# Supplementary material for: Combining phylogenetic footprinting with motif models incorporating intra-motif dependencies
Source: BMC Bioinformatics. 2017 Mar 1;18:141. doi: 10.1186/s12859-017-1495-1 (PMC5333389; doi:10.1186/s12859-017-1495-1)
Supplement: Supplementary file 2 — Sequence data. This archive contains data files of alignments of the ChIP-seq positive regions and negative control regions for each of the 35 TFs in FASTA format. (ZIP 83763.2 kb) [file 12859_2017_1495_MOESM2_ESM.zip › JunD/JunD_pos.txt]

>gene=chr20_1247405-1247649; species=hg19
TGAGGAGGCCGCGGCGGAGCGGGGAGCTGGCCCTGCGCTGCACCGCGGCAGGTGGGGGCCGCTTGCAACCGCTCGCTGCGGTAGAATCCCTTGGAGGGCACCAGCCTAAGAGGGGTTAATCGTGACTCATTCTTACCCTCCCTTCATTCCCCTACATCCCTTTAAGCGCTTCCCTCCCTCCCCCTCCCTGAAATGTAAGAATTAGAGGGTGCTGATTGCAGCAGAGAAGATGCCCAAAGTGGGT
>gene=chr20_1247405-1247649; species=bosTau
TGAGGAGGCCTCGGCGGAGCCGGGAGAGGGGCCTGTGCTGCACCGCTGCGGGCGGGGG----------CCGCTCGCTGCGGTAGAATCCCTCAGAGGACACCAGCCGCGGAGGGGTTAACAGTGACTCATTCTTACCCTCCCTTCATTTCCCTACACCCTTCTAAGCGCCCCCCACCCCACCA--CCTTGAAATTCACCAGTTAGAGGATGCTGGTAGCAGCAGAGAAGATGCCCGAAGTGGGC
>gene=chr20_1247405-1247649; species=calJac
TGAGGAGGCCGCGGCGGAGCTGGGAGCTGGCCCTGCGCTGCACCGCGGCAGGTGGGGGCCGCATGCAACCGCTTGCTGCGGTAGAATCCCTTGGAGGGCACCAGCCTAAGAGGGGTTAATCGTGACTCATTCTTACCCTCCCTTCGTTCCCCTACATCCCTTTAAGCTCTTCCCTCCCTTCCCTTCCCTGAAATTTACGAACTAGAGGGTGCTGATTGCAGCAGGGAAGATGCCCAAAGTGGGC
>gene=chr20_1247405-1247649; species=canFam
TGAGGAggccgcggccgagcccgcagggggccccgcgctgcaccggggcgggcggggg-cgcTGGCGACCGCCCGCTGCGGTGGAATCCCCGCGAGGGCACCGGCCGAGGAGGGGTTAACTGTGACTCATTCTCACCCTCCCTTCATTT-------------------CCCCCCGCCCCCAAA--CCGTGAAAATCACTAATTACAGGATGCTGATTGCAGCAGGGAAGATGCTCAAGGTGGGC
>gene=chr20_1247405-1247649; species=equCab
TGAGGAGGCCGCGGCCGAGCGAG-AGGGGGCCCTGC-CTGCGCCGCGGCGGGCGGTGG-AGCTTGCGACCGCTCGCTGCGGTAGGATCCCTCCGGGGACACCGGCCGAAGA-GGGTTAACTGTGACTCATTCTTACCTTCCCTTCATTCGACTACATGCCTCTAAGCGCCCCCCCCCCCACTC--CTGTGAAATTCACTCATTGGAGCATGCTGAATGCAGCAGGGGAGATGCCCAAGGAGGGC
>gene=chr20_1247405-1247649; species=gorGor
TGAGGAGGCCGCGGCGGAGCGGGGAGCTGGCTCTGCGCTGCACCGCGGCAGGTGGGGGCCGCTTGCAACCGCTCGCGGCGGTAGAATCCCTTGGAGGGCACCAGCCTAAGAGGGGTTAATCGTGACTCATTCTTACCCTCCCTTCATTCCCCTACATCCCTTTAAGCGCTTCCCTCCCTCCCCCTCCCTGAAATGTAAGAATTAGAGGGTGCTGATTGCAGCAGAGAAGATGCCCAAAGTGGGT
>gene=chr20_1247405-1247649; species=panTro
TGAGGAGGCCGCGGCGGAGCGGGGAGCTGGCCCTGCGCTGCACCGCGGCAGGTGGGGGCCGCTCGCAACCGCTCGCTGCGGTAGAATCCC-TGGAGGGCA------------------------------------------------------------------------------------------------------------------------------------------------
>gene=chr20_1247405-1247649; species=papHam
TGAGGAGGCCGCGGCGGAGCTGGGAGCTGGCCCCAC----CACCGCGGCAGGTGGGGGCCGCTTGTAACCGCTCGCTGCGGTAGAATCCCTTGGAGGGCACCAGCCTAAGAGGGGTTAATCGTGACTCATTCTTACCCTCCCTTCATTCCCCTACATCCCTTTAAGCGCTTCCCTCCCTCCCCCTCCTTGAAATGTACGAATTAGAGGGTGCTGATTGCAGCAGGGAAGATGCCCAAAGTGGGC
>gene=chr20_1247405-1247649; species=ponAbe
TGAGGAGGCCGCGGCGGAGCGGGGAACTGGCCCTCCGCTGCACCGCGGCAGGTGGGGGCCGCTTGCAACCTCTCGCTGCGGTAGAATCCCTTGGAGGGCACCAGCCTGAGAGGGGTTAATCGTGACTCATTCTTACCCTCCCTTCATTCCCCTACATCCCTTTAAGCGCTTCCCTCCCTCCCCCTCCGTGAAATGTACGAATTAGAGGGTGCTTATTGCAGCAGAGAAGATGCCCAAAGTGGGC
>gene=chr20_1247405-1247649; species=rheMac
----------------------------------------------------------------------------------------------------------------------------------------------------------------------------------------------------------------------------------------------------
>gene=chr20_2633061-2633235; species=hg19
GCGTCCCCGGCAACCACGCCCGCCCGCGCAGCTGCAGAGGCCGGAAAAGGCCCGCTCGCCCGCGCTCGGCACCACCCAGCCCGCGCTCCGGGCGATACCACCCTGGGCGGCCCCTCCAAAGGCCGGAGATGGTGTCGTCCCCGGCCTCCGATTGGTCGGGGGGGCGGGGGCGTG
>gene=chr20_2633061-2633235; species=bosTau
GCGTACCAAGCAACCACG----------CCGCAGCACAGATCGGAAAAGGAAGACTTGCCGGCGCTC-GCGCCCCATTCCCG--CCTGCGGGCCGTACCACCCCGGGCGACCCCCCCGACAG------AAGGTACCGTCCCCGGCCCCTGATTGGCAGACGAGGCGGGGGCGTG
>gene=chr20_2633061-2633235; species=calJac
GCGTCCCCGGCAACCGCGCCTGCCCGCGCAGCTGCAGAGGCCGGGAAACGCCTGCTCGCCCGCGCTAGGTGCCACCTCGCCCGCGCTCCGGGCGATACCATCCCGGGCGGCCCCTCGGAAGGCCGGAGATGGTACCGTCCCTGATCTCCGA-TGGTCCGCCGGACGCGGGCGTG
>gene=chr20_2633061-2633235; species=canFam
gcgtccccggcaaccgcgcggagcggcgccgcggcAGAAGGCGGAAGACGCCCGCGCGCCCGCGCTG-GCCCT------CCCGCCCTCCGGGCGACACCACCGCCGCGGACCCCTCCGAAGTCCCGCAAAGGTATCGTCCCCGGCCTCTGATTGGCCGGCGGCTCGGGGGCGTG
>gene=chr20_2633061-2633235; species=equCab
GCGTCCCCAGCAACAGCGCACGCGCCCGCCGCAGCGGCAGCCGGAAAAGGCCAGCCAGCCCGCGCTC-GCCCC-CCGCACCCCTCCCCCGGGCCGTACCACCGAGGCGGACCACACCAAAGCCCCTGTAATGTATTCTTCTCTCCCTTTGATTGGCCGACGGTACCAGGGAGCG
>gene=chr20_2633061-2633235; species=gorGor
GCGTCCCCGGCAACCACGCCCGCCCGCGCAGCTGCAGAGGCCAGAAAAGGCCTGCTCGCCCGCGCTCGGCGCCACCCAGCCC--------------------------------------------------------------------------------------------
>gene=chr20_2633061-2633235; species=panTro
GCGTCCCCGGCAACCACGCCCGCCCGCGCAGCTGCAGAGGCCAGAAAAGGCCTGCTCGCCCGCGCTCCGCGCCACCCAGCCCGCGCTCCGGGCGATACCACCCTGGGCGGCCCCTCCAAAGGCCGGAGATGGTGTCGTCCCCGGCCTCCGATTGGTCGGGGGGGCGGGGGCGTG
>gene=chr20_2633061-2633235; species=papHam
GCGTCCCCGGGAACCGCGCCCGCCCACGCAGCTGCAGAGGCCAGAGAAGGCCTGCTAGCCCGCGCCCGGCGCCACCCAGCCCGCGCTCCGGGCGATACCACCCCGGGCGGCCCCTCTAAAGGCCGGAGATGGTGTCGTCCCCGGCCTCCGATTGGTCTGCGGGGCGGGGGCGTG
>gene=chr20_2633061-2633235; species=ponAbe
GCGTCCACGGCAACCGCGCCCGCCCGCGCAGCTGCATAGGCCAGAAAAGGCCTGCTCGCCCGCGCTCGGCGCCACCCAGCCCGCGCTCCGGGCGATACCACCCCGGGCGGCCCCTCCAAAGGCCGGAGATGGTGTCGTCCCCGGTCTCCGATTGGTCGGCGGGGCGGGGGCGTG
>gene=chr20_2633061-2633235; species=rheMac
------------------------------------------------------------------------------------------------------------------------------------------------------------------------------
>gene=chr20_4489503-4489747; species=hg19
ggccatgggattaaagtcaatctccagtcctcctctcctctcctcgaggactgaaaatcccaaccctctaatcacatttggtgtttctaaggaccagcccccatcctgatgctagctaccatgagtcacctcattagcataacaaagatactccaatcactcaggaaatttcaaaggtttctgaagctctgtgccaggaaccaggggtatattctttattatatATAAATTGTTATATACCAGA
>gene=chr20_4489503-4489747; species=bosTau
----------------------------------------------------------------------------------------------------------------------------------------------------------------------------------------------------------------------------------------------------
>gene=chr20_4489503-4489747; species=calJac
ggccatgggattaaagtcaatctctagttctcttctcctctcctcgaggactgaaaatcccaaccctctaatcacatttggtgtttctagtgaacagtccccatcccaacactagctaccaggagtcacctcattagcataacaaagatactccaatcactcaggaaattccaaaggtttctaaagccctgtgccaggaaccagggatatattctttattATATATAAATTATTATATGCCAGA
>gene=chr20_4489503-4489747; species=canFam
ggctatgagatagaactcagtctccagctgctcttttctc-----agagactgaaagtcccaaccctttaatca----tagtctttctgatcaccagcaaccattctgaaaccacctatcccg-attgcctcattagcataacaaagaaattcctctcactcagggaattccaagaattt---------------------------------------------------------GACCAGA
>gene=chr20_4489503-4489747; species=equCab
agccacatgatttaactcaatctccacctcccttccccag-----agcgactgaaagtcccaaccctctaatcatgcttagtctttctggtgactagttcccatcctgaagctatct-------agggaccaaccctaataacaaagatgctcctatcactcagggaattctgcgttttt--gaagctctgtgtcaggaaccatggataaa--------------------------TAACAAC
>gene=chr20_4489503-4489747; species=gorGor
ggccatgggattaaagtcaatctccagtcctcctctcctctcctcgaggactgaaaatcccaactctctaatcacatttggtgtttctaaggaccagcccccatcctgatgctaG---------------------------------------------------------------------------------------------------------------------------------
>gene=chr20_4489503-4489747; species=panTro
ggccatgggattaaagtcaatctccagtcctcctctcctctcctcgaggactgaaaatcccaaccctctaatcacatttggtgtttctaaggaccagcccccatcctgatgctagctaccatgagtcacctcattagcataacaaagatactccaatcactcaggaaatttcaaaggtttctgaagctctgtgccaggaaccaggggtatattctttattatatATAAATTGTTATATACCAGA
>gene=chr20_4489503-4489747; species=papHam
ggccatgggattaaagtcagtctccagtcttcctctattctcctccaggactgaaaatcccaaccctctaatcacatttggtgtttctaaggaccagccctcatcctgatgctagctaccatgagtcacctcattagcataacaaagatactccaatcactcaggaaattccaaaggtttccgaagctctgtgccaggaaccaggaatatattctttattttatATAAATTGTTATATATCAGA
>gene=chr20_4489503-4489747; species=ponAbe
ggccatgggattaaagtcaatctccagtcctcctctcctctcttcgaggactgaaaatcccaaccctct-atcacatttggtgtttctaaggaccagcccccatcctgatgctagctaccaggagtcacctcattagcataacaaagatactccaatcactcaggaaattccaaaggtttccgaagctctgtgccaggaaccaggggtatattctttattatatATAAATTATTATATACCAGA
>gene=chr20_4489503-4489747; species=rheMac
ggccatgggattaaagtcagtctccagtcttcctctattctcctccaggactgaaaatcccaaccctctaatcacatttggtgtttctaaggaccagccctcatcctgatgctagctaccatgagtcacctcattagcataacaaagatactccaatcactcaggaaattccaaaggtttccgaagctctgtgccaggaaccaggaatatattctttattttatataaattgttatatatCAGA
>gene=chr20_6678786-6679030; species=hg19
ACTCATCCCTTGATCTGGAAGCAAAACTGGGAGACGTCACACATTCCAGCTTCATACCTCAGGCAGCTGCCAGCATTGATCTGCGAGGAGGGCCCTGCCTCTTCTGTCTCCACCTGTTACTTGAAAGCCAGAGAAGAGTGACTCATCAGCGGCCTAATGCAGCAAAGAAGACAAATAAGTCTCAGCAGGTAGGGTGTCCCCAACCATGCTCCACTCAGAGTTCTGAGCAGCAGGGTCAGCCTAG
>gene=chr20_6678786-6679030; species=bosTau
TCTGATACCTTCATCTAGATGCCCCACAGTGAGA----CCACACTCTGGATTTATGCCTCTGGTAGCTGCTCACCTTGATCTACAAAGGAT-----GCCTCTCTTGCCT------TTTACTTGAAAGCCAGACCAGAGTGACTCACCGAGAGCCTCATGCAACAAAGAAGGGAAACTCGTCTCAACCAGTAGGGTGTCCCCAGCCATGCTCCACTTAGAGTTCTGAGCACCAGGACCAGTGTTG
>gene=chr20_6678786-6679030; species=calJac
AGTGATCCCTCGATCTGGAGGCAAAACCATGAGACATCGCACACTCCAGCTTCATACCTCAGGCAGCTGCTAGCATTGATCTGCAAAGGGGGCCCTGCCTCTTCTGTCTCCACCTGTTTCTTGAAAGCCAAAGCAGAGTGACTCATCAGCGACCTAATGCAGCAAAGAAGACAAA------TCAGCAGGTAGGGTGTCCCCAACCTTACTCCACTTAGAGTTCTGAGCAGCAGTACCAGCCTAG
>gene=chr20_6678786-6679030; species=canFam
ACCAA-ACCTTGATCTTGTTGCAAAACAGTGAGACATCCTGCATTTTGGTGTTATA--CCAGACAGCTGTGCACACTGATCTGCAAAGGATGCCCTGCATCTCCTGCCTCCACTTTTCACCTGAAAGTCAAACCAGAGTGACTCACTG--------ATGCACCAAAGAAGGGAAACAAGTTTCAGTTAGTGGGGTGTCTCCAACAATATTCCACTT-----TCTGAGAACCAGGACCAGCCTCG
>gene=chr20_6678786-6679030; species=equCab
ACCGATTCCTCGACCTGGGTGCAAAACAGTAAGACATCCCACATTCCAGCTTTATATCTCAGGCAGCTGCTTGCATTGATCTGCAAAGGATGCCCTGCCTCTCCTGCCTCCGCCTTTTACTTGAAAGCCAAGCGAGAGTGACTCACTGG-GCCCTAATGCAGCAAAGAAGGGAAACAAGTCTCAACACGCAGGGTGGCCCCGGCCACGCTCCACTT-----TCTGAGCACCAGGACCGGCCTCG
>gene=chr20_6678786-6679030; species=gorGor
ACTCATCCCTTGATCTGGAAGCAAAACTGGGAGACGTCACACATTCCAGCTTCATACCTCAGGCAGCTGCCAGCATTGATCTGCGAAGAGGGCCCTGCCTCTTCTGTCTCCACCTGTTACTTGAAAGCCAGAGAAGAGTGACTCATCAGCGGCCTAATGCAGCAAAGAAGACAAATAAGTCTCAGCAGGTAGGGTGTCCCCA-CCATGCTCCACTCAGAGTTCTGAGCAGCAGGGTCAGCCTAG
>gene=chr20_6678786-6679030; species=panTro
ACTCATCCCTTGATCTGGAAGCAAAACTGGGAGACGTCACACATTCCAACTTCATACCTCAGGCAGCTGCCAGCATTGATCTGCAAGGAGGGCCCTGCCTCTTCTGTCTCCACCTGTTACTTGAAAGCCAGAGAAGAGTGACTCGTCAGCGGCCTAATGCAGCAAAGAAGACAAATAAGTCTCAGCAGGTAGGGTGTCCCCAACCATGCTCCACTCAGAGTTCTGAGCAGCAGGGTCAGCCTAG
>gene=chr20_6678786-6679030; species=papHam
AGTCATCCCTTGATCTGGAGGCAAAACTGGGAGATGTCACACATTCTAGCTCCATACCTAAGGCAGCTGCCAGTATTGATCTGCGAAGAGGGCCCTGCCTCTTCTGTCTCCACCTGTTACTTGAAAGCCAAAGCAGAGTGACTCATCAGCGGCCTAATGCAGCAAAGAAGACAAATAAGTCTCAGCAGGTAGGGTGCCCCCAACCATGCTCCTCTCAGAGTTCTGAGGAGCAGAGTCAGCCTAG
>gene=chr20_6678786-6679030; species=ponAbe
ACTCATCCCTTGATCTGGAGGCAAAACTGGGAGACGTCACACATTCCGGCTTCATACCTCAGGCAGCTGCCAGCATTGATCTGCGAAGAGGGCCCGGCCTTTTCTGTCTCCACCTGTTACTTGAAAGCCAGAGCAGAGTGACTCATCAGCGGCCTAATGCAGCAAAGAAGACAAATAAGTCTCAGCAGGTAGGGTGTCCCCAACCATGCTCCACTCGGAGTTCTGAGCAGCAGGGTCAGCCTAG
>gene=chr20_6678786-6679030; species=rheMac
ACTCATCCCTTGATCTGGAGGCAAAACTGGGAGATGTCACACATTCTAGCTCCATACCTAAGGCAGCTGCCAGTATTGATCTGCGAAGAGGGCCCTGCCTCTTCTGTCTCCACCTGTTACTTGAAAGCCAAAGCAGAGTGACTCATCAGCGGCCTAATGCAGCAAAGAAGACAAATAAGTCTCAGCAGGTAGGGTGCCCCCAACCATGCTTCTCTCAGAGTTCTGAGGAGCAGAGTCAGCCTAG
>gene=chr20_9048341-9048522; species=hg19
TCTGGCCCTTTCTTTCCTCCTGGCCAGCCGGACCGGCTCAGGCGGCTGAGCATGCCTAGTGCAGCTGCGAGCATGGCCCCAGTCCCCAATGCGCAGGTGCCACGTCTCCGGGTTTTGGTGGCCGCCGGCCGGGAGAAGGAGGAGGCGGAGTGGGGAGGAGGGAGCCCTCCGGAGTTCGGGA
>gene=chr20_9048341-9048522; species=bosTau
CCAGGCTCGCTCTCTGTTCCCGGCCAGCGGGACCCGCTCCCG-GGCTGAGCATGCCCAGTGCGGCCGCGAGTGCGG-CCCGGTCCCCAGTGCGCAGGTGCCACGTCTCCGGGTTTTGGTGGCCGCCGG-CC---GGAGAAGGAGGCGGAGCAGGGAGGA--GAGTCCTCCGGAGTCCTGGA
>gene=chr20_9048341-9048522; species=calJac
TCTGTCCCTTTCTTTCCTCCTGGCCAGCCGGACCGGCTCAGGCGGCTGAGCATGCCTAGTGCTGCGGCGAGCATGGCCCCAGTCCCCAATGCGCAGGTGCCACGTCTCCGGGTTTTGGTGGCCGCCGGCCGGGAGAAGGAGGAGGCGGAGTGGGGAGGAGGGAGCCCTCCGGAGTCCTGG-
>gene=chr20_9048341-9048522; species=canFam
CCAGGCTCCCCGTCTCCTCCTGGCCGGCCGGACCGGCTTAGGCGGCTGAGCATGCCCAGTTTAGCTGCGAGCGTGGCCCCGGTCCCCAACGCGCAGGTGCCACGTCTCCGGGTTTTGGTGGCCGCCGGCCG---GGAGGAGGAGGCGGAGGCGGGAGGAGGGAGCCCTCCGGAGTTCTGGA
>gene=chr20_9048341-9048522; species=equCab
CCAGGCTCGCTCTTTCCTCCTGGTCAGCCGGACCTACTCTGGCGGCTGAGCATGCCCAGTTCAGCTGCGAGCGTGGCCCCAGTCCCCAGTGCGCAGGTGCCACGTCTCCGGGTTTTGGTGGCCGCCGGCCG---GGAGGAGGAGGCGGAGCCGGGAGGAGGGAGCCCTCCGGAGTCCTGGA
>gene=chr20_9048341-9048522; species=gorGor
TCTGGCCCTTTCTTTCCTCCTGGCCAGCCGGACCGGCTCAGGCGGCTGAGCATGCCTAGTGCAGCTGCGAGCATGGCCCCAGTCCCCAATGCGCAGGTGCCACGTCTCCGGGTTTTGGTGGTCGCCGGCCGGGAGAAGGAGGAGGCGGAGTGGGGAGGAGGGAGCCGTCCGGAGTCCGGGA
>gene=chr20_9048341-9048522; species=panTro
TCTGGCCCTTTCTTTCCTCCTGGCCAGCCGGACCGGCTCAGGCGGCTGAGCATGCCTAGTGCAGCTGCGAGCATGGCCCCAGTCCCCAATGCGCAGGTGCCACGTCTCCGGGTTTTGGTGGCCGCCGGCCGGGAGAAGGAGGAGGCGGAGTGGGGAGGAGGGAGCCCTCCGGAGTCCGGGA
>gene=chr20_9048341-9048522; species=papHam
TCTGGCCCTTTCTTTCTTCCTGGCCAGCCGGACCGGCTCAGGCGGCTGAGCATGCCTAGTGCAGCTGCGAGCATGGCCCCAGTTCCCAATGCGCAGGTGCCACGTCTCCGGGTTTTGGTGGCCGCCGGCCGGGCGGAGGAGGAGGCGGAGTGGAGAGGAGAGAGTCCTCCGGAGTCCGGGA
>gene=chr20_9048341-9048522; species=ponAbe
TCTGGCCCTTCCTTTCCTCCTGGCCAGCCGGACCGGCTCAGGCGGCTGAGCATGCCTAGTGCAGCTGCGAGCATGGCCCCAGTCCCCATTGTGCAGGTGCCACGTCTCCGGGTTTTGGTGGCCGCCGGCCAGGAGAAGGAGGAGGCGGAGTGGGGAGGAGGGAGCCCTCCGGAGTCCGGGA
>gene=chr20_9048341-9048522; species=rheMac
TCTGGCCCTTTCTTTCTTCCTGGCCAGCCGGACCGGCTCAGGCGGCTGAGCATGCCTAGTGCAGCTGCGAGCATGGCCCCAGTTCCCAATGCGCAGGTGCCACGTCTCCGGGTTTTGGTGGCCGCCGGCCGGGCGGAGGAGGCGGCGGAGTGGGGAGGAGAGAGTCCTTCGGAGTCCGGGA
>gene=chr20_9819579-9819725; species=hg19
AGCTTTCTACTCTCCACCCAAACCTCCCCCAGCTACTGAGCATGCCCAGCTGCCCGGCTTCGCCCCTCGGAGGACTGTCCATGAGCGTACGCAGCTGCTCCGGGTTTTCGTGGCAGCCGGCGGGAGGCAGGCTGTAGCGGCGGCCG
>gene=chr20_9819579-9819725; species=bosTau
AGCTTCCCACTCTCCACCCAGGCCTCCCCCAGCTACTGAGCATGCCCAGCTGCCCGGCTTCG-CCCTGGGAGGACTTTCCAGGAGCGCGCGCAGCTGCTCCGGGTTTTCGTGGCTGCCGGAGGGAGGCTGGCAGTAGCAGCTgcgg
>gene=chr20_9819579-9819725; species=calJac
AGCTTTCTACTCTCCACCCAAACCTCCCCCAGCTTCTGAGCATGCCCAGCTGCCTAGCTTCTCCCCTCGGAGGACTGTCCATGAGCGCACGCAGCTGCTCCGGGTTTTCCTGGCAGCCGGCGGGAGGCAGGCAGTAGCGGCTGCCG
>gene=chr20_9819579-9819725; species=canFam
GGCTCCCTACTCCCCACCCAAGCCT-CGCCGGCTACTGAGCATGCCCAGCTGCCCGGCTTCGCCCCTAGGAGGACTTTCCACGAGCGCACGCAGCTGCTCCGGGTTTTCGCGGCAGCCGGCGGGAGGCAGGCAGCAGCAGCTGCgg
>gene=chr20_9819579-9819725; species=equCab
AGCTTTCTACTCTCCACCCCAGCCTCCCCCAGCTACTGA-----------------------------------------------------------------------------------------------------------
>gene=chr20_9819579-9819725; species=gorGor
AGCTTTCTACTCTCCACCCAAACCTCCCCCAGCTACTGAGCATGCCCAGCT----GGCTT-----------------TCCATGAGCGTACGCAGCTGCTCCGGGTTTTCGTGGCAGCCGGCGGGAGGCAGGCTGTAGCGGCGGCCG
>gene=chr20_9819579-9819725; species=panTro
AGCTTTCTACTCTCCACCCAAACCTCCCCCAGCTACTGAGCATGCCCAGCTGCCCGGCTTCGCCCCTCGGAGGACTGTCCATGAGCGTACGCAGCTGCTCCGGGTTTTCGTGGCGGCCGGCGGGAGGCAGGCTGTAGCTGCGGCCG
>gene=chr20_9819579-9819725; species=papHam
AGCTTTCTACTCTCCACCCAAACCTCCCCCAGTTACTGAGCATGCCCAGCTGCCCGGCTTCGCTCCTCGGAGGACTGTCCATGAGCGCACGCAGCTGCTCCGGGTTTTCGCTGCAGCCGGCGGGAGGCAGGCGGTAGCTGCGGCCG
>gene=chr20_9819579-9819725; species=ponAbe
AGCTTTCTACTCTCCACCCAAACCTCCCCCAGCTACTGAGCATGCCCAGCTGCCCGGCTTCGCCCCTCGGAGGACTGTCCATGAGCGTACGCAGCTGCTCCGGGTTTTCGTGGCAGCCGGCGGGAGGCAGGCTGTAGCGGCGGCCG
>gene=chr20_9819579-9819725; species=rheMac
AGCTTTCTACTCTCCACCCAAACCTCCCCCAGTTACTGAGCATGCCCAGCTGCCCGGCTTCGCTCCTCGGAGGACTGTCCATGAGCGCACGCAGCTGCTCCGGGTTTTCGCTGCAGCCGGCGGGAGGCAGGCGGTAGCTGCGGCCG
>gene=chr20_10414837-10414992; species=hg19
GATCCCGACAACCTTCGCGTCGCGCGAGGGCACGGAGCACGCGCAGCTCTGCGGTCGACGCCGGGCCGCCCCCACTCCGCTTCTCCGGGTTTTCCGTGAAGCTCCAGCCAACAGCGGCCGTCACCGGAAAAAACGGGGAGCGAAGTTTATTCAGC
>gene=chr20_10414837-10414992; species=bosTau
GGAGTTAG--GCCCGCTC--------TGGGAACCGAGCATGCGCAGCCCCGT-GCTCGCGCAGGC---CGCGG------CTCCTCCGGGCGTTGG-TGACGCTTTCGGCCGCGGTGGTGGCGACCGGAA--GACCGGGGGCGGGGCTCGTCTGGT
>gene=chr20_10414837-10414992; species=calJac
GATCCCGACAACCTTCGCGTTGCGCGGAGA-ACAGAGCACGCGCAGCTCTGCGGTCGGCGCCGGGCCGCTCCCACCCCGCTTTTCCGGATTTTCCATGAAGCTCCAGCCAATTGTGGCCGTCACCGGGAAAAACGGGGAGCGAAGTTTATTTAGC
>gene=chr20_10414837-10414992; species=canFam
GGAGCTGGTAACCTGCGCTCGGCgcgcggacacggagcatgcgcggcgctggggcaggcgcaggccggCTCACAGGCCGCTTCTCCGGGTTCTCG-CGAGGTTCTCAGCCCCCTTGGCCGAGACCGGAAGGAGCCGGGGGCGGCGCTTATTCGGT
>gene=chr20_10414837-10414992; species=equCab
GGTCCTGGCAACCCGCGCCTCGAACTTGGGCACGGCGCATGCGCAGCCCTGCGATTGGCTCGGGGCCGCTCCAGCTCCGCTCCTCCGGGTTTTAG-TTAAGTTCTCAACGACAGCGGCAGCGGCCGTAAAGAACAGGGGGCGGAGTTTATTCAGC
>gene=chr20_10414837-10414992; species=gorGor
GATCCCGGCAACCTTCGCGTCGCGCGAGGGCACGGAGCACGCGCAGCTCTGCGGTCGACGCCGGGCCGCCCCCATTCCGCTTCTCCGGGTTTTCCGTGAAGCTCCAGCCAACTGCGGCCGTCACCGGAAAAAACGGGGAGCGAAGTTTATTCAGC
>gene=chr20_10414837-10414992; species=panTro
GATCCCGGCAACCTTCGCGTCGCGCGAGGGCACGGAGCACGCGCAGCTCTGCGGTCGGCGCCGGGCCGCCCCCACTCCGCTTCTCCGGGTTTTCCGTGAAGCTCCAGCCAACTGCGGCCGTCACCGGAAAAAACGGGGAGCGAAGTTTATTCAGC
>gene=chr20_10414837-10414992; species=papHam
GATCCCGGCAACCTTCGCGTAGCGCGGGGGCACGGAGCAAGCGCAGCTCTGCGGTCGGCGCCGGGCCGCCCGCACTCCGCTTCTCCGGGTTTTCCATGAAGCTCCAGTCAACTGCGGCCGTCACTGGAAAAAACGGGGAGCGAAGTTTATTCAGT
>gene=chr20_10414837-10414992; species=ponAbe
GATCCCGGCAACCTTCGCGTCGCGCGGGGGCACGGAGCACGCGCAGCTCTGCGGTCGGCGCCGGGCCGCCCCCACTCCGCTTCTCCGCGTTTTCCGTGAAGCTCCAGCCAACTGCGGCCGTCACAGGAAAAAACGAGGACCGAAGTTTATTCAGC
>gene=chr20_10414837-10414992; species=rheMac
GATCCCGGCAACCTTCGCGTAGCGCGGGGGCACGGAGCACGCGCAGCTCTGCGGTCGGTGCCGGGCCGCCGGCACTCCGCTTCTCCGGGTTTTCCATGAAGCTCCAGTCAACTGCGGCCGTCACCGGAAAAAACGGGGAGCGAAGTTTATTCAGT
>gene=chr20_10415115-10415359; species=hg19
AAAGAAATAGTCCACTGCGCTCTGCTCTCTGTCCTGACATGACCAATTACAAAGCGCTTGGATTTGTCGCTCAGCGCCAGTATCCCGCCTCTCTGTGCGGTTGTCTGGAAAATCAGGATTTTTACTCTCCCGTAACTCCCGGGATCGGGTTTGGAAAACGGACATGCGCCGTGAGAGCTAGTTGCCTTCTACTAAAGCATCCGCCCTCAGTCCTTCCTGAGGGCTTACAGGGAAGTGCGGAGTT
>gene=chr20_10415115-10415359; species=bosTau
---AACGTGACCAACCGCTCTCGGGTCCCGGGCCTGCCTTGACCAAGGGCGACGCGCCGGATCCCGCGGCCGCTCACCAG-CCCTGGTTTTCCGGAGCGACCGCCCAGAAGACCCGGA-----------------------------------------------------------------GCCCTCAGGTGCGGCGGCCGCCCCTCGTCCACGCCTTACG--------GGGGTCGG--AG-
>gene=chr20_10415115-10415359; species=calJac
aaAGA---AGTCCACTGCGCTATGTTCTCTGGCCTGACATGACCAATCACAAAGCGCCTGGATTTGTCGCTCAGCGTCAGTATCCCGCCTCTCTTTGCGGTTATCTCGAAAATCAGGAGATTTACCCTCCAGTAACTCCCGAGATCGGGTTTGGGGAGCGGACATGCGCAGTGAGAGCTAGTTGCCTT---CTAAAGCATA----------------TAAGGGCTTACAGGGAAGTGCAGATCT
>gene=chr20_10415115-10415359; species=canFam
AC-GAAGTAGCCAAC--------GGTTTTCCGCAGGGCT-------TCCGAGGGCGCC-GACTC-GCCGTCAGGCGCCAA--------------------TTGCCTCCAAAACCAGGA--TCGCTCGGCCCCGCCCTC-CTGGATCGGGCT-GGAAAGCGGACATGCGCAGTGAGAGCCGGCCGCCTTCA--CGGAGCTTTCGCTCTGAGCCCTGCCTCTGAG--------GAGGTCGGCAAA-
>gene=chr20_10415115-10415359; species=equCab
AA-AAAGTAGTTAACTCTTCG-GGCTCTCCCGCCTGATTTGACCAATCACAAAGCGCCTGATTCTGTCCTTCAGCGCCAATTCCCCGCCTTCTTTTACGGTTGCCTTGAAAACAAGGA--TCCACAAGCCGCGGTTTCTCTGGATCGGTTT-GGAAAGCGGACATGCGCCGTGGGAGCTGGTCGCACTCA--CGCAGCCTCGGCTTTGGGCCCT---TATGGG--------GAGGTCGG--AA-
>gene=chr20_10415115-10415359; species=gorGor
aaAGAAATAGTCCACTGCGCTCTG--CTCTGTCCTGACATGACCAATCACAAAGCACTTGGATTTGTCGCTCAGCGCCAGTATCCCGCCTCTCTGTGCGGTTGTCTGGAAAATCAGGATTTTTACCCTCCAGTAACTCCCGGGATCGGGTTTGGAAAACGGACATGCGCCATGAGAGCTAGTTGCCTTCTACTAAAGCA-CCGCCCTCAGTCCTTCCTGAGGGCTTAC-GGGAAGCGCGGAGTT
>gene=chr20_10415115-10415359; species=panTro
aAAGAAATAGTCCACGGCGCTCTGCTCTCTGTCCTGACATGACCAATCACAAAGCGCTTGGATTTGTCGCTCAGCGCCAGTATCCCGCCTCTCTGTGCGGTTGTCTGGAAAATCAGGATTTTTACCCTCCAGTAACTCCCGGGATCGGGTTTGGAAAACGGACATGCGCCGTGAGAGCTAGTTGCCTTCTACTAAAGCATCCGCCCTCAGTCCTTCCTGAGGGCTTACAGGGAAGCGCGGACTT
>gene=chr20_10415115-10415359; species=papHam
aaAGAAGTAGTCCACTGCCCTCTGCTCTCTGGCCTGACATGACCAATCACAAAACGCTTCGATTTTTGGCTCAGCGCCAGTATCCCGCCTCTCTGTGCGGTTGTCTGGAAAATCAGGA--GTTACCCTCCAGTAACTTCGGGGATCGGGTTTGGAGAATGGACATGCGCCGTGAGAGCTAGTTGCCTTCTACTAAAGCATCCGCCCTCAGTTCTTCTTGAGGGCTGACCCGGAAGCGAGGACTT
>gene=chr20_10415115-10415359; species=ponAbe
aAAGAAATAGTCCACTGCACTCTGCCCTCTGTCCTGACATGACCAATCACAAAGCGCTTGGATTTGTCACTCAGCGCCAGTATCCCGCCTCTCTGTGCGGTTGTCTCGAAAATCAGGATTTTTACCCTCCAGTACCTCCCGGGATCGGGGTTGGAAAACGGACATGCGCCGTGAGAGCTAGTTGCCTT---CTAAAGCATCCGCCCTCAGTCCTTCCTGAGGGCTTACAGGGAAGTGCGGACTT
>gene=chr20_10415115-10415359; species=rheMac
aaAGAAGTAGTCCACTGCCCTCTGCTCTCTGGCCTGACATGACCAATCACAAAACGCTTGAATTTTTGGCTCAGCGCCAGTTTCCCGCCTCTCTGTGCGGTTGTCTCGAAAATCAGGA--GTTACCCTCCAGTAACTTCCGGGATCGGGTTTGGAGAATGGACATGCGCCGTGAGAGCTAGTTGCCTTCTACTAAAGCATCCGCCCTCAGTTCTTCTTGAGGGCTGACCCGGAAGCGAGGACTT
>gene=chr20_11248107-11248203; species=hg19
TCTATCTTTGTTTTAGGCCATGACTCACAACCCACCCCCACCCTTCAGTCAGCTGTGACTCATAGCAGAGGCCAGATAAACTGAAGGCTGAACAGC
>gene=chr20_11248107-11248203; species=bosTau
TCTATCTTTGTTTCAGGCCATGACTCATGACCCACCCCCACCCCTCCGTCAGCTGTGACTCATAGCAGGAGCCAGATAAACTGAACATGGAACAG-
>gene=chr20_11248107-11248203; species=calJac
TCTATCTTTGTTTTAGGCCATGACTCACAACCCACTCCCACCCTTCAGTCAGCTGTGACTCACAGCAGAGGCCAGATAAACTGCAGGCTGAATGGC
>gene=chr20_11248107-11248203; species=canFam
TCTATCTTTGTTTCAGGCCATGACTCATGACCCGCCCCCACCCCTCAGTCAGCTGTGACTCACAGCTGAAGCCAGATAAACTCAACCCTGAATGAC
>gene=chr20_11248107-11248203; species=equCab
TCTATCTTTGTTTTAGGCCATGACTCATGACCCAACCCCACCCCTCAGTCTGCTGTGACTCATCGAAGAAGCCAGATAAACTGAACGCTGAACGAC
>gene=chr20_11248107-11248203; species=gorGor
TCTATCTTTGTTTTAGGCCATGACTCACAACCCACCCCCACCCTTCAGTCAGCTGTGACTCATAGCAGAGGCCAGATAAACTGAAGGCTGAACAGC
>gene=chr20_11248107-11248203; species=panTro
TCTATCTTTGTTTTAGGCCATGACTCACAACCCACCCCCACCCTTCAGTCAGCTGTGACTCATAGCAGAGGCCAGATAAACTGAAGGCTGAACAGC
>gene=chr20_11248107-11248203; species=papHam
TCTGTCTTTGTTTTAGGCCATGACTCACAACCCACCCCCACCCTTCAGTCAGCTGTGACTCATAGCAGAGGCCAGATAAACTGAAGGCTGAACGGC
>gene=chr20_11248107-11248203; species=ponAbe
TCTATCTTTGTTTTAGGCCATGACTCACAACCCACCCCCACCCTTCAGTCAGCTGTGACTCATAGCAGAGGGCAGATAAACTGAAGGCTGAACAGC
>gene=chr20_11248107-11248203; species=rheMac
TCTATCTTTGTTTTAGGCCATGACTCACAACCCACCCCCACCCTTCAGTCAGCTGTGACTCATAGCAGAGGCCAGATAAACTGAAGGCTGAACAGC
>gene=chr20_16554029-16554220; species=hg19
GCCCCTCTGCTCCCGGCCGGACCTGGAGTTCCGCGGCAGCCCCACCTGCCAGGCCACTGAGCATGCCCAGAACGGCTCCGGCCCGCGTGATCCATGCGCCACGGTTTGGCGGCGGCCGGGCGGTGCAGAGGGGCGGGGCCGCGGGGCCTGGAAGCAGCCTCCGGGATCTGCAAGTCTGGAAAGGCCACGTT
>gene=chr20_16554029-16554220; species=bosTau
gcccctgcgct-cgggccggactccacgg-cagcggctgccct-ccggccccgcctctgAGCATGCTCAGAGCGGCTCCGGCCCGCGTGATCCGCGCTcc-------ggcggcgcccgggcggcgcgcaggggcggAGCCAGGGTGCCTGGGAGCCGG-TTCCGAGGTCAGAAATCAGG------------
>gene=chr20_16554029-16554220; species=calJac
GCCCCTCTGCCTCGGGCCGGACCTGGAGTTCCGCGGCGGCCCCACCTGCCAGGCCACTGAGCATGCCCAGAGCGGCTCCGGCCCGCGTGATCCGGGCGCCGCGGTTTggcggcggccgggcggcgcagaggggcggggccgcAAGGCCTGGGTGCCGCCTCCGTGGTCGCCAAGTCTGGAAAGGCCACGTT
>gene=chr20_16554029-16554220; species=canFam
gccccgccGCTCCCAGCCGGACCTGGCGGCGCGCGGCGGCCCCACCTGCCGGGCCACTGAGCATGCCCAGAGCGGCTCCGGCCCGCGGGATCCGCGCGCCGGGGTTTggcggcggccgggcggcgcggaggggcggggccgggagggccgcgcagccccgc---ggggaggcagtcggggaggcccgcctc
>gene=chr20_16554029-16554220; species=equCab
GCCCCTCCTCTCCCGGCCGGGCCTGGCATCCCGCGGCGGCCACACCTGCCGGA-CACTGAGCATGCCCAGAGCGGCTCCGGCCCGCGTGATCCGTGCGCCGGGGTTTGGCGGCGGCCCGGAGGGGCGGAGAGGCGGGG-CGGGATGCCCGGGCGCCGCCGCCTGAGGTCGCAAATCAGAAAGATCCCCGAT
>gene=chr20_16554029-16554220; species=gorGor
GCCCCTCTGCTCCCGGCCGGACCTGGAGTTCCGCGGCGGCCCCACCTGCCAGGCCACTGAGCATGCCCAGAGCGGCTCCGGCCCGCGTGATCCATGCGCCGCGGTTTGGCGGCGGCCGGGCGGTGCAGAGGGGCGGGGCCGCGGGGCCTGGAAGCAGCCTCCGGGATCTGCAAGTCTGGAAAGGCCACGTT
>gene=chr20_16554029-16554220; species=panTro
GCCCCTCTGCTCCCGGCCGGACCTGGAGTTCCGCGGCGGCCCCACCTGCCAGGCCACTGAGCATGCCCAGAGCGGCTCCGGCCCGCGTGATCCATGCGCCGCGGTTTGGCGGCGGCCGGGCGGTGCAGAGGGGCGGGGCCGCGGGGCCTGGAAGCAGCCTCCGGGATCTGCAAGTCTGGAAAGGCCACGTT
>gene=chr20_16554029-16554220; species=papHam
GCCCCTCTGCTCCCGGCCGGACCTGGAGTTCCGCGGCGGCCCCACCTGCCAGGCCACTGAGCATGCCCAGAGCGGCTCCGGCCCGCGTGATCCGTGCGCCGCGGTTTGGCGAcggccgggcggcgcggaggggcggggccgcggggcctgggcgccgccTCCGGGATCCCCTAGTCTGGAAGGGCCACGTT
>gene=chr20_16554029-16554220; species=ponAbe
GCCCCTCTGCTCCCGGCCGGACCTGGAGTTCCGCGGCGGCCCCACCTGCCAGGCCACTGAGCATGCCCAGAGCGGCTCCGGCCCGCGTGATCCATGAGCCGCGGTTTGGCGGCGGCCGGGCGGTGCAGAGGGGCGGGGCCGCGGGGCCTGGGAGCCGCCTCCGGGATCTGCAAGCCTGGAAAGGCCACGCT
>gene=chr20_16554029-16554220; species=rheMac
GCCCCTCCGCTCCCGGCCGGACCTGGAGTTCCGCGGCGGCCCCACCTGCCAGGCCACTGAGCATGCCCAGAGCGGCTCCGGCCCGCGTGATCCGTGCGCCACGGTTTGGCGAcggccgggcggcgcggaggggcggggccgcggggcctgggcgccgccTCCGGGACCCCCTAGTCTGGAAGGGCCACGTT
>gene=chr20_16555474-16555588; species=hg19
CGGAAATCACTGGGTTTTCCCTCTGTCTGGAGCAGAGCTGGGTGCGAATTTGACCAACGGGTGGCAGGAACAGCCGGAGCAGGATATTAAGGAGCGGGCGAGCTTGCCAAGCAT
>gene=chr20_16555474-16555588; species=bosTau
CAGAGACCCATGGCTTTTCCC-CTTGGGAGCACAGAGCTGGGTGCGGAGTCGACCACCAAGAGGCGGACAAACTAGGCGCGCCGGAATCCGGAGCGGGC--------CGGGCAT
>gene=chr20_16555474-16555588; species=calJac
TGGAAATCACTAGGTTTTCCCTCTGTCTGGAGCAGATCTGGGTGCGAATTTGACCAACGGGTAGCAGGAAAACCCGGAGCAGGGCATTAAGGAGCCGGCGAGCGGACCAAGCAT
>gene=chr20_16555474-16555588; species=canFam
CTGAAAAGCCCGAGTTTACCCGCTGGCGGGCACAGAGCTGGGTGCGGATTTGACCACCGAGCTGCAGGAAAACGCGGAGCGCGGGCCGCTGGACCGGGC--------CGAGCAT
>gene=chr20_16555474-16555588; species=equCab
CTGAAAACCCTGGGTTTTCCCCGTTGCTGGCGCGTAGCTGGCTGCGCAATCGACAACCAGCCTGCGGAAAAACGAGGAGCGCCAGATTTTGGAGCGGGC--------CGGGCAT
>gene=chr20_16555474-16555588; species=gorGor
CGGAAATCACTGGGTTTTCCCTCAATCTGGAGCGGAGCTGGGTGCGAATCTGCCCAACGGGTGGTAGGAACACCCGGAGCAGGATATTAAGGAGCGGGCGAGCTGGCCAAGCAT
>gene=chr20_16555474-16555588; species=panTro
CGGAAATCACTGGGTTTTCCCTCTGTCTGGAGCAGAGCTGGGTTCGAATTTGACCAACGGGTGGCAGGAACACCCGGAGCAGGATATTAAGGAGCGGGCGAGCTGGCCAAGCAT
>gene=chr20_16555474-16555588; species=papHam
CGGAAATCACTGGGTTTTCCCT--GTCGGGAGCAGAGCTGGGTGCGAATTTGACCAATGGGTGGCAGGAACACCCGGAGCAGGATATTAAGGAGCGGGCGAGCGGGCCAAGCAT
>gene=chr20_16555474-16555588; species=ponAbe
CGGAAATCACTGGGTTTTTCCTCAATCTGGAGCAGAGCTGGGTGCGAATCTGCCCAACGGGTGGTAGGAACACCCGGAGCAGGATATTCAGGAGCGAGCGAGCTGGCCAAGCAT
>gene=chr20_16555474-16555588; species=rheMac
CGGAAATCACTGGGTTTTCCCT--GTCTGGAGCAGAGCTGGGTGCGAATTTGACCAATGGGTGGCAGGAACACCCGGAGCAGGATATTAAGGAGCGGGCGAGCGGGCCAAGCAT
>gene=chr20_21172622-21172797; species=hg19
GGAACTGTCCAACCCCAGCTTCTGCCGGCGGGGAGGGGTACACTGGGATTGGAAGAAGGGAAACCAGGGCTCCAAGGAGCAGGATCAGGACGGAAGGTAGGGCCAACCCCATGAAAAGACAGAAGTTGAGTTTCCTAGCCAGTTTTTCTGTGTCACTGGAAAACAATTGGAATTT
>gene=chr20_21172622-21172797; species=bosTau
-------------------------------------------------------------------------------------------GGAAAGTATGACCTACC----------AAAGCTGT-GAGTTTCCAGGCGAG-GATTCTGCAACTC-----------TGGAATCC
>gene=chr20_21172622-21172797; species=calJac
GGAACTGTCCAACTCCAGCTCCTGCTGGCGGGGAGGAATATGCTGGGATTGAAAGAAGGGAAACCAGGGCTTCAAGGAACAGGACCAGGACGGAAGGTAGGGCCGATCCCATGAGAAGATGGAAGTTGAGTTTCCTAGCCAGTTTTTATGCATCACTGGAAAACAGTCAGTACTG
>gene=chr20_21172622-21172797; species=canFam
--------------------------------------------------------------------------------------AGGAAGGAAGGT-GGGTCAGACCAGTGAGGAGGAAGAAGCTGAGTTCCCTGGCCAG-TGCGCTG------------------GGAATTG
>gene=chr20_21172622-21172797; species=equCab
-------------------------------------------------------------------------------------------GGAGGGTGGGGTCAAACCCATGAGAAGGAAGAAGTTGAGTTTCTGGGCCAG-TGTTCAGCAGCAG-----------TGGAATTG
>gene=chr20_21172622-21172797; species=gorGor
GGAACTGTCCAACCCCAGCTTCTGCCGGCGGGGAGGGGTACACTGGGATTGGAAGAAGGGAAACCAGGGCTCCAAGGAGCAGGATCAGGACGGAAGGTAGGGCCAACCCCATGAAAAGACAGAAGTTGAGTTTCCTAGCCAGTTTTTCTGTGTCAC-GGAAAACAATT-GAATTT
>gene=chr20_21172622-21172797; species=panTro
GGAACTGTCCAACCCCAGCTTCTGCCGGCGGGGAGGGGTACACTGGGATTGGAAGAAGGGAAACCAGGGCTCCAAGGAGCAGGATCAGGACGGAAGGTAGGGCCAACCCCATGAAAAGACAGAAGTTGAGTTTCCTAGCCAGTTTTTCCGTGTCACTGGAAAACAATTGGAATTT
>gene=chr20_21172622-21172797; species=papHam
GGAACTGTCCAACCCCAAGTCCTGCCGTCAGGGAAGGGTACACTGGGTTTGGAAGAAGGGAAACCAGGGCTCCAAGGAGCAGGAGCAGGACGGAAGGTAGGGCCAAACCCATGAGAAGACAGAAGCTGAGTTTCCTAGCCAGTTTTTCTGTGTCACTGGAAAACAATTGAAATTG
>gene=chr20_21172622-21172797; species=ponAbe
GGAACTGTCCAACCCCAGCTTCTGCCGGCAGGGAGGGGTACACTGGGATTGGAAGAAGGGAAACCAGGGCTCCAAGGAGCAGGATCAGGACGGAAGGTAGGGCCAACCCCATGAAAAGACAGAAGTTGAGTTTCCTAGCCAGTTTTTCTGCATCACTGGAAAACAATTGGAATTT
>gene=chr20_21172622-21172797; species=rheMac
GGAACTGTCCAACCCCAAGTCCTGCCGGCAGGGAAGGGTACACTGGGATTGGAAGAAGGGAAACCAGGGCTCCAAGGAGCAGGAGCAGGACGGAAGGTAGGGCCAAACCCATGAGAAGACAGAAGCTGAGTTTCCTAGCCAGTTTTTCTGTGTCACTGGAAAACAATTGGAATTG
>gene=chr20_21283769-21284013; species=hg19
GCTGGGACCACCGAGGGCGAGCTGCAGCCTTCGCCACCCGGTCCGCCGCCGGACTCCGCCTCCCACAAACAGCCCGGCAAGGCCCTTTTCCGCCGCTCCCTCATCCAGCGAAGCCTCCTTCCCAGCTTCCCCGGCGGCGGCGCCGTGACGTCACTTCCGTTCTCCAGCGCGCACGTGGGAGGAAGTGCTGGTGCCCTCTGCCGCTGCTCCCGTCTCTTTGGTTACGCTCGTCAGCCGGTCGGCC
>gene=chr20_21283769-21284013; species=bosTau
GACGAGCCA------CGCGGGTTGC--TCCGGGCCACCCGCTC-----ACTAGCCCCG---CCCCTTTCCGGCCCCG-------CCC--------------CACCGGCCGGCACCTCCTTCCTGGTCTCTTCCGCGGCGGCGCCGTGACCTAAGTTCCGGTCGCCGG-GCGCACGTGGGCGGAAGCGCCGGT-------GCCGCCGCG--CGTCTCTGTGGTTACGCGCGTTCGCTGGCGGGCC
>gene=chr20_21283769-21284013; species=calJac
GCTGGGACCACCGAGGGCGAGCCGCAACTTTCACCACTCGGTCCGC-GCGGGACTCCACTTCCGACGAGCAGCCCGGCGACGCCCTTTTCCGCCGCTCCTTCACTCAGCTGAGCCTCCTTCCCAGCTTCCCCGGCAGTGGCGCCGTGACGTCACCTCCGGTCGCCCGCGTGCACGTGGGAGGAAGTGCTGGTGCTCGCAGCCGCTGCTCTCGTCTCTTTGGTTACGCTCGTCAGCCGGCCGGCC
>gene=chr20_21283769-21284013; species=canFam
gccggaccc------cgcacgc---------cgcgggccgcc---------caccccg---ccggcggccgagcccccccgggAGGT--------------CACCGA---------------------CCGCGACGGCGTGGGCGTGACGTCACTTCCTGTCGCCGGCGCGCACGTGGGAGGAAGTGCCGGTGCCCGCGGCCGCCGCTCCTGTCTCTCCGGTTACGTTCGTCCGCCGGCGGGCC
>gene=chr20_21283769-21284013; species=equCab
ACTGGAACCACTGAAAGCGAGC------------------------------------------------------------------------------------------------------------------------------------------------------------------------------------------------------------------------------
>gene=chr20_21283769-21284013; species=gorGor
GCTGGGACCACCGAGGGCGAGCTGCAGCCTTCGCCACCCGGT---CCGCCGGACTCCGCCTCCCACAAGCAGCCCGGCAAGGCCCTTTTCCGC-GCTCCCTCATCGAGCGGAGCCTCCTTCCCAGCTTCCCCGGCGGCGGCGCCGTGACGTCACTTCCGGTCTCCAGCGCGCACGTGGGAGGAAGTGCTGGTGCCCTCAGCCGCTGCTCCCGTCTCTTTGGTTACGCTCGTCAGCCGGTCGGCC
>gene=chr20_21283769-21284013; species=panTro
GCTGGGACCACTGAGGGCGAGCTGCAGCCTTCGCCACCCGGTCCGCCGCCGGACTCCGCCTCCCACAAGCAGCCCGGCAAGGCCCTTTTCCGCCGCTCCCTCATCCAGCGGAGCCTCCTTCCCAGCTTCCCCGGCGGCGGCGCCGTGACGTCACTTCCGATCCCCAGCGCGCACGTGGGAGGAAGTGCTGGTGCCCTCTGCCGCTGCTCCCGTCTCTTTGGTTACGCTCGTCAGCCGGTCGGCC
>gene=chr20_21283769-21284013; species=papHam
GCTGGGACCACCGAGGGCGAGCTGCAGCCTTCGCTACCCAGTCCGCCGCCGGACCCGGCTTCCGACAAGCAGCCCGGCCAGGCCCTTTTCCGCCGCTCCGTCACCCAGCCGAGCCTCCTTCCCAGTTTCCCCGGCGGCGGCGCCGTGACGCCACTTCCGGTCTC-GGGACGCACGTGGGAGGAAGTGCTGGTGCCCTCAGCCGCCGCTCCCGTCTCTTTGGTTACGCTCGTCAGCCGGGCAGCC
>gene=chr20_21283769-21284013; species=ponAbe
GGTGGGACCACCGAGGGCGAGCTGCAGCCTTCGCCACCCGGTCCGCCGCCGGACTCCGCCTCCCACAAGCAGCCCGGCGAGGCCCTCTTCGGCCGCACCCTCACCCAGCGGAGCCTCCTTCCCAGCTTCCCCGGCGGCGGCACCGTGACGTCACCTCCGGTCTCCAGCGCGCACGTGGGAGGAAGTGCTGGTGCCCTCAGCCGCTGCTCCCGTCTCTTTGGTTACGCTCGTCAGCCGGTCGGCC
>gene=chr20_21283769-21284013; species=rheMac
GCTGGGACCACCGAGGGCGAGCTGCAGCCTTCGCTACCCAGTCCGCTGCCGGACCCCGCTTCCGACAAGCAGCCCGGCCAGGCCCTTTTCCGCCGCTCTGTCACCCAGCCGAGGATCCTTCCCAGTTTCCCCGGCGGCGGCGCCGTGACGTCACTTCCGGTCTCAAGGGCGCACGTGGGAGGAAGTGCTGGTGCCCTCAGCCGCCGCTCCCGTCTCTTTGGTTACGCTCGTCAGCCGGGCAGCC
>gene=chr20_30192031-30192275; species=hg19
CCCAGGCCTCCCGCCCGGGGTCTGCAGGTGACGGGCTGGGGGGAGCACGGGAACTAGCTAGACCAGTTTGTCGTCTCCATGGCGACCGCCCGCGCGGCGCCAGCCTGACAGTCCGTCCGGGTTTTATGAATGGGTGACGTCACAGGCCTGGCGTCTAACGGTCTGAGCCGCTGGTTCAGACGCTGACACAGACCGGCCCGGGAAGGGAGGGGGGAGACTGTAGCTCCGCAGCTGCCGCGCCGTG
>gene=chr20_30192031-30192275; species=bosTau
CCCAGGCTTCCCACCCGAGGTCTGCAGGTGACTGGCCGGGCTGGGGGTAGCAGCGCTGAGGCCCGGTTTGCCGTCTCCATGGCGACCGCCCTCAAGGCGCCAGCCTGACAGCCCGTCCGGGTTTTATGAATGGGTGACGTCACGGGCCTGGCGTCTAACGGTCTGAGCAGCTTGTTCAGACGCTGACACAGAGCAGCCCCGGGA--GTGGGGGACGACGAGAGCTCCGCAGCTGCCGCGCCGTG
>gene=chr20_30192031-30192275; species=calJac
CCCAGGCCTCCCGCCCGGGGTCCGCAGGTGACCGGCTGGGGGAGGCGAGGGAACGCGCTAGCCCAGTTTGTCGTCTCCATGGTGACCGCCCGCGCGGCGCCAGCCTGACAGTCCGTCCGGGTTTTATGAATGGGTGACGTCACGGCCCTGGCGTCTAACGGTCTGAGCCGCTTGTTCAGACGCTGACACAGACCGGCCCGGGAAGGGAGGGGGGAGGCTGTATCTCCGCAGCTGCCGCGCCGTG
>gene=chr20_30192031-30192275; species=canFam
CCC-GGCTTCCCGCCCGGGGTCCGCAGGTGACTGGCCGAGCGGGGCGCAGTAGCGCTCGAGCCGGGTTTGCCGTCTCCATGGCGACCGCCCGCGCGGCGCCAGCCTGACAGCCCGTCCCGGTTTTATGAATGGGTGACGTCACGGGCCTGGCGTCTAACGGTCTGAGCCGCTTGTTCAGACGCTGACACAGACCCGCCCGGGAG--GTGGGGGGAGCCTGGAGCTCGGCAGCTGCCGCGCCGTG
>gene=chr20_30192031-30192275; species=equCab
CCCAGGCCTGCGGCCGGAGGTCCGCAGGTGACTGGCAGGGCGGGGGGTAGCAGCGCTGCAGCCGGGTTTGCCGTCTCCATGGCGACCGCCCGCGCGGCGCCAGCCTGACAGCCCGTCCGAGTTTTATGAATGGGTGACGTCACAGGCCTGGCGTCTAACGGTCTGAGCAGCTTGTTCAGACGCTGACACAGACCAGCCCGGGAG--GCGGGGGGAGACTCGAGCTCCGCAGCTGCCGCGCCGTG
>gene=chr20_30192031-30192275; species=gorGor
CCCAGGCCTCCCGCCCGGGGTCTGCGGGTGACGGGCTAGGGGGAGCAAGGGAACTAGCTAGCCCAGTTTGTCGTCTCCATGGCGACCGCCCGCGCGGCGCCAGCCTGACAGTCCGTCCGGGTTTTATGAATGGGTGACGTCACAAGCCTGGCGTCTAACGGTCTGAGCCGCTTGTTCAGACGCTGACACAGACCGGCCCGGGAAGGGAGGGGGTAGACTGTAGCTCCGCAGCTGCCGCGCCGTG
>gene=chr20_30192031-30192275; species=panTro
CCCAGGCCTCCCGCCCGGGGTCTGCAGGTGACGGGCTGGGGGTAGCAAGGGAACTGGCTAGCCCAGTTTGTCGTCTCCATGGCGACCGCCCGCGCGGCGCCAGCCTGACAGTCCGTCCGGGTTTTATGAATGGGTGACGTCACAGGCCTGGCGTCTAACGGTCTGAGCCGCTTGTTCAGACGCTGACACAGACCGGCCCGGGAAGGGAGGGGGGAGACTGTAGCTCCGCAGCTGCCGCGCCGTG
>gene=chr20_30192031-30192275; species=papHam
CCCAGGCCTCCCGCCCTTGGTCTGCAGGTGACGGGCTGTGGGGAGCAAAGGAACTAGCTAGCTCAGTTTGTCGTCTCCATGGCGACCGCCCGCGCGGCGCCAGCCTGACAGTCCGTCCGGGTTTTATGAATGGGTGACGTCACAGGCCTGGCGTCTAACGGTCTGAGCCGCTTGTTCAGACGCTGACACAGACCGGCCCGGAAAGAGAGGGGGGAGAC--TAGCTCCGCAGCTGCTGCGCCGTG
>gene=chr20_30192031-30192275; species=ponAbe
CCCAGGCCTCCGGCCCGGGGTCTGCAGGTGACGGGTTGGGGGGAGCAGGGGAACTAGCTAGCCCAGTTTGTCGTCTCCATGGCGACCGCCCGCGCGGCGCCAGCCTGACAGT-CGTCCGGGTTTTATGAATGGGTGACGTCACAGGCCTGGCGTCTAACGGTCTGAGCCGCTTGTTCAGACGCTGACACAGACCGGCCTGAGAAGGGAGGGGGGAGACTGTAGCTCCGCAGCTGCCGCGCCGTG
>gene=chr20_30192031-30192275; species=rheMac
CCCAGGCCTCCCGCCCTTGGTCTGCAGGTGACGGGCTGTGGGGAGCGAGGGAACTAGCTAGCTCAGTTTGTCGTCTCCATGGCGACCGCCCGCGCGGCGCCAGCCTGACAGTCCGTCCGGGTTTTATGAATGGGTGACGTCACAGGCCTGGCGTCTAACGGTCTGAGCCGCTTGTTCAGACGCTGACACAGACCGGCCCGGGAAGAGAGGGGGGAGAC--TAGCTCCGCAGCTGCTGCGCCGTG
>gene=chr20_30196276-30196520; species=hg19
GCCATTCAGGCACACTCTGGATTCCACGTTTCCCTCTGTTCCCCTTTGGCCCAGACCCAGCCCATCTGGAGGCCGGCTCCGCGGCGGCCTGGGAGCGTTTCCATCAGCTGGGCCCGAGGAATGCGGAGCTATTTAACCTGAGCATCCCCAGGTGTACGGAGGCGCCTGGCTGTCTGGGGCCCGCAGCCTTTGGCACAGCCGCGCTAGACAAACAGCGCGCCGCCCCCGCCCTGCCCCTCCGCCC
>gene=chr20_30196276-30196520; species=bosTau
CCCGTGCAGGCACACTCTGGCTTCCACGTTTCCCTCTTTTCCCCTTTGGCCCAGGCCCAGCCCATCTGGAGGCCGGCTCGGCGGCGGCCTGGGAGCGTTTCCATCAGCTGGGCCCGAGGAATGCGGAGCTATTTAACCTGAGCATCCCCAGGTGTACGGAGGCGCCTGGCTGTCTGGGGCCCGCCGCCTTTGGCACGGCCGCGCTAGACAAACAGCGCGCCGCCCCCGCCCTGCCCCTCCGCCC
>gene=chr20_30196276-30196520; species=calJac
GC-------------------------GTTTCCTTCTTTTCCCCTTGGTCCCGGGCCCAGCCCATCTGGAG---CGCTCGGC-GCGGCCTGGGAGCGTTTCCATCAGCTGGGCCCGAGGAATGCGGAGCTATTTAACATGAGCATCCCCAGGTGTACGGAGGCGCCTGGCTGTCTGGGGCTCGCAGTCTTTGGCACCGCCGCGCTAGACAAACAGCGCGCCGCCCCCGCCCTGCCCCTCCGCCC
>gene=chr20_30196276-30196520; species=canFam
GCCGTGCAGGCGCACTCTGGCTTCCGCGTTTCCCTCTTTTCCCCTTTGGCCGGGGCCCAGCCCATCTGGAGGCCCGCTCGGCGGCGGCCTGGGAGCGTTTCCATCAGCTGGGCCCGAGGAATGCGGAGCTATTTAACCTGAGCATCCCCAGGTGTACGGAGGCGCCTGGCTGTCTGGGGCCCGCCGCCTTTGGCACGGCCGCGCTAGACAAACA--GCGCCGCCCCCGCCCTGCCCCTCCGCCC
>gene=chr20_30196276-30196520; species=equCab
GCCGCTCAGGCACACTGTGGCTTCCACGTTTCCCTCTTTTCCCCTTTGGCCCGGGCCCAGCCCATCTGGAAGCCGGCTCGGCGGCGGCCTGGGAGCGTTTCCATCAGCTGGGCCCGAGGAATGCGGAGCTATTTAACCTGAGCATCCCCAGGTGTACGGAGGCGCCTGGCTGTCTGGGGCCCGCCGCCTTTGGCACGGCCGCGCTAGACAAACAGCGCGCCGCCCCCGCCCTGCCCCTCCGCCC
>gene=chr20_30196276-30196520; species=gorGor
GCCATTCAGGCACACTCTGGATTCCACGTTTCCCTCTTTTCCCCTTTGGCCCAGGCCCAGCCCATCTGGAGGCCGGCTCGGCGGCGGCCTGGGAGCGTTTCCATCAGCTGGGCCCGAGGAATGCGGAGCTATTTAACCTGAGCATCCCCAGGTGTACGGAGGCGCCTGGCTGTCTGGGGCCCGCAGTCTTTGGCACAGCCGCGCTAGACAAACAGCGCGCCGCCCCCGCCCTGCCCCTCCGCCC
>gene=chr20_30196276-30196520; species=panTro
GCCATTCAGGCACACTCTGGATTCCACGTTTCCCTCTTTTCCCCTTTGGCCCAGACCCAGCCCATCTGGAGGCCGGCTCGGCGGCGGCCTGGGAGCGTTTCCATCAGCTGGGCCCGAGGAATGCGGAGCTATTTAACCTGAGCATCCCCAGGTGTACGGAGGCGCCTGGCTGTCTGGGGCCCGCAGTCTTTGGCACAGCAGCGCTAGACAAACAGCGCGCCGCCCCCGCCCTGCCCCTCCGCCC
>gene=chr20_30196276-30196520; species=papHam
GCCATTCAGCCACACTCTGGATTCCACGTTCCCCTCTTTTCCCCTTTGGCCCAGGCCCAGCCCATCTGGAGGCCGGCTCAGCGGCGGCCTGGGAGCGTTTCCATCAGCTGGGCCCGAGGAATGCGGAGCTATTTAACCTGAGCATCCCCAGGTGTACGGAGGCGCCTGGCTGTCTGGGGCCCGCAGTCTTTGGCACTGCCGCGCTAGACAAACAGCGTGCCGCCCCCGCCCTGCCCCTCCGCCC
>gene=chr20_30196276-30196520; species=ponAbe
GCCATTCAGGCACACTCTGGATTCCACGTTTCCCTGTTTTCCCCTTTGGCCCAGGCCCAGCCCATCTGGAGGCCGGCTCGGCGGCGGCCTGGGAGCGTTTCCATCAGCTGGGCCCGAGGAATGCGGAGCTATTTAACCTGAGCATCCCCAGGTGTACGGAGGCGCCTGGCTGTCTGGGGCCCGCAGTCTTTGGCACGGCCGCGCTAGACAAACAGCGCACCGCCCCCGCCCTGCCCCTCCGCCC
>gene=chr20_30196276-30196520; species=rheMac
GCCATTCAGGCACACTCTGGATTCCACGTTCCCCTCTTTTCCCCTTTGGCCCAGGCCCAGCCCATCTGGAGGCCGGCTCGGCGGCGGCCTGGGAGCGTTTCCATCAGCTGGGCCCGAGGAATGCGGAGCTATTTAACCTGAGCATCCCCAGGTGTACGGAGGCGCCTGGCTGTCTGGGGCCCGCAGTCTTTGGCACGGCCGCGCTAGACAAACAGCGCGCCGCCCCCGCCCTGCCCCTCCGCCC
>gene=chr20_30424107-30424265; species=hg19
CCTCTGAGTGGTTTTCTTGGCCTCGCTGGCCCCCACCCAGGCTGAGCCTCGGCCACACAGCATGTTGATGAGGGATGAGTCACCACCGTGGGGGGAGGGAAGGAAATGAAGTCCAGCCACAGCAGAGATCCAGGGCCTGGATCcagctggggaaaccg
>gene=chr20_30424107-30424265; species=bosTau
CCTCCGCGT---TCTCTCAGCCGTGCTGGCCCCCACCCAGGCTGAGCCTCGGCCACACAGCATGATGATGAGGAATGAGTCACCGCCATAGTGAGGGGTAAGGAAATGAGGTCCAGCCAGCACCGAGATCCAGGGCTGGGATCCAGCTGGGGAAACCA
>gene=chr20_30424107-30424265; species=calJac
CCTCCGAGTAGTTTTCTCGGCCTTGCTGGCCCCCACCCAGGCTGAGCCTCGGCCACACAGCATGTTGATGAGGGATGAGTCACCACCATGGGGGGAGGAAAGGAAATGAAGTCCAGCCACAGCAGAGATGCAGGGCCTGGATCcagctggggaaaccg
>gene=chr20_30424107-30424265; species=canFam
CCTCTGAGT---TCTCTCAGCGTCGTTGGCCCCAACCCAGGCTGAGCCTCGGCCACACAGCGTGATGATGAGAGATGAGTCACACCCATGGGGGGGAATGAGGAAATGAGGTCCAGCCATAGCACAGATTCAGGGCTGGGATCcagctggggataccg
>gene=chr20_30424107-30424265; species=equCab
CCTCTGAGT---TGTCTCGGCCTCGCTGGCCCCCACCCAGGCTGAGCCTCGGCCACACAGCGTGATGATGAGGGATGACTCACCGCCGTGGTTGGGGGGGAGGAAATGAGGTCCAGCGAGTGCAGAGATCCAGGGCCTGGATCcagctggggaaaccg
>gene=chr20_30424107-30424265; species=gorGor
CCTCTGAGTGGTTTTCTTGGCCTCGCTGGCCCCCACCCAGGCTGAGCCTCGGCCACACAGCATGTTGATGAGGGATGAGTCACCACCGTGGGGGGAGGGAAGGAAATGAAGTCCAGCCACAGCAGAGATCCAGGGCCTGGATCcagctggggaaaccg
>gene=chr20_30424107-30424265; species=panTro
CCTCTGAGTGGTTTTCTTGGCCTCGCTGGCCCCCACCCAGGCTGAGCCTCGGCCACACAGCATGTTGATGAGGGATGAGTCACCACCGTGGGGGGAGGGAAGGAAATGAAGTCCAGCCACAGCAGAGATCCAGGGCCTGGATCcagctggggaaaccg
>gene=chr20_30424107-30424265; species=papHam
CCTCTGAGTGGTTTTCTCGGCCTCACTGGCCCCCACCCATGCTGAGCCTCGGCCACACAGCGTGTTGATGAGGGATGAGTCACCGCCGTGGGGGGAGGGAAGGAAATGAAGTCCAGCCACAGCGGAGATCCAGGGCCTGGATCcagctggggaaaccg
>gene=chr20_30424107-30424265; species=ponAbe
CCTGTGAGTGGTTTTCTCGGCCTCGCTGGCTCCCACCCAGGCTGAGCCTCGGCCACACAGCGTGTTGATGAGGGATGAGTCACCTCCGTGGGGGGAGGGAAGGAAATGAAGTCCAGCCACAGCAGAGATCCAGGGCCTGCACCcagctggggaaactg
>gene=chr20_30424107-30424265; species=rheMac
CCTCTGAGTGGTTTTCTCGGCCTCACTGGCCCCCACCCATGCTGAGCCTCGGCCACACAGCGTGTTGATGAGGGATGAGTCACCGCCGTTGGGGGAGGGAAGGAAATGAAGTCCAGCCACAGCGGAGATCCAGGGCCTGGATCcagctggggaaaccg
>gene=chr20_30697405-30697649; species=hg19
GAGCTAAGACTCCTTTTCCCCTCTGCTGACCGCCACTACAGGAGCGGTTGAAGCCAGACGACCACCTTGTGGAGTTAAACTCCGTAACCAGGGAGCACCACTTCCGCTGACGTCATTACGGCGACACGTGGATCCAAGATGGCGACGGCGATGGTGAGTGAAGGAGACTCCGGGAGCGGGAGCTGGAGCGGGGCCCTCCGGGGTATCCCAGGATCTTCCAGCACCCCATGCCTGGCCCTGAGCC
>gene=chr20_30697405-30697649; species=bosTau
GAGCTAAGTCTTCTTTGCACCTCCACTCACCGCGACCACAAGAGCGACTGAAACAGGGCAG-CACCTCGCGGTGGTAAACTCCGTAACCAAGGAACCCTACTTCCGCTGACGTCATTACGGCGACACGTGGATCCAAGATGGCGGCGGCGATGGTGAGTGAAGGAGACTCCGGGAGCCGGAGATGGAGCGGGCCGCTCTGGGGAATCCCAGGACTTCCTGGCGTCCCATGCTTGGC-TCGATCC
>gene=chr20_30697405-30697649; species=calJac
AAGCTAAGACTCCTTTTCCCCTCCGCTGACTGCCACTACAGGAGCGGTTGAAGCCAGGCGACCACCTTGCGGAGTTAAATTCCGTTATGAGG-ACCACCACTTCCGCTGACGTCATCACGGCGACACGTGGATCCAAGATGGCGACGGCGATGGTGAGTGAAGGAGACTCCGGGAGCGGGAGCAGGAGCGGGGCCGTCCGGGGTATCCCAG--TCTTCCAGCACCCCATGCCTGGCCCTGAGCC
>gene=chr20_30697405-30697649; species=canFam
CAGCTAACTCT-TCTCGCCCCTTTGCTGACCACGACTACAGGAGTGACTGAAGCCAGGCAG-CACCCAGCGGAGTTAAACTCCGTAACCAGGGAACACCACTTCCGCTGACGTCATTACGGCGACACGTGGATCCAAGATGGCGGCTGCGATGGTGAGTGAAGGAGACTCCGGGAGTCAGAGCTGGAGCGGGGCCCTTCGGGGGATCCCAGGACCTTCCAGCGGCCCATGCCTGGC-CCGAGCC
>gene=chr20_30697405-30697649; species=equCab
GAGCTAATTCTCCCTTGCCCCTCTGCTGACCGCGACTACAGGAGCGATTGAAGCCAGGCAG-CACCTGGCAGTGTTAAACG--GTAACCAGGGAACACCACTTCCGCTGACGTCATTACGGCGACACGTGGATCCAAGATGGCGGCGGCGATGGTGAGTGAAGGAGACTCTGGGAGCCGGAGCTGGAGCGGGGCCCTCCGGAGGAACCCAGGACCTTCCGGTGTCCCGTGCCTGGC-CCGAGCC
>gene=chr20_30697405-30697649; species=gorGor
GAGCTAAGACTCCTTTTCCCCTCTGCTGACCGCCACTACAGGAGCGGTTGAAGCCAGACGACCACCTTGTGGAGTTAAACTCCGTAACCAGGGAGCACCACTTCCGCTGACGTCATTACGGCGACACGTGGATCCAAGATGGCGACGGCGATGGTGAGTGAAGGAGACTCCGGGAGCGGGAGCTGGAGCGGGGCCCTCCGGGGTATCCCAGGATCTTCCAGCACCCCATGCCTGGTCCTGGGCC
>gene=chr20_30697405-30697649; species=panTro
GAGCTAAGACTCCTTTTCCCCTCTGCTGACCGCCACTACAGGAGCGGTTGAAGCCAGACGACCACCTTGTGGAGTTAAACTCCGTAACCAGGGAGCACCACTTCCGCTGACGTCATTACGGCGACACGTGGATCCAAGATGGCGACGGCGATGGTGAGTGAAGGAGACTCCGGGAGCGGGAGCTGGAGCGGGGCCCTCCGGGGTATCCCAGGATCTTCCAGCACCCCATGCCTGGCCCTGAGCC
>gene=chr20_30697405-30697649; species=papHam
GAGCTAAGACTCCTTTTACCCTCTGCTGACCGCTGCTACAGGCGCGGTTCAAGCTAGGCGACCACCTTGCGGAGTTAAACTCCGTAACCTGGGAGCACCACTTCCGCTGACGTCATTACGGCGACACGTGGATCCAAGATGGCGACGGCGATGGTGAGTGAAGGAGACTCCGGGAGCGGGAGCTGGAGCGGGGCCCTCCGGGGTATCCCAGGATCTTCCAGCACCCCATGCCTGACCCTGAGCC
>gene=chr20_30697405-30697649; species=ponAbe
GATCTAAGACTCCTTTTCCCCTCTGCTGACCGCCACTACAGGAGCGGTTGAAGCCAGACGACCACCTTGCGGAGTTAAACTCCGTAACCAGGAAGCACCACTTCCGCTGACGTCATTACGGCGACACGTGGATCCAAGATGGCGACGGCGATGGTGAGTGAAGGGGACTCCGGGAGCGGGAGCTGGAGCGGGGCCCTCCGGGGTATCCCAGGATCTTCCAGCACCCCATGCCTGGCCCTGAGCC
>gene=chr20_30697405-30697649; species=rheMac
GAGCTAAGACTCCTTTTACCCTCTGCTGACCGCTGCTACAGGAGCGGTTGAAGCTAGGCGACCACCTTGCGGAGTTAAACTCCGTAACCTGGGAGCACCACTTCCGCTGACGTCATTACGGCGACACGTGGATCCAAGATGGCGACGGCGATGGTGAGTGAAGGAGACTCCGGGAGCGGGAGCTGGAGCGGGGCCCTCCGGGGTATCCCAGGATCTTCCAGCACCCCATGCCTGACCCTGAGCC
>gene=chr20_30778943-30779187; species=hg19
GCTGGATTGGCCAGCCCTCTTAGTCCTCGATCCTGCAAATCTGTGTTCCTGTGGTCTCAGCTCCCAAACTGTGGCCTATGGAGGTCAGTACCTCCAATCCCCCTCCACCTCTGCGTGGAAGTCCTTGCCACCTCTTCCAGAAAGCTTTCAGCCTTTTCCTGACAAATGGATACAACAGCTCCCTCATCTGAGCCCTCAGACCTATACTGTGGTATACACTCCCTAGGGAGCAAGGTGGATTTCC
>gene=chr20_30778943-30779187; species=bosTau
GCTGGGTGGACCAACCCCTGC-AACCCTAATCCTGCACATG--CAGTCTTGTTATCTCAGCTCCCCAACTGTGGCCCATGGTGGTCAGTATACCTAATACTCC-ACCCCCTCACCTAAAAGTCTTTGCCACCTCCTCCGTAAAGCCTTCAGCTTCTTCCTATCCAATGGAAAAGATGGC-------TTTGAGCCGCCAGACCCACTCCCAGGAATGCAGCTCC------------TGGATGTCC
>gene=chr20_30778943-30779187; species=calJac
---------------------AGTCCTTGATCCTGCAAATCTGTGTTCCTGTGGTCTCAGCTCCCGAACTGTGACCCATGAAGGTCAGTACCCC----------CTACCTCTGCCC--AAGTCCTTGCCACCTCTTCCAGAAAGCTTTCAGCGTTTTCCTGACCAACAGATACAACAGCTCCCTCATCTAAACCCTCTGACCC-TACTGTGGTATACACTCCTTTGGGAGCAAGGTGGATTTCC
>gene=chr20_30778943-30779187; species=canFam
AGTGGATGAACCGGCGA-TGC-AGCCCTGATTCTGCAAATGTAGACTCCTGCGGTCTTGGCTCCTAAACTGTGCCCT-TGGAGGTCAG-------------C---CTCCTTTGCCTGGAAGT-CCtgccacctactccagaaagccttcggcctcctcctgcccaatgagtaaggtagc-------tctgagcccctggacccacct---------ctccacCTAGAGAGCAAGGTGGATTCCC
>gene=chr20_30778943-30779187; species=equCab
----GATGGACCAGCCACTGC-AGCCCTGATCCTGCAAATGCATACTTCTGTCCTCTCAGCTCCCAAACTGTGGCCTATAGAGGTCAGTACACCTAA-TTCC---ATCCCCGATCTGGAAGTCCTTGCCACCTCCTACAGAAAGCCTTCAGCCTCCTCCCATCCAATGGA-AAGGTAGC-------CCTGAGCCTCCAGGCCCATCCTAGGGTATGCACCCCCTAGAGGGCAAGGTGGATTCCC
>gene=chr20_30778943-30779187; species=gorGor
GCTGGATTGGCCAGCCCTCTTAGTCCTTGATCCTGCAAATCTGTGTTCCTGTGGTCTCAGCTCCCAAACTGTGGCCTGTGGAGGTCAGTACCTCTAATCCCCCTCCACCTCTGCCTGGAAGTCCTTGCCACCTCTTCCAGAAAGCTTTCAGCCTTTTCCTGACAAATGGATACAACAGCTCCCTCATCTGAGCCCTCAGACCTATACTGTGGTATACACTCCCTAGGGAGCAAGGTGGATTTCC
>gene=chr20_30778943-30779187; species=panTro
GCTGGATTGGCCAGCCCTCTTAGTCCTTGATCCTGCAAATCTGTGTTCCTGTGGTCTCAGCTCCCAAACTGTGGCCTATGGAGGTCAGTACCTCTAATCCCCCTCCACCTCTGCCTGGAAGTCCTTGCCACCTCTTCCAGAAAGCTTTCAGCCTTTTCCTGACAAATGGATACAACAGCTCCCTCATCTGAGCCCTCAGACCTATACTGTGGTATACACTCCCTAGGGAGCAAGGTGGATTTCC
>gene=chr20_30778943-30779187; species=papHam
GCTGGATTGGCCAGCCCTCGCAGTCCTTGATCCTGCAAATCTGTGTTCCTCTGGTCTCAGCTCCCAAACTGCGACCTGTGGAGGTCAGTACCTCTAATCCCC--CCACCTCTGCCTGGAAGTCTTTGCCACCTCTTCCAGAAAGCTTTCAGCCTTTTCCTGACCAATGGATACAACAGTTCCCTCATCTGAGCCCTCAGACCT-TACTGTGGTATACACTCCCTAGGGAGCAAGGTAGATTTCC
>gene=chr20_30778943-30779187; species=ponAbe
GCTGGATTGGCCAGCCCTCTCAGTCCTTGATCCTGCAAATCTGTGTTCCCGTGGTCTCAGCTCCCGAACTGTGGCCTATGGAGGTCAGTACCTCTAATCCCCC-CCACCTCTGCCTGGAAGTCCTTGCCACCTCTTCCAGAAAGCTTTCAGCCTTTTCCTGACCAATGGATACAACAGCTCCCTCATCTGAGCCCTCAGACCTATACTGTGGTATACATCCCCTAGGGAGCAAGGTGGATTTCC
>gene=chr20_30778943-30779187; species=rheMac
GCTGGATTGGCCAGCCCTCGCAGTCCTTGATCCTGCAAATCTGTGTTCCTCTGGTCTCAGCTCCCAAACTGTGACCTGTGGAGGTCAGTACCTCTAATCCCC--CCACCTCTGCCTGGAAGTCTTTGCCACCTCTTCCAGAAAGCTTTCAGCCTTTTCCTGACCAATGGATACAACAGTTCCCTCATCTAAGCCCTCAGACCT-TACTGTGGTATACACTCCCTAGGGAGCAAGGTAGATTTCC
>gene=chr20_30947195-30947283; species=hg19
actttagtgtcctgtgggcgacacctgggaggcggttaggaacgctactcctagggcccttcgtaagacctgctgagcctcagggtct
>gene=chr20_30947195-30947283; species=bosTau
actttagtgtcctgtgggg-gcacctggggggttgttaagaatgttcatcctagggccctacttaagacctactgagtctgaaattct
>gene=chr20_30947195-30947283; species=calJac
actttagtgtcctgtgggggacacctgggaggcagttaggaacgctcctcgtagggccctgggcaagacctgctgagcctcagggtct
>gene=chr20_30947195-30947283; species=canFam
actttagtgtcttgtgggg-acacctgggaggttcctaggcatgctcgtcttagggccctacctaagaccttctgagtctgaattcct
>gene=chr20_30947195-30947283; species=equCab
actttagtgtcctgtgggg-acacctgggaggtggttaggaatgctgctcctggggccctgctgaagaccgactgagtctgagacttt
>gene=chr20_30947195-30947283; species=gorGor
actttagtgtcctgtgggcgacacctgggaggcggttaggaacgctcctcctagggcccttcgtaagacctgctgagcctcagggtct
>gene=chr20_30947195-30947283; species=panTro
actttagtgtcctgtgggcgacacctgggaggcggttaggaacgctccacctagggcccttcgtaagacctgctgagcctcagggtct
>gene=chr20_30947195-30947283; species=papHam
actttagtgtcctgtgggcgacacctgagaggcggttagtaacgctcctcctagggccctccataagacctgctgagcctcagggtct
>gene=chr20_30947195-30947283; species=ponAbe
actttagtgtcctgtgggcgacacctgggagacggttaggaacgctcctcctagggcccttcgtaagacctgctgagcctcagggtct
>gene=chr20_30947195-30947283; species=rheMac
actttagtgtcctgtgggcgacacctgagaggcggttagtaacgctcctcctagggccctccataagacctgctgagcctcagggtct
>gene=chr20_34682584-34682828; species=hg19
GCAGCAGATTTCTGCAATTCTTAAAAATGTTTCCCTGCCAAAAGCAGCAGAGGCTGGGGAAAGCTGAGCTTTCTGTCCCCTCCTTGAATCCCAGAATCCCGGGACATGGGAAAAGCTGGCCTGGAGTTCATGAGCTCTGGAGTCTGGGCCAGAGATCTTTTGCcttgttctgtcaccgagactggagtgtaggcagtgtcacgatctcagctcactgcagcctccgcctcctgggttcaagtga
>gene=chr20_34682584-34682828; species=bosTau
ACAGCAGATTTCTGCAATTTTA-AAAATGTTTCCCCACCAA-GTCAGCAGAAGTTGGGGTAAGCTGATCCTGCTGTTGTCTTCCTGAATCTC--TTTCCCAGG--GCAGGAAAGG--GGTCTGCAGCTCAGGAGCCCTGGAATTTGGTG-----------------------------------------------------------------------------------------------
>gene=chr20_34682584-34682828; species=calJac
GCAGCAGATTTCTGCAATTCTTAAAAATGTTTCCCTGCCAAAAGCAGCAGAGGCTGGGGAAAGCCGAGCTTGCTGTCTCCTCCTTGAATCCCAGATTCCCAGGATATGGGGAAAGCTGGCCTGGAGTTCATGAGCTCTGGATTCTGGGCCAGGGATCTTTTgtcctgttctgtcacccagactggagtgcaggcactggcacgatctcagcttactgcagcctctgcctcctgggttccagcaa
>gene=chr20_34682584-34682828; species=canFam
AGAGCAGATTTCTGCAATTCTT-AAAATGTTTCT--------GGCATCAGAAGCTGTGGAAAGCAAAGCTTGCTGTCCCCTCCCTGAATCCC--TTTCTCAGA--ACAAGAAAGACAGGCCTGGAGCTCAGGAGCCCTGGAGTCTGGTCCA---------------------------------------------------------------------------------------------
>gene=chr20_34682584-34682828; species=equCab
ACAGCAGATTTCAGCAATTCTT-AAAATGTTTCCCTGCTGAAGGCAGCAGAAGCTG-GGAAAGCTGAGCTTGCTGTCCCCTCCCCAAATCCC--TTTCCCAGG--ACAGGAAAGGCTGGCCTGGAGCTCAGGAGCCTTGGAGTCTGGTCCA---------------------------------------------------------------------------------------------
>gene=chr20_34682584-34682828; species=gorGor
GCAGCAGATTTCTGCAATTCTTAAAAATGTTTCCCTGCCAAAAGCAGCAGAGGCTGGGGAAAGCTGAGCTTTCTGTCCCCTCCTTgaatcccagaatcccagGACATGGGAAAAGCTGGCCTGGAGTTCATGAGCTCTGGAGTCTGGGCCAGAGATCTTTTGCcttgttctgtcaccgagactggagtgtaggcagtgtcacgatctcagctcactgcagcctccgcctcctgggttcaagtga
>gene=chr20_34682584-34682828; species=panTro
GCAGCAGATTTCTGCAATTCTTAAAAATGTTTCCCTGCCAAAAGCAGCAGAGGCTGGGGAAAGCTGAGCTTTCTGTCCCCTCCTTGAATCCCAGAATCCCAGGACATGGGGAAAGCTGGCCTGGAGTTCATGAGCTCTGGAGTCTGGGCCAGAGATCTTTTGCcttgttctgtcaccgagactggagtgtaggcagtgtcacgatctcagctcactgcagcctccgcctcctgggttcaagtga
>gene=chr20_34682584-34682828; species=papHam
GCAGTAGATTTCTGCAATTCTTAAAAATGTTTCCCTGCCAAAGGCAGCAGAGGCTGGGGAAAGCTGAGCTTGCTGTCCCCTCCTTGAATCCCAGAATCCCAGGACATGGGAAAAGCTGGCCTGGAGTTCATGAGCTCTGGAGTCTGGGCCAGAGATCTTTTGCcttgttctgtcacccaggctggagtgcaggcagtgtcacaatctcagcaaactgcagcctccgcctcctgggttcaactga
>gene=chr20_34682584-34682828; species=ponAbe
GCAGCAGATTTTTGCAATTCTT-AAAATGTTTCCCTGCC-AAAGCAGCAGA-GCTGGGGAAAGCTGAGCTTTCTGTCCCCTCCTT-GATCCCAGAAT-CCAGGACATGGG-AAAGCTGGCCTGAG--TCATGAGCTCTGGAGTCT-GGCCAGAGATC-TTTGCCTTGTTCTGT-ACCGaggctggagtgca-gcagtgtcacgatctcagctcactgc--------------------------
>gene=chr20_34682584-34682828; species=rheMac
-------------------------------------------GCAGCAGAGGCTGGGGAAAGCTGAGCTTGCTGTCCCCTCCTTGAATCCCAGAATCCCAGGACATGGGAAAAGCTGGCCTGGAGTTCATGAGCTCTGGAGTCTGGGCCAGAGATCTTTTGCcttgttctgtcacccaggctggagtgcaggcagtgtcacaatctcagcacactgcagcctccgcctcctgggttcaactga
>gene=chr20_37353935-37354179; species=hg19
CCGCCCTAACCCACGCTCCCTCCCAACGGCACCAGCTGCAAGACCGCTAGGCTGAAGTTCGGTCTGAGACACCTGTCCGGAGACACTGCAAAAGTGAAGGAAATGGGGGGAGGGAGCAGGAAGCGATGAGAAAGAAAGAAAATCAGGATTGGAGGGCACGGTTTGGTCTTGGACTCTGGAACGGATTCACAGCTGCATTTTTGGGAGGAAAGAAGAAGGGGAAATCGCTGAGGTCGGAGTCTCC
>gene=chr20_37353935-37354179; species=bosTau
----------------------------------------------------------------------------------------------------------------------------------------------------------------------------------------------------------------------------------------------------
>gene=chr20_37353935-37354179; species=calJac
CCGCCCTAACCGACACTCCTTCCCA-CGGCACCCGCTGCAAGACCGCTACGCTGAGGTTCGGTCTGAAACACCTGTCCCGAGACACTGTAAAAGTGAAGGAAATAGGGGGAGGGAGATGGGAGGGATGAGGGAGAAAGAAAATCAGGATTGGAGGGCACGGTATGGTCTTGGACTCTGGAATGGATTCACAGCTGCATTTTTGGGAGGA---AAGAAGGGGAAATCGCTGAGCTGGGAGTCTCC
>gene=chr20_37353935-37354179; species=canFam
CCGCCCTGACCCTCACTCCCTCCTG-CGGCTCCAGCCGCAGGACTGCTAGGCTGGGGTTTGGTTTGAGGCACTTGCCCTCAGACCCTGCAGACGGGAGGGAAAGGAAGA-GGGGAGAGGAGAGGGGTGAGGAAGAAAGAAAATCAGGATTGGAGGGAACCGTGTCTCGGGGGACTCCGGAATGGATTCACAGCTGCATTTTCAGACGGAAAGAGGAGAGGGAAACTGCTGAGCTGGGACTCTCC
>gene=chr20_37353935-37354179; species=equCab
CCGCCCTGATCCGCTCCTGCTTCCG-CGGCCCCAGCCGCAGGACAGCTTGACTGAGGTTCGGTCGGAGACACTTGCCCTGAGACCCTGCAAAAGCGAGGGAAAGGAGGA-GGAGAGCGGGGAGGGGTGAGGGAGAAAGAAAATCAGGATCGGAAGGGACGGTAACGCCTGGGACTCCGGAATGGATTCACAGCTGCATTTTCGGGAGGAAAGGAGAGGGGGAAATCGCTGATGTGGGAGTCTCC
>gene=chr20_37353935-37354179; species=gorGor
C-GCCCTAACCCACGCTCCCTCCCA-CGGCACCAGCTGCAAGACCGCTGGGCTGAGGTTCGGTCTGAGACACCTGTCCGGAGACACTGCAAAAGTGAAAGAAATGGGGGGAGGGAGCAGGAAGCGATGAGAAAGAAAGAAAATCAGGATTGGAGGGCACGGTTTGGTCTTGGACTCTGGAACGGATTCACAGCTGCATTTTTGGGAGGAAAGAAGAAGGGGAAATCGCTGAGGTCGGAGCCTCC
>gene=chr20_37353935-37354179; species=panTro
CCGCCCTAACCCACGCTCCCTCCCA-CGGCACCAGCTGCAAGACCGCTAGGCTGAGGTTCGGTCTGAGACACCTGTCCGGAGACACTGCAAAAGTGAAGGAAATGGGGGGAGGGAGCAGGAAGCGATGAGAAAGAAAGAAAATCAGGATTGGAGGGCACGGTTTGGTCTTGGACTCTGGAACGGATTCACAGCTGCATTTTTGGGAGGAAAGAAGAAGGGGAAATCGCTGAGGTCGGAGTCTCC
>gene=chr20_37353935-37354179; species=papHam
CCGCCCTAACCCACACTCCCTTCCA-TGGCACCAGCTGCAAGACCGCTAGGCTGAGGTTCGGTCTGAGACACCTGTCCGGAGACACTGCAAAAGTGAAGGAAATTGGGGGGGGGAGCAGGGAGGGATGAGAAAGAAAGAAAATCAGGATTGGAGGGCACGATTTGGTCTTGGACTCTGGAACGGATTCACAGCTGCATTTTTGGGAGGAAAGAAGAAGGGGAAATCGCTGAGCTCGGAGTCTCC
>gene=chr20_37353935-37354179; species=ponAbe
CCGCCCTAACCCACGCTCCCTCCCA-CGGCACCAGCTGCAAGACCGCTAAGCTGAGGTTCGGTCTGAGACACCTGTCCGGAGACACTGCAAAAGTGAAGGAAATGGGGGGAGGGAGCGGGAAGGGATGAGAAAGAAAGAAAATCAGGATTGGAGGGCACGGTTTGGTCTTGAACTCTGGAACGGATTCACAGCTGCATTTTTGGGAGGA---AAGAAGGGGAAATCGCTGAGGTCGGAGTCTCT
>gene=chr20_37353935-37354179; species=rheMac
CCGCCCTAACCCACACTCCCTTCCA-TGGCACCAGCTGCAAGACCGCTAGGCTGAGGTTCGGTCTGAGACACCTGTCCGGAGACACTGCAAAAGTGAAGGAAATTGGGGGGGGGAGCGGGGAGGGATGAGAAAGAAAGAAAATCAGGATTGGAGGGCACGATTTGGTCTTTGACTCTGGAACGGATTCACAGCTGCATTTTTGGGAGGAAAGAAGAAGGGGAAATCGCTGAGCTCGGAGTCTCC
>gene=chr20_37359627-37359824; species=hg19
TAAAAGGTCGAAGGAGACACTAGGCAGGCTCCGGATAGCGGCGCCAACTCTGCGGGCTCGCCTGGATCCGCTCCACTAATCCTGGCTCCAGGTTTTGTGCTCAGCTTGCAGCGTCTCTTGTCCTAGGGGGCGAATCCTGAGGGTGGCAGGGGCGGGAGAACTAGCACCCTAGACGCCCAAGGGAAACCCGAAACCCT
>gene=chr20_37359627-37359824; species=bosTau
-----------------------------------------------------------------------------------------------------------------------------------------------------------------------------------------------------
>gene=chr20_37359627-37359824; species=calJac
TAAAAGGACGAAGGAGACACCAGGCAGACTCCGGG--------------CGGCGGGCTCGCCTGCATTCGCTCCACTGATCCCGGCTCCAGGTTTTGTGCTCATCTTGTAGCGTCCCTTGTCATGTGGGGCGAATCCTGAGGGTGGCCAGGGCGGGAGAACTAGCACCCTAGACACCCATGGAAAACCCGAAACCCT
>gene=chr20_37359627-37359824; species=canFam
TAGAAGGACAAATGAGAC-----GCA-----TAGACAG----GCCACCTCCTCGGACTTGCCTAGATCCAGTCCCCAGATTCT-GGTCCAGGCTTTGTGCTCAGCTTTCAGGAGCCTGGGT-------------TGTGTGAG---ATGGGGGCAGGACAGCCAGCCTTATAGGA----------------GCACCCC
>gene=chr20_37359627-37359824; species=equCab
TAAAAGGAGAGATGAGACACCAGGCAGGCTCCAAACAGTGGCGCCACCTACGCAGACTTGCCTGGAGCTGCTCCACTGGTCCTGGCTCCTGGCTTTGTGCTCAGCTTGCAGGAGCCCGGATCCAGCCGT--GGGTCCTGAGG---GTGGCAGTGGGAGATCCAGCCTCCTAGAC-ACCACGGGAAACCCTGCACGAT
>gene=chr20_37359627-37359824; species=gorGor
TAAAAGGTCGAAGGAGACACTAGGCAGGCTCCGGATAGCGGCGCCAACTCTGCGGGCTCGCCTGGATCCGCTCCACTAATCCTGGCTCCAGGTTTTGCGCTCAGCTTGCAGCGTCTCTTGCCCTAGGGGGCGAATCCTGAGGGTGGCAGGGGCGAGAGAACTAGCACCCTAGACGCCCAAGGGAAACCCGAAACCCT
>gene=chr20_37359627-37359824; species=panTro
TAAAAGGTCGAAGGAGACACTAGGCAGGCTCCGGATAGCGGCGCCAACTCTGCGGGTTCGCCTGGATCCGCTCCACTAATCCTGGCTCCAGGTTTTGTGCTCAGCTTGCAGCGTCTCTTGTCCTAGGGGGCGAATCCTGAGGGTGGCAGGGGCGGGAGAACTAGCACCCTAGACGGCCAAGGGAAACCCGAAACCCT
>gene=chr20_37359627-37359824; species=papHam
TTAAAGGTCGAAGGAGACACTAGGCAGGCTCCGGACAGCGGTGCCAACTCTGCGGGCTCGCCTGGATCCGCTCCACTACTCCCGGTTCCAGGTTTTGTGCTCAGCTTGCAGCGTCTCTT------------GAATCCTGAGGGTGGCTGGGACGGGAGAGCTAGCACCCTGTACGCCCAAGGGAAACCCGAAACCCT
>gene=chr20_37359627-37359824; species=ponAbe
TAAAAGGTCGAAGGAGACACTAGGCATGCTCCGGATAGCGGCTCCAACTCTGCGGGCTCGCCTGGATCCACTCCACTGATCCTGGCTCCAGGTTTTGTGCTCAGCTTGCAGCGTCTCTTGTCCAAGGGGACGAATCCTGAGGGTGGCCGGGGCAAGAGAACTAGCACCCTGGACGCCCAGGGGAAACCCGAAACCCT
>gene=chr20_37359627-37359824; species=rheMac
TTAAAGGTCGAAGGAGACACTAGGCAGGCTCCGGACAGCGGTGCCAACTCTGCCGGCTCGCCTGGATCCGCTCCACTAATCCCGGTTCCAGGTTTTGTGCTCAGCTTGCAGCGTCTCTT------------GAATCCTGAGGGTGGCTGGGACGGGAGAACTAGCACCCTGTACTCCCAAGGGAAACCCGAAACCCT
>gene=chr20_39632041-39632285; species=hg19
CTTATGAAATACCATCTTTTACAAACGAATGAATGAATGAGAAATGTGcctttcaaggcaggaggagcctccccatgcttcaaatgagaaacctgaggctcagagaagggagtgagtcacccaaggtcctagaaaccacctgtggcaagcccagcctgtcgggctcctcagttcacttctctACATACAATAAATGAGGCAGGAAAGTGCAATTTTCTGGGCAGTGAGGACACATCACCCGTCC
>gene=chr20_39632041-39632285; species=bosTau
CTTATGAAATACCATCTTCTaagtgtaaatggatgaatggatggTGTGcctttcaaggcaggaagattctcctcattcttcagatgagaaacctgagg------aaaagaagcaacttgcttgaggtcacaGAAACCACCCATGTCCAGCCCAGCCTGGCTGGCTCCTCAGCTCAGTTCCCTACACACAGTAAGTGAGGGGTGGGGGGGTTGGGCTTGTGGCAGTGGGGCCACAGCTCCCATTA
>gene=chr20_39632041-39632285; species=calJac
CTTATGAAATACCATCTTCTACA----AATGAATGAATGAGAAATGTGcctttcaaggcaggaagatcctccccatgcttcaaatgagaaatctgaggctcagagaaaggagtgacccacccaaggtcatagaaaccacctgtggcaagccCAGCCTGTCAGGCTCCTCAGTTCACTCCTCTACATATAGTAAATAAGGCAGGAAAGTGCAATTTTCTGGGCGGCGAGGACACATCACCCGTTC
>gene=chr20_39632041-39632285; species=canFam
CTTAGAAAATAAGAGGGTGTATAAGTGAATGAACCATTGAATGAAGTacctttcaaggcaggaagagtctccttattt----ggtgaagaacctgaggcgcagagaaggaagtaatttgcccaaggtcacagaaactgtctgtggtaagaccagCCCGCCTGGCTCCTAGGCTCAGTTCCCCAAACAGAG-----------GGAGTATGGTCTTCTCAGGGGCAGGGT-TGGTATTACCCATTC
>gene=chr20_39632041-39632285; species=equCab
CTTAGGAAATACCGTCCTTTATAAGTGAGTGAATTAAGGAATTATGTGcctttcaaggcaagaagattctcttcactcttcaaatgaggaacctgaggctcagggaaggaagcaacgagccctatagcacaGAAACCACCTGTGGCAAGCCCAGTCTTTCTAGCACCTCTACTCAGTTCCCTACACACAGTGAATGAAGTTGGAAAAACCTATTCCCTGGGCAGGGGG-CCACATCA-CCATTC
>gene=chr20_39632041-39632285; species=gorGor
CTTATGAA--------------------------------------------------------------------------------------------------------------------------------------------------------------------------------------------------------------------------------------------
>gene=chr20_39632041-39632285; species=panTro
CTTATGAAATACCATCTTTTACAAACGAATGAATGAATGAGAAATGTGcctttcaaggcaggaggagcctccccatgcttcaaatgagaaacctgaggctcagagaagggagtgagtcacccaaggtcctagaaaccacctgtggcaagcccagcctgtcgggctcctcagttcacttctctACATACAATAAATGAGGCAGGAAAGTGCAATTTTCTGGGCAGTGAGGACACATCACCCGTCC
>gene=chr20_39632041-39632285; species=papHam
CTCATGAAATACCATCTTTTACAAATGAATGAATGAATGAAAAATGTGcctttcaaggcaggaggatcctccccatgcttcaaatgagaaacctgatgctcagagaagggagtgagtcacccaaggtcccagaagccacctgtggcaagcccagcctgtcgggctcctcagttcagttctctACATACAATAAATGAGGCAGGAAAGTGCAATTTTCTGGGCAGCGAGGACACATCACCCGTCC
>gene=chr20_39632041-39632285; species=ponAbe
TTTATGAAATACCATCTTTTACAAATGAATGAATGAATGAGAAATGTGcctttcaaggcaggaggatcctccccatgcttcaaatgagaaacctgaggctcagagaagggagtgagtcacccaaagtcCTAGAAACCACCTGTGGCAAGCCCAGCCTGTCGGGCTCCTCAGTTCACTTCTCTACATACAATAAATGAGGCAAGAAAGTACAATTTTCTGGACAGCGAGGACACATCACCCATCC
>gene=chr20_39632041-39632285; species=rheMac
CTCGTGAAATACCATCTTTTACAAATGAATGAATGGATGAAAAATGTGcctttcaaggcaggaggatcctccccatgcttcaaatgagaaacctgatgctcagagaagggagtgagtcacccaaggtcccagaagccacctgtggcaagcccagcctgtcgggctcctcagttcgcttctctACATACAATAAATGAGGCAGGAAAGTGCAATTTTCTGGGCAGCGAGGACACATCACCCGTCC
>gene=chr20_42523344-42523417; species=hg19
CCCCTCCACCACATTCCAATCTCATGAGAGAAGAGCCCCTAGTTCTCAGGACTTTAACCCTCTTCCTGCCAGC
>gene=chr20_42523344-42523417; species=bosTau
CCCCT---CCACATTCCATTCTCATGAGAGAAGAGCCCCGAGTTCTCAGGGCTTTAACCCTC-TCCTGCCAGG
>gene=chr20_42523344-42523417; species=calJac
CCCCTCCAGCACATTCCAATCCCCTGAGAGAAGAGCCCCGAGTTCTCAGGACTTTAACCCTT-TCCTGCCAGG
>gene=chr20_42523344-42523417; species=canFam
CCCCT---TCACATTCCATTCTCGTGAGAGAAGAGCCCCGGGTTCTCAGGACTTTAACCCTC-TCCTGTCAGG
>gene=chr20_42523344-42523417; species=equCab
CCCGT---CCACATTCCATTCTCATGAGAGAAGAGCCCAGAGTTCTCAGGACGTTAACCCTC-TCCTGCCGGG
>gene=chr20_42523344-42523417; species=gorGor
CCCCTCCACCACATTCCAATCTCATGAGAGAAGAGCCCCTAGTTCTCAGGACTTTAACCGTCTTCCTGCCAGC
>gene=chr20_42523344-42523417; species=panTro
CCCCTCCACCACATTCCAATCTCATGAGAGAAGAGCCCCTAGTTCTCAGGACTTTAACCCTCCTCCTGCCAGC
>gene=chr20_42523344-42523417; species=papHam
CCCCTCCACCACATTCCAATCTCATGAGAGAAGAGCCCCTAGTTCTCAGGACTTTAACCCTC-TCCTGCCAGG
>gene=chr20_42523344-42523417; species=ponAbe
CCCCTCCACCACATTCCAATCTCATGAGAGAAGAGCCCCTAGTTCTCAGGACTTTAACCCTCTTCCTGCCAGC
>gene=chr20_42523344-42523417; species=rheMac
CCCCTCCACCACATTCCAATCTCATGAGAGAAGAGCCCCTAGTTCTCAGGACTTTAACCCTC-TCCTGCCAGG
>gene=chr20_44600332-44600504; species=hg19
CCCTTTCCCTCGCCCCCACGATTCTCGTGGAGCGTTCCGCTCTGTGAGCCCCATCCGGGCCCAGTGGTTCAGCCCTTCGGCCCCCGCGTCCCCCCGGGTTGCAGGGCCGGTGGTACAGCCCGCTGGCCCCCTGGGTCAGTGGTTCGCTCCCCCCCGGTTCCCCTGCGGAGGC
>gene=chr20_44600332-44600504; species=bosTau
CCCTTTTCCTCCCCTCCACAATTCCCGCAGAGTGGTTCCCTCTACGGTCCCCGTGTGGCCTCAGTGGTTCAGCCCTCCGG-CCCCGAGTCCCCCCGGG-TGGAGGGTCGGTGGTACCGCCCGCAGGCCCCCAGGGTCAGTGGCTTGCTCCCCCTCGGAGCCCAGGCGGAGGG
>gene=chr20_44600332-44600504; species=calJac
CCCTTTTCTTCGCCCCCACGACTCTCGTGGAGCGTTTCGCTGTGTGAGCCCCATCCGGGCTCAGCAGTTCAGCCCTTCGGCCCCCGCGTCCCTCCGGG-TGCAGGGTCTGTGGTACAGCCCGCTGGCCCCCTGGGTCAGTGGTTCGCTCCCCCACGGTTCCCCTGCGGAGGG
>gene=chr20_44600332-44600504; species=canFam
CCCTCCTCCTCCCCTCCGTAATTCCCGCAGCGTGGTTCGCCCTAAGAGCTCGGGCCGGGCTCGGCGGCTCAGCCCTTCGG-CCCCGAGTCCCCCCGGG-CGCAGGGTCGGTGGTACAGCCCGCAGGCCCCCCGGGTCAGTGGCTCGCTCCCCCTCGGCTCCCATGCGGAGGG
>gene=chr20_44600332-44600504; species=equCab
CCCTTTCCCCCCCCTCCATGATTCCCGCAGCGTGGTTCGCTCTCAGGGCCCCGTCAGAACTCAGTGGTTCAGCCCTTAGGCCCCCGAGTCCCCCCGGG-TGCAGGGTCGGTGGTACAGCCCACAGGCCCCCTGGGTCAGTGGCTCGCTCCCCCTCGGTTCCCCTGCGGAGGG
>gene=chr20_44600332-44600504; species=gorGor
CCGTTTCCCTCGCCCCCACGATTCTCGTGGAGCGTTCCGCTCTGTGAGCCCCATCCGGGCCCAGTGGTTCAGCTCTTCGGCCCCCACGTCCCCCCGGGTTGCAGGGTCGGTGGTACAGCCCGCTGGCCCCCTGGGTCAGTGGTTCGCTCCCCCCCGGTTCCCCTGCGGAGGG
>gene=chr20_44600332-44600504; species=panTro
CCCTTTCCCTCGCCCCCACGATTCTCGTGGAGCGTTCCGCTCTGTGAGCCCCATCCGGGCCCAGTGGTTCAGCCCTTCGGCCCCCGCGTCCCCCCGGGTTGCAGGGTCGGTGGTACAGCCCGCTGGCCCCCTGGGTCAGTGGTTCGCTCCCCCCCGGTTCCCCTGCGGAGGG
>gene=chr20_44600332-44600504; species=papHam
CCCTTTCCCTCGCCCCCACGATTCTCGTGGAGCGTTTCTCTCTGTGAGTCCTATCCGGGCTCCGTGGTTCAGCCCTTCAGCCCCCGCGTCCCCCCGGGTTGCAGGGTCGGTGGTACAGCCCGCTGGCCCCCTGGGTCAGTGGTTCGCTCCCCCCGGGTTCCCCTGTGGAGGG
>gene=chr20_44600332-44600504; species=ponAbe
CCCTTTCCCTCGCCCCCACGATTCTCGTGGAGCGTTCCGCTCTGTGAGCCCCATCCGGGCTCAGTGGTTCAGCCCTTCGGCCCCCGCGTCCCCCCGGGTTGCAGGGTCGGTGGTACAGCCCTCTGGCCCCCTGGGTCAGTGGTTCGCTCCCCCCCGGTTCCCCTGCGGAGGG
>gene=chr20_44600332-44600504; species=rheMac
CCCTTTCCCTCGCCCCCACGATTCTCGTGGAGCGTTTCTCTCTGTGAGTCCTATCCGGGCTCCGTGGTTCAGCCCTTCAGCCCCCGCGTCCCCCCGGGTTGCAGGGTCGGTGGTACAGCCCGCTGGCCCCCTGGGTCAGTGGTTCGCTCCCCCCGGGTTCCCCTGTGGAGGG
>gene=chr20_44600900-44601144; species=hg19
CAGTGTTCCGGAAGGTCGCTCCGAGGCCTCAAAACCATAATCGGGTCTCAACAGACTCTGGGACTTTATACGTCGCCCGGTGTTTGGCACTGAGCCCACTATGGTTTGGGGACTACTTTATCTCGGCGGAGTGTTACGTAGGAAGTGGTTGTGACGTCATTCTGGTCCCTTCCCTAGGCCGCAGGGTTGGGCGCGGCGAATGCGCGCCCCGCTCTCTTGGGGCGTGGCTCCCAGTGGGGGGCGT
>gene=chr20_44600900-44601144; species=bosTau
CAATGTTCTGGAAGGTAGCCCCGAGGCCTGAAAATCATAATAGAGTCGTAAGAGAATCTGAGATTTTATATGTCGCTTAGTATGAGTGGAAGAATCCTCTAT-GGTTAGGAGCTACTTTATCTCGGCGGAGGAACACAGAGGA-GTGGCTGTGACGTCACTTTGA-CCCTTCCCTGGGCCGCAGGCCGGGGCGCGGCTGAGTCTGGCCCCACTTCCG--------------------GAGGCGT
>gene=chr20_44600900-44601144; species=calJac
CAGTGTTCCGAAAGGTCGCTCCGAGGCCTCAAAGCCATAATCGGGTCCGAAGAGACTCTGGGATTTTATACGTCGCCTAGTATTTGGGAGGGGGCCCAATATGGGTTGAGGACTATTTTTCCTCGGCGGAGTGTTACATAGGAGGTGACTGTGACGTCACTCTGGTCCCTTCCCTGGGCCGCAGGGTTGGGCGCGGCGTACGCCGGCCTCGCGCTCTTGGGGCGTGGGTTCCGGTGGGGGGCGG
>gene=chr20_44600900-44601144; species=canFam
CGGCGTGTCAGAAGGTCCTCCTGAGGCCTCAGAACCATGGTCCAGTCCGGAGAGAGTCTAGAATTTTATACGTCGCCAAGCACGGGCGGCAGAATCCGCTATGGGTCGGGAACTACTTTCTCTCGGCGGAGGGCTACACTGGAAGTGGTTGTGACGTCAAGCTGGTCCCTTCCCCGGGCCGCAGGGTTGGGCGCGGCTAAGGCT-GCCCCACGGCCG--------------------GGGGCGT
>gene=chr20_44600900-44601144; species=equCab
CAATGTA-CGGAAGGTCGCCCCGAGGCCTCAAAACCATAATCGAGTCCAGAGAAAGTCTAGGATTTTATATGTCGCCTGATATGGGTGACGGAGTCAGCTAAGGGTTGGGGACTACTTTGTCTCGGCGGAGGGTTACATGGGGGGTTAT---GACGTCACTCTGGTCCCTTCCCTGGGCCGCAGGGTTGGGCGCGGCGAAGGCC-GCCCCACTGTCC--------------------GGGGCGT
>gene=chr20_44600900-44601144; species=gorGor
CGGTGTTCCGGAAGGTCGCTCTGAGACCTCAAAACCATAATCGGGTCTGAACAGACTCTGGGACTTTATACGTCGCCCGGTGTTTGGCACTGAGCCCACTATGGTTTGGGGACTACTTTATCTCGGCGGAGTGTTACGTAGGAAGTGGTTGTGACGTCATTCTGGTCCCTTCCCTAGGCCGCAGCGTTGGGCGCGGCGAATGCGCGCCCCGCTCTCTTGGGGCGTGGCTCCCAGTGGGGGGCGT
>gene=chr20_44600900-44601144; species=panTro
CAGTGTTCCGGAAGGTCGCTCCGAGGCCTCAAAACCATAATCGGGTCTGAACAGACTCTGGGACTTTATACGTCGCCCGGTGTTTGGCACTGAGCCCACTATGGTTTGGGGACTACTTTATCTCGGCGGAGTGTTACGTAGGAAGTGGTTGTGACGTCATTCTGGTCCCTTCCCTAGGCCGCAGGGTTGGGCGCGGCGAATGCGCGCCCCGCTCTCTTGGGGCGTGGCTCCCAGTGGGGGGCGT
>gene=chr20_44600900-44601144; species=papHam
CAGTGTTCCGGAAGGTCGCTCCGAGGCCTCAAAACCATAATCGGGTCTGAAGAGACTCTGAGATTTTATACGTCGGCTAGTATTTGGCATGGGGCCCACTATGGGTTGGGGACTACTTTATCTCGGCGGAGTGTTACATAGG-AGTGGTTGTGACGTCATTCTGGTCCCTT-CCTGGGCCGCAGGGTTGGGCGCGGTGAATGCGGGCCCAGCTCTCTTGGG-------------------GCGT
>gene=chr20_44600900-44601144; species=ponAbe
CAGTGTTCCGGAAGGTCGCTCCGAGGCGTCAGAACCATAATCGGGTCTGAACAGAGTCTGGGATTTTATACGTCGCCCAGTATTTGGCACTGGGCCCACTATGGGTTGGGGACTACTTTACCTCGGCGGAGTGTTACATAGGAAGTGGTTGTGACGTCATTCTGGTCCCTTCCCTGGGCTGCAGGGTTGGGCGCAGCGAATGCCGGCCCCGCTCTCTTGGGGCGTGGCTCCCAGTGGGGGGCGT
>gene=chr20_44600900-44601144; species=rheMac
CAGTGTTCCGGAAGGTCGCTCCGAGGCCTCAGAACCATAATCGGGTCTGAAGAGACTCTGAGATTTTATACGTCGGCTAGTATTTGGCATGGGGCCCACTATGGGTTGGGGACTACTTTATCTCGGCGGAGTGTTACATAGG-AGTGGTTGTGACGTCATTCTGGTCCCTT-CCTGGGCCGCAGGGTTGGGCGAGGCGAATGCGGGCCCAGCTCTCTTGGG-------------------GCGT
>gene=chr20_46924398-46924461; species=hg19
CCTCCTGGAAAATTTTTGAAAGTACACGTCATCGCATTCCGATGATTCTGGCCTTAAATTTTC
>gene=chr20_46924398-46924461; species=bosTau
TCTCCTGGAAAATTCTTGAGGGTATGTATCATCACATTTCATCAGTTCTGGCTTTAATTTTCC
>gene=chr20_46924398-46924461; species=calJac
CCTCCTGGAAAATTCTTGAAAGTACACATCATCGCATTCCGATGGTTCTGGCCTTAAATTTTC
>gene=chr20_46924398-46924461; species=canFam
TCTCCAGGAAAATTCTTAAGAGAATGCATCATCACATTCCAGTGACTCTGGCTTTAATTTCCC
>gene=chr20_46924398-46924461; species=equCab
GCCCC-GGAAAATTCTTGAGAGTGCATATCATCACATTCCAATGGTTCTGGCTTTAATTTTCC
>gene=chr20_46924398-46924461; species=gorGor
CCTCCTGGAAAATTTTTGAAAGTACACGTCATCGCATTCCGATGATTCTGGCCTTAAATTTTC
>gene=chr20_46924398-46924461; species=panTro
CCTCCTGGAAAATTTTTGAAAGTACACGTCATCGCATTCCGATGATTCTGGCCTTAAATTTTC
>gene=chr20_46924398-46924461; species=papHam
CCTCCTGGAAAATTCTTGAAAGTACACATCATCGGATTCCGACGGTTCTGGCCTTAAATTTTC
>gene=chr20_46924398-46924461; species=ponAbe
CCTCCTGGAAAATTTTTGAAAGTACACATCATCGCATTCCGATGATTCTGGCCTTACATTTTC
>gene=chr20_46924398-46924461; species=rheMac
CCTCCTGGAAAATTCTTGAAAGTACACATCATCAGATTCCGATGGTTCTGGCCTTAAATTTTC
>gene=chr20_48178962-48179028; species=hg19
CTGACCCCTGATGTTGGCTCCTCCAGCCTTGGGCCCTCAATCCAACTCAGGCCGTGGTCACATTCC
>gene=chr20_48178962-48179028; species=bosTau
CTGACCCTTGAGGTCGGCTCCTTCAGCCCCGGGCCTGGAATCCAACTCAGGCCCCAGTCACATTCC
>gene=chr20_48178962-48179028; species=calJac
CTGACCCCTGATGCTGGCTCCTCCAGCGTTAGGCCGTCAATCCAACTCAGGCTGTGGCCACATTCC
>gene=chr20_48178962-48179028; species=canFam
CTGACCCCTGATGTTGGCTCTTGGAGGCT-GGGCCCTGAATCTAGCTCAGGCTCAGGCCACATTCC
>gene=chr20_48178962-48179028; species=equCab
CTGACCCGTGATGTTGGCTCCTCCAGCCG-GGGGCCTGAAGCCCAGGCGGGCTCAGCTCACACTCC
>gene=chr20_48178962-48179028; species=gorGor
CTGATCCCTGATGTTGGCTCCTCCAGCCTTGGGCCCTCAATCCAACTCGGGCCGTGGCCACATTCC
>gene=chr20_48178962-48179028; species=panTro
CTGATCCCTGATGTTGGCTCCTCCAGCCTTGGGCCCTCAATCCAACTCAGGCCGTGGCCACATTCC
>gene=chr20_48178962-48179028; species=papHam
CTGACCCCTGACGCTGGCTCTTCCAGCCCCGGGCCCTCAATCCAACTCAGGCTGTGGCCACATTCC
>gene=chr20_48178962-48179028; species=ponAbe
CTGACCCCTGATGTTGGCTTCTCCAGCCTTGGGCCCTCAATCCAGCTCAGGCCGTGGCCACATTCC
>gene=chr20_48178962-48179028; species=rheMac
CTGACCCCTGACGCTGGCTCTTCCAGCCCCGGGCCCTCAATCCAACTCAGGCTGTGGCCACATTCC
>gene=chr20_48552718-48552843; species=hg19
AATTTGGAAAACAGCGGCCCACGCGCAGAGCCCGTCCCAATTCTGGCAGCCTTTGGATTTGGCTTCCACGTTTTCCAGATTTCCCTCGGCCTCTAGCTCGCTTGCGTCAGAGGGGCCCCGAGGGG
>gene=chr20_48552718-48552843; species=bosTau
ATTTTGGGCAAAAGTGGCTGAAGCACAAACCCTCCTCCACTCATACCAGTCTCTGGATCCGG-ATCTACACTTT-----------------------TCCCTAGCGTCCGAGGGGCCAGGAGGCG
>gene=chr20_48552718-48552843; species=calJac
CATTTGGAAAACAGCGGTCCACGCGCAAAGACCGTCACAAATCTGGCAGCCTTTGGATTTGGCTTCCACGTTTTCCAGATTGCCTTCGGCCTCTAGGTCGCTCAGGTCAGAGGGGCCGGGAGGCG
>gene=chr20_48552718-48552843; species=canFam
AATTGAGGAAACAGCCGTTGAAACACAAAGCCTGTTCCAATTCTGCAGGTGTCTGGATCTGACTTCCACATTTTCCAGATTTCCCGCGGCCTCGCCCTCCCGTCCGTCGGGGGGGGCAGGGGGCG
>gene=chr20_48552718-48552843; species=equCab
AATATGGGAAACAGTGGCCGAAGGACAGAGCCCATTCTAATTCTGCCAGGCTCGGGATCTGGCTTCCACATTTTCCAGATTTCCTTCGGCCTAG-------------------------------
>gene=chr20_48552718-48552843; species=gorGor
-----------------------------------------------------------------------------------------------------------------------------
>gene=chr20_48552718-48552843; species=panTro
AATTTGGAAAACAGCGGCCCACGCGCAGAGCCCGTCCCAATTCTGGCAGCCTTTGGATTTGGCTTCCACGTTTTCCAGATTTCCCTCGGCCTCTAGCTCGCTTGCGTCAGAGGGGCCCCGAGGGG
>gene=chr20_48552718-48552843; species=papHam
AATTTGGAAAACAGCGGCCCACGCGCAGAGCCCGTCCCAATTCTGGCAGCCTTTGGATTTGGCTTCCACGTTTTCCAGATTTCCCTCGGCCTCCAGCTCGCTTGGGTCAGAGGGGCCCC-AGGGG
>gene=chr20_48552718-48552843; species=ponAbe
AATTTGGAAAACAGCGGCCCACGCGCAGAGCCCGTCCCAATTCTGGCAGCCTTTGGATTTGGCTTCCACGTTTTCCAGATTTCCCTCTGCCTCTAGCTCGCTTGCATCAgaggggccccgagggg
>gene=chr20_48552718-48552843; species=rheMac
AATTTGGAAAACAGCGGCCCACGCGCAGAGCCCGTCCCAATTCTGGCAGCCTTTGGATCTGGCTTCCACGTTTTCCAGATTTCCCTCGGCCTCCAGCTCGCTTGGGTCAGAGGGGCCCC-AGGGG
>gene=chr20_48782677-48782921; species=hg19
AGGATGCCAGGAATCTTGGGCCCAGCTGCTGCTTTATGACTTAGGGATATAACTGCTTCTGACTCATGCGTGCTTGGCTCTTTGTGATTATGTGCTGAGACACGTCAGCGGGAGGCTGCCCCGGAATGTCTCCCCATGCGAATCGAGGGTGGGGCCTCTGCTGAGTCACCTCTGGCTCCTAGAAGCCTGGCTCAGGGTCAGCTCATTTGAAAAGCGGCTGCcttttcttcttttctcttctctt
>gene=chr20_48782677-48782921; species=bosTau
AGGATGCCAGGAATCCTGGGCCCAGCTGCTGCTTTGTGAC-TATGGGCATCACT--CTCTGACTCATGCATGATTGACATATTGGGATTATGCGTGGACATGTCTCGACAGGAGGCTGCCCTGGAATGTCTCCCCACTGGAATGGAGGGCAGGGCCTCTGCTGAGTCACCTCTGGCCA-TGGGAGGCTGGCTCTGGGTAGGCTCATTTTAAAAGCAGCTGCCATTTCTT---------------
>gene=chr20_48782677-48782921; species=calJac
AGGCTGCCAGGAATCTTGGGCCCAGCTGCTGCTTTATGACTTAGGGACATAACTGCTTCTGACTCACGTGTGATTTGCTCTTTGTGATTTTGTGCCAAGGTACGTCAGCAGGAGGCTGTCCTGGAATGTCTCCCTTTTCGAATCGAGGGTGTGGCCTCTGCTGAGTCACCTCTAGCTCCTAGAAGCCTGGCTCAGGGTCAACTCATTTTAAAAGCAGCTGCCAtttctt---------------
>gene=chr20_48782677-48782921; species=canFam
AGGATACCAGTTATCTTGGGTCTACCTGCTACTTTATGACCTACGGGCATAACTGTTTCTGACTCATGCACGATGGACGCATCGGGATTATGTGCTGACTGGTCTCTACAGGAAGCTGTCCTGGAATGTCTCCCCATTGGAATCAAGGGCAGGGCCTCTGCTGAGTCACCCCTGGCCTCTGGGAGCTCAGCTCAGGGTCAGCTCATTGtaaaagcaggtacctttcctt---------------
>gene=chr20_48782677-48782921; species=equCab
GGGGTGCTAGGAATCCTGGGCCCAGCTGCTACTTTACGATTTATGTGCATAAGTCCTTCTGACTCATGTGTGATTGATGCATTAGGATTCTGTGCTGACATGTCTCGACAGGAGGCTGCC--AGAATGTCTCTCCACTGGAATCGAAGGCGGGGCTGCTGCCGAGCCACCTTTGGCTCCTGAGGGCCCAGCTCAGGGTCGGCTCATTTtaaaagcaactgccatttctt---------------
>gene=chr20_48782677-48782921; species=gorGor
AGGATGCCAGGAATCTTGGGCCCAGCTGCTGCTTTATGACTTAGGGATATAACTGCTTCTGACTCATGCATGCTTGGCTCTTTGTGATTATGTGCTGAGACAC-TCAGCGGGAGGCTGCCCCGGAATGTCTCCCCATGCGAATCGAGGGTGGGGCCTCTGCTGAGTCACCTCTGGCTCCTAGAAGCCTGGCTCAGGGTCAGCTCATTTTAAAAGCGGCTGCcttttcttcttttctcttctctt
>gene=chr20_48782677-48782921; species=panTro
AGGATGCCAGGAATCTTGGGCCCAGCTGCTGCTTTATGACTTAGGGATATAACTGCTTCTGACTCATGCGTGCTTGGCTCTTTGTGATTATGTGCTGAGACACGTCAGCGGGAGGCTGCCCCGGAATGTCTCCCCATGCGAATCGAGGGTGGGGCCTCTGCTGAGTCACCTCTGGCTCCTAGAAGCCTGGCTCGGGGTCAGCTCATTTTAAAAGCGGCTGCcttttcttcttttctcttctctt
>gene=chr20_48782677-48782921; species=papHam
------------------------GCTGCTGCTTTATGACTTA-GGATACAACTGCTTCTGACTCATGCGTGATTGGCTCTTTGTGATTATGTGCTGAGACACGTCAGCAGGAGGCTGCCCCGGAATGTCTCCCCATGTGAATTGAGGGTGGGGCCTCTGCTGAGTCACCTCTGTCTCCTAGAAGCCTGGCTCAGGGTCAGCTCATTTTAAAAGCAGCCGccttctcttcctttctcttctctt
>gene=chr20_48782677-48782921; species=ponAbe
AGGATGCCAGGAATCTTGGGCCCAGCTGCTGCTTCATGACTTAGGGATATAACTGCTTCTGACTCATGCGTGATTGGCTCTTTGTGATTATGTGCTGAGACACGTCAGCAGGAGGCTGCCCCGGAATGTCTCCCCATGCAAATCGAGGGTGGGGCCTCTGCTGAGTCACCTCTGGCTCCTAGAAGCCTGGCTCCGGGTCAGCTCATTTTAAAAGCGGCTGCcttttcttcttttctcttctctt
>gene=chr20_48782677-48782921; species=rheMac
----------------------------------------------------------------------------------------------------------------------------------------------------------------------------------------------------------------------------------------------------
>gene=chr20_49262199-49262333; species=hg19
TAACCTAGATCCTTCCTGTCTTGCATTTCCTCAAGCATCCGGAGCCCAGGACTGCTGAGTCAACCCTCTGGAATGCCCACAACTCCCCACAGGCCAGCCGGCCTTGGGACTCCCGCACAGCCACGTGAGCCGGT
>gene=chr20_49262199-49262333; species=bosTau
CAGCCTGGACCCTGCGCC---------CC-ATGAAGCTCCTTAGCCCACGGGTGCTGAGTCAGCCTCCTGGAATACCAGAGGCCCCCA----GCCCGCAGG-CCTGGGACTCCTGCAC------GTGGGCTGGT
>gene=chr20_49262199-49262333; species=calJac
TAACCTGGATCCTTCCTGTCCTGCATTTCCTGCAGCATCCGGAGCCCAGGACTGCTGAGTCAACCCTCTGGAACGCCCACAGCTCCCCGCAGGCTGGCTGGCCCCGGGACTCCGGAACAGCCTCGTGAGTGGGT
>gene=chr20_49262199-49262333; species=canFam
CAGCGTGGCCCCCGTGTC---------TGGATGAGGATCCGTGACCCAGTGGTGCGGGGTCAGCCTCCTGGAACGCCCGAGATCCCCT----GCCAGCAGGCCCTGGGACTCCCGCCTTGGCACGTGGGCCGGT
>gene=chr20_49262199-49262333; species=equCab
TAGAG------CCGGGTC---------TCCAGGAGCATCGCCAGCCCAGCG--GCTGAGTCAGCCCCCTGGAATGCCTGCGGCTCCC------CCAGCAGGCCT----GCGCCTCGCTCAGCTCGTGGGCCGGT
>gene=chr20_49262199-49262333; species=gorGor
TAACCTAGATCCTTCCTGTCTTGCATT-----------------------------------------------------------------------------------------------------------
>gene=chr20_49262199-49262333; species=panTro
TAACCTAGATCCTTCCTGTCTTGCATTTCCTCAAGCATCCGGAGCCCAGGACTGCTGAGTCAACCCTCTGGAATGCCCACAACTCCCCACAGGCCAGCCGGCCTTGGGACTCCCGCACAGCCACGTGAGCCGGT
>gene=chr20_49262199-49262333; species=papHam
CAACCTAGATCCTTCCTGTCTTGCATTTCCTCAAGCATCCAGAGCCCAGGACTGCTGAGTCAGCCCTCTGGAATGCCCGCAACTCCCCACAGGCCAGCCGGCCTTGGGACTCCCGCACAGCCACGTGAGCCAGT
>gene=chr20_49262199-49262333; species=ponAbe
TAACCTAGATCCTTCCTGTCTTGCATTTCCTCAAGCATCCGGG-CCCAGGACTGCTGAGTCAACCCTCTGGAATGCCCACAACTCCCCAC-----------CTTGGGAACTTCCGCACAGCCACGTGAGCCGGT
>gene=chr20_49262199-49262333; species=rheMac
CAACCTAGATCCTTCCTGTCTTGCATTTCCTCAAGCATCCAGAGCCCAGGACTGCTGAGTCAGCCCTCTGGAATGCCCGCAACTCCCCACAGGCCAGCCGGCCTTGGGACTCCCGCACAGCCACGTGAGCCAGT
>gene=chr20_49548264-49548346; species=hg19
GGGGCCCGTGTGCTCGGCGGGCGCCTTCCTCTGGCCGCAGCGCCGGCGGCGGAGGCAGAAGCAGCGGGCCGCAGCACGCCCA
>gene=chr20_49548264-49548346; species=bosTau
ATGGCCCTTGTGCACGGCGGGCGCCTTCCTCTGGTCACAGCGCCGACGGCGGAGGTACAAGCAGCGGGCCGCAGCACGCCCT
>gene=chr20_49548264-49548346; species=calJac
AGGGCCCGGGTGCTCAGCGGGCGCCTTCCTCTGGCCGCAGCGCCGGCGGCGGAGGCAGAAGCAGCGGGCCGCAGCACGCCCA
>gene=chr20_49548264-49548346; species=canFam
AAGGCCCGTGTGCACGGCGGGCGCCTTCCTCTGGCCGCAGCGCCGGCGGCGGAGGCACCAGCAGCGGGCCGCAGCACGCCCT
>gene=chr20_49548264-49548346; species=equCab
AGGGCCCGTGTGCACGGCGGGCGCCTTCCTCTGGCCGCAGCGCCGGCGGCGGAGGCACAAGCAGCGGGCCGCAGCACGCCCT
>gene=chr20_49548264-49548346; species=gorGor
----------------------------------------------------------------------------------
>gene=chr20_49548264-49548346; species=panTro
GGGGCCCGTGTGCTCGGCGGGCGCCTTCCTCTGGCCGCAGCGCCGGCGGCGGAGGCAGAAGCAGCGGGCCGCAGCACGCCCA
>gene=chr20_49548264-49548346; species=papHam
GGGGCCCGTGTGCTTGGCGGGCGCCTTCCTCTGGCCGCAGCGCCGGCGGCGGAGGCAGAAGCAGCGGGCCGCAGCACGCCCA
>gene=chr20_49548264-49548346; species=ponAbe
GGGGCCCGTGTGCTCGGCGGGCGCCTTCCTCTGGCCGCAGCGCCGGCGGCGGAGGCAGAAGCAGCGGGCCGCAGCACGCCCA
>gene=chr20_49548264-49548346; species=rheMac
GGGGCCCGTGTGCTTGGCGGGCGCCTTCCTCTGGCCGCAGCGCCGGCGGCGGAGGCAGAAGCAGCGGGCCGCAGCACGCCCA
>gene=chr20_49938672-49938916; species=hg19
GCAGTTTGGACTTGAGCCCCGTGGGGCGCCATGTGCAGTGCAGGTTTCCACACTCACGCAGAAAGCAGATATGGCCATTGCAGGGTCCCCTGCCAGGGCTGGCAATGAGTCACTTTTTCCACCTCTGCGACCCCTCCCCAAGTCAGCTCTCTCAAGCTGCTATTGTTCTGAGTGAAGGCAGCATCTTCCCACTGCAGAGAAGCAGCTCCTGCGCCCACTTTAAGGGGCCCAGATCCTTCCTCTG
>gene=chr20_49938672-49938916; species=bosTau
----------------------------------------GGGCCTTCCAGAGT--CACAGAAAGCAGATACAGCGGTGGGAGGGG-CCCTGCCAGGACCCACCGTGAGTCACAGTTTCCAGCACCACGGTCCCCGTCCAAGTCTGCTGTCTCACGCTGTGGTTGCTCTGGGTAAGGGCAGGGCCTGCCCCGGGGACAGAGGTGCATCCTGA-----GTTAAAGGGACCTGTGTCCTTCCATGG
>gene=chr20_49938672-49938916; species=calJac
GCAGCGCACACTTGAGCCCCGTGGAGCGCAGTGTGCAGTG---------------------------------GCCACTGCAGGCTCCCCTGCCAGGGCTGACAATGAGTCACTTTTTCCACTGCTGCAGCCCCTCCCCAAGTCAGCTCTCTTGAGCTGCGGTTGTTCTGAGTGAAGGCAGCATGCTCTGTCTGCAGAGAAGCAGCTCCTGCGCCCACTTTAAGGAACCCAGATCCTTCCTGTG
>gene=chr20_49938672-49938916; species=canFam
----------------------------------------GGGTTTTGCACACTCACGCAGAAAGCAGATATGGCAGTGGGAGGCC-CCCTGCCAGGCCCAGCAGTGAGTCACTTTTTCCACAGCCTCTGTGCCCCTCCAAG-CTGCTCTCTCACGCTGTGGTGGTTCTGAGGGATTGCAGGGCCT--------GGAAAGGGCAGATCCTGAGCCCGGGCCGGAGGGACCGTGTCCTTCCGCTG
>gene=chr20_49938672-49938916; species=equCab
----------------------------------------GGGTTTTCCACACTCACAGAGAAAGCAGATATGGCAATCGGAGGTC-CCCTGCCAGGGCTAGCCATGAGTCACTTTTTCCACTGCCCCTGTCTCCCTCCAAGTCTGCTCTCTCACACTGTGGTTGTTCTGAGTGAGAGCAGGGCCTGCCCTCGGGGCAAAGGCAGAGCCCCAGCCGGGTTTAGGGGACCCGTGTCCTTCCGCTG
>gene=chr20_49938672-49938916; species=gorGor
GCAGTTTGGACTTGAGCCCCGTGGGGCGCCATGTGCAGTGCAGGTTTCCACACTCACGCAGAAAGCAGATATGGCCATTGCAGGGTCCCCTGCCAGGGCTGGCAATGAGTCACTTTTTCCACCTCTGCGACCCCTCCCCAAGTCAGCTCTCTCAAGCTGCTATTGTTCTGAGTGAAGGCAGCATCTTCCCACTGCAGAGAAGCAGCTCCTGCGCCCACTTTAAGGGACCCAGATCCTTCCTCTG
>gene=chr20_49938672-49938916; species=panTro
GCAGTTTGGACTTGAGCCCCGTGGGGCGCCATGTGCAGTGCAGGTTTCCACACTCACGCAGAAAGCAGATATGACCATTGCAGGGTCCCCTGCCAGGGCTGGCAATGAGTCACTTTTTCCACCTCTGCGACCCCTCCCCAAATCAGCTCTCTCAAGCTGCTATTGTTCTGAGTGAAGGCAGCATCTTCCCACTGCAGAGAAGCAGCTCCTGCGCTCACTTTAAGGGACCCAGATCCTTCCTCTG
>gene=chr20_49938672-49938916; species=papHam
GCAGCATGGACTTGAGCCCCCTGGGGCGCAGTGTGCAGTGCAGGCTTCCGCACTCACGCAGAAAGCAGATGTGGCCATTGGA-GGTCCCCTGCCAGGGCTGCCAATGAGTTACCTTCTCCACCTCTGCAACCCCTTCCCAAGTCAGCTCTCTCAAGCTGCTATTGTTCCAAGTGAAGGCAGCGTGTTCCCTCTGCAGAGAAGCAGCTCCTGCGCCCACTTTAAGGGATCCAGATCCTTCTTCTG
>gene=chr20_49938672-49938916; species=ponAbe
GCAGTTTGGACTTGAGCCCCGTGGGGCGCCGTGTGCAGTGCAGGTTTCCACACTCACACAGAAAGCAGATATGGCCATTGCAGGGTCCCCTGCCAGGGCTGGCAATGAGTCACTTTTTCCACCTCTGCGACCCCTCCCCAAGTCAGCTCTCTCAAGCTGCTATTGTTCTGAGTGAAGGCAGCGTGTTCCCGCTGCAGAGAAGCAGCTCCTGTGCCCACTTTAAGGGACCCAGATCCTTCCTCTG
>gene=chr20_49938672-49938916; species=rheMac
GCAGCATGGACTTGAGCCCCCTGGGGCGCAGTGTGCAATGCAGGCTTCCGCACTCACGCAGAAAGCAGATGTGGCCATTGGA-GGTCCCCTGCCAAGGCTGCCAATGAGTTACCTTCTCCACTTCTGCAACCCCTTCCCAAGTCAGCTCTCTCAAGCTGCTATTGTTCCGAGTGAAGGCAGTGTGTTCCCTCTGCAGAGAAGCAGCTCCTGCGCCCACTTTAACGGATCCAGATCCTTCTTCTG
>gene=chr20_55807162-55807406; species=hg19
caCACTctctagagccaggtggcctgagtttgatcttggctgtgccacttaccagctgtgtgaccttccccaatctacttaatccctgtgtgttcccctccccctggagatagtaacaatggccctttctcatggagttgttgggaagattaCAGAAGCCATTTGCTGACAGGAGAAAGCCACAGGTGAGCCATTTGAGTCTGCCATTGTTACAGGGCCTCTAAAACAATGAGCCAGAAGAATG
>gene=chr20_55807162-55807406; species=bosTau
TATACTTCCAggagccaggcggcctgagactaa--taagttgtgccagt---------tgaggtcttagccaagttacttgaccagtgtgtgg-ccccttcctccagggtta---acactggccttttctcata--------gggaagatcacaggaggtggc-gtttagggcagagccagccaggaaaATAA-CTGCATTTGTCATAGTTACAGAGCCTCTC--------------AAGAGAA
>gene=chr20_55807162-55807406; species=calJac
caCACTctctagagccgggtggcctgagtttcaccttagctgtgccactcaccagctgtgtgaccttccccaagctgcttactccc--tgggttcccctctcccggtggataatcacaatggccctttctcatggagttgttggaaagatcacagaagccatTTGCTCACAGGAGAAAGCCACAGGTGAGTCATTTGAGTCCGTCAGTATTACAGGGCCTCTAAAACAATGAGCCGGAAGAATG
>gene=chr20_55807162-55807406; species=canFam
TACACTTTCTGGAGCCAGGTGCGCTC-------------TTG---------------GTGTGGTCTTGGCCAAGTTGGTTGCCCTCT-CATGCTCCCCTCGCCCCAG----GATGATACTGGCCCTTTCTCACCGAGCT----------GTACAGA-GTCGGC-CCTTACGGCACTG-TACGTTG--------TTTGCCT------TTGTCTCGGGGCCTCTCAAACAATGAGGCGGGAGGATG
>gene=chr20_55807162-55807406; species=equCab
Tacggttgctagaaccaggtggcctgagttcgagctcagctgtgccacttaccagctgtgtggtcttggccaagttacttaacctcggtgtgctcccctcccgcaggggataataacagtggccctttctcacagagttcctgggaggatcacaga-gtcggc-acttacagcagcgcccggcaggaaagcAATTCGTGTCTGCCGTTGTGACTGGGCCTCTGAAACAAGGAGCCGGGAGAAAG
>gene=chr20_55807162-55807406; species=gorGor
caCACTctctagagccaggtggcctgagtttgatcttggctgtgccacttaccagctgtgtgaccttccccgagctacttaatccctgtgtgttcccctccccctggagatagtaacaatggccctttctcatggagttggtgggaagatcaCAGAAGCCATTTGCTGACAGGAGAAAGCCACAGGTGAGCCATTTGAGTCTGCCATTGTTACAGGGCCTCTAAAACAATGAGCCAGAAGAATG
>gene=chr20_55807162-55807406; species=panTro
caCACTctctagagccaggtggcctgagtttgatcttggctgtgccacttaccagctgtgtgaccttccccaagctacttaatccctgtgtgttcccctccccctggagatagtaacaatggccctttctcatggagttgttgggaagatcacagaagCCATTTGCTGACAGGAGAAAGCCACAGGTGAGCCACTTGAGTCTGCCATTGTTACAGGGCCTCTAAAACAATGAGCCAGAAGAATG
>gene=chr20_55807162-55807406; species=papHam
--cactctctagagccaggtggcctgagtttgatcttgactgtgccacttaccagctgtgtgaccttccccaagctacttaatccctgtgtgttcccctctccctagagatagtaacaatggccctttctcatggagttgttgggaagatcacagaagCCATTTGCTCACAGGGGAAAGTCACAGGTGAGCCATTTGAGTCTGCCATTGTTACAGGTCCTCCAAAACAATGAGCCAGAAGAATG
>gene=chr20_55807162-55807406; species=ponAbe
caCACTctctagagccaggtggcctgagtttgatcttggctgtgccacttaccagctgtgcgaccttccccaggctacttaatccctgtgtgttcccctccccctggagatagtaacaatggccctttctcatggagttattgggaagatcacagaagCCATTTGCTGACAGGAGAAAGCCACAGGTGAGCCATTTGAGTCCGCCATTGTTACAGGGCCTCTAAGACAATGAGCCAGAAGAATG
>gene=chr20_55807162-55807406; species=rheMac
--tactctctagagccaggtggcctgagtttgatcttggctgtgccacttaccagctgtgtgaccttccccaagctacttaatccctgtgtgttcccctctccctagagatagtaacaatggccctttctcatggagttgttgggaagatcaCAGAAGCCATTTGCTCACAGGAGAAAGCCACAGGTGAGCCATTTGAGTCTGCCATTGTTACAGGTCCTCCAAAACAATGAGCCAGAAGAATG
>gene=chr20_56148310-56148554; species=hg19
TTAATAGAACTCAGGTCTGGCCTCCATGGGTGCGGAGGCTGTGGCTGTCTGTTTGAAGCCTCAACGAGGGTTCATCACCATTAAGGACGGAGACCGGGGAGCCGGGGGGCCGGTGACTCACTCAGCAGCTGCTCCCCTGTTATGTAAAGTGGAGCTCAGAGCCATTAGCCGATAGGAGATGAAATTTACATTTTGAATTAACTCGGATCATCAGACTGCTTCTTCTCGACCCAGGGAAATTGAA
>gene=chr20_56148310-56148554; species=bosTau
GTAGTGGAACTGTGGTCTGGCCTCAGTGGGCACAGAGGCAGCAGCTGT----CTGAAGCCTGGCCGAGGGCTCATCACCACTAGGAGCAGGGCCCCGGGAGCCAGGGCCCGGGTGACTCATGCGGCAGCTG-CTCCC-GTCCTGTAGAGCTGAG-TCAGAGCCATTAGGTGATAGGAGATG-AATTTACATTTTGAATTAACTCGGATCATCAGAGTGCTTCCTCTCGACCTGGGGAAATTAAA
>gene=chr20_56148310-56148554; species=calJac
TTAATAGAACTCAGGTCTGGCCTCCATGGGTGCAGAGGCTGTGGCTGTCTGTTTGAAGCCTCAGCAAGGGTTCATCACCATTAAGGACAGAGACAAGGGAGCTGGGGGGCCAGTGACTCACTCAGCAGCTGCTCCCTTGTTATGTAAAGTGGAGCTCCGAGCCATTAGCCGATAGGAGATGAAATTTACATTTTGAATTAACTCGGATCATCAGAATGCTTCTTCTCGACCCGGGGAAATTAAA
>gene=chr20_56148310-56148554; species=canFam
TGAGCAGCACTCCGGTCTGGCCTCAGTGGGCACAGGGGCTGTGGCTGTC-----GGAGGCTCAGCGAGGGCTCATCACCATTAAGAGCAGAGACCGGGGAGCCAGAGGCCCGGTGACTCATGCGGCAGCTGCTCCCC-GTTATGTAAAGCGGAGCTCAGAGCCATTAGCCGATAGGAGACGGAATTTACATTTTGAATTAACTTGGATCATCAGGATGTTTCCTCTCGACCCGGGGAAATTAAA
>gene=chr20_56148310-56148554; species=equCab
TTAACAGAGCTCGGGTCTGGCCTCGGTGGGCACGGAGGCTGCGGCTATCTGTCTGGAGCCTCTGAGAGGCTTCGTCACCATCAAGAGCCGAGGCTGGGGAGCCAGAGGCCCGGTGACTCATATGGCAGCTGCTCCCCTGTTATGTAAAGCGGAGCTCAGAGCCATTAGCCCACAGGAGATGAAATCTACGTTTTGAATTAACTCGGATCATCAGAACGCTTCCTCTCGACCCAGGGAAATTAAA
>gene=chr20_56148310-56148554; species=gorGor
TTAATAGAACTCAGGTCTGGCCTCCATGGGTGCAGAGGCTGTGGCTGTCTGTTTGAAGCCTCAACAAGGGTTCATCACCATTAAGGACGGAGACCGGGGAgccggggggccggTGACTCACTCAGCAGCTGCTCCCCTGTTATGTAAAGTGGAGCTCAGAGCCATTAGCCGATAGGAGATGAAATTTACATTTTGAATTAACTCGGATCATCAGACTGCTTCTTCTCGACCCAGGGAAATTGAA
>gene=chr20_56148310-56148554; species=panTro
TTAACAGAACTCAGGTCTGGCCTCCATGGGTGCGGAGGCT-------TCTGTTTGAAGCCTCAACAAGGGTTCATCACCATTAAGGACGGAGACCGGGGAGCCGGGGGGCCGGTGACTCACTCAGCAGCTGCTCCCCTGTTATGTAAGGTGGAGCTCAGAGCCATTAGCCGATAGGAGATGAAATTTACATTTTGAATTAACTCGGATCATCAGACTGCTTCTTCTCGACCCAGGGAAATTGAA
>gene=chr20_56148310-56148554; species=papHam
TTAATAGAATTCAGGTCTGGCCTCTATGGGTGCGGAGGCTGTGGCTGTCTGTTTGAAGCCTCAACAAGGGTTCATCACCATTAAGGACGGAGACCAGGGAGCCGGGGGGCCGGTGACTCACTCAGCAGCTGCTCCCCTGTTATGTAAAGTGGAGCTCAGAGCCATTAGCCGATAGGAGATGAAATTTACATTTTGAATTAACTCGGATCATCAGAATGCTTCATCTCGACCTAGGGAAATTAAA
>gene=chr20_56148310-56148554; species=ponAbe
TTAATAGAACTCAGGTCTGGCCTCCATGGGTGCGGAGGCTGTGGCTGTCTGTTTGAAGCCTCAACAAGGGTTCATCACTATTAAGGACGGAGACCGGGGAGCTGGGGGGCCGGTGACTCACTCGGCAGCTGCTCCCCTGTTATGTAAAGTGCAGCTCAGAGCCATTAGCCGATAGGAGATGAAATTTACATTTTGAATTAACTCGGATCATCAGAATGCTTCTTCTCGACCCAGGGAAATTGAA
>gene=chr20_56148310-56148554; species=rheMac
TTAATAGAATTCAGGTCTGGCCTCTATGGGTGCGGAGGCTATGGCTGTCTGTTTGAAGCCTCAACAAGGGTTCATCACCATTAAGGACGGAGACCAGGGAGCCGGGGGGCCGGTGACTCACTCAGCAGCTGCTCCCCTGTTATGTAAAGTGGAGCTCAGAGCCATTAGCCGATAGGAGATGAAATTTACATTTTGAATTAACTCGGATCATCAGAATGCTTCATCTCGACCTAGGGAAATTAAA
>gene=chr20_59745689-59745758; species=hg19
CCAGTCCATGCCGGGTCTTAGACATGCTTCACCCAGCATGAGGCTATGGGGCTCATTGGGGATGCGCAT
>gene=chr20_59745689-59745758; species=bosTau
---GCCCTGCCTG-GTCACAGACACACTGGTGCTGGGGA----------------GGAGGTGCATATGT
>gene=chr20_59745689-59745758; species=calJac
---------------------------------------------------------------------
>gene=chr20_59745689-59745758; species=canFam
---GCCCAGGCTG---CA---------------------GTGGCT----------G--GGGGTATGCAT
>gene=chr20_59745689-59745758; species=equCab
---GCCCAGTCTG---CACTGACACACTGGAGCCAGGGTGCGGCT----------GGTGGGATGCGCTT
>gene=chr20_59745689-59745758; species=gorGor
CCAGTCCATGCCGGGTCTTAGACATGCTTCACCCAGCATGAGGCTATGGGGCTCATTGGGGATGCGCAT
>gene=chr20_59745689-59745758; species=panTro
CCAGTCCATGCCGGGTCTTAGACATGCTTCACCCAGCATGAGGCTATGGAGCTCATTGGGGATGCGCAT
>gene=chr20_59745689-59745758; species=papHam
CCAGTCCATGCCGGGTCTTAGACACACTTCAGCCAGCACGAGACTATGGCGCTCATTGGGGATGTGCAT
>gene=chr20_59745689-59745758; species=ponAbe
CCAGTCCATGCTGGGTCTTAGACACGCTTCAGCCAGCATGAGGCTATGGGGCTCATTGGGGATGCGCAT
>gene=chr20_59745689-59745758; species=rheMac
CCAGTCCATGCTGGGTCTTAGACACGCTTCAGCCAGCACGAGGCTATGGGGCTCATTGGGGATGTGCAT
>gene=chr20_60930646-60930707; species=hg19
GGGCGGGGCACAGGCCTATTCACCGGCTGCCAGGCTCTGAGGTCATCGTCTACCTCCCTGT
>gene=chr20_60930646-60930707; species=bosTau
GTGTAGGGTGAGGGCCTATTCACCCATTGCCAGGCCTTGAGGTCATCTTCCACT------T
>gene=chr20_60930646-60930707; species=calJac
GGGCAGGTCCCGGGCCTATTCACCAGCTGCCAGGCTGTGAGGTCATCGTCCACTTCCCTGT
>gene=chr20_60930646-60930707; species=canFam
CCTGGGGGCACAAGCTTATTCACCCACAGCCAGGCTCTGAGGTCATCATCTATG------T
>gene=chr20_60930646-60930707; species=equCab
TGGGGGGGCACAGGCCTATTCACTCACTGCCAGGCTCTGAGGTCATCTTGCATC------T
>gene=chr20_60930646-60930707; species=gorGor
GGGCGGGGCACAGGCCTATTCACCGGCTGCCAGGCTCTGAGGTCATCGTCTACCTCCCTGT
>gene=chr20_60930646-60930707; species=panTro
GGGCGGG-CACAGGCCTATTCACCGGCTGCCAGGCTCTGAGGTCATTGTCTACCTCCCTGT
>gene=chr20_60930646-60930707; species=papHam
GGGCGGAGCACAGGCCTATTCACCGGCTGCCAGG--CTGAGGTCATCGTCTACCTCCCTGT
>gene=chr20_60930646-60930707; species=ponAbe
GGGCGGGGCACAGGCCTATTCACCGGCTGCCAGGCTCTGAGGTCATCGTCTACCTCCCTGT
>gene=chr20_60930646-60930707; species=rheMac
GGGCGGAGCACAGGCCTATTCACCGGCTGCCAGG--CTGAGGTCATCGTCTACCTCCCTGT
>gene=chr20_62487641-62487751; species=hg19
TCTGGTCACCACGCGCCCCCCCAGGTGAGGGTCTCCGAGGGGCAACGCGTGAAAAGCCGGAGCGGATCGCCTCACGGGGCGGAATGGCTGCTGGTGCCGGCCTGGTCAGA
>gene=chr20_62487641-62487751; species=bosTau
TCTGGCCACCAAGGG-TCCCACAGGTGAGGGCCTCCCAGGGGCAGCAG-GCAAAAAGCAGGGTGGATTGCCT-GACTAATGGAATGGCTCCTGGTG----CCTGGTCGCT
>gene=chr20_62487641-62487751; species=calJac
-----------GGTGTCCCCCCAGGTGAGGGTCTCCATAGGGCAGCGAGGGAAAAGCTGGAGCGGATCACCTCCCAGGGCGGAATGGCTGCTGGTGCCA-CCTGGTCAGA
>gene=chr20_62487641-62487751; species=canFam
TCTG-------CGGG-TCCCCCAGGTGAGGGTCACTG-GGGGCAGCGAGACACAGAACACCAGGGACCGCG--GCGCTGCGGGATGACTTCCGG-GGCGCCCTGGGCGCG
>gene=chr20_62487641-62487751; species=equCab
TCTGGCCATCAAGGG-TCCCACGGGTGAGGGTCCCCGAGGGGCAGCGAGG--AAGAGCGGCGTGGATCGCGC-GACCTGCGGAATGGCTCCTGGTGCCGGGCCGTCTGCG
>gene=chr20_62487641-62487751; species=gorGor
TCCGGTCACCACGCG-CCCCCCAGGTGAGGGTCTCCGAGGGGCAACGCGTGAAAAGCTGGAGTGGATCACCTCACGGGGCAGAATGGCTGCTGGTGCCGGCCTGGTCAGA
>gene=chr20_62487641-62487751; species=panTro
TCTGGTCACCACGCGCCCCCCCAGGTGAGGGTCTCCGAGGGGCAACGCGTGAAAAGCCGGAGCGGATCGCCTCACGGGGCGGAATGGCTGCTGGTGCCGGCCTGGTCAGA
>gene=chr20_62487641-62487751; species=papHam
TCCGGTCACCACACA-CCCCCCAGGTGAGGGTCTCCGAGGGGCAAGGAGTGAAAAGCTGGAGCGGATTGCCTCACGGGGCGGAATGGCTGCTGGTGCCAGCCTGGTCAGA
>gene=chr20_62487641-62487751; species=ponAbe
TCCGGTCACCACGCG-CCCCCCAGGTGAGGGTCTCCGAGGGGCAACGCGTGAAAAGCCGGAGCGGATCGCCTCATGGGGCGGAATGGCTGCTGGTGCCGGCCTGGTCAGA
>gene=chr20_62487641-62487751; species=rheMac
TCCGGTCACCACACG-CCCCCCAGGTGAGGGTCTCCGAGGGGCAAGGAGTGAAAAGCTGGAGTGGATTGCCTCACAAGGTGGAATGGCTGCTGGTGCCAGCCTGGTCAGA
>gene=chr10_3827474-3827718; species=hg19
ccccactccccctccccccacgtgactcgccccgcgcccgccccGTGCGCGGCCCAATCCCGTGGCTCCCGGCCCGGGGGCTGCGCGCCGATGATGTCAGCTCCGGCCAATCGCAGGCGGCGACACACAGCGGCCCCGCCTGGCGTGACCGAGACTCTCCATCACGGCCCGCACCATTGGCTCAATTCGAACTCTGCTCGTTCTGATTGGAAAGTGGCCTCGCAGGCTATTTTTAGCAGGGTAT
>gene=chr10_3827474-3827718; species=bosTau
ccccgccg-ccgcctccccacgtgactcgcccg-cgcccgccccgcgcgccgcccaatcacgccgctcccggcccGGGGGCTGCACGGAGATGATGTCAGCTCCGGCCAATCGCGGGCGGCGGCTCACCGCGGCCCCGCCTGGCGTGACCGAGCCTCTCCATCACCGCCCTCGCCATTGGCAGAATTCGAACTCGGCCGGTTCTGATTGGGAGGCGGTTTCGCAGGCTATTTTTAGCAGGGTAT
>gene=chr10_3827474-3827718; species=calJac
ccccactccccctccccccacgtgactcgccccgcgcccgccccGCGCGCAGCCCAATCCCGTGGCTcccggcccgggggccgcgcgccgATGATGTCAGCTCCGGCCAATCGCGAGCGGCGACACACAGCGGCCCCGCCTGGCGTGACCGAGCCTCTCCATCACGGCCCGCGCCATTGGCTTAATTCGAACTCTGCCCGCTGTGATTGGAGGGTGGCATCGCAGGCTATTTTTAGCAGGGTTT
>gene=chr10_3827474-3827718; species=canFam
----------------------------------------------------------------------------------------------------------------------------------------------------------------------------------------------------------------------------------------------------
>gene=chr10_3827474-3827718; species=equCab
ccccactc-cct-ccccccacgtgactcgcccggcgcccgccccgcgcgccgcccaatcacgccgcgcccggcccGGGGGCTGCCCGCCGATGATGTCAGCCCCGGCCAATGGCAGGCGGCGGCTCACCGCGGCCCCGCCTGGCGTGACCGAGCCTCTCCATCACGGCCCTCGCCATTGGCTCAATTCGAACTCAGGCGGCTCTGATTGGAAGGCGGCCTCGCAGGCTATTTTTAGCAGGGTAT
>gene=chr10_3827474-3827718; species=gorGor
ccccactccccctccccccacgtgactcgccccgcgcccgccccGTGCGCGGCCCAATCCCGTGGCTCCCGGCCCGGGGGCTGCGCGCCGATGATGTCAGCTCCGACCAATCGCAGGCGGCGACACACAGCGGCCCCGCCTGGCGTGACCGAGACTCTCCATCACGGCCCGCACCATTGGCTCAATTCGAACTCTGCTCGTTCTGATTGGAAAGTGGCCTCGCAGGCTATTTTTAGCAGGGTAT
>gene=chr10_3827474-3827718; species=panTro
ccccactccccctcccccCAAG-GACTcgccccgcgcccgccccgtgcgcggcccAATCCCGTGGCTCCAGGCCCGGGGGCTGCGCGCCGATGATGTCAGCTCCGGCCAATCGCAGGCGGCGACACACAGTGGCCCCGCCTGGTGTGATCGAGACTCTCCATCACGGCCCGCACCATTGGCTCAATTCGAACTCTGCTCGTTCTGATTGGAAAGTGGCCTCGCAGGCTATTTTTAGCAGGGTAT
>gene=chr10_3827474-3827718; species=papHam
ccccactccccctcccccCACGTGACTcgccccgtgcccgccccgcgcgcggcccAATCCCGTGGCTCCCGGCCCGGGGGCTGCGCGCCGATGATGTCAGCTCCGGCCAATCGCGGGCGGCGACACACAGCGGCCCCGCCTGGCGTGACCGAGACTCTCCATCACGGCCCGCACCATTGGTTCAATTCGAACTCTGCTCGTTCTGATTGGAGAGTGGCCTCGCAGGCTATTTTTAGCAGGGTAT
>gene=chr10_3827474-3827718; species=ponAbe
ccccactccccctccccccacgtgactcgccccgcgcccgccccGTGCGCGGCCCAATCCCGTGGCTCCCGGCCCGGGGGCTGCGCGCCGATGATGTCAGCTCCCGCCAATCGCAGGCGGCGACACACAGCGGCCCCGCCTGGCGTGACCGAGACCCTCCATCACGGCCCGCACCATTGGCTCAATTCGAACTCTGCTCGTTCTGATTGGAGAGTGGCCTCGCAGGCTATTTTTAGCAGGGTAT
>gene=chr10_3827474-3827718; species=rheMac
ccccactccccctcccccCACGTGACTcgccccgtgcccgccccgcgcgcggcccAATCCCGTGGCTCCCGGCCCGGGGGCTGCGCGCCGATGATGTCAGCTCCGGCCAATCGCGGGCGGCGACACACAGCGGCCCCGCCTGGCGTGACCGAGACTCTCCATCACGGCCCGCACCATTGGTTCAATTCGAACTCTGCTCGTTCTGATTGGAGAGTGGCCTCGCAGGCTATTTTTAGCAGGGTAT
>gene=chr10_11943804-11944048; species=hg19
AACCTAAGTCTGGAAGGATCTCTAAGCAGTTACGAAGTCTATTCCCAAACATCGCCACACTCCCTGCCGTTTTCAGAGGCGGAACCCCCCCATCCCCCGACAGCTGCCGGCCACGCTGTGACTCACTTCTTCCACCACTTCGTGAGGTCTCAGCTAAGGTCTTCAGGTTTCTGGGGGGCCCTGCTCCCGTCGGCTCTTGTCTCTCAAGTGAACAGAACTGTTTCTGAAGGGCATACGTAGGGCA
>gene=chr10_11943804-11944048; species=bosTau
ATCCTAAGTCTAGGAGGAGCCTGAAGCAGTTGTAAAGTCCCTCCCCCCCCTTTGGCCAGCTTTCTGCCATTTTCAGAAGAAGAA--CCACCA--------------CTGGTCATACT--------------------CTTTCTGAGGTCTCAGCTAAATCCTTCTGGTTTC-GGGGTGGGCTATTCCCCTCCGGCCCTGTCCCTCACATAAACAGGGCTGGTACTGGAGGGCACGCC-ACCGCA
>gene=chr10_11943804-11944048; species=calJac
AATGTAAGTCTGGAAGGATCTCTAAGCAGTTACCAAGTCCGTTCCCAAACACTGCCAAACTCCCTGCTGTTTGCAGAGGCAGAAGGGCCCCAGCAGTTGCCCTCTGCCATCCATGCCGTGA--CACTTCTTCAGCCACTTCGTGAGGGCTCAGCTAAAGTCTTCAGGTTT-TGGGGGGCTCTGCTCC---------------CTCAAGTAAACAGAACTGCTTCTAAAGGGCACATGTAGGGCA
>gene=chr10_11943804-11944048; species=canFam
AACCTAAGTCTAGATGGATCTT----CAGTTATGAAATCCATTCCC-CCCTCTGCCCAACTTTCTGCCATTTTCCAAGTTTAAA--TTGCCA--------------CTGGACACACTGGGACTC-TTTTTTCAAACACTT-CTGAGGTCTAAACTAAACCCTTCAGGGTTTGGGGTGGGCCTGTTCCCCTCTGCTCTTCTCT--CAAATAAACAGAATTACTGGTGAGGGGCGTGCCTATGGCA
>gene=chr10_11943804-11944048; species=equCab
AACCTAAGTCTAGAAGGATCTTTAAGCAGTTAGGAAGTCTGTACCCCCCCTTTGCCAAACAGTCTGCCAttttcagaggaagaa--ttgccc--------------ttggccatactgtgactcactttttcaaacactttctgaggtccaagctaaatccttcaggtttcggggtgggcccgttcccctctgctcttgctcctcCTATAAACACAATTGCTATTGAAGAGCACACCTATGGCA
>gene=chr10_11943804-11944048; species=gorGor
AACCTAAGTCTGGAAGGATCTCTAAGCAGTTACGAAGTCTATTCCTAAACATCGCCAAACTCCCTGCCGTTTTCAGAGGCAGAACCCCCCCATCCCCCGACAGCTGCCAGCCACGCTGTGACTCACTTCTTCCACCACTTCGTGAGGTCTCAGCTAAGGTCTTCAGGTTTCTGGGGGGCCCTGCTCCCGTCGGCTC--GTCTCTCAAGTGAACAGAACTGTTTCTGAAGGGCACACGTAGGGCA
>gene=chr10_11943804-11944048; species=panTro
AACCTAAGTCTGGAAGGATCTCTAAGCAGTTACGAAGTCTATTCCCAAACATCGCCACACTCCCTGCCGTTTTCAGAGGCAGAACCCCCCCATCCCCCGACAGCTGCCAGCCACGCTGTGACTCACTTCTTCCACCACTTCGTGAGGTCTCAGCTAAGGTCTTCAGGTTTCTGGGGGGCCCTGCTCCCGTCGGCTC--GTCTCTCAAGTGAACAGAACTGTTTCTGAAGGGCACACGTAGGGCA
>gene=chr10_11943804-11944048; species=papHam
AACCTAAGTCTGGAAGGATCTCTAAGCAGTTACAAAGTCTATTCCCAAATATCGCCGAACTCCCTGCCGTTTTCAGAGGCAGAACCCCCCCACCTCCCCA------CCATCCACGCTACTACTCACTTCTTC-GCCACTTCGTGAGGTCTCAGCTAAGGCCTTCAGGTTTCTGGGGGGCTCTGCGCCCGTCGGCTCTTGTCTCTCAACT-AACAGAACTGCTTCTGAAGGGCACACGTAGGGCA
>gene=chr10_11943804-11944048; species=ponAbe
AACCTAAGTCTGGAAGGATCTCTAAGCAGTTACGAAGTCTATTCCCAAACATCGCCAAACTCCCTGCCGTTTTCAGAGGCAGAA-CCCCCCATCCCCCGACAGCTGCCAGCCACGCTGTGACTCACTTCTTCCACCACTTCGTGAGGTCTTAGCTAAGCTCTTCAGGTTTCTGGGGGGCCCTGCTCCCGTCGGCTCTTGTCTCTCAAGTGAACAGAACTGTTTCTGAAGGGCACATGTAGGGCA
>gene=chr10_11943804-11944048; species=rheMac
AACCTAAGCCTGGAAGGATCTCTAAGCAGTTACGAAGTCTATTCCCAAATATTGCCGGACTCCCGGCCGTTTTCAGAGGCAGAA-CCCCCCACCTCCCGACAGCTGCCGTCCGCGCTACGACTCACTTCTTCTGCCACTTCGTGAGGTCTCAGCTAAGGCCTTCAGGTTTCTGGGGGGCTCTGCGCCCATCGGCTCTTGTCTCTCAAGTGAACAGAACTGCTTCTGAAGGGCACACGTAGGGCA
>gene=chr10_13908259-13908503; species=hg19
CCGCTGACAGCACGTCTTCCCCGAGCACAGTCCCTTAAACCACAGGACACCCTGAGGATGTCGGATGCGGGACAGCAGCCCCTCATGATCTGACCTCTGACCCAGGCTGTTGTGTGGCTCAGAAGGAAATTCCAAGGCCATGACTACAACTTCCCGGCACAAGTCATTGTTGGTGCTCCCGGGTACTGGGTCACCTCAAGAGACACATCCTTCTCTCCACTTCAGTTTCCTTCACAGAAAAGTG
>gene=chr10_13908259-13908503; species=bosTau
----------------------------AATTCAATAAAGAATGGGGCATCCTGAGGATGCCGGAAGCATGACAGCAGCACCTCACAATCTGCCCTCTGACCCAGGCCCCTCTGTGGCTCAGAAGGAAATTCCAGATTTATGACGATGAGTTCCCAGGGCAACTCATTGTTGGAGCATCTGCTCTCTGGGTCACCTCACGTGTCACATCC---------CTTCAGTTTCCTCTGCAGACAAATG
>gene=chr10_13908259-13908503; species=calJac
CCTAGGACAGCATGTCCTCCCAGAGTACAGTCCCGGAAACCGCAGGACACCCTAAGGATGTCGGATGCAGGACAGCAGCCCCTCACAATCTGACCTCTGACCCAGGCTGTTCTGTGGCTCAGAAGGAAATTCCAAGGCGATGACTGTGACTTCCCGGCACAAGTCTTTGCTGGTGCTCCGGGGTGCTGGGTCACCTCAAGAGCCACATCCTTCTCTCTACTTCAGTTTCCT---CAGAAAAACG
>gene=chr10_13908259-13908503; species=canFam
AGCCTCCCCTCCTAGCCT----------GGTCCGTTAAACCACAGAGCATCCCAAGGCAGCCGGATGTGCTACGGCAGCACCTCACAATCCGCCCTTTGACCTGGGCCGTTCTGTGGCTCACAAGGAAATTCCAGAAACATGACTACAACTTCCCAGTGCGACTCACTGTTGGAGCTTCTGCTCTCGGGGTCACCTCACATGTTACATTCCTCTCTCCACTTCAGTTTCCTC-TCAGGCTAATG
>gene=chr10_13908259-13908503; species=equCab
AGTCTTACAGCATGTCTT----------------------CTCGAAACATCCAAAGGCTGCCGGATATATTACAGCAGCACCTCACAATCTGCCCTTTGACCCGGGTGATTTCGTGGCTCAGAAGGAAATGCCAGAGACATGAGTACAACTTCCCAGTGCAACTCATTGTTGGAGCTTCTGCTCCCTGGGTCACCTCTCGTGTCACATCACTCTCTCCATTGCAGTTTCCTCTTCCGACAAATG
>gene=chr10_13908259-13908503; species=gorGor
----------------------------------------------------------------------------------------------------------------------------------------------------------------------------------------------------------------------------------------------------
>gene=chr10_13908259-13908503; species=panTro
CCGCTGACAGCACGTCTTCCCCGAGCACAGTCCCTTAAACCACAGGACACCCTGAGGATGTCGGATGCGGGACAGCAGCCCCTCATGATCTGACCTCTGACCCAGGCTGTTGTGTGGCTCAGAAGGAAATTCCAAGGCCATGACTACAACTTCCCGGCACAAGTCATTGTTGGTGCTCCCGGGTACTGGGTCACCTCAAGAGACACATCCTTCTTTCCACTTCAGTTTCCTTCACAGAAAAATG
>gene=chr10_13908259-13908503; species=papHam
CCGCTGACAGCACGTCTTCCCCGAGTACAGTCCCTTAAACCACAAGACACCCTGAGGATGTCGGATGC-GGACAGCAGCCCCTCGTGATCTGACCTCTGACCCAGGCCGTTGTGTGGCTCAGAAGGAAATTCCAAGGCCATGACTACAACTTCCCGGCATAAGTCATTGTTGGTGCCCCCGGGTACTGGGTCACCTCAAGAGCCACATCTTTCTCTCTACTTCAGTTTCCTTCACAGAAAAATG
>gene=chr10_13908259-13908503; species=ponAbe
CCGCTGACAGCACGTCTTCTCCGAGCACAGTCCCTTAAACCACAGGACACCCTGAGGATGTCGGATGCGGGACAGCAGCCCCTCATGATGTGACCTCTGACCCAGGCTGTTGTGTGGCTCAGAAGGAAATTCCAAGGCCATGACTACAACTTCCCGGCACAAGCCATTGTTGGTGCTCCCGGGTACTGGGTCACCTCAAGGGCCACATCCTTCTCTCCACTTCAGTTTCCTTCACAGAAAAATG
>gene=chr10_13908259-13908503; species=rheMac
CCGCTGACAGCATGTCTTCCCCGAGTACAGTCCCTTAAACCACAAGACACCCTGAGGATGTCGGATGCAGGACAGCAGCCCCTCGTGATCTGACCTCTGACCCAGGCCGTTGTGTGGCTCAGAAGGAAATTCCAAGGCCATGACTACAACTTCCCGGCATAAGTCATTGTTGGTGCCCCCGGGTACTGGGTCACCTCAAGAGCCACATCTTTCTCTCTACTTCAGTTTCCTTCACAGAAAAATG
>gene=chr10_15242768-15243012; species=hg19
GATTTTATCTATAGAGTCACACATTGAAACAATTGGGAGTAACCTTATCAAAGGAAACAGATAACTGATAATGATCACACTTGTGAATAATTTCACAAAGAATGTGGTGACTTCATTCACCAAGGATTTCTGGAATCCTGAATTCCAGGTCAGTGGTAAAGCCTCAGAGGACAGAGGGAGGAAAAGGATTGAGTCATACCAAGGCATTTTTTAATTATTCCAAAGGTCATTCTCAAGTTAAAAA
>gene=chr10_15242768-15243012; species=bosTau
--tttAGTCATTAGAT-CATACATTGAAACAATCGGGAGTGAATTTATCAAAGCAAGCAGATAGCAGATA---ATCATATTGGTGAGTAATCTCATTGAGAATGTGGTGACTTAATCCACCAAGGGTTTCTGAAATCCTGAATTCCAGGCCTGTGTTAAGGCTTCAGAGGACAGAGGCAGAAAAAACTCTGAGTCATACTATGGCATTTTATAATTATTCCAAAGGTTATTCTCAAATGA----
>gene=chr10_15242768-15243012; species=calJac
GATTTTACCTATAGAGTCACACGTTGAAACAATT-GAAGCGACCTTATCAAAGGAAACAGATAACTGATC---ATCACACTTGTGAATAATTTCACAAAGAATGCAGTGACTTCATGCACCAAGGATTTCTGGAATCTTGAATTCAAGGTCAGTGGTAAAGCCTCGGGGGACAGAGGGAGGAAAAGGACTGAGTCATACCAAGGCATTTTCTAATTATTCCGAAGGTTATTCTCAAGTGGAAAA
>gene=chr10_15242768-15243012; species=canFam
GGCTTTATCAGTAGATCCACACACTGCAACAATTGGGAGTGACTTTCTTAAAGGAAACAGATAACAGATA---ATCACACTGGTGAGTAATCTCATCGACAATGGGTTGACTTCACCCACCGAGGGTTTCTGGAATCCAGAATTCCAGGTCAATGTTAAGGCCTCTGAGGACAGAGGGAGAAAAAATAATGAGTCATACGAAGGCATTTTCTCATTATTCCAAAGGTTATTCTCCGATGGaaaa
>gene=chr10_15242768-15243012; species=equCab
GATTTTATCGGAAAATTCACATACCGAAAGCATCGGGAGTGACTTTATCAAAGGAAACAGATAAAGGATA---ATCATCCTTGTGAGTGATCCTACCGAGAATGTGGTGACTTAATCCATCAAGGGTTTCTGGAATCCTGAATTCCAGGTCAATGTTAGGGCCTCAGAGGACAGAGGAAGAAAAAATATTGAGTCATGCTAAGGCATTTTCTAATTATTCCAAAGGTTATTCTCAAAT------
>gene=chr10_15242768-15243012; species=gorGor
GATTTTATCTATAGAGTCACACATTGAAACAATTGGGAGTAACCTTATCAAAGGAAACAGATAACCGATAATGATCACACTTGTGAATAATTTCACAAAGAATGTGGTGACTTCATTCACCAAGGATTTCTGGAATCCTGAATTCCAGGTCAGTGGTAAAGCCTCAGAGGACAGAGGGAGGAAAAGGATTGAGTCATACCAAGGCATTTTTTAATTATTCCAAAGGTCATTCTCAAGTGAAAAA
>gene=chr10_15242768-15243012; species=panTro
AATTTTATCTATAGAGTCACACATTGAAACAATTGGGAGTAACCTTATCAAAGGAAACAGATAACCGATAATGATCACACTTGTGAATAATTTCACAAAGAATGTGGTGACTTCATTCACCAAGGATTTCTGGAATCCTGAATTCCAGGTCAGTGGTAAAGCCTCACAGGACAGAGGGAGGAAAAGGATTGAGTCATACCAAGGCATTTTTTAATTATTCCAAAGGTCATTCTCAAGTGAAAAA
>gene=chr10_15242768-15243012; species=papHam
GATTTTATCTATAGAGTCACACATTGAAACAACTGGGAGTAAACTTATCAAAGGAAACAGATAAGCGATG---ATCACACTTATGAATAATTTCACAAAGAATGCGGTGACTTCATTCACCAAGGATTTCTGGAATCCTGAATTCCAGGTCAATGGTAACGCCTCAGAGGACAGAGGGCGGAAAAGGATTGAATCATACCAAGGCATTTTTTAATTATTCCAAAGGTTATTCTCAAGTGAAAAA
>gene=chr10_15242768-15243012; species=ponAbe
GATTTTATCTATAGAGTCACACATTGAAACAATAGGGAGTAACCTTATCAAAGCAAACAGATAACCGATA---ATCACACTTGTGAATAATTTCACAAAGAATGCGGTGACTTCATTCACCAAGGATTTCTGGAATCCTGAATTCCAGGTC------AAAGCCTCAGAGGACAGAGGGAGGAAAAGGATTGAGTCATACCAAGGCATTTTTTAGTTATTCCAAAGGTTATTCTCAAGTGAAAAA
>gene=chr10_15242768-15243012; species=rheMac
GATTTTATCTGTAGAGTCACACATTGAAACAACTGGGAGTAAACTTATCAAAGGAAACAGATAAGCGATT---ATCACACTTATGAATAATTTCACAAAGAATGCGGTGACTTCATTCACCAAGGATTTCTGGAATCCTGAATTCCAGGTCAATGGTAACGCCTCAGAGGACAGAGGGAGGAAAAGGATAGAATCATACCAAGGCATTTTTTAATTATTCCAAAGGTTATTCTTAAGTGCAAAA
>gene=chr10_17270433-17270595; species=hg19
GCGCGGAGCCCGCTGAGACTTGAATCAATCTGGTCTAACGGTTTCCCCTAAACCGCTAGGAGCCCTCAATCGGCGGGACAGCAGGGCGCGGTGAGTCACCGCCGGTGACTAAGCGACCCCACCCCTCTCCCTCGGGCTTTCCTCTGCCACCGCCGTCTCGCA
>gene=chr10_17270433-17270595; species=bosTau
GCGCGGG-CCCGGGGAGGCTGGAGTCAATCTCGTCTAACGGTTT-CCCTGTACCGCTACGAGC------TCGGCGGGACAGCCGGGTG--------------CAGTGACTCAGCGACCCCACCCTTCTCCCCCGGGCCTTCCTCAG---CCGCCGCCTCGAA
>gene=chr10_17270433-17270595; species=calJac
GCGCGGAGTCCGCGGAGACTTGAGTCAATCTGTTCTAACGGTTTCCCCTAAACCGCTAGAAGCCCTCAATCCGCGGGATAGCAAGGCGTGGTGAGTCACCGCCGGTGACTCAGTGACCCCACCCCTCTCCCTCGGGCTTTCCTCTGCCACCGCC-CCTCGCA
>gene=chr10_17270433-17270595; species=canFam
GCGCGCGGCCCGGGGAGACCGAGGCC--CCTCGTCTAACGG--T-CCCCGAGCCGCTCGGAGCCCTCGCCCGGCGGG-CAGCAGGGCTCGGTGACTCA-CGCCCGTGACTCAGTGACCCCACCCCTCTCCCCCGGGCTTTCCCCGG---------------A
>gene=chr10_17270433-17270595; species=equCab
GCGCGGGGCCCGCGGAGACTTCAGTCAATCTCGTCTAACGGTTT-TCCCGATCCGCTAGGATCCCTCAATCGACGGA-CAGAAGGGCGCAGAGACTCAGTGCCTGTGACTCAGCGACCCCACCCCTCTTCCCGGGGCTTTCCTCGG---CCGCTGCCTTGCA
>gene=chr10_17270433-17270595; species=gorGor
GCGCGGAGCCCGCGGAGACTTGAATCAATCTGGTCTAACGGTTTCCCCTAAACCGCTAGGAGCCCTCAATCGGCGGGACAGCAGGGCGCGGTGAGTCACCGCCGGTGACTAAGCGACCCCACCCTTCTCCCTCGGGCTTTCCTCTGCCACCGCCGTCTCGCA
>gene=chr10_17270433-17270595; species=panTro
GCGCGGAGCCCGCGGAGACTTGAATCAATCTGGTCTAACGGTTTCCCCTAAACCGCTAGGAGCCCTCAATCGGCGGGACAGCAGGGCGCGGTGAGTCACCGCCGGTGACTAAGCGACCCCACCCCTCTCCCTCGGGCTTTCCTCTGCCACCGCCGTCTCGCA
>gene=chr10_17270433-17270595; species=papHam
GCGCGGAG-CCGCGGAGACTCGAGTCAATCTGGTCTAACGGTTTCCCCTAAACCGCTAGCAGCCCTCAATCGGCGGGACAGCAGGGCGCGGTGAGTCACCACCGGTGACTCAGCGACCCCACCCCTCTCCCTCGGGCTTTCCTCTGCCACCGCCGCCTGGCA
>gene=chr10_17270433-17270595; species=ponAbe
------------------------------------------------------------------------------------------------------------------------------------------------------------------
>gene=chr10_17270433-17270595; species=rheMac
GCGCGGAG-CCGCGGAGACTCGAGTCAATCTGGTCTAACGGTTTCCCCTAAACCGCTAGCAGCCCTCAATCGGCGGGACAGCAGGGCGCGGTGAGTCACCACCGGTGACTCAGCGACCCCACCCCTCTCCCTCGGGCTTTCCTCTGCCACCGCCGCCTGGCA
>gene=chr10_24672689-24672933; species=hg19
GGGCCAGCTGGGTTGATGTTGCCCTTGACCGCCTCTTTGTGGCCGATTGGGGAATGTCCCCCCAGCCGCACCTGGCCCTTATGGCGTAATCCAGTTGAGCCTGGACGGGAAATAAAAAGGAAAATGTGACTCACAGCAAGTGCAAATGCAGTCTCCCTCCCAGGGGCCTTGCTCAGCTTAGTCTTTGGGAAACTCCCCGCCTGCCTGGCCTTATTTAACACACAGACGCACGGGTTCCTGGGAT
>gene=chr10_24672689-24672933; species=bosTau
GGGCCAGTGTGCCTGACGCTGCCCTTCACTGCCTCTCTGTGGCCGACCTGGGAATGTCCTC-TGGCCGCACCTGGCCTTCCTGACATAATCCAATTGAGCTAGGATAGGAAATGAACAGGAAA--GTGAGTCAAGGAGAGTCTATATACAATCTCTCTGCCAGGGGCCTTGCT-GGCTTCCTGTTTGAAAAAGTCCCTGTGTGCCTGACTGTATTTAACACCCAGATAT--GGG--------AA
>gene=chr10_24672689-24672933; species=calJac
GGGCCAGCTGGGCTGATGTTGCCCTTGACCGCCCCTTTGTGGCCGACTGGGGAATGTCCCTCCAGCCGCACCTGGCCCTGATGGCGTAATCCAGTTGAGCCTGGATGGGAAATAAAGAGGAAAATGTGAGTCACAGCAAGTGCAGATACAGTCTCCCTCCCAACGGCCTTGCTCAGCTTAGTCTTTGGGAAA-TTCCCGCCTGCCTGGCCTTATTTAACACACAAACGCACTGGCTCCTGGGAT
>gene=chr10_24672689-24672933; species=canFam
GGATCAGGGGGGTTGGTGCTTCCCTTGATCGCCTCTTGGTGGCCAGTTTGGGAATGTCACCCTAGGTGCACCTGGCCTT-GTGGTGTAATTCAGTTGAGCCTGGATGGGAAATAAACAGGAAAGTGTGAGTCAGGGAGAGTCTAAACAGAGTCTCTCTGCCAGGGGCCTGGCTCAGCCTTGTGTTCGGGAAAATCCCGGTGT-----GATTTACTTAATATGCACACAC--AGGCTCCGGGGCA
>gene=chr10_24672689-24672933; species=equCab
------------TGGGCGCTGCCCTTGACCGCCTCCTTGTGGCCGATTTGGGAATGTCTGCCCGGTCGCACCAGGCCTT-GGGGCGTGATGCAGTTAAGCTGCGATGGGAAATAAACAGGAAAGTGCGAGTCAGGGGGAATCTAAACACAATGTCCCTGCCA-GAGCCTTGCTCA-----GTGTTCGGGAAAATCCCCGTATGCCTGTCTTTATTTCACACGCAGACCC--GGGCTCCTGGGAA
>gene=chr10_24672689-24672933; species=gorGor
GGGCCAGCTGGGTTGATGTTGCCCTTGACCGCCTCTTTGTGGCCGA-TGGGGAATGTCCCCCCAGCCGCACCTGGCCCTTATGGCGTAATCCAGTTGAGCCTGGACGGGAAATAAAAAGGAAAATGTGACTCACAGCAAGTGCAAATGCAGTCTCCCTCCCAGGGGCCTTGCTCAGCTTAGTCTTTGGGAAACTCCCCGCCTGCCTGGCCTTATTTAACACACAGACGCACGGGTTCCTGGGAT
>gene=chr10_24672689-24672933; species=panTro
GGGCCAGCTGGGTTGATGTTGCCCTTGACCGCCTCTTTGTGGCCGATTGGGGAATGTCCCCCCAGCCGCACCTGGCCCTTATGGCGTAATCCAGTTGAGCCTGGACGGGAAATAAAAAGGAAAATGTGACTCACAGCAAGTGTAAATGCAGTCTCCCTCCCAGGGGCCTTGCTCAGCTTAGTCTTTGGGAAACTCCCCGCCTGCCTGGCCTTATTTAACACACAGACGCACGGGTTCCTGGGAT
>gene=chr10_24672689-24672933; species=papHam
GGGCCAGCTGGGTTGATGTTGCCCTTGACCGCCTCTTTGTGGCCGATTGAGGAATGTCCCCCAAGCCGCACCTGGCCCTTATGGCGTAATCCAGTTGAACCTGGACGGGAAATAGAAAGGAAAATGTGAGTCACAGCAAGTGTAAACGCAGTCTCCCTCCCAGAGGCCTTGCTCAGCTTAGTCTTTGGGAAACTCCCCGCCT-CCTGGCCTTATTTAACACACAGACGCACGGGTTCCTGGGAT
>gene=chr10_24672689-24672933; species=ponAbe
GGGCCAGCTGGGTTGATGTTGCCCTTGACCGCCTCTTTGTGGCCGATTGGGGAATGTCCCCCCAGCCGCACCTGGCCCTTATGGCGTAATCCAGTTGAGCCTGGACGGGAAATAAAAAGGAAAATGTGACTCACAGCAAGTGCAAATGCAGTCTCCCTCCCAGGGGCCTTGCTCAGCTTAGTCTTTGGGAAACTCCCCGCCTGCCTGGCCTTATTTAACACACAGACGCACGGGTTCCTGGGAT
>gene=chr10_24672689-24672933; species=rheMac
----------------------------------------------------------------------------------------------------------------------------------------------------------------------------------------------------------------------------------------------------
>gene=chr10_30184431-30184675; species=hg19
CTGGAAATTGCCAAAGAAAGCTGTTCGGCGGTCAGAGAGTGACCATTCTTCTGTCTGAAATGGCTTTAAAGAAATCCCCCTCCCCCGGGGAATGACTCAGTGCATGCCTGCCCCTAAGCTCCCTCCAGATGCTTCCCGAGGCTCCGCAGGGGGAGGTATGATCAGTGTCACTACCAAAGATTTCTGCTTGCAGCAACAATTTTTGTTACTTTTGGCAGATATATCTAGAGGATGGCCAAGAAAG
>gene=chr10_30184431-30184675; species=bosTau
CTGGAAATTACCAGAAAAAGCTGTTCAGAGGTCAGAGAATGACTGTTCCTCTGTCTGAAAGTCTTTTAA-GAACCCTCCCTCCCTGGAGGATTGATTCAGCACATCCTTGCCTTTGAGCTCAGTCCAGATGCCTTGTGAGGCTCTGCATGGGGAAGTATTATCAGTGTCACTACCTATGATTTTTGCCTGGAGCAAAAAATTTTGTTACTTTTGGCAGATACAGCCAGAGAATGACCAAGAAAG
>gene=chr10_30184431-30184675; species=calJac
CTGGAAATTGCCAGAGAAAGCTGTTCAGCGGTCAGAGGGTGACCATTCTTCTGTCTGAAATAGCTTTAAAGAAATCCCGCTCCCCGGGGGCGTGACTCAGTGCATGCTTGCCCCTAAGCCCCCTCCAGATGCTTCCCGAGGCTCTGCAGGGGGAGGTATGATCAGTGTCACTACCTAAGATTTCTGCTTGCAGCAACAATTTTTGTTACTTTTGGCAGATATATCTAGAGGGCGGCCAAGAAAG
>gene=chr10_30184431-30184675; species=canFam
CTGGAAATTGCCAGAGAAAGCTGTTCTGAGGTCAAAGGGTCACTATTCTTCTGTCTGAAACTGCTTTAAAGAAATC-CCTTCCCTGGGGGAATGATTCAGCACATCCCTGTCTTTGAGCTCCATCCAGATGCTTCCTGAGGCTCTGCATGGGGAGGTATTATCAGTGTCACTACCTAAGATTTTTGCTTGGAACAACAATTTTTGTTAGTTTTGGCAGATACATCTAGAGAATGGCCAAGAAAG
>gene=chr10_30184431-30184675; species=equCab
CTGGAAATTGTCAGAGAAAGCTGTTCAGAGGTCAGAGGGTGACTATTCCTCTGTCTGGAACTGCTTTAAAGAAATC-CCCTCCTTGGGGG-ATGATTCAGCACATCCCTGCCTTTAAGCTCCATCCAGATGCTTCCTGAGGCTCTGCATGGGGAGGCATTATCAGTGTCACTACCTAAGATTTTCGCTTGGAGCAACAATTGTTGTTACTTTTGGCAGATGTAGCTAGAGAATGGCCAAGAAAG
>gene=chr10_30184431-30184675; species=gorGor
CTGGAAATTGCCAAAGAAAGCTGTTCGGCGGTCAGAGAGTGACCATTCTTCTGTCTGAAATGGCTTTAAAGAAATCCCCCTCCCCCGGGGAATGACTCAGTGCATGCCTGCCCCTAAGCTCCCTCCAGATGCTTCCCGAGGCTCCGCAGGGGGAGGTATGATCAGTGTCACTACCTAAGATTTCTGCTTGCAGCAACAATTTTTGTTACTTTTGGCAGATATATCTAGAGGATGGCCAAGAAAG
>gene=chr10_30184431-30184675; species=panTro
CTGGAAATTGCCAGAGAAAGCTCTTCGGCGGTCAGAGAGTGACCATTCTTCTGTCTGAAATGGCTTTAAAGAAATCCCCCTCCCCCGGGGAATGACTCAGTGCATGCCTGCCCCTAAGCTCCCTCCAGATGCTTCCCGAGGCTCCGCAGGGGGAGGTATGATCAGTGTCACTACCTAAGATTTCTGCTTGCAGCAACAATTTTTGTTACTTTTGGCAGATATATCTAGAGGACGGCCAAGAAAG
>gene=chr10_30184431-30184675; species=papHam
CTGGAAATTGCCAGAGAAAGCTGTTCAGCTGTCAGAGGGTGACCATTCTTCTGTCTGAAATGGCTTTAAAGAAATCCCGCTCCCCCGGGGAATGACTCAGTGCATGCCTGCCCCTAAGCTCCCTCCAGATGCTTCCTGAGGCTCCTCAGGGGGAGGCATGATCAGTGTCACTACCTAAGATTTCTGCTTGCAGCAACAATTTTTGTTACTTTTGGCAGATATATCTAGAGGACGGCCAAGAAAG
>gene=chr10_30184431-30184675; species=ponAbe
CTGGAAATTGCCAGAGAAAGCTGTTCAGCGGTCAGAGAGTGACCATTCTTCTGTCTGAAATGGCTTTAAAGAAATCTCGCTCCCCCGGGGAATGACTCAGTGCATGCCTGCCCCTAAGCTCCCTCCAGATGCTTCCCGAGGCTCCGCAGGGGGAGGTATGATCAGTGTCACTACCTAAGATTTCTGCTTGCAGCAACAATTTTTGTTACTTTTGGCAGATATATCTAGAGGACAGCCAAGAAAG
>gene=chr10_30184431-30184675; species=rheMac
CTGGAAATTGCCAGAGAAAGCTGTTCAGCTGTCAGAGGGTGACCATTCTTCTGTCTGAAATGGCTTTAAAGAAATCCCGCTCCCCCGGGGAATGACTCAGTGCATGCCTGCCCCTAAGCTCCCTCCAGATGCTTCCCGAGGCTCCTCAGGGGGAGGTATGATCAGTGTCACTACCTAAGATTTCTGCTTGCAGCAACAATTTTTGTTACTTTTGGCAGATATATCTAGAGGACAGCCAAGAAAG
>gene=chr10_31325149-31325393; species=hg19
cacaaccacatctggttatttttacttttcatagagatgacatctggctgtgtttcccagactggtctcgaactcctagcctcaagcaatcctctcgcctgggcctcccagagtgctgggattacaggcatgagtcactgctctgggccTCACTAAATGTTATCCTTGATGAATGTCCTAACAGGATGTTATCCCTCTGGTAACTCGGAAATCAGAGCAGGCCACCTGGAGCCTTATTTACATG
>gene=chr10_31325149-31325393; species=bosTau
----------------------------------------------------------------------------------------------------------------------------------------------------------------------------------------------------------------------------------------------------
>gene=chr10_31325149-31325393; species=calJac
cacaactacatctggttatttttacttttcatagagatggggtctggctgtattgcccagacaggtctcaaattcctagcctcaagcaatcatcttttattggcttcccaaagtgctgagattacaggcacgagtcactgctctgggccTCACTAAATGTTATCCTTCATGAATATCCTAACAGGATGTTACCCCTCTGGTAACTGAGAAATCAGAGCAGGCCACCTGGAGACTTATTTACATG
>gene=chr10_31325149-31325393; species=canFam
--------------------------------------------------------------------------------------------------------------------------------------------------------CTCAATATTATTTGTGGTGAATGTCCTAATAGAGTGTTA-CTCTGGGGGAACTGGGAAATCAGGGCAGGCCACCTGGAGCCTTATTTGCATG
>gene=chr10_31325149-31325393; species=equCab
-------------------------------------------------------------------------------------------------------------------------------------------------------------------------TGAATGTCCTAATAGGGTGTTA-CCCCTGGGGACCTGGGAAATCAGGACAGGCCACCTGGAGCCTAATTTGCATG
>gene=chr10_31325149-31325393; species=gorGor
cacaaccacatctggttatttttacttttcatagagatgaggtatggctgtgtttcccagactggtctcgaactcctagcctcaagcaatcctctcgcctgggcctcccagagtgctgggattacaggcatgagtcactgctctgggccTCACTAAATGTTATCCTTGATGAATGTCCTAACAGGATGTTACCCCTCTGGTAACTCGGAAATCAGAGCAGGCCACCTGGAGCCTTATTTACATG
>gene=chr10_31325149-31325393; species=panTro
-----------------------------------------------------------------------actcctagcctcaagcaatcctctcgcctgggcctcccagagtgctgggattacaggcatgagtcactgctctgggccTCACTAAATGTTATCCTTGATGAATGTCCTAACAGGATGTTACCCCTCTGGTAACTCGGAAATCAGAGCAGGCCACCTGGAGCCTTATTTACATG
>gene=chr10_31325149-31325393; species=papHam
cacaaccacatctggttttttttac-tttcatagagatgggttctagctatgttgcccagactggtctcgaactcctagcctcaagcaatcctgtcgcctcaggctcccggagtgctgggattacaggcctgagtcactgctctggaccTCACTAAATGTTATCTTTGATGAATGTCCTAACAGGATGTTACCCCTCTGGTAACTGGGAAATCAGAACAGGCCACCTGGAGCCTTATTTACATG
>gene=chr10_31325149-31325393; species=ponAbe
cacaaccacatctggttatttttacttttcatagagatgaggtctggctgtgtttcccagactagtctcgaactcctagcctcaagcagtcctctcgcgtgggcctcccagagtgctgggattacaggcatgagtcactgctctgggccTCACTAAATGTTATCCTTGATGAATGTCCTAACAGGATGTTACCCCTCTGGTAACTTGGAAATCGGAGCAGGCCACCTGGAGCCTTATTTACATG
>gene=chr10_31325149-31325393; species=rheMac
cacaaccacatctggttatttttacttttcatagagatgggttctagctatgttgcccagactggtctcgaactcctagcctcaagcaatcctgtcgcctcaggctcccggagtgctgggattacaggcctgagtcactgcTCTGGACCTCACTAAATGTTATCTTTGATGAATGTCCTAACAGGATGTTACCCCTCTGGTAACTGGGAAATCAGGACAGGCCACCTGGAGCCTTATTTACATG
>gene=chr10_32428344-32428485; species=hg19
CTGCCCACCCCCCTGCCGCTCCCCGCGGGGAGGCAGTCCTGCCTAGCACCACAGCAGGAGAATCAGCTGTTTCCTGCCCAACCTCAGTGGCTCAGGCTGAGTCATCCTTTTCCCTGCCTGGGTCAAGGCGTGGCTTCTCCA
>gene=chr10_32428344-32428485; species=bosTau
----------TCCACC-AGGGGAGGCA-------GGCCCCGCCCG--------------GAATCATCTGTTTCCTGCCCTACCTAA-TGGCTCAGGGTGAATCATCACT-TTCTCAGCCCCACTGAGGCGTGACTCCTTCC
>gene=chr10_32428344-32428485; species=calJac
CCTCTCACCCTCCCAC--CCCCCTGCA---AGGCAGTCCCGCCTAGCACCACAGCAGGAGAATCAGCTGTTTCCTGTCTAATCTCAGTGGCTCAGGCTGAGTCATTCTTTTCCCTGCCCAGGCCCAGGCGTGGCTCCTCCA
>gene=chr10_32428344-32428485; species=canFam
----------TCCACCCAGGGAATGCA-------GGCCTCCTCTAGAACAGCAACAACAGAATCAGCCGTTTCCTGCCCAACCTAAGTGGCTCTGAGTGAGTCATCACTTTCCCTGCCCTAGCCAGGGTATGACTCCCCTA
>gene=chr10_32428344-32428485; species=equCab
----------TCCACCCGGGGAATGTA-------GGCCCCGCCTAGAACAGCAACAGGAGAATCAGCTGTTTCCTGCCCAACCTAAGTAGCTCAGGGTGAGTCATCACTTTCCCTGACCCAACCAAGGCGTGGCTCCTCCA
>gene=chr10_32428344-32428485; species=gorGor
-----------------------------------------------------------------------------------------------------------TTTTCCCTGCCTGGGCCAAGGCGTGGCTCCTCCA
>gene=chr10_32428344-32428485; species=panTro
CTGCCCACCCCCCTGCCGCCCCCCGCAGGGAGGCAGTCCTGCCTAGCACCACAGCAGGAGAATCAGCTGTTTCCTGCCCAACCTCAGTGGCTCAGGCTGAGTCATCCTTTTCCCTGCCTGGGCCAAGGCGTGGCTCCTCCA
>gene=chr10_32428344-32428485; species=papHam
CCACCACCCCTCCCGCTGCCCCCTGCTGGAAGGCAGTCCTGCCCAGCACCACAGCAGGGGAATCAGCTGTTTCCTGCCCAACCTCAGTGGCTCAGGCTGAGTCATCCTTTCCCCTGCCTGAGCCAAGGCGTGGCTCCTCCA
>gene=chr10_32428344-32428485; species=ponAbe
CTGCCCGCCCCCCCGCCACCCCCCGCGGGAAGGCAGTCCTGCCTAGCACCACAGCAGGAGATTCAGCTTTTTCCTGCCCAAC-----------------------------------------------------------
>gene=chr10_32428344-32428485; species=rheMac
---------------------------------------------------------------------------------------------------------------------------------------------
>gene=chr10_33294638-33294749; species=hg19
CGCATCCCTCCGGGCTTGGGGGCTGCAGGGACCCAGCCGGCACACTCCGCACGCCCTGCGGATGACTCACTGCGTTTGCACTGCCGCAGGCGGGCTCGGTGGTGGTGGTGA
>gene=chr10_33294638-33294749; species=bosTau
---------------------------------------------------------------------------------------------------------------
>gene=chr10_33294638-33294749; species=calJac
CGCATACCTCCGGGCTTAGGGG-TGCAGGGACCGAGCCGGCACCATCAGCACGCCCTGCGGATGACTCACTGCACTTGCACCGTCGCAGCCGGGCTT---GGTGGTGGCGA
>gene=chr10_33294638-33294749; species=canFam
CCCG--CCCAG------GCAA--------------GGCGCGCGGGTCTGCGCAGGGCGGCGGGGGCGCA-AGGGCTGGCCGCGCCTCaccccagcccgcggaccccagcc-
>gene=chr10_33294638-33294749; species=equCab
CACGTCCCCTT------TGAA--------------GCAGTGAGGTCCAGCGCAGTCTGCAGCACGCTCT-CGTGCGGGCCGCCCCGTGGCCCAGCCCGCGGTTCCCAGCG-
>gene=chr10_33294638-33294749; species=gorGor
CGCATCCCTCCGGGCTTGGGGGCTGCAGGGACCCAGCCGGCACACTCCGCACGCCCTGCGGGTGACTCACTGCGTTTGCACTGCCGCAGGCGGGCTC---GGTGGTGGTGA
>gene=chr10_33294638-33294749; species=panTro
CACATCCCTCTGGGCTTGGGGGCTGCAGGGACCCACCCGGCACACTCCGCACGCCCTGCGGGTGACTCACTGCGTTTGCACTGCCGCAGGCGGGCTC---TGTGGTGGTGA
>gene=chr10_33294638-33294749; species=papHam
CGCATTCCTCCGTGCTTGAGGGGTGCAGAGACCCAGCCAGCACCCTCTGCCAGCCCTGCAGATGACTCACTGCGTTTGCACGGCCGCAGCCGGGCTCGGTGGTGGTGGTGA
>gene=chr10_33294638-33294749; species=ponAbe
CGCATCCCTCTGGGCTTGGGGGCTGCAGGGACCCAGCCGGCACACTCCGCACGCCCTGCAGATGACTCACTGCGTTTGCACTGCCGCAGGCGGACTC---GGTGGTGGTGA
>gene=chr10_33294638-33294749; species=rheMac
CGCATCCCTCCGTGCTTAGGGGGTGCAGAGACCCAGCTAGCACCCTCTGCCAGCCCTGCGGATGACTCACTGCGTTTGCACGGCCGCAGCCGGGATCAGTGGTGGTGGTGA
>gene=chr10_35283653-35283812; species=hg19
GACAAAATGCAGAGACCCTAGCTGCTGGGAGGAAATGACATGAGCCAAAAGAGTAAAAACTCACCCCGGTACTGGAATGTATGAGTCACTTACAAAGAACACCTGTAATTTTGAGAGCTTAAACCACCAGAGGGAGACAGAGATTGCCACAGGCGGGGG
>gene=chr10_35283653-35283812; species=bosTau
---------------------------------------------------------------------------------------------------------------------------------------------------------------
>gene=chr10_35283653-35283812; species=calJac
GACAAAATGCAGAGACCCTAGCTGCTGGGAGAAAATGACACGAGCCAAAAGAGTAAAAATTCACCCCGTGTTGGGAATTTATGAGTTACTTACAAAGAATGCCTACAATTGTGAGAGTTGAAACCACCAGAGGGAGACAGAGATCGCCACAGGCGGGGG
>gene=chr10_35283653-35283812; species=canFam
GACAAAATGCTATCACTCTAGTTGAAGGGACAAAACTTCATGTCCCAAAAAAGTAAAAACTCATTCCGATGATTGAGTGTCTAAGTTTCTTACAAAGAATGCCTCTATTTGTCAGAACTCAAACCACCAGAGGGAGATAAATATCTCCACAGACCACGG
>gene=chr10_35283653-35283812; species=equCab
GACAAAATGCTGCCACCCTAGTTAGGGGGACAAAACTTCATGCCTCAAAAGAGTAAAAACTCAGCCCAGTATTTGAATGTGTAAGTCACTGAAAAAGATTGCTTCCATTTTCCAGAACTTAAACCAGCAGAGGGAGAC--AGATCCCCACAGACAGTGG
>gene=chr10_35283653-35283812; species=gorGor
GACAAAATGCAGAGACCCTAGCTGCTGGGAGAAAATGACATGAGCCAAAAGAGTAAAAACTCACCCCGGTACTGGAATGTATGAGTTACTTACAAAGAACACCTGTAATTTTGAGAGCTTAAACCACCAGAGGGAGACAGAGATTGCCACAGGCAGGGG
>gene=chr10_35283653-35283812; species=panTro
GACAAAATGCAGAGACCCTAGCTGCTGGGAGGAAATGACATGAGCCAAAAGAGTAAAAACTCACCCCGGTACTGGAATGTATGAGTTACTTACAAAGAACACCTGTAATTTTGAGAGCTTAAACCACCAGAGGGAGACAGAGATTGCCACAGGCGGGGG
>gene=chr10_35283653-35283812; species=papHam
GACAAAATGCAGAGACCCTAGTTGCTGGGAGAAAATGACATGAGCCAAAAGATTAAAAACTTACCCCGGTACTGGAATGTATGAGTTACTTACAAAGAATGCCTGTAATTTTGAGAGCTTAAACCACCAGAGGGAGACAGAGATTGCCACAGGCGGGGG
>gene=chr10_35283653-35283812; species=ponAbe
AACAAAATGCAGAGACCCTAGCTGCTGGGAGAAAATGACATGAGCCAAAAGAGTAAAAACTCACCCCGGTACTGGAATGTATGAGTTACTTACAAAGAATACCTGTAATTTTGAGAGCTTAAACCACCAGAGGGAGACAGAGATTGCCACAGGTGGGGG
>gene=chr10_35283653-35283812; species=rheMac
GACAAAATGCAGAGACCCTAGTTGCTGGGAGAAAATGACATGAGCCAAAAGATTTAAAACTTACCCCGGTACTGGAATGTACGAGTTACTTACAAAGAATGCCTGTAATTTTGAGAGTTTAAACCACCAGAGGGAGACAGAGATTGCCACAGGTGGGGG
>gene=chr10_43455936-43456180; species=hg19
CTAATTCTAAGACCCCCCACCCCACGCCTCTCTATAGCACTTCCCTGTGTTTGCTGCTGGCAGGACAGGAGGCAGCAGGGGCTAGCACAGGCCAGCCTGCTCAGCTGTGGGTGTTCTGCAGCGAACCTGCTGTGCCTGTGTCACATACCAAGGGCATGACTAAGGGCTACTGATGCAGAGTCAGAAGTGGCCCAGCCCTGGCCCCTACCTCCTCCCAGGCTCCTCTGAGCCTCAGCAGAGACTG
>gene=chr10_43455936-43456180; species=bosTau
CTGGTTCCGGAAGCCTCCACTC-------CTCTGCCTCACATCTGTGGGTTTGCTGCTGGAGGGACAGAGGGCAGCAGGG------------------GCTCAGCTGTCGGTGTTCTGCTGTGAACCAGCTGTGCCTGCGTCACGTGCCAGGGCAATGATTACGGGCTGTTAAGGCAGAGTcagga-----------------------tcttccctggtggctcag-----cagtaaagaatc
>gene=chr10_43455936-43456180; species=calJac
CTAATTCTCTGACTCCCCCTCC----CCTCTCTATAGCACTTTCCTCTGTTTGCTGCTGTCAGGACAGGAGGCAGCAGAGGCTAGCACAGGCCAGTCGGCTCATCTGTAGGTGTTCTGCGGTGAACCCGCTGTGCCTGTGTCACATACCAAGGGCATGACTAAGGGCTACTAATGCACAGTCAGAAGTGGCCCAGCCTCGGCCCTCACCTCCTCCCAGGCTCCTCTGAGCCTCAGTAGAAACTA
>gene=chr10_43455936-43456180; species=canFam
CTGATTCCAGCAGCCTGCATCC-------CTCTGTACCACATTTATGCTATGGCTACTGGCAAGGCAGGAGGCAGCAGGG------------------GCTCAGCTGTGG----------GTGAACCAGCTATCTCTTCCTCAC-TGCCAAGGCCATGATTCAGGGCTGCTAATGCAGAGTCAGAGGTGGCCCAGCCCTGGCCTCCAACTCCTCCTGGGCTCCTCTGAGCCTCAGCAGAGATTC
>gene=chr10_43455936-43456180; species=equCab
CTGACTCCAGGAGCCCCCACCC-------CTCTGCAGCACATCTGCGGGATTGCTGCTGGAGGGACAGGGGACAGCAGGA------------------GCTCAGCTGTGGGTGTTCCACTGTGAACCAGCTGTGCCTGTGTCACATGCCAAGGCCATGATTAAGGGCTGCTAATGCAGAGTCAGAGGTGGCCCAGCCCC-GCCCCCAGCTCCTCCTGGGCTCCTCTGAGCCTCAGCAGAGACTC
>gene=chr10_43455936-43456180; species=gorGor
----------------------------------------------------------------------------------------------------------------------------------------------------------------------------------------------------------------------------------------------------
>gene=chr10_43455936-43456180; species=panTro
CTAATTCTAAGACCCCCCACCCCACCCCTCTCTATAGCACTTCCCTGTGTTTGCTGCTGGCAGGACAGGAGGCAGCAGGGGCTAGCACAGGCCAGCCTGCTCAGCTGTGGGTGTTCTGCAGCGAACCTGCTGTGCCTGTGTCACATACCAAGGGCAAGACTAAGGGCTACTGATGCAGAGTCAGAAGTGGCCCAGCCCTGGCCCCCACCTCCTCCCAGGCTCCTCTGAGCCTCAGCAGAGACTG
>gene=chr10_43455936-43456180; species=papHam
CTAATTCTAAGACCCCCCACC-----CCTCTCTATAGCACTTCCCTGTGTTTGCTGCTGGCAGGACAGGAGGCAACAGGGGCTAGCACAGGCCAGCCTGCTCAGCTGTGGGTGTTCTGCAGCAAACCTGCTGTGCCTGTGTCACATACCAAGGCCATGACTAAGGGCTACTGATGCAGAATCAGAAGTGGATTACCCCTCACCCCCATCTCCTCTCAGGCTCCTCTGAGCCTCAGCAGAGACTG
>gene=chr10_43455936-43456180; species=ponAbe
CTAATTCTGAGA-CCCCCACCCCACCCCTCTCTAT-GCACTTCCCTGTGTTTGCTGCTGGCAGGACAGGAGGCAGCAGGGGCTAGCACAGGCCAGCCTGCTCAGCTGTGGGTGTTCTGCAGCGAACCTGCTGTGCCTGTGTCACATACCAAGGGCATGACTAAGGGCTACTGATGCAGAGTCAGAAGTGGCCCAGCCCTGGCCCCCACCTCCTCCCAGGCTCCTCTGAGCCTCAGCAGAGACTG
>gene=chr10_43455936-43456180; species=rheMac
CTAATTCTAAGACCCCCCACC-----CCTCTCTATAGCACTTCCCTGTGTTTGCTACTGGCAGGACAGGAGGCAACAGGGGCTAGCACAGGCCAGCCTGCTCAGCTGTGGGTGTTCTGCAGCAAACCTGCTGTGCCTGTGTCACATACCAAGGCCATGACTAAGGGCTACTGATGCAGAATCAGAAGTGGATTACCCGTCACCCCCATCTCCTCCCAGGCTCCTCTGAGCCTCAGCAGAGACTG
>gene=chr10_46090341-46090412; species=hg19
GGAGGACACCGAGTGGCAGGTCACGTGACGCGGGCGTCACGTGTCCGGCCGAGTTGGGTGGAGGCGTTGCC
>gene=chr10_46090341-46090412; species=bosTau
GGAGGACGCCGACCGGCCCGTCACGTGACGCACACGTCACGTGCTCGCCCGGGGTGGGCGGAGGCGTTGCC
>gene=chr10_46090341-46090412; species=calJac
GGAGGACGCCGACTGGCAGGTCACGTGACGCGAGCGTCCCTTGTCCGCCAGGGTTGGGCGGAGGCGTTGCC
>gene=chr10_46090341-46090412; species=canFam
GGAGGACGCC-ACCGTCTCCTCACGTGACACGTGCGTCACGTGTCCTCCCGGGG-GGGCGAGGGTGTTGCC
>gene=chr10_46090341-46090412; species=equCab
-----------------------------------------------------------------------
>gene=chr10_46090341-46090412; species=gorGor
GGAGGACGCCGACTGGCAGGTCACGTGACGCGGGCGTCATGTGTCCGGCCGAGTTGGGTGGAGGCGTTGCC
>gene=chr10_46090341-46090412; species=panTro
GGAGGACGCCGACTGGCAGGTCACGTGACGCTGGCGTCACGTGTCCGGCCGAGTTGGGTGGAGGCGTTGCC
>gene=chr10_46090341-46090412; species=papHam
TGAGGACGCCGACTGGCAGGTCACGTGACGCGGGCGTCACGTGTCCGGCCGGGTTGGGTGGAGGCGTTCCC
>gene=chr10_46090341-46090412; species=ponAbe
GGAGGACGCCAACTGGTAGGTCACGTGACGCGGGCGTCACGTGCCCGGCCGAGTTGGGTGGAGGCGTTGCC
>gene=chr10_46090341-46090412; species=rheMac
TGAGGACGCCGACTGGCAGGTCACGTGACGCGGGCGTCACGTGTCCGGCCGGGTTGGGTGGAGGCGTTCCC
>gene=chr10_48336240-48336342; species=hg19
TCCTTCATCCCAGAGGAGTGACTCATCCTATTGGCAGCCATGCACACAGCCTTCCTTTCCTCTCCCTGACCCTCCTTCCTGCCGGCTGGCCCTCAGTGGCCC
>gene=chr10_48336240-48336342; species=bosTau
CCTTTTATCTCAGGGAAAGTGTTCTACCTCTCAGCAGCCATGCACA---CATCCTTCTCTCTTTCCC--CCTGTCTTCTGGTCCATTGACTC-----ATCTT
>gene=chr10_48336240-48336342; species=calJac
TCCTCCATCTCAAAGGAGTGACTGTCCCTATCGGCTGCCATG-ATCCGGCCCCCCTTTCCTCTCCCTGACCCTCCTTCCTGCCGGCTGACCCTCACTGGCCC
>gene=chr10_48336240-48336342; species=canFam
TCTCTCATCTCCAAGAGATTA--TTCTTGTTTGACAGCCATACATC---CCTCCTTTTCTTGCTCTTGGCCTGTCTTTTGG---------TCTcattacctc
>gene=chr10_48336240-48336342; species=equCab
TCTCTCATCTCAAAGAATTTATTCTCTCTCATGACAGGTATAAACC---ACTCCCTTTCCTCTCCCTGTCGTATCTTCTGGTTCTCTGACCCTCATTATCTT
>gene=chr10_48336240-48336342; species=gorGor
------------------------------------------------------------------------------------------------------
>gene=chr10_48336240-48336342; species=panTro
TCCTTCATCTCAGAGGAGTGACTCATCCTATTGGCAGCCATGCACACAGCCTCCCCTTCCTCTCCCTGACCCTCCTTCCTGCCGGCTGGCCCTCAGTGGCCC
>gene=chr10_48336240-48336342; species=papHam
TCCTTCATCTCAGAGGAGTGACTC--CCTATTGGCAGCCATGCACACGGCCTCCCTTTCCTCTCCCTGACCCTCCTTCCTGCCAGCTGACCCTCAGTAGCCC
>gene=chr10_48336240-48336342; species=ponAbe
tccttcatctcAGAGGAGTGACTCTCCCTATTGGCAGCCATGCACACAGCCCCCCTTTCCTCTCCCTGACCCTTCTTCCTGCCAGGGGACCCTCAGAGGCCC
>gene=chr10_48336240-48336342; species=rheMac
TCCTTCATCTCAGAGGAGTGACTATCCCTATTGGCAGCCATGCACACAGCCTCCCTTTCCTCTCCCTGACCCTCCTTCCTGCCGGCTGACCCTCAGTAGCCC
>gene=chr10_52383688-52383872; species=hg19
CGACTTGCCACCGCGAGCCTCCCGGGCTGCCGAGCATGCCCAGTCCGCTGCCCGAGCCGGCCCGGCTTCCCGCGCGACGCGACTCCGCTCCTCCGGGTGTTCACTgcggccgggggggcgggccggccgggcggggtccgcggggggcTCCTCCCGGGACCGAGCGGGACCCCGAACCAAGGGA
>gene=chr10_52383688-52383872; species=bosTau
CGACTAGCCACCGCGAGCCTCCCCGGCTGCCGAGCATGCCCAGTCCGCTGCCCGAGCCGGCCCAGCTGCCGGCGCTACGCAAATCCGCTCCTCCGGGTGTTCGCGGCAGCTGGGAGGGCGGGGCGGACGGGCGGGGTCTGCAGGGAGCTCGTCCCCGGACCCAGAGGGACCCCAGATCTAGGGG
>gene=chr10_52383688-52383872; species=calJac
CGACTTGCCACCGCGAGCCTACCGGGCTGCCGAGCATGCCCAGTCCGCGGCCCGAGCCGGCCCGGCTTCCCGCGCGACGCGACTCCGCTCCTCCGGGTGTTcgcggcggccgggggggcggaccagccgggcggggtccgc-ggggTTTCCTCCCGGCACGGAACGGGACCCTGAACCAAAGGA
>gene=chr10_52383688-52383872; species=canFam
----------------------------------------------------------------------------------------------------------------------------------------------------------------------------------------
>gene=chr10_52383688-52383872; species=equCab
CGACTTGCCACCGCTAGCCTCCC---ATGCCGAGCATGCCCAGTCCGCGGCCTGAGCCGCTCCGGCTTCCAGCACGACGCGAATCCGCTCTTCCGGGTGTTcgcggcggccgggagggcgggccgagcgggcggggTCCACCCGGGGCGCTTCCCGAGACCGAGCCGGACCCCAGACGAAAGGG
>gene=chr10_52383688-52383872; species=gorGor
CGACTTGCCACCGCGAGCCTCCCGGGCTGCCGAGCATGCCCAGTCCGCTGCCCGAGCCGGCCCGGCTTCCCGCGCGACGCGACTCCGCTCCTCCGGGTGTTCACTgcggccgggggggcgggccggccgggcggggtccgcggggggcTCCTCCCGGGACCGAGCGGGACCCCGAACCAAGGGA
>gene=chr10_52383688-52383872; species=panTro
CGACTTGCCACCGCGAGCTTCCCAGGCTGCCGAGCATGCCCAGTCCGCTGCCCGAGCCGGCCCGGCTTCCCGCGCGACGCGACTCCGCTCCTCCGGGTGTTCACTgcggccgggggggcgggccggccgggcggggtccgcggggggcTCCTCCCGGGACCGAGCGGGACCCCGAACCAAGGGA
>gene=chr10_52383688-52383872; species=papHam
CGACTTAACACCGCGAGCCTCCCGGGCTGCCGAGCATGCCCAGTCCGCGGCCCGAGCCGGCCCGGCTTCCCGCGCCACGCGACTCCGCTCCTCCGGGTGTTcgcggcggccgggggggcgggacggccgggcggggTCCGCAGGGGACTCCTCCCGGGACCGAGCGGGACCCCGAACCAAGGGA
>gene=chr10_52383688-52383872; species=ponAbe
CGACTTGCCACCGCCAGCCTCCCGGGCTGCCGAGCATGCCCAGTCCGCGGCCCGAGCCGGCCCGGCTTCCCGCGCGACGCGACTCCGCTCCTCCGGGTGTTCACTgcggccgggggggcgggccggccgggcggggTCCGTGGGGGGCTCCTCCCGGGACCGAGTGGGACCCCGAACCAAGGGA
>gene=chr10_52383688-52383872; species=rheMac
CGACTTAACACCGCGAGCCTCCCGGGCTGCCGAGCATGCCCAGTCCGCGGCCCGAGCCGGCCCGGCTTCCCGCGCCACGCGACTCCGCTCCTCCGGGTGTTCGAGGCGGCCGGGGGGGCGGGACGGCCGGGCGGGGTCCGCAGGGGACTCCTCCCGGGACCGAGCGGGACCCCGAACCAAGGGA
>gene=chr10_52384321-52384480; species=hg19
AAAACTCCGACTGCGTCAGAGCCGCCCCGCCCCGCCTGGGGCCCACCTTCCGCCGCCCCTCCGAGCTGCGGCGAAAACCCGGAGAGCGGCTAGGCCGGGGTCGGAGCCCGCGCATGCCCAGTAGCCCCACGTGGTGCAAGTCGCCTGAAGGAAGGTTTT
>gene=chr10_52384321-52384480; species=bosTau
GAGACTCGGGC----------CCGCCTCGCCCCTTCACGGCCCCACCTCCTGCCACCCGACGGAGCTGCGGGAAAAAGCTGGAGAGCCGGCGCACTCGGGCCGGAGCTTGCGCATGCCCAGTGGCCGGATCTGGTGCAGGTCGCTCGAAGGAAGGTTTT
>gene=chr10_52384321-52384480; species=calJac
AAAACTCCGGCTCCGTCAGAGCCGCCCCGCCCCGCCTGGGCCCCACCTCCCGCCGTCCCTCCGAGCTGCCGCAAAAACCCGGAGAGCGGCAGCGGCAGGGCGGAAGCCCACGCATGCCCAGTAGCCCCACCTGGTGTGGGTCGCCCGAAGGAAGGTTTT
>gene=chr10_52384321-52384480; species=canFam
---------------------------------------------------------------------------------------------------------------------------------------------------------------
>gene=chr10_52384321-52384480; species=equCab
GAGACGGAggccgcgtcggggccgccccgccccctccgggccccacctcccgccgccccTCCGAGCTGCCGGAAAAACCCGGAGAGTGGC--CGCTCGGGCGGGAGTCTGCGCATGCCCAGTAGCCCGACCTGGTGCAGGTCGCCCGAAGCAAGGTTTT
>gene=chr10_52384321-52384480; species=gorGor
AAAACTCCGACTGCGTCAGAGCCGCCCCGCCCCGCCTGGGCCCCACCTTCCGCCGCCCCTCCGAGCTGCGGCGAAGACCCGGAGAGCGGCTAG-CCGGGGTCGGAGCCCGCGCATGCCCAGTAGCCCCACCTGGTGCAAGTCGCCTGAAGGAAGGTTTT
>gene=chr10_52384321-52384480; species=panTro
AAAACTCCGACTGCGTCAGAGCCGCCCCGCCCCGCCTGGGCCCCACCTTCCGCCGCCCCTCCGAGCTGCGGCGAAAACCCGGAGAGCGGCTAGGCCGGGGTCGGAGCCCGCGCATGCCCAGTAGCCCCACCTGGTGCAAGTCGCCTGAAGGAAGGTTTT
>gene=chr10_52384321-52384480; species=papHam
AAAACTCCGGGTGCGTCAGAGCCGCCCCGCCCCGCTTGGGCCCCACCTCCCGCCGCCCCTCCGAGCTGCGGCGAAAACCCGGAGAGCGGCGAGGCCGGGGCCGGAGCCCGCGCATGCCCAGTAGCCCCACCTGGTGCGGGTCGCCC----GAAGGTTTT
>gene=chr10_52384321-52384480; species=ponAbe
GAAACTCCGACTGCGTCAGAGCCGCCCCGCCCCGCCTGGGCCCCACCTCCCGCCGCCCCTCCGAGCTACCGCGAAAACCCGGAGAGCGGCGAGGCCGGGGCCGGAGCCCGCGCATGCCCAGTAGCCCCACCTGGTGCAAGTCGCCCGAA-GAAGGTTTT
>gene=chr10_52384321-52384480; species=rheMac
AAAACTCCGGGTGCGTCAGAGCCGCCCCGCCCCGCTTGGGCCCCACCTCCCGCCGCCCCTCCGAGCTGCGGCGAAAACCCGGAGAGCGGCGAGGCCGGGGCCAGAGCCCGCGCATGCCCAGTAGCCCCACCTGGTGCGGGTCGCCC----GAAGGTTTT
>gene=chr10_53670068-53670312; species=hg19
tttgttcctgatggaagttaggctcccatcctcccaagagactgagagaaaaggatctgtctcttttcttctaagattacatttcaaaaggatggttccaaggtccttgagaaggacattcctggggtgtgaaatcagctgggagaagattttcatcacaaagaggcagattaagaattttcagttgaaatttctttaaaagtaagtgctccaagtaaagggaaatcaggagccttgagtcagg
>gene=chr10_53670068-53670312; species=bosTau
---------------------------------------------GAGAGAGGGGTGTT---ATATATTTCC-TGATTTTCATCCTAAGGAAGGATTTTTGAgtccttgagaaagacattcctgagctgtaaaacaggctagaagaagatctgtatctcaaacaggcaaattgagaat------ttgaaaattttct-aaagtaaacaccctaagaacagggagatcaggagcctagtgttaga
>gene=chr10_53670068-53670312; species=calJac
------------------------------------------------------------------------------------------------------------------------------------------------------------------------------------------------------------agtgctccaagtaaagggaaatcagtagctttgagtcagg
>gene=chr10_53670068-53670312; species=canFam
atcatccccttctacagtcaggctcccaccctccca----------------------------------------------------------------------------------------------------------------------------------------------------------------------------------------------------------------
>gene=chr10_53670068-53670312; species=equCab
attgtcccttctggaagttaggcttctaccctcccaggagactgggagatagaggggct---at---ctcctatgattacatatctaaggaatggttcttgggtccttaagaaagacattcctgggttgtaaaactggctgggagaagatttgcatctcaaagaggcagaaaaagaatttacaattgtaaagtgtct-aaaggaaacgctcaaagaaaaagggtttcaggagcctagagtcagg
>gene=chr10_53670068-53670312; species=gorGor
tttgttcctgatggaagttaggctcccatcctcccaagagactgagagaaaaggatctgtctcttttcttctaagattacatttcaaaaggatggttccaaggtccttgagaaggacattcct-gggtgtgaaatcagctgggagaagattttcatcacaaagaggcagattaagaattttcagttgaaatttctttaaaagtaagtgctctaagtaaagggaaatcaggagccttgagtcagg
>gene=chr10_53670068-53670312; species=panTro
tttgttcctgatggaagttaggctcccatcctcccaagagactgagagaaaaggatctgtctcttttcttctaagattacatttcaaaaggatggttccaaggtccttgagaaggacattcctggggcgtgaaatcagctgggagaagattttcatcacaaagaggcagattaagaattttcagttgaaatttctttaaaagtaagtgctctaagtaaagggaaatcaggagccttgagtcagg
>gene=chr10_53670068-53670312; species=papHam
tttgttccttatgaaagttagggtcccatcctctggagagactgagagaaaaggacttgcctccttccttctaagattacatttctaaaggatggctccaaggtccttgagaaagatattcctggggtgtgaaatcagctgggagaagattttcatcacaaagaggcagattaagaattttcagttgaaagttctttaaaagtaagtgctctaagtgaagggaaatcagtagtcttgagtcagg
>gene=chr10_53670068-53670312; species=ponAbe
tttgttcctgatggaagtttggctcccatccttccaagagactgagagaaaaagacctgtctccttccttctaagattacatttcaaaaggatggttccaaggtccttgagaaggacattcctggggtgtgaaatcaactgggagaagatttacatcacaaagaggcagattaagaattttcagtggaaagttctttaaaagtaagtgctctaagtaaagggaaatcaggagccttgagtcagg
>gene=chr10_53670068-53670312; species=rheMac
tttgttccttatgaaagttaggatcccatcctccggagagactgaaagaaaaagacttgtctccttccttctaagattacatttctaaaggatggctccaaggtccttgagaaagatattcctggggtgtgaaatcagctgggagaagattttcatcacaaagaggcagattaagaattttcagttgaaagttctttaaaagtaagtgctgtaagtgaagggaaatcagtagtcttgattcagg
>gene=chr10_60028639-60028802; species=hg19
GAAGCCCACACACCTGGAAGAGACGTAAAATCTGGCCTGGATTCCCTAATCCCAGGGCCCTGCCCCTCGGCTTCAGGGCCCCGCCCCTCGGCTTCAGGGCCCCGCCCCTCGGCGTTGCGCAAACTCTGTTGCTACCTAAGTCTTTTCCTCCTCCCACCTCCCG
>gene=chr10_60028639-60028802; species=bosTau
TAAATC----CACCTGGGAGAGACATAAAACCTGGCCCGGACTCTCTATTCCAAAGGTAGGTCCGCTGGGCTCCAGGACCAA-----------------------ACCTCAGGATTGCGCAAACTCAGTTGCTACCTTGGTCTCTTCCTCCTCCCTCCTCCTG
>gene=chr10_60028639-60028802; species=calJac
GAAGCCCACACACCTGAAAGAGACGTAAAATCTGGCCTGGATTTCCTATTCCCAGGACCCTGTCCCTCCGCTTCAGGGCCCCGCCCCTCGGC---------------------GTTGCGCAAACTCAGTTGCTACCTAAGTATTTTCC---CCTCCGCTCCTG
>gene=chr10_60028639-60028802; species=canFam
GAAACCTGCACTCCTGGGAGAGACTTAAAATCTGGCCTAGAATCTCTATTCTCAAAGCGCTG-CCCCAGGTTCCAAGACTCC-----------------------GCCTTACGATTGCGCATACTCAGTTGCTACCTGGGTCTCTTCCTCCTCCCCACTTTTG
>gene=chr10_60028639-60028802; species=equCab
GAAACCCGCACACCTGGAAGAGATGTAAAATCTGGCCTGGACTACGTATTCCCAAGGCCCTG-CCCCAGG-----------------------------------GCCTCAGGATTGCGCAAACTCAGTTGCTACCTAGGTCTCTTCCTCCTCCCCGCTCCTG
>gene=chr10_60028639-60028802; species=gorGor
GAAGCCCACACACCTGGAAGAGACGTAAAATCTGGCCTGGATTCCCTAATCCCAGGGCCCTGCCCCTCGGCTTCAGGGCCCCGCCCCTCGGC---------------------GTTGCGCAAACTCTGTTGCTACCTAAGTCTTTTCCTCATCCCCCCTCCCG
>gene=chr10_60028639-60028802; species=panTro
GAAGCCCACACACCTGGAAGAGACGTAAAATCTGGCCTGGATTCCCTAATCCCAGGGCCCTGCCCCTCGGCTTCAGGGCCCCGCCCCTCGGC---------------------GTTGCGCAAACTCTGTTGCTACCTAAGTCTTTTCCTCCTCCCACCTCCCG
>gene=chr10_60028639-60028802; species=papHam
GACGCCCACACACCTGGAAGAGACGTAAAATCTGGCCTGGATTCCCTAATCCCAGGGCCCTGCCCCTCCGCTTCAGGGCCCCGCCCCTCGGC---------------------GTTGCGCAAACTCCGTTGCTACCTAAGTCTTTTCCTCCTCCCAGCTCCCG
>gene=chr10_60028639-60028802; species=ponAbe
GAAGCCCACACACCTGGAAGAGACGTAAAATCTGGCCTGGATTCCCTAATCCCGGGGCCCTGTCCCTCGGCTTCAGGGCCCCGCCCCTCGGC---------------------GTTGCGCAAACTCTGTTGCTACCTAAGTCTTTTCCTCCTCCCCGCTCCCG
>gene=chr10_60028639-60028802; species=rheMac
CAAGCCCACACACCTGGAAGAGACGTAAAATCTGGCCTGGATTCCCTAATCCCAGGGCCCTGCCCCTCCGCTTCAGGGCCCCGCCCCTCGGC---------------------GTTGCGCAAACTCCGTTGCTACCTAAGTCTTTTCCTCCTCCCCGCTCCCG
>gene=chr10_60723563-60723660; species=hg19
GGCTATCAGCTGCCCCCACAGCCAGCGAGCAAGTGAGGTCACACAAGCTGTGGTGGCAGAGATTACACCAGCCTTTTGCATTTGGCCTGGAATCCCA
>gene=chr10_60723563-60723660; species=bosTau
GGCCATCAGCTGCCTCCAAAGCCAGTGAGCAAGTGAGGTCACACTAGCTGTGGTGGCAGAGATTACAGCAGCTTTTTGCATTTGGCCTGGAATCCC-
>gene=chr10_60723563-60723660; species=calJac
GGCCATCAGCTGCCTCCACTGCCAGCAAGCAAGTGAGGTCACACAAGCTGTGGTGGCAGAGATTACACCAGCCTTTTGCATTTGGCCTGGAATCCCA
>gene=chr10_60723563-60723660; species=canFam
GACCATCAGCTGCTTCTACAGCCAGTGAGCTGGTGAGGTCAGACAAACTGTGGTGGCAGAGATTACACCAGCTTTTTGCATTTGGCCTGGAATCCCT
>gene=chr10_60723563-60723660; species=equCab
GGCCATCAGCTGCCTCCATAGGCAGTGAGCAAGTGAGGTGACACAAGCTGTGGTGGCAGAGATTACACCAGCTTTTCGCATTTGGCCGGGAATCCCA
>gene=chr10_60723563-60723660; species=gorGor
GGCTATCAGCTGCTCCCACAGCCAGCGAGCAAGTGAGGTCACACAAGCTGTGGTGGCAGAGATTACACCAGCCTTTTGCATTTGGCCTGGAATCCCA
>gene=chr10_60723563-60723660; species=panTro
GGCTATCAGCTGCTCCCACAGCCAGCGAGCAAGTGAGGTCACACAAGCTGTGGTGGCAGAGATTACACCAGCCTTTTGCATTTGGCCTGGAATCCCA
>gene=chr10_60723563-60723660; species=papHam
GGCCATCAGCTGCCCCCACAGCCAGCGAGCAAGTGAGGTCACACAAGCTGTGGTGGCAGAGATTACACCAGCCTTTTGCATTTGGCCTGGAATCCCA
>gene=chr10_60723563-60723660; species=ponAbe
GGCCATCAGCTGCCCCCACAGCCAGCGAGCAAGTGAGGTCACACAAGCTGTGGTGGCAGAGATTACACCAGCCTTTTGCATTTGGCCTGGAATCCCA
>gene=chr10_60723563-60723660; species=rheMac
GGCCATCAGCTGCCCCCACAGCCAGCGAGCAAGTGAGGTCACACAAGCTGTGGTGGCAGAGATTACACCAGCCTTTTGCATTTGGCCTGGAATCCCA
>gene=chr10_64028370-64028614; species=hg19
TCCAACGCGAACTGTCCGGGCCGTCGCCACTCCTTCAAAGGGAAGATTTGAAAAGCCCGCCCCTGGCAGGAGCCGCAGAGGACGCCAACCGCCCGGCCGTACCAAGTCCCAGTCGCAGGGGCCGGGGGCGCAGGAGGAGCCGGGCCGAAGCGCACGCGCAGTGGGCGCGCCTTGCGCTCTGCAGCTCCCGCCGCCGGAAGTTGCCGAGACCCCAGGCTCTAGCGCGGCGGGGCGGGGGAGAGGG
>gene=chr10_64028370-64028614; species=bosTau
TCCAGTGTCA-CAGCTAGGGCCGCCGGCACAACTCCGAAGCTAAGGTTTGAAAAGCCCGCCCCTGGCTGGAGCCGCGGAGGACGCCAACCGCACGGCTGTACCAAGTCCCAGC-GCA-GGGGAGGGGGCGAGGGGG-CTGAGAGCCGGTGCGCACGCGCAGAGG---------GTACCCCGCGCAGCCCGTGTCTCGAGTTTGCCGAGACCCGAGTTCCCGGCGCCGCT-----GGGAAGTAGG
>gene=chr10_64028370-64028614; species=calJac
TCCAGCGCGAGTTGCCCTGGCCGCAGCCACTACTTCGAAGGGAAGATTTGAAAAGCCCGCCCCTGGCTGGAGCCGCGGAGGACGCCAACCGCCCGGCCGTACCAAGTCCTAGCCGCAGGGGTCGGGGGCACAGGAGGCG-GGGGCCGAGGCGCACGCGCAGTGGGCGCGCCTCGTGCCCCGCCGCTCCCGCCGCCGGAAGTTGCCGAGACCCTAGACTCCAACGCGGCGGGGCGGGGGAGAGGG
>gene=chr10_64028370-64028614; species=canFam
TCCAGcgccg-ccgccggggccgccgccgcTCCTCCGAAGGTGAGATTTGAAAAGCCCGCCGCTCGCCGGGGCCGCGGAGGACGCCAACCGCCGGGCCGTACCAAGTcgggcc-gcggggggagggg-cgcggggggcTTCCAGCCGCAgcgcacgcgcgggg---gggctcggagcg----------------gggagcgcgcggagccgggagc------------------ggggagcggg
>gene=chr10_64028370-64028614; species=equCab
TCCAGCGCCG-CAGCCCGGGCCGCCGCCACTCCTCCAAAGGTATGATTTGAAAAGCCCGCCGCAGTCTGGAGCCGCGGAGGATGCAAACCGCGCGGCCGTACCAAGTCGGG-C-GCAGGGGGAgggg--gcccggccccgggagctggcgcgcacgcgcagtgg--gcgccccgtgccccgcgcctcccg---cgccggTTTGCGGAGCC-CGAGTTCTCACTGCGGCA-----GGGAAGTGGG
>gene=chr10_64028370-64028614; species=gorGor
----------------------------------------------------------------------------------------------------------------------------------------------------------------------------------------------------------------------------------------------------
>gene=chr10_64028370-64028614; species=panTro
TCCAACGCGAACTGTCCGGGCCGTCGCCACTCCTTCAAAGGGAAGATTTGAAAAGCCCGCCCCTGGCAGGAGCCGCAGAGGACGCCAACCGCCCGGCCGTACCAAGTCCCAGTCGCAGGGGCCGGGGGCGCAGGAGGAGCCCGGCCGAAGCGCACGCGCAGTGGGCGCGCCTCGCGCCCTGCAGCTCCCACCGCCGGAAGTTGCCGAGACCCCAGGCTCTAGCGCGGCGGGGCGGGGGAGAGGG
>gene=chr10_64028370-64028614; species=papHam
TCCAGCGCGAACTGTCCGGGCCGTCGCCACTCTTTCAAA-GGAAGATTTGAAAAGCCCGCCCCTGGCTGGAGCCGCGGAGGACGCCAACCGCCCGGCTGTACCAAGTCACAGTCGCAGGGGCCGGGGGCGCAGGAGAAGCCCGGCCGATGCGCACGCGCAGTGGGCACGCCTCGCGCCCCGCCGCTCTCGCCGCCGGAAGTTGCCGAGACCCCAGGCTCCAGCGCGGCGGGGCGGGAGGGAGGG
>gene=chr10_64028370-64028614; species=ponAbe
TCCAACGCGAAATGTCCGGGCCGTCGCCACTCCTTGAAAGGGAAGATTTGAAAAGCCCGCCCCTGGCAGGAGCCGCGGAGGACGCCAACCGCCCGGCCGTACCAAGTCCCAGTCGCAGGGGTCAGGGGCGCAGGAGGAACCCGGCCGAAGCGCACGCGCAGTGGGCGCGCCTCGCGCTCCGCAGCTCCCGCCGCCGGAAGTTGCCGAGACCCCAGGCTCTAGCGCGGCGGGGCGGGGGAGAGGG
>gene=chr10_64028370-64028614; species=rheMac
TCCAGCGCGAACTGTCCGGGCCGTCGCCACTCTTTCAAA-GGAAGATTTGAAAAGCCCGCCCCTGGCTGTAGCCGCGGAGGACGCCAACCGCCCGGCTGTACCAAGTCCCAGTCGCAGGGGCCGGGGGCGCAGGAGAAGCCCGGCCGATGCGCACGCGCAGTGGGCACGCCTCGCGCCCCGCCGCTCCCGCCGCCGGAAGTTGCCGAGACCCCAGGCTCCAgcgcggcggggcgggggagaggg
>gene=chr10_65225684-65225928; species=hg19
CGTCGAAGACCCCGAGGCAGCCCAGCCGCCGCCACCGCGCCGCGGCCAGTACTGCTCCGTCTCCCTCCCCGGGCAGCGGCGGCGCGCAGCGCGTCTCCTTCCGCCGGCGCGGGCGGGGCAGCAGCCGCGGGAGGGTCGGCGGAACCACCGCAGACGGAAAGTAGTGCCCGGCCCTGCGGAGGCGGCAGCGGCCACTGGGTCCGTCCAGATCCAGAggcggcggcggcggcggcagcggGAGACG
>gene=chr10_65225684-65225928; species=bosTau
CGCCTGAGACCCCGACGCGCTCCGGCCGCTGCCACCGCGCCGCGGCCAGTACTACTCCGCCTCCCCATCCTAGCGGTTGCGGCGCGCCGCGCGTCTCCTTCCGCCGGCGCGGGCGGGGAGGGAGCCGCGAGAGGGTCGGAGGAACCACCGCAGACGGAAAGTAGTGCCCGAC------------GCGGCGGCTGCGGGACCAGACTAGATTAAAA-----------------------------
>gene=chr10_65225684-65225928; species=calJac
------------------AGCCCCGCCGTCGCTACCGTGCCGCGGCCAGTACTGCTACGTCTCCCTCCTCCAGCAggggcggcgcgcggcgcgTCTCCTTCCGCCGGCGCGGGCGGGGCAGGAGCCGCGGGAGGGTCGGCGGAACCACCGCAGACTGAAAGTAGTgcccggcccggcggcggcggcggcggc------------------------------------------TCAGG-GACC
>gene=chr10_65225684-65225928; species=canFam
CGTCGGAGGCCCCGAGgcgcccccgccgccgccgccccgccgTGGACAGGACTACTCCGCCTCCCCATGCTCGCAGCTGCGGCGC----CGCGTCTCCTTCCGCCGGCGCGGGCGGGCAGGGAGCCGCGAGAGGGTCGGAGGAACCGCCGCAGACGGAAAGTAGTGCCCGGC------GCCGCTGCGGGGGCTGCAGGGCCCGCCAGGCT----A-----------------------------
>gene=chr10_65225684-65225928; species=equCab
CGTCGGAGCCCCAGAGGCGCCCCGATC---GCCACTGCGCCGCGGCCAGTACTACTCCGCCTTCCCATCCTGGTAGCAGTGGCGC-CCGCGCGTCTCCTTCCGCCGGCGCGGGCGGGGAAGGAGCCGCGAGAGGGTCGGAGGAACCACCGCAGACGGAAAATAGTGCCCCAC------GCTGCGGCAGCGGCTGCGGGACGAGCCAGGCT----A-----------------------------
>gene=chr10_65225684-65225928; species=gorGor
----------------------------------------------------------------------------------------------------------------------------------------------------------------------------------------------------------------------------------------------------
>gene=chr10_65225684-65225928; species=panTro
CGTCTAAGACCCCGAGGCAGCCCAGCCGCCGCCACCGCGCCTCGGCCAGTACTGCTCCGTCTCCCTCCCCGGGCAGCGGCGGCGCGCAGCGCGTCTCCTTCCGCCGGCGCGGGCGGGGCAGCAGCCGCGGGAGGGTCGGCGGAACCACCGCAGACGGAAAGTAGTGCCCGGCCCTGCGGAGGCGGCAGCGGCCACTGGGTCCGTCCAGATCCAGAGGCGGCGGCG---------GCGGGAGACG
>gene=chr10_65225684-65225928; species=papHam
CGTCGAACACCCAGAGGCAGCCCAGCCGCCGCCACCGCACCGCGGCCAGTACTGCTCCGTCTCCCTCCCCGGGCAGCGGCGACGCGCAGCGCGTCTCCTTCCGCCGGCGCGGGCGGGGCAGGAGCCGCGGGAGGGTCGGCGGAACCACCGCAGACGGAAAGTAGTGCCCAGCCTTGCGGAGGCGGCGGCCGCCACGGGGTCCTCCGAGATCCAGAGGTGGCGGCG---------GCGGCAGACC
>gene=chr10_65225684-65225928; species=ponAbe
CGTCGAAGACCCCGAGGCAGCCCAGCCGCCGCCACCGCGCCGCGGCCAGTACTGCTCCGTCTCCCTCCCCGGGCAGCGGCGGCGCGCAGCGCGTCTCCTTCCGCCGGCGCGGGCGGGGCAGGAGCCGCGGGAGGGTCGGCGGAACCACCGCAGACGGAAAGTAGTGCCCGGCCCTGCGGAGGCGGCAGCGACCACTGGGTCCGTCGAGATCGAGAGGCGGCG------------GCCGGAGACG
>gene=chr10_65225684-65225928; species=rheMac
CGTCGAACACCCAGAGGCAGCCCAGCCGCCGCCACCGCACCGCGGCCAGTACTGCTCCGTCTCCGTCCCCGGGCAGCGGCGACGCGCAGCGCGTCTCCTTCCGCCGGCGCGGGCGGGGCAGGAGCCGCGGGAGGGTCGGCGGAACCACCGCAGACGGAAAGTAGTGCCCAGCCTTGCGGAGGCGGCGGCCGCCACGGGGTCCTCCGAGATCCAGAGGTGGCGGCG---------GCGGCAGACC
>gene=chr10_65389331-65389505; species=hg19
GACCGCCAACTGCAAGGCGTAGGAGACTGCTCTCCACTAGCCACCTCGGCCATAAAACCCTTTCAAGTCCCTATTATTATTCCAGGCACATTCCAAGGGGATTGAGTCACAGAGTTCACTTGGCTTTTCTCCTGCCCTGAACTGCCTGTACCAGGTGGAATACGACTCTCAACT
>gene=chr10_65389331-65389505; species=bosTau
GTCCGCCAACTGA-GGACGCAGGAGCCTAGTCTCCACCAGCACCCGCGGCCATAAAAACCTTTCAAGTCCCCCTTATTATTCCAGGCACATTCCAAGGGAGTTGAGTCACAGGGTTCACTTGGCTTTTCTTCTGCTCTGAACTGCTTGTACCAGGTGGAATACGACATCCAACT
>gene=chr10_65389331-65389505; species=calJac
GTCCGCCAACTGCAAGGCGTAGGAAACTCGTCTCCACTAGCCACCTCGGCCATAAAACCCTTTCAAGTCCCTATTATTATTCCGGGCACATTCCAAGGGGATTGAGTCACAGAGTTCACTTGGCTTTTCTCCTGCCCTGAACTGCCTGTACCAGGTGGAATACGACTCTCAACT
>gene=chr10_65389331-65389505; species=canFam
GGCCGCCAAC-------GGCGGGAGCCTCGGCTCCACCAGCTACCTCGGCCAGAAAAACCTTTCAAGTCCCCATTATTATTCCAGGCACATTCCAAGGGGTTTGAGTCACGGAGTTCACTTGGCTTTTCTCCCGTCCTGAACTGCCTGTACCAGGTGGAAGACGACCTCCGCCT
>gene=chr10_65389331-65389505; species=equCab
GTCCGCCAACTGC-AGGCGCAGGAGCCTTGTCTCC-TCAACTGCCTTGGCCATAAAAACCTTTCAAGTCCCCATTATTATTCCAGGCACATTCCAAGGGGGTTGAGTCACTGAGTTCACTTGGCTTTCCTCCCGCCCTGAACTGCCTGTACCAGGTGGAATACGACCTCCAACT
>gene=chr10_65389331-65389505; species=gorGor
GACCGCCAACTGCAAGGCGTAGGAGCCTGCTCTCCACTAGCCACCTCGGCCATAAAACCCTTTCAAGTCCCTATTATTATTCCAGGCACATTCCAAGGGGATTGAGTCACAGAGTTCACTTGGCTTTTCTCCTGCCCTGAACTGCCTGTACCAGGTGGAATACGACTCTCAACT
>gene=chr10_65389331-65389505; species=panTro
GACCGCCAACTGCAAGGCGTAGGAGCCTGCTCTCCACTAGCCACCTCGGCCATAAAACCCTTTCAAGTCCCTATTATTATTCCAGGCACATTCCAAGGGGATTGAGTCACAGAGTTCACTTGGCTTTTCTCCTGCCCTGAACTGCCTGTACCAGGTGGAATACGACTCTCAACT
>gene=chr10_65389331-65389505; species=papHam
GTCCGCCAACTGCAAGGCGTAGGAGCCTGGTCTCCACTAGCCACCTCGGCCATAAAACCCTTTCAAGTCCCTATTATTATTCCAGGCACATTCCAAGGGGATTGAGTCACAGAGTTCACTTGGCTTTTCTCGTGCCCTGAACTGCCTGTACCAGGTGGAATACGACTCTCAACT
>gene=chr10_65389331-65389505; species=ponAbe
GTCCTCCAACTGCAAGGCGTAGGAGCCTGGTCTCCACTAGCCACCTCGGCCATAAAACCCTTTCAAGTCCCTATTATTATTCCAGGCACATTCCAAGGGGATTGAGTCACGGAGTTCACTTGGCTTTTCTCCTGCCCTGAACTGCCTGTACCAGGTGGAATACGACTCTCAACT
>gene=chr10_65389331-65389505; species=rheMac
GTCCGCCAACTGCAAGGCGTAGGAGCCTGGTCTCCACTAGCCACCTCGGCCATAAAACCCTTTCAAGTCCCTATTATTATTCCAGGCACATTCCAAGGGGATTGAGTCACAGAGTTCACTTGGCTTTTCTCGTGCCCTGAACTGCCTGTACCAGGTGGAATACGACTCTCAACT
>gene=chr10_70319970-70320071; species=hg19
gggagggggagggggtcgagagggagtcgaggagggaTTCCAGCTCCAGTTTGGGTAAATCCAGCTCGCGTTTTGTCTCTCGCTCAACTGTGCAGGGTCCA
>gene=chr10_70319970-70320071; species=bosTau
GGGAGGGGT------------AAGGGTCCACAGGAGAGTCCAGCTCCAGTTTAGGGAAATCCAGCTCGCGTTTTGCCTCTCGCTCAGCAGAGCAGGGTCCA
>gene=chr10_70319970-70320071; species=calJac
aggaggaggagggagagg----gggGTCGAGAGGGGAGTCCAGCTCCAGTTTGGGTTAATCCAGCTCGCGTTTTGCCTCTCGCTCAACTGTGCAGGGTCCA
>gene=chr10_70319970-70320071; species=canFam
GGGAGGGGT------------AAGGGTCGAGAGGGGAGTCCAGCTCCAGTTTGGGTAAATCCAGCGCGCGTTTTGACTCTAGCTCAGTGGTGCAGGGTCCA
>gene=chr10_70319970-70320071; species=equCab
-----------------------------------------------------------------------------------------------------
>gene=chr10_70319970-70320071; species=gorGor
GGGAGGGG---------------------------------------------------------------------------------------------
>gene=chr10_70319970-70320071; species=panTro
gggagggggagggggtcgagagggagtcgaggagggaTTCCAGCTCCAGTTTGGGTAAATCCAGCTCGCGTTTTGTCTCTCGCTCAACTGTGCAGGGTCCA
>gene=chr10_70319970-70320071; species=papHam
gggagagG-AGGGGGTCGAGAGGGAGTCGAGGAGGGATTCCAGCTCCAGTTTGGGTAAATCCAGCTCGCGTTTTGCCTGTCGCTCAACTGTGCAGGGTCCA
>gene=chr10_70319970-70320071; species=ponAbe
gggagggggagggggtcgagagggagtcgaggagggaTTCCAGCTCCAGTTTGGGTAAATCCAGCTCGCGTTTTGTCTCTCGCTCAACTGTGTAGGGTCCA
>gene=chr10_70319970-70320071; species=rheMac
---------------------GGGAGTCGAGGAGGGATTCCAGCTCCAGTTTGGGTAAATCCAGCTCGCGTTTTGCCTGTCGCTCAACTGTGCAGGGTCCA
>gene=chr10_70360108-70360265; species=hg19
TGTGTGCATTGTTTTTGTTGAAGCCTCCTGTGATTTCGGCGCGACCAGATCCTCTGCAGCGAACTCCATGTCGCAGCTTGTGGCTGCCTGTGTCCTGTGGTGAGAGCCGAGCCGCACAGGAGATCCTTTGTCTAGGAAGGGCTAGGCTGAGAAGATC
>gene=chr10_70360108-70360265; species=bosTau
TGTGTGCATTGTTTTTGCTGAAGCCTCCTGTGATTTCGGCGGGACCAGATCCTCTGCAGCGAACTCCATGTCGCAGCTTGTGGCTGCCTGTGTCCTGTGGTGAGAGCGGAGCCGCACAGGAGATCCTTTGTCTAGGAAG-GCTAGGCAGAGAAGATC
>gene=chr10_70360108-70360265; species=calJac
TGTGTGCATTGTTTTTGCTGAAGCCTCCTGTGATTTCGGCGCGACCAGATCCTCTACAGCGAACTCCATGTCGCAGCTTGTGGCTGCCTGTGTCCTGTGGTGAGAGCCGAGCCGCACAGGAGATCCTTTGTCTAGGAAGGGCTAGGCTGAGAAGATC
>gene=chr10_70360108-70360265; species=canFam
TGTGTGCATTGTTTTTGCTGAAGCCTCCTGTGATTTCGGCGCGACCAGATCCTCTGCAGCGCACTCCATGTCGCAGCTTGTGGCTGCCTGTGTCCTGTGGTGAGAGCGGAGCCGCACAGGAGATCCTTTGTCTAGGAAG-GCTA-GCAGAGAAGATC
>gene=chr10_70360108-70360265; species=equCab
TGTGTGCATTGTTTTTGCTGAAGCCTCCTGTGATTTCGGCGCGACCAGATCCTCTGCATCGAACTCCATGTCGCAGCTTGTGGCTGCCTGTGTCCTGTGGTGAGAGCGGAGCCGCACAGGAGATCCTTTGTCTAGGAAG-GCTAGGCAGAGAAGATC
>gene=chr10_70360108-70360265; species=gorGor
TGTGTGCATTGTTTTTGCTGAAGCCTCCTGTGATTTCGGCGCGACCAGATCCTCTGCAGCGAACTCCATGTCGCAGCTTGTGGCTGCCTGTGTCCTGTGGTGAGAGCCGAGCCGCACAGGAGATCCTTTGTCTAGGAAGGGCTAGGCTGAGAAGATC
>gene=chr10_70360108-70360265; species=panTro
TGTGTGCATTGTTTTTGCTGAAGCCTCCTGTGATTTCGGCGCGACCAGATCCTCTGCAGCGAACTCCATGTCGCAGCTTGTGGCTGCCTGTGTCCTGTGGTGAGAGCCGAGCCGCACAGGAGATCCTTTGTCTAGGAAGGGCTAGGCTGAGAAGATC
>gene=chr10_70360108-70360265; species=papHam
TGTGTGCATTGTTTTTGCTGAAGCCTCCTGTGATTTCGGCGCGACCAGATCCTCTGCAGCGAACTCCATGTCGCAGCTTGTGGCTGCCTGTGTCCTGTGGTGAGAGCCGAGCCGCACAGGAGATCCTTTGTCTAGGAAGGGCTAGGCTGAGAAGATC
>gene=chr10_70360108-70360265; species=ponAbe
TGTGTGCATTGTTTTTGCTGAAGCCTCCTGTGATTTCGGCGCGACCAGATCCTCTGCAGCGAACTCCATGTCGCAGCTTGTGGCTGCCTGTGTCCTGTGGTGAGAGCCGAGCCGCACAGGAGATCCTTTGTCTAGGAAGGGCTAGGCTGAGAAGATC
>gene=chr10_70360108-70360265; species=rheMac
TGTGTGCATTGTTTTTGCTGAAGCCTCCTGTGATTTCGGCGCGACCAGATCCTCTGCAGCGAACTCCATGTCGCAGCTTGTGGCTGCCTGTGTCCTGTGGTGAGAGCCGAGCCGCACAGGAGATCCTTTGTCTAGGAAGGGCTAGGCTGAGAAGATC
>gene=chr10_71529210-71529411; species=hg19
CTTTTGGGGTCCAGATGTACTACCAGAAGGAAGGTCCAAGAGAGGCCAGAGGGGAGGGCTGAGGCTGCCTGGAGCTCACTGCATTCCTGCCAGGGTGAGTCACTGCCAGGACGCCCTGCTGTGCCGATTTGCAGCAACAGCCTTGGTGTCCCAGGACTCTTGGGCCCCCTCCAGATAGGTTCCTCCAACCCACAAAGAGCT
>gene=chr10_71529210-71529411; species=bosTau
CACTT-AGGTCCAAATGTGGTACCTGAAGGAGGGTCCCAGAGAAGCCAGAGGGGTCCATTGAGGTCACCTGGA-------------------------------GCCAGGGTGCCCTG-GGAGCTGATTTGTAGGATGAGCCTTGCTGTCCGCAGAGTCCTCAGCCTCTTCTGGGAAGGTCCTTCCGACCTGCAGATGACT
>gene=chr10_71529210-71529411; species=calJac
CTCTTGGGGTCCAGATGTGCTACCAGAAGGAAGGTCCAACAGAGGCCAGAGGGGAGGGCTGAGGCTGCCTGGAGCTCACTGCATTCCTGCCAGGGTGAGTCACTGCCAGGACGCCCTGCTGTGCAGATTCGCAGCAACAGCCTTGGTGTTCTAAGACTCCTGCCCTCCCCGCCAATAGGCCTCTCCAACCCACGAAGAGCT
>gene=chr10_71529210-71529411; species=canFam
CTCTTGGGGTCCAGATGTGCTACCAGAAAGAGGATCTAAGA----CCCCA---------------------GA-------------------------------GCCCGGGCACCCTGTGGAACCGATTC-----AAGAGCCTTGGTGTTAGCAGAATCCTGGGCCCCCTCCGGGGAGGTCCCTCCAACCCACAAATAAC-
>gene=chr10_71529210-71529411; species=equCab
CTCTTGGGGTCCATATGTGCTACCAGAAGGAGGGTCCAAGAGAGGCAGGAGGGGTGGGCTGGGGTCCTGTGGA-------------------------------GCCAGGGCGCCCTGAGGAGCTGATCT----AAAGAGCCTTGGCGTCCGCAGAGTCCTGGCCCCCCGCTGTGAAGGTCCCTCTGACCCACAG-TAACT
>gene=chr10_71529210-71529411; species=gorGor
CTCTTGGGGTCCAGATGTACTACCAGAAGGAAGGTCCAAGAGAGGCCAGAGGGGAGGGCTGAGGCCGCCTGGAGCTCACTGCATTCCTGCCAGGGTGAGTCACTGCCAGGACGCCCTGCTGTGC-GATTTGCAGCAACAGCCTTGGTGTCCCAGGACTCTTGGGCCCCCTCCAGATAGGTTCCTCCAACCCACAAAGAGCT
>gene=chr10_71529210-71529411; species=panTro
CTTTTGGGGTCCAGATGTACTACCAGAAGGAAGGTCCAAGAGAGGCCAGAGGGGAGGGCTGAGGCCGCCTGGAGCTCACTGCATTCCTGCCAGGGTGAGTCACTGCCAGGACGCCCTGCTGTGCCGATTTGCAGCAACAGCCTTGGTGTCCCAGGACTCTTGGGCCCCCTCCAGATAGGTTCCTCCAACCCACAAAGAGCT
>gene=chr10_71529210-71529411; species=papHam
CTCTTGGGGTCCAGATGTACTACCAGAAGGAAGGTCCAAGAGAGGCCAGAGGGGAGGGCCGAGGCCGCCTGGAGCTCACTGCGTTCCTGCCAGGGTGAGTCACTGCCAGGACGCCCTGCTGTGCCGATTTGCGGCAACAGCCTTGGTGTCCCAGGATTATTGGGCCCCCTCCAGATAGGTCCCTCCAACCCACAAAGAGCT
>gene=chr10_71529210-71529411; species=ponAbe
TTCTTGGGGTCCAGATGTACTACCAGAAGGAAGGTCCAAGAGAGGCCAGAGGGGAGGGCTGAGGCCGCCTGGAGCTCACCACATTCCTGCCAGGGTGAGTCACTGCCAGGACGCCCTGCTGTGCCGATTTGCAGCAACAGCCTTGGTGTCCCAGGACTCTTGGG-CCCCTCCAGATAGGTCCCTCCAACCCACAAAGAGCT
>gene=chr10_71529210-71529411; species=rheMac
CTCTTGGGGTCCAGATGTACTACCAGAAGGAAGGTCCAAGAGAGGCCAGAGGCGAGGGCCGAGGCCGCGTGGAGCTCACTGCGTTCCTGCCAGGGTGAGTCGCTGCCAGGACGCCCTGCTGTGCCGATTTGCGGCAACAGCCTTGGTGTCCCACGATTATTGGGCCCCCTCCAGATAGGTCCCTCCAACCCACAAAGAGCT
>gene=chr10_71621289-71621533; species=hg19
GGACACCCAGCCTCTCCACCTCCGTCTCTGCCACTCCCCAAGGCTAGACTCAGTCCTGCCTGATTAGTTAGAAAAGGGTCCTCCTGCTTCGTCTACTTGCTTCCCCTGAGTCTCACCTCCAGGTGGCTCTAGTTTCCAggatgactaataggttccatatcatgtgccaatttctgctgattgatagtggctgtgttgcaaagaattgtgaaaccttgtctaggctcattaaggagctgtgatt
>gene=chr10_71621289-71621533; species=bosTau
GGGTACCCAGCCT------CTCTA-CTCCGCTGCCCCTCAAGGCTAG-CCCAGCCCTCCCTGATTAGTCAGAAAATAATCCCCATG-TTTCCCTACTTGATTTCCT-GTGTCTCACCGCCAGATGGCTCTAG-TTCCAAgatgactaatggatttcatctcacgtgccagcttctgctgattaatagtagccacattggaaaaaattatgaagcctt-tcaaggctcgctggggtgctgtgatt
>gene=chr10_71621289-71621533; species=calJac
GGACACCCAGCCTCTCCACCTCTGTCTCAACCACTCCCCAAGGCTAGACCCAGTCCTGCCTGATTAGTTGTAAACGGGTCCTCCTGCTTTGTCTACTTGCTTCCCCTGAGTCTCACCTCCAGATGGCTCTAGTTTCCAggatgactaataggttccatatcatgtgccaatttctgctgattgatagtggctgtgttgcaaagaattgtgaaaccttgtctaggctcattaaggagctgtgatt
>gene=chr10_71621289-71621533; species=canFam
GGGTACCCAGCCTCCCCCCCTCCATCTCTGCTGTGCCCCAAGGCTAGACCCAGCCCTCCT-GATAAGTCAGAAAAGGACCCTCGTGCTTCTCCCACTTGTTTCCCC-GTGTCTCAGCCCCGGGTGGCTCTAG-TTCTAAgatgactaataggttccacctcacatgccagttcctgctgatttatagtggatgtgttggaaagaattatgaagccttgtcaaggctcgttggggagctgtgatt
>gene=chr10_71621289-71621533; species=equCab
GGGTACCTGGCCTCTCCTCCTCCATCTCTGCTGCTCCCCAAGGCTAGACCCAGCCCTTCT---TAAGTTAGAAAAGGACCCTCATGCTTCACCGACTTGCTT-CCT-GTGTCTCACCACCAGATGGCTCTAG-TTCCAAgatgactaatagcttccatctcgtgtgccagttcctgctgattgatagtggctgtgttggaaagaattgtgaagccttgtcagggctcgttggagagctgtgatt
>gene=chr10_71621289-71621533; species=gorGor
GGACACCCAGCCTCTCCACCTCTGTCTCTGCCACTCCCCAAGGCTAGACTCAGTCCTGCCTGATTAGTTAGAAAAGGGTCCTCCTGCTTCATCTACTTGCTTCCCCTGAGTCTCACCTCCAGGTGGCTCTAGTTTCCAggatgactaataggttccatatcatgtgccaatttctgctgattgatagtggctgtgttgcaaagaattgtgaaaccttgtctaggctcattaaggagctgtgatt
>gene=chr10_71621289-71621533; species=panTro
GGACACCCAGCCTCTCCACCTCCGTCTCTGCCACTCCCCAAGGCTAGACTCAGTCCTGCCTGATTAGTTAGAAAAGGGTCCTCCTGCTTCGTCTACTTGCTTCCCCTGAGTCTCACCTCCAGGTGGCTCTAGTTTCCAggatgactaataggttccagatcatgtgccaatttctgctgattgatagtggctgtgttgcaaagaattgtgaaaccttgtctaggctcattaaggagctgtgatt
>gene=chr10_71621289-71621533; species=papHam
GGACACCCAGCCTCTCCACCTCTGTCTCTGCCACTCCCCAAGGCTAGACCCAGTCCTGCCTGATTAGTTAGAAAAGGGTCCTCCTGCTTCACCTACTTGCTTCCC--GAGTCTCACCTCCAGATGGCTCTAGTTTCCAggatgactaataggttccatatcatgtgccaatttctgctgattgatagtggctgtgttgcaaagaattgtgaaaccttgtctaggctcattaaggagctgtgact
>gene=chr10_71621289-71621533; species=ponAbe
GGACA-CCAGCCTCTCCACCTCCATCTCTGCCACTCCCCAAGGCTAGACTCAGTCCTGCCTGATTAGTTAGAAAAGGGTCCTCCTGCTTCGTCTACTTGCTTACCCTGAGTCTCACCTCCAGATGGCTCTAGTTTCCAggatgactaataggttccatatcatgtgccaatttctgctgattgatagtggctgtgttgcaaagaattgagaacccttgtctaggctcattaaggagctgtgatt
>gene=chr10_71621289-71621533; species=rheMac
GGACACCCAGCCTCTCCACCTCTGTCTCTGCCACTCCCCAAGGCTAGACCCAGTCCTGCCTGATTAGTTAGAAAAGGGTCCTCCTGCTTCACCTACTTGCTTCCC--GAGTCTCACCTCCAGATGGCTCTAGTTTCCAggatgactaataggttccatatcatgtgccaatttctgctgattgatagtggctgtgttgcaaagaattgtgaaaccttgtctaggctcattaaggagctgtgatt
>gene=chr10_71689403-71689647; species=hg19
AGCACCCTGTGGAGAGCCAGGGCAGGGGTTCTGCATTCAGGGGAGACAGGAAGGCAAGAACCCTTCTGCAAGGGAGCCAAGGGCGCCTAGGGCTCCCAGAGGCAGCAGTGGGAGGTTgtggctaaaacatggacatggagccagagcgcccagactgggatcctggctcctcagttcactaactgtgggcctcaggcacacaactctgtgctttggagtcctgtctgtagaagagaggcaatgc
>gene=chr10_71689403-71689647; species=bosTau
---accccat----gactatagccggcaggctgattctccagggagtgggttgccacgcccttctccaggggatcccagggattgaccaggtcccacatagcaggtg-gattctttaccatctgagccatgaaagtggagtgggtaaactcaaaccgggat-------cCACTGTGTATTAACCACAGGCCTTGGGCTCACAACTCTGCACTGGGG--CCTCGCCTGTAAAACAGAGTCAATAA
>gene=chr10_71689403-71689647; species=calJac
AGC-TCCTGTGGAGAGCCAGGACAGGGGTTCTGCCTTCAGAGGAGACCTGAAGGCGAGAACCCTTCTGCATGTGAGCC-AGGGAGCCCAGGGCCCTCAGAGGcagtagtgcaaggttgtggct-aaacgtggacatggagctagagcacctggactgggatgctggctccccagttcactcactgtgggcctcaggcacatggctctgtgctttggggtcctgtctgtagaagagaggcaatgc
>gene=chr10_71689403-71689647; species=canFam
AGCTCCCTGTGGGGAGGCAGGACAGGAGGGCAGGGGTGGAGGTGGACTTGGAGGCCACACCCTTC----------ACCTGGCATACCCAGAGTCCTCAGAGCCAGCG-TGTGGACTGG-----GAAATGTGGATGGGAAACCAGGAGGCCCCTACTTGGAT-CCAGCTGCCCGCTGCACTGACCACAGGCCTTGGGCACACAGCTCTGCCTTGGGG--GCTCACCT--GAAATGGAGCCAGTGC
>gene=chr10_71689403-71689647; species=equCab
AGCTGCCTGTGGGGAGCCAGGACAGGAGGGCGCG-GTTTGAGGGGGCAGGAAGGGAAGCACCCCCCCCGTGGAG-GCGGGGGATGCCCAGGGCCCTCAGAGGCAGCG-TGTGA------------------ggtgtggagccagaaggccccaacttggat-ctggctctgcccctcaccaaccccaggtcttgggcccccagctctgcactggcg--ccttacctgtaaactggacacaatgc
>gene=chr10_71689403-71689647; species=gorGor
AGCACCCTGTGGAGAGCCAGGGCAGGGGTTCTGCATTCAGGGGAGACAGGAAGGCAAGAACCCTTCTGCAAGGGAGCCAAGGGCGCCCAGGGCTCCcagaggcagcagtgggaggttgtggctaaaaca-ggacatggagccagcgcgcccagactgggatcctggctcctcagttcactaactgtgggcctcaggcacacagctctgtgctttggagtcctgtctgtagaagagaggcaatgc
>gene=chr10_71689403-71689647; species=panTro
AGCACCCTGTGGAGAGCCAGGGCAGGGGTTCTGCATTCAGGGGGGACAGGAAGGCAAGAACCCTTCTGCAAGGGAGCCCAGGGTGCCTAGGGCTCCCAgaggcagcagtgggaggttgtggctaaaacatggacatggagccagcgtgcccagactgggatcctggctcctcagttcactaactgtgggcctcaggcacacaactctgtgctttggagtcctgtctgtagaagagaggcaatgc
>gene=chr10_71689403-71689647; species=papHam
AGCACCCTGTGGAGAGCCAGGGCAGGGGTTCTGCATTCAGGGAAGACAGGAAGGCAAGAACCCTTCTGCAAGGGAGCTAAGGTCACCTAGGGCTCTCAGAGGTAGCAGTGGGAGGTTgtggctaaaacatggacatggagccagagtgtccagactgggatcctggctccccagttcactgactgtgggcctcaggcacacaactctgtgctttggagtcttgtctactgaagagcggc--tgc
>gene=chr10_71689403-71689647; species=ponAbe
AGCACCCTGTGGAGAGCCAGGGCAGGGGTTCTGCATTCAGGGGAGACAGGAAGGCAAGAACCCTTCTGCAAGGGAGCCAAGGGCGCCTATGGCTCTCAGAGGCAGCAGTGGGAGGTTgtggctaaaacatggacatggagccagagcgtccagactgggatcctggctccccagttcactaactctgggcctcagggacacaactctgtgctttggagtcctgtctgtagaagagaggcaatgc
>gene=chr10_71689403-71689647; species=rheMac
AGCACCCTGTGGAGAGCCAGGGCAGGGGTTCTGCACTCAGGGAAAACAGGAAGGCAAGAACCCTTCTGCAAGGGAGCTAAGGGCACCTAGGGCTCTCAGAGGTAGCAGTGGGAGGTTgtggctaaaacatggacatggagccagagtgtccagactgggatcctgg-tccccagttcactgactgtgggcctcaggcacacaactctgtgctttggagtcttgtctactgaagagcggc--tgc
>gene=chr10_75571552-75571749; species=hg19
CCCCCTCCTCTCCGCGCGATGGCACTGCCGGCCGAGCGTCGGGGACCACGACTTCGGAGCAGGGGCGGGCTCAGGCCTGGGCTCATCCACTCAGCCCCGCGGAGGGGGAGCCGGGCCGGCCCACTCGGGGGAGGGGAGGAGTAAGAGGCGGAGCGGCCTAACCGGAGGCGGGACCAGGGGCGGGGCGAGGCCCTCAG
>gene=chr10_75571552-75571749; species=bosTau
CCCCCTCCTTCCCGCGCGGTGGCACAGCCTGGCGAGCGTC-GGCGGCGCGGCTCCCGGGCCGGGGCGGGACAGGGTGCGGGATCTTCCACTCGGCCCGGCGGAGGGGGAGCCGGGCCGGCACACTGA--------GGGGCG-GCGGGGCG----GCCCTAGACGGGGGCGGGGCCGGAGGCGGGGCGAGCCTCGGAG
>gene=chr10_75571552-75571749; species=calJac
CCCCCGCCTCCCTGCACGATGGCACCGCCCGCCGAGCGTCAGGCAAAGCTGCTCCGGAACAGGGGCGGGCTCAGGCCCGGGCTCATCCACTCAGCCCCGCGGAGGGGGAGCCGGGCCGGCCCACTCGGG------GAGGGG-AGGGAACGGAGCAATCCAGCCAGGGGTGGGGCAAGGGGCGGGACGATGCCCTTAG
>gene=chr10_75571552-75571749; species=canFam
------------------------------------------------------------------------------------------TCAGCCCGGCGCA-AGAAAGCCGAGCggcgacgcgga--------gggggg-gcggggcg----ggccttgacgcgggcggggccgggggcggggcgagacCCC-GG
>gene=chr10_75571552-75571749; species=equCab
CCCCCTCCCCCCCAGTGAGTGGCACCGTCTAGCGAGCGTCAAGCGCCACGGCTCCCCGGCAGGGGCGGGCCACGACTCGGGCTCTTCCACTCAGCCCTGCGGAGGGGGAGCCGGGCCAGCCCACTGA-----------GGG-GCGAGGGC----GGCCCTGTGACGGGCGGGGCCGGGGGCGAGGCGAGATCCC-AG
>gene=chr10_75571552-75571749; species=gorGor
CCCCCTCCTCCCCGCGCGATGGCACCGCCGGCCGAGCGTCGGGGACCACGACTTCGGAGCAGGGGCGGGCTCAGGCCTGGGCTCATCCACTCAGCCCCGCGGAGGGGGAGCCGGGCCGGCCCACTCGGGGAAGGGGAGGGG-AAGAGGCGGAGCGGCCTAACCGGAGGCGGGACCAGGGGCGGGGCGAGGCCCTCAG
>gene=chr10_75571552-75571749; species=panTro
-----------------------------------------------------------------------------------------------------------------------------------------------------------------------------------------------------
>gene=chr10_75571552-75571749; species=papHam
CCCCCTCCTCCTCGCGCGATGGCACCGCCGGCCGGGCGTCGGGGACCGCGACTCGGTAGCAGGGGCGGGCTCAGGCCTGGGCTCATCCACTCAGCCCCTCGGAGGGGGAGCCGGGCCGGCCCACTCG--------GAGGGG-ACGAGGCGGAGCGGCCTAGCCGGAGGCGGGACCAGGGGCGGGGCGAGGCCCTCAA
>gene=chr10_75571552-75571749; species=ponAbe
CCCCCTCCTCCCCGCGCGATGGCACCGACGGCCGAGCGTCGGGGACCACGACTTCGGAGCAGGGGCGGGCTCAGGCCTGGGCTCATCCACTCAGCCCCGCGGAGGGGGAGCCGGACCGGCCCACTCGGGGGAGGAGAGGGG-AAGAGGCGGAGCGGCCTAACCGGAGCCGGGACCAGGGGCGGGGAGAGGCCCTCAG
>gene=chr10_75571552-75571749; species=rheMac
CCCCCTCCTCCTCGCGCGATGGCACCGCCGGCCGGGCGTCGGGGACCGCGACTCTGTAGCAGGGGCGGGCTCAGGCCTGGGCTCATCCACTCAGCCCCGCGGAGGGGGAGCCGGGCCGGCCCACTCG--------GAGGGG-ACGAGGCGGAGCGGCCTAGCCGGAGGCGGGACCAGGGGCGGGGCGAGGCCCTCAA
>gene=chr10_75666479-75666723; species=hg19
GGGGTCATAGCCTGATGCTGGAGGGACCAGCTTTAGTTCCCCTTTCATGGTGCTACTGACGACAGTGTAACCTCAGGGTTCAGCCCCTGGGCTCTTTGCTTTCCATGAGTAAGGAAGCAAGAATGCTGCCTCCCTCCACCCCTTCCACAGCCTGCTGGGGGCCTGCAGCTCCAGCAATCCCCCTATCATGTTACATGCCCAGAAGCGGCTTTCAGTGCCTGCCGTTGCCAGCTGGCTTCACCCT
>gene=chr10_75666479-75666723; species=bosTau
G-GATCGTAAGATGAAGCTGGAGGGTCCAAC-TTGGCCCCTTTTTC--------ACTGAGGAAAC--TAACCTCAGGGTATAGCCCCTGGGCTTTTTGCTTTCCATGAGTAAGGAAGCAAGTATGTGGTTTCCCCCTACTCTTTCCACAGGCCACTGGGGGCCTGCAGCTCCAGCACCTCCCCTATCATGTTACAGGCCCAGACGTGGCTTCCAATGCCTACTGTGA-AACGTATCTTCCCCCT
>gene=chr10_75666479-75666723; species=calJac
GGTGTCATAACCTGATGCCGAAGGGACCAGC-TTAATTCCCCTTTCATGGTGCTATTGACGACAGTCTAACCTCAGGGTCCAGCCCCTGGGCTCTTTGCTTTCCATGAGTAAGGAAGCAAGTATGCAGCCTCCCTCCACCCCTTCCACAGGCCGCTGGGGGCCTGCAGCTCCAGCAACTTCCCTATTGTGTTACAGGCCCAGAAGCGGCTTTCAGTGCCTGCTGTTGCCGGCCAGCTTCACCCA
>gene=chr10_75666479-75666723; species=canFam
G-GGTCAGAGGCTGAAGCTGGAGGGACCAAG-TTGGCTGCTCTTTTAGGGCATGACTGACGACAG--TAACCTCAGAGTGCAGTCCCTGGGCTCTTTGCTTTCCATGAGTAAGGAAGCAAGTATGTGGTTTCCCCCCACTCTTTCCGCAGGCTGCTGGGGGCCTACAGTCCTAGCACTTCCCCTATCATG-------------------TTTCAGGACCCACTGTGACAACGCATCTTTTCCCT
>gene=chr10_75666479-75666723; species=equCab
G-GGTCATAGGCTAAAGCTGGAGGGACCAAC-TTGGCCCCTCTTTCATGGTGCTACTGACGACAG--TAACCTCAGGGTGCAGC-CCCGGGCTCTTTGCTTTCCATGAGTAAGGAAGCAAGAATGTGGCTTCTCCCCACTCTTTCCACAGGCCACTGGGGGCCTGCAGCTCCAGCACCTCCCCTATCGTGTTACCAGGCCAGATGTGGCTTTCAGTGCCAGCTGTGACAACGCATCTTTCCCCT
>gene=chr10_75666479-75666723; species=gorGor
--G-TCATAGCCTGATGCTGGAGGGACCAGCTTTAGTTCCCCTTTCATGGTGCTACTGACGACAGTGTAACCTCAGGGTTCAGCCCCTGGGCTCTTTGCTTTCCATGAGTAAGGAAGCAAGAATGCTGCCTCCCTCCACCCCTTCCACAGCCCGCTGGGGGCCTGCAGCTCCAGCAATCCCCCTATCATGTTACATGCCCAGAAGCGGCTTTCAGTGCCTGCTGTTGCCAGCCGGCTTCACCCT
>gene=chr10_75666479-75666723; species=panTro
GGGGTCATAGCCTGATGCTGGAGGGACCAGCTTTAGTTCCCCTTTCATGGTGCTACTGACGACAGTGTAACCTCAGGGTTCAGCCCCTGGGCTCTTTGCTTTCCATGAGTAAGGAAGCAAGAATGCTGCCTCCCTCCACCCTTTCCACAGCCTGCTGGGGGCCTGCAGCTCCAGCAATCCCCCTATCATGTTACATGCCCAGAAGCAGCTTTCAGTGCCTGCTGTTGCCAGCTGGCTTCACCCT
>gene=chr10_75666479-75666723; species=papHam
GGGGTCATAGCCTGATGCTGGAGGGACCAGCTTTAGTTCCCCTTTCGTGGTGCTACTGAC-ACAGTGTAACCTCAGTGTTCAACCCCTGGGCTCTTTGCTTTCCATGAGTAAGGAAGCAAGAATGCTGCCTCCCTCCACCCCTTCCACAGCCTGCTGGGGGCCTGCAGCTGCAGCAATCCCCCTATCATGTTACAGGCCCAGAAGCGGCTTTCAGTGCCTGAGGTTGCCGGCCGGCTTCACCCC
>gene=chr10_75666479-75666723; species=ponAbe
GGGGTCATAGCCTGATGCTGGAGGGACCAGCTTTAGTTCCCCTTTCATGGTGCTACTGACGACAGTGTAACCTCAGGGTTCAGCCCCTGGACTCTTTGCTTTCCATGAGTAAGGAAGCAAGAATGCTGCCTCCCTCCACCCCTTCCACAGCCCGCTGGGGGCCTGCAGCTCCAGCAATCCCCCTATCATGTTACAGGTCCAAAAGCGGCTTTCAGTGCCTGCTGTGGCCGGCCGGCTTCACCCT
>gene=chr10_75666479-75666723; species=rheMac
GGGGTCATAGCCTGATGCTGGAGGGACCAGCTTTAGTTCCCCTTTCATGGTGCTACTGAGGACAGTGTAACCTCAGTGTTCAACCCCTGGGATCTTTGCTTTCCATGAGTAAGGAAGCAAGAATGCTGCCTCCCTCCACCCCTTCCACAGCCTGCTGGGGGCCTGCAGCTCCAGCAATCCCCCTATCATGTTACAGGCCCAGAAGCGGCTTTCAGTGCCTGAGGTTGCCGGCCGGCTTCACCCC
>gene=chr10_75692129-75692373; species=hg19
ATGGAGTGGTCCCTGGAACCCTCAGTGCCTTACCCCAAGTGGCTAACCTCCTTCCTGAACAGGCAGATGTGTCATGCTGGGCAGCACCTCTCCCTCCCGACACCTGCATGGTGACTCAAACTCCCAGGTAAAGCCCAACCCGATGGGAAATGACTCAGCATTGAAGTTCTCTTCCCCTCATTGGGGAGGGAGCAGGAAGCCCGAAGCTGGGCCTGACGCTCCCCTTTGATTTCTCAAGGTAGTG
>gene=chr10_75692129-75692373; species=bosTau
TTGCGGTGGTCCTT--------------GAAACCCCCAGCGGCTACTCTCCTTCCTGAGCAGGCGGATGTGTCGTGTGGAGCAGCGCCTTTCCCTCCCGGCACCTGTGT-GTGACTCAGACCCCCAGGTAAAGCCCAACCCAATGGGAAGTGACTAAGCATTGAACTTTGCTTCCTCTTACTGGGGAGAGAGGAGGAAGCCTGAAGCTGGGCCTGGCCCTCCCCCTCGATGTCTCAAGATAGTG
>gene=chr10_75692129-75692373; species=calJac
TTAGAGGGGTCCCTGGAACCCTCAATGCCTTACCCCCAGTGGCTAACCTCCTTCCGGAGCAGGCAGATGTGTCATGCTGGGCAGCACCTCTCTCTCCCAACACCTGCAGGGTGACTCAGACTCCCAGGTAAAGCCCAACCCGATGGGAAATGACTAAGCATTGAAGTTCTCTTTCCCTCATTGGGGAGGGAGCAGGAAGCCGGTGGCTGGGCCAGACGCTCCCCTTTGATTTCTCAAGGTAGTG
>gene=chr10_75692129-75692373; species=canFam
TTGCAGTAGTTTCC--------------ACAACCCCCAATGGCTAATGTCCTTCCTGGGCAAGCAGATGTGTCATATCGGACAGCACCTCTCCCTCACGGCACCTGTGTGGTGACTCAGACCCCCAGGTAAAGCCCAACCCCATGGGAAGTGACTCAGCATTGAAACTGGCTTCCTCTAATTGGGGAGGAAGGAGGAAGCCTGAAGCTGGGCCTGACCCTCCCTCTCGATTTCTCAAGGTAGTG
>gene=chr10_75692129-75692373; species=equCab
TTACAGTGGTCCCT--------------GTAACCCCCAACAGCTAA---ACTTCCTGGGCAGGCGGATGTGTCATGTCCGGCAGCACTTCTCCCTCCCGGCTCCTGGTTGGTGACTCAGACCTCCAGGTAGAGCCCAACCCAATGGGAAATGACTAAGCATTGCAGTTTGCTTCCTCT--ATGAGGAGGGAAGAGGAAGCCTG-AGCTGGGCCTGATCCTCTCCCTCGCTTTCTCAAGGTAGTG
>gene=chr10_75692129-75692373; species=gorGor
ATGGAGTGGTCCCTGGAACCCTCAGTGCCTTACCCCCAGTGGCTAACCTCCTTCCTGAACAGGCAGATGTGTCATGCTGGGCAGCACCTCTCCCTCCCGACACCTGCATGGTGACTCAAACTCCCAGGTAAAGCCCAACCCGATGGGAAATGACTCAGCATTGAAGTTCTTTTCCCCTCATTGGGGAGGGAGCAGGAAGCCCGAAGCTGGGCCTGACGCTCCCCTTTGATTTCTCAAGGTAGTG
>gene=chr10_75692129-75692373; species=panTro
ATGGAGTGGTCCCTGGAACCCTCAGTGCCTTACCCCAAGTGGCTAACCTCCTTCCTGAACAGGCAGATGTGTCATGCTGGGCAGCACCTCTCCCTCCCAACACCTGCATGGTGACTCAAACTCCCAGGTAAAGCCCAACCCGATGGGAAATGACTCAGCATTGAAGTTCTCTTCCCCTCATTGGGGAGGGAGCAGGAAGCCCGAAGCTGGGCCTGACGCTCCCCTTTGATTTCTCAAGGTAGTG
>gene=chr10_75692129-75692373; species=papHam
ATGGAGTGGTCCCTGGAACCCTCAATGCCTTACCCCCAGTGGCTAACCTCCTTCCTGAGCAGGCAGATGTGTCATGCTGGGCAGCACCTCTCCCTCCCGACACCTGCATGGTGACTCAAACTCCCAGGTAAAGCCCAACCCGATGGGAAATGACTCAGCATTGAAGTTCTCTTCCTCTCATTGGGGAGGGAGCAGGAAGTCCAAAGCTGGGCCTGACGCTCCTCTTTGATTTCTCAAGGTAATG
>gene=chr10_75692129-75692373; species=ponAbe
ATGGAGTGGTCCCT--------------------------------------------------------------------------------------------------------------------------------------------------------------------------------------------------------------------------------------
>gene=chr10_75692129-75692373; species=rheMac
ATGGAGTGGTCCCTGGAACCCTCAATGCCTTACCCCCAGTGGCTAACCTCCTTCCTGAGCAGGCAGATGTGTCATGCTGGGCAGCACCTCTCCCTCCCGACACCTGCATGGTGACTCAAACTCCCAGGTAAAGCCCAACCCGATGGGAAATGACTCAGCATTGAAGTTCTCTTCCCCTCATTGGGGAGGGAGCAGGAAGTCCAAAGCTGGGCCTGACGCTCCTCTTTGATTTCTCAAGGTAATG
>gene=chr10_75910337-75910464; species=hg19
GCCTTGCTGGCGAGAAAGCCCGGAAGGCCGGGAGTGGGGGGGAAGCGAGGCCCGGGCCAACAGCACCAAAGACGCTCCTAGAGCCCAGATCGGAGTCGGGGGCCCCAGCTATTCAGCCTACTCCCGG
>gene=chr10_75910337-75910464; species=bosTau
GCCTAGCTGGCAAGAAAGACCGGAAGGC------CGGGAGGAAGGCGCGGCTCCGGTCCACAGCACCGGAGGCGCTTCCACACCCCTGGCTGGAAGCGGAGGTCT-AACTAGTCAGTCTACTTCCCA
>gene=chr10_75910337-75910464; species=calJac
GCCTTGCTGGCAAGAAAGTCCGGAAGGCCGGGAGTCGAGGGGAAACGAGGCCCTGGCCCACACCAGCAGGGACGCTCCTAGAGCGCAGACCGGATTCGGTGGCCCCAGCTACTCAATCTACTCCCGG
>gene=chr10_75910337-75910464; species=canFam
GCCCTGCAGGCGAGCAAGCCCGGAAGGC------CGAGAGGAAGGCGCGGT---------CAGCATCAGAGCCTCTCCCGCAGCCCCGGCTGGAGTCCGGAGCCCCAGCTACTCAGACTGCTCCCCA
>gene=chr10_75910337-75910464; species=equCab
GCCCTGCTGGCAAGAAAGCCCGGAGGGC------CGGGAGGGAGGCCCGGCA------CACAGCACCACAGACGCTCCTACAGCCCAGGTTGGAATTCGGAGCCCCAGCTACTCAGCTTACTCCTCA
>gene=chr10_75910337-75910464; species=gorGor
GCCTTGCTGGCGAGAAAGCCCGGAAGGCCGGGAGTGGGGGGGAAGCGAGGCCCGGGCCAACAGCACCAAAGACGCTCCTAGAGCCCAGATCGGAGTCAGGGGCCCCAGCTATTCAGCCTACGCCCGG
>gene=chr10_75910337-75910464; species=panTro
GCCTTGCTGGCGAGAAAGCCCGGAAGGCCGGGAATGGGGGGGAAGCGAGGCCCGGGCCAACAGCACCAAAGACGCTCCTAGAGCCCAGATCGGAGTCGGGGGCCCCAGCTATTCAGCCTACTCCCGG
>gene=chr10_75910337-75910464; species=papHam
GCCTTGCTGGCGAGAAAGCCCGGAAGGCGGGCAGTGG-GGGGAAGCCAGGCCCTGGCCCACGGCACCAAAGACGCTCCTAGAGCCCAGATCGGAGTCGGGGGCCCCAGCTATTCAGCCTACTCCCGG
>gene=chr10_75910337-75910464; species=ponAbe
GCCTTGCTGGTGAGAAAGCCCGGAAGGCCGGGAGTGGCGGGGAAGCGAGGCCCTGGCCCACAGCACCAAAGACGCTCCTAGAGCCCAGATCGGAGTCGCGGGCCCCAGCTATTCAGCCTACTCCCGG
>gene=chr10_75910337-75910464; species=rheMac
GCCTTGCTGGCGAGAAAGCCCGGAAGGCCGGGAGTGG-GGGGAAGCCAGGCCCTGGCCCACGGCACCAAAGACGCTCCTAGAGCCCAGATCGGAGTCGGGGGCCCCAGCTATTCAGCCTACTCCCGG
>gene=chr10_77177539-77177682; species=hg19
ACACGAAAGACACACTTCACAGTCTCCGTGACCTCTGCAGCCCGGTGAGGCTTTGTTATGTAGATGCTCTTAATTGGGTGAGTCACTTACTGCAAACAGCTTCAGGAGAGAGCGCTGTGGGCTGTTTCAGGGAGGCTTCCTAC
>gene=chr10_77177539-77177682; species=bosTau
GCACTAAAGACGCACTTCACAGTCTGCATGACCTCTGCAGCCCGGTGAGGCTTTGTTATGTAGATGCTCTTAATTGGGTGAGTCACTTACTGCAAACAGCTTTGGGAGAGAGAACCGTGGGCTGTTTCTGGGAGGCTTCCTAC
>gene=chr10_77177539-77177682; species=calJac
ACACGGAAGACACACTTCACAGTCTCCACGACCTCTGCAGCCCGGTGAAGCTTTGTTATGTAGATGCTCTTAATTGGGTGAGTCACTTACTGCAAACAGCTTCAGGAGAGAGCACTGTGGGCTGTTTCAGGGAGGCTTCCTAC
>gene=chr10_77177539-77177682; species=canFam
ACACTAAAGACACACTTCACAGTCTCTGTGACCTCTGCAGCCCGGTGAGGCTTTGTTATGTAGATGCTCTTAATTGGGTGAGTCACTTACTGCAAACAGCTTCAGGAGAGAGCACTGTAGGCTGTTTCAGGGAGGCTTCTTAC
>gene=chr10_77177539-77177682; species=equCab
ACCCTAAATACTTTCTTAGCGGTTTCCGTAACCATTGGAATCCGGTGAGGCTTTGCTATTTAGATCTTCCTAATTGGGTGGGCCCTTC----CAGAACACCTCAGGAGAGAGCACCGT-GGCTGCTTCAGGGAGGCTTTCTAC
>gene=chr10_77177539-77177682; species=gorGor
ACACGAAAGACACACTTCACAGTCTCCGTGACCTCTGCAGCCCGGTGAGGCTTTGTTATGTAGATGCTCTTAATTGGGTGAGTCACTTACTGCAAACAGCTTCAGGAGAGAGCGCTGTGGGCTGTTTCACAGAGGCTTCCTAC
>gene=chr10_77177539-77177682; species=panTro
ACACGAAAGACACACTTCACAGTCTCCGTGACCTCTGCAGCCCGGTGAGGCTTTGTTATGTAGATGCTCTTAATTGGGTGAGTCACTTACTGCAAACAGCTTCAGGAGAGAGCGCTGTGGGCTGTTTCAGGGAGGCTTCCTAC
>gene=chr10_77177539-77177682; species=papHam
ACACGAAAGACACACTTCACAGTCTCCGTGACCTCTGCAGCCCGGTAAGTCTTTGTTATGTAGATGCTGTTAATTGGGTGAGTCACTTACTGCAAACAGCTTCAGGAGAGAGCACAGTGGGCTGTTTCAGGGAGGCTTCCTAC
>gene=chr10_77177539-77177682; species=ponAbe
ACACGAAAGACACACTTCACAGTCTCCGTGACCTCTGCAGCCCGGTGAGGCTTTGTTATGTAGATGCTCTTAATTGGGTGAGTCACTTACTGCAAACAGCTTCAGGAGAGAGCACTGTGGGCTGTTTCAGGGAGGCTTCCTAC
>gene=chr10_77177539-77177682; species=rheMac
ACACGAAAGACACACTTCACAGTCTCCGTGACCTCTGCAGCCCGGTAAGTCTTTGTTATGTAGATGCTGTTAATTGGGTGAGTCACTTACTGCAAACAGCTTCAG--GAGAGCACAGTGGGCTGTTTCAGGGAGGCTTCCTAC
>gene=chr10_77842817-77843061; species=hg19
gcttgtttcctgtgcttttgataaactgacatctggggctgggctaaccagggaaagactgtccttcccagggctagccaattcttagagattgcaaatgactcacttagaggtgtgcctttgatatgcaaaggaacaaatccagagcccctgctgtgaaccacttcctctctctggctcctacactctaggagacagaattcctctgccctaatcatcccaggaccagtcaagacagccagtc
>gene=chr10_77842817-77843061; species=bosTau
tcttattttctgtcttcttaatgccttggtggttgggacctaactgactcaggaaagactccccctcccagggctaaccagttcttagagatggcaaattactcaccagggatg-----------------cccacgcaatccagagcccattctctgcaccacctcctctattttgctttca-------------------cctctgtcctcagcttcctggagccag---------------
>gene=chr10_77842817-77843061; species=calJac
gctagtttcccgtgcttttgataaactgacatctggggctgggctaaccacagaaagactgtccct-tcagggctagccaattcttagagagtacaaatgactcacttagatgtgtgcctttcgtatgcaaaggaaccaatccagagctcctactatgaaccac-----ctctctagctcttacactgtaggaggcagtattcctctgccctaatcatcccaggacaagtcagaacagtcagtc
>gene=chr10_77842817-77843061; species=canFam
tcttattctctgtattcctgatgctttggcctctggggc----ctgactctggaaagattcctcct-ccagtgctaaccaatc---agagatcacaa---------aaggtagcacacctttcgtaggaaaactgaccaatccagtgccc-ttctctgaaccgcttcctctgtctggctcttatgttccaggaggcagtatttctctcccctaatcatccctgagttagtccaactagccagcc
>gene=chr10_77842817-77843061; species=equCab
tcttattttctgtattctttatgctctggcatctggagcctagctgacttaggaaagactgcccctcccacggctaaccaatccttagagatcacaaatgagtcacatgggagcatgcgtttctcaagaaaactaaccagtccagagcccatactctgaaccacctcttctatctggctcttatactccaggaggcaatattcctctgccctact-atctcagagccagtcaaactaatcaact
>gene=chr10_77842817-77843061; species=gorGor
----------------------------------------------------------------------------------------------------------------------------------------------------------------------------------------------------------------------------------------------------
>gene=chr10_77842817-77843061; species=panTro
gcttgtttcctgtgcttttgataaactgacatctggggctgggctaaccagggaaagactgtccctcccagggctagccaattcttagagattgcaaatgactcacttagaggtgtgcctttcatatgcaaaggaacaaatccagagcccctactgtgaaccacttcctctctctggctcttacactctaggagacagaattcctctgccctaatcatcccaggaccagtcaagacagccagtc
>gene=chr10_77842817-77843061; species=papHam
gcttgtttcctgtgcttttgataaactaacatctggggctgggctaaccagggaaagactgtccctcccagggctggccaactcttagagattgcaaatgactcacttagaagtatgcctttcatatgcaaaggaacaaatccagagcccctactgtgaaccacctcttttctctggctcttacactctaggaggcagtattcctctgccctaatcatcccaggaccagtcaagacagccaatc
>gene=chr10_77842817-77843061; species=ponAbe
gcttgtttcctgtgcttttgataaactgacatctggggctgggctaaccagggaaagactgtccctcccagggctagccaattcttagagattgcaaatgattcacttagaggtgtgcctttcatatgcaaaggaacaaatccagagcccctactgtgaaccacttcctctctctggctcttacactctaggagacagaattcctctgccctaatcatcccaggactagtcaagacagccagtc
>gene=chr10_77842817-77843061; species=rheMac
gcttgtttcctgtgcttttgataaactaacatctggggctgggctaaccagggaaagactgtccctcccagggctggccaactcttagagattgcaaatgactcacttagaagtgtgcctttcatatgcaaaggaacaaatccagagcccctactgtgaaccacctcttttctctggctcttacactctaggaggcagtattcttctgccctaatcatcccaggaccagtcaagacagccaatc
>gene=chr10_77863134-77863249; species=hg19
agtttcctcatcatgcagagtggatgactcactGCCCTTGACTGCTCTTCTGATCCCGGGGGCCTCTGTTCTCTCACAGTAGATGCAGCACACAGAGCTGCCAAGGCATTTCCAG
>gene=chr10_77863134-77863249; species=bosTau
GGATT-CCCATCCTGCAAGGTTG--GGCTCCCTGACCTTT----TTCTTCTGATCCAAGGGGCCTTTGTTTTCTCACTGTAGATGTGGCATGTGGAATTTCTGAAGCCTTTCTGG
>gene=chr10_77863134-77863249; species=calJac
AGTTTCCTCATCATTCATGGTGGGTGACTCACTGTTCTTGACTGCTCTTCTAAT-CTGGGGGTCTCTGTTCTCTCACAGTAGATGAAGCACACAGAACTGCCGAGGCATTTCCAG
>gene=chr10_77863134-77863249; species=canFam
AGGTTCTCTATCATGCACAGTTG--GACTAAGTGACTTTTAATGTTCTTCTCATGCTGAGAGCCTTTGTGTTCTCACTGTAG--GTGGCATACAGAACTGCTGAGGCATTTTTGG
>gene=chr10_77863134-77863249; species=equCab
aggtTCCCTATCATGCAAAGTTC--GGCTACTTGACCTTTAATGTTCTTCTGACCCTGAGAGCCTTTGTTCTCTCACTGTAGGTGTGGTATGTACAACTACTGAGGCATCTGTGG
>gene=chr10_77863134-77863249; species=gorGor
agtttcctcatcatgcagagtgggtgactcactGCCCTTGACTGCTCTTCTGATCCTGGGGGCCTCTGTTCTCTCACAGTAGATGCAGCACACAGAGCTGCCAAGGCATTTCCAG
>gene=chr10_77863134-77863249; species=panTro
agtttcctcatcatgcagagtggatgactcactGCCCTGGACTGCTCTTCTGATCCCGGGGGCCTCTGTTCTCTCACAGTAGATGCAGCACACAGAGCTGCCAAGGCATTTCCAG
>gene=chr10_77863134-77863249; species=papHam
AGTTTCCTCATGATGCAGAGTGGGTGACTCACTGCCCTTGACCGCTCTTGTGATCCCAGGGGCCTCTGTTTTCTCACAGTAGATGCAGCACACAGAACTGCCAAGGCATTTCCAG
>gene=chr10_77863134-77863249; species=ponAbe
agtttcctcatcatgcagagtgggtgactcactGCCCTTGACTGCTCTTCTGATCCCGGGGGCCTCTGTTCTCTCACAGTAGATGCAGCACACAGAGCTTCCAAGGCTTTTCCAG
>gene=chr10_77863134-77863249; species=rheMac
AGTTTCCTCATGATGCAGAGTGGGTGACTCACTGCCCTTGACCGCTCTTGTGATCCCAGGGGCCTCTGTTTTCTCACAGTAGATGCAGCACACAGAACTGCCAAGGCATTTCCAG
>gene=chr10_79165558-79165689; species=hg19
TTTGTCTGCAGTGACAAAGGGGGCGGGGCAGAGGGAGGCCAGGCACGTGGGAGGCAGGTGGGGAGGGTGCACTGGTGAGTCATCCTCTTGGGGACTTGGCCACGGCAGGCAGGAAGCTGGTCCCGATTCCT
>gene=chr10_79165558-79165689; species=bosTau
TTTGTCTGTGGTGA----GGGGGTGGAACA---------------AGGGAGGAAAGAAGAGCTGGGAGGCACTGATGAGTCATCCTCCTGGGGACTTG--TA-GGCAGGCAGGAAGCTGCTCCTGACGCTT
>gene=chr10_79165558-79165689; species=calJac
TTTGTCTGCAGTGACACAGGGGGTGAGGCAGAGGAAGGCCAGGCACGTGGGAGGCAAGCAGTGAGGGTGCACTAGTGAGTCATCCTCTTGGGGACTTGGCCACGGCAGACAGGAAGCTGCTCTCGATTTCC
>gene=chr10_79165558-79165689; species=canFam
TTGGTCTGCAGTGAGT--GGGGGTGAGGCA---------------AGAGAGGAGAGGCAAGCTGAGAGGCAC-GATGAGTCATCCCCTTGGGGACTGG--CA-GGCAGGCAGGAAGCTGCTCCTGACACAG
>gene=chr10_79165558-79165689; species=equCab
TCTGTCTGCAGCGGGCA-AGGGGTGAGGCA---------------AGTGGGGAGAGGGGAGCTGGGAGGTACTGGTGAGTCATCCTCTTGGAGACTTG--CA-GGCAGGCCGGAAGCTGCTCCTGACGC--
>gene=chr10_79165558-79165689; species=gorGor
TTTGTCTGCAGTGACAAAGGGGGCGGGGCAGAGGGAGGCCAGGCACGTGGGAGGCAGGTGGGGAGGGTGCACTGGTGAGTCATCCTCTTGGGGACTTGGCCACGGCAGGCAGGAAGCTGGTCCTGATTCCT
>gene=chr10_79165558-79165689; species=panTro
TTTGTCTGCAGTGACAAAGGGGGCGGGGCAGAGGGAGGCCAGGCACGTGGGAGGCAGGTGGGGAGGGTGCACTGGTGAGTCATCCTCTTGGGGACTTGGCCACGGCAGGCAGGAAGCTGGTCCCGATTCCT
>gene=chr10_79165558-79165689; species=papHam
TTTGTCTGCAGTGACAAAGGGGGCGAGCCAGAGGGAGGTCAGGCACATGGGAGGCATGTGGGGAGGGCGCACTGGTGAGCCATCCTCTTAGGGACTTGGCCATGGCAGGCAGGGAGCTGCTCCCAATTCCC
>gene=chr10_79165558-79165689; species=ponAbe
TTTGTCTGCCGTGACAAAGGGGGCGGGGCAGAGGGAGGCCAGGCACGTGGGAGGCAGGTGGGGAGGGCGCACTGGTGAGTCATCCTCTTGGGGACTTGGCCACAGCAGGCAGGAAGCTGCTCCTGATTCCT
>gene=chr10_79165558-79165689; species=rheMac
TTTGTCTGCAGTGACAAAGGGGGCGAGCCAGAGGGAGGTCAGGCACATGGGAGGCAGGTGGGGAGGGCACACTGGTGAGCCATCCTCTTGGGGACTTGGCCATGGCAGGCAGGGAGCTGCTCCCAATTCCC
>gene=chr10_80827090-80827291; species=hg19
GCTCCCCCCGCAGCCCGGCCGGGGCTGCGCCCCCTTGCGCTCTCCCCAACTTGCCTTTGTTATTCCAGCTCCCTTCCTCGCCTCGCCTCCGACACGGTGGCAGCCTGCAAAACGTGGAGCGCGGAGTCACTGCCACACCTGGAATCCGAAGCGGGCTCCGCCGGCTCCCGGCCGAAGCCGCCCCCGCCTGCCGGGGAGGGG
>gene=chr10_80827090-80827291; species=bosTau
GCTccccccgcggcccggccggggctgcgcccccTTGCGCTCTCCCCAACTTGCCTTTGTTATTCCAGCTCCCTTCCTCGCCTCGCCTCCAACACCGCGGCGGATTGGAAAACGCGGAGCGCGGAACCGCCACTACACCTGGAATCCGAAGCCGGCGCCC---------GCCCGAAGCCTCCCCAGCTGGGCGGGGAGGGG
>gene=chr10_80827090-80827291; species=calJac
GCTCCCCCCGCAGCCCGACTGGGGCTGCGCCCCCTTGCGCTCTCCCCAACTTGCCTTTGTTATTCCAGCTCCCTTCCTCTCCTCGCCTCCGACACGGCGGCGGCCTGCAAAACGTGGAGCGCGGAGTCACCGCCACACCTGGAATCCGAAGCGGGCTCCGCGGGCTCCGCGCTGAAGCCGCCCCCGCCTGCTGGGGAGGGG
>gene=chr10_80827090-80827291; species=canFam
GCTccccccgccgcccggcccgggctgcgcccccTTGCGCTCTCCCCAACTTGCCTTTGTTATTCCAGCTCCCTTCCTCGCCTCGCCTCCGACACCGCGGCGGACCGCAAAACCCGGAGCGCGGAGCCGCGCCCACACCTGGAGTCCGCGGCGGGCGCCG---------GGCCGAAGCCTCCCCCGCCTGGCGGGGAGGAG
>gene=chr10_80827090-80827291; species=equCab
ACTCCCCCCGCGGCCCGACCAGGGCTGCGCCCCCTTGTGCTCTCCCCAACTTGCCTTTGTTATTCCAGCTCCTTTCCTCGCCTCGCCTCCGACACTGCGGCGGGCTGCAAAACACGGAGCGCGGAGCCGCCGCCACACCTGGAATCCGAAGCGGGCTATC---------GGCCGCAGCCGCCTCCGCCTGGCGGGGAGGGG
>gene=chr10_80827090-80827291; species=gorGor
GCTCCCCCCGCAGCCCGGCCGGGGCTGCGCCCCC-TGCGCTCTCCCCAACTTGCCTTTGTTATTCCAGCTCCCTTCCTCGCCTCGCCTCCGACACGGTGGCAGCCTGCAAAACGTGGAGCGCGGAGTCACTGCCACACCTGGAATCCGAAGCGGGCTCCGC-GGCTCCCGGC-GAAGCCGCCCCCGCCTGCCGGGGAGGGG
>gene=chr10_80827090-80827291; species=panTro
GCTCCCCCCGCAGCCCGGCCGGGGCTGCGCCCCCTTGCGCTCTCCCCAACTTGCCTTTGTTATTCCAGCTCCCTTCCTCGCCTCGCCTCCAACACGGTGGCAGCCTGCAAAACGTGGAGCGCGGAGTTACTGCCACACCTGGAATCCGAAGCGGGCTCCGCCGGCTCCCGGCCGAAGCCGCCCCCGCCTGCCGGGGAGGGG
>gene=chr10_80827090-80827291; species=papHam
GCTCCCCCCGCAGCCCGGCCGGGGCTGCGCCCCCTTGCGCTCTCCCCAACTTGCCTTTGTTATTCCAGCTCCCTTCCTTGCCTCGCCTCCGACACGGCGGCAGCCTGCAAAACGTGGAGCGCGGAGTTACCGCCACACCTGGAATCCGAAGCGGGCTCCGCAGGCTCCCGGCCGAAGCCGCCCCCGCCTGCCGGGGAGGGG
>gene=chr10_80827090-80827291; species=ponAbe
GCTCCCCCCGCAGCCCGGCCGGGGCTGCGCCCCCTTGCGCTCTCCCCAACTTGCCTTTGTTATTCCAGCTCCCTTCCTCGCCTCGCCTCCGACACGGTGGCAGCCTGCAAAACGTGGAGCGCGGAGTGACTGCCACACCTGGAATCCGAAGCGGGCTCCGCGGGCTCCCGGCCGATGCCGCCCCCGCCTGCCGGGGAGGGG
>gene=chr10_80827090-80827291; species=rheMac
GCTCCCCCCGCAGCCCGGCCGGGGCTGCGCCCCCTTGCGCTCTCCCCAACTTGCCTTTGTTATTCCAGCTCCCTTCCTTGCCTCGCCTCCGACACGGCGGCAGCCTGCAAAACGTGGAGCGCGGAGTTACCGCCACACCTGGAATCCGAAGCGGGCTCCGCGGGCTCCCGGCCGAAGCCGCCCCCGCCTGCCGGGGAGGGG
>gene=chr10_80828529-80828717; species=hg19
aggaaaggggaaagagagcgcagagCGCGAGCCAAGCCGAgcgccggcagcggcggcggcgcggcgcggcgcTCCACTCCGGCCTGACTCCGCACCGGCTTTTgcgggcggccggcggcgcggggcccTTTGGAAATAGAATAGCCAATGTAATCTGACACTTCAACTTGCTCGGCTCCGGGCGAGTT
>gene=chr10_80828529-80828717; species=bosTau
ag---agaccgagaAGACCGCAGAGCGCTAGGCAAGCTGAGCGCTggcggcggcggtggcGC---GCTGCGCTCCGCTCCACCCCAGTTCCGCACCGGCTTTTgcggccggccggcggcgcggggcccTTTGGAAATAGAATAGCCAATGTAATCTGACACTTCAACTTGCTCGGCTCCGGGCGAGTT
>gene=chr10_80828529-80828717; species=calJac
aggaaaggggaaagAGAGCGCAGAGCGcgagccaagccgagcGCTGTTAgcggcggcggcgcggcgctgcgcTCCGCTCCGGTCTTATTCCGCACCGGCTTTTgcggccggccggcggcgcggggcccTTTGGAAATAGAATAGCCAATGTAATCTGACACTTCAACTTGCTCGGCTCCGGGCGAGTT
>gene=chr10_80828529-80828717; species=canFam
AGGAAAGAGGGAGAAGAGCGCAGAGCGCGAGCCGAGCCGAgcggcggcggcggcggcggc-----gctgcgCTCCGTTCCGCTGTGGTTCCGCGCCTGCTTTTgcgggcggccggcggcgcggggcccTTTGGAAATAGAATAGCCAATGTAATCTGACACTTCAACTTGCTCGGCTCCGGGCGAGTT
>gene=chr10_80828529-80828717; species=equCab
aagaaagaaggcgaAGAGCGCGGAGCGCGAGCCGAGCCAAGCGCTGGCGGCTGCGGC--------CCGGCGCTCCGCTCCGTCGTAGCTCCGCGCCGGCTTTTGAgggcggccggcggcgcggggcccTTTGGAAATAGAATAGCCAATGTAATCTGACACTTCAACTTGCTCGGCTCCGGGCGAGTT
>gene=chr10_80828529-80828717; species=gorGor
--------------------------------------------------------------------------------------------------------------------------------------------------------------------------------------------
>gene=chr10_80828529-80828717; species=panTro
aggaaaggggaaagagagCGCAAAGCGCGAGCCACGCCGAgcgccggcagcggcggcggcgcggcgcggcgcTCCGCTCCGGCCGGACTCCGCACCGGCTTTTgcgggcggccggcggcgcggggcccTTTGGAAATAGAATAGCCAATGTAATCTGACACTTCAACTTGCTCGGCTCCGGGCGAGTT
>gene=chr10_80828529-80828717; species=papHam
aggaaaggggaaagCCAGCGCAAAGCGcgagccaagccgagcg-----agcGCCGGCG--GCGGCGCGGCGCTCCGCTCCGCCCTGACTCCGCACCGGCTTTTGTgggcggccggcggcgcggggcccTTTGGAAATAGAATAGCCAATGTAATCTGACACTTCAACTTGCTCGGCTCCGGGCGAGTT
>gene=chr10_80828529-80828717; species=ponAbe
aggaaaggggaaagagagcgcagagcgcgagccaagccgagcgccggcggcggcggcggcgcggcgcggcgCTCCGCTCCGGCCTGACTCCGCACCAGCTTTTgcgggcggccggcggcgcggggcccTTTGGAAATAGAATACCCAATGTAATCTGACACTTCAACTTGCTCGGCTTC-GGCGAGTT
>gene=chr10_80828529-80828717; species=rheMac
aggaaaggggaaag------------------------------------------------------------------------------------------------------------------------------------------------------------------------------
>gene=chr10_80889253-80889437; species=hg19
CCAGCCAGATTGTGCCTGCCCATCCCCCAGGGCCTGGCTCCAGTCTCCTCTCTGGCTTCCTCTCTTCCCTCCCCTCTGCCAGCAGGAGGGGCATGACTCATGCCTGGTGGGCTCTTTGCTCAAGGCTGTGACTGCAGTTGTCTGGTGGACTCTGAGCTGCCCCTCACCAGGCCTCAGTCTCCCT
>gene=chr10_80889253-80889437; species=bosTau
CTCACCAG-ATATCCTTGCCCATCCTCCATGGCCTGACC-CAGCCTCCCCTCCAGCTTCCTCTTCACCCTCCCCTCTGCCAGCTCGGGGGCTGTGGGTCACCCCCGAGGGGCTCTGTGCCCAGGGCTGTGCCTGCAGCTGGTTGCTGGGTCCTGAGCCACCTCTC-TCAGGCCTCAGGCTCCCC
>gene=chr10_80889253-80889437; species=calJac
CCAGCCAGATTGTGCCTGCCCATCCCCCAAGGCCTGGCTCCAGTTTCCTCTGCAGCTTCCTCTCTTCCCTCCCCTCTGCCAGCAGGAGGGGCATGA---ACACCTGGTGGGCTCTTTGCTCAAGGCTGTGACTGCAGTTGTCTGATGGACTCTGAGCTGCCCCTCACCAGGACTCAGTCTCCCC
>gene=chr10_80889253-80889437; species=canFam
CTAGACCC-ATGTCCTTGCCCATCCCCCACAGCCTGGCTGGAGCGCCCCCTCCAGCTGTTTCTCCCCTCTCCCATCTGCCAGCAGG------------------------------------GGGCTGCGGCTGT-------------------------CCCCCACCAGGCTTCCCTCTCCCC
>gene=chr10_80889253-80889437; species=equCab
CTAGCCAGATCGTCCTTGCCTATCCCCCATGGCCTGGCTGCAGTCTCCCCTCCAGCTTCTTCTCTCCTCCCCCGTCTGCCAGCAGGAGGGGCAT----------------------------GAGTCACGCCTGG----------TGGATCCTGGGCTGGCCCTCCCCAAGCCTCAGTCTCCCC
>gene=chr10_80889253-80889437; species=gorGor
CCAGCCAGATTGTGCCTGCCCATCCCCCAGGGCCTGGCTCCATTCTCCTCTCTGGCTTCCTCTCTTCCCTCTCCTCTGCCAGCAGGAGGGGCATGACTCATGCCTGGTGGGCTCTTTGCTCAAGGCTGTGACTGCAGTTGTCTGGTGGACTCTGAGCTGCCCCTCACCAGACCTCAGTCTCCCC
>gene=chr10_80889253-80889437; species=panTro
-------------------------------------------------------------------------------------------------------------------------------------------------------------------------------------CCT
>gene=chr10_80889253-80889437; species=papHam
CCAGCCAGATTGTGCCTGCCCATCCCCCAAGGCCTGGCTCCAGTCTCCTCTCCGGCTTCCTCTCTTCCCTCCCCTCTGCCAGCAGGAGGGGCATGACTCATGCCTGGTGGGCTCTTTGCTCAAGGTTGTGACTGCAGTTGTCTGGTGGACTCTGAGCTGCCCCTCACCAGGCTTCAGTCTCTCC
>gene=chr10_80889253-80889437; species=ponAbe
CCAGACAGATTGTGCCTGCCCATCCCCCAGGGCCTGGCTCCAGTCTCCTCTCTGGCTTCCTCTCTTCCCTCCCCTCTGCCAGCAGGAGGGGCATGACTCATGCCTGGTGGGCTCTTTGCTCAAGGCTGTGACTGCAGTTGTCTGGTGGACTCTGAGCTGCCCCTCACCAGGCCTCAGTCTCCCC
>gene=chr10_80889253-80889437; species=rheMac
CCAGCCAGATTGTGCCTGCCCATCCCCCAAGGCCTGGCTCCAGTCTCCTCTCCGGCTTCCTCTCTTCCCTCCCCTCTGCCAGCAGGAGGGGCATGACTCATGCCTGGTGGGCTCTTTGCTCAAGGCTGTGACTGCAGTTGTCTGGTGGACTCTGAGCTGCCCCTCACCAGGCTTCAGTCTCTCC
>gene=chr10_80917345-80917580; species=hg19
TGGAGGGGTGATTTAGGGCTGCTTCATCCTTCTGGCCCGTGGGCCTTGGCCTGCACCCTGGCCCAGGCTGGGTCTGGCTCTTCCCTGTGTCTGGATCCCCACCCCCAGCTTGGTGAGGTCAGGGAACAGGTATTTCAGGAATGCAGGAGGCGGGGCAGCCAGCCCCATTTGGATAACCATGGGGTAAATATTTGCCTTGCTCCTGGAGCCAGCACTGGCCCGCCAGGGGAGGACA
>gene=chr10_80917345-80917580; species=bosTau
TGGAGAGGCAACCCGAAGCCGCTTTTTCCTCCTGGCCAGCAGGCCTTGGCTTCCACG-AGGCCGACCCTCGGTCTGTCTCGT--CCACGTCTGGATTCCTCCCCCCAGCTTGGTGAGGTCAGGGAACATGTATTCCAGGAATGCGGGAGGCGGGGCAGCTGGCCCGGTTTGGATAACCATGGGGTAAATATTTGCCTTGCTCCCGGAGCCAGCACTGGCC-GCCAGGGGAGGACA
>gene=chr10_80917345-80917580; species=calJac
TGGAGTGGCGATTTGGGGCTGCCTCATCCTTCTGGCCAGTGTGCCTTGGCCTCCACCCTGGCCCAGCCTGCGTCTGGCTCTTCCCTGTGTCTGGATTCCCACCCCCAGCTTGGTGAGGTCAGGGAACAGGTATTTCAGGAATGCAGGAGGCAGGGCAGCAAGCCCCATTTGGATAATCATGGGGTAAATATTTGCCTTGCTCCTGGAGCCAGCATTGGCCCGCCAGGGGAGGACA
>gene=chr10_80917345-80917580; species=canFam
CCACAGGACAGTTCGGAGCTGCTTTTGCCCCCTGGCCAGCAGGCTTCAGCTTCTACCTTGGCCGACCCTCAGTCTGGCTCTTCCCCGGGTCTGGCTCCCTCCTCCCAGCTTGATGAGGTCAGGGAACATGTATTCCAGGAATGTGGGAGGCGGGGCGGCCAGCCTGGTTTGGATAACCATCTGGTAAATATTTGCCTTGCTCCTGGAGCCAGTACCATCC-GCCAGGG-GGGTCA
>gene=chr10_80917345-80917580; species=equCab
TAGAGGGACAA-TCGAAGCTGCTTTTTCCTTCTGGCCAGTGGGCCTTGGCTTCCACCTTGGCCGACCCTTGGTCTGGCTCTTCCC-GTGTCTGGATTCCTCCCCCCAGCTGGGTGAGGTCAGGGAACATGTATTTCAGGAATGTGGGAGGTGGGGCAGCCAGCCCTATATGGATAAGCATGGGGTAAATATTTGCCTTGCT-------CCAGT-TCGGTC-ACCAGAGGAGGACA
>gene=chr10_80917345-80917580; species=gorGor
-------------------------------------------------------------------------------------------------------------------------------------------------------------------------------------------------------------------------------------------
>gene=chr10_80917345-80917580; species=panTro
TGGAGGGGTGATTTAGGGCTGCTTCATCCTTCTGGCCCGTGGGCCTTGGCCTGCACCCTGGCCCAGCCTGGGTCTGGCTCTTCCCTGTGTCTGGATCCCCACCCCCAGCTTGGTGAGGTCAGGGAACAGGTATTTCAGGAATGCAGGAGGCGGGGCAGCCAGCCCCATTTGGATAACCATGGGGTAAATATTTGCCTTGCTCCTGGAGCCAGCACTGGCCCGCCAGGGGAGGACA
>gene=chr10_80917345-80917580; species=papHam
CGGAGGGGCGATTTAGGGCTGCCTCATCCTTCTGGCCAGTGGGCCTTGGCCTGCACCCTGGCCCAGCCTGGGTCTGGCTCTTCCCTGTGTCTGGATCCTCACCCCCAGCTTGGTGAGGTCAGGGAACAGGTATTTCAGGAATGCAGGAGGCGGGGCAGCCAGCCCCATTTGGATAACCATGGGGTAAATATTTGCCTTGCTCCTGGAGTCAGCACTGGCCTGCCAGGGGAGGACA
>gene=chr10_80917345-80917580; species=ponAbe
TGGAGGGGTGATTTAGGGCTGCTTTATCCTTCTGGCCTGTGGGCCTTGGCCTGCACCCTGGCCCAGCCTGGGTCTGGCTCTTCCCTGTGTCTGGATCCCCACCCCCAGCTTGGTGAGGTCAGGGAACAGGTATTTCAGGAATGCAGGAGGCGGGGCAGCCAGCCCCATTTGGATAACCGTGGGGTAAATATTTGCCTTGCTCCTGGAGCCAGCACTGGCCTGCCAGGGGAGGCCA
>gene=chr10_80917345-80917580; species=rheMac
CGGAGGGGCGATTTAGGGCTGCCTCATCCTTCTGGCCAGTGGGCCTTGGCCTGCACCCTGGCCCAGCCTGGGTCTGGCTCTTCCCTGTGTCTGGATCCTCACCCCCAGCTTGGTGAGGTCAGGGAACAGGTATTTCAGGAATGCAGGAGGCGGGGCAGCCAGCCCCATTTGGATAACCATGGGGTAAATATTTGCCTTGCTCCTGGAGTCAGCACTGGCCTGCCAGGGGAGGACA
>gene=chr10_89622080-89622338; species=hg19
GCCCGTGTATCCTTCCACCTCCTTTTGAACCCTCCTAGGTCTCCTCGCCCCGCCCACTCGCTGGGCTGCAGCTTCCTACCGTTCCGTACTTTCCACTCAACCCGGTAACCCCAAACGTGCACGGTCCGGCCGGGGCGCGCGGAGCCTGGCCCCGGGCGATCCATCCTGCCGGGTTTTCACGGCGGCCAAGGGGGGGCGGGGCTAGGTGGTCTCTGAGAACCGAGCTTGACTCCGACGCCGCGAACCGACCTGGAGCCC
>gene=chr10_89622080-89622338; species=bosTau
GCCCGCGTATCCCTCCACCTCCTTTTGAACC---------GTCCTCGCTCCGCCCACTC--GGGGCTGCAGCTTCCTACAATCACGTACTTCGCCCTCCCGCCTGCAACAGGCGGCGCGCACTCCCCAGCTAGGGAACGCAGAACCTGGCTCCGGGCGATTCACCCAGCGAGGTTTTCACAGCGGTCCAAAAGGGGCGGGTCGAGG-AGCCTCTAAGGATCGAGCTTGAATTGGAAGCGGTGAACCCAGCTGGAAACC
>gene=chr10_89622080-89622338; species=calJac
GCCCGTGTATCCTTCCACCTCCTTTTGAACCCTCCTAGGTCTCCTCGCTCCGCCCACTAGCTGGGCTGCAGCTTCTTACCGTTCCGTACTTTCCACGCGGCCCGGTAACCCCGAACGTGCACGGTCCGGCCGGGGCGCGTGGATCCTCGCCCCGGGCGATCCATCCTGCCGGGTTTTCACGGCGGCCAAGGAGGGGCGGAGCTAGGTGGTCTCTAAGGACCCAGCTAGAGTCCGACGCGGCGAACTGAGTTGGAGTCT
>gene=chr10_89622080-89622338; species=canFam
------------------------------------------------------------------------------------------------------------------------------------------------------------------------------------------------------------------------------------------------------------------
>gene=chr10_89622080-89622338; species=equCab
GCCCGTGTATCCCTCCACCTCCCTTTGAACCCTCCTAGGTCTCCTCGCCCCGCCCACTC--GGGGCTGCAGCTTCCTACCGCCCCGGACTTCACGCTCGGGCCAGGAACCCCCGGCGTGCGCGGCCCGGCTGGCGAGCGCGGAACCTGTCCCCGGGCGATCCACCCAGCCAGGTTTTCTCAGCGGCCCAAAAGGGGCGGGGCGAGGTTGCCTCTGGGGACCGAGCTTGAGTTCGGAGCGGTGAACCCAACTGGAGCCC
>gene=chr10_89622080-89622338; species=gorGor
GCCCGTGTATCCTTCCACCTCCTTTTGAACCCTCCTAGGTCTCCTCGCCCCGCCCACTCGCTGGGCTGCAGCTTCCTACCGTTCCGTACTTTCCACTCAACCCGGTAACCCCAAACGTGCACGGTCCGGCCGGGGCGCGCGGAGCCTGGCCCCGGGCGATCCATCCTGCCGGGTTTTCACGGCGGCCAAGGGGAGGCGGGGCTAGGTGGTCTCTGAGAACCGAGCTTGACTCCGACGCCGCGAACCGACCTGGAGCCC
>gene=chr10_89622080-89622338; species=panTro
GCCCGTGTATCCTTCCACCTCCTTTTGAACCCTCCTAGGTCTCCTCGCCCCGCCCACTCGCTGGGCTGCAGCTTCCTACCGTTCCGTACTTTCCACTCAACCCGGTAACCCCAAACGTGCACGGTCCGGCCGGGGCGCGCGGAGCCTGGCCCCGGGCGATCCATCCTGCCGGGTTTTCACGGCGGCCAAGGGGGGGCGGGGCTAGGTGGTCTCTGAGAACCGAGCTTGACTCCGACGCCGCGAACCGACCTGGAGCCC
>gene=chr10_89622080-89622338; species=papHam
GCCCGTGTATCCTTCCACCCCCTTTTGAACCCTCCTAGGTCTCCTTGCCCCGCCCACTCGCTGGGCTGCAGCTTCCTACCGTTCCGTACTTTCCACTCAACCTGGTAACCCCGAACGTGCATGGTCTGGCCGGGGCGCGTGGAGCCTGGCCCCGGGCGATCCATCCCGCCGGGTTTTCACGGAGGCCAAGGGGGGGCGGGGCTAGGTGGTCTCTAAGAACCGAGCTTGAGTCCGACGCGGCGAACCGACTTGGAGCCC
>gene=chr10_89622080-89622338; species=ponAbe
GCCCGTGTATCCTTCCACCTCCTTTTGAACCCTCCTAGGTCTCCTCGCCCCGCCCACTCGCTGGGCTGCAGCTTCCTACCGTTCCGTACTTTCCACTCAACCCGGTAACCCCAAACGTGCACGGTCCGGCCGGG--GCGCGGAGCCTGGCCCCGGGCGATCCATCCTGCCGGGTTTTCACGGCGGCCAAGGGGGGGCGGGGCTAGGTGGTCTCTTAGAACCGAGCTTGACTCCGACGCCGCGAACCGACTTGGAGCCC
>gene=chr10_89622080-89622338; species=rheMac
GCCCGTGTATCCTTCCACCCCCTTTTGAACCCTCCTAGGTCTCCTTGCCCCGCCCACTCGCTGGGCTGCAGCTTCCTACCGTTCCGTACTTTCCACTCAACCTGGTAACCCCGAACGTGCATGGTCTGGCCGGGGCGCGTGGAGCCTGGCCCCGGGCGATCCATCCCGCCGGGTTTTCACGGAGGCCAAGGGGGGGCGGGGCTAGGTGGTCTCTAAGAACCGAGCTTGAGTCCGACGCGGCGAACCGACTTGGAGCCC
>gene=chr10_92079386-92079558; species=hg19
TTTTCATACCAGATGCTGTTAAGCTTCGCATGGCAGAATGATCTGAGAATGAGTCATCACTGACTCATGGATCCAGCTTGTTTCACCTGCAGCGCTCACTTTAAGTCACAATGACCTTTTCTGACTACTTGTAATGGCAGCACAGTGGGGACTGCAGTTCCTGGAGAGTGCA
>gene=chr10_92079386-92079558; species=bosTau
TTTTCAGT-CAGACGCTGTTCAGCTCTGCCCAGCCGAACAATCTGGGTGTGAATCATCACTGACTCATGGA-CCAGCTCGTGTCACCAGCAGTGCTCGCCTTAAGTCACAGTGACCTTTCCTGACCACCTGTAACGGCAGCACAGTGGGGACCGAAGTT-CTAGACAGTGTG
>gene=chr10_92079386-92079558; species=calJac
TTTTCATACCAGATGCTGTTAAGCTTCTCATGGCAGAATGATCCGAGAATGAGTCATCACTGACTCGTGGATCCAGCTTGTTTCACCTGCAGTGCTCACTTTAAGTCACAATGACCTTTTCTGACTACTTGTAAAGGCAGCACAGTGGGGACTGCAGTTCCTGGAGAGTGCA
>gene=chr10_92079386-92079558; species=canFam
TTTTCAGT-CAGGCACTGTTTAGCTTCAGATAGCAGGAAGATCTGAGAATGAATCAGCACTGAATCCCGGATCCAGCTCCTTTCACCAG-GGCATTCACTTTAAGTCACAATGACCTCCTTTGATTACTCATCATGGCAGTGCAGGGGGGACTGCAGTTCCTGGATCACGTG
>gene=chr10_92079386-92079558; species=equCab
AGTTCAAG-CAGATGCCATTAAGCTTCACAGGGCAGAATGACCTGAGAATGAAGCAGCACTGACTTATGGATCCATTCAGCTCCACCTGCAGTGCTCACTTTAAGTCGTGATAACCTTTTCTGACTACTTGTAATGATAGCACAGAGCGGGCCACAGTCCCCGGCCAGTGCC
>gene=chr10_92079386-92079558; species=gorGor
TTTTCATACCAGATGCTGTTAAGCTTCGCATGGCAGAATGATCTGAGAATGAGTCATCACTGACTCATGGATCCAGCTTGTTTCACCTGCAGCGCTCACTTTAAGTCACAATGACCTTTTCTGACTACTTGTAATGGCAGCACAGTGGGGACTGCAGTTCCTGGAGAGTGCA
>gene=chr10_92079386-92079558; species=panTro
TTTTCATACCAGATGCTGTTAAGCTTCACATGGCAGTATGATCTGAGAATGAGTCATCACTGACTCATGGATCCAGCTTGTTTCACCTGCAGTGCTCACTTTAAGTCACAATGACCTTTTCTGACTACTTGTAATGGCAGCACAGTGGGGACTGCAGTTCCTGGAGAGTGCA
>gene=chr10_92079386-92079558; species=papHam
TTTTCATACCAGCTGCTGTTAAGCTTTGCATGGCAGAGTGATCTGAGAATGAGTCATCACTGACTCATGGATCCAGCTTGTTTCACCTGCAGTGCTCACTTTAAGTCACAGTGACCTTTCCTGACTACTTGTAATGGCAGCACTGTGGGGACTGCAGTTCCTGGAGAGTGCA
>gene=chr10_92079386-92079558; species=ponAbe
TTTTCATACCAGATGCTGTTAAGCTTCGCATGGCAGAATGATCTGAGAATGAGTCATCACTGACTCATGGATCCAGCTTGTTTCACCTGCAGCGCTTACTTTAAGTCACAATCACCTTTTCTGACTACTTGTAATGGCAGCACAGTGGGGACTGCAGTTCCTGGAGAGTGCA
>gene=chr10_92079386-92079558; species=rheMac
TTTTCATACCAGCTGCTGTTAAGCTTTGCATGGCAGAGTGATCTGAGAATGAGTCATCACTGACTCATGGATCCAGCTTGTTTCACCTGCAGCGCTCACTTTAAGTCACAGTGACCTTTCCTGACTACTTGTAATGGCAGCACTGTGGGGACTGCAGTTCCTGGAGAGTGCA
>gene=chr10_92680951-92681195; species=hg19
AGGCAGGTGAATTTTCATTCCAGACTCAGTGTCTGGGAAGCTGAAGAGGGAGGGGAGGACAAGCTAACCCTGCTGAATATGTGAATCAGGAAGAAATGTGAGAGGGCCATTCCTTTGGTGGTGATCACATCGCTCAGCAATGCAAGTCATCCTATTTGTCAAGAGTCAGGGGACAGCTGTCTGTTGACATTGCACCACATCACTGCCCTTTTTTTCTTTGTCAGCTTTCATATGACTACCTATC
>gene=chr10_92680951-92681195; species=bosTau
AGGCAGGTGAATTTTCATTTCAGACTCAGTGTCTGGGAAGCAGGGGAGGGAGGGGATGATAAG-TAACCCCACTGAATATGTGAATCAGGAAGAAATGTGAGAGGGCCATTCCTTTGGCAGTGACCACACCGCTCAGCAATGCAAGTCATCCTATTTATCGGGAGCCAGAGGACAGCTGTCTGTTGACATTGCGCCACACCGCTGCTCTTTCCTTCTTTGTCAGCTTTCATATGACTACCTATC
>gene=chr10_92680951-92681195; species=calJac
AGGCAGGTGAATTTTCATTCCAGACTTAGTGTCTGGGAAGCTGAAGAGGGAGGGGAGGACAAGCTAACCCCGCTGAATATGTGAATCAGAAAGAAATATGAGAGGGCCATTCCTTTGGTGGTGATCACACCGCTCAGCAATGCAAGTCATCCTATTTGTCAAGAGTCAGGGGACAGCTGTCTGTTGACATTGCACCACATCACTGCCCTCTTTTTGTGTGTCGGCTTTCATATGACTACCTATC
>gene=chr10_92680951-92681195; species=canFam
AGGCAGGTGAATTTTCATTCCAGACTCAGTGTCTGGGAAGCAGAAGAGGGAAGAGATGACAAG-TAACCCCACTGAATATGTGAATCAGGAAGAAATGTGAGAGGGCCATTCCTTTGGCAGTGACCACACCGCTCAGCAATGTAAGTCATCCTATTTATCGAGAGCCAGGGTACAGCTGTCTGTAGATATTGCACCACAGCGCTGCTCTTTCCTTCTTTGTCAGCTTTCATATGACTACCTATC
>gene=chr10_92680951-92681195; species=equCab
AGGCAGGTGAATTTTCATTCCAGACGCAATGTCTGGGAAGCAGAAGAGGGAGGGGATGACAAG-TAACCCCACTGAATATGTGAATCAGGAAGAAATGTGAGAGGGCCATGCCTTTGGCAGTGACTACACCGCTCAGCAATGCAAGTCATCCTATTTATCGAGAGCCAGGGGACAGCTGTCTGTTGATATTGCACCACAGCACTGCTCTTTCCTTCTTTGTCAGCTTTCATATGACTACCTATC
>gene=chr10_92680951-92681195; species=gorGor
---------------------------------------------------------------------------------------------------------------------------------------------------------------------------------------TTCACATTGCACCACATCACTGCCCTTTTTTTCTTTGTCAGCTTTCATATGACTACCTATC
>gene=chr10_92680951-92681195; species=panTro
AGGCAGGTGAATTTTCATTCCAGACTCAGTGTCTGGGAAGCTGAAGAGGGAGGGGAGGACAAGCTAACCCTGCTGAATATGTGAATCAGGAAGAAATGTGAGAGGGCCATTCCTTTGGTGGTGATCACATCGCTCAGCAATGCAAGTCATCCTATTTGTCAAGAGGCAGAGGACAGCTGTCTGTTGACATTGCACCACATCACTGCCCTTTTTTTCTTTGTCAGCTTTCATATGACTACCTATC
>gene=chr10_92680951-92681195; species=papHam
AGGCAGGTGAATTTTCATTCCAGACTCAGTGTCTGGGAAGCTGAAGAGGGAGGGGAGGACAAGCTAACCCCGCTGAATATGTGAATCAGGAAGAAATGTGAGAGGGCCATTCCTTTGGTGGTGATCACACCGCTCAGCAATGCAAGTCATCCTATTTGTCAAGAGGCAGGGGACAGCTGTCTGTTGACATTGCACCACATCACTGCCCTTTTTTTCTTTGTCAGCTTTCATATGACTACCTATC
>gene=chr10_92680951-92681195; species=ponAbe
AGGCAGGTGAATTTTCATTCCAGACTCAGTGTCTGGGAAGCTGAAGAGGGAGGGGAGGACAAGCTAACCCCGCTGAATATGTGAATCAGGAAGAAATGTGAGAGGGCCATTCCTTTGGTGGTGATCACACCGCTCAGCAATGCAAGTCATCCTATTTGTCAAGAGGCAGGGGACAGCTGTCTGTTGACATTGCACCACATCACTGCCCTTTTTTTCTTTGTCAGCTTTCATATGACTACCTATC
>gene=chr10_92680951-92681195; species=rheMac
AGGCAGGTGAATTTTCATTCCAGACTCAGTGTCTGGGAAGCTGAAGAGGGAGGGGAGGACAAGCTAACCCCGCTGAATATGTGAATCAGGAAGAAATGTGAGAGGGCCATTCCTTTGGTGGTGATCACACCGCTCAGCAATGCAAGTCATCCTATTTGTCAAGAGGCAGGGGACAGCTGTCTGTTGACATTGCACCACATCACTGCCCTTTTTTTCTTTGTCAGCTTTCATATGACTACCTATC
>gene=chr10_94333845-94333959; species=hg19
CGCATGCTCTAGCCGCGGCGCCGCGCGGTCTCCCGGGAGCTGCGGAGAGGTAGCTGCTCCGGGTTTTGCCTGGAGCCGGATGGGGCCAGGACGCAGGCGAGGACGGTGAAGACC
>gene=chr10_94333845-94333959; species=bosTau
CGCATGCTCAGCCTGCCGCGCCGCGCCGCCTCCCGAGAGCCTCGGAGCGGCCGCCTCTCCGGGTTTTCTCTGGAGCCCGACAAGGCGGGA---------------------ACG
>gene=chr10_94333845-94333959; species=calJac
CGCATGCCCTTTCCGCAGCGCCGCGCTGTCTCCCGGGAGCTGCGGAGAGGCAGCCGCTCCGGGTTTTGCTTGGAGCCGGATGGGGCGAGGACGCGGGCGAGGACTGTGGTGACG
>gene=chr10_94333845-94333959; species=canFam
CGCATGCTCAGTCcgccgcgccgcgccgcCTCCCGGGAGCCGCTGCGCGGCCGGGGCTCCGGGTTTTGCCTGGAACCCGACagggcgagggcgagggcgggggcggTGGGCACG
>gene=chr10_94333845-94333959; species=equCab
CGCATGCTCAGGCAGCCGCGCCGCGCCGCCTCCCGGGAGCCGCAGAGCGGCCGCCTCTCCGGGTTTTGCCAGGAGCCGGATATGGCGGGG---------------------ACG
>gene=chr10_94333845-94333959; species=gorGor
CGCATGCTCTAGCCGCGGCGCCGCGCGGTCTCCCGGGAGCTGCGGAGAGGTAGCCGCTCCGGGTTTTGCCTGGAGCCGGATGGGGCCAGGACGCACGCGAGGACGGTGAAGACC
>gene=chr10_94333845-94333959; species=panTro
CGCATGCTCTAGCCGCGGCGCCGCGCGGTCTCCCGGGAGCTGCGGAGAGGTAGCCGCTCCGGGTTTTGCCTGGAGCCGGATGGGGCCAGGACGCAGGCGAGGACGGTGAAGACC
>gene=chr10_94333845-94333959; species=papHam
CGCATGCTCTAGCCGCCGCGCCGCGCGGTCTCCCGGGAGCTGCAGAGAGGCAGCCGCTCCGGGTTTTTCCTGGAGCCGGACGGGGCGAAGACGCTAGCGAGGACGTTGGGGACG
>gene=chr10_94333845-94333959; species=ponAbe
CGCATGCCCTAGCCGAAGCGCCGCGCGGTCTCCCGGGAGCTGCGGAGAGGTAGCCGCTCCGGGTTTTGCCTGGAGCCGGATGGGGCGAGGACGCGGGCGAGAACTGTGAAGACC
>gene=chr10_94333845-94333959; species=rheMac
CGCATGCTCTAGCCGCCGCGCCGCGCGGTCTCCCGGGAGCTGCAGGGAGGCAGCCGCTCCGGGTTTTGCCTGGAGCCGGACGGGGCGAAGACGCTAGCGAGGACGTTGGGGACG
>gene=chr10_95198646-95198707; species=hg19
CTCCTGACTCCAGGCCAGGACTGCCAGAGAACCTTGCGGCTCTTTTCCTGCTCATCGAAAG
>gene=chr10_95198646-95198707; species=bosTau
ATCCTTACTCCACACTGAGACTGTCTAAGGGCCTTGAGGCCTTTGTCCTGCTCATCACGAG
>gene=chr10_95198646-95198707; species=calJac
CTCCTGACTCCAGGCCAGGATTTCCAGAGAACCTTGCAGCTC--TTACTGTTCATTGAAAG
>gene=chr10_95198646-95198707; species=canFam
CTCCTTACTCCATACCAGGATTGTCAGAGAGCCTTGGGGCCTTTGTCC-------------
>gene=chr10_95198646-95198707; species=equCab
CTCCGTACTCCAGACCAGGACTGTCAGAGAGGCTTGAGGCTTTTATCC---GCATCACAAG
>gene=chr10_95198646-95198707; species=gorGor
CTCCTGACTCCAGGCCAGGACTGCCAGAGAACCTTGCGGCTCTTTTCCTGCTCATCGAAAG
>gene=chr10_95198646-95198707; species=panTro
CTCCTGACTCCAGGCCAGGACTGCCAGAGAACCTTGCGGCTCTTTTCCTGCTCATCGAAAG
>gene=chr10_95198646-95198707; species=papHam
CTCCTGACTCCAGGCCAGGATTGCCGGAGAACCTTGGGGCTCCTTTCCCGTTCATCGAAAG
>gene=chr10_95198646-95198707; species=ponAbe
CTCCTGACTCCAGGCCAGGACTGCCAGAGAACCTTGCGGCTCTTTTCCTGCTCATCGAAAG
>gene=chr10_95198646-95198707; species=rheMac
CTCCTGACTCCAGGCCAGGACTGCCGGAGAACCTTGGGGCTCCTTTCCCGTTCATCGAAAG
>gene=chr10_95601772-95602016; species=hg19
ttcctggaggcagtacagactcccctggagagtgcctttcatatgcaaaccaaccaacccagagtccacatacccacctcctttcacacttggggccttctgctctaatcaccccagggccaactcccaaacaatgagagatagccccctatgtatcagagccagctgaagttattcaaactgtccatcctaagcctgcttaccctgcctcacctgcttcttcctgcagcaggaataaaggctc
>gene=chr10_95601772-95602016; species=bosTau
ttcctagagatagtaaagactaggttagtact----tttcatatgcacactaaccag-----------------------------------------------------------------------agacagttcc------------tacatccagaggccatgtgaattattcaactaaccaatcctca-------------gccttgcctatttcttccagcacaaacaataaa-----
>gene=chr10_95601772-95602016; species=calJac
ttcctgagggctgtaaagactcccc---------------------gaaccaaccaacccagaccctacacacccttttcctttcacactcagggccatctgcactaatcaccccagggccaattcccaaacaatgagagatagcc-cctatatatcagagccagctgaaatcattcaaactgtccatcctaaacctgcttaccctgcctcaccagtttcttcctgcagaagcaat-aaggctc
>gene=chr10_95601772-95602016; species=canFam
--cctacagagagt--agatttgcttagatttctcttttcctatgcaaactaaccagtccagagcccatatccccacctcttctcaca--gagggtcccctgccctaaccatctcagggccaggtaccagacaactagagacagac-ct-ataccccagagctcactgaaattattcagacagctaatcctcagcctgcttaca-tgcctcacctgtttctttccacagaaacaataaacatac
>gene=chr10_95601772-95602016; species=equCab
--tcttggggtggcaaagacttgcttggtatgcatctttcatatgcaaactaaccaatccagggcccac-cctctgcttcctctcacactcagggtcctgtgccctaatcacctcaggaccaggtaccagacaactagagatagcc-cccacaccccagagcccactgaaattattcaatcagccaatcctcatcctgcttactctgcttcgcctgtttcttcctgcagaaacaataaagactc
>gene=chr10_95601772-95602016; species=gorGor
ttcctggaggcagtacagactcccctggagagtgc-tttcatatgcaaaccaaccaacccagagtccacatacccacctcctttcacacttggggccttctgctctaatcaccccagggccaattcccaaacaatgagacatagccccctatgtatcagagccagctgaaattattcaaactgtccatcctaagcctgcttaccctgcctcacctgcttcttcctgcagcaggaataaaggctc
>gene=chr10_95601772-95602016; species=panTro
ttcctggaggcagtacagactcccctggagagtgcctttcatatgcaaaccaaccaacccagagtccacatacccacctcctttcac--ttggggccttctgctctaatcaccccagggccaattcccaaacaatgagagatagccccctatgtatcagagccagctgaaattattcaaactgtccatcctaagcctgcttaccctgcctcacctgcttcttcctgcagcaggaataaaggctc
>gene=chr10_95601772-95602016; species=papHam
ttcctggaggcagtacagactcccctgaagagtgcctttcatatgcaaaccaaccaacccagagtccgcacacccacctcctttcacacttggggccatccgctctaatcaccccacagccaattaccaaacaatgagagatagccccctatgtatcagagccagctgaaattattcaaactgtccatcctaagcctgcttaccctgcctcacctgtttcttcctgcagaaagaataaaggctc
>gene=chr10_95601772-95602016; species=ponAbe
ttcctggaggcagtacagactcccctggagagtgcctttcatttggaaaccaaccaacccagagtccatatacccacctcctttcacactcagggccttctgctctaatcaccccagggccaattcccaaacaatgagagatagccccctatgtatcagagccagctgaaattattcaaactgtccatcctaagcctgcttaccctgcctcacctgtttcttccttcagcaggaataaaggctc
>gene=chr10_95601772-95602016; species=rheMac
ttcctggaggcagtacagactcccctgaagagtgcctttcatatgcaaaccaaccaacccagagtcagcacacccacctcctttcacacctggggccatccgctctaatcaccccacagccaattaccaaacaatgagagatagccgcctatgtatcagagccagctgaaattattcaaactgtccatcctaagcctgcttaccctgcctcacctgtttcttcctgcagaaagaataaaggctc
>gene=chr10_98900324-98900568; species=hg19
TTCTAACCCTTCCCTGCTTGGCCTCCGCGATCGGCCGACAGAAGGGCCTTTGTTGAAGGAGCAGAGGGGTACAAACACCAGGGCCCCAAAGACAACTACGTGGACTTCAAAGGGGGAAATGAGTCATTGCTCAGCGGGCGATGGCTGGGTGGGGGCAGCCCAGGGGAGAACGGGCTCCTCGGCACCTCTGGTTTTGCCCAGGGATAAACCTCCTGTGTCTCTTTACAAATCAGACATCACTTCC
>gene=chr10_98900324-98900568; species=bosTau
TTCTGACCCTTCCCTGCTTGGCCTCTGAAATCTGCCGACAGAAGGGCCTTTGTTGAAGGAGCAGAGGGGTGCAAACACCAGGGTTCCGGAGACGTC-GTGTGGACTCCAAA-GGGGAAATGAGTCGTTGCTCGAGGGGTCGGG--GGGGCA---------CCCAGGATAGCGG-TTCCTCAGCATCTCCGGCTCTTCCTGAAGACAAACCTTTCGTGTCTTCTTATAGACCCAACACCATCTCC
>gene=chr10_98900324-98900568; species=calJac
TTCTAACCCTTCCCTGCTTGGCCTCCGAGATCGGCTGACAGAAGGGCCTTTGTTGAAGGACCAGAGGGGTACAAACACCGGGGCCCCGAAGACAACTGCGTGGACTTCAAAGGGGGAAATGAGTCATTGCTCAGCAGGCGATGGCTGGGTGGGGACGGCCCAGGGGAGCACGGGCTCCTCCGCACCTCTGGCTTCGCCCAGGGATAAACCTTCTGTGTCTCTTTAGAAATCAGACATCGTTTCC
>gene=chr10_98900324-98900568; species=canFam
TTCTGACCCTTCCCTGCTTGGCCCCTGAGATCTGCTGACAGAAGGGCCTTTGTTGAAGGAGCAGA-GGGTGCAAACAGCAGGGCTCTGAAGACAAC-ATATTGACTTCAAAGGGGGAAATGAGTCACTGCTCATCAAGCTGGG--GAGACA---------CTGGGGAGAGCCA-CCCCTTATCACCTCTAGCTCTTCCTGAGGACAAACCTTCTGTGTCTCCTCACAGAGCA-ACACCCTTTTC
>gene=chr10_98900324-98900568; species=equCab
TTCTGACCCTTCCCTGCTTGGCCTCCGAGATCTGCCGACAGAAGGGCCTTTGTTGAAGGAGCCGA-GGGTACAAACACCAGGGCTCCGAAGACAAC-GAATGGACTTCAAA-AGGGAAAGGAGTCCTTGCTGGGGGACCCGGG----------------------GACAGCAG-CTCCTCGGCACCTCTAGCTCTTCCTGAGGACAAACCTTCCGTGTCTTTTTACAGATAAGACCCCATTTCT
>gene=chr10_98900324-98900568; species=gorGor
TTCTAACCCTTCCCTGCTTGGCCTCCGCGATCGGCCGACAGAAGGGCCTTTGTTGAAGGAGCACAGGGGTACAAACACCAGGGCCCCAAAGACAACT-CGTGGACTTCAAAGGGGGAAATGAGTCATTGCTCAGCGGGCAATGGCTCGGTGGGGGCAGCCCAGGGGAGAACGGGCTCCTCGGCACCTCTGGTTTTGCCCAGGGATAAACCTCCTGTGTCTCTTTACAAATCAGACATCACTTCC
>gene=chr10_98900324-98900568; species=panTro
TTCTAACCCTTCCCTGCTTGGCCTCCGCGATCGGCCGACAGAAGGGCCTTTGTTGAAGGAGCAGAGGGGTACAAACACCAGGGCCCCAAAGACAACTACGTGGACTTCAAAGGGGGAAATGAGTCATTGCTCAGCGGGCGATGGCTGGGTGGGGGCAGCCCAGGGGAGAACGGGCTCCTCGGCACCTCTGGTTTTGCCTGGGGATAAACCTCCTGTGTCTCTTTACAAATCAGACATCACTTCC
>gene=chr10_98900324-98900568; species=papHam
TTCTAACCCTTCCCTGCTTGGCCTCCGAGATCTGCCGACAGAAGGGCCTTTGTTGAAGGAGCAGAGGGGTACAAACACCAGGGCCCCGAAGACAACTGCGTGGACTTCAAAGGGGGAAATGAGTCATTGCTCAGCGGGCGATGGCTGGGTGGGGGCAGCCCAGGGGAGAATGGGCTCCTCGGCACCTCTGGTTTTGCCCAGGGATAAACCTCCTGTGTCTCTTTACAAATCAGACATCATTTCC
>gene=chr10_98900324-98900568; species=ponAbe
TTCTAACCCTTCCCTGCTTGGCCTCCGCGATCGGCCGACAGAAGGGCCTTTGTTGAAGGAGCAGAGGGGTACAAACACCAGGGCCCCAAAGACAACTACGTGGACTTCAAAGGGGGAAATGAGTCATTGCTCAGCGGGCGATGGCTGGGTGGGAGCAGCCCAGGGGAGAAGGGGCTAAAAGGCACCTCTGGTTTTGCCCACGAATAAACCTCCTGTATCTCTTTACAAATCAGACATCACTTCC
>gene=chr10_98900324-98900568; species=rheMac
TTCTAACCCTTCCCTGCTTGGCCTCCGAGATCGGCCGACAGAAGGGCCTTTGTTGAAGGAGCAGAGGGGTACAAACACCAGGGCCCCGAAGACAACTGCGTGGACTTCAAAGGGGGAAATGAGTCATTGCTCAGCGGGCGATGGCTGGGTGGGGGCAGCCCAGGGGAGAATGGGCTCCTCGGCACCTCTGGTTTTGCCCAGGGATAAACCTCCTGTGTGTCTTTACAAATCAGACATCATTTCC
>gene=chr10_99078854-99079098; species=hg19
TTGCAGACAGCACCCTGAGCGAAGGAGCTCAGAAGGCAGTCCGGCTTCACCCAGACCCCCAATCCCACAGAAGCGCCGTCCCCCAGCGGCACAGCACCCCCTCCCCGGCGCGGTGGTAGGGCCCGACGTGACGTCACCCATTGTTTACAAATCAACCCGAGCCGGCAGGATTCCGGCTCCCGCGGCTGCAGGCGCGCGGCTAGAGTGCCTGGCGGGCTCCGGCTTCCGCGTCCGCCCCGGCCCC
>gene=chr10_99078854-99079098; species=bosTau
CCGCAGACAGCATTCAGAGATGTAAAGCTC-AGAGGCAGCAAGGCTTCACCCAGGACTCTTGCCCAGAGGTT---CCGGCCCCCAAATGTACGGC-ACCCCTCCCCGGCGCGGTGGTAGGGCCCGGCGCGACGTCACCCATTGTTTACAAATCAACCCGAGCCGGTAGGATTCCGGCTCCCGCGGCTGCAGGCGCGCGGCGCGAGTGCCTGGCGGGCTCCGGCTTCCGCGTCCGCCCGGGCTCC
>gene=chr10_99078854-99079098; species=calJac
----------------------------------------------------------------------------------------------------------------------------------------------------------------------------------------------------------------------------------------------------
>gene=chr10_99078854-99079098; species=canFam
CTGCACGCAGCACTCGGGGTGGGGCAGCTC-GGAAGCTGCTGGGCTTCACCCTgcgccccggccgggagggc---ccg-cccccagccgtaccccccccccggcccggcgcggTGGTAGGGCCCGGCGCGACGTCACCCATTGTTTACAAATCAACCCGAGCCGGTAGGATTCCGGCTCCCGCTGCTGCAGGCGCGCGGCGCGAGTACCTGGCGGGCTCCGGCTTCCGCGTccgccccgg-ccc
>gene=chr10_99078854-99079098; species=equCab
CCGGAGAGAGCATTCAGGGCCGCGGAGCTT-AGAGGGAGCAACGCTTCAACCTGGACCCCGGCCCAGCTGGC---CCTCCCCGCAACCGCAGAGCACCCCCACCCCGGCGCGGTGGTCGGGCCCGGCGCGACGTCACCCATTGTTTACAAATCAACCGGAGCCGGTAGGATTCCGGCTCCCGCGGCTGCAGGCCCGCGGCGCGAGTGCCCGGCTGGTTGCGGACTCAGCGTCCGCCCCGG-CCC
>gene=chr10_99078854-99079098; species=gorGor
--------------------------------------------------------------------------------------------------------------CGGTGGTAGGGCCCGACGCGACGTCACCCATTG-TTAAAAATCAACCCGAGCCGGCAGGATTCCGGCTCCCGCGGCTGCAGGCGCGCGGCTCGAGTGCCTGGCGGGCTCCGGCTTCCGCGTCCGCCCC-GCCCC
>gene=chr10_99078854-99079098; species=panTro
TTGCAGACAGCACCCTGAGCGAAGGAGCTCAGAAGGCAGTCCGGCTTCACCCAGACCCCCAATCCCACAGAAGCGCTGTCCCCCAGCGGCACAGCACCCCCTCCCCGGCGTGGTGGTAGGGCCCGACGCGACGTCACCCATTGTTTACAAATCAACCCGAGCCGGCAGGATTCCGGCTCCCGCGGCTGCAGGCGCGCGGCTCGAGTGCCTGGCGGGCTCCGGCTTCCGCGTCCGCCCCGGCCCC
>gene=chr10_99078854-99079098; species=papHam
TTGCAGACAGCACCCTGAGCGAAGGAGCTCAGAAGGCAGTCCGGCTTCACCCAGACCCCCAGTCCCGCAGAAGCCCCGTCCCCCAGCGGCACAGCACCCCCTCCCCGGCGCGGTGGTAGGGCCCAGCGCGACGTCACCCATTGTTTACAAATCAACCCGAGCCGGCAGGATTCCGGCTCCCGCGGCTGCAGGCGCGCGGCTGGAGTGACTGGCGGgctccggcttccgcgtccgccccggccac
>gene=chr10_99078854-99079098; species=ponAbe
TTGCAGACAGCACCCTGAGCGAAGGAGCTCAGAAGGCAGTCCGGCTTCACCCAGACCCCCAATCCCACAGAAGCCCCGTACCCCAGCGGCACAGCAGCCCCTCCCCGGCGCGGTGGTAGGGCCCGACGCGACGTCACCCATTGTTTACAAATCAACCCGAGCCGGCAGGATTCCGGCTCCCGCGGCTACAGGCGCGCGGCTCGAGTGCCTGGCGGGCTCCGGCTTCCGCGTCCG-CCCGGCCCC
>gene=chr10_99078854-99079098; species=rheMac
TTGCAGACAGCACCCTGAGCGAAGGAGCTCAGAAGGCAGTCCGGCTTCACCCAGACCCCCAGTCCCGCAGAAGCCCCGTCCCCCAGCGGCACAGCACCCCCTCCCCGGCGCGGTGGTAGGGCCCAGCGCGACGTCACCCATTGTTTACAAATCAACCCGAGCCGGCAGGATTCCGGCTCCCGCGGCTGCAGGCGCGCGGCTGGAGTGACTGGCGGgctccggcttccgcgtccgccccggccac
>gene=chr10_101673827-101673984; species=hg19
CGGCATTTCCCCCAGGCTTCCCACATTTACATATGAATCGCGCAAGTCACCCGGGCTATCACAGCAGGGCTTGTCCTAAAGGATGGAGCTGGAACCCTAAGCGTACTGGACTGAGAAGTGCACCAGCGGGCCCAGCAGTACCTGGATCAACACCTTC
>gene=chr10_101673827-101673984; species=bosTau
AGGCATTTCCCCCAGGCTTCCCATATTTACATATGAATCGTTCGAGTCCCCCAGGCTATCACAACAGGGCCTGTTCTAAAGGATGGAGCTGGAATCCTCTGCTTCCTGGACTGAGACGCAGA----AGGGCCCAGCTCTGCTCGACTCAACCTTTTC
>gene=chr10_101673827-101673984; species=calJac
CAGCATTTCCCCCAGGCTTCCTACATTTACATATGAATCACCCAAGCCACCCGGGCTATCTCTGCAGGGCTTGTCCTAAAGGATGGAGCTGGAACCCTGAGCGTACTGGACTGAGAGGTACACCAGCCGGCCCAGCTCTGCTTAGATCAACATCTTC
>gene=chr10_101673827-101673984; species=canFam
AGGCATTTCCCCCAGGCTTCCCACATTTACATATGAATCGCC-GAGTCCCCCAGGCTATCAGGGCAGGGCCGGTTCTAAAGGATGGAGCTGGAATCCTT--CTGAGGGGAACGAGCTGCAGG----CGGCC-CGCCTTCGCTCGGCTCGGCACCTTC
>gene=chr10_101673827-101673984; species=equCab
CGGCATTTCCCCCAGGCTTGCCATATTTACATATGAATCGCCCCAGTCCCCCAGGCTATCACTGCAGGGTCAGTTCTAAAGGATGGA-CTGGACTCCTCCGCTCACTGGACTGACATGTAGA----CCGAT-TGGCTTCGCTCAGCTCAACACCTTC
>gene=chr10_101673827-101673984; species=gorGor
CGGCATTTCCCCCAGGCTTCCCACATTTACATATGAATCGCGCAAGTCACCCGGGCTATCACAGCAGGGCTCGTCCTAAAGGATGGAGCTGGAACCCTAAGCGTACTGGACTGAGAAGTGCACCAGCGGGCCCAGCAGTACCTGGATCAACACCTTC
>gene=chr10_101673827-101673984; species=panTro
TGGCATTTCCCCCAGGCTTCCCACATTTACATATGAATCGCGCAAGTCACCCGGGCTATCACAGCAGGGCTCGTCCTAAAGGATGGAGCTGGAACCCTAAGCGTACTGGACTGAGAAGTGCACCAGCGGGCCCAGCAGTACCTGGATCAACACCTTC
>gene=chr10_101673827-101673984; species=papHam
CGGCATTTCCCCCAGGCTTCCCACATTTACATATGAATCGCGCAAGTCACCCGGGCTATCACAGCAGGGCTCGTCCTAAAGGATGGAGCTGGAACCCTAAGCGTACTGGACTGAGAAGTGCACCAGCAGGCCCAGCAGTACCTGGATCAACACCTTC
>gene=chr10_101673827-101673984; species=ponAbe
CGGCATTTCCCCCAGGCTTCCCACATTTACATATGAATCGCGCAAGTCACCCGGGCTATCA-AGCAGGGCTCGTCCTAAAGGATGGAGCTGGAACCCTAAGCGTACTGGACTGAGAAGTGCACCAGCGGGCCCAGCAGTACCTGGATCAACACCTTC
>gene=chr10_101673827-101673984; species=rheMac
CGGCATTTCCCCCAGGCTTCCCACATTTACATATGAATCGCGCAAGTCACCCGGGCTATCACAGCAGGGCTCGTCCTAAAGGATGGAGCTGGAACCCTAAGCGTACTGGACTGAGAAGTGCACCAGCAGGCCCAGCAGTACCTGGATCAACACCTTC
>gene=chr10_101677812-101678056; species=hg19
TAGCAACGCATCTAGAAGCAGTCTTTCTGCAGCAAACCCTGAGAGGAGGCGATTTGTCTGTACACGTGCTCATCTTCTCCCCAGCCCTGCCTGGAGGAATCACAAACCCTGGTTTTCCGTGTTACCACAACACTCTGGCCAGCCCACCCAACCCCCACTGCTTTTCCTCTAGCACCTACTTTACTTCTACTTGGAGAAATTTTATCCTGCTCTGTGTAAAACTTCCAGAGCTGCAGGGCTCATA
>gene=chr10_101677812-101678056; species=bosTau
GAGC---------------AATCTGTCT--AGAAAACTCCAAAAGGAAGCGA----TTTGT---TCTGCTTATATTCCCAGCAGGCCTAG-TGGAAGAATCATAAATCCTGGTTTTCCATGTGCCCACATCACTCCAGCCAGCCCACCCAGCCCCCACCACTTTTCCTTCAGCACCTAC-TTACGAATATTTGGAGAAGGCTTATCCCGC-CAACCTTAAACTTTCAGTTCTGCACGACTCAT-
>gene=chr10_101677812-101678056; species=calJac
TAGCAATGCATCTAGAAGCAGTCTTTTTGCAGCAAACCCTGAGAGGAGGCAATTTCTGTGTACATGTGCCCATCTCTTCCCCAGCCCTGCCTGCAGGAATCAGAAATCCTGGTTTTTCGTGTTACCACATCACTCAGGCCAGCCCACCCAGCCCCCACTGCTTTTCTTCTAGCACCTACTTTACTTCTATTTGGAGAAATTTTATCCTGCTCTATTTAAAACTTCCAAAGCTGCAGGGCTCATA
>gene=chr10_101677812-101678056; species=canFam
TAGC---------------TATCC-TTT--AGAAAACCCTGAGAGAAAGCTGTCTT--TGTAAATTTACTCATTTTCGCCCCAGGCCCAAAGAGAGGAATCAGAAATCCCAGTTTTCCGCCTTTCCACATCCCTCCAGCTGGGCCACCCAGCCCCCACCCCTTTA-CTTTAGCACCTACAAGCCTCCAATGTGGAAAAGGT-----TTGCTCAACGTACAAT-TCTGGTTCTGCAGAGCTCATA
>gene=chr10_101677812-101678056; species=equCab
TAGC---------------AATCTGTCT--AGAAAATTCTGAGGGAGCATC-----CTTGCAAATACGTGCGTCTTCTCCCCAGGCCCAGCCGGAGGAACCAT-AATCCTGGTTTTCCCTGTTACCACATCACTCCCGCCAGCCGGCCCAGCCCCCACCACTGGT-------CCCCTACACTACTTCTGTTTGGGGAAAGTTTATCTTGCTC--TGTGAAACTTTCTGTTCTGCAGGGCTCACA
>gene=chr10_101677812-101678056; species=gorGor
TAGCAATGCATCTAGAAGCAGTCTTTCTGCAGCAAACCCTGAGAGGAGGCGATTTGTCTGTACACGTGCTCATCTTCTCCCCAGCCCTGCCTGGAGGAATCACAAACCCTGGTTTTCCGTGTTACCACAACACTCTGGCCAGCCCACCCAACCCCCACTGCTTTTCCTCTAGCACCTACTTTACTTCTATTTGGGGAAATTTTATCCTGCTCTGTGTAAAACTTCCAGAGCTGCAGGGCTCATA
>gene=chr10_101677812-101678056; species=panTro
TAGCAACGCATCTAGAAGCAGTCTTTCTGCAGCAAACCCTGAGAGGAGGCGATTTGTCTGTACACGTGCTCATCTTCTCCCCAGCCCTGCCTGGAGGAATCACAAACCCTGGTTTTCCGTGTTACCACAACACTCTGGCCAGCCCACCCAACCCCCACTGCTTTTCCTCTAGCACCTACTTTACTTCTATTTGGAGAAATTTTATCCTGCTCTGTGTAAAACTTCCAGAGCTGCAGGGCTCATA
>gene=chr10_101677812-101678056; species=papHam
TAGCAATGCATCTAG-AGCAGTCTTTCTGCTGCAAACCCTGAGAGGAGGCAATTTGTCTGTACGTGTGCTCACCTCCTCCCCAGCCCTGCCTGGAGGAATCACAAACCCTGGTTTTCCGTGTAACCACAACACTCCAGCCAGCCCACCCAACCCCCACTGCTTTTCCTCCAGCACCTACTTTA---CTATTTGGAGAAATTTTATCCTGCTCTGTGTAAAACTTTCAGAGCTGCAAGGCTCACA
>gene=chr10_101677812-101678056; species=ponAbe
TAGCAATGCATCTAGAAGCAGTCTTTCTGCAGCAAACCCTGAGAGGAGGCAATTTGTCTGTACACGTGCTCATCTCCTCCCCAGCCCTGCCAGGAGGAATCACAAACCCTGG-TTTCCGTGTTAACACAACACTCTGGCCAGCCCACCCAACCCCCACTGCTTTTCTTCTAGCACCTACTTTACTTCTATTTGGAGAAATTTTATCCTGCTCTGTGTAAA------------------------
>gene=chr10_101677812-101678056; species=rheMac
TAGCAATGCATCTAG-AGCAGTCTTTCTGCTGCAAACCCTGAGAGGAGGCAATTTGTCTGTACGCGTGCTCACCTCCTCCCCAGCCCTGCCTGGAGGAATCACAAACCCTGGTTTTCCATGTAACCACAACACTCCAGCCAGCCCACCCAACCCCCACTGCTTTTCCTCCAGCACCTACTTTA---CTATTTGGAGAAATTTTATCCTGCTCTGTGTAAAACTTCCAGAGCTGCAGGGCTCACA
>gene=chr10_103578294-103578395; species=hg19
GGGGAAATAGAACAGGAGACGCGAAAAGCAGAAGGTAATGAAGGCAGTGGAATGTACCATTTCTGCTTGCCACCCTCCGAAACAAGCCTGGCACCCTGGGA
>gene=chr10_103578294-103578395; species=bosTau
GGGGGAGCAGAACAAAAGCCGCGAAAAGCGGAATGTAACGAAGGCAGTGGAATGTACCATTTATGCTCGCCACCCTCCAGAACGAGCCAGACTCCCAA---
>gene=chr10_103578294-103578395; species=calJac
GGGGAAATAGAACAGGAAACGCGAAAAGCGGAAAGTAATGAAGGCAGTGGAGCGTACCATTTCTGCTTGCCACCCTCCGGAACAAGCCTAGCTCCCTG---
>gene=chr10_103578294-103578395; species=canFam
GGGGAACTAGAACAGGGGACGAGAAAAGCGGGAGGTAATGAAGGCGACGGGATGTACTATTTATGCTTGCCACCCTCTAAAACGAGCCGGGAGCTCTG---
>gene=chr10_103578294-103578395; species=equCab
GGGGAATTAGAACAGGAGCCGCGAAAAGCGGAAGGTAATGAAGGCAATGGAATGTACCATTTATGCTCGCCACCCTCCTGAACAAGCCAAATGCCCTG---
>gene=chr10_103578294-103578395; species=gorGor
GGGGAAATAGAACAGGAGACGCGAAAAGCAGAAGGTAATGAAGGCAGTGGAATGCACCATTTCTGCTTGCCACCCTCCGAAACAAGCCTGGCACCCCG---
>gene=chr10_103578294-103578395; species=panTro
GGGGAAATAGAACAGGAGACGCGAAAAGCAGAAGGTAATGAAGGCAGTGGAATGTACCATTTCTGCTTGCCACCCTCCGAAACAAGCCTGGCACCCTG---
>gene=chr10_103578294-103578395; species=papHam
GGGGAAATAGAACAGGAGACGCGAAAAGCAGAAGGTAATGAAGGCAGTGGAATGTACCATTTCTGCTTGCCACCCTCCGGAACAAGCCTGACACCCTG---
>gene=chr10_103578294-103578395; species=ponAbe
GGGGAAATAGAACAGGAGACGCGAAAAGCAGAAGGTAATGAAGGCAGTGGAATGTACCATTTCTGCTTGCCACCCTCCGAAACAAGCCTGGCACCCTG---
>gene=chr10_103578294-103578395; species=rheMac
GGGGAAATAGAACAGGAGACGCGAAAAGCAGAAGGTAATGAAGGCAGTGGAATGTACCATTTCTGCTTGCCACCCTCCGGAACAAGCCTGACACCCTG---
>gene=chr10_103911687-103911931; species=hg19
GATGAAGGGCGAGAATCCATTGGCCGTGCCAGTACGCCATGGGGGCGGTTGGGAGATCTTGTAGAACAACTGTTCGAGCCCGCTTGTCCACTCATTACTCTGGAATCCGAGTCCCAGCAGGGGCGCGGGAAACCGCTGCTCTGAGAAAAGGTACCTCCCCCAGAAAGACTGCGCGGGAAGTCCCGAGTTTTCCCGCCACGCCGAGGGCGTGATCCCTGACGTCAGAGCTCCGCCTCCACAAGCT
>gene=chr10_103911687-103911931; species=bosTau
GATGAAGAGTGGGAATCCACTGGCAG--------AGCGATAGGAGACGGTGGGA---TATGT-GACCATCAGCTCAGGCCCGCCGACCCACGCCTGA--CTGATACCTGAATGCTA---GCGGCGCGGGTAACTGCTGCA-TGAG-AAAGGTGGCTCCAGAAGGCAGAAGGCGCGGGAAGTCTGAAGCTTTCCCGCCGCACCAAGGGCGTGACCTCTGACGTCAGGGCTCCGCCTTCACAAAGC
>gene=chr10_103911687-103911931; species=calJac
GATGAAGGGCGAGAATCCATCGGCAGCGCTAATGCGCCATTGGGGCGGTTGGGAGATCTTGT-GACCAACTGTTAGAGCCCGCTTGTCCACTCATTACTCTGGAATCCGAATCCTGGCAGGGGCGCGGGAAACCGCTGCTCTGAGAAAAGGTACCTCCCCCAGAAAGACAGCGCGGGAAGTCCCAAGTTTTCCCGCCACGCCGAGGGCGTGACCTCTGACGTCAGAGCCCCGCCTCTACAAACC
>gene=chr10_103911687-103911931; species=canFam
AATGAAGGGTGGGAATCGGCTGGCAG--------CGCGATGG-GGTGATTAGGAAAT-CTGT-GACCGACAGCTCAA-CCTGCCAGTCCACT--CTACTCTGGAATGCGAATCCCAGCTGCG----------CTGCCCCT-TGAAAAAAGGTGGCTCTAGCAGAA--AGGGCGCGGGAAGCCTGAAGTTTTCCCGCCACGGCCAAGGCGTGGCCCGTGACGTCAGTGCTCCGCC-TCACAAGCT
>gene=chr10_103911687-103911931; species=equCab
GATGAAGGCTGGGAATCCACTGGCAG--------CGCGATGGGAGCGGTTGGGAGATCTTGT-GACCAACACTTCGAGCCCGCCAGTCCACTGATTACTCTGGAATCTGAATCCCAGCCGTGACGCTGGAAACCACTGCT-TGAGAAAAGGCGCTTCCAGCGGGAAGAGGGCGCGGGAAATCTGGAGTTTTCCCGCCACGCCGAGGGTGTGACCTCTGACGTCAGGGCTCCGCCTTCACAAGGT
>gene=chr10_103911687-103911931; species=gorGor
GATGAAGGGCGAGAATCCATTGGCCGTGCCAGTACGCCATGGGGGCGGTTGGGAGATCTTGTAGAACAACTGTTCGAGCCCGCTTGTCCACTCATTACTCTGGAATCCGAGTCCCAGCAGGGGCGCGGGAAACCGCTGCTCTGAGAAAAGGTACCTCCCCCAGAAAGACAGCGCGGGAAGTCCCGAGTTTTCCCGCCACGCCGAGGGCGTGATCCCTGACGTCAGAGCTCCGCCTCCACAAGCT
>gene=chr10_103911687-103911931; species=panTro
GATGAAGGGCGAGAATCCATTGGCCGTGCCAGTACGCCATGGGGGCGGTTGGGAGATCTTGTAGAACAACTGTTCGAGCCCGCTTGTCCACTCATTACTCTGGAATCCGAGTCCCAGCAGGGGCGCGGGAAACCGCTGCTCTGAGAAAAGGTACCTCCCCCAGAAAGACAGCGCGGGAAGTCCCGAGTTTTCCCGCCACGCCGAGGGCGTGATCCCTGACGTCAGAGCTCCGCCTCCACAAGCT
>gene=chr10_103911687-103911931; species=papHam
GATGAAGGGCGAGAATCCATTGGCCGCGCCAGTGCGCCATGGGGGCGGTTGGGAGATCTTGTAGACCAACTGTTCGAGCCCGCTTGTCCACTCATTACTCTGGAATCCGAATCCCAGCAGGGGCGCGGGAAACCGCTGCTCTGAGAAAAGGTACCTCCCCCAGAAAGACAGCGCGGGAAGTCCCGAG-TTTCCCGCCACGCCGAGGGCGTGACCCTTGACGTCAGAGCTCCACCTCCACAAACT
>gene=chr10_103911687-103911931; species=ponAbe
GATGAAGGGCGAGAATCCATTGGCCGCGCCGGTACGCCATGGGGGCGGTTGGGAGATCTTGTAGAACAACTGTTCGAGCCTGCTTGTCCACTCATTACTCCGGAATCCGAGTCCCAGCAGGGGCGCGGGAAACCGCTGCTCTGAGAAAAGGTACCTCCCCCAGAAAGACAGCCCGGGAAGTTCCGAGTTTTCCCGCCACGCCGAGGGCGTGACCCCTGACGTCAGAGCTCCGCCTCCAGAAGCT
>gene=chr10_103911687-103911931; species=rheMac
GATGAAGGGCGAGAATCCATTGGCCGCGCCAGTGCGCCATGGGGGCGGTTGGGAGATCTTGTAGACCAACTGTTCGAGCCCGCTTGTCCACTCATTACTCTGGAATCCGAATCCCAGCAGGGGCGCGGGAAACCGCTGCTCTGAGAAAAGGTACCTCCCCCAGAAAGACAGCGCGGGAAGTCCCGAG-TTTCCCGCCACGCCGAGGGCGTGACCCTTGACGTCAGAGCTCCACCTCCACAAACT
>gene=chr10_104387612-104387780; species=hg19
TTTGTTTTTTCTCCCTTGTTCCCGGCATCCTTATTTGCGAGGGCTTACCTCATCCTGGAAAATCCCTTCCCCTCCCCCGCTCCTGCCCGCAGCACCCCAGTGGGATGGGAGCTTTCCTGGCCCCAGTGCCCCATGGGTTAGTGAACTCTAGCAGGCTGGCCGGGCCTC
>gene=chr10_104387612-104387780; species=bosTau
TTTGTTTTT-CTTCCTTGTTCCCGGCATCCTCATTTGTGGGGACTTACCTCATCCTGGAAAGTCCCTTCCCCTCCCCCGCTCCTACAAGCAGCACCCCAGCAGGGT-TGAGCCTTCCTGGCCTCAGAGTCCTATAGGTTAGTGAACATTAGCACGCTGAT---AGTTC
>gene=chr10_104387612-104387780; species=calJac
TTTGTTTTTTCTCCCTTGTTCCCAGCATCCTCATTTGCAGGGACTTACCTCATCCTGGAAAGTCCCTTCCCCTCCCCCGCTCCTGCCCCCAGCACCTCAGGAGGATGGGAGCCTTTCTGGCCTCAGTGCCTCGTGGGTTAGTGAACATTAGCAGGCTGGCCGGGCCTC
>gene=chr10_104387612-104387780; species=canFam
TTTGTTTTT-CTTCCTTGTTCCTGGCATCCTCATTTGCAGGGACTTACCTCATTCTGGAAAGTCCCTTCCCCTCCCCCGCTCCTA----CAGCACCCCAGTGGGATCTGAGCCTTCCTGGCCTCAATGCCCCATAGGTTAGTGAACATTAGCAACCTAGCCAGGCCTC
>gene=chr10_104387612-104387780; species=equCab
TTTGTTTTT-CTTCCTTGTTCCCGGCATCCTCATTTGTGGGGACTTACCTCATCCTGGAAAGTCCCTTCCCCTCCCCCGCTCCTATAAGCAGCACCCCAGCAGGATCTGAGCCTTCCTGGCCTCAATGCCTGATAGGTTAGTGAACATTAGCAAGC-GGCCTGGCCTC
>gene=chr10_104387612-104387780; species=gorGor
TTTGTTTTTTCTCCCTTGTTCCCGGCATACTTATTTGCGAGGACTTACCTCATCCTGGAAAATCCCTTCCCCTCCCCCGCTCCTGCCCCCAGCACCCCAGTGGGATGGGAGCTTTCCTGGCCTCAGTGCCCCATGGGTTAGGGAACTCTAGCAGGCTGGCCGGGCCTC
>gene=chr10_104387612-104387780; species=panTro
TTTGTTTTTTCTCCCTTGTTCCCGGCATCCTTATTTGCGAGGACTTACCTCATCCTGGAAAATCCCTTCCCCTCCCCCGCTCCTGCCCGCAGCACCCCAGTGGGATGGGAGCTTTCCTGGCCTCAGTGCCCCATGGGTTAGTGAACTCTAGCAGGCTGGCCGGGCCTC
>gene=chr10_104387612-104387780; species=papHam
TTTGTTTTTTCTCCCTTGTTCCCGGCATCCTCATTTGTGGGGACTTACCTCATCCTGGAAAGTCCCTTCCCCTCCCCCGCTCCTGCCCCCAGCACCCCAGCGGGATGGGAGCCTTCCTGGCCTCAGTGCCCCATGGGTTAGTGAACATTAGCAGGCTGGCTGGGCCTC
>gene=chr10_104387612-104387780; species=ponAbe
TTTGTTTTTCCTCCCTTGTTCCCGGCATCCTTATTTGCGGGGACTTACCTCATCCTGGAAAGTCCCTTCCCCTCCCCCGCTCCTGCCCCCAGCACCCCAGTGGGATGGGAGCTTTCGTGGCCTCAGTGCCCCATGGGTTAGTGAACATTAGCAGGCTGGCCCGGCCTC
>gene=chr10_104387612-104387780; species=rheMac
TTTGTTTTTTCTCCCTTGTTCCCGGCATCCTCATTTGCGGGGACTTACCTCATCCTGGAAAGTCCCTTCCCCTCCCCCGCTCCTGCCCCCAGCACCCCAGCGGGATGGGAGCCTTCCTGGCCTCAGTGCCCCATGGGTTAGTGAACATTAGCAGGCTGGCTGGGCCTC
>gene=chr10_104679856-104680100; species=hg19
AGGTGGGAAATTTTGGTCTCTTTCATTGGCTTGCTCTTTCTCTCTCCATCCTCCTCCCTACTTGAGTCCTCTACCCTCAGACCAACCCCCCAAGGCGAGTTGACCGGGATTTCTCCTTCTCCCTCTTAATTGCAAAGTTGAAAGGGTGGCGTGGATTTGGGGATGGATTGAACTAGTAAGTGCTACTAGGTTATTTTAAAGCACAAGACTGCCATCACTTACTTTTTCCCATTATCAAAAAGCA
>gene=chr10_104679856-104680100; species=bosTau
AGGTGGGAAATTTTGGTACCTTTCATTGGCTTGCTCTTTCTCACTCCATCCTCCTCCCTACTTGAGTCCTCTACCCTTAGACCAACCCCCCAAGGCGAGTTGACCGGAATTTCTCCTCT---CTTTTAATTGTAAAGTTGAAAGGGTGGCATGGATTTGGGGGTGGATTGAACTAGTAAGCCCTTCTAGGTTCTTTAAAACCACAAGACTGCCCTGGCTTGCTTCCCTCCCT-GTC--AAAGCA
>gene=chr10_104679856-104680100; species=calJac
AGGTGGGAAATTTTGGTATCTTTCATTGGCTTGCTCTTTCTCTCTCCATCCTCCTCCCTACTTGAGTCCCCTACCCTCAGACCAACCCCCCAAGGCGAGTTGACCGGGATTTCTCC---TCTCTCTTAATTGCAAAGTTGAAAGGGTGGCGTGGATTTGGGGATGGATCGAACTAGTAAGTGCTACTAGGTTCTTTAAAAGAACAAGACAGCCATCACTTACTTTTTCCCATTAT---------
>gene=chr10_104679856-104680100; species=canFam
AGGTGGGAAATTTTGGTATCTTTCATTGGCTTGCTCTCTCTCTCTCCATCCTCCTCCCTACTTGAGCCCTCTACCCTCAGATCAACCCCCCAAGGCGAGTTGACCGGAATTTCTCCTGT---CTCTTAATTGCAAAGTTGAAAGGGTGGCATGGATTTGGGGATGGATTGAACTAGAAGGCGCTTCTAGGTTTTCTAAAAGCACGAGACTAACGTCACTCGCTTTTTCGCAT-TTCAAAAAGCA
>gene=chr10_104679856-104680100; species=equCab
AGGTGGGAAATTTTGGTATCTTTCATTGGCTTGCTCTTTCTCTCTCCATCCTCCTCCCTCCTTGAGTCCTCTACCCTCAGACCTACCCTCCAAGGCGAGCTGACCGGAATTTCTCCTCT---CTCTTAAGTGCAAAGTTGAAAGGGTGGTGTGGATTTGGGGGTGGATTAAACTAGTAAGAGCTTCTAGGGTCTTTAAAAGCGCAAGACTGCCATCTCTTGCTTTTTCTCAT-ATCAAAAAGCA
>gene=chr10_104679856-104680100; species=gorGor
AGGTGGGAAATTTTGGTCTCTTTCATTGGCTTGCTCTTTCTCTCTCCATCCTCCTCCCTACTTGAGTCCTCTACCCTCAGACCAA-CCCCCAAGGCGAGTTGACCGGGATTTCTCCTTGTCTCTGTTAATTGCAAAGTTGAAAGGGTGGCGTGGATTTGGGGATGGATTGAACTAGTAAGTGCTACTAGGTTATTTTAAAGCACAAGACTGCCATCACTTACTTTTTCCCATTATCAAAAAGCA
>gene=chr10_104679856-104680100; species=panTro
AGGTGGGAAATTTTGGTCTCTTTCATTGGCTTGCTCTTTCTCTCTCCATCCTCCTTCCTACTTGAGTCCTCTACCCTGAGACCAACCCCCCAAGGCGAGTTGACCGGGATTTCTCCTTCTCTCTCTTAATTGCAAAGTTGAAAGGGTGGCGTGGATTTGGGGATGGATTGAACTAGTAAGTGCTACTAGGTTATTTTAAAGCACAAGATTGCCATCACTTACTTTTTCCCATTATCAAAAAGCA
>gene=chr10_104679856-104680100; species=papHam
AGGTGGGAAATTTTGGTCTCTTTCATTGGCTTGCTCTTTCTCTCTCCATCCTCTTCCCTACTTGAGCCCTCTACCCTCAGACCAACCCCCCAAGGCGAGTTGACCGGGATTTCTCCTTCTTTCTCTTAATTGCAAAGTTGAAAGGGTGGCGTGGATTTGGGGATGGATTGAACTAGTAAGTGCTACTAGGTTATTTTAAAGCACAAGACTGCCATCACTTACTTTTTACCATTATCAAAAAGCA
>gene=chr10_104679856-104680100; species=ponAbe
AGGTGGGAAATTTTGGTCTCTTTCATTGGCTTGCTCTTTCTCTCTCCATCCTCCTCCCTACTTGAGTCCTCTACCCTCAGACCAACCCCCCAAGGCGAGTTGACCGGGATTTCTCCTTTTCTCTCTTAATTGCAAAGTTGAAAGGGTGGCATGGATTTGGGGATGGATTGAACTAGTAAGTGCTATTAGGTTATTTTAAAGCACAAGACTGTCATCACTTACTTTTTCCCATTGTCAAAAAGCA
>gene=chr10_104679856-104680100; species=rheMac
AGGTGGGAAATTTTGGTCTCTTTCATTGGCTTGCTCTTTCTCTCTCCATCCTCTTCCCTACTTGAGCCCTCTACCCTCAGACCAACCCCCCAAGGCGAGTTGACCGGGATTTCTCCTTCTCTCTCTTAATTGCAAAGTTGAAAGGGTGGCGTGGATTTGGGGATGGATTGAACTAGTAAGTGCTACTAGGTTATTTTAAAGCACAAGACTGCCATCACTTACTTTTTACCATTATCAAAAAGCA
>gene=chr10_105231205-105231326; species=hg19
GTGAACCCAGGTCTGCTTCCTGTGGCCACCATCTGTGCTGATGGAGGCGACCACAGGGTGTTGGGGGTGGGGGTAGGGAGTGGGGGCTGGATGAGTCATCAGGGAGGGGCAGAGGCCCAGA
>gene=chr10_105231205-105231326; species=bosTau
GTGAACCTA---CTGCTGTCTGTGGTCACCAGTTGTGCTGACAGAGGCAATAACAGGA-----------TGTGTG--------GGGGTGAGTGAGTCATCAGGGAAGGGCCGAGACCCAGA
>gene=chr10_105231205-105231326; species=calJac
GTGAACCTGGGTCTGCTTCCTTTAGCCA-CATCTGTGCTGATGGAGGCGACCGCAGGGTGTTAGGGGTGGGGGTAGAAAGTGGGGGCTAGATGAGTCATCAGGGAGGGGCAGAGGCCCAGA
>gene=chr10_105231205-105231326; species=canFam
GGGAACTCAGCTTTGCTATCTGTGGTTACCATCTGTGCTGATGGAGGCCATAGCAGGAtgtagtgtgtgtgtgtggagagagagagaTGAATGAGTCATCAGGGAGGGGCAGAGGTCCAGA
>gene=chr10_105231205-105231326; species=equCab
ATGAACCCAGGCCTGCTGTCTGTGGTCAGCATCTGTGCTGATGGAGGCTATAGCAGGAtgttgtgtgtgtgtgtt--------------gGTGAGTCATCAGGGAGGGGCAGAGG------
>gene=chr10_105231205-105231326; species=gorGor
GTGAACCCGGGTCTGCTTCCTGTGGCCACCATCTGTGCTGATGGAGGCGACCACAGGGTGTTGGGGGTGGGGGTAGGGAGTGGGGGCTGGATGAGTCATCAGGGAGGGGCAGAGGCCCAGA
>gene=chr10_105231205-105231326; species=panTro
GTGAACCCGGGTCTGCTTCCTGTGGCCACCATCTGTGCTGATGGAGGCGACCACAGGGTGTTGGGGGTGGGGGTAGGGAGTGGGGGCTGGATGAATCATCAGGGAGGGGCAGAGGCCCAGA
>gene=chr10_105231205-105231326; species=papHam
GTGAACCCGGGTCTGCTTCCTGTGGCCACCATCTGTGCTGATGGAGGTGACCGCAGGGTGTTGGGGGTGGGGGTAGGGAGTGGGGGCTGGATGAGTCATCAGGGAGGGGCAGAGGCCCAGA
>gene=chr10_105231205-105231326; species=ponAbe
----------------TTCCTGTGG-CACCATCTGTGCTGATGGAGGCGACCGCTTGGTGTCTGGGGGTGGGGTAGGGA-TGGGGGCTGGATGAGTCATCAGGGAGGGGCAGAGGCCCAGA
>gene=chr10_105231205-105231326; species=rheMac
GTGAACCCGGGTCTGCTTCCTGTGGCCACCATCTGTGCTGATGGAGGTGACCGCAGGGTGTTGGGGGTGGGGGTAGGGAGGGGGGGCTGGATGAGTCATCAGGGAGGGGCAGAGGCCCAGA
>gene=chr10_105668154-105668279; species=hg19
CACAGTACCGCCTGGGCCGCTGGCCTTGTTTCAGCTGCGGGATGAGTCAGTGCGAGCAGGAAGCACCCCCAGCACAGGCCTGCGGTGAGTCAGGGGAAGCAGAACCCAGAACAGCAGGGAGCGGC
>gene=chr10_105668154-105668279; species=bosTau
GGCGCCATGACCTGGGCTGCTGACCTTGTTTCAGCCATGGGAAGAATCGGGCTAAGCAGGAAGCAAATCTAGCATAGGAGTGGGGTGAGTCAGGAGGAACAGGACCTGGGACAGCA-GGAGTGGC
>gene=chr10_105668154-105668279; species=calJac
TGCAGCACCGCCTGGGCTATGGGTCTTGTTTCAGCTGCAGGATGAGTCAGTGTGAGCAGGAAGCACCCCCAGCACAGGCCTGTGGGAAATCAGGGGAAGCAGGACCCAGAGCAGCAGGGAGCGGC
>gene=chr10_105668154-105668279; species=canFam
GGCAGCAATGCTGGGGCCACTGGCCTTGTCTCAGCCATGCAATGAGTCAGTGGGAACAGGAAACATCCCCAGGACAGGCCTGTGGTGAGTCAGGTGGAGCAGGACCCAGGACAGCAAGGAGTGGC
>gene=chr10_105668154-105668279; species=equCab
GGAAGCACCGCCTGGGCCACTGGCCTTGTTCCAACCACTGGACGAGTCAGTGTGAGCAGGAAGCACCCCCAGCACAGG-CTGTGGTGCGTCAGGCGGAGCAGAACCCAGGACAGCA-GGAGGGGC
>gene=chr10_105668154-105668279; species=gorGor
CGCAGTACCGCCTGGGCCGCTGGCCTTGCTTCAGCTGCGGGATGAGTCAGTGTGAGCAGGAAGCACCCCCAGCACAGGCCTGCGGTGAGTCAGGGGAAGCAGAACCCAGAACAGCAGGGAGCGGC
>gene=chr10_105668154-105668279; species=panTro
CACAGTACTGCCTGGGCCGCTGGCCTTGTTTCAGCTGTGGGATGAGTCAGTGTGAGCAGGAAGCACCCCCAGCACAGGCCTGCGGTGAGTCAGGGGAAGCAGAACCCAGAACAGCAGGGAGCGGC
>gene=chr10_105668154-105668279; species=papHam
CACGGCACCGCCTGGGCCACTGGCCTTGTTTCAGCTGCAGGATGAGTCAGTGTGAGCAGGAAGCACCCCCAGCACAGGCCTGTGGTGAGTCAAGGGAAGCAGAACCCAGAACAGCAGGGAGTGGC
>gene=chr10_105668154-105668279; species=ponAbe
CGCAGCACCGCCTGGGCCGCTGGCCTTGTTTCAGCTGTGGGATGAGTCAGTGTGAGCAGGAAGCACCCCCAGCACAGGCCTGCGGTGAGTCAGGGGAAGCAGAACCCAGAACAGCAGGGAGCGGC
>gene=chr10_105668154-105668279; species=rheMac
CACAGCACCGCCTGGGCCACTGGCCTTGTTTCAGCTGCAGGATGAGTCAGTGTGAGCAGGAAGCACCCCCGGCACAGGCCTGCGGTGAGTCAAGGGAAGCAGAACCCAGACCAGCAGGGAGTGGC
>gene=chr10_105678259-105678503; species=hg19
GCGCAGCGTACTTTTGGTTCAGGCAGCGCTGCAGCCCCGCCTTCGTGCTAGCCTCCACCGCTGAGGCCTAGGAGGCGACCTTGAAATTCCTGCAGTTCTAACGCCGCTCTTCTAGTCACCTTTCACCCCTCCTCCTGCTGGTGGCGGGACCCTGAACCTgggcctcctagaggttgggtcaggatcagactatttttctttttgattcctgatatgtaaaacagataaaaagtaagcagtgcca
>gene=chr10_105678259-105678503; species=bosTau
GCGCGGGGCCCA-TTGCTTCTAGCAGCGACTTTCTTGAGTCTCCGCGGAAGTGCAGAACTCCGAGGCCTGGAAGCTGGCCCTAAAACTCCTGCTGCCCAATCCCCGCCTTCTAAGTCCCCCTTTATCCCAAC-----TTAGTGGTGGGACCCTGACCcatgacctccaagaggttaggactgggtcagac-------tttttctttccctgatatgttaaatgaacaaata--aagcaatacca
>gene=chr10_105678259-105678503; species=calJac
ACGCGGCGTCCTTTTGGCTGCCGCAGCGCTGAAGCTCCGCTCCAGTCTTAGCTTCTACAGCCAGGCCCTAGGAGCCGACCCTGAAATTCCTGCCGCTCTAACGCCGCCCTCCAATTCACCTTTCACCCCTCCTTCCGGCGGTGTTGGGACCCTGAACCCCggcctcctagaggctggggcaggattagactatttttctttttgattcttgatatgtaaaacaaacaaaaagtaagcaatgcca
>gene=chr10_105678259-105678503; species=canFam
GCGCGGTGCT------------GCGGCGCTTCCGCCGGGCCTTCCCGGGCGTGCGCAGCCCCGAGGCCTGCTGCCCGACCCTGCGGTCCCTGCCGCCCAAACCCCGTCTTCCAAGTCTCCCGCCACCCTGTTCCCCGCTACTGGTAGGACGCCGAGTCAGGA-CCCCAGGGCCTTGGGACTGGTTCAGGGGAGAAGTGGGGTTGGTTCCTGATATATTAAATGAACGAATA--AAGCAATACC-
>gene=chr10_105678259-105678503; species=equCab
-----------------------------------------------------------GTCGCGACTTGGGGGTTGACTCTGACTTTGCTCCTCCCCAAACCCGGTCTTCCAAGCCGCTCTTTGCTTTGTCCCCCGCTAGTGATGAGCCCGTGAGCcagga-cctcgaa-----gaggctggttcagaccaacctt---gtttgttcctgatgtgttaaatgaacaagta--aagcaatacta
>gene=chr10_105678259-105678503; species=gorGor
GCGCAGCGTACTTTTGGTTCAGGCAGCGCTGCAGCCCCGCCTTCGTGCTAGCCTCCACCGCTGAGGCCTAGGAGCCGACCTTGAAATTCCTGCAGTTCTAACGCCGCTCTTCTAGTCACCTTTCACCCCTCCTCCTGCTGGTGGCGGGACCCTGAACCTgggcctcctagaggttgggtcaggatcagactatttttctttttgattcctgatatgtaaaacagataaaaagtaagcagtgcca
>gene=chr10_105678259-105678503; species=panTro
GCGCAGCGTACTTTTGGTTCAGGCAGCGCTGCAGCCCCGCCTTCGTGCTAGCCTCCACCGCTGAGGCCTAGGAGGCGACCTTGAAATTCCTGCAGTTCTAACGCCGCTCTTCTAGTCACCTTTCACCCCTCCTCCTGCTGGTGGCGGGACCCTGAACCTGGGCCTCCTAGAGGTTGGGTCAGGATCAGACTATTTTTCTTTTTGATTCCTGATATGTAAAACAGATAAAAAGTAAGCAGTGCCA
>gene=chr10_105678259-105678503; species=papHam
GCGCGGCGTACTTTTGGCTCAGACAGCGCTGCAGCCCCGCCTTCGTCCTATCCTCCATCGCTGAGGCCTAGGAGCCGACCTTGAAATTCCTGCAATTCTGACGCCACCCTTCTAGTCACCTTTCACCCCTCCTCCCGCTGGTGGCGGGACCCTGAACCTgggccttctagaggttggggcaggatcagactatttttctttttgatacctgatatgtaaaacagacaaaaagtaagccgtgcca
>gene=chr10_105678259-105678503; species=ponAbe
GAGCAGCGTACTTTTGGTTCAGGCAGCGCTGCAGCCCCGCCTTCGTGCTAGCCTCCACCGCTGAGGCCTAGGAGCCGAGCTTGAAATTCCTGCAGTTCTAACGCCGCTCTTCCAGTCACCTTTCACCCCTCCTCCTGCTGGTGGCTGGACCCTGAACCTgggcctcctagaggttgggtcaggatcagactatttttctttttgattcctgatatgtaaaacagacaaaaagtaagcagtgcca
>gene=chr10_105678259-105678503; species=rheMac
GCGCGGCGTACTTTTGGCTCAGACAGCGCTGCAGCCCCGCCTTCGTCCTAGCCTCCACCGCTGAGGCCTGGGAGCCGACCTTGAAATTCCTGCAGTTCTGACACCGCCCTTCTAGTCACTTTTCACCCCTCCTCCCGCTGGTGGCGGGACCCTGAACCTGGGTCTTCTAGAGGTTGGGGCAGGATCAGACTATTTTTCTTTTTGATACCTGATATGTAAAACAGACAAAAAGTAAGCCGTGCCA
>gene=chr10_108337113-108337357; species=hg19
GTACTTGACAAGAGCGAAATTCTTTCCTGATCAGCAGGTCGCCTGTAGCCTTTGGGGGTTTTCCTTAAATTGCATACTGTGCCCCAGCAGATCCCCGCTTTGGCGTTGAAGGCGGAGTGGCGTGTCTTGCTCTTTGCAATCGGAGAGATGAGTCACCAGGTTGAGTAGAAGGGGAGGGAGGGGAGGGTAAAGCTACTCTCCTAAGAGAAAACGTGTAACACTTACTCATTTAATGACACTGGAA
>gene=chr10_108337113-108337357; species=bosTau
GCACTTGACAAGAGCGAAATTCTTTCCTGATCAGCAGGTCGCCTGTAGCCTTTGGGGGTTTTCCTTAAATGGCAAATTGAGCCCCAGCCGATCCCCGCTTTGGCGTTGAAGGTGGAGTGGCGTGTCTTGCTCTTTGCAATCGGAGAGATGAGTCACCAGGTTGAGTAGAAGGGGAGGGAGGGGAGGGTAAAGCTACTCTCCTAAGAGAAAACGTGTAACACTTACTCATTTAATGACACTGGAA
>gene=chr10_108337113-108337357; species=calJac
GTACTTGACAAGAGCGAAATTCTTTCCTGATCAGCAGGTCGCCTGTAGCCTTTGGGGGTTTTCCTTAAATTGCAAATTGTGCCCCAGCAGATCCCCGCTTTGGCGTTGAAGGCGGAGTGGCGTGTCTTGCTCTTTGCAATCGGAGAGATGAGTCACCAGGTTGAGTAGAAGGGGAGGGAGGGGAGGGTAAAGCTACTCTCCTAAGAGAAAACGTGTAACACTTACTCATTTAATGACACTGGAA
>gene=chr10_108337113-108337357; species=canFam
GCACTTGACAAGAGCGAAATTCTTTCCTGATCAGCAGGTCGCCTGTAGCCTTTGGGGGTTTTCCTTAAATTGCAAATTGTGCCCCAGCAGATCCCCGCTTTGGCGTTGAAGGTGGAGTGGCGTGTCTTGCTCTTTGCAATCGGAGAGATGAGTCACCAGGTTGAGTAGAAGGGGAGGGAGGGGAGGGTAAAGCTACTCTCCTAAGAGAAAACGTGTAACACTTACTCATTTAATGACACTGACA
>gene=chr10_108337113-108337357; species=equCab
GCACTTGACAAGAGCGAAATTCTTTCCTGATCAGCAGGTCGCCTGTAGCCTTTGGGGGTTTTCCTTAAATTGCAAATTGTGCCCCAGCAGATCCCCGCTTTGGCGTTGAAGGTGGAGTGGCGTGTCTTGCTCTTTGCAATCGGAGAGATGAGTCACCAGGTTGAGTAGAAGGGGAGGGAGGGGAGGGTAAAGCTACTCTCCTAAGAGAAAACGTGTAACACTTACTCATTTAATGACACTGGAA
>gene=chr10_108337113-108337357; species=gorGor
----------------------------------------------------------------------------------------------------------------------------------------------------------------------------------------------------------------------------------------------------
>gene=chr10_108337113-108337357; species=panTro
GTACTTGACAAGAGCGAAATTCTTTCCTGATCAGCAGGTCGCCTGTAGCCTTTGGGGGTTTTCCTTAAATTGCATACTGTGCCCCAGCAGATCCCCGCTTTGGCGTTGAAGGCGGAGTGGCGTGTCTTGCTCTTTGCAATCGGAGAGATGAGTCACCAGGTTGAGTAGAAGGGGAGGGAGGGGAGGGTAAAGCTACTCTCCTAAGAGAAAACGTGTAACACTTACTCATTTAATGACACTGGAA
>gene=chr10_108337113-108337357; species=papHam
GTACTTGACAAGAGCGAAATTCTTTCCTGATCAGCAGGTCGCCTGTAGCCTTTGGGGGTTTTCCTTAAATTGCATACTGTGCCCCAGCAGATCCCCGCTTTGGCGTTGAAGGCGGAGTGGCGTGTCTTGCTCTTTGCAATCGGAGAGATGAGTCACCAGGTTGAGTAGAAGGGGAGGGAGGGGAGGGTAAAGCTACTCTCCTAAGAGAAAACGTGTAACACTTACTCATTTAATGACACTGGAA
>gene=chr10_108337113-108337357; species=ponAbe
GTACTTGACAAGAGCGAAATTCTTTCCTGATCAGCAGGTCGCCTGTAGCCTTTGGGGGTTTTCCTTAAATTGCATACTGTGCCCCAGCAGATCCCCGCTTTGGCGTTGAAGGCGGAGTGGCGTGTCTTGCTCTTTGCAATCGGAGAGATGAGTCACCAGGTTGAGTAGAAGGGGAGGGAGGGGAGGGTAAAGCTACTCTCCTAAGAGAAAACGTGTAACACTTACTCATTTAATGACACTGGAA
>gene=chr10_108337113-108337357; species=rheMac
GTACTTGACAAGAGCGAAATTCTTTCCTGATCAGCAGGTCGCCTGTAGCCTTTGGGGGTTTTCCTTAAATTGCATACTGTGCCCCAGCAGATCCCCGCTTTGGCGTTGAAGGCGGAGTGGCGTGTCTTGCTCTTTGCAATCGGAGAGATGAGTCACCAGGTTGAGTAGAAGGGGAGGGAGGGGAGGGTAAAGCTACTCTCCTAAGAGAAAACGTGTAACACTTACTCATTTAATGACACTGGAA
>gene=chr10_111216344-111216588; species=hg19
TAGATGTGCAGAGAGTCGCCTGTCGGAGCAAATGTGACGCTGATTGGCTTCAGCTCCCCAGCTGCAAATGGGTAGCTTTGCCGGGGTTTCTCTCTTGAGCTCCAGGCACTCTCAAGGATCCGGTTCATGTCTTCGCCCTGGCCCGCTTGGTATAGGGGGCGCACAGGAAGAGGCCAAGAAGTGGAAAGAACCTCATCTCGATGTCCCAAGTGACAAAGCCCCCGGGGCTCGGGGCTTTGGTACA
>gene=chr10_111216344-111216588; species=bosTau
TAGAAGCCCAGGGCGTCTCCTGTCAGGGCCCCTGAGAGGCTGACTGGCCACAGCTCCGCAGCTCCAGGCGGTTGGCTCCGCCTGGGAACCGTTCCTCCACTCCGG-----TTGGCAGGATCAGACTGCGTCCTCGCCTTGG--CCATCAGTATAGGGAGCGCACGGAGCGAGGCAAAAAAGTGGCAGGAGCCCGGTTTCGTGGCCTCTGGTGAGAAGGTCCGCTGGGGCGGCGACCCTAGAAAC
>gene=chr10_111216344-111216588; species=calJac
-AGATGTGCACAGAGTCACCTGTCGGAGCAAATGTGACGCTAATTGGCCCCAGCTCCCCAGCTGCAAGTGGGTAGC-TTGCCTGGGTTTCTTTATTGAGCTCCAGGCACTCTTGGGGATCTGGTTCATGTCTTCGCCTTGGCCGGGTTGGTATAGGGAGCGTACAGAAAGAGGCCAAAATGTGGAAGGAACCTCGCCTTGAGGTTCCGAGTGACAAAGCTCCCTGGGGTCTGGGCTTTGGTTCA
>gene=chr10_111216344-111216588; species=canFam
CAGGTGTGTGGGGGGTCGCC-GTCAGAGCAAATGCGATGCTGATTGACCTTAACTCCCCAGCTCCAGGCGGGTGGCCAGGCCTGAGTTGCGATCTTGAGCCCTGCACT--CTCAGAGGTCCAGTTCCCGCCCCCGCCGCACCCCCCTCAGTAGACACAGTCCGCGCAGAAAGCCTAAGG-GGTGCAGCAggccggc------------ggc----------------ggcggggcccggggacc
>gene=chr10_111216344-111216588; species=equCab
TAGATGTGTAAGGAACCTCTTGTCAAAGCAAACGCTACCTTGATTGGCCTTAGCTCCCCAGCTCCAGGCGGGTGGCTTTGCCCGTGTTCCGCTGTTGAGCGCCAGGCA--CTCAGGGACCCAGTTCTCGTCCCCGCCTTGGCGCCCTCACTGCAGGCAGCGCCCGAAGACAGGCTAAAGAGTGGCAGAAGCCCGGCCCTGCGGCCTTTGGTGAGGAAGCCCCACTGGGTCGGAGCCCTGGGACC
>gene=chr10_111216344-111216588; species=gorGor
TAGATGTGCAGAGAGTCGCCTGTCGGAGCAAATGTGACGCTGATTGGCCTCAGCTCCCCAGCTGCAAATGGGTCGCTTTGCCGGGGTTTCTCTCTTGAGCTCCAGGCACTCTCAAGGATCCGGTTCATGTCTTCGCCCTGGCCCGCTTGGTATAGGGGGCGCACAGGAAGAGGCCAAGAAGTGGAAAGAACCTCACCTCGATGTCCCAAGTGACAAAGCCCCCGGGGCTCGGGGCTTTGGTACA
>gene=chr10_111216344-111216588; species=panTro
TAGATGTGCAGAGAGTCGCCTGTCGGAGCAAATGTGACGCTGATTGGCCTCAGCTCCCCAGCTGCAAATGGGTAGCTTTGCCGGGGTTTCTCTCTTGAGCTCCAGGCACTCTCAAGGATCCGGTTCATGTCTTCGCCCTGGCCCGCTTGGTATAGGGGGCGCACAGGAAGAGGCCAAGAAGTGGAAAGAACCTCACCTCGATGGCCCAAGTGACAAAGCCCCCGGGGCTCGGGGCTTTGGTACA
>gene=chr10_111216344-111216588; species=papHam
TAGATGTGCACCGAGTCGCCTGTCGGAGCAAATCTGACGCTGATTGGCCTCGGCTCCCCAGCTAGAAACCGGTAGCTTTGCCGGGGTTTCTGTC--GAGCTACAGGCACTCTCAGGGATCCGGTTCATGTCTTCACCTTGGCCTGCTTGGTATAGGCGGCGCACAGGAAGAGGCCAAGAAGCGGAAGGAACCTCACCTCGGTGTCCCAAGTGACAAAGCCCCCGGGGATCGGGGCTTTGGTACC
>gene=chr10_111216344-111216588; species=ponAbe
TAGATGTGCACAGAGTCGCCTGTTGGAGCAAATGTGACGTTGATTGGCCTCAGCTCCCCAGCTGCAAGCAGGTACCTTTGCCGGGGTTTCTCTCTTGAGGTCCAGGCACTCTCAGGGATCCGGTTCATGTCTTCGCCCTGGCCCGCTTGGTATAGGGGGCGCACAGTAAGAGGCCAAGAAGTGGAAGGAACCTCACGTCGATGTCCCAAGTGACAAAGCCCCCGGGGGTCGGGGCTTTGGTACA
>gene=chr10_111216344-111216588; species=rheMac
TAGATGTGCACAGAGTTGCCTGTCGGAGCAAATCTGACGCTGATTGGCCTCGGCTCCCCAGCTGGAAGCCGGTAGCTTTGCCGGGGTTTCTGTC--GAGCTACAGGCACTCTCAGGGATCCGGTTCATGTCTTCACCTTGGCCTGCTTGGTATAGGGGGCGCACAGGAAGAGGCCAAGAAGTGGAAGGAGCCTCACCTCGGTGTCCCAAGTGACAAAGCCCCCGGGGGTCAGGGCTTTGGTACA
>gene=chr10_111976207-111976269; species=hg19
GAGGTAGAGTTCCTGTCTTCATGGAGTGTACTGTTCCACTGCCAGGTTTTAGAACTTCACTT
>gene=chr10_111976207-111976269; species=bosTau
---aaa----------------------ctctaTTCCAGTGCCAGATTTTAGAAATTCACTT
>gene=chr10_111976207-111976269; species=calJac
--------------------------------------------------------------
>gene=chr10_111976207-111976269; species=canFam
---gta----------------------ctctaTTCCAGTGCCAGGTTGTAGAAATTCCATT
>gene=chr10_111976207-111976269; species=equCab
---ata----------------------ctctaTTCCAGTGCTAGGTTTTAGAAATTCAGTG
>gene=chr10_111976207-111976269; species=gorGor
GAGGTAGAGTTCCTGTCTTCATGGAGTGTACTATTCCACTGCCAGGTTTTAGAACTTCACTT
>gene=chr10_111976207-111976269; species=panTro
GAGGTAGAGTTCCTGTCTTCATGGAGTGTACTGTTCCACTGCCAGGTTTTAGAATTTCACTT
>gene=chr10_111976207-111976269; species=papHam
GAGGTagagttcctgtcctcatggagtgtacgattctactgCCAGGTTTTAGAATTTCGCTT
>gene=chr10_111976207-111976269; species=ponAbe
GAGGTAGAGTTCCTGTCTTCATGGAGTGTACTATTCCACTGCCAGGTTTTAGAACTTCACTT
>gene=chr10_111976207-111976269; species=rheMac
gaggtagagttcctgtcctcatggagtgtacgattccactgccaggttttagaATTTCACTT
>gene=chr10_112261072-112261316; species=hg19
ATGGTCATTGAGGAGGACCAGGAGCTCATGGGCAGGCGCAATGGGCTGCTTGTGAGGTGACCACAGGGGAGATCTGGGTGTACTAAGTGGGGGCGGGGCAGTTCCAGTGAGCTGAGAGGAAGCGGTAATGGCAAGATGACTCATTCTAGGAATTGGCTGCAGCTTCTGGGAGGGAGTTGGAGACTGCCTTGTAATCCATTAACCATTTGTCTACTGCAGGGCTTTAAAAAAGCCAGCATCACAA
>gene=chr10_112261072-112261316; species=bosTau
TTGGTCATTGTGGAGGTCCGGAAGCTCCTGGGGAGGCCCGGGTGGCTATTTGTTAAGTGACCACACGGGAGATTTGGGTGTGCTTGGTGGGGGCGGGGCAGTTCCAGCACGCTGAGAGGAAGCAGTAATGGCGAGATGATTCATTCTAGGAATTGGCCGCAGCTTCTGAAAGAGAACTGGAGACTGCCGAGTAATCCATTAACCATTTGCCTATGGCAGGGGTTTAAAAAAGCCACCATCACAG
>gene=chr10_112261072-112261316; species=calJac
ATGGTCATTGAGGAGGACCAGGAGCTCATGGGCAGGTGCAATGGGCTGTTTGTGAGGTGACCACAGGGGAGATTTGGGTGTACAAAG-GGGGGTGGGGCAGTTCCAGCGAGCTGAGAGGAAGCAGTAATGGCAAGATGACTCATTCTAGGAATTGGCTGCAGCTTCTGGGAGGGAGTTGGAGACTGCCTTGTAATCCATTAACCATTTGTCTACTGCAGGGCTTTTAAAAAGCCAGCATCACAA
>gene=chr10_112261072-112261316; species=canFam
-----------GGAGGACCAGAAGCTGCTGGGGAGGCCCATTGGGCTTTTTGTTAAGTGACCACAGAGGAGATTGGAGTGTACTCA-TGGGGGCGGGGCAGTTCCAGCAAGCTGGGAGGAAGCAGTAATGGCAAGATGACTCATTCTAGGAATTGGCTGCAGCTTCTGGGAGGGAGCTGGAGACCGCCATGCTATCCATTAACCATTTGTCTACTGCAGGGGTTT---AAAACCACCGTCACAA
>gene=chr10_112261072-112261316; species=equCab
ATGGTCGTTGGAGAGGACCAGAAGCTCCCACATAGGCCCAGTGGGCTATTTGTTAAGTGACCACAGGGGAGATTTGGGTGTACTGAATGGGGGCGGGGCAGTTCCAGCAAGCTGAGAGGAAGCTGTAATGGCAAGATGACTCATTCTAGGAATTGGCCGCAGCTTCTGGGAGGGAGCTGGAGACTGTCATGTAATCCATTAACCGTTTGTCTGCTGCAGGGGTTTACAAAAATCACCATCACCA
>gene=chr10_112261072-112261316; species=gorGor
ATGGTCATTGAGGAGGACCAGGAGCTCATGGGCAGGCGCAATGGGCTGCTCGTGAGGTGACCACAGGGGAGATCTGGGTGTACTAAGTGGGGGCGGGGCAGTTCCAGCGAGCTGAGAGGAAGCAGTAATGGCAAGATGACTCATTCTAGGAATTGGCTGCAGCTTCTGGGAGGGAGTTGGAGACTGCCTTGTAATCCATTAACCATTTGTCTACTGCAGGGCTTTAAAAGAGCCAGCATCACAA
>gene=chr10_112261072-112261316; species=panTro
ATGGTCATTGAGGAGGACCAGGAGCTCCTGGGCAGGCGCAATGGGCTGCTCGTGAGGTGACCACAGGGGAGATCTGGGTGTACTAAGTGGGGGCGGGGCAGTTCCAGCGAGCTGAGAGGAAGCAGTAATGGCAAGATGACTCATTCTAGG-ATTGGCTGCAGCTTCTGGGAGGGAGTTGGAGACTGCCTTGTAATCCATTAACCATTTGTCTACTGCAGGGCTTTAAAAAAACCAGCATCACAA
>gene=chr10_112261072-112261316; species=papHam
ATGGTCATTGGGGAGGACCAAGAGCTCACGGGCAGGCGCAGTGGGCTGCTAGTGAGGTGACCACAGAGGAGATCTGGGTGTACTAAGTGGGGGCGGGGCAGTTCCAGCAAGCTGAGAGGAAGCAGTAATGGCAGGATGACTCATTCTAGGAATTGGCTGCAGCTTCTGGGAGGGAGTTGGAGACTGCCTTGTAATCCATTAACCATTTGTCTACTGCAGGGCTTTAAAAAAGCCAGCATCACAA
>gene=chr10_112261072-112261316; species=ponAbe
ATGGTCATTGAGGAGGACCAGGAGCTCATGGGCAGGTGCAATGGGCTGCTGGTGAGGTGACCACGGGGGAGAGCTGGGTGTACTAAGTGGGGGCGGGGCAGTTCCAGCGAGCTGAGAGGAAGCAGTAATGGCAAGATGACTCATTCTAGGAATTGGCTGCAGCTTCTGGGAGGGAGTTGGAGACTGCCTTGTAATCCATTAACCATTTGTCTACTGCAGGGCTTTAAAAAAGCCAGCATCACAA
>gene=chr10_112261072-112261316; species=rheMac
ATGGTCATTGGGGAGGACCGAGAGCTCACGGGCAGGCGCAGTGGGCTGCTAGTGAGGTGACCACAGAGGAGATCTGGGTGTACTAAGTGGGGGCGGGGCAGTTCCAGCAAGCTGAGAGGAAGCAGTAATGGCAGGATGACTCATTCTAGGAATTGGCTGCAGCTTCTGGGAGGGAGTTGGAGACTGCCTTGTAATCCATTAACCATTTGTCTACTGCAGGGCTTTAAAAAAGCCAGCATCACAA
>gene=chr10_114592399-114592619; species=hg19
TGTCCTCTTCCCTTACCTGGGTGGCCCCTGCATCCAATATGGAAATGTTTCCCAGAGAATCTCACTCATTATAGGTGAGCGGAGCCTGAAATGACTCATTCAGCAGAAATGTGGCCTCTCTCAGCAGTGGCCACGGGAGCCCATTTGAAATGCAAGAGGCTCCTCTGTGGGCCTGCCAAGCTCTGTAACTCAGCTCCCTCCCAGCCCTGGCCCTGCAGTA
>gene=chr10_114592399-114592619; species=bosTau
TGTCCTCTTGCCTTACCTGGGCAGCCCCCACATCCAGTATGGTAATGTTTCCCTGAGAACCTCACTCATTACAGGGGAACAGAG----------CTGACTCAGCAGAAATACGGCATTTC--GACAGTGGTCGCTGGAGCCCATTTGAAATGCAGAACACTTTTCCGAGGGCCTGTAGAGCGCTGTAGCTGC-CTCTGCCCCTGCCCAGGCCCTCCTACG
>gene=chr10_114592399-114592619; species=calJac
TGTCCTCTTCCCTTACCTGGGTGGCCCCCGCATCCAATATGGAAATGTTTCCTGGAGAATCTCACTCATTACAGGTGAACAGAGCCTGAAATGATTCACTCAGTGGAAATGTGGC--CTCTCAGCAGCGGCCACGGGAGCCCACTTGAAATGCAGGAGGCTCTTTTGTGGGCCGGTGGAGCTCTGTAACTCAGCTCCCTCCCTGCCCTGGCCTTGCAGTA
>gene=chr10_114592399-114592619; species=canFam
TGTCCTCTTGCCTTACGTGGGCAGCCCCCAAGTCCAATATGGTAATGCTTCCCGGAGCAGCTCACTCATTACAGGTGAACAGAGTCGGAAATAGCTTACTCGGCAGAATTGGGGCACCTCCCAGCAGTGGCCGCTGGAACCCGTTTGAAATGCAGGGGACTCTTCTCAGG--CCTTGGAGCTCTGCGG--AGGCGCCCCCGCTGCCCGGGCTCTCCTGTG
>gene=chr10_114592399-114592619; species=equCab
TGTGCTCTCGCCTTACCTGGGCGGCCCCCAAGTCCAATATGGTCCTGTTTCCCGGAGAACCTCACTCATTACAGGTGAATGGAGTCTGAAATGGCTGACTCAGCAGAAATGTGGCCTCTTCCGGCAGTGGCCATTGGAGCCCATTTGAAACGCAGGAATCTCTTGCTGGGTCCCTCGAAGCTTTGCTGCTGAGCTCTCCACCTGCCCAGGCCCTC---TG
>gene=chr10_114592399-114592619; species=gorGor
TGTCCTCTTCCCTTACCTGGGTGGCCCCTGCATCCAATATGGAAATGTTTCCCAGAGAATCTCACTCATTATAGGTAAGCGGAGCCTGAAATGACTCACTCAGCAGAAATGTGGCCTCTCTCAGCAGTGGCCACGGGAGCCCATTTGAAATGCAAGAGGCTCCTCC-TGGGCCTGCCAAGCTCTGTAACTCAGCTCTCTCCCAGCCCTGGCCCTGCAGTA
>gene=chr10_114592399-114592619; species=panTro
TGTCCTCTTCCCTTACCTGGGTGGCCCCTGCATCCAATATGGAAATGTTTCCCAGAGAATCTCACTCATTATAGGTAAGTGGAGCCTGAAATGACTCACTCAGCAGAAATGTGGCCTCTCTCAGCAGTGGCCACGGGAGCCCATTTGAAATGCAAGAGGCTCCTCCGTGGGCCTGCCAAGCTTTGTAACTCAGCTCCCTCCCAGCCCTGGCCCTGCAGTA
>gene=chr10_114592399-114592619; species=papHam
TGTCCTCTTCCCTTATCTGGGTGGCCCCTGCATCCAATATGGAAATGTTTCCTGGAGAATCTCACTCATTACAGGTGAGCGGAGCCTGAACTGACTCACTCAGCAGAAATGTGGCCTCTCTCAGCAATGGCCACGGGAGCCCATTTGAAATGCAAGAGACTCTTCCGTGGGCCTGTGGAGCTCTGTAGCTCAGCTGCCTCCCAGCCCTGGCCCTGCAGTA
>gene=chr10_114592399-114592619; species=ponAbe
TGTCCTCTTCCCTTACCTGGGTGGCCCCTGCATCCAATATGGAAATGTTTCCTGGAGAATCTCACTCATTATAGGTGAGCAGAGCCTGAAATAACTCACTCAGCAGAAATGTGGCCTCTCTCAGCAGTGGCCACGGGAACCCATTTGAAATGCAAGAGGCTCCTCCGTGGGCCTGTGAAGCTCTGTAGCTCAGCTCCCTCCCAGCCCTGGCCCTGCAGTA
>gene=chr10_114592399-114592619; species=rheMac
TGTCCTCTTCCCTTATCTGGGTGGCCCCTGCATCCAATATGGAAATGTTTCCTGGAGAATCTCACTCATTACAGGTGAGCGGAGCCTGAACTGACTCACTCAGCAGAAATGTGGCCTCTCTCAGCAATGGCCATGGGAGCCCATTTGAAATGCAAGAGACTCTTCCGTGGGCCTGTGGAGCTCTGTAGCTCAGCTGCCTCCCAGCCCTGGCCCTGCAGTA
>gene=chr10_114658462-114658706; species=hg19
ATCGGGCCTCGCTGACGTCATCAATTATGCATGGTCCTGGGCTAAGCCCTTGCGCTGTGGGACTTGGGGAAAGGTGCTTCCAGGGAGAGGGCAGCAGCGCGTTGAGTCACTTGCCTCTTGTTTAACTCTTTCCCTGCTGCCTCGACTCTGGAGGCGGGGTTTGGGCCTGGGGTTCCGTTTTGGGCGTCTCTGACAGGGCTTGTGTAGAGTAAGCCGGGTTTCCACCCCAGTCCGCTCCCTCCAC
>gene=chr10_114658462-114658706; species=bosTau
A-GGCGCCTGGCTGATGTTATCAATTATACATGGCGCTGAGCTAAG-CCCAGTACCCTGGGAATTGAGAGAAAG-----GCGATGGGAGAGTGG--GAGCAGGGGGTCACTTGCCTCTTGCTTAACCCTTTCCCTGCTGCCTCCTCCCTGG-GACAGAGTCTGGGCCTGGAGTTCTGTCCTGCGTG--TCTGCCAGGGTGTGTGTTGGGCAAGCTGGATTTCCGCTCCAG----TTCCATTCAT
>gene=chr10_114658462-114658706; species=calJac
----------------------------------------------------------------------------------------------------------------------------------------------------------------------------------------------------------------------------------------------------
>gene=chr10_114658462-114658706; species=canFam
A-GGGGCCTGGCTGAAGCTATTCATTATGCCTGGTCCTGGGCTGGGCCCCTGTACCCTGGGAACTGGAAAGACCTGGGGT---------------------CTGGATCACTCTCCTCTCACTCAACCCTTCCCTTGCTGCCTCAG-------GACAGGGTTTGGATCTGGAGATCTGTTCTGTGGGCCTCTGCCAGGGTTTGTGTTGGGCAAGCTGGATTTCCACTCCAA----TTCCATTCAT
>gene=chr10_114658462-114658706; species=equCab
A-AGGGCCCTACTGCTGTTATCAGTCACGCCTGGTCCTGTGCTATGCCCCCCCACCCCCAGAACTGGGAGAAGATGCTTCCCACGGGAGAGCTGCAGTGCAGAGGGTCA-----------CTTATCTCTTTCCCTGCTGCCTCAGCCCTGG-GACGAGGTTTGGGCCTGGCGG--TATTTTGTGTGTCTCTGCCACTGTTTGTGTTGGGCAAGCTGGATATCCGCTCCAG----GTCCATTCAG
>gene=chr10_114658462-114658706; species=gorGor
ATCGGGCCTCGCTGACGTCATCAATTATGCATGGTCCTGGGCTAAGCCCCTGCGCCGTGGGACTTGGGGAAAGGTGCTTCCAGGGGGAGGGCAGCAGCGCGTTGAGTCACTTGCCTCTTGTTCAACTCTTTC-CTGCTGCCTCGACTCTGGACGCGGGGTTTGGGCCTGGAGTTCCGTTTTGGGCGTCTCTGACAGGGCTTGTGTAGAGTAAGCCGGGTTTCCACCCCAGTCCGCTCCCTCCAC
>gene=chr10_114658462-114658706; species=panTro
ATCGGGCCTCGCTGACGTCATCAATTATGCATGGTCCTGGGCTAAGCCCCTGCGCCGTGGGACTTGGGGAAAGGTGCTTCCAGGGGGAGGGCAGCAGCGCGTTGAGTCACTTGCCTCTTGTTTAACTCTTTCCCTGCTGCCTCGACTCTGGAGGCGGGGTTTGGGCCTGGGGTTCCGTTTTGGGCGTCTCTGACAGGGCTTGTGTAGAGTAAGCCGGGTTTCCACCCCAGTCCGCTCCCTCCAC
>gene=chr10_114658462-114658706; species=papHam
ATCGTGCCTCGCTGACGTTATCAATTATGCATGGTCCTGGGCTAGGCCCCTGCACCCTGGGACTTGGAGAAAGGTGTTTCCAGTGGGACGGCAGCAGCATGTTGAGTCACTTGCCTCTCGTTTAACTCTTTCCCGGACACCTCGACTCTGGAGGCGGGGTTTGGGCCTGGGGTTCTGTTTCGGGCGTCTCTGACAGGGCTTGTGTAGGGTAAGCCGGGTTTCCACCCCAGTCCGCACCCTCCAC
>gene=chr10_114658462-114658706; species=ponAbe
ATCGGGCCTCGCTGACATAATCAATTATGCATGGTCCTGGGCTAAGCCCCTGCGCCGTGGGACTTGGGGAAAGGTGCTTCCAGGGGGAGGGCAGCAGCGCGTTGAGTCACTTGCCTCTTGTTTAACTCTTTCCCTGCTGCCTCGACTCTGGAGGCGGGGTTTGGGCCTGGGGTTCCGTTTTGGGCGTCTCTGACAGGGCTTGTGTAGAGTAAGCCGGGTTTCCACCCCAGTCCGCTCCCTCCAC
>gene=chr10_114658462-114658706; species=rheMac
ATCGTGCCTCGCTGACGTTATCAATTATGCATGGTCCTGGGCTAGGCCCCTGCACCCTGGGACTTGGAGAAAGGTGTTTCCAGTGGGACGGCAGCAGCATGTTGAGTCACTTGCCTCTCGTTTAACTCTTTCCCGGACACCTCGACTCTGGAGGCGGGGTTTGGGCCTGGGGTTCTGTTTCGGGCGTCTCTGACAGGGCTTGTGTAGGGTAAGCCGGGTTTCCACCCCAGTCCGCTCCCTCCAC
>gene=chr10_118648157-118648314; species=hg19
tttggaaaagctggaggaggagatgtggggagctggagaaactgtgggccagtcactgccacatgccagttaggtgagtcagcacatcaggaatgtcatgcacaagctataacagagcctgccctacacggaccttccgagggttaaaaaaaatttt
>gene=chr10_118648157-118648314; species=bosTau
tctggggaagctagaaggggagatggggg--------------------cagctg-tgccacatgccagctaggtga----------------caatgtgcatgagcagtaaaagcacctgccctacacacactttcagagcattaaaaaaaa----
>gene=chr10_118648157-118648314; species=calJac
tttggagaagctgaagaaagagacgtggggagctggagaaactgtggatcagtcactgccacatgccggttaggtaagtcagcacatcagcaatgtcatgcacaagctataacagagtctgccctacacggaccttctgagggttaaaaacattttt
>gene=chr10_118648157-118648314; species=canFam
tttggaaaagctgaaggaggagctggggggagctggaaaaactgtgggccagctgctatcacatgccagctaggtga----------------cacctcatatgaactgtagcagcacctgccctagatggacctttggagccttacaaaaga----
>gene=chr10_118648157-118648314; species=equCab
tttggagaagcgggaggaggagacagagggaactggagactctgggggccagctgctgccacatgccaactaggtga----------------ctacatgtgtgaactgaaacaatacctcttctactcggaccttcagagtgttaaaaaaaa----
>gene=chr10_118648157-118648314; species=gorGor
tttggaaaagctggaggaggagatgtggggagctggagaaactgtgggccagtcactgccacatgccagttaggtgagtcagcacatcaggaatgtcatgcacaagctataacagagcctgccctacacggaccttccgagggttaaaaaaaatttt
>gene=chr10_118648157-118648314; species=panTro
tttggaaaagctggaggaggagatgtggggagctggagaaactgtgggccagtcactgccacatgccagttaggtgagtcagcacatcaggaatgtcatgcacaagctataacagagcctgccctacacggaccttccgagggttaaaaaaaatttt
>gene=chr10_118648157-118648314; species=papHam
tttggaaaagctggaggaggaaatgtggggagctgaagaaactgtgggccagtcactgccacgtgccagttaggtgagtcaggacatcaggaatgtcatgcacgagctataacagagcctgccctacacggactttccgagggttaaaaaaagtttt
>gene=chr10_118648157-118648314; species=ponAbe
tttggaaaagctggaggaggagatgtggggagctggagaaactgtgggccagtcactgccacatgccagttaggtgagtcagcacatcaggaatgtcatgcacaagctataacagagcctgccctacacagaccttccgagggttaaaaaaaatttt
>gene=chr10_118648157-118648314; species=rheMac
tttggaaaagctggaggaggagatgtggggagctggagaaactgtgggccagtcactgccacgtgccagttaggtgagtcaggacatcaggaatgtcatgcacaagctataacagagcctgccctacacggaccttccgagggttaaaaaaagtttt
>gene=chr10_119300894-119301138; species=hg19
CAGAGAGCAGCGCCAGCAGCCTGGGGATGTGATCATAATTATGCCGCCGCGCGAGCCAATGGGGACGAGGGAACTCGGTCCTAAAATCATCCCAAAACCGAAGGCGAGCTCGAAAATGCGGACACGGCCCGGGACCGGAGATGCGATCCGTAGTCGTTAGTTGCACTGGGTTTGCACAGCAACCACCACCCCCCCACCAACCCCGGGACAACAGATGGCataataataataatagaaataataa
>gene=chr10_119300894-119301138; species=bosTau
CAGAGAGCAGCGCCAGCAGCCTGGGGATGTGATCATAATTATGCTGCTGCGTGAGCCAATGGGGACGAGGGAACTCGGCCCTAAAATCATCCCAAAACCGAAGGCAAGCTCGAAAATGCGGACACGGCCTGGGACTGGAGAAACGATCTGCACTCCCTAATTGTACGGGGTTTGCACAGCAAC-------------CCGCCCCTGGGACGACAGATGGC---AGaataataatagaaatagtga
>gene=chr10_119300894-119301138; species=calJac
CAGAGAGCAGCGCCAGCAGCCTGGGGATGTGATCATAATTATGCCGCCGCGCGAGCCAATGGGGACGAGGGAACTCAGCCCTAAAATCATCCCAAAACCAAAGGCGAGCTCGAAAATGCGGACAAGGCCTGGGACTGGAGATGCTATCCGCAGTCTCTAGTTGCACTGGGTTTGCACAGCAAC-------------CCGACCGTGGGACTACAGATGGC---AGaataataatagaaataataa
>gene=chr10_119300894-119301138; species=canFam
CAGAGAGCAGCGCCAGCAGCCTGGGGATGTGATCATAATTATGCCGCGGCGCGAGCCAATGGGGACGAGGGAACTCGGCCCTAAAATCATCCCAAAACCGAAGGCGAGCTCGAAAATGCGGACACGGCCCGGGACCGGAGACGCGATCTGCAGTCCCTAGCTGCACT------GCTCAGCAAC-------------CCGCCCCTGGGAAGACAGATGGC---GGaataataatagaaataataa
>gene=chr10_119300894-119301138; species=equCab
CAGAAAGCAGCGCCAGCAGCCTGGGGATGTGATCATAATTATACCGCTGCGTGAGCCAATCGCGACGAGGGAACTCGGCCCTAAAATCGGCCCAAAACCGAAGGCAAGCTCGAAAATGCGGACACGGCCCGGGACCGGAGACGCGATCTGCCGTCCCTAGTTTCGCTGGGTTAGCAAAGCAAC-------------CCGCCCCTGGGACGACAGATGGC---AGAATGAT---GGAaataataa
>gene=chr10_119300894-119301138; species=gorGor
CAGAGAGCAGCGCCAGCAGCCTGGGGATGTGATCATAATTATGCCGCCGCGTGAGCCAATGGGGACGAGGGAACTCGGTCCTAAAATCATCCCAAAACCGAAGGCGAGCTCGAAAATGCGGACACGGCCTGGGACCGGAGATGCGATCCGTAGTCGTTAGTTGCACTGGGTTTGCACAGCAACCACCGCTCCC---CCAACCCCGGGACAACAGATGGC---ataataataatagaaataataa
>gene=chr10_119300894-119301138; species=panTro
CAGAGAGCAGCGCCAGCAGCCTGGGGATGTGATCATAATTATGCCGCCGCGCGAGCCAATGGGGACGAGGGAACTCGGTCCTAAAATCATCCCAAAACCGAAGGCGAGCTCGAAAATGCGGACACGGCCTGGGACCGGAGATGCGATCCGTAGTCGTTAGTTGCACTGGGTTTGCACAGCAACCACACCCCCCCCCCCAACCCCGGGACAACAGATGGC---ataataataatagaaataataa
>gene=chr10_119300894-119301138; species=papHam
CAGAGAGCAGCGCCAGCAGCCTGGGGATGTGATCATAATTATGCCGCCGCGCGAGCCAATGGGGACGAGGGAACTCGGTCCTAAAATCATCCCAAAACCGAAGGCGAGCTCGAAAATGCGGACACGGCCTGGGACCGGAGAAACGATCCATAATCCCTAGTTGCACTGGGTTTGCACAGCAACCCCCCCTCCC----------CGGGACAACAGATGGC---ataataataatagaaataataa
>gene=chr10_119300894-119301138; species=ponAbe
----------------------------------------------------------------------------------------------------------------------------------------------------------------------------------------------------------------------------------------------------
>gene=chr10_119300894-119301138; species=rheMac
CAGAGAGCAGCGCCAGCAGCCTGGGGATGTGATCATAATTATGCCGCCGCGCGAGCCAATGGGGACGAGGGAATTCGGTCCTAAAATCATCCCAAAACCGAAGGCGAGCTCGAAAATGCGGACACGGCCTGGGACCGGAGAAACGATCCATAATCCCTAGTTGCACTGGGTTTGCACAGCAACCCCCCCTCCC----------CGGGACAACAGATGGC---ataataataatagaaataataa
>gene=chr10_121075148-121075392; species=hg19
GGAGCTGAGTCCTGAAAGCCCACCTGGGTAGAAAAGAACTGGATGGAGTCTTTAGTCCTGCAGACATCACAGGCAGAATTGTGACACTGCCTTCCACTCTGCAGATGAGTCATCGGCCTTTTGTGGCTGGGAACGCGGTAGAGTGATCCTTCCACATGCAGTCACTGCGACACCTGAGACCCTCCCAGACTGATTCAGTTGCGTTGAGAGCAGCTTCTCCGGTTTTCAGGGCTTTCCTTCCTCC
>gene=chr10_121075148-121075392; species=bosTau
GAAACTGAGTCCTGCAAGCTCACCTGGGTAGAAAGGAATGGAACAGACTCTGTAACTCCACCGACGTCACAGGCAGTGTTGTCACAGAGCCTTCCACT--GCTGCTGAGTCATCAGCCAC-TGTGGCTGGGAACACAG-AGAGCGAGCCTTCCACGA--GGTCCCAGGGATGCTCGAGACCCTCCCAGACTGATCCAAGTGTGCTGAGAGCCACACCTCTGGTTTTCATGGCTCTCACCCC---
>gene=chr10_121075148-121075392; species=calJac
GGAGCTGAGTCC-GAATGCCTACTTGGGTAGAACAGAACTGGATGGAGTCTTTAGCCCCGCAGACATCACAGGTGGAATTGTAACACTGCCTTCCACTCTGCTGATGAGTCATCAGCCTTTTGTGGCTGGGAATGCAGTGGAGGCATCCTTCCCCCTGCAGTCACTGCGACACCTGAGACCCTCCCAGACTGCTTCAGTTGCGTTGAGAGCAGCTTCTCCAGTTTTCATGGCTTTCCTTCC---
>gene=chr10_121075148-121075392; species=canFam
GAAACTGACTCCTGAAAGCTCACCTGGGTAGAAGGGACTTGAACAGATTCCTTAGCCCCACAGACGTCACAGGCAAAATTGTAACACTACCTTCCACT--TCGGGTGAGTCATCAGCCCCTTGTGGCTGGGAACACAG-AGAGAAATCCTTCCACGTACAGTCACCAAGATACTCGAGAACTTCCCAGACTGATCAAAGTGCGTTGAGAGAGGCCCTTCCAGTTTCCATGCTCCCCGCACC---
>gene=chr10_121075148-121075392; species=equCab
----------------------------------------------------------------------------------------------------------------------------GGCTGGGAACACAG-AGAG----CCTTCCACAGACAGTCACTAGGCTGCTC-AGAACCTCCCAGACGGACCAAAATATGTTCAGAGCAGCCCCTCCAATTTTCCTGGTCTCCCCTCT---
>gene=chr10_121075148-121075392; species=gorGor
GGAGCTGAGTCCTGAAAG-----CTGGGTAGAAAAGAACTGGATGGAGTCTTTAGTCCTGCAGACATCACAGGCAGAATTGTGACACTGCCTTCCACTCTGCAGATGAGTCATCGGCCTTTTGTGGCTGGGAACGCGGTAGAGTGATCCTTCCACATGCAGTCACTGCGACACCTGAGACCCTCCCAGACTGATTCAGTTGC-TTGAGAGCAGCTTCTCCGGTTTTCAGGGCTTTCCTTCCTCC
>gene=chr10_121075148-121075392; species=panTro
GGAGCTGAGTCCTGAAAGCCCACCTGGGTAGAAAAGAACTGGATGGAGTCTTTAGTCCTGCAGACATCACAGGCAGAATTGTGACACTGCCTTCCACTCTGCAGATGAGTCATCGGCCTTTTGTGGCTGGGAACGCGGTAGAGTGATCCTTCCACATGCAGTCACTGCGACACCTGAGACCCTCCCAGACTGATTCAGTTGCGTTGAGAGCAGCTTCTCCGGTTTTCAGGGCTTTCCTTCCTCC
>gene=chr10_121075148-121075392; species=papHam
GGAGCTGAGTCCTGAAAGCCCACCTAGGTAGAAAAGAACTGGATGGAGTCTTTAGTCCCGCAGACATCGCAGGCGGAATTGTGACACTGCTTTCCACTCTGCAGATGAGTCATCGGCCTTTTGTGGCTGGGAACGCAGTGGAGTGATCCTTCCGCATGCAGTCACTGCGACACCTGAGACCCCCCCAGACTGATTCAGTT-----GAGAGCAGCTTCTCCAGTTTTCAGGGCTTTCCTTCC---
>gene=chr10_121075148-121075392; species=ponAbe
-------------------------------------------------------TCCTGCAGACATCACAGGCAGAACTGTGACACTGCCTTCTACTCTCCATATGAGTCATCGGCC-TTTGTGGCTGGGAATGCAGTAGAGTGATTCTTCCACATGCAGTCACGGCGACACCTGAGACCCTCCCAGACTGATTCAGTTGCGTCGAGAGCAGCTTCTCCAGTTTTCAGGGCTTTCCTTCCTCC
>gene=chr10_121075148-121075392; species=rheMac
GGAGCTGAGTCCTGAAAGCCCACCTGGGTAGAAAAGAACTGGATGGAGTCTTTAGTCCCGCAGACATCGCAGGCGGAATTGTGACACTGCTTTCCACTCTGCAGATGAGTCATTGGCCTTTTGTGGCTGGGAACGCAGTGGAGTGATCCTTCCGCATGCAGTCACTGCGACACCTGAGACCCCCCCAGACTGATTCAGTT-----GAGGGCAGCTTCTCCAGTTTTCAGGGCTTTCCTTCCTCC
>gene=chr10_121410748-121410992; species=hg19
ggcgACTCCGGCCCGGGCACGCGCACGAGTCGGAAGGGGGAGGGGCGGGAGGAGGTGGGGGAGGGGCGAGCGGGCCGAGGCCCCGCCCCCGCTCCTCTGCCCCGCCCGCCGCGATTATAGCCGATGACTCAGGGCGGAGCTCCGCATCCAACCCCGGGCCGCGGCCAACTTCTCTGGACTGGACCAGAAGTTTCTAGCCGGCCAGTTGCTACCTCCCTTTATCTCCTCCTTCCCCTCTGGCAGC
>gene=chr10_121410748-121410992; species=bosTau
GCCCAGCTCAG-----CAACTCCGCCAGGG--------------------------------------------------------------------CCCCCGCCCCC-------------------------CGGAGCCGCGAAT-------------------------------------------------------------------------------------------------
>gene=chr10_121410748-121410992; species=calJac
-----------------------------------------------------------------------------------------------------CCGCCCGCCGCGATTATAGCCGATGACTCAAGGCGGAGCTCCGCATCCAACC-CAGGCCGCGGCCAACTTCTCTGGACGGGACTAGAAGTTTCTAGCCGGCCAGTTGCTACCTCCCTTTATCTCCTCCTTCTCCTCTGGCAGC
>gene=chr10_121410748-121410992; species=canFam
----------------GGCCCCGCACgagggaggggagggggaggaggaggagggaggag---gGGCAGGGCGCCCGAGgccccgccccgcccgccccgccccgcccgccccgATTATAGCCGATGACTCAGGGCGGAGCTCCGCATCCAACCCGC--TCGCCGCCAACTTCTCTGGATGGGACCAGAAGTTTCTAGCCGGCCAGTTGCTACCTCCCTTTATCTCCTTC---CCGGTTGGCAGC
>gene=chr10_121410748-121410992; species=equCab
GGCGATCTCAGCC---GGCCCCCGACGACGCTGGGCTAGAGGAGTCCGCGTCAGCACGAG---GGGCTAGG---ACGAGGCC------------------------------------------------------------------------------------------------------------------------------------------------------------------
>gene=chr10_121410748-121410992; species=gorGor
----------------------------------------------------------------------------------------------------------------------------------------------------------------------------------------------------------------------------------------------------
>gene=chr10_121410748-121410992; species=panTro
-------------------------------------------------------------------------------------------------------------------------------CTCAGGGCAGAGCTCCGCATCCAACCCCGGGCCGCGGCCAACTTCTCTGGACTGGACCAGAAGTTTCTAGCCGGCCAGTTGCTACCTCCCTTTATCTCCTCCTTCCCCTCTGGCAGC
>gene=chr10_121410748-121410992; species=papHam
ggcgACTCCGGCCCGGGCACGCGCACGAGACGGCGGGGGGAGGGGCGGGAGAAGGTGGGGGAGGGGCGAGCGGGTCGAGgccccgccccggcccctcagccccgcccGCCGCGATTATAGCCGATGACTCAGGGCGGAGCTCCGCGTCCAACCCCGGGCCGCGGCCAACTTCTCTGGACTGGACCAGAAGTTTCTAGCCGGCCAGTTGCTACCTCCCTTTATCGCCTCCTTCCCCTCTGGCACC
>gene=chr10_121410748-121410992; species=ponAbe
ggcgacccgggcccgggcACGCGCACGAGGCGGAGGGGGGAGGGGCGGGAGGAGGTGGGGGAG-----------------------------------------------------------------------CGGAGCTCCGCATCCAACCGCGGGCCGCAGCCAACTTCTCTGGACTGGCCCAAAAGTTTCTAGCCGGCCAGTTGCTACCTCCCTTTATCTCCTCCTTCCCCTCTGGCAGC
>gene=chr10_121410748-121410992; species=rheMac
ggcgACTCCGGCCCGGGCACGCGCACGAGACggcggggggaggggcgggagaaggtgggggaggggcgagcggggagaggccccgccccggcccctcagccccgcccGCCGCGATTATAGCCGATGACTCAGGGCGGAGCTCCGCGTCCAACCCCGGGCCGCGGCCAACTTCTCTGGACTGGACCAGAAGTTTCTAGCCGGCCAGTTGCTACCTCCCTTTATCGCCTCCTTCCCCTCTGGCACC
>gene=chr10_123219401-123219554; species=hg19
ccttagaacccacagatttgagtgaattctaatcttggccaaaacTGGCAGGAGTGAGGGGGTGTTGGGGAGGGAGGATGAGTCAGAGATTCCACCCTTCAGAGGGGGCAGCCTAATATGGCATTGGGGAGCCACAGGAGACGACTTAGGTAT
>gene=chr10_123219401-123219554; species=bosTau
CCTTAGAACCCACAGATTTGAGTGAATTCTAATCTTGGCCGAAACTGGCAGGAGTGTGAGGGTGTGGGGG-GGGAGGATGAGTCAGAGATTCCACCCTTCAGAGGGGGCAGCCTAATATGGCATTGGGGAGCCACGAGAGACGACTTAGGTAT
>gene=chr10_123219401-123219554; species=calJac
CcttagaacccacagatttgagtgaattctaatcttggccaaAACTGGCAGGAGTGAGGAGGTGTGGGGGAGGGAGGATGAGTCAGAGATTCCGCCCTTCAGAGGGGGCAGCCTAATATGGCATTGGGGAGCCATGGGAGACAACTTAGATAT
>gene=chr10_123219401-123219554; species=canFam
CCTTAGAACCCACAGATTTGAGGGAATTCTAATCTTGGCCAAAACTGGCAAGAGTGAGGGGGTGTGGGGG-GGGAGGATGAGTCAGAGATTCCACCCTTCAGAGGGGGCAGCCTAATATGGCATTGGGGAGCCATGAGAGACGACTTAGGTAT
>gene=chr10_123219401-123219554; species=equCab
CCTTAGAACCCGCAGATTTGAGTGAATTCTAATCTTGGCCCAAACTGGCAGGAGTGAGGGG--GTGGGGG-GGGGGGATGAGTCAGAGATTCCACCCTTCAGAGGGGGCAGCCTAATATGGCATTGGGGAGCCACGAGAGACGACTTAGGTAT
>gene=chr10_123219401-123219554; species=gorGor
ccttagaacccacagatttgagtgaattctaatcttggccaaaacTGGCAGGAGTGAGGGGGTGTTGGGGAGGGAGGATGAGTCAGAGATTCCACCCTTCAGAGGGGGCAGCCTAATATGGCAT-GGGGAGCCACAGGAGACGA-TTAGGTAT
>gene=chr10_123219401-123219554; species=panTro
ccttagaacccacagatttgagtgaattctaatcttggccaaAACTGGCAGGAGTGAGGGGGTGTTGGGGAGGGAGGATGAGTCAGAGATTCCACCCTTCAGAGGGGGCAGCCTAATATGGCATTGGGGAGCCACAGGAGACGACTTAGGTAT
>gene=chr10_123219401-123219554; species=papHam
ccttagaacccacagatttgagtgaattctaatcttggccaaaacTGGCAGGAGTGAGGGGGTGTGGGGGAGGG-GGGTGAGTCAGAGATTCCGCCCTTCAGAGGGGGCAGCCTAATATGGCATTGGGGAGCCACGGGAGACGACTTAGGTAT
>gene=chr10_123219401-123219554; species=ponAbe
ccttagaacccacagatttgagtgaattctaatcttggccaaAACTGGCAGGAGTGAGGGGGTGTTGGGGAGGGAGGATGAGTCAGAGATTCCGCCCTTCAGAGGGGGCAGCCTAATATGGCATTGGGGAGCCACGGGAGACGACTTAGGTAT
>gene=chr10_123219401-123219554; species=rheMac
CCTTAGAACCCACAGATTTGAGTGAATTCTAATCTTGGCCAAAACTGGCAGGAGTGAGGGGGTGCGGGGGAGGG-GGATGAGTCAGAGATTCCGCCCTTCAGAGGGGGCAGCCTAATATGGCATTGGGGAGCCACGGGAGACGACTTAGGTAT
>gene=chr10_125399617-125399861; species=hg19
CCCTGACCTCAGACCTTATTGGAAAATCAGCTCTTCTCTAAAAGGAGCAGGAGGCAGAGACTGCAACAAACTCTGCTCGGGGTCAGGGCTGACAGGCCTTTGTGATGGATTCCAGTCTCTGTGACTCACTCATTGTAAATTTGCAAGTAGCTTCAATGGTCAAATAGACAGCATTGCTGTTTGggagcagcaggacaaagaggcaagcctgggcttttgagtcattttatcgaaaaaggaatcc
>gene=chr10_125399617-125399861; species=bosTau
CC-------CAGATCTTATTGAACAGTTAGCTGTTCTCTTAAAAGAACAGG--ACAGA--CTGTCGTAGACTCTACCAGGG-TCAAGGCTGAGAGGATTTTATGATCAGTTCCAGTCTGTCTCAA--ACTCCAAGTAAACTTACAAATAACTCGAATGAACAGACAGACCT--------------------------------CAGGAGTggggtttcgagtcctttaacctgagatggaatcc
>gene=chr10_125399617-125399861; species=calJac
CCCTGCCCTCAGATCTTATTGGAAAATCAGCTATTCTCTAAAACGAGCAGGAGGCAGAGACTGCAGCAAACTCTGCTGTGCGTCAGGGCTCATAGTCCTCTGTGTTGCATTCCAGTCTCCGTCACTCACTTG-TGTCCATTTGCAATTAGCTCAagtggtcaaatggacc------------------------------------------gcttttgagtcattttatctaaaaaggaatcc
>gene=chr10_125399617-125399861; species=canFam
CCAGGCTCTCAGATCTTGCTGGTAAGCCAGCTCTCCTCTAAAAAGAGAAGGCAACAGAGACTTCTACGAATTCTGCTGGAA-TCAGGGCTGATATGTCTTTGTGATGGATTCCAG--TCTCCAACTCACTCAAAGTAAACTTGAAAATAGCTCAAATGAGTGAACAGACCTCATCGCTCTCTGgggtcagcaggacgaagaggcaagagtggggttttgagtcattttgcctgacaaggaat-c
>gene=chr10_125399617-125399861; species=equCab
CAATGCCCTCAGGTTTTATTGGAAAGTCAGCTCTTCTCTAAAAAGGGCCAGAAACAGAGACTGTGACAGACTCTGCTGGGG-TCAAGACTAATAGGCCTTTGTGATTGATTCTAGTCTCTCTGACTCACTCAAAGTAAACTCGGAAAGAGCTCAAAAGAGAGGACAGACCTCATCACTGTGCaggggcaggaggacaaagaggcaagagtgggtctttgagtcattttatcagagatgggatcc
>gene=chr10_125399617-125399861; species=gorGor
-------------CCTTATTGGAAAATCAGCTCTTCTCTAAAAGGAGCAGGAGGCAGAGACTGAAACAAACTCTGCTGGGGGTCAGGGCTGACAGGCCTTTGTGATGGATTCCAGTTTCTGTGACTCACTCATTGTAAATTTGCAAGTAGCTTCAATGGTCAAATAGACAGCATTGCTGTTTGGGAGCAGCAGGACAAATAGGCAAGCCTgggcttttgagtcattttatctaaaaaggaatcc
>gene=chr10_125399617-125399861; species=panTro
CTCTGCCCTCAGACCTTATTGGAAAATCAGCTCTTCTCTGAAAGGAGCAGGAGGCAGAGACTGCAACAAACTCTGCTGGGGGTCAGGGCTGACAGGCCTTTGTGATGGATTCCAGTCTCTGTGACTCACTCATTGTAAATTTGCAAGGAGCTTCGATGGTCAAATAGACAGCATTGCTGTTTGggagcagcaggacaaagaggcaagcctgggcttttgagtcattttatctaaaaaggaatcc
>gene=chr10_125399617-125399861; species=papHam
C-CTGCCCTCAGATCTTATTGGAAAATCAGCTCTTCTCTAAAAGGAGCAGGAGGCAGAGACTGCAACAAACTCTGCTGGGGGTCAGGGCTGACAGGCCTTTGTGATGGATTCCAGTCTCTATGATTCACTCATTGTAAATTGGCAAGTAACTCCAATGGTCAAATAGAGAGCATTGCTGTTTGggagcagcaggacaaagaggcaagcctgggcttttgagtcattttatctaaaaaggaatcc
>gene=chr10_125399617-125399861; species=ponAbe
CCCTGCCCTCAGATCTTACTGGAAAATCAGCTCTTCTCTAAAAGGAGCAGGAGGCAGAGACTGCAACAAACTCTGCTGGGGGTCAGGGCTGACAGACCTTTGTGATGGATTCCAGTCTCCGTGACCCACTCATTGTAAATTTGCAAGTAGCTTCAATGGTCAAATAGACAGCATTGCTTTTTGGGAGCAGCAGGACAAAGAGGCAAGCCTGGGCTTTTGTGTCATTTTATCTAAAAAGgaatcc
>gene=chr10_125399617-125399861; species=rheMac
C-CTGCCCTCAGATCTTATTGGAAAATCAGCTCTTCTCTAAAAGGAGCAGGAGGCAGGGACTGCAACAAACTCTGCTGGGGGTCAGGGCTGACAGGGCTTTGTGATGGATTCCAGTCTCTATGACTCACTCATTGTAAATTGGCAAGTAACTCCAATGGTCAAATAGACAGCATTGCTGTTTGggagcagcaggacaaagaggcaagcctgggcttttgagtcattttatctaaaaaggaatcc
>gene=chr10_126736716-126736960; species=hg19
TGGAAACCCCCACGTGGGCTGACCTTTTCCTGTTGCAGCCCTTCCTGGGAGCTGGCCCAGCCCAAGGGAGGCCTGGTGTCCAGCGATGGGGCCCTTTGGCCAGCAGAGGGCACTGCACACCCTGCATGGCCTTCCAGAGGCTGCAGAGACAGCCATGAGCCACCATCCTCATTTCTATCCCAACTTAAGCTCTACAAGCACCTGGAGAAAATAAGATCAGCTACTCCTAGAAGGGAAGGCCTGG
>gene=chr10_126736716-126736960; species=bosTau
TGGAAA-CCCAG-GAGTCCAACCTTC----TGTTCTGGTCATTCCT-GGAGCAGGCCCA-CCCAGAGGAGGCCGGGCGCCCAGCAGTGGGGCCCGTCGGCCAGCAGAGGGCACTGCACACCCTGCAGGGCCTTTCTGAGGCGGCAGAGGCCGCCGGGACTCCTCTTGCTCCTTTCAAT-CTAACTTGGACTCTGTGAGAATCTGGAGAAAGTGAGACCAGATACCTCGAAAAGGGAAGGTCTGA
>gene=chr10_126736716-126736960; species=calJac
TGGAAACCCCCATGTGGGCTGACCTGT---------------TCCTGGGATCTGGCCCAGCCCA----AGGCCTGGCATCCAGTGATGGGGTCCTCTGGCCGGCAGAGGGCACTGCACACCCTGCATGGCCTTCCAGAGGCTACAGAGTCAGCCGTAAGTCACCACCCTCATTTCTATCCCCACTTGGGCTCTACCAGCACCTGGAGAAAATAAGATCATCTGCCACCGGAAGGGATGGCCTGG
>gene=chr10_126736716-126736960; species=canFam
TAGAAACCCTGGTGTGGGCCGACCTTGT--GGGTCTAAGCCTTTCC-------------------AGCAGGCCTGGCGCCCAGCGATGGGGCCCTTTGGCCAGCAGAGGGCACTGCACACCCGGCGTGGCCTTCC-CAGGCCACAGAGCCCACAGACACTGGCCTAGTTCATTTCAATCCCG---TGGACTCTACAAGAACC----------------------CTCCAGAAGGAAAGGCCTGA
>gene=chr10_126736716-126736960; species=equCab
CAGAAACCCC-GTGCGGGCCACCCTTCTCCTGTTCCAGCCCTTCCCCCCAGCAGGCCCA-CCTAGAGGAGGCCTGGAGCCCAGCGATGGCGCCCTTCGGCCGACAGAGGGCACCACACGCCCTGCACAGCCTTCCGGAGGCAGCAGTGACCGCCAGGACTCGCCTTGCTCATTTCAATCCCAACTTTGACTCTACAAGAACCTGGAGAAAATGAGACCAGATAACTCCAGAAGGAAAGGTCTGA
>gene=chr10_126736716-126736960; species=gorGor
TGGAAACCCCCACATGGGCTCACCTTTTCCTGTTGCAGCCCTTCCTGGGAGCTGGCCCAGCCCAAGGGAGGCCTGGTGTGCAGTGATGGGGCCCTTTGGCCAGCAGAGGGCACTGCACACCCTGCATGGCCTTCCAGAGGCTGCAGAGACAGCCGTGAGTCACCATCCTCATTTCTAT-CCAACTTAAGCTCTACAAGCACCTGGAGAAAATAAGATCAGCTACTCCTAGAAGGGAAGGCCTGG
>gene=chr10_126736716-126736960; species=panTro
TGGAAACCCCCACGTGGGCTGACCTTTTCCTGTTGCAG-CCTTCCTGGGAGCTGGCCCAGCCCAAGGGAGGCCTGGTGTCCAGCGATGGGGCCCTTTGGCCAGCAGAGGGCACTGCACACCCTGCATGGCCTTCCAGAGGCTGCAGAGACAGCCATGAGTCACCATCCTCATTTCTATCCCAACTTAAGCTCTACAAGCACCTGGAGAAAATAAGATCAGCTACTCCTAGAAGGGAAGGCCTGG
>gene=chr10_126736716-126736960; species=papHam
TGGAGACCCCCTCATGGGCTGACCTTTTCCTGCTGCAGCCCGTCCTGGGAGCTGGCCCAGCCCAAGGGAGGCCTGGTGTCCAGCGATGGGGCCCTTTGGCCGGCAGAGGGCACTGCACACCCTGCATGGCCTTCCAGAGGCCTCTTG----GCCATGAGTCACCATCCTCATTTCTATCCCAACTTGGGCTCTACAAGCACCTGGAGAAAATAAGATCGGCTACTCCTAGAAGGGAAGGCCTGG
>gene=chr10_126736716-126736960; species=ponAbe
TGGAAACCCCCACGTGGGCTGACCTTTTCCTGTTGCAGCCCTTCCTGGGAGATGGCCCAGCCCAAGGGAGGCCTGGTGTCCAGCGATGGGGCCCTTTGGCCGGCAGAGGGCACTGCACACCCTGCATGGCCTTCCAGAGGCTACAGAGACAGCCATGAGTCACCATCCTCATTTCTATCCCAACTTGAGCTCTACAAGCACCTGGAGAAAATAAGATCAGCTACTCCTAGAAGGGAAGGCCTGG
>gene=chr10_126736716-126736960; species=rheMac
TGGAGACCCCCTCGTGGGCTGACCTTTTCCTGCTGCAGCCCGTCCTGGGAGCTGGCCCAGCCCAAGGGAGGCCTGGTGTCCAGCGATGGGGCCCTTTGGCCGGCAGAGGGCACTGCACACCCTGCATGGCCTTCCAGAGGCCTCTTG----GCCATGAGTCACCATCCTCATTTCTATCCCAACTTGGGCTCTACAAGCACCTGGAGAAAATAAGATCGGCTACTCCTAGAAGGGAAGGCCTGG
>gene=chr10_126772840-126773084; species=hg19
GTGCATCACAAAGGATGCCTTGAGGGGCTTGGGGAACATCTCAGGGAAGAAGCTGCACGGAGAACGGTCCAGTCATCCTTCTATTTCGAGCCAACAGCAGCCCCGTGGAAGGAAAGGTGACTAAATGAGAAGGAATGTGACTCAGAGGGAGGCGCTCTGGAGGCCTCTGTGCCTACCCCAGGAGGGGCTGGCCTCTAGGTGGAGTCCCTACCAGTCCGGAGGCTCCCGCCCAAACCTTCCCCAT
>gene=chr10_126772840-126773084; species=bosTau
--------------------------------------------------------------------------------------------------------------------------------------------------GGGAGGCCAGCCCAGGGTCCT---------TCTAGGAGGAGCCCAGGGCACGGGTGCGTTCCGGCAGCCCTACTTGCCCCACAC----CCCCTCCCTG
>gene=chr10_126772840-126773084; species=calJac
GCGCATC--------------GAGGGGCACAGGGAGCATCACAGGAAAGAAGCCGCAGGGAGAAAGGTCCAGTCATCCTTCTATTTCTAGCC-ATAGCAGTCCCGGAGAAGGAAAGGTGACTAAATGAGAAGGAACATGACTCAGAGGGAGGCGCTCCACAGACCGCTGTGCCCCCCCCAAGAGGGGCTGGCTTCCAGGTGGAAT-CCTACCAGTCCAGCGGCTCCCACCC-AACCCTCCCCAT
>gene=chr10_126772840-126773084; species=canFam
GCGCATCATGCCGTCCCCTAGTCAGGGCACCGAGGCCGGCGCAGGGCA----CTGCAGGGAGGCCAGTCCAGCCATCCTTCTATTTGGAGCCCACAGCCAACGA------GGAAAGGTGACT-AATGATTAAGAG-CTGGCGGAGAAGGAGGTGCTCGGGAGGCCACTGCCC--ATCCCAGGAGGGCCACCCTCCT---TGGAGCAACTGGTGTCCTGTTGACACCTACC----CTAAGCCTCT
>gene=chr10_126772840-126773084; species=equCab
-----------------------------------------------------------GGGACTGGTCCAGTGATCCTTCTACCTGGAGCCCACAGCC-ATGT------GGAAGGGTGACT-AATGAGCAAGAGCCTGGCTAAGA--GAGGCCCTCTGGACGCCGCC-------TCCTAGG-----------------TGGAGCTGCTGCACTACTGTTGGTACCCACC----CACCTCGCCT
>gene=chr10_126772840-126773084; species=gorGor
GTGCATCACGAAGGACGCCTTGAGGGGCTTGGGGAACATCTCAGGAAAGAAGCTGCACAGAGAACGGTGCA-TCATCCTTCTATTTCGAGCCAACAGCAGCCCCGTGGAAGGAAAGGTGACTAAATGAGAAGGAATGTGACTCAGAGGGAGGCGCTCTGGAGGCCTCTGTGCCTACCCCAGGAGGGGCTGGCCTCTAGGTGGAGTCCCTACCAGTCCGGAGGCTCCCGCCCAAACCTTCCCCAT
>gene=chr10_126772840-126773084; species=panTro
GTGCATCACGAAGGACGCCTTGAGGGGCTTGGGGAACATCTCAGGAAAGAAGCTGCACGGAGAACGGTCCAGTCATCCTTCTATTTCGAGCCAACAGCAGCCCCGTGGAAGGAAAGGTGACTAAATGAGAAGGAATGTGACTCAGAGGGAGGCGCTCTGGAGGCCTCTGTGCCTACCCCAGGAGGGGTTGGCCTCTAGGTGGAGTCCCTACCAGTCCGGAGGCTCCCGCCCAAACCTTCCCCAT
>gene=chr10_126772840-126773084; species=papHam
GTGCATCATGAAGGCCGCCTCGAGGGGCTCGGGGAGCAGCTCAGGAAAGAAGCTGCAGGGAGAACGGTCCAGTCATCCTTCTATTTCAAGCCAACAGCAGCCCCGTGGAAAGAAAGGTGACTAAATGAGAAGGAATGTGACTCAGAGGGAGGCGCTCTGGAGGCCGCTGTGCCTACCCCAGGAGGGGCTGGTCTCTAGGTGGAGTCCCTACCAGCCCGGAGGCTCCCACCC-AACCTTCCCCAT
>gene=chr10_126772840-126773084; species=ponAbe
GTGCATCACGAAGTCTGCCTTGAGGGGCTTGGGGAGCATCTCAGGAGAGAAGCTGCAGGGAGAACGGTCCAGTCATCCTTCTATTTCAAGCCAACAGCAGCCCCGTGGAAGGAAAGGTGACTAAATGAGAAGGAATGTGACTCAGAGGGAGGTGCTCTGGAGGCCTCTGTGCCTACCCCAGGAGGGGCTGGCCTCTAGGTGGAGTCCCTACCGGTCCGGAGGCTCCCGCCC-AACCTTCCCCAT
>gene=chr10_126772840-126773084; species=rheMac
GTGCATCATGAAGGCCGCCTCGAGGGGCTCGGGGAGCAGCTCAGGAAAGAAGCTACAGGGAGAACGGTCCAGTCATCCTTCTATTTCAAGCCAACAGCAGCCCCGTGGAAGGAAAGGTGACTAAATGAGAAGGAATGTGACTCAGAGGGAGGCGCTCTGGAGGCCGCTGTGCCTACCCCAGGAGGGGCTGGTCTCTAGGTGGAGTCCCTACCAGCCCGGAGGCTCCCACCC-AACCTTCCCCAT
>gene=chr10_130959586-130959667; species=hg19
ATGTTTCTCATTCAAGGCATGACTCACACATCACATCCTCCCCACCCCAGGAATTGCTGAGGTTGGCTTCCCCTGAGCTGC
>gene=chr10_130959586-130959667; species=bosTau
---------------------------------------------------------------------------------
>gene=chr10_130959586-130959667; species=calJac
ACGTTTCTCATGTAAGGCGCGACTCACACATCACATCCCTCCTACCCCAGGAATTGCTGATGTTAGTGTCCCCTGAGCTGC
>gene=chr10_130959586-130959667; species=canFam
ATATTTCCCATTTAAGGCTCACCTCCCACGTCGC------------CCAGTAGTTACCAACCAT-GCTTCCTCCATGCCC-
>gene=chr10_130959586-130959667; species=equCab
ATGTTTCTTATTTAAGGTCCAACTTGCAGATCGC--CTTCTGTGGCCCGGTAATTAGCACCCCC-GCTTGCTCCAGGCTC-
>gene=chr10_130959586-130959667; species=gorGor
ATGTTTCTCATTCAAGGCATGACTCACACATCATACCCTCCCCACCCCAGGA-TTGCTGAGGTTGGCTTCCCCTGAGCTGC
>gene=chr10_130959586-130959667; species=panTro
ATGTTTCTCATTCAAGGCATGACTCACACATCACATCCTCCCCACCCCAGGAATTGCTGAGGTTGGCTTCCCCTGAGCTGC
>gene=chr10_130959586-130959667; species=papHam
atgtttctcattcaagtggtgactcacacatcacatcctccccaccctaggaattgctgatgttggcttctcctgagctgc
>gene=chr10_130959586-130959667; species=ponAbe
ATGTTTC----TCAAAGCATGACTCACACATCACATCCTCCCCACCCCAGGAATTGCTGACGTTGGCTTCCCCTGAGCTGC
>gene=chr10_130959586-130959667; species=rheMac
ATGTTTCTCATTCAAGGGGTGACTCACACATCACATCCTCCCCACCCTAGGAATTGCTGATGTTGGCTTCTCCTGAGCTGC
>gene=chr10_134330588-134330832; species=hg19
GCTCTCAGGTGCCAGGGCACGCCTAGGGGTGAGATCCAAGCCAGCCCCTCAGGCCTCAACAAGGCGGCTCCTCCGGGAGGTGAAGGTCGGGCCACATTCCTGCGGAAGCTGGAATTCTGACATCAGATTTTCCAAGCTAGCTTTGGGGGAGGAGCCGGCAGGGAGCCAGGAGGGAGCCGAGGCCAGCGGGGGGTGGGGCGGGGTGGCTGAGGCTGTTCCAGGTTCCACAGGCCTGAGGTCCTGC
>gene=chr10_134330588-134330832; species=bosTau
GCCCCCAG------------GCCTGGGGAGGGACTCAGGCCTGGCCCCCGGGTGCTC---CACGCAGCTCCGC-AGGAGGTGAAGGTCAGGTCATGTTCTTGCTGAGGCTGGAATTCTGACATCAGATTTTCCATGCTCTGCTTGGAGGAGGAGCTGGCAG--TGCAGGGCGGGAATAGCGGGCG---------------CAGGGGCCTGGAGGCTGCCAGGCACCCACAGCTCAAGGCCC-GC
>gene=chr10_134330588-134330832; species=calJac
GCCCCTGGATGCTAGGTCACGCTTGG----GAGATCCAAGCCAACCCCTCAGGCCTCCACAAGGCAGCTCG---GGGAGGTGAAGGTCGGGCTGCATTCCTGCGGAAGCTGGAATTCTGACATCAGATTTTCCATGCTAGCTTTGGGGGAGGAGCCGGCAGGGAGCCAGGAGGG----------------GGGTGGGGC-GGGCGACTGAGGCTGTTCCAGGTTCCACAGGCCTGAGGCCCCGC
>gene=chr10_134330588-134330832; species=canFam
G-TCCCAGGCGCCTGGGG--GCCTGGGTGG----CCCGGGCTC---------------------TGGCT--CC-GGGAGGTGAAGGTCA-GCCGCATTCCTGCCAATGCTGGAATTCTGACATCAGATTTTCCATGCTcggcgggggcggag--ccggcgc-------ggagggggcggcgggA-----------------------------------GGCTCCTCAC--------CTCCTCT
>gene=chr10_134330588-134330832; species=equCab
GCTCCCAGGTGCCCAGGGGCAACTGCAGGGGGGACACGGGCCCAGCCTCCCGAGC-------CTCGGGAGCTG-GGGAGGTGAAGGTCGGGCCACATTCTTACCGATGCTGGAATTCTGACATCAGATTTTCCATGCTCGGCTTGGGGGAGG--CGGACGC--TGCCAGGAGGGAGCAGCGGGCG---------------CAGAAGGCCAGGCTG-CCTGGGTGCCCACGGCT-GAGGCCCATT
>gene=chr10_134330588-134330832; species=gorGor
GCTCTCAGGTGCCAGGGCACGCCTAGGGGTGAGATCCAAGCCAGCCCCTCAGGCCTCAACAAGGCGGCTCC---GGGAGGTGAAGGTCGGGCCACATTCCTGCGGAAGCTGGAATTCTGACATCAGATTTTCCATGCTAGCTTTGGGGGAGGAGCCGGCAGGGAGCCAGGAGGGAGCCGAGGCCAGCGGGGGGTGGGGCGGGGTGGCTGAGGCTGTTCCAGGTTCCACAGGCCTGAGGTCCTGC
>gene=chr10_134330588-134330832; species=panTro
GCTCTCAGGTGCCAGGGCACGCCTAGGGGTGAGATCCAAGCCAGCCCCTCAGGCCTCAACAAGGCGGCTCC---GGGAGGTGAAGGTCGGGCCACATTCCTGCGGAAGCTGGAACTCTGACATCAGATTTTCCATGCTAGCTTTGGGGGCGGAGCCGGCAGGGAGCCAGGAGGGAGCCGAGGCCAGCGGGGGGTGGGGCGGGGTGGCTGAAGCTGTTCCAGGTTCCACAGGCCTGAGGTCCTGC
>gene=chr10_134330588-134330832; species=papHam
GCTGTCAGGTGTCAGGGCACGCTTAGGGGTGAGATCCAAGCCAGTCCCTCAGGCCTCAACAAGGCAACTCC---GGGAGGTGAAGGTCGGGCCACATTCCTGCGGAAGCTGGAATTCTGACATCAGATTTTCCATGCTAGCTTTGGGGGAGGAGCCGGCAGGGAGCCAGGAGGGAGCCGTGGCCGGCAGGGTGTGGGGTGGGGTGGCAGAGGCTGTTCCAGGTTCCACAGGCCTGAGGCCCTGC
>gene=chr10_134330588-134330832; species=ponAbe
GCTCTGAGGTGCCAGGGCACGCCTAAGGGTGAGATCCAAGCCAGCCCCTCAGGCCTCCACAAGGCAGCTCC---GGGAGGTGAAGGTCGGGCCACATTCCTGCGGAAGCTGGAATTCTGACATCAGATTTTCCATGCTAGCTTCGGGGGAGGGGCCGGCAGGGAGCCAGGAGGAAGCCGAGGCCAGTGGGGGGTGGGGCGGGGTGGCTGAGGCTGTTCCAGGTTCCACAAGCCTGAGGCCCTGC
>gene=chr10_134330588-134330832; species=rheMac
----------------------------------------------------------------------------------------------------------------------------------------------------------------------------------------------------------------------------------------------------
>gene=chr10_134385560-134385713; species=hg19
GAGCCCTCTTGGGACTTACACACTGGGGATTTGACAGCTCATGTCTGGCACCGCAGATAGTCTAGGAAAAGGTGACTCATCCAAGAGCCTGGCCGGAAACCCACAGGGTATTGGCCCAGGTGTGCCGAGAGGCTGGCCGGAGGGACCATTGTG
>gene=chr10_134385560-134385713; species=bosTau
---------------------------------------------------------------------------------------------------------------------------------------------------------
>gene=chr10_134385560-134385713; species=calJac
GAGTCCTCTTGGGACTTAGATGCTGGGGATTTGACATCTCATGTCTGGCACCACAGATAGTGTAGGAAAAGATGAGTCACCCAAGAGCCTGGCCAGCAACCCACAGGGCATCGACCCGGGTGTGCCAGGAGGCTGGC----------------
>gene=chr10_134385560-134385713; species=canFam
-------------------ACGT-GGAA----------TCACAATTG-----GGAAGTAACTGAG--CAATGTGACTCACCTGGGAGCAAGGGCGGAAACCCCAGGTGCGCCGGACCAGGTGTGCCGAGAGGGTGGCTGCAGACTTTGATGAG
>gene=chr10_134385560-134385713; species=equCab
ACAGCCTCTGAGGAGT---GCGC-AGGAATCTGAGGTCTCACTCCTGCCACTGGAAGGAGTTGAGGAAAACGTGACTCGTCCAGGAGCAGGGGCGGAGACCCCAGGTGCGCTGGAGCGAGAGCGCTGAGGGGCTGCTTGGAGGCTTCGATGAA
>gene=chr10_134385560-134385713; species=gorGor
GAGCCCTCTTGGGACTTACACACTGGGGATTTGACAGCTCATGTCTGGCACTGCAGATAGTCTAGGAAAAGGTGACTCATCCAAGAGCCTGGCCGGAAACCCACAGGGTGTTGGCCCAGGTGTGCCGAGAGGCTGGCCGGAGGGACCATTGTG
>gene=chr10_134385560-134385713; species=panTro
GAGCCCTCTTGGGACTTACACACTGGGGATTTGACAGCTCATGTCTGGCACCACAGATAGTCTAGGAAAAGGTGACTCATTCAAGAGCCTGGCCGGAAACCCACAGGGTATTGGCCCAGGTGTGCCGAGAGGCTGGCCGGAGGGACCATTGTG
>gene=chr10_134385560-134385713; species=papHam
GAGCCCTCTTGGGACGCACACACTGGGGATTTGATAGCTCGTGTCTGGCACCACAGATAGTCTAGGAAAAGGTGACTCATCCAAGAGCCTGGCCGGAAACCCACAGGGTATTGGCCCAGGTGTGCTGGGAGGCTGGCCGGAGGGACCGTTGTG
>gene=chr10_134385560-134385713; species=ponAbe
GAGCCCTCTTGGGACTTACACACTGGGGATTTGGCAGCTCATGTCTGGCACCACACATAGTCTAGGAAAAGGTGACTCATCCAAGAGCCTGGCCGGAAACCCACAGGGTATTGGCCCAGGTGTGCCGAGAGGCTGGCCGGAGGGACCGTTGTG
>gene=chr10_134385560-134385713; species=rheMac
GAGCCCTCTTGGGACGCACACACTGGGGATTTGACAGCTCGTGTCTGGCACCACAGATAGTCTAGGAAAAGGTGACTCATCCAAGAGCCTGGCCGGAAACCCACAGGGTATTGGCCCAGGTGTGCTGGGAGGCCGGCCGGAGGGACCGTTGTG
>gene=chr10_134914655-134914899; species=hg19
TGGAGCCCAACCTGCCTGCATATGGGCCAGTGGTGGCTGATCCGCCTTCCCGCCTGCCCCGCCCTTGTCACACCCACCTTCCTGCCCGCCTGCCCCGCCCACCGGGGCCACAGCTCAGCACTGAGTGAAACCTGGTCCCAGGCTCTGGATGGCTGGAGAGGACGGACTGTTGCTATGGCAACAAAGAGATGGCCGTGAGCCCCATTCGCATGCTAAGTGACACATTCAACAGAGACAGGCGCTG
>gene=chr10_134914655-134914899; species=bosTau
-GGCACCTGACCTGCCTGAACCCGCACA---GCTGGCCGTCCTGCCGCTCCGGGCGATTCGTCAGCACC------CCCCTGCACCCCACCACCCACAGCCACCGGCGTCGCAGGGAAA---------------GGTCCAGAGCT---GGCGGCTGGAGAGGAGAGGTGGTCGTTATGGGACCAGAGCCA----GGCGCGCCGCGCGGAGG----CTGCGATACCACGCACACCAGC--------
>gene=chr10_134914655-134914899; species=calJac
TGGAGCCTGACCTGC-----------------------------------------ccccgcccttgtcctacccaccttcctgcctgcctgccCCACCA---AGGGCCACAGCTCAGCACTGAGTGAATCCTGGTCCCAAGCTATGGATGGCTGGAAAGGAC-GATGGTCGCTATGGCAACAAAGAGCTGGCCATGAGCCCCATTAGCGTGCTGAGTGACATGGTCATCAGAGACAGGTGCTG
>gene=chr10_134914655-134914899; species=canFam
----------------------------------------------------------------------------------------------------------------------------------------------------------------------------------------------------------------------------------------------------
>gene=chr10_134914655-134914899; species=equCab
-gg-----aacctaccagctctcctg-----ggtctgtggctcgctgattcggactctccacaactgca------CTCTTCCGGCCAATCTTCCCCATCAATCAGCGTCACAGTGAAA---------------GGTCCAAAGCTCTGGATGGCAG-AGAGAACAGACGGTTGTCATGGCAACTGAAAGATGACCGTGAGCCTCATTAAAGCACTAAATGACAT--------CAGACCAGCGCTG
>gene=chr10_134914655-134914899; species=gorGor
TGGAGCCCAACCTGCCTGCACATGGGCCAGTGGTGGCCGATCCGCCTTCCCGCCTGCCCCGCCCTTGTCACACCCACCTTCCTGCCCGCCTGCCCCACCCACCGGGGCCACAGCTCAGCCCTGAGTGAAACCTGGTCCCAGGCTCTGGATGGCTGGAGAGGACGGACTGTTGCTATGGCAACAAAGAGATGGCCGTGAGCCCCATTCGCATGCTAAGTGACACAGTCAACAGAGACAGGCGCTG
>gene=chr10_134914655-134914899; species=panTro
----------------TGCACATGGGCCAGTG-TGGCTGATCCGCCTTCCCGCCTGCCCCGCCCTTGTCACACCCACCTTCCTGCCTGCCTGCCCCACCCACCGGGGCCACAGCTCAGCACTGAGTGAAACCTGATCCCAGGCTCTGGATGGCTGGAGAGGACGGACTGTTGCTATGGCAACAAAGAGATGGCCGTGAGCCCCATTCGCATGCTAAGTGACACAGTCAACAGAGACAGGCGCTG
>gene=chr10_134914655-134914899; species=papHam
TGGAgcccgacctgcccacacgtgcgccagtggtgcccggtccgcctccccgcccgcctcacgcttgtcacacccatcttcctgcccacctgccccgcccaccAGGGCCACAGCCCAGCACTGAGTGAAGCCTGGTCCCAGGCTCTGGATGGCTGGAGAGGACGGACGGTTGCTATGGCAACAGAGAGATGGCCACAAG-CCCGTTCGCAGGCTGAGTGACATCGTCAACAGAGACAGGCGCTG
>gene=chr10_134914655-134914899; species=ponAbe
TGGAGCCCGACCTGTCTGCACGTGGGCCAGTGGTGGCCAATCCGCCTTCCCGCCTGCCCCGCCCTTGTCACACCCACCTTCCT----GCCTGCCCCGCCCACCGGGGCCACAGCTCAGCACTGAGTGAAACCTGGTCCCAGGCTCTGGATGGCTGGAGAGGACGGACAGTTGCTATGGCAACAAAGAGATGGCCGTGAGCCCCATTCGCGTGCTAAGTGACACAGTCAACAGAGACAGGCGCTG
>gene=chr10_134914655-134914899; species=rheMac
TGGAGCCCGACCTGCCCACACGTGGGCCAGTGGTCCccggtccgcctccccggccgcctcacgcttgtcacacccaccttcctgcccgcctgccccgcccaccAGGGCCACAGCCCAGCACTGAGTGAAGCCTGGTCCCAGGCTCTGGATGGCTGGAGAGGACGGACGGTTGCTATGGCGACAGAGAGATGGCCACAAG-CCCGTTCTCAGGCTGAGTGACATCGTCAACAGAGACAGGCGCTG
>gene=chr11_1585872-1585960; species=hg19
ACACACTCAGCCCTTAAGCCAGCTGAGCCGCCAACCCTGGGCTGGGTGACGTCACCGGCAGCCAATGGGATCGCACTCTGCCGGGAGT
>gene=chr11_1585872-1585960; species=bosTau
-CACGCTCAGCCCTTAAGCTCGCTGAGCTGCCAGCCCTGGGCC-GATGATGTCACCGACAGCCAATGGGAGAGCATTCTGCC--CAGC
>gene=chr11_1585872-1585960; species=calJac
-CACACTCAGCCCTTAAGCCAGCTGAGCCGCCAACCCCAGGCTGGGTGACGTCACCGGCAGCCAATGGGATTGCACCCTGCCGGGAGT
>gene=chr11_1585872-1585960; species=canFam
-CACACTCGGCCCCTAAGCCAGCTGAGCCGCCAGCCCTGGGCTGGATGATGTCACCAGCAGCCAATGGGATTGCACTCTGCAGGGAGT
>gene=chr11_1585872-1585960; species=equCab
-CGCACTCAGCCTTTAAGCCAGCTGAGCCGCCAGCCCCGGCC--GATGATGTCATCAGCAGCCAATGGGATCGCGCTTTACCAGGAGT
>gene=chr11_1585872-1585960; species=gorGor
ACACACTCAGCCCTTAAGCCAGCTGAGCCGCCAACCCCGGGCTGGGTGACGTCACCGGCAGCCAATGGGATCGCACTCTGCTGGGAGT
>gene=chr11_1585872-1585960; species=panTro
ACACACTCAGCCCTTAAGCCAGCTGAGCCGCCAACCCCGGGCTGGGTGACGTCACCGGCAGCCAATGGGATCGCACTCTGCCGGGAGT
>gene=chr11_1585872-1585960; species=papHam
-CACACTCAGCCCTTAAGCCAGCTGAGCCGCCAACCCCAGGCTGGGTGACGTCATCAGCAGCCAATGGGATCGCACTCTGCCGGGAGT
>gene=chr11_1585872-1585960; species=ponAbe
-CACACTCAGCCCTTAAGCCAGCTGAGCCGCCAACCCCAGGCTGGGTGACGTCACCGGCAGCCAATGGGATCGCACTCTGCTGGGAGT
>gene=chr11_1585872-1585960; species=rheMac
-CACACTCAGCCCTTAAGCCAGCTGAGCCGCCAACCCCAGGCTGGGTGACGTCATCGGCAGCCAATGGGATCGCACTCTGCCGGGAGT
>gene=chr11_2555152-2555271; species=hg19
TTAAAAAACCCCGTGAGCTGCGGCCCCGGAGGCCTAGGGGATGAGGTCATCGCTGCGGCTTCCTCCCCTCTGCTGAGGCTCCCTCCGCCCCGCCCGGTGGCCCACCCCTCCCGCCAGCT
>gene=chr11_2555152-2555271; species=bosTau
TTGAAAACC-CCGTGAGCCGCAG-CCCGGAGGCCTAGCGGATGAGGTCATCGCCGAGGCTTCCTCCCTGGCCCCGGGGGCCCCTCT-------GCTGTGACCCAGCCCTCCCTCTGGCT
>gene=chr11_2555152-2555271; species=calJac
TTAAAAAACCCCGTGAGCTGCGGCCCCAGAGGCCTAGGGGATGAGGTCATCGCTGTGGCTTCCTCCTCTCTGCTGAGGCTCCCTCTGCCCCGCCCGGTGGCCCACCCCTCCCGCCAGCT
>gene=chr11_2555152-2555271; species=canFam
TTAACAACC-CCGTGAGCCACGG-CCCGGAGGCCTGGGTGATGAGGTCATCGCTGCGGCTTCCTCCCTCACTCCGAGGCTCCCTCG-----GCGTGGTGACCCAGCCCTCCTGCCGGCT
>gene=chr11_2555152-2555271; species=equCab
TTGAAAACC-CCG-GAGCCGCGG-CCCGGAGGCCTGGGGGATGAGGTCATCGCTGCGGCTTCCTCCCTCGCTCTGAGGCTCCCTCAGCCCCGC---GGCACCCAGCCCTCCCGCCAGCT
>gene=chr11_2555152-2555271; species=gorGor
TTAAAAAACCCCGTGAGCTGCGGCCCCGGAGGCCTAGGGGATGAGGTCATCGCTGCGGCTTCCTCCCCTCTGCTGAGGCTCCCTCTGCCCCGCCCGGTGGCCCACCCCTCCCGCCAGCT
>gene=chr11_2555152-2555271; species=panTro
TTAAAAAACCCCGTGAGCTGCGGCCCCGGAGGCCTAGGGGATGAGGTCATCGCTGAGGCTCCCTCCCCTCTGCTGAGGCTCCCTCCGCCCCGCCCGGTGGCCCACCCCTCCCGCCAGCT
>gene=chr11_2555152-2555271; species=papHam
TTAAAAAACCCCGTGAGCGGCGGCCCCGGAGGCCTAGGGGATGAGGTCATCGCTGCGGCTTCCTCCCCTCTGCTGAGGCTCCCTCCACCCCGCCCGGTGGCCCACCCCTCCCGCCAGCT
>gene=chr11_2555152-2555271; species=ponAbe
TTAAAAAACCCCGTGAGCTGCGGCCCCGGAGGCCTAGGGGATGAGGTCATCGCTGCGGCTTCCTCCCCTCTGCTGAGGCTGCCTCCGCCCCGCCCGGTGGCCCACCCCTCCCGCCAGCT
>gene=chr11_2555152-2555271; species=rheMac
TTAAAAAACCCCATGAGCGGCGGCCCCGGAGGCCTAGGGGATGAGGTCATCGCTGCGGCTTCCTCCCCTCTGCTGAGGCTCCCTCCACCCCGCCCGGTGGCCCACCCCTCCCGCCAGCT
>gene=chr11_2951510-2951576; species=hg19
GAGGGGTTCGGGCTGGGCCGCGACGCCCGCTCTCTGGGATCAGCCTGGGGGCGAGGGTCGGCGGGG
>gene=chr11_2951510-2951576; species=bosTau
TAGGGAGTGGGAAAGGG-------GTTGGTGCGGGG---TCGGCCTGGGGGG---------TGGGG
>gene=chr11_2951510-2951576; species=calJac
GAGGGGTCCGGGCTGGCCCGCGACACCCGCTCTCTGGCATCAGCCTGGGGACGAGGATCGGCGGGG
>gene=chr11_2951510-2951576; species=canFam
-------------------------CTGGTGCCGGGGGTTCAGCCTGGAGGTGG-------CGGGG
>gene=chr11_2951510-2951576; species=equCab
GAGG-------GGGCGC-------ATTGTTGCGGGAGGTTCCGCTTGGCCGAGGGGCGGC-CGGGA
>gene=chr11_2951510-2951576; species=gorGor
GAGGGGTTCGGGCTGGGCCGCGACGCCCGCTCTCTGGGATCAGCCTGGGGGCGAGGGTCGGCGGGG
>gene=chr11_2951510-2951576; species=panTro
GAGGGGTTCGGGCTGGGCCGCGACGCCCGCTCTCTGGGATCAGCCTGGGGGCGAGGGTCGGCGGGG
>gene=chr11_2951510-2951576; species=papHam
GAGGGGTCCGGGCTGGGCCGCGACGCCCGCTCTCTGGGATCAGCCTGGGGGCGAGGGTCGGCGGGG
>gene=chr11_2951510-2951576; species=ponAbe
GAGGGGTCCGGGCTGGGCCGCGACGCCCGCTCTCTGGGATCAGCCTGGGGGCGAGGGTCGGCGGGG
>gene=chr11_2951510-2951576; species=rheMac
GAGGGGTCCGGGCTGGGCCGCGACGCCCGCTCTCTGGGATCAGCCTGGGGGCGAGGGTCGGCGGGG
>gene=chr11_6624749-6624993; species=hg19
GGTCGCCGAGTCCCCGCTCTTCTCCACGTGCACAGCGCTCCTCTGGAAGTCGGAGCGCTCAGACCTGCCAGAACCGACCCGGAAACCAAAGCGTGACAGCCAGGGGTTGCTAGAGCGGCCGGCGCGGCGCAGCGAACCATCGAGTTTAGCCAGGCGCGGCTAGAAGGGCAGGGAGGCGGTGGGAGGGGAGGGACGGAGGCCCGCGCTGCCCAAGAGCGCCAcgggcggggcggggccggcggcg
>gene=chr11_6624749-6624993; species=bosTau
GGTTGCGGGATCCACGCGCTTCTCCACGTGCAGACAGCGTCTCTAGCAATCAGACCTCTCAGAGACGCCGGAACAGGGCAGGAAACCAAAGAGTGAGAGCTGA-AGTGGCTAGAGCAGCCGGCGCAGTGCCGAAAACCATCGAGTTTAAACACTGGTGGCTAGAAGGGCAGAAAGGCGGGAGGGGCTGGGAGAAGGAGGCCCGCGCTGGCCTAGAGGGCCAg-----gggcggggccgg-----
>gene=chr11_6624749-6624993; species=calJac
GGTCGCGGAGTCCCCGCTCTTCTCCACGTGCAGAGCGCCTCCCTAGGAATCCGAGGGCTCAGACTAGCCAGAACGGAGCCGGAAACCAAAGCATGACAGCCGAGGGCGGCTAGAGCTGCAGGCGCGGCGCAGCGAACCATCGAGTTTAGCCATTCGCGGCTAGAAGGGCAGGGAGGCGGCGGGAGGGGAGGGACGGAGGCCCTTGCAGCTCAA---------GAGCTGGGCGGGGCTGGCTGCT
>gene=chr11_6624749-6624993; species=canFam
GGCCGCGGGGTCCACACGCCTCTGCACGTGCAGGACGCGTCTCCAGCCCTCGGAGCGCGCG-AACCGCCGGAACCGCGCCGGAGACCAAAGAGTGAGAGTCTG-CGGGGCTAGAGCGGCCGGAGCGGCGCCGGAAACCATCGAGTTTA-GCGCTGCT-GCTAGAAGGGCAgggaggcgggagggggagggagggggggaCCCGCGCTGGCCGAGAGGGCCAg-----gggcggggctgc-----
>gene=chr11_6624749-6624993; species=equCab
GGACGCGACGACCACGCACCTCTCCACGCGCAGAGCCCGTCTCCAGGAATCACAAGGCGCAGAACCGTCAGAACGCAGCCGGAAACCAAGGAGTGATAGCGAC-GGCGGCTAGAGCGGCCGGCGGAGTGCCGAAAACCATCGAGTTCAGACACTGGTGGCTAGAAGGGCAGGGAGGAGGGCGG--------GAAGGAGGCTCGCGCTGACCGAGAGAGCGAG-----GGGCGGGGCCGA-----
>gene=chr11_6624749-6624993; species=gorGor
GGTCGCCGAGTCCCCGCTCTTCTCCACGTGCACAGCGCTCCTCTGGAAGTCGGAGCGCTCAGACCTGCCAGAACCGACCCGGAAACCAAAGCGTCACAGCCAGGGGTTGCTAGAGCGGCCGGCGCGGCGCAGCGAACCATCGAGTTTAGCCAGGCGCGGCTAGAAGGGCAGGGAGGCGGTGGGAGGGGAGGGACGGAGGCCCGCGCTGCCCAAGAGCGCCAcgggcggggcggggccggcggcg
>gene=chr11_6624749-6624993; species=panTro
GGTCGCCGAGTCCCCGCTCTTCTCCACGTGCACAGCGCTCCTCTGGAAGTCGGAGCGCTCAGACCTGCCAGAACCGACCCGGAAACCAAAGCGTGACGGCCAGGGGTTGCTAGAGCGGCCGGCGCGGCGCAGCGAACCATCGAGTTTAGCCAGGCGCGGCTAGAAGGGCAGGGAGGCGGTGGGAGGGGAGGGACGGAGGCCCGCGCTGCCCAAGAGCGCCACgggcggggcggggccggcggcg
>gene=chr11_6624749-6624993; species=papHam
GGTCGCGGAGTCCCCGATCTTCTCCACGTGCAGAGTTCTTCTCTGGGAGTCGCAGCGCTCAGACCCGCCGGAACGGAGCCGGAAACCAAAGCGTGACAGCCAGGGGTTGCTAGAGCGGCCGGCGCAGCGCAGCGAACCATCGAGTTCAGCCAGCCGCGGCTAGAAGGGCACGGAGGCGGTGGGAGGGGAAGGACGGAGGCCCGCGCTGCCCAAGAGCACCAggggcggggcggggccggcgtcg
>gene=chr11_6624749-6624993; species=ponAbe
GGTCGCGGAGTACCCGCTTTTCTCCACGTGCACAGCGCTCCTCTGGAAGTCGGAGCGCTCAGACCCGCCAGAACCGAGCCGGAAACCAAAGCGTGACAGCCAGGGGTTGCTAGAGCGGCCGGCGCGGCGCAGCGAACCATCGAGTTTAGCCAGCCGCGGCTAGAAGGGCAGGGAGGCGGTGGGAGGGGAGGGACGGAGGCCCGCGCTGCCCAAGAGCGCCAcgggcggggcggggccggcggcg
>gene=chr11_6624749-6624993; species=rheMac
GGTCGCGGAGTCCCCGATCTTCTCCACGTGCAGAGCTCTTCTCTGGGAGTCGCAGCGCTCAGACCCGCCAGAACGGAGCCGGAAACCAAAGCGTGACAGCCAGGGGTTGCTAGAGCGGCCGGCGCAGCGCAGCGAACCATCGAGTTCAGCCAGCCGCGG-------------------------------------------------------------------------------------
>gene=chr11_6628273-6628391; species=hg19
TGGATGGCCAGACCCCTGATCAGCTCCAGGCCTTGCCTAGAGTCGCACACAGGAAGTGACCACAACACTAAGGCATCCGGAGGCTGCTGGCCCAGACCACGGACCGCCCCCTGCTCCG
>gene=chr11_6628273-6628391; species=bosTau
TGGGTGACCATACCCCTGATCGGCTCCAGGCCCCGCCTAGAGCCCCACACGGGAAGTGACCGCAGCACTAAGGCATCCGGAGGCTGACGGCCCAGACCACGGACCGCCCCTTGCTCCG
>gene=chr11_6628273-6628391; species=calJac
TGGATGGCCAGACCCCTGATCAGCTCCAGGCCTTGCCTACAGTCCCACACAGGAAGTGACCACAGCACTAAGGCATCTGGAGGCTGCTGGCCCAGACCAGGGACCGCCCCCTGTTCCG
>gene=chr11_6628273-6628391; species=canFam
TGAGTGGCCAGACCCCTAATCTGCTTTAGGCCATGCCTTGAGCCCCACAAGGGAAGTGACCGCAGCACTAAGGCATCCGGAGGCAGCCATCTCAGACCACGGACCACCCCCTGCCCCG
>gene=chr11_6628273-6628391; species=equCab
AGGGTGGCCAGACCCCCAAGCAGCTCCAGGCCCCGCCTAGAGCCCCACACGGGAAGTGACCGCAGCACTAAGGCATCCGGAGGCTGCGG-CCAGGACCACGGACCGCCCCTTGCTCCG
>gene=chr11_6628273-6628391; species=gorGor
TGGATGGCCAGACCCCTGATCAGCTCCAGGCCTTGCCTAGAGTCGCACACAGGAAGTGACCACAACACTAAGGCATCCGGAGGCTGCTGGCCCAGACCACGGACCGCCCCCTGCTCCG
>gene=chr11_6628273-6628391; species=panTro
TGGATGGCCAGACCCCTGATCAGCTCCAGGCCTTGCCTAGAGTCGCACACAGGAAGTGACCACAACACTAAGGCATCCGGAGGCTGCTGGCCCAGACCACGGACCGCCCCCTGCTCCG
>gene=chr11_6628273-6628391; species=papHam
TGGATGGCCAGACCCCTGATCAGCTCCAGGCCTTGCCTAGAGTCGCACACAGGAAGTGACCACAGCACTAAGGCATCCGGAGGCTGCTGGCCCAGACCACGGACCGCCCCCTGCTCCA
>gene=chr11_6628273-6628391; species=ponAbe
TGGATGGCCAGACCCCTGATCAGCTCCAGGCCTTGCATAGAGTCACACACAGGAAGTGACCACAACACTAAGGCATCCGGAGGCTGCTGGCCCAGACCACGGACCGCCCCCTGCTCCG
>gene=chr11_6628273-6628391; species=rheMac
TGGATGGCCAGACCCCTGATCA-CTCCAGGCCTTGCCTAGAGTCGCACACAGGAAGTGACCACAGCACTAAGGCATCCGGAGGCTGCTGGCCCAGACCACGGACCGCCCCCTGCTCCA
>gene=chr11_7592976-7593220; species=hg19
TCCGTGCTTTCTTTCTGCGCTCAGCTCCCAAGGGGCTCCTGGGCCGGGCTCAGGTGGCATCAGTGGTGGTTCTTTGTCCCTGTGCAGTGCTGGAAGAAGCCACTAGGTGGGAGTCAGGGACAAATGCTGGGAAGTGAAATCCCAAAGAATGAGGTCAGCATGGGCTTCATATGAGAAAACAGCTTTTAATTTTTCTTTTTCAGACAAAGATAACATAAGCACCTCTCATTATTGAAACTGCTTA
>gene=chr11_7592976-7593220; species=bosTau
-----ACTTTCTCT-------TCTCTCTCCGGG---CT-------GGGCCGGCGTGCTGGTGGAGGAGGGCCTTTGTCTCTGTGCAGTACTGGAAAACGCCACTAGATGGGAGTCAGGGACAAATGCTGGAAAGTTGAAGCTCAAGGAACCCG------------CTTTTGTGAGAAAATAGCTGCCTCCCCTCCGCCAGCCACGAAAGAGGACATAAGCTCCTCTCATTAATGAAGTTGCTGG
>gene=chr11_7592976-7593220; species=calJac
TCCTTGCTCTCTTTCTGCGCTTAGCTCCAAAGGGACTACTGGGCCAGGCTCCAGTGGCACCAGGGGTGGTTCTTTTTCCCTGTGCAGTGCTGGAAGAAGCCACTAGGTGGGAGTCAGGGACAAATGCTGTGAAATGGAATCCCAAA----GATGTCAGCAGGGGCTTCACATGAGAAAACAGCTTTTTATTTTTCTTTTTTAGACAAAGATAATATAAGCACCTCTCATTACTGAAGCTGCTAA
>gene=chr11_7592976-7593220; species=canFam
TAccacccccaccT-------TTGCTCCCAAGG---CCCTGAACTGGGC-----------TGGTTGTGGGTCTTTGTTCCTGTGTAGTACCGGATGTAGCCACTAGGTGGGAGTCAGGGATAAATGCTAGAAAGTTAAATCCCAAGGAAGAAGAT-----CAGGCTCTGTACAAGAAAACAGC-------TTTGTTTGTTTCAGTACAGATGACCTAAGCTCCTCTCATTAATGAAGCTGCTGA
>gene=chr11_7592976-7593220; species=equCab
TCAGAGCTTTCCCT-------TCCCTCCAGATG---CCCTGGGTGGGGCTGGGGC-----TGGGTGGGGTTCTTTGTGTCTGTGCAGTACTGGAAGAAGCCACTAGGTGGGAGCCAGGGACAAATTCTGGGAAGTTAAATCCCAAGGGAGAAGGT-----TGGGCTTTACAGGAGAAAATAGC-------TTTATTTAATTTAATAAAGATGACATAAACACCTCCCACTAGTGAAGCTGCTAG
>gene=chr11_7592976-7593220; species=gorGor
TCCATGCTTTCTTTCTGTGCTCAGCTCCCAAGG---------------------------------------------------------TGGAAGAAGCCACTAGGTGGGAGTCAGGGACAAATGCTGGGAAGTGAAATCCCAAAGAATGAGGTCAGCATGGGCTTCATATGAGAAAACAGCTTTTAATTTTTCTTTTTCAGACAAAGATAACATAAGCACCTCTC-TTATTGAAACTACTTA
>gene=chr11_7592976-7593220; species=panTro
TCCATGCTTTCTTTCTGCGCTCAGCTCCCAAGGGGCTCCTGGGCCGGGCTCAGGTGGCACCAGTGGTGGTTCTTTGTCCCTGTGCAGTGCTGGAAGAAGCCACTAGGTGGGAGTCAGGGACAAATGCTGGGAAGTGAAATCCCAAAGAATGAGGTCAGCATGGGCTTCATATGAGAAAACAGCTTTTAATTTTTCTTTTTCAGACAAAGAGAACATAAGCACCTCTCATTATTGAAACTGCTTA
>gene=chr11_7592976-7593220; species=papHam
TCCATGCTTTCTTTCTGTGCTCAGCTCCCAAGGGGCTCTGGGGCCGGGCTCCCATGGCACCAGTGGCGGTTCTTTGTCCCTGTGCAGTGCTGGAAGAAGCCACTAGGTGGGAGTCAGGGACAAATGCTGGGAAGTGAAATCCCAAAGAATGAGGTCAGCACGGGCTTTGTATGAGAAAACAACTTTTTATTTTTCTCTTTTAGACAAAGATAACATAAGCATCTCTCATTATTGAAACTGCTTA
>gene=chr11_7592976-7593220; species=ponAbe
TCCGTGCTTGCTTTCTGCGCTCAGCTCCCAAGGGGCTCCTGGGCCGGGCTCAGGTGGCACCAGTGGCAGTTCTTTGTCCCTGTGCAGTGCTGGAAGAAGCCACTAGGTGGGAGTCAGGGACAAATGCTGGGAGGTGAAATCCCAAAGAATGAGGTCAGCATGGGCTTCATATGAGAAAACAGCTTTTAATTTTTCTTTTTTAGACAAAGGTAACATAAGCACCTCTCGTTATTGAAACTGCTTA
>gene=chr11_7592976-7593220; species=rheMac
TCCATGCTTGCTTTCTGTGCTCAGCTCCCAAGGGGCTCCGGGGCCGGACTCCCATGGCACCAGTGGCGGTTCTTTGTCCCTGTGCAGTGCTGGAAGAAGCCACTAGGTGGGAGTCAGGGACAAATGCTGGGAAGTGAAATCCCAAAGAATGAGGTCAGCATGGGCTTTGTATGAGAAAACAACTTTTTATTTTTCTCTTTTAGATAAAGATAACATAAGCATCTCTCATTATTGAAACTGCTTA
>gene=chr11_8350521-8350591; species=hg19
GCAGCCGATGATTCATTTGTGTCCCTGAATTGGGACAATCCAATGGCCTCTCCGGGCCTCCGTTTTTACA
>gene=chr11_8350521-8350591; species=bosTau
gcagcctaagatgcatttctgtccgtgagttggggcaatccactgccctctctgggactccgtttcttca
>gene=chr11_8350521-8350591; species=calJac
GGAGCCGACCATTAATTTGTGTCCTTGAATTGGGTCAATCCAATGGCCTCTCCGGGCCTCCGTTTGTACA
>gene=chr11_8350521-8350591; species=canFam
gcagccacccatgcatttcca-ccctgacctgggacagtcccttgccctctctgggcctccatttctcca
>gene=chr11_8350521-8350591; species=equCab
gcagcaaaggatgcatttctgtccccgaattgggacaatctattgccctctctgggcctctgtttctaca
>gene=chr11_8350521-8350591; species=gorGor
GCAGCCGA--------------------------------------------------------------
>gene=chr11_8350521-8350591; species=panTro
GCAGCCGATGATTCATCTGTGTCCCTGAATTGGGACAATCCAATGGCCTCTCCGGGCCTCCGTTTTTACA
>gene=chr11_8350521-8350591; species=papHam
GCAGCCAATGATTCATTTGTGTCCCTGAATTGGGACAATCCAATGGCCTCTCCAGGCCTCCGTTTGTACA
>gene=chr11_8350521-8350591; species=ponAbe
GCAGCCGATGATTCATTTGTGTCCCTGAATTGGGACAATCCAATGGCCTCTCCGGGCCTCCATTTGTACG
>gene=chr11_8350521-8350591; species=rheMac
GCAGCCAATGATTCATTTGTGTCCCTGAATTGGGACAATCCAATGGCCTCTCTGGGCCTCCGTTTGTACA
>gene=chr11_9587609-9587853; species=hg19
AACTGGTTACTCTCTACCCAACTAGATACTGGATGAGGTCATCTCTCAATCCTGTCTGAGCTGAACAAGGCCTTTTATGGAACTTTAAAGTTGACTCACCACTGAGTCATCAAAACACAGCAATACCTAAACACGCTCCTGTTGCTAACAAAAGACCAGCATGGGATGTCTGTCTTACCTCCTTTCCCTCCCCTAATGAGACACGGCCCCTTGACTCACTGGAGAAGAGTCATCACGTCTTTTG
>gene=chr11_9587609-9587853; species=bosTau
TACTGGGTACTCTCCACCCAGTTAGCTCCTGGATGAGCTCATCTCTCAATCCAGTCTGAGCTGGA------TTTTTACAGAACTTTAAAACTGACTCACCACTGAATCATTAAAACATAGCAATACCCAAACACACCCCTGTTGCCAACAAAAGACCAGCAAGGGGTGTCTGCCTCATCTCCTTTCCCTCTCCTACTGAGACAGGGCCCCTTGTTTCACTGGAGAGGTGTCATCACATCTTTTG
>gene=chr11_9587609-9587853; species=calJac
AACTGGTTACTCTCTACCCAACTAGATGCAGGATGAGGTCATCTCTCAATCCTGTCTGAGCTGAACAAGGCCTTTTACAGAACTTTAAAGTTGACTCACCAGTGAGTCATCAAAACATAGCAATACCTAAACACACTTCTGTTGCTAACAAAAGACCAGCATGGGATGTCTGTCTTACCTCCTTTCCCTCCCCTAATGAGACAGGGCCCCTTGACTCACTGGAGAAGAGTCATCACATCTTTTG
>gene=chr11_9587609-9587853; species=canFam
CACCCAGTCCTCTCTACCCAATGAGCTACCAAATGAGCTCA--TTTTAATCCTGTCTGAGCTGAACAAGGCCTTTTACAGAACTTTAAAACTGACTCACTACTGAGTCATCAAAAC--AGCAATACCCAAACACACTCCTGTTGCTAACAAAAGAGCAGCATGGGATGTCTATCTTATCTCCTTTCTCTCTCCCAATGGGACTGAACCCCTTGACTCACTGAAGAATAGTCATCACATCTTTTG
>gene=chr11_9587609-9587853; species=equCab
TACTGGGTACTCTCTACCCAACCAGCTACTGGATGAGCTCATCTCTCAACCCTGTCTGAGCTGAGCAGGGCCCTTTACAGAACTTTAAAAGTGACTCACTACTGAGTCATCAAAACATAGCAATACCCAAACACGGTCCTGTTGCTAACAAAAGACCAGCATGGGATGTCTGCCTTATCTCCTCCCGCTCTCCTCCTGAGACAGGGCCCCTTGACTCACTGGAGAAGAGTCATCCCATCTTTTG
>gene=chr11_9587609-9587853; species=gorGor
AACTGGTTACTCTCTACCCAGCTAGATACTGGATGAGGTCATCTCTCAATCCTGTCTGAGCTGAACAAGGCCTTTTATGGAACTTTAAAGTTGACTCACCACTGAGTCATCAAAACACAGCAATACCTAAACACGCTCCTGTTGCTAACAAAAAACCAGCACGGGATGTCTGTCTTACCTCCTTTCCCTCCCCTAATGAGACATGGCCCCTTGACTCACTGGAGAAGAGTCATCACATCTTTTG
>gene=chr11_9587609-9587853; species=panTro
AACTGGTTACTCTCTACCCAACTAGATACTGGATGAGGTCATCTCTCAATCCTGTCTGAGCTGAACAAGGCCTTTTATGGAACTTTAAAGTTGACTCACCACTGAGTCATCAAAACACAGCAATACCTAAACACGCTCCTGTTGCTAACAAAAGACCAGCATGGGATGTCTGTCTTACCTCCTTTCCCTCCCCTAATGAGACACGGCCCCTTGACTCACTGGAGAAGAGTCATCACGTCTTTTG
>gene=chr11_9587609-9587853; species=papHam
AACTGGTTACTCTCTACCCAACTAGATACTGGATGAGGTCATTTCTCAATCCTGTCTGAGCTGAACAAGGCCTTTTATAGAACTTTAAAGTTGACTCACCACTGAGTCATCAAAACACAGCAATACCTAAACACACTCCTGTTGCTAACAAAAGACCAGCATGGGATGTCTGTCTTACCTCCTTTCCCTCCCCTAATGAGACAGGGCCCCTTGACTCACTGGAGAAGAGTCATCACATCTTTTG
>gene=chr11_9587609-9587853; species=ponAbe
AACTGGTTACTCTCTACCCAACTAGATACTGGATGAGGTCATCTCTCAATCCTATCTGAGCTGAACAAGGCCTTTTATGGAACTTTAAAGTTGACTCACCACTGAGTCATCAAAACACAGCAATACCTCAACACACTCCTGTTGCTAACAAAAGACCAGCATGGGATGTCTGTCTTACCTCCTTTCCCTCCCCTAATGAGACAGGGCCCCTTGACTCACTGGAGAAGAGTCATCACATCTTTTG
>gene=chr11_9587609-9587853; species=rheMac
AACTGGTTACTCTCTACCCAGCTAGATACTGGATGAGGTCATCTCTCAATCCTGTCTGAGCTGAACAAGGCCTTTTATAGAACTTTAAAGTTGACTCACCACTGAGTCATCAAAACACAGCAATACCTAAACACACTCCTGTTGCTAACAAAAGACCAGCATGGGATGTCTGTCTTACCTCCTTTCCCTCCCCTAATGAGACAGGGCCCCTTGACTCACTGGAGAAGAGTCATCACATCTTTTG
>gene=chr11_9634744-9634988; species=hg19
CTGCCGTGTTTGGGAATGTTATTTTACTATGTATCCCATCAGGATTAATGCGTGTGTTTGTTCAGTCTCATTCCTTTCCGTTGATCTCAGCTTCTATTTTTGTTTCTGCTCTTAGTCACTGCCCAGCAGCGCCAAAGGAACATCCCGCCCCCTGCAGGCAGCTGGTGTCCCCACAACCTGGGAAGCCTGGGGCAGGGCCTCAGGGGACTCCTGGTGTTAGTCCTCCGAGCCCGGGTGGACGTGT
>gene=chr11_9634744-9634988; species=bosTau
CACCCGTGTTTGGGAATATTAATTTACTATGTGTCACATCAGGGTTTACACACATGTTTGTTCAGTCTCATTCCTTTCAGTTGATCTCAGCTTCTATTTTTGGCTCTGGTTTCAGTCCCAGCCTAGCAGTA-GAAACGAACATTTTGCCCCCTGCAGGCTGCCTTGGTCCACCGGACCTGAGAAGCCTGGGGCCGGGC------------CTAGAATCTGCCTTCCGGGTTTGGGGGTATGTGT
>gene=chr11_9634744-9634988; species=calJac
CTGCCGTGTTTGGGAATGTTATTTTAGTATGCGTCCTGTCAGGATTAATATATATGTTTGTTCAGTCTCATTCCTTTCCGTTGATCTCAGCTTCTATTTTTGTTTCTGCTCATAGTCACAGCCCAGCAGCACCAAAGGAACATCTCGCCCCCTGCAGGCAGCCGGTGTCCCCACAACCTGGG--------------------------------------------GAGCCCAGGTGGACGTGT
>gene=chr11_9634744-9634988; species=canFam
CTGCCGTGTTTGGGAATGGTACTTTGCTCCGTGTCCCCTCAGGATTAATACACATGTTTATTCAGTCTCATTCCTTTCCGTTGATCTCAGCTTCTATATTTAGCTCAGATCTCAGCCCAGG---AGAAGAATCAGAAGAGCATTTCGCCCCCTGCAGGCGGCGGTTGTCCCCAGGACCAGGGAAGGCTGAGACAAGGCCGCAAGGGCCTTCTGGTATCTGCCCTCCGAGCCCG-GGAGAGGTGT
>gene=chr11_9634744-9634988; species=equCab
CTGCCGTGTTTGGGAATACTCTTTTACTACGTGTCCCATCAGGATTAAAACACATCTTTATTCAGTCTCATTCCTTTCAGTTGATTTCAGCTTCTATTTTTGGCCGGGGT-TCAGCTCCAGCCCAGCAGGA---AATGACCATTTCGCCCCCTGGAGGCGGCCTTTGTC-CCAGGAC--GTGGAGCCTGGGGCAGCGCCGTGGGGGCCTCCTGGTCTCTGCCCTCTCAGCCCGAGTAGACGTGT
>gene=chr11_9634744-9634988; species=gorGor
CTGCCGTGTTTGGGAATGTTATTTTACTATGTATCCCATCAGGATTAATGCGTGTGTTTGTTCAGTCTCATTCCTTTCCGTTGATCTCAGCTTCTATTTTTGTTTCCGCTCTTAGTCACAGCCCAGCAGCGCCAAAGGAACATCTCGCCCCCTGCAGGCAGCTGGTGTCCCCACAACCTGGGAAGCCTGGGGCAGGGCCTCAGGGGACTCCTGGTGTTAGTCCTCCGAGCCCGGGTGGACGTGT
>gene=chr11_9634744-9634988; species=panTro
CTGCCGTGTTTGGGAATGTTATTTTACTATGTATCCCATCAGGATTAACGCGTGTGTTTGTTCAGTCTCATTCCTTTCCGTTGATCTCAACTTCTATTTTTGTTTCTGCTCTTAGTCACAGCCCAGCAGCGCCAAAGGAACATCTCGCCCCCTGCAGGCAGCTGGTGTCCCCACAACCTGGGAAGCCTGGGGCAGGGCCTCAGGGGACTCCTGGTGTTAGTCCTCCGAGCCCGGGTGGACGTGT
>gene=chr11_9634744-9634988; species=papHam
CTGCCGTGTTTGGGAATGTTATTTTACTATGTGTCCCATCATGATTAATACGTGTGTTTGTTCAGTCTCATTCCTTTCCATTGATCTCCGCTTCTATTTTTGTGTCTGCTCTTAGTCACAGCCCAGCAGCGCCAAAGGAACATCTCGCCCCCTGCAGGCAGCTGGTGTCCCCACAACCTGGGAAGCCTGGGACAGGGCCTCAGGGGACTCCTGGTGTCAGTCCTCCGAGCTCGGGTGGACGTGT
>gene=chr11_9634744-9634988; species=ponAbe
CTGCCGTGTTTGGGAATATTATTTTACTATGTATCCCATCAGGATTAATACGTGTGTTTGTTCAGTCTCATTCCTTTCCGTTGATCTCAGCTTCTATTTTTGTTTCTGCTCTTAGTCACAGTCCAGCAGCGCCAAAGGAACATCTCGCCCCCTGCAGGCAGCTGATGTCCCCACAACCTGGGAAGCCTGGGGCAGGGCCTCAGGGGACTCCTGGTGTTAGTCCTCCGAGCCCGGGTGGACGTGT
>gene=chr11_9634744-9634988; species=rheMac
CTGCCGTGTTTGGGAATGTTATTTTACTATGTGTCCCATCATGATTAATACGTGTGTTTGTTCAGTCTCATTCCTTTCCATTGATCTCCGCTTCTATTTTTGTGTCTGCTCTTAGTCACAGCCCAGCAGTGCCAAAGGAACATCTCGCCCCCTGCAGGCAGCTGGTGTCCCCACAACCTGGGAAGCCTGGGACAGGGCCTCAGGGGACTCCTGGTGTCAGTCCTCCGAGCTCGGGTGGACGTGT
>gene=chr11_10329664-10329773; species=hg19
TACACCCCCCAGACCTGCACCGCGGCTCCCTGTTCTGGGACAGTGACTCAGCGCCCACACGCTGCGCTGCGTGCAGCTGCCGGCTGGAGGCGGGCAGGACGGACGTGCC
>gene=chr11_10329664-10329773; species=bosTau
C-------CCAGACCTGTACCGTGGCTCCCTGTTCTGGGACCGTGACTCAGCGCCCACACGCTGCGCCGCGTGCAGCTGCTGACCGGAGGCGGGCCGGACGGACGTGCC
>gene=chr11_10329664-10329773; species=calJac
TACACCCCCCAGACCTGCACCGCGGCTCCCTGTTCTGGGACAGTGACTCAGCGCCCACACGCTGCGCAGCGTGCAGCTGCCGGCTGGAGGCGGGCGGGACGGACGTGCC
>gene=chr11_10329664-10329773; species=canFam
C-------CCAGACCTGCACGGCGGCTCCCCGTTCTGGGACCGTGACTCAGCGCCCACACGCTGCGCAGCGTGCAGCTGCGGGCCGGAGGCGGGGACGAGGGACGTGCC
>gene=chr11_10329664-10329773; species=equCab
C------ACCAGACCTGCACGGCGGCTCCCTGTTCTGGGACCGTGACTCAGCGCCCACACGCTGCGCAGCGTGCAGCTGCTGGCCGGAGGCGGGCAGGACGGACGTGCC
>gene=chr11_10329664-10329773; species=gorGor
TACACCCCCCAGACCTGCACCGCGGCTCCCTGTTCTGGGACAGTGACTCAGCGCCCACACGCTGCGCTGCGTGCAGCTGCCGGCTGGAGGCGGGCAGGACGGACGTGCC
>gene=chr11_10329664-10329773; species=panTro
TACACCCCCCAGACCTGCACCGCGGCTCCCTGTTCTGGGACAGTGACTCAGCGCCCACACGCTGCGCTGCGTGCAGCTGCCGGCTGGAGGCGGGCAGGACGGACGTGCC
>gene=chr11_10329664-10329773; species=papHam
TACACCCCCCAGACCTGCACCGTGGCTCCCTGTTCTGGGACAGTGACTCAGCGCCCTCACGCTGCGCTGTGTGCAGCTGCCGGCTGGAGGCGGGCGGGACGGACGTGCC
>gene=chr11_10329664-10329773; species=ponAbe
TACACCCCCCAGACCTGCACCGCGGCTCCCTGTTCTGGGACAGTGACTCAGCGCCCACACGCTGCGCTGCGTGCAGCTGCCGGCTGGAGGCGGGCAGGACGGACGTGCC
>gene=chr11_10329664-10329773; species=rheMac
TACACCCCCCAGACCTGCACCGTGGCTCCCTGTTCTGGGACAGTGACTCAGCGCCCACACGCTGCGCTGTGTGCAGCTGCCGGCTGGAGGCGGGCGGGACGGACGTGCC
>gene=chr11_10373772-10374016; species=hg19
ATGAGAGGAATGCAGGTTCTAtatttacttgtttgtcccttctatcagattgtgaggcccaagggggcaggcgcctctaactgattcatcagcctgtgcctgctgcgtagcacaaagccaagcacaaagccgggcacaaaggactcacttggcgaaagtttgtgggatggaagaatGAATGCGGTGTCTTCCTCGGAGTCCCCTCTTTTCAGGCTCCGCTTTATACCCTTTCTCTGGCGCAGGT
>gene=chr11_10373772-10374016; species=bosTau
ATCAGCGGGATGCAGattctatatttagttgtttgcccctgctaacaggctgtgatccctaagagggcaggaa-ctctgtcttattcattgtcatgtgcctgtggctt------------agcacaaacccaggtaaaaaggacccgtttggtgaaagtttatgggatggaagaatGAACAAAGTGTCCTCCTTTCAGCCTC-TGTTTTCAGGCTCTTCCTTACTCCCTTTCATTGGCTTGGGT
>gene=chr11_10373772-10374016; species=calJac
ATCAGAGGAATGCAAGTTCTAtgtttacttgtttgtcccttctaccagactgtgaggcccaagggggcaggcgcctctcactgattcatcagcatgtgcctgcctcat------------agcacaaagctgggcacaaaggacgcacttggtgaaagtttgtgggatggaagagtGAACATGGTGTCCTCCTCGGAGTCCCCTCTTTTCAGGCTCCACTTTATACCCTTTCTCTGGCACGGGT
>gene=chr11_10373772-10374016; species=canFam
ATCAGAGGAATGCAAGTTCAGtatttacttgtttgcctcttctgtcagactgtgttgcctaagaggccaggaa-ctcagacttgttccttgttctaagcctgttgctt------------agcataaagccaggcacaaaggatgcatttgatggatatttgtgggatgaaACATT-GATGTAGTGTCCTCCTTTGAGTCCTCTATTCTCAGGCTCTTCTTTATGTCCTTTCTTTGGCGTGGGT
>gene=chr11_10373772-10374016; species=equCab
ATCAGAGGAATGCAAGTTCTAtatttacttgtttgacccttctaccagattgtgacgcctaagagggcagg-t-ctccgactggttcattgtcatatgcctgttgctt------------agcacaaagccagccacaaagGCTGCATTTGGCAAAAGAGTGTGGCATAGGAGAATGAATGTAGCGTCCTCCTTTGAGTCCTCTATGTTCAGGCTCTTCTTTGAGTCCTTTCTTTGGCATGGGT
>gene=chr11_10373772-10374016; species=gorGor
ATGAGAGGAATGCAGGTTCTAtgtttacttgtttgtcccttctatcagattgtgaggcccaaaggggcaggcgcctctaactgattcatccgcatgtgcctgctgcgtagcacaaagccaagcacaaagccgggcacaaaggactcacttggcgaaagtttgtgggatggaagaatGAATGCGGTGTCTTCCTCGGAGTCCCCTCTTTTCAGGCTCCGCTTTATACCCTTTCTCTGGCGCAGGT
>gene=chr11_10373772-10374016; species=panTro
ATGAGAGGAATGCAGGTTCTAtgtttacttgtttgtcccttctatcagattgtgaggcccaagggggcaggcgcctctaactgattcatcagcctgtgcctgctgcgtagcacaaagccaagcacaaagccgggcacaaaggactcacttggcgaaagtttgtgggatggaagaatGAATGCGGTGTCTTCCTCGGAGTCCCCTCTTTTCAGGCTCCGCTTTATACCCTTTCTCTGGCGCAGGT
>gene=chr11_10373772-10374016; species=papHam
ATGAGAGGAATGCAAGTTCTAtgtttacttgtttgtcccttctatcagactgtgaggcccgagggggcaggcgcctctacctgattcaacagcatgtgcctgctgcatagcacaaagccaagcacaaagccgggcacgaaggacacacttggcaaaagtttgtgagatggaagaatGAACACGGTGTCCTCCTCGGAGTCCCCTCTTTTCAGGCTCTGCTTTATACCCTTTCTCTGGCGCGGGT
>gene=chr11_10373772-10374016; species=ponAbe
ATGAGAGGAATGCAGGTTCTAtgtttacttgtttgtcccttctatcagattgtgaggcccaaggaggcaggcgcctctaactgattcatcagcatgtgcctgctgcgtagcacaaagccaagcacaaagccgggcacaaaggactcacttggcgaaagtttgtgggatggaagaatGAACGCGGTGTCTTCCTCGGAGTCCCCTCTTTTCAGGCTCCGCTTTATACCCTTTCTCTGGCGCAGGT
>gene=chr11_10373772-10374016; species=rheMac
ATGAGAGGAATGCAAGTTCTAtgtttacttgtttgtcccttctatcagactgtgaggcccaagggggcaggcgcctctacctgactcaacagcatgtgcctgctgcatagcacaaagccaagcacaaagccgggcacgaaggacgcacttggcaaaagtttgtgagatggaagaatGAACACGGTGTCCTCCTCGGAGTCCCCTCTTTTCAGGCTCTGTTTTATACCCTTTCTCTGGCGCGGGT
>gene=chr11_14541987-14542154; species=hg19
TATCGATAGGCTTGCAACACTTCCCCCTCCTTAAAACTTTCCGACCGCTCGGCGGCGGGCGGAGCCTCGGAAGATCTAGGAACTGAGACTGGCGGGAAAACCTGGCTGGGAGTGCCGGCGGCTGAGAGCTGCGGGGCAGCCCCTGTCACGTAGCCCTTCTAGGTTCC
>gene=chr11_14541987-14542154; species=bosTau
TATCGATAGGCTTCCCTTGCTCCCCCGCCCTCAGAGCTCTCGGGTGGCTCAGAAGTGGGAGGGGCCTGGGAAGCTAGAGGAACTGAGATTGGCTGGAAACCTTGGCCAGGAGTGCCGGGAGCTAGGAGCTGCTGGGCCGCAGCTACCAAGTACCCCTTCTTGGTGCC
>gene=chr11_14541987-14542154; species=calJac
TATCGATAGGCTCACAACACTTCCCCTTCCTTAAAACTCCCAGACCGCTCGGCTGCAGGCGGAGCCTCGGAAGATCGAGGAACTGAGATTGGCTGGAAACCCTGGCTGGGAACGCTGGCGGCTGAGAGCTGCGGGGCAGCCCTTGTCACGTAGCCCTTCTGGGTTCC
>gene=chr11_14541987-14542154; species=canFam
TATCGATAGACGCCCAACGCTTCCCCGCCCTCAAAGCTCTGGGGCCCCTGGGAGGTGGGCGGGGCCTCGGAAGAAGGAGGAGTTGAGGTTGGCGGGAAATCT--GCTGCG----------------------GGGGCGGCTGCTAC-AAATCACCCTTCTTGGTACC
>gene=chr11_14541987-14542154; species=equCab
TATCGATAGGCTTTCGCCGCTTCCCCGCCCTCAGAGCCCTCCGCAGGCTAGGCAGTGGGCGGGGCCTCGGAAGATGGAGGAACTGCGATTGGCTGGGAAACTTGGCCGGGAGTGCTGGGAGCTAAGAGCTGCGGAGCGGCCACCATCAAGTCGCCCTT-TTGGTACC
>gene=chr11_14541987-14542154; species=gorGor
TATCGATAGGCTTGCAACACTTCCCCTTCCTTAAACCTTTCCG-CCGCTCG-CGGCGGGCGGAGCCTCGGAAGATCTAGGAACTGAGACTGGCGGGAAACCCTGGTTGGGAGTGCCGGCGGCTGAGAGCTGCGGGGCAGCCCCTGTCACGTAGCCCTTCTTGGTTCC
>gene=chr11_14541987-14542154; species=panTro
TATCGATAGGCTTGCAACACTTCCCCTTCCTTAAAACTTTCCGACCGCTCGGCGGCGGGCGGAGCCTCGGAAGATCTAGGAACTGAGACTGGCGGGAAACCGTGGCTGGGAGTGCCGGCGGCTGAGAGCTGCGGGGCAGCCCCTGTCACGTAGCCCTTCTTGGTTCC
>gene=chr11_14541987-14542154; species=papHam
TATCGATAGGCTTGCAACACTTCCCCTTCCTTAAAACTCTCCGACCGCTCGGCGGCGGGCGGAGCCTGGGAAGATCTAGGAACTGAGATTGGCGGGAAACCCAGGCTGGGAGTGCCGGCGGCTGAGAGCTGCGGGGCACCCCCTGTCACGTAGCCCTTCTTGGTTCC
>gene=chr11_14541987-14542154; species=ponAbe
TATCGATAGGCTTGCAACACTTCCCCTTCCTTAAAACTTTCAGACCGCTCGACGGCGGGCGGAGCCTGGGAAGATCTAGGAACTGAGATTGGCCGGAAGCCCGGGCTGGGAGTGCGGGCGGCTGAGAGCTGCGGGGTAGCGCCTGTCACGTAGCCCTTCTTGGTTCT
>gene=chr11_14541987-14542154; species=rheMac
TATCGATAGGCTTGCAACACTTCCCCTTCCTTAAAACTCTCCGACCGCTCGGCGGCGGGCGGAGCCTGGGAAGATCTAGTAACTGAGATTGGCGGGAAACCCAGGCTGGGAGTGCCGGCGGCTGAGAGCTGCGGGGGACCCCCTGTCACGTAGCCGTTCTTGGTTCC
>gene=chr11_14913196-14913334; species=hg19
ACCTGAAGTGGCGGCGCGGCTGGCGAGCCAAACGGCGCAGGCGCAGGAGCAAGAGCTCGAGCGGTAGCGGGAAAATCAGGACTGGATCGCCTCGGAGCCTCGGCCCGGAGTGGGTCACCGGCAGGGGCGGGGCTCCCC
>gene=chr11_14913196-14913334; species=bosTau
TGACGC-CCGACGGGGCGTCCGG-GGGTCCCACTGCACATGCGCGGGAGCGGCACCTCCCTCGCG-GCGGGACAATCCCGCCCAGAT-------GGGCGTCGGGTGG-------------------GCGGGGCTTCCC
>gene=chr11_14913196-14913334; species=calJac
ACCCGAAGCGGCGGAGCGGCCGGCGAGCCAAAC------GGCGCAGGAGCAAGAGCTCTGGCGCTGGTGGGAAAATCAGGCCTGGATCGCCTTGGGGCCTCGGCCTGGAGTGGGGCACCGGCAGGGGCGGGGCTTCCG
>gene=chr11_14913196-14913334; species=canFam
GCCTGC-GCGGAG-CACAGCCGG-GCG-GCGGGTCCCAAGGCGCAGGCGCAGCACCTCCCTCAGA-GCCGGAGGGTCCCGCG-GGATggcagcgggcggccgcg-gg-------------------gcggggcttccc
>gene=chr11_14913196-14913334; species=equCab
GCTCGG-CCAAAGCCACGGCCGG-GGG-CCCACTGCTCAGGCGCGGGAGCACGCCCTCCCTCGGG-GGCGGAGGATCCAGC------TCCCGCGGGACGTCACG-GG-------------------GCGGGGCT---C
>gene=chr11_14913196-14913334; species=gorGor
ACCTGAAGTGGCGGCACGGCTGGCGAGCCAAACGGCGCAGGCGCAGGAGCAAGAGCTCGAGCGGTAGCGGGAAAATCAGGACTGGATCGCCTCGGGGCCTCGGCCCGGAGTGGGTCACCGGCAGGGGCGGGGCTCCCC
>gene=chr11_14913196-14913334; species=panTro
ACCTGAAGTGGCGGCGCGGCTGGCGAGCCAAACGGCGCAGGCGCAGGAGCAAGAGCTCGAGCGGTAGCGGGAAAATCAGGACTGGATCGCCTCGGGGCCTCGGCCCGGAGTGGGTCACCGGCAGGGGCGGGGCTCCCC
>gene=chr11_14913196-14913334; species=papHam
ACCTGAAGTGGCTCCGCGGCCGGCGAGCCAAACGGCGCAGGCGCAGGAGCAAGAACTCGAGCGGTAGCGGGAAAATCAGGCCTGGATCGCCTCGGGGCCTCGGCCCGGAGTGGGTCACCGGCAGGGGCGGGGCTCCCC
>gene=chr11_14913196-14913334; species=ponAbe
ACCTGAAGTGGCCGCGCGGCGGGCGGGCCAAACGGCGCAGGCGCAGGAGAAAGAGCTCGAGCGGTAGCGGGAAAATCAGGCCTAGATCGCCTCGGGGCCTCGGCCCGGAGTGGGTCACCGGCAGGGGCAG--------
>gene=chr11_14913196-14913334; species=rheMac
ACCTGAAGTGGCTCCGCAGCCGGCTAGCCAAACGGCGCAGGCGCAGGAGCAAGAACTCGAGCGGTAGCGGGAAAATCAGGCCTGGATCGCCTCGGGGCCTCGGCCCGGAGTGGGTCACCGGCAGGGGCGGGGCTCCCC
>gene=chr11_17501193-17501328; species=hg19
TGAGCAAGGGTACCCCGCTCTGAGAATTCCCAGCCATTCTCCTGGCAAAATGAAAACTAGGGCTGGATTTCCGGGATTGGATTCTCACACTCACCGGCTACTGGGTGGGTGTGGCCTCAGGCAGGGTGCAGTAAA
>gene=chr11_17501193-17501328; species=bosTau
GAAGCAAGGGTATTCCCCTTTGAGAATTCTCAGCCTTCCTCAGAGTAGAATGAAAACCTGGGAGGGATTTCAC-AACTGGATTCTTGAGCTCAAGGGCCGCCAGCTGAA------CGGAGGCAGAGT--------
>gene=chr11_17501193-17501328; species=calJac
TGAGCTAGGGTACCTCCCTCTGCGAATTCCCAGCCATTCTCCTGGCAAAATGAAAACCAGGGCTGGATTTCAGAGACTGGATTCTCACTCTCAATGGCTACTGGGTGGGTGTGGCCTCAGCCAAAGTGCAGGAAA
>gene=chr11_17501193-17501328; species=canFam
TGAGCGCAGGTCTTCCCCTTCGAGGACGCCCAGCCTTTCTCCTGGCAAAATGGAAACCTGGGATGGATTTCAGAGACTGAATTCTTGCGCCCGCGCATTATTGGGTGGGTGTGGCCGCAGGCAGGGTTCAGGAAA
>gene=chr11_17501193-17501328; species=equCab
CGCGCAAGGGGATTCTTCTTCGAGATTTCTCAGCCATCCCCCTGGCAGAACGAAAGCCTGGGATGGATTTCAGGGACTGGATTCTCGCGCTCGCG-GCCACTGCATGGGTGTGGCCTCAGAAAGGGTGCGGTGGA
>gene=chr11_17501193-17501328; species=gorGor
TGAGCGAGGGTACCCCGCTCTGAGAATTCCCAGCCATTCTCCTGGCAAAATGAAAAC-AGGGCTGGATTTCCGGGATTGGATTCTCACACTCACCGGCTACTGGGTGGGTGTGGCCTCAGGCAGGGTGCAGTAAA
>gene=chr11_17501193-17501328; species=panTro
TGAGCAAGGGTACCCCGCTCTGAGAATTCCCAGCCATTCTCCTGGCAAAATGAAAACTAGGGCTGGATTTCCGGGATTGGATTCTCACACTCACCGGCTACTGGGTGGGTGTGGCCTCAGGCAGGGTGCAGTAAA
>gene=chr11_17501193-17501328; species=papHam
TGAGCAAGGGTACCCCCCTCTGAGAATTCCCAGCCATTCTCCTGGCAAAATGAAAACTAGGGCTGGATTTCCGGGATTGGATTCTCACACTCACCGGCTACTGGGTGGGTGTGGCCTCAGACAGGGTGTAGCAAA
>gene=chr11_17501193-17501328; species=ponAbe
CAAGCAAGGGTACCCCGCTCTGAGAATTCCCAGCCATTCTCCT-GCAAAATGAAAACTAGGGCTGGATTTCCGAGA-TGGATTCTCATACTCACTGGCTACTGGGTGGGTGTGGCCTCAGGCAGGGTGTAGTAAA
>gene=chr11_17501193-17501328; species=rheMac
TGAGCAAGGGTACCCCCCTCTGAGAATTCTCAGCCATTCTCCTGGCAAAATGAAAACAAGGGCTGGATTTCCGGGATTGGATTCTCACACTCACCGGCTACTGGGTGGGTGTGGCCTCAGACAGGGTGTAGTAAA
>gene=chr11_19838812-19839056; species=hg19
AGGCTTTCCAGAGTGATTATATAGCCTCACATCAGTCTCCTGGGGTTAAAGCATTGAGGATCCCATTGGAAATGTAAATGTTTTTTGGGAACTGTGACTCACCTTTCTCTGCCAGAGCTGTGTGCCTGGGACCTAGTAAGCCCTGATGGAATGGAATGTGGGTCAGGTGAGTTTTGATCCCCAAGTCAGGCAGAGACAGTTAGGTCCAGTGTCTGGGAATGGGGGAACACCTGGAGCGGGGCTT
>gene=chr11_19838812-19839056; species=bosTau
AAACTTGCCAGTGTGATTGCCTTTCCCTGTATCCATATCCTGACAGTAAAGTATTGATGACCCCATTGGGAATGTAAATGTTGGCTGGGAACAGTGACTCACCCATCCCTGGCAGAGTTGCGTACCTGGGACCTCAGAA----TGATGGAGTGGAACACTAGTCAGGTGAGTTTTGATCCCAGGGTCAGGCTGAGACGGCCAGGCCCAGTGCCTGGGCACCGG-GAGCTTTGTGAGCTAGCCAG
>gene=chr11_19838812-19839056; species=calJac
ACACTTGCCAGAGTGGTTACATAGCCTCACATCAGTCTCCTGGGGTTAAAGCATTGAGGATCCCATTGAAAATGTAAATGTTTCTTAGAAACTGTGACTCACCTTTCTCTGCCAGAGCTGCATGCCTAGGACCTAGCAAGCCCTGATGGAATGGAATATAGGTCAGGTGAGTTTTGATCCCCAGGTCAGGCAGAGACAGTCAGGTCCAGTGTCTAGGAATGTGGCAACACCTGGAGCAGGGCTT
>gene=chr11_19838812-19839056; species=canFam
TAGCTTGCCAGAGTGATTACATTAACTCACCTG--TCTCTGGCCTTTAAAGCATCAG-GATTCCACTGGAGATGTAAATGTTAGCTGGGAACAGTGACTCACCGGTCCCTGGCAGTGCTGCCTGCCTGGGACCTAGCAAG-CCTGATGGAGCGGAAGGTGAGGAAGGTGAGTTTTGGGCCCTGGGTCAGGCTGAGATGGTCAGGCCTGAAGTCTGGGAAGG----------GTGAGCAGGCCGG
>gene=chr11_19838812-19839056; species=equCab
AAACTTGCCAGAGTGATCGCATTTCCTCCCGTCAGTCTCCGGGCTTTAAGCTTTGAT-GACTGCATTGGAAATGTCAGCGTTAATTGGGCACAGTGACTCACCCATCCCTGCCAGAGCTGCGTACCTGGGACCTGGCAAGCCCTGATGGAATGGAAGGAGGGCCAGGTGAGTTTTGGTCCCTGGGTC---CAAAGGCGGACTGGCCCAC-----------------------------TGCCAG
>gene=chr11_19838812-19839056; species=gorGor
AGGCTTTCCAGAGTGATTATATAGCCTCACATCAGTCTCCTGGGGTTAAAGCATTGAGGATCCCATTGGAAATGTAAATGTTTTTTGGGAACTGTGACTCACCTTTCTCT-CCAGAGCTGTGTGCCTGGGACCTAGCAAGCCCTGATGGAATGGAATGTGGGTCAGGTGAGTTTTGATCCCCAAGTCAGGCACAGACAGTTAGGTCCAGTGTCTGGGAATGGGGGAACACCTGGAGCAGAGCTT
>gene=chr11_19838812-19839056; species=panTro
AGGCTTTCCAGAGTGATTATATAGCCTCACATCAGTCTCCTGGGGTTAAAGCATTGAGGATCCCATTGGAAATGTAAATGTTTTTTGGGAACTGTGACTCACCTTTCTCTGCCAGAGCTGTGTGCCTGGGACCTAGCAAGCCCTGATGGAATGGAATGTGGGTCCAGTGAGTTTTGATCCCCAAGTCAGGCAGAGACAGTTAGGTCCAGTGTCTGGGAATGGGGGAACACCTGGAGCGGGGCTT
>gene=chr11_19838812-19839056; species=papHam
GGGCTTTCCAGAGTGATTACATAGACTCACATCAGTCTCCTGGGGTTAAAGCATTGAGCATCCCATTGGAAATGTAAATGCTTTTTGGGAACCGTGACTCACCTTTCTCTGCCAGAGCTGCGTGCCTGGGACCTAGCAAGCACTGATGGAATGGAATATGGGTCAGGTGAGTTTTGA------------GCAGAAATAGTTAGGTCCAGTGTCTGGAAATGGGGGAACACCTGGAGCGGGGCTT
>gene=chr11_19838812-19839056; species=ponAbe
AGGCTTTCCAGAGTGATTACATATCCTCACATCAGTCTCCTGGGGTTAAAGCATTTAGGATCCCATTGGAAATGTAAATGTTTTTTGGGAACCGTGACTCACCTTTCTCTGCCAGAGCCGTGTGCCTGGGACCTAGCAAGCCCTGATGGAATGGAATGTGGGTCAGGTGAGTTATGATCCCCAAGTCAGGCAGAGACAGTTAGGTCCAGTGTCTGGGAATGGGGGAACACCTGGAGCGGGGCTT
>gene=chr11_19838812-19839056; species=rheMac
GGGCTTTCCAGAGTGATTACATAGACTCACATCAGTCTCCTGGGGTTAAAGCATTGAGGATCCCATTGGAAATGTAAATGCTTTTTGGGAACCGTGACTCACCTTTCTCTGCCAGAGCTGCGTGCCTGGGACCTAGGAAGCCCTGATGGAATGGAATATGGGTCAGGTGAGTTTTGA------------GCAGAGATAGTTAGGTCCAGTGTCTGGAAATGGGGGAACACCTGGAGCGGGGCTT
>gene=chr11_19839431-19839675; species=hg19
AAAGCACCAGTAAGAATACAGATTGCACTGGAGATCTCCAAGGGGAGAGTTCGGATCGTATTCAGTCTCCCTAAAGGCCCCTCGATCTCATCTCCAAGCCTTCTTGCCCACCCAGATAGCCTCTTTGCACCCCACAGGCTTCCCAGCTCCAGATCTTACCTCTCTCCCTGAATTCCCTTTTTTTCATGCAAAGCATTTTAGCACAGTCTACTGCCCCCTAAATTTGCATACTCTTACCCATCAT
>gene=chr11_19839431-19839675; species=bosTau
AAAGCACTGGTAAGAATATAGATTTTATTGAAGATTTCAAAGGATAGAGTTTATATCATGTACAACTTTGTTAAATGCCCCTTGATCTCGTTTCCAGGGCTTCTCTCCCACCCACGCAGCTTCTC--TGCTTCCCAGTCTGTCCAGCTGCAAACCTCTTCTCTCCCCCTGAATTCTTTCTTTCTAATGCTAAGCTTTTTA---------GCACTCACCTAAATTTGCACACTCATACCCACTAT
>gene=chr11_19839431-19839675; species=calJac
AAAGCACCAGGAAGAATACAGATTGCATTGAAGATCTCCAAGAGGAGAGTTCACATCGTATGTAATCTTACTAAAGGGCTCTCAATCTTGTCTCTAAGCCTTCTCGCCCACCCAGATAGCCCCTCTGCGTCCCACAGGCTTCCCAGCTCCAGATCTTACCTGTCTCCCTGATTTCCCTTTTTCTCATGCAAAGCATTGTAGCACAGTCTACAGTCCCCTAAATTTGCATACTTGTACCCGTCAT
>gene=chr11_19839431-19839675; species=canFam
AAAGCGCGGGTAAGAGCATAGATTTTATTGAAGATTTCAGAGGGGAGCGTTCAGATTGTGTACAGCTTCCTTAAATGCCTCCAGATTTTGCTTCCAGGGCTTCTCTCCCACTC-CACAGCATCTCT-TACTTCCCGAGCTCCCAGGTTCCAGACCTCCTCTCTCTTCTTGAATTCCCTTTTTCTCATGCAAAGCATTTCAGCTCTGTCTCCACTCCCCTACATTTGCATCATCTGGCTGGTCAT
>gene=chr11_19839431-19839675; species=equCab
AAAGCACCAGTAAGAATATAGACTTTATTGAGGATTTCAAAGTGGAGAGTTCAGACCCTGTACAACTTCAGTAAATGCCCTGTGAT-TTGTCTGTAGGACTTCTCTCCCACCCACACAGTCTCCC--TGCTTCTCAGTTTTC--AGCTCCAGACCGCCTCTCTCTCCCTGAATTCTCTCTTTCTCATGCAGAGCATTTCCGCTAAGTCTCCACTCCCCTAAATTTGCA---------TACTCAT
>gene=chr11_19839431-19839675; species=gorGor
AAAGCACCAGTAAGAATACAGATTGCACTGGAGATCTCCAAGGGGAGATTTCGGATCGTATTCAGTCTCCCTAAAGGCCCCTTGATCTCATCTCCAAGCCTTC----------------CCTCTTTGCACCCCACAGGCTTCCCAGCTCCAGATCTTACCTCTCTCCCTGAATTCCCTTTTTTTCATGCAAAGCATTTTAGCACAGTCTACTGTCCCCTAAATTTGCATACTCTTACCCATCAT
>gene=chr11_19839431-19839675; species=panTro
AAAGCACCAGTAAGAATACAGATTGCACTGGAGATCTCCAAGGGGAGAGTTCAGATCGTATTCAGTCTCCCTAAAGGCCCCTCGATCTCATCTCCAAGCCTTCTTGCCCACCCAGATAGCCTCTTTGCACCCCACAGGCTTCCCAGCTCCAGATCTTACCTCTCTCCCTGAATTCCCTTTTTTTTATGCAAAGCATTTTAGCACAGTCTACTGTCCCCTAAATTTGCATACTCTTACCCATCAT
>gene=chr11_19839431-19839675; species=papHam
AAAGCACCAGTAACAACACAGATCGCATTGGAGATCTCCAAGGGGAGAGTTCAGATCGTATTCAGTCTCACTAAAGGCCTATGGATCTCATCTCCAAGCCTTCTCGCCCACCCAGATAGCCTCTCTGTGCCCCACAGGCTTCCCAGCTCCAGATCTTACCTCTCTCCTTAAATTCCCTTTTTTTCATGCAAAGCATTTTAGCACAGTCTACTGTCCCCTAAATTTGCATACTCCGACCGGTCAT
>gene=chr11_19839431-19839675; species=ponAbe
AAAGCACCAGTAAGAATACAGATTGCATTGGAGATCTCCAAGGGGAGAGTTCAGATCATATTCAGTCTCCCTAAAGGCCCCTCGATCTCATCTCCAAGCCTTCTCGCCCACCCAGATAGCCTCTCTGCACCCCACAGGCTTCCCAGCTCCAGATTTTACCTCTCTCCCTGAATTCCCTTTTTTTCATGCAAAGCATTTTAGCACAGTCTACTGTCCCCTAAATTTGCATACTCTTACCCATCAT
>gene=chr11_19839431-19839675; species=rheMac
AAAGCACCAGTAACAACACAGATCGCATTGGAGATCTCCAAGGGGAGAGTTCAGATCGTATTCAGTCTCACTAAAGGCCTATCGATCTCATCTCCAAGCCTTCTCGCCCACCCAGATAGCCTCTCTGTGCCCCACAGGCTTCCCAGCTCCAGATCTTACCTCTCTCCTTAAATTCCCTTTTTTTCATGCAAAGCATTTTAGCACAGTCTACTGTCCCCTAAATTTGCATACTCGTACCCGTCAT
>gene=chr11_27180425-27180543; species=hg19
ctgctcccggccTTCCAATTCACGTTTGGAAGAGGAAACTTGCAGATCGGAGTGACTCATTCTTCAAGTGTGTTCTTTAGGCAGGGCCTCCATCTAGTGGTTTGCCCTGGAAATTAAC
>gene=chr11_27180425-27180543; species=bosTau
----------------------CATCCAGAGGAGGAAGCTCGCGGACTGCAGTGCCTGGACCTTACAGTGTGTTCTTTAGGCAGGACCTCCATCTAGTGGTTTGACCTGAAAATTATT
>gene=chr11_27180425-27180543; species=calJac
--------------------------TGGAAGAGGAAACTTGCAGGTTGGAGTGACTCAGCCTTCAAATGCATTCTTTAGGCAGGGCCTCCATCTAGTGGTTTGCTCTGGAAATGAAC
>gene=chr11_27180425-27180543; species=canFam
----------------------CATTTAGAGGAGAAAGCACAGATTGTGGAGTGCCCGA---CCTGAGTGTGTTCTTGAGGCAGGAACTCCATCTAGTGGTTTGCTCTAGAAATTACC
>gene=chr11_27180425-27180543; species=equCab
----------------------------GAGGAGGAAACTTGCTGACCGGAGGGCTGGAGGCTTCCAGAGTGTTCTTTAGGCAGGACCTCCATCTAGTGGTTTGTGCTGGAAATTATC
>gene=chr11_27180425-27180543; species=gorGor
ccgctcccagccTTCCAATTCACGTTTGGAAGAGGAAACTTGCAGATTGGAGTGACTCATTCTTCAAGTGTGTTCTTTAGGCAGGGCCTCCATCTAGTGGTTTGCCCTGGAAATTAAC
>gene=chr11_27180425-27180543; species=panTro
ttgctcccggccTTCCAATTCACGTTTGGAAGAGGAAACTTGCAGATTGGAGTGACTCATTCTTCAAGTGTGTTCTTTAGGCAGGGCCTCCATCTAGTGGTTTGCCCTGGAAATTAAC
>gene=chr11_27180425-27180543; species=papHam
ccgcgcctggtcCCCCG---------TGGAAGGGGGAACTTGC-----------ACTCATCCTTCAAGTGTGTTCTTTAGGCAGGGACTCCATCTAGTGGTTTGCCCTGGAAATTAAC
>gene=chr11_27180425-27180543; species=ponAbe
ccgctcgcagccTTCCAATTCACGTTTGGAACAGGAAACTTGCAGATTGGAGTGACTCGTTCTTCAAGTGTGTTCTTTAGGCAGGGCCTCCATCTAGTGGTTTGCCCTGGAAATTAAC
>gene=chr11_27180425-27180543; species=rheMac
ccgcgcccggtcCCCCA---------TGGAAGGGGGAACTTGCAGATTGGAGTGACTCATCCTTCAAGTGTGTTCTTTAGGCAGGGACTCCATCTAGTGGTTTGCCCTGGAAATTAAC
>gene=chr11_34255656-34255900; species=hg19
GCCTTCTCCGTGGCTCAGTTAGGGGGTTTCCCTTCTCCCCTCCCCTCCCCTGTTGGGGTGGGGGCAAGGGTAAGAGCGTCTCCCTGGAGGAGGTGCCTAAAGCAGGCTGTGAGTCACTCAGATGAGCTTCCGGGTGAAGTCATGCTGAGAAGCTATTTGCAGACACCTTACTCAAGGAGGCCTAAGGAAAGCATGGGGGGATGCCATCTCAAGCGAGAAATGGAGAACTTTTAGATTCTCCCCT
>gene=chr11_34255656-34255900; species=bosTau
---------GTGCCCTAGTGAGGGATTTCCCCTTTCCCTGGCTCTTCTCCTGCGGGGGTGGG-GCAGAGCCAGGAGCCTCTCCCCA-GGGAGATGCCTACAGCAGGCCATGAGTCAGGCAGATGAGCTTCCGGTTGAAGTCACACTGAGGCGCTATTTGTGGACA-GTGACTCAGAGAGGCAGGAGTGAATGGAGGAGG--TTCCGTGTCAGGCGGGAAAATGAGAGCTGTTGGGCTCACCCCT
>gene=chr11_34255656-34255900; species=calJac
GCCTTCTCCGTGGCTCAATTAGGGGTTTTTCCTTCTCCCCTCCCTGCCCCTGCTGGGGTAGGGGCAAGGGTAGAAGCTTCTCCCTGGAGGAGGTACCCAAAGTAGGCTGTGAGTCACTCAGATGAGCATCCGGGTGAAGTCATACTGAGAAGCTATCTGCAGACACCTTACTCAAGGAGGTCTAAGGAAAGTGTGGGGGGATCCCATCTCAAGTGAGAAACTGAAGACTTTCAGGTTCTCCCCT
>gene=chr11_34255656-34255900; species=canFam
---------CTGGCTCAGGGAGGGATTGCCCCTTTTCCTGGCCCCTCCCCTGCTAAGGTGGG------GCAGGGAGCAGCTCCCTGGAGGAGGTGCCCAAGGC-GGCCCTGAGTCAGGCCCAGGAGCCGGGGGATGACATCACACTGAGGAGCTGTCTGCGGCCACCTGCCTCAGTGAGGTCAGAGGGAAGGGATGGGGGCTCCCATCTCGAGCA-GAC-ATGAGAA---------------GG
>gene=chr11_34255656-34255900; species=equCab
---------TCGGCTCGGTGGGGGATCTTCCCTTTTCCTGGCTCCTCCCCTGCTGAGGTGGGTGCCGAGGGAGGAGCCAGTCCCCGGAGG----GCTCAAGGC-AGGCGAGAGTCAGGCAGAGGAG-----------------------GAGCT------------CTGACTCAGTGA----GGCGGGGAAGCACAGGGACTCCCACCTCAAGTGGGAAAATGAGAACTGGGGGGATCTCCCCT
>gene=chr11_34255656-34255900; species=gorGor
GTCTTCTCCGTGGCTCAGTTCGGGTTTTTCCTTTCTTCCCTCCCCTCCCCTGTTGGGGTGGGGGCAAGGGTAAGAGCATCTCTCTGGAGGAGGTGCCTAAAGCAGGCTGTGAGTCACTCAGACGAGCTTCCGGGTGAAGTCATGCTGAGAAGCTATTTGCAGACACCTTACTCAAGGAGGCCTAAGGAAAGCATGGGGGGATGCCATCTCAAGCGAGAAATGGAGAACTTTTAGATTCTCCCCT
>gene=chr11_34255656-34255900; species=panTro
GCCTTCTCCGTGGCTCAGTTAGGGGTTTTCCCTTCTCCCCTCCCCTCCCCTGTTGGGGTGGGGGCAAGGGTAAGAGCGTCTCCCTGGAGGAGGTGCCTAAAGCAGGCTGTGAGTCACTCAGACGAGCTTCCGGGTGAAGTCATGCTGAGAAGCTATTTGCAGACACCTTACTCAAGGAGGCCTAAGGAAAGCATGGGGGGATGCCATCTCAAGCGAGAAATGGAGAACTTTTAGATTCTCCCCT
>gene=chr11_34255656-34255900; species=papHam
GCCTTCTCCGTGGCTCATTTAGGGGTTTTCCCTTCTCCCCTCCCCTCCCCTGTTGGGGTGGGGGCAGGGGTAGGAGCTTCTCCCCGGAGGAGGTGCCTAAAGCAGGCTGTGAGTCACTCAGATGAGCTTCCGGGTGAAGTCATGCTGAGAAGCTATTTGCAGACACCTTACTCAAGGAGGCCTAAGGAAAGCATGGGGGGATCCCATCTCAAGCGAGAAATGGAGAACTTTTAGATTCTCCCCT
>gene=chr11_34255656-34255900; species=ponAbe
GCCTTCTCCGTGGCTCAGTTAGGGGTTTTCCCTTCTCCCCTCCCCTCCCCTGTTGGGGTGGGGGCAAGGGTAAGAGCGTCTCCCTGGAGGAGGTGCCTAAAGCAGGCTGTGAGTCACTCAGATGAGCTTCCGGGTGAAGTCATGCTGAGAAGCAATTTGCAGACACCTTACTCAAGGAGGCCTAAGGAAAGCATGGGGGGATCCCATCTCAAGCGAGAAATGGAGAACTTTTAGATTCTCCCCT
>gene=chr11_34255656-34255900; species=rheMac
GCCTTCTCCGTGGCTCATTTAGGGGTTTTCCCTTCTCCCCTTCCCTCCCCTGTTGGGGTGGGGGCAGGGGTAGGAGCTTCTCCCCGGAGGAGGTGCCTAAAGCAAGCTGTGAGTCACTCAGATGAGCTTCCGGGTGAAGTCATGCTGAGAAGCTATTTGCAGACACCTTACTCAAGGAGGCCTAAGGAAAGCATGGGGGGATCCCATCTCAAGCGAGAAATGGAGAACTTTTAGATTCTCCCCT
>gene=chr11_36171323-36171567; species=hg19
GTGCTGGGGCAGGTGCATCCCTTGCTGACTTGGGGCCCCATTGAGGCTCTGCGTCTGTTCCTCATGACTCATGAATGTGTTCCTCATGACTGTTCCTCATGACTCATGTTCCTCATGACTCATGACTCATGAATGTGGCTGAATTGAGGGCTAAAGCCCTGGGTCTCTCTTACAGCATTGCTTTGGCATTCACCAGGCCAGGGCAGGCGTGAACGGTGGAATAGGGAGTGTGGTAGGATGAGGT
>gene=chr11_36171323-36171567; species=bosTau
---CTGGGGCGCGTGCAGTCCGTAC---CGGGGGGCTTCCTTGAGGCTCTGCAGCTGT---------------------TGCCGTATGTCT-----------CCCACCTT---------------------------GCAGCATGAGAAGGTAAAGCCCTGCTTCT-CCTTACAGCATTGCTTTTCTGTACATAAGGCCCAGGGGGTGGTGGTCTGTGGGGTAGA---T----------GAGGT
>gene=chr11_36171323-36171567; species=calJac
GTGCTGGTGCA-ATGGGGCCCTTGCTGCCTTAGGGCCCCATTGAGGCTCTGCGTCTGTTTCTCATGAC--------------------------------------------------------------------------------------------------------------------------------------------------------------------------------
>gene=chr11_36171323-36171567; species=canFam
---TTAGGGCAGGTGCTGTCCTCGC---CAGGGGATCCTGTGGGGGGCCTGCACCTGT---------------------CTCCCCACAGCC-----------CCCCGCCT------------------------------------------AAAGCTCTGCTTCT-CTTTACAGTGCAGCTTTTCTGTACATCAGGCCTGGG--GGGAT--GTGATGGAGCTGGGAGTGCAGTAGAG-GAGG-
>gene=chr11_36171323-36171567; species=equCab
---GCAGGGCTGGTGCTGTCCTTGC----GGGACATCCTCAAGAGGCCCCGCACCTGT---------------------GTCCACGTGCCC-----------CCCATTCT---------------------------GCTGGGGAGGT----AAGGCCCTGCT--T-TCCTACAGCCTCGCTGTGGTGTTCACAGGGCCCGGGCAGGGGCACACAATGGGGCTGGGGGTGCATAGAGT-GAGGC
>gene=chr11_36171323-36171567; species=gorGor
GTGCTGGGGCAGGTGCAGCCCTTGCTGACTTGGGGCCCCATTGAGGTTCTGCGTCTGTTCCTCATGACCC--------------------------------------------------------------ATGTGGCTGAATTGAGGGCTAAAGCCCTGGGTCTCTCTTACAGCATTGCTTTGGCATTCACCAGGCCAGGGCAGGCGTGAACGGTGGAATAGGGAGTGTGGTAGGATGAGGT
>gene=chr11_36171323-36171567; species=panTro
GTGCTGGGGCAGGTGCATCCCTTGCTGACTTGGGGCCCCATTGAGGTTCGGCGTCTGTTCCTCATGACTCATGAATGTGTTCCTCATGACTGTTCCTCATGACTCATGTTCCTCATGACTCATGACTCATGAATGTGGCTGAATTGAGGGCTAAAGCCCTGGGTCTCTCTTACAGCATTGCTTTGGCATTCACCAGGCCAGGGCAGGCGTGAACGGTGGAATAGGGAGTGTGGTAGGATGAGGT
>gene=chr11_36171323-36171567; species=papHam
GTGCTGGGGCAGGTGCGGCGCTTGCTGACTTGGGGCCCCATTGAGGCTCTGTGTCTGTTCCTCAGGGCCC--------------------------------------------------------------GTGTGGCTAAGTTGAGGGCTAAAGCCTTGCTTCTCTCTTACAGCTTTGCTTTGGCATTCACCAGCCCAGGGCAGGCGTGAGCGGTGGAACAGGGAGTGTGGTAGGATGAGGT
>gene=chr11_36171323-36171567; species=ponAbe
GTGCTGGGGCAGGTGCGGCCCTTGCTGACTTGGGGCCCCATTGAGGCTCTGCATCTGTTCCTCATGACCC-----------------------------------------------------------------TGGTTGAGTTGAGGGCCAAAGCCCTGGGTCTCTCTTATAGCATTGCTTTGGCATTCACCAGGCCAGGGCAGGCGTGAGTGGTGGAATAGGGAGTGTGATAGGATGAGGT
>gene=chr11_36171323-36171567; species=rheMac
GTGCTGGGGCAGGTGCGGTGCTTGCTGACTTGGGACCCCATTGAGGCTCTGTGTCTGTTCCTCAGGGCCC--------------------------------------------------------------GTGTGGCTAAGTTGAGGGCTAAAGCCTTGCTTCTCTCTTACAGCGTTGCTTTGGCATTCACCAGCCCAGGGCAGGCGTGAGCGGTGGAACAGGGAGTGTGGTAGGATGAGGT
>gene=chr11_44467479-44467643; species=hg19
AGCACCTGAAATTAGCGTGGACCTGGCAGGAGTGTTCTGCCCCTCAACCTCCCTTTGTGCACCCCACATAGCTGGAGGATGAGTCACACACCCTGGAGGACTTTCCTAATTATACAGGTATGTAGCGGCTTCTGGCCAGCCTCCTGGAGTTAGAGAAGGGGCTA
>gene=chr11_44467479-44467643; species=bosTau
AACACCTGGAATTCGGGTGGCCA-GGCAGGAGGGATCTGCCCCTTGGCCTTCCTGCAGCCTCCCAGCGTAGCTGGGGGATGACTCA--CACCCATGGGGACTTCTCTAATCATCCAGGTATGGAGGACTTTCTGGTGAGCCTCCCAGGGATG--GTCCAGGCCC
>gene=chr11_44467479-44467643; species=calJac
AGCGCCTGAAATGAGTGTGGACCCAGCAGGAGGGTTCTCCCTCTCAA------TGTAGGCACCCCACATAGCTGGAGGATGAGTCACACACCCTGGAGGACTTTCTTAATTACACAGGTATGCAGGGGTTTCTGCCCAGCCTCCTGGAGTTAGAAAAGGGGCGA
>gene=chr11_44467479-44467643; species=canFam
AACACCTGAAATTAGAGTGGACA-GGCAGGGGGGGTCC-ACCCTTGGCCTCCCTGCAGGCTCCCCACATAGCTGGCGGATGAGTCACCCACCCTAGGGGACCTTCCTAATTGCCCAGGTATGCAGGGCCTCCTGGCCAGCCTCCCCGGTACAGAGTCCAGGC-A
>gene=chr11_44467479-44467643; species=equCab
GACACCTGAAATTAGAGGGGGCG----------------CCCCTCAGCCTCCC------------ACACAGCTGGGGGACGAGTCACACGCCCTGGGGGTCTTGCCTAACCGCCCAGGTACGCAGGGCCTGCTGGCTGGCCTCCCTGGTAGGGAGCTGGGA---
>gene=chr11_44467479-44467643; species=gorGor
AGCACCTGAAATTAGCGTGGACCTGGCAGGAGTGTTCTGCCCCTCAGCCTCCCTTTGTGCACCCCACATAGCTGGAGGATGAGTCACACACCCTGGAGGACTTTCCTAATTATACAGGTATGCAGCGGCTTCTGGCCAGGCTCCTGGAGTTAGAGAAGGGGCTA
>gene=chr11_44467479-44467643; species=panTro
AGCGCCTGAAATTAGTGTGGACCTGGCAGGAGTGTTCTGCCCCTCAATCTCCCTTTGTGCACCCCACATAGCTGGAGGATGAGTCACACACCCTGGAGGACTTTCCTAATTATACAGGTATGCAGCAGCTTCTGGCCAGCCTCCTGGAGTTAGAGAAGGGGCTA
>gene=chr11_44467479-44467643; species=papHam
AGCATCTGAAATTAGCGTGGACCTGGCAGGAGGGTTCTGCCCCTCACCCTCCCTGTATGCACCCCACATAGCTGGAGGAGGAGTCACACACCCTGGAGGACGTTCCTAATTATACAGGTACGCAGGGGCTTCTGGCCAGCCTCCTGGAGTTAGAGACGGGACTA
>gene=chr11_44467479-44467643; species=ponAbe
AGCACCTGAAATTAGCGTGGACCTGGCAGGAGCGTTCTGCCCCTCAACCTCCCTGTGTGCACCTCACATAGCTGGAGGATGAGTCACACACCCTGGAAGACTTTCCTAATTATACAGGTATGCAGCGGCTTCTGGCCAGCCTCCTGGAGTTAGAGAAGGGGCTA
>gene=chr11_44467479-44467643; species=rheMac
AGCATCTGAAATTAGCGTGGACCTGGCAGGAGGGTTCTGCCCCTCACCCTCCCTGTATGCACCCCACATAGCTGGAGGAGGAGTCACACACCCTGGAGGACGTTCCTAATTATATAGGTACGCAGGGGCTTCTGGCCAGCCTCCTGGAGTTAGAGACGGGGCTA
>gene=chr11_44656317-44656441; species=hg19
CAAAGCATTACTAAGCCCGGCGGTGACGTCACCCTCCCTGGTCCCACCCCGCCCCCGGCCGGCTTACCCTTCACCCCTGGCTGCCCCTGTGAGAATGACACATCCTGGGTGGGGGAGGGGCTGT
>gene=chr11_44656317-44656441; species=bosTau
----------------------------------------------------------------------------------------------------------------------------
>gene=chr11_44656317-44656441; species=calJac
CAAAGCATTACTAAGCCCGGCGGTGACGTCACCCTCCCTGGTCCCAACCCTCCCCTGGCCAGCTTACCCTTCACCCCTGGCTGCCCCTGTGAGGATGACACATCCTGGGTAGGGGAGGGGCTGT
>gene=chr11_44656317-44656441; species=canFam
CAAAGCATTACTAAGAGTGAGGGTGACATCATCCT-CCTGGTCCCACCCCATCCT-GCCCCGCTTACCCTTCACCCTTGGCTGCCCCTGAGAATATGACACATCCTGGGTGGGGGAGGGGCCGT
>gene=chr11_44656317-44656441; species=equCab
CAAAGCATTACTCAGAGTGGGGGTGACGTCACCCTCCCTGGTCCCACCCCGCCCCCCCCCCACTTACCCTTCAGCCTTGGCTGCCCCTGAGAATATGACGCATCCTGTGTGGGGGAGGAACCGC
>gene=chr11_44656317-44656441; species=gorGor
CAAAGCATTACTAAGCCCAGCGGTGACATCACCCTCCCTGGTCCCACCTCGCCCCCGGCCGGCTTACCCTTCACCCCTGGCTGCCCCTGTGAGAATGACACATCCTGGGTGGGGGAGGGGCTGT
>gene=chr11_44656317-44656441; species=panTro
CAAAGCATTACTAAGCCCGGCGGTGACGTCACCCTCCCTGGTCCCACCCCGCCCCCGGCCGGCTTACCCTTCACCCCTGGCTGCCCCTGTGAGAATGACAAATCCTGGGTAGGGGAGGGGCTGT
>gene=chr11_44656317-44656441; species=papHam
CAAAGCATTACTAAGCCCAGCGGTGACGTCACCCTCCCTGGTCCCACCCCGCCCCCAGCCGGCTTACCCTTCACCCCTGGCTGCCCCTGTGAGGATGACACATCCTGGGTGGAGGAGGGGCTGT
>gene=chr11_44656317-44656441; species=ponAbe
CAAAGCATTACTAAGCCCGGCGGTGACGTCACCCTCCCTGGTCCCACCTCG-CCCCGGCCGGCTTACCCTTCACCCCTGGCTGCCCCCGTGAGAATGACACATCCTGGGTGGGGGAGGGGCTGT
>gene=chr11_44656317-44656441; species=rheMac
CAAAGGATTACTAAGCCCAGCGGTGATGTCACCCTCCCTGGTCCCACCCCGCCCCCAGCCGGCTTATCCTTCACCCCTGGCTACCCCTGTGAGGATGACACATCCTGGGTGGAGGAGGGGCTGT
>gene=chr11_44883961-44884034; species=hg19
TCTCGCTCTGTGTCTCGCCTGTGGGCTCCAAAGCTCTGACTCACCATGCAGCCAGCTCAGCGCTCAGCACCAC
>gene=chr11_44883961-44884034; species=bosTau
tccatctct----ctcCCCTGTGAATTCTGCAGCTCTGACTCACCGCACAACCAACTCAGCGTTCAGCACCAC
>gene=chr11_44883961-44884034; species=calJac
TCTCACTCTCTGTCTCGTCTGTGGGCTGCGAAGCTCTGAGTCACCATGCAGCCAGCTCAGCGCTCAGCACCAC
>gene=chr11_44883961-44884034; species=canFam
TCGGTGTCT----CTTGCCTGTGGATTCTGCAGCTCTGACTCACCACATAGCCAGCTCAGCGTTCAGCACCAG
>gene=chr11_44883961-44884034; species=equCab
tcagtctct----ctcGCCCGTGGATTCTGCAGCTCTGACTCACCATGCAA-CAGCTCGGTGGTCAGCACCAC
>gene=chr11_44883961-44884034; species=gorGor
TCTCGCTCTGTGTCTCGCCTGTGGGCTCCAAAGCTCTGACTCACCATGCAGCCAGCTCAGCGCTTAGCACCAC
>gene=chr11_44883961-44884034; species=panTro
TCTCGCTCTGTGTCTCGCCTGTGGGCTCCAAAGCTCTGACTCACCATGCAGCCAGCTCAGCGCTCAGCACCAC
>gene=chr11_44883961-44884034; species=papHam
TCTCGGTCTGTGTCTCGCCTGTGGGCTCCAAAGCTCTGACTCACCGTGCAGCCAGCTCAGTGCTTAGCACCAC
>gene=chr11_44883961-44884034; species=ponAbe
TCTCGCTCTGTGTCTCGCCTGTGGGCTCCAAAGCTCTGACTCACCATGCAGCCAGCTCAGCACTCAGCACCAC
>gene=chr11_44883961-44884034; species=rheMac
TCTCGGTCTGTGTCTCGCCTGTGGGCTCCAAAGCTCTGACTCACCGTGCAGCCAGCTCAGCGCTCAGCACCAC
>gene=chr11_45921310-45921526; species=hg19
TCCCTTGCCCACCCCACCCCGAACTCCTTGGCGACCACTGAGTCCCCATAGCAACAGCGGTGACTTCACTCTGGGCTCGGCTTACAACCCCGGTGAGGTCACCGGCCGTTGCCAGGGGAACGGGAGGGCGCAAGGAGTCCGGGGTGGGGACTGTGGGGAGGTGCTGGCCGTCAGAGGCACGGCTGGATCGGGGAGGCGGCGGCCTCGCGCTTCCTC
>gene=chr11_45921310-45921526; species=bosTau
TCCCTTG-----TGGGGCCCGAACAGCTCAGCGACC-CTTCGTCCCCATGGCAACAGCGGTGACCTCACTCTGGGCTCGGTTTACTACTCGAGTGAGGTCACCGGCCGTTGCCAAGGGAACGAGGGGGTGCAAAGAGTCGGAAAGGGGGACCGTGGATCGGTGTGGACTGCCAAAGGTGGGACTGACATGCGGAGGAGGCGGCCTCGCGCGTCCTC
>gene=chr11_45921310-45921526; species=calJac
TCCCTTG----GGGGGCCTGGAACTCCTTGGCGACTACTGAGTCCCCATAGCAACAGCGGTGACTTCACTCTGGGCTCGGCTTACAACCCCGGTGAGGTCACCGGCCGTTGCCAAGGGAACGGGAGGGTGCAAGGAGT-CGGAGTGGGGACAGTAGGGGGGTGCAGGCCGTCAGAAGCATGGCTGGAGTTGGGAGGAGGCGGCTTTGAGCTTCCTT
>gene=chr11_45921310-45921526; species=canFam
TCCCTTG-----TGGGGCCCGAACTCCTAGGCGACC-CTGCGTCCCCATGGCAACAGCGGTGACCTCACTCTGGGCTCGGCTTACAACCCCGGTGAGGTCACCGGCCGTTGCCAAGGGAACCGGAGGGTGCCGAGAGTCCG--AGGGGCACCGCG--GCGCTGCGGCCTACTGAAGGCGCCGC------------GGATTGGTCCCACGCGTCCTC
>gene=chr11_45921310-45921526; species=equCab
TCCCTTG-----TGGGGCCCGAACTCCTTGGCGACC-CTGGGTCCCCATGGCAACAGCGGTGACCTCACTCTGGGCTCGGCTTACAACCCGGGTGAGGTCACCGGCCGTTACCAAGGGAACGGGAGGGTGCAAAGAGTCAGGGAGGAGGACCATG-AGAGGAGTGGCCTGTCAAAGGCGCAGCCAGCATGGGGAGGAGGTGGCCTTGCGCATCCTc
>gene=chr11_45921310-45921526; species=gorGor
TCCCTTGCCCACCCCACCCCGAACTCCTTGGCGACCACTGAGTCCCCATAGCAACAGCGGTGACTTCACTCTGGGCTCGGCTTACAACCCCGGTGAGGTCACCTTCCGTTGCCAGGGGAACGGGAGGGCGCAAGGAGTCCGGGGTGGGGACTGTGGGGAGGTGCAGGCCGTCAGAGGCACGGCTGGATCGGGGAGGCGGC----------------
>gene=chr11_45921310-45921526; species=panTro
TCCCTTGCCCACCCCACCCCGAACTCCTTGGCGACCACTGAGTCCCCATAGCAACAGCGGTGACTTCACTCTGGGCTCGGCTTACAACCCCGGTGAGGTCACCGGCCGTTGCCAGGGGAACGGGAGGGCGCAAGGAGTCCGGGGTGGGGACTGTGGGGAGGTGCTGGCCGTCAGAGGCACGGCTGGATCGGGGAGGCGGCGGCCTCGCCCTTCCTC
>gene=chr11_45921310-45921526; species=papHam
TCCCTTGCCCCCCCCCCCCCGAACTCCTTGGCGACCACTGAGTCCCCATAGCAACAGCGGTGACTTCACTCTGGGCTCGGCTTACAACCCCAGTGAGGTCACCGGCCGTTGCCAGGGGAACGGGAGGGCGCAAGGAGTCCGGGGTGGGGACTGTGGGGAGGTGCAGGCAGTCAGAGGCACGGCTGGAGCCGGGAGGCGGCGGCCTCGCGCTTCCTA
>gene=chr11_45921310-45921526; species=ponAbe
------------------------------------------------------------------------------------------------------------------------------------------------------------------------------------------------------------------------
>gene=chr11_45921310-45921526; species=rheMac
TCCCTTGCCCCCCCCCCCCCGAACTCCTTGGCGACCACTGAGTCCCCATAGCAACAGCGGTGACTTCACTCTGGGCTCGGCTTACAACCCCAGTGAGGTCACCGGCCGTTGCCAGGGGAACGGGAGGGCGCAAGGAGTCCGGGGTGGGGACTGTGGGGAGGTGCAGGCAGTCAGAGGCACGGCTGGAGCCGGGAGGCGGCGGCCTCGCGCTTCCTA
>gene=chr11_46264814-46265058; species=hg19
TACCGGCATGTAAACACCGTGAGTGACAGCCAAAGCTCCCAGGCGACCACAGAGGATCTCAAACCCTTCCTATCTTCCTAGAAACCCTGGCAGCCCGACCGGCTGCTTGCTGTCTGATGCAACAGTTTGCAACGCTGTTCTGGGAGTTGAGTCCTGCTGCGGGGCGCCGGGAACCGGGCCGACGCGCATGCGCGGGCTGCGGCCCCGCCCCAAAGGGCGGAGGGGGAGCTTTTCACCAGATGTG
>gene=chr11_46264814-46265058; species=bosTau
TACCAGTGTGTAAACACCTTGAGTGACGGCCAAGGCTCCCGAGAGACCACAAAGGATCTCAAACCCTTCCTATCTTCCTAGAAACCCTGGCGGCCCGGCCGGCTGCTTGCTGTCTGATGCAACAGTTTGCAACGCCGTTCTGGGAGCCGAG-CCTGCCGCGGGGCGCGGGGCGTGCGGCCTATGCGCATgcgcgggccggggcc-cgcc-ccTCCGGCAAGGGAGAAGCTTTTCACCAGATGTG
>gene=chr11_46264814-46265058; species=calJac
TACCGGCATGTAAACACC----GTGACAGCCAAAGATCCCAGGCGACCACAGAGGATCTCAAACCCTTCCTATCTTCCTAGAAACCCTGGCGGCGCGACCGGCTGCTTGCTGTCTGATGCAACAGTTTGCAACGCCGTTCTGGGAGTTGAGTTTTGCAgcggggcgccgggcctcgggcccACGCGCATGCGCGGGCTGCAGCCCCGCCCCATAGGGCGGAGGGGGTGCTTTTCACCAGATGTG
>gene=chr11_46264814-46265058; species=canFam
TGCCAGCGTGTAAACACCGTGAGTGACAGCCAACGCTCCCATTCGACCACAGAAGATCTCAAACCCTTCCTATCTTCCTAGAAACCCTGGCGGCCCGGCCGGCTGCTTGCTGTCTGATGCAACAGTTTGCAACGCTGTTCTGGGAGCCGAG-CCTGCCGCGGGGCGCTGGGCGCCCTGCTGACGCGCATgcgcgggctgcggcc-ccgcgggccgggcgggggAGAAGCTTTTCACCAGATGTg
>gene=chr11_46264814-46265058; species=equCab
----------------------------------------------------------------------------------------------------------------------------------------------------------------------------------------------------------------------------------------------------
>gene=chr11_46264814-46265058; species=gorGor
TACCGGCATGTAAACACCGTGAGTGACAGCCAAAGCTCCCAGGCGACCACAGAGGATCTCAAACCCTTCCTATCTTCCTAGAAACCCTGGCGGCCCGACCGGCTGCTTGCTGTCTGATGCAACAGTTTGCAACGCTGTTCGGGGAGTTGAGTCCTGCTGCGGGGCGCCGGGAACCGGGCCGACGCGCATGCGCGTGCTGCGGCCCCGCCCCAAAGGGCGGAGGGGGAGCTTTTCACCAGATGTG
>gene=chr11_46264814-46265058; species=panTro
TACCGGCATGTAAACACCGTGAGTGACAGCCAAAGCTCCCAGGCGACCACAGAGGATCTCAAACCCTTCCTGTCTTCCTAGAAACCCTGGCGGCCCGACCGGCTGCTTGCTGTCTGATGCAACAGTTTGCAACGCTGTTCTGGGAGTTGAGTCCTGCTGCGGGGCGCCGAGAACCGGGCCGACGCGCATGCGCGGGCTGCGGCCCCGCCCCAAAGGGCGGAGGGGGAGCTTTTCACCAGATGTG
>gene=chr11_46264814-46265058; species=papHam
TACCGGCGTGTAAACACAGTGAGTGACAGCCAAAGCTCCCAGGCAACCAAAGAGGATCTCAAACCCTTCCTATCTTCCTAGAAACCCTGCCTGCCCGACCGGCTGCTTGCTGTCTGATGCAACAGTTTGCAACGCTGTTCTGGGAGTTGAGTCCTGCTGCGGGGCGCCGGGAACGGGGCCGACGCGCATGCGCGGGCTGCGGCCCCGCCCCACAGGGCGGAGAGGGGGCTTTTCACCAGATGTT
>gene=chr11_46264814-46265058; species=ponAbe
TACCGGCATGTAAACACCGTGAGTGACAGCCAAAGCTCCCAGGCGACCACAGAGGATCTCAAACCCTTCCTATCTTCCTAGAAACCCTGGCGGCCCGACCGGCTGCTTGCTGTCTGATGCAACAGTTTGCAACGCTGTTCTGGGAGTTGAGTCCTGCTGCGGGGCGCCGGGAACCGGGCCGACGCGCATGCGCGGGCTGCGGCCCCGCCCCAAAGGGCGGAGGGGGAGCTTTTCACCAGATGTG
>gene=chr11_46264814-46265058; species=rheMac
TACCGGCGTGTAAACACAGTGAGTGACAGCCAAAGCTCCCAGGCAACCAAAGAGGATCTCAAACCCTTCCTATCTTCCTAGAAACCCTGGCTGCCCGACCGGCTGCTTGCTGTCTGATGCAACAGTTTGCAACGCTGTTCTGGGAGTTGAGTCCTGCTGCGGGGCGCCGGGAACGGGGCCGACGCGCATGCGCGGGCTGCGGCCCCGCCCCACAGGGCGGAGGGGGGGCTTTTCACCAGATGTT
>gene=chr11_46270275-46270519; species=hg19
CACCAAAATCTCTCTGCAAACtgtctccttgtctccttgtctccttTCCCACCACCAAAGCCCTGATCTGATGCGGGCTCTTTATTACTCAGCCGAATTTGTGAAATAGCTTCCTAACGAGTCATCCTCCAGTCCCTCCCTCAGAGAAAGACACAGATCTGATCATGTCTTCCCAGGCCTAAAACCCCTCCATGGCTTCCAGAGGCCTGTGGGACAGGCTGCTTCCTTCTCATGGCCTTCAGAT
>gene=chr11_46270275-46270519; species=bosTau
caccaaaatctccctgcagacta------tgtctccct--------tcccaccaccacagccccg-----ctgcaggctcctcattactcagccaaatttgtgaaatagcttcctaacgagtcatcttccagcctctaccTCAGAGAAAGACGCATATCTCCCCATGTCTCTGCTAGCTCACAAACCCTGCGCGGCTTCCAGAGGCCTGGCAGCCAGGCCGCTGCCT-CCCCAGGCTCTCAGGT
>gene=chr11_46270275-46270519; species=calJac
caccaaaatctctctgcaaactgtctccctgtctccgt--------tcccaccaccaaagccctgatctgatgcaggctctttcttactcagctgaatttgtgaaatagcttcctaacgagtcatcctccagtccctccctcagagaaagacacagatttgatcatg---tcccaggcttaaaaaccctccatggcttccaaaggcctgtgggacaggctgcttccctcccatggccttcagat
>gene=chr11_46270275-46270519; species=canFam
taccagaa--tccctgcaaactg------cgtctccat--------tcccagcaccacaacccca-----atgcaggctcttcattactcagccaaatttgtgaaatagcttcctaaggagtcatcctccagtctctaccTCAGAGAAAGAGACAAAGC---CCACATCTCTGCTGGGTTaaaaaCCCTGCATGGCTTCCAGAGGCCT----GTCAGGCCTCTGCCTCCCCATGACTTTTGGGT
>gene=chr11_46270275-46270519; species=equCab
cagcaaaa--tccctgcagacta------tgtctccat--------tcc---caccacagccctg-----acacaggccctccattattcagacgaatttgtgaaataacttcctgagaagtcagcctcc-gcctctaccTCAGAGAAAGACACACATC---TGGCGTCTCTGCTGGTTTACAAACCCTGCATGGCTTCCAGGGGCCTGTCAGACAGGCTGCTGCCTCCCTGTGACTTTCAAGT
>gene=chr11_46270275-46270519; species=gorGor
caccaaaatctctctgcaaactgtctccttgtctcctt--------tcccaccaccaaagccctgatctgatgcgggctctttattactcagccgaatttgtgaaatagcttcctaacgagtcatcttccagtccctccctcacagaaagacacagatctaatcatgtcttcccaggcctaaaacccctccatggcttccAGAGGCCTGTGGGACAGGCTGCTTCCTTCTCATGGCCTTCAGAT
>gene=chr11_46270275-46270519; species=panTro
caccaaaatctctctgcaaactgtctccttgtctcctt--------tcccaccaccaaagccctgatctgatgcgggctctttattactcagccgaatttgtgaaatagcttcctaacgagtcatcctgcagtccctccctcagagaaagacacagatctgatcatgtcttcccaggcctaaaacccctccatggcttccAGAGGCCTGTGGGACAGGCTGCTTCCTTCTCATGGCCTTCAGAT
>gene=chr11_46270275-46270519; species=papHam
caccaaaatctctctgcaaactgtctccttgtctctgt--------tcccgccactaaagccctgatctgatgcaggctctttattactcagccgaatttgtgaaatagcttcctaacgagtcatcctccagtccctccctcagagaaagacacagatctgattatgtcttcccaggcctaaaacccctccatggcttccAGAGGCCTGTGGGACAGGCTGCTTCCTTCTCATGGCCTTCAGAT
>gene=chr11_46270275-46270519; species=ponAbe
caccaaaatctctctgcaaactgtctccttgtctcctt--------tcccaccaccaaagccctgatctgatgcgggctctttattactcagctgaatttgtgaaatagcttcctaacgagtcatcctccagtccctccctcagagaaagatacagatctgatcatgtcttcccaggcctaaaacccctccatggcttccAGAGGCCTGTGGGACAGGCTGCTTCCTTCTCATGGCCTTCGGAT
>gene=chr11_46270275-46270519; species=rheMac
caccaaaatctctctgcaaactgtctccttgtctctgt--------tcccaccactaaagccctgatctgatgcaggctctttattactcagccgaatttgtgaaatagcttcctaacgagtcatcctccagtccttccctcagagaaagacacagatctgattatgtcttcccaggcctaaaacccctccatggcttccAGAGGCCTGTGGGACAGGCTGCTTCCTTCTCATGGCCTTCAGAT
>gene=chr11_46318566-46318711; species=hg19
TTGGCAAACCCTTATCGCCTGAGAAGCAGCTGCTGGAGAAATACCTTAGCGGCTGACTCACCGGCTCCCTCTGCTCACAGCCCCCTCCCACTGGGCCCAACACCAGGCCTTTGAGAGACCCTAAGGGAGAGAACTGGCGGAAGCG
>gene=chr11_46318566-46318711; species=bosTau
TTGGCAAACCCTTATCGCCTGAGACGCAGCTGCTGAAGAAATACCTTAGCAGCTGACTCACTGGCT------CCTCACAGCCCTCTCCCACTGGGCCCCACATCAGGCCTTTGAGAGACCCTgagagaaagagaaggaagaggCG
>gene=chr11_46318566-46318711; species=calJac
TTGGCAAACCCTTATCGCCCGAGAAGCAGCTGCAGGAGAAATACCTTAGCCTCTGACTCACCGGCTCCCTCTGCTCGGGGCCCCCTCCCACTGGGCCCGACGCCAGGCCTTTGAGAGACCCTAAGGGAGAGAACTGGTAGAAGCG
>gene=chr11_46318566-46318711; species=canFam
TTGGCAAACCCTTATCGCCTGAGAAGCAGCTGCTGGAGGAATACCTTAGCGGCTGACTCACTGCCTCCCT-TCCTCACCACCCCCTCCCACTGGGCCCCACACCAGGCCTCTGAAAAACCCTGAAGGAGAGGGCAGGGAAACGCG
>gene=chr11_46318566-46318711; species=equCab
TTGGCAGACCCTTATCTCCTGAGAAGCAGCTGCTGGAGAAATACCTTAGCGGCTGACTCACTGCCTCGCTCTCTTCACAGCCCCCTCCCACTGGGCCCCACAGCAGGCCTTAGAGAGACCCTGAGAGAGAGAGCCGGG-CAAGCG
>gene=chr11_46318566-46318711; species=gorGor
TTGGCAAACCCTTATCGCCTGAGAAGCAGCTGCTGGAGAAATACCTTAGCGGCTGACTCACTGGCTCCCTCTGCTCACAGCCCCCTCCCACTGGGCCCAACACCAGGCCTTTGAGAGACCCTAAGGGAGAGAACTGGCGGAAGCG
>gene=chr11_46318566-46318711; species=panTro
TTGGCAAACCCTTATCGCCTGAGAAGCAGCTGCTGGAGAAATACCTTAGCGGCTGACTCACCGGCTCCCTCTGCTCACAGCCCCCTCCCACTGGGCCCAACACCAGGCCTTTGAGAGACCCTAAGGGAGAGAACTGGCGGAAGCG
>gene=chr11_46318566-46318711; species=papHam
TTGGCAAACCCTTATCGCCTGAGAAGCAGCTGCTGGAGAAATACCTTAGCGGCTGACTCACCGGCTCCCTCTGTTCACAGCCCCCTCCCGCTGGGCCCAACACCAGGCCTTTGAGAGACCCTAAGGGAGAGAACTGACGGAAGCG
>gene=chr11_46318566-46318711; species=ponAbe
TTGGCAAACCCTTATCGCCTGAGAAGCAGCTGCTGGAGAAATACCTTAGCGGCTGACTCACCGGCTCCCTCTGCTCACAGCCCCCTCCCACTGGGCCCAACACCAGGCCTTTGAGAGACCCTAAGGGAGAGAGCTGGCGGAAGCG
>gene=chr11_46318566-46318711; species=rheMac
TTGGCAAACCCTTATCGCCTGAGAAGCAGCTGCTGGAGAAATACCTTAGCGGCTGACTCACCGGCTCCCTCTGTTCACAGCCCCCTCCCGCTGGGCCCAACACCAGGCCTTTGAGAGACCCTAAGGGAGAGAACTGACGGAAGCG
>gene=chr11_46414185-46414429; species=hg19
TCAGAGGTCGCTGGGAACCGCACGGGCCGTAGCCTCAGGACTCCGGGCCTCGCCCAGGCTGGGCGGACCTTGGGGCGGCTTCAGCACCTCGGAGAGCTCCCCGCGCCCTGGCCCAGCAGCCTCGCCTGCCTGATTCCGCTCCAGCGCTTGTCTCCCTCCGAGAGCGCCCTTCCGGGGGACCGCCGGGGTCGGACGCTCCCCACTGCGCCCAGGACCGAGGCCTGTAACCCCAAATTCTGATCGC
>gene=chr11_46414185-46414429; species=bosTau
TCTTAGGTGTCCGGGA-CCGCGCGGGCCGAAGCCCTGGGGCTCGGGGCCTTGCCCTCGAGGGA-TGAGCGCTGGGAGGCTTCAGCACCTCGGAGAGCGCCACCTGCGCTGACCTCGGGCTCCGCTCCGCCTG--CGGGGACCAGCGTTCCTCTCCC-CCGAGACCGCCCTTCCTGCGGCCGGCCAAGGTCCGACTCGcccCCACATGCCCGGGCCCGGGGCTTGTCACCCCAAACTCTGAGCGC
>gene=chr11_46414185-46414429; species=calJac
TCAGAGGTCGCTGGGAACCGCACGGGCCGGAGCCTCAGGACGCCGGGCCTTGCCCAAGCCGGGCCGACAGCGGGGCGGCTTCAGCACCTCGGAGAGCACCCGGCGCTCCGGCCCCGCGGCCTCTCGGGTCTGATCCTGCTCTGGCTCTCGGCTCCCTCCGAGAGCGCCCTTCTGAGCGTCCGCCGGGGTCGGACGCACCCCACAGCTTCCAGGACCGAGGCCTGTAA-CCCAAACGCTCATTGC
>gene=chr11_46414185-46414429; species=canFam
TCTTAGGTGTCCGGGA-CCGCACGGGTCGGGGCCTGGGGACTTGGGGCCTTGCCcccgcggggccgAGG---CGGTGGCTTCAGCACCTCGGAGAGCTCCGCCGTCCCTGACCTTGCGCTC-GCTCCGCACCACCAGGCACCCGCGATTCGCTCCATCCGAGACGGCCCTTCCAGGGGTCCGCCAGGG------------------GCCTGAG---GCGGCCTGTCACCCCAAACTTTGAGCGC
>gene=chr11_46414185-46414429; species=equCab
CCTTAGGTCTCCGGGA-CCGCATGGGCCGGAGCCTCGGGACTTGGGGCCTTGCGCCCCCGGGACCCAGAGCCCAGCGGCTTCAGCACCTCGGAGAGCTCCGCCCGCCCTGACCCCGGGCTC-GCTCCGCCCGACCAGGCACCGGCGCTCCGTCC---CGGAGACCGCCCTTCCTGAGGCCGGCCAGAGGCGGACTCGCCCCCAC--GCCCCGGCCCCAGGCCTGTCACCCCAAACTCTGAGCGC
>gene=chr11_46414185-46414429; species=gorGor
TCAGAGGTCGCTGGGAACCGCACGGGCGGTCGCCTCAGGACTCCGGGCCTCGCCCAGGCTGGGCGGACCTTGGGGCGGCTTCAGCACCTCGGAGAGCTCCCCGCGCCCTGGCCCAGCAGCCTCGCCTGCCTGATCCCGCTCCAGCGCTTGTCTCCCTCCGAGAGCGCCCTTCCGGGGGACCGCCGGGGTCGGACGCTCCCCACTGCGCCCAGGACCGAGGCCTGTAACCCCAAATTCTGATCGC
>gene=chr11_46414185-46414429; species=panTro
TCAGAGGTCGCTGGGAACCGCACGGGCCGTAGCCTCAGGACTCCGGGCCTCGCCCAGGCTGGGCGGACCTTGGGGCGGCTTCAGCACCTCGGAGAGCTCCCCGCGCCCTGGCCCAGCAGCCTCGCCTGCCTGATACCGCTCCAGCGCTTGTCTCCCTCCGAGAGCGCCCTTCCGGGGAACCGCCGGGGTCGGACGCTCCCCACTGCGCCCAGGACCGAGGCCTGTAACCCCAAATTCTGATCGC
>gene=chr11_46414185-46414429; species=papHam
TCAGAGGTCGCTAGGAACCGCAAGGGCGGTAGCCTCAGGACACGGGGCCTCGCCCAGGCTGGGCCGACATTGGGGCGGCTTCAGCACCTCGGAGAGCTCCCCGCGCCCGGGCACAGCGGCCTCTGCCGCCTGATCCCGCTCCAGCGCT--TCTTCCTCCGAGAGCGCCCTTCCAGGGGGCTGCCGGGGTCGGACGCTCCCCACTGCGCCCGGGACCGAGGCCTGTAACCCCAAATTCTGATCGC
>gene=chr11_46414185-46414429; species=ponAbe
TCAGAGGTCGCTGGGAACCGCACGGGCCGTAGCCTCAGGACTCGGGGCCTCGCCCAGGCTGGGCGGACATTGGGGCGGCTTCAGCACCTCGGAGAGCTCCCCGCGCCCTGGTCCAGCAGCCTCGCCTGCCTGATCCCGCTCCAGCGCTTGTCTCCCTCCGAGAGCGCCCTTCCGGGGGACCGCCGGGGTCGGACGCTCCCCACTGCGCCCAGGACCGAGGCCTGTAACCCCAAATTCTGATCGC
>gene=chr11_46414185-46414429; species=rheMac
TCAGAGGTCGCTAGGAACCGCAAGGGCGGTAGCCTCAGGACACGGGGCCTCGCCCAGGCTGGGCCGACATTGGGGCGGCTTCAGCACCTCGGAGAGCTCCCCGCGCCCCGGCCCAGCGGCCTCTGCCGCCTGATCCCGCTCCAGCGCT--TCTTCCTCCGAGAGCGCCCTTCCAGGGGGCTGCCGGGGTCGGACGCTCCCCACTGCGCCCGGGACCGAGGCCTGTAACCCCAAATTCTGATCGC
>gene=chr11_57508823-57508893; species=hg19
GGTGGTTCCGTCAGGCGCTTCCCGCACCTTCCCGCTCCCTGCTTGCAAAGTGGTTGTGCCCCAAGGTCCG
>gene=chr11_57508823-57508893; species=bosTau
GGTGGTTGGGCGCGGCGCT--CCGCACCT-CCCCGCGTCTGCGCGCAGCGCGGCTTCGCCCG-CGGCCCG
>gene=chr11_57508823-57508893; species=calJac
GGTGGTTCCGTCGGGCGCTTCCAGTACCTCCCCGTTCCCTGGGTGTAAAGTGGTTGTGCCCTAAGGTCCA
>gene=chr11_57508823-57508893; species=canFam
GGTGGTTGTGCCCAGGCAG--CCCCGCCTCCCCCCGCGCTGTGGGCGGAGTGGTTGTGCCCAGAGGCCCG
>gene=chr11_57508823-57508893; species=equCab
-ATGGTTTGGTCCGGTGCT--CCGTACCTCCCCCCAC-TTGCGTGCCGCGTAGCTGTGCCCGGAGGTCAG
>gene=chr11_57508823-57508893; species=gorGor
GATGGTTCCGTCAGGCGCTTCCCGCACCTCCCCGCTCCCTGCTTGCAAAGTGGTTGTGCCCCAAGGTCCG
>gene=chr11_57508823-57508893; species=panTro
GGGGGTTCCGTCAGGCGCTTCCCGCACCTTCCCGCTCCCTGCTTGCAAAGTGGTTGTGCCCCAAGGTCCG
>gene=chr11_57508823-57508893; species=papHam
GGTGGTTCCGTCAGGCGCTTCCCGCACCTCCCCTCTCCCTGCTTGCAAAGTGGTTGTGCCCCAAGGTCCG
>gene=chr11_57508823-57508893; species=ponAbe
GGTGGTTCCGTCAGGCGTTTCCCGCACCTCCCCGCTCCCTGCTTACAAAGTGGTTGTGCCCCAAGGTCCG
>gene=chr11_57508823-57508893; species=rheMac
GGTGGTTCCGTCAGGCGCTTCCCGCACCTCCCCTCTCCCTGCTTGCAAAGTGGTTGTGCCCCAAGGTCCG
>gene=chr11_61394237-61394481; species=hg19
ACCTCGAAGAGATTGCTCTGTCAGTGCAGCCTTGCAGGGCCTCGCTGGGGGAGAATCAGAATTCCTTTCTCCTGCCCTCCCTTGGGCTTCCGGAGCCTTCCGTCATCCTCTATTTATAGTTCAAGTCAGGTGCCCCTGGACATGTTGCTGGGAGGGAAGGGCCTCAGCTGGGAGAGCCGGTTCTGTGACCTGCTGGGGAAGGGCTGGGATTTTCCAGGATGCCTCCTCTAGCCCTATAGTCCCC
>gene=chr11_61394237-61394481; species=bosTau
ACCCCAAA----TTGTCTTGTCAGTGCAGCCTCCCTAGGCCCCTCT-GGGGAGAATCAGAA-CCCTTTCTCCTGCCCTCCCTTGGGCTTCAGGAGCCTTCCGTCATCCTCTATTTATAGTTCAAGTCAGGTGCCCCTGGACACATTGCCGAGAGGGAGGGGCCCCAGCTGGGAGAGCAGGTTCTGTGACCTGCTGCGGAAGGGCTCAGAGTTTTCAGGATGGCGCCACTGGCCTGAT-GTCC--
>gene=chr11_61394237-61394481; species=calJac
GCCTCCAAGAGATTACTCTGTCCGTGCAGCCTAGTATGGCCTCGCTGGGGGAGAATCAGAATCCCTTTCTCCTGCCCTCCCTTGGGCTTCCGGAGCCTTCCGTCATCCTCTATTTATAGTTCAAGTCAGGTGCCCCTGGACACGTTGCTGGGAGGGAAGGGCCTCAGCTGGGAGAGCCGGTTCTGTGACCTGCTGGGGAAGGGCTGGGATTTTCCAGGAGGGCTCCTCTAGCCCTAGAGTCCCC
>gene=chr11_61394237-61394481; species=canFam
ATCATGGA----TTACTTTATGGGGGCAGCCTCACCAGGCCCTTCT-CAGGAGGACCAGAATCCCTTTCTCCCTCTCTCCCTTGGGCTTCCAGAGCCTTCCGTCATCCTCTATTTATAGTTCAAGTCAGGTGCTCCTGGACACATCACT------------CCCCAGCTGGGAGAGCAGGTTCTGTGACCTGCTGGGGAAGGGCT-GGATTTTCCAGGACAACTCCTCTGGCCTGAA-GTCC--
>gene=chr11_61394237-61394481; species=equCab
acctccaa----tcgcctcatcagtgcagccccactgggcccctct-ggggagactcagaatccgtctctcctgccctcccttgggcttccggagccttccatcatcctctatttataGTTCAAGTCAGGTGCCCCTGGACACGTTGCTAGGAGGGGAGGGCCCCAGCTGGGAGAGCAGGTTCTGTGACCTGCTAGGGAAGGGCTGGGATTTTCCAGGTTGACTCCTCTGGTCCAAT-GTCCC-
>gene=chr11_61394237-61394481; species=gorGor
ACCTCGAAGAGATTGCTCTGTAAGTGCAGCCTTGCAGGGCCTCGCTGGGGGAGAATCAGAATTCCTTTCTCCTGCCCTCCCTTGGGCTTCCGGAGCCTTCCGTCATCCTCTATTTATAGTTCAAGTCAGGTGCCCCTGGACATGTTGCTGGGAGGGAAGGGCCTCAGCTGGGAGAGCCGGTTCTGTGACCTGCTGGGGAAGGGCTGGGATTTTCCAGGATGCCTCCTCTAGCCCTATAGTCCCC
>gene=chr11_61394237-61394481; species=panTro
ACCTCGAAGAGATTGCTCTGTCAGTGCAGCCTTGCAGGGCCTCGCTGGGGGAGAATCAGAATTCCTTTCTCCTGCCCTCCCTTGGGCTTCCGGAGCCTTCCGTCATCCTCTATTTATAGTTCAAGTCAGGTGCCCCTGGACATGTTGCTGGGAGGGAAGGGCCTCAGCTGGGAGAGCCAGTTCTGTGACCTGCTGGGGAAGGGCTGGGATTTTCCAGGATGCCTCCTCTAGCCCTATAGTCCCC
>gene=chr11_61394237-61394481; species=papHam
ACCTCGAAGAGATTGCTCTGTCAGTGCAACCTTGCAGGGCCTTGCTGGGGGAGAATCAGAATCCCTTTCTCCTGCCCTCCCTTGGGCTTCCGGAGCCTTCCGTCATCCTCTATTTATAGTTCAAGTCAGGTGCCCCTGGACACGTTGCTGGGAGGGAAGGGCCTCAGCTGGGAGAGCCGGTTCTGTGACCTGCTAGGGAAGGGCTGGGATTTTCCAGGACAGCTCCTCTAGCCCTATAGTCTCC
>gene=chr11_61394237-61394481; species=ponAbe
acctcgaagagattgctctgtcagtgcagccttGCAGGGCCTTGCTGGGGGAGAATCAGAATCCCTTTCTCCTGCTCTCCCTTGGGCTTCCGGAGCCTTCCGTCATCCTCTATTTATAGTTCAAGTCAGGTGCCCCTGGACACGTTGCTGGGAGGGAAGGGCTTCAGCTGGGAGAGCCGGTTCTGTGACCTGCTGGGGAAGGGCTGGGATTTTCCAGGATGCCTCCTCTAGCCCTATAGTCCCC
>gene=chr11_61394237-61394481; species=rheMac
ACCTCGAAGAGATTGCTCTGTCAGTGCAACCTTGCAGGGCCTTGCTGGGGGAGAATCAGAATCCCTTTCTCCTGCCCTCCCTTGGGCTTCCGGAGCCTTCCGTCATCCTCTATTTATAGTTCAAGTCAGGTGCCCCTGGACACGTTGCTGGGAGGGAAGGGCCTCAGCTGGGAGAGCCGGTTCTGTGACCTGCTAGGGAAGGGCTGGGATTTTCCAGGACGGCTCCTCTAGCCCTATAGTCTCC
>gene=chr11_61486062-61486306; species=hg19
ACCACCCCCCACCCCCAAAGCCCAGCCACCCCACCACCATGCTCCCTCACTCTCCACCCTTCTCCCTGCCTCCCAGAAGCTGAGCTCCGACTCCTCCTTGGAGAGAGAGTGGGATGATGTCACTTCCTGAGGGTGGGGGGAGGAGTAGGCACGACCCCGGCAGGCTAGCCCGCCAGCCCGCCAGGCCACAGCTCGCCAAGTGGCTGCACCGGGGATAGGGAGGCGGGCCGGGCGGACATGCGGG
>gene=chr11_61486062-61486306; species=bosTau
CC--CTCCGC--C-------CCCGGACACCCCGCCACGCAGCT-CCAGGCTCTCCATCCTTCTCCC-GCTTCCCAGAATCCGCGCTCCGACTCCTCCTTGG--AGAGAGTGGGATGATGTCACTTCCTGAGGGTGGGGGGAGGAGTAGGCACGACCCCGGCAGGCTAGCAcgcccgcccgccgggccgcACCTCGCTAAGCGGCTGCACCCGGGAAAGGGCGACGGGCCGGGCGGATGTGCTGG
>gene=chr11_61486062-61486306; species=calJac
GC--CCCCCCACC----AAGCCCAGCCACCCCACCACCACGCTCCCTCACTCTCCACCCTTCTCCCCGTTTCCCAGAAGCTGAGCTCCGACTCCTCCTTGGAGAGAGAGTGGGATGATGTCACTTCCTGAGGGTGGGGGGAGGAGTAGGCACGACCCCGGCAGGCTAGCCCGCCAGCCTCCCAGGCCACAGCTTGCCAAGTGGCTGCAGCGGGGATAAGGAGGTGGGCGGGGCGGACATGCGGG
>gene=chr11_61486062-61486306; species=canFam
AC--CCCCAC--C-------CCCGCCCACCCCACCACGCAGCTCCCGTGCTCTTGATCCTCTTCCCCACTTCCCAGAATCCGTGCTTTGACTCCTCCTTGG--AGAGAGTGGGATGATGTCACTTCCTGAG---GGGGGGAGGAGTAGGCACGACCCCGCCAGGCTAGCCCGC------------CCGCAGCTTGCAAAGTGGCTGCACCAGGGAGACAGAGACAGCCCGGCTGGACATGCCGG
>gene=chr11_61486062-61486306; species=equCab
AC--CCCCCCCGC-------CCCGCCCCCCCCACCATGTGGCTCCCGCGCTCTCCATCCTTCTCCTTGCTTCCCAGAATCCATGCTCCGACTCCTCCTCGG--AGAGACTGGGATGATGTCACTTCCTGAGGGTGGGGGGAGGAGTAGGCACGACCCCAGCAGCCTAGCCCGCCAGCCCGCCAGGCCGCAGCTCCCCAAGTGGCTGCTCCAGAGAGAGGGGGACGGGTCAGGTGGCCATGCCGG
>gene=chr11_61486062-61486306; species=gorGor
ACCACCCCCCACCCCCAAAGCCCAGCCACCCCACCACCACGCTCCCTCACTCTCCACCCTTCTCCCTGCTTCCCAGAAGCTGAGCTCCGACTCCTCCTTGGAGAGAGAGTGGGATGATGTCACTTCCTGAGGGTGGGGGGAGGAGTAGGCACGACCCCGGCAGGCTAGCCCGCCAGCCCGCCAGGCCACAGCTCGCCAAGTGGCTGCACCGGGGATAGGGAGGCGGGCCGGGCGGACATGCGGG
>gene=chr11_61486062-61486306; species=panTro
ACCACCCCCCACCCCCAAAGCCCAGCCACCCCACCACCACGCTCCCTCACTCTCCACCCTTCTCCCCGCTTCCCAGAAGCTGAGCTCCGACTCCTCCTTGGAGAGAGAGTGGGATGATGTCACTTCCTGAGGGTGGGGGGAGGAGTAGGCACGACCCCGGCAGGCTAGCCCGCCAGCCCGCCAGGCCACAGCTCGCCAAGTGGCTGCACCGGGGATAGGGAGGTGGGCCGGGCGGACATGCGGG
>gene=chr11_61486062-61486306; species=papHam
ACCACCCCCCTTCC---AAGCCCAGCCATCCCACCACCACGCTCCCTCACTCTCCACCCTTCTCCCCGCTTCCCAGAAGCTGAGCTCCGACTCCTCCTTGGAGAGAGAGTGGGATGATGTCACTTCCTGAGGGTGGGGGGAGGAGTAGGCACGACCCCGGCAGGCTAGCCCGCCAGCCCGCCAGGCCACAGCTCGCCAAGTGACTGCACCGGGGATAGGGAGGCGGGCCGGGCGGACATGCGGG
>gene=chr11_61486062-61486306; species=ponAbe
ACCACCCCCCACCCCCAAAACCCAGCCACCCCATCACCACGCTCCCTCACTCTCCACCCTTCTCCCCGCTTCCCAGAAGCTGAGCTCCGACTCCTCCTTGGAGAGAGAGTGGGATGATGTCACTTCCTGAGGGTGGGGGGAGGAGTAGGCACGACCCCGGCAGGCTAGCCCGCCAGCCCGCCAGGCCACAGCTCGCCAAGTGGCTGCACCGG---------------------GGACATGCGGG
>gene=chr11_61486062-61486306; species=rheMac
ACCACCCCCTTCC----AAGCCCAGCCACCCCACCACCACGCTCCCTCACTCTCCTCCCTTCTCCCCGCTTCCCAGAAGCTGAGCTCCGACTCCTCCTTGGAGAGAGAGTGGGATGATGTCACTTCCTGAGGGTGGGGGGAGGAGTAGGCACGACCCCGGCAGGCTAGCCCGCCAGCCCGCCAGGCCACAGCTCGCCAAGTGACTGCACCGGGGATAGGGAGGCGGGCCGGGCGGACATGCGGG
>gene=chr11_62320705-62320774; species=hg19
GGAGGGAGAGAGAGAAAACAGAAGAGCTCAGCACTGAGCTAAGGACTGGGCGGGCTGAGTTGTAAACAG
>gene=chr11_62320705-62320774; species=bosTau
-GAGGGAGGGAGAGAAAAAAAAAAAGCCCAAAGCTGAGCTGGGGACTGGGCGGATGGACTTGTAAACAG
>gene=chr11_62320705-62320774; species=calJac
GGAGGGAGAGAGAGAAAACAGAAGAGCTCAGCACTGAGCTAAGGACTGGGCAGGCTGAGTTGTAAACAG
>gene=chr11_62320705-62320774; species=canFam
-GAGGGAGGGGGAGAGAAGAGAAGAGCTCAGATCTGAGCCCAAGA-CAGGCAAACT-----GTAAACAG
>gene=chr11_62320705-62320774; species=equCab
ggagggaggaagagagaaaagaagagCTCAGAACTGAGCTGTGGACTGGGCGGGCTGAGTTGTAAACAG
>gene=chr11_62320705-62320774; species=gorGor
GGAGGGAGAGAGAGAAAACAGAAGAGCTCAGCACTGAGCTAAGGACTGGGCGGGCTGAGTTGTAAACAG
>gene=chr11_62320705-62320774; species=panTro
GGAGGGAGAGAGAGAAAACAGAAGAGCTCAGCACTGAGCTAAGGACTGGGCGGGCTGAGTTGTAAACAG
>gene=chr11_62320705-62320774; species=papHam
GGAGGGAGAGAGAGAAAACAGAAGAGCTCAGCACTGAGCTAAGGACTGGGCGGGCTGAGTTGTAAACAG
>gene=chr11_62320705-62320774; species=ponAbe
GGAGGGAGAGAGAGAAAACAGAAGAGCTCAGCACTGAGCTAAGGACTGGGCGGGCTGAGTTGTAAACAG
>gene=chr11_62320705-62320774; species=rheMac
GGAGGGAGAGAGAGAAAACAGAAGAGCTCTGCACTGAGCTAAGGACTGGGCGGGCTGAGTTGTAAACAG
>gene=chr11_62389567-62389811; species=hg19
GCTGGGGCTGGCAGCGCCGCCAGGGCACGCTTCCGGTCATCTGTGCACCCCCCCGCCTTGTAGACTTGATTTCCGGTCCCACCGCCAGGTTCCGGGAACCACCGGGTGGTGACGTCACATCCGGCGTGCCAAACTCGCGTGGCCGGCAGTCAAAACCCCGGGTAGGTGCAGAATCTCGAGTAGGTGCACGTGGTACCTACCTCGAGACCCGCCCCCTCATCACGGAATTGCCTGAGAAAGCCAG
>gene=chr11_62389567-62389811; species=bosTau
GCTAGCGCTGGCAGCGCCGTCTGGGCCCACTTCCGGTCATCTGCACACCCCCCTTCCCTCTGGG--TAATTTCCGGTCCCATTGCCTAGTTCTGGGAACCACGGGAGGGCGACGTCATATCCGGCGTGTCAAGCGTGCCTGGCAGGTGGTCAGGAGCAAA-------------------GTAAGGTAACGTGGGAGTGGCTTTGAG------------------ACCCTCCCCTTGATCTCCAG
>gene=chr11_62389567-62389811; species=calJac
GCTAGGACTGGCAGCGCCGTCCGGTCCCGCTTCCGGTCACCTGCG-------CCCCCTCGTAGACCTGATTTCCGGTCCCACCGCCAGGTTCCTGGAACCACGGGGAGGTGACGCCACATCCGGCGTGTCAAACGCGCGTGGCCGGCAGT------------------CAGAATCTCGGGTAGGTGCACGTGGCATCTACCTCGAGGCCCGCCCCCG-ATCACGGAATTGCACGAGAAAGACAG
>gene=chr11_62389567-62389811; species=canFam
gccggggccgccggcgccgcccgcgcccACTTCCGGTCATCTGCACCCCGC-----CCCCCGGG-CTAATTTCCGGTCCCGCCGCCTAGTTCTGGGAACCACGGGACGGTGACGTCACATCCGGCGTGGCGTGCTCGCGTGGCGGGCGGTCAGTCGCCTG-------------------GCGGGAGTGACTTTG--------------------------------------------------
>gene=chr11_62389567-62389811; species=equCab
-CCGGGGCTGGCGGAG----CCGTGCCCACTTCCGGTCACCTGCACA---------CCCCCAGG-TTAACTTCCGGTCCCACAGCTTGGTTCTGGGAACCACGGGAGGGTGACGTCACATCCGGCGTGCCAAGCGCGCGAGGCCGGCGGTCAGAAGCCCG-------------------GTGAGAGCACGTGGGAAAGAC--TGAG------------------ACCTTCCACTTGACCTCCAG
>gene=chr11_62389567-62389811; species=gorGor
GCTGGGGCTGGCAGCGCCGCCAGGGCACGCTTCCGGTCATCTGTGCACCCCCGCGCCTTGTAGACTTGATTTCCGGTCCCACCGCCAGGTTCCGGGAACCACGGAGTGGTGACGTCACATCCGGCGTGCCAAACTCGCGTGGCCGGCAGTCAAAACCCCGGGTAGGTGCAGAATCTCGAGTAGGTGCACGTGGTACCTACCTCGAGACCCGCCCCCTCATCACGGAATTGCATGAGAAAGCCAG
>gene=chr11_62389567-62389811; species=panTro
GCTGGGGCTGGCAGCGCCGCCAGGGCACGCTTCCGGTCATCTGTGCACCCCCCCGCCTTGTAGACTTGATTTCCGGTCCCACCGCCAGGTTCCGGGAACCACCGGGTGGTGACGTCACATCCGGCGTGCCAAACTCGCGTGGCCGGCAGTCAAAACCCCGGGTAGGTGCAGAATCTCGAGTAGGTGCACGTGGTACCTACCTCGAGACCCGCCCCCTCATCACGGAATTGCCTGAGAAAGCCAG
>gene=chr11_62389567-62389811; species=papHam
GCCGGGGCTGGCAGCACCGCCCGGGCACGCTTCCGGTCATCTGTG-------CCCCCTTGTAGACTTGATTTCCGGTCCCACCGCCAGGCTCCGGGAACCACGGGGCGGTGACGTCACATCCGGCGTGCCAAACTCGCGTGGACGGCAGTCAAAATCCCGGGTAGGTGCAGAATCTCGGGTAGGTGCACGTGGCACCTACCTCACGACCCGCCCCCG-ATCACGGAATTGCATGAGAAAGCCAG
>gene=chr11_62389567-62389811; species=ponAbe
GCTGGGGCTGGCAGCGCCGCCAGGGCACGCTTCCGGTCATCTGTG--CCCCCCCACCCTGTAGACTTGATTTCCGGTCCCACCGCCAGGTTCCGGGAACCACGG---GGTGACGTCATATCCGGCGTGCCAAACTCGCGTGGCCGGCAGTCAAAACCCCGGGTAGGTGCAGAATCTCGAGTAGGTGCACGTGGCACCTACCTCGAGACCCGCCCCCTCATCACGGAATTGCATGAGAAAGCCAG
>gene=chr11_62389567-62389811; species=rheMac
GCCGGGGCTGGCAGCACCGCCCGGGCACGCTTCCGGTCATCTGTG-------CCCCCTTGTAGACTTGATTTCCGGTCCCACCGCCAGGCTCCGGGAACCACGGGGCGGTGACGTCACATCCGGCGTGCCAAACTCGCGTGGACGGCAGTCAAAATCCCGGGTAGGTGCAGAATCTCGGGTAGGTGCACGTGGCACCTACCTCGCGACCCGCCCCCG-ATCACGGAATTGCATGAGAAAGCCAG
>gene=chr11_62474966-62475159; species=hg19
AGAGGGGGAGTCGGCCTTGGCCTCAGCTCTGTTGGGGAGGTCTCTAGCCCAGAGTCAGGATGCCTGCAATGGGGGAGGGGCAGGCAGTGAACTAGCGACAGTGGGGGTGTGCGCAGGGATGCAGGCAGCTAGGCTCCCCCACTGGCCAGGCAGTTGGTATGCTCCAGGATCTGAGCAGCTCCTTCTAGCATCC
>gene=chr11_62474966-62475159; species=bosTau
A-GGGGGGTGTCTGCCTGGGTTCCAGCTCCTTTGGGGAGGGCTCTAGCCCAGACTCTGGATGCCTGCTAT-GGGGAAGGGCAGGCAGTGAGACAGTAACAGTGGGGGTGTGCACAGGGCTGCAGGCAGCCAGGCTCCCCCACTGGCCAGACAGTTGGTATATGCCAGGATCTGAGCTGCTCCTTCTAGCATCC
>gene=chr11_62474966-62475159; species=calJac
AGAGGGGTAGTCAGCCTTGGCCTCAGCTCTGTTGGGGAGTGCTCTAGCCCAGACTAAGGATGCCTGCAATGGGGGAGGGGCAGGCGGTGAACCAGCAACAGTGGGGGTGTGCGCAGGGTTGCAGGCAGCTAGGCTCCCCCACTGGCCAGGCAGTTGGTATGCTCCAGCATCTGAGCAGCTCCTTCTAGCATCC
>gene=chr11_62474966-62475159; species=canFam
A-AGGGGGAGTCAGCCTGGCTTCCAGCTCCTTCA------GCTCTAGCCCAGACTCAGAATGCCTGCAATGGGGGAAGGGCAGCTAGTGAGACAGTCACAGTGGGGGTGTGTACAGGGCCGCAGTCAGCCAGGCTCCCCCACTGGCCAGGCAGTTGGTATGTTCCAGGATCTGAGCAGCTTCTTCTAGCATCC
>gene=chr11_62474966-62475159; species=equCab
A-GGGGGGAATCTGCCTGGGTTCCAGCTCCTTTGAGGAGGGCTCTAGCCCGGACTCAGGATGCCTGCAATGAGGGAGGGGCAAGTGGTGAGACAGTAACAGTGGGGGTGTGCACAGGGCTGCAGGCAGCCAGGCTCCCCCACTGGCCAGGCAGTTGGTATGCTCCAGGATGTTAGCAGCTCCTTCCAGCATCC
>gene=chr11_62474966-62475159; species=gorGor
AGAGGGGGAGTCGGCCTTGGCCTCAGCTCTGTTGGGGAGGTCTCTAGCCCAGAGTCAGGATGCCTGCAATGGGGGAGGGGCAGGCAGTGAACCAGCGACAGTGAGGGTGTGCGCAGGGATGCAGGCAGCTAGGCTCCCCCACTGGCCAGGCAGTTGGTATGCTCCAGGATCTGAGCAGCTCCTTCTAGCATCC
>gene=chr11_62474966-62475159; species=panTro
AGAGGGGGAGTCGGCCTTGGCCTCAGCTCTGTTGGGGAGGTCTCTAGCCCAGAGTCAGGATGCCTGCAATGGGGGAGGGGCAGGCAGTGAACCAGCGACAGTGGGGGTGTGCGCAGGGATGTAGGCAGCTAGGCTCCCCCACTGGCCAGGCAGTTGGTATGCTCCAGGATCTGAGCAGCTCCTTCTAGCATCC
>gene=chr11_62474966-62475159; species=papHam
AGAGGGGGAGTCGGCCTTGGCCTCAGCTCTGTTGGGGAGGGCTCTAGCCCAGACTCAGGATGCCTGCAATGGGGGAGGGGCAGGCAGTGAACCAGCGACAGCGGGGGTGTGCGCAGGGATGCAGGCAGCTAGGCTCCCCCACTGGCCAGGCAGTTGGTATGTTCCAGGATCTGAGCAGCTCCTTCTAGCATCC
>gene=chr11_62474966-62475159; species=ponAbe
AGAGGGGGAGTCGGCCTTGGCCTCAGCTCTGTTGGGGAGGGCTCTAGCCCAGACTCAGGATGCCTGCAATGGGGGAGGGGCAGGCAGTGAACCAGCGACAGTGGGGATGTGCGCAGGGATGCAGTAAGCTAGGCTCCCCCACTGGCCAGGCAGTTGGTATGCTCCAGGATCTGAGCAGCTCCTTCTAGCATCC
>gene=chr11_62474966-62475159; species=rheMac
AGAGGGGGAGTCGGCCTTGGCCTCAGCTCTGTTGGGGAGGGCTCTAGCCCAGACTCAGGATGCCTGCAATGGGGGAGGGGCAGGCAGTGAACCAGCGACAGTGGGGGTGTGCGCAGGGATGCAGGCAGCTAGGCTCCCCCACTGGCCAGGCAGTTGGTATGTTCCAGGATCTGAGCAGCTCCTTCTAGCATCC
>gene=chr11_62649078-62649195; species=hg19
TCCCTCCTTTCTTTGAAGAAAGCCGACCCGCCCCTCACTCCGTCACGAGGGTGGGTGACTCAGCGTCCTCCTTCCCCGCGGCGCCAGAAGCCAGTTGCAACCGGTTTCTGAAGTAAT
>gene=chr11_62649078-62649195; species=bosTau
TCCTTGCTTTCTTTGAAGGGAGCTGTCCC--CCCTTGCTCTTTCCTGAGGGTGGCTGACTCAGCATGCTCCC-CCCCTTGGCGCCCGTAGCCTGTCGCAGCGTGTTTCTGAAGCAAC
>gene=chr11_62649078-62649195; species=calJac
TCCCTCCTTTCTTTGAAGAAAACCGCCCCGCCCCTCACTTTGTCACGAGGGTGGGTGACTCAGCGTCCTCACTCCCAGCGGCGCCTGGAGCCAGTTGCAACCGGTTTCTGAAGTAAC
>gene=chr11_62649078-62649195; species=canFam
CCCTTCTGTCCTTTGAAG-AAACCGCTCG--TCCTCCCTCTTGCACCAGGCCGGCTGACTCAGCGTCCTCCCTCCCTGCGGCGCCGGAAGCCGGTCGCTGAC-GTTTCTGAAGTAAT
>gene=chr11_62649078-62649195; species=equCab
TCCTTCCTT--TTTGAAGGAAACCGTCCC--CCCTCCCTCCTTCACGGGGGTAGCTGACTCAGCATCCTCCTTTCCTGTGGCGCCGGGAGCCAGTCACAGCCGGTTTCTGAAGTAAT
>gene=chr11_62649078-62649195; species=gorGor
TCCATCCTTTCTTTGAAGAAAGCTGACCCGCCCCTCACTCCGTCACGAGGGTGGGTGACTCAGCGTCCTCCCTCCCCGCGGCGCCAGAAGCCAGTTGCAACCGGTTTCTGAAGTAAT
>gene=chr11_62649078-62649195; species=panTro
TCCCTCCTTTCTTTGAAGAAAGCCGACCCGCCCCTCACTCCGTCACGAGGGTGGGTGACTCAGCGTCCTCCCTCCCCGCGGCGCCAGAAGCCAGTTGCAACCGGTTTCTGAAGTAAT
>gene=chr11_62649078-62649195; species=papHam
TCCCTCCTTTCTTTGAAGAAAGCCGACCCGCCCCTCACTCTGTCACGAGGGTGGGTGACTCAGCGTCCTCCCTCCCCGCGGCGCCAGAAGCCAGTTGCAACCGGTTTCTCAAGTAAT
>gene=chr11_62649078-62649195; species=ponAbe
TCCCTCCTTTCTTTGAAGAAAGCCGACCCGCCCCTCACTCTGTCACGAGGGTGGGTGACTCAGCGTCCTCCCTCCCCGCGGCGCCAGAAGCCAGTTGCAACCGGTTTCTGAAGTAAT
>gene=chr11_62649078-62649195; species=rheMac
TCCCTCCTTTCTTTGAAGAAAGCCGACCCGCCCCTCACTCTGTCACGAGGGTGGGTGACTCAGCGTCCTCCCTCCCCGCGGCGCCAGAAGCCAGTTGCAACCGGTTTCTCAAGTAAT
>gene=chr11_63273800-63273894; species=hg19
GGTCGCAGGTGAGACTAACAGCTGGGAGAGCTGCTCCAGGCATTTAGGACCCTGACTGGGGCAGATGAGTCAGCCCAGTGGGGGCAGGGCTCCT
>gene=chr11_63273800-63273894; species=bosTau
TGGTGCAGGTGAGACTGACAGCTGGGAGAGCTGCCCCAGGCAC---------------------------------------------------
>gene=chr11_63273800-63273894; species=calJac
GGGCACAGGTGAGACTAATAGCTGGGAGACCTGCTCCAGGCATTCAGGACCCTGGCTGGGGCAAGTGGGTCAG-CCACTGGAAGCAGGGCTCCT
>gene=chr11_63273800-63273894; species=canFam
GGGCACAAGTGAGGCTAACAGCTGGGAGAGCTGCCCT-GGCACCTAAGATCCTGGCTGGGAA----AGGCCA-----GTGAGGGCAGGGCTCCA
>gene=chr11_63273800-63273894; species=equCab
GGGCACAGGGGAGACTAACAGCTGGGAGAGCTGCCCCAGGCTCTTAGGATCCAGGCTGGGGCTGGTGAGTCA-----ATCCAGTGGGGGCTCCT
>gene=chr11_63273800-63273894; species=gorGor
GGTAGCAGGTGAGACTAACAGCTGGGAGAGCTGCTCCAGGCATTTAGGACCCTGACTGGGGCAGATGAGTCAGCCCAGTGGGGGCAGGGCTCCT
>gene=chr11_63273800-63273894; species=panTro
GGTCGCAGGTGAGACTAACAGCTGGGAGAGCTGCTCCAGGCATTTAGGACCCTGACTGGGGCAAATGAGTCAGCCCAGTGGGGGCAGGGCTCCT
>gene=chr11_63273800-63273894; species=papHam
GGGCACAGGTGAGACTAATAGCTGGGAGAGCTGCTCCAGGCATTTAGGAC-----CTGGGACAGGTGAGTCAGCCCAGTGGGGGCAGGTCTCCT
>gene=chr11_63273800-63273894; species=ponAbe
GGTCGAAAGTGAGACTAACAGCTGAGAGAGCTGCTCCAGGCATTTAGGACCCTGGCTGGGGCAGGTGAGTCAGCCCAGTGGGGGCAGGGCTACT
>gene=chr11_63273800-63273894; species=rheMac
GGGCGCAGGTGAGACTAACAGCTGGGAGAGCTGCTCCAGGCATTTAGGAC-----CTGGGACAGGTGAGTCAGCCCAGTGGGGGCAGGGCTCCT
>gene=chr11_64622480-64622724; species=hg19
ctaacctgtacacaggaggcacctccagctctttccttgcagggctgcggcaaggattcatggacagggcaccagagcgcctggcatggccctgCCCTCCCCCCACCACGCAGGGTGAGTCACCACATTCCCCTCTGCAGTGTCACCGCCTGGGTCAACTCTGAGTTGGGTGGGGTGCTGGTGATTAACCCAGCTGCTTCCGTTCAGGGAGGCCCTTCCCCATGGAGATGGGATTCCCTCCAAA
>gene=chr11_64622480-64622724; species=bosTau
CCTATCTCTAAGTCGGAGGTAAAAACAGTCCCCTCCTAGCAGGGCTGAGGCAAG----AACTGGGAGGAGGCTGGGGTGCCTGGCACAGCCCCGTCCTCTCCCTACCCCTCTGGGTGAGTCACCACATTCCCCTGCGAGGTGTCACGGCCCGGGTCCACTCC----CGGGTCA---GCTTCCGATTGGGTGGGCTGCTTCCACTTTGGGAGGCCCCACCCCGTGGAGCCGGGGTTCCCTCCAGA
>gene=chr11_64622480-64622724; species=calJac
ctaacctgtacacaggaggcaactccagctctttcctggcacagcttcggcaaggattaatggacagggcaccagagtgcctggcatggccctgCCCTCCCCCCAACATGCAGGGTGAGTCACCACATTCCCCTCTGCGGTGTCACAGCCTGGGTCAGCTCTGAGTTGGGTGGGGTGCTGGTGATTAACCCAGCTGCTTCCGTTTGGGGAGGCCCTTCCCCATGGAGATGGGATTCCCTCCAAA
>gene=chr11_64622480-64622724; species=canFam
ctagtctgtgaagtagatgtgacaagaataccttccctgaggggctTGGG------------GGGGCGGCGCTGGAAGGCCAGGC---GCCCCACCCCTTCCCCACTGCTCAGAGTGAGTCACTGCATTCCCCTCTGCGGTGTCAC---------CTTCC--G-TTCGGGCAGGGTGCTGCTGACTAACTCAGGGGCTCCCA-TTGGGGAGGCCCCGCCCAAAGGA------------------
>gene=chr11_64622480-64622724; species=equCab
cccagctgcaaactggagg---------tacagcccttgcagggctggggcgaggattaactgggatgacactggagtgcctggcatggCCCCGCCCGCCCCCCAC--CTCAGGGTGAGTCACCACATTCCTCTCTGGGGTGTCACGGCCTGGGTCAGCT----TT------GGGTACTGGTGATTGAGCCAGCTG-TTCCATTTTGGGAGGCCCCACCCCATGGAGCCGGGGTTCCCTCCAGA
>gene=chr11_64622480-64622724; species=gorGor
ctaacctgtacacaggaggcacctccagctctttccttgcagggctgtggcaaggattcatggacagggcaccagagcgcctggcatggccctgCCCTCCCCCCACCACGCAGGGTGAGTCACCACATTCCCCTCTGCAGTGTCACTGCCTGGGTCAACTCTGAGTTGGGTGGGGTGCTGGTGATTAACCCAGCTGCTTCCGTTCAGGGAGGCCCTT-CCCATGGAGATGGGATTCCCTCCAAA
>gene=chr11_64622480-64622724; species=panTro
ctaacctgtacacaggaggcacctccagctctttccttgcagggctgcggcaaggattcatggacagggcaccagagcgcctggcatggccctgCCCTCCCCCCACCACGCAGGGTGAGTCACCACATTCCCCTCTGCAGTGTCACCGCCTGGGTCAACTCTGAGTTGGGTGGGGTGCTGGTGATTAACCCAGCTGCTTCCGTTCAGGGAGGCCCTTCCCCATGGAGATGGGATTCCCTCCAAA
>gene=chr11_64622480-64622724; species=papHam
ctaacctgtacacaggaggcaactccagctctttccttacagggcggcagcagggattaatggacagggcaccagagcggctggcatggccctgCCCTCCCCCCACCATGCAGGGTGAGTCACCACATTCCCCTCTGCAGTGTCACCCCCTGGGTCAACTCTGAGTTGGGTGGGGTGCCGGTGATTAACCCAGCTGCTTCCGTTCAGGGAGGCCCTTCCCCATGGAGATGGGATTCCCTCCAAA
>gene=chr11_64622480-64622724; species=ponAbe
ctaacctgtacacaggaggcaactccagctctttccttgcagggctgtggcaaggattcatggacagggcaccagagcgcctggcatggccctgCCCTCCCCCCACCACGCAGGGTGAGTCACCACATTCCCCTCTGCAGTGTCACCGCCTGGGTCAACTCTGAGTTGGGTGGGGTGCTGGTGATTAACCCAGCTGCTTCCGTTCAGGGAGGCCCTTCCCCGTGGAGATGGGATTCCCTCCAAA
>gene=chr11_64622480-64622724; species=rheMac
ctaacctgtacacaggaggcaactccagctctttccttacagggcggcagcaaggattaatggacagggcaccagagcggctggcacggccctgCCCTCCCCCCACCATGCAGGGTGAGTCACCACATTCCCGTAGGCAGTGTCACCGCCTGGGTCAACTCTGAGTTGGGTGGGGTGCCGGTGATTAACCCAGCTGCTTCCGTTCAGGGAGGCCCTTCCCCATGGAGATGGGATTCCCTCCAAA
>gene=chr11_64691605-64691704; species=hg19
AGCAAGGGACGGGAGGGGGACTGCAGGCCTGAGGATGGACTGCATCTCCCAGCAGGCTTGGGTGCACCACACCCCTCCCAGCAAGCACTGACTCATCGC
>gene=chr11_64691605-64691704; species=bosTau
AGCAAGGGAGGGGAGGGGGACTGCAGG-CTGAGGAAGGACTTCATTTCCCAGCAGCCTTGGAGGCACCACACCCCTCCCAGCAGGCACTGACTCACTGC
>gene=chr11_64691605-64691704; species=calJac
AGCAAGGGACGGGAGGGGGACTGCAGGCCTGAGAATGGACTGCATTTCCCAGCAGCCTCTGGTGAACCACGCTCCTCCCGGCAAGCACTGACTCATCCC
>gene=chr11_64691605-64691704; species=canFam
CGCGAAGGATGGGAGGGGGACTGCAGGCCTGAGGGCGGACTGCATTTCCCAGCAGTCTTGGGTGCACCACACCTCTCCCAGCAGGCGCCGGCTCACTGC
>gene=chr11_64691605-64691704; species=equCab
AGCAAAGGATGGGAGGGGGACTGCAGGCTTGAGGACGGACTACATTTCCCAGCAGCCTTGGGTGTGCCACACCCCTCCCAGCAAGCACTGGCTCACCGC
>gene=chr11_64691605-64691704; species=gorGor
AGCAAGGGACGGGAGGGGGACTGCAGGCCTGAGGATGGACTGCATCTCCCAGCAGGCTTGGGTGCACCACACCCCTCCCAGCAAGCACTGACTCATCAC
>gene=chr11_64691605-64691704; species=panTro
AGCAAGGGACGGGAGGGGGACTGCAGGCCTGAGGATGGACTGCATCTCCCAGCAGGCTTGGGTGCACCACACCCCTCCCAGCAAGCACTGACTCATCGC
>gene=chr11_64691605-64691704; species=papHam
AGCAAGGGACGGGAGGGGGACTGCAGGCCTGAGGATGGACTGCATTTCCCAGCAGCCTTGAGTGCACCACACCCCTCCCAGCAAGCACTGACTCATCGA
>gene=chr11_64691605-64691704; species=ponAbe
AGCAAGGGACGGGAGGGGGACTGCAGGCCTGAGGATGGACTGCATCTCCCAGCAGGCTTGGGAGCACCACACCCCTCCCAGCAAGCACTGACTCATCGC
>gene=chr11_64691605-64691704; species=rheMac
AGCAAGGGACGGGAGGGGGACTGCAGGCCTGAGGATGGACTGCATTTCCCAGCAGCCTTGGGTGCACCACACCCCTCCCAGCAAGCACTGACTCATAGA
>gene=chr11_64692068-64692159; species=hg19
GGACTACATCTCCCAGCGGCCCCGGGCCTTCCTGACGCAGCCCCCCCTTTCAGCCCGCGGGGAGGTGCGGGCCGGGTGGGGGGAGGTGACT
>gene=chr11_64692068-64692159; species=bosTau
GGACTACATCTCCCAGCTGCCCCGGGACTTCCTGACGCAGCCCCCCTCCCCCGCCCGCGGGGATGTGCGGGCC-GACTGGGGGAGGTGACT
>gene=chr11_64692068-64692159; species=calJac
GGACTACATCTCCCAGCGGCCCCGGGCCTTCCTGACGCAGCCCCGCCTTTCAGCCCGC-GGGAGGTGCGGGCCGGGCGGGGGGAGGTGACT
>gene=chr11_64692068-64692159; species=canFam
GGACTACATCTCCCAGCGGCCCCAGGACTTCCTGACGCAGCGCCTCCGCCC---CCTCGGGGAGGTgcggcccgggcggggggAGGTGACT
>gene=chr11_64692068-64692159; species=equCab
GGACTACATCTCCCAGCGGCCCCAGGACTTCCTGACGCAgcccccgccccc---ccgcggggaggtgcgggcccggcggggggAGGTGACT
>gene=chr11_64692068-64692159; species=gorGor
GGACTACATCTCCCAGCGGCCCCGAGCCTTCCTGACGCAGCCCCCCCTTTCAGCCCGCGGGGAGGTGCGGGCCGGGCGGGGGGAGGTGACT
>gene=chr11_64692068-64692159; species=panTro
GGACTACATCTCCCAGCGGCCCCGGGCCTTCCTGACGCAGCCCCCCCTTTCAGCCCGCGGGGAGGTGCGGGCCGGGTGGGGGGAGGTGACT
>gene=chr11_64692068-64692159; species=papHam
GGACTACATCTCCCAGCGGCCCCAGGCCTTCCTGACGCAGCCCCCACTTTCAGCCCGCGGGGAGGTGCGGGCCGGGCGGGGGGAGGTGACT
>gene=chr11_64692068-64692159; species=ponAbe
GGACTACATCTCCCAGCGGCCCCGGGCCTTCCTGACGCAGCCCCCTCTTTCAGCCCGCGGGGAGGTGCGGGCCGGGCGGGGGGAGGTGACT
>gene=chr11_64692068-64692159; species=rheMac
GGACTACATCTCCCAGCGGCCCCGGGCCTTCCTGACGCAGCCCCCACTTTCAGCCCGCGGGGAGGTGCGGGCCGGGCGGGGGGAGGTGACT
>gene=chr11_64885101-64885345; species=hg19
GCCACAGGGCCCGGCCGGCTCCATGGCAACTGGCACCGCGATCTACCTGCGAACGCACGCCGGTGGTAGTTCGAAACTTCCGGGGCTTCTTCGATTACTTCCGGTTCGCAGCGCGGCCGACGGCGCGCTGTGTTTTCGCAAAGCTTCCGAGGATTCTCGGCAATTTCCGCCCACGCCCGAAAGCCAAGCCCCACCCCTTTCCCTAGTAGGGCGAGAGCAGGCCCAGAAGCCGGGCGTCAGGTAC
>gene=chr11_64885101-64885345; species=bosTau
ACCACACGGCCCGGCCGGCTCCATGGCAACTGGCGCAACACACCACCAAGGAACACACACGCGCCGCAGGTCGGAGTTTCCGGCGCTTCT-CGGCTACTTCCGCCTCTTTGCGGGGCCGACGGAGCG-----------CAAAGC-------GGTTCTCTGCAGTTTCCGGCCGCATTCGGAGGTCAAGCCACGCCCCCCACATGACCCGACATACGGCT----CAGGAGCCGTCGGTGAGGT--
>gene=chr11_64885101-64885345; species=calJac
GTCACAGGGCCCGGCCGGCTCCATGGAAACTGGCGCCACGACCTACCTGCGAATGCAAGTCGGCGTTAGTTCGAAACTTCCGAGACTTCTCTGATTACTTCCGGTCCACCGCGGGGCCGACGGCGCGCGTTGGTCTCGCAAAGCTCCCAAGGATTCTCGGCAATTTCCGCCCACGCCCGGAAGCCGAACCCCACCCCTTTCCCAAGCAGGGCGGGGGCGGGCCCAGAAAACGGGAGTCAGGTAC
>gene=chr11_64885101-64885345; species=canFam
ACCGCACGGCCCGGCCGGCTCCATGGCAACGGGCGCCCCGCGCCGCTTACGAACGCTCTCAGGCCGC-GCGGGGAACTTCCGGCGCTAAC-CGGCTACTTCCGCCTCCGGGCAAGGCCGACGGGGCG-------TGGTCAAAGCCCCCGAGGACTCTCGGCAACTTCCGCCCCTGCTCGGTGGCCAAGCCCCACCCCTCTATCTAGTAGCGCTCGAGCCGGCGCCGGCGTGGGT----------
>gene=chr11_64885101-64885345; species=equCab
GGCACACGGCCCGGCCGGCTCCATGGCAACTGGCGCCGCAGGCCTCCAGCGAACGCGCACGGGCCCC-GCCCGG-ACTTCCGGCGCTTCT-CGGTTACTTCCGCCTCTCTGCGCGGCCGACGGAGCG------TTACGCAAACCGCCCGAGGGCTCTCGGCCATTTCCGCCCGCACTCGGAGACCAGGCCCCACCCCTCGCTCCAGTAGAGCTCGGGCAGGCGCAGGAGCCGCTCGTGACGTAG
>gene=chr11_64885101-64885345; species=gorGor
GCCACAGGGCCCGGCCGGCTCCATGGCAACTGGCACCGCGATCTACCTGCGAACGTACGCCGGTGGTAGTTCGAAACTTCCGGGGCTTCTCCGATTACTTCCGGTTCGCAGCGGGGCCGACGGCGCGCTTTCTTTTCGCAAAGCTTCCGAGGATTCTCGGCAATTTCCGCCCACGCCCGAAAGCCGAGCCCCACCCCTTTCCCTAGTAGGGCAAAAGCAGGCCCAGAAGCCGGGCGTCAGGTAC
>gene=chr11_64885101-64885345; species=panTro
GCCACAGGGCCCGGCCGGCTCCATGGCAACTGGCACGGCGATCTACCTGCGAACGCACGCCGGTGGTAGTTCGAAACTTCCGGGGCTTCTTCGATTACTTCCGGTTCGCAGCGCGGCCGACGGCGCGCTGTGTTTTCGCAAAGCTTCCGAGGATTCTCGGCAATTTCCGCCCACGCCCGAAAGCCGAGCCCCACCCCTTTCCCTAGTAGGGCGAGAGCAGGCCCAGAAGCCGGGCGTCAGGTAC
>gene=chr11_64885101-64885345; species=papHam
ACCACAAGGCCCGACCGGCTCCATAGCAACTGGCACCGCGATCTACCTGCGAACGCACGCCGGCGATAGTTCCAAACTTCCGGGGCTTATTCGATTACTTCCGGCTCACCGCGGGGTCGACGACGGTCTGTGGTTTCGCAAAGCTCCCGAGGATTCTGAGCAATTTCCGGCCACGCCCGAAAGCCGAGCCCCACCCCTTTCCCTAGTAGGGTGAGAGCAGGCCCAGACGCCGGGCGTCAGGTAC
>gene=chr11_64885101-64885345; species=ponAbe
GCCACAGGGCCCCGCCGGCTCCATGGCAACTGGCACCGCGATCTACCTGCGAACGCACGCCGGTGGTAGTTCGAAATTTCCGGGGCTTCTTCGATTACTTCCGGTTCGCCGCGGGGCCGACGGCGCGCTGTCTTTTCGCAAAGCTCCCGAGGATTCTCGGCAATTTCCGCCCACGCCCGAAAGCCGAGCCCCACCCCTTTCCCTAGTAGGGCGAGAGCAGGCCCGGAAGCCGGGCGTAAGGTAC
>gene=chr11_64885101-64885345; species=rheMac
ACCACAAGGCCCGACCGGCTCCATAGCAACTGGCACCGCGATCTACCTGCGAACGCACGCCGGCGATAGTTCCAAACTTCCGGGGCTTATTCAATTACTTCCGGCTCACCGCGGGGTCGACGACGGTCTGTCGTTTCGCAAAGCTCCCGAGGATTCTGAGCAATTTCCGCCCACGCCGGAAAGCCGAGCCCCAACCCTTTCCCTAGTAGGGTGAGAGCAGGCCCAGACGCCGGGCGTCAGGTAC
>gene=chr11_64902001-64902245; species=hg19
CCTGCGAACCGGAACTTCGGGGGTCAGACACCTCACTTccggcggcgcggggcgcggcgTGGGTCGTACCAAGTGCGTCCTGCCCTGGCTCGCACTGCGCCCTACGTGGGCCCATAGCAATGGTGTCACCACCGTATCTGGGGTGATGTCTACGGGGAAGGGCTGGGCAAGAGGTCCGAGAGGTGGTCGGAAGGTAATAAGGCAACAGGGGGGAGTCGGAGGTCCCCCTATTATTTATTAGTCA
>gene=chr11_64902001-64902245; species=bosTau
CCTGCGAGCCGGAACTTGGAGGGTGAGACACCTCACTTccggcggggcggggcggggcgTGGGTCGTACCACGCGCCCCGTTCCCGTGCCCGCTG------CCG-GTGCACCGGGAACGGCAGTGCCACCACC-CGTGTGGGGTCGCGCCTAC------TGTTCGCGCAACAGATGAGAGAGGTGGTCTGAGCGGCAGAGGGGACCCGGAGAAGATTAGAGTCTCCC----CATTTACTAAGCA
>gene=chr11_64902001-64902245; species=calJac
CCTGCGAACCGGAACTTCGAGGGTCAGACACCTCACTTCCGGCTGCGCGGGGCGCGGCGTGGGTCGTACCAAGTGGTTCCTGCTCTGGCTCGCACTACGCCCTACATGGGACCATGGCAGTGGTATTACCACCGTATCTGGGGCCGTGTCTACGGGAAATGGCTGGGCAAGATATGCGAGGGTTGGTCAGAAGGTAATAGGGCAACAGGGGGGATTC--GGGCCCCCCTATTATTTATTAGTCA
>gene=chr11_64902001-64902245; species=canFam
CCTGCGAGCCGGAACTTCGGGGGTGAGACACCTCACTTCCG-----GCGGGGCGCCGTGTGGACCGTACCAAGTGCATCCTTCCTTCGGCCGCCACGCACCCTCCGTGCGCCGGGAGC-GTAGTCCCACCACCGTATCCAGGCGCGTGCCCAC------TGCCGGAGCAGGAGATGCGAGAGGCGGTCAGAGTGGAATAGGGCAGCGGGAGGTAGTTGGGGTCCCCC----CGCGCATTCGCCC
>gene=chr11_64902001-64902245; species=equCab
CCTGCGAGCCGGAACTTCGGGGGTGAGACACCTCACTTccggcggcgcggggcggggcgTGGGCCGTACCAAGCGCATCCTTCCCGAGCCCGCGGCGCACTCTCCGTGCACTGGGAACAGTAGTTCCACCGCCGTATCTGGAGTCGTGCCCAC------AGTTTGAGCAAGAGATGCGAAAGGTAGTCGGAGTGGAATAGGGCATCCGGGGGTGGACAGAGGCCCCC----TGTTTATTAATCA
>gene=chr11_64902001-64902245; species=gorGor
CCTGCGAACCGGAACTTCGGGGGTCGGACACCTCACTTccggcggcgcggggcgcggcgcgggTCGTACCAAGTGCGTCCTGCCCTGGCTCGCACTGCGCCCTACGTGGGCCCATAGCAATGGTGTCACCACCGTATCTGGGGCGATGTCTACGGGGAAGGGCTGGGCAAGAGGTCCGAGAGGTGGTCAGAAGGTAATAAGGCAACAGGGGGGAGTCGGAGGTCCCCTTATTATTTATTAGTCA
>gene=chr11_64902001-64902245; species=panTro
CCTGCGAACCGGAACTTCGGGGGTCAGACACCTCACTTccggcggcgcggggcgcggcgTGGGTCGTACCAAGTGCGTCCTGCCCTGGCTCGCACTGCGCCCTACGTGGGCCCATAGCAATGGTGTCACCACCGTATCTGGGGCGCTGTCTACGGGGAAGGGCTGGGCAAGAGGTCCGAGAGGTGGTCGGAAGGTAATAAGGCAACAGGGGGGAGTCGGAGGTCCCCCTATTATTTATTAGTCA
>gene=chr11_64902001-64902245; species=papHam
CCTGCGAACCGGAACTTCGGGGGTCAGACACCTCACTTccggcggcgcggggcgcggcgTGGGTCGTACCAAATGCGTCCTGCCCTGGCTCGCACTGCGCCCTACGTGGGTCCATAGCAATGGTGTCACCACCGTATCTGGGGCCGTGTCTACGGGGAAGGGCTGGGCAAGAGGTCCGAGAGGTGGTCAGAAGGTAATAGAGCAACAGTGGGACGTTGGGGGTCCCCCTATTATTTATTAGTCA
>gene=chr11_64902001-64902245; species=ponAbe
CCTGCGAACCGGAACTTCGGGGGTCAGACACCTCACTTccggcggcgcggggcgcggcgTGGGTCGTACCAAGTGCGTCCTGCCCTGGCTCGCACTGCGCCCTACGTGGGTCCATAGCAATGGTGTCACCACCGTATCTGGGGCCGTATCTACGGGGAAGGGCTGGGCAAGAGGTCCGAGAAGTGGTCAGAAGGTAATAGGGCAA-AGGGGGGAGTCGGAGGTCCCCCTATTATTTATTAGTCA
>gene=chr11_64902001-64902245; species=rheMac
CCTGCGAACCGGAACTTCGGGGGTCAGACACCTCACTTccggcggcgcggggcgcggcgTGGGTCGTACCAAATGCGTCCTGCCCTGGCTCGCACTGCGCCCTACGTGGGTCCATAGCAATGGTGTCACCACCGTATCTGGGGCCGTGTCTACGGGGAAGGGCTGGGCAAGAGGTCCGAGAGGTGGTCAGAAGGTAATAGAGCAACAGTGGGACGTTGGGGGTCCCCCTATTATTTATTAGTCA
>gene=chr11_65189626-65189794; species=hg19
CAGAGAAACCGCCTGTTGGGGTGCGGAGCGTTCCACGTCCCCTCGCAGCACCCCGCTGGCCTTCTGGGCCGCCCCGCCCCCAACCCGCGCCCGGGCGCTGACGTCATCGGCCGAGCCCGACTCGGAACCACCGCCCGAAAGTCACGCGCGCCTCCCGGCGGGACGTGC
>gene=chr11_65189626-65189794; species=bosTau
CAGAGACAC--TGAGTGTGGGTGCGGGGCGGCCTGGCTCCAGCCCATCGGG----------------CGGGCTTCCCCCCCG-CGCAGGCCTCAGCGCTGACGTCACCGGC-GCTCACGAGGCCCAGCCGACGCCCGAGAGTCACGCGCTGCC---GGAGTGATGCGC
>gene=chr11_65189626-65189794; species=calJac
CAAAAAAACCTCCTGTTGGCTTGTGGGGCGTTCCGCGACCCCTCGCCGGGCCGCGACAGCCTTCCGGGCCGCCCCGCCCTGACTCCGCACCAGGGCGCTGACGTCACCGCCCAAGCCCGACGCGTA---GCCGCCCGAGAGTCACGCGCACCGCCCGGGGGGCCGCGC
>gene=chr11_65189626-65189794; species=canFam
CGGAGGCGCTTCACAATCGTGCGCCTGGACGGTTGACTcccgccgcgcggg----------------cccgccccgcccac---gcgcgccTGGGCGCTGACGTCACCGGC-GCTCACGAGGCCGAGCCGCCGCCCGCGAGTCACGCgcgccc---ggAGTGATGCGC
>gene=chr11_65189626-65189794; species=equCab
CAAAGACCCCGTAAGA---GGTACAGGGCTGCCCGGGTGCCAGCGTGGGGA----------------CACGCCCCGCCCCCAG-GGGCGCCTGGGCGCTGACGTCACCGGC-GCTCACGAGGCGGCGCGGCCGCCCGAGAGTCACGC--------------GCTGCAG
>gene=chr11_65189626-65189794; species=gorGor
CAGAGAAACCGCCTGTTGGGGTGCGGAGCGTTCCATGTCCCCTCGCAGGACCCCGCGGGCCTTCTAGGCCGCCCCGCCCCCAACCCGCGCCCGGGCGCTGACGTCATCGGCAGAGCCCGACTCGGAACCACCGCCCGAAA-TCACGCGCGCCTCCCGGCGGGACGCGC
>gene=chr11_65189626-65189794; species=panTro
-----------------------------------------------------------------------------CCCCAACCCGCGACCGGGCGCTGA-GTCATCGGCCGAGCCCGACTCGGAACCACCGCCCGAAAGTCACGCGCGCCTCCCGGCGGGACGCGC
>gene=chr11_65189626-65189794; species=papHam
CACAGAAACCGCCTGTTGGGGTGCGGGGCGTTACACGTCCCCTCGCAGCGCCCTGCTGGGCTT--------------CCCCACCCCGCGCCCGGACGCTGACGTCACTGGCCGAGCCAGACTCGGAGCCGCCGCCCGAGAGTCACGCGCGCCTCCTGGCGGGACGCGC
>gene=chr11_65189626-65189794; species=ponAbe
------------------------------------------------------------------------------------------------------------------------------------------------------------------------
>gene=chr11_65189626-65189794; species=rheMac
CACAGAAACCGCCTGTTGGGGTGCGGGGCGTTACACGTCCCCTCGCAGCGCCCCGCTGGGCTTCTgggccgccccgcccccaccccgcgcccggACGCTGACGTCACTGGCCGAGCCAGACACGGAGCCGCCGCCCGAGAGTCACGCGCGCCTCCCGGCGGGACGCGC
>gene=chr11_65245026-65245133; species=hg19
CCCACCCGCCGTCACGTGACACGCCGGGCGCTGAGTCACCGGGAAGCATCTGGCTGGGCGGCCGGGATTGGCCAATCTGCGGGACCGTCTGGAGCGGAAGGGCGGTG
>gene=chr11_65245026-65245133; species=bosTau
------------------------------CTGAACCACC--GGAGGATCTGGTGGGG--TAAGAGCCTGGCTAATCTGCGGA-CTGTCTCTCCCCGCCCAGAGATC
>gene=chr11_65245026-65245133; species=calJac
CCCA-CCGCCGTCACGTGACACGCCGCGCGCTGAGTCACC-GGAAGCGTCCGGCT--GCAGCCAGGCCTGGCCAATCTGCTGGACCGTTTGGCCCGGAACGG-GGTA
>gene=chr11_65245026-65245133; species=canFam
TTTACTAGCAGTCACATGAGGCGC--CGCTCTGAGTCAGGCG-GAAGAATTGGTGGGGCGTCGGAGCAGGGTTAACCCGCGGA-AGGTCTCTCCCAGCTCAG-GGTC
>gene=chr11_65245026-65245133; species=equCab
TTTAC-ACCAGTCACGTGAGGCGCCACGCGCTGAGTCACCGG-AAGGATCGGGCGGGGCGTCG--GCCGGGCCAACCT-CGGG------------------------
>gene=chr11_65245026-65245133; species=gorGor
CCCACCCGCCGTCACGTGACACGCCGGGCGCTGAGTCACCGGGAAGCATCTGGCTGGGCGGCCGGGCTTGGCCAATCTGCGGGACCGTCTGGAGCGGAAGGGCGGTG
>gene=chr11_65245026-65245133; species=panTro
CCCACCCGCCGTCACGTGACACGCCGGGCGCTGAGTCACCGGGAAGCATCTGGCTGGGCGGCCGGACTTGGCCAATCTGCGGGACCGTCTGGAGCGGAAGGGCGGTG
>gene=chr11_65245026-65245133; species=papHam
CCCACCCGCCGTCACGTGACACGCCGGGCGCTGAGTCACCGGGAAGCATCTGGCTGGGCGGCCGGGCCTGGCCAATCTGCGGGACCGTCTGGAGCGAAAGGAAGGTA
>gene=chr11_65245026-65245133; species=ponAbe
CCCACCCGCCGTCACGTGACACGCCGGGCGCTGAGTCACCGGGAAGCATCTGGCTGGGCGGCCGGGCCTGGCCAATCT----GACCGTCTGGAGCGGAAGGGCGGTG
>gene=chr11_65245026-65245133; species=rheMac
CCCACCCGCCGTCACGTGACACGCCGAGCGCTGAGTCACCGGGAAGCATCTGGCTGGGCGGCCGGGCCTGGCCAATCTGCGGGACCGTCTGGAGCGAAAGGAAGGTA
>gene=chr11_65259363-65259607; species=hg19
TGAAGCATGACTGAAAAGATCAGGGACACAAGAACGCGGCTGCGACTCCCTGAGAGCTTCATTGTTCCTTCAGGCCACTTGGGAAGGTTCACTCAGCAGGCGTCTCCCGCGGTGACTCATCATGGGGCAAGGACAGCAAGGGCTGAGCCGGGCTCACTACCCTGCACTGGGCAGGGGGCGGGTAGGAGGTAGAGGGGTGAATGCTCCATCAGAGCTGCATGGAAACCACAGGTGGCCTCTGGGT
>gene=chr11_65259363-65259607; species=bosTau
TCA-GCGTGATTGAACACA-----------------TGCATGCTGCCCACGGGAAGCTTCACAGTCCCTCCAGGCTATTTTGGAAGGTCTGCTCT-CAGGC-----CACAGGTCAGAGCT--------AGACACAGCGACTCCTGAGTCCAGCC----CCTCCGCTCTGGA-----------------------GG------------CCAGAGCTCCATGGACACTGAAGACAGCCTTCCGGT
>gene=chr11_65259363-65259607; species=calJac
TGAAGTGTGACTGAACAGATCAAGGACACAAGAACGTGGCTGTGACTCCCTGGGAGCCTCATTGTTCCTTCAGGCCACTTGGGAAGGTTCGCTCAGCAGGCATCTCCCACAGTGACTCATCAT---GCAAGGACAGCAAGGGCTGAGCCGGGCTCACCACCCTGCACTGGGCCAGGGGTGGGTAGGAAGTGGAGGGGCGAATGCTC---CCGAGCTGCGTGG------CAGGTGGCCTTAGGGT
>gene=chr11_65259363-65259607; species=canFam
---AGTGTGACCGAATAGATCAAGGATACAAGAATGTGGAT-AGACTCA------------TCGTTCCTTCAGGCTGTTTCTGAAGGTCCACTGGACAGTC-CCTCCCGCAGTGGATCAC-ACAGGGCAATGACTGCAAGGCCTGAGTCCAGCC-CTCCCCTCCCTCTGGA-----------------------GGCTGAGTGTTTAATGGGAGCTCCCTGGAGACCCAAGGTGGTCTTCGGGT
>gene=chr11_65259363-65259607; species=equCab
TCAAGTGTGACTGCACAGATGAGGGATACAGGAATGCGA---TGACTCACGGGAGGCCTCACTGTGGCTTCAGGCAATTTCCGAAGGTCCACTCAGCAGGCACCTCCCGCAGGGAGTCAC-CCAGACCAGTGACAGCGAGGCCTGGGCCGGGCT----CCTCCACCCCGGA-----------------------GGGCGAATCTTCACCTGGAGCTCCGTGGGGA---AAGGCGGCCCTGGGGT
>gene=chr11_65259363-65259607; species=gorGor
----------------------------------------------------------------------------------------------------------------------------------------------------------------------------------------------------------------------------------------------------
>gene=chr11_65259363-65259607; species=panTro
TGAAGCATGACTGAAAAGATCAGGGACACAAGAACGCGGCTGCGACTCCCTGAGAGCTTCATTGTTCCTTCAGGCCACTTGGGAAGGTTCACTCAGCAGGCGTCTCCCGCGGTGACTCATCATGGGGCAAGGACAGCAAGGGCTGAGCCGGGCTCACTACCCTGCACTGGGCAGGGGGCGGGTAGGAGGTAGAGGGGTGAATGCTCCATCAGAGCTGCATGGAAACCACAGGTGGCCTCCGGGT
>gene=chr11_65259363-65259607; species=papHam
TGAAGTGTAACTGAACACATCAGGGCCACAAGAATGCAGCTGCAACTCCCTGGGAGCCTCATTGTTCCTTCAGGCCACTTGGGAAGGTTCACTCAGCAGGCGTCTCCCGCGGTGACTCATCATGGGGCAAGGACAGCAAGGGCTGAGCCCGGCTCACTACCCTGCACTGGGCAGGGGGTGGGTAGGAGGTACAGGGGTGAATCCTCCATCAGAGCTGCATGGAAACCATAGGTGGCCTCCGGGT
>gene=chr11_65259363-65259607; species=ponAbe
CGAAGCATGACTGAAAAGATCAGGGACACAAGAACGC-GCTGTGACTCCCTGAGAGCCTCATTGTTCCTTCAGGCCACTTGGGAAGGTTCACTCAGCAGGCGTCTCCCGCGGTGAC---TCATGGGGCAAGGACAGCAAGGGCTGAGCCGGGCTCACTACCCTGCACTGGGCAGGGGGTGGGTAGGAGGTAGAGGGGTGAATGCTCCATCAGAGCTGCATGGAAACCACAGGTGGCCTCCGGGT
>gene=chr11_65259363-65259607; species=rheMac
TGAAGTGTAACTGAACACATCAGGGCCACAAGAATGCAGCTGCAACTCCCTGGGAGCCTCATTGTTCCTTCAGGCCACTTGGGAAGGTTCACTCAGCAGGCGTCTCCTGCGGTGACTCATCATGGGGCAAGGACAGCAAGGGCTGAGGCCGGCTCACTACCCTGCACTGGGCAGGGGGTGGGTAGGAGGTAGAGGGCTGAATCCTCCATCAGAGCTGCATGGAAACCATAGGTGGCCTCCGGGT
>gene=chr11_65266465-65266536; species=hg19
GATGCGAGTTGTTCTCCGTCTATAAATACGCCTCGCCCGAGCTGTGCGGTAGGCATTGAGGCAGCCAGCGC
>gene=chr11_65266465-65266536; species=bosTau
GGTGTGAGCTGTACTTGTTCTATAAATACTCCGCT-GCGGACTGTGCGACAGGCATTGAGGCAGCGAGCGC
>gene=chr11_65266465-65266536; species=calJac
GATGTGAGTTGTCCTCCGTCTATAAATACGCCTCGCCGGGGCTCTG-GGCAGGCATTGAGGGAGCCAGCGC
>gene=chr11_65266465-65266536; species=canFam
GGTGTGAGCTGTCTTCCGTCTATAAATATGCCTCTCCCGGGTTCTGCTGCAGGCTTTCAGGCAGCGAGCGC
>gene=chr11_65266465-65266536; species=equCab
GGGGTGAGTTGTCCTTGGTCTATAAATGCGCGGCT-CCGGACGCAGCGGCAGGCATTCAGGCAGCGAGCGC
>gene=chr11_65266465-65266536; species=gorGor
GCTGCGAGTTGTCCTCCGTCTATAAATACGCCTCGCCCGGGCTGTGCGGCAGGCGTTGAGGCAGCCAGCGC
>gene=chr11_65266465-65266536; species=panTro
GATGCGAGTTGTTCTCCGTCTATAAATACGCCTCGCCCGAGCTGTGCGGCAGGCAGTGAGGCAGCCAGCGC
>gene=chr11_65266465-65266536; species=papHam
GATGCGAGCTGTCCTCCGTCAATAAATAGGCCTCGCCCGTGCTTTGCGGCAGGCATTGAGGCAGCCAGCGC
>gene=chr11_65266465-65266536; species=ponAbe
GATGCGAGTTGTACTCCGCCTATAAATACGCCTCGGCCGGGAGGTGCGGTAGGCATTGAGGCAGCCAGCGC
>gene=chr11_65266465-65266536; species=rheMac
GATGCGAGCTGTCCTCCGTCAATAAATAGGCCTCGCCTGTGCTTTGCGGCAGGCATTGAGGCAGCCAGCAC
>gene=chr11_66185658-66185848; species=hg19
CACAGCCAGCAGGCTCTGATGCCTCCCCCATCTCAGGCTTCTAATTCTTAGCTTGTTCTGCTGCTGCCTGCCACTTGGGGGAGAGAGTGGGGTGACTCAGCCAGGCCAGGATGACTCACACTGCCAGTATTTTTAGCAGCGGCCAGGAGCTCTCTAGTGTGCCAGCCGCCCCCCTCCTCCTGCTTGCTAT
>gene=chr11_66185658-66185848; species=bosTau
TATAGTCAATGGGCTCTGATACCTCCCCCATCTCAGACTTCCAATTCTTAGCCTGTTTTGCTGCTGCCTGCTGCTT--GGGAGGGAGTGGGGTGACTCAGCCAGGCCAGGATGACTCACACTGCCAGTATTTTTAGCAGCAGCCAGGAGCTCTCTAGCGTGCCAGCCGCCCCCCTCCTCCTGCTTGCTAT
>gene=chr11_66185658-66185848; species=calJac
CACGGACAGCAGGCTCTGATGCCTCCCCCATCTCAGGCTTCTAATTCTTAGTTTGTTCTGCTGCTGCCTGCCACTTGGGGGAGAGAGTGGGGTGACTCAGCCAGGCCAGGATGACTCACACTGCCAGTATTTTTAGCAGCGGCCAGGAGCTCTCTAGTGTGCCAGCCACCCCCCTCCTCCTGCTTGCTAT
>gene=chr11_66185658-66185848; species=canFam
CATAGCCAATGGGCTCTGATACCTCCCCCATCTCAAGCTTCCAATTCTTAGCTTGTTCTGCTGCTGCCTGCCGATTCGGGAGGAGAGTGGGGTGACTCAGCCAGGCCAAGATGACTCACACTGCCAGTATTTTTAGCAGCGGCCAGGAGCTCTCTAGCGTGCCAGCCGCCCCCCTCCTCCTGCTTGCTAT
>gene=chr11_66185658-66185848; species=equCab
TGTAGTCGATGGGCTCTGATACCTCCCCCATCTCAGGCTTCCAATTCTTAGCCTGTTCTGCTGCTGCTTGCTGCTTAGGGGGGAGAGTGGGGTGACTCAGCCAGGCCAGGATGACTCATACTGCCAGTATTTTTAGCAGCGGCCTGGAGCTCTCTAGCGTGCCAGCCGCCCCCCTCCTCCTGCTTGCTAT
>gene=chr11_66185658-66185848; species=gorGor
CACAGCCAGCAGGCTCTGATGCCTCCCCCATCTCAGGCTTCTAATTCTTAGCTTGTTCTGCTGCTGCCTGCCACTTGGGGGAGAGAGTGGGGTGACTCAGCCAGGCCAGGATGACTCACACTGCCAGTATTTTTAGCAGCGGCCAGGAGCTCTCTAGTGTGCCAGCCGCCCCCCTCCTCCTGCTTGCTAT
>gene=chr11_66185658-66185848; species=panTro
CACAGCCAGCAGGCTCTGATGCCTCCCCCATCTCAGGCTTCTAATTCTTAGCTTGTTCTGCTGCTGCCTGCCACTTGGGGGAGAGAGTGGGGTGACTCAGCCAGGCCAGGATGACTCACACTGCCAGTATTTTTAGCAGCGGCCAGGAGCTCTCTAGTGTGCCAGCCGCCCCCCTCCTCCTGCTTGCTAT
>gene=chr11_66185658-66185848; species=papHam
CACAGCCAGCAGGCTCTGATGCCTCCCCCATCTCAGGCTTCTAATTCTTAGCTTGTTCTGCTGCTGCCTGCCACTTGGGGGAGAGAGTGGGGTGACTCAGCCAGGCCAGGATGACTCACACTGCCAGTATTTTTAGCAGCGGCCAGGAGCTCTCTAGTGTGCCAGCCGCCCCCCTCCTCCTGCTTGCTAT
>gene=chr11_66185658-66185848; species=ponAbe
CACAGCCAGCAGGCTCTGATGCCTCCCCCATCTCAGGCTTCTAATTCTTAGCTTGTTCTGCTGCTGCCTGCCACTTGGGGGAGAGAGTGGGGTGACTCAGCCAGGCCAGGATGACTCACACTGCCAGTATTTTTAGCAGCGGCCAGGAGCTCTCTAGTGTGCCAGCCGCCCCCCTCCTCCTGCTTGCTAT
>gene=chr11_66185658-66185848; species=rheMac
CACAGCCAGCAGGCTCTGATGCCTCCCCCATCTCAGGCTTCTAATTCTTAGCTTGTTCTGCTGCTGCCTGCCACTTGGGGGAGAGAGTGGGGTGACTCAGCCAGGCCAGGATGACTCACACTGCCAGTATTTTTAGCAGCGGCCAGGAGCTCTCTAGTGTGCCAGCCGCCCCCCTCCTCCTGCTTGCTAT
>gene=chr11_66189145-66189389; species=hg19
AGGGATGGAGCTGCCTGAGCCTAGGGGAACATAGCTACTGTCCGCGGTGCTGAAAGGGATCTCCTGTCGCCTTCGGGGCGCTGCCCATGGTGCTGACGGCTGCGCCGGCCGTGTATGGCTCTGTCCATGGTTCTGAACCCACAGTCGGCTTCGGAGCTCTGTCCGCGGTTCTGAAATTCAGAGCCGCTTTGGAGCTCTGTCCGCGGTTCTGAAATTAAGAGCCGAGAGGAGCCGACCCCGCTTT
>gene=chr11_66189145-66189389; species=bosTau
AGGGACGGA---GCCAAAGCCTGGGGAAGCACAGCCGCTGTTCGCTATCGTGGAAGGGCTCATCTGCAGCCGGTGAAGCGCTGTCCACGGTGCTGACAGCATCACCGGGTTGCAA-GGCTCTGCCCGCGGTGCTGAACGTTCGGTTGGCATTAGAGCGCTGTCCGTGGTCCTGAAACTCAGATT------------CAACCCTCAG-----------------------------CCCCGACTT
>gene=chr11_66189145-66189389; species=calJac
AGGGATGGAGCGGCCTGAGTCTAGGGAAGCGTAGCC-CTGTCCGCGGTGCTGAAAGGGATTTCCTGTCGCCTTCGGGGTGCTGCCTGTGGTGCTGACGGCCGCTTCGGCCGAGCAGGGAGCTGTCCACGGTTCTGAACCCACAGTCCGCTTTGGAACTCTGTCCGCGGTTCTGAGATTCAGAGCCCCTTGGGAGCTCTGTCCACGGTTCAGAAATTTAGAGCCGAGAGGCGCCGACCCCG-TTT
>gene=chr11_66189145-66189389; species=canFam
AAGGATGGAGTCCCCAAAAACCGGGCAAATGCATCCACTATTCTCTATACTGAGAAGGCTCCTCTGCAGACTTTGGAGCGCTGTCCACGGTGCTGACAGCACCACCTGATTGCTA-GGCGCTGCCCGCGGTGCTGAGCGCCCCGCCGGCTTTTAAGCGCTGTCCGTGGGTCTGAAATTCGGGGC-----------------------------------------------------CTGACTT
>gene=chr11_66189145-66189389; species=equCab
AGGGATGGAGCCGCCGAAGCCCGGGGAAGCGTAGCCGCTGTTCACGGTGGTGAAGGGGCGCATTTGCAGCCTTTGAGGCGCTGTCCGCGGTGCTGACAGCACCACC-GACTGCGC-AGCGCTGCCCGCGGTGCTGAACGCCCGATAGACTTTGGAACGCTGTCCGTGGTCCTGAAATTCAGGGC---------CAGAACTCCCTTG-----------------------------ACCCCACTT
>gene=chr11_66189145-66189389; species=gorGor
AGGGATGGAGCTGCCTGAGCCTAGGGGAACATAGCTACTGTCCGCGGTGCTGAAAGGGATCTCCTGTCGCCTTCGGGGCGCTGCCCATGGTGCTGACGGCTGCGTCGGCCGTGTGTGGCTCTGTCCATGGTTCTGAACCCACCGTCGGCTTC--------------------------------------GGAGCTCTGTCCGCGGTTCTGAAATTAAGAGCCGAGAGGAGCCGACCCCGTTTT
>gene=chr11_66189145-66189389; species=panTro
AGGGATGGAGCTGCCTGAGCCTAGGGGAACATAGCTACTGTCCGCGGTGCTGAAAGGGATCTCCTGGCGCCTTCCGGGCGCTGCCCATGGTGCTGACGGCTGCGTCGGCCGTGTATGGCTCTGTCCATGGTTCTGAACCCACAGTCGGCTTCGGAGCTCTGTCCGCGGTTCTGAAATTCAGAGCCGCTTTGGAGCTCTGTCCGCGGTTCTGAAATTAAGAGCCGAGAGGAGCCGACCCCGCTTT
>gene=chr11_66189145-66189389; species=papHam
AGGGATGGAGCTGCCTGAGCTTAGGGGAACATAGCCACTGTCCGCGGTGCTGAAAGGGAT-------CGCCTTCGGGGCACTGCCCATGGTGCTGACGGCTGCATCTGCCGTTAGTGGCGCTGTCCACGGTGCTGATCCCACAGCCCGCTTCGGAG--------------------------------------CTCTGTCCGCGGTTCTGAAATTCAGAGGCGAGAGTAGCCGACCCCGGTTT
>gene=chr11_66189145-66189389; species=ponAbe
AGGGATAGAGCTGCCTGAGCCTAGGGGAACGTAGCTACTGTCCGCGGTGCTGAAAGGGATCTCCCGTCGCCTTCGGGGCGCTGCCCATGGTGCTGACGGCCGCATCGGCTGTGTATGGCTCTGTCCATGGTTCTGAACCCACAGTCGGCTTCGGAGCTCTGTCCGCCGTTCTGAAATTCAGAGCCGCTTTGGAGCTGTGTCCGCGGTTCTGAAATTAAGAGCCGAGAGGCGCCGACGCCACTTT
>gene=chr11_66189145-66189389; species=rheMac
AGGGATGGAGCTGCCTGAGCCTAGGGGAACATAGCCACTGTCCGCGGTGCTGAAAGGGAT-------CGCCTTCGGGGCACTGCCCATGGTGCTGACGGCTGCATCTGCCGTGTGTGGCGCTGTCCACGGTGCTGATCCCACAGCCCGCTTCGGAGCTCTGTCCACGGTTCTGAAA-TCAGAGCCACTTTGGAGCTCTGTCCGCGGTTCTGAAATTCAGAGGCGAGAGTAGCCGACCCCGGTTT
>gene=chr11_66610845-66610956; species=hg19
gcgTGGAGCCGCGCCGCGGCCTGACGTCACCCACACCTCCCTGGGACTGCGTCACTGGTGCGCGCCGCGGGTCAGGGCGCAATGGCGGCGCTGGGCGGGGATGGGCTGCGA
>gene=chr11_66610845-66610956; species=bosTau
GGGCGGGACCGCGCCGTCGGATGACGTCAGCCACGCTTCCGGCAGGTCGCGTCACTGCGGCGCGCCGCGGGTCCAGGCGCGATGGCGGCGCTGGGCGGGGACGGGTTTCGC
>gene=chr11_66610845-66610956; species=calJac
GCCTGGAGCCGCGCCGCGGCCTGACGTCACCCACGCCCCCACGTGGCTACGTCACTGGTGCGCGCCGCGGGTCGGGGCGCGATGGCGGCGCTGGGCGGGGATGGGCTGCGC
>gene=chr11_66610845-66610956; species=canFam
GGGCTGGCCCGCGCTGCCCGATGACGTCACTCGCGCGTCCGGCAGGTCGCGTCATTGGTGCGCGCCGCGGGTCCGGGCGCGATGGCGGCGCTGGGCGGGGATGGGCTGCGC
>gene=chr11_66610845-66610956; species=equCab
GATTATGCCTG--CTTCCC-------TCCCCCTCAC---CGACA--TAACGTCACTGGTGCGCGCCGCGGGTCC-GGCGCGATGGCGGCGCTGGGCGGGGATGGGCTGCGC
>gene=chr11_66610845-66610956; species=gorGor
gcgTGGAGCCGCGACGCGGCCTGACGTCACCCACACCTCCCTGGGACTGCGTCACTGGTGCGCGCCGCGGGTCAGGGCGCAATGGCGGCGCTGGGCGGGGATGGGCTGCGA
>gene=chr11_66610845-66610956; species=panTro
gcgTGGAGCCGCACCGCGGCCTGACGTCACCCACACCTCCCTGGGACTGCGTCACTGGTGCGCGCCGCGGGTCAGGGCGCAATGGCGGCGCTGGGCGGGGATGGGCTGCGA
>gene=chr11_66610845-66610956; species=papHam
GCCTGGAGCCGCGCCGCAGCCTGACGTCACCCACACCTCCCTGGGACTGCGTCACTGGTGCGCGCCGCGGGTCAGGGCGCAATGGCGGCGCTGGGCGGGGATGGGCTGCGC
>gene=chr11_66610845-66610956; species=ponAbe
GCCTGGAGCCGCGCCGCGGCCTGACGTCACCCACACCTCCCTGGGACTGCGTCACTGGTCCGCGCCGCGGGTCAGGGCGCAATGGCGGCGCTGGGCGGGGATGGGCTGCGA
>gene=chr11_66610845-66610956; species=rheMac
GCCTGGAGCCGCGCCGCAGCCTGACGTCACCCACACCTCCCTGGGACTGCGTCACTGGTGCGCGCCGCGGGTCAGGGCGCAATGGCGGCGCTGGGCGGGGATGGGCTGCGC
>gene=chr11_67113645-67113889; species=hg19
ACCTGAGTCAATAAAGAATGAATCAGTGTGGCCTTCATAGAGGGGTGTGGTACTGGTAGTTACCATGACAGCCAAAGACACTCGAGAGAACTACAAAACGAGGATAGCGGGAAGTGGGAAATGGAGGAATGGAATTGAGGGCAAGTCCCCTCCATGCTTCCTGACAGTGTCTTCCTTGATGTCTCTGCAGCATCACACCGGtgacctctgggacactgctctgccttggttctcctgccactct
>gene=chr11_67113645-67113889; species=bosTau
ACCTGAGTCAATAAAGAATGAATCAGTGTGCCCCTCATTGGTGGGTGTGGCA-TGGTGGTTACTATGACAGCTGAGC-TGCCAGTGAGAACTGCAAAACTGGGACAGAGGGAAGCAGGAAATGTGGGGACCAAAT-TAGGGTGAGCCCTTTCCATTCCTCCTAACGAGatcttccttgatatctccgcatcatcaca-cgggaacctcctggacacagcg-----tggcctctcctgccactct
>gene=chr11_67113645-67113889; species=calJac
ACCTGAGTCAATAAAGAATGAATCGGTGTAGCCTTCATGGAGGGGGGTGGTACCGGTAGTTACCATGGCAGCCCGAGACACCAGAGAGAACTACGAAATGGGGATAGAGGGAAGCAGGCAGTGTAGGAATGGAGT-GAGGGCATGTCCCCTCCATGCTTCCTGA-----------------------CAGCATCACACCGGTGGCCTCTATGACACTGCTCTGCCTTGGTTCTCCTGCC-CTCT
>gene=chr11_67113645-67113889; species=canFam
ACCTGAATCAGTAGAGAAGGAATTG--------TTTGTTGGTGGATGTGGCACTGGTAGTCACTGTGGCCGCTGGGGATACCAGAGAGAACTACAGAATGGGGACAGAGGGACGCAGGAAATGTGAGAACAG--T-TGGGGCAGGCCCTTTCCATTCCTTGTGATC---TCTCCCTTGATACCT-GGCCGCATGCCACCAGGAAcctcctagactctgcgctaccttggctctcctgccatgcg
>gene=chr11_67113645-67113889; species=equCab
ACCTGAGTCAATAAAGAACGAATCAGTGTGGGCCTCATTGATGGGTGTGGCACTG---GTTACTGTGACAGCTGGGGATGCCAGAGAGAACTATGGAACAGGGCCAGAGGGAAGTGGGAAATGTGGGGACAGAAT-TAGGGGGAGCCCTTCCCGTTCCTCCTAATG---tcttccttgatgtctcggcagtggcacacccagcacctcccggccactgctctgcctcgactctcctgccactct
>gene=chr11_67113645-67113889; species=gorGor
ACCTGAGTCAATAAAGAATGAATCCGTGCGGCCTTCATAGAGGGGTGTGGTACTGGTAGTTACCATGACAGCCAAAGACACTAGAGAGAACTACAAAACGAGGATAGCGGGAAGTGGGAAATGGAGGAATGGAAT-GAGGGCAAGTCCCCTCCATGCTTCCTGACAGTATCTTCCTTGATGTCTCTGCAGCATCACACCAGtgacctctgggacactgctctgccttggttctcctgccactct
>gene=chr11_67113645-67113889; species=panTro
ACCTGAGTCAATAAAGAATGAATCAGTGTGGCCTTCATAGAGGGGTGTGGTACTGGTAGTTACCATGACAGCCAAAGACACTCGAGAGAACTACAAAACGAGGATAGGGGGAAGTGGGAAATGGAGGAATGGAAT-GAGGGCAAGTCCCCTCCATGCTTCCTGACAGTATCTTCCTTGATGTCTCTGCAGCATCACACCGGtgacctctgggacactgctctgccttggttctcctgccactct
>gene=chr11_67113645-67113889; species=papHam
ACCTGAGTCAATAAAGAATGAATCAGCGTGGCCTTCATAGAGGGGTGTGGTACTGGTAGTTACCATGACAGCCAAAGACACTAGAGAGAACTACAAAACGGAGATAGAGGGAAGTGGGAAATGGAGGAATGGAAT-GAGGTCTAGTCCCCTCCATGCTTCCTGACAGTATCTTCCTTGATGTGTCTGCAGCATCGCACCAGtgacctctgggacactgctctgccttggttctcctgccactct
>gene=chr11_67113645-67113889; species=ponAbe
ACCTGAGTCAATAAAGAATGAATCAGTGTGGCCTTCACAGAGGGGTGTGGTACTGGTAGTTACCATGACAGCCAAAGACACTAGGGAGAACTACAAAACGGGGATAGAGGGAAGTGGGAAATGGAGGAATGGAAT-GAGGGCAAGTCCCCTCCATGCTTCCTGACAGTATCTTCCTTGATGTCTTTGCAGCATCACACCGGAgacctctgggacgctgctctgccttggttctcctgccactct
>gene=chr11_67113645-67113889; species=rheMac
ACCTGAGTCAATAAAGAATGAATCAGCGTGGCCTTCATAGAGGGGTGTGGTACTGGTAGTTACCATGACAGCCAAAGACACTAGAGAGAACTACAAAACGGAGATAGAGGGAAGTGGGAAATGGAGGAATGGAAT-GAGGTCTAGTCCCCTCCATGCTTCCTGACAGTATCTTCCTTGATGTCTCTGCAGCATCGCACCAGtgacctctgggacactgctctgccttggttctcctgccactct
>gene=chr11_67118713-67118957; species=hg19
TGGCAAAGCACCCATGTTTGTGAGGTGGGCACCGCTTAGCAAGGCAGGTGGCTGGCTAGTCAGGTAGGTTTTCCCTGGCTGCTCCAGAAGGTGAGTCATGAGTAGTTTCCCTGTGGGCCACCAGGGGGCACCAGAGGTCGCTCAGCTCTTCCGAGGACTTGATCCGTCTCAAGATGACTGTCTCCTCCCTCTTCGGCCTAGGACTTTCTTGAAGGAAAAGAGCTGTAGTGGTGCCTCTCTCATC
>gene=chr11_67118713-67118957; species=bosTau
TGACAAAGGACCCATTTTTGTGAGTTGGGCA---CTGGGCAGGCTAAGTGATG----GGTTCAGTGGTTTTTTCCTGGCTGGTCGGGAAGGTGG--CTAGAGTCGTTTTCCTGTGCACCACCAGGGGGCGCCAGAGGTTGCCCAACGCTTGTGGGGACT------GTTTGAAGGTGTC--TCTCCTTCCTCTCCGGTCTAGGGTTAGG-AGTGGAAAGGAGGGCACGGTTCTGTCTCAGCCGCC
>gene=chr11_67118713-67118957; species=calJac
TGGCAAAGCATCCATGTTTGTGAGGTGGGCACTGCTTAGCAAGCCAGGTCTCTGGCCAGTCAGGGAAGTTTTCCCCAGCTGTTCCGGAAGGTGAGTCAAGAGTAGTTTCCCTCTGGGCCACCAGGGGGCACCAGAGGTTGCTTGGCTCTTGCGAGGACTTGATCTGTTTCAAGGTATCTGTCTCCTCCCTCTCAGGCCTAGGACTTTCTT---GGAAAAGCGATGTGGTGATGGCTCTCCCATC
>gene=chr11_67118713-67118957; species=canFam
TGACAAAGGACCCATTTTTGTGAGGTGGGCCACACTGGGCAGGCTAGGTAGCC----GGTCAGGTCCGTTTTCTCTGGCTGGTCTTGAAGGTGA--CTAGAGTTGTTTCCCTGTCCACCACCAGGGGGCGCCAGAGGCTGATCAGCTCTAATGTGGACT-----TGTTTTAAGGTGTC--TTTCTTCTGGCCAAGGTCTAGGCCTGGGCAGCAAA-GGGAAAGCATAGTTCTGTCTCTCCCACC
>gene=chr11_67118713-67118957; species=equCab
TGACAAAGGACCCATTTTTGTGAGGTGGGCAACACTGGGCAG--------ACC----AGTTTGGTAGGTTTTCCCTTGCTGGTCAGGAAGGGGA--CCAGAGTCGTTTCCCTATGCACCACCAGGGGGCGCCAGAGGTTGCTCAGCTCCAGTGAGGACT-----CGTTTAAAGGTGTC--TTTCCTCCCTCTCAGGTCTAGGGTTAGGCAGCGGAAAGGAAAGGGAGGTGCTATCTCTCCCATC
>gene=chr11_67118713-67118957; species=gorGor
TGGCAAAGCACCCATGTTTGTGAGGTGGGCACCGCTTAGCAAGGCAAGTGGCTGGCTAGTCAGGTAGGTTTTCCCTGGCTGCTCC---AGGTGAGTCATGAGTAGTTTCCCTGTGGGCCACCAGGGGGCACCAGAGGTCGCTCAGCTCTTCCGAGGACTTGATCGGTCTCAAGATGACTGTCTCCTCCCTCTTAGGCCTAGGACTTTCTTGAAGGAAAAGAGCTGTGGTGGTGCCTCTCTCATT
>gene=chr11_67118713-67118957; species=panTro
TGGCAAAGCACCCATGTTTGTGAGGTGGGCACCGCTTAGCAAGGCAGGTGGCTGGCTAGTCAGGTAGGTTTTCCCTGGCTGCTCCAGAAGGTGAGTCATGAGTAGTTTCCCTGTGGGCCACCAGGGGGCACCAGAGGTCGCTCAGCTCTTCCGAGGACTTGATCGGTCTCAAGATGACTGTCTCCTCCCTCTTAGGCCTAGGACTTTCTTGAAGGAAAAGAGCTGTGGTGGTGCCTCTCTCATC
>gene=chr11_67118713-67118957; species=papHam
TGGCAAAGCACCCATGTTTGTGAAGTGGGCACTGCTTAGCAAGCCAGGTGGCTGGAGGGTCAGGTAGGTTTTCCCTGGCTGCTCCAGAAGGTGAGTCGTGAGTAGTTTCCCTGTGGGCCACCAGGGGGCACCAGAGGTCGCTCAGCTCTTA-GAGGACTTGATCTGTCTCAAGCTGTCTGTCTTCTCCCTCTCAGGCCTAGGACTTTCTTGAAGGAAAAGAACTGTGGTGGTGGTTCTCCCATC
>gene=chr11_67118713-67118957; species=ponAbe
TGGCAAAGCACACATGTTTGTGAGGTGGGCACCGCTTAGCAAGGCAGGTGGCTGGCTGGTCAGGTAGGTTTTCCCTGGCTGCTCCAGAAGATGAGTCATGAGTAATTTCCCTATGGGCCACCAGGGGGCACCAGAGGTCACTCAGCTCTTCTGAGGACTTGATCGGTCTCAAGATGACTGTCTCCTCCCTCTCAGGCCTAGGACCTTCTTGAAGGAAAAGAGCTATGGTGGTGCCTCTCTCATC
>gene=chr11_67118713-67118957; species=rheMac
TGGCAAAGCACCCATGTTTGTGAAGTGGGCACTGCTTAGCAAGCCAGGTGGCTGGCGGGTCAGGTAGGTTTTCCCTGGCTGCTCCAGAAGGTGAGTCGTGAGTAGTTTCCCTGTGGGCCACCAGGGGGCACCAGAGGTCGCTCAGCTCTTA-GAGGACTTGATCCGTCTCAAGCTGTCTGTCTTCTCCCTCTCAGGCCTAGGACTTTCTTGAAGGAAAAGAACTGTGGTGGTGGTTCTCCCATC
>gene=chr11_67895719-67895963; species=hg19
AGAGGGGGATGAGCGGCGGCGGGGAGGAGGGGCAGGCCTTGGGAAGATCCACTGGGTCACAGGGAAGCGAAGGCGGACCCTCCTCCCCCAGCGCTACTGCCCGGGCCGAATTCCAAGGCCAGCGGCTGCCCGCTGAGAAGGAATCCGGACCAACGGGATTCTGGCTTCCCTCTGGCCCCTCCTGGCGAGAGCGGCGCCGGGAGGAGGGGGCCTCAGAAggggcgggcaggggcggggcccgcgg
>gene=chr11_67895719-67895963; species=bosTau
----------------------------------------------------------------------------------------------------------------------------------------------------------------------------------------------------------------------------------------------------
>gene=chr11_67895719-67895963; species=calJac
AGAGGGGGACAAAAGGCAGCGGGGAGGAGGGGC-GGCCTTGGG-AGATCCGCTGGGTC-CAGGGAGGCGAAGGCGGACCCTCCTCCCCCAGCGCCACAGCCCGGGCCGAATTCCAAGGCCAGCGGCTACCCGCAGAGAAGGAATCCGGACCAACGGGATTCTGGCTTCCCTCCGGCCCCTCCTGGCAGGAGCCGGGCGGGGAGGAGGGGGCCTCGCAGGGGCCGGATAGAGGCGGGGCC-----
>gene=chr11_67895719-67895963; species=canFam
AGA----GGGAGAGAATGAAGGA-GCAGAAGGC-GACCTTGGA-AGA---TCTGGGTC--TGGGAGGCTGTGGCGGAC---CCTCCCCCAGCCCCGCTGTCTGGGCCAAATTCCAGGCGGAGCCGCTGTCCTGGGGTAAGGAATCTGGCCCGACGGGATTCCTGCGCCACTCCCCT------CTGGG---------------AGAGAGGGTGCGGGCCCAGCTGGCAGGTGCCGGG-----CAG
>gene=chr11_67895719-67895963; species=equCab
AGA----CAGGAGGGATGAAGGA-GAGGAAGCC-GCCCTTGGA-AGATCAGCTGGGTC--TGGGAGGCTGTGGCCGACTCTCCTCCCCCAGCCCCGCTGCCTG------------------------------------GGAATCCGGCCCGACGGGATTCCTGCGCCCCCTCGCT----CGCGGTG---------------AGAGAAGGCGCTGGGCGGAGCGGCAGGTGCGGGGAAAACCTG
>gene=chr11_67895719-67895963; species=gorGor
-----------------------------------------------------------CAGGGAAGCGAAGGCGGACCCTCCTCCCCCAGCGCTACTGCCCGGGCCGAATTCCAAGGCCAGCGGCTGCCCGCTGAGAAGGAATCCGGACCAACGGGATTCTGGCTTCCCTCTGGCCCCTCCTGGCGAGAGCGGCGCCGGGAGGAGGGGGCCTCGGAAggggcgggcaggggcggggcccgcgg
>gene=chr11_67895719-67895963; species=panTro
AGAGGGGGATGAGCGGCGGCGGGG------------------------------------------------------------CCCCCAGCGCTACTGCCCGGGCCGAATTCCAAGGCCAGCGGCTGCCCGCTGAGAAGGAATCCGGACCAACGGGATTCTGGCTTCCCTCTGGCCCCTCCTGGCGAGAGCGGCGCCGGGAGGAGGGGGCCTTAGAAggggcgggcaggggcggggcccgcgg
>gene=chr11_67895719-67895963; species=papHam
AGAGGGGGATGAGCGGCAGCGGGGAGGAGGGGC-GGCCTTGGG-AGATCCGCTGGGTC-CAGGGAAGCGAAGGCGGACCCTTCTCCCGCAGCGCCACTG-CCGGGCCGAATTCCAAGGCCAGCGGCTGCCGGCGGAGTAGGGATCCGGACCAACTGCATTCTGGCTTCCCTCCGGCCCCTCCTGGCGAGAGCTGCGCCGGAAGGAGGGGGCCTCGGAAGGGGCGGGCAGGGGCGGGGCCTGCGG
>gene=chr11_67895719-67895963; species=ponAbe
AGAGGGGGATGAGCCGCGGCGGGGAGGAGGGGC-GGCCTTGGGAAGATCCGCTGGGTC-CAGGGAGGCGAAGGCGGACCCTCCTCCCCCAGCGCTACTGCCCGGGCCGAATTCCAAGGCCAGCGGCTGCCCGCTGAGAAGGAATCCGGACCAACGGGATTCTGGCTTCCCTCTGGCCCCTCCTGGCGAGAGCGGCGCCGGGAGGAGGGGGCCTCGGAAggggcgggctggggcggggcCCGCAG
>gene=chr11_67895719-67895963; species=rheMac
AGAGGGGGATGAGCGGCAGCGGGGAGGAGGGGC-GGCCTTGGG-AGATCCGCTGGGTC-CAGGGAAGCGAAGGCGGACTCTTCTCCCGCAGAGCCACTG-CCGGGCCGAATTCCAAGGCCAGCGGCTGCCGGCGGAGTAGGAATCCGGACCAACGGCATTCTGGCTTCCCTCCGGCCCCTCCTGGCGAGAGCTGCGCCAGAAGGAGGGGGCCTCGGAAGGGGCGGGCAGGGGCGGGGCCCGCGG
>gene=chr11_68445049-68445293; species=hg19
CAGGGGCAGCTGTCCAGGGCCTGTCGCTGAGTCACCTACTTCCCGCCCCCACCCCTCCCAACTGCAGGCGTCAGCCTCTGGCAAGGCCATTAGCAGCCCCTCTTCCTCCAGGCTGAGCTACCCAGAAAACCCCCAGCTGGATGAGTCACCCAGGGCACAGGTGGATTCACGGACTCCCGGCTGTGACCCTGCCTCTGACCAGCAAGGAGGTCCCTGAGGAAGCTCATCTCCCATGGGATGAGTT
>gene=chr11_68445049-68445293; species=bosTau
CAGGTGCTGCTACCCA-GGCCTGCGGCTGAGTCACCAGCCCA--------------------------------------------------------------CCTCCAGGCTGAGCCACCCGGAAAACACCACCC-GGCTGAGTCACCCAGGGCGCAAGAGTATTCCCGACACCC------------AGCCTCTGACTGGCAGCAGCATCCCTGGGGGAGCTCC------------TGGGGT
>gene=chr11_68445049-68445293; species=calJac
CAGGGGCAGCTGCCCAGGGCCTGTCGCTGAGTCACCATCTTCCCGCCTCCACCCCTCACAACTGCAGACATCAGCCTCTGGCGAGGCCATTAGCAGCCCCTCTTCCTCCAGGCTGAGCTGCCCAGAAAACCCCCAGCTGGATGAGTCGCCCAGGGCACAGGTGGATTCACAGACTCCCAGATATGACCCTGCCTCTGACCAGCAAGGGGGTCCCTGAGGAAGCCGGTCTCCCATGGGATGGGTT
>gene=chr11_68445049-68445293; species=canFam
CAGGTGCAGCTGCCCGGGGTCTGCAGCTGAGTCACCAGCCTCTGGCCCCC--------CGAGGGCAGAAACCAGCT--------------------CTCCCCTTTCTCCAGGGGGAGCCCCCAGAGCAACACCCAACAGGGTGAGTCACCTGGGGCACAGATGGAATCTCAGAGCCA------------AGCCTCTGACCAGCAGCTACATCCAGGAAGAAACTCCTC------AAGATGGGCT
>gene=chr11_68445049-68445293; species=equCab
CAGGTGTGGCTGCCCACGGCCTGCGGCTGAGTCATCAGCTTCCAGCTCCC---------------------CAGCC--------------------CT-----------AGGCTGAGCGGC----------------AGGGTGAGTCACCCAGGACACAGGTGGAGTCCCAGCTCCC-GTGGGGGGCTGAGCCTCTGAGCAGCAGCAATGTTCCCCAGGAAGCTTCTCT-----GGGATGGGCT
>gene=chr11_68445049-68445293; species=gorGor
CAGGGGCAGCTGTCCAGGGCCTGTCGCTGAGTCACCTACTTCCCGCCCCCACCCCTCCCAACTGCAGGCGTCAGCCTCTGGCGAGGCCATTAGCAGCCCCTCTTCCTCCAGGCTGAGCTACCCAGAAAACCCCCAGCTGGATGAGTCACCCAGGGCACAGGTGGATTCACAGACTCCCGGCTGTGACCCTGCCTCTAACCAGCAAGGAGGTCCCCGAGGAAGCCCATCTCCCATGGGATGAGTT
>gene=chr11_68445049-68445293; species=panTro
CAGGGGCAGCTGTCCAGGGCCTGTCGCTGAGTCACCTACTTCCCGCCCCCACCCCTCCCAACTGCAGGCGTCAGCCTCTGGCGAGGCCATTAGCAGCCCCTCTTCCTCCAGGCTGAGCTACCCAGAAA-CCCCCAGCTGGATGAGTCACCCAGGGCACAGGTGGATTCACGGACTCCCGGCTGTGACCCTGCCTCTGACCAGCAAGGATGTCCCTGAGGAAGCCCATCTCCCATGGGATGAGTT
>gene=chr11_68445049-68445293; species=papHam
CAGGGGCAGCTGTCCAGGGCCTGCCGCTGAGTCACCAACTTCCCGTCCGCACCCCTCCCAACTGCAGGTGTCAGCCTCTGGCGAGGCCATTAGCAGCCCCTCTTCCTCCAGGCCGAGCTGCCCAGAAAACCCCCAGCTGGATGAGTCACCCAGGGCACAGGTGGATTCACATACTCCTGGCTGTGACCCTGCCTCTGACCAGCAAGGAGCTCCCTGAGGAAGCCCGCCTCCCGTGGGATGAGTT
>gene=chr11_68445049-68445293; species=ponAbe
CAGGGGCAGCTGTCCAGGGCCTGTCGCTGAGTCACCAACTTCCCGCCCCCACCCCTCCCAACTGCAGGCGTCAGCCTCTGGTGAGGCCATTAGCAGCCCCTCTTCCTCCAGGCTGAGCTGCCCAGAAAACCCCCAGCTGGATGAGTCACCCAGGGCACAGGTGGATTCACAGACTCCTGGCTGTGACTCTGCCTCTGACCAGCAAGGAGGTCCCTGAGGAAGCCTATCTCCCATGGGATGAGTT
>gene=chr11_68445049-68445293; species=rheMac
CAGGGGCAGCTGTCCAGGGCCTGCTGCTGAGTCACCAACTTCCCGTCCGCACCCCTCCCAACTGCAGGTGTCAGCCTCTGGCGAGGCCATTAGCAGCCCCTCTTCCTCCAGGCTGAGCTGCCCAGAAAACCCCCAGCTGGATGAGTCACCCAGGGCACAGGTGGATTCGCATGATCCTGGCTGTGACCCTGCCTCTGACCAGCAAGGAGCTCCCTGAGGAAGCCCGCCTCCCGTGGGATGAGTT
>gene=chr11_68890269-68890476; species=hg19
TCCTGGGCCATTGTTTACCCTAGTTCTGCATGGAGGGTTTGACCTCACGCCCGGCTCCCCACCTGCCCGCCCTGCTGTGCGGCCTCCTCCCTGCCTCGGCTGACTCACAGCTCTGCTATGCGTCCTGCAAACATTCCGGAGCCCTCGCCCTGCAGCAGTGCTCTCTGCATTGGTGGATAATAGGGCAGCACTCTGTACCCAGAACGG
>gene=chr11_68890269-68890476; species=bosTau
TTCCGGGCTGCTGTTTACCCTGGTTCTGCATGGAGGGTTTGACCTCAGGCCTG-CTCCCCACCCA-CCGGCCTGCTGAGCCGCCTCCCCTCGGCTCCAGCTGACTCATGGCTCTGCTATGTGTCCAGCAAACATTCTGGAACCCTCACCCTGCAGCAGGGCTCTCTGAGCTGGCAGATGACAGGGCAGTGCTCTCTACCCCAAGTGG
>gene=chr11_68890269-68890476; species=calJac
TCTTGGGCCACTGTTTACCCTGTTTCTGCATGGAGGGTTTGACCTCACGCC-GGCTCCCTACCTGCCCGCCCTGGTGTATGGCCTCCTCCCGGCCTCAGCTGACTCACAGCCCTGCTATGCATCCTGCAAACATTCCGGAGTCCTCGCCCTGCAGCAGCCCTCTCTGCTTTGGTGGATAATAGGGCAGCGCTTTGTGCCCCGAGCAG
>gene=chr11_68890269-68890476; species=canFam
TTCCAGGCTGCTGTTTACCCTGGTTCTGCATGGAGGGTTTGACCTCACGCCGG-CTCCCCACCCTCCAGGCCAGCTGAGCCGCCTCCTCTCTGCTTTAGCTGACTCACAGCTCTGCTATGCG-------------TCGGAACCCTCACCCTGCAGCAGGGCTCTGTGTGCTGGCCGGTGACAGGGCCGCGCTCAGGGCTCCAAGGGA
>gene=chr11_68890269-68890476; species=equCab
TTCCAGGCGGCTCTTTGCCCC-GTTCTGCATGGAGGGTTTGACCTCACGCCCG-CACCCCACCCTCCAGCTCCGCTGAGCCGCCTCCTCGCTGCTTGAGCTGACTCACCGCTCTGCTATGCGTCCTGCAGGCATTCCCGCACCCTCGCCCTGCA-CCAGGCTCTCCACGGTGGCGGACAACAGGGCGGTGCCCTGTGCTCCGGGCAG
>gene=chr11_68890269-68890476; species=gorGor
TCCTGGGCCATTGTTTACCCTAGTTCTGCATGGAGGGTTTGACCTCACGCCCGGCTCCCCACCTGCCCGCCCTGCTGTGCGGCCTCCTCCCTGCCTCGGCTGACTCACAGCTCTGCTATGCGTCCTGCAAACATTCCGGAGCCCTCGCCCTGCAGCAGTGCTCTCTGCATTGGTGGATAATAGGGCAGCACTCTGTACCCGGAACGG
>gene=chr11_68890269-68890476; species=panTro
TCCTGGGCCATTGTTTACCCTAGTTCTGCATGGAGGGTTTGACCTCACGCCCGGCTCCCCACCTGCCCGCCCTGCTGTGTGGCCTCCTCCCTGCCTCGGCTGACTCACAGCTCTGCTATGTGTCCTGCAAACATTCCGGAGCCCTCGCCCCGCAGCAGTGCTCTCTGCATTGGTGGATAATAGGGCAGCACTCTGTACCCGGAACGG
>gene=chr11_68890269-68890476; species=papHam
TCCTGGGCCACTGTTTACCCTAGTTCTGCATGGAGGGTTTGACCTCACGCCGGGCTCCCCACCTGCCTGCCCTGCTGTGCGGCCTCCTCCCTGCCTCGGCTGACTCACAGCTCTGCTATGCGTCCTGCAAACATTCCGGAGCCCTCGCCCTGCAGCAGTGCTCTCTGCATTGGTGGATAATAGGGCAGCACTCTGTACGCGCAGCAG
>gene=chr11_68890269-68890476; species=ponAbe
TCCTGGGCCACTGTTTACCCTAGTTCTGCATGGAGGGTTTGACCTCACGCCCGGCTCCCCACCTGCCCGCCCTGCTGTGGGGCCTCCTCCCTGCCTTGGCTGACTCACAGCTCTGCTATGCGTCCTGCAAACATTCCGGAGCCCTCGCCCTGCAGCAGTGCTCTCTGCATTGGTGGATAATAGGGCAGCACTCTGTACTCGGAGCAG
>gene=chr11_68890269-68890476; species=rheMac
TCCTGGGCCACTGTTTACCCTAGTTCTGCATGGAGGGTTTGACCTCACGCCCGGCTCCCCACCTGCCTGCCCTGCTGTGCGGCCTCCTCCCTGCCTCGGCTGACTCACAGCTCTGCTATGCGTCCTGCAAACATTCCGGAGCCCTCGCCCTGCAGCAGTGCTCTCTGCATTGGTGGATAATAGGGCAGCACTCTGTACGCGCAGCAG
>gene=chr11_73490240-73490347; species=hg19
AATGATTCTGCAATCCTAACATCGGGCATTAGGACCTTACAAAGGTTTTGCGATGACATCACCTCTGGAAAACTAGAACCCACAGGCCTCCAGGGAACCGGAGGCTG
>gene=chr11_73490240-73490347; species=bosTau
---GGTTGTGAGACCCTAACCAGGGGCATTAGGACCTTGGAAAGGTTTTGCGATGACATCACCTCTGGAAAACTAAAACCCACTGGACTCCCGGGAACTGGAGGCAG
>gene=chr11_73490240-73490347; species=calJac
AACGGTTCTGCAAACCTAACCTCGGGCATTAGGACCTTAGAAAGATTCTGCGATGACATCACCTCTAGAATATCAG-ACCCACTGGCCTCCAGGGAAATGGAGGCGG
>gene=chr11_73490240-73490347; species=canFam
AGTGGCTCTGAAATCCTAACCACGGGCATTAGGACCTTGGAAAGGTTTTCTGATGACATCA--TCTAGAAAACT-AAACCCACCGGCCTCCAGGG-ATTGGAGACAG
>gene=chr11_73490240-73490347; species=equCab
AGTGGTTCTGAGATCCTAACCAGCGGCATTAGGACCTTGGAAAGGTTTTGTGATGACATCACCTCTGGAACACTAAAACCCACCGGCCTCCAGGGAACTGGAGACTG
>gene=chr11_73490240-73490347; species=gorGor
AATGATTCTGCAATCCTAACATCGGGCATTAGGACCTTACAAAGGTTTTGCGATGACATCACCTCTGGAAAACTAGAACCCACAGGCCTCCAGGGAACCGGAGGCTG
>gene=chr11_73490240-73490347; species=panTro
AATGATTCTGCAATCCTAATATCGGGCATTAGGACCTTACAAAGGTTTTGCGATGACATCACCTCTGGAAAACTAGAACCCACAGGCCTCCAGGGAACCGGAGGCTG
>gene=chr11_73490240-73490347; species=papHam
AATGGTTCTGCATTCCTAACATCGGGCATTAGGACCTTAGAAAGGTTTTGCGATGACATCACCTCTGGAAAACTGGAACCCACCGGCCTCCAGGGAACTGGAGGCGG
>gene=chr11_73490240-73490347; species=ponAbe
AATGGTTCTGCAATCCTAACATCGGGCATTAGGACCTTACAAAGGTTTTGCGATGACATCACCTCTGGAAAACTAGAACCCACAGGCCTCCAGGGAACCGGAGGCTG
>gene=chr11_73490240-73490347; species=rheMac
AATGGTTCTGCAATCCTAACATCGGGCATTAGGACCTTAGAAAGGTTTTGCGATGACATCACCTCTGGAAAACTAGAACCCACCGGCCTCCAGGGAACTGGAGGCGG
>gene=chr11_73490845-73491004; species=hg19
CTCCTCTTCCAAGCCAGCCCTAATCAAAGCCTTGTTGGCCCCTCCCTCTCATTTGAGATGACTCATCTCTGTATCCCAACGACGCGGCACCAGGTGTGGCCTGACACGTTTGAGCTTAAAACCTTTTTTTCTGATTATAAAAATATATGCATATTTTAG
>gene=chr11_73490845-73491004; species=bosTau
CTCCCCTTCAAAGCCAGCCCTTGTCCTTGTCCGGCTGGCCCCTCCTTCGCCTTTGAGGTGACTCATCTCTATATCCCG-----GCTGCGCCAGGTGTGGCCTGACATATTTGAACTTAAAAGG--TTTTTCCAATTGTGAAAACATATACGTAATTTAG
>gene=chr11_73490845-73491004; species=calJac
CTCCCTTTCCTAGCCAGCCCGAGTCAAAGCCCTGTTGGCCCCTCCCTCTCCTTTGAGATGACTCATCTCTGTATCGCAACAACGCGGCTCCAGGTGTGACCTGACACGTTGGAGCTTAAAACCTTTTTTTCTTATTATAAAAATACATGGATATTTTGG
>gene=chr11_73490845-73491004; species=canFam
CTCCCCTTCAAAGCCAATCCTAGCCAAAGCCCAGCTGTCCCTCTCTGTCCTTTTAAGATGACTCATCTCTGCATCCCAATTCTACGGCTCCAGGTGTGGCCCCACATATTTGAAATTAAGAC-Ttttttcctggttataaaaatacatgcataatttaa
>gene=chr11_73490845-73491004; species=equCab
CTCCCCTTCAAAGCCAGCCCAAATCAAAGCCCCGCGGGCCCCTCCCTCTCGGTTGAGATGACTCATCTCTGTGTCCCAGCTCCGCGGCGTCAGGTGTGGCCTGACACCTTTGAACTTAAAACGTATTT-----ATTACAAAAATACATACATAATTTAG
>gene=chr11_73490845-73491004; species=gorGor
CTCCTCTTCCAAGCCAGCCCTAGTCAAAGCCTTGTTGGCCCCTCCCTCTCATTTGAGATGACTCATCTCTGTATCCCAATGACGCGGCACCAGGTGTGGCCTGACACGTTTGAGCTTAAAACCTTTTTTTCTGATTATAAAAATATATGCATATTTTAG
>gene=chr11_73490845-73491004; species=panTro
CTCCTCTTCCAAGCCAGCCCTAGTCAAAGCCTTGTTGGCCCCTCCCTCTCGTTTGAGATGACTCATCTCTGTATCCCAACGACGCGGCACCAGGTGTGGCCTGACACGTTTGAGCTTAAAACCTTTTTTTCTGATTATAAAAATATATGCATATTTTAG
>gene=chr11_73490845-73491004; species=papHam
CTCCCCTTCCAAGACAGCCCTAGTCAAAGCCCTGTTGGCCCCTCCCTCTCCTTTGAGATGACTCATCTCTGTATCCCAAGGACGCGGCACCAGGTGTGGCCTGACACGTTTGAGCTTAAAACCTTTTTTTCTGATTATAAAAATATATGCATATTTTAG
>gene=chr11_73490845-73491004; species=ponAbe
CTCCTCTTCCAAGCCAGCCCTAGTCAAAGCCTTGTTGGCCCCTCCCTCTCATTCGAGATGACTCATCTCTGTATCCCAACGACGCGGCACCAGGTGTGGCCTGACACGTTTGAGCTTAAAACCTTTTTTTCTGATTATAAAAATATATGCATATTTTAG
>gene=chr11_73490845-73491004; species=rheMac
CTCCCCTTCCAAGCCAGCCCTAGTCAAAGCCCTGTTGGCCCCTCCCTCTCCTTTGAGATGACTCATCTCTGTATCCCAACGACGCGGCACCAGGTGTGGCCTGACACGTTTGAGCTTAAAACCTTTTTTTCTGATTATAAAAATATATGCATATTTTAG
>gene=chr11_75201763-75201969; species=hg19
GCTGCCAAACCAGCTTGTTCTTCTAAAGCAGCCGCTAAGGGAAGGACGGTAGCCCGGAGGTGGGATCTGGGGCACCACAATTACATGCCTGAGCTCTGACTCACGCACCACCTCCCCCATTGCCAGCTCCTGCAGCCAGCAGGGCAACCCCCCACCCAGGAATTGGGAAAAGAGATGGTACCAACAGGCCACGGGAAGCAGAGGGG
>gene=chr11_75201763-75201969; species=bosTau
GACGCCAAACCAGC----TGTTCTAAAGCAGCCACTCAGGGAGGGCTGGTGGGCTGGAGGCGGGATCTGGAGCACCGCAATTATGCGGCTGACTTCTGACTCATGCACCGCTTCCCCCATCGCCAGCTTCT------------TCGGCCTCCTGCCCAGGAACTGGGAGGGGACATGGTAGCGACAGGCCATGGCGAG--------
>gene=chr11_75201763-75201969; species=calJac
GCTGCCAAA-CAGC-TGTTCTTCTAAAGCA---------------------------------------------------------------------------------------------------------------------CCCCCCGCCCAGGAACTGGGAGAAGAGATGGTACTGACAGGCCACGGGGAGTAGAGGGG
>gene=chr11_75201763-75201969; species=canFam
GCTGCCAAAGCAGC--ACTCTTCTGAGGCAGCCACTGAGCGAGGGCCAGTGGGCTGGGGGCGGGATCT-GGCCTCTGCAATTGTGCAGCTAACTTCTGACTCATGTGCTGCCTGCCCCATCGCCGGCTCCTACAGCCGGCAGAGCAGCGTCTTGCCCAGGAACTGGGAGGA-AGATGGTACCCACAGGCCTCGGGGAG--------
>gene=chr11_75201763-75201969; species=equCab
GCCGCCAAACCAGC-TGTTCTTCCAAAGCAGCCGCAGAGGGAGGGCCGGTGGGCTGGAGGCGGGATCTGGGGCACCGCAATTATATGGCTGACTTCTGACTCATGCACCGCCTCCCCCATCACCAGCTCCTATAGCCAGCAGGGCAGCCTCCTGCCCTGGAACTGGGGGGAGAGATGGCACC-ACAGGCCACGGGGAG--------
>gene=chr11_75201763-75201969; species=gorGor
GCTGCCAAACCAGCTTGTTCTTCTAAAGCAGCCGCTAAGGGAAGGACGGTAGCCCGGAGGTGGGATCTGGGGCACCACAATTACATGCCTGAGCTCTGACTCACGCACCACCTCCCCCATCGCCAGCTCCTGCAGCAAGCAGGGCAACCCCCCACCCAGGAATTGGGAAAAGAGATGGTACCGACAGGCCACGGGAAGCAGAGGGG
>gene=chr11_75201763-75201969; species=panTro
GCTGCCAAACCAGCTTGTTCTTCTAAAGCAGCCGCTAAGGGAAGGACGGTAGCCCGGAGGTGGGATCTGGGGCACCACAATTACATGCCTGAGCTCTGACTCACTCACCACCTCCCCC-TCGCCAGCTCCTGCAGCCAGCAGGGCAACCCCCCACCCAGGAATTGGGAAAAGAGATGGTACCGACAGGCCACGGGAAGCAGAGGGG
>gene=chr11_75201763-75201969; species=papHam
GCTGCCAAACCAGC-TGTTCTTCTAAAGCAGCCGCTAAGGGAAGGACGGTAGCCCGGAGGTGGGATCTGGGGCACCACAATTACGTGCCTGAGCTCTGACTCATGCACCACCTCCCCCATCACCAGCTCCTGCAGCCAGCAGGGCAACCCCCCGCCCAGGAACTGGGAAAAGAGATGGTATCGACAGGCCACGGGAAGCAGAGGGG
>gene=chr11_75201763-75201969; species=ponAbe
GCTGCCAAACCAGC-TGTTCTTCTAAAGCAGCCGCTAAGGGAAGGACGGTAGCCCGGAGGTGGGATCTGGGGCACCACAATTACATGCCTGAGCTCTGACTCATGCACCACCTCCCCCATCACCAGCTCCTGCAGCCAGCAGGGCAACCCCCCACCCAGGAACTGGGCAAAGAGATGGTGCCGACAGGCCACGGGAAGCAGAGGGG
>gene=chr11_75201763-75201969; species=rheMac
GCTGCCAAACCAGC-TGTTCTTCTAAAGCAGCCGCTAAGGGAAGGACGGTAGCCCGGAGGTGGGATCTGGGGCACCACAATTACGTGCCTGAGCTCTGACTCATGCACCACCTCCCCCATCACCAGCTCCTGCAGCCAGCAGGGCAACCCCCCGCCCAGGAACTGGGAAAAGAGATGGTATCGACAGGCCACGGGAAGCAGAGGGG
>gene=chr11_77705989-77706233; species=hg19
GGTTGGTGGCCTCGGAGTGGCTAAGAGACTAGCGCGGCGCGGCGCGAAGGGAGGGAGGGAGGAAGTACAGGTTAAAGGGCAGAGGCGGGGTGCTCCAGAGCTAGAGGCAAAACCCGGAGCTCTGTAAGGGGTTTACGACTCGTGAAAAAACTCAGAGGCTCGGCTGACTTTCCCATCATCCTTTGCTGTACACGATGCTGTTTGTAGGTTTCCTGAGCACTGCCTTTGTTCAAGCTGTGCGCCA
>gene=chr11_77705989-77706233; species=bosTau
TTCTGTTGGTTTGATTG-----------ACGGAGGGAAACGG---------AGGGTCGGGGGAAGTACAGTGTAAAGGGCAGAGGTGGAGCTATCCAGAGCTAGAGATAAAACCTGGAGCTGTATGAGGATTCT--GACTCAGAAGATAACATAGAGGTCAAGCTGACAGCTCCATCATCCATTGCTGTTCTCAGTGCTATCTGTCTGTATCCTGTGCTCGCCTTTTGATCGAGCTGT-----A
>gene=chr11_77705989-77706233; species=calJac
GGCTGGTGGCCTCGGAGTGGCTAAGGGACTGGTGCAGTGCAGCGCGA----AGGGAGGGAGGAAGTATAGGTTAAAGGGCGGAGACGGGGCGATCCAAAACTAGAAGCCAAACCTGGAGCCTTGTAAGGGGTTT--CACTGGTGAAAGAACTCAGAGGCTCAGCTGACATTCCCATCATCCTTTGCTATACACGATGTTCCTTCTAGGTTTT-------CTGCTTTGGTTCAAGC---------
>gene=chr11_77705989-77706233; species=canFam
CGCCGCTGCTC-----------------TCGGAGGGGGCGGGAGCG-----AAGGGGGGAGGAAGTACAGGGCAAAGGGCAGAGGCGGGACGGTCCGGGGCTGGAGGCAAAACCTGGGGCGGCGGGAGGCGTTT----CCCTGGAGAGATCGGA---GCGCGGCTG-----------------CGGCGTCCCC--TGCTGCTTGTAGCCTTTTTCAGCTTTC----------------------
>gene=chr11_77705989-77706233; species=equCab
TGCTGCTCGTCTCAAAGTGTT-------CTGGCGTGGAACAGAGCA-----AGGGAGGGAGGGAGTACCGAGTAAAGGGCAGAGTCGGGGCG-TTCAGAGCTAGAGGCAAAATTTGGACTTGCGTAAGGATTTT--GACTCTCGAGATAACGGAGACGCCGAGTAGGAGTT-TCGTCGTCCTTTGCTCTTCGCAATACTGCTTGCAGCGTCCCTGAGCTTTCCTTTTGATCAAGCCTTGCGTCA
>gene=chr11_77705989-77706233; species=gorGor
GGCTGGTGGCCTCGGAGTGGCTAAGAGACTAGCGCGGCGCGGCGCGAAGGGAGGGAGGGAGGAAGTACAGGTTAAAGGGCAGAGGCGGAGTGCTCCAGAGCTAGAGGCAAAACCCGGAGCTCTGTAAGGGGTTTACGACTCGTGAAAAAACTCAGAGGCTCGGCTGACTTTCCCATCATCCTTTGCTGTACGCGATGCTGTTTGTAGGTTTCCTGAGCACTGCCTTTGTTCAAGCTGTGCGCCA
>gene=chr11_77705989-77706233; species=panTro
GGCTGGTGGCCTCGGAGTGGCTAAGAGACTAGCGCGGCGCGGCGCGAAGGGAGGGAGGGAGGAAGTACAGGTTAAAGGGCAGAGGCGGGGTGCTCCAGAGCTAGAGGCAAAACCCGGAGCTCTGTGAGGGGTTTACGACTCGTCAAAAAACTCAGAGGCTCGGCTGACTTTCCCATCATCCTTTGCTGTACACGATGCTGTTTGTAGGTTTCCTGAGCACTGCCTTTGTTCAAGCTGTGCGCCA
>gene=chr11_77705989-77706233; species=papHam
GGCTGGTGGCCTTGGAGTGGCTAAGAGACTTGCGCGGTGCAGCGCGA----AGGGAGGGAGGAAGTACAGGTTAAAGGGCAGAGGCGGGGCGATCCAGAGCTAGAGGCAAAACCCGGAGCCCTGTAAGGGGCTT--GACTAGTAAAAGGACTTAGAGGCACAGCTGACATTCCCATCATCCTTTTCTGTACACGATGCGGCTTATAGGTTTCCTGAGCACTGCCTTTGTTCAAGCTGTGCGCCA
>gene=chr11_77705989-77706233; species=ponAbe
----------------------------------------------------------------------------------------------------------------------------------------------------------------------------------------------------------------------------------------------------
>gene=chr11_77705989-77706233; species=rheMac
GGCTGGTGGCCTTGGAGTGGCTAAGAGACTTGCGCGGTGC-GCGCGA----AGGGAGGGAGGAAGTATAGGTTAAAGGGCAGAGGCGGGGCGATCCAGAGCTAGAGGCAAAACCCGGAGCCCTGTAAGGGGTTT-------------------AGAGGCACAGCTGACATTCCCATCATCCTTTTCTGTACACGATGTGGCTTATAGGTTTCCTGAGCACTGCCTTTGTTCAAGCTGTGCGCCA
>gene=chr11_78426877-78427057; species=hg19
TCCTCCTGCCACCTGGCCCTGGGAGCTGCAGCTGCATCTATGATGCCCATCTAGACTCCACCAGGCTGCAGCGCCACCTGTCTGCAGAACAGAGCTGCAGAGATGACTACCACTGATAAGAATGCATCTGTGACCACCTAGGGATgcccattctgtcccagacactgcgctagcacttga
>gene=chr11_78426877-78427057; species=bosTau
TCCTCGGGCCACCTG-CACTGGGAGCGGCACCCCGAC------------------CTCTCCCAGGA-GATGCATCCTCAGTCCTGGGGGCAGAGCTGTGGATGCACAGGCTGCTGGTATGGAAGCATCGgctgccacctccgggcgccagtt-tgtcccagacatggtgccagcct----
>gene=chr11_78426877-78427057; species=calJac
TCCTTGTGCCACCTGGCACTGGGAGCTGCACCTGCGTCTGTGATGCCCATCTAGACGCCACCAGGCTGCGGTGCCACCTGTCTGCAGAACAGAGCTGCAGAGATGACTACCACTGATAGGAATGAATCTGTGaccacctatggatgccga-tctgtctcagacactgtgctagcacttga
>gene=chr11_78426877-78427057; species=canFam
TCCTCATGTCACCAG-TATAGGGAGCAGCATCTGGAC------------------CTCTGCTGGGG-GCAGGGCCACCGTTCAGTGGAAGAGAGCTGCAGAGATGACTGTCACT---------------GCTACCACCTCTGGGTGCTTGTCCTGCCCCAGACACCATCCTAGCAT----
>gene=chr11_78426877-78427057; species=equCab
TCCTCATGCCACCTG-TACCGGGAGCAGCACCTAGAC------------------CTCTGCTGGGA-GCAGTGCCACCAGCCCACAGAGCAGAGCTGCAGAGACGGCTACGACTGGGACCAAAGCATCCA-TACCATCTCTGGATGCCTGTTCCATCCCAGACACCa-------------
>gene=chr11_78426877-78427057; species=gorGor
TCCTCCTGCCACCTGGCCCTGGGAGCTGCAGCTGCATCTATGATGCCCATCTAGACTCCACCAGGCTGCAGCGCCACCTGTCTGCAGAACAGAGCTGCAGAGATGACTACCACTGATAAGAATGCATCTGTGACCACCTAGGGATgcccattctgtcccagacactgcgctagcacttga
>gene=chr11_78426877-78427057; species=panTro
TCCTCCTGCCACCTGGCCCTGGGAGCTGCAGCTGCATCTATGATGCCCATCTAGACTCCACCAGGCTGCAGCGCCACCTGTCTGCAGAACAGAGCTACAGAGATGACTACCACTGATAAGAATGCATCTGTGACCACCTAGGGATgcccattctgtcccagacactgcgctagcacttga
>gene=chr11_78426877-78427057; species=papHam
tcctcCTGCCCCCCGGCACTGGGAGCTGCACCTGCGTCTGTGATGCCCATCTCGACTCCACTAGGCTGAAGCGCCACCTGTCTGCAGAACAGAACTGCAGAGATGACTACCACAGACAGGAACGCATCTGTGaccacctagggatgcctattctgtcccagacactgcactagcact---
>gene=chr11_78426877-78427057; species=ponAbe
TCCTCCTGCCACCTGCCCCTGGGAGCTGCAGCTGCATCTATGATGCCCATCTAGACTCCACCAGGCTGCAGCGCCACCTGTCTGCAGAACAGAGCTGCAGAGATGACTACCACTGATAAGAATGCATCTGTGaccacctagggatgcccattctgtcccagactctgtgctagcacttga
>gene=chr11_78426877-78427057; species=rheMac
TCCTCCTGCCCCCCGGCACTGGGAGCTGCACCTGCGTCTGTGATGCCCATCTCGACTCCACTAGGCTGAAGCGCCACCTGTCTGCAGAACAGAACTGCAGAGATGACTACCACAGACAGGAACGCATCTGTGaccacctagggatgcctattctgtcccagacactgcactagcact---
>gene=chr11_82612497-82612741; species=hg19
CACCCCGCCAGACCCCAGGGCGCTGCGGCTCACTCCACACTTTCCCGGGAACCCTACGCCCAGGAGGCTCAGCGAAGCTCCAAAACCAATTTTACGGACTGTACTACTGATCCACCTGTCGGGGAGAAAGACTCTACCCGCAGTTTGACGAAAATGGTCGTTTCCAGATGCTTGTAGGATTTCCTCGCTAAGCTCCACCCTCTGCGGCGCCTTCTTCTGATTGGCTCTGAGTAATCAGAGCCAA
>gene=chr11_82612497-82612741; species=bosTau
CAGCCAGGTGAACCTCGGGGCGCTCCCACCCACACCA-CCCTTCCCGGGGTCCCTACGCCTAGCTGGCTCAACGCTGCCTCAAAACCAACTGTACAGACTGTACTACTGCTCAATCAGTTGACAAAGGACACC-------------GACAAAAATGGTCGTTCCCAAAACCTCACAGGTTGTCGCGCTACATCTCCACCCTCGGCGGCGTCTTCTTCTGATTGGTTCTGAGACCAGACGGTCAT
>gene=chr11_82612497-82612741; species=calJac
CACTCCGCCAGACCTCAGGGAGCCCTCGCCCGCTCCACACTTTCCGGGAATCTCTAGCCCCAGGAGGCTCAGAGCTTCTCCAAAACCAACTTTACAGACTTTACTGCTGCTCCACCTGTCGGGGAGAAATATTCTACCCGCAGTTTGATTAAAATGGTCGTTCCCGGATGCTTGCAGGATTTCTTGGCTAAGCTCCACCCTCTGCTGCGCCTTTTTCTGATTGGTTCTGAATAATCCCGGCCCA
>gene=chr11_82612497-82612741; species=canFam
---------------------------------------------------------------------------------AAAACCAACTTTATAGACTGTGCCACTGCGGCACCAGTCGGGGAAAAACACTCTACCCACAGTTTGACGAAAATGGTCGTTCCCAGAAACTCACAGAACGCCGCGTTCAATCTCCACCCTCGGCGGCGCCTTCTTCTGATTGGCTGTGAGCAGCCACTGCCCA
>gene=chr11_82612497-82612741; species=equCab
CGCCCCGCTGAACCCCAGGGCGCTCCCGCCGGCGCTATGCCTTCCCGGGAGCTCTACGCCCAGCTGTCTCAGCGCTGCCCCAAAAACAGCTTTAGAGACTGTCCTACTGCTCCACCAGTCGAGGAAGAACACTTTACCCCAAGTCTAATGAAAATGGTGGTTCCC-CATGCTCA--------------GAATCT-----CGCGGCGGCG-CGTCTTCTGATTGGCTCTGAGGAAACACGGCCAA
>gene=chr11_82612497-82612741; species=gorGor
---------------------------------------------------CCCTACCCCCAGGAGGTTCAGCGAAGCTCCAAAACCAATTTTACGGACTGTACTACTGATCCACCTGTCGGGGAGAAAGACTCTACCCGCAGTTTGACGAAAATGGTCGTTCCCAGATGCTTGTAGGA-TTCCTTGCTAAGCTCCACCCTCTGCGGCGCCTTCTTCTGATTGGCTCTGAGTAATCAGAGCCAA
>gene=chr11_82612497-82612741; species=panTro
CACCCCGCCAGACCCCAGGGCGCTGCGGCTCACTCCACACTTCCCCGGGATCCCTACGCCCAGGAGGCTCAGCGAAGCTCCAAATCCAATTTTACGGACTGTACTACTGATCCACCTGTCGGGGAGAAAGACTCTACCCGCAGTTTGACGAAAATGGTCGTTCCCAGATGCTTGTAGGATTTCCTCGCTAAGCTCCACCCTCTGCGGCGCCTTCTTCTGATTGCCTCTGAGTAATCAGAGCCAA
>gene=chr11_82612497-82612741; species=papHam
CACCCCGCCAGACCCCAGGTCGCCCAGGCCTGCTCCACACTTTCCGGGGATCCCTACGCCCAGGAGGCTCTGCGCAG--CCAAAACCAACTTTACGGACTGTACTACTGATCCACC-------------GACTCTACCCGCAGTTTGAAGAAAATGGTCGTTCCCACAAGCTTGTAGGATTTCTTGGCTAAGCGCCACCCTCTGCGGCGCTTTCTTCTGATTGGCTCTGAGTGAACCCAGCCAA
>gene=chr11_82612497-82612741; species=ponAbe
CACCCCGCCAGACTCCAGAGCGCTGCAGCTCGCTCCACACTTTCCGGGGATCCCTACGCCCAGGAGGCTCAGCGCCGCTCCAAAACCAACTTTACGGACTGTACTACTGATCCACCTGTCGGAGAGAAAGACTCTACCCGCAGTTTGACGAAAATGGTCGTTCCCAGATGCTTGTAGGAGTTCTTCGCTAAGCTCCACCCTCTGCGGCGCCTTCTTCTGATTGGCTCTGAGTAATCCCTGCCAA
>gene=chr11_82612497-82612741; species=rheMac
CACCCCGCCAGACCCCAGGACGCCCAGGCTTGCTCCACACTTTCCGGGGATCCCTACGCCCAGGAGGCTTAGCGCAG--CCAAAACCAACTTTACGGACTGTACTACTGATCCACC-------------GACTCTACCCGCAGTTTGACGAAAATGGTCGTTCCCACAAGCTTGTAGGATTTCTTGGCTAAGCGCCACCCTCTGCGGCGCTTTCTTCTGATTGGCTCTGAGTGAACGCAGCCAA
>gene=chr11_86451742-86451908; species=hg19
TCACAGCAGGCTGGGCTTGCAGGCTTTATTTAGGTAAAACTCCCATTGAGCTTCAGCTCCCAGTGCCCAGTCTGACTCAGAGCTTCAGAATTTTGTCCTGCAGTGCGATGAGTCATGGTGATGAAATTTCAAGAGAAAAGGACATTTTTAAAATTAGCTGTAAGAT
>gene=chr11_86451742-86451908; species=bosTau
TCACAGCAGGTCC-GCTTGCAGGCTTTATTTAGGTAAAACTCCCATTGAGCCTCAGCTCTCAGGGCTCAGTCTGACTCAGAGCTTCAGAATCTTGGCCTGCAGTGCGATGAGTCATGGTGATGAAATTTCAAGAGAAAAGGACATTCTTAAAATTAGCTTTGAGAC
>gene=chr11_86451742-86451908; species=calJac
TCACAGCAGGCTGGGCTTGCAGGCTTTATTTAGGTAAAACTCCCATTGAGCTTCAGCTCCCAGTGCCCAGTCTGACTCAGAGCTTCAGAATTTTGGCCTGCAGTGCGATGAGTCATGGTGATGAAATTTCAAGAGAAAAGGACATTCTTAAAATTAGCTGTGAGAC
>gene=chr11_86451742-86451908; species=canFam
TCACAGCAGGCCCGGCTTGCAGGCTTTATTTAGGTAAAACTCCCATTGAGCCTCAGCTCCCAGGGCCCAGTCTGACTCAGAGCTTCAGAATCTTGGCCTGCAGTGAGATGAGTCATGGTGATGAAATTTCAAGAGAAAAGGACATTCTTAAAATTAGCTTTGAGGC
>gene=chr11_86451742-86451908; species=equCab
TCACAGCAGGCCCAGCCTGCAGGCTTTATTTAGGTAAAACTCCCATTGAGCTTCAGCTCCCAGGGCCCAGCCTGACTCAGAGCTTCAGAATCTTGGCCTGCAGTGCGATGAGTCATGGTGATGAAATTTCAAGAGAAAAGGACATTCTTAAAATTAGCTTTGAGGC
>gene=chr11_86451742-86451908; species=gorGor
TCACAGCAGGCTGGGCTGGCAGGCTTTATTTAGGTAAAACTCCCATTGAGCTTCAGCTCCCAGTGCCCAGTCTGACTCAGAGCTTCAGAATTTTGTCCTGCAGTGCGATGAGTCATGGTGATGAAATTTCAAGAGAAAAGGACATTCTTAAAGTTAGCTGTAAGAC
>gene=chr11_86451742-86451908; species=panTro
TCACAGCAGGCTGGGCTTGCAGGCTTTATTTAGGTAAAACTCCCATTGAGCTTCAGCTCCCAGTGCCCAGTCTGACTCAGAGCTTCAGAATTTTGTCCTGCAGTGCGATGAGTCATGGTGATGAAATTTCAAGAGAAAAGGACATTCTTAAAATTAGCTGTAAGAC
>gene=chr11_86451742-86451908; species=papHam
TCACAGCAGGCTGGGCTTGCAGGCTTTATTTAGGTAAAACTCCCATTGAGCTTCAGCTCCCAGTGCCCAGTCTGACTCAGAGCTTCAGAATTTTGGCCTGCAGTGCGATGAGTCATGGTGATGAAATTTCAAGAGAAAAGGACATTCTTAAAATTAGCTGTAAGAC
>gene=chr11_86451742-86451908; species=ponAbe
TCACAGCAGGCTGGGCTTGCAGGCTTTATTTAGGTAAAACTCCCATTGAGCTTCAGCTCCCAGTGCCCAGTCTGACTCAGAGCTTCAGAATTTTGGCCTGCAGTGCGATGAGTCATGGTGATGAAATTTCAAGAGAAAAGGACATTCTTAAAATTAGCTGTAAGAC
>gene=chr11_86451742-86451908; species=rheMac
TCACAGCAGGCTGGGCTTGCAGGCTTTATTTAGGTAAAACTCCCATTGAGCTTCAGCTCCCAGTGCCCAGTCTGACTCAGAGCTTCAGAATTTTGGCCTGCAGTGCGATGAGTCATGGTGATGAAATTTCAAGAGAAAAGGACATTCTTAAAATTAGCTGTAAGAC
>gene=chr11_102217813-102218057; species=hg19
CTCCCAGCGTCTTTCCCGGAGGTTCATCGCCGCACGGCGGAAAGCGCTCTCGGTTCCGCTTTCCGGCCCCAGCCTCCCGGGCGCCCTCGCGCGGCGGCTAACGCTGGTCCTCGGCCGGGCGCGCTGACGTCATCGTGCGTCAGAGTGAGCCCGGATGGGGCGGCGGGCTTCGGGAGCGCCCGGGCTGATCCGAGCCGAGCGGGCCGTATCTCCTTGTCGGCGCCGCTGATTCCCGGCTCTGCGG
>gene=chr11_102217813-102218057; species=bosTau
------------------------------CCCGCCCTGAGTCACGC---CAGACCCGCACTTCGCCCTCAAACGCCCCGGCGCCCTCGGGCTGC--GTGACGTGA--TCCCGGC-CGGCGCGCTGACGTCAC-GGGCGTCGGCGTGGGCCTCGCGCGGGCGGGGAGCCTGTGGCGCGCTGGAGCCCAGCCACCC------GGCCCCCCCTTCT-GCCGGCGTCGC-GTTCAAGGG-TCTGAGG
>gene=chr11_102217813-102218057; species=calJac
CACCCGGCGTCTTTCCCGGAGGTTTGTCTCCTCACCTCCTAACCCGCGCTGGGTTTCGCTTTCCCGCCCCGGCCTCCCGGGCGCCCTCCCGCGGAGGCTAACGCGGGTCCCCGGCCCGGCGTGCTGACGTCACCGTGCGTCGGCGTGGGCCCGGCTGGGGCGGCGGGCTTCGGGAGCGCGGGGGCTGATACGAGATGAGCTGGCCGTATCTCCTAGTAGGCGCCGCCGCTTCCCGGCTCTGAGG
>gene=chr11_102217813-102218057; species=canFam
---------------------------------------------------------------cggccccGGAGGCCGTGGC-GCTGCGCTC------TGACGCGG--CCC---G-CGGCGCCCTGACGTTAGCGTGCGTCAGCGCGGGCCCCGCCTGGGCG-GGGGCTGGGGAGCCTC---------GTTGAcg------gggggcgccgccg-gccgggctcgc---------------ggg
>gene=chr11_102217813-102218057; species=equCab
----------------------------------------------------------------------------------------------------------------------------------------------------------------------------------------------------------------------------------------------------
>gene=chr11_102217813-102218057; species=gorGor
CTCCCAGCGTCTTTCCCGGAGGTTCATCGCCCCACGGCGGAAAGCGCTCTCGGTTCCGCTTTCCGGCCCCAGCCTCCCGGGCGCCCTCGCGCGGCGGCTAACGCTGGTCCTCGGCCGGGCGCGCTGACGTCATCGTGCGACGGAGTGAGCCCGGATGGGGCGGCGGGCTTCGGGAGCGCCCGGGCTGATCCGAGCCGAGCGGGCCGTATCTCCTT---GGCGCAGCTGATTCCCGGCTCTGAGG
>gene=chr11_102217813-102218057; species=panTro
CTCCCAGCGTCTTTCCCGGAGGTTCATCGCCCCACGGCGGAAAGCGCTCTCGGTTCCGCTTTCCGGCCCCAGCCTCCCGGGCGCCCTCGCGCGGCGGCTAACGCTGGTCCTCGGCCGGGCGCGCTGACGTCATCGTGCGTCGGAGTGAGCCCGGATGGGGCGGCGGGCTTCGGGAGCGCCCGGGCTGATCCGAGCCGAGCGGGCCGTATCTCCTTGTCGGCTCCGCTGATTCCCGGCTCTGAGG
[truncated: 2,841,842 more chars]
