# Supplementary material for: Combining phylogenetic footprinting with motif models incorporating intra-motif dependencies
Source: BMC Bioinformatics. 2017 Mar 1;18:141. doi: 10.1186/s12859-017-1495-1 (PMC5333389; doi:10.1186/s12859-017-1495-1)
Supplement: Supplementary file 2 — Sequence data. This archive contains data files of alignments of the ChIP-seq positive regions and negative control regions for each of the 35 TFs in FASTA format. (ZIP 83763.2 kb) [file 12859_2017_1495_MOESM2_ESM.zip › MafK/MafK_(ab50322)_neg.txt]

>gene=chr20_72077-73077; species=hg19
TGTCTTGCACAAAAGAAGTGGAAGGTCTAGACTTGAAACTTATAGAAAATTCCACGAAGTACAAAGTAAAATCGAGCCAGTAAAATAACAAAGATAGAATAAATGACTCTAGAGGAGTGAAGGTAGAATAAATAATTGGTGAAGCTGGACTAGAGCCAACATTTCCCAGAGGATAAAATATAAACCAAATTATTGTGAGCCTAatatatacatacatacatacatctatatatgttttatatatatTATCACATTAAGTTCAAATAAGGTTGTTTAGAAAATTActtgctcttctgcacatataccaggcttcctcctccatagagccttatctctagctgcttcctctgcctagaatacacttatctaggtactccttgggcaattGTCTTGAGAAAGATGATCATGCCGTTTACTgcttgataaatgaacatacaatgcagcacactagtttccctttagatttatatcctcacccctcaaatgagtagtcacactgc
>gene=chr20_72077-73077; species=bosTau
TGTCCAGGATGAAGGAGGTGGAATGGTTACCCTTGAAACTTACAGAAAATTTTACCAAGGGGAAAG--AATTGAAG---------------------------------------------AGAATAATGAATCACTGGAGAAG-TGGCATAATACCAACATGTACCAGGGGAGGAAATAGGAGCCAAATTATCATGCTTTCTCTCTATCTCAACCCACAAA-------CAGTACTTTTCATACTTTACCAAATTAAATTGAAAA---GTTGTTTTGAGAATTACTTGACCTTCCTCACACATCATTATCTTCCTCCAACATACAGCCTTTGCATTAGT------TGTTTCCTAGAATACATCAACATGGGTGCTTCTCGGGTAGTTTGC-TGAGAAAGATGGTCATGCAGT----TGCTTAATA-----------AATGGAACAGACTAGTTTCACTTTAGATCCGCATCCTC---CCTGCAATAAATTATGATGCTTC
>gene=chr20_72077-73077; species=calJac
TGTCATGCAAGAAAGAAGTGGAGGGTCTAGACTTGACATTTATAGAAAATTCCATGAAGTACAAAGTAAAATGGAGCCAGTAAAATAACAAAGAGAGAATAAACAGCTGTAGAAGAGGGAAGGTAGAATAAATAATTGGAGAAGTGGGACTAGAGTCAACATTTTCCAGAGGATAAAATATGAACCAAATTATTGTAAGCCTA--------ATACATACATACATCTATATACGCTTTGTGCATATTATCACGTAAAATTCAAGCAAGGTTGTTTAGAGAATTActtgctgttctgtacatatgtcaggcttcctcctccatagagccttatctctagctgcttccgctgcctagaatacacttATCGAGGTACTCCTTGGGCACATGTCTTGAGAAAGATGATcatacagtttaatggttgataaatgaacatacaatgcagcacactagtttccctttagatttatatcctcacccctcaaatgagtagtcacactgc
>gene=chr20_72077-73077; species=canFam
TATCTTGAATGAAAAAAGTGGAATGTCTACATTTGAAACTTACAGAAAATTCTAACATGAGCAAAGTAAATTTAAGCCAGT-AAATAGTAA--------------------------------GAGAATCAATCATTAAAGAAG-TGGAAT--AAACTTCTTGGCCCAGGGGAGGCAATAGAAGACAAATTATTGTGAGCTTTATATATGTCAACCCATGAA-------AGGTGCTTTTTATACATTATCAAATTAAATCCAGAAAAGATTGTTTTGAGAATTACTTCCCCTTTCTAATATATACCAGGCTACCCCCAATATAGAACCTTTGCTCTAGCTGCATTCTCTGCTTAGAATACACTAGCCTTT-TACTTTGCAGGCAATTTTC-TGAGAAAGATGATCATGTTGC---TTTCTTGATAAATGATcatacaatggagcaagctagtttcattttacattcatatctatatcctacaaatgaattatcacattgc
>gene=chr20_72077-73077; species=equCab
TGTGTTGGATGTAAGACACGGAATGGCTACACTTG-AACTTACAG-AAATTCCACCATGAGC-AAGTAAATTTGAGCCAGTAAAATAATAA--------------------------------GAGAATGAGTCATCGAGGAAG-GGTGATCGAGCCAACACATCCCAGGGGAGGCAATAGGAGCCAAACTGTTGTGAGATGTATATATGTCAA-CCACGAA-------AGGTGCTTTTCATACATTGTCAAATTAAATCCAAAAAATGTTGTTTTGAGAATTActtgttattcctcatatatgccaggcttccctcactg-agaacctttgctccagcttctccctctgcccggaatacactAACTTTGACACTTCTCGGGCTATTTGC-TGAGGAAGATGGTCATGTAGT---GTGTTTGATAAATGACCATATGAAGGAgcagcctaggttcactttagattcatatcttccccccttgaatgaattctcacactgc
>gene=chr20_72077-73077; species=gorGor
TGTCTTGCACAAAAGAAGTGGAAGGTCTAGACTTGAAACTTATAGAAAATTCCACGAAGTACAAAGTAAAATCGAGCCAGTAAAATAACAAAGATAGAATAAATGACTCTAGAAGAGTGAAGGTAGAATAAATAATTGGTGAAGTTGGACTAGAGCCAACATT-CCCAGAGGATAAAATATAAACCAAATTATTGTGAGCCTAatatatacatacatacatac-tctatat-tgttttatatatatTATCACATTCAGTTCAAATGAGGTTGTGTAGAAAATTActtgctcttctgcacatataccagccttcctcctccatagagccttatctctagctgcttcctctgcctagaatacacttatctaggtactccttgggcaattGTCTTGAGAAAGATGATCATGCCGTTTACTgcttgataaatgaacatacaatacagcacactagtttccctttagatttatatcctcacccctcaaatgagtagtcacactgc
>gene=chr20_72077-73077; species=panTro
TGTCTTGCACAAAAGAAGTGGAAGGTCTAGACTTGAAACTTATAGAAAATTCCACGAAGTACAAAGTAAAATCGAGCCAGTAAAATAACAAAGATAGAATAAATGACTCTAGAAGAGTGAAGGTAGAATAAATAATTGGTGAAGTTGGACTAGAGCCAACATTTCCCAGAGGATAAAATATAAACCAAATTATTGTGAGCCTAatatatacatacatacatacatctatatatgttttatatatatTATCACATTCAGTTCAAATGAGGTTGTTTAGAAAATTActtgctcttctgcacatataccaggcttcctcctccatagagccttatctctagcggcttcctctgcctagaatacacttATCTAGGTACTCCTTGGGCAATTGTCTTGAGAAAGATGATCATGCCGTTTACTgcttgataaatgaacatacaatgcagcacactagtttccctttagatttatatcctcacccctcaaatgagtagtcacactgc
>gene=chr20_72077-73077; species=papHam
TGTCTGGCACAAAATAAGTGGAAGGTCTAGACTTGAAACTTACAGAAAATTCCACGAAGTACAAAGTAAAATGGAGCCAGTAAAATAACAAAGATAGAATAAATGACTCTAGAAGAGCGAAGGTAAAATAAATAATCGGTGAAGTTGGACTAGAGCCAATATTTCCCAGAGGATAAAATATGAACCAAGTTATTGTGAGCCTAACACAGATATACATACATACATCTATATATGCTTTATATATATTATCACATTAAATTCAAGCAAGGTTGTTTAGAAAATTActtgctcttctgtacatatgccaggcttcctcctccatagagccttatctctagctgcttcctctgcctagaatatacttatctaggtactccttgggcaattGTCTTGAGAAAGATGATCAGGCAGTTTACTgcttgataaatgaacatacaatgcagcacactggtttccctttagatttatatcttcacccctcaaataagtagtcacactgc
>gene=chr20_72077-73077; species=ponAbe
TGTCTTGCACAAAAGAAGTGGAAGGTCTAGACTTGAAACTTACAGAAAATTCCACGAAGTACAAAGTAAAATGGAGCCAGTAAAATAACAAAGATAGAATAAATGACTCTAGAAGAGTAAAGGTATAATAAATAATTGGTGAAGTTGGACTACAGCCAACACTTCCCAGAGGATAAAATATGAACCAAATTATTGTGAGCCTAatacatacatacatacatacatCTATATATGCTTTATATATATTATCACATTAAATTCAAACAAGGTTGTTTAGAAAATTActtgctcttctgcacatatgccaggcttcctcctccataaagccttacctctagctgcttcctctgcctagaatacacttatctaggtactccttgggcaattGTCTTGAGAAAGATGATcatgcagtttactgcttgataaatgaacatacaatgcagcacactagtttccctttagatttatatcctcatccctcaaatgagtagtaacactgc
>gene=chr20_72077-73077; species=rheMac
TGTCTGGCACAAAATAAGTGGAAGGTCTAGACTTGAAACTTACAGAAAATTCCACGAAGTACAAAGTAAAATGGAGCCAGTAAAATAACAAAGATAGAATAAATGACTCTAGAAGAGCGAAGGTAAAATAAATAATCAGTGAAGTTGGACTAGAGCCAATATTTCCCAGAGGATAAAATATGAACCAAGTTATTGTGAGCCTAACACATATATACATACATACATCTATATATGCTTTATATATATTATCACATTAAATTCAAGCAAAGTTGTTTAGAAAATTActtgctcttctgtacatataccaggcttcctcctccatagagccttatctctagctgcttcctctgcctagaatatacttATCTAGGTACTCCTTGGGCAATTGTCTTGAGAAAGATGATCAGGCAGTTTACTgcttgataaatgaacatacaatgcagcacactagtttccctttagatttatatcttcacccctcaaatgagtagtcacactgc
>gene=chr20_72276-73276; species=hg19
TGTCTTGCACAAAAGAAGTGGAAGGTCTAGACTTGAAACTTATAGAAAATTCCACGAAGTACAAAGTAAAATCGAGCCAGTAAAATAACAAAGATAGAATAAATGACTCTAGAGGAGTGAAGGTAGAATAAATAATTGGTGAAGCTGGACTAGAGCCAACATTTCCCAGAGGATAAAATATAAACCAAATTATTGTGAGCCTAatatatacatacatacatacatctatatatgttttatatatatTATCACATTAAGTTCAAATAAGGTTGTTTAGAAAATTActtgctcttctgcacatataccaggcttcctcctccatagagccttatctctagctgcttcctctgcctagaatacacttatctaggtactccttgggcaattGTCTTGAGAAAGATGATCATGCCGTTTACTgcttgataaatgaacatacaatgcagcacactagtttccctttagatttatatcctcacccctcaaatgagtagtcacactgc
>gene=chr20_72276-73276; species=bosTau
TGTCCAGGATGAAGGAGGTGGAATGGTTACCCTTGAAACTTACAGAAAATTTTACCAAGGGGAAAG--AATTGAAG---------------------------------------------AGAATAATGAATCACTGGAGAAG-TGGCATAATACCAACATGTACCAGGGGAGGAAATAGGAGCCAAATTATCATGCTTTCTCTCTATCTCAACCCACAAA-------CAGTACTTTTCATACTTTACCAAATTAAATTGAAAA---GTTGTTTTGAGAATTACTTGACCTTCCTCACACATCATTATCTTCCTCCAACATACAGCCTTTGCATTAGT------TGTTTCCTAGAATACATCAACATGGGTGCTTCTCGGGTAGTTTGC-TGAGAAAGATGGTCATGCAGT----TGCTTAATA-----------AATGGAACAGACTAGTTTCACTTTAGATCCGCATCCTC---CCTGCAATAAATTATGATGCTTC
>gene=chr20_72276-73276; species=calJac
TGTCATGCAAGAAAGAAGTGGAGGGTCTAGACTTGACATTTATAGAAAATTCCATGAAGTACAAAGTAAAATGGAGCCAGTAAAATAACAAAGAGAGAATAAACAGCTGTAGAAGAGGGAAGGTAGAATAAATAATTGGAGAAGTGGGACTAGAGTCAACATTTTCCAGAGGATAAAATATGAACCAAATTATTGTAAGCCTA--------ATACATACATACATCTATATACGCTTTGTGCATATTATCACGTAAAATTCAAGCAAGGTTGTTTAGAGAATTActtgctgttctgtacatatgtcaggcttcctcctccatagagccttatctctagctgcttccgctgcctagaatacacttATCGAGGTACTCCTTGGGCACATGTCTTGAGAAAGATGATcatacagtttaatggttgataaatgaacatacaatgcagcacactagtttccctttagatttatatcctcacccctcaaatgagtagtcacactgc
>gene=chr20_72276-73276; species=canFam
TATCTTGAATGAAAAAAGTGGAATGTCTACATTTGAAACTTACAGAAAATTCTAACATGAGCAAAGTAAATTTAAGCCAGT-AAATAGTAA--------------------------------GAGAATCAATCATTAAAGAAG-TGGAAT--AAACTTCTTGGCCCAGGGGAGGCAATAGAAGACAAATTATTGTGAGCTTTATATATGTCAACCCATGAA-------AGGTGCTTTTTATACATTATCAAATTAAATCCAGAAAAGATTGTTTTGAGAATTACTTCCCCTTTCTAATATATACCAGGCTACCCCCAATATAGAACCTTTGCTCTAGCTGCATTCTCTGCTTAGAATACACTAGCCTTT-TACTTTGCAGGCAATTTTC-TGAGAAAGATGATCATGTTGC---TTTCTTGATAAATGATcatacaatggagcaagctagtttcattttacattcatatctatatcctacaaatgaattatcacattgc
>gene=chr20_72276-73276; species=equCab
TGTGTTGGATGTAAGACACGGAATGGCTACACTTG-AACTTACAG-AAATTCCACCATGAGC-AAGTAAATTTGAGCCAGTAAAATAATAA--------------------------------GAGAATGAGTCATCGAGGAAG-GGTGATCGAGCCAACACATCCCAGGGGAGGCAATAGGAGCCAAACTGTTGTGAGATGTATATATGTCAA-CCACGAA-------AGGTGCTTTTCATACATTGTCAAATTAAATCCAAAAAATGTTGTTTTGAGAATTActtgttattcctcatatatgccaggcttccctcactg-agaacctttgctccagcttctccctctgcccggaatacactAACTTTGACACTTCTCGGGCTATTTGC-TGAGGAAGATGGTCATGTAGT---GTGTTTGATAAATGACCATATGAAGGAgcagcctaggttcactttagattcatatcttccccccttgaatgaattctcacactgc
>gene=chr20_72276-73276; species=gorGor
TGTCTTGCACAAAAGAAGTGGAAGGTCTAGACTTGAAACTTATAGAAAATTCCACGAAGTACAAAGTAAAATCGAGCCAGTAAAATAACAAAGATAGAATAAATGACTCTAGAAGAGTGAAGGTAGAATAAATAATTGGTGAAGTTGGACTAGAGCCAACATT-CCCAGAGGATAAAATATAAACCAAATTATTGTGAGCCTAatatatacatacatacatac-tctatat-tgttttatatatatTATCACATTCAGTTCAAATGAGGTTGTGTAGAAAATTActtgctcttctgcacatataccagccttcctcctccatagagccttatctctagctgcttcctctgcctagaatacacttatctaggtactccttgggcaattGTCTTGAGAAAGATGATCATGCCGTTTACTgcttgataaatgaacatacaatacagcacactagtttccctttagatttatatcctcacccctcaaatgagtagtcacactgc
>gene=chr20_72276-73276; species=panTro
TGTCTTGCACAAAAGAAGTGGAAGGTCTAGACTTGAAACTTATAGAAAATTCCACGAAGTACAAAGTAAAATCGAGCCAGTAAAATAACAAAGATAGAATAAATGACTCTAGAAGAGTGAAGGTAGAATAAATAATTGGTGAAGTTGGACTAGAGCCAACATTTCCCAGAGGATAAAATATAAACCAAATTATTGTGAGCCTAatatatacatacatacatacatctatatatgttttatatatatTATCACATTCAGTTCAAATGAGGTTGTTTAGAAAATTActtgctcttctgcacatataccaggcttcctcctccatagagccttatctctagcggcttcctctgcctagaatacacttATCTAGGTACTCCTTGGGCAATTGTCTTGAGAAAGATGATCATGCCGTTTACTgcttgataaatgaacatacaatgcagcacactagtttccctttagatttatatcctcacccctcaaatgagtagtcacactgc
>gene=chr20_72276-73276; species=papHam
TGTCTGGCACAAAATAAGTGGAAGGTCTAGACTTGAAACTTACAGAAAATTCCACGAAGTACAAAGTAAAATGGAGCCAGTAAAATAACAAAGATAGAATAAATGACTCTAGAAGAGCGAAGGTAAAATAAATAATCGGTGAAGTTGGACTAGAGCCAATATTTCCCAGAGGATAAAATATGAACCAAGTTATTGTGAGCCTAACACAGATATACATACATACATCTATATATGCTTTATATATATTATCACATTAAATTCAAGCAAGGTTGTTTAGAAAATTActtgctcttctgtacatatgccaggcttcctcctccatagagccttatctctagctgcttcctctgcctagaatatacttatctaggtactccttgggcaattGTCTTGAGAAAGATGATCAGGCAGTTTACTgcttgataaatgaacatacaatgcagcacactggtttccctttagatttatatcttcacccctcaaataagtagtcacactgc
>gene=chr20_72276-73276; species=ponAbe
TGTCTTGCACAAAAGAAGTGGAAGGTCTAGACTTGAAACTTACAGAAAATTCCACGAAGTACAAAGTAAAATGGAGCCAGTAAAATAACAAAGATAGAATAAATGACTCTAGAAGAGTAAAGGTATAATAAATAATTGGTGAAGTTGGACTACAGCCAACACTTCCCAGAGGATAAAATATGAACCAAATTATTGTGAGCCTAatacatacatacatacatacatCTATATATGCTTTATATATATTATCACATTAAATTCAAACAAGGTTGTTTAGAAAATTActtgctcttctgcacatatgccaggcttcctcctccataaagccttacctctagctgcttcctctgcctagaatacacttatctaggtactccttgggcaattGTCTTGAGAAAGATGATcatgcagtttactgcttgataaatgaacatacaatgcagcacactagtttccctttagatttatatcctcatccctcaaatgagtagtaacactgc
>gene=chr20_72276-73276; species=rheMac
TGTCTGGCACAAAATAAGTGGAAGGTCTAGACTTGAAACTTACAGAAAATTCCACGAAGTACAAAGTAAAATGGAGCCAGTAAAATAACAAAGATAGAATAAATGACTCTAGAAGAGCGAAGGTAAAATAAATAATCAGTGAAGTTGGACTAGAGCCAATATTTCCCAGAGGATAAAATATGAACCAAGTTATTGTGAGCCTAACACATATATACATACATACATCTATATATGCTTTATATATATTATCACATTAAATTCAAGCAAAGTTGTTTAGAAAATTActtgctcttctgtacatataccaggcttcctcctccatagagccttatctctagctgcttcctctgcctagaatatacttATCTAGGTACTCCTTGGGCAATTGTCTTGAGAAAGATGATCAGGCAGTTTACTgcttgataaatgaacatacaatgcagcacactagtttccctttagatttatatcttcacccctcaaatgagtagtcacactgc
>gene=chr20_125002-126002; species=hg19
GACATTTTTAACCAGATAATATGTAAGATAAGCCTAGAGTTATCTTCTAAATATAATTTTTAGGATCTCAGAAACATGTAAGGGACATTTTGAAAATCTCACCAATTGGCAACAAAAGCCATATGTGTTTCAGTAATGGTGAGAAAGATGACAGCAATTATTTTAGCATTTCTTATTTTTGAAATGATAGTTTTTACTTCTGTTtaggtgtttgtgttttagctacattttaggaaattgcttggggattttgtgttcatgtataacaacatgctatatattttcccatttaaaatcatggggaattggcccctggtaAGTGTTTGTATACAGAATTCTGATTTCAGAAATGAGAATCTCATACATATCTAAAGAATTCTATGTGTGTTTATAAAATTTCACTTAATCCTCAAAGTAGGTATTTATGATTAGGAAAAACATGCTAAAGCAACTGGAAAGGCACTTGAATAAACAGTGCTCAAAAACTATTGCTATTTTTT
>gene=chr20_125002-126002; species=bosTau
------tttaAGAAGACAATATACAGGGCAACTCTAGAGTTATATTTCATATACAGTTTGTAGGGCCTCAGAAACATGTAA-AGATATTTTTAAAATCTCACTGAACATTAACAAAATCCATGTAGGTTAGGGTAATAAATAGAAGCATTATAGCAATAATCTGAGCATTTCTTATTTT-AAAATTATGGCTTTTACTTCTATTTAGGTATGTGTGTTTAGG-TACATCTTATGAAACTGGTTAGAGGTTTTGTATTCATGAGTAATAATGTGTTATATATTTTCC-ATTTAAAATAAAGGGAAATAGACACCTGGTGAGTTTGTGTATGCAGAATTTT-ATCTCTT-----AAAGGCTCATATTTACATATAAAACTC--TACATATACATAAAATCCGATTTAACgatcaaaccagatattcatgggaaggaaagctccaataaaagaactggaagggggcttggatagccagtccattgaactgattgTTAT-TTTA
>gene=chr20_125002-126002; species=calJac
GACATTTTAAACCAGATAATATATAAGACAACCCTAGAGTTACCTTCTAAATATACTTTTTAGGATCTCTGAAACATGTAA-GGACATTTTGCAAATCTCACCAATTGGCAACAAAAGCCATGTGTGTTTCAGTAATGGTGAGAAAGATGACATCAATTATTTGAGCATTTCTTATTTTTAAAATAATAGTTTTCACTG-TATTTAGGTGTTTGTGTTTTAGCTGCATTTTAGGAAATGGGTTGGAGATTTTGTATTCATGTATAATAACATGCTATATATTTTCCCATATAAAATGATGGGAAATAGGCCCCTGGTA----TTTGTATACAGAATTCTGATTTCAGAAATGAGAATCTCATACATATCTAAAGAATTC----TGTCTCTATGAAATTTCACTTACTCCTCAAAGTAGGTGTTTACGATTAGGAAAAATATGCCAAAGCAACTGGAAAGACACTTGAATAATCAGTGCTCAAAAGCTATTGCTA--TGTT
>gene=chr20_125002-126002; species=canFam
------TTTAATAAGACAATGTATTAGACAAATCC--AGTTACATTTCATATACAATTTGTAGAACCTCACAAACATGTAA-AGACATTTTGAAAATCTCACCAAGCAGCAACAAAAGCCATGTGCACTTGGATGACAGTAAGAAGCATTACAGTGATGAATTGAGCATTTCATATTTC-AAAATTTTCATATTTACTTCTTTTTAGGTATGTGTGTTTTAGTTACATTTTATGAAATTGGTTAGGGCTTTTG---TTACTAGAAATAATGAGATATATATATACTCACTTAAAACAACAGGGAATAGATACCCAGTGAGTTTTTACATCCAGAATTTCAATTTCAG-----GAAGGCTCATACATACAT-CAAAATTCTGTGTGTA-ATATAAAGTCTCATTTAATCCTCAGGGCA-AGTCTGAGGAATAGGAAAAATATAACAATGCCACTAGTAAGGGACTTGAATAATCAGTGTTCAAAAAC---TGTCAT-TTCT
>gene=chr20_125002-126002; species=equCab
------tTTCACAAGACAATATATAAGACAAACCTAGAGTTACATTTCAAGTATGATTTGTAGGACCACAGAAACATGTAA-AGATGGTATACAAATCTCACCAAGCATCAAGAAAAGCCACATGGGTTTGGGTAACAGTGCAAAGCATTATAGCAGTGATTTGAGCATTTTGTATTTT-CAAATAATAGTTTTTACTTCtatttagg--tgtgtgttccagttacattttatgaaattgattaggggttttgcattcatgagtaataatgtgttacatattttcccatttaaaataatgggaaatagacacctgGTGAGTGTTTATACGCAGACTTTTGATTTCAGAAATAGGAGGCTCACGCATATATAAAAAATTCTATGTATGTATATAAAATCTCATTTAATCCCCAGAGCAGATTTTCAGGATTAGAAAAAATATCACAAAGCAGCCAGTAAAGGACTTGAACAACCAGTGTTCAAAAACTGTTGTTAT-TTGT
>gene=chr20_125002-126002; species=gorGor
GACATTTTTAACCAGATAATATGTAAGACAAGCCTAGAGTTATCTTCTAAATATAATTTTTAGG-TCTCAGAAACACGTAAGGGACATTTTGAAAATCTCACCAA-TGGCAACAAAAGCCATATGTGTTTCAGTAATGGTGAGAAAGATGACAGCAATTATTTTAGCATTTCTTATTTTTGAAATGATAGTTTTTACTTCTGTTtaggtgtttgtgttttagctacattttaggaaactggctggggattttg-gttcatgtataataacatgctatatattttcccatttaaaatcatgggaaattggcccctggtaAGTGTTTGTATACAGAATTCTGATTTCAGAAATGAGAATCTCATACATATCTAAAGAATTCAATGTGTGTTTATAAAATTTCACTTAATCCTCAAAGTAGGTATTTATGATTAGGAAAAACATGCTAAAGCAACTGGAAAGGCACTTGAATAAACAGTGCTCAAAAACTATTGCTATTTTTT
>gene=chr20_125002-126002; species=panTro
GACATTTTTAACCAGATAATATGTAAGACAAGCCTAGAGTTATCTTCTAAATATAATTTTTAGGATCTCAGAAACATGTAAGGGACATTTTGAAAATCTCACCAATTGGCAACAAAAGCCATATGTGTTTCAGTAATGGTGAGAAAGATGACAGCAATTATTTTAGCATTTCTTATTTTTGAAATGATAGTTTTTACTTCTGTTTAGGTGTTTGTGTTTTAGCTACATTTTAGGAAATCGGTTGGGGATTTTGTGTTCATGTATAATAACATGCTATATATTTTCCCATTTAAAATCATGGGAAATTGGCCCCTGGTAAGTGTTTGTATACAGAATTCTGATTTCAGAAATGAGAATCTCATACGTATCTAAAGAATTCTATGTGTGTTTATAAAATTTCACTTAATCCTCAAAGTAGGTATTTATGATTAGGAAAAACATGCTAAAGCGACTGGAAAGGCACTTGAATAAACAGTGCTCAAAAACTATTGCTATTTTTT
>gene=chr20_125002-126002; species=papHam
-----------------------------------------------------------------------------------------------------------------------------------------------------------------------------------------------------------------------------------------------------------------------------------------------------------------------------------------------------------------------------TATCTAAAGAATTCTATGTGTGTTTATAAAATTTCACTTAAACCTCAAAGTAGGTATTTATGATTAGGAAAAACATGCTAAAGCAACTGGAAAGGCACTTGAATAAACAGTGCTCAAAAACTATTGCTATTTTTT
>gene=chr20_125002-126002; species=ponAbe
GACATTTTTAACCAGATAATATGTCAGACGGACCTAGAGTTATCTTCTAAATATAATTTTTAGGATCTCAGAAACATGTAAGGGACATTTTGAAAATCTCACCAATTGGCAACAAAAGCCATATGTGTTTCAGTAATGGTGAGAAAGATGACAGCAATTATTTTAGCATTTCTTATTTTTGAAATGATAGTTTTTAATTTTGTTTAGATGTTTGTGTTTTAGCTACATTTTAGGAAATTGGTTGGGGATTTTGTGTTCATGTATAATAACATGCTATA-ATTTTCCCATTTAAAATCATGGGAAATAGGCCCCTGGTAAGTGTTTGTATACAGAATTCTGATTTCAGAAATGAGAGTCTCATACATATCTAAAGAATTCTATGTGTGTTTATAAAATTTCACTTAATCCTCAAAGTAGGTATTTATGGTTAGGAAAAACATGCTAAAGCAACTGGAAAGGCACTTGAATAAACAGTGCTCAAAAACTATTGCTATTTTTT
>gene=chr20_125002-126002; species=rheMac
-----------------------------------------------------------------------------------------------------------------------------------------------------------------------------------------------------------------------------------------------------------------------------------------------------------------------------------------------------------------------------TATCTAAAGAATTCTATGTGTGTTTATAAAATTTCACTTAAACCTCAAAGTAGGTATTTATGATTAGGAAAAACATGCTAAAGCAACTGGAAAGGCACTTGAATAAACAGTGCTCAAAAACTATTGCTATTTTTT
>gene=chr20_184488-185488; species=hg19
tactttaaagttcatatggaaccaaaaaagagcccgcatcgccaagtcaatcctaagccaaaagaaaaaagctggaggcgtcaATTCTTTAATGTCAAGCAGCCTTTATGCAATCTTGGATTGGGCACAAGAAGCACACAATCTCCTCATTTTCAAAGCCCTTCATGGCTAAGCAATAGAGTTCCTCTTGAGTAGGCTGGAACAGATAATGAAATGTTGCTTTTTAGATGTGGTCAGTTAAAAATAAAATCACCTATCAACATTTGTTACTGTACCTCCAGCTGTGATCAATAGTACAAATTGCTTTTAATATCTTACTTATAAATAGACTTTAAGTATGTTTCATTTCTGAGAAATGTTCTCTGAATTCTACTTAAGATGTTATCTTTCCAAACTGCTGGACGGGCTGAATCCAGGCAAGAAATGGGATTGCAAATTCCCTTGCACGAAGACTTGATGGGTGAGTCAAAGCAAGATTCCCTTGCCATTCTTTGTTTAGA
>gene=chr20_184488-185488; species=bosTau
-------------------------------------------------------------------------------GTCAACTCTTTAATATCCAAGAGGCTTTATGCAATCTT-GGCTAGGCACAAAAAGCCCATAGTCTCCTCATTTTCAAGGTCCTTTGTGGCTAAACAATAGATTTCCCTTTGAGTAGGCTGGAATGGATAATGAAACGTTGCTTTCTAGTCATGATCAGTTAAAA--AAAATCACCCATTCACAT---TTACTGTAGCTCCCATTGTAATCAGCAGTACAAATTGCTTTTAATACCTTACTTATAAATGACCTTT-AATGTGTTTCATTACTCAGAGATATTCTCTGAATCCTACTTAAGATGTTATCTTTCCAAac---------------------------------------------------------------------------------------------------------
>gene=chr20_184488-185488; species=calJac
----------------------------------------------------------------------------------AATTCTTTAATGTCAGACAGCCTTTATGCAATCTTGGATTGGGTACAAGAAGCACACAATCTCCTCATTTTCAAAGCCCTTCATAGCTAAGCAACAGAGTTTCTCTTGAGTAAGCTGGAACAGATAATGAAATGTTGCTTTTTATATGTGGTCAGTCAAAAA-AAAATCACCTCTCAACATTTGTTACTGTACCTCCGGTTGTGATCAATGGTACAAATTGCTTTTAATATCTTACTTATAAATAGACTTTAAGTATGTTTCATTTCTGAGAAATGTTCTCTGAATTCTACTTAAGATGTTATCTTTCCAAACTGCTGGACAGGCTGAATCCAGGCAAGAAATGGGATTGCCAATTCCCTTGTACAAAGACTTTGTGGGTGAGTCAAAGCAAGATTCTTTTGCCATTCTTTGTTTAGA
>gene=chr20_184488-185488; species=canFam
-----------------------------------------------------------------------------------AGTCCTTATTATCAGAGAGACTTTCTGCAATCTT-TGTGGGGCATAAGAAGCACACAGTCTCCTCATTTTCAAAGCCCTTTGTGGCTAAGTAATAGACTTCCCCTTGAGTAGGCTGGGGTGAAGAATTAAATGCTGCACTTTAGTCATGGTCATTAAAAA--AAAATCACCCATCAACATTTGTTACTGCACCTCCCACTGTGACGAGTTGTACAAATTGGTTT-----------TTATCAGTGATCTTTAAATGTGCTTCATTTCTTAGAAATATTCTCTGAATTCTACTTAAGATGTTATCTTCCCAAACTGTTGAGTAAGCTGAATCCAGGCAAGAAATAGGAAGACTAATTCCCTC-TATAAAGTCT----GGAGGAGTCAA-GCAAGATTCTTTTGTTGTCCTTTGTTTAGG
>gene=chr20_184488-185488; species=equCab
-------------------------------------------------------------------------------GTCAACTCTTTCCTGTCAGATAGCCTTTGTGCAATCTT-GGCTGGGCACAGGAAGCACATAATCTTCTCATTTTCAAAGCCCTCTGTGACCGTGCAAAAGTTTTCCCTTTGAGTAGGCTAGGATGGGTAATGAAATGTTGTTTTTCAGTTGTGGTCAGTGAAAA--AAAATCACCCATCAACATTTGTTACTGCACCTCCCACTGTGATCAGTAGTACAAATTGCTTTTAATAT----CTTATAAATGATCTTTAAATGGCTTTCATTTCTTAGAAATATTCTCTGAAATCTACTTAAAAGGTTATCTTTCCAAACTTTTAGACAGGCCAAATCCAGGCAAGAAATAGGATTACTAATTCCCTC-TATAAAGACT----GAGGGAGTCAAGGCAAGATTCTTTTGCTGATCTTTGTTTAGG
>gene=chr20_184488-185488; species=gorGor
tactttaaagttcatatggaaccaaaaaacagccctcattgccaagacaatcctaagccaaaagaa-aaagctggaggcgtcaATTCTTTAAAGTCAAGCAGCCTTTATGCAATCTTGGATTGGGCACAAGAAGCACACAATCTCCTCATTTTCAAAGCCCTTCATGGCTAAGCAATAGAGTTCCTCTTGAGTAGGCTGGAACAGATAATGAAATGTTGCTTTTTAGATGTGGTCAGTTAAAAATAAAATCACCTATCAACATTTGTTACTGTACCTCCAGCTGTGATCAATAGTACAAATTGCTTTTAATATCTTACTTATAAATAGACTTTAAGTATGTTTCATTTCTGAGAAATGTTCTCTGAATTCTACTTAAGATGTTATCTTTCCAAACTGCTGGATGGGC-GAATCCAGGCAAGA-ATGGGATTGCAAATTCCCTTGC-------------------------------------------------------
>gene=chr20_184488-185488; species=panTro
--------------------------------------------------------------------------------------------------------------------------------------------------------------------------------------------------------------------------------------------------------------------------------------------------------------------------------------------------------------------------------------------------------------------------------------------------------------------------------------------------------------------
>gene=chr20_184488-185488; species=papHam
--------------------------aaagagcccacattgccaagacaatcctaagccaaaagaacaaagctggaggcatcaattctttaatgtcaGGCAGCCTTTATGCAATCTTGGATTGAGCACGAGAAGCACACAGTCTCCTCGTTTTCAAAGTCCTTCATGGCTAAGCAATAGAGTTCCTCTTGAGTAGGCTGGAACAGATAATGAAATGTTGCTTGTTAGACGTGGTCAGTTAAAAATAAAATCACCTATCAACATTTATTACTGTACCTCCAGCTGTGATCAATAGTACAAATTGCTTTTAATATCTTACTTATAAATAGACTTTAAGTGTGTTTCATTTCTGAGAAATGTTCTCTGAATTCTACTTAAGATGCTATCTTTCCAAACTGCTGGACGGGCTGAATCCAGGCAAGAAATGGGATTGCAAATTCCCTTGTACAAAGACTTGGTGGGTGAGTCAAAGCAAGATTCCTTTGCCATTCTTTGTTTAGA
>gene=chr20_184488-185488; species=ponAbe
tactttaaagttcatatggaaccaaaaaacagccctcattgccaagacaatcctaagccaaaagagcaaagctggaggtgtcaATTCTTTAATGTCAAGCAGACTATATGCAGTCTTGGATTGGGCACAAGAAGCACACAGTCTCCTCATTTTCAAAGCCCTTCATGGCTAAGCAATAAAGTTCCTCTTGAGTAGGCTGGAACAGATAATGAAATGTTGCTTTTTAGATGTGGTCAGTTAAAAATAAAATCACCTATCAACATTTGTTACTGTACTTCCAGCTGTGATCAATAGTACAAATTGCTTTTAATATCTTACTTATAAATAGACTTTAAGTATGTTTCATTTCTGAGAAATGTTCTCTGAATTCTACTTAAGATGTTATCTTTCCAAACTGCTGGACAGGCTGAATCCAGGCAAGAAATGGGATTGCAAATTCCCTTGTACAAAGACTTGATGGGTGAGTCAAAGCAAGATTCCCTTGCCATTCTTTGTTTAGA
>gene=chr20_184488-185488; species=rheMac
tactttaaagttcatatggaaccaaaaaagagcccacattgccaagacaatcctaagccaaaagaacaaagctggaggcatcaATTCTTTAATGTCAGGCAGCCTTTATGCAATCTTGGATTGGGCACGAGAAGCACACAGTCTCCTCGTTTTCAAAGTCCTTCATGGCTAAGCAATAGAGTTCCTCTTGAGTAGGCTGGAACAGATAATGAAATGTTGCTTGTTAGACGTGGTCAGTTAAAAATAAAATCACCTATCAACATTTATTACTGTACCTCCAGCTGTGATCAATAGTACAAATTGCTTTTAATATCTTACTTATAAATAGACTTTAAGTATGTTTCATTTCTGAGAAATGTTCTCTGAATTCTACTTAAGATGCTATCTTTCCAAACTGCTGGACGGGCTGAATCCAGGCAAGAAATGGGATTGCAAATTCCCTTGTACAAAGACTTGGTGGGTGAGTCAAAGCAAGATTCCTTTGCCATTCTTTGTTTAGA
>gene=chr20_186184-187184; species=hg19
agagacactggggtatccttgagggtggagggcgggaggagggagaggagcagaaaagacaacaaacctctgtgacacaagttttcctatgtaaccaaccttcttatgtcctcccaaacctaaaacaaaagttaaaaaaaaaAAAAAGACCCAATTGGAGTTGCAATTTGCTCTTTCCCATTCTACTGCATTTCTGAAACCCAAAGTGTACAAAGAATGTGTCTTATGTTTTATGAAATGTACATTTGGGCCCCCATTTTTTTATTTGTATAACAATTGTAAAACACTATCTAAAGGCATAAAATGGCTAGGATGAGAATTACTATTGGTTCATAATTATATTTGCTTAATTACTGAAGATGTAACTGTACTCGCTTTAAGTATGCCATTTGACTATTGCCCTTCTTTTTGTCCAGAGCCATCAAAAGATTAAAGTATTTGAAATGAATAATGTAATGGTTTTGTCTTCCTGCTACAGTGTGTTTCAGGTTATTTTCTAA
>gene=chr20_186184-187184; species=bosTau
--------------------------------------------------------------------------------------------------------------------------------------------------------------------------------------------------------------------------------------------------------------------------------------------------------------------------------------------------------------------------------ca-------cacacaCCCCATTTAACTATTGTTCTCCTTCCATC-CAGAGCTATTGAAGGATTAAACTATTTTAAATACACAATGTCATGGTTTTGTCTCCACGCTACAGTGGGTTTCAGGTTATTTCATTA
>gene=chr20_186184-187184; species=calJac
acagacactggggtctccttgaggctggagggtgggaggagggagaggagcagaaaagataa---atccccgtgacacaagttcacctatgtaacaaaccttcatacatactcccaaacctcaaataaaagtaaaaaaaCGACAAAGGACCCAATTGGAATTGCAATTTGCTCCTTCTCATTCTACTGCATTTCTGAAATGCGAAGTGTACAAAGAATGTGTCTTCTATTTTATGAAATGTACATTTGGGCCCCTATTTTTTTATTTGGAAAACAAGTGTAAAACACTACATAAAGGCATGAAATATCTATGGTGAAAATTAATATTGGTTCACAATTATATCTGGTTAATGACTAAAGATGTAACTGTATTCACCTTAAGTGTGCCATTTGACTATCGTATTCCTTTTTGTCCAGAGCCATTAAAAGATTAAAGTATTTGAAATAAACAATGTCATGGTCTTGTCTTCATGCTATAGTATGTTTCAGATTATTTTCTAA
>gene=chr20_186184-187184; species=canFam
---------------------------------------------------------------------------------------------------------------------------------------------------GACCCAACTGAGGTTGCAATTCGCTCCTTCTCATTCCACTGTACTCTTGAGAC-CTAAGTACACTAGGAATGTATC--ATATTTTATGAAATGTACATTTGGACTTTTATGTGTGTGTTTGGACAATAATTGTAAAACACTACACAAAAGTAACAAATGTCTCATGTGATAATTAGTATTGGCTCATAACTGTATTTGCTTAAATACTAAAGATGTAAGTGAAGTAGCTTTAAATATGCCATTTAACTATTGTCCTCCTTTTTCCCCAGAGCAACTAAAAGAGTAAACGAT--------------GTCATGGTTTTATCATCTTGCTGCA--GTATTTCAGATCATTTTATAA
>gene=chr20_186184-187184; species=equCab
---------------------------------------------------------------------------------------------------------------------------------------------------GACCCAATTAGAGTTGCAATTTGCTCCTTCTCATTCCACAGGGTTCCTGAGAC-CCAAGTATACTAAGAATGCATCTTATATTTTATGAAATGCACATTTGGACTTCTATTTTTCAGTTTGG-CAAAAATTGTACAACATTACATAAAAGCAAAAAGTGTCTAGGGTGATAATTAGTATTGGCTCACAATCATTTTTTCTTAAACACTAACGATGTAAATTAAGTAGCTTTAAGTGTGCCATTTGACTCTTGCTCTCCTTCTCCTTCAGAGCTATTAAAAGAGTAAAGTATTTGAAATAAAC---GTCATTGTTCTGTCTATTTGCTGCAATGTGCTTCAGATCATTTTATAA
>gene=chr20_186184-187184; species=gorGor
acagacac-ggggtatccttgagggtggagggtgggaggagggagaggagcagaaaagataacaaacctctgtgacacaagttttcctatgtaaccaagcttcttatgtcctcccaaacctaaaa-aaaagttaaaaaaaaaaaA--GACCCAATTGGAGTTGCAATTTGCTCTTTCCCATTCTACTGCATTTCTGAAACCCAAAGTGTACAAAGAATGTGTCTTATATTTTATGAAATGTACATTTGGGCCCCCATTTTTTTATTTGTATAACAATTGTAAAACACTATCTAAAGGCATAAAATGGCTAGGATGAGAATTACTATTGGTCCACAATTATATTTGCTTAATTACTAAAGATGTAACTGTATTCGCTTTAAGTATGCCATTTGACTATTGCCCTCCTTTTTGTCCAGAGCCATCAAAAGATTAAAGTATTTGAAATGAACAATGTAATGGTTTTGTCTTCCTGCTACGGTGCGTTTCAGGTTATTTTCTAA
>gene=chr20_186184-187184; species=panTro
--------------------------------------------------------------------------------------------------------------------------------------------------------------------------------------------------------------------------------------------------------------------------------------------------------------------------------------------------------------------------------------------------------------------------------------------------------------------------------------------------------------------
>gene=chr20_186184-187184; species=papHam
acagacgctggggtctccttgtggatggagggtggcaggagggagaggaatagaaaagataacacacctctgtgacactagttttcctatgtaaccaatcttcatatgtcctcccaaacctaaaataaaagttaaaaaaaaaaaAAAGACCCAATTGGAGTTGCAATTTGCTCTTTCCCATTCTACTGCATTTCTGAAACTCAAAGGGTACAAAGAATGTGTCTTGTGTTTTATGAAATGTACATTTGGACCTCC--TTTTTTTTTTGGATAACAATCGTAAAACACTACCTAAAGGCATAAAATGGCTAGGGTGAGAATTAATATTGGTTCATAATTATATTTGCTTAATTACTAAAAATGTACCTGTATTCGCTTTAAGTATACCATTTGACTATTGCCCTCCTTTTTGTCCAGAGCCATTAAAAGATTAAAATATTTGAAATGAACAATGTAATGGTTTTGTCTTCATGCTACAGCGTGTTTCAGGTTATTTCCTAA
>gene=chr20_186184-187184; species=ponAbe
acagacactggggtctccttaagggtggagggtgggaggagggagaggagcagaaaagataacaaacctctgtgacacaagttttcctatgtaaccaaccttcttatgtcctcccaaacctaaaacaaaagttaaaaaaaaaAAAAAGACCCAATTGGAGTTGCAATTTTCTCTTTCCCATTCTACTGCATTTCTGAAACCCAAAGTGTACAAAGAATGTGTCTTACATTTTACGGAATGTGCATTTGGGCCCCCATTTTTTTATTTGTATAACAATTGTAAAACACTACCTAAAGGCATAAAATGGCTAGGGTGAGAATTACTACTGGTTCACAATTATATTTGCTTAATTACTAAAGATGTAACTGTATTCGCTTTAAGTATGCCATTTGACTATTGCCCTCCTTTTTGTCCAGAGCCATCAAAAGATTAAAGCATTTGAAATGAACAATGTAATGGTTTTGTCTTCATGCTACAGTGTGTTTCAGGTTATTTTCTAA
>gene=chr20_186184-187184; species=rheMac
acagatgctggggtctccttgcagatggagggtggcaggagggagaggaatagaaaagataacacacctctgtgacactagttttcctatgtaaccaatcttcatatgtcctcccaaacctacaataaaatttaaaaaaaaaAAAAAGACCCAATTGGAGTTGCAATTTGCTCTTTCCCATTCTACTGCATTTCTGAAACTCAAAGTGTACAAAGAATGTGTCTTGTGTTTTATGAAATGTACATTTGGACCTCC-TTTTTTTATTTGGATAACAATCGTAAAACACTACCTAAAGGCATAAAATGGCTAGGGTGAGAATTAATATTGGTTCATAGTTATATTTGCTTAATTACTAAAAATGTACCTGTATTCGCTTTAAGTATACCATTTGACTATTGCCCTCCTTTTTGTCCAGAGCCATTAAAAGATTAAAATATTTGAAATGAACAATGTAATGGTTTTGTCTTCATGCTACAGCGTGTTTCAGGTTATTTCCTAA
>gene=chr20_244079-245079; species=hg19
cgctctaatcttggagcaaagttgaggccaagcccaggtgctgtcatagcctgttgggtgtgcacacgcttggggcagtgctgacataccagccccctgccgcctcggacccctacagacctcgggtgctgacgagcataggaggaaagccgaggtggggctgagggcagctcggcacctacagcctgggtgccatgaatggcagtaggagTCTTCTCAGTTCTGTCTCCCTCCCTTCAGTGTGGATGAAGGGGTAGAAATGAGGTACAGCATCCTGTCTTTCCCAGGGGTCGTGTTGCATCCTTTAATAGTTTACCACTGACAGCACTACCAACGATTTGGGGATTGTGTCTCGAGGAAGCAATTGACCTAAATTTCATGTATCAATGAAACTGTTTTTCCTTATGGttttaattatttatttattttataaaataaaataaataGGCTTTTAATATATAATGAAAGCCTTTTAATGTTAACATGCAAGGACTGAAAGA
>gene=chr20_244079-245079; species=bosTau
--------------------------------------------------------------------------------------------------------------------------------------------------------------------------------------------------------------------------------------------------------------------------------------------------------------------------------------------------------------------------------------------------------------------------------------------------------------------------------------------------------------------
>gene=chr20_244079-245079; species=calJac
--------------------------------------------------------------------------------------------------------------------------------------------------------------------------------------------------------------------------------------------------------------------------------------------------------------------------------------------------------------------------------------------------------------------------------------------------------------------------------------------------------------------
>gene=chr20_244079-245079; species=canFam
-------------------------------------------------------------------------------------------------------------------------------------------------------------------------------------------------------------------TCCCTTCAATTCTATCT-CCTCCATGCACTGTGGGTGAAGAGGTAGAAATAAAGTGTAGTATCCTATCTTTTTCAGGGGCTGTGTCTTATCCTTTGATGGTTCACCATTGGTG--ACCACAAGTAATTTTGATATTGTACCTTAAAAATGCAATCTATCTAAATTTTGTGTATCATTGGAACTGTTCCtttttataatta-------tattttaaattGAGATATAAAACATATTAGTTTCTAG---------C-------------------TGGAAGGATAGAAAAA
>gene=chr20_244079-245079; species=equCab
------------------------------------------------------------------------------------------------------------------------------------------------------------------------------------------------------------------GTCCTCTCTGTTCTGTCTAACTCCCTGCGCTGGGGGTGAAGGGGTAGGAACGAACTGTAATGTCTTATCTTTTCCGGGGATCTTGTTTCATCCTCTGATGGGTCGCCACTAACAGCACCACAAATAATTTAGGGACTGTGCCTTGAAGAAGCGATTTACCTAAATTTTATATATCAATGGAACTGTTATATTCTGTAATCA-------TTCTTTGGAATAACAGAAGGAATGAATAAACTGCTAA-ACATGTAA------------------------aggattgaaaga
>gene=chr20_244079-245079; species=gorGor
cgctctaatcttggagcaaagttgaggccaagcccaggtgctgtcatagcctgttgggtgtgcacacgcttggggcagtgctgacataccagccccctgccgcctcggacccctacagacctcgggtgctgacg---------------------------------------------TacaacctgggtgccatgaatggcagtaggagTCTTCTCAGTTCTGTCTCCCTCCCTTCAGTGTGGATGAAGGGGTAGAAATGAGGTACAGCATCCTGTCTTTCCCAGGGGT-GTGTTGCATCCTTTAAAAGTTTACCACTGACAG-ACTACCAACGATTTGGGGATTGTGTCTCGAGGAAGCAATTGACCTAAGTTTCATGTATCAATGAAACTGTTTTTCCTTATAGttttaattatttatttgttttataaaataaaataaata-gcttttaatatataatGAAAGCCTTTTAATGTTAACATGCAAGGACTGAAAGA
>gene=chr20_244079-245079; species=panTro
cgctctattcttggagcaaagtcgaggccaagcccaggtgctgtcatagcctgttgggtgcgcac--gcttggggcagtgctgacataccagccccctgccgcctcggacccctacagacctcgggtgccgacgagcataggaggaaagccaaggtggggctgagggcagctcaacacctacagcctgggtgccatgaatggcagtaggagTCTTCTCAGTTCTGTCTCCCTCCCTTCAGTGTGGATGAAGGGGTAGAAATGAGGTACAGCATCCTGTCTTTCCCAGGGGTCGTGTTGCATCCTTTAATAGTTTACCACTGACAGCACTACCAACGATTTGGGGATTGTGTCTCGAGGAAGCAATTGACCTAAATTTCATGTATCAATGAAACTGTTTTTCCTTATAGttttaattatttattt----tataaaataaaataaataGGCTTTTAATATATAATGAAAGCCTTTTAATGTTAACATGCAAGGACTGAAAGA
>gene=chr20_244079-245079; species=papHam
ggctctaatcttggagcaaagtcgaggccaagcccaggtgctgtcacagcctgctgggtgcgcgcacacttggggcagtgctgacataccagccctctgccacctcagacccctacagactttgggtgctgatgagcatagaagggaagccgaagtggggctgagggcaacttggcacttacagcctgggtgccatgaatggcagtaggaCTCTTCTCAGTTCTGTCTCCCTCCCTTCAGTGTGGATGAAGGGGTAGAAACGAGGTATAGCAT-CTCTCTTTCCCAGGGGTCGTGTTGCATCTTTTAATGGTTTACCACTGACAGCACCACCAATGATTTGGGGATTGTGTCTCTAGGAAGCAATTTACCTAAATTTCATGTATCAATGAAACTGTTTCTCCTTATCGTTTTATTTATTTATTT-----ATTGTGTAAAATAAATATGCTTTTAATGTATAATGAAAGCCTGTTGATGCTAACATGCAAGGATTGAAAGA
>gene=chr20_244079-245079; species=ponAbe
cactctaatcttggagcaaagttgaggccaagcccaggtgctgtcatagcctgctgggtgtgcacacgcttggggcagtgctgacataccagccccctgccacctcggacccctacagaccttgggtgctgacgagcataggaggaaagccgaggtggggctgagggcagcttggcacttacagcctgggtgccatgaatggcagtaggagTCTTCTCAGTTCTGTCTCCCTCCCTTCAGTGTGGATGAAGGGGTAGAAATGAAGTACAGCATCCTGTCTTTCCCAGGGGTCATGTTGCATCCTTTAATGGTTTACCGCTGACAGCACTATCAACGATTTGGGGATTGTGTCTCGAGGAAGCAATTTACCTAAATTTCATGTATCAATGAAACTGTTTTTCCTTATAGttttaattatttattt---------tataaaataaataGGCTTTTAATATATAATGAAAGCCTGTTAATGTTAACATGCAAGGATTGAAAGA
>gene=chr20_244079-245079; species=rheMac
ggctctaatcttggagcaaagtcgaggccaagcccaggtgctgtcatagcctgctgggtgtgcacacacttggggcagtgctgacatatcagccccctgccacctcagacccctacagactttgggtgctgataagcatagaagggaagccgaagtggggctgagggcaacttggcatgtacagcctgggtgccatgaatggcagtaggagTCTTCTCAGTTCTGTCTCCCTCCCTTCAGTGTGGATGAAGGGGTAGAAACGACGTATAGCAT-CTCTCTTTCCCAGGGGTCGTGTTGCATCTTTTAATGGTTTACCACTGACAGTGCCACCAACGATTTGGGGATTGTGTCTCTAGGAAGCAATTTACCTAAATTTCATGTATCAATGAAACTGTTTCTCCTTATCGttttatttatttattt-----attgtgtaaaataaatatgcttttaatatataatGAAAGCCTGTTGATGTTAACATGCAAGGATTGAAAGA
>gene=chr20_285443-286443; species=hg19
ctagcaggcagacacacaggtaactggacggctagaggagcacatcagtggaggaacacacaagcggctggacgtcgagaggaacgcaccgacaggcactgacaaaccagcacaccacaggccatcgaccaacagaactatgcagagtttggctggggcagtcggaggggagcctgggccactgaacagtccaactccaggggaaaaccttctcactccatccccttctggcttcctccatctgctgagagatacctccactcaataaaaccttgcactaattcttcaagcccaggtgtgatccaattcttctggtacaccaaggcaagaacccaggatacagaaagccctctgtccttgcaacaaggtagagtgtctaattgagctggttaacacaagccacctatagatggcaaaactaagagcatacggtagcataagcccattggggcttcaggagctgtaaacatccaccactagacactcgtggggtcggagcc
>gene=chr20_285443-286443; species=bosTau
--------------------------------------------------------------------------------------------------------------------------------------------------------------------------------------------------------------------------------------------------------------------------------------------------------------------------------------------------------------------------------------------------------------------------------------------------------------------------------------------------------------------
>gene=chr20_285443-286443; species=calJac
ctagcaggcagacacacaggcagctggatgtctagaggagcacatcagtggaggaacacagaagcagctggacgtcgagaggaatgcatcgacaggtaccggcacaccagcatgctgcaggctgcggaccagcagaactatgcagagtttggctggggcagtctgaggagagcctgggccattgagcagttctagtccaggggaaaaccttcccaccccctccccttctggcttcccccacctgctaagagctacctccactcaataaaaccttgcactaattctccaagcccaggtgtgatccgattcttctggtataccaaggcatgaacctggaatacagaaagccccctgtccttgcaacaaggtagagggtctaactgagctggttaacacaa---------agatggcaaaactaaaagctta-ggtagcacacgcccactgagg-ttcaggagctgtgatcatccaccacaggacactcgtgagatcggagtc
>gene=chr20_285443-286443; species=canFam
--------------------------------------------------------------------------------------------------------------------------------------------------------------------------------------------------------------------------------------------------------------------------------------------------------------------------------------------------------------------------------------------------------------------------------------------------------------------------------------------------------------------
>gene=chr20_285443-286443; species=equCab
--------------------------------------------------------------------------------------------------------------------------------------------------------------------------------------------------------------------------------------------------------------------------------------------------------------------------------------------------------------------------------------------------------------------------------------------------------------------------------------------------------------------
>gene=chr20_285443-286443; species=gorGor
ctagcaggcagacacacaggtaactggacggctagaggagcacatcagtggaggaacacacaagc-gctggacgtcgagaggaacgcaccgacaggcactgacacaccagcacaccacaggccatcgaccaacagaactacgcagagtttggctggggcagtcggaggggagcctgggccactgaacagtccgactccaggggaaaaccttctcactccatccccttctggcttcctccatctgctgagagatacctccactcaataaaaccttgcactcattcttcaagcccaggtgtgatccaattcttctggtacaccaaggcaagaacccaggatacagaaagccctctgtccttgcaacaaggtagagggtctaattgagctggttaacacaagccacctatagatggcaaaactaagagcatacggtagcataagcccattggggcttcaggagctgtaaacatccaccactggacactcgtggggtcggagcc
>gene=chr20_285443-286443; species=panTro
ctagcaggcagacacacaggtaactggacggctagaggagcacatcagtggaggaacacacaagcggctggacgtcgagaggaacgcaccgacaggcactgacacaccagcacaccacaggccatcgaccaacagaactatgcagagtttggctggggcagtcggaggggagcctgggccactgaacagtccaactccaggggaaaaccttctcactccatccccgtctggcttcctccatctgctgagagatacctccactcaataaaaccttgcactcattcttcaagcccaggtgtgatccaattcttctggtacaccaaggcaagaacccaggatacagaaagccctctgtccttgcaacgaggtagagggtctaattgagctggttaacacaagccacctatagatggcaaaactaagagcatacggtagcataagcccattggggcttcaggagctgtaaacatccaccactagacactcgtggggtcggagcc
>gene=chr20_285443-286443; species=papHam
ctagcaggcagacacacaggtagctggacagctagaggagcacatcagtagaggaacacacaagcagctggacgtc-agaggaatgcaccaacaggcagcggcacaccagcacgccacaggccaccaaccagcagaacgatgcggagtttggctggagcagtcggaggggagtctgggcca------------actccaggggaaaaccttctcactccatccccttctagcttcccccacctgctgagaaatacctccactcaataaaaccttgcactcgttctccaagcccaggtatgatccaattcttctggtataccaaggcaagaacccgggatacagaaagccctctgtccttgcaacaaggtagagggtctaattgagctggttaacccaagccacctatagacagcaaaactaagagcatacggtagcacaagcccagtggggcttcaggagctgtaaacatccaccattagacactcatggggtcggagcc
>gene=chr20_285443-286443; species=ponAbe
--------------------------------------------------------------------------------------------------------------------------------------------------------------------------------------------------------------------------------------------------------------------------------------------------------------------------------------------------------------------------------------------------------------------------------------------------------------------------------------------------------------------
>gene=chr20_285443-286443; species=rheMac
--------------------------------------------------GAGGAacacacaagcagctggacgtc-agaggaatgcaccaacaggcagcggcacaccagcacgccacaggccaccaaccagcagaacgatgcggagtttggctggagcagtcggaggggagtctgggcca------------actccaggggaaaaccttctcactccatccccttctggcttcccccacctgctgagaaatacctccactcaataaaaccttgcactcattctccaagcccaggtatgatccaattcttctggtataccaaggcaagaacccgggatacagaaagccctctgtccttgcaacaaggtagagggtctaattgagctggttaacccaagccacctatagacagcaaaactaagagcatacggtagcacaagcccagtggggcttcaggagctgtaaacatccaccactagacactcatggggtcggagcc
>gene=chr20_285494-286494; species=hg19
gaggaacacacaagcggctggacgtcgagaggaacgcaccgacaggcactgacaaaccagcacaccacaggccatcgaccaacagaactatgcagagtttggctggggcagtcggaggggagcctgggccactgaacagtccaactccaggggaaaaccttctcactccatccccttctggcttcctccatctgctgagagatacctccactcaataaaaccttgcactaattcttcaagcccaggtgtgatccaattcttctggtacaccaaggcaagaacccaggatacagaaagccctctgtccttgcaacaaggtagagtgtctaattgagctggttaacacaagccacctatagatggcaaaactaagagcatacggtagcataagcccattggggcttcaggagctgtaaacatccaccactagacactcgtggggtcggagccccacaacctgcccatctgtatgctcccctagaggtttgagcagcgggaca
>gene=chr20_285494-286494; species=bosTau
--------------------------------------------------------------------------------------------------------------------------------------------------------------------------------------------------------------------------------------------------------------------------------------------------------------------------------------------------------------------------------------------------------------------------------------------------------------------------------------------------------------------
>gene=chr20_285494-286494; species=calJac
gaggaacacagaagcagctggacgtcgagaggaatgcatcgacaggtaccggcacaccagcatgctgcaggctgcggaccagcagaactatgcagagtttggctggggcagtctgaggagagcctgggccattgagcagttctagtccaggggaaaaccttcccaccccctccccttctggcttcccccacctgctaagagctacctccactcaataaaaccttgcactaattctccaagcccaggtgtgatccgattcttctggtataccaaggcatgaacctggaatacagaaagccccctgtccttgcaacaaggtagagggtctaactgagctggttaacacaa---------agatggcaaaactaaaagctta-ggtagcacacgcccactgagg-ttcaggagctgtgatcatccaccacaggacactcgtgagatcggagtcccacaacctgcccatctgtgtgctcccctagaggtttgagcaggaggaca
>gene=chr20_285494-286494; species=canFam
--------------------------------------------------------------------------------------------------------------------------------------------------------------------------------------------------------------------------------------------------------------------------------------------------------------------------------------------------------------------------------------------------------------------------------------------------------------------------------------------------------------------
>gene=chr20_285494-286494; species=equCab
--------------------------------------------------------------------------------------------------------------------------------------------------------------------------------------------------------------------------------------------------------------------------------------------------------------------------------------------------------------------------------------------------------------------------------------------------------------------------------------------------------------------
>gene=chr20_285494-286494; species=gorGor
gaggaacacacaagc-gctggacgtcgagaggaacgcaccgacaggcactgacacaccagcacaccacaggccatcgaccaacagaactacgcagagtttggctggggcagtcggaggggagcctgggccactgaacagtccgactccaggggaaaaccttctcactccatccccttctggcttcctccatctgctgagagatacctccactcaataaaaccttgcactcattcttcaagcccaggtgtgatccaattcttctggtacaccaaggcaagaacccaggatacagaaagccctctgtccttgcaacaaggtagagggtctaattgagctggttaacacaagccacctatagatggcaaaactaagagcatacggtagcataagcccattggggcttcaggagctgtaaacatccaccactggacactcgtggggtcggagccccacaacctgcccatctgtatgctcccctggaggtctgagcagcgggaca
>gene=chr20_285494-286494; species=panTro
gaggaacacacaagcggctggacgtcgagaggaacgcaccgacaggcactgacacaccagcacaccacaggccatcgaccaacagaactatgcagagtttggctggggcagtcggaggggagcctgggccactgaacagtccaactccaggggaaaaccttctcactccatccccgtctggcttcctccatctgctgagagatacctccactcaataaaaccttgcactcattcttcaagcccaggtgtgatccaattcttctggtacaccaaggcaagaacccaggatacagaaagccctctgtccttgcaacgaggtagagggtctaattgagctggttaacacaagccacctatagatggcaaaactaagagcatacggtagcataagcccattggggcttcaggagctgtaaacatccaccactagacactcgtggggtcggagccccacaacctgcccatctggatgctcccctggaggtttgagcagcgggaca
>gene=chr20_285494-286494; species=papHam
gaggaacacacaagcagctggacgtc-agaggaatgcaccaacaggcagcggcacaccagcacgccacaggccaccaaccagcagaacgatgcggagtttggctggagcagtcggaggggagtctgggcca------------actccaggggaaaaccttctcactccatccccttctagcttcccccacctgctgagaaatacctccactcaataaaaccttgcactcgttctccaagcccaggtatgatccaattcttctggtataccaaggcaagaacccgggatacagaaagccctctgtccttgcaacaaggtagagggtctaattgagctggttaacccaagccacctatagacagcaaaactaagagcatacggtagcacaagcccagtggggcttcaggagctgtaaacatccaccattagacactcatggggtcggagccccacaacctgcccgtctgtatgctcccctaaaggcttgaacagcgggaca
>gene=chr20_285494-286494; species=ponAbe
--------------------------------------------------------------------------------------------------------------------------------------------------------------------------------------------------------------------------------------------------------------------------------------------------------------------------------------------------------------------------------------------------------------------------------------------------------------------------------------------------------------------
>gene=chr20_285494-286494; species=rheMac
GAGGAacacacaagcagctggacgtc-agaggaatgcaccaacaggcagcggcacaccagcacgccacaggccaccaaccagcagaacgatgcggagtttggctggagcagtcggaggggagtctgggcca------------actccaggggaaaaccttctcactccatccccttctggcttcccccacctgctgagaaatacctccactcaataaaaccttgcactcattctccaagcccaggtatgatccaattcttctggtataccaaggcaagaacccgggatacagaaagccctctgtccttgcaacaaggtagagggtctaattgagctggttaacccaagccacctatagacagcaaaactaagagcatacggtagcacaagcccagtggggcttcaggagctgtaaacatccaccactagacactcatggggtcggagccccacaacctgcctgtctgtatgctcccctaaaggcttgaacagcgggaca
>gene=chr20_306309-307309; species=hg19
CTTCTCCCCCCGCCGTCCGTTGGGCCCGAGCGCCCAGCTCCTCGCTCCCCAGTTcgcgggggccgggccgagccgcggggcggggccgccccTCCGTCGCCGCTGCCTCCTCCCCCACCCCCAGCCGCGGAGGATGCGGACGGCCCCCGGCGGCGTCTAGCGGCCCCGGGCCCAGGCGCGATGGTGCAGCAGCGGGGCGCGAGGGCCAAGCGGGAcggcgggccgccgcccccgggacccgggccggccgaggagggggcgcgcgagcccggcTGGTGCAAGACCCCGAGCGGCCACATCAAGAGGCCGATGAACGCATTCATGGTGTGGTCGCAGCACGAACGGCGGAAGATCATGGACCAGTGGCCCGACATGCACAACGCCGAGATCTCCAAGCGCCTGGGCCGCCGCTGGCAGCTGCTGCAGGACTCGGAGAAGATCCCGTTCGTGCGGGAGGCGGAGCGGCTGCGGCTCAAGCACATGGCGGATTACCCGGACTA
>gene=chr20_306309-307309; species=bosTau
-----------------------------------------------------------------------------------------------------------------------------------------------------------------------------------------------------------------------c-gcgggcc-ccgccccc-gggccccggcccgccgAGGAGGGGGCGCGTGAGCCCGGCTTGTGC-AGACCCCGAGCGGCCACATTAAGAGACCGATG-ACGCGTTCATGGTGTGGTCGCAGCACGAACGG-GGGAGATCATGGACCAGTGGCCCGACATGCACAACGCCGAGATCTCCAAGCG-CTGGGCCGCCGCTGGCAGCTGCTGCAGGACTCGGAGAAGATCCCGTTCGTGCGGGAGGCGGAGCGGCTGCGCCTCAAGCACATGGCGGACTACCCGGACTA
>gene=chr20_306309-307309; species=calJac
CTTCTCCCCCCGCCGTCCGTTGGGCCCAAGCGCCTAGCTCCTCGCTCCCCAGCTcgcgggggccgggccgagccgcggggcggggccgccccTCCGTCGCCGCTGCCTCCTCCCCCACCCCCAGCCGCGGAGGATGCGGACGGCCCCCGGCGGCGTCTAGCGGCCCCGGGCCCAGGCGCGATGGTGCAGCAGCGGGGCGCGAGGGCCAAGCGGGAcggcgggccgccgcccccgggacccgggcaggccgaggagggggcgcgcgagcccggcTGGTGCAAGACCCCGAGCGGCCACATCAAGAGGCCGATGAACGCGTTCATGGTGTGGTCGCAGCACGAACGGCGGAAGATCATGGACCAGTGGCCCGACATGCACAACGCCGAGATCTCCAAGCGCCTGGGCCGCCGCTGGCAGCTGCTGCAGGACTCGGAGAAGATCCCGTTCGTGCGGGAGGCGGAGCGGCTGCGCCTCAAGCACATGGCGGATTACCCGGACTA
>gene=chr20_306309-307309; species=canFam
CTTCTCCCCCCGCCGTCCGTTGGGCCCGAGCGCCCAGCTCCTCGCTCCTCAGCTcgcgggggccgggccgagctgcggggcggggccgccccTCCGTCGCTGCTGCCTCCTCCCCCACCCCCAGCCGCGGAGGATGCGGACGGCCCCCGGCGGCGTCTAGCGGCCCCCGGCCCAGGCGCGATGGTGCAGCAGCGGGGCGCGAGGGCCAAGCGGGAcggcggcccgccgcccccggggcccgggccggccgAGGAGGGGGCGCGTGAGCCCGGCTGGTGCAAGACGCCGAGCGGCCACATTAAGAGACCGATGAACGCGTTCATGGTGTGGTCGCAGCACGAGCGGCGGAAGATCATGGACCAGTGGCCCGACATGCACAACGCCGAGATCTCCAAGCGCCTGGGCCGCCGCTGGCAGCTGCTGCAGGACTCGGAGAAGATCCCGTTTGTGCGGGAGGCGGAGCGGCTGCGCCTCAAGCACATGGCGGATTACCCGGACTA
>gene=chr20_306309-307309; species=equCab
CTTTTTCCCCCGCCGTCGGTTGGGCCCGAGCGCCCAGCTCCTCTCTTCACATCTCGCGGGGACTCGGCCGACCTAGCGGACAGGGCCCCCCTTTTGTCGGTGTTTACTTCTCTCTCACTCCAGACAGAGAAGGATGTGGGAGGCCCTCTGTGACCGTTAGGTGCTCCGGGCCCACGTACGAGTGTGGTACAACCACGCGTGA----------------------------------------------------------------------------------------------------------------------------------------------------------------------------------------------------------------------------------------------------------------------------------------------------------
>gene=chr20_306309-307309; species=gorGor
CTTCCCCCCCCGCCGTCCGTTGGGCCCGAGCGCCCAGCTCCTCGCTCCCCAGTTcgcgggggccgggccgagccgcggggcggggccgccccTCCGTCGCCGCTGCCTCCTCCCC---------------------------------------------------CGGGCCCAGGCGCGATGGTGCAGCAGCGGGGCGCGAGGGCCAAGCGGGAcggcgggccgccgcccccgggacccgggccggccgaggagggggcgcgcgagcccggcTGGTGCAAGACCCCGAGCGGCCACATCAAGAGGCCGATGAACGCATTCATGGTGTGGTCGCAGCACGAACGGCGGAAGATCATGGACCAGT-GCCCGACATGCACAACGCCGAGATCTCCAAGCGCCTGGGCCGCCGCTGGCAGCTGCTGCAGGACTCGGAGAAGATCCCGTTCGTGCGGGAGGCGGAGCGGCTGCGGCTCAAGCACATGGCGGATTACCCGGACTA
>gene=chr20_306309-307309; species=panTro
-------------------------------------------------------------------------------------------------------------------CACCCCCAGCCGCGGAGGATGCGGACGGCCCCCGGCGGCGTCTAGCGGCCCCGGGCCCAGGCGCGATGGTGCAGCAGCGGGGCGCGAGGGCCAAGCGGGAcggcgggccgccgcccccgggacccgggccggcTTAGGAGGGGGCGCGCGAGCCCGGCTGGTGCAAGACCCCGAGCGGCCACATCAAGAGGCCGATGAACGCTTTCATGGTGTGGTCGCAGCACGAACGGCGGAAGATCATGGACCAGTGGCCTGAAATGCACAACGCCGAAATCTCCAAGCGCCTGGGCCGCCGCTGGCAGCTGCTGCAGGACTCGGAGATTATCCCGTTTTTGCGGGAGGCGGATCGGCTGCCGCTTAAGCACATGGCGTATTACTCTGACTA
>gene=chr20_306309-307309; species=papHam
CTTCTCCCCCCGCCGTCCGTTGGGCCCGAGCGCCCAGCTCCTCGCTCCCCAGCTcgcgggggccgggccgagccgtggggcggggccgccccTCCGTCGCCGCTGCCTCCTCCCCCACCCCCAGCCGCGGAGGATGCGGACGGCCCCCGGCGGCGTCTAGCGGCCCCGGGCCCAGGCGCGATGGTGCAGCAGCGGGGCGCGAGGGCCAAGCGGGAcggcgggccgccgcccccgggacccgggccggccgaggagggggcgcgcgagcccggcTGGTGCAAGACCCCGAGCGGCCACATCAAGAGGCCGATGAACGCGTTCATGGTGTGGTCGCAGCATGAACGGCGGAAGATCATGGACCAGTGGCCCGACATGCATAACGCGGAGATCTCCAAGCGCCTGGGCCGCCGCTGGCAGCTGCTGCAGGACTCGGAGAAGATCCCGTTCGTGCGGGAGGCGGAGCGGCTGCGCCTCAAGCACATGGCGGATTACCCGGACTA
>gene=chr20_306309-307309; species=ponAbe
CTTCTCCCCCCGCCGTCCGTTGGGCCCGAGCGCCCAGCTCCTCGCT-------TcgcgggggccgggccgagccgcggggcggggccgccccTCCGTCGCCGCTGCCTCCTCCCCCACCCCCAGCCGCGGAGGATGCGGACGGCCCCCGGCGGCGTCTAGCGGCCCCGGGCCCAGGCGCGATGGTGCAGCAGCGGGGCGTGAGGGCCAAGCGGGAcggcgggccgccgcccccgggacccgggccggccgaggagggggcgcgcgAACCCGGCTGGTGCAAGACCCCGAGCGGCCACATCAAGAGGCCGATGAACGCATTCATGGTGTGGTCGCAGCACGAACGGCGGAAGATCATGGACCAGTGGCCCGACATGCACAACGCCGAGATCTCCAAGCGCCTGGGCCGCCGCTGGCAGCTGCTGCAGGACTCGGAGAAGATCCCGTTCGTGCGGGAGGCGGAGCGGCTGCGCCTCAAGCACATGGCGGATTACCCGGACTA
>gene=chr20_306309-307309; species=rheMac
CTTCTCCCCCCGCCGTCCGTTGGGCCCGAGCGCCCAGCTCCTCGCTCCCCAGCTcgcgggggccgggccgagccgtggggcggggccgccccTCCGTCGCCGCTGCCTCCTCCCCCACCCCCAGCCGCGGAGGATGCGGACGGCCCCCGGCGGCGTCTAGCGGCCCCGGGCCCAGGCGCGATGGTGCAGCAGCGGGGCGCGAGGGCCAAGCGGGAcggcgggccgccgcccccgggacccgggccggccgAGGAGGGGGCTCGCGAGCCCGGCTGGTGCAAGACCCCGAGCGGCCACATCAAGAGGCCGATGAACGCGTTCATGGTGTGGTCGCAGCATGAACGGCGGAAGATCATGGACCAGTGGCCCGACATGCATAACGCGGAGATCTCCAAGCGCCTGGGCCGCCGCTGGCAGCTGCTGCAGGACTCGGAGAAGATCCCGTTCGTGCGGGAGGCGGAGCGGCTGCGCCTCAAGCACATGGCGGATTACCCGGACTA
>gene=chr20_341279-342279; species=hg19
CAGTGATATTCATATAGATGGGGGAGGGATTAATGGGGGTGGAGTGAGAGAGAGCCTGCTGGAGCAGTCCGAAAGGCAGGCATTCCTTCTGTTCAGCAACATTCCTGCCCCCACAATCTCCTCCCACAACTTATATCTAGTgcaggctgagagtgaatctgtctgccagtgttcaagccactgtgtgaacctgagtttcttaaccgttctgagtgtcaggagtttttttcatctccaaaataggagcaacaaggataccaatcccttgagattgtatgaagcttaatgcacttaacacagcacctggcacgtagacatgctccctaaatgccagctgttattatGAAAGAGAGAAGTCTGAGGTTCAGAACTAGCAGGCAACACATAATCtataatgatggatggctcagacagggtcctgtcctatagggactcacagtctagtggaaaggacagtcctgtggacagcaaatggcaatatacctgggtaagtactgtaa
>gene=chr20_341279-342279; species=bosTau
----GATATTCACATGGGTGGGG-AGGTATTTGCAAAGGTGGGGT----GAGAGCCTAC--GGGGAGTCCAGGAGCCAGGAA---------TTCAGCAACATTCATGCCCCAAACTCTTCATCCCAaat--------gagagcgggctgagagtgaggcagtctactggggttcaagtctctgtgtgagcctgagtttcttaacctctcagtttctttgtctct------------gaaatagggacaacaaggataccaatcccttgagattgtttgaagcttaaggagttttcagccatgcctgacacccagaaatgcctaataaatgccagttattgtCGAGGAAGAAAGAACTCTGTGGTTCAGAATTAGCAGGCAATGCACAGGTTCTAATTGGagataactcagacaaggtcctgccctccagggcctcacaatgtagaggacaggacagccctgtaggcagacaG-----------CAGAGTCACTGCTGTCA
>gene=chr20_341279-342279; species=calJac
CAGCGATATTCATATAGACGGGGGAGGGATTCGTGGAGGTGGAGT----GAGAGCCTGCTGGGCCAGTCCGGAAGGCAGACGTTCCTTCTGTTCAGCAACACTGCTG-CCTCAAAATCTCCT-CTACCACTTATATCTAGTgcaggctgagagtgaatctgtctgccagcgttcaagccactgtgtgagcctgggtttcttaacctctctgagtgtcagggtttttttttgtctctaaaataggaacaacaagggtaccaatcccttgaga----atgaagcttaatgtacttaacacaggacctggcacacagacgtgccccctaaatgcgagccgctattatGAAAGAGAGAAGTCTGAGGTTCCGAACTATCAGGCAACACACAGGCTATGATAATGgatggctcagaccgggtcccgtcctccagggactcacagtctagtggaaaggacagttctatgaacagcaaatggcaatataaccgggtaagtactgaaa
>gene=chr20_341279-342279; species=canFam
GAGCAATATCGGTAGGGATGGGGAAGGCATCAGTGGAGGTATGGGGTGAGAGCGCCCGCCCGGGGA------------GACG---------ACCAGCAACATTCATGCCCCA-ACTCTTGGTCCCAAATCTTGTGTAGAGAGCAGGCTGAGAGGGGAGCAAT---CCAGGGTGCAAGTCActgtgtgagtctggt---cctaacctctctgtggcttgtttttt------ttttttaaaatagggccaatgagaatgccagtctcttgagacagtttgaagcct-gtgggctacacacagtgtttggcatgtaggagtgctccataaatgccagctGTCCTCGTGCCAGAGAGACATCTGGGGTTCAA-ATTAGCAGGCTTCACACAAGTTATAATTATGGATGACTCAGACGTGGTCCTGCCCT----------------TGG-----------ACCCTGTGGGCCAACAGTGGCAATATACCAGAGTCAGGGCTGCAG
>gene=chr20_341279-342279; species=equCab
AGGGGATATTCACACAGGTGGGGCGGGTGTTGGTGGAGGTGGAGGGAGAGGGC-CCAGCTGGAGGAGTCCAAGAGGCGGACG---------GTCAATGACATTCGTGCCCCAGGCTTTTCACCCCAAATCTTATGTCGAGAGTGGGCTGAGAGTgaggcagtctgccagggttcaagtcactgtgtgagccggggctgctgaacctctctgagtctcagtttct------ttctctaaaataggaacaataaggataccaatctcttgagatggtttgatgcctaatgagcttagcacagtgccgggcacacagacgc-cccggtgaatgccagctgttgttACGAAAGAGAGAAACCTGAGGCTCAGAACTAGTAGGCAATGCGCGGGTTCTAATTATGGGTGA--Cagacatggtcccgccctccaggaaattgcagtctagtggaaaggacagtcctgtagacagacaatggccgcatagtggaataagtactataa
>gene=chr20_341279-342279; species=gorGor
CAGTGATATTCATGTAGATGGGGGAGGGATTAATGGGGGTGGAGTGAGAGAGAGCCTGCTGGAGCAGTCCGAAAGGCAGGCATTCCCTCTGTTCAGCAACATTCCTG-CCCCACAATCTCCTCCCACAACTTATATCTAGTGCAGGCTGAGAGTGAATCTGTCTGCCAGTGTTCAAGCCActgtgtgaacctgagtttcttaaccgttctgagtgtcaggggtttttttcatctccaaaataggagcaacaaggataccaatccctcgaggttgtttgaagcttaatgcactta-cacagcacctg-cacgtagacatgctccctaaatgccagct-ttattatGAAAGAGAGAAGTCTGAGGTTCAGAACTAGCAGGCAACACATAATCTATAATGATGGATGGCTCAGACAGGGT-----------------------------------------------------------------------------------
>gene=chr20_341279-342279; species=panTro
CAGTGATATTCATATAGATGGGGGAGGGATTAATGGGGGTGGAGTGAGAGAGAGCCTACTGGAGCAGTCGGAAAGGCAGGCATTCCTTCTGTTCGGCAACATTCCTGCCCCCACAATCTCCTCCCACAACTTATATCTAGTCCAGGctgagagtgaatctgtctgccagtgttcaagccactgtgtgaacctgagtttcttaaccgttctgagtgtcaggggtttttttcatctccaaaataggagcaacaaggataccaatcccttgagattgtttgaagctgaatgcacttaacacagcacctggcacgtagacatgctccctaaatgccagctgttattatGAAAGAGAGAAGTCTGAGGTTCAGAACTAGCAGGCAACACATAATCtgtaatgatggatggctcagacagggtcctgtcctatagggactcacagtctagtggaaaggacagtcctgtggacagcaaatggcaaTATACCTGGGTAAGTACTGTAA
>gene=chr20_341279-342279; species=papHam
CAGTGACAGTCATACAGATGGGGGAGGGGTTAATGGGGGTGGAGTGAGAGAGAGCCTGCTGGGGCAGTCCGGAAGGCAGGCATTCTTTCTGTTCAGCAACATTCCTGCCCCCACAGTCTCCTCCCACAGCTTATATCTAGTgcaggctgagagtgaatctgtctgccagtgttcaagccactgtgtgaacctgggtttcttaacctctctgaatgtcaggggttttttt-gtctccaaaatgggaacaacaaggacaccaatcccttgagattgtttgaagcttaatgtacttaacacaggacctggcacatagacatgggccctaaatgccagttgtta-tATGAAAGAGAGAAGATGGAGGTTCAGAACTAGCAGGCAATACATAATCtataatgatggagggctcaggcagggtcctgtcctccagggactcacggtctagtggaaaggacagtcctgtggacagcaaatggcaatatacctgggtaagtactgtaa
>gene=chr20_341279-342279; species=ponAbe
CAGTGATATTCATATAGATGGGGGAGGGATTAATGGGGGTGGAGTGAGAGAGAGCCTGCTGGGGCAGTCTGGAAGGCAGGCATTCCTTCTGTTCAGCAACATTCCTGCCCCCACAATCTCCTCCCACAGCTTATATCTAGTgcaggctgagagtgaatctgtctgccagtgttcaagccactgtgtgaacctgagtttcttaaccgttctgagtgtcaggggtttttctcgtctccaaaataggaacaacaaggataccaatcccttg-gattgtttgaagcttaatgcacttaacacagcacctggcacgcagacatgcgccctaaatgccagctgttattatGAAAGAGAGAAGTCTGAGGTTCAGAACTAGCAGGCAACACATAATCTATGATGATGgatggctcagacagggtcctatcctacagggactcacagtctagtggaaaggacagtcctgtggacagcaaatggcaatatacctgggtaagtactgtaa
>gene=chr20_341279-342279; species=rheMac
CAGTGACAGTCATACAGATGGGGGAGGGATTAATGGGGGTGGAGTGAGAGAGAGCCTGCTGGGGCAGTCCAGAAGGCAGGCATTCTTTCTGTTCAGCAACATTCCTGCCCCCACAGTCTCCTCCCACAGCTTATATCTAGTgcaggctgagagtgaatctgtctgccagtgttcaagccactgtgtgaacctgggtttcttaacctctctgaatgtcaggggtcttttt-gtctccaaaatgggaacaacaaggacaccaatcccttgagattgtttgaagcttaatgcacttaacacaggacctggcacgtagacatgggccctaaatgccagctgtta-tATGAAAGAGAGAAGATGGAGGTTCAGAACTAGCAGGCAATACGTAATCtataatgatggagggctcaggcagggtcctgtcctccagggactcacagtctagtggaaaggacagtcctgtggacagcaaatggcaaTATACCTGGGTAAGCACTGTAA
>gene=chr20_356488-357488; species=hg19
AAACCTATAGGAAAGAGAAAAGCAGCCTTCTGGGCTCAGAAATCTGAGTAGAAAGATGTTCTGAGCCTGGAGAAAGAAATTCATAAAAGCCTGACTCTCTCTCCAGAAAAGAGTACATTTCTGCATTTAATTTTGGGAGGTTGGTCACCATTCTTTTCCTCGCTTCTAAATAAATGCTTATATAGCATTTAtattccagtcactttacaaatattgtcatttaattctcatgcaaaccaacgaggtaggaactattgttatccccattttacagatggggaaactgaagtacaaagagctgaagtaacttttccaaaatAGATGTGGTTTTGAACCCAAGAAATGTGATACAACTATGACATGAGGCAGTCCCAATGcattgaatccttatgactgcaatgcaagggaggtataattaactgcattttatagatgcagaaactgaggcttgaggctatttggtgtttctggtgtagatctaggagccaaactccagccta
>gene=chr20_356488-357488; species=bosTau
----CTACAGCAAACAGAAATGCAGCCTGCTTGGCTCAGGCATCTAGGTAGAGGGATGTTCTGAGCCTAGAGAAGGAAATTCATGAAAGCCAAACTCTCTTTTCAGAAAAGTGCACATTTTTGCATTTAATTTGAGTAAGTTGGTTACCATTTATTTTCTCACTTTTTAACAAATGCTTATATCAGATTTATATTCCAGGCACTTCACAAACACTGTCTTTTAATCCTCACACAAAATAatgaattaggtactattattatctcctttttacagatgaggaaactgagacacagagagtttaagtagcttaccccaagcaggagtggttttgaacccagaaaatgtggttTGACTAT------AGGatgcttcagtgcatttaatcctcaggactacaatgcaaggaaggtataattaatttcatgttatagatgcagaaaatgaggctcaagattaTTTGGCATCTTTGTTGTAGACTCAA------------------
>gene=chr20_356488-357488; species=calJac
aaaactacagcaaaaagaaaaGCAGCCTTCTGGGCTCAGAAACCTGAGTAGAAAGATGTTTTGAGCCTAGAGAAAGAAATTCATCAAAGCCTGGCTCTCTCTCCAGAAAAGAGCACATTTTTGCATTTCAGTTTGAGGTGTTGGCCACCATTTTTTTTCTCACTTCTAAACAAatacttgtataacatttatattccaggcacttcacaaatattgtcctttgattctcatgcaaaccagtgaggtgtggactattgccatccctgttttatagatgaggaagctgaagtacaaagagctcaagtaacttgcccaaaatAGCTGTGGTTTTGAACCCAAGAAATGCTGT-TTACTATGACACGAGGCAGCCTCGACGcatttaatcc-tatgactgcactgcaagggaggtgtaattaattccattttatagatgtagacaccgatgttcaaggctagttggtgttcatggtgtagatctaggagtcaaactccagccta
>gene=chr20_356488-357488; species=canFam
AGAACCACAGCAAATAGAAACATAGCCTGCTTGGCTCAGAAACCAAGTTAGTGGAATGTTCTAAGCCTAGAGAAGGAAATTCATGAAAACCAAATTCTCTCTCTAGAAAAGTGCACATTTTTATGTTTAATTGGAGAGGGTTGGTCATCATTTATTTTTTTACTTCTtaacaaatatttatatagcatttatattccaggtacttcacaaatattgccattggatcctcagacaaaccaatgaagtaggcactatgattatctccattgtacagatgaggaaactgaggcacagagagcttaagggatattcctaaaatggaagcggttttgaacccaagaaaagtgatctgactca------AGGatgccttaatgcatttaatccttaggactaaagtgcaaggaaggtataattaatcccattttatggatgcataaaccgaggctcaaggctatttagcatctATGCTGTAAACCCAA------------------
>gene=chr20_356488-357488; species=equCab
--------------------------------------------------------------------------------------------------------------------------------------------------------------------------------------------------------------------------------------------------------------------------------------------------------------------------------------------------------------------------------------------------------------------------------------------------------------------------------------------------------------------
>gene=chr20_356488-357488; species=gorGor
aaacCTATAGGAAAGAGAAAAGCAGCCTTCTGGGCTCAGAAATCTGAGTAGAAAGATGTTCTGAGCCTGGAGAAAGAAATTCATAAAAGCCTGACTCTGTCTCCAGAAAAGAGTACATTTCTGCATTTAATTTTGGGAGGTTGGTCACCATTCTTTTTCTCGCTTCTAAATAAATGCTTATATAGCATTTAtattccagtcactttacaaatattgtcatttaattctcatgcaaaccaacgaagtaggaactatcgttatccccattttacagatggggaaactgaagtacaaagagctgaagtaacttttccaaaatAGATGTGGTTTTGAACCCAAGAAATGTGATATAACTATGACATGAGGCAgtctcaatgcatttaatgcttatgactgcaatgcaagggaggtataattaattgcattttatagatgcagaaactgaggcttgaggctatttggtgtttatggtgtagatctaggagccaaactccagccta
>gene=chr20_356488-357488; species=panTro
AAACCTGTAGGAAAGAGAAAAGCAGCCTTCTGGGCTCAGAAATCTGAGTAGAAAGATGTTCTGAGCCCGGAGAAAGAAATTCATAAAAGCCTGACTCTGTCTCCAGAAAAGAGTACATTTCTGCATTTAATTTTGGGAGGTTGGTCACCATTCTTTTTCTCGCTTCTAAATAAATGCttatatagcatttatattccagtcactttacaaatattgtcatttaattctcatgcaaaccaacgaagtaggaactattgttatccccattttacagatggggaaactgaagtacaaagagctgaagtaacttttccaaAACAGATGTGGTTTTGAACCCAAGAAATGTGATATAACTATGACATGAGGCAgtctcaatgcattgaatccttatgactgcaatgcaaggcaggtataattaactgcattttatagatgcagaaactgaggcttgaggctaTTTGGTG-TTATGGTGTAGATCTAGGAGCCAAACTCCAGCCCA
>gene=chr20_356488-357488; species=papHam
aaaaCTATAGCAAAGAGAAAAGCAGCCTTCTGGGCTCAGAAACCTGAGTAGAAAGATGTTCTGAGCCTGGAGAAAGAAATTCATAAAAGCCTGACTCTCTCTCCAGAAAAGAGTACATTTCTGCATTTAATTTTGGGGGGTTGGTCACCATTTTCTTTCTCGCTTCTGACCAAATGATTGTATAGCATTTAtattccaggcacttcacaaatattgtcatttaattctcatgcaaaccagtgaggtagaaactattgttatccccattttacagatgggaaaactgaagtacaaagagctgaagtaacttgcccaaaatAGATGTGGTTTTGAACCCAAGAAATGTGGTACAACTATGACATGAGGCAgcctcaattcatttaatccttatgactgcaatgcaagggaggtataattaattccattttatagatgcagaaaccaaggcttgaggctatttggtgtttatggtgtagatctaggagtcaaactccagccta
>gene=chr20_356488-357488; species=ponAbe
aaaCCTATAGGAAAGAGAAAAGCGGCCTTCTGGGCTCAGAAATCTGAGTAGAAAGATGTTCTGAGCCTGGAGAAAGAAATTCATAAAAGTCTGACTCTCTCTCCAGAAAAGAGTACATTTCTGCACTTAATTTTGGGAGGTTGGTCACCGTTTTTTTTCTCGCTTCTAAACAAATGCTTATATAGCATTTAtattccagtcactttacaaatattgtcatttaattctcacgcaaaccaacgaggtaggaactattgttatccccattttacagatggggaaactgaagtacaaacagctgaagtaacttgcccaaaatAGATGTGGTTTTGAACCCAAGAAATGTGATATAACTATGACATGAGGCAgtctcaatgcatctaatccttatgactgtaatgcaagggaggtataattaattgcattttatagatgcagaaactgaggctcgaggctatttggtgtttgtggtgtagatctaggagccaaactccagccta
>gene=chr20_356488-357488; species=rheMac
AAAACTATAGCAAAGAGAAAAGCAGCTTTCTGGGCTCAGAAACCTGAGTAGAAAGATGTTCTGAGCCTGGAGAAAGAAATTCATAAAAGCCTGACTCTCTCTCCAGAAAAGAGTACATTTCTGCATTTAATTTTGGGGGGTTGGTCACCATTTTCTTTCTCGCTTCTGAACAAATGATTGTATAGCATTTAtattccaggcactacacaaatattgtcatttaattctcatgcgaaccagtgaggtagaaactattgttatctccattttacagatgggaaaactgaagtacaaagagctgaagcaacttgcccaaaatAGATGTGGTTTTGAACCCAAGAAATGTGGTACAACTATGACATGAGGCAgcctcaattcatttaatccttatgactgcaatgcaagggaggtataattaattccattttatagatgcagaaaccaaggcttgaggctatttggtgtttatggtgtagatctaggagtcaaactccagccta
>gene=chr20_357239-358239; species=hg19
TAGGAATTCTTGGTACAGGGTGGTAGTGCTCAATATGGTAGTGgttttagtctgttttctgttgcttataacagaatgtctgaaactgaacaattttgaaagaaaaggaatttattccttacagctatggaggataggaagtccaagattgagggggcacttctggtgagggccttattcctggtctctgaagtgtctggaggtggcacagggtatagcgtggagaggggactgggcatgctgacatgctatgctttggtctctcttcctcttcttataaagccaccagttctcctcctgtgaaaacccacaaatccattaatccatgagtgggttagtccattcataagggcagaggcttcatgatccaatcacttcttaaaagtcccaaccgctcagtactgccacattgggggattaagtttccagcacatgacatttgggggacacatttaaaccatagcagtagccatttgccacatgtggttattgagcacttc
>gene=chr20_357239-358239; species=bosTau
CAAGGATTCTCAGTCTCAGG--------------ATGACAG-cattt------gctgcaggtaact--------------------------------------------------------------------------------------------------------------------------------------------------------------------------------------------------------------------------------------------------------------------------------------------------------------------------------------------------------------------------------------------------------------------------------------------------
>gene=chr20_357239-358239; species=calJac
TAGGAATTCTTG--------------------------------------------------------------------------------------------------------------------------------------------------------------------------------------------------------------------------------------------------------------------------------------------------------------------------------------------------------------------------------------------------------------------------------------------------------------------------------------------------------
>gene=chr20_357239-358239; species=canFam
CAGGAATTCTTGGTCTGGGGTtgtgctactcgat-----------------------------------------------------------------------------------------------------------------------------------------------------------------------------------------------------------------------------------------------------------------------------------------------------------------------------------------------------------------------------------------------------------------------------------------------gtaaccatttaatacatgaagctatggagcattta
>gene=chr20_357239-358239; species=equCab
--------------------------------------------------------------------------------------------------------------------------------------------------------------------------------------------------------------------------------------------------------------------------------------------------------------------------------------------------------------------------------------------------------------------------------------------------------------------------------------------------------------------
>gene=chr20_357239-358239; species=gorGor
TAGGAATTCTTGGTACAGGGTGGTAGTGCTCAATATGGTAGTGgttttagtctgttttctgttgcttataacagaatgtctgaaactgaacaattttgaaagaaaaggaatttattccttacagctatggaggatgggaagtccaagattgagggggcacttctggtgagggccttattcctggtctctgaagtgtctggaggtggcacagggcatagcgtggagaggggactgggcatgctgacatgctatgctttggtctctcttcctcttcttataaagccaccagttctcctcctgtgaaaacccacaaatccgttaatccatgagtgggttagtccattcataagggcagaggcttcatgatccaatcacttcttaaaagtcccagccgctcagtactgccacattggggaattaagtttccagcacatgacatct-ggggccacatttaaaccatagcagtagccatttgccacatgtggctattgagcacttc
>gene=chr20_357239-358239; species=panTro
TAGGAATTCTTGGTACAGGGTGGTAGTGCTCAATATGGTAGTGgttttagtctgttttctgttgcttataacagaatgtctgaaactgaacaattttgaaagaaaaggaatttattccttacagctatggaggatgggaagtccaagactgagggggcatttctggtgagggccttattcctggtctctgaagtgtctggaggtggcacagggcatagcgtggagaggggactgggcatgctgacatgctatgctttggtctctcttcctcttcttataaagccaccagttctcctcctgtgaaaacccacaaatgcattaatccatgagtgggttagtccgttcataagggcagaggcttcatgatccaatcacttcttaaaagtcccagccgctcag---tgccacattggggggttaagtttccagcacacgacatttgggggacacatttaaaccatagcagtagccatttgccacatgtggttattgagcacttc
>gene=chr20_357239-358239; species=papHam
TAGGAATTCTTGGTACAGGGTCGTACTGCTCAGTATGGTAGTGgttttagtctgtcttctgttgcttataacagaatgcctgaaactgaacaattttgaaagaaaaggaatttattccttacagctatggaggatgggaagtccaagaccgaggggacacttctggtgaggaccttcttcctggtctctgaagtgtctggaggtggcacagggcatggcatggcgaggggactgggcgtgctgacatgctatgctttggtctctcttcctcttcttataaagccaccaactctcctcctgtgatgacccacaagtccattaatccacgagtgggttagtccagtcatgagggcagaggcttcacgatccaatcacttcttaaatgtcccaaccactcaatactgccacattgggg-attaagtttccagcacatgacatttgggggacacatttaaaccatagcagtagccatttgccacatgtggttattgagcacttc
>gene=chr20_357239-358239; species=ponAbe
TAGGAATTCTTGGTACAGGGTGGTAGTGCTTAATATGGTAGTGgttttagtctgttttctgttgcttacaacagaatgtctgaaactgaacaattttgaaagaaaaggaatttattccttacagctatggaggatgggaagtccaagattgagggggcacttctggtgagggccttattcctggtctctgaagtgtctggaggtggcacagggcatagcgtggcgaggggattgggcatgctgacatgctatgctttggtctctcttcctcttcttataaagccaccagttctcctcctgtgaaaatccacaaatccattaatccatgagtgggttagtccattcataagggcagaggcttcacgagccaatcacttcttaaaggtcccaaccgctcagtactgccacactgggggattaagtttccagcacatgacatttgggagacacatttaaaccatagcagtagccatttgccacatgtggttattgagcacttc
>gene=chr20_357239-358239; species=rheMac
TAGGAATTCTTGGTACAGGGTCgtactgctcaatat-gtagtggttttagtctgttttctgttgcttataacagaatgcctgaaactgaacaattttgaaagaaaaggaatttattccttacagctatggaggatgggaagtccaagaccaaggggacacttctggtgaggaccttattcctggtctctgaagtgtctggaggtggcacagggcatagcatggcgaggggactgggcgtgctgacatgctatgctttggtctctcttcctcttcttataaagccaccaactctcctcctgtgatgacccacagatccattaatccacgagtgggttagtccagtcatgagggcagaggcttcacgatccaatcacttcttaaatgtcccaaccactcaatactgccacattgggg-attaagtttccagcacatgacatttgggggacacatttaaaccatagcagtagccatttgccacatgtggttattgagcacttc
>gene=chr20_375234-376234; species=hg19
agagtcattggtagaagagggaccgtgagttagatagacctgtgtttaaatcctgggttctgcttcttacctgctttttggccctgagcaaatgacttcacctgcctgagcctttgtttcttcatctgtaaaatgggctaataatgctgacaccccttgtcccccaatactgtgattcataggattggtcagtatttgtgaaaTGCCACTGGACACCCAGGAAGTAATGCCATAAAGAAGAAACTAATAGCAGTGGTAATAGAATGATTACTATTAAAGTCATCTTTGAGTGCTCAGTGGAAGTTGTTTAAAGTAGAAATTGCAAATGGCAGGACACACtttttttttttttttgagacagggtctcactctgtcacccaggccggagtgcagtggcgcgatctcagctcactgcaaccgccacctcctgggctcaagtcatatccttctgcctcagcctcccaagtagctgggactacaggtgcgaatcaccatgcctg
>gene=chr20_375234-376234; species=bosTau
---------------TGATAGATAATGAATCA-----Tcctggggccaaattct-ggctctacttcttacctgcagtttggccttgagcaa-tggcttcatctgcctgagccttgacttctttatctgtaaaatgggccaataatgctatcatctccgctcaccCAGTGCAGTGATTGACAGGACTGGTCAGCATTTTCAGA-------CCGGCACCCAGGAAGTAGTACCACAGGAATGAGATTAGTAGCAATGGCAATGCTATGCTTACTATTAAAG-TAAT--------CTCTGTGGGAGTTATTTAAAGCAGAAATTGCTAAGGTTGGTCCACACACACTTTTTTTTCTT------------------------------------------------------------------------------------------------------------------------------TGCACCA-----CATACCTG
>gene=chr20_375234-376234; species=calJac
AGAGGCActggtagaagagagaccgtgagttagatagacctgtgtttaaatcctgggttctgcttctgaccggctttttggccctgag-aaatgacttcacttgcctgagcctttgtatcttcatctgtaaaatgggccaataatgctgacactcctcgtccctcaATACTGTGATTCATAGGATTGGTCGGTATTTGTGAAATGCCAATGGACACCCAGGAAGTGGTGCCATAAAGAAGAAATGAATAGCAGTGGTAACAGAATGATTGCTATGAAAGTCATCTTAGAGTGCTC---------TGTTTAAACTAGAAATTGCAAATGGCAGGATACACtttttttttttttttgagatgggttctcactctgtcccccaggctagagtgcagtggagctatcacagctcactgcaacctctgcctcctgggctcaaatgatatcctcctgcctcagcctcccaagtagctgggaccacaggcgtgagtcaccacacctg
>gene=chr20_375234-376234; species=canFam
----------ATAGAAGAgggctggtgagtca----gacctggctttgaatctt-ggttctactttttatctgctctttggtcttgaacaa-tggcttcacctgcctgagccttgattttttcatctgtaaaatgggCCAAG--------CACC---ACCCAGA----GCTATGATTCACAGGACTGGTCAATGTTTGTGAAATGCCAGCGGACACCCAGGAAATGGTGTCATA-GAATAATCTTAATAGCAGTGGTAAAACAATGTTTATTATTAAAG-TAAC--------CTCTGTGGAAATTGTTTAAAGTGGAAGTTGCAA---GTGGGTTACACACACT------------------------------------------------------------------------------------------------------------------------------------------------------------
>gene=chr20_375234-376234; species=equCab
AGAAACACTgtgggtagaaggacagtgggtcagacggacctgggttcagatctt-ggctctacttgttacctactctttggccttgaacaa-ctgcttcacctgcctgagccttgacttctccatctgtaaaatgggccgagaatgctgacacctgtccccagactttgctgcgattcacaggatcggtcagtgtttgggaaaTGCCAGTAGGCACCCAGGAAGTAG--------GAATAAGATGAATAGCAGTGGGAAGAGGATGTTTCTTATCAAAG-TACCCTGGAGGGCTCCA-GGGAGTTGTTTATAGCAGAAGCTGCAA---ATGGGCTACACACCCTTTTTGTTTTG-----------------------------------------------tctgagctgactactgcc-----------------aatcctcccctttttgctgag--------gaagactggccc---tgagctaacatccatgccca
>gene=chr20_375234-376234; species=gorGor
AGAGTCATTGGTagaagagggactgtgagttagatagacctgcgtttaaatcctgggttctgcttcttacctgctttttggccctgagcaaatgacttcacctgcctgagcctttgtttcttcatctgtaaaatgggctaataatgctgacaccccttgtcccccaatactgtgaTTCATAGGATTGGTCAGTATTTGTGAAATGCCACTGGATACCCAGGAAGTAATGCCATAAAGAAGAAACTAATAGCAGTGGTAATAGAATGATTACTATTAAAGTCATCTTAGAGTGCTCAGTGGAAGTTGTTTAAAGTAGAAATTGCAAATGGCAGGACACACttt-tttttttttttgagacagggtctcactctgtcacccaggccggagtgcagtggcgcgatctcagctcactgcaacctccacctcctgggctcaagtcatatccttctgcctcagcctcccaagtagctgggactacaggtgtgaatcaccatgcctg
>gene=chr20_375234-376234; species=panTro
agagtcattggtagaagagggaccgtgagttagatagacttgtgtttaaatcctgggttctgcttcttacctgctttttggccctgagcaaatgacttcacctgcctgagcctttgtttcttcatctgtaaaatgggctaataatgctgacaacccttgtcccccaatactgtgattcatagggttggtcagtatttgtgaaatgcCACTGGACACCCAGGAAGTAATGCCATAAAGAAGAAACTAATAGCGGTGGTAATACAATGATTACTATTAAAGTCATCTTAGAGTGCTCAGTGGAAGTTGTTTAAAGTAGAAATTGCAAATGGCAGGACACACtttttttttttttttgagacagggtctcactctgtcacccaggccggagtgcagtggcgcgatctcagctcactgcaacctccacctcctgggctcaagtcatatccttctgcctcagcctcccaagtagctgggactacaggtgcgaatcaccatgcctg
>gene=chr20_375234-376234; species=papHam
AGAGTCATTGGTAGaagagggaccgtgacttagatagacctgtgtttaaatcctgggttctgcttcttacctgctttttggcccttagcaaatgacttcacctgcttgagc---tgtttcttcatctgtaaaatgggctaataatgctgacactccttgtcccccaatactgtgattcataggattggtcagtatttgtgaaaTGCCACTGGACACCCAGGAAGTAGGGCCATAAAGGAAAAACTAATAGCAGTGGTAATAGAATGATTACTATTAAAGTCATCTTAGAGTGCTCCATAGGAGTTGTTTAAAGTAAAAATTGCAAATGGCAGGACAAACtttttttttttttttgagatagggtctcactctgtcaccgaggccagagtgcagtggcgtgatctcggctcactgcaacctccgcctcctgggctcaagcgatactctcctgcctcagcctcccaaggagctgggactacaggtgcgaatcactatgcctg
>gene=chr20_375234-376234; species=ponAbe
agagtcattggtagaagagggaccgtgagttagatagacctgtgtttaaatcctgggttctgattcttacctgctttttggccctgagcaaatgacttcacctgcctgatcctttgtttcttcatctgtaaaatgggctaataatgctgacacctcttgtcccccaatactgtgattcataggattggtcagtatttgtgaaaTGCCACTGGACACCCAGGAAGTAGTGCCATAAAGAAGAAACTAATAGCAATGGTAATAGAACGATTACTATTAAAGTCATCTTAGAGTGCTCAGTGGGAGTTGTTTAAAGTAGAAATTGCAAATGGCAGGACACACtttttttttttttttgagacagggtctcactctgtcacctaggctggagtgcagtggcgtgatctcgactcactgcaacctccgcctcctgggctcaagtgatatcctcctgcctcagcctcccaagtagctgggactacaggtgcgaat--ccacacctg
>gene=chr20_375234-376234; species=rheMac
agagtcattggtagaagagggaccgtaagttagatagacctgtgtttaaatcctgggttctgcttcttacctgctttttggcccttagcaaatgacttcacctgcttgagcctttgtttcttcatctgtaaaatgggctaataatgctgacactctttgtcccccaatactgtgattcataggattggtcagtatttgtgaaatgcCACTGGACACCCAGGAAGTAGGGCCATAAAGGAAAAACTAATAGCAGTGGTAATAGAATGATTACTATTAAAGTCATCTTAGAGTGCTCCATAGGAGTTGTTTAAAGTAAAAATTGCAAATGGCAGGACAAACtttttttttttttttgagatagggtctcactctgtcgccgaggccagagtgcagtggcgtgatctcggctcactgcaacctctgcctcctgggctcaagcgatactctcctgcctcagcctcccaagtagctgggactacaggtgcgaatcactatgcctg
>gene=chr20_393309-394309; species=hg19
ttatttctggactctcatttctataccattgaactataatatatatctgcccttacgccagtaccacactaattactatagcttcatagtatttgaaatcaggaaatacaagttctccaacttttgttctttttcaatattgttttggttattgcaagtctcttgaatttccatataaattttacgatcagcttgtctgtttctgcaaaaaaaaaacaacaacaactgggaattttggtagggatttcattgaatctgtagatcattggCCACTTGATTTTAAACAAAATATTGAGATATCTACTTCTTGAAATGATTGCttgagacagtacctgtgtactccttgctatgaaaaatgaggaagttaacatactcatcttccacctttccttttccttactttttttgttGAAGTATCATTGTGGACACTTTCCCAGTTGACTTCCACTTGATCCCCTGAATTAACTAACTGGCACTGGCGTTTCCTTTGTAAAATGTAC
>gene=chr20_393309-394309; species=bosTau
ttatttttgaaacgtaatttctagtctgttgctc-----tatatgtctgtccttataccagtaagacattcattattatagctttgtagtattttaaaaca-gaagcataagtactccaactttgtttctctttcaagatttttttggctattctgggtcccttgaatctccatatgaatcttagggttagtgtgccagtttctgcaaaaaaaagt------gagctgaa-attttgacagggattgcatttaatctgttgatcattGGCCATTTGatttcaaataaaatacttgtatatccatttcttgatacatccacttaagatggtatctgtgtactccttgttatgaaaaatgaggaatttaacatactcgtctcactgatccct-tttcctaacttgttttgtt--agtaCTGTAGTAGAAGTGCTCCCAGTTGAACTCCACTTTATTCCCCCAAT----TAAATGACACCGTAGTTGCTGCTGTGAAACATAC
>gene=chr20_393309-394309; species=calJac
ttatttctggattctcatttctatttcattgaactgtaatatatatctgcccttataccagtaccacattgattactatagcatcatagtacttcaagtcagaaaatataagttctccaactttagttctttttcaatattgttttggttattgcaagcctcttgaattttcatataaattttaagatcagcttatctgtttttgcaaac-------aacaacaactaag-attttggtagggattgcattgaatc--tagatctttgggCACTCAATTTTAAACAAAATATTGATATATCTACTTCTTGAAATGGTTGTTTGAGacagtacctgtgaactccttgctatgaaaaatgaggaagttaacattctcatcttccacctttccttttcctgactttttttgttGAAGTAACATAGTGGACGCTTTCCCAGTTGACTTCCACTTGATGCCCTGGA-------------------GTTTCCTCTGTAAAATGTAC
>gene=chr20_393309-394309; species=canFam
--------------------------------------------------------------------------------------------------------------------------------------------------------------------------------------------------------------------------------------------------------------------------------------------------------------------------------------------------------------------------------------------------------------------------------------------------------------------------------------------------------------------
>gene=chr20_393309-394309; species=equCab
ttatttctggactctaatttctaccccatttatg-----tataagtctgtcctgatactggtaccacattgattactgtagctttgtagtatttgaaatcaggaaatgtgagtcctgcagct----ttcttttttaagattgttttgcctcttctgggtcccttgaagctctggttgaattttagtatcagctggtcaatttctacaaaaaaaagt------catttggg-attttgatagggattgtgttgaacctgtagatcgttggccatttgattttaaataaaatacttacatatccaCTTCTTGatatattgacttgagacagtacctgtgctctctttgttgtgaaaaatgaggaatttaaggtactcatctcccacctctcttcttcctgacttttttAACTGAGGTGTTAGAGGAGAAGCTGTCCAGGTTGA-CTCCACTTGATCCCCAGAAT----TAAATAGCGCTGTAGTTTCTGCTGTG---TGTAA
>gene=chr20_393309-394309; species=gorGor
-----------------TttctataccattgaactataatatatatctgcccttacgccagtaccacactaattactatagcttcatagtatttgaaatcaggaaatacaagttctccaacttttgttctttttcaatactgttttggttattgcaagtctcttgaatttccatataaattttacgatcagcttgtctgtttctgcaaaaaaaaaaaaaaaaaaactggggattttggtagggatttcattgaatctgtagatcattggCCACTTGATTTTAAACAAAATATTGAGATATCTACTTCTTGAAATGATTgcttgagacagtacctgtgtactccttgctatgaaaaatgaggaagttaacatactcatcttccacctttccttttccttactttttttgttgaagtatcattGTGGACACCTTCCCAGTTGACTTCCACTTGATCCCCTGAATTAACTAACTGGCACTGGCGTTTCCTTTGTAAAATGTAC
>gene=chr20_393309-394309; species=panTro
ttatttctggactctcatttctataccattgaactataatatatgtctgcccttatgccagtaccacactaattactatagcttcatagtatttgaaatcaggaaatacaagttctccaacttttgttctttttcaatattgttttggttattgcaagtctcttgaatttccatataaattttacgatcagcttgtctgtttctgcaaaaaaaaaa-aacaacaactggggattttggtagggatttcattgaatctgtagatcattggCCACTTGATTTTAAACAAAATATTGAGATACCTACTTCTTGAAATGATTGCttgagacagtacctgtgtactccttgctatgaaaaatgaggaagttaacatactcatcttccacctttccttttccttactttttttgttGAAGTATCATTGTGGACACTTTCCCAGTTGACTTCCACTTGATCCCCTGAATTAACTAACTGGCACTGGCGTTTCCTTTGTAAAATGTAC
>gene=chr20_393309-394309; species=papHam
ttatttctggactctcatttctataccattgaactataatatacatctgcccttatgccagtaccacactgattactgtaacttcatagtatttgaaatcaggaaatggaagttctccagcttttgttctttttcaatattgttttggttattgcaagtctc--gaatttccatataaattttaggatcagcttgtctggttctgcaaaaaagaaa---aaaaaaatggg-attttggtagggatttcattgaatctgtagatcattggCCACTTGATTTTAAACAAAATATTGGTATATCTACTTCTTGAAATGGTTGAttgagacagtacctgtgtactccttgctatgaaaaatgaggaagttaacatactcatcttccacctttgcttttcATGACTTTTTTTGTTGAAGTATCATTGTGGACATTTTCCCAGTTGACTTCCACTTGATCCCCTGAATTAACTAACTGGCACTGGCGTTTCCTCTGTAAAATGTAC
>gene=chr20_393309-394309; species=ponAbe
ttatttctggactctcatttctacaccattgaactataatatatatctgcccttaccccagtaccacactgattactatagcttcatagtatttgaaatcaggaaatacaagttctccaacttttgttctttttcagtattgttttggttattgcaagtctcttgaatttccatataaattttacaatcagcttgtctgtttctgcaaaaaaa----aacaacaactggg-attttggtagggatttcattgaatctgtagatcattggccacttgattttaagcaaaatattgagatatctacttcttgaaATGATTGCttgagacagtacctgtgtactccttgctatgaaaaatgaggaagttaacatactcatcttccacctttccttttcctgactttttttgttGAAGTATCATTGAGGACACTTTCCCAGTTGACTTCCATTTGATCCCCTGAATTAACTAACTGGCACTGGCGTTTCCTTTGTAAAATGTAC
>gene=chr20_393309-394309; species=rheMac
ttatttctgaactctcatttctataccattgaactataatatacatctgcccttatgccagtaccacactgattactgtaacttcatagtatttgaaatcaggaaatggaagttctccagctttcgttctttttcaatattgttttggttattgcaagtctc--gaatttccatataaattttaggatcagcttgtctggttgtgcaaaaaagaaaaaaaaacaaatggg-attttggtagggatttcattgaatctgtagatcattggCCACTTGATTTTAAACAAAATATTGGTATATCTACTTCTTGAAATGGTTGAttgagacagtacctgtgtactccttgctatgaaaaatgaggaagttaacatactcatcttccacctttgcttttcATGACTTTTTTTGTTGAAGTATCATTGTGGACATTTTCCCAGTTGACTTCCAGTTGATCCCCTGAATTAACTAACTGGCACTGGCGTTTCCTCTGTAAAATGTAC
>gene=chr20_412494-413494; species=hg19
GTGAGGGCGAGACCAGCAGAGAGGGCTGTGCTGGCTGTGGCTTTGCTCGGCCTGCCCCATCCATGCTGCAGTGGTGCGGAGGAGCAGGGAGCTGTGTAGGGCCAACCCCGGTTCCTGCCTCAGCTCCACCCGCCTTGCACCTGCAAGTGAAAGGTCTTAAGACGAGCAGGCCCAGGGCACCCTCTACTGCAGGGTCAGGTGGAGGTGCCTCCACCTCCCAAGGCTCACCCATGCCAGGGGCCCAGAACTTGAGAGGCCAGCACCAACTCTCCAGGGCCGAACGAAAACCAAACCCCAGGGCTTTGGACTCAAACCATCGAGAGGAAGCAGCAAGAGGTCCCAAAGGTACTTGAGTGACACAATGATCATCATTCTCTCCTCAGGGGCAGGACAGGGGCAGGGGAAGGTGAGTGGAAGCCCATTGCTCAGATAAAGAGCAGCTGCCACGGAGGGTAGCCCGTCGGCCTATGCCGGCGCTCACTGGTGTCTTCCTCTAGTGC
>gene=chr20_412494-413494; species=bosTau
ATGAGGACAA-GAGGGAAGTGGGAACCGCATGGGCC---GCTTCGCTTGGCCCACTCCATCTGCACCA---------AGGCAGGCAGGAGATGGTGCAGGGCTGTCCTGGGTTCTACCTTCAGCACCATACATCACATGCCAGAGGGTGAAGAACC-TAAGATGGGCAGGCTCAAAGTGCTCCCCACTGC--TGTCAAATGGAGGCACCACCTCTCCCAAGGAGTCATGCAAACAGGGCC----------------CTGGCATGAACTCTCTGGGGCAGACTTGAAACCAAA-CCCAAGGCTTTGGACTCAAGCCATCTAGAGGAAGCAGCAGGAGGTCCCAGATGTACTTGTGTGACGCA------GTTTTTCTCTTC-------------AG-----------GGCCAGTGGAAGCACACTGCTCAGATAAAGAGCAGCT---GTGGTGAATGGCCCCACAGCCTGTGTCAGAGTAACACA-TGTCTTCTTCTAGTGT
>gene=chr20_412494-413494; species=calJac
GTGAGGGCGAGACCTGCAGAGAGGGCTGTGGTGGCTTCAGCTTTGCTTGGCCCACCCTGTCCATGCTGCATTGGTGCGGAGGGGCAGGGAGCGGTGCAG-GCCGACCCTGGTTCCTGCCTCAGCCCCACACTCCTTGCACCTGCAAGTGAAAGGTC-TAAGCTGGGCAGGATCAGGGCACCTTCTACTGCAGGGTCAGGTAGAGGTGCCTCCACCTCCCAAGGCTCACCCATGCCAGGGGCCCGGACCTTGAGAGCCCAACACCAACTCTCCAGGGCAGAAAGAAAACCAGACCCCAGGGCTTTGGGCTTAAACCATCTAGAGGAAGCAGCAGGAGGTCCCAAATCTACTTGAGTGACACAAGG---GTCATTCTCTCTCC-----------AGGGGCAGGGGAGGGTGAGTGGAAACCCATTGCTCAGATAAAG---AACTACCACTGAGGGTGGCCCCGCAGCCTATACTGGTGTTCACTGGTGTCTTCCTTTACTGC
>gene=chr20_412494-413494; species=canFam
-----------------------------------------GTGGCTATGCTCACTTCTAGC-CACAA---------GGACAGGCAGGGAGGGGTGCGGGGCAGTCCCACCATCTGGCCTCAGCACCAT-GTTCACATGCCAGCTGGTGAAGGATC-CACAATGGG-TGGGCCTAAGTGCTCCCTACTGT-GGGTTGAGTGGAGGTGCTTCCGCTCCCAAGGGGTCACCCATTTCGGGGCCCAGACCACTGAGAGCCCAGTTCCAATTCACCGGGGCAGACTTGAAACCAAACCCCATGGCTTTG-----AAGCCACCTAGAGGAAAAAGCGAGACGTCCC---------CATGTGTGACA------GCCTTTTTCTCC-------------TGGGGCAGGGGGTG-CCAGTGGGCGCCCACTGCTCAAATC-AGAGCAGCTGCTGCGGAGGATGGCTTCCCAGCCCCTGCCGAAGCTGGC---CTTCGTCCTCTAGTGT
>gene=chr20_412494-413494; species=equCab
-GAGGGACAAGGCAGGCCAAGGGGGCTGCGTCGGCT-----TTCGCTGGGCCCACTCCTCTC-CGCCA---------GCCTGGGCAGAAATGAAGGCGGGACTGTCCTGTGTGCCGACCTTAGCACCACAGTGAATGCACCAGCCGGCGGAGGATC-TAAGAGGGC-AGGCTCAAAGTGCTCCCTATTGCAGAGTTGAGGGGAGGGGCCTC-ACCACCTAAGGGTCACGCATGGCACGCCCCAGACC-TTGAGAGCCCGGCACCAGCTCTTCAGGACAGACTTGAAACTCAACCGCAGGGCTTTGGACTCAAACCACCCAGAGGAAGCAGCAGGAAGTCCCAAATGTACTTTGGTGACACA------GTCTTGCTCCCC-------------CGGAGCAGGGGAAGGCGAGCGGAAGCCCACTGCTCAGATAGAGAGCAGCTGTGGTGGAGGACGG--TCCCAGACCCGGCCAGAGATGACAC-TGTCTTCCTGTAGTGT
>gene=chr20_412494-413494; species=gorGor
GTGAGGGCGAGACCAGCAGAGAGGGCTGTGCTGGCTGTGGCTTTGCTCGGCCTGCCCCATCCATGCTGCAGTGGTGCGGA-GAGCAGGGAGCTGTGTAGGGCCAACCTCGGTTCCTGCCTCAGCTCCACCCGCCTTGCACCTGCAAGTGAAAGGTCTTAAGATGAGCAGGCCCAGGGCACCCTCTACTGCAGGGTCAGGTGGAGGTGCCTCCATCTCCCAAGGCTCGCCCATGCCAGGGGCCCAGAACTTGAGAGGCTAGCACCAACTCTCCAGGGCCGAACGAAAACCAAACCCCAGGGCTTTGCACTCAAACCATCCAGAGGAAGCAGCAGGAGGTCCCAAAGATACTTGAGTGACACAATG---ATCATTCTCTCCTC-----------AGGGGCAGGGGAAGGTGAGTGGAAGCCCATTGCTCAGATAAAGAGCAGCTGCCACTGAGGGTAGCCCGTCGGCCTAGGCCGGTGCTCACTG-TGTCTTCCTCTAGTGC
>gene=chr20_412494-413494; species=panTro
GTGAGGGCGAGACCAGCAGAGAGGGCTGTGCTGGCTGTGGCTTTGCTCGGCCTGCCCCATCCATGCTGCAGTGGTGCGGAGGAGCAGGGAGCTGTGTAGAGCCAACCCCGGTTCCTGCCTCAGCTCCACCCGCCTTGCACCTGCAAGTGAAAGGTCTTAAGACGAGCAGGCCCAGGGCACCCTCTACTGCAGGGTCAGGTGGAGGTGCCTCCACCTCCCGAGGCTCACCCATGCCAGGGGCCCAGAACTTGAGAGGCCAGCACCAACTCTCCACGGCCGAACGAAAACCAAACCCCAGGGCTTTGGACTCAAACCATCGCGAGGAAGCAGCAGGAGGTCCCAAAGGTACTTGAGTGACACAGTG---ATCATTCTCTCCTC-GGGGCAGGACAGGGGCAGGGGAAGGTGAGTGGAAGCCCATTGCTCAGATAAAGAGCAGCTGCCACTGAGGGTAGCCCGTCGGCCTATGCCGGCGCTCACTGGTGTCTTCCTCTAGTGC
>gene=chr20_412494-413494; species=papHam
gtgagGGTGAGACGGTC--AGAGGGCTGTGCTGGCTGTGGCTTTGCTTGACCCGCCCTGTCCATGCTGCAGTGGTGCGGAGGGGCAGTGAGGTATGTGGGGCCAACTCCGGTTCCTGCCTCAGCTCCATACTCCTCGCACCTGTGAGTGAAAGATC-TAAGACGAGCAGGCCCAGGGCACCCTCTACTGCAGGGCCAGGTGGAGGGGCCTCCACCTCCCAAGGCTCCCCCATGCCAGGGGCCCAGACCTTGAGAGCCCAGCACCAGCTCTCCAGAGCAGAATGAAAACTACACCCCAGGGCTTTGGACTCAAACCATCTAGAGGAAGCCGCAGGAGGTCCCAAATGTACTTGCGTGACACAATG---ATCATTCTCTCCCCAGGTGCAGGACAGGGGCAGGGGAAGGTGAGTGGAAGCCCATTGCTCAGATAAAGAGCAGCTGCCACTGA-GGTGGCCCCGTGGCCTATGCCGGCGCTCACTGATGTCTTCCTCTAGTGC
>gene=chr20_412494-413494; species=ponAbe
GTGAGGGCGAGACGGGCAGAGAGGGCTGTGCTGGCTGTGGCTTTGCTTGGCCCGCCCTGTCCATGCTGCAGTGGTGCGGAGGGGCAGGGAGCTGTGTAGGGCCAACCCCGGTTCCTGCCTCAGCTCCACACTCCTTGCACCTGCAAGTGAAAGGTC-TAAGACGAGCAGGCCCAGGGCAC---CTACTGCAGGGTCAGGTGGAGGTGCCTCCACCTCCCAAGGCTCACCCATGCCAGGGGCCCAGACCTTGAGAGGCCAGCACCAACTCTCCAGGGCAGAATGAAAACCAAACCCCAGGGCTTTGGACTCAAACCATCTAGAGGAAGCAGCAGGAGGTCCCAAATGTACCTGAGTGACACAATG---ATCATTCTCTCCCCAGGGGCAGGACAGGGGCAGGGGAAGGTGAGTGGAAGCCCATTGCTCAGATAAAGAGCAACTGCCACTGAGGGTAGCCCCGCGGCCTATGCCCGCGCTCACTGGTGTCTTCCTCTAGTGC
>gene=chr20_412494-413494; species=rheMac
gtgagggtgagacggccagagagggctgtgCTGGCTGTGGCTTTGCTTGACCCGCCCTGTCCATGCTGCAGTGGTGCGGAGGGGCAGCGAGGTATGCGGGGCCAACTCCGGTTCCTGCCTCAGCTCCATGCTCCTCGCACCTGTGAGTGAAAGATC-TAAGACGAGCAGGCCCAGGGCACCCTCTACTGCAGGGCCAGGTGGAGGGGCCTCCACCTCCCAAGGCTCCCCCATGCCAGGGGCCCAGACCTTGAGAGCCCAGCACCAGCTCTCCAGAGCAGAATGAAAACTACACCCCAGGGCTTTGGACTCAAACCATCTAGAGGAAGCAGCAGGAGGTCCCAAATGTACTTGCGTGACACAATG---ATCATTCTCTCCCCAGGTGCAGGACAGGGGCAGGGGAAGGTGAGTGGAAGCCCATTGCTCAGATAAAGAGCAGCTGCCACTGA-GGTGGCCCCGTGGCCTATGCCGGCGCTCACTGATGTCTTCCTCTAGTGC
>gene=chr20_416212-417212; species=hg19
TGGGCTGCAGCTGGAGTGTGTGGGTCATAATTCTTGCAGATGAAACAGAAACAGCAAGACTGTAGGTACTGCCCAAGGTCTCCTAGCCAGTCAAGGCTGACCAGGAGTCCACAGACCATGGCACAGTTCTGGGCCTGACATGGAAGGTGGGAGCATCCAGATCAGAGACCATTCCCACTGAGCGGTGGCCAAGGACGGAATGACAGAAGAGGTGATTAGTAACCACATATGGCTGTTTATTTGATACAGGGCTCTGTACAAAATATTTACACATATTCTTTACAGAATAAGTAAACCACCTGAAGGTAATTAGATAATGCTTTCTTCTCAATGACAGGGAGAATCCTGGTGTCAGCAAAGTTAGAAAACAGATAAACATTCTCCTTCCGAGGCCACAACTCAAGCAAATGCCACTTGCTTCCTAGGATCTGAAAAGCTGTGGCCTTGGGACCCTGGTCACATGCACCTCCTTTCCTCAACCCCATCAATTCCTTCAGTAT
>gene=chr20_416212-417212; species=bosTau
----------------------------AGTTCTTGCAGGTGAAAGAGAAACTG----------------TTTCAAGTTCTCCAGGTAAGTCAAAGCCAACCAAGAGTCCACGGCCTAAGGCACAGCTCCAGGTCAGGGGTGGAA-GGCGGAGC----AACCCAGAG-CCACTCC------------AACAACGGAAGAATGACAAGA---GGGGTCAGTAACCACATATGGCTGTTTATTTCATACAGGGCTCTGTACAAAATATTTACACATATTCTTTACAGAAT-AGTAAACCACTTGAAGGTAAAAACA-----CTTTCTTCTCATTGGCAGGGGCAATCCTCATGTCAGCAAAGCTATAAATCCTAAGAACTTTCTCCTTTCTAGGCCACAACAGAAGCAAATGCCACCTGCTTCCTGGAATCCAAAAAACCGTGGCCTTGGGACTCTGATCACACGCACCTCCCTACCTCTTCCCCATCACTTCCTTCAGTAT
>gene=chr20_416212-417212; species=calJac
CAGGCGGCACCTGGAGTGTGTCGGTCATACTTCTTGCAGATCAAATAGAAACAGCAGGACTATAGGTACTGCCCAAGGTCTCCTAGCCAGTCAAGGCCAACCAGGAGTCCACAGACCACAGCACAGTTCTGGGCCTGGGATGGAAGTTGGGAGCATCCAGATCAGAGTCCACTCCCACTGAGTGGTGGCCATGGACGGAATGACAG-AGAGGTAATTAGTAACCACATATGGCTGTTTATTTGATACATGGCTCTGTACAAAATATTTACACATATTCTTTACAGAATAAGTAAACCACCTGAAGGTAATTAGATAATGCTTTCTTCTCAATGGCAGGGAGAATCCTGGTGTCAGT-GAGTTATAAAAC----AAACATTCTCCTTCCAAGGCCACAGCTCAAGCAAATGCCGCTTGCTTCCCGGGATCTGAAAAGCTGTGG-CTTGGGACCCTGGTCACATGCACCTCCTTTCCTCGACCCCATCAATTCCTTCAGTAT
>gene=chr20_416212-417212; species=canFam
TAGGCAGCACCTGGAGTGTGTAGGTCATATCTCTTGCAAGCGAAACAGAAACAG---GACTGCAGGTGTTCCCCAGGCTCTTGGGGTAAGTCAAGGCCAACCAGGAGTCCCTCCACTCCAGCACAGTCCCAGGCCAGGGGAGGAAGGCAGGAGC----TGGCCAGAGTCCACCCCTCAGAATTGGTGCACAAGGACAGAGTGTCAGGA---GTGATTAGTAACCACATAAGGCTATTTATTTTATACAGGGCTCTGTACAAAATATTTACATGTATTCTTTACAGAAT-AGTAAACCACCGGAAGGTAAAAGGATAATGCTTTCTTCTCACTGGCAGGGAGAATCTTGACATCAGCAAAGCTACAAAACAAGCGAAC---CCCCTCTTTAGACCACAACAGACGCATGTGCCACTTGCTTTCTGGGAT-CCAAAGGCTGTGGCCCCGGGACCCTGATCCCATGCCCCTCCTTCCCTCTTCCCCATCAATTCCTTCAGTAT
>gene=chr20_416212-417212; species=equCab
TGGGCAGCAGCTGGACTGTGTAGGTCA---TACTTGCAGGTGAAATAGAAGCAG---GACTGCAGGTATTGCCCAAGCTCGCCA-GCAAGTCGAGGCCAACCAGGAGTCCACCGACCACGGCACAGTCCCAGG-CAGAGGGGGGAGGCGGGAGC----AGACCAGAGTCCACTCCCAACGAGAAGTGCATAAGGATGGAATGCCAGAA---GAGGTTAGTAACCACAATAGGCTATTTATTTCATACAGGGTTCTGTACAAAATATTTACACATACTCTTTACAGAAT-AGTAAACCATCTAAAGGTAAAAAGATAATGCTTGCTTCTCATTGGCAGGGAGAATCCTGATGTCAGCAAAACTGTAAAACAAATGAACTTTCTCCTTCCTAGGCCACAACAGAAGCAAATGCTACTTGCTCCCTGGGATCCCAAAAGCTGTGGCTCTGGGACCCTGACAACGTGCACCTGCTTGCC-CCTCCCCATCAGTTCCTTGAGTGT
>gene=chr20_416212-417212; species=gorGor
TGGGCTGCAGCTGGAGTGTGTGG-TCATAATTCTTGCAGATGAAACAGAAATAGCAAGACTGTAGGTACTGCCCAAGGTCTCCTAGCCAGTCAAGGCCGACCAGGAGTCCACAGACCATGGCACAGTTCTGGGCCTGACATGGAAGGTGGGAGCATCCAGATCAGAGACCATTCCCAC-GAGC-GTGGCCAAGGACGGAATGACAGAAGAGGTGATTAGTAACCACATATGGCTGTTTATTTAATACAGGGCTCTGTACAAAATATTTACACATATTCTTTACAGAATAAGTAAACCACCTGAAGGTAATTAGATAATGCTTTCTTCTCAATGACAGGGAGAATCCTGGTGTCAGCAAAGTTAGAAAACAGATAAACATTCTCCTTCCGAGGCCACAACTCAAGCAAATGCCACTTGCTTCCTAGGATCTGAAAAGCT-TGGCCTTGGGACCCTGGTCACATGCACCTCCTTTCCTCAACCCC-TCAATTCCTTCAGTAT
>gene=chr20_416212-417212; species=panTro
TGGGCTGCAGCTGGAGTGTGTGGGTCATAATTCTTGCAGATGAAACAGAAACAGCAAGACTGGAGGTACTGCCCTAGGTCTCCTAGCCAGTCAAGGCTGACCAGGACTCCACAGACCATGGCACAGTTCTGGGCCTGACATGGAAGGTGGGAGCATCCAGATCAGAGACCATTCCCACTGAGCGGTGGCCAAGGACGGAATGACAGAAGAGGTGATTAGTAACCACATATGGCTGTTTATTTGATACAGGGCTCTGTACAAAATATTTACACATATTCTTTACAGAATAAGTAAACCACCTGAAGGTAATTAGATAATGCTTTCTTCTCAATGACAGGGAGAATCCTGGTGTCAGCAAAGTTAGAAAACAGATAAACATTCTCCTTCCGAGGCCACAAGTCAAGCAAATGCCACTTGCTTCCTACGATCTGAAAAGCTGTGGCCTTGGGACCCTGGTGACGTGCACCTCCTTTCCTCAACCCCATCAATCCCTTCAGTAT
>gene=chr20_416212-417212; species=papHam
TGGGCAGCAGCTGGAGCGTGTGGGTCATACTTCTTGCAGATGAAATAGAAACAGCAGGACTGTAGATATTGCCCAAGGTCTCCTAGCTAGTCAAGGCCGACCACGA-TCCACAGGCCACGGCATAGTTCTGGGCCTGACATGG-----------------------------------------------------------------------------------------------------------------------------------------------------------------------------------TCTTCTCAATGACAGGGAGAATCCTGGTGTCAGCAAAGTTACAAAACAGATAAACATGATCCTTCCGAGGCCACAACTCAAGCAAATGCCACTTGCTTCCTAGGATCTGAAAAGCTGTGGCCTTGGGACCCTGGTCACATGAACCTCTTTTCCTCAACCCCATCAATTCCTTCAGTAT
>gene=chr20_416212-417212; species=ponAbe
TGGGCTGCAGCTGGAGTGTGTGGGTCATAATTCTTGCAGATGAAACAGAAACAGCAAGACTGTAGGTACTGCCCAAGGTCTCCTAGCCAGTCAAGGCTGACCAGGAGTCCACAGACCATGGCACAGTTCTGGGCCTGACATGGAAGGTGGGAGCATCCAGATCAGAGACCATTCCCACTGAGCGGTGGCCAAGGACGGAATGACAGAAGAGGTGATTAGTAACCACATATGGCTGTTTATTTGATACAGGGCTCTGTACAAAATATTTACACATATTCTTTACAGAATAAGTAAACCACCTGAAGGTAATTAGATAATGCTTTCTTCTCAATGACAGGGAGAATCCTGGTGTCAGCAAAGTTAGAAAACAGATAAACATTCTCCTTCCGAGGCCACAACTCAAGCAAATGCCACTTGCTTCCTAGGATCTGAAAAGCTGTGGCCTTGGGACCCTGGTCACATGCACCTCCTTTCCTCAACCCCATCAATTCCTTCAGTAT
>gene=chr20_416212-417212; species=rheMac
TGGGCAGCAGCTGGAGCGTGTGGGTCATACTTCTTGCAGATGAAATAGAAACAGCAGGACTGTAGATATTGCCCAAGGTCTCCTAGCCAGTCAAGGCCGACCACGA-TCCACAGGCCACGGCATAGTTCTGGGCCTGACATGGAAGGTGGGAGCATCCAGATCAGAGACCATTCCCACTGAGTGATGGGCAAGGACAGAATGACAGAAGAGGTGATTAGTAACCACATATGGCTATTTATTTGATACAGGGCTCTGTACAAAATATTTACACATATTCTTTACAGAATAAGTAAACCACCTGAAGGTAATTAGATAATGCTTTCTTCTCAATGACAGGGAGAATCCTGGTGTCAGCAAAGTTACAAAACAGATAAACATGATCCTTCCGAGGCCACAACTCAAGCAAATGCCACTTGCTTCCTAGGATCTGAAAAGCTGTGGCCTTGGGACCCTGGTCACATGAACCTCTTTTCCTCAACCCCATCAATTCCTTCAGTAT
>gene=chr20_424489-425489; species=hg19
tgaacctgggaggcggaggttgtagtgagctgagacagtgccattgcactccagcctgcaacaagagtgaaactctgtctttaaaaaaaaaaaaaaaaGGGAGGCATCTGTCCTATATGATCTCATCCAAACCAGCAGGCTAGGAAAAGGGAATGGACCGTGGGCATGTGCTTTTATCAAAACCACGCTGGCAGGCTACTGCTACCTGGGTATTGCAAGAATCTGTCCAGGGAGCAAGAATGCCAGCAGGAAAGCAGCCCCTTCAACAACAAAAGCCAGGCCAGAGCACAGTGCAGAAGAGGGAGGCAGCCAGCTTAGAGGCTCCTGTTCCCTTTAGCAATTCTCCTCTCTTCATGACCTAAAGGTGGAGTTGCCAGAGGAAGAAAAATAGGTCATCCATGTGAGGTTTGTTGCCCAGTTCCCTTCACTGTGAAAATTGAGACAACGGTCCTTCTTTTCTTTCTTCCTGAAATAAAGAGGTAATTTTAGGAATACATTCT
>gene=chr20_424489-425489; species=bosTau
--------------------------------------------------------------------------------------------AAATGTGAGATGCGTCTGTCCTATGTAGTCTCCTCAAGACCAGAGGAACAGGAAAAGGGACTGGATCACAGGTATGTGTGTTTATCAAAACCCAAATGGCAAGCTACTGCTACACAAGAATTACAAGAGCCTTTCTGGGAACCATGATTGTAAACAGGAGGG-ATGCCCTCTAACAACAAAATCCAAGCCAGAGCAGGGCTCAGAAGAGTGAGGCAATGGGTTTTGAGACTCTTGTTCCCTCTAGCAACTCTCCTCTCTTCAAGACTTAGAGGTGGAGTTGCGAAAGGAAGGGAAACAGAT---------GAGGTCTGCTACCCAGTTGCCTTCACTGTGAAAGTGGAGACAGTTGTCATTCTT---AGTATTTCTGGAATGGACAGACAATTTTAGTAACAGACTCT
>gene=chr20_424489-425489; species=calJac
tgatcccaggagatggaagctgcagtgaactgagacagtgccattgtactccatccttcaataagagcaaaactctgccttaaaaaaaaaaaaaGAGAGACAGGCATCTGTTCTTTGTGATCTCATCTGAAACAGCAGGCTAGGAAAAGGGGACGGACCCTGGGCATGTGCTTTTATCAAAACCACGCTGGCAGGCTACTGCTACCTGGGGATCTCAAGAGCCTATCCAGGGAGCAAGAATGCCAGCAGGAAAGCAGCCCCTTCAACAACAAAAGCCAGGCCAGAGCATAGTGCAGAAGAGGGAGGCAGGGAGCTCAGAGGCTCCTGTTCCCTTTAGCAATTCTCCTCCCTTCATGACCTAAAGGTGGAGCTGCCAGAGGAAGAAAAATAGGTCATCCATGTGAGGTTTGTTGCCCAGTTCCCTTCACTGTGAAAACTGAGACAATGGTCCTGCTTTTCTTTCTTCCTGAAATGAAGAGG--------------------
>gene=chr20_424489-425489; species=canFam
------------------------------------------------------------------------------------------------------GGCACCTG-CCTGTGTGGTCTCATCCAAACCAGCAGGACAGGG-AAGGGACTGGGCCACGGGCAGACATTTTTGTCAAAAGCAAGTGGGCAGGCTACCGCTATACCAGAATCATAAGTGTCTCCA--GGGAGCAAGGGCATAAGCAA----------GATTTAAGAGCAAAATCCAAGCCGGGGCAGGTTTTGGAAGAACGAAGCAATGGGTTTAGA----------------AGCAATTCTCCCTTCTTCGTGATCTAAAGGCAAGGCTGTCAAAGGATGAGAAATGGATCCTTAACACGAGGTTTATTGCCCAGCTTCCTTCGTTGTGAGCACGGAGACCATGGTCCTTCCTCTCAGGTGTTCTGGAAT-GGGAAACAATTTTTCTAACAGACCCT
>gene=chr20_424489-425489; species=equCab
-------------------------------------------------------------------------------------------------------GCATCTGTCCTGTGCAGTTTCATTCAAACCAGCAGGACAGAGAAAGGAACCTGACCATGGACATATGTTTTTATCAAAACCAAGATGGCAGGCAACCGCTACACAGGAATCACAAGAGCCTCTCCTGAGAGCAGGGATGTAGGCAAGGAAGAAGGCCCTTTAACAACAAAATCCAAGCCGGAGCAGGGCACTGAGAAGGGGAGCAGTGGGTTTGGAAGCTCTTGTTCCCTTTAACACTTCTCCTCTCCACATGACCTAAAGGTGGAGCTGTCAAAGGATGAGAGATAGATCATAAACATGAGGTTTGCTGCCCAGTTTCCTTCACTGTGGAAACGGAGACAACGGTCTTTCTTCTCATTCTTCCTGGAATGGGGAGGCAATTTTAGGAACAGGCCTT
>gene=chr20_424489-425489; species=gorGor
tgaacctggga---------------------------------------------------------------------------------------------------------------------------------------------------------------------------------------------------------------------------------------------------------------------------------------------------------------------------------------------------------------------------------------------------------------------------------------------------------------------------------------------------------
>gene=chr20_424489-425489; species=panTro
tgaacctgggaggcggaggttgtagtgagctgagacagtgccattgcactccagcctgcaacaagagtgaaactctgtctttaaaaaaaaaaaaaaaaGGGAGGCATCTGTCCTATATGATCTCATCCAAACCAGCAGGCTAGGAAAAGGGAATGGACCGTGGGCATGTGCTTTTATCAAAACCACGCTGGCAGGCTACTGCTACCTGGGGATTGCAAGAATCTGTCCAGGGAGCAAGAATGCCAGCAGGAAAGCAGCCCCTTCAACAACAAAAGCCAGGCCAGAGCACAGTGCAGAAGAGGGAGGCAGCCAGCTTAGAGGCTCCTGTTCCCTTTAGCAATTCTCCTCTCTTCATGACCTCAAGGTGGAGTTGCCAGAGGAAGAAAACTAGGTCATCCCTGTGAGGTTTGTTGCCCAGTTCCCTTCACTGTGAAAACTGAGACAACGGTCCTTCTTTTCTCTCTTCCTGAAACGAAGAGGTAATTTTAGGAATACAttct
>gene=chr20_424489-425489; species=papHam
tgaacccgggaggcggaggtcatagtgagctgagacagtgccattgcactccagcctgcaacaagagtgaaactctgtcttt---aaaaaaaaaaaaaGGGAGGCATCTGTCCTATGTGATCTCATCTAAACCAGCAGGCTAGGAAAAGGAAATGGACCGTGGGCATGTGCTTTTATCAAAACCACGCTGGCAGACTACTGCTACCTGGGGATTGCAAAAGTCTGTCCAGGAAGCAGGAATGCCAGCAGGAAAGCAGCCCCTTCGACAACAAAAGCCAGGCCAGAGCACAGTCCAGAAGAGGGAGGCAG-GAGCTCAGAGGCTCCCGTTCCCTTTAGCAATTCTCCTTTCTTCACAACGTAAAGGTGGAGCTGCCAGAGGAAGAAAAATAGGTCATCCATGCGACATTTGTTGCCCAGTTCCCTTCACTGTGAAAACTGAGACAACGGTCCTTCTTTTCTTTCTTCCAGAAATGAAGAGGTAATTTTAGGAATCTATTCT
>gene=chr20_424489-425489; species=ponAbe
tgaacccgggaggtggaggttgtagtgagctgagacagtgccattgcactccagcctgcaacaagagcagaactctgtctttaaaaaaaaaaaGGGGGGGGGGGCATCTGTCCTATGTGATCTCATCCAAACCAGCAGGCTAGGAAAAGGGAATGGACCGTGGGCATGTGCTTTTATCAAAACCACGCTGGCAGGCTACTGCTACCTGGTGATTGCAAGAGTCTGTCCAGGGAGCAAGAATGCCAGCAGGAAAGCAGCCCTTTCAACAACAAAAGCCAGGCCAGAGCACAGTGCAGAAGAGGGAGGCAGCCAGCTTAGAGGCTCCTGTTCCCTTTAGCAATTCTCCTCTCTTCATGAGCTAAAGGTGGAGTTTCCAGAGGAAGAAAAATAGGTCATCCATGTGAGGTTTGTTGCCCAGTTCCCTTCACTGTGAAAACTGAGACAACGGTCCTTCTTTTCTTTCTTCCTGAAATGAAGAGGTAATTTTAGGAATACATTCt
>gene=chr20_424489-425489; species=rheMac
tgaacccgggaggcggaggttatagtgagctgagacagtgccattgcactccagcctgcaacaagagtgaaactctgtctttaaaaaaaaaaaaaaaaGGGAGGCATCTGTCCTATGTGATCTCATCCAAACCAGCAGGCTAGGAAAAGGGAATGGACCGTGGGCATGTGCTTTTATCAAAACCACACTGGCAGACTACTGCTACCTGGGGATTGCAAAAGTCAGTCCAGGAAGCAGGAATGCCAGCAGGAAAGCAGCCCCTTCAACAACAAAAGCCAGGCCAGAGCACAGTCCAGAAGAGGGAGGCAGTGAGCTCAGAGgctcctgttccctttagcaattctcctttcttcacaacctaaaggtggagTTGCCAGAGGAAGAAAAATAGGTCATCCATGCGACATTTGTTGCCCAGTTCCCTTCACTGTGAAAACTGAGACAACGGTCCTTCTTTTCTTTCTTCCAGAAATGAAGAGGTAATTTTAGGAATATATTCT
>gene=chr20_425193-426193; species=hg19
ATTCACCACCTCTAGGCCAGGAGAAATTATTTTTGGTTCAGGCTTTCACAGTGGGGGTCTGAAAGTGACCAGTCAAGAAAAGGATGACTCAGCAAAAGGAGAGCTCTGAAGGTCCCTGAGGCGGCAGGGTCCAGCATATTAGGTCACATGGTATGACCTGGAACAGATACAGTCTTTCCAAATGTGGCAGGACCGGGAGAGCTTCTCACCAGGAGGGAACCGCCGCAATGACCGCCGGACGTCCAGCAACACTTGTTGGTAGTCCTTGCTCATCTGCCGTAGGTTCTTCCCTATTGAAGGAAAAGGCACGTTATTGCAGGAATGCCTGAGAAGCCAGACCAGAAGCAAAACATTCTGGGATGACACAAAAGGCCTAGAGGGCACATGTCAGCTTCTCCTGAAGAGGATGATATGACTCAAGATACAACATTTGGCAGGGAATCCCTAGTTTGGTTCCAAACATTATGTTTCCTGCAAGTCACAATGACCCTAAGAGAAGG
>gene=chr20_425193-426193; species=bosTau
ATTTACCACCTCTAAGCCAAGAGAAATTATTTTGGGCTcagGCCTTCACAGTGGGGTTCTGAATG-GA--AGTCAGTGAGAGAAGGACTCAGCAGACTGGGAGCACGACGGATCCCTAAGGAGGAAGGGTCCTGGATGT--GGCCATGTTCTGTG----AGGATGTAAAGGT----CTCGGG------AAGACCACCAGTGTGTCTCACCAGGCGGGAACCGCCGTAAAGACCGCCGGACGTCCAGGAGCACTTGTTGGTAGTCCTTGCTCATCTGTCGTAGGTTTTTCCCTATTGGAGGAGAAGAAACGTTATTGTAGGAATGTCTGGGAACCAACAGCAGGAGCAAGACATCCTGGCATGACACAAAAGGCCTGGAAGACATACTCAGGCTTTTCCTGAAGTG---GACATGACTCAAGATACAACATTTGGAGAGGAATCCCTGGTTTAGTTCCAAACATGCTGTTTTATGCAAGTCATGATGACCGTGAGAGGAGG
>gene=chr20_425193-426193; species=calJac
ATTCACCACCTCTAGGCCAGAAGAAATTATTTTTGGTTCAGGCTTTCACAGTGGGGGTCTGAAAGTGACCAGTCAACAAAAGGATGATTCAGCAAACGGAGAGTTCTGAAGGTCCCTGAGGAGGCAGGGTCCAGCATATTAGGACACGTGGTATGACCTGGGACAGATACAGTCTTTCCAAATGTGGCAAGACTGGGAGAGTCTCTCACCAGGAGGGAACCGCCGCAATGACCGCCGGACGTCCAACAACACTTGTTGGTAGTCCTTGCTCATCTGCCGTAGGTTCTTCCCTATTGAAGGAAAAGGAACGTTATTGCAGGAACACCTGAGAAGCCAGACCAGAAGCAAAACATTCTAGGATGACATGAAAGGTCTAGAGGACACATGTCAGCCTCCCCTGAAGAG---GATATGACTCAAGAAACAACATTTGGCAGGGAATCCCTAGTTTAGTTCCAAACATCATGTTTCATAAAAGTCACAATGACCCTAAGAGAAGG
>gene=chr20_425193-426193; species=canFam
ATTCACCACCTCTAGGCCAAGAGAAATTACTCTGGGCTCAGGCTTTCCCAGTGGGAGTCTGAACATGG--AGTCGGTAAGAGAACGTCCCAGCAGCCTGAGAGTACAAGGGGTCCCTGAGGGGGCAAGGTCCTG--TGCCAAGTCACAGCA---G----G-----------------TTGGGAGGGACAGAGCCAGGGAAGCGTCTCACCAGGTGGGAACCGCCTTAAAGATCGCCTGACGTCCAGCAGCACTTGCTGGTAGTCCTTGCTCACCTGCCGCAGGTTCTCCTCTGTGGGACAAAAAGGCACGTTATTGCAGGAACACCTGGGAAGCCAGACTGGGGCAAAAACATTCTGGTCTGACACCACAGGCCCAAAGGACCTACTTCAGCTTTTTCTGAAGAG---GACATGACACAAGAG--AACCTTTGGAGAGGAGTCCCTA-TTTAGTTCCAAACGTGCTATTTCATTTGAGTTACAGTGACCATGAGAGGAGG
>gene=chr20_425193-426193; species=equCab
ATTCATCACGTCTAGGCCAAGAGAGACTAGTTCTGGCTCAGGCTTTCGCAGTGAGGGTCTGAACACAA--AGTCAATAAAAGAATGACTCAGCAGACCAGGAATACAAAGGGTCCCTGAGGAGGCCGGGTCCTGCACGTTAGGTCACTG-G---G----GGAAA-----CTC----CCTGGGGGTGGCAAGACTGCCAGAGCTCCTCACCAGGAGGGAAGCGCCGTAAGGACCGCCTGACGTCCAGCAGCACCTGTTGGTAGTCCTTGCTCATCTGTCGTAGGTTCTGCTCTGTCAGAGGAAAAGAAACGTTATTGTAGGAACGTCTGGGAAACCAGGTTAGGAACAAAACATTCTGGTATGACACCAAAGGCATGGAGGACGTACTTCAGCTTGTCCCGAAGAT---GACATGACTCATGACTCAACATTTGGAGAGGAATCCCCGATTTAGTTCCAAACATGCTGTTTGATGCAAATCATGATGGCCGTAAGAGGAGG
>gene=chr20_425193-426193; species=gorGor
ATTCACCACCTCTAGGCCAGGAGAAATTATTTTTGGTTCAGGCTTTCACAGTGGGGGTCTGAAAGTGACCAGTCAAGAAAAGGATGACTCAGCAAAAGGAGAGCTCTGAAGGTCCCTGAGGAGGCAGGGTCCAGCATATTAGGTCACATGGTATGACCTGGAACAGATACAGTCTTTCCAAATGTGGCAGGACCGGGAGAGCTTCTCACCAGGAGGGAACCGCCGCAACGACCGCCGGACGTCCAGCAACACTTGTTGGTAGTCCTTGCTCATCTGCCGTAGGTTCTTCCCTATTGAAGGAAGAGGCACGTTATTGCAGGAATGCCTGAGAAGCCAGACCAGAGGCAAAACATTCTGGGATGACACAAAAGGCCTAGAGGGCACATGTCAGCTTCTCCTGAAGAGGATGATATGACTCAAGATACAACATTTGGCAGGGAATCCCTAGTTTAGTTCCAAACATTATGTTTCCTGCAAGTCACGATGACCCTAAGAGAAGG
>gene=chr20_425193-426193; species=panTro
ATTCACCACCTCTAGGCCGGGAGAAATTATTTTTGGTTCAGGCTTTCACAGTGGGGGTCTGAAAGTGACCAGTCAAGAAAAGGATGACTCAGCAAAAGGAGAGCTCTGAAGGTCCCTGAGGAGGCAGGGTCCAGCATATGAGGTCACATGGTAGGACCTGGAACAGATACAGTCTTTCCAAATGTGGCAGGACCGGGAGAGCTTCTCACCAGGAGGGAACCGCCGCAGCGACCGTCGGACGTCCAGCAACACTTGTTGGTAGTCCTTGCTCATCTGCCGTAGGTTCTTCCCTATTGAAGGAAAAGGCACGTTATTGCAGGAATGCCTGAGAAGCCAGACCAGAAGCAAAACATTCTGGGATGACACAAAAGGCCTAGAGGGCACATGTCAGCTTCTCCTGAAGAGGATGATATGACTCAAGATACAACATTTGGCAGGGAATCCCTAGTTTAGTTCCAAACATTATGTTTCCTGCAAGTCACAATGACCCTAAGAGAAGG
>gene=chr20_425193-426193; species=papHam
ATTCACCACCTCTAGGCCAGGAGAAATTATTTTTGGTTCAGGCTTTCACAGTGGGGGTCTGAAAGTGACCAGGCAACAAAAGGATGACTCAGCAAAAGGAGAGTTCTGAAGGTCCCTGAGGAGGCAGGGTCCAGCATACTAGGTCACATGGTATGACCTGGGACAGATACAGTCTTTCCAAATGTGGCAGGACCGCGAGAGCTTCTCACCAGGAGGGAACCGCCGCAATGACCGCCGGACGTCCAGCAACACTTGTTGGTAGTCCTTGCTCATCTGCCGTAGGTTCTTCCCTATTGAGGGAAAAGGAATGTTACTGCAGGAATGTCCAAGAAGCCAGACCAGAAGCAAAACATTCTAGGATGACGCAAAAGGCCTAGAGGACACATGTCAGCTTCTCCCAAAGAGTAGGATATGACTCAAGATACAACATTTGGCAGGGAATCCCTAGTTTAGTTCCAAACATTATGTTTCCTGCAAGTCACAATGACCCTAAGAGAAGG
>gene=chr20_425193-426193; species=ponAbe
ATCCACCACCTCTAGGCCAGGAGAAATTATTTTTAGTTCAGGCTTTCACAGTGGGGGTCTGAAAGTGACCAGTCAAGAAAAGGATGACTCAGCAAAAGGAGAGCTCTGAAGGTCCCTGAGGAGGCAGGGTCCAGCATATTAGGTCACATGGTATGACCTGGAACAGATACAGTCTTTCCAAATGTGGCAGGACCGGGAGAGCTCCTCACCAGGAGGAAACCGCCGCAACGACCGCCGGACGTCCAGCAACACTTGTTGGTAGTCCTTGCTCATCTGCCGTAGGTTCTTCCCTATTGAAGGAAAAGGAACGTTATTGCAGGAATGCCTGAGAAGCCAGACCAGAAGCAAAACATTCTGGGATGACACAAAAGGCCTAGAGGGCACATGTCAGCTTCTCCTCAAGAGGAGGATATGACTCAAGATACAACATTTGGCAGGGAATCCCTAGTTTAGTTCCAAACATTACGTTTCCTGCAAGTCACAATGACCCTAAGAGAAGG
>gene=chr20_425193-426193; species=rheMac
ATTCACCACCTCTAGGCCAGGAGAAATTATTTTTGGTTCAGGCTTTCACAGTGGGGGTCTGAAAGTGACCAGGCAACAAAAGGATGACTCAGCAAAAGGAGAGTTCTGAAGGTCCCTGAGGAGGCAGGGTCCAGCATACTAGGTCACATGGTATGACCTGGGACAGAT--AGTCTTTCCAAATGTGGCAGGACCGCGAGAGCTTCTCACCAGGAGGGAACCGCCGCAACGACCGCCGGACGTCCAGCAACACTTGTTGGTAGTCCTTGCTCATCTGCCGTAGGTTCTTCCCTATTGAGGGAAAAGGAACGTTACTGCAGGAATGTCCAAGAAGCCAGACCAGAAGCAAAACATTCTAGGATGACGCAAAAGGCCTAGAGGACACATGTCAGCTTCTCCCAAAGAGTAGGATATGACTCAAGATACAACATTTGGCAGGGAATCCCTAGTTTAGTTCCAAACATTATGTTTCCTGCAAGTCACAATGACCCTAAGAGAAGG
>gene=chr20_431151-432151; species=hg19
AAAATATGTCAAAAACACAAGAAATGTTACACAAGACAACACCAAACGTCACAAGGCAGTAGACTATAATTGTCAAAAAAGGTGCATGCAGACAATAATGGCCAAGAGCTCAAAGAGACTGCAGTGGGTCAGGGCCAAGCTAACCTGAGAAGTGTACCTTAAAAAGGAAGAGGAGCAAAACTCTCTTGACATGCTTAATTGTGATGTTTAATGAACATCCTTGCAGTGTAAGACGACCTTTTTAAAATACATTCTTggccggggacggtggctcacgtctgtaatcccagcactttgggaggccaaggcaggcagatcacctgaggtcaggagttcgagaccagcctggccaacatggtgaaaccctgtctctactttaaaaatacaaaaaactagccgggcatggtggcaggcgcttgtggtcccagctactcaggaggctgaggcaggagaatcgcttgaacctgcaaggtggaggttatagtgagccgagatagcgt
>gene=chr20_431151-432151; species=bosTau
------------AAACACAAGAAAAGTTAAACTCTTCAACACTGAATGTCACATAGCAGTGCACTGTAATCGTCC-----------TGCAGACA-------CCAACAGTTC----AGACAGCTGTGGGTCAG-GCAAA-----ATGGAAAAGTGAAATTTAAAAAGAAAGG-----------------------------------------------------------------------------------------------------------------------------------------------------------------------------------------------------------------------------------------------------------------------------------------------------------------------------------------
>gene=chr20_431151-432151; species=calJac
AAAGTAAGTC-AAAACACAAGAAACGTTACACAAGACAACACCAAATGTCAC-AGACAGTAGATTATAACTGTCAAAAAAGGTGCGTGCAAACAATAATGATAAAGAGCTCAAAGAGACTGCAATGGGTCAGGGCCAAGCTAACCTGAGAAGTGTACCTTAAAAAGGAAAAGAAGCAAAACTCTCTTGGCATGCTTAACTGTGATGCTTAACGGACATCCTTGCAGTAAAAGATGACCCTTCTAAAATAAATTCTCagctgggagtggtggctcacgcctgtaatccgagcactttgggaggctaaggcaggcagatcacctgaggtcaggagtctgagaccagcctggccaacatgctgaaaccccatctctac--taaaaatacaaaaaactagctgggcatggtagcaggtgcctataatcccggctactcaggaggctgaggcaggagaatcacttgaacccaggaggtggaggttacagtgagccaagatcgtgc
>gene=chr20_431151-432151; species=canFam
------------AAACACAAGAAAAGTTAAACAAAACAATACCAAATGTTATCAAACAGTGTAGTACAAGTCCCCAAAAAAGG------------------------------------------------------------TCTGAAGAGTGCAATTTCAAAAGGAAG------------------------------------------------------------------------------------------------------------------------------------------------------------------------------------------------------------------------------------------------------------------------------------------------------------------------------------------
>gene=chr20_431151-432151; species=equCab
------------AAACACAAGAAAAGTTTAAAAAGACCTCACCGAATGTCACAAAGCAGTGCACTCTAACTTCCAAACAAAGGATGTGCAGACT-------CCAGGAGCTC--AGAGACTGCTGTGGGTCGG-GTTGA-----ACTCAAAAGTGCAATTTGAAAAGCAAGG-----------------------------------------------------------------------------------------------------------------------------------------------------------------------------------------------------------------------------------------------------------------------------------------------------------------------------------------
>gene=chr20_431151-432151; species=gorGor
---------------------------------------------------------------------------------------------------------------------------------------------------------------------------------------------------------------------------------------------------------------------------gtggctcacgtctgtaatcccagcactttgggaggccaaggcaggcagatcacctgaggtcaggcgttcgagaccagcctggccaacatggtgaaaccctgtctctactttaaaaatacaaaaaactagccgggcatggtggcaggcgcctgtggtcccagctactcaggaggctgaggcaggagaatcgcttgaacccgcaaggtggaggttatagtgagccgagatagcat
>gene=chr20_431151-432151; species=panTro
--------------------------------------------------------------------------------------------------------------------------------------------------------------------------------------------------------------------------------------------------------------------------ggtggctcacgtctgtaatcccagcacttgggagggccaaggcaggcagatcacctgaggtcaggagttcgagaccagcctggccaacatggtgaaaccctgtctctactttaaaaatacaaaaaactagccgggcatggtggcaggcgcctgtggtcccagctactcaggaggctgaggcaggagaatcgcttgaacccgcaaggtggaggttatagtgagccgagatcgcgt
>gene=chr20_431151-432151; species=papHam
AAAATATGTCAAAAACACAAGAAACATTACACGAGACAACACCAAATGTCACAAGGCAGTAGACTATAATTGTCAAAAAAGGCGCGTGCAGACAATAATGACCAAGAGCTC--AGAGACTACAGTGGGTCAGGGCCAAGCTAACCTGAGAACTGTACCTTAAAAAGGAAGGGGAGCAAAACTCTCTTGACATGCTTAATTGTGATGTTTAATGGACATCCTTGCAGTACAAGACAACCTTTTTAAAATAAATTCTCggccggggac-------------------cccagtactttgcggggccaaggcaggcagatcacctgaggtcaggagtttgagaccagcctggccaacatggtgaaaccctgtctctactttaaaaatacaaaaaactagcaaggcatagtggcgggcgcctgtggtcccagctagtcagaaggctgaggcaggagaatcgcttgaacccgcaaggtggaggttacagtgagctgagagagcgt
>gene=chr20_431151-432151; species=ponAbe
AAAATATGTCAAAAACACAAGAAATGTTACACAAGACAACACCAAACGTCACAAGGCAGTAGACTATAATTGTCAAAAAAGGTGCGTGCAGACAATAATGGCCAAGAGCTCAAAGAGACTGCAGTGGGTCAGGGCCAAGCTAACCTGAGAAGTGTACCTCAAAAAGGAAGAGGAGCAAAACTCTCTTGACATGCTTAATTGTGATGTTTAATGGACATCCTTGCAGTGTAAGACGACCTTTTTAAAATACATTCTTggccggggacggtgactcacgtctgtaatcccagcactttgggaggccaaggcaggcagatcacctgaggtcaggagttcgagaccagcctggccaacatggtgaaaccctgtctctactttaaaaatacaaaaaaccagccgggcatggtggagggtgcctgtggtcccagctactcgggaggctgaggcaggagaatcacttgaacccgcaaggtggaggttatagtgagctgagatagcgt
>gene=chr20_431151-432151; species=rheMac
AAAATATGTCAAAAACACAAGAAACATTACACGAGACAACACCAAATGTCACAAGGCAGTAGACTATAATTGTCAAAAAAGGCGCGTGCAGACAATAATGACCAAGAGCTC--AGAGACTACAGTGGGTCAGGGCCAAGCTAACCTGAGAACTGTACCTTAAAAAGGAAGGGGAGCAAAACTCTCTTGACATGCTTAATTGTGATGTTTAACGGACATCCTTGCAGTGCAAGACAACCTTTTTAAAATAAATTCTCggccggggacagtggttcacgtctgtaatcccagtactttgcggggccaaggcaggcagatcacctgaggtcaggagtttgagaccagcctggccaacatggtgaaaccctgtctctactttaaaaatacaaaaaactagcaaggcatggtggcgggcgcctgtggtcccagctagtcaggaggctgaggcaggagaatcgcttgaacccgcaaggtggaggttatagtgagccgagatagcgt
>gene=chr20_435109-436109; species=hg19
tagtagagacagggtttcaccatgccaggctggtctcgaactcctgacctgaagtgatctgcctgcctcaggctcccaaagtgctgggattataggcatgagccatcaggtctggccCATTATTAACATAAATTAAAGTTGGTACTAATAAGTCACAGGTGAGCTACCTATGAGACCTGAAACGTAAAACCCACATAAACAGAGGCACTAGCTGGTTTGGAGCCATGTGCAATTGGAAGTGCGACAGAAAGATAATAGGAGTAACTTTTCACCTCGGTAAACCTGTCCTCCTGGCTTGACTGCTGTTTCCTGGTAACCTAGtagggtgaccatttgtcctcatctgtctgagatcttcctggtttatacctagagtcctggcacaattgttcacagcaaaccctttctgctccctgtattctcaaatatgtcccagtttggaagccaaattaaatggttaccTACCTAGAAATCATTAAAAATAAAACCCCTTCTGGGca
>gene=chr20_435109-436109; species=bosTau
-----------------------------------------------------------------------------------------------------------------------------------------------------------------------------------TGACAT--AAACTTTATAAACTCAGGCACCGACTGTTTTGAAGTTCCATGCAATTGGAGATGCGATAGGA-------CAGGATGCTTTTTCACCCAGGTAAACCTGTTCTCCTGGCTAGACTGTTGTTTCCTGGTGACCTAGTAGG-TGA--ATCTGCTCCAGGCAGTCTGAGAGATTTCTAGTTTACATCTATAGTTCCGGCATAACTGTTCATAGCAAACCCCTCCTCCCATCTGCACTCCTAGAAATGTCCCAGGTT-GATGCTAAATTCAATCGTTATCTATCTAGAAATCAGGAAAAACCAAGTCCC---------
>gene=chr20_435109-436109; species=calJac
tagtagaggcagggtttcaccatgccacgctggtctcaaacttctgacctcaagtgatctccctgcctcagcctcccaaaatgctgggattaaaggcacgagccattacatccggccCATTATTAACATAAATGAAAGTTGGTACTGGTAAGTCACAGGTGAGCTACCCATGAGACCTCAAACATAA---CCACATAAACAGAGGCACCACCTGGTTTGGAGTCACGTGCAATTGGAGGTGCGACAGAAAAATAATACAAGTGACTTTTCACCGCGGTAAACCCACACTCCTGGCTTAACTGTTGTTTCCTGGTGACCTAGCA-ggtga-catttgttctcatttgtctgagatcttcctggtttatacatagagttctggcataattgttcacagcaaaccctttctgctccctgtactctcaaatatgtcccagtttggatgccaaattaaatggttacctaCCTAGAAATCATTAAAAATAAAACCCCTTctgagca
>gene=chr20_435109-436109; species=canFam
----------------------------------------------------------------------------------------------------------------------------------------AGTTGGGACTAATGGTCCT--GGTTACCTACCCATGACAACTGTGACATACAAACCATACAAACA-AGGCATC-ACTGGCTTGGAGTCCTGTGCACCTGGAGGTGCGGTAGGAACAGCACACAGGTGACTCTTCACCCAGGTAAACCTGTTCTCCTGGCTATACTGTTATTTCCTGGTAGCCTAGtaggatgatcatctgttccagtttgtctgagagattcctggtttatgtctatagtcttggcataattatcca-cagaaccccctcctgctaactgcattctcagaaatgtccaagtttggatactaaattaaatggtaatctaTCTAGAAATCATGAAAAATCAAGTCTCT---G----
>gene=chr20_435109-436109; species=equCab
------------------------------------------------------------------------------------------------------------------GCATAGTATTAACACAAATGAAAACTGGTACTAATGGTCCT--GGTTACCTACCTCAGAGAGCTGCGACATATAAATCATATAAACAGAGGCACCAACTGGTTGGGAGTCACATGCAAGTGGAGGTGCGACAGGAAAATAGCACAGGTGACTTTTCACCCAGGTAAACCTGTTTTCCTGGCTAGAC-GTTATTT-CTGGTAATCTAGtagggtgaccatctgttccagtttgtctgagacattcctggtttacgcctataatcttggcataattgttcagaggaaactcctcctgctatccgcgctctcaaaaatgtcccagtttggatgctacattggatggtaatctaCCTAGAAATCATGAAAAATCAAGTCC----------
>gene=chr20_435109-436109; species=gorGor
--------------------------------------------------------------------------------------------------------------------------------------------------------------------------------------------------------------------------------------------------------------------------------------------------------------------------------------------------------------------------------------------------------------------------------------------------------------------------------------------------------------------
>gene=chr20_435109-436109; species=panTro
tagtagagacagggtttcaccatgccaggctggtctcgaactcctgacctcaagtgatctgcctgcctcaggctcccaaagtgctgggattataggcatgagccatcaggtccggccCATTATTAACATAAATTAAAGTTGGTACTAATAAGTCACAGGTGAGCTACCTATGAGACCTGAAACGTAAAACCCACATAAACAGAGGCACTAGCTGGTTTGGAGCCATGTGCAATTGGAGGTGCGACAGAAAGATAATAGGAGTAACTTTTCACCTCGGTAAACCTGTCCTCCTGGCTTGACTGCTGTTTCCTGGTAACCTAGtagggtgaccatttgtcctcatctgtctgagatcttcctggtttatacctagagtcctggcacaattgttcacagcaaaccctttctgctccctgtattctcaaatatgtcccagtttggaagccaaattaaatggttaccTACCTAGAAATCATTAAAAATAAAACCCCTTCTGGGca
>gene=chr20_435109-436109; species=papHam
tagtagagatggggtttcaccatgccaggctggtcttgaactcctgacctcaagtgatctgcctgcctcagcctcccaaagtgctgggattataggcatgagccatcacatccggccCATTATTAACATAAATTAAAGTTGGTACTAGTAAGTCACAGGTGAGCTACCTACGAGACCTGAAACATAAAAACCACATAAACAGAGGCACTAACTGGTTTGGAGTCATGTGCAATTGGAGGTGCCACAGAAAGATAATACAAGTGACTTTTCACCTCGGTAAACCTGCCCTCCTGGCTTCACTGCTGTTTCCTGGTAACCTAGtagggtgaccatttgttctcgtttgtctgagatcttcctggtttatacctagagtactggca-aattgttcacagcaaaccctttttgttccctgtactttcaaatatgtcccagtttggatgccaaattaaatggttacctaCCTAGAAATCATTAAAAATAAAACCCCTTCTGGGca
>gene=chr20_435109-436109; species=ponAbe
tagtagagatggggtttcaccatgccaggctggtctcgaactcctgacctcaagtgatctgcctgcctcagcctcccaaagtgctgggattacaggcatgagccatcacgtccggccCATTATTAACATAAATTAAAGTTGGTACTAATAAGTCACAGGTGAGCTACCTATGAGACCTGAAACACAAAAACCACATAAACAGAGGCACTAACTGGTTGGGAGCCATGTGCAATTGGAGGGGCGACAGAAAGATAACAGAAGTAAC-TTTCACCTCGGTAAACCTGTCCTCCTGGCTTGACTGCTGTTTCCTGGTAACCTAGtaggatgaccatttgtcctcatttgtc--agatcttcctggtttctacctagagtcctggcacaattgttcacagcaaaccctttctgctccctgtattctcaaatatgtcccagtttggaagccaaattaaatggttacctaCCTAGAAATCATTAAAAATAAAACCCCCTCTGGGca
>gene=chr20_435109-436109; species=rheMac
tagtagagatggggtttcaccatgccaggctggtcttgaactcctgacctcaagtgatctgcctgcctcagcctcccaaagtgctgggattataggcatgagccatcacatccggccCATTATTAACATAAATTAAAGTTGG---TAGTAAGTCACAGGTGAGCTACCTACGAGACCTGAAACATAAAAACCACATAAACAGAGGCACTAACTGGTTTGGAGTCATGTGCAATTGGAGGTGCGACAGAAAGATAATACAAGTGACTTTTCACCTCGGTAAACCTGCCCTCCTGGCTTCACTGCTGTTTCCTGGTAACCTAGtacggtgaccatttgttctcgtttgtctgagatcttcctggtttatacctagagtactggca-aattgttcacagcaaaccctttttgttccctgtactttcaaatatgtcccagtttggatgccaaattaaatggttacctaCCTAGAAATCATTAAAAATAAAACCCCTTCTGGGca
>gene=chr20_436149-437149; species=hg19
ACgtggctcatgcttataatcccagcactttaggaagccgacgtgggcagattgcttgaccccaggatttggagagcaaccagcctgcacaacatggcaaaaccttgtctctacaaaaaataggtgggcgtgacggcgtgcacctgtaattccagctgcttaggaggcagaggcgggttgtagtgaggcatgattgtgccactgcactccagcctgggtgatagagtaagactctgtctcaaaaacaaaaaaaaaTCTCCAATTTCTTCTGTCAGCATAACACCTAGTCAATTGTTCATGAGATGTGTCAAGCTCTTGACTCAGGTGTGTCCTttcatccattcatccattcatccattcatccGCCTGCCCATTTGTCCAGtcattcatcagtctgtcacttaatgggtgtctacttgtactaagcactgtactggggataaaaagatgaattactccctcccagcccttgaagggctcacagtagggacacaaacaat
>gene=chr20_436149-437149; species=bosTau
-------------------------------------------------------------------------------------------------------------------------------------------------------------------------------------------------------------------------------------------------------------AATTCCCAA-----TCAATCAGCACAGCACTAAAATGTTTATTTACAAGGTGCTTCAAGCTCTTGGCTTGGACATGTCATACCATCCATGCACCT----------------ACCTGTGCATTTATCCATTCATTTATCAACCTGTCATTTAATGAGCAACTACTCATAGTAAGCACCAGGCTG----------------------------------------------------------------
>gene=chr20_436149-437149; species=calJac
ACAtggctcacgcctataatcccagcactttaggaagccaaggtgggcggattgcttgagcccaggatttccagaccaaccagcctgggcaacatggcgaaaccttgtctctaaaaaaaatagctgggcatgacagcgtgcacctgtaatcccagctaattaagaggcagaggcaggttgtagtgtgccatgattgtaccactgcactccagcctgggtgacaaagtaagactctgactcaaaaac-aacaaaaaTCTCCAATTCCCTCTGTCAGCATAGCACCTAGTCAATTGTTCATGAGATGTGTTAAGCTCTTGACTCAGGTGTGtccttccatccattcatcc--------attcatccacctgtccatttgtccagccattcatcACTGTTTcacttaatgagtgtctacttgtactaagtactgtactggggataaaaagatgaatgactccctcctagtcc--aaagagctcacagtaggaacacaagcaat
>gene=chr20_436149-437149; species=canFam
----------------------------------------------------------------------------------------------------------------------------------------------------------------------------------------------------------------------------------------------------------------------------------------------------------cAAGGTGCTTCAAGCTCTTGGCTTGAGTGTttccttccctccctccaccc----------------ACCTGCTCATTTACCCattcacttatcaatccaccatttaatgagtctctacttgtagtaagtgctacactggggacagaaagatgaatggctctcagc----ctttgagagattcacagtagggagggaC---AT
>gene=chr20_436149-437149; species=equCab
-------------------------------------------------------------------------------------------------------------------------------------------------------------------------------------------------------------------------------------------------------------------CAATTCCCTCTGGCAGCACAGCACCTAGCCACATGTTTGCAAGGTGCTTCAAGCTCTTGGCTTGGGTGTGTCCTTCCAGCCGTCCATCC----------------ACCTGTCCATTTATCCA-TCAATTATCAGTCCACcatttaatgagcatctacttgtattaagcactatactggggacagaaagatgaatgactccctgccag-ccttaagaggcttacagtagggagagacacaat
>gene=chr20_436149-437149; species=gorGor
--------------------------------------------------------------------------------------------------------------------------------------------------------------------------------------------------------------------------------------------------------------------------------------------------------------------------------------------------------------------------------------------------------------------------------------------------------------------------------------------------------------------
>gene=chr20_436149-437149; species=panTro
ACgtggctcatgcttataatcccagcactttaggaagccgaggtgggcggattgcttgaccccaggattaggagagcaaccagcctgcgcaacacggcaaaaccttgtctctacaaaaaataggtgggcgtgacggcgtgcacctgtaattccagctgcttaggaggcagaggcgggttgtagtgaggcatgattgtggcactgcactccagcctgggtgacagagtaagactctgtctcaaaaacaaaaaaaaaTCTCCAATTTCTTCTGTCAGCATAGCACCTAGTCAATTGTTCATGAGATGTGTCAAGCTCTTGACTCAGGTGTGTCCTTTCATCCATTCATCC----------------GCCTGCCCATTCGtccagtcattcatcagtctgtcacttaatgggtgtctacttgtactaagcactgtactggggataaaaagatgaattacgccctcccagcccttgaagggctcacagcagggacacaaacaat
>gene=chr20_436149-437149; species=papHam
ACGGggctcatgcctataatcccagcactttaggaagccaaggtgggcggattgcttgaccccagtatttggagagcaaccagcctgcgcaacatggcaaaatcttgtctctacaaaaaatagctgggtgtgacagcgtgcacctgtaattccagctgcttaggaggcagaggcgggttgtagtgaggcatgattgtgccactgcactccagcctgggtgacggagtaaggctctgtctcaaaaacaaacaaaaaTCTCCAGTTTCTTCTGTCAGCATAGCACCTAGTCAATTGTTCATGAGATGTGTCAAGCTCTTGACTCAGGTGTGCCCTTCTATCCATTCATCT----------------GCCTGCCCATTTGTCCAGtcattcttcagtctgtcacttaatgagtgtctacttgtactaagcactgtactggggataaaaagatgaattactccctcccggcccttgaagggctcacagcagggacacaaacaat
>gene=chr20_436149-437149; species=ponAbe
ACgtggctcatgcctataatcctagcactttaggaagccgaggtgggcggattgcttgaccccaggatttcgagagcaaccagcctgtgcaacatggcaaaaccTT----------------------------------------------------------------------------------------------------------------------------------------------------------------------------------------------------------------------------------------------------------------------------------------------------------------------------------------------------------------------------------------------------------
>gene=chr20_436149-437149; species=rheMac
ACGGggctcatgcctataatcccagcactttaggaagccaaggtgggcggattgcttgaccccggtatttggagagcaaccagcctgcgcaacatggcaaaatcttgtctctacaaaaaatagctgggtgtgacagcgtgcacctgtaattccagctgcttaggaggcagaggcgggttgtagtgaggcatgattgtgccactgcactccagcctgggtgacggagtaaggctctgtctcaaaaacaaacaaaaaTCTCCAGTTTCTTCTGTCAGCATAGCACCTAGTCAATTGTTCATGAGATGTGTCAAGCTCTTGACTCAGGTGTGCCCTTCTATCCATTCATCT----------------GCCTGCCCATTTGTCCAGtcattcttcagtctgtcacttaatgagtgtctacttgtattaagcactgtactggggataaaaagatgaattactccctcccggcccttgaagggctcacagcagggacacaaacaat
>gene=chr20_464097-465097; species=hg19
ACAATGGTGGGAATGGGAAGAAGTCTCCACCTAAATGCAGCAGCCGGGATTGAGGCTGGTTTATCTTTGTTCTTTTGTGATGAGGAACTAAATTTGGGAGGGGAGAAAAAAAAATTTGTCCATGAAATATTCCACCTGCAGGTAATTTTTCAGGGAATCCCCTGAGTTATGAAAAGTTCGAGTTAAAAAAAAAAAGAAAAAAGAAAATCAGCCTATTATAATTTTTTTTTTATGACTGAACTACTATAAATCCACAAGCAACGGTTCAGACACGGTGCTTCTGAAGTGTTTCACCCCTCCCCGCCAGGCGCAAGCTGCATCAAGGAGAGGGTGGACTCCCCCACCTCTGCTCAGGCATCAGGAGACAGATAGGGCCGTTACTGCTGAGCGCCAGCGGCAGCTGGAACAGGCATCCCAAGGGGGTTGGCAGCAGCAATCACTGGTGAGCCTGCCAGAGGTCCAAGGGGTGAAGGGGTTGGCACTGAAGAAATCCCTGAAAG
>gene=chr20_464097-465097; species=bosTau
GCAATGGTGAGCATGGGAAGAAATCTCCACCCAAACACAGCAGCTGGAATTGAGGCTGGTTTATCTTTGATCTTTAGTGATGAGAAACTGAATTTGGAAGGGGAG-AAAAAAAATTTGTCCATGAAATAGTCCACCTGCAGATAATTTTTCAGGGAATCCCCTGAGTTATGAAAAGTTCGAGTTaaaaaaaaaaagaaaaaag----TCAGCCtattataattttttttt-atGACTGAACTACTATAAATCCACAAGCAACGGTTCAGACACGGTGCTTCTGAAGTATTTCACCCCTCCCCACCAGGCGCAAGCTGCATCAAGGAGAGAGTGGACTCCCCAACCTCTGCTCAGGCATCAGGAGACAGAAGGGGCCATTACTGCTGAGCGCCGGCGGCAGCTGGAACAGGCATCCCAAGGGGGTTGGCAGCAGCAATCACTGGTGAGCCCGCCAGAGGTCCAAGGGGTGAAGGGGTTGGCACTGAAGAAATCCCTGAAAG
>gene=chr20_464097-465097; species=calJac
ACAATGTTGGGAATGGGAAGAAATCTCCACCCAAATGCAGCAGCCGGGATTGAGGCTGGTTTATCTTTGTTCTATTGTGATGAGGAACTAAATTTGGAAAGGGGA-GAAAAAAAATTGTCCATGAAATATTCCACCTGCAGGTAATTTTTCAGGGAATCCCCTGAGTTATGAAAAGTTCGAGTTaaaaaaaaaaaaaaaaaagaaaaTCAGCCTATTATAATTTTTTTTT-ATGACTGAACTACTATAAATCCACAAGCAACGGTTCAGACACGGTGCTTCTGAAGTGTTTCACCCCTCCCCGCCAGGCGCAAGCTGCATCAAGG--AGGGTGGACTCCCCCACCTCTGCTCAGGCATCAGGAGACAGACA--GCTGTTACTGCTGAGCGCCAGCGGCAGCTGGAACAGGCATCCCAAGGGGGTTGGCAGCAGCAATCACTGGTGAGCCTGCCAGAGGTCCAAGGGGTGAAGGGGTTGGCACTGAAGAAATCCCTGAAAG
>gene=chr20_464097-465097; species=canFam
GCAATGGTGCACATGGGAAGATATCTCCACCCAAATGCAGCAGCCGGGATTGAGGCTGGTTCATCGTTGTTCTTTAGTGATGAGAAACTGAATTTGAAAGGGGGG--GAAAAGTTTTGTCCGTGAAATATTCCACCTGCAGGTAATTTTTCAGGGAATCCCCTGAGTTATGAAAAGTTCGAGTTTaaaaaaaaaaagaaaaag----TCAGCCTATTATAATTTTTTTTT-ATGACTGAACTACTATAAATCCACAAGCAACGGTTCAGACACGGTGCTTCTGAAGTATTTCACCCCTCCCCGCCAGGCGCAAGCTGCATCAAGGAGAGCGTGGACTCCCCCACCTCTGCTTAGGCATCAGGAGACAGAAGGGGCCATTACTGTTGAGCGCCAGCGGCAGCTGGAACGGGCATCCCAAGGGGGTTGGCAGCAGCAATCACTGGTGAGCCTGCCAGAGGTCCAAGGGGTGAAGGGGTTGGCACTGAAGAAATCCCTAAAAG
>gene=chr20_464097-465097; species=equCab
GAAACGGTGGGCATGGGAATAAATCTCCACCCGAATGCAGCAGCCGGGATTGAGGCTGGTTTCT--TTGTTCTTTAGTGATGAGGAACTGAATTTGGAAGGGGAG--AAAAAAATTTGTCCATGAAATATTCCACCTGCA-GTAGTCTC---AGGAGTCCCCTGAG-TATGAAAG--TCGAGT---------------AAAAG---------------------------------------------------------------------------------------------------------------------------------------------------------------------------------------------------------------------------------------------------------------------------------------------------------
>gene=chr20_464097-465097; species=gorGor
ACAATGGTGGGAATGGGAAGAAATCTCCACCTAAATGCAGCAGCCGGGATTGAGGCTGGTTTATCTTTGTTCTTTTGTGATGAGGAACTAAATTTGGGAGGGGAGAAAAAAAAATTTGTCCATGAAATATTCCACCTGCAGGTAATTTTTCAGGGAATCCCCTGAGTTATGAAAAGTTCGAGTTAAAAAAAAAAAAGAAAAAGAAAATCAGCCTATTATAATTTTTTTTT-ATGACTGAACTACTATAAATCCACAAGCAACGGTTCAGACACGGTGCTTCTGAAGTGTTTCACCCCTCCCCGCCAGGCGCAAGCTGCATCAAGGACAGGGTGGAATCCCCCACCTCTGCTCAGGCATCAGGAGACAGATAGGGCCGTTACTGCTGAGCGCCAGCGGCAGCTGGAACAGGCATCCCAAGGGGGTTGGCAGCAGCAATCACTGGTGAGCCTGCCAGAGGTCCAAGGGGTGAAGGGGTTGGCACTGAAGAAATCCCTGAAAG
>gene=chr20_464097-465097; species=panTro
------------------------------------------------------------------------------------------------------------------------------------------------------------ATCCCCTGAGTTATGAAAAGTTCGAGTAAAAAAAAAAAAGA-AAAAGAAATTCAGC-TATTATAATTTTTTTTT-ATGACTGAACTACTATAATT-CACAAGCAACGGTTCAGACACGGTGCTTCTGAAGTGTTTCACCCCTCCCCGCCAGGCGCAAGCTGCATCAAGGAGAGGGTGGACTCCCCCACTTCTGCTCAGGCATCAGGAGACAGATAGGGCCGTTACTGCTGAGCGCCAGCGGCAGCTGGAACAGGCATCCCAAGGGGGTTGGCAGCAGCAATCACTGGTGAGCCTGCCAGAGGTCCAAGGGGTGAAGGGGTTGGCACTGAAGAAATCCCTGAAAG
>gene=chr20_464097-465097; species=papHam
ACAATGGTGGGAATGGGAAGAAATCTCCACCCAAATGCAGCAGCCGGGATTGAGGCTGGTTTATCTTTGCTCTTTTGTGACGAGGAACTAAATTTGGGAGGCGAG-AAAAAAAATTTGTCCATGAAATATTCCACCTGCAGGTAATTTTTCAGGGAATCCCCTGAGTTATGAAAAGTTCGAGTTaaaaaaaaaaaaaaaaaagaaaaTCAGCCtattataattttttttttatGACTGAACTACTATAAATCCACAAGCAACGGTTCAGACACGGTGCTTCTGAAGTGTTTCACCCCTCCCCACCAGGCGCAAGCTGCATCAAGGAGAGGGTGGACTCCCCCACCTCTGCTCAGGCATCAGGAGACAGATAGGGCCGTTACTGCTGAGCGCCAGCGGCAGCTGGAACAGGCATCCCAAGGGGGTTGGCAGCAGCAATCACTGGTGAGCCTGCCAGAGGTCCAAGGGGTGAAGGGGTTGGCACTGAAGAAATCCCTGAAAG
>gene=chr20_464097-465097; species=ponAbe
ACAATGGTGGGAATGGGAAGAAATCTCCACCTAAATGCAGCAGCCGGGATTGAGGCTGGTTTATCTTTGTTCTTTTGTGATGAGGAACTAAATTTGGGAGGGGAGAAAAAAAAATTTGTCCATGAAATATTCCACCTGCAGGTAATTTTTCAGGGAATCCCTTGAGTTATGAAAAGTTCGAGTTaaaaaaaaaaaaagaaaagaaaaTCAGCCtattataattttttttttatGACTGAACTACTATAAATCCACAAGCAACGGTTCAGACACGGTGCTTCTGAAGTGTTTCACCCCTCCCCGCCAGGCGCAAGCTGCATCAAGGAGAGGGTGGACTTCCCCACCTCTGCTCAGGCATCAGGAGACAGATAGGGCCGTTACTGCTGAGCGCCAGCGGCAGCTGGAACAGGCATCCCAAGGGGGTTGGCAGCAGCAATCACTGGTGAGCCTGCCAGAGGTCCAAGGGGTGAAGGGGTTGGCACTGAAGAAATCCCTGAAAG
>gene=chr20_464097-465097; species=rheMac
ACAATGGTGGGAATGGGAAGAAATCTCCACCCAAATGCAGCAGCCGGGATTGAGGCTGGTTTATCTTTGCTCTTTTGTGATGAGGAACTAAATTTGGGAGGGGAG-AAAAAAAATTTGTCCATGAAATATTCCACCTGCAGGTAATTTTTCAGGGAATCCCCTGAGTTATGAAAAGTTCGAGTTTaaaaaaaaaaaaaaaaagaaaaTCAGCCtattataattttttttttatGACTGAACTACTATAAATCCACAAGCAACGGTTCAGACACGGTGCTTCTGAAGTGTTTCACCCCTCCCCACCAGGCGCAAGCTGCATCAAGGAGAGGGTGGACTCCCCCACCTCTGCTCAGGCATCAGGAGACAGATAGGGCCGTTACTGCTGAGCGCCAGCGGCAGCTGGAACAGGCATCCCAAGGGGGTTGGCAGCAGCAATCACTGGTGAGCCTGCCAGAGGTCCAAGGGGTGAAGGGGTTGGCACTGAAGAAATCCCTGAAAG
>gene=chr20_480443-481443; species=hg19
CTGGCGGGCCTTGCTAACACCTACTATACTCACCACAGGGTCTTTTACAATGTCTGCCAGTGTGATGATGTTGGGACCTCCTCTCAAATTCTCCAAAATCTTTATTTCACGCTTAATTTTCTTCTTTTTTACTGGCTGAAAGGGGAAAAGTACATCAGCaaaaaaaaaaaaaaaaaattttttCAGAGTATTTCAACACGTAGTGTAATACATAAATGATAAATGGCTTACTtatgagcacaccttgaaggaagaaaatgtgtcacattcgtctctgaatccttctcctagcactgtgccaggtattctgcaggtacttacaaatgttgaattgaaagaaAAAAAGATTTCTATTCCAAAGACCAGACACTTCTGCAGAATTAGCATTTCAATCATCAGTCTTGATGTTAATGTTTTAAAACATGTTAAACATGTTAATGTCTTAAAACCTTACAAAGTAGCAATTTAAATCGTTAGTAATACTAAAGTATATCAAACTT
>gene=chr20_480443-481443; species=bosTau
CTTGTGGGCCTTACTAGTGCCTACTATACTCACCACAGGGTCTTTTACAATGTCTGCCAGTGTGATGATGTTGGGACCGCCTCGCAAATTCTCCAAAATCTTTATTTCACGCTTGATTTTCTTCTTCTTTACTGGCTGAAAGGGTAAAAGTACATCATTAAAAACA----------ATTATTTCAGGATATTTCAACGGGTAGTATAATAC-------ACAAATGGCTTGCTtatgaa-tc--cttgaaggaaggaaatgtctcagactcatctctgaatccttctcctagtcctgtgccaggtactctgcagctacttac-aatactgaattgaaagaAATAAAGATTTGTACTCCAAACACCTG--AACTCTGCAGAATTAGCATTCTGATGATCATTCTTTA---------------------------TGTTAAC-------------------------------------------------------------
>gene=chr20_480443-481443; species=calJac
CAGGTGGGCCTTGCTAACACCTACTATACTCACCACAGGATCTTTTACAATGTCTGCCAGTGTGATGATGTTGGGACCTCCTCTCAAATTCTCCAAAATCTTTATTTCACGCTTAATTTTCTTCTTTTTTACTGGCTGAAAAGGGAAAAGTACATCAGCAAAAACAAAACAAAACAAAAATTTCAGAGTATTTCGACATGTAGTGTAATAC-------ATAAATGGCTTACTtatgggctc--cttgaaggaagaaaatgtgtcacattcgtctctgaatccttctcctagcactgtgccaagtattctgcaggtacttacaaatgttgaattgaaagaaAAAAAGATTTCCATTCCAAATACCAG--ACTTCTGCAGAATTAGCATTTCAATCATCAGTCTTGATGTTAATATTTTAAAACATGTTAAACATGTTAATGTCTTAAAACCTTACAAAGTAGCAATTTAAATGGTTAGTAATACTAAAGTATAACAAACTT
>gene=chr20_480443-481443; species=canFam
CTAGTGGGCCTTGCCAGCGCCTACTATACTCACCACAGGGTCTTTTACAATGTCTGCCAGTGTGATGATATTGGGACCGCCTCGTAAATTCTCCAAAATCTTTATTTCACGCTTGATTTTCTTCTTCTTTACTGGCTAAAAGGGTAAAAGTA--TCAGTG----AA----------ATGATTTCCAAGTATTTCATTATGTAGTGTAATTC-------ATAAATGGCTTACTTAGgag-tc--tttgaaggaaggatatgtgtcagtctcatctctgaa-ccttctcctagccctgtgccaggtattctgtaggtactaacaaatgttgaattgaaagaAAAAAAGACTTTCATCCCAAACACCAG--ACCTCTGCAGAACCAGCATTCCAGTTGTTAATCTT---------------------------TATATTAACTTTTTAAAACTATACAAACTAGGAATGTGTA----TGGTAATACTGAGACATATCAAATTC
>gene=chr20_480443-481443; species=equCab
CTGGTGGGCCTTGCTAGTGCCTAATATACTCACCACAGGATCTTTTACAATGTCTGCCAGTGTGATGATGTTGGGACCGCCTCGCAAATTCTCCAAAATCTTTATTTCACGCTTGATTTTCTTCTTCTTTACTGGCTGAAAAGGTAAAAGATCACCAGTGAAATAA----------ATTATTTCAGAGTACTTCAACAGGTAATATAATAC-------ATAAATGGCTTACTtatgag-tc--cttgaagaaaggaaaagtgtcaagctcatctctgaatccttctcctagccctatgccaggcactctgcaggtagttgtaaatactg------aaGGAAAAAAGATTTCCACTCCAAAGACCAG--ACTTCTGCAGAACTAGCAATCCAATCATCAGCTTTTA-----------------------------TCAGTTTTTTAAAACTATGCAAACTGGGAATATAAATGTTTAGTAACATTAAGGCATATCAAATGT
>gene=chr20_480443-481443; species=gorGor
CTGGCGGGCCTTGCTAACACCTACTATACTCACCACAGGGTCTTTTACAATGTCTGCCAGTGTGATGATGTTGGGACCTCCTCTCAAATTCTCCAAAATCTTTATTTCACGCTTAATTTTCTTCTTTTTTACTGGCTGAAAGGGGAAAAGTACATCAGCaaaaaaaaaaaaaaaaaaaaTTTTCAGAGTATTTCAACACGTAGTGTAATACATAAATGATAAATGGCTTACTtatgagcac--cttgaaggaagaaaatgtgtcacattcgtctctgaatccttctcctagcactgtgccaggtattctgcaggtacttacaaatgttgaattgaaag-aaAAAAGATTTCTATTCCAAAGACCAGACACTTCTGCAGAATTAGCATTTCAATCATCAGTCTTGATGTTAATGTTTTAAAACATGTTAAACATGTTAATGTCTTAAAACCTTACAAACTAGCAA------------------------------------
>gene=chr20_480443-481443; species=panTro
CTGGCGGGCCTTGCTAACACCTGCTATACTCACCACAGGGTCTTTTACAATGTCTGCCAGTGTGATGATGTTGGGACCTCCTCTCAAATTCTCCAAAATCTTTATTTCACGCTTAATTTTCTTCTTTTTTACTGGCTGAAAGGGGAAAAGTACATCAGCaaaaaaaaaaaaaaaaa---ttttCAGAGTATTTCAACACGTAGTGTAATACATAAATGATAAATGGCTTACTtatgagcac--cttgaaggaagaaaatgtgtcacattcgtctctgaatccttctcctagcactgtgccaggtattctgcaggtacttacaaatgttgaattgaaagaaAAAAAGATTTCTATTCCAAAGACCAGACACTTCTGCAGAATTAGCATTTCAATCATCAGTCTTGATGTTAATGTTTTAAAACATGTTAAACATGTTAATGTCTTAAAACTTTACAAAGTAGCAATTTAAATCGTTAGTAATACTAAAGTATATCAAACTT
>gene=chr20_480443-481443; species=papHam
---------------------------------------GTCTTTTACAATGTCTGCCAGTGTGATGATGTTGGGACCTCCTCTCAAATTCTCCAAAATCTTTATTTCACGCTTAATTTTCTTCTTTTTTACTGGCTGAAAGGGGAAAAGTACATCAGCAAAAAAAAAAAAAAAAGTCTTTTTCAGAGTATTTCAACATGTAGTGTAATAC-------ATAAAAGGCTTACTtatgagcac--cttgaaggaagaaaa--tgtcactttcgtctctgaatccttctcctagcactgtgccaggtattctgcaggtacttacaaacgttgaattgaaagaaAAAAAGATTTCTATTCCAAAGACCAG--ACTTCTGCAGAATTAGTATTTCAATCATCAGTCTTGATGTTCATGTTTTAAAACATGTTAAACATGTTAATGTCTTAAAACCTTACAAAGTAGCAATTTAAATGGTTAGTAATACTAAAGAATATCAAGCTT
>gene=chr20_480443-481443; species=ponAbe
CTGGC-GGCCTTGCTAACACCTACTATACTCACCACAGGGTCTTTTACAATGTCTGCCAGTGTGATGATGTTGGGACCTCCTCTCAAATTCTCCAAAATCTTTATTTCACGCTTAATTTTCTTCTTTTTTACTGGCTGAAAGGGGAAAAGTACATCAGCaaaaaaaaaaaaaaaaaaaaaTTTCAGAGTATTTCAACACATAGTGTAATACATAAATCATAAATGGCTTACTtatgagcac--cttgaaggaagaaaatgtgtcacattcgtctctgaatccttctcctagcactgtgccaggtattctgcaggtacttacaaatgttgaattgaaagaaAAAAAGATTTCTATTCCAAAGACCAGACACTTCTGCAGAATTAGCATTTCAATCATCAGTCTTGATGTTAATGTTTTAAAACATGTTAAACATGTTAATGTCTTAAAACCTTACAAAGTAGCAATTTAAATGGTTAGTAATACTAAAGTATATCAAACTT
>gene=chr20_480443-481443; species=rheMac
CTGGTGGGCCTTGCTAACACCTACTATACTCACCACAGGGTCTTTTACAATGTCTGCCAGTGTGATGATGTTGGGACCTCCTCTCAAATTCTCCAAAATCTTTATTTCACGCTTAATTTTCTTCTTTTTTACTGGCTGAAAGGGGAAAAGTACATCAGCAAAAAAAAAAAAAAAGATCTTTTTCAGAGTATTTCAACATGTAGTGTAATAC-------ATAAATGGCTTACTtatgagcac--cttgaaggaagaaaa--tgtcacattcatctctgaatccttctcctagcactgtgccaggtattctgcaggtacttacaaacgttgaattgaaagaaAAAAAGATTTCTATTCCAAAGACCAG--ACTTCTGCAGAATTAGTATTTCAATCATCAGTCTTGATGTTCATGTTTTAAAACATGTTAAACATGTTAATGTCTTAAAACCTTACAAAGTAGCAATTTAAATGGTTAGTAATACTAAAGAATATCAAGCTT
>gene=chr20_482077-483077; species=hg19
ttttacctttttttgtattaaacccttgaaatctaatgtattttactcttacagcatatctcaattcagcccagccatatttcaagtgcttaacagcctcatgtggcctgcgtgcctgctgtactggactgtgcagGTCTTTTCCTAGGGTGTTGGTCACCTCAGACTAGATGCACTGCATATAACTCTTAGAAGTTAAGTACATCTCATCTCTTCATTAACAAGATTGgtggttactaaagtttgatgaccaacaatcacctggatttttttaatatacagactcacagaacccaccaagattcactaaatcaaaatcttgagagggaaacgggggatttatttttagatactttccaggctgatgatccaggtccagaaactacCAAATAATACTATAAATTCTTTTAACTTTGTCTTAAGCCTCAAGCACATGATAGCAGAAAGCAAGCAGATTTTGGAAACATTGACAGTTCTCAAAACCTGGCTTTGTGGTTGTG
>gene=chr20_482077-483077; species=bosTau
ttttatattcttttttactaagcctttaaaat-tgctgtattttatccttacagcatatctcaatttggatcagccatatttcaaatgctca--------gtgtgacct--gtgtctgccacaatggacCATGTGAGTC-TTTCCCATAGTTTTGGTCACCTAAGACTAGACACACAGTATACACTTCTTAGAAATTAAACATGTAATATCTCTTCTTTAACAAGACTACtggttactaaactttgatgatca------acctggagttttt-aacatacaaact----------gtacagacccacttaatcagaatcttgagaacagagctggagagctatttttagacatttcccaggttgatgatttaggtctagggactacTAAACAATACTGCAGACTTTTTAAAC-----CTTGAGTCCTAATCAcatggtagcagaaag-gagaaagttttagaaaca--gactgtcctcaaaacctgg-------------
>gene=chr20_482077-483077; species=calJac
ttttaa--ttttttgtattaaacctttaaaa--------attttacccttacagcatatctcaattcagaccagccatatttcaagtgctcagcagcctcatgtggcctgtgtgcctgctatactggactgtgcagGTCTTTTCCTAGGGTATTCGTCACTTCAGACTGGATGCACTGCATACAACTCTCAGAAGTTAGGTACATTTCATCTCTTCATTAATAAGATTGGTGGTTACTAAAGTTTGATGACCAACAGACACCCGGGTTTTTTAAATAGACAGACT--CAGAACCCTCCAAGATTTACTAAATCAGAATCTTGAAGGGGAAATGGGGGAATTTATTTTAGATACTTTTAAAGCTGATGATTCAGGTCCAGAAACTACCAAATAATACTATAAATTCTTTTAACTTTGTCTTAAGCCTCAAGCACTGTGTAGCAGAAAGCGAGCAGATACTGGAAACATTGGCAGTTCTCAAAACCTGGCTTTGTAGTTGTA
>gene=chr20_482077-483077; species=canFam
ATTAGTATGTTT-----------------AACAAAATATAT------CCCAAACCTTAT-----------------------------------AGCCACACATGGCCC--ATGTCTGCTACCCTAGACTATGCAGGTC-TTTCCTAGGGTGTCAGTCACCTTAGACTAGATACATTGCATGTGATTCTTAGAAATTGAGTATGTATCATCTCTTCATCAAAAAGATAAGTGGCTACTAAACCTC-ATGatcaacagtcaccttgattttta-aacatacagattcccaggtcccacctagaattgctgaatcagaatcttaagaatagagcTAGACTGCTATTCTTAGATACTTCCTAGGTTGATAATCCAGGTCAAGGAACTACCAAACCATACCGCAAAATCTTTTAACCTTTCCTTAAGTCCTAAGCACCtggtagaacaaagcaagcaggtcttggataca--gaccatcttcaaaatctggctttgcagctatg
>gene=chr20_482077-483077; species=equCab
ttttatattcttttgaagtaagcctttgaaatctagt-tattttatccttactgcgtatcttaacctggac-aaccacatttcaaatgctcaaaagccatatgcagccc--atgtctgccgaactgaaccacgcagGTC-TTTCCTAGGGTGTTGGTCACCTCGGACTAGACCCATGGCACACAATTCTTAGAAATTGAGTATGTATCATCTCTTCATTAACAAGATTGgtagttactaaactttgatgatcaacaatcacctataattttt-aatatacagattcccaggactcacctagacctgcggcatcagaatcttgagaatggagccagagatctatttttagatacttcccaggttgatggtccaggtctagaaactacCAAACAATACTGT-----------ACCCTGTCTTAAGTCCT-AGaacatggtagcagaaagcaagcagatcttggaaaaa--gaccatc--------ctggctttgtagctgtg
>gene=chr20_482077-483077; species=gorGor
ttttacctttttttgtattaaacctttgaaatctaatgtattttactcttacagcagacctcaattcagcccagccatatttcaagtgcttaacagcctcacgtggcctgcgtgcctgctgtactggactgtgcagGTCTTTTCCTAGGGTGTTAGTCACCTCAGACTAGATGCACTGCATATACCTCTTAGAAGTGAAGTACATCTCATCTCTTCATTAACAAGATTGgtggttactaaagtttgatgaccaacaatcacctggatttttttaatatacagactcacagaacccaccaagattcactaaatcaaaatcttgagagggaaacgggggatttatttttagatactttccaggctgatgatccaggtccagaaactacCAAATAATACTATAAATTCTTTTAACTTTGTCTTAAGCCTCAGGCACATGATAGCAGAAAGCAAGCAGATTTTGGAAACATTGACAGTTCTCAAAACCTGGCTTTGTGGTTGTG
>gene=chr20_482077-483077; species=panTro
ttttacctttttttgtattaaacctttgaaatctaatgtattttactcttacagcatatctcaattcagcccagccatatttcaagtgcttaacagcctcacgtggcctgcgtgcctgctgtactggactgtgcagGTCTTTTCCTAGGGTGTTGGTCACCTCAGACTAGATGCACTGCATATAACTCTTAGAAGTTAAGTACATCTCATCTCTTCATTAACAAGATTGgtggttaccaaagtttgatgaccaacaatcacctggatttttttaatatacagactcacagaacccaccaagattcactaaatcaaaatcttgagagggaaacgggggatttatttttagatactttccaggctgatGATCCAGGTCCAGAGACTACCAAATAATACTATAAATTCTTTTAACTTTGTCTTAAGCCTCAAGCACACGATAGCAGAAAGCAAGCAGATTTTGGAAACATTGACAGTTCTCAAAACCTGGCTTTGTGGTTGTG
>gene=chr20_482077-483077; species=papHam
ttttacttttttctgcattaaacctttgaaatctaatatattttacccttacagcatatctcaattcagcccagccacatttcaagtgcttaacagcctcatgcggcctgtgtgcctgctgtactggactgtgcagGTCTTTTCCGAGAGTGTTGGTCACCTCAGACTGGATGCCCTGCATAGAACTCTTAGAAGTTAAATACATCTCATCTCTTCATTTACAAGATTGgtagttactaaagtttgatgaccaacaatcacctggatttttttaacatagagactcacagaacccaccaagatttactaaatcagaatcttgagagggaaacggggtatttacttttagatactttgcaggctgatgatccaggtccagaaactacTAAATAATACTATAAATTCTTTTAACTTTGTCTTAAGCCTCAAGCACATGGTAGCAGAAAGCAAGCAGATT---------TTGACAGTTCTCAAAACCTGGCTTTGTGGTTGCG
>gene=chr20_482077-483077; species=ponAbe
ttttacctttttttatattaaacctttgaaatctaatgtattttactcttacagcatatctcaattcagcccagccatatttcaagtgcttaacagcctcatgtggcctgcgtgcctgctgtactggactgtgcagGTCTTTTCCTAGGGTGTTGGTCACCTCAGACTGGATGCACTGCATATAACTCTTAGAAGTTAAGTACATCTCATCTCTTCATTAACAAGATTGgtggttactaaagtttgatgaccaacaatcaccgggatttttttactatacagactcacagaatccaccaagattcactaaatcaaaatcttgagagggaaatgggggatttatttttagatactttccaggctaatgatccaggtccagaaactacCAAATAATACTATAAATTCTTTTAACTTTGTCTTAAGCCTCAAGCACATGGTAGCAGAAAGCAAGCAGATTTTGGAAACATTGACAGTTCTCAAAACCTGGCTTTGTGGTTGTG
>gene=chr20_482077-483077; species=rheMac
ttttacttttttctgtattaaacctttgaaatctagtatattttacccttacagcgtatctcaattcagcccagccacatttcaagtgcttaacagcctcatgcggcctgtgtgcctgctgtactggacggtgcagGTCTTTTCCGAGAGTGTTGGTCACCTCAGACTGGATGCCCTGCATAGAACTCTTAGAAGTTAAATACATCTCATCTCTTCATTTACAAGACTGGTAgttactaaagtttgatgaccaacaatcacctggatttttttaacatacagactcacagaacccaccaagatttactaaatcagaatctTGAGAGGGAAACGGGGTATTTATTTTTAGATACTTTTCAGGCTGATGATCCAGGTCCAGAAACTACTAAATAATACTATAAATTCTTTTAACTTTGTCTTAAGCCTCAAGCACATGGTAGCAGAAAGCAAGCAGATT---------TTGACAGTTCTCAAAACCTGGCTTTGTGGTTGCG
>gene=chr20_532488-533488; species=hg19
ccctgacagcaccttgatctcagatttccagcctctcagtgagaggctgaactgtgagaaaataaatttctgttgtttaatcctctcagtctgtggcattttgttatggtagtttgagcagactactactgagtcatcaacagagaaatggtttttaaagccatgaggggccaggcatggtggctcacacctgtaatcccagcactttgggaggctgaggtaggcagatcacttgaagtcaggagtctgagaccagcctggccaacatggtaaaaccccgtctctattaaaaatacaaaaattagctgggtgtggcggtgtgtgcctgtaatcccagctacccaggaggctgaggcaggagaattgcttgaacccgggaggcggaggttgcagtgagctgagatcgagccactgcactccagcctgggcgacaaggaagaaactgtctcaaaaataaataaataagtaaatagccataaggctgggtgaaattgcccagg
>gene=chr20_532488-533488; species=bosTau
ccctactggcacccttatcttggactttcaacctc-----------cagaactctgagaaaa---aattctgtt-tttaagccacccagtctgtggtatcttgttatggcagcccgagtagattaacacagagtcatcattgtgaaaatggtttttaaagccatgag-----------------------------------------------------------------------------------------------------------------------------------------gctgggtg-----------------------agatctccaacag-------------------------------------------agtgagc------------------------------------------------------------------------------------------------------
>gene=chr20_532488-533488; species=calJac
ccctgacagcagcctgatctcagacttccagcctctcagtgagaggctgaactgtgagaaaataaatttctgttgtttaatcctttcagttggtggtattttgttatggcagttcgaacagacaactactgagtcatcaacagagaaatggt------------------------------------------------------------------------------------------------------------------------------------------------------------------------------------------------------------------------------------------------------------------------------------------------------------------------------------------------------------
>gene=chr20_532488-533488; species=canFam
--------------------------------------------------------------------------------------------------------------------------------------------------------------------------------------------------------------------------------------------------------------------------------------------------------------------------------------------------------------------------------------------------------------------------------------------------------------------------------------------------------------------
>gene=chr20_532488-533488; species=equCab
ccctgctggcaccttgatcttggactttcagcttc-----------cagaactgtgggcaaataaacttctggt-tttcagcccccctgtctgtggtatctcgttctggcagcctggctagactaagactgagtcgtctacgtacaaatggtttttacggccaag---------------------------------------------ggagcgagcacagacaga------gaag----------------------------------------------------------------------------------------------------------------------agga-------------------------------gaggaccaagggctgagcctccgagctcc-----------caacagtaag-----------------------------------------------------------
>gene=chr20_532488-533488; species=gorGor
ccctgacagcaccttgatctcagatttccagcctctcagcgagaggctgaactgtgagaaaataaatttctgttgtttaatcctctcagtctgtggcat-ttgttatggtagtttgagcagactactactgagtcatcaacagagaaatggtttttaaagccatgaggggccaggcatggtggctcacacctgtaatcccagcactttgggaggctgaggtaggcagatcacctgaagtcaggagtctgagaccagcctggccaacatggtaaaaccccgtctctattaaaaatacaaaaattagctgggtgtggcagtgtgtgcctgtagtcccagctaaccaggaggctgaggcaggagaattgcttgaacccgg---------------------------------------------------------------------------------------------------------------------------
>gene=chr20_532488-533488; species=panTro
ccctgacagcaccttgatctcagatttccagcctctcagtgagaggctgaactgtgagaaaataaatttctgttgtttaatcctctcagtctgtggcattttgttatggtagtttgagcagactactactgagtcatcaacagagaaatggtttttaaagccatgagGggccaggcatggtggctcacacctgtaatcccagcactttgggaggctgaggtaggcagatcacttgaagtcaggagtctgagaccagtctggccaacatggtgaaaccccgtctctattaaaaatacaaaaattagctgggtgtggcagtgtgtgcctgtaatcccagctacccaggaggctgaggcaggagaattgcttgaacccgggaggc----------------------------------------------------------------------------------------------------------------------
>gene=chr20_532488-533488; species=papHam
ccctgacagcaccttgatctcagatttccagcctctcagtgagaggctcaaatgtgagaaaataaatttctgttgtttaatcctctcagtctgtggtatttttttacggtagttcgagcagactactactgagtcatcaacagagaaacggtttttaaagtcatgacaggccaggcatggtggctcacacctgtaatcccagcactttgggaggctgaggcaggcagatcacttgaagtcaggagtctgagaccagcctggtcaacatggtgaaactccgtctctattaaaaatacaaaaattagtcgtgtgtggtggcataagcctataatccctgctactcaggaggctgatgcaggagaattgcttgaaagcgggaggcagaggttgcagtgagctgagatcgagccactgcactccagcctgggcaacaagagtgaaactgtttc--------ataaataaataaatagccataaggctgggtgaaattgccaagg
>gene=chr20_532488-533488; species=ponAbe
ccctgacagcaccttgatctcagattttcagcctctcagtgagaggctggactgtgagaaaataaatttctgttgtttaatcctctcagtctgtggcattttgttatggtagttcgagcagactactactgagtcagcaacagagaaatggtttttaaagccatgaggggccaggcatggtggctcacacctgtaatcccagcactttgggaggctgaggtaggcagatcacttgaagtcaggagtctgagaccagcctggccaacatggtgaaaccccgtctctattaaaaatacaaaaattagctgggtgtggcggtgtgcacctgtaatcccagctacccaggaggctgaggcaggagaattgcttgaacccgagaggcggaggttgcagtgagctgagatcgagccactgcactccagcctgggcgacaagggcgaaactgtttcaaaaataaataaataagtaaatagccataagtctgggtgaaattgcccagg
>gene=chr20_532488-533488; species=rheMac
ccctgacagcaccttgatctcagatttccagcctctcagtgagaggctcaactgtgagaaaataaatttctgttgtttaatcctctcagtctgtggtatttttttacggtagttcgagcagactactactgagtcatcaacagagaaacggtttttaaagtcgtaacaggccagccgtggtggctcacacctgtaatcccagcactttgggaggctgaggcaggcagatcacttgaagtcaggagtctgagaccagcctggccaacatggtgaaactccgtctctattaaaaatacaaaaattagtcgtgtgtggtggcataagcctataatccctgctactcaggaggctgatgcaggagaattgcttgaaagcgggaggcagaggttgcagtgagctgagatcgagccactgcactccagcctgggcaacaagagtgaaactgtttc--------ataaataaataaatagccataaggctgggtgaaattgccaagg
>gene=chr20_574235-575235; species=hg19
TAGAGGGGCTCTTGATAATTCCTATATTTAAGATGCTCCTCTGCACATAAGGGGGAAAGAtggagagttttcgagtattggactgttgcggttcaacctatgctttagagagatcacGTTggctatccattgcagtgtaatgcagggagaagagattggaaatatccctaagattcaccaagagtggatgtgttaatcatatcatggtacctccttccacagaagggaataatacgcagccataaagatgaatgaggagtctctttatgtaccaatgtgaaatgattcctaagatatttatgtcagagagagagagacagggtCTgggtctcactctgtctcccagactggagtgcagtagtgtgatctcggttcactacagcctccatctctgggggctcaagagatcctctcgcctcagcctcctcagtagctaggactacaggcttgcaccaccacgcttggctaattaaaataaaatttttttttggagagactag
>gene=chr20_574235-575235; species=bosTau
--------------------------------------------------------------------------------------------------------------------------------------------------------------------------------------------------------------------------------------------------------------------------------------------------------------------------------------------------------------------------------------------------------------------------------------------------------------------------------------------------------------------
>gene=chr20_574235-575235; species=calJac
TAGAAAGGCCCTTGATAATTTCTACATTTAAGATACTCCTCTGCACAtgagggggaaagatggagagttttcgagtattggactgttggggttcaacctatgctttagaaagaccatgctggctatccattgtagtggaatgcataaagaagggattggaaataTTTCTAAGGTCCACCAAGAGTGGATGCATTAATCATATCATGGTCCTTCCTTCCACAGAAAGGAATATTACAAAGCCATAAAGATGAAGGAGGAGTCTCTTTATGTACCAATGTGAAATGATTCCCAAGATATATATGTCagagagagagagagagagagagggtctcactctgtctcccagaatggaatgcaatagtgtgatctcaattcactgaaacctccacctccgggggctcaagagatcttctcacttcagccttctccgtagtgaggactgcaggcttgtaccaccacacttggcaaattaa---aaaatatttttttggagagacgag
>gene=chr20_574235-575235; species=canFam
CAGAAGGGTTCTTAATAATCCCTACACTTAAGGTGCCTTTCTGCATATAAAGGAGAAAGATGGAGAGTTTTTGAGTATTGGACTCCTGAGGTCCAAGCTATGCTTTAGAAAAATTACTTTggctattcatcacaacattgttcataaagaaaatattggaaacatccttaatgttcaccatgagtggccacattcattatattgtggcacatccgtccatatacgggaatacgatgcagctataaagacggaagaggaatctctgtatgtaccaatatgaaatgag--ccaagatatat---------------------------------------------------------------------------------------------------------------------------------------------------------------------------------------------------------
>gene=chr20_574235-575235; species=equCab
cagaggggttcttgaTAAGCCCTACATTCAAGATGCCCTTCTGCATGC-GGGGAGAAAGAC-GAGAACTTTTGAATGTTGGATTGGTGAGGTCCAAGCTGTGCTTTAGAAGGATCACCTTgggtatacattgcagcattattcataaagaaaagactggaaacatccttaatgcctgccgagaatggacaccctaattacattatggcacatccttccccagaagggaatgctatgtagccctaaagatggatggggaatctctttatgcaccaatatggaaccat----------------------------------------------------------------------------------------------------------------------------------------------------------------------------------------------------------------------
>gene=chr20_574235-575235; species=gorGor
TAGAGGGGCTCTTGATAATTCCTACATTTAAGATGCTCCTCTGCACATAAGGGGGAAAGATGGAGAGTTTTCGAGTATTGGACTGTTG-GGTTCAACCTATGCTTTAGAGAGATCACGTTggctatccattgcagtgtaatgcagggagaagagattggaactatccctaagattcaccaagagtggatgtgttaatcatatcgtggtacctccttccacagaagggaataatacgcagccataaagatgaatgaggagtctctttatgtaccaatgtgaaatgattcctaagatatTTATGTCAGAGAGAGAGAGACAGGATCTgggtctcactctgtctcccagactggagtgcagtagtgtgatctcggttcactacagcctccatctctgggggctcaagagatcctctcacctcagcctcctcagtagctaggactacaggcttgcaccaccacgcttggctaattaaaataaaatttttttttggagagactag
>gene=chr20_574235-575235; species=panTro
TAGAGGGGCTCTTGATAATTCCTATATTTAAGATGCTCCTCTGCACATAAGGGGGAAAGAtggagagttttcgagtattggactgttgcggttcaacctatgctttagagagatcacgttggctATCCATTGCGGTGTAATGCAGGGAGaagagattggaaatatccctaagattcaccaagagtggatgtgttaatcatatcatggtacctccttccacagaagggaataatacgcagccataaagatgaatgaggagtctctttatgtaccaatgtgaaatgattcctaagatatttatgtcagagagagagagacagggtCTgggtctcactctgtctcccagactggagtgcagtagtgtgatctcggttcactacagcctccatctctgggggctcaagagatcctctcacctcagcttcctcagtagctaggactacaggcttgcaccaccacacttggctaattaaaataaaaattttttttggaaagactag
>gene=chr20_574235-575235; species=papHam
TAGAGGGGCTCTTGATAATTCCTGCATTTAAGACGTTCATCTGCACATAAGGGGGAAACATAGAGAGTTTTCGAGTATTGGACTGTTGGGGCTCAACCTATGCTTTGGAGAGATCACGTTggttatccattgcagtgtaatgcagggaaaagagattggaaacatccctaaggttcaccaagagtggatgcgttaatcatatcatggtacctccttccacagaagggaatattatgcagtcataaagatgaatgaagagtctctttatgtaccaatgtgaaatgattcccaagatatatATGTCAGAGAGAGAgagacagggtctgggtctca--ctgtcttccagactggagtgcagtagtgtgatctcggttcactactgcctccatctctggggcctcaagagatcctctcacctcagcctcctcagtagctaggactacaggcttacacgaccacgcttg-----ttaattttttttttttttttggagagactag
>gene=chr20_574235-575235; species=ponAbe
TAAAGGGGCTCTTGATAATTCCTACATTTAAGATGCGCCTCTGCACATAAGGGGGAAAGATGGAGAGTTTTCGAGTATTGGACTGTTGGGGTTCAACCTATGCTTTAGAGAGATCACGTTggctatccattgcagtgtaatgcagggagaagagattggaaatatccctaaggttcaccaagagtggatgcgttaatcatatcatggtacctccttccacagaagggaataatacgcagccataaagatgaatgaagagtgtctttatgtaccaatgtggaatgattcccaagatatatatgtcagagagagagagacagggTCTgggtctcactctgtctcccagactggagtgcagtagtgtgatctcggttcactacagcctccatctctgggggctcaagagatcctctcacctcagcctcctcagtagctaggactacaggcttgcaccatcacgcttggcaaattaaaataaaatttctttttggagagactag
>gene=chr20_574235-575235; species=rheMac
TAGAGGGGCTCTTGATAATTCCTGCATTTAAGACGTTCATCTGCACATAAGGGTGAAACATAGAGAGTTTTCGAGTATTGGACTGTTGGGGCTCAACCTATGCTTTGGAGAGATCACGTTggttatccattgcagtgtaatgcagggaaaagagattggaaacatccctaaggttcaccaagagtggatgcgttaatcatatcatggtacctccttccacagaagggaatattatgcagtcataaagatgaatgaagagtctctttatgtacc-atgtgaaatgattcccaagatatatatgtcagagagagagagacagggtCTgggtctcactctgtctcccagactggagtgcagtagtatgatctcggttcactacagcctccatctctggggcctcaagagatcctctcacctcagcctcctcagtagctaggactacaggcttacacgaccacgcttg-----ttaattttttttttttttttggagagactag
>gene=chr20_580193-581193; species=hg19
aggactacctgactccaggaggtggaggctgcagtgagccatgatcgtgccacctgcactccagcctgggtgacagggtgtaaccgtgtctcaaagaaaaaaaaaagttaacttaccaaatatgccatagtcttcagcactctctttttgtagtgcttcattttttaacctaataaaagcctcataaaatgggagtggcctgggACAATGAGGGGAACCTGAAGTGctgtgggtgcaagaggtcctgtgttctcagccctgctcagctccagatgctgtgcaaccgtggcccatcaccgctcctctctgagcttcaggttGCCATGGGTGACCTCTGAGGCCTTCCTGCTCATAACTGTGGAGTCAGAGAAAACAGCCCTgcatggcaaggagggagatttgtgttcttggtgtcccaacagggccaaggacctgctggggaaccccaggcaggttgccctctgtcttgtctcactttcttcattgtgaaatgaTGAACT
>gene=chr20_580193-581193; species=bosTau
-GGATTCCA----------------------------------------------------------------------------------------------------------------------------------------TTCTGTAGTGGTGTATTTTTTAATCTAATGGGAGCATCATAAAATGGAAGTGGTCTGGGCCACTGAGGGGAACTAAAAGTGGTGGAGGAGCGAGGGAGTTTGCATT----------CTCAGCTCCAGAAGCTGCGCAGCTCTGGCCCTTTGCTGTCCCTCTCT--------GATTGCCGTGGGTGGCCTCTGAGGCTTTCCAACTTGCAACTGAGGAATTAGAGAagagcgtcctgaacggcaggcaggaagacttgggctcctagtggctcagcagagccagggactagctaggggacctcgggcagtttgctatctgtatgggctcaa-cttctcatgatgaaacgatgcact
>gene=chr20_580193-581193; species=calJac
aggattacctgacccctggaggtagaggctgcagtgagccatgatcgtgcca-ctgcactccagcctggatgacagggtgtgaccatgtctcaacaaacaaacaaagttaacttaccaaa---------------------------------------------------------------------------------------------------------------------------------------------------------------------------CATCACTGCTCCTCTCGGAGCTTCAGGTTGCCATGGGTGACCTCTGAGGCCTTCCTGCTCATAACTGTGGAGTTAgagaagagagccctatacagcaaggaggaagatctgggttcttgctggcccaacagggccaaggacttgctgggggaccccaggcaggttgcttcctgtcttgtctcactttcttcattgtgagatgaTGAACT
>gene=chr20_580193-581193; species=canFam
-----------------------------------------------------------------------------------------------------------TGAACCT---------ACCACACATTTTGGAAT---TGTTTTGTGGTG-----TTCTTTAATCTAACAGGCACCTCATAAAATGGAAGGGG-TTGAGCCAATGACAGGAGCTTAGTGCAGTGGAGAA--AAGGGGCGATGTGTTCTCAGTCCTGCTCAGATCCAAATACTACATACCCGTGGCCCAATGCTGTCCTTCTCCAGGCTTTGGACTGTCAGGggtgacctctgaggtcttcc-acttccaactgtgaaattAGGGAAGAGAGCACTGTGTGTCAAGGGGG---ACCTGGGGTCCTGGTGGTCCGGTAGGGCCAGGAACTCACTGG---------GGCAGGATGCTCTCTGGATTGGCTCAGTCAGCTCATTGTGAAGTGGTGGCCT
>gene=chr20_580193-581193; species=equCab
--------------------------------------------------------------------------------------------------------------------------------------------tttcgttttgtggtgttttattttttaatttaataggagcctcatgaaatggaagtggcctgggccAGTGAC-GGAACTTAAGGTGGTGTAGgagcaaggggccttgcagtctcagccctgctcagcttcaaatgctgtgcaatggtggcccatcgctctccctctctgggctttggatTGCCATGGGCGAC--CTGAGGCCTTCC-ACTTGCAATTGTGGAATTAGGGAagagagccctgagtgacaaggagggagacctgggttcccggtggcccagcagggctgagcgctcgctgggggacctcaggcaggttactctctgtacgggct--gtctccttattgtgaaatTCTG----
>gene=chr20_580193-581193; species=gorGor
------------------------------------------------------------------------------------------------------------------------tacgccatagtcttcagcactctg-ttttgtagtgcttcattttttaacctaataaaagcctcataaaatgggagtggcctgggACGATGAGGGGAACCTGAAGTGCTGtgggtgcaagacgtcctgtgttctcagccctgctcagctgcagatgctgtgcaaccgtggcccatcaccgctcctctctgagcttcaggttGCCATGGGTGACCTCTGAGGCCTTCCTGCTCATAACTGTGGAGTCAGAGAAAACAGCCCTgcatggcaaggagggagatttgtgttcttggtgtcccaacagggccaaggacctgctggggaaccacaggcaggttgccctctgtcttgtctcactttcttcattgtgaaatgaTGAACT
>gene=chr20_580193-581193; species=panTro
aggattacctgaccccaggaggtggaggctgcagtgagccatgatcgtgccacctgcactccagcctgggtgacagggtgtgaccatgtctcaaaaaaaaaaaaaaGTTAACTTACCAAATATGCCATCGTCTTCAGCACTCTG-TTTTGTAGTGCTTCATTTTTTAACCTAATAAAAGCCTCATAAAATGGGAGTGGCCTGGGACAATGAGGGGAACCTGAAGTGCCGTGGGTGCAAGAGGTCGTGTGTTCTCAGCCCTGCTCAGCTCCAGATGCTGCGCAACCGTGGCCCATCCCCGCTCCTGTCTGAGCTTCAGGTTGCCATGGGTGACCTCTGAGGCCTTCCTGCTCATAACTGTGGAGTcagagaaaacagccctgcatggcaaggagggagatttgtgttcttggtgtcccaacagggccaaggacctgctggggaaccccaggcaggttgccctctgtcttgtctcactttcttcattgtgaaatgaTGAACT
>gene=chr20_580193-581193; species=papHam
aggattacctgaccccaggagctggaggctgcagtgagtcgtgattgtgccacctgcactccagcctgggtgacagggtgtgaccatgtctc----aaaaaaaaaaGTTAACTTACCaaatatgccatagtcttcagcattctg-ttttgtagtgctttattttttaacctaataaaagcctcataaaatggaagtggcctgggACAATGAGGGGAACCTGAAGTGCTGTGGGTGCaagaggccctgtgttctcagccctgctcagctccagatgctgtgcaactgtggcccatcaccactcttctctgagcttcaggttGCCATGGGTGACCTCTGAGGCCTTCCTGCCCATAATTGTGGAGTCAGAGAAGACAGCCCTGCCTGGCAAGGAGGGAGATTTGGGTCCTTGTTGtctcagcggggccaaggacctgctggggaaccacaggcaggttgccttctgtcttgtctcactttcttcattgtgaaatgatgaACT
>gene=chr20_580193-581193; species=ponAbe
aggattacctgaccccaggaggtggaggctgcagtgagccatgattgtgccacctgcactccagcctgggtgacagggtgtgaccgtgtctcaaaaaaaaaaaaaaGTTAACTTACCaaatacgccatagtcttcagcactcca-ttttgtagtgctttattttttaacctaataaaagcctcataaaatgggagtggcctgggACAATGAGGGGAACCTGAAGTGCTGTGGGTGCAAGAGGTCCTCTGTTCTCAGCCCTGCTCAGCTCCAGATGCTGTGCAACTGTGGCCCATCACCGCTCCTCTCTGAGCTTCAGGTTGCCATGGGTGACCTCTGATGCCTTCCTGCTCACAATTGTGGAGTCAGAGAAAACAGCCCTGCATGGCAAGGAGGGAGATTTGTGTTCTTGGTGTCTCAACAGGGCCAAGGACCTGCTGGGGAACCACAGGCAGGTTGCCTCCTGTCTTGTCTCACTTTCTTCATTGTGAAAT--------
>gene=chr20_580193-581193; species=rheMac
aggattacctgaccccaggagctggaggctgcagtgagccgtgattgtgccacctgcactacagcctgggtgacagggtgtgaccatgtctc----aaaaaaaaaaGTTAACTTACCAAATATGCCATAGTCTTCAGCACTCTG-TTTTGTAGTGCTTTATTTTTTAACCTAATAAAAGCCTCATAAAATGGAAGTGGCCTGGGACAATGAGGGGAACCTGAAGTGCTGTGGGTgcaagcggccctgtgttctcagccctgctcagctccagatgctgtgcaactgtggcccatcaccactcttctctgagcttcaggttGCCATGGGTGACCTCCGAGGCCTTCCTGCCCATAATTGTGGAGTCAGAGAAGACAGCCCTgcctggcagggagggagatttgggtccttgttgtctcagcggggccaaggacctgctggggaaccacaggcaggttgccttctgtcttgtctcactttcttcattgtgaaatgatgaact
>gene=chr20_602077-603077; species=hg19
atgtctcctcctcttgagtctgggtgggctcgtaacagctttaaccaatagaatatgtcagaagtgactctgcgactactgagactgttcactggcactctgtttttggagccctgagctgccgtagaagatgttcaaatactctgggactaccatgctgtggggtcacatgtaggccctcctagtcttcaagtcatcctggtctggggactccagatgattccagttcttagttgtttcatatccagcctttgagtcctcccggctgaggaccaagacaccacggagcaaaaacaagccatccccaccactcctggcccgaattcctaagcataataaaatggtggctgcttaaagccacggagttttggggtagtttgttacacagaggtggtaacgggaacaGtgcgaccaccctgggcatgtcaccttcctctctggccagccagaaggtgcagcagccacaaagctctctgcctcctcccttccctcagcggtgt
>gene=chr20_602077-603077; species=bosTau
acgtcctttcttcttgagtctgggtgggtttgtgactgctttaaacaatagatcatggcagaagtgactctgtgactgtggaggctgtttactggaaca------------ccctgagctgttgagtaagaagtccaaatgctctgagacctccatactgtgaggtcacatgtaggtattcctggtcttcaagtcattccagtccagggactccagatgattccagccctcagttgtttcct-attgatctctgagtctacccagttgaggctcaagataccatttcacagagacaagctatccccaccacaccagctctgaattcataagtatcaccaaatagtagttgctttaagc-----agtttggggggagtttgttctgtagcggtggtaactggaataGTGCT--------------------Ttcatttcttgccag--gattactgcaacagtca-cgagcagcctgtccttcctctcccctctgccatgt
>gene=chr20_602077-603077; species=calJac
--------------------------------------------------------------------------------------------------------------------------------------------------------------------------------------------------------------------------------------------------------------------------------------------------------------------------------------------------------------------------------------------------------------------------------------------------------------------------------------------------------------------
>gene=chr20_602077-603077; species=canFam
ccttcccttccccttgagtctgggtgggcttgagactgtgtgcatcaatggaggatggtggaagggattctgtggcttccaaggctgttcactggagcaccgttctcagagccctgagcttctgtgaaagaagtccaagtgctctgagaccaccatctcacga--------------ggtcct----tccaag----------ccagcggctccagattattccagccctcagttatttcacattcagcctttgagtctt-ccaactgaggctcaagacactgtggagcagagaccagtcctccccaccacacttgttctgcattcacaagcatcataaaatggttgttgcattaggtcactgagttttgaggtagtttgttacatagcagtactaaccggagcaTGActaccaccccgggcaagtcaccttcatgtcttactag--gattattccaacagtcacagggctccttgtcttccctggttcctctgcagtct
>gene=chr20_602077-603077; species=equCab
acgtccctcccacttgaggctgggtgagtttgtgactgctttaaccaatatagtgtggaagaagtgat--tgtgactcctgaggctgttccctgaaacccccttcttggagcctggagctgctgtgtcagaagtcc--gcgctctgagacggccatgctgggagcgcatgtgtggctgctcctagtctccaggtcaccccggtccaggggctccagatgactccaggcctcagctgtctcacatccagccttggagccttcccagctgagggtcaagaccccacacagcagagacaagccatccccaccacgccaggtctgaattcgtgagcagaataaaatagttgctgctttaagccactgagtttcagggtagttagttaggcaacaataataaccggaataGtgtcacc-ccccgggcaagttgcctgcatctctcaccag--gattattgtcaccgtcatagggcttcccgtcccccctttcacctctgcagtgt
>gene=chr20_602077-603077; species=gorGor
atgtctcctcctcttgagtctgggtgggct-gtaacagctttaaccaatagaatatgtcagaagtgactctgcgactactgagactgttcactggcactctgtttttggagctctgagctgccgtagaagatgttcaaatactctgggactgc-atgctgtggggtcacatgtaggcacgcctagtcttcaagtcatcctggtctggggactccagatgattccagttcttagttgtttcatatccagcctttgagtcctcccggctgaggaccaagacaccatggagcaaaaacaagcca-ccccaccactcctggctcgaattcctaagcataataaaatggtggctgcttaaagcca-ggagttttggggtagtttgttacacagaggtggtaacgggaacaGtgcgaccaccctgggcatgtcaccttcctctctggccagccagaaggtgcagcagccacaaagctctctgcctcctcccttccctcggtggtgt
>gene=chr20_602077-603077; species=panTro
atgtctcctcctcttgagtctgggtgggctcgtaacagctttaaccaatagaatatgtcagaagtgactctgagactactgagactgttcactggcactctgtttttggagccctgagctgccgtagaagatgttcaaatactctgggactaccatgctgtggggtcacatgtaggccctcctagtcttcaagtcatcctggtctggggactccagatgattccagttctttgttgtttcatatccagcctttgagtcctcccagctggggaccaagacaccatggagcaaaaacaagccatccccaccactcctggctcgaattcctaagcataataaaatggtggctgcttaaagccacggagttttggggtagtttgttacacagaggtggtaacgggaacaGtgcgaccaccctgggcatgtcaccttcctctctggccaaccagaaggtgcagcagccacaaagctctctgcctcctcccttccctcggtggtgt
>gene=chr20_602077-603077; species=papHam
atgtctcctcctcttgagtctgggtgggctcttgacagctttaaccaatagaatatgtccgaagtgactctgtgacttctgagactgttcattggcaccccgtttttggagtgctgagctgctgtggaagatgttcaagtagtctgggactaccatgctgtggggtcacatgtaggcactcctagccttcaggtcatcctggtctgggtactccagatgattccagttcttagttgtttcatatccagccttgaagtcctcccagctgaggacc-----------------aaacgagccatccccacaattcctggccggaattcctaagcataataaaatggtgactgcttcaagccactgagttttggggtagtttgttacacagagatagtaactggaacGGtgcgaccaccctgggcatgtcaccttcctctctggccagccagaaggtgcggcagccacagagctctctgcctcctcccttccctctgtggtgt
>gene=chr20_602077-603077; species=ponAbe
atgtctcctcctcttgagtctgggtgggctcatgacagctttaaccaatagaatatgtcagaagtgactctgtgactactgagactgttcactggcactccgtttttggagccctgagctgccatggaagatgttcaaatactctgggactaccaggctgtggggtcacatgtaggcactcctagtcttcaagtcatcctggtctggggactccagatgattccagttcttagttgtttcatatccagccttggagtcctcccagctgaggaccaagacaccatggaacaaaaacaagccatccccaccactcctggctcgaattcctaagcataataaaatggtggctgcttaaagccactgagttttggggtagtttgttacacagaggtggtaacgggaacaGTGGGaccaccctgggcatgtcaccttcctctctggccagccagaagttgcggcagccacaaagctctctgcttcctcccttccctctgtggtgt
>gene=chr20_602077-603077; species=rheMac
atgtctcctcctcttgagtctgggtgggctcgtgacagctttagccaatagaatatgtccgaagtgactctgcgacttctgagactgttcattggcaccccgtttttggagtgctgagctgctgtggaagatgttcaagtagtctgggactaccatgctgtggggtcacatgtaggcactcctagtcttcaggtcatcctggtctgggtactccagatgattccagttcttagttgtttcatatccagcctttaagtcctcccagctgaggacc-----------------aaacaagccatccccacaactcctggccggaattcctaagcataataaaatggtgactgcttaaagccactgagttttggggtagtttgttacacagagatagtaactggaacaGtgcgaccaccctggacatgtcaccttcctctctggccagccagaaggtgcggcagccacagagctctctgcctcctcccttccctctgcggtgt
>gene=chr20_606149-607149; species=hg19
ggggaagccagctgccatgaagaactccagccaccccaagactgccattctgtgaggaagtcccgcgaacaatggaaagaagtcctctaggatgagacaccatgtgatggagagagaggccaggaacatcaaggctgtagacatgagtgaagatgccatcttgaaagggaacctccagccgtagctgtttcagttgataccacaaggttcagaaaggagccacccagctgagtccttcctaaattcctgactcacaaagtaatgaacaaagtggttgctttaagcctctaagttgagggtagtttattgtagtgcaaaagataaccagaataGATatatccgatgacccagcaattatactcctggctatatgtccagacaaaattctcttatcagcccatagaggatatgGCCATATTGTTGTGGCAACAGAGAGTTAGAGGCCACTCAGGTATCCATTACTGGGGTGGTAGAAAGGAATACATGGTAGGTGCAAAGAG
>gene=chr20_606149-607149; species=bosTau
ggagaaatcagctgccaagaagaaatccaaccactgtgagactgccatgctgcaaggaagttcaggtagctatggagaagtgtcctttagggtgagatgccaagagaaagagagagaggccaggtacatcaaggctgcagacacgagtgaagatgccatcttggaagggaaccttcagccccagctgtctcagctgacactacatggttcagagctgagctccctagccaagccctttgtgaattcttgacctgcaaaatcac-gacaaagt-gttgttttacgcctctcagttgagggcaaatttttgtcgtacaaaagataaccagaatacatataaccaatgaaccagtaattatacac----ctatttgtccacacaaaattctcatgccagcccatcaaggacatagcagtgctgttatggtggt--aaacttagagactaccca-gtgctcatcactggaaaagtaagagagaagatgtggtggatgcaaagag
>gene=chr20_606149-607149; species=calJac
ggagaagccagctgccatgaagaactccaaccaccccaagacggccattctgtgaggaagtcctgctaacaatgcaaagaagtcctctaggatgagacaccatgtgatggagaggggggccaggaacatcaaagccacagacatgagtgaagacgctctcttgaaagggaacctccagctgtggctgtttcagtttataccacacggttcggagaggagccgcccagctgagcccttcctaaattcctcactcacaaagtaatcaacaaagtggttgctttaagcctctaatttgagggtagtttactgtagcgcaaaagataaccagaatagacacaccctatgacccaccaactatactcttagctatatgaccagacaaaattctcatataagcccatagaggacatggccatactgttgtggccacagggagttagaggccacccaggggcctattactggggtggtagagaggaacacatggtaggtgcagagaa
>gene=chr20_606149-607149; species=canFam
GAGAgagccagctgccatgaggaagtccaacctttctgagactgccatgtggtgaggaagtctagctagctatggagaggtgtcctctagaatgggacactatgagagacagagagat-ct-ggtgtatcaaggctacagacatgagtaaagaggccatcttggaagggaacctccaacctctactgtctcagctgacaccacatagttcagagatgagtggcccagccaagcccttcctgaattcctgaccctcaaattcatgaacaaagt-gtggttttaagcctctaaattgagagtaatttattagagagcaaaagatatctggaataTATATCCTCTATCACTCAGCAATCTTATGCCTACCTCTTTGTCCAGACAAGATTCTCATACTGACCCAGAAAGGACATGCCAGTGTGGTGACAATGGTAGAGACCTAGAGACCACCCAGGTGCCTGTTACTTGACTAGTAGAGACAAAAACAT-GTGGATGTAAAGAG
>gene=chr20_606149-607149; species=equCab
--------------------------------------------------------------------------------------------------------------------------------------------------------------------------------------------------------------------------------------------------------------------------------------------------------------------------------------------------------------------------------------------------------------------------------------------------------------------------------------------------------------------
>gene=chr20_606149-607149; species=gorGor
ggggaagccagctgccatgaagaactccagccaccccaagactgccattctgtgaggaagtcccgcgaacaatggaaagaagtcttctaggctgagacaccatgtgatggagagagaggccaggaacatccaggctgtagacatgagtgaagatgccatcttgaaagggaacctccagctgtagctgtttcagttgataccacaaggttcagaaaggagccacccagctgagtccttcctaaattcctcactcacaaagtaatgaacaaagtggttgctttaagcctctaagttgagggtagtttattg-agtgcaaaagataaccagaataGATataccc-atgacccagcaattatactcctggctatatgtccagacaaaattctcttatcagcccatagaggatatgGCCATATTGCTGTGGCAACAGAGAGTTAGAGGCCACTCAGGTATCC-TTACTGGGGTGG-AGAAAGGAATACATGGTAGGTGCAAAGAG
>gene=chr20_606149-607149; species=panTro
ggggaagccagctgccatgaagaactccagccaccccaagactgccattctgtgaggaagtcccgcgaacaatggaaagaagtccactaggatgagacaccatgtgatggagagagaggccaggaacatcaaggctgtagacatgagtgaagatgccatcttgaaagggaacctccagccgtagctgtttcagttgataccacaaggttcagaaaggagccacccagctgagtccttcctaaattcctcactcacaaagtaatgaacaaagtggttgctttaagcctctaagttgagggtagtttattgtagtgcaaaagataaccagaataGATATA---------CCAGCAATTATACTCCTGGCTATATGTCCAGACAAAATTCTCTTATCAGCCCACAGAGGATATGGCCATATTGTTGTGGCAACAGAGAGTTAGAGGCCACCAAGGTATCCATTACTGGGGTGGTAGAAAGGAATACATGGTAGGTGCAAAGAG
>gene=chr20_606149-607149; species=papHam
ggggaagccagctgccatgaagaactccaaccaccccaagactgccattctgtgaggaagtccggccaacaatggaaagaagtcctctaggatgagacaccatgtgatggagagggaggccaggaacatcaagactgtagacatgagtgaagatgccatcttgaaggggaacctccagccatagctgttttggttgataccacatggttcacagaggtgccacccagctgagccctttctaaatttcaccctcacaaagtaatgaacgaagtggttgctttaagcctctcagttgagggtagtttattgtagtgcaaaagataaccagaataGATataccctatgacccagcaattatacgcctggctgtatgtccagataaaattctcatatcagcccatataagacatggccatattgttgtggcaacagagagttagaggccacccaggtgtccattactggggtggtagagaggaatacatggtaggtgcaaagag
>gene=chr20_606149-607149; species=ponAbe
ggggaagccagctgccatgaagaactccaaccacttcaagactgccattctgtgaggaagtcctgctaacaatggaaagaagtcctctaggatgagacaccatgtgatggagagagaggccaggaacatcaaggctgtagacatgagtgaagatgccatcttgaaagggaacctccagccgtagctgttttgattggtaccacaaggttcagaaaggagctgcccagctgagtccttcctaaattcctcactcacaaagtaatgaacaaagtggttgctttaagcctctaagctgagggtagtttattgtagtgcaaaagataaccagaataGATacaccctatgacccagcaattatactcctggctgtatgtccagacaaaattctcttatcagcccatagaggacatgGCCATATTGTTGTGGCAACAGAGAGTTAGAGGCCACCCAGGTGTCCGTTACTGGGGTGGTAGGAAGGAATACATGGTAGGTGCAAAGAG
>gene=chr20_606149-607149; species=rheMac
ggggaagccagctgccatgaagaactccaaccaccccaagactgccattctgtgaggaagtccggccaacaatggaaagaagtcctctaggatgagacaccatgtgatggagagggaggccaggaacatcaagactgtagacatgagtgaagatgccatcttgaaagggaacctccagccatagctgttttggttgataccacatggttcacagaggtgccacccagctgagccctttctaaatttcaccctcacaaagtaatgaacgaagtggttgctttaagcctctcagttgagggtagtttattgtagtgcaaaagataaccagaataGATataccctatgacccagcaattatacgcctggctgtatgtccagacaaaattctcatatcagcccatataagacatggccatattgttgtggcaacagagagttagaggccacccaggtgtccattactggggtggtagggaggaatacatggtaggtgcaaagag
>gene=chr20_611215-612215; species=hg19
CTTTGTTCCCAGAGCTATCCGATGATGCTGAAGAAGAGTCCCTGGGCATCATCTGTTccagctgtgtgaccttgagcaagttgtttaaccaccttgtgccccaagattctcatctgcataaagaagagaaatagctacaccttcctcatgggctagttacaaggatgaaatttgatcatatgtgccaagcacttaacacaacacatgaacatCACGGCATTGGCATGTCAGCTATGCCAATGACTCTATTTATACCTGAAtttttatttgaaataatttcagacttacagaaagtttgcaataataatacaaagaattcctacataccatcacccagattccttaaatgttaacattttgcattctttgctttttcattctctctcagcatatatttttgtccagtgcctgaattgttggaaataagttgcagacatgttgactctttacctctaagttaattatcccatgtatatttctaaaaacaagaatattctctt
>gene=chr20_611215-612215; species=bosTau
CTTCATTCCTAGATCTTTAGAATGTTGTTGAAGAAGAGTCCTT-GTCATcacttcttccaactgggtgaacttgggcaaattgctt---ccccctgtgcctgggtgccttcatttgctc-aaaagaggaaacagttacatctttctcatggggttgttatgaggatgaaatctgactgtgtgcgccaagcactaagcacagcctctggaca------catga-gatgttggttct-tCAA-------GTCTACACTTGACtttttatttgaaacaatttcagatttacagaaagtttgcaaaaatagtacaaagaattcctgtatgcctgcattcagattcctcaagtgttaacattttactacccttgctttatccttctgtctctgcatata-ttttgtc-------taaactgctggggatgaattgcagacaggacacccttttatctcta----aatggttttatgtacatttcttaaaa---------------
>gene=chr20_611215-612215; species=calJac
CT---------GAGCTATCTGATGAGGCTGAAGAGGAGTCCCTGAGCATCACCTGTTccaggtgtgtgaccttgggcaagtagtttaaccaccttgtgcctcaagcttctcatctgcacaaagatgagaaacagctacaccttcctcatagggtggttgcaaggatgaaatttgatcaaatgggccaagcacttaacacagcacctgAACGTCAC--------CATGTCAGCTATGCCAATGACTCTATTTATACCTGACtttttgtttgaaataatttcggacttacagaaagtttgcaataatagtacaaagaattcccacataccatcacccagattccttcaatgttaacattttgctatctttgctttttcattctctctctgaatacatttttgtccagtgtttgtattgttggaaataagttgcagacatattgactctttaccttccagttaattatcccatgtgtatttctaaaaacaaaagtatcctctt
>gene=chr20_611215-612215; species=canFam
-----------------------------------------------------------------------------------------------------------------------------------------------------------------------------------------------------ATAGCAGCTGGACATCACGCTACTA-AATGTTAGCTATGCCAGTGACTATATTTATACTTGACttttaatttgaaatgttt-cagagttccagaaaggttgcaaaaacagtacaaagaattccttcata-cttcacctagattcctcaaatgttcacattttacta-ccttgctttatcattctatctcggcttacatttctgtc-------tgtctagg----agtaaattgcagacatgatgtctcctctaatcttc-taaattattccatgtatatttctaaacacaagaacattcttta
>gene=chr20_611215-612215; species=equCab
CTTAGTTCATAG------AGAATGCTGTTGAAGAAGATTCTCTGGGCATcacttcttccagctgtgtgacatagggcaaagtgcttaaccgctctgtgccgcagggtccttatctgcac-aaaagagggaatagtcaccccttcctcgtgaggttgttgtgaggatggaatttgaccaggggtgccaagcatttagcacagcacctggacaccacgctccta-catcttagctATGCCAGTGACTGTGtttatacttgactttttatttgaaacaatt-cagacctgcagaaagattgcaaaaatagtgtaaagaattcctgtataccttcactcagactcctccggcggtagcattttactgcccctgttttatcattctctccctgcagacatttttgtc-------tgaactgatgacagtaaattgcagacatgatggccctttacatctc----agttattccttgtatatttctaaaaataagaccattctctt
>gene=chr20_611215-612215; species=gorGor
CTTTGTTCCCAGAGCTATCTGATGATGCTGAAGAAGAGTCCCTGGGCATCATCTGTTccagctgtgtgaccttgggcaagttgtttaaccaccttgtgccccaagattctcatctgcataaagaagagaaatagctacaccttcctcatgggctagttacaaggatgaaatttgatcatatgtgccaagcacttaacacaacacatgaacatCACGGCATTGGCATGTCAGCTATGCCAATGACTCTATTTATACCTGAAtttttatttgaaataatttcagacttacagaaagtttgcaataataatacaaagaattcctacataccatcacccagattccttacatgttaacatcttgcattctttgctttttcattctctctctgcatatatttttgtccagtgtctgaattgttggaaataagttgcagacatgttgactctttacctctaagttaattatcccatgtatatttctaaaaacaagaatattctctt
>gene=chr20_611215-612215; species=panTro
CTTCGTTCCAAGAGCTATCCGATGATGCTGAAGAAGAGTCCCTGGGCATCATCTGTTccagctgtgtgaccgtgggcaagttgtttaaccaccttgtgccccaagattctcatctgcataaagaagagaaatagctacaccttcctcatgggctagttacaaggatgaaatttgatcatatgtgccaagcacttaacacaacacatgaacatCACGGCATTGGCACGTCAGCTATGCCAATGACTCTATTTATACCTGAAtttttatttgaaataatttcagacttacagaaagtttgcaataataatacaaagaattcctacataccatcacccagattccttaaatgttaacattttgcattctttgctttttcattctctctctgcatatatttttgtccagtgtctgaattgttggaaataaggtgcagacatgttgactctttacctctaagttaattatcccatgtatatttctaaaaacaagaatattctctt
>gene=chr20_611215-612215; species=papHam
CTTTGTTCCTAGAGCTATCCGATGATGCTGAAGAAGAGTCCCTGGGCATCACCTGTTccagctgtgtgaccttgggcaaattgtttaaccaccttgtgcctcaagattctcatctgcacaaagatgagaaatagctacaccttcctcatggggtggttacaaggatgaaatttgatcctatgtgccaagaacttaacacaacacctCAACATCATGGCATTGGCATGTCAGCTATGCCAATGACTCTATTTATACCTGACttttcatttgaaataatttcagacttacagaaagtttgcaataatagtacaaagaattcccacataccgtcaccaagattccctaaatgttaacattttgcaatctttcctttttcattctctct--gcatatatttttgcccagtgtctgaattgttggaaataagttgcagacatgttgactctttacctctaagttaactatcccgtgtatatttctaaaaacaagaatattctctt
>gene=chr20_611215-612215; species=ponAbe
CTTTGTTCCTAGAGCTATCCGATGATGCTGAAGAAGAGTCCCTGGGCATCATCTGTTccagctgtgtgaccttgggcaagttgtttaaccaccttgtgccccaagattctcatctgcataaagataagaaatagctacaccttcctcatggggtagttacaaggatgaaatttgatcatatgtgccaagcacttaacaaaacacctgA-----ATGGCACTGGCATGTCAGCTATGCCAATGACTCTATTTATACCTGACtttttatttgaaataatttcagacttacagaaagtttgcaacaatagtacaaagaattcctacataccatcacccagattccttaaatgttaacattttgcattctttgcttttccattctctctctgcatatatttttgtccagtgtctgaattgttggaaataagttgcagacatgttgactctttacctctaagttaattatcccatgtatgtttctaaaaactagaatattctctt
>gene=chr20_611215-612215; species=rheMac
CTTTGTTCCTAGAGCTATCCGATGATGCTGAAGAAGAGTCCCTGGGCATCACCTGTTccagctgtgtgaccttgggcaaattgtttaaccaccttgtgcctcaagattctcatctgcacaaagatgagaaatagctacaccttcctcatggggtggttacaaggatgaaatttgatcctatgtgccaagaacttaacacaacacctgaacatCACGGCATTGGCATGTCAGCTATGCCAATGACTCTATTTATACCTGACttttcatttgaaataatttcagacttacagaaagtttgcaataatagtacaaagaattcccacataccgtcaccaagattccctaaatgttaacattttgcaatctttcctttttcattctctct--gcatatatttttgcccagtgtctgaattgttggaaataagttgcagacatgttgactctttacctctaagttaactatcccgtgtatatttctaaaaacaagaatattctctt
>gene=chr20_655415-656415; species=hg19
CCAGGGGACCAGGAGCCACTTTGGGGGAACCCCTCCCAGAAATCCTCTCTTTCTTGCAGTCCCCAGGACAGGCCCAGCCTTTGGCAGGCATGTGGCTGAGGGTAACAAAAGAGTTATTGAGAGAGGGGGTCTGAGAGCACTTGTGTGACATCGGCAGGGGAGCAGGTTTGAAGGGAGGGAGGGCGCCCCCAGCCACCCCCAGGGAACCAACCCTGTCTCTCCAGGGACTGAACATCCAGGGCTCTTTACCTTCCCCCTTCCCGGGCAGCCAGCTTCTCTTCCTCAACGGGGGAGAGGGAACCCTCAAAGTGCCTTGTGCCTCAGTGCCCAGCGCTGGCCTTTCACGAGCAGCCCCGTCTGTGTTCTCTTGCCACCCCCTCACTCTAGCCCTATTTGAGGGCCACAACTTTCAAAGTCCCGGCTGGCGCGTGGCTGCGGGATGGGCCGACCCCGCGACTTTCCCTTTGTACGACCTAGCCCCTGCCCCGCCCGCACGGCCC
>gene=chr20_655415-656415; species=bosTau
CTAGGAGACCAAGAGCCACTTTGGGGGAACCCCTCCTAGAAATTCCCTCTTCCTCTCAGTCCCCAGGACAGGCCCAGCCTTTGGCAGGCATGTGGCTGAGGGTAACAAAAGAGTTGCTGAGAG-AGGGGGCTGAGAAGACTTGTCTGGCATCACCAGGGGAGCAGACTTGAAGGGAAAGAGGGTGCCCCCAGCTACCCCTAGGGAGCCAACCCTCTCTCCCCAGGGATTGGTGGTCCAGGCCAGTTTACCTTCACCATCCTCGGACAACCAGCCTCCTTCCCTCAACCAGGAAGAGGGGACCCTTAGAACGCCTTGTGCATTAGCCCCCAGCACTAACCCTTAATGGACACCACTCTCTCCATTCTCTCACCA-TCCTTCACTCCAGTTCCAATCTAGGGCCACAACTTTCAAAGTCCAGGCTGACGCTCGCTGGCGGGATGGGCCGACCCTGCGACTTTCCCTTTGTACGACCTGGCCCTCGCCCCGCCTGCCTGGCCC
>gene=chr20_655415-656415; species=calJac
CCCGGGGACCAGGAGCTACTTTGGGGGAACCCCTCCCAGAAATCCCCTTTTTCTTGCAGTCCCCAGGACAGGCCCAGCCTTTGGCAGGCATGTGGCTGAGGGTAACAAAAGAGTTATTGAGAGAGGGGGTCTGAGAGCACTTGTGTGGCATCAGCGGGGGAGCAGGTTTGAAGGGAGGGAGGGCGCCCCCAGCCACCCCCAGGGAGCCAACCCTGTCTCTCCAGGGACTGAACATCCAGGGCTCTTTACCTTCCCCCTACCCAGGCAGCCAGCTTGTCTTCCTCAACTGGAGAAAGGGGACCCTCAAACTGCCTGGTGCCTTAGTCTCCAGCACGGGTCCCTCATGAACTGCCCTCTCTGTGTTCTCTGGCCACCCCCTCACTCTAGCCCTATTTGAGGGCCACAACTTTCAAAGTCCCGGCTGGCGCGTGGCTGCGGGATGGGCCGACCCCGCGACTTTCCCTTTGTACGACCTAGCCCCTGCCCCGCCCGCACGGCCC
>gene=chr20_655415-656415; species=canFam
CCAGGGGACCAGGAGCCACTTTGGGGGAATCCCTCCTAGAAATCCCTTCTTCCTTGCAGTCCCCAGGATAGGCCCAGCCTTTGGCAGGCATGTGGCCGAGGGTAACAAAAGAGTTGCTGAGAGAGGGGGCCTGAGAACACTTGTCTGGCATCATCAGGGGAGCAGGCTTGAAGAGAAGGAGGGCACCCCCAGCTACACCCTAGGAGCCAGCCCTCTCTCCCCAGGGACTGGTAGTCCAGGCTCGAATATATTCCCCACACTCAGGCAGCCAGCCTCCTTCCCTCCACCAGGGAGAGGGGACCCTCAGACTGCCTTGTACATGAGCCCCCAGCATTAGCCCTTCGTGGGCCTCTCTCTTTCCATTCTCTCACCA-CCCCTCACTCCAGCCCCGTTCTAGGGCCACAACTTTCAAAGTCCGGGCTGGCGCGTGGCTGTGGGATGGATCGACCCTGCGACTTCCCCTTTGTAGGACCTAGCCCCTGCCCCGCTTGCCCGGCCC
>gene=chr20_655415-656415; species=equCab
CCAGGGGACCAGGAACCACTTTAGGGGAATCCCTCCTAGAAATCCCCTCTTCCTCACAGTCCCCAGGAC-TGCCCAGCTTCTGGCAGGCATGTGGCTGAGGGTAACAAAAGAGTTGCTGAGAGAGGGGGCCTGAGAACACTTGTCCGGCATTGCTAGGGGAGCAGGGTTGAAGGGAAGGAGGGTGCCCCCAGCTACCCCCAGGGAGTGAACCCCAGCTCCTCAGGGACTGGTGGTCCAGGCCTGCTTACCTTGCCCGCCCTCAGGCAGCCACCCTCCTTCCCTCAACCAGGGACAGGGGACCCTCAGACTGCCTTGTGCATTAGCCCCCAGCACTAGCCCTTCATGGGCCCCTCTCTCTCCATGTTCTCACCA-CCCCTCACTCCAGCCCCGTTCTGGGGCCACAACTTTCAAAGTCCGGGGCGGCGCGGGGCTGCGGGATGGGCCCACCCTGCGACTTTCCCTTTGTACGACCTAGCCTCTGCCCCGCCCGCCTGGCCC
>gene=chr20_655415-656415; species=gorGor
CCAGGGGACCAGGAGCCACTTTGGGGGAACCCCTCCCAGAAATCCTCTCTTTCTTGCAGTCCCCAGGACAGGCCCAGCCTTTGGCAAGCATGTGGCTGAGGGTAACAAAAGAGTTATTGAGAGAGGGGGTCTGAGAGCACTTGTGTGACATCGGCAGGGGAGCAGCTTTGAAGGGAGGGAGGGCGCCCCCAGCCACCCCCAGGGAACCAGCCCTGTCTCTCCAGGGAGTGAACATCCAGGGCTCTTTACCTTCCCCCTTCCCAGGCAGCCAGGTTCTCTTCCTCAACGGGGGAGAGGGAACCCTCAAACTGCCTTGTGCCTTAGTGCCCAGCACTGGCCTTTCACGAACAGCCCTCTCTGTGTTCTCTTGCCACCCCCTCGCTCTAGCCCTATTTGAGGGCCACAACTTTCAAAGTCCCGGCTGGCGCGTGGCTGCGGGATGGGCCGACCCCGCGACTTTCCCTTTGTACGACCTAGCCCCTGCCCCGCCCGCACGGCCC
>gene=chr20_655415-656415; species=panTro
CCAGGGGACCAGGAGCCACTTTGGGGGAACCCCTCCCAGAAATCCTCTCTTTCTTGCAGTCCCCAGGACAGGCCCAGCCTTTGGCAGGCATGTGGCTGAGGGTAACAAAAGAGTTATTGAGAGAGGGGGTCTGAGAGCACTTGTGTGACATCGGCAGGGGAGCAGCTTTGAAGGGAGGGAGGGCGCCCCCAGCCACCCCCAGGGAACCAACCCTGTCTCTCCAGGGACTGAACATCCAGGGCCCTTTACCTTCCCCCTTCCCAGGCAGCCAGCTTCTCTTCCTCAACGGGGGAGAGGGAACCCTCAAACTGCCTTGTGCCTTAGTGCCCAGCACTGGCCTTTCACGAACAGCCCTCTCTGTGTTCTCTTGCCACCCCCTCACTCTAGCCCTATTTGAGGGCCACAACTTTCAAAGTCCCGGCTGGCGCGTGGCTGCGGGATGGGCCGACCCCGCGACTTTCCCTTTGTACGACCTAGCCCCTGCCCCGCCCGCACGGCCC
>gene=chr20_655415-656415; species=papHam
CCAGGGGACCAGGAGCCACTTTGGGGGAACCCCTCCCAGAAATCCCCTCTTTCTTGCAGTCCCCAGGACAGGCCCAGCCTTTGGCAGGCATGTGGCTGAGGGTAACAAAAGAGTTATTGAGAGAGGGGGTCTGAGAGCACTTGAGTGACATCGGCAGGGGAGCAGGTTTGAAGGGAGGGAGGGCGCCCCCAGCCACCCCCAGAGAACCAACCCTGTCTCTCCAGGGACTGAACATCCAGGGCTCTTTACCTTCCCCCTCCCCAGGCAGCCAGCTTCTCTTCCTCAGCTGGGGAGAGGGAACCCTCAAACTGCCTTGTGCTTTAGTCCCCAGCACTGGCCCTTCATGAACAGACCTCTCTGTGTTCTCTCGCCACCCCCTCACTTTAGCCCTATTTGAGGGCCACAACTTTCAAAGTCCCGACTGGCGCGTGGCTGCGGGATGGGCCGACCCCGCGACTTTCCCTTTGTACGACCTAGCCCCTGCCCCGCCCGCACGGCCC
>gene=chr20_655415-656415; species=ponAbe
CCAGGGGACCAGGAGTCACTTTGGGGGAACCCCTCCCAAAAATCCTCTCTTTCTTGCAGTCCCCAGGACAGGCCCAGCCTTTGGCAGGCATGTGGCTGAGGGTAACAAAAGAGTTATTGAGAGAGGGGGTCTGAGAGCACTTGTGTGACATCGGCAGGGGAGCAGGTTTGAAGGGAGAGAGGGCGCCCCCAGCCACCCCCAGGGAACCAACCTTGTCTCTCC-GGGGCTGAACATCCAGGGCTCTTTACCTTCCCCCTTCCCAGGCAGCCAGCTTCTCTTCCTCAACTGGGGAGAGGGAACCCTCAAACTGCCTTGTGCCTTAGTCCCCAGCACTGGCCTTTCACGAACAGCCCTCTCTGTGTTCTCTCGCCACCCCCTCACTCTAGCCCTATTTGAGGGCCACAACTTTCAAAGTCCCGGCTGGCGCGTGGCTGCGGGATGGGCCGACCCCGCGACTTTCCCTTTGTACGACCTAGCTCCTGCCCCGCCCGCACGGCCC
>gene=chr20_655415-656415; species=rheMac
CCAGGGGACCAGGAGCCACTTTGGGGGAACCCCTCCCAGAAATCCCCTCTTTCTTGCAGTCGCCAGGACAGGCCCAGCCTTTGGCAGGCATGTGGCTGAGGGTAACAAAAGAGTTATTGAGAGAGGGGGTCTGAGAGCACTTGAGTGACATCGGCAGGGGAGCAGGTTTGAAGGGAGGGAGGGTGCCCCCAGCCACCCCCAGAGAACCAACCCTGTCTCTCCAGGGACTGAACATCCAGGGCTCTTTACCTTCCCCCTCCCCAGGCAGCCAGCTTCTCTTCCTCAGCTGGGGAGAGGGAACCCTCAAACTGCCTTGTGCTTTAGTCCCCAGCACTGGCCCTTCATGAACAGACCTCTCTGTGTTCTCTCGCCACCCCCTCACTCTAGCCCTATTTGAGGGCCACAACTTTCAAAGTCCCGACTGGCGCGTGGCTGCGGGATGGGCCGACCCCGCGACTTTCCCTTTGTACTACCTAGCCCCTGCCCCGCCCGCACGGCCC
>gene=chr20_685488-686488; species=hg19
gtatgagccaccacacctggccCactgtgccccttttgcacatgaggaaatgggagagggactgtgattctgtaaggtcatatagccaggtagtagccatgccttgactggaacccagctctgcctgccccttccctgctggcagttgcatcacctgccttctctgGGGAGTGAATGAGGACAAGCCACACTTGACCTTCCATGGTCCTGTAGCagagattttaaagtccagcttttagagaggaacgtgaaagcccagagaggaaggaacttgcccttggtcctatactccatcaagcacaatgctgggaagggactcaggtctcctgactcccagtccagagctctTGCACACTTTGCtccttcatgcaacaaatatttattgagcatctactgtgtaccagcacagtgctagcccttgagaacacagcagcaaacacaacagacacaaaaccctggccctgtggagtggacattccagggctgggtggagGAGTGGG
>gene=chr20_685488-686488; species=bosTau
TGa---------------------ctgtgtcccttttgcaaatgaggaaatgggagaggaacagtgatcccccaaggccatgcagccaggtaatagccatgtcctgattgaaacccaggtttctctgCCCCTTGCCTCCTGGCAGCTGCCCCGTTTGCCTCCCC-ACGGAG-GAGTGAGGACAGACTGCACTCTCCCTTCTGTGGTCCTGTGGCAGGGATTCCAAAGTCCAGGCTTCAGAGAggagatggaggtctccagaaggaaggaacttgcccaggatcctacccaccatcaaggggattactggcaaggaagccaggtctcctggcttccagtgca-ggatcttacacactcagctcattcatgc-acaaatatttattgaacgcctactgtgtgccagcacagtgctagcctctggaatcacagagataacaaaaacaggcataaatgcctgCCACCATGGAGCTAACATTCTAGGGCAGAGTTGGGGAGGGGG
>gene=chr20_685488-686488; species=calJac
---------------------------------------------------------------------------------------------------------------------------------------------------------------------------------------------------------------------------------------------------------------------------------------------------------------------------------------------------------------------------------------------------------------------------------------------------------------------------------------GACGTTCCAGGGCTGGATCGAGGAGGGGG
>gene=chr20_685488-686488; species=canFam
------------------------ctgtgccccttttgcaaatgagaaaatgggagaaggacagtgattcctcaaggtcacacagccacctgctagccatgctttgtttagaatccaggtttgcct---------------gtatctgccccatctgccttctctagggagtgagtgagg-tgggccgcacccaaccctccatagtcctgtggcagggattttaaagtccagctttcagaggggaaactggagtccctggagg--aagaacttgctcagggtcctacaccccatcagtgac-tttctaggaagggatctgagtttcctgcctcccagtGCAAAGACCTGGCACACTTTGCTCattcatgccacagaaatttattgagcacctactgtgtaccagcactgtgctagcttctggaatcacagccatgaagaaaacaggcataaatccctgctcccgtggagctgatggtctagggcaggaTGGGGGAAGGGG
>gene=chr20_685488-686488; species=equCab
cta---------------------ctgtgccccttttgcaaatgaggaaatgagagagggacagtgatcccccaaggtcacacagctaggtggtagccatgtcccagtgggaacctgggtttgcttgCCCCTTACCTCCTGGCAGCTGCCCCATCTGCCTCCCCTGGAGAGTGGTTGAGGATGGGCCACACTCAACCCTCCGTGGTCCTGTggcagggattccaaaggtcagttttcagataggaatcaaaaggccccagagggaagggactttc-cagggtcctgcactccatcaggg----cactgggaggggacccagggctcctgactcccagtgcagagactttgcacactttgctcattcatgcaacaaacatttgttgagcacctactgtgtgccagcactgtgctagcctccgggatcacagccgtgaa-aaaccaggcagaaatccttccgcc-----agctgccattctaggatggg--tgggggagggg
>gene=chr20_685488-686488; species=gorGor
gtataagccaccacatccggccCactgtgccccttttgcacatgaggaaatgggagagggactgtgattatgtaaggtcatatagccaggtagtagccatgccttgactggaacccagctctgccttcctcttgcctgctggcagttgcatca-ctgccttctctgGGGAGTGAATGAGGACAAGCCAcacttgaccttccatggtcctgtagcagggattttaaagtccagcttttagagaggaaagtgaaagcccagagaggaaggaacttgcccttggtcctatactccatcaagcacaatgctgggaagggactcaggtctcctgactcccagtccagagctcttgcacactttgctccttcatacaacaaatatttattgagcacctactgtgtaccagcacagtgctagcccttgagaacacagcagtaaacacaacagacacaaaaccctggccctgtggagtggacattccagggctgggtggaggagtggg
>gene=chr20_685488-686488; species=panTro
gtataagccaccacacctggccCactgtgccccttttgcacatgaggaaatgggagagggactgtgattctgtaaggtcatatagccaggtagtagccatgccttgactggaacccagctctgcctgccccttgcctgctggcagttgcatcacctgccttctctgGGGAGTGAATGAGGACAAGCCACACTTGACCTTCCATGGTCCTGTAGCagagattttaaagtccagcttttagagaggaacgtgaaagcccagagaggaaggaacttgcccttggtcctatactccatcaagcacaatgctgggaagggactcaggtctcctgactcccagtccagagctctTGCACACTTTGCtccttcatgcaacaaatatttattgagcacctactgtgtaccagcacagtgctagcccttgagaacacagcagcaaacacaacagacacaaaaccctggccctgtggagtggacattccagggctgggtggaggagtggg
>gene=chr20_685488-686488; species=papHam
gcgtgagccactgcacccggccCactgtgccccttctgcacatgaggaaatgggagagggactgtgattccgtaaggtcatatagccaggtggtagccatgccttgactggaacccagctctgcctgcctcttgcctgctggcagttgcatcacctgccttccctgGGGAGTGAATGAGGACAAGCCAcacttgaccttccatggtcctgtagcagggattttaaagtccagcttttagagaggaaactgaaagcccagaggggaaggaacttgcccttggtcctatactccatcaagcacactgctgggaagggactcaggtctcctgactcccagtccagagctcttgcacactttgctccttcatgcaacaaatatttattgagcacctactgtgtaccaac------------cttgagaacacagcagtaaacacaacagacacaaaaccctggccctgtggagtggacattccagtgctgggtggaggagtggg
>gene=chr20_685488-686488; species=ponAbe
gtgtgagccaccgcactcggctCactgtgccccttttgcacatgaggaaatgggagagggactgtgattctgtaaggtcatatagccaggtggtagccatgccttgactggaacccagctctgcctgtctcTTGCCTGCTGGCAGTTGCATCACCTGCCTTCCCTGGGGACTGAATGAGGACAAGCCACACTTGACCTTCCATGGTCCTGTAgcagggattttaaagtccaacttttagagaggaaagtgaaagcccagaggggaaggaacttgcccttggtcctatactccatcaagcacaatgctgggaagggactcaggcctcctgactcccagtccagagctcttgcacactttgctccttcatgc-acaaatatttattgagcatctactgtgtaccagcacagtgctagCC-----------------------------------------------------------------------------------
>gene=chr20_685488-686488; species=rheMac
gcatgagccactgcacccggcccactgtgccccttctgcatatgaggaaatgggagagggactgtgattccgtaaggtcatatagccaggtggtagccatgccttgactggaacccagctctgcctgcctcttgcctgctggcagttgcatcacctgccttccctgGGGAGTGAATGAGGACAAGCCAcacttgaccttccatggtcctgtagcagggattttaaagtccagcttttagagaggaaactgaaagcccagaggggaaggaacttgcccttggtcctatactccatcaagcacactgctgggaagggactcaggtctcctgactcccagtccagagctcttgcacactttgctcctttatgcaacaaatatttattgagcacctactgtgtaccaac------------cttgagaacacagcagtaaacacaacagacacaaaaccctggccctgtggagtggacattccagtgCTGGGTGGAGGAGTGGG
>gene=chr20_686151-687151; species=hg19
atggtcctgactctcctacagtgagaatatagtgttggagacaggcactcaatgagagacacataaataagcaaagttcagattgtgatcatagctgagaagaaaacaaggttgaagtgctagagagtaatggggatgcggtactggtagttaacttcagatggggtggccaggaaaagcctctccaggaagtgactcttgagctgagacccaaagcatgcaatggggcccaacagtgttccaggtggagggaacagcaagtgccagggtgcagaagtaggacagagcttggtgggagaaaggaacagagagaaggccaaggtggctggagcagggcgagagggggaggttggcaagagggagggggctggagaAAGTCCAGAGTGTCGTGGATAGACACTGAATAAAGAGAAGGGATGACTAGCCCCCTACAGTTCACCCCTGGGTGGGGGTTGGGTAGTCGTCTTTGCATCTGATAATTTCCCAGCTAGACCCCCAAG
>gene=chr20_686151-687151; species=bosTau
gtggtcctgactctcctggagtgagggtctagtggtggagacaggcactaaatgagagacacataaacaagataaattcagattgtaataatggcagagaagacatcaaggtta-agtgctagcgagtgagggggaagaggcag--------agctttggagggtgtggtcagggaaggttt------gagg----gctggagctgagatctgaagggcacgaagcagccaagcagtgttccagttggaggaaacagcaagtgcaaaggggc-caggtaggactgagcttggggtgtgggaggagcagagagaaggcca-ggtggctggagcagggtcagacaggg--------------------acgtgagaagggccagGGTGCCATCGAGGGATACTGAATCAAGAG-AGGGATGACTAGACCCACAGGGGGCACCGCTCAGGCA-----AGCCAGTCGTCCCTACATCTGGGGGTTTCCCAGCCAGATCCCCGAG
>gene=chr20_686151-687151; species=calJac
ATGgtcctgactctcctatagtgagaatatagtggtggagaca--cattcaatgagcgacatgaaaat----aaagttcagattgtaatcatagctgagaagaaaacaaggttgaagtgctaggaagtaatggggatgcggtcttggtggttaactttagatggggtggccagggaaagcctctccaggaagtgattcttgagctgagacccaaagcgtgcaatggagcccaatgctgttccagcgggagggaaaagcaaatggcagggtacagaggtaggactgagtttggtgtgagaaaggaatggacagaaggttaaggttgctggagtggggtgagaggggtaggctggcaaggggga-gtggctggagagagtccagagTGTCGTGGAGAGACACTGAATAGAGAGAAGGGATGACTAGCCCCCTACAGGTCACCCCTGGGTGGGGGTTGGGTAG---TCTTTGCATCTGAGAATTTCCCAGCCAGACCCCCAAG
>gene=chr20_686151-687151; species=canFam
ccagtcctgactctcctggagcgagagtctagtggtggagactggcactacatgagcggcacttaaacaaaataaattcagc---taataacggctgggaagaaaacaaggtta-aatgccagggagtgaggggcaggaggcagtggtggttaactctagatggggtgatcaggtaagacctcctgaggaggtggctcttgagctgagacctgaagagtgtgaag-gg-----------gccaggtagagggaacagccgctgccaagatgcagaggtaggacagagcttggggtgtgggaggggctgagaggaggccagggtggttggagcagggttagagggagaggttggcaggagggat-------------ggccggggTGCCATCGAGGAGCACTGTGTAGAGAG-AGGGATGACTGGCCCCCTGTGGGGCACTGCTCAGGAA-----GGCCAGTCATCTCTGCATCTGGGGGTTTCCCAGCTGGAT-CCCAAG
>gene=chr20_686151-687151; species=equCab
acggtcctgactctcctggagtgagagtctagcggtggagagaggcgctggatgagagacacataaacaagataaactcagactgcgagaatggcagagaagaaaacaaggtta-tgagttggggaaggagggggcga-------------caactctaga-aagatgggcaggcagggcctcacgaggaagtgcctcttgcattgagtccaggagggtgtgaag-ggccgagcagtgttccaggtgga-ggaacagtgggtgcaaaggtgcagaggcaggaccaagcttgggatgtgggagaaactaggagaaggccagggtggctggagcaggggcagagggggaggttggcagcaggaagggggcttgaGAAAGGCCAGGGTGCCGTCGAGGGGCACTGAATAGAGAGAAGGGATGCCTAGCCCCCCACGGGGCACCGCTCAGGGA-----GGCCCGTCAGCCCTGCATCTGGAGGGTTCCCAGCCAGACGCCCGAG
>gene=chr20_686151-687151; species=gorGor
atggtcctgactctcctacagtgagaatatagtgttggagacaggcactcaatgagagacacataaataagcaaagttcagattgtgatcatagctgagaagaaaacaaggttgaagtgctagagagtaatggggatgcggtcttggtagttaacttcagatggggtggccaggaaaagcctctccaggaagtgactcttgagctgacacccaaagcatgcaacagggcccagcggtgttccaggtggagggaacagcaagtgccagggtgcagaagtaggacagagcttggtgggagaaaggaacggagagaaggccaaggtggctggagcagggtgagagggggaggttggcaagagggagggggctggagaAAGTCCAGAGTGTTGTGGATAGACACTGAATAAAGAGAAGGGATGACTAGCCCCCTACAGTTCACCCCTGCGTGGGGGTTGGGTAGTCGTCTTTGCATCTGATAATTTCCCAGCTAGACCCCCAAG
>gene=chr20_686151-687151; species=panTro
atggtcctgactctcctacagtgagaatatagtgttggagacaggcactcaatgagagacacataaataagcaaagttcagattgtgatcatagctgagaagaaaacaaggttgaagtgctagagagtaatggggatgcggtactggtagttaacttcagatggggtggccaggaaaagcctctccaggaagtgactcttgagctgagactcaaagcatgcaatggggcccaacggtgttccaggtggagggaacagcaagtgccagggtgcagaagtaggacagagcttggtgggagaaaggaacggagagaaggccaaggtggctggagcagggcgagagggggaggttggcaagagggagggggctggagaAAGTCCAGAGTGTCGTGGATAGACACTGAATAAAGAGAAGGGATGACTAGCCCCCTACAGTTCACCCCTGGGTGGGGGTTGGGTAGTCGTCTTTGCATCTGATAATTTCCCAGCTAGACCCCCAAG
>gene=chr20_686151-687151; species=papHam
atggtcctgactctcctacagtgagaatatagtgttggaaacaggcactcaatgaaagacacataaataagcaaagttcagattgtgatcatagctgagaagaaatcaaggctgaagtgctagggagtaatgggaatgcggtcttggtagttaactttagatagggtggccaggaaaagcctctccaggaagtgactcttgagctgagacccaaagcatgcaacggggcccaatggtgttccaggtggagggaacagcaagtgccagggtgcagaagtaggacagagcttggtgggagaaaggaaccgagataagaccaaggtggctggagcagggtgagaaggggaggttggcaagagggagggggctggagaAAATCCAGAGT---GTGGATAGACACTGAATAGAGAGAAGGGATGACTAGCCCCTTACAATTCACCCCTGGGTGGGGGTTGGGTAGTCATCTTTGC-TCTGATAATTTCCCAGCTAAACCCCCAAG
>gene=chr20_686151-687151; species=ponAbe
ATGGTCCTGACTCTACTACAGTGAGAAT-CAGTGTtggagacaggcactcaatgagagacacataaataagcaaagttcagattgtgatcatagctgagaagaaaacaaggttgaagtgctagggagtaatagagatgcagtcttggtagttaactttagatggggtggccaggaaaagcctctccaggaagtgactcttgagctgagacccaaagcatgcaacggggcccaacggtgtt-caggtggagggaacagcaagtgccagggtgcagaagtaggacagagcttggtgggagaaaggaactgagagaaggccaaggtggctggagcagggtgagagggggaggttggcaagagggagggggctggagaAAGTCCAGAGTGTCGTGGATAGACACTGAATAGAGAGAAGGGATGACTAGCCCCCTACAGGTCACCCC-GAGTGGGGGTTGGGTAGTCGTCTTTGCATCTGATAATTTCCCAGCTAGACCCCCAAG
>gene=chr20_686151-687151; species=rheMac
atggtcctgactctcctacagtgagaatatagtgttggaaacaggcactcaatgaaagacacataaataagcaaagttcagattgtgatcatagctgagaagaaaacaaggttgaagtgctagggagtaatgggaatgcggtcttggtagttaactttagatagggtggccaggaaaagcctctccaggaagtgactcttgagctgagacccaaagcatgcaatggggcccaacggtgttccaggtggagggaacagcaagtgccagggtgcagaggtaggacagagcttcgtgggagaaaggaaccgagataagaccaaggtggctggagcagggtgagaaggggaggttggcaagagggagggggctggagaAAATCCAGAGT---GTGGATAGACACTGAATAGAGAGAAGGGATGACTAGCCCCTTACAATTCACCCCTGGGTGGGGGTTGGGTAGTCATCTTTGC-TCTGATAATTTCCCAGCTAAACCCCCAAG
>gene=chr20_719475-720475; species=hg19
ccatctctgccatggacttgctgtgtgacctagtgcaggtcactttgcctctcttggtccagttttctcacttgtaaaatgggaccatactgccactctccatagggcaagtgtgcggattcgaggagctcatatgtgaaaggcCTCCTTCAGGCGCAAGGTTGGTCCTTGGTTATGCACGTATGTGAGCCTCTTGGCGTGCCTTCATATGTGGGGCATAGGCAAGCACTCAAGTGGCCTGGACTCCTATCTCGGCTCTCAATGTCCCCGCTTCCTGGCCTGGGATCAGCAGGACCTCAGTGGATCCACCATCCAGGCACATCCCTTTCTTTCCCTGCTTTTTTCCTGCTTCTTGGGCGGCACCACCACCTACTGGCCTAAAGCTACATTGCAGCCAATGTGCACAGCGGGGCGGAGGGAAGGGAATATGGCCTTGGGCAGCTGCTGTGCGCAGAATATTTACCTCTGTACACGCTTAGGGTGCTGAGGCTTAGGGAGCT
>gene=chr20_719475-720475; species=bosTau
cctgctctgccacggacttgctctctgacctagcacagctcactttgcctctctgggctcagtttcctcacctgtaaaatgggatcgcattggcactatccatagcgcagttgtgaggattcaaggagatctcatatggaagGCCTCCTTCTCATGTAAGGTTGGTTGTTGGTTAGGCACTTACGCGAGATGCTGGGTGTGTCTGCCCGTGT-GGGCGT-GGCAGGCACTCGTGCGGGC---------ACCTTCCGCATGGATG-AGCCCCCCCCCGG-------TCAGCAGGACCCTAGCTGATCAACCCTCCAGACAGACCCTTTTCTTAC----CCCTTCTCCTGCTTCTTGGGTTGCAGCGCCACCTGCTGGCTTAAAGCTACATTGCATCCAGAGTACATG--------GCGGGAAGAGAATAAATTCTGGAGCTCTTACTGTGTGCA---CCTATGTCGACGT------------AGGT-AACCTCAGGGACGT
>gene=chr20_719475-720475; species=calJac
ctatttctgccatgggcttgctgggtgacctagcgcaggtcactttgcctctctaggcccagttttctcacctgtaaaatgggaccatactggcagtatccatagggcaagtgtgcaaatttgaggagctcgtatatgaaa-gTCTCCTTCAGGTGCAAGGTTGGTCCTTGGTGATGCACGGATGTGAGCCTCTTCATGTGCCTGCATGTGTGGGGCATGGGCAAGCACTCAAGTGGCCTGGACTCCTATCTTGGCTCTGAATG-CCCCGCTTCCTGGCCTGGGATCAGCAGGACCTCAGTCCATCCACCATCCAAG--CATTCCTTTCTGTCCCTGCTTGCTTCCTGCTTCTTGGGCAGCACCACCACCTACTGGCCCAGAGCTACATTGCAGCCAATCTGCATAGGAGGGCGGAGGGAAGGGAATACGCACTGGGGCGGCTGCTGTGCGCAGAATATTTACCTATGTACACACcaag---------------ggagGT
>gene=chr20_719475-720475; species=canFam
ccagctctgccatggacatgctatgtgactgagtgcaggtgactttgcctttttggactcagtttcctcacctgtaaaataggatcattttggcacgatccatagggcatttgtgaagattcaagga-------CATGGAAGGCCTCCCCCTGGTTCAAGGTTGGTTCTTGGTTATGTAAGGATGGGAGCCTCTGGGT--ATCTGCCTATAT-GGCCAT-GACAGGCACTCCTGTGGCCTGGACTCATGCATCCAATCTGAACG-GCCCCCCT------------TCTGTAGGACCCCAAAAGA--------TCGGGCACAGCCCTTCCTTTC-CC-CCTATTTCCTGCTTCTTGGGCTGCAGCGCCACCTGCTGGCCCAAAGCTGCGTTGCATGCAGAGTGCTTG--------GAGGGAAGGGAATACGCCCTTGAGCACCAGGTATGTGCATcatacatacaTATATATATGCCAGGGTAGGT-ATCCTCAGGGAGGT
>gene=chr20_719475-720475; species=equCab
ccagctctgccatgggcttgctgtgtgacctggtatgggtcactttgcctctctgggctcagtttcctcacctgtaaaatgggatggtagcggcgccatccata-ggcagctgtgtggctgcaaggagatggcatatgaaagGCCTCC-TCTGGCGCAAGGTTGGTCCTTGGTTATGCACATATGTGAGCCTCTGGGTGCGTCTGCCTGTGT-GGGCAT-GGGAGGCACTCGTGTGGTCTGGACTTCTCCCTTCCCTCTGAATG-CCCCCCTTCCTGG-------CCTGCAGGACCCC-CCCGCTCAACTCTCCAGGCACAGCCCTTTCTTGCGCC-CCTTTTTTCTGCTTCTTGGGTTGCAGCGGCACCTGCTGGCCAAAAGCTGCATCGTACCCAGATCGCGTGACGGGACAGAGGGAAGGGAATACGC-------------------------------------------------------AGCCTCAGGAAGGT
>gene=chr20_719475-720475; species=gorGor
ccatctctgccatggacttgctgtgtgacctagtgcaggtcactttgcctctcttggtccagttttctcacttgtaaaatgggaccatactgccactatccatagggcaagtgtgcggattcgaggagctcatatgtgaaaggcCTCCTTCAGGCGCAAGGTTGGTCCTTGGTTATGCACGTATGTGAGCCTCTTGGCGTGCCTTCATATGTGGGGCATAGGCAAGCACTCACGTGGCCTGGACTCCTATCTCGGCTCTCAATGCCCCCGCTTCCTGGCCTGGGATCAGCAGGACCTCAGTGGATCCACCATCCAGGCACATCCCTTTCTTTCCCTGCTTTTTTCCTGCTTCTTGGGCGGCACCACCACCTACTGGCCCAAAGCTACATTGCAGCCAATGTGCACAGGAGGGCGGAGGGAAGGGAATATGGCCTTGGGCAGCTGCTGTGCGCAGAATATTTACCTCTGTACACGCTTAGGGAGCTGAGGCTTAGGGAGCT
>gene=chr20_719475-720475; species=panTro
ccatctctgccatggacttgctgtgtgacctagtgcaggtcactttgcctctcttggtccagttttctcacttgtaaaatgggaccatactgccactctccatagggcaagtgtgcggattcgaggagctcacatgtgaaaggcctCCTTCAGGCGCAAGGCTGGTCCTTGGTTATGCACGTATGTGAGCCTCTTGGCGTGCCTTCATATGTGGGGCATAGGCAAGCACTCACGTGGCCCGGACTCCTATCTCAGCTCTCAATG-CCCCGCTTCCTGGCCTGGGATCAGCAGGACCTCAGCGGATCCACCATCCAGGCGCATCCCTTTCTTTCCCTGCTTTTTTCCTGCTTCTTGGGCGGCACCACCACCTACTGGCCCAAAGCTGCATTGCAGCCAATGTGCACAGGAGGGCGCAGGGAAGGGA--ATGGCCTTGGGCAGCTGCTGTGCGCAGAATATTTACCTCTGTACACGCTTAGGGAGCTGAGGCTTAGGGAGCT
>gene=chr20_719475-720475; species=papHam
ccatctctgccatggacttgctgagtgacctagtgcaggtcactttgcctctcttggtccagttttctcacctgtaaaatgggtccatattaccactatccatagggaaagcgtgcggattcgtggagctcatatatgaaaggcCTCCTTCAGGTGCAAGACTGATCCTTGGTTATGCGCATATGTGAGCCTCTCGGCGTGCCTGCATGTGTGGGGCATAGGCAAGCACTCACGTAGCCTGGACTCCAATCTCAGCTCTGAATGCCCCCACTTCCTGGCCTGGGATCAGCAGGACCTCAGTCCATCCAACATCCAGGCACATCCCTTTCTTTCCCTGCTTTTTTCCTGCTTCTTGGGCGGCACCACCACCTACTGGCCCAAAGCTACATTGCAGCCAATGTGCATAGGAGGGTGGAGGGAAGGGAATATGGACTTGGGGAGCTGCTGTGCGCAGAATATTTACCTCTGTATACACTAag------gaggcttagggagct
>gene=chr20_719475-720475; species=ponAbe
ccatctctgccatggacttgctgtgtgacctagtgcaggtcactttgcctctcttggtccagttttctcacttgtaaaatgggaccatattgtcact---------acaagtgtgcggattcgaggagctcatatgtgaaaggcCTCCTTCAGGTGCAAGGTTGGTCCTTGGTTATGCACGTATGTGAGCCTCTTGGCGTGCCTTCACATGTGGGGCATAGGCAAGCACTCATGTGGCCTGGACTCCTATCTCGGCTCTCAATGCCCCCGCTTCCTGGCCTGGGATCAGCAGGACCTCAGTCGATCCACCATCCAGGCACATCCC--TCTTTCCCTGCTTTTTTCCTGCTTCTTGGGCGGCACCACCACCTACTGGCCCAAAGCTACATTGCAGCCAATGTGCATAGGAGGGCGGAGGGAAGGGAATATGGACTTGGGCAGCTGCTGTGCGCAGAATATTTACCTCTGTACACACTAag------gaggcttagggagCT
>gene=chr20_719475-720475; species=rheMac
ccatctctgccatggacttgctgagtgacctagtgcaggtcactttgcctctcttggtccagttttctcacctgtaaaatgggtccatattaccactatccatagggaaagcgtgcggattcgaggagctcatatatgaaaggcCTCCTTCAGGTGCAAGGCTGGTCCTTGGTTATGCGCATATGTGAGCCTCTTGGCGTGCCTGCATATGTGGGGCGTAGGCAAGCACTCACGTAGCCTGGACTCCAATCTCAGCTCTGAATGCCCCCACTTCCTGGCCTGGGATCAGCAGGACCTCAGTCCATCCAACATCCAGGCACATCCCTTTCTTTCCCTGCTTTTTTCCTGCTTCTTGGGCGGCACCACCACCTACTGGCCCAAAGCTACATTGCAGCCAATGTGCATAGGAGGGTGGAGGGAAGGGAATATGGACTTGGGGAGCTGCTGTGCGCAGAATATTTACCTCTGTACACACTAAG------Gaggcctagggagct
>gene=chr20_757488-758488; species=hg19
aaaaaaaaacaccaactggaaagatatctcaaaaggccaacctgcaacagtggtgttatttgcaggagtaattggggaagttgcatatcttataacctccagaataatggctggcaatcatttatgtctacaccttaggaggacccaggctcctcttctttccccagcctgatggcctctcattaactttacaaaagtggttGCTCACAGTGCTACGGCCTGTAAGTGCAGGGCCAGGATGTGAATGCAGACTCAAATTGGTGCCTCCatggatgtaaaacatattgcacagattctgacacctagtaaatgctcagtgcatattgactTCTACAAATAATTCTGGCCTGCCTGTTGTGTTATTTTCCAAGACATTCATTTACTTAACAAGCAATCAATCACTCTCCAGGCTAATGCTTGGGGCGAGAGGTGAGCAGGCACTAGGGAAGGGGCCAGACCCCTCGCTTAGCAGGCAGGTGTTCAGGAAGTGTTGCCACtgt
>gene=chr20_757488-758488; species=bosTau
------------------------------------------------------------------------------------------------------------------------------------------------------------------------------------------------------------------------ggccagtaagtgcagagtcaggattcgagcccagatgtaaactgg------ccca-gTGCGAAATAA-TCTcacagggcttggcacctagtaactgctcaCTGCGTGAAGACTTCTACGAATAATTCTGGCTTGCTTTCTGCCTTATTCTCTGACACAGATAATCACTTGATAAGTAATCA----CTCCCCTAGGAAATGCTTGGGGTGGGAGGTGAGCAGACCCAGGGGAAGAGACTGGACCCTTCTCTCAGCTGGCAGGGGCTCAGGAAGTGTT--------
>gene=chr20_757488-758488; species=calJac
--------------------------------------------------------------------------------------------------------------------------------------------------------------------------------------------------------------------------------------------------------------------------------------------------------------------------------------------------------------------------------------------------------------------------------------------------------------------------------------------------------------------
>gene=chr20_757488-758488; species=canFam
-----------------------------------------------------------------------------------------------------------------------------------------------------------------------------------------------------------------gtgccctagctgggaaatgcagggtcagattcgaggct--gactcctactggc--------------------g-tcaCACAGGGCCTGGCGCCTGGTAAATGCCCATTGCAGATTGACTTCTCCTGAGAATTCCGGCCGGCTTTTTGCCTTATTCTCTGAGATATTCATTTGCTTGATAAGCAATCA----CTCTCCAGGCAGATGCTTGGGATGAGAGGTGAGCAGACACGGAGGAGGACCCCAGGCCCCTCTCTCAGCTGTCAGGGGCTAAGG---------------
>gene=chr20_757488-758488; species=equCab
--------------------------------------------------------------------------------------------------------------------------------------------------------------------------------------------------------ttgctcaaggtgctatagctggtaagtgcagggtcaggattggaacccagACTCGAACTGGCACCCTCGTG-GCATAAAATGG-CCACACGGGGCCTGACGCCTAGTAAAGGCCCTCTGCCTG-TGACTTCTGC-GAGAATTCTGGCCTGCTTTTTGCATAGTTCTCTGAGACATTCGTTCACGTGATCAGCACTCA----CTCTGCAGGCCAATGCTTGGGCCGAGAGGTGA-CAGACCCGGA---------------CCCCTCTCAGCTGGCAGGGGCCTGGGAAGGGTT--------
>gene=chr20_757488-758488; species=gorGor
aacaaaaaacaccaactggaaagatatctcaaaaggccaacctgcaacagtggtgttatttgcaggagtaattggggaagttgcatatctt-taac-tccagaataatggctggcagtcatttatgtctacaccttaggaggacccaggctcctcttctttccccagcctgatggcctctcattaactttacaaaagtggttGCTCACAGCGCTACGGCCTGTAAGTGCAGGGCCAGGATGTGAATGCAGACTCAAATTGGTGCCTCCatggatgtaaaacatattgcacagattctgacacctagtaaatgctcagtgcatattgactTCTACAAATAATTCTGGCCTGCCTGTTGTGTTATTTTCCAAGACATTCATTTACTTAACAAGCAATCAATCACTCTCCAGGCTAATGCTTGGGGCGAGAGGTGAGCAGGCACTAGGGAAGGGGCCAGACTCCTCGCTTAGCAGGCAGGTGTTCAGGAAGTGTTGCCACtgt
>gene=chr20_757488-758488; species=panTro
aacaaaaaacaccaactggaaagatatctcaaaaggccaaccttcaacagtggtgttatttgcaggagtaattggggaagttgcatatcttataacctccagaataatggctggcaatcatttatgtctacaccctaggaggacccaggctcctcttctttccccagcctgatggcctctcattaactttacaaaagtggttGCTCACAGTGCTACGGCCTGTAAGTGCAGGGCCAGGATGCGAATGCAGACTCAAATTCCTGCCTCCatggatgtaaaacatattgcacagattctgacacctagtaaatgctcagtgcatattgactTCTACAAATAATTCTGGCCTGCCTGTTGTGTTATTTTCCAAGACATTCATTTACTTAACAAGCAATCAATCACTCTCCAGGCTAATGCTTGGGGCGAGAGGTGAGCAGGCACTAGGGAAGGGGCCAGACCCCTCGCTTAGCAGGCAGGTGTTCAGGAAGTGTTGCCACtgt
>gene=chr20_757488-758488; species=papHam
aacaaaaaacaccaactggaaagatatctcaaaagaccaacctacaatagtggtgttatttgcaggagtaattggggaagttgcatatcttatgacctccagaataatgactggcaatcgtttatgtctacaccttaggaggacccaggctcctcttcttcccccagcctgcttgcctctcattaacgttacaaaagtggttgctcacagtactacggcctgtaagtgcagggccaggatttgaacgcagactcaaactggtgcctccaTGGGTATTCAACATATTgcacagattctgacacctagtaaatgctcagtgcatgttGACTTCTACAAATAATTCTGGCCTACCTGTTGTGTTATTTTCCAAGACATTCATTTGCTTAACAAGCAATCAATCACTCTCCAGGCTAATGCTTGGTGTGAGAGGTGAGCAGGCACTAGGGAAGGGGCCAGACTCCTTGCTTAGCAGGCAGGTGTTCAGGAAGTGTTGCCACtgt
>gene=chr20_757488-758488; species=ponAbe
aacaaaaaacaccaactggaaagatatctcaaaaggccaacctacaatagtggtgttatttgcatgagtaattggggaagttgcatatcttataacctccagaataatggctagcaatcatttatgtctacaccttaggaggacccaggctcctcttctaccaccagcctgacggcctctcattaactttacaaaagtggttGCTCACAGTGCTACGGCCTGTAAGTGCAGGGCCAGGATGTGAATGCAGACTCAAATTGGTGCCTCCatggatgtaaaacatattgcacagattctgacacctagtaaatgctcagtgcatattgactTCTACAAATAATTCTGGCCTGCCTGTTGTGTTATTTTCCAAGACATTCATTTACTTAACAAGCAATCAATCATTCTCCAGGCTAATGCTTGGGGCGAGAGGTGAGCAGGCACTAGGGAAGGGGCCAGACCCCTCGCTTAGCAGGCAGGTGTTCAGGAAGTGTCGCCACtgt
>gene=chr20_757488-758488; species=rheMac
aacaaaaaacaCCAActggaaagatatctcaaaagaccaacctacaatagtggtgttatttgcaggagtaattggggaagttgcatatcttatgacctccagaataatgactggcaatcgtttatgtctacaccttaggaggacccaggctcctcttcttcccccagcctgcttgcctctcattaactttacaaaagtggttGCTCACAGTACTACGGCCTGTAAGTGCAGGGCCAGGATTTGAACGCAGACTCAAACTGGTGCCTCCATGGGTATACAACATATTGCACAGATTCTGACACCTAGTAAATGCTCAGTGCATGTTGACTTCTACAAATAATTCTGGCCTGCCTGTTGTGTTATTTTCCAAGACATTCATTTACTTAACAAGCAATCAATCACTCTCCAGGCTAATGCTTGGGGTGAGAGGTGAGCAGGCACTAGGGAAGGGGCCAGATTCCTTGCTTAGCAGGCAGGTGTTCAGGAAGTGTTGCCACtgt
>gene=chr20_813077-814077; species=hg19
gagattgaggctgctgtgagctgagatcctgccactgcactccagcctgggcgacagagtgagactccatctcaaaaaaaaaaaaaaaaaaagaaaagaaaaaGATAAAGAAATAAATAAAGTGTTAATAATTAAAAGTACTTTTAGAGGGTTATGTCATAAGCCTTGACAAGACTTGTTCTGTAAAGCTACCCGGCATGCAAAAAGCTCAATTAAGTTAGCTCCTCCACAGGATGGAAttatataaccaatccctttcaagaggcattgaagttgtttccattattttgctatgatgaataaggctgagcaatattaatctttgctcatatctttggtcatttcctttgtaaatttcgggactgctgggtATGCACATTTTAAAATTAACTCACTCATCATCATGCAGTTAGGAGAacagagaaaggaaggggcttgcaccgggtcacatagggagttagcgtcaaagtcaggactaggaaccagccagggccctctaa
>gene=chr20_813077-814077; species=bosTau
-------------------------------------------------------------------------------------------------------------------AAAAAAGTGAGGACATTTAAAGGTAA--TCAGAGGGTTATGCCATGAGCAGTGATGAGAGTTTTGTTGCAAAGCT-CCTGGTATGTAAAAAACTCATTAAATTCAGTTCTTCCGCAGGATGGatttatatagccaatctctttcactgagcactt--gttattttcattattttgccatgataaataacgcagggctatattaattttcactcacacctttggtcatatccttagtaaatttcGGGACTGCTGGGCATGCCCATCTTCACACTAAC----------TTGCTCAGTTAGGGGAACAGAGAGGGAAACCGGCTTGCACTGGTTCACATAACCTGTCAGCTG--ATGTCAGGACTAGGAAT-----------------
>gene=chr20_813077-814077; species=calJac
gaggttgaggctaccgtgagctgagatcgcgccactgcactccagcctgggtgac--agtgagactccatctgaaaaaaaaa---------------------------------------GTGTTAATAAGTAAAATTACTTTTAGAGGATCATGTCACGAACCTTGACAAGAGTTGTTCTGTAAAGCTACCTGGCATGGAAAAAACTCAATTAAGTTAGCTCTTCCACA-GATGGacttatataaccaactccttccaacaggcattgaagttgcttccactattttgctgcgatgaataaggctgagcaacattaatctttgctcatatctttggtcatttcctttgtaaatttcGGG-CTGCTGGGTGTGCACATTTTAAAATTAACT---TCCTCGTCACGC----AGGAGAAcagagaaaggaaggggcttgcccggggtcacacagggagttagcgtcaaagtcaggaccagaaaccagccagggtcctctaa
>gene=chr20_813077-814077; species=canFam
--------------------------------------------------------------------------------------------------------------------------------taattaagggtaatctcaaagggttatgccatgagcactgaccggagctatgttgtgaagagacccagcaTGTAAAAGGCTAGATAAACTTAGCTCTTCCGCAGGATGGCtttatataaccaatcttttttgctgagcattggagttatttccattcttttgctatggcaaataacgctgggctatattaatctttgctcatatctttggtcatttccttagtaaagttcaggactgctgggtTTGCACATTTCAcaatttcc--------cactgagcacgtaggggaacagagagagaaaggggctggcccgggctcacacagcg----agctgcaaagg-cggacctggagactagCTGGGGAGCCCAA
>gene=chr20_813077-814077; species=equCab
----------------------------------------------------------------------------------------------------------------------aaaatgggtataattaagggtagtctcagagggctacgccacgagcac-----ggcgtaatattgtaaagctgcctggcatgggaaaagctcaataaactggtctctactGCAGGAGAGAGGCatataaccaatctctttcgctgagcgttgaagtcatttccattgttttgctgtgataaataacgctgggctatattaatctttgctcatgtctgtggtcatttccttagtaaatttcAGGActgctgggtaagcatatttccatattaacccac---tcattgtgcagctaggggaacagagagggaaaggggcttgcccgggctcacatagag--ttagctgtaacgg-gggactagggaaccAACGGGGGCCCCTAA
>gene=chr20_813077-814077; species=gorGor
gagattgaggctgctgtgagctgagatcctgccactgcactc--------------------------------------------------------------------AAATAAATAAAGTGTTAATAATTAAAAGTACTTTTAGAGGGTTATGTCATAAGCCTTGACAAGAGTTGTTCTGTAAAGCTACCTGGCATGTAAAAAGCTCAATTAAGTTAGCTCCTCCACAGGATGGAAttatataaccaatcccttccaagaggcattgaagttgtttccattattttgctatgatgaataaggctgagcaatattaatctttgctcatatctttggtcatttcctttgtaaatttcgggactgctgggtATGCACATTTTAAAATTAACTCACTCATCATCATGCAGTTAGGAGAAcagagaaaggaaggggcttgcaccgggtcacatagggagttagcgtcaaagtcaggactaggaaccagCCAGGGTCCTCCAA
>gene=chr20_813077-814077; species=panTro
gagattgaggctgctgtgagctgagatcctgccgctgcactccagcctgggcaacagagg----------ctcaaaaaaaaaaaaaaaaaaaGAAAAGAAAAAGATAAAGAAATAAATAAAGTGTTAATAATTAAAAGTACTTTTAGAGGGTTATGTCATAAGCCTTGACAAGAGTTGTTCTGTAAAGCTACCTGGCATGTAAAAAGCTCAATTAAGTTAGCTCCTCCACAGGATGGAAttatataaccaatccctttcaagaggcattgaagttgtttccattatttttctatgatgaataaggctgagcaatattaatctttgctcatatctttggtcatttcctttgtaaatttcgggactgctgggtATGCACATTTTAAAATTAActcactcatcatcatgcagttaggagaacagagaaaggaaggggcttgcaccgggtcacatagggagttagcgtcaaagtcaggactaggaaccagccagggtcctccaa
>gene=chr20_813077-814077; species=papHam
gagactgaggctgctgtaagctgagatcccatcactgcactccagccagggtgac----------tccatctcaaaaaaaaaaaaaaaaaaaggaaagaa----aaAAAGAAAAAAAGGaagtgttaataattaaaagtacttttagagggttatgtcataagccttgacaagagttgttctgtaaagctacctggcatgtaaaacgctcaattaagttaGCTCTTCCACAGGATGGAAttatataaccaacccctttcaagaggcatttaagttgtttccattattttgtcatgatgaataaggctgagcaatattaatctttgctcatatctttggtcatttcctttgtaaatttcgggactgctgggtgtgcacattttaaaATTAACTCACTCATCATCATGCAGTTAGGAGAAcagagaaaggaaggggc-tgtgcggggtcacatagggagttagcgtcaaagtcaggactaggaatcagccagggtcctctaa
>gene=chr20_813077-814077; species=ponAbe
gagattgaggctgctgtgagctgagatcccgccaccgcactccagcctgggcgacagagtgagactccatctcaaaaagaaagaaagaaaga---------aagaaaaagaaataaagaaagCGTTAATAATTAAAAGTACTTTTAGAGGGTTATGTCATAAGCCTTGACAAGGGTTGTTCTGTAAAGCTACCTGGCATGTAAAAAGCTCAATTAAGTTAGCTCCTCCACAGGATGGAAttatataaccaatccctttcaagaggcattgaagttgtttccattattttgctatgatgaataaggctgagcaatattaatctttgctcatatctttggtcatttcctttgtaaatttcgggactgctgggtATGCACATTTTAAAATTAACTCACTCATCATCATGCAGTTAGGAGAAcagagaaaggaaggggcttgcaccgggtcacatagggagttagtgtcaaagtcaggactaggaaccagccagggtcctctaa
>gene=chr20_813077-814077; species=rheMac
gagactgaggctgctgtaagctgagatcccaccactgcactccagccagggtgac----------tccatctcaaaaaaaaaaaaaggaaagaa------------------aaaaagaaaGTGTTAataattaaaagtacttttagagggttatgtcataagccttgacaagagttgttctgtaaagctacctggcatgtaaaacgctcaattaagttaGCTCTTCCACAGGATGGAAttatataaccaacccctttcaagaggcatttaagttgtttccattattttgtcatgatgaataaggctgagcaatattaatctttgctcatatctttggtcatttcctttgtaaatttcaggactgctgggtGTGCACATTTTAAAATTAACTCACTCATCATCATGCAGTTAGGAGAAcagagaaaggaaggggc-tgtgcggggtcacatagggagttagcgtcaaagtcaggactaggaatcaaccagggtcctctaa
>gene=chr20_826242-827242; species=hg19
CTTCCTTGGCCTCTGTCCTTTGCTGACTTCCTCTTCCTTACCCAGCAGAACTCACCCTGGGGTCGGGGCAGTGGGGAGGGGCCTATCCACTGCTCTTCCTAGTCCTTGGCAGCTGGCCTAGGTGGGCAGACTATAGGAGGGACTGGTTAGGAGTCTGCATTGCTTTGACTTCCCTCTCCTTGGTTAATAAACACAAATGCTTGTTTCTCAAGGGCTGGGCCTTCAGACTCTTCTGTGTTCACAAGAGAAAGGGTGAGAGAAGTCTTGGGGTGGGGCCATCAAAACAGTAATTGTTCACCCCGAGGTCTAGTGGTGGGGCATGATGATAGCGGCTGGCCTGGCTGGAGACATGTCCCCGTGGTGGGTTCTCATAACTCTCCTGGAAGGCTAGCAGGCCTGCCTCATCGAGGAGGAAACTGAGATCCAGCCATGAGTGAGCTGGAATAGAGCTGGGAGTAGGAATGGGGTCTTTCCCCTGCACCAGAAAGGGAGCCTGCAGG
>gene=chr20_826242-827242; species=bosTau
CTTCCTTGGCCTCTGTCCTTTGCTGACTTCCTCTTCTTCAGCCCATGGAACTCACCCTGGGGT-GGGGCAGGGAAGAGTGGCCT----------------------TGGCAGCTGGCCTAGGTGGGTAGACTACAGAAGGGACTGG-TAGGAGTCTGCACTGCTCTGACTTCCCTCCTTTTGGTTAATAAACACAAATGCTTGTTTTGCAAAGGCTGGGTCATCAGATTCTTCTGTGTTTACAAGAGGAAGGGT--GGAAAGTCTTGGGATGGGGCCTTCAGAACAGTGATTGTACACCCCAGGATC---TGGGGGAACATGAGTTCAGTGGCTGGCCTGGCCTGAGACTTGCCTCACAGGGC-ATCCTCAAAAGCCCTCTGGGACGCTGATGGGCCTTCTTCATAG----------------------------AATTTGGGATAGAACTGGGAAGAGCACTG-------------------GGAAGGGGACCTGCA-G
>gene=chr20_826242-827242; species=calJac
CTTCCTTGGCCTCTGTCCTTTGCTGACGTCCTCTTCCTTACCCAGCAGAACTCACCCTGGGGTCGTGGCAGCGGGGAGGGGCCTATCCACTGCTCTTCCTAGTCCTTGGCAGCTGGCCTTGGTGGGTAGACGAT-GTTGGGGCTGGTTAGGAATCTGCACTGCTTTGACTTACCTCCCCTTGGTTAATAAACACAAATGCTTGTTTCTCAAGGGCTGGGTCTTCGGACTCTTCTGTGTTCACAAGAGAAGAGGTGAGAGAAGTCTTGGGGTGGGGCCATCAAAACAGTAATTGTTTACCCCAAGGGCTGGTGGTAGGGCATGACTATAGCTGCCGGCCTGGCCAAAGGCATGTCCTCCGGGTGGGTTCTCATAACTCTCCTGGAAGGCTGGCAGGCCTGCTTCATTGAGGAAGAAAT--AGGTCCAGCCACCAGTGAGTTGGGATAGAGCTGGGAGTAGAAATGGGGTCTTTCCCCTGCACCAGGAAGGGAGCCTGCAGG
>gene=chr20_826242-827242; species=canFam
CTTCCTTGGCCTCTAACCTTTGCTGACTTCCTCTTCCTTTCCCAGTGGAACTTGGCTGTGGGTGGGGGCAG------------------------------GGCCGTGGCGGCTGGCCTAGATGGGTAGACTACAGGAGGGACTAG-TAGGAGTCTGTACCACTCTGACTTCCCTCCCGTTGGTTAATAAACACAAATGCTTGTTTTTCAAGTGCTGGGTCATCAGACTTTTTTGTGTTCACAAGGAAAGGGGTGGGAGAAGTCTTGGGATAGGGCCTTCCGAACCATAATTGTTTACCCCAGAATC---TGGTGGGGCATGAGGTCAGTGG-------------------------------------------------------------------------------------TGGG-TCTGGCCACGAGTGAGTCTGGGTAGAGCCAGGA------GTGAGGTCTTTCCCCTGCATCAGGAAGGGGACCTGCAGG
>gene=chr20_826242-827242; species=equCab
CTTCCTTGGCCTCTGTCCTTTGCTGACTTCCTCTTCCTTACCCAGTGGAACTCACCCTGTTGTGGGGGCAGGGAGAAGTGGCCTGTCCCCTGTTCTTTTCTGGCCTTTGCAGCTGGCCTAGGTGGGTAGACTTCTGGAGGGACTGGTTAGTAGTCTCTGCTGCTCTGACTTCTCTCCTCTTGGTTAATAAACACAAATGCTTGTTTTTCAAGGGCTGGGCCATCAGAC-TCTCTGTGTTCACATGGGAAAGGGTGGGAGAAGTC--GGGGCGGGGCCTTCAAAACAGGAATTGTCCACCCCAGGGTC---TGGTGGGACATGAGGCCATTGGCTGGGCTGGCCTGGGACTTGTCCCAT--AGG-GTTCTCATAACCGCTCTGGGAGGCTGGGAGGCCTCCTTCGTGGAGGAGGAAACTGGG-TCTGGCCACGAGTGAGTCTGGGTGGACCTGGGACTAGGCCTGGGGTCTTTCCCCTACACCAGGAAAGGGACCT-----
>gene=chr20_826242-827242; species=gorGor
-------------TGTCCTTTGCTGACTTCCTCTTCCTTACCCAGCAGAACTCACCCTGGGGTCGGGGCAGTGGGGAGGGGCCTATCCACTGCTCTTCCTAGTCCTTGGCAGCTGGCCTAGGTGGGCAGACTATAGGAGGGACTGGTTAGGAGTCTGCATTGCTTTGACTTCCCTCTCCTTGGTTAATAAACACAAATGCTTGTTTCTCAAGGGCTGGGCCTCCAGACTCTTCTGTGTTCACAAGAGAAGGGGTGAGAGAAGTCTTGGGGTGGGGCCATCGAAACAGTCACTGTTCACCCCGAGATCTAGTGGTGGGGCATGATGATAGCGGCTGGCCTGGCTGGAGACGTGTCCCCGTGGTGGGTTCTCATAACTCTCCTGGAAGGCTAGCAGGCCTGCCTCATCGAGGAGGAAACTGAGATCCAGCCATGAGTGAGCTGGAATAGAGCTGGGAGTAGGAATGGGGTCTTTCCCCTGCACCAGAAAGGGAGCCTGCAGG
>gene=chr20_826242-827242; species=panTro
CTTCCTTGGCCTCTGTCCTTTGCTGACTTCCTCTTCCTTACCCAGCAGAACTCACCCTGGGGTCGGGGCAGTGGGGAGGGGCCTATCCACTGCTCTTCCTAGTCCTTGGCAGCTGGCCTAGGTGGGCAGACTATAGGAGGGACTGGTTAGGAGTCTGCATTGCTTTGACTTCCCTCTCCTTGGTTAATAAACACAAATGCTTGTTTCTCAAGGGCTGGGCCTTCAGACTCTTCTGTG-CCACAAGAGAAAGGGTGAGAGAAGTCTTGGGGTGGGGCCATGAAAACAGTAATTGTTCACCCCGAGGTCTAGTGGTGGGGCATGATGATAGCGGCTGGCCTGGCTGGAGACATGTCCCCGTGGTGGGTTCTCATAACTCTCCTGGAAGGCTAGCAGGCCTGCCTCATCGAGGAGGAAACTGAGATCCAGCCATGAGTGAGCTGGAATAGAGCTGGGAGTAAGAATGGGGTCTTTCCCCTGCACCAGAAAGGGAGCCTGCAGG
>gene=chr20_826242-827242; species=papHam
CTTCCTTGGCCTCTGTCATTTGCTGACTTCCTCTTCCTTACCCAGCGGAACTCACCCTGGGGTCAGGGCAGTGGGGAGGGGCCTATCCACTGCTCTTCCTAGTCCTTGGCAGCTGGCCTAGGTGGGCAGACTATAGGAGGGACTGGTTAGGAGTCTGCATTGCTTTGACTTCCCTCCCCTTGGTTAATAAACACAAATGCTTGTTTCTCGAGGGCTGGGCCTTCAGACTCTTCTGTGTTCACAAGAGAAGGGGTAAGAGAAGTCTTGGGGTGGGGCCATCAAAGCAGTAATTGTTTACCCCGAGATCTAATGGTGGGGCATGATGATAGCAGCTGGCCTGGCTGGAGACATGTCCCCGCGATGGGTTCTCATAACTCTCCTGGAAGGCTGGCAGGCCTGCTTCATCAAGGAGGAAACTGAGGTCCAGCCACGAGTGGGCTGGAATAGAGCTGGGAGTAGGAATGGGGTCTTTCCCCTGCACCAGGAAGGGAGCCTACAGG
>gene=chr20_826242-827242; species=ponAbe
CTTCCTTGGCCTCTGTACTTTGCTGACTTCCTCTTCCTTACCCAGCAGAACCCACCCTGGGGTGGGGGCAGTGCGGAGGGGCCTATCCACTGCTCTTCCTAGTCCTCGGCAGCTGGCCTAGGTGGGCAGACTATAGGAGGGACTGGTTAGAAGTCTGCATTGCTTTGACTTCCCTCTCCTTGGTTAATAAACACAAATGCTTGTTTTTCAAGGGCTGGGCCTTCAGACTCTTCTGTGTTCACAAGAGAACGGGTGAGAGAAGGCTTGGGGTGGGGCCATCAAAACAGTAATTGTTCACCCCGAGATCTAGTGGTGGGGCATGATGATAGCGGCTGGCCTGGCTGGAGACATGTCCCTGTGGTGGGTTCTCATAACTCTCCTGGAAGGCTAGCAGGCCTGCCTCATCGAGGAGGAAACTGAGATCCAGCCATGAGTGAGCTGGAATAGAGCTGGGAGTAGGAATGGGGTCTTTCCCCTGCACCAGAAAGGGAGCCTGCAGG
>gene=chr20_826242-827242; species=rheMac
CTTCCTTGGCCTCTGTCATTTGCTGACTTCCTCTTCCTTACCCAGCGGAACTCACCCTGGGGTCAGGGCAGTGGGGAGGGGCCTATCCACTGCTCTTCCTAGTCCTTGGCAGCTGGCCTAGGTGGGCAGACTATAGGAGGGACTGGTTAGGAGTCTGCATTGCTTTGACTTCCCTCCCCTTGGTTAATAAACACAAATGCTTGTTTCTCCAGGGCTGGGCCTTCAGACTCTTCTGTGTTCACAAGAGAAGGGGTAAGAGAAGTCTTGGGGTGGGGCCATCAAAGCAGTAATTGTTTACCCCGAGATCTAGTGGTGGGGCATGATGATAGCAGCTGGCCTGGCTGGAGACATGTCCCCGCAATGGGTTCTCATAACTCTCCTGGAAGGCTGGCAGGCCTGCGTCATCAAGGAGGAAACTGAGGTCCAGCCATGAGTGGGCTGGAATAGAGCTGGGAGTAGGAATGGGGTCTTTCCCCTGCACCAGGAAGGGAGCCTCCAGG
>gene=chr20_827077-828077; species=hg19
GGGAGAGGGGAAGGAAGGGGCTGGCACTGGGCTTCGAGGCCTCAGCTTCTTCCAGTCTCCCTCCAGGTCAGTTACCTACTAGGACACCCCACCTTGGCTAGTGGAGCAGCTAGGGCTAGAGCTGGGCCTACAAAGGGCGAAAGCGGGGGTGGCCTCTCTGGTGCCCCACGGTGGGCGTGGAGAGGGGGTGGGTGGCGCTTCCTTTCACAGGCTGCCTTGGCTGCAGCACTCAGAAACAGGAAGCTCTAATGGGGGCCCTGGTGACAGGTTTGATGTAGGTTTTATTTTAAGCATAAAGAGGAGATTTCCGTTGGACTGTTGACAAACATCCACATCAGCCCAGCTGTCCATCTCTCTGTCTGTCTGCCTGTCTACAACTAGCCCCCAGGGGCCTGGGATGGGCCTGGGCAGTTTGGGGAAGGAAGGGAAAATTGGGTTCTAGAAGAAGATGGTGTTCCAGCTCATGAGACTGGAGCTCATGATACTGGTGGGGAGACAAG
>gene=chr20_827077-828077; species=bosTau
GGGGAAAGGGAAGGAGGTGGCTGACACGGGGTT-TGAGATCTCGGCTCCTTCCTGTCTCCCTCCAAGTTAGTTACCTGCTAGGAGACCCCACCTTGGCTGATAGAGCAACT------AGGGCTGGGCACATAAAGGGTGAGAACCTGGATGGGCTCTGCCCCTGCTTCCCGAGGGAGGGGGGCAGGGCTGGGATGCACTTCCTCCTACTTGCTGCCTGGGCTACAGCACTCAGGAACAGGAAGCTCTAATGGGGGCCCTGGTGACAGGTTTGATGTAGGTTTTATTTTAAGCATAAAGAGGAGATTTCCGTTGGACTGTTGACAAACATCCAGGTCAGCCCAGCTGT--------CTGTCTG---------------ACAGTCCCCAGGGGACTTGACTGGGCTTGAGCCATTTGGGGAAAT-AGGGGAAATCAGGTTGTAGAAGAGGATGGTGTTCAAATCATTGAGG--GGagttcatggtacagattgggagacagg
>gene=chr20_827077-828077; species=calJac
GGGAAAGGGGAAGAAAGGGGCTGGCACTGGGCTTCGAGGCCTCATCTCCTTCCAGTCTCCCTCCACGTCAGTTACCTACTGGGAGACTCCACCTTGGCTGGTGGAGTGGCTAGGGCT--GGCTGGGCTTGTGAAGGGTGAAAGTGGGGGTGGCCTTTCTGGGGCCCCATGGTGGGAGTGGGGAGGGGGTGGGTGGCGCTTCCTTTCACAGGCTGCCTTGGCTTCAGCACTCAGAAACAGGAAGCTCTAATGGGGGCCCTGGTGACAGGTTTGATGTAGGTTTTATTTTAAGCATAAAGAGGAGATTTCCGTTGGGCTGTTGACAAATATCCAGGTCAGCCCAGCTGTCCATCCGTCTGTCAGTCTCCCTGTCTACAGCTAGCCCACAGGGGCCTGGGATGGGCCTGGGCAGTTTGGGGAAAGTAGGGAGAATTGGGTTCTAGAAGAGACTGG-GTTCCAGCTCATGAGACTGCAGctcatgatacagatggggagacaag
>gene=chr20_827077-828077; species=canFam
GGGGAAGGGGAAGGA--TGGCTGGCATTGGGCTGTGAGGT-------------------CCTCCAGGCTGCTTCCCTGCTGGGAGATGC--CCCTGGCCTCTAGTGCAGCCAG-GCGAGGGCGGGTCACACAGGGGGTGAAAGCCTGGGTGGCCTCTGCCCACCCCCGGGGTGGGAGCGGGGAGGGGCTGGGCGGGGCTTCCTCCTGCAGGCTGCCTTGGCTGCAGCACTCAGAAACAGGAAGCTCTAATGGGGGCCCTGGTGACAGGTTTGATGTAAGTTTTATTTTAGGCATAAAGAGGAGATTTCCGTTGGGCTGTTGACAAACATCCAGGGCAGCCCAGctgt--------ctgtctgtctgACAGTCTATGGTCAGCCCCCAGGGGATTGGGCTGGGCCTGGGCAGTGCAGGGGAACAA-GGGAAACTGGGTTATAGAAAGTGGTGCT---CCAGCTCATGAGAATGGagtccatgataaggatggggagacaag
>gene=chr20_827077-828077; species=equCab
GGGAAAGAAGGAGG---TGCCTGGCATTGGGCTTTGAGGTCTCAGCTCCTTCCCCTCTCCCTCCAGGTTAGTGACTTGCTGGGAGACTCC-CCTTGGC-----------CC------GGGG-------CACAAAGGGTGAAAGCCGGGATGGCCTCTGC---CCCGTGGGGTAGGCGTGGGGA-GGACT-GGTGGTGCTTCCTCCCGCA---------GCCTGCAGGACTGCGAAACAGGAAGCTCTGATGTGGGCCTTGGTGACAGGTTTGATGTAGGTTTTATTTTAAGCATAAAGAGGAGATTTCCGTTGGGCTGTTGACAAACATCCAGGTCAGCCCAGCTGT--------CTGTCTGTCTGACAGTCTATAACCAGCCCCCAGGGGATTGAGCTAGGCCTGAGTGGTTCAGGGAAACAAGGGGAAACTGGGTTATAGAAGATGGTGTT---CAAGCTCATGAGAATGGAGACCatgatacagatggggagacagg
>gene=chr20_827077-828077; species=gorGor
GGGAGAGGGGAAGGAAGGGGCTGGCACCGGGCTTCGAGGCCTCAGCTTCTTCCAGTCTCCCTCCAGGTCAGTTACCTACTAGGACACCCCACCTTGGCTAGTGGAGCAGCTAGGGCTAGGGCTGGGCCTACAAAGGGCGAAAGCGGGGGTGGCCTCTCTGGTGCCCCACGGTGGGCGTGGAGAGGGGGTGGGTGGCGCTTCCTTTCACAGGCTGCCTTGGCTGCAGCACTCAGAAACAGGAAGCTCTAATGGGGGCCCTGGTGACAGGTTTGATGTAGGTTTTATTTTAAGCATAAAGAGGAGATTTCCGTTGGACTGTTGACAAACATCCAGATCAGCCCAGCTGTCCATCTCTCTGTCTGTCTGCCTGTCTACAACTAGCCCCCAGGGGCCTGGGATGGGCCTGGGCAGTTTGGGGAAAGAAGGGAAAATTGGGTTCTAGAAGAAGATGGTGTTCCAGCTCATGAGACTGGAGCTCATGATACTGGTGGGGAGACAAG
>gene=chr20_827077-828077; species=panTro
GGGAGAGGGGAAGGAAGGGGCTGGCACTGGGCTTCGAGGCCTCAGCTTCTTCCAGTCTCCCTCCAGGTCAGTTACCTACTAGGACACCCCACCTTGGCTAGTGGAGCAGCTAGGGCTAGGGCTGGGCCTACAAAGGGCGAAAGCGGGGGTGGCCTCTCTGGTGCCCCACGGTGGGCGTGGAGAGGGGGTGGGTGGCGCTTCCTTTCACAGGCTGCCTTGGCTGCAGCACTCAGAAACAGGAAGCTCTAATGGGGGCCCTGGTGACAGGTTTGATGTAGGTTTTATTTTAAGCATAAAGAGGAGATTTCCGTTGGACTGTTGACAAACATCCAGATCAGCCCAGCTGTCCATCTCTCTGTCTGTCTGCCTGTCTACAACTAGCCCCCAGGGGCCTGGGATGGGCCTGGGCAGTTTGGGGAAAGAAGGGAAAATTGGGTTCTAGAAGAAGATGGTGTTCCAGCTCATGAGACTGGAGCTCATGATACTGGTGGGGAGACAAG
>gene=chr20_827077-828077; species=papHam
GGGAGAGGGGAAGGAAGGGGCTGGCACTGGGCTTTGAGGCCTCAGCTTCTTCCAGTCTCCCTCCAGGTCAGTTACCTACTAGGAGACCCCACCTTGGCTAGTGGAGCAGCTAGGGCTAGGGCTGGGCTTACAAAGGGCAAAAGTGGTGGTGGCCTCTCTGGTGCCCCACAGTGGGAGTGGAGAGGGGGTGGGTGGCGCTTCCTTTCACAGGCTGCCTTGGCTACAGCACTCAGAAACAGGAAGCTCTAATGGGGGCCCTGGTGACAGGTTTGATGTAGGTTTTATTTTAAGCATAAAGAGGAGATTTCCGTTGGACTGTTGACAAACATCCAGGTCAGCCCAGCTGTCCATCTCTCTGTCTGTCTGCCTGTCTACAACTAGCCCCCGGGGGCCTGGGATGCGCCTGGGCAGTTTGGTGAAAGAAGGGAAAATTGGGTTCTAGAAGAGGATGGTGTTCCAGCTCACAAGACTGGAGCTTGTGATACAGGTGGGGAGACAAG
>gene=chr20_827077-828077; species=ponAbe
GGGAGAGGAAAAGGAAGGGGCTAGCCCTGGGCTTCGAGGCCTCAGCTTCTCCCAGTCTCCCTCCAGGTCAGTTACCTGCTGGGAGACCCCACCTTGGCTAGTGGAGCAGCTAGGGCTAGGGCTGGGCCTACAAAGGGCGAAAGCGGGGGTGGCCTCTCTGGTGCCCCATGGTGGGAGTGGAGAGGGGGTGGGTGGCGCTTCCTTTCACAGGCTGCCTTGGCTGCAGCACTCAGAAACAGGAAGCTCTAATGGGGGCCCTGGTGACAG-------------------------ATAGAGAGGAGATTTCCGTGGGACTGTTGACAAACATCCAGATCAGCCCAGCTGTCCATCTCTGTGTCTGTCTGCCTGTCTACAACTAGCCCCAGGGGCCTTGGGATGGCTCTGGCTAG-TTGAGAAAAGAAGAGAATAATGGTTTGTAGAGGAGGAT-GTGTCCCAGCTCATGAGACTGGAGTTCATGATACTGGTGGGGAGACAAG
>gene=chr20_827077-828077; species=rheMac
GGGAGAGGGGAAGGAAGGGGCTGGCACTGGGCTTTGAGGCCTCAGCTTCTTCCAGTCTCCCTCCAGGTCAGTTACCTACTAGGAGACCCCACCTTGGCTAGTGGAGCAGCTAGGGCTAGGGCTGGGCTTACAAAGGGCAAAAGTGGTGGTGGCCTCTCTGGTGCCCCACAGTGGGAGTGGAGAGGGGGTGGGTGGTGCTTCCTTTCACAGGCTGCCTTGGCTACAGCACTCAGAAACAGGAAGCTCTAATGGGGGCCCTGGTGACAGGTTTGATGTAGGTTTTATTTTAAGCATAAAGAGGAGATTTCCGTTGGACTGTTGACAAACATCCAGGTCAGCCCAGCTGTCCATCTCTCTGTCTGTCTGCCTGTCTACAACTAGCCCCCAGGGGCCTGGGATGGGCCTGGGCAGTTTGGTGAAAGAAGGGAAAATTGGGTTCTAGAAGAGGATGGTGTTTCAGCTCACGAGACTAGAGCTTGTGATACAGGTGGGGAGACAAG
>gene=chr20_842452-843452; species=hg19
tttaaaatggaattgtaatagcacctGATagactgctgattgcctatgcaattcccttcttttcctgttttttgttgaccaaaccctgattttattcccgatggtgatatatctagctaagtaagactttattcccagcctctcttacagctactggtggccagcgagtggaagttattcagtgagagacttctgaggactatccctagagggggccaatgcatctgggaggaaagcccatatactcttctttctccttcttcctatatggaactcaggcattatggcagcagccccagcagccatctaggatcaagaagtgaccttcaggatgaagacacatgataaggatgaagcaacatgaggctggaaggaacctgaaacattgatgataccatagagactgcagcagccctgggctgactcttccctgacttttttttttttttttttttttttttaagtcagccttttattttaggacaattttagatgtaaga
>gene=chr20_842452-843452; species=bosTau
tctaaaatggagctataatagtgcctGATagactgctggtttcctatgccattcccttctcttctttttctttgttggccaaaccctgattttatttctggtgccagtgtacccagcca--aaatgcta----cctagcctctcttacagctacctgtagccaatgagtggaagttgttaggt--gaggtttatgagaaatatccttagaagactcggatgcacctgagaaggaaaccaatgtgtcctctttca----tcttcctacatggaaatcaggcattaaggcaggagcctcagcagccatcttgggtcagaaag-gacctggaggatgaaaccacgtggtaaggacgaagcagcatgaagctggaaggaacctgagacattgacgacactgtggaggctgcaccagctccggctcaaatcttttcagacttctt----------------ttTAAAAATAA---TTC-------------ttttagatttaagg
>gene=chr20_842452-843452; species=calJac
tttaaaacggaattgtaatagcacctaATagactgctggttgcctatgcaattcccttctttctccgttttttattgatcaaaccctgactttattgctgatggtgatatatctagctaaataagac--tattcccagcctctcttacagctactggtggccagcgagtggaagtttttcagtgagagacttctgaggactacccctagagggggctgatgcagctgggaggaaagcccatttgcccttctttctccttcttcctatgtgagactcaggc---atggctggagccccagcagccatcttggatcaagaagtgaccttgaggatgaagacacatgataaggatgaaggaacatgagactggaaggagcctgaaacgttgatgatgccacggagactgcaccagtcctgggctgactcttctctgattt-------------ttttttattttaagtaagccttttattttaggacactttcagatgTaaga
>gene=chr20_842452-843452; species=canFam
cct-aaatggaattctaagagcacctGaaaggctgccagtttcctatggaattcccttctctcctttttctttgttgaccaaaccctgattttatttc-agttgcaatgtatacagtta--gaagactacattctcaacctctcttgcagctactgatgggcaatggttcgaagttgttaggt--gaggtttctgggaaatatccttggaagacactgatgcagctggta-gaaagccgactcgcccttctttctccttcttcctacatgggactcaggcattatggctggagccccagcagccgttttggatccagaattgatcttgaggatgaagccacaaggtaagaatgaagcaacgcgaaactagagagaaTGGGAGATGTTGATCATACCGTAGAGACTGCATCAGTCCTGGCCTGGGTCTTT-CAGACTTCtt------------------ttttaatacacttttaattttacaatagcttttgattcaaca
>gene=chr20_842452-843452; species=equCab
tctgaaatggaattataatagcatctGaaagactgctaattgcctatgcagttcccttctctcctttcacttttttgaccaaaccctgatgttatcct-ggtggcaacatacccagcta--aaacactacattctcagcctctcttgcagctactggtggccaatgaatggaagttgttaggt--gaagattctgggaaatatctttagaagacactgatgcagctgggaggaaagccaatttgcccttccttctccttcttcctacatgggactcaggcattatggctggagccccagcagccatcttggatcaagaagtgaccttgacgatgaagccgtatagtaaggatgaagcaacacaaagctagaaggaacctatgacgttgatgacaccgtga-------accagccctgacctggatctttccagacttctt----------------ttTTCaaatgaactttttatttcagaacagttttggatttaaga
>gene=chr20_842452-843452; species=gorGor
--------------------------------------------------------------------------------------------------------------------------------------------------------------------------------------------------------------------------------------------------------------------------------------------------------------------------------------------------------------------------------------------------------------------------------------------------------------------------------------------------------------------
>gene=chr20_842452-843452; species=panTro
tttaaaatggaattgtaatagcacctGATAGACTGCTGATTGCCTATGCAATTCCCTTCTTTTCCTGTTTTTTGTTGACCAAACCCTGATTTTATTCCCAATGGTGATATATCTAGCTAAGTAAGACTTTATTCCCAGCCTCACTTACAGCTACTGGTGGC----GAGTGGAAGTTATTCAgtgagagacttctgaggactatccctagagggggccaatgcatctgggaggaaagcccacttgctcttctttctccttcttcctatatggaactcaggcattatggcagcagccccagcagccatctaggatcaagaagtgaccttcaggatgaagacacatgataaggatgaagcaacatgaggctggaaggaacctgaaacattgatgataccatagagactgcagcagccctgggctgactcttccctgacttttTTTTtttttta-----------aagtcagccttttattttaggacagttttagatgtgaga
>gene=chr20_842452-843452; species=papHam
tttaaaatgaaattgtaatagcacctGATagactgctggttgcctatgcagttcccttctttccctgttttttgttgaccaaatcctgattttattcctcatggtgatatatccagctaaatatgactttattcccagcctctcttacagctactggtggccagtgagtggaagttattcagcgagaggcttctgaggactaccgctagagggggccgatacatctgggaggaaagcccatttgctcttctt----cttctccctacatggaactcaggcattatggcaggagccccagcagcaatcttgaatcaagaagtgaccttgaggatgaagacacatgataaggatgaagcaacatgaggctggaaggaacctgaaacattgttgataccacagagactgcagcagccctgggctgactcttccctgattttttttTTTTTTTT--------------------------------------------------
>gene=chr20_842452-843452; species=ponAbe
tttaaaatggaattgtaatagcaccCGATagactgctgattgcctatgcaattcccttcttttcctgttttttgttgaccaaaccctgattttattcctgatggtgatatatccagctaagtaagactttatccccagcctctcttacagctactggtggccagcgagtggaagttattcagtgagagacttctgaggactacccctagagggggccaatgcatctgggaggaaagcccatttgctcttctttctccttcttcctacatggaactcaggcattatggcaggaatcccagcagccatctaggatcaagaagtgatct-------------------tgaggatgaagcaacatgaggctggaaggaacctgaaacattgatgataccatagagactgcagcagccctgggctgactctttcctgactttttttTTtttttt----------aaagtaagccttttattttaggacagttttagatgtaaga
>gene=chr20_842452-843452; species=rheMac
tttaaaatgaaattgtaatagcacctGATagactgctggttgcctatgaagttcccttctttccctgttttttgttgaccaaatcctgattttattcctcatggtgatatatccagctaaatatgactttattcccagcctctcttacagctactggtggccagtgagtggaagttattcagcgagaggcttctgaggactaccgctagagggggccgatacatctgggaggaaagcccatttgctcttctttctccttctccctacatggaactcaggcattatggcaggagccccagcagcaatcttgaatcaagaagtgaccttgaggatgaagacatatgataaggatgaagcaacatgaggctggaaggaacctgaaacattgttgataccacagagactgcagcagccctgggctgactcttccctgatttttTTTTTTTTTTT------TTTTTAAGTAAGACTTTTATTTTAGGAca---------------
>gene=chr20_897235-898235; species=hg19
CCCCCAAGTCTAAGATCTCAAGTTTCAGTCCCGCTGCCATCCCCTTCTCTCCCCGCTGCACCTTCCTCCCTCTGGTTCCATGTTAGCGCTTGGAGTACAAGTGACCCCCGGAGAGAGCAGAGGGAGGGGAGGAGGCAGAGGGGTGAGGCTGGGGAGGGCCCAGCGAATCCACTTTGCCTCTGGAGACACAGAAAATCCTTCCAAGGTGGGGCAAGTGAGCAACCCAGCTGGGAGTTGCTTCCTGTCCTCTCTTCTCCCTCAGGGCCAGGGGAAAGTGGTATGCCCCAGGATGGCCCTGGCTTGGTTGCTTGTAACAGTAATGAGAAGTTGTCATGTCCTGGGGCAGATTGTCCTGGGGCTGCTGGAGTGGGGATGTGGAGAGGAGgcagtggggagaggaggttggagtgccaggaggctaaccctagatctcgctccccgacagctggccacgagacctagggtgggcagctgtgcctctctgggcctccacaccctga
>gene=chr20_897235-898235; species=bosTau
TCGCA-AGGCTGAGATCTCAAATTTCAGCCCCAGCGCCTTCTCTTTCTCCCCC--CTCCACC-TACCCCTTCTGATTTCGTGTTAG-CCTTGGAACACGAGTGACC-TTAAACAGAGCAAC----GGGGAGGGGGCAGAGGGGTGAGGCTGGGGAGGAGGCAGCCAGTTCGATCTGTTTCTAGAGACAGAGAAAATCCTTGCAAGGCTAGGGAAGTGGGCGCCCCAGCCA------GGCTCCCATCCTCACTTCTCTCTTGGGGCCTGGATG-------------------------GGCTCCGGTGC-TGTGATAGAAATGGGAGCGTGTCTTGTCTTGAGGCAGATAGCGCTGCGGCTGCCTTTGGCTGGAACGGGCAAGTAGATTTTGGGGAGAAGAGCCTGAGGTACAGGGCAGTGGGCTCTAAA--TCACTCCCCAACCACTGACCCTGAGACTTTGTGCGGGCAGCTTCACCTCTCTCAACCTCCATACCCTG-
>gene=chr20_897235-898235; species=calJac
ccccCAAGGCTAAGATCTCAAGTTTCAGCCCGGCTGCCATCCCCTTCTCTCCCTGCTCCACCTTCCTCCCTCTGGTTCCATGTTAGCGCTTAGAGTACAAGTGACCCCCAGAGAGAGCAGAGGGAGGGGAGGAGGCAGAGGGGTGAGGCTGGGGAGCGCCCAGGAAATCTATTTTGCTTCTAGAGGCACAGAAAATCCTTCCAAGGTGGGGCAAGTGAGTGCCCCAGCCGGGAGTTGGTTTCTGTCCTCTCTTCTCCCTTCGGGACAGGGGAAAGTGGTATACCACAGGATG-----------GTTGCTTGTGACAGTAATGAGAAGTTGTCATGTCATGGGGCAGATTGTCCTGGGGCTGCTGGAGTGGGGAGGTGGagaggaggtggtggggagagaaggttggagtgcccggaggccaaccctaaatcctgctcccctacagctggccatgagacctagggtgggcagctttgcctgggggggcctccgcattctgg
>gene=chr20_897235-898235; species=canFam
CCACAAAGGCTGGGATCTCAAGTTTCAGctcc----ccttccccttccctctcccccctaccttccccATTCTGATTCCATGTTAGTGCTTGGAACACATGTGACCCCCAGAGAGAGCAAA-------GGGGGGGCAGAGGGGTGAGGCTGGAGGGGAGGCAGCGAGTCCAATCTTTT----------GAGAATGTCCTTTTGAGGCCAGTGAAGTGGGCGCTCTAGCCGGGAGCTGGCTCCCAGCCTCCCTTCTCCCTTGGGACCAGGGGGGGGGATTATGCCCTGGGGTGGCCCTGGCTCAGTTGT-TGTGACAGTAATGAGAGGCTGTCCTGTCCTGGGGCAGATTGTTCTAGGACTGCCTTTGGCCCGAGAAGGGAAGCGGATTGCAAAGAGCATAGCTTGGGGTAAAGGGTGGCTGCCTCTAAA--TCGCTCCCCAGCTGCTGAC-------CCTCCGGTGGGCAGCTGAATTTCTCTGTGTCTCCATACCCTGA
>gene=chr20_897235-898235; species=equCab
CAGCCAAGGCTGGGATCTCAAGTTTCAGCCCCCACGCCGCCCCCGTCCCTCCCTCCCCCACCTTCCCCGCTCAGGGTCCATGTTAGCGCTGGGAACACAAGTGACCCCCAGGGAGACAAAG-------GGAGGGGCAGAGGGGTGAGGCTGGGGAGGACGCAGCCAGGCCAGTCTGTTCCTAGAGGCAGAGAAAGTCCTTGCCAGGACAGGGAAGTGGGCGCCCCAGCCGGGAGCTGGCTCCCATCTTCCCTTCTCCCTCGGGGCC----TGGGGGACTGGACTCCAGGGTGGCCCTGGCTTGGTTGC-TGTGACAGTAATGAGAGGTTGTCTTGTCCCAGGCCAGCTTGTTCTGGGGCCGCCTTTGGCTAGAGCAGGGAGGTGGG-TGCGGGGAGAAGAGCTTGGGGTGCAG-gtggctggctccaaa--tc-cgcccccactgctggccatgagaccctgggtgggcagcttcgcatctctgggcctcTACATCTT--
>gene=chr20_897235-898235; species=gorGor
CCCCCAAGTCTAAGATCTCAAGTTTCAGCCCCGCTGCCATCCCCTTCTCTCCCCGCTGCACCTTCCTCCCTCTGGTTCCATGTTAGCGCTTGGAGTACAAGTGACCCCCAGAGAGAGCAGAGGGAGGGGAGGAGGCAGAGGGGTGAGGCTGGGGAGGGCCCAGTGAATCCACTTTGCTTCTGGAGACACAGAAAATCCTTCCAAGGTGGGGCAAGTGAGCAACCCAGCTGGGAGTTGCTTCCTGTCCTCTCTTCTCCCTCAGGGCCAGGGGAAAGTGGTATGCCCCAGGATGGCCCTGGCTTGGTTGCTTGTAACAGTAATGAGAAGTTGTCATGTCCTGGGGCAGATTGTCCTGGGGCTGCTGGAGTGGGGATGTGGAGAGGAGgcagtggggagaggaggttggagtgctaggaggctaaccctggatctcgctccccgacagctggccacgagacctaggg-gggcagctgtgcctctctgggcctccacaccctga
>gene=chr20_897235-898235; species=panTro
CCCCCAAGTCTAAGATCTCAAGTTTCAGCCCCGCTGCCATCCCCTTCTCTCCCTGCTGCACCTTCCTCCCTCTGGTTCCATGTTAGCGCTTGGAGTACAAGTGACCCCCAGAGACAGCAGAGGGAGGGGAGGAGGCAGAGGGGTGAGGCTGGGGAGGGCCCAGCGAATCCACTTTGCTTCTGGAGACACAGAAAATCCTTCCAAGGTGAGGCAAGTGAGCAACCCAGCTGGGAGTTGCTTCCTGTCCTCTCTTCTCCCTCAGGGCCAGGGGAAAGTGGTATGCCCCAGGATGGCCCTGGCTTGGTTGCTTGTAACAGTAATGAGAAGTTGTCATGTCCTGGGGCAGATTGTCCTGGGGCTGCTGGAGTGGGGATGTGGAGAGGAGGCA-TGgggagaggagg-tgaagtgcca-gaggctaaccctagatctcgctccccgacagctggccatgagacctagggcgggcagctgtgcctctctgggccctcacaccctga
>gene=chr20_897235-898235; species=papHam
CCCCCAAGGCTAAGATCTCAAGTTTCAGCCCCGCTGCCATCGCCTTCTCTCCCCGCTGCACCTTCCTCCCTCTGGTTCCATATTAGTGCTTGGAGTACAAGTGACCCCCAGAGAGAGAAGAGAGAGGGGAGGAGGCAGAGGGGTGAGGCTGGGGAGGGCCCAGCGAATCCACTTTGCTTCCAGAGACACAGAAAATCCTCCCAAGGTGGGGCAAGAGAGCAACCCAGCTGGGAGTTGCTTCCTGTC--CTCTTCTCCCTCAGGGCCAAGGGAAAGTGCTATGCCCCAGGATGGCATT------ACTGCTTGTGACAGTAATGAGAAGTTGTCGTGTCCTGGGGCCGATCGCCCTGGGGCTGCTGGAGT-GGCAGGTGGAGAGGAGGTGGTGGGGAGAGGAGGTTGGAGTGTCGGGAGGCTA-----------------------GGTGGCCACAAgacctagggtggccaactttgcctctctgggcctccacaccctga
>gene=chr20_897235-898235; species=ponAbe
CCCCCAAGGCTAAGATCTCAAGTTTCAGCCCCGCTGCCATCCCCTTCTCTCCCCGCTGCACCTTCCTCCCTCTGGTTCCCTGTTAGTCCTTGGAGTACAAGTGACCCCCAGAGAGAGCAGAGGGAGGAGAGGAGGCAGAGGGGTGAGGCGGGGGAGGGCCCAGCGAATCCACTTTGCTTCTAGAGACACAGAAAATCCTTCCAAGGTGGGACAAGTGAGCAACCCAGCTGCGAGCTGCTTCCTGTCCTCTCTTCTCCCTGAGGGCCAGGGGAAAGTGGTATGCCCCAGGATGGCCCTGGCTTGGGTGCTTGTAACAGTAATGAGAAGTTGTCATGTCCTGGGGCAGATTGTCCTGGGGCTGCTGGAATGGGGAGGTGGAGAGGAGGCagtggggagaggagattggagtgccaggaggctaaccctaaatctcgctccccgacagctggccacgagaccaacggtgggcagctttgcctctctgggcctccacaccctgg
>gene=chr20_897235-898235; species=rheMac
CCCCCAAAGCTAAGATCTCAAGTTTCAGCCCCGCTGCCATCGCCTTCTCTCCCCGCTGCACCTTCCTCCCTCTGGTTCCATGTTAGTGCTTGGAGTACAAGTGACCCCCAGAGAGAGAAGAGAGAGGGGAGGAGGCAGAGGGGTGAGGCTGGGGAGGGCCCAGCGAATCCACTTTACTTCCAGAGACACAGAAAATCCTTCCAAGGTGGGGCAAGTGAGCAACCCAGCTGGGAGTTGCTTCCTGTC--CTCTTCTCCCTCAGGGCCAAGGGAAAGTGCTATGCCCCAGGATGGCATT------ACTGCTTGTGACAGTAATGAGAAGTTGTCGTGTCCTGGGGCCGATCGCCCTGGGGCTGCTGGAGTGGGGAGGTGGAGAGGAGGTGGTGGGGAGAGGAGGTTGGAGTGGCGGGAGGCTa-----------------------ggtggccacaagacctagggtggccaactttgcctctctgggcctccacaccctga
>gene=chr20_905338-906338; species=hg19
gattgcaaaactgaccacagatgctacccacccctataagcatgctcctttgcagtgtgactctgcagttctccctattaagaggcaaagttcacttctccactcccttaatgctgacttgggccatgtgacttgctttggccaatgggacattttcaagcagaggcttgaaaagggcttgtgctctggggcttgctctcttgctgcacctggggccctgagaccaccatgtgaatgagtcctggctagcctgagggatgatgagacacacttggccaagtcatcctgtcatcccagctgatactaaaccatccaccagatttgtgagtgaggccatcctagaccatctatctagcccagccaaactggtgcggaccagaagcaaagtccagttggcctgcagagatgtgaaaaataaatgttttaagccactaaattttagaggtggtctgttagacagcaagcctgatacaGTTCCACCCAGCATTTtctttgctcaa
>gene=chr20_905338-906338; species=bosTau
gactgcaatactgaccacagatctc---cacccctgtaagcatgtttctttgcaatgtgtctttccagctcctccctttaagagatggagcctatgtctcca-ccccttgaagctggccttggccatgtgacttgctttggccagagcaacactttc--------gcttgaaagaggt-tgtgccctggggccgtctctcttgct-cacctggaaccctggaaccgtggtgtgagcaagccccagctagcctactggatgatgagagacatgtggtcaggtcatcctatcaccccagctgacattaaactgaactccagatgactagctaaagacattctagaca---------acacagtc---------cagaccagaaaaattgtccaggtgactcacagaacgat-gacaatagatttattaagccaccaaa-tttgggagAGATTTAGCACACATTAAGACTGATGTGGCTCCAGTCAGCTCTTCTTTTGTTCAG
>gene=chr20_905338-906338; species=calJac
gattgcaaaactgaccacagatgccacccacccccgtaaacatgctcctttgcaatgtgaccctgcagttctccctgttaagaggc-aagtctatttctctgctcccttaatgctgactt---------------ctttggccaatgggacgtttttgagcagatgattgaaaagggcttgtgttctggggcttgctctcttgctgcacctgggaccctgagactgccatgtgaatgagtcctggctagcc-------tgatgagaaacacttggccaagtcatccggtcatcccagctgacatcaaaccatccatcagattcatgagtgaggccatgctagaccatctatctagcccagccaaactggtacaaaccagaagcgaagtctagctggcctgcagagatgtgagaaataaatgtcttaagtcactaaattttggagctggtctgttagacagtaagactgatacaGTTCCACTTAGCTCTTTctttgctcaa
>gene=chr20_905338-906338; species=canFam
gattgcaaaattgaccacagattcctcccatctctgtgagcacgctgctttgcaatgtgactttccagctcctcccaccaagaggtggagtctatttctgca-tcccatgaagctgggtttgcccctctgacttgctttggccaatgcaacagtttgctcctgaagcttgaaaggagc-tgtgccttgggacttgctctcttgct-cactggggacatggggaccagggtgggaataagcct-tgctagcctgctggatgatgaaacacatgtggtcgtgtcatcctgtcaccctagctgacgttgaaccaacc-ccagatc---cagtgaggccatcctagacc---------acccaacc---------cagatgagaagaattgtccagttgacccacagaaacatgggaaataactgttcgaagccattaaattttgagaatggtttgttagacaggaaaagtgatataGCTCT-GCTAGCAATTTCTTTCCTCAG
>gene=chr20_905338-906338; species=equCab
gattgcaaaactgaccacagattgctcgcttcctc-taaccacgctcctttgcaataggactttgcagctcctcccactgagaggcggagtctacgtcttca-cccttggattctgggtttggccacgtgacttgctttggccaatggggtcttttcctccagaggcttgaaaggggc-tctgccctgggccttgctttcccgct-cacctgagtccatgggacc-gcgtgggagcgagcccgggctagcctgctgggtgatgagagacacatggccaagtcgtcttgtcaccccatctgacattgagccaacc-ccaga-------gtgtggccatcctagacc---------actcagcc---------ctgaccagaagaatcgtccactcgacccacagaaacatggggaacgaacgttttaagccaggaaactttgggaatggcttgttaGATAGTCCGACTGATACGACTCCAGTCAGCTCTTTctttgctcag
>gene=chr20_905338-906338; species=gorGor
gattgcaaaactgaccacagatgctacccacccctgtaagcatgctcctttgcagtgtgactctgcagttctccctattaagaggcaaagttcacttctccactcccttaatgctgacttgggccatgtgacttgctttggccaatgggacattttcaagcagaggcttgaaaagggcttgtgctctggggcttgctctcttgctgtacctgggaccctgagaccaccatgtgcatgagtcctggctagcctgagggatgatgagacacacttggccaagtcatcctgtcatcccagctgatactaaaccatccaccagatttgtgagtgaggccatcctagacc----atctagcccagccaaactggtgcagaccagaagcaaagtccagttggcctgcagagatgtgaaaaataaatgttttaagccactaaattttagaggtgttctgttagacagcaagactgatacaGTTCCAGCCAGCGTTTtctttgctcaa
>gene=chr20_905338-906338; species=panTro
gattgcaaaattgaccacagatgctacccacccctgtaagcatgctcctttgcagtgtgactctgcagttctccctattaagaggcaaagttcacttctccactcccttaatgctgacttgggccatgtgacttgctttggccaatgggacattttcaagcagaggcttgaaaagggcttgtgctctggggcttgctctcttgctgcacctgggaccctgagaccaccatgtgaatgagtcctggctagcctgagggatgatgagacacacttggccaagtcatcctgtcatcccagctgatactaaaccatccaccagatttgtgagtgaggccatcctagacaatctatctagcccagccaaactggtgcagaccagaagcaaagtccagttggcctgcagagatgtgaaaaataaatgttttaagccactaaattttagaggtggtctgttagacagcaagactgatacaGTTCCACCCAGCATTTtctttgctcaa
>gene=chr20_905338-906338; species=papHam
gattgcaaaactgaccacagatgctacccacccctgtaagcatgcttctttgcaatgtgactctgcagttctccctattaagaggcaaagttcacttcttcactcccttaatgctgacttgggccatgtgacttgctttggccaatggaacattttcaagcagaggcttgaaaagggcttgtgctctggggctagctctcttgctgcacctgggaccctgagaccaccatgtgaatgagtcctggctagcctgagggatgat--gacacacttggccaagtcatcctgtcatcccagctgatattaaaccatccaccaaatttgtgagtgaggccatcccagaccatctatctagcccagccaaactggtgcagaccagaaggaaagtccggttggcctgcagagatgtgagaaataaatgttttaagccactaaattttggaggtggtctgttagatggcaagactgataGAGTTCCACCCAGCATTTTctttgctcaa
>gene=chr20_905338-906338; species=ponAbe
gattgcaaaactgaccacagatgctacccaccgctgtaagcatgctcctttgcaatgtgactctgcagttctccctattaagaggcaaagttcacttctccactcacttaatgctgacttgggccatgtgacttgctttggccaatgggacattttcaagcagaggcttgaaaagggcttgtgctctggggcttgctctcttgctgcacctgggaccctgagaccaccatgtgaatgagtcctggctagcctgagggatgatgagacacacttggccaactcatcctgtcatcccagctgatactaaaccatccaccagatttgtgagtgaggccatcctagaccatttatctagcccagccaaactggtgcagaccagaagcaaagtccagttggcctgcagagatgtaagaaataaatgttttaagccactaaattttagaggtggtctgttagacagtaagactgatacaGTTCCACCCAGCATTTtctttgctcaa
>gene=chr20_905338-906338; species=rheMac
gattgcaaaactgaccacagatgctacccacccctgtaagcatgcttctttgcaatgtgactctgcagttctccctattaagaggcaaagttcacttcttcactcccttaatgctgacttgggccatgtgacttgctttggccaatggaacattttcaagcagaggcttgaaaagggcttgtgctctggggctagctctcttgctgcacctgggaccctgagaccaccatgtgaatgagtcctggctagcctgagggatgat--gacacacttggccaagtcatcctgtcatcccagctgatattaaaccatccaccagatttgtgagtgaggccatcccagaccatctatctagcccagccaaactggtgcagaccagaagcaaagtccggttggcctgcagagatgtgagaaataaatgttttaagccactaaattttggaggtggtctgttagacggcaagactgataGAGTTCCACCCAGCATTTTctttgctcaa
>gene=chr20_974338-975338; species=hg19
gcaaggaaggatttgaaccttggctgagtggccttgggcaaagttacttaaccttcctgtgcctcagttttcttgtctgtaaaataggaatgctactgcccactgcacaggtttattaaggtaatttaatcaattaatacatacaaagtacatagaacagtgtctgAAATTGTTACATAAAAGAATGCAGGTAACATCTGGCATCTCCTGCACCCTCATGTCTACTCACATAAATGCTCAACCACGAAACAAAATCCAAAGTGACTTTTGTAAACCTTTGATGCCAATGAAAGTTAAGTATTTTTAAAGAAAAAATATGTTTTGGGGAACATACATGTGTGTAGAGATGTAGGTGAGGAGTGTGCTCCCCAGGGTCCACCCCCAGGGCTGTTCTATGTCCTGATGGTGCCTATAGCCCAAGACTCTGAGGACAGGACTAGCCTTGAGGCCATGATGGCCCCGTGGCTTGGTCTCTTTCACAAAATCACACAGCCAAACCT
>gene=chr20_974338-975338; species=bosTau
ACTAGGAAGGATTTGAA-TTtggctgtgtgccctaggga-aagtcactcaacccctctgtgcctcagttttctcatatgtaaaatggggataatagtacccacatcacaggtttcttaggagaatttagtcagtttatatgcac--------------agtgcctGACATTGGTAA----------ACAGGTAACAGTTGGCA----------------------TAGAGGAAAT----AACCATAAAACAAAATCAAAAAGGAC-TTTCTAAACCTTTGTTG-CAGTGAAAATTAAGTACCTTTAAGAAACAAATATGTTTTTAGGAACATATATGTGTGTGGATATATACATGAGGG----GTCCCTGGGTATCCACACCTGGGGCTTTTCTACGTCCTAACAGTGTCCACAGTCTG-GGCTCTGACAGAAGGACTTGCTTCAAGGGCATGGCTGTTCTGTGTGGGTCCCCCTCTCATGGAACCACACACCCAGGCCA
>gene=chr20_974338-975338; species=calJac
GCAAGGAGGGATTTGAACCTtggctgagtggccttgggcaaagttacttaacctctctgtgcttcagttttcttatctgtaaaataggaaaactactacccactgcacaggtttattaagaaaatttaatcaattaaggtatacaaaatacttagaacggtgtctgaaattgttaaataaaagAATGCAGGTGACATCTGGCA----------------------TAGAATAAATGCTCAACCACAAAACCAAATCCAAAGTGACTTTTGTAAACCTTTGATGCCAATGAAAATTAAGTATTTTTAAAGAAAAAAT--GTTTTGGGGAACATGCATGTGTGTACAGATACAAGTGAGGGGGG---CCCCCCGTGTCCACTTCCAGGGCTGTTCTATGTCCTGATGCTGCCTCCAGCCCAAGACTCTGAGGACAGGACTTGCCTTGAGGCCATGATGGCTCCGTGGCTTGGTCCCTTTCATGAAATCACACAGCCAAGCTT
>gene=chr20_974338-975338; species=canFam
accaggcaggatttgaaccttggctgtgtgaccttgggt-aaattacttaacctctctgtgcctcagtcttctcatctgtagagcaggaataacaggatccacctcataggtttttaaagaaaatttaactagttcacatgtac-tagcacttagaacagtgcttgacaTTGTTAAATAAAATAATACAGATAACATCTGGCA----------------------TAGAGTAAACGTTCAACCGTAAAACCAAATCAAAAGCGACTTTAAGAAACCTTTGATGCCAGTGAAAGTTAAGTACTCTTAAGAAAAAAAAAGTTTTTTAGGAACATACATGTGTGTGGAAATACGGGTGAGGAGCATGCTCCTGGGTACCCACCCCTGGGGCTGTTCTGTGTCCGGACAGTGTCCACAGCCCACAGTTCTAAGGGAAGGACTGGCCTCAAGGCTGTGATGGCTCTGAGTCTGGCCCTCTT--GTGGAAGCACAGAGCCAGGCCA
>gene=chr20_974338-975338; species=equCab
accaggcaggagttgaaccttggctgtgtgaccttggac-aagttacttaacctctctgtgcctcagttttctcatctgtaaaacaggaataatagcacccacctcacgggtttatcagaagaatttaatccattcatatgtataaagtatttagaagagcgcctgacaTTGTTAAGTAAAATAATACAGGTAACATCTGACA------------------------GAGGGAATGCTCAACCATAAAGTCAAATCAAAAAGGACTTTTCTAAACCTTTGATGCTGGTGAAAATTAAGAATTTTTAAGAAAGAAAGAAACatatatatatatatatatatataGATACATAGATGAGGAGTGTGCTCCTGGATGTCCACCCCCAGCGCCATTCTGCATCCTGATGGGGGCCACAGCCCGAGGCTCTGAGGAAAGGACTGGCCTCAAGGCCACAGTGGCTCAGTGTCTGGCCCCAGG--CTGGAACCACACAGCCCAGCCG
>gene=chr20_974338-975338; species=gorGor
gcaaggaaggatttgaaccttggctgagtggccttgggcaaagttacttaaccttcccgtgcctc-gttttcttgtctgtaaaataggaatgctaccgcccactgcacaggtttattaaggcaatttaatcaat--atacatacaaagtacatagaacagtgtctgAAATTGTTACATAAAAGAATGCAGGTAACATCTGGCATCTCCTGCACCCTCATGTCTACTCACATAAATGCTCAACCACGAAACAAAATCCAAAGTGACTTTTGTAAACCTTTGATGCCAATGAAAGTTAAGTATTTTTAAAGAAAAAATA-GTTTTGGGGAACATACATGTGTGTAGAGATGTAGGTGAGGAGTGTGCTCCCCAGTGTCCACCCCCAGGGCTGTTCTATGTCCTGATGGTGCCTATAGCCCAAGACTCTGAGGACAGGACTAGCCTTGAGGCCATGATGGCTCCGTGGCTTGGTCTCTTTCACAAAATCACACAGCCAAACCT
>gene=chr20_974338-975338; species=panTro
gcaaggaaggatgtgaaccttggctgagtggccttgggcaaagttacttaaccttcccgtgcctcagttttcttgtctgtaaaataggaatgctactgcccactgcacaggtttattaaggtaatttaatcaattaatacatacaaagtacatagaacagtgtctgAAATTGTTACATAAAAGAATGCAGGTAACATCTGGCAACTCCTGCACCCTCATGTCTACTCACATAAATGCTCAACCACGAAACAAAATCCAAAGTGACTTTTGTAAACCTTTGATGCCAATGAAAGTTAAGTATTTTTAAAGAAAAAATATGTTTTGGGGAACATACATGTGTGTAGAGATGTAGGTGAGGAGTGTGCTCCCCAGGGTCCACCCCCAGGGCTGTTCTATGTCCTGATGGTGCCTATAGCCCAAGACTCTGAGGACAGGACTAGCCTTGAGGCCATGATGGCTCCGTGGCTTGGTCTCTTTCACAAAATCACACAGCCAAACCT
>gene=chr20_974338-975338; species=papHam
gcaaggaaggatttgaaccttggctgagtggccttgggc--agttacttaacctccctgtgcctcagttttctcgtctataaaataggaatactactactcactgtacaggtttatgaagatactttaatcaatgaatacatacaaagtac-tagaacagtgtctgaaattgttaaatcaaggaatGCAGGCTACATCTGGCATCTCCTGCACCCTCACGTCTACTCACATAAATGCTCAACCACCAAACCAAATCCAAAGTGACTTTTGTCAACCTTTGATGCCAATGAAAGTGAAGTATTTTTAAAGAAAAAATATGGTTTGGGGAACATATATGTGTGTAGAGATGTAGGTGAGGAGTGTGTTCCCTGATGTCCACCCCCAGGGCTGTTCTACGTCCTGATGGTGCCTATAGCCCAGTACTCTAAGAACAGGACTAGCCTTGAAACCATGATGGCTCCGTGGCTTGGGCCCTTTCATGAAATCACACAGCCAAGCCT
>gene=chr20_974338-975338; species=ponAbe
acaaggaaggatttgaaccctggctgagtggccttgggcaaagttaattaacctccctgtgcctcagttttctcgtctgtaaaacaggaatgctactgcccactgcacaggtttattaaggtaatttaatcaattaatacatacaaagtgcgtagaacagtgtctaaaattgttacataaaagAATGCAGGTAACATCTGGCATCTCCTGCACCCTCACGTCTACTCACATAAATGCTCAACCACAAAACCAAATCCAAAGTGACTTTTGTAAACCTTTGATGCCAATGAAAGTTAAGTATTTTTAAAGAAAAAATATGTTTTGGGGAACATATATGTGTGTAGAGATGTAGGTGAGGAGTGTGCTCCCCAGTGTCCACCCCCAGGGCTGTTCTATGTCCTGATGGTGCCTATAGCCCAAGACTCTGAGGACAGGACTAGCCTTGAGGCCATGATGGCTCCGTGGCTTGATCTCTTTCACAAAATCACACAGCCAAACCT
>gene=chr20_974338-975338; species=rheMac
gcaaggaaggatttgaaccttggctgagtggccttgggc--agttacttaacctccctgtgcctcagttttctcgtctataaaataggaatactactacccactgtacaggtttatgaagatactttaatcaatgaatacatacaaagtacttagaacagtgtctgaaattgttaaATCAAGGAATGCAGGCTACATCTGGCATCTCCTGCACCCTCACGTCTACTCACATAAATGCTCAACCACAAAACCAAATCCAAAGTGACTTTTGTCAACCTTTGATGCCAATGAAAGTGAAGTATTTTTAAAGAAAAAATATGGTTTGGGGAACATATATGTGTGTAGAGATGTAGGTGAGGAGTGTGTTCCCTGATGTCCACCCCCAGGGCTGTTCTACGTCCTGATGGTGCCTATAGCCCAGTACTCTAAGGACAGGACTAGCCTTGAAACCATGATGGCTCCGTGGCTTGGTCCCTTTCATGAAATCACACAGCCAAGCCT
>gene=chr20_983338-984338; species=hg19
TCTCATTCTTTTAACAGAGGCCTGAGCCCCTTCTGGCCACTAACCCTGAATGTTTCCTGTGCAGTCTGCGGGGATCATCTACTCCGACTCAAAGTGACCAGCACCTCATAAATCCACTTGTGACAGGGCTGGGGACCTGGACTGTGTTTCCTCCAACCTTATCACCAGGACTGGGAGCAGCTGGTTCAAGTTTAACCCTTTCAGAGCAAAATTCCTCCTTCAACCCGACAGCATGCTCACCTCTCCTGTCACTATAACCACCAAAAACAACAACAATCatgctagctatcatttgtgaggcatatatggtgggcattgctaagaacttgacatatactagagtcttcaaaacaacccaatggtttgggtttgtattctgagtaattccacttttctggggagcaaagggaagctcagagaggccaagtgacttgcccaaggccacacagcaggtcagtggcCATTCTGGTCCAGTGCCTGCCCCTCTTAGCCACTTCTCA
>gene=chr20_983338-984338; species=bosTau
---------------------------------------------------------------------------------AGCCA-----AAGTGACCAGCACCTCATAAATTCGCCAGGCAAGGGGCCCGGGGCCTGGACTGTGTTTCCTCTAACCTTATCTACAGGT-TGGGAGCAGCTGGCCCAATTTTAACCCTTTCAGGGTGAAATTCCTCCTTCTTCCCAACAGTACGTTTCTGCCTCCCGCCGCCCTGCCC-CTGT-AACAGTAATaataatactgcctgt---ttttgaggcctgtgtgcttggcgtttctaagcactttatacagaatacagtcttcaaaacaacccagt-----gagattctgttctgattaactccactttaccggcgaggaaagggaagctcagagaggctgagagacttatctaagatcacacagcaggtcactggtctgtctggtccagtgtc-taccctcttagctactaCTTG
>gene=chr20_983338-984338; species=calJac
TCTCATTCTTTCAACCGAGTCCTGAGCCCC-TCTGGCCACTAACCCTGAATGTTTCCTGCGCAGTCTGCAGGGATCACCTACTCTGACTCAAAGTGACCAGCACCTCATAAATCCACCTGTGACAGGGCTCGGGACCTGGACTGTGTTTCCTCCAACCTTATCACCAGGACTGAGAGCAGCTGGTTCGAGTTTAACCCTTTCAAAGCAAAATTCCTCCGTCAACCCGACAGCAAGCTCACCTCTCCTGTCAACATACCCACCAAAAACAACATCAAGCATGC---CTCTTATTTGGCAGGCAtatgtggtgggcattgctaagaactttacatata--agagtcttcaaaacaacccaatgagttgggtttctattctgagtaaccccacttttccagggagcaaagggaagctcagagaggccaaatgacttgcccaaggccacacagcaggtcagtgatgattctggtccagtgcctgccCCTCTTACCCACTAATCA
>gene=chr20_983338-984338; species=canFam
-------------------------------TCTGGGC-CTGACCCTGCCTTTTTACTGCGCGGACTGCGGGGAGCC--TAATCTGACTCCGAGTGACCGGCACCTCATACATTCACTTGTGAAGGGGCTGGGGA-CTGGACTGTGTTTCCTCCAACCTTATCTACTGGACTGGGAGCAGCTGGGGCCGTTTTAACCCTTTCGGAACCAGATCCCTCTGACTACCCGGCAGCTCACTCCTTCCTCCTGCCGCGTACCCA-CCGCAAACAGGACCAGT--CATAAATAGT---ttttgaggcc--tgtgcttggggttgctaagcactttaca--gaatgtcatcttcaaagccacccagt-----gagagtctattctgataagccccact----------------------tcagagaggccg--tgatgtgcccaccgccacacagcaggccagggccctgtctcctccagcgcc-tgccctc--agccactgctcc
>gene=chr20_983338-984338; species=equCab
TCTGCTTCTTTCAAGAGGGTCCTAAGTCTCTTCTGGCCGCTGACCCTGAATGTTTCCGGCCAAGCCTGGCGGGAGCC--TAATCTGACTCCAAGTGACCAGCACCTCATAAATTCGCTTGTGAAGGGGCCGGGGACCTGGACTGTGTTTCCTCCAACCTCATCTGCAGGACTGGGAGCAGCTGGCTC-GGTTTAACCCTTTCAGGGCTAGATCCCTCCTCCTACCCCTCCGCACCTTCCAGCCTCCTGTCGCCTGCCCA-CTAAAAACAATAACAGTaatagtaatgct---tttggagacctatgcgcttggcgttgctgagcactttacacataatagaatcttcaaaacaacccagc-----aaagctctgttctgattagccccactttactgg-gaggagaggga--ctc--agaggcag--agacttgcctaaggccacgcagctggtcagtggtctgtctggtccagggcc-cgccctcttagccactacTCG
>gene=chr20_983338-984338; species=gorGor
TCTCATTCTTTTAACAGAGGCCTGAGCCCCTTCTGGCCACTAACCCTGAATGTTTCCTGCGCAGCCTGCGGGGATCATCTACTCTGACTCAAAGTGACCAGCACCTCATAAATCCGCTTGTGACAGGGCTGGGGACCTGGACTGTGTTTCCTCCAACCTTATCACCAGGACTGGGAGCAGCTGGTTCGAGTTTAACCCTTTCAGAGCAAAATTCCTCCTTCAACCCGACAGCATGCTCACCTCTCCTGTCACTATAACCACCAAAAACAACAACAATCATGCtagctatcatttgtgaggcatatatggtaggcattgctaagaacttgacatataatagagtcttcaaaacaacccaatggtttgggtttctattctgagtaa-cccacttttctggggagcaaagggaagctcagagaggccaagtgacttgcccaaggccacacagcaggtcagtggcCATTCTGGTCCAGTGCCTGCCCCTCTTACCCACTTTTCA
>gene=chr20_983338-984338; species=panTro
TCTCATTCTTT-AACAGAGGCCTGAGCCCCTTCTGGCCACTAACCCTGAATGTTTCCTGCGCAGCCTGCGGGGATCATCTACTCTGACTCAAAGTGACCAGCACCTCATAAATCCACTAGTGACAGGGCTGGGGACCTGGACTGTGTTTCCTCCAACCTTATCACCAGGACTGGGAGCAGCTGGTTCAAGTTTAACCCTTTCAGAGCAAAATTCCTCCTTCAACCCGACAGCATGCTCACCTCTCCTGTCACTATAACCACCAAAAACAACAACAATCATGCTagctatcatttgtgaggcatatatggtgggcattgctaagaacttgacatataatagagtcttcaaaacaacccaatggtttgggtttctattctgagtcatcccacttttctggggagcaaagggaagctcagagaggccaagtgacttgcccaaggccacacagcaggtcagtggcCATTCTGGTCCAGTGCCTGCCCCTCTTAGCCACTTCTCA
>gene=chr20_983338-984338; species=papHam
TCTCATTCTTTTAACAGAGTCCTGAGCCCCTTCTGGCCACTAACCCTGAATGTTTCCTGCGTAGCCTGCGGGGATCATCTACTCTGACTCAAAGTGACCAGCACCTCATAAATCCGCTTGTGACAGGGCTGGGGACCTGGACTGTGTTTCCTCCAACCTTATCACCAGGACTGGGAGCAGCTGATTCGAGTTTAACCCTTTCAAAGC-AAATTCCTCCTTCAACCCAACAGCACGCTTACCTCTCCTGTCACTATACCCACCAAAAACAACAACaataatgccagctgtcatttgtgaggcatatatggtgggcattgctaagaactttacatataatagagtcttcaaaacaacccaatgggttgggtttctattctgagtaaccccacttttctggggagcaaagggaagctcagagaggccaagtgacttgcccaaggccacacagcaggtcagtggcCATTCTGGTCCAGTGCCTGTCCCTCTTAGCCACTTCTCA
>gene=chr20_983338-984338; species=ponAbe
TCTCATTTTTTTAACGGAGTCCTGAGCCCCTTCTGGCCACTAACCCTGAATGTTTCCTGCGCAGCCTGCGGGGATCATCTACTCTGACTCAAAGTGACCAGCACCTCATAAATCCGCTTGTGACAGGGCTGGGGACCTGGACTGTGTTTCCTCCAACCTTATCACCAGGACTGGGAGCAGCTGGTTCGAGTTTAACCCTTTCAGAGCAAAATTCCTCCTTCAACCCGACAGCATGCTCACCTCTCCTGTCACTATAACCACGAAAAACAACAACAATaatgctagctatcatttgtgaggcatatatggtgggcattgctaagaactttacatataatagagtcttcaaaacaacccaatggtttgagtttctattctgagtaatcccacttttctggggagcaaagggaagctcagagaggccaagtgacttgcccaaggccacacagcaggtcagtggcCATTCTGGTCCAGTACCTGCCCCTCTTAGCCACTTCTCA
>gene=chr20_983338-984338; species=rheMac
TCTCATTCTTTTAACAGAGTCCTGAGCCCCTTCTGGCCACTAACCCTGAATGTTTCCTGCGCAGCCTGCGGGGATCATCTACTCTGACTCAAAGTGACCAGCACCTCATAAATCCGCTTGTGACAGGGCTGGAGACCTGGACTGTGTTTCCTCCAACCTTATCACCAGGACTGGGAGCAGCTGATTCGAGTTTAACCCTTTCAAAGC-AAATTCCTCCTTCAACCCAACAGCATGCTTACCTCTCCTGTCACTATACCCACCAAAAACAACAACaataatgccagctgtcatttgtgaggcatatatggtgggcattgctaagaactttacatataatagagtcttcaaaacaacccaatgggttgggtttctattctgagtaaccccacttttctggggagcaaagggaagctcagagaggccaagtgacttgcccaaggccacacagcaggtcagtggccattctggtccagtgcctgtccctcttagccactTCTCA
>gene=chr20_998475-999475; species=hg19
tggcccaccatctgtttttataaataaagttttattgaaacacaactatatttcttcatgtatcacctatggcctttacactacaatgtacgagtaattgtgaaagagaccacgtggaccacaaacactaaaatatttactgtttggacccttatagaagttccctggccctggcttgaaacactaatacttgtttattatttcacacagtttctgaaggccagaaatttgggagtggtttagctgggtggttctggctgagggtgtctcaggaggttgcagtccgcagggctgtctgagtctcatcataacacagcagctggtttccccAGTGAAGACTTccatgctaggcacctcacacacagcctcatttaatcctcataaacatccttaaaggacagctatgattattacctacatttctcagctgaggaaaccagagctcagagagaggaagttatttccctaaggcaaggacagacctaggactggagctcagg
>gene=chr20_998475-999475; species=bosTau
---------------------------------------------------------------------------------------------------------------------------------------------------------------------------------------------------------------------------------------------------------------------------------------------------------------------------------------------------------------------------------------tccATacaa-catccataagggccccaaataatgattatatacatttctcagatgaagaaaccagagttcagagagaagaagtaacttacccaagtcaagggcacagctaggattcaacttcaga
>gene=chr20_998475-999475; species=calJac
--------------------------------------------------------------------------------------------------------------------------------------------------------------------------------------------------------------------------------------------------------------------------------------------------------------------------------------------------------------------------------------------------------------------------------------------------------------------------------------------------------------------
>gene=chr20_998475-999475; species=canFam
aggtccgtcatttgtttttataaataaagttttactggaacatggccacatttatttatgtattgcctatggactttgcactacaatgacagagtagttgcaacagagaccacatggcccgcaaagactaagatatttgctatctgaacttttacagtggttcactgaccctggcatatgacaccaataattatgtattatctcacacagctcctgagggccaggaatttgggaagggcttagctgggtggctgtggctcagggtctctcaggacattgcag----cagggttgcttgaccactctcacagtgtggcagctggtttccT----------GTACTATCTATGTTCTTTATACAGAACCTCATCAAATCCTCACAAccatccttaagggacagaaatgactttgatctacatttctcagctgaggaaatcagagctcagagagaggaagcaacttgtccgagtcagggacagacctagcgcttgaccattgg
>gene=chr20_998475-999475; species=equCab
cagcccgccacttgtttttacgaattaagttgtatttgaacacagccgcatttatttatgcgttgcctatggactctgcactacagtggcggggtagttgcgacagagatgacatggcccacaaagac--aagtatttactatctgaagtcttacagaagttcactgaccctggcttgaaataccaat-attatttattacgtcacacagtttctgagggccatgagtttgggtttggcctggctggctggtgctggctcggggtctctcaggagggtgcag----cagggctgcttgagtctcctaacaacacggcagctggtttccccAGGGAAGGAGTCCAGgctaagcattttacacaaagcctcatttaatcctcacaa-catccttatgggacagaagtgattattatctacatgtctcatctgaggaaaccagagctcagagagaggaagcagtgtgcccaagtcagagatagtgctagaactcaaactcaag
>gene=chr20_998475-999475; species=gorGor
tggcccaccatctgtttttataaataaagttttattgaaacacaactatatttcttcatgtatcacctatggcctttacactacaatgtaggagtaattgtgaaagagaccacatggaccacaaacactaaaatatttactgtttggacccttatagaagttccctggccctggcttgaaacactaatacttgtttattatttcacacagtttctgaaggccagaaatttgggagtggtttagctgggtggttctggctgagggtgtctcaggaggttgcagGCCGCAGGGCT-TCTGAGTCTCATCATAACACAGCAGC------------------------------------------------------------------------------------------------------------------------------------------------------------------------------------
>gene=chr20_998475-999475; species=panTro
tggcccaccatctgtttttataaataaagttttattgaaacacaactatatttcttcatgtatcacctatggcctttacactacaatgtaggagtaattgtgaaagagaccacatggaccacaaacactaaaatatttactgtttggacccttatagaaGTTCCCTGGCCCtggcttgaaacactaatacttgtttattatttcacacagtttctgaaggccagaaatttgggagtggtttagctgggtggttctggctgagggtgtctcaggaggttgcagtccgcagggctgtctgagtctcatcataacacagcagctggtttccccAGTGAAGGCTTccatgctaggcacctcacacacagcctcatttaatcctcataaacatccttaaaggacagctatgattattacctacatttctcagctgaggaaaccagagctcagagagaggaagttatttccctaaggcaaggacagagctaggactggagctcagg
>gene=chr20_998475-999475; species=papHam
tggcccaccttctgtttttataaataaagttttattgaaacacagctatatttcttcatgtatcacctatggcctttacactacaatgtaggagtaattgtgaaagagaccacatggaccacaaacactaaaatatttactatttggacctttatagaagttccctggccctagcttgaaacaccaatacttgtttattatttcacacagtttctgaaggccagaaatttgggagtggtttagctgggtggttctggctgagggtgtctcagaaggttgcagtccccagggctgtctgagtctcatcacaacacagcggctggtttccccAGTGAAGGCTTccatgctaggcgtctcacacacagcctcatttaatcctcataaatatccttaaaggacagctatgattattacctacgtttctcagctgaggaaaccaaagctcagagagaggaagttatttccctaaggcaaggacagagctaggactggatctcaga
>gene=chr20_998475-999475; species=ponAbe
tggcccaccatctgtttttgtaaataaacttttattgaaacacagctatatttcttcatgtatcacctatggcctttacactacaatgtaggagtaattgtgaaagagaccacatggaccacaaacactaaaatgtttactatttggacccttatagaagttccctggccctggcttgaaacactaatacttgcttattatttcacacagtttctgaaggccagaaatttgggagtggtttagctgggtggttctggctgagggtgtctcaggaggttgcggtctccagggctgtctgagtctcatcacaacacagcagctggtttccccAGTGAAGGCTTccatactaggcacctcacacacagcctcatttaatcctcataaacatccttaaaggacagctgtgattattacctacatttctcagctgaggaaaccagagctcagagagaggaagttatttccctaaggcaaggacagagctaggactggatctcagg
>gene=chr20_998475-999475; species=rheMac
tggcccaccttctgtttttataaataaagttttattgaaacacagctatatttcttcatgtatcacctatggcctttacactacaatgtaggagtaattgtgaaagagaccacatggaccacaaacactaaaatatttactatttggacctttatagaagttccctggccctagtttgaaacaccaatacttgtttattatttcacacagtttctgaaggccagaaatttgggagtggtttagctgggtgtttctggctgagggtgtctcagaaggttgcagtccccagggctgtctgagtctcatcacaacacagcagctggtttccccAGTGAAGGCTTccatgctaggcacctcacacacagcctcatttaatcctcataaatatccttaaaggacagctatgattattacctacgtttcttagctgaggaaaccagagctcagagagaggaagttatttccctaaggcaaggacagagctaggactggatctcaga
>gene=chr20_1099109-1100109; species=hg19
CCCGGCTTCCGGCTTTGAGGGGCCACGCCCCGCTCGCACTCCCTGGCGGAACCTTTCAGTGCTGCGCTCGCGTTGCCAACCCGGCGCGCCTCACGCAGTTGCGCCCGCTGTTGGGACTACTTCCGGCTTCCCCGCCCCGCCCCGTCCCCGGGCGTCTCCATTTTGGTCTCAGGTGTGGACTCGGCAAGAACCAGCGCAAGAGGGAAGCAGAGTTATAGCTACCCCGGCCGCGGAGCCGGCTCACTGCACTACCCCCGCCCCCTTCTTTCCTCCAGACGCCGAAGTCGCGGGCGCTCATGGCGGGCCTGGAGGTACTGTTCGCATCGGCAGCGCCGGCCATCACCTGCAGGCAGGACGCGCTCGTCTGCTTCTTGCATTGGGAAGTGGTGACACACGGTTACTTCGGCTTGGGTGTCGGTGACCAGGTACGCCACGGAGCCGGCCAGGGTGGAGGAGGGAACTGTCTTCTGCCCAAACTCAGAGTACCGGAGGCCTGGTCC
>gene=chr20_1099109-1100109; species=bosTau
TGAAGATCCCAACTTTGAAGGACCTCGCCCCA--TGCTCTGCCTGACGGAACCTTTAAGAGTCTTCCTTCTGTTTCCAGCCGGGCGCTCTC-GCGCGGTAGCGCGGGAGTTGGAAGTTACTTCCGG-------GCCACACCCCGCCTCTGGGCGTCTCCATTTTGGTCGCGGGTTGACATTAGACCACTACCTGCGGAGTAGCGGAGAGGAGTCAGCAGTGTTGTGAGGGCCCTGTCGGCTCACCGCACTTTCTTCCTCCCTTCCTCCGCCC-----GCAGAAGCCAGGGTCGCCCATGGCTGGCTTGGAGGTACTGTTCGCGTCGGCGGCGCCGGCCATCACCTGCGCGCAGGACGCGCTTGTCTGCTTCCTGCACTGGGAGGTGGTCACGCACGGCTACTACGGCTTGGGTGCCGGCGACCAGGTACGCCACGGAGCCGACCATTGTGGAGGCGGGAGGCGTCTTCTGCCCGAATCCAGA-TCCCAGAGGCCTGGTCC
>gene=chr20_1099109-1100109; species=calJac
----------------------------CCCGCGCGCGCTCCCTGGCGGAACCTTTCAGCGATGTGCTCGCGTTGCCAGCCCGGCGCGCCTCACGCAG--------------------------------------------------------------------------------------------------------------------------------------------------------------------------------------------------------------------------------------------------------------------------------------------------------------------------------------------CCACGGTGCCGGCCAGGGTGGAGGAAGGAACAGTCTTCTGCCC-AACTCAGAG-ACCGAAGG-CTGGTCC
>gene=chr20_1099109-1100109; species=canFam
GGGAGACTCCCGCCTTAAAGGACCACGCcccG--CGAGATGCCTAGCAGAACCTTTAAGTGCCGCGCTCCGGTTTCCAGCCGGC-GCGCTC-GCGCTGCTGAGCCGGCGCTCGGAGCTACTTccgg-------gccgcgctccgcccccgggcggcTCCATTTTGGCCGCAGGTGGAGACTAGGCCTGGGCGGGCGGAGTCTCGGGGGGGCGTCCTCGGCAATCGCGGGGCCGAGTGGGCTCACGGCACCGTCTCCTCTCCTT----CGCCC-----GCAGAAACCGGGGGCGAGCATGGCGGGCTTGGAGGTCCTGTTCGCGTCGGTGGCGCCGGCCATCACCTCCGCACAGGACGCGCTCGTCTGCTTTCTGCACTGGGAGGTGGTGACGCACGGCTACTACAGCGTGGGGACCGGCGACCAGGTAGGCCGGAGAGCCTGGCGGGGGGGGCGTGG--GGTG-----------------GGGGGTGGGGGGTGGGGTCC
>gene=chr20_1099109-1100109; species=equCab
GTGCGATTCCGGCTTTGAACGGCCGCGTCCCT--TGCGCTGCCTGTCGGAACCTTTAAGCGCGGTGCTCGGGTTTCCGGCCGGGCGCGCTC--CTCAGCTGCGCCACCGCTTGGAATTACTTCCGG-------ACCGCGCCCCACCCCTGGGCGTCTCCATTTTGGCGGCTGGTGGAGGCGCGGCCAGGACGAGTTGGGTAGCTGAGGGGAGGCTTCAGTACGCTGAAGGCCGA-TCGGCTCACTGCCGTCTCTCCCTTCCTTCCTCCGCCC-----GCAGAGGCCGGGGGCGCGCATGGCGGGCTTGGAGGTGCTGTTCGCGTCGGCGGCGCCGGCCATCACCTGCGCGCAGGACGCGCTCGTCTGCTTCCTGCACTGGGAGGTGGTGACGCACGGCTACTACGGCTTGGGAGCCGGCGACCAGGTACGCCTCGGAGCCGGCGGGGGGCGAGGTGTCAGCTG-----------------CGCAAACCCAGGCC-CGTTC
>gene=chr20_1099109-1100109; species=gorGor
CCCGGCTTCCGGCTTTGAGGGGCCTCGCCCCGCTCGCACTCCCTGGCGGAACCTTTTAGTGCTGCGCTCGCGTTGCCAGCCCGGCGCGCCTCACGCAGTTGCGCCCGCTGGGGGGACTACTTCCGGCTTCCCCGCCCCGCCCCGTCCCCGGGCGTCTCCATTTTGGTCTCAGGTGTGGACTCGGCAAGAACCAGCGCAAGAGGGAAGCGGAGTTATAGCTACCCCGGCCGCGGAGCCGGCTGACTGCACTACCCCCGCCCCCTTCTTTCCTCCAGACGCCGAAGTCGCGGGCGCTCATGGCGGGCCTGGAGGTACTGTTCGCATCGGCAGCGCCGGCCATCACCTGCACGCAGGACGCGCTCGTCTGCTTCTTGCATTGGGAAGTGGTGACACACGGCTACTACGGCTTGGGTGTCGGTGACCAGGTACGCCACGGAGCCGGCCAGGGTGGAGGAGGGAACTGTCTTCTGCCCAAACTCAGAGTACCGGAGGCCTGGTCC
>gene=chr20_1099109-1100109; species=panTro
CCCGGCTTCCGGCTTTGAggggccccgccccgcTCGCACTCCCTGGCGGAACCTTTTAGTGCTGCGCTCGCGTTGCCAGCCCGGCGCGCCTCACGCAGTTGCGCCCGCTGTTGGGACTACTTCCGGCTTCCCCGCCCCGCCCCGTCCCCGGGCGTCTCCATTTTGGTCTCAGGTGTGGACTCGGCAAGAACCAGCGCAAGAGGGAAGCGGAGTTATAGCTACCCCGGCCGCGGAGCCGGCTCACTGCACTACCCCCGCCCCCTTCTTTCCTCCAGACGCCGAAGTCGCGGGCGCTCATGGCGGGCCTGGAGGTACTGTTCGCATCGGCAGCGCCGGCCATCACCTGCACGCAGGACGCGCTCGTCTGCTTCTTGCATTGGGAAGTGGTGACACACGGCTACTACGGCTTGGGTGTCGGTGACCAGGTACGCCACGGAGCCGGCCAGGGTGGAGGAGGGAACTGTCTTCTGCCCAAACTCAGAGTACCGGAGGCCTGGTCC
>gene=chr20_1099109-1100109; species=papHam
CCCAGGTTCCGGCTTTGAGGGGCCACGCCCCG--CGCGGTCCCTGGCGGAACCTTTTAGTTCTGCGCTCGCGTTGCCAGCCCGGCGCGCCTCACGCAGTTGCGCCCGCTCCTGGGGCTACTTCCGGCGgccccgccccgccccgccccCGGGCGTCTCCATCTCGGTCTCAGGTGTAGACTCTGCCAGAGCTAGCGCAGGAGTCAAGCGGAGTTATAGCTACCCGGGCCGCGGAGCTGGCTCTCTGCACTACCCCCTCCCCCTTCTCTCCTCCAGACGCCGAAGTCGCTGGCGCTCATGGCGGGCCTGGAGGTACTGTTCGCATCGGCAGCGCCGGCCATCACCTGCACGCAGGACGCGCTCGTCTGCTTCTTGCATTGGGAAATGGTGACACACGGCTACTACGGCTTGGGTGTCGGTGACCAGGTACGCCACGGAGCCGGCCAGGGTGGAGGAGGGAACTGTCTTCTGTCCAAACTCAGAGGCCCGGAGGCCTTGTCC
>gene=chr20_1099109-1100109; species=ponAbe
CCCGGGTTCCGGCTTTGAGGGGCCACGCCCCGTTCGCACTCTCTGGCGGAACCTTTTAGTGCCGCGCTCGCGTTGCCAGGCC-GCGCGCCTCACGCAGTTGCGCCCGCTGTTGGGACTACTTCCGGCTTccccgccccgccccgcccccgggcgTCTCCATTTTGGTCTCAGGTGTGGACTCGGCAAGAACCAGCGCGACAGGGAAGCAGAGTTATAGCTACCCTGGCCGCGGAGCCGGCTCACTGCACTACCCCCGCCGCCTTCTTTCCTCCAGACGCCGAAGTCGCGGGCGCTCATGGCGGGCCTGGAGGTACTGTTCGCATCGGCAGCGCCGGCCATCACCTGCACGCAGGACGCGCTCGTCTGCTTCTTGCATTGGGAAGTGGTGACGCACGGCTACTACGCCTTGGGTGTCGGTGACCAGGTACGCCACGGAGCCGGCCAGGGTGGAGGAGGGAACTGTCTTCTGCCCAAACTCAGAGTACCGGAGGCCTGGTCC
>gene=chr20_1099109-1100109; species=rheMac
CCCAGGTTCCGGCTTTGAGGGGCCTCGCCCCG--CGCGGTCCCTGGCGGAACCTTTTAGTTCTGCGCTCGCGTTGCCAGCCCGGCGCGCCTCACGCAGTTGCGCCCGCTCCTGGGGCTACTTCCGGCGgccccgccccgccccgccccCGGGCGTCTCCATCTTGGTCTCAGGTGTAGACTCTGCCAGAGCTAGCGCAGGAGTGAAGCGGAGTTATAGCTACCCCGGCCGCGGAGCTGGCTCACTGCACTACCCCCTCCCCCTTCTCTCCTCCAGACGCCGAAGTCGCTGGCGCTCATGGCGGGCCTGGAGGTACTGTTCGCATCGGCAGCGCCGGCCATCACCTGCACGCAGGACGCGCTCGTCTGCTTCTTGCATTGGGAAATGGTGACACACGGCTACTACGGCTTGGGTGTCGGTGACCAGGTACGCCACGGAGCCGGCCAGGGTGGAGGAGGGAACTGTCTTCTGTCCAAACTCAGAGGCCCGGAGGCCTGGTCC
>gene=chr20_1103109-1104109; species=hg19
ATGTCATCAAATTCCTGGCTTCCAAAGTAAACAAATCCACGACACTAAACACTAAACATATTCGGGAAATTTACCCAGTTTGGGGTGAGGGGATAGTTTCTTTTTCGCAGAAGAATGGTTTGATTAGTTTTACTTTTGTTTTTCCTCACTCTCATTTCTATGCTTCAGGCCTATGAATTTCATTGTCATCCAGCCAGGTTTTAAACCATGACAGTTGCGACATCCTGAATTTTATTTGGGATCTCTTTCCCCAGAGGATTTCTGAGCACCAGGGGTGACGAAACAGGAGAGGCCAGCAATTCTCAATGTGTGGTCTCCCCTTGTCCTTGGTGTGTGAAGTTTTGCTTTGCTGGACCTTTGTCTTTTCCATTTTCTTCATCTCCGGTCCCACTCCCTCCCGCTGTATTCTCATGACTACAGATCTTCCCAGTCCACCTGCCCCATGGTGAGCAatataaatatacatccatgaaaaaagattatagcatttttttgtgctt
>gene=chr20_1103109-1104109; species=bosTau
ATATTATCAAATTCTTGGCTTCCAAAGTAAACAAATCCAGG-------ACACTACACGTGTTCAGGAAATTTACCCAGCTAGGGGTGAGGGGATAATTTC-----TTAAGCAGAGTTGGCTGATAAGTTTCACTTTTGTTTTCTGTCACTTTCATTTCCCTGCTTCAGGCCTGTGAGTTTCCTTGTCATTTAGCCAGGTTTGAAACCAGGTCAGTTGCAACATCTTGAATTTTATTTGGCACCACTTTGCTCGTTTGATTTACAAGGCCTAGAGGTGACCAAAGAGGAGAGGCCCACAG-TCTCTATTCTTGGCTTCCCGTTGTCCTTGGTATCTGGAGGTTTGTGTGCTTAGACCTTTGTGTGTTTTGTTTTCTTCATCTTTGGTCCCACTCCTTCCCACTATAGTCTCGTGAATACAGATCTTCCCAGTCCACTTGCTCTGTGTTTAGCTATAGACATATGCATCCATGAAAATAATATAGATGGT-TTTTCATGTGT
>gene=chr20_1103109-1104109; species=calJac
----CATCAAATTCCTGGCTTCCAAAGTAAACAAATCTACAACACTAA--ACTAAACATATTCAGAAAATTTACCCAGATTGGGGTGAGGGGATGGTTTCTCTTTCTCAGAAGAATGGTTTGATTAGTTTCACTTTGGTTTTTCCTCACTTTCATTTCTGTGCTTAAGGCCTGTGAATTTCATTGTCATCCAGCCAGGTTTTAAACCATGTCAGTTTCGACATCCTGAATTTTATTTGGGATCTCTTTCCCCTAAGGATTTCTGAGCATCAGAGGTGACCAAAGAGGAGAGGCCAGCAGTTCTCAGTGTGTGGTCTCCCCTTGTCCTGGGTATGTGAAGTTTTGCTTTACTAGACCTTTGTCTTTTCCATTTTCTTCATCTCTGGTCCCGCTCCCTCCTGCTGTATTCTCACAACTACAGATATTCCCCGTCCACCTGCCCCATGGTGAGCAATACAAATATAAATCCATGAACAAAGATTGTAGCATTTTTTTGTGCTT
>gene=chr20_1103109-1104109; species=canFam
ACGTTATCAAAATCTTAGCTTCCAGAGTAAACGAATC------------TACTAAACCTGTTGGGGAAATGTACCCAGCTGGAGGTGA-GGGATTGTTTCTCTTTCTTGGCA---------GATTTGTATCACTTTCGTTTTTTGTCAGTCTCATTTCTTTGCTTCAGG-CTGTCAGTTTCCTTGTCATCCAGCCAGCTTTGAAACCACACCAGTTGCAACATCTTGAATTGTATTTGGGACCACTTCTCCCATTGGACTCCTGAGTACCAAGGGTGATCAGAGAGGAGAGGCCCACAATTTTTTGCTCTTGGCCTCTTGTTGTCCTTGGTGTGTGAAGGACTGTGGTGCCGAACTTTTGTCTCTTTGCTTTTCTTCATCTTTGGTCCAACTTTTCC-CACCATATTTTCCTGAGTCCAGAGCTTTCCAATCTACTTGCTTTGTGTTTAGCCATGTAAATAGGTAT---TGAAAAAAATATATATAGTACTTTTGTATGT
>gene=chr20_1103109-1104109; species=equCab
ATGTTATCCAATT-TTGGCTTCCGAAGTAAACAAATCCACA-------ACACTAAACCCATTCAGGAAATTTACCCAATTAAGGGTGATGGGATAGTTTC--TTTCTCAGCAGAGTGGTTTGATAAGTTTCACTTTTGTTTTTTGCCACTCTCATTTCTCTGCTTCAGGCCTGTGAGTTTCCTTGTCATCCAGTCGG-TTTTAAGCCATG-TGGTTGC-ACATCTTGAAATGTATTTGAGACTGCTTCCCGCATTGGATTCCTGAGCACCAGGGGCGACCAAAGAGGAGAGGCCCGTGGTTCTCCACTCCTGGCCTCCCGTTCTGCTTGGTGTGAGAGGCTCTGTGGTGCTGGGCCTTTGTCT-TGCCGTTTCCTTCACCTGTGGTCCTACTCCCTC-CCCTGTGTTCTCGTGAATACCGATCCTCCCAGTCCGCTTGCTCTGTGtttagctatataaatctgcatccatgaaaaaaa---atacag--gttttttgtgt
>gene=chr20_1103109-1104109; species=gorGor
-----------------------------------------------------------------------------------------------------------------------------------------------------------------------------------------------------------------------------------------------------------------------------------------AACAGGAGAGGCCGGCAATTCTCAATGTGTGGTCTCCCCTTGTCCTTGGTGTGTGAAGTTTTGCTTTGCTGGACCTTTGTCTTTTCCATTTTCTTCATCTCCGGTCCCACTCCCTCCCGCTGTATTCTCATGACTACAGATCTTCCCAGTCCACCTGCCCCATGGTGAGCAatataaatatacatccatgaaaaaagattatagcatttttttgtgctt
>gene=chr20_1103109-1104109; species=panTro
ATGTCATCAAATTCCTGGCTTCCAAAGTAAACAAATCCACGACACTAAACACTAAACATATTCGGGAAATTTACCCAGTTTGGGGTGAGGGGATAGTTTCTTTTTCTCAGAAGAATGGTTTGATTAGTTTTACTTTTGTTTTTCCTCACTCTCATTTCTATGCTTCAGGCCTATGAATTTCATTGTCATCCAGCCAGGTTTTAAACCATGACAGTTGCGACATCCTGAATTTTATTTGGGATCTCTTTCCCCAGGGGATTTCTGAGCACCAGGGGTGACGAAACAGGAGAGGCCAGCAATTCTCAATGTGTGGTATCCCCTTGTCCTTGGTGTGTGAAGTTTTGCTTTGCTGGACCTTTGTCTTTTCCATTTTCTTCATCTCCGGTCCCACTCCCTCCCGCTGTATTCTCATGACTACAGATCTTCCCAGTCCACCTGCCCCATGGTGAGCAATATAAATATACATCCATGAAAAAAGATTATAGCATTTTTTTGTGCTT
>gene=chr20_1103109-1104109; species=papHam
ATGTCATCAAATTTCTGGCTTCCAAAGTAAACAAATCCATAACGCTAAGCACTAAACATATTTGGGAAAGTTACCCAGTTTGGGGTGAGGGGATAGTTTCTCTTTCTCAGAAGAATGGTTTGATTAGTTTCATTTTTGTTTTTCCTCACTCTCATTTCTGTGCTTCAGGCCTGTGAATTTCATCCTCATCCAGCCAGGTTTTAAACCATGCCAGCTGTGACATCCTGAATTTTATTTGGATTCTCTTTCCCCAAAGGATTTCTGAACACCAGGGGTGACCAAAGAGGACAGGCCGGCAGTTCTCAATGTGTGGTCTCCCCTTGTCCTTAGTGTGTGAAGTTTTGC-TTGCTGGACCTTTGTCTTTTCCATTTTCTTCATCTCCAGTCCCACTCCCTCCCGCCGTATTCTCATGACTGCAGATCTTCCCAGTCCACCTGACCCATGGTGAGCAATATAAATATACATCCATGAAAAAAGATTCTAACTTTTTTTTGTGCTT
>gene=chr20_1103109-1104109; species=ponAbe
ATGTCATCAAATTCCTGGCTTCCAAAGTAAACAAATCCACGACACTAAACACTAAACATATTTGGGAAATTTATCCAGTTTGGGGTGAGGGGATAGTTTCTTTTTCTCAGAAGAATGGTTTGATTAGTTTTACTTTTGTTTTTCCTCACTCTCATTTCTATGCTTCAGGCCTGTGAATTTCATTGTCATCCAGCCAGGTTTTAAACCATGACAGTTGCGACATCCTGAATTTTATTTGGGATCTCTTTCCTCAGAGGATTTCTGAGCACCAGGGGTGACCAAAGAGGAGAGGCCAGCAATTCTCAATGTGTGGTCTCCTCTTGTCCTTGGTGTGTGAAGTTTTGCTTTGCTTGACCTTTGTCTTTTCCATTTTCTTCATTTCTGGTCCCACTCCCTCCTGCTGTATTCTCATGGCTACAGATCTTCCGAGTCCACCTGCCCCATGGTGAGCAATATAAATATACATCCATGAAAAAGGATTATAGCA-ttttttgtgctt
>gene=chr20_1103109-1104109; species=rheMac
ATGTCATCAAATTTCTGGCTTCCAAAGTAAACAAATCCGTAATGCTAAGCACTAAACATATTTGGGAAAGTTACCCAGTTTGGGGTGAGGGGATAGTTTCTCTTTCTCAGAAGAATGGTTTGATTAGTTTCATTTTTGTTTTTCCTCACTCTCATTTCTGTGCTTCAGGCCTGTGAATTTCATCCTCATCCAGCCAGGTTTTAAACCATGCCAGCTGTGACATCCTCAATTTTATTTG--------------------TTTCTGAGCACCAGGGGTGACCAAAGAGGACAGGCCGGCAGTTCTCAATGTGTGGTCTCCCCTTGTCCTTGGTGTGTGAAGTTTTGCTTTGCTGGACCTTTGTCTTTTCCATTTTCTTCATCTCCGGTCCCACTCCCTCCCGCTGTATTCTCATGACTGCAGATCTTCCCAGTCCACCTGACCCATGGTGAGCAATATAAATACACATCCATGAAAAAAGATTCTAACTTTTTTTTGTGCTT
>gene=chr20_1128295-1129295; species=hg19
TCACACTTCCACCTTTTCCTTTCTCCCTGAAATGCCCAGTTTTGGGGGGAGGCCACAGCAGGAAGGAGGCAAAAAGCAGCACAGAAGCTGGCCTCTCTGGCTGCTGCAGAGTATTAATTATCCCATCACTGAACACCCTTGGCTGGCGCTCGGAGCAGAAATATCAGCCTCTGCTCCTTCCCATAGGACACAGTCCAGTGTCTCACCCCTCACCTTAAACACTCTTGTTTTGCCTCTCTCACACCTGGAAATTTCCAAATACAAACTAAAGTTGGAATTGTCTGCCCTAGAGCGTAAAGAGACTTGTTTCCCTGTGTGTGTAGTGATGTATGGCTGCAGCTTGTCAAAAGATTCTGGGTCTGCTGTGATACTGGGTGCGTCTAGGCTAGGAGTATAGCTAGAGAGGACATTCCATTGTAGTGGAAGATTGGAGGTGGGCAGGTCTTTTCTACTCCTGAGAAGTCTAGGAAAGAATTACTGAAAACAACCATCTGTAAGGA
>gene=chr20_1128295-1129295; species=bosTau
TCACACTGTCACCTTTTTGTTTTTTCCACCAATGCCAGATTTCAGGGTAGGGCCTGAGCAGGAAGAAGGGAAAGAATGGGTCAGCAGAGGGCCCATTGG----------------------------ACTGAACAGCCTTGGGTTATGTTCTGAGCAGAAGCAGCAGCCTCGGCCCCTTGGTATAGCATACAGGTCTGTGTCTCACCCCGAAC-GTCCATA---CCGTGTTGCCTGTCCCACACCTGGAAACCTCCAAATGCAAACTGAAGTTGAGA-GGTC---------------------TTGCTTCAGTAAGTGTGTGGTGACGTGTGTCCAGAGCTTGTCAGAGGATACT-GGTTTGCTG-G-----------TGTGATGCT---GGCATAGAGGGAGAGGACATTCCATTACAGTGGAGAATTGAGGATGCGTAGGTCTGTTCTG---CTGAGATCTCTCGGGAAGAATTACTGAAaacagccatctgtgaggg
>gene=chr20_1128295-1129295; species=calJac
TCACACTTCCACCTTTTCCTTTCCTCCTGAAATGCCCAGTTTTGGGATGAAGCCGCAGCAGGAAGGAGGCAAAAGGCGGCACAGCAGCTGGCCTCTCTGGCTGCTGCGGAGTGTTAATTACCCCATCACTGAACACCCTTGGCTGGTACTCTGAGTGGAAATGGCAGCCTCTGCTCCTTCCCATAGGGCACAGTCCTGTGTCTCACCACTCACCTTAAACACTCTTGTTTTGCCTATCTCATACCTGGTAATTTCCAAATACAAACTAAAGTTGGGATTGTCTGCCTTAGAGCATGAAGAGACTTGTTTCCCTAAGTGTGTAGTGATGTATGGCTGCAGCTTGTCAAAGGATTCTGGGTCTGCTGTGATACTGGGTGCTTCTAGGCTAGGAGTATAGCTAGAGAGGACATTCCATTTTAGTGGAAGATTAGAGGTGGGCAGGTCTTTCCTACTCCTG-GATGTCTAGGAAAGAATTAATGAAAACAACCATCTGTAAGGG
>gene=chr20_1128295-1129295; species=canFam
TCACACTTTCACCTTTTTGTTTTTCCCTCAAATGCAGGATTTGGGGGTGGGGCTTTAGCAGGAAGGAGGGAAAGAGCAACTTAGGAGCCGGCCCATCTGGCTGCTGCAGGGTGTTAATTAGCCCATCACTGAACAGCCGAGGCTTGTGCTCTGAGCGGAAATAGCAGCCTCTGCCCCTTCCTGTAGGACACGGTCCTGTGTTTCACTGCTTGCCTTCCACA-CCCCATCTTGTCTAGTCCACCCCTGGAAACCTCCAGAAGCAAACACA---TCAAA-TGTCTGTTGCAGTGCAGAAAGAGATTTGCCTCCCTGA--GTGCAGAGACATGTACCGGGAGCTTGTC-AAGGATACT-GGTCTGCCG-GATGCTGGCTGCTTCTAGGCCAGGAGTACACATGGAGAGGACATTCCATTGTGATGGAGAATTGGTTGTGAGTAGGTCTGT-TTACTCCTGAAATCTCTAGGGAAGAATTACTGAAAACAGCCATCTGTAAGGG
>gene=chr20_1128295-1129295; species=equCab
TCACACTTCCACCTTTTCGTTTTTCCCTCA-ATGCTTGATTTGGGGGTGAGGCTGTAGCAGGAAGAAGGGAAAGAGCAGCACAGCAATGGGCCCATCTGGCTGCTG--GGGCGTTAATTACCCCAACCCTGAG----CTTAGCTTGTGCT-GGAGTAGAAGGAGCAGCCTCTGCCCCTTCCCACAAGACACAGTCCTGCGTCTCACCCCTTGCCTTCCACACCCCCATCTTGCCTGTCCCACACCTGGAAACCTCCAGATGCAAACCGAAGTTGGGA-TGTGCGCCTCAGTGCATAAAGAGATTTGCTTTCCTAAGCGTGTGGTGACGTGTGTCCAGAGCTTATT-CAGAGTACTGGGTCTGCTG-AATACTGGATGCTTCTAGGCTTTGGGTATAGATGGAGAGGGTATTCCATTGTGATGGAGAATTGAGGGTGAGTAGGTCTGTCCTACTCCTGAGATCTCTAGGGAAGAATTACTGAAaacagccatctgtaaggg
>gene=chr20_1128295-1129295; species=gorGor
TCACACTTCCACCTTTTCCTTTCTCCCTGAAATGCCCAGTTTTGGGGTGAGGCCACAGCAGGAAGGAGGCAAAAAGCAGCACAGCAGCTGGCCTCTCTGGCTGCTGCAGAGTATTAATTATCCCATCACTGAACACCCTTGGTTGGCGCTCGGAGCCGAAATATCAGCCTCTGCTCCTTCCCATAGGGCACAGTCCAGTGTCTCACCCCTCACCTTAAACACTCTTGTTTTGCCTCTCTCACACTTGGAAATTTCCAAATACAAACTAAAGTTGGAATTGTCTGCCCTAGAGCGTAAAGAGAC-TGTTTCCCTATGTGTGTAGTGATGTATGGCTGCAGCTTGTCAAAAGATTCTGGGTCTGCTGTGATACTGGGTGCGTCTAGGCTAGGAGTATAGCTAGAGAGGACATTCCATTGTAGTGGAAGATTGGAGGTGGGCAGGTCTTTTCTACTCCTGAGAAGTCTAGGAAGGAATTACTGAAAACAACCATCTGTAAGGA
>gene=chr20_1128295-1129295; species=panTro
TCACACTTCCACCTTTTCCTTTCTCCCTGAAATGCCCAGTTTTGGGGTGAGGCCACAGCAGGAAGGAGGCAAAAAGCAGCACAGCAGCTGGCCTCTCTGGCTGCTGCAGAGTATTAATTATCCCATCACTGAACACCCTTGGCTGGCGCTCGGAGCAGAAATATCAGCCTCTGCTCCTTCCCATAGGACACAGTCCAGTGTCTCACCCCTCACCTTAAACACTCTTGTTTTGCCTCTCTCACACCTGGAAATTTCCAAATACAAACTAAAGTTGGAATTGTCTGCCCTAGAGCGTAAGGAGACTTGTTTCCCTATGTGTGTAGTGATGTATGGCTGCAGCTTGTCGAAAGATTCTGGGTCTGCTGTGATACTGGGTGCGTCTAGGCTAGGAGTATAGCTAGAGAGGACATTGCATTGTAGTGGAAGATTGGAGGTGGGCAGGTCTTTTCTACTCCTGAGAAGTCTAGGAAAGAATTACTGAAAACAACCATCTGTAAGGA
>gene=chr20_1128295-1129295; species=papHam
TCAAACTTCCACCTTTTCCTTTCCCCCTGAAATGCCTAGTTTTGGGGTGAAGCCACAGCAGGAAGGAGGCAAAAAGCAGCACAGCAGCTGGCCTCTCTGTCTGCTGCAGGGTGTTAATTATCCCATCACTGAACACCCTTGGCTGGTGCTCTGAGCAGAAATAGCAGCCTCTGCTCCTTCCCATAGGACACCGTCCTGTGTCTCACCCCTCGCCTTAAACACTCTTGTTTTGCCTATCTCACACCTGGAAATTTCCAAATATAAACTAAAGTTGGGATTGTCTGCCCTAGAGCATA--GAGACTTGTTTCCCTAGGTGTGTAGTGATGTATGGCTGCAGCTTGT-AAAGGATTCTGGGTCTGCTGTGATACTGGGTGTGTCTAGGCTAGGAGTATAGCTGGAGAAGACATTCCATTGTAGTGGAAAATTGGAGGTGGGCAGGTCTTTCCTACTCCTGAGATGTCTAGGAAAGAATTACTGAAAACAACCATCTATAAGGA
>gene=chr20_1128295-1129295; species=ponAbe
TCACACTTCCACCTTTTCCTTTCTCCCTGAAATGCCCAGTTTCGGGGTAAAGCCACAGCAGGAAGGAGGCAAAAAGCAGCACAGCAGCTGGCCTCTCTGGCTGCTGCAGGGTATTAATTATCCCATCACTGAACACCCTTGGCTGGCACTCTGAGCAGAAATAGCAGCCTCTGGGCCTTCCCATAGGACACAGTCCGGTGTCTCACCCCTCACCTTAAACACTCTTGTTTTGCCTATCTCACACCTCGAAATTTCCAAATACAAACTAAAGTTCGGATTGTCTGCCCTAGAGCGTAAAGAGACTTGTTTCCCTAAGTGTGTAGTGATGTATGGCTGCAGCTTGTCAAAAGATTCTGGGTCTGCTGTGATACTGGGTGTGTCTAGGCTAGGAGTATAGCTAGAGAGGACATTCCATTGTAGTGGAAGATTGGAGGTGGGCAGGTCTTTCCTACTCCTGAGATGTCTAGGAAACAATTATTGAAAACAACCATCTGTAAGGA
>gene=chr20_1128295-1129295; species=rheMac
TCAAACTTCCACCTTTTCCTTTCCCCCTGAAATGCCTAGTTTTGGGGTGAAGCCACAGCAGGAAGGAGGCAAAAAGCAGCACAGCAGCTGGCCTCTCTGTCTGCTGCAGGGTGTTAATTATCCCATCACTGAACACCCTTGACTGGTGCTCTGAGCAGAAATAGCAGCCTCTGCTCCTTCCCATAGGACACCGTCCTGTGTCTCACCCCTCGCCTTAAACACTCTTGTTTTGCCTATCTCACACCTGGAAATTTCCAAATACAAACTAAAGTTGGGATTGTCTGCCCTAGAGCATA--GAGACTTGTTTCCCTAGGTGTGTAGTGATATATGGCTGCAGCTTGT-AAAGGATTCTGGGTCTGCTGTGATACTGGGTGTATCTAGGCTAGGAGTGTAGCTAGAGAAGACATTCCATTGTAGTGGAAAATTGGAGGTGGGCAGGTCTTTCCTACTCCTGAGATGTCTAGGAAAGAATTACTGAAAACAACCATCTATAAGGA
>gene=chr20_1224486-1225486; species=hg19
GGAGTGGAGGTGATAGAGACAGAGGACAAGAAAGGGAAGATACATATGTGAGACTTGGGAGCAATAAGAAAGTTTGTGTATCCTTTGCTTAAATTCTTGGATCCCAACATGTCTGTCAGAAGTTTTCTTTTGTTACAACCATATCACAATTCAAGTTTGAAAGATATTTTGGTGAAATTGTCTTTATTTCCTTGATAATTCAGAGACATCCATGATGCAAGAGCCAAATTACCAGCAAGAGTTAAGTAAACCCCAAACTTGGAAGGATGTGATTGGTGGATCTCAGCATAGCTCTCATGAGGATACCAATAAAAATATTAACTCTGAGGTAAGTTATCCAGAGAGAATCGTAAAAATATTTTATTTTCTACAGATACAGTAAAGGAATGTTGGGACTCTGGTATATTTTCTTACATTTGTGTAGTTCATATTTCATTTTAAATTGTTTTGCAATTTGTTTAGTAAGTAGCAGGGTAAAACATGATTTTCTTCTGCAGAAT
>gene=chr20_1224486-1225486; species=bosTau
GCAGTAGAGGTGATAGAGGCAAATGAGGGGAAAGGGAAG-TAAATATGTGAGACTTGGGTGCTATCAGAAAGCTTGTGCATCCT-----TAAATTCGTGGATTCTAAGTTGTCTGTCAAAACTTTTCTTTTGCAAAAGCCATATTCCAGTTTAAGTTTGAAAGAAACTTTCGTGAAATCTTTTTTACTTCTTTAACAATTCAGAGACCTCCATGATGGAAGAGCCAAATTTCCTGCAAGAGTTAAGTCAACCTAAAACTTGGAAGGAAGTGACTGATGGATCAAAATGTAGTTCTCATGAGAATACCAATAAAAACATTAACTCTGATGTAAGTTAATCAAAGAGAATCATAAAAATTATCTTCCTGACAT--ATATAGTGAAAGAAAATTGAGATTCTGGTATATCTTCTTACATT--TATAGTTTATATTTCATCTTATGTTATTCTATATCTTCCTT-GTATGCAGCAGGGTAATACGTAATTTCCATC--CAAAAC
>gene=chr20_1224486-1225486; species=calJac
GGAGTGGAGGTGATAGAGACAGAGAATGGGAAAGGGAAGGTACATATGGGAGACTTGGGAGCGATAAGAAAGTTTGTGTATCCTTTGCTTAAATTCTTGGATCCCAACTTGTCTGTCAGAAGTTTTCTTTTGTTATGAGCATATCACAGTTCAATTTTGAAAGATATTTTGGTGAAGTTGTCTTTATTTCCTTGATAATTCAGAGACATCCATGATGCAAGAGCCAAATTCCCAGCAAGAGTTAAGTAAACCCCAAACTTGGAAGGATGTGATTGATGGATCTCAGCATAGCTCTCATGAGGGTACCAATAAAAATAGTGACTCTGGGGTAAGTTATCCAGAGAGAATCATAAAAATATTTTATTTTCTATAGATATAGTAAAGGAATGTTGGGACTCTGGTATATTTTTTTACATTTGTATAGTTCATATTTCATTTTAAATTGTTTTATAATTTGTTTAGTAAGTAGCAGGGTAAAACATGATTTTCCTCTGCAAAAT
>gene=chr20_1224486-1225486; species=canFam
GAAGTGGAGACGATAGAAGCAGACAAGGAGAAAAAGAAGATAAATATGTGAGACTTAGAAACTATAAGAACGTTTGTGTACCCTTTGCCCAAATTCTTGGATTCCAAGTTTTCTGTTGGAAGCTTTCTTTTGTAATAACCATATCCCAATTTAAGTTTGAAAGATATTTTGGTGAAATCATCTTTACTTCCTTAATAATTCAGAGACCTCCAAGACGGAAGAGCCAAATTCCCAGCAAGACTTAAATCAATCAAAAACTTGGAAGGATGTGATTAATGGATCTAAGTGTAGTTCTCATGAAGATATCAATAAAAATTTTAATTCTGAGGTAAGTTA---AAGAAAAATCACAAAAATTATTTTTCTGACACAG----AGTGAAGGAACCTTGAGACTCCAGTATGTCTTCTTACATT--TATAGTTTATATTTCATCTTATGTTATTCTGTAATTTGTTTAGTAAGTGAT---GTAAAG---------CATCTACAGGAC
>gene=chr20_1224486-1225486; species=equCab
GGAGTGGAGGTGATAGAGGCAGATGAGGGA-AAAAGAAGATAAATGTATGAGACTTGGGAGCCATAAAAAAGTTTGTTCACCTTTTGTTTAAATTCTGAGATTCTGG------TGTCAGAAGTTTTCTTTAGTAACAACCATATCCCAGTTTAAGTTTGAAAGATATTTTGGTGAAATCTTCTTTACTTCCTTAATAATTCAGAGACCTCCATTATGGAAGAGCCAAATTCCCAGCAAGAGTTAAGTCAAACCAAAACCTCAAAGGATGTGATCGATGGATCTAAATGTAGCTCTCATGAGGGTAGCAATAAAAATATTAACTCTGAGGTAAGTTAACCAAAGAGGATCATAAAAATTATTTTGCTGCCACAGATATAGTGAAGGGATGTTGAGACTCTGGTATAACTTCTTATATT--AATAGTTTATATTTCATCTTATATTATTCTGTAATTTCTTTAGTGAGTAACAGAATAAAACATGATTTTCATCTGCAGAGC
>gene=chr20_1224486-1225486; species=gorGor
GGAGTGGAGG-GATAGAGACAGAGGACAAGAAAGGGAAGATACATATGTGAGACTTGGGAGCAATAAGAAAGTTTGTGTATCCTTTGCTTAAATTCTTGGATCCCAACATGTCTGTCAGAAGTTTTCTTTTGTTACAACCATATCACAATTCAAGTTTGAAAGATATTTTGGTGAAATTGTCTTTATTTCCTTGATAATTCAGAGACATCCATGATGCAAGAGCCAAATTCCCAGCAAGAGTTTAGTAAACCCCAAACTTGGAAGGATGTGATTGGTGGATCTCAGCATAGCTCTCATGAGGATAC--------------------------------------------------------------------------------------------------------------------------------------------------------------------------------------------------
>gene=chr20_1224486-1225486; species=panTro
GGAGTGGAGGTGATAGAGACAGAGGACAAGAAAGGGAAGATACATATGTGAGACTTGGGAGCAATAAGAAAGATTGTGTATCCTTTGCTTAAATTCTTGGATCCCAACATGTCTGTCAGAAGTTTTCTTTTGTTACAACCATATCACAATTCAAGTTTGAAAGATATTTTGGTGAAATTGTCTTTATTTCCTTGATAATTCAGAGACATCCATGATGCAAGAGCCAAATTACCAGCAAGAGTTAAGTAAACCCCAAACTTGGAAGGATGTGATTGGTGGATCTCAGCATAGCTCTCCTGAGGATACCAATAAAAATATTAACTCTGAGGTAAGTTATCCAGAGAGAATCGTAAAAATATTTTATTTTCTACAGATATAGTAAAGGAATGTTGGGACTCTGGTATATTTTCTTACATTTGTGTAGTTCATATTTCATTTTATATTGTTTTGCAATTTGTTTAGTAAGTAGCAGGGTAAAACATGATTTTCTTCTGCAGAAT
>gene=chr20_1224486-1225486; species=papHam
GGAGTGGAGGTGATAGAGACAGAAGACAGGAAAGGGAAGATACATATGTGAGACTTGGGAGCAATAAGAAAGTTTGTGTATCCTTTGCCTAAATTCTTGGATCCCAACGTGTCTGTCAGAAGTTTTCTTTTGTTACAACCATATCACAATTCAAGTTTGAAAGATATTTTGGTGAAACTGTCTTTATTTCCTTGATAATTTAGAGACATTCATGATGCAAGAGCCAAATTCCCAGCAAGAGTTACGTAAACCTCAAACCTGGAAGGATGTGATTGGTGGATCTCAGCATAGCTCTTATGAGGATACCAATAAACATATTAACACTGAGGTAAGTTATCCAGAGAGAATCGTAAAAATATTTTATTTTCTACAGATATAGTAAAGGAATGTTGGGACTCTGGTATATTTTCTTACATTTGTATA-TTCATATTTCATTTTAAGTTGTTTTGCAATTTGTTTACTAAGTAGCAGGGTAAAACATGATTTTCTTCTACAGAAT
>gene=chr20_1224486-1225486; species=ponAbe
GGAGTGGAGGTGATAGAGACAGAGGACAGGAAAGGGAAGATACATATGTGAGACTTGGGAGCAGTAAAAAAGTTTATGTATCCTTTGCTTAAATTCTTGGATCCCAACATGTCTGTCAGAAGTTTTCTTTTGTTACAACCATATCACAATTCAAGTTTGAAAGATATTTTGGTGAAATTGTCTTTATTTCCTTGATAATTCAGAGACATCCATGATAGAAGAGCCAAATTCCCAGCAAGAGTTAAGTAAACCCCAAACTTGGAAGGATGTGATTGGTGGATCTCAGCATAGCTGTCATGAGGATACCAATAAAAATATTAACTCTGAGGTAAGTTATCCAGAGAGAATCGTAAAAATATTTTATTTTCTACAGATACAGTAAAGGAATATTGGGACTCTGGTATATTTTCTTACATTTGTGTAGTTCATATTTCATTTTAAATTGTTTTGCAATTTGTTTAGTAAGTAGCAGGGTAAAACATGATTTTCTTCTGCAGAAT
>gene=chr20_1224486-1225486; species=rheMac
GGAGTGGAGGTGATAGAGACAGAGGACAGGAAAGGGAAGATACATATGTGAGACTTGGGAGCAATAAGAAAGTTTGTGTATCCTTTGCTTAAATTCTTGGATCCCAACGTGTCTGTCAGAAGTTTTCTTTTGTTACAACCATATCACAATTCAAGTTTGAAAGATATTTTGGTGAAACTGTCTTTATTTCCTTGATAATTTAGAGACATTCATGATGCAAGAGCCAAATTCCCAGCAAGAGTTAAGTAAACCTCAAACCTGGAAGGATGTGATTGGTGGATCTCAGCATAGCTCTTATGAGGATACCAATAAACATATTAACACTGAGGTAAGTTATCCAGAGAGAATCGTAAAAATATTTTATTTTCTACAGATATAGTAAAGGAATGTTGGGACTCTGGTATATTTTCTTACATTTGTATA-TTCATATTTCATTTTAAGTTGTTTTGCAATTTGTTTACTAAGTAGCAGGGTAAAACATGATTTTCTTCTACAGAAT
>gene=chr20_1228295-1229295; species=hg19
CCCAATTGTACACAAACTACTAGACAGCAGTTATGTTTAGAGCTTCCATTACCAGATAAGTTCAGATAAAGGCCTTTACAAGACAGAAATAGCTGTATGTTTACTCCTGTCAACTGAGTTCAGATTGACCAGAACTAGGATAACCCTAGGCAAAAGTTGTTGTCTTTGCTAATTTTGCTTTTCAAAGTAACCGTAAGACCCTGGACACATTAACAAATAAAGATGGCAGAATCTCCTATTTTGGAGCCTCTTATCAGAAGAGACCCTGGAGAGTACAGGTGTAATTGTGCAAAGGTGGTTTATATTTGTATGTTAGCCTTATTCTTTTTATAAATAATAAAGATTATAAGCTCTTTATTTGGCAGGACCCATTGTAATAATTGTGTTTCTTGTAGAAGCTAACACTATGATGGGCAAATAGTCAGCATTTAGTAAAATTTGCTTAAATTAAATATTTTATCTATCATTCAAACAGGAGTCATTGAGCAATGAAGAAAATA
>gene=chr20_1228295-1229295; species=bosTau
CCCAATTGGACACAACTCACTAAACATCAATTATTGTTAGAACCTTTATCACCAGATAAATTCAAATAAAGATCTTTATAATGCAGTTCTAACTTTATGTTTACTCCTGTCATCTGAGTTCAGATTGACCAGAGCTGGGAGAGTCCTAGCCAAAAGTGGTCAT---------CTTTACCTTTAAAAGTAAGTA--ATGCCTGGGATGCATCACC-AATACAGAT-GCAGAATCTCCTACTCTGGAGCCCCTTGTCAGAAGATAGCCTGGG-AGCATAGACATCAGCCTGTAAAAATGAGCTGTACctgtttgttggtcttattctctcaactg-c-----agatgataacctccttatttggcaggaccccatgttacagttgtgtgtcttgtgtctttctacactatggttggcagatagtaaacagtcaataaattttgattaaaggaaATATTTTATCAATTTTTCAAACAGGAGTCATGGGGGAATGAACAAAATA
>gene=chr20_1228295-1229295; species=calJac
CCTCATTGTAAACAAACTACTAAACAGCAGTTGGGTTTAGAGCTTCCATTACCAGATAAGTTCAGATAAAGGCCTTTACAAAGCAAAAATAGCTTTATGTTTACTCCTGTCACCTGAATTCAGATTGA-CAGAACTAGGATAACCCTAGGCAAAAGTTGTTGTCTTTGATAACTTTACTTTTCAAAGTAACCATAAGGCCATGGACACATTACCAAATAAAGATGGCAGAATTTCCTATTTTGGAGCCTCTTATCAGAAGACACCCTGGAGAATATAGGTGTAATTGTGCAAAGGTGATTTATATTTGTATGTTAGCCTTATTCTCTTTATTATC-----AGACTGTAAACTCTTTATTTGGCAGGACCCACTGTAATAGTTGTGTTTCTTGTAGAAGATAACATTATGATTGGCAAATAGTAAGCATTTAGTAAAATTTGCataaattaaatattttatttaTCAATCAAACAGGAGTCATTGAGGAATGAACAAAATA
>gene=chr20_1228295-1229295; species=canFam
CTCAATTGTACACAGATTGCCAAATATCACTTATTA----ATCTTCTATCACCAGGTAAGTTCAGATAAAGGCCTTTATAAGGCGTTTATAGCTTTATGTATATTTCTGTCAACCCAGTTCAAATTGACCAGAGCTAGGATAGTCCTAACCAAAAGTCACTGC------CAATTTTACTTTTGAAATTAAACA--GGGCCCTTGATGTACTACC-AATAAAGACTGCAGAATCTCCTA--CTGGAGCCCCTCATTG--------CCTCGGTAGCTTATATATAAtcctggaaagatgatctatatttgtatgtt--tccaattctctccttcatc-----ggactataagctccttatttagcagtatccagtgttataattgggtttcttgtagcaactaactctacgcttggtaaatagtaagcatttggtaaaatttgtttaAAGGAAATATTTTATCAATCATTCAAACAGGAGTCCTCGGGGAATGAACAAAGTA
>gene=chr20_1228295-1229295; species=equCab
CCCAACTGCACACAAACTGCTAAACATCATTTATT-----ATTAGCTATCACTAGGTGAGTTCAGATAAAGGCCTTTACAAGGCAGTTATAGCTCTCCATTTACTCCTGTTGATTGAGTTCAGATTGACCAGAGCTGGGACACTCCAAGCCAAAAGTGGTCGTTTTGGATGACTTTACTTTTGAAAGTAAGCA--CTGCCCTGGATGCATTACC-AATATAGACTGC-----CCTTTA-TCAGAAGA-------TA--------CCTGGGGAGCATAGATATAATCCTGCAAAAATGATCTGtatttgtgtattagtcttattctctctattatc-----agaccataagctccttattttgcagggcccagtgttatagttgtgtttcttctagcggctaacactgtacttggcaaatagtaaacactcagtaaagtttgcttaaatgaaATATTTTATCACTCATTCAAACAGGAGTCATTGGAGAATGAACAAAATA
>gene=chr20_1228295-1229295; species=gorGor
---------------------------------------------------------------------------------------------------------------------------------------------------------------------------------------------------------------CATTAACAAATAAAGATGGCAGAATCTCCTATTTTGGAGCCTCTTATCAGAAGAGAACCTGGAGAGTACAGGTGTAATTGTGCAAAGGTGGTTTATATTTGTATGTTAGCCTTATTCTTTTTATAAATAATAAAGATTATAAGCTCTTTATTTGGCAGGACCCATTGTAATAATTGTGTTTCTTGTAGAAGCTAACACTATGATGGGCAAATAGTCAGCATTTAGTAAAATTTGCTTAAATTAAATATTTTGTCTATCATTCAAACAGGAGTCATTGAGCAATGAAGAAAATA
>gene=chr20_1228295-1229295; species=panTro
CCCAACTGTACACAAACTACTAGACAGCAGTTATGTTTAGAGCTTCCATTACCAGATAAGTTCAGATAAAGGCCTTTACAAGACAGAAATAGCTGTATGTTTACTCCTGTTAACTGAGTTCAGATTGACCAGAACTAGGATAACCCTAGGCAAAAGTTGTTGTCTTTGCTAATTTTGCTTTTCAAAGTAACCGTAAGACCCTGGACACATTAACAAATAAAGATGGCAGAATCTCCTATTTTGGAGCCTCTTATCAGAAGAGACCCTGGAGAGTACAGGTGTAATTGTGCAAAGGTGGTTTATATTTGTATGTTAGCCTTATTCTTTTTATAAATAATAAAGATTATAAGCTCTTTATTTGGCAGGACCCATTGTAATAATTGTGTTTCTTGTAGAAGCTAACACTATGATGGGCAAATAGTCAGCATTTAGTAAAATTTGCTTAAATTAAATATTTTATCTATCATTCAAACAGGAGTCATTGAGCAATGAAGAAAATA
>gene=chr20_1228295-1229295; species=papHam
CCTAATTGTACACAAACTACTAGACAGCAGTTATGTTTAGAGCTTCCCTTACCAGGTAAGTTCAGATAAAGGTCTTTACAATGCAGAAATAGCTGTATGTTTACTCCTGTCAACTGAGTTCAGATTGACCAGAACTAGGATAGCCCTAGGCAAAAGTTGTTGTCTTTGCTAATTTTACTTTTCAAAGTAACTGAAAGGCCCTGGGCACATTACC-AATAAAGATGGCAGAATCTCCTATTTTGGAGCCTCTTATCAGAAGACACCCTGGAGAGTATAGGTATAATTGTGCAAAGGTGGTTTATATTTGTATGTTAGCCTTATTCTCTTTATAAATAATAAAGACTATAAGCTCTTTATTTGGCAGGACCCATTGTAATAATTGTGTTTCTTGTAGAAGCTAACACTATGATTGGTGAATAGTAAGCGTTTAGTAAAATTTGCttaaattaaatattttatttaTCATTCAAACAGGAGTCATTGAGGAATGAAGAAAATA
>gene=chr20_1228295-1229295; species=ponAbe
CCCAATTGTACACAAACTACTAGACAGCAGTTATGTTTAGCACTTCCATTACCAGATAAGTTCAGATAAAGGCCTTTACAGCACAGAAATAGTTGTATGTTTACTCCTGTCAACTGAGTTCAGATTGACCAGAACTAGGATAACCCTAGGCAAAAGTTGTTGTCTTTTCTAATTTTACTTTTCAAAGTAACCGTAAGGCCCTGGACATATTACCAAATAAAGATGGCAGAATCTCCTATTTTGGAGCCTCTTATCAGAAGACACCCTGGAGAGTACAGGTGTAATTGTGCAAAGGTGGTTTATATTTGTATGTTAGCCTTATTCTTTTTATAAATAATAAAGACTATAAGCTCTTTATTTGGCAGGACCCATTGTAATAATTGTGTTTCTTGTAGAAGCTAACACTATGATGGGCAAATAGTCAGCATTTAGTAAAATTTGCttaaattaaatattttatttatCATTCAAACAGGAGTCATTGAGGAATGAAGAAAATA
>gene=chr20_1228295-1229295; species=rheMac
CCCAATTGTACACAAACTACTAGACAGCAGTTATGTTTAGAGCTTCCATTACCAAGTAAGTTCAGATAAAGGTCTTTACAATGCAGAAATAGCTGTATGTTT-CTCCTGTCAACTGAGTTCAGATTGACCAGAACTAGGATAGCCCTAGGCAAAAGTTGTTGTCTTTGCTAATTTTACTTTTCAAAGTAACTGAAAGGCCCTGGGCACATTACCAAATAAAGATGGCAGAATCTCCTATTTTGGAGCCTCTTATCAGAAGACACCCTGGAGAGTA---------------------------------------------------------------------------------------------------------------------------------------------------------------------------------------------------------AGTCATTGAGGAATGAAGAAAATA
>gene=chr20_1273488-1274488; species=hg19
GGGCAGGGGCTGGGTTTACTCTGGGGTTAAAGTGATGAGAGACTATCAGCCCAGCTTCCCACAGTTAAGGGTTTTCTTTCTACCTTCCTTTCCAAGTGGCAGCCTCTGGCCACCTGGGGAGAGGCCTGCGGGACTCCAGGCTAAGCAGGTGGCATGGTGACAAACACCATGGCAACCTGCCTCCTTGCTAGGGCCTAGAAGGGAGGGAGGACCTGAGAGAGCACAGGATGCACACTGAGTTTTCTGAGTAGGATCCTGAGAGGTGGCTCCCTTTGGGCCTGGGTGGCTTCTGCCCTCCCATGAGGGACCCTGCCTGCAAGGTCCCATCCCAGCAGGGGAAATGCGTCTTCCACCTTTGTCCCTAATGAATACCTGGCTCTGGGTGCCCAGGAGACTGTTAGCTATACGCAGGTACAAGTGCCACCCCCTTCCCTCCCCCAGGCCAGGGAGGAAGGAAGAGGGAACTCAAGAGGAGGCAGGTGTGGGGTAGCCAAGCAAGA
>gene=chr20_1273488-1274488; species=bosTau
------GGGCTGGGCTTACCTTGGGGTGGAGATGATGGGCGACTGTCAGCCCAGTTCCCCACATTTAGGGGTTTCCTTTCCACCTTCCATTCCAG-----------TGGCCACCTTGGGATAGGTCTACAGGACTCCAGGCCAAGCAGTTGGCATGGCAACAAACGCCATGGCAACTTACCTCCTCTCTGGGGCTCAGAGGGGAGGGAGGACCTGAGAGAGCACAGGGTGCTCACCAACACTTCTGGGCTAGATCCTGGGAGGTGACTCCCTTTGGGCCTGGGTATCTTCTGCCCTCCCA-GAGGGATCCAGCCTGCAAGGTCTCATCCCAGCAGGGGAAATGCCACTTCCACCTCTGTCCCAGATGAATGGCTGTCTTTGGCCTCCCAGGAGACTGTCGGCTCCATCCAGGTACAAATGCCATCCCCTTGCCCTCCCCAGGCCAGAGAGGAAGGAAGAGGGAGCAAGAGAGGAGGGAGGTGTGGGGTTGCCAAGCAAGG
>gene=chr20_1273488-1274488; species=calJac
GGGCCGGGGCTGGGTTTATTCTGGGGCGAAAGTGATGAGAGACTATCACCCTAGCTTCTCACAGTTAGGGGTTTTCTGT----CTTCCTTTCCAAGTGGCAGCCTCTGGCCACCTGGAGAGAGGCCTGTGGGACTCCAGGCTAAGCAGGCGGCATGGTGACAAACACCATGGCAACCTGCCTCCTTGCTAGGGCCTAGAAGGGAGGGCAGACCTGAGAGAACATAGGGTACACACTAGATTTTCTGAATAGGATCCTGAGAGGTGGCTCCTTTTGGGCCTGGGTGGCTTCCACCCTCCCATGAGGGACCCTACCTGCAAGGTCCCATCCCAGCAGGGGAAATGCCACTTCCACCTTCGTCCCAGATGAATAGCTGGCTCTGGGTTCCCAGGAGACTGTTAGCTGTACTCAGGTACAAATGCCACCCGCTTCCCTCCCCCAAGCCAGGGAGGAAGGAAGACAGAACTCAAGAGGAGGCAGACATGGTGTTGCCAAGCAAGG
>gene=chr20_1273488-1274488; species=canFam
----CGGGGCTGGCTTTCCTCTGGTGTTGAGGTGACAGGAGACTCTCAGCCCAGCTCCCCATGGTGAAGGGTTTCC-TTCCACCTTCCAT--------------TCTGGCTGCCTGGGCAAAGGGCTGTGGGACTCCGGG--GAGAAGGCGGCATAGTGACATAGACTATGGCAACCTGTCTCCTCTCTGGGGCCCGGAAGGGAGGGAGGACTTGAGA---------GGGCACACCCAGGCTTCTGAGTAGGATCCTGAGAGGTGGCTCCCTTTGAGCCTGGGTGGCTTCTGTCCTCCCCTTAGGGAAGCCACCTGCAAGGTCCTGTCCCAGTAGGGG-AATGCCACTTCCGCCTCTGTCCTGGATGAATGGCTGGCTCTGGCCTCCCAGGAGACCATTGGGTCCATCCAGGTACAAATGCTGTCCCCTTCTCGCCCCTGGGCCCGAGAGGAAGGAAGAGGGAGTGCAAGAGGAGTGAGGTGTGGGGTTGCCAAGCGAGG
>gene=chr20_1273488-1274488; species=equCab
-A--AGGGGCTGGGTTTACTCTGG-GTCCAGGTGGTGAGAGACCATCAGCCCAGCCCCCCACGGCTAAGCGTTTCTTATCCACCTTCTGTTCCAAGTGGCAGCTTCTGGCCACCTGGGGCCAGGCCTGGGGAACTCCAGGCCGAGCAGGC-------------ACGCCATGGCAACCTGCCTCCTCTCTGGGGCCTAGAAGGGAGGGAGGACTGGAGAGAGTACAGGGTGTACACTGAGGCTTCTGAGCAGGATTCTGAGAGGCAGGTCGCTGAGGGCCTGGGTGGCTTCTGCCCTCCCATGAGGGACCCAGCCTGCAAGTTCTCGTCCCAGCAGGGGAAATGTCACTTCCACCTCTGTCCCGGATGAATGGCTGGCTCTGGCCTCCCAGGAGACTATCAGCTCCATCCAGGTATAAATGCTGTCCCCTTCTCCCCCC-GGGCTAGAGAGGAAGGAAGAGACAGCTCAA-AGGAGTGGGGGCTGGAGTTGCCAAACGAGG
>gene=chr20_1273488-1274488; species=gorGor
GGGCAGGGGCTGGGTTTATTCTGGGGTTAAAGTGATGAGAGACTATCAGCCCAGCTTCCCACAGTTAAGGGTTTTCTTTCTACCTTCCTTTCCAAGTGGCAGCCTCTGGCCACCTGGGGAGAGGCCTGCGGGACTCCAGGCTAAGCAGGTGGCGTGGTGACGAACACCATGGCAACCTGCCTCCTTGCTAGGGCCTAGAAGGGAGGGAGGACCTGAGAGAGCACAGGATGCACACTGAGTTTTCTGAGTAGGATCCTGAGAGGTGGCTCCCTTTGGGCCTGGGTGGCTTCTGCCCTCCCATGAGGGACCC----------------TCCCAGCAGGGGAAATGCCTCTTCCACCTTTGTCCCTAATGAATACCTGGCTCTGGGTGCCCAGGAGACTGTTAGCTGTACCCAGGTACAAATGCCACCCCCTTCCCTCCCCCAGGCCAGGGAGGAAGGAAGAGGGAACTCAAGAGGAGGCAGGTGTGGGGTTGCCAAGCAAGA
>gene=chr20_1273488-1274488; species=panTro
GGGCAGGGGCTGGGTTTATTCTGGGGTTAAAGTGATGAGAGACTATCAGCCCAGCTTCCCACAGTTAAGGGTTTTCTTTCTACCTTCCTTTCCAAGTGGCAGCCTCTGGCCACCTGGGGAGAGGCCTGCGGGACTCCAGGCTAAGCAGCTGGCATGGTGACAAACACCATGGCAACCTGCCTCCTTGCTAGGGCCTAGAAGGGAGGGAGGACCTGAGGGAGCACAGGATGCACACTGAGTTTTCTGAGTAGGATCCTGAGAGGTGGCTCCCTTTGGGCCTGGGTGGCTTCTGCCCTCCCATGAGGGACCCTGCCTGCAAGGTCCCATCCCAGCAGGGGAAATGCCTCTTCCACCTTTCTCCCTAATGAATACCTGGCTCTGGGTGCCCAGGAGACTGTTAGCTATACCCAGGTACAAATGCCACCCCCTTCCCTCCCCCAGGCCAGGGAGGAAGGAAGAGGGAACTCAAGAGGAGGCAGGTGTGGGGTTGCCAAGCAAGA
>gene=chr20_1273488-1274488; species=papHam
GGGCAGGGGCTGGGTTTACTCTGGAGCTAAAATGATGAGAGACTATCAGCCCAGCTTCCCGCAGTTAAGGGTTTTCTTTCTACCTTCCTTTCCAAGTGGCAGCCTCTGGCCACCTGGGGAGAGGCCTGTGGGACTCCAGGCTAAGCAGGTGGCATGGTGACAAACACCATGGCAACCTGCCTCCTTTCTGGGGCCTAGAAGGGAGGGAGGACCTGAGAGAGCACAGGGTGCACACTGAGTTTTCTGAGTGAGATCCTGAGAAGTGGCTCCCTTTGGGCCTGGGTGGCCTCTGCCCTCCCATGAGGGACCCTGCCTACAAGGTCCCATCCCAGTAGGGGAAATGCCTCTTCCACCTTTGTCCCTGATGAATAGCTGGCTCTGGGTTCCCAGGAGACTGTTAGCTGTACCCAGGTACAAATGCCATCCCCTTCCCTCCCCCACGCCCGGGAGGAAGGAAGAGGGAACTCAAGAGGAGGCAGGTGTGGGGTTGCCAAGCAAGG
>gene=chr20_1273488-1274488; species=ponAbe
GGGCAGGGGCTGGGTTTACTCTGGGGTTAAAGTGATGAGAGACTATCAGCCCAGCTTCCCACAGTTAAGGGTTTTCTTTCTACCTTCCTTTCCAAGTGGCAGCCTGTGGCCACCTAGGGAGAGGCCTGCGGGACTCCAGGCTAAGCAGGTGGCATAGTGACAAACACCATGGCAACCTGCCTCCTTGCTAGGGCCTAGAAGGGAGGGAGGACCTGAGAGAGCACAGGGTGCACACTGAGTTTTCTGAGTAGGATCCTGAGAGGTGGCTCCCTTTGGGCCTGGGTGGCTTCTGCCCTCCCACGAGGGACCCTGCCTGCAAGGTCCCATCCCAGCAGGGGAAATGCCTCTTCCACCTTTGTCCCTGATGAATAGCTGGCTCTGGGTTCCCAGGAGACTGTTAGCTGTACCCAGGTACAAATGCCACCCCCTTCCCTCCCCCAGGCCAGGGAGGAAGGAAGAGGGAACTCAAGAGGAGGCAGGTGTGGTGTTGCCAAGCAAGA
>gene=chr20_1273488-1274488; species=rheMac
GGGCAGGGGCTGGGTTTACTCTGGAGCTAAAATGATGAGAGACTATCAGCCCAGCTTCCCGCAGTTAGAGGGTTTTTTTCTACCTTCCTTTCCAAGTGGCAGCCTCTGGCCACCTGGGGAGAGGCCTGTGGGACTCCAGGCTAAGCAGGTGGCATAGTGACAAACACCATGGCAACCTGCCTCCTTTCTGGGGCCTACAAGGGAGGGAGGACCTGAGAGAGCACAGGGTGCACACTGAGTTTTCTGAGTGAGATCCTGAGAAGTGGCTCCCTTTGGGCCTGGGTGGCCTCTGCCCTCCCATGAGGGACCCTGCCTACAAGGTCCCATCCCAGTAGGGGAAATGCCTCTTCCACCTTTGTCCCTGATGAATAGCTGGCTCTGGGTTCCCAGGAGACTGTTAGCTGTACCCAGGTACAAATGCCATCCCCTTCTCTCCCCCACGCCCGGGAGGAAGGAAGAGGGAACTCAAGAGGAGGCAGGTGTGGGGTTGCCAAGCAAGG
>gene=chr20_1311193-1312193; species=hg19
CCATCACTGACTTCCAGCCACCTGGAAATATCTTTCATTGGGCATGCCCTTGCTCGAACTCTTCAGTGGCTCCCTCCTGCTTCAGGGTCTGGGCTAAACTCCCAGGGCTGACATGGAGACCTCCACAGCCCACTCCCTTTATTACCTCCTCAGCACTCCCCCAGCACCTCTGCCTCAGCTGGACTGGGAGCCCCACCATTCCTGCCCCACTGCACACCCACTTCCTACCTGCCCTGACTCCATACCTTTGCCTGTCCTGCTGCTGCCCCTGGAACACCTTCTCCTGCCCCCACCCACCTAGCCACATCCACCACTGAGCTCCTCCAGGAAGCCTCTGGGATCCCCCACATCCATGTGGCCTCTCCCGCCTCTGACTCTGGATCAGACGCTCCTGTTCCATTCTTTAATAATCATCATCTTGTACTCATGTGTACCTTTTAGGCTACTAGTTAGACCCTAAGTTCCCTGAGGGCAGGGCCAAGTTATTAGCTCTACAGTGG
>gene=chr20_1311193-1312193; species=bosTau
CCAGCTCTGACTTGCAGTCACCAAGAAGTACTTTGCT-GTAGCATGCCCTTGCTCAAAGTCTTCAGCGGTTCCCTACTGAtggagggactgatgTAAATTCCCAGGCCTGACATTGAGACT-CCATGGCCCATCTCCGTCATTATCCTTTCAGCCTTGCCCCAGCACTCCTACCTGAGCCAGGCTGCAAG----------------CCTCTCCACTCTCACCTCAAGCT---------TCCCTACCTT------TGCTGCTGTTTCTCCTGGAATGCCTTCCCCCCCCCCACTCCA--------------------AGCTCCTCCAGGAAGCCTCCATGATCACTTCCATCCGTGTGACCTGTCTTGCTTCTGACTCTGGATCAGATTGTTCCGTTCTGTTCTTTGATAGTAATCATATTGTATTTTTATGTGTC--CttGGCCACCAATTACAGCCTAAGTTCCTTGAGGGTAGGGCCTAGTTATTACATGTACAGTGG
>gene=chr20_1311193-1312193; species=calJac
GCATCACTGACTTACAGCCACCTGGAAATACTTTCCATTGGGCATGCCCTTGCTCGAATGCTTCAGTGGCCCTCTCCTGCTTCAGGGTCTGAACTAAACTCCCGGGGCTGACATGGAGACCTCCACAGCCCACTCCCTTTACCACCTCCTCAACATACCTCCTGCACCTCTCCCTCAGCTAGACTGGGAGCCCCACCATTCTTGCCCCACCACATACCCACTTCCCACTTGCCCTGATTCCATACTTTTGCCTGTGCTGCTGCCACCCCTGGGACCCCTTCTCCTGCTCCCACCCACCCAACCAAATCTACCACTGAGCTCCTCTAGGAAGCCTCCTGGATCATCCCCATTCATGTGGCCTTTCC--CCTCTGACTCTGGATCAGACTATCCTGTTCCATTCTTTAATAATAATCATCTTATCTTCGTGTGTACC--TTAGGCTACTAGTTAGACCCTAAGTTCTTTGAGGGCAGGGCCAAGTCATTAGCTCTACAGTGG
>gene=chr20_1311193-1312193; species=canFam
ccccctccccctcCTGGCCACCCAGGAGGATCTTTCA-TGGACATGCCCCTCCTCAAAGTCTCCAGTTGCTCCCTAC---CCAAGGGTCAGGACTAAACTCCCAGGCCTGACA-TAGGGCCTCTGCGGCCTGTCCCCATTACTGTCTTTT-----------------------------CAGGTGGA------------GTCTACCCCACCTCACACCCACCTCACACT---------TCCATCCCCTTGCCTGC-CTGCTACTT---CTGGAATGCC--TCCCCCCCCCACCAGATCT--------------CTGAGCTCCTCCAGGAAGGCA-CCTGGTCATCCCCATCTGTCTGGCCTCCCCAGCCTCTGACTCTGGATCCAACTATCGT-------------------------------TTCTGTGTACA--TCAGTCTGCCAGTTAGACCCGAAGTT--GCACTGGCAAGGCTTAGTTATTAGATGGGCAGTGG
>gene=chr20_1311193-1312193; species=equCab
CCATTTCTAACTTCCAGGCACCAAGAAATATC--TCA-TTGGGATGCCCTTCCTCAGGGTCTTCACTGGCTCCCTAA---TGAAGGGTGGGAGGTGGGATGTCAGGCCTGACACTGAGGCCTCCATGGTCCGCCCCCGTTAGTACCCTTT-AGCCTTCCCCCAACACCT-TACCCCAGCCAGGCCAGAATCCTCTCTACTTCTGCCCCACCTCACAACCACCTCACCCG---------TCCATACCTTTGCCTGTGTTGCTGCTT---CTCAAGTGCCCTCCCCCTCCCCGCTCCATCTAGCCA---AGTCCATGGAGCTCCTCCAGGACGCCTCCCTCGTCATCCCCATCCGTGTGGCCTGCCCCAGCTCTGACTCTGCATCAGACTGTCTA-------------------------------TTCTGTGTACC--TTAGGCTACCAGTTAGACCCTAAGTTCTTTGAGGGCAGGGCCTAGTGATCAGATCTACACTGG
>gene=chr20_1311193-1312193; species=gorGor
CCATCACTGACTTCCAGCCACCTAGAAATATCTTTCATTGGGCATGCCCTTGCTCGAACTCTTCAGTGGCTCCCTCCTGCTTCAGGGTCTGGACTAAACTCCCAGGGCTGACATGGAGACCTCCACAGCCCACTCCCTTTATTACCTCCCCAGCACTCCCCCAGCACCTCTGCCTCAGCTGGACTAGGAGCCCCACCATTCCTGCCCCACCGCACACCCACTTCCTACCTGCCCTGACTCCATACCTTTGCCTGTCCTGCTGCTACCCCTGGAACACCTTCTCCTGCCCCCACCCACCTAGCCAAATCCACCACTGAGCTCCTCCAGGAAGCCTCTGGGATCACCCACATCCATGTGGCCTCTCCCACCTCTGACTCTGGATCAGACTCTCCTGTTGCATTCTTTAATAATAATCATCTTGTATTCATGTGTACC--TTAGGCTACTAGTTAGACCCTAAGTTCCTTGAGGGCAGGGCCAAGTTATCAGCTCTACAGTGG
>gene=chr20_1311193-1312193; species=panTro
CCATCACTGACTTCCAGCCACCTGGAAATATCTTTCACTGGGCATGCCCTTGCTCGAACTCTTCAGTGGCTCCCTCCTGCTTCAGGGTCTGGACTAAACTCCCAGGGCTGACATAGAGACCTCCACAGCCCACTCCCTTTATTACCTCCTCAGCACTCCCCCAGCACCTCTGCCTCAGCTGGACTGGGAGCCCCACCATTCCTGCCCCGCCGCACACCCACTTCCTACCTGCCCTGACTCCATACCTTTGCCTGTCCTGCCGCTGCCCCTGGAACACCTTCTCCTGCCCCCACCCACCTAGCCACATCCACCACTGAGCTCCTCCAGGAAGCCTCTGGGATCCCCCACATCCATGTGGCCTCTCCCGCCTCTGACTCTGGATCAGACGCTCGTGTTGCATTCTTTAATAATCATCATCTTGTATTCATGTGTACCTTTTAGGCTACTAGTTAGACCCTAAGTTCCTTGAGGGCAGGGCCAAGTTATTAGCTCTACAGTGG
>gene=chr20_1311193-1312193; species=papHam
CGATCACTGACTT-CAGCCACCTAGAAATACCTTTCTTTGGGCACGCCCTTGCTCGAACTCTTCAGTGGCTCCCTCCTGCTTCAGGGTCTGGACTAAATTCCCAGGGCTGACATGGAGACCTCCACAGCCCACTCCCTTTATTACCTCCTCAGCACTCCCTCAGCACCTCTGCCTCAGCTGGACTGGGAGCCCCGCCATTGCTGCCCCACCGCACACCCACTTCCCACCTGCCCTGACTCCATACGTTTACCTGTGCTGCTGCTGCCCCTAGAACAC---CACTTGCCCCCAGCCACCTAGCCAAATCCACCACTGAGCTCCTCCAGGAAGCCTCCCGGATCACCCACATCCATGTGGCTTCTCCCACCTCTGACTCTGGATCAGAGTCTCCTGTTCCATTCTTTAGTAATCATCA---TGTATTCGTGTGTACC--TTAGGCTACTAGTTAGACCCTAAGTTCCTTGAGGGCAGGGCCAAGTTATTAGCTCTACAGTGG
>gene=chr20_1311193-1312193; species=ponAbe
CCATCACTGACTTCCAGCCACCTAGAAATACCTTTCATTGGGCATGCCGTTGCTCGAACTCTTCAGTGGCTCCCTCCTGCTTCAGGGTCTGGACTAAACTCCCAGGGCTGACATGGAGACTTCCACAGCCCACTCCCTTTCTTACCTCCTCAGCACTCCCCCAGCACCTCTGCCTCAGCTGGACTGGGAGCCCCACCATTCCTGCCCCACTGCACACCCACTTCCTACCTGCCTTGACTCCATACCTTTGCCTGTCCTGCTGCTGCCCCTGGAACACCTTCTCCTGCCCCCACCCACCTAGCCAAATCCACCACTGGGCTCCTCCAGGAAGCCTCTGGGATCACCCACATCCATGTGGCCTCTCCCACCTCTGACTCTGGATCAGACCCTCCTGTTCCATTCTTTAATAATAATCATCTTGTATTCATGTGTACC--TTAGGCTACTAGTTAGACCCTAAGTTCCTTGAGGGCAGGGCCAAGTTATTAGCTCTACAGTGG
>gene=chr20_1311193-1312193; species=rheMac
TGATCACTGACTT-CAGCCACCTAGAAATACCTTTCTTTGGGCACGCCCTTGCTCGAACTCTTCAGTGGCTCCCTCCTGCTTCAGGGTCTGGACTAAATTCCCAGGGCTGACATGGAGACCTCCACAGCCCACTCCCTTTATTACCTCCTCAGCACTCCCTCAGCACCTCTGCCTCAGCTGGACTGGGAGCCCTGCCATTGCTGCCCCACCGCACACCCACTTCCCACCCGCCCTGATTCCATACCTTTGCCTGTGCTGCCGCTGCCCCTAGAACACCTTCTCCTGCCCCCACCCACCTAGCCAAATCCACCACTGAGCTCCTCCAGGAAGCCTCCTGGATCACCCACATCCATGTGGCTTCTCCCACCTCTGACTCTGGATCAGAGTCTCCTGTTCCATTCTTTAATAATCATCA---TGTATTCGTGTGTACC--TTAGGCTACTAGTTAGACCCTAAGTTCCTTGGGGGCAGGGCCAAGTTATTAGCTCTACAGTGG
>gene=chr20_1312415-1313415; species=hg19
ccacacccagccAGTTACTCTTTTCAAAATAAGGAGTGGAACTGTGCTCTGACCAGACAATATTTCTGCTTTGTTATATATTTGTATGAACAAGTCTAAAACTTTgggtggccagtaaacagcacacactcagaaactccctggtagcacccatggcaccctgagtaatcaaccactaatgtccttcctgctgggcccagaggcctctccggatcctctcgtcataatgctgcaggcagctaccgtcacctagagttggctcatgaggtgaagtctccatgccatctggaatgggtgctccatgatggcaggggcttgtcttaaccctgaggcctagtactatgcctggcacatagcaggctcacagtaaattttttttttttttttgagatatggtcttgctctgtctgccaggctcaagtgatcctcctgtctcagcctcctacgatcctcctgcctcagcctcccaagatcctcctgcctcagcctcccacaatcct
>gene=chr20_1312415-1313415; species=bosTau
-----------------CTATTTTCAAAATGAAAACTAGAACTGTGCTCCGACCAGGATATGTTTCTGCTTTG----AAACTCGCAT-AACAAATCT-AAACCATTGGTATCCAATATGCACCATACACTCAGAAACTCTGT-ACAGCAcccttcacagcctgagtaatcagccagtaacacccttgctgctaagcccagaggcagctcagaattctctcagaataatgtggcaggtagctaataccacctggatttggcctgtgagatgaaacctCTGCATCACctggaatgggcactccttgagagcagggacttgtctcatccatagggcc-agcaccctgcctggtatataataggctctcagtaagtatctatt-------------------------------------------------------------------------------------------------------------------------
>gene=chr20_1312415-1313415; species=calJac
tgatgcccagctAGTGAATCTTTTCAAAATAAGGAGTGTAACTGTGCTCTGATCAGAATATTTGTCTGTTTTGTT-TACATTTGTATGAGTAGGTCTAAAACTTTgggtggccaatatacagcacacactcagaaactccctagtagcacccgtggccgcttgagtaattaaccact-acgtcttatctgctgagcccagaggcctctccggatcctc---ttataatgctgcaggcagctactgtcacctagagttggcttatgaggtgaagtccctatgccatctggaatgggtgctccatgacggcaggggctagtcttatccctagggcctactactatatccagaacacagcaggctctcagtacatttttttt----------aaTAGGATCTTGCTCTGTTTGccaggctcaagtgattctcctgt-------------------------------------------------------------------
>gene=chr20_1312415-1313415; species=canFam
--------------------TTTTCAAAATAAAAATTGGAATTGTGCTCCAACCAGGATCTATTTCTGCTGCGTTCCACAT----------AAGTCT-AAGACATGGGTATCCACTAGGCAGTTTACACTCAGAAACTCCCTAGGATtgccccggg-ggcctgagtaatcaatcacc-actcccttcccactgagcccagagatggctcaggatcctctcccaataatgttgcagacagctactgccacttggatttggcctgtgga--aggacacctgtaccatctgggatgggcactccctgagggcaggggctcggcttgtccctaaggcctggcacggggcctggcccatagtgggatctc---------------------------------------------------------------------------------------------------------------------------------------
>gene=chr20_1312415-1313415; species=equCab
----------------------TTCAAAATGAAAATTGGAACTGTGCTCTGACTAGGATATATTTCTCTT-TGTTAGACATTTGTATGAGCAAGTCC-CAAACATGAGTATCCAGTATGCAGCATACACCCAGAAACTCCCTAACAGCAcccttggcagcctgagtgatcagccact-acacccttcctgccatg-------gtggctcagaatcctctcatgataatgtcacagacagctgctaccacctgcatttggcctgtgaggtgaaacctctg--ccatctggaatgggcacgccatgagggcaggggcttgtcatatccacagggcctagctctgtacctagcacacaataggctctcaataaatatttatt-------------------------------------------------------------------------------------------------------------------------
>gene=chr20_1312415-1313415; species=gorGor
---------------------------------------------------------------------------------------------------------------------------------------------------------------------------------------Cttcctgctgggcccagaggcctctctggatcctctcgtcataatgctgcaggcagctactgtcacctagagttggctcatgaggtgaagtctccatgccatctggaatgggtgctccatgatggcaggggcttgtcttaaccctgaggcctagtactatgcctggcacatagcaggctcacagtaaattttttttttttttttgagatatggtcttgctctgtctgccaggctcgagtgatcctcctgtctcagcctcccacgatcctcctgcctcagcctcccaagatcctcctgcctcagcctcccacaatcct
>gene=chr20_1312415-1313415; species=panTro
ccacacccagccAGTTACTCTTTTCAAAATAAGGAGTGGAACTGTGCtctgaccagactatatttctgctttgttatatatttgtatgaacaagtctaaaactttgggtggccagtaaacagcacacactcagaaactccccgatagcacccatggcaccctgagtaatcaaccactaatgtccttcctgctgggcccagaggcctctccggatcctctcgtcataatgctgcaggcagctaccgtcacctagagttggctcatgaggtgaagtctccatgccatctggaatgggtgctccatgatggcaggggcttgtcttaaccctgaggcctagtactatgcctggcacatagcaggctcacagtaaattttttttttttttttgagatatggtcttgctctgtctgccaggctcaagtgatcctcctgtctctgcctcc---------------------------------------------------------
>gene=chr20_1312415-1313415; species=papHam
ccacacccagccAGGTACTCTTTTCAAAATAAGGAGTGGAAATGTGCTCTGACCAGACTGTATTTCTGCTTTGTTATATGTTTGTATGAACAAGTCT-AAACTTTGGGTGGCCAGGAAACAGCACACACTCAGAAACTCCCAAATAGCAcccgtggcagcctgagtaatcaaccact-atgtccttcctgctgggcccagaggcctctctggatcctctcatcataatgctgcaggcagctactgtcaactagagttggttcatgaggtgtagtctctacgccatcAGgaatgggtgctccatgaaggcaggggcttgtcttatccctagggcctagtactatgcctggtacatagcaggctcacagtaaatatttatttatttTTTgagatagggtcttgctctgtctgccaggctcaagtgatcctcctttctcag--------------------------------------------------------------
>gene=chr20_1312415-1313415; species=ponAbe
ccacacccagccagttACTCTTTTCAAAATAAGGAATGGAACTGTGCTGTGACCAGACTATATTTCTGCTTTGTTATATATTTGTATGAACAAGTCTAAAACTTTgggtggccagtaaacagcacacactcagaaactccctgatagcacccatggcaccctgagtaatcaaccactaatgtccttcctgccgggcccagaggcctctccggatcctctcgtcataatgctgcaggcagctactgtcacctagagttggctcatgaggtgaagtctccatgccatctggaatgggtgctccatgatggcaggggcttgtcttatccctgaggcctagtactacgtctggcacacagcaggctcacagtaaattttttttttttttttgaaatacggtcttgctctgtctgccaggctcaagtgatcctcctgtctcagcctcc------------------------cacgatcctcctgcctcagcctcccacaatcct
>gene=chr20_1312415-1313415; species=rheMac
ccacgcccagccAGTTACTCTTTTCAAAATAAGGAGTGGAACTGTGCTCTGACCAGACTGTATTTCTGCTTTGTTATCTATTTGTATGAACAAGTCT-AAACTTTGGGTGGCCAGGAAACAGCACACACTCAGAAACTCCCAAATAGCAcctatggcagcctgagtaatcaaccact-atgtccttcctgctgggcccagaggcctctctggatcctctcatcataatgctacaggcagctactgtcgactagagttggttcatgaggtgtagtctctatgccatcGggaatgggtgctccatgaaggcaggggcttgtcttatccctagggcctagtactatgcctggcacgtagcaggctcacagtaaatatttatttattttttgagatagggtcttgctctgtctgccaggctcaagtgatcctcctttctcagcttcccacgatcctcctgcctcagcttc-caccatcctcctgcctcagcttcccaccatcct
>gene=chr20_1427193-1428193; species=hg19
CCCAGTCTTTCTCTTAGCAGATGACCTGACTTAGACCTTTGCAAAGAAGAAAGGCCACTAGATGAGCATTTGCTTCCCCTCAAAGCCTCTAATTAGATCAGTTCTTGTAACTTACTCTTCCCCCTTCACAGCCCCAAAAATGGTACTGAGAGCAAATCCAACTGAAAGTGCTTTCCAAAGTGTGTTCCATAGGAAGGAAGGTGTAGGAAAGGCCACATATTACACTAGCAGCTTCAGAGGCCATTGGCACATTAAAGGTTTTGAGAGATTGCACAGTTAAATATTGCCCTGAAGCATATAATTAAAGAATGACTGAAAAGCAAACTTACTCTTTTCTGTGAATGTGAAAAACATGGACTTACAGAATTACAAAGTAGAGCTCAGAGGAGAATGTCACCCACATTACTAGCACTAGAGAAGCTGCTTCTCTGCATCAGCCTCAAAGCATGTGGGACTCAAAAAGTGTGGGCTGGGACACACAGTTTAAATGACACTACGAT
>gene=chr20_1427193-1428193; species=bosTau
-----tttttctcttagcagatgtcctggcctagacctttgcagagaatagaggccattagatgagaatcccccttcccccaaagcctctaATTGGATCAGTTCCTCCACCTCACTTCTTCCTCTTTACAAC-CTAAAAAGGGTCTTCTTAGCAAATCCAACTGAAAGTACTTTCCTAAGTGTGTTCCCTGGGAGAGTAGGTTCTGGAAATGTCACATGTTATACCAACAGCGTCTGAGGCCACTAACATATTAAAGGTCTTGAGaggtca---------ATGTTGCCCCAGAGCACACAGTCAAGAAAGAACTAAAAACTGAACTTAC---TTTCTGTGAACATCAAAAATACGGGTTTAGAGAATTACAGAGTGGAGATCAGAAGAGAACACTGGCCACATTATTGGCATGAGAAAAG---CTTCTATGTATTGACCTCACAATGTGTGGGACTCAA---A----AGCTGAGACACAGAT---AAATTACACCATCAC
>gene=chr20_1427193-1428193; species=calJac
CTCAGTCTTTCTCTTAGCAGATGACCTGACCTAGACCTGTGCAAAG-GTTTCGGCCATTAGATGAGCGTTTGCTTCCCCTCAAAGCCTCTAATGAGATCAGTTCTTGTACCTTACCCTTCCCCCTTCACAGTCCAAAAAATGGTACTCAGAGCAAATCCAACTGAAAGTGCTTTCCAGAGTGTGTTCCATAGGA----AGGTGTGGAAAAGGCCACACAATACACCAGCAGCTTCAGAAGCCATAGGCATATTAAAGGTTTTGAG--ACTGCACAGTTAAATATTTCCCTGAAGCA-ATAA-CAAAGAATGACTGAAAAGTAAACTTATTCTTTTCTGTGAACATGAAAAATATGGGCCTAGAGGATTACAAAGTAGAACTCAGAGGAGAATGTCACCCAAATTACTAGCACTAGAGGAGCTGCTTCTGTGCATCAGCCTCACAGCATGAGGGACTCAAAAAGACTGGCCTGGAA-ACACAGTTTAAATCACACCACCAC
>gene=chr20_1427193-1428193; species=canFam
TTCCACATTTCTCTTAGCAGATACCCTAGCCCAGACCCATGCAGAGA--GAAGGCCATGATATGCCAGCTTGCTTC--CCCCAAGCTTCTAATTTTATCAGTTCCTACACTTCTCCC-----TCTTTACAAG-CTAAAAATGGTAATCATAGCAAATCCAACAGAAAGTGCTTTCCCAAGTGTGTTT-CTGGGACACAAAGTTGTGGAAATGTCTCCTAACAAACTGGCAGCACCAGAAGCCACTTGCATATTAAATGTCTTGAGAGACTGTACAGTT--ACACTGCCCCAGAACACATAGCTA---AAGGACTGAACAGTGAACTTATTCTGTTCTGTGAATGT-GAGAGCGTGGGCTCAGAGAGCCACCAAGTAGAGTTCAGGAGACAACTCTGGCCACTTTACCAGCACGAGAGGAACTGCTTCTATATATCAGCCTCCCAGCACATGGGACTCAA---ATGCGGGCCAGGGCACACAG---AAATCACAACACCAC
>gene=chr20_1427193-1428193; species=equCab
gccagcctttctctgaggagatgccctggcctagacctttgcagaggagagaggccattagatgagagcttGCTTCCTCCCCAAGCCTCTGATTAGATCAGCACCTACAGCTTCCCT-----TCTTTA-AAC-CTAAAAA-GGTACTCCTAGCAAATTCAACTGAAAGTGCTTTCC------------CTGGGAGAGAAGGTTTTGGAAATGGCACATATTAGACCAGCAACATCACAGGCCACTAGCATATTAAAGCTCTTGAGAGACCATGCAGTT--ACATTGCCCCAGAACATTTAACTAAAGAAAAAATGAAAAGTGAACTTATCCTTTTCTGTAAATGGGAAAAATATGGGCTtagagaattataaagtggggctcagaagagaatgctggccacattactagagtaagaggagcttcttctatgcattggtctcacagcacgtgggacttaa---atgtgggctgggacacagat---aaattacaataccac
>gene=chr20_1427193-1428193; species=gorGor
CCCAGTCTTTCTCTTAGCAGATGACCTGACCTAGACCTTTGCAAAGAAGAAAGGCCACTAGATGAGCGTTTGCTTCCCCTCAAAGCCTCTAATTAGATCAGTTCTTGTAACTTACTCTTCCCCCTTCACAGCCCCAAAAATGGTACTGAGAGCAAATCCAACTGAAAGTGCTTTCCAAAGTGTGTTCCATAGGAAGGAAGGTATAGGAAAGGCCACATATTACACCAGCAGCTTCAGAGGCCATTGGCACATTAAAGGTTTTGAGAGATTGCACAGTTAAATATTGCCCTGAAGCATATAATTAAAGAATGACTGAAAAGTGAACTTACTGTTTTCTGTGAATGTGAAAAACATGGACTTACAGAATTACAAAGTAGAGCTCAGAGGAGAATGTCACCCACATTACTAGCACTAGAGAAGCTGCTTCTATGCATCAGCCTCAAAGCATGTGGGACTCAAAAAGTGTGGGCTGGGACACACAGTTTAAATGACACTATGAT
>gene=chr20_1427193-1428193; species=panTro
CCCAGTCTTTCTCTTAGCAGATGACCTGACTTAGACCTTTGCAAAGAAGAAAGGCCACTAGATGAGCGTTTGCTTCCCCTGAAAGCCTCTAATTAGATCAGTTCTTGTAACTTACTCTTCCCCCGTCACAGCCCCAAAAATGGTACTGAGAGCAAATCCAACTGAAAGTGCTTTCCAAAGTGTGTTCCATGGGAAGGAAGGTGTAGGAAAGGCCACATATTACACCAGCAGCTTCAGAGGCCATTGGCACATTAAAGGTTTTGAGAGATTGCACAGTTAAATATTGCCCTGAAGCATATAATTAAAGAATGACTGAAAAGTGAACTTACTCTTTTCTGTGAATGTGAAAAACATGGACTTACAGAATTACAAAGTAGAGCTCAGAGGAGAATGTCACCCACATTACTAGCACTAGAGAAGCTGCTTCTATGCATCAGCCTCAAAGCATGTGGGACTCAAAAAGTGTGGGCTGGGACACACAATTTAAATGACACTACGAT
>gene=chr20_1427193-1428193; species=papHam
CCCAGTCTTTCTCTTAGCAGATGACCTGACCTAGACCTTTGAAAAGAAGCAAGGCCATTAGATAAGCCTTCGCTTCCCCTCAAAGCCTCTAATTAGATCAGTTCTTGTACCTTACCCTTCCCCCTTCACAGCCCCAAAAATGGTACTCAGAGCAAATCCAACTGAAAGTGCTTTCCAAAGTGTATTCCATAGGAAGGAAGGTGTGGGAAAGGCCACATAACACACCAGCAGCTTCAGAGGCCATTGGCACATTAAAAGTTTTGAGAAACTGCACAGTTCAATACCGCCCTGAAGCATATAATTAAAGAATGACTGAAAAGTGAACTTATTCTTTTCTGTGAATGTGAAAAATATGGACTTAGAGAATTACAAAGTAGAGCTCAGAAGAGAATGTCGCCCACATTACTAGCACTAGAGAAGCTGCTTCTATGCATCAGTCACACAGCATGTGGGACTCAAAAAGTGTAGGCTGGGACACAGAGTTTAAATGACACCACCAT
>gene=chr20_1427193-1428193; species=ponAbe
CCCAGTCTTTCTCTTAGCAGATGACCTGACCTAGACCTTTGCAAAGAAGAAAGGCCAGTAGATGAGCGTTTGCTTCCCCTCAAAGCCTCTAATTAGATCAGTTCTTGTAACTTACTCTTCCCCCTTCACAGCCCCAAAAATGGTACTGAGAGCAAATCCAACTGAAAGTGCTTTCCAAAGTGTGTTCCATAGGAAGGAAGGTGTAGGAAAGGCCACATATTACACCAGCAGCTTCAGAGGCCACTGGCACATTAAAGGTTTTGAGAGATTGCACAGTTAAATATTGCCCTGAAGCATATAATTAAAGAATGACTGAAAAGTGAACTTACTCTTTTCTGTGAATGTGAAAAACATGGACTTACAGAATTACAAAGTAGAGCTCAGAGGAGAATGTCGCCCACATTACTAGCACTAGAGAAGTTGCTTCTATGCATCAGCCTCAAAGCATGTGGGACTCAAAAAGTGTGGGCTGGGACACACAGTTTAAATGACACTACCAA
>gene=chr20_1427193-1428193; species=rheMac
CCCAGTCTTTCTCTTAGCAGATGACCTGACCTAGACCTCTGAAAAGAAGCAAGGCCATTAGATAAGCCTTCGCTTCCCCTCAAAGCCTCTAATTAGATCAGTTCTTGTACCTTACCCTTCCCCCTTCACAGCCCC---AATGGTACTCAGAGCAAATCCAACTGAAAGTGCTTTCCAAAGTGTGTTCCATAGGAAGGAAGGTGTGGGAAAGGCCACATAACACACCAGCAGCTTCAGAGGCCATTGGCACATTAAAAGTTTTGAGAAACTGCACAGTTCAATACCGCCCTGAAGCATATAATTAAAGAATGACTGAAAAGTGAACTTATTCTTTTCTGTGAATGTGAAAAATATGGACTTAGAGAATTACAAAGTAGAGCTCAGAAGAGAATGTCGCCCACATTACTAGCACTAGAGAAGCTGCTTCTATGCATCAGTCACACAGCATGTGGGACTCAAAAAGTGTAGGCTGGGACACAGAGTTTAAATGACACCATCAT
>gene=chr20_1445475-1446475; species=hg19
aaaaaaatttgttcaagtttacacaactggtaaagagaggagccaggttccatccctgctagtgtgcttaggccctcactcttaagcgctTCCAGTACAGCCCGGAGTCAGGAACTGTGGAGTCAGTCCAGGTTGCTACTTTTCCTTTCTTTCAAGTTgtttcctaatctgtgaaatgggggtacctgtctcaccaacctgcacaCTGGATGAGATAATCCATTAAGATTTATGCATACTCGCATCTTAGGTTTACACATACAGAAGGAATATGGGAATCCTTTGGTCATTTGTGACATCTCTGTCACCAACTCAACGGacaggcattcactaatcacttgctttgcacaaacacaagaaagcattgaggtcacagagatgaaatagacatggcctctgtcctcagggTCACCAACTTCACAGGAGACAGTGAGCTGTCAAGGGATAAAAGTAATCTGCTGGGAGGCAGTGTGCTGTCTCAGGCCATGTAGTGAACTGGC
>gene=chr20_1445475-1446475; species=bosTau
aagaaaa-ctgtctgaggttacacagttggtaaagagtggagccagggttgatcccaggcagtctgctcaggcccttgctctca-gcTCTCAGGTGACAGCCAGGAGTTGGAAACTGCGAGGTCACTACAGATGACTACTCttacttt-tctcaggctgtttcctagtctgtgcaatggggacactcatctcaccaacctgcaaaatggatgagagcatCCATTAACATTTATGCCCAGTCATGTCTTAGCTCTATACATACAGAAGGAATATGGACCTCTTTTAGCCATTTGTGATGTTTCTGGCATGAAGTCAATGCATAGGTATTTACTAATCACTTACTCTGCACAATGAAGTGAGCGCAATGAGGTCtcagaaatg-acaagaccaggctcctgtcctcaaggtcaccacactgt-aggagacagGGAGCTGCTGTGGGACACAACCAGCC----AGGAGGCACTGTGCT---ACGGGACATGCACTGAA-TGGC
>gene=chr20_1445475-1446475; species=calJac
aaaaaaaattgcccaagtttacacagctggtaaagagtggagccaggtttgatcccagacaatgtgctcaggccctcactcttaaGTGCTTCTATTATAGCCAGGAGTCAGGAACTGTGGAGTTAGTCCAGGTTGCTACTTTTCCTTTTTTTCAAGTTGTTTCCTAATTTGTGAAATGGGGGTACCTGTCTCACCAACCTGCACACTGGATGAGATAATC----AAGATTTATGAACACTCGGATCTTAGGTCTATACATACAGAAGGAATACAGGAGTCCTTTGGTCATTTGTGACATC----TCACCAACTCAACGGacaggcatttattaatcacttgctttgcacgaacacaagaaagcactgaggtcacagagatgaaacagacatggctcctgccctcagagtcaccatctttataggaggaaaTGAGCTGTCAGGGGATAAAACCAATCTGCTGGgaggcagtgtgctgtctcaggacatgcactgaactggc
>gene=chr20_1445475-1446475; species=canFam
aagaaaa-ttgcccaaagttaagcagctgataaggagtagagccaggttccatcccaggcagtctgctcaggccctta--ctcA-GCTTTTATGGGATAGACAGGAGCCAGGAACAGGGAGACTGGTCTAGGTTGCTATTTttactttctcacaggccgtttcctcatctatgcaatggagacaCCTGTCCCACCAACCTGCATGATGCACAAGAGGACGTATTAATATTCCTGCACAGTCATGCCTTAGCTCTCTACGCACACAAGGTATATGGGATTCTTTTGACCCTTTGTGATGTTTCTTTCA--GACTCAATGGTTAGGTATTTCCTAATCCCTTACTTTAAACAGAGAAACAAGAGCACTGAGGTCTCGGAAATGAGAAAGATATGGATCCTGGTCTCAAGATCAGCAGCCTTAAGGCTCGAAGTGAGCCCTTGTGGGACATGAGGAGTG-----Ggaggcagcgtgctgtcatagaacatgcactgaactggg
>gene=chr20_1445475-1446475; species=equCab
aagaaaa-ctgcccaaggttacacagtcggtaaggagtagagccaggttccttcccagacagtctgctcaggccctta--ctca-gctcttatgtgacagccaggagtcaggaactgtgaggtcagtccagatcactacttttacttgctctcaggccgtttcctaatctgtgcaatggggacacccgtcccaccaacctgcacaatggatgggaggatccagtaacatTTACACACAGTCACGGTCTAGCTC--TACATACAGAAGGAACATGGGAGTTTTCTGGCCACTTGTGATGTTCCTCTCACCGACTCAATGGATAGGTATTTAGTAATC----ACTT------AAGAAACAAGAgcactgaggtctcagagatgaaaaagacatggctcctgtcctcaaggTGACCAGCCTCA------------------------------------------GAgacagagagctgttgcaggacatgcactgaactggc
>gene=chr20_1445475-1446475; species=gorGor
aaaaaaatttgttcaagtttacacaactggtaaagagtggagccaggttccgtccctgctagtgtgctcaggcccttactcttaagcgctTCCAGTACAGCCCGGAGTCAGGAACTGTGGAGTCAGTCCAGGTTGCTACTTTTCCTTTCTTTCAAGTTgtttcctaatctgtgaaatgggggtacctgtctcaccaacctgcacactggatgagataatccattaagatTTATGCATACTCGCATCTTAGGTCTACACATACAGAAGGAATATGGGAA-CCTTTGGTCATTTGTGACATCTCTGTCACCAACTCAACGGacaggcatttactaatcacttgctttgcacaaacacaagaaagcattgaggtcacagagatgaaatagacatggcctctgtcctcagggtcaccaacttcacaggagacagtgagctgtcatgggataaaagtaatctgctgggaggcagtgtgctgtctcaggacatgtagtgaactggc
>gene=chr20_1445475-1446475; species=panTro
aaaaaaatttgttcaagtttacacaactggtaaagagtggagccaggttccatccctgctagtgtactcaggcccctactcttaagcgctTCCAGTACAGCCCGGAGTCAGGAACTGTGGAGTCAGTCCAGGTTGCTACTTTTCCTTTCTTTCAAGTTgtttcctaatctgtgaaatgggggtacctgtctcaccaacctgcacactggatgagataatccatTAAGATTTATGCATACTCGCATCTTAGGTCTACACATACAGAAGGAATATGGGAATCCTTTGGTCACTTGTGACATCTCTGTCACCAACTCAACGGacaggcatttactaatcacttgctttgcacaaacacaagaaagcattgaggtcacagagatgaaatagacatggcctctgtcctcagggtcaccaacttcacaggagacagTGAGCTGTCATGGGATAAAAGTAATCTGCTGGGAGGCAGTGTGCTGTCTCAGGACATGTAGTGAACTGGC
>gene=chr20_1445475-1446475; species=papHam
aaaataatttgttcaagtttacacaactggtaaagagtggagccaggttccatccctgctagtgtgctcaggcccttactcttaaGTGTTTCCAGTACAGACAGGAGTCAGGAACTGTGAAGTCAGTCcaggttgctacttttccattctttcaagttgtttcctaatctgtgaaatgggggtacctatctcaccaacctgcacagtggatgagataatccatTACGATTTATGCATACTTGCATGCCAGGTCTACACATACAGAAGGAATAT-GGAATCTTTTGGTCATTTGTGACATCTCGCtcaccaactcaacagacaggcatttactaatcacttgctttgcacaaacacaagaaagcactgaggtcacagagatgaaacagacattgctcctgtcctcagggtcaccaactttacaggagacagtgagctgtcacgggataaaagtaatctgctgggaggcagtgtgctgtctcaggacatgtagtgaactggc
>gene=chr20_1445475-1446475; species=ponAbe
aaaaaaatttgttcaagtttacacaactggtaaagagtggagccaggttccatccctgctagtgtgctcaggcccttactcttaagcgctTCCAGTACAGCCCGGAGTCAGGAACTGTGGAGTCAGTCCAGGTTGCTACTTTTCCTTTCTTTCAAGTTGCTTACTAATCTGTGAAATGGGGGTACCTGTCTCACCAACCTGCACACTGGATGAGAGAATCCATTAAGATTTATGCATACTCGCATCTTAGGGCTACACATACAGAAGGAATATGGGAATCCTTTGGTCATTTGTGACATCTCTGTCACCAACTCAACGGacaggcatttactaatcacttgctttgcacaaacacaagaaagcattgaggtcacagagatgaaatagacatggcctctgtcctcagggTCACCAACTTCACAGGAGACAGTGAGCTGTCATGGGATAAAAGTTATCTGCTGGgaggcagtgtgctgtctcaggacatgtagtgaactggc
>gene=chr20_1445475-1446475; species=rheMac
aaaataatttgttcaagtttacacaattggtaaaaagtggagccaggttccatccctgctagtgtgctcaggcccttactcttaaGCGTTTCCAGTACAGACAGGAGTCAGGAACTGTGAAGTCAGTACAGGTTGCTACTTTTCCATTCTTTCAAGTTgtttcctaatctgtgaaatgggggtacctatctcaccaacctgcacactggatgagataatccatTACGATTTATGCATACTCGCATGCCAGGTCTACACATACAGAAGGAATATGGGAATCTTTTGGTCATTTGTGACATCTCGCTCACCAACTCAACAGacaggcatttactaatcacttgctttgcacaaacacaagaaagcactgaggtcacagagatgaaacagacatcgctcctgtcctcagggTCACCAACTTTACAGGAGACAGTGAGCTGTCACGGGATAAAAGTAATCTGCTGGGAGGCAGTGTGCTGTCTCAGGACATGTAGTGAACTGGC
>gene=chr20_1836452-1837452; species=hg19
GAGTGAGAACAGAGACTTCATAGGTGATAATGATGATGATGATAAAaatgataccaagatactagttaactatttttaatgctacctaagtgccaggcactgcgtgtggattatctcttttaatcctcacagcaaccgtatgaagaaggtggtcttggtaaatgccatttcacagaagatgagactgaggctcaggcagaaaaatgactCCAGAGCAGACACGCAGAGCCTCCACTCTGGTGTCCACCCTGTGCCCTCTCTCATGTTCACAAAATGTGAGGTTTGTTGGCTCCTTCTAGATTTCTCCATCTGGAATTCAGACCATAACAGGTCCCTGGGGGCTGAGCAAGCTGCTCTGTTTCCCAGGAAACCATGTGGAGCCTTGAAGATTTATTAAGgaattcataaatttgggggagagttttaaaactggtacagctggccacagatccccagggaggtagcaagctccccatccctgcaggtgtgcaagctgagac
>gene=chr20_1836452-1837452; species=bosTau
GAGTGAGAAGATAGACTTCATATGTGGTGATGATGATACTGATG---ATGACACCAAG-T----acaaacattttttgatgctacctgtgtgtcaggcacttaacatggattatcttatttaatcctcatgccagctctatgaataaagtggtatt-ataagtgccatttcagagaagatgaggttaaggctgagaatgggaaaatattccagagctcaagctctgagccacaaccctaatgtcc--------tcctctccCATCACCCCAAAGCCACAGGCTTGTTGG-CCCCTCTAAATCCCTCCATCTATGGTCCAGACCACACCAGGTCC-CTGGGGCTGAGCAAGCTGCTCTGTTTCCCAGGAAACCATTTTGAGCCCCTAGGACTTATTAAGGAGCCCATGAGTTTGGGGATGAGATTTCAAACTGGTACAGTTGACTACAGATCCCCAgagaaggaacgagttccccatccctgcaagtgtacaagctgagaa
>gene=chr20_1836452-1837452; species=calJac
GAGTGAGAACAGGGACTTCATAGGTGATA------ATGATGATAAAAATGATACCAAaatactagttaacaatttttcatgcgacgtaagtgccaggcatggcgtgcagatgatctcattccatcctcacaccaaccctatgaagaaggtggtcttcctaagtgccatttcacagaagatgagactgaggctcaggcagaaaaatgacttCAGTGTGTACACACAGAGCCTCCACTTCCGTGTCCACCCTGTGCCCTCCCTCATGTCCACAAAATGTGAGGTTTGTTGGCTCCTTCTAGATTTCTCCATCTGGAATCCAGACCACAATAGGTCCCTGGGGGCTGAACAAGCTGCTCTGTTTCCCAGGAAACCATTTGGAGCCTTGAGGACCTATTAAGGAATTCACAAACTTGGgggatagttttaaaacaggtacagctggccatagatccctagggaggtagcaagctccccatccccgcaggtgtgcaagatgagac
>gene=chr20_1836452-1837452; species=canFam
GAGTAAGAAGACAGATGCTGTAGATGGTGGTAGCAAGGAGG------ATGATGCCAAGATACCAGCTAACAGTTTTCCATGCAACCTACAAGCCGGGCACCTAATGTGGACTCTCCGGTTTAAGCCTCATGGCAGCCTTACAGACAAGGCTGTATT-GTAAGTGTCATTTTCCAG-AGACGAGATTCAAGGCCAGCAAGGGAAATTAC-CTAGAGCACAGTCTCTGAGGCATCACTCCGATGTCCACCCCACACCCTGTCCCTTGGCCCCTGAACATGAGGCACGTTGGCTCCTTCTAAATTTCTCCATCTGCAGTCCAGGCCACAGCAGATCCCTGGGGGCTGAGTGAATTGCTCTGTTTCCCAGGAAACCATTCTGAGCCCTGCGGACTTATTAAGGAGTCCACAAACTTGGGCTAGAGTTTTTAAATTGGTCCAGGTGACTACCAATCCCCAgggaggtagtaagctccccgtgcttgcaggtgtgcaagctaaggc
>gene=chr20_1836452-1837452; species=equCab
GAGTGAGGAGATGGACTTTGCAGGTGGCGATG---------------GTGATACCAAaacactagctaacattctttaaagctgtc-atgcaccagacacttattgtagattattttgtttaatccccatgccaaccctatgaagacggtgctatt-gtaagtgccattttgccg-agttgagactaaggcccagggagggaaattgctccagagcgcaTGCTCTGAGCCGCCACTGTGACAGCCACGCTAAGTCCTCTCCCATGGCACCAAAACATGAGGCTTGTTGGCTCCTTCTAAATTTCTCCATCTGTAATCCGGACCACACCAGGCCCCTGGGGGCTGAGCAAGCTGCTCTGTTTCCCAGGAAACCATTTGGAGCCCTGAGGACTTATTAAGGAGTTCACAaacttgggggagagttttcaaactggtacaggtgaccacagatccccagggagacagtaagctccccattcctgcaggcgtgcaagctgagac
>gene=chr20_1836452-1837452; species=gorGor
GAGTGAGAACAGAGACTTCATAGGTGATAATGATGATGATGATAAAaatgata-caagatactagttaactatttttaatgctacctaagtgccaggcactgcgtgtggattatctcttttaatcctcacagcaaccctatgaagaaggtagtcttggtaaatgccatttcacagaagatgagactgaggctcaggcagaaaaatgactCCAGAGCAGACACGCAGAGCCTCCACTCTGGTGTCCACCCTGTGCCCTCTCTTATGTTCACGAAATGGGAGGTTTGTTGGCTCCTTCTAGATTTCTCCATCTGGAATTCAGACCATAACAGGTCCCTGGGGGCTGAGCAAGCTGCTCTGTTTCCCAGGAAACCATGTGGAGCCTTGAGGATTTATTAAGGAATTCATAAATTTGGGGGAGAGTTTTAAAACTGGTACCGCTGGCC-CAGATCCCCAgggaggtagcaagctccccatccctgcaggtgtgcaagctgagac
>gene=chr20_1836452-1837452; species=panTro
GAGGGAGAACAGAGACTTCACAGGTGATAATGATGATGATGATAAAAACGATACCAAGatactagttaactgtttttaatgctacctaagtgccaggcactgcgtgtggattatctcttttaatcctcacagcaaccgtatgaagaaggtggtcttggtaaatgccatttcacagaagatgagactgaggctcaggcagaaaaatgactccagagcagacaCGCAGAGCCTCCACTCTGGTGTCCACCCTGTGCCCTCTCTCATGTTCACAAAATGTGAGGTTTGTTGGCTCCTTCTAGATTTCTCCATCTGGAATTCAGACCATAACAGGTCCCTGGGGGCTGAGCAAGCTGCTCTGTTTCCCAGGAAACCATGTGGAGCCTTGAGGATTTATTAAGgaattcataaatttgggggagagttttaaaactggtacagctggccacagatccccagggaggtagcaagctccccatccctgcaggtgtgcaagctgagac
>gene=chr20_1836452-1837452; species=papHam
GAGTGAGAACAGAGACTTCATAGGTGATAACGATGATGATGATAAAAACGATACCAAGatactagttaacaatttttaatgctacctaagtgccaggcgctgcgtgtggattatctcttttaatccttacaccaaccctatgaagaaggtggtcttcgtaaatgccatttcacagaagatgagactgaggctcaggcagaaaaatgactCCAGAGCAGACACGCAGAGCCCCCACTCTGGTGTCCACCCTGCGCCCTCTCTTACATCCACGAAATGTGAGGTTTGTTGGCTCCTTCTAGATTTCTCCATCTGGAATCCAGACCATAACAGGTCCCTGGGGGCTGAGCAAGCTGCTCTGTTTCCCAGGAAACCATTTGGAGCCTTGAGGACTTATTAAGGAATTCACAaatttgggggagagttttaaaactggtacagctggccacagatccccagggaggtagcaagcgccccatccctgcaggtgtgcaagctgagac
>gene=chr20_1836452-1837452; species=ponAbe
GAGTGAGAAGAGAGACTTCATAGGTGATAATGATGATGATGGTAAAAATGACACCAAGATACTagttaacaatttttaatgctacctaagtgccaggcactgcgtgtggattatctcttttaatcctcacaccaagcctatgaagaaggtggtcttggtaaatgccatttcacagaagatgagactgaggctcaggcagaaaactgacttCAGAGCAGACACGCAGAGCCTCCACTCTGGTGTCCACCCTGTGCCCTCTCTCATGTTCATGAAATGTGAGGTTTGTTGGCTCCTTCTAGATTTCTCCATCTGGAATTCAGACCGTAACAGGTCCCTGGGGGCTGAGCAAGCTGCTCTGTTTCCCAGGAAACCATTTGGAGCCTTGAGGACTTATTAAGgaattcataaatttgggggagagttttaaaactggtacagctggccacagatccccagggaggtagcaagctccccatccctgcaggtgtgcaagctgagac
>gene=chr20_1836452-1837452; species=rheMac
GAGTGAGAACACAGACTTCATAGGTGATAATGATGATGATGATAAAAACGATACCAAGatactagttaacaatttttaatgctacctaagtgccaggcgctgcgtgtggattatctcttttaatccttacaccaaccctatgaagaagatggtcttcgtaaatgccatttcacagaagatgagactgaggctcaggcagaaaaatgactccagagcagacaCGCAGAGCCCCCACTCTGGTGTCCACCCTGCGCCCTCTCTTACATCCACGAAATGTGAGGTTTGTTGGCTCCTTCTAGATTTCTCCATCTGGAATCCAGACCATAACAGGTCCCTGGGGGCTGAGCAAGCTGCTCTGTTTCCCAGGAAACCATTTGGAGCCTTGAGGACTTATTAAGGAATTCATAAATTTGGGGGAGAGTTTTAAAACTGGTACAGCTTGCCACAGATCCCCAgggaggtagcaagcaccccatccctgcaggtgtgcaagctgagac
>gene=chr20_1880475-1881475; species=hg19
gaccccaggtgatccacctcccaaagtgctgggattacaggctgagccaccgcaccACCCAGCTGTCCTTGTAGCTTTTATGCTGTTGGGGGATGGACAAGTTGAGTAGAAACCCAGGCTAGAGTGATTTAATTGCCTGTTACTAGGGACTGAGTGCTGTGGGCACAGCCTGCCTCTAGGTGTCTCTATCTGGATCCACAGGTCTGCAGTTGTGGATTCCCGGACCTGCAAAGCAGTAGGGGGCCTGAGAGAGCCCTCTGTGCTTTCATCCAGTGCCTTATGGTGCGGCCAGAAGAACAGAGAGAAAAAAACTGGCCGGGCCCACGCGGGAGATCCATGGCAAGGCCCGGCTGGAACGCCAAGCCTCCTGTGGTCCAGGCCAAGGCTTTTAAAAACTGGGCTGTGCTGGAACTTTCCACTGTTTCAGCCAGAAATCTGACAGGATCCCGAATTCCCCGGGAAAACACTAAAGTAATACTAATAGGAACCATCTGGGTTCT
>gene=chr20_1880475-1881475; species=bosTau
-----------------------------------------------------------------------------------------------------------AGAGA--CTGGCTGGTGTGACTGAA----TAGTTCCT-GGGACTCAGCGCCGTGGGCACAGACTGCCTCTAGGTGTCTCTGTCTCGATCCATAGGGCTGgaattgtggattcccagacctggaaagccggaggaggcctgtgagagccttcagtc---------agcacctctttgtgcaacccagccctgagagaggccaggactggctggactcacccagcagatccctggcaaggctTGCGTGGCACACCAAGCCCCCTGTCATTCAGGCCAAGGCTCTTTAAAACCAAGCTGGGTTGGAAGTTTCCATCACTAAAGCTAGACATCTGACAGGATGCCACGTTCCATGGAAAA-TACCAAAGTGATAATAATGGGAACCATC--ATTCCC
>gene=chr20_1880475-1881475; species=calJac
aacctcaggtgatgcgccttccaaggtgctgggattacaggctgagccacc---ccgcccagccGTCCCTGTAGCTTTTATGCTGTTGGGGGATGGACAAGTTGAGCAGAAACCCAGGCTAGAGTGATTTAATTGCCTGTTACTAGGGACTGAGCGCTGTGGGCACAGCCTGCCTCTAGGTGTCTCTCTGTGGATCCACAGGTCTGCAATTGTGGATTCAGGGACCTGGGAAGCTGTAGGGGGCCTGAGAGAGCCCTCTGTGCTTTCATCCAGTGccttattgtgcagccaaaagaacagagagaaaaaaactggccgggcccacgcaggagatccatggcatggcccggctggaacgctaggccttctgtggtccaggccaaggctttttaaaactgggctatgctgGAACTTTCCACTGTTTAAGCCAGAAACCTCACAGGATCCTGAATTCTGTGGGAAAACACTAAAGT-ATACTGATAAGAACCATCT-GGTTCA
>gene=chr20_1880475-1881475; species=canFam
---------------------------------------------------------------------TGTAGCTTTGGGGCCGTAGGGGGAGGGACAACTTGAGCAGAACCCCAGGCTGATGGGATTTAATTGTCCTTTCCC-GGGACTG-AGGCTATGGGCGCAGGCTGCCTCTAGGTGTCTCTGTCCGGATCCACAGGTTTGGAATCGTGTGTTCCCAGGCCCAGAAAACCAGAGGAAGCCTGGGAGAGCTGTTGGTGCTCTCACTGAAAAGCTTGCT--------C--CCCAGAGACAGCACGGGACTGG-TGGGCTCGCACAGCAGATCCACTGCAAGGCCCAGGTAGGACACTGAGCACCCTCTCTTCC-GGCCAAGGCTCTTTGAAACTGGGCTGTGCTGGAAGTTTCCATCATTAAAGCCAGAAATCTGACAGGATCCTGAAATCCATGGAAAAATACTAAAGTAATAATAATGGAAACCATT--GTTTCC
>gene=chr20_1880475-1881475; species=equCab
---------------------------------------------------------------------------------------------------------------------------GAGATTGAATTGTCTGTTACC-AGGACTGCACGCTGTGGGCACAGCCTGCCTCTAGGTGTCTCTGTCCTGATCCACAGGTCTGGAATCTTGGATTCCCAGACCCGGGAAGCTGGAGGGGGCCTGAGGGAGCTGGCAGTCC--------AGCGCCTCGTTG-------CAGCCCCACGGCAGGCAGGAACTCG-------CACAC---AGATCCATGGCAAGGCCTGGGTGAGACGCCCAGC-CCCCGTCGTCCGGGCCAAGGCTTTTACCCCCTGGGCTGGACTGTAAGTTTCcactgctaaagCTGAACATCTGACAGGA-CCTGTATTCCGTGGGAAAATGCTGAAGTAATGATaacaagaaccatc--atttcc
>gene=chr20_1880475-1881475; species=gorGor
gaccccaggtgatccacctcccaaagtgctgggattacaggctgagccaccgcaccACCCAGCTGTCCTTGTAGCTTTTATGCTGTTGGGGGATGGACAAGTTGAGTAGAAACCCAGGCTACAGTGATTTAATTGCCTGTTACCAGGGACTGAGTGCTG-GGGCACAGCCTGCCTCTAGGTGTCTCTATCTGGATCCGCAGGTC-GCAGTTGTGGATTCCCGGACCTGCAAAGCAGTAGGGGGCCTGAGAGAGCCCTCTGTGCTTTCATCCAGTGCCTTACGGTGCGGCCAGAAGAACAGAGAGAAAAAAACTGGGCGGCCCCACGCGGGAGATCCATGGCAAGGCCCGGCTGGAACGCCAAGCCTCCTGTGGTCCAGGCCAAGGCTTTTAAAAACTGGGCTGTGCTGGAACTTTCCACTGTTTCAGCCAGAAATCTGACAGGATCCCAAATTCCCCGGGAAAACACTAAAGTAATACTAATAGGAACCATCTGGGTTCT
>gene=chr20_1880475-1881475; species=panTro
gaccccaggtgatccacctcccaaagtgctgggattataggctgagccaccgcaccACCCAGCTGTCCTTGTAGCTTTTATGCTATTGGGGGATGGACAAGTTGAGTAGAAACCCAGGCTAGAGTGATTTAATTGCCTGTTACTAGGGACTGAGTGCTGTGGGCACAGCCTGCCTCTAGGTGTCTCTATCTGGATCCACAGGTCTGCAGTTGTGGATTCCCGGACCTGCAAAGCAGTAGGGGGCCTGAGAGAGCCCTCTGTGCTTTCATCCAGTGCCTTATGGTGCGGCCAGAAGAACAGAGAGAAAAAAACTGGCCGGGCCCACGCGGGAGATCCATGGCAAGGCCCGGCTGGAACGCCAAGCCTCCTGTGGTCCAGGCCAAGGCTTTTAAAAACTGGGCTGTGCTGGAACTTTCCACTGTTTCAGCCAGAA----------ATCCCGAATTCCCCAGGAAAACACTAAAGTAATACTAATAGGAACCATCTGGGTTCT
>gene=chr20_1880475-1881475; species=papHam
gaccccaggtgatctgcctcccaaagtgctgggattacaggctgagccaccgcgcTGCCC------------AGCTTTTATGCTGTTGGGGGATGGACAAGTTGAGTAGAAACCCAGGCTAGAGTGATTTAATTGCCTGTTACTAGGGACTGAGCGCTGTGGGCACAGCCTGCCTCTAGGTGTCTCTGTCTGGATCCACAGGTCTGCAGTTGTGGATTCCCGTACCTGCAAAGCCCTAGGGGGCCTGAGAGAGCCCTCTGTGCTTTCATCCAGTGCCTTACTGTGCGGCCAAAAGAACAGAGAGAAAAAAACTGGCTGGGCCCACGCAGGAGATCCATGGCAAGGCCCGGCTGGAATGCCAAGCCTCCTGTGGTCCAGGCCAAGGCTTTTAAAAACTGGGCTGTGCTGGAACTTTCCACTGTTTCAGCCAGAAATCTGACAGGATCCCGAATTCCGTGGGAAAACGCTACAGTAATACTTATAGGAACCATCTGGGTTCT
>gene=chr20_1880475-1881475; species=ponAbe
gaccccaggtgatccacctgccaaagtgccgggattacaggctgagccaccgcaccACCCAGCTGTCCTTGTAGCTTTTATGCTGCTGGGGGATGGACAAGTTGAGTAGAAACCCAGGCTAGAGTGATTTAATTGCCTGTTACTAGGGACTGAGTGCTGTGGGCACAGCCTACCTCTAGGTGTCTCTGTCTGGATCCACAGGTCTGCAGTTGTGGATTCCTGGACCTGCAAAGCCGTAGGGGGCCTGAGAGAGCCCTCTGTGCTTTCATCCAGTGCCTTATTGTGCGGCCAGAAGAACAGAGAGAAAAAAACTGGCCGGGCCCACGCAGGAGATCCATGGCAAGGCCCGGCTGGAACGCCAAGCCTCCTATGGTCCAGGCCAAGGCTTTTAAAAACTGGGCTGTGCTGGAACTTTCCACTGTTTCAGCCAGAAATCTGACAGGATCCCGAATTCCGTGGGAAAACACTAAAGTAATACTAATAGGAACCATCTGGGTTCT
>gene=chr20_1880475-1881475; species=rheMac
gaccccaggtgatctgcctcccaaagtgctgggattacaggctgagccaccgcacTGCCC------------AGCTTTTATGCTGTTGGGGGATGGACAAGTTGAGTAGAAACCCAGGCTAGAGTGATTTAATTGCCTGTTACTAGGGACTGAGCGCTGTGGGCACAGCCTGCCTCTAGGTGTCTCTGTCTGGATCCACAGGTCTGCAGTTGTGGATTCCCGTACCTGCAAAGCCCTAGGGGGCCTGAGAGAGCCCTCTGTGCTTTCATCCAGTGCCTTACTGTGCGGCCAAAAGAACAGAGAGAAAAAAACTGGCTGGGCCCACGCAGGAGATCCATGGCAAGGCCTGGCTGGAATGCCAAGCCTCCTGTGGTCCAGGCCAAGGCTTTTAAAAACTGGGCTGTGCTGGAACTTTCCACTGTTTCAGCCAGAAATCTGACAGGATCCCGAATTCCGTGGGAAAACGCTACAGTAATACTTATAGGAACCATCTGGGTTCT
>gene=chr20_1918452-1919452; species=hg19
CTGCCAACAGTCCTGGCCTCCCCCATCCCTAGGCTAAAGAGCCATGAGTCCTGGAGGAGGAGAGGACCCCTCCCAAAGGACTGGAGACAAAACCCTCTGCTTCCTTGGGTCCCTCCAAGACTCCCTGGGGCCCAACTGTGTTGCTCCACCCGGACCCATCTCTCCCTTCTAGACCTGAGCTTGCCCCTCCAGCTAGCACTAAGCAACATCTCGCTGTGGACGCCTGTAAATTACTGAGAAATGTGAAACGTGCAATCTTGAAACTGAGGTGTTAGAAAACTTGATCTGTGGTGTTTTGTTTTGTTTTTTTTCTTAAAACAACAGCAACGTGATCTTGGCTGTCTGTCATGTGTTGAAGTCCATGGTTGGGTCTTGTGAAGTCTGAGGTTTAACAGTTTGTTGTCCTGGAGGGATTTTCTTACAGCGAAGACTTGAGTTCCTCCAAGTCCCAGAACCCCAAGAATGGGCAAGAAGGATCAGGTCAGCCACTCCCTGGAGAC
>gene=chr20_1918452-1919452; species=bosTau
CTGCCAGCAGTTCTGGCCTCCCC--GCCCTGGAGTGACCGGCCACAAGCCCT-GGGGAGGAGAGGACCCCCTCCAAAGGATGAGGGACAAAACACCCTTTCTCCTCGCAGCCCTC-GAGA--CCTAGAGGACCCACTATGACGCTCCATGTGGCCCCACCTCTCCTTTCCAGACCTGAGTTCGCTCCTTCAGCAAGCACTAA-CAACATCTCGCTGTGGACGCCTGTAAATTATTGAGAAATGTGAAATGTGCAATCTTGAAACTGAGGTGTTAGAAAATTTGATCTGTGGTGTTTTGTTCTGTTTTTTTTCTTAAAACAACAGCAGCGTTATCTTGGCTCTTTGTCATGTGTTGATGTGCGTGGTT-GGTCTTGCACAGTCTGGGGCTGAACGGTCAGTTGTCCAGGAGAGAATCACTCATGGCAGAAAC-TGAGTTCCTCCCGGTCCCAGAGCCCTGAGGGTGGGGCAGACGGTTCAGGTTGGCTGCTCCATGGAGAC
>gene=chr20_1918452-1919452; species=calJac
CTGCCAACAGTCCTGGCCTCCCCCATCCCTAGGCTAAAGAGCCATGAGTCCTGGAGGAGGAGGGGACCCCCCCCCAAGGACTGGAGACAAAACCCTTCGCTTCCTCGGGTCCCTCCAAGACTCCCTGGGGCCCAGCTGCGTCACTCCACCCGGACCCACCTCTCCCTTCTAGACCTGAGCTTGCCCCTCCAGCTAGCACTAAGCAACATCTCGCTGTGGACGCCTGTAAATTACTGAGAAATGTGAAACGTGCAATCTTGAAACCGAGGTGTTAGAAAACTTGATCTGTGGTGTTTTGTTTTG-TTTTTTTCTTAAAACAACAGCAACGTGATCCTGGCTCTCTGTCATGTGTTGAAGTCCACGGTTGGGTCTTGTGAAGTCTGAGGTTTAACAGTTTGTTGCCCTGGAGGGATTTTCTTACAGCGAAGAC-TGAGTTCCTCCAAGTCCCAGAGCCCCAAGAAAGGGCAAGAAGGATCAGGTCGGCTGCTCCCTGGAGAC
>gene=chr20_1918452-1919452; species=canFam
CTGCCAATAGTCCTAGCCTCCCG-ATCCCAGGACTAATGAGGCACAAGCCCTGGGGGAGGGGAGGATCCccaccaaAGGATGAGTAACAAAGCCCTTCTCCTCCTGGTGGCCCTCCGAGACTCCTTGAGGACCCACCGTGAAGCTCCACGTGGCCCCTCCTCTCCTTTCTAGACCTGAGCTTGCTCCTCCAGCTCGCACTAAGCAACATCTCGCTGTGGACGCCTGTAAATTATTGAGAAATGTGAAATGTGCAATCTTGAAACTGAGGTGTTAGAAAATTTGATCTGTGGTGTTTTGTTTTGTTTTTTTTCTTAAAATGACAGCAACGTTATCTTGGCTCTTTGTCATGTGTTGAAGTACCTGGTTGGGTCTTGTGCGGTCTAAGGTTTACCAGTTGATTGTCCTGGAGGGATCTTCTTACAGCAGAAAC-CGAGTCCTTCCCCGTCCC-AGACCCTGAGGATGGGGAGGAAGGTCGGGTGTGGCTGCTCCATGGAGGT
>gene=chr20_1918452-1919452; species=equCab
CTGCCAACAGTCCTGATCTTCCC-ATCCCCGGACTGATGAGCCACAAGCCCTGGGGGAGGAGAGGACCCCCACCAAAGGACGAGTGAAAAAACCCACCTCCTCC---TCACCCTCCACGACTCCTTGAGGACCCACCATGACCCTCCATGTGGACCCAACTCTCCTTTCTAGACCTGAGCTTGCTCCTCCAGCTAGCACTAAGCAACATCTCGCTGTGGACGCCTGTAAATTATTGAGAAATGTGAAACGTGCAATCTTGAAACTGAGGTGTTAGAAAATTTGATCTGTGGTGTTTTGTTTTG-TTTTTTTCTTAAAACGACAGCAGCGTTCTCTTGGCTCTTTGTCGTGTGTTGAAGTGCGTGGT-GGTTCTTGTGCAGTCTAAGGTTTAACAGCCGGCTGTCCCGGAGGGCTTCTCGGACAGCAGACCC-GGAGTTCCTCCA-------GAGCCCTGAGGATAGCGAAGAAGGTTCAGTTTGGCTACTCCATGGAGAT
>gene=chr20_1918452-1919452; species=gorGor
CTGCCAACAGTCCTGGCCTCCCCCATCCCTAGGCT-AAGAGCCATGAGTCCTGGAGGAGGAGAGGA-CCCTCCCAAAGGACTGGAGACAAAACCCTC-GCTTCCTCGGGTCCCTCCAAGACTCCCTGGGGCCCAAC-GTGTTGCTCCACC-GGACCCATCTCTCCCTTCTAGACCTGAGCTTGCCCCTCCAGCTAGCACTAAGCAACATCTCGCTGTGG--GCCTGTAAATTACTGAGAAATGTGAAATGTGCAATCTTGAAACTGAGGTGTTAGAAAACTTGATCTGTGGTGTTTTGTTTTG-TTTTTTTCTTAAAACAACAGCAACGTGATCTTGGCTGTCTGTCATGTGTTGAAGTCCATGGTTGGGTCTTGTGAAGTCTGAGGTTTAACAGTTTGTTGTCCTGGAGGGATTTTCTTACAGCGAAGAC-TGAGTTCCTCCAAGTCCCAGAACCCCAAGAATGGGCAAGAAGGATCAGGTCAGCCGCTCCCTGGAGAC
>gene=chr20_1918452-1919452; species=panTro
CTGCCAACAGTCCTGGCCTCCCCCATCCCTAGGCTAAAGAGCCATGAGTCCTGAAGGAGGAGAGGACCCCTCCCAAAGGACTGGAGACAAAACCCTCTGCTTCCTCGGGTCCCTCCAAGACTCCCTGGGGCCCAACTGTGTTGCTCCACCCGGACCCATCTCTCCCTTCTAGACCTGAGCTTGCCCCTCCAGCTAGCACTAAGCAACATCTCGCTGTGGACGCCTGTAAATTACTGAGAAATGTGAAACGTGCAATCTTGAAACTGAGGTGTTAGAAAACTTGATCTGTGGTGTTTTGTTTTGTTTTTTTTCTTAAAACAACAGCAACGTGATCTTGGCTGTCTGTCATGTGTTGAAGTCCATGGTTGGGTCTTGTGAAGTCTGAGGTTTAACAGTTTGTTGTCCTGGAGGGATTTTCTTACAGCGAAGACTTGAGTTCCTCCAAGTCCCAGAACCCCAAGAATGGGCAAGAAGGATCAGGTCAGCCGCTCCCTGGAGAC
>gene=chr20_1918452-1919452; species=papHam
CTGCCAACAGTCCTGGCCTCCCCCATCCCTAGGCTAAAGAGCCATGAGTCCTGGAGGAGGAGAGGACCCCTCCCAAAGGACTGGAGACAAAACCCTCCGCTTCCTTGGGTCTCTCCAAGACTCCCTGGGGCCCAACTGCGTTGCTCCACCCAGACCCATCTCTCCCTTCTAGACCTGAGCTTGCCCCTCCAGCTAGCACTAAGCAACATCTCGCTGTGGACGCCTGTAAATTACTGAGAAATGTGAAATGTGCAATCTTGAAACTGAGGTGTTAGAAAACTTGATCTGTGGTGTTTTGTTTTG-TTTTTTTCTTAAAACAACAGCAACGTGATCTTGGCTCTCTGTCATGTGTTGAAGTCCATGGTTGGGTCTTGTGAAGTCTGAGGTTTAACAGTTTGTTGTCCTGGAGGGATTTTCTTACAGCAAAGAC-TGAGTTCCTCCAAGTCCCAGAACCCCAAGAACGGGCAAGAAAGATCAGGTCAGCTGCTCCCTGGAGAC
>gene=chr20_1918452-1919452; species=ponAbe
CTGCCAACAGTCCTGGCCTCCCCCATCCCTAGGCTAAAGAGCCATGAGTCCTGGAGGAGGAGAGGACCCCTCCCAAAGGACTGGAGACAAAACCCTCTGCTTCCTCGGGTCCCTCCAAGACTCCCTGGGGCCCAACTGTGTTGCTCCACCTGGACCCATCTCTCCCTTCTAGACCTGAGCTTGCCCCTCCAGCTAGCACTAAGCAACATCTCGCTGTGGACGCCTGTAAATTACTGAGAAATGTGAAACGTGCAATCTTGAAACTGAGGTGTTAGAAAACTTGATCTGTGGTGTTTCGTTTTG-TTTTTTTCTTAAAACAACAGCAACGTGATCTTGGCTGTCTGTCATGTGTTGAAGTCCATGGTTGGGTCTTGTGAAGTCTGAGGTTTAACAGTTTGTTGTCCTGGAGGGATTTTCTTACAGCGAAGAC-TGAGTTCCTCCAAGTCCCAGAACCCCAAGAATGGGCAAGAAGGATCAGGTCAGCTGCTCCCTGGAGAC
>gene=chr20_1918452-1919452; species=rheMac
CTGCCAACAGTCCTGGCCTCCCCCATCCCTAGGCTAAAGAGCCATGAGTCCTGGAGGAGGAGAGGACCCCTCCCAAAGGACTGGAGACAAAACCCTCCGCTTCCTTGGGTCTCTCCAAGACTCCCTGGGGCCCAACTGCGTTGCTCCACCCAGACCCATCTCTCCCTTCTAGACCTGAGCTTGTCCCTCCAGCTAGCACTAAGCAACATCTCGCTGTGGACGCCTGTAAATTACTGAGAAATGTGAAACGTGCAATCTTGAAACTGAGGTGTTAGAAAACTTGATCTGTGGTGTTTTGTTTTG-TTTTTTTCTTAAAACAACAGCAACGTGATCTTGGCTCTCTGTCATGTGTTGAAGTCCATGGTTGGGTCTTGTGAAGTCTGAGGTTTAACAGTTTGTTGTCCTGGAGGGATTTTCTTACAGCAAAGAC-TGAGTTCCTCCAAGTCCCAGAACCCCAAGAACGGGCAAGAAGGATCAGGTCAGCTGCTCCCTGGAGAC
>gene=chr20_1921489-1922489; species=hg19
TAGCTAATAACAGCtatgccaagtgtgctgccgcgtgcttcacagttagaactcatttccttctcccagctacatgagggaggaactcttgttctctgtgctttgcagataaggaaactgagacacggagaagtcatttctccaatgtcccatggcagagcagtttgaagccagggaatctgactcTTCTCCCCCAcactgtacttactgcctcatttaattctcatgactatcagatcgctgtggttgtgcccattttgcaaagaaggaaagatgaggttctggaagtgcatgtgacatgaccaatctcacgcagagtctttagtcaagttgagacttgaactcagatccacAAGCCCACTGGGGATCATCCCTACACCCTTGGCCTGGTCCATGTGATCAGAGACCACCTGAACCAAGGAGCCTTCTGCGGGGCTCAGAGAGGTCACCCTCCTCTCAGGCCAGGACCTTGGCTGTAACAGACAGCTCAGCAGTTTCCT
>gene=chr20_1921489-1922489; species=bosTau
AAGCCAATACCTGCtatggtaagtaatatgcc-agtgctttgtaattattaatcatttaatccccccaaccatgtgaggtaggaactctttttatccctatgttacagatgagtaaaccaaggcacaaaaaagtccttttcctaatgccccacagcagagc-------act--agaagtctggctcttccccatca-----------------cgtttaattctcctAATTGTCCAATAgcagtggctgtgcccattttgcagagagagaaagttgaggctcagaa-gtacccatgacctggccaatctcacacagaatcttcagtggagtttggacttgtacttggatcCACAAGCCCACCGAGGATCAGTCCTGAGACCTTGGCCTGGTCCATGTGGTCA-----CACAGGAGGCAACGAACTTCCTGCAGGGTTCGGAGAGGTTGCTTGCCTCACAGGCCAGGACCTTGGCGGTGACAGAGAA--------------
>gene=chr20_1921489-1922489; species=calJac
TAGCTAATAACAGCtatgacaagtgtggtgcgaggtggttcacaattataactcatttcattct--caaccacgtgagggaggagctcttgttctctgtgttttacagatgaggaaactgagacatggagaagtcatttctccaatgtcccatggcagagcagtttgaagccagggaatcctactcttcctcccctcactgtacttactacctcatttaattctcgtgatgatcagatcgctgtggttgtgcccattttacaaagatgaaaagataagtttctggaagtgcatgtggcatggccagtctcacacagagtctttagtcaagctgagactcgaactcacatccacAAGCCCCCTGGGGATCATCCCTACACCCTTGGCCTGGTCCATGTGAT-AGGGACCACCTCTGTCAGGGAGCCCCCTGCAGGACTCAGAGAGGTCACCTTCCCCTCAGGCCAAGACCTTGGGCGTAACAGACAACTCAGCAAGTTCCT
>gene=chr20_1921489-1922489; species=canFam
-------------atatggtaaggaatgc-cccggcatctcacagtccttattcatttaatccccccaaccagatgaggctggaactcttgtcatccctgttttacagatgagtaaaccgaggcccagagaagtcatttccccagtgtcccgtggc------------------agagtctggCTCTTCCTCATCACATCGT----ACTGCCCTGTTCCCTTCTCAGAGTGGCCAGATAGCCGTGGCTGTGCCCATTTGGCCGGGAAAGAAGGTGGAGGTGTAGGAGATGCGTGGCACCCCTCCAAGCTCATGCAGAACCCGTCATCAAGTTGGGACTTGCACTTGGATCTGCGAGCCCACATGGGATCATCCTTGAGCCTTCGGCCTGA-CCCCGTGATCA---GGGACCTAAGGCAAGGAGACTCCAGCAGGGCTCAGAGAAGTCACCTGCCTCGCAGGCCAG------------GTCAGAGAG--------------
>gene=chr20_1921489-1922489; species=equCab
TAGCTAATGCCTGCTACGGTAAGAAATACACCAAGTGCTTTacagtattg------------------------tgaggtaggaattctcatta-ccctgttttacaggtgagtaaactgaggcacagagaagtcatttccccagtgtcccatggcagaa-ggtttgaacccaaggagtctggctctcccccaccacactgt----actgcctcGTttcatt--------------------------ccgcccattttgcagagtaggaaagttgaggctgaggaagcacgcatgacctggcccatctcacacagaactc-tggtggagctgggcc-------------------------tgggagcacccccaagccctgggcctgctccatgtgatca---gGGACC-ACGGCAAGGAGCCTCC--CAAGACTCAGAG--GTCGCCTG-CTCACAGGCCAGGCCCTCGGCTGAGACACAGAA--------------
>gene=chr20_1921489-1922489; species=gorGor
TAGCTAATAACAGCtatgacaagtgtggtgccaagtgcttcacagttagaactcatttccttctcccaactacatgagggaggaactcttgttctctgtgctttacagataaggaaactgagacacggagaagtcatttctccaatgtcccatggcagagcagtttgaagccagggaatctgactcTTCTCCCCCAcactgtacttactgcctcatttaattctcatgactatcagatcgctgtggttgtgcccattttgcaaagaaggaaagatgaggttctggaagtgcatgtgacatgaccaatctcacgcagagtctttagtcaagttgagacttgaacgcagatccacAAGCCCACTGGGGATCATCCCTACACCCTTGGCCTGGTCCATGTGATCAGAGACCACCTGAACCAAGGAGCCTTCTGTGGGGCTCAGAGAGGTCACCCTCCTCTCAGGCCAGGACCTTGGCTGTAACAGACAGCTCAGCAGTTTCCT
>gene=chr20_1921489-1922489; species=panTro
tagctaataacagctatgccaagtgtgctgccgagtgcttcacagttagaactcatttccttctcccaactacatgagggaggaactcttgttctctgtgctttgcagataaggaaactgagacacggagaagtcatttctccaatgtcccatggcagagcagtttgaagccagggaatctgactcttctcccccacactgtacttactgcctcatttaattctcatgactatcagatcgctgtggttgtgcccattttgcaaagaaggaaagatgaggttctggaagtgcatgtgacatgaccaatctcacgcagagtctttagtcaagttgagacttgaactcagatccacAAGCCCACTGGGGATCATCCCTACACCCTTGGCCTGGTCCATGTGATCAGAGACCACCTGAACCAAGGAGCCTTCTGCGGGGCTCAGAGAGGTCACCCTCTTCTCAGGCCAGGACCTTGGCTGTAACAGACAGCTCAGCAGTTTCCT
>gene=chr20_1921489-1922489; species=papHam
TAGCTAATAATAGCtatgacaagtgtggtgccaagtgcttcacagctataacccatttcattctcccaactacatgagggaggaactcttgttctctgtgctttacagatgaggaaactaagacac----AAGTCATTTCTCCAATGTCCTATGGCAGAGCAGTTTGAAGCCAGGGAATCTGACTCTT---CCCCACACTGTACTTACTGCctcatttaattctcatgactatcagatcgctctggttgtgcccattttgcaaagaacgaaagataaggttctggaagtgcatgtgacatgaccagtctcacgcagagtctttagtcaagttgagacttgaactcagatccacAAGCCCACTGGGGATCATCTCTACACCCTTGGCCTGGTCCATGTGATCAGAGACCACCTGAAACAAGGAGCTGCCTGCAGGGCTCAGAGAGGTCACCCTTCTCTCAGGCCAGGACTTTGGCTGTAACAGACAGCTCAGCAGTTTCCT
>gene=chr20_1921489-1922489; species=ponAbe
TAGCTAGTAACAGCtatgacaagtgtggtgccaagtgcttcacagttagaactcatttcattctcccaactacatgagggaggaactcttgttctctgtgctttacagatgaggaaactgagacacggagaagtcatttctccagtgtcccattgcagagcagtttgaagccagggaatctgactcTTCTCCCCCAcactgtacttactgcctcatttaattctcatgactatcagattgctgtggttgtgcccattttgcaaagaaggaaagataaggttctggaagtgcacgtgacatgaccaatctcacgcagagtctttagtcaagttgagacttgaactcagatccacAAGCCCACTGGGGATCATCCCTACACCCTTGGCCTGGTCCATGTGATCAGAGACCACCTGAACAAAGGAGCCTTCTGCGGGGCTCAGAGAGGTCACCCTCCTCTCAGGCCAGGACCTTGGCTGTAACAGACAGCTCAGCAGTTTCCT
>gene=chr20_1921489-1922489; species=rheMac
tagctaataacaactatgacaagtgtggtgccaagtgcttcacagctataacccatttcattctcccaactacatgagggaggaactcttgttctctgtgctttacagatgaggaaactaagacacggagaagtcatttctccaatgtcctatggcagagcagtttgaagccagggaatctgactctt---ccccacactgtacttactgcctcatttaattctcatgactatcagatcgctctggttgtgcccattttgcaaagaacgaaagataaggttctggcagtgcatgtgacatgaccagtctcacgcagagtctttagtcaagttgagacttgaactcagatccacAAGCCCACTGGGGATCATCTCTACACCCTTGGCCTGGTCCATGTGATCAGAGACCACCTGAAACAAGGAGCTGCCTGCAGGGCTCAGAGAGGTCACCCTTCTCTCAGGCCAGGACTTTGGCTGTAACAGACAGCTCAGCAGTTTCCT
>gene=chr20_2110309-2111309; species=hg19
aatgagtcttggacgtgCGGACATGAGACCGTACTCTCTCTCCTGCGTGGGTGTTTGTGGTAAGTGGCGCCCGTTTATCTGGGTCTTCTGAGAGGACTGTTGGATCTCAGTTTTGCTGCGAACAAAGAGCACCTTCACAGGCACAGAATGGTCCCTTGGACTCGGGGCTGCGTTCATGGCTGAGTCTTGCTGCGTTTTGTTCTTTTCTTGGTAATCAGCTTCTCATTAGGTTATGATGTGTTGCTCTTCTGTCCTTATTTGCATCTGCTCTCTGCTATAATTGTGTTTCAAGAACATGGCGTTTTGTTGTTTTTGTACTGTTTTGCTTTTTAGAGCTGAAAACCTGTGCGGGGTCTTGTCACATGGGCAGCCTGGTGATCCTGTCACGGGGCAGCTCTCCAGTGTGGGCATCTCGCTCTCTCTTTATTTATTTATTTTTACTAGTTATATAACATCAGAGTCATGATTGCTGGCTGTAAAATTGATTTTGAGAACTACTT
>gene=chr20_2110309-2111309; species=bosTau
-----------------------------------------------------------------------------------------------------------------------GAAAATGAAACACCTTCTTGGGCTCAAGGTGACCTC--AGACCCAGGGCCGCCTTCGTGACTGCGTCTTGCTGTATTGTGTTCTTCTCTTTGTAATCAGCTTCTGATTAGTTACTGATGGGTCGCTCTTCTGTCTTTATTTGCATTTTCACTCTGCTGTAATTATGTCTCAAGAACATAGCGTTTTGTTTTT---GCATTTTTTTGCTTTTCAGAGCTGAAAACTTGTGCAGTGTCCTGTCACATGGGTAGGCTGGTTGTTCTGACAAAGAGCATCTTTGTAGCTCTGGCA--TCACTTT-T-TTTCTT------TTTTTAATAGTTAT---ACATCGGAATCATGATTGTTGGCTACGAAATTGATTTTGAGAGCCAC-C
>gene=chr20_2110309-2111309; species=calJac
AATGTGTCTTGGGTGAATGGACATAAGACTGTATTCTCTCTTCTGCATGGGTGTTTGTGGTAAGTGACGCCCGTTTATCTGGATCTTCTCAGAGGACTGTTGGATCT--GTTTTGGTGCGAACAAAGAGCACCTTCACAGGCACAGAATGGCCTCTTGGAC------------TCATGGCTGAGTCTTGCTGCATTTTGTTCTTTTCTTGGTAATCAGCTTCTCATTAGGTGATGATGTGTTGCTCTTCTGTCCTTATTTGCATCTGCACTC-GCCGTAATTGTGTCTCAAGAACATGGAGTTTCGTTGTTTTTGTACTGTTTTGCTTTTTAGAGCTGAAAACCTGTGCGGGGTCCTGTCACATGGGCAGCCTGGTGATCCTGTCACGGGGCAGCTCTCCAGTGTGGGCATCTCA--CTCTCTTTATTTATTTATTTTTACTAGTTATATAACATCAGAGTCATGATTGCTGGCTGTAAAATTGATTTTGAGAACCACTT
>gene=chr20_2110309-2111309; species=canFam
GGTGGGTCTTGGACATAGGGCCACAAACCCATCCTCTCC--TCTGGATGGGTA------------AGGG----ATTATCTGCATCTTCTTGGGGAGCTGCTGGATCCCAAATTTGGGGCAAGCATAGGACACCTTCCTGAGCCCCAGGTGCCCTC--AGACCCAGGGCTG-ATTCATGACTGTATCTTGCTGTGTTTTGTTGTTTCCATTGTAATCAGCTTCTCATTAGGTACTGATGTGTCGCTCTTCTCTCTTTATTCGCATATGCACTCTGCTATAATTGTGTCCCAAGAACATAGCGTTGTGTTTTTTT-GTGTTTTTTTGCTTTTCCAAGCCGAAAACCTGTGCAGTGTCCTGTCACGTGGGCAGGCTGGTGGTTCTGCCAAAGAGCAGCTTTGAAGCGCCTGCATCTCATTCTGTGTTGGTT------TTTTTGATGGTTATGTAACATCAGGATCATGATCGCTGGCTATAAAATAGACTTTGAGGGCCACTT
>gene=chr20_2110309-2111309; species=equCab
GATGTATCTTGGATGTATGGACATAAATGCATCCTCTCTCATCTATATGGGTGTTCG--ATAAGTTGTG----AGTGATTGGGTCTT-TTGGAGGGTTGCTGAATCCCGAATTTGGGGCGAACATAGGGCATCTTCAAGGGCATGGAGTGACCTC--AGTCCTTGGGTTGCCTTTATGGCTGAGTCTTGCTGTGTTTTGTTCTTCCCTTTGTAATCAGCTTCTCATTAGGTACTGATGAGTCGCTCTTCTGTCTTTATTTGCATATGCACTCTGCTATAATTATGTCAC---AACATAGCATTTTGTTGTTTT-GTATTTTTTTGCTTTTTAGAGCTGAAAACCTGTGCAGTGTCCTGTCACATGGGCAGCCCGGTGGTTCTGCCAAAGAGCATCTTTCTAGC-CTAGCATTTCACTC----TTTGTT------TTTTTAATAGTTATATAACAGCAGGACCATGATTGCTGGCTGTAAAATTGATGTTGAGAGCCACGT
>gene=chr20_2110309-2111309; species=gorGor
gatgagtcttggacgtgCGGACATGAGACTGTACTCTCTCTCCCGCGTGGGTGTTTGTGGTAAGTGGCGCCCGTTTATCTGGGTCTTCTCAGAGGACTGTTGGATCTCAGTTTTGCTGCGAACAAAGAGCACCTTCACAGGCACAGAATGGTCCCTTGGACTCGGGGCTGCGTTCATGGCTGAGTCTTGCTGCGTTTTGTTCTTTTCTTGGTAATCAGCTTCTCATTAGGTTATGATGTGTTGCTCTTCTGTCCTTATTTGCATCTGCACTCTGCTATAATTGTGTTTCAAGAACATGGCGTTTTGTTGTTTTTGTACTGTTTTGCTTTTTAGAGCTGAAAACCTGTGCGGGGTCTTGTCACATGGGCAGCCTGGTGATCCTGTCACGGGGCAGCTTTCCAGTGTGGGCATCTCGCTCTCTCTTTATTTATTTATTTTTACTAGTTATATAACATCAGAGTCATGATTGCTGGCTGTAAAATTGATTTTGAGAACTACTT
>gene=chr20_2110309-2111309; species=panTro
aatgagtcttggacgtgCGGACATGAGACTGTACTCTCTCTCCTGCGTGGGTGTTTGTGGTAAGTGGCGCCCGTCTATCTGGGTCTTCTGAGAGGACTGTTGGATCTCAGTTTTGCTGCGAACAAAGAGCACCTTCACAGGCACAGAATGGTCCCTTGGACTCGGGGCTGCATTCATGGCTGAGTCTTGCTGCGTTTTGTTCTTTTCTTGGTAATCAGCTTCTCATTAGGTTATGATGTGTTGCTCTTCTGTCCTTATTTGCATCTGCACTCTGCTATAATTGTGTCTCAAGAACATGGCGTTTTGTTGTTTTTGTACTGTTTTGCTTTTTAGAGCTGAAAACCCGTGCGGGGTCTTGTCACATGGGCAGCCTGGTGATCCTGTCACGGGGCAGCTCTCCAGTGTGGGCATCTCGCTCTCTCTTTATTTATTTATTTTTACTAGTTATATAACATCAGAGTCATGATTGCTGGCTGTAAAATTGATTTTGAGAACTACTT
>gene=chr20_2110309-2111309; species=papHam
aatgtgtcttggtcatgtGGACAT--GACTGTACTCTCT--GCTGCATGGGTGTTTGTGGTAAGTGGCGCCCGTTTATCTGGGTCTTCTC--AGGACTGTTGGATCTCAGTTTTGCTGCGAACAAAGAGCACCTTCACAGGCACAGAATGGCCCCTTGGACTCAGGGCTGCATTCATGACTGAGGCTTGCTACTTTTTGTTCTTTTCTTGGTAATCAGCTTCTCATTAGGTGATGATGTGTTGCTCTTCTGTCCTTATTTGCATCTGCACTCTGCTATAATTGTGTCTCAAGAACATGGCATTTTGTTGTTTTTGTACTGTTCTGCTTTTTAGAGCTGAAAACCTATGCGGGGTCCTGTCACATGGGCAGCCTGGTGATCCTGTCACAGGGCAGCTCTCCAGTGTGGGCATCTCACTCTCTCTTTATTTATTTATTTTTACTAGTTATATAACATCAGAGTCATGATTGCTGGCTGTAAAATTGATTTTGAGAACCACTT
>gene=chr20_2110309-2111309; species=ponAbe
aatgtgtcttggacgtgCGGACATGAGACTGTACACTCTCTCCTGCGTGGGTGTTTGTGGTAAGTGGCGCCCGTTTATCTGGGTCTTCTCAGAGGACTGTTGGATCTCAGTTTTGCTGCGAACAAAGAGCACCTTCACAGGCACTGAATGGTCCCTTGGACTCGGGGCTGCGTTCATGGCTGAGTCTCGCTGTGTTTTGTTCTTCTCTTGGTAATCAGCTTCTCATTAGGTTATGATGTGTTGCTCTTCTGTCCTTATTTGCATCTGCACTCTGCTATAATTGTGTCTCAAGAACATGGCGTTTTGTTGTTTTTGTACTGTTTTGCTTTTTAGAGCTGAAAACCTGTGCGGGGTCTTGTCACATGGGCAGCCTGGTGATCCTGTCACGGGGCAGCTCTCCAGTGTGGGCATCTCGCTCTCTCTTTATTTATTTATTTTTACTAGTTATATAACATCAGAGTCATGATTGCTGGCTGTAAAATTGATTTTGAGAACTACTT
>gene=chr20_2110309-2111309; species=rheMac
aatgtgtcttggtcatgCGGACAT--GACTGTACTCTCT--GCTGCGTGGGTGTTGGTGGTAAGTGGCGCCCGTTTATCTGGGTCTTCCC--AGGACTGTTGGATCTCAGTTTTGCTGCGAACAAAGAGCACCTTCACAGGCACAGAATGGCCCCTTGGACTCAGGGCTGCATTCATGACTGAGGCTTGCTACTTTTTGTTCTTTTCTTGGTAATCAGCTTCTCATTAGGTGATGATGTGTTGCTCTTCTGTCCTTATTTGCATCTGCACTCTGCTATAATTGTGTCTCAAGAACATGGCATTTTGTTGTTTTTGTACTGTTTTGCTTTTTAGAGCTGAAAACCTATGCGGGGTCCTGTCACATGGGCAGCCTGGTGATCCTGTCACAGGGCAGCTCTCCAGTGTGGGCATCTCACTCTCTCTTTATTTATTTATTTTTACTAGTTATATAACATCAGAGTCATGATTGCTGGCTGTAAAATTGATTTTGAGAACCACTT
>gene=chr20_2178109-2179109; species=hg19
gcacaGGAGGCAGACATTTTTTACAACAAGCTGCTGCATTTTCATAAAAATATTTTATTATGCCAAAGAAAATGTATGAATTCTGAAATGCCAGGTAGCATGATGGCTCTGTGAGCAATGTGGCACTAGTGACATCTGTTGTCAAATTTCAGAGATTCACAACCTCCTCCAGGTCATTACAAATCCAGCCCTTATTCCTGCGGACTACAGTCTAGATTGAGAAAATAAAATATGAACACGATGTCTGGAAAATGACTTTGTATTTAGGCACTTAGGTTAGAATGCAGGTTCAATTCTCTGGCTCCAAATGTTAGTGTTTCTATCAGTTATAACAAATAAATATGCAGAGGCAAAGCTGATCGACCGTTTCATTCCTTTTAAGAAACGGCGAGATGAACAGCTTCCCTAAGTCAGTGTGTCACAGCATTTAATTTCATGATGTTGTCTAGAAACTCTGTGTACTGTTTTCCAGGCCCAAACATATCACTCATTTACAAGAA
>gene=chr20_2178109-2179109; species=bosTau
GCACAAGGAGCAGAGATTTTTGTACATAAGCCCCTGCATTCTCACAAAAAGATTTTATTATGCCAAATAAAATATATGAGGGCTGAAATGCTAGGTATCGCAATGGCTCCGTGAGCAACACGACACGGGTGACATCTGTTGTCAAATTCCAGAGATTCACTACTTCCTCTAGGTCATTACAAATCCAGCCCTTGTT-------CCTGCGGTCTAAATTGAGAAAATAAAATATGAACACAGTGTCTGGAAAATGACTTTGAATTTCAGCACTTAGATTAGAAGGCAGGTTCAATTCTCTGGCTTTAAATGTTGGTGTTTCTCTTGGTTATAACAAATAAATATGCGGAGACGAAACTGATCAACCGTTTCATTGCTTTTAAGAAACGATGAGATGAACGGCTGCCCTAAATCAGTGTGTCACCGCATTTAATTTGATGATGTTGTTTAGAAATTCTATGTACTGTTTTCTGGGCCAAAACATAGCAACCATTCATGAGAA
>gene=chr20_2178109-2179109; species=calJac
gcacaGGAGGCAGACATTTTTTACAATAAGCTGCTGTATTTTTGTAAAAATGTTTTATTATGCCAAAGAAAATATATGAATTCTAAAATGCCAGGTAGCATGATGGCTCTGTGAGCAATGTGACGCTAGTGACATCTGTTGTCAAATTTCAGAGATTCACAGCCTCCTCCAGGTCATTACAAATCCAGCCCTTATTCCTGTGGGCTACAGTCTAAATTGAGAAAATAAAATATGAACACGATGTCTGGAAAATTACTTTGTATTTAGGCACTTAGATTAGAATATAGGTTCAATTCTCTGGCTCCAAATGTTAGTGTTTCTCTCAGTTACAGCAAATAAATATGCAGGGGCAAAGCTGATCAACCGTTTCATTCCTTTTAAGAAATGGCGAGATGAACAGCTTCCCTAAGTCAATGTGTCACAGCATTTAATTTGATGATGTTGTCTAGAAACTCTGTGTACTGTTTTCCAGGCCCAAACATATCACTCATTTATAAGAA
>gene=chr20_2178109-2179109; species=canFam
GCACAGGGAGCGGGCATTTTTGACAATAAGCCTTCACACTCTCCCAAATA-ACGTTAGTAAATCCCAGAAAATGTATGAGTGCCAAAATGCAAGGTAGCAGGGCGGTTCTGTGAGCAACACAGTGCTGGTGACATCTGTTGTCAAATTTCAGAGATTCACTGCTTCCTCCAGGTGATTACAAAGCCAGCTCTTGTTCCTGCAGTCTGAGGTCTGAATTGAGAAAATAAAATGTGAACATAATGCCTGGAAAATTACTTTATATTTCGGCACTTCGATTCTAAGGCAGGTTCAGTTCTCCAGCTTTCAATGGTGGTGTTTCTATCAGTTATAACAAATAAACATGCACAGGCAAAACTGATCAACCATTTCATTGCTTTTAAGAAATGATGAGATGAACGGCTTCCCTAAGTCAATGCGCCACTGCATTTAATTTGATGGTGTTGTTTAGAAACCCTATGTACTGTTTTCCAGGCCAAAACATATCAAGTGTTTATGAGTA
>gene=chr20_2178109-2179109; species=equCab
GCACAATGACCAGAAATTTTTGACAATGAGCCACTGTATTCTCGCAAAAA-ATTTTACTACGCCAAAGAAAATGTATGAGCACTGAGATGCCAGGTAGCA-GATGGCTCTGTGAGCAACACAGTGCTGGTGACATCTGTTGTCAGATTTCAGAGATTCACTGCTTCCTCCAGGTCCTTACAAATCCAGCCCTTGTTCCTGCGGTCTGCGGTCTAAATTGAGAAAATAAAATATGAACACAATGTCTGGAAAATGACTTTGCATTTCAGCACTTATGTTAGAAGACGGGTTCAATTCTCCAGCTTTAAGTGTTGGTGTTTCTGTCAGTTATAACGAATAAACGCACGGAGGTGAAACTGATCAACCGTTTCATTGCTTTTCAGAAACGGAGAGATG-ACGGCTTCCCTAAGTCGGCGCGTCACTGCGTTTAATTTGATGATGTTGTTTAGAAACTCTATGTACTGTTTTCCGGGCCAAAACGTATCAACCATTGATGAGGA
>gene=chr20_2178109-2179109; species=gorGor
gcacaGGAGGCAGAAATTTTTTACAATAAGCTGCTGCATTTTCATAAAAATGTTTTATTATGCCAAAGAAAATGTATGAATTCTGAAATGCCAGGTAGCATGATGGCTCTGTGAGCAATGTGGCACTAGTGACATCTGTTGTCAAATTTCAGAGATTCACAATCTCCTCCAGGTCATTACAAATCCAGCCCTTATTCCTGTGGACTACAGTCTAAATTGAGAAAATAAAATATGAACACGATGTCTGGAAAATGACTTTATATTTAGGCACTTAGATTAGAATGCAGGTTCAATTCTCTGGCTCCAAATGTTAGTGTTTCTATCAGTTATAACAAATAAATATGCAGAGGCAAAGCTGATCGACCGTTTCATTCCTTTTAAGAAATGGCGAGATGAACAGCTTCCCTAAGTCAGTGTGTCACAGCATTTAATTTCATGATGTTGTCTAGAAACTCTGTGTACTGTTTTCCAGGCCCAAACATATCACTCATTTACAAGAA
>gene=chr20_2178109-2179109; species=panTro
gcacaGGAGGCAGACATTTTTTACAATAAGCTGCTGCATTTTCATAAAAATGTTTTATTATGCCAAAGAAAATGTATGAATTCTGAAATGCCAGGTAGCATGATGGCTCTGTGAGCAATGTGGCACTAGTGACATCTGTTGTCAAATTCCAGAGATTCACAACCTCCTCCAGGTCATTACAAATCCAGCCCTTATTCCTGCGGACTACAGTCTAAATTGAGAAAATAAAATATGAACACGATGTCTGGAAAATGACTTTGTATTTAGGCACTTAGGTTAGAATGCAGGTTCAATTCTCTGGCTCCAAATGTTAGTGTTTCTATCAGTTATAACAAATAAATATGCAGAGGCAAAGCTGATCGACCGTTTCATTCCTTTTAAGAAACGGCGAGATGAACAGCTTCCCTAAGTCAGTGTGTCACAGCATTTAATTTCATGATGTTGTCTAGAAACTCTGTGTACTGTTTTCCAGGCCCAAACATATCACTCATTTACAAGAA
>gene=chr20_2178109-2179109; species=papHam
gcacaGGAGGCAGACATTTTTTACAATAAGCTGCTGCATTTTCTTAAAAATGTTTTATTATGCCAAAGAAAATGTATGAATTCTGAAATGTCAGGTAGCGTGAT-GCTCTGTGAGCAATGTGGCGCTAGTGACATCTGTTGTCAAATTTCAGAGATTCACAACCTCCTCCAGGTCATTACAAACCCAGCCCTTATTCCTGCGGGCTACAGTCTAAATTGAGAAAATAAAATACGAACACGATGTCTGGAAAACGACTTTGTATTTAGGCACTTAGATTAGAATACAGGTTCAATTCTCTGGCTCCAAATGTTAGTGTTTCTATCAGTTATAACAAATAAATACGCAGAGGCAAAGCTGATCAACCGTTTCATTCGTTTTAAGAAAAGGCGAGATGAACAGCTTCCCTAAGTCAGTGTGTCACAGCATTTAATTTCATGATATTGTCTAGAAATTCTGTGTACTGTTTTCCAGGCCCAGACATATCACTCATTTACAAGAA
>gene=chr20_2178109-2179109; species=ponAbe
gcacaGGAGGCAGACATTTTTTACAATAAGCTGCTGCATTTTCGTAAAAATGTTTTATTATGCCAAAGAAAATGTATGAATTCTGAAATGCCAGGTAGCATGATGGCTCTGTGAGCAATGTGGCGCTAGTGACATCTGTTGTCAAATTTCAGAGATTCACAACTTCCTCCAGGTCATTACAAATCCAGCCCTTATTCCTGTGGACTACAGTCTAAATTGAGAAAATAAAATATGAACACGATGTCTGGAAAATGACTTTCTATTTAGGCACTTAGATTAGAATACAGGTTCAATTCTCTGGCTCCAAATGTTAGTGTTTCTATCAGTTATAACAAATAAATATGCAGAGGCAAAGCTGATCGACCGTTTCATTCCTTTTAAGAAACGGCGAGATGAACAGCTTCCCTAAGTCAGTGTGTCACAGCATTTAATTTCATGATGTTGTCTAGAAACTCTGTGTACTGTTTTCCAGGCCCAAACATATCACTCATTTACAAGAA
>gene=chr20_2178109-2179109; species=rheMac
gcacaGGAGGCAGACATTTTTTACAATAAGCTGCTGCATTTTCTTAAAAATGTTTTATTATGCCAAAGAAAATGTATGAATTCTGAAATGTCAGGTAGCGTGAT-GCTCTGTGAGCAATGTGGTGCTAGTGACATCTGTTGTCAAATTTCAGAGATTCACAACCTCCTCCAGGTCATTACAAACCCAGCCCTTATTCCTGCGGGCTACAGTCTAAATTGAGAAAATAAAATATGAACACGATGTCTGGAAAACGACTTTGTATTTAGGCACTTAGATTAGAATACAGGTTCAATTCTCTGGCTCCAAATGTTAGTGTTTCTATCAGTTATAACAAATAAATACGCAGAGGCAAAGCTGATCAACCGTTTCATTTGTTTTAAGAAAAGGCGAGATGAACAGCTTCCCTAAGTCAGTGTGTCACAGCATTTAATTTCATGATATTGTCTAGAAATTCTGTGTACTGTTTTCCAGGCCCAGACATATCACTCATTTACAAGAA
>gene=chr20_2314109-2315109; species=hg19
cctccctttctgaacctcggaggtcactgacggtgagggttggaccagctgatgcaagggcctgtccTCTCCACATTTGGGGCAGGGATGGCAAATTCCTTCAGTGCTAAAAGCAGAGGCAGCTTCCTCCTCACAGTCTTACCTACAAGAGTATGTAATACTGTGGGTGCTGGGGCATCCCCAGGCCACCCAGCATGACAGCCTGAGGGAAGGGAGCACCTAAGCCCATCAGGGTAGGGAAAGGGCCCCGCGGCCCACAGGGTCAGAAGAGAGGACTTAAAGCGTGGGGAAGGAGCCGGATGCATGGAGAGAAGCCAGGGGAGGCATTTCCATCTGGGGGAACCATGTGAGTCAAAATATGGGGGCGAAAAGGTGCCTGTTTTGTCTGCAGAACAAGAAGTGTGGAAGGTTCTTTTAAGGGACAGGTGATGCAGGGCCAGGTTGAGGGGTCTGAACTTTATCTAAGGCAATGAGGAGCCACGGAAGATTTTTGAAGTCAC
>gene=chr20_2314109-2315109; species=bosTau
cctcctttcctgagcctcagGGTTCACTGTTCAAGGGAGCTGGACCAGCTGATGCCAGGGCCTGTCATCTCCATATTTGGGGCAGGCTGGGTAAATCCCTCCAGTGCTAAAAACAGAGACAGCTCCCTCCTTACAGCCTCACCTCAAGGCGTGTGTGA-CCTGTAGGTGCC-GGGCACCCCCAG-CCACCTAGCATGACTGCATGAGGGAGGGGGAC------CACC--CAGAGGCAGGCGAGCCCCCCCTTGCTTGGTGAGTCAG-AGAGGGGCCTTGAAGCTT-------------GAGAAACGGAGAAATGCTGGGGAAGGCCTCTCCATCTGAGGGGACCTTGTGACTCAGAGCATGGAGGTGGTAAGGCACCTGTGTTGTTAAAAGGAAGAGAACTGTGGGACATTCTTTTGAGGAA--AGTGACACAGggccatactgaggggtctgaactttacctggggcagcgagggaccacaggagatttttcaggtgac
>gene=chr20_2314109-2315109; species=calJac
cctccctttctgaacctcagtggtcactgatggtgaggctgggaccagctgatGCAAGGGCCTGCCCTCTCCACATGTGGGGCAGTGATGGCAAATTCCTCCAGTGCTAAAAGCAGAGGCAGCTTCCTCTGCAGAGTCTTACCTAAAAGAGTATGTGACACTGTGGGTTCTGGGGCAACCCCAAGCCACCCAGCATGACAGCCTGAGGGAGGAGAGCACCTAAGCCCATCAGAGGAGG----GGGCCCTGTGGCTCACAGGGTCAGAAGAGAGGACTTAAAGCATGGGGAAGGAGCCAGATGCATGGAGAAAAGCCATCAGAGGAATTTTT-TCTGGGGGAATGCTGTGAGTCAAAATATGGGGACT-AAAGGTGCCTGTTTTGTCTGCAGAACAAGAACTGAGGAAGATTCTTTTAAGGGACAGGTGACGCAGGGCCAGGCTGAGGGGTCCGAACTGTATCTAAGGCAACAAGGAGCCACAGAAGATTTTTGAAGTGAT
>gene=chr20_2314109-2315109; species=canFam
---CCCATTCTG------CACATTCA-----------------------------------------TCTGCCCATTCAGGGCAGGCCAGGCAAATTCCTCCAGTGCAAACAGCAGAGGCACCTTCCTCCTCA-------------AAGAGCATATGACCCTGTGGGTATCAGGGCA--CCCAGGCCACCCAGCATGACCAC-TGAGAGAGAGGAGTGACCTGGACCA-CAGAGGAGGGAGAGGGCCCC---------------------TGAGTCTT-------G--GGAGGAGCCAGGTAAAGAGACAGAAGCT-GGGAAGGAATTGCCACCTGAGGGAACCATGTGTGTCCAAGCACGGAGGTGACAATGTGCCCATGTTGTCCAAGGAATGAGAAACACCAAGGGCACTTTCGAGGGATCAGTGATGCAGGGCCAGACTGAGCGGTCTGAACTTTATCCGAGGCAGCAGGGAGCCATGAAAAAATTTTGAAGTGAC
>gene=chr20_2314109-2315109; species=equCab
cttccctttctgagcctcCACATTCACTGTCCGAGTGGGTCAGACCAACTGACGTAAGGGCCGGTCGTCTCCACATTTGCGGCA-GCCTGGCAAACTCCTCCAGCACTGAAAGCAGAGGCAGCATCCCCCTCACAGTCTTACCGCGAAGAATACATGACCC--TGGGTGCT-GGGCACCCGCAAGCCGCCAGGCACGGGCGCATGAGGGagaggcgtgccctggacca-cagaggagagagagggccctgtggcctg-ggcatccc-agatgggccttgaagcttg--ggaggagccagagaggtggagagaagctggggaaggcatttccctctgagggaagcgtgtgcgtggaagcgtggaggtgacaacatgcctattttgtcagaggaCTGAGAGGTGCAGA-GGTTTTTATAAGGAGTCAGTGACGCAGGGCCAGGTTGAAGGGTCTGGACTTTAC-------AGCGAGGAGTCACGGGAGATCTTTGAAGTGAC
>gene=chr20_2314109-2315109; species=gorGor
CCTCCCTTTCTGAACCTCGGAGGTCACTGACGGTGAGGGTTGGACCAGCTGATGCAAGGGCCTGTCCTCTCCACATTTGGGGCAGGGATGGCAAATTCCTTCAGTGCTAAAAGCAGAGGCAGCTTCCTCCTCACAGTCTTACCTACAAGAGTATGTAATACTGTGGGTGCTGGGGCACCCCCAGGCCACCCAGCATGACAGCCTGAGGGAAGGGAGCACCTAAGCCCATCAGGGTAGGGAAAGGGCCCCGCGGCTCACAGGGTCAGAAGAGAGCACTTAAAGCATGGGGAAGGAGCCGGATGCATGGAGAGAAGCCAGGGGAGGCATTTGCATCTGGGGGAACCATGTGAGTCAAAATATGGGGGCGAAAAGGTGCCTGTTTT-TCTGCAGAACAAGAAGTGTGGAAGGTTCTTTTAAGGGACAGGTGATGCAGGGCCAGGTTGAGGGGTCTGAACTTTATCTAAGGCAATGAGGAGCCACAGAAGATTTTTGAAGTG-C
>gene=chr20_2314109-2315109; species=panTro
cctccctttctgaaccttggaggtcactgacggtgagggttggaccagctgatgcaagggcctgtccTCTCCACATGTGGGGCAGGGATGGCAAATTCCTTCAGTGCTAAAAGCAGAGGCAGCTTCCTCCTCACAGTCTTACCTACAAGAGTATGTAATACTGTGGGTGCTGGGGCACCCCCAGGCCACCCAGCATGATAGCCTGAGGGAAGGGAGCACCTAAGCCCATCAGGGTAGGGAAAGGGCCCCGCGACCCACAGGGTCAGAAGAGAGGACTTAAAGCGTGGGGAAGGAGCCGGATGCATGGAGAGAAGCCAGGGGAGGCATTTCCATCTGGGGGAACCATGTGAGTCAAAATATGGGGGCGAAAAGGTGCCTGTTTTGTCTGCAGAACAAGAAGTGTGGAAGGTTCTTTTAAgggacaggtgatgcagggccaggttgaggggtctgaactttatctaaggcaatgaggagccacggaagatttttgaagtgac
>gene=chr20_2314109-2315109; species=papHam
cctccttttctgaacctcggcagtcactgatggtgagggttggaccagctgatGCAAGGG-CTGTCCTCTCCACATTTGGGGCAGGGATGGCAAATTCCTCCAGTGCTAAAAGCAGAGGCAACTTCCTCCTTACAGTCTTACCTACAAGAGTGTGTAACACTGTGGGTGCTGGGGCACCCCCAGGCCACCCAGCATGAAAGCCTGAGGGAAGGGAGCACCTAAGCCCGTCAGAGTAGGAAGAGGGCCTCACAGCCCACAGGGTCAGAAGACAGGACTTAAAGCATGGGGAAGGAGCCAGATGCATGGAGAGAAGCCAGGGGAGGCATTTCTATCTGGGGGAATCATGTGAGTCAAAATATGGGGGCAAAAAGGTGCCTGTTTTGTCTGCAGAACAAGAAGTGTGGAAGGTTCTTTTAAGGGACAGGTGATTCAGGGCCAGGTTGAGGGGTCTGAACTTTATCTAAGGCAACGAGGAGTCACGGAGAAATTTTGAAGTGAT
>gene=chr20_2314109-2315109; species=ponAbe
cctccctttctgaacctcggtggttactgacagtgagggttggaccagctgatgcaagggcctgtccTCTCCACATTTGAGGTAGGGATGGCAAATTCCTCCAGTGCTAAAAGCAGAGGCAGCTTCCTCCTCACAGTCTTACCTACAAGAGTATGTAATACTGTGGGTGCTGGGGCACCTCCAGGCCACCCAGCATGACAGCCTGAGGGAAGGGAGCACCTAAGCCCATCAGGGTAGGGAAAAGGCCCCGCGGCCCACGGGGTCAGAAGAGAGGATTCAAAGCGTGGGGAAGGAGCCGTATGCATGGAGAGAAGCCAGGGGAGGCATTTCCATCTGAGAGAACCATGTGAGTCAAAATATGGGGGCGAAAAGGTGCCTGTTTTGTCTGCAGAACAAGAAGTGTGGAAGGTTCTTTTAAGGGACAGGTGATGCAGGGCCAGGTTGAGGGGTCTGAACTTTATCTAAGGCAGTGAGGAGCCACGGAAGATTTTTGAAGTGAC
>gene=chr20_2314109-2315109; species=rheMac
cctccttttctgaaccttggcagtcactgatggtgagggttggaccagctgatgcaagggcctgtccTCTCCACATTTGGGCCAGGGATGGCAAATTCCTCCAGTGCTAAAAGCAGAGGCAACTTCCTCCTCACAGTCTTACCTACAAGAGTGTGTAACACTGTGGGTGCTGGGGCACCTCCAGGCCACCCAGCATAAAAGCCTGAGGGAAGGGAGCACCTAAGCCTGTCAGGGTAAGAAGAGGGCCCCACAGCCCACAGGGTCAGAAGAGAGAACTTAAAGCATGGGGAAGGAGCCAGATGCATGGAGAGAAGCCAGAGGAGGCATTTCCATCTGGGGGAATCATGTGAGTCAAAATATGGGGGCAAAAAGGTGCCTGTTTTGTCTGCGGAACAGGAAGTGTGGAAGGTTCTTTTAAGGGACAGGTGATTCAGGGCCAGGTTGAGGGGTCGGAACTTTATCTAAGGCAATGAGGAGCCACGGAGAAATTTTGAAGTGAT
>gene=chr20_2509077-2510077; species=hg19
GTTCATATTACACAACCCAAAGCTTTCAGGGACACACCGCTACCGTCCAGAATCCTATGGCCTCTCTCCCACCCTGTGCCACAAACTACCCCAGCACTGAGCTCATTGGTGTGGGTTCGTCGGTGGAGGGCAGCATCCTTGAGATAGCGCCAGCTCACGTTATCCAGCTAGGGTGTTAGCTGGCGTAACTGGATCCTCTCCATTGTGCCGGTTTACAACATTCTGTGAGCAACACTGGATGTTTTGTAAGCAGATACCCACAGCTAATTATATATATATATGTATATACTTCTAATTGGAGAGATAAATTAACAAGATGGCCCAAGAAGCTTCCCCAAATAAGGGCTTTGGGGACAAAAGCACCCCTGGATTTGAACGCCCTGTGACTTTTGGTGGAGACTGCACATGTTATTTTTGTTGTTGTCGTATTGGGTCCTGGGGTTTCATTTTCTCTGAGCAAGCCACATCCATGAAAGAGAATTAGCACAGAGTTCACCCTC
>gene=chr20_2509077-2510077; species=bosTau
GCTCATAATACAGACCGCAAAATTTGCAAGGACACGTGGCTGCCATCCAGATCTCCATGGCCCCGTGGCTGCCCTGCCCCGCAAACTTCCCT-GTAGGAAGCTCTTTGGTGCAGCCT-GTAGGTGGAGGGTAAGAGCCCGGCCATCACACCAGCTCACCTTATCCAGAGAAGGCATTCCCTCCTGTCACTGGAGCTTCTCTATTGTGCTGGTTTACAACATTCTGTGAGCAATACTGGATGTT-TGTAAGAAGATACCCATAGCTAAT--TATAGAGAGAGA----TTTTTTTAATTGGGGAGTTAAATTAACAAGGTGATCCAAGAAG-TTCCCAAAATAAGGGGTTTTGAGACAAAATCACCACCAGATTTGGATGCCCAGGGACTTCTGGTTGAAATTGCACATGTCATTTT-GTTGTTGTTATGTTGGGTTTTAGG-----GTTTTCTCAGATCAAGCCACACTCATGAAAGAGGATTACTATAGAGCTTACCACC
>gene=chr20_2509077-2510077; species=calJac
GTTCATGTTACACAGTCCAAAGCTTTCAGGGACACACTGCTACCATCCAGATCCCTATGGCCTATCTCCCACCCTGTGCCACA----TCCTCAGCACTGCGCTCATTGGTGTGGGTGCGTAGGTGGAGGGCAGCATCCTTGAGATAGCACCAGCTCACGTTATCCAGCTAGGGTGTTAGCTGGCGTAACTGGATCCTCTCCATTGTGCCGGTTTACAACGTTCTATGAGCAACACTGGATGTTTTGTAAGCAGATACCCACAGCTAAT--TATAAATATATGTATATACTTCTAATTGGAGAGACAAATTAACAAGATGGCCCAAGAAGCTTCCCCAAACAGGAGGTCTGGGGACAAAAGCACCCCTGGATTTGAACGCCCTGCAACTTTTGGTGGAGATTGCATGTGTCATTTTTGTTGTTGTTATATTGGGCCTTGGGGTTTTATTTTCTCTGAGCAAACCATATCCATGAAAGAGAATTAGAACAGAACTCACCCCC
>gene=chr20_2509077-2510077; species=canFam
GTTTATAATACACACCCCAAATCTTGTGGGGGGACATAGCCCCTGGCCAGATCTCGATGGCTTCTCTGCTCCCTGGTGCCACGAGCAACCCCAGCAGTGGG-TCTTTGCTTTGGGTTAGCAGGTGGAGGGCTG-TGCCCGGCTGCAGTG-------------TCCAGCTAGGGCATTACCACCCACCACTGGAACCTTTGCATTGTGCTGGTTTACAGCGTTCCATGAGCAACACTGGATATTTtatatatatatatatatatatata--tatatatatatatatatatatatatatataATTAGAAATCAACAAGATGACACAAGAAGCTTCCCCAAACAAAGGTTTTTGAGACAAAAGCACCACTGGATTTAGATGCCCTGCAACTTTTAGTTGAAAT--CATACATTATTTTTATTGTTGTCATCCTGGATTTTAGGGTTTTA-TTTCTCCGATCAAGCCACACCCATGAAAGAGAACTACTATAGAGCTTACCATC
>gene=chr20_2509077-2510077; species=equCab
GTTCATAATACACGCCTCAAATCTTGCAGGGT--CAGGTCTGCCGTCCAAATCTCCATGGCCCCTCTGATGCCTTGCGCCACAAGCTACCCCAGCAGGGAGCTCTTCAGTGCGGGTTGGTAGGTGGAGGGCAGCCGCCTGGCCTCGGTGCCAGCTCACGTTATCCAGCTAGGGTGTTACCTCCCGTCACTGGATCCTCTCCATTGTGCTGCTTTACAACGTTCTGTGACTGACATTGGATGTTTTGTAAGCAGATACCCATAGCTAAT--TATATACATATG------TTTTTAATTGGAGAGATAAATTAACAAGATGATCCAAGAAGCTTCGCCAAACAAGGAGTTTTGAGACAAAAGCACCACTACATTTGGATGCCCTGTGACTTTTGGTTGAAATTGCATGTGTTATCTTTGTTGTTGTAGTATTGGATATTATGGTTTTATTTTCTCTGATCAAGCCACATCCATGAAATAGAATTATTACAGAGCTTATCATC
>gene=chr20_2509077-2510077; species=gorGor
GTTCATATTACACAACCCAAAGCTTTCAGGGACACACCGCTACCGTCCAGAATCCTATGGCCTCTCTCCCACCCTGTGCCACAAACTACCCCAGCACTGAGCTCATTGGTGTGGGTTCGTAGGTGGAGGGCAGCATCCTTGAGATAGCGCCAGCTCACGTTATCCAGCTAGGGTGTTAGCTGGCGTAACTGGATCCTCTCCATTGTGCCGGTTTACAACATTCCGTGAGCAACACTGGATGTTTTGTAAGCAGATACCCACAGCTAAT--TATATATATATGTATATACTTCTAATTGGGGAGATAAATTAACAAGATGGCCCAAGAAGCTTCCCGAAATAAGGGCTTTGGGGACAAAAGCAGCCCTGGATTTGAACACCCTGTGATTGTTGGTGGGGACTGCGCATGTTATTTTTGTTGTTGTCGTATTGGGTCCTGGGGTTTTATTTTCTCTGAGCAAGCCATATCCATGAAAGAGAATTAGTACAGAGTTCACCCTC
>gene=chr20_2509077-2510077; species=panTro
GTTCATATTACACAACCCAAAGCTTTCAGGGACACACCGCTACCGTCCAGAATCCTATGGCCTCTCTCCCACCCTGTGCCACAAACTACCCCAGCACTGAGCTCATTGGTGTGGGTTCGTAGGTGGAGGGCAGCATCCTTGAGATAGCGCCAGCTCACGTTATCCAGCTAGGGTGTTAGCTGGCGTAACTGGATCCTCTCCATTGTGCCGGTTTACAACATTCTGTGAGCAACACTGGATGTTTTGTAAGCAGATACCCACAGCTAAT--TATATATATATGTATATACTTCTAATTGGAGAGATAAATTAACAAGATGGCCCAAGAAGCTTCCCCAAATAAGGGCTTTGGGGAAAAAAGCAGCCCTGGATTTGAACTCCCTGTGACTTTTGGTGGAGACTGCACATGTTATTTTTGTTGTTGTCGTATTGGGTCCTGGGGTTTTATTTTCCCTGAGCAAGCCATATCCATGAAAGAGAATTAGTACAGAGTTCACCCTC
>gene=chr20_2509077-2510077; species=papHam
GTTCATATTACACCACCCAAAGCTTTCAGGGACACGCTGCTACCATCCAGATCCCTATGGCCTCTCTCCCACCCTGTGCCACAAACTACCCCAGCACCAAGCTCATTGGTGTGGGTTCATAAGTGGAGGGCAGCATCCTTGAGATAGCGCCAGCTCACGTTATCCAGCTAGGGTGTTATCTGGCGTAACTGGATCCTCTCCATTGTGCAGGTTTACAACGTTCTGTGAGCAACACTGGATGTTTTGTAAGCAGATACCCACAGCTAAT--TATATATATATGTATATACTTCTAATTGGAGAGATAAATTAACAAGATGGCCCAAGAAGCTTCCCCAAATAAAAGCTTTGGGGACAAAAGCACCCCTGGATTTGAATGCCCTGTGACTTTTGATGGAGATTGCACATGTTATTTTTGTTGTTGTTGTATTGGGTCCTGGGCTTTTATTTTCTCTGAGCAAGCCATAACCATGAAAGATAATTAGTACAGAGCTCACCCTC
>gene=chr20_2509077-2510077; species=ponAbe
GTTCATATTACACAACCCAAAGCTTTCAGGGACACACTGCTACCGTCCAGATCCCTATGGCCTGTCTCCCACCCTGTGCCACAAACTACCCCAGCACCGAGCTCATTGGTGTGGGTTCGTATGTGGAGGGCAGCATCCTTGAGATAGCGCCAGCTCATGTTATCCAGCTAGGGTATTAGCTGGCGTAACTGGATCCTTTCCACTGTGCCGGTTTACAACATTCTGTGAGCAACACTGGATGTTTTGTAAGCAGATACCCACAGCTAAT--TATATATATATGTATATACTTCTAATTGGAGAGATAAATTAACAAGATGGCCCAAGAAGCTTCCCCAAATAAAGGCTTTGGGGACAAAAGCACCCCTGGATTTGAACGCCCTGTGACTTTTGGTGGAGATTGCACATGTGATTTTTGTTGTTGTCGTATTGGGTCCTGGGGTTTTATTTTCTCTGAGCAAGCCATATCCATGAACGAGAATTAGTACAGAGTTCACCCTC
>gene=chr20_2509077-2510077; species=rheMac
GTTCATATTACACCACCCAAAGCTTTCAGGGACACGCTGCTACCATCCAGATCCCTATGGCCTCTCTCCCACCCTGTGCCACAAACTACCCCAGCACCAAGCTCATTGGTGTGGGTTCATAAGTGGAGGGCAGCATCCTTGAGATAGCGCCAGCTCACGTTATCCAGCTAGGGTGTTAGCTGGCGTAACTGGATCCTCTCCATTGTGCAGGTTGACAACGTTCTGTGAGCAACACTGGATGTTTTGTAAGCAGATACCCACAGCTAATTATATATATATATGTATATACTTCTAATTGGAGAGATAAATTAACAAGATGGCCCAAGAAGCTTCCCCAAATAAAAGCTTTGGGGACAAAAGCCCCCCTGGATTTGAATGCCCTGTGACTTTTGATGGAGATTGCACATGTTATTTTTGTTGTTGTTGTATTGGGTCCTGGGCTTTTATTTTCTCTGAGCAAGCCATAACCATGAAAGATAATTAGTACAGAGCTCACCCTC
>gene=chr20_2947295-2948295; species=hg19
TTCTATTGTGTACTGTCTTTCATTTaacagttctgtgacatgaccatggataatcatctccttttaacagatgcttgatttcagactgtatatagaggttaaatgatttgttttagatctcaaggctgacaaatTAGGCCTATTTCTCACTTTTGCGGTCTTTCCACTCTGCTTGTAGGGAACTTAGTTTTCCATAAACTGACTTAGGTCCAAATTGTGCCACAGCTAAGAATCTAGTTATTGTACATTTAACACAGTTCACGTCATAGGAGGCTGAGACTATGTTTCTCTAGTGGCGTTTATTCAAGATGAGTAAAACACAAGAAACCATTATCGCACATGGGAATTTCATAGTCTTAAACCCcacatcccacttatcaccaccatttaccagtcctcctgtaacagttacaattttttattaaatcagtatttgatgtatattattgtaattatgaaatattcattgctgagctataagtataaatggattgtttttc
>gene=chr20_2947295-2948295; species=bosTau
TTATGTTCTGTTCTGTCTTTCATTTAATAA-TCTGTGAGATGACC-AGTGTAATTATCTCTTTTTAGTAGATGTTTGATGTAA----GACCTTAGAGGTTAAATAATTTGCTTTAGATCTGAAGGCTGGTGAATTAGGCCTGTTTCTCACTTCAGTAATCTTTGCACACTGCT--------ACTGAGTTTTCTGTAATCTGCTGTAGGTCCAAATTATGCCATAGCTGAGAAGCCAGTTATTGAACAGTTAACACATTTCATATCTCAGGAAGTTGAGACTGTATTTCACTGGTGACTGTTATTCAAGATCAATAAAA----GGAAAACTTTATGGCACATCAGGATGTTACATTCTGTAACCCCACATCCTCCTCATTACCACCATTTACCAATCCCCCCATAATTGTTACAACTTCTG-------------------------------------TAATACTCCCTGCTGAGCTGTGGGTATAATGTGA-AATTTTAT
>gene=chr20_2947295-2948295; species=calJac
ttctattctgTACTGTCTTTCATTTAACACTTCTGTGTCATGACCATGGACAatcatctccttttaacagatacttaatttcagactgtatttagaggttaaatgatttgctttagatctcaaggctgataa-ttagGCCTATTTCTCACTTTTGCTGTCTTTCCACTCTGCTTGTAGGGAACTTAGTTTTCCACAAACTGACTTAGGCCCAGATTATTGCACAGCTAAGAATCTAGTTATTGTACATTTAACACATTTCATGTCATAGAAGACTGAGACTACATTTCTCTAGTGACATTTATTCAAGATGAGTAAAACACAAGAAAccattatggcacattggaatttcgtagtcttaaaccccacatcccactcatcaccaccatttaccagtcctcctgtaacagttacaattttttattaaatcagtatttgatgtgtgttactataattaggaaatattcattgctgagctataagtataaatggattttttttc
>gene=chr20_2947295-2948295; species=canFam
ttctgttctctactgtc-ttcatttaacagttctgtgatgtgaacgtggataattatttccttttaatatatgcttaatataa----gacta-agaggttaaatgatttgtcttagatctcaGGGTTG-------AGGCCTATTTCTCACTTTTGTGGTCTTTGCACTCTGCTGTTAGGGAACTGAGTTTTACATACTCTGCCTTAGGTCCAAATTATTCCATAAATAAGAAGCTGGTTATTGTACTCTTAATACATTTCATGTCTCAGGAGACTGAGACTACATTTCACTGGTGACTTTTTTTCAAGATCAGTAAAA--CAGGAAACCTTTATGTTACATCAG---GTCACAGTCTG-AACCCCCCA-CATCTTCATCACTACCACTGAccaatcctcccataattgttacaattttttattgaatcagtatttgatatttattattataac--tgtaatgttccctgctgagctgtaagtataatgtgat--ttttct
>gene=chr20_2947295-2948295; species=equCab
TTCTCTTCTGTACTGTCTTTCGTGcaacaattctgtcagatgact-tggataattatctccttttaatagatgcttaatataa----gactgtagaggttaaatcatttgccttagatctcagggctggcaAGTTA-ACCTATTTCTTGTTTTTGTGGTCTTTCCACATTGCTGTTAGGGAACTGAATTTTCCATAATCTGCTACAGGTCCAAATTATGCCATAGCTAAGAAACCAGCTATTGTACAGATAACCCATTTCATGTCTCAGGAGACTGAGACTACATTTCACTGGTGAC--TTATTCCAGATCAGTAAAACGCAGGAAACCTTTATGGTACATGAGCATGTCACATTCTGAAACCCCACATCCTAGCCATCACCAccacttgccaatcctcccata-ttattacaatttttggttaaatcagtatttaatgtatgttattatgactatgtagtattccctgctgagttataggtatcgtgtgattatttttc
>gene=chr20_2947295-2948295; species=gorGor
--------------------------------------------------------------------------------------------------------------------------------------------------------------------------------------------------------------------------------------------------------------------------------------------------------------------------------------------------------------------------------------------------------------------------------------------------------------------------------------------------------------------
>gene=chr20_2947295-2948295; species=panTro
ttctGTTGTGTACTGTCTTTCATTTaacagttctgtgacatgaccatggataatcatctccttttaacagatgcttgatttcagactgtatatagaggttaaatgatttgctttagatcttaaggctgacaagtTAGGCCTATTTCTCACTTTTGCGGTGTTTCCACTCTGCTTGTAGGGAACTTAGTTTTCCATAAACTGACTTAGGTCCAAATTGTGCCACAGCTAAGAATCTAGTTATTGTACATTTAACACAGTTCATGTCATAGGAGGCTGAGACTATGTTTCTCTAGTGGCGTTTATTCAAGATGAGTAAAACACAAGAAAccattatcgcacatgggaatttc--agtcttaaaccccacatcccacttatcaccaccatttaccagtcctcctgtaacagttacaattttttattaaatcagtatttgatgtatattattgtaattatgaaatattcattgctgagctataagtataaatggattgtttttc
>gene=chr20_2947295-2948295; species=papHam
ttctattctgTACTGTCTTTCATTTaacagttctgtgacatgaccatggataatcatctccttttaacagatgcttaatttcagactgcatatagaggttaagtgatttgctttagatctcaaggctaacaagtTAGGACTATTTCTCACTTTTGTGGTCTTTCCACTCTGCTTATAGGGAACTTAGTTTTCCATAAACTGACTTAGGTCCAAATTGTGCCACAGCTAAGAATCTAGTTATTGTCTAGTTATTACATTTCATGTCATAGGAGACTGAGACTACATTTCTCTAGTGGCATTCATTCAAGATGAGTAAAACACAACAAACCATTATTGCACATGGGAATTTCATGGTCTTAAACCCCATATCCCACTTATCACCACGATTTACCAGTCCTCCTGTAACAGTTACAGTtttttattaaatcagtatttgatgtatattattataattatgaaatattcattgctgagctataaatataaatggattgtttttc
>gene=chr20_2947295-2948295; species=ponAbe
ttctATTGTGTGCTGTCTTTCATTTaacagctctgtgacatgaccatggataatcatctccttttaacagatgcttaatttcagactgtatatagaggttaaatgatttgctttagatttcaaggctgacaagtTAGGCCTATTTCTCACTTTTGCGGTCTTTCCACTCTGCTTGTAGGGAACTTAGTTTTCCATAAACTGACTTAGGTCCAAATTGTGCCACAGCTAAGAATCTAGTTACTGCACATTTAACACATTTCATATCATAGGAGACTGAGACTATGTTTCTCTAGTGGCGTTTATT----------------CAAGAAACCATTATCGCACATGGGAATTTCATAGTCTTAAACCCcacatcccacttatcaccaccatttaccagtcctcctgtaacagttacaattttttattaaatcagtatttgatgtatattattgtaattatgaaatattcattgctgagctataagtataaatggattgtttttc
>gene=chr20_2947295-2948295; species=rheMac
TTCTATTCTGTACTGTCTTTCATTTaacagttctgtgacatgaccatggataatcatctccttttaacagatgcttaatttcagactgcatatagaggttaagtgatttgctttagatctcaaggctaacaagtTAGGACTATTTCTCACTTTTGTGGTCTTTCCACTCTGCTTATAGGGAACTTAGTTTTCCATAAACTGACTTAGGTCCAAATTGTGCCACAGCTAAGAATCTAGTTATTGTCTAGTTATTACATTTCATGTCATAGGAGACTGAGACTACATTTCTCTAGTGGCATTCATTCAAGATGAGTAAAACACAACAAACCATTATTGCACATGGGAATTTCATGGTCTTAAACCCCATATCCCACTTATCACCACGATTTACCAGTCCTCCTGTAACAGTTACAGTtttttattaaatcagtatttgatgtatattattataattatgaaatattcattgctgagctataaatataaatggattgtttttc
>gene=chr20_2977489-2978489; species=hg19
TTAAGTCTGAAAGACTACAAATTGTCAACAGTGGCTGCCTACAAGGGGGCTGGAAGAGAGGAGAGACATAATAGGGAACTTTGTTTTCTACTAAATTATTTGACTTAAAACAAGCATATTCTTTTTATAATATTTTTAAAGCAGATTTTTTTGAATATGGGAaataaatctaatggacttagtttgcttcgatggatatataacatctagaataaagaagttcctatgcctagtttgaactgtgtcaggagtcttgtggtcaggtctctataaaaagggatatcaccaaatgggatgttgttctggagagaaactggaccatgggggtgaaTAACTAAAGGAACaacactcataggacatgacagctgttttcagatatgtgacaggctAAAAGGAGACTGTAGCATTTCCGTGAATGCCCACCTGATTAGAAGTTCTAGGCTGTGGCTTTCATCCTAATTACAAGCTGGAGCTTTTTTGTTCACCAGCATTTGTCTTTC
>gene=chr20_2977489-2978489; species=bosTau
ttaaGTCTGAAGGAC--TGAACTGTAATCAGTGGTTGCCTACAAGGTGGGTAGAAGATA-----AAGATGATAGGGAACTTCCACTTCTACTGAACTATTTGACTTTCAGCAAGCATAGT-TTC--ATAATACTTTTAAAAAAGT--TCTTTTAATATAGTAAATAAAGCTATTCAACTTAGCTTGCTTTAATGAATGTGTAGCATATAGAATAAAGA-GTTGTG-TACCCAGAGTGAGCTGTGCCAAGAGTCTTGTGATTAGGTCTCTGTGAAAAGGAATAACATTAAAAGGGAATTTGTTTTAGAGAAAAACTGGACCATGGAGGTGAACAGCTGAAGAAACAATAAGCATAGGAAATGACAGCTGTTTTCAGATATCTGACAGACCA----GAGAGTGTTTCATTTCTATGAAGCCCCACCTAGTTGAAAGTTATGGGTAATGGC-TTTGTCTTAGTTACAAGCTGGAACTTTTTTACTGACCAGCATTTGTCTCAG
>gene=chr20_2977489-2978489; species=calJac
TTAAGTCTGAAAGACTACAAATTGTCAACAGTGGTAGCCTACAAGGGGGCTGGAAGAGAGGAGAGATATAATAGGGGACTTTGTTTTCTACTAAATTATTTGACTTAA----------------TTGTAATATAGTTAAAGCAGATTTTT--AAATATGGGAGATaaagctaatggacttagtttgcttcagtggatatataacatctagaataaagaagttgctatgcgtagtttgaac--tgtcaggagtcttgtggtcaggtcgctgtgaaaagtgatatcaccaaatgggatgtcgtactagagaaagactggaccatgggggtgaaTAACTAAAGGAACAACACGCATAGGACATAACAACTGCTTTCTCATAGTTGGCAGGCTCAGAAGAGACTGTAGCATTTCTGTGAATGCCCACCTGACTGGAAGTTCTAGGCTATGGCTTTCATCCTAATTACAAGCTGGAGCTTTTTTGTTTGCCAGCATTTGTCTTTG
>gene=chr20_2977489-2978489; species=canFam
TAAAGTCTGGAAGACTGTGAGCTATGAGCAGTGGTTCTCTACAAGGGGGATAGAGGACATGAGAGACATGATAGGGAAC--------CTATTTATTTATTTTAC--TTAATAAGCATATTCTTT--ATAGCATGTTAAAAAAG----TTTTTTAATATGGGAAATGAAACTAATGGACTCATCTTACTTTAATGGATTTATAGCATGTAGAATAAAGAGTTAATG-TCCCCAATGTGAGCTGTGCCAGGAGGCTTGTGATC-------------AAAGAATATCATTAAATGGGAAGTTGTTCTGAAGAAAAATTGGACCATAGAGGTGAACAGCTGAAGGAATAATAAGCATAGgacatgacagctgttttcagatatttaacaggctaaaaggagagtttagcagttctgtgaagccccacgtggttgaaAGTTCCAGGCGATGGCCTTCATCCTAGTTATAAACTGGAATATTTTTATTGATCAGCTTTTGTCTTAG
>gene=chr20_2977489-2978489; species=equCab
taaggtctggaagactgtaaactgtgagtagtggttaCCTACAAGAGGAGTGGAAGATAGGAGAGACGTGATAGGGAACTTCCACTTCTGCTGAATTATTTGGCTTTCAACAAGCATATTCTTT--ATAACATTTTAAAAAGAGTTTTTTTTTAATATGGTAACTAAAGCTAATGGACTTAGTTTGCTTTAATGAATATATAGCTTGTAGAATAAAGCGTTGATG-TCCCCAGCTTGACCTATGCCAAGAGTCTTGTGGTCAGGTCTCTGTGAAAGGAAATATCATTGAATGGGAAGTTGTTCTGGAGAAAAACTGGACCAtgggggtgaacagctgaaggaacagtaggcataggatataacagctgttttcagatatttaacaggctAAAAGGAAAGTGTAGCATTTCTGTGAATCCTCACCTGGTTGAAAGTTCCAGGCAATGGCTTTCGTCCTAGTTATAAACTGGAACTTTTATATTTACCAACATTTGTCTTAG
>gene=chr20_2977489-2978489; species=gorGor
TTAAGTCTGAAAGACTACAAATTGTCAACAGTGGCTGCCTACAAGGGGGCTGGAAGAGAGGAGAGACATAATAGGGAACTTTGTTTTCTACTAAATTATTTGACTTAAAACAAGCATATTCTTTTTATAATATTTTTAAAGCAGATTTTTTTGAATATGGGAaataaatctaatggacttagtttgcttcgatggatatataacatctagaataaagaagttgctatgcctagtttgaactgtgtcaggagtcttgtggtcaggtctctataaaaagggatatcaccaaatgggatgttgttctggagagaaactggaccatgggggtgaataactaaaggaacaacactcataggacatgacagctgttttcagatatgtgacaggctAAAAGGAGACTGTAGCATTTCCGTGAATGCCCACCTGATTAGAAGTTCTAGGCTGTGGCTTTCATCCTAATTACAAGCTGGAGCTTTTTTGTTCACCAGCATTTGTCTTTC
>gene=chr20_2977489-2978489; species=panTro
TTAAGTCTGAAAGACTACAAATTGTCAACAGTGGCTGCCTACAAGGGGGCTGGAAGAGAGGAGAGACATAATAGGGAACTTTGTTTTCTACTAAATTATTTGACTTAAAACAAGCATATTCTTTTTATAATATTTTTAAAGCAGATTTTTTTGAATATGGGAaataaatctaatggacttagtttgcttcgatggatatataacatctagaataaagaagttcctatgcctagtttgaactgtgtcaggagtcttgtggtcaggtctctataaaaagggatatcaccaaatgggatgttgttctggagagaaactggaccatgggggtgaataactaaaggaacaacactcataggacatgacagctgttttcagatatgtgacaggctAAAAGGAGACTGTAGCATTTCCGTGAATGCCCACCTGATTAGAAGTTCTAGGCTGTGGCTTTCATCCTAATTACAAGCTGGAGCTTTTTTGTTCACCAGCATTTGTCTTTC
>gene=chr20_2977489-2978489; species=papHam
TTAAGTCTGAAAGACTACAAATTGTCAACAGTGGCTGCCTACAAAGAGGCTGGAAGAGAGGAGAGACATAATAGGGAACTTTGTTTTCTACTAAATTATTTGACTTAAAACAAGCATATTCTTTTTATAATATTTTTAAAGCAGATTTTTTAAAATATGGGAAATAaatataatggacttagtttgcttcgatggatatataacatctagaataaagaagttgctatgcctagtttgaactgtgtcaagggtcttgtggtcaggtcgctgtaaaaagggatatcaccaaatgggatgttgttctggagagaaactcgaccatgggggtgaa-AACTAAAGGAACAACACACATAGgacatgacagctgttttcagatatgtgacaggctAAAAGGAGACTGTAGCACTTCTGTGAATGCCCACCTGCTTAGAAGTTCTAGGGTGTGGCTTTCATCCTAATTACAAGCTGGAGCTTTTTTATTCACCAGCATTTGTCTTTC
>gene=chr20_2977489-2978489; species=ponAbe
CTAAGTCTGAAAGACTACAAATTGTCAACAGTGGCTGCCTACAAGGGGGCTGGAAGAGAGGAGAGACATAATAGGGAACTTTGTTTTCTACTAAATTATTTGACTTAAAACAAGCATATTCTTTTTATAATACTTTTAAAGCAGATTTTTTTAAATATGGGAAATAAATCTAATGGACTTAGTTTGCTTCGATGGATATATAACATCTAGAATAAAGAAGTTGCTATGCCTAGTTTGAAGTGTGTCAGGAGTCTTGTGGTCAGGTCTCTATAAAAAGGGATATCACCAAATGGGATGTTGTTCTGGAGAGAAACTGGACCAtgggggtgaataactaaaggaacaacactcataggagatgacagctgttttcagatatgtgacaggctAAAAGGAGACTGCAGCATTTCCGTGAATGCCCACCTGATTAGAAGTTCTAGGCTGTGTCTTTCATCCTAATTACAAGCTGGAGCTTTTTTGTTCACCAGCATTTGTCTTTC
>gene=chr20_2977489-2978489; species=rheMac
TTAAGTCTGAAAGACTACAAATTGTCAACAGTGGCTGCCTACAAAGAGGCTGGAAGAGAGGAGAGACATAATAGGGAACTTTGTTTTCTACTAAATTATTTGACTTAAAACAAGCATTTTCTTTTTATAATATTTTTAAAGCAGATTTTTTAAAATATGGGAaataaatataatggacttagtttgcttcgatggatatataacatctagaataaagaagttgctatgcctagtttgaactgtgtcaagggtcttgtggtcaggtcgctgtaaaaagggatatcaccaaatgggatgttgttctggagagaaactcgaccatgggggtgaa-aactaaaggaacaacacacataggacatgacagctgttttcagatatgtgacaggctAAAAGGAGACTGTAGCACTTCTGTGAATGCCCACCTGCTTAGAAGTTCTAGGCTGTGGCTTTCATCCTAATTACAAGCTGGAGCTTTTTTATTCACCAGCATTTGTCTTTC
>gene=chr20_3173295-3174295; species=hg19
AAGCCGTATGTACAAGCAAGAAGGCAAGCGAGAGGCAGCTGGGTCAGGATGGGCAAGGACAAAGTGACGTGGTCAGCTGGTCTCTACCTACAAAACAGGGATCAGGCAGCGGGCTCTCAGTGACAGTGTGGTGCGAGAACATGAAGTCACCCCAGGTGCTCCCTGATGACCTGGCCTGAGGTGCTGCTGGGGCCAAAACACGTTTGATaaaacaagctaggtgtggtggcacccacctgcaatctcagctactcaggaggcagaggcaggaagatcgcctgagcccagCCATGGTCAGACAGGAGAATGGAACAAGATCGAGTGAACCCTACACCTCTCATAAACGATGCTGGGTGCAGGCATGTTCCTCCAGTTCTGAAATCTTAAGGCAAAAAAGGTCTATCCCCTTGGAGCAAGGAGGAAAGCAGACAGACTGAATTTCAGAAGTCCTCCTTTTCCTTGCAAGACAGCAGCTCTAGAAGAATTAGCCAGCACAGGCT
>gene=chr20_3173295-3174295; species=bosTau
AGACTGAATATATAAGCAGGGAGGCAAGTGAATGGCAGTTGGGCCAGGGTGGGCAAGTACGAGGTGACCTGGCCAGCTGGCCTCTACCTACAAAGCAGGGAGTGGGTGCCGGGCTCCCAGCAACAGCTCAGAGTGTGATTATGGAGTCACCCCAGGTGGTCCCTGAAAACCTGGTCTGAGGGGTTGTTGGCACTAAAGTATGTCTGGAAAAACTAATCAACC-----------------------------------------------------------AACCCAA---CAACCAGAAGGGAGAGTGAAACAATATCAAATTACAGCCGAGCTTCATGTAA---CTGCTACGCACAGAAATGTCCCTCTAGTTCTGAAACCCTAGGAT-GAAAGGGCCCATCCCCTT-AAGCCAAGAGGAAGGTGGGTAGGCTGAGTTTTGGAAGTTCTCCTTTTCCCTACA--ACAGGAGCTCTGGGACAATCAGCTAGCATAAGCT
>gene=chr20_3173295-3174295; species=calJac
AAACCGTATGTGCAAGCAGGAAGGCAAGCGAGAGGCAGCTGGGCCAGGATGGGCAAGGACAACGTGACCTGGTCAGCTGGCCTCTACCTACAAAACAGGGATCAGGCACTGGACTTTCAGTG--AGTGTGGTGCAGAAACATGAAGTCACCCCAGGTGGTCCCCAAAGACCTGGCCTGAGGTGCTGCTGGGGCTAAAGCACATTTGATaaaacaagctgggtgtgatggtggacacctgtagtctcagctactcgggaggctgaggtgggaaaatggcctgagcccagCCACGGTCAGACAGAAGAATGGAACAAGATCGAGTGAACCCTACACTTCTCTTAAATGATGCTGGGTGCAGGCATGCTCCTCCAGTTCTGAAATCTTAAGAC-AAAAGGGCCTATCACCTTGGAGCAAGGAGGAAAGCAGACAGATTGAATTTCAGAAGCCTTCCTTTTCCCTGCAAGATAGCAGCTCTAGAAAAATCAGCCAGCACAGCCT
>gene=chr20_3173295-3174295; species=canFam
AAAATGAATGTGCAAGCAGGGAGGTAAGTGAGTCGCAGTTGGGCCAAGAT-GGCAAGCACAAGGTGACCTGGCCAGCTGGCCTCTACCTACCAAGCAGGGAGCAAACACTGGGGTCTTAG-GACAGCTCA------GAATGCAGAGTCACCCCAGGT-GTCCCTGAAGACCTGGCCTGGGGGGCTGCT-GGGCCAAA----------------------------------------------------------------------------------------------TGCTCAGAAAAAAAGAGGGAACAAGAACAAGTCATGCCTACGCTGCACATAAACTCTGCTTGGCACAAAAACATGCCTCTAGTTCTGAAATCCTAGGAT-TACAGGGCCCATTCCCCTGGACCCTGGAAGAAGGCAGGTGGGCTGAATTCT-GAAGTCTTCCTTCTCCATGTA-GACAGCAACTCTAGAAGGACCAGTCTGCACAG---
>gene=chr20_3173295-3174295; species=equCab
AAAGTGAATGTGCAAGCGGGGAGGCAAGTGAGCGGCAGTTGGGCCAGGGTGGGCAAGCACAAGGTGACCTGGCCAGCTGGCCTCTACCTACAAAGCAGGGAGCCGGCACTGGGCTCTTAGTGACAGCTCAAAGTGGAAACATGGAGTCACCCCAGATGGTCCCTGCAGACCTGGCCTGAGGGGCTGCTGGGGCC--AGTGTGTTTGGAAAAATAAACAAACC-----------------------------------------------------------CAGCTG----TTGTCAGAAAAGGGAGTGGAACAGGAGCAAGCCAGCCTTATGCTTCACATAAACTCCGCTGGGCACAGAAACATGCCTCCAGTTCTGAAACCCTAAGAT-GAAAGGGTCCATCCCCTTGGGGCCAGGAGGAAAGAGTGTGGGCTGAATTTCAGAAGTCCTCCTT---------------------------------------------
>gene=chr20_3173295-3174295; species=gorGor
-----------------------------------------------------------------------------------------------------------------------------------------------------------------------------------------------------------------------------------------cacctgcaatctcagctactcaggaggcagaggcaggaagatcgcctgagcccagCCATGGTCAGACAGGAGAATGGAACAAGATCGAGTGAACCCTACACCTCTCATAAACGATGCTGGGTGCAGGCATGTTCCTCCAGTTCTGAAATCTTAAGGCAAAAAAGGCCTATCCCCTTGGAGCAAGGAGGAAAGCAGACAGACTGAATTTCAGAAGTCCTCCTTTTCCTTGCAAGACAGCAGCTCTAGAAGAATTAGCCAGCAC-GGCT
>gene=chr20_3173295-3174295; species=panTro
AAGCCGTATGTACAAGCAAGAAGGCAAGCGAGAGGCAGCTGGGTCAGGATGGGCAAGGACAAAGTGACGTGGTCAGCTGGCCTCTACCTACAAAACAGGGATCATGCAGTGGGCTCTCAGTGACAGTGTGGTGCGAGAACATGAAGTCACCCCAGGTGCTCCCTGATGACCTGGCCTGAGGTGCTGCTGGGG-----ACACGTTTGATaaaacaagctaggtgtggtggcatgcacctgcaatctcagctactcaggaggcagaggcaggaagatcgcctgagcccagCCATGGTCAGACAGGAGAATGGAACAAGATCAAGTGAACTATACACCTCTCATAAACGATGCTGGGTGCGGGCATGTTCCTCCAGTTCTGAAATCTTAAGGCAAAAAAGGCCTATCCCCTTGGAGCAAGGAGGAAAGCAGACAGACTGAATTTCAGAAGTCCTCCTTTTCCTTGCAAGACAGCAGCTCTGGAAGAATTAGCCAGCACAGGCT
>gene=chr20_3173295-3174295; species=papHam
AAGCCGTATTTGCAAGCAGGAAGGCAAGCGAGAGGCAGCTGGGCCAGGATGGGCAAGGACAAGGTGACGTGGTCAGCTAGCCTCTACCTACAAAACAGGGATCAGGCAGTGGGCTCTCAGTGACAGTGTGGTGCAAGAACATGAAGTCACCCCAGGTGCTCCCCGATGACCTGGCCTGAGGTGCTGCTGGGGCCAAAACACGTTTGATaaaacaagctaggtgtggaggcacacacctgcagtctcagctactcgggaggtggaggcgggaagatcacctgagcccagCCATGGTCAGACAGGAGAATGGAATAAGACCGAGTGAACCCTACACCTCTCATAAACAATGCTGGGTGCAGGCATGTTCCTCCAGTTCTGAAATCTTAAGGC-AAAAAGGCCCATCCCTTTGGAGCAAGGAGGAGAGCAGACAGACTGAATTTCAGAAGTCCTCCTTTTCCTTGCAAGATAGCAGCTCTAGAAGAATTAGCCAGCACAGGCT
>gene=chr20_3173295-3174295; species=ponAbe
AAGCCATATGTACAAGCAGGAAGGCAAGCGAGAGGCAGCTGGGTCAGGATGGGCAAGGACAAAGTGACGTGGTCAGCTGGCCTCTACCTACAAAACAGGGATCAGGCAGTGGGCTCTCAGTGACAGTGTGGTGCGAGAACATGAAGTCACCCCAGGTGCTCCCTGATGACCTGGCCTGAGGTGCTGCTGGGGCCAAAACACGTTTGATaaaacaagctaggtgtggtggcacgcacctgcagtctcagccactcgggaggcagaggcaggaagatcgccggagcccagCCATCGTGAGACAGGAAAATGGAACAAGATCGAGTGAATCCTACACCTCTCATAAACGACGCTGGGTGCAGGCATGTTCCTCCAGTTCTGAAATCTTAAGGC-AAAAAGGCCTATCCTCTTGGAGCAAGGAGGAAAGCAGACAGACTGAATTTCAGAAGTCCTCCTTTTCCTTGCAAGACAGCAGCTCTAGAAGAATTAGCCAGCACAGGCT
>gene=chr20_3173295-3174295; species=rheMac
AAGCCGTATTTGCAAGCAGGAAGGCAAGCGAGAGGCAGCTGGGCCAGGATGGGCAAGGACAAGGTGACGTGGTCAGCTGGCCTCTACCTGCAAAACAGGGATCAGGCAGTGGGCTCTCAGTGACAGTGTGGTGCAAGAACATGAAGTCACCCCAGGTGCTCCCCGATGACCTGGCCTGAGGTGCTGCTGGGGCCAAAACACGTTTGATaaaacaagctaggtgtggaggcacacacctgcagtctcagctactcgggaggcggaggcaggaagatcacctgagcccagCCATGGTCAGACAGGAGAATGGAATAAGACCGAGTGAACCCTACACCTCTCATAAACAATGCTGGGTGCAGGCATGTTCCTCCAGTTCTGAAATCTTAAGGC-AAAAAGGCCCATCCCTTTGGAGCAAGGAGGAGAGCAGACAGACTGGATTTCAGAAGTCCTCCTTTTCCTTGCAAGATAGCAGCTCTAGAAGAATTAGCCAGCACAGGCT
>gene=chr20_3571309-3572309; species=hg19
ACTCTTTTTCTTGCAGCTTGCCAATGCAACGGCCACAGTAAATGCATCAATCAGAGCATCTGTGAGAAGTGTGAGAACCTGACCACAGGCAAGCACTGCGAGACCTGCATATCTGGCTTCTACGGTGATCCCACCAATGGAGGGAAATGTCAGCGTAAGTCAAATTGGTCAGGTTTACTCATGGCAAATCGGTGTGGAACACAGCACTTCTATTTGACTTGAATATCTAGGAGGAAAAAAGCCACTTTGTTTTGGATACCACATTTCTTATTAAATCATACTGgtcagaagctcagctgagctggaagaaagaaccaaggtttcagtgtagctggttaaagcaacaagccaaaaatgttagagtcaagcctttgaccacattctgcagtggtataagcaagggcccaaaaccagagaaagtgccaacttcccctgtttcctttcctcccattgaacagggcacaggtcaatagtcagagggatcagctcagacatgggag
>gene=chr20_3571309-3572309; species=bosTau
ATTC--TTTCTTTTAGCTTGCCAGTGCAATGGCCACAGCAAATGCATTAATCAGAGTATCTGTGAGAAGTGTGAGAACCTGACCACGGGCAAGCACTGTGAGACCTGCATATCTGGCTTCTATGGTGATCCAACCAACGGGGGAAAATGTCAACGTAAGTCAGATTTTTCAGGGTCACTGATTGCAAACAAG-GTGGCACATG----ATCTGTTTGTCTTGATTATCTTGGAGGAAGAAAGCCACTTGGTTTCAGATAATACTTTTCTTA---AGTTACACTtgtcaggaggtcagctgagctggaagagagagctctagtgtcagagtagata-ttaaagcatctagtcaaaaatgaaggagttaagcctttaatcagttactgtgatgatggaagcaaaaggctt-acactgagagagctctgactgcccttgttctactttccttcttggaatggtgtgctgtttgagcatcaagtgaattagcataggcttggggg
>gene=chr20_3571309-3572309; species=calJac
ACTCTTTTTCTTCCAGCTTGCCAATGCAATGGCCACAGTAAATGCATCAATCAGAGCATCTGTGAGAAGTGTGAGAACCTGACCACAGGCAAGCACTGTGAGACCTGCATATCTGGCTTCTATGGTGATCCTACCAACGGAGGGAAATGTCAGCGTAAGTCAAA-----AAGGTTTACTCATGGCAAATTGGTGTAGAACGTGAAACTTCTATTTGACTTGAATGGCTACGAGG-GAAAAGCCACTTTGTTTTGGATACCACATTTCTTATTAAGTCATACTGgtcagaagctcagctgagctggaagaaagaaccaaggtttcagagtagctggttaaagcaacaagccaaaaatattagagttaagcagtgg-----------cagtggtataagtaaggggccaaagccagagaaagtgccaacttcccctgttctcttttc-------ggacaggg-acaggtcaataatt--ggggatcagctcagacatggggg
>gene=chr20_3571309-3572309; species=canFam
ATTCTTTTTCTTTCAGCTTGCCAGTGCAATGGCCACAGCAAATGCATTAATCAGAGTATCTGTGAGAAGTGTGAGAACCTGACCACAGGCAAGCACTGCGAGACCTGCATATCTGGCTTCTATGGTGATCCCACCAATGGGGGAAGATGTCAGCGTAAGTCAGATCCCTCAGGGCTACTGATTGCAAACCAG-GTGGAACACAGT-CCTCAGTTTGACTTGAGTATGTAGGAGGAAAAAGG-CACTTGGTTTTGGATACTGCATTTCTT-----ATCATACTtgttatgagctcaattgagctgggagagagagctcaagtagcagagtagccagttaaagcaacaagccaaaaatggaagagttaagcctttaatcacttactgtggtaata-aagcaagaggcttaaaccctagaaagctccgagtgccctcgttccttt--ccctcctggacagg-gtgctggctgagcaccaggtggatccgcacagaggtgggaa
>gene=chr20_3571309-3572309; species=equCab
--------------------------------------------------------------------------------------------------------------------------------------------------------------------------------------------------------------------------------------------------------------------------------------------------------------------------------------------------------------------------------------------------------------------------------------------------------------------------------------------------------------------
>gene=chr20_3571309-3572309; species=gorGor
-------------------------------------------------------------------------------------------------------------------------------------------------------------------------------------------------------------------------------------------------------------------------------------------------------------------------------------------------------------------------------------------------------------------------------------------------------------------------------------ATAgtcagagggatcagctcagacatgggag
>gene=chr20_3571309-3572309; species=panTro
ACTCTTTTTCTTGCAGCTTGCCAATGCAACGGCCACAGTAAATGCATCAATCAGAGCATCTGTGAGAAGTGTGAGAACCTGACCACAGGCAAGCACTGCGAGACCTGCATATCTGGCTTCTATGGTGATCCCACCAATGGAGGGAAATGTCAGCGTAAGTCAAATTGGTCAGGTTTACTCATGGCAAATCGGTGTGGAACACAGCACTTCTATTTGACTTGAATATCTAGGAGGAAAAAAGCCACTTTGTTTTGGATACCACATTTCTTATTAAATCATATTGgtcagaagctcagctgagctggaagaaagaaccaaggtttcagtgtagctggttaaagcaacaagccaaaaatgttagagtcaagcctttgaccacattctgcagtggtataagcaagggcccaaaaccagagaaagtgccaacttcccctgtttcctttcctcccattgaacagggcacaggtcaatagtcagagggatcagctcagacatgggag
>gene=chr20_3571309-3572309; species=papHam
ACTCTTTTTCTTCCAGCTTGCCAATGCAATGGCCACAGTAAATGCATCAATCAGAGCATCTGTGAGAAATGTGAGAACCTGACCACAGGCAAGCACTGCGAGACCTGCATATCTGGCTTCTATGGTGATCCCACCAACGGAGGGAAATGTCAGCGTAAGTCAAATTGGTCAGATTTACTCATGGCAAATCGGTGTGGAACACAGTACTTCTATTTGACTTGAG----TAGGAGGAAAAAAGCCACTTTGTTTTGGATACCACATTTCTTATTAAATCATACTGgtcagaggctcagctgagctggaagaaagaactaaggtttcagtgtagctggttaaagcaacaagccaaaaatgttagagttaagc---tgaccacattctgcagtggtataaacaagggcccaaaaccagagaaagtgccaactt---ctgtttcctttcctccaattgaacagggcacaggtcaatagtcagagggatcagctcagacatgggag
>gene=chr20_3571309-3572309; species=ponAbe
ACTCTTTTTCTTCCAGCTTGCCAATGCAACGGCCACAGTAAATGCATCAATCAGAGCATCTGTGAGAAGTGTGAGAACCTGACCACAGGCAAGCACTGCGAGACCTGCATATCTGGCTTCTACGGTGATCCCACCAATGGAGGGAAATGTCAGCGTAAGTCAAATTGGTCAGGTTTACTCATGGCAAATCGGTGTGGAACACAGCACTTCTATTTGACTTGAATATCTAGGAGGAAAAAAGCCACTTTGTTTTGGATACCACATTTCTTATTAAATCATACTGgtcagaagctcagctgagctggaagaaagaaccaaggtttcagtgtagctggttaaagcaacaagccaaaaatgttagagtcaagcctttgaccacattctgcagtggtataagcaagggcccaaaaccagagaaagtgccaacttcccctgtttcctttcctcccattgaacagggcacaggtcaatagtcagagggatcagctcagacatgcgag
>gene=chr20_3571309-3572309; species=rheMac
ACTCTTTTTCTTCCAGCTTGCCAATGCAATGGCCACAGTAAATGCATCAATCAGAGCATCTGTGAGAAATGTGAGAACCTGACCACAGGCAAGCACTGCGAGACCTGCATATCTGGCTTCTATGGTGATCCCACCAACGGAGGGAAATGTCAGCGTAAGTCAAATTGGTCAGATTTACTCATGGCAAATTGGTGTGGAACACAGTACTTCTATTTGACTTGAG----TAGGAGGAAAAAAGCCACTTTGTTTTGGATACCACATTTCTTATTAAATCATACTGgtcagaggctcagctgagctggaagaaagaactaaggtttcagtgtagctggttaaagcaacaagccaaaaatgttagagttaagc---tgaccacattctgcagtggtataaacaagggcccaaaaccagagaaagtgccaactt---ctgtttcctttcctcccattgaacagggcacaggtcaatagtcagagggatcagctcagacatgggag
>gene=chr20_3620151-3621151; species=hg19
ccacctgaatagatggaaatcctctctatagaaaaacatcttcaattcagcgctgttgaagtcccacagatcaagatgaagtaattaaagatcaccagggacaagaggcaagccgccataaataagagtagcagaaacaacagatgattgatgtggacaggactccaaatgttagaattgaaatctaaagaatataatataactgtgtatgaaatgtttaaagaaataaaagatgaaatcataaagatgagagtcaagtatggccaagcagatctgaagaagaaccaaatggaacttctagaaatgaaaaatatacttgttgaaattttttaaataaataaactcaatttacatgttaaatagcatatcagacataagagaatttacgaagtggaagatgaatctgaaaaaagtacgcagaatgcagctcagagagacaaggagatagaaagtacaatagatactaagaatatggaggatagaatgagaagatccaactc
>gene=chr20_3620151-3621151; species=bosTau
tcagttgagtagatgtggatcctgactgaggaaaaatacacccaattcagccattcaggagtcccacagatcaagACCACAGAATCAGTGGTCACCAAGGAC---------------ATGAGTAAGAACAGCAG--------------------------------AAACAACAGAATTGACATCTAATGAATATGATATAGCTCTGTATGAAATGTTTAAAGAACTGAAAGATGGAATCATAAAGATAAGAGTCAAGAATGGCCAAGCAGACCTGaaaaagaaccaaatggaactgttagaaatggaaaatacagtagttgaaattttt----taaa--gactcagattacatgttaaacagcacatcagagacaaaagagcttttgaactggaggatgactctgaagaaattacacagaatgtagaacaaagagatgagaagatggaaaatatgacagataataagaatatggaggatagaatgagaagatctaacat
>gene=chr20_3620151-3621151; species=calJac
tcacctgaatagatggaaattctctctgtagaaaagcgtctccaattcagcgctgttggagtcccacagaacaagatgaagtaattaaggatcaccagggacaagaggcaagccaccataaataagagtagcagaaacaacagatgattgatgtggacaggactccagatgttagaattgaaatctaaagaatataatataactgtgtatgaaatgtttaaagaaataaaagatgaaatcataaagatgagagtcaaatatgaccaagcagatct---gaagaaccaaatggaacttctagaaatgaaaaatatactcactgaaattttttaaataaataaacttaatttacatgttaaacagcatatcagacataagagaatttacaaagtggaagatgaatctgaaaaaagtatacagaatgcagctcagagagacaaggagatagaaaatgcaatagatattaagaatatggaggatagaatgagaagattcaactc
>gene=chr20_3620151-3621151; species=canFam
ccagctgaataggtgcagatcctctctgtgggaaagcttccccagttcagccatgtaggatccccaccgatcaagatcaagcagtcagagatcaccaaggac-agagacaagccactaggaatatgagtagcagacactgtagacagagggtgtagacaggacttcgcatgttagag-tgtcatctaaagagtataatatagctatttatgaaatgtttgaaggtgggaaagatggaatcataaagatga-----atcaatgactagatcaa---aaaaaagaatgaaatggaacattta---atggaatatatagtggttaaaatttct----aaaat-aactcagtttacatgctaaatagcacatcagacactagagaacttttgaactggaagatgaatctgaagaaattacacagaatgcagaacagagagacaagaagatgaaaaatatgaca---gataagaatatggagaataaaatgagaagacctaacat
>gene=chr20_3620151-3621151; species=equCab
ctagctaagtagatgcttattctctctgtgggaaaacatcccctattcaactctctaggattcccacagatgatgattaagcaa-cagagatcatcaaggacaagagacaagccactgtgaataagagtagcagaaacaacagatggtagatttagacaggactt-aagtgttagaattgacatctaaagaatataatatagctatctatgaaatttttaaagaaataaaagacaaaatcgtaatgatgacagtcaagaatggccaagcagatctgaaaaagaacaaaatggaactgttacaaattgaaaatatagtagtttaaaatttt----aaaat-aacttagtttgcatgttaaacagcacatcagacacaagagaacttttgaactggaagatgaatctgaagaaattaaacagaatgcagaacagagagacaaggagatggaaaatatgaca--taataaaaatatggaggatagaatgagaagacctaacgt
>gene=chr20_3620151-3621151; species=gorGor
--------------------------------------------------------------------------------------------------------------------------------------------------------------------------------------------------------------------------------------------------------------------------------------------------------------------------------------------------------------------------------------------------------------------------------------------------------------------------------------------------------------------
>gene=chr20_3620151-3621151; species=panTro
ccacctgaatagatggaaatcctctctatagaaaaacatcttcaattcagcgctgttgaaggcccacagatcaagatgaagtaattaaagatcactagggacaagaggcaagccaccataaataagagtagcagaaacaacagatgattgatgtggacaggactccaaatgttagaattgaaatctgaagaatataatataactgtgtatgaaatgtttaaagaaataaaagatgaaatcataaagatgagagtcaagtatggccaagcagatctgaagaagaaccaaatggaacttctagaaatgaaaaatatacttgttgaaatttttttaataaataaactcaatttacatgttaaacagcatatcagacataagagaatttacgaagtggaagatgaatctgaaaaaaatacacagaatgcagctcagagagacaaggagatagaaagtacaatagatactaagaatatggaggatagaatgagaagatccaactc
>gene=chr20_3620151-3621151; species=papHam
ccacctgaatatatggaaatcctctctgtagaaaaacatcttcaattcagcgctgttggagtcccacagaccaagatgaagtaattaaagatcaccagggacaagaggcaagccaccataaataagaatagcagaaacaacagaagattgatgtggacaggactccaaatgttagaattgaaatataaagaatataatgtaactgtgtatgaaatgtttagagaaataaaagatgaaatcataaagatgagagtcaagtatggccaagcggagctgaagaagaaccaaatggaacttctagaaatgaaaaatacactcattgaaattttt----taaataaactcagtttacatgttaaacagcatatgaaacatgagagaatttacgaagtggaagatgaatctgaaaaaagtacacagaatgcagctcagagagacaaggagatagaaagtacgatagatactaagaatatggaggatagaatgagaagatccaactc
>gene=chr20_3620151-3621151; species=ponAbe
ccacctgaatagatggaaatcctctctatagaaaaacatcttcaattcagcgctgttgaagtcccacagatcaagatgaagtaattaaagatcaccagggacaagaggcaagccaccataaataagagtagcagaaacaacagatgattgatgtggacaggactccaaatgttagaattgaaatctaaag-----aatataactgtgtatgaaatgtttaaagaaataaaagatgaaatcataaagatgagagtcaagtatggccaagcagatctgaagaagaaccaaatggaacttctagaaatgaaaaatatacttgttgaaatttttttaataaataaactcaatttacatgttaaacagcatatcagacataagagaatttacgaagtggaagatgaatctgaaaaaagtacacagaatgcagctcagagagacaaggagatagaaagtacaatagatactaagaatatggaggatagaatgagaagatccaactc
>gene=chr20_3620151-3621151; species=rheMac
ccacctgaatatatggaaatcctctctgtagaaaaacatcttcaattcagcgctgttggagtcccacagaccaagatgaagtaattaaagatcaccagggacaagaggcaagccaccataaataagaatagcagaaacaacagaagattgatgtggtcaggactccaaatattagaattgaaatataaagaatataatgtaactgtgtgtgaaatgtttagagaaataaaagatgaaatcataaagatgagagtcaagtatggccaagcggagctgaagaagaaccaaatggaacttctagaaatgaaaaatacactcattgaaattttt----taaataaactcagtttacatgttaaacagcatatgaaacat-agagaatttacgaagtggaagatgaatctgaaaaaagtacacagaatgcagctcagagagacaaggagatagaaagtacgatagatactaagaatatggaggatagaatgagaagatccaactc
>gene=chr20_3640489-3641489; species=hg19
CCACAGAGGCGGCCCAGGCAGGCAGGGTGGAGTAGCTGGCTGTGCTATCCGAGGTCGCTGTCCTAATCAGAGCAGGGCCGGGAGAGCCAGGACAGGAAGTATGGAGAGCAGGGAGCGTCTCTCCAGGGCCCTGCCTGTGGAGGACACCTTGGGGGTGGGAGCCAAGTGCAGACTTGAGGCAAAAGCCTGTCTCTGCCCTCTGCCTGCACCCCCACCCCAGGCCCTTCATGCCTCCACCCAGGCCCACCAGGGACGGAAGGGTGTGAAGGTGACAGTGGGGGAGGTGCCAGCTCACCCTCCCCTCCCTGCACCTACCTGCAGGAGGCTGTGCTCCGGGTCTCCCTGGGGGTTCAGCTGGTCCAGCAGGACTGGGGGCCACCCGCTGGCAAAGGCCTGAATGGCACCATCTATGGAGGGAGGGGTCCAGGGTGGACTTAGCTGGGAAACCCTAGCACAGGGCTCAGCACAGGGGACAAAGTGAGAGACCCCCTGCTGCAAAG
>gene=chr20_3640489-3641489; species=bosTau
CCACTAACGAGGCCCA--CAGGCAGGGTGGGACA---------GTTGTCCAAGGTCGCTGTCCAAGTCAGAACAGGGACTGGAGAGCCAGAACAAGAAGCATGGAGAGCAGGGAGCTCTCCTCCAGGGGCGCATCTGCAGTAGACACCTTGGCGGTGGGAGCAGAGTGTGGACCTGAGAGAGAAGCCCAGTTCTGCTCTCTGCCACCCCAACCCTCCCAGGGCATTCATGCCTCCATCTAGGCCCACTTGCCATGGAAG---------GAGGCAGTGCAGGGGCTGCCAGCTCACCATCCCCTGTCTGCACCTACCTGCAGGAGACTCTGCTCAGGGTCCTGGTGGGAGTCCAGTTGGTTACGTAGGATTGGGGGCCACCCACCGTCAAAGGTCTGTATGGCACTGTCTATGGAGGGA----TGCAGGGTGAGCTTGGCTGAGAAAACCTAGCACAGGGCCCAGATC-AAGGACAAACTGAGAGGCATCCTGCTGCAA--
>gene=chr20_3640489-3641489; species=calJac
CCACAGAGGTGGCCCAGGTAGGCAGGGTGGGGTAGCTGGCTGTGCTGTCCGAGATCGCTGTCCTAGTCAGAGCAGGGCCGGGAGAGCCAGGACTGGGAGTATGGAGAGCAGGGAGCACCCTTCCAGGGTCCCGCCTGTGGAAGACACCTTGGGGGTGGGAGCCAAGTGCACACTTGAGGCAGAAGACTGGTTCTGCCCTCTGCCTACACCCCCACCCCAGTCCCCTCATGCCTCCACCCAGGCCCACCCGGCACGGAAGGGTGTGAAGGGGATGGTGAGGGAGGTGCCAGCTTACCCTCCCCTCCCTGCACCTACCTGCAGGAGGCTGTGCTCAGGGTGCCCTTGGGGGTTCGGCTGGTCCAGCAAGACTGGGGGCCACCCGCTGGCAAAGGCCTGAATGGCACCATCTATGGAGGGAGGGGTTCAGGGTGCGCTTGGCTGGGAAATGCTCACCCAGGGCCCAGCTCCGGGGACAAAGTGAGAGATCCCCTGCTGCAAAG
>gene=chr20_3640489-3641489; species=canFam
GTACAGAAGGGGCCCT--CAGGCAGGATGGGACAG----TGATGTTGTCCAAGGTCGCTGTCCTAGTCAAAGCAGGGGCTGGAGAGCCAAGACAGGAAGCATGGAGAGCAGGGAGCTCCCAACCAGGAGCCCAACTGCAGAGGACACCTTGGGGGTGGGAGCAAAATGTGGACTTCAGGCAAAAGCTGGGTTCTGCTCTCTGCCTCCACCTCCATCCCAGGCCCCTCATGCCTCCATCCAGGCCTATCAGGAATGGAAGTATGTGAAGGAGGCAGTGCAGGGGCTCCCAGCTCAGCGTCCCCTCCCTATACCTACTTGCAGGAGAGGGTGCTCAGGATCCTGATGGACATCTAGCTGGTCGCGCAGGACTAGAGGCCACCCACTGTCAAAGGCCTGTATGGCATCATCTATGGAGGAAAGAGTCCAGGGTGGGCTAGGCTGGGAAACCCCAGCACAAAGCCCGGATC-CGGGACAAACAGAGAAGCATCCTGCGACGAGG
>gene=chr20_3640489-3641489; species=equCab
CCATGGACGTGGCCCA--CAGGCAGGGTGGGGCAGCTGTCTGTATTGTCCGAGGTCGCTGTTGCAGTCAGAGCAGGGGCTGGAGAGCCAGGACAGGGAGCATGAAGAACAGGGAGCTCCCCTCCGGGGGCTCATCTGCAGAGGACACCTTGGGGGTGGGAGCAGAGTGTGGACTTGAGGCAGAAGCCTGGCTCTGCTCTCTGCCTCCACCCCCATCCCAGGCCATTCATGCCTCCATGGGGGCCTCTCTGGCATGGAAGGA--TAAAGGAGGCAGTGCAGGGGCTGCCAGCTCACCATCCTATCCCTGTACCTACCTGTAGGAGGCTGTGCCCAGGGTCCTGGAGGGAGTCGAGCTGGTCCTGCAGGATTGGGGGCCACCAGCTGACAAAGGCCTGTATAGCACTATCTAGGAAGGGAAGGGTCCAGGGCGGGCTTGGCTAGGAAATCCTAGCACAGGGCCCAGCTC-GGGGACAAACTGAGAGGCATCCTGCTGCAAGG
>gene=chr20_3640489-3641489; species=gorGor
CCACAGAGGCGGCCCAGGCAGGCAGGGTGGAGTAGCTGGCTGTGCTGTCCGAGGTCGCTGTCCTAATCAGAGCAGGGCCGGGAGAGCCAGGACAGGAAGTATGGAGAGCAGGGAGCGTCTCTCCAGGGCCCTGCCTGTGGAGGACACCTTGGGGGTGGGAGCCAAGTGCAGACTTGGGGCAAAAGCCTGTCTCTGCCCTCTGCCTGCACCCCCACCCCAGGCCCTTCATGCCTCCACCCAGGCCCACCAGGGACGGAA-GGTGTGAAGGTGACAGTGGGGGAGGTGCCAGCTCACCCTCCCCTCCCTGCACCTACCTGCAGGAGGCTGTGCTCCGGGT------------------------------------------------------------------------------------------------------------------------------------------------------------------
>gene=chr20_3640489-3641489; species=panTro
CCACAGAGGCGGCCCAGGCAGGCAGGGTGGAGTAGCTGGCTGTGCTATCCGAGGTCGCTGTCCTAATCAGAGCAGGGCCGGGAGAGCCAGGACAGGAAGTATGGAGAGCAGGGAGCGTCTCTCCAGGGCCCTGCCTGTGGAGGACACCTTGGGGGTGGGAGCCAAGTGCAGACTTGAGGCAAAAGCCTGTCTCTGCCCTCTGCCTGCACCCCCACCCCAGGCCCTTCATGCCTCCACCCAGGCCCATCAGGGACAGAAGGGTGTGAAGGTGACAGTGGGGGAGGTGCCAGCTCACCCTCCCCTCCCTGCACCTACCTGCAGGAGGCTGTGCTCCGGGTCTCCCTGGGGGTTCAGCTGGTCCAGCAGGACTGGGGGCCACCCGCTGGCAAAGGCCTGAATGGCACCATCTATGGAGGGAGGGGTCCAGGGTGGACTTAGCTGGGAAACCCTAGCACAGGGCTCAGCACAGGGGACAAAGTGAGAGACCCCCTGCTGCAACG
>gene=chr20_3640489-3641489; species=papHam
CCAGAGAGGCAGCCCAGGCAGGCAGGATGCGGTAGCTAGCTGTGCTGTCCAAGGTCGCTGTCCTAGTCAGAGCAGGGCCGGGAGAGCCAGGACAGGAAGTATGGAGAGCAGAGAGCGTCCCTCCAGGGCCCTGACTGCGGAGGACACCTTGGGGGTGGGAGCCAAGTGCAGACTTGAGGCAAAAGCCTGGCTCTGCCCTCTGCCTGCACCCCGACCCCAAGCCCTTCATGCCTCCACCCAGGTCCACCCAACACGGAAAGGTGTGAAGGTGACAGTGGGGGAGGCACCAGCTCACCCTCCCCTCCCTGCACCTACCTGCAGGAGGCTGTGCTCCGGGTCCCCCTGGGGGTTCAGCTGGTCCAGCAGGACTGGGGGCCACCCTCTGGCAAAGGCCTGAATGGCACCATCTATGAAGGGAGGGGTCCAGGGTGGGCTTGGCTGGGAAACCCTAGCACAGGGCCCAGCACAGGGCACAAAATGAGAGAACTACTGCTGCAAAG
>gene=chr20_3640489-3641489; species=ponAbe
CCACAGAGGCGGCCCGGGCAGGCAGAGTGGGGTAGCTGGGTGTGCTGTCCGAGGTCGCTGTTGTAGTCAGAGCAGGGCCGGGAGAGCCAGGACAGGAAGTATGGAGAGCAGGGAGCATCTCTCCAGGGCCCTGCATGTGGAGGACACCTTGGGGGTGGGAACCAAGTGCAGACTTGAGGCA--------------------------------------------------------------------------------------------------------------------TCCCCTCCCTGCACCTACTTGCAGGAGGCTGTGCTCCGGGTCTCCCTGGGGGTTCAGCTGGTCCAGCAGGACTGGGGGCCACCCGCTGGCAAAGGCCTGAATGGCACCATCTATGGAGGGAGGGGTCCAGGGTGGACTTGGCTGAGAAACCCTAGCACAGGGCCCAGCACAGGCGACAAAGTGAAAGACCTCCTGCTGCAAAG
>gene=chr20_3640489-3641489; species=rheMac
CCAGAGAGGCAGCCCAGGCAGGCAGGATGCGGTAGCTAGCTGTGCTGTCCAAGGTCGCTGTCCTAGTCAGAGCAGGGCCGGGAGAGCCAGGACAGGAAGTATGGAGAGCAGAGAGCGTCCCTCCAGGGCCCTGACTGCGGAGGACACCTTGGGGGTGGGAGCCAAGTGCAGACTTGAGGCAAAAGCCTGGCTCTGCCCTCTGCCTGCACCCCGACCCCAAGCCCTTCATGCCTCCACCCAGGTCCACTCGACACGGAAAGGTATgaaggtgacagtggggtaggtGCCAGCTCACCCTCCGCTCCCTGCACCTACCTGCAGGAGGCTGTGCTCCGGGTCCCCCTGGGGGTTCAGCTGGTCCAGCAGGACCGGGGGCCACCCTCTGGCAAAGGCCTGAATGGCACCATCTATGAAGGGAGGGGTCCAGGGTGGGCTTGGCTGGGAAACCCTAGCACAGGGCCCAGCACAGGGGACAAAATGAGAGAACTACTGCTGCAAAG
>gene=chr20_3902309-3903309; species=hg19
CACAAGTCTTTCAGGATCTTCTCATTCCTTTTTTAGTTATTTCTTTTAAAAAGTAGTCTGATATCTTACCTTACAGGTTGGAGACCCTGATGGATTCTGCATCGTTTTAGGATTTGCCTCTGATTCTTGCTAGTGTTCTCTTTTCTGTCATTATGGGGTTTGCCCCGTTTTCTCTAATGTGCTATTCCTGTGTTTTGGTTTTGAGTTCTTGGTTGCATGTGACCTGACTGCTTCTGGAGACAGTACAGTGCTTGTCGTCTCTCAGCTGCTGCTTCTGTGTCTCAGGAGGGCTGAGGGCTGCCCTCCCTCGGGAGCCTCCGTGCTTCCTCAGGCTTTGCTCTTTGTTCTGTACCTCTCTTCACGTTACCTTTGGGTGGTGGTTTTCATTCCTGTGCCGCCTGCTTCTGGGCCAGTGATCCAGGTGTCTGGTGACCACCCGGGCACAGCTGCTTGGCTGCTGTGGGCACCTCAGCTTCCCATGTCCTGTAGGGAACTCACCC
>gene=chr20_3902309-3903309; species=bosTau
AGCAGGTCTTTCAGGATCTTCCCACTCCCTTTGTGTTCACTTCTCTCTCGCAGTGCTTTACCGTGTGATCGCATCCTTTGGAGAC--TGACAGATCCTGTATCATTGTACGATTATTCTCTGTTACTGGCAG----TTCCTCTCT-CCCAGTGTGGGTTTTGTCTCATTTTCT---------------TCTTTTTATTTATTCACGTCCTGGTTGTTTTTGACCTAATTGCTTCAGGAGATGGTCCAGCA-TGGTCTTCA-TCAGCCGCTGCTTCTCTGTCTCA-------CGTTTCTGCCTTCCCCTCCGGTGCCTCTGT---TCTTCAGATGTTGCTC--CTGACCTCACCCGTCTCCATGGTGCCTGAGGGTTCTGTTGT----------CCTGGCTGCTGCCCCGCTCCAGATCTAGACATCTGG--------TGGGTGTGGCTGCTTGGCTGCCTAGGGTACCTCAGCTTTGCACATCCTGTATGGAGCCCCCTT
>gene=chr20_3902309-3903309; species=calJac
--CAAGTCTTTCAGGATCTTCTCATTTCTTTTTTAGTTATTTCTTTTAAAAAGTAGTCTGATACCTTAACTTATGGGTTGGAGACCCTGATGGGTTCTGCATCGTTTTAGGATTCACCTCTGATCCCTGCTAGCATTCTCTTTTCTATCATTGTGGGGTTTGCCTCATTTTCTCTAATGTAATATCCCTGTGT-TTGGTTGTGAGTTCTTGGTTGCATGTGACCTGACTGCTTCTGGTGACAGTACAGTACTTGTCCTCTGTCAGCTGCTGCCTCTCTATCTTAGGAGGGCTGAGGACTGCCCTCCCTCAGGAGCCTCTGT-CTTCCTCAGGCTTTGCTCTTTGGTCTGTGCCTCTCTTCATGTCGCCTCTGGGTACTGTTGTTCATTCCTCTGCTGCCTGCTTCTGGGCCTGTGATCCCAGTGTCTGGTGACCACCCAGGCACAGCTGCTTGGCTGCTGTGGGCACTTCAGCTCCCCACGTCCTGTAGGGAATTCACAC
>gene=chr20_3902309-3903309; species=canFam
AGCAGGCCTTTCAGGATCTTCCCTTTCCTTTTTCAGTCCTCTCTTCCTGAAAGTGCTTGGCTGTCTGATC--ATCCATTGGAGACCTTGATGGATTCTGGACCATCGGAGGATTACTCTCTGATTCCTGCCGTCCTGCCCTTTCT-GCCAGCGTGGGTTTTATCTCATATTTTGTTACATTCAGTTCTTATTTCTGGGTTTTAATGTCTTGATTGTATTTGACTTGA----GTCTGGCGATGGTCCAGCC-TTGTCCTCC-TCCA-----GC----------CA-------TGCCTCCACCCTCCCTGCTGGCTCCTCTGTTGTTCTGCAGATGGTGCTTTCCCATCTGTGCCCCCCACAGTGTCGCATCAGGGCACTCTTGTCCAGTGCTGCCCTGCCCACGGTCTTGTTCCAGATCCAGACATCCAGTTACTTCCTGGGTGTGGCTGTTAGGCCACCTGGGGCCCTTCGGCCTTGCCCAGGCCAGATGGAA--CCCCT
>gene=chr20_3902309-3903309; species=equCab
AGCAAGGCTTTCAGGATCTTTCCATTCTTTTCTCAGTCATGTCTGTCTTAAAGTACTTTACTGTCCAGTCTTATCCTTTGGAGAC--TGAT-GCCTCTGTATCATTGTAGGAATCCTCTCAGATTCCTGCTGGCAGTCTTTTTCT-GCCACTGAGGATTTTGTCTCATTTTCTCTTATATTTAATCCTTGTTTTTGGGTTAGCATGTCCTGGTTGCATTTGACCTGACTGGTTGTGGAGATGGTCT-GCA-TTGGCCTCT-TCAG----------------------------------------------------CTGCTGTT---------GCGGTCTCATGCCTGTGCCCTCTGC---------------------------GTGCTTCCCTGACCGCCACCCTGTGCTGGCTCCAGACATCCAGTTACTTCCTGGGTGCGGCTGCTCGGCTGCCTGGGGTGCCTCAGCCTGGCACATTCTGTATGGAAGCCCCCT
>gene=chr20_3902309-3903309; species=gorGor
CACAAGTCTTTCAGGATCTTCTCATTCCTTTTTTAGTTATTTCTTTTAAAAAGTAGTCTGATACCTTACCTTACAGGTTGGAGACCCTGATGGATTCTGCATCGTTTTAGGATTTGCCTCTGATTCTTGCTAGTGTTCTCTTTTCTGTTATTATGGGGTTTGCCCCGTTTTCTCTAATGTGCTATTCCTGTGTTTTGGTTTTGAGTTCTTGGTTGCATATGACCTGACTGCTTCTGGAAACAGTACAGTGCTTGTCGTCTCTCAGCTGCTGCTTCTGTGTCTCAGGAGGGCTGAGGGCTGCCCTCCCTCAGGAGCCTCCGTGCTTCCTCAGGCTTTGCTCTTTGTTCTGTACCTCTCTTCACGTTACCTTTGGGTGGTGGTTTTCATTCCTGTGCCGCCTGTTTCTGGGCCAGTGATCCAGGTGTCTGGTGACCACCCGGGCACAGCTGCTTGGCTGCTGTGGGCACCTCAGCTTCCTATGTCCTGTAGGGAACTCACCC
>gene=chr20_3902309-3903309; species=panTro
CACAAGTCTTTCAGGATCTTCTCATTCCTTTTTTAGTTATTTCTTTTAAAAAGTAGTCTGATACCTTACCTTACAGGTTGGAGACCCTGATGGATTCTGCATCGTTTTAGGATTTGCCTCTGATTCTTGCTAGTGTTCTCTTTTCTGTCATTATGGGGTTTGCCCCGTTTTCTCTAATGTGCTATTCCTGTGTTTTGGTTTTGAGTTCTTGGTTGCATGTGACCTGACTGCTTCTGGAGACAGTACAGTGCTTGTTGTCTCTCAGCTGCTGCTTCTGTGTCTCAGGAGGGCTGAGGGCTGCCCTCCCTCAGGAGCCTCCGTGCTTCCTCAGGCTTTGCTCTTTGTTCTGTACCTCTCTTCACGTTACCTTTGGGTGGTGGTTTTCATTCCTGTGCCGCCTGCTTCTGGGCCAGTGATCCAGGTGTCTGGTGACCACCCGGGCACAGCTGCTTGGCTGCTGTGGGCACCTCAGCTTCCCATGTCCTGTAGGGAACTCACCC
>gene=chr20_3902309-3903309; species=papHam
CACAAGTCTTTCAGGATCTTCTCATTCCTTATTTGGTTATTTATTTTAAAAAGTAGTCTGATACCTTACCTTACGGGTTGGAGACCCTGATGGATTCTGCATCGTTTTAGGATTTACCTCTGATTCTTGCTACCATTCTCTTTTCTGTCATTATGGGGTTTGCCTCGTTTTCTCTAATGTGCTATTCCTGTGTCTTGGTTGTGAGTTCTTGGTTGCATGTGACCAGACTGCTTCTGGAGACAGCACAGTGCTTGTCCTCTCTCAGCTGCTGCTTCTGTGTCTCAGGAGGGCTGAGGGCTGCCCTCCCTCAGGAACCTCCGTGCTTCCTCAGAGTTTGCTCTTTGTTCTGTGCCTCTC--CACGTTGCCTCTGGGTGGTGGTGTTCCTTCCTATGCTCCCTGCTTCTGGGCCAGTGATCCAGGTGTCTGGTGACCACCTGGGCACAGCTGCTTGGCTGCTGTGGGCACCTCAGCTTCTCATGTCCTGTAGGGAACTCACCC
>gene=chr20_3902309-3903309; species=ponAbe
CACAAGTCTTTGAAGATCTTCTCATTCCTTTTTTAGTTATTTCTTTTAAAAAGTAGTCTGATACCTTACCTTACAGTTTGGAGACCCTGATGGATTCTGCATCGTTTTAGGATTTGCCTCTGATTCTTGCTAGTGTTCTCTTATCTGTCATTATGGGGTTTGCCCCGTTTTCTCTCATGTGCTATTCCTGTGTTTTGGTTTTGAGTTCTTGGTTGCATGTGACCTGACTGCTTCTGGAGACAGTACAGTGCTTGTCTTCTCTCAGCTGCTGCTTCTGTGTCTCAGGAGGGCTGAGGGCTGCCCTCCCTCAGGAACCTCCATGCTTCCTCAGGCTTTGCTCTTTGTTCTGTACCTCTCTTCACGTTGCCTCTGGGTGGTGGTTTTCATTCCTGTACCGCCTGCTTCTGGGCCAGTGATCCAGGTGTCT-GTGACCACCCGGGCACAGCTGCTTGGCTGCTGTGGGCACCTCAGCTTCCCATGTCCTGT-GGGAACTCACCC
>gene=chr20_3902309-3903309; species=rheMac
CACAAGTCTTTCAGGATCTTCTCATTCCTTATTTGGTTATTTATTTTAAAAAGTAGTCTGATACCTTACCTTACGGGTTGGAGACCCTGATGGATTCTGCATCGTTTTAGGATTTACCTCTGTTTCTTGCTACCATTCTCTTTTCTGTCATTATGGGGTTTGCCTCGTTTTCTCTAATGTGCTATTCCTGTGTTTTGGTTGTGAGTTCTTGGTTGCATGTGACCAGACTGCTTCTGGAGACAGCACAGTGCTTGTCCTCTCTCAGCTGCTGCTTCTGTGTCTCAGGAGGGCTGAGGGCTGCCCTCCCTCAGGAACCTCCGTGCTTCCTCAGAGTTTGCTCTTTGTTCTGTGCCTCTC--CACGTTGCCTCTGGGTGGTGGTGTTCCTTCCTATGCTCCCTGCTTCTGGGCCAGTGATCCAGGTGTCTGGTGACCACCTGGGCACAGCTGCTTGGCTGCTGTGGGCACCTCAGCTTCTCATGTCCTGTAGGGAACTCACCC
>gene=chr20_3994489-3995489; species=hg19
CCCTGTAAAAGTATATGGGTAAAAAGAAACTGAAAATCATCATGCAACCAGAGTTAACAACTATCTTGCAAAATTCATATCATTTGTTTTAAAACCAAAATAGCAAGGAAGAGCTGGTGTTATCCCAATAGCCTCTTTTTAATTGGTCTACAACAACTGCAACTCTTCATAACTTTACCAACACAACAAAGTCAGGCAGGCAGTCTGACAGAGTCAACGTTTGTGGGAACCTACAGCGCTTCCTTCTCTCTCTGGAGATGAGGACAATGAAAAAAGGTGTTCTGTTTTCCAGTAGTCCTGTAAGAGGAGCCATTGAGCTGGGCTGTACAACCAGACAACAGAACACAGGAAAATTCACATCAAAGCAAGGGCGCATGCCAGGGTAATATGCAATAAAACCCTCTGCCAAAGCATTAAGGGGAAAAAAAAGCAAGGAGGTAGAGAGAACCTGCTGGACTACCTTCTCATTAACACAGGGAGGCAGAAAGAAACAAAATCTG
>gene=chr20_3994489-3995489; species=bosTau
CTCTGCAAAATTATAAGGGTCAAAAGAAACAGCAA------ATGCAACCAACG---------ATCTTCTAAAACTTATACA------TTTAAAAGTGAAACAGCAAGGAATAGCTGGTGCTATTATAACTGCTTCTTTTTAATTGGTCCATATCAGCTGTGACTCCTCATAACTT---CAAGCAAACAAAGTCAGGCAGTCAGTCCCACAGAGCCAAAGTCTGTGGGAAACTGCGGAGCTTCCTCCTCTCTCTGGGGATGAGGACAAAAAAAAAAGGTGTTCTGTTTTCCAATAGTCCTGTAAGAGGTGCCACTGAGCTGGGCTGCACAACCAGACAACAGAGCACAGGAAAATTCAGATCAAAGCAAGGGCGCATGCCAGGGAAATATGCAGTAACACCCTTTGCCACAGAATTAGG-GGGAAAAAAGGCAAGGAGGCGGAGAGAACCTGCTGGACCACCTTCTTATTAACACCGGGAGGCAGGAAGAAACAAAATCTG
>gene=chr20_3994489-3995489; species=calJac
CC--GTAAAAGCATAAGGGTAAAAAGAAACTGAAAATCACCATGCAACCGGAGTT---AACTATCTTGCAAAATTCATACAATTTGTTTTAAAAACAAAATATCAAGGAAGAGCAGGTGCTATCTCAACAGCCTCTTTTTGATTGGCCTACATCAACTGCAACTCTTCATAACTTTATCAACACAACCAAGTCAGGCAGGCAGTCTTA-AGAGCCAACGTCTGTGAGAACCTACAGAGCTTCCT--CCTCTCTGGGGATGAGGACAATGAAAAAAGGTGTTCTGTTTTCCAGCAGTCCTGTAAGAGGAGCCATTGAGCTGGGCTGTACAACCGGTCAACAGAACACAGGAAAATTCACATCAAAGCAAGGGCGCATGCCAGGGTAATATGCAATAAAACCCTCTGCCAAAGCATTAAG--AAAAAAAAAGCAAGGAGGTGGAGAGAACCTGCTGGATCACCTTCTTATTAACACAGTGAGGCAGGAAGAAACAAAATCTG
>gene=chr20_3994489-3995489; species=canFam
--CTGCAAAATTAAAAGGGTaaaaaaaaaCTGAAA------ATGCAACCAACA---------ATATTTTAAAACTTATAAAATCTGGTCTA-AAATGAAATACCACAGAATAACTGGTACTATTACAAATGCCTCCTTTTAATTGGTCTGCATCAACTGTAACTCTTCATAACTTTATCAAGCCAACAAACTCAGGCAGTCCAACCCCTGGAACCAAAGTCTGTGGGAACCTGCAGAGCTTCCTTCTCTCTC-GGGGATGAGGACAAGGATAAAAGGTGTTCTGTTTTCCAGTAGCCCTGTAAGAGGAGCCATTGAGCTGGGCCACACAACCAGACAACAGAGCACAGGAAAATTTAGATCAAAGCAAGGACGCATGCCAGGGTAATATGCAATAAAACCCTTTGCCAAAGCACTCAG-AAGAAAAA-AGCAAGGAGGTGGAGAGAACCTGCTGGACCACCTTC---TTAACACAGGGAGAC--GGAGAAACAAAATCTG
>gene=chr20_3994489-3995489; species=equCab
CTCTATGAAATTATAAGGGTAAAAAGAAACTGAAA------ACGCAACCAAGA---------GTCTTCTAAAA-TTATAAAATCTGGTTTTAAAACAAAATAGCAAGGAGTAGCTGGTGCTATTACAATTGCCTCTTTTTGATTCGTCTACATCCACTCTAACTCTTCACAACTTTACCAAGACAACAAAGTCAGGCAGTCAGTCCACCAAAACCCAAGTCTGTGGGAACCTGCAGAGCTTCCTTCTCTCTTTGGAGATGAGGACAATGATAAAAGGTGTTCTGTTTTCCAGTAGTCCTGTAAGAGGAGCCATTGAGCTGGGCTGCACAACCAGACAACAGAACACAGGAAAATGCAGATCAAAGCAAAGGCGCATGCCAGGGTTATAGGCAATAAACCCCTTTGCCAAAGCATTAAG-AAAAAAAA-GGCAAGGAGGTGGAGAGAACCTGCTGGACCACCTTCTTATTAACACAGGGAGGCAGGAAGAAACACAACCTG
>gene=chr20_3994489-3995489; species=gorGor
CGCTGTAAAAGTATATGCGTAAAAAGAAACTGAAAATCATCATGCAACCAGAGTTAACAACTATCTTGCAAGATTCATATCATTTGTTTTAAAACGAAAATAGCAAGGAAGAGCTGGTGCTATCCCAATAGCCTCTTTTTAATTGGTCTACAACAACTGCAACTCTTCATAACTTTACCAACACAACAAAGTCAGGCAGGCAGTCTGACAGAGTCAACGTTTGTGGGAACCTACAGCGCTTCCTTCTCTCTCTGGAGATAAGGACAATGAAAAAAGGTGTTCTGTTTTCCAGTAGTCCTGTAAGAGGAGCCATTGAGCTGGGCTGTACAACCAGACAACAGAACACAGGAAAATTCACATCAAAGCAAGGGCGCATGCCAGG----------------------------------------------------------------------------------------------------------------------
>gene=chr20_3994489-3995489; species=panTro
CCCTGTAAAAGTATATGGGTAAAAAGAAACTGAAAATCATCATGCAACCAGAGTTAACAACTATCTTGCAAAATTCATATCATTTGTTTTAAAACCAAAATAGCAAGGAAGAGCTGGTGCTATCCCAATAGCCTCTTTTTAATTGGTCTACAACAACTGCAACTCTTCATAACTTTACCAACACAACAAAGTCAGGCAGGCAGTCTGACAGAGTCAACGTTTGTGGGAACCTACAGCGCTTCCTTCTCTCTCTGGAGATGAGGACAATGAAAAAAGGTGTTCTGTTTTCCAGTAGTCCTGTAAGAGGAGCCATTGAGCTGGG-TGTACAACCAGACAACAGAACATAGGAAAATTCACATCAAAGCAAGGGCGCATGCCAGGGTAATATGCAATAAAACCCTCTGCCAAAGCATTAAGGGAAAAAAAAAGCAAGGAGGTAGAGAGAACCTGCTGGACTACCTTCTCATTAACACAGGGAGGCAGAAAGAAACAAAATCTG
>gene=chr20_3994489-3995489; species=papHam
CCCTGTAAAAGCATATGGGTAAAAAGAAACTGAAAATCATCATGCAACCAGAGTTAACAACTATCTTGCAAAATTCATATAATTTGTTTTAAAAACAAAATAGCAAGGAAGAGCTGGTGCTATCCCAATAGCCTCTTTTTAACTGGTCTACATCAACTGCAACTCTTCATAACTTTACCAACACAACAAAGTCAGGCAGGGGGTCTGACAGAGTCAACGTTTGTGGGAACCTACAGAGCTTCCTTCTCTCTCTGAGGATGAGGACAATGAAAAAAGGTGTTCTGTTTTCCAGTAGTCCTGTAAGAGGAGCCATTGAGCTGGGCTGTACAACCAGACAACAGAACACAGGAAAATTCACATCAAAGCAAGGGCGCATGCCAGGGTAATATGCAATAAAACCCTCTGCCAGAGCATTAAGAAAAAAAAAAAGCAAGGAGGTAAAGAGAACCTGCTGGACCACCTTCTTATTAACACAGACAGGCTGAAAGAAACAAAATCTG
>gene=chr20_3994489-3995489; species=ponAbe
CCCTGTAAAAGCATATGGGTAAAAAGAAACTGAAAATCATCATGCAACCAGAGTTAACAACTATCTTGCAAAATTCATATAATTTGTTTTACAACCAAAATAGCAAGGAAGAGCTGGTGCTATCCCAATAGCCTCTTTTTAATTGGTCTACAACAACTGCAACTCTTCATAACTTTACCAACACAACAAAGTCAGGCAGGCAGTCTGACAGAGTCAACGTTTGCGGGAACCTACAGCGCTTCCTTCTCTCTCTGGGGATGAGGACAATGAAAAAAGGTGTTCTGTTTTCCAGTAGTCCTGTAAGAGGAGCCATTGAGCTGGGCTGTACAACCAGACAACAGAACACAGGAAAATTCACATCAAAGCAAGGGCGCATGCCAGGGTAATATGCAATAAAACCCTCTGCCAAAGCATTAAGGGGAAAAAAAAGCAAGGAGGTAGAGAGAACCTGCTGGACCACCTTCTTATTAACACAGGGAGGCAGAAAGAAACAAAATCTG
>gene=chr20_3994489-3995489; species=rheMac
CCCTGTAAAAGCATATGGGTAAAAAGAAACTGAAAATCATCATGCAACCAGAGTTAACAACTATCTTGCAAAATTCATATAATTTGTTTTAAAAACAAAATAGCAAGGAAGAGCTGGTGCTATCCCAATAGCCTCTTTTTAACTGGTCTACATCAACTGCAACTCTTCATAACTTAACCAACACAACAAAGTCAGGCAGGGAGTCTGACAGAGTCAACGTTTGTGGGAACCTACAGAGCTTCCTTCTCTCTCTGAGGATGAGGACAATGAAAAAAGGTGTTCTGTTTTCCAGTAGTCCTGTAAGAGGAGCCATTGAGCTGGGCTGTACAACCAGACAACAGAACACAGGAAAATTCACATCAAAGCAAGGGCGCATGCCAGGGTAATATGCAATAAAACCCTCTGCCAGAGCATTAAGAAAAAAAAAAAGCAAGGAGGTAGAGAGAACCTGCTGGACCACCTTCTTATTAACACAGACAGGCAGAAAGAAACAAAATCTG
>gene=chr20_4654309-4655309; species=hg19
GTGAacactatagttaaaactgacattttgatctgaggattccttttatttaatcagttctgaaactatagttttctacatttatatatttgttctattgtgaattttaggatttattttgatgatGTACTTTTTCTTTGTGAAGTTTAGAAATGACCATGGGGGTcatgtgggccaaattaactcaattcctggacaaaaactatttccccgaccaccccaagcttcttgccaatgtgcgcccttgggacaagaaaggctaggagaagctgtggacaaattaagataaacctggcaatatcattagacaaataacccaaagtgaatccctcttctgatggtCAACATCAGATGGTCACACAGAAATGTTATTTTCCTATGAGTAATTTTGCATTATTGTTACATATGATTTCCACTTACAAATGCCACAAATATTATGCAAGTACCTCTCTACTGGGAAGGAATATAACAATTCTAACAAATAAACATAAAAGCAGTGT
>gene=chr20_4654309-4655309; species=bosTau
--------------------------------------------------------------------------------------------------------------------------------------------------------------------------------------------------------------------------------------------------------------------------------------------------------------------------------------------------------------------------------------------------------------------------------------------------------------------------------------------------------------------
>gene=chr20_4654309-4655309; species=calJac
GTGAGCACTATAGTAAAAACTGACATTTTGGTCTGTGGATTCCTTTTATTTAATCAGTTCTGAAAC--TAGTTTTCTACATTTATATATTTGTTCTATTGTAAATTTTAGGGTTTATTTTGATAATGTACTTTTTCCTTGTGAAGTTTAGAAACGGCCAAGGGGGTCATGTGAGCCAAATTAAATCAATTCCTGGACAAAAACGACTTCCCTGACCACCTCAAGCTTCTTGCCAGTGTGTACCC-CGGGACAAGAAAGGCTGGGAGAAGCTATGGACAAATTAAGATAAATCTGGCAACATCTTTAGAAAAGTAACCCAAAGCAAATCCCTC--CTGATGGTCAACATCAGATGGTCACACAGAAAGGTTATTTTCCTGTAAGCAATCTTGCATTATTGTTCCATATAATTTGCACTTACAAATTCCACAAATATTAAGCAAGTACCTTTCTACTGGGAAGGAATGTAACAATTCCAACAAATAAACATAAAGGCAGTGT
>gene=chr20_4654309-4655309; species=canFam
GTAAACACCACAGTTAAAGCTGATATTTTGATCTGAGGATTTGTTTTACGAAGTCATGTCCGAAATTGTCATCTTCTGCACATATTTTTTTGTTCTGTCATGAATTTTAGGATTCACTTTTACTATGTACTTGTTCTTTGTGAAGATTGGAAAAGACCTTGAGGGCTACGTGGGCCAAATTAATTCAATTCCTGAGCAAAAACTGCCTCCCTGACCACCCAGACCTTCTTGCCAATGTGTGTCTCTGGGAGAAGAAAAGCTAGGAGAGGATGTGGACCAATCAAAATAAATCCAGCAACATCATTAGAAAAATAATTCCAAGTGGATCCCTCTTATGATGGT---CATCAGAGGGTCACACAGGAAAATTATTTCTT--TGAATAATCTTGTGTTTTTGCCACATACAATTTACATTTACAAATTCCACAAATATT-ATCATTT---------CTGGGAAGGAATAGAACAATGCTGGCCAATAAACGGAAAGGCAGCAT
>gene=chr20_4654309-4655309; species=equCab
-----------------------CATTttgatctgaggattccttttatgaaatcaattctaaaattttactttcctacatttatatatctgttctatcatgaattttaagatttattttgatgatgtactcgttctttgTGAAGATTAGAAATGACCATGAGAG--Atgtgggccaaattaactcaattcctga-caaaaactgactccttgaccacaccgccctccttgccaatgtgtgtctctggaacaagaaaagctaggagagaatgtgaacaaattaaaataaatctagcaacatcattagaaaaataactcaaagTGGAACCCTCTTATGATGGTCAACATCAGATGGTCACACAGGAATGTTATTTCCT--TGAATAATCTTGTATT--------------GTTACATTTATAATTTCCACAAATATTCATCATGTATCTCTTTACTGAGAAGGAATATAAAAGTTCCAGCCAATAAACATAAAAGCAGTAT
>gene=chr20_4654309-4655309; species=gorGor
-----------------------------------------------------------------------------------------------------------------------------------------------------------------------------------------CAATTCCTGGACAAAAACTATTTCCCCGACCACCCCAAGCTTCTTGCCAATGTGTGCCCTTGGGACAAGAAAGGCTAGGAGAAGCTGTGGACAAATTAAGATAAATCTGGCAATATCATTAGAAAAATAACCCAAAGTGAATCCCTCTTCTGATG-TCAACATCAGATGGTCACACAGAATTGTTATTTTCCTATGAGTAATCTTGCATTATTGTTACATATGATTTCCACTTACAAATTCCACAAATATTATGCAAGTACCTCTCTACTGGGAAGGAATATAACAATTCTAACAAATAAACATAAAAGCAGTGT
>gene=chr20_4654309-4655309; species=panTro
GTGAACACTATAGTTAAAACTGACATTTTGATCTGAGGATTCCTTTTATTTAATCAGTTCTGAAACTGTAGTTTTCTACATTTATATATTTGTTCTATTGTGAATTTTAGGATTTATTTTGATGATGTACTTTTTCTTTGTGAAGTTTAGAAATGGCCATGGGGGTCATGTGGGCCAAATTAACTCAATTCCTGGACAAAAACTATTTCCCCGACCACCCCAAGCTTCTTGCCAATGTGCGCCCTTGGGACAAGAAAGGCTAGGAGAAGCTGTGGACAAATTAAGATAAATCTGGCAATATCATTAGAAAAATAACCCAAAGTGAATCCCTCTTCTGATGGTCAACATCAGATGGTCACACAGAAATGTTATTTTCCTATGAGTAATCTTGCATTATTGTTACATATGATTTCCACTTACAAATTCCGCAAATATTATGCAAGTACCTCTCTACTGGGAAGGAATATAACAATTCTAACAAATAAACATAAAAGCAGTGT
>gene=chr20_4654309-4655309; species=papHam
GTGAACACTATAGTTAAAACC-ACATTTTGATCTCAGGATTCCTTTTATTTAATCAGTTCTGAAACTGTAGTTTTCTACATTTATATATTTGCTCTATTGTGAATTTTAGGATTTATTTTGATGATGTACTTTTCCTCTGTGAAGTTTAGAAGTGGCCATGGGGGTcatgtgggccaaattaactcaattcctggacaaaaactacttccccgaccaccccaagcttcttgccaatgtgtgcccttgggacaagaaaagctaggagaagctgtggacaaattaagataaatctggcaatatcattagaaaaataacccaaCGTGAATCCCTCTTCTGATGATCAACATCAGATAGTCACACAGAAATGTTATTTTCCTACGAGTAATCTTGCATTATTGTTATGTGTAATTTCCACTTACAAATTCCACAAATATTAAGCAAGTACCTCTCTACTGGGAAGGAATATAACAATTCCAACAAATAAACATAAAAGCAGTGT
>gene=chr20_4654309-4655309; species=ponAbe
GTGAACACTATAGTTAAAACTGACATTTTGATCTGAGGGTTCCTTTTATTTAATCAGTTCTGAAACTGTAGTTTTCTACACTTATATATTTGTTCTATTGTGAATTTTAGGATTTATTTTGATGATGTACTTTTCCTTTGTGAAGTTTAGAAATGGCCATGGGGGTcatgtgggccaaattaactcaattcctggacaaaaactatttccctgaccaccccaagcttcttgccaacgtgtgcccttgggacaagaaaagctaggagaagctgtggacaaattaagataaatctggcaatatcattagaaaaataacccaaagtgaatccctcttctgatggtCAACATCAGATGGTCACACAGAAATGTTATTTTCCTATGAGTAATCTTGCATTATTGTTATGCATGATTTTCACTTACAAATTCCACAAATATTAAGCAAGTACCTCTCTACTGCGAAGGAATATAACAATTCCAACAAATAAACATAAAAGCAGTGT
>gene=chr20_4654309-4655309; species=rheMac
GTGAACACTATAGTTAAAACC-ACATTTTGATCTCAGGATTCCTTTTATTTAATCAGTTCTGAAACTGTAGTTTTCTACATTTATATATTTGCTCTATTGTGAATTTTAGGATTTATTTTGATGATGTACTTTTCCTCTGTGAAGTTTAGAAGTGGCCATGGGGGTCATGTGGGCCAAATTAACTCAATTCCTGGACAAAAACTACTTCCCCGACCACCCCAAGCTTCTTGCCAATGTGTGCCCTTGGGACAAGAAAAGCTAGGAGAAGCTGTGGACAAATTAAGATAAATCTGGCAATATCATTAGAAAAATAACCCAAAGTGAATCCCTCTTGTGATGGTCAACATCAGATGGTCACACAGAAATGTTATTTTCCTACGAGTAATCTTGCATTATTGTTATGTGTAATTTCCACTTACAAATTCCACAAATATTAAGCAAGTACCTCTCTACTGGGAAGGAATATAACAATTCCAACAAATAAACATAAAAGCAGTGT
>gene=chr20_4762489-4763489; species=hg19
TTTCAAAGAACCCTTCCAAAATTTCTGATCAGGTTCTTAGGACGTGAGAAATGACCTCTCAAGAGGGCAGGACAAAATGGAAAAGTGTGGTCTGCATTACGTGGAAGTGTGTTGTGTGAGATGGGATCTCCTCTCACTTCCACCTCCTGACCTCCCATCTTTAAAAAGCTGAGTCTGCCTTAGTATCGCTCCCTTGGAAAGTGATCTGGCCAACTGGACATGTTGCAGTATTTCCCCATCTAACACTATCGTAGTGCTAGTGCAAATCAAAGAGAACTCTTATAAGCCAGAAATCGCTGTCCAGTAAGAGCTAGTGGTTAGTAGTTTGCTTTGTGGAAATTCTTCTCCCAAGTCCTCCAAGGAGAATTACTGGGGCCAACTAAGGCCCTGAACATTCAAAATAAAAATTACCAGAAGAGAAGTTCTCCAAATCATTTTCTCAATTGCAAAACTCAGGAGGTGTTTGCATTCACAGAACTGTTCTTTCCCAGCTGTAACAA
>gene=chr20_4762489-4763489; species=bosTau
TTTCAAAGAATCTTTCCAAAATTCCTGACTGGGTTATTAGTACATGAGAAATGATTTCTAAACAGGGCGAGCCAAAATGGAAAAGTGGGGTCTGCATTAAGTGGAA-TGTATCATGTAAGA---GATTT-CCCTTAATTCCA---CCCAATCCCCAATCTTTAAAAAATCAAGCCTACCCCAGAATCACTTTCTCAGAAAGTGACCTGGCAAA-CTGACATTTGGCAACATTTCCATGTTTAACACTATCATAATGTTAGTGCAAATTAAAGAGAACTTTGATAAACC-AAAACAGCTGTCCAATAAAAGTTAGTCATTAGTAATTTACGTTGTGGAAAAATTTTTCCCAAGCCATTCAAAGAAGATTATTGGGGCCAACAAAGGCTTTGAACGTTCAAAATAAAAATAACCAGAAAAAAAGTTTTCCAAGTCA-TTTCTCAAATGCAAAATTCAGGAAGTGTTTACATTCACAAAACTGTTCTTTCCCATCTATAACAG
>gene=chr20_4762489-4763489; species=calJac
TTCCAAAGGATCTTTCCAAAATTTCTCATCAGGTTCTTAGGATGTGAGAAATGACCTCTAAAAAAGGCAGGACACAATCCAAAAGTGTGGTCTGCATCACGTGGAAGTGTGTTGTGTAAGATGGGATCTCCTCTCACTTCCACCTCCTGACCTCCCATCTTTAAAAAGGCTGGTCTGCCTTAATATTGCTCCCTTGGAAAGTGACCTGGCCAACTAAATATGTTGCACTATTTCCATGTTTAACACTGTCATAGTGCTGGTGCAAATCAAAGAGAACTCTTATAAACCAGAAATCGCTGTCCAATAA----TAGTGGTTAGTAGTTTGCTTTGTGGAAATTCTTCTCGCAAGTCCTCCAAGGAGAATTACTGGAGCCAACTAAGGCTTTGAACATTCAAAATAAAAATTATCAGAAG---AGTTCTCCAAATTATTTTCTCAAATGCAAAACTCAGGAAGTGTTTGCATTCACAGAATGGTTCTTTCCTATCTGTAACAA
>gene=chr20_4762489-4763489; species=canFam
TTTCAAAGGACCTTTCCAAAATTCCTGATCCGGTTATTAGGACGTGAGAAACGATCTCTAAACAGGGTGGGCCACAATGGGAAAGTCCGGCCCGCGTGAAGTGGAA-TGTATCCTGTCGGATGCGATTTCccctcacttcta---ccc-gacccccatcTTTAAAAAGCCAGGCCTGCCTT--------------GGAAAGGGCTCTGGCAAACCTGACGTTTTGCAACATTTCCATATTTAAC-CTCTCATAGTGCTAGCGCAAATCAAAGAGAACTTTTATAAACCAGAAATAGCTGTTCAACAAAAGTTAGCGGTTAGCAATTTGCTTTGTGGAAATGTTTCTGCCTCACCCACCAAGGAGAACCACTGGTGCCAATGTAGGCTTGGAAGAGTCAAAATAAAAAGAGCTGGAAGACAAGTTTCTTAAGCCATTTTCTCAAATGCAAAACTCAGGAAGTGTTTGCATTCACAAACCGGAGCTCTCCCATCTGTAACAA
>gene=chr20_4762489-4763489; species=equCab
TTTCAAAGAACCTTTCCAAAATTCCTGGTCGGGTTATTAGGACGTGAGAAATGATCTCTAAACAGGGTAGGCCTAAATGGAAGAGTGCGGCTTGCATTAAACGGAA-TGTATGGTGTCAGATACGATTTCCCCTCCCTTCCA---TCCCGACCCCCGTCTTTAAAAAGCCAAGTCTACCGTAGGGTCACTTTCTCAGAGAGTGATCTGGCAGACCTGACATTCTGCAACATTTCCATGTTTAACACTATCGTAGTGCTAGTGCAAATTAAAGAGAACTTTTATAAACCAGAAATAGCTGTCCAATAAAAGGTAGTGGTTAGTAATTTGCCTTGTGAAAACTGTTCTCCCTAACTCCCCAAGGAGAATTATTGGGGCCAACAAAGGCTTTGAACATTCAAAAATAAAAGAACTGGAAGAGAAGTTTCGCAAGTCATTTTTTCAAATGCAAAACTCAGGAAGTGCATGCATTCACGAAACTGCTCTT-TCCATCTGTAACAA
>gene=chr20_4762489-4763489; species=gorGor
TTTCAAAGAACCCTTCCAAAATTTCTGATCAGGTTCTTAGGACGT-AGAAATGACCTCTCAAGAGGGCAGGACAAAATGGAAAAGTGTGGTCTGCATTACGTGGAAGTGTGTTGTGTGAGATGGGATCTCCTCTCAC-TCCACCTCCTGACCTCCCATCTTTAAAAAGCTGAGTCTGCCTTAGTATTGCTCCCTTGGAAAGTGATCTGGCAAACTGGACATGTTGCAGTATTTCCCCATTTAACAC-ATC-TAGTGCTAGTGCAAATCAAAGAGAACTCTTATAAGCCAGAAATCGCTGTTCAATAAGAGCTAGTGGTTAGTAGTTTGCTTTGTGGAAATTCTTCTCCCAAGTCCTCCAAGGAGAATTACTG-GGCCAACTAAGGCCTTGAACATTCAAAATAAAAATTACCAGAAGAGAAGTTCTCCAAATCATTTTCTCAATTGCAAAACTCAGGAGGTGTTTGCATTCACAGAACTGTTCTTTCCCAG-TGTAACAA
>gene=chr20_4762489-4763489; species=panTro
TTTCAAAGAACCCTTCCAAAATTTCTGATCAGGTTCTTAGGACGTGAGAAATGACCTCTCAAGAGGGCAGGACAAAATGGAAAAGTGTGGTCTGCATTACGTGGAAGTGTGTTGTGTGAGATGGGATCTCCTCTCACTTCCACCTCCTGACCTCCCATCTTTAAAAAGCTGAGTCTGCCTTAGTATTGCTCCCTTGGAAAGTGATCTGGCCAACTGGACATGTTGCAGTATTTCCCCATTTAACACTATCGTAGTGCTAGTGCAAATCAAAGAGAACTCTTATAAGCCAGAAATCGCTGTCCAATAAGAGCTAGTGGTTAGTAGTTTGCTTTGTGGAAATTCTTCTCCCAAGTCCTCCAAGGAGAATTTCTGGGGCCAACTAAGGCCTTGAACATTCAAAATAAAAATTACCAGAAGAGAAGTTCTCCAAATCATTTTCTCAATTGCAAAACTCAGGAGGTGTTTGCATTCACAGAACTGTTCTTTCCCAGCTGTAACAA
>gene=chr20_4762489-4763489; species=papHam
TTTCAAAGAACCTGTCCAAAATTTCTGATCAGGTTCTTAGGATGTGAGAAATGACCTCTAAACAGGGCAGGACAAAATGGAAAAGTGTGGTCTGCATTACGTGGAAGTGTGTTGTGTAAAATGGGATCTCCTCTCACTTCCACCTCCTGACCTCCCATCTTTAAAAAGGTGAGTCTGCCTTAGTATTGCTGCCTTGGAAAGTGATCTGGCCAACTGGACATGTTGCAGTATTTCCACATTTAACACTATTGTAGTGCTAGTGCAAATCAAAGAGAACTCTTAAAAGCCAGAAATCGCTGTCCAACAAGAGCCAGTGGTTAGTAGTTTGCCTTGTGGAAA---TTCTCCCAAGTCCTCCAAGGAGAATTACTGGGGCCAACTGAGGCTTTGAACATTCAAAATAAGAATTACCCGAAGAGAAGTTCCCCATATCATTTTCTCAAATGCAAGATTC---AGGTGTTTGCATTCACAGAACTGTTCTTTCCCAGCTGTAACAA
>gene=chr20_4762489-4763489; species=ponAbe
TTTCAAAGAACCCTTCCAAAACTTCTGATCAGGTTCTTAGGACGTGAGAAATGACCTCTAAAGAGGGCAGGACAAAATGGAAAAGTGTGGTCTGCATTATGTGGAAGTGTGTTGTGTGAGATGGGATCTCCTCTCACTTCCACCCCCTGACCTCCCATCTTTAAAAAGGTGAGTCTGCCTTAGTATTGCTCCCTTGGAAAGTGATCTGGCCAACTGGACATGTTGCAGTATTTCCCCATTTAACACTATCGTAGTGCCAGTGCAAATCAAAGAGAACTCTTACAAGCCAGAAATCGCTATCCAATAAGAGCTAGTGGTTAGTAGTCTGCTTTGTGGAAATTCTTCTCCCAAGTCCTCCAAGGAGAATTACTGGGGCCGACTAAGGCCTTGAACATTCAAAATAAAAATTACCAGAAGAGAAGTTCTCCAAATCATTTTCTCAATTGCAAAACTCAGGAGGTGTTTGCATTCACAGAACTGTTCTTTCCCAGCTGTAACAA
>gene=chr20_4762489-4763489; species=rheMac
TTTCAAAGAACCTGTCCAAAATTTCTGATCAGGTTCTTAGGATGTGAGAAATGACCTCTAAACAGGGCAGGACAAAATGGAAAAGTGTGCTCTGCATTATGTGGAAGTGTGTTGTGTAAAATGGGATCTCCTCTCACTTCCACCTCCTGACCTCCCATCTTTAAAAAGGTGAGTCTGCCTTAGTATTGCTCCCTTGGAAAGTTATCTGGCCAACTGGACATGTTGCAGTATTTCCACATTTAACACTATTGTAGTGCTAGTGCAAATCAAAGAGAACTCTTAAAAGCCAGAAATCGCTGTCCAACAAGAGCCAGTGGTTAGTAGTTTGCCTTGTGGAAA---TTCTCCCAAGTCCTCCAGGGAGAATTACTGGGGCCAACTGAGGCTTTGAACATTCAAAATAAGAATTACCAGAAGAGAAGTTCCCCATATCATTTTCTCAAATGCAAGATTC---AGGTGTTTGCATTCACAGAACTGTTCTTTCCCAGCTGTAACAA
>gene=chr20_4807151-4808151; species=hg19
aaaaaaaaaaattcagttcctcaggggcatttgccatgttgcaagtgttcaatagccacaggctaccagattgggacagcacaggtttacagaacaaggaggccactgatgagtttggagtctcaaagctaagttccttttttccttagcaaaacagtagtgggaatgacaagcatggccagagaaagaaaaggagcttctgcatttctttgtctcccCGTATAACAGCTGGAGAGGCAGATCAGAGTTCTCCTGTGTGGCTTGGGAAAAGGAGGCTATGCAGAGAACTGGGAGGCCCAAAGCCCACTCCTCAGTTCCCAGTGGATTCTGGGAAAAGGGAGGAAGACAGAAAGTCCTGGATGCTGCGTCTCCCCTATTTGTGACCTTTGACCTTAGAGCAGAGGTATGTTGGTGGGTTAAGTGGAGTTCTGGGGATAGAATCAAGGATTACAggccaggtgcggtggctcacgtctgtaatcccagcactttggaaggcc
>gene=chr20_4807151-4808151; species=bosTau
-------aatattcagttc--------cactagtcacatttcaagtgcataatagtgacatgctaccatattgggaccgcacaaatttaaagagcaaggaggtcactgaggagcttggcgtctcaaagctgatttccttttctctttagcaaaacagtgacagaagtatcaagcatggtcgg----agaaaatgattttcaatattgttctatcttcccctgtaatatctcaagaggcagatcagagttctactttgtgcctgggaagaagcaggagatgcagagaagtc-gaagtccagagcctactcttcaat-tgcactgttttctgggggaagggaaggagATAGACAGTAGGAAATGCTACAACTTCTTTGTTTGTGA-TTTCAACCAGAGTGCGAAGATATGTTGATGGACCAAGGGAG-TTCTGGGGATAAAATAGAGGA-----------------------------------------------------
>gene=chr20_4807151-4808151; species=calJac
--------aagttcagttcctctggggcattcaccatatcgcaagtgttcaatagccacaggctaccagattgggacagcacaggtttaCAGGATAAGGAGGCCACTAATGAGCTTGGAGTCTCAAAGCTAAGTTTTttttttccttagcaaaacagtagtgagaatgacaaacatggccagagagagtaaaggagcttctacatttcttcgtctccgc-tctgacatctggagaggcagatcagagtt---ctgtgtggcttgggagaaggaaGCTATACAGAGAACTGGGAGGCCCAAAGCCCACTCCTCAGTTCCCAGTGGATTCTGG-----------------GAAAGTCCGGGATGCTGCATCTCCCTGATTTGTGACTTTTGACCTTAGAGCAGGGGTATGTTGGTGAGTTAAGTGGAGTTCTGGGGATAGAATCAAGGATTACAgactgggcacggtggctcacacctgtaatcccagcactttggaagatg
>gene=chr20_4807151-4808151; species=canFam
--------------------------------------------------------------------------------------------------------------------------------------------------------------------------------------------------------------------------------------------------------------------------------------------------------------------------------------------------------------------------------------------------------------------------------------------------------------------------------------------------------------------
>gene=chr20_4807151-4808151; species=equCab
--------aaattcagttc--------cactagtgacatttcaatcgctcaa--gccacatgctaccatatggggacagcacaAGTTTCCGGAGCAAGCACATCACTCATGAGCTCAGAGTCTCAAAGCTGACTTCCCTTTCTCTTTagcaaaacagtggcaggaatgtcaagcatggccagag--agaaaatgattctccaaattcctttatgctgccctctaacatctcaaggggccgatcagagttCTACTTTATGCCTGAGGAGAAGCAGGCCACGcagaggagaaggaggcccaaagcccactcttctgttcccagtggattctgggaggagggaggaagacagacagtcagaaatgcctcctttcccctG--TTTGAACGTCTACCAGAGTGAGGAGGTATGTTGATGGGTTAAGGGGA-GTCTGGGGTTAGAGCAGAGG----------AGG-----TGGC--------------------------------
>gene=chr20_4807151-4808151; species=gorGor
aaaaaaaaaaattcagttcctcaggggcatttgccatgttgcaagtgttcaatagccacaggctaccagattgggacagcacaggtttacagaacaAGGAGGCCACTGATGAGTTTGGAGTCTCAAAGCTAAGTTCCTTTTTTCCTTAGCAAAACAGTAGTGGGAATGACAAGCATGGCCAGAGAAAGAAAAGGAGCTTCTACATTTCTTTGTCTCCCCCTATAACAGCTGGAGAGGCAGATCAGAGTTCTCCTGTGTGGCTTGGGAAAAGGAGGCTATGCAGAGAACTGGGAGGCCCAAAGCCCACTCCTCAGTTCCCAGTGGATTCTGGGAAAAGGGAGGAAGACAGAAAGTCCTGGATGCTGCGTCTCCCCGATTTGTGACTTTTGACCTTAGAGCAGAGGTACGTTGGTGGGTTAAGTGGAGTTCTGGGGATAGAATCAAGGATTACAggccaggtgcggtggctcacgtgtgtaatcccagcactttgagaggcc
>gene=chr20_4807151-4808151; species=panTro
aaaaaaaaaaattcagttcctcgggggcatttgccatgttgcaagtgttcaatagccacaggctaccagattgggacagcacaggtttacagaacaAGGAGGCCACTGATGAGTTTGGAGTCTCAAAGCTAAGTTCCTTTTTTCCTTAGCAAAACAGTAGTGGGAATGACAAGCATGGCCAGAGAAAGAAAAGGAGCTTCTACATTTCTTTGTCTCCCCCTATAACAGCTGCAGAGGCAGATCAGAGTTCTCCTGTGTGGCTTGGGAAAAGGAGGCTATGCAGAGAACCGGGAGGCCCAAAGCCCACTCCTCAGTTCCCAGTGGATTCTGGGAAAAGGGAGGAAGACAGAAAGTCCTGGATGCTGCATCTCCCCGATTTGTGACCTTTGACCTTAGAGCAGAGGTATGTTGGTGGGTTAAGTGGAGTTCTGGGGATAGAATCAAGGATTACAggccaggtgcggtggctcacgtctgtaatcccagcactttggaaggcc
>gene=chr20_4807151-4808151; species=papHam
aaaaaaaaaaaatcagttcctcgggggtattcgccatgttgcaagtgttcaataaccacaggctaccagcttgggacagcacaggtttacagaacaAGGAGGCCACTGATGAGTTTGGAGTCTCAAAGCTAAGTGCCttttttcctcagcaaaacagtagtgggaatgacaagcatggccagagaaagaaaaggagcttctacatttctttgtctccccctataacaactggagaggcagatcagagttctcctgtGTGGCTTGGGAAAAGGAGGCTATGCAGAGAACTGAGAGGCCCAAAGCCCACTCCTCAGTTTCCAGTGGATTCTGGGAAAAGGGACGAAGACAGAAAGTCCTGGATGCTGCATCTCCCTGATTTATGACCTTTGACCTTAAAGCAGAGGTATGTGGGTGGGTTAAGTGGAGTTCTGGGGATAGAATCAAGGATTACAGGCCAGATGCAGTGGCTCACGTCTGTAATC-------------aggcc
>gene=chr20_4807151-4808151; species=ponAbe
aaaaaaaaaaattcagttcctcaggagcatttgccatgttgcaagtgttcaatagccacaggctaccagattgggacagcacagGTTTACAGAATAAGGAGGCCACTGATGAGTTTGGAGTCTCAAAGCTAAGTTCC-TTTTtccttagcaaaacagtagtgggaatgacaagcatggccagagaaagaaaaggagcttctacatttctttgtctccccctataacaaccgcagaggcagatcagagttctcctgtGTGGCTTGGGAAAAGGAGGCTATGCGGAGAACTGGGAGGCCCAAAGCCCACTCCTCAGTTGCCAGTGGATTCTGGGAAAAGGGAGAAAGACAGAAAGTCCTGGATGCTGCATCTCCCCGATTTGTGACCTTTGACCTCAGAGCAGAGGTATGTTGGTGGATTAAGTGGAGTTCTGGGGATAGAATCAAGGATTACAggccaggcgcagtggctcacgtctgtaatcccagcactctgggaggcc
>gene=chr20_4807151-4808151; species=rheMac
aaacaaaaaaaatcagttcctcgggggtattcgccatgttgcaagtgttcaataaccacaggctaccagcttgggacagcacaggtttacagaacaAGGAGGCCACTGATGAGTTTGGAGTCTCAAAGCTAAGTGCCTTTTTTCCTCAGCAAAACAGCAGTGGGAATGACAAGCGTGGCCAGAGAAAGAAAAGGAGCTTCTACATTTCTTTGTCTCCCCCTATAACAACTGGAGAGGCAGATCAGAGTTCTCCTGTGTGGCTTGGGAAAAG-------------------------------------------------------------------------------------------------------------------------------------------------------------------------------------------------------------------------------------
>gene=chr20_5086309-5087309; species=hg19
acacacacacacacacacacacgcacacTAGAGCCTTGGCTAACATTTTAAAAATCTCACAACTTATTCCCACATGCCCGTCAGCTTACCCCTTTGCTGATGTAGCCTGACAGCAGGAGGGAGCCTATAATAATGAGAAAGGCGCCAATCAAAAACAGCACAGTGGCAAGTGCGATGGCCTTATAAGGGATCTTAGGAGGGGTTTTCTTAAACTGGAAGAGAAATAGAGATGAAAAAGACAACGAAGAACATTAATGCAAATACCTGGGTTCAAACATTTAATTAATTATTTGTAAtttttatgtttttgtttgtttgttttgagatggagtttcgttcttgttgcccaggctagagagcaatggcgtgatcttggctcactgcaacctctgcctcctggattcaagtgattctcctgtctcagcctcctgagcagctggggttacaggtgcccgccactacacccagctaatttttttggtatttttagtagagacagg
>gene=chr20_5086309-5087309; species=bosTau
------------------------ACAACAGAG---TGGCTGACATTTTAAACATCTTCTGG--AAATCCCACAAGCCCCTCAGCTTACCCCTTTGCTGATATAGCCTGCCAGCAGGAGGGAGCCTATGATAATGAGAAAGGCGCCAATCAAAAACAGCACTGTAGCAAGCGCAATGGCCTTATATGGGATCTTAGGAGGGCTTTTCTTAAACTGGAAGAGA-AACAAACAAAAAAAGACAAAGAAGAGCATT-ATGAATATA-CAGGACTCAGATACTT----------------------------------------------------------------------------------------------------------------------------------------------------------------------------------------------------------------------------
>gene=chr20_5086309-5087309; species=calJac
acacgcgcgcacacacacacacacacacacGAGCCTTGGCTAGCATTTTATGGCTCTCACAGCTTATTCCAACATGCTCGTCAGCTTACCCCTTTGCTGATGTAGCCTGAGAGCAGGAGGGAGCCTATAATAATGAGAAAGGCGCCAATCAAAAACAGCACAGTGGCAAGTGCAATGGCCTTATAAGGGATCTTTGGAGGGCTTTTCTTAAACTGGAAGAGAAACAGAGATGAAAAAGACAAGGAAGAACATT-AGGCAAATACCAGGGTTCAAACAttt----------------------------------------------------------------------------------------------------------------------------------------------------------------------------------------------------------------------------
>gene=chr20_5086309-5087309; species=canFam
-------------------------CAATAGAGCCCAGACTCACACTTTAAAGATCTCATGGCACATTCCCACAAACCCTTCAGCTTACCCCTTTGCTGATATAGCCAGCCAGAAGGAGGGAGCCTATGATTATGAGAAAGGCACCAATCAAAAACAGCACTGTAGCAAGCGCAATGGCCTTATATGGGATCTTAGGAGGGCTCTTCTTAAACTGGAGGAGA-AACAAAC-AAAGAAGGCA-----GAGCATT-ATGAAAATACCAGG----------------------------------------------------------------------------------------------------------------------------------------------------------------------------------------------------------------------------------------
>gene=chr20_5086309-5087309; species=equCab
------------------------ACAACAGAGCTCTGGCTCACATTGTAAAGATCTCATGGCACATTCCCACAAGCCCTTCAGCTTACCCCTTTGCTGATATAGCCCGCCAGCAGGAGTGAGCCTATGATAATAAGAAAGGCGCCAAACAAAAACAGCACTGTAGCAAGCGCAATGGCCTTATATGGGATCTTAGGAGGGCTTTTCTTAAACTGGAAGAGA-AAAAAACAAAAAAAGACAAGGAGGAGCATT-ATGAAAATACCAGGGCTCAGACGCTT----------------------------------------------------------------------------------------------------------------------------------------------------------------------------------------------------------------------------
>gene=chr20_5086309-5087309; species=gorGor
[truncated: 11,134,584 more chars]
