# Supplementary material for: Combining phylogenetic footprinting with motif models incorporating intra-motif dependencies
Source: BMC Bioinformatics. 2017 Mar 1;18:141. doi: 10.1186/s12859-017-1495-1 (PMC5333389; doi:10.1186/s12859-017-1495-1)
Supplement: Supplementary file 2 — Sequence data. This archive contains data files of alignments of the ChIP-seq positive regions and negative control regions for each of the 35 TFs in FASTA format. (ZIP 83763.2 kb) [file 12859_2017_1495_MOESM2_ESM.zip › MafK/MafK_(ab50322)_pos.txt]

>gene=chr20_345601-345891; species=hg19
gagcctggaaagatacaggaaaagttccaggcagatggcatagcaagggcaaaggccctggggcaggaagaacttggtaggttcgaggactaggagaaagggaccatagctggagGATGATTCAGCAAACCTGGCAGGTCTGTCCTGGATGACTCAGCAAGCCTTGCAGGTCTGTTCTGGTTTCAGAACCCAGGCATTTTGTCCTTCACTCCAGGCTGCCTCAGAGACATGCATCCCTGCCATACACAACAATGTGTGCACGCTGGCACACATGCACATGCATGCACACA
>gene=chr20_345601-345891; species=bosTau
--------------------------------------------------------------------------------------------------------------------------------------------------------------------------------------------------------------------------------------------------------------------------------------------------
>gene=chr20_345601-345891; species=calJac
gaacctggaaagatgtaggaaaagttctgggtagatggagcagcaaaggcaaaggccctggggcaggaagaacttggtagggtcaaggactaggagaaaggaagcatagctgtaggatgattcagcaagCCTGGCTGGTCTGT---TTCTGACTCAGCAAGCCTGGCTGGTCTGTTCTCGTTTCAGAACCCAGGCACTTTTTCTTTTGCTCCAGGCTGCCCCAGAGACATGCATCCCTGCCATACACAACAATGTGTGCACATCATCACACATGCACACG----------
>gene=chr20_345601-345891; species=canFam
gaggcagg------------------ccagGCTGGTGGGCCAGCTCCTCAATGGtcattccaac-----------------tttacagaca--------ggga-----gctactgagcgact-------------------gg-------gcctaagcaaagatcctaggtccaacctggctctag-atccaagcagtttttccttcgctgTGGACTGCTGCAGAGACACACATCTGTGCACTACCCAGTAATATACGCATGTTGGCACACACGTGCACAC-----TACA
>gene=chr20_345601-345891; species=equCab
gagcctggaaagatgtggggaaagttccaggcaggtggaacagcaagggcaaaggccctgcggcgggaagaatttggtttgttcaaggactagcaaaaagggaaagtggctggagggtgactcagccaggctggca-gggAag-------ggcaaggcaggggtcccaggtctgtcctggctccag-aagcaggcagtttttcctttactctggcctgccACAGAGACACACAGCCATGCAATACACACCAATATATGCACATTGGcacacacacacacaca----caca
>gene=chr20_345601-345891; species=gorGor
gagcctggaaagatataggaaaagttccaggcagatggcatagcaagggcaaaggccctggggcaggaagaacttggtaggttcgaggactaggagaaagggaccatagctggaggatgattcagcaaACCTGGCAGGTCTGTCCTGGATGACTCAGCAAGCCTTGCAGGTCTGTTCTGGTTTCAGAACCCAGGCATTTTGTCCTTCACTCCAGGCTGCCTCAGAGACATGCACCCCTGCCATACACAACAATGTGTGCACGTTGGCACACATGCACACGCATGCACACA
>gene=chr20_345601-345891; species=panTro
gagcctggaaagatataggaaaagttccaggcagatggcatagcaagggcgagggccctggggcaggaagaatttggtaggttcgaggactaggagaaagggaccatagctggagGATGATTCAGCAAACCTGGCAGGTCTGTCCTGGATGACTCAGCAAGCCTTGCAGGTCTGTTCTGGTTTCAGAACGCAGGCATTTTGTCCTTCACTCCAGGCTGCCTCAGAGACATGCATCCCTGCCATACACAACAATGTGTGCACGTTGGcacacatgcacacgcatacacaca
>gene=chr20_345601-345891; species=papHam
gagcctggaaagatataggagaagttccaggcagatggcgcagcaagggcaaaggccctggggca-gaagaacttggtaggttcgaggactaggagaaagggagtgtagctggagGATGATTCAGCAAGCCTGGCAGGTCTGTACTGGATGACTCAGCAAACCTCGCAGGTCTGTTCTGGTTTCAGAACCCAGGCATTTTGTCCTTCACTCCAGGCAGCCTCAAAGACGTGCATCCCTGCCATACACAACAATGTGTGCACATTGGCACACATGCACATGTATGTGCACA
>gene=chr20_345601-345891; species=ponAbe
gagcctggaaagatataggaaaagttccaggcagatggcacagcaagggcaaaggccctggagcaggaagaacttggtaggttcgaggactaggagaaagggagcatagctggagGATGATTCAGCATACCTGGCAGGTCTGTCCTGGATGACTCAACAAGCCTTGCAGGTCTGTTCTGGTTTCAGAACCCAGGCATTTTGTCCTTCACTCCAGACTGCCTCAGAGACATGCATCCCTGCCATACACAACAATGTGTGCACATTGGCACACATGCACACGCATGTGCACA
>gene=chr20_345601-345891; species=rheMac
gagcctggaaagatataggaaaagttccaggcagatggcacagcaagggcaaaggccctggggca-gaagaacttggtaggttcgaggactaggagaaagggagtgtagctggaggatgattcagcaagcctggcaggtctgtcctggatgactcagcaaacctcgcaggtctgttctggTTTCAGAACCCAGGCATTTTGTCCTTCACTCCGGGCAGCCTCAAAGACGTGCATCCCTGCCATACACAACAATGTGTGCACATTGGCACACATGCACATGTACGTGCACA
>gene=chr20_425417-425707; species=hg19
GATGGCTCTAACAATCCTTATTAACTCCTTTTTGTGGCTTCAAGGAAAAACAAAAACCTCTTCTCTCATTCACCACCTCTAGGCCAGGAGAAATTATTTTTGGTTCAGGCTTTCACAGTGGGGGTCTGAAAGTGACCAGTCAAGAAAAGGATGACTCAGCAAAAGGAGAGCTCTGAAGGTCCCTGAGGCGGCAGGGTCCAGCATATTAGGTCACATGGTATGACCTGGAACAGATACAGTCTTTCCAAATGTGGCAGGACCGGGAGAGCTTCTCACCAGGAGGGAACCGC
>gene=chr20_425417-425707; species=bosTau
GATAGCTCTAGAAATCCCTATAAAGTCTCTTCTGTAGCTCTAACGAGGGGGAAAACCCTCTTCTCTCATTTACCACCTCTAAGCCAAGAGAAATTATTTTGGGCTcagGCCTTCACAGTGGGGTTCTGAATG-GA--AGTCAGTGAGAGAAGGACTCAGCAGACTGGGAGCACGACGGATCCCTAAGGAGGAAGGGTCCTGGATGT--GGCCATGTTCTGTG----AGGATGTAAAGGT----CTCGGG------AAGACCACCAGTGTGTCTCACCAGGCGGGAACCGC
>gene=chr20_425417-425707; species=calJac
GATGGCTCTAACAATCCTTATTAACTCCTTTTTGTGGCTTCAAGGAAAAACAAAAACCTCTTCTCTCATTCACCACCTCTAGGCCAGAAGAAATTATTTTTGGTTCAGGCTTTCACAGTGGGGGTCTGAAAGTGACCAGTCAACAAAAGGATGATTCAGCAAACGGAGAGTTCTGAAGGTCCCTGAGGAGGCAGGGTCCAGCATATTAGGACACGTGGTATGACCTGGGACAGATACAGTCTTTCCAAATGTGGCAAGACTGGGAGAGTCTCTCACCAGGAGGGAACCGC
>gene=chr20_425417-425707; species=canFam
GATGGCTCTAGCAGTCCCCACAAAATCTCTTCTGTGGCTCTGAAGTTTGGGAAAAGCCTCTTTTTTCATTCACCACCTCTAGGCCAAGAGAAATTACTCTGGGCTCAGGCTTTCCCAGTGGGAGTCTGAACATGG--AGTCGGTAAGAGAACGTCCCAGCAGCCTGAGAGTACAAGGGGTCCCTGAGGGGGCAAGGTCCTG--TGCCAAGTCACAGCA---G----G-----------------TTGGGAGGGACAGAGCCAGGGAAGCGTCTCACCAGGTGGGAACCGC
>gene=chr20_425417-425707; species=equCab
GATGGGACTAGCAAGCCCGATGAAGTCTCTTCTGCAGCTCTGAAA---GATGGAAAACTCTACTCGCATTCATCACGTCTAGGCCAAGAGAGACTAGTTCTGGCTCAGGCTTTCGCAGTGAGGGTCTGAACACAA--AGTCAATAAAAGAATGACTCAGCAGACCAGGAATACAAAGGGTCCCTGAGGAGGCCGGGTCCTGCACGTTAGGTCACTG-G---G----GGAAA-----CTC----CCTGGGGGTGGCAAGACTGCCAGAGCTCCTCACCAGGAGGGAAGCGC
>gene=chr20_425417-425707; species=gorGor
-------------------------------------------------------------------ATTCACCACCTCTAGGCCAGGAGAAATTATTTTTGGTTCAGGCTTTCACAGTGGGGGTCTGAAAGTGACCAGTCAAGAAAAGGATGACTCAGCAAAAGGAGAGCTCTGAAGGTCCCTGAGGAGGCAGGGTCCAGCATATTAGGTCACATGGTATGACCTGGAACAGATACAGTCTTTCCAAATGTGGCAGGACCGGGAGAGCTTCTCACCAGGAGGGAACCGC
>gene=chr20_425417-425707; species=panTro
GATGGCTCTAACAATCCTTATTAACTCCTTTTTGTGGCTTCAAGGAAAAACAAAAACCTCTTCTCTCATTCACCACCTCTAGGCCGGGAGAAATTATTTTTGGTTCAGGCTTTCACAGTGGGGGTCTGAAAGTGACCAGTCAAGAAAAGGATGACTCAGCAAAAGGAGAGCTCTGAAGGTCCCTGAGGAGGCAGGGTCCAGCATATGAGGTCACATGGTAGGACCTGGAACAGATACAGTCTTTCCAAATGTGGCAGGACCGGGAGAGCTTCTCACCAGGAGGGAACCGC
>gene=chr20_425417-425707; species=papHam
GATGGCTCTAACAATTCTTATTAACTCCTTTTTGTGGCTTCAAGGAAAAAC-AAACCCTCTTCTCTCATTCACCACCTCTAGGCCAGGAGAAATTATTTTTGGTTCAGGCTTTCACAGTGGGGGTCTGAAAGTGACCAGGCAACAAAAGGATGACTCAGCAAAAGGAGAGTTCTGAAGGTCCCTGAGGAGGCAGGGTCCAGCATACTAGGTCACATGGTATGACCTGGGACAGATACAGTCTTTCCAAATGTGGCAGGACCGCGAGAGCTTCTCACCAGGAGGGAACCGC
>gene=chr20_425417-425707; species=ponAbe
GATGGCTCTAACAATCCTTATTAACTCCTTTTTGTGGCTTCAAGG-AAAACAAAAACCTCTTCTCTCATCCACCACCTCTAGGCCAGGAGAAATTATTTTTAGTTCAGGCTTTCACAGTGGGGGTCTGAAAGTGACCAGTCAAGAAAAGGATGACTCAGCAAAAGGAGAGCTCTGAAGGTCCCTGAGGAGGCAGGGTCCAGCATATTAGGTCACATGGTATGACCTGGAACAGATACAGTCTTTCCAAATGTGGCAGGACCGGGAGAGCTCCTCACCAGGAGGAAACCGC
>gene=chr20_425417-425707; species=rheMac
GATGGCTCTAACAATTCTTATTAACTCCTTTTTGTGGCTTCAAGGAAAAAC-AAACCCTCTTCTCTCATTCACCACCTCTAGGCCAGGAGAAATTATTTTTGGTTCAGGCTTTCACAGTGGGGGTCTGAAAGTGACCAGGCAACAAAAGGATGACTCAGCAAAAGGAGAGTTCTGAAGGTCCCTGAGGAGGCAGGGTCCAGCATACTAGGTCACATGGTATGACCTGGGACAGAT--AGTCTTTCCAAATGTGGCAGGACCGCGAGAGCTTCTCACCAGGAGGGAACCGC
>gene=chr20_3657297-3657587; species=hg19
ctggtctcaaactcctgacctcaggtgagccgcccgcctcggcctcccaaagCCACCGCATCTTGGTCCCTGCCATTCCCTTAGCCTGGGGTGCCGGCTCATCTTTTCCCTCTAGGATTTCTTTAGACTCAGCATATCTTGCAAATGTCCACTAGGTGGTGCTCACTCATCGCCAGCAGGGAGCTAACAAGCCGCTCCTGGGGTTGGGAGGGCGGAGGTGCCCCACAGCGGGGCTGACAGCCTCAGCGGTCCTCTTCAGCCTCCAGGGAGCCAACCACAGGCCTGCGTGA
>gene=chr20_3657297-3657587; species=bosTau
--------------------------------------------------AGTCACTGTACTTTTGTGCCTGGCATTCCCGCCTTCTGGACCACCTGCCCATTCTTTCCGTCTTGGATTTCTTTCGACTCAGCACACTCTGTGAGCACCCAGCAGGTGATATTCACTCATTCGTGGCAGGAAGCTGACAAGATGTTCCTGGGGCTGGGATGAGAGATATGCCCTACAGCG-----AACAGCCTCAGTAACCCATTTCAGTCTCGAGGGAGCCAGTCG-AGACTAACATGA
>gene=chr20_3657297-3657587; species=calJac
atggtttcaaacacctgacctcaggtggtccacccacctcaccctcctaaagCCACTGCATCTTTGTCCCTGCTGTTCCCTTGGCCTGGAGTGCCCACTCCTCTTTTCCAACTACGATTTCTTTTGATTCAGCATATCTTGCAAATGTCCACCAGATGGTGCTCACTCATCTCCAGCAGGGAGCTGACAAGCCGCCCCTGGGGTTGAGAGGACCGATGTGCCCCACAGAGAGGCTGACAGCCTCCACAGTCCTCTCCAGCCTCCAGAGGGCCAGCCACAGGCCTGAGTGA
>gene=chr20_3657297-3657587; species=canFam
----------------------------------------------------CCACAGCACCTTTGTCCCTG-CTATTCTTCAGCCCAGAGCACTTACCCATCTTTTCCATCTTGGATTTCTTTCGACTCAGCACACCCTGTGAGCACCCACTGAGTGATGCTCACTCATTTCTGTCAGGAAGCTAACAAGGTGCTCCTGGGGCTGGAATGAGGGGTGTGCCCCAC------------------AGCAGCCTACTTCAGCCTTGAGGGAGCCGGTCATGTGTTGGTATGA
>gene=chr20_3657297-3657587; species=equCab
----------------------------------------------------------------------------------------------------------TCCATCTTGGATTTCTCTTGACTCAGCATAGCCTGTGAGCACCTGCTAGGTGATGCTTACTCATTTCCGGCAGGGAGCTGACAAGATGCTCCTGGGGCTGGGAGGAGGGACATGCCCCACAGCGAGGCCAACAGCCTCAACAGTCCACTTCAGCCTCGAGGGAGGCTGTCGTGGGTTGGCGTGA
>gene=chr20_3657297-3657587; species=gorGor
ctggtctcaaactcctgacctcaggtgagccgcccgcctcggcctcccaaagCCACCGCATCTTTGTCCCGGCCATTCCCTTAGCCTGGAGTGCCGGCTCATCTTTTCCCTCTAGGATTTCTTTAGACTCAGCATATCTTGCAAATGTCCACTAGGTGGTGTTCACTCATCTCCAGCAGGGAGCTGACAAGCTGCTCCTGGGGTTGGGAGGGCGGAGGTGCCCCACAGCGGGGCTGACAGCCTCAGCGGTCCTCTTCAGCCTCCAGGGAAACAGCCACAGGCCTGCGTGA
>gene=chr20_3657297-3657587; species=panTro
ctggtctcaaactcctgacctcaggtgagccgcccgcctcggcctcccaaagCCACCGCATCCTTGTCCCTGCCATTCCCTTAGCCTGGAGTGCCGGCTCATCTTTTCCCTCTAGGATTTCTTTAGACTCAGCATATCTTGCAAATGTCCACTAGGTGGTGCTCACTCATCTCCAGCAGGGAGCTAACAAGCCGCTCCTGGGGTTGAGAGGGCGGAGGTGCCCCACAGCGGGGCTGACAGCCTCAGCGGTCCTCTTCAGCCTCCAGGGAGCCAGCCACAGGCCTGCGTGA
>gene=chr20_3657297-3657587; species=papHam
ctggtctcaaactcctgacctcaggtgagccgcccgccttggcctcccaaagCCACCGCATCTTTGTCCCTGCCCTTCACTTAGCCTGGAGTGCCGGCTCATGTTTTCCCTCTAGGATTTCTTTAGACTCAGCATATCTTGCACCTGTCCACTAGATGGTGCTCACTCATCTCCAACAAGGAGCTGACAAGCCGCTCCTGGGGTTGGGAGGATGGATGTGCCCCACAGCTGGGCTGACAGCCTCAGCAGTCCTCTTCAGCTTCCAGGGGGCCAGCCACAGGCCTGCGTGA
>gene=chr20_3657297-3657587; species=ponAbe
ctggtctcaaactcctgacctcaggtgagccgcccgcctcggcctcccatagCCACTGCATCTTTGTCCCTGCCATTCCCTTAGCCTGGAGTGCCGGCTCATCTTTTCCCTCTAGGATTTCTTTAGACTCAGCATATCTTGCAAATGTCCACTAGGTGGTGCTCACTCATCTCCAGCAGGGAGCTGACAAGTCGCTCCTGGGGTTGCGAGGGTGGATGTGCCCCACAGCGGGGCTGACAGCCTCAGCGGTCCTCTTCAGCCTCCAGGGAGCCAGCCACAGGCCTGTGTGA
>gene=chr20_3657297-3657587; species=rheMac
ctggtctcaaactcctgacctcaggtgagccgcccgccttggcctcccaaagCCACCGCATCTTTGTCCCTGCCCTTCACTTAACCGGGAGTGCCGGCTCATGTTTTCCCTCTAGGATTTCTTTAGACTCAGCATATCTTGCACCTGTCCACTAGATGGTGCTCACTCATCTCCAACAAGGAGCTGACAAGCCGCTCCTGGGGTTGGGAGGGTGGATGTGCCCCACAGCCGGGCTGACAGCCTCAGCAGTCCTCTTCAGCTTCCAGGGGGCCAGCCACAGGCCTGCGTGA
>gene=chr20_4776071-4776361; species=hg19
GAGGAGTGGTCCCAGTGGGGAGGGTGCTGGGGCATGGGGCGCCCTGTTAGAAATATACAGGCTGGGCCTCACTAGCCACTAGCAGCTCCACTCAGAGACTCCTGAGTTCTCCCTAAGGGAGGACTCTGACTCAGCAGCTCCCCTCGTATGACTCAGCAGCTCCCCTCCTGTGACCTCATCAGTGATTGCAGTGACAGGAAGGGGGCTCAATCACAACCACATCTGCTGCTTGTTCCTCATTCCAAGGCTAAGGCAGGTGGGCAGTAGAGGTAGTAGGAGGAGGAGCCAGG
>gene=chr20_4776071-4776361; species=bosTau
GAGGAGTGGTCCCAGTGGGGAGGATGCTGGGGTATTGGGTGTCCTGTCAGAAATCTTCAGACTGAGCCTGGCTAGCCACTA-CAATGCCCCTTAGAGAGGTAGGG--TCTCCATGAGCGATGGC--AAGCCTTAGTGCTTCTCCTCTTGGACTCAGCATCTCCCTTCCT-----CTCATCATTGATTGTGATGACAGTCTGGAAGCCCAGTAACACCAACATATGACCCTTTCTCCTCATTCCAAGTCTAGAGCAGG----------GGGGAGTGGGAATGGGAGCTTGG
>gene=chr20_4776071-4776361; species=calJac
GAGGAATGGTCCCAGTGCGGAGGATGCTGGGGCATGTGGTGCCCTGTTAGAAATCTGCAAGCTGGGCCTCACTAGCCACCAGCAACTCTGCTGA---------GAGCTCTCCCTGAGGGAGGACTCTGACTCAACAGCT-CCCTCCTATGACTCAGCGGCTCCCCTCCTGTGACCTCATCAGTGATTGTGGTGACAGGAAGGGGGCCCAATCACAACCACATCTGCCCCTTGTTCCTCATTCCAAGCCCAAGACAGGTGGAGAGTAAAGGTGGTAGGAGGAGGAGCCAGG
>gene=chr20_4776071-4776361; species=canFam
------------------------------------------CCCACTAGAAATATTCAGACGAGGCCTGATTGGCCACTAGTGATACCCCTGAGAGACTTGGGAATTTTCCATGAGGGAGGAC--AGGTCTTGGCGCTTCTC--------------------------CTGACCTCCCCCATGATTGCAGTGACAGGATGGTGGCCCAATCACACCCGCATCTGCTCCCTCCTCCTTCTCCTAAGCCCAGAACAGGTGCACAGCGCAGGTGGGGAGAATGGGAGCTCGA
>gene=chr20_4776071-4776361; species=equCab
GAGGAGTGGTCCCTGTGGGGAGGATGCTGGG-CAGCGGACAT-CTGTCAGGAATGTGCAGGCTGAGCC----CGGCCACTAGCAGTATCCCCCAGAGACCTGGAAATTCTCCACGACAAAGGAC--ACGCCCTGGTGCTTCCCCTCTCTGACTCAGCACCTCCCCTCCTCTGACCTCCTCAGTGATTGTGGTGACAGGATGGAGGCCCAGTCACACCAACGTCTTCCCCCTTCTCCCCATCCCAAGCCCAGAGCAGGTGGGCAGTGGAGGTGCTAGGA-TGGGAGCCAGG
>gene=chr20_4776071-4776361; species=gorGor
GAGGAGTGGTCCCAGTGGGGAGGGTGCTGGGGCATGGGGCGCCCTGTTAGAAATATACAGGCTGGGCCTCACTAGCCACTAGCAGCTCCACTCAGAGACTCCTGAGTTCTCCCTAAGGGA-GACTCTGACTCAGCAGCTCCCCTCATATGACTCAGCAGCTCCCCTCCTGTGACCTCATCAGTGATTATGGTGACAGGAAGGGGGCCCAATCACAACCACATCTGCCCCTTGTTCCTCATTCCAAGGCCAAGGCAGGTGGGCAGTAGAGGTAGTAGGAGGAGGAGCCAGG
>gene=chr20_4776071-4776361; species=panTro
GAGGAGTGGTCCCAGTGGGGAGGGTGCTGGGGCATGGGGCGCCCTGTTAGAAATATACAGGCTGGGCCTCACTAGCCACTAGCAGCTCCACTCAGAGACTCCTGAGTTCTCCCTAAGGGAGGACTCTGACTCAGCGGCTTCCCTCGTATGACTCAGCAGCTCCCCTCCTGTGACCTCATCAGTGATTGCGGTGACAGGAAGGGGGCCCAATCACAACCACATCTGCCCCTTGTTCCTCATTCCAAGGCCAAGGCAGGTGGGCAGTAGAGGTAGTAGGAGGAGGAGCCAGG
>gene=chr20_4776071-4776361; species=papHam
GAGGAGTGGTCCTAGTCGGGAGGATGCTGGGGCATGGGGCGCTATGTTAGAAATCTGCAGACTGGGCCTCACTAGCCACTAGCAACTCCACTCAGAGACTCCTGAGTTCTCCCTGAGGGAGGACTCTGACTCAGCAGCTCTCCTCCTATGACTCAGCAGCT-CCCTCCTGTGACCTCATCGGTGATTGCAGTGACAGGAAGGGGGTCCAATCACAACCATGCCTGCCCCTTGTTCCTCATTCCAAGGCCAAGGCAGGTGGGCAGTAGAGGTGGCAGGAGGAAGAGCCAGG
>gene=chr20_4776071-4776361; species=ponAbe
GAGGAGTGGTCCCAGTGGGGAGGGTGCTGGGGCATGGGGCACCCTGTTAGAAATCTGCAGGCTGGGCCTCAATAGCCACTAGCAACTCCACTCAGAGACTCCTGAGTTCTCCCTAAGGGAGGACTCTGACTCAGCAGCTCCCCTCGTATGACTCAGCAGCTCCCCTCCTGTGACCTCATCAGTGATTGCGGAGGCAGGAAGGGGGCCCAATCACAACCACGTCTGCCCCTTGTTCCTCATTCCAAGGCCAAGGCAGGTGGGCAGTAGAGGTACTAGGAGGAGGAGCCAGG
>gene=chr20_4776071-4776361; species=rheMac
GAGGAGTGGTCCTAGTCGGGAGGATGCTGGGGCATGGGGCGCTCTGTTAGAAATCTGCAGACTGGGCCTCACTAGCCACTAGCAACTCCACCCAGAGACTCCTGAGTTCTCCCTAAGGGAGGACTCTGACTCAGCATCTCCCCTCCTATGACTCGGCAGCT-CCCTTCTGTGACCTCATCAGTGATTGTGGTGACAGGAAGGGGGTCCAATCACAACCATGTCTGCTCCTTGTTCCTCATTCCAAGGCCAAGGCAGGTGGGCAGTAGAGGTGGCAGGAGGAGGAGCCAGG
>gene=chr20_4797844-4798134; species=hg19
gccatggttaactaatgtatgactgttggtctccatttgtcactatggagtgttatcattattataaataatgctgcgagggacatccccatacacatacttttctgcatttatccaattacatccctaggggcagaattcctaggggtggaactgctgagtcaGGGACTTGTTTGGGAGGGTTGTCAACAGAGCATTAAGAGTAAAATTACACCAAGATGATGAATTCTGTCATAGAAAGTTCTCTTTCTCCACACAGACTTTTCTCCAAACCTCCTTCCAAAAACagc
>gene=chr20_4797844-4798134; species=bosTau
accatgattaacaaatttactatttttagtctccatttttg-------gtt-ttattattattataaacaatatttcacaggacattgctatgcacttatttttctgcacgtgtcc--------------------aattCCTCTGGGTGGAATTGCTGAATCAGGGACTCCCTCAGAAGGGTTATCAATAGAGCCTTATGAGTAAAACCCAACAGGAAGGCTGAATTCTGTCATATAGAAGTCTCTTCTTCCACATGAACTTTTC------------------------
>gene=chr20_4797844-4798134; species=calJac
ACCATGGTTAACTAATTTATGACTATTGGTCTCCATTTGTCACTATGGAGTGttgttattattataaataatgccac-agggacatccccacacacatatttttctgcatttatccaattacatccctaggagaagaattcctatgggtggagctgctgagtcaGGGACTTATTTGGGAGGGTTGTCAACAGAGCATTAAGAGTCAAATTACACCCAGATGCTGAATTCTGTCATATAAAGGTCTCTTTCTCCACACGGACTTTCCTCTGAACCCCTGTCC---AAGGGC
>gene=chr20_4797844-4798134; species=canFam
accataattaacaagtttgcttttgttagcctccattt-tg-------gttgctgttattattacaaataatactgcaagggacatccctgtgcacatatttttctgcacttgtccaattatatccttaggataagatttcctaccagtgcaattgctgagtcaGGGACTCCCCTGGGAGGACTGTCAACAGAGCCTTATGAGTAAAATCACAGGGGGATGTTGAATTTTGTCATATGAAAGCCTCTTTC----------------------------------------
>gene=chr20_4797844-4798134; species=equCab
--------------------------------------------------------------------------------------------------------------------------------aaaaaaagaaTTCCTACAGGTGGAATTGCTGAGTCAGAAACTCCCTCAGGAGGATTGTCAACAGAGCATTATGGGTAAAACCCCACAGAGATGTTGAATTTTGTCATATAAAAGTGTCTTTCTTCATGTGGACTTTTC------------------------
>gene=chr20_4797844-4798134; species=gorGor
--------------------------------------------------------------------------------------------------------------------------------------------------------------------------TGTTTGGGAGGGTTGTCAACAGAGCATTAAGAGTAAAATTACACCAAGATGATGAATTCTGTCATAGAAAGTTCTCTTTCTCCACACAGACTTTTCTCCAAACCTCCTTCCAAAAACagc
>gene=chr20_4797844-4798134; species=panTro
--------------------------------------------------------------------------------------------------------------------------------------------------------------------------------------------------------------------------------------------------------------------------------------------------
>gene=chr20_4797844-4798134; species=papHam
gccatggttaactaatgtatgactgttggtctccatttgtcactatggagtgttgtcattattataaataatgctgcgagggacatccccctatacatacttttctgcatttatccaattacatccctgcgggaagaattcctaggggtggaactgctgagtcaGGGACTTGTTTGGGAGGGTTGTCAACAGAGCATTAAGAGTAAAATTACACCAAGATGTTGAATTCTGTCACAGAAAGTTCTCTTTCTCCACACAGACTTTTCTCCAGACCTCCTTCCAAaaagagc
>gene=chr20_4797844-4798134; species=ponAbe
gccatggttaactaatgtatgactgttggtctccatttgtcactatggactgttgtcattattataaataatgctgcgagggacatccccatacacatacttttctgcatttatccaattacatccctaggggaagaattcctaggggtggaactgctgagtcaGGGACTTGTTTAGGAGGGTTGTCAACAAAGCATTAAGAGTAAAATTACACCAAGATGATGAATTCCGTCATAGAAAGTTCTCTTTCTCCACACAGACTTTTCTCCAAACCtctttccaaaaagagc
>gene=chr20_4797844-4798134; species=rheMac
gccatggttaactaatgtatgactgttggtctccatttgtcactatagagtgttgtcattattataaataatgctgcgagggacatccccatatacatacttttctgcatttatccaattacatccctaggggaagaattcctaggggtggaactgctgagtcaGGGACTTGTTTGGGAGGGTTGTCAACAGAGCATTAAGAGTAAAATTACACCAAGATGTTGAATTCTGTCACAGAAAGTTCTCTTTCTCCACACAGACTTTTCTCCAGACCTCCTTCCAAaaagagc
>gene=chr20_6490122-6490296; species=hg19
GTATGCCTAGCACATTCACCTTCTTCGCAGCTATGCATGAAAAATTCAGTCTCTTATGAGGGCACCAGGGCATCCTCAGTTACCATGTGCTGACTCAGCAAATGTCCTTAGCAGGTACTCTGGTAAAAGCCCTGAGAAAAGAGGAGACAACAAATATTGGTTTTTAATCATTTC
>gene=chr20_6490122-6490296; species=bosTau
ATATGCCTCATGCACTTGCCTTCTTCTTGACTGTGCATGAA--ATCCAGCTTCTTAGGAGGACA-CAGAGTGGCCTCACAGACCACACACTGACTCAGCAGATGTCCTCAGCAGGTATTCAGGTTAATTCCTTGTGCAAAGAGGAGACaaaaatttttatttttaaataatatC
>gene=chr20_6490122-6490296; species=calJac
GTATGCCTGGCACATTTACCTTCTCCCTGGCTGTGCATGAAAAATTCAGTCTCTTATGAGGACACCAGGGCATATTCACTTACCATGTGCTGACTCAGCAAATGTCCTTAGCAGGTACTCTGGTTAAAGCCCTGAAAAAAGAAAAGATAAAAAACCTTTTTTTTAAATAGTTTC
>gene=chr20_6490122-6490296; species=canFam
ATATGCCTTAGGGACCTGACTCTTCC----CTGTGTACAAA--ATCCAGCATCTAAGGAGGACACCAGGGCATCCTCACAGACCGTGTACTGACTCAGTAGATACCTTCAGCGGGTACTCAGGTTAAATGATTTTGAAAAGAGGAGACAAAAAGTTTTATGTTTTTATAATCCC
>gene=chr20_6490122-6490296; species=equCab
ATACGCTTAGTGTGCTTTCCTCCTCCCTGACTGTGCATGAA--GTCCAGCCTCTAATGAGGACACCAGGACATCCTCACAGACCATGTGCTGACTCAGCAGAT-----------GTCCTCAAGTTAAATCTTTGTGCAAAGAGGGGAC-AAGATTTTTATTTTTATA-ATCCCT
>gene=chr20_6490122-6490296; species=gorGor
GTATGCCTAGCACATTCACCTTCTTCTCAGCTATGCATGAAAAATTCAGTCTGTTATGAGGGCACCAGGGTATCCTCAGTTACCATGTGCTGACTCAGCAAATGTCCTTAGCAGGTACTCTGGTTAAAGCCCTGAGAAAAGAGGAGACAACAAATATTGTTTTTTAATCATTTC
>gene=chr20_6490122-6490296; species=panTro
GTATGCCTAGCACATTCACCTTCTTCCCAGCTATGCATGAAAAATTCAGTCTCTTATGAGGGCACCAGGGCATCCTCAGTTACCATGTGCTGACTGAGCAAATGTCCTTAGCAGGTACTCTGGTAAAAGCCCTGAGAAAAGAGGAGACAACAAATGTTGGTTTTTAATCATTTC
>gene=chr20_6490122-6490296; species=papHam
GTGTGCCTAGCACATTCACCTTCTTCCTGTCTGTGCATGAAATATTCAGTCTCTTATGGGGGCACCAGGGC-TCCTCACTTACCATGTGCTGACTCAGCAAATGTCCTTAGCAGGTACTCTTGTTAAAGCCCTGAGAAAAGAGGAGACAAAATATCTTG-TTTTTTATAATTTC
>gene=chr20_6490122-6490296; species=ponAbe
GTATGCCTAGCACATACACCTTCTTCCCGGCTGTGCATGAAAAATTCAGTCTCTTATGAGGGCACCAGGGTATCTTCAGTTACCATGTGCTGACTCAGCAAATGTCCTTAGCAGGTACTCTGGTTAAAGTCCTGAGAAAAGAGGAGACAAAAAATATTGTTTTTTTATCATTTC
>gene=chr20_6490122-6490296; species=rheMac
GTGTGCCTAGCACATTCACCTTCTTCCTGTCTGTGCATGAAATATTCAGTCTCTTATGGGGGCACCAGGGC-TCCTCACTTACCATGTGCTGACTCAGCAAATGTCCTTAGCAGGTACTCTTGTTAAAGCCCTGAGAAAAGAGGAGACAAAATATCTTGTTTTTTTATAATTTC
>gene=chr20_8381247-8381398; species=hg19
TTTTCGTTTCCCAGAAAACCTGTAAATGATGACATGCTATCAAAtgctatttaaacttagcaatttgttgcagaaattatgccgtgtcagcacaaatacaagtcctcattctttttctagaggttgtagagtattatttcattttatagat
>gene=chr20_8381247-8381398; species=bosTau
CCCCCACTGCCCAGGAAATCTATAAATGATGGCATACTATCAAATGCTATTTAACTCCAACAATATGTCTCAGAAATTATGC------------CATATATCTCTTCATTC--------AAAACTCTA--------TTTTGTTTTATAGAT
>gene=chr20_8381247-8381398; species=calJac
TTTTTATTTCGCAGAAAACCTGTAAATGATGACATGTTATCAAATGCTATTTAAACTtagcaatatgtttcagaaattatgccatgtcagcactaataca---catctttttttttctagaggttgtggagttttaatgtgtcttacagat
>gene=chr20_8381247-8381398; species=canFam
tttttatttCCCAAGAAACCTATAAATAATG--------------GCTAtttaa--tcagcaatatacctc--aaattgtactatattggtacacatacatctcttcattc-ttttttagagactgta----actatttgattttatagac
>gene=chr20_8381247-8381398; species=equCab
TTTTTATCTCCCAGGAAATCTGTAAATGATGGCATGTCATCAAAtgctatttaaacttaacaatatgtctcagaaattatactgtattagttcacgtatgtctcttcattcttttttTAGAGATTGAA-----------------------
>gene=chr20_8381247-8381398; species=gorGor
----------------------TAAATGATGACATGCTATCAAAtgctatttaaacttagcaatatgttgcagaaattatgccgtgtcagtacaaatacaagtcctcattctttttctagaagttgtagagtattatttcattttatagat
>gene=chr20_8381247-8381398; species=panTro
TTTTCGTTTCCCAGAAAACCTGTAAATGATGACATGCTATCAAAtgctatttaaacttagcaatttgttgcagaaattatgccgtgtcagcacaaatacaagtcctcattctttttctagaggttgtagactattatttcatttcatagat
>gene=chr20_8381247-8381398; species=papHam
TTTTCATTTCCCAGAAAACTTGTAAATGATGACGTGCTCTCAAAtgctatttaaacttagcaatatgttgcagaaattatgccatgtcggtacaaatacaagtactcattatttttctagaggttgtagagtattatttcatattatagat
>gene=chr20_8381247-8381398; species=ponAbe
TTTTCATTTCCCAGAAAACCTGTAAATGATGACATGCTATCAAAtgctatttaaacttagcaatatgttgcagaaattatgccatgtcagtacaaatacaagtcctcattctttttctagaggttgtagagtattatttcattttatagat
>gene=chr20_8381247-8381398; species=rheMac
TTTTCATTTCCCAGAAAACTTGTAAATGATGATGTGCTCTCAAATGCTATTTAAACTTAGCAatttgttgcagaaattatgccatgtcggtacaaatacaagtactcattatttttctagaggttgtagagtattatttcatattatagat
>gene=chr20_8939877-8940167; species=hg19
tcaaatttaactgagcatcctgaatttttactttctaagtcttataaccctaAGTTAGAGATAAGCTTTTTTTTAAATTATACTGGAGCAGTGAGTTTTAAATTGCTCAAGAGACCCTGGAATTTTCAAGAGCTATATTAGGAAATTGCTGACAGGGCAAAAGAGAAGATAAACATTGAGATTCTCCCTTTCAAATATAGCATCTCCTTTATAATATCTTTTTATATGTTACTGAGATTTGCTATGAATATTCACTTGAGAAAAATATTTCTTTGACTTTAAAAAATAAA
>gene=chr20_8939877-8940167; species=bosTau
tcaagtttaattggacatcctgtatttttatttgctgaatcttataaacttaA-TTAGAGGCAAAGTGTCTTTTCTATTACCCTGTAGC-----ATTTTAAATTAGTCAAGATATTCCAGAACTTTCCAGAAATATATTTAAAGGTTGCTGAAAGGGCAAAGGAGAA---GAGCAATTAGATctcccctttcaaatagaggtacttctttttaatctctttt-ata---tactgagattt-tgatagattttcatttgagaaaaattatttattgacctaagaaaa----
>gene=chr20_8939877-8940167; species=calJac
tcaaacttaactgagtattctgtatttttgctttctaagtcttgtaaccctaAGTTAGAGTAAGGTTTTTTTTTTAATTATAATGGAGCATTGAGTTTTAAATTGCTCAAGAGA--CTGGAATTTTCAAAAGATACATTAGGAGATTGCTGAGAGGGCAGAAGAGAAGGTAAACACTGAGATTCTCCCTTTCAAATATTGCATCTCTTTTATA----------------CATTGAGATTTGCTACAAATATTCACTTCAGAAAAACATTTCTTTGACTTTAAAAAGTAAA
>gene=chr20_8939877-8940167; species=canFam
tcaaatttaactgggcatctcatatttttatttgctaaatcttgtaaccctaA-TGATAGGCAAGATGTGTCTTCTACTATACTGAAGCAGTGGATTTTAAATTATTCAAGAGTTCCTGGAACTTTCTGGAAATACAATAGGAAGTTGCTGAGAGGGCAAAAGAGAAGATGAAGGGTCAGGAACCCCCC-TCAAATACAGCAATTCATTTTTAAATTCATAC-ATA---TACTGCAATTTTCTATAAATGTTCATTTGAGGAAAATATTCCTTTGAATTAAAACATA-AG
>gene=chr20_8939877-8940167; species=equCab
tcaaatttaactggatatcctgtatttttatttactaagtcttgtagctctaA-TTAGAGGCAAGGTGTGTTTTCTATTATACTGGAGCAGTGGATTTTAAATTATTCAAGAGACTTTGAAACTTTCTAGAAATATATGAGGAGATTGCTGAGAGGGCAAAAAAGAAGATGAGCAGTCAGATTTCCCCTTTCAAATACTGGAATTCCTTTTTAATTTCTTTT-ATA---CGCTGAG-TTTCCTATAAATGTTCATTTGAGAAAAATATTCCCTTGAGGTAAAAAA-A-CG
>gene=chr20_8939877-8940167; species=gorGor
tcaaatttaactgagcatcctgaatttttactttctaagtcttataaccctaAGTTAGAGGTAAGTTTTTTTTAAAATTATACTGGAGCAGTGAGTTTTAAATTGCTCAAGAGACCCTGGAATTTTCAAGAGTTACATTAGGAAATTGCTGACAGGGCAAAAGAGAAGATAAACATTGAGATTCTCCCTTTCAAATATAGCATCTCCTTTATAATAT-TTTTTATATGTTACTGAGATTTGCTATGAATATTCACTTGAGAAAAATATTTCTTTGACTTTAAA----AAA
>gene=chr20_8939877-8940167; species=panTro
tcaaatttaactgagcatcctgaatttttactttctaagtcttataaccctaAGTTAGAGATAAGCTTTTTTTTAAATTATACTGGAGCAGTGAGTTTTAAATTGCTCAAGAGACCCTGGAATTTTCAAGAGCTACATTAGGAAATTGCTGACAGGGCAAAAGAGAAGATAAACATTGAGATTCTCCCTTTCAAATATAGCATCTCCTTTATAATATCTTTTTATATGTTACTGAGATTTGCTATGAATATTCACTTGAGAAAAATATTTCTTTGACTTTAAAAAATAAA
>gene=chr20_8939877-8940167; species=papHam
tcaaatttaactgagcatgctgtatttttactttctaagtcttgtaaccctaAGTTAGAGGTAAGTACTTTTAAAAATTACACTGGAGCAGTGAGTTTTAAATTGCTCAAGAGAGCCTGGAATTTTCAAGAGATACATTAGGAAATTGTTGAGAGGGCAAAAGAGAAGATC-ATATTAAGATTCTCCCTTACAAATATAGCATCTCCTTTATAATCTCTTTTTATA---CACTGAGATTTGCTATGAATATTCACTTGAGAAAAATATTTCTTTGACTTTAAAAAATAAA
>gene=chr20_8939877-8940167; species=ponAbe
tcaaatttaactgagcatcctgaatttttactttctaagtcttataaccctaAGTTAGAGGTAAGTTTTTTTTTAAATTATACTGGAGCAGTGAGTTTTAAATTGCTCAAGAGACCCTGGAATTTTCAAGAGCTACATTAGGAAATTGCTGACAGGGCAAAAGAGAAGATAAACATTGAGATTCTTCCTTTCAAATATAGCATCTCCTTTATAATATCTTTTTATATGTTACTGAGATTTGCTATGAATATTCACTTGAGAAAAATATTTCTTTGACTTTAAAAAATAAA
>gene=chr20_8939877-8940167; species=rheMac
tcaaatttaactgagcatgctgtatttttactttctaagtcttgtaaccctaAGTTAGAGGTAAGTACTTTTTAAAATTATACTGGAGCAGTGAGTTTTAAATTGCTCAAGAGAGCCTGGAATTTTCAAGAGATACATTAGGAAATTGTTGAGAGGGCAAAAGAGAAGATCAACATTAAGATTCTCCCTTACAAATATAGCATCTCCTTTATAATCTCTTTTTATA---CACTGAGATTTGCTATGAATATTCACTTGAGAAAAATATTTCTTTGACTTTAAAAAATAAA
>gene=chr20_9665725-9666015; species=hg19
TGAATCCAGCACTTCCCTTGTCTTTCCATAGCACTGATCTCAGGCTTGTGACACATGTTCTCTAGCACACTGAGTATCTTTTTAAGCATTTTCTAACTGGGTAAACCTTATGTCACTTCAATTTTTGCTGACTCAGTTTTCTCATCTTACAGTTTTCCCCCTTGGTGACTGGTGTCTGAGtgggttcttctaaagttcatattttgaagtcctaacttccaaggtctcagaatgtgactttatttggaaatagagtcattatagatgtaattagtttagatgaggttatt
>gene=chr20_9665725-9666015; species=bosTau
TTAATCCAAA-ATGTCCTCGCCTTTCCATAGCACCTGCCCCATGCTTTTGATGAAGGTTGTTTAGCACATTGGATACTTTT-AAAGCATTTTCTAGTTGGGCAAACGTTACATTGCTAAGC---------AATCTGTTTTCTTATCTGACC----------ATTGtgttatgggctgaactg----------aaactcatctgttaaagtctcacccctccatgtggaaatgtgtggtcatatttgaaaataaggtaattatagatgtaattagatataacgggatcatt
>gene=chr20_9665725-9666015; species=calJac
CTAATCCAACTCTTCCCTTGCCTTTCTGTAGCACTGGTCCCATGCTTGTGACATATGTTTTCTTGCACACTCAGTATATTT--AAGcattttctaagtgggtaaaccttatgtcacttcaatttttgctgactcagttttctcaactgataa----------tggtgccatgggctaaattctgttcttttaaaattcatattttgacgtcctaactcccagggtctcagaatgtgactttatttggaaatagactca-aatacatgcaattagttcagatgaggttatt
>gene=chr20_9665725-9666015; species=canFam
TCAGTCCAACTCTGTCCTTGCCTTTACAGAATACTGGTTCTGTTTTACTGACTTTTTTTTTTTAGCACACTGGATACCCTT-AAGGGATTTTCTAGTTGGGTAAATTTTATGTTGCTTAAATTCTCACAGA---------CTCATCTGACA----------ATG--gttatgggctcaactg----------caattcttatatttaagtcctaacctcccatgcttcagagcatgaccttctttg--aataaggttgtttcagataaactt-----aaatggggtcact
>gene=chr20_9665725-9666015; species=equCab
TTAAACCGACTCTTTCTTTGCCTTTCCATAACACTGGTCCTGTGTTTCTGACAAATGTTGTTTAGCACACTAGATAC---------------------------------------------------------------------------------------------------------------------------------------------------------------------------------------------------------------------
>gene=chr20_9665725-9666015; species=gorGor
TGAATCCAACACTTCCCTTGCCTTTCCATAGCACTGGTCTCAGGCTTGTGACACATGTTCTCTGGCACACTGAGTATCTTTT----------------------------------------------------------------------------------------------------------------------------------------------------------------------------------------------------------------
>gene=chr20_9665725-9666015; species=panTro
TGAATCCAGCATTTCCCTTGTCTTTCCATAGCACTGATCTCAGGCTTGTGACACGTGTTCTCTAGCACACTGAGTATCTTTttaagcattttctaactgggtaaaccttatgtcacttcaatttttgctgactcagttttctcatctTACAGTTTTCCCCCTTGGTGACTGGTGTCTGAGtgggttcttctaaagttcatattttgaagtcctaacttccaatgtctcagaatgtgactttatttggaaatagagtcattatagatgtaattagtttagatgaggttatt
>gene=chr20_9665725-9666015; species=papHam
TGAATCCAACTCTTCCCTTGCCTTTCCATAGCACTAGTCGCAGGCTTGTGACCCATATTTTCTAGCACACTGAATATCTTTT-AAGcattttctaactgggcaaaccttatgtcacttcgatttttgctgactcagttttcccatctgacag----------tggtgccatgggttaaactgtgttcttctaaagtccatattttg-------aacttccagtgtctcagaacgtgactttatttggaaatagagtcattatagatgtaattaacttagatgaggttatt
>gene=chr20_9665725-9666015; species=ponAbe
TGAATCCAACACTTCCCTTGCCTTTCCATAGCACTGGTCTCAGGCTTGTGACACATGTTTTCTAGCACACTGAGTATCTTT-TAAGcattttctaactgggtaaaccttatgtcacttcaatttttgctgactcagttttctcatctgACAGTTTTCTCCCTTGGTGACTGGTGTCTGAGtgggttcttctaaagttcatattttgaagtcctaacttccagtgtctcaaaatgtgactttatttggaaatagagtcattatagatgtaattagtttagatgagtttatt
>gene=chr20_9665725-9666015; species=rheMac
TGAATCCAACTCTTCCCTTGCCTTTCCATAGCACTGGTTGCAGGCTTGTGACACATATTTTCTAGCACACTGAATATCTTtt-aagcattttctaactgggcaaaccttatgtcacttcgatttttgctgactcagttttcccatctgacaa----------tggtgccatgggttaaactgtgttcttctaaagtccatattttg-------aacttccagtgtctcagaacgtggctttatttggaaatagagtcattatagatgtaattaacttagatgaggttatt
>gene=chr20_10492313-10492479; species=hg19
agcttcgcagatgacacttggaaaacgtaaggacccacagttaggtGGCCAGACTGAGAGCAGAGTGCTGAGTCACCACACGGTGCTGACTCAccctcttcacgtgacagcccttcctgtgtgtggagaccacagtggttttcttcttctctagtaaatagttgag
>gene=chr20_10492313-10492479; species=bosTau
agc-tcacagatgaggctcagagaaggcaaggaccc-caggTAG--GACCTCACTAGGACCAAGGTGCTGACT-----------------------CCCT----------CCGTCCCTGGGTGCCAAGA-CTGGCGCctttttttcttccatattatgtacttcat
>gene=chr20_10492313-10492479; species=calJac
AGCTTCGCAGATGAGGCTTGGAG-----AAGGACC--CAGTTAGGTGGCCAGACTGAGAGCACAGTGCTGAGTCACCACATGGTGCTGACTCACCCTCTTCATGTGACAGCCCTTCCTGTGTATGGAGACTACAGTGCTTTTCCTCTTCTGTAGTAAATAGTTGAG
>gene=chr20_10492313-10492479; species=canFam
gctttcacagacgagactcag---ggatgaggacct-cagttaggtgacCACACTAGGAGCAGAGCACTGAGTCACTACGTCATGCTGGCTCCCActctt--catgacagcccttcctgtgtgccaagaccatagtccttttttccttatattttaaatagttaag
>gene=chr20_10492313-10492479; species=equCab
agtttcacagatgaggctcggagaaggtaagaacct-cagttgtgtggccgcactaggagcagagcactgagtcaccacatcacgctggctcctgctcttcacgtgacagcccttcctgtgtgccaagacctcagcccttttctccttccgtattaaat-------
>gene=chr20_10492313-10492479; species=gorGor
agcttcgcagatgaCGCTTGGAAAACGTAAGGACCCACAGTTAGGTGGCCAGACTGAGAGCAGA------------------------------------------------------------------------------------------------------
>gene=chr20_10492313-10492479; species=panTro
agcttcgcagatgacgcttggaaaacgtaaggacccacagttaggtGGCCAGACTGAGAGCAGAGTGCTGAGTCACCACACGGTGCTGACTCAccctcttcacgtgacagcccttcctgtgtatggagaccacagtggttttcttcttctctagtaaatagttgag
>gene=chr20_10492313-10492479; species=papHam
agcttcgcagatgacgcttggagcacgtaaggacccacagttaggtggccagactgagagcagagcgctgagtcaccacacggtgctgactcACCCTCTTCACGTGATAGCGCTTCCTGTGTATGGAGACCACAGTGGTTTTCTTCTTCTCT-----ATATATGAG
>gene=chr20_10492313-10492479; species=ponAbe
ggcttcgcagatgaCGCTTGGAGAACGCAAGGACCCACAGTTAGGTGGCCAGACTGAGAGCAGAGTGCTGAGTCACCACACGATGCTGACTCAccctcttcacgtgacagcccttcctgtgtatggagaccacagtggttttcttcttctctagtaaatagttgag
>gene=chr20_10492313-10492479; species=rheMac
AGCTTCGCAGATGACGCTTGGAGCACGTAAGGACCCACAGTTAGGTGGCCAGACTGAGAGCAGAGCGCTGAGTCACCACAGGGTGCTGACTCACCCTCTTCACGTGACAGCGCTTCCTGTGTATGGAGACCACAGTGGTTTTCTTCTTCTCT-----ATATATGAG
>gene=chr20_10764936-10765226; species=hg19
AGATGGCAGTTTGATAACAGGTCTGAGCAAAGAAAGGGAAGAGAATTACAAAGAGAGGTGGAAGAATCCAGCCTTTTTAGAATGGAAAGTAATTTAGATGCAAATTTAGAAGATGACGGGAAGAGAAGTGAAGATGACTCAGCACTCCTGCTTCCTGTGTCCACACAAATGGGTGTCTTGTTTTTATTCAGCAAAAGACCAGCCAGGTGATAACACCTTTGGCATTACACCGGGTTGAGTTCAGGTTGCTGATCACAGAGTGAATGACATTAATAGACATGATATAAGCT
>gene=chr20_10764936-10765226; species=bosTau
AGATGGAAAGTTGGTAATAGTGACAGACAAGGAGAGGGAAGTGAACTGTGGAAAGAAGTAGGGGAATTCAGACTCCTTAGACTGGAAAGAAATTTAGATGTGAATTGAGA---------------ACATAAAGACACACCAGCACTGCTGCTTCCCGTGTGAACACATGTGC----CTTGATTTCATTCATCGAATGACCAGCTAGATGGTAGCACAGTTGGCATCACATAGGACTGAGTTTAGGCTGGTGATCACAGGGTGAATT------ATAGGTATTATGCAAACC
>gene=chr20_10764936-10765226; species=calJac
AGATAGCAGTTTGATAAAAGGTCTGAGCAAAGAAAGGAAAGAGAATTACAAAGAGAAGTGAATGAATCCAGCCTTTTTAGAATGGAAAGTAATTTAGATGCAAATTTAGAAGATGATTCAAAGAGAAGAGAAGATGCCTCAGCACTCCTGCTTCTCATGTCCACACAAATGGGTGTCTTGTTTTTGTTCAGCAAAAGACCAGCCAGGTGATAATACCTTTGGCATTACACTGGGCTGGGTTTAGGCTGCTGATCCCAAAGTGAATAACATTAATAGATATGATGTAAGCT
>gene=chr20_10764936-10765226; species=canFam
AGATGGCAGGTTGATAATGGGGAAAGGCAAGGCAGGGAAACAGAGTTGTGGAAAGAAAT-GAGGAATCCAGCCTCTTTAGAATGGAAAGTAA-TTAGATGTGAATGTAGAAT---------------GCCAAGATGTCCCCCAACTGCTGCTTTCTATGTCAACACAAATGAGTGTCACGATTTCATTCAGCAAATGACTAGGTAGGTGATGACACCTTTGGCATCACACAGGACTGAGTGCAGGGTGGTGACCACAGGGTTAATT------ATAGGTATTATGCAAACC
>gene=chr20_10764936-10765226; species=equCab
AGATGGCAGGTTGGTAACAGGGATAGGCAAGAAAGGGAAACAGAATTGCTGAATGAAGC-AGGGAATCCAACCTCTTTAGATTGGAAAGAAATTTAGATGTGAATTTAGAGT---------------GTGAAGACATCCCAGGACTGCTGCTTCCTGTGTCAACACAAATGAGTATTTTGATTTCACTCGGCAAATGACCAGCTAGGTGGTGACACCTTTGGCATTGCACAGGACTGAGTTCAGGCTAGTGAACACAGGGTGTGTT------ATAGGTATGATGCAAACC
>gene=chr20_10764936-10765226; species=gorGor
--------------------------------------------------------------------------------------------------------------------------------------------------------------------------------------------------------------------------------------------------------------------------------------------------
>gene=chr20_10764936-10765226; species=panTro
AGATGGCAGTTTGATAACAGGTCTGAGCAAAGAAAGGGAAGAGAATTACAAAGAGAAGTGGAAGAATCCAGCCTTTTTAGAATGGAAAGTAATTTAGATGCAAATTTAGAAAATGACGGGAAGAGAAGTGAAGATGACTCAGCACTCCTGCTTCCTGTGTCCACACAAATGGGTGTCTTGTTTTTGTTCAGCAAAAGACCAGCCAGGTGATAACACCTTTGGCATTACACCGGGTTGAGTTCAGGTTGCTGATCACAGAGTGAATGACATTAATAGACATGATATAAGCT
>gene=chr20_10764936-10765226; species=papHam
AGATGTCAGTTTGATAACAGGTCTGAGCAAAGAAAGGGAAGAGAATTACGAAGACAAGTAGAAGAATCCAGGCTTTTTAGAATGGAAAGTAATTTAGATGCAAATTTAGAAGATGATGGGAAGAGAAGTGAAGATGCCTCAGCACTCCTGCTTCCTGTGTCCACACAAATGGGTGTCTTGTTTTTATTCAGCAAAAGACCAGCCAGATGATAACACCTTGGGCATTACATCAGGCTGAGTTCAGGTTGCTGATCACAGAGTGAATGACATTAATAGACATGATGTAAGCT
>gene=chr20_10764936-10765226; species=ponAbe
AGATGGCAGTTTGATAACAGGTCTGAGCAAAGAAAGGGAAGAGAATTACAAAGAGAAGTGGAAGAATCCAGCCTTTTTAGAATGGAAAGTAATTTAGATGCAAATTTAGAAGATGACGGGAATTGAAGTGAAGATGCCTCAGCACTCCCGATTGCTGTGTCCACACAAATGGGTGTCTTGTTTTTGTTCAGCAAAAGACCAGCCAGGTGATAACACCTTTGGCATTACACCGGGTTGAGTTCAGGTTGCTGACCACAGAGTGAATGACATTAATAGACATGATATAAGCT
>gene=chr20_10764936-10765226; species=rheMac
AGATGGCAGTTTGATAACAGGTCTGAGCAAAGAAAGGGAAGAGAATTACGAAGACAAGTAGAAGAATCTAGCCTCTTTAGAATGGAAAGTAATTTAGATGCAAATTTAGAAGATGATGGGAAGAGAAGTGAAAATGCCTCAGCACTCCTGCTTCCTGTGTCCACACAAATGGGTGTCTTGTTTTTGTTCAGCAAAAGACCAGCCAGATGATAACACCTTGGGCATTACATCAGGCTGAGTTCAGGTTGCTGATCACAGAGTGAATGACATTAATAGACATGATGTAAGCT
>gene=chr20_11478250-11478540; species=hg19
AGGGTTTGCACCCTAGGCAAATAGCTCTCATGTCACCCTAGTATTCTGCCACTTTTTAGCCAGGCTGATGACTGAAATGTCATTTTACTTGGTCTTAGTCCTCATCTGGGTGAAAGCCACAAGGACCCTCTTTCTGATGATGTCAGCACAATTTCCAAATATTTTCCCAGCTTAACTCTGGCATTTTTGTCTATCTTTTTGATGGGCTTTATGAGTCAAGAAAATGAAGAAGCTTTTAATGATTATGTTCTCCTTGGATTGGACTGGGTTGCCATTGTGATTCCTCCACA
>gene=chr20_11478250-11478540; species=bosTau
-------------TGTTTG-----------------CCTATTCTGCTACG-----------------------CCAATGTTGACTTA-TTGGCCTTAATCTTGA-CTAGGGGAAAGCCACGAGGGCCCTCTTTATGATTATGTCAATACCATTTCCAAATATTTTTCCAAGCTAACTTCAACATTTCTGCCC-TCTTTGTGATCAGCTTTTTGAGCCAAGAAAATGTAGAAGCATTTAATGAGTCCATTCCCCTGGGACTGAACTGGATTGCCACTGTTACCCATCAACA
>gene=chr20_11478250-11478540; species=calJac
AGCGTTTGCACCCTGGGCAAATAGCTCCCATGTCACCCTAGTCTTCTGCCAC-TTTTGGCCAGGTTGATGACTAAAATGTCATCTTACTTGGTCTTAGTCCTGATTTGGGGAAAAGCCACAAGGACCCTCTTTCTGATGATTTCAGCACAATTTCCAAATATTTTCCCAGCTTACCTCTGGCATTTTTGTCTATCTTTTTAATGGGCTTTATGAGTCAAGAAAATGAAGAAGCTTTTAATGATTCTGTTCTCCTTGGATTGGACTAGGTGGGCACTGGGATTCCTCCACA
>gene=chr20_11478250-11478540; species=canFam
AGGGTTAGCACGCTGATTAA--GGCACCTTTGCCACCCCACTCTTGTACTGC-TTTTGACCAGGTTGAAGACTCTAATGCtgtttTACTTGACCTCACTGCTGACCTGGGGGAGAGCCACAAGGTCTCTCCTTCTGATGATCTCAGTACAATTTGCAAATA-TTTTCCAACTTGACAT------TTTTACCCATCTTTTTGATCAA-GTTTTGGGTCAAGAAATT------GCTTTTAATGA--CTGTTCTC---AAACTGAACTGGGTTGCCCCTGTGATCCCTCAACA
>gene=chr20_11478250-11478540; species=equCab
AAGGTTTGCACATTGATTAAATGGCACCTATGCCACCCTAGTCTTCAAGTGC-TTCTGACCAGGTCGAAGGGTCTAATGCTGCCTTACTTGGTCTTAGTCTAGATCTGGGAAAAACCCACAAGGACCCTCTTTCTGATGAAGTCATCACAATTTCCAAATATTTTTCCAACCTAACTCTGACA-TTTTGCCCATCTTTTTTATCAGCTTTTTGGGTCAAGAAAATAAAGAAGCTTTTAATGAGTCTGTTCTCCTTGAATTGAATTGGGTTGCCATTGTGATCCCTCAACA
>gene=chr20_11478250-11478540; species=gorGor
AGGGTTTGCACCCTAGGCAAATAGCTCTCATGTCACCCTAGTATTCTGCCAC-TTTTGGCCAGGCTGATGACTGAAATGTCATTTTACTTGGTCTTAGTCCTCATCT-GGTGAAAGCCACAAGGACCCTCTTTCTGATGATGTCAGCACAATTTCCAAATATTTTCCCAGCTTAACTCTGGCATTTTTGTCTATCTTTTTGATGGGCTTTATGAGTCAAGAAAATGAAGAAGCTTTTAATGATTATGTTCTCCTTGGATTGGACTGGGTTGCCATTGTGATTCCTCCACA
>gene=chr20_11478250-11478540; species=panTro
AGGGGTTGCACCCTAGGCAAATAGCTCTCATGTCACCCTAGTATTCTGCCAC-TTTTGGCCAGGCTGATGACTGAAATGTCATTTTACTTGGTCTTTGTCCTCATCTGGGTGAAAGCCACAAGGACCCTCTTTCTGATGATGTCAGCACAATTTCCAAATATTTTCCCAGCTTAACTCTGGCATTTTTGTCTATCTTTTTGATGGGCTTTATGAGTCAAGAAAATGAAGAAGCTTTTAATGATTATGTTCTCCTTGGATTGGACTGGGTTGCCATTGTGATTTCTCCACA
>gene=chr20_11478250-11478540; species=papHam
AGGGTTTGCACTCTGGGCAAATAGCGGCCATGTCACCCTAGTCTTCTGCCAC-TTTTGGCCAGGCTGATGACTGAAATGTCATTTTACTTGGTCTTAGTCCTGATCTGGGTGAAAGCCACAAGGACCCTCTTTCTGATGATGTCAGCACAATTTCCAAATATTTTCCCAGCTTAACTCTGGCATTTTTGTCTATCTTTTTGATGAGCTTCATGAGTTAAGAAAATGAAGAAGCTTTTAATGATTCTGTTCTCCTTGGATTGGACTGGGTTGCCATTGTGATTCCTCCACA
>gene=chr20_11478250-11478540; species=ponAbe
AGGGTTTGCACCCTAGGCAAATAGCTCTCATGTCACCCTAGTATTCTGCCAC-TTTTGGCCAGGCTGATGACTGAAATGTCATTTTACTTGGTCTTAGTCCTCATCTGGGTGAAAGCCACAAGGACCCTCTTTCTGATGATGTCAGCACAATTTCCAAATAATTTCCCAGCTTAATTCTGGCATTTTTGTCTATCTTTTTGATGGGCTTTATGAGTCAAGAAAATGAAGAAGCTTTTAATGATTATGTTCTCCTTGGATTGGACTGGGTTGCCATTGTGATTCCGCCACA
>gene=chr20_11478250-11478540; species=rheMac
AGGGTTTGCACTCTGGGCAAATAGCAGCCATGTCACCCTAGTCTTCTGCCAC-TTTTGGCCAGGCTGATGACTGAAATGTCATTTTACTTGGTCTTAGTCCTGATCTGGGTGAAAGCCACAAGGACCCTCTTTCTGATGATGTCAGCACAATTTCCAAATATTTTCCCAGCTTAACTCTGGCATTTTTGTCTATCTTTTTGATGAGCTTTATGAGTTAAGAAAATGAAGAAGCTTTTAATGATTCTGTTCTCCTTGGATTGGACTGGGTTGCCATTGTGATTCCTCCACA
>gene=chr20_11957734-11958024; species=hg19
AGACATTAGCCCTAGGAGCTTAGCAGAGCTAGCTGCCCAGGCAACCCCAGCTGGCTCCAGATGTGTAAACAATAAGCGAGGTTTTGTGGTTGTTTGTTTAGCAGCATTCTTATACGCAGCTATGAAAATGTGCTGATACAGCACATTAGCGACACTGGAAGAAATTTTACAGGACTATGAATTAGAATTATAAGAATCCCTAGCCTTGGTTTTCCGATTAGCTAATGCTAAGATTCGTAAATAAATAGGATCTCTACTTTTAGGGATTTATATTCTAATCATTTATATAC
>gene=chr20_11957734-11958024; species=bosTau
AGACAGAAGCCCTGGACAATCAGCAGA----GCTG--------AGCC-----------ACAAGGGTGAACAATAAAGAAGGTTCTGTGCTTGGTTGTTTGGCAGCATCATTGGGCACAGTCACCACAGTgtgctggtataGTACATTGGTGACACTGGGAGAAA-TTTAGAGGATTATAAATTAGAACTAGGAAAATCCCTAGCCTCAGTTTTCCAATTGGCTAATATTAGGATTCATGTATAAACAGGATCTCTGCCTTTGAGGACTTCTATTCTGATACTTTTTACAC
>gene=chr20_11957734-11958024; species=calJac
AGACATGAGCCCTGGGAGCTTAGCAAAGCTAGCTGCCCAGGCAATCCCAGCTAGCTCCAGATGTGAACACAGTAAGTGAGGTTTTGCGGTTGTTTGTTCAGCAGCATTCTTATATGCAGCTATGAAAATGTACCGATATAGCGCATTAGCGACACTGGAAGAAA-TTTACAGGACTATGCATTAGAATTACAAGAACCCTTAGCCTCAGTTTTTTAATTAGCGAATACTAAGATTTATACATAAAGAGGATCTCTACTTTTAGAGATTTATATTCCAATCATTTATATAC
>gene=chr20_11957734-11958024; species=canFam
AGGCATAAGCTATGGAAGATAAGCAGA----GCTGCCCAGGCACCCCCAGCTGACTCCAGATGCCTGAGCAATAAATGAAGTTTTGTGG----TTGTTTGGCAGCATTATTGTGCATAGCCACGATAATGTGCTGATACAGCACATTAGTGACACTGGGAGACA-TTTAGAGGATTATGAATTAGACTCATGAAAATCCCTGGGCTCAATTTTCCAATTGGCTAGTACTGAGATTCATATATAAACAGGATCTCTGCCTTTGAGGACTTATATTCTAATAATTCACACAC
>gene=chr20_11957734-11958024; species=equCab
aggcataagccctggaatattagcaga----gctgcccggccacccccagctgactccagatgcatgagCAATAAATGAGGTTTTGTGGTTATTTGTTTGGCAGCATTATTGTGCACAGTCACAATAATGTGCTGATACAGCACATTAGTGACACGGGGAGAAA-TTTAGAGGATTATGAATTAGAATTATGAGAATGCCTAGCTTCAGTTTTCCGATTGGCTAGTACTAAGATTCATGGATAAATAGGGTCTCTCCCTTTGAGGACTTCTACTCTAATAATTTATACAC
>gene=chr20_11957734-11958024; species=gorGor
AGACATTAGCCCTAGGAGCTTAGCAGAGCTGGCTGCCCAGGCAA-CCCAGCTGGCTCCAGATGTGTAAACAATAAGCGAGGTTTTGTGGTTGTTTGTTGAGCAGCATTCTTATACGCACCTATGAAAATGTGCCGATACAGCACATTAGCGACACTGGAAGAAATTTTACAGGACTATGAATTAGAATTACAAGAATCCCTAGCCTTGGTTTTCCAATTAGCTAATGCTAAGATTCATAAATAAATAGGATCTCTACTTTTAGGGATTTATATTCTAATCATTTATATAC
>gene=chr20_11957734-11958024; species=panTro
AGACATTAGCCCTAGGAGCTTAGCAGAGCTAGCTGCCCAGGCAACCCCAGCTGGCTCCAGATGTGTAAACAATAAGCGAGGTTTTGTGGTTGTTTGTTGAGCAGCATTCTTATACGCAGCTATGAAAATGTGCCGATACAGCACATTAGCGACACTGGAAGAAATTTTACAGGACTATGAATTAGAATTACAAGAATCCCTAGCCTTGGTTTTCCAATTAGCTAATGCTAAGATTCATAAATAAATAGGATCTCTACTTTTAGGGATTTATATTCTAATCATTTATATAC
>gene=chr20_11957734-11958024; species=papHam
AGACATTAGCCCTGGGAGCTTAGCAGAGCTAGCTGCCCAGGCAACCCCAGCTGGCTCCAGATGTGTAAACAATAATCGAGGTTTTGTGGTTGTTTGTTTAGCAGCATTCTTATACACAGCTATGAAAATGTGCCGATACAGCACATTAGCGACACTGGAGGAAA-TTTATAGGACTATGAATTAGAATTACAAGAATCCCTAGCCTTGGTTTTCCAATTAGCTAATACTAAAATTCATAAATAAAAAGGATCTCTACTTTTAGGGATTTATATTCTAATCATTTATATAC
>gene=chr20_11957734-11958024; species=ponAbe
AGACATTAGCCCTAGGAGCTTAGCGGAGCTAGCTGCCCAGGCAACCCCAGCTGGCTCCAGATGTGTAAACAATAAGCGAGGTTTTGTGGTTGTTTGTTTAGCAGCATTCTTATACGCAGCTATGAAAATGTGCCGATACAGCACATTAGCGACGCTGGAAGAAATTTTATAAGACTATGAATTAGAATTACAAGAATCCCTAGCCTTGGTTTTCCAATTAGCTAATGCTAAGATTCATAGATAAATAGGATTTCTACTTTTAGGGATTTATATTCTAATCATTTATATAC
>gene=chr20_11957734-11958024; species=rheMac
AGACATTAGCCCTGGGAGCTTAGCAGAGCTAGCTGCCCAGGCAACCCCAGCTGGCTCCAGATGTGTAAACAATAATCGAGGTTTTGTGGTTGTTTGTTTAGCAGCATTCTTATACGCAGCTATGAAAATGTGCCGATACAGCAATTTAGTGACACTGGAGGAAA-TTTATAGGACTATGAATTAGAATTACAAGAATCCCTAGCCTTGGTTTTCCAATTAGCTAATACTAAAATTCATAAATAAATAGGATCTCTACTTTTAGGGATTTATATTCTAATCATTTATATAC
>gene=chr20_12557916-12558206; species=hg19
atgaaattttgcctctgtaaagtgggtctgtctccacaaaacccattaactccattctaatcttgagaaaaaaacaaatcagacaaatctcagttgagggatgttctacaaaatacctaaacgagtagtccccaaaactgtcaaggtcagcaaaaaaaccaggaaagtctgaaaaggcaacacagctaagaggagcctaagagacatgacaactaaatgaatgtgggatcctgatgggatcctggagcagaagacagatgttagatcaaaactaagcaaatatcaataaa
>gene=chr20_12557916-12558206; species=bosTau
--------------------------------------------------------------------------------------------------------------------------------------------------------------------------------------------------------------------------------------------------------------------------------------------------
>gene=chr20_12557916-12558206; species=calJac
atgaaattttgcctctgtatagtgggtttc--tctacaaaaccca-taactacagtctaatcctgagaaaaaaacaaatcagacaaatctcagttgagggatgttctacaaaatagct-gatgagtagtgcccaaaactgtcaaggtcag-caaaaaaacaggcaagtctgaaaagccagcccagccaagaggagcctaagagacaggacaactaaatgaatgtgaaatcctaatgggatcctggagcagaagagagatgtcagatcaaaattaaccaaatattaataaa
>gene=chr20_12557916-12558206; species=canFam
gttacattttatgtctgtaaagtgaatcttcctctctaaaaccca-taccctcagtctaatcatgag-aaaatg----tcagaccaaacccaattgagggatgttctacaaaatgctt-gatgggtattcctccatactgtcaaagtcagc--aaaaattagaaaagcccgaggaactgtcccagccaagaggaacaaaggagatatgacaactaaataaatataacatcttgatgagatcctggaacagggaaaaaaagttaggccaaaactcagcaaatatcaataca
>gene=chr20_12557916-12558206; species=equCab
atggcactttacctctggaaagtggatctgcctccccaaaaccca-taaccccagtctcatcatgtgaaaaaca----tcagacaaatcccaattcagggatgttctacaaactgcct-ggtgagcattcctcaaaattgtcaaggtcagc--caaaactaagaaagtctcagaaattgtcacaaccaacaggagcctaaga-aggcaatgactaaatgcacctggtatcctgatgggatcctgaagcagag----aatgttagatcaaaacttggcaaa---caataca
>gene=chr20_12557916-12558206; species=gorGor
--------------------------------tccacaaaacccattaactccattctaatcctgagaaaaacacaaatcagacaaatctcagttgagggatgttctacaaaatacctaaacgag-agtccccaaaactgtcaaggtcagcaaaaaaaccaggaaagtctgaaaaggcaacacagccaagaggagcctaagagacatgacaactaaatgaatgtgggatcctgatggg-tcctggagcagaagacagatgttagatcaaaactaagcaaatatcaataaa
>gene=chr20_12557916-12558206; species=panTro
atgaaattttgcctctgtaaagtgggtctgtctccacaaaacccattaactccattctaatcctgagaaaaaaacaaatcagacaaatctcagttgagggatgttctacaaaatacctaaacgagtagtccccaaaactgtcaaggtcagcaaaaaaaacaggaaagtctgaaaaggcaacacagccaagaggagcctaagagacatgacaactaaatgaatgtgggatcctgatgggatcctggggcagaagacagatgttagatcaaaactaagcaaatatcaataaa
>gene=chr20_12557916-12558206; species=papHam
atgaaattttgcctctgtaaagtgggtgtttctccacaaaaccta-taactccagtctaatcctgagaaaaaaacaaatcagacaaatctcagttgagggatgttctgcaaaatacctaaacgagttgtcgccaaaactgtcaaggtcag-aaaaaaaccaggaaagtctgaaaaggcaatacagccaagaggagcctgaaagacatgacaagtaaatgaatgcgggatcttaatgggatcctggagcagaagagagacattagatcacaactaagcaaatatcaataaa
>gene=chr20_12557916-12558206; species=ponAbe
atgaaattttgcctctgtaaagtgggtctgtctccacaaaacccattaactccagtctaatcctgagaaaaaaacaaatcagacaaatctcagttgagggatgttctacaaaatacctaaatgagtagtccccaaaactgtcaaggtcagcaaaaaaaacaggaaagtctgaaaaggcaacacagccaagaggagcctaagagacatgacaactaaatgaatgtgggatcctgatgggatcctggagcagaagacagatattagatcaaaactaagcaaatatcaataaa
>gene=chr20_12557916-12558206; species=rheMac
atgaaattttgcctctgtaaagtgggtctttctccacaaaatcta-taactccaatctaatcctgagaaaaaaacaaatcagacaaatctcagttgagggatgttctgcaaaatacctaaacgagttgtcctcaaaactgtcaaggtcag-aaaaaaaccaggaaaatctgaaaaggcaatacagccaagaggagcctgagagacatgacaagtaaatgaatgcaggatcttaatgggatcctggagcagaagagag-------------actaagcaaatatcaataaa
>gene=chr20_14194702-14194992; species=hg19
GTATACATATATTATTTAAAGTAGACCAAAGTTAAGGCATAAATAAATAGTTAATAATTGAAGCATGTGAGTCAGTTAACTTTAAAACTGTACTTATTAAAGTCTTTGTTACTTTTAAGAAGACTATCCTACGCTTTGAGAAATTGCTGAGTCATGGTCATGATCACATCTGTGTTGTAGTTGTAGCCCCCCTGTATGGGAACTATGATTcctgccttcaggctaaaaggcattaaaagaaaacaaaaacaaaaacagagagaccatgtagtgccatccccttctttcaa
>gene=chr20_14194702-14194992; species=bosTau
ATATACATATATTATTTAAAATAGACCAAAGTTAAGGCCTA-AGTATTATTTAGTAATTGAAGTATGTGAGTGGGCTGAATTTAAAACCATACTTGTT-AAGTCATTGTTACTTTTAGGAAGAATGTTGCACGGTTTGGGAAATGTGC-CCTCA-----ACGTTCATGGCCCTCTTATAGTTGTAGGTATCTAGCATGGTGACTGTGAGCTTTGCGCTCTGGCTCAAAGATTA---AAAAAACCAA--AACAA------GAGACCA-CTGCTCTCCTCcctttctttc-a
>gene=chr20_14194702-14194992; species=calJac
ATATACATATATTGTTTAAAGTAGACCAAAGTTAAGGC----ATAAATAGTTAATAATTGAAGTACATGAGTCAGTTAACTTTAAAACTATACTCATAAAA---TCTGTTACTTTTAGGAAGATTATCCTATGTTTTGAGAAATTGCTGAGTTATGGTCATGATCATATCCGAGTTGTAGTTTTAGCCACCGTGTATGGGAACTATGATGCCCACCTTCAGGCTAAAAG-------------------------------------------------------------
>gene=chr20_14194702-14194992; species=canFam
atatatatatattatttaaaataGACCAAAGTATACACATA-AGTATTATTTAATAATTGAAGTATGTAGGTTGGTTGACTTTAAAACTTTTTTTA--AAAGTCTTTGTTACTTTAG-GAAGAATGTCACACAGTTTGAGGAATTGTTAAATCATAATCACCACCATGTCT--ATTGTAGTTGTAGTCACCTTACATTGGAACTGTGAGGATTACCCTCATACTCAAAATCAT---TAAA---CAA--AACAGAGCAAGAGGAtca-ctagtgtcattcccttcttcc-a
>gene=chr20_14194702-14194992; species=equCab
ATATGTATATGTTATTTAAAATAGACCAAAGTTAAGGGATA-ATCTTTATTCAGTTATTGAAGAGTGTGAGTTGGTTGACTTTAAAACTGTATTTGTTAAAGTCTTTGTTACTTTTGAGAAGAATGCTGCACAGTTTGAGAAATTGGCAAATCGTGATCCCGATCATGTC---ATGGCAGTTGTAgctctcttacacagggactgtgagagctgccctcaggctaaaagtcat---aaaaaaccaa--aaccaaacagggagccca-ctagtgccacccacttcatcc-a
>gene=chr20_14194702-14194992; species=gorGor
GTATACATATATTATTTAAAGTAGACCAAAGTTAAGGCATAAATAAATAGTTAATAATTGAAGCATGTGAGTCAGTTAACTTTAAAACTGTACTTATTAAAGTCTTTGTTACTTTTAAGAAGACTATCCTACGCTTTGAGAAATTGCTGAGTCATGGTCATGATCATATCTGTGTTGTAGTTGTAGCCCCCCTGTATGGGaactatgatgcctgccttcaggctaaaaggcattaaaagaaaacaaaaacaaaaacagagagaccatgtagtgccatccccttctttcaa
>gene=chr20_14194702-14194992; species=panTro
GTATACATATATTATTTAAAGTAGACCAAAGTTAAGGCATAAATAAATAGTTAATAATTGAAGCATGTGAGTCAGTTAACTTTAAAACTGTACTTATTAAAGTCTTTGTTACTTTTAAGAAGACTATCCTACGCTTTGAGAAATTGCTGAGTCATGGTCATGATCATATCTGTGTTGTAGTTGTAGCCCCCCTGTATGGGaactatgatgcctgccttcaggctaaaaggcattaaaagaaaacaaaaacaaaaacagagagaccatgtagtgccatccccttctttcaa
>gene=chr20_14194702-14194992; species=papHam
ATATACATATATTATTTAAAGTAGACCAAAGTTAAGGCATAAATAAATAGTTAATAATTGAAGTATATGAGTCAGTTAACTTT-AAACTGCACTTATTAAAGTCTGTGTTGCTTTTGAGAAGATTATCCTACGCTTTGAGAAATTGCTGAGTCGTGGTCATGATCATATCTGTGTTGTAgttttagccaccctgtaagggaactatgatgcctgccttcaggctaaaaggcattaaaaa--aacaaaaacagaaacagagagaccatgtagtgccatccccttctttcaa
>gene=chr20_14194702-14194992; species=ponAbe
ATATACATATATTATTTAAAGTAGACCAAAGTTAAGGCATAAATAAATAGTTAATAATTGAAGTATATGAATCAGTTAACTTTAAAACTGTACTTATTAAAGTCTTTGTTACTTTTAAGAAGATTATCCTACGCTTTGAGAAATTGCTGAGTCATGGTCATGATCATATCTGTGTTGTAgttttagcccccctgtatgggaactatgatgcctgccttcaggctaaaaggcattaaaag-aaacaaaaacaaaaacagagagaccatgtagtgccatccccttctttcaa
>gene=chr20_14194702-14194992; species=rheMac
ATATACATATATTATTTAAAGTAGACCAAAGTTAAGGCATAAATAAATAGTTAATAATTGAAGTATATGAGTCAGTTAACTTT-AAACTACACTTATTAAAGTCTGTGTTACTTTTAAGAAGATTATCCTACGCTTTGAGAAATTGCTGAGTCGTGGTCATGATCATATCTGTGTTGTAGTTTTAGCCACCCTGTAAGGGAACTATGATGCCtgccttcaggctaaaaggcattaaaag--aacaaaaacagaaacagagagaccatgtagtgccatccccttctttcaa
>gene=chr20_15542463-15542753; species=hg19
GAACAGAGCACACTGCTGTTTTATCTCAGCTACTGCAACATCTCTGCTTGACACCCTGTGTTGAACAAGAGACTATTTAGTAGATCTCAACAATTATGCATGTACTTTCCTGGCAGAGAACTCTTTGCTGCTTTGTTTGTCAAGATTATGTTGAATCAGCATAAAAATCAGGCCTGACTTATTTCTGGAAGGAAGCAGCCTCTCTCGTACCATTGGAAACAATATGATCATAATAAAGTTTTGCATATAGAACATTTCTTTTGAGTGTAGACAACAACTTATTCTTGTAA
>gene=chr20_15542463-15542753; species=bosTau
GAACAGAGAACACTGTGTTATGCTGCGAGCTAAGGCGACATCTCTGCTGGACATCCCTTGCTGAACAAGAGACTATTTAGTAGCTTCCAACAATGACACATGTATTTTCCTGACAGGAAAGTCTTGGCTTCTTTGTGTGCCAAGGTTATGCTGAGTCAGCAT-ACAATCAGGCCTGACTTATTCCTGGAAGGGACCGACCCCTCTCTTACCACTGGGGAAGAGATGATCTTAATGAAGCTTTGAATATAGAATATTTCTGTTTAGCATGGATGACAACTTATTCTTGTAA
>gene=chr20_15542463-15542753; species=calJac
GAACAGAGCACACTGCTGTTTTATCTCAGCTACTGCAACATCTCTGCTTGACACCCTGTGTTGAACAAGAGGCTATTTAGTAGATCTCAACAATTATGCATGTACTTTCCTGGCAGAGAACTCTTTGCTGCTTTGT----CAAGATTATGTTGAATCAGCATAAAAATCAGGCCTGACTTATTTCTGGAAGGAAGCAGCCTCTCTCTTACCGTTGGAAACAAGATGATCATAATCAACTTGTGCATATACAACATTTCTTTTGAGTATAGACAACAACTTATTCTTGTAA
>gene=chr20_15542463-15542753; species=canFam
GAACAGAGCACACTGCTGTTTTATCTGAGTTGCTGCAATATCTCTGCTTGATACCCCATGTTGAACAAGAGACTATTTAGTAGCGCCCAACAATTATGCATGTATTTTCCTGGCAGAAAAGTCATCCCTGCTTTGTGTGTCAAAATTATGCTGAATCAGCATGAAAGTCAGACCTGACTTATTCCTGGAAGAGACCAGCCCATGTCTTACCATTCGAAATGAGATAATAATAATGAAGCTTTGAATATAGAAAAAATATTTT-AGGATAGATAACAACTTGTTCTTATAA
>gene=chr20_15542463-15542753; species=equCab
GAAGAGAGCACACTGCCGTTTCATCCGAGCTACTGCAGCATCTCTGCTTGACACCCCA--TTGAACAAGAGACAATTTAGTAGTTCTCAACAATTATGCACGTATTCTCGTGGCAAAAAATCCTTTGCTGCTTtgtgtgtgAAGATTATGCTGAATCAGCATAAAAATCAGGCCTGACTTATTCCTGGAAGGGACCAACCCATCTTTTACCATTGGAAACAAGATGGTCATAATGAAGCTTTGAATACAGAATACTTCTTTTGAGTATAGACAACAACTTATTCTTATAA
>gene=chr20_15542463-15542753; species=gorGor
----------------------------------------------------------------------------------------------------------------------------------------TTGTCAAGATTATGTTGAATCAGCATAAAAATCAGGCCTGACTTATTTCTGGAAGGAAGCAGCCTCTCTCGTACCATTGGAAACAATATGATCATAATAAAGTTTTGCATATAGAACATTTCTTTTGAGTATAGACAACAACTTATTCTTGTAA
>gene=chr20_15542463-15542753; species=panTro
GAACAGAGCACACTGCTGTTTTATCTCAGCTACTGCAACATCTCTGCTTGACACCCTGTGTTGAACAAGAGACTATTTAGTAGATCTCAACAATTATGCATGTACTTTCCTGGCAGAGAACTCTTTGCTGCTTTGTTTGTCAAGATTATGTTGAATCAGCATAAAAATCAGGCCTGACTTATTTCTGGAAGGAAGCAGCCTCTCTCGTACCATTGGAAACAATATGATCATAATAAAGTTTTGCATATAGAACATTTCTTTTGAGTATAGACAACAAGTTATTCTTGTAA
>gene=chr20_15542463-15542753; species=papHam
GAACAGAGCACACTGCTGTTTTATCTCAGCTACTGCAACATCTCTGCTTGACACCCTGTGTTGAACAAGAGACTATTTAGTAGATCTCAACAATTATGCATGTACTTTCCTGGCAGAGAAGTCTTTGCTGCTTTGTTCGTCAAGATTATGTTGAATCAGCACAAAAATCAGGCCTGACTTATTTCTGGAAGGAAGCAGCCTCTCTCTTACCATTGGAAACAAGATGATCATAATAAAGTTTTGCATATAGAACATTTCTTTTGAGTATAGAAAACAACTTATTCTTGTGA
>gene=chr20_15542463-15542753; species=ponAbe
GAACAGAGCACACTGCTGTTTTATCTCAGCTACTGCAACATCTCTGCTTGACACCCTGTGTTGAACAAGAGACTATTTAGTAGATCTCAACAATTACGCATGTACTTTCCTGACAGAGAATTCTTTGCTGCTTTGTTTGTCAAGATTATGTTGAATCAGCATAAAAATCAGGCCTGACTTATTTCTGGAAGGAAGCTGCCTCTCTCGTACCATTGGAAACAATATGATCATAATAAAGTTTTGCATATAGAACATTTCTTTTGAGTATAGACAACAACTTATTCTTGtaa
>gene=chr20_15542463-15542753; species=rheMac
GAACAGAGCACACTGCTGTTTTATCTCAGCTACTGCAACATCTCTGCTTGACACCCTGTGTTGAACAAGAGACTATTTAGTAGATCTCAACAATTATGCATGTACTTTCCTGGCAGAGAAGTCTTTGCTGCTTTGTTCGTCAAGATTATGTTGAATCAGCACAAAAATCAGGCCTGACTTATTTCTGGAAGGAAGCAGCCTCTCTCTTACCATTGGAAACAAGATGATCATAATAAAGTTTTGCATATAGAACATTTCTTTTGAGTATAGACAACAACTTATTCTTGTGA
>gene=chr20_17517584-17517874; species=hg19
cctcaaaatgtggctgccttcagagatggggcctgtaaagaggtaattgaggctgttagggtggacccgtctgtggtgctttgttctggaagccctagcaaacgaatacaCTGCTCTAACACTCTGACTCTGCACCTTTTACCATCCGTCCTTTACCCAGAACATGCAAATGTCTGCCACAAGAGGGCCACCCTATACTAAAATTGAATGCCCTGCCACATGGTCCCACCAGGGTGCAGCTTGAAGCCTTTCCACCAAACTGGACCAACTCAAAAGGTAAGTCAGCCATG
>gene=chr20_17517584-17517874; species=bosTau
cctcagaatgtgactgtatttggaaacagggcctttgaagaggtaaatgaggtcatgtgggtgggcccgtctgcgggactttgtaatggcagccctGATCGTCTAAG--GCTGCGGGAGCATTCTGATTCTATACCTTTGATAGTCTA-TCCTTTCCCAGGACATAGAGATGTGTGCCACAAGAGGGCCACGCTGCCCTGAGAGTGGACA-CCTGCCTCCTGACCCCTAGGGGATGCAGCTTGAAGCCGTGCCACCAAACTGGAACAA---------CAGGTCCTGC-AG
>gene=chr20_17517584-17517874; species=calJac
cctcaaaaggtggctgcctttggaaattgggcctgtaaagaggtaattgaggccgttagagtggactcCTCTACGGTACTTTTT----------CTGGCAAACAAATACACTGTTCTAACAC--------------------------TCCTTTTCCCAGAACATACAAATGTCTGCCACAAGAGGGCAACCCTGCACTAAAATTGAATGCCCTGCCACGTGGTCCCAGCAGGGTGCAGCTTGAAGCCCTTCCACCAAACTGGATCAACTCAAAATGTAAGTCAATCATG
>gene=chr20_17517584-17517874; species=canFam
-tttggaatgaaactatatttggagataggg-ctttaaagaggtaaatgaggtcatatgagtgggcct-tctatgttactttgttatggcagccccagcaaactgat--aaggctctaaca---------CTCTCCTTTTATAGGACATACTTTCCCCAGGATATACAAATGTCTGCCACAAGAGGGCCATGCTGCCCTAAGAGTGAACACTCTGCTCCCCAGCCCCCAGGTGATGCAGATTGAGGCCTTTCCACAAAACTGGATAGACCAAAAAAACGAGCCATC----
>gene=chr20_17517584-17517874; species=equCab
-----gactgtgactgtgtttggagacaggc-ctttaaagaggtaaatgaggtcatctgggtgggccc-tctgtggtgctttgttatggcagccctagcagactaac--aCTGCTCTAACA---------TGCACCTCTTATAGTCCATCCTTTTCCCAGGACATACAAAAGTCTGCCACAAGAGGGCCACGCTGCCCTAAGAGTGAGCG-GCTGCCTCCTGGCCCCCAGG-GATGCCGATTGAAGCCCTTCC-CTAAACGGGACCGACTCAAAAGGCAAGTTAGCC-TG
>gene=chr20_17517584-17517874; species=gorGor
--------------------------------------------------------------------------------------------------------------------------------------------------------------------------------------------------------------------------------------------------------------------------------------------------
>gene=chr20_17517584-17517874; species=panTro
cctcaaaatgtggctgccttcagagatggggcctgtaaagaggtaattgaggctgttagggtggacccgtctgtggtgctttgttctggaagccctagcaaacgaatacaCTGCTCTAACACTCTGACTCTGCACCTTTTACCATCCGTCCTTTTCCCAGAACATGCAAATGTCTGCCACAAGAGGGCCACCCTATACTAAAATTGAATGCCCTGCCACATGGTCCCACCAGGGTGCAGCTTGAAGCCTTTCCACCAAACTGGACCAACTCAAAAGGTAAGTCAGCCATG
>gene=chr20_17517584-17517874; species=papHam
cctcaaagtgtggctgccttcagagatggggcctgtaaagaggtaattgaggccgttagggtggacccatctgtggtgctttgttctggaagccctagcaaacgaatataCTGCTCTAACA--CTGA--CTGCACCTTTTACCATCC-TCCTTTTCCCAGAATATGCAAATGTCTGCCACAAGAGGGCCACCCCGCGCTAAAATTGAATGCCCTGCCACATGGTCCCTCCAGGATGCAGTTTGAAGCCTTTCAACCAAACTGGACCAACTCAAAAGGTAAATCAGCTATG
>gene=chr20_17517584-17517874; species=ponAbe
cctcaaaatgtggctgccttcagagatggggcctgtaaagaggtaattgaggctgttagggtggacccgtctgtggtgctttgttctggaagccctagcaaacgaatacaCTGCTCTAACCCTCTGACTCTGCACCTTTTACCATCCGTCCTTTTCCCAGAACATGCAAATGTCTGCCACAAGAGGGCCACCCTGTACTAAAATTGAATGCTCTGCCACATGGTCCCACCAGGGTGCAGCTTGAAGCCTTTCCACCAAACTGGACCAACTCAAAAGGTAAGTCAGCCATG
>gene=chr20_17517584-17517874; species=rheMac
cctcaaagtgtggctgccttcagagatggcgcctgtaaagaggtaattgaggccgttagggtggacccatctgtggtgctttgttctggaagccctagcaaacgaatataCTGCTCTAACA--CTGA--CTGCACCTTTTACCATCCCTCCTTTTCCCAGAATATGCAAATGTCTGCCACAAGAGGGCCACCCCGCGCTAAAATTGAATGCCCTGCCACATGGTCCCTCCAGGGTGCAGTTTGAAGCCTTTCCACCAAACTGGACCAACTCAAAAGGTAAATCAGCTATG
>gene=chr20_17701457-17701747; species=hg19
accacaaTTAATGCAATAACATAAAAAGAGTAAGTGGCATCATGAATGTcttgctggtggaagtgaggtctgtgggccagcagtgtcacatctgcttggagctggtcacacatgcagtatctgaggcccgtcccagacctgctgagtcagcacctgcattttttaacaaaaaacccccaggtggttcgtgcactcactcaactttgagaagtgctAGTTGTAATGAACCAAACATTAGACCAGGGTTTAGAAGGTCAGAAGAtgtagcagacattgttgtttgcctaccc
>gene=chr20_17701457-17701747; species=bosTau
gccacgattaATCAAATAACATGAAAAGGATAAGTGGCATCACTCATGctttgctgctc--agtgtgacgtgtgggcccct-gtatcacatcttccaggaaccagttagagatacagcatctcatatccaccccagacctgccgaatccaaacctgcaattctcaacaaga--cccccatgtgactggcgtgtaccttaGTTGGTG----------------------TGACTATTAGTCCAGGGT--------TTAGAATATGGAGCCAACAAGGTCATTCGTTTACCT
>gene=chr20_17701457-17701747; species=calJac
accacagttaCTACAATAACCTGAAAAGAGTAAGTGGCATCATGAATGTcttgctagggaaactgaggtctgtgggccagcagcatcacatctccttggagatggtcacacacgcagcatctgaggcccggcccagacccgctgagtcagcacctgcattttttaaccaaaaaaccccaggtggttcgtgtactcactcagttttgagaagtgctAGTTGTAAAAAACCGAATATTAGACCAGGGTTTAGAAGATTAGAAGACGGAgcagac---gttgtttgcctaccc
>gene=chr20_17701457-17701747; species=canFam
gctacaattaATAA---AACATAAAAAGAAAAAATGGCATCATTAATGCCTTGCTActcaaagtgtgatctgtggattcctggcatggcatcttctaggatctggttag----------------------------------------gaacccacatttttaaacagga--tccccaAGTGGTGTGTACACACATTATACTTTCAGAAGTGCTCATTGTAATGGCCTGAACATTTGACCAGG----------TTGGAAGACAACACAGACTCAGTCATTTG-CTACCC
>gene=chr20_17701457-17701747; species=equCab
accacaactaATAAAATAATATAAAAAGAATAAGCCGCATCATTAATGcc-tgctactcagagtgtgctctgtgggccggcagccttgcatcttccgggagtctgttagagatgcagcatctcagggccgccccagaccttctgccttggaacctgcctttttaaccggag--tcc-ccagtgttctgtgtgcacattcaacatggagaagc-------------acCTGAATGTTAGACCAGGGT--------TTGGAAGATGGAGCAGCCAGGGTCATTTG-C-----
>gene=chr20_17701457-17701747; species=gorGor
accacaaTTAATGCAATAACATAAAAAGAGTAAGTGGCATCATGAATGTcttgctggtggaagtgaggtctgtgggccagcagtgtcacatctgcttggagctggtcacacatgcagtatctgaggcccatc-cagacctgctgagtcagcacctgcattttttaacaaaaaacccccaggtggttcgtgcactcactcaactttgagaagtgctAGTTGTAATGAACCAAACATTAGACCAGGGTTTAGAAGGTCAGAAGAtgtagcagacattgttgtttgcctaccc
>gene=chr20_17701457-17701747; species=panTro
accacaaTTAATGCAATAACATAAAAAGAGTAAATGGCATCATGAATGTCTtgctggtggaagtgaggtctgtgggccagcagtgtcacatctgcttggagctggtcacacatgcagtatctgaggcccgtccccgacctgctgagtcagcacctgcattttttaacaaaaaacccgcaggtggttcatgcactcactcaactttga-aaGTGCTAGTTGTA-TGAACCAAACATTAGACCAGGGTTTAGAAGGTCAGAAGAtgtagcagacattgttgtttgcctaccc
>gene=chr20_17701457-17701747; species=papHam
ACCACAATTCATGCAATAACATACAAAGAGTAAGTGGCATCATGAATGTcttgccggtgaaagtgaggtctgcggg-cagcagcgtcgcctctcctcggagcgggtcacacacacagtatctgaggcctgtcccagacctgctgagtcagcacccgcatttttaaacaaaaaacccccaggtggttcgtgcactcactccactttgagaagtgctAGTTGTAATGAACCAAATATTAGACCAGGGTTTAGAAGATCAGAAGATGTAGCAGACATTGTTGTTTGCCTACCC
>gene=chr20_17701457-17701747; species=ponAbe
accacaattaaTGCAATAACATAAAAAGAGTAAGTGGCATCATGAATGTcttgctggtgggagtgaggtctgtgggccagcagcgtcacatctgcttggagctggtcacacacgcagtatctgaggcccgtcccagacccgctgagtcagcacctgcattttttaacaaaaaatccccaggtggttcgtgcactcactcaactttgagaagtgctAGTTGTAATGAACCAAACATTATACCAGGGTTTAGAAGGTCAGAAGATGTAGCAGACATTGTTGTTTGTCTACCC
>gene=chr20_17701457-17701747; species=rheMac
ACCACAATTCACGCAATAACATACAAAGAGTAAGTGGCATCATGAATGTCTTGCCGGTGaaagtgaggtctgcggg-cagcagcgtcacctctcctcggagctggtcacacacacagtatctgaggcctgtcccagacctgctgagtcagcacctgcatttttaaacaaaaaacccccaggtggttcgtgcactcactccactttgagaagTGCTAGTTGTAATGAACCAAATATTAGACCAGGGTTTAGGAGATCAGAAGAtgtagcagacattgttgtttgcctaccc
>gene=chr20_17945300-17945590; species=hg19
GTTAGACTGTTTCCTTAAATACTATTTAACTTCACTACACACTGTTGTGACCACGGGCTATTTAAGACATTCAGGGTACTAACCTATAGATCTGTTCTCACCTAATTTGCTCGAGCATCAAGACCCTGATAATAAAGACAGAAAAATGCTGAAACAGCAGAATTTTAAACCAAGTTCCCCTCTGCAGCACAAGAAACTCAGGTAAGTTTCCAGTGTCCAAAGCCTACACTCACAAACACAAACACGAAGCCCTCCCTTTGCAACCCTCAAGTACCCAGAACCTGCTGAAG
>gene=chr20_17945300-17945590; species=bosTau
GGT----TGTTTCCGTAAATACTACCTAACTTCACTGCATGTGCCTGTCACCACTGGTCAAT------------GGTAC-------------TATAT---CCTAATTTCCTCAAGCAATCAGGAC--AACAG-AGAGC----AACATATTTAAAAAGCAGGCTTTTAAACCATGTTCTACCCTTTGGCATCAGAGCCTCAG----GTTTCCACTGTCCAAAGTGGCCGGTGACCAACACAAGCAC--AGCAGC--CTTTGTAACCCTCCGCTACCCAGAACCCTTC----
>gene=chr20_17945300-17945590; species=calJac
-------TGTTTCCTTAAATACTACTTAACTTCACTGCATACTTTTTTGACCCCTGGCTATTTGAGACATTCAGAATACTAGCCTACAGAACTGTTCTCACCTAATCTGCTCAAGCAACAAGACCCTGATAATAAAGACGGCAAAATGTTCAAACAGCAGGATTTTAAACCAAGTTCCCCTCTGCAGCACAAGAAACTCAGG----TTTCTAGCGTCCAAAGCCTGCATGCACACTCACAAACA--AAGCCCTCCCTTTGTAACGGTCAAACACC---------------
>gene=chr20_17945300-17945590; species=canFam
GGT----TGCTTCCTTAAATACTACCTAAC-----TGCATGAGCCTTTCACC-ATAGCCATTTGAAGCAT--GGAGTGCTAACCTACAGAACTACTCTTGTCTAATTTCCTCAAGCATTCAAGCCCCGACAA-----------------------------------------------------------------------CAGTCTCAGGTTTCCAAAAT-GGTATTGACCACCATAAACACACAGCTGACC--TCATAACCTTCAATTGTCCAGAACCTGCT-AAG
>gene=chr20_17945300-17945590; species=equCab
GGT----TGTTTCCCTAAATACTACCTAACTTCATTGCATGTGCCTTTCCCA-CTGGTTATCTGGAGCATTCAGGGTACTAACCTATGGGAAGTATCTTGCCTAACTTTCTCAAGCAATGAGGCCCTGACAACACAGA----AAATTGTTCCAAAAGGAGGATTTTAAGCCAAATTTTACCCTGTGGCATCAGGGCTTC----AGGTTTCCCTTGTCCAAAGT-GGGCATGACTAACATAACCGCCTGGCTGTCTCACTGTAACCCTCAACTGCCGAGAACCCGCTGAGG
>gene=chr20_17945300-17945590; species=gorGor
GTTAGATTGTTTCCTTAAATACTATTTAACTTCACTACACACTGTTGTGACCACGGGCTA-TTAAGACATTCAGGGTACTAACCTATAGATCTGTTCTCACCTAATTTGCTCGAGCATCAAGACCCTGATAATAAAGACAGCAAAATGTTGAAACAGCAGGATTTTAAACCAAGTTCCCCTCTGCAGCACAAGAAACTCAGGTAAGTTTCCAGTGTCCAAAGCCTGCACTCACAAACACAAACACGAAGCCCTCCCTTTGCAACCCTCAAGTACCCAGAACCTGCTGAAG
>gene=chr20_17945300-17945590; species=panTro
GTTAGACTGTTTCCTTAAATACTATTTAACTTCACTACACACTGTTGTGCCCACGGGCTATTTAAGACATGCAGGGTACTAACCTATAGATCTGTTCTCACCTAATTTGCTCGAGCATCAAGACCCTGATAATAAAGACAGAAAAATGTTGAAACAGCAGGATTTTAAACCAAGTTCCCCTCTGCAGCACAAGAAACTCAGGTAAGTTTCCAGTGTCCAAAGCCTGCACTCACAAACACAAACACGAAGCCCTCCCTTTGCAACCCTCAAGTACCCAGAACCTGCTGAAG
>gene=chr20_17945300-17945590; species=papHam
-TTAGTCTGTTTCTTTAAATACTATTTAACTTCACTACACACTTGTTTGACCACGGGCTATTTGAGACATTCAGGGTACTAACCTATAGAACCGTTCTCACCTAATTTGCTCAAGCAACAAGACCCTGATAATAAAGACAGCAAAATGTTGAAACAGCAGGATTTTAAACCAAGTTCCCCTCTGTAGCACAAGAAACTCAGGTAGGTTTCCAGTGTCCAAAGCTGGCACT------CACAAACATGAAGCCCTCCCTTTGTAACCCTCAAGTACCCAGAACCTGCTGAAG
>gene=chr20_17945300-17945590; species=ponAbe
ATTAGATTGTTTCCTTAAATACTATTTAACTTCACTACACACTGTTGTGACCACGGGCTATTTAAGACATTCAGGGTACTAACCTATAGATCTGTTCTCACCTAATTTGCTCAAGCATCAAGACCCTGATAATAAAGACAGCAAAACGCTGAAACAGCAGGATTTTAAACCAAGTTCCCCTCTGCAGCACAAGAAACTCAGGTAAGTTTCCAGTGTCCAAAGCCTGCACTCACAAACACAAACACGAAGCCCTCCCTTTGTAACCCTCAAGTACCCAGAACCTGCTGAAG
>gene=chr20_17945300-17945590; species=rheMac
-TTAGTCTGTTTCTTTAAATACTATTTAACTTCACTACACACTTGTTTGACCACGGGCTATTTGAGACATTCAGGGTACTAACCTATAGAACCGTTCTCACCTAATTTGCTCAAGCAACAAGACCCTGATAATAAAGACAGCAAAATGTTGAAACAGCAGGATTTTAAACCAAGTTCCCCTCTGTAGCACAAGAAACTCAGGTAGGTTTCCAGTGTCCAAAGCTGGCACT------CACAAACATGAAGCCCTCCCTTTGTAACCCTCAAGTACCCAGAACCTGCTGAAG
>gene=chr20_18019760-18020050; species=hg19
agaatttgcaacagtggttttccttggagagaaaaaggcagactgagaggggtagtgacttctagtggctggaaatattctgtttcttggtctgactgctagtcgcatgagtgtgttcactttgtaaaacttcctaaatttgctgaggtcggcacttaggatctgtgcacttttctagatgtatgttacactaaaatgaaaagtctctttagaaaaaGTTTTTggccgggtgtggtggcttatgcctgtaattccagcattttgggaggccaaggcgggtggatggcttg
>gene=chr20_18019760-18020050; species=bosTau
agaagtcaggctaacagtgcctctcggaggtaaggtgacagaccagagagggcagtgacttacagggtctgtcaatactcca---------------gctggttagatgggtgtgttcactctgtagaaactcctacattc-tcaaactgtgctcttatgacatgggtgcttttctggatgcatgttactttt--------------aaatgaaa--------------------------------------------tttt---------------------------
>gene=chr20_18019760-18020050; species=calJac
agaatttgcaacagtggttttccttggagagaaggacgcagactgggaggggtagtgacttctagtggctgcaaata--ctgtttctcagcctgactgctagttgcatgggtgtgttcactttgtaaagcttcct--attggttgaggtcggcacttaggatctgtgcacttttctggatgtatgtcacactgaaatgaaaagtctctttagaaaaaGTTTTTggccaggtgcagtggctcacacctataatcccagcattttgggaggccaaggcaggtggattgcttg
>gene=chr20_18019760-18020050; species=canFam
acaagtcacactagtggtgcctcttggaggaaaggtgacagacagagggaagccgtgacttctgggggctggAAGTAttctgtttctggatctcagtgctagttacgtgggtgtgttcattttgtaaaaattcctaaacttgtcaaactgtacatttatgatctgtgtgctcctctggctgcatgctacatttaaatgaaaaaCCACTTGAGAAAAGGTTTCT-------------------------------------------------------------------
>gene=chr20_18019760-18020050; species=equCab
agaagtcaagatggtggctcctcttggaggaaaggagttagacagggaggggcagtgacttctaggggctggaaatagtctgttccttggtctgggtgctagctatgcgagtgtgttcactttgtaagaatttctaaatttgttgaactatgcattt-------------------------------------------------------------------------------------------------------------------------------------
>gene=chr20_18019760-18020050; species=gorGor
agaatttgcaacagtggttttccttggagagaaaaaggcagactgggaggggtagtgacttctagtggctggaaatattctgttt-ttggtctgactgctagtcgcatgagtatgttcactttgtaaaacttcctaaattcgctgaggtcggcacttaggatctgtgcacttttctagatgtatgttacactgaaatgaaaagtctctttagaaaaaGTTTTTggccgggtgtggtggcttatgcctgtaattccagcattttgggaggccaaggcgggtggatggcttg
>gene=chr20_18019760-18020050; species=panTro
agaatttgcaacagtggttttccttggagagaaaaaggcagactgggaggggtagtgacttctagtggctggaaatattctgtttcttggtctgactgctagtcgcatgagtgtgttcac--tgtaaaacttcctaaattcgctgaggtcggcacttaggatctgtgcacttttctagatgtatgttacatt-aaatgaaaagtCTCTTTAGAAAAAATTTTTggctgggtgtggtggcttatgcctgtaattccagcattttgggaggccaaggcgggtggatggcttg
>gene=chr20_18019760-18020050; species=papHam
agaatttgcaacagtggttttccttggagagaaagaggtagactgggaggggtagtgacttctagtggctggaaatattctgtttcttggtctgactgctagttgcacgagtgtgttcactttgtaaaacttcctaaattcactgaggttgacacttaggatctgtgcacttttctggaggtatattaaactgaaatgaaaagtctctttagaaaaaGTTTTTggctgggtgtggtggctcatgcctctaattccagcattttgggaggccaaggcaggtggattgcttg
>gene=chr20_18019760-18020050; species=ponAbe
--------------------------------------------------------------------------------------------------------------------------------------------------------------------------------------------------------------------------------------------------------------------------------------------------
>gene=chr20_18019760-18020050; species=rheMac
agaatttgcaacagtggttttccttggagagaaagaggtggactgggaggggtagtgacttctagtggctggaaatattctgtttcttggtctgactgctagttgcacgagtgtgttcactttgtaaaacttcctaaattcactgaggtcgacacttaggatctgtgcacttttctggaggtatattaaactgaaatgaaaagtCTCTTTAGAAAAAGTTTTTggctgggtgtggtggctcatgcctctaattccagcattttgggaggccaaggcaggtggattgcttg
>gene=chr20_19974023-19974313; species=hg19
GAAATGCATTTTTACCACCCCCAGAATGTGCCCCCTTAGTCTCCTCAGTCCTGTAATGTGAATTCACCAGGCCTTAACTTTTCCTGTCGGAGGGACCGCCCTCCTTGGAGCCCGATTATGCCCTTCCCACGTGACCATGGGTAGTGCTGACTCAGGATGGGGGATGAATATCTCTCCTCCCGTACCCGATCCCAGGCAGGTATGAATGGGCCTCTTTCATGCTTTCACCCTTTAGCCTCTTCTGTCCCCTTATTAATATTACTAACCATGGAACCAGACACTCCCCGATG
>gene=chr20_19974023-19974313; species=bosTau
GCAGTGCA--GT---CACCCCCCAAACGTG-TGCATTAATTCCCTTGGTCCC---------------CAGGACCT-GGCTCTGGGT-CAGAGGGTCTGACCTCCAGGGAGCCCTGTG--TCCCCCTCTAGCCCCGCAGGGAC-CCGCTGACTCAGGACCAGTGATGAGTATCTT-CA--------------------------------------CCCATCCCTTTA-CCTCTTCCCGGTTCT--CCCCTCATTAATATAAACGATGCTGAGGCCGGACCCTCTAGGATA
>gene=chr20_19974023-19974313; species=calJac
GAAATGCATTTTTATCACCCCCAGAATGTG-CCCCTTAGTCTCCCCAGTCCTGTAATGTGAATTCCCCAGGCCTT-GGTTTTCCTGTCCAAGGAACCGCCCTCCCTGGAGCCTGAATATGCCCTTCCCACGTGGCC-TAGGTAGTGCTGACTCAGGATGAGGGATGAATCTCTCTCCTCCCGGCCCTAACCCCAGGCAGGTATGAATGGGCCTCTTTCATGCTTTCACCCTTTAGCCTCTTCTCTCTCCTCATTAATATTCCTGACCCTGGAACCAGACACTTCTGGATG
>gene=chr20_19974023-19974313; species=canFam
GAAGTATATTGT---CACCCCTAGAATGTG-TCCCTTAGTCCCCTAAGTCCT---------------CAGTGCTT-GGCTTTTTTTTCAGAGGGTCTGTCCTCCCTGGAGACCCGACATACCCTTCCCACCCCTTGAGGGATAGCGCTGACTCAGGATTAGTGATGAATATTTTTCATCCTCTCCCTCAGCCTGAAGAGATATCAATGAACCTCTTTGATCCCTTTACCCCCTCCCCCATCCC--TCCCTCAGTAATATTCACCACCCTGGAACCAGACATTCCATGATG
>gene=chr20_19974023-19974313; species=equCab
TAAATGCATCGT---CACCCC--GAACGTG-T-CCTTAGT-CCCTAAGTCCT---------------CAGTGTTT-GGCTTGCTTTGCAGAGGGTCTGTCCTCCCGGGAACCCCGCCACGCCCTTCCTGCCCCTCCACGGCTAGTGCTGACTCAGGATTCGTGATGCATGTCTTTCGTGCTGTCCCTCACCCCCGGCCGATATGAATGAGCCTCTTTCATGC-TCTACCCTCTCTCTCAGTCT--CCCCTCATTAATATTCCCAACCCTCGAACCAGACACTCCATGATG
>gene=chr20_19974023-19974313; species=gorGor
GAAATGCATTTTTACCACCCCCAGAATGTGCCCGCTTAGTCTCCTCAGTCCTGTAATGTGAATTCACCAGGCCTT-ACTTTTCCTGTCGGAGGGACCGCCCTCCTTGGAGCCCGATTATGCCCTTCCCACGTGACCATGGGTAGTGCTGACTCAGGATGGGGGATGAATATCTCTCCTCCTGTACCCGATCCCAGGCAGGTATGAATGGGCCTCTTTCATGCTTTCACCCTTTAGCCTCTTCTGTCCCCTTATTAATATTCCTAACCATGGAACCAGACACTCCCCGATG
>gene=chr20_19974023-19974313; species=panTro
GAAATGCATTTTTACCGCCCCCAGAATGTGCCCCCTTAGTCTCCTCAGTCCTGTAATGTGAATTCACCAGGCCTT-ACTTTTCCTGTCGGAGGGACCGCCCTCCTTGGAGCCCGATTATGCCCTTCCCACGTGACCATGGGTAGTGCTGACTCAGGATGGGGGATGAATCTCTCTCCTCCCGTACCCGATCCCAGGCAGGTATGAATGGGCCTCTTTCATGCTTTCACCCTTTAGCCTCTTCTGTCCCCTTATTAATATTACTAACCATGGAACCAGACACTCCCCGATG
>gene=chr20_19974023-19974313; species=papHam
GAAGTGCATTTTTACCA-CCCCAGAATGTG-CCCCTTAGTCTCTTCAGTCCT------------------------ACTTTTTCTGTCGGAGAGACCGCCCTCCCTGGAGCCCAATTATGCCCTTCCCACGTGGCCATGGGTAGTGCTGACTCAGAATGGGGGATGAATCTCTCTCCTCCTGTTCCCCATCCCAGGCAGGTATGAATGGGCCTCTTTCATTCTTTCACCCTTTAGCCTCTTCTGTCCCCTCATTAATATTCCTAACCATGGAACCAGACACTCCCTGATG
>gene=chr20_19974023-19974313; species=ponAbe
GAAATGCATTTTTACCACCCCCAGAATGTGCCCCCTTAGTCTCCTCAGTCCTGTAATGTGAATTCACCAGGCCTT-ACTTTTCCTGTCGGAGGGACCGCCCTCCTTGGAGCCCGATTATGCCCTTCCCACGTGACCATGGGTAGTGCTGACTCAGGATGGGGGATGAATATCTCTCCTCCGGTCTCCCACCCCAGGCAGGTATGAATGGGCCTCTTTCATGCTTTCACCCTTTAGCCTCTTCTG-CCCCTTATTAATATTCCTAACTATGGAACCAGACACTCCCTGATG
>gene=chr20_19974023-19974313; species=rheMac
GAAGTGCATTTTTACCA-CCCCAGAATGTG-CCCCTTAGTCTCTTCAGTCCT------------------------ACTTTTTCTGTCGGAGAGACCGCCCTCCCTGGAGCCCAATTATGCCCTTCCCACGTGGTCATGGGTAGTGCTGACTCAGAATGTGGGATGAATCGCTCTCCTCCTGTTCCCCATCCCAGGCAGGTATGAATGGGCCTCTTTCATTCTTTCACCCTTTAGCCTCTTCTGTCCCCTCATTAATATTCCTAACCATGGAACCAGACACTCCCTGATG
>gene=chr20_21373924-21374133; species=hg19
TGCAATCCCTCCGTTCCTCTCTGCAACTTTGACTCTGGCTTTTGGTTTCCGTGCCTCAATTGGAAAAGGTAAGTTAGATTGTTGTAAAACCCAAAAACATTTAGGAAAAGGTCACATCTGCTGAGTAAGCATTTTTGAAACAGGTTTGCTGTGGCCTCTGCCAAACTTTGAGGGGCCTTTGTTCCACTCAGACCCTGCGCCAGTCCTCC
>gene=chr20_21373924-21374133; species=bosTau
TGCAATCTCCCCGTTCCTCTCTGCAACTTGGATTCTGGATTTTGGTTTCTGTGCCTCAACTGGAAAAAATAGGTTAGAGTGTTGTAAAACCCCAAAACCTTTAGGAAACTGTGACATCCTC--AGTTAGCATTTCTCAAACAGTTTTGCTGTGGCCTCTGCTAAACTTTGGAGGGGCTTTGTTCCACTTAAACCCTGCGCCAA-CCTCT
>gene=chr20_21373924-21374133; species=calJac
TGCAATTCTTCCGTTCCTCTCTGCAACTTTGATTCTGGGTTTTGG------TGCCTCAATCGGAAAAGATAAGTTAAATTGTTGTAAAACCCAAAAACATTTAGGAAAAGGTCACATCTGCAGAGTAAGAATTTTTGAAACAGGTTTGCTGTGGCCTCTGCCAAACTTTGAGGGGCCTTTGTTCCACTCAGACCCTGAGCCAGTCCTCC
>gene=chr20_21373924-21374133; species=canFam
TGCAATCTCTCTGTTCCTCTCTGCAACTTTGATCCTGGG---TTGTTTCTGTGCCTCAACTGGAAGAGATAACT----TTGTCATACAACCCCAAAACATTTGGGAAAATACCACATCTGC--AGTTAGCATTTCTGGAACCATTTTGCTGTGGTCTCTGCTAAACTTTGAGAGGGCTTTGTTCCACTCAGACTCTGCCTCAGCCCTCC
>gene=chr20_21373924-21374133; species=equCab
TGCAATCTCTTTGTTCCTCTCTGCGACTTTGATTCTGGGTTTTGGTTTCTGTGCCTCAGTTAGAAAAGATAAGTTAGATTGTTGTAAAACCCCAAAACATTTAGGAAAATGTCACATCTGT--GGCTAGCATTTCTGAAACAGTTTTGCTGTGGCCTCTGGTAAACTTTGAG-GGGCTTTGTTCCACTCAGACCCTGCGCCAGTCCTCC
>gene=chr20_21373924-21374133; species=gorGor
TGCAATCCCTCCGTTCCTCTCTGCAACTTTGACTCTGGCTTTTGGTTTCCATGCCTCAATTGGAAAAGGTAAGTTAGATTGTTGTAAAACCCAAAAACATTTAGGAAAAGGTCACATCTGCTGAGTAAGCATTTTTGAAACAGGTTTGCTGTGGCCTCTGCCAAACTTTGAGGGGCCTTTGTTCCACTCAGACCCTGCGCCAGTCCTCC
>gene=chr20_21373924-21374133; species=panTro
TGCAATCCCTCCGTTCCTCTCTGCAACTTTGACTCTGGCTTTTGGTTTCCGTGCCTCAATTGGAAAAGGTAAGTTAGATTGTTGTAAAACCCAAAAACATTTAGGAAAAGGTCACATCTGCTGAGTAAGCATTTTTGAAACAGGTTTGCTGTGGCCTCTGCCAAACTTTGAGGGGCCTTTGTTCCACTCAGACCCTGCGCCAGTCCTCC
>gene=chr20_21373924-21374133; species=papHam
TGCAATCCCTATGTTCCTGTCTGCAACTTTGATTCTGGCTTTTGGTTTCCATGCCTCAATTGGAAAAGGTAAGTCAGATTCTTGTAAAACCCAAAAACATTTAGGAAAAGGTCACATCTGCTGAGTAAGCATTTTTGAAACAGGTTTGCTGTGGCCTCTGCCAAACTTTGAGGGGCCTTTGTTTCACTCAGACCCTGCGCCAGTCCTCC
>gene=chr20_21373924-21374133; species=ponAbe
TGCAATCCCTCCGTTCCTCTCTGCAACTTTGATTCTGGCTTTTGGTTTCCGTGCCTCAATTGGAAAAGATAAGTTAGATTGTTGTAAAACCCAAAAACATTTAGGAAAAGATCACATCTGCTGAGTAAGCATTTTTGAAACAGGTTTGCTGTGGCCTCTGCCAAACTTTGAGGGGCCTTTGTTCCACTCAGACCCTGCGCCAGTCCTCC
>gene=chr20_21373924-21374133; species=rheMac
TGCAATCCCTATGTTCCTGTCTGCAACTTTGATTCTGGCTTTTGGTTTCCGTGCCTCAATTGGAAAAGGTAAGTCAGATTCTTGTAAAACCCAAAAACATTTAGGAAAAGGTCACATCTGCTGAGTAAGCATTTTTGAAACAGGTTTGCTGTGGCCTCTGCCAAACTTTGAGGGGCCTTTGTTTCACTCAGACCCTGCGCCAGTCCTCC
>gene=chr20_22293373-22293663; species=hg19
GAAAATGAGGAAAAGGGAAACATTCTCATGAAAACAAATCCAACCTCCGCTCAAAATATATGTATGAAAGTTTTCCTCAAACCGATTTTTCTTTTTAGATTCCAAAAAGCTCATTGAGTTGGCTTTTTGAGCAATCAGCGTTTTCCAGTAGCAAGCAAATTTCCTTCCCAGTGGGAAATTTGCTGATAAAACGACTGGAACCAGTGCGCCACCTGATGGTCTTTCCACACATTTCAGTTTACTAGAAAAAGGCAAAAAAAAAAACAACCATGGAAATTCCCTTTAGCAAA
>gene=chr20_22293373-22293663; species=bosTau
GAAAATGAGGAAGATGAGAGCATTCTTATGGAAAAGACTCCAGTGCCAGCTCAGATTACATGCACGAGAGATTTTCACAAACCAATCATTCTGTTTAGATTCA-TAGAGGTGATTGAGTTGGCTTCTCTAGCAATTAGCATTTTCCAGtagcaagcgaattccC----TGTTGGGAAGCCTGCTGATGAAACTACTGGAACTAGTATGCCACCTAATGGTCACTCCACACATTGCAGCTTACTAGGGAAATAC-----------------CAGAAATTTCCTTTAGcaac
>gene=chr20_22293373-22293663; species=calJac
GAAAATGTGGAAAAGGGAAACATTCTCATGAAAACAAATCCACCCTCAGCTCAAAATGTATGTATAAAAGTTTTCCTCAAACCGATTTTTCCTTTTAGATTCCAAAAAGCTAATTGAGTTGGCTTTTTAATCAACCAGCGTTTTCCA-CAGCAAGCACATTTCCTTCACAGTGGGAGAGTTGCTGATAGAACGACTGGAAGCCGTGCGCCACCTGATGGTCGTTCTACACATGGCAGCCTACTAAAAAAAGGCAAAACAAATCAAACACATGGAAATTCCCTTTAGCAAA
>gene=chr20_22293373-22293663; species=canFam
GAGTAAG-GGAGGAAGGAAGCATTCTCATGGAAAGGAATCCAACCCCAGCTCAAAATGTATGCAGGAGAGGTTCTCACAAACCAATTACTCTCTTTAGGTGCA-GAGAG----CTGAGTTGACTTCTTGAGCAACTAGGGTTTTCTATTAGCCAGAGAATTTCC----CAGAGGGGCCCTTGCTGATAAAACTACTGGAGCCAGTGTGCCACCTAATGGTCTTTCCACACATTGCAGTTTACTAGGAAAAAGTAGGGGAGAAAC----CTTGGAAATTTTCTTTAGCAAA
>gene=chr20_22293373-22293663; species=equCab
GAAAATGAGGAAGAGGGAAGAATTCTCATGGAAAAGAATCCAACCCCAGCTCAAAATATATGCATGACGGGTCTTCACAAACCGATTATTCTCTTTAATTCCG-GAGAGCTAACTGAGCAGACTTCTCAAGCGATCAGCATTTTCCAGCAGCAGGCCAATCTCC----GAACGGGAGACCTGCGGATAAAACTACTGGAACCACTGCGCCACCTAATGGTCTTTCCACACATTGCA-TTTACGAGCAAAAGGC-----AAAAAT----CTTGGAAATTCCCTTTAGCAAA
>gene=chr20_22293373-22293663; species=gorGor
--------------------------------------------------------------------------------------------------------------------------------------------------------------------------------------------------------------------------------------------------------------------------------------------------
>gene=chr20_22293373-22293663; species=panTro
GAAAATGAGGAAAAGGGAAACATTCTTATGAAAACAAATCCAACCTCCGCTCAAAATATATGTATGAAAGTTTTCCTCAAACCGATTTTTCTTTTTAGATTCCAAAAAGCTCATTGAGTTGGCTTTTTGAGCAATCAGCGTTTTCCAGTAGCAAGCAAATTTCCTTCCCAGTGGGAAATTTGCTGATAAAACGACTGGAACCAGTGCGCCACCTGATGGTCTTTCCACACATTTCAGTTTACTAGAAAAAGGCAAAAAAAAA---AACCATGGAAATTCCCTTTAGCAAA
>gene=chr20_22293373-22293663; species=papHam
GAAAATGAGGAAAAGGGAAACATTCTCATGAAAACAAATCCAACCTCGGCTCAAAATATATGTATGAAAGTTTTCCTCAAACCGATTTTTCTTTTTAGATTCCAAAAAGCTAATTGAGTTGGGTTTTTGAGCAACCAGCATTTTCCAGTAGCAAGCAAATTTCCTTCCCAGTGGGAAATTTGCTGATAAAACCACTGGAACCAGTGCGCCACCTGATGGTCTTTCCACACATTTCAGTTTACTAGACAAAGGCACAAAAAAAACCACACACGGAAATTCCCTTTAGCAAA
>gene=chr20_22293373-22293663; species=ponAbe
GAAAATGAGGAAAAGGGAAACATTCTCATGAAAACAAATCCAACCTCGGCTCAAAATATATGTATGAAAGTTTTCCTCAAACCGATTTTTCTTTTTACATTCCAAAAAGCTAATTGAGTTGGCTTTTTGAGCAACCAGCGTTTTCCAGTAGCAAGCAAATTTCCTTCCCTGTGGGAAATTTGCTGATAAAACGACTGGAACCAGTGCGCCACCTGATGGTCTTTCCACACATTTCGGTTTACTAGAAAAAGGCAAAAA-------AACCATGGAAATTCCCTTTAGCAAA
>gene=chr20_22293373-22293663; species=rheMac
GAAAATGAGGAAAAGGGAAACATTCTTATGAAAACAAATCCAACCTCGGCTCAAAATATATGTATGAAAGTTTTCCTCAAACCGATTTTTCTTTTTAGATTCCAAAAAGCTAATTGAGTTGGCTTTTTGAGCAACCAGCGTTTTCCAGTAGCAAGCAAATTTCCTTCCCACTGGGAAATTTGCTGATAAAAACACTGGAACCAGTGCGCCACCTGATGGTCTTTCCACACATTTCAGTTTACTAGAAAAAGGCaaaaaaaaaacCACACATGGAAATTCCCTTTAGCAAA
>gene=chr20_23637093-23637383; species=hg19
aggttctgattcggtagctccggggcgggcctgagctctgcatttctgatgctcccagggatgctgatgttgctggtctggggaccgctctgagGTCAGGGCTGTGGAGGGCAGGCACCAGGCTGAGCAGCGGCACTGCTGGTGCTGAGTCAGCTCTTCCCTCAGCCCCTGAGGTCTGGAGTGCTTCCCGTTGGGAGATTTACTAGTTTTCTTGCTTGGCTACCCGGCATTAACAGGTACGGTAAATGGGAATACATGGCTACAGTTGAGTTCTAGTGGGCGAAATGTCC
>gene=chr20_23637093-23637383; species=bosTau
cagttctgactcgtctgttctgggatggacctgagacctgcatttctgtcggtcctggggaCACGGC------------------------GACCTTGGAACAGGGG-GTGCAGACCTGGGGCTGAGCTGCAACAATCCTGGGGTCTGGTCAGCTCTTCCCTCCATCCT------------TGCTTCCTGTCACATGATTCGCTGGCTCGCTTGTTTGGATACCTCCCGCT-GGGGGT-AGGTGAGCAGGACCACGTGGCTGCAG------GTCAACACA----------
>gene=chr20_23637093-23637383; species=calJac
aggttctgattcggtagctcc-cgctgggcctgagctctgcatgtctgaggctcccagggaggctgctgttgctggtcagggg-ccgctctgaGGCCAGGGCC-TGGAGGGCAGGTGCCAGGCTGAGCAGTGGCACCGCTGGTGCTGAGTCAGCTCCTCCCTCAGCCCTCGAGGTCTGGAGTGCTTCCCGTTGGAAGATTTACTGGTTTTCTTGCTCGGCTACCTGGCATTAGCGGGTATGAAAAATGGGAACACACGGCTACAGATGAATTCCAGTGGGCAGAATGCCC
>gene=chr20_23637093-23637383; species=canFam
aggct-tgattccgcagttctggggtagacctaagatctacatttctgccactctcagggaagtcagtgctgccagaccgtggac-AT----TCATC-----------CTGCAGACATAGGATTGAGCAGCAACAATATTAGTGTTGAGTCGGTCCTTACTTCAGTTTGGGAGGTCTGCTATGCTTCTTGTTGGGCAATTTGCTAGCTTCCTTCTTTGGCTACCTGGTACTTAGAGGT-CTGTGGGTAGAACCATAAAGTTAGGGCTGAATGCCAGTGCATGAAAGGAGC
>gene=chr20_23637093-23637383; species=equCab
aaact-tgaatgtgcagttctaaggcaaacctgagatctgcatttctgacactcccaggagtgtt---gatgcCAGACTGTGGAC-ACACTGACATCAGAGCAGTGG-ATGCAGACACGGGGCTGAACTGCAAGGATCTGAACGTTGAGTCAATCTTTGCCTCGGTCCAGGAGGTTTAATATGCTTCCTGTTGGATGAATGACTAGGGTCCTTGTTTGGCCACACAGAACTTCGAGGC-ATGTAAACAGGACTATGTGGCTGGAGCTGAATGCCAACGTGTCAAATGTGC
>gene=chr20_23637093-23637383; species=gorGor
aggttctgaatcggtagctccggggcgggcctgagctctgcatttctgatgctcccagggatgctgatgttgctggtctggggaccgctctgagGTCAGGGCTGTGGAGGGCAGGCA-----------------------------------------------------------------------------------------------------------------------------------------------------------------------------
>gene=chr20_23637093-23637383; species=panTro
aggttctgattcggtagctccggggcgggcctgagctctgcatttctgatgctcccagggatgctgatgttgctggtctggggaccgctctgagGTCAGGGCTGTGGAGGGCAGGCACCAGGCTGAGCAGAGGCACTGCTGGTGCTGAGTCAGCTCTTCCCGCAGCCCCTGAGGTCTGGAGTGCTTCCCGTTGGGAGATTTACTAGTTTTCTTGCTTGGCTACCCGGCATTAACAGGAACGGTAAATGGGAATACATGGCTACAGTTGAGTTCTAGTGGGCGAAATGTCC
>gene=chr20_23637093-23637383; species=papHam
aggttctgattcggtagctccggggcaggcctgagctctgcatttctcatgctcccagggatgccgatgttgctggtctggggaccactctgaGGTCAGGGCTGTGGAGGGCAGGCACGGGGCTGAGCAGCGGCACTGCTGGTGCTGAGTCAACTCTTCCCTCGGCCCCTGAGGTCTGGAGTGCTTCCCGTTGGGAGATTTACTAGTTTTCTTGCTTGACAACCTGGCATTAACAGGTACAGTAAATGGGAATACATGGCTACAGTTGAGTTCTAGTGGGGGAAATGTCC
>gene=chr20_23637093-23637383; species=ponAbe
aggttctgattcgatagctccggggcgggcctgagctctgcatttctgatgctcccagggatgctgatgttgctagtctggggaccgcgctGAGGTCAGGGCTGCGGAGGGCAGGCACCAGGTTGAGCAGCGGCACTGCTAGTGCTGAGTCAGCTCTTCCCTCAGCCCCTGAGGTCTGGAGTGCTTCCCGTTGGGAGATTTACTAGTTTTCTTGCTTGACTACCTGGCATTAACAGGTAAGGTAAATGGGAATACATGGCTACAGTTGAGTTCTAGTGGGCGAAATGTCC
>gene=chr20_23637093-23637383; species=rheMac
aggttctgattcggtagctctggggcaggcctgagctctgcatttctcatgctcccagggatgccgatattgctggtctggggaccactctgaGGTCAGGGCTGTGGAGGGCAGGCACTGGGCTGAGCAGCTGCACTGCTGGTGCTGAGTCAGCTCTTCCCTCGGCCCCTGAGGTCTGGAGTGCTTCCCGTTGGGAGATTTACTAGTTTTCTTGCTTGATAACCTGGCATTAACAGGTACAGTAAATGGGAATACATGGCTACAGTTGAGTTCTAGTGGGGGAAATGTCC
>gene=chr20_30148002-30148166; species=hg19
AAAACACAAGAAAGGTCTTATCCAAGTTAATGCACCTATGCAATGGGACTTGCCGTCAGCAGGGGGCGCCAGCAACAGCTCCATCATTTTATGCCCCGTCATCCCTGTGAGGGCTGGCAATGTTGCACTTAACTTTGAGGTGGTTTGTGAACTTCTCTTGATTT
>gene=chr20_30148002-30148166; species=bosTau
GAAACTCAGAAAAGGTTGCACCTTTGTGAATGCACCTGGGCAACTGGGCCTGCCACCAGCAGGTGGCGC--------------CCA-----------GTCTTCCTAGAGAGGGCTTTCTGCATTATGCTTAATTTTGAGCTGGTTTATGGACATTCCTTAATCT
>gene=chr20_30148002-30148166; species=calJac
AAAACATGGAGCAGGTCTTATTCAAGTTAATGCACCTGTGCAATGGGGCTTGCTGTCAGCAGGGGGCGCCAGCAACTGCTCTATCATTTTATGCTCCGTCATCCCAGTGAGAGCTGGCGGTGGCGCACTTAACTTTGAAGTGGTTTGTGAGCTTCTCTTTATCT
>gene=chr20_30148002-30148166; species=canFam
CCA--GCAGAAAACGTGGCACTGTTAATGCAG-----------CTGGGCATGCCGCCAGCAGGTGGCGC--------------TCA-----------GCCTTCCCAGTGAAGGTTTGCTTTATTGCACTAAACTTCAACGTGGTTTGTG-------CTCAATCT
>gene=chr20_30148002-30148166; species=equCab
-------AGAAAAGGTGGTCCTG--AGCTGGGCACCTGGGCAGGTGGGCCTGCCGCTAGCAGGTGGTGC--------------TCA-----------GTCATCCCAGAGAGGGCTTGCTGTGTTGCGCTTCATTTTGAGGTGGTTT-TGAACTTTTCTTAATCT
>gene=chr20_30148002-30148166; species=gorGor
AAAACACAAGAAAGGTCTTACCCGAGTTAATGCACCTATGCAATGGGACTTGCCGTCAGCAGGGGGCGCCAGCAACAGCTCCATCATTTTATGCCCCGTCATCCCTGTGAGGGCTGGCAATGTTGCACTTAACTTTGAGGTGGTTTGTGAACTTCTCTTGATTT
>gene=chr20_30148002-30148166; species=panTro
AAAACACAAGAAAGGTCTTATCCGAGTTAATGCACCTATGCAATGGGACTTGCCGTCAGCAGGGGGCGCCAGCAACAGCTCCATCATTTTATGCCCCGTCATCCCTGTGAGGGCTGGCAATGTTGCACTTAACTTTGAGGTGGTTTGTGAACTTCTCTTGATTT
>gene=chr20_30148002-30148166; species=papHam
AAAACACAGGAAAGGTCTTATCCGAGTTAATGCACCTGTGCAACAGGACTTGCCGTCAGCAGGGGGCGCCAGCAACAGCTCCATCATTTTATGCTCCCTCATCTCTGTGAGGGCTGGCAGTGTTGCACTTAACTTTGAGGTGGTTTGTGAA---CTCTTGGTTT
>gene=chr20_30148002-30148166; species=ponAbe
AAAACACAGGAAAGGTCTTGACCGAGTTAATGCACCTGTGCAACAGGACTTGCCGTCAGCAGGGGGCGCCAGCAACAGCTC---CATTTTATGCTCCGTCATCCCTGTGAGGGCTGGCGGTGTTGCACTTG-----GAGGTGGTTTGTGAACTTCTCTTGATTT
>gene=chr20_30148002-30148166; species=rheMac
AAAACACAGGAAAGGTCTTATCCGAGTTAATGCACCTGTGCAACAGGACTTGCCGTCAGCAGGGGGCGCCAGCAACAGCTCCATCATTTTATGCTCCGTCAT--CTGTGAGGGCTGGCAGTGTTGCACTTAACTTTGAGGTGGTTTGTGAA---CTCTTGGTTT
>gene=chr20_30178625-30178915; species=hg19
tgtattacccagtctggtctcaaaatcctgcgttcaagtcatccttccaccttggcctcccaaagtgctggaattattggtgtgagccacgtgccaagccAGACTTTAATGTTTTTTGCAGGGTGACACAGCAGTTGCCTCCTGCTGACATCCCAGATATGCAAATGCTGGGGCTCAGGAGcatcggcctaacccttcctcactttgtctgtctcagctggactatcacctcctccttcaggaaggcctccccagtctaccttagctgactggcagcttcccataacctc
>gene=chr20_30178625-30178915; species=bosTau
---------------------------------------------------------------------------------------------------cagactttgaagttttt-gcaatttgatgTGGCAGTTGTCTCCTGTGTACATCCCAGATGTACAGATGTTCAGGCTCAGGAGCCTCTGCCTCACTCTTCCTCGTTTTTTCCATCTCAGATGGCATATTACCTCTTCCTACAAGAAGTCCTCTCTGATCTCCTTTAGTTGACTGG-GGTATCTCCCAGGACT
>gene=chr20_30178625-30178915; species=calJac
------------------------------------------------------------------------------------------GTGCCAGGTCAGACTTGAATTTTTTTTGCAG--TGACATGGCAATTGTTTCCTGCTGACATCCCAGATGTGCAAATGCTGGGGTTCAGGAGcatctgcctaactcttcctcactttgtctatctcagctagaatatcacttcctcctgcaggaag---------atctcccttagctgactggcagcttcctgtaccctc
>gene=chr20_30178625-30178915; species=canFam
--------------------------------------------------------------------------------------------------------------------tgcagtttgatgTGGCAGCTGTGTCCTTTGCGCATCCCAAATGTACAAATGCTGGGACTCAGGAGCATCTGCCTGAGTC---CTCACTTTTTCCTTCTCAGCTGGACCACCGCCTcctcctcc---aggccctccccgatctcccgtggcaaaccga-ggtcctcc-caggccc
>gene=chr20_30178625-30178915; species=equCab
------------------------------------------------------------------------------------------------------actttgaagttctt-gcagtctgatgTGGCAACTGTGTCCTGTG-AAATCCCAGATATGCAAACACCGGGGCTCAGGAGcacctgcctcacccttgctcacttttttcatgtcagctgg-ctatcacctcctcctatgagaaggcccccctgacttcccttagctgactgg-agtctctctcaggccc
>gene=chr20_30178625-30178915; species=gorGor
--------------------------------------------------------------------------------------------------------------------------------------------------------------------------------------------------------------------------------------------------------------------------------------------------
>gene=chr20_30178625-30178915; species=panTro
tatattgcccagtctggtctcaaaatcctgcgttcaagtcatccttccaccttggctt-cccaagtgctggaatttatggtgtgagccacgtgcc-agccAGACTTT-ATGTTTTTTGCAGG-TGACA-CGCAGTTGCCTCCTGCTGACAT-CCAGATATGCAAATGCTGGGGCTCAGGA--------------------------------------------------------------------------------------------------------------
>gene=chr20_30178625-30178915; species=papHam
-------------------------------------------cttccaccttggcctcccaaagtactggaattattgatgtgagccacgtgctaggccAGACTTTAATGTTTTTTGCAGGGTGACATTGCAGTTGTCTCCTGCTGACATCCCAGATATGCAAATGCTGGGGCTCAGGAGcatctgcataacgcttcctcactttgtcta--tcagctggactatcacctcctcatgcaggaaggcctgtcggatctcccttagctgactggcagcttcccataacctc
>gene=chr20_30178625-30178915; species=ponAbe
tatattgcccagtctggtctcaaaatcctgtgttcaagtcatccttccactttggcctccc-aagtgctggaattattggtgtgagccacgtgccaggccAGACTTTAATGTTTTTTGCAGGGTGACATGGCAGTTGTCTCCTGCTGACAACCCAGATATGCAAATGCTGGGGCTCAGGAGcatctgcctaacccttcctcactttgtctgtctcagctggcctatcacctcttcctgcaggaaggcctccccagtctaccttagctgactggcagcttcccataacctc
>gene=chr20_30178625-30178915; species=rheMac
tatattgcccagtctggtctcaaaatcctgagttcaagtcatccttccaccttggcctcccaaagtgctggaattattgatgtgagccatgtgctaggccAGACTTTAATGTTTTTTGCAGGGTGACATTGCAGTTGTCTCCTGCTGACATCCCAGATATGCAAATGCTGGGGCTCAGGAGCATCTGCATAACGCTTCCTCACTTTGTCTA--tcagctggactatcacctcctcatgcaggaaggcctctcggatctcccttagctgactggcagcttcccataacctc
>gene=chr20_30819802-30820092; species=hg19
GGACTTTGTAGGATGAGTGAAAACCGTAAATGCTGTGCAGGCCTTAAGAGGCAGACACTGGGTACCGCTGGCTTTATATCAAGGGCCTCCCCTTCTCTTTCACCCCAGACACAGGAAGCTCCAGTGCAGAGAGGAAGTGCTAAGTCAGCACATTCTAATCTCCTCCCCACCTACTGAACAGAAAATCAGAGCTGGggctgggcacagtggctcatgcctgtaatcccaggccaaggcaggagaattgcttgaggccagaagttcgagaccagcctggcctaacatagcga
>gene=chr20_30819802-30820092; species=bosTau
AGAC--CTTGGAGTGCATAAAGCCCCTAAATGCTGTGCAGACCTTAAAAGACAGACATCGGGTACCCTTGGCTTTA-GTCGAGGGGCTCCCTTTCCCTCTTTTACGGG---CTG-AGGAAGTGCCTTGTAGAGGAAGTGCCAAGTCACAGCATTCTGGTC-CCCACCCACCCACTttatagaa-----------------------------------------------------------------------------------------------------------
>gene=chr20_30819802-30820092; species=calJac
GGACTTTGTAGAATGAGTGAAAACCATAAATGCTATGCAGGCCTTAAGAGGCAGACACTGGGTGCCGTTGGTGTTATGCCAAGGGGCTCCCCTTCTCTTTCACCCCAGACACAGGAAGTTCCAGCGCAGAGAGGAAGTGCTAGGTCAGTGTATTCTAGTCTCCTCCCCACCCACTCAACAGAAAATTGGAGCTTTggctgggcatggtggcacgtgcctgtaattgcaggccaaagcaggaaaactgattgaggccaggagttcaagaccaccctggcctaacatagtga
>gene=chr20_30819802-30820092; species=canFam
AGt----------------AAAGTCCTAAATGCTATACAGACCTTAAAAGA------TTGAGAACCCTGGGCTTTA-GTGAGGGGCCCCCTTCTCACTTTTACCCCAGACATGGGAAGCCCTGACTTGTAGAGAAGGTGCTAAAACAGTGCATCCTGGCCTCCCACCCACCCAC--------------------------------------------------------------------------------------------------------------------
>gene=chr20_30819802-30820092; species=equCab
agac--tgttgaatgaatgaaAGCCCTAAATGCTGTGCAGACCCTAAAAGGCAGATACCGGACACCCTCGGCCTTA-GTGGAGGGGCTCTCTCTCTCTTTCACCCCAGACACAGGAAGCCGCGGCTTGTGGAGAAGGTGCTGAGTCAGTGCATTCTGGTCTCCCACCCACCCACTttatagaa-----------------------------------------------------------------------------------------------------------
>gene=chr20_30819802-30820092; species=gorGor
GGACTTTGTAGGATGAGTGAAAACCGTAAATGCTGTGCAGGCCTTAAGAGGCAGACACTGGGTACCGCTGGCTTTATATCAAGGGCCTCCCCTTCTCTTTCACCCCAGACACAGGAAGCTCCAGTGCAGAGAGGAAGTGCTAAGTCAGCACATTCTAATCTCCTCCCCACCTACTGAACAGAAAATCAGAGCTGGGgctgggcacagtggctcatgcctgtaatcccaggccaagggaggagaattgcttgaggccagaagttcgagaccagcctggcctaa-atagcga
>gene=chr20_30819802-30820092; species=panTro
GGACTTTGTAGGATGAGTGAAAACCGTAAATGCTGTGCAGGCCTTAAGAGGCAGACACTGGGTACCGCTGGCTTTATATCAAGGGCCTTCCCTTCTCTTTCACCCCAGACACAGGAAGCTCCAGTGCAGAGAGGAAGTGCTAAGTCAGCACATTCTAATCTCCTCCCCACCTACTGAACAGAAAATCAGAGCTGAGgctgggcacagtggctcatgcctgtaatcccaggccaaggcaggagaattgcttgaggccagaagttcgagaccagcctggcctaacatagcga
>gene=chr20_30819802-30820092; species=papHam
GGACTTTGTAGGATGAGTGAAAACCGTAAATGCTGTGCAGGCCTTAAGAGGCAGACACTGGGTGCCATTGGCTTTATATCAAGGGCCTCCCCTTCTCTCTCACCCCAAATACAGGAAGCTCCAGTGCAGAGAGGAAGTGCTAAGTCAGCACATTCTAATCTCCTCCCCACCCACTGAACAGAAAATCAGAGCTGGgactgggcacagtggctcgtgcctgtaatcccaggccaaggcaggagaattgcttgaggccaggagttcgagactagcccggcctaacaaaacaa
>gene=chr20_30819802-30820092; species=ponAbe
GGATTTTGTAGGATGAGTGAAAACCGTAAATGC-GTGCAGGCCTTAAGAGGCAGACACTGGGTACTGCTGGCTTTATATCAAGGGCCTCCCGTTCTCTTTCACCCCAGACACAGGAAGCTCCAGCACAGAGAGGAAGTGCTAAGTCAGCACATTCTAATCTCCTCCCCACCTACAGAACAGAAAATCAGAGCTGGggctgggcacagtggctcatgcctgtaatcccaggccaaggcaggagaattgcttgaggccagaagttcgagaccagcctggcctaacatagcaa
>gene=chr20_30819802-30820092; species=rheMac
--------------------------------------------------------------------------------------------------------------------------------------------------------------------------------------------------------------------------------------------------------------------------------------------------
>gene=chr20_33332247-33332456; species=hg19
AGATTTATTCCATTGTTGCATGAAGAGTACATTAGGGAGGTTTTAAGAAGGTGTAGGAATAAGAACAACTGGCTCTGGCAGTCAAAAGAAATGCTGACTCAACATTTTCATAGAGCAGCTACCAAATTTTGTGGGTCAGACTCAGCACTCAATTAATGTCTTCTGGCCAAAGATTTCCATGGTATCAATGAATACAATGTGTAGAATCC
>gene=chr20_33332247-33332456; species=bosTau
AGATTTATTTCATTGTTACATGAAAAATATATTAGGAAAGTTTTACGAAGGCACAGGCATAAGGACAGCTGGCTCTAGTGGTCA---GAAGTGCCGGCTCCAGATTTTCACAGAGCAGCTATCAAATGCTACGGTTCACACCCTGTGTTTAATCAATGTCTTCTGGCCAATGACAGACATGACACCAATGAGTACAATGTTTAGGATCC
>gene=chr20_33332247-33332456; species=calJac
AGATTTATTCCATTGTTGCATGAAAAGTACATTAGAGAGGTTTTAGGAAGGTGTAGGAATAAGAACAATTGGCTCTGGCAGTCAAAAGCAATGCAGACTCAACATTTTCA---TGCAGCTACCAAATTTTTTGGGTCAGACTCAGTAATCAATTAATGTCTTCTGGCCAAAGATTCCCATGGTATTAATGAATACAATGTGTAGAATCC
>gene=chr20_33332247-33332456; species=canFam
AGA-TTATTCCATTGTTGCATCAAAAATATGTAAGGAAAGTTTTAAGAAGGTGCAGGAATAAGAACAGTTGGCTCTGGCAGTCAGCAGAAATGATGATTGAAGATTTCCACCGAGCAGCTATCAAATGCTGCGGGTCAGACCCTATAGTCAATTAAGGTCTTCTGGCCAAAGATTTCCATGGTACCAATGAGTATAATGTGAAGAATTC
>gene=chr20_33332247-33332456; species=equCab
AGATTTATTCCATCGTTGCATGAAAAGTACATTAGAAAAGTTTTAA-------------------------------------------------------------------------------------------------------------------------------------------------------------------
>gene=chr20_33332247-33332456; species=gorGor
AGATTTATTCCATTGTTGCATGAAGAGTACATTAGGGAGGTTTTACGAAGGTGTAGGAATAAGAACAATTGGCTCTGGCAGTCAAAAGAAATGCTGACTCAACATTTTCATAGAGCAGCTACCAAATTTTGTGGGTCAGACTCAG-ACTCAATTAATGTCTTCTGGCCAAAGATTTCCATGGTATCAA-GAATACAATGTGTAGAATCC
>gene=chr20_33332247-33332456; species=panTro
AGATTTATTCCATTGTTGCATGAAGAGTACATTAGGGAGGTTTTAAGAAGGTGTAGGAATAAGAACAACTGGCTCTGGCAGTCAAAAGAAATGCTGACTCAACATTTTCATAGAGCAGCTACCAAATTTTGTGGGTCAGACTCAATACTCAATTAATGTCTTCTGGCCAAAGATTTCCATGGTATCAACGAATACAATGTGTAGAATCC
>gene=chr20_33332247-33332456; species=papHam
AGATTTATTCCATTGTTGCATGAAGAGTACATTGGGGAGGTTTTAAGAAGGTGTAGGAATAAGAGCAATTGGCTCTGGCGGTCAAAAGAAATGCTGACTCAACATTTTCATAGAGCAGCTATCAAATTTTGTGGGTCAAACTCAGTACTCAATTAATGTCTTCTGGCCAAAGATTTCCATGGTATCAACGAATACAATGTGTAGAATCC
>gene=chr20_33332247-33332456; species=ponAbe
AGATTCATTCCATTGTTGCATGAAGAGTACATTAGGGAGGTTTTAAGAAGGTGTAGGAATAAGAACAAGTGGCTCTGGCAGTCAAAAGAAATGCTGACTCAACATTTTCATAGAGCAGCTACCAAATTTTGTGGGTCAGACTCAGTACTCAATTAGTGTCTTCTGGCCAAAGATTTCCATGGTATCAACGAATACAATGTGTAGAATCC
>gene=chr20_33332247-33332456; species=rheMac
AGATTTATTCCATTGTTGCATGAAGAGTACATTGGGGAGGTTTTAAGAAGGTGTAGGAATAAGAGCAATTGGCTCTGGCGGTCAAAAGAAATGCTGACTCAACATTTTCATAGAGCAGCTACCAAATTTTGTGGGTCAGACTCAGTACTCAATTAATGTCTTCTGGCCAAAGATTTCCATGGTATCAACAAATACAATGTGTAGAATCC
>gene=chr20_34542881-34543171; species=hg19
TAGGAGGGCGATAGCACCGGCCTTACTGCGACGATGACAAAGTACAACACACCGTCTGGCGCGAAGGAGATGCTCGAGAACCCTTTGCTGTTGTTATTTTTCGCGTGTCCTCCGAAACCAAGGGAAATGCGGCTCTGTGGGTTCTGTTAACGTCAGCATTTAATAAGTGAACTCTAAAtgcattgccccttatggtggccgctggcctcctgagttgactcagctcttgcaacgtagctagttgataaccctcgaaatatagcgaattgagatgtgctatattgtaaaat
>gene=chr20_34542881-34543171; species=bosTau
GAGAAGGGCAGTA-CACTCACCTGGTTGTGGGT--------GGATGACACATTATATGGCGCAGAGTAAATGCCCAAGAACT-----CTGTTATTATTATGCC--TGTCTTCTGAAACCAAGAGACAGGTGGCTCTGTGGGTTCTGCTAACTTTAGGA-TTACTAAGTAGCCTCgaaatgtggggtcgcacagagtggacactagcaccacgtgtttac-gagcccttaaagtgtggcaagt-------------------cggaattaggatgtgctgacatgtgaaat
>gene=chr20_34542881-34543171; species=calJac
TAGGAGGGCGATAGCACCTCCCTTACTGCGAGGTTCATGGGCCGCGACACACCGCCTGGCGCCAAGGAAACGCTCGAGAACTCTTTGCTATTGTTATTTT----GTGTCTTCCGAAACCAAGGGAAAGGCGGTTTTGTGGGTTCTGTTAACTTCAAGA-TGATTAAGTGAACTTGAAGtgcgttgccccgtatggtggccgctggccgcctgagtttactgagcccttgcaacgtagctggttgttaaccctcgaaatacagcgaattgagatgtgctgtattgtcagat
>gene=chr20_34542881-34543171; species=canFam
GAGATAAGCAGGGGCACTCGCCTCGTTTCGAGAATGACAAAATCTAACAGACTACATGGCACAAAGTATATGCTCAACAGCTGTGTGCCATTGTTATTTGGGCCGCGTCCTTTGAAACCAAGGGACAGGTGCCTCTTTGGGTTCTGCTAACATTAAAA-T-------TAGACTCTAAAtgccctgtgccgtatggcggccgctagctccgtgggcttactgagtccttgaaatgtggctagt-------------------cggaatggggatgtgctgtaatgtaaaat
>gene=chr20_34542881-34543171; species=equCab
GAGGAGGGCATCAGCGCCCACCTTATTGCTAGAAGGACGAAACAGAACACGCTACGTGGCACAAAATAAATGCTCAAGAACTCTTTGCCATTATTATTTTTTGCGTGTCCTCTGAAGCCAAGAGACAGACGGCTCTGTGGGCTCTGCTGACTTTAGAA-TTAGTAAATACACTGTAAAtgcgttgccccatatggtgaccactagccgcatgtgcttact---cccttgaaatgtggctcct-------------------tgcagttgagatgtgctccaatgtaaaat
>gene=chr20_34542881-34543171; species=gorGor
TAGGAGGGCGATAGCACCAGCCTTACTGCGACGATGACAAAGTACAACACACCGTCTGGCGCGAAGGAAATGCTCGAGAACCCTTTGCTGTTGCTATTTTTCGCGTGTCCTCCGAAACCAAGGGAAATGCGGCTCTGTGGGTTCTGTTAACTTCAGCATTTAATAAGTGAACTGTAAAtacattgccccttatggtggccgctggccgcctgagttgactgagctcttgcaacgtagctagttgataaccctcgaaatatagcgaattgagatgtgct-tattgtaaaat
>gene=chr20_34542881-34543171; species=panTro
TAGGAGGGCGATAGCACCGGCCTTACTGCGACGATGACAAAGTACAACACACCGTCTGGCGCGAAGGAAATGCTCGAGAACCCTTTGCTGTTGTTATTTTTCGCGTGTCCTCCGAAACCAAGGGAAATGCAGCTCTGTGGGTTCTGTTAACTTCAGCATTTAATAAGTGAACTCTAAAtgcattgccccttatggtggccgccggccgcctgagttgactgagctcttgcaacgtagctagttgataaccctcgaaatatagcgaattgagatgtgctatattgtaaaat
>gene=chr20_34542881-34543171; species=papHam
TAGGAGGGCGATAGCACCCGCCTTACCGCGAGGATGACAAACTACAACACACCGTCTGGCGCGAAGGAAATGCTCGAGAACTCTTTGCTATTGTTATTTTTCGCGTGTCCTCCGAAACCAAGGGAAGGGAGGCTCTGTAGGTTCTGTTAACTTCAGGATTTAATAAGTGAATTGTAAAtgcattgccctttatggtggccgctggccgcctgagttgactgagctcttgcaacagagctagttgataaccctcgaaatatagcgaattgagatgtgctatattgtaaaat
>gene=chr20_34542881-34543171; species=ponAbe
TAGGAGGGCGATAGCACCCGCCTTACTGCGACGATGACAAACTACAACACACCGTCTGGCGCGAAGGAAATGCTCGAGAACCCTTTGCTATTGTTATTTTTCGCGTGTCCTCCGAAACCAAGGGAGATGCGGCTC--TGGGTTCTGTTAACTTCAGCATTTAATAAGTGAACTGTAAAtgcattgccccttatggtggccgctggccgcctgagttgactgagctcttgcaacgtagctagttgataacgctcgaagtatagcgaattgagatgtgctatattgtaaaat
>gene=chr20_34542881-34543171; species=rheMac
TAGGAGGGCGATAGCACCCGCCTTACTGCGAGGATGACAAACTACAACACACCGTCTGGCGCGAAGGAAATGCTCGAGAACTCTTTGCTATTGTTATTTTTCGCGTGTCCTCCGAAACCAAGGGAAGGGAGGCTCTGTAGGTTCTGTTAACTTCAGGATTTAATAAGTGAATTGTAAAtgcattgccctttatggtggccgctggccgcctgagttgactgagctcttgcaacggagctagttgataaccctcgaaatatagcgaattgagatgtgctatatcgtaaaat
>gene=chr20_34981640-34981930; species=hg19
CAGGGCAGCCATGGCTCAGAGAGAGGAAGACCCCCTCCAACCCACACTGCCCTGCGGCAGGTCCTGCTGGGATGACTGAGAGGGGGCGGCTCTGGCAGGAGTCACACGGTGACCTCAGCTGTCCCTGAAAAGTGGCTGAGTCAGCATCTGGGCTGGGCTGGGCTTCAGTGCCCAGGTGCGTCTTCTCCATGGCCAGGCAGGAGAGGGAAGGCCCCTTCTGCTGTCTCCCCAGCCCTGGGGCCTTTTTTCTGCTGCTGATCTTTTTGAGGACTCTTTTTTCTTTTCACCAT
>gene=chr20_34981640-34981930; species=bosTau
CAGGGAGGCCCCAGCTGAGAATGAGGAGAGACTCATGCAGAG---------CCGTGACAAGTCCTGCTGGGATGACTGAGAAGGGGCAGCTCCTGCGAGAGGCAAG--AAGACCTCAGTTGTCCCAGCGAAGT-GCTGAGGCAGCGTGTAGGCCGGGCTTGGCTGGATTCCCCAGGTGCAGAGCCTCC-GGGTCAGGCCTGAGACAGGAGGCCATTTCTGC--TCCCCCCACCCCCATGGCCT-TTCCCTGCTACTGACCTTCCCAGGGGCA-TTTTTTGTTTTCAGCAT
>gene=chr20_34981640-34981930; species=calJac
CAGGGCAGCCACAGCTCAGAGAGAGGAAGACCCCCTCCAACCCACTCTGCCCTGTGGCAGGTCCTGCTGGGATGACTGAGAGGGGGCAGCTCTGGTAGGAGTCACACGGTGACCTCAGCTGTCCCTGCAAAGTGGCTGAGTCAGCATCTGGGCTGGGCTGGGCTTCAGTGCCCAGGTGCGGCTTCTCCATGGCCAGGCAGGAGAGGGGAGGCCCCTTCCCCCCTCTCCCCAGCCTTGGGGCCTTTTTTCTGTTGCTGACCTTTTTGAGGACTCTTTTTTGTTTTCACCGT
>gene=chr20_34981640-34981930; species=canFam
CAGGGCAGCCACAGCCAAGAAAGAGGAGGGATTTGTGCAGAGTCCCCCACCCCACAGCAGGTCCTGCTGGGATGGCTGAGAAGGGGTGGTTCCTAGAGGCAGCACC--ATGACCTCAGTTGTTCCAGCAAAGTGGCTGAGCCAGCAGCTGGGCTGGGCTGGGCTATATTTCTTCTGTGCGGCTCCTCCAGGGCCCAACATGATAGAGGAGCCCCCTTCTGCCTTCTCCCCAACACAGTGGCCT-TTCTCTGCTGCTGACCTTTCTAGAGACATTTTGTTGTCTCCACCAC
>gene=chr20_34981640-34981930; species=equCab
CAGGGCAGCCATGGCTGAGAAGGAGGGGGGACTTGTGCAGAGCACCCCCTCCCATGGCAGGTCCTGCTGGGGTGACTGAGAAGGGGCAGCTCCTGCAGGAGGCACA--GTGACCTCAGTTGTCCCAGCAAAGTGGTTGAGCCAGTGTCTGGGCT-GGCTGGGCTGTATTTC-CCGGTGTAGCTCCTTCAGGGCCCGGCGTGATAGAGGGGGTCCC-TCTGCCTTCTCCCGGACACCATGGCCT-TTCTCTGCTGCTGACATTTCCAGGGACA-TTTTTTGTTTCCACCAG
>gene=chr20_34981640-34981930; species=gorGor
CAGGGCAGCCATGGCTCAGAGAGAGGAAGACCCCCTCCCACCCACACTGCCCTGCAGCAGGTCCTGCTGGGATGACTGAGAGGGGGCGGCTCTGGCAGGAGTCACACGGTGACCTCAGCTGTCCCTGAAAAGTGGCTGAGTCAGCATCTGGGCTGGGCTGGGCTTCAGTGCCCAGGTGCGTCTTCTCCATGGCCAGGCAGGAGAAGGAAGGCCCCTTCTGCTGTCTCCCCAGCACTGGGGCCTTTTTTCTGCTGCTGACCTTTTTGAGGACTCTTTTTTCTTTTCACCAT
>gene=chr20_34981640-34981930; species=panTro
--------------------------------------------------------------------------------------------------------------------------------------------------------------------------------------------------------GAGAGGGAAGGCCC-TTCTGCTGTCTCCCCAGCCCTGGGCCCTTTTTTCTGCTGCTGATCTTTTTGAGGACTCTTTTTTCTCTTCACCAT
>gene=chr20_34981640-34981930; species=papHam
CAGGGCAGCCATGGCTCAGAGAGAGAAAGA-CCCCTCCCACCCACACTGCCCTGTGGCAGGTCCTGCTGGGAAGACTGAGAGGGGGCGGCTCTGGCAGGAGTCACGCAGTGACCTCAGCTGTCCCTGCAAAGTGACTGAGTCAGCATCTGCACTGGGCTGGGCTTCACTGCCCAGGTGCGGCTTCTCCATGGCCAGGCAGGAGAGGGAAGGCCCCTTCTGCTGTTTCCTCAGCCCTGGGGCCTTTTTTCTGCTGCTGATCTTTTTGAGGACTCTTTTG--TTTTCACCAT
>gene=chr20_34981640-34981930; species=ponAbe
CAGGACAGCCATGGCTCAGAGAGAAGAAGACCCCCTCCCACCCACACTGCCCTGCGGCAGGTCCTGCTGGGATGACTGAGAGGGGGCGACTTTGGCAGGAGTCACACGGTGACCTCAGCTGTCCCTGAAAAGTGGCTGAGTCAGCATCTGGGCTGGGCTGGGCTTCAGTGCCCAGGTGCATCTTCTCCATGGCCAGGCAGAAAGGGGAAGGCCCCTTCTGCTGTCTCCCTAGCCCTGGGGCCTTTTTTCTGCTGATGATCTTTTTGAGGACTCCTTTTTCTTTTCACCAT
>gene=chr20_34981640-34981930; species=rheMac
CGGGGCAGCCATGGCTCAGAGAGAGAAAGA-CCCCTCCCACCCACACTGCCCTGTGGCAGGTCCTGCTGGGAAGACTGAGAGGGGGTGGCTCTGGCAGGAGTCACGCAGTGACCTCAGCTGTCCCTGCAAAGTGACTGAGTCAGCATCTGCACTGGGCTGGGCTTCACTGCCCAGGTGCGGCTTCTCCATGGCCAGGCAGGAGAGGGAAGGCCCCTTCTGCTGTTTCCTCAGCCCTGGGGCCTTTTTTCTGCTGCTGATCTTTTTGAGGACTCTCTTG--TTTTCACCAT
>gene=chr20_35575430-35575605; species=hg19
AATTATTTGTGTAAATTAGTTCCAAGAAAAACCAGTTGCAAAAAGGAAAGTGAAACCCGACTACCTGTTGGGGTTTTGCCAGGTCAGCAGCTTTGAGTTGGGGAGGGAAGGAAACCTAAGTCTATTGTTCTTAGAATTAACAAGGTTTGAGTTGGGGAGGGAAGGAAACCTAAGT
>gene=chr20_35575430-35575605; species=bosTau
-------------------------------------------------------------------------------------------------------------------------------------------------------------------------------
>gene=chr20_35575430-35575605; species=calJac
AATTATTTGTGTAAATTAGTTGCAAGAAAAACCAGTTGCAAAAAGTGAAGTGAAACCCGAGTCCCTGTTGGGGTTTTGCCA------------------------------------------------------------------------------------------AAGT
>gene=chr20_35575430-35575605; species=canFam
aattttttttttttttt------------------------------------------------------------------------------------------------------------------------AGGTGAGATTTGA-GGGGGGGGGGGGGGGAGTATAAAT
>gene=chr20_35575430-35575605; species=equCab
ACTTATTTCAGTAAATTATTTACAAGGAAGTCCAGCTGCAAAACTGGCAGC----------------------------------------------------------------------------C--TTCTAAAAGGTGAAGTTTGGGGTGGAGAGGAAAAGAAATGTAAGT
>gene=chr20_35575430-35575605; species=gorGor
AATTGTTTGTGTAAATTAGTTCCAAGAAAAACCAGTTGCAAAAAGGAAAGTGAAACTCGACTACCTGTTGGGGTTTTGCCAGGTCAGCAGCTT---------------------CCT-------------TTTAAATAGGAAAGGTTTGAGTTGGGGAAGGAAGGAAACCTAAGT
>gene=chr20_35575430-35575605; species=panTro
AATTATTTGTGTAAATTAGTTCCAAGAAAAACCAGTTGCAAAAAGGAAAGTGAAACCCGACTACCTGTTGGGGTTTTGCCAGGTCAGCAGCTT---------------------CCT-------------TTTAAATAGGAAAGGTTTGAGTTGGGGAGGGAAGGAAACCTAAGT
>gene=chr20_35575430-35575605; species=papHam
AATTATTTGTGTAAATTAGTTCCAAGAAAAACCAGTTGCAAAAAGGAAAGTGAAACCTGACTACCTGTTGGGGTTTTGTCAGGTCAGCAGTTT------------------------------------------------AAGGTTTGAGTTGGGGAGGGAAGGAAATGTAAGT
>gene=chr20_35575430-35575605; species=ponAbe
AATTATTTGTGTAAATTAGTTCCAAGAAAAACCAGTTGCAAAAAGGAAAGTGAAACCTGACTACCTGTTGGGGTTTTGCCAGGTCAGCAGCTT------------------------------------------------AAGGTTTGAGTTGGGGAGGGAAGGAAACCTAAGT
>gene=chr20_35575430-35575605; species=rheMac
AATTATTTGTGTAAATTAGTTCCAAGAAAAACCAGTTGCAAAAAGGAAAGTGAAACCTGACTACCTGTTGGGGTTTTGCCAGGTCAGCAGCTT------------------------------------------------AAGGTTTGAGTTGGGGAGGGAAGGAAATGTAAGT
>gene=chr20_36816066-36816238; species=hg19
atctgattaccgtgtgggtgggccttggtcaatccattaaaagccttcataggaaaggactgagttctgccagcaggcggccttcagacttgaactgcaatgtcagctcttttctgggtctccggcctgccagcctagcctgcagatttgggacttgccagcctccagtcat
>gene=chr20_36816066-36816238; species=bosTau
---------------------gttttgtttaatcagttgaagcctttaatagaaaacaactgaattctaccagcagatggcctttggacatgaattgcaacatcggttcttctctgggtctgcagtctgccagcctcccctgcagacaaaggacttgccagcctccaactat
>gene=chr20_36816066-36816238; species=calJac
gtctgtctgcaatgtggatgggccttggtcgatccattgaaggccttcatggcaaagggctgaattctgcccgcaggtggccttcagatttgagctgcaatgccagctcttttctgggtctcc-------------agcctgcagatttgggacttgccagcctccagtcat
>gene=chr20_36816066-36816238; species=canFam
aaccctccataatgtaggtgggcctcatttaatcagtcgaaagccttaatagaaaatgattgaattctactaacagactgccttcagactcatactccaatgttggctctgcctccagactccagcctgctggtctaccctgcagatttcggatttgccagcatccaattgt
>gene=chr20_36816066-36816238; species=equCab
gaccctccctaatgtggatgggcctcttttaatcagttgaaggccttaatagaatccaaccgaattctgccagcagactgccttcggactcaacctgccacatcagctcttccctgggtctgcagcctgctaggctcccctgcagattttggactggccagcctccaattgt
>gene=chr20_36816066-36816238; species=gorGor
atctgtctaccgtgtgggtgggccttggtcaatcctttgaaagccttcataggaagtgactgagttctgccagcaggcggccttcagacttgaactgcaatgtcagctcttttctgggtctccggcctgccagcctagcctgcagatttgggacttgccagccttcagtcat
>gene=chr20_36816066-36816238; species=panTro
atctgtctaccgtgtgggtgggccttggtcaatccattgaaagccttcataggaaaggactgagttctgccagcaggcggccttcagacttgaactgcaatgtcagcttttttctgggtctccggcctgccagcctagcctgcagatttgggacttgccagcctccagtcat
>gene=chr20_36816066-36816238; species=papHam
atctgtctacagtgtgggtgggccttggtcaatccattgaaagccttcataggaaaggactgaattctgccagcaggtggccttcagacttgaactgcaacgtcagctcttctctgggtctctggcctgccagcctagcctgcagatttgggacttgccagtctccagtcat
>gene=chr20_36816066-36816238; species=ponAbe
atctgtgtaccgtgtgggtgggccttggtcaatccattgaaagccttcataggaaaggactgagttctgccagcaggcggccttcagacttgaactgcaacgtcagctcttttctgggtctccggcctgccagcctagcctgcagatttgggacttgccagccacccgtcat
>gene=chr20_36816066-36816238; species=rheMac
atctgtctacagtgtgggtgggccttggtcaatccattgaaagccttcataggaaaggactgaattctgccagcaggtggccttcagacttgaactgcaacgtcagctcttctctgggtctctggcctgccagcctagcctgcagatttgggacttgccagtctccagtcat
>gene=chr20_42360092-42360382; species=hg19
AAATAAGATCGGACCTGCTTTCCTCTCACTCCCCTCCCTGCTGATCTTCATCCTGAGAGATGCTGCCAACAGATGGTAACACAGGCATGGAGAGGAGGTCACAGAGTGTGCAGAAACAGTGTTTTCTGAAAATGAGAAATGGCATGTCCTGGTTAGCTGAGTCAGCAATTATCATTATGGGGTGGGATGCAGCCATCGGAGGATTAGTCATCATgaatctgaagtctccaggcgaggagagagtctgacgtcatgcaggccagcttctctcccagggccggcatgccccc
>gene=chr20_42360092-42360382; species=bosTau
AAGTGAGGTCAGATCTGCCTTCTGCTCCCTCCCTCCCACTCTGA---TCATCTTGAGAGATGCTGCCGACAGCTGGAGATGCAGGCATGGAGA--AGGTCACAGAATGTGCAGAAACAGTGGTTCCTGAGAAAGAAAAACTATGTGTCCTGGGCAGCCAAGTCAGCAATCATCATTATGAGGTGGGATGGAG---------GATCAGTCACCATAAATCCGAATCCTTCAGCCTCAGAGAGACTTC----------AGGTCAGCTTCTCTCTCAGGGCTAACACCCCCTC
>gene=chr20_42360092-42360382; species=calJac
AAGTAAGATCAGACCTGCTTTCCTTTCACTCCCCCCCACACTGATCTTCATCCTGAGAGATGCTGCCAACAGCTGGTAACGCAGACATGAGGAGGAGGTCACATAGTGTGCAGAAACAATGTTTTCTGAAAATGAGAAATTGCATGTCCTGGTTAGC----TTAGCAATTATCATTATGGGGTGAGACGCAGCCATTGGAGGATTAGTCATTAAGAATCTGAAGTCTTCAGGCGAGG-GAGAGTCTgatgtcatcaaggccagctcctct-ccagttccagcatgcctcc
>gene=chr20_42360092-42360382; species=canFam
AAGTGAGGTCAGA------TTCTGCTCATTCCCCTTCGCACTTA---TCATCTTGAGAGATGCTGCCAACAGATGGTAATGCAGGCATG--GAGAAGGTCACAGAGCATGCAGGAGCAAAGTTTTCTAAAAATGAACAATTGTGTATCTTGGCCAGCCAAGTCAACAGTTGTTATTATGGGGTGGGATAGAGCCATtagaagattagtca------------------caaagttggagacatatc--t---atcaagaccggcttctctctcagggctggcttcccttc
>gene=chr20_42360092-42360382; species=equCab
AAGCGAGGTCAGATATGCTTTCTGCTCACTCCTGTTCACACTGA---TCATCTTGAGAGATGCTGCCAACAGATGGTAATGAGAGCTTGGAGAGAAGGTCACAGAGCATGCAGAAACAAAGTTTTCTGAAAATGAAAAATCATATGTCCTGGCCAGCCAAGTCGGCAATGATCATTATGGGGTGGTATGGAGCAGTGGAAGGATTAGTTGCTACGAGTCTGAAACTTTCAAGCTTGGAGAGACTTCGAT---ACCAAGGCCAGCTTCTCTCCCAGAGCCAGCTCTCCTC-
>gene=chr20_42360092-42360382; species=gorGor
AAATAAGATCGGACCTGCTTTCCTCTCACTCCCCTCCCTGCTAATCTTCATCCTGAGAGATGCTGCCAACAGATGGTAACACAGGCATGGA---GAGGTCACAGAGTGTGCAGAAACAGTGTTTTCTGAAAATGAGAAATGGCATGTCCTGGTTAGCTGAATCAGCAATTATCATTATGGGGTGGGATGCAGCCATCGGAGGATTAGTCATCATgaatctgaagtctccaggcgaggagagagtctgacgtcatgcaggccagcttctctcccagggctggcatgccccc
>gene=chr20_42360092-42360382; species=panTro
AAATAAGATCGGACCTGCTTTCCTCTCACTCCCCTCCCTGCTGATCTTCATCCTGAGAGATGCTGCCAACAGATGGTAACACAGGCATGGAGAGGAGGTCACAGAGTGTGCAGAAACAGTGTTTTCTGAAAATGAGAAATGGCATGTCCTGGTTAGCTGAGTCAGCAATTATCATTATGGGGTGGGATGCAGCCATCGGAGGATTAGTCATCATgaatctgaagtctccaggcgaggagagagtctgacgtcatgcaggccagcttctctcccagggccggcatgccccc
>gene=chr20_42360092-42360382; species=papHam
AAGTAAGATGGGACCTGCTTTCCTCTCACTCCCCCCTATGCTGCTCTTCATCCTGAGAGATGCTGCCAACGGATGGTAGCACAGGCGTGGAGAGAAGGTCACAGAGCGGGCAGAAACAGTGTTCTCTGAAAGTGAGAAATGGCATGTCCTGGTTGGCTGAGTCTGCAATTATCATTATGGGGTGGGATGTAGCCATCAGAGGATTAGTCATCATT-------AGTCATCAGGTGAGGAGAGAGTCTGATGCCATCAAGGCCAGCTTCTCTCCCAGTGTTGGCATGTCCCC
>gene=chr20_42360092-42360382; species=ponAbe
AAGTAAGATTGGACCTGCTTTCCTCTCACTCCCCTCCCTGCTGATCTTCATCCTGAGAGATGCTGCCAACAGATGGTAACACAGGCGTGGAGAGAAGGTCACAGAGCGTGCAGAAACAGTGTTTTCTGAAAATGAGAAATGGCATGTCCTGGTTAGCTGAGTCAGCAATTATCATTATGGGGTGGGATGCTGCCAACGGAGGATTAGTCATCATgaatctgaagtctccaggcgaggagagagtctgacgtcatcaaggccagcttctctcccagggccggcatgacccc
>gene=chr20_42360092-42360382; species=rheMac
AAGTAAGATGAGACCTGCTTTCCTCTCACTCCCCCCTATGCTGCTCTTCATCCTGAGAGATGCTGCCAACGGATGGTAGCACAGGCATGGAGAGGAGGTCACAGAGCGGGCAGAAACAGTGTTCTCTGAAAGTGAGAAATGGCATGTCCTGGTTGGCTGAGTCTGCAATTATCATTATGGGGTGGGATGTAGCCATCAGAGGATTAGTCATCATT-------AGTCAtcaggtgaggagagagtctgatgccatcaaggccagcttctctcccagtgttggcatgtcccc
>gene=chr20_44637287-44637577; species=hg19
CTACCCCTCCCCTGAGGGCCTGCGGTTTCCTGCGGGTCTGGGGTCTTGCCTGACTTGGCAGTGGAGACTGCGGGCAGTGGAGAGAGGAGGAGGTGGTGTAAGCCCTTTCTCATGCTGGTGCTGCcacacacacacacacacacacacacacacacacacacacacacacacCCTGACCCCTGAGTCAGCACTTGCCTGTCAAGGAGGGGTGGGGTCACAGGAGCGCCTCCTTAAAGCCCCCACAACAGCAGCTGCAGTCAGACACCTCTGCCCTCACCATGAGCCTCTGG
>gene=chr20_44637287-44637577; species=bosTau
CAATCCTTCCCTTGTGGGCCTGTGGTTTCCTGTGGGTCTGGGGTCCTGCCTGACTTGGCAATGGGGGCTGTGGGCAGGAGGGAGAGGGGGAGGTGGTGTAAGCCCTTTCTCATGCTGGGACTGCCCcacacacacacacacacacacacacacacacacacacac------GCCATGGCCTGAGTCAGCTCTTGCCAGTCAGAGAGGGGCGGGGTCACTGCA--GCCTCTTTAAAGCCCCCAGGAGGGCAGCTGCAGCCAGACAGTGCTATCCTCACCATGAGCCCCCTG
>gene=chr20_44637287-44637577; species=calJac
CTACCCCTCCCCTGAGGGCCTGCGGTTTCCTGTGGGTCTGGGGTCTTGCCTGACTTGGCAGTAGAGACTGTGGGCAGTGGA---AAGAGGAGGTGGTGTAAGCCCTTTCTCATGCTAGGGCTGCcacacacacacacacacacacacacacacacaca-------------cCCGTCCCCTGAGTCAGCACTCGCCTGTCAAGGAGGGGTGGGGTCACAGGAGCGCCTCCTTAAAGCCCCCACAACAGCAGCTGCAGTCAGACACTGCCACCCTCACCATGAGCCTCTGG
>gene=chr20_44637287-44637577; species=canFam
CAACCCTTCCCCTATGGGCCTGTGGTTTCCTGTGGGTCGGGGGTCCTGCCTGACTCGGCAGTGGGAACTGTGGGCAGGGGGTAGAGGAGGACGTGGTGTAAGCCCTTTCTCATGCTGGGGCCGCCC------------------------CCCTCCCCAACACAC------CCCATCCCCTGAGTCAGCCCCTACTTGCCAGGGAGGGGCGGGGTTACTGCAGTGCCTTCTTAAACCCCTCACAGGGTCAGCTGTAGCTAGACACCACTACCCTCACCATGAGCCCCAGG
>gene=chr20_44637287-44637577; species=equCab
CAATCCTTCCCCTATGGGCTTGCGGTTTCCTGTGGGTCTGGGGTCCTGCCTGACTCGGCAATGGGGACTGCGGGCAGCGGGGAGAGAAGG-GGTGGTGTAAGCCCTTTCTCATGCTGGGACTGCCC-------------acatacacacacacacacacacacac------CCCATCCCCTGAGTCAGCACCGGCCTGGCGGGGAGGGGCGGGGTCACTGTAGCGCCTCCTTAAAGCCCCTGCAAGGGCAGCTGCAGCCAGACCCTGCTACCCTCACCATGAGCCCCTGG
>gene=chr20_44637287-44637577; species=gorGor
CTACCCCTCCCCTGAGGGCCTGCGGTTTCCTGCGGGTCTGGGGTCTTGCCTGACTTGGCAGTGGAGACTGCGGGCAGTGAAGAGAGGAGGAGGTGGTGTAAGCCCTTTCTCATGCTGGTGCTGCcacacacacacacacacacacacacacacacacacac----------CCTGTCCCCTGAGTCAGCACTTGCCTGTCAAGGAGGGGTGGGGTCACAGGAGCGCCTCCTTAAAGCCCCTACAACAGCAGCTGCAGTCAGACACCTCTGCCTTCACCATGAGCCTCTGG
>gene=chr20_44637287-44637577; species=panTro
CTACCCCTCCCCTGAGGGCCTGCGGTTTCCTGCGGGTCTGGGGTCTTGCCTGACTTGGCAGTGGAGACTGCGGGCAGTGGAGAGAGGAGGAGGTGGTGTAAGCCCTTTCTCATGCTGGTGCTGCcacacacacacacacacacacacacacacacacacacacac------CCTGACCCCTGAGTCAGCACTTGCCTGTCAAGGAGGGGTGGGGTCACAGGAGCGCCTCCTTAAAGCCCCCACAACAGCAGCTGCAGTCAGACACCTCTGCCCTCACCATGAGCCTCTGG
>gene=chr20_44637287-44637577; species=papHam
CTACCCCTCCCCTGAGGGCCTGTGGTTTCCTGTGGGTCTGGGGTCTTGCCTGACTTGGCAGTGGAGACTGCGGGCAGGGGAGACAGGAGGAGGTGGTGTAAGCCCTTTCTCATGCTGGGGCTGCcacacacacacacacacacacacacacacacacacacacac--acacCCTGTCCCCTGAGTCAGCACCTGCCTGTCAAGGAGGGGTGGGGTCACAGGAGCGCCTCCTTAAAGCCCCCACAACAGCAGCTGCAGTCAGACACTGCTGCCCTCACCATGAGCCTCTGG
>gene=chr20_44637287-44637577; species=ponAbe
CTACCCCTCCCCTGAGGGCCTGCGGTTTCCTGTGGGTCTGGGGTCTTGCCTGACTTGGCAGTGGAGACTGCGGGCAGTGGAGAGAGGAGGAGGTGGTGTAAGCCCTTTCTCATGCTGGGGCTGCcacacacacacacacacacacacacacacacacacacacacacacacCCTGTACCCTGAGTCAGCACTTGCCTGTCAAGGAGGGGTGGGGTCACAGGAGCGCCTCCTTAAAGCCCCCACAACAGCAGCTGCAGTCAGACACCTCTGCCCTCACCATGAGCCTCTGG
>gene=chr20_44637287-44637577; species=rheMac
CTACCCCTCCCCTGAGGGCCTGTGGTTTCCTGTGGGTCTGGGGTCTTGCCTGACTTGGCAGTGGAGACTGCGGGCAGGGGAGACAGGAGGAGGTGGTGTAAGCCCTTTCTCATGCTGGGGCTGCcacacacacacacacacacacacacacacacacacacacac--acacCCTGTCCCCTGAGTCAGCACTTGCCTGTCAAGGAGGGGTGGGGTCACAGGAGCGCCTCCTTAAAGCCCCCACAACAGCAGCTGCAGTCAGACACTGCTGCCCTCACCATGAGCCTCTGG
>gene=chr20_44963158-44963404; species=hg19
TTTAATCACAGCTGTGTGCACGGTGACTCTATAAATAATTTTTAGTGCGACATAACCATTATTTCACTAATTGCTTCACGCGCACCCCTGGCCTGTGAGATAAATTAAGGTTTGCTGAGTCAGCACCTTTGGCTGATGCTGCTTTGGGGTTTGGAAGTACAGCCCCAACAACTGGGCTGTTCCCACACCAGCCTCAGCCCAGCACTGAGGGGAGGGCGCCCCTCACGTGAAGTGGCCAAGGGTAGA
>gene=chr20_44963158-44963404; species=bosTau
TTTAATCACAGCTGTGTGCACGGTGACTCTATAAATAATTTTTAGTGCGACATAACCATTATTTCACTAATTGCTTCACGCACACCCATGGCCTGTGAGATAAATTAAAGTTTGCTGAGTCAGCACCTTTGGCCAATGCCTCTTTGGGGCTTGGTAGCTCAG-CCCAATAA-T-GGCTGTTCCCGTATCAGCTTCAGCTCA-CACTAAGGGGAGAGTGCAGCTCTCATGAAGGGGACAAGGGTGGA
>gene=chr20_44963158-44963404; species=calJac
TTTAATCACAGCTGTGCGCACGGTGACTCTATAAATAATTTTTAGTGCGACATAACCATTA--------------------------------------------------------------------------------------------------------------------------------------------------------------------------GTGGCCAAGGGTGGA
>gene=chr20_44963158-44963404; species=canFam
TTTAATCACAGCTGTGTGCATGGTGACTCTATAAATAATTTTTAGTGCGACATAACCATTATTTCACTAATTGCTTCATGCGCACCCCTGGCCTGTGAGATAAATTAAAGTTTGCTGAGTCAGCACCTTTGGCCGTTGCCGCTTTGGGGTTTGGAAGTGCAG-CCCAAC-----GACTGTTCCCATGCCAGCTTCAACTTGGCACC-AGGGGAGGGCACCACTCACATGAACGGAACAAGGGTGGA
>gene=chr20_44963158-44963404; species=equCab
TTTAATCACAGCTGTGTGCACGGTGACTCTATAAATAATTTTTAGTGCGACATAACCATTATTTCACTAATTGCTTCACGCGCACCCCTGGCCTGTGAGATAAATTAAAGTTTGCTGAGTCAGCACCTTCAGCCAATGCTGCTTTGGGGCTTGGAAGTAGAG-CCCATCAACTGGGCTCTTCCCATGCCAGCCTCACCCCGGCCCTGAGGGGAAGGTGCTGCTCACATGAAAGGGATGAAGGTGGA
>gene=chr20_44963158-44963404; species=gorGor
TTTAATCACAGCTGTGTGCACGGTGACTCTATAAATAATTTTTAGTGCGACATAACCATTATTTCACTAATTGCTTCATGCACACCCCTGGCCTGTGAGATAAATTAAGGTTTGCTGAGTCAGCACCTTTGGCTGATGCCGCTTTGGGGCTTGGAAGTGGAGCCCCAACAACTGGGCTGTTCCCACACCAGCCTCAGCCCAGCACTGAGGGGAGGGCGCCCCTCATGTGAAGTGGCCAAGGGTAGA
>gene=chr20_44963158-44963404; species=panTro
TTTAATCACAGCTGTGTGCACGGTGACTCTATAAATAATTTTTAGTGCGACATAACCATTATTTCACTAATTGCTTCACGCGCACCCCTGGCCTGTGAGATAAATTAAGGTTTGCTGAGTCAGCACCTTTGGCTGATGCCGCTTTGGGGTTTGGAAGTACAGCCCCAACAACTGGGCTGTTCCCACAGCAGCCTCAGCCCAGCACTGAGGGGAGGGCGCCCCTCACGTGAAGTGGCCAAGGGTAGA
>gene=chr20_44963158-44963404; species=papHam
TTTAATCACAGCTGTGTGCACGGTGACTCTATAAATAATTTTTAGTGCGACATAACCATTATTTCACTAATTGCTTCACGCGCACCCCTGGCCTGTGAGATAAATTAAGGTTTGCTGAGTCAGCACCTTTGGCTGATGCCACTTTGGGGCTTGGAAGTGCAGCCCCAACAACTGGGCTGTTTCCACACCAGCCTCAGCCCAGCACTGAGGGGAGGGCGCCCCTCATATGAAGTGGCCAAGGGTGGA
>gene=chr20_44963158-44963404; species=ponAbe
TTTAATCACAGCTGTGTGCACGGTGACTCTATAAATAATTTTTAGTGCGACATAACCATTATTTCACTAATTGCTTCACGCGCACCCCTGGCCTGTGAGATAAATTTAAGTTTGCTGAGTCAGCACCTTTGGCTGATGCTGCTTTGGGGCTTGGAAGTGCAGCCCCAACAACTGGGCTGTTCCCACACCAGCCTCAGCCCAGCACTGAGGAGAGGGCGCCCCTCACGTGAAATGGCCAAGGGTGGA
>gene=chr20_44963158-44963404; species=rheMac
TTTAATCACAGCTGTGTGCACGGTGACTCTATAAATAATTTTTAGTGCGACATAACCATTATTTCACTAATTGCTTCACGCGCACCCCTGGCCTGTGAGATAAATTAAGGTTTGCTGAGTCAGCACCTTTGGCTGATGCCACTTTGGGGCTTGGAAGTGCAGCCCCAACAACTGGGCTGTTTCCACACCAGCCTCAGCCCAGCACTGAGGGGAGGGCGCCCCTCATATGAAGTGGCCAAGGGTGGA
>gene=chr20_45192621-45192693; species=hg19
cccacctcacccagaattgctgattcagcaagtctggggtgggatccaagaatctgcattcctgacgtgttc
>gene=chr20_45192621-45192693; species=bosTau
cccatctctctcagagttgctgagtcagcatgtgtggggcgggcggcaagaatttgcatttctgacaagatc
>gene=chr20_45192621-45192693; species=calJac
tccgcctcacccagaactgctgattcagcaggtct-gggtgggacccaagaacctgcattgctgacatgctc
>gene=chr20_45192621-45192693; species=canFam
cccgcttcacccagggtt-ctgacccagcaggtctggggcg-gccccgagagcccgccttcctaacaagctc
>gene=chr20_45192621-45192693; species=equCab
cccgcctccccgagagctgctgactccacgggtctggggtg-gctccaagaacgtgcttttctaacaagtcc
>gene=chr20_45192621-45192693; species=gorGor
cccacctcacccagaattgctgattcagcaagtctggggtgggatccaagaatctgcattcctgacctgttc
>gene=chr20_45192621-45192693; species=panTro
cccacctcacccagaattgctgattcagcaagtctggggtgggttccaagaatctgcattcctgacgtgttc
>gene=chr20_45192621-45192693; species=papHam
ctcacctcacccagaagtgctgattcagcaggt-tggggtgggccccaaggatccgcattcctaacatgttc
>gene=chr20_45192621-45192693; species=ponAbe
cccacctcacccagaattgctgattcagcaagtctggggtgggacccaagaatctgcattcctgacatgttc
>gene=chr20_45192621-45192693; species=rheMac
cccacctcacccagaagtgctgattcagcaggt-tggggtgggccccaaggatctgcattcctgacatgttc
>gene=chr20_47890460-47890750; species=hg19
tgtctcaaaacaaaaaacaaaCCATTCACATAGCTCACAAGAGCCCATAGTTCTTCCTCATTTGTTCCACAGCTAAAACTCTTTGGAAGACACATTTCAAACTTATGGAAAAGCAGGAATCCATTTGGTTGTTTAGTTTTAGAAAGTGCTGAGCAAGCAGAATAATTCCTTTAGTAGAGTGATGGTCTTGGAACTAATTTAGCTTTGGTGACTAGGATTCACGATctgcactatccaatacaaagccattagccacatgtggctgctatgtttgtgaaatgtaactactt
>gene=chr20_47890460-47890750; species=bosTau
----------------------CATTCACATAGCTCATAATATTCTACAGTTCTTCCTCATCTGTTTCACAACCGAAATTC---GGAGAATATATTGCAAACTTAGGAAAAGGCAAGACTCCATTC----GTTTTGTTTTAGACAGTTCTGAGCAAACAGAATAATCATTGCAGTAGAGTGATGCTTTTGGAACTAACTTTGCTTTGGTGACTAGAACtctatacacataccatcgaacacatagctactagctatgtgtagctattaagcgtcttaaatgtgactagtc
>gene=chr20_47890460-47890750; species=calJac
tgtctcaaaacaaaaaaaaaaCCATTCGCACAACTCAAAAGACGCTACAGTTCTTCCTCATTTGTCCCACAGCTAAAAGTCTTTGAAAGACACATTGTAAACTTATGGAAAAACAGGAATCTATTTGGTTGTTTAGTTTTAGAAAGCTCTGAGTAAGCAGAATAATTCCTTTAGTAGAGTGATGCTCTTGGAACTAATTTGGCTTTGGTGAGTAGGACTCACAACctgcagtatccaatacaaagccatcagccgcatgtagatgctatgtttgtgaaatgtaactactc
>gene=chr20_47890460-47890750; species=canFam
---------------------CAGCCC---------ATAAAATTCTACAGTTCTTCCTCGTTCATTCCACAGCT-AAACTA---AAATGACATGTTGCACACTTAGGGAAAAGCAAGAATGCATTTGATTTTGT--TTCTAAAA------CAACAAAC--AATCATCATAGCAGT--AGTGATGCTTTTGGAACTAACTGTGCTTTAGTGAATCCGGTTCTAGACACACGCTATCACACACATTTccattagccatgtatgggtattaggaatcttaaatgtagctagtc
>gene=chr20_47890460-47890750; species=equCab
--------------------------------------AAAAGTCTACAGTTCT---TCATTTGTTCCACAGCTAAAACTC---GGACAACATGTTGCAAACTTAGGGAAAAGCAAGTATCTATTTGGTTGTTTTATTTTAGAAGGTTCTCAGCAAACAGAACAATGACGACAGTAGAGTGATGCTTTTGGAACTAACTTTGCTTAGGTGACTAGGACTCCACACATGAGGtatcaaatacgtagccaccagctatgtgtggctattaagcatcttaaaag-ggctagtc
>gene=chr20_47890460-47890750; species=gorGor
tgtctcaaaacaaaaaacaaaCCATTCACATAGCTCATAAGAGCCCATAGTTCTTCCTCATTTGTTCCACAGCTAAAACTCTTTGGAAGACACATTGCAAACTTATGGAAAAGCAGGAATCCATTTGGTTGTTTAGTTTTAGAAAGTGCTGAGCAAGCAGAATAATTCCTTTAGTAGAGTGATGGTCTTGGAACTAATTTAGCTTTGGTGACTAGGATTCACGATctgcactatccaatacaaagccattagccacatgtggctgctatgtttgtgaaatgtaactactt
>gene=chr20_47890460-47890750; species=panTro
tgtctcaaaacaaaaaacaaaCCATTCACATAGCTCATAAGAGCCCATAGTTCTTCCTCATTTGTTCCACAGCTAAAACTCTTTGGAAGACACATTGCAAACTTATGGAAAAGCAGGAATCCATTTGGTTGTTTAGTTTTAGAAAGTGCTGAGCAAGCAGAATAATTCCTTTAGTAGAGTGATGGTCTTGGAACTAATTTAGCTTTGGTGACTAGGATTCACGATctgcactatccaatacaaagccattagccacatgtggctgctatgtttgtgaaatgtaactactt
>gene=chr20_47890460-47890750; species=papHam
tgtctcaaaacaaaaaacaaaCCATTCACATAGCTCATAAGAGCCCATAGTTCTTCCTCACTTGTTGCACAACTAAAACTCTTTGGAAAACACATTGCAAACTTCCGGAAAAACAGGAATCCATTTGGTTGTTCAGTTTTAGAAAGTGTTGAGCAAGCAGAATAATTCCTTTAGTAGAGTGATACTCTTGGAACTAATTTAGCTTTGGTGACTAGGATTCATGATctgcgctatccaatacaaagccattagccacatgtggctgctatgtttgtgaaatgtaactactt
>gene=chr20_47890460-47890750; species=ponAbe
tatctcaaaacaaaaaagaaaCCATTCACATAGCTCATAAGAGCCCATAGTTCTT-CTCATTTGTTCCACAGCTAAAACTCTTTGGAAGACACATTGCAAACTTATGGAAAAGCAGGAATCCATTTGGTTGTTTAGTTTTAGAAAGTGCTGAGCAAGCAGAATAATTCCTTTAGTAGAGTGATGCTCTTGGAACTAATTTAGCTTTGGTGGCTAGGATTCACGATctgcactatccaatacaaagccattagccacatgtggctgctatgtttgtgaaatgtaactactt
>gene=chr20_47890460-47890750; species=rheMac
tgtctcaaaacaaaaaacaaaCCATTCACATAGCTCATAAGAGCCCATAGTTCTTCCTCACTTGTTGCACAACTAAAACTCTTTGGAAAACACATTGCAAACTTCCGGAAAAACAGGAATCCATTTGGTTGTTCAGTTTTAGAAAGTGTTGAGCAAGCAGAGTAATTCCTTTAGTAGAGTGATGCTCTTGGAACTAATTTAGCTTTGGTGACTAGGATTCATGATctgcactatccaatacaaagccattagccacatgtggctgctatgtttgtgaaatgtaactactt
>gene=chr20_48782754-48782855; species=hg19
CTCTTTGTGATTATGTGCTGAGACACGTCAGCGGGAGGCTGCCCCGGAATGTCTCCCCATGCGAATCGAGGGTGGGGCCTCTGCTGAGTCACCTCTGGCTC
>gene=chr20_48782754-48782855; species=bosTau
CATATTGGGATTATGCGTGGACATGTCTCGACAGGAGGCTGCCCTGGAATGTCTCCCCACTGGAATGGAGGGCAGGGCCTCTGCTGAGTCACCTCTGGCCA
>gene=chr20_48782754-48782855; species=calJac
CTCTTTGTGATTTTGTGCCAAGGTACGTCAGCAGGAGGCTGTCCTGGAATGTCTCCCTTTTCGAATCGAGGGTGTGGCCTCTGCTGAGTCACCTCTAGCTC
>gene=chr20_48782754-48782855; species=canFam
CGCATCGGGATTATGTGCTGACTGGTCTCTACAGGAAGCTGTCCTGGAATGTCTCCCCATTGGAATCAAGGGCAGGGCCTCTGCTGAGTCACCCCTGGCCT
>gene=chr20_48782754-48782855; species=equCab
TGCATTAGGATTCTGTGCTGACATGTCTCGACAGGAGGCTGCC--AGAATGTCTCTCCACTGGAATCGAAGGCGGGGCTGCTGCCGAGCCACCTTTGGCTC
>gene=chr20_48782754-48782855; species=gorGor
CTCTTTGTGATTATGTGCTGAGACAC-TCAGCGGGAGGCTGCCCCGGAATGTCTCCCCATGCGAATCGAGGGTGGGGCCTCTGCTGAGTCACCTCTGGCTC
>gene=chr20_48782754-48782855; species=panTro
CTCTTTGTGATTATGTGCTGAGACACGTCAGCGGGAGGCTGCCCCGGAATGTCTCCCCATGCGAATCGAGGGTGGGGCCTCTGCTGAGTCACCTCTGGCTC
>gene=chr20_48782754-48782855; species=papHam
CTCTTTGTGATTATGTGCTGAGACACGTCAGCAGGAGGCTGCCCCGGAATGTCTCCCCATGTGAATTGAGGGTGGGGCCTCTGCTGAGTCACCTCTGTCTC
>gene=chr20_48782754-48782855; species=ponAbe
CTCTTTGTGATTATGTGCTGAGACACGTCAGCAGGAGGCTGCCCCGGAATGTCTCCCCATGCAAATCGAGGGTGGGGCCTCTGCTGAGTCACCTCTGGCTC
>gene=chr20_48782754-48782855; species=rheMac
-----------------------------------------------------------------------------------------------------
>gene=chr20_48909160-48909450; species=hg19
CCGCCCGGCTCAGCTGTGACGACGAACCAGCCAATCTGTTTACTGAACTGGCTGACCCCTTCCGGGAACTCGGCCCAAGCTTCCCAGAACTCGGGTATTAATGACCCGGAGCCACATGACGGAGCATGACACAGCACTTTTGGGCACAAGGCAGGGCCCAGAGGGGTGCGTGGGGGCCGCAGCCCAGCCCCCAAGCCCCGCCAGCGGGTGAGTCACCTGGGCCCCCTGCAGCTTCCTGATCCCGGCCACTCAGCTGTCCTCCCCACCCCCAGGATATCCCCAGTTGTCAG
>gene=chr20_48909160-48909450; species=bosTau
CCGCCCGGCTCAGCCGTGACGACCAACCAGCCAATCTGTTTACTGAACTGGCTGACCCCTTCCGGGAACTCGGCCCAAGCTTCCCAGAACTCGGGTATTAATGACCCGGAGCCACATGACAGAGCATGACACAGCACTTTTGGGCGCAAGGCAGGGCCCAGAGGGGTGCGTGGGGGCCGCAGCCCAGCCCCCTAGGCCGGCTGGCTGGTGAGTCACTGCAGCCTCCGGCAGCTTCCCAATCCC-GCCACCCTGCCGCCCTCCCCCGACCTGGGGCCACCTCCCCTGCCGG
>gene=chr20_48909160-48909450; species=calJac
CCGCCCGGCTCAGCTGTGATGACGAACCAGCCAATCTGTTTACTGAACTGGCTGACCCCTTCCGGGAACTCGGCCCAAGCTTCCCAGAACTCGGGTATCAATGACCCGGAGCCACATGACGGAGCATGACACAGCACTTTTGGGCACAAGGCAGGGCCCAGAGGGGTGCGTGGGGGCCGGAGCCCAGCCCCCAAGCCCGGCCAGCGGGTGAGTCACCCCGGGCCCCTGAAGCTTCCGAATCCCAGCCACTCTGCTGTCCTCCCCACCCCCAGGATATCCCTACTTGTCAG
>gene=chr20_48909160-48909450; species=canFam
CCGCCCGGCTCAGCTGTGACGACCAACCAGCCAATCTGTTTACTGAACTGACTGACCCCTTCCGGGAACTCGGCCCAAGCTTCCCAGAACTCGGGTATTAATGACCTGGAGCCACATGACAGAGCATGACACAGCACTTTTGGGCGCGGGGCAGGGCCCAGAGGGGCGCGTGGGGGCCGTGGCCCAGCCCCCAAGCCCGGCTGGCCGGTGAGTCAACCGGGCCTCCTGCAGCTTCCCGATCACAGCCACCCTGCCACCCTCCCCGTCCCCGGGACCTAGTCACCGCGCAG
>gene=chr20_48909160-48909450; species=equCab
CCGCCCGGCTCAGCTGTGACGACCAACCAGCCAATGTGTTTACTGAACTGCCTGACCCCTTCCGGGAACTGGGCCCAAGCTTCCCAGAACTCGGGTATTAATGACCCGGAGCCACATGACAGAGCATGACACAGCACTTTTGGGCACAAGGCAGGGCCCAGAGGGGCGCGTGGGGGCCGCGGCCCAGCCCCCAGCCC--GCTGGCGGGTGAGTCACCCTGGCCTCCTGCAGCCTCCTGA--GCGTCCGCTCCGGCGCCCTCCCCCGCCCCAGAATGTCCTCCCCCGGCCG
>gene=chr20_48909160-48909450; species=gorGor
CCGCCCGGCTCAGCTGTGACGACGAACCAGCCAATCTGTTTACTGAACTGGCTGACCCCTTCCGGGAACTCGGCCCAAGCTTCCCAGAACTCGGGTATTAATGACCCGGAGCCACATGACGGAGCATGACACAGCACTTTTGGGCACAAGGCAGGGCCCAGAGGGGTGCGTGGGGGCCGCAGCCCAGCCCCCAAGCCCCGCCAGCGGGTGAGTCACCTGGGCCCCCCGCAGCTTCCTGAGCCCGGCCACTCAGCTGTCCTCCCCACCCCCAGGATATCCCCAGTTGTCAG
>gene=chr20_48909160-48909450; species=panTro
--------------------------------------------------------------------------------------------------------------------------------------------------------------------------------------------------------------------------------------------------------------------------------------------------
>gene=chr20_48909160-48909450; species=papHam
CCGCCCGACTCAGCTGTGACGATGAACCAGCCAATCTGTTTACTGAACTGGCTGACCCCTTCCGGGAACTCGGCCCAAGCTTCCCAGAACTCGGGTATTAATGACCCGGAGCCACATGACGGAGCATGACACAGCACTTTTGGGCACAAGGCAGGGCCCAGAGGGGTGCGTGGGGGCCGCAGCCCAGCCCCCAAGCCCGTCCAGCGGGTGAGTCACCCGGGCCCCCTGCAGCTTCCTGATCCCAGCCACTCAGCTGTCCTCCCCACCCCCAGGATATCCCCAGTTGTCAG
>gene=chr20_48909160-48909450; species=ponAbe
CCGCCTGGCTCAGCTGTGACGACGAACCAGCCAATCTGTTTACTGAACTGGCTGACCCCTTCCGGGAACTCGGCCCAAGCTTCCCAGAACTCGGGTATTAATGACCCGGAGCCACATGACGGAGCATGACACAGCACTTTTGGGCACAAGGCAGGGCCCAGAGGGGTGCGTGGGGGCCTCAGCCCAGCCCCCAAGCCCGGCCAGCGGGTGAGTCACCCGGGCCCCCTGCAGCTTCCTGATCCCAGCCACTCAGCTGTCCTCCCCACCCCCAGGATATCCCCGGTTGTCAG
>gene=chr20_48909160-48909450; species=rheMac
CCGCCCGGCTCAGCTGTGACGATGAACCAGCCAATCTGTTTACTGAACTGGCTGACCCCTTCCGGGAACTCGGCCCAAGCTTCCCAGAACTCGGGTATTAATGACCCGGAGCCACATGACGGAGCATGACACAGCACTTTTGGGCACAAGGCAGGGCCCAGAGGGGTGCGTGGGGGCCGCAGCCCAGCCCCCAAGCCCGTCCAGCGGGTGAGTCACCCGGGCCCCCTGCAGCTTCCTGATCCCAGCCACTCAGCTGTCCTCCACACCCCCAGGATATCCCCAGTTGTCAG
>gene=chr20_48955015-48955287; species=hg19
TGGACAACAGCTCTCAAAAAACAGCCAACCTTGCAGCCAACGGGCAGCTTTCTTGTGTGCCCCCAACCCCACCTGTAGCTCCAGCCCAGCTCAGCCAAGATCACTCAAGCTTTGGGACTTTTAAATGCTGAGTCAGCAAACAGCCCCTACCTTGAGATACTCTGCCTAGGCAGACTGTGGTTGTTTGCACTTCAGCTTCAGGCCTCCAGGGTCAGCTGAGATAGCAAGACCTTCCCCTGGGGGCTGGATGGGGTCATTGGGAGCCACTGAGA
>gene=chr20_48955015-48955287; species=bosTau
tggactacagttctggaaaa-------------cagtcaacc--ccgctcttcctT-------CAACCCCGCCCTCAGCTCAGGCTCAGCTCCTCTGAG---ACTCAAGCT--CGGAGACGTAAATGCTGAGTAAGCAGAGGGTTGGTACCTTGAGGTATGATGCCAGGGCAGCCTGTGGGCATTTGAATGTCAGCTTTAGCTGGCCGGGGTCAGCTGAGATGGCCAGAGCTTCTGGTGGGGGCTTGGTGGGGTCCTGGGGAGCTATGCAGA
>gene=chr20_48955015-48955287; species=calJac
TGGTCAACAGCATTCAAAAAACAGCCAACCTTGCAGCCAACGGGCAGCTTTCTCGTGTGACCCCAACCCCACCTGTAGTTCCAGTCCAGCTCAGCCAAGATCACCCAAGTTTTGGGACTTTTAAATGCTGAGTCAGCAAACCTCCACTACTTTGAGACACGCTGCCTAGGCAGGCTGTGGGCACTGGCACTTCAGCTTCAGGCATCCAGGGTCAGCTGAGACAGCAAGAGCTCCCCCTGGGGGCTGGATGGGGTCATTGGGAGCCACTGAGA
>gene=chr20_48955015-48955287; species=canFam
TGGACAATGGATGtaaaaaa----------CTCCAGTCAACTGATGGTTCTTCCCTGGGCCCCTGACCCCACCCTCCGTTTGGGTTTAGCTCATCTGAGACCAGGCAAGCC--TGGAAACTGAAATGCTGAGTCAGAAAACAGTTGACACCTTGAGATATGATGCCTAGGCAGGCTGTGGGCATTTGAACTTCAGCTTCAG-------------------GCAGCCAGAGCTTGCCCTGGGGGCTGGGTGGGGTCCCTGGGAGCCACCGAGA
>gene=chr20_48955015-48955287; species=equCab
TGGACAAAGTCTCGAA-AAA-------------CAGTCAACGGGCAGCTCCCCGTTGTACCCTGGGCCCCACCCTCATCTCCAGCTGGGCCCAGCCGAGGCCACTCGAGCT--CGGAGACCCGAATGCTGAGTCAGCAGCCAGCGGGCACCTTGAGCTGCGACGCCGGGCCCGGCTGTGGGCACTCAGGCTTCAGTTGCAGCTGCCCAGGGTCCGCCGGGATGGCC-GAGCTTCCCCCGGGGGCTTGGTGGGGTCAGTGGGAGGCGCGGAGG
>gene=chr20_48955015-48955287; species=gorGor
TGGACAACAGCTCTCAAAAAACAGCCAACCTTGCAGCCAACGGGTAGCTTTCTTGTGTGCCCCCAACCCCACCTGTAGCTCCAGCCCAGCTCAGCCAAGATCACTCAAGCTTTGGGACTTTTAAAT-CTGAGTCAGCAAACAGCCCCTACCTTGAGATACTCTGCCTAGGCAGGCTGTGGGTGTTTGCACTTCAGCTTCAGGC-TCCAGGGTCAGCTGAGACAGCAAGACCTTCCCCTGGGGGCTGGATGGGGTCATTGGGAGCCACTGAGA
>gene=chr20_48955015-48955287; species=panTro
TGGACAACAGCTCTCAAAAAACAGCCAACCTTGCAGCCAACGGGCAGCTTTCTTGTGTGCCCCCAACCCCACCTGTAGCTCCAGCCCAGCTCAGCCAAGATCACTCAAGCTTTGGGACTTTTAAATGCTGAGTCAGCAAACAGCCCCTACCTTGAGATACTCTGCCTAGGCAGGCTGTGGGTGTTTGCACTTCAGCTTCAGGCCTCCAGGTTCAGCTGAGACAGCAAGACCTTCCCCTGGGGGCTGGATGGGGTCATTGGGAGCCACTGAGA
>gene=chr20_48955015-48955287; species=papHam
TGGACAACAGCTCTCAAAAAACAGCCAGTCCCGCAGCCAACGGGCAGCTTTCTCGTGTGCCTCCAACCCCACCTGTAGCTCCAACCCAGCTCAGCAAACA--------------------------GCCGAGTCAGCAAACAGCCCCTACCTTGAGATACACTGCCTAGGCAGGCTGTGGGTGTGTGCACTTCAGCTTCAGGCATCCAGGGTCAGCTGAGACAGCAAGAGCTTCCCCTGGGGGCTGGATGGGGTCATTGGGAGCCACTGAGA
>gene=chr20_48955015-48955287; species=ponAbe
TGGACAACAGCTCTCAAAAAACAGCCAACCTTGCAGCCAACGGGCAGCTTTCTCGTGTGCCCCCAACCCCACCTGTAGCTCCAGCCCAGCTCAGCCAAGATCACTCAAGCTTTGGGACTTTTAAATGCTGAGTCAGCAAACAGCCGCTACCTTGAGATACACTGCCTAGGCGGGCTGTGGGTGTTTGCACTTCAGCTTCAGGCGTCCAGGGTCAGCTGAGACAGCAAGAGCTTCCCCTGGGGGCTGGATGGGGTCATTGGGAGCCACTGAGA
>gene=chr20_48955015-48955287; species=rheMac
TGGACAACAGCTCTCAAAAAACAGCCAGTCCCGCAGCCAACGGGCAGCTTTCTCGTGTGCCTCCAACCCCACCTGTAGCTCCAACCCAGCTCAGCAAACA--------------------------GCTGAGTCAGCAAACAGCCCCTACCTTGAGATACACTGCCTAGGCAGGCTGTGGGTGTTTGCACTTCAGCTTCAGGCATCCAGGGTCAGCTGAGACAGCAAGAGCTTCCCCTGGGGGCTGGATGGGGTCATTGGGAGCCACTGAGA
>gene=chr20_49353969-49354259; species=hg19
ATTTATGGGGGAGGACACTTAAATGCTTTCCTTTGGTCAAAATAAGGACTTGGACAAGTCTTTGGTACCCCATGATGCACCTGAGGAGAGCATTGCCGTCAGAGTCTGGGCTCCAGACAGGGTTTGAGCTGAGTCACTATGCAGAACAGTCCGCAGTAAGGCCTAGGTACCCCAGGGATAGATAGAGTTGAGCCTGCCTCTCTTGAAAGGAATGCTCTTCAGAGACACAGCAGTCAGGAGGCACATTCTTGTGCCTTTCTTAGGCTTTTTAAAATCCCTGATAGTAAGGT
>gene=chr20_49353969-49354259; species=bosTau
TTTTATGGAGGAGGAAACCTAGATGCTTTCTGACAGTCAGAATAGAGACTTAGGCACATCCTTGTTACCCTGTGGCCTGAGTGAGGAGAAGACTGTTGTCAGCATCTGGACTCCAGACAGTGTTTGAGCTGACTCACTCTGCAGGACAGTCCCCAGTGAGGCCTGGGTACCCCGGG----GATTCAGTTGAGCCTGTGTCTCTTGAAGGGAATGCCCTTCAGAGATGCAGCAGTGAGCAGGCACATTTCTGTGTCTTCCCTAGGCTGTTT--TATCCCAGACAGTGAGGT
>gene=chr20_49353969-49354259; species=calJac
TTTTGTG---AAGGACACTTA----------------------AAAGTCTTGGACAAGTCTTTCGTACCCCATGATATGAGTAAGTAGAGCATTGCTGTCAGAGTCTGGGTTCTAGACAGGGTTTGAGCTGAGTCACTATGCAGAACAGTCTGCAGTAAGGCCTGGGTACCCCAGG----GATTGAGTTGAGCCTGCGTCTCTTGAAGGGAATGCTCTTCAGAGACACAGCAATCAGGAGGCACATTCTTGTGCCTTTCTTAGGCTCTTTAAAATCCCTGATAGTAAGGT
>gene=chr20_49353969-49354259; species=canFam
TTTTATAGAGGAAGAAATTTAGGTGCTTTCTAATAGCCAAAATAAAGATTTGGTCACAGCGTTTTTACCCCATGGCCTGAGTGGGAAGACGACTGCTGTCAGGATCTGGGCTCCAGACAGGGTTTGAGCTGAGTCACTATGCAGGACAGTCCCCAGTGAGGCCCGAGTACCCCAGG----GATTGAGTAGAGCCTGCATCTCTTGAAGGGAATGCCCTTCAGAGACATAGCAGTTAGAAGGCACATTCCTGTATCTCTCTTATGCTGTTT--TATCCCAGATAATGAGAT
>gene=chr20_49353969-49354259; species=equCab
TTTTATGGGGGAGGAAACTTAGATGCTTTCTAACTGTCAAATCAAAGTCTTGGGTGCATCTGTGGTACCCCGTGGCCTGAGTGAGGACAGTACTGCTGTCAGGATCCGGGCTCCAGACGGTGTTTGCGCTGAGTCACTCTGCAGGACCGTCCCCAGGGAGGCGCGGGCAGCCCAGG----GAGTGAGGGGAGCCCGCGTCTCCTGAAGGGAA-GTCCCGCAGAGATGCTGCCG-GGGAGGGCGCATCCCCA-GCCTTTCTTGGGCTGCTC--TGTCCCAGATGACGAGGT
>gene=chr20_49353969-49354259; species=gorGor
ATTTATGGGGGAGGACGCTTAAATGCTTTCCTTTGGTCAAAATAACGACTTGGACAAGTCTTTGGTACCCCATGATGCACCTGAGGAGAGCATTGCTGTCAGAGTCTGGGCTCCAGACAGGGTTTGAGCTGAGTCACCATGCAGAACAGTCCGCAGTAAGGCCTAGGTACCCCAGG----GATAGAGTTGAGCCTGCCTCTCTTGAAAGGAATGCTCTTCAGAGACACAGCAGTCAGGAGGCACATTCTTGTGCCTTTCTTAGGCTTTT---------------------
>gene=chr20_49353969-49354259; species=panTro
ATTTATGGGGGAGGACACTTAAATGCTTTCCTTTGGTCAAAATAAGGACTTGGACAAGTCTTTGGTACCCCATAATGCACCTGAGGAGAGCATTGCCGTCAGAGTCTGGGCTCCAGACAGGGTTTGAGCTGAGTCACTATGCAGAACAGTCCGCAGTAAGGCCTAGGTACCCCAGG----GATAGAGTTGAGCCTGCCTCTCTTGAAAGGAATGCTCTTCAGAGACACAGCAGTCAGGAGGCACATTCTTGTGCCTTTCTTAGGCTTTTTAAAATCCCTGATAGTAAGGT
>gene=chr20_49353969-49354259; species=papHam
ATTTATGGGAGAGGACACTTAAATGCTTTCCTTTGGTCGAAATAAAGACTTGGACAAGTCTTTGGTACGCCATGATGCAAGTAAGGAGAGCATTGTCATCAGAGTCTGGGCTCCAGACAGGGTTTGAGCTGAGTCACTGTGCAGAACAGTCCGCAGTAACGCCTAGGTACCCCAGG----GATTGAGTCGAGCCTGCCTCTCTTGAAAGGAATGCTCTTCAGAGACACAGCAGTCAGGAGGCACATTCTTATGCCTTTCTTAGGCTTTTTAAAATCCCTGATAGTAAGGT
>gene=chr20_49353969-49354259; species=ponAbe
ATTTATGGGGGAGGACACTTAAATGCTTTCCTTTGGTCAAAATAAAGACTTGGACAAGTCTTTGGTACTCCATGATGCGAGTGAGGAGAGCATTGCCGTCAGAGTCTGGGCTCCAGACAGGGTTTGAGCTGAGTCATTATGCAGAACAGTCCGCAGTAAGGCCTAGGTACCCCAGG----GATAGAGTTGAGCCTGCGTCTCTTGAAAGGAATGCTCTTCTGAGACACAGCAGTCAGGAGGCACATTCTTGTGCCTTTCTTAGGCTTTTTAAAAACCCTGATAGTAAGGT
>gene=chr20_49353969-49354259; species=rheMac
ATTTATGGGGGAGGACACTTAAATGCTTTCCTTTGGTCGAAATAAAGACTTGGACAAGTCTTTGGTACCCCATGATGCAAGTAAGGAGAGCATTGTCATCAGAGTCTGGGCTCCAGACAGGGTTTGAGCTGAGTCACTATACAGAACAGTCCGCAGTAACGCCTAGGTACCCCAGG----GATTGAGTTGAGCCTGCCTCTCTTGAAAGGAATGCTCTTCAGAGACACAGCAGTCAGGAGGCACATTCTTATGCCTTTCTTAGGCTTTTTAAAATCCCTGATAGTAAGGT
>gene=chr20_49598022-49598227; species=hg19
AGGGATGCATTTCTCAGGTCGGGCCATGTGGAGCATCCCATCTTCCCATGGGACCAACTCTTCTCCTAAGTCAGTCCCCGGAGGGAAGTGAGTGACAGCGCTGACCTCAGCAGTTTCAGAATGGGGGGATTGGCAGGACAGCTACTGTCCATTACCAGGAGGGGGCGCCAGATCACTTTAAAACATTTGTCATTCTGTACACTTG
>gene=chr20_49598022-49598227; species=bosTau
--------------------------------------------------------------CGGTGAA-CCAGGGTCTAAGT-AAAGGGAGCCACAGAACTGAC-TTTTGGGCTTCCTAAGAAGGGGACCCGCACGAC-GCTGCTTCCCAGTACCAGGAGGGGGCGCCAGATCGCCTTGAAAAATTAGTCGTTTTGTATGCTTG
>gene=chr20_49598022-49598227; species=calJac
------------------------------------------------------------------------------------GAAGTGAGTTACAGCGCTGACCTCAGCAGCTTCCGAATGGGAGGATTGGCAGGACAGCTGCGGTGCGTTACCAGGAGGAGGCGCCAGATCACTTTAAAACATTTGTCATTCTGTACACTTG
>gene=chr20_49598022-49598227; species=canFam
GGGTTCACGATAAGCTGCATCAACGCTGC-AAGGGCCCCATTTCTT---GGGGCTGGCCATCCAGAACACC--------------------------------ACATTTTCTGCTGCTGAACCAGAGGCTCAGCCAGATAGCTGCCGCTTGGCACCAGGAGGGGGCGCTAGGTCACTTTAAAAGTGTCACGATGTCCTAAACGTT
>gene=chr20_49598022-49598227; species=equCab
-GGAAC-----------CTCCAACCCTGC--AGGGCCGCATCCTCC--------AGGCCGCCCGACGGAGC-------------GCGGTGAACCCCGGGGCC-CCATTCTCTGCTTCAGAACGAGAGGATCCACCCGACAGCCGCCGTTC--CACCAGGAGGGGGCGCcagatcacgttaaaaagtttgccattctgtacacttt
>gene=chr20_49598022-49598227; species=gorGor
AGGGATGCATTTCTCAGGTCGGGCCATGTGGAGCATCCCATCTTCCCATGGGACCAACTCTTCACCTAAGTCAGTCCCCGGAGGGAAGTGAGTGACAGCGCTGACCTCCGCAGTTTCAGAATGGGGGGATTGGCAGGACAGCTACTGTCCATTACCAGGAGGGGGCGCCAGATCACTTTAAAACGTTTGTCATTCTATACACTTG
>gene=chr20_49598022-49598227; species=panTro
AGGGATGCATTTCTCAGGTCGGGCCATGTGGAGCATCCCATCTTCCCATGGGACCAACTCTTCTCCTAAGTCAGTCCCCGGAGGGAAGTGAGTGACAGCGCTGACCTCAGCAGTTTCAGAATGGGGGGATTGGCAGGACAGCTACTGTCCATTACCAGGAGGGGGCGCCAGATCACTTTAAAACATTTGTCATTCTGTACACTTG
>gene=chr20_49598022-49598227; species=papHam
AGGGATGCGTTTCTCAGGTCTGGCCATGTGGAGCATCCTGTCTTCCCATGGGACCAACCCTTCTCCTAAGTCAGTCCCCGGAGGGAAGTGAGTGACAGTGCTGACCTCAGCAGCTTCAGAATGGGAGGATTGGCAGGACAGCTGCGTTCCGTTACCAGGAGGGGGCGCTAGATCACTTTAAAACATTTGTCATTCTGTACACTTA
>gene=chr20_49598022-49598227; species=ponAbe
AGGGATGCATTTCTCAGGTCTGGCCATGTGGAGCATCCCATCTTCCCATGGGACCAACTCTTCTCCTAAGTCAGTCCCCGGAGGGAGGTGAGTGACAGCGCTGACCTCAGCAGCTTCAGAATGGGGGGATTGGCAGGACAGCTACGGTCCATTACCAGGAGGGGGCGCCAGATCACTTTAAAACATTTGTCATTCTGTACACTTG
>gene=chr20_49598022-49598227; species=rheMac
AGGGAGGCGTTTCTCAGGTCTGGCCATGTGGAGCATCCTGTCTTCCCATGGGACCAACTCTTCTCCTAAGTCAGTCCCCAGAGGGAAGTGAGTGACAGTGCTGACCTCAGCAGCTTCAGAATGGGAGGATTGGCAGGACAGCTG-----CGTTACCAGGAGGGGGCGCTAGATCACTTTAAAACATTTGTCATTCTGTACACTTA
>gene=chr20_50929903-50930193; species=hg19
CATCGGCTTCTTGTTCAGGTGTGAGATTGTAAAGGAAGGGTCTGCTAGACTCGTCTTTCAAAAAATTCAGCAAATAAATTGTTTGCTTTACAACTGCCAGCCGCAGTTGCCTCTGGCAGCGTTGTTTTTCTGCTGACTGCGACAGATTGAGCTCTTCTGCCGGAATTTCTCTAGAGGGCAGTAAGGATTCGAGGCTCTTTCCCTATTTTTCTGAAATGACGGATCATCGTTGTGCAGCTGCAAAGGTTAGGTAGTGCAGCACACGCTCTGGTGCTGGGGAGAGTGGCCGA
>gene=chr20_50929903-50930193; species=bosTau
CATCAGCTC-CGGTTCAGGTGTGAGATTGTAAAGGAAGGGTCTGGTAGACTCGTCCTTCAAAGATTTCAGCAAATAAATTGTGCGCTTTACAACT-TCAGGAGCAGTTGCGACGGGCAGCATTGTTTTTCTGCTGACTGCGACAGATTGAGCTCTTCTGCTGGAATTTCTCTAGAGGGCAGTAAGGATTCAAGCCTCTTTCCCTATTTTTCTGAAATGACGGATCCTCATGCTGCAGCTGCCACGGTCAGGGAACTCAGCACATGCTCCGGGGCTGGAGCGAGCTGCCGA
>gene=chr20_50929903-50930193; species=calJac
CATCGGCTTCTTGTTCAGGTGTGAGATTGTAAAGGGAAGGTCTGCTGGACTCGTCTTTCAAAAAATTCAGCAAATAAATTGTTTGCTTTACAACTACCAAGCGCAGTTGCCTCTGGCAGCGTTGTTTTTCTGCTGACTGCGACAGATTGAGCTCTTCTGCCGGAATTTCTCTAGAGGGCAGTAAGGATTCGAGGCTCTTTCCCTATTTTTTTGAAATGACGGATCTTCGTTGTGCAGCTGCAAAGGTTAG-TAGTGCAGAGCACGCTCCGGTGCTGGGGAGAGCGGCCGA
>gene=chr20_50929903-50930193; species=canFam
CCTGGGCCCCTGGCTCCGGCGAGAGGTTGTGAAGGAAGGGTCTGGTGGACTCGTCTTTCAAAAAATTCAGCAAATAAATTGTTTGCTTTCCCACTGCCAGGCCCGGTTGGGTCTGGCCGCGTTGTTTTTCTGCTGACTGCGACAGATTGAGCTCTTCTGCCAGAATTTCTCTAGAGGGCAGTAAGGATTCGGGCTTCTTTCCATATTTTTCTGAAATGACGGATCATCACGGTGCAGCTGCAACGA-CAGGGAGGGTGGCACATGCCCCT-GGTC-CAGCGAGCTGCCCA
>gene=chr20_50929903-50930193; species=equCab
CATCGGCTCCTGGTTCAGGTGAGAGATTGTAAAGGAAGGGTCTGGTAGACTCGTCTTTCAAAAAATTCAGCAAATAAATTGTTTGCTTTACAACTGCCAGGCGCAGTTGCGTCTGGCAGCGTTGTTTTTCTGCTGACTGCGACAGATTGAGCTCTTCTGCAGGAATTTCTCTAGAGGGCAGTAAGGATTCGAGGCTCTTTCCATATTTTTCTGAAATGACGGATCATCACCGTGCAGCTGCAACCGTGAGGGAGGGCTGCACATGCTCTG-GGCTGGAGAGAGC-GAGGA
>gene=chr20_50929903-50930193; species=gorGor
CATCGGCTTCTTGTTCAGGTGTGAGATTGTAAAGGAAGGGTCTGCTAGACTCGTCTTTCAAAAAATTCAGCAAATAAATTGTTTGCTTTACAACTGCCAGCCGCAGTTGCCTCTGGCAGTGTTGTTTTTCTGCTGACTGCGACAGATTGAGCTCTTCTGCCAGAATTTCTCTAGAGGGCAGTAAGGATTCGAGGCTCTTTCCCTATTTTTCTGAAATGATGGATCATCGTTGTGCAGCTGCAAAGGTTAGGTAGTGCAGCACACGCTCTGGTGCTGGGGAGAGTGGCCGA
>gene=chr20_50929903-50930193; species=panTro
CATCGGCTTCTTGTTCAGGTGTGAGATTGTAAAGGAAGGGTCTGCTAGACTCGTCTTTCAAAAAATTCAGCAAATAAATTGTTTGCTTTACAACTGCCAGCCGCAGTTGCCTCTGGCAGCGTTGTTTTTCTGCTGACTGCGACAGATTGAGCTCTTCTGCCGGAATTTCTCTAGAGGGCAGTAAGGATTCGAGGCTCTTTCCCTATTTTTCTGAAATGAGGGATCATCGTTGTGCAGCTGCAAAGGTTAGATACTGCAGCACACGCTCTGGTGCTGGGGAGAGTGGCCGA
>gene=chr20_50929903-50930193; species=papHam
CGTCGGCTTCTTGTTCAGGTGTGAGATTGTAAAGGAAGGGTCTGCTAGAGTCGTCTTTCAAAAAATTCAGCAAATAAATTGTTTGCTTTACAACTGCCAGCCGCAGTTGCCTCTGGCGGCGTTGTTTTTCTGCTGACTGTGACAGATTGAGCTCTTCTGCCGGAATTTCTCTAGAGGGCAGTAAGGATTCGAGGCTCTTTCCCTATTTTTCTGAAATGACGGATCATCGTTGTGCAGCTGCAAAGGTTAGGCAGTACAGCACACGCTCTGGTGCTGGGGAGAGTGGCCGA
>gene=chr20_50929903-50930193; species=ponAbe
CATCGGCTTCTTGTTCAGGTGTGAGATTGTAAAGGAAGGGTCTGCTAGACTCGTCTTTCAAAAAATTCAGCAAATAAATTGTTTGCTTTACAACTGCCAGCCGCAGTTGCCTCTGGCAGCGTTGTTTTTCTGCTGACTGCGACAGATTGAGCTCTTCTGCCGGAATTTCTCTAGAGGGCAGTAAGGATTCGAGGCTCTTTCCCTATTTTTCTGAAATGACGGATCATCGTTGTGCAGCTGCAAAGGTTAGGTAGTGCAGCACATGCTCTGGTGCTGGGGAGAGTGGCCGA
>gene=chr20_50929903-50930193; species=rheMac
GGTCGGCTTCTTGTTCAGGTGTGAGATTGTAAAGGAAGGGTCTGCTAGACTCGTCTTTCAAAAAATTCAGCAAATAAATTGTTTGCTTTACAACTGCCAGCCGCAGTTGCCTCTGGCGGCGTTGTTTTTCTGCTGACTGCGACAGATTGAGCTCTTCTGCCGGAATTTCTCTAGAGGGCAGTAAGGATTCGAGGCTCTTTCCCTATTTTTCTGAAATGACGGATCATCGTTGTGCAGCTGCAAAGGTTAGGCAGTGCAGCAC----------------------------
>gene=chr20_51055952-51056210; species=hg19
AGAATTACAGTGGAGAAATGGCCTGATCAATACTATGGATTTTCACTGCAGGGGCTGGTGGTCCAATTGCTGTGAGACACTCACACAGATAAAAGGGCACTGCTGCCGCTCCGTCACAGACTGCTGACTCAGCACAAAGCTTGGCAGGTATTTATAGGCCAGAGTGATACAGAATTATCACCTTGCAGTGCCCGGCTCTTGTTCCTTCCAAGATTGCCTTCCTTTATGGGATTGCTAAATGCAGGTGAATGGAAAAAT
>gene=chr20_51055952-51056210; species=bosTau
AGAATTACAGTGGAGAAATGGCCTGATCGATACTATGGATTTTCACTGCAGGGGCTGGTGGTCCAATTGCCGTGAGACACTCATACAGATAAAAGGGCAT-GCTGCCACGCCGGCGGAGACTGCTGACTCAGCA-AAAGCTCGGCAGTTATTTATAAGCCCGAGTGATACAGAATTATCACCTTGCCGTGCCCCGCGCATGTTCCTTCTGAGATTGCCTCCCTTTATGGGATTTCTAAATGCAGGTGAATGGAAAAAT
>gene=chr20_51055952-51056210; species=calJac
AGAATTACAGTGGAGAAATGGCCTGATCAATACTATGGATTTTCACTGCAGGGGCTGGTGGTCCAATTGCTGTGAGACACTCACACAGATAAAAGGGCACTGCTGCTGCTCCTTCACAGACTGCTGACTCAGCACAAAGCTTGGCAGGTATTTATAGGCCAGAGTGATACAGAATTATCACCTTGCAGTGCCCAGCTCCTGTTCCTTCCAAGATTGCCTTCCTTTATGGGATTGCTAAATGCAGGTGAATGGAAAAAT
>gene=chr20_51055952-51056210; species=canFam
AGAATTACAGTGGAGAAATGGCCTGATCGATACTATGGATTTTCACTGCAGGGGCTGGTGGTCCAATTGCCGTGAGACACTCACACAGATAAAAGGGCACGGCTGCCACTCCGTCACAGACTGCTGACTCAGCA-GAAGCTTGTCAGGTATTTATAGGCCAGAGTGATACAGAATTATCACCTTGCAGTGCCCGGCGCGTGTTCCTTCGGAGATTGCCTTCCTTTATGGGATTGCTAAATGCAGGTGAATAGAAAAAT
>gene=chr20_51055952-51056210; species=equCab
AGAATTACAGTGGAGAAATGGCCTGATCGATACTATGGATTTTCACTGCAGGGGCTGGTGGTCCAACTGCCGTCAGACACTCACACGGATAAAAGGGCAGGGCTGCCACTCCGTCACAGACTGCTGACTCAGCA-AAAGCTTGTCAGGTATTTATAGGCCAGAGCGATACAGAATTATCACCTTGCAGTGCCCGGCGCGTGTTCCTTCGGAGATTGCCTTCCTTTATGGGATTGCTAAATGCAGGTGAATGGAAAAAT
>gene=chr20_51055952-51056210; species=gorGor
AGAATTACAGTGGAGAAATGGCCTGATCAATACTATGGATTTTCACTGCAGGGGCTGGTGGTCCAATTGCTGTGAGACACTCACACAGATAAAAGGGCACTGCTGCCGCTCCGTCACAGACTGCTGACTCAGCACAAAGCTTAGCAGGTATTTATAGGCCAGAGTGATACAGAATTATCACCTTGCAGTGCCCGGCTCGTGTTCCTTCCAAGATTGCCTTCCTTTATGGGATTGCTAAATGCAGGTGAATGGAAAAAT
>gene=chr20_51055952-51056210; species=panTro
AGAATTACAGTGGAGAAATGGCCTGATCAATACTATGGATTTTCACTGCAGGGGCTGGTGGTCCAATTGCTGTGAGACACTCACACAGATAAAAGGGCACTGCCGCCGCTCCGTCACAGACTGCTGACTCAGCACAAAGCTTGGCAGGTATTTATAGGCCAGAGTGATACAGAATTATCACCTTGCAGTGCCCGGCTCTTGTTCCTTCCAAGATTGCCTTCCTTTATGGGATTGCTAAATGCAGGTGAATGGAAAAAT
>gene=chr20_51055952-51056210; species=papHam
AGAATTACAGTGGAGAAATGGCCTGATCAATACTATGGATTTTCACTGCAGGGGCTGGTGGTCCAATTGCTGTGAGACACTCACATAGATAAAAGGGCACCGCTGCCACTCCGTCACAGACTGCTGACTCAGCACAAAGCTTGGCAGGTATTTATAGGCCAGAGTGATACAGAATTATCACCTTGCAGTGCCCGGCTCATGTTCCTTCCGAGATTGCCTTCCTTTATGGGATTGCTAAATGCAGGTGAATGGAAAAAT
>gene=chr20_51055952-51056210; species=ponAbe
AGAATTACAGTGGAGAAATGGCCTGATCAATACTATGGATTTTCACTGCAGGGGCTGGTGGTCCAATTGCTGTGAGACACTCACACAGATAAAAGGGCACTGCTGCCGCTCCGTCACAGACTGCTGACTCAGCACAAAGCTTGGCAGGTATTTATAGGCCAGAGTGATACAGAATTATCACCTTGCAGTGCCCGGCTCATGTTCCTTCCGAGATTGCCTTCCTTTATGGGATTGCTAAATGCAGGTGAATGGAAAAAT
>gene=chr20_51055952-51056210; species=rheMac
AGAATTACAGTGGAGAAATGGCCTGATCAATACTATGGATTTTCACTGCAGGGGCTGGTGGTCCAATTGCTGTGAGACACTCACATAGATAAAAGGGCACCGCTGCCGCTCCGTCACAGACTGCTGACTCAGCACAAAGCTTGGCAGGTATTTATAGGCCAGAGTGATACAGAATTATCACCTTGCAGTGCCCGGCTCATGTTCCTTCCGAGATTGCCTTCCTTTATGGGATTGCTAAATGCAGGTGAATGGAAAAAT
>gene=chr20_51100026-51100186; species=hg19
AATTATAAAAAAGCATAACATAGCCACCCAATTGAGTGCGCTCATAATCAAACATAACCATTTGAAGTAAAGTGGAAGCTTAATGTGAAACTGCTGATACAGCATTTTTAATTAAAGCTCCTTTGTATTTTGAGAGTAAAATTCTAAATTTCAGTATTTT
>gene=chr20_51100026-51100186; species=bosTau
AATTATAAAAAAGCATAGCATAGCCACCCGATTGAGTGGGCTCATAATCAAACATAATCATTTGGAATAAAATGGAAGCTTAATGTGAAACCGCTGACACAGCAAGTTTAATTAAAGCTCTTCTGTATTTTGAGAGTAAAGTTCTCAATTTCTGTATTTC
>gene=chr20_51100026-51100186; species=calJac
AATTATAAAAAAGCATAACATAGCCACCCAATTGAGTGGGCTCATAATCAAACATAACCATTTGGAATAAAGTGAAAGCTTAATGTGAAACTGCTGATACAGCATTTTAAATTAAAGCTCCTTTGTATTTTGAGAGTAAAATTCTAAATTTTAGTATTTT
>gene=chr20_51100026-51100186; species=canFam
AATTATAAAAAGGCATAGCATAGCCACCCGATTGAGTGGGCTCATAATCAAACATAACCATTTGGAATAAAATGGAAGCTTAATGTGGAACTGCTGATACAGCGATTTTAATTAAAGCTCTTTTGTGTTTTGAAAGTAAAGTTCTAAATTTCA-GTTTTC
>gene=chr20_51100026-51100186; species=equCab
AATTATAAAAAAGCATAACATAGCCACCCGATTGAGCGGGCTCGTCATCAAACATAACCATTTGGAATAAAATGGAAGCTTAATGCGAAACTGCTGATACAGCAATCTTAATTACAGCTCTTTTGTATTTCGAAAGTAAGGTTCTAAATTCCAGGATTTc
>gene=chr20_51100026-51100186; species=gorGor
----------------------------------------------------------------------------------------------------------------------------------------------------------------
>gene=chr20_51100026-51100186; species=panTro
AATTATAAAAAAGCATAACATAGCCACCCAATTGAGTGCGCTCATAATCAAACATAACCATTTGGAGTAAAGTGGAAGCTTAATGTGAAACTGCTGATACAGCATTTTTAATTAAAGCTCCTTTGTATTTTGAGAGTAAAGTTCTAAATTTCAGTATTTT
>gene=chr20_51100026-51100186; species=papHam
AATTATAAAAAAGCGTAACATAGCCACCCAATCGAGTGGGCTCATAATCAAACATAACCATTTGGAATGAAGTGGAAGCTTAATGTGAAACTGCTGATACAGCATTTTAAATTAAAGCTCCCTTGTATTTTGAGAGTAAAGTTCTAAATTTCAGTATTTC
>gene=chr20_51100026-51100186; species=ponAbe
AATTATAAAAAAGCCTAACATAGCCACCCAATTGAGTGGGCTCATAATCAAACATAACCATTTGGAGTAAAGTGGAAGCTTAATGTGAAACTGCTGATACAGCATTTTTAATTAACGCTCCTTTGTATTTTGAGAGTAAAGTTCTAAATTTCAGTATTTT
>gene=chr20_51100026-51100186; species=rheMac
AATTATAAAAAAGCGTAACATAGCCACCCAATCGAGTGGGCTCATAATCAAACATAACCATTTGGAATAAAGTGGAAGCTTAATGTGAAACTGCTGATACAGCATTTTAAATTAAAGCTCCCTTGTATTTTGAGAGTAAAGTTCTAAATTTCAGTATTTC
>gene=chr20_52406163-52406453; species=hg19
CAAATTAATACAAACAAAACTATGAGGACTTGGAAACCCAAATTAGCAGCAATAATTTCATATGTGGATGAAACAACTGCACAGAAGTGCAATCTCTGTAAGCAGTGTGGATGCCTTGTCATGGCACTTTCTGAGTCTGCAATGACTCAGCCCATCCTCCACTTTTCTCCTGAATCACGAAAAACAAAGCATTCCTGCTGGCACAAATGCATCCTTTACATGCCCATCCTGCCTCTTTCTTCTTCCCATTCACTCCACAAGTAAAGTAATATAACTTGGGGTCATTTATT
>gene=chr20_52406163-52406453; species=bosTau
CAGATTAACACAAAAAAAGCTATGAAAACTGCTAAACCCAAATCAGCCGCAATAATTTAATATGTGGTTGAAACAACTGCACAGAAGTGAAATCTGTGCAGGCAGCGTGGAC-CCCGGTCACGGCTCTTTCTGACAACGCGATGACTCAGCCTGCTCACCACTTTTCATCTGGACCGAGAGAAACAAAGGCTTCCTG-GGGCGCGGGCGCACCCTTTACACGGTCAG-CTGCCTCCCGTTCCTTCCCCATAATCCCACAAATAAAGTGTGGTAACTCGGGGCCAGGGACT
>gene=chr20_52406163-52406453; species=calJac
CAAATTAATACAAAGAAAACTATGAGGACTTTGAAACCCAAATTAGCAGCAAGAATTTAATATGCAGATGAAACAGCTGCACAGAAGTGAAATCTCTGTAAGCAGTGTGGACGCTTTGTCACCTCCCATTCTGAGTCTGCAATGACTCAGCCCATCCTCTACTTTTCTCCTTAATCACAAAAAACAAAGGCTTCCTCCAGGCACAAATGCATACTTTACATGCCCACCCTGCCTCTTTCTTCTTCCCATTCACCCCACAAGGAAAGTAATATAACTCCGGGTCATTTATT
>gene=chr20_52406163-52406453; species=canFam
CGAATTAATACAAATAAAACTATGAAGATTGTTAAACCCAAATTAGCAGCAATAATTTAATATGTGGATGGAA-AAGTGCACGGAGGGACAATCTCTACGGGCAGTACTGATGCCTCGTCACCCCGCTTTCTGACTCTGGACTGGCTCAGCCCGCCCACCACTTTTCTCCCGAACCGAGAGAAACAAAGCCTTCCTG-GGGCGCAAATGCATCTTGCACACGGTCAGCCTGCCTCTCTTTTCTTCCCATTCAACCCACAAATAAAGCCATATAACTCAGGTCCAGTAATT
>gene=chr20_52406163-52406453; species=equCab
CAAATGAGTGCAAACAAAACTAGGAAGACTGTTGAACCCAAATTATCAGCAATAATTTAATGTGTGGATGAAACAATTGCACAGGAGCGAAATCTC-GCAGGCAGCTGGGACGCCT-GCCATGGCGCTTTTGGATGCTGCAGCGACTCAGCCCGCCCACCGCTTTTCTCCTGAACCGAGAGAAACAAAGTCTTCCTG-GGGCACAAACGCATCCTTTACATGCTCCGCCTGCCTCTCTTGTCTTCCCATTCACCCCGCAAATAAAGTAATATGACTCGGGGCCAGTAATT
>gene=chr20_52406163-52406453; species=gorGor
CAAATTAATACAAACAAAACTATGAGGACTTGGAAACCCAAATTAGCAGCAATAATTTCATATGTGGATGAAACAACTGCACAGAAGTGCAATCTCTGTAAGCAGTGTGGATGCCTTGTTATGGCACTTTCTGAGTCTGCAATGACTCAGTCCATCCTCCACTTTTCTCCTGAATCACGAAAAACAAAGCATTCCTGCTGGCACAAATGCATCCTTTACATGCCTATC-TGCCTCTTTCTTCTTCCCATTCACTCCACAAGTAAAGTAATATAACTTGGGGTCATTTATT
>gene=chr20_52406163-52406453; species=panTro
CAAATTAATACAAACAAAACTATGAGGACTTGGAAACCCAAATTAGCAGCAATAATTTCATATGTGGATTAAACAACTGCACTGAAGTGCAATCTCTGTAAGCAGTGTGGATGCCTTGTCATGGCACTTTCTGAGTCTGCAATGACTCAGCCCATCCTCCACTTTTCTCCTGAATCACGAAAAACAAAGCATTCCTGCTGGCACAAATGCATCCTTTACATGCCCATCCTGCCTCTTTCTTCTTCCCATTCACTCCACAAGTAAAGTAATATAACTTGGGGTCATTTATT
>gene=chr20_52406163-52406453; species=papHam
CAGATTAATACAAACAAAACCATGAGGACTTTGAAACCCAAATTAGCAGCAATAATTTCATACGTGGATGAAACAACTGCACAGAAGTGCAATCTCTGTAAGCTTTGTGGATGCCTTGCCATGGCGCTTTCTGAGTCTGCAATGACTCAGCCCATCCTCCACTTTTCTCCTGAATCACGAAAAGCAAAGCCTTCCTGCTGGCACAAATGCATCCTTTGCTTACCCATCCTGCCTCTTTCTTCTTCCCATGCACTCCAC-----AAGTAATATAACTTGGGGTCATTTATT
>gene=chr20_52406163-52406453; species=ponAbe
CAAATTAATACAAACAAAACTACGAGGACTTGGAAACCCAAATTAGCAGCAATCATTTCCTATGTGGATGAAACAACTGCACAGAAGTGCAATCTCTGTAAGCAGTGTGGACGCCTTGTCACGGCGCTTTCTGAGTCTGCAATGACTCAGCCCATCCTCCACTTTTCTCCTGAATCACGAAAAACAAAGCATTCCTGCTGGCACAAATGCATCCTTTACATGCCGGTCCTGCCTCTTTCTTCTTCCCATTCACTTCACAAGTAAAGTAATATAACTTGGGGTCATTTATT
>gene=chr20_52406163-52406453; species=rheMac
CAAATTAATACAAACAAAACCATGAGGACTTTGAAACCCAAATTAGCAGCAATAACTTCATACGTGGATGAAACAACTGCACAGAAGTGCAATCTCTGTAAGCTTTGTGGATGCCTTGCCATGGCGCTTTCTGAGTCTGCAATGACTCAGCCCATTCTCCACTTTTCTCCTGAATCACGAAAAACAAAGCCTTCCTGCTGGCACAAATGCATCCTTTGCTTACCCATCCTGCCTCTTTCTTCTTCCCATGCACTCCAC-----AAGTAATATAACTTGGGGTCATTTATT
>gene=chr20_59846355-59846645; species=hg19
GAGCCTGGCTTCCGAAATAATTGCTGATCGTGAGTTAATTTCCCAGTGCCCTTTGGGGCTGGCATCCTCTGCTGTATTAAATCCAGCCCATTGACAATGGCGCTCCTTCTTCCTAAGTGATAGAAGACAGCCCTCAGCATCCAGCCCTGCTGAGTCAGCACAGCAGAGAGGACAGCGGGCTGTCTTTGTCATTTCTTTGTGAGCAGAGGATTAAATTGCCCTGTGGGCTGGCACGGAGCCACAGGCCGTGGCTTTGCATCCTACAACGTGAGGCCCCGGCCTGGGGGTTC
>gene=chr20_59846355-59846645; species=bosTau
---------------AAGAACCATCCCTTGTGTGCTAATTTCCCAGTGTCCTCTGGGTCCAGCATCTTCTGCGGGATTAAACGCAGCCC-TTGATAAGGGTTCTCCTTCGTCCTAAGCGAGGGAAGACCGCCCTCA-CGTCCAGCCTGGCTGACTCAGCAAAAGGGAGGGGCCA-AGGGCTGCCTTTCTGATTTCTCTGCAAACA--GGATTGAGTTCCC-CACGGGCTGGCGTGAGGCCATAGGCCT--GCTCCAGATCTTACATTCTGAGACTCCAGCCTGGAGAGTC
>gene=chr20_59846355-59846645; species=calJac
GAGCCTGGCTTCAGACCTAATTGCTCATTGTGAGTTAATTTCCCAGTGCCCTTTGGGGCTGGCATCCTTTGCTGTGTTAAATCCAGACCATTGACAATGGCGCTCCTTCTTCCTAAGTGATAGAAGACAGCCCTCAGCATCCAGCCTTGCTGAGTCAGCACAACAGGGAGTCCAGCGGGCTGCCTTTGTAATTTCGTTGTGAGCAGAGCATTAAATTGCCCTGTGGGCTGGCACAGAGCCATGGGTCGTGGCTTTGCATCCTGCAATGGGAGGCCCCGGCCTGGGGGTTC
>gene=chr20_59846355-59846645; species=canFam
GGGC-------------------CTCGTGGTGGGTTACTGTCCCGGTGCCCTTAGGATCC-ACGTCTTCTG---TATTAAATCGAGCCCCTGGACCAGGGTGCCCCTTCTAATGAAGTGATGGAAGACAGCCCTCA-CGTCCAGCCTGGATGAATCAGCATGACGGAGGGGCCAGTGGGCTCCCTTCCTGACTTCTTTGTGAGCG--GGATTACATTCCC-TTCAGGCTGGCGCGGGG-CGTGGACTT-GGCTCCAGATCTCATGA-----GGCTGCAGCAAAAAGGCTC
>gene=chr20_59846355-59846645; species=equCab
GAACCCGGCTTGAAAAATAACCACTCGTGGTGTGTTAGTTTCCCGGTGCCCTT-GGGTCTGGCGTCCGCTG---TATTAAACTGAGCCCAGTGGCAATGGCACTCCTTCTTCCTCAT--------GTCCAGCCTCA-CATCCAGCCTCGCTGAGTCAGCACAGTAGAGGGGCTGGCAGCCT--CTTTCTGAGTTCTTTGTGAGCG--GGATTGCATCCCC-CGTGGGCAGGTGTGGAGCCACAGGCTC-GGCTCTAGATCTTATAG-ACGAGGCTCCTGGCTGGAGGCTC
>gene=chr20_59846355-59846645; species=gorGor
G--CCTGGCTTCCGAAATAATTGCTGATCGTGAGTTAATTTCCCAGTGCCCTTTGGGGCTGGCATCCTCTGCTGTATTAAATCCAGCCCATTGACAATGGCGCTCCTTCTTCCTAAGTAATAGAAGAGAGCCCTCAGCATCCAGCCCTGCTGAGTCAGCACAGCAGAGAGGCCAGCGGGCTGTCTTTGTCATTTCTTTGGGAGCAGGGGATTAAATTGCCCTGTGGGCTGGCACGGAGCCACAGGCCGTGGCTTTGCATCCTACAACGTGAGGCCCCGGCCTGGGGGTTC
>gene=chr20_59846355-59846645; species=panTro
--------------------------------------------------------------------------------------------------------------------------------------------------------------------------------------------------------------------------------------------------------------------------------------------------
>gene=chr20_59846355-59846645; species=papHam
GAGCCTGGCTTCCGAAATAATTGCCCACCGTGAGTTAATTTCCCAGTGCCCTTTGGGGCTGGCATCCTCTGCTGTATTAAATCCAGCCCATTGACAATGGCACTCCTTCTTCCTAAGTGATAGAAGACAGCCCTCAGCATCCAGCTCTGCTGAGTCAGCACAAC--AGAGGCCAGCGGGCTGTCTTTGTCATTTCTTTGTGAGCTGAGGATTAAATTGCCCTGTGGGCTGGCATGGAGCCATGGGCCGTGGTTTTGCATCCTACAATGTGAGGCCCCGGCCTGGGGGTTC
>gene=chr20_59846355-59846645; species=ponAbe
GAGCCTGGCTTCCAAAATAATTGCTGATCGTGAGTTAATTTCCCAGTGCCCTTTGGGGCTGGCATCCTCTGCTGTATTAAATCCAGCCCATTGACAATGGCGCTCCTTCTTCCTAAGTGATAGAAGACAGCCCTCAGCATCCAGCCCTGCTGAGTCAGCACAACAGAGAGGCCAGCGGGATGTCTTTGTCATCTCTTTGTGAGCAGAGGATTAAATCGCCCTGTGGGCTGGCACAGAGCCACGGGCCGTGGCTTTGCATCCTACAACGTGAGGGCCCGGCCT-GGGGTTC
>gene=chr20_59846355-59846645; species=rheMac
GAGCCTGGCTTCCGAAATAATTGCCCATCGTGAGTTAATTTCCCAGTGCCCTTTGGGGCTGGCATCCTCTGCTGTATTAAATCCAGCCCATTGACAATGGCACTCCTTCTTCCTAAGTGATAGAAGACAGCCCTCAGCATCCAGCTCTGCTGAGTCAGCACAAC--AGAAGCCAGCGGGCTGTCTTTGTCAT-TCTCTGTGAGCAGAGGATTAAATTGCCCTGTGGGCTGGCATGGAGCCATGGGCCGTGGTTTTGCATCCTACAATGTGAGGCCCCGGCCTGGGGGTTC
>gene=chr20_60441269-60441559; species=hg19
aggtctcaatgcttggcacagagggatgttcagtaaatatttgttCCAGGCCCTACTCTGCTCTCAGAAACGATGTCAGCTTGGACAGCCAGGGttttccacacctgcgattttttccttaggataaactcctagcagtgaatttgctgagtgggcacattttgaagggttttgtgtatgcacagctaaaccgcctctgagaagctgaggcctccccctccccccggaggccatggaaggggccagctgccctctgtgccatcacgattaggtaccatcattattttaaa
>gene=chr20_60441269-60441559; species=bosTau
--------------------------------------------------------------------------------------------------------------------------------------------------------------------------------------------------------------------------------------------------------------------------------------------------
>gene=chr20_60441269-60441559; species=calJac
cggtctcaatgcttggcacagagggatgttcagtgagtatttgttCCAGGCTCCACTCTGCTCTCAGAAACAATGTCAGCTTAGACAGCCAGGGttttccacacctacgattttctccttaggataaactcctagcagtggatttgctgagcgggcacattttgaagggttttgtgtatgcacagccaaaccgcctctgagaagctgaggccgccccctccccccgaaagccgtggagggtgccagctgccctctgcatcgttgctattaggtgccatcattattccaaa
>gene=chr20_60441269-60441559; species=canFam
---------------------------------------------------------------------------------------------------------------------------------------------------------------------------------------------------------------------------------GGACCCCGGGGAGGGGGTGGG-------------------CGGAGTGCC-CGTCCCTGTTTGTAA
>gene=chr20_60441269-60441559; species=equCab
---------TGCCTG------------------------------------------CCGCTCTCCGGAGCCACGTCAGCGTGGACGG--GAGGGCACCATCATTTGtgaccctctcctgaggataaattcccagaagtggatttgctgagcagacaccttttaaaggcgtttggatgtagacggcagaactgccT-GCGGAAGCTGAGGCCGTCTGCGCCT---GGGCCGCAGGGCAGG-GTCAG-----TCCCCAGTCACCGCCAGGGCGCCACATCCGT-ATTTTAA
>gene=chr20_60441269-60441559; species=gorGor
aggtctcagtgcttggcacagagggatgttcagtaaatgtttgttCCAGGCCCCACTCTGCTCTCAGAAACGATGTCAGCTTGGACAGCCAGGGttttccacacctgcgattttttccttaggataaactcctagcagtgaatttgctgagtgggcacattttgaagggttttgtatatgcacagccaaaccgcctctgagaag-tgaggcctccccctccccccggaggccatggaaggtgccagctgccctctgtgccatcacgattaggtaccatcattattttaaa
>gene=chr20_60441269-60441559; species=panTro
aggtctcagtgcttggcacagagggatgttcagtaaatgtttgttCCAGGCCCCACTCTGCTCTCAGAAACGATGTCAGCTTGGACAGCCAGGGttttccacacctgcgattttttccttaggataaactcctagcagtgaatttgctgagtgggcacattttgaagggttttgtgtatgcacagccaaaccgcctCTGAGGAGCTGAGGCCTCCCCCTACCCCCGGAGGCCATGGAAGGTGCCAGCTGCCCTCTGTGCCATCACGATTAGGTACCATCATTATTTTAAA
>gene=chr20_60441269-60441559; species=papHam
AGGTCTcaatgcttggcacagagggatgttcagtaaatatgtgttCCAGGCCCCACTCTGCTCTCAGAAACGATGTCAACTTGGACAGCCAGGGttttccacacctgcgatttgttccttaggataagctcctagcagtggatttgctgagcgggcacattttgaagggttttgtgtatgcacaaccaaaccacctccaagaagCTGAGGCCGCCCCT-CCCCCCAGAGGCCATGGAAGGTGCCAGCTGC------------------------------TTATTTTAAG
>gene=chr20_60441269-60441559; species=ponAbe
aggtctcaatgcttgacacagagggatgttcagtaaatgtttgttCCAGGCCCCATTCTGCTCTCAGAAACGATGTCAGCTTGGACAGCCAGGGttttccacacctgcgattttttccttaggataaactcctagcagtggatttgctgagtgggcacattttgaagggttttgtgtatgcacagccaaaccgcctccgagaagctgaggcctccccctctccctgtaggccatggaaggtgccagctgccctctgtgccatcgcgattaggtaccatcatcattttaaa
>gene=chr20_60441269-60441559; species=rheMac
aggtctcaatgcttggcacagagggatgttcagtaaatatgtgttCCAGGCCCCACTCTGCTCTCAGAAACGATGTCAACTTGGACAGCCAGGGttttccacacctgcgatttgttccttaggataagctcctagcagtggatttgctgagcgggcacattttgaagggttttgtgtatgcacaaccaaaccgcctccgagaaGCTGAGGCCGCCCCC-CTCCCCAGAGGCCATGGAAGGTGCCAGCTGCTCTCTGTGCCATCGCGATTAGGTACCATCATTATTTTAAA
>gene=chr10_5856285-5856425; species=hg19
GGTGAATTTCGTAAAGACGTTGACAGTTGGAAAACCTGTGCTTTCAGCACGTGATAAATCTGCAGAGTCAGCAGACAATGAAGATTTGGCATTCAAGAACTCCTCAAATACTTCTCGATAGTAGCTATTCAGAGCCTGCC
>gene=chr10_5856285-5856425; species=bosTau
----------------------------------CTGGTGTTTTCAGCCTG-----AGTATGCAGAC-----------AAAAGAGTTGGTGTTGAAGAT--ACTCAA----------ATAAGAGCTGTTTAAAGTGAATC
>gene=chr10_5856285-5856425; species=calJac
GGTGAATTTCCCAAAGGCATTGATACTTGGAAAACCTGTGTTTTCAGCGCGTGATAAATCTGCGTAGTCAGCAAACAATAAAGATTTGGTATTCAAGAA---TTCAAGTACTTCTCTATGGCAGCTATTCAGAGCATGCC
>gene=chr10_5856285-5856425; species=canFam
-----------------------------------------------------------------------------------------------------CTCCAGACACGGCCCGAGAGGAACTCATCGGAGTGAATC
>gene=chr10_5856285-5856425; species=equCab
AGCGATCCTCCTAAAAGCGTTGAA--------AACCTGTGTTTTTCGCCTGTGATAGGTCTGCATACTTAGCGAC---AAAAGAGTTGGTATTCAAGAT--ACTCAAATATAGCTGGATAAGAGCTAGTCAAAGCGAATC
>gene=chr10_5856285-5856425; species=gorGor
GGTGAATTTCGTAAAGACGTTGACAGTTGGAAAACCTGTGCTTTCAGCACGTGATAAATCTGCTGTGTCAGCAGACAATGAAGATTTGGCATTCAAGAACTCCTCAAATACTTCTCAATAGTAGCTATTCAGAGCCTGCC
>gene=chr10_5856285-5856425; species=panTro
GGTGAATTTCGTAAAGACGTTGACAGTTGGAAAACCTGTGCTTTCAGCACGTGATAAATCTGCAGAGTCAGCAGACAACGAAGATTTGGCATTCAAGAACTCCTCAAATACTTCTCGATAGTAGCTATTCAGAGCCTGCC
>gene=chr10_5856285-5856425; species=papHam
GGTGAATTTCCTAAAGGCGATGACAGTTGAAAAACCTGTGGTTTCAGCAGGTGATAAATCTGCATAGTCAGCAGACAATGAAGATTTGGCATTCAAGAACTACTCAAATACTTCTCGGTAATAGCTATCATGAGCCTGCC
>gene=chr10_5856285-5856425; species=ponAbe
GGTGAATTTCGTAAAGGCGTTGACAGTTGGAAAACCTGTGTTTTCAGCACGTGATAAATCTGCAGAGTCAGCAGACAATGAAGATTTGGCATTCAAGAACTCCTCAAATACTTCTCGATAGTAGCTATTCAGAGCCTGCC
>gene=chr10_5856285-5856425; species=rheMac
GGTGAATTTCCTAAAGGCGATGACAGTTGGAAAACCTGTGTTTTCAGCACGTGATAAATCTGCATAGTCAGCAGACAATGAAGATTTGGCATTCAAGAACTACTCAAATACTTCTCGGTAATAGCTATCATGAGCCTGCC
>gene=chr10_6443540-6443830; species=hg19
ACCGCCACCCTTTTACTGATTACAACACCTGGGGTTCTGAGCGCCAGCCACTTGGTGAGGATTGCGGGGCCAGGGCACTCTGGTCCCAAAGCTCTGATTCCCACGGGCTTTCCTGCTGAGTCACGCTGTCTGCTGGGAGCTGTTGACCCGCCGTCTCTTTCTCTGACTTCCACCCGATAATTCTACATGGCTCTGCAATAAGCAGCTTTTTTCTTATTATTTCCTACAAATACATAGGTTACACTCTGATTAAAGGCAGAATACACATCTTGAATTAAGGGGAAGGCTGA
>gene=chr10_6443540-6443830; species=bosTau
TCTCTTACCCTTTTGATGAT--GAAAAATTGGATTTCTGAAGACAAATAACTCAGTGAGGGTTGCATAACTAGAGCGAGCTGGCCC-CGAACTCTGGTTCTTACATGTTCTCCTGCTGCTGCACAGCAGCCGCTGAGAGG-GTCGACCAGATGACCCCTTTCGTGATATAGATGCAGCAATTCTGTGTTGCCCTGTGATATGCAGCTTTTTTCTTACTAATTCTTAAAAATGTATAGATTATACtCTGACTAAAGGTGGGGTTCACTTTTCAAATGAAGGGGAAGGC---
>gene=chr10_6443540-6443830; species=calJac
-CCGTCACCCTTTTACTGACTGCAATAACTGGGGT-CTGAGCACCAGCCACTTGGTGAGAGTGGCAGAGCCAGGGCGCTCTGGTCCCAAAGCCCGGATTCCCACGGGCTTTCCTGCTGAGTCACGCTGTCTGCTGGGAGCTGTCGACCCGCCGTCTCTTTCTCTAACTTCCACCCGATAATTCTGCATTGCTCGGGAATAAGCAGCTTCTTTCTTGTTCTTTCCTACACATGCGTAGGTTACACTCTGATTATAGGCAGGATACACACCTTGAATTAAGGGGAAGGCTGA
>gene=chr10_6443540-6443830; species=canFam
atggttactcttttcctgat--caaa----tgggttcagtggaccgataacttggtaaaagttgcatagctagagagcactggctc-aaggctctggctccCACATGTTTTCCTGCTGAGTAAGAGC----ACGG----------GCCAGATGAC-CCCGTTATGACTTGGACTCACTCATTCTGCATTGCTCTATAATGAGCAGCTTTTTTCTCA----TTCTTGGAAATGTGTTGATTACA--CTGATTAAATGT-AGATGCACATTTTGAATTAAGGACAA------
>gene=chr10_6443540-6443830; species=equCab
accatcactgttttactgat--gaagaactggggttctgaggacaaatagctcggtgaagc--------ctggggagcagggtccc-aaagctctgattcctacacgttttcctgctgagtcACACCGGCTGCTGAGACG-TC--GCCAGAGGACCCCCTTTAGGACTTGGACTC---TATTCTGCATTGCTGGACGATAAGCAGCTTTTTTCGTATCAGTTCTTAGAAATGTGCAGCTTACA--CTGATTAAAGGTAGGATACACATTTGGAATTGAGGGCAAAACAGA
>gene=chr10_6443540-6443830; species=gorGor
ACCGCCACCCTTTTACTGATTACAACA-CTGGGGTTCTGAGCGCCAGCCACTTGGTGAGGATTGCGGGGCCAGGGCACTCTGGTCCCAAAGCTCTGATTCCCACGGGCTTTCCTGCTGAGTCACACTGTCTGCTGGGAGCTGTCGACCCGCCGTCTCTTTCTCTGACTTCCACCCGATAATTCTACATGGCTCTGCAATAAGCAGCTTTTTTCTTATTATTTCCTACAAATACATAGGTTACACTCTGATTACAGGCAGGATACACATCTTGAATTAAGGGGAAGGCTGA
>gene=chr10_6443540-6443830; species=panTro
ACCGCCACCCTTTTACTGATTACAACGCCTGGGGTTCTGAGCGCCGGCCACTTGGTGAGGATTGCGGGGCCAGGGCACTGTGGTCACAAAGCTCTGATTCCCACGGGCTTTCCTGCTGAGTCACACTGTCTGCTGGGAGCTGTCGACCCGCCGTCTCTTTCTCTGACTTCCACCCGATAATTCTACATGGCTCTGCAATAAGCAGCTTTTTTCTTATTATTTCCTACAAATACATAGGTTACACTCTGATTAAAGGCAGGATACACATCTTGAATTAAGGGGAAGGCTGA
>gene=chr10_6443540-6443830; species=papHam
ACCGTCACCCTTTTACTGTTTACAACAACTGGGATGCTGAGCATCAGCCACTTGGTGAGGATTGCCGAGCCAGGGCACTCTGGTCCCAAAGCTCGGATTCCCACCGGCTTTCCTGCTGAGTCACACTGTCTGCTGGGAGCTGTCGACCCGCCGTCTCTTTCTCTGACTTCCACCCGATAATTCTACATGGCTCTGCAATAAGCAGCTTTTTTCTTATTATTTCCTACAAATACATAGGTTACCCTCTGATTAAAGGCAGGATACACATCTTGAATTAAAGGGAAGGCTGA
>gene=chr10_6443540-6443830; species=ponAbe
ACCGCCACCCTTTCACTGATTACAACACCTGGGGTTCTGAGCGCCAGCCACTTGGTGAGGATTGCGGAGCCAGGGCACTCTGGTCCCAAAGCTCTGATTCCCACAGGCTTTCCTGCTGAGTCACACTGTCTGCTGGGAGCTGTCGTCCCGCCGTCTCTTTCTCTGACTTACACCCAATAATTCTACATGGCTCTGCAATAAGCAGCTTTTTTCTTATTATTTCCTACAAATACATAGGTTACACTCTGATTAAAGGCAGGATACACATCTTGAATTAAGGGGAAGGCTGA
>gene=chr10_6443540-6443830; species=rheMac
--------------ACTGTTTACAACAACTGGGATGCTGAGCATCAGCCACTTGGTGAGGATTGCCGAGCCAGGGCACTCTGGTCCCAAAGCTCGGATTCCCACCAGCCTTCCTGCTGAGTCACACTGTCTGCTGGGAGCTGTCGACCCGCCGTCTCTTTCTCTGACTTCCACCCGATAATTCTACATGGCTCTGCAATAAGCAGCTTTTTTCTTATTATTTCCTACAAATACATAGGTTACCCTCTGATTAAAGGCAGGATACACATCTTGAATTAAAGGGAAGGCTGA
>gene=chr10_9373580-9373837; species=hg19
AAGGGAGATTATGTGAAGGGGCTTTGAAATCTATAATTCATCGTATTGCTGAGATGGTTATTCTAATATTCATAGGTACTTAAAATAGAGCAGTCACCTTTACTACCACTAGATGGCAGTCAAGTATAATTAGCCTATCCAAATGCTGACTACGCAGTTTCTAAAAATAAGTCTAGAATGAAATCCATTTTTAAGTGGCCTTGAATGAGCCAGAAGGTGAAATGTAAAGCAGTTTAAAGAAAAGTAGCTCATACCTG
>gene=chr10_9373580-9373837; species=bosTau
GTGGTTAACAATGGGATGGGTTTTTGAAATTTATAATGCAGCACAATGCTGAGATTGTTATTCTAATATTTACATGTACTTAAAATATAGCAATTACCTTTTTTACCACAAGATGATGGTAAAGTATAATTAGCTTATAAGGAGGCTGCATATACAGTTACTAAAAATAAGCCTAAAACTCAGTCTTTTTTTAAGTGGCCTGAAG-GAGCCAAAACGCAAAATGTAAAACAATTTAAAGACAGGTTACTTGTCCCTG
>gene=chr10_9373580-9373837; species=calJac
ATGAGAGATTATGTGAAGGGGCTTTGAAATCTATAACTCATCACATTGCTGA----ATTATTCTAATAGTTAT---TACTTAAAGCAGAGTCATCATTTTTACTACCACGAGATGGCAGTCAAGTAT--TTAGCCTATCAAAATGCTGACTATGCGGTTCCT-AAAATATGTCTAGAATGAAAACC--------TTGGCCTTGAATGAGCCAGAAGGTGAAATGTAAAGCAGTTTAAAGAAAAGTCTCTCATATCTG
>gene=chr10_9373580-9373837; species=canFam
-------------------------------------------------TGAGACTGTCATTCTAATATTTTTATGTACTTAAAATATAGCAGTTACCTTTTTTACCACTAGATGACAGTCAAGTATAATTAGCCCATCAAAATGTTCACTATACAATTACTAAAAATAAGCCTAGAACTACATCTTTTTTTAAATGGTCTTCAGTGAGCCAGAGTGAAAAATGTACA----TTTAAAGAGAGGTCGCTTACCCCTT
>gene=chr10_9373580-9373837; species=equCab
GAGGCAAACTACATCAAGGGGTTTTAAAGTCTACAACACAGCACACTGCTGGGACTGTTGCTCTAACGTCTACATGTACTTAAAAT------GTTCCAATGTTCACCACTAGAGGCCAGTCACGTATAATTAGCTTACCAAAACGCTGACTCTACAGTTACTAAAAATAAGCCTAAAACGAAGTCTTTTTTTAAGTGGCCTTCTGTGAGCCAGAAGGTGAAATGTAAAAGAGTTTATAAAAACGTCGCCTGTACCTG
>gene=chr10_9373580-9373837; species=gorGor
-----------------------------------------------------------------------------------------------------------------------------------------------------------------------------------------------------------------------------------------------------------------
>gene=chr10_9373580-9373837; species=panTro
AAGGGAGATTATGTGAAGGGGCTTTGAAATCTGTAATTCATCGTATTGCTGAGATGGTTATTCTAATATTCATAGGTACTTAAAATAGAGCAGTCACCTTTACTACCACTAGATGGCAGTCAAGTATAATTAGCCTATCAAAATGCTGACTACGCAGTTTCTAAAAATAAGTCTAGAATGAAATCCATTTTTAAGTGGCCTTGAATGAGCCAGAAGGTGAAATGTAAAGCAGTTTAAAGAAAAGTAGCTCATACCTG
>gene=chr10_9373580-9373837; species=papHam
AAGGAAGATTATGTGAAGGGGCTTTGAAATCTATAATTCATCGTATTGCTGAGATGGTTGTTCTAATATTTATAGGTACTTAAAATAGAGAAGTCACCTTTACTACCACTAGATGGCAGGCAAGTATAATTAGCCTATCAAAATGCTGACTACGCAGTTCCTAAAAATAAGTCTGGAATGAAATCCGTTTTTAAGTGGTCTTGAATGAGCCAGAAGGTGATATGTAAAGCAGTTTAAAGGAAAGTAGCTCATACCTG
>gene=chr10_9373580-9373837; species=ponAbe
AAGGGAGATTATGTGAAGGGGCTTTGAAATCTGTAATTCATCGTATTGCTGAGATGGTTATTCTAATATTTATAGGTACTTAAAATAGAGCAGTCACCTTTACTACCACTAGATGGCAGTCAAGTATAATTAGCCTATCAAAATGCTGACTACGCAGTTCCTAAAAATAAGTCTAGAATGAAATCCATTTTTAAGTGGCCTTGAATGAGCCAGAAGGTGAAATGTAAAGCAGTTTAAAGAAAAGTAGCTCATACCTG
>gene=chr10_9373580-9373837; species=rheMac
AAGGGAGATTATGTGAAGGGGCTTTGAAATCTATAATTCATCATATTGCTGAGATGGTTGTTCTAATATTTATAGGTACTTAAAATAGAGAAGTCACCTTTACTACCACTAGATGGCAGGCAAGTATAATTAGCCTATCAAAATGCTGACTACGCAGTTCCTAAAAATAAGTCTAGAATGAAATCCGTTTTTAAGTGGTCTTGAATGAGCCAGAAGGTGATATGTAAAGCAGTTTAAAGGAAAGTAGCTCATACCTG
>gene=chr10_11187256-11187457; species=hg19
ACTTTTATGTGTTGTTGAAAGAGCTGGCTGAGCTTCAGATGGGTTTGCAGGAGTGTCAGGATTCAGGAGCGTCTCTGAAAGGTGCTTTGTGCTGACCAAGCAAATAATAGCAGGTTGTATGCAGGACTCCCACGTTTGAAAACATGACTGCCTGGTGAGTGATTGCATTTAATATAAGAATCAGGTAAAATTGTCCGCACA
>gene=chr10_11187256-11187457; species=bosTau
ACTTTTATGTATCACTGAAAGCACTGGCTGCACTTCAGATAGGTTTGCGAGGGCATCAGGACGCCTAAGCGGCTGCACGAGGCATTTTCTGCTGACCAAGCAAATAGCGGCAGGTTGTACACAGGACTCTCACGTTTGCAAGCACGATTGCCTGGTGAGTGATTACATTTAATATGAGAATCAGGTAGGGTTGTTCGCCCA
>gene=chr10_11187256-11187457; species=calJac
ACCTTTATGTGTGTTTGAAAGAGCTGGCTGAGCTTCACATGGGTTTGCAGGAGCGCCAGGATTCAGGAGCATCTCTGAAATGTGTTTCGTGCTGACCAAGCAAATTATAGTAGGTTGTACGCAGGACTCCCGCGTTTGAAAACATGACTGCCTGGTGAGTGATTGCCTTTAATATGAGAATCAGGTAAGATTGTCCTCACA
>gene=chr10_11187256-11187457; species=canFam
ACTTTTATGTGTCACCGAAAGAGCTGGCTGCGCTTCAGATAGGTTTCCAGGGGCATCGGGATTCAGAAGCGGCTCTGAGATGCGGTTTGTGCTGACCAAGCAAATAACAGCAGGTTGTGTGTGGGACTCCCACGTTCGGGAACCCGATTGCCTGGTGAGTGATTACATTTAATGTGAGAAGCAGGTAAGAGTGTTCGCACA
>gene=chr10_11187256-11187457; species=equCab
ACTTTTCTGTGTCGTGGAAAGAGCCGGCTGCGTGGCAGATAGGTGCTCAGGGGCCCGCGGATTCATAAGCGGCT--------TGTTTTCTGCTGACCAAGCAAATAATAGTAGGTTGTGTGTAGGACTCCCACATTTGAAAACACGATTGCCTGGTGAGTGATTGCATTTAATATGAGAAGCAGGTGAAAGTGTGTGCACA
>gene=chr10_11187256-11187457; species=gorGor
ACTTTTATGTGTTGTCGAAAGAGCTGGCTGAGCTTCAGATGGGTTTGCAGGAGTGTCAGGATTCAGGAGCGTCTCTGAAAGGTGCTTTGTGCTGACCAAGCAAATAATAGCAGGTTGTATGCAGGACTCCCACGTTTGAAAACGTGACTGCCTGGTGAGTGATTGCATTTAATATAAGAAACAGGTAAAATTGTCCACACA
>gene=chr10_11187256-11187457; species=panTro
ACTTTTATGTGTTGTTGAAAGAGCTGGCTGAGCTTCAGATGGGTTTGCAGGAGTGTC------------------------------------------------------------------------------------------------------------------------------------------------
>gene=chr10_11187256-11187457; species=papHam
ACTTTTATGTGTTGTTGAAAGAGCTGGCTGAGCTTCACATGGGTTTGCAGGAGCGTCAGGATTCAGGAGCGTCTCTGAAATGTGCTTTGTGCTGACCAAGCA---AAGAGCAGGTTGTATGCAGGACTCCCACGTTTGAAAACATGACTGCCTGGTGAGTGATTGCATTTAATATGGGAATCAGGTAAAATTGTCCGCACA
>gene=chr10_11187256-11187457; species=ponAbe
ACTTTTATGTGTTGTTGAAAGAGCTGGCTGAGCTTCAGATGGGTTTGCAGGAGTGTCAGGATTCAGAAGCGTCTCTGAAATGTGCTTTGTGCTGACCAAGCAAATAATAGCAGGTTGTATGCAGGACTCCCACGTTTGAAAACATGACTGCCTGGTGAGTGACTGCATTTAATATGAGAATCAGGTAAAATTGTCCACACA
>gene=chr10_11187256-11187457; species=rheMac
ACTTTTATGTGTTGTTGAAAGAGCTGGCTGAGCTTCAGATGGGTTTGCAGGAGCGTCAGGATTCAGGAGCGTCTCTGAAATGTGCTTTGTGCTGACCAAGCA---AAGAGCAGGTTGTATGCAGGACTCCCACGTTTGAAAACATGACTGCCTGGTGAGTGATTGCGTTTAATATGGGAATCAGGTAAAATTGTCCGCACA
>gene=chr10_13544412-13544636; species=hg19
TAAAACTATTTCTACTTCAAACCCCTGTGAAAATTACAATATATAAACAATAAATCATATTCCAGATTTTATGAGAATGAACGACCAAGCGAGATTTCAATAACGCAGAGTCAGCAAAATTTACTACTTTCTCGAGAGGCTACGGAACAGGGTGTGTCTGGAAGAGGTCCCAAAGGAATCCTGAAAGATAAGCCCACAGGCAAATGCGGTATTAATTTCAGCAA
>gene=chr10_13544412-13544636; species=bosTau
TAAAACTCTTTCCATTTCAAACACCTGTGAAAATGACAATACAGAAACAATAAATCATGTTCCAGATTTTATGAGAACGAATGACCGAGCACAATTGAAGAAATGCGGAGCCAGC---ATTTACAACTTTCTCAGGATGCTGGGGAACAGGGTGTGTCTGGAAGAGGTCCCAGAGGAATTCTGAGAGATAAATCTATAAGCCAGTGTGGTATTACTTTCAGCAT
>gene=chr10_13544412-13544636; species=calJac
TAAAAGTATCTTTACTTCAAACCCCTGTGAAAACTGC--------AACAATAAATCATATTCCAGATTTTATGAGAATGAATGCCCAAGCGAGATTTAAATAGGGCAGAGTCAGCAAAATGTACTACTTTCTCAAGAAGCTATGAAACAGGGTGTGTCAGGAAGAGCTCCCAGAGGAATCCTGAAAGATAAACCCACAGGCAAATGGGGTATTAATTTCAGCAT
>gene=chr10_13544412-13544636; species=canFam
TGGAACTAGTTTTGTACTAAACACTTGTGAAAATGACAGCACAGAGACAGTAAGTGATATTCCAGATTTTCTGTGAATGAATGACTAAGCACAATTTAAATAATGCAGAGCCAGCAAAATTTATGACCTCCTCAGGATGCTCCGGAACAGGGTGTGTCTGGAAGAGCTCACAGAGGAATTCCGAAGGA--AAGCTATGGGCAGATGCTGAGTTGGCTTCTGCAC
>gene=chr10_13544412-13544636; species=equCab
T-AAACTCTTTTTACTTCTAACACCTGTGAAAATTACAATATAAAAACAATAAATCAGCTTCCAGATTTTACGAGAATGAATGACCAAGCACGATTTAAATAATGCAGAGCCAGCAAAATGTACAACTTTCTCAAGATGCTATGGAACAGGGTGTGTCTGGAAGAGGTCCCAGAGGAATTCTGAAAGATGAATCTA-AGGCAGAAGGGGTGTTAGTTTCAGCAT
>gene=chr10_13544412-13544636; species=gorGor
TAAAACTATTTCTACTTCAAACCCCTGTGAAAATTACAATATATAAACAATAAATCATATTCCAGATTTTATGAGAATGAACGACCAAGCGAGATTTCAATAACGCAGAGTCAGCAAAATTTACTACTTTCTCGAGAGGCTACGGAACAGGGTGTGTCTGGAAGAGGTCCCAGAGGAATCCTGAAAGATAAGCCTACAGGCAAATGTGGTATTAATTTCAGCAA
>gene=chr10_13544412-13544636; species=panTro
TAAAACTATTTCTACTTCAAAACCCTGTGAAGATTACAATATATAAACAATAAATCATATTCCAGATTTTATGAGAATGAACGACCAAGCGAGATTTCAATAACGCAGAGTCAGCAAAATTTACTACTTTCTCGAGAGGCTACGGAACAGGGTGTGTCTGGAAGAGGTCCCAGAGGAATCCTGAAAGATAAGCCCACAGGCAAATGCGGTATTAATTTCAGCAA
>gene=chr10_13544412-13544636; species=papHam
AAAAACTATTTCTACTTCAAACCCCTGTGAAATTTACAATATATAAACAATAAATCATATCCCAGATTTTATGAGAATGAATGACCAAGTGAAATTTAAATAATGCAGAGTCAGCAAAATTTACTACTCTCTCAAGAGGCTATGGAACAGGGTGTGTCTGGAAGAGGTCCCAGAGGAATCCTGAAAGATAAGCCCACAGGCAAATGTGGCATTAATTTCAGCAA
>gene=chr10_13544412-13544636; species=ponAbe
TAAAACTATTTCTACTTCAAACCCCTGTGAAAATTACAATATATAAACAATAAATCATATTCCAGATTTTATGAGAATGAACGACCAAGCGAGATTTAAATAATGCAGAGTCAGCAAAACCTACTACTTTCTCAAGAGGCTACGGAACAGGGTGTGTCTGGAAGAGGTCCCAGAGGAATCCTGAAAAATAAGCCTACAGGCAAATGCAGTATTAATTTCAGCAA
>gene=chr10_13544412-13544636; species=rheMac
--------------------------------------------------------------------------------------------------------------------------------------------------------------------------------------------------------------------------------
>gene=chr10_15407798-15408033; species=hg19
ACAGAAAGAAAGAAAGATGAGCAAATGTTTGCAGACAGACTTGAATCTAAAAGTAAGAGGAGCTGGCGAATGAAACAGAGGCTTGATCAGAGAAGGTGGAGTCATCTTACATATGCTGACTCAGCTGTTTAGGGGAACTTAACCTGAAGCCCTTTCTAAAATGGTTAGTTGCCTCAAATTTTGCCTATTTACAAGTTAGATTTATTTTTTAAATAATGGTTTTCTTAATTCAGGG
>gene=chr10_15407798-15408033; species=bosTau
-----AGGAAAGAAGAAAGAGCAAACATTTGGAGCTTCACTTTTA-CTGAGAAGAGGAGGAGCTGGCAAATCAAACCGAGGCTTGATCAGAGGAGGTGGAGTCATCTTAAATATGCAGACTGAACTGTTAAAGGGAACTCACTATGAAACCCTTTCTAAAGTGGGTGGTT-----------------------------------------------------------------
>gene=chr10_15407798-15408033; species=calJac
-----aagaaagaaagaaGAGCAAATGTTTGCAGACAGATGTGAATCTCGGAGTAAGAGGAGCTGGCAAATGAAACAGAGGCTTGACCAGAGAAGGTGAAGTCATCTTACATATGCTGACTCAGCTGTTCAGGGGAACTTATCCTGAAGCTCTTTTTAAAGTGGTTAGTTGCCTCAAATTTTGCTTATTTATTAGTTGGATTTATTTTTTAAATAATGGTTTTCTTAATTCAGGG
>gene=chr10_15407798-15408033; species=canFam
----------AAAAAAAAGAGCAAAAGTTTGCAGCCTGACTTGAATCCAGGAGGAAGAGGAGCTGGCGAATCAAATGGAGGCTTGACCAGAGGAGAGAGAATCACCCGAAACATGCTGACATAACTGCT-TAGGGAACTTATTATGAAG-TCTTTCTAAAGTTGTGAATTGCCTCAAATTTTGCCTATTTGCAAGTTTGACTT----TACGAAAACTAGCTTTTTTAATGTAGGG
>gene=chr10_15407798-15408033; species=equCab
------------------GAGCAAATGTTCGCAGACTAACTTGAATCCAAGAGGAAGAGGAGCTGGCAAATCAGA----GGCTCGATCAGAGGAAGTGGGGTCATCTTAAATATGCTGATGGAACTGTTTATGAGAACTTCTTACACAACCCTCTCCAAAGTAGGTAATTGCCTCAAATTCTTCCTATCTACAAGTCTGACTT----TACAAAAATTGCTTTTCTTAATGTAGGG
>gene=chr10_15407798-15408033; species=gorGor
acagaaagaaagaaagaTGAGCAAATGTTTGCAGACAGACTTGAATCTAAAAGTAAGAGGAGCTGGCGA-TGAAACAGAGGCTTGATCAGAGAAGGTGGAGTCATCTTACATATGCTGATTCAGCTGTTTAGGGGAACTTATCCTGAAGCCCTTTCTAAAATGGTTAGTTGCCTCAAATTTTGTCTATTTACAAGTTAGATTTATTTTTTAAATAATGGTTTTCTTAATTCAGGG
>gene=chr10_15407798-15408033; species=panTro
ACAGAAAGAAAGAAAGATGAGCAAATGTTTGCAGACAGACTTGAATCTAAAAGTAAGAGGAGCTGGCGAATGAAACAGAGGCTTGATCAGAGAAGGTGGAGTCATTTTACATATGCTGACTCAGCTGTTTAGGGGAACTTATCCTGAAGCCCTTTCTAAAATGGTTAGTTGCCTCAAATTTTGCCTATTTACAAGTTAGATTTATTTTTTAAATAATGGTTTTCTTAATTCAGGG
>gene=chr10_15407798-15408033; species=papHam
acagacagaaagaaagaTGAGCAAATGTTCGCAGACAGACTTGAATCTAGGAGTAAGAGGAGCTAGCGAATGAAACAGAGGCTTGGTCAGAGAAGGTGGAGTCATCTGACATGTGCTGACTCAGCTGTTTAGGGGAACTAATCCTGAAGCCCTTTCTAAAGTGGTTAGCTGCCTCAAATTTTGCCTGTTTACAAGTTAGATTTATTTTTTTAATAATGGTTTTCTTAATTCAGGG
>gene=chr10_15407798-15408033; species=ponAbe
AC----AGAAAGAAAGATGAGCAAATGTTTGCAAACGGACTTGAACCTAA----AAGAGGAGCTGGCGAATGAAACAGAGGCTTGATCAGAGAAGGTGGAGTCATCTTACATATGCTGACTCAGCTGTTTAGGTGAACTTATCCTGAAGCCCTTTCTAAAGCGGGGAGTTGCCTCAAATTTTGCCTATTTACAAGTTAGATTTATTTTTTAAATAATGGTTTTCTTAATTCAGGG
>gene=chr10_15407798-15408033; species=rheMac
acagacagaaagaaagaTGAGCAAATGTTCGCAGACAGACTTGAATCTAGGAGTAAGAGGAGCTAGCGAATGAAACAGAGGCTTGGTCAGAGAAGGTGGAGTCATCTGACATATGCTGACTCAGCTGTTTAGGGGAACTAATCCTGAAGCCCTTTCTAAAGTGGTTAGTTGCCTCAAATTTTGCCTGTTTACAAGTTAGATTTATTTTTTTAATAATGGTTTTCTTAATTCAGGG
>gene=chr10_16428963-16429253; species=hg19
AGAGGCCCATTGTTACTTGTCAGGGCAGCAGGGGTGTAACctttggagtgaggcacacctggcttcaattcccacttctaccatattcaactgcatgatacccggcaaggtgttcaagcttgctgagtcagtttTGCTAATTGCACCACAGGTTTTACGCCGCTGCCTCTTAGCATTGGTCAAAGACCCagggggctttgcagtgatgctaatgaaacttaatcaccaggactgcgcacttacgtgggtctcttccaaggccctgtacctcatcctgtatttgtcctttt
>gene=chr10_16428963-16429253; species=bosTau
AGAGGTCCACTGTTACTTAGcaggg-------ggtgcaacctttggcatgggccagagct-ggttcaaattccagttctgctgtatttggctggttggtcaccagcaaagtgttccaacttgctaagtcactttcctcaGTGATGCCATGAGCCATACCCAGCTATCTTCAAGTGTT-GTCAAAGACTCaggtggatttatggtagagctaattaagctcaactttcaggactgttcacaggcataggtgtctt-caaggctctctacctaataatgtatttctactttt
>gene=chr10_16428963-16429253; species=calJac
AAAGCCGAGTTGTTACTTGTCAGGGCAGTATGGGCGTAACctttggtttgaggcgcacctgggttcaat--ccacctctaccatattcagctgcgtgatccccggcaaggtgttcaaacttgctgagtcagttttgttaattgcaCCACAGGTTACACTCTCCTGTCTCTTAGCACT-GTCAAAGACCCagggggcttttcagtgatgctaatgaaa--gaatctccaggactgcccgcttacatgggtctcttccaaggccctgtacctcatcctgtatttgtcttttt
>gene=chr10_16428963-16429253; species=canFam
AGGGGTCCATTGTTACATGG--GGG--------TTATAACctttggaatgaggcagatctgggttcaaatcccagctttactgtatgtggctgtatgatctcaggcaagatgttcaaactagctgagtcagtttcctcacccgtgctctgggttacacacatctatccctcagcact-attggagaatcaggtagatctgcagtggagc-------------------------------tgcgtgggtctctt-cgaggctccccacataatactgtacttggacttgt
>gene=chr10_16428963-16429253; species=equCab
AGAGGTCCATTGTTACTTGG--GGG---------TGTAACctttggagtgagacagatctgggttcaaatccca-ctctaccatattcagctatgtgatctccagcaaggtatttcaacttgttaagtcgatttcctcaattgtgcatt-gcttatagacatttatctcttagcatt-gtcaaagacccaggtggatttgcagcagagctaatgaaggttcatctccaggactgctcacttgcatgggtctctt-taaggcc------------ctgtgtttgtacttgt
>gene=chr10_16428963-16429253; species=gorGor
AGAGGCCCATTGTTACTTGTCAGGGCAGCAGGGGTGTAACctttggagtgaggcacacctggcttcaattcccacttctaccatattcaactgcatgatacccggcaaggtgttcaagcttgctgagtcagtttTGCTAATTGCACCACAGGTTTTACGCCGCTGCCTCTTAGCAT-GGTCAAAGATCCagggggctttgc-gtgatgctaatgaaacttaatcaccaggactgcgcacttacatgggtctcttccaaggccctgtacctcatcctgtatttgtcctttt
>gene=chr10_16428963-16429253; species=panTro
AGAGGCCCATTGTTACTTGTCAGGGCAGCAGGGGTGTAACctttggagtgaggcacacctggcttcaattcccacttctaccatattcaactgcatgatacccggcaaggtgttcaagcttgctgagtcagttttgctaattgcaccacaggttttacgccgctgcctcttagcattggtcaaagacccaggggactttgcagtgatgctaatgaaacttaatcaccaggactgcgcacttacatgggtctcttccaaggccttgtacctcatcctgtatttgtcctttt
>gene=chr10_16428963-16429253; species=papHam
AGAGGCCTGTTGTTACTCGTCAGGGCAGCAGGGGTGTAACccttggattgaggcacacctgggttcaatttccatatttaccatattcagctgcaggatgccctgcaaggtgttcaaacttgctgagtcagttttgttaattgcaccacaggttatacaaccctgcctagtagcatt-gtCAAAGACCCAGGGTGCtttgcagtgatgctaataaaacttaattgccaggactgcccacttacatgggtctctcccaaggtcctATACCTCATTCTGTATTTGTCCtttt
>gene=chr10_16428963-16429253; species=ponAbe
AGAGGCCCATTGTTACTTGTCAGGGCAGCaggggtataatctttggagtgaggcacacctggcttcaattcccacttctaccatattcaactgcatgataccgggcaaggtgttcaaacttgctgagtcagttttgttaattgcaCCACAGGTTTTACGCCCCTGCCTCTTAGCATTGGTCAAAGACCCagggggctttgcagtgatgctaatgaaacttaatcgcgaggactgcccacttacgtaggtctcttccaaggccctgtacctcatcctgcgtttgtcctttt
>gene=chr10_16428963-16429253; species=rheMac
AGAGGCCTGTTGTTACTCGTCAGGGCAGCAGGGGTGTAACccttggattgaggcacacctgggttcaatttccacgtctaccatattcagctgcaggataccctgcaaggtgttcaaacttgctgagtcagttttgttaattgcaccacaggttacacaaccctgcctagtagcatt-gtCAAAGACCCagggggctttgcagtgatgctaataaaacttaatcgccaggactgcccacttacatgggtctctcccaaggtcctatacctcatcctgtatttgtcctttt
>gene=chr10_17675422-17675653; species=hg19
TTCAAAGCTGGAGTCATCTATTCTGAAAAATCTTTGAACGGTAAATGATGGGAAGGAATAGATTCCTTTGTGAGGTCTTCAGTTTCAAAGATCCTTACAATGTATCAGCTGCTGAGTCAGCAGAATCAACATCATCCCAGACTAGCTGGTAAGTGTTGCTAATCTAGTTACCTGGTCTGTGGTAGTTACTAGGTGTTCATAAAAGAAAAAGACATGATCTTTATAATAGTG
>gene=chr10_17675422-17675653; species=bosTau
TTCGTAACTGTAGTTATCTCTTTTGAAAAGTCTTTGACTGGTAAATGCTGGGGAGGAGCAGATTTCTCGGGGATGTCTTTATTTTCTAACATCCTCATGATACACCAGATGCTACGTCAGCAGAATCACCATAAACCCCAACCAGCTGATGAGTGTTGCTAATCCAGTTACCCAGTCATTAGCGATTATTAGG-------TTAAAGAAAATATATAATCTTTATAATAA-G
>gene=chr10_17675422-17675653; species=calJac
---------------------------------------------------------------------------------------------------------------------------------------------------------------------------------------------------------------------------------------
>gene=chr10_17675422-17675653; species=canFam
TTAAAAACTGGCATCACCTGTTTTAAAACGTC--TGAATGGTAAA-ACTGGGGCAGAGCAGATTCTTTGGTGCGGATC---TTTTCCA--------AGTATATACCAGTTGCTGAGTCAGCGGAATCATCATAAACCCAGACCAGCTGGTGAGTGTGGCTGATCTAGTTACCCAGTGTTTGGCACTTA------------TTAAAGAAAATACATGATCTTTATAGGGG-T
>gene=chr10_17675422-17675653; species=equCab
TTCACACTTGGAGTCATCTGTTTTGAAGAGGCTTTGAATGGTAAATGCTGGGGAGGAGCAGATTCCTCGGTGAGGTCTTCATTTTCAAAGAGCCTCAAGATACACCAGCTGCTGAGTCAGCGGAATCTCCATAAACCCCAGCCATCTGGTGAGTTTTGCTAATCCAGCTAGCCAGTCTTTGGCAGTTATTAGG-------TTAAAGGAAATATATGATCTTTATAATAA-G
>gene=chr10_17675422-17675653; species=gorGor
TTCAAAGCTGGAGTCATCTATTC-GAAAAATCTTTGAATGGTAAATGATGGGAAGGAATAGATTCCTTTGTGAG-TCTTCAGTTTCAAAGATCCTTACAATGTATCAGCTGCTGAGTCAGCAGAATCAACATCAACCCAGACTAGCTGGTAAGTGTTGCTAATCTAGTTACCTGGTCTGTGGTAGTTACTAGGTGTTCATAAAAGAAAAAGACATGATCTTTATAATAG--
>gene=chr10_17675422-17675653; species=panTro
TTCAAAGCTGGAGTCATCTATTCTGAAAAATCTTTGAACGGTAAATGATGGGAAGGAATAGATTCCTTTGTGAGGTCTTCAGTTTCAAAGATCCTTACAATGTATCAGCTGCTGAGTCAGCAGAATCAACATCAACCCAGACTAGCTGGTAAGTGTTGCTAATCTAGTTACCTGGTCTGTGGTAGTTACTAGGTGTTCATAAAAGAAAAAGACATGATCTTTATAATAGTG
>gene=chr10_17675422-17675653; species=papHam
TTCAAAACTAGAGTCATCTATTCTGAAAAATCTTTGAATGGTAAACAATGGGAAGGAATAGATTCCTTTGTGAGGTCTTCAGTTTCAAAGACCCTTTGGATGTATTAGCTGCTGAGTCAGCAGAATCAGCATCAACCCAGACCAGCTGGTAAGTGTTGCTAATCTAGTTACCTGGTCTGTGGTAGTTACTAGGTGTTC---AAAGAAAAGGACCTGATCTTTATAATAGTA
>gene=chr10_17675422-17675653; species=ponAbe
TTCAAAACTGGAGTCATCTATTCTGAAAAATCTTTGAATGGTAAATGATGGGAAGGAATAGATTCGTTTGTGAGGTC------TTCAAAGATCCTTAAGATGTATCAGCTGC---------------------------------------------------------------------------------TGTTCACAAAAGAAAAAGACACGATCTTTATAATAGTG
>gene=chr10_17675422-17675653; species=rheMac
TTCAAAACTGGAGTCATCTATTCTGAAAAATCTTTGAATGGTAAACGATGGGAAGGAATAGATTCCTTTGTGAGGTCTTCAGTTTCAAAGACCCTTTGGATGTATTAGCTGCTGAGTCAGCAGAATCAGCATCAACCCAGACCAGCTGGTAAGTGTTGCTAATCTAGTTACCTGGTCTGTGGTAGTTACTAGGTGTTC---AAAGAAAAGGACCTGATCTTTATAATAGTA
>gene=chr10_20132375-20132665; species=hg19
GAGCTTCTGGCTGCATTAAGATATTTTCTAGTGAAGAAGAAAATCAGAGACAGAAAAATAAACATTAGAAAATAAGAGAAGTGAGAAATGTACAGGAAAAATAAGTAAATAACTaaatgtggtgtatatacacaatagttatctgaaagaatgaaatcctgtcatttgcaacaacatgaatagaactggaggtcattatattaggggaaataaggcaggaacagaaagaaagatcccacatgtttctcattcatatgtgggagctaaaaaaatgtgatctcctggagcta
>gene=chr10_20132375-20132665; species=bosTau
--------------------------------------------------------------------------------------------------------------------------------------------------------------------------------------------------------------------------------------------------------------------------------------------------
>gene=chr10_20132375-20132665; species=calJac
GAACTGCTGGCTGCATTAAGGTATTTTCTAGAGAAGAAGAAAATCAAAGAGATAAAGATAAACATTAAAAAATAAAACAAGTGTGAAATTTACAGGAAAAATAAGCAAATAACTaaatgtggtatatatacatgatagtcatctgaaagaatgaaatcctgtcatttgcaaccatttgaatagaactggaggacattatattagccaaaataaggcagaaacagaaagaaagatgccacatgtttctcattcatatgagggagct-aaaaaacctgatatcctggagcta
>gene=chr10_20132375-20132665; species=canFam
GAACTTCT--------TAAGATATTTTCTGGTGAAG-AGAGGTTCAAGGAGAGAAAGATAAAAATTAGGAAACAAAAG---TGGAAAACTTGGGGAAAAAAG--------------------------------------------------------------------------------------------------------------------------------------------------------------------------------------------
>gene=chr10_20132375-20132665; species=equCab
GAATGTCT-----TATTAAGGTATTTTCTAGTGAAGAAGAAAATCAGGGAGAGAAAGATAAAAGTTAGAAAACAAAAGAAGGGGGACACTTGGGGAAAAA----------------------------------------------------------------------------------------------------------------------------------------------------------------------------------------------
>gene=chr10_20132375-20132665; species=gorGor
GAGCTTCTGGCTGCATTAAGATATTTTCTAGTGAAGAAGAAAATCAGAGACAGAAAAATAAACATTAGAAAATAAGAGAAGTGAGAAATGTACAggaaaaatgagtaaataactaaatgtggtgtatatacacaatagttatctgaaagaatgaaatcctg-catttgcaacaacatgaatagaactggaggtcattacgttaagtgaaataagccagccacagaaaga-------------------------------------------------------------
>gene=chr10_20132375-20132665; species=panTro
GAGCTTCTGGCTGCATTAAGATACTTTCTAGTGAAGAAGAAAATCAGAGACAGAAAAATAAACATTAGAAAATAAGAGAAGTGAGAAATGTACGggaaaaatgagtaaataactaaatgtggtgtatatacacaatagttatctgaaagaatgaaatcctgtcatttgcaacaacatgaatagaactggaggtcattatattaggggaaataaggcaggaacagaaagaaagatcccacatgtttctcattcatatgtgggagctaaaaaaatctgatctcctggagcta
>gene=chr10_20132375-20132665; species=papHam
GAACTTCTGGCTGCATTAAGGTATTTTCTAGCGAAGAAGAAAATCAGAGAGAGAAAAATAAATGTTAGAAAATAAGAGAAGTGAGAAATATAGAggaaaaatgagtaaataactaaatgtggtatacatacaaaatagttatctgaaagaatgaaattttgtcatttgcaacagcatgaatagaactggaggtcattatattaggtgaaataagtcaggaacagaaagaaagatgccacatgtttctcattcatatgtgggagctaaaaaaatgtgatctcctggagcta
>gene=chr10_20132375-20132665; species=ponAbe
GAACTTCTGGCTGCATTAAGATATTTTCTAGTGAAGAAGAAAATCAGAGAGAGAAAAATAAACATTAGGAAATAAGAGAAGTGAGAAATGTAGAggaaaaatgagtaaataactaaatgtggtatatatacacaatagttatctgaaagaatgaaatcctgccatttgcaacatcatgaatagaacaggaggtcattatattaggtgaaataaggcaggaacagaaagaaagatcccacatgtttctcattcataagtggaagctaaaaaaatctgacctcctggagcta
>gene=chr10_20132375-20132665; species=rheMac
GAACTTCTGGCTGCATTAAGGTATTTTCTAGCGAAGAAGAAAATCAGAGAGAGAAAAATAAATGTTAGAAAATAAGAGAAGTGAGAAATATAGAGGAAaaatgagtaaataactaaatgtggtatacatacaAAATAGTTATCTGaaagaatgaaattttgtcatttgcaacagcatgaatagaactggaggtcattatattaggtgaaataagtcaggaacagaaagaaagatgccacatgtttctcattcatatgtgggagctaaaaaaatctgatctcctggagcta
>gene=chr10_21172529-21172819; species=hg19
TCCTTCTTCTTAAATGAAAAGAACTAGTATATGCCTATTTCCTTTTTCATGGTTGCCTGGTTTATTTTGTACTTTAGACCTACTAACATATACTTGTGACTTTATAAATGTAACCAATGCAGCTGATCATTTTGTGGGTTATCACAGAAATGATGAGTCAGCAAGCACAATTTTAAAAGGCACTCTTTCTTAAAAAGGCTATGTAATTTTCTACTTGCAGCATTAACATCGTCATTTCATTTACAGCCGCTACTAAGTACCACTTTAGAATTAAGATTACATCAAATTAG
>gene=chr10_21172529-21172819; species=bosTau
T--------CTAAGTAAAAAGAACTAGCATATGCCTATCTCCTTTCTGCTGGATGCCGGGTTGATTCTGTGTTTTTA----ACTGTG--GTACTTGTGACATTATAAACATAACCAATGCAGCTGATCATTTTGTGGGTTATCATAGAAGTAGTGAGTCATCAAGCACAATTTTAAAGAGCACTCTTTCTTAAAAAGGCTATGTAATTTTCTACTCACTGCATTAAAATAGTCATTTCATTTATAGCTGCTACTAAGCACCACTTTAGAATTAAGATTACATCAAATTGG
>gene=chr10_21172529-21172819; species=calJac
TCCT---TCTTAAATGAAAAGAACTAGTATATGCCTATTTCCTTTTCCATGGTTGCCTGGTTTATTTTGTACTTTAGACCTACTTTCATATATCTGTGACTTTATAAATGTAACTAATGCAGCTGATCATTTTGTGGGTTATCATAGAAATGATGAGTCATCAAGCACAATTTTAAAAGGCAC--TTTCTTAAAAAGGCTGTGTAATTTTCTACTTGCAGCATAAAAATCATCATTTCATTTACAGCCACTGCTAAGTACCACTTTAGAATTAAGATTACATCAAATTGG
>gene=chr10_21172529-21172819; species=canFam
TCCTTCTT-TTAAATAAAAGGAGATAGCATATACCTAGCTCCTTTTTGCTGGGTGCCTGGGTTCATTTGTAT------------------AACTTGTGACTTCATAAACATAACCAATGCAGCTGATCATTTATTGGGTTATCATAGAAATGGTGAGTCATCAAGCACAATTAAAAAAAGCACTCTTTCTTTAAAAGGCTATGTAATTTTCTACTTGCAGCATTAAA--AGTCATTTCATTTATAGCTGCAACGAAGCACCACTTTAGAATTAAGATTACATCAAATTGG
>gene=chr10_21172529-21172819; species=equCab
TCCTTCTTCTTAAATAAAAAATGCTAGTCTATGCCTATCTCCTTTTTGCTGGATGCCTGATTTATTTTGTATTTTA----GTCTATC--GTACTTGTGACTTTATAAATGTAACCAATGCGGCTGATAATTTTGTGGGTT---ATAGAAACGGTGAGTCATCGAACCCAATTTTAAAAAGCACTCTTTCTTAAAAAGGCTATGTAATTTTCCACTTGCTGCGTTAAAATAGTCGTTTCATTTATAGCTGCTACTAAGGACTGCTTTAGAATTAAGATTACATCAAATTGG
>gene=chr10_21172529-21172819; species=gorGor
--------------------------------------------------------------------------------------------------------------------------------------------------------------------------------------------------------------------------------------------------------------------------------------------------
>gene=chr10_21172529-21172819; species=panTro
TCCTTCTTCTTAAATGAAAAGAACTAGTATATGCCTATTTCCTTTTTCATGGTTGCCTGGTTTATTTTGTACTTTAGAGCTACTAACATATACTTGTGACTTTATAAATGTAACCAATGCAGCTGAACATTTTGTGGGTTATCACAGAAATGATGAGTCAGCAAGCACAATTTTAAAAGGCACTCTTTCTGAAAAAGGCTATGTAATTTTCTACTTGCAGCATTAACATCGTCATTTCATTTACAGCCGCTACTAAGTACCACTTTAGAATTAAGATTACATCAAATTAG
>gene=chr10_21172529-21172819; species=papHam
TCCTTCGTCTTAAATGAAAAGAAGTAGTATATGCCTATTTCCTTTTTCATGGTTGCCTGGTTTATTTTGTACTTCAGACATACTATCATATACTTGTGACTATATAAATGTAACCAATGCAGCTGCTCATTTTGTGGGTTATCATAGAAATGATGAGTCATCAAGCACAATTTTAAAAAGCACTCTTTCTTTAAAAGGCTATGTAATTTTCTACTTGCAGCATTAAAATCATCATTTCATTTATAGCCGCTACTAAGTACCACTTTAGAATTAAGATTACATCAAATTGG
>gene=chr10_21172529-21172819; species=ponAbe
TCCTTCTTCTTAAATGAAAAGAACTAGTATATGCCTATTTCCTTTTTCATGGTTGCCTGGTTTATTTTGTACTTTAGACCTACTATCATATACTTGTGACTTTATAAATGTAACCAATGCAGCTGATCATTTTGTGGGTTATCACAGAAATGATGAGTCATCAAGCACAATTTTAAAAAGCACTGTTTCT-AAAAAGGCTATGTAATTTTCTACTTGCAGCATTAAAATCGTCATTTCATTTATAGCCGCTACTAAGTACCACTTTAGAATTAAGATTACATCAAATTGG
>gene=chr10_21172529-21172819; species=rheMac
TCCTTCGTCTTAAATGAAAAGAAGTAGTATATGCCTATTTCCTTTTTCATGGTTGCCTGGTTTATTTGGTACTTCAGACCTACTATCATATACTTGTGACTATATAAATGTAACCAATGCAGCTGATCATTTTGTGGGTTATCACAGAAATGATGAGTCATCAAGCACAATTTTAAAAAGCACTCTTTCTTAAAAAGGCTATGTAATTTTCTACTTGCAGCATTAAAATCATCATTTCATTTATAGCCGCTACTAAGTACCACTTTAGAATTAAGATTACATCAAATTGG
>gene=chr10_21464092-21464382; species=hg19
CacagcctgggttcaaagcctgaccccgccatctaatgatgtgaccttctgcaaattcttagtcgctctatgcctcaattctttaatctacaaaatgggaataaggacgcagctaccgaacagcttctactctcctgctgtgaggattaaatgagtcagcagttccgaactgcttcaatcggcctggctcaagggaagcTCCACGGAAGAGTCAGCTAGGATTATTATAAATTGGTTATAACAAAGAAGCGAACACATTCCGTTGCTAGCGCACAGATTAAGACTCAATA
>gene=chr10_21464092-21464382; species=bosTau
ttcggcctgagttgaaagcccaaccttcccatct-gtcacata-------------acttagcctctctatgcttcaattttcacatctgcaaaatgggaataac-atcgcacagcaaaacagctcctgctctcctagtgggaggattttatgagtcagcagttctgaagtgtttcaacctgcctggctcttggtaaacactATGGAAGTATCAGCGAGGATTATCACAGGCCGGTTGTAACAAACAAGCAAACACATTCCGTTGCTGGTACACAGATTAAGATTCAGCA
>gene=chr10_21464092-21464382; species=calJac
cacagcctgggttcagagcctgaccccgccatctgatgatgtgaccttgtgcaaattcttagtggctctgtgcctcagttctttaatctacaaaatgggaataagtatgcagctagccaacagcttctaccctcctgccttgaggattaaatgggtcagcaattctgaagtgcttcaaaccgcctggctcaagggaagctctA-GGAAGAGTCAGCTAGGATTACTGTAAACTGGTTATAACAAAGAAGCGAACACATTCCGTTGCTAGCACACAGATTAAGACTCAATC
>gene=chr10_21464092-21464382; species=canFam
caccgtctgaggtcatagcccaagcctgccatctagtcctgtgactttgggccagtacttagcatctctacgcctcagttttctaatctacaaaatggggataac-ttggcgctacaaaacagcgcctaccctccc---gtgagcgttaaatgagtcagcagttctgaagtgcttcaatctgcctgcctcttggtaaacactacagaagtgtCAACTAGGATTATCATAGGTTGAGTATAACAAATAAGCAAACACATTCTCTCGCTAGCACACAGATTAAGACCCGGTA
>gene=chr10_21464092-21464382; species=equCab
cgctgcgtgagttcaaagctcagccctgccgtctagtcatgtgactttgtacaactacttagcttctctctgcctcaattttgtagtctacaaaatggggataac-acagcactac-aaaccactcctgccctcctagtgtgagggttaagtgagtcaGCAG---------------GTCTGCCTGGCTCCGGGGAGCCCCTACCTAAGTGTCAGCTAGGATTACCATACGTTGGTTCTAACAAATAAACAAACACATCCCGTTGCTAACACACAGATACAGACCCCGTA
>gene=chr10_21464092-21464382; species=gorGor
CacagcctgggttcaaagcctgaccccgccatctaatgatgtgaccttctgcaaattcttagtcgctctatgcctcaattctttaatctacaaaatgggaatacggaagcagctaccgaacagcttctactctcctgctgtgaggattaaatgagtcagcagttccgagctgcttcaatcggcctggctcaagggaagcTCCACGGAAGAGTCAGCTAGGATTATTATAAATTGGTTATAACAAAGAAGCGAACACATTCCGTTGCTAGAGCACAGATTAAGACTCAATA
>gene=chr10_21464092-21464382; species=panTro
CacagcctgggttcaaagcctgaccccgccatctaatgatgtgaccttctgcaaattcttagtcgctctatgcctcaattctttaatctacaaaatgggaataaggatgcagctaccgaacagcttctactctcctgctgtgaggattaaatgagtcagcagttccgaactgcttcaatcggcctggctcaagggaagctccacggaagagtcagctaggattattatAAATTGGTTATAACAAAGAAGCGAACACATTCCGTTGCTAGCGCACAGATTAAGACTCAATA
>gene=chr10_21464092-21464382; species=papHam
CacagcctaggttcaaagcctgaccccgccatctaatgacgtgaccttgtgcaaattcttagtcgctctgtgcctcaattctttaatctacaaaatgggaataaggatgcagctacctaacagcttctaccctcctgctgtgaggattaaatgagtcagcagttctgaactgcttcaattggcctggctcaagggaagctctAGGGAAGAGTCAGCTAGGATTATTATAAATTGGTTATAACAAAGAAGCGAATACATTCCGTTGCTAGCACCCAGATTAAGACTCAATA
>gene=chr10_21464092-21464382; species=ponAbe
cacagcctgggttcaaagcctgaccccgccatctaatgacgtgatcttgtgcaaattcttagtcgctctatgcctcaattctttaatctacaaaatgggaataaggacgcagctaccgaacagcttctactctcctgctgtgaggattaaatgagtcagcagttctgaactgcttcaatcggcctggctcaacggaagcTCCACGGAAGAGTCAGCTAGGATTATTATAAATTGGTTATAACAAAGAAGCGAACACATTCCGTTGCTAGCTCACAGATTAAGACTCAGTA
>gene=chr10_21464092-21464382; species=rheMac
CacagcctaggttcaaagcctgaccccgccatctaatgacgtgaccttgtgcaaattcttagtcgctctatgcctcaattctttaatctacaaaatgggaataaggatgcagctacctaacagcttctaccctcctgctgtgaggattaaatgagtcagcagttctgaactgcttcaattggcctggctcaagggaagctctagggaagagtcagctaggattattatAAATTGGTTATAACAAAGAAGCGAATACATTCCGTTGCTAGCACACAGATTAAGACTCAATA
>gene=chr10_21581898-21582188; species=hg19
AGCATTAAAGAGCCCAGGCAGAGAGCAAGTAAAAGAGTCTCCGTGGTTCCTCCCAGCGCTAGTCTGTGGCCTCAACAACATAGCACGTTGCAGGAAAAATTCCAAATTTCTGGGTCCCAAGGGGAGGCATTACTCAGCAGTCTCAGCGGTGACGGCGTCAGCAGGACAAGAGCCATTTGCTCCGGGAGGACTTTGATGTTTCTTTAAATGGTTTCTGCATCTAGTCCAATAGAATGGATACGGAATTATCTTTATTACAACCACAAGGATGTGCAAATTTATTTACAGTA
>gene=chr10_21581898-21582188; species=bosTau
AGCAGTGAGGAACTCAGTCTGAGCGCAAATAACAG--CCTCCACCATCCCTTCTAGCCCTTGCCTGTGGCGTCGACCACAGAGCCTGTTGCAGGTAAAAATCCAAATTTCTGTGTGCTGAGGGGATTCATTACTCAGCAGCACCCGCTTTGACTTCATAAGCAGGACAAAAGTCCTTTGCTGGGGCAAGACTTTGATGTCCCTTTAAATGGTTTCGGCATCTAGTGCAATAGCATGGGTGTGGAAGTGTATTTATTGCAACCACAAGGATGTGCAAATTTATTTATAGTA
>gene=chr10_21581898-21582188; species=calJac
AGCATTGAAGAGCCCAGGCAGAGAACAAGTAAGAC-----------TTCCTCCCCGCGCTAGTCTGTGGCGT---CAACATAGGACACTGCAGGAAAAATTCCAAATTCCTGGGTCCCAAGGGGAGGCATTACTCAGCAGCGTCGGCGGTGACGGCGTCAGCAGGACAAGAG-CGTTTGCTCTGGGAGGACTTTGGTGTTCCTTTAAATGGTTTCTCCATCTAGTCCAATAGAATGGACGTGGAATTATATTTATTACAACCACAAGGATGTGCAAATTTATTTATGGTA
>gene=chr10_21581898-21582188; species=canFam
AGCTGTGAGGAGCTGGGGCCGAGTGCAGAGA--AA--TCTCCATGGTCCCTCCTAGCACCCGGCC------TCAACAGCAGAGCCTGTTGCAGGGAAAAATCCAAATTTCTGTGTCCAGAGAGGATTCATTGCTCAGCAGCACCCGTTTTGACATCCTGTGTAAGACAGGAGCCGTGTGCTCGGGAAGGACTCTGACGT-CCCTTCGCTGGTGTCTGCATCCAGGCCAGCAGAATGCGTGTGGAAGTGTATTTATTGCAACCACAAGGATGTGCAAATTTATTTATAGTA
>gene=chr10_21581898-21582188; species=equCab
AGGAGTGAGGAGCTCAGGCTGAGCGCAAATAACAG--TCTCCATGGTCCCTTCCAGCACTCATCTGTGGCATCGACAGCAGAGCATGTTGCAGGAAACAATCCAAATTTCTGTGTCCAGAGGGGATTTATTACTCAGGAGCACCCGCTTTGACATCGTAAGTAGGACAGGAGCCGTTCGCTTGGGCAGGATTCTGATGTCCTTTAAAATGTTTTCTGCCTCTAGTCCAATCGAATGAATGTGGAAGTGTATTTATTGCAACCACAAGGATGTGCAAATTTATTTAGAGTA
>gene=chr10_21581898-21582188; species=gorGor
AGCATTAAAGAGCCCAGGCAGAGAGCAAGTAAAAGAGTCTCCGCGGTTCCTCCCAGCGCTAGTCTGTGGCCTCAACAACACAGCACGTTGCAGGAAAAATTCCAAATTTCTGGGTCCCAAGGGGAGGCATTACTCAGCAGTCTCAGCGGTGACGGCGTCAGCAGGACAAGAGCCATTTGCTCCGGGAGGACTTTGATGTTTCTTTAAATGGTTTCTGCATCTAGTCCAATAGAATGGATACGGAATTATCTTTATTACAACCACAAGGATGTGCAAATTTATTTACGGTA
>gene=chr10_21581898-21582188; species=panTro
AGCATTAAAGAGCCCAGGCAGAGAGCAAGTAAAACAGTCTCCGCGGTTCCTCCCAGCGCTAGTCTGTGGCCTCAACAACATAGCACGTTGCAGGAAAAATTCCAAATTTCTGGGTCCCAAGGGGAGGCATTACTCAGCAGTCTCAGCGGTGACGGCGTCAGCAGGACAAGAGCCATTTGCTCCGGGAGGACTTTGATGTTTCTTTAAATGGTTTCTGCATCTAGTCCAATAGAATGGATACGGAATTATCTTTATTACAACCACAAGGATGTGCAAATTTATTTACGGTA
>gene=chr10_21581898-21582188; species=papHam
AGCATTAAAGAGTCCAGGCAGAGAGCAAGTAACAGAGTCTCCGCGGTTCCTCCCAGCGCTAGTCTGTGGCATCAACAACATAGCATGTTGCAGGAAAAATTCCAAATTTCTGGGTCCCAAGGGGAGGCATTACTCAGCAGCATCAGCGGTGACGGCGTCAGCAGGACAAGAGCCGTTTGCTCTGGGAGGACTTTGATGTTTCTTTAAATGGTTTCTGCATCTAGTCCAATAGAATGGATGTGGAATTATATTTATTACAACCACAAGGATGTGCAAATTTATTTATGGTA
>gene=chr10_21581898-21582188; species=ponAbe
AGCATTAAAGAGCCCAGGCAGAGAGCAAGTAAAAGAGTCTCCACGGTTCCTCCCAGCGCTAGTCTGTGGCGTCAACAACATAGCACGTTGCAGGAAAAATTCCAGATTTCTGGGTCCCAAGGGGAGGCATTACTCAGCAGTGTCAGCGGTGACGGCGTCAGCAGGACAAGAGCCATTTGCTCTGGGAGGACTTTGATGTTTCTTTAAATGGTTTCTGCATCTAGTCCAATAGAATGGATATGGAATTATATTTATTACAACCACAAGGATATGCAAATTTATTTATGGTA
>gene=chr10_21581898-21582188; species=rheMac
AGCATTAAAGAGTCCAGGCAGAGAGCAAGTAACAGAGTCTCCGCGGTTCCTCCCAGCGCTAGTCTGTGGCATCAACAACATAGCATGTTGCAGGAAAAATTCCAAATTTCTGGGTCCCAAGGGGAGGCATTACTCAGCAGCATCAGCGGTGACGGCGTCAGCAGGACAAGAGCCGTTTGCTCTGGGAGGACTTTGATGTTTCTTTAAATGGTTTCTGCATCTAGTCCAATAGAATGGATGTGGAATTATATTTATTACAACCACAAGGATGTGCAAATTTATTTATGGTA
>gene=chr10_22215341-22215631; species=hg19
CAATTTCCCAAATTACCAATTCCTGGAAGGTTACACATTTAAAAGTATTATTTAATGAATATTTATAGTAAATAACTGTGATACCAAAATGCATTTTTTCATATCAATATGTAGATAATCTTCTTTTAGAAGATAATGCTGACTGTGCTCTTTTTTTTCCTAAAGGAATTATAAACATTAAGTAATTGTCTGCAGAGATGTCTGTCTCCTGTATGTTTAAATACTCATAGGTCACCTGGCCTCAGGCACAAGCTTTAGAGGAGTGATTCTTAGCTTCATTAGTTAAGACT
>gene=chr10_22215341-22215631; species=bosTau
C----------------AATTCCTGGAAAGTTACACATTTAAAAGCAtta-ttaataaatatttataataaatGAC--TGATACCAAAGAGCATTTGTTAATATCACTATA-AGACAATCTTCTTTCAAAAGATAAAACTG----TGCTT-TTTTTTTTCTAAAGGAATTATAAACATTAGGTA----TTTGTAGAGATGCATTTCTCCTATAAGTTTAAATACTCATAGGTCACCTGGCCTCAGGCGCAAGCTTTGGAAGAGTGATTCTCAGCTTGATTAGTTACGACT
>gene=chr10_22215341-22215631; species=calJac
CAGTTTCCCAATTTACCAATTCCTGGAAGGTTACACATTTAAAAGCATTGTTTAATGAATATTTACAGCAAATAACTGTGATACTAAAAAGCA-TTTTAAATATCAACATGTAGATAATCTTCTTTTAGAAGATAATGCTGACTGTACTTTTTTTTTTCCTAAAGGAATTATAAACATTAAGTAATTGTCTGCAGAAAGGTCTGTCTCCTATATGTTTAAATACTCATAGGTCACCTGGCCTCAGGCACAAGCTTCAGAGGAGTGATTCTTAGCTTGATTAGTTAAGACT
>gene=chr10_22215341-22215631; species=canFam
CAATTTTCCAAATTGCAAATTCCTGGGAGGGCACACATTTAAAAGTACTATTTAATAAATATTT---ATAAGTAACTGTGATACCATAGAGCATTTTTTAATACCAGTATA-AGACAATCTTTTTTTAGAATATACAAATGACTATGGGC-TTTTCTTCCTAAAGGAATTAGAAACATCAGGTAATTGTCTGGAGAGGAGAATTTCTCCTATATGTTTAAATACACATAGATCACCTGGCCTCAGGCGCAAGCTTTAGAGAAGTGATTCCCAGCTTGATTAGTTAAGACT
>gene=chr10_22215341-22215631; species=equCab
CAATTTTCCAAACTGCAGATTTCTGGAAGGTTACACATTTAAAAGCATGATTTAATGAATATTTATAATAAACAATTGTGATTCCAAAGAGCATTTTTTAATACTAGTATG-AGATAATCTTCTTTTAGAAGCTAAAACTCACTGTTTTT-TTTCTTTCCTAAAGGATTTATAAACATCAGGTAATTGTCTGTAGAAGAGCATTTCTCCTATATGTTTAAATACTCATAGGTCACCTGGCCTCAGGCGCAAGCTTTACAGGAGTGATTCTCAGCTTGATTAGTTAAGACT
>gene=chr10_22215341-22215631; species=gorGor
CAATTTCCCAAATTACCAATTCCTGGAAGGTTACACATTTAAAAGTATTATTTAATGAATATTTATAGTAAATAATTGTGATACCAAAAAGCATTTTTTCATATCAATATGTAGATAATCTTCTTTTAGAAGATAATGCTGACTGTGCTCTTTTTTTTCCTAAAGGAATTATAAACATTAAGTAATTGTCTGCAGAGATGTCTGTCTCCTGTATGTTTAAATACTCATAGGTCACCTGGCCTCAGGCACAAGCTTTAGAGGAGTGATTCTTAGCTTGATTAGTTAAGACT
>gene=chr10_22215341-22215631; species=panTro
-----------------------------------------AAAGTATTATTTAATGAATATTTATAGTAAATAATTGTGATACCAAAA-GCATTTTTTCATATCAATATGTAGATAATCTTCTTTTAGAAGATAATGCTGACTGTGCTCTTTTTTTTCCTAAAGGAATTATAAACATTAAGTAATTGTCTGCAGAGATGTCTGTCTCCTGTATGTTTAAATACTATTAGGTCACCTGGCCTCAGGCACAAGCTTTAGAGGAGTGATTCTTAGCTTGATTAGTTAAGACT
>gene=chr10_22215341-22215631; species=papHam
CAATTTCCCGAATTACCAATTCCTGGAAGGTTACACATTTGAAAGTATTATTTAATGAATATTTATAGTAAATAATTGTGATACCAAAAAGTATTTTTTTATATCAATATGTAGATAATCTTCTTTT-GAAGATAATGCTGACTGTGCTCTTTTTTTCCCTAAAGGAATTATAAACATTAAGTAATTGTCTGCAGAGATGTCTGTCTCC--TATGTTTAAATACTCACAGGTCACCTGGCCTCAGGCACAAGCTTTAGAGAAGTGATTCTTAGCTTGATTAGTTAAGACT
>gene=chr10_22215341-22215631; species=ponAbe
CAATTTCCCAAATTACCAATTCTTGGAAGGTTACACATTTAAAAGTATTATTTAATGAATATTTATAGTAAATAATTGTGATACCAAAAAGCATTTTTTCATATCAATATGTAGATAATCTTCTTTTAGAAGATAATGCTGACTGTGCTCTTTTTTTTCCTAAAGGAATTATAAACATTAAGTAATTGTCTGCAGAGATGTCTGTCTCCTATATGTTTAAATACTCATAGGTCACCTGGCCTCAGGCACAAGCTTTAGAGGAGTGATTCTTAGCTTGATTAGTTAAGACT
>gene=chr10_22215341-22215631; species=rheMac
CAATTTCCCAAATTACCAATTCCTGGAAGGTTACACATTTGAAAGTATTATTTAATGAATATTTATAGTAAATAATTGTGATACCAAAAAGTATTTTTTTATATCAATATGTAGATAATCTTCTTTT-GAAGATAATGCTGACTGTGCTCTTTTTTTCCCTAAAGGAATTATAAACATTAAGTAATTGTCTGCAGAGATGTCTGTCTCC--TATGTTTAAATACTCACAGGTCACCTGGCCTCAGGCACAAGCTTTAGAGAAGTGATTCTTAGCTTGATTAGTTAAGACT
>gene=chr10_22518341-22518631; species=hg19
CTTTGCTTGGTCCCTGGAAATCCACCCCTTCTTATCCCGGAGGCCTGAACTCGATTTCTGCAAAACTTCCCGCGACCAGCTCATAAAAGGAGAGCgcgtccctgggtgggctcgaaccaccaacctttcggttaacagccgaacgcgctaaccgattgcgccacagagacTTCGGTGTCATTTTCCCCTTCTGCCTCAGCCTTTATGAAGAATAATAAAGGCAGTGTGTGGCTGTTTCTGCTTTCTGATTGGTACTATCAGAACCAAAATATTTTACTTCACGTTTCCAA
>gene=chr10_22518341-22518631; species=bosTau
TTCTTCACGG-CTCCGAAAATCCAGCTCAGCGTAGCCCAGAGGCCTCAACCTGATTTGTGCAAAACTGCCGGCGACAATCTTGTAAAATAGAAGAgcgtccctgggtgggctcgaaccaccaacctctcggttaacagccgaacgcgctaaccgattgcgccacagagacTCCGATGCGGTTACCATCTCCAGCCATAACCTTTATGAAGAATAATAAAGGCAGTGCATGAAT-TTTCTGCTTACTGATTCCTCTCATTAAAATCCAATTTTTCCAGTTAGCATTTCTAA
>gene=chr10_22518341-22518631; species=calJac
ATCTTCTTGGTCCCCGAAAATCCACCCCAGTTTAGCTCTGAGGCCTGAACTCGATTTGTGCAAAACTTCCTGCGAGCAGCTTGTAAAATGAGGGTgcgtccctgggtgggctcgaaccaccaacctttcggttaacagccgaacgcgctaaccgattgcgccacagagacTCCCATGCCGCCTGATCTTTCTGCCACAGTCTTTATGAAGAATATTAAAGGCAGCGTGTGACTTTTTCTGCTTTCTGATTGGTACTATCAGAACCAAACTATTTAATTTCATGTTTCCAA
>gene=chr10_22518341-22518631; species=canFam
---TTCTTGGCT-------GTCGACCTCCGAGGGGTTGGTGGGTCTGAATTGGATCGGTGCAAAAGTTCCAGCGGCACG-CCGTAAAAG---------------------------------------------------------------------------------TCCGGTGCCGTCCGCCTCTCCAGCCACGGCCTTTATGGAGAATCGTAAAGGCAGCGCATTACT-CTGCTGCTCTTTGATTCATGTTATTAAAATCAGATTTTTTTTTTCCCCACTTCTAA
>gene=chr10_22518341-22518631; species=equCab
CTCTTCTCGGCCCCTGGAAATCCACCCCGGCGTCACCCGGAGGCCTGAGCTAGATTTGTGCAAAACTACCGGCAGCAAGCCCGTAAAAG--ATGAgcgtccctgggtgggctcgaaccaccaacctttcggttaacagccgaacgcgctaaccgattgcgccacagagacTGCGATGTGGTTTGTTTCTCCAGCCATAACCTTTATGAAGAATAATAAAGGCAGAGCGCGAAC-TTTCTGCTTCCTCATTCATACTATTTAAATCCGAAATGTTCCTTAAACATTTGTTA
>gene=chr10_22518341-22518631; species=gorGor
CTTTGCTTGGTCCCTGGAAATCCACCCCTTCTTATCCCGGAGGCCTGAACTCGATTTCTGCAAAACTTCCCGC-ACCAGCTCGTAAAATGAGAGCgcgtccctgggtgggctcgaaccaccaacctttcggttaacagccgaacgcgctaaccgattgcgccacagagacTC-CGT-TCACCTACCGCTTCTGCCTCAGCCTTTATGAAGAATAATAAAGGCAGTGTGTGGCTGTTTCTGCTTTCTGATTGGTACTATCAGAACCAAAATGTTTTACTTCACGTTTCCAA
>gene=chr10_22518341-22518631; species=panTro
CTTTGCTTGGTCCCTGGAAATCCACCCCTTCTTATCCCGGAGGCCTGAACTCGATTTCTGCAAAACTTCCCGCGACCAGCTCGTAAAGGGAGAGCgcgtccctgggtgggctcgaaccaccaacctttcggttaacagccgaacgcgctaaccgattgcgccacagagacTCCCGTGTCATTTTCCCCTTCTGCCTTAGCCTTTATGAAGAATAATAAAGGCAGTATGTGGCTGTTTCTGCTTTCTGATTGGTACTATCAGAACCAAAATGTTTTACTTCACGTTTCCAA
>gene=chr10_22518341-22518631; species=papHam
CTCCGCTTGGTCCCTGGAAATCCACCCCAGCTTAGCCCGGAGGCCTGAACTCGATTTCTACAAAACTTCCCGCGACCAGCTCGTAAAACGAGGGCgcgtccctgggtgggctcgaaccaccaacctttcggttaacagccgaacgcgctaaccgattgcgccacagagacTCCCATGCTGTCTGTCTCTTCTGCCACAGCCTTTATGAAGAATAATAAAGGCAGTGTGCGGCTGTTTCTGCTTTCTGATTGGTACTATCAGAACCAAAATGTTTAATTTCATGTTTCCAA
>gene=chr10_22518341-22518631; species=ponAbe
CTTTGCTTGATCCCTGGAAATCCACCCCTTCTTAGCCCGGAGGCCTGAACTCGATTTCTGCAAAACTTCCCGCAACCATCTCGTAAAACGAAAGCgcgtccctgggtgggctcgaaccaccaacctttcggttaacagccgaacgcgctaaccgattgcgccacagagacTCCCATGTTGGCCGCTCCTTTTGCCTCGGCCTTTATGAAGAATAATAAAGGCAGTGTGTGGCTGTTTCTGCTTTCTGATTGGTACTATCAGAACCAAAATGTTTTACTTCACGTTTCCAA
>gene=chr10_22518341-22518631; species=rheMac
CTCCGCTTGGTCCCTGGAAATCCACCCCAGCTTAGCCC-GAGGCCTGAACTCCATTTCTACAAAACTACCCGCGACCACCTCGTAAAACGAGGGTgcgtccctgggtgggctcgaaccaccaacctttcggttaacagccgaacgcgctaaccgattgcgccacagagacTCCCATGCTGCGTGCCTCTTCTGCCACAGCCTTTATGAAGAATAATAAAGGCAGTGTTCGGCTGTTTCTGCTTTCTGATTGGTACTATCAGAACCAAAATGTTTCATTTCATGTTTCCAA
>gene=chr10_24581487-24581777; species=hg19
CTCCTGTTACCCTCTGAAAAGTGGCAGAATTTGTCCCAGACTTTTTTTTGTTGCACTTCATATCTACTATGGAATTACATTTATAGCTAATGCATTAACTCTAAAAATGGAGAAACCCATTGCTCTGCTGTTTTCATGGTAAGGAAAAACTGCTGAGTCATGATTGACATGGGCTGTTTCAAGAGTTTCCACGGAATGAAGGTAAACGCTTAGGATATCGCAGCCTGAGTGAGAGGCACTGCAAAGTGTGGCCGCTACTTGAAGTTCTTCATGGTGAGTGGAGAGGGAAT
>gene=chr10_24581487-24581777; species=bosTau
ACTCTGTTAACTTTTTAA-ACTGGTGGAATTTGTCCCAGAC-TGTTCATGGTGGGCTGCTTATCTATTGCAGAATTACATGTG-----------CTGACTCCAAAAATGAGGAAACTGTTTACACTGCTCTGTTGCTAATA-------------AGGTTGTGGTTGAGGTGGACTGTTTGATGAGATCCAAGTCTGAGGAGTTAAA-ATTTAGGGTGCTGCTTTCTGGGTGGGAGTCACTGCCTATTGTGACCACTTCTGGAAGGTCTTCACAGAGGGTGAAGAGGGGAT
>gene=chr10_24581487-24581777; species=calJac
-TCCTGTTACCTTCTGAAAAGTGACAGAATTTGCCCCACAC--TTTTTCGTTGCACTTTATATCTACTATGGAATTACATTGAGAGCTAATGTATTACCTCTAAAAATGGAGAAACCCATTGCTCTGCTGTTTTCATGATAAGG-AAAACTGCTGAGTCATGGTTGAAGTGGGCTGTTTCAGAAGTTTCCA-------AAGGTGAACACTTAGGTTATTGCAGTCTGAGTGGGAGGCACTGCAAAGTGTAGCTGCTTCTTGAAGTTCTTCATGGTGAGTGGAGAGGGAAT
>gene=chr10_24581487-24581777; species=canFam
------TTAACTTCTTAAAACTGGCAGCATTTGCCCCAGAC-TATTTATGGTGCATTTCGTATCTACTACAGATTTTGCTTTGTGGCCAATGTGCTGACTCCAAAAATGGGGAAACCCATTACACTGCTTTTTTCTTGATAAGGAGAAACTACT-ACTCATGGTTGAGGTGGATTATTTAAAGAAATCACAGTCTGAGAAGTTAAATGTTTAGGAT-CTGCAGCCTGAGTGTGAGACACTGCCTAGTGCAGCCACTTCTCGAAGTTCTCAATGGTGGATGAAGAGGGGAC
>gene=chr10_24581487-24581777; species=equCab
ATCCTGTTAACTTCTTAAAACTGGCAGAATTTGCCCCAGAC-TATTTACAGTGCAATTCATATCTACTACAGAATTT-CTTTGTAGCTAGTGTGCTGACTCCAAATATGGGGAAATCCATTGCCCTGCTCTGTTCTTGATAAGGAAAAACTACCAGGTTGTGGTTGAGGTGGACTG-ATGGAGATGTCAAAGTCTGGGAAGTTAAACACTTAGGATATTGCAGAC-AAATGCGAGACACTGCCTAGTGCAGCCACTTCTGGAAGTTCTTCATGGTGGGTGGAAAGAGGAT
>gene=chr10_24581487-24581777; species=gorGor
CTCCTGTTACCCTCTGAAAAGCGGCAGAATTTGTCCCAGAC-TTTTTTTGTTGCACTTCATATCTACTATGGAATTACATTTATAGCTAATGTATTAACTCCAAAAATGGAGAAACCCGTTGCTCTGCTGTTTTCATGGTAAGGAAAAACTGCTGAGTCATGATTGACATGGGCTGTTTCAAGAGTTTCCAGGGAGTGAAGGTAAACGCTTAGGATATCGCAGCCTGAGTGAGAGGCACTGCAAAGTGTGGCCGCTACTTGAAGTTCTTCATGGTGAGTGGAGAGGGAAT
>gene=chr10_24581487-24581777; species=panTro
CTCCTGTTACCCTCTGAAAAGTGGCAGAATTTGTCCCAGACTTTTTTTTGTTGCACTTCATATCTACTATGGAATTACATTTATAGCTAATGCATTAACTCTAAAAATGGAGAAACCCATTGCTCTGCTGTTTTCATGGTAAGGAAAAACTGCTGAGTCATGATTGACATGGGCTGTTTCAAGAGTTTCCAGGGAGTGAAGGTAAACACTTAGGATATCGCAGCCTGAGTGAGAGGCACTGCAAAGTGTGGCTGCTACTTGAAGTTCTTCATGGTGAGTGGAGAGGGAAT
>gene=chr10_24581487-24581777; species=papHam
CTCCTGTTACCCTCTGAAAAGTGGCACAATTTGCCCCAGACTTTTTTTTGTTG-----CATATCTACTACGGAATTACATTTGTAGCTAATGTATTAACTCCAAAAATGGAGAAACCCATTGCTCTGCTGTTTTCATGGTAAGGAAAAACTGCTGAGTCATGACTGACATGGGCTGTTTCAAGAGTTCCCAGCCAGTGAAGATAAATGCTTAGGATACTGCAGCCTGAGTGGGAGGCATTGCGAAGTGTAACCGCTACTTGAAGTTCTTCAGTGTGAGTGGAGAGGGAAT
>gene=chr10_24581487-24581777; species=ponAbe
CTCCTGTTACCCTCTGAAAAGCGGCAGAATTTGTCCCAGACTTTTTTTTGTTGCACTTCATATCTACTGTGGAATTACATTTATAGCTAATGTATGAACTCCAAAAATGGAGAAACCCATTGCTCTGCTGTTTTCATGGTAAGGAAAAACTGCTGAGTCATGACTGACATGGGCTGTTTCAAGAGTTTCCAGGGAGGGAAGGTAAACACTTAGGATATCGCAGCCTGAGTGACAGGCACTGCAAAGTGTAGCAGCTACTTGAAGTTCTTCATGGTGAGTGGAGAGGGAAT
>gene=chr10_24581487-24581777; species=rheMac
CTCCTGTTACCCTCTGAAAGGCGGCACAATTTGCTCCAGACTTTTTTTTGTTG-----CATATCTACTATGGAATTACATTTATAGCTAATGTATTAACTCCAAAAATGGAGAAACCCATTGCTCTGCTGTTTTCACGGTAAGGAAAAACTGCTGAGTCATGACTGACGTGGGCTGTTTCAAGAGTTCCCAGCGAATGAAGATAAATGCTTAGGATATTGCAGCCTGAGTGGGAGGCACTGCAAAGTGTAGCCGCTACTTGAAGTTCTTCACTGTGAGTGGAGAGGGAAT
>gene=chr10_25210339-25210629; species=hg19
TTCAACAGGGACTCCTGAGAGCTGCAGAGAGGAAGGAGTCATTCCAGGCCTCGATGATCACATGCTAACCAACACTTCCCACTGCTGTATTAGATTAGCATTTTTAGCAAAAGTACTGCTGACTCATCACCAACTGCTGGCCTTTTCCTTTCCACTCCTGCCTAGTCATTCCTCTCTGTGGCGTGGGCTGTGGGGGCCCTTGACGTACTGTTGTGCCCTTTTCCTCACCAAGAGTCATCCTGTTTTTAATGACATTATTCTCCTATTTGTCAATGTCTGTTTGAGTTCAT
>gene=chr10_25210339-25210629; species=bosTau
TTCTGCAGGGGCCCAT--------GAGAGAGGAAAGAGGAATTCCTGGCTTCCGCGGTCACATGCCTGCCGGTGCTTCCCACTGCGGTGTTAGATCAGCGTCTGTAGCCAAAGCACTGCTGATTCATCG-CGACTACTGGTCTCTTCCGGGGCACTTCTGACCAGTCATTTCTGTCTCTGGCGTGAGTTTTG-GGGCCCTTGACGTATTGCTGTGCCCTTTCCC-CCCCGAGAGTCATCCTGTTTTC-ATGGA---AGACTCTCATTTGTCAATGTCTGTTCGAATTCAT
>gene=chr10_25210339-25210629; species=calJac
TTCAGCAGGGACACCTGAGAGTCACAGAGCGGAAGGAGTCATTCCCGGCTTTGGTGATCACATGCTCACCAACACTTCCCACTGCTGTGTTAGATTAGCATTTTTAGCAAAAGTACTGCTGACTCATCACCAACTGCTGGTCTTTTCCTTTCCACTTCTGCCTAGTCATTCCTCTCTGTGGCGTGGGTTGTGGGGGCCCTTGACGAACTGTTGTGCCCTTTTCCTCACTGAGAGTCATCCTGTTTTTAATGACATTTTTCTCTAATGTGTCAATGTCTGTTTGAGTTCAT
>gene=chr10_25210339-25210629; species=canFam
TTTAGCAAGAGCTCGT--------GAGAGAGGAAGGAGTAATTCCGGGATTTTACAGTCACATGACTACCAATGCTTCCCACTACTGTATTTGATTAACATTTTTAGTAAAGGCGGTGCTGACTCATCACCAACTACTGGTCTCTTCCTGGGCATTTCTGCCTCGTCATTTCTATCCATGGCGTGAGCTTCG-GGGTCCTTGACGTATTGTTGTGCCCTTTTATTCACTGAGAGTCATCCTGTTTTT-GT-GCATTATTCTCTAATTTGTCAATGTCTGTTTGGATTCGT
>gene=chr10_25210339-25210629; species=equCab
CTCAGCAGGGGCTC-T--------AAGAGAGGAAGGAGTAATTCCTGGCTTCTAC-GTCACATGCCTACAAATACTTCCTACTACTGTATTTCATTCGCATTTTTAGCAAAGGCGTTGCTGATTCATCA-CAACTACTGGTCTTTTCCTGGGCATTTCTGCCTAGTCATTTCTATCTGTGGCGTGAGCTTCA-GGGCCCTTGACGTATTGTTGTGCCCTTTTTCTCACCAAGAGCCATCCTGTTTTT-ATGGTATTATTGACTAATTTGCCAATGTCTGTTTGGAGTCAC
>gene=chr10_25210339-25210629; species=gorGor
------------------------------------------------------------------------------------------------------------------------------------------------------------------------------------------------------------GTACTGTTGTGCCCTTTTCCTCACCAAGAGTCATCCTGTTTTTAATGACATTATTCTCCTATTTGTCAATGTCTGTTTGAGTTCAT
>gene=chr10_25210339-25210629; species=panTro
TTCAACAGGGACTCCTGAGAGCTGCAGAGAGGAAGGAGTCATTCCCGGCCTCGATGATCACATGCTCACCAACACTTCCCACTGCTGTATTAGATTAGCATTTTTAGCAAAAGTACTGCTGACTCATCACCAACTGCTGGCCTTTTCCTTTCCACTCCTGCCTAGTCATTCCCCTCTGTGCCGTGGGCTGCGGGGGCCCTTGACGTACTGTTGTGCCCTTTTCCTCACCAAGAGTCATCCTGTTTTTAATGACATTATTCTCCTATTTGTCAATGTCTGTTTGAGTTCAT
>gene=chr10_25210339-25210629; species=papHam
TTCAGCACGGAATCCTGAGAGCTGCAGAGAGGAAGGAGTCATTCCCGGCCTCAATGATCACATGCTCACCAACACTTCCCACTGCCGTATTAGATTAGCATTTTTAGCAAAAGTACTGCTGACTCATCACCAACTGCTGGCCTTTTCCTTTCCACTCCTGCCTAGTCATTCCTCTCTGTGGCGTGGGCTGCGGGGGCCCTTGACGTACTGTTGTGCCCTTTTCCTCACCAAGAGTCATCCTGTTTTTAATGACATTATTCTCCTATTTGTCAACGTCTGTTTGAAATCAT
>gene=chr10_25210339-25210629; species=ponAbe
TTCAACAGGGACTCCTGAGAGCTGCAGAGAGGAAGGAGTCATTCCCGGCCTCGATGATCACATGCTCACCAACACTTCCCACTGCTGTATTAGATTAGCATTTTTAGCAAAAGTACTGCTGACTCATCACCAACTGCTGGCCTTTTCCTTTCCACTCCTGCCTAGTCATTCCTCTCTGTGGCGTGGGCTGCGGGGGCTCTTGACGTACTGTTGTGCCCTTTTCCTCACCAAGAGTCATCCTGTTTTTAATGACATTATTCTCCTATTCGTCAATGTCTGTTTGAGTTCAT
>gene=chr10_25210339-25210629; species=rheMac
TTCAGCACGGAATCCTGAGAGCTGCAGAGAGGAAGGAGTCATTCCCGGCCTCAATAATCACATGCTCACCAACACTTCCCACTGCTGTATTAGATTAGCATTTTTAGCAAAAGTACTGCTGACTCATCACCAACTGCTGGCCTTTTCCTTTCCACTCCTGCCTAGTCATTCCTCTCTGTGGCGTGGGCTGTGGGGGCCCTTGACGTACTGTTGTGCCCTTTTCCTCACCAAGAGTCATCCTGTTTTTAATGACATTATTCTCCTATTTGTCAATGTCTGTTTGAAATCAT
>gene=chr10_25480195-25480383; species=hg19
aaatgagaccaagggagttggtgacCATCACTTGCATTAGCTATGGCTGCAGCGAACTTGCAGTTTAATAACAGACACGAAGAAAAAGATGctgagtcatcaaataaaggttaatttatgttcattattcgctgAtcccaaacctggctgggcataaagatcacctgaagagcctgataatatgttcc
>gene=chr10_25480195-25480383; species=bosTau
tactgaaatcaaagaaagtggtgacAATCACTTGTGTTAGCAGTGGCTGCAGTGAACTTGTAGTTTAGTAAAAGGCACAGACAAAAAGATCCTGAGTCCTCAAGTAAATGCTAACTTCCATCCATTATTCACTGATTCCAAACTTGGCTGGGTATCGTGATCACTTAAAAAGCCTGATAATACCTTCC
>gene=chr10_25480195-25480383; species=calJac
aaatgagaccaaaggaattggtgacCATCACTTACATTAGCTATGGCTGCAGCGAACTTGCAGTTAAATAACAGACACATATTAAAAGATGctgagtcatcaagtaaaggttaatttatgttcattatTCACCGAtcccaaacctggctgggcataagggtcatgtgagaagcctgataatatgcttc
>gene=chr10_25480195-25480383; species=canFam
aattgaggcccaggga---agtgaCCACCACTTGCACTAGCTATGGCTGCGGTGAACTTGCAGTTTAATCATAGGTACAAATAAAAACACCCCACGTCATCAAATGAAAGTTAATTTATATTCATTATTcactgatcttgaaccttgctgagcatcaggatcaactgaaaagcctcataatacattcc
>gene=chr10_25480195-25480383; species=equCab
gactgagccccagggaagcagtgaGCATCACTTCCACTAGCTCTGGCTGCAGGGAACTGGcagtttaataataggtgcaaataaaaagaccctgagtcatcaagtaaaggttaatttatagtcaCTCTTTACTGATCCC-AACCTGGCGGGGCATCAGACTCACCTGAAAAGCTGGCTAATACCTTCC
>gene=chr10_25480195-25480383; species=gorGor
aaatgagaccaagggaattggtgacCATTACTTGCATTAGCTATGGCTGCAG-GAACTTGCAGTTTAATAACA------AAGAAAAAGATGCTGAGTCATCAAATAAAGGTTAATTTATGTTCATTAGTCACTGAtcccaaacctgactgagcataaagatcacctgaagagcctgataatatgttcc
>gene=chr10_25480195-25480383; species=panTro
aaatgagaccaagggaattggtgacCATCACTTGCATTAGCTATGGCTGCAGCAAACTTGCAGTTTAATAACA------AAGAAAAAGATGCTGAGTCATCAAATAAAGGTTAATTTATGTTCATTATTCACTGAtcccaaacctggctgggcataaagatcacctgaagagcctgataatatgttcc
>gene=chr10_25480195-25480383; species=papHam
gaatgagagcaagggaattggtgacCATCACTTGCATTAGCGATGGCTGCAGCGAACTTGCAGTTTAATAACAGACACAAAGAAAAAGATGctgagtcatcaagtaaaggttaatttatgttcattattcactgAtcccaaacatggctgggcataaggatcacctgaagagcctgataatatgttcc
>gene=chr10_25480195-25480383; species=ponAbe
aaatgagaccaagggaattggggaccatcacttgcATTAGCTATGGCTGCAGCGAACTTGCAGTTTAATAACAGACACAAAGAAAAAGATGctgagtcatcaaataaaggttaatttatgttcattattcactgAtcccaaa-ctggctgggcataaggatcacctgaagagcctgataatatgttcc
>gene=chr10_25480195-25480383; species=rheMac
gaatgagagcaagggaattggtgacCATCACTTGCATTAGCGATGGCTGCAGCGAACTTGCAGTTTAATAACAGACACAAAGAAAAAGATGCTGAGTCATCAAGTAAAGGTTAATTTATGTTCATTATTCACTGAtcccaaacatgactgggcataaggatcacctgaagagcctgataatatgttcc
>gene=chr10_28529453-28529594; species=hg19
AAATCCATATAGAAAAGAGTGCTAATTTAAAATATAAGAATTGTTATTTGAAATGCCAAATGAAAATATAGCTGACTAAGCTAAAAATTAAAAATGTGAGGCAAGATTTCACTAATGCACACGTATGGAGCTGTTTTTTCT
>gene=chr10_28529453-28529594; species=bosTau
AAATCCATACAGAGATCTGTGTTAATTAAAAATGTGGTGGCCGTTATTTTAAATACCAAGTGAAAATACAAATCACTAAGCTAAAAATAAGACA-AAAAATCAAAGTTTCATTAACCCACATCTCTGAAGCTATTTTCCCT
>gene=chr10_28529453-28529594; species=calJac
AAATCCATACAGAAAGGAGTGGTCATTTAAAATATGAGGA---CTATTTTAAGTACCAAATGAAAATACAGCTCACTAAGTTAAAAATTAAAAATGTGAGGCAAGATTTCACTAATGCAC--GTCTGAA-----TTTTTCT
>gene=chr10_28529453-28529594; species=canFam
GTACCCATACAGACAAGACTAATAATTAAAAATGTGAGGGCAATTATTTTAAATGCCAAAT-AAGCTATAAATCATGGAGCTTAAAATAAATGAGA-AAGACCAAGTTTCATCAATGCCCATTTCTGAGGCTGTTTTCCCC
>gene=chr10_28529453-28529594; species=equCab
AAATCCATATAGAAAAGAGTGTTAATTAAAAATATAAGGACAGTTATGTTAAATAGCAAATTAAAATATAAATCACTAAGCTAAAAATGAAAGAGC-AAAGCAAGGTTTCATTAATGCCCATCTCTGAAGCTGTTTT-CCC
>gene=chr10_28529453-28529594; species=gorGor
AAATCCATATAGAAAAGAGTGCTAATTTAAAATATAAGAATTGTTATTTGAAATGCCAAATGAAAATATAGCTGACTAAGCTAAAAATTAAAAATGTGAGGCAAGATTTCACTAATGCACACGTATGGAGCTGTTTTTTCT
>gene=chr10_28529453-28529594; species=panTro
AAATCCATATAGAAAAGAGTGCTAATTTAAAATATAAGAATTGTTATTTGAAATGCCAAATGAAAATATAGCTGACTAAGCTAAAAATTAAAAATGTGAGGCAAGATTTCACTAATGCACAAGTATGGAGCTGTTTTTTCT
>gene=chr10_28529453-28529594; species=papHam
ACATCCATACAGAAAACAGTGCTAATTTAAAATATGAGAATTGTTATTTGAAATAACAAATGAAAATATAG----CTAAGTTAAAAATTAAACATGTGAGGCAAGATTTCACTAATGCACATGTATGGAGCTGTTTTTTCT
>gene=chr10_28529453-28529594; species=ponAbe
AAATCCATACAGAAAAGAGTGCTAATTTAAAATATGACAATTGTTATTTGAAATGCCAAATGAAAATATAGCTGACTAAGCTAAAAATTAAAAATGTGAGGCAAGATTTCACTAATGCACACGTATGGAGCTGTTTTTTCT
>gene=chr10_28529453-28529594; species=rheMac
ACATCCATACGGAAAAGAGTGCTAATTTAAAATATGAGAATTGTTATTTGAAATACCAAACGAAAATATAG----CTAAGTTAAAAATTAAACATGTGAGGCAAGATTTCACTAATGCACATGTATGGAGCTGTTTTTTCT
>gene=chr10_28973582-28973744; species=hg19
TAGATTGTAGTTTAGAGATGAAAGGACTTCTTGCTCCTTGTACATTCTCATTTCATGTACGACATTATGCAAGCTCAGCAATTCTTCAAGTGGCCAGTTTTTATATCTGTTACGTAGTCAGAGTTTCTTTTCTCTGCTTGCCCTGATGAGGGCCGGTTCACC
>gene=chr10_28973582-28973744; species=bosTau
TAGTTTGGGGCTTGAAGATTAAAAGGCTTCTTGTCTCTTCTGTGTTCTTATGTCA-TGAGTGCATTGTGCAAGTACCATGATTC-TAAAGTGGCCTCT---------------------------------CCTTGCTCACCCTGC------CTTATTCATC
>gene=chr10_28973582-28973744; species=calJac
TAGTTTGTAGTTCAGAGATTAAAGGACTTCTTGCTCCTTGTACATTCTCGTTTCACGTACACCATTATGCAAGCTCAGTGATTCTTCAAGTGGCCAGCTGTTCTACCTGTGATGTAGTCATCGTTTCTTTTCTCTGCTTGCTCTGATGAGGGCCAGTTCACC
>gene=chr10_28973582-28973744; species=canFam
TAGTTCATAGTATGAAGATTAAAAGACTTCTTGCTCCTTAT-CCATTTGCTTTCATGTACAGCATCATGGGAACGCAGTGATGCCTCAAGCAGCCACTATTTGCATCAGCTCATTGGTTAGTTT-----TCCCCTGCTGGCTTTGCTA----GCCATTCACC
>gene=chr10_28973582-28973744; species=equCab
GAGTCTGTAGCTTGAAGATTGAAAGA---CTTGCTCCTTGTGCCTTCTCATTTCATAGAGACCATCAGGCAAGCTCAGTGATCCTTGAAGCGGCCGGCCTTTATATCAGCTCTGTAGTTAATTT-----TCCT------GCTCTGCTG----CCTGTTTATC
>gene=chr10_28973582-28973744; species=gorGor
TAGATTGTAGTTTGGAGATGAAAGGACTTCTTGCTCCTTGTACATTCTCATTTCATGTACGACATTATGCAAGCTCAGCAATTCTTCAAGTGGCCAGTTTTTATATCTGTTACGTAGTCAGAGTTTCTTTTCTCTGCTTGCCCTGATGAGGGCCGGTTCACC
>gene=chr10_28973582-28973744; species=panTro
TAGATTGTAGTTTGGAGATGAAAGGACTTCTTGCTCCTTGTACATTCTCATTTCATGTACGACATTATGCAAGCTCAGCAATTCTTCAAGTGGCCAGTTTTTATATCTGTTACGTAGTCAGAGTTTCTTTTCTCTGCTTGCCCTGATGAGGGCCGGTTCACC
>gene=chr10_28973582-28973744; species=papHam
TAGTTCGTAGTTTGGAGATTAAAGGACTTCTTGCTCCTTGTACTTTCTCATTTGACATACGCCATTATGCAAGCTCCGCAATTCTTCAAGTGGCCAGTTTTTGTATCTGTTATGTAGTCAAAGTTTCTTTTCTCTGCTTGCCGTTATGAGGGCCTGTTCACC
>gene=chr10_28973582-28973744; species=ponAbe
TAGTTTGTAGTTTGGAGATGAAAGGACTTCTTGCTCCTTGTACATTCTCATTTCATGTATGACATTATGCAAACTCAGCAATTCTTCAAGTGGCCAGTTTTTATATCTGTTACGTAGTCAAAGTTTCTTTTCTCTGCTTGCCCTGATGAGGTCCTGTTCACC
>gene=chr10_28973582-28973744; species=rheMac
TAGTTCGTAGTTTGGAGATTAAAGGACTTCTTGCTCCTTGTACTTTCTCATTTCACATACGCCATTATGCAAGCTCCGCAATTCTTCAAGTGGCCAGTTTTTGTATCCGTTATGTAGTCGAAGTTTCTTTTCTCTGCTTGCCGTTATGAGGGCCTGTTCACC
>gene=chr10_30049143-30049362; species=hg19
agtatgtgtaaaataagtgtacaaattaaagaatattaacaacataagcatccatgtTAGTTTATCAGTTCATTCATGAATTTGTTGTCGTTTAAGCAACTCCTTTGTGCTGAGGTCAGCATTTTCCTGAGTGTGCTGCTGAATACCCTGACCTGCTTATTTTAAATGTGGACTTCTGAACCCTTCACAATGTCAATGGAGTCAGCATCTCTGAGAAAA
>gene=chr10_30049143-30049362; species=bosTau
agcatatgtaaaatgaatgtataaa-----gaatattaataaaatgaacccccaaatcaacttaaaaaattgaacactacccatgccttaagctcaaaactgctttatccc----tccac---cctcagtgagaatctgagatcactcc---ataaacattctgcatgctgacctgctgacgtc---------------------catctctgagtcag
>gene=chr10_30049143-30049362; species=calJac
AGTACATGTAAAATAAGTGTACAAATGAAAGAATATTAATCACATGAGCATCCACATTAGTTTATCAGTTAATTCATGAATTTGTTGTTGTTTAAGCACCCCCTTTGTGCTTAGGTCAGCGTTTTTCCGAATGTGGTCCTGAGTGCcctgaagtgcttgtttaaaacgtggacttctgaacccttcacagtgtccatggagtcagcgtctctgggaaaa
>gene=chr10_30049143-30049362; species=canFam
agtgtatgtacagataaag-----------gagtattaataaaataaatgcctat--------------------------------------------------------------------------------------------------------------------------------------------------------------------
>gene=chr10_30049143-30049362; species=equCab
-------------------------------------------------------GTCAGTTTGTTAATTCATTCAGTGACTTCGTTTTGTTTCGGCACCTCCTTTGGGCT--GGTCAGCGTTCCTCCACGTGCCGCCCTGATCCCCGC---GCGCTTGCTTGGAGTGC-GACCTCCGCGCCCT-GACAACGTCTGCTGAATCAGCGTCTCTGCGGAGG
>gene=chr10_30049143-30049362; species=gorGor
agtatgtgtaaaataagtgtacaaattaaagaatattaacaacataagcatccgtgtTAGTTTATCAGTTCATTCATGAATTTGTTGTCGTTTAAGCAACTCCTTTGTGCTGAGGTCAGCGTTTTcctgagtgtgctcctgaataccctgaactgcttattttaaatgtggacttctgaacccttcacaaagtcgatggagtcagcatctctgagaaac
>gene=chr10_30049143-30049362; species=panTro
agtatgtgtaaaataagtgtacaaattagagaatattaacaacataagcatccatgtTAGTTTATCAGTTCATTCATGAATTTGTTGTCGTTTAAGCAACTCCTTTGTGCTGAGGTCAGCATTTTCCTGAGTGTGCTGCTGAATACCCTGACCTGCTTATTTTAAATGTGGACTTCTGAACCCTTCACAATGTCAATGGAGTCAGCATCTCTGAGAAAA
>gene=chr10_30049143-30049362; species=papHam
agtatatataaaataagtatacaaattaaagaatattaataacatgagcatccatgtTAGTTTGTCAGTTCATTCATGAATTTGTTGTTGTTTAAGTACCTCCTTTGTGCTGAGGTCAGCGTTTTcttgagtgtactcctaaataccctgaagtgcttgttttaaatgtggacttctgaacccttcacaatgtcaatggagtcagcatctctgagaaaa
>gene=chr10_30049143-30049362; species=ponAbe
agtatatgtaaaataagtgtacaaattaaagaatattaacaacataagcatccatgtTAGTTTATCAGTTCATTCATGAATTTGTTGTCATTTAAGCAACTCCTTTGTGCTGAGGTCAGCGTTTTCCTGAGTGTGCTCCTGAATACCCTGAACTGCTTATTTTAAATGTGGACTTCTGAACCCTTCACAATGTCGATGGAGTCAGCATCTCTGAGAAAA
>gene=chr10_30049143-30049362; species=rheMac
agtatatataaaataagtatacaaattaaagaatattaataacatgagcatccatgtTAGTTTGTCAGTTCATTCATGAATTTGTTGTTGTTTAAGTAGCTCCTTTGTGCTGAGGTCAGTGTTTTTTTGAGTGTATTCCTAAATACCCTGAAGTGCTTGTTTTAAATGTGGATTTTTGAACCCTTCACAATGTCAATGGAGTCAGCATCTCTGagaaaa
>gene=chr10_30060382-30060643; species=hg19
GGCGTGAGTCATTTTATGTTTTTGAAATTGCTGTTTGGTAACTCACTTTATTTAAACTTCACCACATGAGGTTGCCGCAATACATTTGATCATCCCCTTTCTCACTTTACATCTGAAACTGAAGCTGCTACTGGATTCCTGCTGACTCAGCAAAAATCCAAACCATTGTCAATAGAGTCCATTAGGAAATCAGTCCCAATCCGAACCTCCTAGGCAACACTTGAGCAAGGGAAGTCAGATTTAAAAATCAGAATCATggcc
>gene=chr10_30060382-30060643; species=bosTau
--------tcattttatatttttaaaa-tGCTATTTGA--------TTA----AAACCTCATGACATGAGGTTCTCACCATAAATTTCATCATCCCGTGTCTCACTTTCCATCAGAAACCAAAGCTCCCAATGAATCCCTGTTGAATCGGCAAACATCCTAACATCTGTCAAC--AGTCAACTGACAAACTGGACTGAATCTGAACCTT-TGGGTGACAACCGACCAACGCAATCCAGACTTTTAAA--------------
>gene=chr10_30060382-30060643; species=calJac
-------------------------------------------------------------------------------------------------------------------------------------------------CTTAGCGAAAATCCAAACCATGGGCAATAAAGGCCACTAGGAAATCAGTCCCAATTCAAACCGCCCAGGCAACACTCGAGCAAGGGAAGCCAGATTCAAAAATCGGAATC------
>gene=chr10_30060382-30060643; species=canFam
--------TCAGTTTATATTTTTTAAA-TGCTATTTAA--------TTCATTTAAACTTCAGAGCATGAAGTTCTTACAGTAAATTTGATCATCCCACTTCTCACTTTACATTGGGAACTGAAGCCCTCAATGGATTCCTGTTGGATCAGCAAACACCCAAACATTCGTCAAT--AGTCAGCTGGTCAATGGGTCTGAATCTGAACTTCCTGGGCAACACTTGGCCAACGGAATCCAGACTTCTAAA--------------
>gene=chr10_30060382-30060643; species=equCab
--------TCACTTTATATTTTTAAAA-----ATGGTA--------TTCATTTAAATCTCACAACATGA-----TCACAATAAATTTGATCATCTCATTTCTCACTTTACATGTGAAATGGAAGCTCTCAAGATATTCTCATTAAATTAGCAAACA--------TTTGTCAAT--AGTCAACGGGCAAATTGGTCTGGGTCTGAATCTTGTAAGCAATGCTGGACCATGGGACTCCAG-----------------------
>gene=chr10_30060382-30060643; species=gorGor
GGCGTGAGTCATTTTATGTTTTTGAAATTGCTGTTTGGTAACTCACTTTATTTAAACTTCACCACATGAGGTTGCCGCAATACATTTGATCATCCCCTTTCTCACTTTACATCTGAAACTGAAGCTGCTACTGGATTCCTGCTGACTCAGCAAAAATCCAAACCATTGTCAATAGAGTCCATTAGGAAATCAGTCCCA-TCCGAACCTCCTAGACAACACTTGAGCAAGGGAAGTCAGATTTAAAAATCAGAATCATggcc
>gene=chr10_30060382-30060643; species=panTro
GGCGTGAGTCATTTTATGTTTTTGAAATTGCTGTTTGGTAACTCACTTTATTTAAACTTCACCACATGAGGTTGCCGCAATACATTTGATCATCCCCTTTCTCACTTTACATCTGAAACTGAAGCTGCTACTGGATTCCTGCTGACTCAGCAAAAATCCAAACCATTGTCAATAGAGTCCATTAGGAAATCAGTCCCAATCCGAACCTCCTAGGCAACACTTGAGCAAGGGAAGTCAGATTTAAAAATCAGAATCATggcc
>gene=chr10_30060382-30060643; species=papHam
GGCGTGAGCCATTTTATGTTTTTGAAATTGCTGTTTGGTAACTCATTTTATTTAAACTTCACCACATGAGGTTGCCGCAATACATTTGATCATCCCCTTTCTCACTTTATATCTGAAACTGAAGCTGCTACTGGATTCCTGCTGACTCAGCAAAAATCCAAACCATTGTCAATAGAGTCCGCTAGGAAATCAGTCCCAATCTGAACCTCCTAGGCAACACTTGAGTAAGGGAAGCCAGATTTAAAAACCAGAATCATggcc
>gene=chr10_30060382-30060643; species=ponAbe
GGCGTGAGTCATTTTATGTTTTTGAAATTGCTGTTTGGTAACTCACTTTATTTAAACTTCACCACATGAAGTTGCCGCAATACATTTGATCATCCCCTTTCTTACTTTACATCTGAAACTGAAG-TGCCACTGGATTCCTGCTGACTCAGCAAAAATCCAAACCATTGTCAATAGAGTCCATTAAGAAATCAGTCCCAATCCAAACCTCCTAGGCAACACTTGAGCAAGGGAAGTCAGATTTAAAAATCAGAATCATggcc
>gene=chr10_30060382-30060643; species=rheMac
GGCGTGAGCCATTTTATGTTTTTGAAATTGCTGTTTGGTAACTCA-TTTATTTAAACTTCACCACATGAGGTTGCCGCAATACATTTGATCATCCCCTTTCTCACTTTATATCTGAAACTGAAGCTGCTACTGGATTCCTGCTGACTCAGCAAAAATCCAAACCATTGTCAATAGAGTCCGCTAGGAAATCAGTCCCAATCTGAACCTCCTAGGCAACACTTGAGCAAGGGAAGCCAGATTTAAAAATCAGAATCATggcc
>gene=chr10_31151036-31151154; species=hg19
TTTGACCTTCTATCACCATCACAAATACCTGTGCACGCTGTCCTTCCAGAACATTCTGACATTTGCCGAGTCAGCTGTTTCTCAATGGGGCTGGTGAACATGGAAACATCCACAAAAG
>gene=chr10_31151036-31151154; species=bosTau
TCTGAAGTCCAAACTCCAGAAAAAATACCTGTACAGGTTGTCTTTCCAGGAGATTCCAACATCTTCTGAGTCAGCAGTTTCTCCACAGGGCTGGGGAGCAGGGAGACATCTGCAAAAG
>gene=chr10_31151036-31151154; species=calJac
TTGGACCTCATGTCATCATCACAAATACCTGTGTACACTGTCCTTCCAGGACACTCTGACATTTGCCGAGTCAGCTGTTTTTCAATGGAGCCGGTGAACATGAAAACATCTGCAAATG
>gene=chr10_31151036-31151154; species=canFam
TTTGATGTCTTAGCACTATAGCAAATATCTGTGCATATCATCTTTCCAGAAGATTCTGACATTTTCTGAGGCAGTGGTTTTTCAACACAATGAGTAAGCAAGGAAACGTTGGCAAAAG
>gene=chr10_31151036-31151154; species=equCab
TTTGACATGCTATCACCATAACAGATACCTGTGCACACTGTCTTTCCAGGAGATTCTGACATTTTCTGTTTCAGCTGCTTCTCAGGCC---TGGTGAGCATGGAAACATCTGCAAAAG
>gene=chr10_31151036-31151154; species=gorGor
TTTGACCTTCTATCACCATCACAAATACCTGTGCACACTGTCCTTCCAGAACATTCTGACATTTGCCGAGTCAGCTGTTTCTCAATAGGGCTGGTGAACATGG-AACATCCACAAAAG
>gene=chr10_31151036-31151154; species=panTro
TTTGACCTTCTATCACCATCACAAATACCTGTGCACACTGTCCTTCCAGAACATTCTGACATTTGCCGAGTCAGCTGTTTCTCAATGGGGCTGGTGAACATGGAAACATCCACAAAAG
>gene=chr10_31151036-31151154; species=papHam
TTTAACCTTCTATCACCATCACAAATACTTGTGCACACTCTCTTTCCACAACATTCTGACATTTGCCGAGTCAGCTGTTACTCAATAGAGCTGGTGAACAGGGAAACATCCGCAAAAG
>gene=chr10_31151036-31151154; species=ponAbe
TTTGACCTTCTATCACCATCATAAATACCTGTGCACACTGTCCTTCCAGGACATTCTGACATTTGCCGAGTCAGCTGTTTCTCAATAGGGCTGGTGAACATGGAAACATCCACAAAA-
>gene=chr10_31151036-31151154; species=rheMac
TTTAACCTTCTATCACCATCACAAATACTCGTGCACACTCTCTTTCCACGACATTCTGACATTCACCGAGTCAGCTGTTACTCAATAGAGCTGGTGAACAGGGAAATATCCGCAAAAG
>gene=chr10_31418297-31418393; species=hg19
GGATCTGCACTGTAAACTCCATTCTGGGTCCTGCTGTGACTGTTGCCAAGACATCATGACTCAGCACTCTCCCTGAGACCCACCACATGCAACGCA
>gene=chr10_31418297-31418393; species=bosTau
------------------------------------------------------------------------------------------------
>gene=chr10_31418297-31418393; species=calJac
GGCTCTGCACTGCAAACGCCATTCAGGGTCCCACTGTGATCGTTGCCAAGACACCATGACTCAGCACTCTCCCTGAGACCTGTCACATCCAATGCA
>gene=chr10_31418297-31418393; species=canFam
AGATGCAGATGGCAAACTTCCCCCTGGGTCCCGTCGTGGCTGAAGCAAAGGCACCACAGTTAATCACTCTCACAAAGCCCCACCATATCCAGATCA
>gene=chr10_31418297-31418393; species=equCab
AAATGTGGATTGCAAACCTCCTTCTGGGTCCTGCTGTGGCTAAAGCAAAGGCACCATGATTCCTCACCCT----AAGGCCCACCATAACC------
>gene=chr10_31418297-31418393; species=gorGor
GGATGTGCACTGTAAACTCCATTCTGGGTCCTGCTGTGACTGTTGCCAAGACATCATGACTCAGCACTCTCTCTGAGACCCACCACATGCAATGCA
>gene=chr10_31418297-31418393; species=panTro
GGATCTGCACTGTAAACTCCATTCTGGGTCCTGCTGTGACTGTTGCCAAGACATCATGACTCAGCACTCTCCCTGAGACCCACCACATGCAATGCA
>gene=chr10_31418297-31418393; species=papHam
GGATCTGCACTGCAAACTCCATTCTGGGTCCCGCTGTGACTGTTGCCAAGTCACCATGACTCAGCACTCTCCCTGAGACCCACCACATCCAATGCA
>gene=chr10_31418297-31418393; species=ponAbe
GGATCTGCACTGTAAACTCCATTCTGGGTCCTGCTGTGACTGTTGCCAAGACATCATGACTCAGCACTCTCCCTGAGACCCACCACATGCAATGCA
>gene=chr10_31418297-31418393; species=rheMac
GGATCTGCACTGCAAACTCCATTCTGGGTCCCGCTGTGACTGTTGCCAAGTCACCATGACTCAGCACTCTCCCTGAGACCCACCACATCCAATGCA
>gene=chr10_32428271-32428561; species=hg19
GAATAACCCAAGGAAGAGAAGAAAAAGAGCTGCCAGTTAAAGTCACTCCAGATTCCCAAGGCAACCTGTTCCCCTGCCCACCCCCCTGCCGCTCCCCGCGGGGAGGCAGTCCTGCCTAGCACCACAGCAGGAGAATCAGCTGTTTCCTGCCCAACCTCAGTGGCTCAGGCTGAGTCATCCTTTTCCCTGCCTGGGTCAAGGCGTGGCTTCTCCAATCCCTTACAAAATGCTTCCGCCCCAAAATGCTCAGGCCAGCCTGTTAAGGGCTGGAGAGCCAACTCATTCAGTGT
>gene=chr10_32428271-32428561; species=bosTau
GAAGAACCCAAGAAGG-----AAAGAGAGCTG-CAGTTAAGCTCTTGCCAAGTTCC-AAGGCAACCTG---------------TCCACC-AGGGGAGGCA-------GGCCCCGCCCG--------------GAATCATCTGTTTCCTGCCCTACCTAA-TGGCTCAGGGTGAATCATCACT-TTCTCAGCCCCACTGAGGCGTGACTCCTTCCATCTCTTCCCAAATG----------------CTCAGGCCGGCCTGAT-GAGGCTGGAGAACCAGCT------GTTT
>gene=chr10_32428271-32428561; species=calJac
GAAGAACCCAAGGAAGAGAAGAAAAAGAGCTGCCAGTTAAAGTCATGCCAAATTCCCAAGGCAAAGTGTTGTCCCTCTCACCCTCCCAC--CCCCCTGCA---AGGCAGTCCCGCCTAGCACCACAGCAGGAGAATCAGCTGTTTCCTGTCTAATCTCAGTGGCTCAGGCTGAGTCATTCTTTTCCCTGCCCAGGCCCAGGCGTGGCTCCTCCAATCCCTTACAAAATGC-TCCACCCCCAAATGCTCAGGCCAGACTGTTAAGGGCTGGAGAGCCAACCCATTCAGTGT
>gene=chr10_32428271-32428561; species=canFam
GAAGAATCGAAGAAAG-----ATAAAGAGCTA-CAGTGAAACTCCTGCCAAAATCCTAATGCAACCTG---------------TCCACCCAGGGAATGCA-------GGCCTCCTCTAGAACAGCAACAACAGAATCAGCCGTTTCCTGCCCAACCTAAGTGGCTCTGAGTGAGTCATCACTTTCCCTGCCCTAGCCAGGGTATGACTCCCCTAGTCCCTTACAAAGTG----------------CTCAGGCCCGCCTGTT-AAGGCTGGAGAGCCAACTATTTCAGGGT
>gene=chr10_32428271-32428561; species=equCab
GAAGAACCTA--------------------TG-CAGTTAAACTCATGCCAAAATCCTAATGCAACCTG---------------TCCACCCGGGGAATGTA-------GGCCCCGCCTAGAACAGCAACAGGAGAATCAGCTGTTTCCTGCCCAACCTAAGTAGCTCAGGGTGAGTCATCACTTTCCCTGACCCAACCAAGGCGTGGCTCCTCCAATCCCTTACAAAATGCTTCCGCCCCAAAATTCTCAGGCCTGCCTGTT-AGGGCTAGAGAGCCAACGATTTTAGTGT
>gene=chr10_32428271-32428561; species=gorGor
------------------------------------------------------------------------------------------------------------------------------------------------------------------------------------TTTTCCCTGCCTGGGCCAAGGCGTGGCTCCTCCAATCCCTTACAAAATGCTTCCGCCCCAAAATGCTCAGGCCAGCCTGTTAAGGGCTGGAGAGCCAACTCATTCAGTGT
>gene=chr10_32428271-32428561; species=panTro
GAATAACCCAAGGAAGAGAAGAAAAAGAGCTGCCAGTTAAAGTCACTCCAAATTCCCAAGGCAACCTGTTCCCCTGCCCACCCCCCTGCCGCCCCCCGCAGGGAGGCAGTCCTGCCTAGCACCACAGCAGGAGAATCAGCTGTTTCCTGCCCAACCTCAGTGGCTCAGGCTGAGTCATCCTTTTCCCTGCCTGGGCCAAGGCGTGGCTCCTCCAATCCCTTACAAAATGCTTCCGCCCCAAAATGCTCAGGCCAGCCTGTTAAGGGCTGGAGAGCCAACTCATTCAGTGT
>gene=chr10_32428271-32428561; species=papHam
GAAGAACCCAAGGAAGAGAAGAAAAAGACCTGCCAGTTAAAGTCATGCCAAATTCCCAAGGCAACCTGTCCCGCCACCACCCCTCCCGCTGCCCCCTGCTGGAAGGCAGTCCTGCCCAGCACCACAGCAGGGGAATCAGCTGTTTCCTGCCCAACCTCAGTGGCTCAGGCTGAGTCATCCTTTCCCCTGCCTGAGCCAAGGCGTGGCTCCTCCAATCCCTTACAAAATGCTTCCACCCCAAAATGCTCA-GCCAGCCTGTTAAGGGCTGGAGAGCCAACTCATTCAGTGT
>gene=chr10_32428271-32428561; species=ponAbe
GAATAACCCAAGGAAGAGAAGAAAAAGAGCTGCCAGTTAAAGTCACTCCAAATTCCCAAGGCAACCTGTTCCCCTGCCCGCCCCCCCGCCACCCCCCGCGGGAAGGCAGTCCTGCCTAGCACCACAGCAGGAGATTCAGCTTTTTCCTGCCCAAC---------------------------------------------------------------------------------------------------------------------------------------
>gene=chr10_32428271-32428561; species=rheMac
--------------------------------------------------------------------------------------------------------------------------------------------------------------------------------------------------------------------------------------------------------------------------------------------------
>gene=chr10_33690319-33690530; species=hg19
GTGTTTTCTGTTAAACATGTCCTAGATTTGCTAATTGTGTTTTTTATTTAATGAGTTCAAGAGGCAGGCATTTATTGTATCCCTCGCTAATAAATCATAACTGCTGATTCAGCATTTCTACAAAATGTTAAACAACAATACAATCAAGCCTTAGTAATTAGTTAATTTAGGGAAACAGGAAGAATTACTGGACTCTTGCTAGAAATTATAC
>gene=chr10_33690319-33690530; species=bosTau
GTGTTTCCTGAGAACTATGTCTTGTATTTCCTATTTGCGTCTTTTATCCAACGAGTTCAAGGGGTTGACATATATTTTACGTCT-------------------CTGGATCAATATT----------------------------------TAGGTTAGTAGTTAATTTAGAGGAATGAGGGGAATTATTGGACCCTTACTGGAAAGCATAG
>gene=chr10_33690319-33690530; species=calJac
AGATTTTCTGTTAAATATGTCCTAGAtttgttatTTGTGTTTTTTATTTAATGAATTCAAGAGGCAGGCATTTGTTGTATCCCTCACTAATAAACCATAACTGCTGACTCGGTATTTATACGGAAAGTTAAACAACAATGCAATCAAGCCTAGGTAATTAGTTAATTTAGGGGAACAGGAGGAATTACTGGACTCTTGCTAGAAATCGTAA
>gene=chr10_33690319-33690530; species=canFam
ATATCTTGAGTGAAATGTGTCCTAGATTTACTATTTGAGTTTTTTATCCAATGAGTTCAAGAGACAGACATAAATTTTACCTCTCTTAAATAAGTCATAACTGCTGAGTCAGCATTGATATAACTTGTTAAACA--AAGAAGATCAAGGTTCAGTGATTAGTGAATTTAGAGGAAT---ACAAATTTCTAGAT--ATGCTAGAAAGTGCAA
>gene=chr10_33690319-33690530; species=equCab
GTGTTTTCTGTGAAATGTGTCCTGGATTTACTATTTGTGTTTTTCATTCTATGAGTTCAAGAGACAG--GTCAATTTTCTCTCTCTTAAATAAGTCATACCTGCTGAAGCGGCATTGATACAAATTGCTGAACAACAGTACGATCAAGCCTCAGGAATTAGTTAATTTAGGCGAA----GCA---CTCGACAT--TTGCTGGAAAGTGTAA
>gene=chr10_33690319-33690530; species=gorGor
-------------------------------------------------------------------------------------------------------------------------------------------------------------------------------------------------------------------
>gene=chr10_33690319-33690530; species=panTro
GTGTTTTCTGTTAAACATGTCCTAGATTTGCTAATTGTGTTTTTTATTTAATGAGTTCAAGAGGCAGGCATTTATTGTATCCCTTGCTAATAAACCATAACTGCTGATTCAGCATGTCTACAAAATGTTAAACAACAATACAATCAAGCCTTAGTAATTAGTTAATTTAGGGAAATAGGAAGAATTACTGGACTCTTGCTAGAAATTATAC
>gene=chr10_33690319-33690530; species=papHam
GTGTTTTCTGTTAAATGTGTCCTACATTTGCTAATTGTGTTTTTTATTTAATGAGTTCAAGAGGCAGGCATTTATTGCATCCCTCACTAATAAACCATAACTGCTGATTC----------------------------------------------------TAATTTAGGGAACTAGGAAGAATTACTAGACTCTTGCTAGAAATTATAT
>gene=chr10_33690319-33690530; species=ponAbe
GTGTTTTCTGTGAAACGTGTCCTAGATTTGCTAATTGTGTTTTTTATTTAATGAGTTCAAGAGGCAGGCATTTATTGTATCCCTTGCTAATAAACCATAACTGCTGATTCAGCATTTCTACAAAATGTTAAACAACAGTACAATCAAGTCTTAGTAATTAGTTAATTTAGGGAAATAGGAAGAATTACTGGACTTTTGCTAGAAATTATAC
>gene=chr10_33690319-33690530; species=rheMac
GTGTTTTCTGTTAAATGTGTCCTAGATTTGCTAATTGCGTTTTTTATTTAATGAGTTCAAGAGGCAGGCATTTATTGCATCCCTCGCTAATAAACCATAACTGCTGATTCAGCATTTATACAAAATGTTAAACAACAATACAATCAAGCCTTAGTAATTAGTTAATTTAGGGAACTAGGAAGAATGACTAGACTCTTGCTAGAAATTATAT
>gene=chr10_35933189-35933420; species=hg19
TTAGTCTATAGAGTTGAACCTCTTTATACTGAAAAACAACACTTCCTTCCCACTTTTGTTTTGGAAAAACTAAAGTCCGTAGGAATTCGGAATTCAAAGGCTTCAGAAATATTAGCTGATTCAGCAGAAAACGGGCTATTCAAAAATACAGACTAGACCTTTACTTGATTAAAAAATTTTTTTTCTTTTCTCACCTCCTGCAAATCGGAATTCCCACTTGTATGTTGAATG
>gene=chr10_35933189-35933420; species=bosTau
G--GTCTA----TTTGAACCTCTTTAT--TAAAACAAAACACTTCCTTCGTTTTTTTGTTTTAGAAAAACTAAACTGCATAGGAATCAGAAATTCTGAGGCTTCAGAAAGATTGGCTGATTCAGCAGAAAATGGTCGATTCAAAAATGCAGACTCAAATGTTACTTGGTC-------TTT------TT-CCTTT---CTCCTGATGGGAATTCCCT-TGGCATGTGGAACG
>gene=chr10_35933189-35933420; species=calJac
ttaGTCTA----GTTGAACCTCTCTATACTGAAA---AACATTTCCTTCCCACTTTTGTTTTGGAAAAACCAAAGTCCGTAGGAATTTGGAATTCAAAGGCTTCAGAAATATTAGCTGATTCAGCAGAAAACGGGCTATTCAAAAATGCAGACTCGACTTTTACTTGATTAAAAAATCTTTTTTCTTTTCCCACCTCCTGGAAATCGGAATTCCCGCTTGTAGGTTGAATG
>gene=chr10_35933189-35933420; species=canFam
GAAATCTA----ATAGAACCTCTCTATGCTGAAA---AACACTTCCTTCCTACTTTTGTTTTGGAAACGCTAAACTCCATAGGAATC--CAATTCAAAGGCTTGAGAAATATTAGCTAATTCAGCAGAAAATGAGCTATTCAAAAGTGCAGACTTGAACTTTACTTGGTC------TTTT------GT-CCCCTCTCTTCCTATTTGGAATTCCTCCTTGTGTGCTGGAAG
>gene=chr10_35933189-35933420; species=equCab
GAAGTCTA----GTTGAACCTCAGCATACTGAAAAATAACACTTCCTTCTCTCTTTTGTTTTGGAAAAACTAAACTCCATAGGAATCAAAAATTCAAAGGCTTCAGAAATATTAGCTGATTCAGCAGAAAATGACC--TTCGAAAATGCAGGCTCAACCTTTACTTGGCCTTTTTTTTTT------TG-CTCCCCTCCTCCTAATCGGAACCCCCTTTTGCTGGTTGAATG
>gene=chr10_35933189-35933420; species=gorGor
TTAGTCTA----GTTGAACCTCTTTATACTGAAAAACAACACTTCCTTCCCACTTTTGTTTTGGAAAAACTAAAGTCCGTAGGAATTCGGAATTCAAAGGCTTCAGAAATATTAGCTGATTCAGCAGAAAACGGGCTATTCAAAAATACAGACTAGACCTTTACTTGATT-AAATTTTTTTTTTCTTTTCCCACCTCCTGCAAATCGGAATTCCCACTTGTATGTTGAATG
>gene=chr10_35933189-35933420; species=panTro
TTAGTCTA----GTTGAACCTCTTTATACTGAAAAACAACACTTCCTTCCCACTTTTGTTTTGGAAAAACTAAAGTCCGTAGGAATTCGGAATTCAAAGACTTCAGAAATATTAGCTGATTCAGCAGAAAACGGGCTATTCAAAAATACAGGCTAGACCTTTACTTGATTAAAAAATTTTTTTTCTTTTCCCACCTCCTGCAAATCGGAATTCCCACTTGTATGTTGAATG
>gene=chr10_35933189-35933420; species=papHam
TTGGTCTA----GTTGAACCTCTTTATACTGAAAAGCAACACTTCCTTCCCACTTTTGTTTTGGAAAAACTAAAGTCCGTAGGAATTAGGAATTCAAAGGCTTCAGAAATATT-TCTGATTCAGCAGAAAACGGGCTATTCAAAAATGCAGACTAGACCTTTACTTGATT-AAAAATTTTTTTTCCTTTCCCACCTCCTGCAAATCTGAATTCCCACTTGTATGGTGAATG
>gene=chr10_35933189-35933420; species=ponAbe
TTAGTCTA----GTTGAACCTCTTTATACTGAAAAACAACACTTCCTTCCCACTTTTGTTTTGGAAAAACTAAAGTCCGTAGGAATTCGGAATTCAAAGGCTTCAGAAATATTAGCTGATTCAGCAGAAAACGGGCTATTCAAAAATACAGACTAGACCTTTACTTGATT-AAAATTTTTTTTTCCTTTCCCACCTCCTGCAAATCGGAATTCCCACTTGTATGTTGAATG
>gene=chr10_35933189-35933420; species=rheMac
TTGGTCTA----GTTGAACCTCTTTATACTGAAAAGCAACACTTCCTTCCCACTTTTGTTTTGGAAAAACTGAAGTCCGTAGGAATTAGGAATTCAAAGGCTTCAGAAATATT-TCTGATTCAGCAGAAAACGGGCTATTCAAAAATGCAGACTAGACCTTTACTTGATT-ACAAATTTTTTTTCCTTTCCCACCTCCTGCAAATCTGAATTCCCACTTGTATGGTGAATG
>gene=chr10_37014550-37014840; species=hg19
TCACAGCTGTCACAGTGACAGAAGAACACAGGGCTGCCTTTTAGTGACACCTGCTGGGACAGACCTGGCAGAAGAGATTGCAGATTTGGTTGTTTCTTGGCTGCCTCTGCCAGCCCCTGAGTCAGCACCCCACTCCATTTCATGCTGAGCTTGGACAGCTCAGGTTTAAAAAATTCCCCCTTCCCTTGGGGCAACTGCTTTCCAGCCTCCTCATCATTCCTAAAGGAGAATGACCTACATGCCAGCATGACAGAGATCCAGAAATTTATAGAAGCTTCATTGTGAGCCTA
>gene=chr10_37014550-37014840; species=bosTau
-----------------------------------GCCTGTGAGTGACACCTGCTGGGACAGACGTGACAGAAGGGCTTGTAGACCTGCTT---------CTGCCTCTGTTAGACCCTGAGTTCACAGCCAAGTGTACTCTGCACTAAGCTTGGACAGCTCAGGTTTGAATATTTCCCCTCTCCCTTGAGACAATTGCTTTCCAGCCTCCTCATCCTTCCTAAAGGAGAATGACCTATGTGCCAGCATGACAAAGGTCCAGAAATGCATAGAAGCTTCACTGTGAGCTCC
>gene=chr10_37014550-37014840; species=calJac
TCACCACAGCTACAGTGACAGAAG--CACGGGGCTGCCTTTTAGTGACACCTACTGGGACAGACCTGGCAG-AGGGCTTGCAGATTTGCTTGTTTCCTGGCTGCCTCTGCCAGTCCCTGAGTCAgcagcccactccatttcatgctgagcttggacagctcaggtttgaaaaatttctccttccctt-gggcaactgctttccAGCCTCCTCATCATTCCTAAAGGAGAATGACCTACATGCCAGCATGACAGAGATCCAGAAATTTATAGAAGCCTCATTGTGAGCCTA
>gene=chr10_37014550-37014840; species=canFam
CCTCAATCCACAGAACT--AGAGGCCCGTAGGATTGCCTTTTAGTGACACCTGCTGGGAAAGACCCAGAAAAGGA-TTTGTAGATTTGCTT---------CTGACTCTGTCACACCCTGAGTCAGCAGCCCAATCTATTTCACAATGAGCTTGGACAGCTTGGGCTTGAAATTTTTTCCTTTCCTTTGGGACAACTGCT-TTCAGACTCCTCATCATTCCTAAAGGATAATGACCTACATTCCAGCATGACAAAGATCTGGAAGTTTATAGAAGCTTCATTGTAAACCTA
>gene=chr10_37014550-37014840; species=equCab
CCTCTGTTGGCACAGCTACAGAGGCGCACAGGATTGCCTTTTAGTGACACCTGCCAGGACAGACCTGGTGGAGGG-TCTGCAGATTTGCTTCTGTCCAGGCTGCCTCTGTCAGACCC-GTGTCAGCAGCCCGCTCTGCTTCACACTGAACTGGGACAGCTCGGGTCTGAAAACTTTCCCCTCCCCTTGGGGCAATGGCTCTCCAGACTCCTC-CAACTCCTAAAGAAGAATGACCTGCGTGCCAGCATGACAAAGATCCAGAAATTTATAGAAGCTTCATTGTAAGCCTA
>gene=chr10_37014550-37014840; species=gorGor
TCACAGCTGTCACAGTGACAGAAGAACACAGGGCTGCCTTTTAGTGACACCTGCTGGGACAGACCTGGCAGAAGAGATTGCAGATTTGGTTGTTTCTTGGCTGCCTCTGCCAGCCCCTGAGTCAGCAGCCCACTCCATTTCATGCTGAGCTTGGACAGCTCAGGTTTGAAAAATTCCCCCTTCCCTTGGGGCAACTGCTTTCCAGCCTCCTCATCATTCCTAAAGGAGAATGACCTACATGCCAGCATGACAGAGATCCAGAAATTTATAGAAGCTTCATTGTGAGCCTA
>gene=chr10_37014550-37014840; species=panTro
TCACAGCTGTCACAGTGACAGAAGAACACAGGGCTGCCTTTTAGTGACACCTGCTGGGACAGACCTGGCAGAAGAGATTGCAGATTTGGTTGTTTCTTGGCTGCCTCTGCCAGCCCCTGAGTCAGCAGCCCACTCCATTTCATGCTGAGCTTGGACAGCTCAGGTTTGAAAAATTCCCCCTTCCCTTGGGGCAACTGCTTTCCAGCCTCCTCATCATTCCTAAAGGAGAATGACCTACATGCCAGCATGACAGAGATCCAGAAATTTATAGAAGCTTCATTGTGAGCCTA
>gene=chr10_37014550-37014840; species=papHam
TCACAGCTGTCACAGTGACAGAAG--------------------------------------------------------------------------------------------------------------------------------------------------------------------------------------------------------------------------------------------------------------------------
>gene=chr10_37014550-37014840; species=ponAbe
TCACAGCTGTCACAGTGACAGAAGAACACAGGGCTGCCTTTTAGTGACACCTGCTGGGACAGACCTGGCAGAAGAGATTGCAGATTTGGTTGTTTCTTGGCTGCCTCTGCCAGCCCCTGAATCAGCAGCCCACTCCATTTCGTGCTGAGCTTGGACAGCTCAGGTTTGAAAAATTCCCCCTTCCCTTGGGGCAACTGCTTTCCAGCCTCCTCATCATTCCTAAAGGAGAATGACCTACATGCCAGCATGACAGAGATCCAGAAATTTATAGAAGCTTCATTGTGAGCCTA
>gene=chr10_37014550-37014840; species=rheMac
TCACAGCTGTCACAGTGACAGAAGCATACAGGACTGCCTTTTAGTGACACCTGCTGGGACAGACCTGGCAGAAGAGATTGCAGATTTGGTTGTTTCCTGGCTGCCTCTGCCAGCCCCTGAGTCAGCAGCCCACTCCAATTCATGCTGAGCTTGGACAGCTCAGGTTTGAAAAATTCCCCCTTCCCTTGGGGCAACTGCTTTCCAGCCTCCTCATCATTCCTAAAGGAGAATGACCTACATGCCAGCATGACAGAGATCCAGAAATTTATAGAAGCTTCATTGTGAGCCTA
>gene=chr10_45124424-45124714; species=hg19
CAGGAAGCCCCAGATATTTTGTTGCCAACCACCCCTTTAGAAAGCCTCATCCACCCAACCCTAGTTCTGTCTTTATTTTCCAGCTCCTTACTCCTCAGCAACCCCCGGAACACCACTTTCTGATTAATCTGCATGACTCAGCACTTTCATAATGTTCCTTCTTGCAACAGAAAGCCTCGGGAGCTTTTCCTTGACTTGAGTAGCTGACCCTCCCATCAGCATAGCCAGAGAAGAAAAAAAAATGCTGATTATTAATTTAGACATCTTTCAGAATACATATTTTTAGGAAA
>gene=chr10_45124424-45124714; species=bosTau
TAGGAATCCCCAGTTCTTTTCTTCCCAAA-ACCTCTTTTAAGGACCTCACCAGCCCAGCTCCTGGCTTTCCTTT--------------------------------------------GCAGCCTTATCTCTG----TTTCCCCATCTAC--CCCCAAGCTGCTTATTT-------------GCATTCCCTGGACCT-TGTATCT--ACCCTTTACCACTGTGATCAGAGAAG-----GAAAGAATGATTATTCTTTTAAACATATTTTGGAAAAAGCACTTTTAAGAAA
>gene=chr10_45124424-45124714; species=calJac
CAGGAAGCCCCAGGTATTTTGTTGCCAACCACCCGTTTAGAGAGCCTCATCCACCCAACCCTAGTTCTCTCTTTACTTTCTAGATCCCTGCTCCTCAGCAACCCCCT-CACACTACTTCCTAATTAATCTGCAAGACCCAGCACTTTCATAGTGCTTCTTCTTGCAACAGCAAGCCTCAGGGGCTTTCCCTTGACTTGAGTATCTGACCCTCCCACAAACATAGCCAGAGAAG--AAAAAAATGCTGATTATTATTTTAGACATCTTTTGGGAAAAGCATTTTTAGCAAA
>gene=chr10_45124424-45124714; species=canFam
-------------------------------------------------------------------------------CAGGCTCCCTGCTCTTTAGCAGGTCCCTTCATACTATCTCTTGGTTGATCTCTATGACTCAACACTTTTACCATGTTCTTCCTCTCAACAAAAAGCCTCAGGCCCATTCCCTCAATTG-TGTACCT--CCCCTCCACCAGCATGGCCAGAAAAG-----GAAATGCTGATTACTCCTTTAGACATCTTTTGAAAAAAATCTTTTTAAGAAA
>gene=chr10_45124424-45124714; species=equCab
CAGGAAGCCTCACTCCTTTTCTTCCTAGC-ACTCCTTTAAAAAACCTCATCAACTCAACCCTTGTTCTCTCTTT-----CAGGCTCCCTGTTCTACAAC---TCCCCTCACATTGCTTCATGGTTAATCTGTACAACTCAACATTTTTAC-GTGTTCTTTCTCTCAACAGAAAGCCTTGGGGGCCTTCTCTTGACCA-TGGATCT--CCCCTCCACAAGTGTGACCAGAGAAG-----CAAATGCTGATCATTCCTTTAGACATCTTTTTCAGAAAGTCTTTTTAAGAAA
>gene=chr10_45124424-45124714; species=gorGor
CAGGAAGCCCCAGGTATTTTGTTGCCAACCACCCCTTTAGAAAGCCTCATCCACCCAACCCTAGTTCTGTCTTTACTTTCCAGCTCCTTACTCCTCAGCAACCCCCCGCACACTACTTTCTGATTAATCTGCATGACTCAGCACTTTCATAGTGTTCCTTCTTGCAACAGAAAGCCTCGGGAGCTTTTCCTTGACTTGAGTAGCTGACCCTCCCATCAGCATAGCCAGAGAAGAAAAAAAAATGCTGATTATTAATTTAGACATCTTTCA-AATACGTATTTTTAGGAAA
>gene=chr10_45124424-45124714; species=panTro
CAGGAAGCCCCAGGTATTTTGTTGCCAACCACCCCTTTAGAAAGCCTCATCCACCCAACCCTAGTTCTGTCTTTACTTTCCAGCTCCTTACTCCTCAGAAACCCCCTGCACACTACTTTCTGATTAATCTGCATGACTCAGCACTTTCATAGTGTTCTTTCTTGCAACAGAAAGCCTCGGGAGCTTTTCCTTGACTTGAGTAGCTGACCCTCCCATCAGCATAGCCAGAGAAGAAAAAAAAATGCTGATTATTAATTTAGACATCTTTCAGAATACGTATTTTTAGGAAA
>gene=chr10_45124424-45124714; species=papHam
CAGGAAGCCCCAGGTATTTTGTTGCCAACCACCCCTTTAGAAAGCCTCATCCACCCAACCCTAGTTCTCTCTTTACTTTCTGGCTCCCTACTCCTCAGCAACCCCCATCACACTACTTCCTGATTAATCTGCATGACCCAGAACTTTCATAGTGTTCCTTCTTGCAACAGAAAGCCTCAGGGGCTTTTCCTTGACTTGAGTAGCTGACCCTCCCACCAGCATAGCCAGAGAAGAAAAAAAAATGCTGTTTAGTAATTTATACATCTTTTGGAATACGTATTTTTAGGAAA
>gene=chr10_45124424-45124714; species=ponAbe
CAGGAAGCCCCAGGTATTTTGTTGCTAACCACCCCTTTAGAAAGCCTCATCCACCCAACCCTAGTTCTGTCTTTACTTTCCAGCTCCCTACTCTTCAGCAACCCCCTGCACACTACTTTCTGATTAATCTGCGTGACTCAGCACTTTCATAGTGTTCCTTCTTGCAACAGAAAGCCTCGGGGGCTTTTCCTTGACTTGAGTAGCTGACCCTCCCACCAGCATAGCCAGAGAAGAAAAAAAAATGCTGATTATTAATTTAGACATCTTTCAGAATACGTATTTTTAGGAAA
>gene=chr10_45124424-45124714; species=rheMac
CAGGAAGCCCCAGGTATTTGGTTGCCAACCACCCCTTTAGAAAGCCTCATCCACCCAACCCTAGTTCTCTCTTTACTTTCTGGCTCC-TACTCCTCAGCAACCCCCATCACACTACTTCCTGATTAATCTGCATGACCCAGAACTTTCATAGTGTTCCTTCTTGCAACAGAAAGCCTCAGGGGCTTTTCCTTGACTTGAGTAGCTGACCCTCCCACCAGCATAGCCAGAGAAGAAAAAAAAATGCTGTTTATTAATTTATACATCTTTTGGAATACATATTTTTAGGAAA
>gene=chr10_45299307-45299597; species=hg19
GCTACAGAGATGAAGAGCTTGGCCAAAAGAAAGAGCTCAGACAAGGATGAAATTCCCGCAAAACTCAGTTTTTAAATAGAGTTATCAGATCAGAAATCCAACCAGTGAGCAATTAGGAGGGAGGAGGTGTGTAAAGTAAGAAAGTGCTGTGCTCAGCACTTTTTGGATGGGTGAGAGTTATGGCTGTTGTTCTTTTAGTGCCTGGAAAGTGTTATTAATAGCTATGGGAAAGGGATTTTCCCATCTGTTCTTTCAAACACACACATGCATACTTTAACGTTATCTTGTAT
>gene=chr10_45299307-45299597; species=bosTau
GCCACAGAAATGAAGCCCTTGGCCAGAAGAAAGAGTTCAAATGAGTGCAAAGTTCCAGTAAAACTCAATTTTTAAATAAAGTTATCAGATCAGAAATCCAAACAGTGAGCACTTAAGAGCAAGGAGGTATATAAAATAAGGAATTGCTGCGCTCGGCACTTTTTGAATGGATGAGAGTTATGGCCATTGTGCTTTCAGTGCCTGGGAAGGGTTATAAATAGCCAGGGGGAAGGGATTTTCCCATATGCTCTATCAAACACACTCACGCACACTTTAACAC--TCTTGGTT
>gene=chr10_45299307-45299597; species=calJac
GCCACAGAGGTGCAGAGCTTGGCCAGAAGAAAGAGCACAGACAAGGGTGAAATTCTAGTAAAACTCAATTTTTAAATAGAGTTATCAGATTAGAAATCCAACCAGTGAGCAGTTAGGAGAAAGGAGGTGTGTGAAGTAAGAAAGTGACCCATTCAGCACTTTTTGGATGGGTGAGAGTTACGGCTGTTGTGTTTTTAGTGCCTGGAAAGGGTTATTAATAGCTATGGGAAAAATATTTTCCCATCTGTTCTTTTAAACACACACATGCATACTTTAATGCTGTCTTGTAT
>gene=chr10_45299307-45299597; species=canFam
GCCGCAGAGGTGAAGCACCCGGACA-AAGAAAAAGCTCTGACAAGTATGAAATTCCAGTAAAACTTGATTTTTAAATGAAGTTATCAGATTAGAAATCCAAACAGTGAGCACTTAAGAGCAAAGAGGTGCATAAAATAAGAAAATGCTGTACTCGGCACTTTTTGGATGGGTGAGAGTTATGGCCATTTTGCTTTTAATGCCTAAGAAGGGTTATAAATAGCTAAGGGAAAGGGATTTTCCCATATGCTCTTTCAAATACTcacacacacacTTTAACACCATGTTGATT
>gene=chr10_45299307-45299597; species=equCab
-----------GAAGTGCTTGGCCAGAAAAAAGAGCTCAGACAAGCGCACAATTCCAGGAAATCTCAATTTTTAAATAAAGTTATCACACCAGAAATCCAAACAGTGAGCACTTAAGAGCAAGGAGGTGCATAAAATAAGAAAGTGCTGCACTCGGCACTTTTTGGAAGGGTGAGAGTTATGGCCATTGAGCTTTTAGTGCCTGGGAAGGGTTATAAATAGCCAAGGGAAAGGGATTTTCCCACATGCTCTTTCAAacacacacacacacacTTTAACACCATCATGATT
>gene=chr10_45299307-45299597; species=gorGor
GCTACAGAGGTGAAGAGCTTGGCCAAAAGAAAGAGTTCAGACAAGGATGAAATTCCCACAAAACTCAATTTTTAAATAGAGTTATCAGATCAGAAATCCAACCAGTGAGCAATTAGGAGGGAGGAGGTGTGTAAAGTAAGAAAGTGCTGTGCTCAGCAA-TTTTGGATGGGTGAGAGTTATGGCTGTTGTTCTTTTAGTGCCTGGAAAGTGTTATTAATAGCTATGGGAAAGGGATTTTCCCATCTGTTCTTTCAAACACACACATGCATACTTTAACGCTATCTTGTAT
>gene=chr10_45299307-45299597; species=panTro
GCTACAGAGGTGAAGAGCTTGGCCAAAAGAAAGAGCTCAGACAAGGATGAAATTCCCGCAAAACTCAATTTTTAAATAGAGTTATCAGATCAGAAATCCAACCAGTGAGCAATTAGGAGGGAGGAGGTGTGTAAAGTAAGAAAGTGCTGTGCTCAGCACTTTTTGGATGGGTGAGAGTTATGGCTGTTGTTCTTTTAGTGCCTGGAAAGTGTTATTAATAGCTATGGGAAAGGGATTTTCCCATCTGTTCTTTCAAACACACACATGCATACTTTAACGCTATCTTGTAT
>gene=chr10_45299307-45299597; species=papHam
GCCACAGAAGTGAAGAGCTTGGCCAAATGAAAGAGCTCAGACACGGGAGAAATTTCCATAAAACTAAATTTTTAAAGAGAGTTATCAGAACAGAAATCCAATCAGTGAACAATTAGGAGGCAGGAGGTGTGTAAAGTAAGAAAGTGCTGTGCTCAGCACTTTTTGGATGGGTGAGAGTTATGGCTGCTGTTCTTTTAGTGCCTGGAAAGGGTTATTAATAGCTATGGGAAAGGGATTTTCCCATCTGTTCTTTCGAACACACACATGCACACTTTAACGCTATCTTGTAT
>gene=chr10_45299307-45299597; species=ponAbe
---------------------------------------------------------------------------------------------------------------------------------------------AAGTGCTGTGCTCAGCACTTTTTGGATGGGTGAGAGTTATGGCTGTTGTTCTTTTAGTGCCTGGAAAGGGTTATTAATAGCTATGGGAAAGGGATTTTCCCATCTGTTCTTTCAAACACACACATGCATACTTTAACACTATCTTGTAT
>gene=chr10_45299307-45299597; species=rheMac
GCCACAGAGGTGAAGAGCTTGTCCAAATGAAAGAGCTCAGACACGGGAGAAATTCTCATAAAACTAAATTTTTAAAGACAGTTATCAGAACAGAAATCCAATCAGTGAACAATTAGGAGGGAGGAGGTGTGTAAAGTAAGAAAGTGCTGTGCTCAGCCTTCTTTGGATGGGTGAGAGTTATGGCTGTTGTTCTTTTAGTGCCTGGAAAGGGTTATTAATAGCTATGGGAAAGGGATTTTCCCATCTGTTCTTTCGAACACACACATGCATACTTTAACGCTGTCTTGTAT
>gene=chr10_59063390-59063643; species=hg19
ATTTCTGTTATACCAGTTGATTTTAGTCTAATAAATTTATGAGGAAAATTTAAACAAAAATGTGTTTCCCAAGAACGTTTATATTTGCCTCTACCAAGTGGCCTCTGTGTTTCCCAGTAGGGATGCTGACTCAGCAAAATCAGCATTCATGACTCTAGTTGTCCAATATAGGGAGACAAAATGGCCAATTTAAGTCATTGTGCTTTGTCTTTCTCTcacagacagacagacacacacgcacacacaaacacat
>gene=chr10_59063390-59063643; species=bosTau
ATTTCCAGTATAACGTTTGATTTTATCCTCATCAATTTGTGAGGAAAATTAAAACAAAAATGTGTTTTCCAAACAGATTTATATTTGAATTTAACAATTGAACCTAGTGTTTCCCAGCAGCGATGTTGACTTAG-----CAAGTATACAGGACACTGGTTGTCCAATCTAAGGAGATTAAATGGCCAGTTTAGCTCACTGAGTTac-------------------acacacacacacacacacacac------
>gene=chr10_59063390-59063643; species=calJac
CTTTCTGTTATACCAGTGGACTTTATTCTAATAAATGTATGAGGAAAATTTAAACAAAAATGTGTTTTTCAAGTAGATTTATATTTGCCTTTACCAAGTGGCCTCTGTGTTTCCCAGTAGAAATGTTGACTTAGCAAAATCAGTGTTCAAGACACAGATTGTCCAATATAGGGAGACAAAATGGCCAATTTAATTCACTGTACTTTGTCTCTCTCTcacagacacacagacacacacacacacacacacacac
>gene=chr10_59063390-59063643; species=canFam
ATTTATAGTGTACCAAATGGCTTTAATCTCACAAATTTGTGAGAAACCTCTAACCAAAAGTGTATTTT-CTGATTAGTGTATATTTGAGTTCACCACTCTGCTTCACTGTTTCATGGTGGTACAGTTGACTCAAC---ACAGGTGCTCAGGATGCTAGTTGCTC---------TGTCTCTGTGGCCAGTTTAACTCACTGAGCTTT-------------------ACTGACCCCCCCCTCCCCCCACTC----
>gene=chr10_59063390-59063643; species=equCab
ATTTCTAGTATACCATTGAATTTTATCATCATAAATTTGTGAGGAAAATTTAACTTAAAATGTGTTTC-CAAATAGATTTGTATTTGCCTTTACCAGTTAGTCTCAGTGTTTCCCAGTGGTGATGACGACGCAGC---ACAAGTGTTCAGGACATGGGTTGTTCAACTTAAGGAGACTAAATGGCCAACTTAACTCACTGAGCTTT-------------------ACACACACAAACACACACACGCTC----
>gene=chr10_59063390-59063643; species=gorGor
-------------------------------------------------------------------------------------------------------------------------------------------------------------------------------------------------------------------------------------------------------------
>gene=chr10_59063390-59063643; species=panTro
ATTTCTGTTATACCAGTTGATTTTAGTCTAATAAATTTATGAGGAAAATTTAAACAAAAATGTGTTTCCCAAGAACATTTATATTTGCCTCTACCAAGTGGCCTCTGTGTTTCCCAGTAGGGATGCTGACTCAGCAAAATCAGCATTCATGACTCTAGTTGTCCAATATAGGGAGACAAAATGGCCAATTTAAGTCATTGTGCTTTGTCTTTCTCTcacagacagacagacacacatgcacacacaaacacat
>gene=chr10_59063390-59063643; species=papHam
ATTTCTGTTATACCCGTTGATTTTATTCTAATAAATTTATGAGGAAAATTTAAACAAAAATGTGTTTCCCAAGTATATTTATATTTGCCTCTACCAAGTGGGCTCTGTGTTTCCCAGTAGGGATGCTGACTTAgc----------------------------------------------------------------------------------------------------------------------
>gene=chr10_59063390-59063643; species=ponAbe
ATTTCTGTTATACCAGTTGATTTTATTCTAATAAATTTATGAGGAAAATTTAAACAAAAATGTGTTTCCCAAGAACATTTATATTTGCCTCTACCAAGTGGCCTCTGTGTTTCCCAGTAGGGATGCTGACTTAGCAAAATCAGGGCTCATGACACTAGTTGTCCAATATAGGGAGACAAAATGGCCAATTTAATTCATTGTGCTTTGTCTTTCTCTcacagacagacagacacacacacacacacaaacacac
>gene=chr10_59063390-59063643; species=rheMac
ATTTCTGTTATACCCGTTGATTTTATTCTAATAAATTTATGAGGAAAATTTAAACAAAAATGTGTTTCCCAAGTATATTTATATTTGCCTCTACCAAGTGGGCTCTGTGTTTCCCAGTAGGGATGCTGACTTAGCAAAATCAGTGTTCAGGACACTGGTTGTCCAATATAGGGAGACAAAATGGCCAATTTAATTCACTGTAGTTTGTCTTTCTCTcacagacagacacacacacacatacacacacacacac
>gene=chr10_60216102-60216188; species=hg19
acgcaaaacttcagcccttatccctaaaaatgctgaatcagcaggtctaggttagaaccaaaaattgttatttaaaaaataagatt
>gene=chr10_60216102-60216188; species=bosTau
atacagaaccccagaccccatcccaagagattctgaatcagtagatctgggTTAA-------------------------------
>gene=chr10_60216102-60216188; species=calJac
acacaaaactccagatctcatctctaaaaattctgaattagtatgtctaggttaggaccaaaaatcataatt----aaataagttt
>gene=chr10_60216102-60216188; species=canFam
atatagatccccaggcctcatcccaaagatttctgaattaggagatttaggtcaaaaccaaaactcggattt------atgggagt
>gene=chr10_60216102-60216188; species=equCab
atacagaacccccgacctcatccctagaggttctgaataaatagatctagattaagtccaaaattcagattt------AT--TAGT
>gene=chr10_60216102-60216188; species=gorGor
acgcaaaacttcagcccttatccctaaaaatgctgaatcagcaggtctaggttagaaccaaaaattgttatttaaaaaataagatt
>gene=chr10_60216102-60216188; species=panTro
acgcaaaacttcagcccttatccctaaaaatgctgaatcagcaggtctaggttagaaccaaaaattgttatttaaaaaataagatt
>gene=chr10_60216102-60216188; species=papHam
acacaaaacttcagcccgtatccctaaaaattctgaatcagtaggtctgggttagaactaaaaattgttatttaaaaaataagatt
>gene=chr10_60216102-60216188; species=ponAbe
acacaaaacttcagcccttatccctaaaaatgctgaatcagcaggtctaggttagaaccaaaaattgttatttaaaaaataagatt
>gene=chr10_60216102-60216188; species=rheMac
acacaaaacttcagcccgtatccctaaaaattctgaattagtaggtctgggttagaactaaaaattgttatttaaaaaa-aagatt
>gene=chr10_61408748-61408902; species=hg19
TTGATTTGTGGAGGAACGGCCTGTGTTTTGTTTTGTGTGAAAGCTTCTGAATGGCAATTCCAAAAAAATGTGCTGAGTCATGAATCCCTAGGGAAAGAAGATTTTGACAAGAACAGGCAAAAGCTGCGACAATTATGTGATTAGGAATAACAGA
>gene=chr10_61408748-61408902; species=bosTau
GTGATTTGTGCAAGAACAGCGTGTGTTCCGTTCTGTGTCAAAGCTTCTGAATGGCAATTTCAGAAAAATGTGCTGAGTCATGAATCCCTAAGGATAAAAGATTTTGAGAAGAACGGGCAAGAACTGTGACAGTTGTACAGTTGTAGATAACCGA
>gene=chr10_61408748-61408902; species=calJac
TTGATTTGTAGAGGAACAGCCTGTGTTTTGTTTTGTGTCAGAGCTTCTGAATGGCAATTCCAGAAAAATGTGCTGAGTCATGAATCTGTAAGGAAAGAAGATTTTGACAAGAACAGGCAACAGCTGTGACAGTTATATGATTAGGGATAACAGA
>gene=chr10_61408748-61408902; species=canFam
TCGATTTGTGGAAGAACAGCTTG--TTTTGTTTTGTGTCAGAGCCTCTTAATGGTAATTCCAGAAAAATGTGCTGAGTCATGAATCCCTAAGGGTAAAAGATTTTGACAAGAACGGGCATTAGCTGTGAGAACTGTACAGTTTGGCATAACAGA
>gene=chr10_61408748-61408902; species=equCab
TTGATTTGTGGAGGAACAGCATGTGTTCTGTTTTGTGTCAGAGCTTCTGAATGGCAATTCCAGAAAAATGCGCTGAGTCACAAATCCCTACAGATGAAAGATTTTGACAAGAACGGGCAAGAGCTGTGACAGTTGCATAATTAGAGATAACAGA
>gene=chr10_61408748-61408902; species=gorGor
TTGATTTGTGGAGGAACAGCCTGTGTTATGTTTTGTGTCAGAGCTTCTGAATGGCAATTCCAAAAAAATGTGCTGAGTCATGAATCCCTAGGGA---AAGATTTTGACAAGAACAGGCAAAAGCTGTGACAGTTATGTGATTAGGAATAACAGA
>gene=chr10_61408748-61408902; species=panTro
TTGATTTGTGGAGGAACAGCCTGTGTTTTGTTTTGTGTCAAAGCTTCTGAACGGCAATTCCAAAAAAATGTGCTGAGTCATGAATCCCTAGGGAAAGAAGATTTTGACAAGAACAGGCAAAAGCTGTGACAGTTATGTGATTAGGAATAACAGA
>gene=chr10_61408748-61408902; species=papHam
TTGATTTGTGGAGGAACAGCCTGTGTTTTGTTTTGTGTCAGAGCTTCTGAATGGCAATTCC-AAAAAATGTGCTGAGTCATGAATCCCTAAGGAAAGAAGATTTTGACAAGAACAGGCAAGAGCTGTGACAGTTACGTGATTAGGAATAACAGA
>gene=chr10_61408748-61408902; species=ponAbe
TTGATTTGTGGAGGAACAGCCTGTGTTTTGTTTTGTGTCAGAGCTTCTGAATGGCAATTCCAAAAAAATGTGCTGAGTCATGAATCCCTAGGGAAAGAAGATTTTGACAAGAACAGGCAAGAGCTGTGACAGTTATGTGATTAGGAATAACAGA
>gene=chr10_61408748-61408902; species=rheMac
TTGATTTGTGGAGGAACAGCCTGTGTTTTGTTTTGTGTCAGAGCTTCTGAATGGCAATTCC-AAAAAATGTGCTGAGTCATGAATCCCTAAGGAAAGAAGATTTTGACAAGAACAGGCAAGAGCTGTGACAGTTATGTGATTAGGAATAACAGA
>gene=chr10_62548445-62548560; species=hg19
GATACATTTAGGAATTGCTAACTATAATTTATGTTTGATCTGTGTTATATTGCTGACTTGGCATTTAGTGTTTCTGAAGGAAAGGGAACATTGTATAATAAAGGATTATTGAAAG
>gene=chr10_62548445-62548560; species=bosTau
GATGCTTTT--AAGCTTGTAAATATAA-CCAAGTTTTGTCCCTGTTATATTGATGACTTGGCTTTTGCTATTTCTGGAGGGAAAGGAATGCCAC--AGTTAAGGATTGTTGGGAA
>gene=chr10_62548445-62548560; species=calJac
GATACATTTAGGAATTACTAAATATAA-TTATGTTTGATCTGTGTTATATTGCTGACTTGGCATTTAGAGTTTCTGAAGGAAAGGGAACATTGTATAGTAAAGGATTATTGAAAA
>gene=chr10_62548445-62548560; species=canFam
GATACGTTTAGAAGCTACTAAATATAA-TCAAGTTTTGTCAGTGTTCTACAGAGGACTTGGCATTTGTTACTTCCAGAGCCAAAGGAGTGTTATATAGTAAGGGACTGCTGGAAG
>gene=chr10_62548445-62548560; species=equCab
GATATA-TTAGAAGCTACTAAATATAA-TCAAGTTTTATC--TGTTACATCGATGACTTGGCATTTCTTATTTCTAGAGGGAAAAGAATGTTGTATAGTAAAGGATTATTGGAAA
>gene=chr10_62548445-62548560; species=gorGor
GATACATTTAGGAATTACTAACTATAATTTATGTTT-------------------------------------------------------------------------------
>gene=chr10_62548445-62548560; species=panTro
GATACATTTAGGAATTGCTAACTATAATTTATGTTTGATCTGTGTTATATTGCTGACTTGGCATTTAGTGTTTCTGAAGGAAAGGGAACATTGTATAATAAAGGATTATTGAAAG
>gene=chr10_62548445-62548560; species=papHam
GATACATTTAGGAAT---------TAATTTGTTT--AATCTGTGTTATATTGCTGACTTGGCATTTAGTGTTTCTGAAGGAAAGGGAACATTGTATAGTAAAGGATTATTGAAAA
>gene=chr10_62548445-62548560; species=ponAbe
GATACATTTAGGAATTACTAACTATAATTTATGTTTGATCTGTGTTATATTGCTGACTTGGCATTTAGTGTTTCTGCAGAGAAGGGAACATTGTATAGTAAAGGATTATTGAAAA
>gene=chr10_62548445-62548560; species=rheMac
GATACATTTAGGAAT---------TAATTTGTTT--AATCTGTGTTTTATTGCTGACTTGGCATTTAGTGTTTCTGAAGGAAAGGGAACATTTTATAGTAAAGGATTACTGAAAA
>gene=chr10_64521030-64521227; species=hg19
aaggttttttctcttattatctctgtctggagtcacccggGGGCTTAGAAAAAAAAAATACTAGCTTTGCCTTTAGAAGAGCAAATTCGATGAGTCATCAGAAACAACCTCTTTCTTCTTTGGCTGCTTCTTCTTGCAGGCACGTTTGTCAGAGTGgaaggcatggatcagggcacaggtgacttgggccccaaccc
>gene=chr10_64521030-64521227; species=bosTau
aagtttctgtatcttattaTGTCTGACTAGAGTTACCTAGGGACTCAAAAGAAAAAAACACTTGCTTTGCCCTTTGATGAGCATA-TCCATGAGTCATCAGAAATAACCTCTTTCATCTCTGGTCACTACTTCTCCCAGGTAGGTTTGTCAAAATAGACAGTCTAGATCAGCCTTCACGTGAAGGGGTCTTCAAGTC
>gene=chr10_64521030-64521227; species=calJac
aaggttttgtctcttattatctctgtctggaatcatccagtgccttagaATAAAAAGATACTAGTTTTGCCTTTAGATGAGCAAATTCCATGAGTCATCAGAAACAACCTCTTTCTTCTCTGGCTGCTTCTTCGTGCAGGCACGTctgtcagagtggaaggcatggaccagggcacagggacc--aggccccaaccc
>gene=chr10_64521030-64521227; species=canFam
AAGTTTTTGTATCTTATTATCTCTGGTTAGAATCACTCAGATCCTTAGAAGAAACACGTACTTGCTTTGCCCTTAGATGAACAAATTCTATGAGTCATCAAAAATAAC-CCTGTCTGCTCTGGCTACACCTTCTCCCAAGTAGGTCTGTCAGAATAGACAGTCTGGATCAGAACCCACATGACAGGGTTTTGGACCC
>gene=chr10_64521030-64521227; species=equCab
aagtttttttttcttattatcTCAGGCTAGAATCACCCAGGGCCTTAGAAGAAGAAGACACTTGCTTTGCCCTTAGATGAGCAAATTCCATGAGTCATCAGAAATAACACCTTTCTTCTCTGGCTACTTCTTCTACCAGGTAAGTATGTCagagtacatggtctggaccagcactcaggtgacagggtctccaactc
>gene=chr10_64521030-64521227; species=gorGor
aaggttttttctcttattatctctgtctggagtcacccagGGGCTTAGAAAAAAAAAATACTAGCTTTGCCTTTAGATGAGCAAATTCCATGAGTCATCAGAAACAACCTCTTTCTTCTTTGGCTGCTTCTTCTTGCAGGCACGTTTGTCAGAGTGGAAGGCATGGATCAGGGC-----------------------
>gene=chr10_64521030-64521227; species=panTro
AAGGTTTTTTCTCTTATTATCTCTGTCTGGAGTCACCCAGGGGCTTAGAAAAAAAAAATACTAGCTTTGCCTTTAGATGAGCAAATTCCATGAGTCATCAGAAACAACCTCTTTCTTCTTTGGCTGCTTCTTCTTGCAGGCACGTTTGTCAGAGTGgaagacatggatcagggcacaggtgacttgggccccaaccc
>gene=chr10_64521030-64521227; species=papHam
aaggttttgtctcttattatctctgtctggagtcacccagGGGCTTAGAAAACAAAAATACTAGCTTTGCCTTTAGATGAGCAAATTCCATGAGTCATCAGAAACAACCTCTTTCTTCTCTGGCTGCTGCTTCTTGCAGGCACGTTTGTcagaatggaaggcaaggaccagggcacaagt----------------c
>gene=chr10_64521030-64521227; species=ponAbe
aaggttttgtcgcttattatctctgtctggagtcacccagGGGCTTAGGAAAAAAAAATACTAGCTTTGCCTTTAGATGAGCAAATTCCATGAGTCATCAGAAACAACCTCTTTCTTCTCTGGCTGCTTCTTCTTACAGGCACGTTTGTCAGAGTGgaaggcatggaccagggcacaggtgacttgggccccaaccc
>gene=chr10_64521030-64521227; species=rheMac
AAGGTTTTGTCTCTTATTATCTCTGTCTGGAGTCACCCAGGGGCTTAGaaaaaaaaaaTACTAGCTTTGCCTTTAGATGAGCAACTTCCATGAGTCATCAGAAACAACCTCTTTCTTCTCTGGCTGCTGCTTCTTGCAGGCACGTTTGTCAGAATGgaaggcaaggaccagggcacaggtgacttgggccccaaccc
>gene=chr10_64529372-64529662; species=hg19
CTAGGCGGACTGTTTTTCCAGCTCCCTCCCTCCCCACCATATTTCCAGAGACAGGCCCACATCACCCTAGCAAAGGGCTCAGCCACCATCAGGGTCTAAAGCCAGCTATCTCATAGCCAGGGAAATCTTGCTGAGTCATCCTGGGCCCATCCAAGTCAGCTGTGACCCTGATTTTGGTTACTGGGCTTTCTTTGTGACCCAGCCTGTACCTTCTAGCCCAGTTTCTGTTAACTCTTTTCTTCTTTGACTCCTGGGGCCTTTTCTTGGCTTCTTTCCAGTAGCCCACCAGT
>gene=chr10_64529372-64529662; species=bosTau
CTAGGCAGATTGTTTGCCCAGCCCCCTC-CTCCCTACCAGATTTCCAGAGACAGGTCCACATTGCCTTGCCTAAGGGCTTAGCCCCTACTAGGGCCAGAAGCCAACCATCTCACAGACAGGAAAATCTGGCTGGATAATCCTGAGCCCACCCAAGTCAGCTCTAGCCCTAGTTCTGGTTGCTGAACTTTCTTGGTGACCCAGCCTTTACTTTCTAGCCCAGTTTCAGTTGCTCT-TCTCTCCTATGATTCCTGATGCTTTCTCTTGGCTCCTTTTC-ATTGTTCAAGAG-
>gene=chr10_64529372-64529662; species=calJac
CTAGGCAGCCTGTTTTTCCAGTTCCCTCCCTCCCCACCATATTCCCAGAGACAGGCCTACATCACCCTAGCAAAGGGCTCAGCCACCACCAGGGTCTAAAGCCAACTATCTCCTAGCCCAGGAAATCTTGCTGAGTCATCCTGAGCCCATCCAAATCAGCTGTGACCCTGATCTTGGTTACTGGGCTTTCTTTGTTACCCAGCCTGTACCTTCTAGCCCAGTTTCTGTTAACTC--TTCTTCTTTGACACCTGGGGCCTTTTCCTGGCTACTTTCCAGTAGCCCAGCAGT
>gene=chr10_64529372-64529662; species=canFam
CTAGGCAG--TCTTTGCCCAGCTCTCTC-TTTCCCACCAGAATCCCAGAGTCAGGCTCACACTGCCCTATTTGAGGGCTTAAGCTCTGCCAGGATCTGAAGCCAAGTATCTCATGGATGGGAAAATTTTGCTAAGCAATCCTGAGCCCAT-----TCAGCTCTGACCCTAGTTTTGGTTATTGGGCTTTCTTTGTGGCCTGGTCTGCACCTTCTAAACCAGTCCCAAGTAATTT-CATCTCATATAATTCCAGATGCCTTCTCTTGGCTCCTTTCTGGCAATCCAAGAG-
>gene=chr10_64529372-64529662; species=equCab
CTAGGCAGATTCTTTACCTGGCTCCCCT-CTTCCCATCAGATTCCCAGAGACAGGCCCACATTGCCCTACCTAAGGGCTTAGCCCCTGCCAGGGTCTGAAGTCAACTATCTCACAGACAGGAAAATCTTGCTGAGCAATCCTGAGCCCATCCAAGTCAATACTAACCCTAGTTTTAGTTACTGGGCTTTCTTTGTGACCCAGTCTGCAATTTCTAGCCCAGTTTCAGTCACTGT-CTTCTTATATGATTCCGGATGCCTCCTCTTGGTTCCTTTCCACTAGTCTAAGAG-
>gene=chr10_64529372-64529662; species=gorGor
CTAGGCAGACTGTTTTTCCAGCTCCCTCCCTCCCCACCATATTCCCAGAGACAGGCCCGCATCACCCTAGCAAAGGGCTCAGCCACCATCAGGGTCTAAAGCCAGCTACCTCATAGCCAGGGAAATCTTGCTGAGTCATCCTGGGCCCATCCAAGTCAGCTGTGACCCTGATTTTGGTTACTGGGCTTTCTTTGTGACCCAGCCTGTACCTTCTAGCCCAGTTTCTGTTAACTCTTTTCTTCTTTGACTCCTAGGGCCTTTTCTTGGCTTCTTTCCAGTAGCCCACCAGT
>gene=chr10_64529372-64529662; species=panTro
CTAGGCAGACTGTTTTTCCAGCTCCCTCCCTCCCCACCATATTCCCAGAGACAGGACCGCATCACCCTAGCAAAGGGCTCAGCCACCATCAGGGTCTAAAGCCAGCTACCTCATAGCCAGGGAAATCTTGCTGAGTCATCCTGGGCCCATCCAAGTCAGCTGTGACCCTGATTTTGGTTACTGGGCTTTCTTTGTGACCCAGCCTGTACCTTCTAGCCCAGTTTCTGTTAACTCTTTTCTTCTTTGACTCCTGGGGCCTTTTCTTGGCTTCTTTCCAGTAGCCCACCAGT
>gene=chr10_64529372-64529662; species=papHam
CTAGACAGCCTG-TTTTCCAGCTCCCTCCCTCCCCGCCATATTCCCAGAGACAGGCCCACACCACCCCAGCAAAAGGCTCAG---CCATCAGGGTCTAAAGCCGACTATCTTACAGCCAGGGAAATCTTACTGAGTCATCCGGGGCCCATCCAAGTCAACTGTGACCCTGATTTTGGTTACTGGGCATTCTTTGTGACCCAGCCTGTACCTTCTAGCCTAGTTTCTGTTAATTCTTTTCTTCGTTGACTCCTGGGGCCTTTTCTTGGCTTCTTTGCAGTAGCCCACCAGT
>gene=chr10_64529372-64529662; species=ponAbe
CTAGGCAGCCTGTTTTTCCAGCTCCCTTCCTCCCCACCATATTCCCAGAGACAGGCCGACATCACCCTAGCAAAGGGCTCAGCCACCATCAGGGTCTAAAGCCAGCCATCTCATAGCCAGGGAAATCTTGCTGAGTCATCCTGGGCCCATCCAAGTCAGCTGTGACCCTGATTTTGGTTACTGGGCTTTCTTTGTGACCCAGCCTGTACCTTCTAGCCCAGTTTCTGTTAACTCTTTTCTTCTTTGACTCCTGGGGCCTTTTCTTGGCTT-TTTCCAGTAGCCCACCAGT
>gene=chr10_64529372-64529662; species=rheMac
CTAGACAGCCTG-TTTTCCAGCTCCCTCCCTCCCCACCATATTCCCAGAGACAGGCCCACACCACCCCAGCAAAAGGCTCAG---CCATCAGGGTCTAAAGCCGACTATCTTACAGCCAGGGAAATCTTACTGAGTCATCCGGGGCCCATCCAAGTCAACTGTGACCCTGATTTTGGTTACTGGGCATTCTTTGTGACCCAGCCTGTACCTTCTAGCCTAGTTTCTGTTAATTCTTTTCTTCGTTGACTCCTGGGGCCTTTTCTTGGCTTCTTTGCAGTAGCCCACCAGT
>gene=chr10_69524131-69524421; species=hg19
CTGAGCCCTCAGCCCCGCCGCTTCGCACGGAGCGGAGCTCAGAGGGTGCGCGCTCCGCCCTTTCGCGGGCCTGGCATGAGCGCAGTGGTTGTTACACTAAAGTGTCTCCGCCTGTCGAATATTCTCGTGgcagcgatggccgagtggttaaggcgttggacttgaaatccaatggggtctccccgcgcaggttcgaaccctgctcgctgcgGAAGCGGGTGCTCTTATTTTTTCTATTTTTTTAAATAAACACCTTCAAATGAAAACTTTTACTCTTCTCTGTATTTTCA
>gene=chr10_69524131-69524421; species=bosTau
TTGAGCAGTAAGCCCCGCCGCCTCCCACAGCAGACCTCCGGAAGATTATAGGCCCCGCCCACTAGCGTGTGTGGTGCGTGCTCA---GTTTTAACACTAAAGTGTCTCCGCCTTCCTTTTCTCTACGTGgcagcgatggccgagtggttaaggcgttggacttgaaatccaatggggtctccccgcgcaggttcgaaccctgctcgctgcgGAAGCGGTTGGCTTCTTTTCACCGATTT---CTAATAAATACCCTCAATTGATAATCCGCATTCTCAGCTGAATTTCCG
>gene=chr10_69524131-69524421; species=calJac
CCAAGTCCTCAGCCCCGACGCCTCTCACCGAGCAGAGCTCAGAGGGTGCACGCCCCGCC--TTCACGGGCCTGGCGCCAGCGCAGTAGTGGTTACACTAAAGTGTCTCCGCCTCCCCTATCTCTTCATGgcagcgatggccgagtggttaaggcgttggacttgaaatccaatggggtctccccgcgcaggttcgaaccctgctcgctgcgAAAGCGGGTGCTTCTGTCTTTTCGatttttttaattaGACGCCTTCAAATGGAACCTCTTACTCTCCTCCGTATTTTCC
>gene=chr10_69524131-69524421; species=canFam
TCGAGCGGACGGCCCCGACG--GCTCTGAACCGAGCT-GGGGAGTTTGGCGGCTCCGCCCTTTGGTGGCCGTGGCGCGCGCGCA---CGCATTGCACTAAAGTGTCTCTGCGTTTCCCTCGCCTCCGTGg---------------------------------------------------------------------------------GAAGCGGGTGGCTTC-TCTTTTCCTTTT---TCAATATATGCTATTAAGTAATAGTCCTTGCTCTCTGCTGCATTCCC-
>gene=chr10_69524131-69524421; species=equCab
TTGAACAGTCAACCCCGCCGCCTCTCAGAGCAGAGCTCCGGGAGGCTGTAGGCCCCGCCCGTTTGCAGGCCTGGCGCGCGTGCAGTTCTTATTACACTAAACTGTTTCCGCCTCCCTGTTTCTCTCGTGgcagcgatggccgagtggttaaggcgttggacttgaaatccaatggggtctccccgcgcaggttcgaaccctgctcgctgcgGAAGCAGGTTGCTTCGTTTTTCCACTTT---TAACTAC-TACCATCAAAGGATACTGCTGACACTCCGCTGTGTTTCCC
>gene=chr10_69524131-69524421; species=gorGor
CTGAGCCCTCAGCCCCGCCGCTTCGCACGGAGCGGAGCTCAGAGGGTGCGCGCTCCGCCCTTTCGCGGGCCTGGCATGAGCGCAGTGGTTGTTACACTAAAGTGTCTCCGCCTCTCGAATATCCTCGTGgcagcgatggccgagtggttaaggcgttggacttgaaatccaatggggtctccccgcgcaggttcgaaccctgctcgctgcgGAAGCGGGTGCTTGTGTTTTTTCTATTTTTTTAAATAGACACCTTCAAATGAAAACTTTTACTCTTCTC-GTATTTTCA
>gene=chr10_69524131-69524421; species=panTro
CTGAGCCCTCAGCCCCGCCGCTTCGCACGGAGCGGAGCTCAGAGGGTGCGCGCTCCGCCCTTTCGCGGGCCTGGCATGAGCGCAGTGGTTTTTACACTAAAGTGTCTCCGCCTCTCGACTATCCTTGTGgcagcgatggccgagtggttaaggcgttggacttgaaatccaatggggtctccccgcgcaggttcgaaccctgctcgctgcgGAAGCAGGTGCTTGTATTTTTTCTATTTTTTTAAATAGACACCTTCAAATGAAAACTTTTACTCTTCTCTGTGTTTTCA
>gene=chr10_69524131-69524421; species=papHam
CGGAGCCCTCAGCCCCGCCGCTTCTCGGCGAGCTGAGCTCAGAGGGTGCGTGCCCCGCCCGCTCGCGGGCCTGGCGTGAGCGCAGTGGTTGTTACACTAAAGTGTCTCCGCCTCTCCGTTCTCCTCGTGgcagcgatggccgagtggttaaggcgttggacttgaaatccaatggggtctccccgcgcaggttcgaaccctgctcgctgcgGAAGCGGGTGCTTCTGTCTTTTCGATTGTTTTTAATAAACACCTTCAAATGAAAACTTTTACTCTTCTCTGTATTTTCA
>gene=chr10_69524131-69524421; species=ponAbe
CTGAGCCCTCAGCCCCGCCGCTTCGCACGGAGCGGAGCTCGGAGGGTGCGCTCTCCGCCCTCTCGCGGGCCTGGCATGAGCGCAGTGGTTGTTACACTAAAGTGTCTCCGCCTCTTACACGTCCTCGTGgcagcgatggccgagtggttaaggcgttggacttgaaatccaatggggtctccccgcgcaggttcgaaccctgctcgctgcgGAAGCGGGTGCTTACATTTTTTTCTATTTTTTTAATAGACACCTTCAAATGAAAACTTTTACTCTTCTCTGTATTTTCA
>gene=chr10_69524131-69524421; species=rheMac
CGGAGCCCTCAGCCCCGCCGCCTCTCGGCGAGCTGAGCTCAGAGGGTGCGTGCCCCGCCCGCTCGCGGGCCTGGCGTGAGCGCAGTGGTTGTTACACTAAAGTGTCTCCGCCTCTCTGATCTCCTCGTGgcagcgatggccgagtggttaaggcgttggacttgaaatccaatggggtctccccgcgcaggttcgaaccctgctcgctgcgGAAGCAGGTGCTTCTGTCTTTTCGATTATTTTTGATAAACACCTTCAAATGAAAACTTTTACTCTTCTCTGTATTTTCA
>gene=chr10_69677495-69677785; species=hg19
TAATAGCAGAATAGTTAATGAATGAAACTAGTTCTTATAATTTATCTTTATTTAAAAGCTTAGCCTGCCTTAAAACTAGAGATCAACTTTCTCAGCTGCAAAAGCTTCTAGTCTTTCAAGAAGTTCATACTTTATGAAATTGCACAGTAAGCATTTATTTTTCAGACCATTTTTGAACATCACTCCTAAATTAATAAAGTATTCCTCTGTTGCTTTAGTATTTATTACAATAAAAAGGGTTTGAAATATAGCTGTTCTTTATGCATAAAACACCCAGCTAGGACCATTAC
>gene=chr10_69677495-69677785; species=bosTau
TAATAGCAGAATAGTT----AATGAAACTAGTTCCTATAATGTC--TTTATTTAAAAGCTTAGCCTGCCTTAAAACTAGAGAACAACTTTTTCAGCTGCAGAAGCTTCTAGCCTTTCAAAAAGTTTGTACTTTATAAAATTGCACAGTAACGATTTATTTCTCAGACCTTTCCCCAACATTGTTTTCAA------AAAGTATTTTTATGTTGCTTTAGTATTTATTACAGTCAAGAGGGTTTGAAAAACAGCTGTTC-TTAAGCTTAAAATATCCAGCTAGGACCATTAC
>gene=chr10_69677495-69677785; species=calJac
TAATAGCAGAGTAGTTAATGAATGAAACTAGTTCTTATAATTTATCTTTATTTAAAAGCTTAGCTTGCCTTAAAACTAGAGATCAACTTTCTCAGCTGCAAAAGCTTCTAGT--------AAGTTCATACTTTATGAAATTGCACAGTAACCATTTATTTTTCAGACCATTTTTGAACATTACTCCTAAATTAATAGAGTATTCCTATGTTGCTTTAGTATTTATTACAATAAAAAGGGTTTGAAATATAGCTGTTCTTTATGCATAAAATACCTGGCTAAGACCATTAC
>gene=chr10_69677495-69677785; species=canFam
TAA---TAGAATAGTTAATAAATGAAACTAGTTCCTATAACATC--TTTATTTAAAAGCTTAGCCTGCCTTAAAACTAGAGATCAACTTTGTCAACTGCAGAAGCTTCTAGCCTTTCAAAAAGTTCATACTTTATAAAATTGCACAG--AGCA---ATTTTCCACACCTTCCCCCA-CATTACTCCCACATTA-TAAAGTATTCTTCCGTTGCTTTAGTATTTATTACAGTAAAAAGGGTTTGAAATATAGCTGTTCTTTAAGGATAAAATATCCAGCCAGGACCATTAC
>gene=chr10_69677495-69677785; species=equCab
TAACAGCAGAACAGTTAATGAATGAACCTAGTTCCTATAACGTC--TTTATTTAAAAGCTTAGCCTGCCTTAAAACTAGAGATCAACTTTCTCAACTGTGGAAGCTTCTAGCCTTTCAAAAAGTTCATACTTTATAAAATTGCACAGTAAGCATTTCTTTTCCAGACCTTTACCCAGCATTACTCCCAAATTA-CAAAGTATTCCTAT----GTTTAGTATTTATTACAATTAAAA-AGTTTGAAACATAGCTGTTCTTTAAGGATAAAATACCCAGCCAGGACCATTAC
>gene=chr10_69677495-69677785; species=gorGor
--------------------------------------------------------------------------------------------------------------------------------------------------------------------------------------------------------------------------------------------------------------------------------------------------
>gene=chr10_69677495-69677785; species=panTro
TAATAGCAGAATAGTTAATGAATGAAACTAGTTCTTATAATTTATCTTTATTTAAAAGCTTAGCCTGCCTTAAAACTAGAGATCAACTTTCTCAGCTGCAAAAGCTTCTAGTCTTTCAAGAAGTTCATACTTTATGAAATTGCACAGTAAGCATTTATTTTTCAGACCATTTTTGAACATCACTCCTAAATTAATAAAGTATTCCTCTGTTGCTTTAGTATTTATTACAATAAAAAGGGTTTGAAATATAGCTGTTCTTTATGCATAAAACACCCAGCTAGGACCATTAC
>gene=chr10_69677495-69677785; species=papHam
TAATAGCAGAATAGTTAATGAATGAAACTAGTTCTTATAATTTATCTTTATTTAAAAGCTTAGCCTGCCTTAAAACTAGAGATCAACTTTCTCAGCTGCAAAAGCTTCTAGTCTTTCAAGAAGTTCATACTTTATGAAATTGCACCGTAAGCATTTATTTTTCAGACCATTTTTGAACATTACTCCCAAATCAATAAAGTATTCCTCTGTTGCTTTAGTATTTATTACAGTAAAAAGGGTTTGAAATATAGCTGTTCTTTATGCATAAAATACCCAGCTAGGACCATTAC
>gene=chr10_69677495-69677785; species=ponAbe
TAATAGCAGAATAGTTAATGAATGAAACTAGTTCTTATAATTTATCTTTATTTAAAAGCTTAGCCTGCCTTAAAACTAGAGATCAACTTTCTCAGCTGCAAAAGCTTCTAGTCTTTCAAGAAGTTCATACTTTATGAAATTGCACAGTAAGCATTTATTTTTCAGACCATTTTTGAACATTACTCCTAAATTAATAAAGTATTCCTCTGTTGCTTTAGTATTTATTACAATAAAAAGGGTTTTAAATATAGCTGTTCTTTATGCATAAAATACCCAGCTAGGACCATTAC
>gene=chr10_69677495-69677785; species=rheMac
TAATAGCAGAATAGTTAATGAATGAAACTAGTTCTTATAATTTATCTTTATTTAAAAGCTTAGCCTGCCTTAAAACTAGAGATCAACTTTCTCAGCTGCAAAAGCTTCTAGTCTTTCAAGAAGTTCTTACTTTATGAAATTGCACCGTAAGCATTTATTTTTCAGACCATTTTTGAACATTACTCCCAAATTAATAAAGTATTCCTCTGTTGCTTTAGTATTTATTACAATAAAAAGGGTTTGAAATATAGCTGTTCTTTATGCATAAAATACCCAGCTAGGACCATTAC
>gene=chr10_71586995-71587225; species=hg19
ggaggagatgtcaagactacaaagagtcaggctgaggcTGCCCGGCTCCCTCTGTCCAGTAGGAggcaaatgatttcatccagagggtgattgattggtaatggctgcctgattgattggggggctgtgctgagtcagcttctgaggctgtatccaggttcagcagaaaatgtggtaattgcttattgatgtctgctctggatacaggagtggtgggggagcagtgCCTC
>gene=chr10_71586995-71587225; species=bosTau
gaaaaagaca--------acagagagacaggctgaggcATTCTGGCTCTCTCTGTTCAATGGGAGGCAAACGATGTCATCCTGAGGATGGTAGattggtaatgtctgcc--------tgcaagactgtgctgagttagatcccgaggctgcatccaggcccagcagaaagtgtggaggtcatttaatgatgtctggcatgggtataggagTCGT-AGGCAGTGAGGTCTG
>gene=chr10_71586995-71587225; species=calJac
ggaggagacgtcaagactgcaaaggGCCAGGCTGAGGCTGCCCGGCTCTCTCTGTCCAGTGGGAGGCAAATGATTTCGTCCAGAGGGtgattgattggtaatgactgcc--------tggagggctatgctgagtcagcttctgacgctgtatat-ggttcagcagaaaatgtggtaatcacttattgatgtctgcagtggatgcaggagtggt-agggagcaatgcctc
>gene=chr10_71586995-71587225; species=canFam
GGGAAAGTCA--------GCAAAGGGCGAGGCCGAGGAGCTCCACCTCCCCCCCCTC--AGAGAGGGAAACGCTTTCATCCTGAGG----------------------------------------GTGCAGAGCCAGATGCTGAGCCTCCGTCCTGGCTCAGTGGAAGATGTGGTCATC-----------------GTGGGGGCAGGAATGGC-GAGCACTAACACCTA
>gene=chr10_71586995-71587225; species=equCab
gaaaaaggta--------gccaaggaggaggctgaggagTTCCAGCTCTCTTTGTTCAACAGGACAGaaatggtttcatcctgagggtgattgattggtaatggctgcc--------tggagggctgtgctgaatcagattctgagattccatccaggctcagcagaa----tggcagttgcttaatgatgtctgccgtgggtgtaggag-att-gggcagtaacacttg
>gene=chr10_71586995-71587225; species=gorGor
ggaggagatgtcaagactgcaaaggGCCAGGCTGAGGCTGCCCGGCTCCGTCTGTCCAGTAGGAggcaaatgatttcatccagagggtgattgattggtaatggctgcctgattgattgggggactgtgctgagtcagcttctgaggctgtatccaggttcagcagaaaatgtggtaattgcttattgatgtctgctctggatacaggagtggtgggggagcagtgCCTC
>gene=chr10_71586995-71587225; species=panTro
GGAGGAGATGTCAAGACTACAAAGGGTCAGGCTGAGGCTGCCCGGCTCCCTCTGTCCAGTAGGAggcaaatgatttcatccagagggtgattgattggtaatggctgcctgattgattggggggctgtgctgagtcagcttctgaggctgtatccaggttcagcagaaaatgtggtaattgcttattgatgtctgctctggatacaggagtggtgggggagcagtgcctc
>gene=chr10_71586995-71587225; species=papHam
ggaggagatgtcaagactgcaaaggGCCAGGCTGAGGCTGCCTGGCTCTCTCTGTCCAGTAGGAggcaaatgatttcatccagagggtgattgattggtaatggctgacagattgactgggggactgtgctgagtcaacttctgaggctgtatccaggttcagcagaaaatgtggtaatcgcttattgatgtctgctctgcatgcaggagtggt-ggagAGCATTGCCTC
>gene=chr10_71586995-71587225; species=ponAbe
ggaggagatgtcaagactgcaaaggGCCAGGCTGAGGCTGCCCGGCTCCCTCTGTCCAGTAGGAggcaaatgatttcatccagagggtgattgattggtaatggctgcctgattgattggggggctgtgcggagtcagcttctgaggctgtatccaggttcagcagaaaatgtggtaatcgcttattgaggtctgctctggatacaggagtggtgggggagcagtgcctc
>gene=chr10_71586995-71587225; species=rheMac
GGAGGAGATGTCAAGACTGCAAAGGGCCAGGCTGAGGCTGCCCGGCTCTGTCTGTCCAGTAGGAggcaaatgatttcatccagagggtgattgattggtaatggctgactgattgactggggaactgcgctgagtcaacttctgaggctgtatccaggttcagcagaaaatgtggtaatcgcttattgatgtctgctctgcatgcgggagtggT-GGAGAGCATTGCCTC
>gene=chr10_73620281-73620443; species=hg19
CATCAGCTGCTCTCTTGGGGAGAGCAGGAGCTGCCAAGAAGGCCTTGCATGAGCTGGTGAGTCAGCAGCAGCAGGGCAGTGGGGCAGGCCGGGAGCTGCTGAGTCACTGTAGCAGTCTGCAAGTTGGtgaggtcagagcccctagagaatctgatgaaagct
>gene=chr10_73620281-73620443; species=bosTau
AGTTGGGTGCTCT-GTGGGGAGTCTGGGGGCTGCTAAGAC--------TCGCATTGGTGAGTCAGCTGTG----GGCATTGGAGCCCATGAGAGACAGCTGAGTCACTGCAAATGTCTGCCAGCCCAAGAGGCTGgaaccctttgagaatctgctgaaagct
>gene=chr10_73620281-73620443; species=calJac
CGTCAGCTGCTCCCTTGGGGAGAACAGCAGCTGCTAGGAAGGCTTTGCATGAGCTGGTGAGTCAGTGGCAGCAGGGCAGTGGGGCAGGGCGGGAGCTGCTGAGTCACTGCCGCAGTTTGCAAGTTGGTGAAGTCAGAGCCC---------CTGATGAAAGCT
>gene=chr10_73620281-73620443; species=canFam
AATCAGATGCTCCCTTGGGGAGGAGGAGGGCTGCTAACA-------------GCTGGTGAGTCAGCAGTG----GACAGTGGAGCCCAC-GGGGAGTGCTGAGTCACTGTAAGAATCTGTAAGTCTGTGAGGTCAGAG-CCTTGGAGAATCTGCTGAGAACC
>gene=chr10_73620281-73620443; species=equCab
AGTCAGATGCTCT-GTGACAAGGACAGGAGCTGCTAAGAC--------ACGTGTGGGTGAGTCAGCAGTG----AGCCGCGCAGCCCACGAGGGACTGCTGAGTCACTGGGAGAGTCTGCCAGTCTGTGAGGc-agaa-cccttgagaatctgcagaaagct
>gene=chr10_73620281-73620443; species=gorGor
CATCAGCTGCTCTCTTGGGGAGAGCAGGAGCTGCCAAGAAGGCCTTGCATGAGCTGGTGAGTCAGCAGCAGCAGGGCAGTGGGGCAGGCCGGGAGCTGCTGAGTCACTGTAGCAGTCTGCAAGTTGGtgaggtcagagcccctagagaatctgatgaaagct
>gene=chr10_73620281-73620443; species=panTro
CATCAGCTTCTCTCTTGGGGAGAGCAGGAGCTGCCAAGAAGGCCTTGCATGAGCTGGTGAGTCAGCAGCAGCAGGGCAGTGGGGCAGGCCGGGAGCTGCTGAGTCACTGTAGCAGTCTGCAAGTTGGTGAGGTCAGAGCCCCTAGAGAATCTGATGAAAgct
>gene=chr10_73620281-73620443; species=papHam
CATCAGCTGCTCTCTTGGGGAGAACAGGAGCTGCTAGGAAGCCCTGGCAC-AGCTGGTGAGTCAGCAGCAGCAGGGCACTGGGGCAGGCCGGGAGCTGCTGAGTCACTGTAGCAGTCTGCAAGTTGGtgaggtcagagcccctagagaatctgatgaaagct
>gene=chr10_73620281-73620443; species=ponAbe
------------------------------------------------------------------------------------------------------------------------------------------------------------------
>gene=chr10_73620281-73620443; species=rheMac
CATCGGCTGCTCTCTTGGGGAGAACAGGAGCTGCTAGGAAGCCCTGGCAC-AGCTGGTGAGTCAGCAGCAGCAGGGCACTGGGGCAGGCTGGGAGCTGCTGAGTCACTGTAGCAGTCTGCAAGTTGGTGAGGTCAGAGCCCCTAGAGAATCTGATGAAAgct
>gene=chr10_74020515-74020745; species=hg19
TGTGAGGGCCTCCTCGGCCTCTCCCTCCCTCCCCCTCTCTCCTCTCTAGGGCTCTCACCAGAAAGGCGCCAACCCTGCGCCCTGCCCCCACCCAGCCGCCGGGGCCCCAAATGCTGAGCTCAGCATCTCTGTGGCCTGGCTGCCCTCCTCCCGGGCAGTGGGAGGAGCCTCCTTCCTCCCGAGGGTGGGCGGGGCCAGGGCCAGccccgccctcctccccgttccccctc
>gene=chr10_74020515-74020745; species=bosTau
TGTGAGGGCCTCCTCAGCCTCTCCGCCCTCCCTCTCTCCCCGC-TCTTCTGCCCTCACCAGAGAGGGGCCGGCCCT-CGCCCTGCCCCCACCCAGCAGCCAACGGCCGTAGCGCTGAGCTCAGCATCTCCGCAGCCCGGCCGCCTTCCTGTAAGACGGTAGGAGTCATCCCCTTCCTCCCCGCAGTGGGCGGAGCTATCACTGGCCCGGCCCTCCTCCCCTGTCTCACTT
>gene=chr10_74020515-74020745; species=calJac
TGTGAGGGCCTTCTCGGCCTCGCCCTCCCT-CGGGTCTCTCCCCTCTCCGACTCTCACCAGAAAGGCGCCAACCCCGCGCCCTGCCCCCGCCGAGCCGCTGGGGTCCAAAATGCTGAGCTCAGCATCTCTTTGGCCGGTCCGCCCTCTTCCTGGATGGTGGGAGGAGCCTCGTTCCTCCCGCGGGTGGGCGGGGCCAGGGCCAGccccgccctcctcccc-ttccccgtc
>gene=chr10_74020515-74020745; species=canFam
TGTGAGGGcctccccagcctctccctccctccccacttccccc-tcTTTTGCCCTCAACTGAAAggcgccggccctccgccccgcccccaccc-gcagccggcggcCGGAACGCTGAGCTCAGCA--TCTGCAGCGGGGCCGC-TCGCTCCCGGGCGGTGGGAGGAGTCTCGTTCCC-----GG--GGGCGGGGCCGAGGCTAGCCCCGCCC-----------CTCACAG
>gene=chr10_74020515-74020745; species=equCab
TGTGAGGGCCTcctctgcctctccctccctccccgtctccctc-tctcctgccctGACCAGAAAGGCGCCAGCCCTCCGCCCTGCCCCCACCGAGCAGCCGGCGACCGAAGCGCTGAGCTCAGCATCTCTGCGGCCGGGCCGT-TTTCCTCTGGGCAGTGGGAGGAGTCTCCTTCCC-----GG--GATAGAGGCCGGGGCCAGCCCCGTCC-----------TT-----
>gene=chr10_74020515-74020745; species=gorGor
TGTGAGGGCCTCCTCGGCCTCTCCCTCCCTCCCCCTCTCTCCTCTCTAGGGCTCTCACCAGAAAGGCGCCAACCCTGCGCCCTGCCCCCACCCAGCCGCCGGGGCCCCAAATGCTGAGCTCAGCATCTCTGCGGCCTGGCTGCCCTCCTCCCGGGCAGTGGGAGGAGCCTCCTTCCTCCCGAGGGTGGGCGGGGCCAGGGCCAGccccgccctcctccccgttccccctc
>gene=chr10_74020515-74020745; species=panTro
-----------------------------------------------------------------------------------------------------------------------------------TGGCCTGGCTGCCCTCCTCCGGGGTAGTGGGAGGAGCCTCCGTCCTCCCGAGGGTGGGCGAGGCCAGAGCCAGCCCCGCCCTCCTCCCCGTTGCCCCTC
>gene=chr10_74020515-74020745; species=papHam
TGTGAGGGCCTCCTCGGCCTCTCCCTCCCTCCCCCTCTCTCCTCTCTAGGGCTCTCACCAGAAAGGCGCCAACCCTGCGCCCTGCCCCCACCCAGCCGCCGGGGCCCCAAATGCTGAGCTCAGCATCTCTGTGGCCTGGCCGCTCTCCTCCCGGGCAGTGGGAGGAGCCTCCTTCCTCCTGAGGGTGGGCGGGGCCAGGGCCAGCCCCGCCCTCCTCCCCGTTCCCCATC
>gene=chr10_74020515-74020745; species=ponAbe
TGTGAGGGCCTCCTCGGCctctccctccctccccctctcTCCCCTCTAGGGCTCTCACCAGAAAGGCGCCAACCCTGCGCCCTGCCCCCACCCAGCCGCCGGGGCCCCAAATGCTGAGCTCAGCTTCTCTGTGGCCTGGCTGCCCTCCTCCCGGGCAGTGGGAGGAGCCGCCGTCCTTCCGAGGG-----GGGGCCAGGGCCAGCCCCGCCCTCCTCCCCGTTCCCCCTC
>gene=chr10_74020515-74020745; species=rheMac
TGTGAGGGCCTCCTCGGCCTCTCCCTCCCTCCCCCTCTCTCCTCTCTAGGGCTCTCACCAGAAAGGCGCCAACCCTGCGCCCTGCCCCCACCCAGCCGCCGGGGCCCCAAATGCTGAGCTCAGCATCTCTGTGGCCTGGCCGCCCTCCTCCCGGGCAGTGGGAGGAGCCTCCTTCCTCCCGAGGGTGGGTGGGGCCAGGGCCAGCCCCGCCCTCCTCCCCGTTCCCCATC
>gene=chr10_74114774-74114855; species=hg19
TTTCCCGAGTTTTGAGCGAGGGTGGAAGTGCTACCGTATGTCTTCTAAGAAAGGGACGGCTGGTGTAGGTGTCAATAATGG
>gene=chr10_74114774-74114855; species=bosTau
TTCCCTGAGGTTTGAGCGAGGGCGGAAGCGCTACCGTATGTCTTCTAAGAGGGGGACGTCTAGAtcagatcaggctcagta
>gene=chr10_74114774-74114855; species=calJac
TTTCCTGAGATTTGAGCGAGGGTGGAAGCACTACCGTATGTCTTCTAAGAAAGGGACGGCTGGCTTAAGTGTCAAAAATGG
>gene=chr10_74114774-74114855; species=canFam
TTTCCCGAGAGTTGAGCGAGGGCGGAAGTGCTACCGTATGTCTCCTAAGAGGGGCGCGGCTAGGAGAGGTATTGCCGAGGG
>gene=chr10_74114774-74114855; species=equCab
TTTTCTGAGATTCGAGCGAGGGCGGAAGCGCTACCGTATGTCTTCGAAGACGGGGACGTATAAGAGAGGTGTTATAAGGGG
>gene=chr10_74114774-74114855; species=gorGor
TTTCCCGAGTTTTGAGCGAGGGTGGAAGCGCTACCGTATGTCTTCTAAGAAAGGAACGGCTGG-GTAGGTGTCAATAATGG
>gene=chr10_74114774-74114855; species=panTro
TTTCCCGAGTTTTGAGCGAGGGTGGAAGTGCTACCGTATGTCTTCTAAGAAAGGGACGGCTGGTGTAGGTGTCAATAATGG
>gene=chr10_74114774-74114855; species=papHam
TTTCCCGAGATTTGAGCGAGGGTGGAGGCGCTACCGTATGTTTTCTAAGAAAGGGACGGCTGTCTTAGGTGTCAATAATGG
>gene=chr10_74114774-74114855; species=ponAbe
TTTCCCGAGTTTTGAGCGAGGGTGGAAGCGCTACCGTATGTCTTCTAAGAAAGGGACGGCTGGCGTAGGTGTCAATAATGG
>gene=chr10_74114774-74114855; species=rheMac
TTTCCCGAGATTTGAGCGAGGGTGGAGGCGCTACCGTATGTTTTCTAAGAAAGGGACGGCTGGCTTAGGTGTCAATAATGG
>gene=chr10_75353617-75353907; species=hg19
ATGCATTGAAAGAACATTTTGCTTCTCTTAAAAGTCATAAAAGAGAAACAGAGGATTTCTCTAAGAAAAACCAAAATAACTCCCTCTGGAGTAACCCCAAAGTCAAACCATCATTGTCTTTTATTTCTGAGATGCTAATGATAATGCTGATGTCGGCAGTAAAGGCAGGAACTGAGTGGCTCCGCAGTAGGAACACGAGATTGGAAAATAAAAGACTCtttttttttttgagtccaagtcttgctctgtcacccaggctggagtgcagtgacacgatctcggttcactgc
>gene=chr10_75353617-75353907; species=bosTau
--------------------------------------------------------------------------------------------------------------------------------------------------------------------------------------------------------------------------------------------------------------------------------------------------
>gene=chr10_75353617-75353907; species=calJac
ATTTAATGAAAGGACATTTTGCTTCTCTTAAAAGTCATTAAAGAGAAAC--AGGATTTCTCTAAGAAAAACCAAAATGACTCCCTCTGGAGTAACCTCAAAGTCAAACCATCATTGGTTTTTATTTCTGAGATGCTAATGATAATGCTGATGCTGGGAGTAAAGTCAGGAGCTGAGTGGCTCCATAGCAGGA--ATGAGATTGGAAAAT--AAGACTC-TTTTTTGGGGGGgaccaagtcttgctctgtcacccaggctggaggacagtggcacaatctcagcttactgc
>gene=chr10_75353617-75353907; species=canFam
ATTTAATGAAGGAACATTTTGCTTCTCTT-AAAGTTATAAAAGAGAAATGGAA--TTCCTCTAAGAAAAACCAAGGTGACTCCCTCTGGAGTAACCCCAAAGCAAAACCATTTTTGATTTGTATTTCTGACATGCTAATGATAATGGTGATGTTGGCAGTAAAGACAAGAGTTGAGTGGCTCCAGAGTTGGA--GCCAAATTGGAAAATAAAAGCCTCT-----------------------------------------------------------------------
>gene=chr10_75353617-75353907; species=equCab
ATTTAATGAAAGAACATTTTGCTTCTCTT-AAAACCACAAAAGAGAAATAGAA--TTTTCCTAAGAAAAACCAAGGTGACTCCCTCTGGAGTAACCCCAAAGCAAAATCATTTCTGGTTTTTATTTCTGAGATGCTAATG-TAATACTGATGTTGGCAGTAAAGGCAGGATCTGAGTGGCTCCAGAGTAGGA--GGCAGATAGGAAAAAAAAAAAGCCTTGATTCT----------------------------------------------------------------
>gene=chr10_75353617-75353907; species=gorGor
ACGTAATGAAAGAACATTTTGCTTCTCTTAAAAGTCATAAAAGAGAAACAGAGGATTTCTCTAAGAAAAACCAAAATAACTCCCTCTGGAGTAACCCCAAAGTCAAACCATCATTGTCTTTTATTTCTGAGATGCTAATGATAATGCTGATGTCGGCAGTAAAGGCAGGAACTGAGTGGCTCCGCAGTAGGAACACGAGATTGGAAAATAAAAGACTCTTTTTTTTTTTGAGTCCAAGTCTTGCTC--------------------------------------------
>gene=chr10_75353617-75353907; species=panTro
ATGTAATGAAAGAACATTTTGCTTCTCTTAAAAGTCATAAAAGAGAAACAGAGGATTTCTCTAAGAAAAACCAAAATAACTCCCTCTGGAGTAACCCCAAAGTCAAACCATCATTGTCTTTTATTTCTGAGATGCTAATGATAATGCTGATGTCGGCAGTAAAGGCAGGAACTGAGTGGCTCCGCAGTAGGAACACGAGATTGGAAAATAAAAGACTC-ttttttttttgagtccaagtcttgctctgtcacccaggctggagtgcagtgacacaatctcggttcactgc
>gene=chr10_75353617-75353907; species=papHam
ATTTAATAAAAGAACATTTTGCTTCTCTTaaaaGTCATAAAAGAGAAACAGAGGATTTCTCTAAGAAAAACCAAAATGACTCCCTCTGGAGTAACCCCAAAGTCAAACCATCATTGTCTTTTATTTCTGAGATGCTAATGATAATGCTGATGTTGGCAGTAAAGGCAGGAACTGAGTGACTCCACAGTAGGA--ATGAGATTGGAAAATAAAAGACTCtttttttttttgagtctgagtctttctctgtcacccaagctggaatgccgtggcatgatctcagttcactgt
>gene=chr10_75353617-75353907; species=ponAbe
ATGTAATGAAAGAACATTTTGCTTCTCTTAAAAGTCATAAAAGAGAAACAGAGGATTTCTCTAAGAAAAACCAAAATAACTCCCTCTGGAGTAACCCCAAAGTCAAACCATCATTGTCTTTTATTTCTGAGATGCTAATGATAATGCTGATGTCGGCAGTAAAGGCAGGAACTGAGTGGCTCCACGGTAGGAACACGGGATTGGAAAATAAAAGACTCtttttttttttgagtccgagtcttgctctgccacccaggctggagtgcagtgacacgatctcggttcactgc
>gene=chr10_75353617-75353907; species=rheMac
ATTTAATAAAAGAACATTTTGCTTCTCTTaaaaGTCATAAAAGAGAAACAGAGGATTTCTCTAAGAAAAACCAAAATGACTCCCTCTGGAGTAACCCCGAAGTCAAACCATCATTGTCTTTTATTTCTGAGATGCTAATGATAATGCTGATGTTGGCAGTAAAGGCAGGAACTGAGTGACTCCACAGTAGGA--ATGAGATTGGAAAATAAAAGACTCtttttttttttgagtctgagtctttctcggtcacccaagctggaatgccgtggcatgatctcagttcactgt
>gene=chr10_75692206-75692360; species=hg19
TGGGCAGCACCTCTCCCTCCCGACACCTGCATGGTGACTCAAACTCCCAGGTAAAGCCCAACCCGATGGGAAATGACTCAGCATTGAAGTTCTCTTCCCCTCATTGGGGAGGGAGCAGGAAGCCCGAAGCTGGGCCTGACGCTCCCCTTTGATT
>gene=chr10_75692206-75692360; species=bosTau
GGAGCAGCGCCTTTCCCTCCCGGCACCTGTGT-GTGACTCAGACCCCCAGGTAAAGCCCAACCCAATGGGAAGTGACTAAGCATTGAACTTTGCTTCCTCTTACTGGGGAGAGAGGAGGAAGCCTGAAGCTGGGCCTGGCCCTCCCCCTCGATG
>gene=chr10_75692206-75692360; species=calJac
TGGGCAGCACCTCTCTCTCCCAACACCTGCAGGGTGACTCAGACTCCCAGGTAAAGCCCAACCCGATGGGAAATGACTAAGCATTGAAGTTCTCTTTCCCTCATTGGGGAGGGAGCAGGAAGCCGGTGGCTGGGCCAGACGCTCCCCTTTGATT
>gene=chr10_75692206-75692360; species=canFam
CGGACAGCACCTCTCCCTCACGGCACCTGTGTGGTGACTCAGACCCCCAGGTAAAGCCCAACCCCATGGGAAGTGACTCAGCATTGAAACTGGCTTCCTCTAATTGGGGAGGAAGGAGGAAGCCTGAAGCTGGGCCTGACCCTCCCTCTCGATT
>gene=chr10_75692206-75692360; species=equCab
CCGGCAGCACTTCTCCCTCCCGGCTCCTGGTTGGTGACTCAGACCTCCAGGTAGAGCCCAACCCAATGGGAAATGACTAAGCATTGCAGTTTGCTTCCTCT--ATGAGGAGGGAAGAGGAAGCCTG-AGCTGGGCCTGATCCTCTCCCTCGCTT
>gene=chr10_75692206-75692360; species=gorGor
TGGGCAGCACCTCTCCCTCCCGACACCTGCATGGTGACTCAAACTCCCAGGTAAAGCCCAACCCGATGGGAAATGACTCAGCATTGAAGTTCTTTTCCCCTCATTGGGGAGGGAGCAGGAAGCCCGAAGCTGGGCCTGACGCTCCCCTTTGATT
>gene=chr10_75692206-75692360; species=panTro
TGGGCAGCACCTCTCCCTCCCAACACCTGCATGGTGACTCAAACTCCCAGGTAAAGCCCAACCCGATGGGAAATGACTCAGCATTGAAGTTCTCTTCCCCTCATTGGGGAGGGAGCAGGAAGCCCGAAGCTGGGCCTGACGCTCCCCTTTGATT
>gene=chr10_75692206-75692360; species=papHam
TGGGCAGCACCTCTCCCTCCCGACACCTGCATGGTGACTCAAACTCCCAGGTAAAGCCCAACCCGATGGGAAATGACTCAGCATTGAAGTTCTCTTCCTCTCATTGGGGAGGGAGCAGGAAGTCCAAAGCTGGGCCTGACGCTCCTCTTTGATT
>gene=chr10_75692206-75692360; species=ponAbe
----------------------------------------------------------------------------------------------------------------------------------------------------------
>gene=chr10_75692206-75692360; species=rheMac
TGGGCAGCACCTCTCCCTCCCGACACCTGCATGGTGACTCAAACTCCCAGGTAAAGCCCAACCCGATGGGAAATGACTCAGCATTGAAGTTCTCTTCCCCTCATTGGGGAGGGAGCAGGAAGTCCAAAGCTGGGCCTGACGCTCCTCTTTGATT
>gene=chr10_76677306-76677596; species=hg19
gcttgagggaagggagataaatgaatggatgagacatggcccttacctaatgaggtgagccaacacatagacaagtaatgctaaaacaatgtagtgcctttaaaaggcctttgtactatctccctagagaagagagagttgctgactcactgaataacagtgttgaggcagcattttcagaagaaatgacattgatctgggtcttaaagaatggggaaacttttccttgtggagaaatggagtggaagaggagttcatcatggacaggcaggggcatttggcatgaaagt
>gene=chr10_76677306-76677596; species=bosTau
gcttggggctagaaagataaaagaatggagaagacatggcccttccctca--aggtagac-agtgtatacgcaagtgctg--agcacaatgtagtacctttaaaaagcctttgtttcgtctgaatggaggggggagagttactggctcattgggtgacagtgttgaggcggccttttctgaagaaatgacattgatctggttgttaaagaatgagagaatttttctttttggagaactggcatggaagagaaggacattatggacagagaacatta-ttggcgtgaatgc
>gene=chr10_76677306-76677596; species=calJac
GCTTGAGGATAGGAAGATAAATGAGTGGATGAGACATGGCCCTTACCTAATGAGGTACGCCAACATATAGACAAGTAATGCTAACTCAGTGTAATGCCTTTAAAAGG------TACTGTCTCCCTAAAGAAAAGAGAGTTGCTGACTCACTGAATAACAGTGTTGAAGCAGCCTTTTCAGAAGAAATGACACTGATCTGGGACTTAGAGAATGGGGAAGCTATTCCTTGTGGAACACTGGGATGGAAGAGGAGGTCATCATGGACAGGCAAGAGGGTTTGGCAGAAAAGT
>gene=chr10_76677306-76677596; species=canFam
gcttagaggtagggagataaaagaatagaagagacatgacccttatctaatgaggtagac-gacatatatacaagtaatagcaacacaatttaatgcctggagaaggctcttatactctctgaatagagagaagagagttactacctcactgggcatcagtgtgaaggcagcttttgcagaagaaatgaccttgatgtaggtcttacagaacgagagaacttttattttcagagaactggcgtggaggaggaggacattgtggaccaagggcagtatttggcatgaatac
>gene=chr10_76677306-76677596; species=equCab
gcttgggggtagggagataaaagaatagaaaagacatggcccttacctaatgaggtagac-aacgtatatacaagtaacgtcaacataatgtagtacctttaacaggcctttgtactatctgaatagagaggaaagagtcactaactccctgggtgacagtgttgaggcagccttttcagaagaaatgacatagatctgggtcttcaacgatcagagaacttctctttttggagaactggcatagaagaggaggactttgtggacagaggacagtatttggcatgaatgc
>gene=chr10_76677306-76677596; species=gorGor
GCTTGAGGGAAGGGAGATAAATGAATGGATGAGACATGGCCCTTACCTACTGAGGTGAGCCAACACATAGACAAGTAATGCTAAAACAATGTAGTGCCTTTAAAAGGCCTTTGTACTATCTCCCTAGAGAAGAGAGAGTTGCTGACTCACTGAATAACAGTGTTGAGGCAGCATTTTCAGAAGAAATGACATTGATCTGGGTCTTAAAGAATGGGGAAACTTTTCCT-------AAATGGAGTGGAAGAGGAGTTCATCATGGACAGGCAGGGGAATTTGGCATGAAAGT
>gene=chr10_76677306-76677596; species=panTro
GCTTGAGGGAAGGGAGATAAATGAATGGATGAGACATGGCCCTTACCTAATGAGGTGAGCCAACACATAGACAAGTAATCCTAAAACAATGTAGTGCCTTTAAAAGGCCTTTGTACTCTCTCCCTAGAGAAGAGAGAGTTGCTGACTCACTGAATAACAGTGTTGAGGCAGCATTTTCAGAAGAAATGACATTGATCTGGGTCTTAAAGAATGGGGAAACTTTTCCTTGTGGAGAAATGGAGTGGAAGAGGAGTTCATCATGGACAGGCAGGGGCATTTGGCATGAAAGT
>gene=chr10_76677306-76677596; species=papHam
GCTTAAGGGTAGGGAGATAAATGAATGGCTGAGACATGGCCCTTACCTAATGAGGTAAGCCAACATCTAGACAAGTAATGCTAAAACAATGTAGTGCCTTTAAAAGGCCTTTATACTATCTCCCTAGGGAAGAGAGAGTTGCTGACTCACTGAATAACAGTgttgaggcagcattttcagaaaaaatgacgttgctctgggtcttaaagaatggggaagcttttccttgtggagaactggggtggaagaggagttcatcatggacaggcaagggcatttggcatgaaagt
>gene=chr10_76677306-76677596; species=ponAbe
GCTTGAGGGAAGGGAGATAAATGAATGGATGAGACATGGCCCTTACCTGATGAGGTGAGCCAACACATAGACAAGTAATGCTAAAACAATGTAGTGCCTTTAAAAGGCCTTTGTACTATCTCCCTAGagaagagagagttgctgactcactgaataacagtgttgaggcagcattttcagaagaaatgacattgatctgggtcttgaagaatggggaaacttttccttgtggagaaatggagtggaagaggagttcatcatggacaggcaggggcatttggcatgcaagt
>gene=chr10_76677306-76677596; species=rheMac
GCTTAAGGGTAGGGAGATAAATGAATGGATGAGACATGGCCCTTACCTAATGAGGTAAGCCAACATCTAGACAAGTAATGCTAAAACAATGTAGTGCCTTTAAAAGGCCTTTATACTATCTCCCTAGGGAAGAGAGAGTTGCTGACTCACTGAATAACAGTgttgaggcagcattttcagaaaaaatgacgttgatctgggtcttaaagaaaggggaagcttttccttgtggagaactggggtggaagaggagttcatcatggacaggcaagggcatttggaatgaaagt
>gene=chr10_78638331-78638621; species=hg19
GTGTTGGTATAAAGTTATGAATAGAGTTCCAAGTGGCAATATCTTAACTGACTATAATAACCCAAGCTGTCGACAAGGGAGCTCAATGAAGTCTTGGCATTTCATTTCCACCCTAAATACAGAAATGGCTGAGAGAGAATGCTGAGTCAGGGCGTTTGGGGGCTGGGGTGAGAATGAAAATGGTCTAGCATCCTCTTAGCAGTGCAAAGCTATTTTACAAGACTCAACCCTCATCCCCACCTCTTTCTAGGATTGAAATTTTCTGGGAAATTGGCCATGTGTATAGATAG
>gene=chr10_78638331-78638621; species=bosTau
CTCTTGGTATGAAGTTATGAAAAGAATTCCTAGTGGCACTATCTTAACCGACTATAATCACCCAAGCTGTCAACAAGGGAGCTTGACAGAGTCTTGGCATTTCATTCTCACCCTAGATCCAGAGATGGCAG-AAGAGAATGCTGAGTCAGGGCACTCAGAGGCTGGGGTGAGGATG-CGATGGCCTAGCATCCTCCTGGCAGCT-AGTATTATTTCACAAGACTCAGCCCTTGTCCCTACCTTTTTAC---ACTGGAATATTCTGGGAAATCAGCCACGGGCATAGATAC
>gene=chr10_78638331-78638621; species=calJac
GTGTTAGTATAAAGTTATGAATAGAGTTCCAAGTGGCAGTATCTTAACTGACTATAATAACCCAAGCTGTCAACAAGGGAGCTCAATAAAGTCTTGGCATTTCATTTCCACCCTAAATGCAGAAATGGCTGAGAGAGAATGCTGAGTCAGGGCATTCGGGGGCTGGGGTGAGAATGAGAATGGTCTAGCATCTTCTTAGCAGTGCAGAGCTATTTTACAAGACTCAACCCTCATCCCCGCCTCTCTCTAGGATTGAAATTTTCTGGGAAATTGGCCATGTGTATAGATAG
>gene=chr10_78638331-78638621; species=canFam
GTGTTGGTAGAAAGTTATGAAAAGAATTCCCAGTGGCAGTATCTTAACCGACTATCATAACCCAAGCTGTTGACAAGGGAGCTCGACAAAGTCTTGGCATTTCATTTCCACCCTAAATACAGAGTTGCCTGAGAGAGAAGGCTGAGTCAGAGCGTTGGGGGGGGGGGGGGGGCAAGGAAAGGGCCTAGCATCCTCTCTGCACTTAAGTGCTATTTTACAGGGCTCAGGCCTTGCCCCTGCCTTTTTTCAGGATTGAAACTTTCTGGGTAATCGGCCTCGTATACAGACAT
>gene=chr10_78638331-78638621; species=equCab
GTGTTGGTGTAAAGTTATAAAAAGAATTCATAGTGGCAATATCTTAAACAACTATAATAACCCAAGCTGTCGACAGAAGAACTCCACACAGTCTTGGCATTTCATTTCCACCCTAAATACAGAGAGGGCTGAGAGAGAATGCTGAGTCAGGGCATCC-GGGGCTGGGATGAGAATGGAAACAGCCTAACATCCTTGTAGCTGTTCAGTGCTCTTTCACAAGACTTGGTCCTCATCCCCACTGCCTTCCAGGATCAAAAATTTCTACAAAATCACCCAGGTGTGTAGATAT
>gene=chr10_78638331-78638621; species=gorGor
GTGTTGGTATAAAGTTATGAATAGAGTTCCAAGTGGCAATATCTTAACTGACTATAATAACCCAAGCTGTCGACAAGGGAGCTCAATGAAGTCTTGGCATTTCATTTCCACCCTAAATACAGAAATGGCTGAGAGAGAATGCTGAGTCAG-GCGTTCGGGGGCTGGGGTGAGAATGAAAATGGTCTAGCATCCTCTTAGCAGTGCAAAGCTATTTTACAAGACTCAACCCTCATCCCCACCTCTTTCTAGGATTGAAATTTTCTGGGAAATTGGCCATGTGTATAGATAG
>gene=chr10_78638331-78638621; species=panTro
GTGTTGGTATAAAGTTATGAATAGAGTTCCAAGTGGCAATATCTTAACTGACTATAATAACCCAAGCTGTCGACAAGGGAGCTCAATGAAGTCTTGGCATTTCATTTCCACCCTAAATACAGAAATGGCTGAGAGAGAATGCTGAGTCAGGGCGTTTGGGGGCTGGGGTGAGAATGAAAATGGTCTAGCATCCTCTTAGCAGTGCAAAGCTATTTTACAAGACTCAACCCTCATCCCCACCTCTTTCTAGGATTGAAATTTTCTGGGAAATTGGCCATGTGTATTGATAG
>gene=chr10_78638331-78638621; species=papHam
GTGTTGGTAAAAAGTTATGAATAGAGTTCCAAGTGGCAATATCTTAACTGACTATAATAACCCAAGCTGTCGACAAGGGAGCTCATTGAAGTCTTGGCATTTCATTTCCACCCTAAATACAGAAATGGCTGAGAGAGAATGCTGAGTCAGGGTGTTCAGGGGCTGGGGTGAGAATGAAAATGGTCTAGCATCCTCTTCATAGTGCAAAGCTATTTTACAAGACTCAACCCTCATCCCTGCCTCTTTCTAGGATTGAAATTTTCTGGGAAATTGGCCATGTGTATAGATAG
>gene=chr10_78638331-78638621; species=ponAbe
GTGTTGGTATAAAGTTATGAATAGAGTTCCAAGTGGCAATATCTTAACTGACTATAATAACCCAAGCTGTCGACAAGGGAGCTCAATGAAGTCTTGGCATTTCATTTCCACCCTAAATACAGACATGGCTGAGAGAGAATGCTGAGTCAGGGCGTTCGGGGGCTGGGGTGAAAATGAAAATGGTCTAGCATCCTCTTAGCAGTGCAAAGCTATTTTACAAGACTCAACCCTCGTCCCTGCCTCTTTCTAGGATTGAAATTTTCTGGGAAATTGGCCATGTGTATAGATAG
>gene=chr10_78638331-78638621; species=rheMac
GTGTTGGTATAAAGTTATGAATAGAGTTCCAAGTGGCAATATCTTAACTGACTATAATAACCCAAGCTGTCGACAAGGGAGCTCATTGAAGTCTTGGCATTTCATTTCCACCCTAAATACAGAAATGGCTGAGAGAGAATGCTGAGTCAGGGTGTTCGGGGGCTGGGGTGAGAATGAAAATGGTCTAGCATCCTCTTCATAGTGCAAAGCTGTTTTACAAGACTCAACCCTCATCCCCGCCTCTTTCTAGGATTGAAATTTTCTGGGAAATTGGCCATGTGTATAGATAG
>gene=chr10_80724805-80725095; species=hg19
tcgacgtcccctcccgtgcaaggaaggggttgtctgaggtcatctccaagatcttgggctctgTGCCGTCTGGCCAGTCACCTGCGACTCTGTTCCCAGAGCCTGGCAGGGAGCTGTGACTCAGCAGCAAGAAGCCACGCAGGAGCCTGCCCGCAGCCCCCTCCCCTGCCAGCACACACAAAGGGCATCTTGTTACTGCAGCCGGCCAGCGGGAGGGCGGGAGAGGGCTGTGGAGGTGAGAGGCCAGGAAGGAGCCTGTGTCAGCAGCACTGGGGGCAGGGCGGGGAGGA
>gene=chr10_80724805-80725095; species=bosTau
tcggtttctccatcagtgcaaggta-aggttgcccgaggtcacctccaaggtcTTGGGCTCCCTGCCTCCTGGCCAGTCACCTGTGACTCTGTCCCCAGAGCCCGGCAGGGAGCTGTGACTCAGCAGCAAGAAG--CTGAAGGAGCC----------CCCTCCCCCGCCCAGCACACACAAAGGGCATCTTGTTACCGCAGCCTGCCAGAGGGAGGGC-AGAGAGGGCTGGGGAGGTGAGAGGCCAGGAGGGAGCCTGTGTCAGCAGGGGTGGGGG-AGAGCCATGCAGG
>gene=chr10_80724805-80725095; species=calJac
tcaatgtcccctcctgtgcaaagaaggggttgtttgaggtcatctccaaggtcttgggctctgTGCCGTCTGGCCAGTCACCTGCGACTCCGTTCCCAGAGCCCAGCGGGGAGCTGTGACTCAGCAGCAAGGAGCCTCGCAGGAGCCTGCCCGCAGCCCCCTCCCCCGCCGGCACACACAAAGGGCATCTTGTTACTGTAGCCGGCCAGCGGGAGGGCTGGAGAGGGCTGTGGAGGTGAGAGGCCAGGAAGGAGTCTGTGTCAGCAGCACTGGGGGCAGGGCAGGGAGGC
>gene=chr10_80724805-80725095; species=canFam
tcggtttccccaccagcacaaggcaggggttgcctgaggccatctccaaggtcttcggctcCATGCCACCTGGCTGGTCACCTGCGACTCTGTCCCCAGGGCCCGGCAGGGAGCAGTGACTCAGCAGCAAGAAGCCGAGCAGGAGCC----------CC-TCCCCCGCCCAACACACACAAAGGGCATCTTGTTACCGGGGCCTGCCA---GCAAAGA-CGACAGGGCTGGGGAGGTGAG-GGCCTGAGGGCCGCCTGTGTG----CTGCTGTGCA-CGGGCCT---GGG
>gene=chr10_80724805-80725095; species=equCab
tcggtttccccaccagtgcaaggaaggggttgcctgaggtcatctccaaggtcTTGGGCTCCGTGCTGCCTGGTCACTCACCTGCCACTCTGTCTTCAGAGCCCAGCAGGAAGCTGTGACTCAGCAGCAAGAAGCAGTGCAAGAGCC----------CCCCCCCCTGCCCAGCACACACAAAGGACATCTTGTTACTGCAGCCTGCCAGGGGGAGGAG-GGAGAGGGCT-GGGAGGTGAGAGGCCAGGAGGGAGCCTGTGTCAGCAGGACTGGGGG-AGGGCT-------
>gene=chr10_80724805-80725095; species=gorGor
tcgatgtcccctcccatgcaaggaaggggttgtctgaggtcatctccaagatcttgggctctgTGCCGTCTGGCCAGTCACCTGCGACTCTGTTCCCAGAGCCTGGCAGGGAGCTGTGACTCAGCAGCAAGAAGCCGTGCAGGAGCCTGCCCGCAGCCCCCTCCCCTGCCAGCACACACAAAGGGCATCTTGTTACTGCAGCCGGCCAGCGGGAGGGCAGGAGAGGGCTGTGGAGGTGAGAGGCCAGGAAGGAGCCTGTGTCAGCAGCACTGGGGGCAGGGCGGGGAGGG
>gene=chr10_80724805-80725095; species=panTro
tcgatgtcccctcccgtgcaaggaaggggttgtctgaggtcatctccaagatcttgggctctgTGCCGTCTGGCCAGTCACCTGCAACTCTGTTCCCAGAGCCTGGCAGGGAGCTGTGACTCAGCAGCAAGAAGCCGCGCAGGAGCCTGCCCGCAGCCCCCTCCCCTGCCAGCACACACAAAGGGCATCTTGTTACTGCAGCCGGCCAGCGGGAGGGCGGGAGAGGGCTGTGGAGGTGAGAGGCCAGGAAGGAGCCTGTGTCAGCAGCACTGGGGGCAGGGCGGGGAGGA
>gene=chr10_80724805-80725095; species=papHam
tcaatgtcccctcccgtgcaaagaaggggttgtctgaggttatctccaaggtcttgggctctgTGCCATCTGGCCAGTCACCTGTGACTCTGTTCCCAGAGCCTGGCGGGGAGCTGTGACTCAGCAGCAAGAAGCCGCGCAGGAGCCTGCCCGCAGCCCCCTCCCCTGCCGGCACACACAAAGGGCATCTTGTTACTGCAGCCAGCCAGCGGGAGGGCGGGAGAGGGCTGTGGAGGTGAGAGGCCAGGAAGGAGCCAGTGTCAGCAGTACTGGGGGCAGGGCGGGGAGGG
>gene=chr10_80724805-80725095; species=ponAbe
tcgatgtcccttcccgtgtaaggaaggggttgtctgaggtcatctccaaggtcttgggctctgTGCCGTCTGGCCAGTCACCTGCGACTCTGTTCCCAGAGCCTGGCAGGGAGCTGTGACTCAGCAGCAAGAAGCCGTGCAGGAGCCTGCCCGCAGCCCCCTCCCCTGCCGGCACACACAAAGGGCATCTTGTTACTGCAGCCGGCCAGCGGGAGGACGGGAGAGGGCTGTGGAGGTGAGAGGCCAAGAAGGAGCCTGTGTCAGCAGCACTGGGGGCAGGGCGGGGAGGG
>gene=chr10_80724805-80725095; species=rheMac
tcaatgtcccctcccgtgcaaagaaggggttgtctgaggttatctccaaggtcttgggctctgTGCCGTCTGGCCAGTCACCTGTGACTCTGTTCCCAGAGCCTGGCGGGGAGCTGTGACTCAGCAGCAAGAAGCCGCGCAGGAGCCTGCCCGCAGCCCCCTCCCCTGCCGGCACACACAAAGGGCATCTTGTTACTGCAGCCAGCCAGCGGGAGGGCGGGAGAGGGCTGTGGAGGTGAGAGGCCAGGAAGGAGCCAGTGTCAGCAGTACTGGGGGCAGGGCGGGGAGGG
>gene=chr10_82744990-82745138; species=hg19
GAAAAATATTGTACAAGCAATGAAAAAAATTTTTTTTCTGCATTGTGATTACTTGCAATTATGCTGTGTCATCAAAAAAGGTGAGGTTTAGATTTTTGATAATCTCTGTAATAGTAAATGGAGCCATTTCATTTTTTAATTATTGCAG
>gene=chr10_82744990-82745138; species=bosTau
AACAAGTATTGCACAGGCAATGGAAAAAAAATTTTG-C---ATTGTGATTACTTGCAATCATGCTTTATCATAAAA--AGGTGAGATTTAGATCATTGATAATCACTGTTATAGTAAAAGGAGCTATTTTGTTT-TGTATTATTACAG
>gene=chr10_82744990-82745138; species=calJac
GAAAAATATTATACAAGTAAAGAAAAAAATTTTTTT-CTGCATTGTGATTACTCGTAATCATGCTATGTCATC-AAAAAGGTAAGGTTTAGATTTCTGATAGTCTCTGTAATGGGAAATGGAGCCATTACTTTTTAAAATTATTGCAG
>gene=chr10_82744990-82745138; species=canFam
--AAAATTTTGCACAAGCAACGGAACATTTTTTTCC-CTCCATTGTGATTACTTGCAATCACGCTATGTTGTAAAA--AGGTGAGGTTTAGATCTCTGATAATCTCTGTAACAGTAAATGGAGCTATTACATTT-TTTATTATTGCTA
>gene=chr10_82744990-82745138; species=equCab
--AAAATATTGCACAAGCAATGGAAAAATTTTTTTT-CTGCATTGTGATTACTCACAATCATGCTATGTCATAAAA--AGATGAGA-TTAGATCTTTGATAATCTC--TAATAGTAAATGGAGCTATTACATTT-TTTATTATTGCCG
>gene=chr10_82744990-82745138; species=gorGor
GAAAAATATTGTACAAGCAATGAAAAAAATTTTTTT-CTGCATTGTGATTACTTGCAATTATGCTGTGTCATAAAAAAAGGTGAGGTTTAGATTTTTGATAATCTCTGTAATAGTAAATGGAGCCATTTCTTTTTTTAATTATTGCAG
>gene=chr10_82744990-82745138; species=panTro
GAAAAATATTGTACAAGCAATGAAAAAAATTTTTTT-CTGCATTGTGATTACTTGCAATTATGCTGTGTCATAAAAAAAGGTGAGGTTTAGATTTTTGATAATCTCTGTAATAGTAAATGGAGCCATTTCTTTTTTTAATTATTGCAG
>gene=chr10_82744990-82745138; species=papHam
GAAAAATATTGTACCAGCAATGAAAAAAACTTTTTTCCTGCATTGTGATTGCTTGCAGTCACGCTATGTCATAAAAAAAGGTGAGGTTTAGATTTTTGATAATCTCTGTAATAGTAAATGGAGCCATTTCTTTTTTTAATTATTGCAG
>gene=chr10_82744990-82745138; species=ponAbe
GAAAAATATTGTACAAGCAATGAAAAATTTTTTTTT-CTGCATTGTGATTACTTGCAATTAAGCTGTGTCATAAAAAAAGGTGAGATTTAGATTTTTGATAATCTCTGTAATAG-----AGAGCCATTTCTTTTTTTAATTATTGCAG
>gene=chr10_82744990-82745138; species=rheMac
GAAAAATATTGTACAAGCAATGAAAAAATTTTTTTTCCTGCATTGTGATTACTTGCAGTCATGCTATGTCATAAAAAAAGGTGAGGTTTAGATTTTTGATAATCTCTGTAATAGTAAATGGAGCCATTTCTTTTTTTAATTATTGCAG
>gene=chr10_84200597-84200767; species=hg19
CTTTGGTTGCAAATGTATTTTAAATCTTAAGAGCAATCCAAATGGCAGTTTTATTGTTTACTGTGGTCCTTGCTGACTATAGTAAATTGTTTGCTGACTCAGCTTAAATTTAGAAAATGTGCACATATTTTGGATTTCTTCCCAGAAATGAATGTGGCTATAGGTAATAT
>gene=chr10_84200597-84200767; species=bosTau
CCTCTGTTGCAGACGTATTTTAAATTTCAAGCATGATTAAAATGGCATTTTTATTGTTTACTGCGGTCATTGCTGACTATAGTAATTTGCTTGCTGATTCAGCTTAAATATAGAAAATGCACACACATTCTGCATTTCTTCCTGGAAAGGAATGCGACTTCAGATCATAT
>gene=chr10_84200597-84200767; species=calJac
CTTCAGTTGCAAATGTATTTTAAATCTTAAGAGCAATCCAAATGGCAATTTTATTGTTTACTGTGGTCATTGCTGACTATAGTAAATGGTTTGCTGACTCAGCTTAAATTTAGAAAATGTGCACATATTTTGGATTTCTTCCCAGAAAGGAATGTGGCTTCAGGTCATAT
>gene=chr10_84200597-84200767; species=canFam
CCTCTGTTGCAAATGTATTTTAAATTTCGAGAGTGATTAAAATGGCATTTTTATTGTTTACTGTGGTCATTGCTGACTATAGTAAATTGCTTGCTGAGTCAGCTTAAATGTAGAAAATGTGCACATATTCTGGATTTTTTCCCAGAAAGGAATGTGACTTCTGGTCATAT
>gene=chr10_84200597-84200767; species=equCab
CCTCTGTTGCAAATGTATTTTAAATTTCAAGCGTGATTAAAATGACATTTTTATTGTGTACTGTGGTCATTGCTGACTGTAGTAAATCGTTTGCTGACTCAGCTTGAGCACAGAAAATGTGCACATATTCTGGATTTCTTCCCAGAAAGAAATGTCACTTCAGGTCATAT
>gene=chr10_84200597-84200767; species=gorGor
--------------------------------------------------------------------------------------------------------------------------------------------------------------------------
>gene=chr10_84200597-84200767; species=panTro
CTTTGGTTGCAAATGTATTTTAAATCTTAAGAGCAATCCAAATGGCAGTTTTATTGTTTACTGTGGTCCTTGCTGACTATAGTAAATTGTTTGCTGACTCAGCTTAAATTTAGAAAATGTGCACATATTTTGGATTTCTTCCCAGAAAGGAATGTGGCTATAGGTAATAT
>gene=chr10_84200597-84200767; species=papHam
CTTCAGTTGCAAATGTATTTTAAATCTTAAGAACAATCCAAATGGCAGTTTTATTGTTTACTGTGGTCCTTGCTGACTATGG-AAATTGTTTGCTGACTCAGCTTAAATTTAGAAAATGTGCACATATTTTGGATTTCTTCCCAGAAAGGAATGTGGCTACAGGTCATAT
>gene=chr10_84200597-84200767; species=ponAbe
CTTTGGTTGCAAATGTATTTTAAATCTTAGGAGCAATCCAAATGAGAGTTTTATTGTTTACTGTGGTCCTTGCTGACTATAGTAAATTGTTTGCTGACTCAGCTTAAATTTAGAAAATGTGCACATATTTTGGATTTCTTCCCAGAAAGGAATGTGGCTATAGGTAATAT
>gene=chr10_84200597-84200767; species=rheMac
CTTCAGTTGCAAATGTATTTTAAATCTTAAGAACAATCCAAATGGCAGTTTTATTGTTTACTGTGGTCCTTGCTGACTATGG-AAATTGTTTGCTGACTCAGCTTAAATTTAGAAAATGTGCACATATTTTGGATTTCTTCCCAGAAAGAAATGTGGCTACAGGTCATAT
>gene=chr10_90791894-90792184; species=hg19
TAGTGGGACCCTAAATCAGTATGGGGAAAGGTCCCCACTGCAGCACTTTCTACACCTCATCCTCCTATATTCTACTTGTGCCTGTGGCCTTTTCTCCACCCCGCCCCCTGCCCACTCAGCACTCAACTGACCTATGCATAACACCTTAGTCATCCTTTCACTGAGAAAGGACTTTCTTAAGAACTTAGAATGCGGAAAGTCCCTTTCTCCTTTTCCTCTTTTTGttttcaattgagatgaagatcacataacataacaattaaccattttaaagtatacaatttcgtggc
>gene=chr10_90791894-90792184; species=bosTau
TTGCTTGACCTAAAAT--GTGACTCA--------TTAATGCAACACTTTTTGCACCCCATCCTGCCAAG---TCCTTGGCCCTTGGGCATTTTCCTGACTCCACTACTTTTT--TCTAG-----GGATGACCTATGCCTCACACCTTAGTCATCTCTTCACTGAGAAAGGACTTTCTTAAGAACATCGAATTTGGAAAGTCCCTTTCTGCACCTCTT-TTTTTGttttcaactgagatgaaattcacataa------gattatccacttgaaagtgtacagttcagcggc
>gene=chr10_90791894-90792184; species=calJac
-----------------------------------------------------ACCCCATCCTCCCACATCCTACTTG-GCCTGGGGCCTTTTCTACACCCCGCCCCCCGCCCACTCAGCACTCAACTGACCTATGTGTAACACCTTAGTCATCCTTTCACTGAGAAAGGACTTTCTTAAGAACTCGGAATTTGGAAAGTCCCTTTCTCCTTTTCCCCTTTCTGtttttaatcgaggtgaaaatcacataacatagaaattaactgttttaaagtatacaattttgtggc
>gene=chr10_90791894-90792184; species=canFam
-------------------------------------------------------------------------------------------------------CCGGCTTC-------------------CCTATGCCTCATTCCTTACTCATCTTCTCACTGAGAAAGGACTTTCTTAACAACTTGGAATTTGGAAAGTCCCCGGCTGCCCCCCTCC------------ATGGAGGTGACGCTCGCACAGC--------------------------------------
>gene=chr10_90791894-90792184; species=equCab
CAGCAGAACTCTGAATC---ACAGG-GGTGG-TCTCGGTGCAGCACTGTCCACACCCCACCCTGCCAGCTCCTCCCTGGTCCGAGGGCATTTTCTCCTCCTCTTCGACTTTT--CCTGT-----GATTGACCTACGCCTCACACCTTACTCATCCTTTCACTGAGAAAGGACTTTCTTAAGAACTTGGAATTTGGAAAGTCCCCGTCTGCCCCCCCCCTTTTTGTTCTa-attgagataaaattcacataacat-acaattacccattttaaagtgtacagttcagtggt
>gene=chr10_90791894-90792184; species=gorGor
TAGTGGGACCCGAAATCAGTATGGGGAAAGGTCCCCACTGCAGCACTTTCTACACCCCATCCTCCCATATTCTACTTGTGCCTGTGGCCTTTTCTCCACCCCGCCCCCTGCCCACTCAGCACTCAACTGACCTATGCATAACACCTTAGTCATCCTTTCACTGAGAAAGGACTTTCTTAAGAACTTAGAATGCGGAAAGTCCCTTTCTCCTTTTCCTCTTTTTGttttcaattgagatgaaaatcacataacataacaattaaccattttaaagtatacaatttagtggc
>gene=chr10_90791894-90792184; species=panTro
TAGTGGGACCCTAAATCAGTATGGGGAAAGGTCCCCACTGCAGCACTTTCTACACCCCATCCTCCCATATTCTACTTGTGCCTGTGGCCTTTTCTCCACCCCGCCCCCTGCCCACTCAGCACTCAACTGACCTATGCATAACACCTTAGTCATCCTTTCACTGAGAAAGGAA-AAGTTAAGAACTTAGAATGCGGAAAGTCCCTTTCTCCTTT-----------------------------------------------------------------------------
>gene=chr10_90791894-90792184; species=papHam
TAGTGAGACCCTGAATCAGTATGAGGGACGGTCCCCACTGCAGCACTTTCTATACCCCATCCTCCCATATTCTACTTGTGCCTGTGGCCTTTT-TCCACCCCGCCCCCTGCCCACTCAGCATTCAACTGACCTATGCATAACACCTTAGTCATCCTTTCACTGAGAAAGGACTTTCTTAAGAACTCAGAATGTGGAAAGTCCCTTTCTCCTTTTCCCCTTATTGttttcaattgaggtgaaaatcacataacatcacaattaaccattttaatatatacaatttagtggt
>gene=chr10_90791894-90792184; species=ponAbe
TAGTGGGACCCTTAATCAGTATGGGGAAAGGTCCCCACTGCAGCACTTTCTACACCCCATCCTCCCATATTCCACTTGTGCCTGTGGCCTTTTCTCCACTCCGCCCCCTGCCCACTCAGCACTCAACTGACCTATGCATAACACCTTAGTCATCCTTTCACTGAGAAAGGACTTTCTTAAGAACTTAGAATGTGGAAAGTCCCTTTCTCCTTTTCCCCTTTTTGttttcaattgagatgaaaatcacataacataacaattaaccattttaaagtatacaatttagtggc
>gene=chr10_90791894-90792184; species=rheMac
TAGTGAGACCCTGAATCAGTATGAGGGACGGTCCCCACTGCAGCACTTTCTACACCCCATCCTCCCATATTCTACTTGTGCCTGTGGCCTTTT-TCCACCCCGCCCCCTGCCCACTCAGCATTCAACTGACCTATGCATAACACCTTAGTCATCCTTTCACTGAGAAAGGACTTTCTTAAGAACTCAGAATGTGGAAAGTCCCTTTCTCCTTTTCCCCTTTTTGttttcaattgaggtgaaaatcacataaaataacaattaaccattttaatgtatacaatttagtggt
>gene=chr10_94404411-94404487; species=hg19
GGTTTTTAACATCTTTGCTGACTCACTTGGTTTACCCACGTGGTGTACCATCTAGTGGTAATAGAGAGTCACTTCA
>gene=chr10_94404411-94404487; species=bosTau
GGTTTCGGGCACATTTGCTTCCCCACTTGATTTGCTCACATGGTGTACCATTTAGTGgtgaaagAGGGTAACCTCA
>gene=chr10_94404411-94404487; species=calJac
GGTTTTCAACATCTTTGCTTACTCACTTGATTTATCCACATGGTGTACCATCTAGTGGTGTTAGAGAGTCACTTCA
>gene=chr10_94404411-94404487; species=canFam
GGTTTTCAACA----TACTTCTTCATTTGGTTTTCTCACA-GTTGTACCATCTAGTGGTAATAGAGGGTAACTTCA
>gene=chr10_94404411-94404487; species=equCab
GGTTTTCAACATATGTGCTTCCTCACTTGGTTTACTCATGTTGTGTACCATCTAGTGGTAATAGAAGGTAACTTCA
>gene=chr10_94404411-94404487; species=gorGor
----------------------------------------------------------------------------
>gene=chr10_94404411-94404487; species=panTro
GGTTTTTAATATCTTTGCTGACTCACTTGGTTTACCCACGTGGTGTACCATCTAGTGGTAATAGAGAGTCACTTCA
>gene=chr10_94404411-94404487; species=papHam
GGTTTTCAACATCTTGGCTGACTCACTTGGTTTACCCACGTGGTGTACCATCTAGTGGTAATAAAGAGTCACTTCA
>gene=chr10_94404411-94404487; species=ponAbe
GGTTTTCAACATCTTTGCTGACTCACTTGGTTTACCCACGTGGTGTACCATCTAGTGGTAATAGAGAGTCACTTCA
>gene=chr10_94404411-94404487; species=rheMac
GGTTTTCAACATCTTGGCTGACTCACTTGGTTTACCCACGTGGTGTACCATCTAGTGGTAATAAAGAGTCACTTCA
>gene=chr10_95217321-95217611; species=hg19
CAGTACACCTACCTGGATGAGCACACGAGCAAATCCAGCAAGTGCTTAAAGTTTCCTTGTAGCAAAGTCCAAAGAGCAGAGGCTTCTTTTGGGTCCCCAAGTCCCCAAATACCTACCCAAATAAAAGCTAATCTTCGAgtacaaaatgctttgtcagcattatctcatctaatttttttttttttttgagacagggtctcgcgaggtcgcccaggctggagtatagtggcactatttcggctcactgcaacctctgcctcccagctcaagagatcctcccacctcggcgc
>gene=chr10_95217321-95217611; species=bosTau
CAGTATACCTACCCAGATGAGCAAAT--GTTAATCCAGCTCGTGCTTAAAGTTTCCTTGGAGCAAAGTCCAAAGAGCAGGGGCTTCTATTGAATCCCTAAGTCCCCAAATACATAACAAAATAAAAACTAATGTTTGAGTACAAAAGGTTTTCTAAGCCTTAGCTCATCT--TTTT------------------------------------------------------------------------------------------------------------------
>gene=chr10_95217321-95217611; species=calJac
--------------------------------------------------------------------------------------------------------------------------------------------------------------------------------------------------------------------------------------------------------------------------------------------------
>gene=chr10_95217321-95217611; species=canFam
CAGTACACCTTCCTGGATGAATAAAT--GTTAATCCAGCTAGTGCTTAAAGTTTCCTTGGA--GAAGTCCAAAGAGCAGGGGCATCTGTTGGGTCTCTAA-TCCCCAAATACTTATCAAAATAAAAGCTAGTGTTTGAATACAAAAGG--TTGTAAGCATGAGCTCATCT------------------------------------------------------------------------------------------------------------------------
>gene=chr10_95217321-95217611; species=equCab
TAACACACCTACCTAGATGCATTAAT--GTTTATCCAGCTAGTGCTTAAAGTTTCCTTGGAACAAAGTCCAAAGAGCAGGGGCTTCTA-TGGGTCCCTAAGTCCCCAAACAC----AAAAATAAAAGCTAATGTTTGAGTACAAAACGCTTCGTAAGCACTAGTTCATCT--TTTT------------------------------------------------------------------------------------------------------------------
>gene=chr10_95217321-95217611; species=gorGor
GAGTACACCTACCTGGATGAGCACACGAGCAAATCCAGCAAGTGCTTAAAGTTTCCTTGTAGCAAAGTCCAAAGAGCAGAGGCTTCTCTTGGGTCCCCAAGTCCCCAAATACCTACCCAAATAAAAGCTAATCTTCGAGTACAAAATGCTTTGTTAGCATTATCTCATCTAA---tttttttttttggagacagggtctcgcaaggtcgcccaggctggagtatagtggcgctatttcggctcactgcaacctctgcctcccagctcaagagatcctcccacctcagcgc
>gene=chr10_95217321-95217611; species=panTro
CAGTACACCTACCTGGATGAGCACACGAGCAAATCCAGCAAGTGCTTAAAGTTTCCTTGTAGCAAAGTCCAAAGAGCAGAGGCTTCTCTTGGGTCCCCAAGTCCCCAAATACCTACCCAAATAAAAGCTAATCTTCGAGtacaaaatgctttgtcagcattatctcatctaatttttttttttttttgagacagggtctcgcgaggtcgcccaggctggagtatagtggcgctatttcagctcactgcaacctctgcctcccagctcaagagatcctcccacctcagcgc
>gene=chr10_95217321-95217611; species=papHam
CAGTAC-CCCACCTGGATGAGCACACGAGTAATTCAAGCAAGTACTTAAAGTTTCCTTGTAGCAATGTCCAAAGAGCAGAGGCTTCTCTTGGGTCCCTAAGTCCTCAAATACCTACCCAAATAAAAGCTAATCTTTGCGCACAAAATACTTTGTAAGCATTATCTCATCTAAtttttttttttttttgagacagggtctcatgctgtcgcccaggctggagtacagcggcgctatttcagctcactgcaacctctgcctcccggctcaagcgatcctcccacctcagccc
>gene=chr10_95217321-95217611; species=ponAbe
CAGTACACCTACCTGGATGAGCACACGAGCAAATCCAGCAAGTGCTTAAAGTTTCCTTGTAGCAAAGTCCAAAGAGCAGAGGCTTCTCTTGGGTCCCCAAGTCCCCAAATACCTACCCAAATAAAAGCTAATCTTTGAGTACAAAATGCTTTGTAAGCATTATCTCATCTAAtttttttttttttttgagacagggtgtcacgatgttgcccaggctggagtatagtggcactatttcggctcactgcaacatctgcctcccagctcaagagatcctcccacctcagccc
>gene=chr10_95217321-95217611; species=rheMac
CAGTAC-CCCACCTGGATGAGCACGCGAGTAATTCAAGCAAGTACTTAAAGTTTCCTTGTAGCAATGTCCAAAGAGCAGAGGCTTCTCTTGGGTCCCCAAGTCCTCAAATACCTACCCAAATAAAAGCTAATCTTTGCGCACAAAATACTTTGTAAGCATTATCTCATCTAAttttttttttttttcgagacagggtctcatgctgtcgcccaggctggagtacagcggcgctatttcagctcactgcaacctctgcctcccggctcaagcgatcctcccacctcagctc
>gene=chr10_99088749-99089039; species=hg19
CATCCTGTTACCTTTGCCCTGCCTTTTGCCTGTTTCTGTAACTGCCTAAATTAGATTCCACAGCCTAAGATCGGTGAAAAATGGTTTCCTATAGGTTTTCCTGAAAATCTTTCCTAGACACTGAAGTCACAAACCCCTTTCTGCTGATGCAGCATAAATAGTACTTTTCTTCAGCTGGGCTAAGGAGGGGAGGAATCCAGTGCAGATGTTCAAAACACGCTACTTAAGGGTGCTGACAAAGGCAACTTGAGAATTAACTTCAGGATTCAAAGACAGTGAAAGTCATTGAA
>gene=chr10_99088749-99089039; species=bosTau
CACCTTGTTACCTTTGCCCTACCTTTTGCCCATTTCTGTTACTGTCTGAATTAGATT------------------------CGGTTTCC--AAGGTTTTCCTGAAAATCTTCCCCTGACACCAGAGACATCACCACCTTTCTCCAAATTCACCATAAATAGGACTTCTCTTCAGCAGGGTTAAGCAGGGCAAGGATTCAGTGTAGATGTTCAAAACACACTGCTTAATGGTGCTGATAAGGAGAA--GTGGAA-TAACTTCAGGATTA---GATAGTGAAGGCCACTGAG
>gene=chr10_99088749-99089039; species=calJac
CATCCTGTTACCTTTGCCCTGCCTTTGGCCCATTTCTCTAACTGTCTAAATTAGATTTCATAGCCTAAGATTGGTGAAAAATGGTTTCC--TAGGTTTTCCTGAAAATCTTTCCTAGACACTGAAGTCACAAACCCCTTTCTGCTGATGCACCA-------TACTTTTCATTAGCTGGGCTAAGTAGGGGAGGAATTCAGCGCAGATGTTCAAGACACGCTACGTAAGGGTGCTGACAAAGGGAACTTGAGAATTAACTTCAGGGTTC-AAGACAGTGAATGTCATTCAA
>gene=chr10_99088749-99089039; species=canFam
--TCATGTTACCTTTGGCCTGCCTTTTGCCTGTTTCTCCTACTA----AATTAGATTCCACAAACTAACATGGGAAAGAAACGATTTCC--TAGGTTTTCCCAAAAATCATCCCCAG--ACTGGAGTCATAATCACCTTTCTCCAGATGTACCATAAATAGTACTTTGCTTCAGCTGGGTTAAGGAGGGGAAGAACTCAATGCAGATGTTCAAAACACAT--CTTAATAGTGCCGATGAGG-GAA--ATTGCG-TAACTTCAGAGTGT---GATAGTGAAAGTCACTGAG
>gene=chr10_99088749-99089039; species=equCab
CATCTTGTTACCTTTGCCCTGCCTTTAGCCTGGTTCTTTTACTGTCTGAATTAGATTCCAC-ACCTAATATGAGTGCAAAATGGTTTCC--TGGGTTTTCCTGAAAATCTTCCCCGGGCACTGGAGTCATAATCACCCTTCTCCAGATGCACCATAAATAGTACTTTTCTTCAGCTAGGTTA----GGGGAAGAACTCAGTGTGGATGTTCAAAACATACT-------GATGCTGATAAAGGGAG--GTTGAA-TACCTTCAGTGCTC---GATAGTGAAAGTCACTGAG
>gene=chr10_99088749-99089039; species=gorGor
CATCCTGTTACCTTTGCCCTGCCTTTTGCCTGTTTCTGTAACTGCCTAAATTAGATTCCACAGCCTAAGATCGGTGAAAAATGGTTTCCTATAGGTTTTCCTGAAAATCTTTCCTAGACACTGAAGTCACACACCCCTTTCTGCTGATGCACCATAAATAGTACTTTTCTTCAGCTGGGCTAAGGAGGGGAGGAATCCAGTGCAGATGTTCAAAACATGCTACTTAAGGGTGCTGACAAAGGCAACTTGAGAATTAACTTCAGGATTCAAAGACAGTGAAAGTCATTGAA
>gene=chr10_99088749-99089039; species=panTro
CATCCTGTTACCTTTGCCCTGCCTTTTGCCTGTTTCTGTAACTGCCTAAATTAGATTCCACAGCCTAAGATCGGTGAAAAATGGTTTCCTATAGGTTTTCCTGAAAATCTTTCCTAGACACTGAAGTCACAAACCCCTTTCTGCTGATGCAGCATAAATAGTACTTTTCTTCAGCTGGGCTAAGGAGGGGAGGAATCCAGTGCAGATGTTCAAAACACGCTACTTAAGGGTGCTGACAAAGGCAACTTGAGAATTAACTTCAGGATTCAAAGACAGTGAAAGTCATTGAA
>gene=chr10_99088749-99089039; species=papHam
CATCCTGTTACCTTTGCCCTGCCTTTTGCCCATTTCTGTAACTGTCTAAATTAGATTCCACAGCCTAAGATTGGTGAAAAATGGTTTCCTATAGGTTTTCCTGAAAATCTTTCCTAGACACTGAAGTCACAAACCCCTTT-CGCTGATGAACCATAAATAGTACTTTTCTTCAGCTGGGCTAAGGAGGGGAGGAATCCAGTGCAGATGTTCAAAACACGCTACTTAAGGGTGCTGACGAAGGGAACTTGAGAATTAACTTCAGGATTCAAAGACAGTGAAAGTCATTGAA
>gene=chr10_99088749-99089039; species=ponAbe
CATCCTGTTACCTTTGCCCTGCCTTTTGCCTGTTTCTGTAACTGTCTAAATTAGATTCCACAGCCTAAGATCGGTGAAAAATGGTTTCCTATAGGTTTTCCTGAAAATCTTTCCTAGACACTGAAGTCACAAACCCCTTTCTGCTGAAGCACCATAAATAGTACTTTTCTTCAGCTGGGCTAAGGAGGGGAGGAATCCAGTGCAGATGTTCAAAACATGCTACTTAAGGGTGCTGACAAAGGCAACTTGAGAATTAACTTCAGGATTCAAAGACAGTGAAAGTCATTGAA
>gene=chr10_99088749-99089039; species=rheMac
CATCCTGTTACCTTTGCCCTGCCTTTTGCCCATTTCTGTAACTGTCTAAATTAGATTCCACAGCCTAAGATTGGTGAAAAATGGTTTCCTATAGGTTTTCCTGAAAATCTTTCCTAGACACTGAAGTCACAAACCCCTTT-TGCTGATGAACCATAAATAGTACTTTTCTTCAGCTGGGCTAAGGAGGGGAGGAATCCAGTGCAGATGTTCAAAACACGCTACTTAAGGGTGCTGACGAAGGGAACTTGAGAATTAACTTCAGGATTCAAAGACAGCTAAAGTCATTGAA
>gene=chr10_100140530-100140820; species=hg19
CAGGACTATGCCTCGAAGGAAGTGTTCCCTGCTGCTCTGGGGAAACAGGCAATTGTAAATCAGGTAACAATGAGGCCCTGACTTATTTATCCTTCTAAAAGTTTTACATATTAGGGCCAGCAAGGGACACATTTGTCCAGTTCATGGCTGATTTGCAGAGTCAGCACTTTGGTAAGACCAGCCCGCCTTGCTCAGCAGGGTCGGCATGTGCTGGGGGCTTGGAGGAACCAAGGCACCCTGTAGTGCTGAGGCCTTATCTTGTCTCTCGGTCTGGACTAAATGTTATCTTT
>gene=chr10_100140530-100140820; species=bosTau
CTCCGCTGTGCCTCAGAGGAAGTGTTTCCTACTGCTTGGGGGAAATAGGCAACTGTAAATCAGGGAACAGCGTGGCACTGACTTATTTATCCTTATAAGAGTTTTATATTCTGAAGTCAGCAAGGGACCCA-TTGGCCGATCCACGGCCAATTTGCA--GTCATTATCTTGGAAAGCGCAATCCCCTTTGCTCAGC-TGG-CGGC--ATGC-TGGGGCCTGCAGAAATCCAGGCACCCCACAGGGCCGGG-CCCGATCACATATCTCAGTGGAAACCAACTGTTATCTTC
>gene=chr10_100140530-100140820; species=calJac
CAGGACTGTGCCTCAAAGGAAGTGCTCCCTACTGCTTTGGGGAAACTGGCAATTGTAAATCAGGTAACACTGAGGCCCTGACTTACTTATCCTTCTACAAGTTTTACATACTAGGGCCAGCAAGGGACTCACTTGCCCAATTCATGGCTGATTT-CAGAGTCAGCACTTTGGTAAGACCAGGCCGCCTTGCTCAGCGAGGTCAGCATGTGCTGGGGTCTTGGAGGAATCAAGGCACCCTGTAGTGCTGAGGCTTTATCTTGTCTCTTGGTCTGGATCAAATGTCATCTTT
>gene=chr10_100140530-100140820; species=canFam
CACAATTGTGCCTCAGAGGAAGTGCTCCCTGCTGTTCTGGGGAAATGGGCAACTGTAAATCAGGTAACAATATGGCACTGACTTATTTATCCTTGTAAGAGTTTTACATTCTGAAGGCAACAAGGGAGCCA-TTGCCTGATCCACGGCCAATGTGCA--GTCAGCACTTAGGGAAGCTCAGTCCCCCTTACTCAGC-CCGAGGGC-----CTGGGCAC------------------CCTGTAGTGCCCAGCATCCATCGCGTATCTTGGCCTGGGCCAAGTGTTATCATC
>gene=chr10_100140530-100140820; species=equCab
-------GTGCCTCGGAGGAAGTGCTCCCCACCGC-CAGGGGAGATGGGCAACCACAAATCAGGTGACAAGATGGCGCTGACCTA-TTATCCTTGTGAGAGTTTTATGTTCTGAAGTCGGCAAGGGACCCA-TTGCCTGATCCATGGCCGATCTGCAGGGTCGCCACCTTGGGAAGCACGGTCCCCCTTGCTCAG--GGGATGGC--ATGCTGGGGGCTTGTAGGAGCCAAGGCC-CCCATAGGGCCGAGGATTGATCACGTGTCTTGGTCTGGATCAAATATTATTTTC
>gene=chr10_100140530-100140820; species=gorGor
CAGGACTGTGCCTCGAAGGAAGTGTTCCCTGCTGCTCTGGGGAAACAGGCAATTGTAAATCAGGTAACAATGAGGCCCTGACTTATTTATCCTTCTAAAAGTTTTACATATTAGGGCCAGCAAGGGACACATTTGTCCAGTTCATGGCTGATTTGCAGAGTCAGCTCTTTGGTAAGACCAGCCCGCCTTGCTCAGCAGGGTCGGCATGTGCTGGGGGCTTGGAGGAACCAAGGCACCCTGTAGTGCTGAGGCCTTATCTTGTCTCTCGGTCTGGACTAAATGTCATCTTT
>gene=chr10_100140530-100140820; species=panTro
CAGGACTGTGCCTCGAAGGAAGTGTTCCCTGCTGCTCTGGGGAAACAGGCAATTGTAAATCAGGTAACAATGAGGCCCTGACTTATTTATCCTTCTAAAAGTTTTACATATTAGGGCCAGCAAGGGACACATTTGTCCAGTTCATGGCTGATTTGCAGAGTCAGCACTTTGGTAAGACCAGCCTGCCTTGCTCAGCAGGGTCGGCATGTGCTGGGGGCTTGGAGGAACCAAGGCACCCTGTAGTGCTGAGGCCTTATCTTGTCTCTCGGTCTGGACTAAATGTCATCTTT
>gene=chr10_100140530-100140820; species=papHam
CAGGACTGTGCCTCAAAGGAAGTGTTCCCTGCTGCTTTGGGAAAACGGGCAATTGTAAATCAGGTAACAATGAGGCCCTGACTTATTTATCCTTCTACAGGTTTTACATACTAGGGCCAGCAAGGGACACATTTGCCCAGCTCATGGCTGATTTGCAGAGTCAACACTTTGGTAAGACCAGCCCGCCTTGCTCAGC-AGGACGGCATGTGCTGGGGGCTTTGAGGAACCAACGCACCCTGTGGTGCTGAGACCTTATCTTGTCTCTTGGTCTGGACCAAATGCCATCTTT
>gene=chr10_100140530-100140820; species=ponAbe
CAGGACTGTGCCTCGAAGGAAGTGTTCCCTGCTGCTCTGGGGAAACAGGCAATTGTAAATCAGGTAACAATGAGGCCTTGGCTTATTTATCCCTCTAAAAGTTTTACATATTAGGGCCAGCAAGGGACACATTTGTCCAGTTCATGGCTGATTCGCAGAGTCAGCACTTTGGTAAGACCAGCCCGCCTTGCTCGGCGGGGTCGGCATGTGCTGGGGGCTTGGAGGAACCAAGGCACCCTGTAGTGCTGAGGACTTATCTTGTCTCTTGGTCTGGAATAAATGTCATCTTT
>gene=chr10_100140530-100140820; species=rheMac
CAGGACTATGCCTCGAAGGAAGTGTTCCCTGCTGCTTTGGGAAAACGGGCAATTGTAAATCAGGTAACAATGAGGCCCTGACTTATTTATCCTTCTACAGGTTTTACATACTAGGGCCAGCAAGGGACACATTTGCCCAGCTCATGGCTGATTTGCAGAGTCAGCACTTTGGTAAGACCAGCCCGCCTTGCTCAGC-GGGACGGCATGTGCTGGGGGCTTCGAGGAACCAACGCACCCTGTGGTGCTGAGGCCTTATCTTGTCTCTTGGTCTGGACCAAATGCCATCTTT
>gene=chr10_105517593-105517761; species=hg19
ACAGGCCGGGAAAGAACTGCAGGAAGTGAGGCTGTGCCTGGGCTGCGGCCTGGGCTGCAGTGGGAAGAGCTGACTCAGCACAGAGTGGGGAGGGCAAAGGAAATCCCACATCTGTGTCCTGCGGCAAAGCCACCACGAGCACAGACAGGCTTGCGGCACCAGTCCTCT
>gene=chr10_105517593-105517761; species=bosTau
ACAGGGAGGGCGGGAGCAGCAGGAAGCGCAGCTGG------------GGCTGCTCTGTGGC-------GCTGACTCAGCACAGAGAGGGAGGGGCACAGGAAACCCA-----CGTGTCCTGCAGCCGAGCTGCCCGAAGGAGAGGCAGGCTGGGAGCCCTGGGTCTCT
>gene=chr10_105517593-105517761; species=calJac
ACAGGCCGGGAAAGAACTGCAGGAAGTGTGGCTGT------------GCCTGGGCTGTGGTGGGAAGAGCTGACTCAGCACAGAGCGAAGGGCGCAAAGGAAACCCCATATCTGTGTCCTGCGGCAAAGCTGCCACGTGCACAGGCAGGTTTGCAGCACCAGCCCTCT
>gene=chr10_105517593-105517761; species=canFam
ATAGGCAAGGA----GCAGCACAAAATGCCACCGG------------GGCTGAGATGCGAAGGGCAGAGCTGAGTCAGCACAGGGCGGGAGGGGCCGAGGAAAGCCCGCAGCCCTGTCTGGCCGCAAAGCTGCCTGGAGGAGAGGCAGGTGCACGGCCCCAGGCTTCT
>gene=chr10_105517593-105517761; species=equCab
ACAGGCAAGAAAGGGGCAGCGAGAAGTGCAAGGCA------------GGCTGAAATGCGGTGGGAAGAGCTGAATCAGCACAGGCAGGAaggggcagaggAAACCCCGCGTTTGTGTCCTGTAGCAAAGCCACGGCGAGGAAAGGCAGGCTCACGGCACCAGTGCTCT
>gene=chr10_105517593-105517761; species=gorGor
ACAGGCCGGGAAAGAACTGCAGGAAGTGAGGCTGTGCCTGGGCTGTGGCCTGGGCTGCGGTGGGAAGAGCTGACTCAGCAAAGAGTGGGGAGGGCAAAGGAAATCCCACATCTGTGTCCTGCGGCAAAGCTACCACGAGCACAGACAGGCTTGCAGCACCAGTCCTCT
>gene=chr10_105517593-105517761; species=panTro
ACAGGCCGGGAAAGAACTGCAGGAAGTGAGGCTGTgcctgggctgcggcctgggctgcggTGGGAAGAGCTGACTCAGCACAGAGTGGGGAGGGCAAAGGAAATCCCACATCTGTGTCCTGCGGCAAAGCCACCACGAGCACAGACAGGCTTGCAGCACCAGTCCTCT
>gene=chr10_105517593-105517761; species=papHam
ACAGGCCAGGAAAGAACTGCAGGAAGTGAGGCTGTGTCTGGGCTGTGGCCTGGGCTGTGGTGGGAAGAGCTGACTCAGCAAAGAATGGGGAGGGCAAAGGAAATCCCACAGCTGTATCCTGCGGCAAAGCCACCACGAGCACAGACAGGTTTGCGGCACCAGTCCTCT
>gene=chr10_105517593-105517761; species=ponAbe
ACAGGCCGGGAAAGAACAGCAGGAAGTGAGGCTGTgcctgggctgcggcctgggctgcggTGGGAAGAGCTGACTCAGCAGAGAGTGGGGAGGGCAAAGGAAATCCCACATCTGTGTCCTGCGGCAAAGCCACCACGAGCACAGACAGGCTTGCAGCACCAGTCTTCT
>gene=chr10_105517593-105517761; species=rheMac
ACAGGCCAGGAAAGAACTGCAGGAAGTGAGGCTGTGTCTGGGCTGTGGCCTGGGCTGTGGTGGGAAGAGCTGACTCAGCAAAGAGTGGGGAGGGCAAAGGAAATCCCACAGCTGTATCCTGCGGCAAAGCCACCACGAGCACAGACAGGTTTGCGGCACCAGTCCTCT
>gene=chr10_105796496-105796786; species=hg19
ATTTGTGAGTTCTGGGTCCGCAGGACCACGGTGTTCAGGGGGGACACCAGCAAGCTGCCAGGTTCCCAAAGGGACACCTGCCAGCTTGTCTGGCATGGGGGCTTGGGAGGACATTTCCTGCCCCCTTTCCAGCCGGTTTGCTGACTCAGCAAGCAGATCAGAGCAGTAAGTGGCTCTTTGTCCAAAGGACTCTGCCTCCCTCTTGCAGCCCTTCCAAGGCTCAGACGAGGACAAGGTTTGCATGACGAGTGAGGCCAGGAGAAAGCAAAGATAGTCCCACCCTCGATCCC
>gene=chr10_105796496-105796786; species=bosTau
G--TGTGAGCT---------------------------GGGAC--ATTGGCAAGCTGCC-AGTAGCTGAAGGGGTACCTGC----TACACTCATCCCTCAG----GGGAG--ATCTGACACCCTCTGTCCAGC-----TG------------ACTGCTGGGAAGTGGGAGTGGCTCCTTGGCCGAGGGAC--CGCCAAGTGTG------CCTGATAA-GT-CAGCCAGGAGAGAGGGGCACCCTT------------------------CAGCCCCCCAACCCCCAGCCC
>gene=chr10_105796496-105796786; species=calJac
ATTTGTGAGTTCTGGGTCCTCAGACCCACAGTGGTCAGGGG---------------------------------CACCTGCCAGCTTGCCTGGCATGGGGGTTTGGGAGGACATTTCCTGTCCCCTTTCCAGCCAGTTTGCTGACTCTGCCAGCAGATCACAGCAGTAAGTGGCTCTTTGTCCCAAAGGAT-TGCCTCCCTCTTGCAGCCCT-CCAAGGCTCAGATGAGGACAAGATTTGCCTGACAAGTGAGGTCAGGAGAAAGCAAAGATGGTCCCACACTCGGTCCC
>gene=chr10_105796496-105796786; species=canFam
-----TGAGTTCCGGGTTCTCCGTCCACA--------GGGGGA--GTCAGCAAGCCTCCAGGTCCCCGACCAGGCACCTGCCCAGTT-CCTGGCGCTGGGG----GGGAG--ATGTGCTGGAGATT--CCAGCCGG--TAGGGACTC-ACTGGCCGCTGGGAGGACG------------------AGGGC--CTCCTCACTAG-----CCCTCAGCA-GCTCGGGTAGGGGCAGGCCGAGCCCCC------------------------AGGGCTCCCACCCGCCGGCCC
>gene=chr10_105796496-105796786; species=equCab
G--TGTGAGCTCTGGGTTCCCAGGCCCACGGTG---GGGGGCG--GTCAGCAAGCTCTCAGGTACCCGAAGTGGCACCTGCCTGGTAGCCTGGCATGGGGG----GGGAG--ATTCGCTGCCCCCTTTCCAGTCAGC-TGCTGACTT-GCAAACAGCCAGGATGAGGGAGGGG-TCCTTGTTCAAAGGAC--CACCTCCCCTTTGCAGCCCTCACCAGGCTCAGACCAGGACAAGACGTGCCTGC--AGTGCGGTCAGGAGACAGCAAAGGCGCTCCCACCCTCCAGCCC
>gene=chr10_105796496-105796786; species=gorGor
ATTTGTGAGTTCTGGGTCCGCAGGACCACGGTGTTCAGGGGGGACACCAGCAAGTTGCCAGGTTCCCGAAGGGACACCTGCCAGCTTGTCTGGCATGGGGGCTTGGGAGGACATTTCCTGCC-CCTTTCCAGCCGGTTTGCTGACTCAGCAAGCAGATCAGAGCAGTAAGTGGCTCTTTGTCCAAAGGACTCTGCCTCCCTCTTGCAGCCCTTCCAAGGCTCAGACGAGGACAAGGTTTGCCTGACGAGTGAGGCCAGGAGAAAGCAAAGATAGTCCCACCCTCGATCCC
>gene=chr10_105796496-105796786; species=panTro
ATTTGTGAGTTCTGGGTCCGCAGGACCATGGTGTTCAGGGGGGACACCAGCAAGCTGCCAGGTTCCCAAAGGGACACCTGCCAGCTTGTCTGGCATGGGGGCTTGGGAGGACATTTCCTGCCCCCTTTCCAGCCGGTTTGCTGACTCAGCAAGCAGATCAGAGCAGTAAGTGGCTCTTTGTCCAAAGGACTCTGCCTCCCTCTTGCAGCCCTTCCAAGGCTCAGACGAGGACAACGTTTGCCTGACGAGTGAGGCCAGGAGAAAGCAAAGATAGTCCCACCCTCGATCCC
>gene=chr10_105796496-105796786; species=papHam
ATTTGTGAGTTCTGGGTCCGCAGGCCCACAGTGTTCAGGGGGGACACCAGCAAACTGCCAGGTTCCTGAAGGGACAACTGCCAGCTTGCCTGGCATGGGGGCTTGGGAGGACATTTCCTGCCCCCTTTCCAGCCGGTTTGCTGACTCAGCAAGCAGATCAGCGCCATAAGTGGCTCTTTGTCTAAAGGACTCTGCCTACCTCTTGCAGCCCTCCCCAGGCTCAGATAAGGACAAGGTTTGCCTGACGAGTGAGGCCAGGAGAAAGCAAAGAGAGTCCCACTCTCGATCCC
>gene=chr10_105796496-105796786; species=ponAbe
------------------------------------------------------------------------------------------------------------------------------------------------------------------GCAATAAGTGGCTCTTTGTCCAAAGGACTCTGCCTCCCTCTTGCAGCCCTTCCAAGGCTCAGACGAGGACAAGGTTTGCCTGACGAGCGAGGCCAGGAGAAAGCAAAGATAGTCCCACCCTCGATCCC
>gene=chr10_105796496-105796786; species=rheMac
ATTTGTGAGTTCTGGGTCCGCAGGCCCACAGTGTTCAGGGGGAACACCAGCAAGCTGCCAGGTTCCTGAAGCGACAACTGCCAGCTTGCCTGGCATGGGGGCTTGGGAGGACATTTCCTCTCCCCTTTCCAGCCGGTTTGCTGACTCAGCAAGCAGATCAGCGCCATAAGTGGCTCTTTGTCTAAAGGACTCTGCCTACCTCTTGCAGCCCTCCCCAGGCTCAGATAAGGACAAGGTTTGCCTGACGAGTGAGGCCAGGAGAAAGCAAAGAGAGTCCCACTCTCGATCCC
>gene=chr10_105819135-105819299; species=hg19
AATGCCTTCGTAGACATGGCAGAGGCAGGCTTTTGCTTCAGtaatgcaaatgcaaatcacctaggaagcttgttgaactgcagcttctgactcagcagatctgagctagggctgggatcctgcttttataacacactcccaggtgtggctgatgctgctggccc
>gene=chr10_105819135-105819299; species=bosTau
---------------GGGCCACAGGAA-GTCTTTGCTTCCATGATGCAcacacgaatcaataggggagtttgggaaaatgcagtctctgacacagcaggtctgggttagggc-aggac-ctgcatttctaacatcctcctggctctgat-gat-ctactggt-c
>gene=chr10_105819135-105819299; species=calJac
----CCATTGTAGACATAGCAGTGGCAGGCTTTTGCTTCAAtagtgcacatgtgaatcatctaggacgcttgttaaaatgcagcttctgactcagcagatctgagctaaagctgagatcctgcttttctaacatgttcccaggtgtgaccaatgctactggccc
>gene=chr10_105819135-105819299; species=canFam
-----TGTCGTAGACACACCCCAGGAAGGTGTCGGCTGCAGTAATGCATGCACATACCCGGT-gagagcttgcagaaatacagtctctaactcagcgggtttgggcta-ggc-ggccc-ctgcatttctaacacaatcctgggtggtgcccat-ccgctgggcc
>gene=chr10_105819135-105819299; species=equCab
AATGCCCCTGTAGAAGTGCCATGGGAA-GCGTCTGCTTCCATCGtgcgtacatgcatcaact-gggggtttgtcaaagtgcag------actcagcaggtctgggctagggc-aggag-ctgcgtttctgacaggctcccggatgttaccgat-ctgctggtcc
>gene=chr10_105819135-105819299; species=gorGor
---------------------------------------------------------------------------------agcttctgactcagtagatctgagctagggctgggatcctgcttttataacacactcccaggtgtggctgatgctgctggccc
>gene=chr10_105819135-105819299; species=panTro
AATGCCTTCGTAGACATGGCAGAGGCAGGCTTTTGCTTCAGTAAtgcaaatgcaaatcacctgggaagcttgttgaactgcagcttctgactcagtagatctgagctagggctgggatcctgcttttataacacactcccaggtgtggctgatgctgctggccc
>gene=chr10_105819135-105819299; species=papHam
GATGCCATCGTAGACGTGGCAGAGGCAGGCTTTTGCTCCAAtaacgcacacgcaaatcacctgggaagcttgttgaaatgcagcttctcactcagtagatctgagctagggctgggctcctgcttttctaacacactcccaggtgtggctgatgctgctggccc
>gene=chr10_105819135-105819299; species=ponAbe
AATGCCATCGTAGACATGGCAGAGGCAGGCTTTTGCTTCAAtaatgcaaatgcaaatcacctgggaagcttgttgaactgcagcttctgactcagtagatctgagctagggctgggatcctgcttttctaacacactcccaggtgtggctgatgctgctggccc
>gene=chr10_105819135-105819299; species=rheMac
GATGCCATCGTAGACGTGGCAGAGGCAGGCCTTTGCTCCAAtaatgcacacgcaaatcacctgggaagcttgttgaaatgcagcttctgactcagtagatctgagctagggctgggct-ctgcttttctaacacactcccaggtgtggctgatgctgctggccc
>gene=chr10_111843892-111843977; species=hg19
TTAGGCATGTGTGAGTGGGCACAAAAAGCTGAGTCATGAAGTTTACTCTTCCTGGTGAATTACCATGAAAGCTTGAAAGAAAAGC
>gene=chr10_111843892-111843977; species=bosTau
TCAGGCATGTATGAGTGGGCACAAAAAGCTGAGTCATAAAATACATTCTCCCTAGTGAATTACCTTGAAAGTTTAAAAAAGAAGT
>gene=chr10_111843892-111843977; species=calJac
TTAGACATGTGTGAGTGGGCACAAAAAGCTGAGTCATGAATTTTACTCTTCCTAG---AATACCATGGAAACTTGAAAGAAAAGC
>gene=chr10_111843892-111843977; species=canFam
TCAGGCATGTATGAGTGGATACAAAAAGCTGAGTCATAAAGTTTATTCTCTCTGGTGAATTACCATTAAAGCTTGAAAGAGCAGC
>gene=chr10_111843892-111843977; species=equCab
TCAGGCATGTGTGAGTGGACACAAAAAGCTGAGTCATAAAGTTTGCTCTCTCTAGTGAATTACCATGAAAGCTT-----AGAAGC
>gene=chr10_111843892-111843977; species=gorGor
TTAGGCATGTGTGAGTGGGCACAAAAAGCTGAGTCATGAAGTTTACTCTTCCTGGTGAATTACCATGAAAGCTTGAAAGAAAGGC
>gene=chr10_111843892-111843977; species=panTro
TTAGGCATGTGTGAGTGGGCACAAAAAGCTGAGTCATGAAGTTTACTCTTCCTGGTGAATTACCATGAAAGCTTGAAAGAAAAGC
>gene=chr10_111843892-111843977; species=papHam
TTAGGCATGTGTGAGTGGGCACAAAAAGCTGAGTCATGAAGTTTACTCTTCTTAGTGAATTACCGTGAAAGCTTGAAAGAAAAGC
>gene=chr10_111843892-111843977; species=ponAbe
TTAGGCATGTGTGAGTGGGCACAAAAAACTGAGTCATGAAGTTTACTCTTCCTGGTGAATTACCATGAAAGCTTGAAAGAAAAGC
>gene=chr10_111843892-111843977; species=rheMac
TTAGGCATGTGTGAGTGGGCACAAAAAGCTGAGTCATGAAGTTTACTCTTCTTAGTGAATTACCATGAAAGCTTGAAAGAAAAGC
>gene=chr10_112367911-112368201; species=hg19
cagagcaagaccctgtctcaaaaaaaaaaaGTGTTATATTTACGAAATAATATTCATTCTGTATCTTTTTACTTAGGCGTATCTCCTTATCCTGGAACACTGATAATCCAGGTTTGTGTATTTATGCTTAGTCAGCTATCTTAAATGGAGGGAAGTGCAAATGGAACCAGTTGCACATTAATGCAGTTTAAATGGTAACAGCAAAGTGTTAGCCTGCTGTTAAAAGTTAGGAGGATCTTTCCTTCCCTACTTGGTATTTttttctttttttttttttctcttttttttta
>gene=chr10_112367911-112368201; species=bosTau
--------------------------------------------------------------------------------------------------------------------------------------------------------------------------------------------------------------------------------------------------------------------------------------------------
>gene=chr10_112367911-112368201; species=calJac
cagagcaagaccgtgtctcaaaaaaaaaGAGTGTTGTATTTAAGAAACAGTATTCATTCTGTATCTTTTTACTCAGCCATATATCCTTATCCTGGAACACAAATAATCCAGGTTTGTGTATTTATGCTTAGTCTGATGTTTTAAACAGAGGGAAGTGTAAATGGAACCAGTTGCACATTAATGCAGTT---------ACAGCCAAGTGTTGGTCTGCTAATAGAAGTTAGGAGGATTTTTCCTTCCCTACTTGGTAttttcttt------------------------ta
>gene=chr10_112367911-112368201; species=canFam
--------------------------------------------AAATAG----TATTCATTCTTCTTTTACTCAGGGATAAGTCCTTATCCTGGAA-------AACCCAAGTTTGCATATTTATGCAGAGTCTGCTATGTTAAGCAGGGG-AAGAGTAAATAGAA-----TACATATTAATGCAGTTAAATTGGTGACAGCACAGTGTTAATCCAATACTAGAAAATA----GGTTTTTCCT-----------------------------------------------
>gene=chr10_112367911-112368201; species=equCab
------------------------------------------------------------------TTTTACTCAGGCGTATCTCTTTATCCTAGAACAGTAATAATCCAAGTTTGCATATTTATTCTGAGTCTGATGTGTTAAGCAGGAA-AAGAGTAAATGGAAACAGATGTACATTAATGCAGTTAAATTGGTGACAGCAAAGTGTTAGCCCGCTGCTAGAAACTAAGAGGGTCTTTCCTTCCCTACTTGAGGATTTT-----------------------------
>gene=chr10_112367911-112368201; species=gorGor
cagagcaagaccctgtctcaaaaaaaaaa---GTTATATTTATGAAATAATATTCATTCTGCATCTTTTTACTTAGGCGTATCTTCTTATCCTGGAACACTGATAATCCAGGTTTGTGTATTTATGCTTAGTCTGCTATCTTAAATGGAGGGAAGTGTAAATGGAACCAGTTGCACATTAATGCAGTTTAAATGGTAACAGCAAAGTGTTAGCCTGCTATTAGAAGTTAGGAAGATCTTTCCTTCCCTACTTGGTAtttttttctttttttttttttttttttttttttt
>gene=chr10_112367911-112368201; species=panTro
cagagcaagaccctgtctcaaaaaaaaaaaGTGTTATATTTACGAAATAATATTCATTCTGTATCTTTTTACTTAGGCGTATCTCCTTATCCTGGAACACTGATAATCCAGGTTTGTGTATTTATGCTTAGTTTGCTATTTTAAATGGAGGGAAGTGCAAATGGAACCAGTTGCACATTAATGCAGTTTAAATGGTAACAGCAAAGTGTTAGCCTGCTATTAAAAGTTAGGAGGATCTTTCCTTCCCTACTTGGTATttttttc-ttttttttttttctc-tttttttta
>gene=chr10_112367911-112368201; species=papHam
-------------------------AAAAAGTGTTACATTTACGAAATACTCTTCATTCTGTATCTTTTTACTCAGGCATATCTCCTTATCCTGGAATGCTAATAATCCAGGTTTGTGTATTTATGCTTAGTCCGCTATCTTAAATGGAGGCAAGTGTAAATGGAACCAGTTGCACATTAACGCAGTTTAAATGGTAACAGCAAAGTGTTAGCCTGCTATTA-------GGAGGATCTTTCCTTCCCTACTTGGTATTTTCCTT-TCCTttttttttttt-ttttttttt
>gene=chr10_112367911-112368201; species=ponAbe
cagagcaagaccctgtctc--aaaaaaaaaGTGTTGTATTTACGAAATAGTATTC-TTCTGTATCTTTTTACTTAGGCGTATCTCCTTATCCTGGAACATTGATAATCCAGGTTTGTGTATTTATGCTTAGTCTGCTATCTTAAATGGAGGGAAGTGTAAATGGAACCAGTTGCACATTAATGCAGTTTAAATGGTAACAGCAATGTGTTAGCCTGCTATTAGAAGTTGGGAGGATCTTTCCTTCCCTACTTGATAtttttttc-tttcttttttt--------------
>gene=chr10_112367911-112368201; species=rheMac
----------------------AGGAAAAAGTGTTACATTTACGAAATACTATTCATTCTGTATCTTTTTACTCAGGCATATCTCCTTATCCTGGAATGCTAATAATCCAGGTTTGTGTATTTATGCTTAGTCTGCTATCTTAAATGGAGGGAAGTGTAAATGGAACCAGTTGCACATTAACGCAGTTTAAATGGTAACAGCAAAGTGTTAGCCTGCTATTA-------GGAGGATCTTTCCTTCCCTACTTGGTATTTTCCtt-ttttttttttc------ttttttta
>gene=chr10_115992649-115992850; species=hg19
TCAAATTGTAACATTTTATCCTATGGTACTAGACATTTGAATAGGAACTGTTTTAATTAAATGGAATTTAATATTATTTGCTGATTCAGCTAATTTGCCTTGTTCTCCAAAAGAGACTAGTATCTATAGCACTAGCCTCACAAATAGAGATATAGGTTAAATGTCTCTTGGATTAATGAGACATACTGGATCATCAGGTCT
>gene=chr10_115992649-115992850; species=bosTau
TCAGATCCCAGGGTTTGATCCTATGGTACTGGAAATTGGGATAGAAACAGTTTAAATTAAATGCAGTTTAATATTACTTGATGATTCA------------------------------------------GCTAGTCTCACA-----CTAGATGGATTGAATGTCTCCTGGATTGATTCAGCACACTGG---ACCAGATCT
>gene=chr10_115992649-115992850; species=calJac
TCAAATTGTAACATTTTATCCTATGGTACTAGACATTTGAATAGGAACTGTTTTAATTAAAGGGAATTTAATGTTATTTGATGATTGAGCTAATTTGCCTTGGTCTCCGAAAGAGATGAATATCTATACCACTAGTCTCACAGATAG----ATGGCTTAAATGTCTTCTAGACTAATTAGACATACTGGATCATCAGGTCT
>gene=chr10_115992649-115992850; species=canFam
TTAGATTCCACTGTTTTTTATGGTA---CTAGAAATCCGAATACAAAGAGT-----TTAAGTGGAGTTTAATATTACTTGGTGGTCCACCT-ATTTGTCTTGTTCCCCCAAAGAGA----AATCTATAGCACTAGTTTCACAAGTAGAGAT----------------CTGAATTAATGTTCTATACTGGA-----------
>gene=chr10_115992649-115992850; species=equCab
-------------------------------------------------------------------------------------------------------------------------------AGCACTTGTCTCACAAATAGAGATACGGGTTAAATGTCTCCTGGCTTAATTCGACATACCAGA-AACTAGGTCT
>gene=chr10_115992649-115992850; species=gorGor
TCAAATTGTAACATTTTATCCTATGGTACTAGACATTTGAATAGGAACTGTTTTAATTAAATGGAATTTAATATTATTTGCTGATTCAGCTAATTTGCCTTGTTCTCCAAAAGAGACTAGTATCTATAGCACTAGCCTCACAAATAGAGATATGGGTTAAATGTCTCTTGGATTAATTAGACATACTGGATCATCAGGTCT
>gene=chr10_115992649-115992850; species=panTro
TCAAATTGTAACATTTTATCCTATGGTACTAGACATTTGAATAGGAACTGTTTTAATTAAATGGAATTTAATATTTTTTGCTGATTCAGCTAATTTGCCTTGTTCTCCAAAAGAGACTAGTATCTATAGCACTAGCCTCACAAATAGAGATATGGGTTAAATGTCTCTTGGATTAATTAGACATACTGGATCATCAGGTCT
>gene=chr10_115992649-115992850; species=papHam
TCAAATCGTAACATTTTATCCTATGTTACTAGACATTTGAATAGGAACTGTTTTAATTAAATGGAATTTAATATTATTTGCTGATTCAGCTAATTTGCCTTGTTCTCCAAAACAGACTAATATCTACAGCACTAGCCTCACAAATAGAGATATGGGTTAAATGGCTCTTGGATTAATTAGACATAGTGGATCATCAGGTAT
>gene=chr10_115992649-115992850; species=ponAbe
TCAAATTGTAACATTTTATCCTATGGTACTGGACATTTGAATACGAACTGTTTTAATTAAATGGAATTTAATATTATTTGCTGATTCAGCTAATTTGCCTTGTTCTCCAAAAGAGACTAGTATCTATAGCACTAGCCTCACAAATAGAGATATGGGTTAAATGTCTCTTGGATTAATTAGACATACTGGATCATCAGGTCT
>gene=chr10_115992649-115992850; species=rheMac
TCAAATTGTAACATTTTATCCTATGGTACTAGACATTTGAATAGGAACTGTTTTAATTAAATGGAATTTAATATTACTTGCTGATTCAGCTAATTTGCCTTGTTCTCCAAAACAGACTAATATCTACAGCACTAGCCTCACAAATAGAGATATGGGTTAAATGTCTCTTGGATTAATTAGACATAGTGGATCATCAGGTAT
>gene=chr10_116692045-116692335; species=hg19
ttcagtttcttcacctataatatggggataataataataacatctcccttgtagtgaagTTCCAGCACCCAGCCTACACTTTATTTTCTCCACAAGTATAACTTGAGAATTGCTATAGAAATTATAAGAAAGTGCTATGTCAGCACATAGTGGATGCTTAGCAAAAGTCTGTTTCCCTAAGCAATCCCTTTTGTAAGTTCTCATATTTCCCCTCTCCCCCAACCCTAAGATATAATTGTTGAGACCAGGAGATGTCATCTCAGCTAGTCCAAGGAGATGTCCTCTTCCaa
>gene=chr10_116692045-116692335; species=bosTau
ttcactttgctcatctgtaaa---------ataataat---acctgctttgcagTGAAATTCTGGCAGCCAGCCTACACTGTATTTTCTTTGCACGCATAACTTAAGAGTTACTATAGAAACTCCAGGAAAATGTAGTACCAGCACAAAGCATGTATTCAACAAAAGTTAGTTCTCTTAAGCAATCCTGTTTGTGAGTCCTTATATCTCCCCTCTCCCCCAacccctggatgcaactgtctggactaggagatttaacttcaatgagtaca--gtgatgtcctcttccaa
>gene=chr10_116692045-116692335; species=calJac
ttcagtttcctcacctataaaatggggataataag------atctaccttgTCGTGAAGTTATAGCATCCAGCCTACACTTTATTTTCTCCACAAGTATAACTTAAGAATTCCTATAGAAATTATAAGaaaaTGCTATGTCAGCACATTCTGTATGTTTAGCAAAAGTTTGTTTCCTTAAGCAATCTCTTTTGTAAGTTCTCATATTTTCTCTCTCTCCCAACCCTAAGATATAGTTATTGAGACCAGGAGATCTCATTTCAGTTACTACAA-GAGATGTCCTCTTCCaa
>gene=chr10_116692045-116692335; species=canFam
ttcatttt-ctcatcagtaga-tggagattataataat---agctaccttgtagtgaagttctgggACTCAGCCTATACTTTATTTTC-----------------------------------------------------------------------------------------------------------------------------------------------------------------------------AACTAGTGCA--GAAAtgtctacttccaa
>gene=chr10_116692045-116692335; species=equCab
ttcattttcctcatctataaa-tagggataataataat---agctaccatatagTGAAGTTCTGGTGCCCAGCCTACACTTGATTTTCTCCACATACATAACTTGAGAGTGACTATAGAAATTCCAGGAAAATGTAGTGCCAGCACATGGCATATATTCAACAAAAGTCAGTTCCTTCAAGTAATCTGTTTCACAAGTTCTCATATCTCCCCCACCCCCCGCCCCCAAGATATAATT-TCTGGACTAGGAGATCTAACCTCAATTAGTACA--GAGATGTCCTCTTTCAA
>gene=chr10_116692045-116692335; species=gorGor
ttcagtttcctcacctataatatgggaataataataataacatctcccttgtagTGAAGTTCCAGCACCCAGCCTACACTTTATTTTCTCCACAAGTATAACTTGAGAATTGCTATAGAAATTATAAGAAAGTGCTATGTCAGCACATAGTGGATGCTTAGCAAAAGTCTGTTTCC-TAAGCAATCCCTTTTGTAAGTTCTCATATTTCCCCTCTCCCCCAACCCTAAGATATAATTGTTGAGACC---AGATGTCATCTCAGCTA-TCCAAGGAGATGTCCTCTTCCAA
>gene=chr10_116692045-116692335; species=panTro
ttcagtttcttcacctataatatggggataataataataacatctcccttgtagtgaagttcCAGCACCCAGCCTACACTTTATTTTCTCCACAAGTATAACTTGAGAATTGCTATAGAAATTATAAGAAAGTGCTATGTCAGCACATAGTGGATGCTTAGCAAAAGTCTGTTTCCCTAAGCAATCCCTTTTGTAAGTTCtcatatttcccctctcccccaaccctaagatataattgttgagaccaggagatgtcatctcagctagtccaaggagatgtcctcttccaa
>gene=chr10_116692045-116692335; species=papHam
ttcagtttcctcacctataaaatgtggataataataataacatctaccttgtagTGAAGTTCCAGCACCCAGCCTACACTTTATTTTCTCCACAAGTATAACTTGAGTATTACTGTAGAAATTATAAGAAAATGCTATGTCAGCACACAATGTATGTTTAGCAAAAGTCTGTTTCCCTAAGCAGTATCTTTTGTAAGTTCTCATATTTCCCCTCTCCCCCAACCCTAAGATATAATTGTTGAGACCAGGCGGTCTCATCTCAGCTAGTCTAAGGAGATGTCCTCTTCCaa
>gene=chr10_116692045-116692335; species=ponAbe
ttcagtttcctcacctataaaatggggataataataat---atctcccttgtagTGAAGTTCCAGCACCCAGCCTACACTTTATTTTCTCCACAAGTATAAATTGAGAATTGCTATAGAAATTATAAGAAAGTGCTATGTCAGCACATAGTGGATGTTTAGCAAAAGTCTGTTTCCCTAAGCAATCCCTTTTGTAAGTTCTCATATTTCCCCTCTCCCCCAACCCTAAGATATAATTGTTGAGACCAGGAGATCTCATCTCAGCTAGTCCAAGGAGATGTCCTCTTCCaa
>gene=chr10_116692045-116692335; species=rheMac
ttcagtttcctcacctataaaatggggataataataataacatctaccttgtagTGAAGTTCCAGCACCCAGCCTACACTTTATTTTCTCCACAAGTATAACTTGAGAATTACTGTAGAAATTATAAGAAAATGCTATGTCAGCACACAATGTATGTTTAGCAAAAGTCTGTTTCCCTAAGCAGTTTCTTTTGTAAGTTCtcatatttcccctctcccccaaccctaagatataattgttgagaccagacgatctcatctcagctagtctaaggaggtgtcctcttccaa
>gene=chr10_117678391-117678681; species=hg19
CTGATCTGCAGTGGGAATCTGCAAATTCTTTCACATTATAAGGATGTAAAATATTTCCAAATAACTAGCAAACCTAAGAACTTGACTGTGAATGCCTAAGATGATTCAGCAATAAAACTTCTAGACATAAATAAAACCCATCTCAAAGCCCTGACTCAGCAATAAAACTTCGCAGACATAACCCCATAGGAAGAAGAAATACCACCACTGAGGTCCACAGTTCCAGTTGGGAACCAGCATTGCCCTGAGTTTGTGCATCAGATCTTCAAAAGATAAGGGGTCAACAGATT
>gene=chr10_117678391-117678681; species=bosTau
CTGGTCTGCAGTGAGAATCTGTGAACTCTTTCACCTTATAAGAGTGTAAAACATTTCTAGATAATTAGCAAATGTAAGAGCTTGACTATGAATGGCTAAAGTGACT-----------------G-----------------------GCCTTTAATCAGCAGTAAAACTTCACAGAGATGACCCCCTGGAAAGAGGTAATGCTCCTACTGAGGCCCACCTTTCCAATTGGCATGCAGTATTGCCCTGAGTTTTTCCAGCAGATCTTCAAAGGGTAAGGGGTCAACAGATT
>gene=chr10_117678391-117678681; species=calJac
CTGATCTGCAGTGGGAATCTTCAG--TCTTTCACATTATAAGTATGTAAAATATTTCCAGATAACTAGCAAACCTAAGAACTTGACTGTGAATGCCTAAAATGATTCAGCAATAAAACTTCTGGACATAAGTAAAACCCATCCCAAAGCCCCGACTCAGCAATAAAACTTCACAGACATAACCGTATCAGAAGAAGAAATAGCACCACTGAGGTACACCTTTCCAGTTGGCAATTAGCATTGCCCTGCATTTGTGCATCAGATCTTCAAAAGATAAGGGGTCAACAGATT
>gene=chr10_117678391-117678681; species=canFam
CTAATCTGCAGTAGGAATATGTGAATTCCCTCACAATTTTAGTG-----TATATTTCCTGGTAATTAGCAAACATGAGAACCT----GTAAGTGGCTAAAGAGGTT-------------------------------------------------------GGAGAACTTCACAGCGGTGACCCCATGGGAAGAGGAAATACTCCCACTGAGGCCCACCCTTCCAGTTGGCATCCAACATTGCCCTGAATTTTTGCATCAGATCTTCAAAAGATAAGGGGTCAACAGATT
>gene=chr10_117678391-117678681; species=equCab
CTGATCTGC-GTGGCAATCGGTGAATTCTTTTACATTATGAGTGTATAAAATGTTTCCAGATAATTAGCAAACCTAAGAACTTTACTGTGAATGGCAAAAATGTTT-----------------G-----------------------ACCCTTATTCGGCAGCAAAGCTTCGCAGAGATGACCCTATGGGAAGAGGAAACACTCCTGCCAAGGCCCAGCTTTCCAGTTGGCATCCAGCATTGCCCTGAGTTTTTACATCAGATCTTCAAAAGATAAGGGGTCAACAGATT
>gene=chr10_117678391-117678681; species=gorGor
--------------------------------------------------------------------------------------------------------------------------------------------------------------------------------------------------------------------------------------------------------------------------------------------------
>gene=chr10_117678391-117678681; species=panTro
CTGATCTGCAGTGGGAATCTGCAAATTCTTTCACATTATAAGGATGTAAAATATTTCCAAATAACTAGCAAACCTAAGAACTTGACTGTGAATGCCTAAGATGATTCAGCAATAAAACTTCTAGACATAAATAAAACCCATCTCAAAGCCCTGACTCAGCAATAAAACTTCACAGACATAACCCCATAGGAAGAAGAAATACCACCACTGAGGTCCACAGTTCCAGTTGGGAACCAGCATTGCCCTGAGTTTGTGCATCAGATCTTCAAAAGATAAGGGGTCAACAGATT
>gene=chr10_117678391-117678681; species=papHam
CTGATCTGTAGTGGGAATCTGCAAATTCTTTCACATTATAAGGATGTAAAATATTTCCAAATAACTAGCAAACGTAAGAACTTGACTGTGACTGCCTAAAATGATTCAGCAATAAAACTTCTAGACATAAATAAAACCCATCTCAAATTCCTGACTCAGCAATAAAACTTCGCAGACATAACCCCATAGGAAGAAGAAATACCACCACTGAGGTCCACATTTCCAGC-AGGAACCAGCATTGCCCTGAGTTTGTGCATCATATCTTCAAAAGATAAGGGGTCAACAGATT
>gene=chr10_117678391-117678681; species=ponAbe
CTGATCTGCAGTGGGAATCTGCAAATTCTTTCACATTATAAGGATGTAAAATATTTCCAAATAACTAGCAAACCTAAGAACTTGACTGTGAATGCCTAAAATGATTCAGCAATAAAACATCTAGACTTAAATAAAACCCATCTCAAAGCCCTGACTCAGCAATAAAACTTCACAGACATAACCCCATAG---GAAGAAATACCACCACTGAGGTCCACATTTCCAGCTGGGAACCAGCATTGCCCTGAATTTGTGCATCAGATCTTCAAAAGAGAAGGGGTCAACAGATT
>gene=chr10_117678391-117678681; species=rheMac
CTGATCTGCAGTGGGAATCTGCAAATTCTTTCACATTATAAGGATGTAAAATATTTCCAAATAACTAGCAAACGTAAGAACTTGACTGTGACTGCCTAAAATGATTCAGCAATAAAACTTCTAGACATAAATAAAACCCATCTCAAATTCCTGACTCAGCAATAAAACTTCGCAGACGTAACCCCATGGGAAGAAGAAATACCACCACTGAGGTCCACATTTCCAGC-GGGAACCAGCATTGCCCTAAGTTTGTGCATCAGATCTTCAAAAGATAAGGGGTCAACAgatt
>gene=chr10_117762314-117762604; species=hg19
tcaattacacctctttgctttataaattacccagtctcagatatttgtttatagcaatgtgaaaacagactaatacaAGGCCCCACCTGCTCAGTGTCCAGAACAGCCATGTGAGGGTTGAAGGAGGATTGTGCTGAGTCAGCATGGGATGTAGACAACACATTCCTGGATTGAATTACTAGGGAGAAATGGATAAGGCAATAGGGGTTGGTGACTAGAGTTGCCAAAATAGTTCCAGAGAAGACAGGACATAGAAGATGCCATGATTTAATCACAGACAGAGCACAGAG
>gene=chr10_117762314-117762604; species=bosTau
----------------------------------------------------------------------------------------------------GAAAAGCCACGTGATGGTTTAAGGAGAAGTGTGCCAAGTCAGCCCAGGAGGTGGGCACTATGACCCTGTACTGAATTACTAGGAAGAAATGAA--------TGGGGGATGGGGACTGGAATTTCCAAGAAAGTCCCAGAGGAGTCAGGACAGAGCAGATGCCATAAT---ATCAAGGACAGAG-------
>gene=chr10_117762314-117762604; species=calJac
tcaattaaatgtctttcctttttaaattaccccatctt-----tttcttaatagcagtgtgaaaagggactaatacaGGACCCCACCCACTCATTGTCCAGAACAGCTATGTGAGGGTTGAAGGAGGATTGTGCTGAGTCAGCATGAGATGTAGACAACATGTCCCTGGACTGAATTACTAGGGAGAAATGAATAATGTGATGGCGGTTGCTGACTAGAGTTGCCAAAATAGTTCCATAGGAGACAAGACACAGAAGATGCCATGATTTAATCACAAACAGAAGACAGAG
>gene=chr10_117762314-117762604; species=canFam
-----------------------------------------------------------------------------------CACCC-----------ACAAGAGCCACAGAACAGTTTAAGGAAGACTGTGGCAAGTCCACTTGGGAAGTAGACACCATGTCCCTGTAC-----------ACGGAAATTAATAGGGTGAAGGTGGCTGGGGACTGGAATCGCCAGGAAAGCCCCAAAGACAATAGGACACAGAATGTTACATAAAATGACCAAGGACAGAT-------
>gene=chr10_117762314-117762604; species=equCab
-----------------------------------------------------------------------------AGACCCAGCTCTTTCGGTGCCTAGAACAGGCATGTGATGGTTTAAGGAGGATTGTGCTGAGTCTCCATGGGAAGCAGGAACCAGGTCCCTGTACTGAATTACTAGGAAGAAACGAATAGGGTGATAGGGGTTGGGGACTGGAGTTACCAAGAAAGTCCCAGAAGAGTCAGGACACAGAAGATTCCATGATGCAACCAAAGACAGAG-------
>gene=chr10_117762314-117762604; species=gorGor
----------------------------------tctcagatatttctttatagcagtgtgaaaacaga-taatacaAGACCCCACCTGCTCAGTGTCCAGAACAGCCATGTGAGGGTCGAAGGAAGATTGTGCTGAGTCAGCATGGGATGTAGCCAACACATTCCTGGATTGAATTACTAGGGAGAAATGGATAAGGCAATAGGGGTTGGTGACTAGAGTTGCCAAAATAGTTCCAGAGGAGACAGGACATAGAATATGCCGTGATTTAAT--CAGACAGAGCACAGAG
>gene=chr10_117762314-117762604; species=panTro
tcaattacacctctttcctttataaattacccagtctcaaatatttctttatagcagtgtgaaaacagactaatacaAGGCCCCACCTGCTCAGTGTCCAGAACAGCCATGTGAGGGTTGAAGGAGGATTGTGCTGAGTCAGCATGGGATGTAGACAACACATTCCTGGATTGAATTACTAGGGAGAAATGGATAAGGCAATAGGGGTTGGTGACTAGAGTTGCCAAAATAGTTCCAGAGGAGACAGGACATAGAAGATGCCATGATTTAATCACAGACAGAGCACAGAG
>gene=chr10_117762314-117762604; species=papHam
tcaattacacctgttgcctttataaattacccagtctcagatatttctttgtagcagtgtgaaaacagactaatacaAGGCCCCACCCGCTCAGCATCTAGAACGGCCATGTGAGGGTTGAAGGAGGATTGTACTAAGTCAGCGTGGGATGTAGACCACACAT------------------------------TAAGGCAATAGGGGTTGGCGACTAGAGTTACCAAAATAGTTCTAGAGGAGACAGGACATAGAAGATGCCATGATTTAATCACAGATAGAGGACAGAG
>gene=chr10_117762314-117762604; species=ponAbe
tcaattacacctctttcctttataaattacccagtctcagatatttctttatagcagtgtgaaaacagactaatacaAGGCCCCACCTGCTCAGTGTCCAGAACAGCCATATGAGGGTTGAAGGAGGATTGTGCTGAGTCATCATGGGTTGTAGACAACACATTCCTGGATTGAATTACCGGGGAGAAACAGATAAGGCAATAGGGGTTGGCGACTAGAGTTGCCAAAATAGTTCCAGAGGAAACAGGACATAGAAGATGCCGTGATTTAATCACAGACAGAGCACAGAG
>gene=chr10_117762314-117762604; species=rheMac
tcaattacacctgttgcctttataaattacccagtctcagatatttctttgtagcagtgtgaaaacagactaatacaAGGCCCCACCCGCTCAGCGTCTAGAACGGCCATGTGAGGGTTGAAGGAGGATTGTACTAAGTCAGCGTGGGATGTAGACCACACAT------------------------------TAAGGCAATAGGGGTTGGCGACTAGAGTTACCAAAATAGTTCTAGAGGAGACAGGACATAGAAGATGCCATGATTTAATCACAGATAGAGGACAGAG
>gene=chr10_120304127-120304417; species=hg19
GCTGGACTGTGCCTTCCTTTGTCCTAGAGCAACCAACAGACCTCCACAGCAGCATCGTAGGGCATGGTAGGGAAGTAGGGGCAAAAGCTTTGGAAATGTGGATTGAAACCACTTGAGAAGGGCCTTAAATGATGAGTCAGCAATGTGAGGCATCAGCCTCCCGgtgtaccccagaggttgctcagcagtgacccagaagtatgaacagaaggagaaacgtggcacacttattcaaagatttaggaggaaaatggcagcaagtttaaagacatttaaattaaaacaaacac
>gene=chr10_120304127-120304417; species=bosTau
------------------------------------------CATGCACCA----ACTGTGGTCTCCTGGGGAATGA--------------CGAACTATGGATCAAAACCACTTGAAAAAGGCTTTGGATGACAAGTCAACAATGCAGGCCATCAACCTGCCtgagtacccctgaatgtgccctgtggagagcc-ggggtgtgaaccccagcaaaagcattgcacat-tagccaaagacttgggagtagaattgcaatcattttgaacatatttaaatt-----aagcac
>gene=chr10_120304127-120304417; species=calJac
GCTGGACTGCGCCTTCCTTGGTCCTAGAGCAAGGAACAGACCTTCACCACAGCATCGTAGAGCATGGTAGGGAAATAGTGGCGAAAGCCTTGGAAATGTGGGTTGAAACCACTTGAGAAGAGCCTTGAATGATGAGTCAGCAATATGGGGCATCGGCCTTCCAgtgtactccagagagtgcccagcagtgacccaggggtatgaacagaaggagaaacatggcacactaattcaaagatttagaaggaaaa--gcaacaattttaaagacatttaaattaaaacaaatac
>gene=chr10_120304127-120304417; species=canFam
---------------------------AGTGGCCTCCAAACTCCCTCACCG----ACTGGGGTCTCCTGGGGAAAAA------------TTGGAAATAGGGATCAAGAGCACTTAAGAA-GGCCTTGAATGACAAGCCAACAGTTTGGGGCATCAGCCTGCCTACACACCCCAGAGAGTGCTCGGCGGAGGGCAAGGGGTATGAGCCCCAAGAGAAACATGGTACAT-CAGTCCAAGACTTGGAAGGAAAATTGTAACAGTTTTAAAGATATTTAAATTAAAACAAACGC
>gene=chr10_120304127-120304417; species=equCab
-----------------------------------------------------------------------------------------TTGGAAATGTAGATCAAGATCACTTGAGAGGGGCCTTGAATGACAGGCCAACAATTTGGAGCATCAGCCTGCCtgtgtgcaccagagtgtgcccagtggagggcagaggagatgaaccccaggagaaacagcgcacat-cactcaaagacttgggaggaaaattctaacaggtttaaggacacttaaattaaaacaaaggc
>gene=chr10_120304127-120304417; species=gorGor
GCTGGACTGTGCCTTCCTTGGTCCTAGAGCAACAAACAGACCTCCACAGCAGCATCGTAGGGCATGGTAGGGAAGTAGGGGCAAAAGCTTTGGAAATGTGGATTGAAACCACTTGAGAAGGGCCTTAAATGATGAGTCAGCAATGTGGGGTGTCAGCCTCCCAgcgtaccccagaggttgcccagcggtgacacaggggtatgaacagaaggaaaaacgtggcacacttattcaaagatttaggaggaaaatagcagcaagtttaaagacatttaaattaaaacaaacac
>gene=chr10_120304127-120304417; species=panTro
GCTGGACTGTGCCTTCCTTTGTCCTAGAGCAACCAACAGACCTCCACAGTAGCATCGTAGGGCATGGTAGGGAAGTAGGGGCAAAAGCTTTGGAAATGTGGATTGAAACCACTTGAGAAGGGCCTTAAATGATGAGTCAGCAATGTGAGGCATCAGCCTCCCAGTGTACCCCAGAGGTTGCTCAGCAGTGACCCAGAGGTATGAACAGAAGGAGAAATGTGGCACACTTATTCAAAGATTTAGGAGGAAAATGGCAGCAAGTTTAAAGACATTTAAATTAAAACAAACAC
>gene=chr10_120304127-120304417; species=papHam
gctgaactgtgccttccttggtcctagagcaacaaacagAGCTCCACAGCAGCATCATAGGGCATGTTAGGGAAGTAGGGGCGAAAGCCTTGGAAATGCGGATCGAAACCACTTGAGAAGGGCCTTGA---ATGAGTCAGCAATGTGGGGTGTCAGTCTCCCAGTGAATCCCAGAGGGTGCCCAGTGGTGATCTAAAGGTTTGAACAGAAGGAGAAACATGGCACACttattcaaagatttaggaggaaaatggcagcaattttaaagacatttaaatttaaacaaacgc
>gene=chr10_120304127-120304417; species=ponAbe
GCTGGACTGTGCCTTCCTTGGTCCTAGAGCAACAAACAGACCTCCACAGCAGCATCATAGGGCATGGTAGGGAAGTAGGGGTGAAAGACTTGGAAATGTGGATTGAAACCACTTGAGAAGGGCCTTAAATGATGAGTCAGCAATGTGGGGCATCAGCCTCCCAgtgtaccccagaggttgctcagcggtgacccagaggtatgaacagaaggagaaacatggcacacttattcaaagatttaggaggaaaatggcagcaagtttaaagacatttaaattaaaacaaacac
>gene=chr10_120304127-120304417; species=rheMac
GCTGAACTGTGCCTTCCTTGGTCCTAGAGCAACAAACAGAGCTCCACAGCAGCATCGTAGGGAATGGTAGGGAAGTAGGGGCGAAAGCCTTGGAAATGTGGATCGAAACCACTTGAGAAGGGCCTTGA---ATGAGTCAGCAATGTGGGGTGTCAGTCTCCCAGTGAATCCCAGAGGGTGCCCAGTGGTGATCCAGGTGTTTGAACAGAAGGAGAAACATGGCACACTTATTCAAAGATTTAGGAGGAAAATGGCAGCAATTTTAAGGACGTTTAAATTAAAACAAACAC
>gene=chr10_121354927-121355138; species=hg19
TAATTAAAAAGTATTCAGACTTAAAAAAAAAAAAAAAGATGCAGAGAAAAGGAGTGCCACACTATTCAGAAAGGAATGCAAATGCTGAGTCATCACTCTTCATTGGAAAGGAAGGAAACCAGAATTAAGTGGTTGGAAGATGGAATTCATTCATTAGATTGAGCTTCAGGTAAAAAGCAACAGCAAGACAGGAGAAAAAGCGTTCAGAAGA
>gene=chr10_121354927-121355138; species=bosTau
TAACTAGGAATTACTCACACTTC--------------AGGGCAGAAGAAAGGAGTGCCACACTATTTGCAAAGGAATGCAAACGCTGAGTCATTA--CTTCAGTAGAAGGCAAGGAAACTCGAA-AAAGCAATTCGAAGATGAAATTCATTCATTACACTGGGCTTCAGATAAAGAGCAACAGCAAGATCGAAGAAAGAGCGCTCAAAAGA
>gene=chr10_121354927-121355138; species=calJac
TAATCAAAAATTATTCAGACTTAAAAAA---------AATGCAG-----AAGAGTGCCACACTATCCAGAAAAGAATGCAAATGCTGAGTCATCATTCTTCATTGAAAAGGAAGGAAACTAGAATTAAGTGGCTGGAAGATGGAATTCATTCATTAGATTGGGCTTCAGGTAAAAAGCAACAGCAAGACAGGAGAAAAAGCGCTCAGAAGA
>gene=chr10_121354927-121355138; species=canFam
TCATTAGAAATCACCCAGACTTT--------------aaggcagaagaaaGGAGAGCCACACTATCCGGAAAGGAATGCAAATGCTGAGTCATCACTCTTCATTAGAAAGAAAGAAAACTCGAA-CAAGCGGTTGGAAGATGAAACTCATTCATTAGACCGGGCTTCAGGTaaaaaGCCACAGCAAGATAGAGGAAGAAGCGCTCAGGAGA
>gene=chr10_121354927-121355138; species=equCab
TTATTAGAAATTACTCAGACTT---------------AATGCAGAAGAAAGGAGTGCCACACTATCCGGAAAGGAATGCAAATGCTGAGTCATCACTCTTCATTAGAAAGGAAGAAAG-TCGAA-AAAGCGGTGGGAAGATGGAATTCATTCATTAGATGGAGCTTCAGGTAAAAAGCAACAGCAAGATAGAAGAAAAAGCGCTCAAAAGA
>gene=chr10_121354927-121355138; species=gorGor
taattaaaaaGTATTCAGACTTAAAAAAAAAAAAA--GATGCAGAGCAAAGGAGTGCCACACTATTCAGAAAGGAATGCAAATGCTGAGTCATCACTCTTCATTGGAAAGGAAGGAAACCAGAATTAAGTGGTTGGAAGATGGAATTCATTCATTAGATTGAGCTTCAGGTAAAAAGCAACAGCAAGACAGGAGAAAAAGCGTTCAGAAGA
>gene=chr10_121354927-121355138; species=panTro
TAATTAAAAAGTATTCAGACTTAAAAAAAAAAAAAAAGATGCAGAGCAAAGGAGTGCCACACTATTCAGAAAGGAATGCAAATGCTGAGTCATCACTCTTCATTGGAAAGGAAGGAAACCAGAATTAAGTGGTTGGAAGATGGAATTCATTCATTAGATTGAGCTTCAGGTAAAAAGCAACAGCAAGACAGGAGAAAAAGCGTTCAGAAGA
>gene=chr10_121354927-121355138; species=papHam
TAATTAAAAACTAGTCAGACTTAAAAAACAAACAAACGATGCAGAAGAAAGGAGTGCCACACTACTCAGAAAGGAATGCAAATGCTGAGTCATCACTCTTCATTGGAAAGGAAGGAAACCAGAATTAAGTGGTTGTAAGACAGAATTCATTCATTAGATTGGGCTTCAGGTAAAAAGCAACAGCAAGAGAGGAGAAAAAGCGTTCAGAAGA
>gene=chr10_121354927-121355138; species=ponAbe
TAATTAAAAAGTATTCAGACTTAAAAAAAAAAAAAAAGATGCAGAGGAAAGGAGTGCCACACTATTCAGAAAGGAATGCAAATGCTGAGTCATCACTCTTCATTGGAAAGGAAGGAAACCAGAATTAAGTGGTTGGAAGATGAAATTCATTCATTAGATTGAGCTTCAGGTAAAAAGCAACAGCAAGACAGGAGAAAAAGCGTTCAGAAGA
>gene=chr10_121354927-121355138; species=rheMac
TAATTAAAAACTATTCAGACTTTAAAAACAAACAAAAGATGCAG----AAGGAGTGCCACACTACTCAGAAAGGAATGCAAATGCTGAGTCATCACTCTTCATTGGAAAGGCAGGAAACCAGAATTAAGTGGTTGTAAGATAGAATTCATTCATTAGATTGGGCTTCAGGTAAAAAGCAACAGCAAGAGAGGAGAAAAAGCGTTCAGAAGA
>gene=chr10_121632643-121632873; species=hg19
TCTGCACAACAGCTGAAAAGCATTAAGCTCAGAGACCTCAGAGTCATCTCTGGGCAAAATTAGTGGGCGAAACCGCCTTGGGAATCCGCCCACCTCCTCTTCGTGCCTTTTTTTTCTTTTTTTGCTGATGGCAGCACTTTTATTTGGGTCCCCGGCCCGAAACCCTGAGTGGTGACTTTTCCCTCAGCTGCACAAGGTCTCCCTGAGGAAGGTGCACATTTAGAGAAGGG
>gene=chr10_121632643-121632873; species=bosTau
GCACCTCAACAGTCCAAAAGCA-CAAGCGCAGAGACCTCAAAGTTATCTCTGGGCAAAATTAGAAGGTAACGTTGCCTCTGGTGTCTGCCCACCTCCTCTTGGTGTT---TTTTTTGTTTTGTTTTGTTTGCAACTCTTTTGTTT-GGTTCCGTGCTAGAAACCCTCTGTAGTAAT-TTTCCTCC---------------------------------------------
>gene=chr10_121632643-121632873; species=calJac
TC---------------------TAAGCTCAGAGACCTGAGAGTCATCTCTGGGCAAAATTAGTGGGCGAAACCGCCTTGGGAATCTGCCCACCTCCTCTTCGTGCC---------TTTTTTTGCTGGTGGCAGCTCTTTTATCT-GGCCCTGGGCCCGGAACCCTAAGTGGTGAC-TTTTCCTCAGCTGCACAGGGTCTACCCGAGGAAGGTGCACATTTAGAGAAGGG
>gene=chr10_121632643-121632873; species=canFam
-----GCAGCAACCTAAAAGCA-CAAGCCCGGACACCTCGAGGTCCTCTCTGGGCGAAATGAATGGGTGAAACGGCCCTTGGGGCCCACCCACCTCGTCTTGGTGCT---GCT----TTTTGTTTTTGTGT-----CCCTTCTCT-GGAGCCCTGCCTGAAACCC-ATGCAGGGGC-TTTCCTTCAGTTGCATAAAGTCTTACTGGCGGAGGTAGACATTCACATGA-GG
>gene=chr10_121632643-121632873; species=equCab
GCGCCGCAACAGCCGGAAAGCA-CAAGCCCGGAGACCTGGGAGTCATCTCTGGGCAAAAGTAGTGGGTGAAGCAGCCTTCGGTGTCCGCCCACCTCCTCCTGGTGAT---TTTTCAGTTTTTAGCTGGTGGCAACTCTTTTCTCT-GGCGCCCTGCCCGAAACCCTGTCTAGTGAC---T--------------------------TGGACGTATCTATTTAGATAAAGG
>gene=chr10_121632643-121632873; species=gorGor
TCTGCACAACAGCTGAAAAGCATTAAGC-CAGAGACCTCAGAGTCATCTCTGGGCAAAATTAGTGGGCGAAACCGCCTTGGGAATCCGCCCACCTCCTCTTCGTGCCTTTTTTTTCTTTTTTTGCTGATGGCAGCTCTTTTATTTGGGCCCCCGGCCCGAAACCCTGAGTGGTGACTTTTCCCTCAGCTGCACAAGGTCTCCCTGAGGAAGGTGCACATTTAGAGAAGGG
>gene=chr10_121632643-121632873; species=panTro
TCTGCACAACAGCTGAAAAGCATTAAGGTCAGAGACCTCAGAGTCATCTCTGGGCAAAATTAGTGGGCGAAACCGCCTTGGGAATCCGCCCACCTCCTCTTCGTGCCTTTTTTTTCTTTTTTTGCTGATGGCAGCACTTTTATTTGGGTCCCCGGCCCGAAACCCTGAGTGGTGACTTTTCCCTCAGCTGCACAAGGTCTCCTTGAGGAAGGTGCACATTTAGAGAAGGG
>gene=chr10_121632643-121632873; species=papHam
TCTGCACAACCGCTGAAAAGCA-TAAGCTCAGAGACCTCAGAGTCATCTCTGGGCAAAATTAGTGGGCGAAATCGCCTTGGAAATCCGCCCGCCTCCTCTTTGTGCT-TTTTTCTTTTTTTTTGCTGATGGCAGCTCTTTTATCTGGGCCCCCCGCCCGAAACCCTGAGTGGTGAC-TTTCCCTCAGCTGCACAAGGTCTCCCTGAGGAAGGTGCACATTTAGAGAAGGG
>gene=chr10_121632643-121632873; species=ponAbe
TCTGCACAACAGCTGAAAAACA-TAAGCTCAGAGACCTCAGGGTCATCTCTGGGCAAAATTAGTGGGCGAAACCGCCTTGGGAATCCGCTCACCTCCTCTTCGTGCC----TTTTCTTTTTTTGCTGATGGCAGCTCTTTTATTTGGGCCCCCGGCCCGAAACCCTGAGTGGTGACTTTTCCCTCAGCTGCACAAGGTCTCCCTGAGGAAGGTGCACATTTAGAGAAGGG
>gene=chr10_121632643-121632873; species=rheMac
TCTGCACAACCGCTGAAAAGCA-TAAGCTCAGAGACCTCAGAGTCATCTCTGGGCAAAATTAGTGGGCGAAATCGCCTTGGAAATCCGCCCGCCTACTCTTTGTGCT---TTTTTCTTTTTTTGCTGATGGCAGCTCTTTTATCTGGGCCCCCCGCCCGAAACCTTGAGTGGTGAC-TTTCCCTCAGCTGCACAAGGTCTCCCTGAGGAAGGTGCACATTTAGAGAAGGG
>gene=chr10_124429421-124429711; species=hg19
AGATGGCTGTATTTTCTGATGGCTGTGGCTGGCTTCTGGAGACTTTGGTGAGGCAGTAAATAGAAGGACCCACATGCACATGTGCCTCAGGGCCTCTGAGAAGTTGACATAGTCAGCATTTTGTCAAAGGGACGTTGGAGGTTTCTGTGGCGCCACCTGCCCAAGCTGTTTGGAATCTCCCAAATGAGGTGCCATGGCAGGTCTGCTCAGCCTGGGGGATTTTAGCAGGTGATGGATGGTTCTCATTCTTCTAAGACTCTCTAAAGAGCAAGCACTTTAATTTCTGGTAT
>gene=chr10_124429421-124429711; species=bosTau
----------------------------------------------------------------------------------------------------------------------------------------------------------------------------------------------------GCAGGTTTGCCAGCTTG--GGGATTCAAAAAGGGGATAGAATGTATTTCTTTTTTTAAGACTCTCTAAGGAACA---CTTTTTTGTTCTGGGAT
>gene=chr10_124429421-124429711; species=calJac
AGATGGTTGTATTATCTGATGGCTGTGTCTGGCTTCTGGAGATTTTGGTGAAGTAGTAAATGGAAGCACCCATATGTACATGTACCTCGGGGCCTCTGAGAAGTTGATGTAGTCAGCAATTTGTCAA----ATCCTGGATGTTTCTGTGGCATGACCTGCCCAAGCTGTTTGAAGTCTCCAAAATGAGGTGCTGTGGCAGGTCTGCTCAGCCTGGGGGACTCTAGCAGGTGACGGATGGTTCTCATTCTTCTGAGACTCTCTAAAGAGCAAGCACATTAATTTCTGGTTT
>gene=chr10_124429421-124429711; species=canFam
ATTGGGTTGAAGTTCCAGAAAGCTTGGCCTGGAGTTTGGAGATTTGGGAGAAGCTCCAACCAGAGTAGAAGATATGCATATACGGGTCAGAACCTCCGAGAAGGTGACGGGCACA--------------------------------------AACTCGTCCAAGCCCCT-GGGGTCTCTAAAGTGAGGAGCTGGAGTGGCCGTGCCCAGCTG--GGGACCCAAACAGAAGACAGCCTGGTCTTGTTCTTGCAAGATGCCCTGAAGGGCA------TTGCTTTCTGGG--
>gene=chr10_124429421-124429711; species=equCab
GTCAGGTTGTAGTTTTTGACAGCTCTGACTGACTTTTGGAGACTGATGAAACGCT-AAACTGAAGTAGCACACGCGCACAT-------------------------------------------------------------------------ACCTGCCCGAGCTGTC-GGGGTCTCCGAAGGGAAGAGCGGGAGCAGGTCCGCTCAGCTG--GG--TTCTAACAGAAGATAGACTGTTCTCGTGCTTCTAAGACACCCTGAGGGGCAGGCATCTTCTTTTCTGGGAT
>gene=chr10_124429421-124429711; species=gorGor
AGATGGCTGTATTTTCTGATGGCTGTGGCTGGCTTCTGGAGACTTTGGTGAGGCAGTAAATAGAAGGACCCACATGCACATGTGCCTCAGGGCCTCTGAGAAGTTGACATAGTCAGCATTTTGTCAAAGGGACCTTGGAGGTTTCTGTGGCGCCACCTGCCCAAGCTGTTTGGAATCTCCCAAATGAGGTGCAGTGGCAGGTCTGCTCAGCCTGGGGGATTTTAGCAGGTGATGGATGGTTCTCATTCTTCTAAGACTCTCTAAAGAGCAAGCACTTTAATTTCTGGTAT
>gene=chr10_124429421-124429711; species=panTro
AAATGGCTGTATTTTCTGATGGCTGTGGCTGGCTTCTGGAGACTTTGGTGAGGCAGTAAATAGAAGGACCCACATGCACATGTGCCTCAGGGCCTCTGAGAAGTTGACATAGTCAGCATTTTGTCAAAGGGACCTTGGAGGTTTCTGTGGCGCCACCTGCCCAAGCTGTTTGGAATCTCCCAAATGAGGTGCCGTGGCAGGTCTGCTCAGCCTGGGGGATTTTAGCAGGTGATGGATGGTTCTCATTCTTCTAAGACTCTCTAAAGAGCAAGCACTTTAATTTCTGGTAT
>gene=chr10_124429421-124429711; species=papHam
AGATGGCTATATTTTCTGATGGCTGTGGCTGGTGTCTGGAG--TTTGGTGAGGCAGTAAACAGAAGCACACACATGCACATGAGCCTCAGGGCCTCTGAGAAGTTTACATAGTGAGCATTTTGTCAAAGGGACCTTGGAGGTTTCTGTGGCACCACCTGCCCAAGCCGTTTGGAATCTCCAAAATGAGGTGCCGTGGCAGGTCTGCTCAGTCTGGGGGACGTTAGCAGGTGATGGATGGTTCTCATTCTTCTAAGACTCTCTAAAGAGCAAGCACTTTAATTTCTGGTGT
>gene=chr10_124429421-124429711; species=ponAbe
AGATGGCTGTATTTTCTGATGGCTGTGGCTGGCTTCTGGAGATTTTGGTGAGGCAGTAAATAGAAGGACCCACATGCACATGTGCCTCAGGGCCTCTGAGAAGTTGACATAGTCGGCATTTTGTCAAAGGGACCTTGGAGGTTTCTGTGGCGCCACCTGCCCAAGCTGTTTGGAATCTCCCAAATGAGGTGCTGTGGGAGGTCTGCTCAGCCTGGGGGATTTTAGCAGGTGATGGATGGTTCTCATTATTCTAAGACTTTCTAAAGAGCAAGCACTTTAATTTCTGGTAT
>gene=chr10_124429421-124429711; species=rheMac
AGATGGCTGTATTTTCTGATGGCTGTGGCTGGTGTCTGGAG--TTTGGTGAGGCAGTAAACAGAAGCACACACATGCACATGAGCCTCAGGGCCTCTGAGAAGTTGACATAGTCAGCATTTTGTCATAGGGACCTTGGAGGTTTCTGTGGCACCACCTGCCCAAGCCGTTTGGAATCTCCAAAATGAGGTGCCGTGGCAGGTCTGCTCAGTCTGGGGGAATTTAGCAGGTGATGGATGGTTCTCATTCTTCTAAGACTCTCTAAAGAGCAAGCACTTTAATTTCTGGTGT
>gene=chr10_127726583-127726873; species=hg19
GGCACTGAGTGCGCCAACAGGATCTAGGTGGGCTTCCATGGGGGCACCGTGGGGCCTCCCTCTGGCCCCAGATCACAGAGACCCTCCCTCAGAGCCTGCTGACCTAGTGAGGCTGACTCAGCATTTCACAGGCAGCGCCTCTAGGATCCCATTCTTATTCAGTCTCGTATTGAAAACCTCATGTCTGCATGTGTGCCCTGAGCACTCACATCTACTCAAGACTCACCTTCGGTGGGTAGGAATCTGGCGGCTTCCTCATCAGGCCTTTTCCAAGGTGGCCGAGGTGAGCC
>gene=chr10_127726583-127726873; species=bosTau
--------------------------------------GTGGGGCACCCTGAGCCTCTCC-CCAGCC----GTCACGGGGAGCCTCTGTGA----------------GCGGGCTGACCCAGTGCTTTT-----AGAGTCTCCGGG--TCGAGTCCCGCTCAATCTCTTGTTGAAACACCCGCGTCCTCACG-----GCTCAC---TCTCGTCTGTTGGAAACTCACCTTAGGTGTGCTGGAAGGTGGCGGCTTCCTCGTCGGGCCTTTGCTGAGGTGGGTGAGGTGGGCC
>gene=chr10_127726583-127726873; species=calJac
GACACTGACTGCCTCAACAGGATCTCGGTGGGCTTCCACTGGGGCACCGTGGGGCCTCCCTCTGGCCT--GATCACAGAGACCCTCC--TAGAGCCTGTTGACCTGGCGATGCTGAGTCAGCGTTTCACAGGCAGTGCCTCTAGGATCCCATTCTTATTCAATCTTGTATTGAAAACTTCATATCTGCATGTGTACACTAAGTGCTCACGTCTATTCAGGACTTACCTTCGGTGGGTAGGAATCT---GGCTTCCTCATCAGCCCTTTTCCGAGGTGGCCGAGGTGAGCC
>gene=chr10_127726583-127726873; species=canFam
GACAGCGCCCCAACT----GGATCTAGTAGAGCTTCC-ATGGGGCACAGTGGGCCTCCTT-CCGACC----ATCAC-------------AA----------------GTGTGTGGACTCCACATTTCAGGGATATAAACCCCGGGA-TCTGTCCCTACTCAAGCCCTTGTTG-AAAACTCATGTCTCAACGCACACACTAAC---GCACATTTGTGGACAACTTACCTTTGACATGTTGGAAAGTGGTGGCTTCCTCATTAGGCCTTTGC---------TGAGGTGAGCC
>gene=chr10_127726583-127726873; species=equCab
GACACTGCCTCCCCTAAGAGAACCTAGCAGAGCTTCC-AAGCGGCGCCGAGAGCCTCCTT-CCGCTC----ATCACAGTCAGCCTTCCTGA----------------GCGTGCTGACTCAGCAAGTCA-----AGAGTCCCCAGGA-TCTATTCCCACTCAAGCTTGTATTGAAAAACCCACGTCTTCATGCGCACACGAAC---TTATGTTT----AAAACTTACCTTCGGGGTGTTGGAATGCGGTGGCTTCCTCATCAGGCCTTTGCTGAGGTGGGTGAGGTGAGCC
>gene=chr10_127726583-127726873; species=gorGor
--------------------------------------------------------------------------------------------------------------------------------------------------------------------------------------------------------------------------------------------------------------------------------------------------
>gene=chr10_127726583-127726873; species=panTro
GACACTGACTGCGCCAACAGGATCTAGGTGGGCTTCCATGGGGGCACCGTGGGGCCTCCCTCTGGCCCCAGATCACAGAGACCCTCCCTCAGAGCCTGTTGACCTAGTGAGGCTGACTCAGCATTTCACAGGCAGCGCCTCTAGGATCCCATTCTTATTCAGTCTTGTATTGAAAACCTCATGTCTGCACGTGTGCCCTGAGCACTCACATCTACTCAAGACTCACCTTCGGTGGGTAGGAATCTGGCGGCTTCCTCATCAGGCCTTTTCCAAGGTGGCCGAGGTGAGCC
>gene=chr10_127726583-127726873; species=papHam
GACACTGACTGTGCCAACAGGATCTAGGTGGGCTTCCATGGGGGCACCATGGGACCT--------CCCCAGATCACAGAGACCCTCCCTCAGAGCCTGTTGATCTGGCAATGCAGACTCAGCACTTCACAGGCAGTTCCTCTAGGATCCCATTCTTATTCAATCTTGTATTGAAAATCTCATGTCTGCATGTGTGCCCTGAGCACTCACATCTATTCAAGACTCACCTTCGGTGGGTAGGAATCTGGAGGCTTCCTCATCAGGCCTTTTCCGAGGTGGCCGAGGTGAGCC
>gene=chr10_127726583-127726873; species=ponAbe
GACACTGACTGCGCCAACAGGATCTAGGTGGGCTTCCATGGGGGCACCGTGGGGCCTCCCTCTGGCCCCAGATCACAGAGACCCTCCCTCAGAGCCTGTTGACCTGGTGAGGCTGGCTCAGCATTTCACATGCAGTGCCTCTAGGATCCCATTCTTATTCAATCTTGTATTGAAAACCTCATGTCTGCATGTGTGCCCTGAGTACTCACATCTACTCAAGACTCACCTTCGGTGGGTAGGAATCTGGCGGCTTCCTCATCAGGCCTTTTCCAAGGTGGCCGAGGTGAGCC
>gene=chr10_127726583-127726873; species=rheMac
GACAC----TGTGCCAACAGGATCTAGGTGGGCTTCCATGGGGGCACCATGGGACCT--------CCCCAGATCACAGAGACCCTCCCTCAGAGCCTGTTGATCTGGCAATGCAGACTCAGCACTTCACAGGCAGTTCCTCTAGGATCCCATTCTTATTCAATCTTGTATTGAAAATCTCATGTCTGCATGTGTGCCCTGAGCACTCACATCTATTCAAGACTCACCTTCGGTGGGTAGGAATCTGGAGGCTTCCTCATCAGGCCTTTTCCGAGGTGGCCGAGGTGAGCC
>gene=chr10_127854569-127854720; species=hg19
AAAGCTTCCTTTGCCCAGCTCTTTCTCATTTAGTTTCACAAACTATATTAAATAAAACTGCTGATACAGCATTTTGGAAGCTGTAGGGGACAACAAAGTTTCCTGCAAAATAACTTCTTAATATACTGCTTCACTATAAGTCACAAATACA
>gene=chr10_127854569-127854720; species=bosTau
AAAGTTTTCTCTCTCCAGCTCTCTCTCATTTAGTTTCACAAACGATAATAAATAAAACTGTTGATACAGCATTTTAGCAACTGTAGGGGACAATTAGACTTTCTGCAAAATAATTTCATAATATACTGCTTCATTTTAAGTCACAAGTACA
>gene=chr10_127854569-127854720; species=calJac
AAAGCTTCTTCTGCCCAGCTCTTTCTCATCTAGTTTCACAAACTATAATAAATAAAACTGTTGATACGGCATTTTGGAAGCTGTAGGGGACAACAAAGTCTCCTGCAAAATAACTTCTTAATATACGGCTTCATTGTAAGTCACAAATACA
>gene=chr10_127854569-127854720; species=canFam
AAAAATCCCTTTCCCCAGCTCTTTCTCATTTAGTTTCACTAACTATAATAGATAAAACTGTTGAGACAGCACTTTAGCAACTGTAGGGGACAATTATGTTCCCTGCAAAATAATTTCTTAATGTACTGCTTCATTTT--GCCACAAATACA
>gene=chr10_127854569-127854720; species=equCab
AAAGTTCCCTTTCCCCAGCTCTTTCTCATTTAGTTTCACAAACTATAATAAATAAAACTGTTCATACAGCATTTTGGAAACTGTAGGGGACAATTAAGTTTCCTGCAAAATAAT---TTAATATATCGCTTCATTTTAAGTCACAAATATA
>gene=chr10_127854569-127854720; species=gorGor
AAAGCTTCCTTTGCCCAGCTCTTTCTCATTTAGTTTCACAAACTATATTAAATAAAACTGTTGATACAGCATTTTGGAAGCTGTAGGGGACAACAAAGTTTCCTGCAAAATAACTTCTTAATATACTGCTTCATTATAAGTCACAAATACA
>gene=chr10_127854569-127854720; species=panTro
AAAGCTTCCTTTGCCCAGCTCTTTCTCATTTAGTTTCACAAACTATATTAAATAAAACTGTTGATACAGCATTTTGGAAGCTGTAGGGGACAACAAAGTTTCCTGCAAAATAACTTCTTAATATACTGCTTCACTATAAGTCACAAATACA
>gene=chr10_127854569-127854720; species=papHam
AAAGCTTCC-TTGCCCAGCTCTTTCTCATTTAGTTTCACAAACTATAATAAATAAAACTGTTGATACAGCATTTTGGAAGCTGTAGGGGACAACAAAGTTTCCTGCAAAATAACTTCTTAATATACTGCTTTGTTATAAGTCACAAATACA
>gene=chr10_127854569-127854720; species=ponAbe
AAAGCTTCCTTTGCCCAGCTCTTTCTCATTTAGTTTCACAAACTATATTAAATAAGACTGTTGATACAGCATTTTGGAAGCCGTAGGGGACAACAAAGTTTCCTGCAAAATAACTTCTTAATATACTGCTTCATTGTAAGTCCCATATACA
>gene=chr10_127854569-127854720; species=rheMac
AGAGCTTCC-TTGCCCAGCTCTTTCTCATTTAGTTTCACAAACTATAATAAATAAAACTGTTGATACAGCATTTTGGAAGCTGTAGGGGACAACAAAGTTTCCTGCAAAATAACTTCTTAATATACCGCTTCATTATAAGTCACAAATACA
>gene=chr10_127950781-127951071; species=hg19
CTTCATATCAGTACTGAAATTTAATTACAAATACATTCTGAGAAATCCTACTTTTTATATAGTATTTGTGTTGGTTTTCACTATTTCCACTTATAGGAATTCCATGCCAATGATTATAGGAAAAAAAGATGCCGATTCATCAAAATATTTAGCCAAGTTTTGTCTTTGGCAACAAAGAGTGGCCACTTTCCTTAAACTCATTCCAATGACAATGTCCTCTGCAAATCTGCAAATCAGTCAGGATTCCTAGCCAAGCAGGTCAGAGGGGAAGAAGAAAACAAATGTGTTCA
>gene=chr10_127950781-127951071; species=bosTau
GTT-CTGTCAGTATAGAAATTTAATTACAAATACATTCTAAAAAATCTCACCCTTTATATAATATTCATGCTTGCTTTCAATAATTCCACTTACAAGAATCCCATGCCAATGATTAAA--GAAAAAAGATGTTAATTCATCAAAATGTTTAGCCAGTTCTTGTCCTTGGCAacaggcagtgatccctttccatggaTTTTTCCCCATGACAGAGCCCTCTGCAAAG--------CAATTAGGATTTCTAACGAAGGTGGTCAGAAAGGAAGGAGAAGACAAACGTGATCA
>gene=chr10_127950781-127951071; species=calJac
ATTCATATCAGTATTGAAATTTAATTACAAATACCCTCTGAGATATGCTACTCTTTATATAGTGTTTGTGTTGGTTTTCACTATTTCCACTTATAGGAATTCCATGCCAATGATTATAGGAAAAAGGGATGCTGACTCATCAAAATATTTAGCCAAGTTTTGTCTTTGGCAACAAACCGTGACTACTTTCCTTAAACTCATTCCAATGACAATGTCCTCTGCAAATCTGCAAACCAGTCAGGATTCCTAGCCAAAGAGGTCAGAGGCGAAGAAGAAAACAAATGTGTTCA
>gene=chr10_127950781-127951071; species=canFam
GTTCATGTCAGTATAGAAATTTAATTACAAATATATTCTGAGAAATTCCACTCTTTATAT-ATATTTGTG-----------TATTTCCATTTACAGGAATATCATGCCAATGATTATTAAAAAAAATGATGTCAGTTCATTGAAATATTTATCCAGTTCCTGTTATTGGCAACAAAAGGTGCTCATTTTTCTTAAACTCATTCCAATGACCGTGTTCTCTGCAAAT--------CAATCAGGATTTCAATCCAAGAAGGTCAGAGGGAAAGAAGGAAACATATGGGCTCA
>gene=chr10_127950781-127951071; species=equCab
GTTAGTGTCAGTATAGAAATTTAATTACAAATACATTCTGAGAAATCCCCCTCTTTATATAACATTTGTG-TTTCTTTCACTATTGCAACTTACAGGAATCCCATGCCAATGATTATC--AAAAAAAGATGTCATTTCATC-AAATATTTAGCCAATTCC-----TTGGCAACAAAAGGTGATCACTTTTCTTAATCTCATTCCAGGGACAGTGTCCTCTGCAAAT--------CAATCAGGATTTCTGTCCATGGAGGTCACAGGGGAAGAAGAAAACAAATGTGCTCA
>gene=chr10_127950781-127951071; species=gorGor
ATTCATATCAGTACTGAAATTTAC--ACAAATACATTCTGAGAAATCCTACTTTTTATATAGTATTTGTGTTGGTTTTCACTATTTCCACTTATAGGAATTCCATGCCAATGATTATAGGAAAAAAAGATGCCGATTCATCAAAATATTTAGCCAAGTTTTGTCTTTGGCAACAAACAGTGGCCACTTTCCTTAAACTCATTCCAATGACAATGTCCTCTGCAAATCTGCAAATCAGTCAGGATTCCTAGCCAAGCAGGTCAGAGGGGAAGAAGAAAACAAATGTGTTCA
>gene=chr10_127950781-127951071; species=panTro
attcatatCAGTACTGAAATTTAATTACAAATACATTCTGAGAAATCCTACTTTTTATATAGCATTTGTGTTGGTTTTCACTATTTCCACTTATAGGAATTCCATGCCAATGATTATAGGAAAAAAAGATGCCGATTCATCAAAATGTTTAGCCAAGTTTTGTCTTTGGCAACAAAGAGTGGCCACTTTCCTTAAACTCATTCCAATGACAATGTCGTCTGCAAATCTGCAAATCAGTCAGGATTCCTAGCCAAGCAGGTCAGAGGTGAAGAAGAAAACAAATGTGTTCA
>gene=chr10_127950781-127951071; species=papHam
ATTCATATCAGTATTCAAATTTAATTACAAAGACATTCTGAGAAATCCTACTCTTTATATAGTATTTGTGTTGGTTTTCACTATTTCCACTTATAGGAATT-AATGCCAATGATTATAGGAAAAAAAGATGCTGATTCATCAAAATATTTAGCCAAGTTTTGTCTTTGGCAACAAACAGTGGCCACTTTCCTTAAACTCATTCCAATGACAATGTCCTCTGTAAATCTGCAAATCAGTCAGGATTCCTAGCCAAGGAGGTCAGAGGGGAAGAAGAAAACAAATGTGTTCA
>gene=chr10_127950781-127951071; species=ponAbe
ATTCATATCAGTACAGAAATTTAATTACAAATACATTCTGAGAAATCCTACTTTTTATATAGTATTTGTGTTGGTTTTCACTATTTCCACTTATAGGAATTCCATGTCAATGATTATAGGAAAAAAAGATGCCGATTCATCAAAATATTTAGCCAAGTTTTGTCTTTGGCAACAAACAGTGGTCACTTTCCTTAAACTCATTCCAATGACAATGTCCTCTGCAAATCTGCAAATCAGTCAGGATTCCTAGCCAAGGAGGCCAGAGGGGAAGAAGAAAACAAATGTGTTCA
>gene=chr10_127950781-127951071; species=rheMac
ATTCATATCAGTATTCAAATTTAATTACAAAGACATTCTGAGAAATCCTACTCTTTATATAGTATTTGTGTTGGTTTTCACTATTTCCACTTATAGGAATT-AATGCCAATGATTATAGGAAAAAAAGATGCTGATTCATCAAAATATTTAGCCAAGTTTTGTCTTTGGCAACAAACAGTGGCCACTTTCCTTAAACTCATTCCAATGACAATGTCCTCTGTAAATCTGCAAATCAGTCAGGATTCCTAGCCAAGGAGGTCAGAGGGGAAGAAGAAAACAAACGTGTTCA
>gene=chr10_128224768-128225058; species=hg19
CACGTGGATATGGGCTTTTGATACTACTTTGAACTTGGGGAAGAGCCCATTAGGATGGTGGTAGCAGGTCGCGGAGGAGGGTAAGGAAGCATCTCCCTGTCATGGTAAAACACAGATGACTCTCCCCACACTGCTGCCTCAGCAATTAGCTGGAGCTTGGCGCTGTCCAAGATTTCAGGAAACGGCAAGACTACTTTCCTTTCCTGACTACTGCGTACTATCTGCGTAAGGACCTCAGATGGATCATCCCAGGCCTCACGATTGCCTAGTTCCTTGGCGGAAAGatcccc
>gene=chr10_128224768-128225058; species=bosTau
CA------TGTGGGACCTTGATACAACCTTGAACTTGGGAAACGGTTGGT--AGGTGGTGGGAGTAAGGAGTGGTGGGTGGTGAG------CACACCT-----------------------------------------CAGCAACCAGCCCTTGCTCAACTCTGTCCCAGACTTCAAGAAAGAGGGAAATTGCTCAGTTTTCCTG---AGTGC----------------------------------------------------------------------------
>gene=chr10_128224768-128225058; species=calJac
--TGTGGATATGGGCTTTCGATACTATTTTGAACTTAAGCAAGGGCCATTTAGGATAGTGGCAGCAGGTTGCAGAGGAGGGTAAGGAGGCATCTCCCTGTCAAAGGAAAACACCA--GACTCTCCCCGCACTGCTGCCTCAGCCGATAACCAGATCTTGGCGCTGTCCAAGATTTCAGGAAATGGCAAGGTGACTGTCCTTTCCTG---ACTGCCTACTATCTGTGAGAGGACCTCCGATAGATCATCTCAGGCCTCACAGTTGCCTAATTCCTTGGCAGAAAGGTCCCC
>gene=chr10_128224768-128225058; species=canFam
--------------------------------------------------------------------------------------------------------------------------------------------------------------------------------------------------------------------------------------------------------------------------------------------------
>gene=chr10_128224768-128225058; species=equCab
-------------GGGCTTGATACAACCTTGAAGTCAGGAGAGAGTTGGCTGGGGTAGTGGCAGT----------CGGTGGCAGA------CGTGCCT---------------------AGACCGTCTCACGGCCACCTCAGTGATCAGCCCTAGCTCGAT-CTGTCCAAGGAAAGAGTGAAGAT------TGCACCATCGTGCCG---AG-------------------------------------------------------------------------------
>gene=chr10_128224768-128225058; species=gorGor
CACGTGGATATGGGCTTTTGATACTACTTTGAACTTGCGGAAGAGCCCATTAGGATGGTGGTAGCAGGTCGCGGAGGAGGGTAAGGAAGCATCTCCCTGTCATAGTAAAACACAGATGACTCTCCCCACACTGCTGCCTCAGCAATTAGCTGGAGCTTGGCGCTGTCCAAGATTTCAGGAAACGGCAAGACTACTTTCCTTTCCTGGCTACTGCGTACTATCTGCGTAAGGACCTCAGATGGATCATCCCAGGGCTCACGATTGCCTAGTTCCTTGGTGGAAAGatcccc
>gene=chr10_128224768-128225058; species=panTro
CACGTGGATATGGGCTTTTGATACTACTTTGAACTTGGGGAAGAGCCCATTAGGATGGTGGTAGCAGGTCGCGGAGAAGGGTAAGGAAGCATCTCCCTGTCACAGTAAAACACAGATGACTCTCCCCACACTGCTGCCTCAGCAATTAGCTGGAGCTTGGCGCTGTCCAAGATTTCAGGAAACGGCAAGACTACTTTCCTTTCCTGACTACTGCGTACTATCTGCGTAAGGACCTCAGATGGATCATCCCAGGCCTCACGATTGCCTAGTTCCTTGGCGGAAAGATACCC
>gene=chr10_128224768-128225058; species=papHam
CCCGTGGATATGGGCTTTCGATACTCCTTTGAACTTGGGGAAGAGCCCATCAGGATGGTGGCAGTGGGTCACAGAGGAGGGTAAGGAGACATCTCCCCGTCATAGTAAAACACAGATGACTCTCCCCACACTGCCTCCTCAGCAATTAGCTGGGGCTTGGCGCTGTCCACGATTTCAGGAAACGGCAAGACTACTTTTCTTTCCTG---ACTGCCTACTATCTGTGTAAGGACCTCAGATGGATCATCCCAGGCCTCACGATTGCCTAGTTCCTTGGTGGAAAGatcccc
>gene=chr10_128224768-128225058; species=ponAbe
CACGTGGATATGGGCTTTTGATACTACTTTGAACTTGGGGAAGAGCCCATTAGGATAGTGGTAGCAGGTCGCAGAGGAGGGTAAGGAAGCATCTCCCTGTCATAGTAAAACACAGATGACTCTCCCCACACTGCTGCCTCAGCAATTAGCTGGGGCTTGGCGCTGTCCAAGATTTCAGGAAACGGCAAGACTACTTTCCTTTCCTGACTACTGCCTACTATCAGTATAAGGACCTCAGATGGATCATCCCAGGCCTCACGATTGCCTGGTTTCTTGGTGGAAAGatcccc
>gene=chr10_128224768-128225058; species=rheMac
CCCGTGGATATGGGCTTTCGATACTACTTTGAACTTGGGGAAGAGCCCATCAGGATGGTGGCAGTGGGTCACAGAGGAGGGTAAGGAGACATCTCCCCGTCATAGTAAAACGCAAATGACTCTCCCCACACTGCCTCCTTAGCAATTAGCTGGGGCTTGGCGCTGTCCACGATTTCAGGAAACGGCAAGACTACTTTTCTTTCCTG---ACTGCCTACTATCTGTGTAAAGACCTCAGATGGATCATCCCAGGCCTCACGATGGCCTAGTTCCTTGGTGGAAAGATCCCC
>gene=chr10_128926183-128926379; species=hg19
AAGTTGAAGGGTAAGCAAACCAACTTTAAAGATGGAAACATTTGGCTCTTGTTTTCTCATTACTTACTTATAGCAAAAGACATGTATTTTCTGCTGAGTCGTCATTCTTCTGGCAGTTTCTCCATAGTGTTTACACTTAAGGTGCCATTAATAAAATTTTATGAAGGACCCTAAAAAGTAATTGAGATTCTTCACC
>gene=chr10_128926183-128926379; species=bosTau
AAGGTGAAGAGCAAGCATGCCCACTTTGTAGAT-GGAGGATTTGGGTCTAGTTTTGTCGTTGCTAGCTTCTAGCAAAGGGTGTTTGTTTTCTTCTAAGTTCCCACACTCCAGGTCATTGCTTCTACGTATTTACACTTAAGATCCCATTAATAAAATTTTATGAAGGGCCTTAAAAAGTAATTGAGGCACTCTGAG
>gene=chr10_128926183-128926379; species=calJac
AAGTTGGAGGGTAAGCAAACCAACTTTAAAGACAGAAGCATTTGACTCTTGTTTTCTCATTGCTTACT--------------TGTATTTTCGGCTGAGTCCTCATTCTTCTGGCAGTTTCTCTGTAGTGTTTACATTTAAGGTGCCGTTGATAAAATTTCATGAAGGATCCTAAAAAGTAATTGAGATACTCCGCC
>gene=chr10_128926183-128926379; species=canFam
AAGTTGAAGTGTCAGCAAACGAACTTTGGAGACAGAAACATTTGATTCTAGTTTACTCATAATTTACTTTTAGCAAAGGATATGTATTTTCTTCTAGTCTTTTATTCTTCTGGCAGTTTAGTCTACGTATTTACATTTAAGATGCCGTTAATAAAATTTTATGAAGGACCTTAAAAAGTAATTGAGGTGCTCCAAC
>gene=chr10_128926183-128926379; species=equCab
AAGTTGAAGGGTAAGC-AACCAACTTTGGAGACAGAAGCGTTTGGCTCTTGTTTCTTCCTTAGTTACCTCTAGCAAAGGATGTGTAGTTTCTTCTAAACCTTCATTCTTCTGGCAGTTTCTTCTACATATTTACCTTTAAGATGCCTTTAATAAAATTTTATGAACGACCTTAAAAAGTAATTGAGGTACTCCAAC
>gene=chr10_128926183-128926379; species=gorGor
AAGTTGAAGGGTAAGCAAACCAACTTTAAAGATGGAAACATTTGGCTCTTGTTTTCTCATTACTTACTTATAGCAAAAGACATGTATTTTCTGCTGAGTCCTCATTCTTCTGGCAGTTTCTCCATAGTGTTTACATTTAAGGTGCCATTAATAAAATTTTATGAAGGACCCTAAAAAGTAATTGAGATACTTCACC
>gene=chr10_128926183-128926379; species=panTro
AAGTTGAAGGGTAAGCAAACCAACTTTAAAGATGGAAACATTTGGCTCTTGTTTTCTCATTACTTACTTATAGCAAAAGACATGTATTTTCTGCTGAGTTGTCATTCTTCTGGCAGTTTCTCCTTAGTGTTTACACTTAAGGTGCCATTAATAAAATTTTATGAAGGACCCTAAAAAGTAATTGAGATTCTTCACC
>gene=chr10_128926183-128926379; species=papHam
AAGTTGAAGGGGAAGCAAACCAACTTTAAAGACAGAAACATTTGGCTCTTGTCTTC--------------TAGCAAAAGATATGTATTTTCTGCTCAGTCCTCATTCTTCTGGCAGTTTCTCCATAGTGTTTACATTTAAGGTGCCATTAATAAAGTTTTATGAAGGACCCTAAAAAGTAATTGAGGTACTTCACC
>gene=chr10_128926183-128926379; species=ponAbe
AAGTTGAAGGGTAAGCAAACCAACTTTAAAGACGGAAACATTTGGCTCTTGTTTTCTCATTACTTACTTGTAGCAAAAGACACGCATTTTCTGCTAAGTCCTCATTCTTATGGCACTTTCTCCATAGTGTTTACATTTAAGGTGCCATTAATAAAATTTTATGAAGGATCCTAAAAAGTAATTGAGATACTTCGCC
>gene=chr10_128926183-128926379; species=rheMac
AAGTTGAAGGGGAAGCAAACCAATTTTAAAGACAGAAACATTTGGCTCTTGTCTTC--------------TAGCCAAAGATATGTATTTTCTGCTCAGTCCTCATTCTTCTGGCAGTTTCTCCGTAGTGTTTACATTTAAGGTGCCATTAATAAAGTTTTATGAAGGACCCTAAAAAGTAATTGAGGTACTTCACC
>gene=chr10_133858359-133858649; species=hg19
gctgagtagaatcatggtatttgtgcgtgtgtgtgactggcgtgcttcaccgtgttgcatgcgcgtcaggatttccttccttgaaggctgaatcctactccacggaagggatgtgcgttttgctgactcatcatccgcgggtggacactggggggctccatgtttcagtcttgcgaatcatgctgctatgaacagggatgtgcacatgcccgtccgagattctgctttcagttctttcatcccgttttccacagtgcctgcctcagttcaggttcccaccagccgtgcac
>gene=chr10_133858359-133858649; species=bosTau
--------------------------------------------------------------------------------------------------------------------------------------------------------------------------------------------------------------------------------------------------------------------------------------------------
>gene=chr10_133858359-133858649; species=calJac
gctgagtcgaatcctacagtgtttgtgtgcgtgtgactggtgtgtttcaccatgttacatgcgtgtcaggatttccctccttgaaggctgaatcctactccagggaatggatgtgcattttgctggctcgtcatccgcagatggacactggg----------------tcttgtgaatcatgctgctatgaacaggg--gtgcaaatgcccgtccgagatcctgctttcagttctgtcatcctgctttgcacgctgcctgcctcagctcaggttccccccagcgtagcac
>gene=chr10_133858359-133858649; species=canFam
cg-gggtggagtcagacggtctttgtcc-cctgggactggctggttccaccgccttgtgcaggtgtcaggactt-ctcccgtcaaggcccgatgccgttcccgggtgtggacg---------------------------------------------------------------------------------------------------------------------------------------------------------------------------------
>gene=chr10_133858359-133858649; species=equCab
tatgagcggaattctacggcatttgtccttttgtggctgccttatttcaccatgttgcacctgtgtcagaatttccttcctttggggatgagtgatatcccgttgtatggatgcacattttgcttatgcttcctctcttgatggacactgggttgctccacattttagtactgt-aatgatgcc-ctatgaactcgggtgtccaaacatctctttgagcccttgcttttaattctttcattttgtttcccacaggggcggcaccattttacattcccaccagcactgcac
>gene=chr10_133858359-133858649; species=gorGor
gctgagtagaatcatggtattt----gtgtatgtgactggcatgcttcaccgtgttgcatgcgcgtcaggacttccttccttgaaggctgaatcctactccacggaagggatgtgcgttttgctgactcatcatccgcgggtggacactggggggctgcacgtttcagtcttgc-aatcatgctgctatgaacagggatgtgcacatgcccgtccgagattctgctttcagttctttcatcccgttttccacagtgcctgcctcagtttaggttcccaccagccgtgcac
>gene=chr10_133858359-133858649; species=panTro
gctgagtagaatcatggtatttgtgtgtgtgtgtgactggcgtgcttcaccgtgttgcatgcgcgtcaggatttccttccttgaaggctgaatcctactccacggaagggatgtgcgttttgctgactcatcatccgcgggtggacactggggggctgcacgtttcagtcttgcgaatcatgctgctgtgaacagggatgtgcacatgcccgtccgagattctgctttcagttctttcatcccgttttccacagtgcctgcctcagttgaggttcccaccagccgtgcac
>gene=chr10_133858359-133858649; species=papHam
gctgtgtagaatcgtggtatttgtgtgtgtgtgtgactggcgtgcttcaccctgttgcctgcgtgtcaggat----ttccttgaagactgaatcctactccaaagaagggatgtgcattttgctgactcatcacccgcagatggacactgggttgttccacattttgctcttgagaatcatgctgctgtgaacagagacgtgcaaatgcccgtccgagattttgttttcaattctttcatcctgtgtttcacagtgcctgcctcagtttaggttcccatcaggcgtgcac
>gene=chr10_133858359-133858649; species=ponAbe
gctgagtagaatcatggtatttgtgtgtgtgtgtgactggcgtgcttcaccgtgttgcatgcgtgtcaggatttccttccttgaaggctgaatcctactccacagaagggatgtgcgttttgctgactcatcatccgcggatggacactgggtggttcgatgttttgctgttgcgaatcatgctgctatgaacagggatgtgcaaatgcccgtccgagattctgctttcgattctttcatcccgttttccacagtgcctgcctcagtttaggttcccaccagccgtgcac
>gene=chr10_133858359-133858649; species=rheMac
gctgtatagaatcgtggtatttgtgtgtgcgtgtgactggcgtgcttcaccgtgttgcctgcgtgtcagaat----ttccttgaagactgaatcctactccaaggaagggatgtgcgttttgctgactcatcacccgcagatggacactgggttgttccacattttgctcttgagaatcatgctg---tgaaca--gacgtgcaaatgcccgtctgagattttgctttcaattctttcatcctgttttccacagtgcctgcctcagtttatgttcccatcaggcgtgcac
>gene=chr10_134225068-134225358; species=hg19
CCACTGCTTCAGAAAGGTCCGCTGTGCACAGGCCATGGGGGCAGCATGGGCCGCTTCCGACCTTCAGCTTCATAATGTTGATTTCTCCTGGGAAATAAAGATAATAATCAGGAAGCTGCCCGGCACTGGAGTGCTGAGTCGGCAGGAGCCGCTGCCGGGACTTGGGAGAGTGTGGTGCTCACTGGAGTCTCCGGGCCAGAAGCAGCGACGCCGCCGTCTCCAGGCTTCGGCTTTTCTGATTGATGTTTTCCTTTTAGAACAGCGTCCTTGAGCTTCCTGCACAAAACTTG
>gene=chr10_134225068-134225358; species=bosTau
----------GGGAGG---CGCCCTGCGGAGGCTGTGCACA------CAGCACTTTCAGCCTCACGAG------GTGA----CTCTCCCGGGAACTGAAGACAGCGGCCGGGAAGCCACCGGAAACCCTGCAGCCTGGCT----------CCTGGCGGCC-----------ACCGTG-------GTCACGC--GGGCAGAGGC-----GGCCACTGTCCCCAGGCTCCGGCTTCCTCC----------TCCCTTCAGAGCTGTATCTACGGGCCTGGCGACCCAGACAGG
>gene=chr10_134225068-134225358; species=calJac
CCATCGCTCCGGAAGGGTCCGAGGTTCGCAGGCTGTGGGAGCAGCGTGGGCCGCTTCTGACCTGAAGCTTCA-------------CCCTGGGAAATAAGGATAATAATCAGGACACTGCCTGGCACCAGAGTGCTGAGTCGGCAGG-GCCGC-GCCGGGACGTGGACGCGTGTG------------------------------------------------GGCCTCGGCTTCTCTGATTTTCCTTTTCCCTTTAGAACAGCACCCTTGAGCTTCCTGCCCAAAACTGG
>gene=chr10_134225068-134225358; species=canFam
-CGTCCTTCCAGAAGGGTCTGCCCTGCGGGGGCTGTGCACA------TCGCG-CCGGGGCGCTTTGCCTTCGGGGTGTTCGCTTCTCCCGGGACGT--GGAGGTCCCCCAGGGGACCATCGCAAACCCCGAAGCCC-------------------CGGGCGCTGGCCGCGTGTGGGG-----TCGCCCCGGGGAGGCGGGAGC-----TTACTGGGCGCCCACGGTTTCACCTCCCCG----------TCCCTTTGGAGCAGGGTCCTTGAGCCGCGGGCGCCGAACCAG
>gene=chr10_134225068-134225358; species=equCab
CCATTGTTCCAGAAGGATCTGCCATGCGGAGGCTGGGCACA------CAGCA-CCCCAGGGCCATATCTTCATAATGTTGATCTCTCCTGGGAAATAAGGATATCCATCAGGAAACCACTGGAAACCCCGCAGCGCTGCTGGCGATGCCTCCTGACGGGTGGCAGGTGCCTGTGGTGCTTGCTGGTCAGGTTGGGCTGAGAGC-----ATCCAGGGTTTCCAGGTTTTGACTTTTCTT----------TCCTTTTAGAATGGTGCCCTTGAG-CACATGCCCCACGCCAG
>gene=chr10_134225068-134225358; species=gorGor
CCACTGCTTCAGAAAGGTCTGCTGTGCACAGGCCATGGGGGCAGCATGGGCCGCTTCCGACCTTCAGCTTCATAATGTTGATTTCTCCTGGGAAATAAAGATAATAATCAGGAAGCTGCCCGGTCCTGGAGTGCTGAGTCGGCAGGAGCCACTGCCGGGACTTGGGAGAGTGTGGTGCTCACTGGAGTCTCCGGGCCAGAAGCAGCGACGCCGCCGTCTCCAGGCTTCGGCTTTTCTGATTTATGTTT------------------------------------------
>gene=chr10_134225068-134225358; species=panTro
CCACTGCTTCAGAAAGGTCCGCTGTGCACAGGCCATGGGGGCAGCATGGGCCGCTTCCGACCTTCAGCTTCATAATGTTGATTTCTCCTGGGAAATAAAGATAATAATCAGGA-GCTGCCCGGCCCTGGAGTGCTGAGTCGGCAGGAGCCGCTGCCGGGACTTGGGAGAGTGTGGTGCTCACTGGAGTCTCCGGGCCAGAAGCAGCGACGCCGCTGTCTCCAGGCTTCGGCTTTTCTGATTGATGTTTTCCTTTTAGAACAGCGTCCTTGAGCTTCCTGCACAAAACTTG
>gene=chr10_134225068-134225358; species=papHam
CCGTTGCTCCAGAAAGGTCCGTGGTGCACAGGCCATGGGGGCAGCATGGGCCACTTCTGACCTTCAGCTTCATAATGTTGATTTCTCCTGGGAAATAAAGACAATCATCAGGAAGCTGCCCGGCACTGGAGTGCTGACTCGGCAGGAGCAGCTGCCGGGACCTGGAAGAGTGTGATGCTCGCTGGAGTCTCCGGGGCAGAAGCAGCAACGCCGCCGTCTCCAGGCTTTGGCTTTTCTGATTTATGTTTTCCTTTCAGAACAGCATCCTTGAGCTTCCTGCACAAAACTTG
>gene=chr10_134225068-134225358; species=ponAbe
CCACTGCTTCAGAAAGGTCCGCTGTGCACAGGCCTTGGGGGCAGCATGGGCCACTTCCGACCTTCAGCTTCATAATCTTGATTTCTCCTGGGAAATAAAGATAATAATCAGGAAGCTGCCCGGCACTGAAGTGCTGAGTCGGCAGGAGCCGCTGCCGGGACTTGGAAGAGTGTGGTGCTCACTGGAGTCTCCGGGCCAGAAGCAGCGACGCCGCCGTCTCCAGGCTTCGGCTTTTCTGATTTATGTTTTCCTTTTAGAACAGCATCCTCGAGCTTCCTGCACAAAACTTG
>gene=chr10_134225068-134225358; species=rheMac
CCGTTGCTCCAGAAAGGTCCGTGGTGCACAGGCCATGGGGGcAGCATGGGCCACTTCTGACCTTCAGCTTCATAATGTTGATTTCTCCTGGGAAATAAAGATAATAATCAGGAAGCTGCCCGGCACTGGAGTGCTGACTCGGCAGGAGCAGCTGCCGGGACTTGGAAGAGTGCGATGCTCGCTGGAGTCTCCGGGGCAGAAGCAGCAACACCGCCGTCTCCAGGCTTTGGCTTTTCTGATTTATGTTTTCCTTTTAGAACAGCATCCTTGAGCTTCCTGCACAAGACTTG
>gene=chr11_5301915-5302080; species=hg19
TGGGGACCCAGATAGGAGTCATCACTCTAGGCTGAGAACATCTGGGCACACACCCTAAGCCTCAGCATGACTCATCATGACTCAGCATTGCTGTGCTTGAGCCAGAAGGTTTGCTTAGAAGGTTACACAGAACCAGAAGGCGGGGGTGGGGCACTGACCCCGACA
>gene=chr11_5301915-5302080; species=bosTau
TGGGAACACAGATAGCAGTCAACATGCGGGGCTGAGAACGTCTGGCCACACACCCTAAGCCTCAGCATGACTCAGCATGATTCAGCATGGTTGTGTTGGGGGCAGA-CCCTTGTCCCTAAGGCTAAGCAGACCTAGAAGATGGGAGCAGGGCACTGACTCAGATC
>gene=chr11_5301915-5302080; species=calJac
TGGGGACCCAGATAGCTGTCATCACTCTAGGCTGAGAGCATCTGGCCACACACCCTAAGCCTCAGCATGACTCAGCATGATTCAGCATTGCTGTGCTGGAGCCAGA-TGCTTGCCTAGAAGGTTACACAGAACCAGAAGGCGGAGGCAGGGCACTGACTCTAGCT
>gene=chr11_5301915-5302080; species=canFam
TGGGGAAGCAGATAGCAGGCATCACTCAAGGCTGAAAACATCTGTCCACACACCCTAAACCTTGGTGtgactcagcatgactcagcatgactGTTGTGGGGCCAGA-TCCTGACCTAGAAGACTATGCAGACCAAGGAGATGGGACCAGGGTATTGACTCAGACT
>gene=chr11_5301915-5302080; species=equCab
TGGGGACCCAGATAGCAGTCATCACTCAAGGCTGAAAACATCTGGCCACACACCCTAAGCCTCAGTATGACTCAGCATGATTCAGCACGGCTGTCCTGGGGCCAGA-CCCTGGCCTAGAAGGCTATGCAGATCAAGAAAATGGAGGCAGGACACTGACTTAGACT
>gene=chr11_5301915-5302080; species=gorGor
---------------------------------------------------------------------------------------------------------------------------------------------------------------------
>gene=chr11_5301915-5302080; species=panTro
TGGGGACCCAGATAGGAGTCATCACTCTAGGCTGAGAACATCTGGGCACACACCCTAAGCCTCAGCATGACTCATCATGACTCAGCATTGCTGTGCTTGAGCCAGAAGGTTTGCTTAGAAGGTTACACAGAACCAGAAGGCGGGGGCAGGGCACTGACCCCGACC
>gene=chr11_5301915-5302080; species=papHam
TGGGGGCCCAGATAGGAGTCATCACTCTAAGCTGAGAACATCTGGGCACACACCCTAAGCCTCAGCATGACTCAGCATGATTCAGCATTGCTGTGCTGGAGCCAGAGGGTTTGCCTAGAAGTTTACACAGAACCAGAAGGCGGGGACAGGGCATTGACCCCGAGT
>gene=chr11_5301915-5302080; species=ponAbe
TGGGGACCCAGATAGGAGTCATCACTCTAGGCTGAGAACATCTGGGCACACACCCTAAGCCTCAGCATGACTCATCATGATTCAGCATTGCTGTGCTTGAGCCAGAAGGTTTGCTTAGAAGGTTACACAGAACCAGAAGGCGGGAGCAGGGCACTGACCCCGACC
>gene=chr11_5301915-5302080; species=rheMac
TGGGGACCCAGATAGGAGTCATCACTCTAAGCTGAGAACATCTGGGCACACACCCTAAGCCTCAGCATGACTCAGCATGATTCAGCATTGCTGTGCTGGAGCCAGAGGGTTTGCCTAGAAGTTTACACAGAACCAGAAGGCGGGGACAGGGCATTGACCCCAAGT
>gene=chr11_6589770-6590017; species=hg19
TTATTGTGCCTGCAGAGTCTAGTGCTTCTTTGCCAGGTGAGGAGCTTAACCCCCTACAGGCTCTCAAATTGGAAGTGGGAGGGCAACTGTGCTGTGCTGACTCAGCACTCTCCTTCCTCCCCAGCTGTGCTGACTCAGCACTCCATGCCTGTTTTCTGGAACCAGTCCCTGGAGCTGGGCCATGTTTTGATTGACAGTGTGGAGCTAGCCCAGCAAGTACTCTACATGCAACCCCCCACCCAGGCAC
>gene=chr11_6589770-6590017; species=bosTau
TTACTGTGTCTGCAGAAGCTACTGCTTCCTTACCAGGTGAGGAGCTT----CCCCATAGGCTCTTGGATTGGAGCCCAGAGGGCAACTGCACTGTGCTGACTCAGCACTTTCCTTCCTCCCCAGCCGTGCTCACTCAGCACTCCATGCCTGTTTTCTGGGACCAGTCCCTGGAGCTGGGCCATGTCCTGGTCGACAGTATGGAGCTAGTCCAGCAAGGACTCTCTGTGCAACCCCCAAGCAGGGTGC
>gene=chr11_6589770-6590017; species=calJac
TTATTGTGCCTGCAGAGGCTAGTGCTTCTTTGCCAGGTGAGGAGCTTAACCCCCTACAGGCTCTCAAGTTGGAGGTAGGGGGGCAACTGTGCTGTGCTGACTGAGCACTCTCCTTCCTCTCCAGCTGTGCTGACTCAGCACTCCATGCCTGTTTTCTGGAACCAGTCCCTGGAGCTGGGCCATGTTTTGATTGACAGTGTGGAGCTAGCCCAGCAAGGACTCTACATGCAACCCCTGACACAGGCAC
>gene=chr11_6589770-6590017; species=canFam
TTATCTTATCTGCAGAGGCTGTTGGTTCCATACCAGGTAAGGAGCTT--C-ACCTATAGGCTCTTAGATTGG-GGGAGGCGGGCAACTGTGCTTTGTTGACCCAGAGCTCTCCTTCTGCTCCAGCTGTGCTGACTCACCACTCCATGCCTGTGTTCTGGGATCAGTCCCTGGAGCTGGGCCACGTCTTGATTGACAGTCTGGAGCTAGCCCAGCAAGGACTCTCTGTGCAACCCCCCACCAGGACCC
>gene=chr11_6589770-6590017; species=equCab
TTATTGTATCTGCAGAGGCTGTTGCTTCCTTACCAGGTGAGGAGTTT--C-CCCCATAGGCTCTCAGAGTGG-----GGAGGGCAACTGTGCTGTGCTGACTTGGCACTCTCCTTCCTCCCCAGCTGTGCTGATTCAGCACTCCATGCCTATTTTCTGGGACCAGTCCCTGGAGCTGAGCCACATCTTGATTGACAGCATGGAGCTAGCCCAGCAAGGACTCTACATGCAACCCCCTACCAGGGCGC
>gene=chr11_6589770-6590017; species=gorGor
TTATTGTGCCTGCAGAGTCTAGTGCTTCTTTGCCAGGTGAGGAGCTTAACCCCCTACAGGCTCTCAAATTGGAAGTGGGAGGGCAACTGTGCTGTGCTGACTCAGCACTCTCCTTCCTCCCCAGCTGTGCTGACTCAGCACTCCATGCCTGTTTTCTGGAACCAGTCCCTGGAGCTGCGCCATGTTTTGACTGACAGTGTGCAGCTAGCCCAGCAAGTACTCTACATGCAACCCCCCACCCAGGCAC
>gene=chr11_6589770-6590017; species=panTro
TTATTGTGCCTGCAGAGTCTAGTGCTTCTTTGCCAGGTGAGGAGCTTAACCCCCTACAGGCTCTCAAATTGGAAGTGGGAGGGCAACTGTGCTGTGCTGACTCAGCACTCTCCTTCCTCCCCAGCTGTGCTGACTCAGCACTCCATGCCTGTTTTCTGGAACCAGTCCCTGGAGCTGGGCCATGTTTTGATTGACAGTGTGGAGCTAGCCCAGCAAGTACTCTACATGCAACCCCCCACCCAGGCAC
>gene=chr11_6589770-6590017; species=papHam
TTATTGTGCCTGCAGAGTCTAGTGCTTCTTTGCCAGGTGAGGAGCTTAACCCCCTACAGGCTCTCAAATTGGAAGTGGGAGGGCAACTGTGCTGTGCTGACTCAGCACTCTCCTTCCTCCCCAGCTGTGCTGACTCAGCATTCCATGCCTGTTTTCTGGAACCAGTCCCTGGAGCTGGGCCATGTTTTGATTGACAGTGTGGAGCTAGCCCAGCAAGGACTGTATATGCAACCCCCCACCCAGGCAC
>gene=chr11_6589770-6590017; species=ponAbe
TTATTGTGCCTGCAGAGTCTAGTGCTTCTTTGCCAGGTGAGGAGCTTAACCCCCTACAGGCTCTCAAATTGGAAGTGGGAGGGCAACTGTGCTGTGCTGACTCAGCACTCTCCTTCCTCCCCAGCTGTGCTGACTCAGCACTCCATGCCTATTTTCTGGAACCAGTCCCTGGAGCTGGGCCATGTTTTGATTGACGGTGTGGAGCTAGCCCAGCAAGTACTCTACATGCAACCCCCCACCCAGGCAC
>gene=chr11_6589770-6590017; species=rheMac
TTATTGTGCCTGCAGAGTCTAGTGCTTCTTTGCCAGGTGAGGAGCTTAACCCCCTACAGGCTCTCAAATTGGAAGTGGGAGGGCAACTGTGCTGTGCTGACTCAGCACTCTCCTTCCTCCCCAGCTGTGCTGACTCAGCACTCCATGCCTGTTTTCTGGAACCAGTCCCTGGAGCTGGGCCATGTTTTGATTGATAGTGTGGAGCTAGCCCAGCAAGGACTCTATATGCAACCCCCCACCCAGGCAC
>gene=chr11_9385845-9386082; species=hg19
GGCGCGTTGTGGCCCCCGTGGGGCAGTGGGAAGGCAGCAGGGCCTCGCGGGCGGAGGCCGGAGCGCCGCTGACGCCGGAGCGGAAGCCGCTGAGTCATGGTGGGGGCAGGAATGCAGCGCATTTGGAGAAGGCCCGGGACGCCGGCGGCTCCAGCATTACTGAGCAGTGACTTGGCGTCCGCACCTTCACTGCAGTCGGGAACCACCAGTGACGGCGGTGACCGGAAGAGCTGAGTC
>gene=chr11_9385845-9386082; species=bosTau
GGCTCGTGGCCGCGG----------------AGGCTG--GAGCTGACCGGGGCCCAGC------------------AGAGCGGAAGCGGCTGAGTCACGGC-AGGGCCGGAACGC-----------------TGCCGGCAGTTTAAGAT--------TAGTGAGCCGTGACTCGGCGGCCGCACCTGCGGAACTGCCGGGAACCCCAGC---------TGAGCCGAAGCGATGAGTC
>gene=chr11_9385845-9386082; species=calJac
GGCGCGTTGTGACTGCCCT-GGGCAGTGGGAAGGCGGCAGAGCCTGGCGGACCGCGGCTGGAAGTCCTCTGACGCCCCAGCGGAAGCGGCTGAGTCACGGCGGGGGCAGGAACACAACCCATTTGGAGAAGCCTCAGGACGCTGGCGGCTTCTGCATTACTGAGCCCTGACTTGGCGTCCGCACCTTCGCTGCAGTCGGGAACCACCAGTGCCGGCGGTGACCGGAAGAGCTGAGTC
>gene=chr11_9385845-9386082; species=canFam
--CGCGTCGCGGGA-------------------GCGG--TGAC----------------------------------------------------------------------------------------GC-CCGGCGGCAG--------CGCACT-------------------------------------CGGGGGGCGGCCGCTTACAG---CGACCGGAAGAGCTGAGTC
>gene=chr11_9385845-9386082; species=equCab
GGCGCGTCGCGGCG-------------------GCTG--GAGC--TCCCGGCC----C------------------CGGGCGCGAGCGGCTGAGTCAcggc-ggg--------------------------gc-cgggccgcgggcggcTCCAGCG-TGGTGAGCCCGGACCGGGCCCTGCAGC-------GCAGCCGGGAGCCGC-GCCGACCG---AGACCGGATGAGCCGAGTC
>gene=chr11_9385845-9386082; species=gorGor
GGCGCGTTGTGGCCCCCGTGGGGCAGTGAGAAGGCAGCAGGGCCTCGCGGGCGGAGGCCGAAGCGCCGCTGACGCCGGAGCGGAAGCCGCTGAGTCATGGTGGGGGCAGGAATGCAGCGCATTTGGAGAAGGCCCGGGACGCCGGCGGCTCCAGCATTACTGAGCAGTGACTTGGCGTCCGCACCTTCACTGCAGTCGGGAACCACCAGTGACGGCGGTGACCGGAAGAGCTGAGTC
>gene=chr11_9385845-9386082; species=panTro
GGCGCGTTGTGGCCCCCGTGGGGCAGTGGGAAGGCAGCAGGGCCTCGCTGGCGGAGGCCGAAGCGCCGCTGACGCCGGAGCGGAAGCCGCTGAGTCATGGTGGGGGCAGGAATGCAGCGCATTTGGAGAAGGCCCGGGACGCCGGCGGCTCCAGCATTACTGAGCAGTGACTTGGCGTCCGCACCTTCACTGCAGTCGGGAACCACCAGTGACGGCGGTGACCGGAAGAGCTGAGTC
>gene=chr11_9385845-9386082; species=papHam
AGCGTGCTGTGGCCCCTCTGGGGCAGTGGGAAGGCGGCAGGGCTTCGCGGGCGGAGGCCAGAGCTCCGCTGACGCCGGAGCGGAAGCGGCTGAGTCATGGTGGGGGCAGGAACACCGCCCATTTGGAGAAGGCTCGGGACGCCGGCGGCTCCAGCATTACTGAGCTGTGACTTGGCGTCGGCACCTTCACTGCAGTCGGGAACCACCAGTGACGGCGGTGACCGGAAAAGCTGAGTC
>gene=chr11_9385845-9386082; species=ponAbe
GGCGCGTTGTGGCCCCCCTGGGGCAGTGGGAAGGCGGCAGGGCCTCGCGGGCAGAGGCCGAAGCGCCGCTGACGCCGGAGCGGAAGCCGCTGAATCATGGTGGGGGCAGGAATGCAGCGCATTTGGAGAAGGCCCGGGACGCCGGCGGCTCCAGCATTACTGAGCAGTGACTTGACGTCCGCACCTTCACTGCAGTCGGGAACCACCAGTGACGGCGGTGACCGGAAGAGCTGAGTC
>gene=chr11_9385845-9386082; species=rheMac
AGCGTGCTGTGGCCCCTCTGGGGCAGTGGGAAGGCGGCAGGGCTTCGCGGGCGGAGGCCAGAGCTCCGCTGACGCCGGAGCGGAAGCGGCTGAGTCATGGTGGGGGCAGGAACACCGCCCATTTGGAGAAGGCTCGGGACGCCGGCGGCTCCAGCATTACTGAGCTGTGACTTGGCGTCCGCACCTTCACTGCAGTCGGGAACCACCAGTGACGGCGGTGACCGGAAAAGCTGAGTC
>gene=chr11_10427783-10428073; species=hg19
TAAAACAGATATATTTAATTACTCATTACATCACTGTTTTCCCTCTGAGATCCAGCTACAAAAATTATCACTAGAGGGCAGGAGAGGTCTCTTTAGCAAGAAACATGCGTCCTAGCCCAGGGTACTGGCTTCTCCCATAGTGTGGGGGCAGTGCTGACTaatgcttccctgttcacaacacgcttagaaagtgagaatatgcgtgtggcacactggggtCAGCTAAAGGGGATTTGGGAATGCCTACATGGGAGCTAGTGAAAAAAATTCACATTTTCTTCATGttatat
>gene=chr11_10427783-10428073; species=bosTau
TAAAACTGATGTGTTTAATTACTCTTAAGGTCATTGTTTTCCCTCAAAGAGCCAGTTATAAAGATGATCACTAGAGGGCAGGAGAGACTTCTTTAGCAAGCAGCAGGCT-TCCAGCCCAGGCCAGC-ACTT-TCCCATA-CCTGGG-GCTGAACTGCCTGATGCTTCCCCATT-------catatagaaaatgagaatatgtgcatggcacagtggggtaaactgaAGGGAACTTGGGGATACCTGT-TTGAGCTTAGTGAAG--------CA-TTTTTTCACATTTTGT
>gene=chr11_10427783-10428073; species=calJac
TGAAACAGGTATATTTTATTACTCATTACATCACTGTTTTCCCTTGGAGACCCAGCTACAAAAATTATCACTAGAGGGCAGGAGAGGTCTCTTTAGCAAGCAATGTGCATCCTAGCCCA-GGTACCAGCGTCTGCCATAGTGTGGGGGcagtgctaactaatgtttccctgtttacagcacagttagaaagtgagaatatgtgtaaggcacacgagggtcaacTAAAGGGGATTTGGGAA---CTATGTGGGAGCTAGTGAAAAAAATTCACATTTTCTTCATGttatat
>gene=chr11_10427783-10428073; species=canFam
TAAAACTGATATATTTAATAACCCCTTCTATCACGGTTTCTCTGTGGAGATCCAGCCACAAAGATTATCACTAGAGGGCAGGAGAGACTTTTTAAATAAACAAAAGGCT-TCCAACTCAGGCTATG-GCTTTTCCCATAGTCTGGG-GCTGTGCCACCTAACTTTTCCTTGTCA-CAGCATACATAAAAAATGAGAATATGTGTACAGCACCCTGGGGTAAACTGAAGGAGGCTTGGGGACACGTGTATGGGGCTTAATGAatagcataacca-tttcttcatgttatat
>gene=chr11_10427783-10428073; species=equCab
TAAAACTGATATATTTAATTATCCTGTA-GTCACTGTTTTCCCTTGGAGCTCCGGCTAAGAAGATTATCACTAGAGGGCAGAAGAGACTTCTCTAGCAGGCAGCAGGCTCCCCAGCCGGGGCCGCT-GCTTCTCCCACAGTCTGGG-GCTGTGCAGCCTAATCTTCCCCCGTCA-CAGCATGCGTGGAACATGAGAATGTCTGT--GGCACACTGGGGAAGCCTGAAGGGGATCTGGGGACACCTGTATGGGGCTTAGTGAAAAAATTCCCCA-TTTTTTCGTGTTGTGT
>gene=chr11_10427783-10428073; species=gorGor
TAAAACAGGTATATTTAATTACTCATTACATCACTGTTTTCCCTCTGAGACCCAGCTACAAAAATTATCACTAGAGGGCAGGAGAGGTCTCTTTAGCAAGAAACATGCGTCCTAGCCCAGGGTACTGGCTTCTCCCGTAGTGTGGGGGTGGTGCTGACTaatgcttccctgttcacaacacgcttagaaagtgagaatatgtgtatggcacactgggGTCAGCTAAAGGGGATTTGGGAA-GCCTACATGGGAGCTAGTGAAAAAAATTCACATTTTCTTCATGttatat
>gene=chr11_10427783-10428073; species=panTro
TAAAACAGGTATATTTAATTACTCATTACATCACTGTTTTCCCTCTGAGACCCAGCTACAAAAATTATCACTAGAGGGCAGGAGAGGTCTCTTTAGCAAGAAACATGTGTCCTAGCCCAGGGTACTGGCTTCTCCCATAGTGTGGGGGCAGTGCTGACTAATGCTTCCCTGTTCACAACACGCTTAGAAAGTGAGAATATGCGCGTGGCACACTGGGGTCAGCTAAAGGGGATTTGGGAACGCCTACATGGGAGCTAGTGAAAAAAATTCACATTGTCTTCATGGTATAT
>gene=chr11_10427783-10428073; species=papHam
TAAAACAGGTATATTTAATTACTCAATACATCACTGTTTTCCCTCTGAGACCCAGCTACAAAAATTATCACTAGAGGGCAGGAGAGGTCTCTTTAGCAAGAAACATATGTCTTAGCCCAGGGTACTGGCTTCTCCCGTAGTGTGGGGGCAGTGCTGACTagtgcttccctgttcacaacacacttagaaagtgagaatatgcgtatggcacactggggtTAGCTAAAGGGCATTTGGGAACACCTACATGGGAGCTAGTGAAAAAGATTCACATTTTCTTCATGTTATAT
>gene=chr11_10427783-10428073; species=ponAbe
TAAAACAGGTATATTTAATTACTCATTACATCACTGTTTTCCCTCTGAGACCCAGCTAC-AAAATTATCACTAGAGGGCAGGAGAGGCCTCTTTAGCAAGAAACATGCGCCCTAGCCCAGGGTACTGGCTTCTCCCATAGTGTGGGGGCAGTACTGACTaatgcttccctgttcacaacacacttagaaagtgagaatatgcgtatggcacactggggtCAGCTAAAGGGGATTTGGGAACGCCTACATGGGAGCTAGTGAAAAAAATTCACATTTTCTTCATGTTATAT
>gene=chr11_10427783-10428073; species=rheMac
TAAAACAGGTATATTTAATTACTCAATACATCACTGTTTTCCCTCTGAGACCCAGCTACAAAAATTATCACTAGAGGGCAGGAGAGGTCTCTTTAGCAAGAAACATGTGTCTTAGCCCAGGGTACTGGCTTCTCCCGTAGTGTGGGGGCAGTGCTGACTAGTGCTTCCCTGTTCACAACACACTTAGAAAGTGAGAATATGCGTATGGCACACTGGGGTTAGCTAAAGGGCATTTGGGAACACCTACATGGGAGCTAGTGAAAAAGATTCACATTTTCTTCATGTTATAT
>gene=chr11_10512163-10512453; species=hg19
AGTTCTGAAGTTTGGATGGGGTGCTTCCTGGATTGTCCAGTTGTTTTCCTCATTTATCTTGTGACTCATGGGGGTAAGGACAGGCTGACCCCCCTGTGGTGTGTCATTGGTAAGCCAGAGGACAGGACCAGAAAGCCCAGAATCCGCTGAGTCATGCTGAGGTCATTGTACCAAGCTGTGTCCAGCTGAGCTGAGCCAGGCTGACCTTCTTTTGTGCATCCCACGTGAGCCCAGCCTCATCTCTGAGGAGCCTGGGCTTTGGGGATGTTTTAGTTTTCTGCTTTGCTTTG
>gene=chr11_10512163-10512453; species=bosTau
TATTCTGAAGTTTGGATCCCGTGCTTCCTGGATTGTGCAGCTGTTTTCCTTCCTCACCTTGTGACTCACGGGGGTAAGCAAAGGCTGCACCCCCTGCGGTGTGTCACTGGGATGCCGGAGG--ACAGCAAGAAAACCCAGAATGTGCTGAGTCATCCTGAGGTGGTTGAGCCCAGCTGTGTCCGGATGAGCTGAGGCCGGCTGACCTTCGCTTGTGCCTCCCCCACGAGCCCAGCC-TGTCCCTGAGGGGCCTGAGC-TGGGTGATGTTTTAACTTTTTGC-----TTCG
>gene=chr11_10512163-10512453; species=calJac
--------------------------------------------------------------------------------------------------------------------------------------------------------------------------------------------------------------------------------------------------------------------------------------------------
>gene=chr11_10512163-10512453; species=canFam
ACTTCTAAAGTTTGGATTGGATGCTTCCTGGATTGTCCAGTTGTTTTCCTCCTTCATCTTATGACTTGTGGGGGTAAGGACAGGCTGCACCCCCTGCAGTGTGTCATTGGTATGCTAGAGGACACAACGAGAAAATGCAGAATGTGCTATGTCATGCTGAGGTAGTTGAGTCCAGCTGTGTCTGGCTGAGCTAAGCCAGGCTGACCA---CTTGTGCATCCCACATGAGCCCAGCC-TGTCCCTGACATGATTGACCTTGGGTGATGTCTTAGCTTTTTGCTTGTTTTTA
>gene=chr11_10512163-10512453; species=equCab
AGTTCTGAAGTTTGGATCAGATGCCTCCTGGATTGTCCAGTTGTTTTGCTCCCTCATCTTGTGACTCATGGGGGTCAGGACAGGCTGCACCCCCTTTGGTGTGTCATTGGTATGCTGGAGGACACAACCAGAAAGCCCAGAATGTGCTAAGTCATGCTGAGGTGGTTGAGCCCAGCTGTGTCCGGCAGAGCTAAGCT-GGCTGACCTTC-TCTGTGTGTCCCACATGAGACCAGCC-TGTCCCTGAGGTACCTGAGTTTGGGTGATGTTTTAGCTTTTTCCTTTGTTTCA
>gene=chr11_10512163-10512453; species=gorGor
------------------------------------------------------------------------------------------------------------------CCAGAGGACAGGACCAGAAAGCCCAGAATCCGCTGAGTCATGCTGAGGTCGTTGTACCAAGCTGTGTCCAGCTGAGCTGAGCCAGGCTGACCTTCTTTTGTGCATCCCACGTGAGCCCAGCCTCATCTCTGAGGAGCCTGGGCTTTGGGGATGTTTTAGTTTTCTGCTTTGCTTTG
>gene=chr11_10512163-10512453; species=panTro
AGTTCTGAAGTTTGGATGGGGTGCTTCCTGGATTGTCCAGTTGTTTTCCTCATTTATCTTGTGACTCATGGGGGTAAGGACAGGCTGACCCCCCTGTGGTGTGTCATTGGTAAGCCAGAGGACAGGACCAGAAAGCCCAGAATCCGCTGAGTCATGCTGAGGTCGTTGTACCAAGCTGTGTCCAGCTGAGCTGAGCCAGGCTGACCTTCTTTTGTGCATCCCGCGTGAGCCCAGCCTCATCTCTGAGGAGCCTGGGCTTTGGGGATGTTTTAGTTTTCTGCTTTGCTTTG
>gene=chr11_10512163-10512453; species=papHam
AGTTCTGAAGTTTGGATGGGGTGCTTCCTGGATTGTCCAGTTGTTTTCCTCATTTATCTTGTGACTCACAGGGGTAAGGATAGGCTGACCCCCCTGTGGTGTGTCATTGGTAAGCTAGAGAACAGGATCAGAAAGCCCAGAATCCGCTGAGTCATGCTGAGTTCGTTGCACCAAGCTGTGTCCAGCTGAGCTGAGCCAGGCTGAC---CTCTTGTGCATCCCACGTGAGCCCAGCCTCATCTCTGAGGAGCCTGGATTTTGGGGATGTTTTAGTTTTCTGCTTTGTTTTG
>gene=chr11_10512163-10512453; species=ponAbe
AGTTCTGAAGTTTGGATGGGGTGCTTCCTGGATTGTCCAGTTGTTTTCCTCGTTTATCTTGTGACTCATGGGGGTAAGGATAGGCTGACCCCCCTGTGGTGTGTCATTGGTAAGCCAGAGGACAGGACCAGAAAGCCCAGAATCCGCTGAGTCATGCTGAGGTCGTTGTACCAAGCTGTGTCCAGCTGAGCTGAGCCAGGCTGACCTTCTTTTGTGCATCCCACGTGAGCCCAGCCTCAACTCTGAGGAGCCTGGGCTTTGGGGATGTTTTAGTTTTCTGCTTTGCTTTG
>gene=chr11_10512163-10512453; species=rheMac
AGTTCTGAAGTTTGGATGGGGTGCTTCCTGGATTGTCCAGTTGTTTTCCTCATTTATCTTGTGACTCATGGGGGTAAGGATAGGCTGACCCCCCTGTGGTGTGTCATTGGTAAGCTAGAGAACAGGATCAGAAAGCCCAGAATCCGCTGAGTCATGCTGAGTTCGTTGCACCAAGCTGTGTCCAGCTGAGCTGAGCCAGGCTGACCTTCTCTTGTGCATCCCACGTGAGCCCAGCCTCATCTCTGAGGAGCCTGGATTTTGGGGATGTTTTAGTTTTCTGCTTTGTTTTG
>gene=chr11_12709421-12709711; species=hg19
GGCAGGACTCCTCCGGGCCAGGCTAATCCAAACTATTCTCTAGGTGGGTGTAGTGGGTAGGGGGACTGCTGTAGTTTGGAAGTTTGGAACTGGACCTGCCAGTTTATCTGGTTTTGCTTTGGAATGTGCTGTGTTGGCAGGCAGGCAGAATAAGTTAGCCCCCTCCATCACCCTGTAGGCCTGGATATGGAAATGGCCTCATGCTGGGGATAGGGTTTAGGCAGATGACCTTGACTTCACTTTTTGAGAATGGGAGTGCTTGGGAACCTGCTGAGATGGGGTGAATTTCT
>gene=chr11_12709421-12709711; species=bosTau
atgaggccttccagtgactgggttgattt----------------GGGGA---CATGGGGGAGAGCAGGTCTGGTTTGGAGCTCTGGGCCTGGACCTGCCAGTTTATCTGGTTTTTCTTTGGAATGTGCTCTGCTGGCCTGCAGGCAGAGATGGTTAGCCCCCTCTACCACCCTGGAAGCCTGGATGTGGAAATACCCTCATGCTAGGGGTAGAGTTTAGGTAGATGACTTTGACTTGACCCCTTGATAGTGGGATTGCTTGGGAACATGG-GAGATAAGGTGAATCTCT
>gene=chr11_12709421-12709711; species=calJac
GGCAGGACTCCTTGGGGCTGGGCTAATCCAAATTCCTCTCTAGGTGGGTTTGG-GGGTAGTGGGACTGCTGTAGTTTGGAAGCTTGGAACTGGACCTGCCAGTTTATCTGGTTTTGCTTTGGAATGTGCTGTGTTGTCAGGCAGGCAGAATAAGTTAGCCCCCTTCACCACCCTGAAGGCCTGGTTATGGAAATAGCCTCGTGCTGGGGATAGGGTTTAGGCAGATGACCTTGACTTCACTTTTTGATAATAGGAGTGCTTGGGAACCTGCTGAGATGGGGTGAATTTGT
>gene=chr11_12709421-12709711; species=canFam
GGTAAGGCTCCTGGGGGCTGAATTGATCCAGACTGCCATATTGgtgtgtg---tAG--------GCTGATGCTGTTTGAAACCCTGGGACTGGACCTGCCAGTTTCTCTGGTTTTTCTCTGGAATGTGCTCTGTTGGCAGACTGTCAGAATAAATTAGCTACCCCCACCCACCTGAAGACCTAGATATGGAAATGACCTCATGCTGGGGGTAGGATTTAGGCAGATGACCTTGACTTCACTGCTTGTAAGTGGAGGTGCTTGGGAGTCTGG-GAGATGGGATGAATTCCT
>gene=chr11_12709421-12709711; species=equCab
GGCGAGGGTACTGGGGGCTGCATTGACCCAAACCGCCCTATAGGTGGGGG---CAGGT------GCTGACATGGTTGGAAGCTTTGGAACCGGACCTGCCAGTTTGTCTGGTCTTTCTTTGGAATGTGC-----TGGCAGGCAGGCAGGATAAGTTAGCCCCCTGCACCAGCCTGTGGGCTTGGAGATGGAAACGACATCCTGCTGGGGGTAGGGTTTAGGCAGATGACCTTGACTTCACTCCTTGATAGTGGGAGTGTTTGGCAACTTGA-GAGATAGG---AGTGTCT
>gene=chr11_12709421-12709711; species=gorGor
GGCAGGACTCCTCCGGGCCAGGCTAATCCAAACTATTCTCTAGGTGGGTGTAGTGGGTAGGGGGACTGCTGTAGTTTGGAAGTTTGGAACTGGACCTGCCAGTTTATCTGGTTTTGCTTTGGAATGTGCTGTGTTGGCAGGCAGGCAGAATAAGTTAGCCCCCTCCATCACCCTGTAGGCCTAGATATGGAAATGGCCTCATGCTGGGGATAGGGTTTAGGCAGATGACCTTGACTTCACTTGTTGAGAATGGGAGTGCTTGGGAACCTGCTGAGATGGGGTGAATTTCT
>gene=chr11_12709421-12709711; species=panTro
GGCAGGACTCCTCCGGGCCAGGCTAATCCAAACTATTCTCTAGGTGGGTGTAGTGGGTAGGGGGACTGCTGTAGTTTGGAAGTTTGGAACTGGACCTGCCAGTTTATCTGGTTTTGCTTTGGAATGTGCTGTGTTGGCAGGCAGGCAGAATAAGTTAGCCCCCTCCATCACCCTGTAGGCCTGGATATGGAAATGGCCTCATGCTGGGGATAGGGTTTAGGCAGATGACCTTGACTTCACTTTTTGAGAATGGGAGTGCTTGGGAACCTGCTGAGATGGGGTGAATTTCT
>gene=chr11_12709421-12709711; species=papHam
GGCAGGACTCCTTGGGGCCAGGCTAATCCAAACTGCTCTCTAGGCGGGTGTAGTGGGTAGGGGGACTGCTGTAGTTTGGAAGCTTGGAACTGGACCTGCCAGTATATCTGGTTTTGCTTTGGAATGTGCTGTGTTGGCAGGCAGGCAGAATAAGTTAGCCCCCTCCAGCACCCTGAAGGCCTGGATATGGAAATGGCCTTATGCTGGGGATACAGTTTAGGTAGATGACCTTGACTTCACTTTTTGATAACGGGAGTGCTTGGGAGCCTGCTGAGATGGGGTGAATTTCT
>gene=chr11_12709421-12709711; species=ponAbe
GGCAGGACTCATCCGGGCCGGGTTCATCCACCTAATTCTATAGGTGGGAGTAGTGGGTAGGGGGACTGCTGTAGTTTGGAAGTTTGGAACTGGACCTGCGAGTTTATATGGTTTTGGTTTGGAATGAGCTGAGTTGGCAGGTAGGCAGAATAAGTTAGCCCCCTCCATCACCCTGAAGACCAGAAAATGGAAATAGCCTCATGCTGGGAATAGGGTTTAGGCAGATGACCTTGACTTCACTTTTTGAGAATGGGAGTGCTTGGGAACCTACTGAGATGGGGTGAATTTCT
>gene=chr11_12709421-12709711; species=rheMac
GGCAGGACTCCTTGGGGCCAGGCTAATCCAAACTGCTCTCTAGGCGGGTGTAGTGGGTAGGGGGACTGCTGTAGTTTGGAAGCTTGGAACTGGACCTGCCAGTATATCTGGTTTTGCTTTGGAATGTGCTGTGTTGGCAGGCAGGCAGAATAAGTTAGCCCCCTCCAGCACCCTGAAGGCCTGGGTATGGAAATGGCCTTATGCTGGGGATACAGTTTAGGTAGATGACCTTGACTTCACTTTTTGATAACGGGAGTGCTTGGGAGCCTGCTGAGATGGGGTGAATTTCT
>gene=chr11_12884710-12884961; species=hg19
CTCATTAAGATTGAGCAGCAGATTTCAGTTCTCTTCCCAGTGAGGAATTGTTTTCATGAGTGTTTATAACGGGGAGAGGCTTTTCCCAGGAATGCTACTTGTGCCACAGCCTGGGAGCCTGGCTGCTGAGTCAGCACAAAGAGAGGTGGCCTCCTGCCAGCACGCAGAGGCAGCGCATTGTCTGTTTGGGGGATGCTAGTGGCCCTCGTCAAGTCAGAGAATCACAGAAGAACAAAATTCGGGTGAAAACA
>gene=chr11_12884710-12884961; species=bosTau
------AACCCTGAGCAGTAGATTCCAGTCCTCTGCTTGGTGATGAGTTGTTTTTCTGAGTGTTTATGACGGGGAGAG-C-TTTCCTGGGAATGCCCCG-GTGCCCCCGCC--GGGAGCCCACTGCTGAGTCAGCACAGAGGCAGGTGGCCTCCCGCCAGTGCTCTGAGGCAGGGCATTGTCTGTTCAGTGGGTGTCTGTGGCCCACAGCAAGCCAGTGGATCACATCAAAACAAAATTCGG---------
>gene=chr11_12884710-12884961; species=calJac
CTCATTAAGATTGAGCAGCAGATTTCAGTTCTCTTCCCAGTGAGGAATTGTCTTCATGAGTGTTTATAACGGGGAGAGGCTTTTCCCAGGAATGCTACTTGTGCCACAGCCTGGGAGCCTGGCTGCTGAGTCAGCACAAAGAGAAGTGGCCTCCTGCCAGCGTGCAGAGGCAGCGCATTGTCTGTTTGGGGGATGCTAGTGGCCCTCATCAAGTCAAAGAATCACAGAAGAACAAAATTCGGTTGAAAACA
>gene=chr11_12884710-12884961; species=canFam
CTCCTTCGGTGTGAGCAGCAGATTTCAGTCCTCTGCTCAGTGATGAGTTGTTTTCATGAGTGTTTATGGCGGGGAGAG-CTTTTCCCAGGAATGTTACATGTGCCCCCGCC-GGGAGCCTGGCTGCTGAGTCAGCACGGAGGGCCGTGGCCTCCTGCCAGCGCGCAGAGGCAGGGCA----TTGTTCAGTGGATGTTACTGGCCCTCTGCAAGTCAGAGATTCACGCAAGAACAAAATTTGGGTGAAAACA
>gene=chr11_12884710-12884961; species=equCab
CGCGTTCAGCCTGAGCAGCAGGTTCCAGTTCTCTGTTCAGTGATGAGTTGTTTTCATGAGTGTTTATGACGGGGAGAG-CTTTTCCCAGGAATGCTCCCTGTGCCCCAGCC-AGGAGCCTGGCTGCTGAGTCAGCACGGAGGGAAGTGGCCTTCTGCCAGTGCTCAGAGGCTGGACATTGTCTGTTCGGTGGGTGCCAGTGGCCCTCATCAACTCAGAGAATCCCATAAGAACAAAATTCAGGTGACAACA
>gene=chr11_12884710-12884961; species=gorGor
-----------------------------------------------------------------------------------------------------------------------------------------------------------------------------------------------GATGCTAGTGGCCCTCATCAAGTCAGAGAATCACAGAAGAACAAAATTCGGGTGAAAACA
>gene=chr11_12884710-12884961; species=panTro
CTCATTAAGATTGAGCAGCAGATTTCAGTTCTCTTCCCAGTGAGGAATTGTTTTCATGAGTGTTTATAACGGGGAGAGGCTTTTCCCAGGAATGCTACTTGTGCCACAGCCTGGGAGCCTGGCTGCTGAGTCAGCACAAAGAGAAGTGGCCTCCTGCCAGCGCGCAGAGGCAGCGCATTGTCTGTTTGGGGGATGCTAGTGGCCCTCGTCAAGTCAGAGAATCACAGAAGAACAAAATTCGGGTGAAAACA
>gene=chr11_12884710-12884961; species=papHam
CTCATTAAGATTGAGCAGCAGATTTCAGTTCTCTTTCCAGTGAGGAATTGTTTTCATGAGTGTTTATAACGGGGAGAGGCTCTTCCCAGGAATGCTACTTGTGCCACAGCCTGGGAGCCTGGCTGCTGAGTCAGCACAAAGAGAAGTGGCCTCCTGCCAGCGCACAGAGGCAGCGCATTGTCTGTTTGGGGGATGCTAGTGGCCCTCATCAAGTCAGAGAATCACAGAAGAACAAAATTCGGGTGAAAACA
>gene=chr11_12884710-12884961; species=ponAbe
CTCATTAAGATTGAGCAGCAGATTTCAGTTCTTTTCCCAGTGAGGAATTGTTTTCATGAGTGTTTATAACGGGGAGAGGCTTTTCCCAGGAATGCTACTTGTGCCACAGCCTGGGAGCCTGGCTGCTGAGTCAGCACAAAGAGAAGTGGCCTCCTGCCAGCACGCAGAGGCAGCGCATTGTCTGTTTGGGGGATGCTAGTGGCCGTCATCAAGTCAGAGAATCACAGAAGAACAAAATTCGGGTGAAAACA
>gene=chr11_12884710-12884961; species=rheMac
CTCATTAAGATTGAGCAGCAGATTTCAGTTCTCTTCCCAGTGAGGAATTGTTTTCATGAGTGTTTATAACGGGGAGAGGCTCTTCCCAGGAATGCTACTTGTGCCACAGCCTGGGAGCCTGGCTGCTGAGTCAGCACAAAGAGAAGTGGCCCCCTGCCAGCGCACAGAGGCAGCGCATTGTCTGTTTGGGGGATGCTAGTGGCCCTCATCAAGTCAGAGAATCACAGAAGAACAAAATTCGGGTGAAAACA
>gene=chr11_20044289-20044383; species=hg19
TTGCAAACTCCCCTGGGACCACATGGAGGGCCCTTCCATTCAGTGCTTTACGGTAATGGTTTCAGAGTTTGGTGTTAGCTTTTGCTTTGCTGAA
>gene=chr11_20044289-20044383; species=bosTau
TTCCTGGCTCCCTTGGGACCGTAT-GAGGGCCCTTCCACTAGGTGCTTTACGGTAACAGTTTCCAAGTTTGGTGTTAGCTTTTGCTTTGCTGAA
>gene=chr11_20044289-20044383; species=calJac
TTGCAAACTCCCCTGGGACCATATGGAGGGCCCTTTCATTCAGTGCTTTACGGTAATGGTTTCAGAGTTTGGTGTTAGCTTTTGCATTGCTGAA
>gene=chr11_20044289-20044383; species=canFam
TTGCAGATTCCCCAGGGACCACGGCGAAGGCCCTCCCACTAGGTGCTTTACGGTAATGGTTTCGGAGTTCGGTGTTAGCTTTTGCTTCGCTGAA
>gene=chr11_20044289-20044383; species=equCab
TTACAGACTCCCCTGGGACCATGGCGAGGGCCCTCCCGCTCGGAGCTTTACGGTAACGGCTGCAGAGTTTGCTGTTAGCTTTTGCTTTGCTGAA
>gene=chr11_20044289-20044383; species=gorGor
TTGCAAACTCCCCTGGGACCACATGGAGGGCCCTTCCATTCAGTGCTTTACGGTAATGGTTTCAGAGTTT-GTGTTAGCTTTTGCTTTGCTGAA
>gene=chr11_20044289-20044383; species=panTro
TTGCAAACTCCCCTGGGACCACATGGAGGGCCCTTCCATTCAGTGCTTTACGGTAATGGTTTCAGAGTTTGGTGTTAGCTTTTGCTTTGCTGAA
>gene=chr11_20044289-20044383; species=papHam
TTGCGAACTCCCCTGGGACCACATGGAGGGCCCTTCCATTAAGTGCTTTACGGTAATGGTTTCAGAGTTTGGTGTTAGCTTTTGCTTTGCTGAA
>gene=chr11_20044289-20044383; species=ponAbe
TTGCAAACTCCCCTGGGACCACATGG-GGGCCCTTCCATTCAGTGCTTTACGGTAATGGTTTCAGAGTTTGGTGTTAGCTTTTGCTTTGCTGAA
>gene=chr11_20044289-20044383; species=rheMac
TTGCAAACTCCCCTGGGACCACATGGAGGGCCCTTCCATTCAGTGCTTTACGGTAATGGTTTCAGAGTTTGGTGTTAGCTTTTGCTTTGCTGAA
>gene=chr11_20385510-20385800; species=hg19
GGGATACCGTGGGGTATGCCCAGTGATGCCAGCAGCTTGTGGCACCTGGGCGCACCCTCCAGCTCGGGCCCCTTCCGATGGGTCTGCTGGCTCAGGTGCGGGCGATGGCCGGGGAGCCGCGCCCCGCACGTGACTCAGCACTTTCCCCAGAGCCCGGACTGCGGAGAACAATATCCTCCTCCCTAACAGATAAACAGCCCTTGTTCCTCGGGATAAGGACTGGCAGTCCCCTGACACCCTAAGACCGGCATCTGTCGATGTTATTTCCCCAGCATGGCCGAAACAGAAGC
>gene=chr11_20385510-20385800; species=bosTau
GGGACAC-----------CTCCCTGGTAACGGCAATTTGTGGCACCTG-GCGCAGCCCCTG-TTCCAGCCCCTTCTGAGGTGTGGATTGGCTCAGGTGCGGG-AACGGCCAGGGAGCCACGCCCTGCCGGTGACTCTGCACTTTCCCCTGGGCCCCGACTGCGGAGAACCGTACCTTCCTCCAGACCAACCCACCCACCTTTGTTC--CGGGGGAAGCACGGCCGCCCCTTAAACGTCCCGAGACCAGCACCTGTTAATGTTATTTTTGCAGCATGGCCGAGACAGAAGC
>gene=chr11_20385510-20385800; species=calJac
GGGATACCGTGGGGGATGCCCTGTGGTGACAGTAGCTTGTGGAACCTGGGCGCACCCTCCAGCTCGGGCCCCTTCGGATGGGTCGGCTGGCTCAGGTGCGGG-GATGGCCCAGCAGCCGCGCCCTGCACGTGACTCAGCACTTTCCCCTGGGCCGGGACTGCGGAGAACAATATCCTCTTCCCGATCAGATAAACAGCCCTTGCTCCTCCGG--AAGGACAGGCAGTCCCCTGACACCCTAAGACCGGCAACTGTCCATGTTATTTTCCCAGCATGGCCGAAACAGAAGC
>gene=chr11_20385510-20385800; species=canFam
-----------------GGCTGTGGGTGC--------CGT-GCACCTGGGCGCAGCTCCCG-CTGGGGCC---GCCGGGAGGTGGA-----------------GGTGGGCTCGGCGCCCCGCCCTGCAGGTGCTTCAGCACCTTCCCCGGGG--------------AGCAG----GTTCCCTGGAGCA-------CACTCCGGTTCCCCAGGGCGCGCCGGGGCACCCCTTCCGCACCCCCCACC-AGCCCCCCTC-ATGTCATTTCCGTAGCATGGCCGGGACCCCGGC
>gene=chr11_20385510-20385800; species=equCab
-----------------------------CAGCAGTTTGTTTCACC-AGGCGCAGTCTCTG-TTCCGGCCCCTGCCGAGGTTGGGGTTTGCAGGGACTGGGG-GGCGGCCAGGGCGCCCCCCTCCGCAGGTGACTCAGCACTTTCCCCAGGGCGGAGGCTGCGGGGAATGGTATCTTCCTCCAGAACAAATAAACAAACCTTGTTCCCAGGGGTAAGCACGGCCATCCCTTAACCATGCTAAGACTAGCCCCTGTCAATGTTATATCTGTAGGATGGCAGAGACAGAGGC
>gene=chr11_20385510-20385800; species=gorGor
----------------------------------------------------------------------------------------------------------------------------------------AGCACTTTCCCCAGAGCCGGGACTGCGGAGAATAATAGCCTCCTTCCTAACAGATAAACAGCCCTTGTTCCT-GGGATAAGGACGGGCAGTCCCCTGACACCCTAAGACCGGCACCTGTCGATGTTATTTCCCCAGCATGGCCGAAACAGAAGC
>gene=chr11_20385510-20385800; species=panTro
GGGATACCGTGGGGGATGCCCAGTGATGCCAGCAGCTTGTGGCACCTGGGCGCACCCTCCAGCTCGGGCCCCTTCCGATGGGTCTGCTGGCTCAGGTGCGGGAGATGGCCGGGGAGCCGCGCCCCGCACGTGACTCAGCACTTTCCCCAGAGCCGGGACTGCGGAGAACAATAGCCTCCTCCCTAACAGATAAACAGCCCTTGTTCCTCGGGATAAGGACGGGCAGTCCCCTGACACCCTAAGACCGGCACCTGTCGATGTTATTTCCCCAGCATGGCCGAAACAGAAGC
>gene=chr11_20385510-20385800; species=papHam
GGGATACCGTGGGGGATGCTCAGTGGTGCCAGCAGCTTGTGGCACCTGGGCTCACCCTCCAGCTCGGGCCCCTTCCGATGGGTCGGCTGGCTCAGGTACGGGGGATGGCCCGGGAGCCGCGCCCCGCACGTGAGTCAGCACTTTCCCCAGGGCCTGGACTGCGGAGAACAATATCCTCTTCCCGAACAGATAAACAGCCCTTGTTCCTTGGGGTAAAGACGGGCAGTCCCCTGACACCCTAAGATCGGCACCTGTCGATGTTATTTCCTCAGCATGGCCGAAACAGAAGC
>gene=chr11_20385510-20385800; species=ponAbe
GGGATACCGTGGGGGATGCCCAGTGATGCCAGCAGCTTGTGGCACCTGGGCGCACCCTCCAGCTCGGGCCCCTTCCGATGGATCTGCTGGCTCAGGTGCGGGAGATGGCCGGGGAGCCGCGCCCGGCACGTGACTCAGCACTTTCCCCAGAGCCCGTACTGCGGAGAACAATATCCTCCTCCCTAACAGATAAACAGCCCTTGTTCCTCGGGGTAAGGACGGGCAGTCCCCTGACACCCTAAGACCGGCACCTGTCGATGTTATTTCCCCAGCATGGCCGAAACAGAAGC
>gene=chr11_20385510-20385800; species=rheMac
GGGATACCGTGGGGGATGCCCAGTGGTGCCAGCAGCTTGTGGCACCTGGGCTCACCCTCCAGCTCGGGCCCCTTCCGATGGGTCTGCTGGCTCAGGTACGGGGGATGGCCTGGGAGCCGCGCCCCGCACGTGAGTCAGCGCTTTCCCCAGGGCCTGGACTGCGGAGAACAATATCCTCTTCCCGAACAGATAAACAGCCCTTGTTCCTTGGGGTAAAGACGGGCAGTCCCCTGACACCCTAAGATCGGCACCTGTCGATGTTATTTCCTCAGCATGGCCGAAACAGAAGC
>gene=chr11_20659670-20659960; species=hg19
TAAAGCAAAAATAAAGCAATCTGGCTGCTTTCACATATACTTCTTCAGACCTTGACCTTTGCCTTTCAAGAATAAGATGTTAAATCGCTTTTTTTGGTGCTTGTTATATTGATTAGCTCGGAGCCTGTTGAGGAACTGCTTTGCTGACTCAGCAAGGCCTCCAGCTTACATGCTGGACCAGGTGTAGGTTACTGCTACTGAGAGGAGGGGAGATGCATGGACTCCTGTTTGCACCTGACTCTTTTTAGGATTGAGAGAACTGGCTGTTAAACGTGGGAAGAGACAGCCTG
>gene=chr11_20659670-20659960; species=bosTau
TAAAGCAAAAATGATGCAGTTTGGCTACTTTCCCATTTACATCTTCGAATGTTGACCTCTGCCTTTTAAGAGTCAGATGTTAAATCACTTTTCT--GGGCTTGTGCTGTTGATGAGCTTGGGAGTCTCTCAGGGACTGCTTTGTTAACACAGCAAGGCCTCTGGCT----TACTTGACCAGAGTTAAGTTGCTCCTCTCCAGGGGAGAGGGGATCCTTCAACTCCTGTTGGCACATGACCCTGCTCAGGCTGC-AAGGACTGGCTGCTGGAAGTGGGTC---ACAGCCTG
>gene=chr11_20659670-20659960; species=calJac
TAAAGCAAAACTAAAGCAATCTGGCTGTTTACACATACACTTCTTCAGACATTGACCTTTGCCTTCCAAGAGTATGATGTTAAATCTCTTTTTTTGGTGCTTGTTATATTGATCAGCTCAGAGCCTGTTGAGGAACTGCTTTGCTGACACAGCAAGGCCTCCAGCTTACATGCTGGACCAGGTATAGGTTACTGCGACTGAGAGGAGGAGAGATGCATGGATTCCTGTTTGCACCTGACTCTTCATAGGATTGAGCGAATTGGCTGTTAAATTTGGGAAGAGACAGCCTG
>gene=chr11_20659670-20659960; species=canFam
TAAGGCAGAAATGAAGCCCTCTGCCTGCTTTTACCTACACATCCTCAGATGTTGACCTTTGCCTTTTAAGGGTGAGATGTTAGATCACTTTTCT--GTGCTTGTTCTATTGATCGACTCAGAGTCTCTTGAGGGCCTGATTTGCTAACATGGCCAGGCCTCCAGCCTGCGTACTAGACCAGGTGTAGGTTACTACTGTGAAGAGGAGGGGAGATCCTTTGACTCTTGCTTGCACCTGACTTTCCCCAGCATGG-AAGGATTGGCGGTTCACAGCGGGAA----GAGCCTG
>gene=chr11_20659670-20659960; species=equCab
TGAAGCAAAAACGAAGCGGTCTGGCTGCGTTCACATATCCATCTTCAGATGCTGACCTTTGCCTTTTAAGAGTAAGATGTTAGAT--CTTTTCT--GTGCTTGTTCTATTGATTGGCTCCAAGTCTCTTGTGGGACTGCTTTGTTAA-ACGGCAAGGCCTCCAGCTCGCATGCTGGACCGGGTTGAGGTTACTGCTGTCAATGGGAGGGGAGGTCCTCTGACTCCTGTTTGTCCCTGACT--CCTCAGGATGG-AAGGATTGGCTGTTAGGAGAGGGAG---CGAGCCTA
>gene=chr11_20659670-20659960; species=gorGor
---------------------------------------------------------------------------------------------TTGGTGCTTGTTATATTGATTAGCTCGGATCCTGTTGAGGAACTGCTTTGCTGACTCAGCAAGGTCTCCAGCTTACATGCTGGACCAGGTGTAGGTTACTGCTACTGAGAGGAGGGGAGATGCATGGACTCCTGTTTGCACCTGACTCTTTTTAGGATTGAGAAAACTGGCTGTTAAACGTGGGAAGAGACAGCCTG
>gene=chr11_20659670-20659960; species=panTro
TAAAGCAAAAATAAAGCAATCTGGCTGCTTTCACATATACTTCTTCAGACGTTGACCTTTGCCTTTCAAGAATAAGATGTTAAATCGCTTTTTTTGGTGCTTGTTATATTGATTAGCTCGGAGCCTGTTGAGGAACTGCTTTGCTGACTCAGCAAGGCCTCCAGCTTACATGCTGGACCAGGTGTAGGTTACTGCTACTGAGAGGAGGGGAGATGCATGGACTCCTGTTTGCACCTGACTCTTTTTAGGATTGAGAGAACTGGCTGTTAAACATGGGAAGAGACAGCCTG
>gene=chr11_20659670-20659960; species=papHam
TAAAGCAAAAATAAAGCAATCTGGCTGCTTTCACATATACTTCTTCAGAGGTTGACCTTTGCCTTCCAAGAATAAGATGTTAAATCGCTTGTTTTGGTGCTTGTTATATTGATTAGCTCGGAGCCTGCTGAGGAACTGCTTTGCTGACACAGCAAGGCCTCCAGCTTACATGCTGGACCAGGTGTAGGTTACTACTATTGAAAGGAGGGGAGATACGTGGACTCCTGTTTGCACCTGACTCTTCTTAGGATTGAGATAACTGGCTGTAAAACGTGGGAAGAGATAGCCTG
>gene=chr11_20659670-20659960; species=ponAbe
TAAAGCAAAAATAAAGCAATCTGGCTTCTTTCACATATACTTCTTCAGACATTGACCTTTGCCTTTCAAGAATAAGATGTTAAATCGCTTTTTTTGGTGCTTGTTATATTGATTAGCTCGCAGCCTGTTGAGGAACTGCTTTGCTGACTCAGCAAGGCCTCCAGCTTACATGCTGGACCAGGTGTAGGTTACTGCTACTGAGA-GAAGGGAGATGCATGGACTCCTGTTTGCACCTGACTCTTCTTAGGATTGAGAGAACTGGCTGTTAAACGTGGGAAGAGACAGCCTG
>gene=chr11_20659670-20659960; species=rheMac
TAAAGCAAAAATAAAGCAATCTGGCTGCTTTCACATATACTTCTTCAGAGGTTGACCTTTGCCTTCCAAGAATAAGATGTTAAATCGCTTTTTTTGGTGCTTGTTATATTGATTAGTTCGGAGTCTGTTGAGGAACTGCTTTGCTGACACAGCAAGGCCTCCAGCTTACATGCTGGACCAGGTGTAGGTTACTGCTATTGAAAGGAGGGGAGATACATGGACTCCTGTTTGCACCTGACTCTTCTTAGGATTGAGATAACTGGCTGTAAAACATGGGAAGAGATAGCCTG
>gene=chr11_21677650-21677940; species=hg19
ggtggcatttttaaaaacagtattattatgaaaagccttaccaagaaggtacctaccattagagcaaaaatttgaagcaagttaattattattatgttcattatgtgaatatctgggaaaaaaattcagctagagggaagagtaacagcaaaatcgctgagtcagaaatgtgcctgaggtgttgagaaggctagcctatccggagagggtgaacaaacagcagatagaaggtgagttcagaaacagcagatagaaggtgagttcgggaatatggggccgaacatattgga
>gene=chr11_21677650-21677940; species=bosTau
agttaactttt----aatggaattatcataaaaggctatactcagaag----ctagtattagagaaaagattgaaagaaagttatgga-------ataactcatgtggatacgtgggggacatatttcgataaagggaagaacaagtgggaaatccttgaggcagaagcatgcctgatgtgttcagaagatca----gtctggaaagtgtaatcaagcagaagttaaaagatgagttcagaga---------------------gggaacatgaagccaaatTTGTCCAA
>gene=chr11_21677650-21677940; species=calJac
--------------------------------------------------------------------------------------------------------------------------------------------------------------------------------------------------------------------------------------------------------------------------------------------------
>gene=chr11_21677650-21677940; species=canFam
aggggtttttt----gataagattatcaggaaggactttactaagaag----ctagcattagaggaaagatttgaagaaagtgaagga-------acacattttgtaaatatctgagggaggtgttttgatatagaaaagagcaagtgtacaactccagaggtagaagtatgcctgttatgttc---agattagtctgtctggagaacataagcaaggagaggatagaaaatgggttcataga---------------------gggaacatgggaccaagtttataaga
>gene=chr11_21677650-21677940; species=equCab
gttgtttttctt-taaatgggattatcaggaaagcctttgctaagaag----ctcgcattagagcggagatttggagaaagtaaagga---------aagtcatgtgactgttttggggaaacatttcagcaaaggaaagagcaagtgaaaaactcctgaggcagaagtgcgcccagtgtgttccgaagatcaggctgtctggagggtatgagcaagcagaggatcagagatgagttcagagg---------------------gggaatatagggcTCCATTTATAGGA
>gene=chr11_21677650-21677940; species=gorGor
--------------------------------------------GAAGGTACCTACcattagagcaaaaatttgaagcaagttaattattattatgttcattatgtgaatatctgggaaaaaaattcagctagagggaagagtaacagcaaaatcgctgagtcagaaatgtgcctgaggtgttgagaaggctagcctatctggagagggtgaacaaacagcagatagaaggtgagttcagaaacagcagatagaaggtgagttcgggaatatggggccaaacatattgga
>gene=chr11_21677650-21677940; species=panTro
ggtggcatttttaaaaatagtattattatgaaaagccttaccaagaaggtacctaccattagagcaaaaatttgaagcaagttaattattattatgttcattatgtgaatatctggg-gaaaaattcagctagagggaagagtaacagcaaaatcgctgagtcagaaatgtgcctgaggtgttgagaaggctagcctatctggagagggtgaacaaacagcagatagaaagtgagttcagaaacagcagatagaaggtgagttcgggaatatggggccaaacatattgga
>gene=chr11_21677650-21677940; species=papHam
ggtggcatttttaaaaatagaatcattaggaaaagccttaccaagaaggtacctaccattagagcaaaaatttgaagcaagttagttattattatattcattatgagaatatctggg-aaaaaattctgctagagggaagagcaacagcaaaatccctgagtcagaaatgtgcctggggtgttgagaaggttagcctatctggagagggtgaacaaacagcagatagaaggtgagttcacaaa---------------------gggaatatggggccaaacatatTGGA
>gene=chr11_21677650-21677940; species=ponAbe
ggtggcatttttaaaaatagcattattaggaaaagccttaccaagaaagtacctaccattagagcaaaaatttgaagtaagttaattattattatattcattatgtgaatatctgggaaaaaaattcagctagagggaaaagtaacagcaaaatcgctgagTCA------------------------------------------------------------------------------------------------------------------------------
>gene=chr11_21677650-21677940; species=rheMac
ggtggcatttttaaaaatagaatcattaggaaaagccttaccaagaaggtacctaccattagagcaaaaatttgaagcaagttagttattattatattcattatgagaatatctggg-aaaaaattctgctagagggaagaacaacagcaatatccctgagtcagaaatgtgcctggggtgttgagaaggttagcctatctggagagggtgaacaaacagcagatagaaggtgagttcacaaa---------------------gggaatatggggccaaacatattgga
>gene=chr11_26465297-26465450; species=hg19
TTATTTTATTTCAGTTAATACTGAGGAGAATAAAAACGACTCTGTGCTGAGATGTTCATTTGCTGACCTCAGCGATTTTTGTTTGGGTAAGTTGATAATCAGTATTTACCTACTCCTTTCCCTCTCTCCAAAGGTAAGCTGTGTTCTTCTAAA
>gene=chr11_26465297-26465450; species=bosTau
TTTTGCTGTTGTAGTTAACACTGAGGAAGAGAGAAAAGATTCTGTGCTCAAATGTTCTTTCACCGACCTCAGTGATTTTTGCTTGGGTGAGTTGATTTTTGATATTTTCTTCCTCCTTTCTCCCATTCCAAAAGCAAACTG---TCTTCA---
>gene=chr11_26465297-26465450; species=calJac
TTATTTTATTTCAGTTAACACTGAGGAAAATCAAAACGACTCTGTGCTCAAATGTTCTTTTGCTGACCTCAGCGATTTTTGTTTGGGTAAGTTAATATTCAGTATTGATTTACTCCTTTCCCTCTCCGCAAAGGTAAGCTGTATTATTCT-AA
>gene=chr11_26465297-26465450; species=canFam
tttctttttttCAGTTAATGCTGAGGAGGATAAAAAAGACTCTGTGCTCAAATGCTCTTTTGCTGACCTCAGTGATTTCTGCTTGGGTAAGTTGATTTCTA--------TTCCT--TTACAGCCTCTCCAAAGGCAAACTGTCTTCTTCA---
>gene=chr11_26465297-26465450; species=equCab
TTTTTTTTT--CAGTTAACACCGAGGAGGATAAAAAAGACTCTGTGCTCAAATGTTCTTTTGCTGACCTCGGTGATTTTTGCTTGGGTGAGTTGATTTCTAGCTCTTCCTTCCTCCTTTCCCCCTCTCCAAAGGTAAGCTGTCTTCCTCA---
>gene=chr11_26465297-26465450; species=gorGor
TTATTTTATTTCAGTTAATACTGAGGAGAATAAAAACGACTCTGTGCTGAGATGTTCATTTGCTGACCTCAG-GATTTTTGTTTGGGTAAGTTGATAATCAGTATTTACCTA-TCCTTTCCCTCTCTCCAAAGGTAAGCTGTGTTCTTCTAAA
>gene=chr11_26465297-26465450; species=panTro
TTATTTTATTTCAGTTAATACTGAGGAGAATAAAAACGACTCTGTGCTGAGATGTTCATTTGCTGACCTCAGCGATTTTTGTTTGGGTAAGTTGATAATCAGTATTTACCTACTCCTTTCCCTCTCTCCAAAGGTAAGCTGTGTTCTTCTAAA
>gene=chr11_26465297-26465450; species=papHam
TTACTTTATTTCAGTTAACAATGAGGAGAATAAAAACGACTCTGTGCTGAGATGTTCTTTTGCTGACCTCAGCGATTTTTGTTTGGGTAAGTTGATATTCAGTATTTA-CTACTCCTATCCCTCTCTCCAAAGGTAAACTGTGTTCT---AAA
>gene=chr11_26465297-26465450; species=ponAbe
TTATTTTATTTCAGTTAATACTGAGGAGAATAAAAACGATTCTGTGCTGAGATGTTCTCTTGCTGACCTCAGCGATTTTTGTTTGGGTAAGTTGATAATCAGTATTTACCTACTCCTTTCCCTCTCTCCAAAGGTAAGCTGTGTTCTTCTAAA
>gene=chr11_26465297-26465450; species=rheMac
TTATTTTATTTCAGTTAACACTGAAGAGAATAAAAACGACTCTGTGCTGAGATGTTCTTTTGCTGACCTCAGCGATTTTTGTTTGGGTAAGTTGATATTCAGTATTTA-CTACTCCTATCCCTCTCTCCAAAGGTAAACTGTGTTCT---AAA
>gene=chr11_28319815-28320105; species=hg19
TTAGCTATGTGTTATTATCTGTCTCCCATATTGGAAAGAAAAGCAGTGAGAAGTGATATTTTTTTATTTATAAGCAAATCTAAAATTGGTGCTGAAAATGAGGtgttggggctagagagcatcctaaaaattgtctagtcagcaaacctcatctgattactaaggaaactgaggctcagggagggtcaatagcttgcAATAGTAATCTAGAATTCAGAAGCTCATGAATTTAAGGCATAATTGGGAATCTGCCTTTAAGCTACCTTTTCTGTCTGTGCATCCTACTTTGT
>gene=chr11_28319815-28320105; species=bosTau
TTGACTA-----TGTTCTCTGTCTTCCATTTTGGAAAGAAAAGCAGTGAGAAGTCACA-TTATTTATTAATAAGAAAATCCAAAACG-GTGCTGAAAACGAGGACtcagggttagagggcatcctagagatcatccagtcaaagaaccttatctgataattgaagaaaccaagtcaagggatgg-tgagcagtat--a-----gatctagaaTTTGAAAAGTCATGTATTTGAGGCATCATTGAGAATCTGCCTTTAAGCTAGCTTTTCTGTCTCAGAACTCTAATCTAT
>gene=chr11_28319815-28320105; species=calJac
TTAACTATGTGTTATTTTCTGTCTCCCATATTGGAATCAAAAGCAGTGAGAAGTTATA-TTTTTTATTCATAAACAAATCTAAAATTGGTGCTGAAAATGAGGCCTTGgggctagagagcgtcctagaaattgtctagtcagaaaacctcatctgattactaaggaaactgaggctcaaggaggatcaatagtttgcaatagtggtctagaaTTTGGAAG--CATGAATTTGAGGCATAATTGGAAATCTGTCTTTAAGCTACCTTTTCTGTCTGTGCATCCTACTTTGT
>gene=chr11_28319815-28320105; species=canFam
T----TATGTGTTGTTCTCTGTCTCTCATATTGGAAAGATGAGCAGTGAAAAGTCATA-TTTTTTATACATGAGAAAATCCAGGATTGGTGCTGAAAATGAGTACtctgggc-tgagggcatcttagaggtcatccagtcaaaaaacctcacctgatagctaaagaaactgagcctcagggagggtcagtagttt--agtactaatctagAATTTGGAAACTCATGAATTTTAGGCATAACTGGGAATTTGCCTTTGacttaacttttttgtctcagggccctaatctgc
>gene=chr11_28319815-28320105; species=equCab
TTAACTATGTGTTGTTCTCTGTCTCCCATATTGGAAAGAAGAGCAGTGAGAAGCCAC--TTTTTTATTTATATGAAAATCCAGAATTGGTGCTGAAAATGAGGACtctgggcaagagggcatcctagagatcatccagtcaaaatacctcatctgctaactgacaaaactgaggctcagggagtgtcaggagttt--agtactaatctagAATTTGGAAACTCATGAATTTGAGGAATAAttggga----------aagttaacttttctgtctcaggatcctgatctgc
>gene=chr11_28319815-28320105; species=gorGor
TTAGCTATGTGTTATTATCTGTCTCCCATATTGGAAAGAAAAGCAGTGAGAAGTGATTTTTTTTTATTTATAAGCAAATCTAAAATTGGTGCTGAAAATGAGGtgttggggctagagagcatcctaaaatttgtctagtcagcaaacctcatctgattactaaggaaactgagg--------------------------------------------------------------------------------------------------------------------
>gene=chr11_28319815-28320105; species=panTro
TTAGCTATGTGTTATTTTCTGTCTCCCATATTGGAAAGAAAAGCAGTGAGAAGTGATA-TTTTTTATTTATAAGCAAATCTAAAATTGGTGCTGAAAATGAGGtgttggggctagagagcatcctaaaaattgtctagtcagcaaacctcatctgattactaaggaaactgaggctcagggagggtcaatagcttgcAATAGTAATCTAGAATTCAGAAGCTCATGAATTTAAGGCATAATTGGGAATCTGCCTTTAAGCTACCTTTTCTGTCTGTGCATCCTACTTTGT
>gene=chr11_28319815-28320105; species=papHam
TTACCTACGTATTATTTTCTGTCTCCTGTACTGGAAAGAAAAGCAGTGAGAAGTGATA-CTTTTTATTTATAAGCAAATCTAAAATTCATGCTAAAAATGAGGGgttggggctggagagcatcctagaaattatctagtcagaaaacctcttctgattaataaggaaactgaggctcagggag------TAGTTTGCAATAGTAATCTAGAATTTGGAAGCTCATGAATTTGAGGCATAACTGGGAATCTGCCTTCAAGCTACCTTTTCTGTCTGTGCATCCTACCTTGT
>gene=chr11_28319815-28320105; species=ponAbe
TTACCTATGTGTTATTTTCTGTCTCCCATATTGGAAAGAAAAGCAGTGAGAAGTGGTA-TTTTTTATTTATAAGCAAATCTAAAATTGGTGCTGAAAGTGAGGtgttggggctagagagcatcctagaaattgtctagtcagaaaacgtcatctgattactaaggaaactgaggctcagggagggtcaatagcttgcAATAGTAATCTAGAATTCGGTAGCTCATGAATTTGAGGCATAATTGGGAATCTGCCTTTAAGCTACCTTTTCTGTCTGTGCATCCTACTTTGT
>gene=chr11_28319815-28320105; species=rheMac
TTACCTACGTATTATTTTCTGTCTCCTGTACTGGAAAGAAAAGCAGTGAGAAGTGATA-CTTTTTATTTATAAGCAAATCTAAAATTCATGCTAAAAATGAGGGgttggggctggagagcatcctagaaattatctagtcagaaaacctcttctaattaataaggaaactgaggctcagggag------TAGTTTGCAATAGTAATCTAGAATTTGGAAGCTCATGAATTTGAGGCATAACTGGGAATCTTCCTTCAAGCTACCTTTTCTGTCTGTGCATCCTACCTTGT
>gene=chr11_28365424-28365714; species=hg19
aaaagatagtagataaacagggaaaattctgtaatagaaggtaagtactatgacagcccaaagaaATAAAGAAATGAATGAAGTTTTCTTCCAAAAAGAACTGGGTTTATAACATTCGTTTAAGGTGAGAACTACAAGAGTTTTTTTGCTGAATCATCAATAGCTTAATTTCCTGGGACATAATTCACCAGGTGGCCTTTTCTTGTAATGTCATTGATAGTCTACTTGTTTCACCCTTACTTTTTGTTATTCTTGTTCACCAATCGCCATGCACTTTGACTTCCATGATA
>gene=chr11_28365424-28365714; species=bosTau
--------------------------------------------------------------------------------------------------------------------------------------------------------------------------------------------------------------------------------------------------------------------------------------------------
>gene=chr11_28365424-28365714; species=calJac
-aaaggtagaatataaacagggaatattctgtaatagaaggaaagtgctatgatagcccaaaaaaATAAAGAAATGAATGATGTTTTCTTCCAAAAAGAACTGGGTTTTTAACATTTGTTTAGGGTGAGAACTACAAGAGtttttttACTGACTCATCAATAGCTTAGTTTCCTGGGACATAATTCGCCAGGTGGCCTTTCCTTGTAATGCTATTGATAGTCTACCTGTCTC------------------------TCACCAACTGCCATGTTCTTTGACTTCCATGATA
>gene=chr11_28365424-28365714; species=canFam
AGGGGTTAGAATATAA-GGGGTTAAATTCTGTAGTTGAGATTAAATAT--TGAGAACACAAAAGAATGAATAAGTAAATGAAATTTTCTTTCAAGCAGAATTGGATTTATAGCGAAG-TTTAGTGTGAGCACTACAGGAATTTTGT-GCTGAATCATCAATAGCTTAGTGTCCTGGGACAT-ATCAACTAGGT-GCCTTTCCTTTTAATGCCGTTGATAGTCTTGATGTCTTCGCCTTATTGTTGGTTAT-CTTGTTCACTGAGCCCCATGAACTTTCATTTTCATGAT-
>gene=chr11_28365424-28365714; species=equCab
aaaagctggaatatca-caggctaaattctgtaaaagaggttaaatactatgagagcacaaaggaATGAATAAATGAATGAAGTTTTCTTCCAGGCACAGCTGAGTTTCTAAGGTATCTTCAGTGTGAGAGCTACAGGAAAATCGT-GCTG-ACCATCAATAGCTTCGTTTCCTGGGGCATAATCAACCAGGCGGCCTTGCCTTGTAACGCCAGCCATTCTCTTCCTGCCTTACGCTTCTTGTTAGTTATGCTTGGTCACTGAGCTCCATGTACTTTGATTCCCATGAC-
>gene=chr11_28365424-28365714; species=gorGor
AAAAGGTGGTAGATAAACAGGGAAAATTCTGTAATAGAAGGTAAGTACTATGACAGCCCAAAGAAATAAAGAAATGAATGAAG-TTTCTTCCAAAAAGAACTGGGTTTATAACATTCGTTTAAGGTGAGAACTACAAGAGTTTTTTTGCTGAATCATCAATAGCTTAATTTACTGGGACATAATTCACCAGGTGGCCTTTTCTTGTAATGTCATTGATAGTCTACTTGTTTCACCCTTACTTTTTGTTATTCTTGTTCACCAATCGCCATGCACTTTGACTTCCATGATA
>gene=chr11_28365424-28365714; species=panTro
AAAAGGTAGTAGATAAACAGGGAAAATTCTGCAATAGAAGGTAAGTACTATGACAGCCCAAAGAAATAAAGAAATGAATGAAGTTTTCTTCCAAAAAGAACTGGGTTTATAACATTCGTTTAAGGTGAGAACTACAAGAGTTTTTTTGCTGAATCATCAATAGCTTAATTTCCTGGGACATAATTCACCAGGTGGCCTTTTCTTGTAATGTCATTGATAGTCTACTTGTTTCACCCTTACTTTTTGTTATTCTTGTTCACCAATCGCCATGCACTTTGACTTCTATGATA
>gene=chr11_28365424-28365714; species=papHam
AAAAGGTAGTATGTAAACAGGGAAAATTCTGTAATAGAAGGTAAGTACTATGACAGTCC----AAATAAAGAAATGAATGAAGTTTTCTTCCAAAAAGAGCTGGGTTTATAACATTCTTTTAGGGTGAGAACTATAAGAGTTTTTTTGCTGAATCATCAATAGCTTACTTTCCTGGGACATAATTCATGAGGTGGCCTTTTCTTGTAATGCCATTGATAGTCTACTTGTCTCACCCTTACTGTTAGTTATTCTTGTTCACCAATAGCCATGCACTTTGACTTCCATGACA
>gene=chr11_28365424-28365714; species=ponAbe
aaaaggtagtagataaacagggaaaattctgtaatagaaggtaagtactatgacagcccaaagaaATAAAGAAATGAATGAAGTTTTCTTCCAAAAAGAACTGGGTTTATAACATTCGTTTAAGGTGAGAACTACAAGAGTTTTTTTGCTGAATTATCAATAGCTTAATTTCCTGGGACATAATTCACCAGGTGGCCTTTTCTTGTAATGTGATTAATAGTCTACTTGTCTCACCCTTACTTTTTGTTATTCTTGTTCACCAATCGCCATGCACTTTGACTTCCATGATA
>gene=chr11_28365424-28365714; species=rheMac
AAAAGGTAGTATGTAAACAGGGAAAATTCTGTAATAGAAGGTAAGTACTATGACAGCCC----AAATAAAGAAATGAATGAAGTTTTCTTCCAAAAAGAGCTGGGTTTATAACATTCATTTAGGGTGAGAACTATAAGAGTTTTTTTGCTGAATCATCAATAGCTTAGTTTCCTGGGACATAATTCATGAGGTGGCCTTTTCTTGTAATGCCATTGATAGTCTACTTGTCTCACCCTTACTGTTAGTTATTCTTGTTCACCAATAGCCATGCACTTTGACTTCCATGACA
>gene=chr11_28695331-28695520; species=hg19
tggcccatatctgacaggaggggaatcaggactagaatcccaggtGAGAGCTGAGATGGACTGGATGACTGCACTGTTCCTGACCACATTTCGATGACTCATCGTTTTCCCTTGGGCTCCACCCCACTCTCCCCCAGTGTTTTCCTTTTATTTCCTTCTAGTCGAAAACACGTACCTTCCCGCCAGTCC
>gene=chr11_28695331-28695520; species=bosTau
tggccccagttctataggagcagaattaggactagaatcccaAGTAGGAGCTGAGAGGAAC----TGACTACACTGTTCCCAACCGCATTTAGAGGACCCCTCTCCTCTCCTTGGGCTCCATCCCATGCTTCTCCAGGGCTCCTTATTTTTT----CCTCGTTCAAAACATGGACCTTGCAGCCTGTCA
>gene=chr11_28695331-28695520; species=calJac
aggcccaaatccaacaggaggggaatcaggactagattcccaggtGGGAGCTGAGATGGACTGGATGACTGCACTGTTCCTGAACACATTTCCATGACTCATCGTTTTCCC-TGGGCTCCACCCCACGCTTCCCCAGGGTTTT----------TTTTCTAGTCCAAAACACGGACCTTGCCACCAGTCC
>gene=chr11_28695331-28695520; species=canFam
tggcccaagttctacaggagtagaattagaactaggatcctagGTGGGAGGTGAGAGGGAACAAATG--TGCATTGTTCCCAACCACACTGACATAACTCCTCC-CTTCCCCTGGGCTCCATTCCACACTTCTCTGGCtttctttttttttt----CCTAGTGCAAAACCTGAACCTCAAAGCCAATCA
>gene=chr11_28695331-28695520; species=equCab
gg--ccaagttctgcagcagtagaactgggcctggaaTGCCCGGTGGGAGCT--GACGGCCCAGATGACTGCTCTATTTCCAACAGCATTTAGACCACGCCCCTCTCCCCCTTGGACTTCACCTCACACGTCTTCACTTCTCCTTTTGTTTT-----CTAGTCCAAATCAGAAACCTTGCAGCCAGTCA
>gene=chr11_28695331-28695520; species=gorGor
---------------------------------------------------------------------------------------------------------------------------------------------------------------------------------------------
>gene=chr11_28695331-28695520; species=panTro
tggcccaaatctgacaggaggggaatcaggactagaatcccaggtGAGAGCTGAGATGGACTGGATGACTGCACTGTTCCTGACCACATTTCGATGACTCATCGTTTTCCCTTGGGCTCCACCCCACGCTCCCCCAGTGTTTTCCTTTTATTTCCTTCTTGTCGAAAACACGTACCTTCCCGCCAGTCC
>gene=chr11_28695331-28695520; species=papHam
cggcccaaatccgacaggaggggaatcgggactagaatcccaggtGAG---------------------------------------------------------------------------------------------------------CCTTATAGTCCAAAACACGGACCTTCCCGCCAGTCC
>gene=chr11_28695331-28695520; species=ponAbe
tggcccaaatccgacaggaggggaatcaggactagtatcccaggtGAGAGCTGAGACGGACTGGATGACTGCACTGTTCCTGACCACATTTCGATGACTCATCGTTTTCCCTTGGGCTCCACCCCACACTTCCCCAGTGTTTTCCTTTTATTTCCTTCTAGTC-CAAACATGTACCTTCCCGCCAGTCC
>gene=chr11_28695331-28695520; species=rheMac
cggcccaaatccgacgggaggggaatcgggactagaatcccaggtGAGAGCTGAGATGGACTGGATGACTGCACTGTTCCTGACCACATTTTGATGACTCATCGTTTTCCCTTGGGCTCCACCCCACGCTTCCCCAGTGTTTTCTTTTTATTTCCTTATAGTCTAAAACACGGACCTTCCCGCCAGTCC
>gene=chr11_29152785-29152863; species=hg19
aaataaatatgtcatgtcagcatttaagtatatatgtcaggaattcaaaagTTTCATTGTGTTCAAAATTGTGTTGTA
>gene=chr11_29152785-29152863; species=bosTau
-------------------------------------------------------atTATACACAAAGCTGTGCTGTG
>gene=chr11_29152785-29152863; species=calJac
aagttaatatatcatgtcagcatttaggtatatatgttaggaattcaaaagTTTCATTGTGTTCAAAACCGTGTTGTA
>gene=chr11_29152785-29152863; species=canFam
------------------------------------------------------------------------------
>gene=chr11_29152785-29152863; species=equCab
aaacgaatatgtcacatttacaatgaagtatgtaagtcaggaattcaCA------ATTGTGTAAAAGACTGTGTTGTA
>gene=chr11_29152785-29152863; species=gorGor
aaataaatatgtcatgtcagcatttaagtatatatgtcagaaattcaaaagTTTCATTGTGTTCAAAATTGTGTTGTA
>gene=chr11_29152785-29152863; species=panTro
aaataaatatgtcatgtcagcatttaagtatatatgtcaggaattcaaaagTTTCATTGTGTTCAAAATTGTGTTGTA
>gene=chr11_29152785-29152863; species=papHam
aaattaatatatcatgtcagcatttaagtatatatgtcaggaattcaaaagTTTCATTGTGTTCAAAATTGTGTTGTG
>gene=chr11_29152785-29152863; species=ponAbe
aaataaatatgtcatgtcagcatttaagtatatatgtcaggaattcaaaagTTTCATTGTGTTCAAAATTGTGTTGTA
>gene=chr11_29152785-29152863; species=rheMac
aaattaatatatcatgtcagcatttaagtatatatgtcaggaattcaaaagTTTCATTGTGTTCAAAATTGTGTTGTA
>gene=chr11_30174599-30174889; species=hg19
AATATTTCTTAACCTGACTTGGAAAAATCCACTGAAGAACTTAAAAAAAAATGTGTGTTTGTTACTATAGCAAGCTTTCAAGAGAGGATATAAATTGAAAAAGCTCAGGTAGAAACACAGATTGTTCAATTAGATGTACTTAGGAAAAACGCAAGTTCAGCAGTTTTTGGAACACGGGAATATGTGCATATTTAGGTGGGATAACACGAAGAACTGCAAGAGCTGAAGATGCCACAGCCTTGGGATACAAACACTGACTCTAGAGGGTCAGGGGAGGGAGCTGAGCTTTG
>gene=chr11_30174599-30174889; species=bosTau
AATGTTTCTTAATT---CTTGAAAAAATTCATGAAAGAGCTA---AACAGAGGTTTACTTGTAACTATAGTAGACTTGCCAGAGAAGCCATATATTTAAAAGGCTCAGGTAGAAACATAGATTGCTCCATTAGA---GCTTAAGAGAAAGGTA-ATTCAGTGGTTCTTAGAACACAGGAATATGTGCACATTCAGGCAAGAG--TGCGAAGAGCTGAAAAAACTGAAGATGCCACTACCCCGGGATATGATCA-TGACTCTACAAGGTTAGGAAAAGAAACTGAGCCTCG
>gene=chr11_30174599-30174889; species=calJac
AATACTTCTTAACCTGACTTGGAAAAATCCACTGAAGAACTTAAAAAAAAAAGTTTGTTGGTTACAATAGCAAACTTTCAAGAGAGGATATATATTGAAAAAGCTCAGGTAGAAACACAGATTGTTCAGTTAGATGTACTTAGAAGAAAGGCAAGTTCAGCGGTTCTTGGAACACATGAATATATGCATATTTAGGCAGGAGAACACAAAGAATCGCAAGAGTTGAAGATGCCACAGCCTTGGGAT----ACACTGACTCTACAAGGTCAGGGAAGGAAGGTGAGCTTTG
>gene=chr11_30174599-30174889; species=canFam
AACACTTCCTGTCTCGA----AAAAAATTAATTGAAGGACTA---AAAAGAGGTGTGCTTGTTACTGAAGTATGCTTGGCAGGCAGATTTTACACCGAAAAGATTCAGGGAGGA--------------------------------------------------------------------------------------------------------------------------------------------------------------------------------
>gene=chr11_30174599-30174889; species=equCab
AACACTTCTTGACTTGATTTGAAAAAATTCACTGAAGAACTG---AAAAGAGGTTTGCTTGTTACTCCAGTAGACTTTCCAGAGAGGTTCCATATTGAAAAGGCTCAGGTAGGAACACAGACTGTTCAATTAGATGTGCTTGGGAGAAAGGCTAGTTCAGCTGCTCTTGGAGCACAGGAATATGTGCATCCTCAGCCAAGAGAGCAGGAAGAGCTGAAGGAACCAGAGATGCCATCAGCCTGGGCTATGAACA-GGACTCT-CAGG-------AAAGACGCTGAGCCATG
>gene=chr11_30174599-30174889; species=gorGor
-----------------CTTGGAAAAATCCACTGAAGAACTTAAAAAAAAATGTGTGTTTGTTACTATAGCAAGCTTTCAAGAGAGGATATAAATTGAAAAAGCTCAGGTAGAAACACAGATTGTTCAATTAGATGTACTTAGGAAAAACACAAGTTCAACAGTTTTTGGAACATGGGAATATGTGCATATTTAGGTGGGATAACACGAAGAACTGCAAGAGCTGAAGATGCCACAGCCTTGGGATACAAACACTGACTCTACAGGGTCAGGGGAGGGAGCTGAGCTTTG
>gene=chr11_30174599-30174889; species=panTro
AATATTTCTTAACCTGACTTGGAAAAATCCACTGAAGAACTT-AAAAAAAATGTGTGTTTGTTACTACAGCAAGCTTTCAAGAGAGGATATAAATTGAAAAAGCTCAGGTAGAAACACAGATTGTTCAATTAGATGTACTTAGGAAAAACGCAAGTTCAGCAGTTTTTGGAACACGGGAATATGTGCATATTTAGGTGGGATAACACGAAGAACTGCAAGAGCTGAAGATGCCACAGCCTTGGGATACAAACACTGACTCTACAGGGTCAGGGGAAGGAGCTGAGCTTTG
>gene=chr11_30174599-30174889; species=papHam
AATATTTCTTAACCTGACTTGGAAAAATCCACTGAAGAACTC-AAAAAAAATGTGTGTGTGTTACTATAGCAAACTTTCAAGAGAGGATATAAATTTAAAAAGCTCAGGTAGAAACACAGATTGTTCAATTAGATGTACTTAGGAGAAAGGCAAGTTCAGCAGTTTTTGGAACACAGCAATATGTGCATATTTAGGCAGGATAACATGAAGAACTGCAAGAGCTGAAGATGCCACAGCCTTGGGATACAAACACTGACTCTA------CAGGGAAGGGAGCTGGGCTTTG
>gene=chr11_30174599-30174889; species=ponAbe
AGTATTTCTTAACCTGACTTGGAAAAATCCACTGAAGAACTTAAAAAAAAATGTGTGTTTGTTACTATAGCAGACTTTCAAGAGAGGATATAAATTGAAAAAGCTCAGGTAGAAACACAGATTGTTCAATTAGATGTACTTAGGAAAAACGCAAGTTCAGCAGTTTTTGGAACACAGGAATATGTGCATATTTAGGTGGGATAACATGATGAATTGCAAGAGCTGAAGATGCCATAGCCTTGGGATACAAACACTGACTCTACAGGGTCAGGGAAGGGAGCTGAGCTTTG
>gene=chr11_30174599-30174889; species=rheMac
AATATTTCTTAACTTGACTTGGAAAAATCCACTGAAGAACTC-AAAAAAAATGTGTGTGTGTTGCTATAGCAAACTTTCAAGAGAGGATATAAATTTAAAAAGCTCAGGTAGAAACACAGATTGTTCAATTAGATGTACTTAGGAGAAAGGCAAGTTCAGCAGTTTTTGGAACACACAAATATGTGCATATTTAGGCAGGATAACATGAAGAACTGCAAGAGCTGAAGATGCCACAGCCTTGGGATACAAACACTGACTCTA------CAGGGAAGGGAGCTGGGCTTTG
>gene=chr11_31014014-31014304; species=hg19
CATATTCAAGCTTTCCAGGCCAGGACTCCAAGCTAGGCTGCAGCAAGTTCTCAGAAAGAAATTGCCTTCCAAGTATTACCCCGTTATAGCTGGTGCCCCCACAACCTGGCTTTCTCCCATCACCATGGTGATTTGCTGAGTCATATCCTCAGCAGGTCTCAGAAGGTATACTGTAAAGATACATGGAGAGGCCATGATGGTACTGAGAGACACAAAGCTAAAGGAATAGTTAAATTTTCAACCACTATGTAAACTGAAGAAACAAAGTCCAAAGTCTAGACATCTGGTAT
>gene=chr11_31014014-31014304; species=bosTau
CAGACTCAAGCTGTTCAAAACAGGCTTCCAAAGCAGGCCACAGCCTGCTT-GAGAGAGAAACT-GCTCTGAAGTATTACCCAGTAATAGCTGAAGCCCCCACGGGCTGGCTTACCCCCAACACCATGGTGATCTGCTGAGTAGCACCTTCAGCAGGCCTCAGAGAGTACACTGT-AAGATGTATGGAGAAGCCACGATAGTCCTGACACACACAGAGCTGAAGAAAGATCG-CAACTTTAATCACAAAGAAGACGGCAAAACAA--GTCCAAAAGTTAG-----------
>gene=chr11_31014014-31014304; species=calJac
[truncated: 4,793,575 more chars]
