# Supplementary material for: Combining phylogenetic footprinting with motif models incorporating intra-motif dependencies
Source: BMC Bioinformatics. 2017 Mar 1;18:141. doi: 10.1186/s12859-017-1495-1 (PMC5333389; doi:10.1186/s12859-017-1495-1)
Supplement: Supplementary file 2 — Sequence data. This archive contains data files of alignments of the ChIP-seq positive regions and negative control regions for each of the 35 TFs in FASTA format. (ZIP 83763.2 kb) [file 12859_2017_1495_MOESM2_ESM.zip › Max/Max_neg.txt]

>gene=chr20_67431-68431; species=hg19
GAATACCGGATGTTGTAAGCTATTGAACTGCCACAAGTGATATCTTTACACACCATTCTGCTGTCATTGGGTATGTACAAAGTGCTGCATACAGACAGAGGAGAAGGACAATTGAGCCCATCTAAAGTTAACAAAAACTTCCTCTTGGGGCTGTTTCTTTCCATCAGACCTTACAGTTCTACGGGATAATAGCTTATCTCATAAGGCCTCAGCTTTCTTTAATAATTTCTAGAAGCAGACGTTATTGTGTCATGCACACTCAGTGTTGCAAATTAATGGTCTGGTGATCTGGGTGGCATGGCATTTTCCCCTTCTCTGGTTCATCACCCATGATAGACCAGTAAAGGTGACCACTTAAATTCCTTGCTGTGCAGTGTTCTGTATTCCTCAGGACACAGAGCTTCCTCTCTCCCAGGAGCCATGAATATCCTGATGCTGACCTTCATTATCTGTGGGTTGCTAACTCGGGTGACCAAAGGTAATGGAACCCTATAAAGCAG
>gene=chr20_67431-68431; species=bosTau
TGATAATGGATGTCATGAGCTGTAGGTTTGAAACAAGTTGGATCTTGATATAGCATTCTGCTA-CTT-GGATATATACACAGTATTGTATACAGAGA---GAAAA--GTAATGGGCCCCATCCAGGGTTAA-GAGGACATTG-GGGGGAATTGTTTCTTTCCATCAGAACTTCCACATCCCCAGGATTATGGCTCATGTCATAAGGTCTCAGTTTCCTCTTACAGTTTCTAGAACAAAGCATTACTTTGTCATGCATACTCAATGGTGCAAGTTAATCATCTTGTGTTCTGGGTGGCATGGCATTCTCCCCCTCTCTGGTTCATCACCCATGATAGGCCAGTAAAGGTAACCACTCAGAGTCCTAGCTGTGCAGTGCTCTGCACTCCTCAGGACACAGGCCTTCCTCTCTCCCAGAAGCCATGAATCTCCTGATGCTGACCTTCATGCTATGTGGGTTACTAACCCTGGTGACCAAAGGTAATGGAACCCTACAGTGCAG
>gene=chr20_67431-68431; species=calJac
---------------------ATTGGACTGCCACAAGTGATACCTTTACACACCATTCTGCTGTCACTGGGTATGTACAAAATGTTTCATACAGGCAGAGGAGAAAGGCAATCGACCC------AAGTTAAAAAAAACT---TCTTGGGGCTGTTGCTTTCCATCAGACCTTACAGTTCTACAGGATAATAGCCTATCTCATAAGGCCTCAGTTTTCTTTAATAATTTCTAGAAGCAGACATTACTGTGTCATGCACACTCAGTGTTGCAAATTAATGGCCTGGTGATTTGGGTGGCATGGCATTTCCCCCTTCTCTGGTTCATCGCCCATGATAGGCTAGTGAAGGTGACCACTTAAATTCCTTGCTGTGCAGTGTTCTGTATTCCTCAGGACACAGAGCTTCCTCTCTCCCAGGAGCCATGAACCTCCTGATGCTGACCTTTGTTATCTGTGCGCTGCTAACTCAGGTGACCAAAGGTAATGGAACCTTATAAAGCAG
>gene=chr20_67431-68431; species=canFam
GGATACTGGAAGTCAAAAGCTATTGGTCTAAAAT-------ATCTTTATGTACCATTCTGCTATCACTGTGTGTATTTGTAGTACTGTATATTTATAGAGGAGAA--GTAATTGGCCCCATCTAGGGTTAAGGAAAATTTCCTTTGGGAGTTGTTACTTCCCATCAGACCCTACACTTCCTCAGGATTATAATTCATTTCACGAAGCCTCAGTTTCCTTTAATAATTTCTAGAACAGAG---TATTTTGTCATGCACACTCAGTGGTGCAAGTTAATGGTTTGGTGATCTGGATGGCATGGCATTCT-CCCATCTCTGGTTCGTCACCCATGATAGGCAAGTAAAGGTGACTATTTATACTCCTAGCTGGGCACTGCTCTGGATTCCTTGGGACACAGAGCTTCCTCTCTGCCAGAAGCCATGAATCTCCTGATGTTGACTTTCATTATATGTGGGTCCCTAAATCTGGTGACCAAAGGTAATGGGACCCTAAAATGTAG
>gene=chr20_67431-68431; species=equCab
GGACACTGGGTGTCATAAGCTATTGGCGTGAAACAAGTGGGATCTTGACATAGCATTCTGCTTTCACTGTATATATATATGGTGCTGCATAAAGAGAGAGGAGAA--GTAATTGGCCCCATCTAGAGTTAAGGACGACTTCCTTTGGGAGTTGTTTCTTTCCATCAGACTCAACACTTCCTCAGGACTATAACTCATTTCATAAGGCCTCAGTTTCCTCTCATAGTTTCTAGAACAGAGCATTATTTTGTCATGCACACTCAGTGGTGCAAGTTAATGGTCTAGTGTTCTGGGTGGCATAGCATTCTCCCCCTCTCTGGTTCACCACCCATGGTAGGCCAATAAAGGTGACCACTTAGCGTCCTAGCTGTGCCGTGTTTTGGATTCTTCAGGACACAAGGCTTCCTCTCTCCCAGAAGCCATGGATCTCCTGATGCTGACCTTCATTATTTGTGGGTTACTAACTTTGGTGACCAAAGGTAATAAAACTCTAGAATGTAG
>gene=chr20_67431-68431; species=gorGor
GAATACCGGATGTTGTAAGCTATTGGACTGCCACAAGTGATATCTTTACACACCATTCTGCTGTCATTGTGTATGTACAAAGTGCTGCATACAGACAGAGGAGAAGGACAATTGAGCCCATCTAAAGTTAACAAAAACTTCCTCTTGGGGCTGTTTCTTTCCATCAGACCTTACAGTTCTACGGGATAATAGCTTATCTCATAAGGCCTCAGCTTTCTTTAATAATTTCTAGAAGCAGACATTATTGTGTCATGCACACTCAGTGTTGCAAATTAATAGTCTGGTGATCTGGGTGGCATGGCATTTTCCCCTTCTCTGGTTCATCACCCATGATAGACCAGTAAAGGTGACCACTTAAATTCCTTGCTGTGCAGTGTTCTGTATTCCTCAGGACACAGAGCTTCCTCTCTCCCAGGAGCCATGAATATCCTGATGCTGACCTTCATTATCTGTGGGTTGCTAACTCAGGTGACCAAAGGTAATGGAACCCTATAAAGCAG
>gene=chr20_67431-68431; species=panTro
GAATACCGGATGTTGTAAGCTATTGGACTGCCACAAGTGATATCTTTACACACCATTCTGCTGTCATTGGGTATGTACAAAGTGCTGCATACAGACAGAGGAGAAGGACAATTGAGCCCATCTAAAGTTAACAAAAACTTCCTCTTGGGGCTGTTTCTTTCCATCAGACCTTACAGTTCTACGGGATAATAGCTTATCTCATAAGGCCTCAGCTTTCTTTAATAATTTCTAGAAGCAGACATTATTGTGTCATGCACACTCAGTGTTGCAAATTAATGGTCTGGTGATCTGGGTGGCATGGCATTTTCCCCTTCTCTGGTTCATCACCCATGATAGACCAGTAAAGGTGACCACTTAAATTCCTTGCTGTGCAGTGTTCTGTATTCCTCAGGACACAGAGCTTCCTCTCTCCCAGGAGCCATGAATATCCTGATGCTGACCTTCATTATCTGTGGGTTGCTAACTCAGGTGACCAAAGGTAATGGAACCCTATAAAGCAG
>gene=chr20_67431-68431; species=papHam
GAATACCAGATGTTGTAAGCTATTGGACTGCCACAAGTGATATCTTTACACACCATTCTGCTGTCACTGGGTATGTATGAAGTGCTGCATACAGACAGAGGAGAAAGGCAATTGACCTCATCTAAAGTTAACCAAAACTTTCTCTTGGGGCTGTTTCTTTCCATCAGACCTTACAGTTGTATGGGATAATAGCGTATCTCATAAGGCCTGAGCTTTCTTTAATAATTTCTAGAAGCAGACGTTATTGTGTCATGCACATTCAGTGTTGCAAATTAATGGTCTGGTGATCTGGGTGGCATGGCATTTTCCCCTTCTCTGGTTCATCACCCATGATAGAACAGTAAAGGTGATCACTTAAATTCCTTGCTGTGCAGTGTTCTGTATTCCTCAGGACACAGAGCTTCCTCTCTCCCAGGAGCCATGAATCTCCTGATACTGACCTTCATTATCTGTGGGTTGCTAACTCAGGTGACCAAAGGTAATGGAACCCTATAAAGCAG
>gene=chr20_67431-68431; species=ponAbe
GAATACC-GATATTGTAAGCTACTGGACTGCCACAAGTGATATCTTTACACACCATCCTGCTGTCATTGGGTATGTACAAAGTGCTGCATACAGACAGAGGAGAAAGACAATTGACCCCATCTAAAGTTAACAAAAACTTCCTCTTGGGGCTGTTTCTTTCCATCAGACCTTACAGGTCTACGGGATAATAGCTTATCTCATAAGGCCTCAGCTTTCTTTAATAATTTCTAGAAGCAGACGTTATTGTGTCATGCACACTCAGTGTTGCAAATTAATGGTCTGGTGATCTGGGTGGCATGGCATTTTCCCCTTTTCTGGTTCATCACCCATGATAGACCAGTAAAGGTGACCACTTAAATTCCTTGCTGTGCAGTGTTCTGTATTCTTCAGGACACAGAGCTTCCTCTCTCCCAGGAGCCATGAATCTCCTGATGCTGACCTTCATTATCTGTGGGTTGCTAACTCAGGTGACCAAAGGTAATGGAACCCTATAAAGCAG
>gene=chr20_67431-68431; species=rheMac
GAATACCAGATATTGTAAGCTATTGGACTGCCACAAGTGATATCTTTACACACCATTCTGCTGTCACTGGGTATGTATGAAGTGCTGCATACAGACAGAGGAGAAAGGCAATTGACCTCATCTAAAGTTAACCAAAACTTTCTCTTGGGGCTGTTTCTTTCCATCAGACCTTACAGTTGTATGGGATAATAGCGTATCTCATAAGGCCTGAGCTTTCTTTAATAATTTCTAGAAGCAGACGTTATTGTGTCATGCACATTCAGTGTTGCAAATTAATGGTCTGGTGATCTGGGTGGCATGGCATTTTCCCCTTCTCTGGTTCATCACCCATGATAGAACAGTAAAGGTGATCACTTAAATTCCTTGCTGTGCAGTGTTCTGTATTCCTCAGGACACAGAGCTTCCTCTCTCCCAGGAGCCATGAATCTCCTGATACTGACCTTCATTATCTGTGGGTTGCTAACTCAGGTGACCAAAGGTAATGGAACCCTATAAAGCAG
>gene=chr20_76292-77292; species=hg19
AGTATGctctctctctctccgtccctctctttttctacatttctccttttctcCATACAACTTCTTTGATGGCACATAGCACAATTTTAATATACACTTTTTGTTCTCCTGTTTGTCTCTTACAATGGCTTTTTGTATTTGACATCATATTAGTCTAGATGTCAGTCAGTGTAAATTTTTGAATGAATGAAAAGTTGTTATGTTGATGCCAGAGTTAAAAATTTGACCTATATTTTATTCTCTACAGGTAGCTTTGAACCCCAAAAATGTTGGAAGAATAATGTAGGACATTGCAGAAGACGATGTTTAGATACTGAAAGGTACATACTTCTTTGTAGGAACAAGCTATCATGCTGCATTTCTATAATATCACATGAATATACTCGACGACCAGCATTTCCTGTGATTCACCTAGAGGATATAACATTGGATTATAGTGATGTGGACTCTTTTACTGGTTCCCCAGTATCTATGTTGAATGATCTGATAACATTTGACAC
>gene=chr20_76292-77292; species=bosTau
------ctctctcctgcctccttcccctccttcactctgtc-cctcttccCACCCATCAATTTCCTTAATGGCACATGTCACAGTTTTACTATAAAGTTTTAGCTTTCTTCTTTGTCTCTCCAAATGGCTTGTAGTAT-TTTTATCATATTATTTTAGATGGCAATTAGT--AAATTTTTGAGTTAG----GGTTTGTCATCTTGTTGCTAGAGTTTAAAAATTAA-CTGTATTTTATTCACTGTAGCTGGCTGGTTTGTTGAAAGATGCTGGAAGAATAATATAGGACACTGCAGAAAACGATGCTTCCATATCGAAAGGTACAAACTCCTTTGTATGAACAAGCTATCATGCTGCATTCCAACCAGTGATGATCCATACACTCAGTGGCCAATCCACCCCACATTACTG---GAAGATGTAACTGCTGAATTCATTACACGGGATGATATTCCCTTTACCCCTGTATCTGGGATGGATGATTCATTCACAATTGAAAT
>gene=chr20_76292-77292; species=calJac
AGTATtctctctctctctccctccctctctttttctacctttctccttttctcCACACAACTTCTTTGATGGCACATAGCACAATTTTAATATATACCTTCTGTTCTCCTGTTTGTCTCTTTCAATGGCATTTTCTATTTGACATCACATTAGTCTTGATGTCAGTTAGTGTAAATTTTGGAATGAATGTAAAATTGTTATGTTGATGCTAGAGTT-AAAATTTGACCTATATTTTATTATCTACAGGTAGCTTTGCACCCCAAAAATGTTGGAAGAATGATATAGGATATTGCAGAAGACGATGTTTAGATACTGAAAGGTACATACTTCTTTGTAGGAACAAGCTATCATGCTGCATTTCCATAATATCACATGAATACACTCGACAACCAGCATTTCCTGCGATTCAGCTAGAGGATATAACATTTGATTATAATTATGTGGACTTTTTTACTGGTTCCCCAGTGTCTGGGTTGAATGATCTGGTAACATTTGGAAC
>gene=chr20_76292-77292; species=canFam
tgttggtctctctcttcctcctgctcttccctttttccttctctCTCCCCCGCCCC-CCATTTCCTTGATGGCATATCACACAGATTTAATATACAGTTTCAGTTTTCTTTCCTG--TCTCCCAATAGCTTATAGTAT---TGATCATATTACTTTAGATGGGAGTTAAT--AGAATTTTGAATTAA----TGCTTACCATATTGTTGCTAGAGTTAAAAACTTGATCTACTCTTTATTCCCTGCAGCTGGCTGGGAAACTGAAAGATGTTGGAAGGATAATATAGGACACTGCAGAAAACGATGCTTTCATGTTGAGAGGTACAAGCTTCTTTGTATGAACAAGCTAATATGCTGCATTCCTAAAGATGATCATGGATACACAAAAATGCCACCACGTCTTGAACCCATTAAAGAAGAGATAACTACTGATGTCAGTACTTGGGATTTTTTGTTGAATTCCCCTGTATCTTGGTTAAATGATGAGTTCACAGATGAATC
>gene=chr20_76292-77292; species=equCab
AATATAtcctcctcctcctcctcttcATtctgttctctgtctctctctttcgttct-ctctcccc--------------cACAATTTTAATATACACCTTTAGTTTTCTTTTTTGTCTCTCTCAATGGCTTGTAGTATTTGTTATCATATTTCTTAAGATGGCAGTTAGT--AATTTTTTAAATTAA----TGTTTATCATGTTATTGCTAGATTTAAAAACTTCACCCATTTTTTATCCCCTGCAGCTGGCTGGGAAGTCAAAAAATGTTGGAAGAACAATGTAGGACGTTGCAGACAAAAATGTTTACATGTTGAAAGGTACAAACTTCTTTGTATGAATAAGCTATCATGCTGCATTCCCACGAGTGAGGAGGATTACACTCCACGGCCACTACCTCCGAGAACGCCTATAGAAGATGTAACTAT---------------GAATTTTTTCCCTAATTCCCCCGTATCTGGGTTAGATGATTCAGTAGCAATTGACAC
>gene=chr20_76292-77292; species=gorGor
ATTATGCTCTCTATCTCTCC-TCCCTCTATTTTTCTACATTTCTCCTTTTCTCCATACAACTTCTTTGATGGCACATAGCACAGTTTTAATATACACTTTTTGTTCTCCTGTTTGTCTCTTTCAATGGCTTTTTGTACTTGACATCATATTAGTCTAGATGTCAGTCAGTGTAAATTTTTGAA-GAATGAAAA---GTTATGTTGATGCCAGAGTTAAAAATTTGACCTATATTTTATTCTCTACAGGTAGCTTTGAACCCCAAAAATGTTGGAAGAATAATATAGGACATTGCAGAAGACGATGTTTAGATACTGAAAGGT-CATACTTCTTTGTAGGAACAAGCTATCATGCTGCATTT-TATAATATCACATGAATATACTCAACGACCAGCATTTCCTATGATTCACCTAGAGGATATAACATTTGATTATAGTGATGTGGACTCTTTTACTGGTTCCCCAGTATCTATGTTGAATGATCTGATAACATTTGACAC
>gene=chr20_76292-77292; species=panTro
AGTATGctctctctctctccgtccctctctttttctacatttctccttttctcCATACAACTTCTTTGATGGCACATAGCACAATTTTAATATACACTTTTTGTTCT---GTTTGTCTCTTTCAATGGCTTTTTGTACTTGACATCATATTAGTCTAGATGTCAGTCAGCGTAAATTTTTGAATGAATGAAAAGTTGTTATGTTGATGCCAGAGTTAAAAATTTGACCTATATTTTATTCTCTACAGGTAGCTTTGAACCCCAAAAATGTTGGAAGAATAACATAGGACATTGCAGAAGACGATGTTTAGATACTGAAAGGTACATACTTCTTTGTAGGAACAAGCTATCATGCTGCATTTCTATAATATCACAGGAATATACTCGACGACCAGCATTTCCTGTGATTCACCTAGAGGATATAACATTTGATTATAGTGATGTGGACTCTTTTACTGGTTCCCCAGTATCTATGTTGAATGATCTGATAACATTTGACAC
>gene=chr20_76292-77292; species=papHam
AGTATCCTCTCTCTTTCT--GTCCCTCTCTTTTTCTACCATCCTCCTTTTCTCCACATAACTTCTTTAATGGCACATGGCACAATTTTAATATACACTTTTTGTTGTCCTGTTTGTCTCTTTCAATGGCTTTTTGTATTTGACATAATATTAGTCTAGATGTCAGTCAGTATAAACTTTTGAATGAATGAAAAGTTGTTGTGTTGATGCCAGAGTTAAAAATTTGACCTATATTTTATTCTCTACAGGTAGCTTTGAACCCCAAAAATGTTGGAAGAATAATATAGGATATTGCAGAAGACGATGTTTGGATACTGAAAGGTACATACTTCTCTGTAGGAACAAGCTATCATGCTGCATTTCTATAATATCATATGAATACACTCGACGACCACCATTTCGTGTGATTCACCTAGAGGATATAACATTTGATTATAGTGATATGGGCTCTTTTACTGGTTCCCCAGTATCTAAGTTGAGTGATCTGGTAACATTTGACGC
>gene=chr20_76292-77292; species=ponAbe
AGTATGctctctctctctccgttcctctctttttctacctttctccttttctcCACACAACTTCTTTGATGGCACATAGCACAATTTTAATATACATTTTTTGTTCTCCTGTTTGTCTCTTTCAATGGCTTTTTGAATTTGACACCATATTAGTCTAGATGTCAGTCATCATAAATTTTTGAATGAATGAAAAGTTGTTATGTTGATGCCAGAGTTAAAAATTTGACCTATATTTTATTCTCTACAGGTAGCTTTGAACCCCAAAAATGTTGGAAGAATAATATAGGACATTGCAGAAGACGATGTTTAGATACTGAAAGGTACATACTTCTTTGTAGGAACAAGCTATCATGCTGCATTTCTATAATATCACATGAATACACTCGACGACCAGCATTTCCTGTGATTCACCTAGAGGATATAACATTTGATTATAGTGATGTGGACTCTTTTACTGGTTCCCCAGTATCTATGTTGAATGATCTGATAACATTTGACAC
>gene=chr20_76292-77292; species=rheMac
AGTATGctctctctctctctgtccctctctttttctaccttcctccttttctcCACATAACTTCTTTAATGGCACATGGCACAATTTTAACATACACTTTTTGTTGTCCTGTTTGTCTCTTTCAATGGCTTTTTGTATTTGACATAATATTAGTCTAGATGTCAGTCAGTATAAACTTTTGAATAAATGAAAA---GTTGTGTTGATGCCAGAGTTAAAAATTTGACCTATATTTTATTCTCTACAGGTAGCTTTGAACCCCAAAAATGTTGGAAGAATAATATAGGATATTGCAGAAGACGATGTTTAGATACTGAAAGGTACATACTTCTTTGTAGGAACAAGCTATCATGCTGCATTTCTATAATATCATATGAATACACTCGACGACCACCATTTCGTGTGATTCACCTAGAGGATATAACATTTGATTATAGTGATATGGGCTCTTTTACTGGTTCCCCAGTATCTAAGTTGAGTGATCTGGTAACATTTGACAT
>gene=chr20_81006-82006; species=hg19
ttcagaccctcaagttccaaatttcttatgatgttttggagcattcttaacaggctcttcttttataactccaatttctcaattttccttctcccactctgaaaagaaaacttacctctcacccaccctttatctgacaatcatggattgccctgagtgaacaaacctccagtggacaattgaaatactagtgctggTattcagaaagtgaataatcatagactttgaataaaaatcctttggaaataaaagtgtttttaatttttttgtttacaaaagcaatgatggggtgtcaatcaagttgatggttaatattaaatagatctttgaagataaactttaataatagcctactatgaaattttttagcatatcacttggaagaggttaaaagaactgtgtaaacattagagtcttatgttcaaagagatttcacaataagctacaatgtatgtctatgttttgtcacagagaaatgtgatagaatgattaataaaaga
>gene=chr20_81006-82006; species=bosTau
TTTTGACCCTCAGTTTTTTAATGTCTTGTGATACTCAG-AGCGTTCTTAACAGG-----CTCTTCTATCTCCACTTTCTAAATTCCTCTTCTTTCACTCTTGAAAGAAAACTTACCTCACAT-CCCTTTTTTTCTAACAAGCATGGATTGTTCATCGTGGAAAAACCTGCAGTGGATAACTGAAAGATTGGTGCTGTTATTCAGAAACTAAGTAATCACAGACTTtggacaaaaatcctttggaaaatcaagtg-------tttcactgtttatcaaagcagggacgcaaagcaaatc-agctggtgg-------ttgatagatctttgtaaataagttttggtaatagcttacaatggaa-tt-------tgtaaattgtaaggacttgaaagaact------------------------------------------------------------------------------------------------------
>gene=chr20_81006-82006; species=calJac
--------------------------------------------------------------------------------------------------------------------------------------------------------------------------------------------------------------------------------------------------------------------------------------------------------------------------------------------------------------------------------------------------------------------------------------------------------------------------------------------------------------------
>gene=chr20_81006-82006; species=canFam
tttagaccctcaatttctgaatgtcttatcatgctcag-agcgttcttaacaagctcttcttttc-acatccacttcctcaatttctcttctcctactctgaaaagaaaatgtacctctcacatgtcctttatctcacaatcatgggttgcccagagtggacaaatctccagtggataatttaaatattggtgctggTGTTCAT-aagtgagtaatcatagactttgggtaaaaatcttttggaaatccaagtg-------tttttttgtttaccaaaacaatgactcaggaagaatcaaactaatgg-------tggataaagctttgaaattaagctttaataatagcttactaaggaa-cttttggtgtataacttgtaaagagttgaaacacctgtgtgatca---------------------------------------------------------------------------------------------
>gene=chr20_81006-82006; species=equCab
tttagaccttcaacttctgaatctcttaggatgttcag-agaattcttaactggctcatcttttc--------tatctccaatttctcttctcccactctgaaaagaaaacttacctctcccccatactttgtctgacaactgtgggttgcccagagtggaaaaggctccagtggataattgaaatattggtgctggagttcagaaagtcagtaatcacagactttggataaaactcctttggaaattcaagtg-------tttttttgtttaccaaagcaa----gcagggtaaatcaaggtggtgg-------ttgatagatgattgaaaataaacgttaatgatagcttactgtggaa-gttttggaatataacttgaaagaagttaaaaaaactgtgtga------------------------------------------------------------------------------------------------
>gene=chr20_81006-82006; species=gorGor
TTCAGACCCTCAAGTTCCAAATTTCTTATGATGTTTTGGAGCATTCTTAACAGGCTCTTcttttataactccaatttctcaattttccttctcccactctgaaaagaaaacttacctctcacccaccctttatctgacaatcatggattgccctgagtgaacaaaccgccagtggacaattgaaatactggtgctggTattcagaaagtgaataatcatagactttgaataaaaatcctttggaaataaaagtgtttttaatttttttgtttacaaaagcaatgatggggtgtcaatcaagttgatggttaatattaaatagatctttgaagataaactttaataacagcctactatgaaattttttagcatatcatttggaagaggttaaaagaactgtgtaaacattagagtcttatgttcaaagagatttcacaataagctacaatgtatgtctatgttttgtcacagagaaatgtgatagaaagattaataaaaga
>gene=chr20_81006-82006; species=panTro
TTCAGACCCTCAAGTTCCAAATTTCTTATGATGTTTTGGAGCATTCTTAACaggctcttcttttataactccaatttctcaattttccttctcccactctgaaaagaaaacttacctctcacccaccctttatctgacaatcatggattgccctgagtgaacaaacctccagtggacaattgaaatactggtgctggTattcagaaagtgaataatcatagactttgaataaaaatcctttggaaataaaagtgtttttaatttttttgtttacaaaagcaatgatggggtgtcaatcaagttgatggttaatattaaatagatctttgaagataaactttaataatagcctactatgaaattttttagcatatcacttggaagaggttaaaagaactgtgtaaacattagagtcttatgttcaaagagatttcacaataagctacaatgtatgtctatgttttatcacagagaaatgtgatagaaagattaataaaaga
>gene=chr20_81006-82006; species=papHam
ttcagaccctcaacttccaaatttcttacgatgttttggagcattcttaacaggctcttcttctataactctcagttctcaattttccttctccccctctgaaaagaaaacttacctctcacccaccctttatcggacaatcatggattgccctgagtgaacaaacctccagtggacaattgaaatactggtgctgatatttagaaagtgaataatcatagactttgcataaaaatcctttggaaataaaaatgtttaaaatttttttatttacaaaagcaatgatggggtgtcaatcaagttgatggttaatattaaatagatccttaaagataaactttaataatagcctactatgaaa-ttgttagcatataacttggaagaggttaaaagaactgtgtaaacattagagtcttatgttcaaagagatttcacaataagctacaatgtatgtctatgttttgtcatagagaaatgtgatagaaagattaataaaaga
>gene=chr20_81006-82006; species=ponAbe
ttcagaccctcaagttccaaatttcttatgatgttttggagcattcttaacagactcctcttttatcactccaatttctcaattttccttctcccactctgaaaagaaaacttacctctcacccaccctttatctggcaatcatggattgccctgagtgaacaaacctccagtggacaattgaaatactggtgctggTattcagaaagtgaataatcatagactttgaataaaaatcctttggaaataaaagtgttttaaatttttttgtttacaaaagcaacgatggggtgtcaatcaagttgatggttaatgttaaatagatctttgaagataaactttaataatagcctactatgaaa-tttttagcatatcacttggaagaggttaaaagaactgtgtaaacattagagtcttatgttcaaagcgatttcacaataagctacagtgtatgtctatgttttgtcatagagaaatgtgatagaaagattaataaaaga
>gene=chr20_81006-82006; species=rheMac
ttcagaccctcaacttccaaatttcttacgatgttttggagcattcttaacaggctcttcttttataactccaagttctcaattttccttctcccactctgaaaagaaaacttacctctcactcaccctttatcggacaatcatggattgccctgagtgaacaaacctccagtggacaattgaaatactggtgctgatattcagaaagtgaataatcatagactttgcataaaaatcctttggaaataaaagtgttttaaatttttttatttacaaaagcaatgatggggtgtcaatcaagttgatggttaatattaaatagatccttaaagataaactttaataatagcctactatgaaa-ttgttagcatataacttggaagaggttaaaagaactgtgtaaacattagagtcttatattctaagagatttcacaataagctacaatgtatgtctatgttttgtcatagagaaatgtgatagaaagattaataaaaga
>gene=chr20_137001-138001; species=hg19
ccattgtgtGTGTGTGTGTATATATATATATATATATTCCATTGTGTGTTATGTATGTATAGTATTCCATTGTGTGCatatatatgtatatatgtgtgtacatatatatatacataatatatattcttctgcacatggaaatccagtttctccagcatgatttattgaagagggtatcctttccccagtgtatgttcttggtgcttttataaaaaatcaggtgacCTCAGATCAGACCCAACTACATCATACCTTCTTTCGAAATGTGCAAGAAACCTACTAGAAATTCTTATTGTTAGAGTTTCAGATTTATGTCCTGGTTTATACTGCCACATTCATTCTTGGAGGTGAGTACATTTCGATCTTGGTCCGGCTGCGCAGAGAGTCAAAGCAGGAAAATCACAGATTCTTCCCAGCAGTCTACAGCCTACACAGCGGCATTTGGTGCGATGGGATGGAACATGCTGTATCTCTATTCCATGTGGGGGTAAAGTGGGTGG
>gene=chr20_137001-138001; species=bosTau
---------------------------------------------------------------------------------------------------------------------------------------------------------------------------------------------------------------------------------------------------------------------------------------------------------------------------------------------ATTCATTCTTAGAAGTAAGTATAGGTCTACCT--GTCTATCTAGGCAGACAGCCAAAGTAGAGAAAGCACAGACTTTTCTCACCAGTCTACAGCCTACAGAATGGCATCAGGTGTGATGAGATGGAACACACTGTTTCTCTATCCCATGTGTGGGTTAAGTGAGTAA
>gene=chr20_137001-138001; species=calJac
ccagtgtgtgtgtgtgtgt-------------------------------------------------------------------------------------------------------attcctctgcatgtggaaatccagtttatccagcatgatttattgaagagggtctcctttccccaatgtatattcttggtgcttttataaaAAATCAGGTGATCTCGGATC-----------------ACCTTCCTTTCAAAC-TGCAAGAAACCTACTCGAATTTCTTATTGTCGGAGTTTTGAATTTATGTCTTGGTTTATATTGCCGTATTAATTCTTGGAGGTGAGTACATATCAATCTTGGTCTAGCGGGGCAGAGAGTTAAAGTAGG-GAAGCATGGATTCTTCCCACCAGTCTATAGCCCACAGAGTGGCATTAGCTGTGATGGGATAGAACATGCTGTGTCTTTATTCCAGGTTGGGTTGGAGTGGGTGA
>gene=chr20_137001-138001; species=canFam
---------------------------------------------------------------------------------------------------------------------------------------------------------------------------------------------------------------------------------------------------------------------------------------------------------------------------------TTATATTATTTTATTCATACTTAGAAGTGAATACATGTCTACCCAAGTCTAGCAAGGCAGACAGCCAAAGGAGAGAAAGCACAGATTATTCTCACCAGTCTACAGCCTACAGAA-GGCATCAGATGGGATGAGATAGAACATGCTGTGTCTCTATTGCATGTGGGGGTAAAGTGGGTAA
>gene=chr20_137001-138001; species=equCab
ccattgtacgt--------------------------------------------------------------------------------------------------------------------------------------------------------------------------------------------------------------------------------------------------------------------------------------------------------------------------------ATATTCATTCTTAGAAGTGAGTACATGGCTACCTTGGTCTAGCCGGGCAGACAGCCAAAGTAGAGAAAGCCCAGATTCCTCTCACCAATCTACAGCCTACAAAATGGCATCAGGTTTT-TGGGATGGAACATGCTGTGTCTCTCTTCCGTGTGGGGGCAAAGTGGGTAA
>gene=chr20_137001-138001; species=gorGor
ctattgtgtgtgtgt---------TATATATATATATTCCATTGTGTGTTAT-TATGTATAGTATTCCATTGTGTGCatatatatgtatatatgtgtgtacatatatatatacataatatatattcttc-gcacatggaaatccagtttctccagcatgatttattgaagagggtatcctttccccagtgtatgttcttggtgcttttataaaaaatcaggtgacCTCAGATCAGACCCAACTACATCATACCTTCTTTCCAAATGTGCAAGAAACCTACTAGAAATTCTTATTGTTAGAGTTTCAGATTTATGTCCTGGTTTATACTGCCATATTCATTCTT-GAGGTGAGTACATTTCGATCTTGGTCCG-CTGGGCAGAGAGTCAAAGCAGGAAAAGCACAGATTCTTCCCACCAGTCTACAGCCTACAGAGTGGCATTTGGTGCGATGGGATGGAACATG-TGTATCTCTATTCCATGTGGGGGTAAAGTGGGTGA
>gene=chr20_137001-138001; species=panTro
ccattgtgtgtgtgt------aTATATATATATATATTCCATTGTGTGTTATGTATGTATAGTATTCCATTGTGGGCatatatatgtatatatgtgtgtacatatatatatacataatatatattcttctgcacatggaaatccagtttctccagcatgatttattgaagagggtatcctttccccagtgtatgttcttggtgcttttataaaaaatcaggtgacCTCAGATCAGACCCAACTACATCATACCTTCTTTCCAAATGTGCAAGAAACCTACTAGAAATTCTTATTGTTAGAGTTTCAGATTTATGTCCTGGTTTATACTGCCATATTCATTCTTGGAGGTGAGTACATTTCGATCTTGGTCCGGCTGGGCAGAGAGTCAAAGCAGGAAAAGCACAGATTCTGCCCACCAGTCTACAGCCTACAGAGCGGCATTTGGTGCGATGGGATGGAACATGCTGTATCTCTATTCCATGTGGGGGTAAAGTGGGTGA
>gene=chr20_137001-138001; species=papHam
ccatcg--------------------tatatatatattccattGTGTGTTATATATGTATAGTATTCCATTGTGTGCatatatatgtatatatgtgtgtgtgtatatatacacataatatatattct---gcatatggaaatccagtttcttcagcatgatttcttgaagagggtatactttccccagtgtatgttcttggtgtttttataaaaagtcaggtgacCTCAGATCAGACCCAACTACATCATACCTCCTTTCCAAATGTGCAAGAAACCTACTAGAAATTCTTATTGTTGGAGTTTCAGATTTATGTCATGGTTTATATTGCCATATTCACTTTTGGAGGTGAGTACATTTCGATCTTGGTCCAGCTGCGCAGAGAGTCAAAGTAGGAAAAGCACAGATTCTTCCCACCAGTCTACAGCCTACAGAGTGGCATTCAGTGCAATGGGATGGAACATGCTGTGTCTCTATTCCATGTGGGGGTAAAGTGGGTGA
>gene=chr20_137001-138001; species=ponAbe
ccattgtg----------------tatatataTATATTCCATTGTGTGTTATGTATGTATAGCATTCCATTGTGTGCatatata--tatatatgtgtgtacatatatatatacata----ATattcttctgcatatggaaatccagtttctccagcatgatttattgaagagggtatcctttctccagtgtatgttcttggtgcttttataaaaaatcaggtgacCTCAGATCAGACCCAACTACATCATACCTTCTTTCCAAATGTGCAAGAAACCTACTAGAAATTCTTATTGTTACAGTTTCAGATTTATGTCCTGGTTTATATTGCCATATTCATTCTTGGAGGTAAGTACATTTCGATCTTGGTCCAGCTGGGCAGAGAGTCAAAGTAGGAAAAGCACAGATTCTTCCCACCAGTCTACAGCCTACAGAGTGGCATTCAGTGCAATGGGATGGAACATGCTGTGTCTCTATTCCATGTGGGGGTAAAGTGGGTGA
>gene=chr20_137001-138001; species=rheMac
ccatcg--------------------tatatgtatattccactgtgtgttatatatgtatagtattccattgtgtgcatatatatgtatatatgtgtgtgtgtatatataCACCTAATATATattcttctgcatagggaaatccagtttcttcagcatgatttattgaagagggtatactttccccagtgtatgttcttggtgtttttataaaaagtcaggtgacCTCAGATCAGACCCAACTACATCATACCTCCTTTCCAAATGTGCAAGAAACCTACTAGAAATTCTTGTTGTTGGAGTTTCAGATTTATGTCATGGTTTATATTGCCATATTCACTTTTGGAGGTGAGTACATTTCGATCTTGGTCCAGCTGCGCAGAGAGTCAAAGTAGGAAAAGCACAGATTCTTCCCACCAGTCTACAGCCTACAGAGTGGCATTCAGTGCAATGGGATGGAACATGCTGTGTCTCTATTCCACGTGGGGGTAAAGTGGGTGA
>gene=chr20_237285-238285; species=hg19
CTTGTAGCCTACATTTTTATACATTTTcatcattttaataactgcatactgctctattatattctgtattttctatattagattagatccatgttttatcaccatttaggtagcttttggttttctgttactgtaatgttgagataaacgtctttatgtacttgttcaattattcccattaaacaaaagcccaaggtacaaagtttctgagtaaaaaaataggcacattttaaggcttctgatatatattgccaaattgtgctacaaaagaaaaactgtaccaattaacactcccagcaacaacgccaagagaatgctagtttccccacatctcaccaacactgtctaGAACGCATAGTTTTAGAGATGAACGCTGGGAACCGACGCACTGTTTGCTCTACCTCTCCCCCTCCTAACAGTCTAGAACACAGGCGCTCAATAAATCAATCCAGGCTCCAGTCCAGTAGACATTCTGATCTAATCTGACTGCTCTGGGTAAC
>gene=chr20_237285-238285; species=bosTau
---------------------------------------------------------------------------------------------TTTTACCATcagttaggttgcttttggttttctgctactgtaacgttgagataaatctctctgtgtacttgtttaattattt-catcagacagaagtccaaggaacagagttcttgagtcaaaaggttagcattatttaagacttctga-------tgccaaattgctctacaaaagcaaaactc---------------ccagcaacat-ttcgagagaaca--cgtttccccatacctcaccaacactggctaGAAGAC--AGTTTCAAAGATG-G--------------GTGCTCTTTGTTCTGTTTCTCTCTCACTTAATAGCCTAGAATACAGGTGCTCAATAAATCAATCCAGGCTACAGTCTATTAGACACTCTGATCTAACCTGTCTGTTCTGGGTTTC
>gene=chr20_237285-238285; species=calJac
CTTGTAACCTACATTTTTACAATTTTTCATCATTTTAATAACTGCACACTGCTCTATTACATTTCATATTTTCTATATTAGATTAGATCCATGTTTTATCACCA-TTAGGTGGCTTTTGGTTTTCTGTTACTGCAATGTTGAGataaacctctttatgtacttgttcaactattccctttaaacaaaagcccaaagtacaaagttcctgagttaaaaa--aggcacatttgaaggcctctgatgtgtatcgccaaactgtgctacaaaagaaaaactgcatcaatgaacactcccagaaacaa--ccaaaagaatgccagtttccctgcctcccaccaatactgGCTGGAATGCACAGTTTCAGAGATGACTGCTGGGAACCGATGCACTCTTTGCTCTCTCTCTCCCACTCCTAACAGTCTAGAACACAGTCACGCAATAAATTAGTCCAGGCTCCAGCCCAGCAGACATTTGGATCTAATCTGACTGCTCTCGGTAAC
>gene=chr20_237285-238285; species=canFam
-----------------------------------------------------------------------------------------------------------------------------------------------------------------------------------------------------------------------------------------------tgatgtacattgccaaattgctctccaaaaacaaaacaataccaatcagcacagcaagcaacaa-tgcaagagagtactggttcccccacaccttgccaa-----GCTAGAAAGCACAGGTTGAAAGATGAGTGCTATGAACTGATGTTCTCTTTGCTCTGCCTCTTCCTCTCCCAACAGCCTAGAATACAGGTGCTC----AATCAATCAAAGCTCCAGACTAGTAGACATTATGATCTAATCTGACTGTTCTGGGTGGC
>gene=chr20_237285-238285; species=equCab
--------------------------------------------------------------------------------------------------------------------------------------------------------------------------------------------------------------------------------------------------------------------------------------------------------------------------------------------------------------------------------------------------------------------------------------agaataCCGGTGCTCCATAAATCAATCCAGGCTGTAGACTAGTGTACGTTCTGATCTAATCTGACTGTTCTGGGTGAC
>gene=chr20_237285-238285; species=gorGor
--------------------------------------------------------------------------------------------------------------------------------------------------------------------------------------------------------------------------------------------------------------------------------------------------------------------------------------------------------------------------------------------------------------------------------------------------------------------------------------------------------------------
>gene=chr20_237285-238285; species=panTro
CTTGTAGCCTACATTTTTATACTTTTTcatcattttagtaactgcatactgctctattatattctgtattttctatattagattagatccatgttttatcaccatttaggtagcttttggttttctgttactgtaatgttgagataaacgtctttatgtacttgttcaattattcccattaaacaaaagcccaaggtacaaagtttctgagtaaaaaaataggcacattttaaggcttctgatatatactgccaaattgtgctacaaaagaaaaactgtaccaattaacactcccagcaacaacgccaggagaatgctagtttccccacatctcaccaacactgtctaGAACGCATAGTTTTAGAGATGAACGCTGGGAACCGACGCACTGTTTGCTCTACCTCTCCCCCTCCTAACAGTCTAGAACACAGGCGCTCAATAAATCAATCCAGGCTCCAGTCCAGTAGACATTCTGATCTAATCTGACTGCTCTGGGTAAC
>gene=chr20_237285-238285; species=papHam
CTTGTAGCCTACATTTTTATACTTTTTcatcattttaataactgcatactgctctattatatcctatattttctgtattagattagatccatgttttatcaccatttaggtggcttttggttttctgttactgtaatgttgagataaacctctttatgtacttgttcaattattcccattaaacaaaagcccaaggtgcaaagtttctgagtaaaaaaataggcacattttaaggcttctgatgtatattgccaaattgtgcta-aaaagaaaaactctaccaattaacactcccagcaacaatgccaagagaatgctagtttccctacatctcaccaacactgGCTGGAATGCATCGTTTTAGAGATGAATGCTGGGAACCGATGCACTCTTTGCTCTACCTCTCCCCCTCCTAACAGTCTAGAACACAGGCGCTCAATAAATCAATCCAGGCTCCAGTCCAGTAGACATTCTGATCTAATCTGACTGCTCTGGGTAAC
>gene=chr20_237285-238285; species=ponAbe
CTTGTAGCCTACATTTTTATACTTTTTcatcattttaataactgcatactgctctattatattctgtattttctatattagactagatccatgttttatcaccatttaggtggcctttggttttctgttactggaatgttgagataaacgtctttatgtacttgttcaattattcccattaaacaaaagcccaaggtacaaagtttctgagtaaaaaaataggcacgttttaaggcttctgatatatattg-caaattgtgctacaaaagaaaaactgtaccaattaacactcccagcaacaacgccaagagaatgctagtttccctacatctcaccaacactgTCTGGAATGCATAGTTTTAGAGATGAACGCTGGGAACCGACACACTCTTTGCTCTACCTCTCCCCCTCCTAACAGTCTAGAACACAGGTGCTCAATAAATCAATCCAGGCTCCAGTCCAGTAGACATTCTGATCTAATCTGACTGCTCTGGGTAAC
>gene=chr20_237285-238285; species=rheMac
CCTGTAGCCTACATTTTTATACTTTTTcatcattttaataactgcatactgctctattatatgctatattttctgtattagattagatccatgttttatcaccatttaggtggcttttggttttctgttactgtaatgttgagataaacctctttatgtacttgttcaattattcccattaaacaaaagcccaaggtgcaaagtttctgagtaaaaaaataggcacattttaaggcttctgatgtatattgccaaattgtgcta-aaaagaaaaactctaccaattaacactcccagcaacaatgccaagagaatgctagtttccctacatctcaccaacactggctGGAATGCATCATTTTAGAGATGAATGCTGGGAACCGATGCACTCTTTGCTCTACCTCTCCCCCTCTTAACAGCCTAGAACACAGGTGCTCAATAAATCAATCCAGGCTCCAGTCCAGTAGACATTCTGATCTAATCTGACTGCTCTGGGTAAC
>gene=chr20_238153-239153; species=hg19
AATCAATCCAGGCTCCAGTCCAGTAGACATTCTGATCTAATCTGACTGCTCTGGGTAACAGAAAAGTCTCCCTTGGTTCACTGCCCAGTATCCTGGCATCATGTGGATCCTATAAAGGCAGTAGCTCCAAGCACATTACAGAGGGACCCAACTCCATTAAACCACCACCAGCTCCCCAAGCCACCCCTTCAGCCATGAAGTTCCTGCTCCTGGTCTTGGCAGCCCTCGGATTCCTGACCCAGGTGATCCCAGGTAAACTGGATAAATAGGAGGAAAGGAAAACTGGGAACGAGGAACACTAGCATATCTGGTTGCTCTGGTGATAGATGAGCCAGGTTGGGTGGAGGCAGGGCTCACCCCACTGAGTTCCAGTCTAAGGTAGAGATCTCCTAACAACCACCACTAGCCTTGATATCCCACACCCAAACACCACCCTATATAACCTTTACAAAAATTTGTTTTCTATTCTAAAATGATAGTCACCCTCAACCTAAACCAAA
>gene=chr20_238153-239153; species=bosTau
AATCAATCCAGGCTACAGTCTATTAGACACTCTGATCTAACCTGTCTGTTCTGGGTTTCAGAGACTTCTC--CTGGCTCACTGCCCAGGAGCTTGGCATTGTGTAGACCCTATAAAGGCAGTAGCTCCAAGCATATGATAGAGGACCCTGACTCCACCAAACCACCATCTACTCCCCAGGCCAGCCCTTCAGCCATGAAGCTCCTGCTCCTGGTCTTTACAGCCCTGGGATTCCTG------GTGACCCCAGGTAAACTGGAT---GGAGAAGAGTGAAGGGCTGGGAGCCAGGAACACCAGCAGATCTGGTTTCTCTGGTGACAGACAAGCCAGGTTGGAAGTAGGCAGGGCTCAGCCCACTGAGCTCTGACCTAAAGTGGGGGTCTCCCAGCATCCACCACTGTCCCCAATACCCCTTATCCATCCATCAAACTAT---ACCCTTACCAAAAATTTTTTCCCATTCTAAAACAAGAGTCAGCCCCAACTTGGTTCAAA
>gene=chr20_238153-239153; species=calJac
AATTAGTCCAGGCTCCAGCCCAGCAGACATTTGGATCTAATCTGACTGCTCTCGGTAACAGAAAACTCTCCCTTGGTTCACTGCCCCATATCCTGGTATCATGTGGATCCTATAAAGGCGGTAGCTCCGGGCACATTACAAGGGGACCCAACTCCATTAAACCACCAGCAGCTCCCCAAGCCACCCCTTCAGCCATGAAGTTCCTGCTCCTGCTCTTGGCAGCCCCTGGCTTCCTGACCCAGGTGATCTCAGGTAAACCGGATAAATAAG-GGAAAGAAGAACTGGGAAGAAGGAACACTAACTGATGTGGTTGTTCTGGTGATAGATGAGCC-----GGGTGGGGGCAGGGTTCACCCCA--GAGTTCCAGCCTAAGGTGGGGATCTTCTAATAACCAACACTAGCCTTGATATCCCACACCCACACACCACCCTATATAACCTTTACAAAAATTTGTTTTCTATTCTAAAATGATAGTCACCCTCAAGCTGAACCAAA
>gene=chr20_238153-239153; species=canFam
AATCAATCAAAGCTCCAGACTAGTAGACATTATGATCTAATCTGACTGTTCTGGGTGGCAAAGAATCCTTCCCTGCTTCACTGCCCAGTATCCTGGCATCATGTGGCTCCTATAAAGGCAGTAGCTCCAAGAATATCACAGAGGGTCCAGACTCCATCAAACCACCACCTGCTCCCCAAGCCATCTCTTCAGCCATGAAGCTCCTGCTCCTGGTCTTTGCATCCTTTGGATTCCTG------GTGACTCCAGGTAAAATGGGTGAAGGAAGAGAGAGAAGGGCAGGGGACCAGGAACACTAGCAGATCTGGTTGATCTGGTGACAGGCAAGCCAAGTTGAGGCGAGGCAGGACTCACCCTACTAAGTTCCAACCTAAGGTAGGGATCTCTCAGCATTCACTACCAGCCTCAATACCCCATACCCAGCCATCACCGTATATGAACTTTACAAAAACTTTTTTCCTGTTCTGAAACAAAAGTGAGCCTCAACCTGGTCTGAA
>gene=chr20_238153-239153; species=equCab
AATCAATCCAGGCTGTAGACTAGTGTACGTTCTGATCTAATCTGACTGTTCTGGGTGACAGGGAGCTCTCCCCTGGCTCACTGCCCCGTGTCCTGGCGTCATGTGGAATCTATAAAGGCAGTAGCTCCAAGCACATTACAGAGGGCCCTTACTCCATTAAACCACCACCTGCTCCCCAGCCCATCCCTTCAGCCATGAAGCTTCTGCTCCTGGTCTTTGCAGCCCTTGGATTCCTG------GTGACTCCAGGTAACTTTGACGGAGGAGGGGAAATGAGAGCTGGGGC-TAGGAACACTAGCAGATCTGGTGACTCTGGTGACAGATAAGCCAGGTTGGGATAAGGCAGGACTCACCCTA--GAGC-----CTTAAGGTAGTGATCTCCCAACATCCCCCTTTGGCCCCGATACCCCAGACCCAGCCACCACCCTAT-CAGCCTTTACAAAAACTTCTTTCCTGTTCTGAAACCAGAGTCAGCCTCAACCTGGTCCAAA
>gene=chr20_238153-239153; species=gorGor
--------------------------------------------------------------------------------------------------------------------------------------------------------------------------------------------------------------------------------------------------------------------------------------------------------------------------------------------------------------------------------------------------------------------------------------------------------------------------------------------------------------------
>gene=chr20_238153-239153; species=panTro
AATCAATCCAGGCTCCAGTCCAGTAGACATTCTGATCTAATCTGACTGCTCTGGGTAACAGAAAAGTCTCCCTTGGTTCACTGCCCAGTATCCTGGCATCATGTGGATCCTATAAAGGCAGTAGCTCCAGGCACATTACAGAGGGACCCAACTCCATTAAACCACCACCAGCTCCCCAAGCCACCCCTTCAGCCATGAACTTCCTGCTCCTGGTCTTGGCAGCCCTCGGATTCCTGACCCAGGTGATCCCAGGTAAACTGGATAAATAGGAGGAAAGGAAAACTGGGAACGAGGAACACTAGCAGATCTGGTTGCTCTGGTGATAGATGAGCCAGGTTGGGTGGAGGCAGGGCTCACCCCACTGAGTTCCAGTCTAAGGTAGAGATCTCCTAACAACCACCACTAGCCTTGATATCCCACACCCAAACACCACCCTATATAACCTTTACAAAAATTTGTTTTCTATTCAAAAATGATAGTCACCCTCAACCTGAACCAAA
>gene=chr20_238153-239153; species=papHam
AATCAATCCAGGCTCCAGTCCAGTAGACATTCTGATCTAATCTGACTGCTCTGGGTAACAGAAAAGTCTCCCTTGGTTCACTGCCCAGTATCCTGGCGTCATGAGAATCCTATAAAGGCAGTAGCTCCAGGCACATTACAGAGGGACCCAACTCCACTAAACCACCACCAGCTCCCCAAGTCACCCCTTCAGCCATGAAGTTCCTGCTCCTGGTCTTGGCAGCCCTTGGATTCCTGACCCAAGTGATCCCAGGTAAACTGGATAAACAGGAGGAAGGGAGAACTGGGAACAAGGAACACTAGCAGATCTGGTTGCTCTGGTGCTAGATGAGCCAGGTTGGGTGGAGGCAGGGCTCACCCCACT-AGTTCCAGTCTAAGATAGAGATCTCCTAACAACCACCACTAGCCTTGATATCCCACACCCAAACACCACCCTATATAACCTTTATAAAAATTTGTTTTCTATTCTAAAATGATAGTCACCCTCAACCTGAACCAAA
>gene=chr20_238153-239153; species=ponAbe
AATCAATCCAGGCTCCAGTCCAGTAGACATTCTGATCTAATCTGACTGCTCTGGGTAAC-GAAAAGTCTCCCTTGGTTCACTGCCCAGTATCCTGGCATCATGTGGATCCTATAAAGGCAGTAGCTCCAGGCACATTACAGAGGGACCCAACTCCATTAAACCACCACCAGCTCCCCAAGCCACCCCTTCAGCCATGAAGTTCCTGCTCCTGGTCTTGGCAGCCCTCAGATTCCTGACCCAGGTGATCCCAGGTAAACTGGATAAATAGGAGGAAAGGAAAACTGGGAACGAGGAACACTAGCAGATCTGGTTGCTCTGGTGATAGATGAGCCAGGTTGGGTGGAGGCAGGGCTCACCCCACTGAGTTCCAGCCTAAGGTAGAGATCTCCTAACAACCACCACTAGCCTTGATATCCCACACCCAAACACCACCCTATATAACCTTTACAAAAATTTGTTTTCTATTCTAAAATGATAGTCACCCTCAACCTGAACCAAA
>gene=chr20_238153-239153; species=rheMac
AATCAATCCAGGCTCCAGTCCAGTAGACATTCTGATCTAATCTGACTGCTCTGGGTAACAGAAAAGTCTCCCTTGGTTCACTGCCCAGTATCCTGGCGTCATGAGAATCCTATAAAGGCAGTAGCTCCAGGCACATTACAGAGGGACCCAACTCCACTAAACCACCACCAGCTCCCCAAGTCACCCCTTCAGCCATGAAGTTCCTGCTCCTGGTCTTGGCAGCCCTTGGATTCCTGACCCAAGTGATCCCAGGTAAACTGGATAAACAGGAGGAAGGGAGAACTGGGAACAAGGAACACTAGCAGATCTGGTTGCTCTGGTGCTAGATGAGCCAGGTTGGGTGGAGGCAGGGCTCACCCCACT-AGTTCCAGTCTAAGATAGAGATCTCCTAACAACCACCACTAGCCTTGATATCCCACACCCAAACACCACCCTATATAACCTTTATAAAAATTTGTTTTCTATTCTAAAATGATAGTCACCCTCAACCTGAACCAAA
>gene=chr20_250439-251439; species=hg19
TCTTTCCAACAGGACATGTACAAGGACCTGTACAACCCTGGGAGATGCTGGCATATTGGGGCCACAAGCAGTGCTGACCTGAAGAAAAGGGCAACACCTCAGAAAACAAAGTAGATAAATAGAAACCAAGTCCTTGGTGCCATCACTTGATTTCTGGACAAAGCCTCACCTAAGCTATTTATTGACCTGAGCccttcatagtttaggccaatgtgatttggttgttttgttacctgtaaccaagtatcttaacACAAAGTGGATCTGTGAGTGACCAGAGCCTCTTGGGGGTTGTAGCAATCTAGTAgttggcccagaaaggccaactctgagatggagtgtagggtgcagaatgttgagtaatgagtgctcttggaatcaacaactgaggaagacagaaatatgcaggattgggcacagggagaagttcagctgcagtgcaggcccaagggtagttgcagctgagccttcaggaagttctggagccagagtagcccttc
>gene=chr20_250439-251439; species=bosTau
TCTTTCTAGCAGGACATGAACAAAGAATCATAACACCCTAGGAGATGCTGACATTCTGGGACCACAGGGAGTGCCGACCTC-AGCAAGGGGAAACA-CGTGGAAAACAAAGGAAAAAAAGGGAAACCAGGTCCTTGGTGTCATCACTTGATTTCTGGTTAAAGCCTCACCTAGAA---ATATGTACCTGAGccctttactggttaggccaatttgacttgggtgttctgtcacctgtaaccaagtctcccaacACAGAGTGGATCTGTGAGTCGTCAGAGGCTCTTGGGAGTGGGGgtagactag--gtc--cccagggaagccaactctgagacagagcatagggtacaag-ctttgattactgagtgtcctgaggatcagctgaaggaaagaagagagctaggcagggctgggaagacaaggaagttgagctacagcgcagacccaggggcagtttccgccaaccctccagggagctgtggagccagaggagccttt-
>gene=chr20_250439-251439; species=calJac
-------------------------------------------------------------------------------------------------------------------------------------------------------------------------------------------------------------------------------GTTTTGTTACCTGTAACCAAGTCTCCTAACTCAAAGTGGATCTGTGAGTGACCAGAGTCTCTTGGGAGTtgtagcaagctaa--gtc--cccagagaagccacctctgagatggagtgtagggtatagagcatttattaatgagtgctcttgaaatcaacaactgaggaagatagaggtatgcaggactgggaacggggagaagtccagctgcaatgcaggcccaaggacagtggcagctgagcctacaggaagttctggagccagaatagtccttc
>gene=chr20_250439-251439; species=canFam
TCTTTCCAGAAGGACATGAACAGGGAGTTGCAACACCCCAGGAGATGCGGGCATACTGCAACCACA----------------------GGAGAACACTTCGCAGAACAAAATAGAGAAACAGAAACTGGGTCTTTGGTGACGTCACTTTATTTCTGGATAAAGCCTCGCCTAGAACATTTATTTACCTGAGCCCTCTATTGTTTAGGACAATCTGA-TTAGGTGTTCTGTAGCTTGTAACCAAGTCACTC-TTACAGAGTGGATTGGTGGGCAACCAGA--------GGATT-ACAgcagtctgg--gtc--cctggggaagccccctctggggcagagtgtaaggtgcaggatgtttattaccaagca-actaggaatcaactgcgggggggg----------gcaggactgggaagagggagaagtcaagctgccctgcaggcccaaggacaattgtag--------acagagagttctggagccagaacaggccttc
>gene=chr20_250439-251439; species=equCab
tctttccAGCAGGACGTGAAGAAGGAATCACAACACCCCAGCAGATGCTGGCACACTGGGGCCACACGGCAGGCTGACCTT-AGCAAGAGAAAACATCTTGGAGGACCACAGAGAGAAACAGAAACTGGGTTCTTTGTGCCGTC-CATGATTTCCGGATAAGGCCTCGCCTAGAATATTTATTGACCCGAGCCctttattgtttaagccaacttgagttaggtgctctgcaacctgtaaccaagtcttccaacACAGAGTGGATCTGTGAGCGATCAGAGGCTCCTGGGAGt-gtagcaggctgg--gtc--cccaa---------ctctgagat-gagtggagggtgcaggatgtttattagtgagtg-ccctggaatcaactgaggaagggaggagaagtgtgccggactaagccgcggcagaagtcaagctgcagtgcaggcccaaggacagcttcagccaaccctacggggagttctgcagccagaacaggccctC
>gene=chr20_250439-251439; species=gorGor
TCTTTCCAACAGGACATGTACAAGGACCTGTACAACCCTGGGAGATGCTGGCATATC-GGGCCACAAGCAGTGCTGACCTGAAGAAAAGGGCAACACCTCAGAAAACAAAGTAGATAAATAGAAACCAAGTCCTTGGTGCCATCACTTGATTTCTGGATAAAGCCTCACCTAAGCTATTTATTGACCTGAGCCCTTCATAGTTTAGGCCAATGTGATTTGGTTGTTTTGTTACCTGTAACCAAGTATCTTAACACAAAGTGGATCTGTGAGTGAGCAGAGCCTCTTGGGGGTTGTAGCAATCTAGTAgttggcccagaaaggccaactctgagatggagtgtagggtgcagaatgttgattaatgagtgctcttggaatcaacaactgaggaagacagaaatatgcaggattgggcacagggagaagttcag-tgcaatgcaggcccaagggtagttgcagctgagccttcaggaagttctggagccagagtagcccttc
>gene=chr20_250439-251439; species=panTro
tctttccaacaggacatgtacaaggacctgtacaaccctgggagatgctggcatattggggccacaagcagtgctgacctgaagaaaagggcaacacctcagaaaacaaagtagataaatagaaaccaagtccttggtgccatcacttgatttctggataaagcctcacctaagctatttattgacctgagcccttcatagtttaggccaatGTGATTTGGTTGTTTTGTTACCTGTAACCAAGTATCTTAACACAAAGTGGATCTGTGAGTGACCAGAGCGTCTTGGGGGTTGTAGCAATCTAGTAgttggcccagaaaggccaactctgagatggagtgtagggtgcagaatgttgactaatgagtgctcttggaatcaacaactgaggaagacagaaatatgcaggattgggcacagggagaagttcagctgcaatgcaggcccaagggtagttgcagctgagccttcaggaagttctggagccagagtagcccttc
>gene=chr20_250439-251439; species=papHam
TCTTTCCAACAGGACATGTACAAGGACCTGCACAACCCTGGGAGATGCTGGCATATTGGGGCCACAAGCGGTGCTGACCTTAAGGAAAGGGCAACACCTCAGAAAACAAAGTAGATAAATAGATAAATAGTCCTTAGTGCCATCACTTGATTTCTGGATAAAGCCTCATCTAAGCTATTTATTGATCTGAGCCCTTCATAGTTTAGGCCAATGTGATTTGGTTGTTTTGTTACCTCTAACCAAGTCTCTTAACACAAAGTGGATCTGTGAGTGACCAGAGTCTCTTGGGGGTtgtagcaacctag-------cccagagaggccaactctgagatggagtgtagggtgtacaacgttgatcaatgagtgctcttggaaccaacaactgaggaagacagaagcatgcaggattgggcacagggagaagtccagctgcaatgcaggcccaagggtaattgcagctgagccttcaggaagttctggagccagagtagcccttc
>gene=chr20_250439-251439; species=ponAbe
TCTTTCTAACAGGACACATACAAGGACCTGCACAACTCTGGGAGATGCTGGCATATTGGGGCCACAAGCAGTGCTGACCTGAAGAAATGGGCAACACCTCAGAAAACAAAGTAGATAAACAGAAACCAAGTCCTTGGTGCCATCACTTGATTTCTGGATAAAACCTCACCTAAGCTATTTATTGACCTGAGCCCTTCATAGTTTAGGCCAATGTGATTTGGTTGTTTTGTTACCTGTAACCAAGTATCTTAACACAAAGTGGATCTGTGAGTGACTAGAGCCTCTTGGGGGTtgtagcaatctag--gtc--cccagagaggccaactcggagatggagtgtagggtgcagaacgttgattaatgagtgctcttggaatcaacaactgaggaagacagaaatatgcaggactgggcacaaggagaagtccagctgcaatgcaggcccaagggtagttgcagctgagccttcaggaagttctggagccagagtagcccttc
>gene=chr20_250439-251439; species=rheMac
TCTTTCCAACAGGACATGTACAAGGACCTGCACAACCCTGGGAGATGCTGGCATATTGGGGCCACAAGCGGTGCTGACCTTAAGGAAAGGGCAACACCTCAGAAAACAAAGTAGATAAATAGAAACCAAGTCCTTAGTGCCATCACTTGATTTATGGATAAAGCCTCATCTAAGCTATTTATTGATCTGAGCCCTTCATAGTTTAGGCCAATGTGATTTGGTTGTTTTGTTACCTGTAACCAAGTCTCTTAACACAAAGTGGATCTGTGAGTGACCAGAGTCTCTTGGGGGTtgtagcaatctag-------cccagagaggccaactctgagatggagtgtagggtgtacaacgttgatcaatgagtgctcttggaaccaacaactgaggaagacagaagtatgcaggattgggcacagggagaagtccagctgcaatgcaggcccaagggtaattgcagctgagccttcaggaagttctggagccagagtagcccttc
>gene=chr20_263173-264173; species=hg19
AAAAACTAAGAGAAATATGAGTTCCTCCTTTAAGAATACTGGGCTACCTCTAAACCATTTTGCAAGATAAAAGGTTAAAGGGGAAAAAAAGGTTTCAAAGCAAATTATATTTTCCCTTGTTCTTTATATAGTAGTCATTGTTCATTGAGCTATTAAAAATTTTCTTGAAGAATTATTCTATAGTATTTTGTAGTCTTTATAATACTTAGTATTTTACTTTCTGCTATGTATGCTAAGGACTTGTCTTCCTTTAGGCATTTCAAATACTTTGAGACATTGTTCAGATAATTACAGAAGCCATAAAACAATGTATAGCGAGGAAATTAATTACCTACAATTGTAGCGATTGATGTGAAAATTTTCATTGTCAGTTTCTAAGGCTTGCTTCAAAGTACACTGTAAGAAAATTTAATTTACTGGAAttttttttttttgagatgaagtctcactctgtctcccaggctggagtgcagtggcaccatctcagctcactgcaacct
>gene=chr20_263173-264173; species=bosTau
TAAAAATAACAGAAATATGAGTTCCTCCTTTAAGAATACTGGACTGCCTCTAACTCATTTTGCAAAATTGAAGGTTAAAGGGAAAAAAACGATTTCAAGGCAAA-TACATTTCTCCCTTTTCTTTATATAACAGTCATTGTTCATTGAGCTATTAAAAACTTTCCTG---AACTCTTCTATAATATTTTGTAGTAGTTATAGTATTTGGTATGTTACTTTCTGCTATGGACACTAATGCCCCCACTTCTTCTAGTCATTTCAAATACTTTGAAACATTGTTCA----------GAAGCCATTAAACAACAGATTTTGAGAAAATGAACGATC--AAGTTCTATCAGTTGATGTGAAAAGTTTAATAGGAAGCTCCTAAGTCTTGCTTCAAGATGCACTGCATGAAAGGTTAATTTCCCAG-A-GTTTGT------AAATGAA----------------------------------------------------------
>gene=chr20_263173-264173; species=calJac
----------AGAAATATGAGTTCCTCCTTTAAGAATACTGGGCCACCTCTAAACCATTTCGCAAGAGAGAAGGTTAAAGGGGGAAAAAGGGTTTCTAAGCAAATTCTATTTTCCCTTGTTCTTTATATAGTAGTCATTGTTCATTGAGCTATTAAAAACGTTCTTAAAGAATTATTCTATAGTATTTTGTAGTCTTTATAATACTTAGTACTTTACTTTCTGCTATGTATGCTAAAAACTCATATTCCTTTAGGCATTTCAAATAATTTGAAACATTGTTCAGATAATTACAGAAGCCGCAAAGCAATGTATGGTGAGGAAATTGATCACCTATAATTGTATCAATTGATGTGAAAATTTTAATTGTCAGTTTCTAAGCCTTGCTTCAAAGTGCACTGTATGAAAGTTTAATTTACTGGAAtttttttt-----agatggagtctcactctgtcccccaggctggagtgcaggggcaccatctcagctcaccgcaacct
>gene=chr20_263173-264173; species=canFam
-----------GACATACAAGTTCCTCCTTTAAGAACGCTGGGCCGCCTCTGAACCATTCCGCAAAACTGGAGGTTAAA-GGGAAGAAA-GGTTTCAAAGCAAA-TACATTCTTTCTTTTTC-TTATATAGTAGTCATTGTTCACTGAGCTCTTAAAAACTTTCTTGAA-AATTCTTCTCCAATATTTTATAGCATTTAT-GTATTTAATATTCTACTTTCTGCTAGGGACACAAAAGACTCCTCCCCTTTTAGTCATTTCAAATACTTTGAAACATTGTTCA----------GAAGCCATAAAGCAATAGAT-GTGGGAACACGAATTATCTAAAGCTGTATTGGATGATGTGAAAAATGTAATAGTGAGCCTCTGAGCTTTGCTCCAAGGTGCA--GCACAAAAGGTTAATTTATTTAAA------------------------------------------------------------------------------
>gene=chr20_263173-264173; species=equCab
AAAAGT-AACAGAAAT---AGTGCCTCCCTTAGGAATGCTGGGCCACCTCTAAACCGTTTTGCAAAAATGAAGGTTAAAGGGGAAAAAA-GATTTCAAAGCAAA-CACATTTTCCCCTTTTCTTTATATAGTAGCCTTTGTTCTCTGAGCTATTGAAAACTTTCTGGAAGAATTCCCCCAGAGTATTTTGTAGTAT--------TTTAGTACTTTACTTTCTGCTAGGGACACTAAAGACCCCTCTTCTTTTAGTCATTTCAAATACTTTGAAACATTGTTGA----------GAAGCCATAAAACTGTGGATGGTGAGAA----AATTATCTAAAATTCTATCAGTGGATGTGAAAAATTTAACAGCAAGCTTCTGAGCCTTGCTTCAAGGTGCACTGCATGAAAGGTTCGTTTACTGGAA-ATTTTT------AAATGAA----------------------------------------------------------
>gene=chr20_263173-264173; species=gorGor
--------------------------------------------------------------------------------------------------------------------------------------------------------------------------------------------------------------------------------------------------------------------------------------------------------------------------------------------------------------------------------------------------------------------------------------------------------------------------------------------------------------------
>gene=chr20_263173-264173; species=panTro
AAAAACTAAGAGAAATATGAGTTCCTCCTTTAAGAATACTGGGCTACCTCTAAACCATTTTGCAAGATAAAAGGTTAAAGGGGAAAAAAAGGTTTCAAAGCAAATTATATTTTCCCTTGTTCTTTATATAGTAGTCATTGTTCATTGAGCTATTAAAAATTTTCTTGAAGAATTATTCTATAGTATTTTGTAGTCTTTATAATACTTAGTATTTTACTTTCTGCTATGTATGCTAAGGACTTGTCTTCCTTTAGGCATTTCAAATACTTTGAAACATTGTTCAGATAATTACAGAAGCCATAAAACAATGTATAGCGAGGAAATTAATTACCTACAATTGTAGTGATTGATGTGAAAATTTTCATTGTCAGTTTCTAAGGCTTGCTTCAAAGTACACTGTAAGAAAATTTAATTTACTGGAAttttttttttttgagatgaagtctcactctgtctcccaggctggagtgcagtggcaccatctcagctcactgcaacct
>gene=chr20_263173-264173; species=papHam
taaaaataacagaaaTATGAGTTCCTCCTTTAAGAATACTGGGCCACCTCTAAACCATTTTGCAAGATAAAAGGTTAAAGGGGAAAAAAAAGTTTCAAAGCAAATTATATTTTCCCTTGTTCTTTATATAGTAGTCATTGTTCATTGAGCTATTAAAAACTTTCTTGAAGAATTATTCTATAGTATTTTGTAGTCTTTATAATACTTAGTATTTTACTTTCTGCTATGTATGCTAAGGACTGGTTTTCCTTTAGGCATTTCAAATACTTTGAAACATTGTTCAGATAATTCCAGAAGCCATAAAACAATGTATAGCAAGGAAATTAATTACCTACAATTGTATCGATTGATGTGAAAATTTTAATTGTCAGTTTCTAAGGCTTGCTTCAAAGTACACTGTATGAAAGTTTAATTTACTGGAAtttttgttttatgagatggagtctcactctgtcctccaggttggagtgcagtggcaccatctcagctcattgcaacct
>gene=chr20_263173-264173; species=ponAbe
aaaaaCTAACAGAAATATGCGTTCCTCCTTTAAGAATACTGGGCCACCTCTAAACCATTTTGCAAGATAAAAGGTTAAAGGGGAAAAAAAGGTTTCAAAGCAAATTGTATTTTCCCTTGTTCTTTATATAGTAGTCATTGTTCTTTGAGCTATTAAAAATTTTCTTGAAGAATTATTCTATAGTATTTTGTAGTCTTTATAATACTTAGTATTTTACTTTCTGCTATGTATGCTAAGGACTTGTCTTCCTTTAAGCATTTCAAATACTTTGAAACATTGTTCAGATAATTACAGAAGCCATAAAACAATGTATAGAGAGGAAATTAATTACCTACAGTTGTATCGATTGATGTGAAAATTTTAATTGTCAGTTTCTAAGGCTTGCTTCAAAGTACACTGTATGAAAGTTTAATTTATTGGAAttttttttttttgagatggagtctcactctgtctcccaggctggagtgcagtggcaccatctcagctcactgcaacct
>gene=chr20_263173-264173; species=rheMac
aaaaaataaCAGAAATATGAGTTCCTCCTTTAAGAATACTGGGCCACCTCTAAACCATTTTGCAAGATAAAAGGTTAAAGGGGAAAAAAAAATTTCAAAGCAAATTATATTTTCCCTTGTTCTTTATATAGTAGTCATTGTTCATTGAGCTATTAAAAACTTTCTTGAAGAATTATTCTATAGTATTTTGTAGTCTTTATAATACTTAGTATTTTACTTTCTGCTATGTATGCTAAGGACTTGTCTTCCTTTAGGCATTTCAAATACTTTGAAACATTGTTCAGATAATTCCAGAAGCCATAAAACAATGTATAGCAAGGAAATTAATTACCCACAATTGTATCGATTGATGTGAAAATTTTAATTGTCAGTTTCTAAGGCTTGCTTCAAAGTACACTGTATGAAAGTTTAATTTACTGGAATttttgttttatgagatggagtctcactctgtcctccaggttggagtgcagtggcaccatctcagctcattgcaacct
>gene=chr20_266075-267075; species=hg19
caccacacccagctaattttttaatttttagtagagatgcggttttgccatgttggccaggctggtcctgacctcaggggatccacctgcctcagcctcccaaagtgctgggattacaggtgtgagccaccgcgcccggccAGATTACCCATATTTAGAAGTTTAAGTATTAGATATACAAGAATTATGTAAATACCCAATGGTTTTTGTTAATCAGACAAGTGAACCATTTGAAAATGAAAATGAATACGTTAAAATTTAAGATGTGGCTTAAAAGGTTTAGGAGAATTTAATTAACCAAGTTCCAAAACCCCCTTACAAGTGTTTATAAAAATTGTAAGATTCTTAAGTTGAATTTAAATGCTTAAGGAAGATTTGCAGTTTTAATAATGAGGATTTATTTTCATTATTGGTAGTAGCCCTAATTTATCtttttttaaattaaatcttttattacaagatagttcagattcacaagcagttttaagaaataatacgga
>gene=chr20_266075-267075; species=bosTau
------------------------------------------------------------------------------------------------------------------------------------------ATAAGATTACCCACATTTAGAGGTTTATTTATTAGATATACAAGAATTACTTACATGCCCAATGG-TTTTGTTAATCAGACAAGTGAACTTTTTGAAAGTGAAAATGTATATATAAAA-TTTTAAACGTAGCTTAAACAATTTAAGGGAATTTAATTAACCAAGTTCCAAAACTCCTTTAAGAGGGtttttaaaaattataaCATTTGTAGGTTGAACTTAAATACTT-AGGAAGATTTGTCGGTTTAATAACGCGTATTTCTTTTCATTAGTGGTGGTAGCCCTGATTTATC--Ttttttaattaaacttttaattttaaataaattcagatt-acatgcagttttaagaagtaatacaaa
>gene=chr20_266075-267075; species=calJac
taccacacccagatatttttttaatttttagtagaaacagggttttaccatgctggccaggctggtcctgacctcaggtgacccacccgtctcagcctcccgaagtgctgggattacaggcgtgagccaccatgcccagccAGATTACCCATA-TTAGAATTTTGTGTATTAAATATATAAGAATTATGTAAATATCCAGTGG-TTTTGTTAATCAGACAAGTGAACTATTTGTAAATGAAAATGGATAGGTTAAATTTCAAGATGTGGCTTAAAAGGTTTAGGAGAATTTAATTAACCAAGTTCCAAAACCCCCTTATGAGTGTTTATAAAAACTGAAAGATTCTTGAGTTGAACTTAAATGCTTAAGGAAGATTTGCAGttttaataac---------------------------------------------------taaactttttatttcaaaatagctcagattcacaagcaattttaagaaatgatacaga
>gene=chr20_266075-267075; species=canFam
----------------------------------------------------------------------------------------------------------------------------------------------GATTATCCATGCCTAGAAGTTTATTTATTAGATGTACAAGAATTATTTAAATCCTCAATGGTTTTTGTTAATCAGACAAGTGAACTATTTGAAAATGAAAATGAATATATTAAATTTTAAAATGTGGCTTAAAAGGATTAGGGGAACCTAATTAACCAAGTTCCAAAACCCCCTTAGGAGTGTTTATAAAAATTTTAAGATTAGTAAGTTGAACTTAAGTACTT-AGAGAGATTTATAGTTTTAATAATGACTATTTATTTTCATTAGTGATAGTAGCCTTGATTTATCT--------------------------------------------------------------------
>gene=chr20_266075-267075; species=equCab
---------------------------------------------------------------------------------------------------------------------------------------------AGATTACCCATATTTAGAAGTTTATTTATTAGATGTACAAGAATTATTTAAATACCAAATGGTTTTTGTTAATCAGACAAGTGGACTATTTG------AAAATGAATACATTAAATTTTAAAATGTGGCTTAAAAGGTTTAGGGGAATTTAATTAACCAAGTTCTGAAATCCCCGTACAAGCGTTCATAAAAATTAGAAGATTTTTAAACTGAACTTAAATACTT-AGGAAGATTTGCAGCCTTAATAATGAGTATTTCTTTTCATTAGTTGTAGTAGCCCTGATTTATCT--tttttaattaaactttttattttagataagttcaggct-acacacaattttaagcaataatatgga
>gene=chr20_266075-267075; species=gorGor
--------------------------------------------------------------------------------------------------------------------------------------------------------------------------------------------------------------------------------------------------------------------------------------------------------------------------------------------------------------------------------------------------------------------------------------------------------------------------------------------------------------------
>gene=chr20_266075-267075; species=panTro
caccacacccagctaattttttaatttttagtagagatggggttttgccatgttggccaggctggtcctgacctcaggggatccacctgcctcagcctcccaaagtgctgggattacaggtgtgagccaccgcgcccggccAGATTACCCATATTTAGAAGTTTAAGTATTAGATATACAAGAATTATGTAAATACCCAATGGTTTTTGTTAATCAGACAAGTGAACCATTTGAAAATGAAAATGAAT--GTTAAATTTTAAGATGTGGCTTAAAAGGTTTAGGAGAATTTAATTAACCAAGTTCCAAAACCCCCTTACAAGTGTTTATAAAAATTGTAAGATTCTTAAGTTGAATTTAAATGCTTAAGGAAGATTTGCAGTTTTAATAATGAGTATTTATTTTCATTATTGGTAGTAGCCCTAATTTATCtttttttaaattaaatcttttattacaagatagttcagattcacaagcagttttaagaaataatacgga
>gene=chr20_266075-267075; species=papHam
caccacacctggctagtttttttattttcagtagagacagggtttcaccatgttggccaggctggtcctgacctcaggtgattcagctgcctcagactcccaaagtgctgggattacaggtgtgagccacctcgactggtcAGATTACCCAAATTTAGAAGTTTAAGTATTAGATATACAAGAATTACATAAATACCCAATGGTTTTTGTTAATCAGACAAGTGAACTATTTGAAAATGAAAATGAATATGTTAAATTTTAAGATGTGGCTTAAAAGGTTTAGGAGAATTTAATTAACCAAGTTCCAAAACCCCCTTACAAGTATTTATAAAAATTGTAAGATTCTTAAGTTGAATTTAAACGCTTAAGGAAGATTTGCAGTTTTAATAAT----ATTTATTTTCATTATTGGTAGTAGCCCTGATTTATCTttttttaaattcaaccttttatttcaagatagctcagattcacaagcagttttaagaaataatacaga
>gene=chr20_266075-267075; species=ponAbe
caccacacccagctaattttttaatttttagtagagatggggttttgccatgttggccaggctggtcctgacctcaggtgatccacctgcctcagcctcccaaagtgctgggattacaggtgtgagccaccgcgcctggccAGATTACCCATATTTAGAAGTTTAAGTATTAGATATACAAGAATTATGTAAATACCCAATGGTTTTTGTTAATCAGACAAGTGAACTATTTGAAAATGAAAATGAATACGTTAAATTTTAAGATGTGGCTTAAAAGGTTTAGGAGAATTTAATTAACCAAGTTCCAAAACCCCCTTACAAATGTTTATAAAAATTGTAAGATTCTTAAGTTGAATTTAAATGCTTAAGGAAGATTCGCAGTTTTAATAATGAGTATTTATTTTCATTATTGGTAGTAGCCCTAATTTATCtttttttaaattaaatcttttgtttcaagatagttcagattcacaagcagttttaagaaataatacaga
>gene=chr20_266075-267075; species=rheMac
caccacacccggctaatttttttattttcagtagagacagggtttcaccatgttggccaggctggtcctgacctcaggtgattcagctgcctcagactcccaaagtgctgggattacaggtgtgagccacctcgactggtcAGATTACCCAAATTTAGAAGTTTAAGTATTAGATATACAAGAATTACGTAAATACCCAATGGTTTTTGTTAATCAGACAAGTGAACTATTTGAAAATGAAAATGAATATGTTAAATTTTAAGATGTGGCTTAAAAGGTTTAGGAGAATTTAATTAACCAAGTTCCAAAATCCCCTTACAAGTATTTATAAAAATTGTAAGATTCTTAAGTGGAATTTAAACACTTAAGGAAGATTTGCAGTTTTAATAAT----ATTTATTTTCATTATTGGTAGTAGCCCTGATTTATCTttttttaaattcaaccttttatttcaagatagctcagattcacaagcagttttaagaaat--------
>gene=chr20_275059-276059; species=hg19
GCCCTCcagagctgctctctccatacggcctcagtgcccatccggactgctctccttgcagggtacctgcctggcccctgtagCTCCTGATGTAATAATCTCTGCAAAATTTGACCTGGAAAAAATGAAACTGACCAAAAGGATGGCCCTACACATACCAATGAAATTGTACAACAGAAGAAGATATGATTAGCAAAATTGGACATGGAGCCAGAACCTAATCCACAAGTCAAATATTTTCAAAATACAGACAGATGCCTTTAAAGTCCAACACAAAACAAAAATGCTCAAAATACGTTGattatatgagagttcctgactagtgcagtaagacaagaaaaagtataagatttgaaaaaagagacaaaaccttcattattcacagacgatatgattggcaatacagaaaagtaaagagattccaaaaaccactggaaattttttaaggtttcaactttgttgccagatatggggtcagtacacaaaattcaatcgtgttt
>gene=chr20_275059-276059; species=bosTau
----------------------------------------------------------------------------------------------------TCTGCAAAAGTTAAC--AAGAAAAAAGGCATTGATGGAAAGAATGGCCATACCCATACCAGGAAAATCTTATGACAGAAGAAGATATGGTTAGTAAAACT-GAGAAGCAGCCAGACCCCAGTCCACAGATCAAATCTTTTCAAAATACAAACAGAtctctcagtagtcagaaacaaaacaaaaatgcccaatatatcttgattccgtgaggggtcctgtctagtacagtaaaacaagaaaaagtgtaagatctgaacagaaagatg-----ttcattatttacagacaatatgactgtcaacaaagaaaaggaaattgattctaaaagccattggaaacctt--aagatttcagtattgttggcagatatgagtacaatacaaaaaattcaaatgtgttt
>gene=chr20_275059-276059; species=calJac
-----------ctgccctcttcatatggcctcagtgcccatctggacggctttccttgtagggtacatgcctg---------gctcctgATTTAATAATCTCTGCAAAATTTGACCTGGAAAAGATGAAACTGATCAAGAGGATCATCCTATATATACCAGTGAAATCTTACAAC---AGAAGATACAATTAGTAAAATTGGCCATGGAGCCAAAACCTAATCCACAAGTCAAATCTTTTCAAAATACAAACAGATGCCTTTAAAGTCAGACACAAAACAAAAATGCTCAAAATACGTTGATTATGTGAGAGTtcctgacaagtgcagtaagacaagaaaacgtgtaagatctggaaa-agagacaacac---cattattcacggacaatatgactggcgacataaaacagtaaagagattccaaaaactgctggaaatgttttaaggcttcagctttgttgctagatatggggtcagtatacaaaatccaatcatgttc
>gene=chr20_275059-276059; species=canFam
-----------------------------------------------------------------------------------------------------CTGCAAAATTTGAGCTGCGAAAAATGGAATTGATGGAAGGAATGGCTATACACATACCAACAAAACCTTACAATACAAGATGTTA---TTAGTAAAGTTCCAGATGGACCTAGAACCCAATCCACAGATCAAATCTTTTCAAAAT----ACAGATCTCTTTGTAGTCAGAAATAAAACAAAAATGCCTAATATATGTTGGttatatgacagcttttagctagtgtagtaagataagaaaaagtataagatctgaacagaagagcaaaaccttcgttatt--cagacaatgtgactatcatcatagaaaaACAAAGTGATTCTaaaaaccactgaaaattttaaaagatgtcagcactgttgcta----------ctatac--aaaattcaactgtattc
>gene=chr20_275059-276059; species=equCab
GTGCTCAAGAGCCACGTGCTCT-TCCATCCCAAGAGCCC------------------------------------------------------------------AAAAATTGACCTGAGAAAAATGGAATTGATGGAGAGGATGGCCATACATGTACCAACAAAATCTTACAGTAGAAGAAGATATGGTTAGTAAAATTTGAGAGTGAGCCAGGACCCAA---------------------------------------------------------------------------------------------------------------------------------------------------------------------------------------------------------------------------------------------------------------------------------------
>gene=chr20_275059-276059; species=gorGor
GCACTCCAGAgctgctctcttcatacggcctcagtgcccatccggactgctttccttgcagggtacctgcctggcccctgtagCTCCTGATGTAATAATCTCTGCAAAATTTGACCTGGAAAAAATGAAACTGACCAAAAGGATGGCCCTACACATACCAATGAAATCGTACAACAGAAGAAGATATGATTAGCAAAATTGGACATGCAGCCAGAACCTAATCCACAAGTCAAATATTTTCAAAATACAGACAGATGCCTTTAAAGTCCAACACAAAACAAAAATGCTCAAAATACGTTGATTATATGAGCGTtcctgactagtgcagtaagacaagaaaaagtataagatctgaaaaaagagacaaaaccttcattattcacagacaatatgattgaaaatacagaaaagtaaagagattccaaaaaccactggaaattttttaaggtttcaactttgttgccaaatatggggtcagtacacaaaattcaatcgtgttt
>gene=chr20_275059-276059; species=panTro
GCACTCCAGAgctgctctcttcatacggcctcagtgcccatccggactgctttccttgcagggtacctgcctggcccctgtagCTCCTGATGTAATAATCTCTGCAAAATTTGACCTGGAAAAAATGAAACTGACCGAAAGGATGGCCCTACACATACCAATGAAATCGTACAACAGAAGAAGATATGATTAGCAAAATTGGACATGGAGCCAGAACCTAATCCACAAGTCAAATATTTTCAAAATACAGACAGATGCCTTTAAAGTCCAACACAAAACAAAAATGCTCAAAATACGTTGattatatgagagttcctgactagtgcagtaagacaagaaaaagtaaaagatctgaaaaaagagacaaaaccttcattattcacagacaatatgattggcaatacagaaaagtaaagagattccaaaaaccactggaaattttttaaggtttcaactttgttgccaaatatggggtcagtacacaaaattcaatcgtgttt
>gene=chr20_275059-276059; species=papHam
GCACTCCAGAgctgctctcttcatatggcctcagtgcccatccggactgctttccttgcagggtacctgcctggcccctgtagctcctgatttaataatctctgCAAAATTTGACCTGGAAAAAATGAAACTGACCAAAAGGATGGCCCTGCACATACCAATGAAATCTTACAATAGAAGAAGATATGGTTAGTAAAATTGGACATGGAGCCAGAACATAATCCACAAGTCAAATATTTTCAAAATACCAACAGATGCCTTTAAAGTCTGACACAAAACAAAAATGCTCAAAATACATTGattatatgaaagttcctgactagtgcagcaagacaagaaaaaatgtaagatctgaaaaaagagacaaaaccttcattattcacagacaatatgattggcaatacagaaaagtaaagagattccaaaaaccactgg-aattttttaaggtttcaactttggtgccaaatatggggtcagtacacaaaattcaatcgtgtcc
>gene=chr20_275059-276059; species=ponAbe
--------------------------------------------------------------------------------------------------------------------------------------------------------------------------------------------------------------------------------------------------------------------------------------------------------------------------------------------------------------------------------------------------------------------------------------------------------------------------------------------------------------------
>gene=chr20_275059-276059; species=rheMac
GCACTCCAGAgctgctctcttcatatggcctcagtgcccatctggactgctttccttgcagggtacctgcctggcccctgtagCTCCTGATTTAATAATCTCTGCAAAATTTGACCTGGAAAAAATGAAACTGACCAAAAGGATGGCCCTACACATACCAATGAAATCTTACAATAGAAGAAGATATGGTTAGTAAAATTGGACATGGAGCCAGAACATAATCCACAAGTCAAATATTTTCAAAATACAAACAGATGCCTTTAAAGTCTGATACAAAACAAAAATGCTCAAAATACATTGattatatgaaagttcctgactagcgcagcaagacaagaaaaagtgtaagatctgaaaacagagacaaaaccttcattactcacagacaatacgattggcaatacacaaaagtaaagagattccaaaaaccactgg-aatgttttaaggtttcaactttggtgccaaatatggggtcagtacacaaaattcaatcgtgttc
>gene=chr20_277148-278148; species=hg19
ggatcgaggcgtagtgtgacagagtaaaattttaatgataaaaagttaatggtaaaatgttcactgtaaaactttcaacttttcttcttgaaaacgtgcataatccgacgtgggaaaaaaaaTAACGCATTGCAGTCAGTTCTGGGGAAACGGAAAGCTAAGTTTTAATTTTGCTATTGCTTTTGCTTTTTTAACAGAAAAGGTACAAAAAAGAAAAAATGGGAGAGATGTTGCCGAACTCCGTCCCGCCTGTGGGCTGTGGGCCGTTAGCAAAGCTGCTAGCATGAAATCGTCGAGCACCGCTTGCGAAACGCCAAATCCTCGAGAGCGAGGCCGGAGGCTGCCAAACCCGCGCTGGGGAAAGGGCCGCCTCCGGGCGCCCCATCCCGCTGCGGACGGAGGTGAGGTTGGAGCGAGCGCTGGCGGAAGAGAGGCTCAGCGCAGGGGGCGCAGAGCCGGCGCTGGCCAATATGCGCCGCATGTGATACCTTTGAGGGCGC
>gene=chr20_277148-278148; species=bosTau
ggatagaggtgtagtgtggtatagtaaaattttaatggttaaatgttaaaagtaaaatgttcgccgcaaaa--ttctactttctgcgttgaaaatgtccataatccagggttgc-a--aaaataaTGCATTGTGATCTGCTTTGGGAGGAGGGAGAGCTAAGTT------------TTGTCTGTTTTGTTTTAATAGAAAAGGTACAAAAACGACAAAATGGGCGAAATCTTCCTCAACTCTGTCCCGCCTTCGGACTGTGGGCCGTTAGCAAAGCCACTTGAATGAAATCATCGAGGACCGCTTGCGAAACAACAAATCCTCGAGAGCGAGG-GCAAAGCTGCCAAACCCTCGCGACGGACAGGGACGCCTCCAAGATCCCCATCCCGA----AGCGGAGGTGGGGTTGGAACGAGCACTAGCGGAAACGCGGTCCAGCCCAGGGGGTTCCCGGCAGCCGCAGGACGCCGAGCGCCTCAAGTAATA-CTTTGGCTGGGC
>gene=chr20_277148-278148; species=calJac
GGATCAAGGTGCAGTGTGATAGAGTAAATTTTTAATGATAAAAAGTTAATGGTAAAATGTTCACTGTCAAACTTTCAACTTTTCTGCTTGAAAATGTTCATAATCCGACGTC---AAAAAAAT---GCATGGCAGTCCGTTCCGGAGAAAGGGAAAGCTACGTTTTAA-TTTGTTATTGTTTTCGCTTTTTCAACATAAACGGTACAAAGAAGACAAAATGGGAGAGGTGTTCCTGAACTCCGTCCCGCCTGTGGGCTGCGGGCCGTTAGGAAAGCTGTTCGCATGAAATCATCGAGCACCACTTGCGAAATGCCAAATCCTCGAGAGCGAGG-CGGAGGCTGCCAAACGCGCGCCGGGGAAAGGGA-ACCTCCGGGCTCCCAATCCCGCTGCGGGCGGAGGTGGGGTTGGAACGAACGCC-GCGGAAGAGAGGGTCAGCCCAGGGGGCGCAAAGCCGGCGCTGGCCAATGTGAGCAGCAAGTGATACCTTTGAGGGGGT
>gene=chr20_277148-278148; species=canFam
GGATAGAAGTGTAGTGGGGCATAGTAAAAATTTAATGGTCCAAAGTTAAAGGTAAAATGTCCACTGTGAAA--TTCAACTTTCTCTATTTAAAATGTCCATAA-CCAACGTTGG-A--AAAACAATGCACGGCCGTGCGCTCGGAGAGGAGGAGGGGTT-AGTT------------TCGTTTTGTTCCCTGTAACAGAAAAGGTATATAGAAGACAAAATGGGCGAGCTCCTCCCCAGCTCGGGGCCGCCTCGGGGCCGCGGGCCGTCCGCAAGGCCGCCTGAA-TGAGC--TCGAGGGCCGCTTGCGAAAGAGCGAATCCTCGAGAGCGCGGCCCGGGGCTGCCAAGCCCTCGCGAGGGACAGGGACGCCTCCAGGCGGCGCCTCCCGC----CGCGGAGGTggggccggagcgcgcgccggcggaggcgcggcgcggccccgggggctcggggccggcgccggcagcagcgcgccgcgggTAATACCTTCAGCTGGGC
>gene=chr20_277148-278148; species=equCab
ggatagacatgtcatgtggtaaagtaaaactttaatggtaaaaagttaaaggtaaaacgttcactgtaaaactttcaactttctgtattgaaaatgttcctaatccgccgttgg-a--aaaataaTGCATTGTAGTACGCCTCGGGAGGAAGGAGAGCGAAGTT------------TTGTTTTGTTTTCAGAAAAAGGAGAAAAA------AGACAAGA-GGGCGAGATCTTCCTCTACTCTGTCCCGCCTTTGGGCTGCGGGCCGTTAGGAACGCTGCCTGAATGAAATCATCGAGCACCGCTTGCGAAAGACCAAATCCTCGAGAGCGAGGCCC-GGGCTGCCAAGCCCGCGCG-GGGTCAGGCCCGCCCCCTCGCGGTGTGCCCCGC-------GGAGGAGTGGTCTGAGAAAGCCCGGATGGATGCTCGTCACGGCC------GCTCGCAGGGGTCGCCGGCAGCAAAGGGCAGCGAGAATTACCTTTGGCGTGGC
>gene=chr20_277148-278148; species=gorGor
GGATCGAGGCGTAGTGTGAtagagtaaaattttaatgataaaaagttaatggtaaaatgttcactgtaaaactttcaacttttcttcttgaaaatgtgcataatccgacgtgggaaaaaaaaTAATGCATTGCAGTCAGTTCTGGGGAAACGGAAAGCTAAGTTTTAATTTTGCTATTGCTTTTGCTTTTTTAACAGAAAAGGTACGAAAAAGAAAAAATGGGAGAGATGTTCCTGAACTCCGTCCCGCCTGTGGGCTGTGGGCCGTTAGCAAAGCTGCTAGCATGAAATCGTCGAGCACCGCTTGCGAAATGCCAAATCCTCGAGAGCGAGGCCGGAGGCTGCCAAACCCGCGCTGGGGAAACGGACGCCTCCGGGCGCCCCATCCCGCTGCGGACGGAGGTGAGGTTGGAGCGAGCGCTGGCGGAAGAGAGGCTCAGCGCAGGGGGCGCAGAGCCGGCGCCGGCCAATATGCGCCGCATGTGATACCTTTGAGGGCGC
>gene=chr20_277148-278148; species=panTro
GGATCGAGGCGTAGTGTGATAGAGTAAAATTTTAACGCTAAAAAGTTAATGGTAAAATGTTCACTGTAAAACTTTCAACTTTTCTTCTTGAAAATGTGCATAATCCAACGTGGGAAAAAAAATAATGCATTGCAGTCAGTTCTGGGGAAACGGAAAGCTAAGTTTTAATTTTGCTATTGCTTTGGCTTTTTTAACAGAAAAGGTACAAAAAAGAAAAAATGGGAGAGATGTTCCTGAACTCCGTCCCGCCTGCGGGCTGTGGGCCGTTAGCAAATCTGCTAGCATGAAATCATCGAGCACCGCTTGCGAAATGCCAAATCCTCGAGAGCGAGGCCGGAAGCTG-------------------------------------------------------------------------------------------------------------------------------------------------------------
>gene=chr20_277148-278148; species=papHam
ggatcaaggtgtagtgtgacagagtaaaattttaatgataaaaagttaatggtaaaatgttcactgtaaaactttcaacttttctgcttgaaaatgtgcataatccgacgtggg-aaaaaAATAATGCATTGCAGTCAGTTCTGGGGAAAAGGAAAGCTAAGTTTTAATTTTGCTATTGTTTTTGCTTTTTTAACAGAAAAAGTACAAAGAAAACAAAATGGGGGAGATGTTTCTGAA-TTCGTCCCGCCTGTGGGCTGTGGGCCGTTAGCAAAGCTGCTTGCATGAAATCATCGAGCACCGCTTGCGAAATGCCAAATCCTCGAGAGCGAGGCCGGAGGCTGCCAAACCCGCGCTGGGGAAAGGGACGCCTCCGGGCGCCCCATCCCTCTGCGGACGGAGGTGAGGTTGGAGCGAGCGCTGGCGGAAGAGAGGCTCAGCACAGGGGGTGCAGAGCCGGCGCTGGCCAATATGCGCCGCATGTGATACCTTTGAGGGAGC
>gene=chr20_277148-278148; species=ponAbe
ggatcgaggcgtagtgtgatagagtaaaattttaacgataaaaagttaatggtaaaatgttcactgtaaaactttcaacttttcttcttgaaaatgtgcataatccgacgtggg-aaaaaAATAATGCATTGCAGTCAGTTCTGGGGAAAGGGAAAGCTAAGTTTTAATTTTGCTATTGCTTTTGCTTTTTTAACAGAAAAGATACAAAAAAGACAAAATGGGAGAGATGTTCCTGCACTCCGTCCCGTCTGTGGGCTGTGGGCCGTTAGCAAAGCTGCTAGCATGAAATCATCGAGCATCGCTTGCGAAATGTCAAATCCTCGAGAGCGAGGCCGGAGGCTGCCAAACCCGCGCTGGGGAAAGTGAAGCCTCCGGGCGCCCCATCCCGCTGCGGACGGAGGTGAGGTTGGAGCGAACGCTGGCGGAAGAGAGGCTCAGCGCAGGGGGCGCGGAGCCGGCGCTGGCCAATATGAGCCGCATGTGATACCTTTGAGGGAGC
>gene=chr20_277148-278148; species=rheMac
GGATCGAGGTGTAGTGTGACAGAGTAAAATTTTAATGATAAAAAGTTAATGGTAAAATGTTCACTGTAAAACTTTCAACTTTTCTGCTTGAAAATGTGCATAATCCGACGTGGG-AAAAAAATAATGCATTGCAGTTAGTTCTGGGGAAAAGGAAAGCTAAGTTTTAATTTTGCTATTGTTTTTGCTTTTTTAACAGAAAAAGTACAAAGAAAACAAAATGGGGGAGATGTTTCTGAA-TTCGTCCCGCCTGTGGGCTGTGGGCCGTTAGCAAAACTGCTTGCATGAAATCATCGAGCACCGCTTGCGAAATGCCAAATCCTCGAGAGCGAGGCCGGAGGCTGCCAAACCCGCGCTGGGGAAAGGGACGCCTCCGGGCGCCCCATCCCTCTGCGGACGGAGGTGAGGTTGGAGCGAGCGCTGGCGGAAGAGAGGCTCAGCACAGGGGGTGCAGAGCCGACGCTGGCCAATATGCGCCGCATGTGATACCTTTGAGGGAGC
>gene=chr20_277256-278256; species=hg19
ggatcgaggcgtagtgtgacagagtaaaattttaatgataaaaagttaatggtaaaatgttcactgtaaaactttcaacttttcttcttgaaaacgtgcataatccgacgtgggaaaaaaaaTAACGCATTGCAGTCAGTTCTGGGGAAACGGAAAGCTAAGTTTTAATTTTGCTATTGCTTTTGCTTTTTTAACAGAAAAGGTACAAAAAAGAAAAAATGGGAGAGATGTTGCCGAACTCCGTCCCGCCTGTGGGCTGTGGGCCGTTAGCAAAGCTGCTAGCATGAAATCGTCGAGCACCGCTTGCGAAACGCCAAATCCTCGAGAGCGAGGCCGGAGGCTGCCAAACCCGCGCTGGGGAAAGGGCCGCCTCCGGGCGCCCCATCCCGCTGCGGACGGAGGTGAGGTTGGAGCGAGCGCTGGCGGAAGAGAGGCTCAGCGCAGGGGGCGCAGAGCCGGCGCTGGCCAATATGCGCCGCATGTGATACCTTTGAGGGCGC
>gene=chr20_277256-278256; species=bosTau
ggatagaggtgtagtgtggtatagtaaaattttaatggttaaatgttaaaagtaaaatgttcgccgcaaaa--ttctactttctgcgttgaaaatgtccataatccagggttgc-a--aaaataaTGCATTGTGATCTGCTTTGGGAGGAGGGAGAGCTAAGTT------------TTGTCTGTTTTGTTTTAATAGAAAAGGTACAAAAACGACAAAATGGGCGAAATCTTCCTCAACTCTGTCCCGCCTTCGGACTGTGGGCCGTTAGCAAAGCCACTTGAATGAAATCATCGAGGACCGCTTGCGAAACAACAAATCCTCGAGAGCGAGG-GCAAAGCTGCCAAACCCTCGCGACGGACAGGGACGCCTCCAAGATCCCCATCCCGA----AGCGGAGGTGGGGTTGGAACGAGCACTAGCGGAAACGCGGTCCAGCCCAGGGGGTTCCCGGCAGCCGCAGGACGCCGAGCGCCTCAAGTAATA-CTTTGGCTGGGC
>gene=chr20_277256-278256; species=calJac
GGATCAAGGTGCAGTGTGATAGAGTAAATTTTTAATGATAAAAAGTTAATGGTAAAATGTTCACTGTCAAACTTTCAACTTTTCTGCTTGAAAATGTTCATAATCCGACGTC---AAAAAAAT---GCATGGCAGTCCGTTCCGGAGAAAGGGAAAGCTACGTTTTAA-TTTGTTATTGTTTTCGCTTTTTCAACATAAACGGTACAAAGAAGACAAAATGGGAGAGGTGTTCCTGAACTCCGTCCCGCCTGTGGGCTGCGGGCCGTTAGGAAAGCTGTTCGCATGAAATCATCGAGCACCACTTGCGAAATGCCAAATCCTCGAGAGCGAGG-CGGAGGCTGCCAAACGCGCGCCGGGGAAAGGGA-ACCTCCGGGCTCCCAATCCCGCTGCGGGCGGAGGTGGGGTTGGAACGAACGCC-GCGGAAGAGAGGGTCAGCCCAGGGGGCGCAAAGCCGGCGCTGGCCAATGTGAGCAGCAAGTGATACCTTTGAGGGGGT
>gene=chr20_277256-278256; species=canFam
GGATAGAAGTGTAGTGGGGCATAGTAAAAATTTAATGGTCCAAAGTTAAAGGTAAAATGTCCACTGTGAAA--TTCAACTTTCTCTATTTAAAATGTCCATAA-CCAACGTTGG-A--AAAACAATGCACGGCCGTGCGCTCGGAGAGGAGGAGGGGTT-AGTT------------TCGTTTTGTTCCCTGTAACAGAAAAGGTATATAGAAGACAAAATGGGCGAGCTCCTCCCCAGCTCGGGGCCGCCTCGGGGCCGCGGGCCGTCCGCAAGGCCGCCTGAA-TGAGC--TCGAGGGCCGCTTGCGAAAGAGCGAATCCTCGAGAGCGCGGCCCGGGGCTGCCAAGCCCTCGCGAGGGACAGGGACGCCTCCAGGCGGCGCCTCCCGC----CGCGGAGGTggggccggagcgcgcgccggcggaggcgcggcgcggccccgggggctcggggccggcgccggcagcagcgcgccgcgggTAATACCTTCAGCTGGGC
>gene=chr20_277256-278256; species=equCab
ggatagacatgtcatgtggtaaagtaaaactttaatggtaaaaagttaaaggtaaaacgttcactgtaaaactttcaactttctgtattgaaaatgttcctaatccgccgttgg-a--aaaataaTGCATTGTAGTACGCCTCGGGAGGAAGGAGAGCGAAGTT------------TTGTTTTGTTTTCAGAAAAAGGAGAAAAA------AGACAAGA-GGGCGAGATCTTCCTCTACTCTGTCCCGCCTTTGGGCTGCGGGCCGTTAGGAACGCTGCCTGAATGAAATCATCGAGCACCGCTTGCGAAAGACCAAATCCTCGAGAGCGAGGCCC-GGGCTGCCAAGCCCGCGCG-GGGTCAGGCCCGCCCCCTCGCGGTGTGCCCCGC-------GGAGGAGTGGTCTGAGAAAGCCCGGATGGATGCTCGTCACGGCC------GCTCGCAGGGGTCGCCGGCAGCAAAGGGCAGCGAGAATTACCTTTGGCGTGGC
>gene=chr20_277256-278256; species=gorGor
GGATCGAGGCGTAGTGTGAtagagtaaaattttaatgataaaaagttaatggtaaaatgttcactgtaaaactttcaacttttcttcttgaaaatgtgcataatccgacgtgggaaaaaaaaTAATGCATTGCAGTCAGTTCTGGGGAAACGGAAAGCTAAGTTTTAATTTTGCTATTGCTTTTGCTTTTTTAACAGAAAAGGTACGAAAAAGAAAAAATGGGAGAGATGTTCCTGAACTCCGTCCCGCCTGTGGGCTGTGGGCCGTTAGCAAAGCTGCTAGCATGAAATCGTCGAGCACCGCTTGCGAAATGCCAAATCCTCGAGAGCGAGGCCGGAGGCTGCCAAACCCGCGCTGGGGAAACGGACGCCTCCGGGCGCCCCATCCCGCTGCGGACGGAGGTGAGGTTGGAGCGAGCGCTGGCGGAAGAGAGGCTCAGCGCAGGGGGCGCAGAGCCGGCGCCGGCCAATATGCGCCGCATGTGATACCTTTGAGGGCGC
>gene=chr20_277256-278256; species=panTro
GGATCGAGGCGTAGTGTGATAGAGTAAAATTTTAACGCTAAAAAGTTAATGGTAAAATGTTCACTGTAAAACTTTCAACTTTTCTTCTTGAAAATGTGCATAATCCAACGTGGGAAAAAAAATAATGCATTGCAGTCAGTTCTGGGGAAACGGAAAGCTAAGTTTTAATTTTGCTATTGCTTTGGCTTTTTTAACAGAAAAGGTACAAAAAAGAAAAAATGGGAGAGATGTTCCTGAACTCCGTCCCGCCTGCGGGCTGTGGGCCGTTAGCAAATCTGCTAGCATGAAATCATCGAGCACCGCTTGCGAAATGCCAAATCCTCGAGAGCGAGGCCGGAAGCTG-------------------------------------------------------------------------------------------------------------------------------------------------------------
>gene=chr20_277256-278256; species=papHam
ggatcaaggtgtagtgtgacagagtaaaattttaatgataaaaagttaatggtaaaatgttcactgtaaaactttcaacttttctgcttgaaaatgtgcataatccgacgtggg-aaaaaAATAATGCATTGCAGTCAGTTCTGGGGAAAAGGAAAGCTAAGTTTTAATTTTGCTATTGTTTTTGCTTTTTTAACAGAAAAAGTACAAAGAAAACAAAATGGGGGAGATGTTTCTGAA-TTCGTCCCGCCTGTGGGCTGTGGGCCGTTAGCAAAGCTGCTTGCATGAAATCATCGAGCACCGCTTGCGAAATGCCAAATCCTCGAGAGCGAGGCCGGAGGCTGCCAAACCCGCGCTGGGGAAAGGGACGCCTCCGGGCGCCCCATCCCTCTGCGGACGGAGGTGAGGTTGGAGCGAGCGCTGGCGGAAGAGAGGCTCAGCACAGGGGGTGCAGAGCCGGCGCTGGCCAATATGCGCCGCATGTGATACCTTTGAGGGAGC
>gene=chr20_277256-278256; species=ponAbe
ggatcgaggcgtagtgtgatagagtaaaattttaacgataaaaagttaatggtaaaatgttcactgtaaaactttcaacttttcttcttgaaaatgtgcataatccgacgtggg-aaaaaAATAATGCATTGCAGTCAGTTCTGGGGAAAGGGAAAGCTAAGTTTTAATTTTGCTATTGCTTTTGCTTTTTTAACAGAAAAGATACAAAAAAGACAAAATGGGAGAGATGTTCCTGCACTCCGTCCCGTCTGTGGGCTGTGGGCCGTTAGCAAAGCTGCTAGCATGAAATCATCGAGCATCGCTTGCGAAATGTCAAATCCTCGAGAGCGAGGCCGGAGGCTGCCAAACCCGCGCTGGGGAAAGTGAAGCCTCCGGGCGCCCCATCCCGCTGCGGACGGAGGTGAGGTTGGAGCGAACGCTGGCGGAAGAGAGGCTCAGCGCAGGGGGCGCGGAGCCGGCGCTGGCCAATATGAGCCGCATGTGATACCTTTGAGGGAGC
>gene=chr20_277256-278256; species=rheMac
GGATCGAGGTGTAGTGTGACAGAGTAAAATTTTAATGATAAAAAGTTAATGGTAAAATGTTCACTGTAAAACTTTCAACTTTTCTGCTTGAAAATGTGCATAATCCGACGTGGG-AAAAAAATAATGCATTGCAGTTAGTTCTGGGGAAAAGGAAAGCTAAGTTTTAATTTTGCTATTGTTTTTGCTTTTTTAACAGAAAAAGTACAAAGAAAACAAAATGGGGGAGATGTTTCTGAA-TTCGTCCCGCCTGTGGGCTGTGGGCCGTTAGCAAAACTGCTTGCATGAAATCATCGAGCACCGCTTGCGAAATGCCAAATCCTCGAGAGCGAGGCCGGAGGCTGCCAAACCCGCGCTGGGGAAAGGGACGCCTCCGGGCGCCCCATCCCTCTGCGGACGGAGGTGAGGTTGGAGCGAGCGCTGGCGGAAGAGAGGCTCAGCACAGGGGGTGCAGAGCCGACGCTGGCCAATATGCGCCGCATGTGATACCTTTGAGGGAGC
>gene=chr20_277263-278263; species=hg19
ggatcgaggcgtagtgtgacagagtaaaattttaatgataaaaagttaatggtaaaatgttcactgtaaaactttcaacttttcttcttgaaaacgtgcataatccgacgtgggaaaaaaaaTAACGCATTGCAGTCAGTTCTGGGGAAACGGAAAGCTAAGTTTTAATTTTGCTATTGCTTTTGCTTTTTTAACAGAAAAGGTACAAAAAAGAAAAAATGGGAGAGATGTTGCCGAACTCCGTCCCGCCTGTGGGCTGTGGGCCGTTAGCAAAGCTGCTAGCATGAAATCGTCGAGCACCGCTTGCGAAACGCCAAATCCTCGAGAGCGAGGCCGGAGGCTGCCAAACCCGCGCTGGGGAAAGGGCCGCCTCCGGGCGCCCCATCCCGCTGCGGACGGAGGTGAGGTTGGAGCGAGCGCTGGCGGAAGAGAGGCTCAGCGCAGGGGGCGCAGAGCCGGCGCTGGCCAATATGCGCCGCATGTGATACCTTTGAGGGCGC
>gene=chr20_277263-278263; species=bosTau
ggatagaggtgtagtgtggtatagtaaaattttaatggttaaatgttaaaagtaaaatgttcgccgcaaaa--ttctactttctgcgttgaaaatgtccataatccagggttgc-a--aaaataaTGCATTGTGATCTGCTTTGGGAGGAGGGAGAGCTAAGTT------------TTGTCTGTTTTGTTTTAATAGAAAAGGTACAAAAACGACAAAATGGGCGAAATCTTCCTCAACTCTGTCCCGCCTTCGGACTGTGGGCCGTTAGCAAAGCCACTTGAATGAAATCATCGAGGACCGCTTGCGAAACAACAAATCCTCGAGAGCGAGG-GCAAAGCTGCCAAACCCTCGCGACGGACAGGGACGCCTCCAAGATCCCCATCCCGA----AGCGGAGGTGGGGTTGGAACGAGCACTAGCGGAAACGCGGTCCAGCCCAGGGGGTTCCCGGCAGCCGCAGGACGCCGAGCGCCTCAAGTAATA-CTTTGGCTGGGC
>gene=chr20_277263-278263; species=calJac
GGATCAAGGTGCAGTGTGATAGAGTAAATTTTTAATGATAAAAAGTTAATGGTAAAATGTTCACTGTCAAACTTTCAACTTTTCTGCTTGAAAATGTTCATAATCCGACGTC---AAAAAAAT---GCATGGCAGTCCGTTCCGGAGAAAGGGAAAGCTACGTTTTAA-TTTGTTATTGTTTTCGCTTTTTCAACATAAACGGTACAAAGAAGACAAAATGGGAGAGGTGTTCCTGAACTCCGTCCCGCCTGTGGGCTGCGGGCCGTTAGGAAAGCTGTTCGCATGAAATCATCGAGCACCACTTGCGAAATGCCAAATCCTCGAGAGCGAGG-CGGAGGCTGCCAAACGCGCGCCGGGGAAAGGGA-ACCTCCGGGCTCCCAATCCCGCTGCGGGCGGAGGTGGGGTTGGAACGAACGCC-GCGGAAGAGAGGGTCAGCCCAGGGGGCGCAAAGCCGGCGCTGGCCAATGTGAGCAGCAAGTGATACCTTTGAGGGGGT
>gene=chr20_277263-278263; species=canFam
GGATAGAAGTGTAGTGGGGCATAGTAAAAATTTAATGGTCCAAAGTTAAAGGTAAAATGTCCACTGTGAAA--TTCAACTTTCTCTATTTAAAATGTCCATAA-CCAACGTTGG-A--AAAACAATGCACGGCCGTGCGCTCGGAGAGGAGGAGGGGTT-AGTT------------TCGTTTTGTTCCCTGTAACAGAAAAGGTATATAGAAGACAAAATGGGCGAGCTCCTCCCCAGCTCGGGGCCGCCTCGGGGCCGCGGGCCGTCCGCAAGGCCGCCTGAA-TGAGC--TCGAGGGCCGCTTGCGAAAGAGCGAATCCTCGAGAGCGCGGCCCGGGGCTGCCAAGCCCTCGCGAGGGACAGGGACGCCTCCAGGCGGCGCCTCCCGC----CGCGGAGGTggggccggagcgcgcgccggcggaggcgcggcgcggccccgggggctcggggccggcgccggcagcagcgcgccgcgggTAATACCTTCAGCTGGGC
>gene=chr20_277263-278263; species=equCab
ggatagacatgtcatgtggtaaagtaaaactttaatggtaaaaagttaaaggtaaaacgttcactgtaaaactttcaactttctgtattgaaaatgttcctaatccgccgttgg-a--aaaataaTGCATTGTAGTACGCCTCGGGAGGAAGGAGAGCGAAGTT------------TTGTTTTGTTTTCAGAAAAAGGAGAAAAA------AGACAAGA-GGGCGAGATCTTCCTCTACTCTGTCCCGCCTTTGGGCTGCGGGCCGTTAGGAACGCTGCCTGAATGAAATCATCGAGCACCGCTTGCGAAAGACCAAATCCTCGAGAGCGAGGCCC-GGGCTGCCAAGCCCGCGCG-GGGTCAGGCCCGCCCCCTCGCGGTGTGCCCCGC-------GGAGGAGTGGTCTGAGAAAGCCCGGATGGATGCTCGTCACGGCC------GCTCGCAGGGGTCGCCGGCAGCAAAGGGCAGCGAGAATTACCTTTGGCGTGGC
>gene=chr20_277263-278263; species=gorGor
GGATCGAGGCGTAGTGTGAtagagtaaaattttaatgataaaaagttaatggtaaaatgttcactgtaaaactttcaacttttcttcttgaaaatgtgcataatccgacgtgggaaaaaaaaTAATGCATTGCAGTCAGTTCTGGGGAAACGGAAAGCTAAGTTTTAATTTTGCTATTGCTTTTGCTTTTTTAACAGAAAAGGTACGAAAAAGAAAAAATGGGAGAGATGTTCCTGAACTCCGTCCCGCCTGTGGGCTGTGGGCCGTTAGCAAAGCTGCTAGCATGAAATCGTCGAGCACCGCTTGCGAAATGCCAAATCCTCGAGAGCGAGGCCGGAGGCTGCCAAACCCGCGCTGGGGAAACGGACGCCTCCGGGCGCCCCATCCCGCTGCGGACGGAGGTGAGGTTGGAGCGAGCGCTGGCGGAAGAGAGGCTCAGCGCAGGGGGCGCAGAGCCGGCGCCGGCCAATATGCGCCGCATGTGATACCTTTGAGGGCGC
>gene=chr20_277263-278263; species=panTro
GGATCGAGGCGTAGTGTGATAGAGTAAAATTTTAACGCTAAAAAGTTAATGGTAAAATGTTCACTGTAAAACTTTCAACTTTTCTTCTTGAAAATGTGCATAATCCAACGTGGGAAAAAAAATAATGCATTGCAGTCAGTTCTGGGGAAACGGAAAGCTAAGTTTTAATTTTGCTATTGCTTTGGCTTTTTTAACAGAAAAGGTACAAAAAAGAAAAAATGGGAGAGATGTTCCTGAACTCCGTCCCGCCTGCGGGCTGTGGGCCGTTAGCAAATCTGCTAGCATGAAATCATCGAGCACCGCTTGCGAAATGCCAAATCCTCGAGAGCGAGGCCGGAAGCTG-------------------------------------------------------------------------------------------------------------------------------------------------------------
>gene=chr20_277263-278263; species=papHam
ggatcaaggtgtagtgtgacagagtaaaattttaatgataaaaagttaatggtaaaatgttcactgtaaaactttcaacttttctgcttgaaaatgtgcataatccgacgtggg-aaaaaAATAATGCATTGCAGTCAGTTCTGGGGAAAAGGAAAGCTAAGTTTTAATTTTGCTATTGTTTTTGCTTTTTTAACAGAAAAAGTACAAAGAAAACAAAATGGGGGAGATGTTTCTGAA-TTCGTCCCGCCTGTGGGCTGTGGGCCGTTAGCAAAGCTGCTTGCATGAAATCATCGAGCACCGCTTGCGAAATGCCAAATCCTCGAGAGCGAGGCCGGAGGCTGCCAAACCCGCGCTGGGGAAAGGGACGCCTCCGGGCGCCCCATCCCTCTGCGGACGGAGGTGAGGTTGGAGCGAGCGCTGGCGGAAGAGAGGCTCAGCACAGGGGGTGCAGAGCCGGCGCTGGCCAATATGCGCCGCATGTGATACCTTTGAGGGAGC
>gene=chr20_277263-278263; species=ponAbe
ggatcgaggcgtagtgtgatagagtaaaattttaacgataaaaagttaatggtaaaatgttcactgtaaaactttcaacttttcttcttgaaaatgtgcataatccgacgtggg-aaaaaAATAATGCATTGCAGTCAGTTCTGGGGAAAGGGAAAGCTAAGTTTTAATTTTGCTATTGCTTTTGCTTTTTTAACAGAAAAGATACAAAAAAGACAAAATGGGAGAGATGTTCCTGCACTCCGTCCCGTCTGTGGGCTGTGGGCCGTTAGCAAAGCTGCTAGCATGAAATCATCGAGCATCGCTTGCGAAATGTCAAATCCTCGAGAGCGAGGCCGGAGGCTGCCAAACCCGCGCTGGGGAAAGTGAAGCCTCCGGGCGCCCCATCCCGCTGCGGACGGAGGTGAGGTTGGAGCGAACGCTGGCGGAAGAGAGGCTCAGCGCAGGGGGCGCGGAGCCGGCGCTGGCCAATATGAGCCGCATGTGATACCTTTGAGGGAGC
>gene=chr20_277263-278263; species=rheMac
GGATCGAGGTGTAGTGTGACAGAGTAAAATTTTAATGATAAAAAGTTAATGGTAAAATGTTCACTGTAAAACTTTCAACTTTTCTGCTTGAAAATGTGCATAATCCGACGTGGG-AAAAAAATAATGCATTGCAGTTAGTTCTGGGGAAAAGGAAAGCTAAGTTTTAATTTTGCTATTGTTTTTGCTTTTTTAACAGAAAAAGTACAAAGAAAACAAAATGGGGGAGATGTTTCTGAA-TTCGTCCCGCCTGTGGGCTGTGGGCCGTTAGCAAAACTGCTTGCATGAAATCATCGAGCACCGCTTGCGAAATGCCAAATCCTCGAGAGCGAGGCCGGAGGCTGCCAAACCCGCGCTGGGGAAAGGGACGCCTCCGGGCGCCCCATCCCTCTGCGGACGGAGGTGAGGTTGGAGCGAGCGCTGGCGGAAGAGAGGCTCAGCACAGGGGGTGCAGAGCCGACGCTGGCCAATATGCGCCGCATGTGATACCTTTGAGGGAGC
>gene=chr20_311263-312263; species=hg19
CATTGCTGGGTCATGCCCCTTGCCTGGGTGGTGTGAGCCACCCTGCTTCCAAGGCTTTCAAAACACCATACGCTGAtgtattgtttctcatctattgctgcgtaacaaattgccacaagcttagcagtgtaaaacaacatgcatttgttatttcagtctccatgcatcaggagtccagcatgccttagctgggtctctgctcaggatctcacaaggcagcagctggggtgctggtggcccgcattccttcttggagctcagcagccttttccaagctctcacggtagtgggcagaattcagttctttgtgcttataggacagagatccctgttctattgctggctgtcagttagtaccactcttgattactacaagctgctcagtttcttgccacatggcccccacagggcctccccagccttctcacaatattgcaacttattttgtcaaggccagaggagaatttttctgctgcttggagtcacttggctcagggaag
>gene=chr20_311263-312263; species=bosTau
CATCTCTGGGTCAGGTTCTTGGCATAGGCTGTTTGAACCAT-TTGGTTCCAGGGCTTTAAAAACGCTATAGGCTGAtgtattgacc---atctgttcctatgtaacaaaatgcaacaacgttaatggcttaaaacaacatgcatttcttatttcaatctccatgggcctggagtc------------tctgggtctctgctcaagatctctcaaggttgcagtccagctgttggtgagctgtgttctcttctggagctcagtgtcctcttccaaaatcacgtggcagtgggcagaactcagttctttgtggttaaaggactgaggcccccgttttc-------ctgtcagctggtgccattccggattcctaaaagccactcggtttctt--------------------tcctcacagccccctctcagcatggtggcttattttgtcaaggccagcggagaatc--tctgcagcttcaagtcccttggctcaaggaag
>gene=chr20_311263-312263; species=calJac
CATTGCTGGGTCATGCCCCTTGCTTAGGTGTTGTGAGCCACCCTGGTTCCAAGGCTTTAAAAACACCATACACAGAtatattggttcttgtctattgcttcgtaatgaattgccacaagctttgcagggtaaaacaacgtgcatctgttatttcggtctccatgggtcaggagtccagcatgccttagctgagtctctgctcaggatctcacaaggcagcaactggggtgt---tggcctgcattccttcctggagctcagcagccttttctgaactctcatggtagtgggcaaaatttggttccttgtgcttataggacagaggtccctgttctcttgctggctgtcagttagtgtcattagtgattactaagagctgctcagtttcttgacacatggtccctctggggcctccccagccctctcacgatattgcaacttactttgtcaaggctagtggagaatttttctgctgcttggagtcacttgactcagggaag
>gene=chr20_311263-312263; species=canFam
------TCCATGGCTTCCCAGACCTGGGGTATTTAAACCATCTTGGTTCCAAGGCTTTAAGTACACTGTACACCAAGgtgttggtt---attt-ttgctgggtaacaaatttccccaaacttctcagtctaaaacaacaggcatttattgttc--gtctctgccggccaggtatccagcgtgccttagctgagtctctgctcagactctcacagggccgca-tcaaggtgttgatggactgccttgctttctggagctcagcctcctcttccaaatacatggttgtgggggcagaattcagttccttggggtcaa---------gtctctgggttcctccctgctgtcagctggtgccactcctgaatccagagggctactcagtgtctg--------------------tcttcccagtgttctcacagaatggcaccttattttgccaaggccaggagaaaatatttctgcaGCTTCCAGTTGCTTGCCTCAGGGAAG
>gene=chr20_311263-312263; species=equCab
CCC---CCCGT-------CAGGTCTGGACTACTTAAGACATCTTGGTTCCGAGGCTTTAGAAACATTATAGGCTGATGTGTTGATA---ATCTGtttctgcagaacaaattgccagaaatttagcggcttgaaacaacatgcatttattatttcagcccgcgtgaggcggcagtccagcacgccttcgccgggtctctgctcaggatctcacgaggctgca-gggaaggcgggggcggctgccttcccttccggagctcagcgtcctcttgcacgttcatgcggtggtgggcagaagtcacttccctgtggttaaaggactg-ggtccctgttttcttccttgctgtcagctggtgccagtcttgattcctaagagcagctcagtttctt--------------------tcttcgcagtccctcccgtgggtggcagctaattttgtcaaggctagcggaaagtcttttggtggcttcaagtcacttgcctcagagaag
>gene=chr20_311263-312263; species=gorGor
CATTGCCGGGTCATGCCCCTTGCCTGGGTGGTGTGAGCCACCCTGCTTCCAAGGCTTTCAAAACACCATACGCTGAtgtattgtttctcatctatt-ctgcgtaacaaattgccacaagcttagcagtgtaaaacaacatgcatttgttatttcagtctccatgggtcaggagtccagcatgccttagctgggtctctgctcaggatctcacaaggcagcaactggggtgctggtggcccgcattccttcctggagctcagcagccttttccaagctctcacggtagtgggcagaattcagttccttgtgcttataggacagagatccctgttctattgctggctgtcagttagtaccactcttgattactacaagctgctcagtttcttgccacatggcccccacagggcctccccagccttctcacaatattgcaacttattttgtcaaggccagaggagaatttttctgctgcttggagtcacttggctcagggaag
>gene=chr20_311263-312263; species=panTro
CATTGCTGGGTCATGCCCCTTGCCTGGGTGGTGTGAGCCACCCTGCTTCCAAGGCTTTCAAAACACCATACGCTGAtgtatcgtttctcatctattgctgcgtaacaaattgccacaagcttagcagtgtaaaacaacgtgcatttgttatttcagtctccatgcgtcaggagtccagcatgccttagctgggtctctgctcaggatctcacaaggcagcagctggggtgctggtggcccgcattccttcctggagctcagcagccttttccaagctctcacggtagtgggcagaattcagttccttgtgcttataggacagagatccctgttctattgctggctgtcagttagtaccactcttgattactacaagctgctcagtttgttgccacatggcccccacagggcctccccagccttctcacaatattgcaacttattttgtcaaggccagaggagaatttttctgctgcttggagtcacttggctcagggaag
>gene=chr20_311263-312263; species=papHam
CATTGCTGGGTCATGCCCCTTGCCTGGGTGGTGTGAGCCACCCTGCTTCCAAGGCTTTCAGAACACCATACGCTGAtgtattgtttctcatctattgctgtgcaacaaattgccactggcttagcagtgtaaaacaacatgcatttgttattctagtctccatgggtcaggagtccagcatgccttagctgggcctctgctcaggatctcacaaggcagcaactggggagctggtggcctgcattccttcctggagctcagcagccttttccaaactctcatggtagtgggcagaattcagttccttgtgcttataggacagagatccctattctattgctggctgtcagttagtgccactcctgattactacaagctgctcagtttcttgccacaaggcccccacaggacctccccagctttctcacaatattgcaacttattttgtcaaggccagcggagaatttttctgctgcttggagtcacttggctcagggaag
>gene=chr20_311263-312263; species=ponAbe
CGTTGCTGGGTCATGCCCCTTGCCTGGGTGGTGTGAGCCACCCTGCTTCCAAGGCTTTCAAAACACCATACGCTGAtgtattgtttctcatctattgctgcgtaacaaatcgccacaagcttagcagtgtaaaacaacatgcatttgttatttcagtctccatgggtcaggagtccatcatgccttagctgggtctctgctcaggatctcacaaggcagcaactggggtgctggtggcccgcattccttcctggagctcagcagccttttccaagctctcacggtagtgggcagaattcagttccttgtgcttataggacagagatccctgttctattgctggctgtcagttagtaccactcttgattactacaagctgctcagtttcttgccacatggcccccacaggacctccccagccttctcacaatattgcaacttattttgtcaaggccagaggagaatttttctgctgcttggagtcacttggctcagggaag
>gene=chr20_311263-312263; species=rheMac
CATTGCTGGGTCATGCCCCTTGCCTGGGTGGTGTGAGCCACCCTGCTTCCAAGGCTTTCAGAACACCGTACGCTGAtgtattgtttctcatctattgctgtgcaacaaattgccaccggcttagcagtgtaaaacaacatgcatttgttattccagtctccctgggtcaggagtccagcatgccttagctgggtctctgctcaggatctcacaaggcagcaactggggagctggtggcctgcattccttcctggagctcagcagccttttccaaactctcatggtagtgggcagaattcagttccttgtgcttataggacagagatccctgttctattgctggctgtcagttagtgccactcctgattactacaagctgctcagtttcttgccacaaggcccccacaggacctccccagccttctcacaatattgcaacttattttgtcaaggccagcggagaatttttctgctgcttggagtcacttggctcagggaag
>gene=chr20_344105-345105; species=hg19
gtgtgtgtccgtgtgtacacatgtgtgcgCCGACACAGCCAGGTGTTGGCCAATGCAGGTGTGGTGTCCTCAAGAGCACAGTGCATCCTGATTCTTCACCCTCCCAGGCCTCCCCTGCCCCTGTTGTGTGCCAGCTGGGCCTGCCCCATGTTATGCCTGACGCCCACGCAAAAGCTGCTTCTTCCAGTCACAGGACAAAGGCATCCTCAGCCCAGACCCTGTACCCCAGGGGTAAAGACCTCTCAGACCCCTAGTGCTCCTCAGCATGGACCTCTCCACCAGGAGCCTCAGAGTTGTGAGAAGCACAGGCACCCAAAGCCCACCGCCCTGTGTCCATGTGCATGGAGTGTGCCCAGGTACACGCAAGGGCTGGAGATGCCCCAGGGCGGTCCAGACAGACGTGCAGATGACACATTGGCCACTGAGTTTCCACAGACACTGAGCTAAGTGCTTTCGAGACACActgggtgaccttaggcgtatcaccctctctgagcctc
>gene=chr20_344105-345105; species=bosTau
GTGTATGTGTGTGTGTGCACACA----TGCGCTCACAGCCTGGTATCTGCCAATG-------------CCTGTGAACACAGTGCAGCCTCCTCCTTCCTCTTCC--AGCCCCACCTGCCCCTGC---------------CCTGCCCTACATG------------------GAAGCTGCTCCTT-------------------CCTATCAGCCCACACGCTGGGCCCCAGGGCTAAAGACCTCCCAGGCCCCCGGT-GCCCTCAACACCCACCTCTCCACCAGGAGCTCCAGAGTTATGAGGAACACATGCAACCCAAAGTCACCTTCCTAT-CCTGTGTGCAAGGGGTGTGCCCAGGCATGTGCAAGCACTGGAAACATTCTAGGGAGGCCCAAACAGATGTACAAATGGCACTTTGGCCactgagtccccacaggcactgtgctaagtgcttcagagatacaCTGGGTAACCTTAGGCATGCC----------------
>gene=chr20_344105-345105; species=calJac
gtgtgtgtccgtgtgtatgcacgtgtgCACTGGCACAGCCAGCCATCAGCCAATGCAGGTGT-----CCCCATGAGCACAGCGCATCCTCATTCTTCAC-------------CCCCACCCCCGTTGTGTGCCAGCTAGGCCTGCCTCATGTCATGCCTGACACCCATGCAAGAGCTCCTTCTTCCAGTCACAGGACAAAGGCCTCCTCAGCCCAGACCCTGGAGCTCAGGGGTAAAGACCTCTCAGACCCCTA------------------------------------------GTGAGAAACACACACAGCCAAAGCTCACCACCCTGTGCCCATGGGCATGGGGTGTGCCCTGGTACACACAAGTGCTGGAGATACCCCAGGGAGATCCAGACAGATGTGCAGATGACACATTGTCCACTCAGTCTCCACAGACACTGAGCTAAGTGCTTTGGAGACATACCGGgtgaccttaggcatgtcaccctctctgagcctc
>gene=chr20_344105-345105; species=canFam
TAGTGTATGTATACACACACAAG----CACCCGTACAGCCTGCTGTC------CACGTATGT------CCTGTGAGCACAGCATGGCCTCATTCCTCCCCCTCCTAGGTCTCCCCTGACCCCAT---------------CCAGTC----------------------------------CCTTCCAATCATAGGACAAAAGTCCCCTCAGCCCAGACTCTGGAGCTCAGGGGTAAAGGCCTCCCAGACCCCTGGTGTCCCTCA-CATAGACCTCTCTACC-AGGAGCCCTGAGTAGTGAGGCACATGAGCAGCCCCGGGCCACTGCCTGGTGCCCAGGCATGTGGGATGTGCCCAGGTACGTGTAGGTACTGGAAGTGCTTCTGGGGAGTCCC-ACAGAGGTGTG-ATG--TCCTTGGCCactgagtccccacaggcactgtgctcagtgcttcaGA---------agtgaccttaggcatgtcggcctgtcagagccct
>gene=chr20_344105-345105; species=equCab
GTGTGTGTGCCCATGTGCATGAG----CACCCACACAGTCCAGTGTCTGCCAACGCGCGTGT------CCCGTGAGCACGGCACAGCCTCCTTCTCCCCTCTCCCAGGCCAGACCTGCCCCTGT---------------CCTGCCCTACGCC------------------AAAGCTGCTCCTTCCAATTGCAGGACGAAGCCCTCCTCAGTCTGGACCTTGGACCCCAGGGGTAAAGACCTCTCAGACCCCCAGTGGCCCTCAGCATCGACTTCTCCGCC-AGGACCCCAGAGCTGTGGGGAACACACGTGACCCCAAGCTACCTCCCCGTGCCCGTGTGCGTGGGGTGTGCCCAGGCAGGTGCAGGCACCGGCAGGGCCCCAGGGAGGTCCAGATAGATGTGCGAATGACACCTTGGCCACTGAAT-CCCACAGGTGCGGGGCTAAGTGCTTTGGAGACAcactgggagaccttgggcgtgtccacctttctgagcctc
>gene=chr20_344105-345105; species=gorGor
gtgtgtgtctgtgtgtacaca-gtgtgcgCCAGCACAGCCAGGTGTTGGCCAATGCAGGTGTGGTGTCCTCAAGAGCACAGTGCATCCTGATTCTTCACCCTCCCAGGCCTCCCCTGCCCCTGTTGTGTGCCAGCTGGGCCTGCCCCATGTTATGCCTGACACCCACGCAAAAGCTGCTTCTTCCAGTCACAGGA-AAAGGCATTCTCAGCCCAGACCCTGTACCCCAGGGGTAAAGACCTCTCAGACCCCTAGTGCTCCTCAGCATGGACC-CTCCACCAGGAGCCCCAGAG-TGTGAGAAGCACACGCACCCAAAGCCCACCGCCCTGTGTCCATGTGCATGGAGTGTGCCCAGGTACACGCGAGGGCTGGAGATGCCCCAGGGCGGTCCAGACAGATGTGCAGATGACACACTGGCCACTGAGTTTCCACAGACACTGAGCTAAGTGCTTTCGAGACACActgggtgaccttaggcatatcaccctctctgagcctc
>gene=chr20_344105-345105; species=panTro
gtgtgtgtccgtgtgtacacatgtgtgCACCGGCACAGCCAGGTGTTGGCCAATGCAGGTGCGGTGTCCTCAAGAGCACAGTGCATCCTGATTCTTCACCCTCCCAGGCCTCCCCTGCCCCTGTTGTGTGCCAGCTGGGCCTGCCCCATGTTATGCCTGACGCCCACGTAAAAGCTGCTTCTTCCAGTCACAGGACAAAGGCATCCTCAGCCCAGACCCTGTACCCCAGGGGTAAAGACCTCTCAGACCCCTAGTGCTCCTCAGCATGGACCTCTCCACCAGGAGCCCCAGAGTCGTGAGAAGCACACGCACCCAAAGCCCACCGCCCTGTGTCCATGTGCATGGAGTGTGCCCAGGTACACGCAAGGGCTGGAGATGCCCCAGGGCGGTCCAGACAGACGTGCAGATGACACATTGGCCACTGAGTTTCCACAGACACTGAGCTAAGTGCTTTCGAGACACActgggtgaccttaggcatatcaccctctctgagcctc
>gene=chr20_344105-345105; species=papHam
gtgtgtgtctgtgtgtACACATGTGTGCGCCGGCACAGACAGGTGTTGGCCAATGCAGGTGC-----CCCCACTAGCACAGTGCATCCTCATTCTTCACCCTCCCAGCCCTCCCCTGCCCCTGTTGTGTGCCAGCTGGGCCTGCCCCACGTCATGCCTGACACCCACGCAAAAGCTGCTTCTTCCAGTCACAGGACAAAGGCCTCCTCAGCCCAGACCCCGGACCCCAGGGGTAAAGACCTCCCAGACCTCCAGTGCTCCTCAGCATGGACCTCTCCACCAGGAGCCCCAGAGTTGTGAGAAACTCACACACCCAAAGCCCACCGCCCTGTGCCCATGTGCATGGAGTGTGCCCAGGTACACACAAGTGCTGGAGATGCCCCAGGGCGGTCCAGACAGATGTGCAAATGACACATTGGCCACTGAGTTTCCACAGATACTGAGCTAAGTGCTTTCGAGACATgctgggcgaccttaggcacgtcaccctctctgagcctc
>gene=chr20_344105-345105; species=ponAbe
gtgtgtgtccgtgtgtacacatgtgtgcgCTGGCACAGCCAGGTGTTGGTCAATGCAGGTGTGGTGTCCTCACGAGCACAGGGCATCCTCATTCTTCACCCTCCCAGGCCTCACCTGCCCCTGTTGTGTGCCAGCTGGGCCTGCCCCACGTTATGCCTGACACCCACGCAAAAGCTGCTTCTTCCAGTCACAGGACAAAGGACTCCTCAG------CCCTGGGCCCCAGGGGTAAAGACCTCCCAGACCCCTAGTGCTCCTCAGCATGGACCTCTCCACCAGGAGCCCCAGAGTTGTGAGAAACACACGCACCCAAAGCCCACCACCCTGTGTCCATGTGCGTGGAGTGTGCCCAGGTACACGCAAGTGCTGGAGATGCCCCAGGGCGGTCCAGACAGATGTGCAGATAACACATTGGCCACTGAGTTTCCACAGACACTGAGCTAAGTGCTTTCGAGACACActgggtgaccttaggcatatcaccctctctgagcctc
>gene=chr20_344105-345105; species=rheMac
gtgtgtgtccgtgtgtacacatgtgtgcgCCGGCACAGACAGATGTTGGCCAATGCAGGTGC-----CCTCACTAGCACAGTGCATCCTCATTCTTCACCCTCCCAGGCCTCCCCTGCCCCTGTTGTGTGCCAGCTGGGCCTGCCCCACGTCATGCCTGACACCCACGCAAAAGCTTCTTCTTCCAGTCACAGGACAAAGGCCTCCTCAGCCCAGACCCCGGACCCCAGGGGTAAAGACCTCCCAGA-CCCTAGTGCTCCTCAGCATGGACCTCTCCACCAGGATCCCCAGAGTTGTGAGAAACTCACACACCCAAAGCCCACCGCCCTGTGCCCATGTGCATGGAGTGTGCCCAGGTACACACAAGTGCTGGAGATGCCCCAGGGCGGTCCAGACAGATGTGCAGATGACACATTGGCCACTGAGTTTCCACAAACACTGAGCTAAGTGCTTTGGAGACATgctgggtgaccttaggcacgtcaccctctctgagcctc
>gene=chr20_346148-347148; species=hg19
GGGCACATCCCCTCTGGGGAAGTGAGGGAGCACCGAGAACAGAGAAGCAGAGGGAGTGGAGACGGTTCTCAGAAGCACAGGGCCTCCACACTCACCACAGCCCCTACTCAGCCGACATGCCTTGCTTCCTCTCACCTCCCCTGGTTCACCTCAGAGATGGGACACTCATTGCCCACCAGGGCAGCCTGGGTGGTGCCAACTGTGAGAGAGCTCCCCTTCCACATCTGCCTTTGTGGCTGTAAAATGTGGAAAGaataagagaaatacctatgaaatctgcaggaagatactttcttttttttttttttttttttttgagatggagtttagttcttgtcgcccaggctggagtgcagtggagcgatctcagctcactgcaacctccgcctcccaggttcaagcaattctcctgcctcagtctcccgagtagctgggattacaggtgctcgccatcacacccagctaatttttttgtatttttagtagagatggggtttcgc
>gene=chr20_346148-347148; species=bosTau
--------------------------------------------------------------------------------------------------------------------------------------------------------------------------------------------------------------------------------------------------------------------------------------------------------------------------------------------------------------------------------------------------------------------------------------------------------------------------------------------------------------------
>gene=chr20_346148-347148; species=calJac
-GACACATCCCCTCCGGGGAAGTGAGGGAGCCCCGAGGACCAAGAAGCCAAGGGAGTAGAAATCGTTCTCAGAAGCGCAGGGCCTCCACACTCGCTGCAGCCCCCACTCAGCTGACACACCTTGCTTCCTCTCACCTCTGCTGGTTCACCTCGGAGATGGGACTCTCATTACCCACAGGGGTGGCTGGGGTGGTACCGACTGTGAGAGAGCTCCTCTCCCACATCTGCTTTTGTGGCTGGAAAATTCGGAAAG-------------------------------------------------------------------------------------------------------------------------------------------------------------------------------------------------------------------------------------------------------
>gene=chr20_346148-347148; species=canFam
AGGCTCTTCT--------GGGGGGAAGGGGAGGCGAGAACGGAGCAGCAGAGGGAGTTGAAAC-GTTCTTGGAAG--------------------CATAGTCCCTGCCAGGCCAA--CACCTGGCTTCCTCTTACCTTTGCTGGGTCACCTCCCAGATAGGGTGCTCACTGCTCACCGAGGTAGCCTGGGAGGGGCTGACTTTGATA-ACTTCCTCTTCACCATCTG-CTTTGTGGCTGTAAAATGTGAAAAGAAT--GAGAAA--CATACGGAAGCCGCATGAAGGCACT-----------------------------------------------------------------------------------------------------------------------------------------------------------------------------------------------------------------
>gene=chr20_346148-347148; species=equCab
AGACACCTCT--------GGAGAGAGGAAGAGCCAAGAAGACAGACACGGAGGGAGTCGAGATGGTTCTCAAAAG--------------------CACAGCCCCTGCCGGGCCAACTCTGCTGGCCTCCTCACACCTCCGCTGGGTCACCTCCAAGATGGGATGCTCA-----CATGGAGGCAGCCTGTGCCGTGCGGACCTTGAGA-AGCGCCTCTGCCTCAGCTG-CTTTGTGGCTGTACAATGTGAAAAGAACGAAAGACA--CCTATGAAAGCTGCAGGAAGACACG-------CT--------------------------------------------------------------------------------------------------------------------------------------------------------------------------------------------------------
>gene=chr20_346148-347148; species=gorGor
--------------------------------------------------------------------------------------------------------------------------------------------------------------------------------------------------------------------------------------------------------------------------------------------------------------------------------------------------------------------------------------------------------------------------------------------------------------------------------------------------------------------
>gene=chr20_346148-347148; species=panTro
GGGCACATCCCCTCTGGGGAAGTGAGGGAGCACCGAGAACAGAGAAGCAGAGGGAGTGGAGACGGTTCTCAGAAGCACGGGGCCTCCACACTCACCACAGCCCCTACTCAGCCGACATGCCTTGCTTCCTCTCACCTCCCCTGGTTCACCTCAGAGATGGGACACTCATTGCCCACCAGGGCAGCCTGGGTGGTGCCAACTGTGAGAGAGCTCCCCTTCCACATCTGCCTTTGTGGCTGTAAAATGTGGAAAGAATAAGAGAAATACCTATGAAAGCTGCAGGAAGATACtttc----ttttttttttttttttttgagatggagtttagttcttgtcgcccaggctggagtgcagtggagcgatctcagctcactgcaacctccgcctcccaggttcaagcaattctcctgcctcagtctcccgagtagctgggattacaggtgctcgccatcacacccagctaatttttttgtacttttagtagagatggggtttcgc
>gene=chr20_346148-347148; species=papHam
GGGGACATCCCCTCTAGGGAAGTGAGGGAGCGCCAAGGACAGAGAAGCAGAGGGAGTGAAGACAATTCTCAGAAGCGCAGGGCCTCCACACTCACCACAGCCCTCACTCAGCGGACATGCCCTGCTTCCTCTCACCTCCCCGGCTTCACCTCAGAGATGGGACACTTGTTGCCCACCAGGGCAGGCTGGGTGGTGCCGACTGTGAGACAGCTCCTCTTCCACATCTGCCTTCATGGCTGTAAAATGTGGAAAGAATAAGAGAAATACCTATGAAAGCTGCAGGAATA-------------Ctttttttatttttttgagatggagttttggtcttgtcgcccaggctagagtgcagtggcgtgatcttggctcactgcaacctccgcctgccatgttcaagcaattatcctgcctcagcctcccaagtagctgggattacaggcgtttgccatcatgcccagttaattttttttta---ttagtagagacggggtttcgc
>gene=chr20_346148-347148; species=ponAbe
GGGCACATCCCCTCTGGGGAAGTGAGGGAGCACCGCGGACAGAGAAGCAGAGGGAGTGGAGACAGTTCTCAGAAGCACAGGGCCTCCACACTCACCACAGCCCCCACTCAGCCGACATGCCTTGCTTCCTCTCACCTCCCCTGGTTCACCTCAGAGATGGGACACTCATTGCCCACCAGGGCAGCCTGGGTGGTGCCAACTGTGAGAGGGCTCCTCTTCCACATCTGCCTTTGTGGGTGTAAAATGTGGAAAGAAAAagagaaatacctatgaaagctgcaggaagatac--------ttttttttttttttttttgagatggagttttgctcttgtcacccaggctggagtgcagtggtgcgatctcagctcactgcaacctccgcctcccaggttcaagcgattctcctgcctcagtctcccgaatagctgggattacaggcactcgccatcacgcccagctaa-ttttttgtatttttagtagagatggggtttcgc
>gene=chr20_346148-347148; species=rheMac
GGGGACATCCCCTCTAGGGAAGTGAGGGAGCGCCGAGGACAGAGAAGCAGAGGGAGTGAAGACAGTTCTCAGAAGCGTAGGGCCTCCACACTCACCACAGCCCTCACTCAGCGGACATGTCCTGCTTCCTCTCACCTCCCCGGCTTCACCTCAGAGATGGGACACTTGTTGCCCACCAGGGCAGCCTGGGTGGTGCCGACTATGAGACAGCTCCTCTTCCACATCTGCCTTCATGGCTGTAAAATGTGGAAAGAAAAAGAGAAATACCTATGAAAGCTGCAGGAAGA-------------Ctttttttatttttttgagatggagttttgctcttgtcgcccaggctggagtgcagtggcgtgatcttggctcactgcaacctccgcctgccaggttcaagcgattctcctgcctcagcctcccaagtagctgggattacaggcgtttgccatcatgcccagttaattttttttta---ttagtagagacggggtttcgc
>gene=chr20_373238-374238; species=hg19
catgttggccaggctggtcttgaactcttgaccttaggtgatccgcctgcctcggcctcccaaagtgctgggattacaggtgtgaggtactgcacccagccTAGACGCTAAGAAAAATTTTTAAAAGATAATTCTGGGGAGAAGGGCAGAGAGACTCGCCTCCTGTTCCCTCTCCAGATTCCTGGGGGCAGTCAAGATGTGTCAGGGAGTGCACTAAGCTGCCAGTTACACAGGAGTTTTCTGTGGAGAAAGGAGTGTGACCCCATGGCATTTTAAAAaactttttatcttgaaataattttagacttttagaaaacctacaaaaatagttcaaagagtttctgcatatcctttaaccagtgctctccaatgttaacacctgacgtagctatggtacaattacccaaactattaactaagccacagattgattcccacttcccgagtttcccactaacaccccttgctgtgcaggatccagtgaggatcccaatttagtc
>gene=chr20_373238-374238; species=bosTau
--------------------------------------------------------------------------------------------------------------------------------------------------------------------------------------------------------------------------------------------------------------------------------------------------------------------------------------------------------------------------------------------------------------------------------------------------------------------------------------------------------------------
>gene=chr20_373238-374238; species=calJac
catgttggccaggctggtctcaaactcttaaccttaggtgattcacctgccttagcctcccaaagtgctgggattacaggtgtgagccaccacacctggccTAGATGCTAAGAAAAATTTTTAAAAGATAATTCTGGTGGGGAGGGCAGAGGGACTCACC-------------------TCCTGAGGGCATCCAGGATGTGTCAGGGAGTGCACTAAGCTGCCAGTTACACAGAATTTTTCTGTGGAGGAAGGAGTGTGACCCCAGCACACtttttaaaactttttatcttgaaataattttagacttttagaaaagctacaaaaatagttccaagattttctaaaaatccttcccccagtttcctccaatgttaacacttgccatagccatggtacaattactcaaactattaactaagccacaaatttgttccggcttcccgagtttcccacgaacaccccttgctgtgcaggatccagtgaggatcccgatttagtt
>gene=chr20_373238-374238; species=canFam
----------------------------------------------------------------------------------------------------------------------------------------AGGGAGAGAGCAGAAGGACTGGTGTTCTT-TCCCCTCCCCCAACCCTGGGGGTGTGCAGGGGGCATC-------------------------------------------AGGGAGCACAGCTAGCCTATCGTCCACATGAATGGGTTGCATTTCAAGAT--TTTTTGTGTGGGGGAAGGAGGGCAA------CCCCA-----TTGCACAT--TTTTTAATGGGT-------------------------------------------------------------------------------------------------------------------------------------------
>gene=chr20_373238-374238; species=equCab
---------------------------------------------------------------------------------------------------------------------------------------------------------------------TTTCATTTCAGGACTTTTGAGGAC---------------------------------------------------------GGGGAGGAAGGCGACCCCATTGCACTttttaaaactttttattttgaaatactttcagactttcaggaaagttgtaaaaatagtccaaagaattcctgtatctctttcacccagtttccccaaatgttaacatcccacatcaccatggtacaaccatccacactgctaattaaaccccagactgattcagcgttcactagtctcccaccaaggtccttttctggccaggatcccatccggccccccatcc-gac
>gene=chr20_373238-374238; species=gorGor
catgttggccaggctggtcttgaactcttgaccttaggtgatccgcctgcctcggcctcccaaagtgctgggattacaggtgtgaggtactgcacccagccTAGACGCTAAGAAAAATTTTTAAAAGATAATTCTGGGGAGAAGGGCAGAGAGACTCGCCTCCTGTTCCCTCTCCAGATTCCTGGGGGAAGTCAAGATGTGTCAGGGAGTGCACTAAGCTGCCAGTTACACAGGAGTTTTCTGTGGAGAAAGGAGTGTGACCCCATTGCATTTTTAAAaactttttatcttgaaataattttagacttttagaaaacctacaaaaatcgttcaaagagtttctgtatatcctttaaccagtgtcctccagtgttaacacctgacatagctatggtacaattacccaagctattaactaagccacagattgattccaacttcccgagtttcccactaacaccccttgctgtgcaggatccagtgaggatcccaGTTTAGTC
>gene=chr20_373238-374238; species=panTro
catgttggccaggctggtcttgaactcttgaccttaggtgatccgcctgcctcggcctcccaaagtgctgggattacaggtgtgaggtactgcacccagccTAGATGCTAAGAAAAATTTTTAAAAGATAATTCTGGGGAGAAGGGCAGAGAGACTCGCCTCCTGTTCCCTCTCCAGATTCCTGGGGGCAGTCAAGATGTGTCAGGGAGTGCACTAAGCTGCCAGTTACACAGGAGTTTTCTGTGGAGAAAGGAGTGTGACCCCATTGCATTTTAAAAAACtttttatcttgaaataattttagacttttagaaaacctacaaaaatagttacaagagtttctatatatcctttaaccagtgtcctccaatgttaacacctgacatagctatggtacaattacccaaactatcaactaagccacagattgattccagcttcccgagtttcctactaacaccccttgctgtgcaggatccagtgaggatcccaatgtagtc
>gene=chr20_373238-374238; species=papHam
catgttggccaagctggtctcgaactcttgaccttaggtgatccgcctgcctcagcctcccaaagggctgggattacaggtgtgagctactgtacctgaccTAGATGCTAAGAAAAAATTGTAAAAGATAATTCTGGGGAAAAGGGCAGAGAGACTTGCCTCCTGTTCCGTCTCCAGACTCCTGGGGGCAGTCAAGATGTGTCAGGGAGTGCACTAAGCTGCTAGTTATGCAGGAGTTTTCTGTGGAGAAAGGAGTGTGACCCCATTGCATTTTCAAAaactttttatcttgaaataattttagacttttagaaaacctacaaaaatagttcaaagagtttctatatatcctttaaccagtgtcctccaatgttaacacctgacatagctatggtacaattacccaaactattaactaagccacagatttattccaacttcctgagtttcccactaacaccccttgctgtgcaggatccagtgaggatcctaatttatta
>gene=chr20_373238-374238; species=ponAbe
catgttggtcaggctggtcttgaactcttgaccttaggtgatccacctgcctcggcctcccaaagtgctgggattacaggtgtgagctactgcacccagccTAGATGCTAAGAAAAATTTTTAAAAGATAATTCTGGGGAGAAGGGCAGAGAGACTCGCCTCCTGTTCCCTCTCCAGACTCCTGGGGGCAGTCAAGATGTGTCAGGGAGCGCACTAAGCTGCCAGTTACACAGGAGTTTTCTGTGGAGAAAGGAGTGTGACCCCGTTGCAtttttaaaaactctttatcttgaaataattttagacttttagaaaacctacaaaaatagttcaaagagtttctatatatcctttaaccagtgtcctccaatgttaacacctgacatagctatggtacaattacccaaactattaactaagccacagatttattccaacttcccgagtttcccactaacaccccttgctgtgcaggatccagtgaggatcccaatttagtc
>gene=chr20_373238-374238; species=rheMac
cattttggccaagctggtctcgaactcttgaccttaggtgatccgcctgcctcagcctcccaaagtgctgggattacaggtgtgagctactgtacctgaccTAGATGCTAAGAAAACATTTTAAAAGATAATTCTGGGGAGAAGGGCAGAGAGACTCGCCTCCTGTTCCGTCTCCAGACTCCTGGGGGCAGTCAAGATGTGCCAGGGAGTGCACTAAGCTGCCAGTTACACAGGAGTTTTCTGTGGAGAAAGGAGTGTGACCCCATTGCATTTTCAAAAACtttttatcttgaaacaattttagacttttagaaaacctacaaaaatagttcaaagagtttctatatatcctttaaccagtgtcctccaatgttaacacctgacatagctatggtacaattacccaaactattaactaagccacagatttattccaatttcctgagtttcccactaacaccccttgctgtgcaggatacagtgaggatcctaatttagtc
>gene=chr20_375004-376004; species=hg19
agagtcattggtagaagagggaccgtgagttagatagacctgtgtttaaatcctgggttctgcttcttacctgctttttggccctgagcaaatgacttcacctgcctgagcctttgtttcttcatctgtaaaatgggctaataatgctgacaccccttgtcccccaatactgtgattcataggattggtcagtatttgtgaaaTGCCACTGGACACCCAGGAAGTAATGCCATAAAGAAGAAACTAATAGCAGTGGTAATAGAATGATTACTATTAAAGTCATCTTTGAGTGCTCAGTGGAAGTTGTTTAAAGTAGAAATTGCAAATGGCAGGACACACtttttttttttttttgagacagggtctcactctgtcacccaggccggagtgcagtggcgcgatctcagctcactgcaaccgccacctcctgggctcaagtcatatccttctgcctcagcctcccaagtagctgggactacaggtgcgaatcaccatgcctg
>gene=chr20_375004-376004; species=bosTau
---------------TGATAGATAATGAATCA-----Tcctggggccaaattct-ggctctacttcttacctgcagtttggccttgagcaa-tggcttcatctgcctgagccttgacttctttatctgtaaaatgggccaataatgctatcatctccgctcaccCAGTGCAGTGATTGACAGGACTGGTCAGCATTTTCAGA-------CCGGCACCCAGGAAGTAGTACCACAGGAATGAGATTAGTAGCAATGGCAATGCTATGCTTACTATTAAAG-TAAT--------CTCTGTGGGAGTTATTTAAAGCAGAAATTGCTAAGGTTGGTCCACACACACTTTTTTTTCTT------------------------------------------------------------------------------------------------------------------------------TGCACCA-----CATACCTG
>gene=chr20_375004-376004; species=calJac
AGAGGCActggtagaagagagaccgtgagttagatagacctgtgtttaaatcctgggttctgcttctgaccggctttttggccctgag-aaatgacttcacttgcctgagcctttgtatcttcatctgtaaaatgggccaataatgctgacactcctcgtccctcaATACTGTGATTCATAGGATTGGTCGGTATTTGTGAAATGCCAATGGACACCCAGGAAGTGGTGCCATAAAGAAGAAATGAATAGCAGTGGTAACAGAATGATTGCTATGAAAGTCATCTTAGAGTGCTC---------TGTTTAAACTAGAAATTGCAAATGGCAGGATACACtttttttttttttttgagatgggttctcactctgtcccccaggctagagtgcagtggagctatcacagctcactgcaacctctgcctcctgggctcaaatgatatcctcctgcctcagcctcccaagtagctgggaccacaggcgtgagtcaccacacctg
>gene=chr20_375004-376004; species=canFam
----------ATAGAAGAgggctggtgagtca----gacctggctttgaatctt-ggttctactttttatctgctctttggtcttgaacaa-tggcttcacctgcctgagccttgattttttcatctgtaaaatgggCCAAG--------CACC---ACCCAGA----GCTATGATTCACAGGACTGGTCAATGTTTGTGAAATGCCAGCGGACACCCAGGAAATGGTGTCATA-GAATAATCTTAATAGCAGTGGTAAAACAATGTTTATTATTAAAG-TAAC--------CTCTGTGGAAATTGTTTAAAGTGGAAGTTGCAA---GTGGGTTACACACACT------------------------------------------------------------------------------------------------------------------------------------------------------------
>gene=chr20_375004-376004; species=equCab
AGAAACACTgtgggtagaaggacagtgggtcagacggacctgggttcagatctt-ggctctacttgttacctactctttggccttgaacaa-ctgcttcacctgcctgagccttgacttctccatctgtaaaatgggccgagaatgctgacacctgtccccagactttgctgcgattcacaggatcggtcagtgtttgggaaaTGCCAGTAGGCACCCAGGAAGTAG--------GAATAAGATGAATAGCAGTGGGAAGAGGATGTTTCTTATCAAAG-TACCCTGGAGGGCTCCA-GGGAGTTGTTTATAGCAGAAGCTGCAA---ATGGGCTACACACCCTTTTTGTTTTG-----------------------------------------------tctgagctgactactgcc-----------------aatcctcccctttttgctgag--------gaagactggccc---tgagctaacatccatgccca
>gene=chr20_375004-376004; species=gorGor
AGAGTCATTGGTagaagagggactgtgagttagatagacctgcgtttaaatcctgggttctgcttcttacctgctttttggccctgagcaaatgacttcacctgcctgagcctttgtttcttcatctgtaaaatgggctaataatgctgacaccccttgtcccccaatactgtgaTTCATAGGATTGGTCAGTATTTGTGAAATGCCACTGGATACCCAGGAAGTAATGCCATAAAGAAGAAACTAATAGCAGTGGTAATAGAATGATTACTATTAAAGTCATCTTAGAGTGCTCAGTGGAAGTTGTTTAAAGTAGAAATTGCAAATGGCAGGACACACttt-tttttttttttgagacagggtctcactctgtcacccaggccggagtgcagtggcgcgatctcagctcactgcaacctccacctcctgggctcaagtcatatccttctgcctcagcctcccaagtagctgggactacaggtgtgaatcaccatgcctg
>gene=chr20_375004-376004; species=panTro
agagtcattggtagaagagggaccgtgagttagatagacttgtgtttaaatcctgggttctgcttcttacctgctttttggccctgagcaaatgacttcacctgcctgagcctttgtttcttcatctgtaaaatgggctaataatgctgacaacccttgtcccccaatactgtgattcatagggttggtcagtatttgtgaaatgcCACTGGACACCCAGGAAGTAATGCCATAAAGAAGAAACTAATAGCGGTGGTAATACAATGATTACTATTAAAGTCATCTTAGAGTGCTCAGTGGAAGTTGTTTAAAGTAGAAATTGCAAATGGCAGGACACACtttttttttttttttgagacagggtctcactctgtcacccaggccggagtgcagtggcgcgatctcagctcactgcaacctccacctcctgggctcaagtcatatccttctgcctcagcctcccaagtagctgggactacaggtgcgaatcaccatgcctg
>gene=chr20_375004-376004; species=papHam
AGAGTCATTGGTAGaagagggaccgtgacttagatagacctgtgtttaaatcctgggttctgcttcttacctgctttttggcccttagcaaatgacttcacctgcttgagc---tgtttcttcatctgtaaaatgggctaataatgctgacactccttgtcccccaatactgtgattcataggattggtcagtatttgtgaaaTGCCACTGGACACCCAGGAAGTAGGGCCATAAAGGAAAAACTAATAGCAGTGGTAATAGAATGATTACTATTAAAGTCATCTTAGAGTGCTCCATAGGAGTTGTTTAAAGTAAAAATTGCAAATGGCAGGACAAACtttttttttttttttgagatagggtctcactctgtcaccgaggccagagtgcagtggcgtgatctcggctcactgcaacctccgcctcctgggctcaagcgatactctcctgcctcagcctcccaaggagctgggactacaggtgcgaatcactatgcctg
>gene=chr20_375004-376004; species=ponAbe
agagtcattggtagaagagggaccgtgagttagatagacctgtgtttaaatcctgggttctgattcttacctgctttttggccctgagcaaatgacttcacctgcctgatcctttgtttcttcatctgtaaaatgggctaataatgctgacacctcttgtcccccaatactgtgattcataggattggtcagtatttgtgaaaTGCCACTGGACACCCAGGAAGTAGTGCCATAAAGAAGAAACTAATAGCAATGGTAATAGAACGATTACTATTAAAGTCATCTTAGAGTGCTCAGTGGGAGTTGTTTAAAGTAGAAATTGCAAATGGCAGGACACACtttttttttttttttgagacagggtctcactctgtcacctaggctggagtgcagtggcgtgatctcgactcactgcaacctccgcctcctgggctcaagtgatatcctcctgcctcagcctcccaagtagctgggactacaggtgcgaat--ccacacctg
>gene=chr20_375004-376004; species=rheMac
agagtcattggtagaagagggaccgtaagttagatagacctgtgtttaaatcctgggttctgcttcttacctgctttttggcccttagcaaatgacttcacctgcttgagcctttgtttcttcatctgtaaaatgggctaataatgctgacactctttgtcccccaatactgtgattcataggattggtcagtatttgtgaaatgcCACTGGACACCCAGGAAGTAGGGCCATAAAGGAAAAACTAATAGCAGTGGTAATAGAATGATTACTATTAAAGTCATCTTAGAGTGCTCCATAGGAGTTGTTTAAAGTAAAAATTGCAAATGGCAGGACAAACtttttttttttttttgagatagggtctcactctgtcgccgaggccagagtgcagtggcgtgatctcggctcactgcaacctctgcctcctgggctcaagcgatactctcctgcctcagcctcccaagtagctgggactacaggtgcgaatcactatgcctg
>gene=chr20_382263-383263; species=hg19
ggcattgtgatctagcgttagactactactcacctgatgatacgtcagaaggagaatcatctcctttgggtgatccaggatcatgaagccgtgacaatgtccatgattggatgtcaggagcagatgatgttaatgattaaccgtgggtaatgtctacaatatggatacagtgcaaaagggatgattcacatcctacgtggaatagtgcaggattgcatgagatttcatcatgtggttggctgcaggtaactgacattgcagaaagcaaaaccacagatcatgggggTGGGGGTGGGGAACTACTGTACAACATGAGATATATTTGATCAAATAAGATGAGGTGCACCTAAAACTTTCCCTACAGGTTGTATGCCCCTGAGTAAATTGCTTGGTGTCTCTGGATCTCCAGCTGTTCCCCTTCTCTCTGCATGGCTAAGCCCTGTCCGTCACTTGGGGCTGGACCTAGAGCCCTGCCTGGCCACTAAGCCCTCAGAACAGGG
>gene=chr20_382263-383263; species=bosTau
--------------------------------------------------------------------------------------------------------------------------------------------------------------------------------------------------------------------------------------------------------------------------------------------------------------------------------------------------------------------------------------------------------------------------------------------------------------------------------------------------------------------
>gene=chr20_382263-383263; species=calJac
ggcattgtgatctagcgttaggttactactaacctgacgatgcgtcagaaggagaatcatctccctcgggtgatccaacaccatgaagctgtgacagtgtccatggttggatgtcaggagcagacgatgttgatgattaatggtggttaacgtctacaacctggatacagtggaaaagggatgattcacctcctaggtgaaatagtgcaggatggcgtgagacttcatcatgTCGTTGGCTGCAGGCAACTGAAATTGTAGAAGGTGAAAACACAGATCATGGGGGTGGGGGTGGGGAATTACTGTACAACATGAGCTAC-------CAAATAAGATGATGTGCACCTAAAACTGTCCCTACAGGTTGTGTGCCCCTGGGAAAATTGCTTGGTGTCTCTGGATCCCCAGCTGTTCCCCTTCTCTCTGCATGGCTAAGCCCTGCCCATCACTTGAGGCTGAACCTAGAGCTCTGCCTGACCACTAAGCCCTCAGGACAGGG
>gene=chr20_382263-383263; species=canFam
------------------------------------------------------------------------------------------------------------------------------------------------------------------------------------------------------------------------------------------------------------------------------------------------------------TAATAGACAACACGAGATATACTTGATTAAAGAAGTTGATGTGTACATAAAACTGACCCTGTAGGTTGTGTGTTCCTGGACAAATTGCTTGGTGTCTCTGGGCCCCAGCCTGTTCCTCTCCTCTCCATGTAACTAAGCCTTGCCTTGCTTTTGAGACTGGGCCA---GCCCTCCCCTGT-CTGAAGCCTGCAGAACAGAG
>gene=chr20_382263-383263; species=equCab
------------------------------------------------------------------------------------------------------------------------------------------------------------------------------------------------------------------------------------------------------------------------------------------------------------------ACGACATGAGATACACTTGATCTAATAAGTTGATGTGTCCCTAAAACCCACCCTGCAGGCTGTGCGCTCCCCCGCAAATGGCTTGGTGTCT-GGGGCCTCAGCCTGTTCCCCTCCTCTCCGTGTGGCTAAGCCCTGCCCATCACTTGAGGCTG------------------------------------GCTCT
>gene=chr20_382263-383263; species=gorGor
ggcattgtgatctagcgttagactactactgacctgacgatacgtcagaaggagaatcatctcctttgggtgatccaggatcatgaagccgtgacaatgtccatggttggatgtcaggagcggatg-tgttaatgattaaccgtgggtaatatctacaatatggatacaggggaaaagggatgattcacatcctacgtggaatagtgcaggatagcgtgagatttcatcatgtggttggctgccggtaactgacattgcagaaggcaaaaccacagatcatgggggTGGGGGTGGGGAACTACTGTACAACATGAGA-ATATTTGATCAAATAAGATGAGGTGCACCTAAAACTGTCCCTACAGGTTGTATGCCCCTGAGTAAATTGCTTGGTGCCTCTGGATCTCCAGCTGT-CCCCTTCTCTCTGCATGGCTAAGCCCTGTCCATCTCTTGGGGCTGGACCTAGAGCCCTGCCTGGCCACTAAGCCCTCAGAACAGGG
>gene=chr20_382263-383263; species=panTro
ggcattgtgatctagcgttagactactactgacctgacgatacgtcagaaggagaatcatctcctttgggtgatccaggatcatgaggccgtgacaatgtccatggttggatgtcaggagcagatgatgttaatgattaaccgtgggtaatgtctacaatatggatacagtgcaaaagggatgattcacatcctacgtggaatagtgcaggattgcatgagatttcatcatgtggttggctgcaggtaactgacattgcagaaagcaaaaccagagatcatgggggTGGGGGTGGGGAACTACTGTACAACATGAGATATATTTGATCAAATAAGATGAGGTGCACCTAAAACTGTCCCTACAGGTTGTATGCCCCTGAGTAAATTGCTTGGTGTCTCTGGATCTCCAGCTGTTCCCCTTCTCTCTGCATGGCTAAGCCCTGTCCGTCACTTGGGGCTGGACCTAGAGCCCTGCCTGGCCACTAAGCCCTCAGAACAGGG
>gene=chr20_382263-383263; species=papHam
gacattgtgatctagcattaggctactgctgacctgacgatatgtcagaaggagaatcatctcctttgggtgatccaggatcatgaagccatgacaatgaccatggttggatgtcaggagcagatgatgttgatgattaatggtgggtaacgtctacaatatggatacagtggaaaagagatgattcacatcctaggtggaatagtgcaggatggcatgagatttcatcatgtcgttggctgcaggtaactgaaattgcagaaagcaaaaccacagatcatgggggTGGGAGTGGGGAACTACTGTACAACATGAGATATATTTGATTAAATAAGATGATGTGCACCTAAAACTGTCCCTACAGGTTGTATGCCCCTGGGTAAATTGCTTGGTGTCTCTGGATCTCCAGCTGTTCGTCTTCTTTCTGCATGGCTAAGCCCTATCCATCACTTGAGGCTGGACCTAGAGCCCTGCCTGGCCACTAAGCCCTCAGAACAGGG
>gene=chr20_382263-383263; species=ponAbe
ggcattgtgatctagcattagactactactgacctgacgatacgtcaga--gaaaatcatctcctttgggtgatccaggatcatgaagccatgacaatgtccatggttggatgtcaggagcagatgatgccaatgattaaccgtgagtaatgtctacaatatggatacagtggaaaagggacaattcacatcctacgtggaatagtgcaggagggcatgagatttcatcatgtggttggctgcaggtaactgacattgcagaaagcaaaaccacagatcatgggggTGGGGGTGGGGAACTACTGTACAACATGAGATACATTTGATCAAACAAGATGATGTGCACCTAAAACTGTCCCTACAGGTTGTATGCCCCTGAGTAAATTGCTTGGTGTCTCTGGATCTCCAGTTTTTCCCCTTCTGTCTGCATGGCTAAGCCCTGTCCATCACCTGAGGCTGGACCTAGAGCCCTGCCTGGCCACTAAGCCCTCAGAACAGGG
>gene=chr20_382263-383263; species=rheMac
gacattgtgatctagcattaggctactgctgacctgacgatacgtcagaaggagaatcatctcctttgggtgatccaggatcatgaagccatgacaatgaccatggttggatgtcaggagcagatgatgttgatgattaatggtgggtaacgtctacaatatggatacagtggaaaagagatgattcacatcctaggtggagtagtgcaggatggcgtgagatttcatcatgtcgttggctgcaggtaactgaaattgcagaaagcaaaaccacagatcatgggggTGGGAGTGGGGAACTACTGTACAACATGAGATATATTTGATTAAATAAGATGATGTGCACCTAAAACTGTCCCTACAGGTTGTATGCCCCTGGGTAAATTGCTTGGTGTCTCTGGATCTCCAGCTGTTCGTCTTCTTTCTGCATGGCTAAGCCCTATCCATCACTTGAGGCTGGACCTAGAGCCCTGCCTGGCCACTAAGCCCTCAGAACAGGG
>gene=chr20_407478-408478; species=hg19
CCTGGGGCTGGGTTGGAGTTTCTGGGCTGGGGGCTTTCTGGAGGGTATTTAGTGGTCAAGGGTCATATGTCAGGTGTTCTGAATCCTGAGCAGCAAGGACATGGTGTGTTGGCAGCTCCTGACCCCTGAGGATTACCAGCGATTTCTAGACCTGGGCATCTCCATTGCTGAAAACCGCAGTGCCTTCAGCTACCATTGCAAGACCCCAGATTGCAAGGGATGGTGCTTCTTTGAGGATGATGTCAATGAGTTCACCTGCCCTGTGTGTTTCCACGTCAACTGCCTGCTCTGCAAGGTGGGGCCTGCAGGGACTCCCCCCACCTAGTCACTGTCATCTTGCCTGGAGCTCACCACACTGCAGTGCGTGTTCTCCTGGGAAGGGAGCTGTGACACTGGCCTGCTGGTCATGACTTAGAGCTACATGTCAGTGGGAGAGTGTGGCTTGAGCCTGAACTGagccctggccccacagacggagtcccagccccagccccagatgg
>gene=chr20_407478-408478; species=bosTau
------GCTGTGTTGGACTTCATGTGTTGGGGGCTTCCTGAA--------GGTGGCCAGAGGGCATGCACAAGGT-TTCTGAGTCTCGGGCACCAAGGTTGTGGTCTGCTGGCAGCTCCTGAGCCCTGAGGAATACCAGCGGTTTCTGGACCTGGGCATCTCCATTGCGGAAAACCGCAGTGCCTTCAGCTACCACTGCAAGACCCCGGACTGCAAGGGATGGTGCTTCTTTGAGGATGATGTCAATGAGTTCCCCTGCCCCGTGTGCTTCCATGTCAACTGCCTGCTTTGCAAGGTGGGGA---CAGGGACCTACCCTGCCCAGTCACTCTGATCCTGCTAGGAGCTCATTGCAAGTCCAAGCTTATTATTAAGAGAAGGGAGCCAGTATACTGACCCAGTTCCCATGGCTTAGAGCTGCGTGTCAGTGGCCGGGTGTGGCTTGagtccgacctgagcctaactctta--------------------------gattg
>gene=chr20_407478-408478; species=calJac
CCTGGGCCTGGGTTAGAGTTTA-GAGTTTGGGGCTTTCTAGAAGGTATTTGCTGGCCAAGGGTCGTATGTCAGGTGTTCTGAACCCCGATCAACAAGGACATGGTCTGTTTGCAGCTCCTGACCGCTGAGGATTACCAGCGATTTCTAGACCTGGGCATCTCCATTGCTGAAAACCGCAGTGCCTTCAGCTACCATTGCAAGACCCCAGATTGCAAGGGATGGTGCTTCTTTGAGGATGACGTCAATGAGTTCACCTGCCCTGTGTGTTTCCATGTCAACTGCCTGCTCTGCAAGGTGGGGC---CGGGGACTCACCCCGCCTGGTCA--GTCATCCTG-CTGGAGCTCACCACAGGGCAGGGCATGTTCTCCTGGGAAGGGAGCTGTGACACTGGCCTGCTAGTCATGACTTGGAGCTACACGTCAGTGGGAGAGTGTGGCTTGAGCCTGAACTGAACCTTGGCCCCACAGAGGGAGTCCCAGACCTGGCCCCAGATGG
>gene=chr20_407478-408478; species=canFam
-CCGGGGCTAGGTTGGACTTCATGGGTTGGGGGCTTCCTGGAGGATATTTGGTGGCAAGAGAGCCCTTGTCAGCTGTTCTGAACCCCAAGAAACCAGGTTGTGGCCTTTTGGCAGCTGCTGCCTCCCGAGGATTACCAGCGATTTCTGGACCTGGGCGTCTCCATCGCGGAAAACCGCAGTGCCTTCAGCTACCACTGCAAGACCCCAGACTGCAAGGGATGGTGTTTCTTTGAGGATGATGTCAATGAGTTCACCTGCCCGGTGTGCTTCCACGTCAACTGCCTGCTCTGTAAGGTGGGGA---TGGGGACCCATGCTGCCCAGTTCCCCTAGTCCTGCCAACAGCTCACTGCCATCCGGTGCTTGTTCCCCTGGGATGGGAGCTGTGACACTAGCCTG----TCATGCCGGACAGCTGCATGTCAGTGACAGTGTCTGGcccaggcccaatctgaacctaagcctta--------gaccaagccctggccctcgatgg
>gene=chr20_407478-408478; species=equCab
--CATAG---GGTTGGACTTGATGGGTTG-GGGCTTCCTGGAGGGTGTTTGGTGGCGGAGGGCCACATAGCAGGTGTTCCGAACCCTGAGC-GCCAGGGTGCGGTCTGTTGGCAGCTGCTGAGCCCTGAGGATTACCAGCGATTTCTGGACCTGGGCGTCTCCATCGCTGAGAACCGCAGTGCCTTCAGCTACCACTGCAAGACCCCCGACTGCAAGGGCTGGTGCTTCTTTGAGGATGATGTCAACGAGTTTGAGTGCCCCGTGTGCAAGCAAGTCAACTGCCTGCTCTGCAAGGTGGGGA----GGGGACCCACACTGTCTAGTGCCCCTAGTCCTGCCAGGAGCTCACTGCC-----GTGC------------------AGCTGTGATGCTGGCTTGGTT----------AGAGCTGCATGTCAGTGACAGGGCCTGGCCTGGGCCCAAACTGagcctcagcctgg--------gaccaagccctgaccctagactg
>gene=chr20_407478-408478; species=gorGor
CCCGGGGCTGGGTTGGAGTTTCTGGGCTGGGGGCTTTCTGGAGGGTATTGAGTGGTCAAGGGTCATATGTCAGGTGTTCTGAATCCTGAGCAGCAAGGACATGGTGTGTTGGCAGCTCCTGACCCCTGAGGATTACCAGCGATTTCTAGACCTGGGCATCTCCATTGCTGAAAACCGCAGTGCCTTCAGCTACCATTGCAAGACCCCAGATTGCAAGGGATGGTGCTTCTTTGAGGATGATGTCAATGAGTTCACCTGCCCTGTGTGTTTCCACGTCAACTGCCTGCTCTGCAAGGTGGGGC----AGGGACTCACCCCCCCTAGTCACTGTCATCTTGCCTGGAGCTCACCACACTGCAGTGCTTGTTCTCCTGGGAAGGGAGCTGTGACACTGGCCTGCTGGTCATGACTTAGAGCTGCATGTCAGTGGGAGAGTGTGGCTTGAGCCTGAACCGAGCCCTGGCCCCACAGACGGAGTCCCAGCCCCAGCCCCAGATGG
>gene=chr20_407478-408478; species=panTro
CCTGGGGCTGGGTTGGAGTTTATGGGCTGGGGGCTTTCTGGAGGGTATTTAGTGGTCAAGGGTCATATGTCAGGTGTTCTGAATCCTGAGCAGCAAGGACATGGTGTGTTGGCAGCTCCTGACCCCTGAGGATTACCAGCGATTTCTAGACCTGGGCATCTCCATTGCTGAAAACCGCAGTGCCTTCAGCTACCATTGCAAGACCCCAGATTGCAAGGGATGGTGCTTCTTTGAGGATGATGTCAATGAGTTCACCTGCCCTGTGTGTTTCCACGTCAACTGCCTGCTCTGCAAGGTGGGGC----AGGGACTCACCCCACCTAGTCACTGTCATCTTGCCTGGAGCTCACCACACTGCAGTGCTTGTTCTCCTGGGAAGGGAGCTGTGACACTGGCCTGCTGGTCATGACTTAGAGCTACATGTCAGTGGGAGAGTGTGGCTTGAGCCTGAAccgagccctggccccacagacggagtcccagccccagccccagatgg
>gene=chr20_407478-408478; species=papHam
CCT-GGCCTGGGTTGGAGTTTATGGGCTGGGGGCTTTCTGGAAGGTATGTGGTGGTCAAGGGTCATATGTCAGGTGTTCTGAATCCTGAGCAACAAGCACGTGGTCTGTTGGCAGCTCCTGACCCCTGAGGATTACCAGCGATTTCTAGACCTGGGCATCTCCATTGCTGAAAACCGCAGTGCCTTCAGCTACCATTGCAAGACCCCAGATTGCAAGGGATGGTGCTTCTTTGAGGATGATGTCAACGAGTTCACCTGCCCTGTGTGTTTCCATGTCAACTGCCTGCTCTGCAAGGTGGGGC---CAGGGACTCACCCCACCTAGTCACTGTCATCTTGCCTAGAGCTTCCCACGCTGCAGTGCGTGTTCTCCTGGGAAGGGAGCTGTGACCCTGGCCTGCTAGTCGTGACTTAGAGCTGCATGTCGGTGGGAGAGTGTGGCTCGAGCCTGAACCAAGCCCTGGTCCCACAGATGGGGTCCCAGACCCGGCCCCAGATGG
>gene=chr20_407478-408478; species=ponAbe
CCTGGGCCTGGGTTGGAGTTTATGGGCTGGGGGCTTTCTGGAGGGTATTTGGTGGTCAAGGGTCATAGGTCAGGTGTTCTGAATCCTGAGCAGCAAGGACATGGTATGTTGGCAGCTCCTGACCCCTGAGGATTACCAGCGATTTCTAGACCTGGGCATCTCCATTGCTGAAAACCGCAGTGCCTTCAGCTACCATTGCAAGACCCCAGATTGCAAGGGATGGTGCTTCTTTGAGGATGATGTCAATGAGTTCACCTGCCCTGTGTGTTTCCACGTCAACTGCCTGCTCTGCAAGGTGGGGC----AGGGACTCACCCCGCCTAGTCACTGTCATCTTGCCTGGAGCTCACCACACTGCAGTGCTTGTTCTCCTGGGAAGGGAGCTGTGACACTGGCCTGCTAGTCATGACTTAGAGCTGCATGTCAGTGGGAGAGCGTGGCTTGAGTCTGAACCGAGCCCTGGCCCCACAGACGGAGTCCCAGACCCAGCCTCAGATGG
>gene=chr20_407478-408478; species=rheMac
CCT-GGCCTGGGTTGGAGTTTATGGGCTGGGGGCTTTCTGGAAGGTATATGGTGGTCAAGGGTCATATGTCAGGTGTTCTGAATCCTGAGCAACAAGGACGTGGTCTGTTGGCAGCTCCTGACCCCTGAGGATTACCAGCGATTTCTAGACCTGGGCATCTCCATTGCTGAAAACCGCAGTGCCTTCAGCTACCATTGCAAGACCCCAGATTGCAAGGGATGGTGCTTCTTTGAGGATGATGTCAACGAGTTCACCTGCCCTGTGTGTTTCCACGTCAACTGCCTGCTCTGCAAGGTGGGGC---CAGGGACTCACCCCACCTAGTCACTGTCATCTTGCCTGGAGCTTAC--CACTGCAGTGCGTGTTCTCCTGGGAAGGGAGCTATGACCCTGGCCTGCTAGTCATGACTTAGAGCTGCATGTCGGTGGGAGAGTGTGGCTCGAGCCTGAACCAAGCCCTGGCCCCACAGATGGGGTCCCAGACCCGGCCCCAGATGG
>gene=chr20_443362-444362; species=hg19
TCGTTTcctttgcttctttcatctgtaaaatagtattgatgataataaaaatattgaactcacaaggttattgagagtgtttagaacatcaccaagcatatagtaaatactccacaattatGACCAATTTTTGCTTACCAAGGATTATTTTTTTACCTCCTGTCTCGTCTCCCCACACGAACTCCTGTCATCAGTTCTTGGGTACTTGGGGATCTAGCAGGTTCATGTCAtacgggtccgcaggttatgcactgcacaaggcctgggagcgccatttacgtagacgttcacgtgaaccgtgcccccttaagttgtgcGAAATAGTGGCCACTCATCTAAAGCAGCGctctggcttatcaggtctgatttccttctcgtcttcagtgatattcctttctttccaattagacatccattcccttggttatatccctgatattgtgattGTGGCCTCCCGAATTTCTAGTGCTAGGTCTTCATGCTGAAGTTCCCATAATTCC
>gene=chr20_443362-444362; species=bosTau
TCATTTCTTTCGGTTTCTTTATCTGTAAAATGATATGGATGATTATAGAAGTACTGCACTCAGATAGTTCTTGGGAGTGTTTAAAACACCATCAAGAACATAGAGACTACT-----------------------------------------------------------------------------------------------------------------------------------------------------------------------------------------------------------------------------------------------------------------------------------------------------------------------------------------------------------------------------------------------------
>gene=chr20_443362-444362; species=calJac
acacttcctttgcttgtatcatctgtaaaatagtattgatgataataaaaatactgaactcacagggttattgagagTGTTTAGAACATTACCAATAACTCTGTAAATACTCCACAGTTATGACCAATTTTTGCTTACTAAGGATTTTTTTTTAACCTCCTGTCTCATCTTCCCACACGAACTCCTGTCTTCAATTCTTGGATACTTGGGGATCTAGCAGGTTCATCTCATACGAGTCCAcaggttatgtactgcac-aggcctgggagcgccatttatgtagccgttcatgtgaatagtgaccccttatgttgtgcaAAATAGTGGCCACACATCTAAAGCAGCACTCCGGCTTATCAGGTCTGATTTCTTTCTCGTCTCCTGTGCCATTCCTTTCTTTCTAATTGGCCATCCATTCCTT--ATTACATCCCTGA---TGTGATTGTGGCCTCCCAAATTTCCAGTGCTAGGTCCTCATGCTGAAGTTCCCATAATTCC
>gene=chr20_443362-444362; species=canFam
CCGTTTCTTTTG-----CCCCTCTGTAAAACGAT-------------AAAGTACTGAACTCATGGAATTATTGGGGGTGCTTAGAA---------GCATATTGTAACTGCCCCACAATTAGGAGCTATTTTTACC----AAGGA------TTTTACCTCCA-TCTCCCATCCCCACACGGGCTCCTATCGTC-ATACTTGGCGACTGCAGGGTTCAGTAGAACCATCGCATGCAGGTCCGC-GGTGGTGCACTGCTCAAGGCCAGAAAGTGCTGTTCGTACAGACGGTGATGTGAAACGTA---CTTCGATTGGTACAAAAC--TGGCCA--CATCCAAAATGAGCACCTATCTTATCAGGTCT----------------------------------------------------------------------------------------------------------------------------------------
>gene=chr20_443362-444362; species=equCab
--------------------------------------------------------------------------------------------------------------------------------------------------------------------------------------------------------------------------------------------------------------------------------------------------------------------------------------------------------------------------------------------------------------------------------------------------------------------------------------------------------------------
>gene=chr20_443362-444362; species=gorGor
tcatttcctttgcttctttcatctgtaaaatagtattgatgagaataaaaatattgaactcacaaggttattgagagtgtttagaacattaccaagcgtatagtaaatactcCACAGTTATGACCAATTTTTGCTTGCCAAGGATTA-TTTTTTACCTCCTGTCTCAGCTCCCCACACGAACTCCTGTCATCAGTTCTTGGGTACTTGGGGATCTAGCAGGTTCATGTCAtacgggtccgcaggttatgcactgcacaaggcctgggggcgccatttacgtagaca-tcatgtgaacagtgcccccttaagttgtgcGAAATAGTGGCCACTCATCTAAAGCAGCGCTCTGGCTTATCGGGTCTGATTTCCTTCTCGTCTTCAGTGGTATTCCTTTCTTTCCAATTAGACATCCATTCCCTTAGTTATATCCCTGGTATTGTGATTGGGGCCTCCCGAATTCCTAGTGCTAGGTCTTCATGCTGAAGTTCCCATAATTCC
>gene=chr20_443362-444362; species=panTro
TCGTTTCCTTTGCTTCTTTCATCTGTAAAATAGTATTGATGAGAATAAAAATGTTGAACTCACAAGGTTATTGAGAGTGTTTAGAACATCACCACGCATATAGTAAATACTCCACAATTAGGACCAATTTTTGCTTACCAAGGATTATTTTTTTACCTCCTGTCTCATCTCCCCACACGAACTCCTGTCATCAGTTCTTGGGTACTTGGGGATCTAGCAGGTTCATGTCAtacgggtccgcaggttatgcactgcacaaggcctgggagcgccatttacgtagacgttcatgtgaaccgtgcccccttaagttgtgcGAAATAGTGGCCACTCATCTACAGCAGCGCTCTGGCTTGTCAGGTCTGATTTCCTTCTCGTCTTCAGTGGTACTCCTTTCTTTCCAATTAGACATCCATTCCCTTGGTTATATCCCTGGTATTGTGATTGTGGCCTCCCGAATTTCTAGTGCTAGGTCTTCATGCTGAAGTTCCCATAATTCC
>gene=chr20_443362-444362; species=papHam
TCATTTcctttgcttctttcatctgttaaatagtatagatgataataaaaatattgaactcacagggttattgagagtgtttagaacattaccaagcatatagtaaatactccacaattatGACAAATCTTTGCTTACCAAGGATTTTTTTTTTACCTCCTGTCTCATCTCCCCACACGAACTCCTGTCATCAGTTCTTGGGTACTTTGGGATCTAGCAGGTTCATCTCAtacgggtccgcaggttatgcactgcacaaggcctgggagcgccattcacgtagacgttcaagtgagcagtgcccgcttacattgtgcaAAATAGTGGCCACTCATCTAAAGTAGCACTCTGGCTTATCAGGTCTGATTTCCTTCTCGTCTCCAGTGACGTTCCTTTCTTTCCAGTTGGACATCCATTCCCTTACTTACGTCCCTGATACTGTGATTGTGGCCTCCCGAATTTCTAGTACTAGCTCTTTATGCTGAGGTTCTTATAATTCC
>gene=chr20_443362-444362; species=ponAbe
TCATTTcctttgcttctttcatctgtaaaatagtattgatgataataaaaatattgaactcacaaggttattgagagtgtttagaacattaccaagcatatagtaaatactccacaaTTATGACCAATTTTTGATTACCAAGGATTTTTTTTTTACCTCCTGTCTCATCTCCCCACACGAACTCCTGTCATCAGTTCTTGGGTACTTGGGGATCTAGCAGGTTCATCTCAtacgggtccgcaggttatgcactgcacaaggcctgggagcgccatttacgtagacgttcatgtgaacagtgcccccttaatttgtgcGAAATAGTGGCCACTCATCTAAAGTAGCACTCTGGCTTATCAGTTGTGATTCCCTTCTCGTCTCCAGTGACATTCCTTTCTTTCCAATTGGACATCCATTCCCTTAGTTACATCCCTGATA-GGTGATTGTGGCCTCCTGAATTTCTAGTGCTAGGTCTTCATGCTGAAGTTCCCGTAATTCC
>gene=chr20_443362-444362; species=rheMac
--------------------------------------------------------------------------------------------------------------------------------------------------------------------------------------------------------------------------------------------------------------------------------------------------------------------------------------------------------------------------------------------------------------------------------------------------------------------------------------------------------------------
>gene=chr20_458157-459157; species=hg19
CTAGGATTTTTTTTTTAAAACAGTTGGAATTATCCCATATACACAATTTTTTCACTTTTCTAATTAACATACATTTCCCCATGGGcttgtgtctcacctctcaatccccagtgtatagcaaagaccaggctcaggggcacttacaaatgtttgttgaaACCAAAGACATCCTATATTACAGAAATGAACTTTGGAAAGACCAGTCAGCGTGGGTGGGTGAGGAATGCCAGAGACGGGAGAACAAAATGAGGTATACCGTCAGGTTTGAAGGGTTGAGGGTTATGGAGGGTTCTTCATAGGAAGTTCACCATGGAGTTCTTGGAACTGTTCAACACACAGAAGCAAGGTCCTCTCCTTCTAGGTATGGCTAGAAATGTTTATCAATAGCTGAGACTCTGATTCCCAGGGTGGGATCAGGAAGCCAGCCCCAGCTGCTGCAGCATTTTTTTCCCTTTTTCTCATTACAGGAGCCAAGAAAACTGTCAAAGCAGATGATGCAA
>gene=chr20_458157-459157; species=bosTau
TTTAGACCACTATGC---TGAAGCAG-TATGACCCCCTAGGGAACAATTTTTTGCTTTTCTATTTAATACACATTTCCCCATGGTTGTGCATCTCATCTCTCAATCTCCAGTGTTTAGCATGGACCAGGCTCATGGACATCAGCACATGTTTATTGA-----GGGACATATTTTATTTAAAAAATGAATTCTGCAAAGACCAGTCAAGATAAGTAGATAAGTAATGAGGGTAAGCAAGGAACAGAATGA----------------TAAACAGCTATGAG-AATTTAGGTTTCTTCACAGGAAGTTTACCATAGAATTCTCAAAACTGTTCAACAGAGAA--ACAAAGAGCTACCTTTCTAGATAAGTCTACAAATGTTTATCTATAGCTGAGA--CTGACTCATAGGGTGAAATCAGGAGACCACTTGC--CAGCTGCTGCTACTTT--TCCTTTTTATCATTAGAGGAGCCAAGAAAA--GTCAAAGCAGGTGATGCAA
>gene=chr20_458157-459157; species=calJac
------TTTTTTTTTTACAACAGTTGGAATTATCCCACATATACAATTTTCTCACTTTTCTAATTAACATAAATTTCCCCGTGGGCTCGTGGTCTAcctctctatccccagtgtttagcacagaccaggctcaggggcacttacaaatgtttgttgaatCCAATAACATCCTACGTTACAGAAATGAACTCTGGAAAGAACAGTCAGCATGGGTTGGTGACGAATGCCAGTGAGTGAGGAACA-------------CGTCAGATCTGAAACGTTGAGGGTTATGGAGGCTTCTCTGCAGGAAGTTCACCGGGGAGCTCTTGGAACTGTTCAACACACAGAAGCAAGGTCCTCTCCTTCCAGGTATGGCTAGAAATGTTTATCAATAGCTGAGACTCTGATTCCTGGGGTGGGATCAGGAAGCCAGCCTCAGCTGCTGTTGCATTTTT--CCCTTCTTCTCATTACAGGAGTCAAGAAAACTGTCAAAGCAGATGACGCAA
>gene=chr20_458157-459157; species=canFam
TTGGAATTTTTTTTA---AAGAGTTG-------CCCACATACATAGTTTTCCCACTTTTCTATTTAAGACAAATTTCCCCTTCAGCTTAGGTCTCCTCTCTCAatctccattgtttagcacgggccaggttcatgaacaccaattaatgtttgttga-----aGGGCACCTGATAT-AAACAAATGAACTCTGGAAAGACTAGTCAATGTGAGTGTGTGAGGAATGAGGGTGAGTGGGGAATAGAAGAAGGTATG-CATCAGATTTGGAAAGCTGTAGG-TATGTAAGCTTCTTCATTGGAAATTCACTGTGGAGTTCCCAGAATTGTTCAATAGAAAGAAACTAGGTCCTCCCTTTCTAGGTAAGTCTACAAATGTTT----AGAGCTGAGT--CTGACTTACAGGGTGAGACCAGCAAACTACTTAC--CAGCTGCTGCTGCTTT--TCCTTTTTCTCATTAGAGAAGGCAAGAAAA--GTCAAAGCAGGTGATGCAA
>gene=chr20_458157-459157; species=equCab
------TTTTTTTTT---AATAATTA------TCCCATATACACAATTTTTCCACTTTTCTGTTTAGTACACATATCCCTGTAGCCTTGTGTCTCATCTCTCAATGCCCAGTGTTTAGCAAAGGGCAGGC-----------------TGTTTGTTGA-----AGGGCATCTAACAT-AAATAAATGAACTCTGGAAAGACCAGTCAAGGTGAGTGTGTAAGGAATGAGGGTGAGTGGGGACCAGCATGAGGTAAA-CATTAGGGTTGGAGAGCTATGGG-TATTCAGGCTTCTGCATAGGAAGCTCCCTGTGGAGTTCCTGGAACTGTCTGACACACAGACACAAGGCCCTCCCTATCTAGATAAGTGTACAAATGTTTATCTATAGCTGAGA--CTGAGCCACAGGGTGGGCTAAGGGACCCACTTAC--CAGCTGCTGCTGCTTT--TCCTTTTTCTCCTTAGAGGAGCCAAAAACG--GTCAGAGCAGCTGACGCAA
>gene=chr20_458157-459157; species=gorGor
CTAGGATTTTTTTTTTAAACCAGTTGGAATTATCCCATATACACAATTTTTTCACTTTTCTAATTAACATACATTTCCCCATgggcttgtgtctcacctctcaatccccagtgtacagcaaagaccaggctcaggggcacttacaaatgtttgttgaaACCAAAGACATCCTATATTACAGAAATGAACTTTGGAAAGACCAGTCAGCGTGGGTGGGTGAGGAATGCCAGAGATGGGAGAACAAAATGAGGTATACCGTCAGGTTTGAAGGGTTGAGGGTTATGGAGGGTTCTTCATAGGAAGC-CACCATGGAGTTCTTGGAACTGTTCAACACACAGAAGCAAGGTCCTCTCCTTCTAGGTATGGCTAGAAATGTTTATCAATAGCTGAGACTCTGATTCCCAGGGTGGGATCAGGAAGCCAGCCTCAGCTGCTGCAGCATTTTTTTCCCTTTTTCTCATTACAGGAGCCAAGAAAACTGTCAAAGCAGATGATGCAA
>gene=chr20_458157-459157; species=panTro
CTAGGATTTTTTTTTTAAAACAGTTGGAATTATCCCATATACACAATTTTTTCACTTTTCTAATTAACATACATTTCCCCATGGGCTTGTGTCTCACCTCTCAATCCCCAGTGTACAGCAAAGACCAGGCTCAGGGGCACTTACAAATGTTTGCTGAAACCAAAGACATCCTATATTACAGAAATGAACTTTGGAAAGACCAGTCAGCGTGGGTGGGTGAGGAACGACAGAGACGGGAGAACAAAATGAGGTATACCGTCAGGTTTGAAGGGCTGAGGGTTATGGAGGGTTCTTCATAGGAAGTTCACCATGCAGTTCTTGGAACTGTTCAACACACAGAAGCAAGGTCCTCTCCTTCTAGGTATGGCTAGAAATGTTTATCAATAGCTGAGACTCTGATTCCCAGGGTGGGATCAGGAAGCCAGCCTCAGCTGCTGCAGCATTTTTTTCCCTTTTTCTCATTACAGGAGCCAAGAAAACTGTCAAAGCAGATGATGCAA
>gene=chr20_458157-459157; species=papHam
CTAGGATTTTTTTTTTTAAACAGTTGGAATTATCCCATATACACAATTTTTTCACTTTTCTAATTAACATACATTTCCCCATGGGcttgtgtctcatctctcaatccccagtgtttagcaaagaccaggctcaggggcacttacaaatgtttgttgaatCCAAGGACATCCTATATTATAGAAATGAACTTTGGAAAGACCAGTTAGCGTGGGTGGGTGAGGAATGCCAGAGACGGGGGAACAGAATGACGTATACCATCAGGTTTGAAGACTTGAGGGTTATCGAGGGTTTGTCATAGGAAGTTCACCATGGAGTTCTTGGAACCATACAACACACAGAAGCAAGGTCCTCTCTTTCCAAGTATGGCTAGAAATGTTTACCAACAGCTGAGACTCTGATTCCTAGGGTGGGATGAGGAAGCCAGCCTCAGCTGCTGCTGCATTTCCCCCCATTTTTCTCATTACAGGAGCCAAGAAAACTGTCAAAGCAGATGATGCAA
>gene=chr20_458157-459157; species=ponAbe
CTAGGATTTTTTTTTTTAAACAGTTGGAATTATCCCATATACACAATTTTTTCACTTTTCTAATTAACATACATTTCCCCAcgggcttgtgtctcacctctcaatccccagtgtacagcaaagaccaggctcaggagcacttacaaatgtttgttgaaACCAAAGACATCCTATATTACAGAAATGAACTTTGGAAAGACCAGTCAGCGTGGGTGGGTGAGGAATGCCAGAGACGGGGGAACAGAATGAGGTACGCCGTCAGGTTTGAAGGGTTGAGGGTTATGGAGGGTTCTTCATAGGAAGTTTACCATGGAGTTCTTGGAACTGTTCAACACACAGAAGCAAGGTCCTCTCCTTTCAGGTATGGCTAGAAATGTTTATCAATAGCTGAGA--CTGATTCCCAGGGTGGGATCAGGAAGCCAGCCTCAGCTGCTGCTACATTTTTTTCCCTTTTTCTCATTACAGGAGCCAAGAAAACTGTCAAAGCAGATGATGCAA
>gene=chr20_458157-459157; species=rheMac
CTAGGATTTTTTTTTTTAAACAGTTGGAATTATCCCATATACACAATTTTTTCACTTTTCTAATTAACATACATTTCCCCATgggcttgtgtctcatctctcaatccccagtgtttagcaaagaccaggctcaggggcacttacaaatgtttgttgaatCCAAGGACATCCTATATTATAGAAATGAACTTCGGAAAGACCAGTTAGCGTGGGTGGGTGAGGAATGCCGGAGACGGGGGAACAGAATGAGGTATACCATCAGGTTTGAAGACTTGAGGGTTATCGAGGGTTTGTCATAGGAAGTTCACCATGGAGTTCTTGGAACCATACAACACACAGAAGCAAGGTCCTCT--TTCCAGGTATGGCTAGAAATGTTTATCAACAGCTGAGACTCTGATTCCTAGGGTGGGATGAGGAAGCCAGCCTCAGCTGCTGCTGCATTTCCCCCCCTTTTTCTCATTACAGGAGCCAACAAAACTGTCAAAGCAGATGATGCAA
>gene=chr20_482423-483423; species=hg19
gtggttactaaagtttgatgaccaacaatcacctggatttttttaatatacagactcacagaacccaccaagattcactaaatcaaaatcttgagagggaaacgggggatttatttttagatactttccaggctgatgatccaggtccagaaactacCAAATAATACTATAAATTCTTTTAACTTTGTCTTAAGCCTCAAGCACATGATAGCAGAAAGCAAGCAGATTTTGGAAACATTGACAGTTCTCAAAACCTGGCTTTGTGGTTGTGCAGTGTTCAGAAAAGCATTTAAATGTTTCTCACTGCTGAAAGGGACTATACTCGCCTGTTAGTGATTTACATACCACAGTTAGAACAGGTCCAATGCAAAGTGGTACCCAATAAACAGAAGCTATTTTACTAATGACTTCCATGTAGTCCATTGAATTCAACCCACGACCTCTTACCCAATACAATATCTACCTAAGAAACAAGATAATATAAGTCTTCTCTTCCTGCT
>gene=chr20_482423-483423; species=bosTau
Ctggttactaaactttgatgatca------acctggagttttt-aacatacaaact----------gtacagacccacttaatcagaatcttgagaacagagctggagagctatttttagacatttcccaggttgatgatttaggtctagggactacTAAACAATACTGCAGACTTTTTAAAC-----CTTGAGTCCTAATCAcatggtagcagaaag-gagaaagttttagaaaca--gactgtcctcaaaacctgg------------------------------------------------------------------------------------caccacaactagagagaaccccatgcacagtgac----AATAAATGAAAGCTATTCTAACCGTGA---------ATTCTTTTTAATTCAATCCATGGCCTCTTATTCAGTACA----CTGGGTGGGAAGCTAGCTAATTTAAGTTT--TCTTTTTGCT
>gene=chr20_482423-483423; species=calJac
GTGGTTACTAAAGTTTGATGACCAACAGACACCCGGGTTTTTTAAATAGACAGACT--CAGAACCCTCCAAGATTTACTAAATCAGAATCTTGAAGGGGAAATGGGGGAATTTATTTTAGATACTTTTAAAGCTGATGATTCAGGTCCAGAAACTACCAAATAATACTATAAATTCTTTTAACTTTGTCTTAAGCCTCAAGCACTGTGTAGCAGAAAGCGAGCAGATACTGGAAACATTGGCAGTTCTCAAAACCTGGCTTTGTAGTTGTACA--GTTTAGAAAAGCATTTAA--------------------------------------AGTGATTTATATACCACAGTTAGAACAGGTCCAATGCAAATTGGTACCCAATAAAGAGAAGCTACTTTACTAATGACTTCCACGTAGTCCATTAAATAAAACCCACAACCTCTTACCCAATACAGTATCTACCTAAGAAACAAGACAATA----TTTTCTCTTCTTGCT
>gene=chr20_482423-483423; species=canFam
GTGGCTACTAAACCTC-ATGatcaacagtcaccttgattttta-aacatacagattcccaggtcccacctagaattgctgaatcagaatcttaagaatagagcTAGACTGCTATTCTTAGATACTTCCTAGGTTGATAATCCAGGTCAAGGAACTACCAAACCATACCGCAAAATCTTTTAACCTTTCCTTAAGTCCTAAGCACCtggtagaacaaagcaagcaggtcttggataca--gaccatcttcaaaatctggctttgcagctatgcagttttgggaaaagcacttaaatgtttctgaattta--GAAGAAC--------------TGTAACATAAATACCCAAGTTAAAATGGGGCCAGTTGAAAGTGAC----AATAAATGGAAACTGGTCTAATAGAGACCACCAC--AGTCCATCTAATTCAATTCACAGCCTCTTACTCAGTACA----CTTACTGAGAAGCAGGCTGATCGAAGTTTTCTCTTTTCGCT
>gene=chr20_482423-483423; species=equCab
gtagttactaaactttgatgatcaacaatcacctataattttt-aatatacagattcccaggactcacctagacctgcggcatcagaatcttgagaatggagccagagatctatttttagatacttcccaggttgatggtccaggtctagaaactacCAAACAATACTGT-----------ACCCTGTCTTAAGTCCT-AGaacatggtagcagaaagcaagcagatcttggaaaaa--gaccatc--------ctggctttgtagctgtgcagctttgggaaaagcacttacatgtttctgaactttaaaagggac--------------TGTGATGTACATACCACAGTTAGAAGAGACCCAAGGCAAAGCGAC----AATAAATGGAAGCTGTTTTAGTAGTGGCTTCCACATAGTCCATTTAATTCAATCCACAACCTCTTACTCAGTACA----CTGGCTGGGAAACAAGCTGATCCAAGTCTTCTCTTTTTGCT
>gene=chr20_482423-483423; species=gorGor
gtggttactaaagtttgatgaccaacaatcacctggatttttttaatatacagactcacagaacccaccaagattcactaaatcaaaatcttgagagggaaacgggggatttatttttagatactttccaggctgatgatccaggtccagaaactacCAAATAATACTATAAATTCTTTTAACTTTGTCTTAAGCCTCAGGCACATGATAGCAGAAAGCAAGCAGATTTTGGAAACATTGACAGTTCTCAAAACCTGGCTTTGTGGTTGTGCAGTGTTCAGAAAAGCATTTAA-TGTTTCTCATTGCTGAAAGGGACTATACTCGCCTGTTAGTGATTTACATACCACAGTTAGAACAGGTCCAATGCAAAGTGGTACCCAATAAACAGAAGCTATTTTACTAATGACTTCCATGTAGTCCACTGAATTCAACCCACGACCTCTTACCCAATACAATATTTACCTAAGACACAAGATAATATAAGTCTTCTCTTCCTGCT
>gene=chr20_482423-483423; species=panTro
gtggttaccaaagtttgatgaccaacaatcacctggatttttttaatatacagactcacagaacccaccaagattcactaaatcaaaatcttgagagggaaacgggggatttatttttagatactttccaggctgatGATCCAGGTCCAGAGACTACCAAATAATACTATAAATTCTTTTAACTTTGTCTTAAGCCTCAAGCACACGATAGCAGAAAGCAAGCAGATTTTGGAAACATTGACAGTTCTCAAAACCTGGCTTTGTGGTTGTGCAGTGTTCAGAAAAGCATTTAAATGTTTCTCATTGCTGAAAGGGACTATACTCGCCTGTTAGTGATTTACATACCACATTGAGAACAGGTCCAATGCAAAGTGGTACCCAATAAATAGAAGCTATTTTACTAACGACTTCCATGTAGTCCATTGAATTCAACCCACGACCTCTTACCCAATACAATATCTACCTAAGAAACAAGATAATATAAGTCTTCTCTTCCTGCT
>gene=chr20_482423-483423; species=papHam
gtagttactaaagtttgatgaccaacaatcacctggatttttttaacatagagactcacagaacccaccaagatttactaaatcagaatcttgagagggaaacggggtatttacttttagatactttgcaggctgatgatccaggtccagaaactacTAAATAATACTATAAATTCTTTTAACTTTGTCTTAAGCCTCAAGCACATGGTAGCAGAAAGCAAGCAGATT---------TTGACAGTTCTCAAAACCTGGCTTTGTGGTTGCGCAGTGTTCAGAAAAGCATTTAAATTTTTCTCATTGCTGAAAGGGACTATACTTGCCCGTCAGTGATTTACATACCACAGTTAGAACAGGTCCAATGCAAAGGGGTACCCAATAAATAGAAGCTATTTTACTGATGACTTCCATGTAGTCCATTGAATTCAACCCACGACCTCTTACCCAATACAATATCTACCTAAGAAACAAGATAATAGAAGTTTTCTCTTCCTG--
>gene=chr20_482423-483423; species=ponAbe
gtggttactaaagtttgatgaccaacaatcaccgggatttttttactatacagactcacagaatccaccaagattcactaaatcaaaatcttgagagggaaatgggggatttatttttagatactttccaggctaatgatccaggtccagaaactacCAAATAATACTATAAATTCTTTTAACTTTGTCTTAAGCCTCAAGCACATGGTAGCAGAAAGCAAGCAGATTTTGGAAACATTGACAGTTCTCAAAACCTGGCTTTGTGGTTGTGCAGTGTTCAGAAAAGCATTTAAATGTTTCTCATTGCTGAAAGGGACCATACTCGCCCGTTAGTGATTTACATACCACGGTTAGAACAGGTCCAATGCAAAGTGGTACCCAATAAATAGAAGCTATTTTACTAATGACTTCCATGTAGTCCATTGAATTCAACCCACGACCTCTTACCCAATACAATATCTACCTAAGAAACAAGATAATATAAGTCTTCTCTTCCTGCT
>gene=chr20_482423-483423; species=rheMac
GTAgttactaaagtttgatgaccaacaatcacctggatttttttaacatacagactcacagaacccaccaagatttactaaatcagaatctTGAGAGGGAAACGGGGTATTTATTTTTAGATACTTTTCAGGCTGATGATCCAGGTCCAGAAACTACTAAATAATACTATAAATTCTTTTAACTTTGTCTTAAGCCTCAAGCACATGGTAGCAGAAAGCAAGCAGATT---------TTGACAGTTCTCAAAACCTGGCTTTGTGGTTGCGCAGTGTTCAGAAAAGCATTTAAATGTTTCTCATTGCTGAAAGGGACTATACTTGCCCGTCAGTGATTTACATACCACAGTTAGAACAGGTCCAATGCAAAGGGGTACCCAATAAATAGAAGCTATTTTACTGATGACTTCCACGTAGTCCATTGAATTCAACCCACGACCTCTTACCCAATACAATATCTACCTAAGAAACAAGATAATAGAAGTTTTCTCTTCCTG--
>gene=chr20_487431-488431; species=hg19
GCATACTCAAGATTAAAAATACGCCCTATGACAATTTAGGGAAGCCATCCACTAACCACTTACAGGTTACAGAAATCACATGCAGTCAGATATAAAATACAGCATACAGGAGCTGTAGCTTTAGTTTTCAAATTGCTTTCTTTTGCACTTGAATGTCAAAATGCTTTTATCACAAAAGTATGATCTGAACAATTAAATGTCTACCACATTGGGACAGGAAATGCAAACATCCAAATGAGTCTGCACAGAGAATTAGGAGGGCAAACACAGCTGTTCAGGCAGACTACAACTGTTCAAGATAGAATTTGGGCTGAATTCCATGCTAAGACATGCCTAGTCTCAGGATAAGGGCAAATGTTTAAGAATTTAATTGTTTCTCATCAGAAAGAAGTTACCTCTTTGGAGAACTGTTTCGTCCTCCTGTATTAACACGAAACAACATTCTCTACCTCAAAAATACTTTATATAAGACTTTGGTGTTTTCAAAGTCTCTCAAGTAT
>gene=chr20_487431-488431; species=bosTau
A-----TC-AGGATTAAAATATGACCTATGATAATTTTTGAAGA-CTGTCTGTAAACACTCACATGCTATGAAAATCACATGTGGACAAATATAAAATATAACATATAGGAGCTGCAGCTTTAGTTTTCAAATTGCTATCTTTTGTATTTGAATATCAAAATAATTTTATCACAAACATACAACCCGATCAGTTAAGTACATACTATGCTGGGACAAGATATGCAAAAATCCAGATGAGACTGCACAGAGGATTAGAAGGGCAAATATAGCTGTTCAGGCAGACTGAAACTGTTCAGAATGGAAAAGGGGCTGAATTCCATG-TTAAACATGGCTAGTCTCATGATAAGGGCAAA--TTTAAGATTTTAAT-GCTTCTCATCAGAAAGAGGACACCTTTCTGGAGAACTGTTTTATCCATCAGTATCATCATGGGACAACATTCTCTACCTCAAAAATTCTTTATGTAAGAGTCTAGTATTTTCAAACTCTCTCAAGTAT
>gene=chr20_487431-488431; species=calJac
GCATACTCAAGATTAAAAATACACCCTATGACAATTTAGGGAAGCAGTTTACTAACCACTTACAGGTTATGGAAATCACACCCAGTCAGATATAAAACAGAGCATACAAGAGCTATAGCTTTAGTTTTCAAATTGCTTTCTTTTGCACTTGAATGTCAAAATGCTTTTATCACAAAATTATGATCTGACCAATAAAATGGATACCACATTGGGACAGGAAATGCAAACATCTAAATGAGTTTACACAGAGAATCAAGAGGGCAAACACAGCTGTTCAGGCAGACTACAA-TGTTCAAGATAGAATTTGGGCTGAATTCCATGTTAAGACATGCCTAGTCTCAGGATAAGGGCAAATGTTTAAGGATTTAATTGCTTCTCAACAGAAAGAAGTTATCTTTCTGGAGAACTGTTTCATCCTTCTGTATCAACAGGAAACAACATTTTCTACTGCAAAGATACTTTTTCTAAGAATTTGGTGTTTTCAAAGTCCCTCAAGTAT
>gene=chr20_487431-488431; species=canFam
-----------------------CCTTATGCCAAT-TTTGGAGA-CTACCTTTAACCACTTACAAGTTATGTATATCATGTGTGAAGAGATATAAAATGTAACATATGGGAACTGTAGCTTTCATTTTCATAATGCTTTCTTTTGCATTTG-ATGTCAAAATGCTTTTATCACAAAAGTACAACCTGATCAATTAAATATACG-CATGCTGGGACAAGAGATGCAAACATCCAAAAGAGACTGCACAGAGAATGAGC--AGCAAACACAGCTATTCAGGTAGACTGCAACTGTTCAAAATGAAATTTGGGTGGAATTCCGTG-CTACACATAGCTAGCCTAATGATCAGGGCAAATGTTTAAGGGTTTGAT-GCTTCT-ATCAGAAAGAGGACATCTTTCTAGAGAGCCGTTTCATCCTTCAGT---ATCATGGGACAACATTCTCTACCTCAAAAATACTTTATGTAAGAGTTGGGTGTTTTTCAAGTCTCTCAATTAT
>gene=chr20_487431-488431; species=equCab
-------------------------------------------------------------------------------------------------TATAGCACATGGGAGCTGTAGCTTTAGTTTTCAAATTGCTTTCTTCTGCATTTGAATGCCAAAATGCTTTTATCATGAAGGTATGACCTGATCAATTAAATACGTACCATGTTGGGACAAGAAATGCAAACGTCCAAACGAGACCATACAAAGAATGAGGATGGCAAACAAAGCCGCTCAAGCAGACTGCAACTGGTCAAGATGGAATTCGGGGTGAATTCCATG-TTATACACAGCTGGTCTCAGGATAAGGGCAAGTATTTAAGGGTTTAAT-GCTTCTCATCAGAAAGAGGACACCTTTCTGGAGAACTGTTTCATCCTTCAGTATCATCATGGGACAACATTCTCTACCTCAAAAATAC-TTATGTAAGAGTTTGGT--TTTCAAAGTCTCTCAAGTAT
>gene=chr20_487431-488431; species=gorGor
GCATACTCAAGATTAAAAATACGCCCTATGACAATTTAGGGAAGCCATCCACTAACCACTTACAGGTTACAGAAATCACATGCAGTCAGATATAAAATACAGCATACAGGAGCTGTAGCTTTAGTTTTCAAATTGCTTTCTTTTGCACTTGAATGTCAAAATGCTTTTATCACAAAAGTATGATCTGACCAATTAAATGTCTACCACATTGGGACAGGAAACGCAAACATCCAAATGAGTCTGCACAGAGAATTAGGAGGGCAAACACAGCTGTTCAGGCAGACTACAACTGTTCAA-ATAGAATTTGGGCTGAATTCCATGCTAAGACATGCCTAGTCTCAGGATAAGGGCAAATGTTTAAGAATTTAATTGTTTCTCATCAGAAAGAAGTTACCTCTTTGGAGAACTGTTTCGTCCTCCTGTAT-AACACGAAACAACATTCTCTACCTCAAAAATACTTTATGTAAGACTTTGGTGTTTTCAAAGTCTCTCAAGTAT
>gene=chr20_487431-488431; species=panTro
GCATACTCAAGATTAAAAATACGCCCTATGACAATTTAGGGAAGCCATCCACTAACCACTTACAGGTTACGGAAATCACATGCAGTCAGATATAAAATACAGCATACAGGAGCTGTAGCTTTAGTTTTCAAATTGCTTTCTTTTGCACTTGAATGTCAAAATGCTTTTATCACAAAAGTATGATCTGACCAATTAAATGTCTACCACATTGGGACAGGAAATGCAAACATCCAAATGAGTCTGCACAGAGAATTAGGAGGGCAAACACAGCTGTTCAGGCAGACTACAACTGTTCAAGATAGAATTGGGGCTGAATTCCATGCTAAGACATGCCTAGTCTCAGGATAAGGGCAAATGTTTAAGAATTTAATTGTTTCTCATCAGAAAGAAGTTACCTCTTTGGAGAACTGTTTCGTCCTCCTGTATTAACACGAAACAACATTCTCTACCTCAAAAATACTTTATGTAAGACTTTGGTGTTTTCAAAGTCTCTCAAGTAT
>gene=chr20_487431-488431; species=papHam
ACATACTCAAGATTAAAAATACACCCTATGACAATTTAGGAAAG-CATCCACTAACCACTTACAGGTTATGGAAATCACATGCAGTCAGATATAAAATACAGCATACAAGAGCTGCAGCTTTGGTTTTCAAATTGCTTTCTTTTGCACTTGAATATCAAAATGCTTTTATCACACAAGTATGATCTGACCAATTAAATGTCTACCACACTGGGACAGGAAATGCAAACATCCAAATGAGTCTGTACAGAGAATTAGGAGGGCAAACACAGCTGCTCAGGCAGATTACAACTGTTCAAGATAGAATTTGGGCTGAATTCCATGTTAAGACATGCCTAGTCTCAGGATAAGGGCAAATGTTTAAGAATTTAATTGCTTCTCATCAGAAAGAAGTTACCTTTTTGGAGAACTGTTTCATCCTCCTGTATCAACATGAAACAACATTCTCTACCTC-AAAATACTTTATGTAAGATTTTGGTGTTTTCAAAGTCTCTCAAGTAT
>gene=chr20_487431-488431; species=ponAbe
GCATACTCAAGATTAAAAATACGCCCTATGACAATTTAGGGAAGCCATCCACTAACCACTTACAGGTTACGGAAATCACATGCAGTCAGATATAAAATACAGCATACAGGAGCTGCAGCTTTAGTTTTCAAATTGCTTTCTTTTGCACTTGAATGTCAAAATGCTTTTATCACAAAAGTATGATCTGACCAATTAAATGTCTACCACAttgggacaggaaatgcaaacatccaaatgagtctgcacagagaattaggagggcaaacacaggtgttcaggcagactacaactgttcaagatagaatttgggctgaattccatgctaagacatgcctagtctcaggataagggcaaatgtttaagaatttcattgtttctcatcagaaagaagttacctTTTTGGAGAACTGTTTCATCCTCCTGTATTAACATGAAACAACATTCTCTACCTCAAAAACACTTTATGTAAGACTTTGGCGTTTTCAAAGTCTCTCAAGTAT
>gene=chr20_487431-488431; species=rheMac
ACATACTCAAGATTAAAAATACACCCTATGACAATTTAGGAAAG-CATCCACTAACCACTTACAGGTTATGGAAATCACATGCAGTCAGATATAAAATACAGCATACAAGAGCTGCAGCTTTGGTTTTCAAATTGCTTTCTTTTGCACTTGAATATCAAAATGCTTTTATCACACAAGTATGATCTGACCAATTAAATGTCTACCACACTGGGACAGGAAATGCAAACATCCAAATGAGTCTGTACAGAGAATTAGGAGGGCAAACATGGCTGCTCAGGCAGATTACAACTGTTCAAGATAGAATTTGGGCTGAATTCCATGTTAAGACATGCCTAGTCTCAGGATGAGGGCAAATGTTTAAGAATTTAATTGCTTCTCATCAGAAAGAAGTTACCTTTTTGGAGAACTGTTTCATCCTCCTGTATCAACATGAAACAACATTCTCTACCTC-AAAATACTTTATGTAAGATTTTGGTGTTTTCAAAGTCTCTCAAGTAT
>gene=chr20_513247-514247; species=hg19
ggtgtgaggggaccagtatctcaacacatctgtaacgcaccctaacacaatacactggttgagaaattctAGTTTAAATAACTTGTGGAGATCACGACCTGAATAGTCAAAATCCATGCAGCAGGTTGAGAAAACTATTTCACAATTCCTCTTATTTCAAGAGATACGCAATCACCTTTTGCAGCTTTCAAGTATAGACCAGATGTACTAACAGGCAACCATTTCGTCTGGAAGATCATCTATTTGGAGGTCACTGACACAAAAAAACAAAAACAACAAAGACAAAACAAGCCTCCTTACCCTAGCTCAGAAGGATAAGCCAAAAGAAAACAGGTTAACGGTAAAAATGTATGATTAAATGAAGTTATTGTTTTTTTTCCTCCACTTCATATTGATTCTCTTTTCCCATGTCAATTTAAGGTGGTAACCATGGCCAACAACATTCTCTCTCACCTATCATACTAATGCCATATAAGTAGTAGTGTTTTTGTTTTTTCAAG
>gene=chr20_513247-514247; species=bosTau
agtctgaggggaccagaatctcagcatatctgtaactctccctgacatagtccattggctgaaaaattctgATTTAA-----CTAAAAAGATCATGAGCTGAATTGTCAAAATCCATGCAGTAGGCTGAGAAAACTATTTCATAGTGCTC----CTTTAAGAGATACACAATCATCTTTCGCAGCTTTCAAGTACAGG---------TCAATATACTACCATTTCTTCTGCGAGGTCATCCATTCGGAGGTCACTGGCACAAGAAAACCAAAACAATAAACACAACCTAAACCTCCTAACCCTATCTTGAAAGAATAAGCCAAAAGAAAACAGGTCAATGGTGGAAATG-AAGATTAAATGAAGCGAT---CTTCTTTCCTCTATTTTAAAATGATTCTCC-----------------------------------------------CTCATCTATCAAACTAATGCCATAAG--TAATGGTG-TTTTATTTTTTCAAC
>gene=chr20_513247-514247; species=calJac
ggtgagaggggaccagtatttcaacacaactgtaacgcaccctgacacagtac-ctggttgataaattctgGTTTAAATAACTTGTGGAGACCACGACCTGCATAATCAAAATCCATGCAGCAGGTTGAGAAAACTATTTCAC-ATTCCCCTTATTTCAAGAGAT-TGCAATCACCTTTTGCAGCTTTTAAGTACAGTCCAGATATACTAACAGGCAACCATTTCATCTGGAAGATCATCTGTTTGGAGGTCACTGACACAAAAAAACGAAAACAACAAAGACAAACCAAGCCTCCTTACCTTAGCTCAGAAGGATAAGCCAAAAGAAAACAGGTTAATGGTAAAAATGTATGACTAAATGAAGTTACTG-CTGTTTTCCTCCACTTCATATTGATTT---TTTCCCATCTCAATTTAAGGTGGTAACCATGGCCAACAACATTCTCTCTCACCCATCATACTAATGCCATATAAGTAGTACTGTTTTTGTTTTTTAAAC
>gene=chr20_513247-514247; species=canFam
GGGTTGAGGGGATCAGTAACTCAGCACATCTGTATCTCTCACTGA---AATTCATTGGCTGAAAAATCCTAGTTTAAATAAC--------------AGCGGAATTGCTAAAAT-------GCAGATTGAAAAACCTATTTCATAACTCCCCTTGTTTCAAGAGATATGCAATAATCTTTTGCAGCTTTC-----TAGTCCAGATATACCAATGAACAACGATTTCTTTTGAGAGACCATCTATTTGGAGGTCATTGGCACAAAA-----------------ACAAACTAAACCTTCCAACCCTAACTTGGAAGAATAAACCAAAAGAAAACAGGTTAATGGTAAACATGTAACATTAAATGTTCTTTC---CCCTTC-----CACTTT---ATGATTCTACTTTCTTGTCTC-----AAGGTCATG---------GACAACAGACTCTCTCACCTATCAAATTAATGCCATATAAGTAGTGGAG-TTTTATTTTTTAAAT
>gene=chr20_513247-514247; species=equCab
aggctgggaagaccagtatttcagcacaactgta-ctccctctgatccagtacactggctgaaaatttctgGTTTAAATAACTTATAGAGATCACGAGTTGAATAGTCAAAATCCATGCAGTAGGTAGAGAAAATGACTTCATAACTCTCCTTATTTTGAGAGATATGCAATAATTTTTTGCAGCTTCCAGGTAGAGTCCAGACATACAAATGAGCAACCATTTCTTCTGGGAGATCATCTATTTGGAGGTCACTGGCATAAAAAAAGACAA----CAAACACAAACTAAACCTCCTAACCCTAACTTGGAAGAATAAGCCAAAAGAAAACAGGCTAATGGTAAAAACGTAAGATTAAATGAGGTTAT---CTTTTCTCTTCCACTTT---ACGATTCTCCTTTCCTGCCTCAACTTAAGGTGGTGACAGTGGCCAACAATATTTTCTCTCACCTATCAAACTGACATCAAACAAGTAGTGGTG-TTTTGTTGTTTAAAT
>gene=chr20_513247-514247; species=gorGor
ggtgtgaggggaccagtatctcaacacatctgtaacgcaccctaacacaatacactggttgagaaattctAGTTTAAATAACTTGTGGAGATCACGACCTGAAGAGTCAAAATCCATGCAGCAGGTTGAGAAAACTATTTCACAATTCCCCTTATTTCAAGAGATACGCAATCACCTTTTGCAGCTTTCAAGTACAGACCAGATGTACTAACAGGCAACCATTTCGTCTGGAAGATCATCTATTTGGAGGTCACTGACACAAAAAAACAAAAACAACAAAGACAAAACAAGCCTCCTTACCCTAGCTCAGAAGGATAAGCCAAAAGAAGACAGGTTAACGGTAAAAATGTATGATTAAATGAAGTTATTGTTTTTTTTCCTCCACTTCATATTGATTCTCTTTTCCCATGTCAATTTAAGGTGGTAACCATGGCCAACAACAT-CTCTCTCACCTATCATACTAATGCCATATAAGTAGTAGTGTTTTTGTTTTTTCAAG
>gene=chr20_513247-514247; species=panTro
GGTGTGAGGGGACCAGTATCTCAACACATCTGTAACGCACCCTAACACAATACACTGGTTGAGAAATTCTAGTTTAAATAACTTGTGGAGATCACAACCTGAATAGTCAAAATCCATGCAGCAGGTTGAGAAAACTATTTCACAATTCCCCTTATTTCAAGAGATACGCAATCACCTTTTGCAGCTTTCAAGTACAGACCAGATGTACTAACAGGCAACCATTTCGTCTGGAAGATCATCTATTTGGAGGTCACTGACACAAAAAAACAAAAACAACAAAGACAAAACAAGCCTCCTTACTCTAGCTCAGAAGGATAAGCCAAAAGAAAACAGGTTAACGGTAAAAATGTATGATTAAATGAAGTTATTG-TTTTTTTCCTCCACTTCATATTGATTCTCTTTTCCCATGTCAATTTAAGGTGGTAACCATGGCCAACAACATTCTCTCTCACCTATCATACTAATGCCATATAAGTAGTAGTGTCTTTGTTTTTTCAAG
>gene=chr20_513247-514247; species=papHam
ggtgtgaggggaccagtatctcaacacatctgtaacacaccctgacacaatacactggttgagaaattctAGTTTGAATAACTTGTGGAGATCACAACCTGAAGAGTCAAAATCCATGCAGTAGGTTGAGAAAACTATTTCACAATTCCCCTTGTTTCAAGAGATACGCAATCATCTTTTGCAGCCTTCAATTACAGTCCAGATGTACTAACAGGCAACTATTTCATCTGGAAGATCATCTATTTGGAGATCACTGACACAAAAAACCAAAAACAACAAAGACAAACCAAGCCTCCTTACCTTAGCTCAGAAAGATAAGCCAAAAGAAAACAGGTTAATGGTAAAAATGTATGATTAAATGAAGTTATTG-TTTTTTTCCTCCACTTCATATTGATTTTCTTTTCCCATGTCAATTTAAGGTGGTAACCATGGCCAACAACATTCTCTCTCACCTATCACACTAATGCCAAATAAGTAGTAGTGTTTTTGTTTTTTCAAG
>gene=chr20_513247-514247; species=ponAbe
ggtgtgaggggaccagtatctcaacacatctgtaacgcaccctgacacaatacactggttgagaaattctAGTTTAAATAACTTGTGGAGATCACGACCTGAATAGTCAAAATCCATGCAGCAGGTTGAGAAAACTATTTCACAATTCCCCTTATTTCAAGAGATACGCAATCACCTTTTGCAGCTTTCAAGTACAGACCAGATGTACTAACAGGCAACCATTTCGTCTGGAAGATCATCTATTTGGAGGTCACTGACACAGAAAAACAAAAACAACAAAGACAAAACAAGCCTCCTTACCCTAGCTCAGAAGGATAAGCCAAAAGAAAACAGGTTAATGGTAAAAATGTATGATTAAATGAAGTTATTG-TTTTTTTCCTCCACTTC--ATTGATTCTCTTTTCCCATGTCAATTTAAGGTGGTAACCATGGCCAACAACATTCTCTCTCACCTATCATACTAATGCCATATAAGTAGTAGTGTTTTTGTTTTTTCAAG
>gene=chr20_513247-514247; species=rheMac
GGTGTGAGGGGACCAGTATCTCAACACATCTGTAACACACCCTGACACAATACACTGGTTGAGAAATTCTAGTTTGAATAACTTGTGGAGATCACAACCTGAAGAGTCAAAATCCATGCAGCAGGTTGAGAAAACTATTTCACAATTCCCCTTATTTCAAGGGATACGCAATCATCTTTTGCAGCCTTCAATTACAGTCCAGATGTACTAACAGGCAACTATTTCATCTGGAAGATCATCTATTTGGAGATCACTGACACAAAAAAACAAAAACAACAAAGACAAACCAAGCCTCCTTACCTTAGCTCAGAAAGATAAGCCAAAAGAAAACAGGTTAATGGTAAAAATGTATGATTAAATGAAGTTATTG--TTTTTTCCTCCACTTCATATTGATTTTCTTTTCCCATGTCAATTTAAGGTGGTAACCATGGCCAACAACATTCTCTCTCACCTATCACACTAATGCCAAATAAGTAGTAGTGTTTTTGTTTTTTCAAG
>gene=chr20_513285-514285; species=hg19
GCAGGTTGAGAAAACTATTTCACAATTCCTCTTATTTCAAGAGATACGCAATCACCTTTTGCAGCTTTCAAGTATAGACCAGATGTACTAACAGGCAACCATTTCGTCTGGAAGATCATCTATTTGGAGGTCACTGACACAAAAAAACAAAAACAACAAAGACAAAACAAGCCTCCTTACCCTAGCTCAGAAGGATAAGCCAAAAGAAAACAGGTTAACGGTAAAAATGTATGATTAAATGAAGTTATTGTTTTTTTTCCTCCACTTCATATTGATTCTCTTTTCCCATGTCAATTTAAGGTGGTAACCATGGCCAACAACATTCTCTCTCACCTATCATACTAATGCCATATAAGTAGTAGTGTTTTTGTTTTTTCAAGTGGGGAAATATATACAGCTCAAAAAAACAAAAAAATATCTAGCAACTAACTCCTTGGCAGTTCCCTTGACTCTCTGACCTTTAAGTCCCAAGGTTCTAAGTATACAATGAATAAGAAAAC
>gene=chr20_513285-514285; species=bosTau
GTAGGCTGAGAAAACTATTTCATAGTGCTC----CTTTAAGAGATACACAATCATCTTTCGCAGCTTTCAAGTACAGG---------TCAATATACTACCATTTCTTCTGCGAGGTCATCCATTCGGAGGTCACTGGCACAAGAAAACCAAAACAATAAACACAACCTAAACCTCCTAACCCTATCTTGAAAGAATAAGCCAAAAGAAAACAGGTCAATGGTGGAAATG-AAGATTAAATGAAGCGAT---CTTCTTTCCTCTATTTTAAAATGATTCTCC-----------------------------------------------CTCATCTATCAAACTAATGCCATAAG--TAATGGTG-TTTTATTTTTTCAACTGGGGAAAAATATAGAGG-TA--------AAAAAGT---TAACAATTAGCTCCTTGACAGTTCACCATACCCTCCAACCCTCAAATTCCAAGATCCCAAGAGCAC------CAAGAAAAC
>gene=chr20_513285-514285; species=calJac
GCAGGTTGAGAAAACTATTTCAC-ATTCCCCTTATTTCAAGAGAT-TGCAATCACCTTTTGCAGCTTTTAAGTACAGTCCAGATATACTAACAGGCAACCATTTCATCTGGAAGATCATCTGTTTGGAGGTCACTGACACAAAAAAACGAAAACAACAAAGACAAACCAAGCCTCCTTACCTTAGCTCAGAAGGATAAGCCAAAAGAAAACAGGTTAATGGTAAAAATGTATGACTAAATGAAGTTACTG-CTGTTTTCCTCCACTTCATATTGATTT---TTTCCCATCTCAATTTAAGGTGGTAACCATGGCCAACAACATTCTCTCTCACCCATCATACTAATGCCATATAAGTAGTACTGTTTTTGTTTTTTAAACTGGGGAGATACATACAGCTAAAAAAAACAAAAAA----CTAACAACTAACTCCTTGACAGTTCCCTTGACTTTCTGACCTTCAAACCCCAAGATACTAAGTACACGCTGAATAATAAAAC
>gene=chr20_513285-514285; species=canFam
GCAGATTGAAAAACCTATTTCATAACTCCCCTTGTTTCAAGAGATATGCAATAATCTTTTGCAGCTTTC-----TAGTCCAGATATACCAATGAACAACGATTTCTTTTGAGAGACCATCTATTTGGAGGTCATTGGCACAAAA-----------------ACAAACTAAACCTTCCAACCCTAACTTGGAAGAATAAACCAAAAGAAAACAGGTTAATGGTAAACATGTAACATTAAATGTTCTTTC---CCCTTC-----CACTTT---ATGATTCTACTTTCTTGTCTC-----AAGGTCATG---------GACAACAGACTCTCTCACCTATCAAATTAATGCCATATAAGTAGTGGAG-TTTTATTTTTTAAATTGGGGAAAAATATACAGGTC---------AAAAGGT---TAACAACTAGCTCCTTGAC---CCCTTTAACCACCCAACCTTCAAATCCCAAGACTCCAAGTACACAATAAGCAAGAAAAC
>gene=chr20_513285-514285; species=equCab
GTAGGTAGAGAAAATGACTTCATAACTCTCCTTATTTTGAGAGATATGCAATAATTTTTTGCAGCTTCCAGGTAGAGTCCAGACATACAAATGAGCAACCATTTCTTCTGGGAGATCATCTATTTGGAGGTCACTGGCATAAAAAAAGACAA----CAAACACAAACTAAACCTCCTAACCCTAACTTGGAAGAATAAGCCAAAAGAAAACAGGCTAATGGTAAAAACGTAAGATTAAATGAGGTTAT---CTTTTCTCTTCCACTTT---ACGATTCTCCTTTCCTGCCTCAACTTAAGGTGGTGACAGTGGCCAACAATATTTTCTCTCACCTATCAAACTGACATCAAACAAGTAGTGGTG-TTTTGTTGTTTAAATCGGGGGGGAACATACAGATTA--------AAAAGGT---TAATAATTAGCTCCTTGACAGTTCCCCTAACCCTCTGAC--TCAAATCCCAAGACTCCAAGAGCACAATAAGGAAGAAAAC
>gene=chr20_513285-514285; species=gorGor
GCAGGTTGAGAAAACTATTTCACAATTCCCCTTATTTCAAGAGATACGCAATCACCTTTTGCAGCTTTCAAGTACAGACCAGATGTACTAACAGGCAACCATTTCGTCTGGAAGATCATCTATTTGGAGGTCACTGACACAAAAAAACAAAAACAACAAAGACAAAACAAGCCTCCTTACCCTAGCTCAGAAGGATAAGCCAAAAGAAGACAGGTTAACGGTAAAAATGTATGATTAAATGAAGTTATTGTTTTTTTTCCTCCACTTCATATTGATTCTCTTTTCCCATGTCAATTTAAGGTGGTAACCATGGCCAACAACAT-CTCTCTCACCTATCATACTAATGCCATATAAGTAGTAGTGTTTTTGTTTTTTCAAGTGGGGAAATAAATACAGCTCAAAAAAACAAAAAAATATCTAGCAACTAACTCCTTGGCAGTTCCCTTGACTCTCTGACCTTCAAGTCCCAAGGTTCTAAGTACACAATGAATAAGAAAAC
>gene=chr20_513285-514285; species=panTro
GCAGGTTGAGAAAACTATTTCACAATTCCCCTTATTTCAAGAGATACGCAATCACCTTTTGCAGCTTTCAAGTACAGACCAGATGTACTAACAGGCAACCATTTCGTCTGGAAGATCATCTATTTGGAGGTCACTGACACAAAAAAACAAAAACAACAAAGACAAAACAAGCCTCCTTACTCTAGCTCAGAAGGATAAGCCAAAAGAAAACAGGTTAACGGTAAAAATGTATGATTAAATGAAGTTATTG-TTTTTTTCCTCCACTTCATATTGATTCTCTTTTCCCATGTCAATTTAAGGTGGTAACCATGGCCAACAACATTCTCTCTCACCTATCATACTAATGCCATATAAGTAGTAGTGTCTTTGTTTTTTCAAGTGGGGAAATATATACAGCTCAAAAAAACAAAAAAATATCTAGCAACTAACTCCTTGGCAGTTCCCTTGACTCTCTGACCTTCAAGTCCCAAGGTTCTAAGTATACAATGAATAAGAAAAC
>gene=chr20_513285-514285; species=papHam
GTAGGTTGAGAAAACTATTTCACAATTCCCCTTGTTTCAAGAGATACGCAATCATCTTTTGCAGCCTTCAATTACAGTCCAGATGTACTAACAGGCAACTATTTCATCTGGAAGATCATCTATTTGGAGATCACTGACACAAAAAACCAAAAACAACAAAGACAAACCAAGCCTCCTTACCTTAGCTCAGAAAGATAAGCCAAAAGAAAACAGGTTAATGGTAAAAATGTATGATTAAATGAAGTTATTG-TTTTTTTCCTCCACTTCATATTGATTTTCTTTTCCCATGTCAATTTAAGGTGGTAACCATGGCCAACAACATTCTCTCTCACCTATCACACTAATGCCAAATAAGTAGTAGTGTTTTTGTTTTTTCAAGTGGGGAAATATATGTAGCTCaaaaaaaaaaaaaaaTATCTAGCAACTAACTCCTTGGCAGTTCCCTTGACTCTCTGATCTTCAAGTCCCAAGGTTCTAAGTACATAATAAATAAGAAAAC
>gene=chr20_513285-514285; species=ponAbe
GCAGGTTGAGAAAACTATTTCACAATTCCCCTTATTTCAAGAGATACGCAATCACCTTTTGCAGCTTTCAAGTACAGACCAGATGTACTAACAGGCAACCATTTCGTCTGGAAGATCATCTATTTGGAGGTCACTGACACAGAAAAACAAAAACAACAAAGACAAAACAAGCCTCCTTACCCTAGCTCAGAAGGATAAGCCAAAAGAAAACAGGTTAATGGTAAAAATGTATGATTAAATGAAGTTATTG-TTTTTTTCCTCCACTTC--ATTGATTCTCTTTTCCCATGTCAATTTAAGGTGGTAACCATGGCCAACAACATTCTCTCTCACCTATCATACTAATGCCATATAAGTAGTAGTGTTTTTGTTTTTTCAAGTGGGGAAATATATACAGCTCAAAAAAATAAAAAAGTATCTAGCAACTAACTCCTTGGCAGTTCCCTTGACTCTCTGACCTTCAAATCTCAAGGTTCTAAGTATACAATGAATAAGAAAAC
>gene=chr20_513285-514285; species=rheMac
GCAGGTTGAGAAAACTATTTCACAATTCCCCTTATTTCAAGGGATACGCAATCATCTTTTGCAGCCTTCAATTACAGTCCAGATGTACTAACAGGCAACTATTTCATCTGGAAGATCATCTATTTGGAGATCACTGACACAAAAAAACAAAAACAACAAAGACAAACCAAGCCTCCTTACCTTAGCTCAGAAAGATAAGCCAAAAGAAAACAGGTTAATGGTAAAAATGTATGATTAAATGAAGTTATTG--TTTTTTCCTCCACTTCATATTGATTTTCTTTTCCCATGTCAATTTAAGGTGGTAACCATGGCCAACAACATTCTCTCTCACCTATCACACTAATGCCAAATAAGTAGTAGTGTTTTTGTTTTTTCAAGTGGGGAAATATATATAGCTCAAAAAAACAAAAAAATATCTAGCAACTAACTCCTTGGCAGTTCCCTTGACTCTCTGACCTTCAAGTCCCAAGGTTCTAAGTACATAATAAATAAGAAAAC
>gene=chr20_516362-517362; species=hg19
AGGAAGTACAGGTCAAAAGTCTCATTAAAAAAATAAGAACTCTTGGCAGCAGAAAATGAAAATAAAGAATGAAGAATGACAGCACTGGCAATAAACACATTCTTTTCTCCGAAAGGGAAGGGAAAGAACTAATGTTGGGCACCCACATGCCAGACATTTTATCAATTTTCTCCTTTAATCCTCAATAATCCTGAGATAATACTAGCTAGTACTCTAGTTAttaatcctcacaaaaatcctgaggtaggtactactaattcccatgttacaggtgaagaaaccaaaagttagtaagttgcccaaggtAGttgttatccgaactgtagagacaagaactcccagacttgaagaggttaagtaaacttccccaaactcaAAGTGGGAGTTCTTTCCCACTAACCTATTGCCTTCCCCTCCCTACCCGCAATCTCAATTAATTCTCTATTCTACCCCCTTCTCATTTCTGCAGCTGTTTCAAAAACTACACCTAAGATACAAAG
>gene=chr20_516362-517362; species=bosTau
AGGAAGTACAGGTTGAAAGCCTCACTGAAAAA-TAAGGACTCCTGGCAGCAGAAAATGAGAATCAAG-----AGTATAG--GCACTGGCAATGAACACACAGTTGTCACGGACAGGGAAGGAAAA--------------------GGTACCTGGCATTTTATAAATTATCTCCTTTAATTTTCAGTaacccagggataatactAGCTGGTGCTTTAGTTAttaatcttcacaagaattctgaggtaagtactg---acgcccattttatagatgaaggaacaaaaggctaataaattgcccaaggtagttgctatcccaattgcagagatgacaaaatccaggcTTAA---AGTTAAGTAAACTTACCCAAACTCAAAGCTGAAGCTTTTTCCAACTCTCCTGCTG-GCTCCCTCCCT-----------------AATCCTGAATCCACTGCCCACCAAATTTCTGCAGCTGTTTCAGAAACTATACCTAA-ATACAAAG
>gene=chr20_516362-517362; species=calJac
AGGAAGTACAGGTCAAAAGTCTCATTAAAAAAATAAGAACTCTTGGCAGCAGAAAATGAAAATAAAGAATGAAAAATAGCAGCACTGGCAATAAACACATTGTTTTCTCT-AAAGGGAAGGGAAAGAACTAACGTTGTACACCTAAATGCCAGACATTTTATAAATTTTCTCCTTTAATCCTCAAT--------AATAACACTAACTGGCACTCTAGTTACtaatcctcacataaatcctaaggtaggtactactaattcttattttacagatgaagaaactgaaggttactaagttgcccaaagtAGTTGCTATCCCAACTGTAGAGGCAAGAACTCCCAGACTTGAAAAGGTTAAGTAAACTCCCTCAAACTCAAAGTAGGGGTTCTTTCCCACTAGCCTGCTGCCTTCCCTACCCCACCAGCAATCTCAGTTAATTCTCTATTCTACCCCCTTCCCATTTCTGTAGCTGTTTCAGAAACTGTACCTAAGATACAAAG
>gene=chr20_516362-517362; species=canFam
CGGAAGTACCGGTCAAAAGCCTCATTAATAAA-TAAGAACTCCTG---GCAGAAAATGAAAACAGAGaAAAAAGAGTAGCAGCAC-AGCAATGAACACAATGTCTCCACTGACAGCAAGGAGAAAGAACTCATAT----TAGTCAGGTACCCAGCATTTTATAAAATAAGTCCTTTCATCTTCACAAACCCTGAGAAAACATCAGCTGGTGCTTTAGTTATTAATCCTCACAAGAactctgaggcaaatactaccaatccccgttttacagatgaagaaactgaaggttaagaaa-tgtccatggtagttgctatcccaatt--ggagatggcaaaacccaggtttgaagaggttaagtaacct---ccaaattcaaagttggagttcttcccaactatcctgttg-cctcccCTCACCTTTGGCAATCTCAGTTAATTCTCAATCTCTCAAC--CCAGATTTCTGTAGCTGTTTCAGAAACTATTCCTAAGATCCAAAG
>gene=chr20_516362-517362; species=equCab
AGGAAGTACAGGTCAAAAGCTTCATTAAAAAA-TAAGAATCCGTGGCAGCAGAAAACGAAAACAG--AGTAAAGAGTAGCAGCTCTTGCAATGAACACAATGTCTTCAGTGATATAGAAAGGAAAGAACTAATAT----TAGTGAGGTA-CCagcattttataaattatctcccttaatcctcacaaaccctgagaTAACATCAGCTGGTGCTTTAGTT----atcttcacaagaactctgtgg----tactactaatctccattttacagatgaagaaactgaaggttaataaattgccaaaggtagctgttatcccaattttagagacgacaaaatccaggcttgaagaggttaactgaccttcccCTAACGCAAACCTAGAGCTCCTTCCCACTATCCTGCTGCCTTCCCCTCCCTGTTAGCAATCTCAGTTAATTCTCAATCCCCCACC--CCAAATTTCTGTAGCTGCTTCAGAAACAATACCTAAGATACAAAG
>gene=chr20_516362-517362; species=gorGor
---------------------------------------------------------------------------------------------------------------------------------------TGGGCACCTATATGCCAGACATTTTATAAATTTTCTCCTTTAATCCTCAGTAATCCTGAGATAATACTAGCTAGTACTCTAGTTAttaatcctcacaaaaatcctgaggtaggtactactaattcccatgttacaggtgaagaaaccaaaagttagtaagttgcccaaggtAGttgttatccgaactgtagagacaagaactcccagacttgaagaggttaactaaacttccccaaactcaAAGTGGGAGTTCTTTCCCACTAACCTGTTGCCTTCCCCTCCCTACCCGCAATCTCAATTAATTCTCTCTTCTACCCCCTTCTCATTTCTGTAGCTGTTTCAAAAACTATACCTAAGATACAAAG
>gene=chr20_516362-517362; species=panTro
AGGAAGTACAGGTCAAAAGTCTCATTAAAAAAATAAGAACTCTTGGCAGCAGAAAATGAAAATAAAGAATGAAGAATGACAGCACTGGCAATAAACACATTCTTTTCTCCGAAAGGGAAGGGACAGAactaatgttgggcacctatatgccagacgttttataaattttctcctttaatcctcaataatcctgagaTAATACTAGCTAGTACTCTAGTTAttaatcctcacaaaaatcccgaggtaggtactactaattcccatgttacaggtgaagaaaccaaaagttagtaagttgcccaaggtAGttgttatccgaactgtagagacaagaactcccagacttgaagaggttaagtaaacttccccaaactcaAAGTGGGAGTTCTTTCCCACTAACCTATTGCCTTCCCCTCCCTACCCGCAATCTCAATTAATTCTCTCTTCTACCCCCTTCTCATTTCTGCAGCTGTTTCAAAAACT-----------------
>gene=chr20_516362-517362; species=papHam
AGGAAGTACAGGTCAAAAGTCTCATTAAAAAAATAAGAACTCTTGGCAGCTGAAAATGAAAATAAA-AATGAAGAATGACAGCACTGGCAATAAACACATTGTTTTCTCTGAAAGGGAAGGGAAAGAACTAAtgttgggcacctatatgccagacattttataaattttctcctttaatcctcagtaatcctgaGATAATACTAGCTGGTACTCTAGTTAttaatcctcacaaaaatcctgaggtaggtactactaattcccatgttacagatgaagagactgaaggttagtaagttgcccaaggtAGttgttatcccaactgtagagacaagaactcccagacttgaagaagttaagtaaacttccccaaactcaAAGTGGGAGTTCTTTCCCACTATCCGGCTGCCTTTGCCTCCCTACCAGCAATCTCAATTAATTATCTATTCTACCCCCTTCTCATTTCTGTAGCTGTTTCAGAAACTATACCTAAGACACAAAG
>gene=chr20_516362-517362; species=ponAbe
AGGAAGTACAGGTCAAAAGTCTCATTAAAAAAAT---AACTCTTGGCAGCAGAAAATGAAAATAAAGAACGAAGAATGACAGCACTGGCAATAAACATATTCTTTTCTCTGAAAGGGAAGGGAAATAACTAAtgttgggcacctatatgccagacattttataaattttctcctttaatcctcagtaatcctgaGATAATACTAGCTAGTACTCTAGTTAttaatcctcacaaaaatcctg--------actactaattcccatgttacaggtgaagaaaccgaaagttagtaagttgcccaaggtAGttgttatctgaactgtagagacaagaactcccagacttgaagaggttaagtaaacttccccaaactcaAAGTGGGAGTTCTTTCCCACTAACCTGTTGCCTTCCCCTCCCTACCCGCAATCTCAATTAATTCTCTATTCTATCCCCTTCTCATTTCTGTAGCTGTTTCAAAAACTATACCTAAGATACAAAG
>gene=chr20_516362-517362; species=rheMac
AGGAAGTACAGGTCAAAAGTCTAATTAAAAAAATAAGAACTCTTGGCAGCTGAAAATGAAAATAAAGAATGAAGAATGACAGCACTGGCAATAAACACATTGTTTTCTCTGAAAGGGAAGGGAAAGAactaatgttgggcacctatatgccagacattttataaattttctcctttaatcctcagtaatcctgaGATAATACTAGCTGGTACTCTAGTTAttaatcctcacaaaaatcctgaggtaggtactactaattcccatgttacagatgaagaaactgaaggttagtaagttgcccaaggtAGTTGTTATCCCAACTGTAGAGACAAGAACTCCCAGACTTGAAGAAGTTAAGTAAACTTCCCCAAACTCAAAGTGGGAGTTCTTTCCCACTATCCGGCTGCCTTCCCCTCCCTACCAGCAATCTCAATTAATTATCTATTCTACCCCCTTCTCATTTCTGTAGCTGTTTCAGAAACTATACCCAAGACACAAAG
>gene=chr20_525109-526109; species=hg19
agccacaaagcactttctaccatgcagagctcatcatggtctccctatggtcaaaaatctcccatggacctctttatgcaccaaagatagcccaaactcttcacttgacattcagagtcctccataatttggccaaaccctcctttccagcctcctattctgccactctcttctcaaattccggaagattccacccacaagactgcaaacaattcctggaacttagctgtgttgcctccctccctttacactggcagttacttctcttactgtcacctcatggactggataatttctgtatgccgattgaactaattcagggatcctttcctctaggggtctcctctctgtttaactccctccaacccagacactatcagtcagtaacctgaggacctcagtctgtctcctccatcagactgggagcccccagtggacagggCTCCATCTGATGATCAACCTCTCCTTTGCAGGCCCTGATAAAAGCTGAAGCGTCTAAG
>gene=chr20_525109-526109; species=bosTau
AGGTGTAGGACACTTTCTATTGTGCAGAACTGATTATGACGTCCTCTTGGTTGAACATCTCCCAAGACTTTCTTTGTGCACCAAAAAGAGCCCAAGCTCTTCTCTTAACATCGGAGTTCCTGCATAATTTGGACACTTCACCGCCCCAAGCCAC---TTCTGCTGCTCTCATAAGAATTTCCTGAGGCTCCCACTCACAAAACTGCAGACTGTTCCTGGATTTCTTCTGTGTTGCCTCCCTCCCTTTGCACTGGCAATTACTTCTGGTACTACCACCTCCTTGACCGGCTAACTTCGGTATGTCCGTTGAACCAATCCAAGGATCATTTCCTCTGGGGTTCTTCCCTCCCTTTagttgtgtccgacctatgcaccaggcctccctgtccttccgtctGTGgcctgcttcttccatcagactgtgaccttccagtggacagggctgagtctgatggtcaccctgttccctgcaggccctgcTGAAAGCTGGTGTGT----G
>gene=chr20_525109-526109; species=calJac
AGCCACAGAGCACTTTCTACCGTGCAAAGCTCATCATGATCTCCTCCTCATCAAAAATCTCCCATGGACCTCTTTGTGCACCAAAGATAGCCCACACTCTTCACTTGACATTCACGGTCCTCCATAATTTGGCCAAACCCTCCTTTCCAGCCTCCTATTTGGCCACTCTCGTCTCAAATTCCTGCAGCTTCCACCCACAAGATTGCAGACAATTCCTGGAACTTGACTGTGCTGCCTCCCTCCCTTT--ACTGGCAATTACTTCTCTTATTGTCACCTCATGGACTGGGTGATTTATGTATGCCAATTGAATTAATTCAGGGATCCTTTCCTCTCGGGATCTTCTCTCTGTTGAACTCCCTCAAACCCAGGCACCATCAGTCAGTAGCCTGAGCACCTTAgtctgtctcctccaccagactgtgagACCGCACTGGACAGGGCTCCATCTGATGATCAACCTCTCTTTTGCAGGCCCTGCTAAAAGAAGGGGTGTCTAAG
>gene=chr20_525109-526109; species=canFam
AACCACAGGGCACTCTCTATCTTGCAGACCCGGTCATGGCGTCCTCATGGATGAAAATCTTCCAGGGCTCTCTTTGTGCACCAAAGATAGCCTAAGTTCTTCTCTTGACATCCAAA-TCTTACATAAATTGGACAGCTCCCTGTTCCTAGCCTCCTATTTTGCCCCTCCCCTTTCATATTTCTGATGCTTCTACCCAGAAAACTGCCAGCTATTCCTGGAGCTTATCTATGTTGCCTC-CTCCCCTTGCGCTGGTGGTTACTCCTGATACTCTCACCCCCTGAACTGGCTAACTTCCGTATGTCTGCTGAATTAATTCAGAGGTCTTTTCTTCTGGGGCTCTTccctcccttgagcctccccagacgtaggtaccatcattcagcagcctgtggtccctagcctgcctcctccatcagactgtgagcccccagtggacagggctgagtctgACGATCACTGTCCTCTCCGCAGGCCCTGCTAAAAACTGGT--------G
>gene=chr20_525109-526109; species=equCab
AGCTACACGGCACTTTCTACCGTACAAACCTGATCAT-GTGCCCTCTTGGTTAAAAATC-GCCAAGGCTCTCTTTGAGCATCAAAGATCGCCCAAGCTCTTCTCGTGACATCCAAGTTCCTATGTAATTTGGACATCCCCCCCTTTCTAGCCCCCTATTCTGTCCCACCCCTTTCAAATACCTGATGCTCTCGTCCACAAAACTGCAGATGATTCCTGCAATTTATCTGGGTTGCCTCCTTCCCTTGGCACTGGCGGTTACT--TGTTACTATTACCTCCTGGACAGGCTAACTTCTGTAAGTCCATGAAACTAATCCAGAGATCTCTTCCTCTGGGGATcgtccttctcttgagctcccccagacctaagcaccatcactcagcggcctgaggtccctagcctgcctcctccatcagactgtgaacccccagtggacagggctgggtctgAGGATCATCCTGTCCCCCGCAGGTTTTGCTAAAA-CTGGTGTGCGTAAG
>gene=chr20_525109-526109; species=gorGor
agccacaaagcactttctaccatgcagagctcatcatggtctccctatggtc-aaaatctcccatggacctctttatgcaccaaagatagcccaaacccttcacttgacattcagagtcctccataatttggccaaacccacctttccagcctcctattctgccactctcttctcaaattccggaagattccacccacaagactgcaaac-attcctggaacttagctgtgttgcctccctccctttacactggcagttacttctcttactgtcacctcatggactggataatttctgtatgc-gattgaactaattcagggatcctttcctctaggggtcttctctctgtttaactccctccaacccaggcactatcagtcagtaacctgaggacctcagtctgtctcctccatcagactgggagcccccagtggacagggCTCCGTCTGATGATCAACCTCTCCTTTGCAGGCCCTGATAAAAGCTGAAGCGTCTAAG
>gene=chr20_525109-526109; species=panTro
agccacaaagcactttctaccatgcagagctcatcatggtctccctatggtcaaaaatctcccatggacctctttatgcaccaaagatagcccaaactcttcacttgacattcagagtcctccataatttggccaaaccctcctttccagcctcctattctgccactctcttctcaaattccggaagattccacccacaagactgcaaacaattcctggaacttagctgtgttgcctccctccctttacactggcagttacttctCTTACTGTCACCTCATGGACTGGATAATTTCTGTATGCCGATTGAACTAATTCAGGGATCCTTTCCTCtaggggtcttctctctgtttaactccctccaacccaggcactatcagtcagtaacctgaggacctcagtctgtctcctccatcagactgggagcccccagtggacagggctccgtctgATGATCAACCTCTCCTTTGCAGGCCCTGATAAAAGCTGAAGCGTCTAAG
>gene=chr20_525109-526109; species=papHam
AGTCACAGAGCACCTTCTACCATGCAAAGTTCATCATGGTCTCCTCATGATCAAAAATCTCCCATGGACCTCTTTGTGCACCAAAGATAGCTCAAACTCTTCACTTGACATTCAAAGTCCTCCATAATTTGGCCAAACCCTCTTTTCCAGCCTCCTATTTTGCCACTCTCGTCTCAAATTCCGGAAGCTTCCACCCACAAAACTGCAAACAATTCCTGGAACTTAGCTGTGTTGCCTCCCTCGCTTTGCACTGGCAGTTACTTCTCTTACTGTCACCTCATGGACTGGATAATTTCTGTATGCCGATTGAACTAATTCAGGGATCCTTTCCTCTTGGGGTCTTctctctgttgaactccctcaaacccaggcactatcagttagtaacctgaggacctcagtctgtctcctccatcagactgtgagcccctagtggacagagCTCCATCTGATGATCAACCTCTCCTTTGCAGGCCCTGCTAAAAGCTGAAGCATCTA--
>gene=chr20_525109-526109; species=ponAbe
agccacaaagcactttctaccatgcagagctcatcatggtctccttatggtcaaaaatctcccatggacctctttatgcaccaaagatagcccaaactcttcacttgacattcaaagtcctccataatttggccaaaccctcctttccag-ctcctattctgccactctcttctcaaattccggaagattccacccacaagactgcaaacaattcctggaacttagctgtgttgcctccctctctttacactggcagttacttctCTTACTGTCACCTCATGGACTGGATAATTTCTGTATGCCGATTGAACTAATTCAGGGATCCTTTCCTCTAGGGGTCTTCTCTCTGTTTAACTCCCTCCAACCCAGCCACTATCAGTCAGTAACCTGAGGACCTCAgtctgtctcctccatcagactgtgagccctcagtggacagggctccgtctgatGATCAACCTCTCCTTTGCAGGCCCTGCTAAAAGCTGAAGCGTCTAAG
>gene=chr20_525109-526109; species=rheMac
AGTGACAGAGCACCTTCTACCATGCAAAGTTCATCATGGTCTCCTCATGATCAAAAATCTCCCATGGACCTCTTTGTGCACCAAAGATAGCCCAAACTCTTCACTTGACATTCAAAGTCCTCCATAATTTGGCCAAACCCTCTTTTCCAGCCTCCTATTTTGCCACTCTCATCTCAAATTCCGGAAGCTTCCACCCACAAAACTGCAAACAATTCCTGGAACTTAGCTGTGTTGCCTCCCTCGCTTTGCACTGGCAGTTACTTCTCTTACTGTCACCTCATGCACTGGATAATTTCCGTATGCTGATTGAACTAATTCAGGGATCCTTTCCTCTTGGGGTCTTctctctgttgaactccctcaaacccaggcactatcagttagtaacctgaggacctcagtctgtctcctccatcagactgtgagcccctagtggacagagctccatctgATGATCAACCTCTCCTTTGCAGGCCCTGCTAAAAGCTGAAGCGTCTAGG
>gene=chr20_532037-533037; species=hg19
atgagacttccaagtgcagatgactaatcagaagttagatgtatgaatctgagcccaggagagaggtccaagctggagacgtaatttttgggagttactatgtactaaattttgtcctccccaaatttatatattgaaaccctaacacccaatgtgacactatttggagacagggtctttaaaggaggttaaaagagatcatagagtgggccctaattcaacaggactattgtccttacaggaagatgagatatcagagctcattctctccccatgcaggtgctcagaggaaatgctgtgtgaggacacagcaagaaggcagccatttacaagccaggcagagagccttcaccagaaaccctccctgacagcaccttgatctcagatttccagcctctcagtgagaggctgaactgtgagaaaataaatttctgttgtttaatcctctcagtctgtggcattttgttatggtagtttgagcagactactactgagtcatc
>gene=chr20_532037-533037; species=bosTau
gtcagatttccaagtgaagaggtctagttagaagttgcatttatgaatctgagtccaggttgg-------------agttataatttt-gatagttgttatggactgacttgtgtctccccagaatt--tgtgtcaaaactc-aacccccaatgtgactatgtttggagatagggccttt-aagaagattaaaagaggtcagagggtgggccttaattcaata--------atccttagaagaagacgagacatctgagttgtctttctctgtgtgtgtgtgtgcagaagacaggctgtgggaaggcacacaaagaaggttgc-------aaaccaggaagagagttctta-cagaaaccagccctactggcacccttatcttggactttcaacctc-----------cagaactctgagaaaa---aattctgtt-tttaagccacccagtctgtggtatcttgttatggcagcccgagtagattaacacagagtcatc
>gene=chr20_532037-533037; species=calJac
atgagatttccaagtgcagatgactaatcagaagttagatgtatgaatctgagccccggagagaggtccaggctggagatggaatttttggaagttattatgcactgaattgcatccttcccaaatttaaatattgaaactcgaagccccaatgtgacactattaggagaaagggccttt-aaggaggttacgagagatcatagagtgggtcctaattcgacagcactgttgttcttacaggaagatgaaagatcagagttcattctctccccatgcacgtgcacaaaggagaggctaagtgaggacacagcaagaagacagccgtttacaagccaggcagagagccttaaccagaaaccttccctgacagcagcctgatctcagacttccagcctctcagtgagaggctgaactgtgagaaaataaatttctgttgtttaatcctttcagttggtggtattttgttatggcagttcgaacagacaactactgagtcatc
>gene=chr20_532037-533037; species=canFam
--------------------------------------------------------------------------------------------------------------------------------------------------------------------------------------------------------------------------------------------------------------------------------------------------------------------------------------------------------------------------------------------------------------------------------------------------------------------------------------------------------------------
>gene=chr20_532037-533037; species=equCab
attagacttccaggggcagatgtctagttagaacctgtgtgcag-aatcggagcccaggagagaggtccaggctgcatatataatttt-gggagttgtcatggactgaacttagtcgccctcacattcttattttgaagccctaac-cccagcgtcactgtgtttggagatagggcctgt-gaggaggttcagtgagatcaatgggtgggttttaatccagtgggactggtatccttataggaagagtggacatcagaggccacccccccgcccagcatgtgcacagaggaaaggccatgtgaagacacagggagaaggtggc-------cagccagaaagacagttcttaccagaaaccaaccctgctggcaccttgatcttggactttcagcttc-----------cagaactgtgggcaaataaacttctggt-tttcagcccccctgtctgtggtatctcgttctggcagcctggctagactaagactgagtcgtc
>gene=chr20_532037-533037; species=gorGor
atgagacttccaagagcagatgactaatcagaagttagatgtatgaatctgagcccaggagagaggtccaagctggagac-taatttttgggagttactatgtactaaattttgtcctccccaaatttatatattgaaaccctaacacccaatgtgacactatttggagacagggtcttt-gaggaggctaaaagagatcatagagtgggccctaattcaacaggactattgtccttacaggaagatgagatatcagagctcattctctccccatgcaggtgctcagaggaaatgctgcgtgaggacacagcaagaaggcagccatttacaagccaggcagagagccttcaccagaaaccctccctgacagcaccttgatctcagatttccagcctctcagcgagaggctgaactgtgagaaaataaatttctgttgtttaatcctctcagtctgtggcat-ttgttatggtagtttgagcagactactactgagtcatc
>gene=chr20_532037-533037; species=panTro
atgagacttccaagtgcagatgactaatcagaagttagatgtatgaatctgagcccaggagagaggtccaagctggagacgtaatttttgggagttactatgtactaaattttgccctccccaaatttatatattgaaaccctaacacccaatgtgacactatttggaaacagggtcttt-aaggaggttaaaagagatcatagagtgggccctaattcaacaggactattgtccttacaggaagatgagatatcagagctcattctctccccatgcaggtgctcagaggaaatgctgtgtgaggacacagcaagaaggcagccatttacaagccaggcagagagccttcaccagaaaccctccctgacagcaccttgatctcagatttccagcctctcagtgagaggctgaactgtgagaaaataaatttctgttgtttaatcctctcagtctgtggcattttgttatggtagtttgagcagactactactgagtcatc
>gene=chr20_532037-533037; species=papHam
atgagacttccaagtgcagatgactaatcagaagttagatgtatgaatctgagcccaggagagaggtccaggctggagatgtaattttggggagttactatgtactaaactgtgtcctccccaaatttatatattgaaaccctaacacccagtgtgacactatttggagataggaccttt-aaggaggttaaaagagatcgtaaagtgggccctaattcaacaggactgttgtcattacaggaagatgagatatcagaggtcattctctccccatgcaggtgctcagaggaaaggctgtgtgaggacacagctagaaggcagccgtttataagccgggcagagagccttcaccagaaaccctccctgacagcaccttgatctcagatttccagcctctcagtgagaggctcaaatgtgagaaaataaatttctgttgtttaatcctctcagtctgtggtatttttttacggtagttcgagcagactactactgagtcatc
>gene=chr20_532037-533037; species=ponAbe
atgagacttccaagtgcagatgactaatcagaagttagatgtatgaatctgagcccaggagagaggtccaagctggagacgtaatttttgggagttactatatactaaattgtgtcctccccaaatttatatattgaaaccctaacacccaatgtgacactatttggaggtagggtcttt-aaggaggttaaaagagatcatagagtgggccctaattcaacaggactattgtccttacaggaagatgagataacagagctcattctctccccatgcaggtgctcagaggaaaggctgtgtgaggacacagcaagaaggcagccgtttacaagccaggcagagagccttcaccagaaaccctccctgacagcaccttgatctcagattttcagcctctcagtgagaggctggactgtgagaaaataaatttctgttgtttaatcctctcagtctgtggcattttgttatggtagttcgagcagactactactgagtcagc
>gene=chr20_532037-533037; species=rheMac
atgagacttccaagtgcagatgactaatcagaagttagatgtatgaatctgagcccaggagagaggtccaggctggagatgtaattttggggagttactatgtactaaactgtgtcctccccaaatttatatattgaaaccctaacacccagtgtgacactatttggagataggaccttt-aaggaggttaaaagagatcgtagagtgggccctaattcaacaggactgttgtccttacaggaagatgagatatcagaggtcattctctccccatgccggtgctcagaggaaaggctgtgtgaggacacagcaagaaggcagccgtttataagct-ggcagagagccttcaccagaaaccctccctgacagcaccttgatctcagatttccagcctctcagtgagaggctcaactgtgagaaaataaatttctgttgtttaatcctctcagtctgtggtatttttttacggtagttcgagcagactactactgagtcatc
>gene=chr20_535247-536247; species=hg19
agggagggcagagtatttgggtaccagattggtaggtaggtagctgtgcagtggaaatgtgtggaaatgctttctgattgctaccattttccctgtgaaataggaagcaaggtccttggctaagagtgagaatgggggagaaggtgatggaggtttgaaaagataggaaggaagtgtgtagggaaaatgaatggatctactgtgattgtcaggcagaacaaaagacaccactgaagctatcatcattcaagtaaagtgaggccagtctacatggtggtgtgtttttctccagccacattccactgcagggggacaaacacagagggatgtggagttggcaccaactaacaggtgtttagtcagagagggtcagggggatcttgggagtatgcagcacagtggggataaagttatatcatggctgtaatccacaaagaaggaagtgaggacaaggaaacaccaaggttcagagaggtttagtgacttacccaagcttgcac
>gene=chr20_535247-536247; species=bosTau
--------------------------------------------------------------------------------------------------------------------------------------------------------------------------------------------------------------------------------------------------------------------------------------------------------------------------------------------------------------------------------------------------------------------------------------------------------------------------------------------------------------------
>gene=chr20_535247-536247; species=calJac
------------------------------------------------------------------------------------------------------------------------------------------------------------------------------------------------------------------------------------------------------------------------------------------------------------------------------------------------------------------------------------------TCTTGGGAGTATGCAGCACCGTGGGGATAAACCGATGCCACGGCTGTAATCCGCAAGGAGGGAAGTGAGGACAAGGTAACaccaaggttcagagaggttcagtgacctacccaaccttgcac
>gene=chr20_535247-536247; species=canFam
----------------------------------------------------------------------------------------------------------------------------------------------------------------------------------------------------------------------------------------------------------------------------------------------------------------------------------------------------------------------------------------------------------------------------------------------------------------------------caaggttcagagagatttagtgacttgcctatgcttgcac
>gene=chr20_535247-536247; species=equCab
--------------------------------------------------------------------------------------------------------------------------------------------------------------------------------------------------------------------------------------------------------------------------------------------------------------------------------------------------------------------------------------------------------------------------------------------------------------------ggggacactaaggttcagagaggtttagtgacttggccaaacttgcac
>gene=chr20_535247-536247; species=gorGor
agggagggcagagt-tttggataccagattggtaggtaggtagctgtgcagtggaaatgtgtggaaatgctttctgattgctaccgttttccctgtgaaataggaagcaaggtcctcggctaagagtgagaatgggggagaaggtgatggaggtttggaaagataggaaggaagtgcgtggggaaaatgaatggatctactgtgattgtcaggcagaacaaaagacaccactgaagctatcctcattcaggtaaagtgaggccagtctacatggtggtgtgtttttctccagccacattgcactgcagggggacaaacacagagggatgtggagttggcaccaactaacaggtgtttagtcagagagggtc-gggggatcttgggagtatgcagcacaatggggataaagttatatc-tggctgtaatccacaaagaaggaagtgaggacaaggaaacaccaaggttcagagaggtttagtgacttacccaagcttgcac
>gene=chr20_535247-536247; species=panTro
agggagggcagagtatttgggtaccagattggtaggtaggtagctgtgcagtggaaatgtgtggaaatgctttctgattgcgaccgttttccctgtgaaataggaagcaaggtccttggctaagagtgagaatgggggagaaggtgatggaggtttgaaaagacaggaaggaagtgcgtagggaaaatgaatggatctactgtgattgtcaggcagaacaaaagacaccactgaagctatcatcattcaagtaaagtgaggccagtctacatggtggtgtgtttttgtccagccacattccactgcagggggacaaacacagagggatgtggagttggcaccaactaacaggtgtttagtcagagaggggcagggggatcttgggagtatgcagcacaatggggataaagttatatcatggctgtaatccacaaagaaggaagtgaggacaaggaaacaccaaggttcagagaggtttagtgacttacccaagcttgcac
>gene=chr20_535247-536247; species=papHam
---------agagtatttgggtaccagattggtaggtaggtagctgtgcagaggaaatgtgtggaaatgctttctgattgctaccgttttccctgtgaaatagtaagcaaggtcctcggctaagagtgagaatggggaagaaggtgatggaagtttgagaagataggaaggaagtgcttagggaaagtgaatggatctactgtaattggcaggcagagcaaaagactccactgaagctatcatcattcaagtaaagtgaggccagtctacatggtggtgtgtttttctccagccacattccactgcaggggcacaaacacaaagggatatggagttggcaccaactaacaggtgtttagccagagaggggcagggagatcttgggagtatgcagcacaatggggataaagttataccatgtctgtaatcctcaaggaaggaaggaaggacagggaaacaccaaggttcagaaaggtttagtgacttacccaagcttgcac
>gene=chr20_535247-536247; species=ponAbe
agggagggcagagtatttgggtaccagattggtaggtaggtagctgtgccgtggaaatgtgtggaaatgctttctgattgctaccattttccctgtgaaataggaagcaaggtcctcggctaagaatgagaatgggggagaaggtgatggaggtttgaaaagataggaaggaagtgcttagggaaaatgaatggatctactgtgattgtcaggcagaacaaaagacaccactgaagctatcatcattcaagtaaagtgaggccagtctacatggtggtgtgtttttctccagccacattccaccgcagggggacaaacacagagggatatggagttggcaccaactaacagatgtttagtcagagaggggcagggggatcttgggagtatgcagcacaatggggataaagttataccgtggctgtaatccacaaagaaggaagtgaggacaaggaaacaccaaggttcagagaggtttattgacttacccaagcttgcac
>gene=chr20_535247-536247; species=rheMac
agggaggggagagtatttgggtaccagattggtaggtaggtagctgtgcagaggaaatgtgtggaaatgctttctgattgctaccgttttccctgtgaaatagtaagcaaggtcctcggctaagagtgagaatggggaagaaggtgatggaagtttgagaagataggaaggaagtgcttaggaaaagtgaatggatctactgtgattgtcaggcagagcaaaagactccactgaagctatcatcattcaagtaaagtgaggccagtctacatggtggtgtgtttttctccagccacattccactgcaggggcacaaacacaaagggatatggagttggcaccaactaacaggtgtttagccagagaggggcagggagatcttgggagtatgcagcacaatggggataaagttataccatgtctgtaatcctcgaggaaggaaggaaggacagggaaacaccaaggttcagaaagg-ttagtgacttacccaagcttgcac
>gene=chr20_550493-551493; species=hg19
tcccCCCCAAAACAAATACAGTACTGTTATTCTCCCACACAGACCCTGAGAGCAAGCAGACTTGTCTCTATTGTTTGTGTTTTGGGATTTGTGGGGACACCTTGTGACCCAGTTTTGTTGTAAATCTTGTCCATGGGGTTTTGGTTTTGCTACCTAATTGCTTTGCCAATTTTTATGTGGGGATTTAGAAAGATTTAAAAGCTGAGTTTTCCACTGCAGACATACCCATATTCCCGAATCTTGACTCTTTCTAAATACATATGTACATGAGAAAAAAAAAATCAGCACTCAAGGTATTCAGTGACAGGTTTCTCTCAGAACCTGGAAATGCTGGAAATGACCACTGTTGCTTAGTCGGGGCTCCtttctttcttttttttttttttttgaggcagagtcttgctctgtcgcctaggctggagcgcagtggcgcaatcttggctcactgcaacctctgcctcccgggttcaaggaattctgcccaagcctcctgagtagct
>gene=chr20_550493-551493; species=bosTau
--------------------------------------------------------------------------------------------------------------------------------------------------------------------------------------------------------------------------------------------------------------------------------------------------------------------------------------------------------------------------------------------------------------------------------------------------------------------------------------------------------------------
>gene=chr20_550493-551493; species=calJac
tccccCCAGAAACAAATACAGGACTATTATTCTCCCACACAGACCCTGAGAGCAAGCAGACTTGTCTCTACTGCTTGTATTTTGGAATTTGTGGGGAAACCTTGTGACCCAGTTTTGTTATAAATCTTTTCCATGGGGTTTTGGTTTTGCTACCTAATTACTTTGTCAAATTTTAGGTGGGGATTTAGAAAGATTCGAAAGCTGTGTTTTCCACTGCAGACGTACCCATCCTTCTGAATCTTGACTCTTTCTAAATACTTACGTACATT-----AAAAAAATCAGCACTCAAGGTATTCAGTG--AGATTTCTCTCAGACCC---------TGGAGATGACCCCTGTTGCCTATTCGGTGCTCCCTtttttttt--tcttttttttttaagacagagtcttg--ctgtcatccaggctggaacacagtggtatgatcttggctcactgcaacctctgcctcccaggtacaagcactcctgcctcatcctcctgagtagct
>gene=chr20_550493-551493; species=canFam
--------------------------------------------------------------------------------------------------------------------------------------------------------------------------------------------AAACTTTCAAAAAC--TGTTTCT-ACCAGAGCCCGAGCCATCTTTCCGAATCTGAACTCTTTCTGAATATATATGGATATG---AAAAAAGAAA---TACTCGATGTGCTGAGTGACAGGTCTCCGTCAGGTGT---------TAGAGATGACCACTGTTACCTGTTCGGGGCCCC----------------------------------------------------------------------------------------------------------------------------------------
>gene=chr20_550493-551493; species=equCab
-----------------------------------------GACCCTGA---T-TCCAGGTTTGCCTCCACCGCTTGTATCTTGGACTTTGTGGGGACACCTTTTCACCTGGTTTTGCTGTAAATCTTGCCCATGGGGTTTTGG-TTTG----CTTGTTGCTTTGCCTGTTTTGATGTGGGGATTTGGGAAGACTCAAAAACTGTGTTTCC--CCACGGCCACAGTCATCACCCCGAATCT------TCCCAGAATGTAT------ATG---AAAAAAAAAGCAGTCCTCAAAGTATTGAGGGA-AGGGCTCACTCAGACCC---------TGGAGGTCGCCACTGCT-CCAGTCTGGGGCTCC----------------------------------------------------------------------------------------------------------------------------------------
>gene=chr20_550493-551493; species=gorGor
tcccCCCCAAAACAAATACAGTACTGTTATTCTCCCACACAGACCCTGAGAGCAAGCAGACTTGTCTCTATTGTTTGTGTTTTGGGATTTGTGGGGACACCTTGTGACCCAGTTTTGTTGTAAATCTTGTCCATGGGATTTTGGTTTTGCTACCTAATTGCTTTGCCAATTTTTATGTGGGGATTTAGAAAGATTTAAAAGCTGAGTTTTCCACTGCAGACATACCCATCTTCCC-------------------------------------------------------------------------------------------------------------------------------------------------------------------------------------------------------------------------------------------------------------------------
>gene=chr20_550493-551493; species=panTro
TCCCCCCCAAAACAAATACAGTACTGTTATTCTCCCACACAGACCCTGAGAGCAAGCAGACTTGTCTCTATTGTTTGTGTTTTGGGATTTGTGGGGACACCTTGTGACCCAGTTTTGTTGTAAATCTTGTCCATGGGGTTTTGGTTTTGCTACCTAATTGCTTTGCCAATTTTTATGTGGGGATTTAGAAAGATTTAAAAGCTGAGTTTTCCACTGCAGACATACCCATATTCCCGAATCTTGACTCTTTCTAAATACATATGTACATGAGAAAAAAAAAATCAGCACTCAAGGTATTCAGTGACAGGTTTCTCTCAGACCCTGGAAATGCTGGAAATGACCACTGTTGCTTAGTCGGGGCTCCtttctttcttttttttttttttttgagacagagtcttgctctgtcgcctaggctggagcgcagtggcgcaatcttggctcactgcaacctctgcctcccgggttcaaggaattctgcccaagcctcctgagtagct
>gene=chr20_550493-551493; species=papHam
tccccCCAAAAacaaatacagtacaaatacagt------------------GCAAGCAGACTTGTCTCTATTGCTTGTGTTTTGGGATTTGTGGGGGCACTTTGTGACCCAGTTTTGTCGTAAATCTTGTCCATGGGGTTTTGGTTTTGCTACCTAATTGCTTTGACAATTTTTATGTGGGGATTTAGAAAGATTCAAAAGCTGAGTTTTCCACTGCAGACATACCCATCTTCCCAAATCTTGACTCTTTCTAAATACATTTTTACATGAAAAAAAAAAAATCAGCACTCAAGGTATTCAGTGACAGGTTTCTCTCAGACCCT--------TGGAAATGACCACTGTTACTTAGTTGGGGcttctttcttttcctttttcttttttttgaggcagggtcttgctctgtctcttaggctgtagtgcagtggcacgatcttggctcactgcaaactctgcctcccgggttcaaggaattctgcctaaacctcctgagtagct
>gene=chr20_550493-551493; species=ponAbe
TCTCCCCCAAAACAAATATGGTACTGTTATTCTCCCACACAGACCCTGAGAGCAAGCAGACTTGTCTCTATTGCTTGTGTTTTGGGATTTGTGGGGACACCTTGTGACCCAGTTTTGTTGTAAATCTTGTCCATGGGGTTTTGGTTTTGCTACCTAATTGCTTTGCCAATTTTTATGTGGGGATTTAGAGAGATTCAAAAGCTGAGTTTTCCACTGCAGACATACCCATGTTCCCGAATCTTGACTCTTTCTAAATACATATGTACATGAGAAAAAAAAAATCAGCACTCAAGGTATTCAGTGACAGGTT----TCAGACCCTGGAAATGCTGGAAATGACCACTGCTGCTTAGTTGGGGCTCCtttctttct-ttttttttttttttgagacagagtcttgctctgtcacccaggctggagcgcagtggcgcaatcttggctcactgcaacctctccttcccgggttcaaggaattctgcccaagcctcctgagtagct
>gene=chr20_550493-551493; species=rheMac
TCCCCCCAAAAacaaatacagtacaaatacagt------------------GCAAGCAGACTTGTCTCTATTGCTTGTGTTTTGGGATTTGTGGGGTCACTTTGTGACCCAGTTTTGTCGTAAATCTTGTCCATGGGGTTTTGGTTTTGCTACCTAATTGCTTTGACAATTTTTATGTGGGGATTTAGAAAGATTCAAAAGCTGAGTTTTCCACTGCAGACATACCCATCTTCCCAAATCTTGACTCTTTCTAAATACATTTTTACATGAAAAAAAAAAAATCAGCACTCAAGGTATTCAGTGACAGGTTTCTCTCAGACCCT--------TGGAAATGACCACGGTTACTTAGTTGGGGCttctttcttt-----tttctttcttttgagacagggtcttgctctatctctcaggctgtagtgcagtggcacgatcttggctcactgcaaactctgcctcccgggttcaaggaattctgcctaaacctcctgagtagct
>gene=chr20_566148-567148; species=hg19
cagatatacacatatacatatatgtatatgtgcatacacatatGTGATGACCAAAGTGGAGAGGGCTAAAAGATGAGGCCAGGTGTCTGGGAGGCAGCCAGCAACAGTAGAGAGAGACGCAGGAAAGCGACTTGCAAGGGGACTGGAATGGGTGAAAGGTCAGAAAAGAAgtgtgtatatgtgtgtatgtatatgtgtgtatatgtatatgtacatatatgtgtgtacatatgtatgtgtgtgtgtgtgtgtgtgtatgtataatcacctactatgtgccaggaggtattgtgaaagttattgagaaacacactggtgagcaaaccagacaagatccttgccctcatggagcttatgcttaagagagagagatattacacaaataaatgcacaaatagctccataaccgttaaatgtgaccaacgactagcgctatgcagaagtgcagaatgctgtgagagcataTTCGTTGTGTATTCCAGCATTTATTAAACAAATAT
>gene=chr20_566148-567148; species=bosTau
--------------------------------------------------------TGGAGAGGACT-ACAGTTCAGGCTGGGCATCTGGGAGGAAGCCAGCAATAGT--GGAGGGACTCAGGAAGGTGACTTACGGGAGGACTGGATTGGGTGAAGGGGCAGAGAA----------------------------------TATGCAAGtgtatatatacatacacagacacatgcata------tgtatatgtgtgtatataatcatctac--tctgtcggtagccactctgctagtctctggggaacacagtggtgaacaagt----tgaagtccttgccc-catggagtgtacagtgaggagagacagataatacacaaatgaatacacaaataact--acaattattaaa--------------------------------------------------------------------------------------
>gene=chr20_566148-567148; species=calJac
--------------------------------------------------------------------------------------------------------------------------------------------------------------------------------------------------------------------------------------------------------------------------------------------------------------------------------------------------------------------------------------------------------------------------------------------------------------------------------------------------------------------
>gene=chr20_566148-567148; species=canFam
----------------------------------------------------------------------------------------------------------------------------------------------CTAACCTGGGC-AGAACACAATGTA----tgtgtgtgtgtgtgtgtACACATAAACAAACATGCATATATACATGTGTATATGCACACACatgcata------catatccatgtatatgtacccacctgctatgtgtcaggaggtaccatgctggtctctggggaatgtagtggtgagtatgtcagacaaggtccttgccctcatggagcttttaat-----gagaaagataatgcaaaaat----------------------------aa--ttattaa--actagtgctac-aggAAGTACAGAATGCCATGAAAGCACCCTCACTAATAATCCCAGCTTTCATTACACAAATAT
>gene=chr20_566148-567148; species=equCab
-------------------------------------------GTGATGACCAAAGTGGAGGGGACT-AAAGGTCAGGCTGGGCGTCTGGGAGGCGGCCAGCAACCGT--GGAGAGACACAGGAAGGTGACTTGCAAGAGGGCTGGGTTGGGTGAAGGGGCAGAGAA------tgtgtatataaatacacacacgtgtagacgtgtatatacacacatctacttgtacacatgtgcaca------Catatatatctattcatgatcagctactacatgtccggaggcactacgatagtctctagggagcacagtggtgagcaagtcagacaaggtcctggtcctcatggaacttatggtcaggagagacacataagacacaaataaatgcacaaataact--ctaatgattaaa--ttattaa--accagtgctac-aagaaatacaggatgctatgagagcatagTCAT------------CATTCATCACGCAAATAT
>gene=chr20_566148-567148; species=gorGor
cagatatacacatatacatatatgtatatgtgcatacacatatGTGATGACCAAAGTGGAGAGGGCTAAAAGATGAGGCCAGGTGTCTGGGAGGCAGCCAGCAACAGTAGAGAGAGACGCAGGAAAGTGACTTGCAAGGGGACTGGAATGGGTGAAAGGTCACAAAAGAAgtgtgtatatgtgtg--------------tatatgtatatgtacatatgtgtgtgtatatatgtatgtg------tgtgtgtgtgtatgtAtaatcacctactatgtgccaggaggtattgtgaaagttattgagaaacacactggtgagcaaaccagacaagatccttgccctcatggagcttatgcttaagagtgagagataTT----------------------------------------------------------------------------------------------------------------------------
>gene=chr20_566148-567148; species=panTro
cagatatacacatatacatatatgtatatgtgcatacacatatGTGATGACCAAAGTGGAGAGGGCTAAAAGATGAGGCCAGGTGTCTGGGAGGCAGCCAGCAACAGTAGAGAGAGATGCAGGAAAGTGACTTGCAAGGGGACTGGAATGGGTGAAAGGTCAGAAAAGAAGtgtgtatatgtgtgtatgtatatgtgtatatatgtatatgtgtatatatgtatgtacatatatgtgtgtgtgtgtgtgtgtgtGtatgtataatcacctactatgtgccaggaggtattgtgaaagttattgagaaacacactggtgagcaaaccagacaagatccttgcccttatggagcttatgcttaagagagagagatattacacaaataaatgcacaaatAGCTCCATAACCGTTAAATGTGACCGAAGACTAGCGCTATGCAGAAGTGCAGAATGCTGTGAGAGCATATTCATTGTGTATTCCAGCATTTATCAAACAAATAT
>gene=chr20_566148-567148; species=papHam
cagatatacacatatacatgtatgtatatgtacatacacatatGTGATGACTAAAGTGGAGAGGGCTAAAAGATGAGGCCAGGTGTCTGGGAGGCGGCCAGCAACAGTAGAGAGAGATGCAGGAAGGTGACTTGCAAGGGGACTGGAGTGGGTGAAAGGTCAGAGAAGAAgtgtatatatgtgtgtatgtatatgtatgtatatgtatatgtacatatatgtgtgtatatatgtatatg------tgtgtgtGTatatgtataatcacctactatgtgccaggaggtattgtgaaagttactgagaaacacactggtgaacaaaccagacaagatccttgccctcatggagcttatgcttaagagagacagatgtcacacaaataaatgcacaaatagctatgtagctgttaaatgtgaccaatgattagcactatgcagaagtgcagaatgctgtgagagcacaCTCATTATGTATTCCAGCATTTATTAAACAAACAT
>gene=chr20_566148-567148; species=ponAbe
cagatatacacatatacatatatgtatatttacatacacatatgtGACGACCAAAGTGGAGAGGGCTAAAAGATGAGGCCAGGTGTCTGGGAGGCAGCCAGCAACAGTAGAGAGAGACGCAGGAAAGTGACTTGCAAGGGGACTGGAGTGGGTGAAAGGTCAGAAAAGAAGtgtgtatatgtgtgtatgtatatgtgtatatatgtatatgtacatatgtgtatgtacatatgtgtgtatgtgtgtgtgtgtgtgtatgtataatcacctactatgtgccaggaggtattgtgaaagttattgagaaacacactggtgagcaaaccagacaagatccttgccctcatggagcttatgcttaagagagagagatattacacaaataaatgcacaaatagctctataaccgttaaatgagaccaatgactagcactatgcagaaGTGCAGAATGCTGTGAGAGCATATTCATTGTGTATTCCAGCatttattaaacaaatat
>gene=chr20_566148-567148; species=rheMac
cagatatacacatatacacgtatgtatatgtacatacacataCGTGATGACTAAAGTGGAGAGGGCTAAAAGATGAGGCCAGGTGTCTGGGAGGCGGCCAGCAACAGTAGAGAGAGATGCAGGAAGGTGACTTGCAAGGAGACTGGAGTGGGTGAAAGGTCAGAGAAGAAgtgtatatatgtgtgtatgtatatgtgtgtatatgtatatgtacatatatgtgtgtatatatgtatatg------tgtgtgtGTatatgtataatcacctactatgtgccaggaggtattttgaaagttactgagaaacacactggtgagcaaaccagacaagatccttgccctcatggagcttatgcttaagagagacagaagttacacaaataaatgcacaaatagctatgtagctattaaatgtgaccaatgattagcgctatgcagaaGTGCAGAATGCTGTGAGAGCACACTCATTATGTATTCCAGCATTTATTAAACAAACAT
>gene=chr20_580109-581109; species=hg19
tggcgaaaccccctcaaaataaaaaattagctgggcatcatggtgcacacctgtagtcccagctactcaggaggctgaggcgctaggactacctgactccaggaggtggaggctgcagtgagccatgatcgtgccacctgcactccagcctgggtgacagggtgtaaccgtgtctcaaagaaaaaaaaaagttaacttaccaaatatgccatagtcttcagcactctctttttgtagtgcttcattttttaacctaataaaagcctcataaaatgggagtggcctgggACAATGAGGGGAACCTGAAGTGctgtgggtgcaagaggtcctgtgttctcagccctgctcagctccagatgctgtgcaaccgtggcccatcaccgctcctctctgagcttcaggttGCCATGGGTGACCTCTGAGGCCTTCCTGCTCATAACTGTGGAGTCAGAGAAAACAGCCCTgcatggcaaggagggagatttgtgttcttggtgtcc
>gene=chr20_580109-581109; species=bosTau
-------------------------------------------------------------------------------------GGATTCCA----------------------------------------------------------------------------------------------------------------------------------------TTCTGTAGTGGTGTATTTTTTAATCTAATGGGAGCATCATAAAATGGAAGTGGTCTGGGCCACTGAGGGGAACTAAAAGTGGTGGAGGAGCGAGGGAGTTTGCATT----------CTCAGCTCCAGAAGCTGCGCAGCTCTGGCCCTTTGCTGTCCCTCTCT--------GATTGCCGTGGGTGGCCTCTGAGGCTTTCCAACTTGCAACTGAGGAATTAGAGAagagcgtcctgaacggcaggcaggaagacttgggctcctagtggct
>gene=chr20_580109-581109; species=calJac
tggtgaaatgccc-caaaacaaaaaattagctgggcatggtggtgcacacctgtagtcccagctactcaggaggctgacgcacgaggattacctgacccctggaggtagaggctgcagtgagccatgatcgtgcca-ctgcactccagcctggatgacagggtgtgaccatgtctcaacaaacaaacaaagttaacttaccaaa---------------------------------------------------------------------------------------------------------------------------------------------------------------------------CATCACTGCTCCTCTCGGAGCTTCAGGTTGCCATGGGTGACCTCTGAGGCCTTCCTGCTCATAACTGTGGAGTTAgagaagagagccctatacagcaaggaggaagatctgggttcttgctggcc
>gene=chr20_580109-581109; species=canFam
-----------------------------------------------------------------------------------------------------------------------------------------------------------------------------------------------TGAACCT---------ACCACACATTTTGGAAT---TGTTTTGTGGTG-----TTCTTTAATCTAACAGGCACCTCATAAAATGGAAGGGG-TTGAGCCAATGACAGGAGCTTAGTGCAGTGGAGAA--AAGGGGCGATGTGTTCTCAGTCCTGCTCAGATCCAAATACTACATACCCGTGGCCCAATGCTGTCCTTCTCCAGGCTTTGGACTGTCAGGggtgacctctgaggtcttcc-acttccaactgtgaaattAGGGAAGAGAGCACTGTGTGTCAAGGGGG---ACCTGGGGTCCTGGTGGTC
>gene=chr20_580109-581109; species=equCab
--------------------------------------------------------------------------------------------------------------------------------------------------------------------------------------------------------------------------------tttcgttttgtggtgttttattttttaatttaataggagcctcatgaaatggaagtggcctgggccAGTGAC-GGAACTTAAGGTGGTGTAGgagcaaggggccttgcagtctcagccctgctcagcttcaaatgctgtgcaatggtggcccatcgctctccctctctgggctttggatTGCCATGGGCGAC--CTGAGGCCTTCC-ACTTGCAATTGTGGAATTAGGGAagagagccctgagtgacaaggagggagacctgggttcccggtggcc
>gene=chr20_580109-581109; species=gorGor
------------------------------------------------------------------------------------------------------------------------------------------------------------------------------------------------------------tacgccatagtcttcagcactctg-ttttgtagtgcttcattttttaacctaataaaagcctcataaaatgggagtggcctgggACGATGAGGGGAACCTGAAGTGCTGtgggtgcaagacgtcctgtgttctcagccctgctcagctgcagatgctgtgcaaccgtggcccatcaccgctcctctctgagcttcaggttGCCATGGGTGACCTCTGAGGCCTTCCTGCTCATAACTGTGGAGTCAGAGAAAACAGCCCTgcatggcaaggagggagatttgtgttcttggtgtcc
>gene=chr20_580109-581109; species=panTro
tggtgaaaccccctcaaaataaaaaattagctgggcatcgtggtgcacacctgcagtcccagctactcaggaggctgagccgctaggattacctgaccccaggaggtggaggctgcagtgagccatgatcgtgccacctgcactccagcctgggtgacagggtgtgaccatgtctcaaaaaaaaaaaaaaGTTAACTTACCAAATATGCCATCGTCTTCAGCACTCTG-TTTTGTAGTGCTTCATTTTTTAACCTAATAAAAGCCTCATAAAATGGGAGTGGCCTGGGACAATGAGGGGAACCTGAAGTGCCGTGGGTGCAAGAGGTCGTGTGTTCTCAGCCCTGCTCAGCTCCAGATGCTGCGCAACCGTGGCCCATCCCCGCTCCTGTCTGAGCTTCAGGTTGCCATGGGTGACCTCTGAGGCCTTCCTGCTCATAACTGTGGAGTcagagaaaacagccctgcatggcaaggagggagatttgtgttcttggtgtcc
>gene=chr20_580109-581109; species=papHam
tggtgaaacccccccaaaataaaaaattagctgggcaaggtggtgcacacctgtagtcccaggtactcaggaggctgaggtgctaggattacctgaccccaggagctggaggctgcagtgagtcgtgattgtgccacctgcactccagcctgggtgacagggtgtgaccatgtctc----aaaaaaaaaaGTTAACTTACCaaatatgccatagtcttcagcattctg-ttttgtagtgctttattttttaacctaataaaagcctcataaaatggaagtggcctgggACAATGAGGGGAACCTGAAGTGCTGTGGGTGCaagaggccctgtgttctcagccctgctcagctccagatgctgtgcaactgtggcccatcaccactcttctctgagcttcaggttGCCATGGGTGACCTCTGAGGCCTTCCTGCCCATAATTGTGGAGTCAGAGAAGACAGCCCTGCCTGGCAAGGAGGGAGATTTGGGTCCTTGTTGtct
>gene=chr20_580109-581109; species=ponAbe
tggtgaaaccccctcaaaataaaaaattagctgggcatcgtggtgcacacctgtagtcccagctactcaagaggctgaggtgctaggattacctgaccccaggaggtggaggctgcagtgagccatgattgtgccacctgcactccagcctgggtgacagggtgtgaccgtgtctcaaaaaaaaaaaaaaGTTAACTTACCaaatacgccatagtcttcagcactcca-ttttgtagtgctttattttttaacctaataaaagcctcataaaatgggagtggcctgggACAATGAGGGGAACCTGAAGTGCTGTGGGTGCAAGAGGTCCTCTGTTCTCAGCCCTGCTCAGCTCCAGATGCTGTGCAACTGTGGCCCATCACCGCTCCTCTCTGAGCTTCAGGTTGCCATGGGTGACCTCTGATGCCTTCCTGCTCACAATTGTGGAGTCAGAGAAAACAGCCCTGCATGGCAAGGAGGGAGATTTGTGTTCTTGGTGTCT
>gene=chr20_580109-581109; species=rheMac
tggtgaaacccccccaaaataaaaaattagctgggcatggtggtgcacacctgtagtcccaggtactcaggaggctgaagtgctaggattacctgaccccaggagctggaggctgcagtgagccgtgattgtgccacctgcactacagcctgggtgacagggtgtgaccatgtctc----aaaaaaaaaaGTTAACTTACCAAATATGCCATAGTCTTCAGCACTCTG-TTTTGTAGTGCTTTATTTTTTAACCTAATAAAAGCCTCATAAAATGGAAGTGGCCTGGGACAATGAGGGGAACCTGAAGTGCTGTGGGTgcaagcggccctgtgttctcagccctgctcagctccagatgctgtgcaactgtggcccatcaccactcttctctgagcttcaggttGCCATGGGTGACCTCCGAGGCCTTCCTGCCCATAATTGTGGAGTCAGAGAAGACAGCCCTgcctggcagggagggagatttgggtccttgttgtct
>gene=chr20_615020-616020; species=hg19
GGAGGGAGGGGAGCATCCGTTTTGGGAGGGAAGTGTCAGTTTTGAGCACACACAGTCCTCTGCAGCTTGAGGAGGAGGAAGGCTGGGTCTGTGGAGGGTGGGGAGCGGGTGGCACCAGAACAAAGCCCCGGGGGTAGCAGCCTGGGCCCTGCAGCTCCTTCGCAGCTGACAGTCCCTGAGCTAATTACCATTAATGAGCAGCTGGGCCCAGTTTCCCGGGATTTGCATTCACTGTGCTAGTCAGCGCCACTGTGGATGGAAGCCAGCGCCAGCCTTCTGGGGTGGGGGTGACTCAGGGAGCCGAGGTAAGATCGCTGGCTTCATGTGGGGCTGAAGAAGGTGTGGCTTTGCCTTTCCTGCAGGTTAGGAGATGGCCGAGGTACAATCGTGCCTGGAGGCAGGGCACTGGCATCATCCACCTGTCCTCAGCCAGGGCCGGGGTAAGGGTCTTGGGGAAGGAACAGGTCTTGTGGCCCTCAGAAGCCCTCAGACATTTGGTT
>gene=chr20_615020-616020; species=bosTau
GGACATAGGGGAGCATCAGTCTGGGGAGGAGTGGGT-----------GCCCACCGTCCCCTGAAGC-TCAGGGAGGAGGAGGCTGGGTCCATGGAGCACAGCCC-----------CAGAACAAAG-CCCGGGAGC---AGTCAA---CT-GAAGCTTCTTCCCAGCTGACAGACCCTGAGCTAATTGTCTTTAATGAGCAGCTGGGCCCGGTTTCCTGGGATTTGCATTTGCA--GATAAGCAGCACCTCTGTGGATGGCAGCC-AGACTGGCCTTCCAGGGGG-TGATTATTCCGGCAGCTGAGGTAAGATCTCCTGCCTTGTGCAGGGCTGGGGAAGGCGTTGATTTGCCTCCCCTGCAGATTAGGGGAT-ATTGGAGGGCAAAGTCCACTGGAGGCAGGGGGCTGGCATCAATTATCCATCTTGG-CCAGGGCCGGGGTGTGGGTCCTGGGGAGGGGACCAGGGTTTTAGCGCTTGCAAATCTCAGGACATT-AGGC
>gene=chr20_615020-616020; species=calJac
GGACGGAGGGGAGCATCCATTTTGGGAGGGAAGGGTCCGTTTTGAGCACTCACAGTCCTCTGCAGTTTTAGGAGGAGGAAGGCTGGGTCTCTGGAGGGTGGGAAGCGGGTGGCA-CAAAACAAAG-CCTGGGGGTAACAGCCTGGGCCCTGCAGCTTCTTCGCAGCTGACAGACCCCGAGCTAATTACCATTAATGAGCAGCTGGGCCCAGTTTCCTGGGATTTGCATTCACCGCACTAGTCAGTACCACTGTGGATGGCAGCCAGTGCCAGCCTTCTGGGATGGGGGTGACTCGGGGAGCCGAGGTAAGATCGCTAGCTTCATGTGGGGCTGCGGAAGGTGTGGCTTTGCTTTCCCGGCAGATTAGCAGATGGCCGAGGGACAATCGTGCCTGGAGGCAGGGCCCTGGCGACATCGAACTGTTGTCAGCCAATGCTGGGGTGAGGATCCTGCAGAAGGAACAGGCCTTGTG----------------------------
>gene=chr20_615020-616020; species=canFam
GGACAGAGGGAGGGATGACT---------------------------GCACACAG---------------GAAGGGAGGAGGCTGTCCCTGGGGAGGGTGGCA------------CAGAACAGAG-ACCGGGAGT---AGTCTGGGCCA-GCAGCTCCTTCCCGGCAGGCAGATCCTGAGCTGATGGTCCTTAACTAGCAGCTGGGTGCAGTTCCCTGTGATTCGCAGCCACAGCCA--GTCAGTACCTCTGCGGT---------GTGCTAGCCTTCCAGAGGG-TACC-ATACAGGGAGCCAAGGT-AGATTGCCAGCCTCATGCTGGGCTAGTGAAGGTGTCAGTTTGCCTTCTCTGCAAATTAGGGGATTGTTGGAAGGCAATATCAACTGCAGGCAGGGGGCTGGCATCAATTATC---------CCAACACTGGGCTGTGGGTTCTGGGGAGGGGACAGGGTTTGTACCCCTCACAAATCCCTGGACTTT--GCA
>gene=chr20_615020-616020; species=equCab
GGACAGAAGGGAGCGTGAATTTGGGGAG-GGGGCAC-----------GCACGGGGTCCACTGCAGC-TCGG---GGAGGAGGCTGTGCCTGCTCAGGGTGGCCC-----------CAGAACGAAG-CCCAGGAGC---AGCCC-GGCCC-GCAGCTCCTTCCCAGT-GACAGCTCCTGAGCTAACTGTCATTAAGGAGCAGCTGGGC-CAGGGTCCTGGGGTTTGCGTTGGCAGTCACGAGCAGCCCCTCTGCGGA---------GGGC-AGCCGGCC-------TCGC-CTTCAGGGAGCCGAGGTCAGATCGCC-GCCTCCTGTGGGGCTGGGGAAGGTGTCATTTTGTCTTCCCTGCAGATTAGGAGATGGTCGGAGGACAATCTCGAGTGGAGGCAGGGAGCTGACATCCGTTCTCCATCCTAGGCCAGGGCCGCGGTGCAGGTCCTGG---GGGGACAGGGGCTGTAGCCCTCACAAATCCTAGGGTGTT-AGGC
>gene=chr20_615020-616020; species=gorGor
GGAGGGAGGGGAGCATCCATTTTGGGAGGGAAGTGTCAGTTTTGAGCACACACAGTCCTCTGCAGCTTGAGGAGGAGGAAGGCTGGGTCTGTGGAGGGTGGGGAGCGGGTGGCACCAGAACAAAG-CCCGGGGGTAGCAGCCTGGGCCCTGCAGCTCCTTCGCAGCTGACAGACCCTGAGCTAATTACCATTAATGAGCAGCTGGGCCCAGTTTCCCGGGATTTGCATTCACTGTGCTAGTCAGCACCACTGTGGATAGAAGCCAGCGCCAG-CTTCTGGGGTGGGGGTGACTCAGGGAGCCGAGGTAAGATCGCTGGCTTCATGTGGGGCTGAAGAAGTTGTGGCTTTGCCTTTCCTGCAGGTTAGGAGATGGCCGAGGTACAATCGTGCCTGGAGGCAGGGCACTGGCATCGTCCACCTGTCCTCAGCCAGGGCCGGGGTAAGGGTCCTGGGGAAGGAACAGGTCTTGTGGCCCTCAGAAGCCCTCAGACATTTGGTT
>gene=chr20_615020-616020; species=panTro
GGAGGGAGGGGAGCATCCATTTTGGGAGGGAAGTGTCAGTTTTGAGCACACACAGTCCTCTGCAGCTTGAGGAGGAGGAAGGCTGGGTCTGTGGAGGGTGGGGAGCGGGTGGCACCAGAACAAAG-CCCGGGGGTAGCAGCCTGGGCCCTGCAGCTCCTTCGCAGCTGACAGACCCTGAGCTAATTACCATTAATGAGCAGCTGGGCCCAGTTTCCCGGGATTTGCATTCACTGTGCTAGTCAGCGCCACTGTGGATGGAAGCCAGCGCCAGCCTTCTGGGGTGGGAGTGACTCAGGGAGCCGAGGTAAGATCGCTGGCTTCATGTGGGGCTGAAGAAGGTGTGGCTTTGCCTTTCCTGCAGGTTAGGAGATGGCCGAGGTACAGTCGTGCCTGGAGGCAGGGCACTGGCATCATCCACCTGTCCTCAGCCAGGGCCGGGGTAAGGGTCCCGGGGAAGGAACAGGTCTTGTGGCCCTCAGAAGCCCTCAGACATTTGGTT
>gene=chr20_615020-616020; species=papHam
GGAGGGAGGGGAGCGTCCGTTTTGGGAGGGAAGTGTCAGTTTTGAGCACACACAGTCCTCTGCAGCTTGAGGAGGAGGAAGGCTGGGTCTGTGGAGGGTGGGGAGCGGGTGGCACCAGAACAAAG-CCTGGGGGTAGCAGCCTGGGCCCTGCAGCTCCTTCCCAGCTGACAGACCCTGAGCTAATTACCATTAATGAGCAGCTGGGCCCAGTTTTTCGGGATTTGCATTCACTGTGCTAGTCAGCGCCACTGTGGATGGAAGCCAGCGCCAGCCTTCTGGGGTGGGGGTGACTCAGGGAGCCGAGGTAAGATCACTGCCTTCATGTGGGGCTGAAGAAGGTGTGGCTTTGCCTTTCCTGCAGATTAGGAGATGGCCGAGGCACAATCGTGCCTGGAGGCAGGGCACTGGCATCATCCACCTGTCCTCAGCCAGGGCTGGGGTAAGGGTCCTGGGGAAGGAACAGGTCTTATGGCCCTCACGAACCCTCAGACATTTGATt
>gene=chr20_615020-616020; species=ponAbe
GGAGGGAGGGGAGCGTCCATTTTGGGAGGGAAGTGTCAGTTTTGAGCACACACAGTCCTCTGCAGCTTGAGGAGGAGGAAGGCTGGGTCTGTGGAGGGTGGGGAGCGGGTGGCACCAGAACAAAG-CCCGGGGGTAGCAGCCTGGGCCCTGCAGCTCCTTCGCAGCTGACAGACCCTGAGCTAATTACCATTAATGAGCAGCTGGGCCCAGTTTCCCGGGATTTGCATTCACTGTGCTACTCAGTGCCACTGTGGATGGAAGCCAGCGCCAGCCTTCTGGGGTGAGGGTGACTCAGGGAGCCGAGGTAAGATTGCTGGCTTCATGTAGAACTGAAGAAGGTGTGGCTTTGCCTTTCCTGCAGATTAGGAGATGGCCGAGGTACAATCGTGCCTGGAGGCAGGGCACTGGCATCATCCACCTGTCCTCAGCCAGGGCCGAGGTAAGGGTCCTGGGGAAGGAACAGGTCTTGTGGCCCTCACAAATCCTCGGACATTTGGTT
>gene=chr20_615020-616020; species=rheMac
GGAgggaggggagcgtccgttttgggagggaagtgtcagttttgAGCACACACAGTCCTCTGCAGCTTGAGGAGGAGGAAGGCTGGGTCTGTGGAGGGTGGGGAGCGGGTGGCACCAGAACAAAG-CCTGGGGGTAGCAGCCTGGGCCCTGCAGCTCCTTCGCAGCTGACAGACCCTGAGCTAATTACCATTAATGAGCAGCTGGGCCCAGTTTTTCGGGATTTGCATTCACTGTGCTAGTCAGCGCCACTGTGGATGGAAGCCAGCGCCAGCCTTCTGGGGTGGGGGTGACTCAGGGAGCTGAGGTAAGATCGCTGCCTTCATGTGGGGCTGAAGAAGGTGTGGCTTTGCCTTTCCTGCAGATTAGGAGATGGCTGAGGCACAATCGTGCCTGGAGGCAGGGCACTGGCATCATCCACCTGTCCTCAGCCAGGGCTGGGGTAAGGGTCCTGGGGAAGAAACAGGTCTTATGGCCCTCACGAACCCTCAGACATTTGATT
>gene=chr20_619472-620472; species=hg19
gcttgttgtgaggattaaatgactttatattggagaacagggcccagcatgtcaaaagtactTTCTGTTTGTTAAATACAATGAAAAAGGGTGAGGACATGCAGAAGCAAGATTAATCCTTTTTCAATCTCTTCCAGTCCTGATTCCTGCAAGGAGAGTCAGGGTTGGTGGGGATGTGTATCTCTAACACCAGCCCAATCTGGAGGAAGTTAGTAACAAGGTTATATTTATGTTGTTTATATTTACAGCTACCTTTATTTGTGCCACATGATACAAtttttttttttttttgagatggagtctcactgtctccaggctggagggcaatggcacaatcttggctcactgaaacctccacctcctgggttcaagcagttctcctgcctcagccacccgagcagctgggattatgggtgctcatcaccatgcccggcttattctgtagttttagaagagacggggtttcaccgtgttggccaggctggtcttgaactcctgac
>gene=chr20_619472-620472; species=bosTau
ggtggttgtgaggattcaatgcctttatactcgggaagtatttaaaTAAC---GTAAGTGCTTT-TGTCTGTTAAATAAAACAAAAAAAGGTGAGGA--CACAGAAGCAAGATGAATCTTTTTTCAGTATCCTTGAGTCCA---------GGAGAAAGTCTGAATTGGTGGGGGTG------------------------------------------------------------------------------------------------------------------------------------------------------------------------------------------------------------------------------------------------------------------------------------------------------------------------------------
>gene=chr20_619472-620472; species=calJac
gcttgttgtgaggattaaatgactttatattggagaacagggcctggcatgtcaaaagtactTTCTGTTTGTTAAATACAATGAAAAAGGGCGAGGACATGCAGAAGCAAGATTAATCCTTTTTCAATCTCATCCAGTCCTGATT-CTGCAAGGAGAGTCAGGTTTGGTGGGGATGTGTTTATCTAACACCC-CTCAATCTGGAAGAAGTTAGTAACAGGGTTATATGTATGTTGTTTATATTTACAGCTACCTTTATTTGTGCCACAtattattatattattattattttgagacggagtcttgctcgcttctggctggagtgcaatggcaccatcttggctcactgaaaactccatctcctgggttcaagcaattctcctgcctcagcctcccgagtagctgagattacagaagctcatcaccatacccagccaattttgtatttttagtagagatggggtttcaccatgttggccaggctggtctcaaactcctgac
>gene=chr20_619472-620472; species=canFam
gattattgtg----ttaactggcttcatattggggaagcatttaaaGAATATCATAAGTGCTTCCTGTTTGTT-AATAAAATGAGAAAAGGTGAGGA--TGCAAAAGCAAGATGAATCTTTTCTTATTCTCTTCCACTTCTGACTCCTGCGAGGAGAGCCTGGGTCGGTGGGGGTG---------AGCAGCCTCCAGATCTGGAGA-AGTCGGCAAGGGtgttatgtttacattgtttattttgacagccacatttatttatgtcacgtgct---a--------------------------------------------------------------------------------------------------------------------------------------------------------------------------------------------------------------------------------
>gene=chr20_619472-620472; species=equCab
gtttgttgtgaggattaaatgatgctctatttgggaagcatttaaatagtatcATAAATGCTTTCTGTTTGTTAAATAAAATGAGAAAAGGTGGGGACATGCGGA-GCAAGACGAATCTGTTTCCAGTCTCTTCCAGCCCTGACTCCTGCGGGGAGAGTCTGGGTCGGT-GGCGTG---------AGCATCCTCCAGGTCGGAGGA-AGTCAGGAACTGGGTTATGTTTACATCGTTTGTATTGACAGCTACATTCACTCATGTCACGTGAT------------------------------------------------------------------------------------------------------------------------------------------------------------------------------------------------------------------------------------
>gene=chr20_619472-620472; species=gorGor
gcttgttgtgaggattaaatgactttatattggagaacagggcccggcatgtcaaaagtactTTCTGTTTGTTAAATACAATGAAAAAGGGTGAGGACATGCAGAAGCAAGATTAATCCTTTTTCAATCTCTTCCAGTCCTGATTCCTGCAAGGAGAGTCAGGGTTGGTGGGGATGTGTATCTCTAACACCAGCCCAGTCTGGAGgaagttagtaacaaggttatatttatgttgtttatatttacagctacctttatttgtgccacatgatacaatttttttttttttttgagatggagtctcactgtctccaggctggagggcaatggcacaatcttggctcactgaaacctccacctcctg-gttcaagcagttctcttgcctcagccacccgagcagctgggattacgggtgctcatcaccatgcc--gcttattctgtagttttagaagagacggggtttcaccgtgttggccaggctggtcttgaactcctgac
>gene=chr20_619472-620472; species=panTro
gcttgttgtgaggattaaatgactttatattggagaacagggcccggcatgtcaaaagtactTTCTGTTTGTTAAATACAATGAAAAAGGGTGAGGACATGCAGAAGCAAGGTTAATCCTTTTTCAATCTCTTCCAGTCCTGATTCCTGCAAGGAGAGTCAGGGTTGGTGGGGATGTGTATCTCTAACACCAGCCCAATCTGGAGGAAGTTAGTAACAAGGTTATATTTATGTTGTTTATATTTACAGCTACCTTTATTTGTGCCACATGATACAAtttttttttttttttgagatggagtctcactgtctccaggctggagggcaatggcacaatcttggctcactgaaacctccacctcctgggttcaagcagttctcctgcctcagccacccgagcagctgggattacaggtgttcatcaccatgcccggcttattctgtagttttagaagagacggggtttcaccgtgttggccaggctggtcttgaactcctgac
>gene=chr20_619472-620472; species=papHam
--------------------------------------------------------------------------------------------------------------------------------------------------------------------------------------------------------------------------------------------------------------------------------------------------------------------------------------------------------------------------------------------------------------------------------------------------------------------------------------------------------------------
>gene=chr20_619472-620472; species=ponAbe
gcttattgtgaggattaaatgactttatattggagaacagggcccggcatgtcaaaagtactTTCTGTTTGTTAAATACAATGAAAAAGGGTGAGGACATGCAGAAGCAAGATTAATCCTTTTTCAATCTCTTCCAGTCCTGATTCCTGCAAGGAGAGTCAGGGTTGGTGGGGATGTGTATCTCTAACACCAGCCCAATCTGGAGGAAGTTAGTAACAAGGTTATATTTATGTTGTTTATATTTACATCTACCTTTATTTGTGCCACATGATAGAAtttttttttttttttgagatggaggctcactctctccaggctggagggcaatggcacaatcttggctcactgagacctccacctcctgggttcaagcagttctcctgcctcagctgcccgagcagctgggattacaggcgctcatcaccatgcccagcttattctgtatttttagaagagatggggtttcaccatgttggccaggctggtcttgaactcctgac
>gene=chr20_619472-620472; species=rheMac
--------------------------------------------------------------------------------------------------------------------------------------------------------------------------------------------------------------------------------------------------------------------------------------------------------------------------------------------------------------------------------------------------------------------------------------------------------------------------------------------------------------------
>gene=chr20_633105-634105; species=hg19
ctttttaagcgcctgatcttagtcaagccgctgaaatcttccctgcctcagttctcgtctgcaaaagagccactatctacctcctagggttggcataggaaactgagggacttcctgcagttcctggaccactgcaagcactAGCGTTATAAGCGTTATCATCACTactttaattatctcgcccaattccctccttgctcaagtgaggaaacagaggcccagagaggcccagctacttgctcaaggtcacacagcagaggctgagctccggctgggcccggaaccagtccgtctcgcgtccaTCGCAGCGACCTCCCTCCTCCGGCAACCTCCCTCCTCCGAAGCCCTCCCTCCGGTTGGCTGGACTCCCCGAGGCCTCACCCGGATCGTGTCCACGAGGCTCTGCACCTTGGCGGGGTCCAACACGGACGGCAGCGGCCGGATGAGCACGCTCAGCGGCACGTTGTGCACCGCGGCGATGCGGCCCGAGTGGATGCTgc
>gene=chr20_633105-634105; species=bosTau
ctttctaaatgcctgaccttggacaagctgcttggatcctcctggcctcattccttgtctgt--aagaaacaatatctaccttacagggctggtataagaAGCTGaggcattgcaggcagattccggcccATATCAAGTGCTATCTttataggagtcagaggagttattttaatgacctcctccagt---ctccttgctcca-tgacgaaatagagacccagagaggcccaaactcttgctcaaggtcacagagcaaAGGCTAAACTCCGGCTGAAACT-GAACTAGTCCTTCTCGCGTCCAGCG---CGACTTCCCTCCTCCGA-----------------AGCCTTCCCAGCAGCCGGC----TTCCCCGGGGCCTCACCCGGATCGTGTCCACGAGGCTTTGCACCTTGGCTTGGTCCAGCACAGACGGCAGAGGACGGATGAGCACGCTCAGCGGCACGTTGTGCACGGCGGTGATGCAGCCCGAGTGGATGCTGC
>gene=chr20_633105-634105; species=calJac
ctttttaagcacctgatcttggtcaagccgctgaaatcttccctgcctcagttctcatctgcaaaagagatactatctacctcataggactggcataggaaattaaaggacttCCTGCAGCTCATGGGCCACTGCAAGCACTAGCCTTATAAGCGTTATCATCACTactttaattatctcgtccaattccctccttgctcaagtaaggaaacagcggtacagagaggcccaaccacttgctcaaggtcacacagcagatgctaagctccggctgagcccggaACCAGTCCATCTCGTGTCCGTCGCGGCGACCTCCCTCCTCCGG-----------------AGCCCTCCCTCCAGCTGGCCGGCCTCCCTGGGGCCTCACCCGGATCGTGTCCACGAGGCTCTGCACCTTGGCGTGGTCCAGCACGGACGGCAGCGGCCGGATGAGCACGCTCAGCGGCACGTTGTGCACCGCGGAGATGCAGCCCGAGTGGATGCTGC
>gene=chr20_633105-634105; species=canFam
ctttcaaagtgtctgaccctggacaagtaacttaaatcctccttgcctcattcctcatctgtaaaaggaacagcatctacctcacagggctggcac--aaagcttaGGCACTTGAAACAGCTCCCGG-GCACTGCAAGTGCTATCTTTATaaaagttagcgtcgttattttcatgatctcgcccact--cctcctcgctcgaaggagggcccagaggcccagagaggcccagccccttactcaaggtcacacagcaaatgccgggttcgggcggagcctggagccagccggtctggcgtccaccg---tgacttccctcctGCGG-----------------AGCCCTCCCTCCGGCC-GC----CTCCCC-GGGCCTCACCCGGATCGTGTCCACGAGGCTCTGCACCTTGGCCGGGTCCAGCACGGAAGGCGGTGGCCGGATGAGCACGCTCAGCGGCACGTTG----------------------------------
>gene=chr20_633105-634105; species=equCab
ctttctaagtgtctgactttggacaagttacttaaatcctctttgcctcattcctcctctgtaaaaagaacagtatctatctcatagggctgccataaaaagttaagacacttacaacagctcctgg-------------------------------------------------------------------------------------------------------------------------------------------------------------------------------------------------------------------------------------------------------------------------------------------------------------------------------------------------------------------------------------
>gene=chr20_633105-634105; species=gorGor
-TTTTTAAGCGCCTGA--ttagtcaagccgctgaaatcttccctgcctcagttctcatctgcaaaagagacactatctacctcctagggctgGCATAGGAAACTAAGGGACTTTCTGCAGTTCCTGGACCACCGCAAGCACTAGCGTTATAAG-GTTATCATCACTactttaattatctcgtccaattccctccttgctcaagtgaggaaacagaggcccagagaggcccagctacttgctcaaggtcacacagcAGATGCTGAGCTCCGGCTGAGCCCGGAACCAGTCCGTCTCGCGTCCATCGCAGCGACCTCCCTCCTCCGGCAACCTCCCTCCTCCGAAGCCCTCCCTCCGGTTGGCTGGACTCCCCGAGGCCTCACCCGGATCGTGTCCACGAGGCTCTGCACCTTGGCGGGGTCCAACACGGACGGCAGCGGCCGGATGAGCACGCTCAGCGGCACGTTGTGCACCGCGGCGATGCAGCCCGAGTGGATGCTgc
>gene=chr20_633105-634105; species=panTro
ctttttaagcgcctgatcttagtcaagccgctgaaatcttccctgcctcagttctcagctgcaaaagagacactatctacctcctagggttggcgtaggaaactaagggacttcctgcagttcct-gaccaccgcgagcactagcgctataagcgttatcaccactactttaattatctcgtccaattccctccttgctcaagtgaggaaacagaggcccagagaggcccagctacttgctcaaggtcacacagcagaggctgagctccggctgagcccggaaccagtccgtctcgcgtccatCGCAGCGACCTCCCTCCTCCGGCAA-----------------CCTCCCTCCGGTTGGCTGGACTCCCCGAGGCCTCACCCGGATCGTGTCCACGAGGCTCTGCACCTTGGCGGGGTCCAACACGGACGGCAGCGGCCGGATGAGCACGCTCAGCGGCACGTTGTGCACCGCGGCGATGCAGCCCGAGTGGATGCTgc
>gene=chr20_633105-634105; species=papHam
ctttttaagcgcctgatcttagtcaagccgctgaaatcttccctgcctcagttctcgtttgcaaaagagacactctctacctcatagggttggcattggaaactaagggacttcctgcagttcctggaccactgcaagcactAGCGTTATAAGCATTATCATCACTactttaattatctcgtccaattccctccttgctcaagtgaggaaacagaggcccagaaaggcccagccacttgctgaaggtcacacagcagatgctaagctccggctgagcctggaaccACTCTGTCTCGCCTTCATCGCGGCGACCTCCCTCCTCCGACGACCTCC--CCTCCAAAGCCCTCCCTCCGGCTGGCTGGACTCCTCGGGGCCTCACCCGGATAGTGTTCACGAGGCTCTGCACCTTGGCGGGGTCCAGCACGGACGGCAGCGGCCGGATAAGCACGTTCAGTGGCACGTTGTGTACCGCGGCGATGCAGCCCGAGTGGATGCTGC
>gene=chr20_633105-634105; species=ponAbe
ctttttaagcgcctgatcttagtcaagccgctgaaatcttccctgcctcagttctcatctgcaaaagagacactatctacctcctagggttagcataggaaactaagggacttcctgcagttcctagaccactgcAAGCACTAGCGTTATAAGCGTTATCATCACTactttaattatctcgtccaattccctgcttgctcaagtgaggaaacagaggcccagagaggcccagccactt----aaggtcacacagcagatgctgagctccggctgagcccggAACCAGTCCGTCTCGCGTCCATCGCGGCGACCTCCCTCCTCCGGCAACCTCCCTCCTCCGAAGCCCTCCCCCCGGCTGGCTGGACTCCCCGGGGCCTCACCCGGATCGTGTCCACGAGGCTCTGCACCTTGGCGGGGTCCAGCACGGACGGCAGCGGCCGGATGAGCACGCTCAGCGGCACGTTGTGCACCGCGGCGATGCAGCCCGAGTGGATGCTgc
>gene=chr20_633105-634105; species=rheMac
ctttttaagcgcctgatcttagtcaagccgctgaaatcttccctgcctcagttctcgtttgcaaaagagacactctctacctcatagggttggcattggaaactaagggacttcctgcagttcctggaccactgcaagcactagcgttataagcattatcatcactactttaattatctcgtccaattccctccttgctcaagtgaggaaacagaggcccagaaaggcccagccacttgctcaaggtcacacagcagatgctaagctccggctgagcccggaACCACTCCGTCTCGCCTCCATCGCGGCGACCTCCCTCCTCCGGCGACCTCC--CCTCCAAAGCCCTCCCTCCAGCTGGCTGGACTCCTCGGGGCCTCACCCGGATAGTGTTCACGAGGCTCTGCACCTTGGCGGGGTCCAGCACGGACGGCAGCGGCCGGATAAGCACGTTCAGTGGCACGTTGTGTACCGCGGCGATGCAGCCCGAGTGGATGCTGC
>gene=chr20_635285-636285; species=hg19
AAGTAAGAATGGCAGGATAACAGTTTCTAGAGTGGAAAAGTGGAGCTCTGGCCTGATTCTATCATCATGGTGTACCCAGGGAGGCCTCATTTCCTGGTATCAAATTCTCTGTGTTAAGATATCTATGGcccaattcaaaatggcttaagcaataagaaggtttgttttctcacataataaaatgtttggaggtaggtatgtccaaggttggtaaagaggcagttgaacaatgtgaccaaagactccagttctggctgggcccggtggctcacacctgtaatcccagcactttggaaggctgaggcaggcgaatcacttgaggccaggagttcgagaccagcctagccaacatagtgaaaccctgtctctaccaaaagtacaaaaattaggcaggcatggtggcgcgcgcctgtagtcccagttactccagaggctgagacaggagaattgcttgaaaccgagaggcagaggttgcagtgagctgagatcatgccgttgca
>gene=chr20_635285-636285; species=bosTau
AAGTAAGAAAAATGAGGGAACAGCTTCTGGGATGGAAAAATGGAGAATTGTCCTGAATCTTTCATCATAGTTTGCCCAGTGAGACCCCCACTCCTGGTAACAAATTCTGTATGTTGAGACACCTGTAGTTcaactcaaaattgtttaagccttaagaagacttgtatttccacataataagatttctggaggcaggtatatccatgattggtaaagaggtaattgaacaatgt---------------------------------------------------------------------------------------------------------------------------------------------------------------------------------------------------------------------------------------------------------------------------
>gene=chr20_635285-636285; species=calJac
AGGTAAGAATGGCAGGATAACAGTTTCTAGAGTGGAAAAGTAGAGATCCGGCCTGATTCTCTCATCATGGTGTGCCCGGGGAGGCCTCATCTCTTGGCATCAAATTCTGTGTGTTAAGATATATATGGcccaattcaaaatggcttaagcaatatgaa----tgttttctcacat---aagatgtttggaggtaggcgtgtccaaggttggtaaagaggcagttgaacaatgtgattaaaaaccccggttctgtctgggcctggtggctcacacctgtaatcccagcactttggaaggcggaggcaggcaaatcacttgaggccaggagttcgataccagtctggccaacatagtaaaaccctgtctctaccaaaagtacaaaaattagccaggcatggtggcacgtgcctgtagtcccagttattccagagg------caggagaattgcttaaaactgagaggtggaggttgcagtgagctaagatcgtatcactgct
>gene=chr20_635285-636285; species=canFam
--------------------------------------------------------------------------------------------------------------------------------------------------------------------------------------------------------------------------------------------------------------------------------------------------------------------------------------------------------------------------------------------------------------------------------------------------------------------------------------------------------------------
>gene=chr20_635285-636285; species=equCab
AAGCAAGAGAAGCAGGAGAACAGGTTCTGGAATGGGAGAATGGGTATTTGACCTGAATCGCTCATCCAGGTTTGCCTAGGGAGGCCCCCACTCCTGATATCAAA-TCTGTGTTTTAAAATACCTGTGGTtcaacttag-----cttaaacactaagaatatttgttttttcacataataagatgtatggaggtaggtatacccacgcttggcaaagaggcagttgaattatgtcgtcaaagacccacgttct--------------------------------------------------------------------------------------------------------------------------------------------------------------------------------------------------------------------------------------------------------
>gene=chr20_635285-636285; species=gorGor
AAGTAAGAATGGCAGGATAACAGTTTCTAGAGTGGAAAAGTGGAGCTCTGGCCTGATTCTTTCATCATGGTGTACCCAGGGAGGCCTCATTTCCTGGTATCAAATTCTCTGTGTTAAGATATCT-TGGcccaattcaaaatggcttaagcaataagaaggtttgttttctcacataataaaatgtttggaggtaggtatgtccaaggttggtaaagaggctgttgaacaatgtgaccaaagactccagttctggctgggcccggtggctcacacctgtaatcccagcactttggaaggctgacacagg-gaatcacttgaggccaggagttcgagaccagcctagccaacatagtgaaaccctgtctctaccaaaagtacaaaaattaggcaggcatggtggcgcgcgcctgtagtcccagttactccagaggctgagacaggagaattgcttgaaacc-agaggcagaggttgcagtgagctgagatcatgctgttgca
>gene=chr20_635285-636285; species=panTro
AAGTAAGAATGGCAGGATAACAGTTTCTAGAGTGGAAAAGTGGAGCTCTGGCCTGATTCTTTCATCATGGTGTACCCAGGGAGGCCTCATTTCCTGGTATCAAATTCTCTGTGTTAAGATATCTATGGcccaattcaaaatggcttaagcaataagaaggtttgttttctcacataagaaaatgtttggaggtaggtatgtccaaggttggtaaagaggcagttgaacaatgtgaccaaagactccagttctggctgggcccggtggctcacacctgtaatcccagcattttggaaggctgaggcaggcgaatcacttgaggccaggagttcgagaccagcctagccaacatagtgaaaccctgtctctaccaaaagtacaaaaattaggcaggcatggtggcgcgcgcctgtagtcccagttactccagaggctgagacaggagaattgcttgaaaccgagaggcagaggttgcagtgagctgagatcatgccgttgca
>gene=chr20_635285-636285; species=papHam
AAGTAAGAATGGCAAGACAACAGTTTCTAGAGTGGAAAAGTGGAGCTCTGGCCTGATTCTTTCATCATGGTGTACTCAGGGGGACCTCATTTCCTGGTATCAAATTCTCTGTGTTAAGATATCTATGGcccaattcaaaattgcttaagcaataagaaggtttgttttctcacataataagatgt-----ggtaggcatgtctaaggttggtaaagaggcagttaaa---------caaagactccagttctggctgggtgcggtggctcacacctgtaatcccagcactttggaaggctgaggcaagcaaatcacttgaggccaggagttcgagaccagcctagccaacatagtgaaaccctgtctctaccaaaagtaccaaaattagccaggcatggtggtacgcgcttgtagtcccagttgctccagaggctgagacaggagaatcgcttgaaactgagaggcagaggttgcagtgagctgatatcatgccaccgca
>gene=chr20_635285-636285; species=ponAbe
AAGTAAGAATGGCAGGATAACAGTTTCTAGAGTGGAAAAGTGGAGCTCTGGCCTGATTCTTTCATCATGGTGTACCCAGGGAGGCCTCATTTCCTGGTATCAAATTCTCTGTGTTAAGATATCTATGGcccaattcaaaatggcttaagcaataagaagatttgttttctcatataataagatgtttggaggtaggtgtgtccaaggt--gtaaagaggcagttgaacaatgtgaccaaagactccagttctggctgggcgcggtggctcacacctgtaatcccagcactttggaaggctgaggcaggcgaatcacttgaggcccggagttcgagaccagcctagccaacatagtgaaaccctgtctctaccaaaagtacaaaaattaggcaggcatgctggcgcgcgcctgtagtcccagttactccagaggctgagacaggagaatcgcttgaaaccgagaggcggaggttgcagtgagctgagatcatgccattgca
>gene=chr20_635285-636285; species=rheMac
AAGTAAGAATGGCAAGATAACAGTTTCTAGAGTGGAAAAGTGGAGCTCTGGCCTGATTCTTTCATCATGGTGTATTCAGGGGGACCTCATTTCCTGGTATCAAATTCTCTGTGTTAAGATATCTATGGcctaattcaaaattgcttaagcaataagaaggtttgttttctcacataataagatgt-----ggtaggcatgtctaaggttggtaaagaggcagttgaa---------caaagactccagttctggctgggtgcagtggctcacacctgtaatcccagcactttggaaggctgaggcaagcaaatcacttgaggccaggagttcgagaccagcctagccaacatagtgaaaccctgtctctaccaaaagtaccaaaattagccaggcatggtggcacgcgtttgtagtcccagttactccagaggctgagacaggagaatcgcttgaaactgagaggcagaggttgcagcgagctgatatcatgccactgca
>gene=chr20_639427-640427; species=hg19
aagttttccatacccttccagcaaccctctccttaagtctcattggccagaattgggtcatgtgcccatttctgaacgatgggagatgttagTATTAGACCAGTAAAGACTACCTCTTAAGCTGATGTTCAGTCCCCAGATTGCGTGGTTGCTAATCCAGGAGAGAGGGGTGGGGTGGAATGGTTATTGGACCCACATAACTGGGCTggatatggctgatggagacccagcattctttcccacctccctctagggtgccttctagattgcctagttggagagttaaaaactctatttctcagatctctttgcagcaaagatactaacagggaattaagttctaccagttagatgtactttcatgagacatggatggcagaggtgggccggggccatcttccatcttttgactcttgctactgtcaagattgtcttggaggtgttaagattttctgtagcagtgttccagcattgtgccaccagcacagtgggagacagga
>gene=chr20_639427-640427; species=bosTau
--------------------------------------------------------------------------------------------------------------------------------------------------------------------------------------------------------------------------------------------------------------------------------------------------------------------------------------------------------------------------------------------------------------------------------------------------------------------------------------------------------------------
>gene=chr20_639427-640427; species=calJac
--------------------------------------------------------------------------------------------------------------------------------------------------------------------------------------------------------------------------------------------------------------------------------------------------------------------------------------------------------------------------------------------------------------------------------------------------------------------------------------------------------------------
>gene=chr20_639427-640427; species=canFam
aacttttctgaaagcttccagtgaatctctccttaagtttcattggccagaattgagtcatatgcccatttatcagcgacgggggacaggattatttgaccagtcaggaccactccttaagct--------gTTCCCAAATTGCATGGCTGCCAATCAAGGAGGGAAGGACTGG---------------------------------AG--ATAGT--------CCCCAGCGGCCATTCCCACCTCCCTCTGGGATGCCTTCT-TATTGTAG-GTTGGAGagtcaaaaactacatttctcagacttccttgcagcaaggataatgacagtgaatttggttcggccagtcagatgcacttctgtggaatttggacagcggaagTGGGCAGGTGCCATTTTCTTAGCCTTGTCTCTGGCTCCTGGCAACGTGGTCATGAAGGCACGAAG-TTTTCTGTAACGGTGTTCCAGTGTTGAGCTGCCGGCATCGTGGGAGACAGGA
>gene=chr20_639427-640427; species=equCab
aagttttgaataagcttccagcaaaactcccctcaagtttca-tggccagaattgaggcatatacccatttctcagccatgggggatgagattatttgaccagtcaagaccaccccctACGCTGATGTTCAGTCCCCAGATTGCATGGCTGCCAATCAAGGAAGGAGGAATGGGATAGACCA------------CTACAGCtgagccgg--atagtcaccgggcacccagtatccactcccatctcccgctagggtgccttctgtattgcat--ttggagagttaaaaactgcatttctcagacttccttgcagcaaggttactgacagtggtgtgggttctgctggttggatgcacttctgctgaattcggatggcagaagtgggtaggggccattttctTATCCTCGTCTCTTTCTACTGGCAAGATGGTCCTGGAGGCACTAAGTTTTTCCGTAACAGTGTTCCATCATTGAGCCACCAGCATAGCGGGAGATGGGA
>gene=chr20_639427-640427; species=gorGor
aagttttccatacccttccagcaaccctctccttaagtctcattggccagaattgggtcatgtgcccatttctgaacGATGGGAGATGTTAGTATTAGACCAGTAAAGACTACCTCTTAAGCTGACGTTCAGTCCCCAGATTGCATGGTTGCTAATCCAGGAGAGAGGGGTGGGGTGGAATGGTTATTGGACCCACATAACTGGGCTggatatggctgatggagacccagcattctttcccacctccctctagggtgccttctagattgcatagttggagagttaaaaactctatttctcagatctctttgcagcaaagatactaacagggaattaagttctaccagttagatgtactttcatgagacatggatggcagaggtgggccggggccatcttccatcttttgactcttgctactgtcaagattgtcttggaggtgttaagattttctgtagcagtgttccagcattgtgccaccagcacagtgggagacagga
>gene=chr20_639427-640427; species=panTro
aagttttccatacccttccagcaaccctctccttaagtctcattggccagaattgggtcatgtgcccatttctgaacGATGGGAGATGTTAGTATTAGACCAGTAAAGACTACCTCTTAAGCTGATGTTCAGTCCCCAGATTGCATGGTTGCTAATCCAGGAGAGAGGGGTGGGGTGGAATGGTTATTGGACCCACATAACTGGGCTGGATATGGCTGATGGAGACCCAGCATTCTTTCCCACCTCCCTCTAGGGTGCCTTCTAGATTGCCTAGTTGGAGAGTTAAAAACTCTATTTCTCAGATCTCTTTGCAGCAAAGATACTAACAGGGAATTAAGTTCTACCAGTTAGATGTACTTTCATGAGACATGGATGGCAGAGGTGGGCCGGGGCCATCTTCCATCTTTTGACTCTTGCTACTGTCAAGATTGTCTTGGAGGTGTTAAGATTTTCTGTAGCAGTGTTCCAGCATTGTGCCACCAGCACAGTGGGAGACAGGA
>gene=chr20_639427-640427; species=papHam
aagttttccatacccttccggcaaccctctccttaagtctcattggccagaattaggttatgtgcccatttctgaaccGTGGGAGATGTTAGTATTAGACCAGTAAAGACTACCTCTTAAGCTGATGTTCAATCCCCAGATTGCATGGTTGCTAATCCAGGAGAGAGGGGTGGGGTGGAATGGTTATTGGACCTGTATAACTGGGCTggatatggctgatggagacccagcattctttcccacctccctctagggtgccttctagattgcatagttggagagttaaaaactatatttctcagatctctttgccgcaaagatactaacagggaattaagttctaccagttagatgtacttccatgagatatggatggcagacgtgggctggggccatcttccgacgtttgactcttgctactgtcaagatcgtcttggaggtgttaagattttctgtagcagtgttccagcattgtgccaccagcacagtgggagacagga
>gene=chr20_639427-640427; species=ponAbe
aagttttccatacccttccagcaaccctctccttaagtctcattggccagaattgggtcatgtgcccatttctgaaccaTGGGAGATGTTAGTATTAGACCAGTAAAGACTACCTCTTAAGCTGATGTTCAGTCCCCAGATTGCATGGTTGCTAATTCTGGAGAGAGGGGTAGGGTGGAATGGTTATTGGACCCATATAACTGGGCTGGATATGGCTGATGGAGACCCAGCATTCTTTCCCACCTCCCTCTAGGGTGCCTTCTAGATTGCATAGTTGGAGAGTTAAAAACTCTATTTCTCAGATCTCTTTGCAGCAAAGATACTAACAGGGAATTAAGTTCTACCAGTTAGATGTACTCTTATGAGATATGGATGGCAGAGGTGGGCTGGGGCCATCTTCCTACTTTTGACTCTTGCTACTGTCAAGATCGTCTTGGAGGTGTTAAGATTTTCTGTAGCAGTGTTCCAGCATTGTGCCCCCAGCACAGTGGGAGACAGGA
>gene=chr20_639427-640427; species=rheMac
aagttttccatacccttccggcaaccctctccttaagtctcattggccagaattaggttatgtgcccatttctgaaccgtgggagatgttagtattagaccagtaaagactacctcttaagctgaTGTTCAGTCCCCAGATTGCAAGATTGCTGATCCAGGAGAGAGGGGTGGGGTGGAATGGTTATTGGACCTGTATAACTGGGCTGGATATGGCTGATGGAGACCCAGCATTCTTTCCCACCTCCCTCTAGGGTGCCTTCTAGATTGCATAGTTGGAGAGTTAAAAACTATATTTCTCAGATCTCTTTGCCACAAAGATACTAACAGGGAATTAAGTTCTACCAGTTAGATGTACTTCCACGAGATATGGATGGCAGACGTGGGCTGGGGCCATCTTCCAACGTTTGACTCTTGCTACTGTCAAGATCGTCTTGGAGGTGTTAAGATTTTCTGTAGCAGTGTTCCAGCATTGTGCCACCAGCACAGTGGGAGACAGGA
>gene=chr20_641478-642478; species=hg19
CAGAGGAGGCAGATTCTAGCCTGCAGCTTCCCCATCCCTCAAAGCATGCAGGTTATGCTTCTTGGTAAGTCTGAGTTGAGGGTAGGTGGCAGGGGTTGGTGGTCCCCAGTGAAGTTTTTAGTAAGGTGAGACAGATTTGTATCTTGAAGGATCACTAAGGCAGCTATCGAGGATGATGGATTGGTTGCcttgaacacttttggtgacaggcagctcagaagctctaggggcaagtcactgtttttggacaactttccagctgagccaaagtcaacctttttgcctgcttccactcactgaATATGTGACCATATATGACTAGGCAGAGCAGTAGGGGGTGAACTGGGGAAGATTATAGGGGTTGTAAACTGGCTGTCAACAGACACATGTGGACCACAGTTTTAACTGTTTGGTGGGTGTAGTTAATTTGAATCCTATTTCTCTAAGGTGAGACACTCTTTCCAATTAGTCACAGGCTTCACCTTCCCTAATGTCTTAAG
>gene=chr20_641478-642478; species=bosTau
AAAGGGAGATGCGTTCCAGC-TATACT--CCTGGGTCCTCGGAGCACA----------CCCGCAGTGAGTCTGTGCTGGGGGTTGGAGT--GATGCTAGTGGTCCCCAGTGAAGTCTTTAATAAGGCGAGAGAGATTTGCATTTTGAAAGCTCACCAAGCCAGCTGGCAAGTGGAATGGACTGGTGCTACTGAACACTTTTGGTGAC----AGCCCACAGGCTCTAGGGGCAGCTCCTAGTTTTGGGACAACGT---TGCTGAGCCAAAGTCAACCTTTCTGCATGCCTGCATTTACCACTTGTATGACCAGT-AAGACTGGCCAGAGAAGC----GTGAAAGTGGGGAAGAATATAGGGGTTGTAAACTGGCTGTCAAGGGACAAATCTGGCCCACAGTTGTATTTGTTTGAGAGGTGCAGTTAATTTGAATTGCAATGCTTTAAGGTGAAATGCTGTTT----Tcagttgccagca-----tcccctaatgtcttagg
>gene=chr20_641478-642478; species=calJac
CAGAAGAGGCAGGTTCCAGCCTGCAGCTTCCCCATCCCTCAAAGCACGCAGGCCATGCTTCTTGGTGAGTCTGAGTTGAGGGTAGGTGGCAGGGGTTGGTGGTCCCCAGTGAAGTTTTTAGTAAGGTGAGGCAGATTTGTGTTTTGAAGGATCACTAAGGCAGCTAGCGAGGATGTTGGATTCGTTGCCCTCAACACTTTTGGTAAC----AGCTCAGAAGCTCTAGGGGCAACTCACTGTTTTTGGACAACTTTCCGGTCGAGCCAAAGTCAACCTTTTTGCCTGCTTCCACTCACTGCATATGTGACCGTATACGACTGGGCAGAGCAGTGGATGGTGAACCGGGGAAGGACATAGGGGTTGTAAACTGGCTGTCAACAGACACATGTGGCCCACAGTTGTAATCGTTCGGCAGGTGTAGTTAATTTGAAGTGTAGTTCTCTAAGGTGAGACACTCTTTCCAATTAGTCGCAGGCTTCATCTTCCCTGATGTCTTAAG
>gene=chr20_641478-642478; species=canFam
CAGGGGAGATGGATTCCCACCTG--------CCAGCCCTCAGAGCACACAGGCCTCACCTCTCAGTGGGTCCATGTTGCAGGGTGGAGG--GGTG-TGATGGTCCTCAGTGAGATTTTTAGTAAGGCAGGACCTATTTGTATTTTGAAAGATCACCAAGGCAGCTGGCAAGGAGGATGGATtggttgtcctgaatgcttttgaagacaggtagttcactggctctagaggcagcttactgttttgggacaactttCCCCCTGAGCCAAAGTTGACCTTTTTGCCTGCATGCACCTGCT-TAGGTGTGACCGAT-AGGGCTGGCCAGAGCAGCAGGAGATGAAGTGGGGAAGATAATAGGGGTTGTCAACTGGCTGTCAAGAGACAAATCTGGCTCATGGTTGTATTTGTTTGGCAGAAGGAGTTAACTTGAATTGCAATTCTTTAAGGTGGG-CAGTCTTTCCTGTTAGTC-AAGATTCCAAATTCCCTAATGAATTAAA
>gene=chr20_641478-642478; species=equCab
CAGGGGAGATGGGCTCCAGCCTGGAGC--CCCCAG-CCTCAAAGCACAT-GGCCCCACCTCTCGGGGAGTCTGTGTTGGGGGTTGGAGT--GGGGTTGGTGGTCCCCAGTGAGGTTTCTAGTAAGGTAAGGCAGCTTTGTATCTTGAAAGATCACCAAGGCAGCTGGCAAGGAGGATGGACtggttatcctggacacttttggccacagggagctcacaagctctaggggcagctcactgttttcagacagttttcctgctGAGCCAAAGCCAACATTTTTGCATGCACACACTTGCTGCATGAATGACCAAT-AGGGCCGGGCAGAACAGCAGGAGATGAAGTGGAGAAGAATACAGGAGTTGTAAACTGGCTGCCACGGGACAAATCTGGTCCACAGTTGTACTTGTTTGGCTGGTGTAGTTAATTTGAATCTCAGTTCTTTAAGGTGAG-CATTCTTTTCTGTTACAC--AGGCTCCACCTTCCCTAATGTCTTAAG
>gene=chr20_641478-642478; species=gorGor
CAGAGGAGGCAGATTCTAGCCTGCAGCTTCCCCATCCCTCAAAGCATGCAGGTTATGCTTCTTGGTAAGTCTGAGTTGAGGGTAGGTGGCAGGGGTTGGTGGTCCCCAGTGAAGTTTTTAGTAAGGTGAGACAGATTTGAATCTTGAAGGATCACTAAGGCAGCTATCGAGGATGATGGATTGGTTGCcttgaacacttttggtgacaggcagctcagaagctctaggggcaagtcactgtttttggacaactttCCAGCTGAGCCAAAGTCAACCTTTTTGCCTGCTTCCACTCACTGAATATGTGACCATGTATGACTAGGCAGAGCAGTAGGGGGTGAACTGGGGAAGATTATAGGGGTTGTAAACTGGCTGTCAACAGACACATGTGGACCACAGTTTTAACTGTTCAGTAGGTGCAGTTAATTTGAATCCTATTTCTCTAAGGTGAGACACTCTTTCCAATTAGTCACAGGCTTCACCTTCCCTAATGTCTTAAG
>gene=chr20_641478-642478; species=panTro
CAGAGGAGGCAGATTCTAGCCTGCAGCTTCCCCATCCCTCAAAGCATGCAGGTTATGCTTCTTGGTAAGTCTGAGTTGAGGGTAGGTGGCAGGGATTGGTGGTCCCCAGTGAAGTTTTTAGTAAGGTGAGACAGATTTGTATCTTGAAGGATCAATAAGGCAGCTATCGAGGATGATGGATTGGTTGCcttgaacacttttggtgacaggcagctcataagatgtaggggcaagtcactgtttttggacaactttCCACCTCACCGAAAGTCAACCTTTTTGCCTGCTTCC-----------------------------------------------------------------------------------------------------------------------------------------------------------------------------------------------------------------
>gene=chr20_641478-642478; species=papHam
CAGAGGAGGCAGGTTCTAGCCTGCAGCTTCCCCATCCCTCAAAACATGCAGGTTATGCTTCTTGGTAAGTCTGAGTTGAGGGTAGGTGGCAGGGGTTGGTGGTCCCCACTGAAGTTTTCAGTAAGGTGAGACAGATTTGTATTTTGAAGGATCACTAAGGCAGCTATTGAGGATGATGTATTGGTTGActtgaacacttttggtgacaggtagctcagaagctctatgggcaactcactgtttttggacaactttCCAGCTGAGCCAAAGTCAACATTTTTGCCTGCTTCCACTCACTGAATATGTGACCATATATGACTGGGCAGAGCAGTTGGGGATGAACTGGGGAAGAATATTGGGGTTGTAAACTGGCTGTCCACAGACACATGTGGACCACAGTTGTAATTGTTTGGTAGGTGTAA----TTTGAATCGTATTTCTCTAAGGTGAGACACAC--TCCAATTAGTCACAGGCTTCACCTTCCCTAACGTCTTAAG
>gene=chr20_641478-642478; species=ponAbe
CAGAGGAGGCAGATTCTAGCCTGCAGCTTCCCCAT-CCTCAAAGCATGCAGGTTATGCTTCTTGGTAAGTCCGAGTTGAGGGTAGGTGGCAGGAGTTGGTGGTCCCCAGTGAAGTTTTTAGTAAGGTGAGACAGATTTGTATTTTGAAGGATCACTAAGGCAGCTATCGAGGATGATGGATTGGTTGCcttgaatacttttggtgacacgtagctcagaagctctaggggcaagtcactgtttttggacaactttccagctgagccaaagtcaacctttttgcctgcttccactcactgaATATGTGACCATATGTGACTGGGCAGAGCAGTAGGAGGTGAACTGGGGAAGATTATAGGGGTTGTAAACTGGCTGTCAACAGACACATGTGGACCACAGTTGTAACTGTTTGGTAGGTGTAG----TTTGAATCctatttctctaaggtgagacactctttccaattagtcacaggcttcaccttccctaatgtcttaag
>gene=chr20_641478-642478; species=rheMac
CAGAGGAGGCAGGTTCTAGCCTGCAGCTTCCCCATCCCTCAAAACATGCAGGTTATGCTTCTTGGTAAGTCTGAGTTGAGGGTAGGTGGCAGGGGTTGGTGGTCCCCACTGAAGTTTTCAGTAAGGTGAGACAGATTTGTATTTTGAAGGATCGCTAAGGCAGCTATTGAGGATGATGTATTGGTTGActtgaacacttttggtgacaggtagctcagaagctctatgggcaactcactgtttttggacaactttCCAGCTGAGCCAAAGTCAACATTTTTGCCTGCTTCCACTCACTGAATATGTGACCATATATGACTGGGCAGAGCAGTAGGGGATGAACTGGGGAAGAATATTGGGGTTGTAAACTGGCTGTCCACAGACACATGTGGACCACAGTTGTAATTGTTTGGTAGGTGTAA----TTTGAATCTTATTTCTCTAAGGTGAGACACAC--TCCAATTAGTCACAGGCTTCACCTTCCCTAATGTCTTAAG
>gene=chr20_648357-649357; species=hg19
AGGTGGTTctaacttgctttgtgactgtggccaggttgcttaacctttctgggcggaatctatacatgacaaagatggactggaatggtctaaagaccctttctgcATCATGGCTGAATCAGTCCCTCCATGATGCTCTTTGTCCCCTCCACTCCCAGCTCCTCCAATTCCACCCCGTTTTCCTCAGATTCACAGACATCTCCctaggcaaccttgggcaagttacttaacatctttctgccacacctgtataagggagttcataataaggctgaataaatgaatgcatgtaaagtgcttaggacaatgcctgacacataatagctgccctcttgagctgttattattGTTACTGGTAGTATTCCTGTGTTTCCTGGTGATATATCCTTCTAATCTGCCAGAGAGTAGGAGATACACATGGGTGTCTTAGGCTgctgtgtgaccttgagcaaaccacctcacctctctgagcctcaACCCTGGAGACTCCTTTAGGACAC
>gene=chr20_648357-649357; species=bosTau
AGGTGGTTctaacttgctttgtgattgtgatcaggttgcctgacctctctggactctgtctctacctgtagaaggttgactgagatgCTAGAAAAACCCTTGTTGCATCGTGGCTGAACCGACTCCTCAATGATGCCCATTGTCTCCCCTACCCCCCATCCCTTCAGCTCCATCTCATTCTCGTCAGACTCACAGACCTCTCcctagctaaccttgggcaagttattaaacctttttgtgctgcatctggataaaggcacttataaaaggactgactgaattaatg-gtgtataatgcttagt--aatgcctggcacacagtagc----ctctcaagctgttatt-taattgttattattGTTCCTACATTTTCTAGTG--ATA-CCCCCTAATCTGCTGAAGAGAAGGGGACACACGTGGGTATCTCAGGCTgctgcgttaccttgggcaaaccgcctcacttctctggacctcaACCCTGGAGAATCCTGTAGGACAC
>gene=chr20_648357-649357; species=calJac
AAGTGGTTctaacttgctttgtgactgtggccaggttgcttaacctttctgggctgaatctatacatgagaaagattgactggaatggtctaaagaccctttctgcATCATGGCTGAATCAGTCCCTCCATGATGCTCTTTGGTCCCTCCACTCCCCGCTTCTCCAACTCCACCCTGTTCTCCTCAGATTCACAGACCTCTCCctgtgcaaacttgag-gagttacttaacctctttttgccacacttGTATAAGGGATTTCATAATaaggttgaataaatgaatg-atgtaaagtgcttagtacagtgcctg--acataatagctgccctcttgagctgttactgttattgTTGGTGGTATTCCTACGTTTCCTGGTG--ATATCCTTCTAATCTGCCAGAGGGTAGGAGAAACACTTGCATGTCTTAGGCTgctgtgtgaccttgggcaaaccacctcacctctctgagtctcaACCCTGGAGGCTCCTCTAGGACAC
>gene=chr20_648357-649357; species=canFam
AGGTGGTTTtaacttgctttgtgaccttggccagattacttaacccttctggacttGGTCTGCATAGGAAAAAGTTTGACTCGTATGCTTTCAAGACT--TTCTGCATCATGGCTGAATAGAT-CCTCAGGGATGCCCATTTTCCCTTCCACTCCCAGCTCCCTCAAGTCCACTTCATCCTCCtcagatccac---cctagccctgtctaacctt-ggcgggttatttaacctttttgtgccacatatgtgtaagggagctcataatagcgttgaacgaattaacgcatataaagtgcttagtacaatgcttggcacacgatagc----ctctcaggctgctgttattattGTCAGTGTTATCCCTGCATTTCCTGGGG--ATATCCTTCTAACTTACCAAAAGGGAGGAGACACACATGAGTGCCTCAGGCTgctctgtgaccttgggcaagccacctcacctctctgggcctcaACCCTGGAGAATCCTCTAGGACAC
>gene=chr20_648357-649357; species=equCab
AGGTGGTTctaacttgctttgtgaccttggcc-ggttgcttaacc--tctggtccaggtctgtccaggaagaaggtcggct-gcatactctaaagaccctttcTGCCCCGTGGCTGAATAGATGTCTCAGTGATGCCCATTGTCCCCCCCAGCCCCCA-----TCACCTCCACCTTGTTCTCCACGAcctctc---cctag------ctgaccttgggcaagttgtttaaccttgtggtgccacatttgtgtaagggagctcataataggactgaatgaatcattgcctgtaaagt-----gtacaattcctggcacgcagcagc----ctctcaagctgtcgttattattGTTACTATTATCCCTGCATTTCCTGGTG--ATAGCCTTCTAATCTGCCA----GTGAGAGACACACATGGGGGTCCCAGGTTGCCCGgtgaccttgggtaaaccaccccacctctctgggcctcaACCCTGGAGACTCCTTTAGGACAC
>gene=chr20_648357-649357; species=gorGor
AAGTGGTTctaacttgctttgtgactgtggccaggttgcttaacctttctgggcGGAATCTATACATGACAAAGATTGTCTGGAATGGTCTAAAGACCCTTTCTGCATCATGGCTGAATCAGTCCCTCCATGATGCTCTTTGTCCCCTCCACTCCCAGCTCCTCCAATTCCACCCCGTTTTCCTCAGATTCACAGACATCTCCctaggcaaccttgggcaagttacttaacatctttctgccacacctgtataagggagttcataataaggttgaataaatgaatgcatgtaaagtgcttagtacaatgcctgacacataatagctgcccTCTTGAGCTGTTATTATTGTT---------------GTGTTTCCTGGTGATATATCCTTCTAATCTGCCAGAGAGTAGGAGATACACATGGGTGTCTTAGGCTgctgtgtgaccttgagcaaaccacctcccctctctgagcctcaACCCTGGAGACTCCTTTAGGACAC
>gene=chr20_648357-649357; species=panTro
AAGTGGTTctaacttgctttgtgactgtggccaggttgcttaacctttctgggcggaatctatacatgacaaagattgactggaatggtctaaagaccctttctgcATCATGGCTGAATCAGTCCCTCCATGATGCTCTTTGTCCCCTCCACTCCCAGCTCCTCCAATTCCACCCCGTTTTCCtcagattcacagatatctccctaggcaaccttgggcaagttacttaacatctttctgccacacctgtataagggagttcataataaggttgaataaatgaatgcatgtaaagtgcgtagtacaatgcctgacacataatagctgccctcttgagctgttattattgtTGTTGGTAGTATTCCTGTGTTTCCTGGTGATATATCCTTCTAATCTGCCAGGGAGTAGGAGATACACATGGGTGTCTTAGGCTgctgtgtgaccttgagcaaaccacctcacctctctgagcctcaACCCTGGAGACTCCTTTAGGACAC
>gene=chr20_648357-649357; species=papHam
AAGTGGTTctaacttgctttgtgactgtggccaggttgcttaaccttcctgggcggaatctatacatgagaaagattgactggaatggtctaaagaccctttctgcATCATGGCTGAATCAGTCCCTCCATGATGCTCTTTGTCCCCTCCACTCCTCGCTCCTCCAATTCCACCCCGTTTTCCTCAGATTCACAGACATCGCCctatgcaaccttgggcaagttacttaacctctttctgccacacctgtataagggagctcataataaggttgaataaatgaatgcatgtaaagtgcttagtacaatgcctgacacataatagctgccctctcgacctgttattattattGTTGGTAGTATTCCTACATTTCCTGGTG--ATATCCTTCTCATCTGCCAGAGAGTAGGAGATACACATGGGTGTCTTATGCTgctgtgtgaccttgagcaaaccacctcacctctctgagcctcaACCCTGGAGACTTCTTTAGGAGAC
>gene=chr20_648357-649357; species=ponAbe
AAGTGGTTctgacttgctttgtgactatggccaggttgcttaacctttctgggcggaatctatacatgagaaagattgactggaatggtctaaagaccctttctgcATCATGGCTGAATCAGTCCCTCCATGATGCTCTTTGTCCCCTCCACTCCCCGCTCCTCCAATTCCACCCCATTTCCCTCAGATTCACAGACATCTCCctaggcaaccttgggcaagttacttaacatctttctgccac-cctgtataagggagttcataataaggctgaataaatgaatgcatgtaaagtgcttagtacaatgcctgacacatgatagctgccctctcgagctgttattattattGTTGGTAGTATTCCTGCATTTCCCGGTGATATATCCTTCTAATCTGCCAGAGAGTAGGAGATACACACGGGTGTCTTAGGCTgctgtgtgaccttgagcaaaccacctcacctctctgagcctcaACCCTGGAGACTCCTTTAGGACAC
>gene=chr20_648357-649357; species=rheMac
AAGTGGTTctaacttgctttgtgactgtggccaggttgcttaaccttcctgggcggaatctatacatgagaaagattgactggaatggtctaaagaccctttctgcATCATGGCTGAATCAGTCCCTCCATGATGCTCTTTGTCCCCTCCACTCCTCGCTCCTCCAATTCCACCCCGTTTTCCtcagattcacagacatctccctatgcaaccttgggcaagttacttaacctctttctgccacacctgtataagggagctcataataaggttgaataaatgaatgcatgtaaagtgcttagtacaatgcctgacacataatagctgccctctcgacctgttattattattgTTGGTAGTATTCCTACATTTCCTGGTG--ATATCCTTCTAATCTGCCAGAGAGTAGGAGATACACATGGGTGTcttatgctgctgtgtgaccttgagcaaaccacctcacctctctgagcctcaACCCTGGAGACTTCTTTAGGAGAC
>gene=chr20_648423-649423; species=hg19
AGGTGGTTctaacttgctttgtgactgtggccaggttgcttaacctttctgggcggaatctatacatgacaaagatggactggaatggtctaaagaccctttctgcATCATGGCTGAATCAGTCCCTCCATGATGCTCTTTGTCCCCTCCACTCCCAGCTCCTCCAATTCCACCCCGTTTTCCTCAGATTCACAGACATCTCCctaggcaaccttgggcaagttacttaacatctttctgccacacctgtataagggagttcataataaggctgaataaatgaatgcatgtaaagtgcttaggacaatgcctgacacataatagctgccctcttgagctgttattattGTTACTGGTAGTATTCCTGTGTTTCCTGGTGATATATCCTTCTAATCTGCCAGAGAGTAGGAGATACACATGGGTGTCTTAGGCTgctgtgtgaccttgagcaaaccacctcacctctctgagcctcaACCCTGGAGACTCCTTTAGGACAC
>gene=chr20_648423-649423; species=bosTau
AGGTGGTTctaacttgctttgtgattgtgatcaggttgcctgacctctctggactctgtctctacctgtagaaggttgactgagatgCTAGAAAAACCCTTGTTGCATCGTGGCTGAACCGACTCCTCAATGATGCCCATTGTCTCCCCTACCCCCCATCCCTTCAGCTCCATCTCATTCTCGTCAGACTCACAGACCTCTCcctagctaaccttgggcaagttattaaacctttttgtgctgcatctggataaaggcacttataaaaggactgactgaattaatg-gtgtataatgcttagt--aatgcctggcacacagtagc----ctctcaagctgttatt-taattgttattattGTTCCTACATTTTCTAGTG--ATA-CCCCCTAATCTGCTGAAGAGAAGGGGACACACGTGGGTATCTCAGGCTgctgcgttaccttgggcaaaccgcctcacttctctggacctcaACCCTGGAGAATCCTGTAGGACAC
>gene=chr20_648423-649423; species=calJac
AAGTGGTTctaacttgctttgtgactgtggccaggttgcttaacctttctgggctgaatctatacatgagaaagattgactggaatggtctaaagaccctttctgcATCATGGCTGAATCAGTCCCTCCATGATGCTCTTTGGTCCCTCCACTCCCCGCTTCTCCAACTCCACCCTGTTCTCCTCAGATTCACAGACCTCTCCctgtgcaaacttgag-gagttacttaacctctttttgccacacttGTATAAGGGATTTCATAATaaggttgaataaatgaatg-atgtaaagtgcttagtacagtgcctg--acataatagctgccctcttgagctgttactgttattgTTGGTGGTATTCCTACGTTTCCTGGTG--ATATCCTTCTAATCTGCCAGAGGGTAGGAGAAACACTTGCATGTCTTAGGCTgctgtgtgaccttgggcaaaccacctcacctctctgagtctcaACCCTGGAGGCTCCTCTAGGACAC
>gene=chr20_648423-649423; species=canFam
AGGTGGTTTtaacttgctttgtgaccttggccagattacttaacccttctggacttGGTCTGCATAGGAAAAAGTTTGACTCGTATGCTTTCAAGACT--TTCTGCATCATGGCTGAATAGAT-CCTCAGGGATGCCCATTTTCCCTTCCACTCCCAGCTCCCTCAAGTCCACTTCATCCTCCtcagatccac---cctagccctgtctaacctt-ggcgggttatttaacctttttgtgccacatatgtgtaagggagctcataatagcgttgaacgaattaacgcatataaagtgcttagtacaatgcttggcacacgatagc----ctctcaggctgctgttattattGTCAGTGTTATCCCTGCATTTCCTGGGG--ATATCCTTCTAACTTACCAAAAGGGAGGAGACACACATGAGTGCCTCAGGCTgctctgtgaccttgggcaagccacctcacctctctgggcctcaACCCTGGAGAATCCTCTAGGACAC
>gene=chr20_648423-649423; species=equCab
AGGTGGTTctaacttgctttgtgaccttggcc-ggttgcttaacc--tctggtccaggtctgtccaggaagaaggtcggct-gcatactctaaagaccctttcTGCCCCGTGGCTGAATAGATGTCTCAGTGATGCCCATTGTCCCCCCCAGCCCCCA-----TCACCTCCACCTTGTTCTCCACGAcctctc---cctag------ctgaccttgggcaagttgtttaaccttgtggtgccacatttgtgtaagggagctcataataggactgaatgaatcattgcctgtaaagt-----gtacaattcctggcacgcagcagc----ctctcaagctgtcgttattattGTTACTATTATCCCTGCATTTCCTGGTG--ATAGCCTTCTAATCTGCCA----GTGAGAGACACACATGGGGGTCCCAGGTTGCCCGgtgaccttgggtaaaccaccccacctctctgggcctcaACCCTGGAGACTCCTTTAGGACAC
>gene=chr20_648423-649423; species=gorGor
AAGTGGTTctaacttgctttgtgactgtggccaggttgcttaacctttctgggcGGAATCTATACATGACAAAGATTGTCTGGAATGGTCTAAAGACCCTTTCTGCATCATGGCTGAATCAGTCCCTCCATGATGCTCTTTGTCCCCTCCACTCCCAGCTCCTCCAATTCCACCCCGTTTTCCTCAGATTCACAGACATCTCCctaggcaaccttgggcaagttacttaacatctttctgccacacctgtataagggagttcataataaggttgaataaatgaatgcatgtaaagtgcttagtacaatgcctgacacataatagctgcccTCTTGAGCTGTTATTATTGTT---------------GTGTTTCCTGGTGATATATCCTTCTAATCTGCCAGAGAGTAGGAGATACACATGGGTGTCTTAGGCTgctgtgtgaccttgagcaaaccacctcccctctctgagcctcaACCCTGGAGACTCCTTTAGGACAC
>gene=chr20_648423-649423; species=panTro
AAGTGGTTctaacttgctttgtgactgtggccaggttgcttaacctttctgggcggaatctatacatgacaaagattgactggaatggtctaaagaccctttctgcATCATGGCTGAATCAGTCCCTCCATGATGCTCTTTGTCCCCTCCACTCCCAGCTCCTCCAATTCCACCCCGTTTTCCtcagattcacagatatctccctaggcaaccttgggcaagttacttaacatctttctgccacacctgtataagggagttcataataaggttgaataaatgaatgcatgtaaagtgcgtagtacaatgcctgacacataatagctgccctcttgagctgttattattgtTGTTGGTAGTATTCCTGTGTTTCCTGGTGATATATCCTTCTAATCTGCCAGGGAGTAGGAGATACACATGGGTGTCTTAGGCTgctgtgtgaccttgagcaaaccacctcacctctctgagcctcaACCCTGGAGACTCCTTTAGGACAC
>gene=chr20_648423-649423; species=papHam
AAGTGGTTctaacttgctttgtgactgtggccaggttgcttaaccttcctgggcggaatctatacatgagaaagattgactggaatggtctaaagaccctttctgcATCATGGCTGAATCAGTCCCTCCATGATGCTCTTTGTCCCCTCCACTCCTCGCTCCTCCAATTCCACCCCGTTTTCCTCAGATTCACAGACATCGCCctatgcaaccttgggcaagttacttaacctctttctgccacacctgtataagggagctcataataaggttgaataaatgaatgcatgtaaagtgcttagtacaatgcctgacacataatagctgccctctcgacctgttattattattGTTGGTAGTATTCCTACATTTCCTGGTG--ATATCCTTCTCATCTGCCAGAGAGTAGGAGATACACATGGGTGTCTTATGCTgctgtgtgaccttgagcaaaccacctcacctctctgagcctcaACCCTGGAGACTTCTTTAGGAGAC
>gene=chr20_648423-649423; species=ponAbe
AAGTGGTTctgacttgctttgtgactatggccaggttgcttaacctttctgggcggaatctatacatgagaaagattgactggaatggtctaaagaccctttctgcATCATGGCTGAATCAGTCCCTCCATGATGCTCTTTGTCCCCTCCACTCCCCGCTCCTCCAATTCCACCCCATTTCCCTCAGATTCACAGACATCTCCctaggcaaccttgggcaagttacttaacatctttctgccac-cctgtataagggagttcataataaggctgaataaatgaatgcatgtaaagtgcttagtacaatgcctgacacatgatagctgccctctcgagctgttattattattGTTGGTAGTATTCCTGCATTTCCCGGTGATATATCCTTCTAATCTGCCAGAGAGTAGGAGATACACACGGGTGTCTTAGGCTgctgtgtgaccttgagcaaaccacctcacctctctgagcctcaACCCTGGAGACTCCTTTAGGACAC
>gene=chr20_648423-649423; species=rheMac
AAGTGGTTctaacttgctttgtgactgtggccaggttgcttaaccttcctgggcggaatctatacatgagaaagattgactggaatggtctaaagaccctttctgcATCATGGCTGAATCAGTCCCTCCATGATGCTCTTTGTCCCCTCCACTCCTCGCTCCTCCAATTCCACCCCGTTTTCCtcagattcacagacatctccctatgcaaccttgggcaagttacttaacctctttctgccacacctgtataagggagctcataataaggttgaataaatgaatgcatgtaaagtgcttagtacaatgcctgacacataatagctgccctctcgacctgttattattattgTTGGTAGTATTCCTACATTTCCTGGTG--ATATCCTTCTAATCTGCCAGAGAGTAGGAGATACACATGGGTGTcttatgctgctgtgtgaccttgagcaaaccacctcacctctctgagcctcaACCCTGGAGACTTCTTTAGGAGAC
>gene=chr20_663105-664105; species=hg19
tctgctctgaccactccaccacactgCCTCCTCTCCAGCTGCAAATGCCTTGGTGGCAATTTCTGGGACCATTTCCATTTTCATTTTTCATTGGCTCAGGACCTCACAGCCTTAACAGGAAGGGGCCTACTGTGGTGGCTGGGGGCATAGCAGGGTCCCAGCTCCCCCTGAAGCTTCTACCTTGCTCCCTCAAAGActtccacctcaaagcctttgcatatattgttcccactgcccagagcactcttccacccccttccttgcctaggtaacccctcctcCCATCGCTCCCTTGCCTGACCCCAGGATCTAGCCCAGGATAGGGGTGATATGTAGTGGAAAGGAGCTagttgacatttattgagcacttattatgtgctaggagccaagtccagccctttacatagattgcctcacttaaccatcataacaacctgtgagtgtggcccatggctatccccattttacagatgaggaaaccaaggctcacagatgcaagg
>gene=chr20_663105-664105; species=bosTau
tgtggtctcacca--ctgccatgccgCCTCCTCTC---------------------------CTGGGAACCTTTCAA-------TTCTCATTGGCTCCGGAGCTCAGAGCCTCAAC-GGAAAGGGCTGACTAGTGCAGCTGAATGTGTGGCAGGGTCCCACATGCTCCTGGAGCTTCTACCctatt-cctcaaagcttcccacctc-aggcctttgcagatactgtttctgctgcctggagcatgctttccctcc-ctctttgcctagttaacccctcct-cCATTGCTGCCCTGCTTGACTCCAAGATCTAGCCCAGGACAGAGATGATATGCAGTGGGAAAGAGT-----gacatttattgagcacttcttatgtgccaggagccaaatctaaccctttctgtggattacctcatttaatcatcacaacagtctttgaatggggcccacagctatcc--attttacagatgaagaaaccaaggctcagagagacaaag
>gene=chr20_663105-664105; species=calJac
tgtgtcctggccactccaccacactgCCTCCTCTCCAGCTGCAAATGCCTTGGTGGCAATTTCT-GGAACATTTCCATTTTCATTTCTCATTGGCTCAGGACCTCACAGCCTCAACAGGAAGGAACCGACTGCGGTGATTGGGGG-ATAG--------CAGCTCCCCCTAAAGCTCCTACCTTGCTCCCTCAAAGAC--------CAATgcctttgcatatactgttctcaccgcccagagcactcttccattcc-ctccttgcctagggaatccctcctcCCACTGCTCCTTTGCCTGACCCCAAGATCTAGCTCAACATAGGGATGATATGTGGTGGGAAGGAGCTagttgacattaactgagcacttattatgttctaggtgccaagctcaaccctttatgtagattg-ctctcttaaccatcctaaccacccgtgagtatggcccatggctatccccgttttacagatgaggaaactgaggctcatggaggcaagg
>gene=chr20_663105-664105; species=canFam
GGTGCTCTGACCGCTTTGCCCTGCTGCCTCCTCTCCAGCTGCAAAGGCCCTGGCAGC--------------CTTCCATTTTCATTCCTCATTGGCTCAGGAGCTCAGAGCCTCAGC-GGAAGGGGCCAACTGGAGGGATCAGGAGTGTGGCAGGGTCACAGACTCTCCTGAAGCTTCTCTCCTATTCCCTCTGAGCctcccacctcaaggcctttgca-ggcctgttcctgctgcccagagcactttttcctcCC-TCCTG--GCTAGTC-ACACTTTCTCCTATCCCCACCCTGCTTGACCCCAGGATCCAGCCCAGGACAGATAGGATCTGTGTTG-GAAGGAAC-----gacatttactgagcacttactatgtgctgggagccaaatctagccctttgtgtggattacatcatccaaccatcaccacaatctaccaatggtacatacctttttcc-----------------------------------------
>gene=chr20_663105-664105; species=equCab
agtgctctgaccact-----gcgctGCCTCCTCTCCAGCTCCACAGGTCCTGGCGGCAATTTCTGAGAACATTTCCATTCT-GTTCCTCATTGGCTCGGGAGCTCAGAGCCTTGGC-GGAAGGGGCCTACTGGGGTGGGTGGGGGTGTGGCAGGGTCCCAGACCCTCCTGAAGCTTCTACCTTGTTCCTTTAAAgcct-ctacctcaaggcctttgcatatactcttcctgctgcccagagcactcttccctctc-ctcttcacctagttaacccctcctcCCATCGCTCCCCTGCTTGACCCCAGGATCTAGCCCTGGACAGAGAGGCTATGTGGTGAGGAGGAGC-----gacgtttacggagcattcattctgtgccgggagtccagtccaatctct-------attacctcatttgaccatcacaacaagctgtggggggggcctaatgctatcc--attttacagatgaggaaaccgaggctcggagaggcaagg
>gene=chr20_663105-664105; species=gorGor
tgtgctctgaccactccaccacactgCCTCCTCTCCAGTTGCAAATGCCTTGGTGGCAATTTCTGGGAACATTTCCATTTTCATTTTTCATTGGCTCAGGACCTCACAGCCTTAACAGGAAGGGGCCTACTGTGGTGGCTGGGGGCATAGCAGGGTCCCAGCTCCCCCTGAAGCTTCTAccttgctccctcaaagacttccacctcaaagcctttgcatatactgttcccactgcccagagcgctcttccacccctctccttgcctaggtaacccctcctcCCATCGCTCCCTTGCCTGACCCCAGGATCTA--------------------------------------------------------------------------------------------------------------------------------------------------------------------------------------------
>gene=chr20_663105-664105; species=panTro
cgtgctctgaccactccaccacactgCCTCCTCTCCAGCTGCAAAGGCCTTGGTAGCAATTTCTGGGACCATTTCCATTCTCATTTTTCATTGGCTCAGGACCTCACAGCCTTAACAGGAAGGGGCCTACTGTGGTGGCTGGGGGCATAGCAGGGTCCCAGCTCCCCCTGAAGCTTCTAccttgctccctcaaagacttccacctcaaagcctttgcatatactgttcccactgcccagagcgctcttccacccgcctccttgcctaggtaacccctcctcCCATCGCTCCCTTGCCTGACCCCAGGATCTAGCCCAGGATAGGGGTGATATGTAGTGGAAAGGAGCTagttgacatttattgagcacttattatgtgctaggagccaagtccagccctttacatagattgcctcacttaaccatcataacaacctgtgagggtggcccatggctatccgcattttacagatgaggaaaccaaggctcacggatgcaagg
>gene=chr20_663105-664105; species=papHam
tgtgctctgaccactccaccacactgCCCCCTCTCCAGCTGCAAATGCCTTAGTGGCAATTTCTGGGAATATTTCCATTTTCATTTCTCATTGGCTCAGGACCTCACAGCCTTAACAGGAAGGGGCCTACTGTGGTGGTTGGGGGCATAGCAGGGTCCCAGCAAGCCCTGAAGCTACTACCTTGCTCCCTCAAAGActtccacctcaatgcgtttgcatatactgttcccactgctcagagcgctcttccatccc-ctccttgcctaggcaacccctcctcCCATCGCTCCCTTGCCTGACCCCAGGATCTAGCCCAGGATAGGGGTGATATGTGGTGGAAAGGAGCTagtcaacatttattgagcacttattatgtgctaggagtcaagtccagctctttacgtagattgcctcacttaaccatcataacaacctgtgagtgtggcccatggctatccccattttacagatgaggaaaccaaggctcacagaggcaaga
>gene=chr20_663105-664105; species=ponAbe
tgtgctctgaccactccaccacactgCCTCCTCTCCAGCAGCAAATGCCTTGGTGGCAATTTCTGGGAACATTTCCATTTTCATTTTTCATTGGCTCAGGACCTCACAGCCTTAACAGGAAGGGGCCTACTGTGGTGGTTGGGGGCATAGCAGGGTCCCAGCTCCCCCTGAAGCTTCTACCTTGCTCCCTCAAAGActtccacctcaaagcctttgcatatactgttcccactgcccagagcgctcttccaccca-ctccttgtctaggtagcccctcctcCCATCGCTCCCTTGCCTGACCCCAGGATCTAGCCCAGGATAGGGGTGATATGTAGTGGAAAGGAGCTagttgacatttattgagcactgattatgtgctaggagccaagtccagccctttacgtagattgcctcgcttaaccatcataacaacctgtgagtgtggcccatggctatccccattttacacatgaggaaaccaaggttcgtggaggcaagg
>gene=chr20_663105-664105; species=rheMac
tgtgctctgaccactccaccacactgCCTCCTCTCCAGCTGCAAATGCCTTAGTGGCAATTTCTGGGAATATTTCCATTTTCATTTCTCATTGGCTCAGGACCTCACAGCCTTAACAGGAAGGGGCCTACTGTGGTGGTTGGGGGCATGTCAGGGTCCCAGCAAGCCCTGAAGCTACTAccttgctccctcaaagacttccacctcaatgcgtttgcatatactgttcccactgctcagagcactcttccatccc-ctccttgcctagacaacccctcctcCCATCGCTCCCTTGCCTGACCCCAGGATCTAGCCCACGATAGGGGTGATATGTGGTGGAAAGGAGCTAGTCGAcatttattgagcacttattatgtgctaggagtcaagtccagctctttacgtagattgcctcacttaaccatcataacaacctgtgagtgtggcccatggctatccccattttacagatgaggaaaccaaggctcacagaggcaaga
>gene=chr20_667423-668423; species=hg19
gaaaagcatagcttacaattctgagagctgagttgattaacagagatggtccatgtaaaatgctgggctcagagctgggcTGACCAGATTCACCTAGTCCTTGGTGGCTGGAGTGGGCAGGTGACCTTCCTTTTGGCCGTCCAGCACCCTCCAACTCCTTGCTTCTGAGACCTCACCTCCCACTCATGGTATCATTGCTGGCCTTCCCAGCCCCGTCTTGGCCAGGGGGCAGTCAAGTGACCCAGATTAGCCTCGTGccattctgttgagggtgtggtggttgctacattgagtgtccagaggtagcaaggactaaagtcctggtgtcagcatccagcgttggtgtcagcagcacgagctctgtcttggggacccgtggtgtcagcagtgaagtctccctcaggccagggctttggtctgatttgagggcttttttcttttctggatatgaagcctgtaagccttctgaccctcctggagatcctTCAGGCACGTCTGCA
>gene=chr20_667423-668423; species=bosTau
ggtaagcacatcacaccctggggagagaggagatgcttaacagagacaatccaaggaaagtgctgagcacagagtcaggcacaGCAGAGGAACCCAACCCTTGGTGACTGGAGTGGACAGGTGACCTTCCTTTCAATTGCCCACAACCTTCCAACACCTGGTCTGTGAGTACCCTCCTCCCACTAGCAGGGTCAGTACTGGCCTCCCCCATGTCCTCTTAGCCA-GGGGCAGTCATATAGTCAGCCCTAAGCCCATGGCACGCTGGCTAGAGTATGTCAGCCTCTACACTGAGTGTCCAAAAGCACCAGGGACAAAGATCAGGGACTCAGCCTCC---------------------AGCGTTGCCTTGGGGCCCA-----TTTAGCAGGGACATCTCCCTCAGGCCAGGCCTATGACCTATTTT------CTTCTTTTTA-TTACACAAGAAGCCTCTTATCCTTCTGACCCTCTTGGAGATTCTTCAAGCGTGTTTGCT
>gene=chr20_667423-668423; species=calJac
gaaaagcgtagcttgcaattctgagaattgagttgattaacagagatggtccacctaaaatgctggacctagtgctgggctgaccagaaacacctagtccttggcggctAGAGTGGGTAGGTGACCTTCCTTTTGGCCATCCAGCACCCTCCAACCCCTTGCTTCTGAGCTCTCACTTCCCACTCGTGGAGTCAATGCTGGCCTTCCCAGCCCCATCTTGGCCAGGGATCAGTCAAGCAACCCAGGCTAACTTCGTGTGattctggtgcaagtgtggtggttgctacattgagtgtccagaggtagcagggacaaaagtcctggtgtcagcatccagcgctggtgtcagcagcacaagctctgggatggggacccatggtgtcagcagtgaagtctccctcagggcagggctttggcctgatttaagggcttttttcttttctggatatgaagtctgtaagccttctgaccctatcggagatccttcaagcACGTCTGCA
>gene=chr20_667423-668423; species=canFam
cataaacacagcacatgctctagagagctgaggtgattaacagaaacaatctgtaggaagtcctgagcacagagctgagcgc--cagaagcacctgatCTT-GCTGTCTGGAGTAGACGGGTGACTTTCCTTTCAGCTG-CCAGCACCTTCCAACCCCTGGTCGTTGAGTCCCCTCCTTCCACTAGTGGGGTCTCTACTGGACTTCTCCACTTCCTCTCAGCCA-GGGGCAGTCACGTGGCCCAGGCCAGCCCCATGCTGTtctggctggagtgtggcagcctccgtattgagtgtccaaaagcagcagggacaaaggtcttagtgttagcatccagcgttagagtcaacagggtgagctctatctcagagccctctgatgttatcagtgaagtctccctcagaccagggcttcgacctaatttggg---tttttttttt-cttGATATGAAGCCTTCACTTCTTCTGACCCTCTTGGGGATTCTTCAAGCATGTTTGCT
>gene=chr20_667423-668423; species=equCab
gataagcacagcacgcactccagagagctgagatgatcaacagacacggtccctgtaaagtgctgagcacagagccgcgtgctccagaagcccctgatccttggtggcCACAGTGCACAGGGGACTCTCCTTTTAGCTGCCCAGTGCCTTCCAACCCCTTGTCGCTGAGTCCCCTCCTCCCACTAGCAGAGTCCATACTGG----CCCCACTTGCTCTCAGCCA--GGGGTGTTGTGT------GGCTAGCCCTGTGCCGTCCTGGCTGGAGTGTGGCAGCCTCTACA-CGAGTGTCCCAAGGCAGCAGGGACGAAGGTCTGGGTGTCAATGTCC---CTCGGTGTCAGCA--TTGAGCTCTGCCTTGGGGCCCCACGGTGTGACCAGTGAAGTCTCCCTCAGGCTGGGGCTTTGGCCTAATTTGGGG--CTTTTTTTTT-CTGGCTGTG-ATCCTCAAATCCTTCTTATCCTCTTGAAGATTCTTC-AGCGTGTTTGTG
>gene=chr20_667423-668423; species=gorGor
gaaaagcatagcttgcaattctgagagctgagttgattaacagagatggtccatgtaaaatgctgggctcagagctgggcTGACCAGATTCACCTAGTCCTTGGTGGCTGGAGTGGGCAGGTGACCTTCC-TTTGGCCGTCCAGCACCCTCCAACTCCTTGCTTCTGAGAC-TCAC-TCCCA-TCATGGTATCATTGCTGGCCTTCCCAGCCCCGTCTTGGCCAGGGGGCAGTCAAGTGACCCAGACTAGCCTCGTGccattctgttgtgagtgtggtggttgctacattgagtgtccagaggtagcaaggactaaagtcctggtg-cagcatccagcgttggtgtcagcagcacgagctctgtcttggggacccgtggtgtcagcagtgaa-t-tccctcaggccagggctttggtctgatttgagggcttttttcttttctggatatgaagcctgtaagccttctgaccctcctggagatccttcaagcACGTCTGCA
>gene=chr20_667423-668423; species=panTro
gaaaagcatagcttgcaattctgagagctgagttgattaacagagatggtccatgtaaaatgctgggctcagagctgggcTGACCAGATTCACCTAGTCCTTGGTGGCTGGAGTGGGCAGGTGACCTTCCTTTTGGCCGTCCAGCACCCTCCAACTCCTTGCTTCTGAGACCTCACCTCCCACTCATGGTATCATTGCTGGCCTTCCCAGCCCCGTCTTGGCCAGCGGGCAGTCAAGTGACCCAGATTAGCCTCGTGccattctgttgcaagtgtggtggttgctacattgagtgtccagaggtagcaaggactaaagtcctagtgtcagcatccagcgttggtgtcagcagcacgagctctgtcttggggacccgtggtgtcagcagtgaagtctccctcaggccagggctttggtctgatttgagggcttttttcttttctggatatgaagcctgtaagccttctgaccctcctggagatcctTCAGGCACGTCTGCA
>gene=chr20_667423-668423; species=papHam
ggaaagcgtagcttgcaattttgagagctcagttgattaatagagatggtccacataaaatgttgggccaagagctgggcTGACCAGATTCACCTAGTCCTTGGTGGCTGGAGCGGGCAGGTGACCCTTCTTTTGGCCGTCCAGCACCCTCCAACTCCTTGCTTCTGAGACCTCACCTCCCACTCATGGTGTCATTGCTGGCCTTCCCAGCTCCGTCTTGGCCAGGGGGCAGTCAAGTGACCCAGGTTAGCCTCGTGccattctggtgctagtgtggtggttgctacactgagtgtccagaggtagcagggactaaagtccttgtgtcagcattcagcgttggtgtcagcagcacgagctctgtcctggggacctgtggtgtcagcagtgaagtctccctcaggccagggctttggcctgatttgagggcttttttcttttctggatatgaagcctgtaagccttctgacccttctggagatccttcaagcATGTGTGCA
>gene=chr20_667423-668423; species=ponAbe
gaaaagcatagcttgcaattctgagagctgagttgattaacagagatggtccatgtaaaatgctgggcccagagctgggcCGACCAGATTCACCTAGTCCTTGGTGGCTGGAGTGGGCAGGTGACCTTCCTTTTGGCCGTCCAGCACCCTCCAACTCCTTGCTTCTGAGACCTCACCTCCCACTCGTGGTATCATTGCTGGCCTTCCCAGCCCCGTCTTGGCCAGGGGGCAGTCAAGTGACCCAGGTTAGCCTCGTGccattctggtgcgagtgtggtggttgctacattaaatgtccagaggtagcaaggactaaagtcctggtgtcagcatccagcgttggtgtcaggagcacgagctctgtcttggggatccgtggtgtcagcagtgaagtctccctcaggccagggctttggtctgatttgatggcttttttcttttctggatatgaagcctgtaaaccttctgatcttcctggagatccttcaagcACGTCTGCA
>gene=chr20_667423-668423; species=rheMac
ggaaagcgtagcttgcaattttgagagctcagttgattaatagagatggtccacataaaatgttgggccgagagctgggcTGACCAGATTCACCTAGTCCTTGGTGGCTGGAGTGGGCAGGTGACCCTTCTTTTGGCCGTCCAGCACCCTCCAACTCCTTGCTTCTGAGACCTCACCTCCCACTCATGGTGTCATTGCTGGCCTTCCCAGCTCCGTCTTGGCCAGGGGGCAGTCAAGTGACCCAGGTTAGCCTCGTGccattctggtgctagtgtggtggttgctacactgagtgtccagaggtagcagggactaaagtccttgtgtcagcattcagcgttggtgtcagcagcacgagctctgtcccggggacctgtggtgtcagcagtgaagtctccctcaggccagggctttggcctgatttgagggcttttttcttttctggatatgaagcctgtaagccttctgacccttctggagatccttcaagcATGTGTGCA
>gene=chr20_710060-711060; species=hg19
TAggccgggtgtggtggctcaagcctgtaatcccagcactttgggagcctgaggcaagcggatcacttgagatcaggagttcgagaccaggctggccaatatggtgaaaccctgtctctactaaaatacaaaactttgctgggcgtggtggtgtacaccagctactcaggaggctgaagcacgaggagaatcgcttgaacccaggaggcagaggctgcagcgggctgagatcacaccactgcactccagcctaggtgacagagcgaggctccttctaaaaaaaaaaagaaaataaaaaaaaaGTCCTGGTGTTAGAGGCATTTTTCTTTtcctcctcctcctcctcctgctcctcctcctcctcctcttcttcttcttcttttctgagacagagtctccctttgtcacccaggctggagtgcaatggtgtgatcttggctcactgcaacctccacctcttgggttcaagcgattcttctgcctcagcctccagctaattt
>gene=chr20_710060-711060; species=bosTau
caaacaaagt----------------------------------------------------------------------------------------------------------------------------------------------------------------------------------------------------------------------------------------------------------------------------------------------------------------------------------------------------------------------------------------------------------------------------------------------------------------------------------------------------------
>gene=chr20_710060-711060; species=calJac
TAggcccggtgt-gtggctcatggctgtaatcccagcactttgggaggcctaggtggatggatca--tgaggtcaggagtttgagaccagcctggccaacatggagaaaccttgtctctaccaaaa--------------------------------------------------------------------------------------------------------------------------------------------------------------------------------------------------------------------------------------------------------------------------------------------------------------------------------------------------------------------------------------
>gene=chr20_710060-711060; species=canFam
--------------------------------------------------------------------------------------------------------------------------------------------------------------------------------------------------------------------------------------------------------------------------------------------------------------------------------------------------------------------------------------------------------------------------------------------------------------------------------------------------------------------
>gene=chr20_710060-711060; species=equCab
taaacaaagt----------------------------------------------------------------------------------------------------------------------------------------------------------------------------------------------------------------------------------------------------------------------------------------------------------------------------------------------------------------------------------------------------------------------------------------------------------------------------------------------------------
>gene=chr20_710060-711060; species=gorGor
TAggccgggtgtggtggctcaagcctgtaatcccagcactttgggaggctgaggcaggcggatcacttgagatcaggagttcgagaccaggctggccaatatggtgaaaccctgtctctactaaaatacaaaactttgatgggcgtggtggtgtacatcagctactcaggaggctgaag---------------------------------------------------------------------------------------------------------------------------------------------------------------------------------------------------------------------------------------------------------------------------------------------------------------------------------
>gene=chr20_710060-711060; species=panTro
TAggccgggtgtggtggctcaagcctgtaatcccagcactttgggaggctgaggcaagcggatcacttgagatcaggagttcgagaccaggctggccaatatggtgaaaccctgtctctactaaagtacaaaactttgctgggcgtggtggtgtacaccagatactcaggaggctgaagcatgaggagaatcgcttgaacccaggaggcagaggctgcagcgggctgagatcacaccactgcactccagcctaggtgacagagcgaggctccttctaaaaaaaaaaagaaaataaaaaaaaaGTCCTGGTGTTAGAGGCATTTTTCTTTtcctcctcctcctcctcctgctcctcctcctgctcctcttcttcttcttcttttctgatacacaatctctttttgtcccccatgctggagtgcaatggtgggatcttggctcactgcaacctccacctcttgcgttcaagcgattctcctgcctcagcctccagctgattt
>gene=chr20_710060-711060; species=papHam
TAggttgggcatggtggctcaattctgtaatcccagcactctgggaggctgaggcaggcggatcacttgagatcaggagttccagaccaacctggccaatatggtgaaaccctgtctctactaaaatacaaaaatttgctgggcgtggtggtgtacaccagctactcaggaggctgaagcaggaggagaatcacttgaactcaggaggcagaggttgcagtgagctgagatcgcaccactgcacttcagcctaggtgacagagtaaggctcc----aaaaaaaaaaaaaaaaaaaaaaa---------------------------------------------------------------------------------------------------------------------------------------------------------------------------------------------------------
>gene=chr20_710060-711060; species=ponAbe
TAggccgggtgtggtggctcaagcctgtaatcccagcactttgggaggctgaggcaggctgatcacttgagatcaggagttcgagaccaggctggccaatatggtgaaaccctgtctctactaaaatacaaaactttgctgggcgtggtggtgtacaccagctactcaggaggctgaagcaggaggagaatcacttgaacccaggaggcagaggctgcagtgagctgagatcatgccactgcactccagcctaggtgacagagcaaggctccatctaaaaaaaa---------aaaaaaaaaGTCATGGTGTTAGAGGCATTTtcctcctcctccgcctccgccgcctcctcctcctcttcctcctcttcctcctcttc-------------------------------------------------------------------------------------------------------------------------
>gene=chr20_710060-711060; species=rheMac
TAggttgggtgtggtggctcaattctgtaatcccagcactctgggaggctgaggcaggcggatcacttgagatcaggagttccagaccaacctggccaatatggtgaaaccctgtctctactaaaatacaaaaatttgctgggcgtggtggtgtacaccagctactcaggaggctgaagcaggaggagaatcacttgaactcaggaggcagaggttgcagtgagctgagatcgcaccactgcacttcagcctaggtgacagagtaaggctcc-----aaaaaaaaaaaaaaaaaaaaaaaaaGTCATGGTGTTAGAGGCATTTTTCttttc------------------------------ttcttcttcttctttttttttcctgagacgga----------gtcacctaggctggagtgcaatggtgtaatcttggttcactgcaacctccacctcttgggttcaagagattctcctgcctcagcctccagctaattt
>gene=chr20_735316-736316; species=hg19
tacttgggaggctgaggcaggagaacccaggaggtggaggttgcagtgagctgagattgtgccactgcactccagcctgggtgatagagcaagactgcatctcaaataaaataaaataaaaaaaTCAAATCAAATAAAATGTCTCCCAGAATACACCACCCCAGCAAAATGGCAGGAGGGAGTGTCACCTGGGGACCTCCACTTTGGAGGTTTGAGTGGGCAGCTTTAAGCTGGAACAGTCACTCTTGCTGTGGGTTCTCAGGGCGGAGACTGAGCCCCCACCCTGCCTCCTCAAATGCATTTCCTCTCAGCTCCCACCTGCCAGCCCAGGAGAGAGGGAGGGCCATTCTGTCCTTTTCCTGCAGAGTCCCTTTGTTCAGTTGGTGACCAACATCCTGAAAAACATTCTCAGGAGATCAAAAAGAAGAACATTTTGGTCTATGTGGTAGGTTGGCCCAGTGCACCACGCCCAGTGCAGGTCCCTCTTGAAACCACCTTTG
>gene=chr20_735316-736316; species=bosTau
--------------------------------------------------------------------------------------------------------------------------------------------------------------------------------------------------------------------------------------------------------------------------------------------------------------------------------------------------------------------------------------------------------------------------------------------------------------------------------------------------------------------
>gene=chr20_735316-736316; species=calJac
tacttgggaggatgaggcaggagaacccgggaggtggaggttgcagtgagctgagatggtgccagtgcactccagcctgggtgatagagtgagactccatctcaaataaaataaa-----a-------------------GTCTCCCAGAGTATACCATCCCAGCAAAATGGCAGGAGGGAATGTCCCT--GAGACCTCCACTTTGGGGGTTTGAGTGGGTAGCTTTAAACCAGAATAGTCACTCTTGCTGTGGGTTCCCAGGGCAGAGATTGAGCCCTCACCCCACCTCACCACACGCATGTCCTCTCAGCTCCCACCTGCCGGCCTGGCAGGGAGGGAGAGCCATTCTGTCCTTTTCCCGCAGTGTCCCTTTGCTCAGTTGGTCACCAACATCCTGAAAAACATTCTCAGGAGATCAAAAGGAAGAACATTTTGGTCGATGCGATAGGTTGACCCAGTGCGCCACACCCAGTGCAGGGTCCTCTtgaaaccacctttg
>gene=chr20_735316-736316; species=canFam
----------------------------------------------------------------------------------------------------------------------------------------AAATGTCTCTCTGAGTACATTGCTCCAGAAAAAGGGTGGGAGGGAATGTCTTCCAGGGACCCCCCTTTTGGGAGTTTGGGTAGCCAGCTTCAGACTAGAGCAGCCCCTCTTGCTCTGTTTCTCT-GGGTGGAGACTAGGACCCCACCC---CTTCCCATATTCATATCCCTTCAGCTCCCATCCACTGCCCTGGGGTGGAAGGAAGGTCATTCTGTCCGTTTTCTTTACAGACCTTATGCTCAGTCATTCATCCATCTCCAG--AAA-ATTCTAAGGAGACCAACAGGAAGGACAAATTG----------------------------------------------------------------
>gene=chr20_735316-736316; species=equCab
------------------------------------------------------------------------------------------------------------------------------------------------CTCAGAGTACA-CACCCCAGCTGAATGGCGAGAGGGAATGTCTCCTGGGGA-CCCCACCTCGGGAATGTGGGTGGCCAGCTTTAAAGCAGAGCAGCCCCTCTGGCTCTCGTTTCTT-GGGCAGAGGCTGGGACCCCACCC---TTCCCCAGGCTCAGATCCCGTCAGCTCCCGTCCACTGGCCTGGGGTGCAGGAAGGGCTGTTCTGTCCTTTTCCT--AGGGTCTCTTTGCTCCATCAGTCACCGACCTCCAGAAAAA-ATTCTTAGGAGACCACAAAGAAGGACAAGTTGGTCTGTGTGACGTGCTGGCCCAGTGCTGCTCTCCCAGGGCAGGGTCCTC---------------
>gene=chr20_735316-736316; species=gorGor
-----------------------------------------------------------------------------------atagagcgagactgcatctcaaataaaataaaataaaATAATCAAATACAATAAAATGTCTCCCAGAATACACCACCCCAGCAAAATGGCAGGAGGGAGTGTCACCTGGGGACCTCCACTTTGGAGGTTTGAGTGGGCAGCTTTAAGCTGGA--AGTCACTCTTGCTGTGGGTTCTCAGGGCGGAGACTGAGCCCCCACCCTGCCTCCTCACATGCATTTCCTCTCAGCTCCCACCTGCCAGCCCAGGAGAGAGGGAGGGCCATTCTGTCCTTTTCCTGCAGAGTCCGTTTGTTCAGTTGGTGACCAACATCCTGAAAAACATTCTTAGGAGATCAAAAAGAAGAACATTTTGGTCTATGTGGTAGGTTGGCCCAGTGCACCACGCCCAGTGCAGGTCCCTCTtgaa-ccacctttg
>gene=chr20_735316-736316; species=panTro
tacttgggaggctgaggcaggagaacccaggaggtggaggttgcagtgagctgagattgtgccactgcactccagcctgggtgatagagcgagactgcatctcaaataaaataaaataaaaaaaTCAAATCAAATAAAATGTCTCCCAGAGTACACCACCCCAGCAAAATGGCAGGAGGGAGTGTCACCTGGGGACCTCCACTTTGGAGGTTTGAGTGGGCAGCTTTAAGCTGGAACAGTCACTCTTGCTGTGGGTTCTCAGGGCGGAGACTGAGCCCCCACCCTGCCTCCTCAAATGCATTTCCTCTCAGCTCCCACCTGCCAGCCCAGGAGAGAGGGAGGGCCATTCTGTCCTTTTCCTGCAGAGTCCCTTTGTTCAGTTGGTGACCAACATCCTGAAAAACATTCTTAGGAGATCAAAAAGAAGAACATTTTGGTCTATGTGGTAGGTTGGCCCAGTGCACCACGCCCAGTGCAGGTCCCTCTtgaaaccacctttg
>gene=chr20_735316-736316; species=papHam
tacttgggaggctgaggcaggagaacgcgggaggtggaggttgcagtgagctgagattgtgccactgcactccagcccaggcgatagagcgagactccatctcaaataaaataaaataaaaaaataaaaaa---------GTCTCCCAGAGCACACCACCCCAGCAACATGGCAGGAGGGAGTGTCTCCTGGGGACCTCCACTTTGGAGGTTTGAGTGGGCAGCTTTAAGCCGGAACAGTCACTCTTGCTGTGGGTTCTCAGGGCAGAGAC--AGGCCCCACCCTGCCTCCTCACATGCATTTCCTCTCAGCTTCCACCTGCCAGCCCGGGAGAGAGGGAAGGCCGTTCTGTCCTTTTCCTGCAGAGTCCCTTTGTTCAGTTGGTGACCAACATCCTGAAAAACATTCT-AGGAGATCAAAAAGAAGAACCTTTTGGTCTATGGGGTAGGTTGGCCCAGTGTACCACGCCCAGTGCAGGTCCCTCTtgaaaccacctttg
>gene=chr20_735316-736316; species=ponAbe
tacttgggaggctgaggcaggagaacccaggagatggaggttgcagtgagctgagattgtgccactgcactccagcctgggtgatagagcgagactgcatctcaaataaaataaaataaaaaaataaaataaaataaaatGTCTCCCAGAATACACCACCCCAGCAAAATGGCAGGAGGGTGTGTCTCCTGGGGACCTCCACTTTGGAGGTTTGAGTGGGCAGCTTTAAGCTGGAGCAGTCACTCTTGCTGTGGGTTCTCAGGGCAGAGACTGAGCCCCCACCCTGCCTTCTCACATGCATTTCCTCTCAGCTCCCACCTGCCAGCCCGGGAGAGAGGGAGGGCCGTTCTGTCCTTTTCCTGCAGAGTCCCTTTGTGCAGCTGGTGACCAACATCCTGAAAAACATTCTTAGGAGATCAAAAAGAAGAACATTTTGGTCTATGTGGTAGGTTGGTCCAGTGCACCACGCCCAGTGCAGGTCCCTCTtgaaaccacctttg
>gene=chr20_735316-736316; species=rheMac
tacttgggaggctgaggcaggagaacgcgggaggtggaggttgcagtgagctgagattgtgccactgcactccagcccaggtgatagagcgagactccatctcaaataaaataaa-----aaaataaaataaaaaa----GTCTCCCAGCGTACACCACCCCAGCAACATGGCAGGAGGGAGTGTCTCCTGGGGACCTCCACTTTGGAGGTTTGAGTGGGCAGCTTTAAGCCGGAACAGTCACTCTTGCTGTAGGTTCTCAGGGCAGAGAC--AGGCCCCACCGTGCCTCCTCACATGCATTTCCTCTCAGCTCCCACCTGCCAGCCCGGGAGAGAGGGAGGGCCGTTCTGTCCTTTTCCTGCAGAGTCCGTTTGTTCAGTTGGTGACCAACATCCTGAAAAACATTCT-AGGAGATCAAAAAGAAGAACCTTTTGGTCTATGTGTCAGGTTGGCCCAGTGTACCACGCCCAGTGCAGGTCCCTCTtgaaaccacctttg
>gene=chr20_741493-742493; species=hg19
TAGAGCCGCACCTTGCATTTCCAGGTGCCATCTTCCCCACAGTCCCCAGTGGGCACTTGCGTTCATGATTCAATTACTCAGGCTCTGTCTCTCTGTTCCTGCCCCTTGCTCTGTGACCTGGCCTCTCTGGACCCCAGTTCCGTCCGTGAGCGATGGGGGCGGGGTCGGCGGCCTGCCTAGGCTGGACAGTGCAGATTGCAGAAGTCCGCGGACGAGAAGAGCCGCAGCACGTTGACCAGAGGGAACATGAGCAGCGCTCCGAGCAGCGAGCCCAGCTGCACCGCCGCCCCGCACCACAAGAGGGCGCTGCGGCTGAGGTCGCGCAGGACCACGCCCAGCATCACCTTGACGTAACTGAGGCAGCCGCTGAAAAGCACCCACGAGGCCACCTGCGGGGCCGGGAGGGAAGAGGTGCAGAGTCACGGGGCTTGCGGGGCGAGCGCCGGAGCAAAGAACTCTCACAGGGCTCAGGGGAACCCACGGAATACTCTCTAGGTGCG
>gene=chr20_741493-742493; species=bosTau
T-GGGCTGTGCTTTGCATTTCCATGTCCCCTATTCCCCACGTTTCCTGAGAGGAGTTTGTGTTGTACACAAAAGTACTCAGACTCTGCCTCCCTTCTGGtctccactgctctgtgaccttgcctcgagatgtcccagtttcaggagttagtaatgagggcggggccttcagctGGTTTAGGCGGAGCACTGCAGGCTGCAGAAGTCAGCGGATGAGAAGAGCCTCAACACGTTGACCAGCGGGAACATGACAACCGCTCCCAGGAGCGAGCCCAGCTGCACCGCCGCCCCGCACCATAGGAGGGCGCTGCGGCTGTGATCGCGCAGGATCACACCCAGCATCACCTTGACGTAGCTCAGACAGCCAGTGAACAGCACCCAAGAAACCACCTGCAGAGACACGTTGGGAGAGATGCTGAGTGAAGGTGACTTTGGGGTGAGCCCCAGGGCAAAGGGCACCTCTATGGCTAAGAGAACCCCATGGAATAGCCTCTAAGTGCA
>gene=chr20_741493-742493; species=calJac
TAGAGCTGTGCCTTGCATTTCCAGGTCCCATCTTCCCCACAGTCCCTAGTGGGCACTTGCGTTCATGGTTCAAGTAGTCAGACT--------------CTGCCACTTGCTCTGTGGCCTGGCCTCTCTGGACCCCAGTTCCGGCTGTTAGCGATGGGGGCGGGGTTGGTGGCCTGCCTAGGCCGGGCAGTGCAGGCTGCAGAAGTCTGCGGACGAGAAGAGCCGCAGCACGTTTACCAGCGGAAACATGAACAGGGCTCCGAGCAGCGAGCCCAGCTGCACCGCCGCCCCGCACCACAAGAGGGCGCTGCGGCTGCGGTCACGCAGGATCACGCCCAGCATCACCTTGACGTAGCTGAGGCAGCCGCTGAACAGCACCCACGAGGCCACCTGCAGGGACGGGCGGTAAGAGATGCAGAGTGACGGGGTTTGCA-GGCGAGCGCCAGGACGGAGAA--TTCACGGGGCTCAGGGAAACCCATGGGATACTCCCTAGGTGCA
>gene=chr20_741493-742493; species=canFam
TGGGGCTGCGCTTTGCGGGCCCAGGTCCCACGCTCTCCGCAGTCCTAGAGGCGCGTTGACGGGGATG-CCCAGGTCCTAAGCCTCTGCCTCCCAGCTCTCCGCCG------------CCTGC----------CCGGGTTCCAGGTGTCAGTCACGGGAGCGGGTCCGCCGGGCGTCCTAGGCGGAGCACTGCAGGCTGCAGAGGTCGGCGGACGAGAAGAGCCGCAGCACGTTGACCAGCGGGAACATGAGCAGAGCTCCGAGCAGGGAGCCCAGCTGCACCGCCGCCCCGCACCACAAGAGGGCGCTGCGGCTGCGGTCGCGCAGGATCACGCCCAGCATCACCTTGACGTAGCTCAGACAGCCGATGAACAGCACCCACGAAGCCACCTGCGGGTGCGGGGCGGCAGAGATGCGGCGTGAAGGGGCCTTTGGGGCGAGCCCC-GGGGGAAAGGTGCTTGTTGGGCTAAGAGAACCCCATGGAATAACCTTGAAGTTC-
>gene=chr20_741493-742493; species=equCab
CAGGGCTGTGCTTTGCATTTCAGGGTCCCGTATCCCGAGCCGTTCCTACGGGGAGTCTGTGTGGATGATTCTAGTACTCAGGCTCTGCCTGCCTGATCCCCACCGCTGCCCTGTGACCTTGCCTCTCTGGATCCCAGTCCCA-GGGTT-----CGGACTCGGGGCCGCTGG----CCTAGGTGGAGCACTCCAGGCTGCAGGAGTCCCCCGACGAGAAGAGCCGCAGCACGTTGACCAGCGGAAACATGAGCAGCGCGCCGAGCAGCGAGCCCAGCTGCACCGCCGCCCCGCACCACAGGAGAGCGCTGCGGCTGCGGTCGCGCAGGATCATGCCCAGCATCACCTTCACGTAGCTGAAGCAGCCGGCGAACAGCACCCACGAGGCCACCTGCGGGGATGGGGCGGGCGGGATGCAGAGTGAAGGCAGCTTCggggggAGCGCCTGGGCGAAGGGCGCTCGCAGGGTTAAGGGAACCCCCTGGAATAACCTCTAAGTTCA
>gene=chr20_741493-742493; species=gorGor
TAGAGCTGCACCTTGCATTTCCAGGTGCCATCTTCCCCACAGTCCCTAGTGGGCACTTGCGTTCATGATTCAATTACTCAGGCTCTGTCTCT-TGTTCCTGCCACTTGCTCTGTGACCTTGCCTCTCTGGACCCCAGTTCCGTCCGTTAGCGATGGGGGCGGGGTCGGTGGCCTGCCTAGGCGGGACAGTGCAGATTGCAGAAGTCAGCGGACGAGAAGAGCCGCAGCACGTTGACCAGAGGGAACATGAGCAGCGCTCCGAGCAGCGAGCCCAGCTGCACCGCCGCCCCGCACCACAAGAGGGCGCTGCGGCTGAGGTCGCGCAGGATCACGCCCAGCATCACCTTGACGTAACTGAGGCAGCCGCTGAAAAGCAC-----------------------GGAGGGAAGAGGTGCAGAGTGACGGGGCTTGCGGGGCG--------------------------------------------------------------
>gene=chr20_741493-742493; species=panTro
TAGAGCTGCACCTTGCATTTCCAGGTGTCATCTTCCCCACAGTCCCTAGTGGGCACTTGCGTTCATGATTCAATTACTCAGGCTCTGTCTCTCTGTTCCTGCCACTTGCTCTGTGACCTTGCCTCTCTGGACCGCAGTTCCGTCCGTGGGCGATGGGGGCGGGGTCGGTGGCCTGCCTAGGCGGGACAGTGCAGATTGCAGAAGTCAGCGGACGAGAAGAGCCGCAGCACGTTGACCAGAGGGAACATGAGCAGCGCTCCGAGCAGCGAGCCCAGCTGCACCGCCGCCCCGCACCACAAGAGGGCGCTGCGGCTGAGGTCGCGCAGGATCACGCCCAGCATCACCTTGACGTAACTGAGGCAGCCGCTGAAAAGCACCCACGAGGCCACCTGCGGGGACGGGAGGGAAGAGATGCAGAGTGACGGGGCTTGCGGGGCGAGCGCCAGAGCAAAGAACTCTCACAGGGCTCAGGGAAACCCACGGAATACTCTCCAGGTGCA
>gene=chr20_741493-742493; species=papHam
TAGAGCTGCACCTTGCATTTCCAGGTCTCATCTTCCCCACAGTCCCTAGTGGGCACTTGTGTTCATGATTCAATTACTCAGGCTCTGCATCTCTGTTCCTGCCACTTGCTCTGTGACCTTGCCTCTCTGGATCCCAGTTCCGTCCGTTAGCGATGGGGGCGGGGTTGGTGGCATGCCTAGGCGGGACAGTGCAGATTACAGAAGTCAGCGGACGAGAAGAGCCGCAGCACGTTGACCAGAGGGAACATGAGCAGCGCTCCGAGCAGCGAGCCCAGCTGCACCGCCGCTCCGCACCACAAGAGGGCGCTGCGGCTGAGGTCGCGCAGGATCACGCCTAGCATCACCTTGACGTAGCTGAGGCAGCCGCTGAAAAGCACCCACGAGGCCACCTGCGGGGACGGGAGGGAAGAGATGCAGAGTGACAGGGCTTGCAGGGCGAGCGCCAGGACAAAGAACTCTCACAGGGCTCAGGGAAACCCATGGAATACTCTCTAGGTGCA
>gene=chr20_741493-742493; species=ponAbe
TAGAGCTGCACCTTGCATTTCCAGGTCCCATCTTCCCCACAGTCCCTAGTGGGCACTTGCGTTCATGATTCAATTACTCAGGCTCTGTCTCTCTGTTCCTGCCACTTGCTCTGTGACTTCGCCTCTCTGGACCCCAGTTCCGTCCGTTAGCGATGGGGGCGGGGTTGGTGGCCTGCCTAGGCGGGACAGTGCAGATTGCAGAAGTCAGCTGACGAGAAGAGCCGCAGCACGTTGACCAGAGGGAACATGAGCAGCGCTCCGAGCAGCGAGCCCAGCTGCACCGCCGCCCCGCACCACAAGAGGGCGCTGCGGCTGAGGTCGCGCAGGATCACGCCCAGCATCACCTTGACGTAACTGAGGCAGCCGCTGAAAAGCACCCACGAGGCCACCTGCGGGGACGGGAGGGAAGAGATGCAGAGTGACGGGGCTTGCGGGGCTAGCGCCAGAGCAAAGAACTCTCACAGGGCTCAGGGAAACCCATGGAATACTCTCTAGGTGCA
>gene=chr20_741493-742493; species=rheMac
TAGAGCTGCACCTTGCATTTCCAGGTCGCATCTTCCCCACAGTCCGTAGTGGGCACTTGTGTTCATGATTCAATTACTCAGGCTCTGCATCTCTGTTCCTGCCACTTGCTCTGTGACCTTGCCTCTCTGGATCCCAGTTCCGTCCGTTAGCGATGGGGGCGGGGTTGGTGGCATGCCTAGGCGGGACAGTGCAGATTACAGAAGTCAGCGGACGAAAAGAGCCGCAGCACGTTGACCAGAGGGAACATGAGCAGCGCTCCGAGCAGCGAGCCCAGCTGCACCGCCGCTCCGCACCACAAGAGGGCGCTGCGGCTGAGGTCGCGCAGGATCACGCCTAGCATCACCTTGACGTAGCTGAGGCAGCCGCTGAAAAGCACCCACGAGGCCACCTGCGGGGACGGGAGGGAAGAGATGCAGAGTGACAGGGCTTGCAGGGCGAGCGCCAGGACAAAGAACTCTCACAGGGCTCAGGGAAACCCATGGAATACTCTCTAGGTGCA
>gene=chr20_744472-745472; species=hg19
AGCACCTGGGTTGACGCTGGAGGACAAAGAACGCCACGAGGCAGCAGGCCATCATGATGGATAGGAGGAGGAAGAAGACCAGGGGTGAGAAGTGGGCGGGAAGGTAGCGGCTCTCCAGGTGGGACAAGGGTGCTTCCATTCCGGGGAGGGCGGACACCAAAGCTCTGGGAACTCCCTGCAAAGGACAAGACAGATCCCTGGTCAGGGGAGGGGATCAGGCTGCAGAACAACAATCATGACAGTGATAACAGAATACAGATCACCTGTTATTATTAATGGATAATGAATAAATAAACATAACTAACAAGGTGGCAAtaatgactgctcatactgactgcccactgagcacgggcactgtgcatggataagcccctatgcctcctaacagggctgcacagtgggcaccatcatcccccattttagagggaactgaggtatcagaatgcttcgtcccttacctgagggtcacagggagaatgtggcaaagccagactccacct
>gene=chr20_744472-745472; species=bosTau
AGCGCTTGGGTTGACGCTGGAGGAAAAAGAAGGAGATGAAGCAGCAGGCCATCATGAAGGAGAGCAGAAGGAAGAAGACCAAGGGCGAGAAGTTGGCGGGCAGGTAACGGCTTTCCAGGTGGATCCCGGAGGGTGCTGTCCCAGCGAGCTTGGACACCAAAGTGCTGCTAGCTCCCTGGGAAAGACAAAA-----------------------------------------------------------------------------TATCATTAT----TAAGTGATGGATAATAACAGCTACTATGGTGAGGATAATATATGCTCACACTGACTGCTCGCTGGGCAGCAGCACTGGATCTGTATCAGCCTGCGTGTCCTCTGACAGCGC----CAGTG--------CAGCCCCCACTTTAAGGAGCGCGGAGGTGTCAGGA---------------------------------------------------------
>gene=chr20_744472-745472; species=calJac
AGCACCTGGGTTGACGCTGGAGGACAAAGAATGCCATGAGGCAGCAGGCCATCATGAAGGACAGCAGGAGGAAGAAGACCAGGGGTGAGAAGTGGGCGGGGAGGTAGCGGGTCTCTAGGTGGGACAGCGGTGCTGCCGTTCTGGGGAGAGTGGACACCAAAGCTGTGGGAATTCCCTGCAAAGGACAAGACAGATCCCTGGTGGGGGGCGGGGATCAGAATGCAGAACAACAATCATGACAGTGATAATAGAATACAGATTATGTGTTATTATTAATAGATACTTGATAAATAA--ATAACTAACAAGGTGGCAATAATGACTGCTCACACTGACTG-CCACTGAGCACGGGCACTGCTCGtggataagtccctgtgcctcct---aggcctgtgctgtggg-accatcaccccccattttagagggaactgaggcatcagaatgcttcatcccttccctgagagtcacagggagaaagtgacaaagccagacttcacct
>gene=chr20_744472-745472; species=canFam
TGGGCCTGGGCTGACGCTGGAGGAGAAAGAAAGCAGTGAGGCAGCAGGCCATCATGAAGGAGAGCAGGAGGAAGAAGACCAGGGGCGAGAAGTTGGCCGGGAGGTAGCGGCTTTCCAGATGGACCGCGGAACGCGTCGTCTCCATAAGATCAGACACGAAGGTACTGCTGGCTCCCTG-GGAGAACAAAA-----------TCCTCTGGGGATGTCGGGACACAGAACAACAGTATTAATGATCATA---CAATAAATAGCATGCATTGTTAA-------TAAGTGAGGGATGACAATTACTC---AGG---TGATAATAAATGCTCATGTGGGCTGCTCACTGGGCACCAGCACTTTGT----GTCAGCTCGCATGCCTCCTCGCAGCCCTGTGCACTGGGCACCACTACCCCCAGTTTTGGAGGGTTTCGAGGTATCAGGATGGTCTG---AA--CCTGAAGGTCCTGGGGAGTATGTGGCAAGGCCAG--TCCACTT
>gene=chr20_744472-745472; species=equCab
AGGGCCGGGGTTGACGCTGGAGGAAAAAGAACGCGATGAAGCAGCAGGCCATCATGAAGGAGAGCAGGAGGAAGTAGACCAAAGGCGAGAAGTGGGCGGGGAGGTAGCGGGTTTCCAGGTGGGCCACGGAGGGTGCTGTCCCGGGGAGGGTGGACATCAAAATGCTGTTATCTCCCTGCGGAAGACAAAA-----------TCCCTGGGTGATGCTGGGACATGGAACAACAACGTTAATAATAATA---TAATAAATATCATGGGTTATTAA-------TAAGTGATGAATAATAATAACTGCTAGGGTTATGGTGATAATTGCTCgcgctgactgctcgccaggc-ccagcactttgcaggcatcagatcgtgctcctgctaacagccctgtgcaggggagaccatcatccctggttttagagggaatgggggtgtctggccagctcgtctta---ttgcgggtcactgggagaacg---cgcagccag--tcccccc
>gene=chr20_744472-745472; species=gorGor
AGCACCTGGGTTGACGCTGGAGGACAAAGAACGCCACGAGGCAGCAGGCCATCATGATGGATAGCAGGAGGAAGAAGACCAGGGGTGAGAAGTGGGCAGGAAGGTAGCGGCTCTCCAGGTGGGACAAGGGTGCTTCCATTCCGGGGAGGGCGGACACCAAAGCTCTGGGAACTCCCTGCAAAGGACAAGACAGATCCCTGGTCAAGGGAGGGGATCAGGCTGCAGAACAACAATCATGACAGTGATAATAGAATACAGATCACCTGttattattaatagataattaataaataaaCATAACTAACAAGGTGGCAAtaatgactgctcatactgactgcccactgagcaggggcactgtgcatggataagcccctgtgcctcctaacaggcctgcacagtggggaccatcatcccccattttagagggaactgaggtatcagaatgcttcgtcccttacctgagggtcacagggagaatgtggcaaagccagactccacct
>gene=chr20_744472-745472; species=panTro
AGCACCTGGGTTGACGCTGGAGGACAAAGAACGCCACGAGGCAGCAGGCCATCATGACGGATAGCAGGAGGAAGAAGACCAGGGGTGAGAAGTGGGCGGGAAGGTAGCGGCTCTCCAGGTGGGACAAGGGTGCTTCCGTTCCGGGGAGGGCGGACACCAAAGCTCTGGGAACTCCCTGCAAAGGACAAGACAGATCCCTGGTCAGGCCCGCGGATCAGGCTGCAGAACAACAATCATGACAGTGATAATAGAATACAGATCACCTGTTATTATT-----------AATAAATACACATAACTAACAAGGTGGCAAtaatgaccgctcatactgactgcccactgagcacgggcactgtgcagggataagcccctgtgcctcctaacaggcctgcacagtggggaccatcatcccccattttagagggaactgaggcatcagaatgcttcgccccttacctgagggtcacagggagaaagtggcaaagccagactccacct
>gene=chr20_744472-745472; species=papHam
AGCACTTGGGTTGACGCTGGAGGACAAAGAACGCCACGAGGCAGCAGGCCATCATGATGGATAGCAGGAGGAAGAAGACCAGGGGTGAGAAGTGGGCGGGGAGGTAGCGGCTCTCCAGGTGGGACAGGGGCGCTTCCATTTCGGGGAGGGCGGACACCAAAGCTCTGGGAACTCCCTGCAAAGGACAAGACAGATCCCTGGTCGGGGGAGGGGATCAGACTGCAGAACAACAATCATGACAGTGATAATAGGATACAGATCACCTGTTATTATTAATAGATAATTAGTAAATAAACATAACTAATAAGGTGGCAAtaatgactgctcatactgactgcccactgagcacgggcaccgggcatggataagcccctgtgcctcctaacaggcctgtgcagtggggaccagtatcccccattttagagggaactgaggtatcggaatgcttcgtcccttacctgaaggtcacagggagaatgtggcaaagccagactccacct
>gene=chr20_744472-745472; species=ponAbe
AGCACCTGGGTTGACGCTGGAGGACAAAGAACGCCACGAGGCAGCAGGCCATCATGATGGATAGCAGGAGGAAGAAGACTAGGGGTGAGAAGTGGGCGGGGAGGTAGCGGCTCTCCAGGTGGGACAGGGGTGCTTCCATTCCGGGGAGGGCAGACACCAAAGCTCTGGGAACTCCCTGCAAAGGACAAGACAGATCCCTGGTCAGGGGAGGGGATCAGACTGCAGAACAACAATCATGACAGTGATAATAGAATACAGATCACCTGTTATTATTAGTGGATAATTAATAAATAAACATAACTAAAAATGTGGCAATAATGACTGCTGATACTGACTGCCCACTCAGCACAGGCACTGTGCATGGATAAGacc------------------ctgcgcagtggggaccatcatcccccattttagagggaactgaggtatcagaatgctttgtcccttacctgagggtcacagggagaatgtggcaaagccagactccacct
>gene=chr20_744472-745472; species=rheMac
AGCACTTGGGTTGACGCTGGAGGACAAAGAACGCCACGAGGCAGCAGGCCATCATGACGGATAGCAGGAGGAAGAAGACCAGGGGTGAGAAGTGGGCGGGGAGGTAGCGGCTCTCCAGGTGGGACAGGGGCGCTTCCATTTTGGGGAGGGCGGACACCAAAGCTCTGGGAACTCCCTGCAAAGGACAAGACAGATCCCTGGTCGGGGGAGGGGATCAGACTGCAGAACAACAATCATGACAGTGATAATAGGATACAGATCACCTGTTATTATTAATAGATAATTAGTAAATAAACATAACTAATAAGGTGGCAAtaatgactgctcatactgactgcccactgagcacgggcaccgggcatggataagcccctgtgcctcctaacaggcctgtgcagtggggaccagcatcccccattttagagggacctgaggtatcgggatgcttcgtcccttacctgaaggtcacagggagaatgtggcaaagccagactccacct
>gene=chr20_791478-792478; species=hg19
GTCATAGTCTCACAGGGGCCTCTTATAttattttaattttaattttaattaaattaaattaattttttttttttagatggagtctcgctcttatcgcccaggctggagtgcggtggtgtgatcttggctcactgcaacttctgcctcccaggttcaagtgattctcctgcctcagccacctgagtagctgggattacaggcatccgccaccatgcctggctaatttttgtatttttagtagagacagggttttgccatgttgaccaggctggtctcgaaatcctggcctcaagtgttctgcctgcctcagcctcccaaagtgctgggattacaggtgtgagccaccgtgcctggtcttatattattttaattttaaatttaaGAATACATTCTTAATATCAACCTTCAAAGACTCCCTGTTGCTTACCAAGTTAAGAAAACTACTTAAACCTCACATATAATTCCTTTCTCAACTGGGACCAATAAACCGTGACAGCTTT
>gene=chr20_791478-792478; species=bosTau
-TCA---TCTCACAGGTGCTCTTCATGTAATGTT--TTTTAATTTTAA--------------------------------------------------------------------------------------------------------------------------------------------------------------------------------------------------------------------------------------------------------------------------------------------------------------------------------------------------------------------------------------------------------------------------------------------------------------------
>gene=chr20_791478-792478; species=calJac
----------------------------------------------------------------------------------------------------------------------tgatctcggctcactgtaacctccggctcccaggctcaagtgattcttctgcctcagcctccagagtagctgggattacaggtgcccaccaccatgcccggctaatttttgtatttttaa-agagatggggttttgccatgttgaccatactggtcttaaactcctagcctcaggtgttctgcccaccgcagcctcccaaagcgctggtattataggtgtgagccaccatgcctggtcTTACACTATTTTAATTTTAAATTTAAGAATACATTCTTAACGTCAGACTTCAAAGAATCCCTGTTGCTTACTAAGCTAAGAAAACTGCTTAAACCTCACACATAATTCCTTTCTCAACTGGGACCAATAAATCTTGGCAGCTTT
>gene=chr20_791478-792478; species=canFam
GCCA---CCTCACCGGTGCATCTTGT--------------------------------------------------------------------------------------------------------------------------------------------------------------------------------------------------------------------------------------------------------------------------------------------------------------------------------------------------------TTTTTAATTTAAAAACATATCTTTATTATCAATCCTCAAGGACTCCCTGTGGCTCACCAAATaaaaaaaaaaGCCTAAGGGTCACATTTCTGTCCTTTCTCAGCTGGTACCAATAAACCTTGACAATTTT
>gene=chr20_791478-792478; species=equCab
GCCA---TCTCGCAGGTGCCTCTTATGTTAT---------------------------------------------------------------------------------------------------------------------------------------------------------------------------------------------------------------------------------------------------------------------------------------------------------------------------------------------------TTTTTAACTTCAAAACATATGTTTATTATCAACCTTCAAAGACTCCCCATCACTCACCGAACGAAGAGATGTGCCTAAGCGTCGCCTTTCTGCGCTTTCTCAGCCGGGACC-CCAGATCTTGACAACTTC
>gene=chr20_791478-792478; species=gorGor
GTCATATTCTCACAGGGGCCTCttatattattttaattttaattttaattaaattaaattaattttttttttttaGATGGAGTCTCTCTCTTAT-----------------------------------------aacttctgcctcccaggttcaagtgattctcctgcctcagccacctgagtagctgggattacaggcatccgccaccatgcctggctaatttttgtatttttagtagagacagggttttgccatgttgaccaggctggtctcgaaatcctggcctcaagtgttctgcctgcctcagcctcccaaagtgctgggattacaggtgtgagccaccgtgcctggtcttatattattttaattttaaatttaaGAATACATTCTTAACATCAACCTTCAAAGACTCCCTGTTGCTTACCAAGTTAAGAAAACTACTTAAACCTCAC-TATAAT-CCTTTCTCAACTGGGACCAATAAACCGTGACAGCTTT
>gene=chr20_791478-792478; species=panTro
--------------------------------------------------------------------------------------------------------------------------------------------------------------------------------------------------------------------------------------------------------------------------------------------------------------------------------------------------------------------------------------------------------------------------------------------------------------------------------------------------------------------
>gene=chr20_791478-792478; species=papHam
GTCATATTCTCACAGGGGCCTCttatattattttaattttaattttaattaaattaaattaat---tttgtttgagatggagtcttgctcttatcgcctaagtcggagtgcagtggtgtgatcttggctcacagcaacctctgcctcccgggttcaagtgacactcctgcctcagccacctgagtagctgggattacaggcatctgccatcatgcctggctaatttttgtatttttagtagagacagggtttcactatgttgaccaggctggtcttgaactcctggccttaagtgttctgcctgcctcagcctcccaaagtgctaggattacaggtgtgagccaccatgcctggtcttatattgttttaattttaaatttaaGAATACATTCTTAACATCAACCTTCAAAGCCTCCCTGTTGCTTACCAAGTTAAGAAAACTAGTTAAACCTCACATATAATTCCTTTCTCAACTGAGACCAATAAACCATGACAGCTTT
>gene=chr20_791478-792478; species=ponAbe
GTCATATTCTCACAGGGGCCTCTTATATTATtttaatttaaatttaaattaaattaaattaa----ttttttttagatggagtcttgctcttatcacccaggctggagtgcagtggtgtgatcttggctcactgcaatttctgcctcccaggttcaagtgattctcctgcctcagccacccgagtagctgggattacaggcatccaccaccacgcctggctaatttttgtatttttagtagagacggggttttgccatgttgaccaggctggtctcgaaatcctggcctcaagtgttctgcctgcctcagcctcccaaagtgctgagattacaggtgtgagccaccgtgcctggtcTTGtattattttaattttaaatttaaGAATACATTCTTAACATCAACCTTCAAAGACTCCCTGTTGCTTACCAAGTTAAGAAAACTACTTGAACCTCACATATAATTCCTTTCTCAACTGGGATCAATAAACCGTGACAGCTTT
>gene=chr20_791478-792478; species=rheMac
GTCATATTCTCACAGGGGCCTCttatattatttttattttaattttaattaaattaaattaatttt---gtttgagatggagtcttgctcttatcgcctaagtcggagtgcagtggtgtgatcttggctcactgcaacctctgcctcccgggttcaagtgatactcctgcctcagccacctgagtagctgggattacaggcatctgccatcatgcctggctaatttttgtatttttagtagagacagggtttcaccatgttgaccaggctggtcttgaactcctggccttaagtgttctgcctgcctcagactcccaaagtgctaggattacaggtgtgagccaccatgcctggtcttatattgttttaattttaaatttaaGAATACATTCTTAACATCAACCTTCAAAGACTCCCTGTTGCTTACCAAGTTAAGAAAACTAGTTAAACCTCACATATAATTCCTTTCTCAACTGGGACCAATAAATCATGACAGCTTT
>gene=chr20_818173-819173; species=hg19
CAGAgagggaggcactgttgtgagtcctgttttgcagttagggaaactgagatatggagaagttgagtattttatccaaggtctcatagctaatcattggtggagctaggatttgaatgggttctggagtccatgctATACCTTACAGATATGGCCAGGGGGATGGAGTAGTGAAGACCACTGCAGGCAGCAGAACCAGTGTGTGCAGAGGTTTGTATATGGTGGCTTTGGAGAAAGAACAGGACTTGGGTAGAAGTGGTCAGAGCCCAGCTTGAATGGGGGTGACTTGAAGTTGGAGGAAGAGTAGGACAGGTCTGGAAAGGCCAGGAGCACGGTGAGGGTTTGGGGAGGAGGCTTGGTGCTTAGGGACCCTGTCCTTTTTTTTTTTTCtcttctcacaagatatttattaattacaaagggaaaataataactgtacagtggagaaatttggcagatactgccttaaccaaggaattggctgatcactaagattaaga
>gene=chr20_818173-819173; species=bosTau
ctgggaaggaggcactattaggcatcctgttttacagttggggaaaccaaggcatggagaagttaagtatcttatccaagttt-tatagctgatcactggtggagttgaggtttgaactagtcctagaatccaggc-------tACAGGGGTGTCCAGGGAGAGGGAGTAGAAAAGGGCACTGCCAGCAAAGGACGCAGTGTGTGCAGAGACTTGGATGTGGCATCTTAGGAGGGAAAATAGGATTCAGTTAGAAGTGTTTGGAGCCCAGCTTGAGTAGGGGCTCCTGGAGGCTGGAGCAGGAGTGGGACTGGTGGAGGAAGGCCTG-GGCAGAGTAGGGGGTTGGG-AGGAGGCTCGGTGCTGAGGGGCCTTGGTC---------------------------------------------------------------------------------------------------------------------------
>gene=chr20_818173-819173; species=calJac
CAGAgagggaggcactcttgtgagtcctcccttacagttggggaaactgggatatggagaagttgagtatcttacccaaggtctcatagctaatcat-ggtggagctgggatttgaatgggttctggagtccatgctGTACCTTACAGATATGGCCAGGGGGATGCAGTGGCAAAGGCCACTGTAGGCAGCACAACCAGTGTGTGCAGAGGTTTGGATATGGTGGCTTTGGAGAAAGAACAGGTCTGGGGTAGAAGTGGTCAGAACCCAGCTTGAATGGGGGTGACCTGAAGTGGGAGGAAGAGTAGGACAGGTCTGGAAAGGCCAGGAACAGCGTCAGAGTTTGGGGAGGAGGCTTGGTGCTTAGGGACCCTGGCC--------TTTTTActtttcacaaaatatttattaattataaaggaaaaagaataactgcacagtggagaaatttggcagatactgccttaaccaaggaattggctgatcactaagattgaga
>gene=chr20_818173-819173; species=canFam
ctgggaaagaggcactgttacaagtcctgttttacagttggggaaaccgaggcccggaacagttgactgtcttaccccaagtc-tatagctaatcactggtggaactgggttttgaactggttccagagtccatgc-------tACAGAGGGAGCCATGGTGCTGGTGTAGGGAAGGGCACTG-TAGGAGCAGACCCTCA-AGTGCAAGGGTTTGGACATGATGTCTTTGGAGAAAGAATAGGGCTCATCTAGAAGTGGCCAGGGCCCAACTTGAATGGGGGTGACATGAGGCTGG-AGGGGAGGAGGAGAGGTGAGGGAAGATCTCGGGTGGGACAGGGGGTTGGG-AAGAGGCTTGGTAC------------------------------------------------------------------------------------------------------------------------------------------
>gene=chr20_818173-819173; species=equCab
CTGGGTgggaggcactgttaggagtcctgtttcccagttggggaaactgaggtatggagcagttgagtatgttacccaaggtc-----------tcatggtggagctgggatttgaacaggtcccagagtccatgc-------tACAGAGGTGGC--TGGGGATGGAGCGGAAAAGGGCCCT-------GCAGACC----------------GTGGACCCGGCATGCGCAGAGGAAGAAGTAGGCTCAGCTAGAAGTGGCCGGATCCCAGCTTGAATGGG-GTGACTAATGGCTGGAAGGGGAGGGGGACAAGTGGTGGAAGGTCTGGGGCACAGTCGGGGGTTGCA-AGGAGGCATGGTGCTGAGGGGTCTTGGCC---------------------------------------------------------------------------------------------------------------------------
>gene=chr20_818173-819173; species=gorGor
CAGAgagggaggcactgttgtgagtcctgttttgcagttagggaaactgagacatggagaagttgagtattttatccaaggtctcatagctaatcattggtggagctaggatttgaatgggttctggagtccatgctATACCTTACAGATAtggccagggggatggagtcgtgaagaccactgcaggcagcagaaccagtgtgtgcagaggtttgTATATGGTGGCTTTGGAGAAAGAACAGGACTTGGGTAGAAGTGATCAGAGCCCAGCTTGAATGGGGGTGACTTGAAGTTGGAGGAAGAGTAGGACAGGTCTGGAAAGGCCAGGAGCACGGTCAGGGTTTGGGGAGGAGGCTTGGTGCTTAGGGACC-TGGCCTTTTTTTTTTTTTtcttctcacaagatatttattaattacaaagggaaaataataactgtacagtgga-aaatttggcagatactgccttaa-------------------------------
>gene=chr20_818173-819173; species=panTro
CAGAgagggaggcactgttgtgagtcctgttttgcagttagggaaactgaggtatggagacgttgagtattttatccaaggtctcatagctaatcattggtggagctaggatttgaatgggttctggagtccgtgctATACCTTACAGATATGGCCAGGGGGATGGAGTAGTGAAGACCACTGCAGGCAGCAGAACCAGTGTGTGCAGAGGTTTGTATATGGTGGCTTTGGAGAAAGAACAGGACTTGGGTAGAAGTGGTCAGAGCCCAGCTTGAATGGGGGTGACTTGAAGTTGGAGGAAGAGTAGGACAGGTCTGGAAAGGCCAGGAGCACGGTCAGGGTTTGGGGAGGAGGCTTGGTGCTTAGGGACCCTGGCCTTTTTTTTTTTTTtcttctcacaagatatttattaattacaaagggaaaataataactgtacagtggagaaatttggcagatactgccttaaccaaggaattggctgatcactaagattaaga
>gene=chr20_818173-819173; species=papHam
CAGAgagggaggcacggttgtgagtcctgttttgcagttagggaaactgagatatggagacattgagtattttatccgaggtcttatagctaatcattggtggagctgggatttcaatgggttctggagtccatgctATACCTTACAGATATGGCCAGGGGGATGGAGCTGCAAAGACCACTGCAGGCAGCAGAACCAGTGTGTGCAGAGGTTTGTATATGGTGGCTTTGGAGAAAGAACAGGACTTGGGTAGAAGTGGTCAGAGCCCAGCTTGAATGGTGGTGACTTGAAGTTGGAGGAAGAGTAGGACAGGTCTGGAAAGGCCAGGAGCAGGGTCAGGGTTTGGAGAGGAGGCTTGGTGCTTAGGAACCCTGGCC------TTTTTTTtcttctcacaagatatttattaattacaaagggaaaatagtaactgtacagtggagaaatttggcagatattgccttaaccaaggaattggctgatcactaagattaaga
>gene=chr20_818173-819173; species=ponAbe
CAGAgagggaggcactattgtgagtcctgttttgcagttagggaaactgagatatggagaagttcagtattttatccaaggtctcatagctaatcatcagtggagctaggatttgaatgggttctggagtccatgctATACCTTACAGATATGGCCAGGGGGATGGAGTAGCAAAGACCACTGCAGGCAGCAGAACCAGTGTGTGCAGAGGTTTGTATATGGTGGCTTTGGAGAAAGAACAGGACTTGGGTAGAAGTGGTCAGAGCCCAGCTCGAATGGGGGTGACTTGAAGTTGGAGGAAGAGTAGGACAGGTCTGGAAAGGCCAGGAGCAGGGTCAGGGTTTGGGGAGGAGGCTTGGTGCTTAGGGACCCTGGCC--TTTTTTTTTTTtcttctcacaagatatttattaattataaagggaaaataataactgtagagtggagaaatttggcagatactgccttaaccaaggaattggctgatcactaagattaaga
>gene=chr20_818173-819173; species=rheMac
CAGAgagggaggcatggttgtgagtcctgttttgcagttagggaaactgagatatggagacattgagtattttatccgaggtctt-------atcattggtggagctgggatttcaatgggttctggagtccatgctATACCTTACAGATATGGCCAGGGGGATGGAGCTGCAAAGACCACTGCAGGCAGTAGAACCAGTGTGTGCAGAGGTTTGTATATGGTGGCTTTGGAGAAAGAACAGGACTTGGGTAGAAGTGGTCAGAGCCCAGCTTGAATGGTGGTGACTTGAAGTTGGAGGAAGAGTAGGACAGGTCTGGAAAGGCCAGGAGCAGGGTCAGGGTTTGGAGAGGAGGCTTGGTGCTTAGGGACCCTGGCC-----TTTTTTTTtcttctcacaagatatttattaattacaaagggaaaatagtaattgtacagtggagaaatttggcagatactgccttaaccaaggaattggctgatcactaagattaaga
>gene=chr20_838109-839109; species=hg19
actataaacatttgtgaacaactctttgtgtggatgcatattttcatttctcttgggtaactaccacggagtggaattgctggacctcgtggtaagggtagctttattagaagcAGATCTCATGCttttaaacaggatggtcagataaggtgtcaccggctcggtgatatttcaggagaggccagaaggaggtaaggggtgtctgcagggaagagtgttctgggctgaggaaacagagtcagtatgtgcctggagtgtttgaggaacagcatggaggccatcaaggagggagtgaaggacgtgaggggagagggctaggaggtgtgctccatgtggaatgaggctagatggtatagggtcacatacatcatggtgaggacattggtatttttttcttttgacatggagtctcgctctgtcacccaggctggagtgcagtgacacaatctcggctcactgcaacctccgcctcctgcattaaagtaattccccggcttagc
>gene=chr20_838109-839109; species=bosTau
actatggacattcatgtacacc--tctgtgtgcatatatattttcatttctcttgggtaaatacctgggagtggagttgctgggcctagtaggaagtataattttattagaaaggagaactgtgcccctaaatagggtggtgagagcaggcttcacctaccaggtgacatttcaacagaggccagacagaggcaaggggtgtctgtggggaagagtgttctaggcagagggaattggggga---------tcatgtgtcagcagaacagcacggaggccaatgtggcaggattagggtgagtgacaggacaggcctaggaggtgaggtcagtgtgtgacagggctggatgctgt--------------------------------------------------------------------------------------------------------------------------------------------------
>gene=chr20_838109-839109; species=calJac
actataaacatttgtgaacaactctttgcgtggatgcatattttcatttctcttgggtaactaccatggaatggaatcgcaggacctcacggtaagtgtaactttatt-gaagcagagatcatgcttttaaacagtgtggtcagagcaggttgcactgagtagatgctatttcaggagaggtcggaaggaggtagggag-------agggaagagtgttctaggttgagggaacagaggcagtgtgtggctggagcgtttgaggaatagcatggaggccatcgaggagggagcg--------------------ctaggaggtgggttcggtgtggaataaggctggatggcatggggctgcatacgtcatggtgaggacatt---ttttttttcttttaacac--agtctcactctgtcacccaggatggagtgcagtggcaaaatcttagctcactgcaacctccgtctcctggattcaagcaatt--ctgcctcagc
>gene=chr20_838109-839109; species=canFam
gctataaacatccctgtacagatctttgtgtgttcatatacttgcatttctcttgggcaaaggcctaggagtagagttgctgggcctggtggtaagtgtaactttattagaagcATAGATTGTGCTTTT----ATCCCGGTGTgggcaggcttcagcaaccagataccatttcagtagagactggaaagaggcaaggggat---------aagactgttgtcagcagaggaactgggcagaggatgtacctgctgtgtttgaggaacagcgtggaggccaggatggtgggaatgaagtgag---ggagagagggctagaatgcagggtcagtgtgtaacagggctggatgggct-gaggcctgtaggtcatgg-------------------------------------------------------------------------------------------------------------------------------
>gene=chr20_838109-839109; species=equCab
actgtaaacattcatgtaccactctttgtgtgcacgtgtattgtcatttctcttgggcatgtacctcggagtggaaatgctgggt------gtacgtgtaactttattaaaaacAGGGATtgtgcttttaaataggctggtgggggagggcttcactggccagggtacattccagcagagaacagaaggaggtgacgggactcccatgggaagagtgttccaggcagagggaactggtggggggtgctcctgctgtgtttcaggaacagcatggaggccagagtggtgggagtggagccagctgggggagagggctaggaggtg--------------------------------------------------------------------------------------------------------------------------------------------------------------------------------
>gene=chr20_838109-839109; species=gorGor
actata-acatttgtgaacaactctttgtgtggatgcatattttcatttctcttgggtaactaccacggagtggaattgctggacctcgtggtaagggtaactttattagaagcAGATCTCATGCttttaaacaggatggtcagataaggcgtcaccggct-ggtgctatttcaggagaggccagaaggaggtaaggggtgtctgcagggaagagtgttctgggctgaggaaacagagtcagtatgtgcctggagtgtttgaggaacagcatggaggccatcagggtgggagtgaaggacgtgaggggagagggctaggaggtgtgctcTATGTGGAATG------------------------------------------------------------------------------------------------------------------------------------------------Aattccccggcttagc
>gene=chr20_838109-839109; species=panTro
actataaacatttgtgaacaactctttgtgtggatgcatattttcatttctcttgggtaactaccacggagtggaattgctagacctcgtggtaagggtaactttattagaagcAGATCTCATGCttttaaacaggatggtcagataaggcgtcaccggctcggtgatatttcaggagaggccagaaggaggtaaggggtgtctgtagggaagagtgttctgggctgaggaaacagagtcagtatgtgcctggagtgtttgaggaacagcatggaggccatcaaggagggagtgaaggacgtgaggggagagggctaggaggtgtgctccatgtggaatgaggctagagggtatagggtcacatacatcatggtgaggacattggtttttttttcttttgacatggagtctcgctctgtcacccaggctggagtgcagtgacacaatttcgactcactgcaacctccgcctcctgcattaaagtaattccccggcttagc
>gene=chr20_838109-839109; species=papHam
actgtaaacatttgtgaacaactctttgtgtgcatgcgtattttcatttctcttgggtaactaccatggagtggaattgctggacctggtggtaagtgtaattttattagaagcAGATCTCATGCttttaaaca----ggtcagagcaggcttcatcgactaggtggtatttcaggagaggccggaaggaggtaaggggtgtctgcagggaagagtgttctaggctgagggaacagaagcagtgtgcgcctggagtgtttgaggaacagcatggaggccatcgaggagggagtgaagggcatgaggggagaggactaggaggtgcgctcggtgtggaatgaggctggatgatatagggtcgcatacgccatggtgaggacatt-ttttttttttcttttgacatggagtctcgctctgtcacccaggctggagtgcagtggcacaatctcggctcactgcaacctctgcctcctggattcaagtaattccctgcctcagc
>gene=chr20_838109-839109; species=ponAbe
gctataaacatttgtaaacaactctttgtgtggatgcatattttcatttctcttgggtaactaccacggagtggaattgctagacctcgtggcaagagtaactttattagaagcAGATCTCATGCttttaaacagggtggtcagagaaggcttcaccggctcggtgatatttcaggagaggccagaaggaggtaaggggtgtctgcagggaagagtgttc----------------------------cctggagtgtttgaggaacagcatggaggccatcaaggagggagtgaagggcgtgagggaagagggctaggaggtgtgctccgtgtggaatgaggctaggtggtatagggtcacatacatcatggtgaggacattggcttttttttcttttgacatagagtctcgctctgtcacccaggctggagtgcagtgatacaatctcggctcactgcaacctccgcctcctgcattcaagtaattccctgcctcagc
>gene=chr20_838109-839109; species=rheMac
actgtaaacatttgtgaacaactctttgtgtggatgcgtattttcatttctcttgggtaactaccacggagtggaattgctggacctggtggtaagtgtaactttattagaagcAGATCTCATGCttttaaacagggtggtcagagcaggcttcatcgactaggtggtatttcaggagaggccggaaggaggtaaggggtgtctgcagggaagagtgttctaggctgagggaacagaagcagtgtgcgcctggagtgtttgaggaacagcatggaggccatcgaggagggagtgaagggcatgaggggagaggactaggaggtgcgctcggtgtggaatgaggctggatgatatagggtcgcatacgtcatggtgaggacatttttttttttttcttttgacgtggagtctcgctctgtcacccaggctggagtgcagtggcacaatctcggctcactgcaacctccgcctcctggatttaagtaattccctgcctcagc
>gene=chr20_838301-839301; species=hg19
tgaggacattggtttttcctctgagaacccgtgggaggaatctgagcagaggtgggacaggatcagacttgcattttaacaccttcccccatctccagctaccaagtggagaatgggctgcagggctgcagggaggaggctactgtaatagtcctggcaggagatgaaggagttggactggggtggaggcggtgggggctgaggggtgtgggattctggatctttctggatctaccccgaatgtggagccaacaggggatgtattggacgtgggatgtggggaaagtagggacatgaaagaaggctAGGACCCAAggtgacctctaggaactgagagtggccctccagctcccagctggcaaggaaacatgcatctcagaccggcaaccacaagaagttgaactgtgctgacaaccaaaggaacttagagtggaccctgagccgcacaaaggatcacagcctagctgacacggtgatttcagcctggtgagacctaagca
>gene=chr20_838301-839301; species=bosTau
tgaaggcattggcttttactttgagaagccacaggagggttctgatcagagctgggacaggattgagcttgtattttaacagccgcctcc----tggattgctaaatggagaatgggctgttgggcagggagcaggaggctgctacaacgatcctggtgggagatgcaggagctagactggggttgaggtggtggagggtgaggagtgtcagattctgggtc----------tactctgaaggtggagcc-agaggggaagcattggatatgggaggtgagggaaaga--gaTATGAAGGAtggccgggacctgaggtggcctctaggagctgagagtgac-tcctagccaacagctagcaaggtaacatgtacctcaggccagcaatcccaaggaactggattctgcgaatcacctgaagaactt--agaaaaccctgaacctcccaaaggaacacagccaagctaagagcttgat-tcagcctggtgagacctgaaca
>gene=chr20_838301-839301; species=calJac
ctgggacattggtttttactctgcgaacacatgggaggattctgagcagaggtgggacaggatcagacttgcattttaacaccttcccccatctccagctaccaagtggagagtggactgaagggctgcaggga-----ctactgtaatagtcctggcaggagatggaggagctggactggggtggaggcggtgggggctgaggggtgtgggactctggatc----------tactccga----------------------------------atgtggGAGAAGTAGGGACATGAAGGATGTCTAGGACCTGAggtgacctctaggaactga-agtggcacaccagctcccagctggcaaggacacgtgcacctcagatcagcaaccacaagatgctgagctgtgctgacaaccaaaggaactcagagtggaccctgagcctcacgaaggccctcagcccagctgagatggtaatttcagcctggtgagacc------
>gene=chr20_838301-839301; species=canFam
tgaggacgttggcttttaccctgagaacccatgggaggtttctgagcagaggtgggacgggatcagacttgtatttgaacatcttctcccatgtcaggctgctgagtggagaatgggctgtaagggaagaagtaggagggtactgcagcagtcctggccggagatgaaggagccagactgggctagagtgggcagagggtgaggatggtcagattctgggtc----------tgctcagaaagtggagccaacagggcaagtattggatgtgggaggtgagggaaa-ggggacatgaagg-gtgaTggaatctgaggtgccctctaggagctgtgagtcctgccccagccagtaaccagcaaggaaatgtatgcctcagaccggcaaccacaaggacctgaactttgctggccacccgaa------------gaccctgagcctcacaaaggaacaaagcccagctgactgctggatttcagcctggagagacctgagta
>gene=chr20_838301-839301; species=equCab
-----------------------agggctggagggagg-----gagcag----ggggcgag--------------tgaggaggccccc------cagggtcctg---------------gcaggagaagaaggag------------------ctggac-------------------tggggtggaggtggcggagctggaggagtggcagaatctggatc----------tactgtgaaggtggagccaacaaggggagtactggatgtgcaaggccacggaagtagagacatgaaggTGggcagggacctgaggtggcctctaggagctgtgtgaccc-ccccaaccaacagccagcagggacgtggacacctcagaccagcagccacaaggaagtgaacatcgcagaccccctgaagagcttggagaagaccctgagcctcacgacggcacggagcccagctgacagcttgatttcagcccggggagacctgagca
>gene=chr20_838301-839301; species=gorGor
tGaggacattggtttttcctctgagaacccatgggaggaatctgagcagaggtgggacaggatcagacttgcattttaacaccttcccccatctccagctaccaagtggagaacgggctgcagggctgcagggaggaggctactgtaatagtcctggcaggagatgaaggagctggactggggtggaggcggtgggggctgaggggtgtgg-attctggatctttctggatctaccccgaatgtggagccaacaggggatgtattggatgtgggatgtggggaaagtagggacatgaaagaaggctAGGACCCGAggtgacctctaggaactgagagtggccctccagctcccagctggcaaggaaacatgcacctcagaccggcaaccacaagaagttgaactgtgctgacaaccaaaggaacttagagtggaccctgagccgcacaaaggatcacagccta-ctgacacggtgatttcagcctggtgagacctaagca
>gene=chr20_838301-839301; species=panTro
tgaggacattggtttttcctctgagaacccgtgggaggaatctgagcagaggtgggacaggatcagacttgcattttaacaccttcccccatctccagctaccaagtggagaatgggctgcagggctgcagggaggaggctactgtaatagtcctggcaggagatgaaggagttggactggggtggaggcggtgggggctgaggggtgtgggattctggatctttctggatctgccccgaatgtggagccaacaggggatgtattggatgtgagatgtgggaaaagtagggacatgaaagaaggctAGGACCCGAggtgacctctaggaactgagagtggccctccagctcccagctggcaaggaaacatgcacctcagaccggcaaccacaagaagttgacctgtgctgacaaccaaaggaacttagagtggaccctgagccgcacaaaggatcacagcctagctgacacggtgatttcagcctggtgagacctaagca
>gene=chr20_838301-839301; species=papHam
ctaggacattgatttttcctctgagaacccatgggggggg--taagcagaggtgggacaggatcagacttgcattttaacaccttcccccatctccagctaccaagtggagaacccgctgcggggttgcggggaataggctactgtaatagtcctggcaggaggtgaaggagttggactggggtggaggtggtgggggctgaggggtgtgggattctggatctttctggatttaccccaaatgtggaaccaacaggagatgtattagatgtgggatgtggggaaagtagggacatgaaggaaggctGGGACCCGAggtgacctctaggaactgagagtggtcccccagctccctgctggcaaggaaacatgcacttcggaccggcaaccacaagaagctgaactgtgctgacaaccaaaggaacttagagtggaccctgagctgcaccaaggatcacagcccagctgacacggtgatttcagcctggtgagacctaagca
>gene=chr20_838301-839301; species=ponAbe
tgaggacattggtttttcctctgagaacccatgggaggaatctgagcagaggtgggacaggatcagacttgcattttaacaccttcccccatctccagctaccaagtggagaatgggctgcagggctgcagggaggaggctactgtaatagtcatggcaggagatgaaggagttggactggggtggaggcggtgggggctgaggggtgtgggattctggatctttctggatctaccccaaatgtggagccaacaggggatgtattggatgtgggatgtggggaaagtagggacatgaaagaaggctAGGACCCGAggtgacctctaggaactgacagtggccccccaactcccagctggcaaggaaacatgcacctcagaccggcaaccacaagaagttgaactgtgctgacaaccaaaggaacttagagtggaccctgagctgcacaaaggatcacagcccagctgacacggtgatttcagtctggtgagacctaagca
>gene=chr20_838301-839301; species=rheMac
ctaggacattgatttttcctctgagaacccatgggagggg--taagcagaggtgggacaggatcagacttgcattttaacaccttcccccatctccagctaccaagtggagaacccgctgcagggttgcagggaataggctactgtaatagtcctggcaggaggtgaaggagttggactggggtggaggcggtgggggctgcggggtgtgggattctggatctttctggatttaccccaaatgtgaaaccaacaggagatgtattagatgtgggatgtggggaaagtagggacatgaaggaaggctGGGACCCGAggtgacctctaggaactgagagtggtcccccagctccctgctggcaaggaaacatgcacctcagaccggcaaccacaagaagctgaactgtgctgacaaccaaaggaacttagagtggaccctgagctgcacaaagcatcacagcccagctgacacggtgatttcagcccggtgagacctaagca
>gene=chr20_843170-844170; species=hg19
gtgattagacaggggtgatgtgtttagggaggaagaccgcagaggtgaagtgtcaatgtcatcgcttcagatggggggacattctatcaatacgacttctcactgtggatgttgaccttgattgctggcacgtttctccactgcaaaatcactgtttctgtcctccattcaacgccatactctttggaagaaagtcactccatgcagcccgtgcttaaggagtgggagttatgttccacctcctggagggtgacgcacttaAGCTACTTAAGCTAATAAGTATTTTTTATGTAGCAAAAGCTAACAGATAAACAAACCCTTTTGTTTCGTAGATCTATGTTATTTGGGTTTTCTATTACATGCAGTCAAACCCAATTTTAAATGGATGCAGAATTTATTTCTCAGGGAGGTTGTGATAATTGAATCAGAGAGGCAGGGACAGTACCTACAGCAGTGTTTGGGTGAATAAACAGTAACAATAATCATCGTTggccaggtgt
>gene=chr20_843170-844170; species=bosTau
--------------------------------------------------------------------------------------------------------------------------------------------------------------------------------------------------------------------------------------------------------------------------------------------------------------------------------------------------------------------------------------------------------------------------------------------------------------------------------------------------------------------
>gene=chr20_843170-844170; species=calJac
gtgattagacaggggtgatgtgtttagggaggaagactgcagaagtgaagtgccaatgtcatcactttaggtgaggggacatacaatccacacaacttatctctgtggatgttgacctggatcactggcacctttctctgctgtaaagctcctctatctatctttctttctttgctgtattctttggaagaaagtcattccatgcagcccacgcttaagaagtgggagttatgttccacatcctgaaaggtggag---------tGCttaagctactgagtatttgttatgtagcaaaagctaacagataAACAAACTACTTTGTTTTGTAGATCTATGTTATTTGAGTTTTCTACTACATGCAGTCAAATCTAATTTTAAAT-------GACTTTATTTCTCAGGGAAGTTGTGAGAATTGAATTAGTGAGGTAGGGACTGTACATATGGCAGTGTTTGGATGAATACATAATAACAATAATGATTGTTGGTTAGGTAT
>gene=chr20_843170-844170; species=canFam
acgattagaccagaagaatgtgtttggggaggaagacctcagagataaagtggctattccatcctctcaaa----ggtagatactgccatcatgacttattagtatgaacctgaactttgatcactgtca-gattctctactgtaaagtcactcttttt-tctttctttccatgcagtgctctttggaatcaggtcactatgtgcagcccacactaaggcgtggggagttttttttctctttcttaagggtggagtatttac-----ataaattacttg--attttt---------------------TACAGAAACCACTTTCTTTTGTAAGTCTATGGCTTTTGAGTTTTCTGTTACATGATGTTGAACCTGACCCTATATGGACACAGAATTGATTTCAT-GGGAGATGGTGAAATATGAATGAGTGAGACAGGATTAGTACATATA--ATTGTTTGGATGGATTAATAATGACAATAAT-----------------
>gene=chr20_843170-844170; species=equCab
---------------------------------------------------------------------------------------------------------------------------------------------------------------------------------------------------------------------------------------------------------------------------ttaagccactagatattcattatgcagcaaaagctaaccgctaca-CAGCTCTTTTCTGTCATTAGTCTGTGTTATCTGAGTTTTCTGGAACAGGAAGTCAAACCTAGTCCTAAACAGACACAGAATTTATTCAACAGGGAAATTGTGAGAATTTAGTGAGTGAGAC------AGTACATAGC--AGCCCCT-GACAGATTAATAGTAATAATAAT-----------------
>gene=chr20_843170-844170; species=gorGor
---------caggggtgatgtgtttagggaggaagaccgcagaggtgaagtgtcaatgtc-tcgcttcagatggggggacattctatcaatacgacttctcactgtggatgttgaccttg-ttgctggcacgtttctccactgcaaagccac-------gtcctccattccac-ccatactctttggaagaaagtcactccatgcagcccgtgcttaaggagtgggagttatgttccacctcctgaagggtggtgcacttaagctacttaagctattaagtatttttTATGTAGCAAAAGCTAACAGATAAACAAACCCTTTTGTTTCGTAGATCTATG--------GTTTTCTATTACATGCAGTCAAACCCAATTTTAAATGGATGCAGAATTTATTTCTCAGGGAGGTTGTGATAATTGAATCAGAGAGGCAGGGACAGTACCTACAGCAGTGTTTGGGTGAATACACAGTAACAATAATCATTGTTggccaggtgt
>gene=chr20_843170-844170; species=panTro
gtgattagacagggatgatgtgtttcgggaggaagaccacagaggtgaagtgtcaatgtcatcgcttcagatggggggacattctatcaatacgacttctcactgtggatgttgaccttgattgctggcacgtttctccactgcaaagccactgtttctgtcctccattccacgccatactctttggaagaaagtcactccatgcagcccatgcttaaggagtgggagttatgttccacctcctgaagggtgacgcacttaagctacttaagctattaagtatttttTATGTAGCAAAAGCtaacagataaacaaacccttttgttgcgtagatctatgttatttgggttttctattacatgcagtcaaacccaattttaaatgGATGCAGAATTTATTTCTCAGGGAGGTTGTGATAATTGAATCAGAGAGGCAGGGACAGTACCTACAGCAGTGTTTGGGTGAATAAACAGTAACAATAATCATCGTTggccaggtgt
>gene=chr20_843170-844170; species=papHam
--------------------------------------------------------------------------------------------------------------------------------------------------------------------------------------------------------------------------------------ATGTTCTACCTCCGGAAGGGTGGTGCACTTAAGCTACttaagctactaagtattttttatgtcacaaaagctaacagataaacaaacccctttgttttgtaaatctatgttatttgggttttcgattacatgcagtcaagcctaattttaaatgGATGCAGAATATATTTCTCAGGGAGGTTGTGAGAATTGAATCAGAAAGGCAGGGACAGTACATACAGCAGTGTTTGGGTGAATAAACAGTAATAATAATCATTGTTggccaggtgt
>gene=chr20_843170-844170; species=ponAbe
gtgatcagacaggggtgatgtgtttagggaggaagaccccagaggtgaagtgccaatgtcatcgctttagatgtggggacatactatcaatacgacttctcactgtggatgttgaccttgatagctggcacgtttctccactgtaaagccactctttctttcctccattccatgccatactctttggaagaaagtcactccatgcagcccatgcttaaggagtgggagttatgttccacctcctgaagggtggcgcacttaAGCTACttaagctactaagtagtttttatgtagcaaaagctaacagataAACAAATCCTTTTGTTTTGTAGATCTATGTTATTTGGGTTTTCTATTACATGCAGTCAAACCTAATTTTAAATGGATGCAGAATTTATTTCTCAGGGAGGTTGTGATAATTGAATCAGAGAGGCAGGGACAGTACTTACAGCAGTGTTTGGGTGAATAAACAGTAACAATAATCATTGTTggccaggtgt
>gene=chr20_843170-844170; species=rheMac
gtgattagacagcggtgatgtgtttagggaggaagaccgcaaaggtgaagtgccaatgtcatcgctttagatggggggacatagtatcaatacgacttctcactgtggatgttgaccttgatcgctggcatgtttctccactgtaaagccactctttctttcctccattccatgccgtagtctttggaagaaagtcactccatgcagcccatgcttaaggagtgggagttatgttctacctccggaagggtggtgcacttaAGCTACttaagctactaagtattttttatgtcacaaaagctaacagataAACAAATCCCTTTGTTTTGTAGATCTATGTTATTTGGGTTTTCTATTACATGCAGTCAAGCCTAATTTTAAATGGATGCAGAATTTATTTCTCAGGGAGGTTGTGAGAATTGAATCAGAGAGGCAGGGACAGTACATACAGCAGTGTTTGGGTGAATAAACAGTAATAATAATCATTGTTggccaggtgt
>gene=chr20_844105-845105; species=hg19
AGGAGTTGATAGCTCACTTCATGAATGCACACAAATAAGTAGTTTACCgtcaatgccctcctaagggcctaagatcaacaggaatgcacctgtagttaaacaagtggttctattactcactgggacaagaaagtgcacagcatggggaaccttggaatgtcttagtgagagtgttagaaaaggcttattataggattggtctcgtgttaggtgacttgaatagggtttgaggatgtggggtttttcttcagattggatgctctcaggaagtgagggtaattatgcagttgcgatcttaacaagtcttgtctatagagaaggcagactctggcaaggctaatgctgtcattgggaaagaagcagcggtcacttgtattagctgggactgaggggtgtttggtcattttcgtggcttggaaatgtgcatgatttgtctttgttcagacatgattacagagtgttccacttttcgtcttgattcatcaatcactgaggacctc
>gene=chr20_844105-845105; species=bosTau
--------------------------------------------------------------------------------------------------------------------------------------------------------------------------------------------------------------------------------------------------------------------------------------------------------------------------------------------------------------------------------------------------------------------------------------------------------------------------------------------------------------------
>gene=chr20_844105-845105; species=calJac
GAGGGTTGATAGCTCCCTTTATGAATGCACACAAATAAGTAATTTACtgtcagtgttctcttaagggcctaagatcaccaggaaggcacctggagttaaac-agtggatctattactcagtgggacaagaaagggaacaccatggggaatcctggaacgtctcagt--tagtggtaggaaaggcttgttataggattggccttgtgttaggtgacttgag-agggtttgaagatgaggggtttttctttagactggatgctcttaggaagtggtggtaattttgtagagggaatcttaacaaatcttgtcggtagagaaggcagactcgagcagggctaacgctgtcattgagaaagaagcagtgatcacttgtattagctgggactggggggtgcttggtcatttttgtggtttggaaatgtgaatgacttgtctttgttcagacatgattacagagcgttccactttttgtcttgattcatcagtcactgagaatctc
>gene=chr20_844105-845105; species=canFam
AGGAGCCGAGAGCCCATTTTATGAGTATACACAAACAAGTGTTTCTCtgtccatgtccacc----agctgaccaccactgggagcaccctgggagtcaggcaagtgggccgacgactcattgcagagagagaatgcacactgtggggagcctgag-gtgtctaaggaagagcgtgagaaaaggcttcttggaggattgggcttgcgttaggcaatctgaggagagtttaaggaagtcagtttc-tcttgaggttacgtgctttcaggaagtgggagtag-tagacagttgggctcccaatcaaccttctctggtgagaagccagactcgagtagggctaaggctctgagtgagataggggccgcagtca-ctgtatttgccagggtaggggcctgtgctgtcattttggtggcctggagatggtcaagttttgtctttgttcagacatgattacagagtggtctggcttttgtcttggttcatcgggcacagaatacctt
>gene=chr20_844105-845105; species=equCab
TGGAGCGGAGACCTCA-TTTATGATTGTGCACAAATAAGTAACCTTCtggccatgccctcc----agcctcggaccaccaggatcacccctgtaggtaaacaagtgggttcgtgactcattgtggagagaggatacgtgccgtggggaacccaag-gtgtccctggaagggggtgagagacggcttgtatg-ggatcgggcttgtgtccggaggttggaggagagtttaaggaagtggggttcttctccgggttggatgctgtcaagaagtgggagaaactagatggttgggatcctggtaaatcttctctacagagaaggcagacgggagccaggataacgctgtcaggggagaagaggcagccgtca-cagga-tagccagcacggggg-atgtttggtcatttttgtgccttggaaatgtttacgtttcg----agttcagacgtgatcacagagtgatcttgcttttgtcttggttcatcagtcacagagcgtctt
>gene=chr20_844105-845105; species=gorGor
--------------------------------------------------------------------------------------------------------------------------------------------------------------------------------------------------------------------------------------------------------------------------------------------------------------------------------------------------------------------------------------------------------------------------------------------------------------------------------------------------------------------
>gene=chr20_844105-845105; species=panTro
AGGAGTTGATAGCTCACTTCATGAATGCACACAAATAAGGAGTTTACCgtcaatgccctcctaagggcctaagatcaccaggaatgcacctgtagttaagcaagtggttctgttactcactgggacaagaaagtgcacagcatggggaaccctggaatgtcttagtgagagggttagaaaaggcttattataggattggtctcctgttaggtgacttgattagggtttgaggatgtggggtttttcttcagattggacgctctcaggaagtgggggtaattatgcagttgcgatcttaacaagtcttgtctatagagaaggcagactctggcaaggctaatgctgtcattgggaaagaagcagtggtcacttgtattagctgggactggggggtgtttggtcattttcgtggcttggaaatgtgcatgatttgtctttgttcagacatgattacagagtgttccacttttcgtcttgattcatcaatcactgaggacccc
>gene=chr20_844105-845105; species=papHam
AGGAATTGATAGCTCACTTTATGAATGCACACAAATAAGTAATTTACtgtcaatgccctcctaagggcctaagatcaccaggaacgcacctgtagttaaataagtgggtctattactcatttggacaagaaagtgcacaccatggggaaccctggaatgtcttggtaagagtgttagaaaaggcttattataggattggccttttgttaggtgacttgaatagggtttgaggatgtgggatttttcttcagattggatgctttcaggaagtgggggtaattatgcagttgggatcttaacaagtcctttctatagagaaggcagactc-aacaaggctaacggtttcattgggaaagaagcagtggtcacttgtattagctgggactggggggtgtttggtcatttttgtggcttggaaatgtgcatgatttgtctttgttcaggcacagttacagagtgttccacattttgtcttgattcatcaatcactgaggacctc
>gene=chr20_844105-845105; species=ponAbe
AGGGGTTGATAGCTCACTTTATGAATGCACACAAATAAGTAATTTACtgtcaatgccctcctaagggcctaagatcaccaggaacgcacctgtagttaaacaagtgggtctattactcactgggacaagaaagtgcacaccatggggaaccctggaatgtcttagtaagagtgttagaaaaggcttattataggattgaccttgtgtcaggtgacttgaatagggtttgaggatgtggggtttttcttcagattggatgctctcagagagtgggggtaattatgcagctgggatctgaacaagtcttgtctatagagaaggcagattctggcaaggctaatgctgtcattgggaaagaagcagcggtcacttgtattcgctgggactggggggtgtttggtcattttcgtggcttggaaatgtgcatgatttgtctttgttcagacatgattacagagtgttccacttttcgtcttgattcatcaatcactgaggacctc
>gene=chr20_844105-845105; species=rheMac
AGGAATTGATAGCTCACTTTATGAATGCACACAAATAAGTAATTTACtgtcaatgccctcctaagggcctaagatcaccaggaacgcacctgtagttaaataagtgggtctattactcatttggacaagaaagtgcacaccatggggaaccctggaatgtcttggtaagagtgttagaaaaggcttattataggattggccttttgttaggtgacttgaatagggtttgaggatgtgggagttttcttcagattggatgctttcaggaagtgggggtgattatgcagttgggatcttaacaagtcctttctatagagaaggcagactc-aacaaggctaacggtttcattgggaaagaagcagtggtcacttgtattagctgggactggggggtgtttggtcatttttgtggcttggaaatgtgcatgatttgtctttgttcaggcacggttacagagtgttccacattttgtcttgattcatcaatcactgaggacctc
>gene=chr20_867362-868362; species=hg19
GGGCTGGGAGGGAGACATTTTACTGTATATCCACTTGTGCCAACTCATTCTGCAGACTAAGAAATTGAGTCCAGCTAGGGCAGAAGAAATTTCCTCTGGACTCCCAATTATGCTGCAGGAAAAGAGAGAATTGGGGCACACTGAAATTCTAGAATTCCTGCCCTGTCTTCATGGGCCAAGAGTTTACCGATGACATCCTCCATCCTCACTGATTTCTAGACACCTAGTGTTAATTTAGAGTCATTGAAAGTGTCCCAGTCCTTGCCACTGAGACCTTGGGTTGGGAGAATAAGAAGATGGGCAGATTGTCATTAATTGCACCCAGATTAGAGAGAGCTGGGGGATCTTATGGCCTTATCCTGAACCGGCATGTGAACAACAACATCTTGCCTGATTCACAGGCCTGTGGCTTGTTCAGTGGGTAGATTTTGCCTTCTCCAGAACCCTGACTTTGGCAGCTTTTTTTCTTCACTCAGCTTGAAACTGAGGTGAAATCAGCC
>gene=chr20_867362-868362; species=bosTau
GAAGCAGGAAGGAGATATTTTCTTATGCATGAGGCTATGCCAA-CCATTCTCCAGTCTAAGAAAATGAGTCCAACCAGGGCCGGAGGAA-TTTCTCTGGACCCCAGATTATGCCTCAGG--AAGAGACAATTC-----CACCTGGACTCTAGAATTTTAG--CTGTCTCCATGGGCCAAGTGTGTATTGATGACACCCTCCATC---------------GCACTT--TATCAGTTCAGAGTCATTGGTAGTATCCCAGTGCTTCCC--CCTTCCCTTGGGAT-GGGGAGTAAGAATATATACAAACTATCATTAATGGCCCCCAGATCACAGGGAGCTTGAGGATGCTTGTTCCTTATCTTGACTCAGCATATGAACAATAACGTCTCATTCTGTACACAGGCCTGTGACTGCTTACCTGTGTGGGTTTTGCTTTCTCCACCAGCCTGAGCTTGGCAG--TTTTTTCTCCACTCAGCTCGAAACTGAGATGAAATCAGCT
>gene=chr20_867362-868362; species=calJac
GGGCTGGGAGGAAGACGTTTTACTGTGTATACACTTGTGTTGACTCATTCTGCAGACCAAGAAAATGAGTCCAGCTAGAGCAGAAGAAATTTCCTCTGGACTCCCAATTATGCTGTAGGAAA--AGAGAATTGAGGCACACTGAAATTCTAGAATTCCCG--CTGTCTTCACAAGCCGAGAGCTTACTGAGGACCGCCTCCATCTTCATTGATTTCTAGACACCTGGTGCTAATTTACAGTGACTGAAAATGTCCCAGTCCTCATCACTCAGACCTTGGGTTGGGGGAATAAGAAGATGGGTAGACTGTCATTAATTACACCCAGATCAGAGAGAGCTTGGAGATCTCATGGCCGTGTCCTGGCCCAGCATGTAAAC---AACTTCTTGCCTGATTCACAGGCCTGTGGCTTGTTCAGTGGGTAGATTTTGGCTTCTCCAGAACCCTGACCTTGGCAGT-TTTTTTCTTCACTCAGCTTGAAACTGAGATGAAATCAGCC
>gene=chr20_867362-868362; species=canFam
AGGATAGGAGGGAGACATTCTCCTATCTATGAGGTTATGCCAAACCATTCTCTAGGCTGGAACAACAAGTCTAGCCAGGGCAGAAGGAATTTCCCCTGAACCCCAAATTACACCGTAAGAAG-AAAAAAATTGGGAATCACTCGGATTCTAGAATTTTAG--CTATCTCCATGGGCCAAGAGCTTATTGATGACATCCTTCATCTTCACTGACTTCTAGGCACCCAGTGCCACTTCAGAC-------------CTCAGTCCTTGCCTCCTCCACCTTGGGGTGAGGGCATAAGAATATGGACAAACTATCATTAGCTGCACGCAGATGAGAGGGAGCTGGGTGGACCTGGAGCCTTATCCTGACCCAGCACGTGAACAATAACATCTCCCTTCGTACACAGGCCCGTGGCCGCTGCAGTGTGTGGGTTTGGCCTCCTCCAGCACCCTGACCTCGACAG---TTTTTCTCCACTCAGCTCGAAACCAAGATGAAATCAGCC
>gene=chr20_867362-868362; species=equCab
AGGGGAGGAGGGAGACGCTTTCCTACGCGTGAGCTTATGCTGA-CTATTCTCCAGACAAGAA-AATGAGTCCAGCCAGGGCAGCAGGAACTTCCCTCGGACCCCACATTATGCCACAGGAAGAGAGAGAATTTGGGCACACTCGGGTTCTAGAATTTTGG--CTGTCTCCATGGGCCAAAAGCTTACTGGTGACACCTTCCATCTTCACTGATTTCTAGGCACTTGGTGCCAGTTCAGAGTGATGGAAAGTGTTCCAGCCCTTGCCTCCCTCACCTTGGGGTGAGGGAATCAGAATATGGACACGCCATTATTAACTGCACCCAGATCCGAGGGGGCTGGGCGAGCCTTACGCCTTATCCTGACCCGACACGTGAGCAATCGCACCTCGCCCCGTGCACAGGCCCGTGGCTGCTTCCGT-TGTGGGTTTGGCCTTCTCCAGCACCCTGATCTTGGCAG--ATTTTTCTCTACTCAGCTGGAAACCGAGATGAAATCAGCC
>gene=chr20_867362-868362; species=gorGor
GGGCTGGGAGGGAGACATTTTACTGTATATCCACTTGTGCCAACTCATTCTGCAGACTAAGAAATTGAGTCCAGCTAGGGCAGAAGAAATTTCCTCTGGACTCCCAATTATGCTGCAGGAAAAGAGAGAATTGGGGCACACTGAAATTCTAGAATTCCTGCCCTGTCTTCACGGGCCAAGAGTTAACTGATGACATCCTCCATCCTCACTGATTTCTAGACACCTAGTGTTAATTTAGAGTCATTGAAAGTGTCCCAGTCCTTGCCACTGAGACCTTGGGTTGGGAGAATAAGAAGATGGGCAGATTCTCCTTAATTGCACCCAGATTAGAGAGAGCTGGGGGATCTTATGGCCTTGTCCTGAACCAGCATGTGAACAATAACATCTTGCCTGATTCACAGGCCTGTGGCTTGTTCAGTGGGTAGATTTTGCCTTCTCCAGAGCCCTGACTTTGGCAGC-TTTTTTCTTCACTCAGCTTGAAACTGAGGTGAAATCAGCC
>gene=chr20_867362-868362; species=panTro
GGGCTGGGAGGGAGACATTTTACTGTATATCCATTTGTGCCAACTCATTCTGCAGACTAAGAAATTGGGTCCAGCTAGGGCAGAAGAAATTTCCTCTGGACTCCCAATTATGCTGCAGGAAAAGAGAGAATTGGGGCACACTGAAATTCTAGAATTCCTGCCCTGTCTTCATGGGCCAAGAGTTTACTGATGACTTCCTCCATCCTCACTGATTTCTAGACACCTAGTGTTAATTTAGAGTCATTGAAAGTGTCCCAGTCCTTGCCACTGAGACCTTGGGTTGGGAGAGTAAGAAGATGGGCAGATTGTCATTAATTGCACCCAGATTAGAGAGAGCTGGGGGATCTTATGGCCTTATCCTGAACCGGCATGTGAACAGCAACATCTTGCCTGATTCATAGGCCTGTGGCTTGTTCAGTGGGTAGATTTTGCCTTCTCCAGAACCCTGACTTTGGCAGC-TTTTTTCTTCACTCAGCTTGAAACTGAGGTGAAATCAGCC
>gene=chr20_867362-868362; species=papHam
GGGCTGGGAGGGAGACATTTTACTGTATATCCACTTGTGCCGACTCCTTCTGCAGACTAAGAAAATGAGTCCAGCTAGGGCAGAAGAAATTTCCTCTGGACACCCAATTATGCTTCAGGAAAAGAGAGAATTGGGGCACACTGAAATTCTAGAATTCCTGCTCTGCCTTCATGGGCCAAGAGTTTACTGATGACATCCTCCATCCTCATTGATTTCTAGACACCTGGTGCTAATTT--AGTCATTGAAACTGTCCCAGTCCTTGCCACTGAGACCTTGGGTTGGGAGAATAAGAAGATGGGCAGACTGTCATTAATTGCACCCAGATC--AGAGAGCTGGGGGATCTTATGGCCTTATCCTGAACCAGCATGTGAACAACAACATCTGGCCTGATTCACAGGCCTGTGGCTCGTTCAGTGGATAGATTTTGCCTTCTCCAGAACCCTGACTTTGGCAGTTTTTTTTCTTCACTCAGCTTGAAATGGAGATGAAATCAGCC
>gene=chr20_867362-868362; species=ponAbe
GGGCTGGGAGGGAGACATTTTACTGTATATCCACTTGTGCCGACTCATTCTGCAGACTAAGAAAATGAGTCCAGCTAGGGCAAAAGAAATTTCCTCTGGGCTCCCAATTACGCTGCAGGAAAAGAGAGAATTGGGGCACACTGAAATTCTAGAATTCCCGCTCTGTCTTCATGGGCCAAGAGTTTACTGATGACGTCCTCCAACCTCACTGATTTCTAGACACCTAGTGTTAATTTAGAGTCATTGAAAGTGTCCCAGTCCTTGCCACTGAGACCTTGGGTTGGGAGAATAAGAAGATGGGCAGACTGTCATTAATTGCACCCAGATTAGAGAGAGCTGGGGGATCTCATGGCCTTATCCTGAACCAGCATGTGAAC---AACATCTTGTCTGATTCACAGGCCTGTGGCTTGTTCAGTGGGTAGATTTTGCCTTCTCCAGAACCCTGACTTTGGCAGC-TTTTTTCTTCACTCAGCTTGAAACTGAGGTGAAATCAGCC
>gene=chr20_867362-868362; species=rheMac
GGGCTGGGAGGGAGACATTTTACTGTATATCCACTTGTGCCGACTCATTCTGCAGACTAAGAAAATGAGTCCAGCTAGGGCAGAAGAAATTTCCTCTGGACACCCAATTATGCTGCAGGAAAAGAGAGAATTGGGGCACACTGAAATTCTAGAATTCCTGCTCTGCCTTCACGGGCCAAGAGTTTACTGATGACATCCTCCATCCTCATTGATTTCTAGACACCTGGTGCTAATTTAGAGTCACTGAAAGTGTCCCAGTCCTTGCCACTGAGACCTTGGATTGGGAGAATAAGAAGATGGGCAGACTGTCATTAATTGCACCCAGATC--AGAGAGCTGGGGGATCTTCTGGCCTTATCCTGAACCAGCATGTGAACAACAACATCTGGCCTGATTCACAGGCCTGTGGCTCGTTCAGTGGATAGATTTTGCCTTCTCCAGAACCCTGACTTTGGCAGT-TTTTTTCTTCACTCAACTTGAATTGGAGATGAAATCAGCC
>gene=chr20_871000-872000; species=hg19
aacgaagcaagcatgtgcccacagctgttccctcactgttccctctggaatcctcccccAACCCTGATCCGCATCTGCGTGGCACAcctcctcatgctgtttcagctttcttcataccacttatcaccacctgactttttaaaatcactatctctctttttatctgtctgttgtctgtttctctctctagaatgtcaattccatgaagccagggacttggttttgctcactgccttgtttctatgtttagcacaatgcatggtgcacagtgagtgctcataaatgcgcgttcaatgaattgatGAAAAAGGGGAAACAGCAAGGGTCAGAGCACAGCGCCCAATCACATGCCCCTTCACCAGCTTCCTCAGGGTGAGTCAGCCAGCAGGGAGTGGGAATGCATCTCTCCCTTGTACAAAGAGTTTGCAGGTCCATTGGCCAAGCTGTGTTTTCTATcttcagatcccctctatctgccaaatggggctggactggccagt
>gene=chr20_871000-872000; species=bosTau
aacacagcaagcatggacccacagctattcc-------ctctgtctggatcctaccacccca-----cac-catctacaaggctcactccctcatgtcatttcagttctcttccaaccccttatcacaccccaactttgta----------ttacatattt-tttgtttgttgcctttttgccc--ttgacatgtcaatgccatgaagccaggagcttgggcttgctctccactttatctccatgtctagcacagtgcttaacatacagtgggtgttaaaaaaaatgtgttcaatgagtC-AC-TAAGAGGGGAAGCAACAATTGTC--ATCATAGTCCCCAACGTCATGCCTATGACTTAGCTTCGTAGGA--TGAGTCAACAGTGGGAAGAGGGGATGCATCTTTCCC-TATAC-CGGAGTTTgcaagtccatccatcaaaccggacttt-tattttctggccccctccatctgtgaagtggagttgaactggccagt
>gene=chr20_871000-872000; species=calJac
aacaaagcaagcctgcgcccacagctgttccctcactgttccctctggaatcctcccccagcccccaccc-catctgcgtggcacacaccctcatgttgtttcaggtttcttcatgccacttaacaccacttgactttttaaaatcactacctctctttttatctgtctgttgtctgtttctctctctagaatgtcaattccatgaagccagggacttggttttgctcactatcttatttctatgtttggcacaatgcatggcacacagcaagtgctcataaagatgtgtttaatgaattgatGAAAAAGGGGAAGCAGCAAGGGTCAGAGCACAGCACCCAACCACATGCCCCTTCCCCA-CTTCCTCGGGGAGAGCCATCCAGCAGGGAGTGGGAATGCATCTCTCCCTTGTACAAAGAGTTTGCAGGTCCGttggccaagctgtgctttctctcttcaggtctcctccatctg-caaatggggctggactggccagt
>gene=chr20_871000-872000; species=canFam
aacatggcaagcatacagccacagctattcc-------ctcttcctggaaacccccgccatc-------------------cctccctccctcatgtcatttcaggtctctttctaccacttatcattctctaactttgta----------ttacatatttat-tgtctattgtccatttacca--ttggaatgtccgttttgtgaagccagagactaggtc------------ttacctctgtgtctagcgcaatgcctagtgcccaataggtactcagtaatatgtgttccattaattgatGGAAAAGGGGGAACTGCAAGGGTCAGAGAATAGCCCCCAATGTCATGCCTATTAC-----------------------------------------------------------AAAAGTTTGCGGGTCTATCCAGCAAGCTGGACTTTCTATTTTCTGgcttcttccatctgccaaac-gggctgaaccggacagt
>gene=chr20_871000-872000; species=equCab
aacatagcaagcatgcacctacacctgtgcc-------ctctgcccggaagccccatccatc-------------------gctcaccccctcatatcatttcaggtagcttcctaccacttatcactcctcgactttata----------ttacatatttatctgtctgttgcctgttcaccc--ttggaatgtcaattccacaaagccaagggcttggtcttgctcaccactttatctccatgcttagcaaaatgcttagcacacag-gggtgctcagtagcatgtgttcaatgaTTTGATGGAAAAAGAGGATCCGCAAGGGTCAGAGCAGAGCCCCCGGTGTCATGCCGGTTACCCAGCTTCCCAGGG--AGCCCAGCCATCAGGGAATGGGAACACATCTTTCCC-CATAC-AAGAATTTTCAGATCCATCGGCCAAGCTGAACTTTCTATTTTCTGGCtctcttcatctgccaaatggggctgacccagccagg
>gene=chr20_871000-872000; species=gorGor
aacgaagcaagcatgtgcccacagctgttccctcactgttccctctggaatcctcccccAACCCTGATCCGCATCTGCGTGGCACACATCCTCATGCtgtttcagctttcttcataccacttatcaccacctgactttttaaactcactatctctctttttatctgtctgttgtctgtttctctctctagaatgtcaattccgtgaagccagggacttggttttgctcactgccttgtttctatgtttagcacaatgcgtggtgcacagtgagtgctcataaatgtgcgttcaatgaatTGATGAAAAAGGGGAAACAGCAAGGGTCAGAGCACAGCGCCCAACCACATGCTCCTTCCCCAGCTTCCTCAGGGTGAGCCAGCCAGCCGGGAGTGGGAATGCATCTCTCCCTTGTACAAAGAGTTTGCAGGTCCATTGGCCAAGCTGTGTTTTCTATcttcagatcccctccatctgccaaatggggctggactggccagt
>gene=chr20_871000-872000; species=panTro
--------------------------------------------------------------------------------------------------------------------------------------------------------------------------------------------------------------------------------------------------------------------------------------------------------------------------------------------------------------------------------------------------------------------------------------------------------------------------------------------------------------------
>gene=chr20_871000-872000; species=papHam
aacgaagcaggcatgcacccacagttgttccctcactgttccccctggaatcctcccccaaccctgatccccatctgcatggcacacAccctcatgctgtttcagctttcttcataccacttatcaccacttgactttttaaaatcactacctctgtttttatctgtctgttgtctgtttctctctctagaatgtcaattccatgaagccagggacttggtgttgctcactaccttgtttctgtgtttagcacaatgcatggtgcacagtgagtgctcataaatgtgtgttcaatgaatTGTTGAAAAAGGGGAAACAGCAAGGGTCAGAGCACAGCGCCCAATCGCATGCCCCTTCCCCAGCTTCCTCGGGGAGAGCCAGCCAGCAGGGAGTGGGAATGCATCTCTCCCTTGTACAAAGAGTTTGCAGGTCCATTGGCCAAGCTGTGCTTTCGATTTtcagatctcctccatctgccaaatggggctggactggccagt
>gene=chr20_871000-872000; species=ponAbe
aacgaagcaagcatgtgcccacagctgttccctcactgttccctctagaatcctcccccaa-cctgatcc-cctctgcatggcacacATcctcatgctgtttcagctttcttcataccacttatcaccacctgactttttaaaatcactatctctcttttaatctgtctgttgtctgtttctttctctagaatgtcaattccatgaagccagggacttggttttgctcactaccttgtttctatgtttggcacaatgcatggcgcacagtgagtgcttataaatgtgcgttcaatgaattgatGAAAAAGGGGAAACAGCAAGGGTCAGAGCACAGCGCCCAATCTCATGCCCCTTCCCCAGCTTCCTCAGGGTGAGCCAGCCAGCAGGGAGTGGGAATGCATCTCTCCCTTGTACAAAGAGTTTGCAGGTCCATTGGCCAAGCTGTGTTTTCTATcttcagatcccctccatctgccaaatggggctggactggccagt
>gene=chr20_871000-872000; species=rheMac
aacgaagcaggcatgcacccacagttgttccctcactgttccctctggaatcctcccccaaccctgatccccatctgcatggcacacaccctcatgctgtttcagctttcttcataccacttatcaccacttgactttttaaaatcactacccctgtttttatctgtctgttgtctgtttctctctctagaatgtcaattccatgaagccagggacttggtgttgctcactaccttgtttctgtgtttaacacaatgcatggtgcacagtgagtgctcataaatgtgtgttcaatgaatTGTTGAAAAAGGGGAAACAGCAAGGGTCAGAGCACAGCGCCCAATCGCATGCCCCTTCCCCAGCTTCCTCGGGGAGAGCCAGCCAGCAGGGAGTGGGAATGCATCTCTCCCTTGTACAAAGAGTTTGCAGGTCCATTGGCCAAGCTGTGCTTTCGATTTtcagatctcctccatctgccaaatggggctggactggccagt
>gene=chr20_893362-894362; species=hg19
GTTAGAGAAAAAGCCAAAAAAAGGCTTTGAGTTTCAGAAGATCTGAGATATGCCTGGACCAAGAGAAGAACCAGAGGAAGGTCACAGCCACAGCCACAGAAGGTAGCAAGCACTCCCCACTGGGGACCAGGAGTGTCAGAGGGGGCAGAGAGAAATTATTGTTTACATGAACCAAGGGAGACCGAAACCTGCTCATCTGTAGCCATTTGGTAAGGAAGTACCTGCAGCCAGGTCAGCTGAACTCCCATATCAGAGATCTTAGGCCCTACGGCACTCTACGGTGACCTGACTGACCCTAGCTCAGAATTTTCAGGCTAGGTGAATGGATGCCTGGAGAGGACATTCCACCCCAAGCTGAGGCACTGGACCAGGTGACCTTCTGATCCTGCAAGCCATCAGTTCAAGCCATCAGCTCTCAGCCAATGTTTCCCAAGCATCCGACACCCAGGGGATTCAAAGATGGATGAGAGTGAGAGGTGAGACTTGGGGTAGGAGGCCCA
>gene=chr20_893362-894362; species=bosTau
ATTGTAGCAGAAGCCAAAAAAAGCCCTCAAGTTTCAAAGACCCTGAGATAAGCCCAGACCAAGAGAAGAGCCAGAAGAAGGTCAC------GGTCACAGAAGGTAGCAAGTATTCTTGACTGGAG-------------------------------------------------gggaaaactgagccttgctcatccacaaccacgtggcaagtaagttcttaaactcaggtccacctgattccCACATGGGAATTCTTTAGCCCCACAGTGCTCCATGGTGAGCCCTG---------CCCGGGATTATCAGGCTATGTGGACAGATATCTGGGGAGGACACTCCACTGCCAGATGAAGAGGTGAGCTGAGCGACCTCCTAAC-CTGAAACCCACTGTTTAAATCCATCATCTCTCAACCAATGTTATTCAAGCACGAGGCACCCAGGGGAGTTGAA-ATGGATGAGAA-----GGTGAGGCTTGGGGTAGGAAAGCAG
>gene=chr20_893362-894362; species=calJac
GTTAGAGAAAAAGTCaaaaaaaaGCTCTGGGCTTCAGAAGATCTGAGATATGCCTGGACCAAGAGAAGACCCAGAGGGAGGTcacagccacagccacagAAGGTAGCAAGCGTCCCCTACTGGGGCCCAGGAGTGTCAGAG------GAGAGAAATCGTTGTTTACCTGAACCA----AGACTGAAACCCGCTCACCCACAGCCACGTGGTAAGGAAGCACCTGCAGCCAGGTCAGCTGAACT-CCATATCAGTGATCTTAGGCCCCATGGCGCTCTACGGTGACCTGAATGACCCCAGCTCAGGATTTTCCAGCTAGGTGAATGGATGCATGGAGAGGACATTCCACCCCAGGCTGCCGAGTAGGACCAGG--------TGATCCTATAAACCATCACTTCAAGCCGTCAACTCTCAGCCAATGTTTCCCTAGCATCTGACACCCAGGGGATTAAAAGATGGATGAGAGTGAGAGGTGAGACTTGGTGTAGGAGGCCAA
>gene=chr20_893362-894362; species=canFam
GTTACCACAGAAGCCAAGAAGAGCCTCCGAGTTTCAAAGACTCTGAGATATGCCCAACCCAAG---------------------------------------------------------------------------------------------------------------ggggaaactgagacttgctcatccacagccatgtggc----aagtgcctgaactcaggtcagcctgactcccacaccagtcctctct-gcccca-ggtgccccATGG---------------------------------------------ACATCTGGAGAGGACACTGCCCTGTGGGCCAAAAAAGGTGGCCCGGGGCAC--CTAAC-CTGAAAGCCACTACTTAAATTCATCCTTTCTCAGTCAAATTTGCCTGAACACCAGGCACCCAGGAGAGTCAAAGATGGATGAGCG-----GGTAAGGCTCAGGATAGGAAGCCAG
>gene=chr20_893362-894362; species=equCab
ATTACAGCAGAAGCCAAAAAGAGCCTTCAAGTTTCAAAGGCTCTGAGACGTGCCAGACCCAGAAGGAGAGCCAGAGGAAGGTCGC------GGCCACAGAAGGTAGCCAGCATCCCTGAGTGGGGCCGGGGAGAGCCAG--------GAGAGAGACGAGTGTTCA----------gggaaactgagaattgctcatccacagccacgtggcaattaagtccatgaactcaggtctgcctgactcccacatcagtgctcttt-gctccatggtgctcTATGGTGACCCCTG---------CCCAGGACTGTTGGGCTAGGGGGACGAACACCTGGAGAGGACATTCCACTGCAGGCTGAAGAGGTGAGCTGGGTGACCTTCTGAC-CCGAAAGCCATCATTTCAATCCATCCCTGCTCGGCCAATGTTGCCCGAGCACCAGGCACCCAGGGGAGTCAAAGAGGGACGAGAG-----GGTCAGACTTGGGGTAGGAAGCCAG
>gene=chr20_893362-894362; species=gorGor
------------------------------------------------------------------------------------------------------------------------------------------------------------------------------AGGGAGACTGAAACCTGCTCATCTGTAGCCATTTGGTAAGGAAGTACCTGCAGCCAGGTCAGCTGAACTCCCATATCAGTGATCTTAGGCCCTACGGCACTCTACGGTGACCTGACTGACCCTAGCTCAGAATTTTCAGGCTAGGTGAATGGATGCCTGGAGAGGACATTCCACCCCAGGCTGAGGCATTGGACCAGGTGACCTTCTGATCCTGCAAGCCATCAATTCAAGCCATCAGCTCTCAGCCAATGTTTCCCAAGCATCCGACACCCAGGGGATTCAAAGATGGATGAGACTGAGAGGTGAGACTTGGGGTAGGAGGCCCA
>gene=chr20_893362-894362; species=panTro
GTTAGAGAAAAAGCCAAAAAAAGGCTTTGAGTTTCAGAAGATCTGAGATATGCCTGGACCAAGAGAAGAACCAGAGGAAGGTCACAGCCACAGCCACAGAAGGTAGCAAGCACTCCCCACTGGGGACCAGGAGTGTCAGAGGGGGCAGAGAGAAATTATTGTTTACATGGACCAAGGGAGACTGAAACCTGCTCATCTGTAGCCATTTGGTAAGGAAGTACCTGCAGCCAGGTCAGCTGAACTCCCATATCAGTGATCTTAGGCCCTACGGCACTCTACAGTGACCTGACTGACCCTAGCTCAGAATTTTCAGGCTAGGTGAATGGATGCCTGGAGAGGACATTCCACCCCAGGCTGAGGCATTGGACCAGGTGACCTTCTGATCCTGCAAGCCATCAATTCAAGCCATCAGCTCTCAGCCAATGTTTCCCAAGCATCCGACACCCAGGGGATTCAAAGATGGATGAGAGTGAGAGGTGAGACTTGGGGTAGGAGGCCCA
>gene=chr20_893362-894362; species=papHam
GTTAGAGAAAAAGCCAAAAAAAGGCTTTGAGTTTCAGAAGATCTGAGATATGCCTGGACCAAGAGAAGAACCAGAGGAAGGTCACAGCCACAGCTACAGAAGGTAGCAAACACCCCCCACTGGGGCCCAGGAGTGTCAGAGGGGAGAGAGAGAAATTATTGTTTACATGAACCAagggagactgaaacctgctcatccatagccatgtggtagggaagtacctgcagccaggtcagctgaactcccatatcagtgatcttaggccccacggcacTCTATGGTGACCTGACTGACCCCAGCTCAGGATTTTCAGGCTAGGTGAATGGATGCCTGGAGAGGATATACCATCTCAGGCTGAAGCGTCGGACCAGGTGACCTTCTGATCCTGCAAGCCATCAGTTCAAGCCATCAGCTCTCAGCCAATGTTTCCCAAGCATCCGACACCCAGGGGATTCAAAGATGGATGAGAGTGAGAGGTGAGATTTGGGGTAGGAGGCCCA
>gene=chr20_893362-894362; species=ponAbe
GTTAGAGAAAAAGCCAAAAAAAGGCTTTGAGTTTCAGAAGATCTGAGATACGCCTGGACCAAGAGAAGAACCAGAGGAAGGTCACAGCCACAGCCACAGAACGTAGCAAGCACTCCCCACTGGGGACCAGGAGTGTCAGAGGGGGCAGAGAGAAATTATTGTTTACATGAACCAAGGGAGACTGAAACCTGCTCATCTGTAGCCATTTGGTAAGGAAGTACCTGCAGCCAGGTCAGCTGAACTCCCATATCAGTGATCTTAGGCCCTACGGCACTCTACGGTGACCTGACTGACCCCAGCTCAGAATTTTCAGGCTAGGTGAATGGATGCCCGGAGAGGACATTCCACTCCAGGCTGAGGCATTGGACCAGGTGACCTTCTGATCCTGCAAGCCATCAGTTCAAGCCATCAGCTCTCAGCCAATGTTTCCCAAGCATCCGACACCTAGGGGATTCAAAGATGGATGAGAGTGAGAGGTGAGACTTGGGGTAGGAGGCCCA
>gene=chr20_893362-894362; species=rheMac
GTTAGAGAAAAAGCCAAAAAAAGGCTTTGAGTTTCAGAAGATCTGAGATATGCCTGGACCAAGAGAAGAACCAGAGGAAGGTCACAGCCAC-------------AGCAAGCACCCCCCACTGGGGCCCAGGAGTGTCAGAGGGGAGAGAGAGAAATTATTGTTTACATGAACCAagggagactgaaacctgctcatccatagccatgtggtagggaagtacctgcagccaggtcagctgaactcccatatcagtgatcttaggccccacggcactctatGGTGACCTGACTGACCCCAGCTCAGGATTTTCAGGCTAGGTGAATGGATGCCTGGAGAGGACATTCCATCTCAGGCTGAGGCGTCGGACCAGGTGACCTTCTGATCCTGCAAGCCATCAGTTCAAGCCATCAGCTCTCAGCCAATGTTTCCCAAGCATCCGACACCCAGGGGATTCAAAGATGGATGAGAGTGAGAGGTGAGACTTGGGGTAGGAGGCCCA
>gene=chr20_902148-903148; species=hg19
ggaaggcggtggtgGTGGGGTCttccagttactgatactgtgtaacaaagtatccccacatctagtggtttaaagcagtggcaacatctactttactcacaaatctgcaattgtggccaggttccctgggaaaagctcaactgtgctccattccgtgtcagctggagcaacttgcaggctggggtttgcatccaaaactcatccactcacatatctgaaacctcagctggggcactcagcaaggacaactgcatatggcctcttcatgtggctaggggcttcctcatggcatggtggctgcttcccagagcaagcatctcaggagagagatttgggcagaaggtaggtgatctttatgacctagcctcatggatcatgcagggccaagtcctctgtatctagtcaaagaagcaaccacaaagtcccactcaagttccaggggaggaagaacagactctacctcttgatgaggaggatcaaggtttcagaagaaggtatag
>gene=chr20_902148-903148; species=bosTau
acaaggtgtt--ggagtggggcttccggttaccagggctatgtaataaagta-cccaatgcttggtgatttaaagcaacggcaacacctattttactcataaacatgcaatttaagccagatttagtggggatggcttgatgtgactccattcaacatcagctggggcagc-tgaaggctagagcctgcatctgaagctcatccgttgatataactgagacctcaaatggggctgtcggcactaatggctatgtatggtcttcctatgtgtgagggt-ggt--tcacgat-tggc--ctggtat-cg-ggggatgatttcaagagaa----tcaggcagaaggcacatgacctttgccacctagcctcatgaatcatgcaaggccagctcttctccatctattcatagaggcagtcacgaagtcccatccgaggtcaaggagcagggcaacagac--tacctcttaatggagagtggccaggttttggaagagcatgtgg
>gene=chr20_902148-903148; species=calJac
ggaaggtggtggtgGTGGGGTCttccagttactggtactgtgtaacaaagtatccccacatctagtggtttaaatcagtggtaacatctacttcactcacaaatctgcaactgtggccaagttccctgggaaaagctcaactctgctccattccatgt-agctggagcagcttgcaggctggggcttgcatctgaaactcatccactcacatatctgaaacctcaactggagcacccagctggcacaactgcatatggcctcttcatgtggccaggg-cttcctgacagcatggtggctacttcccagagcaagcatctcaggagagagatttgcgcat-aggtacatgatccttatgacccagcatcgtggctcatgcagggccaagtcctctgcatttggtcacagaagcagccacaaagtcccactcagtttccaggggaggaagagcagactctacctcttgatgaggaggggcaaggcttcagaagaaggtgtag
>gene=chr20_902148-903148; species=canFam
GGGCATTGAG--GGGGTATCCA--CCCGGTACCAGtgttgagtaacaaagcactctaacactttgtgattttcaacaatggtaatg-tgatttccctcatatatgtacagttctggccaggttcagtggggatggcatgactcgactcca-tcgacagcagctggagcagcttagaagc------ctgaatctgaagccagtccagtcctgtatctgaaac-tcagctgggcctgtcatcgagaatagcaacacgaggcctcttcgtgaggcagggt-cttcctcacagcctgggtgctggttccca-ggctggcatctctgg-gaa----ccaggcagaaggcatttgacctttatggcctagccccacaaatcactc-gggtcag-tcttctgcagcccttcatagagactgttacaaagccccacccaagttcaaggggagccagaagaaac--tgcctctaggtggggagtggcaaggttccagaagagcacgtag
>gene=chr20_902148-903148; species=equCab
gcaaggtgtg--ggcacagcct-tccagttaccaaggctgtggaacaaagta-gcctgcactcagtggtttaaaacaacgggaacacctatttcactcataaatgtgcaattttggccagggtcagcggggacggcttgactctgctcca-ctcagatcagctgg-----------ggc------ccacatctggagtgcatccgttcgcacagctgagacatcagctggaagcatcagctggaacgatgacatacatcctttgcgtgtggctgggg-cttccttgcagcctggtggctggttcgca-ggcgagcatctcaggagag----tcaggcagaaggtgcatgacctttatgacctcgcctcaggaatcttgcagggtcagctcttctccttctgttctcagaggcagtcacaaagccccacccaagttcaaggggagggggagtagac--cacctcttgacggggagtggcaagcttctggaagagcatgc-g
>gene=chr20_902148-903148; species=gorGor
ggaaggtggtggtgGTGGGGTCCtccagttactgatactgtgtaacaaagtatccccacatctagtggtttaaacaagtggcaacgtctactttactcacaaatctgcaattgtggccaggttccgtgggaaaagctcaactgtgctccattccgtgtcagctggagcaacttgcaggctggggtttgcatccgaaactcatcca-tcacgtatctgaaacctcagttggggcactcagcaaggacaactgcatatggcctcttcatgtggctaggg-cttcctcatggcatggtggctgcttcccagagcaagcatctcaggagagagatttgggcagaacgtaggtgatctttatgacctagcctcacggatcatgcagggccaagtcctctgtatctagtcaaagaagcaaccacaaagtcccactcaagttccagggaaggaagaacagactgtacctcttgatgaggaggatcaaggtttcagaagaaggtgtag
>gene=chr20_902148-903148; species=panTro
ggaaggcggtggtgGTGGGGTCttccagttactgatactgtgtaacaaagtatccccacatctagtggtttaaagcagtggcaacatctactttactcacaaatctgcaattgtggccaggttccctgggaaaagctcaactgtgctccattccgtgtcagctggagcaacttgcaggctggggtttgcatccgaaactcatccactcacatatctgaaacctcagctggggcactcagcaaggacaactgcatatggcctcttcatgtggctaggg-cttcctcatggcatggtggctgcttcccagagcaagcatcccaggagagagatttgggcagaacgtaggtgatctttatgacctagcctcatggatcatgcagggccaagtcctctgtatctagtcaaagaagcaaccacaaagtcccactcaagttccaggggaggaagaacagactctacctcttgatgaggaggatcaaggtttcagaagaaggtgtag
>gene=chr20_902148-903148; species=papHam
ggaaggtggtggtgGTGGGGTCttccagttactggtactgtgtaacaaagtatccccacatccagtggtttaaagcagtggcaacatctactttattcacaaatctgcaattgtggccaagttccctgagaaaagctcaactgtgctccattctgtgtcagctggagcagcttgcaggctggggtttgcatctgaaactcatccactcatatatctgaaacctcagctggggcgctcagccaggacaactgcatatggcctcttcatgtggctaggg-cttcctcacagcatggtggctgcttcccagagcaagcatctcaggggagagatttaggcagaaagtaggtgatctttatgacctagcctcatggatcatgcagggccaagtcctctgtatctggtcagagaagcagccacaaagtcccactcaagttttaggagaggaagaacagactctacctcttgatgaggaggagcaaggtttcagaagaagatgtag
>gene=chr20_902148-903148; species=ponAbe
ggaaggtggtggtgGTGGGGTCttccagttactgatactgtgtaacaaagtatccccacatctagtggtttaaagcagtggcaacatctattttactcacacatctgcaattgtggccaagttccctgggcaaagctcaactgtgctccattccgtgtcagctggagcaacttgcaggctgggatttgcatctgaaactcatccactcacatatctgaaacctcagctggggaactcagcaaggacaactgcatatggcctcttcatgtggctaggg-cttcctcacagcatggtggctgcttcccagagcaagcatctcaggagagagatttgggcagaaggtaggtgatttttatgacctagcttcatgggtcatgcagggccaagtcctctgtatctggtcacagaagcagccacaaagtcctactcaagctccaggggaggaagaacagactctgcctcttgatgtggaggatcaaggtttcagaagaagctgtag
>gene=chr20_902148-903148; species=rheMac
ggaaggtggtggtggtggggtcttccagttactggtactgtgtaacaaagtatccccacatccagtggtttaaagcagtggcaacgtctactttactcataaatctgcaattgtggccaagttccctgagaaaagctcaactgtgctccattctgtgtcagctggagcagcttgcaggctggggtttgcatctgaaactcatccactcatatatctgaaacctcagctggggcactcagccaggacaactgcatatggcctcttcatgtggctaggg-cttcctcacagcatggtggctgcttcccagagcaaacatctcaggagagagatttaggcagaaggtaggtgatctttatgacctagcctcatggatcatgcagggccaagtcctctgtatctggtcaaagaagcagccacaaagtcccactcaagttttaggggaggaaaaacagactctacctcttgatgaggaggagcaaggtttcagaagaagatgtag
>gene=chr20_921431-922431; species=hg19
GCCTTTCATCAGGGCTTGGACCTTCATcccattatatgtccagcattattcataggctgaggacacagaagtgaacaaagtagatagaaatctggacctcgaggggctgcgactctagtgggagaaaatgggcaataaacacacaaacacgtaaatatacaaaaggagtttggtgaaggatgagtgacatgaagacagcaggtcaggatgctgcggtgggtgaagggaggaggtggtgctgtgcatcttgaggttggaggaaacctctctgacatggagctgaaagtgctgcagcaaacgagtgagccacgtgaagatctggggcaggctgttcctggcagagggaacagcaagtgcaaagtgcaagtgctacggccctgaggctggaaggagcttgtcatgttcaggaacagaaaggagagagcagtgtggctggagtggagtgatggggggtggggagggatgaggctgcagagggagtgggTTGGGACAAGTGGCAA
>gene=chr20_921431-922431; species=bosTau
--------------------------------------------------------------------------------------------------------------------------------------------------------------------------------------------------------------------------------------------------------------------------------------------------------------------------------------------------------------------------------------------------------------------------------------------------------------------------------------------------------------------
>gene=chr20_921431-922431; species=calJac
------------------------------------------------------------------------------------------------------------------------------------------------------------------------------------------------------------------------------------------------------------------------------------------------------------------------------------------------------------------------------------------------------------------------------------------------------------------------------------------------------------AGTGGCAA
>gene=chr20_921431-922431; species=canFam
ACCTTTTCTTGGG--CTGTGCCTTCATcccactatgtgccgggcattattcgtgggctgaggacacagcagcaaacaaaatagatggaaatcccagcctcatgatgctgaaaatctagtggg-gaaaacaggcaataaacacataagcaaataaaCACA-----------------------------------------------------------------------------------------------------------------------------------------------------------------------------------------------------------------------------------------------------------------------------------------------------------------------------------------------------
>gene=chr20_921431-922431; species=equCab
GCCTTCCTCGGGG--CTCTGCCTTCATcctactctgtgccaggcactattgatgcgctgaggacacagtagtgaacaga-cggatggagatctgggccttgtggagctggtgttctagtggg-gaaaacaggcagtaaacacacagacacgt--------aagaggagttcagaaaaggatgagtgacatgaggac---aagtcaggaagcttccctgggcaagaggaagaggtggggccatgaattttgatatgagaggaaacctccctgacagggaactgagggca-------aaaggagggagccacatgaagatctggggaagggtgttcctggcagagtgaacagcacttgcaaagtttaagtgcaaaggccctgaggctggaatgagcttgtcatcttcaggaatggaatt--gagggcggtgtggctggtgtggaccgagcggaggaggggagtgatgaggctgcagagggggtgggATGGGACAAAGGACAA
>gene=chr20_921431-922431; species=gorGor
--------------------------------------------------------------------------------------------------------------------------------------------------------------------------------------------------------------------------------------------------------------------------------------------------------------------------------------------------------------------------------------------------------------------------------------------------------------------------------------------------------------------
>gene=chr20_921431-922431; species=panTro
GCCTTTCATCAGGGCTTGGACCTTCATCCCCctatatgtccagcattattcatgggctgaggacaaagaagtgaa-aaagtagatagaaatctggacctcgaggggctcttccacgagtgg-a-aaaatgggcaataaacacacaaacacgtaaatACACAAAAG-----------------------------------------------------------------------------------------------------------------------------------------------------------------------------------------------------------------------------------------------------------------------------------------------------------------------------------------------
>gene=chr20_921431-922431; species=papHam
GCCTTTCATCAGGGCTTGGAGCtttattccattatatgtccagcattattcataggctgaggacacagcagtgaacaaagtagatagaaatctggacctccaggggctgtgactctagcaggagaaaatgggcaataaacacacagacaagtaaatattcaaaaggagtttggtgaaggatgagtgacatgaagacaggaggtcaggatgctgcggtgggtgaagggaggaggtggtgctgggcatctcgaggtcggaggaaacctctctgacacggagctgaaagcattgcagcaaacgaacgagccacgtgaagatctggggcaggttgttcctggcagagggaacagcaagggcaaagtgcaagtgctaaggccctgaggctggaaggagcttgtcatgttcaggaacagaaag--gagagcagtgcggctggagtggagtgaggcggggaggggagggatgaggctgcagagcgagcgggCTGGGACAAGTGGCAA
>gene=chr20_921431-922431; species=ponAbe
GCTTTTCATCAGGGCTTGGACCTTAATTccattatacgtccagcattattcataggctgaagacacagaagtgaacaaagtagatagaaatctggacctcaaggggctgcgactctagcaggagaaaatgggcaataaacacacaaacacgtaaatatacaaaaggagtttggtgaaggatgagtgacatgaagacagcaggtcaggatgctgcagtgggtgaagggaggaggtggtgctgtgcatctcaaggtcggaggaaagctctctgacatggagctgaaagcattgcagcaaacgagtgagccacgtgaagatctggggcaggctgttcctggcagagggaacagcaagtgcaaagtgcaagtgctaaggccctgaggctggaaggagcttgtcacgttcaggaacagaaag--gagagcagtgcggctggagtggagtgatggggggtggggagggatgaggctgcagaggaagtgggTTGGGACAAGTGGCAA
>gene=chr20_921431-922431; species=rheMac
GCCTTTCATCAGGGCTTGGAGCTTCATTccattatatgtccagcattattcataggctgaggacacagcagtgaacaaagtagatagaaatctggacctccaggggctgcgactctagcaggagaaaatgggcaataaacacacagagaagtaaatatacaaaaggagtttggtgaaggatgagtgacacgaagacaggaggtcaggatgctgcggtgggtgaagggaggaggtggtgctgtgcgtctcgaggtgggaggaaacctctctgacacggagctgaaagcattgcagcaaacgagtgagccacatgaagatctggggcaggttgttcctggcagagggaacagcaagggcaaagtgcaagtgctaaggccctgaggctggaaggagcttgtcatgttcaggaacagaaag--gagagcagtgcggctggagtggagtgaggcggggaggggagggatgaggctgcagagcgagtgggctgggacaagTGGCAA
>gene=chr20_926105-927105; species=hg19
AAAACACGGAGCCCCTACCATGTGCCAGGCACGGCATGGCATGCCTGCTCTCTTTCTAATTTTGATACCGCAATGATTAATTCTGTGAAAAAAGTTCTAGAAGGATATAAGGCAAAGAATTAGGTTGTGTTCCGTCCATTCACTCACGGCTCTGCTCCCACGCATGGCTGCGctatgcacactgccctgcagcttcctttgtctgctgcacaatgggctctggacggagccctgttggcgcaatgagtgagccctacatcaagcttcgtcatcgctgcatcgctttgcaccgtgtggctgggccgccatcagtacagccaactgcctctgatggacatctgggctgcagccagattcctcctaacagggcttcagggaaagtcctcctcagcgcctctttgtgcgcatggcacatttctctaaggcaggtttctggacatgagactgacgggCAGCATGTGCTCCTTACATTTGGGGGTCCTGTCAATCCCCTCCTCTCC
>gene=chr20_926105-927105; species=bosTau
AGAACACTGAGCTCCATATGTG--TTAGGGTCAGTGCT---CGC-------TGCTCTCTCTCTGAGA----GATGA-TGATTCAGTGAAGGACATTCTGGAAGGGTGTA------AGAGTTAAAACACGTCCCGTCCACTTGCACGCCCCCATCCCCTCTCACACAGAC------CACCCACGGCCCTGCAGC-CCCTTTGACCGCCACACAGAGGAGTGGGCATGGTGTCCTGGCAGTGCA-----GGGCCCCTGCGTCAGGCTTTTCCATCCTCACATAGTTCACCACAGTCTGGCTGGGCCTCGGTCCGTGGGGCCAG-TGTCCCAGGCAGACCCCTGAGCTGCAGTCCAGCACCTTGTGACAGGG-TGTAGGGTCAGCCCACATTTGTGCTTCTTCATCCACAGGGCACCTTTCTCGAAGGCTGATCCCTGGACCCGAGGCTG---------ACATGCTCCTTACGTGCCAGGGTACCATCAAGGCCCGGCTCCCC
>gene=chr20_926105-927105; species=calJac
AAAACTCGGAGCTCCTACCACG-GCCGGGCAAGGCATGACATGCCTACTCTCCCTCTTATTCTGACACTGCAATGGTTAATTCTGTGAAAAAATTTCTAGAAGGATATAAGGCAAAGAGTTAAGTTGTGTCCCATCCGTTCACTCCTGGCCCCAATCCCA---------GTGCGGTGCacactgccctgcagcttcctttgcccattgcacaatgggctctggacggagccctgtcagtgccacaagtgagccctacgtcaaggtttgtcgtcgctgcatcattttccaccatgtggttgggtcaccgtcagtacagccaactgtccctcatggacatccaggctgcagccagattccttctaacaaggcttcaggaaaagtcctcctcagcgcctc--tgtgcacacggcacatttctctaaggcaggttcctgggtgtaaggctgatgggtagcatgtgctccttacctgtggagggctggtcaatccccacctctcc
>gene=chr20_926105-927105; species=canFam
AAACTGCTGAGCCCCTTTCGTGTGCTGGGCACCGAGAT---TGCTGTTCTTTGTttttgttCCAATAAAGCAATTATTGATTCAGTGAAAGAAGTTCTGAAAGGATGTAAAGCAAAGAGTTAAAATATATCCAAGTGGCTCGTGGGCGCCCCACTCCTCCTGCACAGAG-CGCTGTGCACATGCTGC-----CCTCCAATGCCCTTTGTCCGCTGCACAATG---GGATCCCTGCAGAGCCT-----GGGGATCA------GGCTTTTTCATCACTGCATAGTTGGCCACGGTGCAGCTGCACCACTGGCAGTGGGGCCAG-TGCACCtgatggacttctgggctgcggcctgggtccttctaacagggctgcagggaaagccctagttcatgcctctttgtccacagggcacttttctctacgacagacactaggacatga-gctgatgggCAGCACATGCTCTTTATGC-TGGGGGTGCTGTCAAATCCCAC--ACCC
>gene=chr20_926105-927105; species=equCab
AGAGCGTTGAGCGCCCTCC-CATGCTGGGCACAGCGCC---TGCTGCGCTCTTTTCTTACTCTGCTAAAACAGTTATTGATTCAGGGA---AAGTTCTAGAAGGATATAGAGCAAAGAGTTACAGTGTATCCACCCGCCCCGCTCACGGCGCTCGCCTCTTGCACAGAC-CCCTGCGCACGCCCCGC----GCCCCCCCTGCCCTTTGCGCCGTGGGCCCTG---GACGCCCCGTCGGTGCA-----GGAGCCCAGCCGC-GGGCTTTTCATCCGCTCACAGTTAGCCGCAGCGTGGCTGGGCCCCC--CCTCGGAGCCGG-CGCCCCTGATGGACTG-TGGGCTGTGGCCTGGCTCCTGCTAACAGGGCTGCGGGGAAGGCCCTCGCT-GTGCCTCTGTGCCCACC--GCACGTCTCTCTAAGGCGGATGCT-GGCCGTGAGGCTGACGGACGGCACGTGCTGTTTATGT-CTGGGGCACCGTCAAATCCCACCTCCCC
>gene=chr20_926105-927105; species=gorGor
AAAACACGGAGCCCCTACCATGTGCCGGGCACGGCATGGCATGCCTGCTCTCTTTCTAATTTTGATACCGCAATGATTAATTCTGTGAAAAAAGTTCTAGAAGGATATAAGGCAAAGAATTAGGTTGTGTTCCGTCCATTCACTCATGGCTCTGCTCCCACTCATGGCTGCGctgtgcacactgccctgcagcttcctttgtctgctgcacaatcggctctggacggagccctgttggcgcaatgagtgagccctacgtcaagcttcgtcatcgctgcatctctttgcaccgtgtggctgggccgccatcaacacagccaactgcctctgatggacatctgggctgcagccagattcctcctaacagggcttcagggaaagtcctccttagcgcctctttgtgcacatggcacatttctctaaggcaggtttctggacatgagactgacgggCAGCACGTGCTCCTTACATGTGGGGGTCCTGTCAATCCCCTCCTCTCC
>gene=chr20_926105-927105; species=panTro
AAAACACGGAGCCTCTACCATGTGCCGGGCACGGCATGGCATGCCTGCTCTCTTTCTAATTTTGATACCGCAATGATTAATTCGGTGAAAAAAGTTCTAGAAGGATATAAGGCAAAGAATTAGGTTGTGTTCCGTCCATTCACTCACGGCTCTGCTCCCACGCATGGCTGCGctatgcacactgccctgcagcttcctt----tgctgcacaatgggctctggacggagccctgttggcgcaatgcgtgagccctacgccaagcttcgtcatcgctgcatcgctttgcaccgtgtggctgggccgccatcagtacagccaactgcctctgatggacatctgggctgcagccagattcctcctaacagggcttcagggaaag---tcctcagcgcctctttgtgcacatggcacatttctctaaggcaggtttctggacatgagactgacgggcagcatgtgctccttacatgtgggggtcctgtcaatcccctcctctcc
>gene=chr20_926105-927105; species=papHam
AAAACACGGAGCCCCTATCATGTGCCAGGCACGGCATGGCATGCCTGTTCTCTTTCTTCTTTTGATACCGCAATGATTAATTCTGTGAAAAAAGTTCTAGAAGGATATAAGGCAAAGAGTTAGGTTGTGTCCCGTCCATTCACTCATGGCTCTGCTCCCACCCATGGCTGCactgtggacactgctctgtagcttcttttgtccgctgcacagtgggttctggacggagccctgttggcacaatgagtgagccctatatcaagctttgtcattgctgcatcgttttccactgtgtggctgggccactgtcagtacagccaactgcctctgacggacagctgggctgcagccagattccttctaacagggcttcagggaaagtccttctcagtgtctctttgcgcacagggcacgtttctctaaggcatgcttctggacatgagactgacgggcagcatgtgctccttatatgt-ggggtcctgtcaatccccacctctcc
>gene=chr20_926105-927105; species=ponAbe
AAAACACGGAGCCCCTACCATGTGCCGGGCATGGCATGGCATGCCTGCTCTCTTTCTAATTTTGATACCGCAATGATTAATTCTGTGAAAAAAGTTCTAGAAGGATACAAAGCAAAGAATTAGGTTGTGTTCCGTCCATTCACTCCTGGCTCTGCTCCCACGCATGGCTGCactatgcacactgccctgcagcttcctttgtctgctgcacaatgggctctggatggagccctgttggcgcaatgagtgagccctacgtcaagctttgtcatcgctgcatcgtttttcactgtgtggctgggccaccatcagtacagccaactgcctctgatggacatctgggctgcagccagattcctcctaacagggcttcagggaaag----------tgcctctttgtgcacatggcacatttctctaaggcaggtttctggacacgagactgacgggCAGCATGTGCTCCTTACATGTGGGGGTCCTGTCAATCCCCACCTCTCC
>gene=chr20_926105-927105; species=rheMac
AAAACACGGAGCCCCTACCATGTGCCGGGCACGGCATGGCATGCCTGTTCTCTTTCTTCTTTTGATACCGCAATGATTAATTCTGTGAAAAAAGTTCTAGAAGGATATAAGGCAAAGAGTTAGGTTGTGTCCCGTCCATTCACTCATGGCTCCGCTCCCACCCATGGCTGCactgtggacactgctctgtagcttcttttgtccgctgcacagtgggctctggacggacccctgttggcacaatgagtgagccctatatcaagctttgtcattgctgcatcgttttccactgtgtggctgggccactgtcagtacagccaaccgcctctgatggacagctgggctgcagccagattccttctaacagggcttcaggggaagtccttctcagtgtctctttgcgcaccgggcacgattctctaaggcatgtttctggacatgagactgacgggCAGCATGTGCTCCTCACATGT-GGGGTCCTGTCAATCCCCACCTCTCC
>gene=chr20_931316-932316; species=hg19
gagtctcactttttcgcccaggctgcagtgcagtggcgcaatctcggctcactgcaacctccgcctcctgggttcaagcgattctcctgcctcagcctccggagtagttgagattacaggcatgcaccaccacgcccagctaatgtttgtatttttagtaaaaacggggtttcgccatgttggccaggctgaactcgaactcccgacctccggtgatccacccgcctcagcctttcaaagtgctgggatgacaagcgtgagccaccaggcccggcccatttctatgaatgaaaaaaactcacaagctacagaacatccctacacgcgttaaaaggattcacacacattcaagcccagagaacagactcacaggagcagatgcctggggggagggggaggggaaagggcagaagagcatcaagagcgaaatccaattcaatccaactgtgcaacagacagtttgcagaattgatgaggatgtttaacccaggtcttggcac
>gene=chr20_931316-932316; species=bosTau
-----------------------------------------------------------------------------------------------------------------------------------------------------------------------------------------------------------------------------------------------------------------------------------CCATTTCTATAAATAAATGA--CCACGACACCACAAAACATTCCCACATGGTTCACAAGGA-TCACGAGTATTCAAGCACACAGATTGGACCCGTAAGAGTGGGTGCCTGGGGAGAGCGGAAGAGCAAGGAACA--------TTAAGAGGGAAATC------------A----GCAAGAGAGGGGTTTAGGAACTGA---GAACCATTAACTAAACTCTTGGCAT
>gene=chr20_931316-932316; species=calJac
-------------------------------------------------------------------------------------------------------------------------------------------------tttgtattttcagtagaaatggggtttcaccatgttggccaggctggtcttgaactcctgacctcaagtgatccacctacctcagcctctcaaagtgctgacattacaagagtgagccactgcgcccagccCATTTCTATGAATTAAAAAA-CTCACAAACTACAGAATATCCCTACATGTGTTAAAAGGATTCACACATATTCAAGCACAGAGAACAGACTCACAGGAGCAGATGCCTGGGGAGAGGGGGAGGGGAAAGGGCAGAAGGGCATCAAGGGCGAAATCCAATTCAACTCAATTGTGCAACAGTCGGTTTGCAGAATTGATGAGAATGTTTAACCCAGCTCTTGGCGC
>gene=chr20_931316-932316; species=canFam
--------------------------------------------------------------------------------------------------------------------------------------------------------------------------------------------------------------------------------------------------------------------------------------------------------------------AAAAACACGCAAA-------CCCAAGGATTCTTGCACGTTAAACAACACCAAACGAACTTGTGAGAGCGGATACCTGGGGGGAGGGGAAGAGCAGGGGGCG--------TCAAGAGGGAAATTAAAT------AAA----GCAAGAGAGGGGTTTGTGAGTTGA---GAATGAGGAACTCAATTCT------
>gene=chr20_931316-932316; species=equCab
--------------------------------------------------------------------------------------------------------------------------------------------------------------------------------------------------------------------------------------------------------------------------------------------------------------------------------------------------------------------------------------------------------------------------------------------------------------------------------------------------------------------
>gene=chr20_931316-932316; species=gorGor
--------------------------------------------------------------------------------------------------------------------------------------------------------------------------------------------------------------------------------------------------------------------------------------------------------------------------------------------------------------------------------------------------------------------------------------------------------------------------------------------------------------------
>gene=chr20_931316-932316; species=panTro
---------------------------------------------------------------------------------------------------------------------------------------------------------------------------------------------------------------------------------------------aagtgctgggattacaagcgtgagccaccaggcccggccCATTTCTATGAATGAAAAGAACTCACAAGCTACAGAACATCCCTACACGCATTAAAAGGATTCACACACATTCAAGCCCAGAGAACAGACTCACAGGAGCAGATGCCTGGGGGGAGGGGGAGGGGAAAGGGCAGAAGAGCATCCAGAGCGAAATCCAATTCAATCCAACTGTGCAACAGACAGTTTGCAGAATTGATGAGAATGTTTAACCCAGGTCTTGGCAC
>gene=chr20_931316-932316; species=papHam
gagtttcactttgtcgcccaggctggagtgcagtagcacaatcttggctcactgcagcttctgcctcctgggttcaagcgattctcctgcctcaacctcccgagtagctgggattacaggcatgcaccaccatgcccggctaacgtttgtatttttagtagaaacggggtttcgccatgttggcatggctgatctttaactcctgacctcaggtgatccacccacctcagcccttcaaagtgctgggattacaagcatgagccaccgtacccggccCATTTCTATGAATGAAAAAAACTCACAAACTACGGAACATCCCTACACGCGTT-AAAGGATTCACACGTATTCAAGCCCAGAGAACAGACTCACAGGAGCAGACGCTTGGGGGGAGGGGGAGGGGAAAGGGCAGAA---CATCAAGAGCAAAATCCAATTCAATCCAATTGTGCAACACGCAGTTTGCAGAATCAATGAGAATGTTTAACCCCGGTCTTGGCAC
>gene=chr20_931316-932316; species=ponAbe
gagtctcactttgtctcccaggctgcagtgcagtggcacaatctcggctcactgcaacctccgcctcctgggttcaagcgattctcctccctcagcctccggagtagttgagattacaggcatgcaccaccctgcccggctaatgtttgtatttttagttaaaacggggtttcgccatgttggccaggctgatctcgaactcctgacctcaggtgatccacccgcctcagcctctcaaagtgctgggattacaagcgtgagccacggcgcctggcccatttctatg-----aaaaaactcacaagctacagaacatccctacactcgttaaaaggattcacacacattcaagcccagagaacagactcacaggagcagttgcctggggggagggggaggggaaagggcagaagagcatcaagagCGAAATCCAATTCAATCCAATTGTGCGACAGACAGTTTGAAGAATTGATGAGAATGTTTAACCCAGGTATTGGCAC
>gene=chr20_931316-932316; species=rheMac
-------------------------------------------------------------------ctgggttcaagcgattctcctgcctcaacctcccgagtaggtgggattacaggcatgcaccaccatgcccggctaacgtttgtatttttagtagaaacggggtttcgccatgttggcatggctgatctttaactcctgacctcaggtgatccacccacctcagcccttcaaagtgctgggattacaagcatgagccaccgtgcccggccCATTTCTATGAATGAAAAAAACTCACAAACTACGGAACATCCCTACACGTATC--------TCACACGTATTCAAGCCCAGAGAACAGACTCACAGGAGCAGACACTTGGGGGGAGGGGGAGGGGAAAGGGCAGAAGAGCATCAAGAGCGAAATCCAATTCAATCCAATTTTGCAACAGATAGTTTGCAGAATCGATGAGAATGTTTAACCCAGGTCTTGGCAC
>gene=chr20_971109-972109; species=hg19
GTGGGGAGTTGTTGAtgcaagagaatgagatgatccacaaactgaactggttcagccaaagcagccctcagccaggggcgagcgggaagtgtaagctgttggctgaggattctccttgtgggggattttgagcccctgtggggtgttgttcaagccaatgtcactcgcctccaggggcagggagtctccagctgatgtctCTCTTAGAGGAAAATTCACTGCTGTTGAGCTTACTACCTCCATCAGAGTAGGGGAAAGGGGACCCCAAGGACAGGGTCTGGCTAGCAGCACATGCTCCGCAGATGCGTGCCAACTGCAGGCTGTGATCCTAGGGCACAGTCAGGAAGGGGCGTGGACAGAGGAGCATTGTCGCAACTGAGCGTCCCACTAGCGTCCTCAGGAAGGCCCGAGGGCTGCTGCAGCAGCACTAACACTTGGAAGAATCCCTCGCGGGAAGGGTGGTCCAATGTTGAGGAGTAGCAGATCCAAGCTCACACTCT
>gene=chr20_971109-972109; species=bosTau
AGGGAGGATTACTGATGCAAGAGAATAAGATGGTCCAAGAATTGAAACCATTCAGAGAAAGCAGCCCTGG--------------CAGAATGTCAGCCATTGG--TGGAACGCCTCGTGGGGAAAATATCC-----------------------GCCAATTCCCCCTGACCC--GGGACT-GGTGTATCCAGCTGATACTTCTCCT--------ATTCA-CTCTGTTGGGCCTGCCACCTTCATCAGTCT--------GGGGCCCTCAAGGACAGAGTCTGGCTGACAGCAAGGGTTTAATAGACGTGTGC-GGCTGAATGCAGTGACCC-A-GGAACAACCAGGAATGAAGGTGGACAGAGAAGAGTCACTGCATTTGAGAGTTCCAGGAGTATCCTCAGGAAGGCCCTAGGGCCGCTGCATCAGGACTGACACTTGGAAGAATCGCTCACAGGAAGGGTGATC-------------------------GCTC-------
>gene=chr20_971109-972109; species=calJac
GTGGGAGTTagtatatgtaagagaataagatgatccacaaactgaactggttcagccaaagctgttctcagcc-------agcgggaagtgtaagctgttggctggggatactccttgtgggtgactttgagcccctgatgggtgttgttcaagccaatgtcactcgcctccaggggcagggagtctccagctgatgtctCTTTTATAGGAAAACTCACTGCTGTTGAGCCTGCTACCTCCATCAGAGAACAGGGA-GGGGTCCCCAAGGACAGGGTCCGGCTTGTAGCACGTGCTCCACAAATGCCTGCCGACTGCATGCAGTGATCC-AGGCCACGGTCAGAAAGGAGGCTGGACAGAGGAGCATCTCTGCAATTGAGCATCCCAGGAGCATCTTCAGGAAGGCCCGAGGGCTGCAGCAGCAGCACTGACACTTGGCAGAATTCCTGGCAGGAAGCGTGGTCCAATAGCGAGGAGTAGAAGATTCAAGCTCACACTCT
>gene=chr20_971109-972109; species=canFam
--------------------------------------------------------------------------------------------------------------------------------------------------------------------------------------------------------------------------------------------------------------------------------------------------------------------------------------------------------------------------------------------------------------------------------------------------------------------------------------------------------------------
>gene=chr20_971109-972109; species=equCab
GGGGAGGATCCTTGATGCGAGAGAATAAGACGACCCACAAAC--AAGGGATGCAGCCAAAGCAGCCCTGG--------------GAGAATGGCCGCGGTTGGCTGGGGATGCCCTGCGCGGAGGACTTCA--------CGGGG-ACCGGTCAAGCCCGCCTCACCTGTCTCCAGGGGCA-GGGGTCTCCCGCTGACGGCTCT--G--------ACTCTCCTCT-GTTGGCCTGCCGCCTCCATCAGTCT--------GGGGCCCCCAGGGACAGGGGCCGGCTGACAGCAGGCATTGAACA--CTTGTGCAGACTGGACTCGGTGACCC-AGGGGACCATCAGGAAGGA-GGCGAGCAGAGAAGCGTCCCCACATTTGTGAGCGCCAGGAGTGACCTCAGGAAGGGT---GTGTCGCTGTGTCAGGACTTCC----GGAAGAATCTCTCACGGGAAGCCGGGTC--------------------------GTCAAGGAAG
>gene=chr20_971109-972109; species=gorGor
GTGGGGAGTTGTTGAtgcaagagaatgagatgatccacaaactgaactggttcagccaaagcagccctcagccagaggcgagcgggaagtgtaagctgttggctgaggatactccttgtgggggattttgagcccctgtggggtgttgttcaagccaatgtcactcgcctccaggggcagggagtctccagctgatgtctCTCTTAGAGGAAAATTCACTGCTGTTGAGCTTACTACCTCCATCAGAGTAGGGGAAGGGGGACCCCAAGGACAGGGTCTGGCTTGCAGCACATGCTCCGCAGATGC-TGCCAACCGCAGGCTGTGATCCTAGGGCACAGTCAGGAAGGAGCGCGGACAGAGGAGCATTGTC-CAATTGAGCGTCCCACTAGC-TCCTCAGGAAGGCCCGAGGGCTGCGGCAGCAGCACTGACACTTGGAAGAATCCCTCGCGGGAAGGGTGGTCCAATGTTGAGGAGTAGCAGATCCAAGCTCACACTCT
>gene=chr20_971109-972109; species=panTro
GTGGGGAGTTGTTGATGCAAGAGAATGAGATGATCCACAAACTGAACTGGTTCAGCCAAAGCAGCCCTCAGCCAGGGGCGAGCGGGAAGTGTAAGCTGCTGGCTGAGAATACTCCTTGTGGGGGATTTTGAGCCCCTGTGGGGTGTTGTTCAAGCCAATGTCACTCGCCTCCAGGGGCAGGGAGTCTCCAGCTGATGTCTCTCTTAGAGGAAAATTCACCGCTGTTGAGCTTACTACCTCCATCAGAGTAGGGGAAGGGGGACCCCAAGGACAGGGTCTGGCTTGCAGCACATGCTCCGCAGATGCGTGCCAACTGCAGGCTGTGATCCTAGGGCACAGTCAGGAAGGAGCGTGGACAGAGGAGCATTGTCGCAACTGAGCGTCCCACTAGCGTCCTCAGGAAGGCCCGAGGGCTGCTGCAGCAGCACTAACACTTGGAAGAATCCCTCGCGGGAAGGGTGGTCCAATGTTGAGGAGTAGCAGATCCAAGCTCACACTCT
>gene=chr20_971109-972109; species=papHam
GTGGGGAGTTGCTGATGCAAGAGAATAagatgatccacaaactgaactgattcagccaaagcagccctcagccagaggcaagcgggaagtgtaatctgttggctggagatactccttgtgggggactttgaacccctgtggagtgttgttcaagccaatgtcactcgccttcaacggcaggaagtctccagctgatgtctcttttacaAGAAAACTCACTGCTGCTGAGGCTACTACCTCCATCAGAGTAGGGGGAGGGGGACCCCAAGGACAGGGTCTGGTTTGCAGCAT-----------ATGCGTGCCAACTGCAGGCAGTGATCCAAGGGCACAGTCAGGAAGGAGGGTGGACAGAGGAGCATCACCGCAATTGAGCGTCCCAGTAGCGTGCTCAGGAAGGCCTGAGGGCTGCTGCAGCAGCACTAACACTTGGAAGAATCCCTCGCAGGAAGCGTGGTCCAATGGCGAGCCGTAGTGGATCCAAGCTCACACTTT
>gene=chr20_971109-972109; species=ponAbe
GTGGGGAGTTGTTGATGCAAGAGAATAagatgatccacaaactaaactggttaagccaaagcagccctcagccagaggcaagcgggaagtgtaagctgttggctggggatactccttgtgggggattttgagcccctgtggggtgttgttcaagccaatgtcactcgcctccaggggcagggagtctccagctgatgtctCTCTTAGAGGAAAATTCACTGCTGTTGAGCTTACTACCTCTATCAGAGTAGGGGAAGGGGGACCCCAAGGACAGGGTCTGGCTTGCAGCACATGCTCCGCAGATGCGTGCCAACTGCAGGCCGTGATCCTAGGGCACAGTC-GGAAGGCTGGTGGACAGAGGAGCATTGTCGCAATGGAGCGTCCCAGTAGCGTCCTCAGGAAGGCCCGAGGGCTGCTGCAGCAGCACTAACACTTGGAAGAATCCCTCGCAGGAAGGGTGGTCCAATGGTGACGAGTAGCAGATCCAAGCTCACACTCT
>gene=chr20_971109-972109; species=rheMac
-----------------------------------------------------------------------------------------------------------------------------------------------------------------------------------------------------------------gaaaaCTCACTGCTGCTGAGGCTACTGCCTCCATCAGAGTAGAGGGAGGGGGACCCCAAGGACAGGGTCTGGTTTGCAGCAT-----------ATGCGTGCCAACTGCAGGCAGTGATCCAAGGGCACAGTCAGGAAGGAGGGTGGACAGAGGAGCATCACCGCAATTGAGCGTCCCAGTAGCGTGCTCAGGAAGGCCTGAGGGCTGCTGCAGCAGCACTAACACTTGGAAGAATCCCTCGCAGGAAGGGTGGTCCAATGGCGAGCCGTAGTGGATCCAAGCTCACACTTT
>gene=chr20_994060-995060; species=hg19
GGCCTCCCCCTGGCCCACGAAGTCCTCAGCCACCTCCTTCCTGGAGGGCTCAGCCAAAATCAGACTGAGGAAGAAGTGGTGGGCACCCACCTTCTGGCCTTCCTCAGCCCCTTATTCCTAGGACCAGTCCCCATCTAGGGGTCCTCACTGCCTCCCTGCAGCCCCTTGAAACTTCTGATCATTCAGCTCCTGGGATGTCCTGGGCAAAGTTATCCAGGCCCAGGTCCCTGGCTCGTGGCTCTCCTCTCATTCCCTCAGTGGGTGCCCTGCCCACACCAGGATTGCATTCACCATCCAGGTGCTTGCTGACTCGGGggcaggctgagtgctgatgagttaatgccccccaggagcacccctgagtggatgaggatgggagttggtggaaaaacatttcagtcccctcgccccttgggtgggacagttctgttgccagagttcccagtgggagggatgcccagttgccaacTTGATCCTTATCACACCTGTGCTTGCTTCTT
>gene=chr20_994060-995060; species=bosTau
AGCCTC-CCGCAGCCCACACAGTCCTCAACCACCTTCTTCCTAGCCAGCTCAGCCAAAATTGGGCTGAGGAAAAAGTGACAGGCATCAACCCTCCAGTTATCTTCAGCCTCTTAA------TCCCAGCCCTTACCTGGGGGCCTCCCTAGTCTCTCTCCAATTCCTTGTAACTTCAGACCATTCAGTTCCTGGGAATTCTT-GGTAAAGATATCCAGTCCCAAGTCTCCCGCTCCTGCCATTTCTCCGGCTCCATCAGTGGGTGCCCTGCCCATACCAT-TTGGTGTTCACCATTTAGATACTTGCTACCCTGGAGGCAGGCTGG--------GAGTTAGC-ACC---------------------------CTGGGAGATGGTAGATAAGCC--TCAGCTTCCTTGCCCCTTGGGTGGGATGACTCTGTCTCCAGACTTCCTAGTAGGATGGAAACCAGGTTGCCACTTGCTTTCTGGCTGCTCTTGCACTTG------
>gene=chr20_994060-995060; species=calJac
AGCCTCCCCACGGCTCACCAAGTCCTCAGCCACCTC--TTCTGAAGGGCTTGGCCAAAATCAGACTGAGCAGGAAGTGGTGGGCACCCACCTTCTGGCCTTCCTTAGCCCTTTATTTCTAGGACATGTCCCCATCTGGGGGCCCTCACTGCCTCCCTGCAATCCCTTGAAACTTCTGATCATTCAGATCCTGGGAGGTCCTGGGCAAAGTTACCCAGGCCCAGGTCCCCAGCTCTTGCTTCTTCTTTCATTCCCTCAGTGGGTGCCCTGCCCACA-------------------CCAGGTGTTTGCCGTCTCGAGggcaggctgagtgctgatgagttaatgccctccaggggcacccctgagt-gatgaagatgggagttggtggaaaaacatctcagtcccttcgccctttgg---------------------------TGATGG------------------AACTTGATCCTCATCACACCTGTACTTGCTTCTT
>gene=chr20_994060-995060; species=canFam
AGCCGC-CCCAGGCCCATCAAGTCCTTAGCCACTTTATTTCCAGCT-GCTCAGCAAAAATTGGACCAAGGAGGAAGTGAGAGGCGCCGACCCTCTGGTCTTGCTCAGCCTCTGAATCCTAGGACCAG--ACCTCCATCA----CCCTATGGCTCCTTCCAATCCATCTTCACTT---ATTGTTCAGCTCCCAAGAGGTGCT-GGCCAAGGTATTCACTTCCAAGTCTCCAC--GTTTCCACTTCTGTAGCTCCTTCAGTGGCTGCCCTGCACAGACCAGCTAGGCATTCACCATTCAGGTCCTTGCTAACCCGG-Cgtaggctgggtgctggtgacttaat-gcccctaggaacaactctcaaccaggggtgctaggggtgggtggataagccc-ccagct-cctcgccccttggg-atgatgactctgtctccagagtcccagc-aggatggaagcccagctgccaactcagttctcacttctcttatactcgcttcat
>gene=chr20_994060-995060; species=equCab
AGCCTC-CCTTGGCCCACCAAGTCC---------TTCTTTCCAGCCGGCTCAGCCAAAACAGGACTGAGGAGGACGTGATAGGCACCAACCCTCTGGTCTTCCTCAGCCCCTTAATCCCAGGACCAGTCACTACCCGGG----GCCTCTGCTGCCCTCCAATCCCTCGTGACTTCCAATCATTCAGCTCCTGAGCCGTCTT-GGCAGAGGTGCCCA-GTGCATGTCTCCCT--CTTGTTATTTCTCCAGCTCCACCAGTGGGTGCCCTGCCCATACCATCTCGGCATTCACCATTCAGGTCCTTGCTaacccgggggcaggctgggtactggtgagttaacggcccccagga---------------tgatgctgggagttggaggataagccccccagctccctcgccccttgggtgggacgactctgtctccagagtccccactgggatggaaggccagttgccaacttgatcctcaccacttttctctttgcttctt
>gene=chr20_994060-995060; species=gorGor
GGCCTCCCCCTGGCCCACGAAGTCCTCAGCCACCTCCTTCCTGGAGGGCTCAGCCAAAATCAGACTGAGGAAGAAGTGGTGGGCACCCACCTTCTGGCCTTCCTCAGCCCCTTATTCCTAGGACCAGTTCCCATCTAGGGGTCCTCACTGCCTCCCTGCAGCCCCTTGAAACTTCTGATCATTCAGCTCCTGGGATGTCCTGGGCAAAGTTATCCAGGCCCAGGTCCCCGGCTCGTGGCTGTCCTCTCATTCCCTCAGCGGGTGCCCTGCCCACACCAGGATTGCATTCACCATCCAGGTGCTTGCTGACTCGGGggcaggctgagtgctgatgagttaatgccccccaggagcacccctgagtggatgaggatgggagttggtggaaaaacatttcagtcccctcgccccttgggt-ggaccgttctgttgccagagttccccgtgggagggatgcccagttgccaacttgatccttatcacacctgtgcttgcttctt
>gene=chr20_994060-995060; species=panTro
GGCCTCCCCCTGGCCCACGAAGTCCTCAGCCACCTCCTTCCTGGAGGGCTCAGCCAAAATCAGACTGAGGAAGAAGTGGTGGGCACTCACCTTCTGGCTTTCCTCAGCCCCTTATTCCTAGGACCAGTCCCCATCTAGGGGTCCTCACTGCCTCCCTGCAGCCCCTTGAAACTTCTGATCATTCAGCTCCTGGGATGTCCTGGGCAAAGTTATCCAGGCCCAGGTCCCCGGCTCATGGCTCTCCTCTCATTCCCTCAGTGGGTGCCCTGCCCACACCAGGATTGCATTCACCATCCAGGTGCTTGCTGACTCGGgggcaggctgagtgctgatgagttaatgccccctaggagcacccctgagtggatgaggatgggagttggtggaaaaacatttcagtcccctcgccccttgggtgggacagttctgttgccagagttcccagtgggagggatgcccagttgccaacttgatccttatcacacctgtgcttgcttctt
>gene=chr20_994060-995060; species=papHam
GGCCTCCCCCTGGCCTACCAAGTCCTCAGTCACCTCCTTCCTAGAGGGCTCAGCCAAAATCAGACTAAGGAGGAAGTAGTGGGCACCCACCTTCTGGCTTTCCTCAGCCCCTTATTCCTAGGACCAGTTCCCATCTGAGGATCCTTACTGCCTCCCTGCAGTCCCTTGAAACTTCTGATCATTCAGCTCCTGGGAGCTCCTAGGCAAAGTTATCCAGGCCCAGGTCCCCAGCTCTTGACTCTCCTCTCATTCCCTCAGTGGGTGCCCTGCCCACACCAGGATGGCATTCACTGTCCAGGTGCTTGCTGACTTGGGggcaggctgagtgctgatgagttaatgccccccaggagcacccctgagtggaagaggatgggagttggtggaaaaacttttcagttccctcgccccttgggtgggacggttctgttgccagagttcccagtgggagggatgcccggttgccaacttgatccttatcccacctgtgcttgcttctt
>gene=chr20_994060-995060; species=ponAbe
GGCCTCCCCCTGGCCCACGAAGTCCTCAGCCACCTCCTTCCTGGAGGGCTCAGCCAAAATCAGACTGA-GAAGAAGTGGTGGGCACCCACCTTCTGGCCTTCCTCAGCCCCTTATTCCTAGGATGAGTCCCCATCTAGGGGTCCTCACTGCCTCCCTGCAGCCCCTTGAAACTTCTGGTCATTCAGCTCCTGGGATGTCCTGGGCAAAGTTATCCCGGCCCAGGTTCCCAGCTTGTGGCTCTCCTCTCACTCCCTCAGTGGGTGCCCTGCCCACACCAGGATGGCATTCACCATCCAGGTGCTTGCTGACTCGGGggcaggctgagtgctgatgagttaatgcccctcatgagcacccctgagtggatgaggatgggagttggtggaaaaacatttcagttctctcgccccttgggtgggacagttctgttgccagagttcccagtggaagggatgcccagttgccaacttgatccttatcacacctgtgcttgcttctt
>gene=chr20_994060-995060; species=rheMac
GGCCTCCCCCTGGCTTACCAAGTCCTCAGTCACCTCCTTCCTGGAGGGCTCAGCCAAAATCAGACTAAGGAGGAAGTAGTGGGCACCCACCTTCTGGCTTTCCTCAGCCCCTTATTCCTAGGACAAGTTCCCATCTGAGGATCCTCACTGCCTCCCTGCAGTCCCTTGAAACTTCTGATCATTCAGCTCCTGGGAGTTCCTGGGCAAAGTTATCCAGGCCCAGGTCCCCAGCTCTTGACTCTCCTCTCATTCCCTCAGTGGGTGCCCTGCCCACACCAGGATGGCATTCACTGTCCAGGTGCTTGCTGACTTGGgggcaggctgagtgctgatgagttaatgccccccaggagcacccctgagtggatgaggatgggagttggtggaaaatcttttcagttccctcgccccttgggtgggacagttctgttgccagagttcccagtgggagggatgcccggttgccaacTTGATCCTTATCCCACCTGTGCTTGTTTCTT
>gene=chr20_1008037-1009037; species=hg19
TAATTGAGAGTAATGGGAAGCATTTATTCCTGTGCTCCTGAGTCACCGGTTTTCCTTTTTGATGAATTTTGATAATCATTTTTTCTCACTAAAATTTAAAGGTTTAATTTTTAAAAACTGAATGGTTTAAGCTTAGCCCTATAGTTCTTGAACCATGATTTTAATAATAATGATTTTTTAATCTTCATTGCTCTAGCACCTTTAAGAAGGATTCGTTTGAAAATTCACCTGTGTCTCAACCCAGGAATAGGCTTGGCCTTCCTTCTCTGATGGCAGCCAGGGAGCTTCCTCCCATATACCGTGCCCACGGGAAGGAACAGAAATGCTTCCTGTCACTCCCAGGGGTCTCCAGCTGTCATAAGCTGCCAGCTGGAGGTGGTCCAAGCCAAGATTACAGCCGGCCTTTATCCTATAGTTATCACCCACAAATCACCCCCTATCCCCAACCCAGGGGAGTCTCTCTGTCCATTCCATACCCCGGATACTGAACTCAGCTCCAG
>gene=chr20_1008037-1009037; species=bosTau
TCATTGGGAGTGATGGGAAGCATTTGCTCCTGTGTTTAGGAACCATTGGGTTGCCTTTTCATTAAATTTTGATAATGATTTTCTTTTCttaaatttttaaattttatttaaaaaaCCCCAAATGG-TTGAGCTTAGTCCTATAGCTTTTGATCCACCATGATGGTAATAA---TTTTTTAATTTTCGTTTCTCTAGCACCTCCAAGTAGGATTGCTTTCAGAAGTCATGTGGGTCTCAGCCCAGGGACGAGCCTGGCTTGCCCTCTCTGATAACAGTCAGAG-----------ACATTCTTGG-CTGCAGTAAGGGGCAGAGATGCTTCCTCCCATTCCCAGGGGACTTCTGCTGTCATAGGCTGCCGGTCAGAAGTGGGCCAGACTGAGATTACAGCCAGCCCAAGTCCTACAATTATTATCCCCTAACCATACCCCGTCCCCAACCTGGGGGCGGCCTTCTATCCATTGCATCCTCCGGATGTTGAACAGTGTTCCAG
>gene=chr20_1008037-1009037; species=calJac
TAATTGAGAGTAATGGGAAATGTTTATTCCTGTGCTTA-GAGTCACTGGTTTTCCTTTTTAATGAATTTTGATAATGATTTTTTCTTACTAAAATTTGAAGGTTTAATTTTACAAAACTGAATGGGTTAATATTAGATCTATAGTTCTTGAACCATGattttaataataacaatatattaatCTTGCTTGCTCAAGCACCTCCAAGAAGGATTCCTTTGAAAATTCACCTGTGTCTCAACCCAGGAATAGGCTTAGCCTTCCTTCTCTGATGGCAGCCAGGGACCT---TCCCATGTACTGTGCCCACAGGAAGGAACAGAAATGCTTCCTGTCACCCCCAGGGGTCGCCAGCTGTCATAAGCTGCCAGCTGGAGGTGGTCCAGGCCAAGATTACAGCTGGCCCTTGTCCTGTAGTTACCATTCGCCAACCACCCCCTATTCCCAGCCCAAGAGAGGCCCTCTGTCCATTGCATACCCTGGATACTAAACTTTGCTCCAG
>gene=chr20_1008037-1009037; species=canFam
--ATCTGGAGTGATGGGAAGCATTTGCTCCTGTGTTTAAGAGCCTTGGGgtttctttcttTTTGAATTTTAATAATGATTTTCTTTTCCTCAA-CTTGGAAGTTtatgtTTTT---ACTGCATGCTTTAAGCTTAGCCCTATAACTCTTGATTCATGATGATAATAGTGA---TTTTGTAATCCTCCTTTCTCTGGCATCTCCAAGGAAGGTTCCTTTCAAAATACATCTGGATCTCAACCCAGGGATGGGCTTGGTCTGCCTTCCTTGATGGGAGCCAGAGGCCTCCCC-CCACATTCTTGG-CCTCAGGAGAGGACAGAAATGCCCCCTGCTACTCCTTGGAGGCTGCAGCTGTTAGGGGCTGCATGT-AGAGGTGGCCCAGGCCAAGATTATAGCCAGCCTTAGTTATAGAATTATTG-CCCCTAACCATCCCTTGTCCCCAGCC-------GGCCCA-------TTACATCTCTTGGATGCTGAACCAGACTCCAG
>gene=chr20_1008037-1009037; species=equCab
TGATTTGGAGTAATGGGAAGCATTTGCCCCTGTGTTCAAGAGCCGTTGGGTTTCCTTTTTACTGAATTTTGATACTTATTT--TTTTCTTAAA-TTTGCAGGTTTACTTTTTTAAGACTGAATGGTTTAAGCTTAGCTCTCTAGCTCTTGATCCATGATGATAATAGTGA---TTTTTTAATCCTCATTTCTCTAGCACTTCCGAGGAGGATTCCTTTCAAAATTCATCTGGGTCTCAGCCCGGGGCTGGGCTGGGCCTGCCCTCCCCGACTGCAGCCAGAGGCCCCTCCGCCACTCTCTTCG-CTGCAGGAGGGGGCATAAATGCCTCCTGCTAC-TCGTGGGGGGTCCAACTGTCATAGGCTGCAGGTGGGAGGTGGCCCAGGCCAAGGTTACAGCTAGCCCTAGTCAGACAGGTACCACCCCCTCCCCATTTCCCATCCCCAGCCCAGGGGAGGCCCTCTGCCCGTTGCATCCCCTAGATGCTGAAC----CCCCCA
>gene=chr20_1008037-1009037; species=gorGor
--------------------------------------------------------------------------------------------------------------------------------------------------------------------------------------------------------------------------------------------------------------------------------------------------------------------------------------------------------------------------------------------------------------------------------------------------------------------------------------------------------------------
>gene=chr20_1008037-1009037; species=panTro
TAATTGAGAGTAATGGGAAGCATTTATTCCTGTGCTCATGAGTCACCGGTTTTCCTTTTTAATGAATTTTGATAATGATTTTTTCTCACTAAAATTTAAAGGTTTAATTTTTAAAAACTGAATGGTTTAAGCTTAGCCCTATAGTTCTTGAACCATGATTTTAATAATAACGATTTTTTAATCTTCATTGCTCTAGCACCTTTAAGAAGGATTCGTTTGAAAATTCACCTGTGTCTCAACCCAGGAATAGGCTTGGCCTTCCTTCTCTGATGGCAGCCAGGGACCTTCCTCCCATATACCGTGCCCACAGGAAGGAACAGAAATGCTTCCTGTCACTCCCAGGGGTCTCCAGCTGTCATAAGCTGCCAGCTGGAGGTGGTCCAAGCCAAGATTACAGACGGCCTTTATCCTATAGTTATCACCCACAAATCACCCCCTATCCCCAACCCAGGGGAGTATCTCTGTCCATTGCATACCCTGGATACTGAACTCAGCTCCAG
>gene=chr20_1008037-1009037; species=papHam
TAATTGAGAGTAATGGGAAGCATTTATTCCTGTGCTTACAAGTCACCAGTTTTCCTTTTTAATGAATTTTGATAATGATTTTTTCTCACTAAAATTTAAAGGTTTAATTTTTTAAAACTCAATGGTTTAAGATTAGCCCTATAGTTCTTGAACCattattttaataataatgattttttaatCTTCATTGCTCTAGCACCTTTAAGAAGGATTCCTTTGAAAATTCACCTGTGTTTCAACCCAAGAATAGGCTTGGCCTTCCTTCTCTAATGGCAGCCAGGGACCTTCCTCCCACACATCATGCCCACAGGAAGGAACAGAAATGATTCCTGTCACTCCCAGGGGTCTCCAGCTGTCATAAGCTCCCAGCTGGAGGTGGTCCAGGCCAAGATTACAGCCAGCCTTTGTTCTGTAGTTATCACCCACCAACCACCCCCTATCCCCAGCCCAGGGGAGGCCCTCTGTCCATTGCATACCCTGGATGCTGAACTTTGCTCCAG
>gene=chr20_1008037-1009037; species=ponAbe
TAATTGAGAGTAATGGGAAGCATTTATTCCTGTGCTCATGAGTCACCGGTTTTCCTTTTTAATGAATTTTGATAATGATTTTTTCT--CTAAAATTTAAAGGTTTAATTTTTAAAAACTGAATGGTTTAAGCTTAGCCCT-TAGTTCTTGAACCATGATTTTAATAATAACGATTTTTTAATCTTCATTGCTCTAGGACCTTTAAGAAGGATTCGTTTGAAAATTCACCTGTGTCTCAACCCAGGAATAGCCTTGGCCTTCCTTCTCTGATGGCAGCCAGGGACCTTCCTCCCATATACCGTGCCCACAGGAAGGAACAGAAATGCTTCCTGTCACTCCCAGGGGTCTCCAGCTGTCATAAGCTGCCAGCTGGAGGTGGTCCAAGC------------TGGCCTTTATCTTATAGTTATCACCCACCAACCACCCCCTATCCCCAACCCAGGGGAGGCCCTCTGTCCATTGCATACCCTGGATACTTAACTCTGCTCCAG
>gene=chr20_1008037-1009037; species=rheMac
TAATTGAGAGTAATGGGAAGCATTTATTCCTGTGCTTACAAGTCACCAGTTTTCCTTTTTAATGAATTTTGATAATGATTTTTTCTCACTAAAATTTAAAGGTTTAATTTTTTAAAACTCAATGGTTTAAGCTTAGCCCTATAGTTCTTGAACCattattttaataataatgattttttaatCTTCATTGCTCTAGCACCTTTAAGAAGGATTCCTTTGAAAATTCACCTGTGTCTCAACCCAAGAATAGGCTTGGCCTTCCTTCTCTAATGGCAGCCAGGGACCTTCCTCCCACACACCATGCCCACAGGAAGGAACAGAAATGATTCCTGTCACTCCCAGGGGTCTCCAGCTGTCATAAGCTCCCAGCTGGAGGTGGTCCAGGCCAAGATTACAGCCAGCCTTTGTTCTATAGTTATCACCCACCAACCACCCCCTATCCCCAGCCCAGGGGAGGCCCTCTGTCCATTGCATACCCTGGATGCTGAACTTTGCTCCAG
>gene=chr20_1021037-1022037; species=hg19
GGTCCCACCTACCTGGCATCCAATagatcttctcattttcccacttgaaagcttgcaatggtaccccactgtgctctgagcaaaaacccacctcttctccatggcctaccaggctctatgtgtcctggccctgtctcccactcttttgcccctagcttgctctgctatccccaacctagcctctttctatttcttcagcatgccaaactctttcttacctagggattttgcacacgctgttccctctgcctggaacatcttcctcttcactcttctcatggctgttccttgtatcttctgagtttcaacttgactgttgcctccaggaaggcttccctgatcaccctatagtaagtaggatttctctgacatcatctctcaacctcttttttgcttccttcatggaagtcatcactgcttttttatatttacttgttggcatggatggttctcatctattctctccatgagaccatgagctcctccagggcaggaagcct
>gene=chr20_1021037-1022037; species=bosTau
TTCTCCATGCTCCTGGTAGCCAAAGGATCTTCTCATTTTCCCACGAAACTcctcccagcggtttcctttcacactctaagcaaaaaccaaagtcttcaatatggctgacgag-------gtgccctggccccacctccctctccta-gcccctaactggccccactatcaccacgctgtcttcttttcggatcca-gacatgtcaaa------cccacctagggct-tcgcacctaatgttccccatgcct-gaacacccttctcttctctcttcacgtggctgctcc-ttcatcttct-----tcaacttgatggcc-cctccagggaaccttccctgactacccctgagaaaacaggatttctctaacatcatctctcatccccttgttt----ccttcacagatgtcaccaccatctctttacctttatttgttggcatgtattgttctcatctgttctccccatgagaccatcagtgcctccagtccaggaagccc
>gene=chr20_1021037-1022037; species=calJac
GGTCCCACCCA-CTGGCATCCAAGagatcttctcactttcccacttgaaagcttgcaatggtatcccactgtgctctgaacaaaaacccacctcttctccatggttcgccaggccctgtgtgtcctggccctgtctcccactctttcacccctag-ttgctctgctttccccacactggcttctttccgtttcttcagcatgctacactttttcttacctagggattttgcacatgctgttccctctgcctggaacagcttcctcttcacccttctcatggctgttccttgtatcctctgagtttcagcttgactgttgcctccaggaaggcttccctgatcacaccatagtaagtaggatttctctgccatcatctctcaacctctcatttgctttcttcatggaagtcatcaccatgtatttatatttatttgttggaatggatggttctcgtcttttttctccatgagaccgtgagctcctccagggcaggaagtct
>gene=chr20_1021037-1022037; species=canFam
tGCCACATACCACTAGCAGCCAAcggatcttctcatttccccagccaaagtctctcaatggtttgccatcacactctgaccaaaatgcaaattcttttctatgg----------cctgtgtgccc-tggcccatctcccactccag-gccctaaggggcctctactagctccataccggcctctttccagtcc---------------tctttcccaccaagggcttttgcacatgatatttcttcttccaggaacacctttctcttcactc--ttggtag-----cctttcatcctct-----ccagcttgattgtt-cctctggggagcctacactgatcaccctatagaaagcaggatttctctagctt--tctctcaacctctcatttgttattgtcacagacatcatcaccacctttttatctttatttgttggcatggatggttgatatccattctccccatgagatcatgagctcctccagggcgggaagtct
>gene=chr20_1021037-1022037; species=equCab
CCCCGCAGGCCCCCCACAGCTGAGagatcttcccatttttccacttgaaacctcccactggtttcccgtcacattctgagcaaaaaccaaactcttctccatggcctacggggccctgcgtgccc-ggtcccctgccccactccta-gcccccagctggctccactctcaccacactggcctctttccagttccttgacatgccaaatcctcgcccacctagggcttttgcacatgatattcaatctgcctggaatatccttcttctca----------ggctgttcctttcatcctcc-----tcagcttgattgtt-cctccaggggcccttccctgaccaccccagaggaagcaagatttctccgacatcatctctcaacctcttgtctgcttccttcatacacatcatcaccatctttttctctttatttgttggcatggatggttctcatccgttctccccatgagaccatgagctcctccagggcaggaagcct
>gene=chr20_1021037-1022037; species=gorGor
GGTCCCACCCACCTGGCATCCAATagatcttctcattttcccacttgaaagcttgca-tggtaccccactgtgctc-gagcaaaaacccacctcttctccatggcctaccaggccctatgtgtcctggccctgtctcccactcttttgcccctagcttgctctgctatcccca-cctagcctctttctatttcttcagcatgccaaactctttcttacctagggattttgcacacgctgttccctc-gcctggaacatcttcctcttcactcttctc-tggctgttccttgtatcttctgagtttcagcttgactgttgcctccaggaaggcttccctgatcaccctatagtaagtaggatttctctgacatcatctctcaacctcttttttgcttccttcatggaagtcatcactgcttttttatatttacttgttggcatggatggttctcatctattctctccatgagaccgtgagctcctccagggcaggaagcct
>gene=chr20_1021037-1022037; species=panTro
GGTCCCACCTACCTGGCATCCAATTgatcttctcattttcccacttgaaagcttgcaatggtaccccactgtgctctgagcaaaaacccacctcttctccatggcctaccaggccctatgtgtcctggccctgtctcccactcttttgcccctagcttgctctgctatccccaacctagcctctttctatttcttcagcatgccaaactctttcttacctagggattttgcacacgctgttccctctgcctggaacatcttcctcttcactcttctcatggctgttccttgtatcttctgagtttcaacttgactgttgcctccaggaaggcttccctgatcaccctatagtaagtaggatttctctgacatcatctctcaacctcttttttgcttccttcatggaagtcatcactgcttttttatatttacttgttggcatggatggttctcatctattctctccatgagaccgtgagctcctccagggcaggaagcct
>gene=chr20_1021037-1022037; species=papHam
GGTCCCACCCACCTGGCGTCCAAGagatcttctcattttcccacttgaaaatttgcaatggtaccccactgtgctctgagcaaaaacccacctcttctccatggcctaccaggccctgtgtgtcctggcccagtctcccactcttt-------------------------caccctagcc----tctatttcttcagcatgccaaactctttcttacctagagattttgcacacgctgttccctctgcctggaacatcttcctcttcactcttctcatggctgttccttgtatcttctgagtttcaacttgactgttgcctccaggaaggcttccctgatcaccccatagtaagtaggatttctctgacatcatctctcaacctctcttttgcttccttcgtggaagtcatcaccgcttttttatatttacttgttggcatggatggttctcatctattctctccatgaaaccgtgagctcctccagggcaggaagcct
>gene=chr20_1021037-1022037; species=ponAbe
GGTCCCACCCACCTGGTGTCCAATagatcttctcattttcccacttgaaagcttgcaatagtaccccactgtgctctaagcaaaaacccacctcttctccatggcctaccaggccctatgtgtcctggccctgtctcccactcttttgcccctagcttgctctgctatccccatcctagcctctttctatttcttcaggatgccaaactctttcttacctagagattttccacacgctgttccctctgcctggaacatcttcctcttcactcttctcatggctgttccttgtatcttctgagtttcaacttgactgttgcctccaggaaggcttccctgatcaccccatagtaagtaggatttctctgacatcacctctcaacctctcttttgcttccttcatggaagtcatcaccgcttttttatatttacttgttggcatggatggttctcatctattctctccatgagaccgtgagctcctccagggcaggaagcct
>gene=chr20_1021037-1022037; species=rheMac
GGTCCCACCCACCTGGCGTCCAAGagatcttctcattttcccacttgaaagtttgcaatggtaccccactgtgctctgagcaaaaacccaccccttctccatggcctaccaggccctgtgtgtcctggccctgtctcccactcttt-------------------------caccctagcc----tctatttcttcagcatgccaaactctttcttacctagagattttgcacacgctgttccctctgcctggaacatcttcctcttcactcttctcatggctgttccttgtatcttctgagtttcaacttgaccattgcctccaggaacgcttccctgatcaccccatagtaagtaggatttctctgacatcatctctcaacctctcttttgcttccttcatggaagtcatcaccgcttttttatatttacttgttggcatggatggttctcatctattctctccatgaaactgtgagctcctccagggcaggaagcct
>gene=chr20_1040105-1041105; species=hg19
cccctcagagaatcccaaaagatatcaaaatatccagacttttgtctcagccccttcattttgatagttcactattcaccaaatacaggttgccccaggaagggcatggcctgggatgaagtggccctctcaagctgaggctaaccttgaaggggctgaagctgaaggctctctgctgaccatgcttcccccgccttcagctgtcaagtccttcagGGTCAGCTCAGTTCTGAGTGCCACTTTACTTGGGGTCACTTCTTTGATTCCAAGCAGTTTAACATAATGGCAACCACAGTTAGGGAGACCTGTCCTGGTGGATCAGGGTGGCCCAAGCTAAGGTCTGGAGGAAAGACGACCCTCAAGAAAAGATGTCTCCTCTGTCCCTCCACCCCATTCATACTAAGGGCCATGGGTTCATGGAGAGGGTTTCAGATGGGCACATTATAGGGCTGAGGCTAAAAGTCTCTTTGAACCAACTCACACTTGTACAGAAGTGATGC
>gene=chr20_1040105-1041105; species=bosTau
------------cctcaaa-gaggtccaggtgtctggacctttacccctgtccc----------------gctattcaccagatgcaagctgcccc-agcaaggCTTGACTTCTGTCCAAGAAGCCA-----------------CCCTGATGGGGTTGACACCAAGG-CACTCTGC------------------CTTCTTT-----AGGCCTTCAGGATTAGCT--------------------------------------------------------CAGTG---ACCACTCTTAAGAGG---------GGGAGGTCAGAATAGCCAAAACTAAGGTCTAGAGAGTAGGAAC--CCTTGAAAAAA------------------------------------------------------------------------------------------------------------------------------------
>gene=chr20_1040105-1041105; species=calJac
cccctcagagtgtcccaaaagagaccaaaatatccagacttttgtctcagccccttcattctgatagttcactattcaccaaagacaggctgccccaggaagggcatggcctgggatgacgtggccctctcaagctgaggctaatcttgaaggggctgacactgaaggctccctgctgaccaggctcccatggccttcagttgtcaagtccttcagGGTCAGTTCAGTTCTGAGTGCCACTTTACTTGGGGTCACTTCTTTGATTCCGAGCAGCTCAACATAATGGCAGCCACAGTTAGGGAGGCCTGTTCTGGTGGATCAGGGTGGCCCAAGCTAAGGTCTGGAGGGAAGAAAACACTCAAGAAAAGAAGTCTCCGCTGTCCCTTCACCCCATTCACACC-AGGGCCAAGGGTTCTTGGAGAGGGTTTCAGACGGGCACGTTAC-GAGCTGAAGCTAAAAGTCTCTTTGAACCAGCTCACACTTGTACCGAAAT-ATGC
>gene=chr20_1040105-1041105; species=canFam
cccttcagagtgccccagaaggtgcctaaatgtctagatctgtattccctactc----------------tctatccggcaggtgcagactgcctg-agggagacatgacctctatcaaagccaaag----------------actccaaaggggctgacactgaagtctccctgc------------------cTTTGGCTGTCAGGTCCCTCAGGCTCAGCTCGGTTCTGAGTGCCACTGTTCTCGGGGCCACTTCTTTGGTTTTTGGGA-CACACCACACTA---ACCACAATTAGGGAGACCTATCCTGGAGGATCAGTATGGCCCAAGCTAAGGTCAAG-----AGAAAC--CCCAAGAAAAG------------------------------------------------------------------------------------------------------------------------------------
>gene=chr20_1040105-1041105; species=equCab
cccttcagagtgtccccgaagaggcctaattgtcaggacctttatccccacccc----------------actatccaccagaagcaggccatgcc-aggaaggCCCAACCTCCATC---------------------------CTCCGTCAGAGCGGC--CTGAAGTGTCCCTGC------------------CTTCAGCCACCGAGTCCTCCAGGGTCCCCCCAGCTCTGAGCACCACTTTATGGGGGGTCACTTCTTTGGTTCTGGGCAGCATACCACAGTG---ACCACAATTAGGGAGACGTGCCCTGGGGGATCAGGGTAGCCCAAACTAAAGTCTAGAGGAAAGGAAC--CCCTGAAAAAG------------------------------------------------------------------------------------------------------------------------------------
>gene=chr20_1040105-1041105; species=gorGor
------------------------------------------------------------------------------------------------------------------------------------------------------------------------------------------------------------------------------------------------------------------------------------AACATAATGGCAACCACAGTTAGGGAGACCTGTCCTGGTGGATCAGGGTGGCCCAAGCTAAGGTCTGGAGGAAAGACGGCCCTCAAGAAAAGAAGTCTCCTCTGTCCCTCCACCCCATTCATACTAAGGGCCATGGGTTCGTGGAGAGGGTTTCAGATGGGCACATTATGGGGCTGAGGCTAAAAGTCTCTTTGAACCAACTCACACTTGTACAGACGTGATGC
>gene=chr20_1040105-1041105; species=panTro
cccctcagagaatcccaaaagatatcaaaatatccagacttttgtctcagccccttcattttgatagttcactattcaccaaatacaggttgccccaggaagggcatggcctgggatgaagtggccctctcaagctgaggctaaccttgaaggggctgatgctgaaggctctctgctgaccatgcttccCCCACCTTCAGTTGTCAAGTCCTTCAGGGTCAGCTCAGTTCTGAGTGCCACTTTACTTGGGGTCACTTCTTTGATTCCAAGCAGTTTAACATAATGGCAACCACAGTTAGGGAGACCTGTCCTGGTGGATCAGGGTGGCCCAAGCTAAGGTCTGGAGAAAAGACGACCCTCAAGAAAAGAAGTCTCCTCTGTCCCTCCACCCCATTCATACTAAGGGCCATGGGTTCGTGGAGAGGGTTTCAGATGGGCACATTATGGGGCTGAGGCTAAAAGTCTCTTTGAACCAACTCACACTTGTACAGAAGTGATGC
>gene=chr20_1040105-1041105; species=papHam
cccctcagagaatccccaaagagaccaaaatatccagacttttgtctcagccacttcattttgatagttcactattcaccaaatacaggctgccccaggaagggcatggcctaggatgaagtggccctctcaagctgaggctaaccttgaaggggctgatgctgaaggctctcggctgaccatgcttccCCCCACTTCAGTTGTCAAGTCCTTCAGGGTCAGCTCAGTTCTGAGTGCCACTTTACTTGGGGTCACTTCTTTGATTCCAAGCGGTTCAACATAATGGCAACCACAGTTAGGGTGACCTGTCCTGGTGGATCAGGGTGGCCCAAGTTAAGGTCCGGAGGAAAGAAGCCCCTCAAGAAAAGAAGTCTCCTCTGTCCCTCCACCCCATTCACACTAAGGGCCATGGGTTCGTGGAGAGGGTTTCAGATGGGCACATTATGGGGCTGAGGCTAAAAGTCTCTTTGAACCAACTCGCACTTGTACAGAAGTGATGC
>gene=chr20_1040105-1041105; species=ponAbe
cccctcagataatcccaaaagagaccaaaatatccagaattttgtctcagccccttcatgttgatagctcactattcaccaaatacaggttgccccaggaagggcatggcctgggatgaagtggccctctcaagctgaggctaaccttgaaggggctgatgctgaaggctctctgctgaccatgcttcccccgccttcagttgtcaagtccttcagGGTCAGCTCAGTTCTGAGTGCCACTTTACTTGGGGTCACTTCTTTGATTCCAAGCAGTTCAACATAATGGCAACCACAGTTAGGGAGACCTGTCCTGGTGGATCAGGGTGGCCCAAGCTAAGGTCTGGAGGAAAGAAGACCCTCAAGAAAAGAAGTCTCCTCTGTCCCTCCACCCCATCCATACTAAGGGCCATGGGTTCGTGGAGAGGGTTTCAGATGGGCACATTATGGGGCTGAGGCTAAAAGTCTCTTTGAACAAACTCACACTTGTACAGAAGTGATGC
>gene=chr20_1040105-1041105; species=rheMac
cccctcaaagaatcccaaaagagaccaaaatatccacacttttgtctcggccacttcattttgatagttcactattcaccaaatacaggctgccccaggaagggcatggcctgggatgaagtggccctctcaagctgaggctaaccttgaaggggctgatgctgaaggctctcagctgaccatgcttccCCCGCCTTCAGTTGTCAAGTCCTTCAGGGTCAGCTCAGTTCTGAGTGCCACTTTACTTGGGGTCACTTCTTTGATTCCAAGCGGTTCAACATAATGGCAACCACAGTTAGGGTGACCTGACCTGGTGGATCAGGGTGGCCCAAGTTAAGGTTTGGAGGAAAGAAGCCCCTCAAGAAAAGAAGTCTCCTCTGTCCCTCCACCCCATTCACACTAAGGGCCATGGGTTCGTGGAGAGGTTTTCAGATGGGCACATTATGGGGCTGAGGCTAAAAGTCTCTTTGAACCAACTCGCACTTGTACAGAAGTGATGC
>gene=chr20_1064301-1065301; species=hg19
TTTTTAGTTCCCAAAGCTctctcttgctccctataagagaattatacttcctgtgccattgacatcaggcctggacatgtgacttactttggccaatgatatatgacctgagtgaggtaatgccacttctaagcagaagccttaagagccaccacgtttccactgtggcttttctctgccttccaccagaatagtgtattccaaatagggttgttttatcagctgggtcccaggaagaagaggatttggccagagctgcagccagtcctgagtgtaaggtgaataagaaataaatatttgttgttgtaagccagggagatttgacggttattagttatgccagcataacttagggaaactgactaacacaGAAGTATAACCTAATGAATTGACAAAATGCTGCCATTTTTATGCTTCATTAAAACATAAATGAAAACTTTTTGTAAAATAGTACCTAGATGCTTTACATTGGTTTCTCATTGTTCTGCTAAACATGAGCA
>gene=chr20_1064301-1065301; species=bosTau
---tttactcACAAAGTTCTCTCT----CC-TATAAGaggattatactttctgtgccactgacatcaggactggccacatgacttactttggccaaagatctgtgacttgggtgatgtcatcgcacttccaagcaggtgctttaagaaccaccatgttt--accatagg-tttcccccccttcca---------------cccagtagggtcactccaccaactgggtcctagaaggaagatgatgtggagagagctgcagccaatcctgggtgtaagatgcacaagaaataaacattggttgttgtaaaccagaaagatgtgacatttg----ttaccgcagcataagttagagaagctgactgatacaGAAATATAACC-AATGAATTGATAAAA--------ATTTTATTATTTGTTAGAATATAAATTTTAACCTTTTATA-AGTAGTACATTGATGCTTTACATTAGTTTCTCATTGTTCTAATAAACAGAAGCA
>gene=chr20_1064301-1065301; species=calJac
CTTTTAGTTCCCAAAGCTctctcttactccctataagatgattatgcttcctgtgccattgacatcaggcctggacatgtgatttactttggccaatgatatatgacctgagtgaggtaacaccacttctaagcagaagcctgaaaagccaccacgtttctactgtggcttttttctgccttccaccagagtagtatattctaaatagggttgctttatcaaccaggtcccatgaggaagaggatttggccagagctgcagccaatcctgagtgtaaggtgaacaagaaataaacatttgttgttgtaagccagggagatatgacagttgttagttatgtcagcataacgtagGGAA----ACTAACACGGAAATATAATCTAATGAATTGATAAAATGCTGCTATTTTTATGCTTCATTAAAAGATAAATGAAAAATTTTTGCAAAATAGTACCTTGATGCTTTACATTAGTTTCTCATTGTTCTGCTAAACATGAGCA
>gene=chr20_1064301-1065301; species=canFam
GTTTTTGTTCCCAAAGCTCTCTCT----CCTGTCAAGATGATTATACTTCCTGTATCACTGACAACAGGCC----------AAttactttggccaataagatgtaacttggatgatataatgccacttctgagcagaacctttaaaagccatcacgttt--aatgtggg-tttttcccccttccaccaaagcagcgtaacccaaaaagagtcactcca--------------taaggaagac-atgtaccgagagctgcagccaatcctggagataggatggggaagaaatagacatttgt---tgtaagccagagagatttgaagcttg----ttacctcagcataatctagagacgctgactaatacGGAAACATAACCTAATGGATTAATAAAATACTGCAATTTTTATCCTTTGTCAG-TTATTAATGGCAAATTTTTGTA-ATTAATACATTGATGCTTTACACTGGTTTCTCATTGCTCTGCTAAACCAGAGAA
>gene=chr20_1064301-1065301; species=equCab
ACTTCTGCTCACACAGCTCCCTCT----CCCTGtagtaggatcatacttcccgcgccgctaacgtgaggcctgaccgtgtgacttactc-ggccaacggtaggtgacttgagtgacgccccgcctcttctgagcagaggctc---aagc------gtct--accgt--g-tttcccccgcttccaccagagcggtgtgtcccaaataggtctgctccatcagctgggtccaggaaggaagacgatgtggccagagctgcagccactcctcggtgcaggatgagcaagaaataaacttttgt---agtggaccagtgagatttgacatttg----tcacctcggcataacttagAGAAGCTGAT----ACAGAAATATAACCTAATGAACAGATAAAATGCTGCAATTGCTACCCTTCGTTAGGGGATAAATGGTGACTTTTTCTA-ATTAGTACATTTATGCTTTACACTGGTTTCTCATTGTTCTGCTCAACAGGAGCA
>gene=chr20_1064301-1065301; species=gorGor
TTTTTAGTTCCCAAAGCTctctcttgctccctataagagaattatacttcctgtgccattgacatcaggcctggacatgtgacttactttggccaatgatatatgacctgagtgaggtaatgccgcttctaagcagaagccttaagagccaccacgtttccactgtggcttttctctgccttccaccagaatagtgtattccaaatagggttgttttatcagctgggtcccaggaggaagaggatttggccagagctgcagccagtcctgagtgtaaggtgaataagaaataaatatttgttgttgtaagc---------------------------------------------------------------------------------------------------------------------------------------------------------------------------------------------
>gene=chr20_1064301-1065301; species=panTro
TTTTTAGTTCCCAAAGCTctctcttgctccctataagagaattatacttcctgtgccattgacatcaggcctggacatgtgacttactttggccaatgatatatgacctgagtgaggtaatgccacttctaagcagaagccttaagagccaccacgtttccactgtggcttttctctgccttccaccagaatagtgtattccaaatagggttgtttcatcagctgggtcccaggaggaagaggatttggccagagctgcagccagtcctgagtgtaaggtgaataagaaataaatatttgttgttgtaagccagggagatttgacggttattagttatgccagcataacttagggaaactgactaacacaGAAGTATAACCTAATGAACTGACAAAATGCTGCCATTTTTATGCTTCATTAAAACATAAATGAAAACTTTTTGTAAAATAGTACCTAGATGCTTTACATTGGTTTCTCATTGTTCTGCTAAACATGAGCA
>gene=chr20_1064301-1065301; species=papHam
GTTTTAGTTCCCAAAGCTctctcttgctccctataagagtattatacttcctgtgccattgacatcaggcctggacatgtgacttactttgaccaatgatatatgacctgagtgaggtaatgccacttctaagcagaagccttaagagccaccacgtttccactgtgatttttctctgccttccaccagaatagcatattccaaatagggttgctttatcagctgggtcccaggaggaagaggatttggccagagctgcagccagtcctgagtgtcaggtgaacaagaaataaatatttgttgttgtaagccagggagatttgacagttgttagttatgccagcataacttagggaagctgactaacacaGAAATATAACCTAATGAATTGATAAAATGCTGCTATTTTTATGCTTCATTAAAATATAAATGAAAACTTTTTGTAAAATAGTACCTTGATGCTTTACATTGGTTTCTCATTGTTCTGCTAAACATGAGCA
>gene=chr20_1064301-1065301; species=ponAbe
TTTTTAGTTCCCAAAGCTctctcttgctccctataagaggattatacttcctgtgccattgacatcaggcctggacatgtgacttattttggccaatgatatatgacctgagtgaggtaatgccacttctaagcagaagccttaagagccaccacatttccactgtggcttttctctgccttccaccagaatagtgtattccaaatagggttgctttatcagctgggtcccaggaggaagaggatttggccagagctgcagccagtcctgagtgtaaggtgaataagaaataaatatttgttgttgtaagccagggagacttgacagttattagttatgccagcataacttagggaaactgactaacacaGAAGTATAACCTAATGAATTGACAAAATGCTGCCATTTTTATGCTTCATTAAAATATAAATGAAAACTTTTTGTAAAATAGTACCTAGATGCTTTACATTGGTTTCTCATTGTTCTACTAAACATGAGCA
>gene=chr20_1064301-1065301; species=rheMac
GTTTTAGTTCCCAAAGCTctctcttgctccctataagagtattatacttcctgtgccattgacatcaggcctggacatgtgacttactttgaccaatgatatatgacctgagtgaggtaatgccacttctaagcagaagccttaagagccaccacgtttccactgtgatttttctctgccttccaccagaatagcatattccaaatagggttgctttatcagctgggtcccaggaggaagaggatttggccagagctgcagccagtcctgagtgtcaggtgaacaagaaataaatatttgttgttgtaagccagggagatctgacagttgttagttatgccagcataacttagggaagctgactaacacaGAAATATAACCTAATGAATTGATAAAATGCTGCTATTTTTATGCTTCATTAAAATATAAATGAAAACTTTTTGTAAAATAGTACCTTGATGCTTTACATTGGTTTCTCATTGTTCTGCTAAACATGAGCA
>gene=chr20_1069105-1070105; species=hg19
ccacccagcctatagccagtatcaactgtccagctatgtaagtaagtctccttggatgtggatctttcagccccagtcaaaccttcagatgagcatagccccagccaatacctaactgcaacctcatgaaaggtcctgagccagaaccacctagtcaagctgctcccaaattcttgactcatagaaaccatgacagattggtaaatgactgttgttgtgtacagccagtggttaatgaactatctctaaagggcctaaaaggaagtatttttgtctctgtcacgataattcaactctgcaaaagcagctatagatgatacataaatgaataggtgtggccgtgttccaacaaaactttatttacaaaaacaagcagcaggccagatttggcctgaggattttagtttgtcaacTTTGAGTTTAAGCCACTATGGTTTGCAATTTGTCATGTGGTCATATATAACTAATCCACTCCCTGAATTCGTGAAGTGGCCTGAATA
>gene=chr20_1069105-1070105; species=bosTau
ct---cagccttcagccagcaccagctggacagccacagaagtaaaactacttgg--aagagtccttcggccctagtcaag-cttcaggtgagtgaagctcctgccaatacctaactggaccctcatgaaagaccgttagacagag----ctggctggactgctcccaaattcctgacccatagaaaccatgagaga-tcacagatgattattgttgtGACAACCcaagggttgacagactttatctaaagggccaggtagcaaatatttcaatctgtactaaaactattcaagtctgaaaaagtagccctgggtcatacataaatgaatgagtgtggctgtgttccaataaaccttgatttaccaaaacaagcagtgggccagatttgacctgaggaccatagttAGTAAATCTTTACGTTAAGCCTTTTTGTTTTGCAATTGGTTATGTGGCAGTATAAAACTAATCCGTGACTTCAATTTGTGAAGTGACCTGAACA
>gene=chr20_1069105-1070105; species=calJac
c----cagcctatagccagcatcaactggccagctatgtaagtgagtatccttggatgtgaatctttaaaccccagtcaaaccttcagatgagcacagccccagccaatacctaactgcaaccccatgaaagattctgagccagaaccacctagccaagctgctctcaaattcttgactc--agaaaccatgagagattggtaaatgactattgttgtataaagccagtggttaatgaactatctctaaagggctgaataggaa----------------cacaataattcaactctgcaaaagcagccatagatgatacataaatgaataggtgtggccatcttctaacaaaactttatttacaaaaacaagcagcaggccaaatttggcctgaggattatagtttttcaacttcAATTTTAAGCCACTATGTTTTGCGATTTGTCGTGTGGTCATTTATAATGAATCCACTCCCTGAATTTGTGAAGTGGCCTGAATA
>gene=chr20_1069105-1070105; species=canFam
cc---caggatataaccagcagcaactggccagccatatgagtgaaccttcttggatgaa-atccttcagctccagtcaagccttcagatgagtgcagctccagccaatatctaactgaaacctccagaaagaccctgacccagaaccacgtggccaagctgctcccagattcctggcccatagaaaccagtagaca-taataaaagattactgtAGTGTTAATCcagggattgacaaactttt-ctgaaaagccagatagtaagtatttttatctgtgtgtaaactgttcaactctgcaaaagcagctgtagaacacacataaatgaatgagtgtggctgtttt--gataaaactttattgaccaaaataagcaatgggccaaatttggcctgaggactatggtttgcATACTTCTATTTTAAGCCACTTCGTATTGTAATTTGTTGTGTTGCAATATGTAAGTAACCCATTCCCTGAATTTGTGAAGT-ACCTGAATA
>gene=chr20_1069105-1070105; species=equCab
cc---cagcctacagccagcaccagctggccagccatgcgagtgagccttctt-gataag------------------aagccttcagatgaatgcagccccagccaacacctaactggaacctcatgaaaggtcctgcgccagaaccacccagccgagctgctcccgaattccggagccatagaaaccataagag---aataaattattattgttgggttaagcccgaggttgacaagctttttctgtagggccagatagtaaatatttagtcttttgttagaactatgcaactctgcaaaagcagccatagactatacataaatgaatgggtgtggctgtgttccaataaaactttatttacacacacaagctgcaggccacatttggcctgaggactacggtttgcccatctctattttaagccac--agttctgtgatttggtgtgcaggaatGTAGAAGTTATCCACTCCCTGAATTTGTGAGCTGAGCTGAATG
>gene=chr20_1069105-1070105; species=gorGor
-------------------------------------------------------------------------------------------------------------------------------------------------------------------------------------------------------------------------------------------------------------------------------------------------------------------------------------------------------------------------------------CAGCAGGCCAGATTTGGCCTGAGGATTTTAGTTTGTCAACTTCGAGTTTAAGCCACTATGGTTTGCAATTTGTCATGTGGTCATATATAACTAATCCACTCCCTGAATTCGTGAAGTGGCCTGAATA
>gene=chr20_1069105-1070105; species=panTro
ccacccagcctatagccagtatcaactgtccagctatgtaagtaagtctccttggatgtggatctttcagccccagtcaaaccttcagatgagcatagccccagccaatacctaactgcaacctcatgaaaggtcctgagccggaaccacctagtcaagctgctcccaaattcttgactcatagaaaccatgacagattggtaaatgactattgttGTGTACAGCCGGTGGTTAATGAACTAtctctaaagggcctaaaaggaagtatttttgtctctgtcacgataattcaactctgcaaaagcagctatagatgatacataaatgaataggtgtggtcgtgttccaacaaaactttatttacaaaaactagcagcaggccagatttggcctgaggattttagtttgtcaacTTTGAGTTTAAGCCACTATGGTTTGCAATTTGTCATGTGGTCATATATAACTAATCCACTCCCTGAATTCGTGAAGTGGCCTGAATA
>gene=chr20_1069105-1070105; species=papHam
ccactcagcctatagccagcatcaactgtccagctatgtaaataagtctccttggatgtggatctttcagccc--gtcaaaccttcagatgagcacagccccagccaatatctaactgcaacctcatgaaagatcctgagccagaaccccctagtcaagctgctcccaaattcttgactcatagaaaccacgagagattggtaaaagactactgttgtgtacagccaGCAGTTAATGAACTAtctctaaagagcctaaaaggaaatatttttgtctctgtcacaataattcaactctgcaaaagcagccatagatgatacataaatgaatagatatagtggtgttccaacaaaactttac-----agaacaagcagcaggccagatttggcctgaggattttagtttgtcaacttcGATTTTAAGCCACTATCTTTTGCAATTTGTCATGTGATCATATATAACTAATCCACTCCCTGAATTCGTGAAGTGGCCTGAATA
>gene=chr20_1069105-1070105; species=ponAbe
ccacccagcctatagccagcatcaactgtccagctatgtaagtaagtctccttggatgtggatctttcagccccagtcaaaacttcagatgagcgcagccccagccaatacctaagtgcaacctcatgaaaggtcctgagccagaaccacctagtcaagctgctcccaaattcttgactcatagaaaccatgagagatttgtaaatgactattgttgtgtacagccagtggttaatgaactatctctaaagggcctaaaaggaagtatttttatctctgtcacaataattcaactctgcaaaagcagccatagatgatacataaatgaataggtgtggctgtgttccaacaaaactttatttacaaaaacaagcagcaggccagatttggcctgaggattttagtttgtcaacttcAAGtttaagccactatgttttgcaatttgtcatgtggtcatatataactaatccaCTCCCTGAATTTGTGAAGTGGCCTGAATA
>gene=chr20_1069105-1070105; species=rheMac
ccacccagcctatagccagcatcaactgtccagctatgtaagtaagtctccttggatgtggatctttcagccc--gtcaaaccttcacatgagcacagccccagccaatatctaactgcaacctcatgaaaggtcctgagccagaaccccctagtcaagctgctcccaaattcttgactcatagaaaccacgagagattggtaaaagactactgttGTGTACAGCCAGCAGTTAATGAACTAtctctaaagagcctaaaaggaaatatttttgtctctgtcacagtaattcaactctgcaaaagcagctatagatgatacataaatgaataggtatagtggtgttccaacaaaactttac-----agaacaagcagcaggccagatttggcctgaggattttagtttgtcaacttcGAttttaagccactatgttttgcaatttgtcatgtgatcatatataactaatccaCTCCCTGAATTCGTGAAGTGGCCTGAATA
>gene=chr20_1072153-1073153; species=hg19
aaagaaaaagtaaagatgagagcaaagatttagtttcatacatgttcattgcatcactgtgtatacaggaaataataggaaacaatctgaatgtcccacagtagaagCCCAGCCTGTGTAATGAGTCTGATGGTGGATGGCCCTTCAGTCATTCCATCTGCTGCTGTGGTAAGGATTGGTAATTCCCAGGCATTTTTGTCCATCGGCTAAGGCTGCTCTATGAAAATGTTTTTGCTAGTCTATAGTAAAATCAGAAAAACAGAGACCACACCAAAATGTTCACAAAACTTTTTTTTTTCTGTAACATTATCTCTGCTCAACTTCTTTGGCTTGGTGATGATAATGGATGTTGACTCATTTCATCTTTCCAAGACgcaaataacaaaaaatacaattaacaatggcacaaacaaataggggcttactttttaacatgaaaagaagtctggagatagATGCCCCTGGGGAAATATCAGTGCTCACCAACACTAGGCAGATAG
>gene=chr20_1072153-1073153; species=bosTau
taagaaaaagtaaaggtgagggcaaagattgagcttcaaggatgtttattggaacactctttagataggaaataactggaaatgaactgaatatccaaaaataggagggtggtACACCTAATGAGTCTGATGATGGATACTTCTTTAGTCATTCGACTTGCTGCTGTGGTAAAGATCAACAATTGCCAGACATCT--GTCCATGGGCCAAGGCTGCTCTGTGAAAAAGTAGTTACTAGTCTATGGCAAAATCAGAAAAACAGAGACAACAACAAGATGTTCATTAAACTTTTTTTTGTGTGTAACATTATCTCCATTCTACTTCTTTGGCTTAATGATGAGAAGGGATATTAACTTTT---TTCTTTCTAGGCTGCACATAACAAAAAATCCAATTAACGGAGACATAAACATGTAGAGGCTTTTTTTTTCAATGTGAGAGAAATATAAAAGTAGCAACCACTGGGGA------AGTGCTTACCAACGCTGGGCAAGTAG
>gene=chr20_1072153-1073153; species=calJac
aaagacaaagtaaagatgagggcaaagatttagtttcacgaatgtccactgcatcactgtgtatataggaaacagtaagaaacaatctgaatgtccttcagtagaagCCCAGCAAGTGTAATGAGTCTGCTGGTGGACGGGTCTTCAGTCATTCCATCTGCTGCTGTGGTAAGGATTGGTAATTCCCAGGCATTGTTGTCCATGGGCTAAGGCTGCTCTATGAAAATGTTTTGGCTATTCTATAGTAAAATTGGAAAAACAGAGCCAACACCATGATGTATGTAAAAC-TTTTTTTTTCTGTAACATTATcTCTGCTCAACTTCTTTGGCTTGGTAATGATAATAAATGTTAACTCATTTCATCTTTCCAAGAtgcaaataacaacaacaacaattaacaatggcacaaacaaatagggttttcttttttaacatgaaaagaagtctggaggtagaaacccctggggaaatgtcaatgttcaccaacgccaggtaggtag
>gene=chr20_1072153-1073153; species=canFam
taagaaaaagtaaagatgagggcaaagatttagctttgaggatgttcattgcaacaccattcatag-ggaaataactggaaatgatccgaatatccaacaCCCAGA-GCTGCCCTATCGAATGAGTCTGATGATGGACTGTTCTTTAGTCATTCACTCTGCTGCTGTGGTCAGAATCGACAATTTCCAGACATCT--GTCCCTGAGCCAAGGCGGCTCTGTGA-ACAATTGCTGCTAGTGGATGGCAAAATGAGAAACACAGAGACAACAGCAAGACGTCCATAAAAC-TTTTTCTTCCTGTAACATTGTCTCCTCTCTACCTCTTTGGCTTGATGACGATAATGAGTGTCCACTTTTTTC----TTCTCAATTTCACA----AAAAAATCTAATTAACAGTGCCATAAACAAACGGGAGCTGATCTTTTCACATTAAAGGGAGTCTGGAAGTAGAGACCACTGGGGAAGTTTCAGTGCTCA-CAACATGAGGCAGGTAG
>gene=chr20_1072153-1073153; species=equCab
caagaaaaaataaagatgagggcaaagattcagcttcgatgatgctcattgcaacactgtttatat-agaaataactggaaatggtctgaatgtccaacagcaggagGCCAGTCCACCTAATGAGTCTGGTGACGGACTGTCCTTCAGTCATTTGATGTGCTGCTGTGGTAAAGAATGACAATTCCCAGACATTT--GTCCACAGGCCAAGGCTGTTCTGTGACAAAGTTGTCCCCCGTCTATGGCAAAATCAGAAAAATAGAGACAACAAGAAGATGTTCACAAGAC-TTTT--TTTCTGTGACATTATCTTCGCTCCACTTCTTTGGCTTGACGATGATGATGGTTGTTAACTTTTTTCTTctttccaagctgcaaataacaaaaagtccaattaacagtggcataaacaaataggggctcat-ttttcacataaaaaggagtctggagatagccactgctgaggaagtttcagtgctcaccaatgcagggcgggcag
>gene=chr20_1072153-1073153; species=gorGor
aaagaaaaagtaaagatgagagcaaagatttagtttcatacatgttcactgcatcactgtgtatacaggaaataataggaaacaatccgaatgtcccacagtagaagCCCAGCCTGTGTAATGAGTCTGATGGTGGATGGCCCTTCAGTCATTCCATCTGCTGCTGTGGTAAGGATTGGTAATTCCCAGGCATTTTTGTCCATGGGCTAAGGCTGCTCTATGAAAATGTTTTTGCTAGTCTATAGTAAAATCAGAAAAACAGAGACCACACCAAAATGTTCATAAAAC-TTTTTTTTCCTGTAACATTATCTCTGCTCAACTTCTTTGGCTTGGTGATGATAATGGATGTTGACTCATTTCATCTTTCCAAGACgcaaataac--aaaatacaattaacaatggcacaaacaaataggggcttactttttaacatgaaaagaagtctggaggtagacacccctgggGAAATATCAGTGCTCACCAACACTAGGCAGGTAG
>gene=chr20_1072153-1073153; species=panTro
aaagaaaaagtaaagatgagagcaaagatttagtttcatacatgttcattgcatcactgtgtatacaggaaataataggaaacaatctgaatgtcccacagtagaagCCCAGCCTGTGTAATGAGTCTGATGGTGGATGGCCCTTCAGTCATTCCATCTGCTGCTGTGGTAAGGATTGGTAATTCCCAGGCATTTTTGTCCATGGGCTAAGGCTGCTCTATGAAAATGTTTTTGCTAGTCTATAGTAAAATCAGAAAAACAGAGACCACACCAAAATGTTCAAAAAACTTTTTTTTTTCTGTAACATTATCTCTGCTCAACTTCTTTGGCTTGGTGATGATAATGGATGTTGACTCATTTCATCTTTCCAAGACgcaaataacaaaaaatacaattaacaatggcacaaacaaataggggcttgctttttaacatgaaaagaagtctggaggtagACACCCCTGGGGAAATATCAGTGCTCACCAACACTAGGCAGATAG
>gene=chr20_1072153-1073153; species=papHam
aaagaaaaagtaaagatgagagcaaagatttagtttcacacatgttcattgcatcactgtgtatacaggaaataataggaaactatctgaatgtcccacagtagaagCCCAGCCTGTGTAATGAGTCTGATGGTGGATGGCCCTTCAGTCATTCCATCTGCTGCTGTGGTAAGGATTGGTAATTCCCAGGCATTTTTGTCCACGGGCTAAGGCTGCTCTATGAAAATGTTTTTGCTAGTCTATAGTAAAATCAGAAAAACAGAAACAACGCCAAGATGTTCATAAAACTTTTTTTTTTCTGTAACATCATTTCCACTCAACTTCTTTGGCTTGGTGATGATAATGGATGTTAATTCATTTCATctttccaagatgcaaataacaaaaaatacaattaacaatggcacaaacaaataggggcttattttttaacatgaaaagaagtctggaggtagacatccctgggAAAATATCAGTGCTCATCAACACTAGGCAGGTAG
>gene=chr20_1072153-1073153; species=ponAbe
aaagaaaaagtaaagatgagagcaaagatttagtttcacacatgttcattgcatcactgtgtatacagaaaataataggaaacaatccgaatgtcccacagtagaagCCCAGCCTGTGTAATGAGTCTGATGGTGGATGGCCCTTCAGTCATTACATCTGCTGCTGTGGTAAGGATTGGTAATTCTCAGGCATTTTTGTCCATGGGCTGAGGCCGCTCTATGAAAATGTTTTTGCTAGTCTATAGTAAAATCAGAAAAACAGAGACCACACCAAAATGTTCATAAAACTTTTTTTTTTCTGTAACATTATCTATGCTCAACTTCTTTGGCTTGGTGATGATAATGGATGTTGACTCATTTCATctttccaagatgcaaataacaaaaaatacaattaacaatggcacaaacaaataggagcttattttttaacatgaaaagaagtctggaggtagacacccctggggaaatatcagggctcaccaacactaggcaggtag
>gene=chr20_1072153-1073153; species=rheMac
aaagaaaaagtaaagatgagagcaaagatttagtttcacacatgttcattgcatcactgtgtatacaggaaataataggaaactatctgaatgtcccacagtagaagCCCAGCCTGTGTAATGAGTCTGATGGTGGATGGCCCTTCAGTCATTCCATCTGCTGCTGTGGTAAGGATTGGTAATTCCCAGGCATTTTTGTCCACGGGCTAAGGCTGCTCTATGAAAATGTTTTTGCTAGTCTATAGTAAAATCAGAAAAACAGAAACAACACCAAGATGTTCATAAAACTTTTTTTTTTCTGTAACATCATTTCCACTCAACTTCTTTGGCTTGGTGATGATAATGGATGTTAACTCATTTCATCTTTCCAAGAtgcaaataacaaaaaatacaattaacaatggc----acaaatagtggcttattttttaacatgaaaagaagtctggaggtagACATCCCTGGGAAAATATCAGTGCTCATCAACACTAGGCAGGTAG
>gene=chr20_1141037-1142037; species=hg19
ACTGCAGTTTCCTTGATTAATGTCTTTGTGAGtatattttaatttaaattctttatttaaaatGAATACCTAGACATAAAATTATCAGATCAAAGAATAGAGAGATATATAAGAGGGTCTCACTCACTACTGCTGGCCTGTGCTCCATGTCTTCCCACCGCTCTGCCGCCCAGCTCCTCCACCGATCACAATGGAAGAAGAGATCACCATACTCGTCATTGACAATGGCTCCAGCATGTGCAAAGCTGGTTTTGCTGGGGACGACGCCCCTGGAACCATGTTTCCCTCCACTGTCAGGTGCCCCCAACACCAGGGCATGATGGTGGGGATGGGCCAGAAGGTCTTCTACCTGGGCGACAAGGCCCAGAGCAAGCACGGCATCCTGACGATGAAGTACCCCATCGAGCACAGGATTTTCACCAGCTGGGAAGGCATGGAGAAGATCTGGCACCACACCCTACAACAAGCTGCATGTGTTCCTGGAGGAGCACCTGGTGCTG
>gene=chr20_1141037-1142037; species=bosTau
A-TCCACTTCCCTTGGTTAAAGTCTTTATGATGATATTTGAATTT-----------tTATGATGGATACCTAGGCATAAAATTATCAGACTATGAAAT------------------------------------------------------------------------------------------------------------------------------------------------------------------------------------------------------------------------------------------------------------------------------------------------------------------------------------------------------------------------------------------------------------------
>gene=chr20_1141037-1142037; species=calJac
attccagtttCCTTGATTAATGTCTTTGTGAGCATATTTTAATTTAAATTCTTTATTT-AAATGGATACCTAGACATGAAATTATCAGATCAAAGAATATAGAGATATAT--GAGGGTCTCACTCACTACTGCCGGTCTGTGTGCCACATCTTCCCGCTGCTCTGCTGCCCAGTTCCTCCACTGATCACAATGGAAGAAGACATTGCCGTGCTTGTCATTGATAATGGCTCCAGCATACGCAAAGCTGGTTTTGTTGGGGATGATG-CCCTCAAACCGTGTTT-CCTTCACTGTCAAGTGCCCCCAACACCAGGGCATGATGGTGGACATGGACTAGAAAGACTTCTACATGGAAAACAAGGCCCAGAGCAAGCACAGCATCCTGACACTG-AGTACCCCATCGAGCACAGTGTCGTCACCATCTGGGAAGACATGGAGAAGATCTGGCACCACACCCTACAACGAGCTCCATGTATTCCTGGAGGAGCACCCAGTGCTG
>gene=chr20_1141037-1142037; species=canFam
GTTCCAGTTCCCTTGATTAAAGCTTCTAT-GTGATATTTTCATTTGA---------ttaagacagatacctagatataaaactattggatcaaagagtatgaaaat----------------------------------------------------------------------------------------------------------------------------------------------------------------------------------------------------------------------------------------------------------------------------------------------------------------------------------------------------------------------------------------------------------
>gene=chr20_1141037-1142037; species=equCab
G-TCCAGTTCCCTTGATTCAAGTCTTTATGGTGATATTTTAATTTGA---------TTAAAATAG------AAACGTTAAGTTATTGAATCAAGGAATAT----------------------------------------------------------------------------------------------------------------------------------------------------------------------------------------------------------------------------------------------------------------------------------------------------------------------------------------------------------------------------------------------------------------
>gene=chr20_1141037-1142037; species=gorGor
attgcagtttCCTTGATTAATGTCTTTGTGAGtatattttaatttaaattctttatttaaaatGAATACCTAGACATAAAATTATCAGATCAAAGAATACAGAGATATATAAGAGGGTCTCACTCACTACTGCTGGCCTGTGCTCCATGTCTTCCCACCGCTCTGCCGCCCAGCTCCTCCACC-ATCACAGTGGAGGAAGAGATTGCCATACTCATC---GACAATGGCTCCAGCATGTGCAGAGCTGGTTTTGCTGGGGACGACGCCCCTGGAACCATGTTTCCCTCCACTGTCAGGTGCCCCCAACACCAGGGCATGATGGTGGGGATGGGCCAGGAGGTCTTCTACCTGGGCAACAAGGCCCAGAGCAAGCACGGCATCTTGACGCTGAAGTACCCCAT-GAGCTCAGGATTGTCACCAGCCAGGAAGACATGGA--------------------------------------------------------------
>gene=chr20_1141037-1142037; species=panTro
attgcagtttCCTTGATTAATGTCTTTGTGAGTGtattttaatttaaattctttatttaaaatGAATAGCTAGACATAAAATTATCAGATCAAAGAATATAGAGAGATATAAGAGGGTCTCACTCACTACTGCTGGCCTGTGCTCCATGTCTTCCCACCGCTCTGCCGCCCAGCTCCTCCACCGATCACAATGGAAGAAGAGATTGCCATACTCGTCATTGACAATGGCTCCAGCATGTGCAAAGCTGGTTTTGCTGGGGACGACGCCCCTGGAACCATGTTTCCCTCCACTGTCAGGTGCCCCCAACACCAGGGCATGATGGTGGGGATGGGCCAGAAGGTCTTCTACCTGGGCGACAAGGCCCAGAGCAAGCACGGCATCCTGACGCTGAAGTACCCCATCGAGCGCAGGATTGTCACCAGCCGGGAAGACATGGAGAAGATCTGGCACCACACCCTACAACAAGCTGCATGTGTTCCTGGAGGAGCACCTGGTGCTG
>gene=chr20_1141037-1142037; species=papHam
ACTGCAGTTTCCTTGATTAATGTCTTTGTGaatatattttaatttaaattctttatttaaaatGAACACCTCGACAAAAAATTATCAGATCAAAGAATATAGAGATATATAAGAGGGTCTCACTCACTACTGCCAGCCTGTGCTCCACATCTTCCCGCTGCTCTGCCGCCTAGCTCCTCCACCAATCACAATGGAAAAAGGGATTGCCATACTTGTCATTGACAATGGCTCCAGCATGTGCAAAGCTGGTTTTGCTGGGGATGACGCCCCTCGAACCGTGTTTTCCTCCACCGTCAGGTGCCCCCAACACCAGGGCATGATGGTGGGGATGGGCCAGAAGGACTTCTACCTGGGCGACAAGGCCCAGAGCAAGCACAGCATCCTGACACTTAAGTACCCCATCGAGCACAGGATCGTCACCAACCAGGAAGACATGGAGAAGATCTGGCATCACACTCTACAGCAAGCTGCGTGTGTTCCTGGAGGAGCACCCGGTGCTG
>gene=chr20_1141037-1142037; species=ponAbe
attgcagcttCCTCGATTAATGTCTTTGTGAGtatattttaatttaaattctttatttaaaatGAATACCTAGACATAAAATTATCACATCAAAGAATATAGAGATATATAAGAGGGTCTCACTCCCTACTGCTGGCCTGTGCTCCATGTCTTCCCGCCGCTCTGCCGCCCAGCTCCTCCACCGATCACAATGGAAGAAGAGATTGCCATACTCGTCATTGACAATGGCTCCAGCATGTGCAAAGCTGGTTTTGCTGGGGACGATGCCCCTGGAACCATGTTTCCCTCCACTGTCAGGTGCCCCCAACACCAGGGCATGATGGTGGGGATGGGCCAGAAGGACTTCTACCTGGGTGACAAGGCCCAGAGCAAGCACGGCATCCTGACGCTGAAGTACCCCATCGAGCACAGGATTGTCACCAACCGGGAAGACATGGAGAAGATATGGCACCACACCCTACAACAAGCTGCATGTGTTCCTGGAGAAGCACCTGGTGCTG
>gene=chr20_1141037-1142037; species=rheMac
ATTGCAGTTTCCTTGATTAATGTCTTTGTGaatatattttaatttaaattctttatttaaaatGAACACCTCGACAAAAAATTATCAGATCAAAGAATATAGAGATATATAAGAGGGTCTCACTCACTACTGCCAGCCTGTGCTCCACATCTTCCCGCTGCTCTGCCGCCTAGCTCCTCCACCAATCACAATGGAAAAAGAGATTGCCATACTTGTCATTGACAATGGCTCCAGCATGTGCAAAGCTGGTTTTGCTGGGGATGACGCCCCTCGAACCGTGTTTTCCTCCACCGTCAGGTGCCCCCAACACCAGGGCATGATGGTGGGGATGGGCCAGAAGGACTTCTACCTGGGCGACAAGGCCCAGAGCAAGCACAGCATCCTGACGCTGAAGTACCCCATCGAGCACAGGATCGTCACCAACCAGGAAGACATGGAGAAGATCTGGCATCACACTCTACAGCAAGCTGCGTGTGTTCCTGGAGGAGCACCCGGTGCTG
>gene=chr20_1194148-1195148; species=hg19
aatgtcgcaacaaataaaacagacaaaatttatgtttttgtgtagttaatagtccagCATTCCAGTTTTTGAGTCATTCATTCATTCATTTACAATATGTTTCTGGCACTCCTGTGTGCAGCACTTTCCCAAGCAATGGGCACAGAGGGTATCTAATATGGCTGGAACCCAGGAAGCCAGGGGAACAGGATggagcaagtccagatttgtggggcctgaagtttatacgatttagggtatcaatcatataccctaagagaaagaatgcaaagtcagaaatacagaattaggctagaaagagttttttcttttataatgagagatgaaataaactttagctggcaaaaatcacaaaacataaaatctagaaaagtagcacaatattaactgcatgatatggctctataataatttttctctacatttttttctgtaacttctttgatcatctagtcatgataacaattttattattttattttcttcaaagagactgtgga
>gene=chr20_1194148-1195148; species=bosTau
aatataaaaaaaaaaaaaatggataaaattcatgctttcctgtagtcgacattctTGCATTCCAAT----------TTCATTCATTTATCTACAGTAGTTTTCTGG--------TGTGCGGCACTTTCCCAAGAAATGGGCATAGAAAGGATTTAATATGGCTACCACACAG-GGAGCAAGAACACAGATCTGGGTaggataggttttacgtgccctgaagcttataaaatttagga-att---------ctttaagaaaaagaataaaaagtcataagtgcagcagtacattaaagaggggattt--ctttataactatggaagaaacgaaatttaactgacacaaatgataaa-cataaactctggaaatacagcataatattagctgcatgatatagctctgtaac-ttttttctata--------------tattctttgaccatatagccat-------------------ttatttctataa----ataaagac
>gene=chr20_1194148-1195148; species=calJac
aatgtcgcaacaaataaaacagacaaaatttatgttttcgtgttgttaatattccagCATTCCAGTTTTTGAGTCGTTCattcattcatttacaatatgtttctggcagtcctgtgtgcagcactttcccaagcaatgggcacagagGGTATCTAACATAGCTGGAACCCAGGAAGCCAGGGGAACGGGATggagcaagtccagagttctggggcccaaagcttatacgatttaggttatcaatcatataccctaagagaaagaatgcaaagtcagaagtacagaattaggctagaaagggattt---tttaagaatgagagatgaaataaactttagctggcaaaaaacacgaagcataaaatctagaaaaatagcataatatt-tttgcatgatatgcctctataataatttttttctacattttttcctgtatcttctttgatcatctagtcatg---tcaattttgttgttgtattttcttcaaggagactgtgga
>gene=chr20_1194148-1195148; species=canFam
aatgtagcaaggaatcaaacatataaaatgtatgttttcatgtatttaacattctagCATTCCAGTTTCCGAG----TCattcattgatccacaatatttttctgatattactatgtgcgccgctttcctaagcagcaggcatagagGGAGTCCAATATGGCTAGAAGACAGGAAGCCAGGGGAAGGGGGTTGAGCAGgccaagtttcatggggcctgaagcttttaaaatctagggtatt-------------aagaaacagaacgcagg-tcataaatacagaactaggttagaaagggaattt--ttaaagaaggacagaagaaatagagttcagctgacaactatcacaaa-catacattctagagacattgaataat---------atgatacagttctacaataatttttctctacattttttgctgtgtattctttgatcatccagtcataacaatgatttttttgtt----tttctagaaag--ataaggaa
>gene=chr20_1194148-1195148; species=equCab
actatagcaatgaat--aaaagacaaaa--------ttcacgtcgttaacatgctagcattccagtTTCTGAGTCactcattcattcatctacaatatttttctaatacaactatgagcggcactttcctaagcagtgggcgtagagGGAATGCAATATGGCCAGAGCACAGGGGAGCCACGGGATAGGGTTGGGcag-ccaggttttgtggggcttgaagcttatcaaatttagggtatg------ctgctctgagaaaaagaatacaaattcacaaatacagaactatattc------ttcttt--ttttagaatgacaaaagaaataaaacttagctgaccaatatcataaa-cacacaatctagaaacatc-----at----actgcatgatacggctctataagaatttttctctacattttttgctgtgtattctttgatcatctaatcatgacaatgattgtgttgtc----tttccataaa--------gaa
>gene=chr20_1194148-1195148; species=gorGor
aatgtcgcaacaaataaaacagacaaaatttatgttttcgtgtagttaatagtccagCATTCCAGTTTTTGAGTCattcattcattcatttacaatatgtttctggcactcctgtgtgcagcactttcccaagcaatgggcacagagggtATCTAATATGGCTGGAACCCAGGAAGCCAGGGGAACAGGATggagca-gtccagatttgtggggcctgaagtttatacgatttagggtatcaatcatataccctaagagaa-gaatgcaaagtcagaaatacagaattaggctagaaagagttttttcttttataatgagagacgaaataaactttagctggcaaaaatcacaa-acataaaatctagaaaagtagcacaatattaattgcatgatatggctctataataatttttctctac-tttttttctgtaacttctttgatcatctagtcacgataacaattttattattttattttcttcaaagagactgtgga
>gene=chr20_1194148-1195148; species=panTro
aatgtcgcaacaaataaaacagacaaaatttatgtttttgtgtagttaatagtccagCATTCCAGTTTTTGAGTCATTCATTCATTCATTTACAATATGTTTCTGGCACTCCTGTGTGCAGCACTTTCCCAAGCAATGGGCACAGAGGGTATCTAATATGGCTGGAACCCAGGAAGCCAGGGGAACAGGATggagcaagtccagatttgtggggcctgaagtttatacgatttagggtatcaatcatataccctaagagaaagaattcaaagtcagaaatacagaattaggctagaaagagttttttcttttataatgagagatgaaataaactttagctggcaaaaatcacaaaacataaaatctagaaaagtagcacaatattaactgcatgatacggctctataataatttttctctacatttttttctgtaacttctttgatcatctagtcatgataacaattttattattttattttcttcaaagagactgtgga
>gene=chr20_1194148-1195148; species=papHam
aatgtcacaacaaataaaacagacaaaatttgtgttttcgtgtggttaatagtcc-GCATTCCAGTTTTTGAGTCATTCATTTATTCATTTACAATATGTTTCTAGCACTCCTGTGTGCAGCACTTTCACAAGCAATGGGCACGGAGGGTATCTAATATGGCTGGAACCCAAGAAGCCGGGGGAACGGGATggagcaagtccaggtttgtggggcctgaagcttatacaatttagagtatcaatcacat----taagagaaagaatgcaaaatcagaaatacagaattaggctagaaagagttttt--tttaataatgagagatgaaataaactttagctggcaaaaatcacaaaacataaaatctaggaaaatagcacaatattagctgcatgatatggctctataataatttttctctacatttttttctgtatcttgtttgaccatctagtgatgacaacaattttgttattttattttcttcaaagagactgtgga
>gene=chr20_1194148-1195148; species=ponAbe
aatgtcgcaacaaataaaacagacaaaatttatgttttcgtgtggctaatagtccagCATTCCAGTTTTTGAGTCattcattcattcatttacaatatgtttctggcactcctgtgtgcagcactttcccaagcaatgggcacagagGGTATCTAATATGGCTGGAACCGAAGAAGCCAGGGGAACAGGATggaacaagtccagctttgtggggcctg-agcttatatgatttagggtatcaatcatataccctaagagaaagaatgcaaagtcagaaatacagaattaggctagaaagagtttt---ttttataatgagagatgaaataaactttagctggaaaaaatcacaaaacataaaatctagaaaaatagcacaatattaactgcatgatatggctctataataatttttctctac-tttttttctgtatcttctttgatcatctagtcatgacaacaattttgttattttattttcttc--agagaccgtgga
>gene=chr20_1194148-1195148; species=rheMac
aatgtcacaacaaataaaacagacaaaatttgtgttttcgtgtggttaatagtcc-GCATTCCAGTTTTTGAGTCATTCATTCATTCATTTACAATATGTTTCTAGCACTCCTGTATGCAGCACTTTCACAAGCAATGGGCACAGAGGGTATCTAATATGGCTGGAACCCAAGAAGCC-GGGGAACGGCATggagcaagtccaggtttgtggggcctgaagcttatacaatttacagtatcaatcacat----taagagaaagaatgcaaaatcagaaatacagaattaggctagaaagagtttt---tttaataatgagagatgaaataaactttagctggcaaaaatcacaaaacataaaatctaggaaaatagcacaatattagctgcatgatatggctctataataatttttttctacatttttttctgtatcttctttgaccatctagtgatgacaacaattttgttattttattttcttcaaagagactgtgga
>gene=chr20_1233389-1234389; species=hg19
aattcctgagcttttcctaggtactgtgtctcactcaaatcagcttgctttttgctggcttcccccctgccagcacttagggttcagttgtctctactctactaagtcagttatgtcttccactttctttgtctttatctccttcgtcactttttcttcctttaccttcatttcagaagggtttctgaagggaacacaaataaacgcttatgtttaatcttgcatatttGTCCCTTTAGGGTTTTTCAAAATAATTCTTGAAATTGAAAAAACTGTCCTTATTCTCTCCCAGGGGGGAAAAGCCATCCAGTTCTCATCTTTTCTCTCAAGGCAGGGAATAAATGTAGGCTGGATATGCCATCTTTGAAAGGTTACTGAACCTGGGCCACGCCTTTGGTTAAGATAAAGTATGACAAAGTATTTAATTTATTAATTTGTTGACTGTTATGGACAAGCAAAACCTTGTATGTGGTATTTCTAAATAAGCTTCACAACTATCC
>gene=chr20_1233389-1234389; species=bosTau
----------------CTAGGTTCTGTATCTCA----AATTGTCTTGCCTTTTGCTGGTTCTCCTTCTGCTGGCATTTAGGTTTCATCTTTCT--------CTAAGTCTGGTA-GTCTTCCA----CTTTGTATTTCTCTTCTTCATTTCT----------TTACCTTTATTTTAGAGGAGCTCCTGGAGGAAACAG-AATAA--------------TC-------------CTCTCAGGGTGTGTCAAAAGGGTTCTTAAAATTTACAAGGCTGTCCCTGCTCTCTCCCTGG-GGAAAA--CCACCCAATCCACATCTTGTCTCTCAAGAGAGGGAATAAATGAAGGCTTGGCATGCTATCTC--AAAGGCTGCTGACACTGTGCTACTCATTTGGTTGAGATAAAGTATGATAAAATATTTAACTtgtcaatttGTTAAATGTTATGGACTAGCAAACAAACGTATATGGTCTTTTAAAAAATGCTTCACAGCTACCA
>gene=chr20_1233389-1234389; species=calJac
aactcctgagcttttccaagatacggtgc----ctcaaattggcttgctttttgctgccttcaccactgccagcactgaggtttcagttgtctctactctactaagtcagttatgtcttccactttctttgtctttatctccttcgtcactttttcttcctttaccttcatttcagaaaggtttctgaagggaacagaaataaacacttatgtttaatcttgcatatttGTCCCTTTAGGGTTTTTCAAAATAATTCTTGAAATTGAAAAAGCTGTCCTTATTCTTTTCT-GGGGGAAAAAGCTGTCCAATTCACATCTTTTCTCTCAAGGTGGTGAATAAATGTAGGGTGGATATGCCATCTTTGAAAGGTTACTGGCCCTGGGCCACACCTTTGGTTAAGAAAAAGTATGATAAAGTATTTAATTTATTAATTTGTCATATGTTATGGACAAGCAAAACCTTGTATATGGTATTTCTAAATATGCTTCACAACTATCC
>gene=chr20_1233389-1234389; species=canFam
aatacctgagcttttccaaggttctatag----ctcacactggcttgctttttgctgtctttcttcttgctggcaattaggttttaactttctctactctgctaagtcagtCT-GTCTTTCA----CTTTGTCTTTATCTCCTTCGTCACCTTTTATTCTTttaccttcattttagaggcgtttctggagggaacagaaataagcacgtgtgttcactcttgcatatttGTCCCCTTGGGGTGTTTCAAAAGGGTTCTTGAAATTGAAAAGGCTGTCCCTCTTCTCTCCCAGG-GGAAAAAGCCAGTCAAT-CACATCTTGTCTCTCA--AGAGGGATTAAGTAAAGGTTTGGCATGCCATCTCTGAAAGGCTGCTGGTACTGGTCCACTTCTTTTGTTGA----------GATAAAGTATTAAACTTATTAATTTGCTAAATATTGTGGACTAACCAAAAAA-GTATATGGTATTTCTAAAAATGCTTTACAGCTATCA
>gene=chr20_1233389-1234389; species=equCab
aattcctgagcttttccacctttctgtag----ctcaaactggcttgctttttgctggctttcctcccactggcacttaggtttcacctttctttactctgctaagtcagtta-gtcttccactttctttgtctttatctacttcgtcacct---------ttactttctttTTAGAGAGGTTTCTGGAGGGAACAG-AATAAGCACATATGTTCAGTCTTGGATATTTGTCCCCTCAGAGTGTTTCAGAAGGATTCTTGAAATTGAAAAGGCTGTCCCGC-TCTCTCCCAGG-AGAAAAAGCTACCCAATCCACATCTCGTCTCTCAGGAGAGGGAATAATTAAGGCTTTGGCATGCCATCTCTGAGAAGTTGCTGACACTGGGCTGCTCCTTCGGTTGA----------GATAAAGTATTTAAC--ATTAATTTGTTAAATGTTATGGACTGGTAAAGAAA-GTCTATGGTATTTCTAAAAATGCTTCACAGCTG---
>gene=chr20_1233389-1234389; species=gorGor
aattcctgagcttttcctaggtactgtgtctcactcaaatcggcttgctttttgctggcttccccactgccagcacttagggttcagttgtctctactctactaagtcagttatgtcttccactttctttgtctttatctccttcgtcactttttcttcctttaccttcatttcagaagggtttctgaagggaacacaaataaacacttatgtttaatcttgcatatttGTCCCTTTAGGGTTTTTCAAAATAATTCTTGAAATTGAAAAAGCTGTCCTTATTCTCTCCC-GGGGGGAAAAGCCATCCAGTTCTCATCTTTTCTCTCAAGGCAGGGAATAAATGTAGGCTGGATATGCCATCTTTGAAAGGTTACTGACCCTGGGCCACACCTTTGGTTAAGATAAAGTATGACAAAGTATTTAATTTATTAATTTGTTGACTGTTATGGACAAGCAAAACCTTGTATATGGTATTTCTAAATATGCTTCACAACTATCC
>gene=chr20_1233389-1234389; species=panTro
aattcctgagcttttcctaggtactgtgtctcactcaaatcggcttgctttttgctggcttcccccctgccagcacttagggttcagttgtctctactctgctaagtcagttatgtcttccactctctttgtctttatctccttcgtcactttttcttcctttaccttcatttcagaagggtttctgaagggaacacaaataaacacttaagtttaatcttgcatatttGTCCCTTTAGGGTTTTTCAAAATAATTCTTGAAATTGAAAAAGCTGTCCTTATTCTCTCCCAGGGGGGAAAAGCCATCCAGTTCTCATCTTTTCTCTCAAGGCAGGGAATAAATGTAGGCTGGATATGCCATCTTTGAAAGGTTACTGACCCTGGGCCACACCTTTGGTTAAGATAAAGTATGACAAAGTATTTAATTTATTAATTTGTTGACTGTTATGGACAAGCAAAACCTCGTATATGGTATTTCTAAATACGCTTCACAACTATCC
>gene=chr20_1233389-1234389; species=papHam
aattcctgagcttttccaaggta-----tctcactcagatcggcttgctttttgctggcttccctgctgccagcatttaggattcagttgtctctactctactaagtcagttatgtcttccactttctttgtctttgtctccttcgtcactttttctttctttaccttcatttcagaaaggtttctgaagggaacacaaataaacacttatgtttaatcttgcatatttGTCCCTTTAGGGTTTTTCAAGAGAATTCTTGAAATTGAAAAAGCTGTCCTTATTCTCTCCTGGGAGGAAAAAGCCATCCAATTCTCATCTTTTCTCTCAAGGCAGGGAATAAATGTAGGCTGGATATGCCATCTTTGAAAGGTTACTCACCCTGGGCTACACCTTTGGTTAAGATAAAGtataataatgtatttaatttattaatttGTTGAATGTTATAGACAAGCAAAACCTTGTATATGGTATTTCTAAATATGCTTCACAACTATCC
>gene=chr20_1233389-1234389; species=ponAbe
aattcctgagcttttcctaggtactgtgtctcactcaaatcggcttgctttttgctggcttcccccctgccagcacttagggttcagtggtctccaccctactaagtcagttatgtcttccactttctttgtctttatctccttcgtcactttttcttcctttaccttcatttcagaagggtttctgcagggaacacaaataaacacttatgtttaatcttgcatatttTTCCCTTTAGGGTTTTTCAAAAGAATTCTTGAAATTGAACAAGCTGTCCGTATTCTCTCCCAGGGCGGAAAAGCCATCCAGTTCTCATCTTTTCTGTCAAGGCAGGGAATAAATGTAGGCTGGATATGCCATCTTTGAAAGGTTACTGACCCTGGGCCACACCTTTGGTTAAGATAAAGTATGATAAAGTATTTAATTTATTAATTTGTTGAATGTTATAGACAAGAAAAACCTTGTATATGGTATCTCTAAATATGCTTCACAACTATCC
>gene=chr20_1233389-1234389; species=rheMac
aattcctgagcttttccaaggtactgtatctcactcagattggcttgctttttgctggcttccctgctgccagcatttaggattcagttgtctctactctactaagtcagttatgtcttccactttctttgtctttgtctccttcgtcactttttctgtctttaccttcatttcagaaaggtttctgaagggaacacaaataaacacttatgtttaatcttgcatatttGTCCCTTTAGGGTTTTTCAAGAGAATTCTTGAAATTGAAAAAGCTGTCCTTATTCTCTCCTAGGAGGAAAAAGTCATCCAATTCTCATCTTTTCTCTCAAGGCAGGGAATAAATGTAGGCTGGATATGCCATCTTTGAAAGGTTACTCACCCTGGGCTACACCTTTGGTTAAGATAAAGtataataatgtatttaatttattaatttGTTGAATGTTATAGACAAGCAAAACCTTGTATATGGTATTTCTAAATATGCTTCACAACTATCC
>gene=chr20_1258170-1259170; species=hg19
gtgtgtctgtgtatgtgtgcctgtgtgtgtgtgtctgtgtgtgtatctgtgtgtgtctctgtgtgtgcctatgtgtgtgtctgtttgtgtgtgtatctgtgtgtgtctctgtgtgtgcctatgtgtgtgtgtctgtgccggtgtgtctgtgtgtgtgtatctgtgtctctgtgtcagtgtctgtgtgtgtgtttgtgtgtcagtgtctgtgtgtgtgtatctgtgtatgtgtgtcagtgtctgtgtgtatgtgtgttgtttgtgtTGTTTGCCTGGCTTCCTAAGACAACTCCTGTTTGCTATGCTTTCTGTTTTCTTTCCTCCACTCTTTCCCATCCTCCTCCTTCTagctttattgaaatatagttgatatacaagcttcacatatctaaagtacagtgtggtaaattctgacatatttctatactgatgaaaccatcaccacaattaggatagtgaacatctccatcgtccccaaaagtttcctcccccttcatcct
>gene=chr20_1258170-1259170; species=bosTau
---------------------------------------------------------------------------------------------------------------------------------------------------------------------------------------------------------------------------TCCGTGCATCTGTGTCCATG--TCTGTGCATGTG------------------CCAGGCTTCCAAAGACCCCTCCTGCTTGCTGCTGC--------CCTGCCGTCTTCTCTTTCTCCCTCCCCTCCTTCCAGCTC--ttgatgt---------atacaagctgcacctacttaga----agt---gtgacttttaacatggga--------atgaaactatcaccaccattaagataattaacacatccatcaacccccaaagtttcctctattcccctccc
>gene=chr20_1258170-1259170; species=calJac
-----------------------------------------------------------------------------------------------------------------------------------------------------------------------------------------tgtgtgtgtgtgtgtgtgtgtctgtgtgtcagtgtctgtgtgtatgtgtcagtg--tctatgtgtgtgtgttgcttgtgtTGTTTGCCTGGCTTCCTAAGACGACTCCTGTTTGCTATGCTTCCCCTTTCCTTTTCTCCACTCCTTCCCTTCCTCCTCCTTCTaactttattgaaatacagttaata-acaagctgcacatatctaaagtacagtttggtaaat------------ctatactgatgaaaccatcactacaattaggatagtgaacatgtccatcatccccaaaagtttcctccctcctcattct
>gene=chr20_1258170-1259170; species=canFam
-------------------------------------------------------------------------------------------------------------------------------------------------------------------------------------------------------------------------------------------------------CGTGTGTG--------------TGCCTGGCTTCCTAAGACTCCTGCGG-TTGCTTCTCC--------TCTTCTCCCCGCTTCTTCTCCTCTTCCTTCTTCCAGttttattgaattatag-------gcaagctgcacatattt--agtacaatttggcatgttttgac----tg------------aatcatcaccacaattaaga-aatgaacaaatccatcatcccccaaaatttcctctgcccccatccc
>gene=chr20_1258170-1259170; species=equCab
----------------------------------------------------------------------------------------------------------------------------------------------------------------------------------------------------------------------------------------------------------------------------------------------------------------------------------------------------------------------------------------------------------------------------------------------------------------------------------------------------cctcc-ctcccttccc
>gene=chr20_1258170-1259170; species=gorGor
gtgtgcctgtg----------tgtgtgtctgtgtttgtgtgtgtatctgtgtgtgtctctgtgtgtgcctatgtgtgtgt------------------------------------------------------------------------------------------------------------------------------------------------------------------------------------------------------------------------------------------------------------------------------------------------------------------------------------------------------------------------------------------------------------------------------------
>gene=chr20_1258170-1259170; species=panTro
ctgtgtctctgtgtccatgtctgtgtgtgtgtttgtgtgtcagtgtctgtgtgtgtctgtgtgtgtgcctgtgtgtgtgtgtgtttgtgtgtgtatctgtgtgtgtctctgtgtgtgcctatgtgtgtgtgtctgtgctggtgtgtctgtgtgt----atctgtgtctctgtgtccgtgtctgtgtgtgtgtgtgtgtgtcagtgtctgtgtgtgtgtatctgtgtgtgtgtgtcagtgtctgtgtgtATATGTGTTGTTTGTGTTGTTTGCCTGGCTTCCTAAGACAACTCCTGTTTGCTGTGCTTTCTGTTTTCTTTCCTCCACTCTTTCCCACCCTCCTCCTTCTAGCtttatggaaatatagttgatatacgagcttcacatatctaaagtccagtgtggtaaattctgacatatttctatactgatgaaagcgtcaccacaattaggatagtgaacatatccatcgtccgcaaaagtttcctcccccctcatcct
>gene=chr20_1258170-1259170; species=papHam
gtctgtgtatgtgtgcctg--tgtgtgtctgtgtctgtgtgtgtgtcagtgtgtttctgtgtgtgtgcctatgtgtatgt--gtctgtgcgtgtgtctgtgtgtatctgtgtatg------tgtgtcagtgtccgtgc--gtgtgtctgtgtgtgtgtatctgtgtatgtgtgtcagtgtctgtgtgtgtgtctgtgtgtcagtgtctctgtgtgtg------------------------tgtgtgtgtgtgtgttgtttgtgtTGTTTGCCTGGCTTCCTAAGACGACTCCTGTTTGCTATGCCTTCT-CTTTCTTTCCTCCACTCCTTCCCATCTTCCTCCTTCTagctttattgaaatatagttgatatacaagcttcacatacctaaagtacagtctggtaaattttgacatatttctagactgatgaaaccatcaccacaattaggatagtgaatatctccaccatccccaaaagcttcctccccattcatcgt
>gene=chr20_1258170-1259170; species=ponAbe
gtgtgtc--------------tgtgtatgtgtgcctgtatgtgtgtctgggtctgtatgtgtgtgtatctgtgtgtg------------------tcagtgtgtgtctctgtgtgtgcc--tgtgtgtgtgtctgtgc----------gtgtgt----atctgtgtctgtgtgtcagtgtctgtgtgtgtgtttgtgtgtcagtgtctatatgtgtgtatctgtgtatgtgtgtcagtg--tgtgtgtgtgtgtgtTGTTTGTTTTGTTTGCCTGGCT------------TCCTGTTTGCTATGCTTTCTGTTTTCTTTCCTTCACTCTTTCCCATCCTCCTCCTTCTagctttattgaaatatagttgatatacaagcttcacatatctaaagtacagtgtggtaaattctgacatatttctatactgatgaaaccatcaccacaattaggatagtgaacatctccatcgtccccaaaagtttcctcccccctcatcct
>gene=chr20_1258170-1259170; species=rheMac
-------------------------------------------------------------------------------------------------------------------------------------------------------------------------------------tgtgtgtgtatctgtgtatgagtgtcagtgtctgtgtg--tgtgtctgtgtgtcagtgtctgtgtgtgtgtgtgttgtttgtgtTGTTTGCCTGGCTTCCTAAGACGACTCCTGTTTGCTATGCCTTCT-CTTTCTTTCCTCCACTCCTTCCCATCTTCCTCCTTCTAGCtttattgaaatatagttgatatacaagcttcacatacctaaagtacagtctggtaaattttgacatatttctagactgatgaaaccatcaccacaattaggagagtgaatatctccaccatccccaaaagcttcctccccattcatcgt
>gene=chr20_1272000-1273000; species=hg19
gACTGTTGATTGGGGAAAATGCTATCATGTCTCTTTGAAGAATGGagcttcctaattttacatatgtggaaactgagacccgaaagTCCTAGTAATGAAGGAGAAAGAAGCATCAATTAGAAGCCCATAATTTCATTGACAGCTCtagaattagagaatgttagatccagagcaccttagagaccatctaatctgactctttGGTCTATTCAATGTGCTTGTTTAAACCATTGTATTACCAACAGTTGTGTGTTGATTGTGTTTGTTTTTATGAAGTTTCCCAGGGGATGGTGTTCCCTGAGTTTTAGTCTAAGGCATAGCATCCTAAGTGGTCAAGACAGTAAGTGATAGGAGAAGTCACTGGTGGAAAGGCTGTGGGTGGGACCTAAAGAAAGAGTGCAATGTATGCCTGAGGACAGGCAGGGAAGATGCTGCAGATGGGACAAACAGCCCATGTAGAGATGCAGATTTGGGAGTGACTAGCCGAGGTCTCCTGGATG
>gene=chr20_1272000-1273000; species=bosTau
GACCACTGATTGAGTAAAATGCCATCATGTCTCTTTGAAGaatgcagcttcctaattttacagatggagaaactgaaacccagggGTTCTAGTCATGAAAGGGAAGAAAGCATCAATTAGGACTCTATCATTTAATTCACAGCCCtagaagcagagaatgttggatccagactgtcttggagaccatctaatccaaccacttGGTCTATCATATTTGCCTATTTAACCCATTGTGTTACTAACTGTTGTGTGTTGATTGTGTTTATTTTTATGAAGTTCCCCAGAGGGTGGTGTTCCCTGAGTTTCAACCTAAGCCATGGCATGCTAAGTGGTCAAGAGAGTAAGTGACCGATGGAGTCCCGGGAGGAAAGGCTGCGGGCAGATCCTAACACA-GAGTGCAGTGTATGCATGAGGACAGGCAGGGCAGGTGCTGTCGGCTGGGCAGACGGCCTTTGCAAAGACAT-------GGAGCAACAAACAGGGCTTTCCTGGGCT
>gene=chr20_1272000-1273000; species=calJac
GACTGTTTATTGAGTAAAATGCTATCATGTCTCTTTGAAGaatgcaacttcctaattttatagatgtggaaactgagactcagaAGTCCTAGTAATGAAGGAGCAGAAAGCATCAATTAGAACCCCATAATTTCATTAACAGCCCtagaattacagaatgtgagatccagaacaccttagagaccatctagcctaactccttggtctatcccatgagcttgtttaaaccatcgtgttaccaacagctgtgtgttgattgtgtttgtttttat--attttcccaggggaTGGTGGTCCCTGAGTTTTAGTCCAAGGCATAGCATGCTAAGTGGCCAAGACAATAAATTATAGGAGAAGTCCCCAGTGGAAAGGCTGTGGGTGGGGCCTAAAGAAAGAGTGCAATATATGCTTGAGGACAGGCAGGGAAGGTGCCGCAGACAGGATGAACGGCCCATGTAGAGATGAGAAGTTGGGAGTGACTAGCCGGGGTCTCCTGGATG
>gene=chr20_1272000-1273000; species=canFam
GACTGCTGATTGAGTAAAATGCCACAGTGTTTTTT-GAAAAATGCAGCTTTCTCATGTTACAGGGGTGGGAGCTGAAACCCAGGAGCCCTAATAAGGAAGGAGAAGAAAGCATTAATTGGAAGTCCATCATTTCATGAACAG-CGCagaatcagagaatgtcggattcagagtgtcctagagaccatctaatccaactcc-tggcctaccagatgtgcccacttaacccattgtgttactaacagttgtgtgttgattgtgtttatttttatgaactcccccagagGGTGGTGGTCCCTGAGTTTCGACCCAAGGCATGGCATGCTAAGTGGTCACCACAGTAAGTGATGGGAGAAGT-CCATGGGAAAAGACTGCGGGCAGAGCCTTGCA---------GATGTATGCATGAGGGCCGGTGGGGAACG-GCTGCAGGCTAGACCAACAGCTGA--GCAAGCTGTC------ACAGTGACTGCTGGGGCTTCCCCGGGGT
>gene=chr20_1272000-1273000; species=equCab
AACTGTTGATTGAGTAAAATGCCACAGTGTCTCTTTGAAGaatgcagcttcctacttttacagatgtgaagactgaagcccggGACTTCTAGTAATGGAGGGGAGGAAAGCGTCAATTGGAAGTCCATCATTTCATTAACGGCcgtagagtcacagaatgttggatccagagcaccttagagaccgtctaatccaaccccttggtctatcaaacatgcctgtttaaaccattgtgttactaacagttgtgtgttgattgtgtttctttctgtgaagttccccagagggtggtgttccatgaGCATCAGCCCAGGGCATGGCATGCTAAGTGGGCAAGACAGTAAGTGACCCGAGACGTCCCAGGAGGAAAGGGTGCGGGCGGAGCCCGACAGAAGCGTGTGATGTCTGCATGAGGACGGGCAGGGACGGTGCTGCAGGCTGGGCAGGCAGCCTG--TGCAGATGTG------GGAGCCACTGACAGGGCTTTCCCGGGGT
>gene=chr20_1272000-1273000; species=gorGor
----------------------------------------------------------------------------------------------------------------------------------------TGACAGCTCtagaattagagaatgttagatccagagcaccttagagaccatctaatctgactctttGGTCTATTCAATGTGCTTGTTTAAACCATTGTATTACCAACAGTTGTGTGTTGATTGTGTTTGTTTTTATGAAATTTCCCAGGGGATGGTGTTCCCTAAGTTTTAGTCTAAGGCATAGCATGCTAAGTGGTCAAGACA-TAAGTGATAGGAGAAGTCACTGGTGGAAAGGCTGTGGGTGGGGCCTGAAGAAAGAGTGCAATGTATGCTTGAGGACAGGCAGGGAAGATGCTGCAGACGGGACAAACAGCCCATGTAGAGACGCAGATTTGGGAGTGACTAGCTGAGGTCTCCTGGATG
>gene=chr20_1272000-1273000; species=panTro
GACTGTTGATTGGGTAAAATGCTATCATGTCTCTTTGAAGAATGGagcttcctaattttacatatgtggaaactgagacccaaaAGTCCTAGTAATGAAGGAGAAAGAAGCATCAATTAGAAGCCCATAATTTCACTGACAGCTCtagaattagagaatgttagatccagagcaccttagagaccatctaatctgactctttGGTCTATTCAATGTGCTTGTTTAAACCATTGTATTACCAACAGTTGTGTGTTGATTGTGTTTGTTTTTATGAAGTTTCCCAGGGGATGGTGTTCCCTGAGTTTTAGTCTAAGGCATAGCATGCTAAGTGGTCAAGACAGTAAGTGATAGGAGAAGTCACTGGTGGAAAGGCTGTGGGTAGGACCTAAAGAAAGAGTGCAATGTATGCCTGAGGACAGGCAGGGAAGATGCTGCCGACGGGACGAACAGCCCATGTAGAGACGCAGATTTGGGAGTGACTAGCCGAGGTCTCCTGGATG
>gene=chr20_1272000-1273000; species=papHam
gACTGTTGATTGAGTAAAATGCTATCATGTCTCTTTGAAGAATGGagcttcctaattttacatatgtggaaactgagacccaaaAGTCCTAGTAATGAAGGAGAAGGAAGCATCAATGAGAAGCCCATAATTTCATTAACAGCCCtggaattagagaatgttagatccagagcaccttacagaccatctaatctgactctttGGTCTATCCAATGTGCTTGTTTAAAACATTGTGTTACCGACAATTGTGTGTTGATTGGGTTTGCTTTTATGAAATTTCCCAGGGGATGGTGTTCCCTGAGTTTTGGTCCAAGGCATAGCACCCTAAGTGGCCGAGACAGTAAGTGATAGGAGAAGTCATTTGTGGAAAGGCTGTGGGTGGGGCCTAAAGAAAGAGTGCAATGTATGCTTGAGGACAGGCAGGGAAGGTGCTGCAGACAGGACAAACAGCCCATGTAGAGATGCAGATTTGGGAGTGACTAGCTGAAGTCTCCCGGATG
>gene=chr20_1272000-1273000; species=ponAbe
gACTGTTGATT----AAAATGCTATCATGTCTCTTTGAAGAATGGAGCTTGctaattttacatatgtggaaactgagacccaaaAGTCCTAGTAATGAAGGAGAAGGAAGCATCAATTAGAAGCCCATAATTTCATTGACAGCTCtagaattacagaatgttagatccagagcaccttagagaccatctaatctgactctttGGTCTATTCAATGTGCTGGTTTAAACCATTGTATTACCAACAGTTGTGTGTTGATTGTGTTTGTTTTTATGAAATTTCCCAGGGGATGGTGTTGCCTGAGTTTTAGTCCAAGGCATAGCATGCTAAGTGGTCAAGACAGTAAGTGACAGGAGAAGTCACTGGTGGAAAGGCTGTGGGTGGGGCCTAAAGGAAGAGTGCAGTGTATGCTTGAGGACAGGCAGGGAAGATGCTGCAGACGGGACAAACAGCCCATGTAGAGACGCAGATTTGGGAGTGACTAGCTGAGGTCTCCTGGATG
>gene=chr20_1272000-1273000; species=rheMac
GACTGTTGATTGAGTAAAATGCTATCATGTCTCTTTGAAGAATGGagcttcctaattttacatatgtggaaactgagacccaaaAGTCCTAGTAATGAAGGAGAAGGAAGCATCAATGAGAAGCCCATAATTTCATTAACAGCCCtggaattagagaatgttagatccagagcaccttagagaccatctaatctgactctttGGTCTATCCAATGTGCTTGTTTAAAACATTGTGTTACCAACAATTGTGTGTTGATTGGGTTTGTTTTTATGAAATTTCCCAGGGGATGGTGTTCCCGGAGTTTTGGTCCAAGGCATAGCATCCTAAGTGGCCGAGAC----AGTGATAGGAGAAGTCATTTGTGGAAAGGCTGTGGGTGGGGCCTAAAGAAAGAGTGCAACGTATGCTTGAGGACAGGCAGGGAAGGTGCTGCAGACAGGACAAACAGCCCATGTAGAGATGCAGATTTGGGAGTGACTAGCTGAAGTCTCCCGGATG
>gene=chr20_1287000-1288000; species=hg19
ACCATCCTGTCCAGTGCCCTGCGCACTCCATGCCGTCTCTTCCAAGCCACCTTGCCCGCAGCCCAGGCTCCTGGGCCAGTGCTCTCTCCTCAAATGGAGGCAGCCATGGCCTGAAGTGCAGATCACTGACCCAGGGCTCAGAGCAGAGGCCAGAACCACTGGGCCGGCCGGCATTCCAGCCTCCCCAGACTGCTGCCCACCTTGGGACTCAGGAGCTCAGTCAAGGCCACAGGCTGGAGGAGAGACGGGGCTGGGCGCAAGGTGGCGGAGGGCAGTGTGGGTTCTGTGTCTGTCTGTTCATCCCAGGCTTTCCCGTCATCCCTTTCCTCTTGGCACTTCTGGGTGTGTCAGTCATTATTCCTGTGAGGTAGCTAAGCCCGGCAAGCTCAGTGCTGGGGTAGGAGGGCCTGCCTGAGTCCCAGCTCCCAGCTGGAGAATCCACCAGCACAAGAAGAGGAGGCAGGGGCAGAAACCCAAGGGGGCTCCCCCAGCCTTCCAAG
>gene=chr20_1287000-1288000; species=bosTau
CAGGTCCTGTCTGTTTCCCTGTGTACGCCAGGCCTTGTCTCCCAAGCCGCCTTGCCCTCAGCCCAGGCTTCTGGGCCAGTATTATCTCCTCAGATGGAGGCAGCTGTGACCCAAAGTACAGGCAGGGGACT-GGGACTCAGAGCAG-GTCTGGAACCACTTGGCCTGCTG-AGCTCCAGCCTCTTCAGACTTCTCCCCACT-TGGGGTTTGGGAGCACAATC-AGGCCACGGGCTGGAGGAAAGATGGTGATGGGCAAGAGGTGGCAGAGGGCAGTGTGGGTCCCCTGTCTGTCTGTTCATCTCAGACCTTCCCAC-CTCACTTTCCTCTTGGAGTTTCTGACGGTGTCAGTCATTC-TTCTGTGAGA-------GCCAGA-------------------------CTGGCCTGAGCCCCAGCTCCCATCTGGAGACTCTGCCAGCACAAAAGGAGGAGAT-GGGCTGGCAGCTCAAGGAGGCTCCTCCAGCC-TCTGAG
>gene=chr20_1287000-1288000; species=calJac
ACTGTCCTGTCCAGTGCCCTGTTTACTCCATGCCTGCTCTTCCAAGCCACCTTGCCCTCAGCCCCGGCTGGGGAACCAGCGTCCTCTCCTCAAATGGAGGCAGCCATGGCCTAAACTGCAGACCGCTAACCCAGGGCTCAGAGCAGGGGCCGAAACCACTGGGCCGGCCAGCGTTCCAGCCTCCCCAGACTGCTCCCCAGCTTGGGACTCAGGAGCTCAGTCAAGGCCACAGGCTGGAGGAGAGAT-GGGCTGGGCGCAAGGTGGCAGAGGGCAGTGTGAGTTCTGTGTGTGTCCGTTCATCCCAGGCCTTCCCGTCATCCCTTTCCTCTTGGCACCTCTGGGTGTGTCAATCATTATCCCTGTGAGGCAGCTAAGCCTGGCAAGCTCAGTGCTGGGGTAGGAGTGCCTGCCTGAGCCCCAGCTCCCAGCTGGAGAATCCACCAGCATAATAGGAGGAGGCAAGCCCCG----CCAAGGGGGCTCCCCCAGCCTTTCAAG
>gene=chr20_1287000-1288000; species=canFam
CCCGTCCCGTCCGGTCACCTGCCCAC-CCACGCCT--TCTCTCAAGCCACCTTGCCCTCAGTCCTGCCTTCCGGGCCAGTATTATCTCCTCACGGGGAGGCAGCTGCCGCCCAGAGCACAGGCAACCGGCCCAGGACTCTGAGCAGGGTCGGCAACC-CTGGGCCGGCTGCAGTTCCAGCACCTTCGGGCTGCTCCCTGCCTCGGGATTCAGAACCGTGGT-CAGGCCGTGGGCCGGAGCAAAGGTGGTGACGGGCAAGAGGTAGCAGAGCACAGCGTGGGTTCTGTGTCTGTTTG----TGCTAGACCTTCCTGGGATCCATTCCTTCTCGGCACTTCCAGCTGCGTCAATCACTGTTCCCGTGAGAG--CTGGG---------------GCTGGGGCTGGAACACGTGCCTGAGCCCCGGCTC-TGTCTGCAGCCTCTGccagcccgAGAGGAGGAGGCCGGGCTGGCTGCGCAGCAGGGCCCCTCT-GCCTCCTGGG
>gene=chr20_1287000-1288000; species=equCab
CACGTCCTGTCCAGTTCTCTGCTCACTCCAGGCCTTCTCTCCCAAGCCACCTTGCCCTCGGCCCAGCCTTCTGGCCAGGTACCATCTCCTCAGATGGAGGCAGCTACAGCCCAAAGTATAGGCA-----CCTGGGACTCTGAACAGGGTCTGGAGCCGCTGGGCCGGCTGGAGCTCCAGCCTCCTCAGG-TACTGCCCTCTCTGGGATTCTGAAGCGCAGTCAAGGCCACGGGCTAGAGGAAAGACAATGACGGGCAAGAGGTGGCAGAGGGCAGCGTGGCTTCTGTGTCTGTCTG----TTCCAGACCTTCCCACGATCCACTTCCTCTTGGCGTTTCTGGGTGCGTCTATAATTCTTCCTGTGAGAG--CCAAACCAGACGGGCTCGGTGCTGGGG-TAGAGCACTGGCCTGGGCCCCAGCTCGCCTCTGGAGACTCTGCCAGCACAAGAGGAGCAGGCAGGGCTGGCAGCTTGGCGGGGCTCCTCCAGCCTTCTGAG
>gene=chr20_1287000-1288000; species=gorGor
ACCATCCTGTCCAGTGCCCTGCTCACTCCATGCCGTCTCTTCCAAGCCACCTTGCCCGCAGCCCAGGCTCCTGGGCCAGTGCTCTCTCCTCAAATGGAGGCAGCCATGGCCTGAAGTGCAGATCACTGACCCAGGGCTCAGAGCAGAGGCCAGAACCACTGGGCCGGCCGGCATTCCAGCCTCCCCAGACTGCTCCCCACCTTGGGACTCAGGAGCTCAGTCAAGGCCACAGGCTGGAGGAGAGACGGGGCTGGGCGCAAGGTGGCGGAGGGCAGTGTGGGTTCTGTGTCTGTCTGTTCATCCCAGGCTTTCCCGTCATCCCTTTCCTCTTGGCACTTCTGGGTGTGTCAGTCATTATTCCTGTGAGGTAGCTAAGCCCGGCAAGCTCAGTGCTGGAGTAGGAGGGCCTGCCTGAGTCCCAGCTCCCAGCTGGAGAATCCACCAGCACAAGAAGAGGAGGCAGGGGCAGAAGCCCAAGGGGGCTCCCCCAGCCTTCCAAG
>gene=chr20_1287000-1288000; species=panTro
[truncated: 11,373,373 more chars]
