# Supplementary material for: Combining phylogenetic footprinting with motif models incorporating intra-motif dependencies
Source: BMC Bioinformatics. 2017 Mar 1;18:141. doi: 10.1186/s12859-017-1495-1 (PMC5333389; doi:10.1186/s12859-017-1495-1)
Supplement: Supplementary file 2 — Sequence data. This archive contains data files of alignments of the ChIP-seq positive regions and negative control regions for each of the 35 TFs in FASTA format. (ZIP 83763.2 kb) [file 12859_2017_1495_MOESM2_ESM.zip › Max/Max_pos.txt]

>gene=chr20_948900-949013; species=hg19
aaagactacatttcccaccttcccttacaactagatatggtcatgtgaccaacatctggccaatcagatgtaaggtaaagcagcatgtgacacttcaagaaagctgccttaaa
>gene=chr20_948900-949013; species=bosTau
-atgactgcacttccga--------tgcaactagatttggtcatgtgaccaaaacctggctagtaggttataaggtaaagcagtgtgtgcaacttctagaaagc----ttaaa
>gene=chr20_948900-949013; species=calJac
aaagactacatttcccagcttccattccaaccagatatggtcatgtgaccagaatctagccaatcagatgtaagGT-------------------------------------
>gene=chr20_948900-949013; species=canFam
aacgactacatttccca--------tacaactagatacggtggtatgaccccaacttggccaaaggggtgtaagctaaagcaatgtgtgtgacttccaaaaagctgccttaaa
>gene=chr20_948900-949013; species=equCab
aaagactacatttcccagtttcccttgcaactagatatggtcatgtgaccaaaatctggtcaatagggtataagatagagcagtgtgtgcaacttctggaaagctgccttgca
>gene=chr20_948900-949013; species=gorGor
aaagactacatttcccaccttcccttacaactagatatgggcatgtgaccaaaatctggccaatcagatgtaaggtaaagcagcatgtgacacttcaagaaagCT--------
>gene=chr20_948900-949013; species=panTro
aaagactacatttcccaccttcccttacaactggatatggtcatgtgaccaaaatctggccaatcagatgtaaggtaaagcagcatgtgacacttcaagaaagctgccttaaa
>gene=chr20_948900-949013; species=papHam
aaagactacatttcccagcttcccttacaactaaatatggtcatgtgacaaaaatctggcccatcagatgtaaggtaaagtagcatgtgccacttcaagaaagctgccttaaa
>gene=chr20_948900-949013; species=ponAbe
aaatactacatttcccaccttcccttacaactagatatggtcatgtgaccaaaatctggccaatcagatgtaaggtaaagcagcatgtgacacttcaagaacgctgccttaaa
>gene=chr20_948900-949013; species=rheMac
aaagactacatttcccagcttcccttacaactaaatatggtcatgtgacaaaaatctggcccatcagatgtaaggtaaagtagcatgtgccacttcaagaaagctgccttaaa
>gene=chr20_1305755-1306085; species=hg19
CAAACTCCATCCACCGCGCCACAGGAGCGAGGTCCAACGCAACGGTCCCTAGGGCCTGCCTCCAACCCAGCCTCAGTTTCCTATCTGTCACATCGTTCTATGATCTCGAAATGACTATAACCCCTTTCTTAGCCCCAAACCAGCCGGAAGCGACATCTTCCGGTTGCTACAGGTTACGGCGGTTGCTATGGGCTACGGCGCCTGCGCAGAAACACCGCCAAGCGACTCAGCAACTTCTAGAGCGCATGCGTTTCGCCCACCCAGGCCCGGGCGCGGTTAGGGGTGACTCCCACGATCCCTAGCGGCTGCAGAGTGGAACATGGCGGCCTC
>gene=chr20_1305755-1306085; species=bosTau
CAAACTCCGTGAACAGGGGGACCGGAGAAAGCACCACAGG-----TCCCTAGGGCTT------------------GTTTCTAATCTGTCCAAC-GATCGCTGATCTCCAAAAGACTCCCATTCTTCTTGTGCTCCGAACTTTGCCGGAAGCGACCTCCCCTGGTTGCTATGGGT-------------------TACA--------GCAAAGACTCCGCCAGGCCGCGCTGCGGCGGCTAGAGCGCATGCGTCTAATCCATCCGGGGCTGCGCACGGCTACACGCCGTTCCCAGGGTGCTCCGCGGCTGT-GGGTGGAAAATGGCAGCCTC
>gene=chr20_1305755-1306085; species=calJac
CAAGCTCCATCCACTGCGCGACAGGAGAGAGGGCCAACG---CGGTCCTTAGGGCCTGCCTCCACCCTGGCCTCAGTTTCCCATTTGTCACATCGTTCCATGATCTCGAAACTCCCACAACCCCCGCCGCCGCCCCAAACCAGCCGGAAGCGACATCTCCCCGTTGCTACAGGTTACGGCGGTTGCTAAGAGCTACGGCGCCTGCGCAGAAACCCCGCCAAGTGACGCGGCAGTGTCTGGAG----TGCGTCTCGCCCACCCGGACTCAGGCGCGGCTAGGCGTGACTCCCACGATCTCTGGCGGCTGCGGAGTGGAAAATGGCGGCCTC
>gene=chr20_1305755-1306085; species=canFam
CCAAGTCCACGCACCGGGG----------------GCCGG------GGCACGGCCCTGTCTTCACCCCGGCCC--GTTCCCAGCCCGCCGGACGGCGCAAAGACCCGCAAtcagatcccGCCCTCCCTTCGCTGCGACCCCCGCCGGGACCACCGCCTCCCAGCGGCTCGGGGC-------------------TACGGCGCCTGCGCAGAG--CCCGCCGGGTCGCGCTGCGGCGTCGAGGACGCATGCGTCCCACACCCG--GGCCTGCGCGCCGCGAAGGGGGGCTCCCAGGCTGCCCCGCGGTAGCGGGGTCGAGAATGGCGGCTCC
>gene=chr20_1305755-1306085; species=equCab
CAGACGCCACGCACCGGGGCACCAAAGAAATCCCCAACGG------TCCCAGGACCTGTCTTCACCCGGGCCTCAGTTTCCAAATTGTCACACTGCTCAAAGATCCCCAATCAACTCCTG--CTCCACACGTTACTACCCCCG-CGGAAGCAACGTTTTCTGGTTGCTATGGGA-------------------TACGGCGCCTGCGCAGAGACCTCGCCAGGCCGCGCTGCGGCATCTAAAGCGCGTGCGTCTCGCCCACGCTGGCCGGCGCGCGGCTACGGGCGGCTCCCAGGATGCCCCGCGGCTGCGGGGCGCAGTATGGCGGCTTT
>gene=chr20_1305755-1306085; species=gorGor
CAAACTCCATCCACCGCGCCACAGAAGCGAGGTCCAACGCAACGGTCCCTAGGGCCTGCCTCCACCCCAGCCTCAGTTTCCCATCTGTCACATCGTTCCATGATCTCGAAATGACTATAACCCCTTTCTTAGCCCCAAACCAGCCGGAAGCGACATCTTCCGGTTGCTACAGGTTACGGCGGTTGCTATGGGCTACGGCGCCTGCGCAGAAACACCGCCAAGCGACTCAGCAACTTCTAGAGCGCATGCGTTTCCCCCTCCCAGGCCCGGGCGCGGTTAGGGGTGACTCCCACGATCCCTAGCGGCTGCAGAGTGGAAAATGGCGGCCTC
>gene=chr20_1305755-1306085; species=panTro
CAAACTCCATCCACCGCGCCACAGGAGCGAGGTCCAACGCAACGGTCCCTAGGGCCTGCCTCCACCCCAGCCTCAGTTTCCCATCTGTCACATCGTTCCATGATCTCGAAATGACTATAACCCCTTTCTTAGCCCCAAACCAGCCGGAAGCGACATCTTCCGGTTGCTACAGGTTACGGCGGTTGCTATGGGCTACGGCGCCTGCGCAGAAACACCGCCAAGCGACCCAGCAACTTCTAGAGCGCATGCGTTTCGCCCACCCAGGCCCGGGCGCGGTGAGGGGTGACTCCCACGATCCCTAGCGGCTGCAGAGTGGAAAATGGCGGCCTC
>gene=chr20_1305755-1306085; species=papHam
CAAACTCCATCCACTGCGCCACAGGAGAGAGGTCCAACGCAACGGTCCCTAGGACCTGCCTCCACCCCAGTCTCAGTTTCCCGTCTGTCACATCGTTCCATGATTCCGAAACGACTACAACTCCCCTCGCAGCCCCAAACCAACCGGAAGCTACATCTTCCGGTTGCTACAGGTTACGGCAGTTGCTATGGGCTACGGCGCCTGCGCAGAAACCCCGTCAAGTGACACAGCAGCTTCTGGAGCGCATGCGTCTCGCCCACCGTGGCCC-----------GCGGTAACTCCCACGATCCCTAGCGGCTGCGGAGTGGAAAATGGCGGCCTC
>gene=chr20_1305755-1306085; species=ponAbe
CAAACTCCATCCACCGCGCCACAGGAGAGAGGTCCAACGCAACGGTCCCTAGGGCCTGCCTCCACCCCAGCCTCAGTTTCCCATCTGTCACATCGTTCCATGATCTCGAAATGACTACAACCCGCTTCGCAGCCCCAAACCAGCCAGAAGCGACATCTTCCGGTTGCTACGGGTTACGGCGGTTGCTATGGGCTACGGCGCCTGCGCAGAAACCCCGCCAAGTGACGCAGCAACTTCTAGAACGCATGCACTTCGCCTACCCAGGCCCGGGCGCTGTTAGGGGTGACTCCCACGATCCCTAGCGGCTGCGGAGTGGAAAATGGCGGCCTC
>gene=chr20_1305755-1306085; species=rheMac
CAAACTCCATCCACTGCGCCACAGGAGAGAGGTCCAACGCAACGGTCCCTAGGACCTGCCTCCACCCCAGCCTCAGTTTCCCATCTGTCACATCGTTCCATGATTCCAAAACGACTACAACTCTCCTCGCAGCCCCAAACCAACCGGAAGCTACATCTTCCGGTTGCTACAGGTTACGGCAGTTGCTATGGGCTACGGCGCCTGCGCAGAAACCCCGTCAAGTGACACAGCAGCTTCTGGAGCGCATGCGTCTCGCCCACCGTGGCCC-----------GCGGTAACTCCCACGATCCCTAGCGGCTGCGGAGTGGAAAATGGCGGCCTC
>gene=chr20_1946344-1946499; species=hg19
GCTGACGACCGCCCGTTTATATTAGATGATCCCCTGAGCGTCTCTCCTTTTGTCTCCTTGAGTTTGAACCCTTAAGACCACGTGGACGGTGGGGAAATCCTCCCTCAACGTGCATGGCTCATCTCGCCACGAGGGGGCGCTCCCAGATCAGAGAC
>gene=chr20_1946344-1946499; species=bosTau
GCTAATGACTTCCCATTTATATTAAATAGGCCTCTGAGCTCTTTTCTTCTTGTCTCCTGGAGTTTGAACC-ACAAGACCACCAGGATGGT-GGGGAAA--TCCCTCAACATGTATTGCTGGTCTCACCACCAGGGGGCGCTCCCAGATCAGACAC
>gene=chr20_1946344-1946499; species=calJac
GCTAACGACCGCCCATTTATATTAAATGGACCCCGGAGCGCCTTTCTTTTTGTCTCCTTGAGTTTGAACCTTTAAGACCACCTGGACGGTGGGGACATCCTCCCTCAACGTGCATTGCTCATCTCGCCACGAGGGGGCGCTCCCAGATCAGAGAC
>gene=chr20_1946344-1946499; species=canFam
GCTCACAAGCGCCCATTTATATTAAATAGGCCCCTGAGCTCTTTTC----CGTCTAC---------AACC-ACAAGACCGCCGGGATGGA-GGGAAAACCTCCCTCAACGTGTGTTGCTCATCTAGCCACGAGGGGGCGCTCCCAGACCAGAC-C
>gene=chr20_1946344-1946499; species=equCab
GCTAACGACCTCCCACTTATATTGTATAGGCCCCTGAGCTCCTTTCTTTCTGTCTCCTGAAGTTGGAACC-ACGAGACCACCTGGATGGT-GGGAACACCTCCCTTGACGTGTATTGCTCGTCTCGCCACAAGGGGGCGCTCCCTGATCAGACAC
>gene=chr20_1946344-1946499; species=gorGor
GCTAACGACCGCCCGTGTGTATTAGATGATCCCCTGAGCTCCTTTCCTTTTGTCTCCTTGAGTTTGAACCCTTAAGACCACCTGAACGGTGGGGAAATCCTCCCTCCACGTGCATTGCTTATCTCGCCACGAGGGGGCGCTCCCAGATCAGAGAC
>gene=chr20_1946344-1946499; species=panTro
GCTAACGACCGCCCGTTTATGTTAGACGATCCCCTGGGCGTCTTTCCTTTTGTCTCCTTGAGTTTGAACCCTTAAGACCACCTGAACGGTGGGGAAATCCTCCCTCAACGTGCGTGGCTCATCTCGCCACGAGGGGGCGCTCCCAGATCAGAGAC
>gene=chr20_1946344-1946499; species=papHam
GCTAACGACCGCCCGTTTATATTAGATGAT-CCCTGAGCGCCTCTCTTTTTGTCTCCTTGAGTTCGAACCGTTAAGACCACCTGGACGGTAGGGAAATCCTCCCTCAACGTGCATTGCTCATCTCGCCACGAGGGGGCGCTCCCAGATCAGAGAC
>gene=chr20_1946344-1946499; species=ponAbe
GCTAACGACCGCCCGTTTATATTAGATGATCCCCTGAGCGCCTTTCTTTTTGTCTCCTTGAGTTTGAACCGTTAAGACCACCTGGACGGTGGGGAAATCGTCCCTCAACGTGCATTGCTCATCTCGCCACGAGGGGGCGCTCCCAGATCAGAGAC
>gene=chr20_1946344-1946499; species=rheMac
GCTAACGACCGCCCGTTTATATTAGATGAT-TCCTGAGCGCCTCTC---TTGTCTCCTTGAGTTCGAACCGTTAAGACCACCTGGACGGTAGGGAAATCCTCCCTCAACGTGCATTGCTCATCTCGCCACGAGGGGGCGCTCCCAGATCAGAGAC
>gene=chr20_2632378-2632708; species=hg19
TTAATATTAATTATTAAAGCAAAACTCATTTCTAAAGAGTCGCCTGAGTGCCCAAAAGACGCCCTCAAGGACAGGGAAGCAGCTGCGATTCACTCAGCGATCACCAGCGCCCAGAATTCAGGGCCGCCCAAGCGGAGGAGCAACACGTGGCCCAGCAAAAGGAGCTGGGTCCCGTGCAGCACAGCAACAAGAAACTGGCCTAGGAAGACGCTGGAGCGTCTTTCTTTCGCACGTTACTGCCTGCTACAGTCATTTaaaaaaaaaaaaccaaaaacaaaaaaaagaaataaaTTAATAGTACGAAGAAAACTGCGCGAGCTACATTCCCAG
>gene=chr20_2632378-2632708; species=bosTau
CAGACATTATTAAACAAAACATCAATAATTTCAAAACAGTCTCCTGAGTGCCTTAAAGCTGCCC-AGAGGACACGACAGCAGCTCCCGTTCACTTGGAACTAACGGGTACTAAGAAGTT-GGGAAGTGCCCCAGGGCGAGTGACACGTGGCCCCGCAAAAGA---AAGGTTCTGCCGAGCA-GGGAACAATAAACCGAACCGAAAAAAGATAGGATCATCTTTCTTTCCTACTTCAGCGCCTGAAGCCCttattt---aa----aaataaaatat-------------aaCTGAAAAGCACGAAGTCAGGTAATGGGATCACGA--CTT-
>gene=chr20_2632378-2632708; species=calJac
TTAATATTAATTGTTAAAGCAAAACCCATTTCTAAATAGTCGCCTGAGCGCCCCAAAGACGCCCTCGAGGACAGGGAAGCAGCTCCGATTATCTCGGCGCTCACCGGCGCTCAGAATTCAGGGCTGCTCAAGCGGAAGAGCAACACGTGGCCAGGCAAAAGGAGCTGGGTCCCGTGCAGAAAAGGAACAAGAAACTGGCCTAGGAAGACGTTGGAGCA----TCTTTCGCACGTTACTGCCTGTCACCGTCATTT---------------------------------AAATTAAGAGTACGAAGAAAACTGCGCGAGCCACTTTCCCAG
>gene=chr20_2632378-2632708; species=canFam
CTTATATTACTTACTAAAGTAAAGGTAATTTCAAATTAGTCGCCAGAATGCCCAAACCCCGCCCTCAAGGACCTGGAAGCAGCTTGGAGCTACTGCGGGTTCCGCGGCG--------------------GGCGGGGCGAGCAACACGTGGCCCTTCCCAAGG-GACCGGTCCTGCTTCGTGGGGGACCTAGAAACCGACCTGGGAGCAGGTGAGATGGTCACCCTTTTCTATTTTATCGCCTGTAATAAGCATTT-GAAATAATAAACAAAATGC-------------ACCCGAAAGGCAAGAGGCGGGACACGAGGGCCGTGGTTTCA-
>gene=chr20_2632378-2632708; species=equCab
CTAACATTAACTATTAAAGCAAAAGTAATTTCAAAATAGTCGACTGAATGCCCAAAAGCCACCCTCGAGGACATGGAAGTGGCTCCAATCCACCGCTGGCTAACTGGCGC--AACATCTAGGGCCATTCAACAGGGCGAGCAACACGTGGCCCAGCAAAAGGAGCCCCGTTCTGCTGAGCAGGGGAACGAGAAACCGACCTGGGAGGAGGTGGGATCGTCTTCCTTTTCGACTTTATCTCCGGCCACCCTCATTTGGaaataataaataaaatac-------------aatttaaaattgtaaGGCCAGCTACGAGGGTCACGATTCCT-
>gene=chr20_2632378-2632708; species=gorGor
TTAATATTAATTATTAAAGCAAAACTCATTTCTAAAGAGTCGCCTGAGTGCCCAAAAGACGCCCTCAAGGACAGGGAAGCAGCTGCGATTCACTCAGCGATCACCAGCGCCCAGAATTCAGGGCCGCTCAAGCGGAGGAGCAACACGTGGCCCAGCAAAAGGAGCTGGGTCCCGTGCAGCACAGCAACAAGAAACTGGCCTAGGAAGACGCTGGAGCGTCTTTCTTTCGCACGTTACTGCCTGCTACAGTCATTTaaaaaaaaaaaaccaaaaacaaaaaaaagaaagaaaTTAGTAGTACGAAGAAAACTGCGCGAGCTACGTTCCCAG
>gene=chr20_2632378-2632708; species=panTro
TTAATATTAATTATTAAAGCAAAACTCACTTCTAAAGACTCGCCTGAGTGCCCAAAAGACGCCCTCAAGGACAGGGAAGCAGCTGCGATTCACTCAGCGATCACCAGCGCCCAGAATTCAGGGCCGCTCAAGCGGAGCAGCAACACGTGGCCCAGCGAAAGGAGCTGCGTCCCGTGCAGCACAGCAACAAGAAACTGGCCTAGGAAGACGCTGGAGCGTCTTTCTTTCGCACGTTACTGCCTGCTACAGTCATT---AAAAAAAAAACCAAAAACAAAAAAAAGAAAGAAATTAGTAGTACGAAGAAAACTGCGCGAGCTACATTCCCAG
>gene=chr20_2632378-2632708; species=papHam
TTAATATTAATTATTAAAGCAAAACTCATTTCTAAATAGTCGCCTGAGAGCCCAAAAGACGCCCTCGAGGACAGGGAAGGAGCTCCGATTCACCTGGCGCTCGCCGGTGCCCAGAATTCAGGGCCGCTCAAGCGGAGCAGCAACACGTGG-CCAGCAAAAGAAGCCGGGTCCCGTGCAGCACAGCAACAAGAAACTGGCCTAGGAGGACGTTGGAGCGTCTTTCTTTCGCACGTCACTGCCTGACACCGTCattttaaaaaaataa----------------------aaattaGTAGTACGAAGAAAGCTGCGCAAGCCACGTTCCCAG
>gene=chr20_2632378-2632708; species=ponAbe
TTAATATTAATTATTAAAGCAAAACTCATTTCTAAAGAGTCGCCTGAGTGCCCAAAAGACGCCCTCAAGGATAGGGAAGCAGCTCCGATTCACTCAGCGATCACCAGCGCCCAGAATTCAGGGCCGCTCAAAAGGAGGAGCAACACGTGGCCCAGCAAAAGGAGCTGGGTCCCGTGCAGCACAGCAACAAGAAACTGGCCTAGGAAGACGCTGGAGCGTCTTTCTTTCGCACGTCACTGCCTGCCACCGTCATTTAAA-----------------AAAATAACAAATAAAATTAGTAGTACGAAGAAAACTGCGCGAGCTACGTTCGCAG
>gene=chr20_2632378-2632708; species=rheMac
------------------------------------------------------------------------------------------------------------------------------------------------------------------------------------------------------------------------------------------------------------------------------------------------------------------------------------------
>gene=chr20_3788782-3789112; species=hg19
CTATAACTTTCTTCCTGGATGTGCTAAAGGGAAGTGGATCAGGCAGGAAGGCAGTTTAAAATCCCAGGCTGCCAGCCAGTTTTAAAAGTTGTTTAGCTTTGGCCAGGGTGGGGCAGGAATTCCAGCCTGCAGGAGTTCCGAGCAGCCACGTGCTGCCAGCTCACATGGTTAGAGAGCTACATGAGGCTGGCGTAAGCACAGAGAGCCAGTTGGGGGAACAGTAGTGTCTGGAGGGAAGGGGGAAGAATCTTCATCCACTCCATTGTCTGAATTGTTCACCCGGTAACTTTTGCCATGACAATTTTACAAATTAAGGTTTTCttttaaaat
>gene=chr20_3788782-3789112; species=bosTau
ATATAACTTTATTCCTGGATGCTAAAAAGAGGGGTGGATCAGGCAAGGAAGCGGTTTAAAATCCTGGGCTGTCAGCCAGTTTTAAAGGTTGTTTTGCTTATGCCAAGTCAGGGCAGGAATTCCCACCTCTGGCTAGCCTGAGCAGCCACATGCAGCTTACTCACATGGTTTAAGAGTCACACAGGCT----------------------------AGTCGGGGGG------------CTGGG------------------GATCATTGGATTTGCTTGCTATGTCAT--TTGCAATGACAATTTA--AAGA--ATGTTTTCTTTTTAAAT
>gene=chr20_3788782-3789112; species=calJac
TTATAACTTTCTTCCTGGATGTGCTAAAGGGAAGTGGATCAGGCAGAGAGGCAGTTTAAAATCCCAGGCTGCCAGCCAGTTTTAAAGGTTGTTTAGCTTTGGCCAGGGTGGGGCAGGAATTCCAGCCTGCAGAAGTCCCAAGCAGCCACGTGCTGCCAGCTCACGTGGTTAGAGAGCTGCCAGGGGCTGGGATAAGCACAGAGGCCCAGTGGGGGGAACAGTGGTGTCTGGGGGGAAGGGGGAAGAATCTTCATCCACTTCATTGTCTAAATTGTTCACCTGGTAACTTTTGCAATGACAATTTTACAAATTAAGGGTTTTTTTT-----
>gene=chr20_3788782-3789112; species=canFam
CGGTAACTTTCTTCCTGGATGCTATAAAGGGGAGCAGATCAGGCAAGGAAGCGGTTTAAAATCCTGGGCTGTTGGCCAGTTTTAAAGGTTGTTTTGCTTGAGCCAGGGCGGGGCAGGAATTCC-----------AGCCTGAGCAGT----------CTGCTTCCATGGTTAAAGAGCTTCATGGGGCCGGACTGGT-------------------AGTCAGTGGGCTCTGGTGAGATCTGGA------------------CAT---CTGAATTGCTCACTGGGTCACTT------------------TAAA-AATGTTTTCtttttaaat
>gene=chr20_3788782-3789112; species=equCab
----AACTTTCTTTCTGGATGCTATAAAGAGGAGAGGATCAGGCAGGGAAGTGGTTTAAAATCCTGGGCTGCCAGCCAGTTTTAAAGGTTGTTTTGCTCGGGCCAGGGTGGGGCAGGAATTCCAGCC---GGCGAGCCTGAGCAGCCACGTGCAGCCGGCTCACGTGGTTGGGGAGCTGGCCTGAGCCGGCCGGGT-------------------AGGCAGC-AGCACCAGTGGGGTCTGGG------------------CACCGTCTGAACTGCTCACTGACTAAC--TTGCAATGACAAATTT--AAAATAATGTTTTCtttttaaat
>gene=chr20_3788782-3789112; species=gorGor
CTATAACTTTCTTCCTGGATGTGCTAAAGGGAAGTGGATCAGGCAGGAAGGCAGTTTAAAATCCCAGGCTGCCAGCCAGTTTTAAAAGTTGTTTAGCTTTGGCCAGGGTGGGGCAGGAATTCCAGCCTGCAGGAGTTCTGAGCAGCCACGTGCTGCCAGCTCACATGGTTAGAGAGCTACATGAGGCTGGCATAAGCACAGAGAGCCAGTTGGGGGAACAGTAGTGTCTGGAGGGAAGGGGGAAGAATCTTCATCCACTCCATTGTCTGAATTGTTCACCCGGTAACTTTTGCCATGACAATTTTACAAATTAAGGTTTTCttttaaaat
>gene=chr20_3788782-3789112; species=panTro
CTATAACTTTCTTCCTGGATGTGCTAAAGGGAAGTGGATCAGGCAGGAAGGCAGTTTAAAATCCCAGGCTGCCAGCCAGTTTTAAAAGTTGTTTAGCTTTGGCCAGGGTGGGGCAGGAATTCCAGCCTGCAGGAGTTCCGAGCAGCCACGTGCTGCCAGCTCACATGGTTAGAGAGCTACATGAGGCTGGCATAAGCACAGAGAGCCAGTTGGGGGAACAGTAGTGTCTGGAGGGAAGGGGGAAGAATCTTCATCCACTTCATTGTCTGAATTGTTCACCCGGTAACTTTTGCCATGACAATTTTACAAATTAAGGTTTTCttttaaaat
>gene=chr20_3788782-3789112; species=papHam
CTGTAACTTTCTTCCTGGATGTGCTAAAGGGAAGTGGATCAGGCAGGAAGGCAGTTTAAAATCCCAGGCTGCCAGCCAGCTTTAAAAGTTGTTTAGCTTTGGCCTGGGTGGGGCAGGAATTCCAGCCTGCAGGAGTTCCGAGCAGCCACGTGCTGCCAGCTCACATGGTTAGAGAGCTGCATGGGGCTGGCATAAGCACAGACAGCCAGTGGGGGGAACAGTGGTGTCTGGAGGGAATGGGGAAGAATCTTCATCCACTTCAATGTCTGAATTGTTCAACTGGTAACTTTTGCCATGACAATTTTACAAATTAAGGTTTTCTTTTAAAAt
>gene=chr20_3788782-3789112; species=ponAbe
CTATAACTTTCTTCCTGGATGTGCTAAAGGGAAGTGGATCAGGCAGGAAGGCAGTTTAAAATCCCAGGCTGCCAGCCAGTTTTAAAAGTTGTTTAGCTTTGGCCAGGGTGGGGCAGGAATTCCAGCCTGCAGGAGTTCCGAGCAGCCACGTGCTGCCAGCTCACATGGTTAGAGAGCTGCATGAGGCTGGCATAAGCACAGAGAGCCAGTAGGGGGAACAGTAGTGTCTGGACGGAAGGGGGAAGAATCTTCATCCACTTCATTATCTGAATTGTTCACCCGGTAACTTTTGCCATGACAATTTTACAAATTAAGGTTTTCttttaaaat
>gene=chr20_3788782-3789112; species=rheMac
CTATAACTTTCTTCCTGGATGTGCTAAAGGGAAGTGGATCAGGCAGGAAGGCAGTTTAAAATCCCAGGCTGCCAGCCAGCTTTAAAAGTTGTTTAGCTTTGGCCCGGGTGGGGCAGGAATTCCAGCCTGCAGGAGTTCCGAGCAGCCACGTGCTGCCAGCTCACATGGTTAGAGAGCTGCATGGGGCTGGCATAAGCACAGACAGCCAGTGGGGGGAACAGTGGTGTCTGGAGGGAATGGGGAAGAATCTTCATCCACTTCAATGTCTGAATTGTTCACCTGGTAACTTTTGCCATGACAATTTTACAAATTAAGGTTTTCttttaaaat
>gene=chr20_4877588-4877918; species=hg19
TCCCTCAGCCCTCCTGGGCAGAGCCCTTGGAGCCTGCAGGGCCTGTCTCAAACACCACCTCCTCCAGGGCTCCCACCAAGTCCCCTGGAGGATGCACTGTGTCTCCCTGATGGCGCTGCCCTTCGTGCTGCAAGCCATGTGCTTCGATGTCACCATTGCGCCCCACAATGGCCAGGCCCCGCACCTGCCACATAGACCAGTCACTGAATATCTGCAGGGCTGAGCCAGTACTCTTTCTCTTTGCCCAGGTTAAGAGAACGGGCACCACCCACACCCCGACAACCATAGAAAACCCCTATCACAAGCCCAACACCCCACCAAAGTCCCCAG
>gene=chr20_4877588-4877918; species=bosTau
------------------------------------------------------------------------------------------------------------------------------------------------------------------------------------------------------------------------------------------------------------------------------------------------------------------------------------------
>gene=chr20_4877588-4877918; species=calJac
tccctcagccctcctggccagagcccctggagcctacagggcctgtctcagatatcacctcctccaggactcccaccatgtccccTGGAGGATGCGTTGCATCTCCCTGATGGTGCTGCCCTTTGTGCTATGGGTCATGTGCTTCAGTGTCACCACTGCT-CCCACCACGGCCAGGCCCCACACCTGCTACACAGACCAGTCACTGAATATCTGCAGGGCTGAGCCAATACTCTTCCTCTTTGCCCAGGTTAAGAGCACAGGTACTACCCATACCCCAACAATCACAGAAAACCCCTACCACAAGCCCAATGCCCCACCAAAGCCCCCAA
>gene=chr20_4877588-4877918; species=canFam
TCTTTCAACCCTCCTGGGCCAGGAGCCTG-AGTCTTCAAGAC----CTCAGCTATCACCTTCCTTG-GACTCCCTTCAAATCCC---CAGGACACACTATAA-------AGGGGGCTGCCCTTTTTGCTCCACAGCACATGCTCACTTC---------AACACCTCCACAACTGGCCCCAGTGCCTTACACATGGACTGTTCGCTACGAATCTGTGAGAGCAGGTCAGGAGTTTTCCTCTTTTCCCAGGTTAAAAGTATGGACGCCACGCAC------ACAGCCATAGAAAATCCACATC-CCAAGACAAAACCACACGGAAGCCCTCAT
>gene=chr20_4877588-4877918; species=equCab
TCCTTCAATGCTCCTGGCCGCAGAACCTG-AGTCTTCAAGACCCATCTCAGTTACCACCTCCTCTGTGACTCCCTTTAAGTCCCCAGCAGGACATACTGCAAATCCCCGA---TGCCACCCTTTATGCTGTGGGGCACGGATTTGCTTC---------ATCACCGCCATGGCCAGGCCCAGCACCTTACACAGAGAGGGTTCACTAAGTATCTGTGGGACTGAGTCAGTGTTTTTCCTCTTTTCCCAGGTTAAGAGTATGGACACCACCCACATCCCAACAGCCAGAGAAAACCCATGTC-CTAAGACAAAACCGCACCAAACC------
>gene=chr20_4877588-4877918; species=gorGor
TCCCTCAGCCCTCCTGGGCAGAGCCCTTGGAGCCTGCAGGGCCTGTCTCAAACACCACCTCCTCCAGGGCTCCCACCAAGTCCCCTGGAGGATGCACTGTGTCTCCCTGATGGCGCTGCCCTTCGTGCTGCAAGCCATGTGCTTCGATGTCACCATTGCTCCCCACAATGGCCAGGCCCCGCACCTGCTACATAGACCAGTCACTGAATATCTGCAGGGCTGAGCCAGTACTCTTTGTCTTTGCCCAGGTTAAGAGAACGGGCACCACCCACACCCCGACAACCACAGAAAACCCCTATCACAAGCCCAACACCCCACCAAAGTCCCCAG
>gene=chr20_4877588-4877918; species=panTro
TCCCTCAGCCCTCCTGGGCAGAGCCCTTGGAGCCTGCAGGGCCTGTCTCAAACACCACCTCCTCCAGGGCTCCCACCAAGTCCCCTGGAGGATGCACTGTGTCTCCCTGATGGCGCTGCCCTTCGTGCTGCGAGCCATGTGCTTTGATGTCACCATTGCTCCCCACAATGGCCAGGCCCCGCACCTGCTACATAGACCAGTCACTGAATATCTGCAGGGCTGAGCCAGTACTCTTTCTCTTTGCCCAGGTTAAGAGAACGGGCACCACCCACACCCCGACAACCATATAAAACCCCTATCACAAGCCCA--------CCAAAGTCCCCAG
>gene=chr20_4877588-4877918; species=papHam
TCCCTCAGCCTTCCCGGGCAGAGCCCTTGGAGCCTCCAGGGTCTGTCTCAAACCCCACCTCCTCCAGGACTCACACCAAGTCCCCTAGAGGATGCACTGCATCTCCCTGATGGTGCTGCCATTTGTGCTACAGGCCATGTGCGTCGATGTCACCGTTGCTCCCCACGACAGCCAGGTCCCGCACCTGCTACACAGACCAGTCACTGAATATCTGCAGGGCTGAGCCAGTATTCTTTCGTTTTGTCCAGGTTAAGAGGACGAGTACCACCCACACCCTGACAACCACAGAAAACCCCTATCATAAGCCCAACACCCCACCAAAGTCCCCAG
>gene=chr20_4877588-4877918; species=ponAbe
TCCCTCAGCCCTCCTGGGCAGAGCCCTTGGGGCCTGCAGGGCCTGTCTCAAACACCACCTCCTCCAGGGCTCCCAGCATGTCCCCTGGAGGATGCACTGTGTCTCCCTGATGGCTCTGCCCTTCGTGCTGCGAGCCACGTGCTTCGATGTCACCATTGCTCCCCACAATGGCCAGGCCCCACACCTGTGACATAGACCAGTCACTGAGTATCTGCAGGGCTGAGCCAGTACTTTTTCTCTTTGCCCAGGTTAAGAGAACGGGCACCACCCACACCCTGACAACCATAGAAAACCCCTATCACAAGCCCAACACCCCACCAAAGTCCCCAG
>gene=chr20_4877588-4877918; species=rheMac
TCCCTCAGCCTTCCCGGGCAGAGCTCTTGGAGCCTGCAGGCTCTGTCTCAAACCCCACCTCCTCCAGGATTCCCACCAAGTCCCCTAGAGGATGCACTGCATCTCCCTGATGGTGCTGCCATTCGTGCTGCAGGCCATGTGCTTCGATGTCACCGTTGCTCCCCACGACAGCCAGGCCCCACACCTGCTACACAGACCAGTCACTGAACATCTGCAGGGCTGAGCCAGTACTCTTTCGCTTTGTCCAGGTTAAGAGGACGAGTACCACCCACACCCTGACAACCACAGAAAACCCCTATCACAAGCCCAACACCCCACCAAAGTCCCCAG
>gene=chr20_10652128-10652293; species=hg19
TTCATACACAGACACAGCCAGATAGTCTCCCCTCTGTCTCCTCCCAGAATCACAACCTAAGCCGGCGGACAGGAGGCAGCAGAGTGCACCCCATTAGAGCACGTGGTGGAAAGCAATGCTCTGGGGCACCGAGCTCCCCCTCTCACCACCCACCCTCCCAGCACA
>gene=chr20_10652128-10652293; species=bosTau
TTCCCACACACTCCGAGGCCAGCT-----CCCTCC--CTCCTCTCGG-ATCCCAGCCCCAGCCCGCGG-TAGGAGGCGGCAGAGCGCGCCCCGTCCGAGCACGTGGCGGAGAGGACCCCGCG-GGGCATCGAGCGCCCCCTCTCACCGCCCGCCCGCACGGCGCA
>gene=chr20_10652128-10652293; species=calJac
TTCATACATAGACACAGCCGGATACTCTCCCCTCTATCTCCTCCCAGAATCACAGCCTAAGCCGGCGGACAGGAGGCAGCAGAGTGCACCCCATTAGAGCACGTGGTGGAAAGCAAACCTCTGGGGCAAGGAGCTCCCCCTCTCACCACCCACCCTCCCAGCACA
>gene=chr20_10652128-10652293; species=canFam
Tacacacacaca-cacaGCAGGCA-----CTCTCCCTCTCCTCCCCGAATCACAGCCCCAGCCCGCGGATAGGAGGCAGCAGAGCGCACCCCATCAGAGCACGTGGCGGAGAGTATTCCCCC-GGGCACGGAGCTCCCCCCCTCACCGCCCACCCTCGCCGCACA
>gene=chr20_10652128-10652293; species=equCab
TTCA-------------GCAGACA-----TTCTCCC---------CGAATCACAGCCGCAGCTCGCGGGTAGGAGGCAGCAGAGCACACCCCATCAGAGCACGTGGCGGAGAGTATTCCCCCGGGGCGCCGAGCT-CCCCCCTCACCACCCACCCTCCCAGCACA
>gene=chr20_10652128-10652293; species=gorGor
TTCATACACAGACACAGCCAGATAGTCTCCCCTCTGTCTCCTCCCAGAATCACAACCTAAGCCGGCGGACAGGAGGCAGCAGAGTGCACCCCATTAGAGCACGTGGTGGAAAGCAATGCTCTGGGGCACCGAGCTCCCCCTCTCACCACCCACCCTCCCAGCACA
>gene=chr20_10652128-10652293; species=panTro
TTCATACACAGACACAGCCAGATAGTCTCCCCTCTGTCTCCTCCCAGAATCACAACCTAAGCCGGCGGACAGGAGGCAGCAGAGTGCACCCCATTAGAGCACGTGGTGGAAAGCAATGCTCTGGGGCACCGAGCTCCCCCTCTCACCACCCACCCTCCCAGCACA
>gene=chr20_10652128-10652293; species=papHam
TTCATACACAGATACAGCCTGATACTCTCCCCTCTGTCTCCTCCCAGAATCACAGCCAAAGCTGGCGGACAGGAGGCAGCAGAGTGCACCCCATTAGAGCACGTGGTGGTAAGCAATCCTCTGGGGCACCGAGCTCCCCCTCTCACCACCCACCCTCCCAGCACA
>gene=chr20_10652128-10652293; species=ponAbe
TTCATACACAGACACAGCCAGATACTCTCCCCTCTGTCTCCTCCCAGAATCACAGCCTAAGCCGGCGGACAGGAGGCAGCAGAGTGCACCCCATTAGAGCACGTGGTGGAAAGCAATGCTCTGGGGCACCGAACTCCCCCTCTCACCACCCACCCTCCCAGCACA
>gene=chr20_10652128-10652293; species=rheMac
TTCATACACAGTCACAGCCTGATACTCTCCCCTCTGTCTCCTCCCAGAATCACAGCCAAAGCTGGCGGACAGGAGGCAGCAGAGTGCACCCCATTAGAGCACGTGGTGGTAAGCAATCCTCTGGGGCACCGAGCTCCCCCTCTCACCACCCACCCTCCCAGCACA
>gene=chr20_11358928-11359258; species=hg19
acactgtgcccagagcagcagctcagaggcagttctgcactcatattcatatgcacttttgatgatatgcaagttaaagggcagtttatgcagaaattcctaggatgaaggtgctaacttccaggttgtcaggtcattgccatggaaggaaaggggtggtaactcctggtgttgccatggcaacagtaaactggcatggaacacttgaggagtgtgccatgtcttttgaagaggtgcttacccccctcacctgttttagccagtcctcaatttggtactctatctgagtcccacctccagtgttgtgcctcctacctcaCAATCACCAAC
>gene=chr20_11358928-11359258; species=bosTau
-------------------------------------------------------------------------------------------------------------------------------------------------------------------------------------------------------------------------------------------------------------------------------------------------------------------------------CAATTACATAC
>gene=chr20_11358928-11359258; species=calJac
gcgctgtgcccagagcagcagctcagaggcagttctgcattcatattcatacccacttttgattatatgcaagttaaaaggcagtttatgcagaaatttctaggatgaaggtgctaacttccaggttgcccagtcattgccctggaaagaaaggggtagtaatttctggtgttgccatggcaa-agtaaactaacatggcacacttgaggagtgtgccatgtcttaagaggaagtactt-cccccttaatctgttttagccaattctcaatttggtaccctatctgagccccagctgtggggtcacacatcctacctcaCAGTCACCTAC
>gene=chr20_11358928-11359258; species=canFam
------------------------------------------------------------------------------------------------------------------------------------------------------------------------------------------------------------------------------------------------------------------------------------------------------------------------------------------
>gene=chr20_11358928-11359258; species=equCab
-----------------------------------------------------------------------------------------------------------------------------------------------------------------------------------------------------------------------------------------------------------------------------------------------------------------------------------cacccac
>gene=chr20_11358928-11359258; species=gorGor
acactgtgcccagagcagcagctcagaggcagttctgcactcatattcatatggacttttgatgatatgcaagttaaagggcagtttatgcagaaattcctaggatgaaggtgctaacttccaggttgt-aggtcattgccatggaaagaaaggggtggtaactcctggtgttgccatggcaacagtaaactggcatggaacacttgaggagtgtgcc-tgtcttttgaagaggtgcttacccccctcacctgttttagccagtcctcaatttggtactctatctgagtcccacctccagggttgtgcctcctaccttaCAATCACCAAC
>gene=chr20_11358928-11359258; species=panTro
acactgtgcccagagcagcagctcagaggcagttctgcactcatattcatatgcacttctgatgatatgcaagttaaagggcagtttatgcagaaattcctaggatgaaggtgctaacttccaggttgtcaggtcattgccatggaaggaaaggggtggtaactcctggtgttgccatggcaacagtaaactggcgtggaacacttgaggagtgtgccatgtcttttgaagaggtgcttacccccctcacctgttttagccagtcctcaatttggtactctatctgagtcccacctccagggttgtgcctcctacctcaCAATCACCAAC
>gene=chr20_11358928-11359258; species=papHam
gcactgtgcccagagcagcagctcagaggcagttctgcactcatattcatacccacttttgatgatgtgcaaattaaagggcaatttatgcagaaattcctaggatgagggtactaacttccaggctgtcaggtcattgtcatggaaagcaaggggtggtaacttcttgtgttgccatggcaacagtaaactggcatggcacatttgaggagtgtgccatgtcttctgaggaggtgcttacccccctcacctgttttagccagtcctcaatttggtatgttatctgagccccacctccagagttgtccctcctacctcGCAAGCACCTAC
>gene=chr20_11358928-11359258; species=ponAbe
acactgtgtccagagcagcagctcagaggcagttctgcactcatattcatatgcacttttgatgatatgcaagttaaagggcagtttatgcagaaattcctaggatgaaggtgctaacttccaggttgtcaggtcattgccatggaaagaaaggggtggtaacttctgatgttgccatggcaacagtaaactggcatggcacacttgagaagtgtgccatgtcttatgaagaggtgcttacctccgtcacctgttttagccagtcctcaatttggtac----tctgaatcccacctccagggttgtgcctcctacctcaCAATCACCTAC
>gene=chr20_11358928-11359258; species=rheMac
gcactgtgcccagagcagcagctcagaggcagttctgcactcatattcatacccacttttgatgatgtgcaaattaaagggcaattgatgcagaaattcctaggatgagggtactaacttccaggctgtcaggtcattgccatggaaagaaaggggtggtaacttctcgtgttgccatggcaacagtaaactggcatggcacatttgaggagtgtgccatgtcttatgaggaggtgcttacccccctcacctgttttagccagtcctcaatttggtatgctatctgagccccacctccagagttgtgcctcctacctcGCAAGCACCTAC
>gene=chr20_11872923-11873253; species=hg19
CCCTGCCCAGCCAAGGGCTTTCCCCTTCTTTTAACCCTACCTCAGTCCCCTACTCAACCCTCTGCCAGATCCCCTGTTTTAACTTTAACCTGAGGGAGGATCTTCCTCCCCCACAGGTTACTGGCTTTAAAGGGTTACTGCGGGTTCCCATAGCAACGAGTCCTCCAGGGGAAGTGGGCGGGTCCTCTTACCCTTGGGTTTCTGAACAGGACTCTTCCTTTTCGGAAGAATTTTTGAATCACCCTTTTTCATTTCTTGGCCTCAGCAGGTAAGGGTGAGCTTATGCAGTTCCAAGATGTTCTTTCTGAGATACTTACAGATTATTAACGC
>gene=chr20_11872923-11873253; species=bosTau
GC-TGCCCTTC-----------------TTCCAACTCGCTCTCAG-CTCCTTCCCCACCCTTCCCCAGCTCCCGCTTTTTACCCACAACCTCTGGGAGGATCCCCTCCCCC-AATAAGGTCTGACTCTGGGGGGTGGATGCGGGTTACCATAGCAACGGGTCTTCCAGGGGAAGTGGGCGGGTC----CACCTTTGGTTTGCTGAATAGGACGCTTCCTTTTCTAAAG-AGTTTG-AATCTCCC-TT-----TTCTTGGCCTTGGCA-GTAAAGGTGTGTTCACACAGTCCCAGT-TTTTCTTTTTAAGT-GATTACAGATTATCAATGC
>gene=chr20_11872923-11873253; species=calJac
CCCTGCCCAGCCAAAGGCTTTCCCCTTCTTTTAACCCTACCTCAATCCCTCACTCTACGCTCCCCCAGATCCCCTGTTTTAACTCTAACCTTGGGAAAGCACTTCCTCCCCCACACGTTACTGCCTTTAAAGGGTTACTGTGGGTTACCATAGCAACGAGTCCCCCCGGGGAAGTGGGCGGGTCCTCTTAACCTTGGGTTTCTAAATAGGACTCTTCCTTTTCGGAAG-ATTTTTGAATCACCC-TTTTCATTTCTTGGTCTCAGCAGGTAAGGGTGAGCTTATACAGTTCTAAGAT----TTTCTAAGATACTTACATATTTTTGATGC
>gene=chr20_11872923-11873253; species=canFam
CC-TGTCCCGCGGAGCGTTTTCGTGGTGCCTCAACcccccccccctccctatcttttccctctccccatccccttcTTTTACCCCCAGCCTCTGGGAGGATCCCCCTCCCCCAGTCTGTACCGGCTCGGAAGGGTTACTGCGGGTTCCCATGGCAACGGTTACTCCAGGGGAAGTGGGCGGGTCCTCCTACCTTTGGGATTCCGAGTGGGACTC------TTCTGAAG-AATTTG-AATCACCC-TTTTCAGTTCTTGGCCTCAGCAGGTAAGGGTGATCTCATACAGTTCCAGT-TTTTCTTTCTAAGT-AATTACAG-TTATTAATGC
>gene=chr20_11872923-11873253; species=equCab
CC-TGCCC--------GTTTTCATCTT-----------------------CCCTTTACTCTCCCCGCGTCCGC--TTTTTACCGCCAGCCTCTGGGAGGATCCGCCTCCCCCAGACCGTAGGGGCTCTGAAGGGTTCCTGCGGGTTCCCATAGCAGCGGGTCGTCCAGGGGAAGTGGGCGGGTCCTCTTACCTTCGGCTTTCTGAGTAGGACTCTTCCTTTCCTGCAG-ATGTTG-AATTACCC-TTTTCAGTTTTTGGCCTCCGAAGGTAAGGGTGAGCTCATCCGGTTCTAGT-T----TGTCTAAGT-AATTACAGATTATTAATAC
>gene=chr20_11872923-11873253; species=gorGor
CCCTGCCCAGCCAAGGGCTTTCCCCTTCTTTTAACCCTACCTCAGTCCCCTACTCAACCCTCTGCCAGATCCCCTGTTTTAACTTTAACCTCAGGGAGGATCTTCCTCCCCCAC-GGTTACTGGCTTTAAAGGGTTACTGCGGGTTCCCATAGCAACGAGTCCTCCAGGGGAAGTGGGCGGGTCCTCTTACCCTTGGGTTTCTGAACAGGACTCTTCCTTTTCGGAAGAATTTTTGAATCACCCTTTTTCATTTCTTGGCCTCAGCAGGTAAGGGTGAGCTTATGCAGTTCCAAGATGTTCTTTCTAAGATACTTACAGATTATTAACGC
>gene=chr20_11872923-11873253; species=panTro
CCCTGCCCAGCCAAGGGCTTTCCCCTTCTTTTAACCCTACCTCAGTCCCCTACTCAACCCTCTGCCAGATCCCCTGTTTTAACTTTAATCTCAGGGAGGATCTTCCTCCCCCACAGGTTACTGGCTTTAAAGGGTTACTGCGGGTTCCCATAGCAGCGAGTCCTCCAGGGGAAGTGGGCGGGTCCTCTTACCCTTGGGTTTCTGAACAGGACTCTTCCTTTTCGAAAGAATTTTTGAATCACCCTTTTTCATTTCTTGGCCTCAGCAGGTAAGGGTGAGCTTATGCAGTTCCAAGATGTTCTTTCTGAGATACTTACAGATTATTAACGC
>gene=chr20_11872923-11873253; species=papHam
CCATGCCCAGCCAAAGGCTTTCCCCTTCTTTTAATCCTACCTCAGTCCTCCACTCAACCCTCCGCCAGATCCCCTGTTTTAACTTTAACCTCGGGGAGGATCTTCTTCCCCCGTAGGTTACTGGCTTTACAGGGTTACTGCGGGTTCCCATAGCAACGAGTCCTCCAGGGGAAGTGGGCGGGTCCTCTTACCCTTGGGTTTCTGAATAGGACTCTTCGTTTTCAGAAG-ATTTTTGAATCACCCTTTTTCATTTCTTGGCCTCAGCAGGTAAGGGTGAGCTTATACAGTTCCAAGATTTTCTTTCTAAGATACTTACAGATTATTAATGC
>gene=chr20_11872923-11873253; species=ponAbe
CCCTGCCCAGCCAAGGGCTTTCCCCTTCTTTTAACCCTACCTCAGTCCCCCACTCAACCCCCCGCCAGATCCCCTGTTTTAACTTTAACCTCGGGGAGGATCTTCCTCCCCCATAGGTTACAGGCTTTAAAGGGTTACTGCGGGTTCCCATAGCAACGAGTCCTCCTGGGGAAGTAGGCGGGTCCTCTTACCGTTGGGTTTCTCAATAGGACTCTTCCTTTTCGGAAGAATTTTTGAATCACCCTTTTTCATTTCTTGGCCTCAGCAGGTAAGGGTGAGCTTATGCAGTTCCAAGATTTTCTTTCTAAGATACTTACAGATTATTAATGC
>gene=chr20_11872923-11873253; species=rheMac
CCATGCCCAGCCAAAGGCTTTCCCCTTCTTTTAACCCTACCTCAGTCCTCCACTCAACCCTCCGCCAGATCCCCTGTTTTAACTTTAACCTCGGGGAGGATCTTCTTCCCCTGTAGGTTACTGGCTTTACAGGGTTACTGCGGGTTCCCATAGCAACGAGTCCTCCAGGGGAAGTGGGCGGGTCCTCTTACCCTTGGGTTTCTGAATAGGACTCTTCCTTTTCAGAAG-ATTTTTGAATCACCCTTTTTCATTTCTTGGCCTCAGCAGGTAAGGGTGAGCTTATACAGTTCCAAGATTTTCCTTCTAAGATACTTACAGATTATTAATGC
>gene=chr20_12551099-12551261; species=hg19
AACCAGCCACTTCCACTGTCAATACACAAGTGATACAGGCCTTTCACTGACTTGAATTTCCAGCAGCTGCCTTCTAGGGGTCGCTCTCACCACTTCCCTCTATATCCACCATGTGGCAGCTGTAGCTGGGGACAGCTCCCAAGAATAGGAGAAGTGTCCATT
>gene=chr20_12551099-12551261; species=bosTau
GACCAGCCATTTCTACTTTCAATACACAAGAGATCCAGGCTTTTCACTGACACAGACCTTTATCAGCTGCCCAGTGGGGGTGGTTTCCACCACTTCTCTCAATATCTACAATATGGCTGCTGTAACTGGTGGTAACTCCCAAGAATGAGACGAATGTCAGTT
>gene=chr20_12551099-12551261; species=calJac
AACCAGCCATTTCCACTGCCAATACACAAGTGATCCAGGCCTTTCACTGACTTGACTTTCCATCGGCTTCCCTCTAGGGGTCGTTCTCATCACTCCCCTCTATATCAACCATGTGGCAGCTGTTGTTAGTAGTAGCTCCCAAGA-----AGACAAGTCCATT
>gene=chr20_12551099-12551261; species=canFam
GATCAGACATTTCCTCTCTTAATACAGAAGGAATCTAGGCTTTTCATTGACTTGAACTTTTATTTGCTGCCCCTTCAGGGTAGTTTCTGTCACTTCTCTCCATATCCACTATGTGGCTGCTCCAGATGGTGG-AGCTCCCAAGAAT--GAGCAGTGTCAGTT
>gene=chr20_12551099-12551261; species=equCab
AACCAGCCATTTCTACTCTCAGTACATAAGTGATCCA-GCCTTTCATTGGCTCAAACTTCCATCAGCTGCTCCACAGGTGTGGTTTGCACCACTTGTCTCCATGTCTACTATGTGGCTGTTCTAGTTGGTAGTAGCTCTTGGGAATGCGAGCAGTGTCAGTT
>gene=chr20_12551099-12551261; species=gorGor
AACCAGCCACTTCCACTGTCAATACACAAGTGATACAGGCCTTTCACTGACTTGAATTTCCAGCAGCTGCCCTCTAGGGGTCGCTCTCACCACTTCCCTCTATATCCACCATGTGGCAGCTGTAGCTGGTAACAGCTCCCAAGAAT---AGAAGTGTCCATT
>gene=chr20_12551099-12551261; species=panTro
AACCAGCCACTTCCACTGTCAATACACAAGTGATACAGACCTTTCACTGACTTGAATTTCCAGCAGCTGCCCTCTAGGGGTCGCTCTCACCACTTCCCTCTATATCCACCATGTGGCAGCTGTAGCTGGTAACAGCTCCCAAGAATAGGAGAAGTGTCCATT
>gene=chr20_12551099-12551261; species=papHam
AACCAGCCATTTCCACTGTCAATACACTAGTGATCCAGGCCTTTCACTAATTTGAATTTCCAGCATCTGCCCTCTAGGGGTCGCTCTCACCAATTCCCTCTATATCCACCATGTGGCAGCTGTAGCTGGTAGTAGCTCCCAAGAACGGGAGAAGTGTCCATT
>gene=chr20_12551099-12551261; species=ponAbe
AACCAGTCACTTCCACTGTCAATACACAAGTGATACAGGCCTTTCACTGACTTGAATTTCCAGAAGCTGCCCTCTAGGGGTCGCTCTCACCACTTCACTCTATATCCACCATGTGGCAGCTGTCGCTAGTAGTAGCTCCCAAGAATGGGAGAAGTGTCCACT
>gene=chr20_12551099-12551261; species=rheMac
AACCAGCCATTTCCACTGTCAATACACTAGTGATCCAGGCCTTTCACTAATTTGAATTTCCAGCATCTGCCCTCTAGGGGTCGCTCTCACCACTTCCCTCTATATCCACCATGTGGCAGCTGTACCTGGTAGTAGCTCCCAAAAATGGGAGAAGTGTCCATT
>gene=chr20_13619479-13619809; species=hg19
ACAGAGGCAGCAGCGCGGAGGCGGCAGCGGCGCGGACAGCGTGGGAAAGAGGGACACTCACCCGCTTCAGCCCCGAGCCTTCACTGCACCGGAAGTAGTCACCCGCCCGTTGCCAGGGTGAGGAAGCGGGGCTGACATCAAGTCTCCCCATTGGTCATTCGGGGTACCACGTGGTCGGAAGCAGCCTCCCACAAGCGGCTCTGACTCCGCCCTCCGCTTCGGAGCGGCTCACCTGGCCTCAGAGGTGCAGCGCTAACTCCACCTGGGGCTTCGTTCTGAGCTGCGCATGCGCTATTGCTTATCTCTACCCACCCCGCCCCTGAATAAGCC
>gene=chr20_13619479-13619809; species=bosTau
GAAGAGAGAGCG-CGCGGCGGCCGCAGCCGCGCGGACAGCGTGAG---GAGGGACACTCACCCGCATCAGCCCAGAGCCCTCAGAGCACCGGAAGTAGCCACCCGCCCGTTGCCAGGGTGAGGAAGCGGGGGTGACGTCAAGCTCCCCCATTGGGTCCGAGCGCAGCCACGTGTCCGGAAGCAGCCGCCCACAGGCGGCTCTG-CCCCGCCCCTTATTCTGGCGCGGCTCACCTGGCCGCAGAGGTGCCGGGAAGACCCCACCTGGAGCCGCCTTTTGAGCTGCGCAAGCGCCCTCGCCTGTCTCT-----CCCAGCCCCTTAATGGGCC
>gene=chr20_13619479-13619809; species=calJac
ACAGAGGCAGCAGCGCAGAGGCAGCAGCGGCGCGGACAGCGTGAGAAAGAGGGACACTCACTCGCGTCAGCTCTGAGCCCTCACTGCATCGGAAGTAGTCACTCGCTCGTTGCCAGGGTGAGGAAGCGGGGGTGACATGAAGTCTTCCCATTGGTTGTACACGGTACCACGTGGCCGGAAGCATGCTCCCACTCTCGGCTCTGACTCTACCCTCCGCTAATGAGCGGCTCACCTGGTCTCAGAGGTGCAGCACGAGCTCCACCTGGGGCTT-----------------------------------------------------------
>gene=chr20_13619479-13619809; species=canFam
ACAGACACAGCGCCGCAGCGGCGGCAGCGGCGCGGACAGCGTGAGAAAGAGGGACACTCACCCGCCTCAGCCCCGAGCCCTCACAGCACCGGAAGTAGTCACCCGCCCGTTGCCAGGGTGAGGAAGCGGGGCTGACGTCAAGCTTTCCCATTGGGCGTGCGCGTAGCCACGTGGCCGGAAGCATACGCCCACGAGGGGCTCTGACTCCGCCCACTGCTTGCGAGCGTTTCACCTGCCGGCAGAAGTTACGCGAGGACTTCACCTGGAGCGCCCCCCTGAGCTGCGCAGGCGCCGTTGCCAGTCGCCGCTCGCCCAGGCTCTTAGTGATCC
>gene=chr20_13619479-13619809; species=equCab
AGAGGAACAGCGGCGCGACAGC-GCAGCAGCGTTCACAGCGTGAGAGACAGGGACACTCACCCGCGTCAGCCCGGAGCTCTCACAGCACCGCAAGTAGTCACGCGCCTGTTGCCAGGGTGAGAAAGCGGGGGTGACGACAGGC-TCCCCATTGCGCGTGCTTGTGATCACGTGGCCGGAAGCAGACGCCCACCTGCAGCTCTGTCTCCGCCCCCTGCTGCGGAGTGGTCCACCTGGCTGCGGAGGTTCCGCGCGGACTCCGAGAGGAGCCTCGTTTTGAGCTGCGCAGGCGCCGTTGCCTGTTTCTCCTCACGCCGCCCTTTAATAAGCC
>gene=chr20_13619479-13619809; species=gorGor
------------------------------------------------------------------------------------------------------------------------------------------------------------------------------------------------------------------------------------------------------------------------------------------------------------------------------------------
>gene=chr20_13619479-13619809; species=panTro
ACAGAGGCAGCAGCGCGGAGGCGGCAGCGGCGCGGACAGCGTGGGAAAGAGGGACACTCACCCGCTTCAGCCCCGAGCCTTCACTGCACCGGAAGTAGTCACCCGCCCGTTGCCAGGGTGAGGAAGCGGGGGTGACATCAAGTCTCCCCATTGGTCATTCGGGGTACCACGTGGTCGGAAGCAGCCTCCCACAAGCGGCTCTGATTCCGCCCTCCGCTTCGGAGCGGCTCACCTGGCCTCAGAGGTGCAGCGCTAACTCCACCTGGGGCTTCGTTCTGAGCTGCGCATGCGCTATTGCCTATCTCTACCCACCCCGCCCCTGAATAAGCC
>gene=chr20_13619479-13619809; species=papHam
ACAGAGCCAGCAGCACGGAGGCGGCAGCGGCGCGGACAGCGTGGGAAAGAGGGACACTCACCCGCTTCAGCCCCGAGCCTTCACTGCACCGGAAGTAGTCACCCGCCCGTTGCCAGGGTGAGGAAGCGGGGGTGACATCAAGTCTTCCCATTGGTCATTCATGGTACCACGTGGCCGGAAGCAGGCTTCCACAAGCTGCTCTGACTCCGCCCTCCACTTCGGAGCGGCTCACCTGGCCTCAGAGGTGCAGCGCGAACTCCACCTGGGGCTTCGGTCTGAGCTGCGCATGCGCTGTTGCCTATCTCTCCCCACCCAGCCCCTGAATAAGCC
>gene=chr20_13619479-13619809; species=ponAbe
ACAGAGGCAGCAGCGCGGAGGCGGCAGCAGCGCGGACAGCGTGGGAAAGAGGGACACTCACCCGCTTCAGCCCCGAGCCTTCACTGCACCGGAAGTAGTCACCCGCCCGTTGCCAGGGTGAGGAAGCGGGGGTGACATCAAGTCTCCCCATTGGTCATTCGGGGTATCACGTGGCCGGAAGCAGCCTCCCACAAGCGGCTCTGACTCCGCCCTCCGCTTCGGAGCGGCTCACCTGGCCTCAGAGGTGCAGCGCTAACTCCACCTGGGGCTTCGTTCTGAGCTGCGCATGCGCTATTGCCTATCTCTACCCACCCCGCCCCTGAATAAGCC
>gene=chr20_13619479-13619809; species=rheMac
ACAGAGCCAGCAGCACGGAGGCGGCAGCCGCGCGGACAGCGTGGGAAAGAGGGACACTCACCCGCTTCAGCCCCGAGCCTTCACTGCACCGGAAGTAGTCACCCGCCCGTTGCCAGGGTGAGGAAGCGGGGGTGACATCAAGTCTTCCCATTGGTCATTCATGGTACCACGTGGCCGGAAGCAGGCTTCCACAAGCCGCTCTGACTCCGCCCCCCACTTCGGAGCGGCTCACCTGGCCTCAGAGGTGCAGCGCGAACTCCACCTGGGGCTTCGGTCTGAGCTGCGCATGCGCTGTTGCCTATCTCTCCCCACCCCGCCCCTGAATAAGCC
>gene=chr20_13765375-13765705; species=hg19
AGACCGAAAAAGGCTCAGGAGGAAGGGGCAAAACCCCTCGCAGATCCGAAAGAGATCCTGTTAGAGACTAGTTTTTTCCCCGCGCCACACACACACACGCCCTCAAGCCCTTCATCTCGAGCTCTTCAACTCCAGTCCATCCCCACTCACCGTCCGCAGTCCTACCAAGCCTCACGTGGGGCTCACACCCACAATCCTCCGCGTGACGCTCCGCCGTAATGGCAAGCGAACTAGGCCAAACTACTTGCACGTTCCCTCGAGAAGATCTTTGGAGTAGACACAAAAGCCGCGCTGGCGCATGCGCACAAAAAGCGCCGGCAATTGGGGTCG
>gene=chr20_13765375-13765705; species=bosTau
GGGTCG-GAAAAGCAAGGAGGAAGAGCGC---GGCGCTCGTAAACCCGAAAGACAATCTGTCGTACGCTAGCTCTGTCC------------------------------------------CTCTCC------AGCCCGACTCCACTCACCGATCCGAATCCCTCACGGCGTCACATGGGGCCCACACCCACAATCCTCTGCGAGACACACCGCCGTGAAGGCACGCGAACTGGGCCAAACTTCCTCCGCTTTCCCTCGCGAAGTGCTCCGGCGTCCTTGCCGTAGCCTC---GGCGCATGCGCATAGCC-GAGCCGGCCGCGGGTGTAT
>gene=chr20_13765375-13765705; species=calJac
AGGTCG-AAAAGGCTCAGGAGGAAGGGGCAAAACCCCTCGCACATGCGAAAGAGATCCTGTCAGATACCAGTTCTTCCTCCGGGCCACACGTACGC--CTCCTCAAGCACTTCAATTCGAGCTCTTCAACTCGAGCCCATCCCCACTCACCGTCCCGAGTCCTTTCAAGCTTCACGTGGGACTCGCACCCACAATCCTCCGCAGGACGCTCTGCCGTAATGGCAAGCGAACTAGGCCAAACTACTTGCACGTTTCCTCGCGAACATCTTTGTAGAAGTCGCTGAAGCCGCTCTGGCGCATGCGCACAAAAAGTGCTGGTAATTGGTATCG
>gene=chr20_13765375-13765705; species=canFam
TGACTG-GAATGGCAAAGAAAAAAAA-------TCCCTCGTGAATCCGAAGAAGACCCTGCCACAGACTCGCCAAGCACCC---------------------------------CGCGCAGCCCTTC------AACCCGACTCCGCTCACCTC--GGAACTCCGCCCGGCCTCACGTGCGACCCGAACCCACAGTCCTCCGGGTGACGCTCCGCCGGAATGGCAAGAGAACTGGGACAAACTACTTCCCCTTTCCCTCACTGTGCTCTCCAGCGCAGGCGCCGGAACCGCGGCGGCGCATGCGCCGCAGA-GCGCCTGCGAGCGGCGTCA
>gene=chr20_13765375-13765705; species=equCab
AAGCCG-GAAAGGCAAGGAGGAAGGGCGC----ACCCTCACGAATCCGAAGGAGACCCTATCAGACACCGGTTCTGTACCC---------------------------------GCTACGGCCCTTC------AACCCAACCCCACTCACCTCGAGGAGCCCCTCAGAGCCTCACATGGGACCCATACCCACAATCCTCCGCGTGTCGCTCCGCCGTAATGGCACGCGAACTGGGCCAAACTACTTCTCTTTTCCCTC---GCGAAATCTGGAGTAGTCGCCGATGCCGCGGCGGCGCATGCGCAGAAGG-GCTCCGGCGAGTGGCGTAG
>gene=chr20_13765375-13765705; species=gorGor
AGGCCGAAAAAGCCTCAGGAGGAAGGGGCAAAACCCCTCGCAGATCCGAAAGAGATCCTGTTAGAGACTAGTTTTTTCCCCGCGCCACACACACACAGGGCCTCGAGCCCTTCATCTCGAGCTCTTCAACTCGAGTCCATCCCCACTCACCGTCCGGAGTCCTACCAAGCCTCACGCGGGGCTCACACCCACAATCCTCCGCGTGACGCTCCGCCGTAATGGCAAGCGAACTAGGCCAAACTACTTGCACGTTCCCTCGAGAAGATCTTTGGAGTAGTCACAAAAGCCGCGCTGGCGCATGCGCACAAAAAGCGCCGGCAATTGGGGTCG
>gene=chr20_13765375-13765705; species=panTro
AGACCGAAAAAGGCTCAGGAGGAAGGGGCAAAACCCCTCGCAGATCCGAAAGAGATCCTGTTAGAGACTAGTTTTTTCCCCGCGCCCCACACACACACGCCCTCGAGCCCTTCATCTCGAGCTCTTCAACTCGAGTCCATCCCCACTTACCGTCCGGAGCCCTACCAAGCCTCACGTGGGGCTCACACCCACAATCCTCCGCGTGACGCTCCGCCGTAATGGCAAGCGAACTAGGCCAAACTACTTGCACGTTCCCTCGAGAAGATCTTTGGAGTAGACACAAAAGCCGCGCTGGCGCATGCGCACAAAAAGCACCGGCAATTGGTGTCG
>gene=chr20_13765375-13765705; species=papHam
AGGCCG-AAAAGGCTCAGGAGG-AGGGGCAAAACCCCTCGCAGATCCGAAGGAGATCCTGTTAGAGACTAGTTTCTTCCCCGCGCCACACCTACGCCCC----------------CTCAAGCTCTTCAACTCGAGCTCATCCCCACTTACCGTCGGGAGTCCTCCCGAGCCTCACATGGGGCTCACACCCACAATCCTCCGCGTGGCGCTCTGCCGTAACGGCAAGCGAAGTAGGCCAAACTACTTGCACGCTCTCTC--TGTGCTCTTCGGAGTAGGCACAAAAGCCGCTCTGGCGCATGCGCACAAAAAGTGCCGGCAATTGGTGTAG
>gene=chr20_13765375-13765705; species=ponAbe
AGGCCGAAAAAGGCTCAGGAGGAAGGGGCAAAACCCCTCGCAGATCCGAAAGAGATCCTGTTAGAGACTAGTTCTTACCCCGCGCCACACACACAC--GCCCTCGAGCCCTTCAACTCGAGCTCTTCAACCCCAGTCCATCCACACTCACCGTCCGGAGTCCTCCCAAGCCTCACGTGGGCCTCACACCCACAATCCTCCGCGTGACGCTCCGCCGTAATGGCAAGCGAACTAGGCCAAACTACTTGCACGTTCCCTCGCGAAGATCTTTGGAGTAGTCGCAAAAGCCGCGCTGGTGCATGCGCACAAAAAGCGCCGGCAATTGGGGACG
>gene=chr20_13765375-13765705; species=rheMac
AGGCCG-AAAAGGCTCAGGAGG-AGGGGCAAAACCCCTCGCAGATCCGAAGGAGATCCTGTTAGAGACTAGTTCTTCCCCTGCGCCACACCTACGACCG----------------CTCAAGCTCTTCAACTCGAGCTTATGCCCACTTACCGTCGGGAGTCCTGCCGAGCCTCACATGGGGATCACACCCACAATCCTCCGCGTGGCGCTCTGCCGTAACGGCAAGCGAAGTAGGCCAAACTACTTGCACGATCCCTC--TGTGATCTTCGGAGTAGGCACAAAAGCTGCTCTGGCGCATGCGCACAAAAAGTGCCGGCAATTGGTGTAG
>gene=chr20_15618706-15618845; species=hg19
TTAAAGCATGTGTTCTAACTGAGCTCCCTTGGAATGAGCCGTGCATTGTTCCATGCCACCTGGCTGCAAAACAAACACAAGGAATTTGGCTCTGACATGAAGAAACCCTCAGTATTAGGGAAATGGAGCTGCATTCCAC
>gene=chr20_15618706-15618845; species=bosTau
TTAAAGCACATGCT----CTGAACTCCCTTGAAATGAGCCATGCTCTCTTCCATGCCACCTGGCTATGAGACAAACATGAAGAATTTGGCTCTGGCCTGAAGAAACCCTCAGTATTAGGGGAATAGAGATGCATTCCAC
>gene=chr20_15618706-15618845; species=calJac
TTAAAGCATGTGTTCTAACTGAGCTCCCTTGGAACCAGGCATGCATTATTCCATGCCACCTGGCTGCAA----AACACAAGGGGTTTGGCTCTGACGTGAAGAAACCCTCAGTGTTAGGGAAATGGAGCTTCTGTCCAC
>gene=chr20_15618706-15618845; species=canFam
TTAAAGCACGTGCTCTGA---ACTCCCTTTGGAATGAGCCATGCATTCCTCTGTGCCACCTGGCTACGAAACAAATTTGAAAAACTTGGCTCTTGCATGAAGAAAGCCTCAGTATTAGGGAAATGCAGCTGCATTCCAA
>gene=chr20_15618706-15618845; species=equCab
TCAAAGCACATGCTCTAACTGAGTTCCCTTGGAACGAGCGGCGCATTCTTCCATGCCACCTGGCTATGAAACAAACAGGAAGCGTTT-GCTCTGGCGTGAAGAAACCCTCAGTATCAGGGAAGTGGAGCTGCATTCCAC
>gene=chr20_15618706-15618845; species=gorGor
TTAAAGCATGTGTTCTAACTGAGCTCCCTTGGAATGAGCTGTGCATTATTCCATGCCACCTGGCTGCAAAACAAACACAAGGAATTTGGCTCTGACATGAAGAAACCCTCAGTATTAGGGAAATGGAACTGCATTCCAC
>gene=chr20_15618706-15618845; species=panTro
TTAAAGCATGTGTTCTAACTGAGCTCCCTTGGAATGAGCCGTGCATTATTCCATGCCACCTGGCTGCAAAACAAACACAAGGAATTTGGCTCTGACATGAAGAAACCCTCAGTATTAGGGAAATGGAGCTGCATTCCAC
>gene=chr20_15618706-15618845; species=papHam
TTAAAGCATGTGTTCTAACTGAGCTCCCTTGGAACGAGCCGTGCATTATTCCATGCCACCTGGCTGCAAAACAAACACAAGGAATTTGGCTCCGACATGAAGAAACCCTCAGTATTAGGGAAATGGAGCTGCATTCCAC
>gene=chr20_15618706-15618845; species=ponAbe
TTAAAGCATGTGTTCTAACTGAGCTCCCTTGGAATGAGCCGTGCATTATTCCATGCCACCTGGCTGCAAAACGAACACAAGGAATTTGGCTCTGACATGAAGAAACCCTCAGTATTAGGGAAATGGAGCTGCATTCCAT
>gene=chr20_15618706-15618845; species=rheMac
TTAAAGCATGTGTTCTAACTGAGCTCCCTTGGAACGAGCCGTGCATTATTCCATGCCACCTGGCTGCAAAACAAACACAAGGAATTTGGCTCCGACATGAAGAAACCCTCAGTATTAGGGAAATGGAGCTGCATTCCAC
>gene=chr20_16710358-16710688; species=hg19
AAAATTACATAGGATTTGTAAAGGTGGAAGGCACTGTTGCGCCGGGTAAAGCTTCGCAAGGTCGTGGTAGGGGAAATGATTCACTCCCCTTCACTATTCCCTCGCAGCATGGTCCTCACAACCCCCTTCTCTTTCCCCATTTCCATTTCCGGACTCTTCTCCTGCCCGCAGGGCAGACGCACGCGCAGAGAGATTGCCAGCCCTGGCTGCCAGAGACCCGGAAGCATCGATCGGCTCTGTGCTCGGCTTCTAGACTTGTCGGCGCTCGATTGAGGAGCGTGGCTACGTTGCTTCCGGTGCCTGGCTCCGTTTCCTGCTTTTGGTTCTTAC
>gene=chr20_16710358-16710688; species=bosTau
-----------------------------------------------------------------------------------------------------------CAGAATTCCCCCAAGCCTCTTTCCCTTTAC-CGTGCCCTTCACACCTGTTCTCCCCGTCCACCACGTGTGCGCATGCTCAGAGCGATTACTTACCGTGG-GCT---AGACCGACGGGCATCGATCCACTCTGGGCTCGGC-TCTTGACTGATCAGCTTTCGATTGAGGCGCTTGATATCGTCATTTCCGGTGGCTGGTTCCGCTTCCGGCTTCTGGTTGTTAC
>gene=chr20_16710358-16710688; species=calJac
TAAATTACATAGGATTTGGAAAGGTGTTAGGCACTCTTGTGCGGGGTGAAGCTTCGCAGGGTCGTGGTACGGGAAATTATTCATTC-CCTTCCCTATTTCCTCGCAGCACGGTCCCCACAACCCTGCTATCTTTCCCCATTCCCACTTCCGAACTCATCTCCTGCCCTCCAGGCATACGCAAGCGCAGAGAGATTCCCAGCCTTGGCCGCCAGAGAGCCGGAAGCATCGATCGACTCCGTGCTCGGCTTCTAGACTTGTCGACGCTCGATTGAGGAGCCTGGCAACGTTACTTCCGGTGCCTGGCTCCGTTTCCTGCTGTTAGATCTAAC
>gene=chr20_16710358-16710688; species=canFam
AAAACCATACCGGTCTT----------------TCCTTGTGCGGGGTACGGGGGCACGACGTCGCGGC-TCGCTAAGGAGTCACCGcccccccccccccccccGCGGCAGGACCCGCGTAAGCTTCTTCCCAGTC------------CCCAGCCACCCCTCCCGCCC---------GCGCATGCGCAGGGAGATTCCCAGCTGCCGCCCCTGGAG-CGGGAGCGCATCGATCGACTCTGAGCTCGACTGCTCGGCTTGCCGGCGCTCGATTGAGGCGCGTGG-AGCGTAACTTCCGGTA-GTGGCTCCGTTTCCGGCCTTCGGTTCGCCC
>gene=chr20_16710358-16710688; species=equCab
AAAACCACATA-GATTTGGAAAGGTGGAAGGCACCCTTGTGGGGGGTAAAAACGCGCAAAGTCTTGGTAAGGGCGAGGAATCACCACCCTTCCCCACTCCACGGCGCCAGGATTCCCACAAGCTCCTCCCT-TTC------------CTCCTTCCCGATTCCCGCCCGCCAGGTGTGCGCACGCGCAGAGACATGGCCAGCTGCCG---TTGGAGTCCGCGGGGCATCGATCGACTCCGTGCTCGGCTTCCCGACTTGTCGGCGCTCGATTGCGGCGCGTGGCAGCGTTACTTCCGGTACGCGGCTCCGTTTCCGGCTTTCGGCTGGTAC
>gene=chr20_16710358-16710688; species=gorGor
------------------------------------------------------------------------------------------------------------------------------------------------------------------------------------------------------------------------------------------------------------------------------------------------------------------------------------------
>gene=chr20_16710358-16710688; species=panTro
AAAATTACATAGGATTTGTAAAGGTGGAAGGCACTGTTGCGCCGGGTAAAGCTTCGCAAAGTCGTGGTAGGGGAAATGATTCACTCCCCTTCCCTATTCCCTCGCAGCATGGTCCTCACAACCCCCTTCTCTTTCCCCATTTCCATTTCCGGACTCTTCTCCTGCCCGCAGGGCATACGCACGCGCAGAGAGATTGCCAGC---------------CCCGGAAGCATCGATCGGCTCTGTGCTCGGCTTCTAGACTTGTCGGCGCTCGATTGAGGAGCGTGGCTACGTTGCTTCCGGTGCCTGGCTCCGTTTCCTGCTTTTGGTTCTTAC
>gene=chr20_16710358-16710688; species=papHam
AAAATTACATAGGATTTGTAAAGGTGGAAGGCACTCTTGCGCGGGGTAAAGCTTCGCAAGGTCGTGGTAAGGGAAATGATTCACTCTTCTTCCCTATTCCCTCGCAGCATGGTCCCCACAAACCCCGTCCCTTTCCCCATTTCCATTTCCGGACTCTTCTCCTGCCCGCAGGGCATACGCACGCGCAAAGAGATTACCAGGCCAGGCCGCCAGAGACCCGGAAGCATCGATCTGCTCTGCGCTCGGCTTGTAGACTTGTGGGCGCTCGATTGAGGAGCGTGGCAACGTTACTTCCGGTGCCTGGCTCCGTTTCCTGCTTTTGGTTCTTA-
>gene=chr20_16710358-16710688; species=ponAbe
GAAATTACATAGGATTTGTAAAGGTGGAAGGCACTGTTGCGCCGGGTAAAGCTTCGCAAGATCGTGGTAGGGGAAATGATTCACTCCCCTTCCCTATTCCCTCGCAACATGGTCCTCACAACCCCCTTCTCTTCCCCCATTTCCATTTCCGGACTCTTCTCCTGCCCGCAGGGCATACGCACGCGCAGAGAGATTCCCAGCCCTGGCCGCCAGCGACCCGGAAGCATCGATCGGCTCTGTGCTCGGCTTCTAGACTTGTCGGCGCTCGATTGAGGAGCGTGGCTACGTAGCTTCCGGTGCCTGGCTCCGTTTCCTGCTTTTGGTTCTCAC
>gene=chr20_16710358-16710688; species=rheMac
AAAATTACATAGGATTTGTAAAGGTGGAAGGCACTCTTGTGCGGGGCAAAGCTTCGCAAGGTCGTGGTAAGGGAAATGATTCACTCTTCTTCCCTATTCCCTCGCAGCATTGTCCCCACAAACCCCGTCCCTTTCCCCATTTCCATTTCCGGACTCTTCTCCTGCCCGCAGGGCATACGCACGCGCAAAGAGATTACCTACCTGGGCCGCCAGAGACCAGGAAGCATCGATCTGCTCTGCGCTCGGCTTGTAGACTTGTGGGCGCTCGATTGAGGAGCGTGGCAACGTTACTTCCGGTGCCTGGCTCCGTTTCCTGCTTTTGGTTCTTAC
>gene=chr20_17208230-17208560; species=hg19
GCGATGCAGATATTCTGCCATGGGCTCTTTAACACGATATTGCCTCCGGTGATCTTTCACCGGTTATGTAATTAAAATGTCCTTCATCTGTACTAGTAAGGTCATCAAAATAATTTACTGCTCTTTGACTTGATGGCGAAAATAGGATAACACCTTTCACAGGATGCCATGCTCCGGGGATGCTGTCCGAGGTACCAAGTTCTCGAGGCTGCCTGGGGATGGAGGGATGAAGCCCTGAACAGCTAAGCCTGGCGTTGGCTACTTGGCCAGGGAAGTCTCCCCCACCCCCATCCCCCGGAGAAAGAATAGTTTCCTACAGACGAGGCTGGA
>gene=chr20_17208230-17208560; species=bosTau
GCGATGCAGATATTCTGCCATCGGCT-CTTCACACGACATCGCCTCCGGTGATCTTTCACGGGTTATGTAATTAAAATGCCCTTCAATGCTACTCGGAAGGTCATGAAAACAATTGATCGCCCTTTGACTTGGTGGAGAAAACAGGATAACACCTTTCAAACAATGCGGTGCGCCCGGGCTGCTGTCCGAGCGACCAAGTTCTCAAGGCTGCCTGGGGGT-GAGGCAAGAAGTGCCCGCCGTCTGGGCTTGGCG-TGGCAGACCCGTCGGGGATGTGCCCCCCGCCCCTATCTCCCGGAGAAAGGCTAGTTTCCGAGGGACAGGGCTGGA
>gene=chr20_17208230-17208560; species=calJac
GCGATGCAGATATTCTGCCATGGGCTCTTTAACACGATATTGCCTCCGGTGATCTTTCACCGGTTATGTAATTAAAACGTCCTTCATCTGTGCTAGTAAGGTCATCAAAATAATTTATTGCCCTTTGACTTGATGGCGAAAATAGGATAACACCTTTCAAAGGATGCCATGCTTCCGGGATGCTGTCCGAGGTACCAAGTTCTCGAGGCTGCCTGGGGATGGAGGGACGAAGCCCTGAATGTCTGAGCCTGGCGTTGGCTGCTTGGCCAGGGATGTCTCCCCCACTCCCGTGCCCCGGAGAAAGAATAGTTTCCTACTGACAGGGCTGGA
>gene=chr20_17208230-17208560; species=canFam
GCGATGCAGATATTCTGCCATGGGCTCTTTAACACGACATTGCCTCCGGTGATCTTTCACGGGTTATGTAATTAAAATGTCCTTCAATTGTACTAGTAAGGTCATAAAAATAATTTATTGCTCTTTGACTTGGTGGTGAAAACAAGGGAACACCTTTCTAACAATGCCTTGCGCCCGGGCTGCTGTCCGAGGTACCAAGTTCTCAAGGCTGCGTGGGGATGGAGGAATGAAGCGCTGAACATCTGGGCTTGACGTTCGCAGTCTTGCCGGGGATGTATCCCCTGCCCCCATCTCCTGGAGAAAGAGTAGTTTCCGACGGACAAGGCTAAA
>gene=chr20_17208230-17208560; species=equCab
GCGATGCAGATATTCTGCCATCGGCTCTTCGACACGACATTGCCTCCGGTGATCTTTCACGGGTTATGTAATTAAAATGTCCTTCAATTGTACTAGTAAGGTCATTAAAATAATTTATTGCTCTTTGACTTGGTGGCAAAAACAGGATAACAGCTTTCAAACAATGCCTTGCGCCCGGGATGCTGTCCGAGGTACCAAGTTGTCAAGGCTGCCTGGGGATGGAGGGGTGAAGTGATGAACAGCTGGGCTTGGCGTTAACTCTCTTG-CAGGGATGTATCCCCCGCCCCCTTCTCCCGGAGAGAGAGTAGTTCCCGACGGACAGGGCTAGA
>gene=chr20_17208230-17208560; species=gorGor
GCGATGCAGATATTCTGCCATGGGCTCTTTAACACGATATTGCCTCCGGTGATCTTTCGCCGGTTATGTAATTAAAATGTCCTTCATCTGTACTAGTAAGGTCATCAAAATAATTTACTGCTCTTTGACTTGATGGCGAAAATAGGATAACACCTTTCACAGGATGCCATGCTCCCGGGATGCTGTCCGAGGTACCAAGTTCTCCAGGCTGCCTGGGGATGGAGGGATGAAGCCCTGAACAGCTGAGCCTGGCGTTGGCTACTTGGCCAGGGACGTCTCCCCCACCCCCATCCCCCGGAGAAAGAATAGTTTCCTACAGACGATGCTGGA
>gene=chr20_17208230-17208560; species=panTro
GCGATGCAGATATTCTGCCATGGGCTCTTTAACACGATATTGCCTCCGGTGATCTTTCACCGGTTATGTAATTAAAATGTCCTTCATCTGTACTAGTAAGGTCATCAAAATAATTTACTGCTCTTTGACTTGATGGCGAAAATAGGATAACACCTTTCACAGGATGTCATGCTCCCGGGATGCTGTCCGAGGTACCAAGTTCTCGAGGCTGCCTGGGGATGGAGGGATGAAGCCCTGAACAGCTGAGCCTGGCGTTGGCTACTTGGCCAGGGACGTCTCCCCCACCCCCATCCCCCGGAGAAAGAATAGTTTCCTACAGACGAGGCTGGA
>gene=chr20_17208230-17208560; species=papHam
GCGATTCAGATATTCTGCCATGGGCTCTTTAACACGATATTGCCTCCGGTGATCTTTCACCGGTTATGTAATTAAAATGTCCTTCATCTGTACTAGTAAGGTCATCAAAATAATTTATTGCTCTATGACTTGATGGCGAAAATAGGATAACACCTTTCAAAGGATACCATGCTCCCGGGATGCTGTCCGAGGTACCAAGTTCTCGAGGTTGTCTGGGGATGGAGGGATGAAGCCCTGAATAGCTGATCCTGGCGTTGGCTGCTTGGCCAGGGACGTCTCCCCCACCCCCATCCCCTGGAGAAAGAATAGTTTCCTACAGACGGGTCTGGA
>gene=chr20_17208230-17208560; species=ponAbe
GCGATGCAGATATTCTGCCATGGGCTCTTTAACACGATATTGCCTCCGGTGATCTTTCACAGGTTATGTAATTAAAATGTCCTTCATCTGTACTAGTAAGGTCATCAAAATAATTTACTGCTGTTTGACTTGATGGCGAAAATAGGATAACACCTTTCACAGGATGCCATGCTCCCGGGATGCTGTCCGAGGTACCAAGTTCTCGAGGCTGCCTGGGGATGGAGGGATGAAGCCCTGAACAACTGAGCCTGGCGTTGGCTACTTGGCCAGGGACGTCTCCCCCACCCCCATCCCCCGGAGAAAGAATAGTTTCCTACAGACGGGGCTGGA
>gene=chr20_17208230-17208560; species=rheMac
GCGATGCAGATATTCTGCCATGGGCTCTTTAACACGATATTGCCTCCGGTGATCTTTCACCGGTTATGTAATTAAAATGTCCTTCATCTGTACTAGTAAGGTCATCAAAATAATTTATTGCTCTATGACTTGATGGCGAAAATAGGATAACACCTTTCAAAGGATACCATGCTCCCGGGATGCTGTCCGAGGTACCAAGTTCTCGAGGTTGTCTGGGGATGGAGGGATGAAGCCCTGAATAGCTGATCCTGGCGTTGGCTGCTTGGCCAGGGACGTCTCCCCCACCCCCATCCCCTGGAGAAAGAATAGTTTCCTACAGACGGGTCTGGA
>gene=chr20_17506453-17506550; species=hg19
ccagcattccttgcagccaggtgtggccatgtgactaagtcctgaccaatgggatggaagcataagtctgcatggcagcttccagatacctttagtt
>gene=chr20_17506453-17506550; species=bosTau
ccagccttctttgcagctcagtgtggccatgtgactcaatcctgaccaatgggaagcaagcat--gcct--gtggccacttgaagatatctttgg-t
>gene=chr20_17506453-17506550; species=calJac
ccagcattccttgcagccaggtgtggccatgtgactaagtcctgaccaatgggatggaagcataagtctccgtggcagcattcaggtacctttag-t
>gene=chr20_17506453-17506550; species=canFam
ccagccttccttgcagccaggtgtgaccatgtaactaagtcctgaccagtgggatgtaaacctaagtct--gtggcagcctccaaatatctttgg-t
>gene=chr20_17506453-17506550; species=equCab
ccagccttccttgcaggtaggtgtagccatgttactacatcctgaccaatgggatgtaagcataagtct--gtggtggcttccagatagcttaag-t
>gene=chr20_17506453-17506550; species=gorGor
ccagcattccttgcagccaggtgtggccatgtgactaagtcctgaccaatgggatagaagcataagtctgcatggcagctttcagatacctttag-t
>gene=chr20_17506453-17506550; species=panTro
ccagcattccttgcagccaggtgtggccatgtgactaagtcctgaccaatgggatggaagcataagtctgcatggcagcttccagatacctttagtt
>gene=chr20_17506453-17506550; species=papHam
ccagcattccttgcagccaggtgtggccatgtgacaaagtcctgaccaatgggatggaagcctaagtctgcatggcagctttcagatacctttag-t
>gene=chr20_17506453-17506550; species=ponAbe
ccagcattccttgcagccaggtgtggccatgtgactaagtcctgaccaatgggatggaagcataagtctgcatggcagctttcagatacctttag-t
>gene=chr20_17506453-17506550; species=rheMac
ccagcattccttgcagccaggtgtggccatgtgacaaagtcctgaccaatgggatggaagcctaagtctgcatggcagctttcagatacctttag-t
>gene=chr20_17517678-17517888; species=hg19
ctagcaaacgaatacaCTGCTCTAACACTCTGACTCTGCACCTTTTACCATCCGTCCTTTACCCAGAACATGCAAATGTCTGCCACAAGAGGGCCACCCTATACTAAAATTGAATGCCCTGCCACATGGTCCCACCAGGGTGCAGCTTGAAGCCTTTCCACCAAACTGGACCAACTCAAAAGGTAAGTCAGCCATGGAAAGTGACAGCCC
>gene=chr20_17517678-17517888; species=bosTau
ctGATCGTCTAAG--GCTGCGGGAGCATTCTGATTCTATACCTTTGATAGTCTA-TCCTTTCCCAGGACATAGAGATGTGTGCCACAAGAGGGCCACGCTGCCCTGAGAGTGGACA-CCTGCCTCCTGACCCCTAGGGGATGCAGCTTGAAGCCGTGCCACCAAACTGGAACAA---------CAGGTCCTGC-AGGAGAGGAACAACTC
>gene=chr20_17517678-17517888; species=calJac
CTGGCAAACAAATACACTGTTCTAACAC--------------------------TCCTTTTCCCAGAACATACAAATGTCTGCCACAAGAGGGCAACCCTGCACTAAAATTGAATGCCCTGCCACGTGGTCCCAGCAGGGTGCAGCTTGAAGCCCTTCCACCAAACTGGATCAACTCAAAATGTAAGTCAATCATGGAAAGTGACAGCCC
>gene=chr20_17517678-17517888; species=canFam
ccagcaaactgat--aaggctctaaca---------CTCTCCTTTTATAGGACATACTTTCCCCAGGATATACAAATGTCTGCCACAAGAGGGCCATGCTGCCCTAAGAGTGAACACTCTGCTCCCCAGCCCCCAGGTGATGCAGATTGAGGCCTTTCCACAAAACTGGATAGACCAAAAAAACGAGCCATC------AAGGAGCAACCC
>gene=chr20_17517678-17517888; species=equCab
ctagcagactaac--aCTGCTCTAACA---------TGCACCTCTTATAGTCCATCCTTTTCCCAGGACATACAAAAGTCTGCCACAAGAGGGCCACGCTGCCCTAAGAGTGAGCG-GCTGCCTCCTGGCCCCCAGG-GATGCCGATTGAAGCCCTTCC-CTAAACGGGACCGACTCAAAAGGCAAGTTAGCC-TGGAAAGGAGCACCCC
>gene=chr20_17517678-17517888; species=gorGor
------------------------------------------------------------------------------------------------------------------------------------------------------------------------------------------------------------------
>gene=chr20_17517678-17517888; species=panTro
ctagcaaacgaatacaCTGCTCTAACACTCTGACTCTGCACCTTTTACCATCCGTCCTTTTCCCAGAACATGCAAATGTCTGCCACAAGAGGGCCACCCTATACTAAAATTGAATGCCCTGCCACATGGTCCCACCAGGGTGCAGCTTGAAGCCTTTCCACCAAACTGGACCAACTCAAAAGGTAAGTCAGCCATGGAAAGTGACAGCCC
>gene=chr20_17517678-17517888; species=papHam
ctagcaaacgaatataCTGCTCTAACA--CTGA--CTGCACCTTTTACCATCC-TCCTTTTCCCAGAATATGCAAATGTCTGCCACAAGAGGGCCACCCCGCGCTAAAATTGAATGCCCTGCCACATGGTCCCTCCAGGATGCAGTTTGAAGCCTTTCAACCAAACTGGACCAACTCAAAAGGTAAATCAGCTATGGAAAGTAACAGCCC
>gene=chr20_17517678-17517888; species=ponAbe
ctagcaaacgaatacaCTGCTCTAACCCTCTGACTCTGCACCTTTTACCATCCGTCCTTTTCCCAGAACATGCAAATGTCTGCCACAAGAGGGCCACCCTGTACTAAAATTGAATGCTCTGCCACATGGTCCCACCAGGGTGCAGCTTGAAGCCTTTCCACCAAACTGGACCAACTCAAAAGGTAAGTCAGCCATGGAAAGTGACAGCCC
>gene=chr20_17517678-17517888; species=rheMac
ctagcaaacgaatataCTGCTCTAACA--CTGA--CTGCACCTTTTACCATCCCTCCTTTTCCCAGAATATGCAAATGTCTGCCACAAGAGGGCCACCCCGCGCTAAAATTGAATGCCCTGCCACATGGTCCCTCCAGGGTGCAGTTTGAAGCCTTTCCACCAAACTGGACCAACTCAAAAGGTAAATCAGCTATGGAAAGTAACAGCCC
>gene=chr20_18447833-18448012; species=hg19
ATATTCCTTCACAGAGTTGCCAAGTGCTAAAAGTTGGTTTCCCAACTCAGAATGAAGGAACCAGGCTTGTGCGTCCGATGGGCATTGACATTCTGGAAAACAAGAATAAGAAGCTGTAGCGGCGCCTGTAAGTGGGCCGGAGCAGGCGCAGCTTGGCCACCTCCCGCCGAAAGGCAAGG
>gene=chr20_18447833-18448012; species=bosTau
ACTTGCCTTCACAGAGTTGGAAAGCGCTACAAGGTGGCCTCCCAACTCAAAACGAG--AACCAGGCTTGTTCGTGCGACAGTCTCTGATTTTCTGAAATACCAGAACGAGAAAATATCAGAGCGCGCGAGCGTGAAGCGGCGCAGGCGCGACTTGGCCACCTCTAGGCGACCGGCAAAG
>gene=chr20_18447833-18448012; species=calJac
ATATTCCTTCACAGAGTTGCAAAGTGCTAAAAGTTGGCTTCCCAACTCAGAATGAAGGAAACAAGCTTGTGCGTCCTATGGGCATTGACATTCTGGAAAACAAGAATAAGAACCTGTAACGGCGCCTATAAGTAGGAAGGAGCAGGCGCGGCTTGGCCACCTCCCACCGAAAGGCAAGG
>gene=chr20_18447833-18448012; species=canFam
ATATGCCTTCACAGAGTCGGGAAGTGCTCGGAGGTGGCGTCCCGACGCAGAGGGAGCGAGCCAGGCTCGTTTGTCCGACAGGCACTGACATTC-AACAAACACGGATAA---GGCGTAG-GGCGCGGGCGGAGGAGGCG-ATCAGGCGCGGCTTGGCCGCCTCAAGCCGACGCACAAGT
>gene=chr20_18447833-18448012; species=equCab
----------------------------------------------------------AATCAGGCCGTGTCGTTTGACAAGCATTGACATTCTGAAAATCAAGAAAAA---GAAGTAGCGGCGCGGGTGAGCAAGGCGTTTCAGGCGCGGCTGGGGCAACTAAAGGCGACAGACAAGG
>gene=chr20_18447833-18448012; species=gorGor
ATATTCCTTCACAGAGTTGCCAAGTGCTAAAAGTTGGTTTCCCAACTCAGAATGAAGGAACCAGGCTTGTGCGTCCGATGGGCATTGACATTCTGGAAAACAAGAATAAGAAGCTGTAGCGGCGCCTGTAAGTGGGCCGGAGCAGGCGCGGCTTGGCCACC-CCC-CCGAAAGGCAAGG
>gene=chr20_18447833-18448012; species=panTro
ATATTCCTTCACAGAGTTGCCAAGTGCTAAAAGTTGGTTTCCCAACTCAGAATGAAGGAACCAGGCTTGTGCGTCCGATGGGCATTGACATTCTGGAAAACAAGAATAAGAAGCTGTAGCGGCGCCTGTAAGTGGGCCGGAGCAGGCGCGGCTTGGCCACCTCCCGCCGAAAGGCAAGG
>gene=chr20_18447833-18448012; species=papHam
ATATTCCTTTACAGAGTTGCAAAGTGCTAAAAGTTGGCTTCCCAACTCAGAATGAAGGAACCAAGCTTGTGCGTCCGATGGGCATTGACATTCTGAAAAACAAGGATAAGAAGCTGTAGCGGCGCCTGTAAGTGGACCGGAGCAGGCGCGACTTGGCCACCTCCCGCCGAAAGGCAAGG
>gene=chr20_18447833-18448012; species=ponAbe
ATATTCCTTCACAGAGTTGCCAAGTGCTAAAAGTTGGTTTCCCAACTCAGAATGAAGGAACCGGGCTTGTGCGTCCGATGGGCATTGACATTCTGGAAAACAAGAATAAGAAGCTGTAGCGGCGCCTGTAAGTGGGCTGGAGCAGGCGCGGCTTGGCCACCTCCCGCCGAAAGGCAAGG
>gene=chr20_18447833-18448012; species=rheMac
ATATTCCTTTACAGAGTTGCAAAGTGCTAAAAGTTGGCTTCCCAACTCAGAATGAAGGAACCAAGCTTGTGCGTCCGAAGGGCATTGACATTCTGAAAAACAAGGATAAGAAGCTGTAGCGGCGCCTGTAAGTGGACCGGAGCAGGCGCGACTTGGCCACCTCCAGCCGAAAAGCAAGG
>gene=chr20_18659785-18659967; species=hg19
CTTTTGAGTTGTGAAAGTGTTTCTTGATTTACATTTTCTTTGATTGCATCTGAAAAGGCCTGTTGGCCTGACAACCGTTGCTATGGGAATAATACTCGTGGTTAGTGCTGTTGGCAGTCACCATTATCAAAAGGATCAGGTGCCTATTTATTTATTCATGGTGTGGAACAAGGTTCCCTCAT
>gene=chr20_18659785-18659967; species=bosTau
CTTTTGAGTCCAGAAAGC-TTCCTTGATTTACATTTTCTTTGATTGC-TTTGAAAAGGTCTGTTGGCCTGACAACAGTTGCTATGGCGATGGTACT--TGGTTAATGCTGCTGG----------------------CAGGTGCCGCTTTGT----CCCCTGTGTGGAAC-AGGCTCCATTGC
>gene=chr20_18659785-18659967; species=calJac
CTTTTGACTTCTGAAAGCGTTTCTTGATTTACATTTTCTTCGATTGCATCTGAAAAGGCCCGTTGGCCTGACAACCGTTGCTATGGGAATGATACTGGTGGTTAGTGCTGCTGGCAGTCACCATTACCAAAAGGATCAGGTGCC----TATTTATTCACGGTGGGGAACGAGGTTCCCTCAT
>gene=chr20_18659785-18659967; species=canFam
CTTTTGAGTTGTGAAAGCCTTTCTTGATTTACATTTTCTTTGATTGCTTCTGAAAAGGCCTGTTGGCCTGACAGCAGTTGCCATGGGGATGATACTTGTGGTTAGTGCTGTGGGCAGTCACCATTATTGAGAGCACCAGGTGCCTATTTAT----TCACCACGTGCAATGAGATTCTGTTCT
>gene=chr20_18659785-18659967; species=equCab
CTTTTGAGTGGTGAAAGTGTTTCTTGATTTACATTTTCTTTGGTTGCATCTGAAAAGGCCTGTTGGCCTGACAACAGTTGCTATGGGGATGATACTTGTGAGTAGTGCTGTTGGCAGTCACGAGTATGGAAAGCACGGGGCGCCTCTTTAT----TCACGGTGTGGAGTGAGGTTCTGTTCT
>gene=chr20_18659785-18659967; species=gorGor
CTTTTGAGTTGTGAAAGTGTTTCTTGATTTACATTTTCTTTGATTGCATCTGAAAAGGCCTGTTGGCCTGACAACCGTTGCTATGGGAATAATACTCGTGGTTAGTGCTGTTGGCAGTCACCATTATCAAAAGGATCAGGTGCCTATTTATTTATTCATGGTGTGGAACAAGGTTCCCTCAT
>gene=chr20_18659785-18659967; species=panTro
CTTTTGAGTTGTGAAAGCGTTTCTTGATTTACATTTTCTTTGATTGCATCTGAAAAGGCCTGTTGGCCTGACAACCGTTGCTATGGGAATAATACTCGTGGTTAGTGCTGTTGGCAGTCACCATTATCAAAAGGATCAGGTGCCTGTTTATTTATTCATGGTGTGGAACAAGGTTCCCTCAT
>gene=chr20_18659785-18659967; species=papHam
CTTTTGACTTGTGAAAGCGTTTCTTGATTTACATTTTCTTTGATTGCATCTGCAAAGGCCTGTTGGCCTGACAACCGTTGCTATGGGAATGATACTGGTGGTTAGTGCTGTTGGCAGTCACCATTATCAAAAGGATCAGGTGCCTATTTATTTATTCACAGTGTGAAACGAGGTTCCCTCAT
>gene=chr20_18659785-18659967; species=ponAbe
CTTTTGAGTTGTGAAAGCGTTTCTTGATTTACATTTTCTTTGATTGCATCTGAAAAGGCCTGTTGGCCTGACAACCGTTGCTATGGGAATGATACTGGTGGTTAATGCTGTTGGCAGTCACCATTATCAAAAGGATCAGGTGCC----TATTTATTCACGGTGTGGAACGAGGTTCCCTCAT
>gene=chr20_18659785-18659967; species=rheMac
CTTTTGAGTTGTGAAAGCGTTTCTTGATTTACATTTTCTTTGATTGCATCTGCAAAGGCCTGTTGGCCTGACAACCGTTGCTATGGGAATGATACTGGTGGTTAGTGCTGTTGGCAGTCACCATTATCAAAAGGATCAGGTGCCTATTTATTTATTCGCAGTGTGGAACGAGGTTCCCTCAT
>gene=chr20_18774498-18774828; species=hg19
AATAGCTAAAGGTCAGCGCTCACCCCATTCAACCACTGTATTCCCTAGACTTAGCATGAGGCGGTTTCTAAAAATCAAAGCCACACTTAGCGTGGTAATgtggctttgtaccatgtcaacctagctaagcgggaactacgtttcccagaattccttgcctgtaggtttccggggttagcacacgccacgtgacctgatgcgggcttcgtgaggcggaagtgacgcagtgttgtcgtctcgtaggcttgaaaggtaggtgcccgacattagggactgtcgcagcccggggaattgtccccatctgctggcttaccttgtgggcgtggatcc
>gene=chr20_18774498-18774828; species=bosTau
CGTAGCTAAATGCCAGTGCTCAGCCTGTTGGGCCATTTTAT-CCTTAGAGTTAGTTTGAAG--GTTTCTAAAAATCAAAGCCTTGATGT------GGCTCCAGCTTTGCTCCTGAAcaacttagtggagctggaactatgttttccagaattccatccacgcagacttccagggtgagcacagggtac-tgacctcccctgagccttgaaaggcagaaatgatacaacTCG-GAGTCTTCTACCGGGAAAATGTGGGTGCGGCTACTCAGGCGCTATTGTAG------GGAGCATCGGGGTCCCCTGGCTCGCCTGGTTGGT-----CAC
>gene=chr20_18774498-18774828; species=calJac
AATAGCTAAAGGTCAGTGCTCGCCCCATTCAACCACTGTATTCCCTAGACTTAGCATGAGGCGGTTTCTAAAAACCAAAGCCACACTTAGCGTGGTAATgtggctgtgtaccatggcaacctagctaagctggaactacgtttcccagaattccttgcctgtaggtttccaggattagcaccggcctcgtgacctgatgagtgttgcggggggcggaagtgacgca-cgttgtcgttttgtaggcttgaaaggtaggtgtgcgacgctagggactatcgcagctcagggaattgttcccatctgctggctcaccttgtgggcgtggagcc
>gene=chr20_18774498-18774828; species=canFam
AGTAGCTAAAATCCAGCGTTCATCCTATTCAACTACGTTATCCCTTATACTTAACCTGAGG--ATTTCTAAGGATTGAAGCCACACTCAGGCT-TGCTTCCggcttagttccgtgtcaatttggccaacctggaactacatttcccagaattcactcc---cagatttccggggttagcgtggaccac-tgacct--cgcgagcct--gaaggcggaagtgacgctacactgtagccttcgacccttgaaaggccggtttgcggg-ccacgtgccgtggcag------gggttggcccgacct-ctggctccccgggcgggcggcggCCT
>gene=chr20_18774498-18774828; species=equCab
AATAT------GCAGGTGCTCAGCCTATTTGGCCACTTTATCCCTTAGACTTAGCTTGAGG--GTTTCTAAAAATCAACGCCACAGTCAGCCC-GGCTCCtggctttgatccgtgtcaatttggcaaaggtggaattccgtttcccagaattccttcctttcagacctccgggatta-cctggagcac-tgaactcgcgcgagcctgggaaggcggaagtgacgccatactgtggccttcaacccttggaaggtaagcgcggGG------------------------------------------------------------------
>gene=chr20_18774498-18774828; species=gorGor
AATAGCTAAAGGTCAGCGCTCACCCCATTCAACCACTGCATTCCCTAGACTTAGCATGAGGCGGTTTCTAAAAATCAAAGCCACACTTAGCGTGGTAATgtggctttgtaccatgtcaacctagctaagcgggaactacgtttcccagaattccttgcctgtaggtttccggggttagcacaggccacgtgacctgatgcgggcttcgtgaggcggaagtgacgcagcgttgtcgtcacgtaggcttgaaaggtaggtgcccgacattggggactgtcgcagctcggggaattgtcc-cgtctgctggcttaccttgtgggcgtggagcc
>gene=chr20_18774498-18774828; species=panTro
AATAGCTAAAGGTCAGCGCTCACCCCATTCAACCACTGTATTCCCTAGACTTAGCATGAGGCGGTTTCTAAAAATCAAAGCCACACTTAGCGTGGTAATgtggctttgtaccatgtcaacccagctaagcgggaactacgtttcccagaattccttgcctgtaggtttccggggttagcacaggccacgtgacctgatgcgggcttcgtgaggcggaagtgacgcagcgttatcgtcacgtaggcttgaaaggtaggtgcccgacattggggactgtcgcagcccggggaattgtcctcgtctgctggcttaccttgtgggcgtggagcc
>gene=chr20_18774498-18774828; species=papHam
AATAGCTAAAGGTCAGCGCTCACCCCATTCAGCCACTGTATTCCCTAGACTTAGCATGACGCGGTTTCTAAAAATCAAAGCCACACTTAGCATGGTAGTgtggctttgtactgtggcaacctagctaagccggaactacgtttcccagaattccttgcctgtaggtttccggggttagcacaggccacgtgacctgatgcttgctttgtgaggcggaagtgatgcagcgttgtcgtctcgtaggcttgaaaggtgggtgcccgaggtt----------gcagcgcagcgaattgtccccgtctgctggctcaccttgtgggcgtggagcc
>gene=chr20_18774498-18774828; species=ponAbe
AATAGCTAAAGGTCAGCGCTCACCCCATTCAACCACTGTATTCCCTAGACTTAGCATGAGGCGGTTTCTAAAAATCAAAGCCACACTTAGCGTGGTAATgtggctttgtaccatgtccacctagctaagtgggaactacgtttcccagaattccttgcccgtaggtttccggggtcagcacaggccacgtgacctgatgcgcgcttcgtgaggcggaagtgacgcagcgttgtcgtctcgtaggcttgaaaggtaggtgcccgacattagggactgtcgcagcccggggaattgtccccgtctgctggcttaccttgtgggcgtggagcc
>gene=chr20_18774498-18774828; species=rheMac
AATAGCTAAAGGTCAGTGCTCACCTCATTCAGCCACTGTATTCCCTAGACTTAGCATGACGCGGTTTCTAAAAATCAACGCCACACTTAGCGTGGTAATgtggctttgtactaaggccacctagctaagccggaactacgtttcccagaattcgttgcctgtaggtttccggggttagcgcaggccacgtgacctgatgcgtgctttgtgaggcggaagtgatgcagcgttgtcgtctcgtaggcttgaaaggtgggtgcccgaggttaggtactgtcgcagcgcagggaattgtcccagtctgctgtctcaccttgtgggcgtggagcC
>gene=chr20_20433125-20433207; species=hg19
AGCCACGTGGGTATCCCCAGCGGAAGGGCTGTCTCCTCCCGGCGGCGAGGACAGGAACCCAGTGAGCTGAACACATCCGACA
>gene=chr20_20433125-20433207; species=bosTau
AGCCACGTGGGTATCCCCAGAGGAAGGACGGTCTCCTCCCGGCGGCGGGGACAGGAACCCAGTGGGTTGAACACATTCGACA
>gene=chr20_20433125-20433207; species=calJac
AGCCACGTGGGTATCCCCAGCGGAAGGGCTGTCTCCTTCGGGCGGCGAGGACAGGAACCCAGTGAGCTGAACACATCCGACA
>gene=chr20_20433125-20433207; species=canFam
AGCCACGTGGGTATCCCCAGTGGAAGGGCTGTCTCCTCCCGGCGGCGAGGACAGGAACCCAGTGAGCTGAACACATCCGACA
>gene=chr20_20433125-20433207; species=equCab
AGCCACGTGGGTATCCCCAGCGGAAGGGCTGTCTCCTCCCGGCGGTGGGGACAGGAACCCAGTGAGCTGAACACATCCGACA
>gene=chr20_20433125-20433207; species=gorGor
----------------------------------------------------------------------------------
>gene=chr20_20433125-20433207; species=panTro
AGCCACGTGGGTATCCCCAGCGGAAGGGCTGTCTCCTCCCGGCGGCGAGGACAGGAACCCAGTGAGCTGAACACATCCGACA
>gene=chr20_20433125-20433207; species=papHam
AGCCACGTGGGTATCCCCAGCGGAAGGGCTGTCTCCTCCCGGCGGCGAGGACAGGAACCCAGTGAGCTGAACACATCCGACA
>gene=chr20_20433125-20433207; species=ponAbe
AGCCACGTGGGTATCCCCAGAGGAAGGGCTGTCTCCTCCCGGCGGCGAGGACAGGAACCCAGTGAGCTGAACACATCCGACA
>gene=chr20_20433125-20433207; species=rheMac
AGCCACGTGGGTATCCCCAGCGGAAGGGCTGTCTCCTCCCGGCGGCGAGGACAGGAACCCAGTGAGCTGAACACATCCGACA
>gene=chr20_21510605-21510774; species=hg19
TTGGATCAATATGATCGATGACCACCTGTCAGATCTGTAACATTATCTGGGAACCAGCAGATGGAGCTGTTACAGATAGCATTCAGAGGTTTGTTTATTCTCCTGAGCACGTGTTTCCATCCTGGGGGAAATACCACTTCATTGTTACAACAGTGGAGTTGTCTGTGGC
>gene=chr20_21510605-21510774; species=bosTau
TTGGATCAATGTGATCGATGTCCACCTGTCAGATCTGTAACATTATCTGGGAACCAGCAGATGGAGCTGTTACAGATAGCATTCAGAGGTCTGTTTATTCTCCTGAGCACGTGCTTCCATCCTGGGGGAAATACCCCTTCATTGTCCGAGCAGTGGGGTTGTTTGTACC
>gene=chr20_21510605-21510774; species=calJac
TTGGATCAATATGATCGATGACCACCTGTCAGATCTGTAACATTATCTGGGAACCAGCAGATGGAGCTGTTACAGATAGCATTCAGAGGTTTGTTTATTCTCCCAAGCACGTGTTTCCATCCTGGAGGAAATACCACTTCATTGTTACAATGGTGGAGTTTTCTGTGGC
>gene=chr20_21510605-21510774; species=canFam
TTGGATCAATATGATCGATGTCCACCTGTCAGATCTGTAACATTATCTGGGAACCAGCAGATGGAGCTGTTACAGATAGCATTCAGAGGTTTGTTTATTCTCCCCAGCATGTGTTTCCATCCTGGAGGAAATACCGCTTCATTGTTAGAGCAGTAGAGTTGTTTGTAGC
>gene=chr20_21510605-21510774; species=equCab
TTGGATCAATATGATCGATGTCCACCTGTCAGATCTGTAACATTATCTGGGAACCAGCAGATGGAGCTGTTACAGATAGCATTCAGAGGTTTGTTTATTCTCCTGAGCACGTGTTTCCATCCTGGGGGAAATGCCACTTCATTGTTAGAGCAGGGGAGCTGTTTGTAGC
>gene=chr20_21510605-21510774; species=gorGor
TTGGATCAATATGATCGATGACCACCTGTCAGATCTGTAACATTATCTGGGAACCAGCAGATGGAGCTGTTACAGATAGCATTCAGAGGTTTGTTTATTCTCCTGAGCACGTGTTTCCATCCTGGGGGAAATACCACTTCATTGTTACAACAGTGGAGTTGTCTGTGGC
>gene=chr20_21510605-21510774; species=panTro
TTGGATCAATATGATCGATGACCACCTGTCAGATCTGTAACATTATCTGGGAACCAGCAGATGGAGCTGTTACAGATAGCATTCAGAGGTTTGTTTATTCTCCTGAGCACGTGTTTCCATCCTGGGGGAAATACCACTTCATTGTTACAACAGTGGAGTTGTCTGTGGC
>gene=chr20_21510605-21510774; species=papHam
TTGGATCAATATGATCGATGACCACCTGTCAGATCTGTAACATTATCTGGGAACCAGCAGATGGAGCTGTTACAGATAGCATTCAGAGGTTTGTTTATTCTCCTGAGCACGTGTTTCCATCCTGGGGGAAATACCACTTCATTGTTACAACAGCGGAGTTGTCTGTGGC
>gene=chr20_21510605-21510774; species=ponAbe
TTGGATCAATATGATCGATGACCACCTGTCAGATCTGTAACATTATCTGGGAACCAGCAGATGGAGCTGTTACAGATAGCATTCAGAGGTTTGTTTATTCTCCTGAGCACGTGTTTCCATCCTGGGGGAAATACCACTTCATTGTTACAACAGTGGAGTTGTCTGTGGC
>gene=chr20_21510605-21510774; species=rheMac
TTGGATCAATATGATCGATGACCACCTGTCAGATCTGTAACATTATCTGGGAACCAGCAGATGGAGCTGTTACAGATAGCATTCAGAGGTTTGTTTATTCTCCTGAGCACGTGTTTCCATCCTGGGGGAAATACCACTTCATTGTTACAACAGTGGAGTTGTCTGTGGC
>gene=chr20_22284300-22284433; species=hg19
TCTATGAGACTGGacgctgcttccctgcaagtccttcacctcctctaggtggctctctctcttctcggaacacatggtccttttccctcttcctgggatgttcttactcctgaaaactgcgtcatttgggcct
>gene=chr20_22284300-22284433; species=bosTau
TCTATGAGGGCGGATGCTGCTTCCCCAC-TGTCGTTCCCCTCATCCCCATAGATCTCTCTCAG-CCTCAATACACAGATctgtcccttttcc--gggacatcttttccccagaaacgtgcatcttttggatct
>gene=chr20_22284300-22284433; species=calJac
TCTATGGGAGTGGACACTGCTTCCCTGCAAGTCCTCCGCCTCCTCCCATTGGCTCTTGCTCTTCCTGGAACACGTGGTCCCCtttcctcttcccgggatgttctgacgcctgaaatctgcatcatgtgagcct
>gene=chr20_22284300-22284433; species=canFam
TCTGTGAGAGTGGATAATGCTTCCCCAGAAGCTCTTCTCTTCCTTCCAGTgacccatgctcatccctgaacacacacttctgcaccttctctcacggattgtcttatcccagaaatctgcatcatcagggtct
>gene=chr20_22284300-22284433; species=equCab
TCTATGAGAGTGGATGTTGCTTCCCTGTAAGCCAGTCACCTCATCCCGATCACATGTGCTCATTTCTGAACGCACAGTTctactccttctcccaggtataattttaccccaaaaatctgcatcatttaagtct
>gene=chr20_22284300-22284433; species=gorGor
TCTATGAGACTGGTCGCTgcttccctgcaagtccttcacctcctctaggtggctctctctcttcccggaacacgtggtccttttccctcttcctaggatgctcttactcctgaaaactgcctcatttgagcct
>gene=chr20_22284300-22284433; species=panTro
TCTATGAGACTGGACGCTGCTTCCCTGCAAGTCCTTCACCTCCTCTAGGTGGCTTTCGCTCTTCCCGGAACACGTGGTCcttttccctcttcctgggatgttcttactcctgaaaactgcgtcatttgagcct
>gene=chr20_22284300-22284433; species=papHam
TCTATGAGAATGGATGCTGCTTCCCTGCAAGTCCTTCACCTCCTCTAGGTGGCTCTCGCTCTTCCCAGAACACGCAGT-cttttccctcttcctgggatgttcttactcctgaaacctgcatcatttgagcct
>gene=chr20_22284300-22284433; species=ponAbe
TCTATGAGACTGGACGCTGCTTCCCTGCAAGTCCTTCACCTCCTGTAGGTGGCTCTCGCTCTTCCCGGAACACGTAGTCcttttctctcttcctaggatgttcttactcctgaaaattgcatcatttaagcct
>gene=chr20_22284300-22284433; species=rheMac
TCTATGAGAGTGGATGCTGCTTCCCTGCAAGTCCTTCACCTCCTCTAGGTGGCTCTCGCTCTTCCCAGAACACGCAGT-cttttccctcttcctgggatgttcttactcctgaaacctgcatcatttgagcct
>gene=chr20_24225774-24226104; species=hg19
AGCCTTCCTTGTTCCTAAGGAGACAGATATCAGGCTCTGGTTGGCTAGTATCCATCCTAGGAGAACTCTGGACTCCCCCTGAGTTTACACCTTCACCATCTCTTTTCCCCTAGCTTCAGTCTTTATATCTGCAAAGTGTGGGAAATGCCAGCACATGGTGGTGATGACATTCATTGTAATGCTAATGGCCCAGACTTCTTAAAGGGACAAAAGTAGTATATATCAAGGTTTTGCAACAATTGAAGATGCTGAATCAGTGATGCAGGCTCCAGTTCAGGGGTGGTCAAATGAGAGGAAAAGTGGTAATGTAAACACAGGTCTCAGAGGAAA
>gene=chr20_24225774-24226104; species=bosTau
------------------------------------------------------------------------------------------------------------------------------------------------------------------------------------------------------------------------------------------------------------------------------------------------------------------------------------------
>gene=chr20_24225774-24226104; species=calJac
AGCTTTCCCTGTTCCTAAGGAGACAAATATCAGGCTCTGGTTGGCCAGTATCCATCGTCGGAGAACACCAGACTCCCTCTGAGTT-ACACCTTCACCATCTCTTCTCCCCTAGCTTCAGTCTGTACATCTGCAAAGTGTGGGAAATGCCAGTACA------------------------------TGGTCCAGACTTCTTAAAGGGACAAAAGTAGTGT--------GTTTTTCAAATATTGAAGATGCTGCAGTAGGGCAGCAGACTCCAGTTTAGTAGTGGTCAAATGAGGGGGAAAGTGGTAATGGAAACACAGGTCTC-GGGGAAA
>gene=chr20_24225774-24226104; species=canFam
TGCTTTCCTTGTCTCT-GGCAAGTGATCAACAGATTCTGGCTGACCAGTGTCCTTCCTGG-----------ACCCACTCTGAGACTACACCCTTCTTTTCTCCTCCTCTCTGCCTTGGGTCTTCATG-CTGCAAAGGGTAGGAGGTGCCAGTATTCAGTGGTGAAGATATCCAT-------------------GTTTCTTAGAGAGGTGAAGGCAGCATGTATGAAGGTTTTGTAACTACTGAGAATTCTAAATCAGTGGTGTAAGGTACGCTCCAGGAGTGGTCAACGGACGATAT-AGTGGTGACATAAAAACATATCTCCAAGGCAA
>gene=chr20_24225774-24226104; species=equCab
AGCCTTCCTTGTCTCCAGGCAAATGGACGTCAAGTTCTGGCTGACCAGTGTCCGTCCTGG---------GGACTCCCCCTAAGACTCCATCCTTTTCTCCTCTTCCCCTCTGGTTTGGGTCTTTTCA--TCCAAAGTGTGGGAGGCGCCAGTACTTGGTAGTGATGATGGCCAT-------------------GCTTCTTAGAGGGATAAGGGTAGTACACAGGAAGGTTTTGTAACTACTGAAGATGGTAAATCAGTGATGCAGGATCCAGTTTAGGAGTTATTGAAGGAGGGTAAAAGGAGCGATGTAAGAACAGATCACAGAGGAAA
>gene=chr20_24225774-24226104; species=gorGor
AGCCTTCCTTGTTCCTAAGGAGACAGATATCAGGCTCTGGTTGGCTAGTATCCATCCTAGGAGAACTCTGGACTCCCCCTGAGTTTACACCTTCACCATCTCTTTTCCCCTAGCTTCAGTCTTTATATCTGCAaagt-------------------------------------------------------------------------------------------------------------------------------------------------------------------------------------------------
>gene=chr20_24225774-24226104; species=panTro
AGCCTTCCTTGTTCCTAAGGAGACAGATATCAGGCTCTGGTTGGCTAGTATCCGTCCTAGGAGAACTCTGGACTCCCCCTGAGTTGACACCTTCACCATCTCTTTTCCCCTAGCTTCAGTCTTTATATCTGCAAAGTGTGGGAAATGCCAGCACATGGTGGTGATGACATTCATTGTAATGCTAATGGCCCAGACTTCTTAAAGGGACAAAAGTAGTATATATCAAGGTTTTGCAACAATTGAAGACGCTGAATCAGTGATGCAGGCTCCAGTTCAGGGGTGGTCAAATGAGGGGAAAAGTGGTAATGTAAACACAGGTCTCAGAGGAAA
>gene=chr20_24225774-24226104; species=papHam
AGTCTTCCTTGTTCCTAAGGAGACAGATACCAGGCTCTGGTTGGCCAGTATCCATACTAGGAGAACTCTGGACTCCACCTGAATTTGTACCTTCACCATTTC-TTCCCCCCAGCTTCAGTCTTTATATCTGCAAAGTGTGGGAAATGCCAGCACATGGTGGTGATGATATTCATTGTAATGCTAATGGCCCAGACTTCTTAATGGGACAAAAGTAGTATATATCAAGGTTTTGCAACAATTGAAGATGCTGGATCAGTGATGCAGGCTCCAGTTCAGGGGTGGTCAAATGAGGGGAAAAGTGGTCATGTAAACACAGGTCTCAGAGGAAA
>gene=chr20_24225774-24226104; species=ponAbe
AGCCTTCCTTGTTCCTAAGGAGACAGATATCAGGCTCTGGTTGGCCAGTATCCATCCTAGGAGAACTCTGGACTCCCCCTGAGTTTACACCTTCACCATGTCTTTTCCCCTAGCTTCAGTCTTTACATCTGCAAAGTGTGAGAAATGCCAGCACATGGTGGTGATAACGTTCATTGTAATGCTAATGGCCCAGACTTCTTAAAGGGACAAAAGTAGTATACATCAAGGTTTTGCAACAATTGAAGGTGCTGAATCAGTGATGCAGACTCCAATTCAGGGGTGGTCAAATGGGGTGAAAAGTGGTAATGTAAACACAGGTCTCAGAGGAAA
>gene=chr20_24225774-24226104; species=rheMac
AGTCTTCCTTGTTCCTAAGGAGACAGATACCAGGCTCTGGTTGGCCAGTATCCATACTAGGAGAACTCTGGACTCCACCTGAATTTGTACCTTCACCATTTC-TTCCCCCCAGGTTCAGTCTTTACATCTGCAAAGTGTGGGAAATGCCAGCACATGGTGGTGATGATATTCATTGTAATGCTAATGGCCCAGACTTCTTAATGGGACAAAAGTAGTATATATCAAGGTTTTGCAACAATTGAAGATGCTGGATCAGTGATGCAGGCTCCAGTTCAGGGGTGGTCAAATGAGGGGAAAAGTGGTCATGTAAACACAGGTCTCAGAGGAAA
>gene=chr20_25038959-25039289; species=hg19
GGGGAGCGCGGGGCGGAGCAGGGTCCCAGGCCCTGGCCCAGGCGCTGCGCTCCGGTGAGTCTGCGGTCCCACCCGGATGTTCCTCGAGTCGGCCTGTTTTGGTTTCAGTTTGCACGCTCTCCTGCAAGCCCCGACAGCTTCTTCGAGCTGCCAGAGGCACGTGCGGCCCAGGACCCCAGGACGCAGGCTCAGGGCCTGGGGCGAGGGGACCCTCTGGGATGGGGAGGAGCCGGGAGGGAGCCGGCACCAACGTTAAGGGGGCTGGTGCACCCAAGCGCACTGGTGGGTCCCAAGACAATAGGTCGGTCAGTTCCGCATCTCAGAGGCTGA
>gene=chr20_25038959-25039289; species=bosTau
GGAGCCCGGGGTACGGGGTCCCGGGGCGGGCTGC---------------------------------------------------------------CGGCGTTTCAACCGGTGCG----TCTTCCAGCTCCGACGGCTTCGCGGCGCGGGGAAAGACTGGGAACC--------CG---------GGGACGCAGGCT-----CCCGGGC-------------GCGGGAGCGACCGCAGAGC-----------------CGGG------------------------------GAACC--AGTTAGGTCCATTCAGCATCTCAGAGGCCGA
>gene=chr20_25038959-25039289; species=calJac
GTGGAGCGCGGGGCGGATCGGGGGCCCAGGCCCTGGCCCAGCCGCTGCGCT----------------CCCACCCGGACGCTCCTCGCGTCGGCCTGTTTTGGTTTCAGTTTGCGCGCTCTCCTGCAAGCCCCGACAGCTTCGCGGAGCTGCCAGAGGCACTAGCGG--------CCCAGGAC---------------GGGGCGCGGGGACCCTCTGGGAGCGGAAGGAGCCGGGAGGGAGCGGGCACCGACG-GAAAGGGGCTGGTGCAGCCGAGGGCACTGGTGGATCCCAAGACAATGGGTCGGTCTGTTCCGCATCTCAGAGGCTGA
>gene=chr20_25038959-25039289; species=canFam
----------------------gccggAGGCTCCCCCACGT----GCCGGGCGGGG----------------CCGGGCGTCGG----GCC-----GTTTCGGTTTCAGTTCGCGGC----TCTCCGGGACCCCACAGCG---------AACCAGCGACACGTGCGT--------CGC-------------------------------------------------GGCCCGGCCCAGA------------------GCGGCT-----------------CAGTAGGTCTGAGGACCAGGGCGAGGTCCTTGCAGCATCTCAGAGGCCGA
>gene=chr20_25038959-25039289; species=equCab
---------------------------------------------------------------------------------------GTCCGGCTGTTTTGGTTTCAGTTTGTGCG----TCTTCAAGTTTCGACGGCT---------CGCGAGAGACACGTGCGT--------CGC--------GGGCCGCGGGCTGAGATCCGGGATCCGTCGGAAATTCGAAGGAGCGGGCCCAGGACGTAA------------GCGGCCGGCGGAGCGAGGCGCAC-AGGGGGTCCGAGGGCCGAAGTTACGTCGCTTCGGCGTCTCAGAGACTGA
>gene=chr20_25038959-25039289; species=gorGor
---------GGGGCGGAGCAGGGTCCCAGGCCCTGGCCCAGGCGCTGTGCTCCGGCGAGACTGCAGTCCCACCCGGACGTTCCTCGCGTCGGCCTGTTTTGGTTTCAGTTTGCACGCTCTCCTGCAAGCCCCGACAGCTTCTTCGAGCTGCCAGAGGCACGTGCGG--------CCCAGGACGCAGGCTCAGGGCCTGGGGCGAGGGGACCCCCTGGGATGGGGAGGAGCCGGGAGGGAGCCGGCACCAACGTTAAGGGGGCTGGTGCACCCAAGCGCACTGGTGGGTCCCAAGACAATAGGTCGGTCAGTTCCGCATCTCAGAGGCTGA
>gene=chr20_25038959-25039289; species=panTro
GGGGAGCGCGGGGCGGAGCAGGGTCCCAGGCCCTGGCCCAGGCGCTGCGCTCCGGCGAGTCTGCGGTCCCACCCGGACGTTCCTCGCGTCGGCCTGTTTTGGTTTCAGTTTGCACGCTCTCCTGCAAGCCCCGACAGCTTCTTCGAGCTGCCAGAGGCACGTGCGG--------CCCAGGACGCAGGCTCAGGGCCTGGGGCGAGGGGACCCTCTGGGATGGGGAGGAGCCGGGAGGGAGCCCGCACCAACGTTAAGGGGGCTGGTGCACCCAAGCGCACTGGTGGGTCCCAAGACAATAGGTCGGTCAGTTCCGCATCTCAGAGGCTGA
>gene=chr20_25038959-25039289; species=papHam
GAGGAGCGCGGGGCGGAGCAGGCTCCCAGGCCCTGGCCCAGGCGCTGTGCTCCCGCGGGTCTGCAGTCCCCCCCGGACGTTCCTCGCGTCGGCCTGTTTTGGTTTCAGTTTGCGCGCTCTCCTGCAAGCCCCGACAGCTTCTTCGAGCTGCCAGAGGCACGTGCGG--------CCCAGGG--------------------CGAGGGGGCCCTCTGGGATGGGAAGGAGGCGGGAGGGAGCTGGCACCAACGTTAAGAGGACTGGTGCACCCAAGCGCACTGTTGGGTCCCAAGACGATAGGTCGGTCAGTTCCGCATCTCAGAGGCTGA
>gene=chr20_25038959-25039289; species=ponAbe
GGGGAGCGCGGGGCGGAGCA-GGTTCCAGGCCCTGGCCCAGGCGCTGCGCTCCGGCGGGTCTGCAGTCCCACCCGGACGTTCCTCGCGTCGGCCTGTTTTGGTTTCAGTTTGCACGCTCTCCTGCAAGCCCCGACAGCTTCTTCGAGCTGCCAGAGGCACGTGCGG--------CCCAGGACGCAAGCTCAGGGCCTGGGGCGAGGGGACCCTCTGGGATGGGGAGGAGCCGGGAGGGAGCCGGCAACAACGTTAAGGGGGCTGGTGCACCCAAGCGCACTGGTGGGTCCCAAGACAATAGGTCGGTCAGTTCCGCATCTCAGAGGCTGA
>gene=chr20_25038959-25039289; species=rheMac
GAGGAGCGCGGGGCGGAGCAGGCTCCCAGGCCCTGGCCCAGGCGCTGTGCTCCCGCGGGTCTGCAGTCCCCCCCGGACGTTCCTCGCGTCGGCCTGTTTTGGTTTCAGTTTGCGCGCTCTCCTGCAAGCCCCGACAGCTTCTTCGAGCTGCCAGAGGCACGTGCGG--------CCCAGGA--------------------CTAGGGGGCCCTCTGGGATGGGAAGGAGGCGGGAGGGAGCCGGCACCAACGTTAAGAGGGCTGGTGCACCCAAGCGCACTGTTGGGTCCCAAGACGATAGGTCGGTCAGTTCCGCATCTCAGAGGCTGA
>gene=chr20_25129301-25129631; species=hg19
GACAAGACCTTCTGAGGCCACACATCTCGAGGCAACAGCTCTGTGCCCCGCCTTTGTTTGGCTCTCAAAATTGTGCTGTGCCCTCTCATCTCCAACAGCGTTACGCTGATTTTCGAGCTTTTCCTGGCTCCCCCTGGCTCTTTGCTGTCGTCACTCGGTTCTCCGCCCATCCCCGTGCGCACGTGTTCGCTGTGCTAGCCCCGTGCGAGCTGAGCTGCCGTTAGAGTCGGTAGATTACAGCGAAGCTGCAGTCAGCAGCTCGTCTGCCTGGCCCTGCACACCGTGAGACTCGAGGCAGTGCCCGGGACGGGACCACCTGGGGAAGAGAGG
>gene=chr20_25129301-25129631; species=bosTau
------------------------------------------------------------------------------------------------------------------------------------------------------------------------------------------------------------------------------------------------------------------------------------------------------------------------------------------
>gene=chr20_25129301-25129631; species=calJac
AGCGGGACCTCCTGAGGC--CACACCTCGGGGTGACAGCTCGGTGTCCCGCCTGTGTCTGACTCCCGAAATCGTGCTGTGCTCCCTGGTCTCCA------------------------TCTTCCCGGCTCCCCCTGGCTCTTTGCTGGCGGCGCTTGG-TCTCCGCTTA-CCTCGTGC-CACGTGTTCGCTGGGCCAGCCCCGTGC-----GAGCTGCCGTTGGGGTCGG-AGATGACAGCGAAGCCGCGGTCAGCAGCTCCTGTGCCTGGCCCTGAACAGCACGAGACGCGAGGCAGGGC------CGGGGCCGCCTGGGGACCCGGGG
>gene=chr20_25129301-25129631; species=canFam
GACAAGACCTCCTAAGGC--CAACTCTACGGG-ATGAGCTCCCTCCACCACCTATGCCTGGCTCTCAAAATTGTTCTGTG--ATCTCATCCCCAGAAGTGATATGTAGCCTTCTGAGCTCTTCCTGGCACATTATGGGTCTTTGTTCATAGCGCTCTACTGGCTGGACCTC-----------------------------------------AGATGTCGGTAGCATGAATGGACTGGAGCCATGCTGCAGTCCGCTGCACGCTGTCCAGCCTTCCCATGGCTTGAGACTTCAGGCAGTGCT------TGGACGGCTCAGGGAACAGACA
>gene=chr20_25129301-25129631; species=equCab
GACAAGGCCTCCTGACAC--CAAATCTAGTGG-AACGGCTCCCTCTGCCACCCTCG-TTGGCTCTCAGCACGGATCTGTGATATCTCAT-CCCAGCAACAGTATATGGACTTTTGAACTCTTCCTGGC-CCCACTGGCTCCTCATTCATGGCCCTCTGCTCACTGTATATC-----------------------------------------AGCTGTAGGTCACGTGTGTAGACTGAAGCCACACTGCAGTCAGCAGCACACTGACCAGCACT-CCACGGTGA--------AGCCCACGCT------TGGACTGCG---AGAGAAGAGG
>gene=chr20_25129301-25129631; species=gorGor
GACAAGACCTTCTGAGGCCACACATCTCGAGGCAACAGCTCTGTGCCCCGCCTTTGTTTGGCTCTCAAAATTGTGCTGTGCTCCCTCATCTCCAACAGCGTTACGCTGATTTTCGAGCTTTTCCTGGCTCCCCCTGGCTCTTTGCTGGAGTCACTCGGTTCTCCGCCCATCCCCGTGCGCACGTGTTCGCTGTGCCAGCCCCGCGCAAGCTGAGCTGCCGTTAGAGTCAGTAGATTACAGCGAAGCTGCAGTCAGCAGCTCGTCTGCCTGGCCCTGCACACCGTGAGACTCGAGGCAGTGCC-----CGGGACCGCCT-GGGAAGAGAGG
>gene=chr20_25129301-25129631; species=panTro
GACAAGACCTTCTGAGGCCACACATCTCGAGGCAACAGCTCTGTGCCCCGCCTTTGTTTGGCTCTCAAAATTGTGCTGTGCCCTCTCATCTCCAACAGCGTTACGCTGATTTTCGAGCTTTTCCTGGCTCCCCCTGGCTCTTTGCTGTCGTCACTCGGTTCTCCGCCCATCCCCGTGCGCACGTGTTCGCTGTGCTAGCCCCGTGCGAGCTGAGCTGCCGTTAGAGTCGGTAGATTACAGCGAAGCTGCAGTCAGCAGCTCGTCTGCCTGGCCCTGCACACCGTGAGACTCGAGGCAGTGCCCGGGACGGGACCGCCTGGGGAAGAGAGG
>gene=chr20_25129301-25129631; species=papHam
GACAAGACCTTCTGAGGC--CACATCTCGAGGCAACATCTCTCTGTCCCCGCTTTGTTTGGCTCTCAAAATTGTGCTGTGCTCCCTCATCTCCAACAGCGTTACGTTGATTTTCGAGCTCTTCCATGCTCTCCCTGGCTCTTTGCTGGCGTCACTCGGTTTTCCGCGCATCCCCGTGCGCACGTGTTAGCTGTGCCAGCCCGGTGC-----GAGCTGCTGTAAGGATCGGTAGATTACAGCGAAGCTGCAGTCAGCAGCTCCTCTGCCTGGCCCTGCATACCGTGAGACTCCAGGCAGTGCC-----CGGGACAGCCTGGGGAACAGAGG
>gene=chr20_25129301-25129631; species=ponAbe
GACAAGACCTTCTGAGGC--CACATCTCGAGGCAACAGCTCTGTGCCCCGCCTTTGTTTGGCTCTCAAAATTGTGCTGTGCTCCCTCATCTCCAACAGTGTTACGCTGATTTTCGAGCTTTTCCTGGCTCCCCCTGGCTCTTTGCTGGTGTCACTCGGTTCTCCACCCATCCCCGTGCGCACGTGTTTGCTGTGCCAGCCCCGTGCGAGCTGAGCTGTGGTTAGAGTCCGTAGATTACAGCGAAGCTGCAGTCAGCAGCTCATCTGCCTGGCCCTGCACACTGTGAGACTCGAGGCAGTGCC-----CGGGACCGCCTGGGGAAGAGAGG
>gene=chr20_25129301-25129631; species=rheMac
GACAAGACCTTCTGAGGC--CACATCTCCAGGCAACATCTCTCTGTCCCCGCTTTGTTTGGCTCTCAAAATTGTGCTGTGCTCCCCCATCTCCAACAGCGTTACGTTGATTTTCGAGCTCTTCCATGCTCTCCCTGGCTCTTTGCTGGCGTCACTCGGTTTTCCGCGCATCCCCGTGCGCACTTGTTAGCTGTGCCAGCCCGGTGC-----GAGCTGCTGTTAGGATCGGTAGATTACAGCGAAGCTGCAGTCAGCAGCTCCTCTGCCTGGCCCTGCATACCGTGAGACTCCAGGCAGTGCC-----CGGGACGGCCTGGGGAACAGAGG
>gene=chr20_25159850-25160180; species=hg19
ccggtcttgaaatcctaggctcatgtgaacctcctccttgacctcccaaacttctgggattacaggcgtgagccatggtgccaggccAAAAAAAAAATGTGTAGACAGCCCCAGCCTCCTCCTTGTGATACTATACTGCCGCCTAATGTCCTCTCAACAAATGACACCAAATACATTCTCCACGTGGATTCAGAAATTGTATAAACAAGGTTGAAGTTGAAACATTTTATTGTGATAGGAAAACATTTTGGAAACCAGTCTGCACATATGCACGTATGCTTGTGCATTTATGAAGTATATCTGGAGAACACAAATAAGCTGTTAACAGCA
>gene=chr20_25159850-25160180; species=bosTau
------------------------------------------------------------------------------------------------------------CCTTGGCCTCCATCTCTCAGTAGAATACTGCCACCTGGCGTCCCCTTAACAAAAGACACCAAGCACGTTCCCAGTGTGAATTCAGAAGTGGAACAAATAAGGTTGAGGATGAGCCACTTTATTACAATTGAAAAATATATTAGAAACCAGCCCATGCAGATGCAGAAATGCATATGTATGTACTAAACTCCTCTAGAG-ATACAAGCGAG-TGTCAGCTGTG
>gene=chr20_25159850-25160180; species=calJac
ctggtcttgaactcccaggctcaagtgggcctcctcctcagcctctcaaagtgctgggattccaggcttgagccatggttccaggcCAAAAACAA---GTGTAGACGGCCCCAGCCTCCTCCTTGCGATAATACACTGCCACCTAGTGTCTTCTCAACAAATGACACCAAATACATTCTCCACGTGGATTCGGAAATGGAATAAACAAGGTTGAAGCTGAGCTATT----TGTGATGGAAAAACATTTCGGAAACCAGTCTGCACATACGCACGTATGCTTGTGTATGTGTGAAGCACATCTGGGGAACACAAATAAGCTGCTAACAGCA
>gene=chr20_25159850-25160180; species=canFam
---------------------------------------------------------------------------------------------------------CACCCCCA-CCTCTGTCGTCTGGTGGTATACTGCCACCTAATGTCCCTTCAACAAATGACACCAg----------------------------------------------------------------------------------------------------------------------------------------------------------------
>gene=chr20_25159850-25160180; species=equCab
--------------------------------------------------------------------------------------------------------------------------------TATTATACTGCCACCTAGTGTCCCCTAAACAGATGACACCAA--ACATTCTCCATGCGAACTGAGAAATAGAATAAAAACGGTTGAGGATGAGCCATTTTATTATGATTGAAAAAT-------AATTTAGTCTATACATATGCACAGATGTTTGTGTATATATAAAACACCTCTGGAGAATACAAACAAGCTGTTAACAGTA
>gene=chr20_25159850-25160180; species=gorGor
------------------------------------------------------------------------------------------------------------------------------------------------------------------------------------------------------------------------------------------------------------------------------------------------------------------------------------------
>gene=chr20_25159850-25160180; species=panTro
ctggtcttgaaatcctaggctcatgtgaacctcctccttgacctcccaaagttctgggattacaggcatgagccatggtgccaggcCAAAAAAAAA-TGTGTAGACAGCCCCAGCCTCCTCCTTGTGATACTATACTGCCGCCTAATGTCCTCTCAACAAATGACACCAAATACATTCTCCACGTGGATTCAGAAATTGTATAAACAAGGTTGAAGTTGAACCATTTTATTGTGATAGAAAAACATTTTGGAAACCAGTCTGCACATATGCACGTATGCTTGTGCATTTATGAAGTATATCTGGAGAACACAAATAAGCTGTTAACAGCA
>gene=chr20_25159850-25160180; species=papHam
ctggtcttgaactcttaggctcaagcaaacctccttctcggcctcccaaagtgctggaattacaggtgtgagccatggtgccaggccAAAAAAAA--TTTGTAGACATCCCCAGCCTCCTCCTTGTGATACTATACTGCCGCCTAATGTCCTCTCAATAAATTACACCAAATACATTCTCCATGTGAATTCAGAAATGGAATAAACGAGGTTGAAGTTGAACCATTTTACTGTGATAGAAAAACTTTTTGGAAACCAGTCTGCACATATGCACGTATGCTTGTGTATGTATGAAGTACATCTGGAGAACACAAATAAGCTGTTAACAGCA
>gene=chr20_25159850-25160180; species=ponAbe
ctggtcttgaactcctaggctcatgcgaacctcctcctagacctcccaaagtgctgggattacaggcgtgagccatggtgccaggcCAAAAAAAAG-TGTATAGACAGCCACAACCTCCTCCTTGTGATACTATACTGCCGCCTAATGTCCTCTCAACAAATGACACCAAATACATTCTCCACGTGGATTCAGAAATGGTATAAACAAGGTTGAAGTTGAACCATTTTATTTTGATA-------------GAAACCAGTCTGCACATATGCATGTATGCTTGTGCATTTATTAAGTATATCTGGAGAACACAAATAAGCTGTTAACAGCA
>gene=chr20_25159850-25160180; species=rheMac
ctggtcttgaactcctaggctcaagcaaacctcctcctcggcctcccaaagtgctggaattacaggtgtgagccatggtgccaggcCAAAAAAAA--TGTGTAGACAGCCCCAGCCTCCTCCTTGTGATACTATACTGCCACCTAATGTCCTCTCAATAAATTACACCAAATACATTCTCCACGTGAATTCAGAAATGGAATAAACGAGGTTGAAGTTGAACCATTTTACTGTGATAGAAAAACTTTTTGGAAACCAGTCTGCACATATGCACGTATGCTTGTGTATGTATGAAGTACATCTCGAGAACACAAATAAGCTGTTAACAGCA
>gene=chr20_30085782-30085917; species=hg19
AAAGAAGTGAGAACCAATCATTTGGCTCTTTACCTGGTCACCATAGTCATGGCAACAGTCTCCTTGGTCACTATCTCCTTAGAGATAGTTGCCATGGCAACCACTACCCCGGGGCACCAACTTTCTGACACCCAA
>gene=chr20_30085782-30085917; species=bosTau
ACAGAACTGAGAGCCAATCACTTGGTTCTTTACCTGGTAATCATAGACTTGGCAACAGTCTCCTTGGTCACCATCACCTCAGAGATAGTTGTCATGGCAATTACCACCC-AGAGCCCCAACTTCCTGACACCAA-
>gene=chr20_30085782-30085917; species=calJac
GAAGAACTGAGAGCCAATCATCTGGCTCTCTACCTGGTCACCATAGTCATGACAACCGTTTCCTTGGTCACTATCTCCGCAGAAATAGTTGCCATGGTAACCACCATCCGGGGGCACCAACTTTCTGACACCCAA
>gene=chr20_30085782-30085917; species=canFam
GCATAACTGATAGCCAGTCAATTGGCTCTTGACCTTGTAATCATAGTCATGGCAACAGTGTCCTTGGTCACTATCTCCACAGCGATAGTTGTCACAGCAACCACCACCT-GGGGCCCCAACTTCCTGACACCAA-
>gene=chr20_30085782-30085917; species=equCab
GCAGAACTGATAGCCAATCACTTGACTCTTTACCCTGTGATCGTAGTCATGGCAACAATCTCCTTGGTCACTATCTCCATTGAGATAGCTGTCATGACAACTACCACTC-AGGGCCCCAACTTCCTGACACCAA-
>gene=chr20_30085782-30085917; species=gorGor
---------------------------------------------------------------------------------------------------accactaccccggggcaccaactctctgACACCCAA
>gene=chr20_30085782-30085917; species=panTro
AAAGAAGTGAGAACCAATCATTTGGCTCTTTACCTGGTCACCATAGTCATGGCAACAGTCTCCTTGGTCACTATCTCCTTAGAGATAGTTGCCATGGCAACCACTACCCTGGGGCACCAACTTTCTGACACCCAA
>gene=chr20_30085782-30085917; species=papHam
GAAGAACCGAGAGCCAATCATTTGGCTCTTTACCTGGTCACCATAGTCATGGCAACAGTCTCCTTGGTCACTGTCTCCTTAGAGATAGTTGCCATGGCAACCACCACCCCAGGGCACCAACTTTTTGACATTCAA
>gene=chr20_30085782-30085917; species=ponAbe
CAAGAACCGAGAGCCAATCATTTGGCTC--TACCTGGTCACCATAGTCATGGCAACAGTCTCCTTGGTCACTATCTCCTTAGAGATAGTTGCTATGGCAACCACTGCCCCGGGGCACCAACTTTCTGACACCCAA
>gene=chr20_30085782-30085917; species=rheMac
GAAGAACCAAGAGCCAATCATTTGGCTCTTTACCTGGTCACCATAGTCATGGCAACAGTCTCCTTGGTCACTGTCTCCTTAGAGATAGTTGCCATGGCAACCACCACCCCAGGGCACCAACTTTTTGACATTCAA
>gene=chr20_30102052-30102382; species=hg19
GCATTCGGGTCGCATGCCCACCGCAGTGGCCCAGAGCCCCTGTCCGGACCGCTAACAAGTTGCTTAGCAACCCGCCGCCCGGCCCTCGGCCACCGCTAGAGGGCGAGCGGGCGGGGAGAcgtgcacgcgcgcgcgcgtgcgtgcaagcgtgtgtgcgcgcgtgcgCGGCGCGGGCTTGGGAGGGAGCACGTCACTTCCTGTTGCCTTAGGGGAACGTGGCTTTCCCTGCAGAGCCGGTGTCTCCGCCTGCGTCCCTGCTGCAGCAACCGGAGCTGGAGTCGGATCCCGAACGCACCCTCGCCATGGACTCGGCCCTCAGCGATCCGCATA
>gene=chr20_30102052-30102382; species=bosTau
GTCCTCGGGTTGGATGCCCCCTGCAGTGGTCCAGCGCTCCTTTCCCTACCACCAGCATGTTGCTTAGCAACCGGCCTCCTGGCCCTCCGCCTCCGCTAGAGGGCGCGCGGGCGTGGAGACATGAACGC--------------------------GCACGCGTGCGCGGCGCGGGCCGGCGAGGGAGCACGTCACTTCCTGTTTCTTTAGGGGAACGTGGCTTTCCCCACAGCGCCGGTCTTTCTCTCTGCGTCTCCGCTGCAGCGGCTGGAGCTGGAGTTGGACCCCGAGCGCAGCTTCGCCATGGACTCGGCCGTCAGCGACCCGCATA
>gene=chr20_30102052-30102382; species=calJac
GCATTCGGGTCGCATGCCCACTGCGGAGGTCCAGAGCCCCTGTCCGGACCACTAACAAGTTACTTAGCAACCCGCCGCCCAGCCCTCGGCCACCGCTAGAGGGCGAGCGGGCGGGGAGAcgtgcacgcgcgcgcgcgtacgtgcaagcgtgtgtacgcgcgtgcgcggcgcgGGCTTGGGAGGGAGCACGTCACTTCCTGTTGCCTTAGGGGAACGTGGCTTTCCCCGCAGAACCGGTGTCTCTGTCTGCGTCCCTGTTGCAGCAACCGGAGCTAGAATCGGATCCCGAACGCACCCTCGCCATGGACTCGGCCATCAGCGACCCGCATA
>gene=chr20_30102052-30102382; species=canFam
ACCCTCAGCTCGGATGCCCACCGCGGTGGTTGCGAGTTCCCTCCCCCACCGCTCGGGAGTTGCTTAGCAACGGGTCGCCCAGCCCTCCGCCACCGGTAGAGGGCGCGCGGGCGGGGAGACGTGAACGC--------------------------GCACGCGTGCGCGGCGCGGACCGGCGAGGGCTCACGTCACTTCCTGTTTCTTTAAGGGAACGTGGCTTTCCCCGCAGCGCCCGTCTTCCCGTCTGTGTCTCTGCTGCGGCGGCCGGAG-------CGGACCCCGAGCGCAGCGTCGCCATGGACTCGGCCCTCAGCGACCCGCACA
>gene=chr20_30102052-30102382; species=equCab
GTCCTCAGGTCG----------------GTCCAGTGTTTCTTTCCCGACCGGTAGCAAGTTGCTTAGCAACCGACCGCCCAGCCCTCCGCTACCGCTAGAGGGCGCGCGGGCGGGGAGACGTGAACGC--------------------------GCACGCGTGCGCGACGCGG-CCGGCGAAGGAGCACGTCACTTCCTGTTTCTTTAGGGGAACGTGGCTTTCGCTGCAGCGCCTGTCTTCCCTTCCCTGTGACTGCTGCAGTGGCCGGAGCGGGAGTCGGACCCCGAGCGCAGCCTCGCCATGGACTCGGCCCTCAGCGACCCGCATA
>gene=chr20_30102052-30102382; species=gorGor
GCATTCGGGTCGCATGCCCACCGCAGTG-CCCAGAGCCCCTGTCCGGACCGCTAACAAGTTGCTTAGCAACCCGCCGCCCGGCCCTCGGCCACCGCTAGAGGGCGAGCGGGCGGGGAGAcgtgcacgcgcgtgcgcgtgcgtgcaagcgtgtgtgcgcgcgtgcgCGGCGCGGGCTTGGGAGGGAGCACGTCACTTCCTGTTGCCTTAGGGGAACGTGGCTTTCCCTGCAGAGCCGGTGTCTCCGTCTGCGTCCCTGCTGCAGCAACCCGAGCTGGAGTCGGATCCCGAACGCACCCTCGCCATGGACTCGGCCCTCAGCGATCCGCATA
>gene=chr20_30102052-30102382; species=panTro
GCATTCGGGTGGCATGCCCACCGCAGTGGCCCAGAGCCCCTGTCCGGACCGCTAACAAGTTGCTTAGCAACCCGCCGCCCGGCCCTCGGCCACCGCTAGAGGGCGAGCGGGCGGGGAGAcgtgcacgcgcgcgcgcgtgcgtgcaagcgtgtgtgcgcgcgtgcgCGGCGCGGGCTTGGGAGGGAGCACGTCACTTCCTGTTGCCTTAGGGGAACGTGGCTTTCCCTGCAGAGCCGGTGTCTCCGCCTGCGTCCCTGCTGCAGCAACCGGAGCTGGAGTCGGATACCGAACGCACCCTCGCCATGGACTCGGCCCTCAGCGATCCGCATA
>gene=chr20_30102052-30102382; species=papHam
GCATTCGG-------GCCCACCGCAGTGGTCCAGAGCGCCTGTCTGGGCCACTAACAAGTTGCTTAGCAACTCGTCGCCCGGCCCTCGGCCACCACTAGAGGGCGAGCGGGCGGGGAGAcgtgcacgc----gcgcgtgcgtgcaagcgtgtgtgcacgcgtgcgCGGCGCGGGCTTGGGAGGGAGCACGTCACTTCCTGTTGCCGTAGGGGAACGTGGCTTTCCCTGCAGAGCCGGTGTCTCCGTCAGCGTCCCTGCTGCATCAACCGGAGCTGGAGTCGGATCCCGAACGCACCCTCGCCATGGACTCGGCCCTCAGCGACCTGCATA
>gene=chr20_30102052-30102382; species=ponAbe
GCATTCGGGTCGCATGCCCACCGCAGTGGCCCAGAGCCCCTGTCCGGACCACTAACAAGTTGCTTAGCAACCCGCCGCCCGGCCCTCGGCCACCGCTAGAGGGCGAGCGGGCGGGGAGAcgtgcacgcgcgcgcgcgtgcgtgcaagcgtgtgtgcgcgcgtgcgcggcgcgGGCTTCGGAGGGAGCACGTCACTTCCTGTTGCCTTAGGGGAACGTGGCTTTCCCTGCAGAGCCGGTGTCTCCGTCTGCGTCCCTGCTGCAGAAACCGGAACTGGAGTCGGATCCCGAACGCACCCTCGCCATGGACTCGGCCCTCAGCGATCCGCATA
>gene=chr20_30102052-30102382; species=rheMac
GCATTCCG-------GCCCACCGCAGTGGTCCAGAGCCCCTGTCTGGGCCACTAACAAGTTGCTTAGCAACTCGCCGCCCGGCCCTCGGCCACCACTAGAGGGCGAGCGGGCGGGGAGAcgtgcacgcgcgcgcgcgtgcgtgcaagcgtgtgtgcacgcgtgcgCGGCGCGGGCTTGGGAGGGAGCACGTCACTTCCTGTTGCCTTAGGGGAACGTGGCTTTCCCTGCAGAGCCGGTGTCTCCGTCAGCGTCCCTGCTGCATCAACCGGAGCTGGAGTCGGATCCCGAACGCACCCTCGCCATGGACTCGGCCCTCAGCGACCCGCATA
>gene=chr20_30200747-30201077; species=hg19
CGCCCCCGTCTTCCTTTGGCCACCAGCGCCCCCTCCCGGGCAGAGCCCGGGCTATGCCACCGTGGGCGAGAAAGGCGGCCTGGTTGCGGCGAGAGGCGGAGGCTGATGCCTTGGTGGCCTCTAGTGGACGCCTTGGGAACTGCAGTCAGAGCTGCAAGCGTGTTAGGAGAGTGAAGAGTTCTGCGCACATGTAAACCCTCAGCCCCTTCTCTCAGGCCCCCTTTGGCTACCGTTTCCCCCATTCTCTCATCCTCTTTCCTCTTCCTTGCTTGTGACAACCCCCTATGAGCCTCATTCCCTCCCtttttttttttttttttctgagatgga
>gene=chr20_30200747-30201077; species=bosTau
GACTCCAGCCTTCCTCGGACCACTGGCGCCCCCTTCCGGG-AGATTTGGAACTGCGCTAGCGCCCGCGAGAAATCAGGCCTTATTCCTGAGGGCGGCGAAGGCTGGTGCCTTTGCGGCCTCTAGTGGACTGTCTGGGAACTGCACCCAGGGCTGTGA-------------------------GTGTCTT------CTCTCAGCTCCTGCTCTGATCAGGGCCTTAGCTACTCTTTCCCCTATTGTCTCATCTTCGT---------TTGCTTATGACAGCCCCCTCCGAGCCTCGTGACCTC-----------------------------
>gene=chr20_30200747-30201077; species=calJac
CGTTCCCGTTTTTCTCCGGCCACCAGCGCCCCCTTCCGGGCAGAGCCGGGGCTGTGCCAACGCGGGCGAGGAAGGAGGCCTGGTTGCTGACAGGGGCGGAGGCTGATGCCTTGGTGGCCTCTAGTGGACACCTTGGGAACTT--------GCTGCAGGCGTATTAGGAGAGTGAGTAGTTCTGTGCATATCTGCACCCTCAGATCC-TCTCTCAGGCTTCCCTTCGCTGCCGTTTCCCCCACTCTCTCATCCTCTTTCCTCTTACTTGCATGTGACAACCC-CTGTGAGTCTCATTCCCTCGCTTTT-----------------------
>gene=chr20_30200747-30201077; species=canFam
CGCTTCGGCCTTCCTGGGGTCACTGGCGCCCTCTGCCGGGAAGACCCAGAAGTGCGCCAGCGCGGGCGGGAAGCGGAGCCAGGGGCCTGCGGGCGGCGAAAGCTGGTGCCTTGGCGGCCTCTCGCGGACGGTTTGGGAACTGCAGCTGGAGCCGCGCGCGCGT----TGGAAGAGCGTTTCCGCGCCTATGTGA-CCCTCAGCCCTTGCTCTTATC---TTATTAGCTATCTTTTCTCCCGCTGTCTCCTCCTCTTTCTTCTTCCTTGCTTGTGACAGCCCCC-----------------------------------------------
>gene=chr20_30200747-30201077; species=equCab
CGCTCCGGCCTTCCTCGGACCGCTGGCACCCCCTCCCGGGAAAAGCCGGAGATGCGCCTGCGCAGGCGAGAACCGAGGCCGG-TTTCGGCGGGCGGCGAAGGCTGGTGCCTTGGCGGCCTCTAGCGGACAATGTGGGAGCTGCAGTCAGAGCTGTGCACTTAT----TGGGAGAGTATTTTTGTGTGTCGGTGA--------------------------------------------------------------------TCCTTGCTTGTGACAGCCCCCTCTGAGACTCATTACCTC-----------------------------
>gene=chr20_30200747-30201077; species=gorGor
CGCTCCCGTCTTCCTTTGGCCACCAGCGCCCCCTCCCGGGCAGAGCCCGGGCTATGCCACCGTGGGCGAGAAAGGCGGCCTAGTTGCTGCGAGAGGCGGAGGCTGATGCCTTGGTGGCCTCTAGTGGACGCCTTGGGAACTGCAGCCAGAGCTGCAAGCGTGTTAGGAGAGTGAAGAGTTCTGCGCACATGTAAACCCTCAGCCCCTTCTCTCAGGCCCCCTTTGGCTACCGTTTCCCCCATTCTCTCATCCTCTTTCCTCTTCCTTGCTTGTGACAACCCCCTATGAGCCTCATTCCCTCCC----tttttttttttttctgagatgga
>gene=chr20_30200747-30201077; species=panTro
CGCTCCCGTCTTCCTTTGGCCATCAGCGCCCCCTCCCGGGCAGAGCCCGGGCTATGCCACCGTGGGCGAGAAAGGCGGCCTGGTTGCTGCGAGAGGCGGAGGCTGATGCCTTGGTGGCCTCTAGTGGGCGCCTTGGGAACAGCAGCCAGAGCCGCAAGCGTGTTAGGAGAGTGAAGAGTTCTGTGCACATGTAATCCCTCAGCCCCTTCTCTCAGGCCCCCTTTGGCTACCGTTTCCCCCATTCTCTCATCTTCTTTCCTCTTCCTTGCTTGTGACAACCCCCTATGAGCCTCATTCCCTCCC----tttttttttttttctgagatgga
>gene=chr20_30200747-30201077; species=papHam
CGCTCCCGTCTTCCTCTGGCCATCAGCGCCCCCTCCCGAGCAGAGCCTGGGCTGCGCCACCGTGGGCGAGAAAGGCGGCCTGGTTGCTGTGAGAGGCGGAGGCTGATGCCTTGGTGACCTCTAGTGGGCGCCTTGGGAACTGCAGCCAGAGCTGTAAGCATATCAGGAGAGTGAAGAGTTGTGCCCACAAGAGAG--TTCAGCCCCCTCTCCCAGGGCCCCCTTCGCTACCGTTTCCCCCATTCTCTCATCCTCTTTCCTCTTCCTTTCTTGTGACAACCCCCTATAAGCCTCATTCCCTCCCtttttttttttttttttttgagacgaa
>gene=chr20_30200747-30201077; species=ponAbe
TGCTCCCGGCTTCCTCTGGCCACCAGCGCCCCCTCCCGGGCAGAGCCCGGGCTGTGCCACCGTGGGCGAGAAAGGCGGCCTGGTTGCTGCGAGAGGCGGAGGCTGATGCCTTGGTGGCCTCTAGTGGACGCCTTGGGAACTGCAGCCAGAGCTGCAAGCGTATTAGGAGAGTGAAGAGTTCTGCGCACACGTAAACCCTCAGCCCCTTCTCGCAGGCCCCTCTTGGCTACCGTTTCCCCCAGTCTCTCATCCTCGTTCCTCTTCCTTGCTTGTAACAACCCTCTATGAGCCTCATTCCCTCCTTTTTTTTTTTTTTTT------------
>gene=chr20_30200747-30201077; species=rheMac
CGCTCCCGTCTTCCTCTGGCCACCAGCGCCCCCTCCCGAGCAGAGCCTGGGCTGCGCCACCGTGGGCGAGAAAG-----------GCTGCGAGAGGCGGAGGCTGATGCCTTGGTGACCTCTAGTGGGCGCCTTGGGAACTGCAGCCAGAGCTGTAAGCATATTAGGAGAGTGAAGAGTTGTGCCCACAAGAGAG--TTCAGCCCCCTCTCCCAGGGCCCCCTTCGCTACCGTTTCCCCCATTCTCTCATCCTCTTTCCTCTTCCTTTCTTGTGACAACCCCCTATAAGCCTCATTCCCTCCCTTT------------------------
>gene=chr20_30467565-30467666; species=hg19
CCTTGGCTCATCCAATCAGAGCGGCGGATCCAGGCGCCTGTCTGTCGCCTTGGCAACGGGACGCATAAGCACGCGAGGCGCGCGGTGGCGGTTTGGATCTG
>gene=chr20_30467565-30467666; species=bosTau
CGTAACCTCATCCAATCAGAACGGCAGAGC----CCTCCCTCCGTCGCCTTGGCAACGGGACGCTAAGGCTCTAGCCAGACAAAGTGGCGGTGTGGATCGC
>gene=chr20_30467565-30467666; species=calJac
CCTTGGCTGATCCAATCAGAGCGGTGGATCCA-----CCCTCTG-CGCCTTGGCAACGGGACGCACAAGCACGCTCGGCGCGAGGTGGCGGTTTGAATCTG
>gene=chr20_30467565-30467666; species=canFam
CTTTAGCTCATCCAATCAGAGAGGAGGATC----CGG-CCTCCATCACCTTGGCAACGGGACGCGGAGGCTGGAGC-TGTTGCGGTGGCGGTTTGGGTCCG
>gene=chr20_30467565-30467666; species=equCab
TCCTGGCTCATCCAATCAGAACTGCGGATC----CGGCCCTCCGTCGCCCTGGCAACGGGACGCACAGTCTCGCGCGGGGTGCCGTGGCGGTTTGGATCTG
>gene=chr20_30467565-30467666; species=gorGor
CCTTGGCTCATCCAATCAGAGCGGCGGATCCAGGCGCCTCTCTGTCGCCTTGGCAACGGGACGCATAAGCACGCGAGGCGCGCGGTGGCGGTTTGAATCTG
>gene=chr20_30467565-30467666; species=panTro
CCTTGGCTCATCCAATCAGAGCGGCGGATCCAGGCGCCTGTCTGTCGCCTTGGCAACGGGACGCATAAGCACGCGAGGCGCGCGGTGGCGGTTTGGATCTG
>gene=chr20_30467565-30467666; species=papHam
CTTTGGCTCGTCCAATCAGAGCGGCGGATCCAGCCGCTTCTCTGTCGCCTTGGCAACGGGACGCACAAGCACGCGCGGCGAGCTGTGGCGGTTTGGATCTG
>gene=chr20_30467565-30467666; species=ponAbe
CCTTGGCTCATCCAATCAGAGCGGCGGATCCAGGCGCCGCTCTGTCGCCTTGGCACCGGGACGCATAAGCACGCGCGGCGCGCGGTGGCGGTTTGG-TCTG
>gene=chr20_30467565-30467666; species=rheMac
CTTTGGCTCACCCAATCAGAGCGGCGGATCCAGCCGCTTCTCTGTCGCCTTGGCAACGGGACGCACAAGCGCGCGCTGCGAGTGGTGGCGGTTTGGATCTG
>gene=chr20_31407390-31407720; species=hg19
gcttgaggccaagagttcgagaccaccctgggcaacacagcgagacctccatacatctctaagcaaaaaaaaaaaaaaATTCATTGTAAAAGCAATTTTCTTTTTGGTTACTGCCATAGGGATTTTGTAACTGAGTCACACCGGGCCGAGGCGGGACCTCATTGGCTGCGACCGACCACGTGCCGCAGTCGCCCCGGCGGTCGGGGCCCCGCCCCTCGGCTACCGTTCTGTGGATCAGGGGCCGAGCTCCGCCCCCGGCGCGCGGCTGAGACCCTCTCTATAAAAGGAGCCGGCGGAGGATGGCGAGCCTTTACGTCGGCGCGTAACGAG
>gene=chr20_31407390-31407720; species=bosTau
---------------------------------------------------------------------------AGAATTCATTGTAAAACCAA----TTTTTTGGCTACTGGGGTGGAGAATTTGTAACT---------TCTGCCGAGGTGGGATCTCATTGGTTGCGGCAGACCTCGCGTTGC-ATTGCCCCGGCAGCCGGCGCCCCGCCCCTAGGCACTCCAGCCGTCGATCAAGCTTCGGGCTCCGCCCCCAGCGCGCCGCTTCGTCCCTCTCTATAAAAGGAGCCGGCGGGCGATGACGAGCCTTTACGTCGGCGCGTAA-GGG
>gene=chr20_31407390-31407720; species=calJac
------------------------------------------------------------------------------------------------------------------------------------------------------------------------------------------------------------------------------------------------------------------------------------------------------------------------------------------
>gene=chr20_31407390-31407720; species=canFam
---------------------------------------------------------------------------------CATTGCACAGCCCA---TTTTCCTGGCTCCTGAGGTGGAGATTTTGCAGCG---------CCGGCCGGGGCGGGATCTCGTTGGCTTCCGCAGGCCACGTGTT---------------------------------GGCTCCTCAGCCGTCGATCATTggccgggccccgcccccggcgcgcggcg-AGTCCCTCTCTATAAAAGGAGCCGGCGCGGAATGACGAGCCCGTACGTCGGCGCGTAACGGG
>gene=chr20_31407390-31407720; species=equCab
-----------------------------------------------------------------------------AATTCATTGTAAAACCAATTTTTTTTTTGGCTCCTGGGGTGGAGAATGAGTAACT---------ACGGCCGATGAAGGATCTCATTGACTGCGGCGGACCACGTACTGT-ATTGCTCCGGCGGCCGGCGCCACGCCCCTTGGCGCTTCAGCTGTCGATCAAGGAACGGGCTCCGCCCCCGGCGCGCGGCTAAGTCCCTCTCAATAAAAGGAGCCGGAGGTGAAGGACTAGCAGTTACCCCAGCGCTAAATGAA
>gene=chr20_31407390-31407720; species=gorGor
gcttgaggccaagagttcgagaccaccctgggcaacacagcgagacctccatacatctctaagcaaaaaaaaaa----------------------------------------------------------------------------------------------------------------------------------------------------------------------------------------------------------------------------------------------------------------
>gene=chr20_31407390-31407720; species=panTro
----------------------------------------------------------------------------------------------------------------------------------------------------------------------TGCGACCGACCACGTGC-GCAGTCGCCC--GCGGTCGGG--CCCGCCC-TCGGCTACCGTTCTGTGGATCAGGGGCCGAGCTCCGCCCCCGGCGCGCGGCTGAGTCCCTCTCTATAAAAGGAGCCGGCGGAGGATGACGAGCCTTTACGTCGGCGCGTAAGGAG
>gene=chr20_31407390-31407720; species=papHam
gcttgaggccaagagttcgagaccaccctgggcaccagagcgagacctccttacatctctaagaaaaaaaa------aaTTCATTGTAAAAGCAATTTTCTTTTTGGCTACTGCCATAGGGATTTTGTCACCGAGTCACACCGGGCCGAGGCGGGATCTCATTGGCTGCGGCCGACCACGTGCCGCAGTCGCCCCGGCGGTCGGGGCCCCGCTTCTCGGCTCCCGTTCTGTCGATCAGAGGCCGAGCTCCGCCCCCGGCGCGCGGCTGAGTCTCTCTCTATAAAAGGAGCCGGCGGAGGATGACGAGCCTTTACGTCGGCGCGTAACAGG
>gene=chr20_31407390-31407720; species=ponAbe
gcttgaggccaagagttcgagaccaccctgggcaacacagcgagacctccatacatctctaagcaaaaaaaaaa---AATTCATTGTAAAAGCAATTTTCTTTTTGGTTACTGCCATAGGGATTTTGTAACTGAGTCACACCGGGCCGAGGCGGGACCTCATTGGCTGCGACCGACCACGTGCCGCAGTCGCCCCGGCGGTCGGGGCCCCGCCCCTCGGCTGCCGTTCTGTGGATCCGGGGCCGAGCTCCGCCCCCGGCGCGCGGCTGAGTCCCTCTCTATAAAAGGAGCCGGCGGAGGATGACGCGCCTTTACGCCGGCGCGTTACGAG
>gene=chr20_31407390-31407720; species=rheMac
gcttgaggccaagagttcgagaccaccctgggcaccagagcgagacctccatacatctctaagaaaaaaaa------aaTTCATTGTAACAGCAATTTTCTTTTTGGCTACTGCCATAGGGATTTTGTCACCGAGTCACACCGGGCCGAGGCGGGATCTCATTGGCTGCGGCCGACCACGTGCCGCAGTCGCCCCGGCGGTCGGGGCCCCGCTTCTCGGCTCCCGTTCTGTCGATCAGAGGCCGAGCTCCGCCCCCGGCGCGCGGCTGAGTCTCTCTCTATAAAAGGAGCCGGCGGAGGATGACGAGCCTTTACGTCGGCGCGTAACGGG
>gene=chr20_34189347-34189677; species=hg19
GCGGAGCGGGGTCGCGAGGATGGGGCTTGCGGTTGGGAATGGGCCCTATGGAGCCCTATGGACCGAGGCGAGTGAGGCCAGATTTGCCGCGGCCAGAAGCGCTCACCCGCGCGGCCCGGATGGGAGATCCGCCTCAGGTCCGGCACGTGCGTAGCGAGTGCCGCGTCGACCAGGGGCGCGTCGTCCCGCAGCTGCAGGCGGAGGCTGCGCGTCAGCGGCGGGAAGAGCTCCACGAAGCTCAGCTGCTCGTTCCATTCGGGCGCCGCCGCCTCGGCGCTCACCGACGTCTCGCCCTGAAGGTGGCGTTAAAGACAGGAGAAGGGAGATCAG
>gene=chr20_34189347-34189677; species=bosTau
GCGGAGTTGGGTCGGGAGGATGGGGTTTGCCGTCGGGGGCGGGACCCTGGGCACACA--GGGCCAGGGAG---GAGGC--GGCACGCGTCGGCAGGATGCACTTACCTGCGCGGCCGGAATGCGAGATCTGTGTCAGGTCCAGCACGTGCGTGGCCAGGGCCGCATCGACGAGGGGCGCGTCGTCCCGTAGCTGCAGACGAAGACCGCGCGTTAGCGGCGGGAAGAGCTCCACGAAGCTCAGCTGCTCGTTCCACTTGGGCGCAGTGGTCTCACTGCGTACCGAAGTCTCGCCCTGAGCAT-GCGGTGAAGACAGGCGGCGAGCGGTCTG
>gene=chr20_34189347-34189677; species=calJac
GCGGAGCGGGGTCGTGAGGATGGGCCTTGCGGGAGGGAATGGGCCCTACGGCGCGATT-GGACCGAGGCGAGTGAGGCCGGCCTCAGGGGGGCCAGAAGGGCTCACCCGCGCGGCCCGGGTGGGAGATCCGCCTCAGGTCCAGCACGTGCGTGGCGAGGGCCGCGTCCACTAGGGGCGCGTCGTCCCGCAGCTGCAGGCGGAGGCTGCGCGTCAGCGGTGGGAAGAGCTCCACGAAGCTCAGCTGCTCGTTCCACTCGGGCGCTGCCGCCTCTGCGCGCACCGACGTCTCGCCCTGAAGCCGGCAGCGAAGACGGGCGGAGAGGGGTCAG
>gene=chr20_34189347-34189677; species=canFam
ACCGAGCGGGGAGGGCAGGACGGAG-TCGCGGCCGAGGGCGGGGCCCAGGGCGGGCG--GGG--AGCGCG---GAGGC--AGCAAGCCCCGGCCAGGTGGGCTCACCCGCGCGGCCCGGGTGTGAGATCTGCCTCAGGTCCAGCACGTGCGTGGCGACGGCCACATCGACGAGCGGTGCGTCGTCCCTCAGCTGCAGACGGAGGCCGCGCGTCAGCGGCGGGAAGAGCTCCACGAAACTCAGCTGCTCGTTCCACTCGGGCGCCGCGGTCTGGCCGCGCACGGACGTCTCGCCCTGAGAGCCGCAGCCGAGGCCGGCGGGGTCGGGTCAG
>gene=chr20_34189347-34189677; species=equCab
GCGGAGTGGGGTCGCGAGGATGGGGTTTGCTGTCGGGGACGGGACCCAGGGCTGATA--GGGCCCGGGCA---GGGGC--AGCACGCGTCGGCCAGATGCGCTCACCTGCGCGGCCCGGGTGTGAGATCTGCCTCAGGTCCAGCACGTGTGTGGCGAGGGCCACATCCACCAGGGGCGCGTCGTCCCGCAGCTGCAGACGAAGGCCGCGCGTCAGCGGCGGGAAGAGCTCCACGAAGCTCAGCTGCTCGTTCCACTCGGGCGCCGCCGTCTCTCCGCGTACGGACGTCTCGCCCTGAG---CGCGGCGAAGACAGGCGGAAAGGGGTCAG
>gene=chr20_34189347-34189677; species=gorGor
----------------------------------------------------------------------------------------------------------------GGCCCGGATGGGAGATCCGCCTCAGGTCCAGCAC-TGCGTAGCGAGTGCCGCGTCGACCAGGGGCGCCTCGTCCCGCAGCTGCAGGCGGAGGCTGCGCGTCAGCGGCGGGAAGAGCTCCACGAAGCTCAGCTGCTCGTTCCATTCGGGCGCCGCCGCCTCGGCGCGCACCGACGTCTCGCCCTGAAGGTGGCGTTAAAGACAGGAGAAGGGAGATCAG
>gene=chr20_34189347-34189677; species=panTro
GCGGAGCGGGGTCGCGAGGATGGGGCTTGCGGTTGGGAATGGGCCCTATGGGGCCCTATGGACCGAGGCGAGCGAGGCCGGATTTGCCGCGGCCAGAAGCGCTCACCCGCGCGGCCCGGATGGGAGATCCGCCTCAGGTCCAGCACGTGCGTAGCGAGTGCCGCGTCGACCAGGGGCGCGTCGTCCCGCAGCTGCAGGCGGAGGCTGCGCGTCAGCGGCGGGAAGAGCTCCACGAAGCTCAGCTGCTCGTTCCATTCGGGCGCCGCCGCCTCGGCGCGCACCGACGTCTCGC--------------------------------------
>gene=chr20_34189347-34189677; species=papHam
GCGCAGCGGGGTCGCGAGGATTGGGCATGCTGTTGGGAATGGGCCCTACGGCGCGATG-GGACCGAGGCGAGTGAGGCCGGGTTTGCGGCGGCCAGAAGCACTCACCTGCTGGGCCCGGATGGGAGATCCGCCTCAGGTCCAGCACGTGCGTAGCGAGGGCCGCGTCGACCAGGGGCGCGTCGTCCCGCAGCTGCAGGCGGAGGCTGCGCGTCAGGGGTGGGAAGAGCTCCACGAAGCTCAGCTGCTCGTTCCACTCAGGCGCCGCCGCCTGGGCGCGCACTGACGTCTCGCCCTGAAGGTGGCGTTAAAGACGGGCGGAGGGAGGTCAG
>gene=chr20_34189347-34189677; species=ponAbe
GCGGAGCGGGGTCGCGAGGATGGGGCTTGCGGTTGGGAATGGGCCCTACGGCGCCCTATGGACCAAGGCGAGTGAGGCCGGATTTGCCGCGGCCAGAAGCGCTCACCCGCGCGGCCCGGATGGGAGATCCGCCTCAGGTCCAGCACGTGCGTAGCGAGGGCCGCGTCGACCAGGGGCGCGTTGTCCCGCAGCTGCAGGCGGAGGCTGCGCGTCAGCGGCGGGAAGAGCTCCACGAAGCTCAGCTGCTCGTTCCACTCGGGCGCCGCCGCCTCGGCGCGCACCGACGTCTCGCCCTGAAGGTGGCGTTAAACACAGGAGAAGGGAGATCAG
>gene=chr20_34189347-34189677; species=rheMac
GCGCAGCGGGGTCGCGAGGATTGGGCTTGCTGTTGGGAATGGGCCCTACGGCGCGATG-GGACCGAGGCGAGTGAGGCCGGGTTTGCGGCGGCCAGAAGCACTCACCTGCTCGGCCCGGATGGGAGATCCGCCTCAGGTCCAGCACGTGCGTAGCGAGGGCCGCGTCGACCAGGGGCGCGTCGTCCCGCAGCTGCAGGCGGAGGCTGCGCGTCAGCGGCGGGAAGAGCTCCACGAAGCTCAGCTGCTCGTTCCACTCAGGCGCCGCCGCCTGGGCGCGCACCGACGTCTCGCCCTGAAGGTGGCGTTAAAGACGGGCGGAGGGAGGTCAG
>gene=chr20_35027996-35028326; species=hg19
GCCTTGAAAGTGAAGCTAAAGAACCTCGCAGACCCTTCAGTTAGCTCTGTCAAATTCTGTAAGTATTTGTAAGAGTTGAATGAGTTTCAACTTTGAGCCAAGTTTCAGCTCATGAGCTAATTCCAGTGGGTTGCATAGAGTGCAGATTCGAGGATTCCAGGCCTTATCCCATCAATGAGAACGTGAGGTTTCCATTAGTTATGTCTGCCACAGGTGTAGGAAATACAGCTGGTGGTGAGCTCTGAATCTGCTAGTCAGGCTGTAGTCCCGAGGCTCTCAAGGGCACAGCAGCGCCTCCCAggggctatttttgttaccacagtaactgag
>gene=chr20_35027996-35028326; species=bosTau
----TGAGCCTGAAACTAAAAGACCACTCAGATCCTCCGTCCAGA-CTGTC-GATTCAGTAAATATTCGTAAGAGTTGAATGAGTTTCTACACTGAGCCAAGTTTCAGCTCGTGAGCAGATTCCAGTGGGTTACATAGAGTGCCAATTTGAGGAT----------------TCAGCAAGGAAGTGAACTTTTGATTAGCCATGTCTGCCTCAGATGCAGGAAACAGCAGTGGCGGCAAGCTGTATGTCTGCCATTCAGGCTCTAGTCCAGAGGCTCTCAAGGGAATGGCTCTGTCCTCCAGGGACCTTTCTTGTTACCACAG--GCTGTG
>gene=chr20_35027996-35028326; species=calJac
GCCTTGAAAGTGAAGCTAAAGAACTTCACAGACCCTTCAGTTAGCTCTGTCAAATTCTATAAATATTTGTAAGAGTTGAATGAGTTTCAACTCTGAGCCAAGTTTCAGCTCCTGAGCTAATTCCAGTGGGTTGCATAGAGTGCAGAAATGAAGATTCTAGGCCTTATCCCTTGGGTGAGAAAGTGAGGTTTCCATTAGTTATGTCTGCCACAGGTACAGGAAATACAGCTGGTCGTAAGCTCTGGATCTGCCAGTCAAACT--------GAGGTTCTCAAGGGCACAGCAGCACCTCCCAggggctatttttgttaccacagtaactggg
>gene=chr20_35027996-35028326; species=canFam
----TGAGCCTGAAGCTGAAGAACCTTGCAGATCCTTCATTCAACTCTGTCAAATTCAATAAATATTTGTAAGAGTTGAATGAGTTTCAACACGGAGCCaagtttctgctcatgagccaattctagtgggttgcatagagtgccaatttgaggattccagactttatccattcagtgag--agtgagctttcgattagccatgtctgccatgagtgtaggaaacagcactgggggcaggctctatttctgccaGTCAGCCTCTAGTCCAGATGCTCTCATGGGGAGAGTGCTACTTCCTCAG-------TTTATTACTGCAGGAATTggg
>gene=chr20_35027996-35028326; species=equCab
----TGAGCCCAAAACTAAAGAATCTTGCACATCCTTCATTCAGCTCTGTTAAATTCAAGAAATATTTGTAAGAGTTGAATGAGTTTCAACACCGAGCCAAgtttcaactcatgatccaattccagtgggctgcagagagaaccagcttgaggattctaggccttgtccgctcactgagaaagtgacttttcaattagccatgtctgccgcgggcccaggaaacagcagtggtggcaagcTCTATATCTGCCCCTCAGGCTCTGGTCcagaggctcccaaggggacagcactgccccgcagggaccatttttgttaccgcagtaattagg
>gene=chr20_35027996-35028326; species=gorGor
GCCTTGAAAGTGAAGCTAAAGAACCTCGCAGACCCTTCAGTTAGCTCTGTCAAATTCTGTAAGTATTTGTAAGAGTTGAATGAGTTTCAACTTTGAGCCAAGTTTCAGCTCATGAGCTAATTCCAGTGCGTTGCATAGAGTGCAGATTCGAGGATTCCAGGCCTTATCCCATCAATGAGAACGTGAGGTTTCCATTAGTTACGTCTGCCACAGGTGTAGGAAATACAGCTGGTGGTGAGCTCTGAATCTGCTAGTCAGGCTGTAGTCCCGAGGCTCTCAAGGGCACAGCAGCGCCTCCCAggggctatttttgttaccacagtaactgag
>gene=chr20_35027996-35028326; species=panTro
GCCTTGAAAGTGAAGCTAAAGAACCTCGCAGACCCTTCAGTTAGCTTTGTCAAATTCTGTAAGTATTTGTAAGAGTTGAATGAGTTTCAACTTTGAGCCAAGTTTCAGCTCATGAGCTAATTCCAGTGGGTTGCATAGAGTGCAGATTCGAGGATTCCAGGCCTTATCCCATCAATGAGAACGTGAGGTTTCCATTAGTTACGTCTGCCACAGGTGTAGGAAATACAGCTGGTGGTGAGCTCTGAATCTGCTAGTCAGGCTGTAGTCCCGAGGCTCTCAAGGGCACAGCAGCGCCTCCCAggggctatttttgttaccacagtaactgag
>gene=chr20_35027996-35028326; species=papHam
GCCTTGAAAGTGAAACTAAAGAACCTCACAGACCCTACAGTTAGCTCTGTCAAATTCTGTAAGTATTTGGAAGAGTTGAATGAGTTT-----------CaagtttcagctcataagctaattccagtgggttgcatagagtgcagattcgaggattctaggccttatcccatcagtgagaaagtgaggtttccattagttatgtctgccacaggtgcaggaaatagagctggtggTGAGCTCTGAATCTGCTAGTCAGGCTGTAGTCCCGAGGCTCTCAAGGGCAAAGCAGCGCCTCCCAGTGGCTatttttgttaccacagtaactgag
>gene=chr20_35027996-35028326; species=ponAbe
GCCTTGAAAGTGAAGCTAAAGAACCTCGCAGACCCATCAGTGAGCTCTGTCAAATTCTGTAAGTATTTGTAAGAGTTGAATGAGTTTCAACTTTGAGCCAAGTTTCAGCTCATGAGCTAATTCCAGTGGGTTGCATAGAGTGCAGATTCGAGGATTCCAGGCCTTATCCCATCAGTGAGAACATGAGGTTTCCATTAGTTATGTCTGCCACAGGTGTAGGAAATACAGCTGGTGGTGAGCTCTGAAGCTGCCAGTCAGGCTGTAGTCCGGAGGCTCTCAAGGGCACAGCAGCGCCTCCCAggggctatttttgttaccacagtaactgag
>gene=chr20_35027996-35028326; species=rheMac
GCCTTGAAAGTGAAACTAAAGAACCTCACAGACCCTACAGTTAGCTCTGTCAAATTCTGTAAGTATTTGGAAGAGTTGAATGAGTTT-----------CaagtttcagctcataagctaattccagtgggttgcatagagtgcagattcgaggattctaggccttatcccatcagtgagaaagtgaggtttccattagttatgtctgccacaggtgcaggaAATAGAGCTGGTGGTGAGCTCTGAATCTGCTAGTCAGGCTGTAGTCCCGAGGCTCTCAAGGGCAAAGCAGCGCCTCCCAGTggctatttttgttaccacagtaactgag
>gene=chr20_36156346-36156498; species=hg19
CTACCGCAAACGCCTGATCACAAGGTCCGAAGTGGGGGCTCATCCTCGCCCCATTTCCCGTAAATATCAGCCACAGACCACCTTTGAGGACTTTGTATGCACTTTTACAAAACTCTGGGAGCCCCGAGATCTTCAAGCCCGAATAATTTTTA
>gene=chr20_36156346-36156498; species=bosTau
CTACATCAGACGCCTGATCAAGCGACCTAAATTGGGC--TCGCCCTGGCCTCATACGCTCTTAACATTTG-CATAGATGACATTTGAAGG-TTTTTATTAGTGTGTGCCGAAATCTGCGGGCTCTGGACGCTTCAAATCCGAAGAGTTTTTA
>gene=chr20_36156346-36156498; species=calJac
CTACCGCAGACGCCTGATCACACGGTCGGAAGAAGGGCCTTACCCTCGATCCATCGCCCCTCAGTATCCCCCACAGACTACCTTTGAGAGCTTTGTATGGACTTTTACAAGAATGCGGGGGCGCCGAGGTCCTCAAACCCGAATAATTTTTG
>gene=chr20_36156346-36156498; species=canFam
CTCTGGCAGACGCCTGATCATAAAGCACAATTTGGGG--TCGTCCTCTCCCGATG-TCCCCCAATGTGCGCCTCAGACGGCCTTTGAAAATTTTCTGTGCGTGTGTGAGTAACTCAGGGGACTCGCAAGTCTTCAAGCCTGAAGAATTTTTA
>gene=chr20_36156346-36156498; species=equCab
CTAAGGCAGAAGCCTGATCATATGACCCAAATTGGAG--TATCTCTCCTCCAACGTCCCTTCAATATCCGTGCCAGATGACCTTTGAAGACTTTATGCGTATGTGTGCAGAACTCTGGGGGCTCCGAAGTCTTCAAGTCCGAAGAATTTTTA
>gene=chr20_36156346-36156498; species=gorGor
--------------------------------------------------------------------------------------------------------------------------------------------------------
>gene=chr20_36156346-36156498; species=panTro
CTACCGCAAACGCCTGATCACACGGCCCGAAGAGGGGGCTCACCCTCGCCCCATTTCCCGTAAATATCCGCCACAGACCACCTTTGAGGACTTTGTGCGCACTTTTACAAAACTCTGGGAGCCCCGAGGTCCTCAAGCCCGAATAATTTTTA
>gene=chr20_36156346-36156498; species=papHam
CTACCACAGACGCCTGATCACACGGCCCGAAGAGGGGGCTCACCCTCGCCCCATCTCCCCTAAATATCAGCCACAGGCCACATTTGAGTCCTTTGTACGCACTTTTACAAAATTCTGGGAGCGCCGAAGTCCTCAAGCCCTAATAATTTTTA
>gene=chr20_36156346-36156498; species=ponAbe
CTACCGCAGACGCCTGATCATACGGCCCGAAGAAGGGGCTCACCCTCGCCCCATTTCCCTTAAATATCCGCCACAGACCACCTTTGAGGACTTTGTACGCATTTTTACAAAACTCTGGG-GCGCCGAGGTCCTCAAGCCCGAATAATTTTTA
>gene=chr20_36156346-36156498; species=rheMac
CTACCACAGACGCCTGATCACACGGCCCGAAGAGGGGGCTCACCCTCGCCCCATCTCCCCTAAATATCAGCCACAGGCCACCTTTGAGTCCTTTGTACGCACTTTTACAAAATTCTGGGAGCGCCGAGGTCCTCAAGCCCTAATAATTTTTA
>gene=chr20_36967454-36967536; species=hg19
ggtggcagagttggaattcccaccttatctattcccacatgtcagagcccatgctttttttgctcctccccgatgtcAAAAT
>gene=chr20_36967454-36967536; species=bosTau
agtggcagagctgggatccctgccctttctg-------ccatcagagcccaggctctttccactcctcccagatgtccAAAT
>gene=chr20_36967454-36967536; species=calJac
----------------------------------------------------------------------------------
>gene=chr20_36967454-36967536; species=canFam
agtggcagagttgggattcccaccctagatg-------ccctccaagcccatgctctttccactCCTCCCAGATATCAAAAT
>gene=chr20_36967454-36967536; species=equCab
tgtgacagagctaggattccccccttttcta-------ccatcagagcccatcctctttccactCCTCCCAGATGTCAAAAT
>gene=chr20_36967454-36967536; species=gorGor
ggtggcagagttggaattcccaccttatctattcccacatgtcagagcccatgctttttttgctCCTCCCGGATGTCAAAAT
>gene=chr20_36967454-36967536; species=panTro
ggtggcagagttggaattcccaccttatctattcccacatgtcagagcccatgctttttttgctcctccccgatgtcAAAAT
>gene=chr20_36967454-36967536; species=papHam
ggtggcagaactggaattcCCACTTTATCTATTCCCACACATCAGAGCCCAcactcttttcgctCCTCCCAGATGTCAAAAT
>gene=chr20_36967454-36967536; species=ponAbe
ggtggcagagctggaattcccaccttatctactcccacacgtcagagcccatgctttttttgctCCTCCCAGATGTCAAAAT
>gene=chr20_36967454-36967536; species=rheMac
ggtggcagaactggaattcccacctaatctatacccacacgtcagagcccacgctcttttcgctCCTCCCAGATGTCAAAAT
>gene=chr20_37063836-37064166; species=hg19
CACCCGGCGCCCTGGCGTCGAGTGGCGGCGGAGACCTGACAGACAGCGTGGGAAAAATCAAGATGTCTGCAGATTTCGAGAGATGGGGTGCGGTGGCGTGCGATggcgaaggacggcgagggacggcgaaggacTGAGGCCACACGACAAGGAAGCTACGCTCGTTTCGCGCCGGCGGAAATACAGACGAGAGCGCGAGCTGCGGCCTAGAGCGGTAGGAACCGACGCGAGCAGTCCTGCAGCGTCCCCTGGCGGAGCGGAGGCTCAACGCCAGACTCTGGAGGACTTGGGATAATTTTCGAAAACTATCTGGAAGTTTAGAAGTAAACT
>gene=chr20_37063836-37064166; species=bosTau
TACGGAGTGCCCCACGAGACGGCGGCAGCGGAGACAAAGCCGACAGTGCGGGAAGATGCC-GGTGTCCGCGGATGCGTGCAGATGGCGC-----------------------------GGGATCCACGACGAACCGTGGACAAAGAGGTAAGAACCACCTCACGCACAGCGACGGCGGAAATGCAGTTGAA-GCGGGGCTTGCGGCCTAGAGCGAGTGGATCCCGCGCAACCGGTTTTGCAGCGCCCTCTTGTGGAGCGGA-GTCCAAGTTCTGCGTCTGCGTGACTGGG--TAATTTCCAGAAGCAGCCCGGAATTTTGGCAGTAACGT
>gene=chr20_37063836-37064166; species=calJac
TACCCGGTGCCCTGACGTCGAGTGGCGGCGGAGACGTGGCAGACAGCCCGGGAAAAAGCAGGATGTCTGCAGATTTCGAGAGATGGCGTGCGGTGGCTTGCGAT----------AGCGCGGGACAGCGAAGGACCGCGACCACAAGACCAGGAAACTACACTCGTTTTGCGCAGGCGGAAATACAGATGAGAGCGCGAACCGCGGCCTAGAGCGGGTTGAACCGACGCAAGCAGCCCTGCAGCGTCCCCTGGCGAAGCGGA-GCTCAACTTCAAACTCCGGAGGACTTGGGATGATTTCCGAAAGCAGTGTAGAAGTTTAGAAGTAAACT
>gene=chr20_37063836-37064166; species=canFam
CACCGGGCGCCGCGAGCTACGGCG-----------------------------GGCTGCG-GATGCCTGAGGATTGCGGCAGACGGA---------C-----------------CCGGGTGGCCCGGGACCG----ACGCGA----GCCGCGAGGCTCCTCCCGCCCGGCGCCCGCCGAAAGGCAGCGGGA-GCGCGGGCTGCGGCCTAGAGCGGGCGGATCCCGCGCGCGCGGTCCTGTCGCGCCCCCTGGTGGCGGGGA-GGTCGAATTCTGACTCCGTGGGGCTTGCGATAATTTTCAAGAACAGCCTGAAATTTTGGAAATAACAT
>gene=chr20_37063836-37064166; species=equCab
CACGGAGCGCGGCGACCCACGGCGGAGACAGAGACAGCGCCTGCAGTGCGGGAAGGTGCG-GATGTCTGAAGATTTTGGGGGGATGGTGCCGAAGAC-----------------CGCGAAACCGCGCCAGAGGAGGCCGCCATAGAACAGGAAACCGCTTCGCGCTCAGCGCCGGCGGAAATGCAGCCGAG-GCGCGACCTGCGGCCTAGAGCGGGCGGCTCCCGCACGCGTAGTCCTGCGGCGGCCCCTGGCGGAATGGA-GGTCAAATTCGTTCTCTGGAAGAC--GGAATGATTTGCGAAAGCAGTCTGGACTTTGGGAAATAACAT
>gene=chr20_37063836-37064166; species=gorGor
CACCCGGCGCCCTGGCGTCGAGTGGCGGCGGAGACCTGACAGACAGCATGGGAAAAATCAAGATGTCTGCAGATTTCGAGAGATGGGATGCGGTGGCGTGCGATGGCGAAGGACGGCGAGTGACGGCGAAGGACTGAGGCCACACGACAAGGAAGCTACGCTCGTTTCCCGCTGGCGGAAATACAGACGAGAGCGCGAGCTGCGACCTAGAGCGGTAGGAACCGACGCGAGCCGTCCTGCAGCGTCCTCTGGCGGAGCGGAGGCTCAACTCCAGACTCTGGAGGACTTGGGATAATTTTCGAAAACTGTCTGGAAGTTTAGAAGTAATCT
>gene=chr20_37063836-37064166; species=panTro
CACCCGGCGCCCTGGCGTCGAGTGGCGGCGGAGACCTGACAGACAGCGTGGGAAAAATCAAGATGTCTGCAGATTTCGAGAGATGGGGTGCGGTGGCGTGCGATggcgaaggacggcgagggacggcgaaggacCGAGGCCACACGACAAGGAAGCTACGCTCGTTTCGCGCCGGCGGAAATACAGACGAGAGCGCGAGCTGCGGCCTAGAGCGGTAGGAACCGACGCGAGCAGTCCTGCAGCGTCCCCTGGCGGAGCGGAGGCTCAACGCCAGACTCTGGAGGACTTGGGATAATTTTCAAAAACTATCTGGAAGTTTAGAAGTAATCT
>gene=chr20_37063836-37064166; species=papHam
CACCTGGCGCCCTGGCGTCGAGTGGCGACGGAGACCCGACAGACAGCGCGGGAAAAATCAAGATGTCTGCAGATTTCGAGCGATGGGGTGCGGTGGCTTGTGATGCTGTGTGATAGCGAGGGACGGCGAAAGACCGAGGCCACACGACTAGCAAGCTACACTGGTTTCGCGCCGGCGGAAATACAGATGAGAGCGCGAACTGCGGCCTAGAGCGCAAGGAACCGACGCGAGCAGCCCTGCAGCGTCCTCTGGCGGAGCGGA-GCTCAACTCCAGACTCTGGAGGACTTGGGATAAATTTCGAAAACAGCCT---------GATGTAATCT
>gene=chr20_37063836-37064166; species=ponAbe
CACCCGGCGCCCTGGCGTCGAGTGGCGGCGGAGACCTGACAGACAGCGTGGGAAAAATCAAGATGTCTACAGATTTCGAGAGAAGGGgtgcggtggcgtgcgatggcgAGGGACGGCGAGACACGGCGAAAGACTGAGGCCACAAGACAAGGAAGCTACCCTCATTTCGCGCCAGCGGAAATACAGATGAGAGCGCGAGCTGCGGCCTAGAGCGGAAGGAA-CGACGCAAGCAGCCCTGCAGCGTCCCCTGGCGGAGCGGAGGCTCAACTCCAGACTCCGGAGGACTTCGGATAATTTTCGAAAACTATCTGGAAGGTTAGAAGTAATCT
>gene=chr20_37063836-37064166; species=rheMac
CACCCGGCGCCCTGGCGTCGAGTGGCGGCGGAGACCTGACAGACAGCGCGGGAAAAATCAAGATGTCTGCAGATTTCGAGCGATGGAGTGCGGTGGCTtgtgatggtgtgtgatAGCGAGGGACGGCGAAAGACCGAGGCCACACGACTAGCAAGCTACACTGGTTTCGCGCCGGCGGAAATACAGATGAGAGCGCGAACTGCGGCCTAGAGCGGAAGGAACCGACGCGAGCAGCCCTGCAGCGTCCTCTGGCGGAGCGGA-GTTCAACTCCAGACTCTGGAGGACTTGGGATAAATTTCGAAAACAGCCTGGAAGTTTAGAAGTAATCT
>gene=chr20_37376321-37376651; species=hg19
CCGCTCCTGGCCAGAATTTAGTCACATGAGCGCATCTAGATCGCAGCCAGACGGATGGCCACGTGGGAGTGGGAGGTGATGCCACTAAAAGAGAGGGAATGCTTGGGGAACAATCAGCAGTCTTTTCTCAGGGTTTGAGAAAACACTGTGTCTTAGTGAGAAGACACAGTCTGTGCGAGTTAGTAAAGTGAACAGAACTGAGTAGTCAGCTCCCTAGTCAAGAAATTGAACAGTCGGCAGAGTTTGAGATTTCTTAACGTAAAGGAAGCGTCAAAAGATAAAGGACCCTTCTAGCCAGGACGCAAGACTGAGGGCGAGACAGCCACGCGG
>gene=chr20_37376321-37376651; species=bosTau
------------------------------------------------------------------------------------------------------------------------------------------------------------------------------------------------------------------------------------------------------------------------------------------------------------------------------------------
>gene=chr20_37376321-37376651; species=calJac
ctgcccctggccagaatttagtcacatgagcgcatctaGATCGCAGCCAGACACATGG-----------------------CCACCAAACCAGAGGGAACGCTTGGGGAATAATCAGCAGTCCTTTCTCAGTGTTTGAG----------GTTTTAGTGAGAAGACACAGTGTGTGTG----AGTAAAGTGATCAGACCTGCGTAGTCACCTCCCTAGTCAAGAAATTGAA--------------TGAGATATCTTAACGTAAAGCAAGCGTCAAATGGTAAAGG----------------------------------------------
>gene=chr20_37376321-37376651; species=canFam
-----------------------------------------------------------------------------------------------------------------------------------------------------------------------------------------------------------------------------------------------------------------------------------------------------------------------------CGCTTCGCGGTGC
>gene=chr20_37376321-37376651; species=equCab
-ccccattggccagaacttagtcacatgatcacatcaagct-----------agaagACCATACGTGG-----GAGTTATACCACTAAAAGAGAAAGAATATTTGAGGAACAATTAGCAGTCTTTTCTTGGCGTTTGAA----------GTCTCAGTGAGAGGGCACAGTCTGCGGGAG---------------------------------------caaaaaagtgcacagtta-cagaGTTT--G----CTTGACA------------------------------------------GCAAGGGTAAGAGCGACGTACCCACGTGG
>gene=chr20_37376321-37376651; species=gorGor
ACGCTCCTGGCCAGAATTTAGTCACATGAGCGCATCTAGATCGCAGCCAGACGGATGGCCACGTGGGAGTGGGAGGTGATGCCACTAAAAGAGAGGGAATGCTTGGGGAACAATCAGCAGTCTTTTCTCAGGGTTTGAGAAAACACTGTGTCTTAGTGAGAAGACACAGTCTGTGCGAGTTAGTAAAGTGAACAGAACTGCGTAGTCAGCTCCCTAGTCAAGAAATTGAACAGTCGACAGAGTTTGAGATTTCTTAACGTAAAGGAAGCGTCAAAAGATAAAGGACCCTTCTAGCCAGGACGCAAGGCTGAGGGCGAGACAGCCACGCGG
>gene=chr20_37376321-37376651; species=panTro
CCGCTCCTGGCCAGAATTTAGTCACATGAGCGCATCTAGATCGCAGCCAGACGGATGGCCACGTGGGAGTGGGAGGTGATGCCACTAAAAGAGAGGGAGTGCTTGGGGAACAATCAGCAGTCTTTTCTCAGGGTTTGAGAAAACACTGTGTCTTAGTGAGAAGACACAGTCTGTGCGAGTTAGTAAAGTGAACAGAACTGCGTAGTCAGTTCCCTAGTCAAGAAATTGAACAGTCGGCAGAGTTTGAGATTTCTTAACGTAAAGGAAGCGTCAAAAGATAAAGGACCCTTCTAGCCAGGACGCAAGGCTGAGAGCGAGACAGCCAAGCGG
>gene=chr20_37376321-37376651; species=papHam
ccgctcctggccacaatttagtcacatgagcgcatctagATCGCAGCCAGACGGATGGCCACATGGGAGTGGGAGGTGATACCACTAAA--AGAGGGAATGCTTGGGG-ACAATCAGCAGTCTTTTCTCAGTGTTTGAG----------GTCTTACTGAGAAA--ACAGTCTGTGGGAGTTAGtaaagtgaacagacctgcgtagtcatctgcctagtcaagaaattgaacagtcggcagaGTTTGGGATTTCTTAACGCAAAGGAAGCATCAAAAGGTAAAGGACCGTTCTAGCCAGGACGCAAGGCTGAGGACAAGACAGCCACTCAG
>gene=chr20_37376321-37376651; species=ponAbe
ccgctcctggccagaatttagtcacatgagcgcatctaGATCGCAGCCAGACGGATGGCCACGTGGGAGTGGGAGGTGATACCACTAAAAGAGAGGGAATGCTTGGAGAACAATCAGCAGTCTTTTCTCAGTGTTTGAGAAAACACTGTGTCTTAGTGAGAAGACACAGTCTGTGCGAGTTAGTAAAGTGAACAGAACTGCGTAGTCAGCTCCCTAGTCAAGAAATTGAACAGTCGGCAGAGTTTGAGATTTCTTAACGTAAAGGAAGTGTCAAAAGATAAAGGACCCTTATAGCCAGGACGCAAGGCTGAGGGCGAGACATCCACGTGG
>gene=chr20_37376321-37376651; species=rheMac
ccgctcctggccacaatttagtcacatgagcgcatctagATCGCAGCCAGACGGATGGCCACATGGGAGTGGGAGGTGATACCACTAAA--AGAGGGAATGCTTGGGG-ACAATCAGCAGTCTTTTCTCAGTGTTTGAG----------GTCTTACTGAGAAA--ACAGTCTGTGGGAGTTAGTAAAGTGAACAGACCTGCGTAGTCATCTGCCTAGTCAATAAATTGAACAGTCGGCAGAGCTTGGGATTTCTTAACGCAAAGGAAGCATCAAAAGGTAAAGGACCGTTCTAGCCAGGACGCAAGGCTGAGGACCAGACAGCCACTCAG
>gene=chr20_39656997-39657327; species=hg19
AGGGTCGGCTTAGCAAGAAAGGAGGCGCTGGGGAGACCTCTGGGGTCCCAGCTGCCAAGGTACTCGCCGCTCCAAGGAGATGCGGACGCCGGATACCAGCTCTGCCCAAGATTGCTGGGTCCCGCCGCGGCCTTTAAAGGCCCACCACGTGGCTGCGCGGCCAGCCCTGGTCCGGAGGCGGTGCCCGGGTGGCGCCTGCGCACTGCCTAGCAGAGGGGCTGGGGTTCCGAGAAAAAGCGTCTGGAGAGGAAGGGGAGGCTGCTTGGGGTGGGACGCCGTGGGAGGAGTCGGCTCCTTATGCAAATCACAGCGGAGCGCGCACGGTCCGGA
>gene=chr20_39656997-39657327; species=bosTau
GGGTTCTGGTTAGCGAGCGAAGAATAGCTGGTGAAAACTTGGGGACCCCGGCTGCCAAGGTATTTACAGCTCCGGGAAGATGCAAAAGCGGGATACCAGCTCGGCCGAGGTCTGCGCTGTCCCGCGGCGGCCTTTAAAGGCCCACCACGTGGCCGAGCTGCTGGCCCAGGCCAGGAGGCGGTGTCCGGGCTGCGCCTGCGCACTGCCCAGGGGAGG-GATTGGGTTCCGAGAAAAGGAGCTGGGAGAGGAAGAGAAGGTTGCTCCGGGTGGGCGGCCGTGGGAGGAGTCAGTTCCTTATGCAAATCGCAGAGGCGCGCG--AG-----GG
>gene=chr20_39656997-39657327; species=calJac
AAGGCCTAATTAGCAAGAGACGAGGCTCTGGGGAAAGCTCTGGGGTCCCAGTTGCCAAGGCACTCACAGC----------TGTGGACGCGGAATACCAGCTCCGCCCAAGACTGCTGGGTCCCGCCGCGGCCTTTAAAGGCCCACCACGTGGCTGCGCGTCCGG-CCTAGTCCGGAGGCGGTGCCCAGGTGGCGCCTGCGCAGTGCCTAGCAGAGGAGTTGGGGTTCCGAGAAAAGGCGTTGGGAGAGGAAGGAGAGGCTACTTGATGTGGGAGGCCTTGTGAGGAGTCGGCTCCTTATGCAAATCACAGCGGCGCGCGCACGGTCCGGA
>gene=chr20_39656997-39657327; species=canFam
GGGGTCCGCTTCACGAGCGAAAAAGCACCGGTGAAAGGTCCGGGGCCCCGGCGCCCACGGCATTTGCAGCGGCGAGCGGG--CGGCAGCAGGGCGGCTGCTcggcccgggcccgcgcggtcccgccgcggccTTTAAAGGCCCACCACGTggccgcgccgccggccggggtccgggggcggcgTCCGGGCTGCGCCTGCGCACTGCCTCGCAGAGGCGTAGGGGTTCCGAGAAACCTCGCGGGGAGAGCCAGGCAAGATCGCCCCGGG-GGGCGGCCGTGGGAGGAGTTGGCTGCTTATGCAAATCACGGCGGCGCGCA--GG-----GG
>gene=chr20_39656997-39657327; species=equCab
GGGGTCCGGTTAGCGAGAGAAGGCGAGCTGATGAAAGCTCTGGGGCGGCGGCCGCCAAGTTATTTGCAGCTCCGAGGATC--TAACAAGCGGGCTACAGCTCGGCCCGGGCCCGAGCGGTCCCGCCGCGGCCTTTAAAGGCCCACCACGTGGCCGCGCTGCCGGCCCCCGCCCGGAGGCGGAGTCTCGGCTGCGCCTGCGCACTGCCTATCAGAGGCGCCGGAGTTCCGAGAAAATACTCCGGGAGAGGAAGGGAAGCTTGCTCCGGGTGGGCGGCCGTGGGAGGAGTCCGCTCCTTATGCAAATCACAGAGGCGAGCG--AG-----GG
>gene=chr20_39656997-39657327; species=gorGor
AGGGTCGGCTTAGCAAGAAAGGAGGCGCTGGGGAGACCTCTGGGGTCCCAGCTGCCAAGGTACTCGCCGCTCCAAGGAGATGCGGACGCCGGATACCAGCTCTGCCCAAGATTGCTGGGTCCCGCCGCGGCCTTTAAAGGCCCACCACGTGGCTGCGCGGCCAGCCCTGGTCCGGAGGCGGTGCCCGGGTGGCGCCTGCGCACTGCCTAGCAGAGGGGCTGGGGTTCCGAGAAAAGGCGTCGGGAGAGGAAGGGGAGGCTGCTTGGGGTGGGACGCCGTGGGAGGAGTCGGCTCCTTATGCAAATCACAGCGGAGCGCGCACGGTCCGGA
>gene=chr20_39656997-39657327; species=panTro
AGGGTCGGCTTAGCAAGAAAGGAGGCGCTGGGGAGACCTCTGGGGTCCCAGCTGCCAAGGTACTCGCCGCTCCAAGGAGATGCGGACGCCGGATACCAGCTCTGCCCAAGATTGTTGGGTCCCGCCGCGGCCTTTAAAGGCCCACCACGTGGCTGCGCGGCCAGCCCTGGTCCGGAGGCGGCGCCCGGGTGGCGCCTGCGCACTGCCTAGCAGAGGGGCTGGGGTTCCGAGAAAAGGCGTCTGGAGAGGAAGGGGAGGCTGCTTGGGGTGGGACGCCGTGGGAGGAGTCGGCTCCTTATGCAAATCACAGCGGAGCGCGCACGGTCCGGA
>gene=chr20_39656997-39657327; species=papHam
AGGGCCGGCTTAGCAAGAAAGGAGGCGCTGGGGAGACCTCTGGGGTCCCGGCTGCCAACGTACTCGCTGCTCCAAATAGATGGGAACGCGGGACACCAGCTC-GCCTAAGATCGCTGGGTCCCGCCGCGGCCTTTAAAGGCCCACCACGTGGCTGCGCGGCCAGCCCTGGCCCGGAGGCGGTGCCCGGGTGGCGCCTGCGCACTGCCTAGCAGAGGGGTCGGGGTTCCGAGAAAAGGCGTCGGGAGAGGAAGGGGAGGCTGCTTGGGGTGGGACGCCGTGGGAGGAGTCGGCTCCTTATGCAAATCACAGCGGCGCGCGCACGGTCCGGA
>gene=chr20_39656997-39657327; species=ponAbe
AGGGTCGGCTTAGCAAGAAAGGAGGCGCTGGGGAGACCTCTGGGGTCCCAGCTGCCAAGGTACTCGCCGCTCCAAGGAGATGCGGACGCCGGATACCAGCTCTGCCTAAGATTGCTGGGTCCCGCCGCGGCCTTTAAAGGCCCACCACGTGGCTGCGCGGTCAGCCCTGGTCCGGAGGCGGTGCCCGGGTGGCGCCTGCGCATTGCCTAGCAGAGGGGTTGGGGTTCCGAGAAAAGGCGTCGGGAGAGGAAGGGGAGGCTACTTGGGGTGGGACGCCGTGGGAGGAGTCGGCTCCTTATGCAAATCACAGCGGCGCGCGCACGGTCCAGA
>gene=chr20_39656997-39657327; species=rheMac
AGGGCCGGCTTAGCAAGAAAGGAGGCGCCGGGGAGACCTCTGGGGTCCCGGCTGCCAAGGTACTCGCTGCTCCAAATAGATGGGAACGCGGGACACCAGCTC-GCCCAAGATCGCTGGGTCCCGCCGCGGCCTTTAAAGGCCCACCACGTGGCTGCGCGGCCAGCCCTGGCCCGGAGGCGGTGCCCGGGTGGCGCCTGCGCACTGCCTAGCAGAGGGGTCGGGGTTCCGAGAAAAGGCGTCGGGAGAGGAAGGGGAGGCTGCTTGGGGTGGGACGCCGTGGGAGGAGTCGGCTCCTTATGCAAATCACAGCGGCGCGCGCACGGTCCGGA
>gene=chr20_42453340-42453670; species=hg19
AAATCAAGTGGAAAAACACCTTGATCAGGTAATTGAAGGAGAACTGGGGCTCAGGCTGCCACTTGGTTTGGAAAGGGTGTGGAGGTGGCTAATCTGGCCCTGGCCTAAGAGCAATTCCAGGCTGGCGGGCTGGACCGCCTGTCTCCATAGCAACTGTTGTTATTGGTAACTGAATAACCATTTCCTAGAACAGCGGCTGGAGCTGCTGATGGTTTTCCCTTCTACTTGGAAGCGAGAGGAGCCAGGCTCTTTGCTGattgatcctaagtgctgagctctttgctgattgggatcttcacttgatattgggcaagctgaagccacccttct
>gene=chr20_42453340-42453670; species=bosTau
AAATAAAGTGGAAGAAATCCCCAAACAGGTAATTG-----------GGGCTCAAGTTGCCTTGTGGTTTGGAAAGGGTGTGGATGTAGGTAATCCTGCCCTGGTCTGAGTGTCATTCCAGGCTGGCAGACTGGACAGCCCATCTCCATGGCAACTGTTGTTATTGGTAACTGAATGAGCATCTCCAACAACAGCCGCTGGAGCTGCTGATGGTTTTCCCTTCTAGATGAAACTAAAAGGAGCCTGGGTCTTTGCTGATTGATCGTAAGTGCT-GGCTCTTTGCCTTTTGGGATCATCAATTGATATTGGGCAAGGTGAAGCCACTCTTTA
>gene=chr20_42453340-42453670; species=calJac
AAATAAAGTGGAAAAACACCTTGATCAGCTAATTGAGGGAGAACTGGGGCTCAGGCTGCCTCTTAGTTTGGAGAGGGTGTGGAGGTGGCTAATCTGGCCCTGGCCTGAGAGAAATTCCAGGCTGGCAGGCTGGACCGCCTGTCTCCATAGCAACTGTTGTTATTGGTAACCGAATAACCATTTCCTAGAACAGCGGCTGGAGCTGCTGATGGTTTTCCCTTCTAGTTAGAAGTGAGAGGAGCCAGGCTTTTTGCTGATTGATCCTAAGTGCTGAGCTCTTTGCTAATTGGGATCTTCACT---------------TGAAGCCACCATTCT
>gene=chr20_42453340-42453670; species=canFam
AAATAAAGCAGAAGAACTCCCCAATAATGTAACTGAGAGAGAGCTAGGGCTCAGACTGCCTTTTGGTTTGGAAAGGGTGTGGATATGGCTAATCCGGTCCTGGCCTGAGAATCATTCCAGGCTGGCAGGCTGGACCGCCCATCTCCATGGTAACCGTTGTTATTGGTAACTGAATAAGCATCTCCAACAACA--GGCTGGAGCTGCTGATGGTTTTCCCTTCTAGTTGAAAGTGAGAGGAGTCAGTCTTTTTGCTGACTGATCCTAAATGTTAGGTTCTTTGCCTTTTGGGATCTTCAGTTGACGTTGGGCAAACAGAAGCCAACCTTCT
>gene=chr20_42453340-42453670; species=equCab
AAATAAAGTGAAAGAGCTCCCCAACCAGATAACTGAGGGACAGCTAGGGCTCCAACTGCCTTTTGGGTTGGAAAGGGTGTGGATATGGCTAATCCGACCCTGGCCTGAGAGTCATTCCAGGCTGGCAGGCTGGACCGCCCGTCTCCATGGCAACCGTTGTTATTGGTAACAGAATAAGCATCTCTGACAACAGCAGTTGGAGCTGCTGATGGCTTTCCCTTCTGGTTGAAAGTGAGAGGAGCCAGGCTCTTCGCTGATTGATCCTAAGTGCTAGGCTCTTTGCTTTTTGGGGTCTTCCATTGATATGGGGCAAGCTGTAGCCACCCTTCT
>gene=chr20_42453340-42453670; species=gorGor
AAATCAAGTGGAAAAACACCTTGATCAGGTAATTGAAGGAGAACTGGGGCTCAAGCTGCCACTTGGTTTGGAAAGGGTGTGGAGGTGGCTAATCTGGCCCTGGCCTGAGAGCAATTCCAGGCTGGCAGGCTGGACCGCCTGTCTCCATAGCAACTGTTGTTATTGGTAACTGAATAACCATTTCCTAGAACGGCGGCT-GAGCTGCTGATGGTTTTCCCTTCTACTTGGAAGTGAGAGGAGCCAGGCTCTTTGCTGATTGATCCTAAGTGCTGAGCTCTTTGCTGATTGGGATCTTCACTTGATATTGGGCAAGCTGAAGCCACCCTTCT
>gene=chr20_42453340-42453670; species=panTro
AAATCAAGTGGAAAAACACCTTGATCAGGTAATTGAAGGAGAACTGGGGCTCAAGCTGCCACTTGGTTTGGAAAGGGTGTGGAGGTGGCTAATCTGGCCCTGGCCTGAGAGCAATTCCAGGCTGGCAGGCTGGACCGCCTGTCTCCATAGCAACTGTTGTTATTGGTAACTGAATAACCATTTCCTAGAACAGCGGCTGGAGCTGCTGATGGTTTTCCCTTCTACTTGGAAGTGAGAGGAGCCAGGCTCTTTGCTGATTGATCCTAAGTGCTGAGCTCTTTGCTGATTGGGATCTTCACTTGATATTGGGCAAGCTGAAGCCACCCTTCT
>gene=chr20_42453340-42453670; species=papHam
AAATCAAGTGGAAAAACACCTTCATCAGGTAATTGAGGGAGAACTGGGGCTCAAGCTGCCTCTTGGTTTGGAAAGGGTGTGGAGGTGGCTAATCTGGCCCTGGCCTGAGAGTAATTCCAGACTGGCAGGCTGGACCGCCTGTCTCCATAGCAACTGTTGTTATTGGTAACTGAATAACCATTTCCTAGAACAGCGGGGGGAGCTGCTGATGGTTTTCCCTTCTAGTTGGAAGTGAGAGGAGCCAGGCTGTTTGCTGATTGATCCTAAGTGCTGAGCTCTTTGCTGATTGGGATCTTCACTTGATGTTGGGCAAGCTGAAGCCACCCTTCT
>gene=chr20_42453340-42453670; species=ponAbe
AAATCAAGTGGAAAAACACCTTGATCAGGTAATTGAAGGAGAACTGGGGCTCAAGCTGCCTCTTGGTTTGGAAAGGGTGTGGAGGTGGCTAATCTGGCCCTGGCCTGAGAGTAATTCCAGGTTGGCAGGCTGGACCGCCTGTCTCCATAGCAACTGTTGTTATTGGTAACTGAATAACCATTTCCTAGAACAGCGGCTGGAGCTGCTGATGGTTTTCCCTTCTACTTGGAAGTGAGAGGAGCCAGGCTCTTTGCTGATTGATCCTAAGTGCTGAGCTCTTTGCTGATTGGGATCTTCACTTGATATTGGGCAAGCTGAAGCCACCCTTCT
>gene=chr20_42453340-42453670; species=rheMac
AAATCAAGTGGAAAAACACCTTCATCAGGTAATTGAGGGAGAACTGGGGCTCAAGCTGCCTCTTGGTTTGAAAAGGGTGTGGAGGTGGCTAATCTGGCCCTGGCCTGAGAGTAATTCCAGACTGGCAGGCTGGACTGCCTGTCTCCATAGCAACTGTTGTTATTGGTAACTGAATAACCATTTCCTAGAACAGCGGGGGGAGCTGCTGATGGTTTTTCCTTCTAGTTGGAAGTGAGAGGAGCCAGGCTCTTTGCTGATTGATCCTAAGTGCTGAGCTCTTTGCTGATTGGGATCTTCACTTGATGTTGGGCAAGCTGAAGCCACCCTTCT
>gene=chr20_42839462-42839792; species=hg19
TGCGCCTGCGCACTCCGGCATGCACCCCTCCCCCTGCTTATGCTCCTCCCACCCCAGTGACTCGGCAGCGCGGCAGCCGACGACTGCGCAGACGCAGGGCGGCGGCCGCGCCTCTCCAACGCCCCGCACCCGCCCCCCTCAGAAGCACGTGCGCCTTACGTAATTTCCTGTTATTCTTCGGTTTGCCTCCTCCCAGTGGCGTGGATTTGCTCCCGACCCGCTTTTGGGGCGTGCCTGCTTCCTCCTCTCTGTTAGGTGAGTGAGTAGGCGTCATTCTTCACAGTAGTCCTCTGCCTCCACCGCCCCGGGATCTCCTTGCGCTCGGTCCTC
>gene=chr20_42839462-42839792; species=bosTau
TGCGCCTGCGCACCCAGGCACGCGCCCCGCCCCCTTCTCTTTCTCCTCCCATCTCGGGGAATCGGCGACGGGGGAGGCAGCGGCTGCGCAGGCGCGAGGTCGTGGCCGCGCGTCTCAAAAGCCTGGCGCCAGCCCCTCGT-GAAACACGTGCGCCTGACGTCATTTCCTGTTATTCTCTTCCCTGGCTCCTCCCTCCGCGAAGGGTTCGCTGGGGATGGGATTTTGGGGCTTGCCCGCTTCTTCAGCTTGGTCAGGTGAGCGAGTGGG---CGTGCTTCAC---CAGCCGCCGCCTCCACTTCTG-CGGGTCTCCTGGTGTTTGGTGC--
>gene=chr20_42839462-42839792; species=calJac
TGAGCCTGCGCATTCCCGTCTGCGTCCCGCCCCCTACTCATGCTCCTCCCACCCCAGTGAGTCGGCAGCGCGGCAGGCGACGGCTACGCAGGCGCAGGACGGCGCCCGCGCCTCTCTAATGCCCCGTACCCGCCCCCTTCGGTAGCACGTGCGCATTACATCATTTCCTGTTATTCTTCGGGTTTTCTCCTCCCAGTGGCGTGGGTTTGCTCCCGGCCTGCTTTTGGGGCGTGCCTGCTTCTTCCTCTCTGTCAGATGAGCGAGTAGGCGCCAGGC-AAGCAGTCGCCCTCTGCCTCCACCGCCCTGGGGTCTCCTTGTGCTTGGTTCTC
>gene=chr20_42839462-42839792; species=canFam
TGCGCCTGCGCACTCA-GCACGCGCCCCGCCCCCCGCTCACGCTCCTCC-CCCCCCGTGACTCGGCAGCGCGGCAGGCGGTGGCTGCGCAGGCGCGGGGCGCCGGCCGTGCCTCTCCGACGCCTTGTGCCCGCCCCTCTCGGAAGCACGTGCG-CTCACGTCATTTCCTGTTATTCTCCTCGCTGGGTCTTCGGTCCTCCGTGGGTTCGCTCGGGACCGGGGTTTGGGGCGTGCCCGCTTCCT---CTGTGTCAGGTGAGTGAGTAGGCGCTGTTCTTCGCCGTGGTCCGCCGCC-GCGCTTCCC-AGGGTCTCCGGG-GCCTGGTGCTG
>gene=chr20_42839462-42839792; species=equCab
---GCCTG-ACATATATGATCTCATCCCTCCCCCTGCTCATGCTCCTCCACTCCCAGTGACTCGGCTGCGCGGCAGGCGGTGGCTGCGCAGGCGCAGAGC-TGTGTCGCGCCTCCTCAACGCCCCGTACCCGCCCCTCTCGGAAGCACGTGCGCCTTACGTCATTTCCTGTTATTCTCTTCGTTCCCTCCTCCGTCCGCTTTGGGTTAGCGCTGGACCGACTTTTGGGGCGTGCCTGCTTCCT---CTCAGTCAGGTGAGTGAGTAGGCGGTGTTCTTCGCAGTCCCCCGCAGCC-GCGTTCCCC-GGGGTCTCCCTG-GTCTGGTACTC
>gene=chr20_42839462-42839792; species=gorGor
------------------------------------------------------------------------------------------------------------------------------------------------------------------------------------------------------------------------------------------------------------------------------------------------------------------------------------------
>gene=chr20_42839462-42839792; species=panTro
TGCGCCTGCGCACTCCGGCATGCACCCCGCCCCCTGCTTATGCTCCTCCCACCCCAGTGACTCGGCAGCGCGGCAGCCGACGACTGCGCAGACGCAGGGCGGCGGCCGCGCCTCTCGAACGCCCCGCACCCGCCCCCCTCAGAAGCACGTGCGCCTTACGTAATTTCCTGTTATTCTTCGGTTTGCCTCCTCCCAGTGGCGTGGATTTGCTCCCGACCCGCTTTTGGGGCGTGCCTGCTTCCTCCTCTCTGTTAGGTGAGTGAGTAGGCGTCATTCTTCACAGTAGTCCTCTGCCTCCACCGCCCCGGGATCTCCTTGCGCTTGGTCCTC
>gene=chr20_42839462-42839792; species=papHam
TGCGCCTGCGCACTCCGGCATGCACCCCGCCCCCTACCCATGCTCCTCCCACCCCGGTGACTCGGCAGCGCGGCAGGGGACGGCTGCGCAGGCGCAGGGCGGGGGGCGCGCCTCTCGAACGCCCCGCACCCGCCCCCCTCGGAAGCACGTGCGCCTTACGTAATTTCCTGTTATTCTTCGGTCTGCCTCCTCCCAGTGGCGTGGATTTGCTCCCGAACAGCTTTTGGGGCGTGCCTGCTTCCTCCCCTCTGTCAGGTGAGTGAATAGGTGTCATTCTTCGCAGTCGTTCTCTGCCTCCACCGCCCCGGCATCTCCTTGTGCTTGGTCCTC
>gene=chr20_42839462-42839792; species=ponAbe
TGCGCCTGCGCACTCCGGCATGCACCCCGCCCCCTACTCATGCTCCTCCCACCCCAGTGACTCGGCAGCGCGGCAGGCGACGACTGCGCAGGCGCAGGGCGGCGGCCGCGCCTCTCGAACGCCCTGCACCCGCCCCCCTCAGAAGCACGTGCGCCTTACGTCATTTCCTGTTATTCTTTGGTTTGCCTCCTCCCAGTGGCGTGGATTTGCTCCCAACCCGCTTTTGGGGCATGCGTGCTTCCTCCTCTCTGTCAG----GTGAGTAGGCGTCATTCTTCACAGTCGTCCTCTGCCTCCACCGCCCCGGGATCTCCTTGTGCTTGGTCCTC
>gene=chr20_42839462-42839792; species=rheMac
TGCGCCTGCGCACTCCGGCATGCACCCCGCCCCCTACCCATGCTCCTCCCACCCCGGTGACTCGGCAGCGCGGCAGGGGACGGCTGCGCAGGCGCAGGGCGGGGGCCGCGCCTCTCGAACGCCCCGCACCCGCCCCCCTCGGAAGCACGTGCGCCTTACGTAATTTCCTGTTATTCTTCGGTCTGCCTCCTCCCAGTGGCGTGGATTTCCTCCCGAGCAGCTTTTGGGGCGTGCCTGCTTCCTCCTCTCTGTCAGGTGAGTGAATAGGTGTCATTCTTCGCAGTCGTTCTCTGCCTCCACCGCCCCGGCATCTCCTTGTGCTTGGTCCTC
>gene=chr20_43367537-43367867; species=hg19
cagctttgccatcctgcagggctttgggttctctgcatctagacagacagggatggagaagctcacctacttcctcgaggccctgcctggaagtgacactcaccactcctgctcacattccattggtggagactagtcacatggtcacacctagatgccaaggatgctgggaaatgtagtctCCAGTGGGGCACATGTCTTCCAGAGACAATTCCACACTATGGAGTCTTTTCCAGAGTTAGTGCACAaagtcctctttactaatctgtttaaccagcttgccaggctaaccagcgctctccatgctctctgaatgcaacgctactgccc
>gene=chr20_43367537-43367867; species=bosTau
cagccccagcag-ctcctgggctttgagcctgctgctTCTAAAG---------tggagaaggcgacccacttc--agggttcttgcctgga---------------------------------------------------GGTCCCCCCTAGAAGTAAGGGAGGCTGGGAAATGTAGTCTCTGTCTGGGCAGGTGTCTTCCAGAGACAACTCTACACTAC--AGTCtttt--------------------------------------------------------------------------------------------------
>gene=chr20_43367537-43367867; species=calJac
cagctttgccgtcctgcagggctttgggttctctgcatctagacagacaaggatggagaaactcacctgcttcctaaaggccctacctggaagtgacactcaccactcctgctcacatgccattggtggagactagacacatggtcatgcctagatgcaagggatgctgggaaatgtagtctccagctgGGCACATGTCTTCCAGAGACAATTCCACACTATAGAGTCTTTTCCAGAGTTAGTACACAaagttctctttaccaatctgtttaaccagcttgccaggctagccagtgctctccatgctctctgaatgcaacgctactaccc
>gene=chr20_43367537-43367867; species=canFam
TGGCTCC-----------GGGCTGGGGGCCTTCTGcagctagataggcagggatggagaagctcacctgcttcctgaaggccccgcctggagatgacactcaccacttccactcatgttccattggtgggggctagttacggggtcatgctagactgcaaatgaggctgggaagtgtagtctctgtctgggtagGTGTCTTCCAGAGACAACATCGCACTA---------------------------AAGCTTTCTTTACCAGTCTGTTTAAT--------CAGGCTAACAAGTGCTCTGCATTCTTTCTAAACACAACACTCCTGCCC
>gene=chr20_43367537-43367867; species=equCab
cagctccaccatcctcctgggcctcgggcctcctgcacctacatagacagggatggaagagcgcacctgtctcctaaagcctccacctgaaagcg------accatgcccactcccattctattggtgggaactagtcacatggtcataccaggaagcaaaggagcctgggaaatgtagtcTCTGGCAGGGCAAGTGTCTTCCAGAGACAACTCTACCCTAC--AGTCTTTGTGAGAGATGGTG----aagttccctttaccagtctgtttaatcagctcaccaggctaaccagtgctctctgtcctgtctaaatacaacacccctgccc
>gene=chr20_43367537-43367867; species=gorGor
cagctttgccatcctgcagggctttgggttctctgcatctagacagacagggatggagaagctcacctacttcctcaaggccttgcctggaagtgacactcaccactcctgctcacattccattggtggagactagtcacatggtcacacctagatgccaaggatgctgggaaatgtagtctCCAGTGGGGCACATGTCTTCCAGAGTCAATTCCACACTATGGAGTCTTTTCCAGAGTTAGTGCACAaggtcctctttactaatctgtttaaccagcttgccaggctaaccagcgctctccatgctctctgaatgcaacgctactgccc
>gene=chr20_43367537-43367867; species=panTro
cagctttgccatcctgcagggctttgggttctctgcatctagacagacagggatggagaagctcacctacttcctcgaggccctgcctggaagtgacactcaccactcctgctcacattccattggtggagactagtcacatggtcacacctagatgccaaggatgctgggaaatgtagtctCCAGTGGGGCACATGTCTTCCAGAGACAATTCCACACTATGGAGTCTTTTCCAGAGTTAGTGCACAAAGTCTTCTTTACTAATCTGTTTAACCAGCTTGCCAGGCTAACCAGCGCTCTCCATGCTCTCTGAATGCAACGCTACTGCCC
>gene=chr20_43367537-43367867; species=papHam
cagctttgccatcccgcagggctttgggttctctgtatctagacagacagggatggagaagctcacctgcttcctcaaggccctgcctggaagtgacactcaccactcctgttcacattccattggtggagactagtcacatggtcatacctagatgccagggatgctgggaaatgtagtcTCCAGTGGGGCAAATGTCTTCCGGAGACAATTCCACACTATGGAGTCTTTTCCAGAGTTAGTGCATAaagtcct-tttaccaatctgtttaaccagcttgccaggctaaccagtgctctccatgctgtctgaatgcaatgctactgcct
>gene=chr20_43367537-43367867; species=ponAbe
cagctttgccatcctgcagggctttgggttctctgcatctagacagacagggatggagaagctcacctgcttcctcaaggccctgcctggaagtgacacttaccactcctgctcacattccattggtggagactagtcacatggtcatacctagatgccaaggatgctgggaaatgtagtctCCAGTGGGGCATATGTCTTCCAGAGACAATTCCACACTATGGAGTCTTTTCCAGAGTTAGTGCACAaagtcctctttactaatctgtttaaccagcttgccaggctaaccagcactctccatgctctctgaatgcaacgctactgccc
>gene=chr20_43367537-43367867; species=rheMac
cagctttgccatcctgcagggctttgggttctctgtatctagacagacagggatggagaagctcacctgcttcctcaaggccctgcctggaagtgacactcaccactcctgttcacattccattggtggagactagtcacatggtcatacctagatgccagggatgctgggaaatgtagtcTCCAGTGGGGCAAATGTCTTCCGGAGACAATTCCACACTATGGAGTCTTTTCCAGAGTTAGTGCACAAAGTCCT-TTTACTAATCTGTTTAACCAGCTTGCCAGGCTAACCAGTGCTCTCCATGCTGTCTGAATGCAACGCTACTGCCT
>gene=chr20_43727018-43727348; species=hg19
AGACGCACAGCTCGTCGAGCACGTGCAGGTGGCCAGTGCGGTAGAAGTGCAGCAGGCTCAGGAAGAAGCCCGGGTGCCGGTCGAAGTAGAATTCGCGCGCCGCCTCGTCGTAGTCGTCGCACAGGCGCCGCGCCTGCTCCTCCGACGCCGCGGCCTGCAGGCGGCCCAGCCGCGTGCCCGGGAAGCGCGCCAGGGCGCGCGCGCTCAGCTGCCGCCGCACGCCACCCACGTTCACGCGCAGCGCCTCGTCGCTTCGCCGCCAGCGGATCCCGGTGTCGGGGCCCGGGAACTCGCTCACAAAGGTTTCAGTGCTCCTCCCTGCGGACACCA
>gene=chr20_43727018-43727348; species=bosTau
AGACGCACAACTCGTCGAGCACGTGCAGGTGGCCAGTGCGGTAGAAGTGCAGCAGGCCCAGGAAGAAGCCCGGGTGCCGATCGAAGTAGAACTCGCGCGCCGCCGCATCGTAGTCGTCGCACAGGCGCCGCGCCTGCTCCTCCGATGCTGCGGCCTGCAGGCGGCCCAGCCGCGTGCCTGGGAAGCGTGCCAGGGCGCGCGCGCTCAGCCGCCGCCGCACGCCACCCACGTTCACGCGCAGCGCCTCGTCGCTTCGCCTCCACGGGACCCTGGCGCTGGGCCCCGGGGACTCGCTCACCATGTCTGCGGCGCCCTGGCCTGTGGACA-GA
>gene=chr20_43727018-43727348; species=calJac
AGACGCACAGCTCGTCGAGCACGTGCAGGTGGCCGGTGCGGTAGAAGTGCAGCAGGCCCAGGAAGAAGCCCGGATGCCGGTCGAAGTAGAACTCGCACGCAGCGGCGTCGTAGTCGTCGCACAGGCGCCGCGCCTGCTCCTCCGACGCCGCAGCCTGCAGGCGGCCCAGCCGGGTTCCCGGGAAGCGCGCCAGGGCGCGCGCGCTCAGCAGCCGCCGCACGCCGCCCACGTTCACGCGCAGCGCCTCGTCGCTCCGCCGCCAGCGGATCCCGGTGTCGGGGCCCGGGGACTCGCACACCGTGGCTTCATTGCTCCT-CCTGCGGACACCA
>gene=chr20_43727018-43727348; species=canFam
AGACGCACAGCTCGTCGAGCACGTGCAGGCGGCCGGTGCGGTAGAAGTGCAGCAGCCCCAGGAAGAAGCCCGGGTGCCGGTCGAAGTAGAACTCGCGCGCCGCCGCGTCGTAGTCGTCGCACAGCCGCCGCGCCTGCTCCTCCGACCCCGCCGCCTGCAGCCGGCCCAGCCGCGTGCCCGGGAAGCGCGCCAGGGCGCGTGCGCTCAGCCGCCGCCGCACGCCGCCCACGTTCACGCGCAGCGCCTCGCCGCTCCGCCGCCAGGGCGCACGCGCGCCGGGCTCCGGGGACTCGCTCACCATGGCCTGTG---------------------
>gene=chr20_43727018-43727348; species=equCab
AGACGCACAGCTCGTCGAGCACGTGCAGGCGGCCGGTGCGGTAGAAGTGCAGCAGGCCCAGGAAGAAGCCCGGGTGCCGGTCGAAGTAGAACTCGCCCGCCGTCGCTTCGTAAGCTGAGCGCTGCCGCCGCGCATGCAGGTGAGTCGCCGCGGCGTGCAGGCTGTCCAGCCGCGTGCCCGGGAAGCGCTCCAGGGCACGCGCGCTCAGCCGCCGCCGCACGCCGCCCACGTTCACGCGCAGCGCCTCGTCGCTTCGCCGCCAGGGGAccccggcgccgggccccggggACTCGCTCACCATGGCTGCCGCGCGCCGACCTGTGGATACGG
>gene=chr20_43727018-43727348; species=gorGor
-------------------CACGTGCAGGTGGCCAGTGCGGTAGAAGTGCAGCAGGCTCAGGAAGAAGCCCGGGTGCCGGTCGAAGTAGAATTCGCGCGCCGCCTCGTCGTAGTCGTCGCACAGGCGCCGCGCCTGCTCCTCCGACGCCGCGGCGTGCAGGCGGCCCAGCCGCGTGCCCGGGAAGCGCGCCAGGGCGCGCGCGCTCAGCTGCCGCCGCACGCCACCCACGTTCACGCGCAGCGCCTCGTCGCTTCGCCGCCAGCGGATCCCGGTGTCGGGGCCCGGGAA-TCGCTCACAAAGGTTTCAGTGCTCCTCCCTGCGGACACCA
>gene=chr20_43727018-43727348; species=panTro
AGACGCACAGCTCGTCGAGCACGTGCAGGTGGCCAGTGCGGTAGAAGTGCAGCAGGCTCAGGAAGAAGCCCGGGTGCCGGTCGAAGTAGAATTCGCGCGCCGCCTCGTCGTAGTCGTCGCACAGGCGCCGCGCCTGCTCCTCCGACGCCGCGGCCTGCAGGCGGCCCAGCCGCGTGCCCGGGAAGCGCGCCAGGGCGCGCGCGCTCAGCTGCCGCCGCACGCCACCCACGTTCACGCGCAGCGCCTCGTCGCTTCGCCGCCAGCGGATCCCGGTGTCGGGGCCCGGGAACTCGCTCACAAAGGTTTCAGTGCTCCTCCCTGCGGACACCA
>gene=chr20_43727018-43727348; species=papHam
AGACGCACAGCTCGTCGAGCACGTGCAAGTGGCCGGTGCGGTAGAAGTGCAGCAGGCCCAGGAAGAAGCCCGGGTGCCGGTCGAAGTAGAATTCGTGCGCCGCCGCGTCGTAGTCGTCGCACAGGCGCCGCGCCTGCTCCTCCGACGCCGCGGCCTGCAGGCGGCCCAGCCGCGTGCCCGGGAAGCGCGCCAGGGCTCGCGCGCTCAGCAGCCGCCGCACGCCACCCACGTTCACGCGCAGCGCCTCGTCGCTTTGCCGCCAGCGGATCCCGGTGTCAGGGATCGGGCACTCGCTCACCAAGGCTTCAGTGCTCCTCCCTGCGGACACCA
>gene=chr20_43727018-43727348; species=ponAbe
AGACGCACAGCTCGTCGAGCACGTGCAGGTGGCCAGTGCGGTAGAAGTGCAGCAGGCCCAGGAAGAAGCCCGGGTGCCGGTCGAAGTAGAATTCGCGCGCCGCCTCGTCGTAGTCGTCGCACAGGCGCCGCGCCTGCTCCTCCGACGCCGCGGCCTGCAGGCGGCCCAACCGCGTGCCCGGGAAGCGCGCCAGGGCGCGCGCGCTCAGCTGCCGCCGCACGCCACCCACGTTCACGCGCAGCGCTTCGTCGCTTCGCCGCCAGCGGATCCCGGTGTCGGGGCCCGGGAACTCGCTCACAAAGGTTTCAGTGCTCCTCCCTGCGGACACCA
>gene=chr20_43727018-43727348; species=rheMac
AGACGCACAGCTCGTCGAGCACGTGCAAGTGGCCGGTGCGGTAGAAGTGCAGCAGGCCCAGGAAGAAGCCCGGGTGCCGGTCGAAGTAGAATTCGCGCGCCGCCGCGTCGTAGTCGTCGCACAGGCGCCGCGCCTGCTCCTCCGACGCCGCGGCCTGCAGGCGGCCCAGCCGCGTGCCCGGGAAGCGCGCCAGGGCTCGCGCGCTCAGCAGCCGCCGCACGCCACCCACGTTCACGCGCAGCGCTTCGTCGCTTTGTCGCCAGCGGATCCCGGTGTCAGGGCTCGGGCACTCGCTCACCAAGGCTTCAGTGCCCCTCCCTGCGGACACCA
>gene=chr20_43922002-43922332; species=hg19
GGAGACGCCGCCCGGGCGCCGCCACAGCACGCTCCGTCTGGCTTCCCCTCCCCCAGGCGGCGCAGCAAGACCCAAAAACGGACCCCGTGGAAATCAGTTTTTTTTATTTTTTTAAGAACACAAACAAGAAATCCAACAAAGAACTGAGCGCAGCACGCGGCGAGGGCGTGCCGGTCTAGCACGTGCCCCTTCCCTCACCACCCGCTATCCCCCTGACGCCGCAGTCCGCCTAATGGTCCGGGCGAGGCCAACTCAGCTCAATGCCGGAAGCCCGCCAGCGCCTCCGCCCCGACAGCCCAAGCCGGACGGGCCCAGGTTCTGCCTGGCCCC
>gene=chr20_43922002-43922332; species=bosTau
GGAGACGCCGCCTGGGCGCCGCCGGAGAGCGCTCCGTCTGGCCTCCCCTCCCCGTGGCGGCACAGCAAGACACACACACCGACCCCGTGGAAACCAAACttttttttttttttAAGAAAACAAAAAAGAAATCCTACAAAGAACTGACCGCAGCACGC------GTCTTCCACATC-----CCCTCCCC---------------CGATCCC----TCCCCGCAGTCCGACTTCTGGTCCAGGCGAGCCCAGCTCAGCGCAACGCTGGGAGCCCGCCAGCGCCTCCCCCGCGACAGCCTAAGCCCGGGGGACCCAGGTTCTGTCCGGGCCC
>gene=chr20_43922002-43922332; species=calJac
GGAGACGCCGCCCGGGCGCCAGCAGAGCGTGCTCCGTCTGGCTTCCCCTCCCCCTGGCGATGCAGCAAGACCCAAAAACGGACCCGGTGGAAATCAGATTTTTTTTTAAGAAAAAGAAAACAAAC---AAATCCAACAAAGAACTGAGAACAGCATGCGGGGAAGGCGTGCCGGTCTAGCACGTGCCCCTTCCCCCATCACCCGCTATCCCCGTGACCCCGGAGTCTGCCTTCTGGTCCGGGCGAGGCCAGCTCAGCGCAGCGCTGGAAGCTCGCCATCGCCTCCGCCCGGACAGCCCAATCCCGACGGGCCCAGGTTCTGCCTGGCCCC
>gene=chr20_43922002-43922332; species=canFam
GGAGACGCCGCCC-GGCGCCGTCGGAGCGCGCGGAGTCTGGCCTCCCCTCCCCCTGGCGGCACAGCAAGACCCACAAACCGATCCGGTGGAAACCAAAA--AAAATTTTTTTTAAGAAAACAAAAAGGAAATCCAACAAAGAACCGAGCGCAGCACGCAGCGAGGGCGTGCGGACCTCG--CGCGCCCC---------------CCGTC-------TCCTGCAATCGGG-TTCTCGTCCAGGCGAGGCCAGCTCAGCGCAGCGCTGGGAGCCCGCCAGCGCCCCCTCCTCGACAGCCCAAGGCCCCGGGGCCCCGAGGCTGCGCAGCCCT
>gene=chr20_43922002-43922332; species=equCab
GGAGACGCCGCCCGGGCGCCGCCGGAGCGCGCTCCGTCTGGCCTCCCCTCCCCCCGACGGCGGAGCAAGACCCACAAACCAACCCCGTGGAAA--ACAA--TTTTTTTTATTTAAGAAAACAAAAAAGAAACTCAACAGAGAACTGAGCGCAGCACGTGGCGAGGGCGTGCGGACCTAGGCGGCGCCCC---------------CTGTT-------CCCCGCAGTCAGGCTTCTGGTGCAGGCGAGGCCAGCTCAGCGCAGCGCTGGGAGCCTGCCAGCGCCTCCTCC-CGGCAGCCCAA-GCCCGAGGGCCCAGGTgcggccccgcccc
>gene=chr20_43922002-43922332; species=gorGor
GGAGACGCCGCCCGGGCGCCGCCAGAGCACGCTCCGTCTGGCTTCCCCTCCCCCA---GGCGCAGCAAGACCCAAAAACGGACCCCGTGGAAATCAGTTTTTTTTATTTTTTTAAGAACACAAACAAGAAATCCAACAAAGAACTGAGCGCAGCACGCGGCGAGGGCGTGCCGGTCTAGCACGTGCCCCTTCCCTCACCACCCGCTATCCCCCTGACGCCGCAGTCCGCCTAATGGTCCGGGCGAGGCCAACTCAGCTCAATGCCGGAAGCCCGCCAGCGCCTCCGCCCCGACAGCCCAAGCCGGACGGGCCCAGGTTCTGCCTGGCCCC
>gene=chr20_43922002-43922332; species=panTro
GGAGACGCCGCCCGGGCGCCGCCAGAGCACGCTCCGTCTGGCTTCCCCTCCCCCAGGCGGCGCAGCAAGACCCAAAAACGGACCCCGTGGAAATCAGTTTTTTTTATTTTTTTAAGAACACAAACAAGAAATCCAACAAAGAACTGAGCGCAGCACGCGGCGAGGGCGTGCCGGTCTAGCACGTGCCCCTTCCCTCACCACCCGCTATCCCCCTGACGCCGCAGTCCGCCTAATGGTCCGGGCGAGGCCA-CTCAGCTCAATGCCGGAAGCCCGCCAGCGCTTCCGCCCCGACAGCCCAAGCCGGACGGGCCCAGGTTCTGCCTGGCCCA
>gene=chr20_43922002-43922332; species=papHam
GGAGACGCCGCCCGGGCGCCGCCAGAGTGCGCTCCGTCTGGCTTCCCCTCCCCCTGGCGGCGCAGCAAGCCCCAAAAACGAACCCTGTGGAAATCAGAtttttttttttttttAAGAAAACAAAT---AAATCCAACAAAGAACTGAGCGCAGCACGCGGCGAGGGCATGCCGGTCTAGCACGTGCCCCTTCCGCCACCACCCGCTATCCCCCTGGCCCAGCAGTCCGCCTAATGGTCCGGGCGGGGCCAGCTCAGCTCAGTGTCGGAAGCCCGCCAGCGCCTCCGCCCCGACAGCCCAAGTCCGACGGGCCCAGGTTCTGCCTGGCCCC
>gene=chr20_43922002-43922332; species=ponAbe
GGAGACGCCGCCCGGGCGCCGCCAGAGCGCGCTCCGTCTGGCTTCCTCTCCCCCAGGCGGCGCAGCAAGACCCAAAAACGGACCCCGTGGAAATCAGGTTTTTTTATTTTTTTAAGAACACAAACAAGAAATCCAACAAAGAACTGAGCGCAGCACGCGGCGAGGGCGTGCCGGTCTAGCACGTGCCCCTTCCCTCACCACCCGCTATCCCCCTGACGCCTCAGTCCGCCTAATGGTCCGGGCGAGGCCAGCTCAGCTCAGTGCCGGAAGCCCGCCAGCGCCTCTGCCCCGACAGTCCAAGCCGGACGGGCCCAGGTTCTGCCTGGCCCC
>gene=chr20_43922002-43922332; species=rheMac
GGAGACGCCGCCCGGGCGCCGCCAGAGTGCGCTCCGTCTGGCTTCCCCTCCCCCTGGCGGCGCAGCAAGCCCCAAAAACGAACCCTGTGGAAATCAGAtttttttttttttttAAGAAAAC-------AAATCCAACAAAGAACTGAGCGCAGCACGCGGCGAGGGCATGCCGGTCTAGCACGTGCCCCTTCCGCCACCACCCGCTATCCCCCTGACCCAGGAGTCCGCCTAATGGTCCGGGCGAGGCCAGCTCAGCTCAGTGTCGGAAGCCCGCCAGCGCCTCCGCCCCGACAGCCCAAGCCCGACGGGCCCAGGTTCTGCCTGGCCCC
>gene=chr20_43969718-43969848; species=hg19
gcaccttgcagggtgatgaggattaagaggaatgcatttgtgtgtgcaagggacccagcacgtgatcaatgaatagtggctgtgattaACCCCTACCTGCCTTCCTCCTGGCCAGTGGGATCAGTGCTCA
>gene=chr20_43969718-43969848; species=bosTau
acaccttgcaggaggatga-gatgaagtgaaatgcattggggtatgcaagggacacagcacgtgctcaaggagtagcagctattattaacccccatctgcgttccttccagctcaggggattagtgctca
>gene=chr20_43969718-43969848; species=calJac
gcaccttgcagagtgatgaggattaagtgaaatgcatttgtgtgtgcaagggacccagcacgtgatcaatgaacagtggctgtgattaACCCCCACCTGCCTTCCTCCTGACCAGTGGGATTAGTGCTCA
>gene=chr20_43969718-43969848; species=canFam
gcaacctacaggatgatgaggattaagtgcaatgcattagtgtgtgcaagggacccagcatgtgctcaatgagtagcagctattattAATGCCCACCTGCCTTCCTTCTGGCCAAAGGGATTAGTGCTCA
>gene=chr20_43969718-43969848; species=equCab
gcatcatgcaggatgatgaggattaagtgaaatgcattaatgtgtgcaagagacccagcatgtgctcaataagtagcggctcttattaATCCCGACCTGCCTTCCTTCTGACTAAGGAGATTAGTACTCA
>gene=chr20_43969718-43969848; species=gorGor
gcaccttgcagggtgatgaggattaagaggaatgcatttgtgtgtgcaagggacccagcacgtgatcaatgaatagtggctgtgattaACCCCCACCTGCCTTCCTCCTGGCCAGTGGGATTAGTGCTCA
>gene=chr20_43969718-43969848; species=panTro
gcaccttgcagggtgatgaggattaagaggaatgcatttgtgtgtgcaagggacccagcacgtgatcaatgaatagtggctgtgattaACCCCCACCTGCCTTCCTCCTGGCCAGTGGGATTAGTGCTCA
>gene=chr20_43969718-43969848; species=papHam
gcaccttgcagggtgatgaggagtaagtggaatgcatttgtgtgtgcaagggacccagcacgtgatcaatgaatagtggctgtgattaACCCCTACCTGCCTTCCTCCTGGCCAGTGGGATTAGTGCTCA
>gene=chr20_43969718-43969848; species=ponAbe
gcaccttgcagggtgatgaggattaagtggaatgcatttgtgtgtgcaagggacccagcacgtgatcaatgaatagtggctgtgattaACCCCCACCTCCCTTCCTCCTGGCCAGTGGGATTAGTGTTCA
>gene=chr20_43969718-43969848; species=rheMac
gcaccttgcagggtgatgaggagtaagtggaatgcatttgtgtgtgcaagggacccagcacgtgatcaatgaatagtggctgtgattaACCCCCACCTGCCTTCCTCCTGGCCAGTGGGATTAGTGCTCA
>gene=chr20_44399850-44400180; species=hg19
gtgcagttcagtcgggatccaggAGCTTAGACAGCTGATAGCAAGCTTTCACTTTATCTTTTAGAATGCCCTTTTGCCCTTTTGAGTCTCTTGCCTGGAAATGGTCTATGACAGACCTCTGCTGCCCTCTGGTGGGCAGAGCATGAAGCACCCAGCAAAGAATTCTTTCCAGTCACATGGCCTCTTCTTTGTTTATATTGCTGAATCTGTGGGAAGCTGGGCTTCTCCACACAATCCCTTGAGGAGAAGGCTTAACTTGTATATGAAAGGAAAGACACCTCTCCCAACTCAAGAGCAACCCACTGCCAGGATACGCTCTGGGCCTCCTGC
>gene=chr20_44399850-44400180; species=bosTau
-------------------------------------------------------------------------------------------------GAAGTGGTCTATGACAGACCTCTGCTGCCCTCTGGTGGTTTAAGCATAAAGCA-CCAGCAAAGAACT-------------------------------------------------------------------------------------------------------------------------------------------------------------GCCTCCTGC
>gene=chr20_44399850-44400180; species=calJac
gtgcagttctgttgggagccaggagctcagacagtagatagcaagctttcACTTTACCtttta---------------------AGTCTCTTACCTGGAAATGGTCTATGGCAGACTTCTGCTGCCCTCTGATGATCAGAGCATGAAGCACCCAGCAAATAATT----CCAGTCACGTGCAGGCCTCTTTGCTTATATGGCTGACTCTGTAGGAAGCTGGGCTTCTCCACACAATCCCTTGACGAGAAGACTTAACTTGTATACAAAAGGGAAGACATCTCTCCCAACTCAAGAGCAACTCACTTTGAGGATACACTCTGGGCCTCCTGC
>gene=chr20_44399850-44400180; species=canFam
GTGCAATTCAGTAGGAATCT-GGAGTATAGA---CAGC--TGTAACTTTTTCTCATACTTCTAGATTT--------TAGGTTCTTTTCTCTTGCCTGGAAATAGTCTGTTATAGACCTCTGCTGCCCTCTGGTGGTGTGAGAATAAAGCACCCAGCCAACAATTGTTCCCACTCA-----------CTTTTCTGATGTTTGTGAATCTATTGGAATCTGGCCTTCTGGGCACCATCCCTTGACAAGAGGGCTTAACTTGGGTAGGAAAAGGAAGGTCACCCT-------CAAGAGCACTCCCTTGCCACG--------------------
>gene=chr20_44399850-44400180; species=equCab
gtgcagttcagttgggatct-gcagtatgga---cagctatgtaactttttCTCAAACTTCTAGAATA--------TCGTTTTGTTTTTCTTGCCTGGAAATGGTCTATCGCAGACCTCTGCTGCCCTCTAGTGGTGTGAGAAGAAAGTACCCAGCAAAGAATTCTTTCCGCTCA-----------------------------------------------------------------------------------------------------------------------------------------------------------
>gene=chr20_44399850-44400180; species=gorGor
gtgcagttcagtcgggatccaggAGCTTAGACAGCTGATAGCAAGCTCTCACTTTATCTTTTAGAATGCCCTTTTGCCCTTTTGAGTCTCTTGCCTGGAAATGATCTATGACAGACCTCTGCTGCCCTCTGGTGGGCAGAGCATGAAGCACCCAGCAAAGAATTCTTT-CAGTCACATGGCCTCTTCTTTGTTTATATTTCTGAATCTGTAGGAAGCTGGGCTTCTCCACACAATCCCTTGAGGAGAAGGCTTAACTTGCATATGAAAGGAAAGACACCTCTCCCAACTCAAGAGCAACCCACTGCCAGGATACGCTCTGGGCCTCCTGC
>gene=chr20_44399850-44400180; species=panTro
gtgcagttcagtcgggatccaggagctTAGACAGCTGATAGCAAGCTTTCACTTTATCTTTTAGAATGCCCTTTTGCCCTTTTGAGTCTCTTGCCTGGAAATGGTCTATGACAGACCTCTGCTGCCCTCTGGTGGGCAGAGCATGAAGCACCCAGCAAAGAATTCTTTCCAGTCACATGGCCTTTTCTTTGTTTATGTTGCTGAATCTGTAGGAAGCTGGGCTTCTCCACACAATCCCTTGAGGAGAAGGCTTAACTTGTATATGAAAGGAAAGACACCTCTCCCAACTCAAGAGCAACCCACTGCCAGGATACGCTCTGGGCCTCCTGC
>gene=chr20_44399850-44400180; species=papHam
-------------------------------CAGCTGATAGCAAGCTTTCACTTTATCTTTGAGAATG---------CCTTTTGAGTCTCTCGCCTGGAAACGGTCTATGACAGACTTCTGCTGCCCTCTAGTGAGCCGAACATGAAACACACAGCAAAGAATTTTTACCAGTCACATGGTCTCTTCTTTGCTTATATTGCTGAATCTGTAGGAAGCTAGGCTTCTCCACACAATCCCTTGAGGAGAAGGCTTAACTTGCATACGAAAGGAAAGACACCTCTCCCAACTCAAGAGCAACCCACTGCCAGGATGCGCTCTGGGCTTCCTGC
>gene=chr20_44399850-44400180; species=ponAbe
gtgcagttcagtccggatccaagAGCTCAGACAGCTGATAGCAAGCTTTCACTTTATCTTTTAGAA--------TGCCCTTTTGAGTCTCTTGCCTGGAAATGGTCTATGACAGACTTTTGCTGTCCTCTGGTGGGCAGAGCATGAAGCACCCAGCAAAGAATTCTTTCCAGTCACATGGCCTCTTCTTTGTTTATATTGCTGAATCTATAGGAAGCTGGGCTTCTCCACACAATCCCTTGAGGAGAAGGCTTAACTTGTATATGAAAGGAAAGACATCTCTCCCAACTCAAGAGCAACTCACTGCCAGGATACACTCTGGGCCTCCTGC
>gene=chr20_44399850-44400180; species=rheMac
-------------------------------cagctgatagcaagcTTTCACTTTATCTTTGAGAATG---------CCTTTTGAGTCTCTCGCCTGGAAATGGTCAATGACAGACTTCTGCTGCCCTCTAGTGAGCCGAACATGAAACACACAGCAAAGAATTTTTACCAGTCACATGGTCTCTTCTTTGCTTATATTGCTGAATCTGTAGGAAGCTAGGCTTCTCCACACAATCCCTTGAGGAGAAGGCTTAACTTGCATACGAAAGGCAAGACACCTCTCCCAACTCAAGAGCAACCCACTGCCAGGATGCGCTCTGGGCTTCCTGC
>gene=chr20_44440834-44441164; species=hg19
TCAGATACTTAGGACGCAGCAAAGGTGCCCAGGCGATTATAATGGTGGGAGGGTACCAGTGCTGCAGGATTGGAGGCACTCCCTGCCCGAGGGAAATTGGATCAAGGCTGGGCGTGCCGAGTGTTCCCACGCGGAGTAAGACGTGTAGCCAGAAGGAGGGGTTCATCCCACGTGGACGTTTTCTTGGCCCTTTAATGGTTAGCGTTTTCCAACGGCCACCAATTCGCTACGGATTCGTTAGTTAATGGCAGCATCATCTACCAATCGGTTGTCAGAAGCGGGATTCTGCCGCCCAATAGCGGTGCGCCAGTGGGTAGGTCTAGCAGTGGC
>gene=chr20_44440834-44441164; species=bosTau
ggggtc-------------------------------------------cacgcac--acaTCACAAGATTGGAGACTCTC------------GGTAAGGA-----------CGTGCAGGGTGTTGCCGACTGTAGCCAAGCGTTTGACCTAA---AGGGATTCATCCCACGTGGACGGCTTCTAGGCCCTTTAATGGTTGGCGTTTTCCAAAGGCGACCAATCTATTACAGGTTCGTTAATCAATGACAGCCTCTTCTGCCAATCGCCAGTGAGAAGCCCGATTCCGTCGCCCAATAGTGGTACGCTGGTAGA-GGGTCTAGCGGTTGC
>gene=chr20_44440834-44441164; species=calJac
TCAGATACTCAGGACCCAGCAAAGGTAAACAGGCGATTAT-ACAGTGGGAGGGTACCAGTGTGGCAAGATTGGAGGCACTCCTTTCCCGAGGTAGATGGGATCAAGGCTGGGCGTGCTGGATGTTCCCAGGCGGAGTAAGGCTTGTAGCCTTAAGGAGA-GTTCATCCCACGTGGACGTTTTCTTGGCCCTTTAATGGTCAGCGTTTTCCAAAGGTTTCCAATGTGCTACGGATTCGTTAGTTAATGGCAGCCTCGTCTACCAATCGACTGTCAGAAGCGGGATCCTGCCGCCCAATACTGGTGCGCCGGTGGGTAGGTCTAGTAGTGAC
>gene=chr20_44440834-44441164; species=canFam
TCAAACACC---GGACCCACGGAGGTGTCCGGGACGTCACGA-------AGGGTACCAATGTCGTCAGGCCGGAGACGCTGCCTTCCCCGGGAAGTAGGGAATCCCGCTGGGCGCGCCGGTCGCTCCC-TCCCCAGCCAGGCGTTTAACCCGA---AAGGGTTCGGCCCACGTGGACTTTTTCTTGGCCCTTTAATGGTCGGCGTTTTCCAAAGGCCACCACTCCGCCGCGGAGTCGTTAGTTAATGACAGCCTCTTCTGCCAATCGCCCTTCAGAAGCAGGTTCCCGCCGCCCAATAGTGCTGCGCCGGGGGGCGGGCCTAGCAGTTGC
>gene=chr20_44440834-44441164; species=equCab
TCAGACACTTAGGGCCCAAGAAAGATGCCCAGGA---TATAA-------AGAGTACCAGTGCTG----------GGCGATTCC----CCTTGGAGTAGGGATCCTGTCTGGGCGTGCCTTGTATTCCCGGCAGTACTCGAGCGTTTGACCTAA---TGGGGCTCATCCCACGTGGACTTTTTCTTAGCCCTTTAATGGTCGGCGTTTTCCAAAGGCCACCAATCCGCTACACACTGGTTGGTTAATGGCGGCCTCTCCTGCCAATCGCCCCTCAGAAGCAGAATCCCGTCGCCCAATAGCGATGCGCTGGTGGGTGGGTCTAGCAGTTGC
>gene=chr20_44440834-44441164; species=gorGor
TCAGATACTTAGGACGTAGCAAAGGTGCCCAGGCGATTATAATGGTGGGAAGGTACCAGTGCTGCAGGATTGGAGGCACTCCCTGCCCGAGGGAAATTGGATCAAGGCTGGGCGTGCCGAGTGTTCCCACGCGGAGTAAGACGTGTAGCCAGAAGGAGGGGTTCATCCCACGTGGACGTTTTCTTGGCCCTTTAATGGTTAGCGTTTTCCAAAGGCCACCAATTCGCTACGGATTCGTTA-TTAATGGCAGCATCGTCTACCAATCGGTTGTCAGAAGCGGGATCCTGCCGCCCAATAGCGGCGCGCCAGTGGGTAGGTCTAGCAGTGGA
>gene=chr20_44440834-44441164; species=panTro
TCAAATACTTAGGACGCAGCAAAGGTGCCCAGGCGATTATAATG-----------CCAGTGCTGCACGATTGGAGGCACTCCCTGCCCGAGGGACATTTTATGAAGGCTGGGCGTGCCGAGTGTTCCCACGCGGACTTTTACGTGTAGCCAGAAGGAGGGGTTCATCCCACGTGGACGTTTTCTTGGCCCTTTAATGGTTAGCGTTTTCCAA-GGCCACCAATTCGCTACGGATTCGTTAGTTAATGGCAGCATCGTCTACCAATCGGTTGTCAGAAGCGGGATCCTGCCGCCCAATAGCGGTGCGCCAGTGGGTAGGTCTAGCAGTGGC
>gene=chr20_44440834-44441164; species=papHam
TCAGATACTTAGGGCCCAGCAAAGATGCCCCGGCGATTATAATTGTGGGAGGGTACCAGAGCCGCAGGATTGGAGGCACTCCCTTCCCGAGGGAGATCGGATCAAGGCTGGGTGTGCCGGCTGTTCCCAAGCGGAGTAAGGCGTGTAGCCTTAAGGAGGGGTTCGTCCCACATGGACGTTTTCTTGGCCCTTTAATGGTTAGCGTTTTCCAAAGGCCACCAATCCGCTACGGATTCGTTAGGTAATGGCAGC-CCGTCTACCAATCGGCTGTCAGAAGCGAGATCCTGCCGCCCAATAGTGGTGCGCCGGTGGGTAGGTCTAGCAGTGGA
>gene=chr20_44440834-44441164; species=ponAbe
TCAGATACTTAGGACGCAGCAAAGGTGCCCAGGCGATTATAATGGGGGGAGGGTACCAGTGCTGCAGGATTGGAGGCACTCTCTGCCCGAGGGAAATCGGATGAAGGCTGGGCGTGCCGGGTGTCCCCACGCGGAGTAAGGCGTGTAGCCTTAAGGAGGGGTTCATCCCACGTGGACGTTTTCTTGGCCCTTTAATGGTTAGCGTTTTCCAAAGGCCACCAATCCGCTATGGATTCGTTGGTTAATGGCAGCCTCGTCTGCCAATCGGCTGTCAGAAGC-GGATCCTGCCGCCCAATAGCGGTGCGCCAGTGGGTAGGTCTAGCAGTGGC
>gene=chr20_44440834-44441164; species=rheMac
TCACATACTTAGGACTCAGCAAAGATGCCCCGGCGATTATAATTGTGGGAGGGTACCAGTGCCGCAGGATTGGAGGCACTCCCTTCCCGAGGGAGATCGGATCAAGGCTGGGTGTGCCGGCTGTTCCCAAGCGGAGTAAGGCGTGTAGCCTTAAGCAGAGGTTCGTCCCACCTGGACGTTTTCTTGGCCCTTTAATGGTTAGCGTTTTCCAAAGGCCACCAATCCGCTACGGATTCGTTAGTTAATGGCAGC-CCGTCTACCAATCGGCTGTCAGAAGC-GAATCCTGCCGCCCAATAGTGGTGCGCCGGTGGGTAGGTCTAGCAGTGGA
>gene=chr20_44518726-44518851; species=hg19
aggcttgtgcaagatcacaagcagaggtgcaatttgaagctagattctcccactcttaAACTAGTGCCGGACAGACGAAGGCCTAGCACATGGGCTACGGAGCCCTAGTAGATTCCAGTCCCCAC
>gene=chr20_44518726-44518851; species=bosTau
tgacttgtccaaggccacaggcagaggcagaatctgaagCCAGGTTCCCCAACTTCTAAAGCAACGCTGGACAGACCAAGGTCTTGCCAGCTGGTTCAGAAGTCCTAGCAGGTTCCTGTCCCCAC
>gene=chr20_44518726-44518851; species=calJac
AGGCTTGTGCAAGAGCACAAGTAGAGGTGCAACTTGAAGCTGGATTCTCTCACTCTTAAACTAGTGCCGGACAAACCAAGGCCTAGCAAGTTGGCTAGGGAGTCCTAGCAGCTTCCTGTCCCCAC
>gene=chr20_44518726-44518851; species=canFam
ctacttgtccaagatcgcaaacagagggagaatctgaagtcagattccccaacttcgaaacTAACACTGGACAGACCAGGGCCTTGCCAGCTGGCTTGGGAATCCTAGCAAGTTGCGGTCCCCAC
>gene=chr20_44518726-44518851; species=equCab
----------------------------------------------------------------------------------CTTGCTAGCCGGCGTGGGAGTCCTAGCAGGTTCCTGTCTCCAC
>gene=chr20_44518726-44518851; species=gorGor
aggcttgtgcaagatcacaagcagaggtgcaatttgaagctagattctcccactcttaaactagtgcCGGACAGACGAAGGCCTAGCACATGGGCTACGGAGCCCTAGTAGATTCCTGTCCCCAC
>gene=chr20_44518726-44518851; species=panTro
aggcttgtgcaagatcacaagcagaggtgcaatttgaagctagattctcccactcttaAACTAGTGCCGGACGGACGAAGGCCTAGCACATGGGCTACGGAGCCCTAGTAGATTCCTGTCCCCAC
>gene=chr20_44518726-44518851; species=papHam
AGGCTTGTGCAAGATCACAAGCAGAAGTGTAATTTGAAGCTAGATTCTCCCACTCTTAAACTAGTGCTGGACAGACGGAGGCCTAGCACACTGGCTAC-GAGCCCTAGCAGATTCCTGTCCCCAC
>gene=chr20_44518726-44518851; species=ponAbe
aggcttgtgcaagatcacaagcagaggtgcaatttgaagctagattctcccgctcttaAACTAGTGCCGGACAGACCAAGGCCTAGCACATGGGCAACGGAGCCCTACTAGATTCCTGTACCTAC
>gene=chr20_44518726-44518851; species=rheMac
aggcttgtgcaagatcacaagcagaggtgtaatttgaagctagattctcccactcttaaactagtgctGGACAGACGGAGGCCTAGCACACTGGTTAC-GAGCCCTAGCAGATTCCTGTCCCCAC
>gene=chr20_44600435-44600765; species=hg19
GGGCCGGTGGTACAGCCCGCTGGCCCCCTGGGTCAGTGGTTCGCTCCCCCCCGGTTCCCCTGCGGAGGCGGCTGACAGCGACGGTCTCGGGGCCTGGCGATTTGGGGCTGTCCCCGGCGCTGCCTGTGCTCCAGGCCCGACGCCATCTTGTGGTGGCGCCGGGTTTCCGCTCAGGCAAGTGCGAGAGCGACTAAAGGGCCTGGGACCCCGGGGCCCTGTTCGGACAGCCCCGCCGGCCTGGGACCTCGCCTCCGGGTATCCCCGCAGTGTGACCTCACTCCACGGCAGGGTACGGTGGGGCCGCCTAACTCTACCCGAAGCTCACCCGAG
>gene=chr20_44600435-44600765; species=bosTau
GGGTCGGTGGTACCGCCCGCAGGCCCCCAGGGTCAGTGGCTTGCTCCCCCTCGGAGCCCAGGCGGAGGGGGCTGACAGAGACGGTTCCGGGGCCTGGCGACTAGGGGCTGTCCCCGGCGCTGCCTGAGCTCCAGGCCCGACGCCATCTTGTGGCGGCGCCGGGTTTCCGCTCAGGCAAGTGCGAGAGCGACTAAAGGGCCTGGGACCCCGGGGCCCTGTTCGGACAGCCCCGCCGGCCCGGGACCTCGCCGCCGGGTCTCCCCGCAGTGTGGCCCCGCTTCCTAGCAGGGTGCGGTGTGGCGACCTGACTCTCCCCGAAGCTCACCTGAC
>gene=chr20_44600435-44600765; species=calJac
GGGTCTGTGGTACAGCCCGCTGGCCCCCTGGGTCAGTGGTTCGCTCCCCCACGGTTCCCCTGCGGAGGGGGCTGACAGCGACGGTCTCGGGGCTTGGCGACTCGGGGCTGTCCCCGGCGCTGCCTGTGCTCCAGGCCCGACGCCATCTTGCGGCCACACCGAATTTCCGCTCAGGCAAGTGCGAGAGCGACTAAAGGGCCTGGGACCCCGGGGCCCTGTTCGGACAGCCCCGCCGGCCAGGGACCTCGCCTCCGGGTATCACCGCAGTGTGACCTCACTCTACGGCTGGGTACGGTGGTGCTGCCTGACTCTACCCGAAGCTCACCCGAG
>gene=chr20_44600435-44600765; species=canFam
GGGTCGGTGGTACAGCCCGCAGGCCCCCCGGGTCAGTGGCTCGCTCCCCCTCGGCTCCCATGCGGAGGGGGCTGACAGCGACGGTCCCGGGGCCTGGCGACTCGGGGCTGTCCCCGGCGCTGCCTGCGCTCCAGGCCCGACGCCATCTTGCGGCGGCGCCGGGTTTCCGCTCAGGCAAGTGCGAGAGCGACTAAAGGGCCTGGGACCCCGGGGCCCTGTTCGGACAGCCCCGCCGGCCCGGGAGCTCGCCGCCGGCTCTCTCCGCAGCGTGGCCCCACTTCGCGGCCGCGTGCAGTGGGGCGATCTGACTGTACCCGATGCTCACCCGAC
>gene=chr20_44600435-44600765; species=equCab
GGGTCGGTGGTACAGCCCACAGGCCCCCTGGGTCAGTGGCTCGCTCCCCCTCGGTTCCCCTGCGGAGGGGGCTGACAGCGACGGTCCCGGGGCCTGGCGACTCGGGGCTGTCCCCGGCGCTGCCTGCGCTCCAGGCCCGACGCCATCTTGTGGCGGCG-CGGGTTTCCGCTCAGGCAAGTGCGAGAGCGACTAAAGGGCCTGGGACCCCGGGGCCCTGTTCGGACAGCCCCGCCGGCCCGGGACCTCGCTGCCGGGTATCCCCGCAGTGTGGCCCCACTTCACGTCAGGGTGCAGTGGGGCGACGCGAGTCTACCCGACGCTCACCTGAC
>gene=chr20_44600435-44600765; species=gorGor
GGGTCGGTGGTACAGCCCGCTGGCCCCCTGGGTCAGTGGTTCGCTCCCCCCCGGTTCCCCTGCGGAGGGGGCTGACAGCGACGGTCTCGGGGCCTGGCGACTTGGGGCTGTCCCCGGCGCTGCCTGTGCTCCAGGCCCGACGCCATCTTGTGGTGGCGCCGGGTTTCCGCTCAGGCAAGTGCGAGAGCGACTAAAGGGCCTGGGACCCCGGGGCCCTGTTCGGACAGCCCCGCCGGCCTGAGACCTCGTCTCCGGGTATCCCCGCAGTGTGACCTCACTCCACGGCAGGGTACGGTGGGGCCGCCTGACTCTACCCGAAGCTCACCCGAG
>gene=chr20_44600435-44600765; species=panTro
GGGTCGGTGGTACAGCCCGCTGGCCCCCTGGGTCAGTGGTTCGCTCCCCCCCGGTTCCCCTGCGGAGGGGGCTGACAGCGACGGTCTCGGGGCCTGGCGATTTGGGGCTGTCCCCGGCGCTGCCTGTGCTCCAGGCCCGACGCCATCTTGTGGTGGCGCCGGGTTTCCGCTCAGGCAAGTGCGAGAGCGACTAAAGGGCCTGGGACCCCGGGGCCCTGTTCGGACAGCCCCGCCGGCCTGGGACCTCGCCTCCGGGTATCCCCGCAGTGTGACCTCACTCCACGGCAGGGTACGGTGGGGCCGCCTGACTCTACCCGAAGCTCACCCGAG
>gene=chr20_44600435-44600765; species=papHam
GGGTCGGTGGTACAGCCCGCTGGCCCCCTGGGTCAGTGGTTCGCTCCCCCCGGGTTCCCCTGTGGAGGGGGCTGACAGCGACGGTCTCGGGGCCTGGCGACTTGGGGCTGTCCCCGGCGCTGCCTGTGCTCCAGGCCCGACGCCATCTTGTGGTGGCGCCGGGTTTCCGCTCAGGCAAGTGCGAGAGCGACTAAAGGGCCTGGGACCCCGGGGCCCTGTTCGGACAGCCCCGCCGGCCCGGGAACTCGCCTCCGGGTAACCTCGCAGTGTGACCTCACTCCACGGCAGGGTACGGTGGGGCCGCCTGACTCTACCCGAAGCTCACCTGAG
>gene=chr20_44600435-44600765; species=ponAbe
GGGTCGGTGGTACAGCCCTCTGGCCCCCTGGGTCAGTGGTTCGCTCCCCCCCGGTTCCCCTGCGGAGGGGGCTGACAGCGACGGTCTCGGGGCCTGGCGACTTGGGGCTGTCCCCGGCGCTGCCTGTGCTCCAGGCCCGACGCCATCTTGTGGTGGCGCCGGGTTTCCGCTCAGGCAAGTGCGAGAGCGACTAAAGGGCCTGGGACCCCGGGGCCCTGTTCGGACAGCCCCGCCGGCCTGGGACCTTGCCTCCGGGTATCCCCGCAGTGTGACCTCACTCCACGGCAGGGTACGGTGGGGCCGCCTGACTCTACCCGAAGCTCACCCGAG
>gene=chr20_44600435-44600765; species=rheMac
GGGTCGGTGGTACAGCCCGCTGGCCCCCTGGGTCAGTGGTTCGCTCCCCCCGGGTTCCCCTGTGGAGGGGGCTGACAGCGACGGTCTCGGGGCCTGGCGACTGGGGGCTGTCCCCGGCGCTGCCTGTGCTCCAGGCCCGACGCCATCTTGTGGTGGCGCCCGGTTTCCGCTCAGGCAAGTGCGAGAGCGACTAAAGGGCCTGGGACCCCGGGCCCCTGTTCGGACAGCCCCGCCGGCCCGGGAACTCGCCTCCGGGTAACCTCGCAGTGTGACCTCACTCCACGGCAGGGTACGGTGGGGCCGCCTGACTCTACCCGAAGCTCACCTGAG
>gene=chr20_44859467-44859575; species=hg19
ctcagatttctatgctcagcaccaaggacagtaccttgacaagctcacctggtgcaggagagaggcaggtttcaaacccacgtggatctgatgtcaaagcccACATAT
>gene=chr20_44859467-44859575; species=bosTau
ctcagatttccttgtttaacagctgggacagtgcctggctaaattcatctggcaaggaaaagaggcaagattcaaacccaggtcaatctgatgtcaaaacACACATGT
>gene=chr20_44859467-44859575; species=calJac
ctcagatttctgtgctcagcaccaaggacagtacctTGACGAGTTCACCTGGTTC-----AGAGGCAGGTTTGAAACCCACGTGGATCTGATGTCAAAGCCCACATTT
>gene=chr20_44859467-44859575; species=canFam
CTCAGTTTTCCATGTTCAGAActg-----------------agttcacttggcaaggaagaatggcaggattcaaacccaggatgatctgatgtcaacccccatTCGT
>gene=chr20_44859467-44859575; species=equCab
cac-gatttccatgttcagcaccgaggacagttccCATTcaagttcacctctcaaggaagaggggtagaattcaaacccaggcctatctgatgtcaaaactcacac-t
>gene=chr20_44859467-44859575; species=gorGor
------------------------------------------------------------------------------------------------------------
>gene=chr20_44859467-44859575; species=panTro
ctcagatttctatgctcagcaccaaggacagtaccttgacaagttcacctggtgcaggagagaggcaggtttcaaacccacgtggatctgatgtcaaagcccACATAT
>gene=chr20_44859467-44859575; species=papHam
ctcagatttctatgctcagcgccaaggagagtaccttgacaagttcacctggtgcagaagagaggcaggtttcaaacccacgtggatctgatgtcaaagcccACATAT
>gene=chr20_44859467-44859575; species=ponAbe
ctcagatttctatgctcagcaccaaggacagtacctTGACAAGTTCACATGGTGCAGAAGAGAGGCAGGTTTCAAACCCACGTGGATCTGATGTCAAAGCCCACATAT
>gene=chr20_44859467-44859575; species=rheMac
ctcagatttctatgctcagcaccaaggacagtaccttgacaagttcacctggtgcagaagagcggcaggtttcaaacccacgtggatctgatgtcaaagcccACATAT
>gene=chr20_45312942-45313272; species=hg19
AGTGAGTACTAGtgtattagtccgttctcacactgctgataaagacatacccgagaccgggtaatttataaaggaaaagtttaataactcacagttcagcatggctggggatgcctcagaaaacttataatcatggcagatggggaaacaaacacacccttctccacgtggcagcaggaagtgccgaacaagagggaaaagccccttataaaaccatcagatctcgtgagaactcactcgctatcacgagaacagcacggaggtagccgccccgaggattaaattacctcccactgggtccctcccatgtcacgtggggattacgggaac
>gene=chr20_45312942-45313272; species=bosTau
AGCGAAC-----------------------------------------------------------------------------------------------------------------------------------------------------------------------------------------------------------------------------------------------------------------------------------------------------------------------------------
>gene=chr20_45312942-45313272; species=calJac
agtgagtact----tatttgtccattctcacactgctaataaagtcatatccgaggctgggtaatttataaaggagaaatttaattactcacagttcagcatggctggggatg-ctcaggaaacttacaatcatggccaaaggggagccaaaaacgtc---cttaatatggcagcaggaagtactgaacaaga--gaaaagccccttataaaaccatcagctcctgtgagaactcactcactatcatgagaacactatcacgagaacagcccccaagatcaaattacctcccactgggtccctcc--tgcaacgtgaggatcacagaaac
>gene=chr20_45312942-45313272; species=canFam
agcgagca----------------------------------------------------------------------------------------------------------------------------------------------------------------------------------------------------------------------------------------------------------------------------------------------------------------------------------
>gene=chr20_45312942-45313272; species=equCab
------------------------------------------------------------------------------------------------------------------------------------------------------------------------------------------------------------------------------------------------------------------------------------------------------------------------------------------
>gene=chr20_45312942-45313272; species=gorGor
AGTG--------------agtccgttctcacactgctaataaagacatacccgagaccgggtaatttataaaggaaaagt---------------------------------------------------------------------------------------------------------------------------------------------------------tcactcgctatcacgagaacagcatggaggtagccgcccctatgattaaattacctcccaccgggtccctcccatgtcacctggggattac-gaacc
>gene=chr20_45312942-45313272; species=panTro
AGTGAGTACTAGtgtattagtccgttctcacactgctaataaagacatacccgagaccgggtaatttataaaggaaaagtttagtaactcacagttcagcatggctggggatgcctcagaaaacttataatcatggcagatggggaaacaaacacacccttcttcacgtggcagcaggaagtgccgaacaagagggaaaagccccttataaaaccatcagatctcgtgagaactcactcgctatcacgagaacagcatggaggtagccgccccgaggattaaattac-tcccactgggtccctcccatgtcacgtggggattacgggaac
>gene=chr20_45312942-45313272; species=papHam
AGTGAgtactagtgtatta-------ctcacgctgctaataaagacatacccgagaccgggtaatttataaaggagaagtttaattactcacagttgagcatggctggggatgcctcgggaaagttacaatcatggcggatggggaaacaaacacatcattcttcacatggcagcaggaagtgcccaa-aagagggaaaagccccttagaaaaccatcagatctcatgagaactcactcactatcacgagaactgcatggaggtagccgcccccaggattaaattacctcccactaggtctctcccgtgtcacgtggggattatgggaac
>gene=chr20_45312942-45313272; species=ponAbe
agtgagtactAGtgtattagcccgttctcacactgctaataaagacatactcgagacctggtaatttataaaggaaaagtttaataactcaaagttcagcatggctgggga-------------------------------------------------------------------aagtgccgaacaagagggaaaagccccttataaaaccatcagatctcgtgagaactcactcactatcacaagaacagcacagaggtagccgcccccaggattaaattacctcccactgggttcctcccatgtcacgtggggattacgggaac
>gene=chr20_45312942-45313272; species=rheMac
agtgagtactagtgtattaa-------tgacgctgctaataaagacatacccgagaccgggtaatttataaaggagaagtttaattactcacagttgagcatggctggggatgcctcgggaaacttacaatcatggcggatggggaaacaaacacatcattcttcacatggcagcaggaagtgccaaa-aagagggaaaagccccttataaaaccatcagatctcatgagaactcactcactatcacaagaactgcatggaggtagccgcccccaggattaaattacctcccactaggtctctcccgtgtcacgtgggggttacaggaac
>gene=chr20_45599898-45600228; species=hg19
atctaagagtctgagcagcagctctgctctgcaaagtcatcagcagcccagattcctttcaacttgtttcctcatccttaaggtgctgctcttttcctcattgtccaagatggcactccatcacatgacgttctatccaataggaatgggaaaaagaggaaggtccaccccattcctttaaggacctaacctacatgttacttgcatcacttttgattccaccctagtgactgcgcttagtcacatgaccacagcctaactgcaagggaacctgggaaatgtagtctttattctgggtagctgagtgccctgctaagaatcagttgtttg
>gene=chr20_45599898-45600228; species=bosTau
atgtaaaactctgag-tatattgtttttcaataaggtcatcagaggcccagactcctttcatctttttatgtcatccttaacatgctgcccttttccttgtggcccgagatgact--CTATCACATTGAAACCTagcaaggaagaatggcataaaaggggagcttcaccccactttttaaaggacctt--taaagtgttgcatgcatcacttttgattccatcc---cgaccatatttagtctca--accacagcctcaccacaaggaaagctgggatat-------tcattct-ggtgcctgtatgccgtgcctggaatcaattccttg
>gene=chr20_45599898-45600228; species=calJac
atctaagagtctgagcagcagctctgctctgcaaag---tcagcagcccagattcctgtcctcttgtttcctcattctctaagtgctgcccttttccttattgtctaagatggcactccaccacatgacattctatccagtaggaatgggaaaaagaggaaggtccaccccattcctttcaggacctaagctacatgttgctaacatcacttttgattccatcctattgactgtgcttagtcacatgaccacagcctaactgcaaaggaacctgggaaatgtagtc--tattccgggtagctgagtgccctgctaagaatcagttgtatg
>gene=chr20_45599898-45600228; species=canFam
-----------------------------------------------------------------------------------------------------------------------------------------------------------------------CCTGACACCTTTAAGGATGTGAC------------TGACCTGcttttgactccatccaggtgactgtacttaggcacctggtcacagtctagccgcagaggaggctgggaaat-------tctctctgggtggctgtgtgccctgctaagaatcaattctttg
>gene=chr20_45599898-45600228; species=equCab
ctgt-aaagtctgag-cacagccctgctctgcgaagccatgggcggcccagactgcttccatctcgtcacatcatccttaaagggccgccctatcccttgtggtccaagatggctccccatcacgccgcattctagcgagtaggaatgg--gggaagggggagttcacctg----ctttaaggacatgacctgagtgtcgaatgcatcactttcgattccatcc---tgactaggtttagtcacatgaccacaacctaactgcaagggaagctgggaaat-------tctttctgggcgg-tgcatgccctgtgaaggatcaattccttg
>gene=chr20_45599898-45600228; species=gorGor
atctaagagtctgagcagcagctctgctctgcaaagtcatcagcagcccagattcctttcatcttgtttcgtcatccttaaggtgctgctcttttcctcattgtccaagatggcactccatcacatgacgttctatccaataggaatgggaaaaagaggaaggtccaccccattcctttaaggacctaacctacatgttacttgcatcacttttgattccaccgtagtgactgcgcttagtcacatgaccacagcctaactgcaagggaacctgggaaatgtagtctttattctgggtagctgagtgccctgctaagaatcagttgtttg
>gene=chr20_45599898-45600228; species=panTro
atctaagagtctgagcagcagctctgctctgcaaagtcatcagcagcccagattcctttcatcttgtttcctcatccttaaggtgctgctcttttcctcattgtccaagatggcactccatcacatgacgttctatccaataggaatgggaaaaagaggaaggtccaccccattcctttaaggacctaacctacatgttacttgcatcacttttgattccaccctagtgactgcgcttagtcacatgaccacagcctaactgcaagggaacctgggaaatgtagtctttattctgggtagctgagtgccctgctaagaatcagttgtttg
>gene=chr20_45599898-45600228; species=papHam
atctgagagtctgagcagcagctctgctctgcaaagtcatcagcagcccagaatcctttcatcttgtttcctcatccttaaggtgctgctcttttcctcattgtccaagatg--actccatcacatgacattctatccaataggaatgggaaaaagaggaaggtccaccccattcctttaaggacctaacctacatgttacttgcatcacttttgattccaccctagtgactgtacttagtcacacgaccagagcctaactgcaagggaacctgggaaatgtagtctttattctgggtggctgagtgccctgctaagaatcagttgtttg
>gene=chr20_45599898-45600228; species=ponAbe
atctaagagtctgagcagcagctctgctctgcaaagtcgtcagcagcccagattcctttcatcttgtttcctcatccttaaggtgctgctcttttcctcattgtccaagatggcactccatcacatgacattctatccaataggaatgggaaaaagaggaaggtccaccccattcctttaagaacctaacctacatgttacttgcatcacttttgattccaccctagtgactatgcttagtcacatgaccacagcctaactgcaagggaacctgggaaatgtagtctttattctgagtggctgagtgccctgctaagaatcagttgtttg
>gene=chr20_45599898-45600228; species=rheMac
atctgagagtctgagcagcagctctgctctgcaaagtcatcagcagcccagaatcctttcatcttgtttcctcatccttaaggtgctgctcttttcctcattgtccaagatg--actccatcacatgacattctatccaataggaatgggaaaaagaggaaggtccaccccattcctttaagaacctaacctacatgttacttgcatcacttttgattccaccctagtgactgtacttagtcacacgaccacagcctaactgcaagggaacctgggaaatgtagtctttattctgggtggctgagtgccctgctaagaatcagttgtttg
>gene=chr20_46937749-46937910; species=hg19
ttgatcatctcttgccaggttctgacagctcagtattcaagttgctcacggcaacagccttgacaccatgctgagacacgtgttgtcttgttcttcacacataccatgcccaatacacatgacaaagactgttggctcgaccttaaaaatctccccagctt
>gene=chr20_46937749-46937910; species=bosTau
TGGATAAACTCGTAcca------cctcactcaaaactcaa-------------------------------------------------------------------------------------------------------------------------
>gene=chr20_46937749-46937910; species=calJac
TTTATAAACTCATGCCAGGCTTTCACAGCTCAGTAttcaagttgctcacagcaacagccttgacaccatcctgagacatgtgtt---ttgtttttcacacataccatgcccaatactcatggcaaagactgttggctcaaccttaaaaatctccccagctc
>gene=chr20_46937749-46937910; species=canFam
TAGATAAACTCATAC----------CAGCTCGAAAGtcaagttggtcagaccaacgactttggtgccatcctgagatttac---gttttgttttttgcacatagcacatccaat--------------ccatt--ttccacttc-----------------
>gene=chr20_46937749-46937910; species=equCab
TGGATAAACTTATCC-AGGCTCTTGCAGCTCGAAACTGAagttactcagaccaacagcttt-gtgccatctggagactcgtgtagttttgttttttacctataacacgtccaatccattttacaaaaactgttggttctaccctaaaaacatatccagctt
>gene=chr20_46937749-46937910; species=gorGor
ttgatcatctcttgccaggttctgacagctcagtattcaagttgctcacgacaacagccttgacaccatgctgagacacgcgttgtcttgtttttcacacataccatgcccaatacacatgacaaagactgttggctcgaccttaaaaatctccccagctt
>gene=chr20_46937749-46937910; species=panTro
ttgatcatctcttgccaggttctgacagctcagtattcaagttgctcacggcaacagccttgacaccatgctgagacacgtgttgtcttgttcttcacacataccatgcccaatacacatgacaaagactgttggctcgaccttaaaaatctccccagctt
>gene=chr20_46937749-46937910; species=papHam
TTGATCAACTCGTGCCTGGTTCTCACAGCTCAGTGttcaagttgctcatggcaacaaccttgacaccatcctgagatgcgtgttgtcttgtttttcacatgtaccatgcccaatacacgtgacaaagactcttggctcaaccttaaaaatatccccagctt
>gene=chr20_46937749-46937910; species=ponAbe
TTAATCATCTTGTGCCAGGTTCTCACAGCTCAGTAttcaagttgctcacggcaacagccttgacaccatgctgagccacgtgttgtcttgtttttcacacataccacgcccaatacacatgacaaagactgttggctcgaccttaaaaatctccccagctt
>gene=chr20_46937749-46937910; species=rheMac
TTGATCAACTCGTGCCTGGTTCTCACAGCTCAGTGttcaagttgctcacggcaacaaccttgacaccatcctgagacgcgtgttgtcttgtttttcacgtgtaccatgcccaatacacgtgacaaagactgttggctcgaccttaaaaatatccccagctt
>gene=chr20_48065481-48065811; species=hg19
ACATTGTTCCTGCAAGGGCAGAGGAGTCACCTGCTGCTCATACCTGGAGGAAGAGGGGGcttctttttagcaacaaaccatctcaccctttgggggaactatcccttcccagctctcaagccacgtggcttgtagcctggcctcacctctggctccaggtctggccaatcagaacggtgcattcccctggcaacaacgattggcagagtctgggcatgtgaccccaatcaagccaatcagagtgaaccctgggacttgtcatgggactaccggaaagagaagctccagcattctaatggagctccgccttcagcacaggtaaggacaggc
>gene=chr20_48065481-48065811; species=bosTau
AGACTGTTCCTATGAGAATGGGGGTGTCAACTGCTTTTCGTGTCTGCC----TGGGGGGCTTCCTCCTGGTAAAAAAccCCCTCCCTCTTTGGAGGAActatc---ccttggctttggagccaggaagctc-ga-gctgagctca-------------------ccaatcagaactgtgcattcccctggcaacaaggattggctcagttggagcacatgacc-aagccaagccaatcagaatggaccctgggacttttgAGGAGATG-CAGTAAAGAGGTTCTCc-aagtcccaa--------------------------------ac
>gene=chr20_48065481-48065811; species=calJac
AGATTG-TTCTGCAAGGGCAGAGGTGTCACCTGCTGCTCATATCTGGGGGAAG-GGGGGCTTCTTTTTGGTAAGAAACCGTCTCACcctttgggggaactaccccttcccagctctcaggccacatggcttggagcctggcctcactgctgactccaggtctggccaatcagaactgtgcattctcctggcaacaaccattggctgagtctgggcaaatgacccggatcaagccaatcagagtgaaccctgggacttgtcctgggaataccggaaagagatgctcCAGGATCCTAAccaatctccaccttcagcacaggtaaggccaggc
>gene=chr20_48065481-48065811; species=canFam
--------------agggcagagggatcatcagcttttcaggcctgcc-----tgGTGGcttccttctggt-aaaaatcctcgcatgcttttgggaaaccgtg---ccttcactctggagctacctggcttagaggctgacctcggctctggctccaggcctggccaatcagaactgtgcattcctctggcaatgacaatgggctcagtttgggcac-tgact-caattaagccaatcagagtgagtcccagga------ctggcactaaggcaaaaagatgctctcAGT-CCTAAccaagccccgtatttagcatagagacaaacaggc
>gene=chr20_48065481-48065811; species=equCab
AGACTGTTCTCGCGAGGGTGGAAGCGTCGTCTGACTTTCCTGTCTGGCCT--GGGGGGGCTTCCTTCCGGT--------------AGC-------AAAGCAT-----CAccagtccaaggccacgtggcttggaggctgaccccacctctagctccaggcctggccaatcagaactgagcattccccgggcagccacgattggctccgtttgggcacgtgacc-aaatcaagccaatcagagggaatcctgagactcccgctgggactacaggaaagagatgctcccAGGTCCCAACCAAGCTCTGTGTTTGTGGCaga---gaacaggc
>gene=chr20_48065481-48065811; species=gorGor
ACATTG------------------------------------------------------------------------------------------------------------------------------------------------------------------------------------------------------------------------------------------------------------------------------------------------------------------------------------
>gene=chr20_48065481-48065811; species=panTro
ACATTGTTCCTGCAAGGGCAGAGGAGTCACCTGCTGCTCATACCTGGAGGAAGAGGGGGcttctttttagcaacaaaccatctcaccctttgggggaactatcccttcccagctctcaagccacgtggcttgtagcctggcctcacctctggctccaggtctggccaatcagaacggtgcattcccctggcaacaacgattggcagagtctgggcatgtgaccccaatcaagccaatcagagtgaaccctgggacttgtcatgggactaccggaaagagaagctccagcattctaatggagctccgccttcagcacaggtaaggacaggc
>gene=chr20_48065481-48065811; species=papHam
TGATTATTCTTGCAAGGGCAGAGGAGTCACCTGCTGCTCATACCTGGGGGAAGAGGGGGCTTCTTTTTGGTAACAAACCGTCTCACGTttt-ggggaactatcccttgcctgctctcaggccacgtggcttggagcctggcatcacctctggctccaggtctggccaatcagaactgtgcattcccctgg---caacgattggccgagtctgggcatgtgaccccaatcaagctaatcagagtgaaccctggcacttgtcctgggactaccggaaagagatgctcCAGGATTCTAATGGAGCTCCGCCTTCATCACAGGTAaggacaggc
>gene=chr20_48065481-48065811; species=ponAbe
AGATTGTTCCTGCAAGGGCAGAGGAGTCACCTGCTGCTCATACCTGGGGGAAGAGGGGGCTTCTTTTTAGTAACAAACCGTCTCACcctttgggggaa-tatcccttccccgctctcaagccacgtggcttggagcctggcctcacctctggctccaggtctggccaatcagaactgtgcattcccctggcaacaacgattgaccgagtctgggcatgtgaccccaaacaagccaatcagagtgaaccctgggacttgtcctgggactaccggaaagagaagctcCAGGATTCTAATGGCACTCCGCCCTCAGCACAGGTAaggacaggc
>gene=chr20_48065481-48065811; species=rheMac
AGATTATTCTTGCAAGGGCAGAGGAGTCACCTGCTGCTCATACCTGGGGGGAGAGGGGGcttctttttggtaacaaaccgtctcacgtttt-ggggaactatcccttgcctgctctcaggccacgtggcttggagcctggcatcacctctggctccaggtctggccaatcagaactgtgcattcccctggcaacaacgattggccgagtctgggcatgtgaccccaatcaagtcaatcagagtgaaccctggcacttgtcctgggactaccggaaagagatgctcCAGGATTCTAATGGAGCTCCGCCTTCATCACAGGTAAGGACAGGC
>gene=chr20_48598839-48599169; species=hg19
cggggctgtgccctggccccaggtacagtgccccacacgtgctgggcgctccgtaaacactggataagggaaggaaCGGGTGCTCTTGGCTAGCTGGGCCAGGCTGCTTTGCAAAAAGGCCGTGGCATTTCAAGCCGCCGAGAGCCACGTGCGGTGTCCCTTTCCTCGCTTCCTCCCCAGTGATGTGCGTTTCCCTCGTCAATGCCACGCTCTCCAGGCGCCAGCCGGGCGGAGGAAATTTCCGCCCCCTCCCAAGCCCGAGGCGGGGGCGGGCGTCGGAAGGTCAGGTGTCCCGGCCGGCGCGCAGCGCCAGGGGGCGTCAGAAGCGCT
>gene=chr20_48598839-48599169; species=bosTau
cagagtcgtaccccagcgccgggaggggtgcctggtccgtagtgggcacacagtCAGC---------CGGAGCGAGAGA----------CAAGCGGACGCCGCACGCTCCGCAAAAAGGCCGTGGCGTTGCGCACTGTCAGCAGCCACGTGGGGTATCCATTGCTTCTC-TCCGCCTCCGAACTGTGTGCTCCCCTGGTCAATCCCACGCTCTCGAGGCACCCTACGAGCGAAGGCACCCCCCGCCCCGTCCGACACCCGAGGCGGTGGCG-GTCTCCGAAAGTCAGGTGCCCAGACCCGCGCGCGGCGCCAGAGGGCGCCAGAGGCG--
>gene=chr20_48598839-48599169; species=calJac
cagggctgtgccccggccccaggtacagtgccccacacgtgctggacgctccgtaaacactggctaagggaaggaaCGGGCGCACTTCGCT---------AGGCTGCTTTGCAAAAAAGCCATGGCATTTCATGCTGCCAAGAGCCACGTGTAGTGTCCGTTTCCTCGCATCCTCCCCAGCAATATGCATTTCCCTCCTCAATGCCACGCTCTCCAGGCGCCAGCCGGGCGGAGGAAATTTCCGCCCCCTCCCAAGCCCGAGGCGGGGGCGGGCTTCGGAAGGTCAGGTGTCCCGGCCCGCGCGCAGCGCCAGGGGGCGTCAGAAGCGCT
>gene=chr20_48598839-48599169; species=canFam
cagaactgtgccccagctccgggaatagtgactggcacgtagcgggtgctcggtaaacatttgcgaagtggaggaaCGGATGCCttctgctagatgatgcagattgctttgcaaaaaggctgtggcatttcacactgccgggagccacgtgaggtgttcatttcctcgcatcctcccccgaaatgtgtatctcCCTCGTCAATCCTACGCTCTCGAGGCGCCAGCCTGACCGAGGAAATTTCCGCCCCCTCCCGAGCCCGAGGTGGGGGCG-GTTTCGGAACATCAGGTGCCCAGACCCGCGTGCGGCACAAGGGGGCGCCAGAGGCG--
>gene=chr20_48598839-48599169; species=equCab
caggactgtaccccagccccggggacagtccctggcacgtggtgggcgctcagcaaacatctgctacgtgcaggaaCGAATGCGTTTTGCTAGGTGATGCAGATCGCTCTGCAAA-AGGCCACGGCATTTCACACCGTCCGCAGCCTAGCGCGGTGTCCCTTTCCTCGCACCCTCCCCCGAACTGTGCATCCCCCTGGTCAATCCCACGCTCTCGAAGCGCCCGCCGAGCCGAGGAAATTTCCGTCCCCTCCCAAGCCCGCGGCGGAGGCG-GCTTCGGAACCTCAGGTGCCCAGACCCGCGCACGGCGACAGGGGGCGCCAGAGGCG--
>gene=chr20_48598839-48599169; species=gorGor
cggggctgtgccctggccccaggtacagtgccccacacgtgctgggcgctccgtaaacactggataagggaaggaaCGGGTGCTCTTGGCTAGCTGGGCCAGGCTGCTTTGCAAAAAGGCCGTGGCATTTCAAGCCGCCGAGAGCCACGTGCGGTGTCCCTTTCCTCGCTTCCTCCCCAGCGATGTGCGTTTCCCTCGTCAATGCCACGCTCTCCAGGCGCCAGCCGGACGGAGGAAATTTCCGCCCCCTCCCAAGCCCGAGGCGGGGGCGGGCGTCGGAAGGTCAGGTGTCCCGGCCGGCGCGCAGCGCCAGGGGGCGTCAGAAACGCT
>gene=chr20_48598839-48599169; species=panTro
cggggctgtgccctggccccaggtacagtgccccgcacgtgctgggcgctccgtaaacactggataagggaaggaaCGGGTGCTCTTGGCTAGCTGGGCCAGGCTGCTTTGCAAAAAGTCCGTGGCATTTCAAGCCGCCGAGAGCCACGTGCGGTGTCCCTTTCCTCGCTTCCTCCCCAGCGATGTGCGTTTCCCTCGTCAATGCCACGCTCTCCAGGCGCCAGCCGGGCGGAGGAAATTTCCGCCCCCTCCCAAGCCCGAGGCGGGGGCGGGCGTCGGAAGGTCAGGTGTCCCGGCCGGCGCGCAGCGCCAGGGGGCGTCAGAAGCGCT
>gene=chr20_48598839-48599169; species=papHam
cggggctgtgccct-gccccaggtaca-------------gctgggccctccgcaaacactggctaagggaaggaaCGGGCGCTCTTCGATAGCTGGGCCAGGCTGCTTTGCAAAAAGGCCGTAGCATTTCACGCCGCCAGGAGCCACGTGCGGTGTCCGTTTCCTCGCTTCCTCCCCAGCAATGTGCATTTCCCTCGTCAATGCCACGCTCTCCAGGCGCCAGCCGGGCGGAGGAAATTTCCGCCCCCTCCCAAGCCCGAGGCGGGGGCGGGCGTCGGAAGGTCAGGTGTCCCGGCCCGCGCGCAGCGCCAGGGGGCGTCAGAAGCGCT
>gene=chr20_48598839-48599169; species=ponAbe
cggggctgtgccctggccccaggtacagtgccccacacgtgctgggcgctccgtaaacactggataagggaaggaaCAGGCGCTCTTCGCTAGCTGGGCCAGCATGCTTTGCAAAAAGGCCGTGGCATTTCAAGCTGCCGAAAGCCACGTGCGGTGTCTGTTTCCTCGCTTCCTCCCCAGCGATGTGCGTTTCCCCAGTCAATGCCACGCTCTCCAGGCGCCAGCCGGGCGGAGGAAATTTCCGCCCCCTCCCAAGCCCGAGGCGGGGGCGGGCGTCGGAAGGTCAGGTGTCCCGGCCGGCGCGCAGCGCCAGGGGGCGTCAGAAGCGCT
>gene=chr20_48598839-48599169; species=rheMac
cggggctgtgccct-gccccaggtaca-------------gctgggccctccgcaaacactggctaagggaaggaaCGGGCGCTCTTCGCTAGCTGGGCCAGGCTGCTTTGCAAAACGGCCGTAGCATTTCACGCCGCCAGGAGCCACGTGCGGTGTCCGTTTCCTCGCTTCCTCCCCAGCAATGTGCATTTCCCTCGTCAATGCCACGCTCTCCAGGCGCCAGCCGGGCGGAGGAAATTTCCGCCCCCTCCTAAGCCCGAGGTGGGGGCGGGCGTCGGAAGGTCAGGTGTCCCGGCCCGCGCGCAGCGCCAGGGGGCGTCAGAAGCGCT
>gene=chr20_48808948-48809058; species=hg19
AACATGGCTGAACGCGTGTGTACACGGGACTGACGCAACCCACGTGTAACTGTCAGCCGGGCCCTGAGTAATCGCTTAAAGATGTTCCTACGGGCTTGTTGCTGTTGAtg
>gene=chr20_48808948-48809058; species=bosTau
--------------------------------------------------------------------------------------------------------------
>gene=chr20_48808948-48809058; species=calJac
AACATGGCCGAACCCGTGTGTACATGGGACTGACGCAACCCACGTGTAACTGTCAGCCGGGCCCTGAGTAATCGCTTAAAGATGTTCCTACGGGCTTGTTGCTGTTGAtg
>gene=chr20_48808948-48809058; species=canFam
AACATGGCTGAACGCGAGTGTACACGGGACTGACGCAACCCACGTGTAACTGTCAGCCGGGCCCTGAGTAATCGCTTAAAGATGTTCCTACGGGCttgttgctgttgatg
>gene=chr20_48808948-48809058; species=equCab
AACATGGCTGAACGCGTGTGTACACGGGACTGACGCAACCCACGTGTAACTGTCAGCCGGGCCCTGAGCAATCGCTTAAAGATGTTCCTACGGGgttgttgctgt---tg
>gene=chr20_48808948-48809058; species=gorGor
AACATGGCTGAACGCGTGTGTACACGGGACTGACGCAACCCACGTGTAACTGTCAGCCGGGCCCTGAGTAATCGCTTAAAGATGTTCCTACGGGCTTGTTGCTGTTGAtg
>gene=chr20_48808948-48809058; species=panTro
AACATGGCTGAACGCGTGTGTACACGGGACTGACGCAACCCACGTGTAACTGTCAGCCGGGCCCTGAGTAATCGCTTAAAGATGTTCCTACGGGCTTGTTGCTGTTGAtg
>gene=chr20_48808948-48809058; species=papHam
AACATGGCTGAACTCGTGTGTACACGGGACTGACGCAACCCACGTGTAACTGTCAGCCGGGCCCTGAGTAATCGCTTAAAGATGTTCCTACGGGCTTGTTGCTGTTGAtg
>gene=chr20_48808948-48809058; species=ponAbe
AACATGGCTGAACGCGTGTGTACACGGGACTGACGCAACCCACGTGTAACTGTCAGCCGGGCCCTGAGTAATCGCTTAAAGATGTTCCTACGGGCTTGTTGCTGTTGAtg
>gene=chr20_48808948-48809058; species=rheMac
AACATGGCTGAACGCGTGTGTACACGGGACTGACGCAACCCACGTGTAACTGTCAGCCGGGCCCTGAGTAATCGCTTAAAGATGTTCCTACGGGCTTGTTGCTGTTGAtg
>gene=chr20_49084554-49084884; species=hg19
GAATGAGTAATCTATTTTGTTCCAGAATCTAAATTCTAAGCTCTGTAATAATGCCTCCAgttgtagagtctgagagttgtccccagtatcagtttttcccttctatagaggtaaatgctccgtggaaacacatggctggttgcagtaaagactacatttcccagcctcccttgcagcaagaagcggccatgtgactgaggtatggccaatgagatgtgagcagaaCATGGGACAGCAAACAAGGTGATCAGCCATTTGGACCTCTGGATGGGGTCCACATGCTGGTGAGAATGGGACAACAAGTTAGGGGCCCAAGCCTCTGACAACTTT
>gene=chr20_49084554-49084884; species=bosTau
GAATGAGTAACCTATTTTGTTCCAGAATCTAAAGTCTATACT------------CTTCAgtggtaaagtctgaaagttgtccccaatatcagtcttccccttctataatgatagaagctccataaaagcttatggctggttggaacaaagactacatttcccagagtcctttgcagtgggaagtggccatgtgactgagggatggacaaaggggtgtgaacag-----GGG-AAGCAAATGTGGTGGTCAGCCCCTTGGGTTTCGGGATGGGGACAACATGCTGCT---------A-------AT-GGGACCCGAGCCTCCGACAACTTC
>gene=chr20_49084554-49084884; species=calJac
GAATGAGTAATCTATTTTGCTCCAGAATCTAAATTCTAAGCTCTTTAATAATGCCTCCAgttgtagagtctgagagttgtcccca-tatcagtttttcccttctgtaggggtaagtgctccatagaaacacatggctgattgcaataaaaactacatttcccagcctcccttgcagcaagaagtggccatgtgactgaggtatggccaatgagatgtgagcagaaCATAGGACCCCGAACATGTTGGTCAGCCATTTGGACCTCAGGCTGGGGTCAACATGCTGGTGAGGATGGGACAACAAGTTAGGGGCCCAAGCCTCTGACAACTTG
>gene=chr20_49084554-49084884; species=canFam
GAATGAGTAATCTACTTGGTAGAAATATCGAAATCCTGAACTCTTTAATAATGCCTCCAGTGGTAGAGTCTGAGAGTTGACCCCAAGATCAGTTTAGCCCTTTTATAATGACAGA-----------Agcccatggctgctcagaatgaagactacatttcccagcctccttttcaccaa--agtgggcatgtgactgaggtatggccaatgagatgtgagcagaaCCTGGGAAAACAAACATGGTGGTCAGCCATTTGGTTTTTGGGTTGGGTTGCTCCTTCAGCTGGCTGCTGAACAATAAGTTAGGGATCCAAGCCTCTGACAGGCTC
>gene=chr20_49084554-49084884; species=equCab
GAATGAGTAATCCCTTTTGTTCCAGCATCGAAATTCTAAACTCTTGAATAATGCCTCCAGTGGTAGAGCCTGAGC-TGGCCCACGGTACCAGCTT-Ctcctcctgagacgacagaagctccgtaggagcaca-ggctgttcagaatgg--acgacatcccccagcctcccttgcagcgaggagtggccgcaggactgcggtacggccaacgggctgtgagcagaaCAAGGGACCGCAAGCGGGGCGCTCTGCCGTTTTGGCTTTGCAATGAGGACAACACGCGGATGACAGTGGAGCAC----TTAGGGGCCCTCGCCC--AACAACCTC
>gene=chr20_49084554-49084884; species=gorGor
GAATGAGTAATCTATTTTGTTCCAGAATCTAAATTCTAAGCTCTGTAATAATGCCTCCAgttgtagagtctgagagttgtccccagtatcagtttttcccttctatagaggtaaatgctccatggaaacacatgactggttgcaataaagactacatttcccagcctcccttgcagcaagaagtggccatgtgactgaggtatggccaatgagatgtgagcagaaCATGGGACAGCAAACAAGGTGATCAGCCATTTGGACCTGTGGATGGGGTCCACATGCTGGTGAGAATGGGACAACAAGTTAGGGGCCCAAGCCTCTGACAACTTT
>gene=chr20_49084554-49084884; species=panTro
GAATGAGCAATCTATTTTGTTCCAGAATCTAAATTCTAAGCTCTGTAATAATGCCTCCAgttgtagagtctgagagttgtccccagtatcagtttttcccttctatagtggtaaatgctccgtggaaacacatggctggttgcaataaagactacatttcccagcctcccttgcagcaagaagaggccatgtgactgaggtatggccaatgagatgtgagcagaaCATGGGACAGCAAACAAGGTgatcagccatttggacctctggatggggtccacatgctggtgagaatgggacaacaagttaggggcccaagcctctgacaacttt
>gene=chr20_49084554-49084884; species=papHam
GAATGAGTAATCTATTTTGTTCCAGAATCTAAATTCTAAGCTCTTTAATAATGCCTCCAgttgtagagtctgagagttgtccccagtatcagtttttcccttctccagtgataaatgctccatggaaacacatggctggttgcaataaagactacatttcccagcctcccttgcagcaagaagtggccatgtgactgaggtatggccaatgacatgtgagcagaaCATGGGACTG-GCATTTGGTgatcaggcatttggacctctggatggggtcaacatgctggtgagaatgggacaacaagttaggggcccaagcctctgacaacttt
>gene=chr20_49084554-49084884; species=ponAbe
GAATGAGTAATCTATTTTGTTCCAGAATCTAAATTCTAAGCTCTTTAATAATGCCTCCAgttgtagagtctgagagttgtccccagtatcagtttttcccttctatagtggtaaatgctccttggaaacacacggctggttgcaataaagactacatttcccagcctcccttgcagcaagaagtggccatgtgactgaggtatggccaatgagaggtgagcagaaCATGGGACAGCAAACAAGGTGATCAGCCATTTGGACCTCTGGATGGGGTCAACATGCTGGTAAGAATGGGACAACAAGTTAGGGGCCCAAGCCTCTGACAACTTT
>gene=chr20_49084554-49084884; species=rheMac
GAATGAGTAATCTATTTTGTTCCAGAATCTAAATTCTAAGCTCTTTAATAATGCCTCCAgttgtagagtctgagagttgtccccagtatcagtttttcccttctccagtgataaatgctccatggaaacacatggctggttgcaataaagactacatttcccagcctcccttgcagcaagaagtggccatgtgactgaggtatggccaatgacatgtgagcagaaCATGGGACTG-GCATTTGGTgatcaggcatttggacctctggatggggtcaacatgctggtgagaatgggacaacaagttaggggcccaagcctctgacaacttt
>gene=chr20_49115957-49116287; species=hg19
cgacagagcgagactccatctcaaaaaaaaaaaaaaaaaaaaagaaagaccctgaccccaccccacactgttcctgaaccaagcctttaaaggcatgatttagaaatggtgcacgtcacttccactcaggtcctattggtcagcatgcagtcatatggcacatctagttgcaagggaagttgggaaatgtagtctttagccaggcaggcatgtgcccagttacaatcctgtttctatgaaagcagagaactgacactggggacaattagtaTCTGACCCAGCAGCTAAGATGAGCCCATAGCAGTTAACAAAATTTTACTGAAGCCTTGG
>gene=chr20_49115957-49116287; species=bosTau
GGGATGAAGTAA-----------------AAAAGCAAAAGAAAGAA-----CTTACCCAACTGC--------------TTAGGcctttgagggcacgatttagaagtggaccacatcactaacacccacatcctattggccagtatgtagtcacatggcatagttacctgcaagggaacatgggaaatgtagtctttagttgggcagccatt-gccaaggtacaatcctgttcctatgaaag-agagaattgatgttggtaacgattagcaTCTAACCCCCAACATAAGATGAGCTTGTAGCAGTGAACAACATTTTAGTGAAGCCTTGA
>gene=chr20_49115957-49116287; species=calJac
-------------------------------------------------------ccccaacccacattgttcctgaacgaagtctttcagggcatgatttagaaatgtcgcacatcacttctattcagatcctattggtcagtatgtagtcacatggcacatctagttgcaaggaaagttgggaaatgtagtctttaggtgggcaggctaatgcctagttacaattctgtttctatgaaggcagagaactgacactggggacagttagtaTCTGACTCAACAGCTAAGATGAGCCCATAGCAGTGAACAAAATTTTACTGAAGCCTTGT
>gene=chr20_49115957-49116287; species=canFam
------------------------------------------------------------------------------GCTGGATCCCGAGGGTGTGATTtagaggtagattacatcatttccatcctcatcctattggccagtatatagtcacccagtgtatctagctgcaagggaagctgggaaat---gtctcttgctgggcagtcatttgcctggctgcaatcctgtttctagaaaaa-agagatttaacattggtgacaattaacaTCTGACCCCAATGCTAAGGTGAGTCCCTAGCAGGGAACAAAATTTTATTGAAGCCTTGG
>gene=chr20_49115957-49116287; species=equCab
------agagga-----------------aaaggtgaaagaaagaa-----ctgcccccacccc--------------ctgggcatttgaaggcatgattgagaagtagaccacgtcacttccacccacatctgattggccggcatctagtc-cacggcaactctagctgcaatggaagctgggaaatgtagcctttagctgggaagccacgtgcacggctataatcctatttctacgaaag-agagaattgacattggggAC-ATTACTATCTTACCCAAAAGCTAAGACGAGCCCATAGCAGGGAACGAAAGTTTACTGAGCCCTTGG
>gene=chr20_49115957-49116287; species=gorGor
tgacagagagagactctgtctcaaaaaaaaaaaaaaaaaaaaagaaaGACCCTGACCCCACCCCACACTGTTCCTGAACCAAGcctttaaaggcatgatttagaaatggtgcacatcacttccactcagatcctattggtcagcatgcagtcatatggcacatctagttgcaagggaagttgggaaatgtagtctttagccaggcaggcatgtgcccagttacaatcctgtttctatgaaagcagagaactgacattggggacaattagtaTCTGACCCAGCAGCTAAGATGAGCCCATAGCAGTTAACAAAATTTTACTGAAGCCTTGG
>gene=chr20_49115957-49116287; species=panTro
tgacagagcgagactctgtctcaaaaaaaaaaaaaaaaaaaaagaaagaccctgaccccaccccacactgttcctgaaccaagcctttaaaggcatgatttagaaatggtgcacatcacttccactcagatcctattggtcagcatgcagtcatatggcacatctagttgcaagggaagttgggaaatgtagtctttagccaggcaggcatgtgcccagttacactcctgtttctatgaaagcagagaactgacattggggacaattagtaTCTGACCCAGCAGCTAAGATGAGCCCATAGCAGTTAACAAAATTTTACTGAAGCCTTGG
>gene=chr20_49115957-49116287; species=papHam
taacagagcaagactctgcctc--------aaaaaaaaaaaaaaaaagaccctgactccaccccacactgtccctgaaccaagcctttaaaggcatgatttagaaatggcgcacatcacttccactcagatcctattggtcagcatgtagtcatatggcacatctagttgcaagggaagttgggaaatgtagtctttagccaggcaggcatgcacccagttacaatcctgtttctatgaaagcagagaactgacactggggacaattagtaTCTGACCCAGCAGCTAAGATGAGCCCATAGCAGTTAACAAAATTTTACTGAAGCCCTGG
>gene=chr20_49115957-49116287; species=ponAbe
caacagagcgagacttcgtctc-aaaaaaaaaaaaaaaaaaaagaaagaccctgaccccaccccacattgttcctgaaccaagcctttaaaggcatgatttagaaatggtgcacatcacttccactcagatcctattggtcagcat-----------gcacatctagttgcaagggaagttgggaaatgtagtctttagccaggcaggcatgtgcccagttacaatcctgtttctatgaaagcagagaactgacactggggacaattagtaTCTGGCCCAGCAGCTAAGATGAGCCCATAGCAGTTAACAAAATTTTACTGAAGCCTTGG
>gene=chr20_49115957-49116287; species=rheMac
tgacagagcaagactctgcctc------aaaaaaaaaaaaaaaaaaaGACCCTGACTCCACCCCACACTGTCCCTGAACCAAGcctttaaaggcatgatttagaaatggcgcacatcacttccactcagatcctattggtcagcatgtagtcatatggcacatctagttgcaagggaagttgggaaatgtagtctttagccaggcaggcatgcgcccagttacaatcctgtttctatgaaagc-gagaactgacattggggacaattagtaTCTGACCCAGCAGCTAAGATGAGCCCATAGCAGTTAACAAAATTTTACTGAAGCCCTGG
>gene=chr20_49204629-49204959; species=hg19
AGCCCTTACACCCGCTAGGGAGCCAGGCTGTTAGCAGAACTCGTCATCCTGGATGCCTGCTGAAAGGCTAGAATTGAAAAGGAGACCTGCTGCTTTCTGGACCTTCCTGCCTCCCTCACGCTCTCCTTGCCCTACTCTCCAGGACAGCCTGTGCCAGTACTTCGCCCAACTCAGGCACATGCCCCCTGGCTGCTCCTGCAGGCCAAGGACCGGCATGCGCTGCAGCGCCCTCTACTGGGCACCTGGCCCTCGCTGGTTTTCTGATCCTAACCAGCTTCTCCTCTTAGAATTTCCTGCTGATCCATCCCAGAATGAATGGGAGTTCAATCT
>gene=chr20_49204629-49204959; species=bosTau
CACCCTGACGCCT---------------------------------------------TCTGAAAGGCCCATGTTGGA--TAAGACCTGCTTTCTTCTGAACCTTTCTACCTCCT-CTGCCTCGCCCAACCCCACCCTCCAGGTCAGACCAGGAGAGGACAGTGTCCTGGTC-----GCTGCCCACCCGCTGACCTCCTGG---------------------------------------------CCCTCCCTGGTTATTTGATCATAACCAGATGGACCTCATAGAATTTCCTGTTGGTTCCTTCCAGAAATAA------TTTAGACT
>gene=chr20_49204629-49204959; species=calJac
GGTCCTGACACCTGCTAGGAAGCCAGGCTGTTAGCAGAACTCTGCTTCCTGGATGCCTGCTGAAAGGCCAGAATTGAAAAAGTGGCCTGCTGCTTTCTGGACCTTCCTACCTCCCCCACGCTCTCCTTACCCTCCTCTCCAGGGCAGCCTGTGCCAGGACATCGCGT-ACTCAGGCACATACCT-GGGGCTGCTCCTGCAGGCCCAGGACTGGCATGCGCTGCAGCGCCCTCTGCTGGACACCCGGCCCTTGCTGGTTTTCTGATCTTAGCCAGCTT---CTCTCAGAATTTCCTGTTGATTCATCCCATAATGAATGGGAGTTTAATCT
>gene=chr20_49204629-49204959; species=canFam
AATCCTGCCACCTGCTAGTGAGCCA-----------------------------------------GCCTATCTTAAAA-CAAGACCTGCTTCCCTCTGGACCTTCGTAAATCGTCCTTTCTCTCCTAACCCTCCCCTCCTGGTCAGAC--TGAGAGCACAGCACCCAGATG---------GACACTCGTTGCTCTCCAGGGCCAAGGACTAGAGTGCACTTCAGCTTCCTCTACAAGGCACCTCTACCTTTCTGGTTGTTTGAGTATAACCAGATGGTCCTCCTAGAATTTCCCTTTGGTTCTTTCCAGAATGAATGGGAGTGTAAT--
>gene=chr20_49204629-49204959; species=equCab
-------------------------------------------------------------------------------------------------------------------------------------------------------------------------------------CACGCCGTCCGCCCTCC-GGGCCCAGGACCAGAGCG----------------------CAGCCGCACCTGCTTGGATG-------ACCACCAGATGGTCCTCCTGGAATTCCTTGTCGACTCATTCCAGGATGAACAGGAGTTGAACCG
>gene=chr20_49204629-49204959; species=gorGor
AGCCCTTACACCCGCTAGGGAGCCAGGCTGTTAGCAGAACTCGTCATCCTGGATGCCTGCTGAAAGGCTAGAATTGAAAAGGAGACCTGCTGCTTTCTGGACCTTCCTGCCTCCCTCACGCTCTCCTTGCCCTACTCTCCAGGACAGCCTGTGCCAGTACTTCGCCCAACTCAGGCACATGCCCCCGGGCTGCTCCTGCAGGCCAAGGACTGGCATGCGCTGCAGTGCCCTCTACTGGGCACCTGGCCCTCGCTGGTTTTCTGATCCTAACCAGCTTCTCCTCTTAGAATTTCCTGCTGATCCATCCCAGAATGAATGGGAGTTCAATCT
>gene=chr20_49204629-49204959; species=panTro
AGCCCTTACACCCGCTAGGGAGCCAGGCTGTTAGCAGAACTCGTCATCCTGGATGCCTGCTGAAAGGCTAGAATTGAAAAGGAGACCTGCTGCTTTCTGGACCTTCCTGCCTCCCTCACGCTCTCCTTGCCCTACTCTCCAGGACAGCCTGTGCCAGTACTTCGCCCAACTCAGGCACATGCCCCCGGGCTGCTCCTGCAGGCCAAGGACCGGCATGCGCTGCAGCGCCCTCTACTGGGCACCTGGCCCTCGCTGGTTTTCTGATCCTAACCAGCTTCTCCTCTTAGAATTTCCTGCTGATCCATCCCAGAATGAATGGGAGTTCAATCT
>gene=chr20_49204629-49204959; species=papHam
AGCCCTGACACCTGCTAGGGAGTCAGGCTGTTGGCAGAACTCGTCTTCCTGGATGCCTGCTGAAAGGCTAGAATTGAAAAGGAGACCTGCTGCTTTCTGGACCTTCCTGCCTCCCCCATGCTCTCTTTACCCTACTCTCCAGGGCAGCCTGTGCCAGTA---CACCCGACTCTGGCACATGCGCCCGGGTTGCTCCTGCGGGCCAAGGACCGGCATGCGCTGCAGCGCCCTCTACTGGACACCCGGCCCTTGCTGGTTTTCTGATCCTAACCAGCTTCTCCTCTTAGAATTTCCTGTTGATTCATCCCAGAAAGAATGGGAGTTCAATCT
>gene=chr20_49204629-49204959; species=ponAbe
AGCCCTGACACCTGCTAGGGAGCCAGGCTGTTAGCAGAACTCGTCTTCCTGGATGCCTGCTGAAAGGCTAGAATTGAAAAGGAGACGTGCTGCTTTCTGGACCTTCCTGCCTCCCTCACGCTCTCCTTGCCCTGCTCTCCAGGGCAGCCTGTGCCAGTACTTCGCCCGACTCAGGCACATGCCCCCGGGCTGCTCCTGCAGGCCAAGGACTGGCACGCGCTGCGGCGCCCTCTACTGGGCACCTGGCCCTCGCTGGTTTTCTGATCCTAACCAGCTTCTCCTCTTAGAATTTCCTGTTGATCCATCCCAGAATGAATGGGAGTTCAATCG
>gene=chr20_49204629-49204959; species=rheMac
AGCTCTGACACCTGCTAGGGAGTCAGGCTGTTGGCAGAACTCGTCTTCCTGGATGCCTGCTGAAAGGCTAGAATTGAAAAGGAGACCTGCTGCTTTCTGGACCTTCCTGCCTCCCCCATGCTCTCTTTACCCTACTCTCCAGGGCAGCCTGTGCCAGTA---TGCCGGACTCTGGCACATGCCCCCGGGTTGCTCCTGCGGGCCAAGGACCAGCATGCGCTGCAGCGCCCTCTACTGGACACCCGGCCCTTGCTGGTTTTCTGATCCTAACCAGCTTCTCCTCTTAGAATTTCCTGTTGATTCATCCCAGAAAGAATGGGAGTTCAATCT
>gene=chr20_49548396-49548726; species=hg19
CCTGGACTACATCTGGCGGGAGGGGTGTGCGGGGCGGCCTGGGGCGGCTCCACGTGCTCAGATGCCCGCGCTTCCACGGCTGAGAAGCGGCGGGAAGGCGCCGGGACACCTGGCCGGTCGCCCCTGACGCCTCCTGCCTTAAATGAGGTGTGAGGGCCTCGTGCTTCACACAGCGACTTGAGATGAGACACAACCCCATGGATGCCTTAGCCCTTCCTGGTGGGGTATTCGGTGCAGAGGGGCCGAGATTTTATTAAGGTCCGCCGTTACCCTGTGACTTGACATTCTTCCCAGTCACAGTGATGGACTCTTCTCTGACCTGAATAAAAA
>gene=chr20_49548396-49548726; species=bosTau
CCTGGACTACATCTGGCGGGAGGGGCGTGT-GGGCAGCCCCG--CGGCTCCACGTGCTGGGAAGCCCG--CGTCCGGGGCTC---GGCAGAAGGAA-GCCTA-GGACACCTGGCCGGCCATGCCCGACACTTCCTGCCTTAGAGGAGGCGTGAGGGCCTCGTGCTTCACACACCGACCAGAGATGCGACCCAAC-TCATGGGTGCTTGACCCCTTGCGGGTGGGGTGTTCAGTGGACAGGC-CTGCATTTTACAGAAGGCCGGCTGTTACCCGGGGACAGGGCATTCTTCCAAATCA--GTGATGGGCTCTTCTCTGGCCT----GAAGA
>gene=chr20_49548396-49548726; species=calJac
CCTGGACTACATCTGGCGGGAGGGGTGTGCAGGGCGGCCCGGGGCGGCTCCACGTGCTCAGAGGCCCGCGCTTCCACGCCTGAGAAGCGGTGGAAAGGCGCCGGAACACCTGGCCGGTCGCGTCTGATGTCTCCTGCCTTAAATGAGGTGTGAGGGCCTCGTGCTTCACACAGTGACTTGGGATGAGACACAACCCCAAGGATGCC-TGCCCCTTCCTGG-GGGGTATTCGGTGCAGAGGGGTCGAGATTTTATTAAGGTTCGCCATTACTCTGTGACTTGACATTCTTCCCAGTAACAGTGATGGACTCTTCTCTGACCTGAATTTAAA
>gene=chr20_49548396-49548726; species=canFam
CCTGGACTACATCTGGCGGGAGGGGCGTGT-GGGCAGCCCGG--CGGCTCCACGTGCTGGGAGGCCTGCGCGTCACGGGcggggcGGTAGCGGGAG-GGGCAGGGGCACCTGGCCGCTCGAGCGCGATGCCTCCTGCCTTAAAAGAGGTGTGAGGGCCTCGTGCTTCACACACCGCCTGGAGACGGGACACGAGCCCACGGAGCCCCGGTTCCTTCCCGGC-GGGTGCCTAGTGGCCAGGGGCT------------------------------------GACTCTCTTCCAAGTCA--AAGATGGGCTCTTCTCTGGCCT----GAAGA
>gene=chr20_49548396-49548726; species=equCab
CCTGGACTACATCTGGCGGGAGGGGCGTGA-GGGCCGCCC-G--CGGCTCCACGTGCT-GCAGGCCCGTTCGGCGCCGGCGG---------CGGAA-GGGCA-GGACACCTGGCCGGCCGGGC-CGACACCTCCTGCTTCGGACGAGGTGTGAGGGCCTCGTGCTTCACACAGCGCC-GGAGATGAGGCACGGCCCCACGGAGGC---GACCCTTCCCGGA-GGCTGCGCGGCGGACAGGGGCT---------------------GCCGCGCCGGGCCG-GACAGTCTTCCAAGTCA--GCGATGGGCTCTTCTCGGGCCT----GAAGA
>gene=chr20_49548396-49548726; species=gorGor
------------------------------------------------------------GATGCCCGCGCTTCCACGGCTGAGAAGCGACGGGAAGGCGCCGGGACACCTGGCCGGTCGCCCCTGATGCCTCCTGCCTTAAATGAGGTGTGAGGGCCTCGTGCTTCACACAGCGACTTGAGATGAGACACAACCCCATGGATGCCTTAGCCTTTCCTGGTGGGGTATTCGGTGCAGAGGGGCCGAGATTTTATTAAGGTCCGCCGTTACCCTGTGACTTGACATTCTTCCCAGTCACAGTGATGGACTCTTCTCTGACCTGAATAAAAA
>gene=chr20_49548396-49548726; species=panTro
CCTGGACTACATCTGGCGGGAGGGGTGTGCGGGGCGGCCTGGGGCGGCTCCACGTGCTCAGATGCCCGCGCTTCCACGGCTGAGAAGCGGCCGGAAGGCGCCGGGACACCTGGCCGGTCGCCCCTGACGCCTCCTGCCTTAAATGAGGTGTGAGGGCCTCGTGCTTCACACAGCGACTTGAGATGAGACACAACCCCATGGATGCCTTAGCCCTTCCTGGTGGGGTATTCGGTGCAGAGGGGCCGAGATTTTATTAAGGTCCGCCGTTACCCTGTGACTTGACATTCTTCCCAGTCACAGTGATGGACTCTTCTCTGACCTGAATAAAAA
>gene=chr20_49548396-49548726; species=papHam
CCTGGACTACATCTGGCGGGAGGGGTGTGCGGGGCGGCCTGGGGCGGCTCCACGTGCTCAGATGCCCGCGCTTCCACGGCTGAGAAGCGGCGGGAAGGCGCCGGGACACCTGGCCGGTCGCCCCTGACGCCTCCTTCCTTAAATGAGGTGTGAGGGCCTCGTGCTTCACACAGCGACTTGAGATGAGACACAACCCCATGGATGCCTTAGCCCTTCCTAGTGGGGTATTCGGTGCAGAGGGGCCGAGATTTTATTAAGGTCCGCCGTTACCCTGTGACTTGACATTCTTCCCAGTCACAG-GATGGACTCTTCTCTGACCTGAATTAAAA
>gene=chr20_49548396-49548726; species=ponAbe
CCTGGACTACATCTGGCGGGAGGGGTGTGCGGGGCGGCCTGGGGCGGCTCCACGTGCTCAGATGCCCGCGCTTCCACGGCTGAGAAGCGGCGGGAAGGCGCCGGGACACCTGGCCGGTCGCCACTGACGCCTCCTGCCTTAAATGAGGTGTGAGGGCCTCGTGCTTCACACAGCGACTTGAGATGAGACACAACCCCATGGATGCCTTAGCCCTTCCTGGTGGGGTATTCGGTGCAGACAGGCCAAGATTTTATTAAGGTCCGCCGTTACCCTGTGACTTGACATTCTTCCCAGTCACAGTGATGGACTCTTCTCTGACCTGAATAAAAA
>gene=chr20_49548396-49548726; species=rheMac
CCTGGACTACATCTGGCGGGAGGGGTGTGCGGGGCGGCCTGGGGCGGCTCCACGTGCTCAGATGCCCGCGCTTCCACGGCTGAGAAGCGGCGGGAAGGCGCCGGGACACCTGGCCGGTCGCCCCTGACGCCTCCTTCCTTAAATGAGGTGTGAGGGCCTCGTGCTTCACACAGCGACTGGAGATGAGACACAACCCCATGGATGCCTTAGCCCTTCCTAGTGGGGTATTCGGTGCAGAGGGGCCGAGATTTTATTAAGGTCCGCCGTTACCCTGTGACTTGACATTCTTCCCAGTCACAG-GATGGACTCTTCTCTGACCTGAATTAAAA
>gene=chr20_49789786-49789897; species=hg19
actcacatccctattggccagcattgagtcacatgaccactcctagctacaaagaaagctgagaaatgcagtctttattcctagtggccatgtgctcagccacaacgcata
>gene=chr20_49789786-49789897; species=bosTau
attcacatcccaatgttctggtgcttagtcacatggccgctcctacctgcaagggagactgggaaatatagtcttcatctctagtagctgagtgcttggctacaa------
>gene=chr20_49789786-49789897; species=calJac
actcacagccctattggccagcattgagtcacatgaccactcctagctgcaaaggaagctgggaaatgcagtctttattcctagtggccatgtgctcagccacaacacata
>gene=chr20_49789786-49789897; species=canFam
attcacatcccaattggccagcacttagtcatgcggcttctcccagctgcaagagaggctgggaaatgcagtctgtattcctagcagccatgttctcagcta---------
>gene=chr20_49789786-49789897; species=equCab
actcacatcccaatggacaagcacttagtcacatggccactccgagctgcaagggaagctgagaaatgcaatcttcattcctggtggccacgtgctcaggtataa------
>gene=chr20_49789786-49789897; species=gorGor
actcacatccctattggccagcattgagtcacatgaccactcctagctacaaagaaagctgagaaatgcagtctttattcctagtggccatgtgctcagccacaacgcata
>gene=chr20_49789786-49789897; species=panTro
actcacatccctattggccagcattgagtcacatgaccactcctagctacaaagaaagctgagaaatgcagtctttattcctagtggccatgtgctcagccgcaatgcata
>gene=chr20_49789786-49789897; species=papHam
actcacatccctgttggccagcattgagtcacatgaccactcctagctgcaaagaaagctgggaaatgcagtctttattcctagtggccatgtgctcagccacaacgaata
>gene=chr20_49789786-49789897; species=ponAbe
actcacatccctattggccagcattgagtcacatgaccactcctagctgcaaagaaagctgggaaattcagtctttattcctagtggccatgtgctcagccacaatgcata
>gene=chr20_49789786-49789897; species=rheMac
actcacatccttattggccagcattgagtcacatgaccactcctagctgcaaagaaagctgggaaatgcagtctttattcctagtggccatgtgctcagccacaacgaata
>gene=chr20_49956982-49957312; species=hg19
agagcattttcaatttttcaaattttcagagtagagatgctcagtctgtacctaatacaaataAGTTACTTGTATCCCTAGATCACAGCCTCTCTGGAAGAAAGGGAGTTAGTCCCAAGAAACAAAGACTCAGGGTCAGTAGTTTAgaccaaaccaaaggcacatggccatgccttcctgcaagggatgctgggaaatgtagtctttGGACATTGGCTGACACTGTGGTGTCAATCACCCTTAGAGATGCTGTGTGACTAGATCACCCTTAGAGATGCTGTGTAATTAGAAGGAAGGAGTTCTGAGCACCCAGCACAGTGTTAGGCATCA
>gene=chr20_49956982-49957312; species=bosTau
---------------------------------------------agaactccac-ccaagttctttttatgtctccttgg-------------------------------------------------------------------tcaagtcatggtcatatggccatatccagctgcaagggatgctaagaagtgtagtctttGGACATTGGCTGATATTGCAGTTTCTG-TACCATCAGAGATGTAGTGTGACTAGGTCATCC------------------CAAAAGAATGGAGTTCTGACCCCCCAAAACAGTGCTT-GGACCA
>gene=chr20_49956982-49957312; species=calJac
AGAGCATTTTTAATTTTTCAAATTTTCAGATTAGGGACACCTAGCCTCTACCTAAAACCAGTAAGTCACTTGTATCCCTAGATTACAGCCTCTCTGGAAG-AAGGGAGTTAGTCCCAAGTAATGAAGA--CAGGGTCAGTGGTTTAgaccaaaccataggcacatggccatgcctacctacaagggatgctgggaaatgtagtctttGGACATTGGCTGACACTAGGGTATCTGTCACCCTTAGAGATGCTGTGT----------------------------AACTAGAAGGAAGGAGTTCTGAGCACCCAGCACAGTGTTAGGCATCA
>gene=chr20_49956982-49957312; species=canFam
------------------------------------------------------------tctccttctatatctcc-------------------------------------------------------------------tgagccaactcatagtcatgtggtcatatctagcttcggcagatgctgagaaatgtggtctttGGACTTTGGCGGACAGTG--GTCTCTGTCACCATCAGAGATATGGTGTGACTGGATCAGCC------------------CAGAAGACTGGAGTTCTGACCACCCAGCATAGTGCTGGGGACCA
>gene=chr20_49956982-49957312; species=equCab
------------------------------------------------------------------------------------------------------------------------------------------------tgggccaaatcatagtcatgttgtcatatctgcttacaagggatgctgggaaatgtggtctttGGACATTGGCTGACAATGCAGTCTCTGTCACCAT--GAGATGTGGCGTGACTAGATCAGCC------------------CAGACGAATGGAGTTCTGACC--------------TGGGGACCA
>gene=chr20_49956982-49957312; species=gorGor
agagcattttcaatttttcaaattttcagagtagagatgctcagtctgTACCTAATACCAATAAGTTACTTGTATCCCTAGATCACAGCCTCTCTGGAAGAAAGGGAGTTAGTCCCAAGAAACAAAGACTCAGGGTCAGTAGTTTAgaccaaaccaaaggcacatggccatgccttcctgcaagggatgctgggaaatgtagtctttGGACATTGGCTGACGCTGTGGTGTCAATCACCCTTAGAGATGCTGTGTGACTAGATCACCCTTAGAGATGCTGTGCAATTAGAAGGAAGGAGTTCTGAGCACCCAGCACAGTGTTAGGCATCA
>gene=chr20_49956982-49957312; species=panTro
agagcattttcaatttttcaaattttcagagtagagatgctcagtctgtacctaatacaaataAGTTACTTGTATCCCTAGATCACAGCCTCTCTGGAAGAAAGGGAGTTAGTCCCAAGAAACAAAGACTCGGGGTCAGTAGTTTAgaccaaaccaaaggcacatggccatgccttcctgcaagggatgctgggaaatgtagtctttGGacattggctgacactgtggtgtcaatcacccttagagatgctgtgtgactagatcacccttagagatgctgtgtaattagaaggaaggagttctgagcacccagcacagtcttaggcatca
>gene=chr20_49956982-49957312; species=papHam
agagcattttcaatttttcaaattttcagagtagggatgctcagcctgtacctaataccaataAGTTACTCG-ATCCCTAGATCACAGCCTCTCTGGAAGAAAGGGAGTTAGTCCCAAGAAATGAAGACTCAGGGTCAGTAGTTTAgaccaaaccagaggcacatggccatgcctacctgcaagggatgctgggaaatgtagtctttGGACATTGACTGACACTGTGGTATCAGTCACCCTTAGAGATGCTGTGT-----------------------------AATAGAAGGAAGGAGTTCTGAGCACCCAGCACAGTGTTAGAAATCA
>gene=chr20_49956982-49957312; species=ponAbe
AGAGAATTTTCAATTTTTCAAATTTTCAGGGTAGAGATGCTCAGTCTGTACCTAATACCAATAAGGTACTTATATCCCTAGATCACAGCCTCTCTGGAAGAAAGGGAGTTAGTCCCAAGAAACGAAGACTCAGGGTCAGTAGCTTAgaccaaaccaaaggcacatggccatgccttcctgcaagggatgctgggaaatgtagtctttGGACATTGGCTGACACTGTGGTATCAATCACCCTTAGAGATGCTGTGT----------------------------AATTAGAAGGAAGGAGTTCTGAGCACCCAGCACAGTGTTAGGCATCA
>gene=chr20_49956982-49957312; species=rheMac
AGAGC--------------------------------------------------------------------------------------------------------------------------ACTCAGGGTCAGTAGTTTAgaccaaaccagaggcacatggctatgcctacctgcaagggatgctgggaaatgtagtctttGGACAT----TGACAC--TGGTATCAGTCACACTTAGAGATGCTGTGT-----------------------------AATAGAAGGAAGGAGTTCTGAGCACCCAGCACAGCATTAGAAATCA
>gene=chr20_50003767-50003922; species=hg19
GTCCAGGATGCTAAGCTTGTCCCAACAGCCATAGCCTCGGTCTGCTCAGGCCAATCAGAATGCTGTGAGCACCTGCTCTAATGGAAACAACATCATTTGCATCCATTCCATTCAAAGCTTGAACTCAGCAGGGAGTTTATTCTGGTCAGCCAACA
>gene=chr20_50003767-50003922; species=bosTau
GTTCAGG-TGCTCAGCTTGTCCC---AACCGCAGCCTCCGTGGGTTCAGGTCAGTCAGCCTGCTGAGAGCACCTG--CTGAT------CGCATTATTTGCATCTAA---------AGCCTGAACTAAGTAGGGAGTTTATTCTAATTGGCCAGCA
>gene=chr20_50003767-50003922; species=calJac
GTCCAGGATGCTAAGCTTGTTCCAACAGCCACAGCCTCGGCCTGCTCCGGCCAATCAGAATGCGGTGAGCACCTGCTCTAATGGAAACATCATCATTTGCATCCATTCCATTCAAAGCCTGAACTCAGCAGGGAGTTTATTCTAGTCCACCAACA
>gene=chr20_50003767-50003922; species=canFam
GCTCAGGATGCTAAGCTTGTTCT---AACCAAAGCCTCTGTCTGCTCGAGCCAATCGCAATGCTGAAGGCACCTGCTCTGCTGGAAACAGTGGCCTTTGCATCCAA---------ACCCTGAACCAGGCAGG--------TTTGGTCTGCTAACA
>gene=chr20_50003767-50003922; species=equCab
GCTCAGGATGCTGAGGTTCTCCC---AACTACAGCCTCCTCCTGCTCAG-CCAATCAGAATGCTGGAAGCACTCACTCTAGTGGAAAC---ATCATTAGCAACCAATTCATCCAGACCCTGAACTGGGCAGGGAGTTTATTCTCATCTGCCAACA
>gene=chr20_50003767-50003922; species=gorGor
GTCCAGGATGCTAAGCTTGTCCCAACAGCCATAGCCTCGGTCTGCTCAGGCCAATCAGAATGCTGTAAGCACCTGCTCTAATGGAAACAACATCATTTGCATCCATTCCATTCAAAGCTTCAACTCAGCAGGGAGTTTATTCTGGTCAGCCAACA
>gene=chr20_50003767-50003922; species=panTro
GTCCAGGATGCTAAGCTTGTCCCAACAGCCATAGCCTCGGTCTGCTCAGGCCAATCAGAATGCTGTGAGCACCTGCTCTAATGGAAACAACATCATTTGCATCCATTCCATTCAAAGCTTGAACTCAGCAGGGAGTTTATTCTGGTCAGCCAACA
>gene=chr20_50003767-50003922; species=papHam
GTCCAGGATGCTAAGCTTGTTCCAAAAGCCATAGCCTCGGTCTGCTCAGGCCAATCAGAATGCTGTGAGCACCTGCTCTAATGGAAACAACATCATTTGCATCCATTCCATTCAAAGTTTGAACTCAGCAGGGAGTTTATTCTAGTCAGCCAACA
>gene=chr20_50003767-50003922; species=ponAbe
GTCCAGGATGCTAAGCTTGTCCCAACAGCCATAGCCTCGGTCTGCTCAGGCCAATCAGAATGCTGTGAGCACCTGCTCTAATGGAAACAACATCATTTGCATCCATTCCACTCAAAGGTTGAACTCAGCAGGGAGTTTATTCTAGTCAGCCAACA
>gene=chr20_50003767-50003922; species=rheMac
GTCCAGGATGCTAAGCTTGTTCCAACAGCCATAGCCTCGGTCTGCTCAGGCCAATCAGAATGCTGTGAGCACCTGCTCTAATGGAAACAACATCATTTGCATCCATTCCATTCAAAGCTTGAACTCAGCAGGGAGTTGATTCTAGTCAGCCAACA
>gene=chr20_50211523-50211853; species=hg19
ttttttttAACTAAGTCCAGCAAAATATTCTGGTCAACAACATGAAAAGAAATGTCTGTTTTTCACGGAGCCTCTGGCCATGAAATAAATTCTGAAGCTATGAAAGCACAGTCTTGAAACTCAGGGCAGTTGGGCACGTGGGGTCCGGCTGGTTGTGGAAAACAGGAAACAGCAATGTCTTTCAGTCCTCAAGTTCCCCCTAGCGGCTCCGGCGGAGGAGTGTCCGCACATGGACGGAAGTTCACTGCAGGCAAATGCAGAGGCTTAAGGTCGTGCAGGGATAGCACACGTTTAAGGGAAAGCATGGTCGGTCCCTACCTTTGAAACCAC
>gene=chr20_50211523-50211853; species=bosTau
TTTTTTTAAGCTAAGTCCAGCAAAACAGTCCGGTCAACAACATAAAAAGAAATGTCTGTTTTTAAGGGAGCCGTTGGCCATGAAATAAATTCTGAAGCTATGAAAGCAGCATCTTGAAAC----AACAGTCGGGTATGGAGGGCCCGGCGGGCTGGTGAAAACAGGAAATAGAAAGGTCTTTTGATCCTCAGGTGCCCTCTAGCGGCGCGGCGGGAGCAGTGCCTGCACGGTCATGGAATTTCACAGCAGGCAAGTGT--GGTCTGAAGCCTTTACATCGACCGCACGCGGTT-AGGAAAAGTACCGT--CCCTCTGCCCTGGAGCGCAT
>gene=chr20_50211523-50211853; species=calJac
TTTTTTT-AACTAAGTCCAGCAAAATATTCTGGTCAACAACATGAAAAGAAATGTCTGTTTTTCACGGAGCCTCTGGCCATGAAACAAATTCTGAAGCTATGAAAGCACCGTCTTGAACCTCAGGGCAGCTGGGCACGTGGGGTCCGGCTGGTTGTGGAAAACAGGAAACAGAAATCTCTTTCAGTCCTCAAGCTCCCCCTAGCGGCTCCAGCGGGGAAGTGTCTGCACGTGGATGCAATTTCACTGCAGGCAAAGGCAGAGGCCTAAAGTCGCACAGGGCTAGCGCACGTTTAAGGAAAAGCAT-GTCGGCCTCCACCTTTGGGAGCAC
>gene=chr20_50211523-50211853; species=canFam
cCCTTCCAAGCGAAGTCCAGCAAAATAGTCTGGTCAACAACATAAAAAGAAATGTCTGTTTTTAACAGAGACGTTGGCCATGAAATCAGTTTTGA-GCTATGAAAGCAGCGTCTCGAAC-------------AGAGCAGCCGGGCTGGTGGACCCTTGAAAACAGGAAACATAAAGGTCTTTGGAT-CTCAAGTTCCCCCTAGTGGCGAGCGGGGAGCGGTGTCTGCGCGCCCATGGAATTTCACAGC----------------------------------------------------------------------------------
>gene=chr20_50211523-50211853; species=equCab
TTTTTTC-----AAGTCCTGCAAAACAGTCTGGTCAACAACATAAAAAGAAATGTCTGTTTCTAACGGAGCCGTTGGCCATGAAATAAATTCTGAAGACTTGAAACCGGC----TGAAT----------------GTGCTCGGGCTGCCTGATTCTTGAAAACAGGAAACAGGAGCGTCTTCCAATCCCCCAGCCCCCCCCAGCGGCG-GAATGGAGGAGCAACTGCGTGGTCCTGGGACCTCACAGCAGGCAGC-----GGTC---AGACCCAACACCGATAGCACGTGTTTAAGGAAACGTGCTGT--TCATCAGCTCTTGAACCCA-
>gene=chr20_50211523-50211853; species=gorGor
ttttttttAACTAAGTCCAGCAAAATATTCTGGTCAACAACATGAAAAGAAATGTCTGTTTTTCACGGAGCCTCTGGCCATGAAATAAATTCTGAAGCTATGAAAGCACAGTCTTGAAACTCAGGGCAGTTGGGCACGTGGGGTCCGGCTGGTTGTGGAAAACAGGAAACAGCAATGTCTTTCAGTCCTCAAGTTCCCCCTAGCGGCTCCGGCGGAGGAGTGTCCGCACATGGACGGAATTTCACTGCAGGCAAATGCAGAGGCTTAAGGTCGTGCAGGGATAGCACACGTTTAAGGAAAAGCATGGTCGGTCCCTACCTTTGAAACCAC
>gene=chr20_50211523-50211853; species=panTro
TTTTTTT-AACTAAGTCCAGCAAAATATTCTGGTCAACAACATGAAAAGAAATGTCTGTTTTTCACGGAGCCTCTGGCTATGAAATAAATTCTGAAGCTATGAAAGCACAGTCTTGAAACTCAGGGCAGTTGGGCACGTGGGGTCCGGCTGGTTGTGGAAAACAGGAAACAGCAATGTCTTTCAGTCCTCAAGTTCCCCCTAGCGGCTCCGGCGGAGGAGTGTCCGCACATGGACAGAATTTCACTGCAGGCAAATGCAGAGGCTTAAGGTCGTGCAGGGATAGCACACGTTTAAGGAAAAGCATGGTCGGTCCCTACCTTTGAAACCAC
>gene=chr20_50211523-50211853; species=papHam
ttttttt-AACTAAGTCCAGCAAAATATTCTGGTCAACAAGATGAAAAGAAATGTCTGTTTTTCACGGGGCCTCTGGCCATGAAATAAATTCTGAAGCTATGAAAGCACCGTCTTGAAACTCTGGGCAGTTGGGCACGTGGGGTCCGGCTGGTTGTGGAAAACAGGAAACAGCAATGTCTTTCAGTCCTCAAGTTCCCCCTAGCGGCT-CGGCGGAGAAGTGTCCGCACATGGACGGAATTTCACCGCAGGCAAATGCAGAGGCCTAAGGTCGTGCAGGGCTAGCACACGTTTAAGGAAAAGCATGGTCGGTCCCTACCTTTCACAGCAC
>gene=chr20_50211523-50211853; species=ponAbe
ttttttttAACTAAGTCCAGCAAAATATTCTGGTCAACAACATGAAAAGAAATGTCTGTTTTTCACGGAGCCTCTGGCCATGAAATAAATTCTGAAGCTATGAAAGCACCGTCTTGAAACTCAGGGCAGTTGGGCACGTGGGGTCCGGCTGGTTGTGGAAAACAGGAAACAGCAATGTCTTTCAGTCCTCAAGTTCCCCCTAGCGGCTCCAGCGGAGGAGTGTCCGCACACGGACGGAATTTCACTGCAGGCAAATGCAGAGGCTTAAGGTCGTGCAGGGCCAGCACACGTTTAAGGAAAAGCATGGTCGGTCCCTACCTTTGAGAGCAC
>gene=chr20_50211523-50211853; species=rheMac
ttttttt-AACTAAGTCCAGCAAAATATTCTGGTCAACAAGATGAAAAGAAATGTCTGTTTTTCACGGGGCTTCTGGCCATGAAATAAATTCTGAAGCTATGAAAGCACCGTCTTGAAACTCTGGGCAGTTGGGCACGTGGGGTCCGGCTGGTTGTGGAAAACAGGAAACAGCAATGTCTTTCAGTCTTCAAGTTCCCCCTAGCGGCTCCGGCGGAGGAGTGTCCGCACATGGACGGAATTTCACCGCAGGCAAATGCAGAGGCCTAAGGTCGTGCAGGGCTAGCACACGTTTAAGGAAAAGCATGGTCGGTCCCTACCTTTCACAGCAC
>gene=chr20_50927791-50928121; species=hg19
CATGCACGTCAGAATGAAATTCTGCTTTTTATTTTTTAAGACAAGGAGGGAGAGGCACAGGAGATGATTTGCTTTGATTCACGGTCTGGTGCAGGAGCAGGTTAAGGAAGTCGGGGAGAATGAGCAGGGTTCTGTGCACGCACGTGGCATTTCTAAGCCCCTGCAGATGCAGGGCTGGGCGGGAAGATTCCTGTCTCTCTCATGTGTCATAGGGAAGCATTGGCTTGCACGTGTTACTTCCCAAAAAGGTGTTTCATCCATAGAAATGCTGATTCTCTGGCTTCCCAATGCTATATTTAGAAATGACATTTACATTTCCACAGATCAACA
>gene=chr20_50927791-50928121; species=bosTau
CTTATCAGGCAGGATGAAATTC---TTTTTA-CTTTTAAGACAAGAGGAGAGAGACACAGGAAATTATTTGCTTTCATTCACAATCTGGTGCGGTAGCAGGTTAAGGAAATCGGTGAGATCGCACTGGGTTGTGAGCGCAAAC-CGGCT--TTGGAGCCCCCCTGGAGGCAGCGCTGGGC-GGAAGATTCGTGACTCCCACGTGT--TGGAGAGAAGCGTCGCCGTGCACACGCTACTTCCCGAAAAGGTGTTTCATCAACAGAAATGCTGATTCTCTGGCTCCCTGATGCTATATTTAGAAGTGACATTTACATTTCCACAGATCAACA
>gene=chr20_50927791-50928121; species=calJac
CATGCACGTCAGAATGAAATTCTACTTCTTATTTTTTAAGATGAGGAGGGAGAGGCACTGGAGATGATTTGCTTTGATTCACAGTCTGGTGCAGGAGCAGGTTAAGGAAGTCGGGGAGAAGGAGCAGGGTTCTGTGCAGGCACGTGGCATTTCTGAGCCCCTCCAGATGCAGGGCTGGGTGGGAAGATTCCTGCCCCTCCCATGTGTCACAGGGAAGCATTGGCTTGCACGTACGACTTCCCGAAAAGGTGTTTCATCCATAGAAATGCTGATTCTCTGGCTTCCCAATGCTATATTTAGAAATGACATTTACATTTCCACAGATCAACA
>gene=chr20_50927791-50928121; species=canFam
CTTATGAGGCAGCGTGAAATTCTACTTTTTA-TTTTTAAGACAAGAGGAGAGAGGAACAGGAAATTATTTGCTTTGATTCACAATCTGGTGCGGTAGCAGGTTAAGGAAATGGGTGAGAACGTGCTGGGTTCTGTGCACGAAC-CAGAGGCTCGGGGCCCCTCCGGATGGAGGGCTGGGC-GGAAGATTCGTGACGCTCCCATGTGTTGGAGAGAAGCGTTGCCTTGCACATGCTACTTCCCAAAAAGGTGTTTCGTCAACAGAAATGCTGATTCTCTGGCTCCCTGATGCTATATTTAGAAGTGACATTTACATTTCCACAGATCAACA
>gene=chr20_50927791-50928121; species=equCab
CCTACGAGACAGAATGAAACTCTACTTTTAA-TTTTTAACACGAGAGGAGAGAGGCACAGGAAATTATTTGCTTTGATTCGCAATCTGGTGTGGGAGTCGTTTAAGG-AATCCGCGAGAACGCCCTGGGGTCTGTGCA-GAAC-CG-CGTCTCCGAGCCCC-CCGGCTGCAGAGCCGG---CGAAGACGCGTGACTCTCCCAAGTGTCAGAGTGAAGAGTCGCTTTGAACACACTACTTCCCGAAAAGGTGTTTCGTCAACAGAAATGCTGATTCTCTGGCTCCCTAATGCTATATTTAGAAATGACATTTACATTTCCACAGATCAGCA
>gene=chr20_50927791-50928121; species=gorGor
CATGCACGTCAGAATGAAATTCTGCTTTTTATTTTTTAAGACAAGGAGGGAGAGGCACAGGAGATGATTTGCTTTGATTCACGGTCTGGTGCAGGAGCAGGTTAAGGAAGTCGGGGAGAATGAGCAGGGTTCTGTGCACTCACGTGGCGTTTCTAAGCCCCTGCAGATGCAGGGCTGGGCGGGAAGATTCCTGTCTCTCTCATGTGTCATAGGGAAGCATTGGCTTGCACGTGTTACTTCCCAAAAAGGTGTTTCATCCATAGAAATGCTGATTCTCTGGCTTCCCAATGCTATATTTAGAAATGACATTTACATTTCCACAGATCAACA
>gene=chr20_50927791-50928121; species=panTro
CATGCACGTCAGAATGAAATTCTGCTTTTTATTTTTTAAGACAAGGAGGGAGAGGCACAGGAGATGATTTGCTTTGATTCACGGTCTGGTGCAGGAGCAGGTTAAGGAAGTCGGGGAGAATGAGCAGGGTTCTGTGCACGCACGTGGCATTTCTAAGCCCCTGCAGATGCAGGGCTGGGCGGGAAGATTCCTGTCTCTCTCATGTGTCATAGGGAAGCATTGGCTTGCACGTGTTACTTCCCAAAAAGGTGTTTCATCCATAGAAATGCTGATTCTCTGGCTTCCCAATGCTATATTTAGAAATGACATTTACATTTCCACAGATCAACA
>gene=chr20_50927791-50928121; species=papHam
CATGCACGTCAGAATGAAATTCTACTTTTTATTTTTTAAGACGAGGAGGGAGAGGTGCAGGAGATGATTTGCTTTGATTCACGGTCTGGTGCAGGAGCAGGTTAAGGAAGTCGGGGAGAACAAGCAGGGTTCTGTGCACGCACGTGGCATTTGTGAGCCTCTCCAGATGCAGGACTGGGCGGGAAGATTCCTGTCTCTCCCATGTGTCACAGGGAGGCATTGGCTTGCACGTGTTACTTCCCGAAAAGGTGTTTCATCCATAGAAATGCTGATTCTCTGGCTTCCCAATGCTATATTTAGAAATGACATTTACATTTCCACAGATCAACA
>gene=chr20_50927791-50928121; species=ponAbe
CATGCACGTCAGAATGAAATTCTACTTTTTAGTTTTTAAGACAAGGAGGGAGAGGCACAGGAGATGATTTGCTTTGATTCACGGTCTGGTGCAGGAGCAGGTTAAGGAAGTCGGGGAGAACGAGCAGGGTTCTGTGCACGCACGTGGCATTTCTGAGCCCCTCCAGATGCAGGGCTGGGCGGGAAGATTCCTGTCTCTCTCATGTGTCATAGGGAAGCACTGGCTTGCATGTGTTACTTCCCAAAAAGGTGTTTCATCCATAGAAATGCTGATTCTCTGGCTTCCCAATGCTATATTTAGAAATGACATTTACATTTCCACAGATCAACA
>gene=chr20_50927791-50928121; species=rheMac
CATGCATGTCAGAATGAAATTCTACTTTTTACTTTTTAAGACGAGGAGGGAGAGGTGCAGGAGATGATTTGCTTTGATTCACGGTCTGGTGCAGGAGCAGGTTAAGGAAGTCGGGGAGAACGAGCAGGGTTCTGTGCACGCACGTGGCATTTGTGAGCCTCTCCAGATGCAGGACTGGGCAGGAAGATTCCTGTCTCTCCCATGTGTCACAGGGAGGCATTGGCTTGCACGTGTTACTTCCTGAAAAGGTGTTTCATCCATAGAAATGCTGATTCTCTGGCTTCCCAATGCTATATTTAGAAATGACATTTACATTTCCACAGATCAACA
>gene=chr20_52380436-52380766; species=hg19
TGTCAGGTGATACCAGATAAAGAATACGTCATGGCAGCTCTTTAAACATGTAAACATATTAAACATTCAGGGCATCAGCCCCTGGCTCGTGGAGAATTCCATCCTTTAGCACATGACAAGTTGGGGTTTACAGTCAAAGTCCACTTAGCAAATGTTTGTTCTACAACGTGCTTTCCTTTTGTTTCCTGTAAGTATGGCTTCATGCCCTGCCAGGATCTGAGGTCATAGAAACACGAGGAGACGATTAACATATCAATGGAGGGGTCTCTTTGGAATCCAGAATTTGGAATGATATTTGCATCTTGAGCTCAGAAGCCGTGCAGGCGAGCC
>gene=chr20_52380436-52380766; species=bosTau
CGTCTCGTGACACGAGAGAAAGAATCA-CCATGGCTGCGCGCTGAGCATGTAAACACGTCAAACAATCAGTGTAACAGTACCGGGGTCAAGGAGAAATTCCTTCCCTACA-CTCGGCAAGGTGTGGT-TTCAGCCAAATCCCATATAGCAAATGTGTATTCTACAA-GAGGTTTTCTTTTGCTTC--TGGAGTACAGCGTCACGCCCTGCTGGGATCTAGGGC---GCACACACACCGAGGTTATTATCATATT-ATGGAGAGATCTC-TGAGTACCCAAACTGCGGAAAAAATTTTGTCTTCC--GCTCACAAAACACCCACGGCAAGC
>gene=chr20_52380436-52380766; species=calJac
TGTCAGGTGATACCAGACAAAGAATACGTCATGGCAGCTCTTTAAACATGTAAACATATTAAACACTCAGTGCCTTAGCCCCCGGCTCGTGGAGAATTCCATCTTTTAGCAGATGACAAGTTGGGGTTTACAGTCAAAGTCCACTTAGCAAATGTTTGTTCTACAACGTGCTTTCCTTTTGTTTCCTGTAAGTATGGCTTCATGCCCTGCCAGGATCTGAGGTCATAGAAACAGGAGGAGACTATTAACATATCAATGGAGGGATCTCTTTGGAATCCAGAATTTGGAATGATATTAGCATCTTAAGCTCAGAAGCCGTGCAGGCAAGCC
>gene=chr20_52380436-52380766; species=canFam
CGTCAGGTGACACCAGAGAAAGACTCCGTCATGGCAGCTCCTTAAACATAGA-ACATATTAAACATTCAGGGCGTCGGTAGCTGGCTCATAGAGAATTCCAT-CCTTAACACATGACAAGTTGGGGTTTACAGTCAAAGTCCACTTAGCAAATGTTTATTCTACGACGTGCTTTTCTTTTGTTTCCTGTAAGTATAGCTTCATGCCCTGCCAGGATTTGAGGTCATAGAAACACGAGGAGGCTATTAACATATCAATGGAGGGATCTCTTTGGAATCTAGAATTTGGAATAATATTTGCATCTCAAGCTCAGAAGCCGCCCAGGCAAGGC
>gene=chr20_52380436-52380766; species=equCab
CATCAGGTGACGTCAGAGAAAGAAGCAGTCATGGCAGCTCTTTAAACATATAAATATATTAAACATTCAATGCATCAGCACCTGGCTTCTAGAGAATTCCATGCCGTAGCACAGGACAAGTTGGGGTTTACAGTCAAAGTCCACTTAGCAAATGTTTATTCGACGACGTGCTTTACTTTTGTTTCCTGTAAGTACAGCTTCGTGGCCTGCCGGGATCTGAGGTCGGAGAAACAC-AGAAGGCCGTTAACATGTCAATGGAAGGATCTCTCTGGAATCCAGAATTTGGAATAATATTTGCATCACAAGCTCAGAAGCGGCCCAGGCAAGCC
>gene=chr20_52380436-52380766; species=gorGor
TGTCAGGTGATACCAGATAAAGAATACGTCATGGCAGCTCTTTAAACATGTAAACATATTAAACATTCAGGGCATCAGCCCCTGGCTCGTGGAGAATTCCATCCTTTAGCACATGACAAGTTGGGGTTTACAGTCAAAGTCCACTTAGCAAATGTTTGTTCTACAA-GTGCTTTCCTTTTGTTTCCTGTAAGTATGGCTTCATGCCCTGCCAGGATCTGAGGTCATAGAAACACGAGGAGACTATTAACATATCAATGGAGGGGTCTCTTTGGAATCCAGAATTTGGAATGATATTTGCATCTTGAGCTCAGAAGCCATGCAGGCGAGCC
>gene=chr20_52380436-52380766; species=panTro
TGTCAGGTGATACCAGATAAAGAATACGTCATGGCAGCTCTTTAAACATGTAAACATATTAAACATTCAGGGCATCAGCCCCTGGCTCGTGGAGAATTCCATCCTTTAGCACATGACAAGTTGGGGTTTACAGTCAAAGTCCACTTAGCAAATGTTTGTTCTACAACGTGCTTTCCTTTTGTTTCCTGTAAGTATGGCTTCATGCCCTGCCAGGATCTGAGGTCATAGAAACACGAGGAGACTATTAACATATCAATGGAGGGGTCTCTTTGGAATCCAGAATTTGGAATGATATTTGCATCTTGAGCTCAGAAGCCGTGCAGGCGAGCC
>gene=chr20_52380436-52380766; species=papHam
TGTCAGGTGATACCAGATGAAGAATACGTCATGGCAGCTCTTTAAACATGTAAACATATTAAACATTCAGGGCATCAGCCCCTGGCTCGTGGAGAATTCCATCCTTTAGTACATGACAAGTTGGGGTTTACAGTCAAAGTCCACTTAGCAAATGTTTGTTCTACAACGTGCTTTCCTTTTGTTTCCTGTAAGTATGGCTTCATGCCCTGCCAGGATCTGAGGTCATAGAAACACGAGGAGACTATTAACATATCAATGGAGGAGTCTCTTTGGAATCCAGAATTTGGAATGATATTTGCATCTTGAGCTCAGAAGCCGAGCAGGCGGGCC
>gene=chr20_52380436-52380766; species=ponAbe
TGTCAGCTGATACCAGATAAAGAATACGTCATAGCAGCTCTTTAAACATGTAAACATATTAAACATTCAGGGCATCAGCCCCTGGCTCGTGGAGAATTCCATCCTTTAGCACATGACAAGTTGGGGTTTACAGTCAAAGTCCACTTAGCAAATGTTTGTTCTACAACGTGCTTTCCTTTTGTTTCCTGTAAGTATGGCTTCATGCCCTGCCAGGATCTGAGGTCATAGAAACACGAGGAGACTATTAACATATCAATGGAGGGGTCTCTTTGGAATCCAGAATTTGGAATGATATTTGCATCTTGAGCTCAGAAGCCGTGCAGGCGAGCC
>gene=chr20_52380436-52380766; species=rheMac
TGTCAGGTGATACCAGATAAAGAATATGTCATGGCAGCTCTTTAAACATGTAAACATATTAAACATTCAGGGCATCAGCCCCTGGCTCGTGGAGAATTCCATCCTTTAGCACATGACAAGTTGGGGTTTACAGTCAAAGTCCACTTAGCAAATGTTTGTTCTACAACGTGCTTTCCTTTTGTTTCCTGTAAGTATGGCTTCATGCCCTGCCAGGATCTGAGGTCATAGAAACACGAGGAGACTATTAGCATATCAATGGAGGAGTCTCTTTGGAATCCAGAATTTGGAATGATATTTGCATCTTGAGCTCAGAAGCCGAGCAGGCGGGCC
>gene=chr20_55311628-55311772; species=hg19
CCCCCTTGCCTTTGCAAAAACATTTTAATACCTGTTATTTTCAGCTGAGTCCCGCACAGATCGGCAGCACCGGTTTTGAAGGCCACGTGTACTCCAGGTAAGGAGGATGCAGGTGCAGGGGCCAACTGCCTGTGCTTGTTCCCT
>gene=chr20_55311628-55311772; species=bosTau
GCCCCT-GCCTTTGCAAAAACATCTTAATATCTGTTATTCT-GGCTAATTCT--CAGATAAGTG------CTCTCTCAAATGTCATGTGTTCT----------------CAGACTCTGGGTCCAAGCGCAT-------------
>gene=chr20_55311628-55311772; species=calJac
CCCCCCTGCCTTTGCAGAAACATTTTCACACTTGTTATTTTCGGCTGATTCCCAAAGGGATCAGCAGCACCGGTTTTGAAGGCCACGTGTTCTCCgggtaagaaggacctagactcagtggccagctgcctgtgtgtgctcccc
>gene=chr20_55311628-55311772; species=canFam
------------------------------------------------------------------------------------------------------------------------------------------------
>gene=chr20_55311628-55311772; species=equCab
GCCCTTTGCCTTTGCAAAAGCATTTCACTGTCTGTTCCTCA-GGCTGG-TCT--CAGGTGTCTGCAGCCACCCTCTCGGAGGCTG-GTGCCCTCCAAAATATTCGGGC----GCTCTGGGGCCAA-CGCCTGGCTGAGCTCCCT
>gene=chr20_55311628-55311772; species=gorGor
CCCCCTTGCCTTTGCAAAAACATTTTAATACCTGTTATTTTCAGCTGATTCCCGCAGAGATCGGCAGCACCGG-TTTGAAGGCCACGTGTACTCCAGGTAAGGAGGACACAGGTGCAGGGG-CAACTGCCTGTGCTTGTTCCCT
>gene=chr20_55311628-55311772; species=panTro
CCCCCTTGCCTTTGCAAAAACATTTTAATACCTGTTATTTTCAGCTGATTCCTGCAGAGATCGGCAGCACCGGTTTTGAAGGCCACGTGTACTCCAGGTAAGGAGGACACAGGTGCAGGGgccaactgtctgtgcttgttccct
>gene=chr20_55311628-55311772; species=papHam
CCCCCTTGCCTTTGCAAAAACATTTTAATACCTGTTATTTTTGGCTGATTCCCACAGAGATTGGCAGCACTGATTTTGAAGGCCACGTGTACTCCAGGTAAGGagaacacaggtgccggggccaactgcctgtgcttgcttcct
>gene=chr20_55311628-55311772; species=ponAbe
CCCCCTTGCCTTTGCAAAAACATTTTAATACCTGTTATTTTCAGCTGATTCCCTCAGAGATCGGCAGCACCGGTTTTGAAGGCCACGTGTACTCCAGGTAAGGAGGACACAGGTGCAGGGGCCAACTGCCTGTGGTTGCTCCCT
>gene=chr20_55311628-55311772; species=rheMac
CCCCCTTGCCTTTGCAAAAACATTTTAATACCTGTTATTTTTGGCTGATTCCCACAGAGATTGGCAGCACTGATTTTGAAGGCCACGTGTACTCCAGGTAAGGAGAACGCAGGTGCAGGGGCCAACTGCCTGTGCTTGCTCCCT
>gene=chr20_55325423-55325753; species=hg19
tttggagccagatggacttggtctgaattctgcttcttttattcttattaagtgcatggtcttaagtaaTAAGCACGGCATGGGGAAAGGAAGAAAGAGAAGGCGTCCCTCGAGTCTTGGAACCAAAGCCCTGAGCTCGATGCTAATTGGATTAACCCTGACCATTGCCTGTGGCCAGGAGAATGCCACGTGCTGACTGGCTCAGGTTGTAGTTACCTGAGCCAATCGCCGTGGAAGGCAGGGAGGGGGGGCACCCTGATTGGCTTAGACAGGTGAAGGCTGCTACAATGATGGACTGGACTGCAGATGTGCGGAAAACTACCGCAGAGC
>gene=chr20_55325423-55325753; species=bosTau
tttggagctg-atggactgggtctgaattctgctgtttttattcttataaagtgtgtggccttaaat-------aAAGGAAGGGAAGAGGGAGAGAAA---GAATTCTCTCCATCCTTGAACTGAAAG-CCTGAACTCCTTGCTAATTGGAccacctctgaccaatgcccgtggccagggaaatgctgtgtgcttattggcttaggtctgagtcacttgaaccaatcatggtggaaggtggggA--GAGAGCATTCTGATTGGCTTAGGCAGATGGTGATGGCTGCAATCAGAGGGTGAGGTGTGAACATCCGCTGGCCTACACCGAGCC
>gene=chr20_55325423-55325753; species=calJac
TTTGGAGCCAGACGGACTTGGTCTGAATTCTGCTTCTTTTATTCTTATTAAGTACAAGGTCTTAAGTAATAAGCACGGCATGTGGAAAGGAAGAAAAAGAAGGCATCCCTCCAGTCTTGGAACCAAAGCCCTGAGCTCGATGCTGATTGGATTatccctgaccaatgcctgtagccaggagaatgccatgtgctgattggctcaggTTGTAGTTACCTGAGCCAATCGCTGTGGAAGGCAGGGA---GGAGCACGCTGATTGCCTTAGACAGGTGGAGGCTGCTACAGTTATGGACTGGACTGCGGATGTGCGAGAAACAACCGCAGAGC
>gene=chr20_55325423-55325753; species=canFam
TTTGGAACTA-ATGGACTGGGTCTCAATTCTATCTTTTTTCTTCTTATCaa---------CTTCAG---------AAGGAGGGGGAGAGGAGGGGAAG---GAAGTCTCCCCAAGACGGGAATGAAAG-CCCGACCTCGAGGCTGGTTG----------GACCAACGCCCGT---------------------------------------GCAGCCTGAACCAATCACAGTGGAAGGCAGG-------AGTACCTGGACTGGCTGAAGCAGGTGCA-GCAGGTGCAGGTAGGG-GCGAGGCTCGAAGTTGCGTGACCCAGCTTC-ACCC
>gene=chr20_55325423-55325753; species=equCab
ttcggagtcagatccactgggtcagaatcctaccttttttattcccgttaagtatgcgatctccagt--------aaCGGGCAGAAGAGGAAGAGAAA---AGAGTGGGTCCAACTGGAGAATAAAAGCCCCGAGCCCAATGCCGATTGGACCACCTCCTACCAATGCCTGCGGCCAAGGCAATGCCAAGTGCTGATTGGCTCAGGTCTGAGCTACCTGAACCAATCACGGTGGAAAGCGGGGA--GGGAGCATCCTTACTGGCTTAGGCAGGAGGAGGAAGCTGCGGCGAGGCAACAAGCTGTCAGCGTGCGCG-GCCTGCAGCAACCC
>gene=chr20_55325423-55325753; species=gorGor
------------------------------------------------------------------------------------------------------------------------------------------------------------------------------------------------------------------------------------------------------------------------------------------------------------------------------------------
>gene=chr20_55325423-55325753; species=panTro
tttggagccagatggacttggtctgaattctgcttcttttattcttattaagtgcatggtcttaagtaaTAAGCACGGCATGGGGAAAGGAAGAAAGAGAAGGCGTCCCTCGAGTCTTGGAACCAAAGCCCTGAGCTCGATGCTAATTGGATTAACCCTGACCATTGCCTGCGGCCAGGAGAATGCCACGTGCTGACTGGCTCAGGTTGTAGTTACCTGAGCCAATCACCGTGGAAGGCAGGGAGGGGGGGCACCCTGATTGGCTTAGACAGGTGAAGGGTGCTACAATGATGGACTGGACTGCAGATGTGCGGAAAACTACCGCAGAGC
>gene=chr20_55325423-55325753; species=papHam
tgtggagccagatggacttggtctgaattctgcttcttttattcttattaagtgcacggtcttaagtaaTAAGCATCACATGGGGAAAGGAAGCAAGAGAAGGCGTCCCTCCAGTCTTGGAACTTAAGTCCTGAGCTCGATGCTGATTGGATTAACCCTGACCAATGCCTCTGGCCAGGAGAATGCCACGTGCTGAGTAGCTCAGGTTGTAGTTACCTGAGCCAATCACCGTGGAAGGCAGGGA-GGGGGGCACCCCAATTGGCTTAGACAGGTGAAGGCTGCTATAATGATGGACTGGACTACAGACGTGTGAGAAACTACCGCAGAGC
>gene=chr20_55325423-55325753; species=ponAbe
tttggagccagatggacttggtctgaattctgcttcttttattcttattaagtgcatggtcttaagtaaTAAGCACGGCATGGGGAAAGGAAGAAAGAGAAGGCGACCCTCGAGTCTTGGAACCAAAGCCCTGAGCTCGATGCTGATTGGATTAACCCTGACCATTGCCTGTGGCCAGGAGAATGCCTCGTGCTGACTGGCTCAGGTTGTAGTTACCTGAGCCAATCGCCGTGGAAGGCAGGGA-GGGGGGCACCCTGACTGGCTTAGACAGGTGAAGGCTGCTACAATGATGGACTGGGCTGCAGATGTGCGGGAAACTACCGCAGAGC
>gene=chr20_55325423-55325753; species=rheMac
tgtggagccagatggacttggtctgaattctgcttcttttattcttattaagtgcacggtcttaagtaaTAAGCATCACATGGGGAAAGGAAGAAAGAGAAGGCGTCCCTCCGGTCTTGGAACTTAAGTCCTGAGCTCGATGCTGATTGGATTAACCCTGACCAAGGCCTGTGGCCAGGAGAATGCCACGTGCTGAGTAGCTCAGGTTGTAGTTACCTGAGCCAATCACCGTGGAAGGCAGGGA-GGGGGGCACCCCGATTGGCTTAGACAGGTGAAGGCTGCTACAATGATGGACTGGACGGCTGACGTGTGAGAAACTACCGCAGAGC
>gene=chr20_55646296-55646626; species=hg19
TGCAAAGAGGAGAATAAAAACTACCGCAAGTGCTATACTGAGACCCAGCGCTGTGGCAAGTTCCCCTGACCTGTCTGCAGGGATCATTACAAGCCGATACTGGCTGCCCAGCGGGACCTGATGAGACATCAGAGAGCTCACGTGACCTCCATTATCACTGTCACCGCCGTGCGTGCTGTTCACACAAACATCGGAGATGTAAGTGACACTTTACAACAATTCCTGAGCCTTCCATCATGTGGCTCAGAATGTCATGGCCCAGATGATGTCGGGGGGTATTAaaacaaataaatgaaccatcgaacaagtaaataaataaatacacaaaGG
>gene=chr20_55646296-55646626; species=bosTau
------------------------------------------------------------------------------------------------------------------------------------------------------------------------------------------------------------------------------------------------------------------------------------------------------------------------------------------
>gene=chr20_55646296-55646626; species=calJac
TGCAAAGAGGAAAGTAGAAACTACCCCAAGTCCTGTACTGAGACCCAGCACGGTGGCATGTTCACATAACCTGTCTGCAGGCATCACTCCAAGCTGATACTGGCTGTCCACTGGGACCTGATGGGATGGAGGAGAGCTCACGTGACCTCAGTTATCACTGTCACCACCATGCGTGCTGCCCACACAAACACCGGAGATGCAAGTGACACTTTACAACAATTCTTGAGCCTTCCGTCATGTGGTTCAGACTGTCACTGCCCAGAAGACATCGGTTGGTATTAaaa----tgaatgaacaagcgaacaagtaaataaataaataTACGAAGG
>gene=chr20_55646296-55646626; species=canFam
TGCAAAGAAGAAAAGGAAGATTACCGGAAGTCCTATCCCGAGATCCCTCACTGCTTCCTCTTGGGGTGAC---------AGCATCTCCCCATGCCACCCGAGGATGCCCGGTGTCACCTGA---------TGAGACCTCGCCGCACCTGGTTTATCACTGCC---------------------------------------AGCAACATTTTA-AACAACTCT-GAGCATTCCGTT-----GCTCAGGGTGTTGCTGCCCAGATGGTGTC-ACAAATATAGAAATAAACAGA----CAAAAGAACAGGGGAA-GAATAAATAAATAAATG
>gene=chr20_55646296-55646626; species=equCab
tgcaaagaagaaaataaaaattacccaaaatgctacactgagacacaaggctatttcctgttgagatgacccgtctccaggcatctctccatgcTATCCAAGGATGCCCAGTGTGAGCTGA-----------------------------------------------------------------------------------------------------------------------------------------------------------------------------------------------------------------
>gene=chr20_55646296-55646626; species=gorGor
TGCAAAGAGGAGAATAAAAACTACCCCAAGTGCTATACTGAGACCCAGCGCTGTGGCAAGTTCCCCTGACCTGTCTGCAGGGATCATTACAAGCCGATACTGGCTGCCCAGCGGGACCTGATGAGACATCAGAGAGCTCACGTGACCTCCATTATCACTGTCACCGCCGTGCATGCTGTTCACACAAACATCGGAGATGTAAGAGACACTTTACAACAATTCCTGAGCCTTCCATCATGTGGCTCAGAATGTCATGGCCCAGATGATGTCGGGGGGTATTAaaacaaataaatgaaccatcgaacaagtaaataaataaatacacaaaGG
>gene=chr20_55646296-55646626; species=panTro
TGCAAAGAGGAGAATAAAAACTACCGCAAGTGCTATACTGAGACCCAGCGCTGTGGCAAGTTCCCCTGACCTGTCTGCAGGGATCATTACAAGCCGATACTGGCTGCCCAGCGGGACCTGATGAGACATCAGAGAGCTCACATGACCTCCATTATCACTGCCACCGCCGTGCGTGCTGTTCACACAAACATCGGAGATGTAAGTGACACTTTACAACAATTCCTGAGCCTTCCATCATGTGGCTCAGAATGTCATGGCCCAGATGATGTCGGGGGGTATTAAAACAACTAAATGAAGCATCGAACAAGTAAATAAATAAATACACAAAGG
>gene=chr20_55646296-55646626; species=papHam
TGCAAAGAGGAAAATAAAAACTACTCCATGTGCTATACTGAGACCCAGCGCTGTGGCAAGTTCTCCTGACCTGTCTGCAGGGATTGTTACAAGCTAATACTGGCTGCCCAGTGGGACCTGATGAGACATAGGAGCGGTCACGTGACCTCCATTATCACTGTCACCACTGTGCTTGCTGTTCACACAAACATCGGAGATGTAAGCGACACTTTACGATAATTGCTGAGCCTTCTATCATGCGGCTCAGAA-GTCACCGCCCAGATGATGTTGGGGGGTATTAaaataaatgaaagaacaatcaaacaagtaaataaataaataCACAGAGG
>gene=chr20_55646296-55646626; species=ponAbe
TGCAAAGAGGAGAATAAAAACTACCCCAAGTGCTATACTGAGACCCAGCGCTGTGGCAAGTTCGCCTGACCTGTCTGCAGGGATCGTTACAAGCCGATACTGGCTGCCCAGCGGGACCTGATGAGACGTCAGAGAGCTCACGTGACCTCCATTATCACTGTCACCGCCGTGCGTGCTATTCACACAAACGTTGGAGATGTAAGTGACACTTTACAACAATTCCTGAGCCTTCCGTCATGCGGCTCAGAATGTCATGGCCCAGATGATGTCAGGGAGTATTAaaacaaatgaatgaaccatcgaacaagtaaataaataaatacacaaaGG
>gene=chr20_55646296-55646626; species=rheMac
TGCAAAGAGGAAAATAAAAACTACTCCATGTGCTATACTGAGACCCAGCGCTGTGGCAAGTTCTCCTGACCTGTCTGCAGGGATCGTTACAAGCTGATACCGGCTGCCCAGCGGGACCTGATGAGACATAGGAGCGGTCACGTGACTTCCATTATCACTGTCACCGCTGTGCGTGCTGTTCACACAAACATCGAAGATGTAAGCGACACTTTGCAATAATTGCTGAGCCTTCTATCATGCGGCTCAGAA-GTCACCGCCCAGATGATGTTGGGGGGTATTAaaataaatgaaagaacaatcaaacaagtaaataaataaatacacaaaGG
>gene=chr20_56811667-56811997; species=hg19
TTATCAGTTGAAAAGCACATAAAACTTTAAAAATCAGATAACATAAAAATAGCCAGAATGTTGAAGTTCACAAAGGTCAACAGATCAAGCGAACACTCTGAGATTGCACGACCGCCCCGGCGTTTCTCCGACTGCAAACCGAACCGGATGCTCCTGCTCGCGGCTCTTGGCAGCACGAGGTGGTTTCACTGCAGCGAGGTCCGCTTGGAGAGAACTGGGAGCGCGTGCTCCTTACTCCGAAAGACAAAAGCATGCAGGAGACGGCTGGCTGCGAAAACCCACTACCAAAGCTTTCACTACTTTCTAAATGGGGATGGGGAGAAGGGCATG
>gene=chr20_56811667-56811997; species=bosTau
TTATCATTTCGAAAACACATAAAACTTTAAATATCAGATAACATAAAAATAGCCAGGACGCTGAAGTTCCCGAAGATCAGCAGATCAAGGGGAAAC-CCGAGGTTTCCCGGTCGCCGCAG---CCCCGACGCTGCAGACTAACT-----GCTCGAGCT-CTGGCTCGCG-CT-----------------TCGCACGAGGTCCGCTTTGGGAGAAC-C-GAGC-CGGGCTCCGCGCTCCC--GGGAAAATCCAT----CA-CCCGCCGGCGGGAACAAGCCACCGCCAGAGAGCTC-----TCTCCAAGTGGGGAAGGGGAGAGGGGAACA
>gene=chr20_56811667-56811997; species=calJac
TTATCAGTTGAAAAGCACATAAAACTTCAAAAATCAGATAACATAAAAATAGCCGGAAAGTTGAAGTACGCAGAGGTCAACGGATCAAGCGAACACTGCGAGACTGCACGACCGCTCCGGTGCTCCCGCATCTGCAAACCGAACCGGATGCTCCTGCTCGCGGCTCTCGGCAGCACGAGGCGGTTTCACTGCAGCGAGGTCCGCTTGGAGTGAACTGGGAGCGCGCGCTCCTTACTCCAAAAGACAAAAGCATGCAGGAGACGGCTGGCTGCAGAAACCCACTACCAAAGCTTTCACTACTTTCTTAATGGGGATGGGGAGAAGGGCATG
>gene=chr20_56811667-56811997; species=canFam
TTATCGGCTCGAAGGCACATAAAACTTTGAAAATCAGATAAGGTAAAAATAGCCAGGCGGCCAAAGTTCCCAGAGAGC--------------------------------------------------------------------------cATGCGGGC-GCT----------CAGGGCTCACACCGGGGGTCGGGGTCCGCTTGCAGAGAAccgctgcccgctgcccgctGCCCCGGGAGAGCAGGGCGTgcggaggccggcgggcgggGA-GACCTGCCGCCGCCGCGATCGCCGCTCCCTAACTGGGGACGG-GAGAAGGGGGTG
>gene=chr20_56811667-56811997; species=equCab
TTATCAGTTCGAAAGCACATAAAACTTTAAAAATCAGATAACACAAAAATAGCCAGAACACTGAAGTTCCCAAAGATCGAGAGATCAAGGGCAGACTCTGAGGCTTCACTGCCCCCGCGGCGCTCCTGAAGCTGCACGGGAAAC--------CCTGCCGGCGGCTCACG-CGGCACGAGCCTCTCACCAGCCAGCGAGCTCCGCGTGGGGAGAACCA-GAGCATCAGCTCCTCACTCCAGGGGGAAAATTCAT----AAGGTGGCCGTTGGCAA-AACCGACCACCAAAGCTTTCACTATTTTCTAAATGGGGATGGGGAGAAGGGGATG
>gene=chr20_56811667-56811997; species=gorGor
TTATCAGTTGAAAAGCACATAAAACTTTAAAAATCAGATAACATAAAAATAGCCAGAATGTTGAAGTTCACAAAGGTCAACAGATCAAGCGAACACTCTGAGATTGCACGACCGCCCCGGCGTT----------------------GATGCTCCTGCTCGCGGCTCTTGGCAGCACGAGGTGGTTTCACTGCAGCGAGGTCCGCTTGGAGAGAACTGGGAGCGCGTGCTCCTGACTCCGAAAGACAAAAGCATGCAGGAGACGGCTGGCTGCGAAAACCCACTACCAAAGCTTTCACTACTTTCTAAATGGGGATGGGGAGAAGGGCATG
>gene=chr20_56811667-56811997; species=panTro
TTATCAGTTGAAAAGCACATAAAACTTTAAAAATCAGATAACATAAAAATAGCCAGAATGTTGAAGTTCACAAAGGTCAACAGATCAAGCGAACACTCTGAGACTGCACGACCGCCCCGGCGTTTCTCCGACTGCAAACCGAACCGGATGCTCCTGCTCGCGGCTCTTGGCAGCACGAGGTGGTTTCACTGCAGCGAGGTCCGCTTGGAGAGAACTGGGAGCGCGTGCTCCTTACTCCGAAAGACAAAAGCATGCAGGAGACGGCTGGCTGCGAAAACCCACTACCAAAGCTTTCACTACTTTCTAAATGGGGATGGGGAGAAGGGCATG
>gene=chr20_56811667-56811997; species=papHam
TTATCAGTTGAAAAGCACATAAAACTTTAAAAATCAGATAACATAAAAATAGCCAGAATGTTGAAGTTCACAAAGGTCAACAGATCAAGCGAACACTCTGAGATTGCACGACCGCCCCAGCGTTTCTCCAACTGCAAACCGAACCGGATGCTCCTGCTCGCAGCTCTTGGCAGCACGAGGCGGTTTCACTGCAGCGAGGTCCGCTTGGAGAGAACTGGGAGCGCGTGCTCCTTACTCCAAAAGACAAAAGCATGCAGGAGACGGCTGGCTGCGAAAACCCACTACCAAAGCTTTCACTACTTTCTAAATGGGGATGGGGAGAAGGACATG
>gene=chr20_56811667-56811997; species=ponAbe
TTATCAGTTGAAAAGCACATAAAACTTTAAAAATCAGATAACATAAAAATAGCCAGAATGTTGAAGTTCACAAAGGTCAACAGATCAAGCGAACACTCTGAGATTGCACGACCGCCCCGGCGTTTCTCCGACTGCAAACCGAACCGGATGCTCCTGCTCGCGGCTCTTGGCAGCACGAGGTGGTTTCACTGCAGCGAGGTCCGCTTGGAGAGAACTGGGAGCGCGTGCTCCTTACTCCGAAAGGCGAAAGCATGCAGGAGACGGCTGGCTGCAAAAACCCACTACCAAAGCTTTCACTACTTTCTAAATGGGGACGGGGAGAAGGGCATG
>gene=chr20_56811667-56811997; species=rheMac
TTATCAGTTGAAAAGCACATAAAACTTTAAAAATCAGATAACATAAAAATAGCCAGAATGTTGAAGTTCACAAAGGTCAACAGATCAAGCGAACACTCTGAGATTGCACGACCGCCCCAGCGTTTCTCCAACTGCAAACCGAACCGGATGCTCCTGCTCGCAGCTCTTGGCAGCACGAGGCGGTTTCACTGCAGCGAGGTCCGCTTGGAGAGAACTGGGAGCGCGTGCTCCTTACTCCAAAAGACAAAAGCATGCAGGAGGCGGCTGGCTGCGAAAACCCACTACCAAAGCTTTCACTACTTTCTAAATGGGGATGGGGAGAAGGACATG
>gene=chr20_57696984-57697314; species=hg19
ATCAGTTAGGCTTATTAGGTACTAAATTGGTAGCTGTGGTAAAAAATTGTCTAAACATAATTTAACTCCACACATCCCAGGAAGCTTTGGAAGGTCACTGACTTTGAAAGCGCAAGGTATTCTTGTTGCCATGGATACCCCCATTGAGACATTAGAGTGCAAAGAGAGAAACCTAGTGTTGCCTTGACAACAGGTTTGCAAATCCGAGTCTGGTAAAGCAAAAGACTACAAAGAACAGGAAGAATCAGGAGGAGGGGGAAATTAGCCTAAAGAAGCTTCCCTTCTCCCAGCAAAACAACAACTTGCCTCCATGCAGTTTGAGAGTCTGTT
>gene=chr20_57696984-57697314; species=bosTau
ATTAGTTAAGCTTGTTAGGTACTACATTTGTTGCTGTGCTAAAAATTTGTCAAAACATACTTTATTTTCACAAGTCTCATGAAGCTTTGGGAGGTCACTGACTTTGAAAACTCAAAGTATTCCTGTTGCTATGGATACCCCCATTGAGACAGGAGAGTGCAAAGAGAGAAACCTAGGGTTGCCTTGACAACAGATTTGAATATTCATGTCT-GGAAAGCGCAAGACTATCAAAAATAGGAAGACTCAGGAGGAGGGGGACATTAGTCTGGAAATGCTCA---CCTCTT-TC-----AACACTTTGCCTCCATGGAG-TC-TCAGGCCGTT
>gene=chr20_57696984-57697314; species=calJac
ATCAGTCAGGCTTATTGGGTACTAAATTGGTGGCTGTGGTAAAAAGTTGTCTAAACATAATTTAACTCCACACATCCCAGGAAGCTTTGGAAGGTCACTGACTTTGAAAGCACAAGGTATTCTTGTTGCCATGGATACCCCCATTGAGACATTAGAGTGCAAAGAGAGAAACCTAGTGTTGCCTTGACAACAGTTTTGCAAATCTGAGTCTGGTAAGGCAAAAGACTACAAAGAATAGGAAGAAACGGGTGGAGGGAGAAATTAGCCTAAAGAAGCTTTATGTCTCCCAGCAAAACAACAACTTGCCTCCATGCAG-TTGAGGGTCTGTT
>gene=chr20_57696984-57697314; species=canFam
ATTGGTTAGGTTTGCTAGGCACTAAACTGGTTGCTGTGGTAAAAAGTAGTCTAACCCTAATTTATCTCCACACGTCCCACGAAGCTTTGGGAGGTCACTGACTTTGAAAATGCAAGGTATTCTTGTTGCTATGGATACCCCCATTGAGACATCAGAGTGCAAAGAGAGAAACCTAGTGTTGCCTTGACAACAGGTTTGAAAATCTGAGTCTGGTAAGGC-AAAGACGAGGGAAAATAGGAAGAAGCAGGA--AAGGGGAAATTAAGCTGGCAAAGCTTT---CCCCCAAAC-----CACAACTTGCCTCTATGTAG-TTGTCAGTCTATT
>gene=chr20_57696984-57697314; species=equCab
ATCAATTAGGCTTGTTAGGTAATAAATTGGTTGCTGTGGTAAAAAGTTGGTTCAACATAATTTATCTCCATAAGTCCCACGAAGCTTTGGGAGGTCACTGACTTTGAAAATGCAAGGTATTCTTGTTGCTATGGATACCCCCATTGAGACATTAGAGTGCAAAGAGAGAAACCTAGTGTTGCCTTGACAACAGGTTTGAAAATCCGAGTCTGGTAAGGCAAAAGACGTAAAAAAATAGGAAGAATCAGGA-GGAGGGGAAATTAGCCTAAAAAAGCTTC---CCCCCAAAC-----AATAACTTGCCTCCATGTAG-TCGTCAGTCTATT
>gene=chr20_57696984-57697314; species=gorGor
ATCAGTTAGGCTTATTAGGTACTAAATTGGTGGCTGTGGTAAAAAATTGTCTAAACATAATTGAACTCCACACATCCCAGGAAGCTTTGGAAGGTCACTGACTTTGAAAGC-CAAGGTATTCTTGTTGCCATGGATACCCCCATTGAGACATTAGAGTGCAAAGAGAGAAACCTAGTGTTGCCTTGACAACAGGTTTGCAAATCCGAGTCTGGTAAAGCAAAAGACTACAAAGAATAGGAAGAATCAGGAGGAGGGGGAAATTAGCCTAAAGAAGCTTCACTTCTCCCAGCAAAACAACAACTTGCCTCCATGCAGTTTGAGGGTCTGTT
>gene=chr20_57696984-57697314; species=panTro
ATCAGTTAGGCTTATTAGGTACTAAATTGGTGGCTGTGGTAAAAAATTGTCTAAACATAATTTAACTCCACACATCCCAGGAAGCTTTGGAAGGTCACTGACTTTGAAAGCGCAAGGTATTCTTGTTGCCATGGATACCCCCATTGAGACATTAGAGTGCAAAGAGAGAAACCTAGTGTTGCCTTGACAACAGGTTTGCAAATCCGAGTCTGGTAAAGCAAAAGACTACAAAGAACAGGAAGAATCAGGAGGAGGGGGAAATTAGCCTAAAGAAGCTTCCCTTCTCCCAGCAAAACAACAACTTGCCTCCATGCAGTTTGAGGGTCTGTT
>gene=chr20_57696984-57697314; species=papHam
ATCAGTTAGGCTTATTAGGTACTAAATTGGTGGC-GTGGTTAAAAGTTGTATAAACATAATTTAACTCCACACATCCCAGGAAGCTTTGGAAGGTCACTGACTTTGAAAGCGCAAGGTATTCTTGTTGCCATGGATACCTCCATTGAGACATTAGAGTGCAAAGAGAGAAACCTAGTGTTGCCTTGACAACAGGTTTGCAAATCCGAGTCTGGTAAGGCAAAAGACTACAAAGAATAGGAAGAATCAGGAGCGGGGGGAAATTAGCCTAAAGAAGCTTCACTTCTCCCAGTAAAACAACAACTTGCCTCCATGCAG-TTGAGGGTCTGTT
>gene=chr20_57696984-57697314; species=ponAbe
ATCAGTTAGGCTTATTAGGTACTAAATGGGTGGCTGTGGTAAAAAATTGTCTAAACATAATTTAACTCCACACATCCCAGGAAGCTTTGGAAGGTCACTGACTTTGAAAGCACAAGGTATTCTTGTTGCCATGGATACCCCCATTGAGACATTAGAGTGCAAGGAGAGAAACCTAGTGTTGCCTTGACAACAGGTTTGCAAATCCGAGTCTGGTAAAGCAAAAGACTACAAAGAATAGGAATAATCAGGAGGAGGGGGAAATTAGCCTAAAGAAGCTTCACTTCTCCCAGCAAAACAACAACTTGCCTCCATGCAG-TTGAGGGTCTGTT
>gene=chr20_57696984-57697314; species=rheMac
ATCAGTTAGGCTTATTAGGTACTAAATTGGTGGC-GTGGTTAAAAGTTGTATAAACATAATTTAACTCCACACATCCCAGGAAGCTTTGGAAGGTCACTGACTTTGAAAGCGCAAGGTATTCTTGTTGCCATGGATACCTCCATTGAGACATTAGAGTGCAAAGAGAGAAACCTAGTGTTGCCTTGACAACAGGTTTGCAAATCCGAGTCTGGTAAGGCAAAAGACTACAAAGAATAGGAAGAATCAGGAGCGGGGGGAAATTAGCCTAAAGAAGCTTCACTTCTCCCAGTAAAACAACAACTTGCCTCCATGCAG-TTGAGGGTCTGTT
>gene=chr20_62008877-62008976; species=hg19
CCACCCCGAATAGCCTGTGTGTGTTTCCATAGCAACCTGCACGTGCCTCTGTGGGTCACATTTCATGAGGCCGTGAGCTCTTTGAAGGCACGGCCTTGA
>gene=chr20_62008877-62008976; species=bosTau
CCAGCCC--ATAGC---TCAGTGTTTCCATAGCAACATGCAGGTGCCTCCGTTGGTCACAGctcattggactgtgagctctttgaaggcggggccctga
>gene=chr20_62008877-62008976; species=calJac
CCACCTTGAATAGCCTGTGCGTGTTTCCATAGCAACCTGCACGTGCCTCCATCGGTCACATTTCATGAGGCTGCGAGCTCTTTGAAGGCCCGGCCTTGC
>gene=chr20_62008877-62008976; species=canFam
---------------------------------------------------------------------------------------------------
>gene=chr20_62008877-62008976; species=equCab
CCAGCCC--GCAGCCTGTGCGTGTTTCCATAGCAACCTGCCCCTGCTGCTG-TGGTGACATCCCAGC--GATGTGAGCTCTTTGAAGGCCG---CCCGA
>gene=chr20_62008877-62008976; species=gorGor
CCACCCTGAATAGCCTGTGCGTGTTTCCATAGCAACCTGCACGTGCCTCtgtcggtcacatttcatgaggccgtgagctctttgaaggcatggccttga
>gene=chr20_62008877-62008976; species=panTro
CCACCCCGAATAGCCTGTGCGTGTTTCCATAGCAACCTGCATGTGCCTCTGTCGGTCACATTTCATGAGGCCGTGAGCTCTTTGAAGGCACGGCCTTGA
>gene=chr20_62008877-62008976; species=papHam
CCACCCCGAATAGCCTGTGCGTGTTTCCATAGCAACCTGCATGTGCCTCTGCCGGCCACATTTCATGAGGCCGTGAGCTTTTTGAAGGCACGGCCTTGA
>gene=chr20_62008877-62008976; species=ponAbe
CCACCCCGAATAGCCTGTGCGTGTTTCCATAGCAACCTGCACGTGCCTCtgtcggtcacatttcatgaggccgtgagctctttgaaggcacggccttga
>gene=chr20_62008877-62008976; species=rheMac
CCACCCCGAATAGCCTGTGCGTGTTTCCATAGCAACCTGCATGTGCCTCTGCCGGCCACATTTCATGAGGCCGTGAGCTCTTTGAAGGCACGGCCTTGA
>gene=chr20_62496505-62496619; species=hg19
CGGGCCAAGCGGCACTCTCATTGGATATCACTGGTGGGGGCGGGAAGAAGGCGGAGCACGTGCCCGGGCGGAAGTAGCCGTCGCATCGCGGATTACGAAACGCCGCGGAGCTGA
>gene=chr20_62496505-62496619; species=bosTau
CGGGCCAAAACACTCTCTCGTTGGACACTGCTCGTGGGGGCGGGGCGAGGGCGGAGCGCACGTCAAAGCGGAAGGGGTCGTCGCGCTGTTGATTTCGTAA-GCCGCGGTGCTGA
>gene=chr20_62496505-62496619; species=calJac
CGGACCAAACAACGCTCTCATTGGACATCACTGGTGG-GGCGGGAGGAGGAGGGAGCCCGCGCCCGAGCGGAAGTAGCCGTCGCGTCGCTGATTACGTAACGTTGCAGGACCGA
>gene=chr20_62496505-62496619; species=canFam
CGGGCCGAGCCACGCCCTCATTGGACAGAGCCGGCGGGGGCGGG--GCAGGCGG----------CAAGCGGAAGGGGCCGTCGCGTCGCTGATTACGTCACGCCGCCGGGCTGA
>gene=chr20_62496505-62496619; species=equCab
CGGGGCAAACAACGCCCTCATTGGACAACGCTCGCGGGGGCGGGGAGAAGGCGGAGCTCGGATCAAAGCGGAAG-GGCCGTCGCGTCGCTGATTACGTAACACCACGGGGCTGA
>gene=chr20_62496505-62496619; species=gorGor
CAGGCCAAACGACGCTCTCATTGGATATCACTGGTGGGGGCGGGAAGAAGGCGGAGCACGTGCCCGGGCGGAAGTAGCCGTCGCATCGCGGATTACGAAACGCC---GGGCTGA
>gene=chr20_62496505-62496619; species=panTro
CGGGCCAAGCGACGCTCTCATTGGATATCACTCGTGGGGGCGGGAAGAAGGCGGAGCACGTGCCCGGGCGGAAGTAGCCGTCGCATCGCGGATTACGAAACGCCGCGGAGCTGA
>gene=chr20_62496505-62496619; species=papHam
CTGGCCAAACGACGTTCTCATTGGACATCACTGGTGGAGGCGGGACGAAGGCGGAGCATGTGCCCGGGCGGAAGTAGCCGTCGCGTCGCTGATTACGTAACACCGCGGGGCCGA
>gene=chr20_62496505-62496619; species=ponAbe
CGGGCCAAACGACGCTCTCATTGGACATCACTGGTGGGGGCGGGAAGAAGGCGGAGCACGTGCCCGGGCGGAAGTAGCCGTCGCATCGCGGATTACGTAACGCCGCGGAGCCGA
>gene=chr20_62496505-62496619; species=rheMac
CTGGCCAAACGACGTTCTCATTGGACATCACTGGTGGGGGCGGGACGAAGGCGGAGCATGTGCCCGGGCGGAAGTAGCCGTCGCGTCGCTGATTACGTAACGCCGCGGGGCCGA
>gene=chr10_2499216-2499387; species=hg19
CTGCAGAGGAAGCCCTTTCAAATGGGAAGTCAACTGCCAAATGATCAGGAGGTGTGAAAGGAAGAACCAATCACAAAAGAAAAACAGAAGGCAACCTTCCACCTGTACCAACAGGTAGCCCACACATTTCATCCGACTTCAACTGGAATCACACAAAGCTGCCGAGGGAAG
>gene=chr10_2499216-2499387; species=bosTau
---------------------------------------------------------------------------------------------------------------------------------------------------------------------------
>gene=chr10_2499216-2499387; species=calJac
CTGCAGAGGAAGCCCTTTCAAATGGGAAGTCAACTGCCAAATGATCAGGAGGTGTGAAAGGAAGAACCAATCACAAAAGAAAAACAGAAAGCAACCTTCCACCTGTACCAACAGGTAGTCCACACATTTCATTCGACTTCAACTGGAGTCACACACAGCTGCCGAGGGAAG
>gene=chr10_2499216-2499387; species=canFam
CTGGAGAGGGAGCCGTTCAAAATGGGAAACCAACTTCCAGGGGATGGTGAGGTATGAAAAGGAGAACTAGTCACAAAAGAAAAA--------AATCTTATACCTGAACTAACTGGTAGCT-GCACCTTGGATCAGATGTCAACCAGAACCACACGGGG-TGCTGAGAAAAA
>gene=chr10_2499216-2499387; species=equCab
GTGGAGAAG---CCCTTTCAAGTAGGAGGTCAACTGCCAAACGAGCATGAGGTGTGAAAAGAAGAACCAATCACAGAAGAAAAA---AATCAAACCTAACACCTGAGCCAACAGGTAGCCTACACTTTTCCACAGACGTCAGCCGGAATCACACACGG-TGCCGAGGGAAG
>gene=chr10_2499216-2499387; species=gorGor
CTGCAGAGGAAGCCCTTTCAAATGGGAAGTCAACTGCCAGATGATCAGGAGGTGTGAAAGGAAGAA-CAATCACAAAAGAAAAACAGAAGGCAACCTTCCACCTGTACCAACAGGTAGCCCACACATTTCATCCGACTTCAACTGGAATCACACAGAGCTGCCGAGGGAAG
>gene=chr10_2499216-2499387; species=panTro
CTGCAGAGGAAGCCCTTTCAAATGGGAAGTCAACTGCCAAATGATCAGGAGGTGTGAAAGGAAGAACCAATCACAAAAGAAAAACAGAAGGCAACCTTCCACCTGTACCAACAGGTAGCCCACACATTTCATCCGACTTCAACTGGAATCACACAAAGCTGCCAAGGGAAG
>gene=chr10_2499216-2499387; species=papHam
CTGCAGAGGAAGCCCTTTCAAATGGGAAGTCAACTGCCAAACGATCAGGAGGTGTGAAAGGAAGAACCAATCACAAAAGAAAAACAGAAAGCAACCCTCCACCTGTACCAACAGGTAGCCCACACATTTCATCCGACTTCAACTGGAATCCCACAAAGCTGCCGAGGGAAG
>gene=chr10_2499216-2499387; species=ponAbe
CTGTAGAGGAAGCCCTTTCAAATGGGAAGTCAACTGCCAAATGATCAGGAGGTGTGAAAGGAAGAACCAATCACAAAAGAAAAACAGAAAGCAACCTTCCACCTGTACCAACAGGTAGCCCACACATTTCATCCGACTTCAACTGGAATCACACAAAGCTGCCGAGGGAAG
>gene=chr10_2499216-2499387; species=rheMac
CTGCAGAGGAAACCCTTTCAAATGGGAAGTCAACTGCCAAATGATCAGGAGGTGTGAAAGGAAGAACCAATCACAAAAGAAAAACAGAAAGCAACCTTCCACCTGTACCAACAGGTAGCCCACGCATTTCATCCGACTTCAACTGGAATCACACAAAGCTGCCGAGGGAAG
>gene=chr10_5488474-5488804; species=hg19
ACTGAAGTCACGTGGTGGTGGACCCCGCCCCCAGGGCCCGGTTGGCTGTGGCCCCGCCCCCGAGCCCTGGGGTCGGTGCTTGCTGCCTGCGGCTCTCAGAAGCCTCTGCTCCACCGCGGCGAGAGGCATGGGCACGTGGCTGCCGAGGGTGGCCGAGCTCTGGGAAGAAAAGCCCGTGTGCCTCTGCATAGCGTCGCTACAGCGCTGACTCGGTGTGGATTGATTGGAAAGGTTTGAGGGAGTACTTGGGAAGCATGGTGGCACATGATGAGACTGGAGGTCTCCTACCTATTAAAAGGACCATACGAGTCCTAGATGTCAATAACCAGT
>gene=chr10_5488474-5488804; species=bosTau
A-GGCGGTCACGT------------------------------------GGCCCCGCCCCCGAGCCTGGAG-GCTGCGACAGGC---GGGCGCCCGCAGAAGCG----CGGCCGCACGAGACTAGCT-------GATGGCTGCGCTGGCCGGCTGAGCACCCAGGGGAGGAGC----------------------------------------------------CCGGGAATTCGGGGGGGTATTTGGGAAGCATGGTGGCACACGATGAGGTCGGAGGTCTCTTGCCCATTAAAAGGACCATACGAGTCCTCGACGTGAACAACCAGT
>gene=chr10_5488474-5488804; species=calJac
A----AGTCACGTGGTGGCAGGTCCCGCCCCCAGGGCCCGGTTGGCTGTGGCTCCGCCCCAGAGCCCTGGAGGCCGTGCCTGCTGCCTGCGGCTCTCAGAAGCGTTTGCTCCACCGCGGCGAGAGGCATGGGCACGTGGCTGCCGAGGGTGGCCGAGCTCTGGGAAGAAAAGCCCGTGTGCCTCTGCCTAGCTTCGGTACAGGGCTGACTCGGTGTGGATTGATTGGAAAGGTTTGAGGGGGTACTTAGGAAGCATGGTGGCACATGATGAGAGTGGAGGTCTCCTGCCTATTAAAAGGACCATCCGAGTCCTAGATGTCAATAACCAGT
>gene=chr10_5488474-5488804; species=canFam
GC-GCGGTCACGTggc-------cccgcccccgcagccccgcccccgcaggccccgcccccgggcTGGGTGGTTCTggccggcccggtgcagtcggcggcggcg-cggcgggagcggggggcc-ggccggggcccatggccgc--gggggggccgcgTGCAGGGAGGGGAAGTCTGCGCGCCGGCG--GTGCGTCGCCGTAGGGCTCCCTTCC-GCTGACGGTCTGCAGGGGCGCGGGGG----------AAGCATGGTGGCTCATGACGAGGTCGGAGGTCTCCTGCCCATCAAGAGGACGATCCGGGTCCTGGATGTTAGTCATCCGT
>gene=chr10_5488474-5488804; species=equCab
ACTGGAGTCATGTGGTG------CCCGCCACTAGACCGGGTCCGCAGTTGGTCCCTCCCACGAGCCTTGAGGTCTGTGCTTTCAC--TGCTGCTTGTAGAAGCG----CTCCACCACGGGAAGAGGCATGGGCAAATGGCTGCCCAGGGTGGCCGAGCGCTCCGAGGAGAAGCTTGTGTGCTGGTTTAGAGCTTCCTTATAGGGCTGACTCGGTGTGGATTAATTCTAAAGACTTTGAGGGATACTTGGAAAGCATGGTGGCGCATGATGAGATTGGAGGTCTTCTACCTATTAAAAGGACTATACGAGTCCTAGATGTTAATAATCAGT
>gene=chr10_5488474-5488804; species=gorGor
------------------------------------------------------------------------------------------------------------------------------------------------------------------------------------------------------------------------------------------------------------------------------------------------------------------------------------------
>gene=chr10_5488474-5488804; species=panTro
ACTGAAGTCATGTGGTGGTGGACCCCGCCCCCAGGGCCCGGTTGGCTGTGGCCCCGCCTCTGAGCCCTGGGGTCGGTGCTTGCTGCCTGTGGCTCTCAGAAGCCTCCGCTCCACCGCGGCGAGAGGCATGGGCACGTGGCTGCCGAGGGTGGCCGAGCTCTGGGAAGAAAAGCCCGTGTGCCTCTGCGTAGCGTCGCTACAGCGCTGACTCGGTGTGGATTGATTGGAAAGGTTTGAGGGAGTACTTGGGAAGCATGGTGGCACATGATGAGACTGGAGGTCTCCTACCTATTAAAAGGACCATACGAGTCCTAGATGTCAATAACCAGT
>gene=chr10_5488474-5488804; species=papHam
ACT--AGTCACGTGGTGGTggcccccgccccccgggcccgcTTGGCTGTGGCCCCGCCCCCGAGCCCTGGGGTCCGTGCCTGCTGCCTGAGGCTCTCAGAAGCGTCTGCTACA-----GCGAGAGGCATGGGCACGTGGCTGCGGAGGGCGGCAGAGCTCTGGGAAGAAAAGCCCGTGTGCCTCTGCCTAGCGTCGCTACGGCGCTGACTCGGTGTGGATTGATTGGAAAGGTTTGAGGGAGTACTTGGGAAGCATGGTGGCACATGATGAGAGTGGAGGTCTCCTACCTATTAAAAGGACCATCCGAGTCCTAGATGTCAATAACCAGT
>gene=chr10_5488474-5488804; species=ponAbe
ACTGAAGTCACGTGGTGGTGGACCCCGCCCCCAGGGCCCGGTTGGCTGTGGCCCCGCCCCCGAGCCCTGGGGTCTGTGCTTGCTGCCTGCGGCTCTCAGAAGCCTCTGCTCCACCGCGGGGAGAGGCATGGGCACGTGGCTGCCGAGGGTGGCCGAGCTCTGGGAAGAAAAGCCCGTTTGCCTCTGCGTAGCGTCGCTACAGCGCTGACTCGGTGTGGATTGATTGGAAAGGTTTGAGGGAGTACTTGGGAAGCATGGTGGCACATGATGAGACTGGAGGTCTCCTACCTATTAAAAGGACCATACGAGTCCTAGATGTCAATAACCAGT
>gene=chr10_5488474-5488804; species=rheMac
ACT--AGTCACGTGGTGGTgggccccgccccccgggcccgcTTGGCTGTGGCCCCGCCCCCGAGCCCTGGGGTCCGTGCCTGCTGCCTGCGGCTCTCAGAAGCGTCTGCTACACCGCGGCGAGAGGCATGGGCACGTGGCTGCGGAGGGTGGCCGAGCTCTGGGAAGAAAAGCCCGTGTGCCTCTGCCTAGCGTCGCTAGGGCGCTGACTCGGTGTGGATTGATTGGAAAGGTTTGAGGGAGTACTTGGGAAGCATGGTGGCACATGATGAGAGTGGAGGTCTCCTACCTATTAAAAGGACCATCCGAGTCCTAGATGTCAATAACCAGT
>gene=chr10_5726348-5726616; species=hg19
TATGGATTAAAACAAGGGCAAAATTTCCAAAATGTCGCATTCGGGCCAGACAAATAAACTGTTCTTGCAGCAGCACCTGGGGAATGAAACGCTGAGAAGGGAGAAGGCGCCCGAAGGCGACCACGTGGGCCACAGCCACAGCACTGTAGGTCAGCCGAGAGAGCGTCTCCCGCCTCTTCCCAAGGGCATCTTCCGCCTCCTGTCAAGGGTCGGCAACGCGAGACACCACGCGCTCGTTGGGATCGGCCGCCTAATCAGGAGCGAGCTG
>gene=chr10_5726348-5726616; species=bosTau
---TTTTTAAAACAAAGGTGTGATTTCGTAAACGTCAATTCAGGGTAAGAAAAA-CAACAGTCGGTGCGGCAGC-----CAGCGGGAGATTAAAGGAGG-------------AAAGACTCCCAACCGAGGCGAACCCCAAACGCGTCAGGGCCATCACAAGAAT----TCCGCGGCTCCCCTTGCGCGCCTTCCGCTTCCGGTGACGCGCCCACCTCGCAAGATGCCTCGCACCCGCCAGAATCCGTCATCCATCCCGGGCCGTGCTG
>gene=chr10_5726348-5726616; species=calJac
TATGCATCAAAACAAGGGCAAGATTTCGAAAATGTCGCATTTGGTCAAGACAAG-GAACTCTTCTTGCAGCAGGAGCTGCGGCGGGAAACGCACAGAAGGGAGAAAGCGCCCGAAGGCGGCCACGTGGGCGACCGCCACAGCACTCCAGCTCCGCCGACGGGGCCTCTCCTGCCTCTTCCCAAAGGCATCTTCCGCATCCGGTTAGGGGTCGGCTTCGCGAGAAAAGACGCGCGCGCCGGGATTGGCCGTCCAATCAGGAGCGAGCTG
>gene=chr10_5726348-5726616; species=canFam
----------AAG---------ATTTCATGCATGTCACTTTGGGGCGAG----A-CAAGCGTCAGCACCGCACC-----CA---------------GGG-------------ACAAACCACTGCCCCCTGTGATGCTGGAACCCACCAGAACCATCATGGCGGC----CGGACGTCTGCTCCTGCACGACTTCCGCATCCGGCCACGCACCAA-CCCTGGAGACACCAGGCGCACG-CAGAGTCCGTCCTCCATCCCAGGGCGCGCTG
>gene=chr10_5726348-5726616; species=equCab
---TTATTAAAAGAACGA----GATTGGTTAATGTCCCACTTGGGCAAGAGAAA-CAAGCGTCATCGCAGCAGC-----CAGCAGGACCCTCAAGGAGA-------------ACCGACACCCGACCAGAGCGCTACCCAAAATCACCGCGTAAGTCATGGCGGCGTCTCCCGCGTCTTCCCGTGCGTG-CTTCCGCATCCGGCGATGT-CCAGCCCCGCGAGATTCCCGGTGCACG--AGACTCCGTCGTCCATCCTGGGGCGCGCTG
>gene=chr10_5726348-5726616; species=gorGor
----------------------------------------------------------------------------------------------------------------------------------------------------------------------------------------------------------------------------------------------------------------------------
>gene=chr10_5726348-5726616; species=panTro
TATGGATTAAAACAAGGGCAAAATTTCGAAAATATCGCATTTGGGCCAGACAAATAAACTGTTCTTGCAGCAGCACCTGGGGAATGAAACGCTGAGAAGGGAGAAGGCGCCCGAAGGCGACCACGTGAGCCACAGCCACAGCACGCTAGGTCAGCCGAGAGAGCGTCTCCCGCCTCTTCCCAAAGGCATCTTCCGCATCCTGTTAAGGGTCGGCAACGCGAGACACCACGCGCTCGTTGGGATCGGCCGCCCAATCAGGAGCGAGCTG
>gene=chr10_5726348-5726616; species=papHam
TATGGATTAAAACAAGGGCAAGATTTCGGAAATGTTGCATTTGGGCCAGACAAATCAACTGTTCTTgcagcagcagcagcagAGGGAAACGCAGACAAGGGCGAAGGCGCCCGAAGGCGACCACGTGGACCACTGCCAGAGCACGCTAGGTCAGCCCAGAGGTCCTCTCCCGCCTCTTCCCAAGGGTATCTTCCGCATCCGGTTAGGGGTCGCCATCGCGAGACGCCACGCGTTCGCAGGGATCGG-GGCCCAATCAGGAAAGAGCTG
>gene=chr10_5726348-5726616; species=ponAbe
TATGGATTAAAACAAGGGCAAGATTTCGAAAATGTCGCATTTGGGCCAGACAAATAAACTGTTCTTGCAGCAACACCTGCGGAAGGAAACGCTGAGAAAGGAGAAGGCGCCCGAAGGCGACCACGTGGGCCACAGCCACAGCACTATAGATCAGCCGAGAGAGCTTCTCCCGCCTCTTCCCAACGGCATCTTCCGCATCCTGTTAAAGGTCGGCAACGCGAGACACCACGCGCTCGCCGGGATCGGCCGCCCAATCAGGAGCGAGCTG
>gene=chr10_5726348-5726616; species=rheMac
TATGGAT-----------------------------------------------TCAACTGTTCTTGCAGCAGCAGCAGCAGAGGGAAACTCAGACAGCGGCGAAGGCGCCTGAAGGCGACCACGTGGACCACTGCCAGAGCACGCTAGGTCAGCCCAGAGGTCCTCTCCCGCCTCTTCCCAAGGGCATCTTCCGCATCCGGTTAGGGGTCGCCATCGCGAGACGCCACGCGTTCGCAGGGATCGG-GGCCCAATCAGGAGCGAGCTG
>gene=chr10_7475499-7475612; species=hg19
GGACAGTTTATTACATTAGCATAAACAAAGAGAGAGCAGCCGTGCTCCACGAGGGAAGCACATGAGAAGCCGCTGCAGATATTTGCATTTGAAAAGAAGAGAACAAACGCCTT
>gene=chr10_7475499-7475612; species=bosTau
GGACGGTTTATTACATTAGCATAAACAAAGGGAGACCTGCAGGACTCCAGGAGGGAAGCAGAGGAAAAG--ACCAT-GATATTTGTATTTGAAAAGGACAGAGCAAATGCTTT
>gene=chr10_7475499-7475612; species=calJac
GGACAGTTTATTACATTAGCATAAACAAAGAGAGAGCGGCCCAGCCCCTCTAGGGAAGCTCAAGAGAAGCCCATGCTGATATTTGCATTTGAAAAGAGGAGAACAAACGCGTT
>gene=chr10_7475499-7475612; species=canFam
GGACAGTTTATGACATTAGCAGAAACAAAGAACGAACTGCCGTACTCTGTGAGG---------GAAGAG--GCTGTAGATTTTTGTGTTTGGAAAGAACGGGACAAATTCTTT
>gene=chr10_7475499-7475612; species=equCab
GGACGGTTTATTACATTAGCATAAACAAAGAGAGAACTACCGTGCTCCATGAGGGACGCAAAAGAAGAG--ATGGCAGGTTTC-GTGTTTGAAAAGAAGCGAACAAACACTTT
>gene=chr10_7475499-7475612; species=gorGor
GGACAGTTTATTACATTAGCATAAACAAAGAGAGAGCAGCCGTGCTCCACGAGGGAAGCACATGAGAAG-CGCTGCAGATATTTGCATTTGAAAAGAAGAGAACAAACGCCTT
>gene=chr10_7475499-7475612; species=panTro
GGACAGTTTATTACATTAGCATAAACAAAGAGAGAGCAGCCGTGCTCCACGAGGGAAGCACATGAGAAGCCGCTGCAGATATTTGCATTTGAAAAGAAGAGAACAAACGCCTT
>gene=chr10_7475499-7475612; species=papHam
GGACAGTTTATTACATTAGCATAAACAAAGAGAGAGCAGCCGTGCTCCATGAGGGAAGCACATGAGAAGCCGCTGCAGATATTTGCATTTGAAAAGAAGAGAACAAACGCGTT
>gene=chr10_7475499-7475612; species=ponAbe
GGACAGTTTATTACATTAGCATAAACAAAGAGAGAGCAGCCGTGCCCCACGAGGGAAGCACATGAGAAGCCGCTGCAGATATTTGCATTTGAAAAGAAGAGAACAAACGCCTT
>gene=chr10_7475499-7475612; species=rheMac
GGACAGTTTATTACATTAGCATAAACAAAGAGAGAGCAGCCGTGCTCCACGAGGGAAGCACATGAGAAGCCGCTGCACATATTTGCATTTGAAAAGAAGAGAACAAACGCGTT
>gene=chr10_11916822-11916961; species=hg19
TTGAGGAAAGAAGACAGAGCTGCAAGCCTCCGTTTCCTGGGAAATCACGTGCTCTGTCATTGAATTTGAAGCGGAGGCGTGGCTGGGAACCCAGCTCCACGTGGCCTACCTCCCCCAGGCCTCTGGGGCTTCTCCCTCA
>gene=chr10_11916822-11916961; species=bosTau
CCGAGAAAAGAAAGCAGGGCTGTCAGCGGCCATGGCCTGGGGAAGTTGGAGCCC--TGCTTGGCCCCGGAAGAGAGCGCCTGCTCACTGAC---------------CACGTCCTCT----CCCACTACTCTCCTCCG--
>gene=chr10_11916822-11916961; species=calJac
CTGAGGAAAGAAGACAGAGCTGCAGGCCACTGTGTCCCGGGAAATCACGTGCTCTGTCATTGAATTTGAAGCAGAGGCGTGGCTGGGAACCCAGCTCCACGTGGCCTACCTCCCCCAGGCCTCTGGGGCATCTCCCTCA
>gene=chr10_11916822-11916961; species=canFam
CTGAGAAAAGAAGGCAGGGCCGTAA---GCCGCGTCCTGGGAAGACGGGGACTCAGGGACTGGGGCTGGAATGCGGCCCTAGCTGACTGTC---------------CCGGTCATCCAGGCCCTGCTTCCCTGTCCTG--
>gene=chr10_11916822-11916961; species=equCab
CCGAGAAAAGAAGGCAGGGCTGGCAGCTGCCGCGTCCTGGGA--------ACTCTGGAACTGAGTCTGATAGCCGATCGTGGCCCACAG-------------------CCCCCTCCAGCTCCCACTCCCCTCCCCCG--
>gene=chr10_11916822-11916961; species=gorGor
CTGAGGAAAGAAGACAGAGCTGCAAGCCTCCTTTTCCTGGGAAATCACGTGCTCTGTCATTGAATTTGAAGCGGAGGCGTGGCTGGGAACCCAGCTCCACGTGGCCTA-CTCCCCCAGGCCTCTGGAGCTTCTCCCTCA
>gene=chr10_11916822-11916961; species=panTro
CTGAGGAAAGAAGACAGAGCTGCGAGCCTCCGTTTCCTGGGAAATCACGTGCTCTGTCATTGAATTTGAAGCGGAGGCGTGGCTGGGAACCCAGCTCCACGTGGCCTACCTCCCCCAGGCCTCTGGGGCTTCTCCCTCA
>gene=chr10_11916822-11916961; species=papHam
CTGAGGAAAGAAGACAGAGCTGCAAGCCGC-----TCTGGGAAATCACGTGCTCTGTCATTGAATGTGAAGCAGAGGCGTGGCTGGGAAGCCAACTCCACGTGGTCTACCTCCCCCAGGCCTCTGGGGCTTCTCCCTCA
>gene=chr10_11916822-11916961; species=ponAbe
CTGAGGAACGAAGACAGAGCTGCAAGCTGCCGTTTCCTGGGAAATCACGTGCTCTGTCATTGAATTTGAAGCGGAGGCGTGGCTGGGAACCCAACTCCACGTGGCCCACCTCCCCCAGGCCTCTGGGGCTTCTCCCTCA
>gene=chr10_11916822-11916961; species=rheMac
CTGAGGAAAGAAGACAGAGCTGCAAGCCGC-----TCTGGGAAATCACGTGCTCTGTCATTGAATGTGAAGCGGAGGCGTGGCTGGGAAGCCAACTCCACGTGGTCTACCTCCCCCAGGCCTCTGGGGCTTCTCCCTCA
>gene=chr10_12085369-12085500; species=hg19
GTTACGGAGCGCCATTAAGGACAAGCCCGGCCACGTGATTCTCCTGGGCGTTTCCTGGTGCGAACCTAAGGAAGAGGTCTAAGAAGAGAAAGTTTGATTGGACTAATTCGAGGGGAGACGTTGAAGATTTA
>gene=chr10_12085369-12085500; species=bosTau
ATTACGGAGCGGCATTAAGGACAAATTTAGCCACGTGTTTCTCGGAGGCCTTTCCTGGAGTGTATATAAGGAGGA-GTCTAAGAAGGGCGAGTTTGATTGGACTAATTCGTGGGAT---GTTGAGGATTTA
>gene=chr10_12085369-12085500; species=calJac
GTTACGGAGCGCCATTAAGGACAAGCTTGGCCACGTGATTTTCATGGGAGTTTTCTGATGCGGATGTAAGGAAGAGGTCTAAGAAGAGAAAGTTTGATTGGACTAATTCTCGGGG----GTTGAAGATTTA
>gene=chr10_12085369-12085500; species=canFam
ATTACGGAGCGCCGTTTGGGACACGTTTGGCCACGTGATCCTCGGGGGAGTTTCCCGGAGCGAACGTCAGGGAAAGGTCTAAGAAGGGAAAGTTTGATTGGACTAATTCGAGGGGTGAGGTTGGAGATTTG
>gene=chr10_12085369-12085500; species=equCab
ATTACGGAGCGCCATTAAGGACAAGTTTGGCCACGTGACTCTCATGGGAGTTTCCTGGAGCGAACGTAAGGAAGAGGTCTAAGAAGGGAAAGTTTGATTGGGCTAATTCTAGAGGTGAGGTTGAAGATTTA
>gene=chr10_12085369-12085500; species=gorGor
GTTA-------------------------------------------------------------------------------------------------------------------------------
>gene=chr10_12085369-12085500; species=panTro
GTTACGGAGCGCCATTAAGGACAAGCCCGGCCACGTGATTCTCCTGGGCGTTTCCTGGTGCGAACCTAAGGAAGAGGTCTAAGAAGAGAAAGTTTGATTGGACTAATTCGAGGGGAGACGTTGAAGATTTA
>gene=chr10_12085369-12085500; species=papHam
GTTACGGAGCGCCATTAAGGACAAGCCTGGGCACGTGATTCTCCTGGGAGTTTCCTGGTCCGAACGTAAGGAAGAGGTCTAAGAAGAGAAAGTTTGATTGGACTAATTCGAGGGGAGACGTTGAAGATTTA
>gene=chr10_12085369-12085500; species=ponAbe
GTTACGGAGCGCCATTAAGGACAAGCCAGGCCACGTGATTCTCCTGGGAGTTTCCTGGTGCGAACCTAAGGAAGAGGTCTAAGAAGAGAAAGTTTGATTGGACTAATTCGAGGGGAGACGTTGAAGATTTA
>gene=chr10_12085369-12085500; species=rheMac
GTTACGGAGCGCCATTAAGGACAAGCCTGGGCACGTGATTCTCCTGGGAGTTTCCTGGTGCGAACGTAAGGAAGAGGTCTAAGAAGAGAAAGTTTGATTGGACTAATTCGAGGGGAGACGTTGAAGATTTA
>gene=chr10_12238098-12238428; species=hg19
TCCTTTTCTCGGTCTTCCTTCTTGCTTTAGGGACCGGAAGAGTCCTTGAACCAAAATAGCTCGGCGGGCACTTCCGGGGCCGGCGCCCAGAGTTCCGGGAGGGTGCAGGCAGGAGAGGGAAAGGCAGCAGCGGCGGCAGCTGGAGGATGAAGAAGGAGCATGTGCTTCACTGCCAGTTCTCCGCGTGGTACCCGTTCTTCCGAGGCGTTACCATCAAGAGGTGAGATGGGAGGGGGTTCGCCCGGTCGACCGGCAAAAGGGAACTGCGACTTCTGAGCGAATCTTACTGCTATCCAAAAAAATGCAGGCCTTCTAGCGACTGCATGGGAG
>gene=chr10_12238098-12238428; species=bosTau
----------CTCCTTCCTCCTTGCCTCACAGACCGGAAGTGTCCT-TAACCAAACCAGCTCGGCGGGCACTTCCGGGACGGGAGACCAGGGTTCCGGGAAGGTGTAGGGAGGAGAGGGAgcagcggcggcggcggcggcTGGAGAATGAAGAAGGAGCATGTGTTGCACTGTCAGTTCTCCGCATGGTACCCGCTGTTCCGCAGCCTCACTATCAAGAGGTGAGACTGGA--GGTTACGCCGGAGCAGTGGGCAAAAGGGGACTGCAACATTGGGGTGAATCCCAGCTCCAT-CAAAAAACTGCAGGCCCGGATGGGAGCACCAGGGAG
>gene=chr10_12238098-12238428; species=calJac
TCTTTTTCTCCGTCTTCCTTCTTGCTTTAGGGACCGGAAGAGTCCTTGAACCAAAATAGCTCGGCGGGCACTTCCGGGGCCGGAGCCCAGGGTTCCGGGAGGGTGCTGGCAGAAGAGGGAAAGGGAGCGGCGTCTGCAGCTGGAGGATGAAGAAGGAGCATGTGCTGCACTGTCAGTTTTCCGCGTGGTACCCGCTCTTCCGAGGCGTTACCATCAAGAGGTGAGTTGGGAGGGGTTTCTCCGGGCCAACCGGCCAAAGGGAACTGCGACTTGTGGGCAAATCTTACCGCCATCCAAAAAAATGCAGGCCTTATAGCGACTGCATGGAAG
>gene=chr10_12238098-12238428; species=canFam
CGCGTTCCCGCTACCACCGCCTTCCTTGACGGACCGGAAGAGTGCTTGAGCCAAAACAGCTCGGCGGCGACTTCCGGGACGGGAGACCTGGGTTCCGGGAGGGGGCTGGAAGGAGAGGGAgcggcggcggcggcggcggcTGGAGGATGAAGAAGGAGCATGTGCTGCGCTGTCAGTTCTCCGCGTGGTACCCCCTGTTCCGAAGCCTTACTATCAAGAGGTGAGCGCGGAGGGGCTGCGCCGGGGCGATCGGCGATGGGGAACTGCGACATTGGGGCGAGTCTTAGCTCCATcAAAGAAAAAGCAGGCCTGAGAGCGATTGGATGGGAG
>gene=chr10_12238098-12238428; species=equCab
CCCTTTTCTGCTACTTCCTCCTTGCTTTATGGACCGGAAGCGTCCTT-AGCCAAAATAGCTCGGCGGGCACTTCCGGGACGGCAGCCCAGGGTTCCGGGAGGGTGCTGGCAGGAGCGGGC------GAGGCGGCGGCAGCTGGAGGATGAAGAAAGAGCATGTGCTGCACTGTCAGTTCTCCGCGTGGTACCCACTGTTCCGAAGCCTTACCATCAAGAGGTAAGAGGGGAGGGGTGACGCCGGGGCGAGAGGCTAAAGGGAACTGCGACATTGGGGTGAATCTTGTCTCCATAAAAAAAAATGCAGGCCTTAGAACGATTGGGTGGGAG
>gene=chr10_12238098-12238428; species=gorGor
TCCTTTTCTCGGTCTTCCTTCTTGCTTTAGGGACCGGAAGAGTCCTTAAACCAAAATAGCTCGGCGGGCACTTCCGGGGCCGGCGCCCAGGGTTCCGGGAGGGTGCAGGCAGGAGAGGGAAAGGCAGCAGCGGCGGCAGCTGGAGGATGAAGAAGGAGCATGTGCTGCACTGCCAGTTCTCCGCGTGGTACCCGTTCTTCCGAGGCGTTACCATCAAGAGGTGAGATGGGAGGGGGTTCGCCCGGCCGACGGGCAAAAGGGAACTGCGACTTCTGAGCGAATCTTACTGCTATCCAAAAAAATGCAGGCCTTCTAGCGACTGCATGGGAG
>gene=chr10_12238098-12238428; species=panTro
TCCTTTTCTCGGTCTTCCTTCTTGCTTTAGGGACCGGAAGAGTCCTTGAACCAAAATAGGTCGGCGGGCACTTCCGGGACCGGAGCCCAGGGTTCCGGGAGGGTGTAGGCAGGAGAGGGAAAGGCAGCAGCGGCGGCAGCTGGAGGATGAAGAAGGAGCATGTGCTGCACTGCCAGTTCTCCGCGTGGTACCCGTTCTTCCGAGGCGTTACCATCAAGAGGTGAGATGGGAGGGGGTTCGCCCGGCCGACCGGCAAAAGGGAACTGCGACTTCTGAGCGAATCTTACTGCTATCCAAAAAAATGCAGGCCTTCTAGCGACTGCATGGGAG
>gene=chr10_12238098-12238428; species=papHam
TCCCTTTCTCGGTGTTCCTTCTTGCTTTAGGGACCGGAAGAGTCCTTGAACCAAAATAGCTCGGTGGGCACTTCCGGGGCCGGAGCCCAGGGTTCCGGGAGGGTGCAAGCAGGAGAAGGAAAGGCAGCGGCGGCGGCAGCTGGAGAATGAAGAAGGAGCATGTGCTGCACTGCCAGTTCTCCGCGTGGTACCCGCTCTTCCGAGGCGTTACCATCAAGAGGTGAGATGGGAGGGGGTTCGCCCGGCCTACCGGCCAAAGGGAACTGCGACTTGTGAGCGAATCTTACTGCCATCCAAAAAAATGCAGGCCTTCTAACGACTGCATGGGAG
>gene=chr10_12238098-12238428; species=ponAbe
TCCTTTTCTCGGTCTTCCTTCTTGTTTTAGGGACCGGAAGAGTCCTTGAACCAAAATAGCTCGGCGGGCACTTCCGGGGCCGGAGCCCAGGGTTCCGGGAGGGTGCAGGCAGGAGAGGGAAAGGCAGCGGCGGCGGCAGCTGGAGGATGAAGAAGGAGCATGTGCTGCACTGCCAGTTCTCCGCGTGGTACCCGTTCTTCCGAGGCGTTACCATCAAGAGGTGAGATGGGAGGGGGTTCGCCCGGCCGACCGGCCAAAGGGAACTGCGACTTCTGAGCGAATCTTACTGCCATCCAAAAAAATGCAGGCCTTCTAGCGACTGCATGGGAG
>gene=chr10_12238098-12238428; species=rheMac
TCCCTTTCTCGGTGTTCCTTCTTGCTTTAGGGACCGGAAGAGTCCTTGAACCAAAATAGCTCGGTGGGCACTTCCGGGGCCGGAGCCCAGGGTTCCCGGAGGGTGCAAGCAGGAGAGGGAAAGGCAGCGGCGGCGGCAGCTGGAGAATGAAGAAGGAGCATGTGCTGCACTGCCAGTTCTCCGCGTGGTACCCGCTCTTCCGAGGCGTTACCATCAAGAGGTGAGATGGGAGGGGGTTCGCCCGGCCTACCGGCCAAAGGGAACCGTGACTTGTGAGCGAATCTTACTGCCATCCAAAAAAATGCAGGCCTTCTAGCGACTGCATGGGAG
>gene=chr10_14996176-14996506; species=hg19
CATCCGGTCGGGTTCTAGGCGCCCGCTGCTTGGGTTTAAATCACCCGCGCTTCGCTGCACGCGATGGGCCCTGAGCCCTGCCCAGTGCAAGGCTCATTCCCGCCCAACAAACACAGGTGTTGCTCTGGTAAGGCGTTGCCCATGTCTGTGGAGGTGCAGTCGCGGGAAGGGAAATCGAAACTCCCAGAGCAGGTGGCCCCAGCCGACGAGGTGAGTGGGCTGCGGAACTGCGCTTAGAAATCATTCTTCGTTCCGCTTCCTGCTTGTCTGCTGCTAGCCTGAAACCCGAGCTCAGTTCCCCGCCCTCTCTCTTCTGTTCCCAATTTCTAA
>gene=chr10_14996176-14996506; species=bosTau
CTTTCTGTCAT-TTCCGGCCTCCCGTCACCTGTGGG-----CACCTGGGCTGCGTTCACAGCTGAGAGGCGGCTGTAACGCGAGCAGTGGGCCTC----CTCCTGGAT-GGCACAATCGTCGCT-----------TTGCCTGGGTCTGTGCAGGAACAAGAATGCGAAGGGAGAC---AACGTCCAGAGCAGGCGACTACATCCAAGGATGCAAGCGGGATGCGGAGCTTGGCTTTGAAATCAGACTGCATTCTGCTTCCTTCTTGTCCACTGTGTTCCTGAAAGCTTGCTTTGGCTTCTC--TTCTTTCTGTCCCTTCCCACTGTCTT-
>gene=chr10_14996176-14996506; species=calJac
CTTCCGGTCGCGTTCCAGGCGCCGGCTGCATGGGGTTAAATCACCCGCGCTGCGCTGCACGCGGTGGGCCCTGAGTCCCGCCCAGTGCGAAGCTCATTCCCGCCAAACAAACGCAGGTGTCGCCCTGGTTAGGAGTTGCCGGTGTCTGCGCAGGTGCAGTCGCGCGAACGGAAACCGAAACTCCCAGATCTGGCGGCCCCAGCCAATGAGGCGAGCGGGCTGCGGAGCTGCCCTTAGAAATCATTCTTGGTTCCGCCTCC--------------------GAAACCACAGTTCAGTTCCCCCCTCTTTCTCTTCTCTTCCCAATTTCTAA
>gene=chr10_14996176-14996506; species=canFam
cccgaggggcg--------ggCGGGCGACTCCGCGG-TGGAGACCCGCGTGGCGGTGCGGGCTGCGGGGCGGGGGCGGC-----GGGCGTGACTC----CTGCCCGAC-GCCTGGGGGGGGCGTCCGGTGCGCAGTGCCCGTT-TCTGTGCAGGAGCCGCGTGGCGAAGGGACAC-GGAACACCTGCAGCAGGTG-CTCCACCCCAGGACGCAAGGGCGATGCGAACCTTCGCTTG-----------------CACCTCCTGCTTGTCAACTGAGAGCCTGAAAGCCGAGCTCAGTTTCCC--TTCTCCCCTCCTCTTCCCGGTTTCTA-
>gene=chr10_14996176-14996506; species=equCab
CATCTGGTTAG-TTCCCGCCACCCGCGACCTGGGGT-TAAACTTGCGAGCTGCGCTGG----CGTGGGGC--------------------------------------------------------------------------------------------------------------------------------------------------------------------------------------------------------------------------------------------------------------------
>gene=chr10_14996176-14996506; species=gorGor
CATCCGGTCGGGTTCTAGGTTCCCGCTGCTTGGGTTTAAATCACCCGCGCTTCGCTGCACGC----------GAGCCCTGCCCAGTGCAAGGCTCATTACCGCCAAACAAACACAGGTGTTGCTCTGGTAAGGCGTTGCCCATGTCTGTGCAGGTGCAGTCGCGGGAAGGGAAATCGAAACTCCCAGAGCAGGTGGCCCCAGCCGACGAGGTGAGTGGGCTGCGGAACTGCGCTTAGAAATCATTCTTTGTTCCGCTTCCTGCTTGTCTGCTGCTAGCCTGAAACCCGAGCTCT-TTCCCCGCCCTCTCTCTTCTGTTCCCAATTTCTAA
>gene=chr10_14996176-14996506; species=panTro
CATCCGGTCGGGTTCTAGGCGTCCGCTGCTTGGGTTTAAATCACCCGCGCTTCGCTGCACGCGATGGGCCCTGAGCCCTGCCGAGTGCAAGGTTCATTCCCGCCAAACAAACACAGGTGTTGCTCTGGTAAGGCGTTGCCCATGTCTGTGGAGGTGCAGTCGCGGGAAGGGAAATCGAAACTCCCAGAGCAGGTGGCCCCAGCCGACGAGGTGAGTGGGCTGCGGAACTGCGCTTAGAAATCATTCTTCGTTCCGCTTCCTGCTTGTCTGCTGCTAGCCTGAAACCCGAGCTCAGTTCCCCGCCATCTCTCTTCTGTTCCCAATTTCTAA
>gene=chr10_14996176-14996506; species=papHam
CATCCGGTCGGGTCCCAGGCGCCGACTGCCTGGGTTTAAATCACCCGCGCTACGCAGCATGCGGTGGGCCCTGAGCCCCGCCCAGTGCAAGGCTCATTCCTGCCAAAGAAACACAGGTGTTGCTCTGGTAAGGCGTTGCCCGTGTCTGTGCAGGTGCAGTCGCGGGAAGGGAAATGGAAACTCCCAGCGCAGGTAGCCCCGGCCAACTAGGCGAGTAGGCTGCGGAGCTGCGCTTAGAAATCATTCTTCGTTCCGCTTCCTGCTTGTCTACTGCTGGCCTGAAATCCGAATTCAGTTCCCC--TCTCTCTCTTCTGTTCCCAATTTCTAA
>gene=chr10_14996176-14996506; species=ponAbe
CATCCGATCGGGTTCCGGGTGCCCGCTGCGTGGGTTTAAATCACCCGCGCTGCGCTGCACGCGGTGGGCCCTGAGCTCTGCCCAGTGCAAGGCTCATTCCCGCCAAACAAACACAGGTGTTGCTCTGGTAAGGCGTTGCCCATGTCTGTGCAGGTGCAGTCGCGGGAATGGAAATCGAAACTCCCAGAGCAGGT--CCCCAGCCAACGAGGTGACTGGGCTGCGGAGCTGCGCTTAGAAATCATTCTTCGTTCCGCTTCCTGCTTGTCTGCTGCTAGCCTGAAACCCGAGCTCAGTTCCTCGCCCTCTCTTTTCTGTTCCCAATTTCTAA
>gene=chr10_14996176-14996506; species=rheMac
CATCCGGTCGGGTCCCAGGCGCCGGCTGCCGGGTTTTAAATCACCCGCGCTACGCAGCATGCGGTGGGCCGTGA-CCCCGCCCAGTGCAAGGCTTATTCCTGCCAAAGAAACACAGGTGTTGCTCTGGTAAGGCGTTGCCCGTGTCTGTGCAGGTGCAGTCGCGGGAAGGGAAATCGAAACTCCCAGCGCAGGTAGCCCCAGCCGACTAGGCGAGTAGGCTGCGGAGCTGCGCTTAGAAATCATTCTTCCTTCCGCTTCCTGCTTGTCTACTGCTGGCCTGAAATCCGAACTCAGTTCCCC----TCTCTTTTCTGTTCCCAATTTCTAA
>gene=chr10_16858931-16859261; species=hg19
TTCCAGCTCATCCACGGGAGAGTCCTGCCCGAGAACTCACAGAGGCCGTTGACATCCAGCATGTTGGAGATGCCCCGGTCACTCATGTCCACCTCGGGCTGGTTCTTCTCCCGGCTCTCCTCCACCAACTTCTTCAGAGACTTGGACATGGTCTGCACCGAACAACAACAAAGCACGTGGGCGATGACAGCAAGCGCAGAGGCGGAAAGGCAAGAGGCCTTCGCTGCCACTCTGAGGCTTCCCCAGGGTTGGAGCGGGTGGGCGTCCGAGGGCGTCCCAGGGGCTGGTCCGGGTGCGGGGAGGGGATGGAGTGGGAAGGGTTCAGCCCCG
>gene=chr10_16858931-16859261; species=bosTau
ACCC----TCTCCGAGAGGAAGGCCCT-CGGAGAACTTACACAGGCCGTTGATGTCCAGCATGTTAGAGATGCCTCGGTCACTCATGTCCACTTCCGGCTGGTTCTTCTCCCGGCTCTCTTCCACCAACTTTTTCAGAGACTTGGACATGACCTGTACCAAATAACAA---AGCACGTGGGCGACGGC-----GTGCAAGGAGAGAAATGAGCGAGCCCCCAGCTGACACTCTCCAGTTTTCCCCAGGTGCTGGGAAGTGGGCAGCGGCGGGAGGTCTGGGAACAA-----------GGAGGGGGTTGAAGTGGGGAGGGTCCAGCACCA
>gene=chr10_16858931-16859261; species=calJac
TTGCAGCTCATCCACGGGAGGGTCCTGCCCGAAAACTCACACAGGCCGTTGACATCCAGCATGTTGGAGATGCCCCGGTCACTCATGTCCACTTCGGGCTGGTTCTTCTCCCGGCTCTCCTCCACCAACTTCTTTAGGGACTTGGACATGGTCTGCAGCAAACAACAACAAAGCACGTGGGCGATGGCAGGAAGGTCAGGAGCGGA-----AAGAGGCCTTGGCTGCCACTCTGGGGCTTCCCCAGGGTTGGAGAGGGTGGGCGTCCGAGGGCGTCCCCGGAGCTGGTCCGGGTGCTGGAAGAGAATGGAGTGGGAAGGATCCAGCCCCG
>gene=chr10_16858931-16859261; species=canFam
TGCAGGCCCC------GGGAGGGCGCG-CCCCGCACTTACACAGGCCGTTGACGTCCAGCATGTTGGAGATGCCCCGGTCACTCATGTCCACTTCCGGCTGGTTCTTCTCCCGGCTCTCCTCCACCAACTTTTTCAGGGACTTGGACATGTTCTGGAGCAAACGACAACAGAGGAGGTgggcgacggc-------gcgggggttgggttgggggggccgggggttgggg-----------------gggctcggc------------gcgggcgccccgggcg------------------gggggc---------gGCGTCC-GCACCG
>gene=chr10_16858931-16859261; species=equCab
TTCCAGCTCCTCCAAGGGGAACGCCCT-CCGAGCACTTACACAAGCCGTTGACATCCAGCATGTTGGAGATGCCCCGGTCACTCATGTCCACTTCCGGCTGGTTCTTCTCCCGGCTCTCCTCCACCAACTTTTTCAGGGACTTGGACATGATCTGTACCAAACAACAACAAAGCACGTGGGCGACGGC-----GTGCAGAGACAGAAAGGAGAGAAGCCCTGGCTGGCGCTTTCTGTTTTTCCCCTGGTCCTGGAAAGTGGGCATCAGCGGGCGGTCCGGGTGCAG-----------GGAGGGGGATGGAGTGGGAAGGGTCCAGCACCA
>gene=chr10_16858931-16859261; species=gorGor
TTCCAGCTCATCCACGGGAGGGTCCTGCC-GAGAACTCACA-AGGCCATTGACATGCAGCAT-TTGGAGATGCCCCGGTCACTCATGTCCACTTCGGGCTGGTTCTTCT-CCGGCTCTCCTCCACCAACTTCT-CAGAGACTTGGACATGGTCTGCACCAAACAACAACAAAGCACGTGGGCGATGGCACCAAGTGTAGGGGCGGA-AGGAAAGAGGCCTTCGCTGCCACTCT------------GGGTTGGAGAGGGTGGGCGTCCGAGG-CGTCCCCAGGGCTG--------------------------------------------
>gene=chr10_16858931-16859261; species=panTro
TTCCAGCTCATCCACGGGAGGGTCCTGCCCGAGAACTCACAGAGGCCGTTGACATCCAGCATGTTGGAGATGCCCCGGTCACTCATGTCCACTTCGGGCTGGTTCTTCTCCCGGCTCTCCTCCACCATCTTCTTCAGAGACTTGGACATGGTCTGCACCAAACAACAACAAAGCACGTGGGCGATGACAGCAAGCGCAGGGGCAGAAAGGAAAGAGGCCTTCGCTGCCACTCTGAGGCTTCCCCAGGGTTGGAGCGGGTGGGCGTCCGAGGGCGTCCCAGGGGCTGGTCCGGGTGCGGGGAGGGGATGGAGTGGGAAGGGTTCAGCCCCG
>gene=chr10_16858931-16859261; species=papHam
TTCCGGCTCATCCACGGGAGGGTCCTGCCCGAGAACTCACAGAGGCCGTTGACATCCAGCATGTTGGAGATGCCCCGGTCACTCATGTCCACTTCTGGCTGGTTCTTCTCCCGGCTCTCCTCCACCAACTTCTTCAGAGACTTGGACATGGTCTGCACCAA---ACAACAAAACACGTGGGCGATGGCAGCAAGCGCAGGGACGGAAAGGAAAGAGGTCTTCGCTGCCACTCTGAGGCTTCCCCAGGGTTGGAGCGGGTGGG----------CGTCCCAGGGGTTGGTCCGGGTGCGGGGAGGGGATGGAGTGGGAAGGGTCTAGCCCCG
>gene=chr10_16858931-16859261; species=ponAbe
TTCCAGCTCATTCACGGGAGGGTCCTGCCCGAGAACTCACAGAGGCCGTTGACATCCAGCATGTTGGAGATGCCCCGGTCACTCATGTCCACTTCGGGCTGGTTCTTCTCCCGGCTCTCCTCCACCAACTTCTTCAGAGACTTGGACATGGTCTGCACCAAACAACAACAAAGCACGTGGGCGATGACAGCAAGCGCAGGGGCGGAAAGGAAAG-GGCCTTCGCTGTCACTCTGGGGTTTCCCCAGGGTTGGAGCGGGTGGGCGTTCGAGGGCGTCCCAGGGGCTGGTCCGGGTGCGGGGAAGGGATGGAGTGGGAAGGGTTCAGCCCCG
>gene=chr10_16858931-16859261; species=rheMac
------------------------------------------------------------------------------------------------------------------------------------------------------------------------------------------------------------------------------------------------------------------------------------------------------------------------------------------
>gene=chr10_17685923-17686119; species=hg19
CAGCACGCCTGAAGGACCCCGTCCTACGGAGACTCCTAGCCAAGGGAAAAGCAGAAAACACAAGAACTAATTCCACTCTTATGTGTGACTAATTAAAAGAGGAGTCAGGCAGAGGGGACTCCCTGTTCAGCCTTTACCGATGGGGCAGGCTCGGGGCAGCTTTGAGACAGGCAGCGCCAAGGTCGCCCAGATTCCC
>gene=chr10_17685923-17686119; species=bosTau
TGGCACGCCTGGAGGACCCCGTCCTCCGGAGGCTCAGGACCAAGGCCAAGTCAGGAAAGACAGGCATCCCTGCCACTGTTCCCTGGGGCCAGTCA-AAGGGGGTCCGGGCGGAGGGGGCTCGGGGTTGGGCCGGTTTCTGCGGGGCAAGTTCGGGGCAGGTTCTGGACAGGCGAATCCCAGGGCACCCAGATTCCC
>gene=chr10_17685923-17686119; species=calJac
CAGCACGCCTGAAGGACCCCGTCTCCCGGGGACTACTAGCCAAGGGAAAAGCAAAAAACACAATAACTAATTCCGCTCTTTTGTGTGACTAATCAAAAGAGAATTCAGGCAGAGGGGACTCCTTGTTTATCCTTTATCGACGAGGCAGGCTCCGGGCAGCTTTGGAACAGGCAGCGCCGAGGTCGCCCAGATTCCC
>gene=chr10_17685923-17686119; species=canFam
cggcgcgccTGAAGGACCCCGTCCTCCGGAGACTCCCGGCCGAAGCGAAGGCAGAAGACGCAGGCGTCGCTCCCACTCTCCGGGACAACCGATCGCAAGGGGAGTCAGGCAGAGGGGGCGCTTGGCGGGGCCGGCTTCGG-GGGGCCCGTTCCGGGCAGCTTCTGAGCAGGCAGCGCCGAGGTCGCCCCGGTTCCC
>gene=chr10_17685923-17686119; species=equCab
CGGTGCGCCTGGAGGACCCCGTCCTCCGGAGATTCCTGGCCAAGGCAAAAGCAGGAAACGCAGCCATTCCTCCCACTTTCCTGTATGACTAATCAAAAGACGAGCCAGGCAGGGGGGGAGCTTCGTGGTGCCTGTTTTGGCGGGGAAGGTTCTGGGCCGGTTCTGGGCAGGCAGCGCCGAGGTCGCCTAGATTCCC
>gene=chr10_17685923-17686119; species=gorGor
---------------------TCCTCCGGAGACTCCTAGCCAAGGGAAAAGCAGAAAACACAAGAACTAATTCCACTCTTATGTGTGACTAATTAAAAGAG-AGTCAGGCAGAGGGGACTCCCTGTTCAGCCTTTACCGATGGGGCAGGCTCGGGGCAGCTTTGAGACAGGCAGCGCCAAGGTCGCCCAGATTCCC
>gene=chr10_17685923-17686119; species=panTro
CAGCACGCCTGAAGGACCCCGTCCTCCGGAGACTCCTAGCCAAGGGAAAAGCAGAAAACACAAGAGCTAATTCCACTCTTATGTGTGACTAATTAAAAGAGGAGTCAGGCAGAGGGCACTCCCTGTTCAGCCTTTACCGATGGGGCAGGCTCGGGGCAGCTTTGAGACAGGCAGCGCCAAGGTCGCCCAGATTCCC
>gene=chr10_17685923-17686119; species=papHam
CAGCACGCCTGAAGGACCCTGTCTTCCGGAGACTCCTAGCTAAGGGAAAAGCAGGAAACACAAGAACTAATCCCACTCTTCTGTGTGACTAACTAAAAGAGGAGTCAGGCAGAGGGGACTACCTGTTCAGCCTTTACTGATGGGGCAGGCTCGGGGCACCTTTGGGACAGGCAGTGCCGAGGTCGCCCAGATTCCC
>gene=chr10_17685923-17686119; species=ponAbe
CAGCACGCCTGAAGGACCCCGTCCTCCGGAGACTCCTAGCCAAGGGAAAAGCAGAAAACACAACAACTATTTACACTCTTGTGTGTCACTAATTAAAAGAGGAGTCAGGCAGAGGGGACTCCCTGTTCAGCCTTTACCGACGGGGCAGGCTCGGGGCAGCTTTGTGACAGGCAGCGCCGAGGTCGCCCAGATTCCC
>gene=chr10_17685923-17686119; species=rheMac
CAGCACGCCTGAAGGACCCCGTCTTCCGGAGACTCCTAGCTAAGGGAAAAGCAGGAAACACAAGAACTAATCCCACTCTTCTGTGTGACTAATTAAAAGAGGAGTCAGGCAGAGGGGACTACCTGTTCAGCCTTTACTGATGGGGCAGGCTCGGGGCACCTTTGGGACAGGCAGTGCCGAGGTCGCCCAGATTCCC
>gene=chr10_21367702-21368032; species=hg19
AAAGAAAAAGAGTAAGAGACAGAGATATTTGGGCAAAGCACTAGAAGTTGCAGTCTTAGTGTTTCAACTTGCTTATTAGCTGGCTGCCACTTGGTGGCACTGTTGATTCCAGTTTGCTCCCAGATCCAGGGGATGAGTGTATCCACTGATCCAACCTTAATAAGCACGTGCGGCTCCTGCCCCATGAAGAACTTCATTAAGCCCTGACAGCCTTTATAGAAACATCAGAATGTCTGTATTTCTACCACCTCCAGATCTAAATGACAAATGGCACAGCAAATGCCCTCCTCTTAGGACTTTCCCTAGCTTTTCCTCCAAAGGAGATATCCA
>gene=chr10_21367702-21368032; species=bosTau
AGAA------AGAGACAGAGATGACTACTTGGGCAATGCACTGGAGACTGCCGTCTTAGTGTTTCCACTTGCTGATTAGCCTGCTGCCACTTGGTGGCACTGTTGATCCCAGTTTGCTCCCTGATCCGGGGGATGGGTGTATCAATTGATCCAACCATAATAAGCACGTGCGATTCTGGCTCCAAGAGGAACTTTATTAAGCCCTGACAGCCTTAATAGAAATATCAGAATGTCTGTATTCCTATCACTCCCAAATCTAAATGGTAAGTTCTGTGGCAAATGCCCTTCTCTTGGAACCTTCCCTTGCTATTCTGTC----TAGATATCCC
>gene=chr10_21367702-21368032; species=calJac
AAAGAAA------AAGAGACAGAGACGTTTGGCCAAAGCACTAGAAGTTGCAGTCTG--TGTTTCAACTTGCTTATCAGCCAGCTGCCACTTGGTGGCACTGTTGATTCCAGTTTGCTCCCAGATCCAGGGGATGGGTATATCCAATGATCCGACCTTAATAACCACGTGTAGCTCCTGCCCCATGAGGAACTTCATTAAGCCCTGACAGCCTTTATAGAAACATCAGGATGTCTGTATTTCTATCACCTCCAGATCTAAATG------------GTAAATGCCCTTCTCTGAGAACTTTCCCTAGCTTTTTCTCCAAAGCAGATAGCCA
>gene=chr10_21367702-21368032; species=canFam
AGAG------AGTAAAAGACCCAGACACTTGAGCAAAGCCCT-GAAGTGGCT-TGTCAGTGTTTCCACATGCTGATTTGCCTGTTGCCACTTGGTGGCACTGTTGATTCCAGTTTGCTCCCTGATACCAGGG-TGGGTCTATCAATTGATCCAACCATCAGAAGCACGTGTGGCTCTCACTCCAAGAGGAACTTCATTAAGCCCTGACAGCCTTAACAGAAACATCAGAATGTCTATATCCCTATCATCCCCAAATCTAAATGGTAAATTC-ATAGTAAATGCCCTCCACTTAGAACCTTCCCTTGGTTTTTCTCCAAAACAGAAATCCA
>gene=chr10_21367702-21368032; species=equCab
AGAA------------AGAGACAGACACTGGAGCAAAGCACTGGGAGCTGTCATCTTACTGTTTCCACTTGCTGATTACCCTGGTGCCACTTGGTGGCACTGTTGACTCCAGTTTGCTCCCTGATCCAGGGGATGGGTGTGTCAATTTATCCAACCATAATAAGCATGTGT--CTCTGGCTCCACGAGGAACTTCATTAAACCCTGACAGCCTCTATAGAAACATCAGTATGTCTACATTCCCATCACCCCCAAATCTAAATGTAAATTCT-ATAGTAAATGTCCTCCTCTTAGAACCTCCCTCTGCTTTCTCCCCAAAACAGAAATCCA
>gene=chr10_21367702-21368032; species=gorGor
AAAGAAAAAGAGTAAGAGACAGAGACATTTGGGCAAAGCACTGGAAGTTGCAGTCTTAGTGTTTCAACTTGCTTATTAGCTGGCTGCCACTTGGTGGCACTGTTGATTCCAGTTTGCTCCCAGATCCAGGGGATGGGTGTATCCACTGATCCAACCTTAATAAGCACGTGCGGCTCCTGCCCCATGAGGAACTTCATTAAGCCCTGACAGCCTTTATAGAAACATCAGAATGTCTGTATTTCTACCACCTCCAGATCTAAATGACAAATGGCACAGCAAATGCCCTCCTCTTAGAACTTTCCCTAGCTTTTCCTCCAAAGCAGATATCCA
>gene=chr10_21367702-21368032; species=panTro
AAAGAAAAAGAGTAAGAGACAGAGACATTTGGGCAAAGCACTAGAAGTTGCAGTCTTAGTGTTTCAACCTGCTTATTAGCTGGCTGCCACTTGGTGGCACTGTTGATTCCAGTTTGCTCCCAGATCCAGGGGATGGGTGTATCCACTGATCCAACCTTAATAAGCACGAGCGGCTCCTGCCCCATGAGGAACTTCATTAAGCCCTGACAGCCTTTATAGAAACATCAGAATGTCTGTATTTCTACCACCTCCAGATCTAAATGACAAATGGCACAGCAAATGCCCTCCTCTTAGAATTTTCCCTAGCTTTTCCTCCAAAGCAGGTATCCA
>gene=chr10_21367702-21368032; species=papHam
AAAGAAAAGGAGTAAGAGACAGAGACATTTGGGCAAAGCACTAGAAGTTGCAGTCTC--TGTTTCAGCTTGCTTATTAGCCGGCTGCCACTTGGTGGCACTGTTGATTCCAGTTTGCTCCCAGATCCAAGGGATTGGTGTATCCACTGATCCAACCTTAATAAGCACGTGCGGCTCCTGCCCCATGAGGAACTTCGTTAAGCCCTGACAGCCTTTATAGAAACATCAGAAGGTCAGTATTTCTATCACCTCCAGATCTAAATGGCAAATGGCACAGTAAATGCCCTCCTCTTAGAACTTTCCCTAGCTTTTTCTCCAAAGCAGATATCCA
>gene=chr10_21367702-21368032; species=ponAbe
AAAGAAAAAGAGTAAGAGACGGAGACATTTGGGCAAAGCACTAGAAGTTGCAGTCTTAGCGTTTCAACTTGCTTATTAGCCGGCTGCCACTTGGTGGCACTGTTGATTCCAGTTTGCTCCCAGATCCAGGGAATGGGTGTATCCACTGATCCAACCTTAATAAGCACGTGCGGCTCCTGCCCCATGAGGAACTTCATTAAGTCCTGACAGCCTTTATAGAAACATCAGAATGTCTGTATTTCTACCACCTCCAGATCTAAATGGTAAATGGCACAGCAAATGCCCTCCTCTTAGAACTTTCCCTGGCTTTTTCTCCAAAGCAG-TATCCA
>gene=chr10_21367702-21368032; species=rheMac
AAAGAAAAAGAGTAAGAGACAGAGACATTTGGGCAAAGCACTAGAAGTTGCAGTCTC--TGTTTCAGCTTGCTTATTAGCCGGCTGCCACTTGGTGGCACTGTTGATTCCAGTTTGCTCCCAGATCCAGGGGATTGGTGTATCCACTGATCCAACCTTAATAAGCACGTGCGGCTCCTGCCCCATGAGGAACTTCGTTAAGCCCTGACAGCCTTTATAGAAACATCAGAAGGTCAGTATTTCTATCACCTCCAGATCTAAATGGCAAATGGCACAGTAAATGCCCTCCTCTTAGAACTTTCCCTAGCTTTTTCTCCAAAGCAGATATCCA
>gene=chr10_22624288-22624618; species=hg19
AACCAGGAGAGGAAGGGACGACTTGGGAAAAGGGACTGGGGAAACAGCGGAGAAGTGAAAGCGGCCTAAAATGGGCGACGGCGGGCGAGTCCTCTTTATCAGTGCAGCAGGCTGCCGGAGCCGCCATTTGGTGGCGGATCTCGGTAGTTCAGTAGCACGTTGTGCTGAACGTCACAACTGGCTTGTCTACGTGGCATCGTCATTTCTTAACCGCGGTTTTACGAAATGCAAATTTCCCCCTGGCCTTCCTCCTCCGCGGCCGTCGACCCCCCTCGGCGCTCCGGGTGGACGGCTCCGGGGCGCGGCTCGTCCCTCGGGTGGTGCAGCCCC
>gene=chr10_22624288-22624618; species=bosTau
AACCGGGAGAGAGAGGGACGGCTTGGTGAGAGGGGTACGGGTAACTGCAGAGAAGTGAAAGCGGCCTAAAATGGGCGACACCCGGCGAGTCCTCTTTATCGGC---GCAGACTGCAGGGGCCGCCATTTGGTGGCGGATTTCGGTATTTCTGTAGCACGTTGTTCTGAACTTCACAACTGGCTGGTCTACGTGGCACGGTGGTTTCGGAACCGCAGTTCTA--AGATGCAAATTTCCTCCCACCCCCCGCCTCCAGGGATCCCCTACC------------CGTGGTGGAGGGCACGGGGGCTCCGCGCTCC-------------------
>gene=chr10_22624288-22624618; species=calJac
AACTGGGAAACAGAGGGACGACTTGGAGAAAGGGATTGGGGAA-CTGCGGAGAAGTGAAAGCGGTCTAAAATGGACGACGGCGGACGAGTCCTCTTTATCAGTGCAGCAGGCTGCCGGAGCCGCCATTTGGTGGCAGATCTCGGTACTTCAGTAGCACGTTGTGCTGAACGTCACAACTGGCTTGTCTACGTGGCATCGTCATTTCTTAACCGCGGTTTTACGAAATGCAAATTTCCCTCTGGCTTTACTCCTCCGAGGGCGTCGACCCCCTTCGGC--------------GCTCTGGGGCGCGGCTCGTCCCTCGGGCGGTGCAGTCGC
>gene=chr10_22624288-22624618; species=canFam
AACCGGGAGAGAAAGGAACGGCTCGGGAAGGGGAGTCGGGGCAACGGCGGAGAAGTGAAAGCGGCCTAAAATGGGCGACGCCGGGCGAGTCCTCTTTATCAGCGCGGCAGACTGCAGGAGCCGCCATTTGGTGGCGGATTTTGGTATTTCAGTAGCACGTTGTGCTGAACGTCACAACTGGCTTGTATACGTGGCAGTGTCACTCTTCCACCGCGGTTTTG--AGATGCCAAGTGTCCCCCAACCCTc---ccccgcgggcggccact------------cccggtgggccg--------ctcggcgcgcc-------------------
>gene=chr10_22624288-22624618; species=equCab
AACGGGGAGAGGAAAGCACCACCTGGGGAGGAGGGTCGGGGTGACGGCAGAGAAGTGAAAGCGGCCTAAAATGGGCGACGCCAGGCGAGTCGTCTTTATCAGTGCAGCAGACTGCAGGAGCCGCCATTTGGTGGCGGATTTCGGTATTTCAGTAGCACGTTGTGCTGAACGTCACAACTGGCTTGCCTACGTGGCGTGGTCGTTTTTAAACCGCGGGTTTA--AAATGCAAATTTCCTCCTGGCCTTCCTTCCCCCCGGCCCCCCACC------------CCCGGTGGACCG--------CTCCA---GCC-------------------
>gene=chr10_22624288-22624618; species=gorGor
AACCAGGAGAGGAAGGGACGACTTGGGGAAAGGGCCTGGGGAAACAGCGGAGAAGTGAAAGCGGCCTAAAATGGGCGACGGCGGGCGAGTCCTCTTTATCAGTGCAGCAGGCTGCCGGAGCCGCCATTTGGTGGCGGATCTCGGTAGTTCAGTAGCACGTTGTGCTGAACGTCACAACTGGCTTGTCTACGTGGCATCGTCATTTCTTAACCGCGGTTTTACGAAATGCAAATTTCCCCCTGGCCTTCCTCCTCCGCAGCCGTCGACCCCCCTCGGCGCTCCGGGTGGACGGCTCCGGGGCGCGGCTCGTCCCTCGGGTGGTGCAGCCCC
>gene=chr10_22624288-22624618; species=panTro
AACCAGGAGAGGAAGGGACGACTTGGGGAAAGGGACTGGGGAAACAGCGGAGAAGTGAAAGCGGCCTAAAATGGGCGACGGCGGGCGAGTCCTCTTTATCAGTGCAGCAGGCTGCCGGAGCCGCCATTTGGTGGCGGATCTCGGTAGTTCAGTAGCACGTTGTGCTGAACGTCACAACTGGCTTGTCTACGTGGCATCGTCATTTCTTAACCGCGGTTTTACGAAATGCAAATTTCCCCCTGGCCTTCCTCCTCCGCGGCCGTCGACCCCCCTCGGCGCTCCGGGCGGACGGCTCCGGGGCGCGGCTCGTCCCTCGGGGGGTGCAGCCCC
>gene=chr10_22624288-22624618; species=papHam
AACCGGGAGAGGAAGGGACGACTTGGGGAAAGGGATTGGGGAATCAGCGGAGAAGTGAAAGCGGCCTAAAATGGGCGACGGCGGGCGAGTCCTCTTTATCAGTGCAGCAGGCTGCCGGAGCCGCCATTTGGTGGCGGATCTCGGTAGTTCAGTAGCACGTTGTGCTGAACGTCACAACTGGCTTGTCTACGTGGCATCGTCATTTCTTAACCGCGGTTTTACGAAATGCAAATTTCCCCCTGGCCTTCCTCCTCCGCGGGCGTCGACCCCCCTCGGGGCTCCGGGTGGACGGCTCCGGGGCGCGGGTCGTCCCCCGGGTGGTGCAGCCGC
>gene=chr10_22624288-22624618; species=ponAbe
AACTGGGAGAGGAAGGGACGACTTGGGGAAAGGGATTAGGGAAACAGCGGAGAAGTGAAAGCAGCCTAAAATGGGCGACGGCGGGCGAGTCCTCTTTATCAGTGCAGCAGGCTGCCGGAGCCGCCATTTGGTGGCGGATCTCGGTAGTTCAGTAGCACGTTGTGCTGAACGTCACAACTGGCTTGTCTACGTGGCATCGTCATTTCTTAACCGCGGTTTTACGAAATGCAAATTTCCCCCTGGCCTTCCCCCTCCGCGGGCGTCGACCCCCCTCGGT--------------GCTCCGGGGCGCAGCTCGTCCCGCGGGTGGTGCAGCCCC
>gene=chr10_22624288-22624618; species=rheMac
AACCGGGAGAGGAAGGGACGACTTGGGGAAAGGGATTGGGGAATCAGCGGAGAAGTGAAAGCGGCCTAAAATGGGCGACGGCGGGCGAGTCCTCTTTATCAGTGCAGCAGGCTGCCGGAGCCGCCATTTGGTGGCGGATCTCGGTAGTTCAGTAGCACGTTGTGCTGAACGTCACAACTGGCTTGTCTACGTGGCATCGTCATTTCTTAACCGCGGTTTTACGAAATGCAAATTTCCCCCTGGCCTTCCTCCTCCGCGGGCGTCGACCCCCCTCGGCGCTCCGGGTGGACGGCTCGGGGGCGCGGGTCGTCCCCCGGGTGGTGCAGCCGC
>gene=chr10_23460267-23460597; species=hg19
CCCCATCCCCCCAACGGAAACAAGCACACACCCGGGACGGGAGGTATTAAAAAGGTGTGATCCCCTTGCTTTTAGATTTGAGCAGATGGCCCATGGTTTGAGGCGGTTGCCTCCGCAGGCTCGGCCTTTACCTTCAGCACCAAGGCCAGCGCACCTGGCTCCACGAGGCTCCCAGAACCTTCGCCATTCCGGGACTCTCATGCCCAGAACTGCAATAAAAAATGTTATTTCTCAATGAAATTCACCTTCCTAACTCATGAATTGCGCTTCATTCATTGCTCTTCACGAAGTGGTCATTGGTACCAGCAGGAAAAGTGTGAGACAAGGAGA
>gene=chr10_23460267-23460597; species=bosTau
----------------gaaacaagctcacactctaggcaggaggtagTAAGAGGGTGTGATCACGTTTCTTAGAGCCCCCTAACAATGGCCCTTGATCTGGGGACTTTGCCTCCAGAGGCCTGGCCGCTACCTTCAGCACCAAGGCCAGCGCACCTGGCTCTTTCGGGATCCCCCAACTTTCCCCATTGCAGAACTCTCACGCCCAGAACTGCAATAAAAAATGCCCTTTCTCAATGAAACATGCCATCTTAACTCTTGAAATGAGCTTCATAAGTTGCTGTTCATGGAGTAGTCACTGCTACCAGCT-GAAAAGCTTTTGATAGTGATA
>gene=chr10_23460267-23460597; species=calJac
-------------acggaaacaaacacacacTCTGGACGGGACGTGTTAAAAAGGTGTGATCCCCTTGCTTTTATCTTTG---AGATGGCTCATGGGTTGAGGCGGTTGCCTCCGTAGGCTCGGCCTTTACCTTCAGCACCAAGGCCAGCGCACCTGGCTCCACGGTACTCCCAGAACCTTCGCCATTCCGGGACTCTCATGCCCAGAACTGCAATAAAAAATGTTATTTCTCAATGAAATGCACCTTCCTAACTCATGAATTGAACTTCATTCATTGCTTTGCACGAAGTGGTCATTGGTACCAGCAGGACAAGTGTGAGACAAGGAGA
>gene=chr10_23460267-23460597; species=canFam
----------------AAAACAAGCACACCCTCGGGGAAGGAGGTATGGAGAGAATGTGGTCGAATTTCTTTTGGGC-----------------GACTTGGAGATGTCGCCTCCAAAGGCGGGGCCTTTACCTTCAGCACCAAGGCCAGCGCACCTGGCTCTTGTGGGCTCTCCTCC---TCCTCACTCGGGGACT--CACGCCCAGAACTGCAAAAAAAAATATTCTTTGTCAACTAAACTCGCCTTCCTTATTCTTAAAAG---CTTCATAAATTGTTCTTCATGGAGTAGCCATTGGTACTAGCAGGAAAAGTTTCTGACGACAGGA
>gene=chr10_23460267-23460597; species=equCab
----------------AAACCAAGCACGTGCTCTGGGAA----GTATTAAGAGGACGTGATCGCATTTCTTTTGGCCCTCTGCCTAAGGCCGTTGATTTGAGGAGGTTGCCTCCAGAGGCGTGGCCTTTAGCTTCAGCACCAAGGCCAGCGCACCTGGCCTGTCGGGGGTCCCCGCACCTTCCTCGTTCGGGAACT--CACGTCCAGAGCTGCAATAAAAAATGTTCCTTGTCAACGAAACGCGCCTTCCTAATTCTTAAAACGCACTTCATAAGTTACT-TTCATGGAGTGGTCACTGGTACCAGCAGGAAACGTTTTTGGCAACAGGA
>gene=chr10_23460267-23460597; species=gorGor
CCCCATCCCTGCAACGGAAACAAGCACACACCCTGGACGGGAGGTATTAAAAAGGTGTGATCCCCTTGCTTTTAGATTTGAGCAGATGGCCCATGGTTTGAGGCGGTTGCCTCCGCAGGCTCGGCCTTTACCTTCAGCACCAAGGCCAGCGCACCTGGCTCCACGAGGCTCCCAGAACCTTCGCCATTCCGGGACTCTCATGCCCAGAACTGCAATAAAAAATGTTATTTCTCAATGAAATTCACTTTCCTAACTCATGAATTGCGCCTCATTCATTGCTCTTCACGAAGTGACTGCTGGTACCAGCAGGAAAAGTGTGAGACAAGGAGA
>gene=chr10_23460267-23460597; species=panTro
CCCCATCCCCCCAACGGAAACAAGCACACACCCTGGACGGGAGGTATTAAAAAGGTGTGATCCCCTTGCTTTTAGATTTGAGCAGATGGCCCATGGTTTGAGGCGGTTGCCTCCGCAGGCTCGGCCTTTACCTTCAGCACCAAGGCCAGCGCACCTGGCTCCACGAGGCTCCCAGAACCTTCGCCATTCCGGGACTCTCATGCCCAGAACTGCAATAAAAAATGTTATTTCTCAATGAAATTCACCTTCCTAACTCATGAATTGCGCTTCATTCATTGCTCTTCACGAAGTGGTCATTGGTACCAGCAGGAAAAGTGTGAGACAAGGAGA
>gene=chr10_23460267-23460597; species=papHam
CCCCACCCCCTTAACGGAAACAAGCACACACCCTGGACGGGAGGTATTAAAAAGGTGTGATCCCCTTGCTTTTAGCTTTGAGCAGATGGCCCATGGTTTGAGGCGGTTGCCTCCGCAGGCTAGGCCTTTACCTTCAGCACCAAGGCCAGCGCACCTGGCTCCGCGGGGCTCCCAGAACCTTCACCATTCCGGGACTCTCATGCCCAGAACTGCAATAAAAAATGTTATTTCTCAATGAAATTCACCTTCCTAACTCATGAATTGCGCTTCATTCATTGCTCTTCACGAAATGGTCATTGCTACCAGCAGGAAAAGTGTGAGACAAGGAGA
>gene=chr10_23460267-23460597; species=ponAbe
CCCCACCCCCGCAACGGAAACAAGCACACATCCTGGACGGGAGGTATTAAAAAGGTGTGATCCCCTTGCTTTTAGCTTTGAGCAGATGGCCCACGGTTTGAGGCGGTTGCCTCCGCAGGCTCGACCTTTACCTTCAGCACCAAGGCCAGCGCACCTGGCTCCGCGAGGCTCCCAGAACCTTCGCCATTCCGGGACTCTCATGCCCAGAACTGCAATAAAAAATGTTATTTCTCAATGAAATTCACCTTCCTAACTCATGAATTGCGCTTCATTCATTGCTCTTCACGAAGTGGTCATTGGTACCAGCAGGAAAAGTGTGAGACAAGGAGA
>gene=chr10_23460267-23460597; species=rheMac
CCCCACCCCCTCAACGGAAACAAGCACACACCCTGGACGGGAGGTATTAAAAAGGTGTGATCCCCTTGCTTTTAGCTTTGAGCAGATGGCCCATGGTTTGAGGCGGTTGCCTCCGCAGGCTAAGCCTTTACCTTCAGCACCAAGGCCAGCGCACCTGGCTCCGCGGGGCTCCCAGAACCTTCACCATTCCGGGACTCTCATGCCCAGAACTGCAATAAAAAATGTTATTTCTCAATGAAATTCACCTTCCTAACTCATGAATTGCGCTTCATTCATTGCTCTTCACGAAGTGGTCATTGCTACCAGCAGGAAAAGTGTGAGACAAGGAGA
>gene=chr10_25305358-25305688; species=hg19
TTTTTGTGAGCAGGCCCCAATCGCGGTGTGGGCGGAGCGAGCGGCTGAGACCACGAGGACGCAAGGCCAGCGCCGCCAGGGAGACGAGGGAGGGGAGGAGCCTGAGGAGATCGGAGTGCTCGGATAGGCTACAGTGAGAAAGGAGAGTCACGTGCCCTGCGCGAGGCCGCTCGGGGAAGGGCGTGGAGCGGAGGCACGCTGGCCGCCGCAGGCACAGGCGCAGAGTCCACTGCGCGGGGGCGGGACCGGGGAGCTAGCTGCAGGTACGGTGCTCCGTCTCCTGTGGAGGCTTTAGCGGCTCGTGGACACTGCTCCCCCATTTCCTTTCAT
>gene=chr10_25305358-25305688; species=bosTau
CTCTCGTCCACATGCGTGACCCTGT---GGGGCGGGGCGAGCGACTGAGGCCACGCTGACGCACGTCCGACGTGAAGAACATGACGAG-GGAGGGAGGGGCCTAGG------------ATCGAGTGGGT--------GAG----GAGTCGCTTACCAGGTACTGGGCAGCT-CGGGGGGGGCGTGGCGCGCGAACGCGGAGGAC----CTTGCGCAGGCGCAGAGGCCGCTGCGCGGGGACGAATCAGGGGCAGGAGTCCGAGGTGCGGGACTGTGTCCC--GAGGCGGCGCTGGCGGCTCCCGGAAGCTCTTT-CCCATTTCCTTTCCT
>gene=chr10_25305358-25305688; species=calJac
CTTTTGTGCGTAAGCCCCAATC-CGGTGTGGGCGGAGCGAGCGGCTGAGACCCCGCGGACGCAAGGCCAAGGCCGCGAGCAGGACGAGGGAGAGGAGGAGCCCGAGGAGCTCGGAGGGCTCGGATAGGCTGCCGTGAGAGAGGACAATCAGGTGCCCGGCGCGAGGCTGCTCCGGGCGGGGCGTAGAGCGCAGGCGCACTGG--------------------------------------------------------------------------------GCGGCAGCTTAAGCGGTTCGTGGACACTGCTT-TCCATTTCCTTTCCT
>gene=chr10_25305358-25305688; species=canFam
CTCTTGTGCGCAGGCGCCGATCCCTGAGTGGGCGGGGCCAGCCGCCGAGGCCTCCGCGGAGAGCCGCCC---------------CGGGGGGGGGGAGGAGCCTGAGGAGCAGGGAGGATTCCGGTAGGT--------GGA----GAGTCACGTGCCCAGGGTGCGGGCGCTCGGGGCGGGGTGTGGCGCGCGGGCGCGCAGGCC----CCGGCGCAGGCGCAGAGGCCGCCGCGCGGGGGCGAAGCCTGTGAGAGCCCCAGAGGTGCGGGACCCCGTCCC--GAGGCGGCGGTGGCGGCTCCTGGACGCTCCTC-CCCAGTTTCTTTCCT
>gene=chr10_25305358-25305688; species=equCab
CT-TTGTGCGCAGGCGCCAATCCCGGAGGAGTCGGGGCGAGCGGCTGAGGCCACGCTAACGCACTGGCCACATCGACAGCGAGACGAGGGAGGGGAGGAGCCCGAGGAGATGGGAGG-TTCAGGTGGGT--------GGA----AAGTCACGTGCCCTGTGTGCGGCTGCTCCGGGCGGGGCGTGGCGCGCGG--ACGCAGGCC----CTGGCGCAGGCGCAGAGGCGGCTGCGCGGGGGCGTAGCCTGGGCGAGGCCCGGAGGTGCAGGGCTCCGACCG--GAGGCGGCGCTAGCGGCTTCTGGACGCTCCTT-CCCATTTCCTTTCCT
>gene=chr10_25305358-25305688; species=gorGor
TTTTTGTGAGCAGGCCCCAATCGCGGTGTGGGCGGAGCGAGCAGCTGAGACCACGAGGACGCAAGGCCAACGCCGCCA-GGAGACGAGGGAGGGGAGGAGCCTGAGGAGCTCGGAGTGCT-GGATTGGCTACAGTGAGAGAGGAGAGTCACGTGCCCCGCGCGAGGCCGCTCGGGGCGGGGCGTGGAGCGGAGGCACGCTGGCCGCCGCAGGCACAGGCGCAGAGTCCACTGCGCGGGGGCGGGACCGGGGAGCTAGCTGCAGGTACGGTGGTCCGTCTCCTGCGGAGGCTTTAGCGGCTCCTGGACACTGCTCCCCCATTTCCTTTCAT
>gene=chr10_25305358-25305688; species=panTro
TTTTTGTGAGCAGGCCCCAAGCGCGGTGTGGGCGGAGCGAGCGGCTGAGACCACGAGGACGCAAGGCCAGCGCCGCCAGGGAGACGAGGGAGGGGAGGAGCCTGAGGAGCTCGGAGTGCTCGGATAGGCTACAGTGAGAAAGGAGAGTCACGTGCCCTGCGCGAGGCCGCTCGGGGCGGGGCGTGGAGCGGAGGCACGCTGGCCGCCGCAGGCACAGGCGCAGAGTCCACTGCGCGGGGGCGGGACCGGGGAGCTAGCTGCAGGTACGGCGCTCCGTCTCCTGTGGAGGCTTTAGCGGCTCGTGGACGCTGCTCCCCCATTTCCTTTCAT
>gene=chr10_25305358-25305688; species=papHam
TTTTTGTGAGCGGGCCCCAATCCCGGTGTGGGCGGAGCGATCGGCTGAGACCACGCGGACGCACGGCCAAGGCGGCCAGCGGGACGAGGAAGGGGAGGAGCCCGAGGAGCTCGGAGTGCTTGGATAGGCTACAGTGAGAGAGGAG-GTCACGTGCCCTGCGCGAGGCTGCTCCGGGCGGGGCGTGGAGCGGAGGTACGCTGGCCGCCGCAGGCACAG--GCAGAGTCCACTGCGCGGGGGCGGGACCGGGGAACTAGCCGGAGGTACGGTGCTCCGTCTCCTGTATCGGCTTTAGCGGTTCGTGGAAACTGCTTCCCCATTTCCTTTCAT
>gene=chr10_25305358-25305688; species=ponAbe
TTTTTGTGAGCAAGCCCCAATCCCGGTGTGGGCGGAGCGAGCGGCTGAGACCACGAGGACGCAAGGCCAACGCCGCCAGGGGAACGAAGGAGGGGAGGAGCCTGAGGAGCTCGGAGTGCTCGGATAGGCTACAGTGAGAGAGGAGAATCACGTGCCGCGCGCGAGGCCGCTCG-----GGGCGTGGAGCGGAGGCACGCTGGCCGCTGCAGGCACAGGCGCAGAGTCCGCTGCGCGGGGGCGGGACCGGGGAGCTAGGTGGAGGTACGGTGCTCCGTCTCCCGTGGAGGCTTTAGCGGCTCGTGGACACTGCTCCCCCATTTCCTTTCAT
>gene=chr10_25305358-25305688; species=rheMac
TTTTTGTGAGCAGGCCCCAATCCCGGTGTGGGCGGAGCGATCGGCTGAGACCAAGCGGACGCACGGCCAAGGCCGCCAGCGGGACGAGGAAGGGGAGGAGCCCGAGGAGCTCGGAGTGCTTGGATAGGCTACAGTGAGAGAGGAG-GTCACGTGCCCTGCGCGAGGCTGCTCCTGGCGGGGCGTGGAGCGGAGGTACGCTGGCCGCCGCAGGCACAG--GCAGAGTCCACTGCGCGGGGGCGGGACCGGGGAACTAGCCGGAGGTACGGTGCTCCGTCTCCTGTATCGGCTTTAGCGGTTCGTGGAAACTGCTTCCCCATTTCCTTTCAT
>gene=chr10_28030109-28030248; species=hg19
TGAACTGAGGGATGAGGGTGAGAGGTAATTCAGAAACTCCCACAGCTCGGCTCCATCCCTCTCCAGGTAGAAGCGCCACGTGGAGAGCCACACGAACTCTAAGCGTTCCCGCTCTTCAGCCCCTCGCGGGAAAACGGAT
>gene=chr10_28030109-28030248; species=bosTau
-------TGAGATAAGAT-GAGAGGAAACTCAGAGGCTCTT---------------CAGGC----CGGAGGAGCGTCCGGACCGG--CAGCGGGAGGAGAAAGGCGGCCTGCGCCCC--GGCCTCACCAAGAGAGGGGC
>gene=chr10_28030109-28030248; species=calJac
TGAACT----GACGAGGGTGAGAAGTAATTCAGAAACTCCCACGGCTCAGCTCCATCCCTGTCCGGGTAGAAACATCAGGTGGAGAGCCACGCAAACCCTAAGAGTGCTTGTTACTCAGCCCCTTGCCCAGAAACGGAT
>gene=chr10_28030109-28030248; species=canFam
TGAATCGACAGCTCAGATTGAGGGGAGACCCAGGG------GCCGGCCCCGTCCCACCGGCTCGGTCGGGAGGCGTCAGGCGGGG--TGGCGCAAACACGCCGCGGGCCGGCTCCTC-------GGCCG----------
>gene=chr10_28030109-28030248; species=equCab
TGAATTGGTGGGTAAGACTGAGAGGAATCCCAGAAACTCTTGCTGTCTCCCTCCATCCTTCCCCAGCGAGGGGCGCCAGGTGGAG--CCACACAAAAGCGAGGTGTGCCCGCTCCTC-------AGCCGG--CCCGGGC
>gene=chr10_28030109-28030248; species=gorGor
TGAACTGAGGGATAAGGGTGAGAGGTAATTCAGAAACTCCCACAGCTCGGCTCCATCCCTCTCCAGGTAGAAGCGCCACGTGGAGAGCCACACGAACCCTAAGCGTTCCCGCTCTTCAGCCCCTCGCGGGAAAACGGAT
>gene=chr10_28030109-28030248; species=panTro
TGAACTGAGGGATGAGGGTGAGAGGTAATTCAGAAACTCCCACAGCTCGGCTCCATCCCTCTCCAGGTAGAAGCGCCACGTGGAGAGCCACACGAACTCTAAGCGTTCCCGCTCTTCAGCCCCTTGCGGGAAAACGGAT
>gene=chr10_28030109-28030248; species=papHam
TGAACTGAGGGATGAGGGGGAGAAGTAATTCAGAAACTCCCACAGCTCGGCTCCATCCCTCTCCAGGTAGAAGCGCCACGTGGAGAGCCTCACGAACCCTAAGCGTGCCCGCTCTTCAGCCCCTCGCCGGGAAACGGAT
>gene=chr10_28030109-28030248; species=ponAbe
TGAACTGAGGGATGAGGGTGAGAGGTAATTCAGAAACTCCCACAGCTCGGCTCCATCCCTCTCCAGGTAGAAGCGCCACGTGGAGAGCCACACGAACCCTAAGCGTTCCCGCTCTTCAGCCCCTCGCCGGAAAACGGAT
>gene=chr10_28030109-28030248; species=rheMac
TGAACTGAGGGATGAGGGTGAGAAGTAATTCAGAAACTCCCACAGCTCGACTCCATCCCTCTCCAGGTAGAAGCGCCACGTGGAGAGCCTCACGAACCCTAAGCGTGCCCGCTCTTCAGCCCCTCGCCGGGAAACGGAT
>gene=chr10_29011529-29011643; species=hg19
CCCCGCCCAGGTGGGATCCTCCAAGCGCCTCAACGCACCGCCCATCCCGGTGCCAGGTGTAAATGCGCCCCAGCAACACGTGGCTCTAGGAGCCGCAGGGATGGCATCCCCTTG
>gene=chr10_29011529-29011643; species=bosTau
CCCTCCCCAGGTGCGTACCTCCAAGCCCCTCCTCCCGCCGCCCACTCTAGCGCCAGGTGC------------------GGATGCTCCGAGCGC----------TCCATCCCTGG
>gene=chr10_29011529-29011643; species=calJac
CCCCGCCCAGGTGCGATCCTCCAGGCGGCTCAACTCACCGCCCATTCCGGTGCCAGGTGTAAGTGCGCGCCGGTAACGCGTGGCTCCAGGAGCCGCAGGGATGTCGTCTCCTGG
>gene=chr10_29011529-29011643; species=canFam
--CCCCCCAGGCAGGGCCCCCCCACGGCCGAGTGG---CGTCT------GCGCCAGGTGCAACC--CACGTGGTGCGC-GTGGCCT----cgcccccc-----gccccgccccg
>gene=chr10_29011529-29011643; species=equCab
CGCTCCCCAGGTGCG-TTCCCCGAGCGCCTCATCCCGCTGCTCATGCCGGTGCCAGGCGTAAACATGACGTGGTAAAAGGTGGCTTCAA-AGCCGCGG----GGCGTCCCTTTG
>gene=chr10_29011529-29011643; species=gorGor
CCCCGCCCAGGTGAGATCCTCCAAGCGCCTCAACGCACCGCCCATCCCGGTGCCAGGTGTAAATGCGCCCCAGCAACACGTGGCTCTAGGAGCCGCAGGGATGGCATCCCCTTG
>gene=chr10_29011529-29011643; species=panTro
CCCCGCCCAGGTGAGATCCTCCAAGCGCCTCAACGCGCCGCCCATCCCGGTGCCAGGTGTAAATGCGCCCCAGCAACACGTGGCTCTAGGAGCCGCAGGGATGGCATCCCCTTG
>gene=chr10_29011529-29011643; species=papHam
CCCCGCCCAGGTGAGATCCTCCAAGCGCCGCATCGCACCGCCCATCCCGGTGCCAGGTGTAAATGCGCCCCAGCAACACGTGGCTCCAGGAGCCGCAGGGATGGCATCCCTTTG
>gene=chr10_29011529-29011643; species=ponAbe
CCCCGCCCAGGTGAGATCCTCCAAGCGCCTCAACGCACCGCTCATCCCGGTGCCAGGTGTAAATGTGCGCCAGCAACACGTGGCTCCAGGAGCCGCAGGGATGGCATCCCCTTG
>gene=chr10_29011529-29011643; species=rheMac
CCCCGCCCAGGTGAGATCCTCCAAGCGCCTCATCGCACCGCCCATCCCGGTGCCAGGTGTAAATGCGCCCCAGCAACACGTGGCTCCAGGAGCCGCAGGGATGGTATCCCCTTG
>gene=chr10_29228808-29229138; species=hg19
CCTCCCAGGCAGTTGGAGGACGCCGCTCTCATTAGGTCATGTTTACTGAAGGTGCTTGTTTTCTGTCTCTCCATTCATTCGGTTACAGGACACCCGACGGGACAAAGCGTGTTGTAACCGACCACCAATGGAGCCGGCTCTGTTCACGGATTATGGTTGTCTTGGCAACCAGCTTTGCTGAACTCACCACAGCAAACATGGAATGAATGACTGGGTCAACACCCGAGATAAAAAGAGGGTTATGCAACTGTTTGCTGAACCCTTGGCGGGATTTTTTTTTTTTCTGGACATTTCCCAGAATGTCCCCATATTCAAAAATTCCAAATGAAG
>gene=chr10_29228808-29229138; species=bosTau
CCTCCCAGGCCGTTGGAGGCCACCACCCTCATTAGGTCATGTTTACTGAAGGTGCTTGTTTTCTGTCTCTCCATTCAGTCAGTTACAGGACAC-CAGCAGGACAAAGAGTGTTGTAACTGACCACCAGTGGCGCTGGCTCCAGTCAGGGATTACGGTTGCCTTGGCGACCAGCTTTGCTGAGCTCTCCACAGCAAACACACCGTGCATGGCTGGGTCAACACCCCAGATAAAATGAGGGTTATGCAACTGTTTGCTGAAGCTTTGGCAGGTTTTTTTTTTTTTCTGGACATTTCCCAGAATAGCCCCATATTCACAAATTCCAAATGAAG
>gene=chr10_29228808-29229138; species=calJac
CCTCCCAGGCAGTTGGAGGA-GCAGCTCTCATTAGGTCATGTTTACTGAAGGTGCTTGTTTTCTGTCTCTCCATTCATTGGGTTACAGGACACCCGACGGGACAAAGCGTGTTGTAACTGACCACCAATGGAGCCGTTTCTGTTCACGGATTATGGTTGTCTTGGCAACCAGCTTTGCTGAACTCACCACAGCAAACATGGAATGAATGACTAGGTCAACACCCCAGATAAAAAGAGAGTTAGGCAACAGTTCGCTGAACCCTTGGCGG--TTTTTTTTATTTCTGGACGTTTCCCAGAATGTCCCCATATTCAAAAATTCCAAATGAAG
>gene=chr10_29228808-29229138; species=canFam
ACTTCCAGGCAGCTGGAGGCCACCACCCTCATTAGGTCATGTTTACTGAAGGTGCTTGTTTTCTGTCTCTCCATTCAATGGGTTGCAGGACAC-TGACAGGACAAAGCGTGTTGTAACTGACCACCAGTGGAGCTGGCTCTGTTTGGGGATTACGGTTGCCATGGGAACTGGCTTTGCTGAACTCACCACAGCAAACATGCAGTGAATGGCTGGGTCAACACCCCAGATAAAAAGAGGGTTATGCAACTGTTTGCTGAACCCTTGGCAGGATTTTTTTTTTTTTTTGACATTTCCCAGAGTATCCCCATATTCACAAATTCCAAATGTAG
>gene=chr10_29228808-29229138; species=equCab
CCTTCTGGGCAGGTGGAGGCCGCCACCCTCATTAGGTCATGTTTACTGAAGGTGCTTGTTTTCTGTCTCTCCATTCAGTCGGTTACAGGACAC-CGACAGAACAAAGCGTGTTGTAACTGACCACCAATGGAGCTGGCTCTGTTCGGGGATTATGGTTGCCTTGGCAACCAGCTTTGCTGAACTCACCACAGCAAACATGGAATGAATGGCTGGGTCAACACCCCAGATAAAAAGAGGGTTATGCAACTGTTTGCTGAACACTTGGCAGGA------TTTTTTCTGGACATTTCCCAGAATATTCCCATATTCATAAATTCCAAATGAAG
>gene=chr10_29228808-29229138; species=gorGor
CCTCCCAGGCAGTTGGAGGACGCCGCTCTCATTAAGTCATGTTTACTGAAGGTGCTTGTTTTCTGTCTCTCCATTCATTCGGTTACAGGACACCCGACGGGACAAAGCGTGTTGTAACTGACCACCAATGGAGCCGGCTCTGTTCACGGATTATGGTTGTCTTGGCAACCAGCTTTGCTGAACTCACCACAGCAAACATGGAATGAATGACTGGGTCAACACCCGAGATAAAAAGAGGGTTATGCAACTGTTTGCTGAATCCTTGGCGGGATTTTTTTTTTTTCTGGACATTTCCCAGAATGTCCCCATATTCAAAAATTCCAAATGAAG
>gene=chr10_29228808-29229138; species=panTro
CCTCCCAGGCAGTTGGAGGACGCCGCTCTCATTAGGTCATGTTTACTGAAGGTGCTTGTTTTCTGTCTCTCCATTCATTCGGTTACAGGACACCCGACGGGACAAAGCGTGTTGTAACTGACCACCAATGGAGCCGGCTCTGTTCACGGATTATGGTTGTCTTGGCAACCAGCTTTGCTGAACTCACCACAGCAAACATGGAATGAATGACTGGGTCAACACCCGAGATAAAAAGAGGGTTATGCAACTGTTTGCTGAACCCTTGGCGGGATTTTTTTTTTTTCTGGACATTTCCCAGAATGTCCCCATATTCAAAAATTCCAAATGAAG
>gene=chr10_29228808-29229138; species=papHam
CCTCCCAGGCAGTTAGAGGACGCCGCTCTCATTAGGTCATGTTTACTGAAGGTGCTTGTTTTCTGTCTCTCCATTCATTCGGTTACAGGACACCCGACGGGACAAAGCGTGTTGTAACTGACCACCAATGGAGCTGGCTCTGTTCACGGATTAAGGTTGTCTTGGCAACCAGCTTTGCTGAACTCACCACAGCAAACATGGAATGAATGACTGGGTCAACACCCCAGATAAAAAGAGGGTTATGCAACTGTTTGCTGAACCCTTGGCGGGA-TTTTTTTTTTTCTGGACATTTCCCAGAATGTCCCCATATTCAAATATTCCAAATGAAG
>gene=chr10_29228808-29229138; species=ponAbe
CCTCCCAGGCAGTTGGAGGACGCCGCTCTCATTAGGTCATGTTTACTGAAGGTGCTTGTTTTCTGTCTCTCCATTCATTCGGTTACAGGACACCCGACGGGACAAAGCGTGTTGTAACTGACCACCAATGGAGCCGGCTCTGTTCACGGATTATGGTTGTCTTGGCAACCAGCTTTGCTGAACTCACCACAGCAAACATGGAATGAATGACTGGGTCAACACCCGAGATAAAAAGAGGGTTATGCAACTGTTTGCTGAACGCTTGGCGGGATTTTTTTTTTTTCTGGACATTTCCCAGAATGTCCCCATATTCAAAAATTCCAAATGAAG
>gene=chr10_29228808-29229138; species=rheMac
CCTCCCAGGCAGTTAGAGGACGCCGCTCTCATTAGGTCATGTTTACTGAAGGTGCTTGTTTTCTGTCTCTCCATTCATTCGGTTACAGGACACCCGACGGGACAAAGCGTGTTGTAACTGACCACCAATGGAGCTGGCTCTGTTCACGGATTAAGGTTGTCTTGGCAACCAGCTTTGCTGAACTCACCACAGCAAACATGGAATGAATGACTGGGTCAACACCCCAGATAAAAAGAGGGTTATGCAACTGTTTGCTGAACCCTTGGCGGGATTTTTTTTTTTTCTGGACATTTCCCAGAATGTCCCCATATTCAAATATTCCAAATGAAG
>gene=chr10_35283495-35283825; species=hg19
GGGTCACCTTGGCAAGCTATTCAATGGACTAGAATGATTCATCTTCCAAATGTCTACAGTTCCCCATTGAGCTGGAGAGAGAGGGCAGCCTCCCTAACGAGCCAGCTCTACAGCTTCAGCTCCCAAAGCTTGCAGAGTACCAGTTGCCATGACAACAGGACAAAATGCAGAGACCCTAGCTGCTGGGAGGAAATGACATGAGCCAAAAGAGTAAAAACTCACCCCGGTACTGGAATGTATGAGTCACTTACAAAGAACACCTGTAATTTTGAGAGCTTAAACCACCAGAGGGAGACAGAGATTGCCACAGGCGGGGGAATCTGTCTGTAT
>gene=chr10_35283495-35283825; species=bosTau
------------------------------------------------------------------------------------------------------------------------------------------------------------------------------------------------------------------------------------------------------------------------------------------------------------------------------------------
>gene=chr10_35283495-35283825; species=calJac
GGGTCAGCCCGGCAAGCTATTCTATGAACTAGAATGATTCATCTTCCAAATGTCTGCAGTTTCCCATTGAGCTGGGGACAGAGAGCAGCCTCCCTAAGGAGCCGATTCTACAGCTTCAGCTCCCGAAGCTTGCAGAGCACTAGTTACCATGACAACAGGACAAAATGCAGAGACCCTAGCTGCTGGGAGAAAATGACACGAGCCAAAAGAGTAAAAATTCACCCCGTGTTGGGAATTTATGAGTTACTTACAAAGAATGCCTACAATTGTGAGAGTTGAAACCACCAGAGGGAGACAGAGATCGCCACAGGCGGGGGAACCTG----TAT
>gene=chr10_35283495-35283825; species=canFam
------------------------------------------------------------------------------------------------------------------------------------------ACCAGTTGCCATGAAAACATGACAAAATGCTATCACTCTAGTTGAAGGGACAAAACTTCATGTCCCAAAAAAGTAAAAACTCATTCCGATGATTGAGTGTCTAAGTTTCTTACAAAGAATGCCTCTATTTGTCAGAACTCAAACCACCAGAGGGAGATAAATATCTCCACAGACCACGGGAAACGTTTGTTT
>gene=chr10_35283495-35283825; species=equCab
--GTTATTGAGAGAAGCTATTAAGGCTCCCGGAATTATTCATCTTCAGAATGTCAGAAGTTCACCCTTGAGCAATGGACAGAAGGCAGCCTTCCTGACAAGCTGGCTGCACAGCTTTAA-TCCTGCAGCCTGc-acgcCCCAGTTGCCATG---ACGTGACAAAATGCTGCCACCCTAGTTAGGGGGACAAAACTTCATGCCTCAAAAGAGTAAAAACTCAGCCCAGTATTTGAATGTGTAAGTCACTGAAAAAGATTGCTTCCATTTTCCAGAACTTAAACCAGCAGAGGGAGAC--AGATCCCCACAGACAGTGGAAAACGTTT----
>gene=chr10_35283495-35283825; species=gorGor
GGGTCACCTCGGCAAGCTATTCAATGGACTAGAATGATTCATCTTCCAAATGTCTACAGTTCCCCATTGAGCTGGAGAGAGAGGGCAGCCTCCCTAACGAGCCAGCTCTACAGCTTCAGCTCCCAAAGCTTGCAGAGTACCAGTTGCCATGACAACAGGACAAAATGCAGAGACCCTAGCTGCTGGGAGAAAATGACATGAGCCAAAAGAGTAAAAACTCACCCCGGTACTGGAATGTATGAGTTACTTACAAAGAACACCTGTAATTTTGAGAGCTTAAACCACCAGAGGGAGACAGAGATTGCCACAGGCAGGGGAATCTGTCTATAT
>gene=chr10_35283495-35283825; species=panTro
GGGTCACCTCGGCAAGCTATTCAATGGACTAGAATGATTCATCTTCCAAATGTCTACAGTTCCCCATTGAGCTGGAGAGAGAGGGCAGCCTCCCTAACAAGCCAGCTCTACAGCTTCAGCTCCCAAAGCTTGCAGAGTACCAGTTGCCATGACAACAGGACAAAATGCAGAGACCCTAGCTGCTGGGAGGAAATGACATGAGCCAAAAGAGTAAAAACTCACCCCGGTACTGGAATGTATGAGTTACTTACAAAGAACACCTGTAATTTTGAGAGCTTAAACCACCAGAGGGAGACAGAGATTGCCACAGGCGGGGGAATCTGTCTGTAT
>gene=chr10_35283495-35283825; species=papHam
GGGTCACCTCGGTAAGCTATTCAATGGACTAGAATGATTCAACTTCCAAATGTCTACAGTTCCCCATTGAGCTGGAGAGAGAGGGCAGCCTCCCTAACGAGCCAGCTCTACAGCTTCAGCTCCCAAAGCTTGCAGAGAACCAGTTGCCATGACAACAGGACAAAATGCAGAGACCCTAGTTGCTGGGAGAAAATGACATGAGCCAAAAGATTAAAAACTTACCCCGGTACTGGAATGTATGAGTTACTTACAAAGAATGCCTGTAATTTTGAGAGCTTAAACCACCAGAGGGAGACAGAGATTGCCACAGGCGGGGGAATCTG----TAT
>gene=chr10_35283495-35283825; species=ponAbe
GGGTCACCTCGGCAAGCTATTCAATGGACTAAAATGATTCATCTTCCAAATGTCTACAGTTCCCCATTGAGCTGGAGAGAGAAGGCAGCCTCCCTAACGAGCCAGCTCTACAGCTTCAGCTCCCAAAGCTTGCAGAGTACCAGTTGCCATGACAACAGAACAAAATGCAGAGACCCTAGCTGCTGGGAGAAAATGACATGAGCCAAAAGAGTAAAAACTCACCCCGGTACTGGAATGTATGAGTTACTTACAAAGAATACCTGTAATTTTGAGAGCTTAAACCACCAGAGGGAGACAGAGATTGCCACAGGTGGGGGAATCTG----TAT
>gene=chr10_35283495-35283825; species=rheMac
GGGTCACCTCGGTAAGCTATTCAATGGACTAGAATGATTCAACTTCCAAATGTCTACAGTTCCCCATTGAGCTGGAGAGAGAGGGCAGCCTCCCTAACGAGCCAGCTCTACAGCTTCAGCTCCCAAAGCTTGCAGAGAACCAGTTGCCATGACAACAGGACAAAATGCAGAGACCCTAGTTGCTGGGAGAAAATGACATGAGCCAAAAGATTTAAAACTTACCCCGGTACTGGAATGTACGAGTTACTTACAAAGAATGCCTGTAATTTTGAGAGTTTAAACCACCAGAGGGAGACAGAGATTGCCACAGGTGGGGGAATCTG----TAT
>gene=chr10_35929863-35930193; species=hg19
cgcggcgggctgggcgcggcggTGGTTAGGTCGGTGCGGTTGTAGTCCATGCACAGCGTGTCAGGGTTGCCTTGCTCGGGCAGCCGGTCGCAGCGCATGCGGTCGGGCCAGGCGAAGCCGTACTGGCGCATGAGCGGCGCGCAGCCGGCCTTGGCGCGCTCGCACACCGAGCGGCAGGGCGGCAGCGGCTTCTTGTAGTCCTCTAGGCAGATGGGCGTGTACATGCTGCACAGGAAGAACTTGAGATCGGGCGAGCACTGGATCTCCACCAGCGGCCAGAACTGGTGCACCTCCAGGCCCGCCTCGTCTTGCGTGTCGTGGTTGAACTGA
>gene=chr10_35929863-35930193; species=bosTau
-----------------------------------------------------------GTCGGGGTTGCCCTGCTCGGGCAGCCGGTCGCAGCGCATGCGGTCGGGCCAGGCGAAGCCGTACTGGCGCATGAGGGGCGCGCAGCCGGCCTTGGCGCGCTCGCACACCGAGCGGCAGGGAGGCAGGGGCTTCTTGTAGTCCTCTAGGCAGATGGGCGTGTACATGCTGCACAGGAAGAACTTGAGGTCGGGCGAGCACTGGATCTCCACCAGCGGCCAGAACTGGTGCACCTCCAGGCCCGCCTCGTCCTGCGTGTCGTGGTTGAACTGG
>gene=chr10_35929863-35930193; species=calJac
cgcggcgggctgggcgcggccgTGGTGAGGTCGGTGCGGTTGTAGTCCATGCACAGCGTGTCGGGGTTGCCCTGCTCGGGCAGCCGCTCGCAGCGCATGCGGTCGGGCCAGGCGAAGCCGTACTGGCGCATGAGCGGCGCGCAGCCGGCCTTGGCGCGCTCGCACACCGAGCGGCAGGGCGGCAGCGGCTTCTTGTAGTCCTCCAGGCAGATGGGCGTGTACATGCTGCACAGGAAGAACTTGAGGTCGGGCGAGCACTGGATCTCCACCAGCGGCCAGAACTGGTGCACCTCCAGGCCCGCCTCGTCCTGCGTGTCGTGGTTGAACTGG
>gene=chr10_35929863-35930193; species=canFam
cgcggcggGCTGGGCGCGGCTGTGGTCAGGTCCGTGCGGTTGTAGTCCATGCACAGCGTGTCGGGGTTGCCCTGCTCCGGCAGCCGGTCGCAGCGCATGCGGTCGGGCCACGCGAAGCCGTACTGGCGCATGAGGGGTGCGCAGCCGGCCTTGGCGCGCTCGCACACCGAGCGGCACGGAGGCAGGGGCTTCTTGTAGTCCTCCAGGCAGATGGGCGTGTACATGCTGCACAGGAAGAACTTGAGGTCGGGCGAGCACTGGATCTCCACCAGCGGCCAGAACTGGTGCACCTCCAGGCCCGCCTCGTCCTGCGTGTCGTGGTTGAACTGG
>gene=chr10_35929863-35930193; species=equCab
cgcggcgggctgggcgcggccgTGGTGAGGTCGGTGCGGTTGTAGTCCATGCACAGCGTGTCGGGGTTGCCCTGCTCGGGTAGCCGGTCGCAGCGCATGCGGTCGGGCCAGGCGAAGCCGTACTGGCGCATGAGGGGCGCGCAGCCAGCCTTCGCGCGCTCGCACACCGAGCGACAGGGAGGCAGGGGCTTCTTGTAGTCCTCCAGGCAGATGGGCGTGTACATGCTGCACAGGAAGAACTTGAGGTCGGGCGAGCACTGGATCTCCACCAGCGGCCAGAACTGGTGCACCTCCAGGCCCGCCTCGTCCTGCGTGTCGTGGTTGAACTGG
>gene=chr10_35929863-35930193; species=gorGor
------------------------------------------------------------------------------------------------------------------------------------------------------------------CACACCGAGCGGCAGGGCGGCAGCGGCTTCTTGTAGTCCTCTAGGCAGATGGGCGTGTACATGCTGCACAGGAAGAACTTGAGATCGGGCGAGCACTGGATCTCCACCAGCGGCCAGAACTGGTGCACCTCCAGGCCCGCCTCGTCCTGCGTGTCGTGGTTGAACTGG
>gene=chr10_35929863-35930193; species=panTro
cgcggcgggctgggcgcggcggtggtgaggtcggtgCGGTTGTAGTCCATGCACAGCGTGTCAGGGTTGCCTTGCTCGGGCAGCCGGTCGCAGCGCATGCGGTCGGGCCAGGCGAAGCCGTACTGGCGCATGAGCGGCGCGCAGCCGGCCTTGGCGCGCTCGCACACCGAGCGGCAGGGCGGCAGCGGCTT-------------------------------------------------------TCGGGCGAGCACTGGATCTCCACCAGCGGCCAGAACTGGTGCACCTCCAGGCCCGCCTCGTCCTGCGTGTCGTGGTTGAACTGA
>gene=chr10_35929863-35930193; species=papHam
cgcggggggctgggcgcggcggTGGTGAGGTCGGTGCGGTTGTAGTCCATGCACAGCGTGTCAGGGTTGCCCTGTTCGGGCAGCCGGTCGCAGCGCATGCGGTCGGGCCAGGCGAAGCCGTACTGACGCATGAGCGGCGCGCAGCCGGCCTTGGCGCGCTCGCACACCGAGCGGCAGGGCGGCAGCGGCTTCTTGTAGTCCTCCAGGCAGATGGGCGTGTACATGCTGCACAGGAAGAACTTGAGGTCGGGCGAGCACTGGATCTCCACCAGCGGCCAGAACTGGTGCACCTCCAGGCCCGCCTCGTCCTGCGTGTCGTGGTTGAACTGG
>gene=chr10_35929863-35930193; species=ponAbe
---------------------------------------------------------------------------------------------------------------------------------------------------------------------------------------------------------------------------------------------------------------------------------GGCCAGAAGTGGTGCACCTCCAGGCCCGCCTCGTCCTGCGTGTCGTGGTTGAACTGG
>gene=chr10_35929863-35930193; species=rheMac
cgcggggggctgggcgcggcggTGGTGAGGTCGGTGCGGTTGTAGTCCATGCACAGCGTGTCAGGGTTGCCCTGTTCGGGCAGCCGGTCGCAGCGCATGCGGTCGGGCCAGGCGAAGCCGTACTGACGCATGAGCGGCGCGCAGCCGGCCTTGGCGCGCTCGCACACCGAGCGGCAGGGCGGCAGCGGCTTCTTGTAGTCCTCCAGGCAGATGGGCGTGTACATGCTGCACAGGAAGAACTTGAGGTCGGGCGAGCACTGGATCTCCACCAGCGGCCAGAACTGGTGCACCTCCAGGCCCGCCTCGTCCTGCGTGTCGTGGTTGAACTGG
>gene=chr10_44101712-44102042; species=hg19
CCGACTGCGATCAGCCGCTCTCCACTTCCCGCACCTTCACTTTTCAAAGATTCCCAGGTGATGCCAACCTGCTCTGCGGATGGAGCCCCTAAGACCCCAAGCGGCCCAGACTACGTTTCCCAGAGGCCTCCGCGGCCTCAGCCACTTCCGCTTCCGGTCCAGCCTGTCTCCGCGTGGTGCGAGCGCTGCACCAGCCCCTGGCTGGTGGTTACTGTCCGAACGGCGTGGTGTGGTCGCTGACTCTCTGGGCGTGCAGCTCCGCAGCCCTGCCGGCTCGGTTCGGTTCGTGAGCGGCCGGGGTCAGGCTGGGTCCCTGAAGCCTCGAGCCCC
>gene=chr10_44101712-44102042; species=bosTau
------------------------------------------------------------------------------------------------------------------------------------------------------------------------------------------------------------------------------------------------------------------------------------------------------------------------------------------
>gene=chr10_44101712-44102042; species=calJac
CGGACTGCGATCAGTAGCTCTCCACTTCCCGCATGTTCACTTTTCAAAGATTCGCGGGTGATGCCAACCTACTCTGAGAATGGAGCCCCTAAGACCCCGAGCGGCCCAGACTACATTTCCCAGAGCCCTCCGCGACCGCAACCACTTCCGCTTCCGGTCCTGCCCACCTCCCCGTGGGGCGAGCCCTGCATCAGCCCCTGGCAGGTTGCTACCGTTAGGACCGCGTGGCGTGGTCGCTGTCTCTCTGGGCGTGCAGCTCCGCAGCCTTGCCGGCTCGATTCGGTTTGTGAGCGGCCACCCCCAG-CTGGGTCCCTGAAGCCTCGGGTCCC
>gene=chr10_44101712-44102042; species=canFam
------------------------------------ttacttttcaaagctccccC-CCGCCGGCCACATAAGCGTAGGATGGAGACCCGGAGACCGAGACCG-CCGAGACTACATTTCCCAGAGGCGCCGGCA------GCCGCTTCCGTTTCCGGCCCTGGGGGCCTCCGTGTGAGTAAAGCGAGGCTC---GAGCTCGTGGGTGTCGGCGGCCAGTACC---TCGGGTGGTCGCAGTTCTTCGGCGCGCGCAGCCTCGCCGCGCTGCCCGCCCAGCTCGGTTCTGAAGTTGCCGCCACCGAGCTGGGGCTCTGAGACCTGGT-----
>gene=chr10_44101712-44102042; species=equCab
------------------------------gca-cattactttctaaagctccctaggagatgccaa-ACTGCCGGTGGATGGAGAGCCTAAGACCCAGACTG-CCCAGACTACATTTCCCAGAGGCCTCCGCG------ACCACTTCCGTTTCTGGCCCTG-------CCCTGTGAGTTGAGCGGGGCGT---TTTCTTACCGGTGTCGGCGGTCTGGACCGCTTCGGGTGGTAGTGGCTTCGCTGTAGGCGCAGCTT---------GCACG-------------------------------GC--TGGGTCTGAGACCGGGT-----
>gene=chr10_44101712-44102042; species=gorGor
CCGACTGCGATCAGCCGCTCTCCACTTCCCGCACCTTCACTTTTCAAAGATTCCCAGGTGATGCCAACCTGCTCTGCGGATGGAGCCCCTAAGACCCCAAGCGGCCCAGACTACGTTTCCCAGAGGCCTCCGCGGCCTCAGCCACTTCCGCTTCCGGTCCAGCCTGTCTCCGCGTGGTGCGAGCGCTGCACCAGCCCCTGGCTGGTGGTTACTGTCGGAACAGCGTGGTGTGGTCGCTGTCTCTCTGGGCGTGCAGCTCTGCAGCCCTGCCGGCTCGGTTCGGTTCGTGAGCGGCCGCGGTCAGGCTGGGTCCCTGAAGCCTCGAGCCCC
>gene=chr10_44101712-44102042; species=panTro
CCGACTGCGATCAGCCGCTCTCCACTTCCCGCACCTTCACTTTTCAAAGATTCCCAGGTGATGCCAACCTGCTCTGCGGATGGAGCCCCTAAGACCCCAAGCGGCCCAGACTACGTTTCCCAGAGGCCTCCGCGGCCTCAGCCACTTCCGCTTCCGGTCCAGCCTGTCTCCGCGTGGTGCGAGCGCTGCACCAGCCCCTGGCTGGTGGTTACTGTCCGAACAGCGTGGTGTGGTCGCTGTCTCTCTGGGCGTGCAGCTCCGCAGCCCTGCCGGCTCGGTTCGGTTCGTGAGCGGCCGGGGTCAGGCTGGGTCCCTGAAGCCTCGAGCCCC
>gene=chr10_44101712-44102042; species=papHam
CCGATTGCGATCAGCCGCTCTCCACTTCCCGCACCTTCACTTTTCAAAGATTCCCAGGTGATGCCAACCTGCTCTGCGGATGGAGCCCCTAAGATCCCGAGCGACGCAGACTACGTTTCCCAGAGGCCTCCGCGGCCGCAGCCACTTCCGCTTCCGGTCCGGTCGGCCCCCGCGTGGGGCGACAGCTGCACCAGCAGCTGGCTGGTAGCAACTGTCTGGACAGCGTGGCGTGGTCGCTGTCTCTCTGGGTGTGCAGCTCCGCAGCCCTGCCGGCTAGGTTTGGTTTGTCAGCGGCCGCCACCAGGCTGGGTCCCTGAAGCCTCGGGCCCC
>gene=chr10_44101712-44102042; species=ponAbe
CCGACTGCGATCAGCCGCTCTCCACTTCCCGCACCTTCACTTTTCAAAGATTCCCAGGTGATGCCAACCTGCTCTGCGGATGGAGCCCCTAAGACCCCAAGCGGCCCAGACTACGTTTCCCACAGGCCTCCGCGGCCTCAGCCACTTCCGCTTCCGGTCCAGCCTGTCTCCGCGTGGTGGGAGCGCTGCACTAGACCCTGGCTGGTGGTTACTGTCGGAACAGCGTGGTGTGGTCGCTGTCTCTCTGGGCGTGCAGCTCCGCAGCCCTGCCGGCTCGGTTCGGTTCGTGAGCGGCCGCGGTCAGGCTGGGTCCCTGAAGCCTCGGGCCCC
>gene=chr10_44101712-44102042; species=rheMac
CCGATTGCGATCAGCCGCTCTCCACTTCCCGCACCTTCACTTTTCAAAGATTCCCAGGTGATGCCAACCTGCTCTGCGGATGGAGCCCCTAAGATCCCGAGCGACGCAGACTACGTTTCCCAGAGGCCTCCGCGGCCGCAGCCACTTCCGCTTCCGGTCCGGTCCGCCCCCGCGTGGGGCGAGAGCTACACCAGCAGCTGGCTGGTAGCTAGTGTCTGGACAGCGTGGCGTGGTCGCTGTGTCTCTGGGTGTGCAGCTCCGCAGCCCTGCCGGCTAGGTTTGGTTTGTCAGCGGCCGCCACCAGCCTGGGTCCCTGAAGCCTCGGGCCCC
>gene=chr10_44866185-44866515; species=hg19
AGCCCCTCTGCTCCAAGCGGAACCTTTTTTCTCAGGAGGTAATCTCTAATAACAAGCAGAGTGCCCTCTGGAGCCTCCTCGCTGGTATCTCAGTGCCTGGACAGAGGGGGACACACCACAGCACAAACACGTGGCACAGACTCAATCCCAACACACAGCCAGTCAACGAGCCTCTGGCCCCTTCCTCTGGGTCCTGATACAGAGCTGGCAGCGAGGGCCTCTGAAGAGGTTACAGGGAGCCCAAGGGAGTGTCAGGTAGAGGCAGCACCAGGTCCCGGAGGGACAGATGAGGGATCCCTAGTAAACAGCTCGTGGACGCACTTGACTAGC
>gene=chr10_44866185-44866515; species=bosTau
AGGCCCTCTCCTCAAAGCTGGCCCTCCTATTTCTGGAGGA----------GATAAGCAGAGGGCCCTCCTGAG---CCTCGCTGGGGTCTTAGCACCTGGCCGGAGTGGGGCAA--AACAGCGCAAACACAAGGCACAGATTCAATTCCAACACGCAGCACATCTGCGAGCTCAGCCGCCCCTTCCCTGGGTCCTGATGCAAAGCTGGTGGTGAGGACCACCCTGGAGGCTGCGCAGAGCACAAGGGAAGGTCAGGGAGGGGCAGCACT-GGATCAGGAGGGACAGCTGGGTACTCCCTAATCAAAG------TGATGCACAGGATTTGT
>gene=chr10_44866185-44866515; species=calJac
AGCCCCTCTGCTCAAAGCTGAACCTTTTTTCTCAGCAGGTAATCTCAAATAACAAGCAGAGGGCTCTCCGGGGCTTCCTCGCTGGCATCTCAGTGCCCGGCCAGAGGGGGACACACAACAGCACAAACACATGGCACAGACTCGATCCCAACATACAGCCTGTCTGTGAGCC-CCAGCCCCTTCCTCTGGGTCCTGACGCAGAGCTGGCAGCAAGGGCCTCCCTGGAGGTTACAGGGAGCCCAAGGGAATGTCAGGTAGAGGCAGAACCAGGTCCCAGAGGGACAGCTGAGCTATCCCTAGTCAACCCTTAGCTGATGCGCTTGACCAGC
>gene=chr10_44866185-44866515; species=canFam
AGGTCCTCTGCTCAAAGCTGAACCTCC--TCTCTGGAGGA----------CACATGCAGAGGGTCTTCCTGAGCCTCCTCGCTGGGGTCTCAGCACCTGGCTGGGGCTTGACAGAGACCAGTACAACCACATGGTACAGATTGGATATAAACACATAGCACTTTGGTGGGTCCAGGTCCCCCCCCGCAGGGTCCTGATGCAAAGCTGGCAGAGAGGACTGCCCTGGGGGTGACATGGAGCCCAAGGGAAGGTCAGGTGGA-GCAGCACA-GCACAGCTAGGAACAGCTGGATGACCCCTAATCTG--------GGATGCACTTGATTTGT
>gene=chr10_44866185-44866515; species=equCab
AGG-CCTCTGCTCAAAGCAGAACCTCCTTTCTCTGGAGGA----------GACAAGCAGAGGGCCCTCCTGAGCCTTCTCGCTGGGGTCTCAGTACCTGGCCAGAGCTGGACAAAGAACAGTGCAAACACATGGCACAGATTCAATTTCAACACACAGCACGTCTGTGAGCCCTGGTCCCCCTCCCCGGGGTCCTGATGCAAAGCTGGCAGTGAGGACCGCCCTGGAGTTTACTAAGGGCCCAAGGAAGGTCAGGGAAAA-GCAGCACT-GGACCAGGAGGAACAGCTGGGTGACCCCTCAGCAAC-------TGATGCCCTTGACTTGT
>gene=chr10_44866185-44866515; species=gorGor
AGCCCCTCTGCTCCAAGCTGAACCTTTTTTCTCAGGAGGTAATCTCTAATAACAAGCAGAGTGCCCTCTGGAGCCTCCTTGCTGGTATCTCAGTGCCTGGACAGAGGGAGACACACCACAGCACAAACACGTGGCACAGACTCAATCCCAACACACAGCCAGTCAATAAGCCTCTGGCCCCTTCCTCTGGGTCCTGATACAGAGCTGGCAGCGAGGGCCTCCAATGAGGTTACAGGGAGCCCAAGGGAGTGTCAGGTAGAGGCAGCACCAGGTCCCGGAGGGACAGATGAGGGATCCCTAGTCAACAGCTCGCGGACGCACTTGACTAGC
>gene=chr10_44866185-44866515; species=panTro
AGCCCCTCTGCTCCAAGCGGAACCTTTTTTCTCAGGAGGTAATCTCTAATAACAAGCAGAGTGCCCTCTGGAGCCTCCTCGCTGGTATCTCAGTGCCTGGACAGAGGGGGACACACCACAGCACAAACACGTGGCACAGACTCAATCCCAACACACAGCCAGTCAACGAGCCTCTGGCCCCTTCCTCTGGGTCCTGATACAGAGCTGGCAGCGAGGGCCTCCGAAGAGGTTACAGGGAGCCCAAGGGAGTGTCAGGTAGAGGCAGCACCAGGTCCCGGAGGGACAGATGAGGGATCCCTAGTAAACAGCTCGCGGACGCACTTGACTAGC
>gene=chr10_44866185-44866515; species=papHam
AGCCCCTCTGCTCCAAGCTGAACCTTTTGTCTCAGGAAGTAATCTCTAATAACAAGCAGAGTGCCCTCTGGAGCCTCCTCGCTGGTGTCTCAGTGCCTGGACAGAGGGGGACACACAGTAGCACAAACACGTGGCACAGACTCAATCCCAACACACAGCCAGTCCACGAGCCTCTGGCCCCTTCCTCTGGGTCCTGATGCAGAGCTGGCAGTGAGGGCCTCCAAAGAGGTTACAATGAGCCCAAGGGAATGTCAGGTAGAGGCAGCACCAGGTCCC---AGGACAAATGAGGGAGCCCTACTCAACAGCTCGCTGACACACTTGACTAGC
>gene=chr10_44866185-44866515; species=ponAbe
AGTCCCTCTGCTCCAAGCTGAACCTTTTTTCTCAGGAGGTAATCTCTAATAACAAGCAGAGTGCCCTCTGGAGCCTCCTCGCTGGTGTCTCAGTGCCTGGACAGAGGGGGACACACAACAGCACAAACACGTGGCACAGACTCAATCCCAACACACAGCCAGTCAACGAGCCTCTGGCCCCTTCCTCTGGGTCCTGATGCAGAGCTGGCAGCGAGGGCCTCCGAAGAGGTTACAGGGAGCCCAAGAGAGTGTCAGGTAGAGGCAGCACCAGGTCCCGGAGGGACAGATGAGGGATCCCTAGTCAACAGCTCGCTGATGCACTTGACTAGC
>gene=chr10_44866185-44866515; species=rheMac
AGCCCCTCTGCTCCAAGCTGAACCTTTTGTCTCAGGAAGTAATGTCTAATAACAAGCAGAGTGCCCTCTGGAGCCTCCTCGCTGGTGTCTCAGTGCCTGGACAGAGGGGGACACACAGTAGCACAAACACGTGGCACAGACTCAATCCCAACACACAGCCAGTCCATGAGCCTCTGGCCCCTTCCTCTGGGTCCTGATGCAGAGCTGGCAGTGAGGGCCTCCAAAGAGGTTACAATGAGCCCAAGGGAATGTCAGGTAGAGGCAGCACCAGGTCCC---AGGACAAATGAGGGAGCCCTACTCAACAGCTCGCTGACACACTTGACTAGC
>gene=chr10_45360449-45360779; species=hg19
CTGCCCCCTGGCGGACGCCGCGCGGGAGCCCAGAACCGGAGCGCTCTGAGCGAAGCCGACTCCATCCGACACCGCCGCCTCCCAGAGGGCTGCCCTGGGAAGTCACTGAAAACAGCCTGCGGAAGATTTCTCCTGTGTCACGTGGGGGGAAGAACAGCCGCTACCTGTTAGATTGCCATGAGGTTGAAtggccaaaatggataaccgggaccagagttatcctcccacctgaaagaagcaggaggaaaccaacaaaactatagaaacaaccgttttcaaaacccagcacaccagatgcagaggacagtgatcctactacccagacagttt
>gene=chr10_45360449-45360779; species=bosTau
CCGCCCTCTAGTGGACACTATGAGAG--CGCAGAAGCC----------------------------------------------------------------------------------------------------------------------------------------------------------------------------------------------------------------------------------------------------------------------------------------------------
>gene=chr10_45360449-45360779; species=calJac
CTGCCCCCTGGCGGACGCCGCGCGGGAGCCCGGACCCA-AGCGCGCCGCGCGAAGCAG--------------------------GTGTGCGGCCCCGGGAAGTCACTGAACACGGCCTGCGGAAGATTTCTCCTGTGTCACGCAGCGGGAGGAGCAGTCCCTACCTGCTACATTGCCGTGAGGCTGAAGggccgaaacggataacccgggccagagctgtcctcccgcctgaaagaagtcgggggaaacccacaaaactctggcaacaaccgttttcaaaacccggcacaccagatgcagaggacagtgat-------------------
>gene=chr10_45360449-45360779; species=canFam
CCGCCCCCTCGCGGACCTT-CGAGGAGGCCCTGAGGCTGGGC------------------------------------------------------------------------------------------------------------------------------------------------------------------------------------------------------------------------------------------------------------------------------------------------
>gene=chr10_45360449-45360779; species=equCab
GCGCCCCCTAGAAGCCCCTGTGtgggagcccagagaccaggg----cctctgaggctgggtccac----tgctgccactctctagtgggggaccttgggaggttatttaaaacattgtgcagaagttttctcatttgtaaggtggggata-tagtagtccttacctgtaagcatggtatgaggtttaatggccaagaagaataacaggggccagatttatcctcccacctgaaagaaccagagagaaactgacaaaatatctgaaataacagttttcaagacacagcacataagacacgaaggacagtgacctccctgctcagag---tt
>gene=chr10_45360449-45360779; species=gorGor
CTGCCCCCTGGCGGACGCCGCGCGGGAGCCCAGAACCGGAGCGCCCTGAGCGAAGCCGACTCCATCCGACACCGCCGCCTCCCAGAGGGCTGCCCTGGGAAGTCACTGAAAACAGCCTGCGGAAGATTTCTCCTGTGTCACGTGGGGGGAAGAACAGTCCCTACCTGTTAGATTGCCATGAGGTTGAAtggccaaaatggataaccaggaccagagttatcctcccacctgaaagaagcaggaggaaaccgacaaaactatagaaacaaccgttttcaaaacccagcacaccagatgcagaggacagtgatcctactacccagacagttt
>gene=chr10_45360449-45360779; species=panTro
CTGCCCCCTGGCGGACGCCgcgcgggagcccagaaccggagcgctctgagcgaagccgactccatccgacaccgccgcctcccagagggctgccctgggaagtcactgaaaacagcctgcggaagatttctcctgtgtcacgtggggggaagaacagtccctacctgttagattgccatgaggTTGAAtggccaaaatggataaccgggaccagagttatcctcccacctgaaagaagcaggaggaaaccgacaaaactatagaaacaaccgttttcaaaacccagcacaccggatgcagaggacagtgatcctactacccagacggttt
>gene=chr10_45360449-45360779; species=papHam
CTGCCCCCTGGCGGACGCCGCGCGGGAGCCCAGAACCGGAGCGCTCTGCGCGAAGCCGACTCCATCT-ACACCGCCGCCTCCCAGAGGGAGGACCTGGGAAGTCACTGAAAACAGCCTGCAGAAGAGTTCTCCTGTGTCACGTGGGGGGAAGAACAGTCCCTACCTGTTAGATTGCAATGAGGTTGAAtggccaaaatggataaccgggaccagagttattctcccgcctgaaagaagcgggaggaaaccgacaaagctatagagacaaccgttttcaaagcccagcacacccgatgcagagggcagtgacccCAATGCCCAGAGAGTTT
>gene=chr10_45360449-45360779; species=ponAbe
CTGCCCCCTGGCAGACGCCGCGCGGGAGCCCAGAACCGGAGTGCTCTGAGCGAAGCCGACTCCATCCGACACCGCCGCCTCCCAGAGGGCTGCCCTGGGAAGTCACTGAAAACAGCCTGCGGAAGATTTCTCCTGTGTCACGTGGGGGGAAGAACAGTCCCTACCTGTTAGATTGCCATGAGGTTGAAtggccaaaatggataaccgggaccagagttatcctcccacctgaaagaagcaggaggaaaccggcaaaactgtagagacaaccgttttcaaaacccagcacaccagatgcagaggacagtgatcctactgcccagagagttt
>gene=chr10_45360449-45360779; species=rheMac
CTGCCCCCTGGCGGACGCCGCGCGGGAGCCCAGAACCAGAGCGCTCTGCGCGAAGCCGACTCCAACT-ACACCGCCGCCTCCCAGAGGGAGGCTCTGGGAAGTCACTGGAAACAGCCTGCAGAAGAGTTCTCCTGTGTCACGTAGGGGGAAGAACAGTCCCTACCTGTTACATTGCAGTGAGGTTGAAtggccaaaatggataaccgggaccagagttattctcccacctgaaagaagcgggaggaaaccgacaaagctatagagacaaccgttttcaaagcccagcacacccgatgcagagggcagtgacccCAATGCCCagaaagttt
>gene=chr10_45420674-45420847; species=hg19
TTCCTCAAATGCCCCTCTGACCGCTGACCCTCTGTTTGTCTAAAGAGTGCAAAACAAAAGGCATCAAAATAGCTCTCCACATGCCAAACAGGTGCAGGTCAGGGAAGAAGCTGAGTTCCCAAGACCCTTTCCTGCCATCTGCTGGTCGTCTGCCACAAGCCCCCTGCAAATTG
>gene=chr10_45420674-45420847; species=bosTau
TTCCTGAAATGCCCCTTTGACTACTGATGCTCTGTTT-------------------AAAGACATCAAAATAGCTCTCCATGTGCCAAAGGGgtgcaagttaggaaaggggctgagttcccaagaccttctcctgccatctgctggTCATCCACCAGGAC-CCCGTGCAAAC--
>gene=chr10_45420674-45420847; species=calJac
TTCCTTGAATGCCCCTCTGACTGCTGACCCTTTGTTTGTCTAAAGAATACAAAACAAAAGGCATCAAAATAGCTCTCCATGTGCCCGACGGATACAGGTCCAGGGAGAAGCTGAGTTCCCAAGACCCTCTCCTGCCATCTGCTGGTCGTCAGCCACAAG-CCCCTGCAAAACC
>gene=chr10_45420674-45420847; species=canFam
TTCCTAGAATGCCCCTTTGACTATAGGCCTTTTGTTT-------------CCACCAGAAGTCATCAAAATAAGTCTCCAC-------------ACAAATTCGTAAAGGGGCTGAGTTCCCAAGACCCTCTCCTGCCACCTGCTGGCCACTCACCACAAG-GCCTTGCAAAT--
>gene=chr10_45420674-45420847; species=equCab
TTCCTTGCATGCCCTTTTGACTACTGACCCTTTGTTT-------------CAGTCAAAAGGCATCAAAATAGCTCTCCGTATG----------TCAGGTCAAGAAAGGGGCTGAGTTCCCAAGACCCTTTCCTGCCACCTGCTGGTCGTCCACCACAAG-ACCACGCAGAT--
>gene=chr10_45420674-45420847; species=gorGor
TTCCTCAAATGCCCCTCTGACCGCTGACCCTCTGTTTGTC--AAGAGTACAAAACAAAAGGCATCAAAATAGCTCTCCACATGCCAAACAGGTGCA-GTCAGGGAAGAAGCTGAGTTCCCAAGACCCTTTCCTGCCATCTGCTGGTCGTCTGCCACAAGCCCCCTGCAAATTG
>gene=chr10_45420674-45420847; species=panTro
CTCCTCAAATGCCCCTCTGACCGCTGACCCTCTGTTTGTCTAAGGAGTACAAAACAAAAGGCATCAAAATAGCTCTCCACATGCCAAACAGGTGCAGGTCAGGGAAGAAGCTGAGTTCCCAAGACCCTTTCCTGCCATCTGCTGGTCATCTGCCACAAGCCCCCTGCAAATTG
>gene=chr10_45420674-45420847; species=papHam
TTCCTCAAATGCCCCTCTGACCGCTGACCCCTTGTTTGTCTAAAGAGTACAAAACAAAA-GCATCAAAATAGCTCTCCACATGCTAAATGGGTGCAGATCAGGGAAGAAGCTGAGTTCCCAAGACCCTTTCCTGCCATCTGCTGGTCGTCTGCCACTAG-CCCCTGCAAATTG
>gene=chr10_45420674-45420847; species=ponAbe
-----------------------------------------------------------------------------------------------------------------------------------------------------------------------------
>gene=chr10_45420674-45420847; species=rheMac
TTCCTCAAATGCCCCTCTGACCGCTGACCCCTTGTTTGTCTAAAGAGTACAAAACAAAA-GCATCAAAATAGCTCTCCACATGCTAAATGGGTGCAGATCAGGGAAGAAGCTGAGTTCCCAAGACCCTTTCCTGCCATCTGCTGGTCGTCTGCCACTAG-CCCCTGCAAATTG
>gene=chr10_49514302-49514417; species=hg19
GGTGTGTGTACCGGAAGGGGGTGCCTGTTCGCTGCGCAGGTTAGGCCTAAGCGCACCTGCCCTTCAACCCTGTGCCGACGAGGCCCGAAGGCTTAAGCTCTGACCTGGCTACCGC
>gene=chr10_49514302-49514417; species=bosTau
GGTGTGAG-CCCTAGCCATAGTGCCAGATTCCCGGGCGGGTCTGGCTTAAG-GCACCTGACCTTCAACTCTGGGGCAAGGAGCCCCAGAGGCCTTGGCTAGGACTAGCGGACCGC
>gene=chr10_49514302-49514417; species=calJac
GATGTGT--ATGGAGTGGGAGTGCCTGTTCGCCGGGCATATTTGGCCTAAGCGCACCTGCCCTTCAACCCTGTGCCAGCGAGGCCCGAAGGCTTAAGCAAGGACCTGGCTACCGG
>gene=chr10_49514302-49514417; species=canFam
GGTGTGTG-CCCGG--CCCAGGGCCTGCTCC---CGGGCGCCCGGCCTCAGGGC------------------AGGCACCTCGCC--------TCCGGCTCCCACTAGGGGA-cgc
>gene=chr10_49514302-49514417; species=equCab
GGCGTGTC-CCCGGGCCGGGACGCCTGGTCCCCGGGCGAGTTGGGTCTAAGCGCAGATCTCCTTCAACTCCGGGTCGAGGAGCCCCCGACT-TTTGGCTAGTACTAGCGGACCGC
>gene=chr10_49514302-49514417; species=gorGor
-------------------------------------------------------------------------------------------CTTAAGCTCTGACCTGGCTACCGC
>gene=chr10_49514302-49514417; species=panTro
GGTGTGT--ACCGGAAGGGGGTGCCTGTTCGCTGCGCAGGTTAGGCCTAAACGCACCTGCCCTTCAACCCTGTGCCGACGAGGCCCGAAGGCTTAAGCTCTGACCTGGCTACCGC
>gene=chr10_49514302-49514417; species=papHam
GGTGTGT--ACCGGGAAGGGTTGCCTGTTCGCTGCGCAAGTTTGGCTTAAGCTCACCTGCCCTTCAACCCTGTGGTGACGAGGCCCGAAGCCTTAAGCTCCGACCTGGCTACCGC
>gene=chr10_49514302-49514417; species=ponAbe
GGTGTGT--ACCGGAAGGGGGTGCCTGTTCGCTGCGCAGGTTAGGCCTAAGCGCACCTGCCCTTCAACCCTGTGCCAACGAGGCCCGAAGGCTTAAGCTCTGACCTGGCTACCGC
>gene=chr10_49514302-49514417; species=rheMac
GGTGTGT--ACCAGGAAGGGGTGTCTGTTCGCTGCGCAAGTTTGGCCTAAGCTCACCTGCCCTTCAACCCTGTGGTGACGAGGCCCGAAGCCTTAAGCTCCGACCTGGCTACCGC
>gene=chr10_50747159-50747298; species=hg19
CCCGTGGCGCATGCGCCTGGCTCAGCGTTTGTTTTTAAGCACGGGCAAGACCACGTGGTTTGGAGGGACGGGCTCAGCAGCGCCTTTCTACTTGCGTGCGAGCAGGGCGAGAAAGCTGTCTCCGCTGCCGGTCAGCTGG
>gene=chr10_50747159-50747298; species=bosTau
CCTAGGGCGCATGCGCCGGG--------TAGGTTTTGAACCCGGGTGAGGCCACGTGGTTTGAGCTC-GTGACACAGCCGTGCTTTTCTACCTGCGA----GCCGAGTGCGGAAGTGGTCCTGGTTGCTGATC-----T
>gene=chr10_50747159-50747298; species=calJac
CCCGCGGCGCATGCGCAGAGCTCAGCGTTTGTTTTTATGCACGGGCGAGACCACGCGG-TCGGAGGGA-----------------------------------------------------------------------
>gene=chr10_50747159-50747298; species=canFam
CCCAAGGCGCATGCGCCAGG--------CCGACGAGGACGGTGGCCGAG--CACGTGCTTTTAAGGA-GGCGCGTGGCCCCGCCTTTCCGCCTGCGCGC----------------------------------------
>gene=chr10_50747159-50747298; species=equCab
CCTAAGGCGCATGCGCCGGG--------CCGACGGGAGCGGCGGGCGAGGCCACGTGGTATGAGCGA-GGGATGCAGCCCCGCCTTTCTCCCTGCGATC----CGGCTTTGCGAGTTGTCTCGGCTGCGGGCCTGCTGT
>gene=chr10_50747159-50747298; species=gorGor
CCCGCGGCGCATGCGCCTGGCTCAGCGTTTGTTTTTAAGCACGGGCAAGACCACGTGGTTTGGAGGGACGGGCTCAGCCGCGCCTTTCTACTTGCGTGCGAGCAGGGCGAGAAAGCTGTCTCCGCTGCCGGTCAGCTGG
>gene=chr10_50747159-50747298; species=panTro
CCCGCGGCGCATGCGCCTGGCTCAGCGTTTGTTTTTAAGCACGGGCAAGACCACGTGGTTTGGAGGTACGGGCTCAGCAGCGCCTTTCTACTTGCGTGCGAGCAGGGCAAGAAAGCTATCTCCGCTGCCGGTCAGCTGG
>gene=chr10_50747159-50747298; species=papHam
CTCGCGGCGCATGCGCCTGGCTCAGCGCTTGTTTTTAAGCACGCGCAAGACCACGTGGTTTGGAGGGAAGCGCTCAGCCGCGCCTTTGTCCTTGCGTGCGAGCAGGGCCAGAACGCTGTCTCTGCTGCATGTCAGCTGG
>gene=chr10_50747159-50747298; species=ponAbe
CTCGCGGCGCATGCGCCTGGCTCAGCGTTTGTTTTTAAGCACGGGCAAGACCACGTGGTTTGGAGGGACGTGCTCTGCCGCGCCTTTGTACTTGCGTGCGAGCAGGGCGAGAAAGCTGTCTCCGCTGCCGGTCAGCTGG
>gene=chr10_50747159-50747298; species=rheMac
CTCGCGGCGCATGCGCCTGGCTCAGCGCTTGTTTTTAAGCACGGGCAAGACCACGTGGTTTGGAGGGAAGCGCTCAGCCGCGCCTTTGTCCTTGCGTGCGAGCAGGGCCAGAACGCTGTCTCTGCTGCATGTCAGCTGG
>gene=chr10_60028798-60028898; species=hg19
CCCGTAGCTGTCAAAATCCGGAGTCCAGACTTCCTTATGGCCAGGACAGCTCCACGCATGCTCAGCACCTACCAGGGTCGAGCTCACACACGTGCCTACG
>gene=chr10_60028798-60028898; species=bosTau
CCTGTGGCTGTCAAATTCCGTACTCAACACTTCCTAAAGGTCGGGTAAGCTCCGCGCATGCTCAGTATCAGCCCGGGTGCTTAATACACACGTGCTGACG
>gene=chr10_60028798-60028898; species=calJac
CCTGTGGCTGTCAAAATCCGTAGTCCAGACTTCCTTAAAGCCAGCATAGCTCCACGCATGCTCAGCACCTACCGGGGTCGAGCTCACACACGTGCTTACG
>gene=chr10_60028798-60028898; species=canFam
TTTGCGGCTGTCAAAATCCAGTCTCAAGACTTCTTTAAGA-CGGGGCAGCTCCGCGCATGCTCAGCATCAGCTGGGGT--GCAATACACACGTGCTTACG
>gene=chr10_60028798-60028898; species=equCab
CCTGCTGCTGTCAAAATCCGGACTCAAGACTTCCCTAAATCCGGGGCAGATCCGCGCATGCTCAACATCTACTTGGGTGGATAATACACACGTGCT----
>gene=chr10_60028798-60028898; species=gorGor
CCCGTAGCTGTCAAAATCCGGAGTCCAGACTTCCTTAAGGCCAGGACAGCTCCACGCATGCTCAGCACCTACCAGGGTCGAGCTCACACACGTGCTTACG
>gene=chr10_60028798-60028898; species=panTro
CCCGTAGCTGTCAAAATCCGGAGTCCAGACTTCCTTAAGGCCAGGACAGCTCCACGCATGCTCAGCACCTACCAGGGTCGAGCTCACACACGTGCTTACG
>gene=chr10_60028798-60028898; species=papHam
CCCGTGGCTGTCAAAATCCGGAGTCCAGACTTCCTTAAGGCCAGGACAGCTCCACGCATGCTCAGCACCTACCAGGGTCGAGCTCACACACGTGCTCACG
>gene=chr10_60028798-60028898; species=ponAbe
CCCGTAGCTGTCAAAATCCGGAGTCCAGACTTCCTTACCGCCAGGACAGCTCCACGCATGCTCAGCACCTACCAGGGTCGAGCTCACACACGTGCTTACG
>gene=chr10_60028798-60028898; species=rheMac
CCCGTGGCTGTCAAAATCCGGAGTCCAGACTTCCTTAAGGCCAGGACAGCTCCACGCATGCTCAGCACCTACCAGGGTCGAGCTCACACACGTGCTTACG
>gene=chr10_64892725-64892936; species=hg19
CAAGTAACGGTGTAACGATTAGCAGATTTAAGGAAAAGTCAGTCTAAAAGGAAACGTGAGAAGCTAATTGCAGAAGACAGCCATTTCAAGTCTTCAACAGCAAGGCTGTACCTCCTCACGTGACTTCAGTGTAGACTTTAAGAACCTAAACTAACGCTTCTCGCGAGAGGAAAGATTGACCGCTCGCAAGCGTACATCAGCTGGTGCCCCG
>gene=chr10_64892725-64892936; species=bosTau
CAAGGGAGGATCTGGCACTGAATAAATTT-GTGAGAAGTTACGCTGGAAGGACGTAGGAGAGACCGATAGCAGAAGTGGGCC-----AAAAATC---CTACACGGCTGTACCTCTGCAGGTGACGTTTGAG---GCTTCAAGCAGCAGAAGCTATGCTTCTCGCGAGAGTAAAGACGGACCGCGAGAAA------GTCTGTCCGTGCCCCG
>gene=chr10_64892725-64892936; species=calJac
CAAGAAAGAGAGTAACGATGAGTAGTTTCAAGGAAAAGTCAACCTAGAAGGAAACGTGAGAAACCAACTGCAGAAGACACCCATTTCAAG---TCATCAGCAAGGCTGTACCTCCTCACTAGACGTCAGAGTAGACGTCAAGAAACTGAACTAACGCTTCTCGCGAGAGGAAAGATTGGCCGCTCGCAAGCGTACGTCAGCTGGTGCCCCG
>gene=chr10_64892725-64892936; species=canFam
CAAAGAAAGGTGTAGCGCAGAG---ATTT-GGGGGAAGTCACACTGGAAGAAAACGGGAGAGGCCAAGAGTATAAGACGGCCATTTTAAAGTTT---CAACAAGGCTGCCCACCCCCACGTGACGTCAGAGACGCCGTCCAGAAGCTGAAGATACGCCTCTCGCGAGAGGAAAGATCGCCCAGAGGCAAGCGCGGGCCGGTCCGTGCCCCG
>gene=chr10_64892725-64892936; species=equCab
CAAGAGAGGGTGTAGCGCAGAGTGAGTTT-GAGAAAAGTCAGGCTGGAAAAAAAC-GGAGAGGCCAACAGCAGAAGTCACCCATTT--AAGCTCCAACAACAAGGCTGCACCTCCTCACGCGACGTCAGAG------CCAAGAAGCTGAGGATACACTTCTCGCGAGAGGAATGCTCACCCCCGAGAAAGTGTACGT--------GCCCCG
>gene=chr10_64892725-64892936; species=gorGor
CAAGTAACGGTGTAACGATTAGCAGATTTAAGGAAAAGTCAGTCTAAAAGGAAACGTGAGAAGCTAATTGCAGAAGACAGCCATTTCAAATCTTCAACAACAAGGCTGTACCTCCTCACGTGACTTCAGTATAGCCTTTAAGAACCTAAACTAACGCTTCTCGCGAGAGGAAACATTGACCGCTCGCAAGCGTACATCAGCTGGTGCCCCT
>gene=chr10_64892725-64892936; species=panTro
CAAGTAACGGTGTAACGATTAGCAGATTTAAGGAAAAGTCAGTCTAAAAGGAAACGTGAGAAGCTAATTGCAGAAGACAGCCATTTCAAGTCTTCAACAGCAAGGCTGTACCTCCTCACGTGACTTCAGTGTAGACTTTAAGAACCTAAACTAACGCTTCTCGCGAGAGGAAAGATTGACCGCTCGCAAGTGTACATCAGCTGGTGCCCCG
>gene=chr10_64892725-64892936; species=papHam
CAAGTAAGGGTGTAACGATGAGCAGATTTAAGGAAAAGTCAGTCTAAAAGGAAAAGTGAGAAGCCAGTTGCAGAAGACAGTCATTTCAATTCTTCAACAACAAGGCTATACCCCCTCACGTGACCTCAGAGTAGACTTTAAG-ATATGAACTAACGCTTCTCGTGAGAGGAAAGACTGACTGCTCGCAACCGTACGCCAGCTGGTGCCCCA
>gene=chr10_64892725-64892936; species=ponAbe
CAAGTAACGGTGTAACGATTAGCAGATTTAAGGAAAAGTCAGTCTAAAAGGAAACGTGAGAAGCCAGTTGCAGAAAACAGCCATTTCAAGACTTCAACAACAAAGCTGTACCTCCTCACGTGACTTCAGAGTAGGCTTTAAGAACCTAAACTAACGCTTCTCGCGAGAGAAAAGATTGACCGCTCGCAAGCGTACATCAGCTGGTGCCCCG
>gene=chr10_64892725-64892936; species=rheMac
CAAGTAAGGGTGTAACGATGAGCAGATTTAAGGAAAAGTCAGTCTAAAAGGAAAAGTGAGAAGCCAGTTGCAGAAGACAGCCATTTCAATTCTTCAACAACAAGGCTATACCCCCTCACGTGACGTCAGAGTAGACTTTAAG-ATATGAACTAACGCTTCTCGTGAGAGGAAAGACTGACTGCTCGCAAGCGTACGCCAGCTGGTGCCCCA
>gene=chr10_70939548-70939925; species=hg19
AGGAAATGACGGTTAACAATGCAAGAAACTTTTGGGAAATGCTATTTAGTGTTTGAGTCCGCAAGACATACTCGTACCCTGAGCATTCGCAGTTGCTGCTCCACCACCCATTCTCTCACTGCTCACCCACGTGCTTCTGGACACTTGCTTACCAAAGTACTAGTTTGCATCACGTGACACGACTAGCAGGCCCCCTCCGCTCATGTATGACATCCCAAAGATGCCTGATTATTTTCCCTTCTTTAGGGAAAGGTGGTCCCAATCACCAACAAAACAGAGAAAGAGAACGAGAATTATCTCTAGTGGTTTTGCCTGCTAATCTTCTTTTTCCCTGAAAGAACACCCTCACGGCACGGCGTTTTCCTTAACGGTCAGGC
>gene=chr10_70939548-70939925; species=bosTau
CGGAAACTAAAGTTAATTATCCAAAGAACTTAAGGGAAATGCTCTTCAGAGTTCCAATCCGCAAGGAACGCTGGCGC-TACATCCTAGGCACCCGCATCTCCACCAGTGGCACCCACACAGCTCACCCACGTGGTT-TGAACACTTACCC----CAGGGCCAGCTTGCATCACGTGACACACTTCACCGGCCCCCGTCTCTCATCTGTGACATCCCAAAGGTGCCTGATTATTTT-----CTTTAAAGAAAGCTGTCGCCAATCTCCGATAAA--AGAAAACAAGGACAGGAACGATCTTTTCTGATTTTCACTTCGAAGTTTTTACTCCCCTTTATGAGCAATTTTCCGGCTCTGCTTTTTCCTTATTGATCGGGC
>gene=chr10_70939548-70939925; species=calJac
AAGAAATGACAGTTAACAATGCAAGAAACTCTGGGGAAATGC----TAGTGTTTGAGTCCGCAAGACACACTAGTATCCTGAGTCTTGGCAGTTCCTTCTCCATCATCCATTCCCTCACTGCTAACCCCAGTGCTTCTGGACACGTGCTTGCCAAGGGACTAGTTTGCATCACGTGACACAACTAGCAGGCCCCTTCCGCTCATCTATGACATTCCAAAGATGCCTGATTATTTTCCATTCTTCTGGGAAAGCTGGTCCCAGTCGCCAACAAAACAGACAAAGAGAACGAAAATGATCTCTTGTCGTTTTCTCCGCTAAGCTTTTTCTTCCCTGAAAGAACACCCTTACGGCAGGGCTTTTTCCTTATCGATCGGGC
>gene=chr10_70939548-70939925; species=canFam
AGAAAACGCAAGCTAGGAACCCAGTAAAC--CGGAGAAAGGCTCTGCAGCGTGAGGGTCGGCGGGCCGCGCTGGTGCCCGCAGCACGCACACCCGCCACCCCGCCAGCCCGGCCCGCACCGCGCACCCACGTGCTTCTGGGCTCGCGCTCTC--CAGGCCTGGTTCGCGTCACGTGACACGGCTCGCAGG-CCCCTCCCGGGACCTGTGACATTTCGATGGTGCCTGATTATTTTCTTTTCTTTGGAGAAAGCTGA-CCCAATCAATAATGAAAAAGAGAACGAGAACAAGAACTCTATTCTATCTTTTTTATTTCTAAGCTCTTCCTCTTCTTTATGAACGATCTCGCGACAGTACCTTTTCTTTATCGATCGGGC
>gene=chr10_70939548-70939925; species=equCab
AGAAAACAAAAATTAAGAATCCAAGAAACTTTGGGGAAACGCGCCTTAGTGTCCCAGTCCGCAAACCACACCGGTGCCCACAGCACACGCACGCTTTCCTCCATCAGTCCGCCCCGCACTGCTGACCCACGTGCTTCTGAACACGCGCTCAC--CAGGGCCAGCTTGCGTCACGTAACACAGCTCGCAGG-CCCCGCCTCTTGTCTGTGACATCCCAAAGGTGCCTGATTGCTTTCTTTTCTTTAGAGAAAGCTGGCCCCAATCTCAAGTGAAAGAGAGA--GAGAACAAGAACCATCTTTTTCGGTTTTCATTTCTAAGCTTTTCTTTCCCTTTCAGAGCAATCTTACGGCACTACTTTTTCCTTACTGATCGGCC
>gene=chr10_70939548-70939925; species=gorGor
AGGAAATGACGGTTAACAATGCAAGAAACTTTTGGGAAATGCTATTTAGTGTCTGAGTTCG-AAGACATACTCGTACCCTGAGCATTCGCAGTTGCTGCTCCACCACCCATTCTCTCACTGCTCACCCACGTGCTTCTGGACACTTGCTCACCAAAGTACTAGTTTGCATCACGTGACACGACTAGCAGGCCCCCTCCGCTCATGTATGACATCCCAAAGATGCCTGATTATTTTCCCTTCTTTAGGGAAAGCTGGTCCCAATCACCAACAAAACAGAGAAAGGGAACGAGAATTATCTCCAGTGGTTTTCCCTGCTAATCTTCTTCTTCCCTGAAAGAACACCCTCACGGCACGGCGTTTTCCTTAGCGGTCAGGC
>gene=chr10_70939548-70939925; species=panTro
AGGAAATGACGGTTAACAATGCAAGAAACTTTTGGGAAATGCTATTTAGTGTTTGAATCCGCAAGACATACTCGTACCCTGAGCATTCGCAGTTGCTGCTCCACCACCCATTCTCTCACTGCTCACCCACGTGCTTCTGGACACTTGCTTACCAAAGTACTAGTTTGCATCACGTGACACGACTAGCAGGCCCCCTTCGCTCATGTATGACATCCCAAAGATGCCTGATTATTTCCCCTTCTTTAGGGAAAGCTGGTCCCAATCACCAACAAAACAGAGAAAGAGAACGAGAATTATCTCTAGTGGTTTTGCCTGCTAATCTTCTTTTTCCCTGAAAGAACACCCTCACGGCACGGCGTTTTCCTTAACGGTCAGGC
>gene=chr10_70939548-70939925; species=papHam
AGGAAAGGCCGGTTAACAATGCAAGAAACTTTTGGGAAATGCTATTTAGTGTTTGAGTCCGCAAGACACACTCGAACCCTGAGCATTCGCAGTTGCTGTTCCACCATCCATTCTCTCACTGCTCACCCACGTGCTTCTAGACACCGGCTTACCAAAGGACTAGTTTGCATCACGCGACACGACTAGCAGGCCCCCTCCGCTCATCTATGACATCCC-AAGATGCCTGATTATTTTCCCTTCTTTAGGGAAAGCTGGTCCCAATCACCAACAAAACAGAGAAACAGAACGAGAATTATGTCTAGCGGTTTTCTCTGCTAAGCTTCTTCTTCCCTGAAAGAACACCGTTACCGCACGGCTTTTTCCTTAACGGTCAGGC
>gene=chr10_70939548-70939925; species=ponAbe
AGGAAATGACGGTTAACAATGCAAGAAACTTTTGGGAAATGTTATTTAGTGTTTGAGTCCGCAAGACACACTCGTACTCTGAGCATTCGCAGTCACTGCTCCACCAACCACTCTCTCACTGCTCACCCACGTGCTTCTGGACACTTGCTTACCAAAGTACTAGTTTGCATCACGTGACACGACTAACAGGCCCCCTCCGCTCATCTATGACATCCCAAAGATGCCTGATTATTTTCCCTTCTTTAGGGAAAGCTGGTCCCAATCACCAACAAAATAGAGAAAGAGAACGAGAATTATCTCTAGTGGTTTTCCCTGCTAATCTTCCTCTTCCCTGAAAGAACACCCTTACGGCACGGCTTTTTCCTTAACAATCAGGC
>gene=chr10_70939548-70939925; species=rheMac
AGGAAAGGCCGGTTAACAATGCAAGAAACTTTTGGGAAATGCTATTTAGTGTTTGAGTCTGCAAGACACACTCGAACCCTGAGCATTCGCAGTTGCTGCTCCACCATCCATTCTCTCACTGCTCACCCACGTGCTTCTAGACACCGGCTTACCAAAGGACTAGTTTGCATCACGCGACACGACTAGCAGGCCCCCTCCGCTCATCTATGACATCCC-AAGATGCCTGATTATTTTCCCTTCTTTAGGGAAAGCTGGTCCCAATCACCAACAAAACAGAGAAACAGAACGAGAATTATGTCTAGCGGTTTTCTCTGCTAAGCTTCTTCTTCCCTGAAAGAACACCGTTACCGCACGGCTTTTTCCTTAACGGTCAGGC
>gene=chr10_73599877-73600207; species=hg19
CATATGCTTTTCCTTTTAAATATTTTAGTAACATGCTAAGTACAATTTGAATCTAGCTACCAGAAAAAAAAAAAAGAGGTAACAGAAAATGCATGCAGCCTCCCAGTGCTGACAATCAGAGCCTACATTCCACAGGGCAGCAGATCTGCTGCCTGGGTAAGGCGGCACCATGGCAACAGGCAGGTTGCTAGGAAACCAAGAGAGGATAACCCCTGGAGGAGCGGCTTCTACCGCAGGGCATTTCTCAGAGGAATTCATGCACTTCCATCCCCTAAGAGCAGGAGATAATGCAATGCACTCAACACTAGCTACTCAAACAGCTATTGCCAC
>gene=chr10_73599877-73600207; species=bosTau
AACCTTTTCT---TTTTAAATATTTCCGTAACAAGCTAAATACTGTTCAAATGAGATTAT------------AAAAGTGTTACAGAAAATGCAAGCAGCATCCCTGTTTCAATAATCAGAGCACACATTCCACAGGGCAGTGGATCTGATGCCGGGGTAATGCACTGCCATGGCAACAAGCAGGTTGCTAGGAAACCAAGAGAGATGAACCCCAGGAGGGGCAGCATCTACCTCGGGACATTTCTCAGGAGAATTTGTGCACTTAGATTCCCTAAGAGCAGGAGATAATACAATGCAGTCAACACTGACTACTGAAACAGCTGGTGTCAC
>gene=chr10_73599877-73600207; species=calJac
------------------------------------------------------------------------------------------------------------------------------------------------------------------------------------------------------------------------------------------------------------------------------------------------------------------------------------------
>gene=chr10_73599877-73600207; species=canFam
----TGTTTTTCCCAGGAAATATCTTAATAACATGCTAAATACCGTTCAAGTCTAGTTAC------------AAAAGAATAAAAGAAAATACGAGCAGCTTTGCAGTACCAATGATCAGAGCAGACATTCCGCAGGGCAATGGATCTGCCGCCTTGGTAACGGAGCACCATGGAAACAGTCAGGCTGCTAGGCAACCAAGACAGGCTGACCCAGGGAGGGGCAGCATCTACTTCAGGACATTTCTC---GGAATTCATGCACTTAGATCCT------GCAGGAGATAAACCACTGCACTCAACACCAACTGCTCTGAGAGCTGG------
>gene=chr10_73599877-73600207; species=equCab
CATCTGTTTTTCCTTTTAAATATTTTAGTAACATGCTAAATACTGTTCCAGTCTAGTTAC------------AAAAGGATAACAGAAAATGCAAGGAGCCTCCCAGCGCTGACAGTCAGAGCATACATTCCACAAGGCAGTGGATCTGCTGCCTGGGTGATGTATCACCATGGCAACAGGCAGGTTGCTAGGAAACCAAGCGAGGAAAACCCCAGGAGGGGCAGCATCTATCTCAGGACATTTCTCAGAAGAATCCATGCAGTGAGATCCCTTAAGAGCAGGAGATAATG-AACACACTCAACACTGACTACTGAAACAGCTGGTGTCAC
>gene=chr10_73599877-73600207; species=gorGor
CATATGCTTTTCCTTTTAAATATTTTAGTAACATGCTAAGTACAATTTGAATCTAGCTAC---AAAAAAAAAAAAGAGGTAACAGAAAATGCATGCAGCCTCCCAGTGCTGACAATCAGAGCCTACATTCCACAGGGCAGCAGATCTGCTGCCTGGGTAAGGCGGCACCATGGCAACAGGCAGGTTGCTAGGAAACCAAGAGAGGATAACCCCAGGAGGAGCGGCTTCTACCGCAGGGCATTTCTCAGAGGAATTCATGCACTTCCATCCCCTA-GAGCAGGAGATAATGCAATGCACTCAACACTAGCTACTCAAACAGCTACTGCCAC
>gene=chr10_73599877-73600207; species=panTro
CATATGCTTTTCCTTTTAAATATTTTAGTAACATGCTAAGTACAATTTGAATCTAGCTACTAGAAAAAAAAAAAAGAGGTAACAGAAAATGCATGCAGCCTCCCAGTGCTGACAATCAGAGCCTACATTCCACAGGGCAGCAGATCTGCTGCCTGGGTAAGGCGGCACCATGGCAACAGGCAGGTTGCTAGGAAACCAAGAGAGGATAACTCCAGGAGGAGCGGCTTCTACTGCAGGGCATTTCTCAGAGGAATTCATGCACCTCCATCCCCTAAGAGCAGGAGATAATGCAATGCACTCAACACTAGCTACTCAAACAGCTATTGCCAC
>gene=chr10_73599877-73600207; species=papHam
CATATGCTTTGCCTTTTAAATATTTTAGTAACATGCTAAATACAATTTGAGTCTAGCTAC---------CAAAAAAAAGTAACAGAAAATGCAGGCAGCCTCCCAGTGCTGACAATCAGAGCCTACATTCCACAGGGCAGCAGATGTGCTGCCTGGGTAAGGCGGCACCATGGCAACAGGCAGGTTGCTAGGAAACCAAGAGAGGATAATCCCAGGAGGGGCAGCTTCTACCGCAGGGCATTTCTCAGAAGAATTCATGTACTTCCATCCCCTAGAAGCAGGAGATAACACAATGCACTCAACACTAACTACTCAAACAGCTAGTGCCAC
>gene=chr10_73599877-73600207; species=ponAbe
CATATGCTTTTCCTTTTAAATATTTTAGTAACATGCTAAATACAATTTGAATCTAGCTAC--------AAAAAAAGGGGTAACAGAAAACGCATGCAGCCTCCCAGTGCTGACAATCAGAGCCTACATTCCACAGGGCAGCAGATCTGCTGCCTGGGTAAGGCGGCACCATGGCAACAGGCAAGTTGCTAGGAAACCAAGAGAGGATAACCCCAAGAGGGGCGGCTTCTACCACAGGGCATTTCTCAGAGGAATTCATGCACTTCCATTCCCTAAGAGTAGGAGATAATGCAATGCACTCAACACTAACTACTCAAACAGCTAGTGCCAC
>gene=chr10_73599877-73600207; species=rheMac
CATATGCTTTGCCTTTTAAATATTTTAGTAACATGCTAAATACAATTTGAGTCTAGCTAC--------CAAAAAAAAAGTAACAGAAAATGCAGGCAGCCTCCCAGTGCTGACAATCAGAGCCTACATTCCACAGGGCAGCAGATCTGCTGCCTGGGTAAGGCGGCACCATGGCAACAGGCAGGTTGCTAGGAAACCAAGAGAGGATAATCCCAGGAGGGGCAGCTTCTACCGCAGGGCATTTCTCAGAGGAATTCATGTACTTCCATCCCCTAGAAGCAGGAGATAATACAATGCACTCAACACTAACTACTCAAACAGCTAGTGCCAC
>gene=chr10_75910629-75910764; species=hg19
GCTTCAAAGACACCGACTCTGTCTACCGTATTAGAAATTTTAAATATGCAGGAAGACCGTAAATGAGAGGAAAGACGTCTCTTGAGGCTTAGTATCTAAATCTTCTACATAATCCAGGGCCTAGAAAAATGGTGG
>gene=chr10_75910629-75910764; species=bosTau
GCGTCAATATAACCA---------ATAGTTTTAGGAAGAGTAAACGAGCGGGAAGACGCTGAATGAG----AAGACGTCTTTTGAATTTTAGGATAT-CATCTTCTGAATCATCCAG-GTCTAGAAGAATGAGAG
>gene=chr10_75910629-75910764; species=calJac
GCTTCAAAGACACCGAGTCTGTCTACCATATTAGAAAGATTAAATATGCAGGAAGACCTTAACTGAGAGGAAAGACGCCTCTTGAGGCTTAGCATCTAAATCTTCTACATCATCCAGGGTCTAGAAAAATAGCAG
>gene=chr10_75910629-75910764; species=canFam
GCTTCAAAGTAACCAACTGGGGCTACGGTATCGGAAAGATTACACGAGCAGAAAGACGTTGGATGAGAAGAAAGGTGTCTCCTGAGGTTTAGGATCTAAATCTTCTCGATCACTCAGAACCCGGAAGAAAGGAGG
>gene=chr10_75910629-75910764; species=equCab
GCTTGAAAGAAACCACCTCGCTCTACAGTGCTGAAAAGATTAAATAAGCGGGAAGACGATGATTGAGAAGAAAGATGTCTCTAGAGGTTTAAGATCTAAATCTTCTAGATCACCCAGAATCTAGAGGAATTGGGG
>gene=chr10_75910629-75910764; species=gorGor
GCTTCAAAGACACCGACTCTGTCTACCGTATTAGAAATTTTAAATATGCAGGAAGACGGTAAATGAGAGGAAAGACGTCTCTTGAGGCTTAGTATCTAAATCTTCTACATCATCCAGGGCCTAGAAAAATGGTGG
>gene=chr10_75910629-75910764; species=panTro
GCTTCAAAGACACCGACTCTGTCTACCGTATTAGAAATTTTAAATATGCAGGAAGACCGTAAATGAGAGGAAAGACGTCTCTTGAGGCTTAGTATCTAAATCTTCTACATAATCCGGGGCCTAGAAAAATGGTGG
>gene=chr10_75910629-75910764; species=papHam
GCTTCAAAGACACCGACTCTGTCTACCATATTAGAAAGATTAAGTATGCCGGAAGACCGTAAATGAGAGGAAAGACGTCTGTTGAGGTTTAGTATCTAAATCTTCTACATCATCCAGGACCTAGAAAAATGGTAG
>gene=chr10_75910629-75910764; species=ponAbe
GCTTCAAAGACACCGACTCTGTCTACCATATTAGAAATATTAAATATGCAGGAAGACCGTAAATAAGAGGAAAGACGTCTCTTGAGGCTTAGTATCTAAATCTTCTACATCATCCAGGGCCTAGAAAAATGGTGG
>gene=chr10_75910629-75910764; species=rheMac
GCTTCAAAGACACCGACTATGTCTACCATATTAGAAAGATTAAATATGCCGGAAGACCGTAAATGAGAGGAAAGACGTCTGTTGAGGTTTAGTATCTAAATATTCTACATCATCCAGGACCTAGAAAAATGGTAG
>gene=chr10_75936059-75936389; species=hg19
CTAGGCTGAGGCTTCCCAGGCTGTTGCTTTTTTTCCCCCCACCTTTGCAGATGGATTTTGCAGGCTGTTAAATCCCACTCCCGAAGACCTGCCCTGACAGCGCCTCTTTCCTAAGTGCTGTTACAGGGAGCTGAGCTTGCCGAGGTAGACAGTGGCCACGTGACTGCTAAACCGGTTGCCAGAGGCGCGGCCATTTTTGGGGCGGGCACCCAATCTCTCGCCCTGTAAACTGCGGGGTGACGGGACGCTGTTACTAGGACTCAAGATGGCCACCGCGCCCGCTAGTCATCTCGCTAGCCCGCGCGCCAGTGAGCTGGCACGAGACACGCG
>gene=chr10_75936059-75936389; species=bosTau
C-GGACTGAGGTTG-CCAGGCGGTTGCGGTTT----------TTCTGCAGATGGGTTTT-TAGGCTGTTAAACCCCCTCTCCGAAGAC-TGCCCTGACATCGCCCCCGTCCCAAGCCCTGTTAGAGCGACCTGGGCTGGCCGAGGTAGACCG-CGCCATGTGACTGATAAACCGGTTGCCTTCGGGGCGGCCATTTTTGAGGCGGGCACCCAACCTCGTGCACCGTAAGCCGGG-AGTGGGGATGG-CAGTTACCAGGACTCAAGATGGCCACCGAGCCCGCTAGCCAGCCCGCTAGCCCGCAT--------GCCGGCACGAGACGCACA
>gene=chr10_75936059-75936389; species=calJac
TTAGGCTGAGGCTTTCCAGGCTGTTGTTTTTTTTCTCCCC-GGTTTGCAGATGGATTTTGCAGGCTGTTAAATCCCATCCCCGAAGACCTGCCCTGACAGTGCCCCCTTCCTAAGTGCTGTTAAAGGGGCCGGAGCTTG-CGAGGTAGACCGTGGCCATGTGACTGCTAAACTCGTTGCCAGCGGCGCGGCCATATTTGAGGCGGGCACTCAACCTCTTGCCCTGTAAACTGCGGGGTAGCGGGACGCAGTTACCAGGACTCAAGATGGCCACCGCGCCCGCTAGTCAGCTTGCTAGCCCGCGCGCTAGCGCGCCAGTACGAGACGCGCG
>gene=chr10_75936059-75936389; species=canFam
C-GGGCCGAGGTCCCCCAGGTGGCCGCTTTTC----------TTTTGCAGATGGGTTTTCCAGGCTGTTCAGTCCCATCCGCGAGGGC-TGCC-CGACAGCGTCCGCGCCCCAAGCCCGGTTCAAGCGACCTGAGCGCA--GAGGTAGACCGTGGCCATGTGACTGACAAACCGGTTGCCAGCGGGGCGGCCATTTTTGAGGCGGGCACCCAACCTCATGCCCCACCAGCCGGG-GATGGGGGGACCTTGTTACCAAGACCCAAGATGGCCACCGCGCCCGCTAGCCACCCGGCGAGCCGGCGAGCCAGGGAGCCGACCCGAGACAcgcg
>gene=chr10_75936059-75936389; species=equCab
C-GGGCTGTGGCTTCC-AGGCGGCTGCTGCTC----------TTCTGCAGAGGGGTTTG-GAAGCTGTTCAA-CCCATCCCCGAAGAT-TGCCTTGATAGCGTCCCCGTCCCAAGTCCTCTTAACGCGACCTGACCACGGCGAGGTAGACCGTGGCCGCGTGACCGATGAACCTGTTGCCAGCGGGGCGGCCATTTTTGAGGCGGGCACCCAACCTCTTGCCCCGCAATTCGCG-AAGGGAGGGACACTGTTACCAGGACTCAAGATGGCCACCGGGCCAGCTAGGCAGCCAGCTAGCCGGC--GCCGGGAAGGCGGCACGAGACGCGCG
>gene=chr10_75936059-75936389; species=gorGor
-----------CTTCCTAGGCTGTTGCTGTTTTTCCCCCCACCTTTGCAGATGGATTTTGCAGGCTGTTAAATCCCACTCCCGAAGACCTGCCCTGACAGCGCCTCTTTCCTAAGTGCTGTTAAGGGGACCTGAGCTTGCCGAGGTAGACAGTGGCCATGTGACTGCTAAACCGGTTGCCAGAGGCGCGGCCATTTTTGGGGCGGGCACCCAATCTCTCGCCCTGTAAACTGCGGGGTGACGGGACGCTGTTACCAGGACTCAAGATGGCCACCGCGCCCGCTAGTCAGCTCGCTAGCCCGCGCGCCAGTGAGCTGGCACGAGACACGCG
>gene=chr10_75936059-75936389; species=panTro
CTAGGCTGAGGCTTCCCAGGCTGTTGCTTTTTTTCCCCCCACCTTTGCAGATGGATTTTGCAGGCTGTTAAATCCCACTCCCGAAGACCTGCCCTGACAGCGCCTCTTTCCTAAGTGCTGTTACAGGGAGCTGAGCTTGCCGAGGTAGACAGTGGCCATGTGACTGCTAAACCGGTTGCCAGAGGCGCGGCCATTTTTGGGGCGGGCACCCAATCTCTCGCCCTGTAAACTGCGGGGTGACGGGACGCTGTTACCAGGACTCAAGATGGCCACCGCGCCCGCTAGTCAGCTCGCTAGCCCGCGCGCCAGTGAGCTGGCACGAGACACGCG
>gene=chr10_75936059-75936389; species=papHam
CTAGGCTGAGGCTTCCCAGGCTGTTGCTTTTTTCCCCCTCACCTTTGCAGATGGATTTTGCTGGCTGTTAAATCCCATTTCCGAAGACCTGCCCTGACATCGCCTCTTTCCTAAGTGCTGTTAAAGGGACCTGAGCTTGCCGAGGTAGACCGTGGCCATGTGACTGCTAAACTGGTTGCCAGAGGCGCGGCCATTTTTGGGGCGGGCACCCAATCTCTCGCCTTGTAAACTGCGGGGTGACGGGACGCTGTTACCAGGACTCAAGATGGCCACTGCGCCCGCTAGTCAGCTCGCTAGCCCGCGCGCCAGCGAGCTGGCACGAGACACGCG
>gene=chr10_75936059-75936389; species=ponAbe
CTAGGCTGAGGCTTCCCAGGCTGTTGCTTTTTTTCCCCCCACCTTTGCAGATGGATTTTGCAGGCTGTTAAATCCCACTCCCGAAGACCTGCCCTGACAGCGCCTCTTTCCTAAGTGCTGTTAAAGGGACCTGAGCTTGCCGAGGTAGACAGTGGCCATGTGACTGCTAAACCGGTTGCCAGAGGCGCGGCCATTTTTGGGGTGGGCACCCAATCTCTCGCCCTGTAAACTGCGGGGTGACGGGACGCTGTTACCAGGACTCAAGATGGCCACCGCGCCCGCTAGTCAGCTCGCTAGCCCGCGCGCCAGCGAGCTGGCACGAGACACGCG
>gene=chr10_75936059-75936389; species=rheMac
CTAGGCTGAGGCTTCCCAGGCTGTTGCTTTTCCCCCCCCCACCTTTGCAGATGGATTTTGCTGGCTGTTAAATGCCATTCCCGAAGACCTGCCCTGACATCGCCTCTTTCCTAAGTGCTGTTAAAGGGACCTGAGCTTGCCGAGGTAGACCGTGGCCATGTGACTGCTAAACTGGTTGCCAGAGGCGCGGCCATTTTTGGGGCGGGCACCCAATCTCTCGCCTTGTAAACTGCGGGGTGACGGGACGCTGTTACCAGGACTCAAGATGGCCACTGCGCCCGCTAGTCAGCTCGCTAGCCCGCGCGCCAGCGAGCTGGCACGAGACACGCG
>gene=chr10_77842639-77842969; species=hg19
gattttcattaatgtattatttgtagtggtagaaagttgaagccagctttgagttgaaggaaattccaggagattggaaggtagaatgtggtagatgccttggagtactgagcaacaattagaagcagggattcagtggatgcatggcaacatgACCTAGATtgcattgactacatgtgcttgtttcctgtgcttttgataaactgacatctggggctgggctaaccagggaaagactgtccttcccagggctagccaattcttagagattgcaaatgactcacttagaggtgtgcctttgatatgcaaaggaacaaatccagagcccct
>gene=chr10_77842639-77842969; species=bosTau
gattttcattacagtattgtttgtgttggtggtgcggtgagggcaactttgagttgaaggcaatgctgggagattatgg-ggatgcc--------tgccttggagaac-gtgtgaccattagaagcaaggattcacttgct-tctagcaacatggGCTAGATtgcgttaactacgttttcttattttctgtcttcttaatgccttggtggttgggacctaactgactcaggaaagactccccctcccagggctaaccagttcttagagatggcaaattactcaccagggatg-----------------cccacgcaatccagagcccat
>gene=chr10_77842639-77842969; species=calJac
gattttcattaatgcattacttgtagtggtagagggttgaaggtagttctgagttgaaggaaataccaggagattggaaggtagaatgtggtagatgccttggagtactgagcaacagtgagaagcagggattcagtggatacatagcaa-ATAACCTAGATTGCACTGactacatttgctagtttcccgtgcttttgataaactgacatctggggctgggctaaccacagaaagactgtccct-tcagggctagccaattcttagagagtacaaatgactcacttagatgtgtgcctttcgtatgcaaaggaaccaatccagagctcct
>gene=chr10_77842639-77842969; species=canFam
gatgttcattacagtatcatttgtggtggtggagaattgcaggcaacTG--GGTCGAAGGTACCACTGGGAGATTATGGTGGAGGCC--------TGCCTTGGAG-AACTTGC-ACAGTTCAAAGCAAGGATTCAGTGGATACACAGCAACATGGGCTAGACTCtatcaattattctatcttattctctgtattcctgatgctttggcctctggggc----ctgactctggaaagattcctcct-ccagtgctaaccaatc---agagatcacaa---------aaggtagcacacctttcgtaggaaaactgaccaatccagtgccc-t
>gene=chr10_77842639-77842969; species=equCab
gattttcattatggtgttatttgggttggcggagagttgaaggcaa-----------------cactgggagactgtggtggatgct--------tgccttggagtagagagcaacagtgagaggctaggattcagtggatgcataacaacatgggctagaatgtatcaactatattttcttattttctgtattctttatgctctggcatctggagcctagctgacttaggaaagactgcccctcccacggctaaccaatccttagagatcacaaatgagtcacatgggagcatgcgtttctcaagaaaactaaccagtccagagcccat
>gene=chr10_77842639-77842969; species=gorGor
------------------------------------------------------------------------------------------------------------------------------------------------------------------------------------------------------------------------------------------------------------------------------------------------------------------------------------------
>gene=chr10_77842639-77842969; species=panTro
gattttcattaatgtattatttgtagtggtagaaagttgaagccagctttgagttgaaggaaattccgggagattggaaggtagaatgtggtagatgccttggagtactgagcaacaattagaagcagggattcagtggatgcgtggcaacatgACCTAGATtgcattgactacatttgcttgtttcctgtgcttttgataaactgacatctggggctgggctaaccagggaaagactgtccctcccagggctagccaattcttagagattgcaaatgactcacttagaggtgtgcctttcatatgcaaaggaacaaatccagagcccct
>gene=chr10_77842639-77842969; species=papHam
gattttctttaatgtattatttgtagtggtagaaagttgaagccagctttgagctgaaggaaattccgggagattggaaggtaaaatgtggtagatgccttggagtactgagcaacagttagaagcagggattcagtggatgcatggcaacatgacatagattgcattgactatatttgcttgtttcctgtgcttttgataaactaacatctggggctgggctaaccagggaaagactgtccctcccagggctggccaactcttagagattgcaaatgactcacttagaagtatgcctttcatatgcaaaggaacaaatccagagcccct
>gene=chr10_77842639-77842969; species=ponAbe
gattttcattaatgtattatttgtagtggtagaaagttgaagccagctttcagttgacggaaattctgggagattggaaggtagaatatggtagatgccttggagtactgagcaacaattagaagcagggattcagtggatgcatggcaacatgACCTAGATtgcattgactgcatttgcttgtttcctgtgcttttgataaactgacatctggggctgggctaaccagggaaagactgtccctcccagggctagccaattcttagagattgcaaatgattcacttagaggtgtgcctttcatatgcaaaggaacaaatccagagcccct
>gene=chr10_77842639-77842969; species=rheMac
gattttctttaatgtattatttgtagtggtagaaagttgaagccagctttgagctgaaggaaattccgggagattggaaggtaaaatgtggtagatgccttggagtactgagcaacagttagaagcagggattcagtggatgcatggcaacatgacatagattgcattgactatatttgcttgtttcctgtgcttttgataaactaacatctggggctgggctaaccagggaaagactgtccctcccagggctggccaactcttagagattgcaaatgactcacttagaagtgtgcctttcatatgcaaaggaacaaatccagagcccct
>gene=chr10_81689166-81689496; species=hg19
ATGTGTGACCCAATTCCCTTCTCTGGAGCTTAACTCAGCTCTAAGCTGGATCCAAGAGAGAAACAGCAAAACTCATTTTGGAATATGGTTACGGACACAGCCTCCTTTCTCTGATAATTGAGTATCCCTGGCCCCGGCAGCAGTGGCCATGTGCAGCTGGTGCTGTGGCCTCGTGCTGCCCCCTGCTGGTTGCCTCCAAGACAAGGCCAGCAAACCCAGAGAGACTCAAGCCCAGCCAGGTGAGTGGTGGGATCACATGAGCACCTTGTCTGCAACTTCGGATGCTCCCGCTTTCCTCCTCTCGACGATTGTCCTGGTTGCTTTGCTCAC
>gene=chr10_81689166-81689496; species=bosTau
ACATGTGATCCGATTCCCTTCTCTGGAGCTTGACTCAGCTTCAAGCTGGATCCAAAAGAGAAGTAGCCAGATTGGTTTTGGAATATGGCTCTGGGCACAGCCTCCTTTCTCAAGTAAT----GGGGTTCCG------------TGACTTTGTGCCCCAGGAGCTGAGGCTTCCTGCTGCCCTCTGCTGG-CATCTGTAAGACAGGGTCAGCAAA--CAAA--GATCA---GC-AGCCAGGTGAGAGG-GGGGTTCTGTGAGAACTTTG----AGACTTCACATGATCCT-----------CTTCCCCTTCCCCCTGGTTGCTCCACTCTC
>gene=chr10_81689166-81689496; species=calJac
ATGTGTAACCCAGATCCCTTCCCTGGAGCTTAACTCAGCTCTATGCTGGTTCCAAGAGAGAAACAGCAAAACTCATTTTGGAGTATGGTTATGGGTACAGCCTCCTTTCTCTGATAATTGAATATCCGT--------------------TGTGCAGCCAGTGTTGTGGCCTTATGCTGCCCTCTCTTGGTTGCCTCCAAGACAGGGCCAGCAAACCCAGAGAGACTCAAGCCCAGCTGGGTGAGTGGTGGGATCCCATGAGCACCTGGTCTGCAACTTCGGATGCTCCTGCTTTCCTCCTCTCCAGGATTCTCCAGGCTGCTTCACTCAC
>gene=chr10_81689166-81689496; species=canFam
ACGTGTGACCCGACCTCCTGCCCTGGAACTGGACT-----------------CCAGAGAGAAGCAGCCAGACTTGGTTTGAAACATGGCTCTGGGC-----------------------------------------------------------CCACAGCCTATGGCCGCCTGCTGCCCTCTGCTGTCTGTCCCTAAGCCTGGGCAGCAAAGAGTGGAG-GGTGG---GGGTGT--------AGGTTAGGCCCCAGGAGCCCTTTGTCTGCAACTTGAGG----------------CCTCCTCCGTCTGCCC-GTCTGCT--------
>gene=chr10_81689166-81689496; species=equCab
ATGGGTGACCCAACTCCCTTCTCTGGGGCCTGGCTCAGCTGCAGGCTGGACCCAGGAGAGAAGCAGCCAGACTCATTTTGGAAAGTGGCTCTGGGCGCAGCCTGCTTTCAGGGGGAAC----TGCATGTAG------------TGGCC-------CGGTAAGCTGT-GCCTCCTGCTGCCCTCTGCTGGTGGTCT-----ACAGGGCTGGGCAGCAACCAGAGGTCA---GCAGCC--------AGGTGAGGCC------------TGTCTGCATCTGCACACGCTCTTGCTTTACTCCGCTCCCCTTTTCACTCGTTTCAC--CCCCAC
>gene=chr10_81689166-81689496; species=gorGor
ATGTGTGACCCAATTCCCTTCTCTGGAGCTTAACTCAGCTCTAAGCTGGATCCAAGAGAGAAACAGCAAAACTCATTTTGGAATATGGTTACGGACACAGCCTCCTTTCTCTGATAATTGAGTATCCCAGGCCCCGGCAGCAGTGGCCATGTGCAGCTGGTGCTGTGGCCTCGTGCTGCCCCCTGCTGGTTGCCTCCAAGACAAGGCCAGCAAACCCACAGAGACTCAAGCCCAGCCAGGTGAGTGGTGGGATCACATGAGCACCTTGTCTGCAACTTCGGATGCTCCCGCTTTCCTCCTCTCGACGATTGTCCTGGTTGCTTTGCTCAC
>gene=chr10_81689166-81689496; species=panTro
ATGTGTGACCCAATTCCCTTCTCTGGAGCTTAACTCAGCTCTAAGCTGGATCCAAGAGAGAAACAGCAAAACTCATTTTGGAATATGGTTACGGACACAGCCTCCTTTCTCTGATAATTGAGCATCCCTGGCCCCGGCAGCAGTGGCCATGTGCAGCTGGTGCTGTGGCCTCGTGCTGCCCCCTGCTGGTTGCCTCCAAGACAAGGCCAGCAAACCCAGAGAGACTCAAGCCCAGCCAGGTGAGTGGTGGGATCACATGAGCACCTTGTCTGCAACTTCAGATGCTCCCGCTTTCCTCCTCTCGACGATTGTCCTGGTTGCTTTGCTCAC
>gene=chr10_81689166-81689496; species=papHam
ATGGGTGACCCAATTCCCTTCTCTGGAGCTTAACTCAGCTCTAAGCTGGATCCAAGAGAGAAACAGCAAAACTCA-TTTGGAATATGGTTATGGGCACAGCCTCCATTCTCTGATAATTGAGTATCCCTGGCCCCAGCAGCAGTGGCCATGTGCAGCCGGTACTGTGGCCTCGTGCTGTCCCCTGCTGGTTGCCTCCAAGACAAGGCCAGCAAATCCAGAGAGACTCAAGCCCAGCCAGGTGACTGGTGGGATCACATGAGCACCTTGTCTGCAACTTCAGATGCTCCTGCTTTCCTCCTCTCCATGATTGTCCTGGTTGCTTTGCTCAC
>gene=chr10_81689166-81689496; species=ponAbe
ATGTGTGACCCAATTCCCTTCTCTGGAGCTTAACTCAGCTTTAAGCTGGATCCAAGAGAGAAACAGCAAAACTCATTTTGGAATATGGTTAGGGACACAGCCTCCTTTC------AATTGAGTATCCCTGGCCCCGGCAGCAGTGGCCATGTGCAGCTGGTGCTGTGGCCTCGTGCTGCCCCCTGCTGGTTGCCTCCAAGACAAGGCCAGCAAACCCAGAGACACTCAAGCCCAGACAGGTGAGTGGTGGGATCACATGAGCACCTTGTCTGCAACTTCGGATGCTCCCGCTTTCCTCCTCTCCATGATTGTCCTGGTTGCTTTGCTCAC
>gene=chr10_81689166-81689496; species=rheMac
ATGTGTGACCCAATTCCCTTCTCTGGAGCTTAACTCAGCTCTAAGCTGGATCCAAGAGAGAAACAGCAAAACTCATTTTGGAATATGGTTACGGGCACAGCCTCCTTTCTCTGATAATTGAGTATCCCTGGCCCCAGCAGCAGTGGCCATGCGCAGCCCGTGCTGTGGCCTCGTGCTGTCCCCTGCTGGTTGCCTCCAAGACAAGGCCAGCAAATCCAGAGAGACTCAAGCCCAGCCAGGTGAGTGGTGGGATCACATAAGCACCTTGTCTGCAACTTCGGATGCTCCTGCTTTCCTCCTCTCCACGATTGTCCTGGTTGCTTTGCTCAC
>gene=chr10_82049206-82049536; species=hg19
TTTCAGTGAACAATTTTGAGGCTGTGACTTTGCCTGAGTttttttttcttcttcttcttcttcttTCAACCCAACAGGCTTGTCTTTGGCAGAGCCACGGGGATCACTTCTGCCTAACTGCCTGTGAGCACGTGAGAACAGGCGAGGACTGCTGAGAAGGGAGGGAGTGGATGGAACACGGGATGTGTCCCTCCCTCCAGCTTGCCACAGCTTGCTCCTGAGCGACTCCTATATATGGAAAAGCGAAAGTGCCTGAAAAATCATGTGAGAAAATTGGAGGAGTCCATTTCCTAAGAGGGGGGTCTTCTTACCTGGAGGAATTTCAATTCT
>gene=chr10_82049206-82049536; species=bosTau
TTCAAGGTAACAATTTTAATGCTGGGACCTGGCCTAAGGTTT------TTTTAATTTTCCTCCTTTAAAGCCAACAGGCTCGTCTTTGGCAGAGCCACGGGGCTCACTTCTGCCTAAGTGTCCGCCAGCAC--GTGAGAAGGTGCGGACGGGCGAGGA-GGAGGGACTGGAGAGC------GATGTGTCACTCCCTCTGACTGGTCAGAGCTTGCTCCTGAGGGACTCCTATATATGGGAAAGTGAAAGTACTTGAATAATCATGTGAAAAAACTGGAGGAGTCCATTTTCTGGGAGAGGGGTCTTCTTACCTTGAGGAATTTCAGCCCT
>gene=chr10_82049206-82049536; species=calJac
TTCCAAGGAACAATTTTAAGGCTGTGACTTTGACTGAGTTT----TGTTTTTTTTTTTTCTTTTTTCAACCCAATAGGCTTTTCTTTGGCAGAGCCACGGAGATCACTTCTGCCTAAATGCCTGTGAGCACGTGAGAACAGGCGAGGACGGGTAGGAAGGGAGGGAGTGGATGGAACACA-GATGAGTCCCTCCCTCCGGCTTGCCACAGCTTGCTCCTGGGCGACTCCTATATATGGAAAAGCAAAAGTGCCTGAATAATCATGTGAAAAAACAGGAGGAGTCCATTTCCTAAGAGGGGAGTCTTCTTACCTCGAGGAATTTCAGTTCT
>gene=chr10_82049206-82049536; species=canFam
TTCAAGGGAACAATTTCAATGCTGTGACTTTGCCTGATTGTTTTGGTTGCTGTTGTTTATTTCTAGAAATCCAACAGGCTCGTCTTTGGCAGAGCCACAGGGCTCCCTCCTGCCGAAC-GCCTGCGAGCACGTGAGAGGAGGTGAGGAT-GGTGAGGAGGGAGGGCCTAAGTCTG------GATGTGTCACTCCCTCCGACTGGTCACCGCTTGCTCCTGAGTGACTCCTATATATGGAAAAGTGAAAGTGCCTGAATAATCATGTGAGAAAATTGGAGGAGTCCATTTCCTGGGAGGGGGTTCTTCCTACCTTGAAGTATTCCAGTCCT
>gene=chr10_82049206-82049536; species=equCab
TTCAAGGCAACAGTCTTAATGCTGTGACTTTGCCTGA-----------------CTTTTTTTCTTTAGACCCAACAGGCTTGCCTCTGGCACAGCCCCTGGA-TCACCGCCGCCCAACTGCGTGCAAGCACGC--GGGGAAGCGAGGAT-GGGCAGGAGGGAGGGGCCAAACAGG------GATGTGTCACTCCCTCCGACTGGTCAGAGCTCGCTCCTGAGTGACTCCTATATATGGGAAAGTGAAAGTGCCTGAATAACCATGTGAGAAAGTTGGAGGAGTCCATTTCTGGGGAGGAGGGTCCTCTTACCTTGAGGAATTTCGGTCCT
>gene=chr10_82049206-82049536; species=gorGor
TTTCAGTGAACAATTTTGAGGCTGTGACTTTGCCTGAGTttttttttcttcttcttcttcttcttTCAACCCAACAGGCTTGTCTTTGGCAGAGCCACGGGGATCACTTCTGCCTAACTGCCTGTGAGCACGTGAGAACAGGCGAGGACTGCTGAGAAGGGAGGGAGTGGATGGAACACGGGATGTGTCCCTCCCTCCAGCTTGCCACAGCTTGCTCCTGAGCGACTCCTATATATGGAAAAGCGAAAGTGCCT----------------------------------------------------------------------------
>gene=chr10_82049206-82049536; species=panTro
TTTCAGTGAACAATTTTGAGGCTGTGACTTTGCCTGAGTttttttttcttcttcttcttcttcttTCAACCCAACAGGCTTGTCTTTGGCAGAGCCACGGGGATCACTTCTGCCTAACTGCCTGTGAGCACGTGAGAACAGGCGAGGACTGCTGAGAAGGGAGGGAGTGGATGGAACACGGGATGTGTCCCTCCCTCCAGCTTGCCACAGCTTGCTCCTGAGCGACTCCTATATATGGAAAAGCGAAAGTGCCTGAAAAATCATGTGAGAAAATTGGAGGAGTCCATTTCCTAAGAGGGGGGTCTTCTTACCTGGAGGAATTTCAATTCT
>gene=chr10_82049206-82049536; species=papHam
TTCCAGGGAACAATTTTAAGGCTGTGACTTTGCCTGAGTTtttttttcttcttcttcttcttcttTCAACTCAACAGGCTTGTCTTTGGCAGAGCCACGGGGATCACTTCTGCCTAACTGCCTGTGAGCACGTGAGAACAGGTGAGGACTGCTGAGAAGGGAGGGAGCGAATGGAACTCAGGATGTGTCCCACCCTCCAGCTTGCCACAGCTTGCTCCTGAGCGACTCCTATATATGGAAAAGCGAAAGTGCCTGAATAATCATGTGAGAAAATTGGAGGAGTCCATTTCCTAAGAGGGGGGTCTTCTTACCTGGAGGAATTTCAATTCT
>gene=chr10_82049206-82049536; species=ponAbe
TTCCAGTGAACAATTTTAAGGCTGTGACTTTGCCTGAGTTTTTTTTTCTTCTTCTTCGTCTTCTTTCAACCCAACAGGCTTGTCTTTGGCAGAGCCACGGGGATCACTTCTGCCTAACTGCCTGTGAGCACGTGAGAACAGGCGAGGACTGCTGAGAAGGGAGGGAGTGGATGGAACACGGGATGTGTCCCTCCCTCCAGCTTGCCACAGCTTGCTCCTGAGCGACTCCTATATATGGAAAAGTGAAAGTGCCTGAATAATCATGTGAGAAAATTGGAGGAGTCCATTTTCTCAGAGGGGGGTCTTCTTACCTGGAGGAATTTCAATTCT
>gene=chr10_82049206-82049536; species=rheMac
TTCCAGGGAACAATTTTAAGGCTGTGACTTTGCCTGAGTTtttttttcttcttcttcttcttcttTCAACTCAACAGGCTTGTCTTTGGCAGAGCCACGGGGATCACTTCTGCCTAACTGCCTGTGAGCACGTGAGAACAGGCGAGGACTGCTGAGAAGGGAGGGAGCGGATGGAACTCAGGATGTGTCCCACCCTCCAGCTTGCCACAGCTTGCTCCTGAGCGACTCCTATATATGGAAAAGCGAAAGTGCCTGAATAATCATGTGAGAAAATTGGAGGAGTCCATTTCCTAAGAGGGGGGTCTTCTTACCTGGAGGAATTTCAATTCT
>gene=chr10_82684129-82684459; species=hg19
ccttgctactgcgagacagaaactagacatgtaaacccctctccgatactccttttccctaagagttcccttgccctcctacccATGGTCTCATGCTGCAGGGGCTGATGTTTCAGACACATCAGccaaataaagcatgtgcgtgctactgccacctcgtggtcatatctttttccttgatcagttccacaattccccaaactccATAATTACAGAGATCCATGAAAGCTTTGTTGGTATATGTCGgatatttgatgtcaaaggagtgggtgatttttctgaggaagaccgtatagagtatgaagaggaggtcaaggatgaaaaccttac
>gene=chr10_82684129-82684459; species=bosTau
ctgcacttctgagcgacatcagttaagg-tgtaagtccccctcccacctttctcttctccaagggttccccg--cctcatcccagt-gtctcctgctgtgaggg-aaacctaccaaaaatatcaccaaaatgaagctggggggtgctactgccacctcgtggtcatatctggttcctggatcagct-cccaatcctttcaaAGTCGGTGCCACAGTAATAGACGCAAGGGTTATTGGCATATACAGGATGTTTAAAATTAAAGGAGCAGGTGATCTGTCCCATGGAGACCATGTAGAGTAAGAAGAA---GTTAAAGAC-AAAACCCTAC
>gene=chr10_82684129-82684459; species=calJac
ctttgcttccgcgggacagaaactaaacatataagtccctctctgatactcgctttccctaagagtttccttgccctcctacccacggtctcgcgctgcaggagctgatgtttgagatacatcagccaaataaagcatgtgcatgctactgccccctcgtggtcatatccttttccttgatcagctccacaattccctgaactccATAGTTAGAGTGATCAATGAAAGCTTTGTTGGTATATGCGGGATATCTGATGTCAAAG--------GATTTTTCTGAGGAAGACTGTATAGGGTATGAAGAGGAGGTCAAAGG-AAAAACCGTAG
>gene=chr10_82684129-82684459; species=canFam
-------------------------------------------------------------------------------------------------------------------------------------------------------------------------------------------------------------ATAGAGATAGTGATAGATGCAAGCTTTATTGGCAGATGTGGGATGTTTGATGGGAAAGGATTGGGTCATTTTTCCCAGGGAGATCACATGGAGTAAGAAGACGAGGTTAAGGACAAAAACCTTAG
>gene=chr10_82684129-82684459; species=equCab
ctgtgctgctgagagacatcatttagacatgtaggcacctctctgatcctctttgtctctgag---ttccttgccttcccctcagtggtctcatgctgtgagggcaaacgaact-gaaatagcaccaaa--------------tagcaccaataacacttggttat---gtttttcttgatcggct-cccaaagccctcaaCATCATCGTTACAGTGATAGATGTGACCTttattggcatatatgggatgtttaatgtcaaaggtgtgggtgatttttcccagggagaccatatagagtgcgaagaagaggttaccgac-aaaaccttag
>gene=chr10_82684129-82684459; species=gorGor
ccttgctactgagagacagaaactagtcatgtaaacccctctccgatactccttttccctaagagttcccttgccctcctacccatggtctcatgccgcaggagctgatgtttcagacacatcagccaaataaagcatgtgcgtgctactgccacctcgtggtcatatctttttccttgatcagttccacaattccccaaactccATAATTACAGAGATCCATGAAAGCTTTGTTGGTATATGTCGGATATTTGATGTCAAAGGAGTGGGTGATTTTTCTGAGGAAGACCGTATAGAGTATGAAGAGGAGGTCAAGGATGAAAACCTTA-
>gene=chr10_82684129-82684459; species=panTro
ccttgctactgagagacagaaactagacatgtaaacccctctccgatactccttttccccaagagttcctttgccctcctaccCATGGTCTCATGCTGCAGGGGCTGATGTTTCAGACACATCAGccaaataaagcatgtgcgtgctactgccacctcgtggtcatatctttttccttgatcagttccacaattccccaaactcTATAATTACAGAGATCCATGAAAGCTTTGTTGGTATATGTCGgatatttgatgtcaaaggagtgggtgatttttctgaggaagaccgtatagagtatgaagaggaggtcaaggatgaaaaccttac
>gene=chr10_82684129-82684459; species=papHam
ctttgctactgagagacagaaactagacatgtaagcccctctccagtactccttttccgtaagagttcccttgcccccctacccatggtctcatgctgtgggggctgatgtttcagacacatcagccaaataaagcatgtgcatgctactgccacttcgtggtcatatatttttccttgataagttccgcaattccccaaactccATAGTTACAGTGATCCATGAAAGCTTTGTTGGTATATGTGAGATATTTGATGTCAAAGGAGTGGGTGATTTTTCTGAGGAACACCATATAGAGTATGAAAAGGAGGTCAAGGACGAAAACGTTAC
>gene=chr10_82684129-82684459; species=ponAbe
ctttgttactgagagacagaaactagacatgtaagcccctctccgatactccttttccctaggagttcccttgccctcctaccCATGGTCTCATGCTGCAGGGGCTGATGTTTCAGACACATCGGccaaataaagcatgtgcgtgctactgccacctcgtggtcatatctttttccttgatcagttccacaattccccaaactccATAACTACAGTGATCCATGAAAGCTTTGTTGgtatatgtgggatatttgatgtcaaaggagtgggtgatttttctgaggaagaccgtatagagtatgaagaggaggtcaaggatgaaaaccttac
>gene=chr10_82684129-82684459; species=rheMac
ctttgctactgagagacagaaactggacatgtaagcccctctccagtactccttttccctaagagttcgcttgcccccctacccatggtctcatgctgtgggggctgatgtttcagacacatcagccaaataaagcatgtgcatgctgctgccacttcgtggtcatatatttttccttgataagttccgcaattccccaaactccATAGTTACAGTGATCCATGAAAGCTTTGTTGgtatatgtgagatatttgatgtcaaaggagtgggtgatttttctgaggaagaccatatagagtatgaaaaggaggtcaaggacggaaacattac
>gene=chr10_86016825-86017006; species=hg19
ATATGCCCTCTTCCAGCTTAATCACCCTCTTTGTTAAAGAAAGTCAGGTCAGGGAGAAAACAGGCAAGAACTTGAGCGTCAGAATTGCACGTCCGCGTGTTTGTGCGGGGCTGGAACTTGGCAGCTCCCGCTGAAATTAAAGCGCGAGTCTTGCGCCCCCTCATGGCCCCAGGCGGCACCC
>gene=chr10_86016825-86017006; species=bosTau
------------------------------------------------------------caggcactgggtggggtgccattgcttctccGCTGAGTGTATGTGGCGAATCCTAATTTTGCAAATTCTTCTGAAAATAGTACGGAAATCGTGCGCCCTCCTGTGGCCACTTGTGGTACCA
>gene=chr10_86016825-86017006; species=calJac
ATATGTTCTCTTCCGACTTAATTACCCTCTCTGTTAAAGAAAGTCATTTCAGGGAGAAAACGGGCACGAACTTTAGCGTCAGAATTGCACATCCGCGTGTCTGTGCGGGGCAGGGACCTGGCAGCGCCAGCTGAAGTT-CAGTGCGAGTCTTTCTCCCCCTCGTGGCCCCAGGCGGCACCC
>gene=chr10_86016825-86017006; species=canFam
-------------------------------------------------------------------------------------------------------------------------------------------------------------------------------------
>gene=chr10_86016825-86017006; species=equCab
atgtaccctctcccaatt--gtcaccttctttgttaaagggaggcgtgccaatgagaacacaggcgctgattttagggtcagaatttaacatccgagtgtatagggggagcaggaacct-gcagcttcgcccgaaattagatcccgaggcgtGCGCC-CCCGGTGGCCCCAGGTGGCACCA
>gene=chr10_86016825-86017006; species=gorGor
ATATGCCCTCTTCCAGCTTAGTCACCCTCTTTGTTAAAGAAAGTCAGGTCAGGGAGAAAACAGGCAAGAACTTTAGCGTCAGAATTGCACGTCCGCGTGTTTGTGCGGGGCTGGAACTTGGCAGCTCCCGCTGAAATTAAAGCGCGAGTCTTGCGCCCCCTCATGGCCCCAGGCGGCACCC
>gene=chr10_86016825-86017006; species=panTro
ATATGCCCTCTTCCAGCTTAATCACCCTCTTTGTTAAAGAAAGTCAGGTCAGGGAGAAAACAGGCAAGAACTTGAGCGTCAGAATTGCACGTCCGCGTGTTTGTGCGGGGCTGGAACTTGGCAGCTCCCGCTGAAATTAAAGCGCGAGTCTTGCGCCCCCTCATGGCCCCAGGCGGCACCC
>gene=chr10_86016825-86017006; species=papHam
atatgttctcttccaacttaatcaccctctttgttaaagaaagtcatgtcagggagaaaacaggcaAGAACTTTAGCGTCAGAATTGCACGTTCGCGTGTGTGTGTGGGGCAGGTATCCGGCCGCTCCCGCTGAAATTAAAGCGCGAGTCTTGCGCCCCCTCATGGCGCCACGCGGCACCC
>gene=chr10_86016825-86017006; species=ponAbe
ATATGTTCTCTTCCAGCTTAATCACCCTCTTTGTTAAAGAAAGTCAGGTCAGGGAGAAAACAGGCAAGAACTTTAGCGTCAGAATTGCACGTCCGCGTGTCTGTGCGGGGCTGGAACCTGGCAGCTCCCGCTGAAATTAAAGCGCGAGTCTTGCGCCCCCTCATGGCCCCAGGCGTCACCC
>gene=chr10_86016825-86017006; species=rheMac
ATATGTTCTCTTCCAACTTAATCACCCTCTTTGTTAAAGAAAGTCATGTCAGGGAGAAAACAGGCAAGAACTTTAGCGTCAGAATGGCACGTTCGCGTGTGTGTGTGGGGCAGGAATCCGGCCGCTCCCGCTGAAATTAAAGCGCAAGTCTTGCGCCCCCTCATGGCGCCACGCGGCACCC
>gene=chr10_89418739-89419069; species=hg19
ACTTTGGGGGTGGACTGAAACAAGTTGCTGGGCTTCCATTGGCCATTGCCACTTGCTTGTCGTTGTGAGGAGGGGCCGTGCCTCCACAGGCCCATACCTGTAACCTGACGATACTGTTGTGAGCGGGAATGGAGGAAGTGCATGGAAGCCCCTCAGCACGATGCATAGTGAACAGACAAGCTGTGAACCTTGGGAGTTATCACCATGTGTGAtgatgctggtgaagaaagcctgcactgaggaggctgtcagcctgggtttgaatcccctcatttggaatataatcttggcaaagtctgaaagcctcaattgctcgtttgtaaaactgga
>gene=chr10_89418739-89419069; species=bosTau
ATTTTGAACAGGGATTGAAACAAGCCGCTGGGCTACTATTTACCACTTTCGCTTACTCAACTTGGTAAATAGGAGCAGCGCTTCAGCCCGCCCAT--CTGCAGCAGGAGGAAAATATTGTGGGCTCCAAAGGAGTGATTGCATGTAGACCCCTCAGTCCCAGGCCTGGCGCACAGGCCGGCCTTGCCCGTCGACA-TCAGCGTCATCGATGATGATGCTGGTGCAGAAAGACTTAACAGTGGAGGCTGACGGCCTGGGCGTGAATCCCCTCACTTGGAATATCATCTTGAGAAAGCCTGAAAGCCTCCACTATTCAT----------GGG
>gene=chr10_89418739-89419069; species=calJac
ACTTTGGGGATGGACTGAAACAAGTCCTTGGGCTTCCACTGGCCATTGCCACCTGCTTGATGTGGTGAGGAGGGGCCGTGCCTCTGCAGGCCCAGACCTGTAACCTGAAGATACtgctgtga-tgagaatggaggaagtgcatgtaaccccttcagcacaatgcgtagtgaacagataagcTGTGAGCCTTGGGCATTATcac----------gatgctggtggagaaagcccgcactgcggaggctgacagcctgggtttgaatccccccatttggcatataatcttggcaaagtctgaaagcctcaattgctcgtttgtaaaatgggg
>gene=chr10_89418739-89419069; species=canFam
------------------------------------------------------------------------------------------------------------------------------------------------------------------------------------------------------------------------------------------------------------------------------------------------------------------------------------------
>gene=chr10_89418739-89419069; species=equCab
ACT-TGGGGATGGACTGAAA--AGTCGCTGGGCTGCCCTCGGTCATTTTCGCTTAATTGACTTCGTGAGGAGGGGCAgtgcctcagctggcccat--ctgtaacataaggaaaatattgtgagctccaaaggagtgaattcatgtaa-cccctgagcactgtgccggattcaCAGGCAAGCACTACCCTC-GTGA-TCTTCATCATGTATGATGACACTGGTGCAGaaagcccgtcctgtggaggctgacagcccgggtttgaatcccctcaggtggaatataaccttgagaaagtttgaaagcctcacttgttcatttgtaaaatgggg
>gene=chr10_89418739-89419069; species=gorGor
ACTTTGGGGGTGGACTGAAACAAGTTGCTGGGCTTCCATTGGCCATTGCCACTTGCTTGACGTTGTGAGGAGGGGCCGTGCCTCCACAGGCCCATACCTGTAACCTGACGATACTGTTGTGAGCGGGAATGGAGGAAGTGCATGGAAGCCCCTCAGCATGATGCATAGTGAACAGACAAGCTGTGAACCTTGGGAGTTATCACCATGTGTAATAATGCTGgtgaagaaagcatgcactgcggaggctgacagcctgggtttgaatcccctcatttggagtataatcttggcaaagtctgaaagcctcaattgctcgtttgtaaaacggga
>gene=chr10_89418739-89419069; species=panTro
ACTTTGGGGGTGGACTGAAACAAGTTGCTGGGCTTCCATTGGCCATTGCCACTTGCTTGTCGTTGTGAGGAGGGGCCGTGCCTCCACAGGCCCATACCTGTAACCTGACGATACTGTTGTGAGCGGGAATGGAGGAAGGGCATGTAACCCCCTCAGCACGATGCATAGTGAACAGACAAGCTGTGAACCTTGGGAGTTATCACCATGTGTGAtgatgctggtgaagaaagcctgcactgcggaggctaacagcctgggtttgaatcccctcatttggaatataatcttggcaaagtctgaaagcctcaattgctcgtttgtaaaacggga
>gene=chr10_89418739-89419069; species=papHam
ACTTTGGGGGTGGACTGAAACAAGTCGCTGGACTTCCATTGGCCACTGCCACTTGCTTGACGTTGTGAGGAGGGGCCGTGCCTCCGCAGGTCCATACCTGTAACCCGACGATACTGTTGTGAGCAGGAATGGAAGAAGTGCATGTAATCCCCTCAGCACGATGCGTAGTGAACAGACAAGCTGTGAGCCTTGGGAGTTATCACCATGTGTGAtgatgctggtggagaaagcctgcactgcggaggctgacagcctgggtttgaatcccctcatttggaatataatcttggcaaagtctgaaagcctcaattgctcatttgtaaaatgggg
>gene=chr10_89418739-89419069; species=ponAbe
ACTTTGGGGGTGGACTGAAACAAGTTGCTGGGCTTCCATTGGCCATTGCCACTTGCTTGACGTTGTGAAGAGGGGCCGTGCCTCCACAGGCCCATACCTGTAACCTGACGATACTGTTGTGAGCGGGAATGGAGGAAGTGCATGTAACCCCCTCAGCACGATGCATAGTGAACAGACAAGCTGTGAGCCTTGGGAGTTATCACCATGTGTGATGATGCtggtgaagaaagccagcactgcggaggctgacagcctgggtttgtatcccctcatttggaatataatcttggcaaagtcttaaggcctcaattgctcgtttgtaaaacgcga
>gene=chr10_89418739-89419069; species=rheMac
ACTTTGGGGGTGTACTGAAACAAGTCGCTGGACTTCCATTGGCCACTGCCACTTGCTTGACGTTGTGAGGAGGGGCCGTGCCTCCGCAGGTCCATACCTGTAACCCGACGATGCTGTTGTGAGCAGGAATGGAAGAAGTGCATGTAACCCCCTCAGCACGATGCGTAGTGAACAGACAAGCTGTGAGCCTTGGGAGTGATCACCATGTGTGAtgatgctggtggagaaagcctgcactgcggaggctgacagcctgggtttgaatcccctcatttggaatataatcttggcaaagtctgaaagcctcaattgctcgtttgtaaaatgggg
>gene=chr10_89621847-89622177; species=hg19
ACCAGTTCCCCAAGCGCCAGCCCCGACAGCGCTCCTTCGGGAGGCTGGTCCGAGCCCCTGTTTCCGCCGCGGCGCAGGAAGGGTTGGGGTTCCGCTGCCTGCACCAGGCAAGAGCACCCCGAGCAAAGGAAGAAGACGACTTGCCTCCGGAGCTATCACTGGGGAGTGGGAATTTGGAAAGTTCCCCAACTAGGGACACACGTGACCTCCTTCGGAAAGTAGTTCCGACTGTGGCCCGTGTATCCTTCCACCTCCTTTTGAACCCTCCTAGGTCTCCTCGCCCCGCCCACTCGCTGGGCTGCAGCTTCCTACCGTTCCGTACTTTCCACT
>gene=chr10_89621847-89622177; species=bosTau
ACCAGCTCCTCCGGCGCCAGCCCCGACAGCGCTCCAGTAGGAAGCTCGTCTGAGCCTGTTCTTCCACCGAGATCCCGGAGGCTCTGGGGTCCCGCTGCCCGTACAAGGCGGGAGCACTCTGGGAAAAAGAAGCGAAGCATTTGCCTCTACAGCTATCATATGGGAGTGGGAATTTGGAAAGTTCCCCAACTAGAAGTACACGTGACCTCCTCCTGAAAGTAGTTCCGACTGTGGCCCGCGTATCCCTCCACCTCCTTTTGAACC---------GTCCTCGCTCCGCCCACTC--GGGGCTGCAGCTTCCTACAATCACGTACTTCGCCCT
>gene=chr10_89621847-89622177; species=calJac
ACCAGCTCCCCAAGCGCCAGCCCCGACAGCGCTCCTTCGGGAGGCTCGTGAGAACCCCTGTTTCCGCCGCGGCGAGGGAAAGGCTGGGGTCCCGCTGCCTGCACCAGGCGAGAGCACCCCGAGCAAAGGAACAG---TAGTTGCCTCCGGAGGTATCACTGGGGAGTGGGAATTTGGAAAGTTCCCCAACTAGGAACACACGTGACCTCCTTCGAAAAGTAGTTCCGACTGTGGCCCGTGTATCCTTCCACCTCCTTTTGAACCCTCCTAGGTCTCCTCGCTCCGCCCACTAGCTGGGCTGCAGCTTCTTACCGTTCCGTACTTTCCACG
>gene=chr10_89621847-89622177; species=canFam
------------------------------------------------------------------------------------------------------------------------------------------------------------------------------------------------------------------------------------------------------------------------------------------------------------------------------------------
>gene=chr10_89621847-89622177; species=equCab
ACCAGGTCCCCAGGCGTCAGCCCCGACAGCGCTCTGGCGGGAGGCTCGCCCGAGCTTGTGTTGCTGCCGCGACCCAGGAGGCTCTGGGGTCCCGCTGCCCGCA----GAAGGTGCACCCCGGGTGAAGAAAGCGAAGCACTTGCCTCTCGAGCTAT-ACGGGGTAATGGGAATTTGGAAAGTTCCCCAACTAGGAACACACGTGACCGCCTCCTGAAAGTAGTTCCGACTGTGGCCCGTGTATCCCTCCACCTCCCTTTGAACCCTCCTAGGTCTCCTCGCCCCGCCCACTC--GGGGCTGCAGCTTCCTACCGCCCCGGACTTCACGCT
>gene=chr10_89621847-89622177; species=gorGor
ACCAGCTCCCCAAGCGCCAGCCCCGACAGCGCTCCTTCGGGAGGCTGGTCCGAGCCCCTGTTTCCGCCGCGGCGCGGGAAAGGTTGGGGTTCCGCTGCCTGCACCAGGCAAGAGCACCCCGAGCAAAGGAGGAAGACGACTTGCCTCCGGAGCTATCACTGGGGAGTGGGAATTTGGAAAGTTCCCCAACTAGGGACACACGTGACCTTCTTCGAAAAGTAGTTCCGACTGTGGCCCGTGTATCCTTCCACCTCCTTTTGAACCCTCCTAGGTCTCCTCGCCCCGCCCACTCGCTGGGCTGCAGCTTCCTACCGTTCCGTACTTTCCACT
>gene=chr10_89621847-89622177; species=panTro
ACCAGCTCCCCAAGCGCCAGCCCCGACAGCGCTCCTTCGGGAGGCTGGTCCGAGCCCCTGTTTCCGCCGCGGCGCAGGAAGGGTTGGGGTTCCGCTGCCTGCACCAGGCAAGAGCACCCCGAGCAAAGGAAGAAGACGACTTGCCTCCAGAGCTATCACTGGGGAGTGGGAATTTGGAAAGTTCCCCAACTAGGGACACACGTGACCTCCTTCGGAAAGTAGTTCCGACTGTGGCCCGTGTATCCTTCCACCTCCTTTTGAACCCTCCTAGGTCTCCTCGCCCCGCCCACTCGCTGGGCTGCAGCTTCCTACCGTTCCGTACTTTCCACT
>gene=chr10_89621847-89622177; species=papHam
ACCAGCTCCCCAAGCGCCAGCCCCGACAGCGCTCCTTCGGGAGGCTGGTCCGAGTCCCTGTTTCCGCCGCGGCGCGGGAAGGGCTGGGGTTCTGCAGCCTGCACCAGGCGAGAACACCCCGAGCAAAAGAAGAAGAGTACTTGCCTCCGGAGCTATCACTGGGGAGTGGGAATTTGGAAAGTTCCCCAACTAGGAACACACGTGACCTCCTTCGGAAAGTAGTTCCGACTGTGGCCCGTGTATCCTTCCACCCCCTTTTGAACCCTCCTAGGTCTCCTTGCCCCGCCCACTCGCTGGGCTGCAGCTTCCTACCGTTCCGTACTTTCCACT
>gene=chr10_89621847-89622177; species=ponAbe
ACCAGCTCCCCAAGCGCCAGCCCCGACAGCGCTCCTTCGGGAGGCTGGTCCGAGCCCCTGTTTCCGCCACGGCGCGGGAAGGGTTGGGGTTCCGCTGCCTGCACCAGGCAAGAGCACCCCGAGCAAAGGAAGAA---GACTTGCCTCCGGAGCTATCACTGGGGAGTGAGAATTTGGAAAGTTCCCCAACTAGGGACACACGTGACCTCCTTCGGGAAGTAGTTCCGACTGTGGCCCGTGTATCCTTCCACCTCCTTTTGAACCCTCCTAGGTCTCCTCGCCCCGCCCACTCGCTGGGCTGCAGCTTCCTACCGTTCCGTACTTTCCACT
>gene=chr10_89621847-89622177; species=rheMac
ACCAGCTCCCCAAGCGCCAGCCCCGACAGCGCTCCTTCGGGAGGCTGGTCCGAGTCCCTGTTTCCGCCGCGGCGCGGGAAGGGCTGGGGTTCTGCAGCCTGCACCAGGCGAGAACACCCCGAGCAAAAGAAGAG---TACTTGCCTCCGGAGCTATCACTGGGGAGTGGGAATTTGGAAAGTTCCCCAACTAGGAACACACGTGACCTCCTTCGGAAAGTAGTTCCGACTGTGGCCCGTGTATCCTTCCACCCCCTTTTGAACCCTCCTAGGTCTCCTTGCCCCGCCCACTCGCTGGGCTGCAGCTTCCTACCGTTCCGTACTTTCCACT
>gene=chr10_95205484-95205604; species=hg19
GAACTGTTTGCTAATAGGCCGGGGAGCAGCAGATGCAAAGTGAGGGCTCATGTTTGCACAGGCCATCGCCATGGCAACAGGAAAGTCAACAGGCAGGACATTCCTTAAGCTGTAGAAAAC
>gene=chr10_95205484-95205604; species=bosTau
GTGCAGTTTGCTTACATGCCCGGGGGCTGCAGACTCTCAA-GAGAGCT-CTGTTTACATAGTTGGTCTCCAAGGCAACAGGGAAGTCCACAGGCAGGACATGCCTTACACCTGTAGAAAT
>gene=chr10_95205484-95205604; species=calJac
AAACTGTTTGCTAACAAGCCGGGGAGCAACAGATGCAAAGTGAGGGCTTGTGTTTGCACAGCCCATCTCCATGGCAACAGGAAAGTCAACAGGCAGGACATTCCTTAAGCTGTAGAAAAC
>gene=chr10_95205484-95205604; species=canFam
---CTGTTTTTTTCCAGGCTCA-GAGCAGCAGATGCTCAGTGAGAGTC-CTGTTTGCACAACTAGTTTCCACAGCAACAGGAATGTCAACAAGCAAGACATTCCTTAAGCTGGTAGAAAA
>gene=chr10_95205484-95205604; species=equCab
GCATTGTTTGCTGACAGGCCCCTGGGCAGCAGATGC----CAAGAGCT-GTATTTGCACGGCCAGTCTCCATGGCAACGGGAAAGTCAACAGGCAAGACATTCCTTAAGCTGGTAGAAGA
>gene=chr10_95205484-95205604; species=gorGor
GAACTGTTTGCTAATAGGCCGGGGAGCAGCAGATGCAAAGTGAGGGCTCATGTTTGCACAGGCCATCTCCATGGCAACAGGAAAGTCAACAGGCAGGACATTCCTTAAGCTGTAGAAAA-
>gene=chr10_95205484-95205604; species=panTro
GAACTGTTTGCTAATAGGCCGGGGAGCAGCAGATGCAAAGTGAGGGCTCATGTTTGCACAGGCCATCTCCATGGCAACAGGAAAGTCAACAGGCAGGACATTCCTTAAGCTGTAGAAAAC
>gene=chr10_95205484-95205604; species=papHam
GAACTGTTTGCTAACAGGCC-AGGAGCAGCAGATGCAAAACGAGGGCTCGTGTTTGCACAGGCCATCTCCATAGTAACAGCAAAGTCAACAGGCAGGACATTCCTTAAGTTGTAGAAAAC
>gene=chr10_95205484-95205604; species=ponAbe
GAACTGTTTGCTAACAGGCCGGGGAGCAGCAGATGCAAAGTGAGGGCTCATGTTTGCACAGGCCATCTCCATGGCAACAGGAAAGTCAACAGGCAGGACATTCCTTAAGCTGTAGAAAAC
>gene=chr10_95205484-95205604; species=rheMac
GAACTGTTTGCTAACAGGCC-AGGAGCAGCAGATGCAAAACGAGGGCTCGTGTTTGCACACGCCATCTCCATGGTAACAGCAAAGTCAACAGGCAGTACATTCCTTAAGTTGTAGAAAAC
>gene=chr10_95340599-95340929; species=hg19
TCCTCTTTCCTTGTGACTCAAACATGCCATACATCTTCAATATTTTTTCCAATCAACAGTTTTCCCAAGGGAATAACCTCCCAGCGACTTCTAAGTGCCTTCGGATCAGGCTGTCACCACTGTTTGGGGCTTGCTTGACGTCATCGCCCAGCAACTGTTGCCATGACAACTGAGATGCCTCTACCCTTTTGTAACAGTGGATGTTTATTGATCCCCCTCTCATTGCCCACATATGcaccagaatggaagagcagcgtgggtggagctgccttgcttattgctgtgtgtccagcacctatgagtgcttagcacatagcaggggcatataaa
>gene=chr10_95340599-95340929; species=bosTau
TCCTCTTGCCTCCTGACTCAGGCGTGCTCTACATCTCCAGTGCTTTTTCCAATCAACA-GTTTCCCAGGGTAATAGTCTCCAGGCCACTCCCCAGTGCCTTT-GATCAAGCTGACCTTGCGG-GTGGGGCTTGGTTTATACTGTCACCCAGTAACCAGCACCATGGCAAATGAGACGCTTCCAGGATTTGT------TGTAGGTTTTTTGGTCCC---CTCCCTCCCTAC-CAAAcactagagtggaagtgcagaatgggcagggctcccttgcttcttgctgtgcatccagcacctatgagtgctgcccacagagtaggggcttataaa
>gene=chr10_95340599-95340929; species=calJac
TCCTCTTTCCTTGTGAGTCAGATATGCTATACATCTTCAGTATTTTTTCCAATCAACAGTTTTCCCAAGGGAATAACCTCCCAGCGACTCCTAAGTGCCTTCAGATCAGGCTGTCACCACTGTTTGGGGCTTGGTTGATGTCATCGCCCAGCAACTGTTGCCATAGCAACCGAGATGCCTCTACCCTTTTGTAACAGTATATGTTTATTGATCCCCCTCTCATTGCCCACATACGcaccagaatggaaaagcagcgtgggcagagctgccttgcttattgctgtgtgtccagcacctacgagtgcttagcacatagcaggggcttataaa
>gene=chr10_95340599-95340929; species=canFam
------------------------------------------------------------------------------------------------------------------------------------------------------------------------------------------------------------------------------------------------------------------------------------------------------------------------------------------
>gene=chr10_95340599-95340929; species=equCab
T-GTCTTTCCTCATGACTCAGCCATGCTGTCCACCTTCAGGGCTTTTTCCAGTCAACA-GTTCCCCGGGGTCACAGTGTCCCAGCCACTCCCGAGCGCCTCT-GATCAGGCTGTTGATGCTG-CTGGGGCTCAGTTTACATTGTCACCCAGCAACCATGGCCATGGCCAC-GAGATGCTTCTACCCTTTGT---------GTGTTTCTTGTTCCCCCTCCCCATTGCCACACACAcactagaatggaaggtgaggt-gggcggggctcctgtgtttctctctgtatatccagcacctatgagcgcttggcacacagtaggggctcagaaa
>gene=chr10_95340599-95340929; species=gorGor
TCCTCTTTCCTTGTGACTCAAACATGCCATACATCTTCAATATTTTTTCCAATCAACAGTTTTCCCAAGGGAATAACCTCCCAGCAACTTCTAAGTGCCTTCGGATCAGGCTGTCACCACTGTTTGGGGCTTGCTTGACGTCATCGCCCAGCAACTGTTGCCGTGACAACTGAGATGCCTCTACCCTTTTGTAACAGTGGATGTTTATTGATCCCCCTCTCATTGCCCACATATGcaccagaatggaagagcagcgtgggtggagctgccttgc-tattgctgtgtgtccagcacctatgagtgcttagcacatagcaggggcttataaa
>gene=chr10_95340599-95340929; species=panTro
TCCTCTTTCCTTGTGACTCAAACATGCCATACATCTTCAATATTTTTTCCAATCAACAGTTTTCCCAAGGGAATAACCTCCCAGCGACTTCTAAGTGCCTTCGGATCAGGCTGTCACCACTGTTTGGGGCTTGCTTGACGTCATCGCCCAGCAACTGTTGCCGTGACAACTGAGATGCCTCTACCCTTTTGTAACAGTGGATGTTTATTGATCCCCCTCTCATTGCCCACATATGcaccagaatggaagagcagcgtgggtggagctcccttgcttattgctgtgtgtccagcacctatgagtgcttagcacatagcaggggcttataaa
>gene=chr10_95340599-95340929; species=papHam
TCCTCTTTCCTTGTTACTCAGACACACCATACAGCTTCAGTATTTTTTCCAATCAACAGTTTTCCCAAGGGAATAACCTCCCAGCAACTCCTAAGTGCCTTCAGATCAGGTTGTAACCACTGTTTGGGGCTTGCTTGACGTCATCGCCCAGCAACTGTTGCCATGGCAACTGAGATGCCTCTACCCTTTTGTAACAGTAGATGTTTATTGATCCCCCTCTCATTGCCCACATAGGcaccagaatggaagagcagcgtgggcggagctgccttgcttattgctgtgtgtccagcacctatgagtgcttagcacatagcaggagcttataaa
>gene=chr10_95340599-95340929; species=ponAbe
TCCTCTTTCCTTGTGACTTAAACATGCCACACATCTTCAGTATTTTTTCCAATCAACAGTTTTCCCAAGGGAATAACCTCCCAGCGACTTTTAAGTGCCTTCGGATCAGGCTGTCACCACTGTTTGGGGCTTGCTTGACGTCATCGCCCAGCAACTGTTGCCGTGACAACTGAGATGCCTCTACCCTTTTGTAACAGTGGATGTTTATTGATCCCCCTCTCATTGCCCACATATGcaccagaatggaagagcagcgtgggcggagctgccttgcttattgctgtgtgtccggcacctatgagtgcttagcacatagcaggggcttataaa
>gene=chr10_95340599-95340929; species=rheMac
TCCTCTTTCCTTGTTACTCAGACACACCATACATCTTCAGTATTTTTTCCAATCAACAGTATTCCCAAGGGAATAACCTCCCAGCAACTCCTAAGTGCCTTCAGATCAGGTTGTAACCACTGTTTGGGGCTTGCTTGACGTCATCGCCCAGCAACTGTTGCCATGGCAACTGAGATGCCTCTACCCTTTTGTAACAGTAGATGTTTATTGATCCCCCTCTCATTGCCCACATAGGcaccagaatggaagagcagcgtgggcggagctgccttgcttattgctgtgtgtccagcacctatgagtgcttagcacatagcaggagcttataaa
>gene=chr10_96122697-96123027; species=hg19
GAGCCGGAAACGGCCTTCAGTCCCTCCCAATCCTCCGCCGCCGGAAGTGAGGGCGGGACTTCCGTAGACAGGTTCGGGCTCGCGCCCTCTCGCGGTGACTGTCTCGCGGCCCTGGACCGGTTGCCCCCCGGCGTGCGCGCGCGGACTGGCACGAGGGAAGCCCCGAGGGCGTCGGTGCCAAAGGCGGGAAGCCGGGCGGGAGGGGCGCATTTTGCAAGGTTATCTGAGTATGATTCTTTGACTCTCGCCCTATTTATTTCTTTTAAAACCTTGGGGAAATCGGGCTCCTCCTCTCAGAATGAGAGGACTTGGTTTTTTCGGTCACCTCAT
>gene=chr10_96122697-96123027; species=bosTau
CAGCCGGAAACTGCCACTAGCCCCTCCCCATCCTCCACCACCGGAAATGGGGGCGGGATTTCCGTAGACAGGGGCTGTCGTGCGCCCTCTCGCGG--------------CTGTGGGCCGACGGCGCCCCGGAGTGCACGCTCAGCGGCGCAT-------------GCACTGTGAATACCAAAGGTGGGTAATC---------AGCGGTCTCTCTACAGGGTCTCTGAA------TTTTTGACTCCTGC-CC----ATTTCCTTGCAGTTCTTCAGGAAATTGGG---CTCTTCTCAGAACGAGAGGATCTG-AGTTTTCAATCATCTTCC
>gene=chr10_96122697-96123027; species=calJac
GAGCCGGAAGTGACCTTCAGCCCCACCCAATCCTCCGCCGCCGGAAGTGAGGGCGGGACTTCCGTAGGGAGGTTCGGGCTCGCGCCCTCTCGCGGTGA-AGTCTCGCGGCCCCGGGCCGGTTGCGCCTCGGCGTGCGCTCGCCGACTGGCACACGCAAAGTACAGAGGCCGTTGGGGCTGAAGGTGGGAGGCCGGTCGGAAGCGGCGCCCCTTAAAAAGTTCGCAGAGTATAATTATTTGACTCTCGCCCCGTTTATTTCTTTTAA------TGGGAAATCGGGCTCCTCCTCTCAGAGTGAGAGGACTTGGTTTTTTCAGTTAGCTCAC
>gene=chr10_96122697-96123027; species=canFam
AAGGCGGAAGCCCCCGCTGGCTCCTCCCCATCCTCCGCCGCCGGAAGTGGGGGCGGGACTTCCGCACAAGGGCCTGGCCGCGCGCCCTCTTGCGGCG--------------CGGGGCAGATGGCTCCCTGGCGCTCGAGAGCGGAGACGCGT----------------CGGCGCTGGACGAATGCGGGCGGGCCCG------GCGGGGAGCTTCGCAAGGTCTGTGAT------TCTTGCCCTGTCGCCCA----ATTTCCTTTAAAGTCTTGGAGACGTCGGGCTCCGCCTTTCAAAACGAAAGGGCTTGATTTTATCAGTCACCTTAC
>gene=chr10_96122697-96123027; species=equCab
AAGCCGGAAGCTGCAGCTAGCCCCTCCCCATCCTCCGCCGCCGGAAATGGGGGCGGGACTTCCGCATACAGGCCCCGGCGCGCGCCCTCTCGCGGTGACGGTCTCGCGGTCCTGGGCCGACCGGGACCCGGCGTGCGCGCGCCGGCACGCAT-------------AAACGGCCAAGGCCAAAT-CGGTTGGTGCTG--------GGGAGGCTTGCCCTTGTTTCTGAG------TCTTTTACTTTCGGCGG----ATTTGCTTTAAAGTCTAGAGGAAATCGGGTTCCTCCTCTCAGGACGAAAGGACTTAACTTTTTCAATCACGTTAC
>gene=chr10_96122697-96123027; species=gorGor
GAGCCGGAAGCGGCCTTCAGTCCCTCCCAATCCTCCGCCGCCGGAAGTGAGGGCGGGACTTCCGTAGACAGGTTCGGGCTCGCGCCCTCTCGCGGTGACTGTCTCGCGGCCCTGGGCCGGTTGCGCCCCGGCGTGCGCGCGCGGACTGGCACGAGGGAAGCCCCGAGGGCGTCGGTGCCAAAGGCGGGAAGCCGGGCGGGAGGGGCGCATTTTGCAAGGTTATCTGAGTATGATTCTTTGACTCTCGCCCTATTTATTTCTTTTAAAACCTTGGGGAAATCGGGCTCCTCCTCTCAGAACGAGAGGACTTAGTTTTTTCGGTCACCTCAT
>gene=chr10_96122697-96123027; species=panTro
GAGCCGGAAGCGGCCTTCAGTCCCTCCCAATCCTCCGCCGCCGGAAGTGAGGGCGGGATTTCCGTAGACAGGTTCGGGCTCGCGCCCTCTCGCGGGGACTGTCTCGCGGTTCTGGGCCGG-TGCGCCCCGGCGTGCGCGCGCGGACTGGCACGAGGGAAGCCCCGAGGGCGTCGGTGCCAAAGGCGGGAAGCCGGGCGGGAGGGGCGCATTTTGCAAGGTTATCTGAGTATGATTCTTTGACTCTCGCCCTATTTATTTCTTTTAAAACCTTGGGGAAATCGGGCTCCTCCTCTCAGAATGAGAGGACTTGG-TTTTTCGGTCACCTCGT
>gene=chr10_96122697-96123027; species=papHam
AAGCCGGAAGCGACCTTCAGTCCCTCCCAATCCTCCGCCGCCGGAAGTGAGGGCGGGACTTCCGTAGGCAGGTTCGGGCTCGCGCCCTCTCGCGGTGATGGTCTTGCGGCTTTGGGCGGGTTGCGCCCCGGCGTGCGCGCGCAGACTGGAACGAGTGAAGGCCCTAGGTCGTCGGCGCCAAAGGCGGGAAGTTGGGCGGGA-GGGCGCACTTTACAAAGTTCTTCGAGTGTGATTCTTTGACTCTTGTCCTATTTATTTCTTTTAAAACTTTGGGAAAATCGGGCTCCTCCTCTCAGAATGAGAGGACTTGGTTTTTTCAGTCACCTCAC
>gene=chr10_96122697-96123027; species=ponAbe
GAGCCGGAAGCGGCCTTCAGTCGCTCCCAATCCTCCGCCGCCGGAAGTGAGGGCGGGACTTCCGTAGACAGGTTCGGGCTCGCGCCGTCTCGCGGTGACTGTCTCGCGGCCCTGGGCTGGTTGCGACCCGGCGTGCGCGCGCGGACTGGCAGGAGCGAAACCCCAAGGGCGTCGGTGCCAAAAGCGGGAAGCCGGGCGGGAGGGGCGCATTTTGCAAGGTTATCTGAGTATGATTCTTTGACTCTCGCCCTATTTGTTTCTTTTAAAACCTTGGGAAAATCGGGCTCCTCCTCTCAGAATGAGAGGAGTTGGTTTTTTCAGTCACCTCAC
>gene=chr10_96122697-96123027; species=rheMac
AAGCCGGAAGCGAGCTTCAGTCCCTCCCAATCCTCCGCCGCCGGAAGTGAGGGCGGGACTTCCGTAGGCAGGTTCGGGCTCGCGCCCTCTCGCGGTGATGGTCTTGCGGCTTTGGGCGGGTTGCGCCCCGGCGTGCGCGCGCAGACTGGAACGAGTGAAGGCTCTAGGTCGTCGGCGCCAAAGGCGGGAAGTTGGGCGGGA-GGGCGCACTTTACAAAGTTCTTCGAGTGTGATTCTTTGACTCTTGTCCTATTTATTTCTTTTAAAACTTTGGGAAAATCGGGCTCCTCCTCTCAGAATGAGAGGACCTGGTTTTTTCAGTCACCTCAC
>gene=chr10_97050990-97051320; species=hg19
CGGGACCCCACACCGCCTCCCTCCCTCCTGTACGCACGGCCGCACCGCGGCTCTCGGGCCCGGGGCGGGTGCTAGGTGAGAGGGAAGCAGGTCCTGACAGCGAGACAAACTCGCGCCTCGTGCTTTGTAAAACGAGAAATTTGAAGTGCTGTGCCAAGTCAGCCCTCTGAGGTCGGCTCCGACTTCCCATTTGCTTTTTGTAATCGGTAATGATgtttaaaaggtgctttcgaacgatctcatttgatgctgaggcaaccgggacgtttagtcccattttacagatgaagtaactgagtctgctcagtaggtgagaagacttgcccgacg
>gene=chr10_97050990-97051320; species=bosTau
ccgggcg------------cagccc------------ggccg------ggcTCCCAGCCCCACCGCGGGCGCTAGGTGAGAGGCGGGCAGGTTCCGGC-GGGAGT-----CTACGCTTG---------AAAAC--CAGTTTGAAAGTGCTTTACAAAGTCACCCCTTTGAGGTCAGCTCCATTTTCACATTTGCTTTCTGTAAACGACAGTGATGTTTTAAAGATGCTGTCCAGTGATCTCGCTAGAAAAtgaagcagtcagggcatttagctccattttacaaataaattagctgagtcggcctg--agattagaagacttgcccgagg
>gene=chr10_97050990-97051320; species=calJac
---------------------------------------------------------------------------------------------------------------------------------------------------------------------TCTGAGGTCAGCTCCGATTTCCCATTTGCTTTTGGTTAACGGTAAAGATGTTTAATAGGTGCTTTCAAAGGATGTCATTTGACGCtgaggcaatcatggcgtttagtcccattttacagatgaagtaactgagtctgcctg--agttgagaagacttgcctgagg
>gene=chr10_97050990-97051320; species=canFam
ccaggcgc-----------cccccc------------ggccgcccctccgctcccctccccgccgccgccgc-gggTGCTAGGG-----------GACAG----------CCCGGCTCGGCGCTCTCCGGAGG--GAGCCGGGAAGTGCCGTGCCAGCGCGACCCCCTGAGGCCAG-TGCATTTTCACGTTTGCTGCCTGTAAGGGGCAACGATGTTTAAAAGGTACTTTGGAATGGTCTCATTTGATGCtgtagcagtcagggcgtttagccccattttacaggtgaagtaactgagcccgcc----aagttagaagactggtcggtgg
>gene=chr10_97050990-97051320; species=equCab
CTGGACCCCAGGACCA---CCTCCC------------TCCCACCCCTCTGCTCCCAGCCCCGCCCGCGGCGCTAGGTGAGAGGGAAGCAGGTTCCGACAAGGAGACAAACTCCGGCTTGGCGCTTTTTCAAGC--GAATTTAGAAGTGCTGTGCGAAGTCAACCTTCTGAGGTTAGCTCCGTTTTCACATTTGCTTTTTATAAACGATAATGATGTTTAAAAGTTGCTTTTGAATGATCTCATTGGacactgaagcagtcagggctttttgcttcattttacagaagaagaaagtaggttggcctg--aggttaggagacttgcccgagg
>gene=chr10_97050990-97051320; species=gorGor
CGGGACCCCACACCGCCTCCCTCCCTCCTGTACGCACGGCCGCACCGCGGCTCTCGGGCCCGGGGCGGGTGCTAGGTGAGAGGGAAGCAGGTCCCGACAGCGAGACAAACTCGCGCCTCGTGCTTTGTAAAACGAGAAATTTTAAGTGCTGTGCCAAGTCAGCCCTCTGAGGTCAGCTCCGACTTCCCATTTGCTTTTTGTAATCGGTAATAATgtttaaaaggtgctttcgaacgatctcatttgatgctgaggcaaccgggacgtttagtcccattttacagatgaagtaactgagtctgctcagtaggtgagaagacttgcccgagg
>gene=chr10_97050990-97051320; species=panTro
------------------------------------------------------------------------------------------------------------------------------------------------------------------------------------------------------------------------------------------------------------------------------------------------------------------------------------------
>gene=chr10_97050990-97051320; species=papHam
GGGGACCCCACAGCGCCTCCCTCCCTCCTGTACGCACGGCCGCACCGCGGCTCTCAGGCCCGGGGCGGGTGCTAGGTGAGAGGGAAGCAGGTCCCAACAGCGAGACAAACTCGCGCCTGGTGCTTTGTAAAACGAGAACTTTGAAGTGCTGTGCCAAATCAGCCCTCTGAGGTCAGCTCCGGCTTCCCATTTGCTTTTTGTAATCGGTAATGATgtttaaaaggtgctttcgaatgatctcatttgatgctgaggcaacccgggcatttagtcccattttacagatgaagtaactgagtctgctcagtagatgagaagacttgcccgagg
>gene=chr10_97050990-97051320; species=ponAbe
CGGGACCCCACACCGCCTCCCTCCCTCCTGTACGCACGGCCGCACCGCGGCTCTCGGGCCCGGGGCGGGTGCTAGGTGAGAGGGAAGCAGGTCCCGACAGCGAGACAAACTCGCGCCTCGTGCTTTGTAAAACTAGAAATTTGAAGTGCTGTGCCAAGTCAGCCCTCTGAGGTCAGCTCCGACTTCCCATTTGCTTTTTGTAATTGGTAATGATgtttaaaaggtgctttcgaatgatctcatttgatgctgaggcaactgggacgtttagtcccactttacagatgaagtagctgagtctgctcagtaggtgagaagacttgcccgagg
>gene=chr10_97050990-97051320; species=rheMac
GGGGACCCCACAGCGCCTCCCTCCCTCCTGTACGCACGGCCGCACCGCGGCTCTCAGGCCCGGGGCGGGTGCTCGGTGAGAGGGAAGCAGGTCCCAACAGCGAGACAAACTCGCGCCTGGTGCTTTGTAAAACGAGAACTTTGAAGTGCTGTGCCAAATCAGCCCTCTGAGGTCAGCTCCGGCTTCCCATTTGCTTTTTGTAATCGGTAATGATgttcaaaaggtgctttcgaatgatctcagttgatgctgaggcaacccgggcgtttagtcccattttacagatgaagtaactgagtctgctcagtagatgagaagacttgcccgagg
>gene=chr10_97802904-97803062; species=hg19
TCCATGCCGTGAAGACTTTTAAACGCCAAACTGAGGCGTCGGAACTTTGCTCCGCGGGCATCGAGGAGCCATCGAAGGTTCTCAGCAGGTGAGTGGCCTAACTGGATTGGTCACTGCAGTGATCCACCTTACAATTTCTCCGGCGCTCTCTGCCGACC
>gene=chr10_97802904-97803062; species=bosTau
TCCTTGCCGACAGGGTTTT-AAACGCCAAACTGAGGCATCGGAACTTTCCTCCTC-CGCCT-GGGGAGCAAGCGGAGGTTCTCAGCAGGTGAGAAGCATGACCGGATTGGCCAACGGGATGATCCGCATTATAATTTCTCCGGCGCGCTCTTCCGACC
>gene=chr10_97802904-97803062; species=calJac
TACATGCTGTGAAGACTTTTAAAGGTCAAACTGAGGCGTCGGAACTTTGCTCCGCGGGCACCTA--AGTCATCGAAGGTTCCCAGCAGGTGAGTGGCCTGACTGGATTGG---CTGCAGTGATCCACGTTACAGTTTCTCTGGCGCGCTCTGCCGACC
>gene=chr10_97802904-97803062; species=canFam
TCCACACTGTAAAGGG-TTTAAGGGCCAAGCTGCGGCTTCAGAACTTTCCTCCGCGGGCATCGGG--GCCAGCCAGGGTTCTCAGCAGGTGAACGGC-------------------------------------------------------------
>gene=chr10_97802904-97803062; species=equCab
TCCCTGCTGTGAAGGGTTTTCAACGCCAAGCTGAGGCATC---ACTTTCCTCCGCGGGCTTCGGGGAGCCATCCAAAGTTCTCAGCAGGTGAGTGGCATGACCGGATTGGCCACCGTGATGATCCACGTTAGCATTTCTCCGGCGTTCTCTTCTGACC
>gene=chr10_97802904-97803062; species=gorGor
TCCATGCCATGAAGACTTTTAAACGCCAAACTGAGGCGTCGGAACTTTGCTCCGCGGGCATCGAGGAGCCATCGAAGGTTCTCAGCAGGTGAGTGGCCTAACTGGATTGGTCACTGCAGTGATCCACCTTACAATTTCTCCGGCGCTCTCTGCCGACC
>gene=chr10_97802904-97803062; species=panTro
TCCATGCCGTGAAGACTTTTAAACGCCAAACTGAGGCGTCGGAACTTTGCTCCGCGGGCATCGAGGAGCCATCGAAGGTTCTCAGCAGGTGAGTGGCCTAACTGGATTGGTCACTGCAGTGATCCACCTTACAATTTCTCCGGCGCTCTCTGCCGACC
>gene=chr10_97802904-97803062; species=papHam
TCCATGCTGTGAAGACTTTTAAACGCCAAACGGAGGCGTCGGAACTTTGCTCCGCGGGCACCGAGGAGCCATCGAAGGTTCTCAGCAGATGAGTGGCCTAACTAGATTGGTCACTGCAGTGATCCACGTTACAATTTCTCCGGCA--CTCTGCCGACC
>gene=chr10_97802904-97803062; species=ponAbe
TCCATGCTGTGAAGACTTTTAAACGCCAAACTGAGGCGTCGGAACTTTGCTCCGCGGGCATCGAGGAGCCATCGAAGGTTCTCAGCAGGTGAGTGGCCTAACTGGATTGGTCACTGCAGTGATCCACGTTACAACTTCTCCGGCGCTCTCTGCAGACC
>gene=chr10_97802904-97803062; species=rheMac
TCCATGCTGTGAAGACTTTTAAACGCCAAACGGAGGCGTCGGAACTTTGCTCCGCGGGCACCGAGGAGCCATCGAAGGTTCTCAGCAGGTGAGTGGCCTAACTAGATTGGTCACTGCAGTGATCCACGTTACAATTTCTCCGGCA--CTCTGCCGACC
>gene=chr10_98134983-98135313; species=hg19
CTCCCAGGAGGTCCATGGGGCGCCCTGTCGCCACCCACATGCAGTGAACACCACCAGCTTCCTTGAGAAGTATTCAACTCACATTCTATGGTAGCGAAAAGCGCGCAATCAATATAGCCACCATCCGTTTCCCAAGGGAACGCCTTTTGGAAACTACCACGTGAGTCTGTGAGCCTCGGGCAAACGCTTCCCgttgtgcgtttgcgcgctcccaacgccagaaggcgcctcccccgaggtcctcggggctctatgttgccattgcgaacatttcccagcagatggcggtcttggagaagcagtgcctttccctaaGGCTCTCTTCAGTTC
>gene=chr10_98134983-98135313; species=bosTau
CTCCCC-AAAGTTCATGGGATGCCCTATGGCTGCCCCCATGCAGTCA--GACACCAGCTTCC-TGGTAAGCATTCAGCTCACACTCTGTGGCAGCAAAAAGAGTGTGATCA--ACATCCACTATCCACTTCCCAAGGAAAT---ATTTAAGAGCTAGCACATATGT--ATGAGCC---------CGGTTCCGAGAGTGTTATTGAGCGTTCCCAACCCCGGGGGGCGCCTCCCCCGCCG-CTTCAGAGATTCCTGTTGCCATGACGAACATCGTCCAGCAGATGGCAGC----------------CTTTCTCCAACGCACTCTTTAATTC
>gene=chr10_98134983-98135313; species=calJac
-------------------------------------CATGCAGTGAACACCACCAGCTTCCTTGAGAAATGTTCAACTCACATTCTATGGTAGCAAAAAGAGCTCAATCAATATATCCACCAACCATTTCCCAAGGAAACGCCTTTTGGAATCCACCACTTTTATGTAGGAGCCTCAGGCAAACGCTTCCCG-TGTGCGTTTGCGCGCTCCCAACGCCAGAGGGCGCCAACCCCGCGGTCCTCGGGGCTCTACGTTGCCATCGCGAACATTTCCTAGCAGATGGTGGTCTTGGAGAAGCAGTGCCTTTCCCTAAGGCGCTCTCCAGCGT
>gene=chr10_98134983-98135313; species=canFam
--------ACACCCATAGGACATCCTGTTGCTGTACCCATACAGTAA--AGAATCAGCTTCT-TGGGAAGTGTTCAACTCACATTTTCTGGTAGCAAAAAAAGCATGATCAAGACGTCCACTATGCGCGTCCCAAGGAAGT-TTTTTTAAAAACTAGCACGCACATATATGAACACAGAAGAGGGGCTTCCAGTTGTGCGGCTGCGGGTTCCCACCCCCCGGGGCCGCCTCCCCGGAGGGCCCCGGAGATGTATGCTGGCATTGCGGACCTTCTCCAGCAGAGGACAGGGCTGGGGAGGGAGTGCCTTTCCCTAACACCCTC--TAGCTC
>gene=chr10_98134983-98135313; species=equCab
CTCCCCAAAAGTCCACGGGACACCCTGTGGCTGTCCCCATGCAGTGA--AACACCAGCTTCC--------------ACCCGCGTTCTACAGCAGCAAAA--AGCACAATCAAGATATCCACCATCCACTTCCCAAGAAAGT-TTTTTAAAAAACTAGTGCATATATGTATGAACCcaggagcgccgcttccagctgcgcggttgcgcgtttccaacgccagggggcgccggccccgccgtcggcagagacacacgctgccatcgcgaacattttctggcaggtggcagtcttggggaaggagtg-ctttctctaaGGCACGCCTTAAGTC
>gene=chr10_98134983-98135313; species=gorGor
CTCCCAGGAGGTCCATGGGGCGCCCTGTCGCCACCCACATGCAGTGAACACCACCAGCTTCCTTGAGAAGTATTCAACTCACATTCTATGGTAGCGAAAAGCGCGCAATCAATATAGCCACCATCCGTTTCCCAAGGGAACGCCTTTTGGAAACTACCACGTGTGTCTATGAGCCTCAGGCAAACGCTTCCCGTTGTGCGTTTGCGCGCTCCCAACGCCAGAAGGCGCCTCCCCCGAGGTCCTCGGGGCTCTATGTTGCCATTGCGAACAT-TCCCAGCAGATGGCGGTCTTGGAGAAGCAGTGCCTTTCCCTAAGTCGCTCTTCAGTTC
>gene=chr10_98134983-98135313; species=panTro
CTCCCAGGAGGTCCATGGGGCGCCCTGTCGCCACCCACATGCAGTGAACACCACCAGCTTCCTTGAGAAGTATTCAACTCACATTCTATGGTAGCGAAAAATGCGCAATCAATATATCCACCATCCGTTTCCCAAGGGAACGCCTTTTGGAAACTACCAAGTGTGTCTATGAGCCTCGGGCAAACGCTTCCCGTTGTGCGTTTGCGCGCTCCCAACGCCAGAAGGCGCCTCCCCCGAGGTCCTCGGGGCTCTATGTTGCCATTGCGAACATTTCCCAGCAGATGGCGGTCTTGGAGAAGCAGTGCCTTTCCCTAAGGCGCTCTGCAGTTC
>gene=chr10_98134983-98135313; species=papHam
CTCCCAGGAGGTCCATGGGGCGCCCTGTCGCCATCCCCAGGCAGCGAACACCACCAGCTTCCTTGAGAAGTATTCAACTCACATTCTACGGTAGCGAAAAGAGCTCAGTCAATATATCCACCATCCGTTTCCCGAGGAAACGCCTTTTGGAAACTACCAAGTGTGGGTATGAGCCTCGAGCAAACGCTTCCCgttatgcgtttgcgcgctcccaacgccagagggcgcctcccctgaggtcctcggggctctatgttgccattgcgaacatttcccagcagatggcggtcttggagaagcagtgcctttccctaaggcgcTCTCCAGTTG
>gene=chr10_98134983-98135313; species=ponAbe
CTCCCAGGAGGTCCATGGGGCACCCTGTCCCCACCCACATGCAGTGAACACCACCAGCTTCCTTGAGAAGTATTCAACTCACATTCTATGGTAAAGAAAAGAGCGCAATCAATATATCCACCATCCGTTTCCCAAGGGAACGCCTTTTGGAAACTACCACGTGTGTGTATGAGCCTCGGGCAAACGCTTCCCATTGTGCGTTTGCGCGCTCCCAACGCCAGAGGGCGCCTCCCCCGCGGTCCTCGGGGCTCTATGTTGCCATTGCGAACATTTCCCAGCAGATGTCGGTCTTGGAGAAGCAATGCCTGTCCCTAAGGCGCTCTCCAGTTC
>gene=chr10_98134983-98135313; species=rheMac
CTCCCAGGAGGTCCATGGGGCGCCCTGTCGCCATCCCCATGCAGCGAACACCACCAGCTTCCTTGAGAAGTATTCAACTCACATTCTACGGTAGCGAAAAGAGCTCAGTCAATATATCCACCATCCGTTTCCCGAGGAAACGCCTTTTGGAAACTACCAAGTGTGAGTATGAGCCTCGAGCAAACGCTTCCCgttgtgcgtttgcgcgctcccaacgccagagggcgcctcccctgcggtcctcggggctctatgttgccattgcgaacatttcccagcagatggcggtcttggagaagcagtgcctttccctaaggcgcTCTCCAGTTG
>gene=chr10_99160903-99161233; species=hg19
CGGGGTTGCTGTCGCTGCTGTGGCCTTTCTTCCAGCGCTTCAACTTAGCTGAGACACCAGAAGGCAACTTTCCCGAGCGACCCATGTTGACTAAGCCGTGGCGAGGAATGAGCTTAAATGACCGGCTTCCAGGGACGTAGAAACACGCTCAGAACCCACGTGGATACCCTGTAGCCTTCACTTCCTCTTCTTCTGGCGTCACTTCCGGATTCGTGTGCATTACTATGGTAAAACAGTCAACATCCGGTTTTACACCTCCTCCTGGCTTCGGATGGGGAGGAGCTCCAAGGAGATCCGTTGCTAGGGAGGAAGTTAGGTTGCTAAGGGTTC
>gene=chr10_99160903-99161233; species=bosTau
CCGGGTTGCTGTCGCTGCTGTGGCCTTTCTTCCAGCGTTTCAACTTGGCCGAGACCCCGGAGGGCAACTTCCCCGAGCGACCCATGCCTAGTAGGCAG------GGAGAGAGGTTAAAGGATTGGGTTCGGGGAACT--AAAATACACGCAGGACCCACGTGGGTTCGCAG-CCGCTCCACTTCCTCTTCCTCTGACGTAACTTCCTTATTCGCGTCCGTTTCCATGGCAAAAGAATCAACATCCGGTTTCACGTAGTCTCCAGGCTCCACACTAGGAGAGGCTGGAGGGAGACCCATTCCTAGGAAGGAAGCTCTG-------------
>gene=chr10_99160903-99161233; species=calJac
CGGGGTTGCTGTCGCTGCTGTGGCCTTTCTTCCAGCGCTTCAATTTAGCTGAGACACCAGAGGGCAACTTCCCCGAGCGACCCATATTGACTAAGCCGTGGCTGGGAGTGAACCTAAAGGACCAGTTCCCAGGTACTTAGAAACACGCTCAGAACCCACGTGGATACCCTGTACCCTTCACTTCCTCTTCTTCTGGCGTCACTTCCGGATTCGTGCCTATTACTATGGTAAAGCAATCAACATCCGGTTTTACGcctcctcctGGTTTTGGATTTGGGGGAGCTCCAAGGAGATCCGTTGCTACGGAGGACGTTAGGTTGTTACGGGTTC
>gene=chr10_99160903-99161233; species=canFam
CAGGGTTGCTGTCGCTACTGTGGCCTTTCTTCCAGCGTTTCAACTTGGCCGAGACACCCGAGGGCAACTTTCCCGAGCGACCCATCTC-GAGAAGCCA------CCACTCAGCTCACAGCACCAGCCACCGGAACC-TGGGAACACGCGCAGAACCCACGTGGACCCGC-GACGGCTTCACTTCCTCTTTCTCTGACGTAACTTCCGGATTCGCGTCTGTTTCTATGGCAAAACAGTCAACATCCGGTTTTGCGTTTCCTCTAGGCTCCGGATCTTGAGCGCTTC---CGAGC-----------------AGCTCGGTTGCTAGGGAGTC
>gene=chr10_99160903-99161233; species=equCab
CGGGGTTGCTGTCACTGCTATGGCCTTTCTTCCAGCGCTTCAACTTAGCCGAGACACCAGACGGCAACTTGCCCGAGCGACCCATGTC-----------------GACTGAGCTTCACTGACTGGCTCCCCGGACG-CAGAGACAGGCGCAGAACCCACGTGGACCCGTAGCCCGCTTCACTTCCTCTTCCTCTGGCGTCACTTCCGGATTCGAGTCGGTTACTATGGGAAACCAGGCACCATCCGGTTTTACGGGCCCTCCAGGCCCGGGATCCGGAGCGGCTC---GGAGATCCGTTGCTAGGGAGGGAGTTCTGTTACTAGGGAGTC
>gene=chr10_99160903-99161233; species=gorGor
------------------------------------------------------------------------------------------------------------------------------------------------------------------------------------------------------------------------------------------------------------------------------------------------------------------------------------------
>gene=chr10_99160903-99161233; species=panTro
CGGGGTTGCTGTCGCTGCTGTGGCCTTTCTTCCAGCGCTTCAACTTAGCTGAGACACCAGAGGGCAACTTTCCCGAGCGACCCATGTTGACTAAGCCGTGGCGAGGAATGAGCTTAAATGACCGGCTTCCAGGGACGTAGAAACACGCTCAGAACCCACGTGGATACCCTGTAGCCTTCACTTCCTCTTCTTCTGGCGTCACTTCCGGATTCGTGTGCATTACTATGGTAAAACAGTCAACATCCAGTTTTACA---CCTCCTGGCTTCGGATGGGGAGGAGCTCCAAGGAGATCCGTTGCTAGGGAGGAAGTTAGGTTGCTAAGGGTTC
>gene=chr10_99160903-99161233; species=papHam
CGGGATTGCTGTCGCTGCTGTGGCCTTTCTTCCAGCGCTTCAACTTAGCTGAGACACCAGAGGGCAACTTTCCCGAGCGACCCATGTTGACTAAGCCGTGGCCGGCACTGAGCTTAAACGACCGGCTTCCAGGAACGTGGAAACACGCTCAGAACCCACGTGGATACCCTGCAGTCTTCACGTCCTCTTCTTCTGGCGTCACTTCCGGATTCGTGTGCATTACTATGGTAAAACAGTCAACATCCGGTTTTACGCCCCTTCCTGGCTTCGAATGGGGAGAAGCTCCAAGGAGATCTGTTGCTAGGGAGGAAGTTAGGTTGCTAAGGGTTC
>gene=chr10_99160903-99161233; species=ponAbe
CGGGGTTGCTGTCGCTGCTGTGGCCTTTCTTCCAGCGCTTCAACTTAGCTGAGACACCAGAGGGCAACTTTCCCGAGCGACCCATGTTGACTAAGCCGTGGCGGGGAATGAGCTTAAATGACCGGCTTCCAGGGACGTAGAAACACGCTCAGAACCCACGTGGATACCCTGTAGCCTTCACTTCCTCTTCTTCTGGCGTCACTTCCGGATTCGTGTGCATTACTATGGTAAAACAGTCAACATCCGGTTTTACACCTCCTCCTGGCTTCGGATGGGGAGGAGCTCCAAGGAGATCCGTTGCTAGGGAGGAAGTTAGGTTGCTAAGGGTTC
>gene=chr10_99160903-99161233; species=rheMac
CGGGATTGCTGTCGCTGCTGTGGCCTTTCTTCCAGCGCTTCAACTTAGCTGAGACACCAGAGGGCAACTTTCCCGAGCGACCCATGTTGACTAAGCCGTGGCCGGCACTGAGCTTAAACGACCGGCTTCCAGGAACGTGGAAACGCGCTCAGAACCCACGTGGATACCCTGTAGTCTTCACGTCCTCTTCTTCCGGCGTCACTTCCGGATTCGTGTACATTACTATGGTAAAACAGTCAACATCCGGTTTTACGCCCCTTCCTGGCTTCGAATGGGGAGGAGCTCCAAGGAGATCTGTTGCTAGGGAGGAAGTTAGGTTGCTAagagttc
>gene=chr10_99205646-99205976; species=hg19
GTAGGCCGTTTAGCCTTCTTGCTTCAGCCCCTATCCAGGACTCTGTACGGGAAGCGCTCACTTACCGGGGATGCAGTATCTCACAGGTGGCGCCATGATTGCCGCTGTCCCAAAACCAGGATGAAAACGAAGTCGATTTCTCATTGGCCAAACCCAGGCACAGTTCCGCAGTAAGACACGTGTCAATTGGTACTCTTTATCCTTGCGAGTAAACTCCATTTCCCAGGTTACCCCGGGACAAATCCGGGGGCGGAACTTCAGAGGTCCACGCTGGCGCCTGCGCGTGTGGTTGAGGATGGGCTGGCGGCGGGTCCGGGTCCGCTGCCTGGC
>gene=chr10_99205646-99205976; species=bosTau
GTTGATCGTCTGGCCTTCTTGCCCTTGTCCCTGCCCAGGATTTGCTCTGGATACCGCTGACTTACCGGGGATGCAGTACCTCACGGGTGGCGCCATGACTGCCACTGTCCC-AAATCCCGAGGAAAATGAGGCCGACCTCTCATTGGCCAAATCCTGGTGCAGTTCCGCAGTAAGAAACGCGCTAATTGGTGTG-CTCTTTCCAGGACGTAGACTCCATTTCCCAGGTTGCATCGGGACGAGTTCGGGGGCGGGGCTTCGGAACTCC-----TGCGCTTGCGCCTGTGGTCAAGGATGGGCGGGCGGTGGGTCCGGGTCTGCAGGCTGGA
>gene=chr10_99205646-99205976; species=calJac
ATAGGCCGTCCAGCCTTCCAGCTTCGACCTCTTTCCAGGACTC--TACGGGAAGCGCTCTCTTACCGGGAATGCAGTATCTGACGGGTGGCGCCATGATTGCCGCTGTCC--AAACCCGGATGGAAACGAAGTCGACTTCTCATTGGCCAAACCCAGGCACAGTTCCGCAGTAAGACTTGCGTCAATTGGTGTTCTTTATCCTTGCGGGTAAACTCAATTTCCCAGATTACCCCGGGACAAATCCGGGGGCGGAACTTCAGAGCTCCACGCTTGCGACTGCGCCTGTGGTTGAGGATGGGCTGGCGGCGGGTCCGGTTGCGCTGGCTGGC
>gene=chr10_99205646-99205976; species=canFam
GTCGGTCATGCAGCCTTCCTGCCTCTG-TCCCATCCAGAATTCGCTTCGGTCCCCGCACACTTACCCGGGATGCAGTACCTCACGGGCGGCGCCATGACTGCCACT------------GGAGGGAAACGAAGTCGGCTTCTCATTGGCCAAGTTCAGGAGCAGTTCTGCAGTAAGAAACGCGCCAATTGGTGCGAATTATCC-----GTCAAACTTTATTTCCCAGGTTGCTCCGGGACCAGGGCGGGGGCGGGGCTCCGGGACGCC-----TGCGCTTGCGCCTGTGGTCCAGGATGGGCTGGCAGCGGGTCCCAGTCTGCAGGCTGGT
>gene=chr10_99205646-99205976; species=equCab
GCTGGCCATCCAGCCTTCCCGCGTCTGTTCCTATACAGGATTCGCTATGGGCACCGCTCACTTACCGGGAACGCAGTACCTCACGGGAGGCGCCATGATTACCACTGTCCC-AAGCTCGAGGGAAAACCAAGTCGACTTCTCATTGGCCAAATCCAGGCGCAGTTCCGCAGTAAGAAGCACTCCAATTGGTGCGATTTGTCCTTGTGGGTACACTCCATTTCCCAAGTTGCCTCGGGAAGGGAGCGGGGGCGGGGCTTCGGAACGCGCCGCGCGCGCCTGCGCCTGTGGTCGAGGATGGGTTGGTGGCGGGTCCGGGTTTACAGGCTGGC
>gene=chr10_99205646-99205976; species=gorGor
GTAGGCCGTTTAGCCTTCTTGCTTCAGCCCCTATCCAGGACTCTGTACGGGAAGCGCTCACTTACCGGGGATGCAGTATCTCACGGGTGGCGCCATGATTGCCGCTGTCCCAAAACCCGGATGAAAACGAAGTCGATTTCTCATTGGCCAAACCCAGGCACAGTTCCGCAGTAAGACACGTGTC-ATTGGTATTCTTTATCCTTGCGAGTAAACTCCATTTCCCAGGTTACGCCGGGACAAATCCGGGGGCGGAACTTCAGAGCTCCACGCTTGCGCCTGCGCGTGTGGTTGAGGATGGGCTGGCGGCGGGTCCGGGTCCGTTGCCTGGC
>gene=chr10_99205646-99205976; species=panTro
GTAGGCCGTTTAGCCTTCTTGCTTCAGCCCCTATCCAGGACTCTGTACGGGAAGCGCTCACTTACCGGGGATGCAGTATCTCACGGGTGGCGCCATGATTGCCGCTGTCCCAAAACCCGGATGAAAACGAAGTCGCTTTCTCATTGGCCAAACCCAGGCACAGTTCCGCAGTAAGACACGTGTCAATTGGTATTCTTTATCCTTGCGCGTAAACTCCATTTCCCAGGTTACCCCGGGACAAATCCGGGGGCGGAACTTCAGAGCTCCACGCTTGCGCCTGCGCGTGTGGTTGAGGATGGGCTGGCGGCGGGTCCGGGTCCGCTGCTTGGC
>gene=chr10_99205646-99205976; species=papHam
GCACGCTGTCCAGCCTTGTTGCTTCGGCCCCTATCCAGGACTCTGTACGGGAAGCGCTCACTTACCGGGAATACAGTATCTCACAGGTGGTGCCATGATTGCCGCTGTCCCAAAACCCGGATGAAAACGAAATCGATTTCTCATTGGCCAAACCCAGGCACAGTTCCGCAGTAAGATACGCGTCAATTGGTGTTCTTTATCCTTGCGTGTAAACTCCATTTCCCAGGTTACCCCGGGACAAATCCGGGGGCGGAACTTCAGCGCTCCATGCTTGCGCCTGCGCGTGTGGTTGAGGATGGGCTGGCGGCAGGTCCGGGTCCGCTGGCTGGC
>gene=chr10_99205646-99205976; species=ponAbe
GTAGGCCGTTTAGCCTTCTTGCTTCGGCCCCTATCCAGGACTCTGTACGGGAAGCGCTTACTTACCGGGGATGCAGTATCTCACGGGTGGCGCCATGATTGCCGCTGTCCCAAAACCCGGATGAAAACGAAGTCGATTTCTCATTGGCCAAACCCAGGCACAGTTCCGCAGTAAGACACGTGTCAATTGGTGTTCTTTATCCTTGCGGGTAAACTCCATTTCCCAGGTTACCTCGGGACAAATCCGGGGGCGGAACTTCAGAGCTCCACGCTTGCGCCTGCGCGTGTGGTTGAGGATGGGCTGGCGGCGGGTCCGGGTCCGCTGCCTGGC
>gene=chr10_99205646-99205976; species=rheMac
GCAGGCCGTCCAGGCTTCTTGCTTCGGCCCCTATCCAGGACTCTGTACGGGAAGCGCTCACTTACCGGGAATACAGTATCTCACAGGTGGTGCCATGATTGCCGCTGTCCCAAAACCCGGATGAAAACGAAATCGATTTCTCATTGGCCAAACCCAGGCACAGTTCCGCAGTAAGATACGCGTCAATTGGTGTTCTTTATCCTTGCGTGTAAACTCCATTTCCCAGGTTACCCCGGGACAAATCCGGGGGCGGAACTTCAGCGCTCCATGCTTGCGCCTGCGCGTGTGGTTGAGGATGGGCTGGCTGCAGGTCCGGGTCCGCTGGGTGGC
>gene=chr10_99496520-99496796; species=hg19
CAACTGCATGCTCTGCTGGGCATCTCATACAGGATACGGTGTCTTTCCGGGGCTCACACACAGTCCCCAGTTCAGTTCCAAAGTTGGAAGGAAAGAGGATGAAGACGTAAATTCTTCATTTAAGCCTCTCGCCAACTGTTCCCTGCGGCAAGGCAGGGCAACGAGCTGCAGGGTCGCCAAGCACGTGCTTCCAAGGGTCCTCAAGGCTTTGTGAACGGCGGCCGGCCAAGGACAGAATTAACTCCAGCCTGGAGCGCGCGGGAAAGACGCGCAGGC
>gene=chr10_99496520-99496796; species=bosTau
CAATTGCATTCTCTGCTAGGCATCGCATGCAGGGTATGGTGCCGTTTGTAAGCTCATG----GTCCACAGGGACGTACCAGAGTTGGTGGG-GAGAGGATGCAGACATAAATTCTTCAGATTATCTTCACTTCAACTGTTCCCTG--------GGGGGCCACGAGGGGCAGAATCCC----------CTCGCAGAAGCTCCCAGGGTTTAGCGAACCG----CGGGTAAGACTAGAGTTAAGCCGGACCCCCGGCG-AGAGAAAAATTACGCAGGC
>gene=chr10_99496520-99496796; species=calJac
CAACCTAATTCTCTGCTGGGCGTCTTATACAggatacagtgcctttccagggctcac----agtcctcacttcagtgccaaagttggaaggaaagaggATGAAGTCGTAAATTCTTCAGTTTAGCCTCTCGCTAACTGTTCCCTGCCGCAAGTGAGGGCAACGAGGTGCAGGGTGGGCAAGCACGTACTGCCAAAGCTCCTCTGGGCTTTGCGAACCGCCGACGGCCAACGACAGAGTTTACTCCAGCCGGGCCCGCGCGAAAAAGAAGCGCAGGC
>gene=chr10_99496520-99496796; species=canFam
---------------------------------------------------------------------------------------------------------------------------------------------------------CAAGGCGGCGAGACGAACAGTCGTAAAGCTCGTGCTCCCGGGGCTGCGCGGCACTCCGCGAACCGCAGCCCCCCGGGACCCA-CCGAATCC-GGGCGGGGCCG-GCAGG--AGACGCACAGGC
>gene=chr10_99496520-99496796; species=equCab
CAATTGCACTCTCTGCCAGGCAT-GCATACAGGATATGGTGTCTTTCGTGGGCTCACG----GACCCGAGTGGGGTGCCAAAGTTGGGGGGGGAGAGGATGCAGACCTAAATTCTTCAGCTTAGCTTCTCCCCAACTGTTCCCTG--------CCGGACAAC-AGGTGCGCGGTCTCCTAGCTCATGCTCCCAGGGCTCCGCAGGATTTTGCGAAACGCAGTCACCCAGGCACAACATAGAGTC-AGCCGAGGCCG-GCGGGAAAAGCGCGCAGGC
>gene=chr10_99496520-99496796; species=gorGor
CAACTGCATGCTCTGCTGGGCATCTCATACAGGATACGGTGTCTTTCCTGGGCTCACACACAGTCCCCAGTTCAGTTCCAAAGTTGGAAGGAAAGAGGATGAAGACGTAAATTCTTCATTTAAGCCTCTCGCCAACTGTTCCCTGCGGCAAGGCAGGGCAACGAGCTGCAAGGTCGCCAAGCACGTGCTTCCAAGGGTCCTCAAGGCTTTGTGAACGGCGGCCGGCCAAGGACAGAATTAACTCCAGCCTGGAGCGCGTGGGAAAGGCGCGCA-GC
>gene=chr10_99496520-99496796; species=panTro
CAACTGCATGCTCTGCTGGGCATCTCATACAGGATACGGTGTCTTTCCTGGGCTCACACACAGTCCCCAGTTCAGTTCCAAAGTTGGAAGGAAAGAGGATGAAGACGTAAATTCTTCATTTAAGCCTCTCGCCAACTGTTCCCTGCGGCAAGGCAGGGCAACGAGCTGCAGGGTCGCCAAGCACGTGCTTCCAAGGGTCCTCAAGGCTTTGTGAACGGCGGCCGGCCAAGGACAGAATTAACTCCAGCCTGGAGCGCGCGGGAAAGGCGCGCAGGC
>gene=chr10_99496520-99496796; species=papHam
CAACTGCATGCTCTGCTGGGCATCTCATATAGGATACGGTGTCTTTCCTGGGCTCACACATAGTCCCCAGTTCAGTTCCAAAGTTGGAAGGAAAAAGGATGAAGATGTAAATTCTTCAGTTAAGCCTCTCGCCAACTGCT-CCTACGGCGAGGCAGGGCAACGAGGTGCAAGGTCGCCAAGCACGTGCTCCTAAGGGTCCTCA---CTTTGTGAAACCCGGCCAGCCAAGGACA-AGGTAACTCCAGCCTGCAGCGCGCGGGAAAGGCGCGCAGGC
>gene=chr10_99496520-99496796; species=ponAbe
CAACTGCATGCTCTGCTGGGCATCTCATACACGATAGGGTGTCTTTCCTGGGCTCACACACAGTCCCCAGTTCAGTTCCAAAGTTGGAAGGAAAGAGGATGAAGACGTAAATTCTTCATTTAAGCCTCTCGCCAACTGTTTCCTGCGGCGAGGCAGGGCAACGAGCTGCAGGGTCGCCAAGCACGTGCTCCCAAGGGTCCTCAGGGCTTTGTGAACGGCGGCCGGCCAAGGACAGAGTTAACTCCAGCCTGGAGCGCGCGGGAAAGGCGCGCAGGC
>gene=chr10_99496520-99496796; species=rheMac
CAACTGCATGCTCTGCTGGGCATCTCATATAGGATACGGTGTCTTTCCTGGGCTCACACATAGTCCCCAGTTCAGTTCCAAAGTTGGAAGGAAAAAGGATGAAGATGTAAATTCTTCAGTTAAGCCTCTCGCCAACTGCT-CCTGCGGCGAGGCAGGGCAACGAGGTGCAGGGTCGCCAAGCACGTGCTCCCAAGGGTCCTCA---CTTTATTAAACCCGGCCAGCCAAGGACA-AGGTAACGCCAGCCTGCAGCGCGCGGGAAAGGGGCGCAGGC
>gene=chr10_99805658-99805988; species=hg19
TCAGCTCTTCAGAGGGTGTCACAGTTCAGAGCTGGCGGCTTCATTTAAGGAGCAAATGTGCTCCCCCTGCTGGCTGAGGGCAGCCAATACATCGGTGTGCTGCAAAAATCACAAACCTGGTTTTTGGGCTCCCTCCAAACCACAGGTGtgaacacctaccatgtgctgggtgcagtgctaacggatatcaagatgagaagggtcaggcagctgtcctcaaagagcatagagtctgctaggagagacaaaaatgtgagtaaatattttacataatccataaaatcatgtgtttacctctatttacttaattgtgggattgcagagagaaga
>gene=chr10_99805658-99805988; species=bosTau
ACAGCTCTCCAGAGG--AAAGGTTTTCAGAATTGGCAGCTTCTTTTAAGGAGCAAGCGTTCTCCCCCTGCTGGTTGAGGGCAGCCAGTACACGAGTATGCTGC-AAAATCACAACATT---TTTTGGACGTCCTTCAAAATAA-AATATGAACACTTACTGTGTTCTACATGCAGCGCTAAGGGATATTAAGATGAGAAGCACCaagcccctgtattccaggagctgaaacttctgctagagagacaaaa-aataaataaataTT-TTTTTAAAACGGAGAAGGATGtgttaag--------agcttgtcgcagagacatagagaaggga
>gene=chr10_99805658-99805988; species=calJac
TCA-CTCTCCAAAGGGTGTCACAGTTCAGAACGGGCAGCTGCATTTAAGGAGCAAACGTGCTCCCCCTGCTGGCTGAGGGCAGCCAATACATCGGTGTGCTGC-AAAGTCACAAACCTGGTTTTCCAACTCCCTCCAAACCACAG--Gtgagcacctaccatgtgctgggtgcagtgctaacagacatcaagatgagaaaggccagggagctgtcctcaaagagcatagagtctggtaggagagacaaaa-tgtTCATATATATTATTCGTAATCCATAAAATCA--TGTTGACCTCTATTTACTTAATTGTGGGACTGCAGAGAGAGGA
>gene=chr10_99805658-99805988; species=canFam
TCAGTTCTCCATACA--AAAAATGTTCAGAATTGGCTTCTTCTTTTAAGGAGCAGAAGCGCTCCCCCTGCTGGCTAAGGGTACCCAATACAGCTGTGTGCTGC-AAAACCACGACA-----ATTTGGACtttgttcaaaccac-ggattgagcacctactatgtgccaggtgcaatgctaaggaatataaaaatgagaaagtccaggcccttgtcctcaaagagcttagggtctgctcagagagacaaaA-TGT-TATACATGTTATACATAATACATGAAACTATG---TAAC--------ATCTAATTGCTGTATCTTC-AGAAGCAA
>gene=chr10_99805658-99805988; species=equCab
GCAGCTCACCAAAGA--GTAAAGGCTGGGAATCAG---CTTATTTTAAGGAGCAAACGTGCTCCCCCTGCTGGCTGAGGGCAGCCAATACACCAGTGTGCTGC-AAAATCACAGCATTG-TCTTTGGTTGCCCTTGAAACCAC-AGAATGCGcacctactatgtgctaggtgcagtgctgagggatataaagatgaggaggaccaggtccctgtcctcaaagagcttagagtctggttggaaagacaaaa-tgtgcatatatattatacataatacgtaacACAATGTGTTAAC--------ATGTAATTGCAGGATCATATAGAAGGGA
>gene=chr10_99805658-99805988; species=gorGor
TCAGCTCTTCAGAGGGTGTCACAGTTCAGAGC-GGCGGCTTCATTTAAGGAGCAAATGTGCTCCCCCTGCTGGCTGAGGGCAGCCAATACATCGGTGTGCTGC-AAAATCACAAACCTGGTTTTTGGGCTCCCTCCAAACCACAGGTGtgaacacctaccatgtgccgggtgc-gtgctaacggatatcaagaggagaagggtcaggcagctgtcctcaaagagcacagagtctgctaggagagacaaaaatgtgagtaaatattttacataatccataaaatcatgtgtttacctctatttacttaattgtgggattgcagagagaaga
>gene=chr10_99805658-99805988; species=panTro
TCAGCTCTTCAGAGGGTGTCACAGTTCAGAGCTGGCGGCTTCATTTAAGGAGCAAATGTGCTCCCCCTGCTGGCTGAGGGCAGCCAATACATCGGTGTGCTGC-AAAATCACAAACCTGGTTTTTGGGCTCCCTCCAAACCACAGGTGtgaacacctaccatgtgctgggtgcagtgctaacggatatcacgatgcgaagggtcaggcagctgtcctcaaagagcatagagtctgctaggagagacaaaaatgtgagtaaatattttacataatccataaaatcatgtgtttacctctatttacttaattgtgggattgcagagagaaga
>gene=chr10_99805658-99805988; species=papHam
TCAGCTCTTCAGAGGGTGTCACGGTTCAGAGCTGGCAGCTTCATTTAAGGAGCAAACGTGCTCCCCCTGCTGGATGAGGGCAGCCAATACACGGGTGTGCTGC-AAAATCACAAACCTGGTTTTTGGGCTCCCTCCAAACCACAGGTGtgagctcctacaatgtgctgggtgcagtactaacggatatcaagatgcgaagggccaggcagctgtcctcaaagagcacagagtctgctaggagagacaaaactgtgcatatatattatacataatccacaaaatcatgtgttaacctctatttacttaattgtgggattgcagagagaaga
>gene=chr10_99805658-99805988; species=ponAbe
TCAGCTCTTCAGAGGGTGTCACAGTTCAGAGCCGGCAGCTTCATTTAAGGAGCAAATGTGCTCCCCCTGCTGGCTGAGGGCAGCCAATACATCGGTGTGCTGC-AAAATCACAAACCTGGTTTTTGGGCTCCCTCCAAACCACAGGTGtgaacacctaccatgtgctgggtgcagtgctaatggatatcaagatgagaagggtcaggcagctgtcctcaaagagcatagagtctgctaggagagacaaaaatatcagtaaatattttacataatccataaaatcatgtgtttacctctatttacttaattgtgggattgcagagagaaga
>gene=chr10_99805658-99805988; species=rheMac
TCAACTCTTCAGAGGGTGTCACGGTTCAGAGCTGGCAGCTTCATTTAAGGAGCAAACGTGCTCCCCCTGCTGGATGAGGGCAGCCAATACACAGGTGTGCTGC-AAAATCACAAACCTGGTTTTTGGGCTCCCTCCAAACCACAGGTGtgagctcctacaatgtgctgggtgcagtactaacggatatcaagatgagaagggccaggcagctgtcctcaaagagcacagagtctgctaggagagacaaaactgtgcatatatattatacataatccacaaaatcatgtgttaacctctatttacttaattgtgggattgcagagagaaga
>gene=chr10_100069242-100069572; species=hg19
GGAGGGGAGCTCAGCTTTCAGGGAGCATCTCAGAGTGTGCAGATGGGAGGGTGTTAGGGAAAAGGAggcagggtgatgagcacggcggcagtcccggacccggagtgtggaggctgagctccaatccctgctctctgtaaatctgccatgtgaccttgggttgtttggctctcaatttcctgatctgaaacacaaggttggataagaagaGGGAGTGGGATGGAGGCGTAAGCTGCGGCCGCCCGTTCCCAGCCCTCTTCCGCCCTCTTATGGCCACCCCTGAACCAGCCTTTGCTAGGCGGCTTCCCAGGGCCTCCAGGGCCTGCGAGC
>gene=chr10_100069242-100069572; species=bosTau
GGAGAGGAGTTCAGCTTTCCGGGAGCACCTCAGGGTGTCCAGGTAATAGTCCATTAGAAGGAA----ATGGGGTGGCGAGGG---TGAGAGTCCTAGACCCAGAGTATGG---------------TCCAGATCTCTGTGAATCTGCTGTATGGCCTTGGTGGGGCTAGTTCT----------------------CAGTTGGGTAAGAACAGGGAGTG----------------------CACCCATTCCCAGCCCTCTCCTGCCCTCTTATGGCCGCCCCTGAGCCAGCCTCTGCTACAGAGCTCCCTGGGGTTCA--------------
>gene=chr10_100069242-100069572; species=calJac
-CAGAGGAGCTCAGATTTCAGGGAGCATCTCAGCTGGTGCAGGTGGGAGGGTGTTAGGGAGAAGGAggcagggtgatgagca---cgggagtcccagacccagagtgtggaggctgagctccgat-cctgctctc--taaatctgccatgtgaccttgggttgtttgattctcaatttcctgatctgaaacacaaggttggataagaagaGGGAGTGGGACGGAGGCAGAAGCTTCGGCCGTCCATTATCAGCCCTCTTCCGCCCTCTTCTGGCCACCCCTGAACCAGCGTTTGCTAGGACACTTCCCAGGGCCTCCAGGGCCTGCGAGC
>gene=chr10_100069242-100069572; species=canFam
GGA-GGGAGCTCAGCTGTCAGGAAGCACCTCAGGGTGTGCAGGCAGCAGGGTGTTAGGGGAGAGGTAAAGAGGTAGCAAGGA---TGAGGCCCCGGGGCCCAGAGT--GG-GGCTGAGCTGCAGTCCTAGATCCCTACAAGTCCACTGCGTGAGCCAGGGGTGGTTGG------------------------------------------------------------------------GCCCATTACCAGCGCTCTCCTGCCCTCTTATGGCCGCCCCTGAACCAGCGTCTGCTACAAGACGCCCTGGGGCCTCCAGG----------
>gene=chr10_100069242-100069572; species=equCab
GGAGAGGAGCTCAGCTTTCAGGGAGCACCTCAGGGTGTGCAGGTGGGGAGGTGTTAGGAAGAAGGAAAAGCgctgttgaggg---cgggagtcctggacccagagtgcag-ggctgagccgtaatcccaggtcccagtaa-tccactgcgtgaccttggg-------------------------------------------------------------------------------TGCCCATTACCAGCCCTCTCCTGCCCTCTTATGGCGGACCCTGAACCAGCCTCTGC-ACGAGGCTCCC-GGGACCTCCAGG----------
>gene=chr10_100069242-100069572; species=gorGor
GGAGGGGAGCTCAGCTTTCAGGGAGCATCTCAGAGTGTGCAGACGGGAGGGTGTTAGGGAGAAGGAggcagggtgatgagcacggcggcagtcccggacccagagtgtggaggctgagctccaatccctgctctctgtaaatctgccatgtgaccttgggttgtttggctctcaatttcctgatctgaaacacaaggttggataagaagaGGGAGTGGGATGGAGGCGTAAGCTTCGGCCGCCCATTCCCAGCCCTCTTCCGCCCTCTTATGGCCACCCCTGAACCAGCCTTTGCTAGGCGGCTTCCCAGGGCCTCCAGGGCCTGCGAGC
>gene=chr10_100069242-100069572; species=panTro
GGAGGGGAGCTCAGCTTTCAGGGAGCATCTCAGAGTGTGCAGATGGGAGGGTGTTAGGGAGAAGGAggcagggtgatgagcacggcggcagtcccggacccagagtgtggaggctgagctccaattcctgctctctgtaaatctgccatgtgaccttgggttgtttggctctcaatttcctgatctgaaacacaaggttggataagaagaGGGAGTGGGATGGAGGCGTAAGCTGCGGCCGCCCATTCCCAGCCCTCTTCCGCCCTCTTATGGCCACCCCTGAACCAGCCTTTGCTAGGCGGCTTCCCAGGGCCTCCAGGGCCTGCGAGC
>gene=chr10_100069242-100069572; species=papHam
GGAGGGGAGCTCAGCTTTCAGGGAGCATCCCAGAGTGTGCAGACGAGAGGGTGTTAGGGAGAAGGAAgcagggtgacgagca---cgcgagtcccggacccagagtgtggaagctgagctctgatccctgctctctgtaaatctgccatgtgaccttgggttgtttggctctcaatttcctgatctgaaacacaaggttggataagaagaGGGAGTGGGATGGAGGCGTAAACTGCAGCCGCCCATTCCCAGCCCTCTTCCGCCCTCTTATGGCCACCCCTGAACCAGCCTTTGCTAAGAGGCTTCCCAGAGACTCCAGGGCCTGAGAGC
>gene=chr10_100069242-100069572; species=ponAbe
GGAGGGGAGCTCAGCTTTCAGTGAGCATCTCAGAGTGTGCAGGTGGGAGGGTGTTAGGGAGAAGGAggcaaggtgatgagca---cgggagtcccggacccagagtatggaggctgagctccaatccctgctctctgtaaatctgccatgtgaccttgggttgtttggctctcaatttcctgatctgaaacacaaggttggataagaagaGGGAGTGGGATGGAGGCGTAAGCTGCAGCCGCCCATTCCCAGCCCTCTTCCGCCCTCTTATGGCCACCCCTGAACCAGCCTTTGCTAGGCGGCTTCCCAGGGCCTCCAGGGCCTGCAAGC
>gene=chr10_100069242-100069572; species=rheMac
GGAGGGGAGCTCAGCTTTCAGGGAGCATCCCAGAGTGTGCAGACGAGAGGGTGTTAGGGAGaaggaagcagggtgacgagca---cgcgagtcccggacccagagtgtggaagctgagctctgatccctgctctctgtaaatctgccatgtgaccttgggttgtttggctctcaatttcctgatctgaaacacaaggttggataaaaagagggagtgggatggaggcataaactgCAGCCGCCCATTCCCAGCCCTCTTCCGCCCTCTTATGGCCACCCCTGAACCAGCCTTTGCTAAGAGGCTTCCCAGAGACTCCAGGGCCTGAGAGC
>gene=chr10_101677829-101677911; species=hg19
GCAGTCTTTCTGCAGCAAACCCTGAGAGGAGGCGATTTGTCTGTACACGTGCTCATCTTCTCCCCAGCCCTGCCTGGAGGAA
>gene=chr10_101677829-101677911; species=bosTau
--AATCTGTCT--AGAAAACTCCAAAAGGAAGCGA----TTTGT---TCTGCTTATATTCCCAGCAGGCCTAG-TGGAAGAA
>gene=chr10_101677829-101677911; species=calJac
GCAGTCTTTTTGCAGCAAACCCTGAGAGGAGGCAATTTCTGTGTACATGTGCCCATCTCTTCCCCAGCCCTGCCTGCAGGAA
>gene=chr10_101677829-101677911; species=canFam
--TATCC-TTT--AGAAAACCCTGAGAGAAAGCTGTCTT--TGTAAATTTACTCATTTTCGCCCCAGGCCCAAAGAGAGGAA
>gene=chr10_101677829-101677911; species=equCab
--AATCTGTCT--AGAAAATTCTGAGGGAGCATC-----CTTGCAAATACGTGCGTCTTCTCCCCAGGCCCAGCCGGAGGAA
>gene=chr10_101677829-101677911; species=gorGor
GCAGTCTTTCTGCAGCAAACCCTGAGAGGAGGCGATTTGTCTGTACACGTGCTCATCTTCTCCCCAGCCCTGCCTGGAGGAA
>gene=chr10_101677829-101677911; species=panTro
GCAGTCTTTCTGCAGCAAACCCTGAGAGGAGGCGATTTGTCTGTACACGTGCTCATCTTCTCCCCAGCCCTGCCTGGAGGAA
>gene=chr10_101677829-101677911; species=papHam
GCAGTCTTTCTGCTGCAAACCCTGAGAGGAGGCAATTTGTCTGTACGTGTGCTCACCTCCTCCCCAGCCCTGCCTGGAGGAA
>gene=chr10_101677829-101677911; species=ponAbe
GCAGTCTTTCTGCAGCAAACCCTGAGAGGAGGCAATTTGTCTGTACACGTGCTCATCTCCTCCCCAGCCCTGCCAGGAGGAA
>gene=chr10_101677829-101677911; species=rheMac
GCAGTCTTTCTGCTGCAAACCCTGAGAGGAGGCAATTTGTCTGTACGCGTGCTCACCTCCTCCCCAGCCCTGCCTGGAGGAA
>gene=chr10_102241203-102241533; species=hg19
CTCCAGTGCTGTCTCCAATCTCCTGAGCCCTCCTGACCAATTTCCAACATCGTTGTTCCATATTTCAATTGTACCCCTCTTTCCCCCTCAATGCTCGAGCTTTCCTCATCTTTTTGGCACCATTTTGTCCCTTCTGGACCTCAATCACCAGCAGGGCACGTGCACCCTCTGCCCATGCGAAGAGGCACTGTTGGCAGAGGAGTGTACTGGCACCTTGCAAAGAATCCACTCGGCAACTACTTACGTCGTTGAGCCCTGAGCAGGGGATTGGCTGAACCTGGAAGTGGGCGTGTAAAAGTGGCAAAAACAAATCTAGACGGCAACTGATCT
>gene=chr10_102241203-102241533; species=bosTau
CTCCAGTGTCCTCTGCAGGCCT--CTGCCCTCCACCTCAGCTGCCAACT--GCTGTTCCATATTTCAACTG---GCCTCTCTCCCCCTCAGTGTCTGCACCTTCCTCGCCTTTTCCACACTATTTTGTGCCTTCTGGACGTCAACCTCTGGCAGAACATGTGTACACTCTGCCCAAGGCCAGAAACACAGCCCG-GGAAG-------CAGACACCTGCC-----TCCCCT-GGTAGCTACTTACATCATGGAGTCCTGAGCAGGGGATGGGCTGAAGTTAGGAGTACA------AAGGTGTCAAAAATAAATCTGGGGTGAAACTAATCT
>gene=chr10_102241203-102241533; species=calJac
CTCCAGCGCTGTCTCCAATCCCCTGTGCCCTCTCGACCAGTTTCCAACAT--------------TCAATTGTGCCC--CTCTCGCCCTCAATGCTTGCACTTTCCTCATCTTTTCTGCACCTTTTTGTCACTTCTGGACTTCAATCACCAGCAGAGCACGTGCACCCTCTACCCATGGGTAGAGGCACTGTTGGCAGAGCAGTGTACTGGCACCTTGCAGAGAATCCACTCCCCAACTATATACGCCATTGAGCCCTGAGCAGGGAATTGGCTGAACCTGGAAGTGGGCGTGTAAAGGTGGCAAAAATAAATCTAGACAGCCACTGATCT
>gene=chr10_102241203-102241533; species=canFam
CTCCACTGTCCTCTCGAATCCTCTCTGTCCTCCAGCTCAATTTCCAA-TTTGT-------TAATTCTATTGTGCCTCTCTCTCCTCCACAATGCTGGCACTTTCCCTTCTGTTTTCCTGCCATTTTGT-------GGACATCAATCGCTGATCAGGCATATACACACTCTGCTCAAGGCCAGCAACA--------GGGGCATGGCACTGGCAGCTTGCAGAGAATCCACTCTGC-ACTACTAACCTCGTGGAGTCCTGAGCAGAGGATTGGCTGAGGCTGGAAGTGGAAGTGCAAAAGTGGCCCAAACAAATCTAAGCTGAAACTGATCT
>gene=chr10_102241203-102241533; species=equCab
CTCCACTGTTCTTCTAAATCCTCTCTGCCCTGCAACTCACCTTCCAACTTCGTTGTT---CATTTCAATTGCACCTTTCTCTCTGTGTCAATGCTTGCGTTTTCCTCATCTTTTTCGTGCCATTTCGTCCCTTCCGGACGTCAAACGGTGGCCAGGCACGTGCACACACTGCCCAAGGC---AAACACTGTACGTAGAGGGGCGCGCCGGCGCCTTTCGGGGAATCCACTCGGCAACTACTTACGTCATGGAGTTCTGAACAGGCGATTGGCTGAGGCTGGAAGCGGGAGCGCAAAGGTGGCAAAAAGAAATCTAGGCTGAAACTAACCT
>gene=chr10_102241203-102241533; species=gorGor
CTCCAGTGCCGTCTCCAATCTCCTGAGCCCTCCTAACCAATTTCCAACATCGTTGTTCCATATTTCAATTGTACCC--CTTTCCCCCTCAATGCTCGAGCTTTCCTCATCTTTTTGGCACCATTTTGTCCCTTCTGGACCTCAATCACCAGCAGG-CACGTGCACCCTCTGCCCATGCGAAGAGGCACTGTTGGCAGAGGAGTGTACTGGCA-CTTGCAAAGAATCCACTCGGCAACTACTTACGTCGTTGAGCCCTCAGCAGGGGATTGGCTGAACCTGGAAGTGGGCGTGTAAAAGTGGCAAAAACAAATCTAGACGGCAACTCATCT
>gene=chr10_102241203-102241533; species=panTro
CTCCAGCGCCGTCTCCAATCTCCTGAGCCCTCCTGACCAATTTGCAACATCGTTGTTCCATATTTCAATTGTACCCCTCTTTCCCCCTCAATGCTCGAGCTTTCCTCATCTTTTTGGCACCATTTTGTCCCTTCTGGACTTCAATCACCAGCAGGGCACGTGCACCCTCTGCCCATGCGAAGAGGCACTGTTGGCAGAGGAGTGTGCTGGCACCTTGCAAAGAATCCACTCGGCAACTACTTAGGTCGTTGAGCCCTGAGCAGGGGATTGGCTGAACCTGGAAGTGGGCGTGTAAAAGTGGCAAAAACAAATCTAGACGGCAACTGATCT
>gene=chr10_102241203-102241533; species=papHam
CTCCAGTGCTGTCTCCAA--TCCTGTGCCCTCCTGACCAATTTCCAACATCATTGTTCCATATTTCAATTGTACCC--CTTTCCCACTCAATGCTTGAGCTTTCCTCATCTTTTTGGCACCATTTTGTCCCTTCTGGACCTCAATCACCAGCAGGGCACGTGCACCCTCTGCCCATGGGTAGAGGCACTGTTGGCAGAGGAGTGTCCTGGCGCCTTGCAAAGAATCCACTCGGCAACTACTTACGTCATTGAGCTCTGAGCAGGGGATTGGCTAAACCTGGAAGTGGGCGTGTAAAGGTGGCAAAAACAAATATAGACGGCAACTGATCT
>gene=chr10_102241203-102241533; species=ponAbe
CTCCAGTGCCGTCTCCAATCTCCTGTGCCCTCCTGACCAATTTCCAACATCGCTGTTCCGTATTTCAATTGTACCCCTCTTTCCCCCACAATGCTTGAGCTTTCCTCATCTTTTTGGCACCATTTTGTCCCTTCTGGACCTCAATCACCAGCAGGGCACGTGCATCCTCTGCCCATGCGAAGAGGCACTGTTGGCA---GAGTGTACTAGCACCTTGCAAAGAATCCACTCGGCAACTACTTATGTCATTGAGCCCTGAGCAGGTGATTGGCTAAACCTGGAAGTGGGCGTGTAAAAGTGGCAAAAACAAATCTAGACGGCAACTGATCT
>gene=chr10_102241203-102241533; species=rheMac
CTCCAGTACCGTCTCCAA--TCCTGTGCCCTCCTGACCAATTTCCAACATCATTGTTCCATATTTCAATTGTACCCCTCTTTCCCACTCAATGCTTGAGCTTTCCTCATCTTTTTGGCACCATTTTGTCCCTTCTGGACCTCAATCACCAGCAGGGCACGTGCACCCTCTGCCCATGGGTAGAGGCACTGTTGGCAGAGGAGTGTCCTGGCGCCTTGCAAAGAATCCACTCGGCAACTACTTACGTCATTGAGCTCTGAGCAGGGGATTGGCTACACCTGGAAGTGGGCGTGTAAAGGTGGCAAAAACAAATATAGACGGCAACCGATCT
>gene=chr10_102747180-102747510; species=hg19
GGAGTCCCGCGCGCCGTCATAGCTACAGCTTGGAGGCCGCGGAGCCTAAGCAGCGAGGAGAGGGGGGCGGGACTAAACCTCGAGGCTTCCGGTTCCGGGACGACCGCTCCCGGAGTTTTGCTTCCGAGGTCAAGGCGAGTAGCATGTGCGGGAGACTCACGTTGCCGGCGAAGTGGGAGAGAGAAAAGTGGTAACCTGGGGCTGGGGGCCGGCGCGGCGGAGCTCGGAGTAGTAGAGCGGAGTGAAGACACGGGGGAGGATAGAGACTGGCATTCCTTTGGGCCGGGGGATTGGCGGGAGTCGTGCTGGGTGCTCTCGCCGTGTTGAGGT
>gene=chr10_102747180-102747510; species=bosTau
GCGGTCCCGCGGGCAGTCATGGCCACAGCTCTCCAGTCGCCAAGCC--------GCG-GAGTGGAGGCGGGACGAACCAGAGG--CTTCCGCTTCCGGGACACTTGCAAGGGCAGTTTTGCTTCCGAAGTCACGGCTAATGG--CTCGCGTGTGACCCATGTTGCAGGCGACAGGGGTTAGACGAGAGTGGTGACCCGGGGCTGGGGTCAGGAGCGGCGGAGCTCCTAGCCGTGGAGCCGAGG-AAGCCACCCGGCGGAGGCACGACGGGCGCTC--------------CTCGGCGGGAGCGGCGGAGGACACTGTAGTCGCCTGGA-GT
>gene=chr10_102747180-102747510; species=calJac
GGAGTCCCGCGCGCAGTCATAGCTAGTGCTAAGAGGCAGCGGAGTCCAAGCGGCGAG----AGAGGGCGGGACTAAACGTCGAGACTTCCGGTGCCGGGACGACGACTCACGGAGTTGTGCTTCCGAGGTCAAGGCGAGTAGCGTGTGCCGGAGACTCACGCTGCTGGCGAAGTGGAAGAGACGAGAGTGGTCACCCGGGGCCGGGGGTCGCCACGGAGGAGCTCAGAGTAGTAGGGCAGAGTGAAGACACGGAGAACGAGAGAGACGGGTATTCCTTTGGGCTCGGGACTTGGCAGGAGTCGTGTAGGGCGCTCTCGCCGCGTTGACGT
>gene=chr10_102747180-102747510; species=canFam
GGGGTCCCGCGCGCCGTCATAGCCACGGCGCTCCGGCAGCCCAGTC--------GAG-AGGCGGGGGCGGGACAAAGCCCAAG--CTTCCGGTTCCGGGACACCCGC-GCGGCAGTTTTGCTTCCGCGGTCAC----CGCGGGAGGCGCGCGTGACCCACGTTGTGGGCTAGAGTGGCGAGAGGAGGGTAGTGAGACGCGGTCAAGGTTGCGAGCAGCATACGTTCTGGCAGTAGCGCCGAGGGAGGACACGGTGCGGGGGCGAAGT------------------------------GAGCCGCCCGGGGCGCTCTAGTCGTGGTGG-GA
>gene=chr10_102747180-102747510; species=equCab
GAGGTCCCGCGTGCCGTCATGGCCACAGCTCCCAGGCAGCGGAGCA--------GAG-GGATGGGGGCGGGACTAACCAGAGG--CTTCCGGTTCCGGGACACTCGG-GCCGGAGTTTTGCTTCCGAGGTCACGGAGAACGGGTCGTGCGTGTGACCCACGTTGCGCGCGATAGCGCTGAGAGAAGAGTGGAGACGCGGGGCCAGGGTCGGGAGCAGCGGAGCTTCTTGTAGGAGAGCGGAGGGAGGACACGGGGCGGGTGAGAGCTGGGCGTTCCTTTGGACTCGGAAATTGGCGGGAGCCGCTTAAGGCCCTCTAGCCGTGCTTA-GT
>gene=chr10_102747180-102747510; species=gorGor
------------------------------------------------------------------------------------------------------------------------------------------------------------------------------------------------------------------------------------------------------------------------------------------------------------------------------------------
>gene=chr10_102747180-102747510; species=panTro
GGAGTCCCGCGCGCCGTCATAGCTACAGCTTGGAGGCCGCGGAGCCTAAGCAGCGAGGAGAGGGGGGCGGGACTAAACCTCGAGGCTTCCGGTTCCGGGACGACCGCTCCCGGAGTTTTGCTTCCGAGGTCAAGGCGAGTAGCATGTGCGGGAGACTCACGTTGCGGGCGAAGTGGGAGAGATAAAAGTGGTAACCTGGGGCTGGGGGCCGGCGCGGCGGAGCTCGGAGTAGTAGAGCGGAGTGAAGACACGGGGGAGGATAGAGACGGGCATTCCTTTGGGCCGGGGGATTGGCGGGAGTCGTGCTGGGTGCTCTGGCCGTGTTGAGGT
>gene=chr10_102747180-102747510; species=papHam
GGAGTCCCGCGCGCAGTCATAGCTACAGCTTGGAGGCCACGGAGCCTAAGCGGCGAGGTCGGGGGGGCCGGACTAAACCTCGAGACTTCCGCTTCCGGGACGACCGCTCCCTGAGTTTTGCTTCCGAGGTCAAGGCGAGCAGCGTGTGCTGGAGGCTCACGTTGCGGGATAAGTGGGAGAGACAAGAGTGGTAACCCGGGGTCGGGGACCGGCGCGGCGGAGCTCGGAGTAGTAGAGCGGAGTGAAGACACGGGGGAGGATAGAAACAGGCATTCCTTTGGGCCCGAGGATTGGCGGGAGTCGTGCTGGGTGCTCTCGCTGTGTTGAGGT
>gene=chr10_102747180-102747510; species=ponAbe
GCAGTCCCGCGCGCCGTCATAGCTACAGCTTG--AGCCGCGGAGCCT-AGCAGC-AAGAGAGGGGGGCGGGACTAAATCTTGATGCTT-CGGTTCC-GGACGACCGCT-CCGGAGTCTG--CTCCGAGGTCAA-GCGAGTA-CATGTGCGGGAGACTCA---------------------------------------------------------------------------------------------------------------------------------------------------------------------------
>gene=chr10_102747180-102747510; species=rheMac
GGAGTCCCGCGCGCAGTCATAGCTACAGCTTGGAGGCCGCGGAGCCTAAGCGGC-GAGGGGGGTGGGCGGGACTAAACCTCGAGACTTCCGCTTCCGGGACGACCGCTCCCGGAGTTTTGCTTCCGAGGTCAAGGCGAGCAGCGTGTGCTGGAGACTCACGTTGCGGGCTAAGTGGGAGAGACAAGAGTGGTAACCCGGGGCCGGGGACCGGCGCGGCGGAGCTCGGAGTAGTAGAGCGGAGTGAAGACACGGGGGAGGATAGAAACAGGCATTCCTTTGGGCCCGAGGATTGGCGGGAGTCGTGCTGGGTGCTCTCGCTGTGTTGAGGT
>gene=chr10_103157009-103157093; species=hg19
ATTGTGTTGTTATGGCAACTCAAATGGGGAAAATGAAAACAGCCCAGATAAGCTGCATCCTGTTGTCATGGCAACCACAGTTGT
>gene=chr10_103157009-103157093; species=bosTau
ATTGTGTTGTTATGGCAACTCAAATGGAGAAAATGAAAACAGCACAGATAAGCTGCATCCTGTTGTCATAGCAGCCATAGTTGT
>gene=chr10_103157009-103157093; species=calJac
ATTGTGTTGTTATGGCAACTGAAATGGGGAAAATGAAAACAGCACAGATAAGCTGCATCCTGTTGTCATAGCAACCATAGTTGT
>gene=chr10_103157009-103157093; species=canFam
ATTGTGTTGTTATGGCAACTCAGATGGGGAAAATGAAAACAGCACAGATAAGCTGTATCCTGTTGTCATAGCAACCATAGTTGT
>gene=chr10_103157009-103157093; species=equCab
ATTGTGTTGTTATGGCAACTCAAATGGGGAAAATGAAAACAGCACAGATAAGCTGCATCCAGTTGTCATAGCAACCATAGTTGT
>gene=chr10_103157009-103157093; species=gorGor
ATTGTGTTGTTATGGCAACTCAAATGGGGAAAATGAAGACAGCTCAGATAAGCTGCATCCTGTTGTCATGGCAACCACAGTTGT
>gene=chr10_103157009-103157093; species=panTro
ATTGTGTTGTTATGGCAACTCAAATGGGGAAAATGAAAACAGCCCAGATAAGCTGCAACCTGTTGTCATGGCAACCACAGTTGT
>gene=chr10_103157009-103157093; species=papHam
ATTGTGTTGTTATGGCAACTCAAAT-GGGAAAATGAAAACAGCACAGATAAGCTGCATCCTGTTGTCATGGCAACTATAGTTGT
>gene=chr10_103157009-103157093; species=ponAbe
ATTGTGTTGTTATGGCAACTCAAATGGGGAAAATGAAAACAGCACAGATAAGCTGCATCCTGTTGTCATGGCAACCATAGTTGT
>gene=chr10_103157009-103157093; species=rheMac
ATTGTGTTGTTATGGCAACTCAAATGGGGAAAATGAAAACAGCACAGATAAGCTGCATCCTGTTGTCATGGCAACTATAGTTGT
>gene=chr10_103347878-103348208; species=hg19
CAACCCCCAGAGTCGGTCCCCGGGTGGGGTCGACTACTGGCCAAGCTAGTCACCCGGGGGTGGGCAGGAATAGACCACTTACCAGCAGAGCCAATGAGAGCGGACGAAGGGGGGAAGGAGGGCAAATGGCCAGAATAGCTTCCGAGTCAGCCGGAAGTGACCCTCTGGAACGGTTGCCATGGCAGCGGCTGGGCGTGCTGCTTAGCAGGGGAAAGATGGCGGTGACGGGCTGGTTGGAGAGTCTGCGGACAGCCCAGAAGACTGCGCTGCTGCAGGACGGTAACTCGAGGGTCCCCACGGGCTCCTTCGTTTTTTTCCCTCAGGGTCCGG
>gene=chr10_103347878-103348208; species=bosTau
CACTCCCC-AGATTTGGTACAGAATAGGGTCAACTCCGGACCCGACGGGTCACCGGG-GATGGACAGGCATAAACTACTTACCAGAGCAGCCAATGAGAGCAGACGGA-GGGTGGGAACAGGCCAATGCCCAGAACATCTTCCGGGTCATCCGGAAGTGACCCTACGGAACGGTTGCCATGGCAGTGGCCAGGCACGCGGCTCGTTGGAGGGAAGATGGCGGTGACCGGCTGGCTGGAGAGTCTGCGGGCGGCAGAGAAGACGGCGCTGCTGCAAGACGGTAACTCGAGCCCCTCCGCGAGCACCTTGTTCCTTT-CCACCAGGGTCCAG
>gene=chr10_103347878-103348208; species=calJac
CAACCCCCGAAGTCGGTCCCCGGGTGGGTTAGACAACTGGCCAAGCTGATCATTCGCAGGTGGGCAGGAATAAATCACTTACCAGGAGAGCCAATGAGAGCGGACGAAGGGGGAAAAGCGAGCAAATGCCCAGAATAGCTTCCGAGTCAGCCGGAAGTGACCCTCTGGAACGGTTGCCATGGCAGCGGCCGGGCGCGCTGCTTGGCAGAGGAAAGATGGCGGTGACGGGATGGTTGGAGAGTCTGCGGACGGCCGAGAAGACTGCGCTGCTGCAGGATGGTAACTCGAGAGCCCTCGCGAGCTCCCTCGTTTTTTCCCCCCAGGGTCC-A
>gene=chr10_103347878-103348208; species=canFam
C-CCGCCG-CGATTGGGTCCGCGGTGG--------TCGGACCCCGCGGCTCACCCGCAGCCG-GCCGGAGTAAACCACTTACCAGAGCAGCCAATGAGAGCGGACGAA--GGGGGGAGGGAGCAAATGCCCGGAACACCTTCCGGGTCGGCCGGAAGTGACCGTACGGAATGGTTGCCATGGCAGCGGCCGGTCGCGCGGCTGGCTGGAGGGAAGATGGCGGTAACCGGCTGGTTGGAGTGTCTGCGGACCGCCGAGAAGACGGCGCTGCTGCAGGACGGTAACTCGAGGCCCCCCACGAACTCCCTAGTCCTTT-CCCCCAGGGCCCAG
>gene=chr10_103347878-103348208; species=equCab
CACTCCCG-GGATTTGGTCTAGGATGGGTTCAACTTCAGGCCGGGTTGGTCACCTGATGGGG-CCAGGAAAAAACTACTTACCAAAGCAGCCAATGAGAGCAGGCGAA--GGGTGGGGTGGGCAAATGCCCAGAACACCTTCCGGGTCAGCCGGAAGTGACCCTACAGAACGGTTGCCATGGCAGCGTCCGGGCACGCGGCTGGGCGGAGGGAAGATGGCGGTGACAGGCTGGTTGGGGAGTCTGCGGGCTGCCGAGAAGACGGCGCTACTGCAAGACGGTAACTTGAGGCCCCTCGCGAGCCCCCTCGTCCCTT-CCCCCAGGGTCCTA
>gene=chr10_103347878-103348208; species=gorGor
CAACCCCCAGAGTCGGTCCCCGGGTGGGGTCGACTACTGGCCAAGCTAGTCACCCGGGGGTGGGCAAGAATAGACCACTTACCAGCAGAGCCAATGAGAGCGGACGAAGGGGGGAAGGAGGGCAAATGGCCAGAATAGCTTCCGAGTCAGCCGGAAGTGACCCTCTGGAACGGTTGCCATGGCAGCGGCTGGGCGTGCTGCTTAGCAGGGGAAAGATGGCGGTGACGGGCTGGTTGGAGAGTCTGCGGACAGCCCAGAAGACTGCGCTGCTGCAGGACGGTAACTCGAGGGTCCCCACGGGCTCCTTCGTTTTTTTCCCTCAGGGTCCGG
>gene=chr10_103347878-103348208; species=panTro
CAACCCCCAGAGTCGGTCCCCGGGTGGGGTCGACTACTGCCCAAGCTAGTCACCCGGGGGTGGGCAGGAATAGACCACTTACCAGCAGAGCCAATGAGAGCGGACGAAGGGGGGAAGGAGGGCAAATGGCCAGAATAGCTTCCGAGTCAGCCGGAAGTGACCCTCTGGAACGGTTGCCATGGCAGCGGCTGGGCGTGCTGCTTAGCAGGGGAAAGATGGCGGTGACGGGCTGGTTGGAGAGTCTGCGGACAGCCCAGAAGACTGCGCTGCTGCAGGACGGTAACTCGAGGGTCCCCACGGGCTCCTTCGTTTTTTTCCCTCAGGGTCCGG
>gene=chr10_103347878-103348208; species=papHam
CAACCGCCAGAGTCAGTCCCCGGGTGCGGTCGACAACTGGCCAAGTTGGTCACCCGAGGGTGGGCAGGAGTAGGCCACTTACCAGGAGAGCCAATGAGAACGGACGAAGGGGGGAAGGAGGGCAAATGCCCAGAATAGCTTCCGAGTCAGCCGGAAGTGACCTTCTGGAACGGTTGCCATGGCAGCGGCCGGGCGGGCTGCATAGCAGAGGAAAGATGGCGGTGACGGGCTGGTTGGAGAGTCTGCGGACAGCCCAGAAGACTGCACTGCTGCAGGACGGTAACTCGAGGGTCCCCGCGAGCTCCTTCGTTTTTTTCCCCCAGGGTCCGG
>gene=chr10_103347878-103348208; species=ponAbe
TAAACCTCAGAGTCGGTCCCCGGGTGGGGTCCACAACTGGCCAAACTAGTCACCCGGGGGTGGGCAGGAATAGACCACTTACCAGGAGAGCCAATGAGAGCGGACGAAGGGGGGAAGGCGGGCAAATGGCCAGAATAGCTTCCGAGTCAGCCGGAAGTGACCCTCTGGAACGGTTGCCATGGCAGCGGCTGGGCGTGCTGCTTAGCAGGGGAAAGATGGCGGTGACGGGCTGGATGGAGAGTCTGCGGACAGCCCAGAAGACTGCGCTGCTGCAGGACGGTAACTCGAGGGTCCCCACGGGCTCCTTCGTTTTTTTCCCTCAGGGTCCGG
>gene=chr10_103347878-103348208; species=rheMac
CAACCGCCAGAGTCAGTCCCCGGGTGCGGTCGACAACAGGCCAAGTTGGTCACCCGAGGGTGGGCAGGAGTAGGCCACTTACCAGGAGAGCCAATGAGAACGGACGAAGGGGGGAAGGAGGGCAAATGCCCAGAATAGCTTCCGAGTCAGCCGGAAGTGACCTTCTGGAACGGTTGCCATGGCAGCGGCCGGGCGGGCTGCTTAGCACAGGAAAGATGGCGGTGACGGGCTGGTTGGAGAGTCTGCGGACAGCCCAGAAGACTGCACTGCTGCAGGACGGTAACTCGAGGGTCCCCGCGAGCTCCTTCGTTTTTTTCCCCCAGGGTCCGG
>gene=chr10_103986055-103986281; species=hg19
GCAGGAAAGAGGTCGCGCCAGCCCGGGCAGGCAGCTTTGCAAGTCCGCGTTATATATCGCAGTGGCTGCGCCCGGGATAGCTGGCTGCGCCGCCGCGCACATGCCTAGGTTCGACGCCCTCCTCCCTTTGCCCAGGAGTTCCTTCTGTCCCGGCTCTGTTCCGTCTCGCCCCGAGGTTCACGCCATCCTCGGAGCCCCAGCCTTTCACCCAGCGCCTCCAAGCTTT
>gene=chr10_103986055-103986281; species=bosTau
gcggg---ggggccgcgggcgccTAGGACCGCTGCTTTGCAATTTCTCATTATATACTGCAGTGGCCGCGGCTGTGGAAGCCGGCTGGACTGCAGCCCACGTGCCTGCATCTGAGGCTCT----GGCTTGCCGCGGAGTTCCTT--GCCGCGGGTCTAGTCAGTTCTGCCCCAAGGTTCTCTCCATCCTCTGTCTCCTAG-CTCTCGTCCAGC-TC---------C
>gene=chr10_103986055-103986281; species=calJac
GCAGGGAGGGGGCCGCGCCCGTCCGGGTCCGCAGCTCTGCAAGTCAGCGTTATATATTGCAGTGGATGCTCTGGGGAGAGCTGGTTGCGCCGCCTCGCACGTGCGTGGGTCCGACGCCCTCTTCGCCTTGTCCGGGGTTTCCGTCTGTCCCGGCTCTATTCCGTCTCGCCCCGAGGTTCACTCCATCCTTGGCGCCCAAGGCTTTCGCCTAGCGCCTCCAAGCTTT
>gene=chr10_103986055-103986281; species=canFam
GTTGGGA-GGGGCTGCGCCCGCCTGGGCCCGGCGCTTTGCAATTCAGCTCCATATACCACAGTGACGGCGGCGGTGGAGGTGGGCTGGGC-GCGGCGCACGTGCCTGAATCTGAAGCTCCT---CGCTTGCCACGGAGTTCCTTGGGTCCCGCGTGCATTCTGTCCAGCCTCAAAGTC-----------CCGTCCCCTAACCTCTCGCCCAGC-TTCCAAAGCTCC
>gene=chr10_103986055-103986281; species=equCab
GCAGGGAGGGGGCGTCGCCCGCCTGGCTCCGCCGCTTTGCAATTCCGCCTTGTATACCCCAGTGGCGGCCGCGGAGGAAGCGGGCTGAGCTGCCGCGGCCG-GCCTGAATCCGACGCTCCTC--CGTTTCCCGCGGAGTTCCTTGA-TCCTTGGCTCGTTCCGTCCCGCCCCAAGGTTCGCTGTATCCTTGGCCCTCTAACCTCTTTCCCGGC-TCCCGAAGCTCT
>gene=chr10_103986055-103986281; species=gorGor
GCAGGAAAGAGGTCGCGCCCGCCCGGGCAGGCAGCTTTGCAAGTCCGCGTTATATATCGCAGTGGCTGCGCGCGGGATAGCTGGCTGCGCCGCCGCGCACGTGCCTAGGTCCGACGCCCTCCTCCCTTTGCCCAGGAGTTCCTTCTGTCCCGGCTCTGTTCCGTCTCGCCCCGAGGTTCACTCCATCCTCGGAGCCCCAGCCTTTCACCCAGCGCCTCCAAGCTTT
>gene=chr10_103986055-103986281; species=panTro
GCAGGAAAGAGGTCGCGCCCGCCCGGGCAGGCAGCTTTTCAAGTCCGCGTTATATATCGCAGTGGCTGCGCCCGGGATAGCTGGCTGCGCCGCCGCGCACGTGCCTAGGTCCGACGCCCTCCTCCCTTTGCCCAGGAGTTCCTTCTGTCCCGGCTCTGTTCCGTCTCGCCCCGAGGTTCACGCCATCCTCGGAGCCCCAGCCTTTCACCCAGCGCCTCCAAGCTTT
>gene=chr10_103986055-103986281; species=papHam
GCAGGGAGGGGGCCGCGCCAGTCCGGGCCGGCAGCTTTGCAAGTCCTGGTTATATATCGCGGTGGCTGCGTCCGGGAGAGCTGGCTGCGCCGCCGCGCACGTGCCTAGGTCCGACGCCCTCCTCGCTTTGCCCAGGCGTTCCTTCTGTCCCGGCTCTGTTCCGTCTCGCCCCGAGGTTCACTCCATCCTTGGAGCCCCAGCCTTTCGCCCAGCGCCTCCAAGCTTT
>gene=chr10_103986055-103986281; species=ponAbe
GCAGGGAAAGGGTCGCTCCCGCCCGGGCCGGCAGCTTTGCAAGTCCGCGTTGTGTATCGCAGTGGCTGCGCCCGGGATAGCTGGCTGCGCCGCCGCGCACGTGCCTAGGTCCGTCGCCCTCCTCCCTTTGCCCAGGAGTTCCTTCTGTCCCGGCTCTGTTCCGTCTCGCCCCGAGGTTCACTCCATCCTCGGCGCCCCAGCCTTTCGCCCAGCGCCTCCAAGCTTT
>gene=chr10_103986055-103986281; species=rheMac
gcagggagggggccgcgcccgtccgggccggcAGCTTTGCAAGTCCGGGTTATATATCGCGGTGGCTGCGCCCCGGAGAGCTGGCTGCGCCGCCGCGCACGTGCCTAGGTCCGACGCCCTCCTCGCTTTGCCCAGGGGTTCCTTCTGTCCCGGCTCTGTTCCGTCTCGCCCCGAGGTTCACTCCATCCTTGGAGCCCCAGCCTTTCGCCCAGCGCCTCCAAGCTTT
>gene=chr10_104679070-104679400; species=hg19
GCTCATGGCCCTGGACCCGATGGAGCTGCGCATCGTGCAGAACTGCGGCACGGAGAAGGAGAAGAATTACGCCAAGCGCATCGAGCCGGTGCGCAGGCAGGGCAACTACCTGCTGTGCTCACTGCTGCTGGGCAACGTGCTGGTCAACACCACGCTCACCATCCTGCTCGACGACATCGCCGGCTCGGGCCTCGTGGCCGTGGTAGTCTCCACCATCGGTATCGTCATCTTCGGAGAGATCGTGCCCCAGGCCATCTGCTCCCGGCATGGCCTGGCTGTGGGGGCCAACACCATCTTCCTCACCAAGTTTTTCATGATGATGACCTTCCC
>gene=chr10_104679070-104679400; species=bosTau
ACTCATGGCCCTAGACCCGATGGAGCTGCGCATTGTGCAGAACTGCGGCACCGAGAAGGAGAAGAATTACGCCAAGCGCATCGAGCCCGTGCGCAGGCAGGGCAACTACCTGCTGTGCTCGCTGCTGCTGGGCAACGTGCTGGTCAACACCACGCTCACCATCCTGCTCGACGACATCGCTGGCTCAGGCCTGGTGGCGGTGGTGGTCTCCACCATCGGCATCGTCATCTTCGGGGAGATCGTGCCCCAGGCCATCTGCTCCCGGCACGGCCTGGCTGTGGGAGCCAACACCATCTTCCTCACCAAGTTTTTCATGATGATGACCTTTCC
>gene=chr10_104679070-104679400; species=calJac
GCTTATGGCCCTGGACCCGATGGAGCTGCGCATCGTGCAGAACTGCGGCACGGAGAAGGAGAAGAATTACGCCAAGCGCATCGAGCCGGTGCGCAGGCAGGGCAACTACCTGCTGTGCTCACTGCTGCTGGGCAACGTGCTGGTCAACACCACGCTCACCATCCTGCTCGACGACATCGCCGGCTCGGGCCTCGTGGCCGTGGTAGTCTCCACCATCGGCATCGTTATCTTCGGGGAGATTGTGCCTCAGGCCATCTGCTCCCGGCACGGCCTGGCTGTAGGAGCCAACACCATTTTCCTCACCAAGTTTTTCATGATGATGACCTTTCC
>gene=chr10_104679070-104679400; species=canFam
GCTGATGGCCCTGGACCCGATGGAGCTGCGCATCGTGCAGAACTGCGGCACCGAGAAGGAGAAGAATTACGCCAAACGCATCGAGCCGGTGCGCAGGCAGGGCAACTACCTGCTGTGTTCGCTGCTGCTGGGCAACGTGCTGGTCAACACCACGCTCACCATCCTGCTCGACGACATCGCCGGCTCAGGCCTCGTGGCGGTGGTGGTCTCCACCATCGGCATCGTCATCTTCGGGGAAATCGTGCCCCAGGCCATCTGCTCCCGTCACGGCCTGGCTGTCGGGGCCAACACCATCTTCCTCACCAAGTTTTTCATGATGATGACCTTCCC
>gene=chr10_104679070-104679400; species=equCab
ACTCATGGCCCTGGACCCAATGGAGCTGCGCATCGTGCAGAACTGCGGCACGGAGAAGGAGAAGAATTACGCCAAGCGCATCGAGCCCGTGCGCAGGCAGGGCAACTACCTGCTGTGCTCGCTGCTGCTGGGCAACGTGCTGGTCAACACCACGCTCACCATCCTGCTCGACGACATCGCCGGCTCCGGCCTCGTGGCGGTGGTGGTCTCCACCATCGGCATCGTCATCTTCGGGGAGATCGTGCCCCAGGCCATCTGCTCCCGACACGGCCTGGCTGTAGGAGCCAACACCATCTTCCTCACCAAGTTTTTTATGATGATGACCTTCCC
>gene=chr10_104679070-104679400; species=gorGor
GCTCATGGCCCTGGACCCGATGGAGCTGCGCATCGTGCAGAACTGCGGCACGGAGAAGGAGAAGAATTACGCCAAGCGCATCGAGCCGGTGCGCAGGCAGGGCAACTACCTGCTGTGCTCACTGCTGCTGGGCAACGTGCTGGTCAACACCACGCTCACCATCCTGCTCGACGACATCGCCGGCTCGGGCCTCGTGGCCGTGGTGGTCTCCACTATCGGTATCGTCATCTTCGGAGAGATCGTGCCCCAGGCCATCTGCTCCCGGCACGGCCTGGCTGTGGGGGCCAACACCATCTTCCTCACCAAGTTTTTCATGATGATGACCTTCCC
>gene=chr10_104679070-104679400; species=panTro
GCTCATGGCCCTGGACCCGATGGAGCTGCGCATCGTGCAGAACTGCGGCACGGAGAAGGAGAAGAATTACGCCAAGCGCATCGAGCCGGTGCGCAGGCAGGGCAACTACCTGCTGTGCTCACTGCTGCTGGGCAACGTGCTGGTCAACACCACGCTCACCATCCTGCTCGACGACATCGCCGGCTCGGGCCTCGTGGCCGTGGTAGTCTCCACCATCGGTATCGTCATCTTCGGAGAGATCGTGCCCCAGGCCATCTGCTCCCGGCACGGCCTGGCTGTGGGGGCCAACACCATCTTCCTCACCAAGTTTTTCATGATGATGACCTTCCC
>gene=chr10_104679070-104679400; species=papHam
GCTCATGGCCCTGGACCCGATGGAGCTGCGCATCGTGCAGAACTGCGGCACGGAGAAGGAGAAGAATTACGCCAAGCGCATCGAGCCGGTGCGCAGGCAGGGCAACTACCTGCTGTGCTCACTGCTGCTGGGCAACGTGCTGGTCAACACCACGCTCACCATCCTGCTCGACGACATCGCCGGCTCGGGCCTCGTGGCCGTGGTGGTCTCTACCATCGGCATCGTCATCTTCGGGGAGATAGTGCCCCAGGCCATCTGCTCCCGCCACGGCCTGGCTGTGGGGGCCAACACCATCTTCCTCACCAAGTTTTTCATGATGATGACCTTCCC
>gene=chr10_104679070-104679400; species=ponAbe
GCTCATGGCCCTGGACCCGATGGAGCTGCGCATCGTGCAGAACTGCGGCACGGAGAAGGAGAAGAATTACGCCAAGCGCATCGAGCCGGTGCGCAGGCAGGGTAACTACCTACTGTGCTCACTGCTGCTGGGCAACGTGCTGGTCAACACCACGCTCACCATCCTGCTCGACGACATCGCCGGCTCGGGCCTCGTGGCCGTGGTGGTCTCCACCATCGGTATCGTCATCTTCGGGGAGATCGTGCCCCAGGCCATCTGCTCCCGGCACGGCCTGGCTGTGGGGGCCAACACCATCTTCCTCACCAAGTTTTTCATGATGATGACCTTCCC
>gene=chr10_104679070-104679400; species=rheMac
GCTCATGGCCCTGGACCCGATGGAGCTGCGCATCGTGCAGAACTGCGGCACGGAGAAGGAGAAGAATTACGCCAAGCGCATCGAGCCGGTGCGCAGGCAAGGCAACTACCTGCTGTGCTCACTGCTGCTGGGCAACGTGCTGGTCAACACCACGCTCACCATCCTGCTCGACGACATCGCCGGCTCGGGCCTCGTGGCCGTGGTGGTCTCCACCATCGGCATCGTCATCTTCGGGGAGATAGTGCCCCAGGCCATCTGCTCCCGCCACGGCCTGGCTGTGGGGGCCAACACCATCTTCCTCACCAAGTTTTTCATGATGATGACCTTCCC
>gene=chr10_111970894-111971030; species=hg19
CCTCCCCGCCTTCATTTCAGCGAGTTCCCCTATAATCACTTGATCTCGGTTTCTCCGCCTTCTCCTCCTCCCCCTCCCAGCTAGAGACACATGGTTTCCACATGGAGACAAACTTCTTTCCTCCGACTGGACTTGA
>gene=chr10_111970894-111971030; species=bosTau
CCTCCTCGCTTTCATTTCAGCCAGTTCTCCTGTAATCACTTGATCGCAGTTTCTCCGCCTCCACCGCTTCCCCCTCCCAGCGAGAGACACATGGTTTCCACATGGAGACAAACTTCTTTCCTCTGACTGGACTTGA
>gene=chr10_111970894-111971030; species=calJac
TCTCTCCGCCTTCATTTCAGCGAGTTCCCCTGTAATCACTTGATCTCGGTTTCTCCGCCTTCTCCTCCTCCCCCTCCCAGCTAGAGACACATGGTTTCCACATGGAGACAAACTTCTTTCCTCCGACTGGACTTGA
>gene=chr10_111970894-111971030; species=canFam
CCTCCCCGCCTTCATTTCAGCCCGTTCCCCTGTAATCACTTGATCTCAGTTTCTCCGCCTCCTCCTCCTCCCCCTCCCAGCTAGAGACACATGGTTTCCACATGGAGACAAACTTCTTTCCTCTGACTGGACTTGA
[truncated: 5,358,959 more chars]
