# Supplementary material for: Combining phylogenetic footprinting with motif models incorporating intra-motif dependencies
Source: BMC Bioinformatics. 2017 Mar 1;18:141. doi: 10.1186/s12859-017-1495-1 (PMC5333389; doi:10.1186/s12859-017-1495-1)
Supplement: Supplementary file 2 — Sequence data. This archive contains data files of alignments of the ChIP-seq positive regions and negative control regions for each of the 35 TFs in FASTA format. (ZIP 83763.2 kb) [file 12859_2017_1495_MOESM2_ESM.zip › Mxi/Mxi1_(AF4185)_neg.txt]

>gene=chr20_137245-138245; species=hg19
CATCATACCTTCTTTCGAAATGTGCAAGAAACCTACTAGAAATTCTTATTGTTAGAGTTTCAGATTTATGTCCTGGTTTATACTGCCACATTCATTCTTGGAGGTGAGTACATTTCGATCTTGGTCCGGCTGCGCAGAGAGTCAAAGCAGGAAAATCACAGATTCTTCCCAGCAGTCTACAGCCTACACAGCGGCATTTGGTGCGATGGGATGGAACATGCTGTATCTCTATTCCATGTGGGGGTAAAGTGGGTGGCCTGAAATTTCCTGTGTCTGCCTGCATGATGCAAAGCTCACAGTTCAGAAGCTTAAGGACACACTTCATATCATCCCATCTGTTCTGGTTCAGTGCATAAGAATCTAAGTCTCTGAGGAAGGTAGCATAGTGTGCAGTTCACTGGACCAAAAGCTTTGGCTGCACCTCTTCTGGAAAGCCTGGCCATGGGGCTCTTCATGATCATTGCAATTCTGCTGTTCCAGAAACCCACAGGTAAACCAAA
>gene=chr20_137245-138245; species=bosTau
-----------------------------------------------------------------------------------------ATTCATTCTTAGAAGTAAGTATAGGTCTACCT--GTCTATCTAGGCAGACAGCCAAAGTAGAGAAAGCACAGACTTTTCTCACCAGTCTACAGCCTACAGAATGGCATCAGGTGTGATGAGATGGAACACACTGTTTCTCTATCCCATGTGTGGGTTAAGTGAGTAAC--CAAATTTCCTGTGTCTGCCCACATGTTGCAAAATCCGCAATTCAGAAATTTGGGGGCACACTTCATATCATACCATCTGTTCTGGTTCATTGTATAAGAATCTAAGTCTCTGAGGAAGGTGACATAGTGGAC------------CAAGAGACCTGGTTGCACTTCCTC-TGGAAGCTTGGCCATGAGGCTCCTCCTGATCATTGCAATTCTGCTGTTCCAGAAGTTCACAGGTAATCCAGA
>gene=chr20_137245-138245; species=calJac
------ACCTTCCTTTCAAAC-TGCAAGAAACCTACTCGAATTTCTTATTGTCGGAGTTTTGAATTTATGTCTTGGTTTATATTGCCGTATTAATTCTTGGAGGTGAGTACATATCAATCTTGGTCTAGCGGGGCAGAGAGTTAAAGTAGG-GAAGCATGGATTCTTCCCACCAGTCTATAGCCCACAGAGTGGCATTAGCTGTGATGGGATAGAACATGCTGTGTCTTTATTCCAGGTTGGGTTGGAGTGGGTGACATCAAATTTCCTGTGTCTGCCTACATGACACAAGGCTCACAGTTCAGAGGTTTAGGGACACACTTCACATCATCCCATCTGTTCTGTGTCAGTGCATAAGAATCCAAGTCTCTGAGGAAGGTGGAACAGTGTGCAGTTCA------------------------CTCTTCCAGAAAGCCTGGCTATGGGGCTCTTCATGATCACTTCAATTCTGCTGTTCCAGAAACCCACAGGTAAACCAAA
>gene=chr20_137245-138245; species=canFam
-----------------------------------------------------------------------------TTATATTATTTTATTCATACTTAGAAGTGAATACATGTCTACCCAAGTCTAGCAAGGCAGACAGCCAAAGGAGAGAAAGCACAGATTATTCTCACCAGTCTACAGCCTACAGAA-GGCATCAGATGGGATGAGATAGAACATGCTGTGTCTCTATTGCATGTGGGGGTAAAGTGGGTAACCTCAAATTTCCTATGCCTGCCCACATGGTGCAAAGTCCACAGTTCAGATATTTGGGAACACATGTTGTATCATACCATCTGTTCTTGTTTGGTGCATAAGAATCCAAGTCTCTGAAGAAGGTGGAATGGTGTACAACTCACTGGACAAAGAGCTTTGGCTGCACCTCCTGTGGGAA-CCTGGCCATGAAGCTCATCCTGATCATTGCAATCCTGCTGTTCCAGAAGTCCAAAGGTAATCCAGA
>gene=chr20_137245-138245; species=equCab
---------------------------------------------------------------------------------------ATATTCATTCTTAGAAGTGAGTACATGGCTACCTTGGTCTAGCCGGGCAGACAGCCAAAGTAGAGAAAGCCCAGATTCCTCTCACCAATCTACAGCCTACAAAATGGCATCAGGTTTT-TGGGATGGAACATGCTGTGTCTCTCTTCCGTGTGGGGGCAAAGTGGGTAACCTCAAATTTCCTGTGCCTGCCCACATGATGCGGAGTCCACAGTTCAGAAGTTTGGAGGCACACTTCGTAGCATACCCTCTGTTCTGCTTCAGTGCATAAGAATCCAAGTCTCTGAGGAAGGTGACATGGTGTGCAATTCACTGAACCAAGAGCTTTAGCTGCACCTCCTTTGGGAAGCCTGGCCATGCGGCTCCTCTTGATGCTTGCAATTCTGCTATTCCACAAGTCCACAGGTAATCCCGA
>gene=chr20_137245-138245; species=gorGor
CATCATACCTTCTTTCCAAATGTGCAAGAAACCTACTAGAAATTCTTATTGTTAGAGTTTCAGATTTATGTCCTGGTTTATACTGCCATATTCATTCTT-GAGGTGAGTACATTTCGATCTTGGTCCG-CTGGGCAGAGAGTCAAAGCAGGAAAAGCACAGATTCTTCCCACCAGTCTACAGCCTACAGAGTGGCATTTGGTGCGATGGGATGGAACATG-TGTATCTCTATTCCATGTGGGGGTAAAGTGGGTGACCTCAAATTTCCTGTGTCTGCCTACATGATGCAAAGCTCACAGTTCAGAAGTGTAGGGACACACTTCATATCATCCCATCTGTTCTGGTTCAGTGCATAAGAATCTAAGTCTCTGAGGAAGGTAGCATAGTGTGCAGTTCACTGGACCAAAAGCTTTGGCTGCCCCTCTTCTGGAAAGCCTGGCCATGGGGCTCTTCATGATCGTTGCAATTCTGCTGTTCCAGAAACCCACAGGTAAACCAAA
>gene=chr20_137245-138245; species=panTro
CATCATACCTTCTTTCCAAATGTGCAAGAAACCTACTAGAAATTCTTATTGTTAGAGTTTCAGATTTATGTCCTGGTTTATACTGCCATATTCATTCTTGGAGGTGAGTACATTTCGATCTTGGTCCGGCTGGGCAGAGAGTCAAAGCAGGAAAAGCACAGATTCTGCCCACCAGTCTACAGCCTACAGAGCGGCATTTGGTGCGATGGGATGGAACATGCTGTATCTCTATTCCATGTGGGGGTAAAGTGGGTGACCTCAAATTTCCTGTGTCTGCCTACATGATGCAAAGCTCACAGTTCAGAAGTTTAGGGACACACTTCATATCATCCCATCTGTTCTGGTTCAGTGCATAAGAATCTAAGTCTCTGAGGAAGGTAGCATAGTGTGCAGTTCACTGGACCAAAAGCTTTGGCAGCACCTCTTCTGGAAAGCCTGGCCATGGGGCTCTTCATGATCATCGCAATTCTGCTGTTCCAGAAACCCACAGGTAAACCAAA
>gene=chr20_137245-138245; species=papHam
CATCATACCTCCTTTCCAAATGTGCAAGAAACCTACTAGAAATTCTTATTGTTGGAGTTTCAGATTTATGTCATGGTTTATATTGCCATATTCACTTTTGGAGGTGAGTACATTTCGATCTTGGTCCAGCTGCGCAGAGAGTCAAAGTAGGAAAAGCACAGATTCTTCCCACCAGTCTACAGCCTACAGAGTGGCATTCAGTGCAATGGGATGGAACATGCTGTGTCTCTATTCCATGTGGGGGTAAAGTGGGTGACCTCAAATTTCCTGTGTCTGCCTACATGATGCAAAGTTCACAGTTCAGAAGTTTAGGGACACACTTCATATCATCCCATCTGTTCTGGTTCAGTGCATAAGAATCCAAGTCTCTAAGGAAGGTAGCATAGTGTGCAGTTCACTGGACCAAAAGCTTTGGCTGCACCTCTTCTGGAAAGCCTGGCCGTGGGGCTCTTCATGATCATTGTAATTCTGCTGTTCCAGAAACCCACAGGTAAACCAAA
>gene=chr20_137245-138245; species=ponAbe
CATCATACCTTCTTTCCAAATGTGCAAGAAACCTACTAGAAATTCTTATTGTTACAGTTTCAGATTTATGTCCTGGTTTATATTGCCATATTCATTCTTGGAGGTAAGTACATTTCGATCTTGGTCCAGCTGGGCAGAGAGTCAAAGTAGGAAAAGCACAGATTCTTCCCACCAGTCTACAGCCTACAGAGTGGCATTCAGTGCAATGGGATGGAACATGCTGTGTCTCTATTCCATGTGGGGGTAAAGTGGGTGACGTCAAATTTCCTGTGTCTGCCTACATGATGCAAAGCTCACAGTTCAGAAGTTTAGGGACACACTTCATATCATCCTATCTGTTCTGGTTCAGTGCATAATAATCCAAGTCTCTGAGGAAGGTAGCATAGTGTGCAGTTCACTGGACCAAAAGCTTTGGCTGCACCTCTTCTGGAAAGCCTGGCCATGGGGCTCTTCATGATCATTGCAATTCTGCTGTTCCAGAAACCCACAGGTAAACCAAA
>gene=chr20_137245-138245; species=rheMac
CATCATACCTCCTTTCCAAATGTGCAAGAAACCTACTAGAAATTCTTGTTGTTGGAGTTTCAGATTTATGTCATGGTTTATATTGCCATATTCACTTTTGGAGGTGAGTACATTTCGATCTTGGTCCAGCTGCGCAGAGAGTCAAAGTAGGAAAAGCACAGATTCTTCCCACCAGTCTACAGCCTACAGAGTGGCATTCAGTGCAATGGGATGGAACATGCTGTGTCTCTATTCCACGTGGGGGTAAAGTGGGTGACCTCAAATTTCCTGTGTCTGCCTACATGATGCAAAGTTCACAGTTCAGAAGTTTAGGGACACACTTCATATCATCCCATCTGTTCTGGTTCAGTGCATAAGAATCCAAGTCTCTAAGGAAGGTAGCATAGTGTGCAGTTCACTGGACCAAAAGCTTTGGCTGCACCTCTTCTGGAAAGCCTGGCCGTGGGGCTCTTCATGATCATTGTAATTCTGCTGTTCCAGAAACCCACAGGTAAACCAAA
>gene=chr20_140150-141150; species=hg19
GGAAAAGACAGAACATTTCAAGACACTATACATGCACTTTGTTTGGATGAAGAACAGAGCACTCAAAGTTGAACTATGGGGGAAGTCTGatttcctaagctcctgtgtaccagcagtgaactgggaagacggagataaataagattccactgttgtggagctcaacagtggagctcaacgcttcctctatgaagtggagaagacctaagtaaataactccaacacaaAAGTTTTTAGGTTTTTGCTttgttgttgttgttgttgttgatgtGTTCATCTTTTTTGTTATTGGGGCCCTGTGGAGTTTAGGGGAAATGTAAAAGATCTAGGAATTGGTCCAAATTGTAGTGCTTTCATTGTCTTGATATGCAAGAAGAATAATCCATGTACATACTCTGCTGAATTCTTAAAGATGTACCTTCTGAATATGATTAACATGGAAAGTTTCTTCTTCAACTACATTTCAAAGTCATTTGCTAGTTTTGTTTCTTATATCATTT
>gene=chr20_140150-141150; species=bosTau
AGAAAGGACAGGACATTTTAGGAGAATATACGTGCACTTTGTTTGGTTTAAGAATAGAGTACCCAAAGTTGAACTAT-GGGTACGTCTAGTTTCTTTAG----TGTGTAAAAGCAATGAActgggaagatggaaatgagcaagattccactattatggagctca--------------------ctatataaggaggaacagacacaagtacgtaactgcaagacTAAAGATTTTA----TTTTCT------TTGTTGTTGTTGTTTATGTGTGCATCCTTTCTGTGACTGGGGCCCTTAAGAGTTTGGAGGAAATGTAAAGGACCTAGGAACTGGTCTGAATTGCACTGTT-CCGCTGTCTCGATATGCAAAAATGACAATCCATTTATACATTCCACCTAATTCTTAAAGATATACATTTTGGATAAGAGTAACACGAgtagtTTCCTTTCCAACTCCTTTCCACAC-TATTTTCCAGTTTTGTTTCTTATATTATTT
>gene=chr20_140150-141150; species=calJac
GGAAAAGACAGAACATTTTAGGAAACTATACATGCCCTTTGTTTGGATGAAGAACAGAGCACTCAGAGTTGAACTAT-GGGGAAGTCTTatttcctaagctcctgtgtaccagcagtgaaccaggaagacagagataaataagattccactgttgtggagctca---------------------------------------cctaagtaaaTAACTCCAACACGAAAGTTTTCTGATGTTTGCT------TTGTTGCTACCGCTAACATGTTCATC-TTTTTGTTACTGGGGCCCTTTGGAG-TTAGGGGAGTTTTG---GACCCGGGAATTCGTCCAAATTGTAGTGCCTTTGTTGTCTTGATATGCAAGAAGAATAATCCATGTTCATATTCTGCTGAATTCTTAGAGATGTACCTTCTGAATATGATTAACATGGAAAGT------TTCAACTACATGTCACACTCAGTTTTCAGTTTTGTTTCTTATATCATTT
>gene=chr20_140150-141150; species=canFam
GTAACAAACAAGACATTTCAGGAGAATATACATGCACTTTGTTTGGTCATTGAATAGGGTTCCCAAAGATGAACTAT-AGGGAAACCTAATTTCTTTAGTTCCTGTA-AAAAGCAGTGAACTGGGAAGATAGAGATGAATAGGATTCTACTATTATGGAGCTTG--------------------CTATATAAGGTAGAGCAAAAATAAATATGTAACTTCAAGAC--AAGCTTTTA-GTTGTTCCT------TTGCTGTTGATGTTTT----TGGATCCTTTTGGCAACTGGGGCACTTTGGAATTTGGAGGAAAAGTTAAGGACTTAGGAATTGGTTTCAATTGCAGTATT-TTGCTATCTTGATATGCAAGAATGATAATCCTTGTATACAGTCTATCTAATTCTTAAAGATATACCCTCTAGATATGACTAACATGAAAGCTTTCCTTTCCAAATACATTTCGCACTCATTTTCTGGTTTTGTTTTTTATGTCATTT
>gene=chr20_140150-141150; species=equCab
AGAAAAGACAGGACATTTCAGGAGAATATACATGCACTTTGTTTGaaaaaAGAATGGAATACCCAAAATTGAACTAT-AGGGAAGCCTAATTTCTTTAGTTTCTTTAGTGAAGGAATGAGCTGGAAAAATAGAGACGAATAGGATTCCACTATTGTGGAGATCA--------------------CTGTATAAGGCACAATAGACATAAACGT---------------AGACTTTTA-GTTGTTTCT------TTGTTGTTGTTGCTTT----TACCTTCCTTTGGTGATTGGGGTCATTTGGAGTTTGGAGGAAACATAAGGGACCTAGGCATTGATCTGAATTGCAGTACT-TTGCTCTCTTGATATGCAAGAATGAAAATCCATGTATATACTCCACCTAATTCTTAGAGATCTATCTTTTGGATATGATTAACATGAAAAATTTCTTTTCCAACTACATTTCA----CAGTTTGCAGTTTTGCTTCTTACATCATTT
>gene=chr20_140150-141150; species=gorGor
GGAAAAGACAGAACATTTCAGGACACTATACATGCACTTTGTTTGGATGAAGAACAGAGCACTCAAAGTTGAACTATGGGGGAAGTCTGATTTCCTAAGCTCCTGTGTACCAGCAGTGAACTGGGAAGATGGAGATAAATCAGATTCCACTGTTGTGGAGCTCAACAGTGGAGCTCAACGCTTCCTCTATGAAGTGGAGAAGACCTAAG-AAATAACTCCAACACAAAAGTTTTTAGGTTTTTGCT---TTGTTGTTGTTGTTGTTGATGTGTTCATCTTTTTTGTTATTGGGGCCCTGTGGAGTTTAGGGGAAATGTAAACGATCTAGGAATTGGTCCAAATTGTAGTGCTTTTGTTGTCTTGATATGCAAGAAGAATAATCCATGTACATACTCTGCTGAATTCTTAAAGATGTACCTTCTGAATATGATTAACATGGAAAGTTTCTTCTTCAACTACATTTCAAAGTCATTTGCTAGTTTTGTTTCTTATATCGTTT
>gene=chr20_140150-141150; species=panTro
GGAAAAGACAGAACATTTCAGGACACTATACATGCACTTTGTTTGGATGAAGAACAGAGCACTCAAAGTTGAACTATGGGGGAAGTCTGATTTCCTGAGCTCCTGTGTACCAGCAGTGAACTGGGAAGATGGAGATAAATAAGATTCCACTGTTGTGGAGCTCAACAGTGGAGCTCAATGCTTCCTCTATGAAGTGGAGAAGACCTAAGTAAATAACTCCAACACAAAAGTTTTTAGGTTTTTGCT---TTGTTGCTGTTGTTGTTGATGTGTTCATCTTTTTTGTTACTGGGGCCCTTTGGAGTTTAGGGGAAATGCAAAAGATCTAGGAATTGGTCCAAATTGTAGTGCTTTTGTTGTCTTGATATGCAAGAAGAATAATCCATGTACATACTCTGCTGAATTCTTAAAGATGTACCTTCTGAATATGATTAACATGGAAAGTTTCTTCTTCAACTACATTTCAAAGTCATTTGCTAGTTTTGTTTCTTATATCATTT
>gene=chr20_140150-141150; species=papHam
GGAAAAGACAGAACATTTCAGGAAACTATACATGCACTTTGTTTGGATGAAGAACAGAGCACTCAAATTTGAACTATGGGGGAAGCCTGATTTCCTAAGctactgtgtaccagcagtgaactgggaagatagagataaacaaaattccactgttgtggagctcagcagtggagctcaccacttcct-gataaagtggagaagacctaagtaaataactccaacacaaACGTTTTTCGGTTTTTCCT------TTGTTGTTGTTGTTAATGTG-TCATCTTTTTTGTTATTGGGGCCGTTTGGAGTTTAGGGGAAATGTAAAAGATCTAGGAATTGGTCCAAATTGTAGTGCTTTTGTTGTCTTGATATGCAAGAAGAATAATCCATGTACATACTCTGCTGAATTCTTAAAGATGTATCTTCTGAATACCATTAACATGGAAAGTTTCTTCTTCAACTACATTTCACAGTCATTTTCTAGTTTTGTTTCTTATATCGTTT
>gene=chr20_140150-141150; species=ponAbe
GGAAAAGACAGAACATTTCAGGACACTATACATGCACTTTGTTTGGATGAAGAACAGAGCACTCAAAGTTGAACTATGGGGGAAGTCTGatttcctaagctcctgtgtaccagcagtgaactgggaagatagagataaataagattccactgttgtggagctcaacagtggagctcagcgcttcctctataaagtggagaagacctaagtaaataactccaacacaaAAGTTTTTAGGTTTTTGCT---TTGTTGTTGTTGTTCTTAATGTGTTCATCTTTTTTGTTATTGGGGCCCTTTGGAGTTTAGGGGAAATGTAAAAGATCTAGGAATTGGTCCAAATTGTAGTGCATTTGTTGTCTTGATATGCAAGAAGAATAATCCATGTACATACTCTGCTGAATTCTTAAAGATGTACCTTCTGAATATGATTAACATGGAAAGTTTCTTCTTCAACTACATTTCAAAGTCATTTTCTAGTTTTGTTTCTTATATCATTT
>gene=chr20_140150-141150; species=rheMac
GGAAAAGACAGAACATTTCAGGAAACTATACATGCACTTTGTTTGGATGAAGAACAGAGCACTCAAATTTGAGCTATGGGGGAAGCCTGATTTCCTAAGCTACTGTGTACCAGCAGTGAACTGGGAAGATAGAGATAAATAAAATTCCACTGTTATGTAGCTCAGCAGTGGAGCTCACCACTTCCT-GATAAAGTGGAGAAGACCTAAGTAAATAACTCCAACACAAACGTTTTTCGGTTTTTCCT------TTGTTGTTGTTGTTAATGTGTTCATCTTTTTTGTTATTGGGGCTGTTTGGAGTTTAGGGGAAATGTAAAAGATCTAGGAATTGGTCCAAATTGTAGTACTTTTGTTGTCTTGATATGCAAGAAGAATAATCCATGTACATACTCTGCTGAATTCTTAAAGATGTACCTTCTGAATACCATTAACATGGAAAGTTTCTTCTTCAACTACATTTCACAGTCATTTTCTAGTTTTGTTTCTTATATCGTTT
>gene=chr20_146099-147099; species=hg19
ttttagaagaaaacagacttttaactaaatgcattcatgtctcttaaaatttagttctatcattttaatttttttcattttattacagaccagtttaaactttgtcagaaccCCATTAGGGCCCATGTATCCATTTAACAACAAAATTCTGTAATTCTTAAATTCTCAAATTCATAATTTATATAACCACTGATACCCAATTGGTAGTAGTCTTCTGAGGAATGTTTCTATTCCATTATTCCTTGTCTTCTCTAATCACTCTCTGAATCTAAACTTCTCTTTAGTTTTTTTTCCCTATAATTAGATGTTGAGGTGTTTGGCTTACTTATCTTCTTTATTAGAATAAATAATATGTATCCCATCCCTAATGATTAGCACTTTGTCAATTTTTATATGTTTATGACAGGTGGACTCACTCTTATTCTAAACTCTGATATTAGTGATATCCAATGCCCCATTCAGAGACCATTAAATTAAAAATGCACTTATTACTTCTGGGA
>gene=chr20_146099-147099; species=bosTau
--------------------------------------------------------------------------------------------------------------------------------------------------------------------------------------------------------------------------------------------------------------------------------------------------------------------------------------------------------------------------------------------------------------------------------------------------------------------------------------------------------------------
>gene=chr20_146099-147099; species=calJac
--------------------------------------------------------------------------------------------------------------------------------------------------------------------------------------------------------------------------------------------------------------------------------------------------------------------------------------------------------------------------------------------------------------------------------------------------------------------------------------------------------------------
>gene=chr20_146099-147099; species=canFam
TAGTAGAAAAGGACAGATTTTTAACTAAATTCATTCAGATTTCTTAAAATCTCATTGCATTATTCTAGTTTTGTTCATTTCATTACAGACTGGCTCAAACTTTATCCCAAGTACATTGGGACCCATCAATACACTCGAGAATTCAATACACCAGTTCTTAAATTCTTAAAATCAAAATTTGTATAATTACTGA--------------TAGTCTTCTGAC--ATGTACCTATTCCATCATGCTTTATCTTCTATAATGACTCTCTGAGTCTGAATGTCCTTCCAGTTTTTTTTTTCTGTAGTTAGGTATGAAGGTGTCT-GTTTACTTGTCTC------CTTAATAAGTAATGTGTATTGCATTCTTAATGGTTAGTGTTTTGTCATTTTTTATCTGCTTGTGACAGATGGACTCAGTCTTTTCTTGAACTCTGATAA---TAAT--CCAATGCCCCATTTAAAAACCATAAGGTC--AAATACACTCAACAGTTTTTGGA
>gene=chr20_146099-147099; species=equCab
tattaaaaaaggacagattcttaactaaattcattcagatttctttgaatatcattgcattatcccagtttttctcattttattacagactggtttaaactttatcctaactacactgggacccatgaatccatttaagaaTTCAATTCTCTAGTG-TTAAATTCTCAAATTCATAATGTATATAATTGCTGATAGTCGGTGGGCAACAGTTTCCTGGG--ATGCATCTATTCCATTATGCCTTGTCTTCCATAATCA--CTCTGAATCTACACTTCCCTTCACT-CTTGTTTTCCTTAGTTACGTGTGGAGGCATTT-GTTTAATTGTCTTCTCCATCTTAATAAATCATGGATATTGTATTCCTAAAGATTA--GTTTTGTCGTTTTCCATCTGCTTGTGACAGATGGACTCAGTCTTTTCTTGAACTCTGATAATAGTGAT-ATCAATGCCTCATCCAAAGACAATTATGTC-AAAATGCATTCAATATTTCTGGAA
>gene=chr20_146099-147099; species=gorGor
-------------------------------------------TTAAAATTTTGTTCTATCATTCTAATTTTTTTCATTTTATTACAGACCAGTTTAAACTTTGTCAGAACCCCATTAGGGCCCATG-ATCCATTTAACAACAAAATTCTGTAATTCTTAAATTCTCAAATT-ATAATTTATACAACCACTGATACCCAATTGGTAGTAGTCTTCTGAGGAATGTTTCTATTCCATTATTCCTTGTCTTCTCTAATCACTCTCTGAATTTAAACTTCTCTTTAGTTTTTTTTCCCTATAATTAGATGTTGAGGTGTTTGGCTTACTTATCTTCTTTATTAGAATAAATAATATGTATCCCATCCCTAATGATTAGCACTTTGTCAATTTTTATATGTTTATGACAGGTGGACTCACTCTTATTCTAAACTCTGATATTAGTGATATCCAATGCCCCATTCAGAGACCATTAAATTAAAAATTCACTTATTACTTCTGGGA
>gene=chr20_146099-147099; species=panTro
TATTAGAAGAAAACAGACTTTTAACTAAATGCATTCATGTCTCTTAAAATTTTGTTCTATCATTCTAATTTTTTTCTTTTTATTACAGACCAGTTTAAACTTTGTCAGAACCCCATTAGGGCCCATGTATCCATTTAACAACAAAATTCTGTAATTCTTAAATTCTCAAATTCATAATTTATATAACCACTGATACCCAGTTGGTAGTAGTCTTCTGAGGAATGTTTCTATTCCATTATTCCTTGTCTTCTCTCATCACTCTCTGAATCTAAACTTCTCTTTAGCTTTTTTTCCCTATAATTAGATGTTGAGGTGTGTGGCTTACTTATCTTCTTTATTAGAATAAATAATATGTATCCCATCCCTAATGATTAGCACTTTGTCCATTTTTATATGTTTATGACAGGTGGACTCACTCTTATTCTAAACTCTGATATTAGTGATATCCAATGCCCCATTCAGAGACCATTACATTAAAAACGCACTTATTACTTCTGGGA
>gene=chr20_146099-147099; species=papHam
tattagaagaaaacagacttttaactaaatgcattcctgtctcttaaaattttgttctaccattctaatttttttcattttgttacagaccagtgtaaactttgtcagaaccccatta-ggcccatgtatccatttaacaacAAAATTCTGTAATTTTTAAATTCTCAAACTCATAATTTATATGACCACTGCTACCCAATTGGTAGTAGTCTTCTGAGGAATGTTTCCATTCCGTTATTTCTTGTCTTTTCTAATCACTCTCTGAATCTAAATTTCTCCTTAG-TTTTTTTCCCTATAATTAGATGTTGAGGTGTTT-GCTTACTTGTCTTCTTTATTATAATAAATAATGTGTATCCCATCCCTAATGATTAGCACTTTGTCAATTTTTATATATTTATGACAGGTGGACTCACTCTTATTCTAAACTCTGATATTAGTGATATCCAATGCCCCATTTGGAGACCATTACATTAAAAATGCACTTATTAGTTCTGGGA
>gene=chr20_146099-147099; species=ponAbe
tattagaagaaaacagacttttaactaaatgcattcatgtctcttaaaattttgttctatcattctaatttttttcattttgttacagaccagtttaaactttgtcagaaccccattagggcccatgtatccatttaagaacAAAATTCTGTAATTCTTAAATTCTCAAATTCATAATTTATATAACCACTGATACCCAATTGGTAGTAGTCTTCTGAGGAATGTTTCTATTCCATTATTCCTTGTCTTCTGTAATCACTCTCTGAATCTAAACTTCTCTTTAG-TTTTTTTCCCCATAATTAGATGTTGAGGTGTTT-GCTTACTTATCTTCTTTATTAGAATAAATAATATGTATCCCATCCCTAATGATTAGCACTTTGTCAATTTTTATATGTTTATGACAGGTGGACTCACTCTTATTCTAAACTCTGATATTAGTGATATCCAATGCCCCATTCGGAGACCATTAAATTAAAAATGCACTTATTACTTCTGGGA
>gene=chr20_146099-147099; species=rheMac
TATTAGAAGAAAACAGACTTTTAACTAAATGCATTCCTGTCTCTTAAAATTTTGTTCTACCATTCTAATTTTTTTCATTTTGTTACAGACCAGTGTAAACTTTGTCAGAACCCCATTAGGGCCCATGTATCCATTTAACAACAAAATTCTGTAATTTTTAAATTCTCAAACTCATAATTTATATGACCACTGCTACCCAATTGGTAGTAGTCTTCTGAGGAATGTTTCCATTCCGTTATTTCTTGTCTTTTCTAATCACTCTCTGAATCTAAATTTCTCCTTAG-TTTTTTTCCCTATAATTAGATGTTGAGGTGTTT-GCTTACTTGTCttttttattataataaataatGTGTATCCCATCCCTAATGATTAGCACTTTGTCAATTTTTATATATTTATGACAGGTGGACTCACTCTTATTCTAAACTCTGATATTAGTGATATCCAATGCCCCATTTGGAGACCATTACATTAAAAATGCACTTATTAGTTCTGGGA
>gene=chr20_212499-213499; species=hg19
TTTTTTAACATATTCTTCTCTGCTACATATCACCTACCTCCATTCAAAGGTCACCTTTCCCCATCCTACTCATTTTTTAATACAGTGTCACTCTAAGAAAGACAAAGATTTTTCATGATGCCCCACAGTGATTCTAGAATATAACTAAAAAATATTTTCCTGGAAGTTTTTGCACAACAGAAAGGAGTTGCAATACAAAGCATAAGTTTAACACCTGCTAGATATGTGTTCTCTGAGGAACCCCAAGCCTACCTGATGGGTGTCAGATTCTCTCCCTGCTACAGCTATTTGTCAAACTCTTGAAAGTCCAGCTTTCCTTCCCATGGAAGGAAAATTCCCACGGAATGCTCTCTTCCGTGTTTACCCACAGAAAGGAGAGAAAGGTTCTTTCTCACACAAGTCTAAGGCCTTCCTCTAAGTCACCTTTTCCTATCATAGAACTCACCCAGCACTTCTCAGGATAAATGATACTGCAGAATATGAGTTTGCTTCAGGGAAAT
>gene=chr20_212499-213499; species=bosTau
--------------------------------------------------------------------------------------------------------------------------------------------------------------------------------------------------------------------------------------------------------------------------------------------------------------------------------------------------------------------------------------------------------------------------------------------------------------------------------------------------------------------
>gene=chr20_212499-213499; species=calJac
TTTTTTAACATATTCTTCTCTGCTACATATCACCTACCTCCATTTACAGACCACCTTCCCTCAACCTACTTATTTTTTAGTACAGTGTCACTCTAAGAAAGACAAAGATTTTTCGTGATGCCCCACAGTGATTCTAGAGTATAACTTAAAAATAATTTTCTGCAAGTTTTTGCACAACAGAAAAGAGTTGCAAAACAAAGCATAAATGTAACACATGATAGATATGTGTTCTCTGAGGAGCCCCAAGCCTACCTGATGGGCATTAGATTTTCTCTCTGCCACTGCTATCCGTCAAACTCTTGCAAGTCCATCTTTCCTTCCCATGGAAGGAAAATTCTCATGGAATGCTCTCTTCCATGTTTACCCACAGAAAGGAGAGAAAGGTTTTTTCTCACACAAGTTTAAGGACTTCCTCTAAGTCCTCTCTCCTTATCACAGAACTCACCCATCTCTTCTCCAGATAAATTATACTGGAGAATATCAGTTTGCTTCAGGGAAAT
>gene=chr20_212499-213499; species=canFam
--------------------------------------------------------------------------------------------------------------------------------------------------------------------------------------------------------CATAACTTCAACTCCTGCTAAACATGTGTCTCCTGAAGAACCCCAAG--CATCTTATGAGT----GAGTCCCTCCCTACTACAGCTATTTGCCAAACTCTTGAA----------------------------------------------------------------------------------------------------------------------------------------------------------------------------------------------------
>gene=chr20_212499-213499; species=equCab
TTTTTTAACATATTCCTCTCTGCTACATATCTCCCCCTTCAATTTAAAGCCCACTTTTCCTCAACCTACTGGTCCTTTACTACAGCGTCAGCCTAAGGAAGGCAAGGACTTTTCACAATGCCCCACAGTGATACTGAAGTGCAACTTTAAAATATAGTCCTCGAAGTTTTTGTACAACAGAAAAGAGTTGCCATACAAAGAATAACTTCAACTCCTGGTAGACACACGTTCCCTGAAGAACCTCAAGTACATCTTATGGGGATTAGATCCCCTCCCTGCTACAGCTGTTTGTCAAACTCTTGAAAGTGCAGCTTACCTGCCCACAG-------------TTGGGGTGCTCTCTTCTCTGTCTACTCACAGAAAGAAGAGAAATTTCCTTTCTCGCCTAAGATTAAGGCCTTCTTTTGAGTTCTCATTTCCTATCGTAGAGCTCACCCATCTCTTCTCAGAGGAAATGATGCTGGGAAACACCGTTTTCCTTCAGGGGAAC
>gene=chr20_212499-213499; species=gorGor
TTTTTTAACATATTCTTCTCTGCTACATATCACCTACCTCCATTCAAAGATCACCTTTCCCCA-CCTACTCATTTTTTAATACAGTGTCACTCTAAGAAAGACAAAGATTTTTCATGATGCCCCACAGTGATTCTAGAATATAACTAAGAAATATTTTCC-GGAAGTGTTTGCACAACAGAAAGGAGTTGCAATACAAAGCATAAGTTTAACACCTGCTAGATATGTGTTCTCTGAGGAACCCCAAGCCTACCTGATGGGTGTCAGATTCTCTCCCTGCTACAGCTATTTGTCAGACTCTTGAAAGTCCAGCTTTCCTTCCCATGGAAGGAAAATTCCCAC-GAATGCTCTCTTCCGTGTTTACCCACAGAAAGGAGAGAAAGGTTCTTTCTCACACAAGTCTAAGGCCTTCCTCTAAGTCACCTTTTCCTATCATAGAACTCACCCAGCACTTCCCAGGATAAATGATACTGCAGAATATGAGTTTGCTTCAGGGAAAT
>gene=chr20_212499-213499; species=panTro
TTTTTTAACATATTCTTCTCTGCTACATATCACCTACCTCCATTCAAAGATCACCTTTCCCCATCCTACTCATTTTTTAATACAGTGTCACTCTAAGAAAGACAAAGATTTTTCATGATGCCCCACAGTGATTCTAGAATATAACTAAAAAATATTTTCTTGGAAGTTTTTGCACGACAGAAAGGAGTTGCAATACAAAGCGTAAGTTTAACACCTGCTAGATATGTGCTCTCTGAGGAACCCCAAGTCTACCTGATGGGTGTCAGATTCTCTCCCTGCTACAGCTATTTGTCAAACTCTTGAAAGTCCAGCTTTCCTTCCCATGGAAGGAAAATTCCCACAGGATGCTGTCTTCCGTGTTTACCCACAGAAAGGAGAGAAAGGTTCTTTCTCACACAAGTCTAAGGCCTTCCTCTAAGTCACCTTTTCCTATCATAGAACTCACCCAGCACTTCTCAGGATAAATGATACTGCAGAATATGAGTTTGCTTCAGGGAAAT
>gene=chr20_212499-213499; species=papHam
TTTTTTAACATATTCTTCTCTGCTACATATCACCTACCTTCATTCAAAGATCACCTTTCCCCATCCTACTCATTTTTTAATACAGTGTCACTCTAAGAAAGACAAAGATTTTTCATGATGCCCCACAGTAATTCTAGAATATAACTAAAAAATAT-TTCTTGGAAGTTTATGCACAACAGAAAGGAGTTGCAATACAAAACATAAGTTTAACACCTGCTAGATATGTGCTCTCTGAGGAACCCCAAGCCTGCCTGATGGGTGTTAGATTCTCTCCCTGCTACAGCTATTTGTCAAACTCTTGAAAGTCCAGCTTTCCTTCCCATGGAAGGAAAATTCCCACGGAATGCTCTCTTTCGTGTTTACCCACAGAAAGGAGAGAAAATTTCTTTCTCACACAAGTTTAAGGCCTTCCTCTAAGTCCCCTTTTCCTATCATAGAATTCACCCAGCACTTCTCAGGATAAATGCTACTGGAGAATATGAGTTTGCTTCAGGGAAAT
>gene=chr20_212499-213499; species=ponAbe
TTTTTTAACATATTCTTCTCTGCTGCATATCACCTACCTCCATTCAAAGATCACCTTTCCGTATCCTACTCATTTTTTAATACAGTGTCACTCTAAGAAAGACAAAGATTTTTCATGATGCCCCCCAGTGATTCTAGAATATAACTAAAAAATATTTTCCTGGAAGTTTTTACACAACAGAAAGGAGTTGCAATACAAAGCATAAGTTTAACACCTGCTAGATATGTGTTCTCTGAGGAACCCCAAGCCTACCTGATGGGTGTCAGATTCTCTCCCTGCTACAGCTATTTGTCAAACTCTTGAAAGTCCAGCTTTCCTTCCCATGGAAGGAAAATTCCCACGGAATGCTCTCTTCCGTGTTTACCCACAGAAAGGAGAGAAAGGTTCTTTCTCACACAAGTCTAAGGCCTTCCTCTAAGTCACCTTTTCCTGTCATAGAACTCACCCAGCACTTCTCAGGATAAATGATACTGGAGAATATGAGTTTGCTTCAGGGAAAT
>gene=chr20_212499-213499; species=rheMac
TTTTTTAACATATTCTTCTCTGCTACATATCACCTACCTTCATTCAAAGATCACCTTTCCCCATCATACTCATTTTTTAATACAGTGTCACTCTAAGAAAGACAAAGATTTTTCATGATTCCCCACAGTAATTCTAGAATATAAC----------TTTCCTGGAAGTTTTTGCAAAACAGAAAGGAGTTGCAATACAAAGCATAAATTTAACACTTGCTAGATTTGTGCTCTGTGAGGAACCCCAAGCCTGCCTGATGGGTGTTAGATTCTCTCCCTGCTACAGCTATTTCTCAAACTCTTGAAAGTCCAGCTTTCCTTCCCATGGAAGGAAAATTCCCATGGAATGCTCTCTTTCGGGTTTACCCACAGAAAGGAGAGAAAATTTCTTTCTCACACAAGTTTAAGGCCTTCCTCTAAGTCCCCTTTTCCTATCATAGAATTCACCCAGCACTTCTCAGGATAAATGCTACTGGAGAATATGAGTTTGCTTCAGGGAAAT
>gene=chr20_260384-261384; species=hg19
ggccgatcacgaggtcaagagttcgagaccagcctgaccaacatggtgaaaccccgtctccactaaaaatacaaaaattagccgagcgtggtggcgcgtgcctgtaatgccagctactggggaggctgaggcaggagaatcgcttgaacctgggaggcggaggttgcagtgagcgagatggcgccactgctctccagcctgggcgacagaggaagattccTGTCCCaataataataataataataaACGCCCCAGGTAGGTTAAGAAGGTGGCAGAGCGACCGCCATGTCTGGAGGAGAAGCAGGGGAGGCAAAATGGATGATAAACGTCAGCATTTCCGGGCAGGCCGCGGAGTCAATGAGTACTCTCATTTCACACAACAGCCCCCAGTGGAACAAGgagggtctgagggttaagtgactcgcctaaggttacacccagcaggtgcataaaaccTACAGTAACAACAACAACAACAATTGTACTTCCCTAAGGTTACA
>gene=chr20_260384-261384; species=bosTau
--------------------------------------------------------------------------------------------------------------------------------------------------------------------------------------------------------------------------------------------------------------------------------------------------------------------------------------------------------------------------------------------------------------------------------------------------------------------------------------------------------------------
>gene=chr20_260384-261384; species=calJac
ggtggatcacgaggtcaggagttcgagaccagcctggccaaaatgacaaaagcccgtctctactaaaaatacaaaaaatagctgggcatggtggcgcatccttgtaatcccagctactggggaggctgaggcaggagaatcacttgaacccgggaggcgaaggttacagtgagtgagatctcaccactacactccagcttaggtgacagagcaagaTGAT-GTCCCaataataataatgatgataaATACCCCAGGAAGG-TAAGAAGGTGGGAGAGCTACCACCGTGTCTGGAAGAGAAGCAGGGGAGGCGAAGTGGATGGTAGACGTCAGCATTTCCTGGCAGGCCATGGAGCTAATGAGTACTCTCATTTCATACAACAG-CCCCAGTGGAACAAGGAGGGTC----------------------------------------------------------------------------------------------
>gene=chr20_260384-261384; species=canFam
----------------------------------------------------------------------------------------------------------------------------------------------------------------------------------------------------------------------------------CA---TAGT-----TAAAAAACACCCCAGGTAGG-TCAGAAAGAGGCAGAGGTTGGGCCACGTCTGGAGAAGCA---GGGGAAGCAAAATGGATGATAATCGCTACCATTGCTCATCAGGCAGCTGGGGTAATGAGTACTCTCATTTCGTACATCA--CCC---AGTGGAAGGAGGGGGCTGAAGGTTAAGGGGCTTGCCCCAGGTCACCTCCAGCAGGT------------------------------------------------------
>gene=chr20_260384-261384; species=equCab
--------------------------------------------------------------------------------------------------------------------------------------------------------------------------------------------------------------------------------------------ATCATAGAAAACACCCCAGGTGGG-TAAGAACGTGGCAGAGGTCCGGCTGTGTCTGGAGGAGAAG-GGGGGAGGCAGAGTGGATGATAACCCCTCCCATTTCTCGTCAGGTAGCTCAG----TGAGTACTCTCATTTTATACAACG--CCCCTGCACAACAATAAGAGTCACAGGGTTCAGTGACTTATCTAAGGGCACCCTCAGCAGGTACCCCAAATCTACaataatagtaac-----------------------------
>gene=chr20_260384-261384; species=gorGor
ggccgatcacgaggtcaagagttcgagaccagcctgaccaacatggtgaaaccccgtctccactaaaaatacaaaaattag------------------------------------------------------------------------------------------------------------------------------------------------------------------------------------------------------ACCGCCATGTCTGGAGGAGAAGCAGGGGAGGCAAAATGGACGATAAACGTCAGCATTTCCTGGCAGACCGCGGAGTCAATGAGTACTCTCATTTCACACAACAGCCCCCtg-ggaacaagga-ggtctgagggttaagtgactcccctaaggttacacccagcaggtgcataaaaccTACAGTaacaataacaataacaattgt-----------------
>gene=chr20_260384-261384; species=panTro
ggccgatcacgaggtcaagagttcgagaccagcctgaccaacatggtgaaaccccgtctccactaaaaatacaaaacttagccgagcgtggtggcgcatgcctgtaatcccagctactgggggtgctgaggcaggagaatcgcttgaacctgggaggcggaggttgcagtgagcgagatcgcgccactgcactccagcctgggcgacagaggaagattccTGTCCCaataataataataataataaACGCCCCAGGTAGGTTAAGAAGGTGGCAGAGCGACCACCATGTCTGGAGGAGAAGCAGGGGAGGCAAAATGGATGATAAACGTCAGCATTTCCTGGCAGGCCGCGGAGTCAatgagtactctcatttcacacaacagccccctgtggaacaaggagggtctgagggttaagtgactcccctaaggttacacccagcaggtgcataaaaccTACagtaacaataacaa---------------------------
>gene=chr20_260384-261384; species=papHam
ggccgatcacgaggtcaggagttcgagaccagcctgaccaacatggtgaaactctgtctctactaacaatacaaaacttagccgagcgtggaggcgcatgcctgtaatcccagctactggggttgctgaggcaggagaatcgcttgaacctggaaggcggaggttgcagtgagtgagatcgtgccactgcactccagcctgggtgacaaaggaagattcc-atccc------aacaaTAGTAACAAACGCCCCAGGTAGG-TAAGAAGGTGGCAGAGCGACCACGATGTCTGGAGGAGAAGCAGGGGAGGCAAAGTGGATGATAAACGTCAGCATTTCCTggcaggccgtggagctaatgagtactctcatttcacataacagccccctatggaacaaggagggtctgagagttaagtgactcccctaagattacacccagcaggtgCATAAAATCTACAGTAACAAtaaca----------------------------
>gene=chr20_260384-261384; species=ponAbe
ggccgatcacgaggtcaagagttcgagaccagcctgaccaacatggtgaaaccccgtctctactaaaaatacaaaaatcagccgagcgtggtggtgtatgcctgtaatcccagctactgggggtgctgaggcaggagaatcgcttgaacctgggaggcggaggttgcagtgagcgagatcgcgccactgcactccagcctgggcgacagaggaag-tttctgtccc------aataataataataaaCGCCCCAGGTAGG-TAAGAAGGTGGCAGAGCGACCGCCATGTCTGGAGGAGAAGCAGGGGAGGCAAAATGGATGATAAACGTCAGCATTTCCTGGCAGGCCGCGGAGTCAatgagtactctcatttcacacaacagccccctgtggaacaaggagggtctgagggttaagtgaa-------------------------------------------------------------------------------
>gene=chr20_260384-261384; species=rheMac
ggccgatcacgaggtcaggagttcgagaccagcctgaccaacatggtgaaactccgtctctactaacaatacaaaacttagcggagcgtggaggcgcatgcctgtaatcccagctaatgggggtgctgaggcaggagaatcgcttgaacctggaaggcgggggttgcagtgagcgagatcgtgccactgcactccagcctgggtgacagaggaagattcc-atccc------aacaaTAGTAACAAACGCCCCAGGTAGG-TAAGAAGGTGGCAGAg-------------------------------------------------------------------------------------------------------------------------------------------------------------------------------------------------------------------------------
>gene=chr20_282123-283123; species=hg19
CCTGTATAGAATTGTCTGAAGTAAaggtttccctagaagagaaaacgtcctgactgaaacctgcaagatgagtaagaaccaggctaagagtgaagagacagccaagcagcagaaatagcagatgtagaggcctggaggccagagagcacacagcgtgttcggactggccaagagtcaggggaagatgtggctgggagaaaacgccgagaagagGTGTCACAGGGCTTACCAGCCATATTTAAAAACGTGGATTTTGTCCTCAGAGCCTCCAATCAGGCCTCCTCCATTCCattcattctttcaacacatgcctgttaagcgccaactctataggggccttttctaagcgatggaacacagcatggagcaggataatcaagtccctgaagctcagattctagagtcacacaagtacataattacagacgatgatgcactaaaagaaacatacagggtgagatccctgtttaacaagcaaagctgatccagtcttaaggatc
>gene=chr20_282123-283123; species=bosTau
---GTATAGAGTTGCCtcagggacaggtctg-gcaaaagagatgatgtctggactgaaacctgc-aaatgaa---gagtcaggtgaagaaggaagagatattcaggcaacagaagcagtctgtgcaaagacctggagact--agagcacaaggtgtgttcaggctggctgagagtcacaggaagatgtggttgg--gaaaaggcccagaggaagtgacacagggcTTGTCAGTGTT--AGAAGAGGCTTGGTTTTGTCCTAACACCCTCCACTCTGGCCTCCTTCATTC----TGTTCATTTAACA-------------CACCAACTC-----------TTTCAAGGCAATGGATTAC-------AGCAAAATAGTCAAGTCTTTGGGGCTCGAATTCTAGAGTCCTGCAAATAAGTAATTATAAT---TAATACACTGAAAGAAACATACAGAGTGATA----TGTTTAATAAGGAATATtgatctgttcttgggggtg
>gene=chr20_282123-283123; species=calJac
CCTGTATAGAACTGTCTGAAGTAAAGATTTCCCTAGAAGAGAAAA--TTCTGATTGAAACTTGCAAGATGAGTAAAGA----ACTAAGAGCAAAGAGACACCCCAGCAGCAGAAATAACAAATGTAGAGACCTGGAGGC----------------------------CCGAGAGTCAGGGGAAGATGTGGTTGGGGGAAAACGCCAAGAAAAGGTGTCGCA-GGCTTACCAGCCACATTTAAGAACATGGATTTTGTCTTCAGAGCCTCCAATTTGGCCTCCTCCGTTCCattcattctttcaacacatgccttttaaataccaactctattggggccttttctaagcaatggaacacagcattgagggagataatcaggtccctggggctcagattctagagttacacaagtacataattacagacagtgatgcatcagaagaaacataca-ggtgagatccctgtttaacaaggaaagctgatccagtcttaagggtc
>gene=chr20_282123-283123; species=canFam
----------ATTGTCTGAAATACCggtctc-ctggaagagaggatgtcctgaccgaagcctacaagatgaat--aagccaggtgaagagggcagagctgacca--------catcagcctgtgcaaagggccag---------agCACACAGG--GTTCAGGGTGGCTCAGACTCACAGAAAGATATGCTTGG--GAAAAGGCCGTGAAGAGGCAACCCTGGGCCTGTCAGTGTTACTTAAGAGG----TCTTTGTCCTGACCCCCTCCAGTCTAGCCACCTCCATTCCATCCACTTACTTAGCATGTA-----TAAACACCAACTC-----------TTTCTAGGCAATGGAATAC-------AGCAACATAGTCAAGGCCCTGGGACTCAAATTCTAAAGGCACACGGAGACATAATTACAAA---TGACCCACTAAAAGAA----ACAGAGCTG-------------------------ATCTGGTCTTGAGGGTA
>gene=chr20_282123-283123; species=equCab
---gtatagaattgtctcaagtacaggtctc-ctagaagagatgatgtctccactgaaacctgcaataataa---gagccagatgaagaaggaagagatatccaag---cagaaacagcctgtgcaaagacctgga------agagcacacagcatgttcaggctggctgagagtcacaggaagatgtggttgg--gaaaaggccaagaggAGGTGACAAA---------------ATTTAAGAGGCTTGATTTTGTCCTAATACCTTCCAGTCTGGCCACCTCCATTCCACTCATTCACTTAACACATGTACATTAAGCACCATCTC-----------TTTCTAGGCAATGGAATAC---atagaaaaAAAAAAATAGGTCTCTAGGGCTCAAATTCTAGACTCACATAAATACATAATTACAAA---------------------------------------------------------gtctggtcataggggtc
>gene=chr20_282123-283123; species=gorGor
------------------------------------------------------tgaaacctgca-gatgagtaagaaccaggctaagagtgaagagacagccaagcagcagaaatagcagatgtagaggcctggaggccagagagcacacagcgtgttcggactggccaagagtcaggggaagatgtggctgggagaaaacgccgagaagaggtgtCACAGGGCTTACCAGCCATATTTAAAAACGTGGATTTTGTCCTCAGAGCCTCCAATCAGGCCTCCTCCATTGCattcattctttcaacacatgcctgttaagcgccaactctataggggccttttctaagtaatggaacacagcgtggagcaggataatcaagtccctgaagctcagattctagagtcacacaagtacataattac-gacgatgatgcactaaaagaaacatacagggtgagatccctgtttaacaagcaaagctgatccagtcttaagggtc
>gene=chr20_282123-283123; species=panTro
CCTGTatagaattgtctgaagtaaaggtttccctagaagagaaaacgtcctgactgaaacctgcaagatgagtaagaaccaggctaagagtgaagagacagccaagcagcagaaatagcagatgtagaggcctggaggccggagagcacacagcgtgttcggactggccaagagtcaggggaagatgtggctgggagaaaacgccgagaagagGTGTCACAGGGCTTACCAGCCATATTTTAAAACGTGGATTTTGTCCTCAGAGCCTCCAATCAGGCCTCCTCCATTCCattcattctttcaacacatgcctgttaagcgccaactctataggggccttttctaagcgatggaacacagcatggagcaggataatcaagtccctgaagctcagattctagagtcacacaagtacataattacagacgatgatgcactaaaagaaacatacagggtgagatccctgtttaacaagcaaagctgatccagtcttaagggtc
>gene=chr20_282123-283123; species=papHam
CCTGTATAGAATTGTCTGAagtaaaagtttccctagaagagaaaacgtcttgc-tgaaacctgcaagatgagtaagaa-caggctaagaacgaagagacacccaagcagcagaaatagtagatgtagagacctggaggccagagagcacacagtgcgtttggactggctgagaggcaggggaagatgtggttgggagaaaatgccgagaagagGTGTCACAGGGCTTACCAGCCATATTTTAAAACGTGGATTTTGTCCTCAGAGCCTCCATTCTGGCCTCCTCCCTTCCattcattctttcaacacatgcctgttgagcaccaactctataggggccttttctaagcaatggaacacagcattgagcaggataatcaagtccctggggctcagattctagagtcacacaaatacataattatagatgatgatgcactaaaagaaacataaagggtgagatccctgtttaacaaggaaagctgatccagtcttaatggtc
>gene=chr20_282123-283123; species=ponAbe
CCTGTATAGAATTGTCTGAagtaaaggtttccctagaagataaaacgtcctaactgaaacctgcaagatgagtaagaaccaggctaagagcaaagagacagccaagcagcagaaatagcagatgtagaggcctggaggccagagagcacacagcgtgtttggactggccaagagtcaggggaagatgtggttgggagaaaacgttgagaagaggTGTCACAGGGCTTACCAGCCACATTTAAAAACGTGGATTTTGTCCTCAGAGCCTCCAATCAGGCCTCCTCCATTCCattcattctttcaacacatgcctgtcaagcaccaactctataagggccttttctaagcaatggaacacagcatggagcaggataatcaagtccctgaggctcagattctagagtcacacaagtacataattacagacgatgatgcactaaaagaaacatacagggtgagatccctgtttaacaaggaaagctgatccagtcttaagggtc
>gene=chr20_282123-283123; species=rheMac
CCTGTATAGAATTGTCTgaagtaaaagtttccctagaagagaaaacatcttgc-tgaaacctgcaagatgagtaagaa-caggctaagaacgaagagacacccaagcagcagaaatagtagatgtagagacctggaggccagagagcacacagtgcatttggactggctgagaggcaggggaagatgtggttgggagaaaatgCCGAGAAGAGGTGTCACAGGGCTTACCAGCCATATTTAAAAACGTGGATTTTGTCCTCAGAGCCTCCATTCTGGCCTCCTCCCTTCCattcattctttcaacacatgcctgttgagcaccaactctataggggccttttctaagcaatggaacacagcattgagcaggataatcaagtccctggggctcagattctagagtcacacaaatacataattatagatgatgatgcactaaaagaaacataaagggtgagatccctgtttaacaaggaaagctgatccagtcttaatggtc
>gene=chr20_291282-292282; species=hg19
GCCCTGCCCTCGGCCCAGGGACACCACCAATGCGCTTCGACCCTGCCCTCCTTCTCTTCGGTGTAACAAGAAGACTCGatatttttttttttttttttaGGAATTCTCCAGATCAGAAGGAATTGGCAGTAAGGCCTCTGTCAGCTGCACCCTGAATAATCTTTGGCTGCTATTTTATTTAAGGAGAGCAAAACTGTTTCAATTACGCAACAATATATACCATTCTCTACTAAAACAATTTTAGGAAATGAAAATGTAGGCAATGGGATGATATAGTCTGCTCTATATGAATGTCTTTCATTATAGGTATTTTAATTTAACTTAAAATGATCAAGGAACTAGTCATCTTTCCTTTGTATTTCAAATGCATACAAAATTAAAGATACCGAGTTTTTTGATGCAGAGTTCATGAGACATTGACTTAATTAGTTGGTAGGCAACTTTTACTGAACCATCTAATTCCTGGTTCAGAACATTACAACTGGAGGATAAATGAATAT
>gene=chr20_291282-292282; species=bosTau
GTCCTGCCTTCCGCTTAGGGACACCACCAGTGAGCTTCGATCCTG--CTCCCTCCATTCAATGTAGCAACGAGACTCGATTTTTCAA-----------AGGAATTCTCCAAATTAGAAGGAACTAGAAGTAACGCCTCTGTCAGTTGCAGCCTGAATAATCTTTGGCTGCTATTTTATTTAAGGAGAACAAAAGTGTTCCAATTA---CACAGTATATGTTGTTCTCTACTAAAACAATTTTAGGCAATGAAAATTTAGGCAGTGGGGT--TGATACCATCTCTATGTGGATGTCTTTCTTTATAGGTGTTTTAATTTA-----AAATGATCAAGAAGCTAGTCAATTTTCTTTTGTATTTCAAATGCATAC-AAATGAAAGACGCTGAGG-TT-TGTTACTGAGTTC-CGAGACATTGACCTAAGCAATTGATAGTCGACTTTTATTGGA-----------------CAAAACACTGAAACTGTAGGATAAATGAGTAT
>gene=chr20_291282-292282; species=calJac
GCCCTGCCCTCGGCCCAGGGACACCACCAATGCGCTTCAACCCTGCCCTCCCTCTTTTCAGTGTAACA--AAGACTCGATTTTTTTTTTTTTTTAA--AGGAATTCTCCAGATTAGAAGGAACTGGCAATAAGGCCTCTGTCAGCTGCACCCTGAATAATCTTTGGCTGCTATTTTATTTAAGAAGAGCAAAACTGTTTTAATTACGCAACAATATATACCATTCTCTACTAAAACAATTTTAGGCAATGAAAATGTAGGCAATGGGATGATATAGTCTGTTCTATGTGATTTTCTTTCGTTGGAGGTATTTTCATTTTACTTAAAATAATCAAGGAACTGGTCATCTTTCCTTTGTATTTGA-----ATACAAAATTAAAGATCCTGAGTTTTTTAATGCAGCGTTCATAAGATATTGACTTAATTAGTTGGTAGACAACTTTTGTTAAAAAAACGAATTCCTGGTTCAGAACATTACAACTGTAGGATAAATAAACTT
>gene=chr20_291282-292282; species=canFam
GCCCTGCCCTCGGCCCAGGCACACCACCAATGAGCTTCGACCCCGCTCTCCCTCTCTTCAATGTAGCAACAAGAGTCGATTTTTCaa-----------aGGAATTCTCTAAATTAGAAGGAACTAGTAGTAACGCCTCTGTCAGTTGCAGCCTGAATGATCTTTAG-------CTTATTTAAGGCGAATAAAACTGTTCCAATTACGCAACAATATATGTCATTCTGTACTAAAC-AATTTTGGGCAAGAAAAATGCAGGCAATAGGGT--TGATATCTGCTC--TGTGGATTTCTTTCATTATAGGTATTTTGATTTAACTTAAAATCATCAAGGAACCGGTCATCTTTCCTTTGTATTTCAAATCCATAC-AAATTAAAGATGCTGAGTTTT-TGATGCTGAGTTCATGAGATATTGACCTATGTAATTGGTAGTCAACTC---TTAATTGGTTTAACTCCTGATTCAA---AGTAAAACTGTAGGATAAATGAATGT
>gene=chr20_291282-292282; species=equCab
GCCCTGCCCTCGGCCCAGCGACCCCACCAATGAGCTTCGACCCTGCTCTCCCTCTCTTCAATGTAGCAACAGGACTCGATTTTC--------------GGGAATTCCCT--ATTAGAAGGAACTAGCAGTAACGCCTCTGTCAGTTGCACCCTGAATAATCTTTGGTTGGTATTTTATTTAAGGAGAACAAAACGGTTCCAATTACACAACAATGTATGTCATTCTCTACTAAAAGAATTTTAGGCAAGGAAAATTTAGGCAATGAGGT--TGACATCTGCTC--TGTGGATTTCTTTCATTATAGGGATTTTCATTTAATTTAAAGTGATCAAGGAACTAGTCATCTTTCCTTTGTATTTCAAATACATAC-AAATTAAAGATGCT--GTTTT-TGATGCTGAGTTCATGAGACCTTGACCTAAGTAATTGGTAGCTGACTTTCATTGGACAATTTAACTCCTAGTTCAAAACATTAAAACTGTAAGATAAACGAATAT
>gene=chr20_291282-292282; species=gorGor
GCCCTGCCCTCGGCCCAGGGACACCACCAATGCGCTTCGACCCTGCCCTCCTTCTCTTCGG-GTAACAAGAAGACTCGAtttttttttttttttttttAGGAATTCTCCAGATTAGAAGGAATTGGCAGTAAGGCCTCTGTCAGCTGCACCCTGAATAATCTTTGGCTGCTATTTTATTTAAGGAGAGCAAAACTGTTTCACTTACGCAACAATATATACCATTCTCTACTAAAACAATTTT-GGAAATGAAAATGTAGGCAATGGGATGATATAGTCTGCTCTATATGAATGTCTTTCATTATAGGTATTTTAATTTAACTTAAAATGATCAAGGAACTAGTCATCTTTCCTTTGTATTTCAAATGCATACAAAATTAAAG--AA---GTTTTTTGATGCACAGTTCATGAGACATTGACTTAATTA------------------------------------------------------------------------
>gene=chr20_291282-292282; species=panTro
GCCCTGCCCTCGGCCCAGGGACACCACCAATGCGCTTCGACCCTGCCCTCCT---CTTCGGTGTAACAAGAAGACTCAAtttttttttttttttttttAGGAATTCTCCAGATCAGAAGGAATTGGCAGTAAGGCCTCTGTCAGCTGCACCCTGAATAATCTTTGGCTGCTATTTTATTTAAGGAGAGCAAAACTGTTTCAATTACGCAACAATATATACCATTCTCTACTAAAACAATTTTAGGAAATGAAAATGTAGGCAATGGGATGATATAGTCTGCTCTATATGAATGTCTTTCATTATAGGTATTTTAATTTAACTTAAAATGATCAAGGAACTAGTCATCTTTCCTTTGTATTTCAAATGCATACAAAATTAAAGATACCGAGTTTTTTGATGCAGAGTTCATGAGACATTGACTTAATTAGTTGGTAGGCAACTTTTACTGAACCATCTAATTCCTGGTTCAGAACATTACAACTAGAGGATAAATGAATAT
>gene=chr20_291282-292282; species=papHam
GCCCTGCCCTCGGCACAGGGACATGACCAATGCGCTTCAACCCTGCTCTCCCTCTCTTCGGTGTAACAAGAAGACGCGATTTTTTTTTTTTTTTTA--AGGAATTCTCCAGATTAGAAGGAACTGGCAGTAAAGCCTCTGTCAGCTGCACCCTGAATAATCTTTGGCTACTATTTTATTTAAGGAGAGCAAAACTGTTTCAATCATGCAACAATATATACCATTCTCTACTAAAACAATTTTAGGAAATGAAAATTTAGGCAATGGGACGATATAGTCTGCTCTATGTGAATGTCTTTCATTGTAGGTAT-----TTTAACTTAAAATGATCAAGGAACTAGTCATCTTTCCTTTGTATTTCAAATACATACAAAATTAAAGATCCCAAGTGTTTTGATGCAGAGTTCATGAGACATTGACTTAATTAGTTGGTAGACAACTTTTACTGAACCATCTAATGCCTGGTTCAGAACATTGTAACTGGAGGATAAATG-ATAT
>gene=chr20_291282-292282; species=ponAbe
--------------------------------------------------------------------------------------------------------------------------------------------------------------------------------------------------------------------------------------------------------------------------------------------------------------------------------------------------------------------------------------------------------------------------------------------------------------------------------------------------------------------
>gene=chr20_291282-292282; species=rheMac
GCCCTGCCCTCGGCACAGGGACATGACCAATGCGCTTCGACCCTGCTCTCCCTCTCTTCGGTGTAACAAGAAGACGCGatttttttttttttttttttaGGAATTCTCCAGATTAGAAGGAACTGGCAGTAAACCCTCTGTCAGCTGCACCCTGAATAATCTTTGGCTACTATTTTATTTAAGGAGAGCAAAACTGTTTCAATCATGCAACAATATATACCATTCTCTACTAAAACAATTTTAGGAAATGAAAATTTAGGCAATGGGACGATATAGTCTGCTCTATGTGAATGTCTTTCATTGTAGGTAT-----TTTAACTTAAAATGATCAAGGAACTAGTCATCTTTCCTTTGTATTTCAAATACATACAAAATTAAAGATCCCAAGTGTTTTGATGCAGAGTTCATGAGACATTGACTTAATTAGTTAGTAGACAACTTTTACTGAACCATCTAATGCCTGGTTCAGAACATTATAACTGGAGGATAAATGAATAT
>gene=chr20_311499-312499; species=hg19
CATTGCTGGGTCATGCCCCTTGCCTGGGTGGTGTGAGCCACCCTGCTTCCAAGGCTTTCAAAACACCATACGCTGAtgtattgtttctcatctattgctgcgtaacaaattgccacaagcttagcagtgtaaaacaacatgcatttgttatttcagtctccatgcatcaggagtccagcatgccttagctgggtctctgctcaggatctcacaaggcagcagctggggtgctggtggcccgcattccttcttggagctcagcagccttttccaagctctcacggtagtgggcagaattcagttctttgtgcttataggacagagatccctgttctattgctggctgtcagttagtaccactcttgattactacaagctgctcagtttcttgccacatggcccccacagggcctccccagccttctcacaatattgcaacttattttgtcaaggccagaggagaatttttctgctgcttggagtcacttggctcagggaag
>gene=chr20_311499-312499; species=bosTau
CATCTCTGGGTCAGGTTCTTGGCATAGGCTGTTTGAACCAT-TTGGTTCCAGGGCTTTAAAAACGCTATAGGCTGAtgtattgacc---atctgttcctatgtaacaaaatgcaacaacgttaatggcttaaaacaacatgcatttcttatttcaatctccatgggcctggagtc------------tctgggtctctgctcaagatctctcaaggttgcagtccagctgttggtgagctgtgttctcttctggagctcagtgtcctcttccaaaatcacgtggcagtgggcagaactcagttctttgtggttaaaggactgaggcccccgttttc-------ctgtcagctggtgccattccggattcctaaaagccactcggtttctt--------------------tcctcacagccccctctcagcatggtggcttattttgtcaaggccagcggagaatc--tctgcagcttcaagtcccttggctcaaggaag
>gene=chr20_311499-312499; species=calJac
CATTGCTGGGTCATGCCCCTTGCTTAGGTGTTGTGAGCCACCCTGGTTCCAAGGCTTTAAAAACACCATACACAGAtatattggttcttgtctattgcttcgtaatgaattgccacaagctttgcagggtaaaacaacgtgcatctgttatttcggtctccatgggtcaggagtccagcatgccttagctgagtctctgctcaggatctcacaaggcagcaactggggtgt---tggcctgcattccttcctggagctcagcagccttttctgaactctcatggtagtgggcaaaatttggttccttgtgcttataggacagaggtccctgttctcttgctggctgtcagttagtgtcattagtgattactaagagctgctcagtttcttgacacatggtccctctggggcctccccagccctctcacgatattgcaacttactttgtcaaggctagtggagaatttttctgctgcttggagtcacttgactcagggaag
>gene=chr20_311499-312499; species=canFam
------TCCATGGCTTCCCAGACCTGGGGTATTTAAACCATCTTGGTTCCAAGGCTTTAAGTACACTGTACACCAAGgtgttggtt---attt-ttgctgggtaacaaatttccccaaacttctcagtctaaaacaacaggcatttattgttc--gtctctgccggccaggtatccagcgtgccttagctgagtctctgctcagactctcacagggccgca-tcaaggtgttgatggactgccttgctttctggagctcagcctcctcttccaaatacatggttgtgggggcagaattcagttccttggggtcaa---------gtctctgggttcctccctgctgtcagctggtgccactcctgaatccagagggctactcagtgtctg--------------------tcttcccagtgttctcacagaatggcaccttattttgccaaggccaggagaaaatatttctgcaGCTTCCAGTTGCTTGCCTCAGGGAAG
>gene=chr20_311499-312499; species=equCab
CCC---CCCGT-------CAGGTCTGGACTACTTAAGACATCTTGGTTCCGAGGCTTTAGAAACATTATAGGCTGATGTGTTGATA---ATCTGtttctgcagaacaaattgccagaaatttagcggcttgaaacaacatgcatttattatttcagcccgcgtgaggcggcagtccagcacgccttcgccgggtctctgctcaggatctcacgaggctgca-gggaaggcgggggcggctgccttcccttccggagctcagcgtcctcttgcacgttcatgcggtggtgggcagaagtcacttccctgtggttaaaggactg-ggtccctgttttcttccttgctgtcagctggtgccagtcttgattcctaagagcagctcagtttctt--------------------tcttcgcagtccctcccgtgggtggcagctaattttgtcaaggctagcggaaagtcttttggtggcttcaagtcacttgcctcagagaag
>gene=chr20_311499-312499; species=gorGor
CATTGCCGGGTCATGCCCCTTGCCTGGGTGGTGTGAGCCACCCTGCTTCCAAGGCTTTCAAAACACCATACGCTGAtgtattgtttctcatctatt-ctgcgtaacaaattgccacaagcttagcagtgtaaaacaacatgcatttgttatttcagtctccatgggtcaggagtccagcatgccttagctgggtctctgctcaggatctcacaaggcagcaactggggtgctggtggcccgcattccttcctggagctcagcagccttttccaagctctcacggtagtgggcagaattcagttccttgtgcttataggacagagatccctgttctattgctggctgtcagttagtaccactcttgattactacaagctgctcagtttcttgccacatggcccccacagggcctccccagccttctcacaatattgcaacttattttgtcaaggccagaggagaatttttctgctgcttggagtcacttggctcagggaag
>gene=chr20_311499-312499; species=panTro
CATTGCTGGGTCATGCCCCTTGCCTGGGTGGTGTGAGCCACCCTGCTTCCAAGGCTTTCAAAACACCATACGCTGAtgtatcgtttctcatctattgctgcgtaacaaattgccacaagcttagcagtgtaaaacaacgtgcatttgttatttcagtctccatgcgtcaggagtccagcatgccttagctgggtctctgctcaggatctcacaaggcagcagctggggtgctggtggcccgcattccttcctggagctcagcagccttttccaagctctcacggtagtgggcagaattcagttccttgtgcttataggacagagatccctgttctattgctggctgtcagttagtaccactcttgattactacaagctgctcagtttgttgccacatggcccccacagggcctccccagccttctcacaatattgcaacttattttgtcaaggccagaggagaatttttctgctgcttggagtcacttggctcagggaag
>gene=chr20_311499-312499; species=papHam
CATTGCTGGGTCATGCCCCTTGCCTGGGTGGTGTGAGCCACCCTGCTTCCAAGGCTTTCAGAACACCATACGCTGAtgtattgtttctcatctattgctgtgcaacaaattgccactggcttagcagtgtaaaacaacatgcatttgttattctagtctccatgggtcaggagtccagcatgccttagctgggcctctgctcaggatctcacaaggcagcaactggggagctggtggcctgcattccttcctggagctcagcagccttttccaaactctcatggtagtgggcagaattcagttccttgtgcttataggacagagatccctattctattgctggctgtcagttagtgccactcctgattactacaagctgctcagtttcttgccacaaggcccccacaggacctccccagctttctcacaatattgcaacttattttgtcaaggccagcggagaatttttctgctgcttggagtcacttggctcagggaag
>gene=chr20_311499-312499; species=ponAbe
CGTTGCTGGGTCATGCCCCTTGCCTGGGTGGTGTGAGCCACCCTGCTTCCAAGGCTTTCAAAACACCATACGCTGAtgtattgtttctcatctattgctgcgtaacaaatcgccacaagcttagcagtgtaaaacaacatgcatttgttatttcagtctccatgggtcaggagtccatcatgccttagctgggtctctgctcaggatctcacaaggcagcaactggggtgctggtggcccgcattccttcctggagctcagcagccttttccaagctctcacggtagtgggcagaattcagttccttgtgcttataggacagagatccctgttctattgctggctgtcagttagtaccactcttgattactacaagctgctcagtttcttgccacatggcccccacaggacctccccagccttctcacaatattgcaacttattttgtcaaggccagaggagaatttttctgctgcttggagtcacttggctcagggaag
>gene=chr20_311499-312499; species=rheMac
CATTGCTGGGTCATGCCCCTTGCCTGGGTGGTGTGAGCCACCCTGCTTCCAAGGCTTTCAGAACACCGTACGCTGAtgtattgtttctcatctattgctgtgcaacaaattgccaccggcttagcagtgtaaaacaacatgcatttgttattccagtctccctgggtcaggagtccagcatgccttagctgggtctctgctcaggatctcacaaggcagcaactggggagctggtggcctgcattccttcctggagctcagcagccttttccaaactctcatggtagtgggcagaattcagttccttgtgcttataggacagagatccctgttctattgctggctgtcagttagtgccactcctgattactacaagctgctcagtttcttgccacaaggcccccacaggacctccccagccttctcacaatattgcaacttattttgtcaaggccagcggagaatttttctgctgcttggagtcacttggctcagggaag
>gene=chr20_423388-424388; species=hg19
aataaaaaAATTTTAAAGTTACACGGTCCCCTTTAAACCAAAGCAAACGTTACAGGAAAAACTGATCCTCTTGATCCAAAGATGTATTATAGCTGGAAATAGGGAAGCCTGTCTCAGGAGTTCTTTCAGGGAGTTCTTTTACTGCTGGAGCTAGTGCTGCCAGCAGTAAAAATGCCTTGGCCTTATGAGCCAGGTTAGAAGAATGGCACATGCACAGCTTCTCCACACCATTAGCTTTCAGTTACAAACACATACTCAGAGAGAGAAAGCAGCTAATGTAAGGGCCCAAACTAAACCGGACAAAGGATTGCAGGTAAGAGCAAAACTCACCTCTTGCCCATATTTACCCCACCCCTTCTCAAATAAAAAGCATACCCTAAAAGATAAATAAGGAAACGAAGCAAACCCAGGGCTGCTGATAGGTGAAGCAGTGAAAGGAGTGAGAGTAAAAATTAAACCCTGTGTGAATTTTCAGCAGAAAAGCAGTGAGCCAAGCCCAG
>gene=chr20_423388-424388; species=bosTau
AAACAAAAAATGTATGAGATGTGTGCTCCCCTCAGAATCAAACTAAATATCATAGGAAGTACTAAT---CTTGACCCAAAGATGC-----AGGTGGAAACAGAGGAGCTGGTCTCAGGAGCTCTTTCAGCG-------------------------------------------CCTTGGCCTCATGACCTGTTTTAGGAGGATGGCACACACACAGCTTTCCTACACCATTAGGTTTTCGTCAAAAGCAGATCTT----GAGAGAAAACAGCTAATGCAAGGGCCCAGACTGAACTAAATACAGGTTTTTAGGGGACAGTGACGCTCATCTCTCATGCACTTTTACCC-ATCCCTTCTCT--AAAA--GCATACGGTAGAAGATAAAGAAGAAAATGGAGTAAACCAAGTACTGTGGTCAGGTAAAGTAACG-AAGCAGTGAGAGAAAAAAGTAAGCCTTCTTTAAATTTTCAGTATAAAAGTGGTCAGCTAAGTTCAG
>gene=chr20_423388-424388; species=calJac
aattaaaaAAAATTAAAGTTGCACATTCCCCTTTAAA-CAAAGCAAATATTACAGGAAAGATGGATCTTCTTGATCCAA-----------AGCTGAAAATA-GGAAGCCTGTCCTGGGAGTTCTTTCAGAG---------------GGAGGTAGTTCTGCCAGCAGTCAAAATGCCTTAGCCTCATGAGCCACGTTAGAAGAATGACACACGCACAGCTTCCCTACACCATTAGCTTTTAGTTAAAAACGGATATTCAGAGAGAGAAAGCAGCTAATGTAAGGGTGCAAACTGAACTGGACAAAGGATTGCAGGTAAGAGCAAAGCTCACCTC-------------------CCCTTCTCAA--AAAAAGCATACTCTAAAAGATACATAAGGAAAGGAAGCAAACCAAGGACTGCTGATTGGTGAAGCAGTGAAAGGAGGAAGAGTAAAAATTAAACTCTATGTCAATTTTTAGCAAAAGAGCAGTGAGCCAGGCCCAG
>gene=chr20_423388-424388; species=canFam
aaataaaCAATTTAAGAGTTGCATGTTCTCCTCTAAACCCAACTAAGTATCACAGGAA-----TATATCTT-GATCC-AAGATGT-----ATCTAGAA------------------------------------------------------------------------------------------------------------------------------------------------------------------------------------------------------------------------------------------------------------------TCTCA--AAAA-GGCATTCTCTAAAAGACCAAAAAGAAAATGGAGT-----AACTACTATGGTTAGGGAACGTAATCAAAGTGGTGAGAGAATAAGATTAACTC----TGAATTTTCAGAGTAAGACAGGTCAGCTGAGCTCAG
>gene=chr20_423388-424388; species=equCab
aaacaaaaaATTTAAGAGTTGCCTGTTTCCCTCTAAATCAAACTAAGTGTCACAGGAATGACTGATCTCCTGGATCCAAAGATGT------------------------------------------------------------------------------------------------ctccTGAGCTGCTTTAGAAGAACGGCACACGGACAGCTTTCCTATACCATTAGCTTTTCGTTAAAAACAGATATT----GAGCAATAACAGCCAACGTAAGGGCCCAGACTTAACTGATCAGAGGGTTTAAAATGAAAGTAAAGCTCCTTTCTCATCCATATCTACCCCACCCCTTCTCA--AAAA-GGCATATTCTAAAAGATAAAACAGAAAATGGTGTAAACCAAGTACTACGGATAGGCAAAGTCATCAAAGTAGTGAGAGAAAAAAATTAAACCTGCTTGGATTCTCAGTAGAAGAGTGGTCAGCTAAGCCCAG
>gene=chr20_423388-424388; species=gorGor
aataaaaaAATTTTAAAGTTACACGGTCCCCTTTAAACCAAAGCAACCATTACAGGAAAAACTGATCCTCTTGATCCAAAGATGTATTATAGCTGGAAATAGGGAAGCCTGTCTCAGGAGTTCTTTCAGGGAGTTCTTTTACTGCTGGAGCTAGTGCTGCCAGCAGTAAAAATGCCTTGGCCTTATGAGCCAGGTTAGAAGAATGGCACATGCACAGCTTCTCCACACCATTAGCTTTTAGT-ACAAACACATACTCAGAGAGAGAAAGCAGCTAATGTAAGGGCCCAAACTAAACCGGACAAAGGATTGCAGGTAAGAGCAAAACTCACCTCTTGCCCATATTTACCCCACCCTTTCTCAA-TAAAAAGCATACCCTAAAAGATAAATAAGGAAACGAAGCAAACCCAGGGCTGCTGATAGGTGAAGCAGGGAAAGGAGTGAGAGTAAAAATTAAACCCTGTGTGAATTTTCAGCAGAAAAGCAGTGAGCCAAGCCCAG
>gene=chr20_423388-424388; species=panTro
aataaaaaAATTTTAAAGTTACACGGTCCCCTTTAAACCAAAGCAAACATTACAGGAAAAACTGATCCTCTTGATCCAAAGATGTATTATAGCTGGAAATAGGGAAGCCTGTCTCAGGAGTTCTTTCAGGGAGTTCTTTTACTGCTGGAGCTAGTGCTGCCAGCAGTAAAAATGCCTTGGCCTTATGAGCCAGGTTAGAAGAATGGCACATGCACAGCTTCTCCACACCATTAGCTTTTAGTTACAAACACACACTGAGAGAGAGAAAGCAGCTAATGTAAGGGCCCAAACTAAACCGGACAAAGGATTGCAGGTAAGAGCAAAACTCACCTCTTGCCCATATTTACCCCACCCCTTCTCAAATAAAAAGCATACCCTAAAAGATAAATAAGGAAACGAAGCAAACCCAGGGCTGCTGATAGGTGAAGCAGTGAAAGGAGTGAGAGTAAAAATTAAACCCTGTGTGAATTTTCAGCAGAAAAGCAGTGAGCCAAGCCCAG
>gene=chr20_423388-424388; species=papHam
aataaaaaAATGTTAAAGTTGCATGTTTCCCTTTAAACCAAAGCAAACGTTACGGGAAAAACCGATCCTCTTGATCCAAAGATGTATTATAGCTGGAAACAGGGAAGCCTGTCCT-------------GGGAGTTCTTTCAGAGCCGGAGCTAGTCCTGCCAGCAGTAAAAATGCCTTGGCCTCATGAGCCACGTTAGAAGAACGGCACATGCACAGCTTCCCTACACCATTAGCTTTTAGTTACAAACACATACTCAGAGAGAGAAAGCAGCTAATGTAAGGGCCCAAACTAAACTGGACAAAGGATTGCAGGTAAGAGCAAAGCTCATCTCTTGCTCA----AACCCCATCCCTTCTCAAATAGAAAGCATACCCTAAAAGATAAATAAGGAAATGAAGCAAACCCAGGGCTGCTGATAGGTGAAGCAGTGAAAGGAGTGAGAGTAAAAATTAAACCCTGTGTGAATTTTCAGCAAAACAGCAGTGAGTCAAGCCCAG
>gene=chr20_423388-424388; species=ponAbe
aataaaaaAATTTTAAAGTTACATGGTCCCCTTTAAACCAAAGCAAACGTTATGGGAAAAACTGATCCTCTTGATCCAAAGATGTATTACAGCTGGAAACAGGGAAGCCTGTCTC-------------GGGAGTTCTTTCACTGCT-GAGCTCGCGCTGCCAGCGGTAAAAACGCCTTGGCCTTCTGAGCCACGTTGGAAGGATGGCACATGCACAGCTTCTCCACACCATTAGCTTTTAGTTACAAACACATACTCAGAGAGAGAAAGCAGCTGAGGTAAGGGCCCAAACTAAACCGGACAAAGGATTGCAGGAAAGAGCAAAACTCA-CTCTTGCCCATATTTACCCCACCCCTTCTCAAATAAAAAGCATACCCTAAAAGGTAAATAAGGAAACGAAGCAAAGTCAGGGCTGCTGAGAGGTGAAGCAGTGAAAGGAGTGAGAGTAAAAATTAAACCCTGTGTGAATTTTCAGCAGAAAAGCAGTGAGCCAAGCCCAG
>gene=chr20_423388-424388; species=rheMac
aataaaaaAATGTTAAAGTTGCATGTTTCCCTTTAAACCAAAGCAAACGTTACGGGAAAAACCGATCTTCTTGATCCAAAGATGTATTATAGCTGGAAACAGGGAAGCCTGTCTT-------------GGGAGTTCTTTCAGAGCCAGAGCTAGTCCTGCCAGCAGTAAAAATGCCTTGGCCTCATGAGCCACGTTAGAAGAACGGCACATGCACAGCTTCCCTACACCATTAGCTTTTAGTTACAAACACATACTCAGAGAGAGAAAGCAGCTAATGTAAGGGCCCAAACTAAACTGGACAAAGGATTGCAGGTAAGAGCAAAGCTCACCTCTTGCCCATATTTACCCCATCCCTTCTCAAATAGAAAGCATACCCTAAAAGATAAATAAGGAAATGAAGCAAACTCAGGGCTGCTGATAGGTGGGG-AGTGAAAGGAGTGAGAGTAAAAATTAAACCCTGTGTGAATTTTCAGCAAAAGAGCAGTGAGTCAAGCCCAG
>gene=chr20_436065-437065; species=hg19
aaactccgtctcaaaaaaataaacaaaataaaaataaaaaTATAATAAAATAAAAACCACTGCCGGGCATGGTTTTTAGTCCAGACgtggctcatgcttataatcccagcactttaggaagccgacgtgggcagattgcttgaccccaggatttggagagcaaccagcctgcacaacatggcaaaaccttgtctctacaaaaaataggtgggcgtgacggcgtgcacctgtaattccagctgcttaggaggcagaggcgggttgtagtgaggcatgattgtgccactgcactccagcctgggtgatagagtaagactctgtctcaaaaacaaaaaaaaaTCTCCAATTTCTTCTGTCAGCATAACACCTAGTCAATTGTTCATGAGATGTGTCAAGCTCTTGACTCAGGTGTGTCCTttcatccattcatccattcatccattcatccGCCTGCCCATTTGTCCAGtcattcatcagtctgtcacttaatgggtgtctac
>gene=chr20_436065-437065; species=bosTau
-------------------------------------------------------------------------------------------------------------------------------------------------------------------------------------------------------------------------------------------------------------------------------------------------------------------------------------------------AATTCCCAA-----TCAATCAGCACAGCACTAAAATGTTTATTTACAAGGTGCTTCAAGCTCTTGGCTTGGACATGTCATACCATCCATGCACCT----------------ACCTGTGCATTTATCCATTCATTTATCAACCTGTCATTTAATGAGCAACTAC
>gene=chr20_436065-437065; species=calJac
aaactc--tctcaaaaaaat-------------------aaaaaataaaataaaaaaCACTGCCAGACATGGTTTTTAGTTGAGACAtggctcacgcctataatcccagcactttaggaagccaaggtgggcggattgcttgagcccaggatttccagaccaaccagcctgggcaacatggcgaaaccttgtctctaaaaaaaatagctgggcatgacagcgtgcacctgtaatcccagctaattaagaggcagaggcaggttgtagtgtgccatgattgtaccactgcactccagcctgggtgacaaagtaagactctgactcaaaaac-aacaaaaaTCTCCAATTCCCTCTGTCAGCATAGCACCTAGTCAATTGTTCATGAGATGTGTTAAGCTCTTGACTCAGGTGTGtccttccatccattcatcc--------attcatccacctgtccatttgtccagccattcatcACTGTTTcacttaatgagtgtctac
>gene=chr20_436065-437065; species=canFam
----------------------------------------------------------------------------------------------------------------------------------------------------------------------------------------------------------------------------------------------------------------------------------------------------------------------------------------------------------------------------------------------cAAGGTGCTTCAAGCTCTTGGCTTGAGTGTttccttccctccctccaccc----------------ACCTGCTCATTTACCCattcacttatcaatccaccatttaatgagtctctac
>gene=chr20_436065-437065; species=equCab
-------------------------------------------------------------------------------------------------------------------------------------------------------------------------------------------------------------------------------------------------------------------------------------------------------------------------------------------------------CAATTCCCTCTGGCAGCACAGCACCTAGCCACATGTTTGCAAGGTGCTTCAAGCTCTTGGCTTGGGTGTGTCCTTCCAGCCGTCCATCC----------------ACCTGTCCATTTATCCA-TCAATTATCAGTCCACcatttaatgagcatctac
>gene=chr20_436065-437065; species=gorGor
--------------------------------------------------------------------------------------------------------------------------------------------------------------------------------------------------------------------------------------------------------------------------------------------------------------------------------------------------------------------------------------------------------------------------------------------------------------------------------------------------------------------
>gene=chr20_436065-437065; species=panTro
aaactccgtctcaaaaaaataaacaaaataaaaataaaaaTATAATAAAATAAAAACCACTGCCGGGCATGGTTTTTAGTCGAGACgtggctcatgcttataatcccagcactttaggaagccgaggtgggcggattgcttgaccccaggattaggagagcaaccagcctgcgcaacacggcaaaaccttgtctctacaaaaaataggtgggcgtgacggcgtgcacctgtaattccagctgcttaggaggcagaggcgggttgtagtgaggcatgattgtggcactgcactccagcctgggtgacagagtaagactctgtctcaaaaacaaaaaaaaaTCTCCAATTTCTTCTGTCAGCATAGCACCTAGTCAATTGTTCATGAGATGTGTCAAGCTCTTGACTCAGGTGTGTCCTTTCATCCATTCATCC----------------GCCTGCCCATTCGtccagtcattcatcagtctgtcacttaatgggtgtctac
>gene=chr20_436065-437065; species=papHam
aaactccgtctcaaaaaaataaataaaataaaaattaaaataaaataaaataaaaAGCACTGCC-GGCATGGTTTTTAGTTGAGACGGggctcatgcctataatcccagcactttaggaagccaaggtgggcggattgcttgaccccagtatttggagagcaaccagcctgcgcaacatggcaaaatcttgtctctacaaaaaatagctgggtgtgacagcgtgcacctgtaattccagctgcttaggaggcagaggcgggttgtagtgaggcatgattgtgccactgcactccagcctgggtgacggagtaaggctctgtctcaaaaacaaacaaaaaTCTCCAGTTTCTTCTGTCAGCATAGCACCTAGTCAATTGTTCATGAGATGTGTCAAGCTCTTGACTCAGGTGTGCCCTTCTATCCATTCATCT----------------GCCTGCCCATTTGTCCAGtcattcttcagtctgtcacttaatgagtgtctac
>gene=chr20_436065-437065; species=ponAbe
aaactccgtctcaaa---------aaaataaaaataaaaaTATAATAAAATAAAAACCACTGCCGGGCATGTTTTTTAGTCGAGACgtggctcatgcctataatcctagcactttaggaagccgaggtgggcggattgcttgaccccaggatttcgagagcaaccagcctgtgcaacatggcaaaaccTT----------------------------------------------------------------------------------------------------------------------------------------------------------------------------------------------------------------------------------------------------------------------------------------------------------------------
>gene=chr20_436065-437065; species=rheMac
aaactccgtctcaaaaaaataaataaaataaaaataaaaataaaataaaataaaaAGCACTGCC-GGCATGGTTTTTAGTTGAGACGGggctcatgcctataatcccagcactttaggaagccaaggtgggcggattgcttgaccccggtatttggagagcaaccagcctgcgcaacatggcaaaatcttgtctctacaaaaaatagctgggtgtgacagcgtgcacctgtaattccagctgcttaggaggcagaggcgggttgtagtgaggcatgattgtgccactgcactccagcctgggtgacggagtaaggctctgtctcaaaaacaaacaaaaaTCTCCAGTTTCTTCTGTCAGCATAGCACCTAGTCAATTGTTCATGAGATGTGTCAAGCTCTTGACTCAGGTGTGCCCTTCTATCCATTCATCT----------------GCCTGCCCATTTGTCCAGtcattcttcagtctgtcacttaatgagtgtctac
>gene=chr20_507117-508117; species=hg19
gagagagagagaaagagagagagacagacagagagagagagagagagagagagagagagagagagagagagaATGAATATTAGGGTAAATGTCCAATATCAAGAATGGAAATGAGGGAGTGAGGGATGAATTAGGGTaaatgtccagtatcaagaatggaaatgatacatcactacagatcctacagatggtaaaaagataagacaatatcacgaacaactttgtgcccacaaacttgaaattcccagaagaaaaataatttatcaaaactgatacaagaTCCCAGTCTGATTCTCAGGGAGAAAAAACAAAAACTGACACAAAAAATGAAAACCATAAATAGTCCCATAACCAATAAATTCAATCAGTATTGTTTCAACCTGTTCTATTCTAATGTCTTTGAACTGCACAGATTAACATTTTCAAAACATTTGTTTAAACTGACTGAACTTGCTTCCCACTCCTCTCCAGGTCTCTGTGCTTTTATACATTGATTATGC
>gene=chr20_507117-508117; species=bosTau
--------------------------------------------------------------------------------------------------------------------------------------------------------------------------------------------------------------------------------------------------------------------------------------------------------------------------------------------------------------------------------------------------------------------------------------------------------------------------------------------------------------------
>gene=chr20_507117-508117; species=calJac
-----------------------------------------------------------------------------------------------------------------------------------------------------------------------------------------------------------------------------------------------aattctcagaagaaaaataatttatcaaaactgatacaagaTCCCAGTCTTATTCTTAGGGAGAAAAAACAAAAACTGATACAAGAAATGAAAACCATAAATAGCCCCATGACCAATAAATTCAATCAGTATTGTCTCAACCTGTTCTATCCTAATTTCTTTGTACTGCAGAGCTTAACATTTTCAAAACATTTGTTTAAACTGACTGAACTTGCTTCTCTCTCCTCTCCAGGTCTCTGTGCTTTTACATATTGATTATGC
>gene=chr20_507117-508117; species=canFam
----------------------------------------------------------------------------------------------------------------------------------------------------------------------------------ATCCTAAAGCACaggaaaacataggata---acgcaatcaactttatgccagtaaatttgacattcttagagg---aaagacttggcaaaactaa--caag------------------------------------------aagaaacgaaaaccctgagtagccccataaccaGT----TCAATCAGTACTGTGTTTACCTGTTCCATTA-AACGTCTTTCTACTGTACAGCTTAACA-------------------------CTGAACTTGCTTTTTCCTTCT-------TTTCTGTGATCTTA-ATTTT----ATGA
>gene=chr20_507117-508117; species=equCab
--------------------------------------------------------------------------------------------------------------------------------------------------------------------------------------------------------------ataacatgaataactttatgccagtaaatctcaaactcctagatgaaaaaaaacttaccaaaactgacgcaag------------------------------------------aagaaatgaaaaccctgagt---tccataaccaGT----TCAATCACTATGGTGTTCACCTGTTCTGTTCTAATATCTTTCTCCTGCACAGCTTAACATTTCTAAAACACTTT-TAAC----ATTGAATGTGCTTTTCCCTCCC-------CTCTTGTGCTTTTACAGTTC----ATGC
>gene=chr20_507117-508117; species=gorGor
------------------------------------------------------------------------------ATTAGGGTAAATGTCCAATATCAAGAATGGAAATGAGGGAGTGAGGGATGAATTAGGGTaaatgtccagtatcaagaatggaaatgatacatcactacagatcctacagatggtaaaaagataagacaatatcacgaacaactttgtgcccacaaacttgaaattcccagaagaaaaataatttatcaaaactgatacaagaTCCCAGTCTGATTCTCAGGGAGAAAAAACATAAACTGACACAAAAAATGAAAACCATAAATAGTCcca--------------------------------------------------------------------------------------------------------------------------------------------------------
>gene=chr20_507117-508117; species=panTro
aagaaTgagagaaagagagagagacagac--------------------agacagagagagagagagagagaATGAATATTAGGGTAAATGTCCAATATCAAGAATGGAAATGAGGGAGTGAGGGATGAATTAGGGTAAATGTccaatatcaagaatggaaatgatacatcactacagatcctacagatggtaaaaagataagacaatatcacgaacaactttgtgcccacaaacttgaaattcccagaagaaaaataatttatcaaaactgatacaagaTCCCAGTCTGATTCTCAGGGAGAAAAAACAAAAACTGACATAAAAAATGAAAACCATAAATAGTCCCATAACCAATAAATTCAATCAGTATTGTTTCAACCTGTTCTATCCTAATGTCTTTGAACTGCACAGATTAACATTTTCAAAACATTTGTTTAAACTGACTGAACTTGCTTCCCACTCCTCTCCAGGTCTCTGTGCTTTTATACATTGATTATGC
>gene=chr20_507117-508117; species=papHam
gagaaaGAGAGAGAG----------------------------------GGAAGGAGGCAGGGAGGGAGA--------ATTAGGGTAAATGTCCAATATCAAGAATGGAAATGAGGCAGTGAGGGATGAATTAGGGTAAACATccagtataatgaatggaaatgatacatcactacagatcctacagatggtaaaaagataagacaatatcatgaacaacttt-tgcccataaacttgaaattcccagaagaaaaataatttatcaaaactgatacaagatgccagtctgattctcaggaagaaaaaacaaAAACTGACACAAAAAATGAAAACCATGAATGGTCCCATAACCAATAAATTCAATCAGTATTGTTTCAACCTGTTCTATCCTAATGTCTTTGTACTGCACAGCTTAACATTTTCAAAACATTTGTTTAA----ACTGAACTTGCTTCCCACTCCTCTCCAGGTCTCTCTGCTTTTATACATTGATTATGC
>gene=chr20_507117-508117; species=ponAbe
gagaaagagagaaagagagacagacagtc------------agagagagagagagagagagagagggagagaATGAATATTAGGGTAAATGTCCAATATCAAGAATGGAAATGAGGGAGTGAGGGATGAATTAGGGTAAATGTccagtatcaagaatggaaatgatacatcactacagatcctacagatggtaaaaagataagacaatatcatgaacaactttgtgcccacaaacttgaaattcccagaagaaaaataatttatcaaaactgatacaagaTCCCAGTCTGATTCTCAGGGAGAAAAAACAAAAACTGACACAAAAAATAAAAACCATAAATAGTCCCATAACCAATAAACTCAATCAGTATTGTTTCAACCTGTTCTATCCAAATGTCTTTGAACTGCACAGATTAACATTTTCAAAACATTTGTTTAAACTGACTGAACTTGCTTcccactcctctccaggtctctgtgcttttatacattgattatgc
>gene=chr20_507117-508117; species=rheMac
gagaaaGAgagagag----------------------------------ggaaggagggagggagggagA--------ATTAGGGTAAATGTCCAATATCAAGAATGGAAATGAGGCAGTGAGGGATGAATTAGGGTAAACGTccagtataatgaatggaaatgatacatcactacagatcctacagatggtaaa-----aagacaatatcatgaacaacttt-tgcccataaacttgaaattcccagaagaaaaataatttatcaaaactgatacaagaTGCCAGTCTGATTCTCAGGAAGAAAAAACAAAAACTGACACAAAAAATGAAAACCATAAATGGTCCCATAACCAATAAATTCAATCAGTATTGTTTCAACCTGTTCTATCCTAATGTCTTTGTACTGCACAGCTTAACATTTTCAAAACATTTGTTTAA----ACTGAACTTGCTTCCCACTCCTCTCCAGGTCTCTCTGCTTTTATACACTGATTATGC
>gene=chr20_530394-531394; species=hg19
attaggcttggccatatggtttgctttggctagtggaatatacatatcagttacaatgtgcaaattccagcctaggccttaagaggtctctcttgttttcaattggctgtcttagaattttcaccTCTTCCTTGAAGGGCGAGCTGTCATTGGTGCCTTACATCTTTTGAAACAGACTTCCAATCAAGGCTGTAGTAGGCAAGTCTGAGATAAGAATAGTTCTTTACTCTTTAGTTTTAGTTTGCattaattaaattataatttataGTTTTTCGTGAACTCCATATTTTTGAATGAGCGGAAGCTAAAGAGGTGGGAAGAGAATGCTCTGTCTCAATTTGGGAAAGCAGTAGCTTCTGTCCAATCCTCCAGCATCAAACAGGCTAGTCCTAGAAGAATAAAGGACACACATAGTAGATCTGAAATTGAGTCAACCCCAGCAGAACCCAGCCAAGATCAGCCAAACCCAAATGACTACATATGAGAGAGGGAGAAATCAA
>gene=chr20_530394-531394; species=bosTau
attagatgtggccacgcagtttgctttggccagtggaatgtggatgaaaatgacaatgtgcacgtt-cagccaaggccttaagagatctctcatgtttccagctg-cctccttggaaTTTCCATCTCTGTCACAAGGATGGGGCTGTCAATAGTGTATTCCATCTTTTGAAACAGTGT--CAATCAAAGTTGCCATAGAAAAGTCTAGGATAAGGATAGTTTCGTA-GTTTAGTGTTTTGTTTGTATT------------TATTATTTTTTTTCATGAACTCTTTCTTTTTGAATGTCAGGAAACTAAACAGGTAGGAAGAGAATGCTCTGTGTCAATGTAGGAAAGCAATAGTTTCTATCCAAATCCCTAACATCAAA---------TCCAGAAGAATAAGAGACACATGTAGT-------------AGTTAAACCCAGCAGAGcccagctgagatcagccaaacccaaa----tgcaggtggaagagggagaaattag
>gene=chr20_530394-531394; species=calJac
attaggcttggccatatggtttgctctggtcagtgaaattttcgtatcagtgacaatgtgcaaattccagccgaggccttgagagGTCTCTCTTGTTTTCAATTGGCCCTCTCAGAATTTTCACCCCTACCAGGAAGGCTGAGCTGCCACTGGTGCCTTTTATCTTTTGAAACAGAGTTCCAATCAAGGTTGTGGTAGGCAGGTCTGAGATAGGAATAGTTTTGTACT------TTTTAGTTTGTATTAATTAAATTGTAATTTATAGTTTTTCATTAACTCCATATTTTTGAATGAGAGGAAGTT----AGATAGGAAGAGAATGCTCTGTCTCAATTTGGGAAAGCAGTCACTTCCGTCTAAACCTCCAGCATCAAACAGGCTGGTCCCAGAAGAATAAAAGACACACGTTGTAGACCTGAAATTGAGTCAACCCCAGCAGAGCCCATCCAAGATAAGCCAAAATCAAATGACTGCAGATGAGAGAGGAAGAAACCAA
>gene=chr20_530394-531394; species=canFam
attaagcttggcccggtgatttgctttggctggtgaaatatggatgaaagtgacaatgtgtaagctccagcctaggccttaggagg--tctcatgtttTCAACATTCCTCCTGGGAGTTTCCTCCTCTACCATAAGGATGGGGATGTCATTGGTGCATTGCGTCTTTTGAAACACCATCCCAGTCTAAGTTTCTGAAGGAAAGGCTGGGTGAAGAA-AGTTTTGTG-TCTTGGTATTTAA-TGGTATT-ATTAAACTTTAAATTGTGTCTTTTCATTACCTCTCTCCTTTTGAATGACAGAAAGCTAAAAGGCTAGAAGGAGTATGTTGCCTGCCTGTTTAGGGAACCTAAAGCTTCTATCCAAATCCCCAAGATCAAACAGGCTGG-TGTAGAAGAGTGGAAAAAACATATAGCAGACCTGATGTGGagccaagccccgaagaacccagccgagaccgcccagacccaaaagactgcagatgagagagggaaaaatcaa
>gene=chr20_530394-531394; species=equCab
actaggcttggctgtgtaatttgctttggccaatggaatgtagaagaaagtgacaatgtgcaagttccagtctaggccttaagaggtctctcatgttttcaactgtgtttcttggaatttccacctctgccatAAGCATAGGGCTGTCATGGGTCCATTACATCTTTTGAAACAGAG-CCCAAGCAAAGTCGCTGTAGGAAAGTCTGAGCTAAGAATACTTTTGTA-CTTTGGTATTTAGTTTGtatt----aaattttaaattgttttttttCAAGAACTCTATGCTTTTGAATGACGGGAAGCTAAGCATGTAGGAGGAGAATGCTCTGTGTCAATTTAGGGAAGCCATGGCTGCTATCCAAATCCTCAGCATCAAACAGGCTGG-TCCAGAAAAATGAAAGACAAATGGAGACGACCTGACCTGGagccaaggccagcagggcccagccgagatcagccaagcccacacgactgcagaggaaacagggagaaatcaa
>gene=chr20_530394-531394; species=gorGor
------------------------------------------------------------------------------------------------------------------------------------------------------------------------------------------------------------------------------------------------------------------------------------------------------------------------------------------------------GAAAGCAGTAGCTTCTGTCCAAACCTCCAGCATCAAACAGGCTAGTCCTAGAAGAATAAAGGACACACATAGCAGATCTGAAATTGAGTCAACCCCAGCAGAACCCAGCCAAGATCAGCCAAACCCAAATGACTACATATGAGAGAGGGAGAAATCAA
>gene=chr20_530394-531394; species=panTro
attaggcttggccatatggtttgctttggctagtggaatatacatatcagtgacaatgtgcaaattccagcctaggccttaagaggtctCTCTTGTTTTCAATTGGCTGTCTTAGAATTTTCACCTCTGCCTTGAAGGGTGAGCTATCATTGGTGCCTTACATCTTTTGAAACAGACTTCCAATCAAGGCTGTGGTAGGCAAGTCTGAGATAAGAATAGTTCTTTACTCTTTAGTTTTAGTTTGCattaattaaattataatttataGTTTTTCGTGAACTCCATATTTTTGAATGAGCGGAAGCTAAAGAGGGGGGAAGAGAATGCTCTGTCTCAATTTGGGAAAGCAGTAGCTTCTGTCCAAACCTCCAGCATCAAACAGGCTAGTCCTAGAAGAATAAAGGACACACATAGCAGATCTGAAATTGAGTCAACCCCGGCAGAACCCAGCCAAGATCAGCCAAACCCAAATGACTACATATGAGAGAGGGAGAAATCAA
>gene=chr20_530394-531394; species=papHam
attaggcttggccatatggtttgccttggccagtggaatatacatatcagtgaaaatgtgcaaattctagcctaggccttaagaggtctctcttgttttcaactggctgtcttagaattttcacctctgccttgAAGGGTGAGCTGTCATTGGTGCCTTACATCTTTTGAAACAGACTTCCAATCAAGGTTGTGGTAGGCAAGTCTGAGATAAGAATAGTTTTTTAGTCTTTAGTTTCAGTTTGtattaattaaattataatttatCGTTTTTCATGAACTCCATATTTTTGAATGAGAGGAAACTAAAGAGGTGGGAAGAGAATGTTCTGTCTCAATTTAGGAAAACAGTAGCTTCTATCCAAACCTCCAACATCAAACAGGCTAGTCCTAGAAGAATAAAAGACACACATAGTAGTTCTGAAATTGGGTCAACcccagcagagcccagccaagatcagccaaacccaaatgactacatatgagagagggagaaatcaa
>gene=chr20_530394-531394; species=ponAbe
attaggcttggccatatggtttgctttggttagtggaatatacatatcagtgacaatgtgcaaattccagcctaggccttaagaggtctctc--gttttcaattggctgtcttagaattttcacctctgccttgAAGGGCGAGCTGTCATTGGTGCCTTAGATCTTTTGAAACAGACTTCCAATCAAGGTTGTGGTAGGCAAGTCTGAGATAAGAATAGTTCTTTACTCTTTAGTTTTAGTTTGCattaattaaattataatttataGTTTTTCGTGAACTCCGTATTTTTGAATGAGTGGAAGCTAAAGAGGTGGGAAGAGAATGCTGTGTCTCAATTTGGGAAAGCAGTAGCTTCTGTCCAAATGTCCAGCATCAAACAGGCTAGTCCTAGAAGAATAAAGGACACACATAGTAGATCTGAAATTGAGTCAACcccagcagagcccagccaagatcagccaaactcaaatgactacatatgagagagggagaaatcaa
>gene=chr20_530394-531394; species=rheMac
attaggcttggccatatggtttgctttggccagtggaatatacatatcagtgaaaatgtgcaaattctagcctaggccttaagaggtctctcttgttttcaactggctgtcttagaattttcacctctgccttgAAGGGTGAGCTGTCATTGGTGCCTTACATCTTTTGAAACAGACTTCCAATCAAGGTTGTGGTAGGCAAGTCTGAGATAAGAATAGTTTTTTAGTCTTTAGTTTTAGTTTGTATTGATTAAATTATAATTTATCGTTTTTCATGAACTCCATATTTTTGAATGAGAGGAAACTAAAGAGGTGGGAAGAGAATGTTCTGTCTCAATTTAGGAAAACAGTAGCTTCTATCCAAACCTCCAACATCAAACAGGCTAGTCCTAGAAGAATAAAAGACACACATAGTAGTTCTGAAATTGAGTCAACCCCAGCAGAGCCCAGCCAAGATCAGCCAAACCCAAATGACTACATATGAGAGAGGGAGAAATCAA
>gene=chr20_588153-589153; species=hg19
ttccctcttccttctctaggcctgagctcttgctgtatgccccaatcctagaacaccctttcctaccccttcatcggcctgcccctgttctaaagcatccttcagaaatgagacacagaaaccctgtcagcactcaccctgggttggaggctttctctgggctcTGAGAATCCCTTTGTGCTTCCCCTCCCCCACCATCAGACCACAGCATCCTCATCTTCATCTCCCTGCCCTGACCCTGGGGCTGTACTGTCAGGTCCTGACTGGTGGAAGGGTGGGGACCTACAACCTGCTTCTCTGGGGTTCTCAGAGCCAACAGAAGGCAGCTGTTGGGTAGCTAAGGGTTGCTAACTGGAATGAATGGGTGAAAGGCAGTCAGGGAGTATCCCTGAGAGCCCCTTCAGGCCCTCCCATCCCAGGAAGCCTTAAAGGCCCACTCCTGGCTTCTCAGCCCAGCCTGGGGCACTGACAGGGGCCCACAGCTGGGAGCAGCAGGGACC
>gene=chr20_588153-589153; species=bosTau
TTCCCTTCTTT------AGGTGCCAGCTCTAGCTGTGTCTTG-C-TCCTAGAACACCTTCCCCTACCCTTCAACCTGCCCGCCTCCATCCTCCAACATC-ATCAGGGACTTAGC----------------------CCCTGGGCCAGGGGCTTCCTCT-GGCCCTGACAGTCCCTCTGTGCAC---------CCCCATCAGACCATAGCATCCCTCTTTTCACCTCCA-GCCCTG-CCCTGACACCACACTGGGAGTTTCTGACCAGTACA----TCGGCACCTACAACCTGCTTCTCTGGGGTTCTCAGAGCCAACGGAAAGCAGCTGTCAGGTAGCTGAGGTTTGCTGAACTGAGTGAATGGGTGAAAGGCAGTCAGGGAATATCGCTGAGGGCCCAGTCAGCCCTTCACAGCCTGGGGATGCCCGCAGGCCCACCCT-AGCTTCTCAGTCCAGCCTGGAGCACAGACAAGGGCCCACAGCTGGGAGTAACAGGGACC
>gene=chr20_588153-589153; species=calJac
TTCCCTCTTCCTTCTCTAGGTCTCAGCTCTCGCTGTGTGTCCCAATCCTAGAATACCCTTTCCTGCCCCTTCACAGGCCTGCCCCTATTCTAAAGCATCCTTCAGAAATGAGGCACAGAAACCCTGTCAGCACTCACTCTGGTCTGAGGGCTTCCTCTGGGCTCTGACAATCCCTTTGTCCTAACCCTCCTCCACCATCAGACCACAGCATCCTCATCTTCATCTCCCTGCCCTGACCCTGGGGCTGCACTGTGAGGTCCTGACTGGTGGGTGGCTGGGGACCTATAACCTGCTTCTCTGGGATTCTCGGAACCAACAGAAGGTAGCTGTTGGGTAGCTAAGGGTTGCTGACCAGAATGAATGGGTGAAAGGCAGTCAGGGAGTATCCCTGAGGGCCCGGTTAGCCCTTCCCATAGCAGGAAGCCTTAAAGGCCCATTCCTGGCTCCTTAGCCCAGCCTAGGACACTGACA-GGGCCCACGGCTGGGAGCAGTAGGGACC
>gene=chr20_588153-589153; species=canFam
TTCCCCTTTCCTTCTCTACATGCCAACTCTTGTGGTGCCCTG-C-TCCTAGAACACCTTTCTCTACCCACTTATCTGCCTGTCTCTGTTCCCAAGCATCTGTCAGGAATGCAGT----------------------CCCTG-GCTAGGGGCTTCCTCTGGGCTCTGACAGTCC---------------TCC-CGCCATGAGAGTGCAGCATCCTAGTCTCCATCCTCCTGCCCTGGCCCTGGCATTGCACTAGGAGCTCCTGACTGGT----GGGTGGAGACCTACAACCTGTTTCTCTGGAGTTCTCAGAGCAAACAAAAGGTGACCATAGGGAAGATAAGGTTGGATGAACTGAAGGAACAGGTGAAGGGCAGTGAGAGGGCATCGTTGAGGGCCAGGCCAG-CCTTCACATCCCAAGGATGCCTGAAGGCCCACCT--GCCCTCACCCCCCAGCCTGGAACACTGGCCAGGGCCCGCAGCTGGGAGGGGCAGCGAAC
>gene=chr20_588153-589153; species=equCab
TTCCCTTTGCCCTCTCTAGGCCCCAGCTCTTGCTGCGCCCGG-C-TCTGAGAACGCCTGCCCCTACTTCCTCACCTGCCTACCTCCACTCCAAAGCACGGGTCAGGAATTTAGC----------------------CCCGG-GTCGGGGGCTTCCTCTGGGTTCTGATGGTCCCTTTGTGCCCCCCACCCC-CAACATCAGACCTCAGCATCCCTGTCTTCATCTCCTT------GCCCTGGTGCCATACTGGGAGTTCCCGACTGGT----AGGTGGGGACCCATAACCTGCTTCTCTGGGGTCCTCAGAGCCAACAAAAGGTGGCTACGGGGTAGCTAAGGTTTGCTGAACTGAATGAATGCGTGACAGGCGGTCAAGGAAGACCACTGAGGGCCCAGTCAACCCTTCACTCCCTACGGACGCCTGTAGGCCCATCT--GGCTTCCCAGCCCAGCCTGGAGCACTGACCAGGGCCCA-AGCTGGGAGCGGCAGGGACC
>gene=chr20_588153-589153; species=gorGor
---CCTCTTCCTTCTCTAGGCCTGAGCTCTTGCTGTACGCCCCAGTCCCAGAACACCCTTTCCTACCCCTTCATCG-CCCGCCCCTGTTCTAAAGCATCCTTCAGAAACGAGACACAGAAACCCTGTCAGCACTCACCC--GGTTGGAGGCTTTCTCTGGGCTCTGCGAATCCCTTTGTGC-TCCCCTCCCCCACCAGCAGACCACAGCACCCTCATCTTCATCTCCCTGCCCTGACCCTGGGGCTGCACTGTCAGGTCCTGACTGGTGGAAGGGTGGGGACCTACAACCTGCTGCTCTGGGGTTCTCAGAGCCAACAGAAGGCAGCTGTTGGGTAGCTAAGGGTTGCTAACTGGAATGAATGGGTGAAAGGCAGTCAGGGAGTATCCTTGAGAGCCCCTTCAGGCCCTCCCATCCCAGGAAGCCTTAAAGGCCCACTCCTGGCTTCTCAGCCCAGCCTGGGGCACTGACAGGGGCCCACAGCTGGGAGCAGCAGGGACC
>gene=chr20_588153-589153; species=panTro
TTccctcttccttctctaggcctgagctcttgctgtatgccccaatcctagaacaccctttcataccccttcattggcctgcccctgttctaaagcatccttcagaaatgagacacagaaaccctgtcagcactcaccccgggttggaggctttctctgggctcTGAGAATCCCTTTGTGCTTCCCCTCCCCCACCATCAGACCACAGCATCCTCATCTTCATCTCCCTGCCCTGACCCTGGGGCTGTACTGTCAGGTCCTGACTGGTGGAAGGGTGGGGACCTACAACCTGCTTCTCTGGGGTTCTCAGAGCCAACAGAAGGCAGCTGTTGGGTAGCTAAGGGTTGCTAACTGGAATGAATGGGTGAAAGGCAGTCAGGGAGTATCCTTGAGAGCCCCTTCAGGCCCTCCCATCCCAGGAAGCCTTAAAGGCCCACTCCTGGCTTCTCAGCCCAGCCTGGGGCACTGACAGGGGCCCACAGCTGGGAGCAGCAGGGACC
>gene=chr20_588153-589153; species=papHam
TTCCCTcttccttctctaggcctcagctcttgctgtatgccccaatcctagaacaccctttc---------catcggcctgtccctgttctaaagcatccttcagaaatgcgacacagaaaccctgtcagcactcaccctgggttgggggcttcctctgggctcTGAGAATCCCTTTGTGCTTCCCCTACCCCATCATCAGACCACAGCATCCTCATCTTCATCTCCCTGCCCTGACCCTGGGGCTGCACTGTCACGTCCTGACTGGTGGATGGGTAGGGACCTATAACCTGCTTCTCTGGGGTTCTCAGAGCCAACAGCAGGCAGCTGTCGGGTAGCTAAGGGTTGTTAACTGGAATGAATGGGTGAAAGGCAGTCAGGGAGTATCCCTGAGGGCCCCTTCAGGTCTTCCCATCTCAGGAAGCCTTAAAGGCCCACTCCTGGCTTCTCAGCCCAGCCTGGGGCACTGACAGGGGCCCATAGCTGGGAGCAGTAGGGACC
>gene=chr20_588153-589153; species=ponAbe
TTCCCTcttccttctctaggcctcagatcttgctgt--gctccaatcctagaacaccctttcctaccccttcatcagcctgcccctgttctaaagcatccttcagaaatgcaacacagaaaccctgtcagcactcaccctgggttggaggctttctctgggctcTGAGAATCCCCTTGTGCTTCCCCTCTCCCACCATCAGACCACAGCATCTTCATCTTCATCTCCCTGCCCTGACCCTGGGGCTGCACTGTCAGGTCCTGACTGGTGGAAGGGTGGTGACCTACAACCTGCTTCTTTGGGGTTCTCAGAGCCAACAGAAGGCAGCTGTTGGGTAACTAACGGTTGCTAACTGGAATGAATGGGTGAAAGGCAGTCAGGGAGTATCCTTGAGAGCCCCTTCAGGCCTTCCCATCCCAGGAAGCCTTAAAGGCCCACTCCTGGCTTCTCAGCCCAGCCTGGGGCACTGACAGGGGCCCACAGCTAGGAGCAGCAGGGACC
>gene=chr20_588153-589153; species=rheMac
TTccctcttccttctctaggtctcagctcttgctgtatgccccaatcctagaacaccctttc---------catcggcctgtccctgttctaaagcatccttcagaaatgtgacacagaaaccctgtcagcactcaccctgggttgggggcttcctctgggctcTGAGAATCCCTTTGTGCTTCCCCTACCCCATCATCAGACCACAGCATCCTCATCTTCATCTCCCTGCCCTGACCCTGGGGCTGCACTGTCAGGTCCTGACTGGTGGATGGGTAGGGACCTATAACCTGCTTCTCTGGGGTTCTCAGAGCCAACAGCAGGCAGCTGTCGGGTAGCTAAGGGTTGCTAACTGGAATGAATGGGTGAAAGGCACTCAGGGAGTATCCCTGAGGGCCCCTTCAGGTCTTCCCATCTCAGGAAGCCTTAAAGGCCCACTCCTGGCTTCTCAGCCCAGCCTGGGGCACTGACAGGGGCCCACAGCTGGGAGCAGTAGGGACC
>gene=chr20_599159-600159; species=hg19
tttgactggtcgttctggtctttcaattctcccagctccaggaacagacacatgagtgaagaggctttcatacaattccagccccagttatcgagtctttgccattgaagcctcagacatcatggacagtgacaagtcttcactgctctacccattctgaatcctgaactacagaatccgtgagcataaggaaatgcttaagacaccaaattgtggggtaatttgtcacacagcaacaCTAATTGTGACTGTAGCTCACTAAAATGCCTCCCAAATATTATCTTCACAACTAAAAGCACCAAAAAACCTGAAAGTAcagttgaatttcatgatttgctataattatattctagaaagtcactgcaaacactgaattagcaaatactgaaccactgctcctaggagaaatacaggcttaggttcctgtgaaccattctgttcccaacatgttcatcaactcatcaatacttaagcttgttttatgcatgtttctgttgaaa
>gene=chr20_599159-600159; species=bosTau
tctaatcgattatactatctttcccatcctcccagcccaggggacagatgggtgaatgaaaatgcctttgtatgattccatccctagctgttgagtcttcccagttgaagcctcagatatcagggacagcggcaagcattccctgctgtgtctattatgaatcctgaaccatagactctgtgaacataagaaaatg-ttaagacactaacttgtagggtaatttgtcccatagcaatgctaattgTCACTGCAGCTCACTGCAATGCCTCCTAAGTATTATCTTCACACCTGAAAGTACC-AAACCCCTGAAAATTTAATTGAtttttattatttgctgtaattatagtctgtaaagttaccaccaacactgaattagcaaatacagaaccatcactcctaggaaaaatatagaggtagtctactgtgagac--tctagtca---cattttcatcaactgatcaataaatagccttgttttaggtgtgctt---------
>gene=chr20_599159-600159; species=calJac
tttgattggttattctagtcttttaatcctcctagctccaaaaacagatacatgagcgaagaggctttcatacaattccagccccagttattgagtcttcaccattgaagcctgagacattatgggcagtgacaagtcttcactgctctgcccattctgaatcctgaactacagaatccatgagcataaggaaatgcttaagacaccaactt---gggtaatttgtcacacagcaatgctaattgtaacTGTAGTTCACTAAAATGCCTCCCAAATATTATCTTCACAACTAAAAGCACCAAAAAACCTGAAAGTAcagttgattttcattatttgctgtaattata-tctagaaagtcactgcacacactgaattagcaaatactgagccactgctccgagaggaattacagggtcaggttcttgggaaccattctgttgccaacattctcatcggctgatcaatacataagcttgttttatgcatgtttctattgaaa
>gene=chr20_599159-600159; species=canFam
tctgatgggttgtactatccttccagccctcccagcccaggggagagatacgtgaggaaagatgcctgcatatgatgccagccccagctggtgagtcttcccggttgcagcctcagacatcaggaacagagacaagccttccctgctgtgcctattatgaatcccgaattacagaatctgtaagcataagaaaatg-ttaagacaccaagtcgtggggtaatttgtcccacagcaatCCTAATTGTAACTATAGCTCACTGCAATATTTCCCAAA---TATCTTCACACCTGAAAGTACC-AAAAGCCTGAAAGTAcagttgatttttattattcacggtaattatattgtgtaaagtcactgcaaacactgaattagtagttactgaataatagctcctagggaaaatatagggtaaggatcctttgagcc--tcagggcatgatattttcatcaactgatcaatac-ccaccttggtttttgtg-gtttctattgaag
>gene=chr20_599159-600159; species=equCab
aatgattggttgtacgattcttccaggccgcccagccc-ggggacagatgtgtgagtgaagatgccttcatgcgattccagccccagccactgagtattcccaggcggagcctcagccatcgtgaacagcgacgagcctgccctgctgtgccgagtatgaatcctgaactacagaatctgtgagcttaagaaaatg-TTAAGACACTGACTTGTGCAGTAATCTGTCCCACAGCAATGCTAACTATGGGCGTGGCGCACCGCAACGCTCCACAAG---GACCTTCACACCTGAACGTCCC-AAACCCCTGAGAGCTGAGGTGCtttttattattcgctgtaattatattctgtaacgttaccgcagacactgaactagcgaacactgaacctctgctcccggggaaaatacagggctggggccctgcgagcc--tctgggcacggcattttcgtcaaccgatcaatctgtaaccttgctttctgtgtgtttctatttaag
>gene=chr20_599159-600159; species=gorGor
tttgactggttgttctggtctttcaattctcccagctccaggaacagacacgtgagtgaagaggctttcatacaattccagccccagttatcgagtctttgcca-tgaagcctcagacatcatggacagtgacaagtcttcactgctctacccattctgaatcctgaactacagaatccgtgagcataaggaaatgcttaagacaccaaattgtggggtaattt-tcacacagcaacaCTAATTGTGACTGTAGCTCACTAAAATGCCTCCCAAATATTATCTTCACAACTAAAAGCACCAAAAAA-CTGAAAGTAcagttgaatttcat-atttgctataattatattctagaaagtcactgcaaacactgaattagcaaatactgaaccactgctcctaggagaaatacaggcttaggttcctgtgaaccattctgttcccaacatgttcatcaactcatcaatacataagcttgttttatgcacgtttctgttgaaa
>gene=chr20_599159-600159; species=panTro
tttgactggttgttctggtctttcaattctcccagctccaggaacagacacgtgagtgaagaggctttcatacaattccagccccagttatcgagtctttgccattgaagcctcagacatcatggacagtgacaagtcttcactgctctacccattctgaatcctgaactacagaatccgtgagcataaggaaatgcttaagacaccaaattgtggggtaatttgtcacacagcaacaCTAATTGTGACTGTAGCTCACTAAAATGCCTCCCAAATATTATCTTCACAACTAAAAGCACCAAAAAACCTGAAAGTAcagttgaatttcattatttgctataattgtattctagaaagtcactgcaaacactgaattagcaaatactgaaccactgctcctaggagaaatacaggcttaggttcttgtgaaccattctgttcccaacaagttcatcaactcatcaatacataagcttgttttatgcatgtttctgttgaaa
>gene=chr20_599159-600159; species=papHam
tttgattggttgttctagtctttcagttctcccagctccaggaacagatacgtgagtgaagaggctttcatacaattccagcctcagttattgagtctttgccattgaagcctcagacatcacggacagtgacacgtcttcactgctctgcctgttctgaatcctgaactacagaatccgtgagcataaggaaatgcttaagacaccaacttatcaggtaatttgtcacacagcaacaCTAATTGTGACTGTAGCTCACTAAAATGCCTTCCAAATATTATCTTCACAACTAAAAGCACCAAAAAACCTGAAAGTAcagtcgattttcattatttgctgtaattatattctagaaagtcactataaacactgaattagcaaatactgaaccactgctcctaggtgaaatacaggcttaggttcctgtgaaccattctcttcccaacatgttcatcaactgatcaatacataagcttgtttcatgcatgtttctgttgaaa
>gene=chr20_599159-600159; species=ponAbe
tttgattggttgttctagtctttcaattctcccagctccaggaacagacacgtgagtgaagacgctttcatacaattccagccccagttatcgagtctttgccattgaagcctcagacatcatggacagtgacaagtcttcactgctctgcccattctgaatcctgaaatacagaatccatgagcataaggaaatgcttaacacaccaacttgtggggtaatttgtcgcacagcaacaCTAATTGTGACTGTAGCTCACTAAAATGCCTCCCAAATATTATCTTCACAACTAAAAGCACCAAAAAACCTGAAAGTAcagttgaatttcattatttgctataattatattctagaaagtcactgcaaacactgaattagcaaatactgaaccactgctcctaggagaaatacaggcttaggttcctgtgaaccattctgttcccaacatgttcatcaactgatcaatacataagcttgttttatgcatgtttctgttgaaa
>gene=chr20_599159-600159; species=rheMac
tttgattggttgttctagtctttcagttctcccagctccaggaacagatacgtgagtgaagaggctttcatacaattccagcctcagttattgagtctttgccattgaagcctcagacatcacggacagtgacatgtcttcactgctctgcctgttctgaatcctgaactacagaatccgtgagcataaggaaatgcttaagacaccaatttatcaggtaatttgtcacacagcaacaCTAATTGTGACTGTAGCTCACTAAAATGCCTTCCAAATATTATCTTCACAACTAAAAGCACCAAAAAACCTGAAAGTAcagtcgattttcattatttgctgtaattatattctagaaagtcactataaacactgaattagcaaatactgaaccactgctcctaggtgaaatacaggcttaggttcctgtgaaccattctcttcccaacatgttcatcaactgatcaatacataagcttgtttcatgcatgtttctgttgaaa
>gene=chr20_632282-633282; species=hg19
aaagagtgagaaacgacaaggcagagatagaagaggttctcaacgggagaaaaagcCCAGTGGTGGGACAGGGCATGCATGGCAGATCCCTTCCCATCTCAgccaggcgccgtgctactattgtggcaacagataagatgggacgaggtcctcgcccttgtggagtgcacgtgaggtcaggaagacagaaaataaaatgcaacacaaatagatgtataatataatttctggtggacataagtggtatcctgaaaaacatctcgggctaaggggagagctagagaggccagtgactctgaccaagggtgatcaaggaggcagagagctgaaccaggcaggggagcaggccctgtggttgtctggggaagtggctccaggcagtgaggacactagtgtaaaTACTAGGACTGAAAGTTATCGGGGGTGGCTGTAGAGGTGCTGGGTGGGGCTTAGGGATCTCATGTGCTCACCTTCCAAGGGTCGGGGGAAGGGGACACAAC
>gene=chr20_632282-633282; species=bosTau
aaggagttagaaacagtaaagaagagatgaaggagtgtctctgagggggcaaaggcccaagggtaggagagagTATCCCTGGAAGATCT------ATCACAGCCAGGCACCGTGCTCGTGCTAT------------GACCAGATAAAACCCCAGCTCCT-TGGAGTTCAAATGAGATGGGGAAGGGAGACAATAA-----AACACAAACACATAGATAACATAA-CTCAGGTGGAATTATGC-TTTCAAGGTGAACTA-CTCAGGTTAATGGGAGACCTAGAGAAGCCAGGGCTGC----------------GGGAGgcaggcacctgacccaagcgagggaccagtccctgcggctc-tctgggaagcagttccagacagtggaagcagcagtgtaaactctaggactgaaAGACAA-CAGGCAAGCAGTAGAGAGGTTTTGTGGGGCCTTGGGGTCTCCTGTGGCCA-CTTCTGAGGGTC--GGGCTGGGGATACGAT
>gene=chr20_632282-633282; species=calJac
GAAGAGTCAGAAACAACAAGGAAGAGATAGAAGAGATTCTCAACAGTAGAAAAAACCCAGTGGT-GGACAGGGCATGCATGGCAGATCCCTTCCCATCTCAGCCAGGTACTGTGCTACTGCTG---------------TGGGACaaggtcctcaccc-tgtggagctcccatgaggttgggaagacagactataaaatgcaacacaaataaatgtataatataatttctgggggacgtaagtggtatcctgaaacacatctcaggctaaagggagagctagagaggtcagggaccc----------cgatcaaggaggccaagagctaaagcaggcaggggagcaggccttgtgtttgtctggggaggtggctccaggcagtgaggacagtagtgtaaaCACTAGGACTGAAA-------GGGGTGGCTGTAGTGGTGCTGTGTGGGGCTTAGGGATCTCACGTGCTCACCTTCTGAGCGTCGGGGGAAGGGGTCGCAAT
>gene=chr20_632282-633282; species=canFam
aaggagttagtaacagtaaagaagagatggaagag--ttcctgaggggggaaaggcccagaggtgggaGCACACATACAAGGTAGATCC------TC---Agccaggcactatgctagtgttaaggaaacagccaagatatgacatagtccctgctctagtgcagtttacatgaagtgggaaagacagacaataa-----aacacaaataaacatatagaataa-gtcaggtggacagaagtgatttatggagaaatacctcaggttaagactaaatcttga--gaccagggctgtttagcaagggcag--agacgtgcaaaggcctgaatcaagagagggagcaggccttctggctatctggggaagcagttcctgggagaaggaacagtagtgcaaactctagggctgaaTGCCATTCCGGGGAGTTGTCGAGCTGTCTGGTGGGGCCATGGAGTCTCATGAGGTCACCTTCCAAAGGTAGAGGAAAGGTGACATGAT
>gene=chr20_632282-633282; species=equCab
aaggagttagaaacagtaaagaagagatgggagagttttcttgaaggggcaaaggcccaggggtgggagagGGGACGCAGGGCAGATCC------TCCACAgccaggccccaggctggcattgaggaaacagccaagatacagccaagtcccggctcttgtggagctcacatgaggtggg-aagacagacaataa-----aacacgaacaaaca-----aatga-ctcaggtg-------------------gaaatagctcaggtcaagggcacagcgagaggggccagggctcctgagcaagggcgggcagggaggCGGAGCCCTG-ACCCAGTGAGGGAGCAGGCCCTGTGGC--------------------------------------ACAAATCCCAGGACAGAAAGACACCTGGGGGCCCTGTAGAGGGGTTTGGTGGGGCCTCTGGGTCTCACATGGTCACCTTCCAAGGGTGAGGGGAAGGGGGCACGAT
>gene=chr20_632282-633282; species=gorGor
--------------------------------------------------------------------------------------------------------------------------------------------------------------------------------------------------------------------------------------------------------------------------------------------------------------------------------------------------------------------------------------------------------------------------------------------------------------------------------------------------------------------
>gene=chr20_632282-633282; species=panTro
GAAGAGTGAGAAACGATAAGGCAGAGATAGAAGAGGTTCTCAACAGGAGAAAAAGCCCAGTGGTGGGACAGGGCGTGCATGGCAGATCCCTTCCCATCTCAgccaggcaccgtgctactattgtggcaacagacaagatgggacgaggtcctcgcccttgtggagttcacgtgaggtcaggaagacagaaaataaaatgcaacacaaataactgtataatataatttctggtggacataagtggtatcctgaaaaacatctcgggctaaggggggagctagagaggccagtgaccctgaccaagggtgatcaaggaggcagagagctgaaccaggcaggggagcaggccctgtggttgtctggggaagtggctccaggcagtgaggacactagtgtaaaCACTAGGACTGAAAGTTATCGGGGGTGGCTGTAGAGGTGCTGGGTGGGGCTTAGGGATCTCATGCGCTCACCTTCCAAGGGTCGGGGGAAGGGGACACAAC
>gene=chr20_632282-633282; species=papHam
gaagagtcagaaacaacaaggcagagacagaagaggttctcaacaggagaaaaagcCCAGTGGTGGGACAGGGCGTGTATGGCAGATCCTTTCCCATCTCAgccaggcactgtgctactgttgtggcaacagataagatgggacaaggtcctcacccttgtagagttcacaagaggtcgggaagacagaaaataaaatgcaacacaaataaatgtatgatataatttctggtggacataagtggtatcctgagaaacatctcgggctaaggggagagctagagacgccagggaccctgaccaagggtgatcaaggaggcagagagctggaccaggcaggggggcaggccctgtggttgtcgggggaagtggctccaggcagtgaggacagcagtgtaaaTACTAGGACTGAAAGTTATCGGGGGTGGCTGTAGAGGTGCTGGGTGGGGCTTAGGGATCTCATGTGCTCACCTTCCAAGGGTCGGGGGGAGGGGACGCAAT
>gene=chr20_632282-633282; species=ponAbe
gaagagtgacaaacaacaaggcagagatagaagaggttctcaacagaagaaaaagcCCAGTGGTGGGACAGGGCGTGCATGGCAGATCCCTTCCCATCTCAgccaggcactgtgctaccactgtggcaacagacaagatgggacaaggtcctcgcctttgtggcgttcacatgaggtcaggaagacagaaaataaaatgcaacacaaataaatgtataatctaatttctggtggacataagtggtatcctgaaaaacatctcgggctaaggggagagctagagaggcgtgggaccctgacctagggtgatcaaggaggcagagagcttaaccaggcaggggagcaggccctgcggttgtctggggaagtggctccaggcagtgaggacagtagtgtaaaTACTAGGACTGAAAGTTATCGGGGATGGCTGTAGAGGTGCTGGGTGGGGCTTGGGGATCTCATGTGCTCACCTTCCAAGGGTCGGGGGAAGGGTACACAAT
>gene=chr20_632282-633282; species=rheMac
GAAGAGTCAGAAACAACAAGGCAGAGACAGAAGAGGTTCTCAATAGGAGAAAAAGCCCAGTGGTGGGACAGGGCGTGTATGGCAGATCCCTTCCCATCTCAgccaggcactgtgctactgttgtggcaacagataagatgggacaaggtcctcgcccttgtagagttcacaagaggtcgggaagacagaaaataaaatgcaacacaaataaatgtatgatataatttctggtggacataagtggtatcctgagaaacatctcgggctaaggggagagctagagacgccagggaccctgaccaagggtgatcaaggaggcagagagctggaccaggcaggggggcaggccctgtggttgttgggggaagtggctccaggcagtgaggacagcagtgtaaaTACTAGGACTGAAAGTTATCGGGGGTGGCTGTAGAGGTGCTGGGTGGGGCTTAGGGATCTCATGCGCTCGCCTTCCAAGGGTCGGGGGGAGGGGACTCAAT
>gene=chr20_647213-648213; species=hg19
ATTTATCTGGAGGGGTGACTGATCACGTAACCAGTGCTTTGAGTTCTATTATTAAaggatgacatattggataagagtaaaactttggtgccagacggcctggattgttttggctctaccattcccagcagtgtgaccttggccaaacgatttggcctctgtgtgactcTACCGTTTCAGTAAGGGGTCTGCCAGTAAACAGTATATAAACAaatgataaccagcactctcagagcactcctgtgtcaggcactcttacaagggctttccacacatgaaagcattctacccccatgacacacaaggtggtaggtacccttttatagaagaggaaaccaaggcacaaggaagctaagtaacaagcctaagattgtgcagctgataagttagagccaggattccagctcagtggctggcacattttaaatccaCCACGCATGTTGGCTGTTATTATGAACAATAATAACAATCTCCCCAGATGGGTTTCTGTGCTGCAGCTT
>gene=chr20_647213-648213; species=bosTau
----------------------------------------------------------------------------------------------------------------------------------------------------------------------------------------------------------------------------------------gagcacttttgtgtctgatacaattt-aaaggttttacacac--gaatgcatcccaccctcatggctctgaggttggta----ccatcttacagatgaggaaactgaggcataaagtagttaagcaacatgcccagggttgtgcagctagtaacttagagccagaattccaacccagTGCCTGGCATG-------------GTACATGTTGGCTGTTACTCTGAACAATAAC---AATCTCCCCAGGTGGGTTTCTGTGCTGCAGTGT
>gene=chr20_647213-648213; species=calJac
ATTTATTTGGAGGGGCACCTGTTCATGTGACCAGTGTCTTGTGTTCTATTATTGAaggatgacatattggataagagcacagctttggtgccagacagcctggattgttttggctctaccattcccagcagtgtgaccttggacaaatgatttggcctctctgtgcctcTACCATTTCAGTAAGGAGTTTGCCAGTAAACAATATATAAACAaataataaccaacactcccagagcgctcttgcgtcaggcactgttccaagggccttccacacgtgaatgcattctaccctcatgactctcaaggtgcca----ccattttacagaagaggaaaccaaggcaccaggaagtgaagcaacaagcttaggattgtgcaggtaagaaggtggagccaggattccagcctagTGGCTGGCACGTTTTAAATCCACCGCACATGTTGGCTGTTATTATGAATAACAATAACAGTATCCCCAGATGTGTTTCTGTGCTGCAGCTT
>gene=chr20_647213-648213; species=canFam
GTCCACTTGCAGGGGCTGCTGATCATGTGACCAGTGCCTCGCGTTTTGTTATGAAaggatggtacatggtgtaagagcacagccttggtgctgcactgcctgaatggttccaacttcactgttcccagctctgtgaccttggacaaactgcttgacccctctgtgcctctc--gttgcagtaaggagtccataagtaaaaaagaaatgagcaaataataaTGAACAC-CCTAgagcacttacgtgtcagacattatatcaagggctttatatacacgaattcgtttcatcttcatgactcc--agttggta----tcatcttacagatcaggaaatttagacgcaaggtaattaagtaatatgcc----------cagcaactaacttagagccaggatcccaacccagtgttgggcacattgcaaacccccaaaatgtgtttgttgTTATTATTAGTAGTAATAGCAATCTGCCCAAATGGGTTTCTGTGCTGCAGTTT
>gene=chr20_647213-648213; species=equCab
atccatttGGAGGGGTCACCGATCATGTGACCAGGCCCTGGCGTTCTGTCATTAAagaatggcatatcgtttaagaacacaacttgagtgccacacagcctagactgttcc-gctttactattcccagctgtgtgatcttggacaaacttcttgacctctctgtgcttctg--gttgcagtgaggagcccatgagtaaacaaaaagtggccagataataacaaacactcctggggcacttgtgtgtcagacatgatttaaaggcct---cacacacaaatgcattccagccttatgactctaaggttggta----ccatcttacagatgaggaaaccgaggcacaaggtagttaagtaacaagcccagggtcgcacagctagtaacttagagccagaattctcactcagggcctggcacattgtaaacccacagtacacgttggctgttattACTAAGAAT---ACCAATCTCCCCAGGTGAGTTTGTGTGCTGCGGTTT
>gene=chr20_647213-648213; species=gorGor
ATTTATCTGGAGGGGTGACTGATCGTGTAACCAGTGCTGTGCGTTCTATTATTAAaggatgacatattggataagagtaaaactttggtgccagacggcctggattgttttggctctaccattcccagcggtgtgaccttggccaaacgatttggcctctgtgtgactcTACCGTTTCAGTAAGGGGTCTGCCAGTAAACAGTATATAAACAaatgataaccagcactctcagagcactcctgtgtcaggcactcttacaagggctttccacacgtgaaagcattctacccccatgacacacaaggtggta----cccttttatagaagaggaaaccaaggcacaaggaagttaagtaacaagcctaagattgtgcagctgataagttagagccaggattccagctcagtggctggcacattttaaatccACCACGCATGTTGGCTGTTATTATGAACAATAATAACAATCTCCCCGGATGGGTTTCTGTGCTGCAGCTT
>gene=chr20_647213-648213; species=panTro
ATTTATCTGGAGGGGTGACTGATCACGTAACCAGTGCTTTGCGTTCTATTATTAAagaatgacatattggataagagtaaaactttggtgccagacggcctggattgttttggctctaccattcccaggggtgtgaccttggccaaacgatttggcctctgtgtgactcTACCGTTTCAGTAAGGGGTCTGCCAGTAAACAGTATATAAACAaatgataaccagcactctcagagcactcctgtgtcaggcattcttacaagggctttccacacgtgaaagcattctacccctgtgacgcacaaggtggta----ccattttatagaagaggaaaccaaggcacaaggaagttacgtaacaagcctaagattgtgcagctcataagttagagccaggattccagctcagtggctggcacattttaaatccaccacgcatgttggctgttattatGAACAATAATAACAATCTCCCCAGATGGGTTTCTGTGCCGCAGCTT
>gene=chr20_647213-648213; species=papHam
ATTTATTTGGAGAGGTGACTGATCATGTAACCAGTGCCTTGCGTTCTATTATTAAaggatgacatattggataagagtacagctttggtgccagacagcctggattgttttggctctgctattcccagcggtgtgaccttggacaaacgatttggcctctatgtgcctcTACCATTTCAGTAAGGGGTC-GTCAGTAAACAGTGTATAAACAaataataaccaacactcccagagcactcctgtgtcaggcactcttacaggggctttccacacatgaatgcactctaccctcatgacgcacaaggtggta----ccattttacaaaagaggaaaccaaggcacaaggaaattaagtaacaagcctaagattgtgcagctaataagttagagtcaggattccagcccagTGGCTGGCACATTTTAAATCCACCATGCATGTTGGCTGTTACCATGAACAACAATAACAATCTCCCCAGATGGGTTTCTGTGCTGCAGCTT
>gene=chr20_647213-648213; species=ponAbe
ATTTATTTGGAGGGATGACTGATCATGTAACCAGTGCCTTGCGTTCTATTATTAAaggatgacatattggataagagtacaactttggtgccagacggcctggattgttttggctctaccattcccagcggtgtgaccttggccaaacgatttggcctttatgtgactcTACCGTTTCAGTAAGGGGTCTGCCAGCATACAGTGTATAAACAaataatagccaacattctcagagcactcctgtgtcaggcactcttacaagggctttccacacatgaaagcattttaccctcatgacacacaaggtggta----ccattttacacaagaggaaaccaaggcacaaagaagctaagtaacaagcctaagattgtgcagctaataagttagagccaggattccagcccagtggctggcacattttaaatccaCCACGCATGTTGGGTGTTATTATGAACAACAATAACAATCTCCCCAGATGGGTTTCTGTGCTGCAGCTT
>gene=chr20_647213-648213; species=rheMac
ATTTGTTTGGAGGGGTGACTGATCATGTAACCAGTGCCTTGCGTTCTATTATTAAaggatgacatattggataagagtacagctttggtgccagacagcctggattgttttggctctgctattcccagcggtgtgaccttggacaaacgatttggcctctatgtgcctcTACCATTTCAGTAAGGGGTC-GTCAGTAAACAGTGTATAAACAaataataaccaacactcccagagcactcctgtgtcaggcactcttacaggggctttccacacatgaatgcactctaccctcatgacgcacaaagtggta----ccattttacaaaagaggaaaccaaggcacaaggaaattaagtaacaagcctaagattgtgcagctaataagttagagtcaggattccagctcagTGGCTGGCACATTTTAAATCCACCATGCATGTTGGCTGTTACCATGAACAACAATAACAATCTCCCCAGATGGGTTTCTGTGCTGCAGCTT
>gene=chr20_649394-650394; species=hg19
GTACTCAAAGGAGTGGTGAAAGGGAAATTTATGAGAACTAAGGTGCTGGGCCCTCTGCAGACACTGTCTCATTTAGCTGCCTGACCCCCTGCGGGGATGGAGGGGGATGTGTAACAAATACTGCTACTGCTACTGCTGGTGCTTCCAACTAGCACCAGCCTCCCTGTGAGCCAGACATTGCCCTGTGCCCAgaggcccagagaggggagaggatttgcccaaggtcactgagagggaggcggcaggtttgaaaccctccaaggcctgtgttttttccaaaacaccaGAGAGGGCATGGAGACTTGCTGGGGAAGAGATCTTCAATTGGTAGGGGAAGGGGTGGTGCGTTTCCTCAAACACTCCCTAGTTAGCCTGTGGTGGGGTGGGTGGGGGCACGGGGTGGTGGGGGCATGGAGAAGCTGTTGTGGAAAATGCTTCAGCCTCTTGTAAGTATTTGTAAATCATACTTAATaacagtaatgcctatcacttactgagca
>gene=chr20_649394-650394; species=bosTau
--------------TTTGCAAGGGAATTTTATGAGAAATCAGGTGCTGGGCATTTCACAAACATTGTCTCTTCCAATTGTCTGACCCCCTGGGATAAGGTGGGGGATTCTCTGAGAAGCA---------CTGCT------GCTTCCAGCTACCAGTGCCCACCCCCTGTGCCAGGCACTGCACTAAGCCCAGAGGCCTGGAGAGGGCAGAGGACTTGCTCAAGGTCACT-AGGAGGA---GTAAGGCTTGAAATCCTCCAGAATCTGTGTTTTTTCCCAAACCCCTGAGCAGGCATGGAGACCTGTTGAGGGAAGGATTTTCAACTGGTGGGAGCAGGGGCAATGAGTTTCTTCAAATA---CCTAGTTGGCCTGTGATGTAATGAT---------GGGGTATTGGGGGTGGGGAGAAGCTATTCTAGAAAATGCACCAGCCCTTTGTAAACCTTTGTGAATAATT---AATAAAAGTAATGACTAACCCCGCttgagca
>gene=chr20_649394-650394; species=calJac
GTACTCAAAGGAGTGGTAAAAAGGAAATTTATGAGAATTAAGGCGCTGGGCCCTCTGCAAACGCTGTCTCATTTAACTGCCTGA-CCTCTGGAGTGACGGACGGTGACCTGTAACAAATACTGCGACTGTTACTGCTGGTGCTTCCAACTGACACCAGCCTCCCTGTGAGCTAGACATCGCACTGTGCCCAgaggcccagagaggggaga-gatttgcccaaggtcactgagag---ggtggaaggtttgaaaccctccaagccctgtgttttttcTAAAACACCAGAGAGGGCATGGAGACTTGCTGGGGAAGGGATCTTGAGTTGGTGGGGGAAGGTGTT-------ACCTCAAACACACCCTTGTTGGTCTGTGGTGGGATAG---------TGGGGTGGTGGGTTCATGGAGAAGCTGTTGT-GAAAATGGCTCAGCCCCTTGGAAATATTTGCAAATCATACTTAATAGAagtaatgcctatcactcattgagca
>gene=chr20_649394-650394; species=canFam
GCACCCAAAGGAGTGGTGGAAGGGAATTTTATGAAGATTAAGGTGCTAGGTGCTCCACCGACATGGTCTCCTCTGGCTATCTGGCCTCTTGGGGTGGGGTGGGGACATCTCTGGTAAGTACCACTACTACTACC------ACT----GCTTCCAGGAGCCTCCTCATGTGCCAGGCACTATGTTGAGCCCGgaggcccagagaggggaggaggtttgcccaaggtcact-cgcagga---gttaggcttgcaaccctccaaagcctgtgtttttcccaAAACATCCAAACTG-GATGGAGAC-TGCTGGGGTGGGAATGTTCAGTTGGTAGGGGAAGGGGCAGTGGGTTTCTTCCAATG---CCCAGTTGGCC--TGATGGGATGAT---------GGGGTGTTGGGGGTGGGGAGAAGC---TGAAGATGATGTTCTGGCCCCTTTTAAGTTTTTGCAAATAA----------Aagtaatgcttgacacttactgagca
>gene=chr20_649394-650394; species=equCab
GCACCCAGAGGAGTGGTGGAAGGGAATTTTATGAGAACGAAGGTGCTGGGCCCTCTGCAGACACTGTCTCACCCA-----CTGACGCCTTGGGGTAAGGTGGAGGCATCTCCACCAAGTCCTACTGCTGCTTCC----------------CTCCgagccctccccgtgtgccaggcactgcactaagcCCAGAGGGCTGGGGACGGGAGAGGATTGG-CCAAGGTCACT-AGGACGA---GTTAGGCTTGACACCCGCCAACGCCTGTGGTTTTTCCAAAACTCCTGAGCGGCCGTGGAGGTGTGCTGGGGGAGGGATTTCCAGGTGGTGGGGAGAGAGATGGTGGGTTTCTTCAAAT----TCCAGTTGGCCTGTGATGGGATGAT---------GGGGTGCGGGAGGTGGGGAGAAGC---TGTAGAAAGTGCTCCAGCCCCTTGtaaatttttgtaaataata---aataaaagtaatgactaacacttattgagca
>gene=chr20_649394-650394; species=gorGor
GTACTCAAAGGAGTGGTGAAAGGGAAATTTATGAGAACTAAGGTGCTGGGGCCTCTGCAGACACTGTCTCATTTAGCTGCCTGACCCCCTGCGGGGATGGAGGGGGATGTGTAATAAATACTGCTACTGCTACTGCTGGTGCTTCCAACTAGCACCAGCCTCCCTGTGAGCCAGACATTGCCCTGTGCCCAGAGGCCCAGAGAGGGGAGAGGATTTGCCCAAGGTCACTGAGAGGGAGGCGGCAGGTTTGAAACCCTCC-------------------------------------------------------------------------------------------------------------------------------------------------------------------------------------------------------------------------------------------------
>gene=chr20_649394-650394; species=panTro
GTACTCAAAGGAGTGGTGAAAGGGAAATTTATGAGAACTAAGGTGCTGGGCCCTCTGCAGACACTGTCTCATTTAGCTGCCTGACCCCCTGCGGGGATGGAGGGGGATGTGTAACAAATACTGCTACTGCTACTGCTGGTGCTTCCAACTAGCACCAGCCTCCCTGTGAGCCAGACATTGCCCTGTGCCCAgaggcccagagaggggagaggatttgcccaaggtcactgagagggaggcggcaggtttgaaaccctccaaggcctgtgttttttccaaaacaccaGAGAGGGCATGGAGACTTGCTGGGGAAGAGATCTTCAGTTGGTAGGGGAAGGGGTGGTGCGTTTCCTCAAACACTCCCTAGTTAGCCTGTGGTAGGGTGGGTGGGGGCACGGGGTGGTGGGGGCATGGAGAAGCTGTTGTGGAAAATGCTTCAGCCTCTTGTAAATATTTGTAAATCATACTTAATaacagtaatgc-tatcacttactgagca
>gene=chr20_649394-650394; species=papHam
GTACTCAAAGGAGTCGTGAAAGGTAAATTTATGAGAATTAAGGTGCTGGGCCCTCTGCAGACACTGTCTCATTTAGCTACCTGACCCCCTGGGGGGATGGAGGGGCATGTGTAACAAATACTACTACTGTTACTGCTGGTGCTTCCAACTGACACCAGCCTCCCTGTAAGCCAGACATCGCCCTGTGCCCAgaggcccagaaaggggagaggatttgcccaaggtcactgagagggaggtggcaggtctgaaaccttccaaggcccgtgttttttccaaaacaccaGAGAGGGCATGGAGACTTGCTGGGGAAGAGATCTTCAATTGGTGGGGGGAGGGGTGGTG--------------CTCTCTAGTTAGGCTGTGGTGGGGTGGGTGGGGGCATGGGGTAGTAGGGGCATGGAGAAGCTGTTGTGGAAAATGCTTCAGGCCCTTGTAAATATTTGTAAATCATACTTAATaacagtaatgtctatcacttattgagca
>gene=chr20_649394-650394; species=ponAbe
GTACTCAAAGGAGTGGTGAAAGGGAAATTTATGAGAACTAAGGTGCTGGGCCCTCTGCAGACACTGTCTCATTTAGCTGCCTGACCCCCTGGGGGGATGGAGGGGCATGTGTAACAAATACTACTACTGCTACTGCTGGTGCTTCCAACTAGCACCAGCCTCCCTGTGAGCCAGACACTGCCCTGTGCCCAgaggcccagagaggggagaggatttgcccaaggtcactgagagggaggcggcaggtttgaaaccctccaaggcctgtgttttttccaaaacaccaGACAGGGCATGGAGACTTGCTGGGGAAGAGATCTTCAATTGGTGGGGGAAGGGGTGGTGGGTTTCCTCAAACACTCCCTAGTTAGCCTGTGGTGGGGTGGGTGGGGGCATGGGGTGGTGGGGGCATAGAGGAGCTGTTGTGGAAAATGCTTCAGCCTCTTGTAAATATTTGTAAATCATACTTAATaacagtaatgcctatcacttgctgaaca
>gene=chr20_649394-650394; species=rheMac
GTACTCAAAGGAGTCGTGAAAGGTAAATTTATGAGAATTAAGGTGCTGGGCCCTCTGCAGACACTGTCTCATTTAGCTACCTGACCCCCTGGGGGGATGGAGGGGCATGTGTAACAAATACTACTACTGTTACTGCTGGTGCTTCCAACTGACACCAGCCTCCCTGTAAGCCAGACATCGCCCTGTGCCCAgaggcccagaaaggggaggggatttgcccaaggtcactgagagggaggtggcaggtctgaaaccttccaaggcccgtgttttttccaaaacaccaGAGAGGGCATGGAGACTTGCTGGGGAAGAGATCTTCAATTGGTCGGGGGAGGGGTGGTG--------------CTCTCTAGTTAGGCTGTGGTGGGGTGGGTGGGGGCATGGGGTAGTAGGGGCATGGAGAAGCTGTTGTGGAAAATGCTTCAGGCCCTTGTAAATATTTGTAAATCATACTTAATaacagtaatgtctatcacttattgagca
>gene=chr20_657117-658117; species=hg19
CTTGCTCGGTTGGTCCTGTTCCGGTGCCTAGCTCAGGCGGGCGCTGCAAGAGGAAGTGAAAATCGTCCAGTAATTAATTTTCCTGCTGCCGGGGGGTGGTGGTTTTGACACATCCGAGGCAGTGTCTTTCCCTGAAGCGGGGAGCAGACAATAGAGACACGTGGACTgggaagggagaggggggaagggagggggagcgggGCTCCTGCTGGAACTCTTTGCAGGTCAGCTCCTTTGTCTCTAAAAGGATCTGAGCAGACCCGCCACCCCCAGTCCGACCCAAACCTGGGGGAGCCCCCATATCTTGGCAGGACCAAGGAGCAGGAGAGCTCAGCCCCCTGCCCAGAGGGTGCTGGGCAAAGCCCCATGGTGGCGGACCTGCTTTAGCAAGTGTGGGATGGCCAGTGCACAAGAGTCCCAGAATCAGACTCTAGGAATTCCAGGCTCTCGCTGTCAATGGAATTCTGGTTATGAGATGCAAGGCTGGTGGAGTGGGGATG
>gene=chr20_657117-658117; species=bosTau
CTAGCTCAGCCAGTCCTGTTCCGGTGCCTAGCTCAGGCGGGCGCTGCAAGAGGAAGTGAAAATCGTCCAGTAATTAATTTCCCTGCTGCCGGGGGGTGGTGGTTTTGACACATCCGAGGCTGTGTCTTTCCCTGAAGCGGGGAGCAGACAATAGAGACACGTGGACTGGGAAGGGAGAGGGGGGAAGGGAGGGGGAGCGGGGCTCCCGCTGGAACTCTTTGCAGGTCAGCTCCTTTGTCTCCAGGAGGATCTCAGCAGAAACCCCCT-CTCAATCCAGCCAAAACCTAGGGGAGCTTCCATATCTGGGTAGGACCAAGGAGCAGGAGAATGCAACCCCCTGCCCAGAGGCTGCTTGGCAAAGTGCCATGGTGGTGGGCTGGCCTTAGCAAGTATGTGATGTCCAGAGCACAAGAGTCCCGGAATCAGACTCTAGGAATGTCAAGATCTCATTGTTAACAGCATTCTGTTTATGGTATGCTAGACTGATGGAGTGGGGTTG
>gene=chr20_657117-658117; species=calJac
CTCGCTCAGTTGGTCCTGTTCCGGTGCCTAGCTCAGGCGGGCGCTGCAAGAGGAAGTGAAAATCGTCCAGTAATTAATTTTCCTGCTGCCGGGGGGTGGTGGTTTTGACACATCCGAGACTGTGTCTTTCCCTGAAGCGGGGAGCAGACAATAGAGACACGTGGACTgggaagggagaggagggaagggagggggagcggggCTCCTGCTGGAACTCTTTGCAGGTCAGCTCCTTTGTCTCTAAAAGGAACTGAGCAGACCTCCCACTCCCAGTCCGACCCAAACCTGGGGGAGCCCCCATATCTTGGCAGGATCAAGGAGCAGGAGAGCTCAGCCCCCTGCCCAGACGCTGCTGGGCAAAGCCCCATGGTGGTAGATTAGCTTCAGCAAGTGTGGGATGGCCAGTGCACAAGAGTCCTAGAATCAGACTCTAGGAATGCCAGGCTCTCACTGTCAATGGCATTCTGTTTATGGGATGCAAGGCTGGTGGAGTGGAGATG
>gene=chr20_657117-658117; species=canFam
CCCGCTCAGCCGGTCCTATTCCGGTGCCTAGCTCAGGCAGGCGCTGCAAGAGGAAGTGAAAATCGTCCAGTAATTAATTTCCCTGCTGCCGGGGGGTGGTGGTTTTGACACATCCGAGGCTGTGTCTTTCCCTGAAGCGGGGAGCAGACAATAGAGACACGTGGACTgggaagggagaggggggaagggagggggagcgggGCTCCCGCTGGAACTCTTTGCAGGTCAGCTCCTTTGTCTCCAGGAGGATCTGGGCAGAACCCCCCCCCCCCATCCAGCCAAAACCTGGGGGAGCTCCTATATCTTGG-AGGAACAAGGAGCAGGAGAACTCAACCCCCTGCCCAGAGACCGCTTGGCAAAGTGCCATGGTGGTGGGCTGGCCTCAGCAAGTATGGGATGGCCAGTGCACAAGAGTCCCAGAATCGGACTCTAGGAATGCCAGGAACTCATTGTCAACAGCATTTTGTTTATGGGATGCCAGACTAATGGAGTGGGGGTG
>gene=chr20_657117-658117; species=equCab
CCCACTCAGCCGGTCCTGTTCCGGTGCCTAGCTCAGGCAGGCGCTGCAAGAGGAAGTGAAAATCGTCCAGTAATTAATTTCCCTGCTGCCGGGGGGTGGTGGTTTTGACACATCCGAGGCTGTGTCTTTCCCTGAAGCGGGGAGCAGACAATAGAGACACGTGGACTgggaagggagagggggaaagggagggggagcgggGCTCCCGCTGGAACTCTTTGCAGGTCAGCTCCTTTGTCTCTGAGAGGATCTGAGCAGACCCCCCCCACACCATCCTGAC-AAACCTGGGGGAGCTCCCATATCTTGGCAGGACCGAGGAGCAGGAAAACTCAGCCCTCAGCCCAGAGGCTGCTTGGCAAAGTGCCATGATGGTGGGCTGACCTCGGAGAGGATGGGATGGCCAGTGCACCAGAGTCCCAGAATCAGACTCCAGGAATGCCAAGATCTCGTTTTCAACAGCATTCTG-CTATGAGATGCCAGGCTGATGGAGTGGGCATG
>gene=chr20_657117-658117; species=gorGor
CTTGCTCAGTTGGTCCTGTTCCGGTGCCTAGCTCAGGCGGGCGCTGCAAGAGGAAGTGAAAATCGTCCAGTAATTAATTTTCCTGCTGCCGGGGGGTGGTGGTTTTGACACATCCGAGGCAGTGTCTTTCCCTGAAGCGGGGAGCAGACAATAGAGACACGTGGACTgggaagggagaggggggaagggagggggagcgggGCTCCTGCTGGAACTCTTTGCAGGTCAGCTCCTTTGTCTCTAAAAGGATCTGAGCAGACCCGCCACCCCCAGTCCGACCCAAACCTGGGGGAGCCCCCATATCTTGGCAGGACCAAGGAGCAGGAGAGCTCAGCCCCCTGCCCAGAGGGTGCTGGGCAAAGCCCCATGGTGGCGGACCTGCTTCAGCAAGTGTGGGATGGCCAGTGCACAAGAGTCCCAGAATCAGACTCTAGGAATTCCAGGCTCTCACTGTCAATGGAATTCTGTTTATGAGATGCAAGGCTGGTGGAGTGGGGATG
>gene=chr20_657117-658117; species=panTro
CTTGCTCAGTTGGTCCTGTTCCGGTGCCTAGCTCAGGCGGGCGCTGCAAGAGGAAGTGAAAATCGTCCAGTAATTAATTTTCCTGCTGCCGGGGGGTGGTGGTTTTGACACATCCGAGGCAGTGTCTTTCCCTGAAGCGGGGAGCAGACAATAGAGACACGTGGACTgggaagggagaggggggaagggagggggagcgggGCTCCTGCTGGAACTCTTTGCAGGTCAGCTCCTTTGTCTCTAAAAGGATCTGAGCAGACCCGCCACCCCCAGTCCGATCCAAACCTGGGGGAGCCCCCATATCTTGGCAGGACCAAGGAGCAGGAGAGCTCAGCCCCCTGCCCAGAGGGTGCTGGGCAAAGCCCCATGGTGGCGGACCTGCTTCAGCAAGTGTGGGATGGCCAGTGCACAAGAGTCCCAGAATCAGACTCTAGGAATTCCAGGCTCTCACTGTCAATGGAATTCTGGTTATGAGATGCAAGGCTGGTGGAGTGGGGATG
>gene=chr20_657117-658117; species=papHam
CGCGCTCAGTTGGTCCTGTTCCGGTGCCTAGCTCAGGCGGGCGCTGCAAGAGGAAGTGAAAATCGTCCAGTAATTAATTTTCCTCCTGCCGGGGGGTGGTGGTTTTGACACATCCGAGGCTGTGTCTTTCCCTGAAGCGGGGAGCAGACAATAGAGACACGTGGACTgggaagggagaggggggaagggagggggagcgggGCTCCTGCTGGAACTCTTTGCAGGTCAGCTCCTTTGTCTCTAAAAGGATCTGAGCAGACCCTCCACCCCCAGTCGGACCCAAACCTAGGGGAGCCCCCATATCTTGGCAGGACCAAGGAGCAGGAGAACTCAGTCCCCTGCCCAGAGACTGCTGGGCAAAGCCCCATGGTGGTAGACCAGCTTCAGCAAGTGTGGGATGGCCAGTGCACAAGAGTCCCAGAATCAGACTCTAGGAATGCCAGGCTCTCACTGTCAATGGAATTCTGTTTATGAGATGCAAGGCTGGTGGAATGGGGATG
>gene=chr20_657117-658117; species=ponAbe
CTTGCTCAGTTGGTCCTGTTCCGGTGCCTAGCTCAGGCGGGCGCTGCAAGAGGAAGTGAAAATCGTCCAGTAATTAATTTTCCTGCTGCCGGGGGGTGGTGGTTTTGACACATCCGAGGCAGTGTCTTTCCCTGAAGCGGGGAGCAGACAATAGAGACACGTGGACTgggaagggagaggggggaagggagggggagcgggGCTCCTGCTGGAACTCTTTGCAGGTCAGCTCCTTTGTCTCTAAAAGGATCTGAGCAGACCCCCCACCCCGAGTCCGACCCAAACCTGGGGGAGCCCCCATATCTTGGCAGGACCAAGGAGCAGGAGAGCTCAGCCCCCTGCCCAGAGGGTGCTGGGCAAAGCCCCATGGTGGCGGACCTGCTTCAGCAAGAGTGGGATGGCCAGTGCACAAGAGTCCCAGAATCAGACTCTAGGAATTCCAGGCTCTCACTGTCAATGGAATTCTGTTTATGAGATGCAAGGCTGGTGGAGTGGGGATG
>gene=chr20_657117-658117; species=rheMac
CGCGCTCAGTTGGTCCTGTTCCGGTGCCTAGCTCAGGCGGGCGCTGCAAGAGGAAGTGAAAATCGTCCAGTAATTAATTTTCCTCCTGCCGGGGGGTGGTGGTTTTGACACATCCGAGGCTGTGTCTTTCCCTGAAGCGGGGAGCAGACAATAGAGACACGTGGACTgggaagggagaggggggaagggagggggagcgggGCTCCTGCTGGAACTCTTTGCAGGTCAGCTCCTTTGTCTCTAAAAGGATCTGAGCAGACCCTCCACCCCCAGTCGGACCCAAACCTAGGGGAGCCCCCATATCTTGGCAGGACCAAGGAGCAGGAGAACTCAGTCCCCTGCCCAGAGACTGCTGGGCAAAGCCCCATGGTGGTAGACCAGCTTCAGCAAGTGTGGGATGGCCAGTGCACAAGAGTCCCAGAATCAGACTCTAGGAATGCCAGGCTCTCACTGTCAATGGAATTCTGTTTATGAGATGCAAGGCTGGTGGAATGGGGATG
>gene=chr20_795209-796209; species=hg19
caatctgcctgccttggcctcccaaagttctggaattacatgcgtgagctactgagcccggccTTAGGTTTACAGAACAGCATTCCACCCATGTTATTTATGCAGGGGAGCACACCACACACATCACTTTGCAGCTTCCTTTCTCCTCTTATATGTCTTACAGATCTTTCTGTGTTCTGTACATTGAGACACTCATTCATTGGCTTCACTCATTCATTTGAATTCattcctttgttcaacagatatttatcgtcagctctatgtcaggcactatgagaagtgcttgggatataaaactgaacaaaataaacaaagtcctttccattggagagatgacattctagtgtaaggagatagacaatagataataaatacaacaaataaataaatacatggtttagtatgttataagatgctttctgtaggaaaaaagtgagagggacctggagtggagggagGACCGAGTGGGGACAGGTGCAGGGTGGGGGCAGCCAGTAGAG
>gene=chr20_795209-796209; species=bosTau
------------------------------------------------------------------------------------------ATATTCTTTATATAATGGAGCACATTATCAGCGTCATTCTGAAGCTTGCTCTTTTGGATTAACTCTCTTGGAGATCTTTCTATATCCCCAGTATTCAGACCTTCATTCATTGGCttcattca----------------------ttcaacaaa---ttattgtcagttgtatgtcaggcactgtgagagatgcatgggatataaaattgaacaaaatagataaagccattgtccttggagagctggccttctgatggagcaagatggaca-------------gt-aggaataaggg----aatcattcagtatgttagaggatatgctctgtagaaaaaagatgaggggaaggtggagtgG-GAAAGAACCCAGCAAGGGCAGGTGCAGAGTGCAGGGAGCCTGTAGAG
>gene=chr20_795209-796209; species=calJac
caatctgcctgccttggcctctgaaagtgctggtattacacgcatgagccgctgctcccggccTTAGGTTTACAGAACAGCATTCCATCCATGTAATTTGCACAGGGGAGCACACCACACATATCACTCTGCAGCTTCCTTTCTCCTCTCATATGTCTTACAGATGTTTCTGTGCTCTGTAAGTTGAGACATTCATTCATTGGCTTCACTCATTCATTTGAATTCattaatttgttcaacagatatttactgtcagctctatgtcaggcactgtgagaagtgcttgggatataaaactgaacaaaacagacaaagtcctctcccttggagagctgatattctagtgtaaggagatagacaatagacaataaataca----------------------------------------------------------------------------------------------------------------------------
>gene=chr20_795209-796209; species=canFam
---------------------------------------------------------------TTAGGTTT-CGAGAAGAGCCCCTCCCCCCATTCCTTACAGACTGGGGCATCCCATCCACTGCGATGGGAGGCTTGCCTTTTCCTCTGAT-TATCTGGGAGCTCTGTCTATATCCTGCACATCCGGACCCTCGTTCATTGGCTTCAGTCA-----------------------------------------------------------tgtgagagacagttgggacctagaattgaacagaagagacaaagcccttgtctttggagatctgccattcttgtggagccagagggacaata-------aacat-gtaagtgagga----cattatttagtatgttaggtggagtg------ggtagaaaagtgagGGGGCCCCAGAGTGG---------CAAGTGGGGGCAGGTAGAGAGTGGGGACACCCAGTAGAG
>gene=chr20_795209-796209; species=equCab
----------------------------------------------------------CAGTTTTAGGTTTACAGGAAAACATCCCACCCACATTCTTTACACCGTGAAGCAGCCCATCCCTGTGGGTCGGAAGCTTGCTTTTTCCACTAGA-TCTCTTAGAGATCTTTCTACATCCCGGACACAGAGACCTTCCTTCACTGGCttcatgca----------------------tttaacaagcttttattgccagctgtatgccaggcactgtgaaaggtccctggaatataaaattaaacaaaaaagacaaagcccttgtcctcggagggctgacattctagtggagcgagatgaacgata-------tacat-atcaataagga----aacgatttagtacgttggaagatatgctctgtaggaaaaaggcgagggggacctggagggg-------------------------------gagaagaccgaaagggg
>gene=chr20_795209-796209; species=gorGor
caatctgcctgccttggcctcccaaagttctgggattacatg-gtgagctactgagcccggccTTAGGTTTCCAGAAC-GAATTCCACCCATGTTATTTA-GCAGGGGAGCACACCACACACATCACTTTGCAGCTTCCTTTCTCCTCTT-TA-GTCTTACAGATCTTCCTGTGTTCTGTACATTGAGACATTCATTCATTGGCTTCACTCATTCATTTGAATTCattcctttgttcaacagatatttatc-tcagctctatgtcaggcactatgagaagtgcttgggatataaaact--acaaaatagacaaagtcctttccattggagagatgacattctagtgtaaggagatagacaatagataa------------------------------------------------------------------------------------------------------------------------------------
>gene=chr20_795209-796209; species=panTro
--------------------------------------------------------------------------------------------------------------------------------------------------------------------------------------------------------------------------------------------------------------------------------------------------------------------------------------------------------------------------------------------------------------------------------------------------------------------------------------------------------------------
>gene=chr20_795209-796209; species=papHam
caatctgccagccttggcctcccaaagtgctgggattacacgcgtgagccactgcgcccggccTTAGGTTTACAGAACAGCATTCCACCCATGTTACTTACACAGGGGAGC-CACCACACACATCACCTTGCAGCTTCCTTTCTCCTCTTATCTGTCTTACAGATCATTCTGTGTTCTGTACATTGAGACCTTCATTCATTGGCTTCACTCATTCATTTGAATTCattcctttgttcaacagatatttattgtcagctctatgtcaggcactatgagaagtgcttgggatataaaactgaacaaaatagacaaagtcctttccattggagagatgatattctagtgtaaggagatagacaata-------aatacaacaaataaata----cattatttagtatgttataagatactttctgtaggaaaatagtgagagggacctggagtgcagagagGACTGAGTGGGGACAGGTGCAGGGTGCGGGCAGCCAGTAGAG
>gene=chr20_795209-796209; species=ponAbe
caatctgcccgccttggcctcccaaagttctgggattacacgggtgagccactgcatctggccTTAGGTTTACAGAACAGCATTCCATCCATGTTATTTATGCAGGGGAGCACACCACACACATCACTTTGCAGCTTCCTTTCTCCTTTTATATGTCTTAAAGATCTTTCTGTGTTCTGTACATTGAGA----CATTCATTGGCTTCACTCATTCATTTGAATTCattcctttgttcaacagatatttattgtcagctctatgtcaggcactatgagaagtgcttgggatataaaactgaacaaaatagacaaagtcctttccattggagagatgacattctagtgtaaggagatagacaatagataataaatacaacaaataaata----catgatttagtatgttataagatgctttctgtaggaaaaaagtgagagggacctggagtggagggagGATCGAGTGGGGACAGGTGCAGGGTGGGGGCAGCCAGTAGAG
>gene=chr20_795209-796209; species=rheMac
caatctgccagccttggcctcccaaagtgctgggattacacgcgtgagccactgcgcctggccTTAGGTTTACAGAACAGCATTCCACCCATGTTACTTACACAGGGGAGC-CACCACACACATCACCTTGCAGCTTCCTTTCTCCTCTTATCTGTCTTACAGATCTTTCTGTGTTCTGTACATTGAGACCTTCATTCATTGGCTTCACTCATTCATTTGAATTCattcctttgttcaacagatatttattgtcagctctatgtcaggcactatgagaagtgcttgggatataaaactgaacaaaatagacaaagtcctttccattggagagatgatattctagtgtaaggagatagacaata-------aatacaacaaataaata----cattatttagtatgttataagatactttctgtaggaaaatagtgagagggacctggagtgcagagaggaccgagtggggacaggtgcagggtgggagcagccagtagag
>gene=chr20_855159-856159; species=hg19
gtgcccggcAACGTTTCTTTTTCTTTCTTTTTTTTCTATTCTTTGCATCTACTATGtgttcaaagtgctttgcataggttaactcattctcctttaatcctcacaacaccctatttccattttacacatgcgaaaacagaaatcccaagagccaaagaaacctgctcaagtctcagaatgaatgagggtcagagccacatgccagcctagtgtggcctgacttgggagtctacgtgcatttTGTTCCCCAGCTGATGATGATCTGGCAACCCCAGCCCCATCGCACCTCCTCACATTCACCCACCTCTTCCAAGAAGCCTTCCCTGACTACACCAGCCCCCATGGATCTGGGCTCCAGGGCACCCCAGCTCTGCAGCTTCGACATCTGCTGCCAGCCAGGTGAGGATTTCTATTTCTTTGCCAGGCTCTGTGGCCTTGGTGGGCATGTCCAAGCCTgcctggtgatgaagaccatgagatctgggggcagaaagcctgga
>gene=chr20_855159-856159; species=bosTau
gtgccaggca----------------------------------------------tgtttaaagcacttaacgtgagttaactcgttcttgcttaatcttcaccatacc-aactcctgttttacagaagaggaaacagagctcctgtgagccaaaggagcctgccc---------------CGAGTGTGA----------------------------------GAG-CTGTGTGCC-TTCCCTCCCCAGCTGACCAT---CCTGCAACCCCAGCCCTGTCACTCCTCCTCACTCATCCCCCCGCCCTCCAGGAAGACTTCCGTGACCACATCAGCCCACATGGAT-GGGGCCCCGAGGCACCCCATACCTGTGACTTCTACCCTTGCAGCCAGGT-GGGGAGGGTTTCTATTT----ATCAGGCTACAAGACCCTGGCAGACACCTTGAGGCCTgtgtggtgattgcaaccatgagctttggggacaaaatgcctgga
>gene=chr20_855159-856159; species=calJac
atgcctggcAACAttttcttttcttcttcttcttcttctttttctCATCtactatgtgctc-aagttctttgcacgggttaactcattctcatttaattctcacaacaacctattcccattttacacatgtgtaa--aaatatcctaagagccaaagaaacctgctcaagtctcagaataaatgagggtcagaaccACATG-CAGCCTGCTGTGGCCTGACTTGGGAGTCTACATGCACCTTGCTCCCCAGTTGATGATGATCTGGCAGCCCCAGTCCCATCACACCT-CTCACATTCACCCACCTCTTC----------------------------------------------------------------------------------------------------------------------------------------------------------------------------------------------
>gene=chr20_855159-856159; species=canFam
--------------------------------------ttttgaacacctactatgtgttccaagtgctttctgtgggttagcccctgttcctggcatcctcacaacacc-tatttccatcttacaggtgaagatacagagatccctagagcccagggaggctgccccagcctcagaatgaaagagagtgagatccacaacccagccctgtgtggcctgccttgggag-ttgtgtgcatttTGCTTCCTAGCTGACTAC---TCTGCAACCCCAG------------------------CCTaccacctccaggaagccttccctgactACACCAACCTACATGGATCTGTGCCCCAGGGCAACCGAGCCCTGTGACTTGCACATCTGCAGCCAGCTGGGGGAGGGTTTCTATTTCTCTGCCAGGCTATGAGATCCTGGTGGGCACAGCCAAACCTATACGgtaattatgaccttgagctctgaggatagaatgcctgga
>gene=chr20_855159-856159; species=equCab
gtgccaggca----------------------------------------------tgttcaaagcgcttcatgggggttaactcattctcatttaatcctcacaacacc-tattcccattttacagatgaggaaacagagatcccaagggccacaggagcctg-cccagtctcagagcaaatgcaggggagagcc-gatcccagccccgtgtggcctgacttgggag-ct-gttgcattttccTCCCCAGCTGACTGT---TCTGCACCCCCAGCCCCGGCACACATACTCACATCCACCcacctcctccaggaagccttccctgaccacaccagccctcatgga--tgtgctccggggcgccccagccctGTGACTTCTACATCTGCTGCCATCT-GGGGAGGGTGTATATTTTTCTGCCAGTCTGTGAGGACTTGGCGGGCACGTCCAAGCCTGTGGGgtgactatgaccacgaactcttggggtgggacacctgga
>gene=chr20_855159-856159; species=gorGor
gtgcccggcAACAtttctttttcttttttttttttctattctttGCATCTACTATGtgttcaaagtgctttgcataggttaactcattctcctttaatcctcacaacaccctattcccattttacacatgcgaaaacagaaatcccaagagccaaagaaacctgctcaagtctcagaatgaatgagggt-ggagccacatgccagcctagtgtggcctgacttgggagtctacgtgcATTTTGTTCCCCAGCTGATGATGATCTGGCAACCCCAGCCCCATCGCACCTCCTCACATTCACCCACCTCTTCCAAGAAGCCTTCCCTGACTACACCAGCCCCCATGGATCTGGGCTCCAGGGCACCCCAGCTCTGCAGCTTCGACATCTGCTGCCAGCCAGGTGAGGGTTTCTATTTCTTTGCCAGGCTCTGTGGCCTTGGTGGGCATGTCCAAGCCTgcctggtgatgaagaccatgagatctggggccagaaagcctgga
>gene=chr20_855159-856159; species=panTro
gtgcccggcAACGtttctttttcttttttttttttctattctttGCATCTACTACGtgttcaaagtgctttgcataggttaactcattctactttaatcctcacaacaccctatttccattttacacatgcgaaaacagaaatcccaagagccaaagaaacctgctcaagtctcagaatgaatgagggtcagagccacacgccagcctagtgtggcctgacttgggagtctacgtgcatttTGTTCCCCAGCTGATGATGATCTGGCAACCCCAGCCCCATTGCACCCCCTCACATTCACCCACCTCTTCCAAGAAGCCTTCCCTGACTACACCAGCCCCCATGGATCTGGGCTCCAGGGCACCCCAGCTCTGCAGCTTCGACATCTGCTGCCAGCCAGGTGAGGGTTTCTATTTCTTTGCCAGGCTCTGTGGCCTTGGTGGGCATGTCCAAGCCTgcctggtgatgaagaccatgagatctgggggcagaaagcctgga
>gene=chr20_855159-856159; species=papHam
gtgcccggcAACATTTCTTtttctctttctttctttttctttttgcatctgctatgtgttcaaagtgctttgcctaggttaactcattctcatttaatcctcacaacaccctattcccattttacacatgcgaaaacagaaatcccaagagccaaagaaacctgctcaagtctcagaatgaatgagggtcagagccacatgccagcctactgtggcctgacttgggagcctatgtgcactttGCTCCCCAGCTGATGATGATCTGGCAACCCCAGTCCCATCACACCTCCTCACAATCACCCATCTCTTCCAAGAAGCTTTCCCTGACCACACCAGCCCCCATGGATCTGGGCTCCAGGGCACCCCAGCTCTGCAGCTTTGACATCTGCGGCCAGCCGGGTGAGGGTTTCTATTTCTTTGCCAGGCTCTGTGGCCTTGGTGGGCATGTCCAACCCTgcctagtgatgaagaccatgagatctgggggcagaaagcctgga
>gene=chr20_855159-856159; species=ponAbe
atgcccagcAACATTTCTTTTTC--TTTTTTTTCCCTattttttgcatctactatgtgttcaaagtgctttgcataggttaactcattctcctttaatcctcacaacaccctattcccattttacacatgcaaaaacagaaatcccaagagccaaagaaacctgctcaagtctcagaatgaatgagggtcagagccacatgccagcctagtgtgacctgacttgggagtGTACATGCATTTTGCTCCCCCGCTGATGATGATCTGGCAACCCCAGCCCCATGACACCTCCTCACATTCACCCACCTCTTCCAAGAAGCCTTCCCTGACTACACTAGCCCCCATGGATCTGGGCTCCAGGGCACCCCAGCTCTGCAGTTTCAACATCTGCGGCCAGCCGGGTGAGGGTTTCTATTTCTTTGCCAGGCTCTGTGGCCTTGGTAGGCATGTCCAAGCCTgcctgatgatgaagaccatgagatctgggggcagaaagcctgga
>gene=chr20_855159-856159; species=rheMac
gtgcccggcAACATTTCttcttttttctttctttTTttttttttgcatctgctatgtgttcaaagtgctttgcctaggttaactcattctcatttaatcctcacaacaccctattcccattttacacatgcgaaaacagaaatcccaagagccaaagaaacctgctcaagtctcagaatgaatgagggtcagagccacatgccagcctagtgtggcctgacttgagagcctatgtgcactttGCTCCCCAGCTGATGATGATCTGGCAACCCCAGCCCCATCACACCTCCTCACAATCACCCACCTCTTCTAAGAAGCTTTCCCTGACCACACCAGCCCCCATGGATCTGGGCTCCAGGGCACCCCAGCTCTGCAGCTTCGACATCTGCGGCCAGCCGGGTGAGGGTTTCTATTTCTTTGCCAGGCTCTGTGGCCTTGGTGGGCATGTCCAACCCTgcctggtgatgaagaccatgagatctgggggcagaaagcctgga
>gene=chr20_929209-930209; species=hg19
aggtttaaaaagacatttcacccaaaaacagatattgatggcaaaaacacacatgaaaagatactcaatgttatcagtcatcagggaaacatatattaaaaccacaacgggctaccactacatacctgttagaagactaacatgaaaaataactgataatacctggagagggtatctaacaactggaacttagaaaaacagtttggtaatttcttataaaatgacccagctgtcctactcttaggtacaaagagtaatgcaagagaagtttgtgttttaaaaagaaaaactgtaggcaaatatttacagcagcttttctcataatcaccaaaaactggaaataacTGCtgtatgagtctagtctcacacagctataaagagactactcgagatgggctaatttataaagtaaagaggtttaattgactcatagttctgcatggctgggggggcatcaagaagcttacaatcatggcagaagggggaagcaggggaagcag
>gene=chr20_929209-930209; species=bosTau
agatttagaaagatacttcaccaaaatgtagatattgatggcaaataagcacatgaaaagacactcaatattatcaatcatcagtgaaacgcaaatgaaagccacaatgagatac-------------------------------------------------------------------------------------------------------------------------------------------------------------------------------------------------------------------------------------------------------------------------------------------------------------------------------------------------------------------------------------------------
>gene=chr20_929209-930209; species=calJac
aggtttaaaaa-atatttcacccaaaagcagatactgatggcaaatacacgcataaaaagatactcagtgttatcagtcatcagggaaacacatgctgaaaccacagtgggctgccac-acacacctgctagaaggctaacacg-aaaataactgagagtatctggagagggtagccagcaactggaactcaggcaaacagtttggcaatttctcattaaatgatctagctatcctactcttaggtacaaagactaatgaaagagaaatttgtgtttt--taaaaaaacctgtatgcaaatatttgtaagagcttttctcataatcaccaaaaactgg-aaTAACTGTtgtattcgtctagtctcacacagctataaagacactacttgagactggctaatttaaaaaggaaagaggttgaatcgactcacagttctgcgtggctggggaggcctcgggaaacttacaatcatggcggaa-aaggaagcaggggaagcag
>gene=chr20_929209-930209; species=canFam
agatttaagaagacacttcaccaaaaaatacatagtgacggttaatgagcacaggaagagatatctaacagtatca---------gatatgcaaatgaaagccagagcgaggcaccgtggcacatctctgagaaggcgaagatgaaaaacagctcataatactcagtcagggtacacagccactgaaacttggg-aaataatttggcgatgttgtagaaagtgacccagcaatcccacatcgatgcac-------agtagaaacaaaaactgtgtccaacacaaaaaaattatatgcagatgtttagagtggctttttgcataatcaccaaaaactgtaaataattgt--------------------------------------------------------------------------------------------------------------------------------------------------------
>gene=chr20_929209-930209; species=equCab
tgatttaaaaagatacttcacc--aaattagatgtggacggcaaacaagcacctgagaagatgctcgatattatcagtcatcagtgaaatgcaaattaaaaccgaagtaagacaccactacacacctattagaaagctaaatt-aaaaaTAACTg---------------------------------------------------------------------------------------------------------------------------------------------------------------------------------------------------------------------------------------------------------------------------------------------------------------------------------------------------------
>gene=chr20_929209-930209; species=gorGor
aggtttaaaaagacatttcacccaaaaacagatattgatggcaaatacacacatgaaaagatactcagtgttatcggtcatcagggaaacatatattaaaaccacaacgggctaccactacatacctgttagaagactaacatgaaaaataactgataatacctggagagggtatctaacaactggaacttagaaaaacagtttggtaatttcttataaaatgacccagctgtcctactcttaggtacaaagagtaatggaagagaagtttgtgttttaaaaagaaaaactgtatgcaaatatttatagcagcttttctcataatcaccaaaaactggaaaTAACTGTtgtatgagtctagtctcacacagctataaagagactactcgagatgggctaatttataaagtaaagaggtttaattgactcacagttctgtgtggctggggaggcatcaagaagcttacaatcatggcagaagggggaagcaggggaagcag
>gene=chr20_929209-930209; species=panTro
--------------------------------------------------------------------------------------------------------------------------------------------------------------------------------------------------------------------------------------------------------------------------------------------------------------------------------------------------------------------------------------------------------------------------------------------------------------------------------------------------------------------
>gene=chr20_929209-930209; species=papHam
aggtttaaaaagacatttcacccaaaaacagatattgatggcaaatacacacatgaaaagatactcaatgttattggtcatcagggaaac--atattaaaaccacagtgggctaccactacatacctgttagaaggctaacatgaaaaacaactgataatacctggagagggtatctaacaactggaacttagaaaaacagtttggcaatttcttacaaaatgacccagctgtcttactcttaagtacaaagagtaatgaaacagaaatttgtgctttaaaaaaaaaacctatatgcaaata-ttatagcagcttttctcataatcaccaaaaactggaaataacTGttgtattagt--------------ctataaagatactacttgagattggctgatttataaagtaaagaggtttaattgactgacagctctgcgtggctggggaggcctcaggaagctcacaatcatggcggaagggggaagcaggggaagcag
>gene=chr20_929209-930209; species=ponAbe
aggtttaaaaagacatttcacccaaaaacagatattgatggcaaatacacacatgaaaagatattcaatgttatcagtcatcagggaaacatatattaaaaccacagtgggctaccactacatacctgttagaagactaacatgaaaaataactgataatacctggagagggtatctaacaactggaacttagaaaaacagtttggtaatttcttacaaaatgacccagctgtcctactcttaggtacaaagagtaatgaaagagaagtttgtgttttaaaaagaaaaactgtatgcaaatatttatagcagcttttctcataatcaccaaaaactggaaataacTGTtgtatgagtctagtctcacacagctataaagatactactcaagacgggctaatttataaagtaaagaggtttaattgagtcacagttctgcgtggctggggaggcatcaggaagcttacaatcatggcagaagggggaagcaggggaagcag
>gene=chr20_929209-930209; species=rheMac
aggtttaaaaagacattttacccaaaaacagatattgatggcaaatacacacatgaaaagatactcaatgttattggtcatcagggaaac--atattaaaaccacagtgggctaccactacatacttgttagaaggctaacatgaaaaacaactcataatacctggagagggtatctaacaactggaacttagaaaaacagtttggcaatttcttacaaaatgacccagctgtcctactcttaggtacaaagagtaatgaaacagaaatttgtgctttaaaaaaaaaacctatatgcaaata-ttatagcagcttttctcataatcaccaaaaactggaaataacTGttgtattagt--------------ctataaagatactactcaagattggctgatttataaagaaaagaggtttaattgactgacagttctgcgtggctggggaggcctcaggaagcttacaatcatggcggaagggggaagcaggggaagcag
>gene=chr20_958233-959233; species=hg19
AAAAACATCTGGGCACCCGCCTGCCCACTCAGGCCTCCACATATGGGAGGCAGTCGCCACTGCTGGAGGCTTGCTCAGAAGATCCCCCAGCACATTTCTGCCTAGGGGTAGATTGCACCATCTCTAGCAAGGGGGTGGGCCCTGGAGATGACTCCCAGCTTAGAGACTCCCTGGGATCAGGGCTAGAGGTCGCTAGCCCACTGGACCCTTCTCAGCACTCAGGAGGTGGGGGGACCAGCAGGGCAGAACATTCAGCAGAATGTTGaggttgccttggctttggggcctgacaaaccaccacttcctagctgggtgatattgggcaagtggctttactgttctgagccttggtcttctcttctgtaaaatggggacgatagtagcaaccacctcccaggcagttgtggggatgccatgaactcatctgcgcaaagtgcttagcacagctcacggcagatgaatgagcactccattactacttgattCATGAGAGATgctcc
>gene=chr20_958233-959233; species=bosTau
AACAACATCTGGGCTCCCATCTGCCTGCTCAGATCATCACATATGGGAGGCAGTCTTTGCCACTGGAGGCTGGCTCAGAGGACCCCCGGGCACATTCCTGCCTGGGAGCAGATTTCACCATCC-CAGCAA-GGCATGGGCCCTAGCGATGACTCCTGATTGGGAGACC----------AGGG----------CGGG-----------------------CG-------GGTGTG----------------------GGGACACTG------TCTCAGCT-TCCAGCATGACAAACGCccattttctggctgtgtgatcttaggcaagtggcttcactattctgaacccgagtcgcctcttttgcaaaatgcggacaatagtagcaaccatctccca-gcacttg-----------tgagctcatccatgccgagtacttagcacagctcatggcagacaaatgagcactGTTTTAGCACTTGATTGATCCAAGGGGCTCC
>gene=chr20_958233-959233; species=calJac
AACAACATCTGGGCACCCGCCTGCCCACTCAGGCTGCCACATATGGGAGGCAGTCGCCATCGTTGGAGGCTTCATCAGAAGATCCCTCAGCACATTTCTGCCTGGGGGTAGATTGCACCATACCTAGCAA-GGGGTGGGCCCTAGAGATGACTCCCAGCTTGGAAACTCCCTGGGATCAGGGCTAGAGGTCTCCAGCCCACAGGACCCTTCTCAGCACTCAGGAGGTGGGGGCACCAGAGGGGCAGAACATTCAGCGGAATGTTGaggtaggcttggctttggggcttgagaaaccaccgcttcctagctgggtgatattgggcaagtagctt----------agccttggtcttctcttctgtaaaatggagacaaaagtaggaactacctcccaggcagttgtggggatgacaagaactcatccacaccaagtgcttagcacagctcacggcagatgaatgagcactccattactacttgattCATGAGA--------
>gene=chr20_958233-959233; species=canFam
AACAACATCTGGTCTCCCGCCTGTCCACTCAGGCCACCACATATGGGAGGCAGTCGCTGCC-CTAAAAGCTGGCTCAGAGGGCCCCAAGGCACATCGCTGCCTGGGGGCAGATTGCACCATCCCCAGCTA-GGGATGGGCCCTGGAGATGACTCCCAGCTTGTAGTGTCCCATGGGGTGGGGCTAAAGGTCTCCAGCTCCCTGGCCTCTTCTCAGCACGCG-------GGGGGGCCTAGAGAGCCTCACATTCAGCAAAATGTTGAGGTGGTCTTTCTtttggagcctgacaaaccactgtttcctggctgggtgatcttaggcaagcggcctcattactctgaacctcagtctc-----ctgcaaaatgggaacaatagtagcaaccagctcccaggcacgtgtctgaatgacatgagctcatccatgcaaagtgcttagcacCCCTCATGAT-GATCAATGGGCACTGTTTCATTACTTGGTTTCTCTGAGGTGTTCC
>gene=chr20_958233-959233; species=equCab
AACGACTCTTGGGCTCCCGCCTGCCCGCTGAGGCCACCACATACGGGAGGCAGCCACTGCCACTGGAGGCTGGCTCAGAGGG-CCCAGGGCACATTCCTGCCTGGGGGCAGATGGCACCATCCCCAGCAA-GGGGGGCGCCCTGGAGATGACTCCTGGCTTGGAGACTCCCCAGGGGCGGGGCTAGAGGTCTCCATCCCACTGGACCCTTCTCAGTACCCC-------GGGGGGCCTAGAGGGCTTCACGCGCAGCGGAACATTGAGGTGATCTTGGCTTTCGGGCCTCATGAActagcactccctggctgggggatctcaggcaagtggcttcactactctgaatctcagtctcctcttctgcaaaatggggacaatgtttgtaaccacctcccaggcacttgtgaggatgacgtgagctcatccattgaaagtgcttcgcacagctcacagcagatGAACGGGCAC-ATTTTATTACCTGATTCACCCGAGGTGCTCc
>gene=chr20_958233-959233; species=gorGor
------------GCACCCGCCTGCCCGCTCAGGCCTCCACATATGGGAGGCAGTCGCCACTGCTGGAGGCTTGCTCAGAAGATCCCCCAGCACATTTCTGCCTAGGGGTAGATTGCACCATCCCTAGCAAGGGGGTGGGCCCTGGAGATGACTCCCAGCTTAGAGACTCCCTGGGATCAGGGCTAGAGGTCGCTAGCCCACTGGACCCTTCTCAGCACTCAGGAGGT-GGGGGACCAGCAGGGCAGAACATCCAGCAGAATGTTGaggttgccttggctttggggcctgacaaaccaccacttcctagctgggtgatattgggcaagtggctttaccgttctgagccttggtcttctcttctgtaaaatggggacgatagtagcaaccccctcccaggcagttgtggggatgccatgaactcatctgcgcaaagtgcttagcacagctcacggcagatgaatgagcactccattactggttgattcatGAGAGATGCTCc
>gene=chr20_958233-959233; species=panTro
AAAAACATCTGGGCACCCGCCTGCCCACTCAGGCCTCCACATATGGGAGGCAGTCGCCACTGCTGGAGGCTTGCTCAGAAGATTCCCCAGCACATTTCTGCCTAGGGGTAGATTGCACCATCCCTAGCAAGGGGGTGGGCCCTGGAGATGACTCCCAGCTTAGAGACTCCCTGGGATCAGGGCTAGAGGTCGC-AGCCCACTGGACCCTTCTCAGCACTCAGGAGGTTGGGGGACCAGCAGGGCAGAACATTCGACAGAATGTTGaggttgccttggctttggggcctgacaaaccaccacttcctagctgggtgatattgggcaagtggctttaccgttctgagccttggtcttctcttctgtaaaatggggacgatagtagcaaccacctcccaggcagttgtggggatgccatgaactcatctgcgcaaagtgcttagcacagctcacggtagatgagtgagcactccattactacttgattCATGAGAGATGCTCC
>gene=chr20_958233-959233; species=papHam
AACAACATCTGGGCACCCGCCTGCCCACTCAGGCCTCCACATATGGGAGGCAATCGCCACCACTGGAGGCTTGCTCAGAAGATCCCCCAGCACATTTCTGCCTGGGGGTGGATTGCACCATCCCTAGCAAGGGGGTGGGCCGTGGAGATGACTCCCAGCTTAGAGACTCCCTGGGATCAGGGCTAGAGGTTGCTAGCCCACTGGACCCTTCTCAGCACTCAGGAGGT-GGGGTACCAGCAGGGCAGAGCATTCAGCAGAATGTTGTGGTTGCcttggctttggggccggacaaaccaccacttcctagctgggtgatattgggccagtggctttactattctgagctttggtcttctcttctgtgaaatggggacaatagtagcaaccacctcccaggcagttgtggggatgccatgaactcatccacgcaaagtgcttagcacagctcacagcagatgaacgagcactccgttactacttgattCATGCGAGATGCTCc
>gene=chr20_958233-959233; species=ponAbe
AACAACATCTGGGCACCCGCCTGCCCACTCAGGCCTCCACATATGGGAGGCAGTGGCCACCGCTGGAGGCTTGCTCAGAAGATCCCCCAGCACATTTCTGCCTGGGGGTAGATTGCACCATCCCTAGCAAGGGGGTGGGCGCTGGAGATCATTCCCAGCTTAGAGACTCCCTGGGATCAGAGCTAGAGGTCGCTAGCCCACTGGACCCTTCTCAGCACTCAGGAGGTGGGGGGACCAGCAGGGCAGAACATTCAGCAGAATGTTGaggttgccttggctttggggcctgacaaaccaccacttcctagctgggtgatattgggcaagtggctttaccattctgagccttggtcttctcttctgtaaaatggggacaatagtagcaaccacctcccaggcagttgtagggatgccatgaactcatctgcgcaaagtgcttagcatagctcatggcagatgaatgagcactcCGTTACTACTTGATTCATGAGAGATGCTCc
>gene=chr20_958233-959233; species=rheMac
AACAACATCTGGGCACCCGCCTGCCCACTCAGGCCTCCACATATGGGAGGCAATCGCCACCACTGGAGGCTTGCTCAGAAGATCCCCCAGCACATTTCTGCCTGGGGGTGGATTGCACCATCCCTAGCAAGGGGGTGGGCCGTGGAGATGACTCCCAGCTTAGAAACTCCCTGGGATCAGGGCTAGAGGTTGCTAGCCCACTGGACCCTTCTCAGCACTCAGGAGGTGGGGGGACCAGCAGGGCAGAGCATTCAGCAGAATGTTGTGGTTGCCTTGGCTTTGGGGCCGGACAAAccaccacttcctagctgggtgatattgggccagtggctttactattctgagctttggtcttctcttctgtgaaatggggacaatagtagcaaccacctcccaggcagttgtggggatgccatgaactcattcacgcaaagtgcttagcacagctcacagcagatgaacgagcactccgttactacttgattCATGCGAGATGCTCC
>gene=chr20_1065153-1066153; species=hg19
TTCTCTCAGCTATCATGGATTTAGCACTAGGtgcatgtattatttaaatcctataatgacccctctgagagaggcatcatcagttcccattttatatctgagagaaaataaaggctaggagagagaaattgacttgctcagaaaaaccacagcaaaaatataaatgaatgaataaatgaatgatggagccaggacttgaatcacaagtctggcaataaagaccaagctcttAACCTACCTTCCTCTTGCCTCCAAAATCAACTCCTGGATTCTGGAGCTAATGATGAAAGCCCTTCATCAGTTGAAACCACAGTACCTACCCAATCCAATCCTCTCCATTTTACTCCACACCACACCTCCTCATTTTCCACTTACCATCTTTTTGGCCATTTGTTTCTCACTAAGGGCATTCCTTCCTGCCACCATCCTAACACATCTTTTCCATCCTTAAGCTTTAAGTCTTAACTTATGATCCCTCGTCCAAGAAGCCTCCCTTGATT
>gene=chr20_1065153-1066153; species=bosTau
TTCTGTTTGCTATTAGGTAGTAAGCACAaggtgctt-----atttaaatgctataacagcctctttgagagagacaacattat-tcccattttccagctgag--aaagcaaaggcttagagagacaaattgacttgctcggagaaaccacagtaaaaaa-------------------aatgatggaagcagggcttgtatc-taggtctggaaacaaagactgagctcttAACCCACCTTCTTCCTGGCTCCAAACTCAGCTCCCAGC-TCTGGAGCTATTTGTTGATGCT-----------------TCAGTATCCACTGAATCCTGTCCTCTCCACTTTACTCCTAACTATACCCCTTCATGCTCCTCA---------------------------------------------------TAGCcttccatctcctctccatctttaagctttgaggcttagctcatgatccatcctccagaaagccttccttgacT
>gene=chr20_1065153-1066153; species=calJac
TTCTCCCAGCTATCATGGATTTAGCACTAGGtgcatgcattatttaaattctataatgacccctgtgagagaggcatcattag-tctcattttatatctaagagaaaataaaggctaggagacatcagttgacttgctcagaaaaaacacagcaaaaat------------ataaatgaatggtggagccgggacttgaatc-caagtctggcaagaaagaccaagctcttAATCTACCTTTCTCTTGCCTCCAAAATCAACTCCTGGCTTCTGGAGCTAATAATGAAAACCCTTCATCAGTTGAAACCACGGTACCTACCCAATCCAATCCTCTCCATTTTACTCCAGACCACACCTCCTCATGTTCCACTTACCATCTTCTTGGCCATTTCTTTCTCACTAAGGGCATTCCTCCTTGCTACCGTCCTAACACCTCTTTTCCATCTTTAAACTTTAAGTCTTATCTTATGATCCCACCTCCAAGAAGCCTTCCTTGATT
>gene=chr20_1065153-1066153; species=canFam
CTCTCTttgctgttatatattgtacactgggtgccc-----atttacat-ctct--taacctctgagagagaggcatcattat-tcccattttataactgac--aaaatgaaggctcaaaaagataaattgacttgctcagagaaaacacagcaaaaat-------------------aagagagaagccagggctcggatt-caagtctaacaacaaaaactgagttctcaatccacTTTTCTCTTGCCTCCCAAATCACCTCCTGGCTTCTGAAGCTAATGGTGAAGGGCCTTTGTTAG------CTCTGATACCTACCCAATCCATCATTCTTCATTTTAGTCCTGACTGTATCTCCTTATGCTC--TGTACCTCCTTCCTCACTATTCCTTTCTCACTCAGGGCCTTTCTTCCTGCAACCAtccttaaacttcttttccacccttaagctttaaggtttagctcatgacccctcctccaagaagcattccttgact
>gene=chr20_1065153-1066153; species=equCab
TTCTCTTTGCTATTGCATAGCCAACgctaggtgcct-----atttaaat-ctataacaatctctgtgag-ggggcatcattat-tcccattctgcagctgag--gaaacgaatgcttagagagagaaa-----ttactcagagaaaccacagcaaaaa--------------------aatggtggagccagggctt-aatc-cacgtgtggcaacaaggactgagctcttATGCTGCCTT------GCCTCCGATATCGCCTCCTGGCTTCTGGAGCTAACGGTTGATGCT-----------------GCAGTGCTCACCAAACCCAGTCCTCCCCATTTTACTTCTGACCACACCTCCTCGTGCCCCTCAATCCTCCTGCCTGACCACTCCTCTCTCA-----GGGCTTCCTTTCTGCTATCATCCTTATACCTCTTCTCCATCCTTATGTTTTAAGGCTTAGCTCGTGACTCCTCCTCCAAGAAGCCTTCCTTGACT
>gene=chr20_1065153-1066153; species=gorGor
TTCTCTCAGCTATCATGGATTTAGCACTAGGtgcatgtattatttaaatcctataatgacccctctgagagaggcatcattagttcccattttatatctgagagaaaataaaggctaggagagagaaattgacttgctcagaaaaaccacagcaaaaatataaatgaatgaataaatgaatgatggagccaggacttgaatcacaagtctggcaataaagaccaagctcttAACCTACCTTCCTCTTGCCTCCAAAATCAACTCCTGGATTCTGGAGCTAATGATGAAAGCCCTTCATCAGTTGAAACCACAGTACCTACCCAATCCAATCCTCTCCATTTTACTCCAGACCACACCTCCTCATTTTCCACTTACCATCTTCTTGGCCATTTGTTTCTCACTAAGGGCATTCCTTCCTGCTACCATCCTAACACATCTTTTCCATCCTTAAGCTTTAAGTCTTAACTTATGATCCCTCGTCCAAGAAGCCTCCCTTGATT
>gene=chr20_1065153-1066153; species=panTro
TTCTCTCAGCTATCATGGATTTAGCACTAGGtgcatgtattatttaaatcctataatgacccctctgagagaggcatcattagttcccattttatatctgagagaaaataaaggctaggagagataaattgacttgctcagaaaaaccacagcaaaaatataaatgaatgaataaatgaatgatggagccaggacttgaatcacaagtctggcaataaagaccaagctcttAACCTACCTTCCTCTTGCCTCCAAAATCAACTCCTGGATTCTGGAGCTAATGATGAAAGCCCTTCATCAGTTGAAACCACAGTACCTACCCAATCCAATCCTCTCCATTTTACTCCAGACCACACCTCCTCATTTTCCACTTACCATCTTCTTGGCCATTTGTTTCTCACTAAGGGCATTCCTTCCTGCTACCATCCTAACACATCTTTTCCATCCTTAAGCTTTAAGTCTTAACTTATGATCCCTCGTCCAAGAAGCCTCCCTTGATT
>gene=chr20_1065153-1066153; species=papHam
TTCTCTCAGCTATCATGGATTTAGCACTAGGtgcgtgc-ttatttacatcctataatgacccctgtgagagaggcatcgttg--tcccattctatatctgagagaaaataaaggctaggagagataaattgacttgctcagaaaaaccacagcaaaaatataaatgaatgaataaatgaatgatggagccaggacttgaatc-caagtgtggcaacaaagaacaagctcttaaccTACCTTCTTCTTGCCTCCAAAATCAACTCCTGGATTCTGGAGTTAATGGTGAAAGCCATTCATCAGTTGAAACCACAGTACCTACCCAGTCCAATCCTCTCCGTTTTACTCTAGATAACACCTCCTCATGCTCCACTTACCATCTTCTTGGCCATTTGTTTCTCACTAAGGGCATTCCTTTCTGCTACCATTCTAACACCTCTTTTCCATCCTTAAGTTTTAAGTCTTAACTTATGATCCCTTGTCCAAGAAGTCTTCCTTGATT
>gene=chr20_1065153-1066153; species=ponAbe
TTCTTTCAGCTATCATGGATTTAGCACTAGGtgcatgcattatttaaatcctataatgatccctgtgagaaaggcatcattagttcccattttatatctgagagaaaataaaggctaggagagataaattgacttgctcagaaaaaccacagcaaaaatataaatgaatgaataaatgaatgatggagccaggacttgaatcacaagtctggcaataaagaccaagctcttAACCTACCTTCCTCTTGCCTCCAAAATCAACTCCTGGATTCTGGAGCTAATGATGAAAGCCCTTCATCAGTTGAAACCACAGTACCTACCCAATCCAATCCTCTCCATTTTACTCCAGACCACACCTCCTCATTTTCCACTTACCATCTTCTTGGCCATTTGTTTCTCACTAAGGGCATTCCTTCCTGCTACCATCCTAACACCTCTTTTCCATCCTTAAGCTTTAAGTCTTAACTTATGATCCCTCGTCCAAGAAGCCTCCCTTGATT
>gene=chr20_1065153-1066153; species=rheMac
TTCTCTCAGCTATCATGGATTTAGCACTAGGtgcgtgc-ttatttacatcctataatgacccctgtgagagaggcatcattg--tcccattttatatctgagagaaaataaaggctaggagagataaattgacttgctcagaaaaactacagcaaaaatataaatgaatgaataaatgaatgatggagccaggacttgaatc-caagtgtggcaacaaagaacaagctcttaacctaccttcttcttgccttgaaaatcaactccTGGATTCTGGAGTTAATGGTGAAAGCCATTCATCAGTTGAAACCACAGTACCTACCCAGTCCAATCCTCTCCATTTTACTCCAGATCACACCTCCTCATGCTCCCCTTACCATCTTCTTGGCCATTTGTTTCTCACTAAGGGCATTCCTTTCTGCTACCATTCTAACACCTCTTTTCCATCCTTAAGTTTTAAGTCTTAACTTATGATCCCTTGTCCAAGAAGTCTTCCTTGATT
>gene=chr20_1077065-1078065; species=hg19
TATTTGCTTCGAAAATAAGCCAttttattcaagtataattcatatacagaaaagtgcacaaaccctaagtgtacagattaatatcaaagtgatattaagtaacacactaagtgactgtcactcttcatattccccccctcctcatgttccctccccttccctgccccaaatagcaacctctctcatgacttctaacaccatggactcattttacctgttttttcactttatgtacatggaatcatgcagtacagtacagtattgtgtctggcttctttcattgaaaattataattgtgaaattcatccatgttgttgcatgaattagaagctcatttatttttgttgctctttagttttctatatatgagtaaaccacaatttatttattcattttactggcaatgtactttaacatttttcccagtttggggcttttgtagaattctatgaacactttgtatttgtcttctggtgcacatgggtactcatttatattag
>gene=chr20_1077065-1078065; species=bosTau
TACCCACTTTTGAAATAAGCCCTTTTATTCAAGTATAACTTACATAC----------------------AGTATGAC--ATATACAAAGTG---------AACGTACCATGTAACTGTCAT-CCCCAtgttccctc------ccagtcattctcccttccctgatccaaacagtatccttcatcataacttcaaacaacatggatttgctttgcctgg-tttatattt---atacacagaatcatgcagtacgtatc--tattgtgtctgtcttctttcactaaaaattatg-ttgtgagactcatccatcttgtcacataaagtaaaaac-tattcatttttatagccctttagctttctat-tacaaacataccacaatttatatattcattccactggccacggacgtt-gaatcattcccagtttggggctattacagaattatacaaaccctttttgtatactttctggtgctcatttggactaatttctatagg
>gene=chr20_1077065-1078065; species=calJac
TATGAGCTTCAAAAATAAGCCAtttaattcaagtacaattcatatacagaaaagagcacacaccctatgtgtacagcttaatatcaaagtgatattaagtaacacattaagtgactgtcactcttcattttccctctttcgtcat-ttccctccccttccctgccccaaatagcaacctctatcatgacttctaacaccagggtctcattttgcctgtttttgcactttatgtacatggaattatacagtacgtatc--tattgtgtctggcttctttcattgaaaattgtaattgtgaaattcatccatgttgttgcatgaagtagaagctcatttatttttattgctctttagttttctat-tatgagtaaaccacaagttatttatttattttactggcaatgtactttagcattattccaagtctggggctttggtaaaagtctgtgaacactttgtatttgtcttctggtgcacataggtactcatttatgttag
>gene=chr20_1077065-1078065; species=canFam
--------------------------------------------------------------------------------------------------------------------------------------------------------------------------------------------------------------------------------------------------------------------------------------------------------------------------------------------------------------------------------------------------------------------------------------------------------------------------------------------------------------------
>gene=chr20_1077065-1078065; species=equCab
---------------TGAGCCAtttcactcaagtataacgtatacag----------------------agtgcatcttactcacaaagtg---------aacacacAGTGGAACTGTCATGccccgcactccctc------ccagccattcccc-ctccctcctccaaaaagcagcccccatcataacttccaaaaccatggattagctttgcctggttttaagcttgatgtacatggaatcatacagcatgtgtc--tactgtgtctggcttctttcattcaaaattatgcttgtgggattcatccatcttgtcacatgaattaggaactcgcttatttttattgttctttagttttctgtgtacgaatataccacaatttattcattcatcccactggcgatggacgtttgaactgttcccagtttggggctatgacagaattctatgaacactttgtatatatcttctggccctcatgcggactaatttctattgg
>gene=chr20_1077065-1078065; species=gorGor
TATTTGCTTCGAAAATAAGCCAttttattcaagtataattcatatacagaaaagtgcacaaaccctaagtgtacagcttaatatcaaagtgatattaagtaacacactaagtgactgtcactcttcatattccccccctcctcatgttccctccccttccctgccccaaatagcaacctctctcatgacttctaacaccatggactcattttgcctgtttttgcactttatgtacatggaatcatgcagtacagtacagtattgtgtctggcttctttcattgaaaattataattgtgaaattcatccatgttgttg---------------------------------------------------------------------------------------------------------------------------------------------------------------------------------------
>gene=chr20_1077065-1078065; species=panTro
TATTTGCTTCGAAAATAAGCCAttttattcaagtataattcatatacagaaaagtgcacaaaccctaagtgtacagcttaatatcaaagtgatattaagtaacacactaagtgactgtcactcttcatattccccccctcctcatgttccctccccttccctgccccaaatagcaacctctctcatgacttctaacaccatggactcattttgcctgttttagcactttatgtacatggaatcatgcagtacagtacagtattgtgtctggcttctttcattgaaaattataattgtgaaattcatccatgttgttgcatgaagtagaagctcatttatttttgttgctctttagttttctatatatgagtaaaccacaatttatttattcattttactggcaatgtactttaacatttttcccagtttggggcttttgtagaattctatgaacactttgtatttgtcttctggtgcacatgggtactcatttatattag
>gene=chr20_1077065-1078065; species=papHam
TATTTGCTTCAAAAAtaaaccatcttattcaagtataattcatatacagaaaagtgcacaaaccctaagtgtacagcttaatatcaaagtgatattaagtaacacactaagtgactgttactcttcatattccctccctcctcatgttgcctccccttccctgccccaaatagcaacctgtctcatgaattctaacaccatggactcattttgcctgtttttgcactttatgtacatggaatcatgcagtacagtacagtattgtgtctggtttctttcattgaaaattataattgtgaaattcatccatattgttacacaaagtagaagctcatttatttttgttgctctttagttttctatatatgagtaaaccacaatttatttgttcatttaactggcaatgtattttaatattattcccagtttggggcttttgtagaattctatgaacactttgtatttgtcttctggtgcacataggtactcatttatgttag
>gene=chr20_1077065-1078065; species=ponAbe
TATTCGCTTTGAAAAtaaaccattttattcaagtataattcatatacagaaaagtacacaaaccctaagtgtacagcttaatatcaaagtgatattaagtaacacactaagtgactgtcactcttcatattccctccctcctcatgttccctccccttccctgccccaaatagcaacctctctcatgacttctaacaccatggactcattttgcctgtttttgcactttatgtacatggaatcatgcagtacactacagtattgtgtctggcttctttcattgaaaattataattgtgaaattcatccatgttgttgcatgaagtagaagcacgtttatttttgttgctctttagttttctatatatgagtaaaccacaatttatttattcattttactggcaatgtattttaacattattcccagcttgaggcttttgtagaattctatgaacactttgtatttgccttctggtgcacataggtactcatttatattag
>gene=chr20_1077065-1078065; species=rheMac
TATTTGCTTCAAAAATAAACCAtcttattcaagtataattcatatacagaaaagtgcacaaaccctaagtgtacagcttaatatcaaagtgatattaagtaacacactaagtgactgttactcttcatattccctccctcctcatgttccctccccttccctgccccaaatagcaacctctttcatgaattctaacaccatggactcattttgcctgtttttgcactttatgtacgtggaatcatgcagtacagtacagtattgtgtctggtttctttcactgaaaattataattgtgaaattcatccatattgttacacaaagtagaagctcatttatttttgttgctctttagttttctatatatgagtaaaccacaatttatttgttcatttaactggcaatgtattttaatattattcccagtttggggcttttgtagaattctatgaacactttgtatttgtcttctggtgcacataggtactcatttatgttag
>gene=chr20_1142237-1143237; species=hg19
ATTTCTCTAGAGGCTGGCAAGGGCTCCTGAACCAGTTGTCATTTCTGTCTTGCCTGTAGGACCCAGTTTCCTTTCTTAGCTGATGTTTTCCTGCCAGAACACCATGGGCTGTTACTTGTCTTGAGTTGGAAGCGGTTTGCATTTACACCTGTAAATTTATTCATCCTTTTCATTTATGTAAGGTTTTTTTGGTATGCAATTCTTGAGTCTTTAAGAGATGACAACAAATTTTGTTTTTTTTCACTGTTATGTGAGAGCATTAGGCCTAGCAGCACATCATTGTGTAAGAAAAAATAAAAGTGCTGCCATTTAAAAAAAAGACATATAAGACTTTTGAAGGACTGTGTATTTTTGTGTCTGTCTATATCTATATATATTACAGAGATAATATAGAATTACTCTCCAGAAAGCATGCAGTCATTTATGTGCCTTCTAGCTcatgcattctccatgaaggcagaaatcggctattagggttgggggcagtcctagagattaca
>gene=chr20_1142237-1143237; species=bosTau
----------------------------------------------------------------------------------------------------------------------------------------------------------------------------------------------------------------------------------------------------------------------------------------------------------------------------AAAGATACAAAAGGCTTTTGAGAGTCAGTTACA--------TTGTGTGTGTGTGTATGTATG--------AGTATAAACTTAGTTTCCACAAAGCATGCACTGATTTATG----TTCTGGCTCCTGCAGTCTCAGTGTgggcaaaaattggttcttcctggggggtggaaccttagaaa-----
>gene=chr20_1142237-1143237; species=calJac
ATTTCTCTAGTGGCTGGCAAGAGCTCCTGAACCAGTTGTCGTGTCTGTCTTGCCTATAGGACCCAGTTTCCTTTCTTAGCTGATGTTTTCCTGCCAGAACACCGTGGGCTGTTACTTGCCTTGAGTTGAAAGTGGTTTGCATTTACACCTGTAAATTTATTCATCCTTTTCATTTATATAAGG-TTTTTTGGTATGCAATTCTTCAGTCTTTAAGAAATTACAACAAATTTTGGTTTTCT--ACTGTTATATGAGAACATTCGGCCCAGCAGCACATCATTGTGTAAGAAAAAATTAAAGTGCTACCATGAAAAAAAAAGACATGTAAGACTTTTGAAGGATTATGTATTTTT-----TGTGTATATCTATATATGTTACAGAGATAATACAGAATTACTCTCCAGAAAGCGTGGAGTCATTT-TGTGATTTCTAGCTCATGCATTctccatgaaggcagaaatcggttactggggttgggggcagtcctggagatgaca
>gene=chr20_1142237-1143237; species=canFam
------------------------------------------------------------------------------------------------------------------------------------------------------------------------------------------------------------------------------------------------------------------------------------------------------------------------aAAA-AAAGTATGCCTGACTTTTGAAAGACGCATATG--------TGGT--------ATATACGTT----AGACAGTATAGAACTGCTCTCCAGAAAGCATGCCCTCATTTATG----TCCTAGCTCGTGCATAcccagggagagcaaaaatgggctcttggtagggggtgaa--ctctgaggttgca
>gene=chr20_1142237-1143237; species=equCab
----------------------------------------------------------------------------------------------------------------------------------------------------------------------------------------------------------------------------------------------------------------------------------------------------------------------------AAAGATATATAAGACTCTTGATAGACATATTTT--------GTGT--------ATATATATT----AGATAATATAAAATTGCTCTCCAGAAAGCATA--GTCATTTATG----TCCTAGCAcatgcattctcaatgaagacagaaattggtccttggtgggtggtgaaatcttagagattata
>gene=chr20_1142237-1143237; species=gorGor
--------------------------------------------------------------------------------------------------------------------------------------------------------------------------------------------------------------------------------------------------------------------------------------------------------------------------------------------------------------------------------------------------------------------------------------------------------------------------------------------------------------------
>gene=chr20_1142237-1143237; species=panTro
ATTTCTCTAGAGGCTGGCAAGGGCTCCTGAACCAGTTGTCATTTCTGTCTTGCCTGTAGGACCCAGTTTCCTTTCTTAGCTGATGCTTTCCTGCCAGAACACCATGGGCTGTTACTTGTCTTGAGTTGGAAGCGGTTTGCATTTACACCTGTAAATTTATTCATCCTTTTCATTTATGTAAGGTTTTTTTGGTATGCAATTCTTGAGTCTTTAAGAGATGACGACAGATTTTGTTTTTTTT-ACTGTTATGTGAGAGCATTAGGCCTAGCAGCACATCATTGTGTAAGAAAAAATAAAAGTGCTGCCATTTAAAAAAAAGACATATAAGACTTTTGAAGGACTGTGTATTTTTGTGTCTGTCTATATCTATATATATTACAGAGATAATATAGAATTACTCTCCAGAAAGCATGCAGTCATTTATGTGCCTTCTAGCTCATGCATTctccatgaaggcagaaatcggctattagggttgggggcagtcctagagattaca
>gene=chr20_1142237-1143237; species=papHam
ATTTCTCTAGAGGCTGGCAAGGGCTCCTGAACCAGTTGTCATTTCTGTCTTGCCTGTAGGACCCAGTTTCCTTTCTTAGCTGATGTTTTCCTGCCAGAACACCATGGGCTGTTACTTGCCTTGAGTTGGAAGCGGTTTGCATTTACACCTGTAAATTTATTCATCCTTTTCATTTATGTAAGGTTTTTTTTGTATGCAATTCTTGAGTCTTTAAGAGATGACAACAAATTTTGGTTTTTTT-ACTGTTATGTGAGAACGTTAGGCCTAGCAGCACATCATTGTGTAAGAAAAAATAAAAGTGCTGCCatttaaaaaaaaGACATATAAAACTTCTGAAGGACTATGTATTTTTATGTTTATCTATATCTATATATACTACAGAGATAATATGGAATTACTCTCCAGAAAGCATGCAGTCATTTATGTGCTTTCTAGCTCATGCATTctccatgaaggcagaaatcagctgttggggtcaggggcagtcctagagattaca
>gene=chr20_1142237-1143237; species=ponAbe
ATTTCTCTAGAGGCTGGCAAGGGCTCCTGAACCAGTTGTCATTTCTGTCTTGCCTGTAGGACCCAGTTTCCTTTCTTAGCTGATGTTTTCCTGCCAGAACACCATGGGCTGTTACTTGCCTTGAGTTGGAAGCGGTTTGCATTTACACCTGTAAATTTATTCATCCTTTTCATTTATGTAAGGTTTTTTTGGTATGCAATTCTTGAGTCTTTAAGAGATGACAGCAAGTTTTTTTTTTTTTTACCATTATGTGAGAACATTAGGCCTAGCAGCACATCATTGTGTAAGAAAAAATAAAAGTGCTGCCATTAAAAAAAAAGACATATAAGACTTTTGAAGGACTATGTATTTTTGTGTCTGCCTATATCTATATATATTACAGAGATAATATAGAATTACTCTCCAGAAAGCATGCATTCATTTATGTGCCTTCTAGCTcatgcattctccatgaaggcagaaatcagctattagggttgggggcagtcctagagattaca
>gene=chr20_1142237-1143237; species=rheMac
ATTTCTCTAGAGGCTGGCAAGGGCTCCTGAACCAGTTGTCATTTCTGTCTTGCCTGTAGGACCCAGTTTCCTTTCTTAGCTGATGTTTTCCTGCCAGAACACC------------------------------------------------------------------------------------------ATGCAATTCTTGAGTCTTTAAGAGATGACAACAAATTTTGTTTTTTTT-ACTGTTATGTGAGAACGTTAGGCCTAGCAGCACATCATTGTGTAAGAAAAAATAAAAGTGCTGCCATTTAAAAAAAAGACATATAAAACTTCTGAAGGACTATGTATTTTTATGTCTATCTATATCTATATATATTACAGAGATAATATGGAATTACTCTCCAGAAAGCATGCAGTCATTTATGTGCTTTCTAGCTCATGCATTctccatgaaggcagaaatcggctgttggggtcaggggcagtcctagagattaca
>gene=chr20_1168388-1169388; species=hg19
agttgcaggagaccagtatggttgtcatggagggcctgataaggaacctggtaggagacgagcctgggcttagcaggtcaggtcactgcagagccttacaggccaagtaatttgttctttatcctcagagcagtggagagcctcactgATGAAtgtaagtaaagggttaacaaaaccttttcctcttttgcatgagaatttgacctttggaagctctgtttcctggaaacagataaacatatgtctgctatgttactaagcaacattgcttctgataaaaatgacccctgaggaggaggctagaatgatccatgtggcaacagattagaattggagataccagaatgaactcatgtttagcttaatatagatgcagatgattacatacagaaagttatatatatatataatacacacacacacacacacacacacacacgggctagtatacacacatttatttccttactgtcaggcgagagggcctagaagcaatgata
>gene=chr20_1168388-1169388; species=bosTau
gctttatggaagacaggatggttgccctgcagggctcaataaggaacatggg---acatgaggctagactcagtaagccaggtcactgcaaatacttgtaagccaagcagttggttctttgtccccaaagcagtggggagt--cactgATCAAtgtgaataaagggttaacaaaaacttttcctcttctgtgtgagaatttgacctttggtagctctgtttcctggaaacagataaacatatgt-cactatgttacctggcaacattgc-aatgataaaaatgacccG-Gaggaggagcctccaatgatccatgtggtaatggatttgagttggagatattagtataaattcatgtttagcataatattgatacagatgattacatac------ttatg-atacattt--tatatacaactgtaattgtgtatacacacaagttagtatacac---tgtatttcctttctgtcagctaagaggacctggctgc-atgata
>gene=chr20_1168388-1169388; species=calJac
agttgaaggagacccgtgcagttgtcatggagggctcaataaggagcatggcgggaggtgagcctggacttagcaggcctggtcactacgaagccttgcaggccaaggaatttgttctttatcttcagagcagtggagaaccTCACCAATGAAtataagtaaagggttaacaaacccttttcctcttttgcataagaatttgaactttggaatctctgtttcctagaaacagataaacatatgtctgctatgttactaagcaacattgcttctgataaaaatgacccctgaggaggaggctagaataatccacgtggcaacagattagaattggagataccagaatgaactcatatttagcttaatatagatgcagatgattacatatagaaagtttcatacacacac-----acacacacacacacacacacacacacgggctagtacacacacatttatttctttactgtcaggcgagagggcctagaagcaatgata
>gene=chr20_1168388-1169388; species=canFam
gcttggcaga-gccagggcggttgccatg-----------gaggaacatgggagcagaggAGGCTGGACTCAGGAAGCCAGGTGGCTGTAGGGCC-CATAGGCCAGGGAGTTGGT-TCTGACCCACAGAGCAGT-GGCAGC--CACTGATCTATGTGAGTAAAGAGTTAACAAAACCTCTTCCTCTTTTGCCTGAGAATTTGACCTTTGGTAGCTCTGTTTCCTGGAAACAGATAAACATATGTCCACTAGGTTACTAGGCAACATAGC-TATGATAAAAATGACCCC--------------------------------------------------------------------------------------------------------------------------------------------------------------------------------------------------------------------
>gene=chr20_1168388-1169388; species=equCab
ttttgatggagaccagggtggttgccatg-----------gagggacgtgggaggagatgaggctggacccagcaagccaggccactgcagagccttgcaggccacagagtttgtaccttatccccagagcaatggggagc--cactgATCACtgtaagtaaggggtcaacaaagccttttcctcttttgcctgagaatttgacctttggtagccctgtttcctggaaacagataaacagatgtccactgtgttactaggcaacattgc-tatgataaaaatgacccc-gaggaggaggatagaatgatccatgtggttatggattagaatcagagatatcagtatgaacccatg-ttaccttcatatcgatgcaggtgattaaata-----------------------tagaaataggtatagatgtgtctacacacaggttaggatacacacatacattccctttctgtcagctgagaggccctagaagcaatgata
>gene=chr20_1168388-1169388; species=gorGor
--------------------------------------------------------------------------------------------------------------------------------------------------------------------------------------------------------------------------------------------------------------------------------------------------------------------------------------------------------------------------------------------------------------------------------------------------------------------------------------------------------------------
>gene=chr20_1168388-1169388; species=panTro
agttgaaggagacccgtatggttgtcatggagggcctgataaggaacctggtaggagacgagcctgggcttagcaggccaggtcactgcagagccttacaggccaagtaatttgttctttatcctcagagcagtggagagcctcactgatgaatgtaagtaaagggttaacaAAACCCTTTCCTCTTTTGCATGAGAATTTGACCTTTGGAAGCTCTGTTTCCTGGAAACAGATAAACATATGTCTGCTATGTTACTAAGCAACATTGCTTCTGATAAAAATGACCCCTgaggaggaggctagaatgatccatgtggcaacagattagaattggagataccagaatgaactcatgtttagcttaatatagatgcagatgattacatacagaaagttatatatatatat-ata-------atacacacacacacacacacgggctagtatacacacatttatttccttactgtcaggcgagagggcctagaagcaatgata
>gene=chr20_1168388-1169388; species=papHam
agctgaaggagacccgtgtggttgtcatggagggctcgataaggaacgtggtaggagacgagcctggaattaccaggccaggtcactgcagagccttgcaggtgaaggaatttgttctttatcctcagagcagtggagagcctcactgATGAAtataagtaaaggattaacaaaaccttttcctcttttgcataagaatttgacctttggaagctctgtttcctagaaacagataaacatatgtctgctatgttactaagcaacattgcttctgataaaaatgacccctgaggaggaggctagaatgatccatgtggcaacagattagaattggagataccagaatgaactcatgtttagcttaatatagatgcagatgattacatatagaaagttatatatatatat---------acacacacgcacacacacacacgggctagtatacacacatatatttccttactgtcaggcgagagggcttagaagcaatgata
>gene=chr20_1168388-1169388; species=ponAbe
agttgaaggagacctgtgtggttgtcatggagggcctgataaggaacctggtaggagacgagcctgggcttagcaggccaggtcagtgcagagccttacaggccaagtaatttgttctttatcctcagagcagtggagagcctcactgATGAACgtaagtaaagggttaacaaaaccttttcctcttttgcatgagaatttgacctttggaagctctgtttcctggaaacagataaacatatgtctgctatgttactaagcaacattgcttctgataaaaatgacccctgaggaggaggctagaatgatccatgtg--aacagattagaattggagataccagaatgaactcatgtttagcttaatatagatgcagatgattacatacagaaagttatatttttatataatatatacatacacacacacacacacacacgggctagtatacacacatttatttccttactgtcaggcgagagggcctagaagcaatgata
>gene=chr20_1168388-1169388; species=rheMac
agctgaaggagacccgtgtggttgtcatggagggctagataaggaacgtggtaggagaggagcctggaattaccaggtcaggtcactgcagagccttgcaggtgaaggaatttgttctttatcctcagagcagtggagatcctcactgatgaatataagtaaaggattaacaaaacctTTTCCTCTTTTGCATGAGAATTTGACCTTTGGAAGCTCTGTTTCCTAGAAACAGATAAACATATGTCTGCTATGTTACTAAGCAACATTGCTTCTGATAAAAATGACCCCTgaggaggaggctagaatgatccatgtggcaacagattagaattggagataccagaatgaactcatgtttagcttaatatagatgcagatgattacatatagaaagttatatatatatataatacacacacacacacacacacacacacactggatagtatacacacatatatttccttactgtcaggcgagagggcttagaagcaatgata
>gene=chr20_1235499-1236499; species=hg19
ATTAAAACTGTTGTTTTCCTTTTTTCTTAATTGAAGTTTGAGTTAGGACATTTTCATATGATGCTCTGTGAGCTCCATCATACACTGTCAAATGAAGCCTATGGTACTCATTAAAATGTTGTTATATCTGGAATTATGCTGCAAACAACAAATTCTAAATAGCCTCTCTAAATGTGTTAACTATAAATTTTAAATGGCAAAATTGCCtttttaaaatttcttttattttttaaattaacatacagaaaatttgacttcttaattttggtgcacagttctgtgaattttaacatatttgtagagtcctgtaaccatctccacaattaggattccagcagtaacatcaccctaaaaaattctgttatccctttgtagtaacccccttcccccatataacatctggcaaccactcttctccatgactacacttttgtctttttgaaaatgtcacacagatggaatcatatagcatgtaagctttcgatacgggcttctttcac
>gene=chr20_1235499-1236499; species=bosTau
ATTAAAACCAAAGTTTTTC---TTTCTTAGTTGAAGTTTGAGTTAAGAGATTTTCATGTAATGCTCTGTGAGCTCC---------------------------------------ATACTATTGTATCTGGAATTATGCTACAGACT--AAATTCTAAATGGCCCCTTTGAATGTATTAACTATAAGTTTTAGATGTCAAAATTCCCttttttaaaattcctttaattttta-atta--acacaggaaagttgacttttttattttagtgcacagttcaatgaatttt---acaggtatagattcctgtgagcaccatcagaaccagggt-----------------accaaaaaa---tactaaccctttgtagtcacacccttcccccatttaactcctggtaactactcttctacatgactatagttttatctttttaagaatgtcatacaaatggaactatatagtaagtaacctttttagactgacttcttgcat
>gene=chr20_1235499-1236499; species=calJac
ATTAAAACTGTTGTTTTTCTTTTTTCTTAATTGAAGTTCGAGTTAGGAAATTTTCATATTATGCTTTGTGAGCTCCATAGTACACTGTGAAATAAAACCTATGGTACTCTTTTAAATGCTGTTGTATCTGGAATTATGCTGCAAACAACAAATTCTAAATAGCCTCTCTAAATTTATTAACTATACACTTTAAATGTCAAAATTGTCTTTTAAAATTGTCTTTTATTTTTTAaattaacatacagaaaaattgacttcttaattttggtgcacagctctatgaattttaacgtatgtttagactcctgtaaccatctccacaatcagaattccagcagtagcatcactctaaaaaatcctgttatccctttgtgtaaacacccttcccctgtataacatctggcaaccactcttctccatgactacacttttgtctttttgaaaatgtcatacaaatggaatcatatagtatgt-accttttaatactggcctttttcac
>gene=chr20_1235499-1236499; species=canFam
ATTAAAACCATTGTTTTTCTTTTTTCTTAGTTGAAGGTTGAGTTAGGAAATTTTCATGTAATGCTCTGTGAGCTCCATAATATACTATAAAGTGAAGCCTATAGTACTTTCTTCATTCCCCGTGTATTTGGAATTATGCTGCAAACA--AAATTCTAAATGGCCTCTTTAAATGTGTTAATTATGAGATTGATATGTCAAAATTGCC-TTTTAAAAATTCTTTTATTTTTTATATTAGCATAAAGAAAAACGGACTTTTTCATTTTGGCACacagttctatgaattttaacacatgtctagattcctgtgcccaccactacaatcaggatagcaagaattatatcacccaaaataa---------ccc-ttgt-gttttatccctttcccatctaactcctggcaaccactcttttacatgactatagttttgtctttttaagaatgtcgtataaatggaatcaaataatatgtcatcttttgagaacggcttctttcaa
>gene=chr20_1235499-1236499; species=equCab
ATTAAAACTGCTGTTTTTC-TTTTTCTTAGTTGAAGTTTTAGTTAGGAAATTTTCATAGAATGCCTTGTGAACTCCATAGTATACTGTAAAATGAAGCCTATGGTACTCTCTAAAATACTGTTGTATCTGGAATTATGCTATAAAAT--AAATTCTAAATGGCCTCTTTGAATGTATTAACCATATGATTTAAATATCAAAATTGCCtttttaaaaattcttttattttttaaattaacatacagacaatttgacttttttattttggtgcacagttctctgaattttaacacacatatagatttctgtaaccaccaccacactcaggacatcaacagtaacatcacccaaaaaaa---------ccc--tgt-gtcacacccttctcccacttaactcctggcaacccctcttctgcatgactctagttttgtctttctaagaatgtcatataaatggaatcatatactatgtaagcttttgagactggcttctttcac
>gene=chr20_1235499-1236499; species=gorGor
---------------------------------AAGTTTGAGTTAGGACATTTTCATATGATGCTCTGTGAGCTCCATCATACACTGTAAAATGAAGCCTATGGTACTCATTAAAATGTTGCTATATCTGGAATTATGCTGCAAACAACAAATTCTAAATAGCCTCTCTAAATGTGTTAACTATAAATTTTAAATGGCAAAATTGCCtttttaaaatttcttttattttttaaattaaca-acagaaaatttgacttcttaattttggtgcacagttctgtgaattttaacatatttgtagagtcctgtaaccatctccacaattaggattccagcagtaacatcaccctaaaaaattctgttatccctttgtagtaacacccttcccccatataacatctggcaaccactcttctccatgactacacttttgtctttttgaaaatgtcatacaaatggaatcatatagcatgtaacctttcgatactggcttctttcac
>gene=chr20_1235499-1236499; species=panTro
ATTAAAACTGTTGTTTTCCTTTTTTCTTAATTGAAGTTTGAGTTAGGACATTTTCATATGATGCTCTGTGAGCTCCATCATACACTGTAAAATGAAGCCTATGGTACTCATTAAAATGTTGTTATATCTGGAATTATGCTGCAAACAACAAATTCTAAATAGCCTCTCTAAATGTGTTAACTATAAATTTTAAATGGCAAAATTGCCTTTTTAAAATTTCTTTTATTTTTTAaattaacatacagaaaatttgacttcttaattttggtgcacagttctgtgaattttaacatatttgtagagtcctgtaaccatctccacaattaggattccagcagtaacatcaccctaaaaaattctgttatccctttgtagtaacacccttccgccatataacatctggcaaccactcttctccatgactacacttttgtctttttgaaaatgtcatacaaatggaatcatatagcatgtaacctttcgatactggcttctttcac
>gene=chr20_1235499-1236499; species=papHam
GTTAAAACTGTTGTTTTCCTTTTTTCTTAATTGAAATTTGAGTTAGGACATTTTCATATTATGCTCTGTGAGCGCCATCATACACTGTAAAGTGAAGCCTATGGTACTCATTAAAATGTTGTTGTATATGGAAATATGCTGCAAACAACAAATTCTAAATAGCCTCTCTAAATGTATTAACTATAAATTTTAAATGGCAAAATTGCCtttttaaaatttcttttattttttaaattaacatacagaaaaattgacttcttaattttggtgcacagttctgtgaattttaacatatgtatagagtcctgtaaccatctccacaattaggattccagcagtaacatcaccctaaaaaattctgttatccctttgtagtaacacccttcccccatataacatctggcaaccactcttctccatgactgcacttttgtctttttgaaaatgtcataaaaatggaattatatagcatgtaacctttcgatactggcttctttcac
>gene=chr20_1235499-1236499; species=ponAbe
ATTAAAACTGTTGTTTTCCTTTTTTCTTAATTGAAGTTTGAGTTAGGACATTTTCATATTATGCTCCGTGAGCTCCATTGTACACTGTAAAATGAAGCCTATGGTACTCATTAAAATGTTGTTGTATCTGGAATTATGCTGCAAACAACAAATTCTAAATAGCCTCTCTAAATGTATTAACTATAAATTTTAAATGGCAACA-TGCCtttttaaaatttcttttattttttaaattaacatacagaaaatttgacttcttaattttggtgcacagttctgtgaattttaacatatttgtagagtcctgtaaccatctccacaattaggattccagcagtaacatcaccctaaaaaattctgttatccctttgtagtaacacccttcccccatataacatctggcaaccactcttctccatgactacatttttgtctttttgaaaatgtcatacaaatggaatcatatagcatgtaacctttcgatactggcttctttcac
>gene=chr20_1235499-1236499; species=rheMac
GTTAAAACTGTTGTTTTCCTTTTTTCTTAATTGAAATTTGAGTTAGGACATTTTCATATTATGCTCTGTGAGCGCCATCATACACTGTAAAGTGAAGCCTATGGTACTCATTAAAATGTTGTTGTATATGGAAATATGCTGCAAACAACAAATTCTAAATAGCCTCTCTAAATGTATTAACTATAAATTTTAAATGGCAAAATTGCCTTTTTAAAATTTCTTTTATTTTTTAaattaacatacagaaaaattgacttcttaattttggtgcacagttctgtgaattttaacatatgtatagagtcctgtaaccatctccacaattaggattccagcagtaacatcaccctaaaaaattctgttatccctttgtagtaacacatttcccccatataacatctggcaaccactcttctccatgactacacttttgtctttttgaaaatgtcataaaaatggaattatatagcatgtaacctttcgatactggcttctttcac
>gene=chr20_1246394-1247394; species=hg19
AAAAATgttcctaaaggcttttagataaaaattactatttcactagagccaactatgtgccagggagtgagactggtatcatcaccccatgttagagaagaaaaagctgaggcccagagaggtgaagggacttgcacagggtcacacagcCGACCAAGACGCTTTCCACCACGCCCAATCGATCGCCCAGCTCAAAATACCGGCTGGTGTGTAGGTGGGAGAGGCCGCCGCTCCCCGTGTGCTCGTTGTCTCTGTTCCCAGGCCCTCTAGAGCAAGATACTAACTATCTCTTTAAGAAGGAAAGTAAAGACGGGCCGCTTACGCAGCTGCCGGCGAGCCGCCGACTGGCTGGTCCCCTCCATCCACCTCACCCTCCCCGCCCCTCCCTCCCGGCAGCCCCAGCCCCGGCGAGCACCCAGCTAGCCGCCTCCTGCAGGGGCTCGGGAGAGCAATTCGGCGGCCCCTGCAGGGCAGCTGAAGCCATGGAAGCCTCCGCAGGT
>gene=chr20_1246394-1247394; species=bosTau
GAAAATATTCTTCAAGGAATTAGGATCA-AATGACTATTT-----AAGaccaccatgtgacaagaagtgagtttagtatcaacatcccatgtcacagatgagaaaactgaggcccagagaggtgacaggactcgtccagggtcacacgaccagccaacatGCTG---GCCAGGTG----CCACCACCGGTTCTA-AGTACAGGCGGGTGTGGAAGTGGGAGAGGCCAC--CCCTATTCATGCTGG-CATCGCCGCTCCCAAAATCTCTGGAGCAAGATGCTAACTATCTCTTTAAGAAGGAAAGTGAAGACGGGGCGCTTACGCAGCTGCCGGCGAGCCGCCGACTGGCTGGTCCCCTGCATCCACCTCACCCTGTCCCTCCCTCCCTCCCGGCAGCCCCAGCCCCGGCGAGCACCCAGCTAGCCGCCTCCAGCAGGGGCTCCGGAGAGCAGTTCGGCGGCCTGGGCAGGGCAGCCGAAGCCATGGAAGCCTCCGCAGGT
>gene=chr20_1246394-1247394; species=calJac
AAAAATGTTCCTAAAGGCTTTTGGATAAAAATGACTATTTAACTAGAGCcaactatgtgccagggagtgagattggtatcatcatcccacgttacagaagaaaaagctgagacccagagaggtgaagggtcttgcacagggtcacacagccgaccaagactcTTTCCAACATGCCCGACCGATTGCCCAGCTCAGAGTACCGGCTGGTGTGTAGGTGGGAGAGGACCCCGCTCCCCGTGTGCTCG-CGTCTCTGCTCCCAGGGCCTCTAGAGCAAGATACCAACTATCTCTTTAAGAAGGAAAGTAAAGACGGGCCGCTTACGCAGCTGCCGGCGAGCCGCCGACTGGCTGGTCCCCTCCATCCACCTCACCCTCCCCGCTCCTCCCTCCCGGCAGCCCCAGCCCCGACAAGCACCCAGCTAGCCGCCTCCTGCAGGGGCTCGGGAGAGCAATTCGGCGGCCCCGGCAGGGCAGCTGAAGCCATGGAAGCCTCCACAGGT
>gene=chr20_1246394-1247394; species=canFam
AAAAATGTTCCTAATGGAATTCAGATGA-TGTTAGTATTTAACAAAAGCCGGCAGTGTGCCAGGAAgtgagattggtatcatcaacccatgttacagatgagaaagctgaggcccagggaggtcaaaggacttgctcaggatcccacagtcgA-CAATGCGCTTTCCTCCATCAG----CTGCTGCCCAGCTCTAAGCACAGGAGGGCATGTAGGTGCGAGAGGACCCCACCCCGTGCTTGCTCG--------GCTCCCGCGCCCTCTGGAGCAAGATGCCAACTATCTCTTTAAGAAGGAAAGTGAAGACGGGCCGCTTACGCAGCTGCCAGCGAGCCGCCCACTGGCTGGTCCCTTCCATCCACCTCATCCTCCCGTCCCCTCCCTCCCGGCAGCCCCAGCCCCGGCGAGCCGCC-----------TCCAGCAGGGGCTCCGGAGAGCAGGTCGGCGGCCTGGGCAGGGCAGCCGAAGCCATGGAAGCCTCCGCAGGT
>gene=chr20_1246394-1247394; species=equCab
AAAAATGTCCCTAAAGAAAttcagataa-aattattatttaacataagccgactgtgtgccaggaagtg---tgggtatcatcatcccctgttacaggtgagaaagctgaggcccagagagatgaagggacttgctcaggatcacacagcggaccagggcGCTTTCCGCCAGACG----CCACAGCCGGGCTCCAAGTACAGGCTGGTGTGTGGGTGGGAAGGGACTCCATTCCGTGCGTGCTCG-CGTCTCCGCTCCCGCGCCCTCTGGAGCAAGATGCCAACTATCTCTTTAAGAAGGAAAGTGAAGACGAGCCGCTTACGCAGCCGCCGGCTAGCCGCGGACTGGCTGGGCATTTCGATCCACCTCGCCCTCGCATCCTCCATCCCTCAGTGGCGTCAGGGCCGGCGGACT---------------------TAGACCCGAGAACACAGGATGTCGGCCCAAGGAGCGTGGTAGAAGC--------ACTTTGAGGGA
>gene=chr20_1246394-1247394; species=gorGor
AAAAATgttcctaaaggcttttagataaaaattactatttcactagagccaactatgtgccagggagtgagactggtatcatcaccccatgttacagaagaaaaagctgaggcccagagaggtgaagggacttgcacagggtcacacagcCGACCAAGACGCTTTCTACCACGCCCAATCGATCGCCCAGCTCAAAATACCGGCTGGTGTGTAGGTGGGAGAGGCCCCCGCTCCCCATGTGCTCGTTGTCTCTGTTCCCAGGCCCTCTAGAGCAAGATACTAACTATCTCTTTAAGAAGGAAAGTAAAGACGGGCCGCTTACGCAGCTGCCGGCGAGCCGCCGACTGGCTGGTCCCCTCCATCCACCTCACCCTCCCCGCCCCTCCC-CCCGGCAGCCCCAGCCCCGGCGAGCACCCAGCTAGCCGCCTCCTGCAGGGGCTCGGGAGAGCAATTCGGCGGCCCCTGCAGGGCAGCTGAAGCCATGGAAGCCTCCGCAGGT
>gene=chr20_1246394-1247394; species=panTro
AAAAATGTTCctaaaggcttttagataaaaattactatttcactggagccaactatgtgccagggagtgagactggtatcatcaccccatgttacagaagaaaaagctgaggcccagagaggtgaagggacttgcacagggtcacacagcCGACCAAGACGCTTTCCACCACGCCCAATCGATCGCCCAGCTCAAAATACCGGCTGGTGTGTAGGTGGGAGAGGCCCCCGCTCCCCGTGTGCTCGTTGTCTCTGCTCCCAGGCCCTCTAGAGCAAGATACTAACTATCTCTTTAAGAAGGAAAGTAAAGACGGGCCGCTTACGCAGCTGCCGGCGAGCCGCCGACTGGCTGGTCCCCTCCATCCACCTCACCCTCCCCGCCCCTCCCTCCCGGCAGCCCCAGCCCCGGCGAGCACCCAGCTAGCCGCCTCCTGCAGGGGCTCGGGAGAGCAATTCGGCGGCCCCTGCAGGGCAGCTGAAGCCATGGAAGCCTCCGCAGGT
>gene=chr20_1246394-1247394; species=papHam
AAAAATgttcctaaaggcttttatataaaaattactatttaactagagccaactatgtgccagggagtgagattggtatcatcaccccatgttatggaagaaaaagctgaggcccagagaggtgaagggacttgcacagggtcacacagctGACCAAGACTCTTTCCACCATGCCAGATCGATTGCCCAGCTCAAAATACCGGCTGGTGTGTAGGTGGGA---GCCCCCGTTCCCCGTGTGCTCGTTGTCTCTGCTCCCAGGCCCTGTAGAGCAAGATACTAACTATCTCTTTAAGAAGGAAAGTAAAGACGGGCCGCTTACGCAGCTGCCGGCGAGCCGCCGACTGGCTGGTCCCCTCCATCCACCTCACCCTCCCCGCCCCTCCCTCCCGGCAGCCCCAGCCCCGGCGAGCACCCAGCTAGCCGCCTCCTGCAGGGGCTCGGGAGAGCAATTCGGCGGCCCTGGCAGGGCAGCTGAAGCCATGGAAGCCTCCGCAGGT
>gene=chr20_1246394-1247394; species=ponAbe
AAAAATgttcctaaaggcttttagataaaaattactatttgactagagccaactatgtgccagggagtgagattggtatcatcaccccatgttacagaagaaaaagctgaggcccagagaggtgaagggacttgcacagggtcacacagcCGACCAAGACGCTTTCCACCACGCCCAATCGATCGCCCAGCTCAAAATACTGGCTGGTGTGTAGGTGGGAGAGGCTCCCGCTCCCCGTGTGCTCGTTGTCTCTGCTCCCAGGCCTTCTAGAGCAAGATACTAACTATCTCTTTAAGAAGGAAAGTAAAGACGGGCCGCTTACGCAGCTGCCGGCGAGCCGCCGACTGGCTGGTCCCTTCCATCCACCTCACCCTCCCCGCCCCTCCCTCCCGGCAGCCCCAGCCCCGGCGAGCACCCAGCTAGCCGCCTCCTGCAGGGGCTCGGGAGAGCAATTCGGCGGCCCCGGCAGGGCAGCTGAAGCCATGGAAGCCTCCGCAGGT
>gene=chr20_1246394-1247394; species=rheMac
--------------------------------------------------------------------------------------------------------------------------------------------------------------------------------------------------------------------------------------------------------------------------------------------------------------------------------------------------------------------------------------------------------------------------------------------------------------------------------------------------------------------
>gene=chr20_1249065-1250065; species=hg19
CCTAAATTCCTATTTggcagaggccctatcattttcctttctctatctccagcctctggcccatgagtaggcccaaagtaggtgctccgtaagtgttgaatgaaACAAACTTGAGGAAATTATGTCCCTAAGCCAACTAGGTTAGGGAGAAACTGTAGGAATGTGTTGATTATGTAGGTGAAAGCCCTTTTTAGTGTAGGACATCGTCCAGgttgttggttgtcattattattgctattacagctactgttattattgctattgttggtgATTAACAGATGCTTCGCCTACTCCTCTAGGGCTCCTGACTAGACCAAAAGGGGCCAGATGTGCCTGGGAGGGTGGTGATGTTGGCAAAAAGGGATCCAGATGGTGCCAGCTGGTGTGAGATGACTGTGAAGGGAGGAGGATTGGGAAGGGAATGATTCTAGCCATTTTCTGTGTTTGAGGGAGGAGAGCAGGTAATTAGAATCAAGTGGGACAACATGGATATGCAGTAg
>gene=chr20_1249065-1250065; species=bosTau
ACTACATccccatccggcagaggcctggacttttttctctctctgtcttcaacctctagcccatggctaggcataaagcaggtcctcagtaagtgttggatcaaataagtTTGAGGAAATTATGTCCCTAAGCCAACTAGGTTAGAGAGAAACTGCGGGAGTGTGTTGACAGTGTAGGGAAAAGCATTGTTAAGTATA--GTACTGTGCCAATTGTTGGCTGTCATTATTATTGCTCTTAC------------TATTGCTATTGCCAGTGGCCAACAGTTGTTTCACCTTCTCCCTGAG---------TCAGGCTTGAAGGAACTAGATGTGCCTTTGGGAGTGATGAT-------------------GGTGGTTCTGGCTGGTGAAAGATGAGCATAAAGAGAAGAAAATTGGGAAGAGAATGATTCCAGCCTCTTCTTGTATTTCGGGGAA-GGAGCAGATAAGGAGAATCAAACAAGTCAAAATGGACATGTAGCAA
>gene=chr20_1249065-1250065; species=calJac
cctcagtttttatttggcagaggccctgtcattttcctttctgtgtctccagcctctggcccatgagttggcccaaagtagatgct--gtaagtattgaatgaaACGAACTTGAGGAAATTATGTCCCTAGTCCAACTAGGTTAGGGAGAAACTG--GGAATGTGTTGATTGTAGAGGTGAAAGCCCTTTTAAGTGTAGGACATCATACAGGTTGTTGGttttcattattat---tatttctactactgttattattgctattactGGTGGTGAACAGATGCTTTGCCTAC-CCTCTAGGGCTCCTGACTAGACCAAAAGGGGCCAGATGTGCCTGGGAGGGTGGTGATGTTGGCAAAAAGGGATCCAGATGGCGCTGGCTGGTGTGACATGACTGTGAAGGCA---GGATTGGGAAGGGAATGATTCTAGTCATTTTCTGTGTTTGAGGGAGGGGAGCAGATAATTAGAATCAAGT-GGCCAACATGGATATGCAGTAg
>gene=chr20_1249065-1250065; species=canFam
CCTAAATctccatcttgtggagacctggtctttttc----ctctgtctccaacccctagcctgtggctaggcacaaagtaggtgttcagtaagtgtt-----gaatACGTTTGAAGAAATTATGCCCCTAAGCTAACTAGGTTAGGGTGAAACTTCAGGAATGTGTTGACAGTTGTAGGAAAAGCACTGTTGAGCACAGGGCACTATACAGGTTGCTGGTTGCCATTA--ATCACTATTACTAAAAGTGTTATTAGTGCTGTTGCCAGTAGCCAGCAGTTGGTTTACCTTCTTTGCAAG---------ACAGGCTGGAAGGGGCTCAGTGTCCCTGGGAGAAGGCTGACATTGACAAA--------CAGATGGTGCTGACTGGTTTAAGATGAACGTGAAGGGAAAAGGATTGGGAAGAACATAATTCCAGCCCCTTGGAGTGTTTGGGGGAG-GGAG--GATGAGGAGAATCAAGTGGGCcaaagtgaacaggcagcag
>gene=chr20_1249065-1250065; species=equCab
CGTAAATccccatccagcagaggccctgtctttttc----ctctgtctccagtgtctagcccatggcta-gcacacaggaggtcctcagtgagtgttgaatcgaataagtTTGAGAAAATTATGTCCCTAAGCCAATTAGATTAGGGAGAAACTGTGGGACTGTGTTGACGGTGGAGGTGAAAGCCCTTTTAAGTATAGGGCCCTGTGCAGGTTGTTGGTTGTTCttattattgttattgctaatattgtcattattGCCATTGCCAGTGGCCCACAGTT-GTTTCTCTCCTCT---AG---------CGAGGCTTGAAGGGGCTAGATGGGCCTGGCAGAGTGCTGACATTGGCAAA--------CAGATGGCGCTGGCTGGTATAAGATGAACGTGAGGAGGA------TGGGATGAGAGTGATTCCAGCCGTTCGCTGTGTTTGGGGGAG-GGCGCAGATGAGGAGAACCAAGT-GGCTGGAATGGACATGCAGCAG
>gene=chr20_1249065-1250065; species=gorGor
cctaaattcctatttggcagaggccctatcattttcctttctatatctccagcctctggcccatgagtaggcccaaagtaggtgctccataagtgttgaatgaaACAAACTTGAGGAAATTATGTCCCTAAGCCAACTAGGTTAGGGAGAAACTGTAGGAATGTGTTGATTATGTAGGTGAAAGCCCTTTTTAGTGTAGGACATCGTCCAGgttgttggttgtcattattattgctattacagctactgttattattgctattgttggtgATTAACAGATGCTTTGCCTACTCCTCTAGGGCTCCTGACTAGAGCAAAAGGGGCCAGATGTGCCTGGGAGGGTGGTGATGTTGGCAAAAAGGGATCCAGATGGTGCTGGCTGGTGTGAGATGACTGTGAAGGGAGGAGGATTGGGAAGGGAATGATTCTAGCCATTTTCTGTGTTTGAGGGAGGAGAGCAGATAATTAGAATCAAGTGGGACAACATGGATATGCAGTAg
>gene=chr20_1249065-1250065; species=panTro
CCTAAATTCCTATTTggcagaggccctatcattttcctttctctatctccagcctctggcccatgagtaggcccaaagtaggtgctccataagtgttgaatgaaACAAACTTGAGGAAATTATGTCCCTAAGCCAACTAGGTTAGGGAGAAACTGTAGGAATGTGTTGATTATGTAGGTGAAAGCCCTTTTAAGTGTAGGACATCGTCCAGGTTGTTGGTTGTCATTATTATTGCTATTACAGCTACTGTTATTATTGCTATTGCTGGTGATTAACAGATGCTTCGCCTACTCCTCTAGGGCTCCTGACTAGACCAAAAGGGGCCAGATGTGCCTGGGAGGGTGGTGATGTTGGCAAAAAGGGATCCAGATGGTGCCGGCTGGTGTGAGATGACTGTGAAGGGAGGCGGATTGGGAAGGGAATGATTCTAGCCATTTTCTGTGTTTGAGGGAGGAGAGCAGGTAATTAGAATCAAGTGGGACAACATGGATATGCAGTAg
>gene=chr20_1249065-1250065; species=papHam
-------------TTggcagagaccctgtcattttcctttctgtgtctgcagtctctggcccatgagtaggcccaaagtaggtgctccataagtgttgaatgaaACAAACTTGAGGAAATTATGTCCCTAAGCCAGCTAGGTTAGGGAGAAACTGTGGGAATGTGTTGATTGTATAGGTGAAAGCCATTTTAAGTGTAGGACATTGTCCAGgttgttggttgttattattattgctattacaactactgttattattgctattgctggtgATTAACAGATGCTTTGCCTTCTCCTCTAGGGCTCCTGACTAGACCAAAAGGGGCCAGATGTGCCTGGGTGGGTGGTGATGTTGGCAAAAAGGGATCCAGATGGTGCTGGCTGGTGTGAGATGACTGTGAAGGGAGGAGGATTGGGAAAGGAATGATTCTAGCCATTTTCTGTGTTTGAGGGAGG-GAGCAGATAATTAGAATCAAGTGGGCCAACATGGATATTAAGTAg
>gene=chr20_1249065-1250065; species=ponAbe
cctaaattcctatttggcagaggtcctatcattttcctttctatgtctccagcctctggcccatgagtaggcccaaagtaggtgctccgtaagtgttgaatgaaACAAACTTGAGGAAATTATGTCCCTAAGCCAACTAGGTTAGGGAGAAACTGTAGGAATGTGTTGATTATGTAGGTGAAAGCCCTTTTAAGAGTGGGACATCGTCCAGGttattggttgtcattattattgctattacaactactgttattattgctattGCTGGTGATTAACAGATGCTTTGCCTACTCCTCTAGGGCTCCTGACTAGACCAAAAGGGGCCAGATGTGCCTGGGAGGGTGGTGATGTTGGCAAAAAGGGATCCAGATGGTGCTGGCTGGTGTGAGATGACTGTGAAGGGAGGAGGATTGGGAAGGGAATGATTCTAGCCATTTTCTGTGTTTGAGGGAGGAGAGCAGATAATTAGAATCCAGTGGGACAACATGGATATGCAGTAg
>gene=chr20_1249065-1250065; species=rheMac
--------------------------------------------------------------------------------------------------------------------------------------------------------------------------------------------------------------------------------------------------------------------------------------------------------------------------------------------------------------------------------------------------------------------------------------------------------------------------------------------------------------------
>gene=chr20_1260209-1261209; species=hg19
TTTAGTGTCAGAGCCCACAAACAGCTCTGATGTCCAGAGAGGCCTGGCTGGCCCTTGATGCCTTTTATTCCTGTGACCCTGGGTGAGTAAGGTAACTTAGCATCCTTCATCTTGTGAAGATGGGCACAGCTGTGCCTTCCTGTGGGTGAGAGACTGGAGTAGAGCTCTCCAGCCGACCCTCCCAACAGCAAGGGCGAGGAGCGTGTGTCAGTGCCAATGCCATCAAAAGGCCTTTTGGAGGCAGAGATGGAGAGGCGAACTATTCAGTAAGGAAGGTTTGTTGAGCTCCACACTGACCAGATTGGGGCATGGACTGGCCGGAGCGGTGCCCACAGCTTTTCTGCGTTGCTCTGAGCTGTGTGGAGCCTGGACGAGGACCTCGTGACTTCTTCTGCCAGACCTCTTTCTCAGCTCATCAGCATCACACACACATGTGTGTGTGTGCATGCACATATACATGTAGGCTCAGTAACTCCCAAAGGGTGGGAGACTGGTCTACA
>gene=chr20_1260209-1261209; species=bosTau
tgtggtgttagagcccacacagACCTCTGATCTCTAGAGGGGCC-GGCTGGGTCTTGATGTC-TTGATTCCTGTGAC-CCCAGAGAGGCAGGTCACCGCACCTCCCTCACCTTGTTTCTATGGGCACAACTGTGCCTTCCTGTGGATGAGAGGCTGGTGCAGAGCTGTCTCCCTGACCATCCCAACTCCAAGGACAAGGAGTG--TGTCAGCACTGTTGCCA-CAAAAGGCTTTCAGGAGACAGAGGAGGAGGCGCCATGAATTCATTAAGGAA---------------------GGCCAGGTTTGAGTTGCATGGGCTAGAACAGTGCAGGAAATTTCTCTGCTTTGCTCTGGGC-ATGTGAAGCCTGAATCAGGACATCATTATCTCTTCTGCCAGTGCCCTTTTGAAGCTCTCCAGCAG-ATACAT-----GCTGTGTG--TGTGTG--------TGTAGGCTTAGAAACCCTCAAAAGATGGAAGATTGATCCATA
>gene=chr20_1260209-1261209; species=calJac
TCTAGTGTCAGAGTCCACAAACAGCTCTGCTGTCCAGTGGGGCCTGGCTGGCCCTTGATACCTTTTATTCCTGTGACCCTGGGTGAGTAAGGTGACTTAGCATCCCTCATCTTGTGAAGATGTGCACAGCAGTGCCTTCCTGTGGGTGAGAGGCTGGAATAGAGCTCTCCAGCTGACCCTCCCAACAGCAAGGGCAAGGGGTGTGTGTCAGCACCAATGCCACC-AAAGGCCTTTTGGAGGCAGAGGAGGAGAGGCTATCTATTCAGTAAGGAAGGTTTGTTGAGCTCTACACTGACCAGATTAGGGGATGTACTAGCTGgagcagtgcccacagcttttctgatttgttctgagttgggtggagcctggacaagggccttgTGACCTCTTTTGCCAGACCTCTTTCTCAGCTCACTAGCAGCACACACATATATATGTG----CATGCA--------TGTAGGCTCATTAACTCCCAAAAGGTGGGAGACTGGTCTACA
>gene=chr20_1260209-1261209; species=canFam
TGTGGTGTCAGAGTCCACACAGACCTCTGATCTGGAGGGGGGCCTGGTGGGACCTTGAtgccttttgttcct-tgaccctaggcgagtcaggtgagcgagc-cacctcacctggttaagatgggcacag---------tCAGT-AGTGAGAGGCC--AGTAGAGCTCTCCAGCTGGCTGTCCCAACTCCAAGGATGTGGAGTAGATGTTGGCACTATTGCCATCAAAAGGCCTTTGGGAGGCAGAGGAAAAGTAGCCGTATGTTCATT----GAGTTTTGTTGGGCTCCACGCTGGGCCACTGTGGGGATGTGTAGACTAGAGCAGTGCTGGGATCTTTTCTGCTTTTCTCTGGACTGGGTGGTGCCTGCTTGAAGACAACATCACCTCTTCTGCCAAAGCCCTCTGACCACTTGCTGGCAGCCCACATTCGTGTATGTGTC--TGT---GGTGGGTGTGTAGACTTAGAAACCCTCAAAAGATGGAAGATTGGTCCACA
>gene=chr20_1260209-1261209; species=equCab
TGTAGTGTCAGAGCCCACACAGACCCCTGATGCATGGAGGGGCGTGGTGGGACCTTGATGCCTTTTATTCCTGTGACcct-----------------gagcctccctccccttgttaacatgggcacagcagtgccttcctATGGGTGAGAGGCTGGAGCAGAGCCATCTAGCCGACCATCCTAGCTCCAAAGCCGAGGATCTG-TGTTGGCACTCTCACCCTCACATGGCC-TTGAGGGGCAGAGGAGGAGGACCCATGTATTCATTAGGGAGGGTTTGTTGAGTG-CCTGCTGGCCGGGTTTAGGGATGCGCC-ACTGGAGCAGTGCTGGACACTTTTCTGCTTTGCTCTGGGCTGTGTGGAACCTGGCTGAGGGCCTCATCACCTCTTCTGCCAGAGCCCTTTCACAGCTCACCAGCAGCACACATGCgtgtgtgtgtg--tgtgtgtgtgtgtgtgtAGGCTTAGAAACCCTCAAAAGATGGAATAATGGTCCGCA
>gene=chr20_1260209-1261209; species=gorGor
TTTAGTGTCAGAGCCCACAAACAGCTCTGATGTCCAGAGAGGCCTGGCTGGCCCTTGATGCCTTTTATTCTTGTGACCCTGGGTGAGTAAGGTAACTTAGCGTCCCTCATCTTGTGAAGATGGGCACAGCGGTGCCTTCCTGTGGGTGAGAGACTGCAGTAGAGCTCTCCAGCCGACCCTCCCAACAGCAAGGGCGAGGAGTGTGTGTCAGTGCCAATGCCATCAAAAGGCCTTTTGGAGGCAGAGGTGGAGAGGCTAACTATTCAGTAAGGAAGGTTTGTTGAGCTCCACACTGACCAGATTGGGGCATGTACTGGCCGGAGCGGTGCCCACAGCTTTTCTGCTTTGCTCTGAGCTGTGTGGAGCCTGGACGAGGACCTTGTGACTTCTTCTACCAGACCTCTTTCTCAGCTCATCAGCATCACACACACGTGTGTG------CATGCACATATACATGTAGGCTCAGTAACTCCCAAAGGGTGGGAGACTGCTCTACA
>gene=chr20_1260209-1261209; species=panTro
TTTAGTGTCAGAGCCCACAAACAGCTCTGATGTCCAGAGTGGCCTGGCTGGCCCTTGACGCCTTTTATTCCTGTGACCCTGGGTGAGTAAGGTAACTTAGCATCCCTCATCTTGTGAAGATGGGCACAGCTGTGCCTTCCTGTGGGTGAGAGACTGGAGTAGAGCTCTCCAGCCGACCCTCCCAACAGCAAGGGCGAGGAGCGTGTGTCAGTGCCAATGCCATCAAAAGGCCTTTTGGAGGCAGAGATGGAGAGGCTAACTATTCAGTAAGGAAGGTTTGTTGAGCTCCACACTGACCAGATTGGGGCATGTACTGGCCGGAGAGGTGCCCACAGCTTTTCTGCTTTGCTCTGAGCTGTGTGGAGCCTGGACGAGGACCTTGTGACTTCTTCTGCCAGACCTCTTTCTCAGCTCATCAGCATCACACACACATGTGTGTGTG--CATGCACATATACATGTAGGCTCAGTAACTCCCAAAGGGTGGGAGACTGGTCTACA
>gene=chr20_1260209-1261209; species=papHam
TTTAGTGTCAGAGCCCACAAACAGCTCTGATGTCCAGAGAGGCCTGGCTGGCCCTTGATGCCTTTTATTCCTGTGACCCTGGGCAAGTAAGGTAACTTAGCATCCCTCATCTTGTGAGGATGTGCACAGCAGTGCCTTCCTGTGGCTGAGAGGCTGGAGTAGAGTCCTCCAGCCGGCCCTCCCAACAGCAAGGGCGAGGAGCGTGTGTCAGCACTAATGCCATCAAAAGGCCTTTTGGAGGCAGAGATGGAGAGGCTATCTATTCAGGAAGGAAGGTTTGTTGAGCTCCACACTGACCAGATTAGGGGATGCACTGGCCGGAGCAGTGCTCACAGCTTTACTGCTTTGCTCTGAGCTATGTGGAGCCTGGACGAGGACC---TGACTTCTTCTGCCAGACCTCTTTCTCAGCTCGTCAGCATCACATACACGTGTGTG------CATGCACGTATATATGTAGGCTCAGTAACTCCCAAGGGGTGGGAGACTGGTCTACA
>gene=chr20_1260209-1261209; species=ponAbe
TTTAGTGTCAGAGCCCACAAACAGCTCTGATGTCTAGAGAGGCCTGGCTGGCCCTTGATGCCTTTTATTCCTGTGACCCTGGGCGAGTAAGGTAACTTAACATCCCTCATCTTGTGAAGATGTGCACAGCAGTGCCTTCCTGTGGGTGAGAGACTGGAGTAGAGCTCTCCAGCTGACCCTCCCAACAGCAAGGGCGAGGAGTGTGTGTCAGTGCCAATGCCATCAAAAGGCCTTTTGGAGGCAGAGATGGAGAGGCTAACTATTCAGTAAGGAAGGTTTGTTGGGCTCCACACTGACCAGATTGGGGGATGCACTGGCTGGAGCGGTGCCCACAGCTTTTCTGCTTTGCTCTGAGCTGTGTGGAGCCTGGACGAGGACCTTGTGACTTCTTCTGCCAGACCTCTTTCTCAGCTCATCAGCATCACACACACATGTGTGTGTG--CATGCACATATACTTGTAGGCTCAGTAACTCCCAAAGGGTGGGAGACTGGCCTACA
>gene=chr20_1260209-1261209; species=rheMac
TTTAGTGTCAGAGCCCACAAACAGCTCTGATGTCCAGAGAGGCCTGGCTGGCCCCTGATGCCTTTTATTCCTGTGACCCTGGGTGAGTAAGGTAACTTAGCATCCCTCATCTTGTGAGGATGTGCACAGCAGTGCCTTCCTGTGGCT--GAGGCTGGAGTAGAGTTCTCCAGCCGACCCTCCCAACAGCAAGGGCGAGGAGCATGTGTCAGCACCAATGCCATCAAAAGGCCTTTTGGAGGCAGAGATGGAGAGGCTATCTATTCAGGAAGGAAGGTTTGTTGAGCTCCACACTGACCAGATTGGGGGATGCACTGGCCGGAGCAGTGCTCACAGCTTTACTGCTTTGCTCTGAGCTATGTGGTGCCTGGACGAGGACCTTGTGACTTCTTCTGCCAGACCTCTTTCTCAGCTCGTCAGCATCACATACACGTGTGTG------CATGCACGTATATATGTAGGCTCAGTAATTCCCAAGGGGTGGGAGACTGGTCTACA
>gene=chr20_1287195-1288195; species=hg19
GAAACTTGCCCCGAGTTTCTCTGGGGCCCTCGGGCCCAACTTCTGCTTTGCACTATGTTCACTTTGGGGTTGGTTCTCAGCCATCCAAGGGTCTCCAGTGAGGTGGCTGCTTGCTGTCTGAGATGAGGGTTCCTAAACCTTAAACCTCTCTGCCTCTGGAGGAGGGTGGGGTATTCTGGCAGGATGAATCGCAGGATGGCGCGTACTGAAGCCACGATGTTCATCCAGGCCAAAGCAGGGTGTCCTGGGATAGGTTTCCTAGGCAGGGGCGTGGCAGAGCAGGTAGGCGCCCTGCAGCCTCCCTGCTCCCAGCCCAAGGCCAGTCGGCCTGGGAAGTTCACTGCCCCAACTCTTTTCCCGGGACCATACTGAGTCCCCCAGCCACGCTGCTGACATTACCATTATTATTTTACCAAGTAAACTCACTCCTTTTCCCCCACAGGGGTTACACCCATCTGGTTGTCCCACCCACTCTTCAGAGGCTAGGCCCCACCTCTGGG
>gene=chr20_1287195-1288195; species=bosTau
GGAGCTCACCC-AGGTTTTGCCAGAGACCTTAGGACCAACTTCTGCTTTGCACTATGTTCATTTTGGGGCTGGTTCTCATGCATCTCGGGATCTCCCGTGAGGTGGCTGCTTGCTTTCTAGGATGAGGGTTCCTAAATCTTACACCTATCTGCCTCTGGAGG--------AATATCCAGCAGGGTGAATGGCAAGATGAGG--TGCTGAAGCCGTAATGTCCGTCCAGGCCAAAGCAGGGTGCTCTGGG--ATGTTTCCTAGGTGGGAGTGGAGT-----GGG---------------------GCTGCCAGCCCAAGCCCAGTCAACCTGGAAAGTTCACTGGCCCCCCTCCTTCCCTGGGACCACGCTGGGTCCCCCAGCAAAGCTGCTGACATTAACATTCTTATTTTACAGAGTAAACCCATTCCTCTTCCCCTTCAGGGCGTATACCTGTCTGCTCACCCCACCCACTCCTCAGA-GTTACGCCCTACATTGGGG
>gene=chr20_1287195-1288195; species=calJac
GGAACCTGCTCCAAGTTTCTCTAGGGCCTTTGGGCCCAACTTCTGCTTTGCACTATGTTCACTTTGGGGCTGGTTCTCAGCCATGCAAGGGTATCCAGTGAGGTGGCTGCTTGCTTTCTGAGATGAGGGTTCCTAAACCTTAAAACTATCTGCCTCTGGAGAAGGGTGGGGGATTCTGGCAGGATAAATTGCAGGACGGCG--TACTGAAGCCACAATGTTCATCCAGGCCAAAGCAGGGTGTCCTGGGATGGGTTTCCCAAGCACGTGTGTGGAAGAGCAGGCAGGCATCCTGCAGCCTCCCTGCTCCCAGCCCAAGGCCAGTTGGCCTGGGAAGTTCACTGCCCCAGCCCCTTTCCCGGGACCATACTGAGTCCCCCAGCCAAGCTGCTGACAATACCATTATTATTTTACCAAGTAAACTCACTCCTCTTCCCCCACAGGGTTTGCACCCATCTGGTCATCCCACCCACTCTTCAGAGGTGAGGCTCCACATCTGGG
>gene=chr20_1287195-1288195; species=canFam
GGAGCTCACCCCAAGGTTCCATGGGGGCCTCGGGCCCAGCTTCTGCTTTGCACTATGTTCACTTTGGGGCTGGCCCTCACGCACCCCAGCATCTCCACTGA--GGGCTGCTCGCATTCTAGGGTGAAGGCTCCTAAA-CTCAGACCTGTCTGCCTCTGGA--------AGGAATTCCAGCAGGATGAGCGGCAAGATGGGA--TACTGAAGCCATGATGCTCATCCAGGCCAAAGCAGGGTGCCCCGGG--TCGTCTCCCAGGCAGGGACAGGGCAG---GGCAGGGGAGCCTGCAGACTCTCTGCTCACAGCCTGAGGCCAGTTGGCCTGGG-ACCTCACTGTCCCCCTTCCGTCCCTGGGACCACACTGGT-CCCCCAGCAATGCTGCTG--ACCACCACTATTATTTTACAGAGTAAACCCACTCCTGCTCCATAGTGGGACTTACACCCATCTGGGCACCCCCCGCACTCTTCAGAGGTTAGGCCCCACACCTGGG
>gene=chr20_1287195-1288195; species=equCab
GGAGCTCCCCCTGAGCTGCTCTGGGGGTCGCAGGCCCA-CTCCTGCTTTGCACTACGTTCACTTTGGAGCTGGTTCTC-TGTACCCCAGGGTCTCCTGTGAGGGGGCTGCTTGCTTTCTAGGGTGAGGGATCCTAAAGCTTAGACCTCCCAGCCTC--------GGGGGGGAATTCTGACAGGATGAATGGCAAGATGGGG--TACGGAAGCCATGATGTTTGTCCAGGCCAAAGCGGGGTGCCCTGGG--GTGTTTCCT-GGCTGGGGTGGGGC-----GGACGGGAGCCCTGCAGCCTC-CTGCTCCCAGCCCAAGCCCTGGTGGCCTGGGAAGCCCACTGTGGCCCCTCCTTCCTCAGGACCACACTGGG-ACCCCAGCAAAGCTGCTGACATCCCCATGATTAGTTTACAGAGTAAAGCCACCCCTCGTCCCCACAGGGACACATGTCCACCTGGTCACC-----CGCTCTGCAGA-GTTGGGCCCCACA-GTGGA
>gene=chr20_1287195-1288195; species=gorGor
GAAACTTGCCCCGAGTTTCTCTGGGGCCCTCGGGCCCAACTTCTGCTTTGCACTATGTTCACTTTGGGGTTGGTTCTCAGCCATCCAAGGGTCTCCAGTGAGGTGGCTGCTTGCTGTCTGAGATGAGGGTTCCTAAACCTTAAACCTCTCTGCCTCTGGAGGAGGGTGGGGGATTCTGGCAGGATGAATCGCAGGATGGCGCATACTGAAGCCACGATGTTCATCCAGGCCAAAGCAGGGTGTCCTGGGATAGGTTTCCCAGGCAGGGGCGTGGCAGAGCAGGTAGGCGCCCTGCAGCCTCCCTGCTCCCAGCCCAAGGCCAGTCGGCCTGGGAAGTTCACTGCCCCAACTCTTTTCCCGGGACCATACTGAGTCCCCCAGCCACGCTGCTGACATTACCATTATTATTTTACCAAGTAAACTCACTCCTCTTCCCCCACAGGGGTTACACCCATCTGGTTGTCCCACCCACTCTTCAGAGGCTAGGCCCCACCTCTGGG
>gene=chr20_1287195-1288195; species=panTro
GAAACTTGCCCCGAGTTTCTCTGGGGCCCTCGGGCCCAACTTCTGCTTTGCACTATGTTCACTTTGGGGTTGGTTCTCAGCCATCCAAGGGTCTCCAGTGAGGTGGCTGCTTGCTGTCTGAGATGAGGGTTCCTAAACCTTAAACCTCCCTGCCTCTGGAGGAGGGTGGGGGATTCTGGCAGGATGAATCGCAGGATGGCGCATACTGAAGCCACGATGTTCATCCAGGCCAAAGCAGGGTGTCCTGGGATAGGTTTCCTAGGCAGGGGCGTGGCAGAGCAGGTGGGCGCCCTGCAGCCTCCCTGCTCCCAGCCCAAGGCCAGTCGGCCTGGGAAGTTCACTGCCCCAACTCTTTTCCCGGGACCATACTGAGTCCCCCAGCCACGCTGCTGACATTACCATTAGTATTTTACCAAGTAAACTCACTCCTCTTCCCCCACAGGGGTTACACCCATCTGGTTGTCCCACCCACTCTTCAGAGGCTAGGCCCCACCTCTGGG
>gene=chr20_1287195-1288195; species=papHam
GGAACTTGCCCCGAGTTTCTCTGAGGCCCTCGGGCCCAACTTCTGCTTTGCACTATGTTCATTTTGGGGTTGGTTCTCAGCCATCCAAGGGTCTCCAGTGAGATGGCTGCTTGCTGTCTGAGATGAGGGTTCCTAAACCTTAAACCTATCTGCCTCTGGAGGAGGGTGGGGGACTCTGGCAGGATGAATCGCAGGATGGCG--TACTGAAGCCACGATGTTCGTCCAGGCCAAAGCACGGTGTCCTGGGATAGGTTTCCCAGGCAGGGGCATGGCAGAGCTGGCAGGCACCCTGCAGCCTCCCTGCTCCCAGCCCAAGGCCAGTCAGCCTGGGAAGTTCACTGCCCCAACTCCTTTCCCGGGACCATACTGAGTCCCCCAGCCACGCTGCTGACATTACCTTTATTATCTTACCAAGTAAACTCACTCCTCTTCCCCCACAGGGGTTACAACCATCTGGTTGTCCCTCCCACTCTTCAGAGGCGAGGCCCCACATCTGGG
>gene=chr20_1287195-1288195; species=ponAbe
GAAACTTGCCCCGAGTTTCTCTGGGGCCCTCGGGCCCAACTTCTGCTTTGCACTATGTTCACTTTGGGGTTGGTTCTCAGCCATCCAAGGGTCTCCAGTGAGGTGGCTGCTTGCTGTCTGAGATAAAGGTTCCTAAACCTTAAACCTCTCTTCCTCTGGAGGAGGGTGGGGGATTCTGGCAGGATGAATCGCAGGATGGCGCGTACTGAAGCCACGATGTTCATCCAGGCCAAAGCAGGGTGTCCTGGGATAGGTTTCCCAGGCAGGGGCATGGCAGAGCAGGCAGGTGCCCTGCAGCCTCCCTACTCCCAGCCCAAGGCCAGTTGGCCTGGGAAGTTCACTGCCCCAACTCTTTTCCCGGGACCATACTGAGTCCCCCAGCCACGCTGCTGACATTACCATTATTATTTTACCAAGTAAACTCACTCCTCTTCCCCCACAGGGGTTACACCCATCTGGTTGTCCCACCCACTCTTCAGAGGCTAGGCCCCACCTCTGGG
>gene=chr20_1287195-1288195; species=rheMac
GGAACTTGCCCCGAGTTTCTCTGGGGCCCTCGGGCCCAACTTCTGCTTTGCACTATGTTCATTTTGGGGTTGGTTCTCAGCCATCCAAGGGTCTCCAGTGAGATGGCTGCTTGCTGTCTGAGATGAGGGTTCCTAAACCTTAAACCTATCTGCCTCTGGAGGAGGGTGGGGGACTCTGGCAGGATGAATCACAGGATGGCG--TACTGAAGCCACGATGTTCGTCCAGGCCAAAGCATGGTGTCCTGGGATAGGTTTCCCAGGCAGGGGCATGGCAGAGCCGGCAGGCACCCTGCAGCCTCCCTGCTCCCAGCCCAAGGCCAGTCGGCCTGGGAAGTTCACTGCCCCAACTCCTTTCCCGGGACCATACTGAGTCCCCCAGCCACGCTGCTGACATTACCTTTATTATCTTACCAAGTAAACTCACTCCTCTTCCCCCACAGGGGTTACAACCATCTGGTTGTCCCTCCCACTCTTCAGAGGCGAGGCCCCACATCTGGG
>gene=chr20_1367237-1368237; species=hg19
gaatgcaggccaaggtggcttgagcTCCTGGGAGAGGAAGAGCAAATGTAACAGAAAGAGACAGTAGCATCTAAGAACTGGTTATTTCTACCTCCCCGACTTTCTGCACTGCTAGAATACACCTGGTCAAAATCAAAGGGGTCCAGGGGAGGGAATGCAGAGACTTGGTTAAGCTTTTTAGCaggaaaagaaaacaaaaaaacagaagaaaaaatagaagtaaaaataaacaaaTGTCACCATGAGCACCAAAGGGAGAACTGAATGCTATGTGATTAAGTTATTCATAACCTTGGCTTCTTCCATGGGAAACAGCAGGTGACAATATTTTTAGAGAAAATTCCAAGGCAGACAAATGATTTCCAGTTTATGGATACAATAAACCCCTCAGTAATTCATAAAAATCAGTTTAAGCCTAAAAATGTTCTAGTTAAAACATCTATGAGtaaataggtgaatttatggtatgtaaattatattcaataaagctgttaCCAAGA
>gene=chr20_1367237-1368237; species=bosTau
gaatgcaggccagggtggcctgagctcctgggaagggaaaaggaaaggcaaagaacagagacagcagcagccaggtGCAGATTATCCCCCCTCCTCCTGCTCTTTGTACTGCTAGAATTTATCAGGCCAAAGTTAAAGGGGCCCAAGGGAA---------------------------------------------------------------------------------------------------------------------TACATGCCTAAGTTGTTCACACCTCCGGCCTTTTCCATGGGAAACTGTAGATGACAATATTTTTAGAGAAAATCCCAAGGCAGACAAATGAGCCTTAGTTTATAGACACAATGAACCAACTCCTATTTCATAAAAACCAGGCTAATCCCAAACATGTTCAAGTTAAAAAT--------------------TTTATTGT--ATAAATTATATCCAATGAAGCTGTCAAT----
>gene=chr20_1367237-1368237; species=calJac
caatccaggccaaggtggcttgagctcctgggagtgaaagggtaaaTACAACAGGAAGAGACAGTAGCATCTAGGAAATGGTTATTTCTGCCTCCCTGACTTTCTGCACTGCTAGAATATACTTGGTCAAAATCAAAGGGGTCCAGAGGAGAGAAGGCGGGGACTTGGTTAAGCTTCTTATCAGGAAAACAAAA--ACAAAAC---CGAAAAAATAGAAGTAAAAATAAACAAATGTCACCATAAGCACCAAAGGGAGAACTGGATGCTATGTGATTAAGTTATTCATAACCCTGGCTTCTTCCATGGAAAATAGCAGGTGACAATATTTTTAGAGAAAATTCCAAGGCAGACAAATGATTTCCAGTTTATGGATATAATAAATCCCTCAGTACGTCATAAAAACCAGTTTAAGCCTA------------TTAAAACATATATGAGTAAA----TGAATTTATGGCATGTAAATTAAATTCAATAAAGCTGTTACCAAAA
>gene=chr20_1367237-1368237; species=canFam
GAAGGTAGGCCAGGGAGGTCTGAGCTCCTGGAAGGGGACGAGTAAAGGCAGCAAGCAGAGACAGCAGT-CCCAGCAGTGGACTATTTCTCCCCCTCCCCCTC----CACTGCTAGAATGTATCCTACCGAAGTTAAAGGGAGCTGGGGAAAGGAATATGAGGACTCAGCTGAGTTCTTCAGTAGGTAA--AGAACAGAGGAGGAAAAAGAGAAATAAAAATAAA------CAAACATCACCATGAACACCAAAGGGAGAACTGGATAA--------TAAGTTATCCACACCCTTGGCCTTTTCCATGAGAAATAGCAGGTAACAATATTTTTAGAGAGAA-------------AAGCAATTCCTAGCTTACAGATACAATTAACCCATGAGCACTTCATAAAAATCAGTTTAACCCCAAAAATGTTCAAGTTCAAAAGCCTATGGAtgaatgggtaaacttatggtacataaattatatccaataaagctattaaT-GGG
>gene=chr20_1367237-1368237; species=equCab
GAACGCAGGCCAGGGTGGTCTGAGCTCCGGGCAGGGGAAGAGTAAAGGCGGTG---AGAGACAGCAGCATCCAGGAGCTGATTATTTCTCCTCCTCCTACTTTTTGCACTGCTGGAGCTAACCTGGCCAAAATTAAAGGGGGCTGGGGGAAGGAATGCAAGGACTCAGGTGAGTTCCCCAGTAGG-----AAAACAGGCAAGAGAAAAAACAAATAAAAATAAG------CAAACTCCACTGTGAGCGCCAAAGGGAGAGGGGGATAGTACACATCTAAGTTATCCATACCCTTGGCCTTTTCCACGGGAAACAGCAGCTGACAATATTTTTAGAGAAAATCCCAAGGCAGATAAATGACCCCCAGTTTACAGATATAATGAACCGATTAGCACTTGACAAAAATCAGTTCAATCCCAAAAATGTTCAAGTTAAAAAGCCTATG--------------tttattgtacataaattatatttaacaaagctgttaat-a--
>gene=chr20_1367237-1368237; species=gorGor
GAATGCAGGCCAAGGTGGCTTGAGCTCCTGGGAGAGGAAGAGTAAATGTAACAGAAAGAGACAGTAGCATCTAGGAACTGGTTATTTCTACCTCCCCGACTTTCTGCACTGCTAGAATACACCTGGTCAAAATCAAAGGGGTCCAGGGGAGGGAATGCAGAGACTTGGTTAAGCTTTTTAGCAGGaaaagaaaac-aaaaaacagaagaaaaaatagaagtaaaaataaaCAAATGTCACCATGAGCACCAAAGGGAGAACTGAATGCTATGTGATTAAGTTATTCATAACCTTGGCTTCTTCCATGGGAAACAGCAGGTGACAATATTTTTAGAGAAAATTCCAAGGCAGACAAATGATTTCCAGTTTATGGATACAATAAACCCCTCAGTAATTCATAAAAATCAGTTTAAGCCTAAAAATGTTCTAGTTAAAACATCTATGAGtaaataggtgaatttatggtatgtatattatattcaataaagctgttaCCAAGA
>gene=chr20_1367237-1368237; species=panTro
GAATGCAGGCCAAGGTGGCTTGAGCTCCTGGGAGAGGAAGAGTAAATGTAACAGAAAGAGACAGTAGCATCTAGGAACTGGTTATTTCTACCTCCCCGACTTTCTGCACTGCTAGAATACACCTGGTCAAAATCAAAGGGGTCCAGGGGAGGGAATGCAGAGACTTGGTTAAGCTTTTTAGCAGGaaaagaaaac-aaaaaacagaagaaaaaatagaagtaaaaat----aaaTGTCACCATGAGCACCAAAGGGAGAACTGAATGCTATGTGATTAAGTTATTCATAACCTTGGCTTCTTCCATGGGAAACAGCAGGTGACAATATTTTTAGAGAAAATTCCAAGGCAGACAAATGATTTCCAGTTTATGGATACAATAAACCCCTCAGTAATTCATAAAAATCAGTTTAAGCCTAAAAATGTTCTAGTTAAAACATCTATGAGtaaataggtgaatttatggtatgcaaattatattcaataaagctgttaCCAAGA
>gene=chr20_1367237-1368237; species=papHam
gaacgcaggccaaggtagcttgagcTCCTGGGAGAGGAAGAGTAAATATAACAGGAAGAGACAGTAGCATCTAGGAACTGGTTATTTCTACCTCCCTGACTTTCTGCACTGCTAGAATACACCTGGTCAAAATCAAAGGGGTCCAGGAGAGGGAATGCAGAGACTTGGTTAAGCTTCTTAGCAGGaaaacaaaacaaaaaaacagaagaaaaaatagaagtaaaaataaaCAAATGTTGCCATGAGCACCAAAGGGAGAACTGGATGCTATGTGATTAAGTTATTCATAACCTTGGCTTCTTCCATGGGAAATAGCAGGTGACAATATTTTTAGAGAAAATTCCAAGGCAAACAAATGATTTCCAGTTTAGGGATACAATAAACCCCTCAGTACTTCATAAAAATCAGTTTAAGCCTAAAAATGTTCTAGTTAAAACATCTGTAAGtaaataggtgaatttatggtatataaattatattcaataaagctgtta---AAA
>gene=chr20_1367237-1368237; species=ponAbe
gaatgcaggccaaggtggcttgagcTCCTGGGAGAGGAAGAGTAAATGTAACAGAAAGAGACAGTAGCATCTAGGAACTGGTTATTTCTACCTCCCCAACTTTCTGCACTGCTAGAATACACCTGGTCACAATCAAAGGGGTCCAGGGGAGGGAATGCAGAGACTTGGTTAAGCTTTTTAGCAGGAAAAGAAAACAAaaaaacaaaagaaaaaatagaagtaaaaataaaCAAATATCACCATGAGCACCAAAGGGAGAACTGGATGCTACGTGATTAAGTTATTCATAACCTTGGCTTCTTCCATGGGAAACAGCAGGTGACAATATTTTTAGAGAAAATTCCAAGACAGACAAATGATTTCCAGTTTATGGATACAATAAACCCCTCAGTACTTCATAAAAATCAGTTTAAGCCTAAAAATGTTCCAGTTAAAACATCTATGAGtaaataggtgaatttatggtatgtaaattatattcaataaagctgttaccaaaa
>gene=chr20_1367237-1368237; species=rheMac
gaacacaggccaaggtagcttgagcTCCTGGGAGAGGAAGAGTAAATATAACAGGAAGAGACAGTAGCATCTAGGAACTGGTTATTTCTACCTCCCTGACTTTCTGCACTGCTAGAATACACCTGGTCAAAATCAAAGGGCTCCAGGAGAGGGAATGTAGAGACTTGGTTAAGCTTCTTAGCAGGaaaacaaaacaaaaaaacagaagaaaaaatagaagtaaaaataaaCAAATGTCGCCATGAGCACCAAAGGGAGAACTGGATGCTATGTGATTAAGTTATTCATAACCCTGGCTTCTTCCATGGGAAATAGCAGGTGACAATATTTTTAGAGAAAATTCCAAGGCAAACAAATGATTTCCAGTTTATGGATACAATAAACCCCTCAGTACTTCATAAAAATCAGTTTAAGCCTAAAAATGTTCTAGTTAAAACATCTGTGAGtaaataggtgaatttatggtatataaattatattcaataaagctgttaGC-AAA
>gene=chr20_1420394-1421394; species=hg19
CAAGTCCTAGTCCTGGCATTGAGGTTCTCAGTTGCTCAACACGGAGGGTAACTGGCCCTTAATAAACCTCTTGGTCCAGCTGAGACAGGGCAAGAAGGGACTGGGGACATTCCTGTCACACCCGCTTCCTACCCCAGACACATCTTCTTAGCACCTGTTGCAGGAACACCCTGTGGCTCTAGGTGCCCTTTAGGACGCCCCCTCATGGCTGAGAACCTGCTTTGGGAGGAGGGACTGCAGTTCCCAAGCAGGCACCACATGGGGGTGCTTTAAAAGCCTTCTTGCCTTCCATCCTTTTAGATAAGGTCTGGTCTCCATTTCACAGGttcatccaagcacgcacttgttgaggatctactatgcgtcagacaccatgccacctgctccggatacaagagtgaggaacaggcatttctgccctcatggagtttataagctagtggggggaccaaggaaacaagcacgttaataaatagagtacatattagatggagcagaga
>gene=chr20_1420394-1421394; species=bosTau
CTAGAACTAAGCTGGGCATTGAGGATCTCAGGTGCTCACTGT-GAAGGTGATTGGCCCTTAATAACCTTCCTAACCCAAC--------GGCAGGGAAAGC-TGGGGGCATTCCCTTTACACCATG------CTCCCGTTCTGCCCTCTTAAGGCCT-TTGCTGAAAGAACCTGAAGCTATGATTACCCTTTAGAATGCCCCCATGTGGCTGAGAACCTACTTTGGGAGGCAG-----------------------------------------------------------------TTGATCAGGTCTTATTTCCATTTCACATGttcatccaaccagttatttgttgagcacctactatgtgtcaggcactgtgccaggttgtcaaggtacatgagtgaagaaaacatccccctgct-tcagggagcttataatctagtggagggacaagggaaat----------------agaatacatatcgga-agaagtcaga
>gene=chr20_1420394-1421394; species=calJac
CAAGTCCGAGTTCTGGCATCGAGGTACTCAGGTGCTCAACGTGGAGGGTAATTGGCCCTTAATAAACCTCCTAGTCCAGCTGAGACAGGGAAGGAACAGACTGGGGACATTCCTGTTACACCTACTTCCCACCT--GACACACCTTCTCAGCA----------------CCTGTGGCTCCAAGTGCCC-TTAGGATGCCCCCTTGTAGCTGAGAGCCTGCTTTGGGAGGAGGGACTGCAGTTGCCAAGCATGCACCACATGTAGGTGCTTT--AAGCCTTCTTGCCTTCCATCTTTTTATATAAGGTCTGGCCTCCACTCCACAGGttcatccaagcacttacttgtggaagatctactatgtgtcaagcaccatgccacttgctccggatacaagagtgaggaaaaggcatatctgccctcatggagtctatgatctagt-gagagaccaaggaaacaagcacgta----aatagagtatatatcagatggagcagaga
>gene=chr20_1420394-1421394; species=canFam
CTAGACCTGGTTTGGACATTGAAGGCCTCAGGTGCTCA--ACAGAGGGTAATCGGCCCATCATAAACTTCTGAGTTCAGCTCAGGCTGGGCAGGGAAAGTTAGGGGGCGTTCCCTTCACACCCTGCTCCCCCTCCCGCTTCACCTTCTCAATGCCT-TTGCTGGAAG---------CAACAGGTGCCCTTTGGGATGCCCTCCTGTGGCTGAGAATCTGCTTGGGGAGAAGGGACTGTAGGTCCCAAGTACCAACCACATGG-GGCATGCT--GGGCAGTACAGTGGTCA--CTCTTTAGCTAAGGTCTTATCTCTTGTTttcaggttcatccaaccagttattttttgaggatctgctatgagtcaggcactgtgctgggtgctcagggtacaagagtgaagaacacaaacccctgccttcatcgagttcataatctagtggagggatgaaggaagatagaata----gata--------ataccagatggaggtcaga
>gene=chr20_1420394-1421394; species=equCab
CTAGACCTGGTCCTGGCACTGAGGGTCTCAGGTGCTCAACAGGGAGGGTAATTGGCCCTTAATAAGCTTCCTAGTCCAGCCCAGGCCGGGCAGGGACAGCTGGGAGGCATTCCCTTCACACCCTGCTCCCCCTCCCGCTCTACCTTCTTAGCAACT-TTGCTGGAAGAGCCTGGACCTACAGGTGCCCTTTAGAATGCCCCCCTGTGGCTGAGAACCTGCTTTGGGAGGAGGGAC--CAGGTATCAAGCACCTACCACATGG-GGCGCTTT--CAGCATCACAGTCTTCA--TCCTTTAGATAAGGCTTTATCCCC--------ATttcatccaggcacttatttgttggggacctattatgtgtcgggcactatgaccggagctcaggatgtaagagtgaagaacacaaacccctgccttcttggagtttataatctagtggagggatgagggaaacaaacacacagggacagcgagtgtacatcagatggagacagga
>gene=chr20_1420394-1421394; species=gorGor
---GTCCTAGTCCTGGCATTGAGGTTCTCAGGTGCTCAATACGGAGGGTAACTGGCCGTTAATAAACCTCTTTGTCCAGCTGAGACAGGGCAAGAAGGGACTGGGGACATTCCTGTCACACCTGCTTCCTACCCCAGACACATCTTCTTAGCACCTGTTGCAGGAAGATCCTGCGGCTCCAGGTGCCCTTTAGGACGCCCCCTCATGGCTGAGAACCTGCTTTGGGAGGAGGGACTGCAGTTCCCAAGCAGGCACCACATGGGGGTGCTTTAAAAGCCTTCTTGCCTTCCATCCTTTTATATAAGGTCTGGTCTCCATTTCACAGGttcatccaagcacgcacttgttgaggatctactatgcgtcagacaccatgccacctgctccggatacaagagtgaggaacaggcatttctgccctcatggagtttataatctagtggggggaccaaggaaagaagcacgttaataaatagagtacatattagatggagcagaga
>gene=chr20_1420394-1421394; species=panTro
CAAGTCCTAGTCCTGGCATTGAGGTTCTCAGGTGCTCAACACGGAGGGTAACTGGCCCTTAATAAACCTCTTGGTCCAGCTGAGACAGGGCAAGAAGGGACTGGGGACATTCCTGTCACACCTGCTTCCTACCCCAGACACATCTTCTTAGCACCTGTTGCAGGAAGACCCTGTGGCTCCAGGTGCCCTTTAGGACGCCCCCTCATGGCTGAGAACGTGCTTTGGGAGGAGGGACTGCAGTTCCCAAGCACGCACCACATGGGGGTGCTTTAAAAGCCTTCTTGCCTTCCATCCTTTTATATAAGGTCTGGTCTCCATTTCACAGGttcatccaagcacgcacttgttgaggatctactatgcgtcagacatcatgccacctgctccggatacaagagtgaggaacaggcatttctgccctcatggagtttataagctagtggggggaccaaggaaacaagcacgttaataaatagagtacatattagatggagcagaga
>gene=chr20_1420394-1421394; species=papHam
CAAGTCCTAGTCCTGGCACTGAGGTTCTCAAGTTCTCAACACGGAGGGTAACTGGCCCTTAATAAACCTCTTAGTCCAGCTGAGACAGGGCAGGAAGGGACTGGGGACATTCCTGTCACACCTGCTTCCCACCCCAGACACA---TCTCAGCACTTGTTGCAGGAAGACCCTGTGGCTCCAGGTGTCCTTTAGGACGCCCCCTCGTGGCTGAGAACCTGCTTTGGGAGGAGGGACTGCAGTTGCCAAGCATGCACCACATGGCGGTGCTTT--AAGCCTTCTTGCCTTCCATTCTTTTATATAAGGTCTGGTCTCCATTTCACAGGttcatgcaagcatgcacttgttgaggatctactatgcgtcaggcaccatgccacttgctccggatacaagagtgaggaacaggcatttttgcccttatggagtctataatctagt-gggggaccaaggaaacaagcacatt----aatagagtacatattagatggagcagaga
>gene=chr20_1420394-1421394; species=ponAbe
CAAGTCCTAGTCCTGGCATTGAGGTTCTCAGGTGCTCAACACGGAGGGTAACTGGCCCTTAATAAACCTCTTGGTCCAGCTGAGACAGGGCAAGAAGGGACTGGGGACATTCCTGTCACACCTGCTTCCTACCCCAGACACATCCTCTTAGCACCTGTTGCAGGAAGCCCCTGTGGCTCCAGGTGCCCTTTAGGATGCCCCCTCATGGCTGAGAACCTGCTTTGGGAGGAGGGACTGCAGTTCCCAAGCAGGCACCACATGGGGGTGCTTTAAAAGCCTTCTTGTCTTCCATCC--TTATATAAGGTCTGGTCTCCATTTCACAGGttcatccaagcacgtgcttgttgaggatctactatgcgtcagacaccatgccacctgctccggatacaagagtgaggaacaggcatctctgcccttatggagtttataatctagt-gggggatcaaggaaataggcacgttaataaatagagtacatattagatggagcagaga
>gene=chr20_1420394-1421394; species=rheMac
CAAGTCCTAGTCCTGGCACTGAGGTTCTCAAGTTCTCAACACGGAGGGTAACTGGCCCTTAATAAACCTCTTAGTCCAGCTGAGACAGGGCAGGAAGGGACTGGGGACATTCCTGTCACACCTGCTTCCCACCCCAGACACA---TCTCAGCACTTGTTGCAGGAAGACCCTGTGGCTCCAGGTGTCCTTTAGGACGCCCCCTCGTGGCTGAGAACCTGCTTTGGGAGGAGGGACTGCAGTTGCCAAGCATGCACCACATGGCGGTGCTTT--AAGCCTTCTTGCCTTCCATCCTTTTATATAAGGTCTGGTCTCCATTTCACAGGttcatgcaagcacacacttgttgaggatctactatgcgtcaggcaccatgccacttgctccggatacaagagtgaggaacaggcatttttgccctcatggagtctataatctagt-gggggagcaaggaaacaagcacatt----aatagagtacatattagatggagcagaga
>gene=chr20_1456487-1457487; species=hg19
CAGATGTAGGGATCTAGGAGTTTGTCATGAGGCCTGGGGGCACCTAGAGGCTGGGACTGGAGGTAGGGAAATGGTTGAGGAGCCCTGGCTCCTCTCCAACTCAGAGGGTCCTCACTCTGGGGCTGACCCCTCACTCTTGACCCTTGCTCCATGCTAAGGTGTTCATGGCTCCTGCTGGGCCTGTGGTCTTGACATCTTCTTGCCCAGGGCTCCTCCGAGAGGTAGCCAGGGCCAGTAGGAGTGCAGCCAAGGTAATTGCCTTCAGCCCCAGGACCACAGGTGCGAACACAACCAGGAGGCCTGGGAGGCACAGGAGAGAGCTCAGGCGGGACCCGTGGTGAGGGCCCCACAGCCCACGCCTCATTGCTGCCCATGGGCAAGGTCACATCCTGCTGCTGTATAACCTCTGGAGCTGTATCCTTTCTACATTGAAAGAGGAGATCAAAGACCACCCTTCCCTCTGCCCTGGGCCCAGAGAACGGTTGCCCAATATTCTGCCT
>gene=chr20_1456487-1457487; species=bosTau
CAGGCATCAGGATCCTGGAGTTCATCGTGAGGCTTGAAGGCAGCTGGGAGCTGGCATGGGAGGCAGAGAAATGATTAGGGATTCCTGGGCCCTCT----CTTAGAGGA--CCCACTCTAGGGCTGACCAGTCAT-------CCATGACCCATGCTAAGACGAGCACACCT-CTTCTGGGCCTGGAGTTCTGATGTCTTCTTGTCAAGGGCTTCTCCAGCAGACAACCAGGGCCAGCAAGAGTGCAGCCAAGGTCACTGTTTTCAGTCCCAGGACCGCAAGTGTGAGGACAGACAGGAGCCCTGGGAGACACAGAGGAAAGCTCAGGAAGGACCCCGGGTGAGCCCCCAACAGCCCACAACTCAGTGCCCCT-AT-GGTGAAGCTGAGCCTAGCTTCTGTATAGCCTGCGGGGCCACATCCCTTCTACAGCTAA---AGAGATCATAGACCTCCCTTCCTCCTGTTTCAGGCTCACAGAGCCTTTGCCCAATATCCTGTTT
>gene=chr20_1456487-1457487; species=calJac
CAGATGTACAGATCTCGGAGTTTGTCATGAGCCCTGGGGGCATCTGGAGGCTGGGACTGGAGGCAGGGAAGTGGTTGAGGAGCCCTGGCTCCTCTCTGACTCAGGAGATCCCCATTCTGGGGCTGACCCCTCACTTTTGAACCTTGCTCCATGCTAAGGTGTTCATGGCT-CTGCTGGGCCTGTGGTCTTGAAATCTTCTTGCCCAGGTCTCCTCTGACAGGTAGCCAGGGCCAGTAGAACTGCAGCCAAGACCATCGCCTTCAGCCCCAGGACCACAGGCGTGAACACAACCAGGAGGCCTGGGAGACACAGGAGAGAGCTCAGGCAGGACCTGTGGCAAGGGCCCCACAGCTCACACCTCAGTGCTGCTCATGGGCAAGGTCGCTTCCTGCTGCTGTATAACCTCCGGAGCTGTATCCTTTCTACAGTGACAGAGGTGATCAAAGGCCACCCTTTCCTCTGCCCTGGGCCCAGAGAAGGGTTGCCCAATATTGTACCT
>gene=chr20_1456487-1457487; species=canFam
CAGGTATGTGGATCCCGGAGTTTGGCATGAGTCCTGGGGGCCTCTGGAGGTTGAGATCAGAGGCAGAGAAATGGTTGGGGAGCCTTGGCCTCCCTCTGATTCAGAGGA--CCCACTCTGGGGCCGACCCCTCAcccatgccccatgccccatGCTAATGTGGGCCCAGTT-TTGCTGGGCCTGGAGTCTTGACGTCTTCTTGCCATGGTCTCCTCTGGCAGGCAACCAGGACCAGCAGGAGTGCAGCCAGGGTTGTTGCCTTCAGCCCCAGGACCAGAGATGTGAACACAGACAGGAGGTCTGGAGGACACAGGGGAGAACTCAGGAAGGACCCTGGGTGATTCCCCAATAGTCCAGACCTCAGTGTCCCC-AC-AGGGAAGTTGGCCCCAGCTGCT------------GGGCCACATTCTTTGTACACTGAGAGAGGAGACCAAAGA---CCCCTCCCTCTATCCTGGGCCTAAAGAGGCTTTGCCCAATATCCTACCT
>gene=chr20_1456487-1457487; species=equCab
CACGTGTAGGGATCCTGGAGTTCATCATGAGGCCTGGGGGTATCTGGAGGCTGGGATTGGAGGCAGAGAAATGACTGGGGAGCC-CAGCCCCTCTCCTACTCAGAGAA--CCCACTCAGGGGCTGACCCTTCACCCATGCCCCACGCCGCATGCTAAAATGAGCACAGCT-CTGCTGGGCCTGGGGTCCTGCAGTCTTCTTGCCGAGGGTTCCTCCGGCGGACAGCCAGGGCCAGCAGGAAGGCAGCCAAGGTCACTGCCTTCAGCCCCAGGACCACAAGTGTGAGCACAGACAGGAGGCCTAGGGGACACAGGGGAGAGCTCAGGGAGGACCCCGGGTGAATCCCCCACAGCCCACACCTCAGTGCCCCC-GT-GGTGAGGTTGGGCCCAACTGCTGTATAACCTCTGGGGCCACATCCTTTCTACGTTGTG---GGGAGTCAAAGACCTCCCCTCCCTCTGTCCTGGG-CTGAAGAGGCTTTGCCCAATATCTTATCT
>gene=chr20_1456487-1457487; species=gorGor
CAGATGTAGGGATCTAGGAGTTTGTCATGAGGCCTGGGGGCACCTAGAGTCTGGGACTGGAGGTAGGGAAATGGTTGAGGAGCCCTGGCTCCTCTCCAACTCAGAGGGTCCTCACTCTGGGGCTGACCCCTCACTCTTGACCCTTGCTCCATGCTAAGGTGTTCATGGCTCCTGCTGGGCCTGTGGTCTTGATATCTTCTTGCCCAGGGCTCCTCCGAGAGGTAGCCAGGGCCAGTAGGAGTGCAGCCAAGGTAATTGCCTTCAGCCCCAGGACCACAGGTGCGAACACAACCAGGAGGCCTGGGAGGCACAGGAGAGAGCTCAGGTGGGACCCGTGGTGAGGGCCCCACAGCCCACGCCTCAGTGCTGCCCATGGGCAAGGTCACATCCTGCTGCTGTATAACCTCTGGAGCTGTATCCTTTCTACATTGAAAGAGGAGATCAAAGACCACCCTACCCTCTGCCCTGGGCCCAGAGAACGGTTGCCCAATATTCTACCT
>gene=chr20_1456487-1457487; species=panTro
CAGATGTAGGGATCTAGGAGTTTGTCATGAGGCCTGGGGGCACCTAGAGGCTGGGACTGGAGGTAGGGAAATGGTTGAGGAGCCCTGGCTCCTCTCCAACTCAGAGGGTCCTCACTCTGGGGCTGACCCCTCACTCTTGACCCTTGCTCCATGCTAAGGTGTTCATGGCTCCTGCTGGGCCTGTGGTCTTGACATCTTCTTGCCCAGGGCTCCTCCGAGAGGTAGCCAGGGCCAGTAGGAGTGCAGCCAAGGTAATTGCCTTCAGCCCCAGGACCACAGGTGCGAACACAACCAGGAGGCCTGGGAGGCACAGGAGAGAGCTCAGGCGGGACCCGTGGTGAGGGCCCCACAGCCCACGCCTCAGTGCTGCCCATGGGCAAGGTCACATCCTGCTGCTGTATAACCTCTGGAGCTGTATCCTTTCTACATTGAAAGAGGAGATCAAAGACCACCCTTCCCTCCGCCCTGGGCCCAGAGAACGGTTGCCCAATATTCTACCT
>gene=chr20_1456487-1457487; species=papHam
CAGATGTAGGGATCTAGGAGTTCGTCATGAGGCCTGAGGGCATCTGGAGGCTGGGACTGGAGGTAGGGAAATGGTTGAGGAGCCCTGGCTCCTCTCCAACTCAGAGGATCCCCAGTCTTGGGCTGACCCCTCACTCTTGACCCTTGCTCCATGCTAAGGTGTTCATGGCTTCTGCTGGGTGTGTGGTCTTGACATCTTCTTGCCCAGGGCTCCTCCGAGAGGTAGCCAGAGCCAGGAGGAGTGCAGCCAATGTAATTGCCTTCAGCCCCAGGACCACAGGTGCAAACACAACCAGGAGGCCTGGTAGGCACAGGAGAGAGCTCAGGCGGGACCCATGGTGAGGGCCCCACAGCCCACACCTCAGTGCTGCCCATGGGCAAGGTCACATCCTGCTGCTGTATAACCTCTGGAGCTGTATCCTTTCTACATTGAAAGACGAGATCAAAGACCATCCTTCCCTCTGCCCTGGGCCCAGAGAAGGGTTGCCCAATATTCTACCT
>gene=chr20_1456487-1457487; species=ponAbe
CAGATGTAGGGATCTAGAAGTTTGTCATGAGGCCTGGGGGCACCTGGAGGCTGGGACTGGAGGTAGGGAAATGGTTGAGGAGCCCTGGCTCCTCTCCAACTCAGAAGATCCCCATTCTGGGGCTGACCCCTCACTCTTGACCCTTGCTCCATGCTAAGATGTTCATGGCTCCTGCTAGGCCTGTGGTCTTGACATCTTCTTGCCCAGGGCTCCTCCGAGAGGTAGCCAGGGCCCGTAGGAGTGCAGCCAAGGTAATTGCCTTCAGCCCCAGGACCACAGGTGCGAACACAACCAGGAGGCCTGGGAGGCACAGGAGAGAGCTCAGGCGGGACCCGTGGTGAGGGCCCCACAGCCCACACCTCAGTGCTGCCCATGGGCAAGGTCACATCCTGCTGCTGTATAACCTCTGGAGCTGTATCCTTTCTACATTGAGAGAGGAGATGAAAGACCACCCTTCCCTCTGCCCTGGGCCCAGAGAACGGTTATCCAATATTCTACCT
>gene=chr20_1456487-1457487; species=rheMac
CAGATGTAGGGATCTAGGAGTTCGTCATGAGGCCTGAGGGCATCTGGAGGCTGGGACTGGAGGTAGGGAAATGGTTGAGGAGCCCTGGCTCCTCTCCAACTCAGAGGATCCCCAGTCTTGGGCTGACCCCTCACTCTTGACCCTTGCTCCATGCTAAGGTGTTCATGGCTTCTGCTGGGTCTGTGGTCTTGACATCTTCTTGCCCAGGGCTCCTCCGAGAGGTAGCCAGAGCCAGGAGGAGTGCAGCCAATGTAATTGCCTTCAGCCCCAGGACCACAGGTGCAAACACAACCAGGAGGCCTGGTAGGCACAGGAGAGAGCTCAGGCGGGACCCATGGTGAGAGCCCCACAGCCCACACCTCAGTGCTGCCCATGGGCAAGGTCACATCCTGCTGCTGTATAACCTCTGGAGCTGTATCCTTTCTACATTGAAAGACGAGATCAAAGACCATCCTTCCCTCTGCCCTGGGCCCAGAGAAGGGTTGCCCAATATTCTACCT
>gene=chr20_1653195-1654195; species=hg19
TTCCAAAGAGGGAACGTTTTTGGAATCTGGGTCTTCAGTTGGGTCAGGTTTGGGTTGACAAACAAGATCACTGAGTACTGAGAAAGCCAAAGGTGGTTAATGTTTTCATCATTAGTTAACTACAAGAAACACAGACCCAGGCCATCTAAGCAGGCAGGCACTCATCCTGCGTCCTGAAAGCACACAGATTAGAGAATCAGAAAAATGAAGGCAGTTTCTTTCCATAGAGAGGTCCTAAAGGGCACCTCCAAATTGTGAATTACTACCCTACATCTTCTACAACAATCACCAGGAAGCATATATCACACATATTTGCCTTTGTACATATTAACCTGCTCCCTAACATGTGTCAGACATTTTGAGGGCACAGTAAAGAGGGTGTCACTTGAAGAAGAGAAGTTATCAAGATACCACCAGCATGGCGACCCTAACGGGATGAGAGGATGTAATCAATTTCCATTTATGGGAGCCTGATGCTGCCTGCTCCCTCTATACCTCTC
>gene=chr20_1653195-1654195; species=bosTau
TTCATGCAAACGGGTATTTTTTGAGTC-GGGTTTTCTCTTGGGTTAGTTTTGAGTTGAAAAGAAAGATCACCGAGTGCTGAGAAA-CCACAGGTGCTTAGCTTCTTCACTGTTATTAAATCCATAGAGACACAGACATAGGCC-TACAAGAAAC-----------CCAGATTC--------ACACAAATCAGCAAGTCAAA--TGTGAGAG-------TCCCTGTAGAGGAGTCCTGCAGGGTGTCTCTCAATTGTTCATTATTACCCAATACCTCCTGTAAAAGTCAC-----AGCAAACATTACAGATATTTGCATTTCTAAATATTAGCTTGCTTCCTAAAACTCATCAAACAT-TTGAGGACATACATAGTA-GCTG---CCTTAATATGTCAAATTGTATAAACTCCAGCATCCTGACATCCCTAAAGGGATGAGGTACTGTGATCAGTTACTACTTATCAGAGCCTAAAGATGCCTGATCTCTTGATCACCCTC
>gene=chr20_1653195-1654195; species=calJac
--------------------------------------------------------------------------------------------------------------------------------------------------------------------------------------------------------------------------------------------------------------------------------------------------------------------------------------------------------------------------------------------------------------------------------------------------------------------------------------------------------------------
>gene=chr20_1653195-1654195; species=canFam
----AATGAAGGGATGTTT--CGAATCTGCATTTTTTCTCGGGTCAGTTTTGGGTTGAAAACCAAGATCATTATGTGCTGAGGAAGCCAAAGGTCATTAATTTCTTAGTCATGGCTTAATTTCAAG-GACAGAAATACAGAAC-TACGAGTAGGCAGTAGCT-GTCCCGTGTCCTGAAAGCACCCACATTAGTGAATCAAA--GGGGGGGG--GCATTTTACTCATAAAAGGTCCTATAGGGTACCTCCAAGTTGTTAATTATTACCCAACACCTTGTATAACAAACAC-----AGGAAA---TATAAATATTTACATTTGTGAATATTAACTT----CCTAAAACTCATCAAACATGTTGAGGACATGGGAAGGA-GGTGTCACTTGAATAAGTGAAGTCATGAAATCACCAACAGCCTGATGCCCCTAGAGAGATGAGGTGCTGTGCTCAGCTGCCAGTCATGGCCATCTGACTCTGGCTGGTCTCTCCTCGCCCCTC
>gene=chr20_1653195-1654195; species=equCab
TTGAGGTAAAAGGATGTTTTCTGAATCTGGATTTTCTTTCGTGTCAGTTTTGGGTTGAAAACAAAGACCACTG-AAGCTGAGAAAGCCAAAGGTGGTTAATCTCTTAATTGTTGTTAAGTCAGAAGAGACACAGACACAGGCC-TATG---------------GAGCAGTGTCCTGAAA-CACACAATTCAGTGAGTCAAA--AGTGAGGGCAGTCTCTCCCTGTAGACGGGTCCTATAGGGTGTCTCCAAATTGTCAATTATTACCCAACACCTTCTGCAAGAGTCAC-----------------AAATATTTGCCTTTGTGAATAATAACTTGCTCCCTAAAACCTGCTAAACGTTTTGAGGACATATTAAGGA-GCTGTCACTTGAATAAGTCAAATCATAAAAACACCAGCAGCCCGATGCCCCAAGACAGATGAGATGCTGTGATCCgtcactatttgtgggaggctgaccctgcctgatccctctgggcccctc
>gene=chr20_1653195-1654195; species=gorGor
TTCAAAAGAGGGAACGTTTTTGGAATCTGGGTCTTCAGTTGGGTCAGGTTTGGGTTGACAAACAAGATCACTGAGTACTGAGAAAGCCAAAGGTGGTTAATTTTTTCATCATTAGTTAATTACAAGAAACACAGACCCAGGCCATCTAAGCAGGCAGACACTCATCCTGCGTCCTGAAAGCACACAGATTAGAGAATCAGAAAAATGAAGGCAGCTTCTTTCCATAGAGAGGTC-------GTGTCTCCAAATTGCTAATTATTACCCTGCACCTCCTATAGCAGTCATCAGGAAACACATATTAGGCATACTTGCATTTGTAAATATTAACTTGCTCCCTACCCCATG-CAAACATTTTATGGGCACAGTAAGAAGGGTGTCACTTGAAGAAGTCAAGTCATCAAGACACCAGCAGCATGGCATCCCTAGAGGGCTGAGAGGCTGTAACCAGTTCCCATTTATGGGAGCCTGATGCTGGCTGCTCCCTCTGTACCTCTC
>gene=chr20_1653195-1654195; species=panTro
TTCCAAAGAGGGAATGTTTTTGGAATCTGGGTCTTCAGTTGGGTCAGGTTTGGGTTGACAAACAAGATCACTGAGTACTGAGAAAGCCAAAGGTGGTTAATTTTTTCATCATTAGTTAACTACAAGAAACACAGACCCAGGCCAGCTAAGCAGGCAGACACTCATCCTGCGTCCTGAAAGCACACAGATTAGAGAATCAGAAAAATGAAGGCAGTTTCTTTCCATAGAGAGGTCCTAAAGGGCACCTCCAAATTGTGAATTACTACCCTACATCTTCTACAACAATCACCAGGAAGCATATATCACACATATTTGCCTTTGTACATATTAACCTGCTCCCTAACATGTGTCAGACATTTTGAGGGCACAGTAAAGAGGGTGTCACTTGAAGAAGAGAAGTTATCAAGGTACCACCAGCATGGGGACCCTAACGGGAAGAGAGGATGTAATCAATTTCCATTTATGGGAGCCTGATGCCGCCTGCTCCCTCTCTACCTCTC
>gene=chr20_1653195-1654195; species=papHam
TTCAAAAGATGGAGCGTTTTTGGAATCTGGGTCTTCAGTTGGGTCAGGTTTGGGTTGACAAACAAGATCACTGAGTACTGAGAAAGCCAAAGGTGGTTACTGTTTTCATCATTAGTTAATTACAAGAAACACAGACCCAGGCCATCTAAGCAGGCAGGAGCCCATCCTGCATCCTGAAAGCACACAGATTAGAGAATCAGAAAAATGAGGGCAGTTTCTTTCCATAGACAGGTCCTAAAGGGCATCTCCAAATTGCTAATTACTACCCTACCTCTTCTACAACAATCACCAGGAAGCATATATCACACATATTTGCCTTTGCACATATTAACCTGCTCCCTAACATGTGTCAAACATTTTGAGGGCCCAGGAAGGAGGGTGTCACTTGAACAAGAGAAGTTATCGAGACACCACCAGCATGGGGACCCTAGCGGGATGACAGGCTGTAATCAATTTCCAGTTATGGGAGCCCAATGCTGCTTGCTGCCTCTATACCTCTC
>gene=chr20_1653195-1654195; species=ponAbe
TTCAAAAGAGTGAACGTTTTTGGAATCTGGGTCTTCAGTTGGGTCAGGTTTGGGTTGACAAACAAGATCACTGAGTACTGAGAAAGCCAAAGGTGGTTAATTTTTTCATCATTAGTTAATTACAAGAAACACAGACCCAGGCCATCTAAGCAGGCAGATGCTCATCCTGCGTCCTGAAAGTACACAGATTATAGAATCAGAAAAATGAAGGCAGTTTCTTTCCACAGAGAGGTCCTACAGGGCACCTCCAAATTGCGAATTACTACCCTATATCTTCTACAACAATCACCAGGAAGCATATATCACACATATTTGCCTTTGTACATATTAACCTGCTTCCTAACATGTGTCAGACATTTTGAGGGCACAGTAAAGAGGGTGTCACTTAAAGAAGAGAAGTTATCAAGACATCACCAGCATGGGGACCCTAACAGGATGAGAGGATGTAATCAATTTCCATTTATGGGAGCCTGGTGCCGCCTGCTCCCTCTATACCTCTC
>gene=chr20_1653195-1654195; species=rheMac
TTCAAAAGACGGAGCGTTTTTGGAATCTGGGTCTTCAGTTGGGTCAGGTTTGGGTTGACAAACAAGATCACTGAGTACTGAGAAAGCCAAAGGTGGTGACTTTTTTCATCATTAGTTAATTAC-AGAAACACAGACCCA-GCCATCTAAGCAGGCAGGAGCCCATCA-GCATCCTGAAAGCACACAGGTTAGAGAATCAGAAAAATGAGGGCAGTTTCTTTCCATAGACAGGTCCTAAAGGGCATCTCCAGATTGCTAATTACTACCCTACCTCGTCTACAACAATCACCAGGAAGGATATATCACACATACTTGCCTTTGCACATATTAACCTGCTCCCTAACATGTGTCAAACATTTTGAGGGCCCAGGAAGGAGAGTGTCACTTGAACAAGAGAAGGGGGCGAGACACCACCAGCATGGGGACCCTAGTGGGATGACAGGCTGTAATCAATTTCCAGTTATGGGAGACCAATGCCGCTTGCTGCCTCTATACCTCTC
>gene=chr20_1756209-1757209; species=hg19
CCAGGTCGGGGGACTTTGGGAACGCCCTTGTAGTTTAAATACTAATTGTGAGAACTAACTGGTATGGACCGATAAGACCACACAATTCAGGAAGAAATAAATATCAGAAATAGAGCATTTAAAATTGAGATTTGAGAAGAGACTTGAGATAACACTAAGCTTTGTATTCTCGGGCAGGATAGGAAAGAAAAATGCAGaaaaacacattgaatttttgaacagacacgcctgcattctaaccccagctatgctgtttggaacctctgagaccttggTCCCTGTGCTAGCTCTGGGCTCTGTTGTAGGATCAGATAATGTATTTGAGGATGCCTAGTGTGCAGTAAATGCTCTACGGGTGTCACCCAGTAGGAACAGAGACAGAGTGGGGAGTTCGTAACAGGTGAGGGTGCTGATGAAGGCATTTATGGGCCAGGTTGGGGAAGGATAGCTGCAATGCTTTGTTAACACCAAATAGAAAGGGGCCTAAATGCCAGAAAAGG
>gene=chr20_1756209-1757209; species=bosTau
CCTGGTCA-GGACTTGGAAGAGGTCCC--AAAGTTTCAGGGCCAACTATGAGAACGGAATGATGTGGGCAGATATGACA-----GTTTAGAAGGAAATAAATATG--ATACAGAGTATTTAAGAGGGAA-ATTTACAAAAGACTTGAGATAACACTAATATTTGTATGCCTAGGCAGGATGGAGGGAGAAATTTCTGAAAA-CACATTGAACTGGTGAGCAGACAGCCCTGCCTTTGAATCCAAGTTCTACTATTTGAGACCCCTGAGACCT-GCTCC-TCTCCTGCCTGTCCCAACTGTATTA-TGTCAGACAACATATGTGA-GAGGCCTGGCACACAGTAA-TGCCCTACAGGAGTCAGTGAACATGACCAGATGCAGA-CTGGGCGTGTGTAAGGGGT--GGGAGCTGAAGAAGGGGTTTAGGGGTCAGGCTGAGGAGGTGTTACAGCAAAAGCACCTGAACACCAAACAGAAGAGGGCCTGAT-GCCAGAAAAAG
>gene=chr20_1756209-1757209; species=calJac
CCAGGCTAGGGGATTCTCAGAATGCCCTTGTGGTTTAAGTCCCAGTTGTGAGAACTTAATGGTATGGCCAGATAAGACTACACAATCCAGGAAGAAATAAATATCAAGAATATAGCATTTAAAATTGAGATTTTAGCAGAGACTTGAGATAACACTGAGCTTTGCATTCTCAGGCAGGATAGGAAAGAAAAATGCAGAAAATCACATTGAATTTTTGAACAGGCGTGCCTGCATTTTAACCCCAGCTCTGCTGTTTGGGACCTCTGAGAGCTGGCTCCCTGTGATAGCTCTGGGCTCTGTTGTAGGAACAGATAACATATCTGAGGATGCCTAGGGTGCAGTATATGCTCAGTGGGTGTCAGCCAGTAGGAATGGAGACAGCATGGGGAGAGCAGAAGAGCTGGAGTTGCTGATGAAGGCTTTTATGGGCCAGGTTAGGGAAGGATAGCTGCACCTCTTTGTTAACACCAAATAGAAAGGGACCTAAATGCCAGAAAAGG
>gene=chr20_1756209-1757209; species=canFam
--------------------------------------------------------------------------------------------------------------------------------------------------------------------------------------------------------------------------------------------------------------------------------------------------------------------------------------------------------------------------------------------------------------------------------------------------------------------------------------------------------------------
>gene=chr20_1756209-1757209; species=equCab
CCTAGTCGAGGGCTTGCAGAAAGTCCC--ATAAGTTAAGTGGCAATTGTGAGAACTGAAAGATGTGGACAGATATGACT-----GTTCAGGAAGAAATAAACATCAGAAATGGAGTATTTAAGGGTGAA-ATT-----------TGAGATAACACTGAGGTTTGTATTCTCAGGCAGGATGGAAGAGAATAGCACAAAATAGCACATTGAATTTGTGAACACACAGCACTGCCTTCTAATCCTAGCTC-------TGAGACCTCTGAGACCTTGGTTCCTCTTTTGCCTTTCTCGGCTGTCGTA-TGTCAGATAACACATGTGAGGATGCCTGGGACACAGGA--CAATTTACAGGTGTCAGTGAACATAAGCAGAGGCAGAGGTGGAAGCGCATGAGGAA--AGGGGGCTGAAGGAGGGTTTTATGGGCCAGATT-GGGACATGGAGCTGCAAAGGTAGGTTAACACCAAACAGAAGGGGGCCTGAAGGCCAGGCAGGG
>gene=chr20_1756209-1757209; species=gorGor
C-AGGTCGGGGGACTTTGGGAAC-CCCTTGTAGTTTAAGTACTAATTGTGAGAACTAACTGGTATGGACC-ATAA-ACCACACAATTCAGGAAGAAATAAATATCAGAAA-AGAGCATTTAAAATTGAGATTTGAGAAGAGACTTGAGATAACACTAAGCTTTGTATTCT-GGGCAGGATAGGAAAGAAAAATGCAGaaaaacacattgaatttttgaacagacacgcctgcattctaaccccagctatgctgtttggaacctctgagaccttggTCCCTGTGCTAGCTCTGGGCTCTGTTGTAGGATCAGATAATGTATTTGAGGATGCCTAGTGTGCAGTAAATGCTCTACGGGTGTCACCCAGTA-GAACAGAGACAGAGTGGGGAGTTCATAACAGGTGA-GGTGCTGATGAAGGCATTTATGGGCCAGG-TGGGGAAGGATAGCTGCAATGCTTTGTTAACA-CAAGTAGAAAGGGGCCTAAATGCCAGAAAAGG
>gene=chr20_1756209-1757209; species=panTro
CCAGGTCGGGGGACTTTGGGAACGCCCTTGTAGTTTAAGTACTAATTGTGAGAACTAACTGGTATGGACCGATAAGACCACACAATTCAGGAAGAAATAAATATCAGAAATAGAGCATTTAAAATTGAGATTTGAGAAGAGACTTGAGATAACACTAAGCTTTGTATTCTCGGGCAGGATAGGAAAGAAAAATGCAGAAAAACACATTGAATTTTTGAACAGACACGCCTGCATTCTAACCCCAGCTATGCTGTTTGGAACCTCTGAGACCT------CTGTGCTAGCTCTGGGCTCTGCTGTAGGATCAGATAATGTATTTGAGGATGCCTAGTGTGCAGTAAATGCTCTACGGGTGTCACCCAGTAGGAACAGAGACAGAGTGGGGAGTTCATAACAGGTGAGGGTGCTGATGAAGGCATTTATGGGCCAGGTTGGGGAAGGACAGCTGCAATGCTTTGTTAACACCAAATAGAAAGGGGCCTAAATGCCAGAAAAGG
>gene=chr20_1756209-1757209; species=papHam
-----------------------------------------------------------------------------------AATTCAGGAAGAAATGAATATCAGAAATAGAGCATTTAAAATTGAGAGTTGAGAAGAGACTTGAGATAACACTAAGCTTTGTATTCTCAGGCAGGATAGGAAAGAAAAATGCAGaaaaacacattgaatttttgaacagacatgcctacattctaaccccagctatgctgtttggaacctctgagaccttggTCCCCGTGCTAGCTCTGGGCTCTGTTGTAGGTTCAGATAACATATTTGAGGATGCCTAGTGTGCAGTAAATGCTCTACGGGTGTCAGCCAGTAGGAACAGAGACAGAGTGGGGAGTGCGTAAGAGGTGAGGGTGCTGATGAAGGCATTTATGAGCCAGGTTGGGGAAGGAGAGCTGCAATGCTTTGTTAACACCAAAGAGAAAGGGGCCTAAATGCCAGAAAAGG
>gene=chr20_1756209-1757209; species=ponAbe
CCAGGTCGGGGGACTTTGGGAATGCCCTTGTAGTTTAAGTACCAATTGTGAGAACTAACTGGTATGGACAGATAAGACCACACAATTCAGGAAGAAATAAATACCAGAAATAGAGCATTTAAAATTGAGATTTGAGAAGAGACTTGAGATAACACTAAGCTTTGTATTCTCGGGCAGGACAGGAAAGAAAAATGCAGAAAAACACATTCAATTTTTGAACAGACATGCCTGCATTCTAACCCCAGCTATGCTGTTTGGAACCTCTGAGACCTTGGTTGCTGTGCTAGCTCTGGGCTCTGTTGTAGGATCAGATAATGTATTTGAGGATGCCTGGTGTGCAGTAAATGCTCTACGGGTGTCAGCCAGTAGGAACAGAGACAGAGTGGGGAGTGCATAACAGGTGAGGGTGCTGATGAAGGCATTTATGGGCCAGGTTGGGGAAGGATAGCTGCAATGCTTTGTTAACACCAAATAGAAAGGGGCCTAAATGCCAGAAAAGG
>gene=chr20_1756209-1757209; species=rheMac
-----------------------------------------------------------------------------------aATTCAGGAAGAAATAAATATCAGAAATAGAGCATTTAAAATTGAGATTTGAGAAGAGACTTGAGATAACACTAAGCTTTGTATTCTCAGGCAGGATAGGAAAGAAAAATGCAGAAAAACACATTGAATTTTTGAACAGACATGCCTACATTCTAACCCCAGCTATGCTGTTTGGAACCTCTGAGACCTTGGTCCCCGTGCTAGCTCTGGGCTCTGTTGTAGGTTCAGATAACATATTTGAGGATGCCTAGTGTGCAGTAAATGCTCTACGGGTGTCAGCCAGTAGGAGCAGAGACAGAGTGGGGAGTGCGTAAGAGGTGAGGGTGCTGATGAAGGCATTTATGAGCCAGGTTGGGGAAGGATAGCTGCAATGCTTTGTTAACACCAAAGAGAAAGGGGCCTAAATACCAGAAAAGG
>gene=chr20_1794388-1795388; species=hg19
TTTTGTTTTTCTGAATCAGAACCAGCAAGTCCAACCCCCAAGCCCACCTGCCAGCCCGCCTCTGTGCCCCCAGTCCCAATCCGGCAGGAATGTTTGACATGCAGTGGTGCTGGAGGGAGGGAGTGTGTAATTAATGATGGTTATTAAATAATAATGCCAGCATCTTGAAGTTCTTTCCTCTCCACAGCCTCACAAATTAGACGCCTTCGAAATGTTGTGCCCGTCGCCAAGATGCACCTCCATCTGGGGTGGAAGCAACATCTGCTAAACAGCTGCATCTTGTTTAAGAGCTGGTACTTAATTCAATTATTCAGCTCTGATAGGGGCAGGCAGAGCTGAGCGGAAGGGGCAGGCCCAGTCATGGGCATATGCTGCTCCACGTCTTCCCAAGTTGACCCAAActcctctcccacagcgtccccactcgcatctgttgattcaaccaacctagacatctgtacatttccagaaccggccatgctcactcatgctgcctcctt
>gene=chr20_1794388-1795388; species=bosTau
TCTCC-TTTACTGAGCGAGAACCAGCAAGTCAAGTTC-CTAGTCCACCTGCAAGCCCACCTCCCTGTCTCTAGTCTGAAGCCAACAGGAATGTCTGACAGGTGGCAGAACTGGG----GGGGGGGCCGAGCGAATGATGGTCGTTAGATAATAATGGCAGTGTCTTGAATTTCCTTCCTCTCTGCAgcttcacaaattagatgccctagaaatgctgtgcccgttgccaagatgcacctccatctggggtgaaagcgacatctgcttaacagcTGCATCTTATTTGAGAGTTGGCACTTAATTAAATTACTCAGCTCTGGTTGGGGCAGGCAGAACTGAGCGCAAGGGGCAGGCCCA-TCACAAGTG---TGCCTTCCA------------------------CCTCTCCCAGAGTGTGcctccacacacctgttgattccaccaacctggacatctccacattt-caatacacaccatgctctctcaggctaccccctt
>gene=chr20_1794388-1795388; species=calJac
TCTTGTTTTTCTGAATAAGAACCAGCGAGTCCAACCCCCAAGCCCACCTGCCAGCCCGCCTGTGCACCTCCGGTCCGAATCCAGCAGGAATGTTTGACATGTGGTGGGGCTGGAGGGAGGG-GTGTGTAATTAATGATGGTTATTAAATAATAATGGCAGCATCTTGAAGTTCTTTCCTCTCCGCAGCCTCACAAATTAGATGCCTTGGAAATGCTGTGCCCGTCGCCAAGATGCACCTCCATCTGGGGTGGAAGCAACATCTGCTAAACAGCTGCATCTTGTTTAAAAGCTGGTACTTAATTCAATTATTCAGCTCTGGTAGGGGCAGGCAGAACCAAGCGGAAGGGGCAGGCCCACTCATGGGCATAGACCACTCCGCATCTTCCCAAGTTGACccaaactcctctcccgcagcatccctcctcacacctgttgattcaaccaaactagacatctctacatttccagaacaggccatgctcactcatgctgcctcctt
>gene=chr20_1794388-1795388; species=canFam
TCTTG-TTCTCTGAGTGAGAACCAGCAAGCCCCACTCCCCAGCGCGC--------------CTCTGTCTCCAGTCCC-AGCCGACAGGGATGGTGGCCATGTGGTAGTACTGGAGGGA-GGGGTGTGTGATGAATGATGGCCCTTAAACAATAATGCCTGCGTCTTGAATCTCTTTCCTCTGCACAGCCTCACAAACGAGGCGCCCTGGAAATGCTGCGCCCGTCGCCAAGATGCGCCTCCATCTGGGGTGGAAGCAACATCTGCTAAACAGCTGCATCTTATTTGAGGGCTGGTACTTAATTAAATTACTCCGCTCCGGTAGGGGCAGGCAGAGCCGAGCGGAAGGGGCAGGCCCAAGCACAAGCG---TGTATTCCACTCCTCCCCAAGTTGGCCCAAACTCCTTTCCCGGGGCACCCCTCCGCATGCCTGTCGATCCCACCGACCTGGACATCCACACATTTGCAGGATC--CCATGCTCACCCCTGCTACCTCCTC
>gene=chr20_1794388-1795388; species=equCab
TCTTG-TTTTCTGAGTGAGAACCAGCAAGTCAAACTCCCCAGCCCACCTGCCAGCCTGCCCCTCTGTCTCCAGTCCGAAACCAACAGGAATGTTTGACGTGTGGCAGTCCTGGGGGCAGGGGGTGTGTAATGAATGATGGTCATTAAATAATAATGGCAGCATCTTGAATTTCTTTCCTCTCCACAgcctcacaaattagatgccctggaaacgctgtgcctgtcaccaagatgcacctccatctggggtggaagcaacatctgctaaacagcTGTATCTAGTTTAAGAGCCGCTACTTAATGAAATTACTCAGCTCTGGTTGGGGCGGGCAGGGCTGAACGGAAGGGGCAGGCCCAGTTGCAAGCA---TATATTCCACCTCTCCCCAAGTCGAccccaactcctctccctcagtgtcactccacatgcctgttgatcccgccaacctggacatctacgcatttccaggctctgccgtgctcgcccatgctaccttctt
>gene=chr20_1794388-1795388; species=gorGor
--------------------------------------------------------------------------------------------------------------------------------------------------------------------------------------------------------------------------------------------------------------------------------------------------------------------------------------------------------------------------------------------------------------------------------------------------------------------------------------------------------------------
>gene=chr20_1794388-1795388; species=panTro
TTTTGTTTTTCTGAATCAGAATCAGCAAGTCCAACCCCCAAGCCCACCTGCCAGCCCGCCTCTGTGCCCCCAGTCCCAATCCAGCAGGAATGTTTGACATGCAGTGGTGCTGGAGGGAGGGAGTGTGTAATTAATGATAGTTATTAAATAATAATGCCAGCATCTTGAAGTTCTTTCCTCTCCACAGCCTCACAAATTAGACGCCTTGGAAATGTTGTGCCCGTCGCCAAGATGCACCTCCATCTGGGGTGGAAGCAACATCTGCTAAACAGCTGCATCTTGTTTAAGAGCTGGTACTTAATTCAATTATTCAGCTCTGATAGGGGCAGGCAGAGCTGAGCGGAAGGGGCAGGCCCAGTCATGGGCATATGCTGCTCCACGTCTTCCCAAGTTGACCCAAActcctctcccacagcgtccccactcgcatctgttgattcaaccaacctagacatctgtacatttccagaaccggccatgctcactcatgctgcctcctt
>gene=chr20_1794388-1795388; species=papHam
TCTTGTTTTTCTGAATAAGAACCAGCAAGTCCAACCCCCAAGCCCACCTGCCAGCCCGCCTCTGTGCCTCCAGTCTGAATCCAGCAGAAATGTTTGACATGCAGTGGTGCTGGAGGGAGGGGGTATGTAATTAATGATGGTTATTAAATAATAATGCCAGCATCTTGAAGTTCTTTCCTCTCCACAGCCTCACAAATTAGATGCCTTGGAAATGTTGTGCCCGTCGCCAAGATGCACCTCCATCTGGGGTGTAAGCAACATCTGCTAAACAGCTGCATCTTGTTTAAGAGCTGGTACTTAATTCAATTATTCAGCTCTGATAGGGGCAGGCCAAGCCTAGCGGAAGGGGCAGGCCCACTCATGGGCATATGCTGCTCTGTGTCTTCCCAAGTTGACccaaactcctctcccacagcatccccactcacaactgttgattcaaccaacatagacatctatacatttccagaacaggccatgctcactcatgctacctcctt
>gene=chr20_1794388-1795388; species=ponAbe
TTTCGTTTTTCTGAATAAGAACCAGCAAGTCCAACCCCCAAGCCCACCTGCCAGCCCACCTCTGTGCCCCCAGTCCCAATCCAGCAGGAATGTCTGACATGCAGTGGTGCTGGAGGGAGGGAGTGTGTAATTAATGATGGTTATTAAATAATAATGCCAGCATCTTGAAGTTCTTTCCTCTCCACAGCCTCACAAATTAGACGCCTTGGAAATGTTGTGCCCGTCGCCAAGATGCACCTCCATCTGGGGTGGAAGCAACATCTGCTAAACAGCTGCATCTTGTTTAAGAGCTGGTACTTAATTCAATTATTCAGCTCTGATAGGGGCAGGCAGAGCTGAGCGGAAGGGGCAGGCCCAGTCATGGGCATATGCTGCTCTACGTCTTCCCAAGTTGACCCAAActcctctcccacagcgtccccactcacacctgttgattgaaccaacctagacatctgtacatttccagaaccggccatgctcactcatgctacttcctt
>gene=chr20_1794388-1795388; species=rheMac
ATTCATTTTTCTGAATAAGAACCAGCAAGTCCAACCCCCAAGCCCACCTGCCAGCCCACCTCTGTGCCTCCAGTCTGAATCCAGCAGAAATGTTTGACATGCAGTGGTGCTGGAGGGAGGGGGTGTGTAATTAATGATGGTTATTAAATAATAATGCCAGCATCTTGAAGTTCTTTCCTCTCCACAGCCTCACAAATTAGATGCCTTGGAAATGTTGTGCCCGTCGCCAAGATGCACCTCCATCTGGGGTGTAAGCAACATCTGCTAAACAGCTGCATCTTGTTTAAGAGCTGGTACTTAATTCAATTATTCAGCTCTGATAGGGGCAGGCCGAGCCGAGCGGAAGGGGCAGGCCCACTCATGGGCATATGCTGCTCTGTGTCTTCCCAAGTTGACCCAAActcctctcccacagcatccccactcacaactgttgattcaaccaacatagacatctatacatttccagaacaggccatgctcactcatgctccctcctt
>gene=chr20_1831117-1832117; species=hg19
GTAGGGGCTAGGCTTGTCAGCATTTCCCAATGATGTCCtgtcccacgataaaacaattctggggacaatacattctggaaatgctacatgaaatctccccctcttgaagcttcacattacacatttgcatatagaagaatctaagggaagcaaaaaaaaaaaagtttgtcaaactttgcttaatccagttcttcaaacttatttaaccacataactctttttctcaaagttcctgtttgcatctcTGTCAGTTATCATGCTTTAACTTGCATcagaaacctcagtcaagctggtttatgcaaccggaagagtacattagcttttgagactgaaagtctagaaaacataagggcctcaggtagagttcaatcaaggcctcggctccatctcttgaggcttcccttgtgtctctatccccccttctgtacactcgtaagcttcatcctcagcctggtttaccccataagaacaaaatagctgcagcagttctgggcatcata
>gene=chr20_1831117-1832117; species=bosTau
GTAGGGGTTAGTCTCAACAGG---TCCCAGGGATGACCCGTCTGATGGTAAAAGCATTCTGGGGACAATATGTCTTGGAAATGCTATGTGAGATCTCCCTTTTGTGCAGCATCATATTACATATTAGCATATAAAAGAATCTAACTCAAGCaaaaa-aaaaaaGGATGTCAAAC-TTGCTTAATCTTGTTCTTCAAACTTATTTAACCACAC-AATTTTTTTTTT-TAGTTCCTGTTTGCATCTCTATTGGTTACAATTCTTTGAGTTGCATCAGAAACCTCAGCTGAGTTTGTTT---CTACAAGGGGAGTATGTTGGCTTTGGTGACTGGAAGTCTAGAAGTAATGAGGGCCTCAGGTATAATTAAATCAAGATTTCAGCACCATTTCTTGGGAATCCCTTTGGATCGCTCTTCCCCGCCCTGTGCATTtgtcagcttcatcttcagtttggcttctctcatagcaacaaaatggctgcagcaattctgggtatcaca
>gene=chr20_1831117-1832117; species=calJac
GTAGGGGCTAGGCTTGTCCGCATTTCCCAGTGATGTCTTGTCCCACGATGAAAGGATTCTGCGGACAGAATGTTCTggaaatgctacctgggatttccccctc--gaagcttcacattacacatttgcatatagaatcagctaaaggaagcagaaag------ggttgtcagactttgcttaatcccgttcttcaaacttatttatcca-------CTTTTTCTCAAAGTTCCTGTTTGCCTCTCTGTCCGTTATCattcttttcgttgcatcagaaacctcagtcaagttggtttatgcaacggaaagagtacgttagcttttgtgactgaaagtctagaaaacacgagggtctcaggtagagttcgatcaaggcattggcaccatctcttcggaattcccttgtatccctattccaccttctgtatacttgtaagcttcatcctcagcttggcttaccccataagaacaaaatggctgcagtagttctgggcatccta
>gene=chr20_1831117-1832117; species=canFam
GTCAAGGGTAGGCTTGACAGCATTTCTCAGTAATGTCCCGTCCACCGATAAAAGGATTCTGGGGAC-ataggtcttggaaattctgtgtaagatctcccccttgtgaagcttcgcgttacatattagcacataaaagaatctcactcaggcgaa-----aaaagtttgtcaaactttgcctgatctggttcttcagacttatttaaccaCAC-A--CTTTTTTTCCAAGTTCCTGTTTGCATGTCtattggttagcaggctgtgtgttacatcaaaaacctcaatcgagctagtctatacaacaaaaagagtgtgctagcttttgtgactgaaagtctcgaagccatgagggcctcaggtacagttacatcaagggctcaGCCCCGTTGCTGGGGAATCCCCTCG------------------------------------------CGTCTGACTTCCCTCATGGCAAC-AAATGGCTGCAGGAGTTCTGGCCACCCCA
>gene=chr20_1831117-1832117; species=equCab
GGAGGGGGGAGCCTCCACAGAGTTTCCCAATGATGTCGTGTCCCGTGATAAAAGGATTCTGGGGACAATATGTTCTGGAAATGC--TGTGAGGTCTCCCCCTCAGGAAGCTTCACATTACATTTTATTATGCAAAAGAATCT-ACTCAAGCAAAA----AGAAGGTTGTCAAACTTTGCTTAA------TCTTCAAACTTA-ATAACCACAC-ACCCTTTTTTTCCAAGTTCCTGTTTGCGTTGCtatcagttaccattcttttagttgcatcagaaacctcagttgagctagtttatacaacaaggagtgtatgttggcttttgtgacagaaagtctagaagtcaagcagccctcaggtatagttagatcaaggccttggctccatttcttgggaatccccttggatcactgttctctcccctgtgcatttgtcagcctcatcctcggtctggtttccctcacagcaacaaaatggctgcagcagtgctgggcatcaca
>gene=chr20_1831117-1832117; species=gorGor
GTAGGGGCTAGGCTTGTCAGCATTTCCCAATGATGTCCtgtcccacgataaaacaattctggggacaatacattctggaaatgctacatgaaatctccccctattgaagcttcacattacacatttgcatatagaagaatctaaggggagcaaaaaaaaaaaagtttgtcaaactttgcttaatccagttcttcaaacttatttaaccacataactctttttctcaaagttcctgtttgcatctcTGTCAGTTATCATTCTTTAACTTGCATCAGAAACCTCAGTCAAGCTGGTTTATGCAACCGGAAGAGTACGTTAGCTTTTGAGACTGAAAGTCTAGAAAACATAAGGGCCTCAGGTAGAGTTCAATCAAGGCCTCGGCTCCATCTCTTGAGGCTTCCCTTGTGTCTCTATCCCCCCTTCTGTACACTCGTAAGCGTCATCctcagcctggtttaccccataagaacaaaatggctgcagcagttctgggcatcata
>gene=chr20_1831117-1832117; species=panTro
GTAGGGGCTAGGCTTGTCAGCATTTCCCAATGATGTCCTGTCCCACGATAAAACAATTCTGGGGACaatacattctggaaatgctacatgaaatctccccgtcttgaagcttcacattacacatttgcatatagaagaatctaagggaagcaaaaaaaaaaaagtttgtcaaactttgcttaatccagttcttcaaacttatttaaccacataactCTTTTTCTCAAAGTTCCTGTTTGCATCTCtgtcagttatcattctttaacttgcatcagaaacctcagtcaagctggtttatgcaaccggaagagtacgttagcttttgagactgaaagtctagaaaacataagggcctcaggtagagttcaatcaaggcctcggctccatctcttgaggcttcccttgtgtctctatccccccttctgtacactcgtaagcttcatcctcagcctggtttaccccataagaacaaaatggctgcagcagttctgggcatcata
>gene=chr20_1831117-1832117; species=papHam
GTAGGACCTAGGCTTGTCAGCATTTCCCAATGATATCCCGTCccatgactacacagttctggggacaatatattctggaaatactacacgaaatctccccctcttgaagtttcacattacacatttgcatatagaagaatctaagggaagcaaaaaggaaaaagttcatcaaactttgcttaatctagttcttcaaacttatttaaccacataactctttttctcaaagttcctgttcgcatctcTGTCAGTTATCATTCTTTTACTTGCATCAGAAACCTCAGTCGAGCTGGTTTATGCAACTGGAAGAGTACGTTAGCTTTTGTGACTGAAAGTCTAGAAAACATAAGGGCCTCAGGTAGAGCTTGATCAAGGCCTTGGCTCCATCTCTTGAGGATTCCCTTGTGTCTCTATTCCCCTTTCTGTACACTTGTAAGCATCATCctcagcctggttta-cccataggaacaaaatggctgtagcagttctgggcatcata
>gene=chr20_1831117-1832117; species=ponAbe
GTAGGGGCTAGGCTTGTCAGCATTTCCCAATGATGTACTGTCCCACGATAAAACAATTCTGGGGACaatacattctggaaatgctacatgaaatctccccctcttgaagcttcacattacatatttgcatatagaagaatctaagggaagcaaaaaaaaaaaagtttgtcaaactttgcttaatccagttcttcaaacttatttaaccacataactCTTTTTCTCAAAGTTCCTGTTTGCATCTCtgtcagttatcattcttttacttgcatcagaaacctcagtcaagctggtttatgcaaccggaagagtatgttagcttttgagactgaaagtctagaaaacataagggcctcaggtagagttccatcaaggccttggctccatctcttgaggattcccttgtgtctctatcccctcttctgtacactcgtaagcttcatcctcagcctggtttaccccataggaacaaaatggctgcagcagttctgggcatcata
>gene=chr20_1831117-1832117; species=rheMac
GTAGGACCTAGGCTTGTCAGCATTTCCCAATGATATCCCGTCCCATGACTACACAATTCTGGGGACaatatgttctggaaatatgacacgaaatctccccctcttgaagtttcacattacacatttgcatatagaagaatctaagggaagaaaaaagaaaaaagttcgtcaaactttgcttaatctagttcttcaagcttatttaaccacataactCTTTTTCTCAAAGTTCCTGTTCGCATCTCTGTCAGTTATCATTCTTTTACTTGCATCAGAAACCTCAGTCGAGCTGGTTTATGCAACTGGAAGAGTACGTTAGCTTTTGTGACTGAAAGTCTAGAAAACATAAGGGCCTCAGGTAGAGCTTGATCAAGGCCTTGGCTCCATCTCTTGAGGATTCCCTTGTGTCTCTATTCCCCCTTCTGTACACTTGTAAGCATCATCctcagcctggttta-cccataggaacaaaatggctgtagcagttctgggcatcata
>gene=chr20_1837388-1838388; species=hg19
ggtagcaagctccccatccctgcaggtgtgcaagctgagaccaggcagtacatttggtggaatgttgtagtagggattccaacaccagatgggagGCAAAGAGGATGAGCTACATCAGTGACTTTTTGGAAAAAAACAAACAAATACTTGTTAAgagccagactgcctgaattcaaatccctcttacttttctgagtgactttgggcaagttactagacttctctttgttcaatttccttacctttaaaatagaactaataatagtacctacctgactgcattactgtaagattacataaagtaatatgtgtggaacacttagaagagtgcctggcacatggtaagtctataaagtgttagctattaCtttcaaacattttatattaactttggagtcctgtcttccattcgaaacttcagtggatactgatgttacaacaaataaaacaaagaaaagctgactgacctgaagaagtcaggggctgggagcactggagcc
>gene=chr20_1837388-1838388; species=bosTau
aggaacgagttccccatccctgcaagtgtacaagctgagaacaggcaatgaatttgggagaa-gttgcaacagggattcccacatcagatgggaCACAGAGAGGATGAGCTAAATCAatagcattctgg----------gaaaacagtagtgaagagcaag-ctgcctgggttcagatcctactttctttgctgtgtgaccttgggcaagttaccaaacttctctttgctcaatatccttagccttaaaacggaactagtaataggccctgcttccctgcattgctgtaagattacacaaattaacgtgtctgaaacatctagcagagagcctaacacatggtaaacctataaagcgtcagctcttaCtttcaaacttttaattttaactttggagcgct--cttccagtcaaaacttcagtggatgccaa---cacaagaaatagatcaaaga-aagctg-cctgcctgaggagatg-ggggctggtggcacaggagcc
>gene=chr20_1837388-1838388; species=calJac
ggtagcaagctccccatccccgcaggtgtgcaagatgagaccaggcagtacatttggtggaatgttgtagcagggattccaatgccagatgggaggcgaagaggatgagctGCATCAGTGGCTTTTTGGAAAAAAAAAAACAAATACCTGTTAAgagccagactgcctggattcaaatcactc-----tttctgagtgattttgggcaagacgctaaacttctctttgttcaatttccttaccttgaaaacagaactaataatagtatctacctgattgcatttctgtgagattacataaagtaatatgagttgaacatttagaagaatgcctggcacacggtaagtctatgaagtgttaactatcactTTCAAACGTTTTATATTAACTTTGGAGTCCTGTATTCCATTCAAAACTTCGGTGGATACTGACGTTACAACAAGTAAAACAAAGAAAAGCTGCCTGACCTGAAGAAGTCAGGGGCTGGGAGCACTGGAGCC
>gene=chr20_1837388-1838388; species=canFam
ggtagtaagctccccgtgcttgcaggtgtgcaagctaaggcaggacaa-gaattcaggggaatgctgtagcagagtttccaacaccagatggGAGAC--AGAGTATGAGCTaaagcagcagctttctgg----------gaaaatagaagtgaggagtcagactgcctaggttcaaagcctacctcctttgctctctgaccttgggcaggttactaagcttcttttagctctgtgtccttgcatttagaacagaactagtaataggccc--tctcattgcatggctgtaagattacacaaattaatatgtgggaagtatttagcagagtatctggcacatgacaagTTTATAAAGCATTGGCTATTACTTTCAAACTTTTGATTTTAACTTTGGAGTCCGATCTTCCTAGCCAAACTTTCGTGGATGACGA---TATAAGAAATAGATCAAAGAAAAGCTG-CTTGCCCGAGGAAGTG-GG-------------GGAGCC
>gene=chr20_1837388-1838388; species=equCab
gacagtaagctccccattcctgcaggcgtgcaagctgagaccgggcaatgaatctgggggcatgctgtggcagcgattccAAGGCCAGACAGGAGGCAGAGAGGATGAGCTAAGTCAGGGACTCTCTGG----------GAAAACAGTAGCGAAgggccagaccgcctaggttctaatcccac-----ttgccgtgtgacctcgggcaaggtaccaaacttctctttgctcaatgtccttgcttttgaaacggaaccagtaataggacctatctcattgtattgctctaagatcacacaaattaatgcgtatgaaacatttagcag--tgcctggcacatggtaagtctataaagccttagctattactTTCAAACTTTTCATTTTAACTTTGGAGTCCTATCTTCCAGTCAAAACTGGAGTGGATGCCAA---TACAAGAAAGAGA-CAAAGAGAAGCTG-CCCACCTGAGGAGGTG-CGGGCCAG-GGCACGGGGGCC
>gene=chr20_1837388-1838388; species=gorGor
ggtagcaagctccccatccctgcaggtgtgcaagctgagaccaggcagtacatttggtggactgttgtagtagggattccaacaccagatgggagGCAAAGAGGATGAGCTACATCAGTGGCTTTTTGGAAAAAAACAAACAAATACTTGTTAAgagccagactgcctgaattcaaatccctcttacttttctgagtgactttgggcaagttactagacttctctttgttcaatttccttacctttaatatagaactaataatagtacctacctgactgcattactgtaagattacataaagtaatacgtgtggaacacctagaagagtgcctggcacatggtaagtgtataaagtgttagctattactTTCAAACATTTTATATTAACTTTGGAGTCCTGTCTTCCATTCAAAACTTCAGTGGATACTGATGTTACAACAAATAAAACAAAGAAAAGCTGACTGACCTGAAGAAGTCAGGGGCTGGGAGCACTGGAGCC
>gene=chr20_1837388-1838388; species=panTro
ggtagcaagctccccatccctgcaggtgtgcaagctgagaccaggcagtacatttggtggaatgttgtagtagggattccaacaccagatgggagGCAAAGAGGATGAGCTACATCAGTGGCTTTTTGGAAAAAAACAAACAAATACTTGTTAAgagccaggctgcctgaattcaaatccctcttacttttctgagtgactttgggcaagttactagacttctctttgttcaatttccttacctttaaaatagaactaataatagtacctacctgactgcattactgtaagattacataaagtaatatgtgtggaacacttagaagagtgcctggcacatggtaagtctataaagtgttagctattactTTCAAACATTTTATATTAACTTTGGAGTCCTGTCTTCCATTAAAAACTTCAGTGGATACTGATGTTACAACAAATAAAACAAAGAAAAGCTGACTGACCTGAAGAAGTCAGGGGCTGGGAGCACTGGAGCC
>gene=chr20_1837388-1838388; species=papHam
ggtagcaagcgccccatccctgcaggtgtgcaagctgagaccaggcggtacatttggtggaatgttgtagcagggattccaacaccagatgggaggtgaagaggatgagctACATCAGTGGCTTTTTAGAAAAAAACAAACAAATACTTGTTAAgagccagactgcctggattcaaatccctcttacttttctgagtgacgttgggcaagttcctaaacttctctttgttcaatttccttacctttgaaacagaactaataatagtacctacctgacggcattactgtaagattacataaagtactatgtgtggaacatttagaagagtgcctggcacatggtaagtctataaagtgttagctattactTTCAAACATTTTATATTGACTTTGGAGTCCTGTCTTCCATTCAAAACTTCAGTGGATACTGATGTTCCAACAAATAAAACAAAGAAAAGCTGCCTGACCTGAAGAAGTCAGGGGCTGGGAGCACTGGAGCG
>gene=chr20_1837388-1838388; species=ponAbe
ggtagcaagctccccatccctgcaggtgtgcaagctgagaccaggcagtacatttggtggaatgttgtagtagggattccaacaccagatgggagGCAAAGAGGATGAGCTACATCAGTGGCTTTTTGGAAAAAAACAAACAAATACTTGTTAAgagccagactgcctgaattcaaatccctcttacttttctgagtgactttgggcaagttactagacttctctttgttcaatttccttacctttaaaacagaactaataatagtacctacctgactgcattactgtaagattacataaagtaatatgtgtggaacatttagaagagtgcctggcacatggtaagtctataaagtgttagctattactTTCAAACATTTTATATTAACTTTGGAGTCCTGTCTTCCATTCAAAACTTCAGTGGATACTGATGTTACAACAAATAAAACAAAGAAAAGCTGCCTGACCTGAAGAAGTCAGGGGCTGGGAGCACTGGAGCC
>gene=chr20_1837388-1838388; species=rheMac
ggtagcaagcaccccatccctgcaggtgtgcaagctgagaccaggcggtacatttggtggaatgttgtagcagggattccaacaccagatgggaggtgaagaggatgagctACATCAGTGGCTTTTTAGAAAAAAACAAACAAATACTTGTTAAgagccagactgcctggattcaaatccctcttacttttctgagtgacgttgggcaagttcctaaacttctctttgttcaatttccttacctttgaaacagaactaataatagtacctacctgacggcattactgtaagattacataaagtactatgtgtggaacagttagaagagtgcccggcacatggtaagtctataaagtgttagctattactTTCAAACATTTTATATTGACTTTGGAGACCTGTCTTCCATTCAGAACTTCAGTGGATACTGATGTTACAACAAATAAAACAAAGAAAAGCTGCCTGACCTGAAGAAGTCAGGGGCTGGGAGCA--------
>gene=chr20_1883388-1884388; species=hg19
tggaggagtagccacgggggatagcaagagccctccatgtgggaggaatggcagatgcaaaggccctgaggcaggaatgagcttgtatgttccaggaattgcaaagaggccagtggggctggagtgaaagtagaagaggtgggggagtgagcagaggtcagggccagaCCAGCAGGATCTGGCtcattgagcacctaacatggagcatgtctggcttgtgagaggatcattatgcattctctcatttaattctcaccacgggttctgtaagatgggaaataccgttaatccattggacagatgaagaaactgagactcagaaaggtaaagtgacttgcctaaggtcacacagcttttatgtgcagaactaggatttaggtccctgaatgctgcagcatccccattgctgctttccgcagccgtccttgcccccttcgggctcttcacccatagcagctggagtgaATCAAGTCATCTTTGGTTCTGCTGGAAACCTTTTT
>gene=chr20_1883388-1884388; species=bosTau
cgagggagcagcca--gggaatatc-agagcaggccacac-gaaggagtagcacgtgcaaaggtcgtgaggctgggatgggttagtgtgttccaagaatagc--------cagtgaggctggacttaagggagaaggagtgtgggagttaggagaggtcagggccagaccagtagGATCTAattcaccaagcacttgacattgaacatgtgaggtctgtgataggatgtctatacctcatctcatttcattctcaccac-tgctctgtgagatgggaactattatta-----ttgggcagatgaagaaacagatattcaaagaggtgacgtgacttgcctaaggtcacacagctcctaagtacagagctagg-tttgaaccCCTAAACGctgcagcatccccatcactgctatctgtttcccttctcacccccttcag--tctctacccatagcacctggagtgaagcaaatcctctt-ggtctttctctgaacttttca
>gene=chr20_1883388-1884388; species=calJac
tggaggagtagcca-tggagatagcaagagccctccatgtgggaggaatggcaggtgcaaaggccctgaggcaagaatgagcttatatattctaagaatcgcaaagaggccagtggggctggagtgaaaggagaagcagttggggagtgagcagaggtcagggccaggc-agcaggATCTGGCTCTCTGAGCACCTGACACAGAgcatgtctggcctgtgacaggatcattatctactctctcatttcattctcaccac-ggttctgtgagatgggaaatgtcattaacccattgaacagatgaagacactgagactcagagaagtaaagtggcttgtccaaggtcacacagctgttttgtgcagagccaggatttaggcccctaaatgctgcagcatccccattgctgctgtccacggccacccttgcccccttcaggttcttcacccacagctgctgcagtgaatcaagtcctctttggtcctgctggaaaccttttt
>gene=chr20_1883388-1884388; species=canFam
taaaggagcagcca--gggaatatc-agagcaagccacac---aggagtggcaagtgcaaaggccctgaggctggaataa--------gttccaggaatagcaagga-gtcagtgaggctggagtgaagggagaagaagtgtgacagttgggagaggtcagggccagacaaatagggtctggttcactgagcacttgacattgaccatgccaggcct-gtatagaatcgctatgtatcacctcattaaattgtcaccac-agttctgtgagacgggaactattattaacctattggacagatgaagaaattgagacccagagaagtgcagtgacttgcccaagatcacacagcctataagtacagagctaggattcgagccc-taagtgcttcagcatcctcatcaccgctttctgcttccattcttgcctcctcccgtctcatcacccagagcagctgg-gtgaatcaaatcctctttgttcctgctcccaagttcc--
>gene=chr20_1883388-1884388; species=equCab
tgagggagcagctg--gggaatattaagagcacaccatgctg-agaaatagtaagtgcaaaggccctgaggctggaatgagcttgtatgttccaggaatagcaaggaggccagtgcag--ggagagaagggagaggg-gtgggggagttaggagaggtcgaagccagaCCAGTAGGATCTGGttccttgagcacctgacactgaacatgtcgggcctgtggtaggatctttgtacatcatctcatttggttctcaccac-agttctgtgagatgggaaatgttattaccccattggacaggtgaagagactgagactcagagaggtgaagtgacttgcccaaggtcacacagcttgtaagtggagagctaggatgggcgcccatcagtgctgtagcatcc---ttactactttctgctcccccttctgcccctttctggctcttcacccacagcagctggagtgaatccagtcctctttggtcctgctccaaacttctca
>gene=chr20_1883388-1884388; species=gorGor
tggaggagtagccacgggggatagcaagagccctccatgtgggaggaatggcagatgcaaaggccctgaggcaggaatgagcttgtatgttccaggaattgcaaagaggccagtggggctggagtgaaagtagaagag-tgggggagtgagcagaggtcagggccagaCCAGCAGGATCTGGCtcattgagcacctaacatggagcatgtctggcttgtgagaggatcattatgcattctctcatttaattctcaccac-ggttctgtaagatgggaaataccattaatccattggacagatggagaaactg------agaaaggtaaagtgacttgcctaaggtcacacagcttttatgtgcagaactaggatttaggcccctgaatgctgcagcatccccattgctgctttccacggccacccttgctcccttcaggctcttcacccatagcagctggagtgaATCAAGTCACCTTTGGTTCTGCTGGAAACCTTTTT
>gene=chr20_1883388-1884388; species=panTro
tggaggagtagccacgggggatagcaagagccctccatgtgggaggaatggcagatgcaaaggtcctgaggcaggaatgagcttgtatgttccaggaattgcaaagaggccggtggggctggagtgaaagtagaagaggt-ggggagtgagcagaggtcagggccagaCCAGCAGGATCTGGCtcattgagcacctaacatggagcatgtctggcttgtgagaggatcactatgcattctctcatttaattctcaccac-ggttctgtaagatgggaaataccattaatccattggacagatgaagaaactgagactcagaaaggtaaagtgacttgcctaaggtcacacagcttttatgtgcagaactaggatttaggcccctgaatgctgcagcatccccattgctgctttccgcggccacccttgcccccttcaggctcttcacccatagcagctggagtgaATCAAGTCATCTTTGGTTCTGCTGGAAACCTTTTT
>gene=chr20_1883388-1884388; species=papHam
tggaggagtagccaacggggatagcaagagcccgccatgtgggaggaatggcaggtgcaaaggccctgaggcaggaatgagcttgtatgttccaggaattgcaaagaggccagtggggctggagtgaaaggagaagaggtgggggaatgagcaggggtcagggccaaaCCAGCAGGATGTGGCtcattgagcacctgacatggagcatgtctggcttgtgacaggatcattatgcattctctcatttaattctcaccac-agttctgtaagataggaaataccattaacccattggacagatgaagaaactgagactcagagaggtaaagtgacttgtccaaggtcacacagcttttatgtgcagagctaggatttaggcccctgaatgctgcagcatccccattgctgctttccacggccacccttacacccttcaggctcttcacccatagcagctggagtgaatcaagtcatctttggttctgct-gaaaccttttt
>gene=chr20_1883388-1884388; species=ponAbe
tgaaggagtagccacgggggatagcaagagccctccatgtgggaggaatggcaggtgcaaaggccctgaggcaggaatgagcttgtatgttccaggaattgcaaagaggccagtggagctggagtgaaaggaaaagaggtgggggagtgagcagaggtcagggCTAGACCAGCAGGATCTGGCtcattgagcacctaacatggagcatgtctggcttgtgagaggaccattatgcattctctcatttaattctcaccac-agttctgtaagatgggaaataccattaacccattggacagatgaagaaactgagactcagagaggtaaattgacttgcctaaggtcacacagcttttatgtgcagaactaggatttaggcccctgaatgctgcagcatccccattgctgctttccacggccacccttgcccccttCAGGCTCTTCACCCATAGCAGCTGGAGTGAATCAAGTCATCTTTGGTTCTGCTGGAAACCTTTTT
>gene=chr20_1883388-1884388; species=rheMac
tggaggagtagccaacggggatagcaagagccctccatgtgggaggaatggcaggtgcaaaggccctgaggcaggaatgagcttgtatgttccaggaattgcaaagaggccagtggggctggagtgaaaggagaagaggtgggggaatgagcaggggtcagggccagaCGAGCAGGATGTGGCtcattgagcacctgacatggagcatgtctggcttgtgacaggatcattatgcattctctcatttaattctcaccac-agttctgtaagataggaaataccattaacccattggacagatgaagaaactgagactcagagaggtaaagtgacttgcccaaggtcacacagcttttatgtgcagagctaggatttaggcccctgaatgctgcagcatccccattgctgctttccacggccacccttacacccttcaggctcttcacccatagcagctggagtg-----------ctttggttctgct-gaaaccttttt
>gene=chr20_2108117-2109117; species=hg19
TCTTGGATCTGATGATGTTTGGAAGGAACCCTTGGTTTGCATAGAACAGCAGAAATAAGTGATTATACCACACCCCAGACAAACAGGCTAACTTTAACTTTTAAAAATATTTTGGAGTTTAGGCCAAGTGCCTAAACTGAAATCCAGATGACACCACTGACATGGTCCAGAGGTCCTCCTCCCTTTTCTGACCTGAGCATCTTAGGGGCCAGGGTACCAACAGGTATAGCAGGAAAAGCCTTCAGAGAGCACATAGCTCCTTCCTGCTGCTCTGGAGTCCTGTAAGCAGGACAACAGCCGTCGTGATAATGCCAGACTCGCTCCTGCTCTTAGAACTGAGTTGGGATCATTGCCATAGAGAGATCCAGATGTGAGTCTTGAGCCTAATTATATGAACCTGGGTGAAGTTTTAACCATGGTTAAAAGATTGCTTTTATTTTATCTGCAGCAGGAACAGAGGATGTCATGAGTAAGAAGTGTTGGTGAAGATATCTTCAACC
>gene=chr20_2108117-2109117; species=bosTau
GCTTGGATGTGATGATGTTTGGATGGAATCGTTTGTTTGTATGGGACAGCAGAAATGAGTGAATATACCACACCCAAAACAAACAGGGTGACTTCTACCTTAAAGAATGCTTGGGAGTTTAGGCCAGTTGCCTAACCTGAAATCCAGATGTCACCACTGACGTGATCCAGAGATCATCCTCCGTCCCCCACCCTGAGCATCTCG-GG-CACGGGCACCTACAGGCGTATCACAGAGAGCCTTCGG-AAGCACATCACTCCAGGCTGGTGTTTTGGAAGCCTGT-AGCAGGAGGACAGCAGCCCCCAGAACTCCAGTTTCCCACTTGCTCTTAGAATTTCACTGAGATGGCCGGCATAGGCCGACCCAG--GTGCATCT-CAGCCTCTTTGCACGGCC---GGTGGAG----------------------------------TCAGTGGCGGGAACTGGGAGTGTTGGGGCTAAGAAGTTTTCT-----------------
>gene=chr20_2108117-2109117; species=calJac
TCTTGGATCTGATGATGTTTGGAAGGAACCCTTGGTTTGCATAGAGCAGCCGAAATAAGTGATGATACCACGCCCCAGACAAACAGGCAAACTTTAACtttaaaatatattttGGAGTCTACAGCAAGTGCCTAAACTGAAATCCAGATGTCACCACTGACACGGTCCAGAGGTCCTTCTCCCTCTTCTGACCTGAGCATCTTA-GGGCTGGGGTCCCAGCAGGTAGAGCAGGAAAAGCCTTC--AGAGCACAAAGCTCCATCCTGCTGTTCCGGAGTCCTGTAAGCAGGACAAGAGCTGTCGTGATAATGCCAGACTCCCTCCTGCTCTTAGAACTGAGTTGGGATCGATGCCATAGGGTGACCCAGATGTGAGTCTTCAGCCTAATTCTATGAACCTGGCTGAAG-TGTAACCAAGGTTAAAAGATTGCTTTTATTTTATCTGCAGCAGGAACAGAGGATGTCATGAGTAAGGAGCATTAGTGAAGATATCTTCAAGC
>gene=chr20_2108117-2109117; species=canFam
TCTAGGATTTAATGATGTTTGGAAGGAACCCCTGGTTTGCATGGGGCAGCAGAAATGAGTGAGTATACCACACCCCAGAC-AC---AGTGATTCGTACCTTTAGAAATATTTAGTAGTTTAGGCCAGTTGCCTAAACTGAAATCCAGATGTCACCACGGATGTGACCCAGAGATCCTCTTCCCTTCCCCGCCC-TCAAATCTCA-GG-C-AGGACACCTACGGGTGTAGCACAGAAAGCCTTTGGAGAGCATATCACTGCGGCCCAGGGTTTTGGAAGTCTAG-AGCAGTGAGACAGCTGT-TCTGGAACTTTGGTTTCCTGCCTACTCT--GGGTGTCCTTGGGTTGGGTGCTATAGGCGGAACCAGATGTGAGTCT-CAGCCTGGTTATGTGGCC-TGGGTAAAG--TTGATGAGCGTTCAGAGATTGCTTCCATTTTATCAGTGGAAGGAACTGAGGAAGTCACAAGTAAGGAGTTTCCTTGAAGAGGTTGACAAGC
>gene=chr20_2108117-2109117; species=equCab
TCTTGGATTGGATGATGCTTGGAAGGAACCCTTGGTTTTTGTGGGGCAGCAGAAATGAGTGAGTGTACCACACCCCAGAC-AACAGGGTGACTTTTACCTTTAAAAAAAATGGGGGTTTTAAGCCAGTTGCATAAACTGAAATCCAGATGTCACCACTGCCGTGATCGAGAGATGCTCCTCCCTCTCCTGCTT-GAGCATCTCA-GG-CTCGGGCACCAACAGGTGTAGCAACCAGAGCCTTTGGAGAGCACGTCACTCCAGCCTGGTGTTTTGGAAGCCTGT-GGCAGTGGGACAGCTCTCCCTAGGACTCCAGTTTCCCACCTACTCTTAGGATTTCATTGGGTTGGGCACCATAGGCAGACCTGGATGTGAGTCT-CAGCCTAATTTCATGGCC-TTGGTAAAG--TTAACCATAGTTAGGAGATTGCTTCTATTTTATCAGCAGAAGGAACTGAGG-AGTCATGAGTAAGAAGTTTTCTTGAAGATATTGACAAGC
>gene=chr20_2108117-2109117; species=gorGor
TCTTGGATCTGATGATGTTTGGAAGGAACCCTTGGTTTGCATAGAACAGCAGAAATAAGTGATTATACCACACCCCAGACAAACAGGCTAACTTTAACTTTTAAAAATATTTTGGAGTTTAGGCCAAGTGCCTAAACTGAAATCCAGATGACACCACTGACATGGTCCAGAGGTCCTCCTCCCTTTTCTGACCTGAGCATCGTAGGGGCCAGGGTACCAACAGGTATAGCAGGAAAAGCCTTCAGAGAGCACATAGCTCCTTCCTGCTGCTCTGGAGTCCTGTAAGCAGGACAACAGCTGTCGTGATAATGCCAGACTCGCTCCTGCTCTTAGAACTGAGTTGGGATCATTGCCATAGAGAGATCCAGATGTGAGTCTTCAGCCTAATTATATGAACCTGGGTGAAGTTTTAACCATGGTTAAAAGATTGCTTTTATTTTATCTGCAGCAGGAACAGAGGATGTCATGAGTAAGGAGTGTTGGTGAAGATATCTTCAACC
>gene=chr20_2108117-2109117; species=panTro
TCTTGGATCTGATGATATTTGGAAGGAACCCTTGGTTTGCATAGAACAGCAGAAATAAGTGATTATACCACACCCCAGACAAACAGGCTAACTTTAACGTTTAAAAATattttggagtttaggccaagtgcctaaactgaaatccagatgacaccactgacatggtccagaggtcctcctcccttttctGACCTGAGCATCTTAGGGGCCAGGGTACCAACAGGTGTAGCAGGAAAAGCCTTCAGAGAGCACATAGCTCCTTCCTGCTGCTCTGGAGTCCTGTAAGCAGGACAACAGCTGTCGTGATAATGCCAGACTCGCTCCTGCTCTTAGAACTGAGTTGGGATCATTGCCATAGAGAGATCCAGATGTGAGTCTTCAGCCTAATTATATGAACCTGGGTGAAGTTTTAACCATGGTTAAAAGATTGCTTTTATTTTATCTGCAGCAGGAACAGAGGGTGTCATGAGTAAGGAGTGTTGGTGAAGATATCTTCAACC
>gene=chr20_2108117-2109117; species=papHam
TCTTGGATCTGATGACGTTTGGAAGGAACCCTTGGTTTGCATAGAACAGCAGAAATAAGTGATTGTACCACACCCCAGACAAACAGGCTAACTTTAACTTTTAAAAATATTTTGGAGTTTAGGCCAAGTGCCTAAACTGAAATCCAGATGTCACCACTGACATGGTCCAGAGGTCCTCCTCCCTCTTCTGACCTGAGCATCTTA-GGGCCGAGGTACCAACAGGTATAGCAGGAAAAGCCTTCGGAGAGCATGTAGCTCCTTCCTGCTGCTCCGGAGTCCTGTAAGCAGGACAACAGCTGTCGCGGTAATGTCAGACTCCCTCCTGCTCTTAGAACTGAGTTGGGATTGATGCCCTACGGAGACCTAAATGTGAGTCTTCAGCCTAATTATATAAACCTGGGTGAAG-TTTAACCATGGTTAAAAAATTGCTTTCATTTTATCTGCAGCAGGAACAGAGGATGTCATGAGTAAGGAGTGTTGGTGAAGATGTCTTCAAGC
>gene=chr20_2108117-2109117; species=ponAbe
TCTTGGATCTGACGATATTTGGAAGAAACCCTTGGTTTGCATAGAACAGCAGAAATAAGTGATTATACCACACCCCAGACAAACAGGCTAACTTTAACTTTTAAAAATATTTTGGAGTTTAGGCCAAGTGCCTAAACTGAAATCCAGATGTCACCACTGACATGGTCCAGAGGTCCTCCTCCCTTTTCTGACCTGAGCATCTTA-GGGCCAGGGTACCAACAGGTATAGCAGGAAAAGCCTTCAGAGAGCACATAGCTCCTTCCTGCTGCTCTGGAGTCCTGTAAGCAGGACAACAGCTGTCGTGATAATGCCAGACTTGCTTCTGCTCTTAGAACTGAGTTGGGATCATTGCCATAGAGAGACCCAGATGTGAGTCTTCAACCTAATTATATGAACCTGGGTGAAGTTTTAACCATGGTTAAAAGATTGCTTTTATTTTATCTGCAGCAGGAACAGAGGATGTCATGAGTAAGGAGTGTTGGTGAAGATACCTTCAACC
>gene=chr20_2108117-2109117; species=rheMac
TCTTGGATCTGATGACGTTTGGAAGGAACCCTTGGTTTGCATAGAACAGCAGAAAGAAGTGATTGTACCACACCCCAGACAAACAGGCTAACTTTAACTTTTAAAAATAT-------TTTAGGCCAAGTGCCTAAACTGAAATCCAGATGTCACCACTGACATGGTCCAGAGGTCCTCCTCCCTCTTCTGACCTGAGCATCTTA-GGGCCGAGGTACCAACAGGTATGGCAGGAAAAGCCTTCAGAGAGCATGTAGCTCCTTCCTGCTGCTCCGGAGTCCTGTAAGCAGGACAACAGCTGTCGCAGTAATGTCAGACTCCCTCCTGCTCTTAGAACTGAGTTGGGATTGATGCCCTACGGAGACCCAAATGTGAGTCTTCAGCCTAATTATATAAACCTGGGTGAAG-TTTAACCATGGTTAAAAAATTGCTTTCATTTTATCTGCAGCAGGAACAGAGGATGTCATGAGTAAGGAGTGTTGGTGAAGATGTCTTCAAGC
>gene=chr20_2310117-2311117; species=hg19
TTCCTTACCTTACCCCACACCTTGATCTCTGGCTGTCTCAGCCAAACTTCCTAAACAATGGAGAATGGGCAGGTCCGTTGTGGGGGTGGGGGAGGGGGTCCCTGAAGGACTCCCAGCAATGCCCCAGCCCTTATGCGACAGGACAGATCACCCTGCCTGATGTTGCCCAGATCTTCTTACCTAATGACTCTAGCTTCTCTCTGAGGGCCCCAGAGAGGAAAAGCTCATAAAATATGTTGCTAAGTATTGATGCAATAGCAACAGCAAAGGGAGAAAACAGCAGGAGGAAGCTTAGTCTTGAGTAAACCCAGCAGGTGACCTATATAGGCATCAAGGCTCCAAGCCTCATTGTGCAAACACACCTGCTTCAAGGTCCCAGGCACAGAAGGCTCAGATCCGTGCACTGCCTTCAGCTCTGGGTTGAACTTACAGCTGGACTAGAGGATGGGAAGGCATCAAAAGGAACCCAGCCCACCAGGAACTACCAGCTTAGGTAATCT
>gene=chr20_2310117-2311117; species=bosTau
CCCCTTATCTGATGTTACACCTTAATCTCTGGCTGTCCCAGCCAAACCTCCTGAGCAATGAGGAGGGGCCA-----CAGCCAGGT--GGAGG----GATCCCTGCCAGACCCCTGGCAATGCCCCAGCCCTTGTGTGACAGGACTGATCACTCCACCTGTTGTTGCTCAGTCTCCTTTACCTAATGAT----GCTTGTGTCTGATGGCCGCAGGGAGGAAAAGCCCATAAAATGGGTTGCTAAGTATTTGCGCAACAGCAACACCA-AAGGAAAAAACAGTAGCAGGAAGCTTAGTCTTGAGTAAGCCCGGCAGGTGACCTATATAGGTATCTAGGCTCTGAGCCTCATTGTGCAAACGCAACTGCTTCGAGGTTCTGGGCACAG-AGGCTCAGCTCCCTGCTCAGCCGTCAGACCTGGGTTGGATTTACAGCTCGGCTAGAGAATGGGAAGGCACCAAAAGGAACCCAGCCCACCAGGAGCGATCAACTCGGGTAATTT
>gene=chr20_2310117-2311117; species=calJac
TTCCTTACCTGA-------------TCTCTGACCGTCCCAGCCAAACCTCCTAAACTATGGAGAATGAGCAGGTCCATTGTGGGGCTGGGGGAAGGGGTCTCTGGAGGACTCCTGGCAATGCCCCAGCCCTGACGTGACAGGACAGATCACCCTGCCTGATGCTGCCCAGATCTTCTTACCTAATGATTCTAGCTTCTCTCTGAGGGCCCCAGGGAGGAAAAGCCAATAAAATAGGTTGCTAAGTATTGATGCAATAACAACAGCAAAGGGAGAAAACAGCAGGAGGAAGTTTAGTCTTGAGTAAGCCCAGCAGGTGACCTATATAGGCATCGAGGCTCCGAGACTCATTGTGCAAACACACCGGCTTCGAGGTCCCAGGCACGGAAGGCTCAGATCCGTGCACTGCCTTCAGCTCTGGGTTGGACTTACAACTGGACTAGAGAATGGGAAGGCATCAAAAGGAACCCAGCCCACCCGGAACTAGCAGCTTAGGTAATCT
>gene=chr20_2310117-2311117; species=canFam
TTCCTTCTCTTATGTCATACCTTGCTCTCTGACTGTCCCAGCCAGACCTTCTAAGCAACGGAGGGGGGCCAAGCCATGGGCAGGTTGGGGTG----ATTCCCTGCAGGATTCTTGGCAATGCCCCAGCCTCTGCGTGACAGAGCCGATCAC-CCTGTTAC------CCAGTTCTCCTTACTTAATGATGCCAGCTTGTCTCCGAGGGCCCCAGGGAAGAAAAGCTTATAAAATGGGTTGCCAAGCATTTACACAATGACAACACCA-AGGGAGAAAACAGTAGCAGGAAGCTTGGTCCTGAGTAAGCCCATCAGGTGACCTATATAGGTATCTGGGCTCTGAGCCTCATTGTGCAAACACACCTGCTTTGAGGTCCTGGGCACAGGAGGCTCAGCTCCCGGCACAGACATCAGCCCTGGGTTGGACTTAGAACTCTGCTGGATGATGGGAAGGCACCACAAAGAACCCAGCCCACCAGGAGCGATCAGCTTGGGTAATCT
>gene=chr20_2310117-2311117; species=equCab
TTCCCTACCTTATGTCACCCCTTGATCTCTGGCTGTCCCACCCAAACCTCCT-AGCGATGGAGAGTGGCCAAGCTGTGGGCAGGCTGGTG-G----CATCCCCATAGGATTCCCAACACTGCCCAAGCCTCTGCGTGACAGG--TGATCAC-CCTGCCTCTGCTGGCCAGTTCTCCTTATCTAATGATGCCAGCTTGTCCCTGAGGGCCCCAGGGAGAAAAAGCTCATAAAATGGGTTGCTGAGCATTTGTGCAATAGCAACATCA-AGGAAGAAAAC---AGCAGGAAGCTTCGTTGTGAGTAAGCCCAGCAGGTGACCTATATAGGTATCTAGGCTCTGAGCCTCG-TGTGCAAACACGCCTGCTTCGAGCTCCTGGGCCCAGAAGGCTCAGCTCGCTGCACAGACATCAGCCGTGGGTTGGACTTACAGCTTGGCAAGAGAATGGGAAGGCACCAGAAGGAACCCAGCCCACCGGGAGCTATCAGCTTGGGTAATCT
>gene=chr20_2310117-2311117; species=gorGor
TTCCTTACCTTACCCCACACCTTGATCTCTGGCTGTCTCAGCCAAACCTCCTAAACAATGGAGAATGGGCAGGTCCATTGTGGGGGTGGGGGAGGGGGTCCCTGAAGGACTCCTAGCAATGCCCCAGCCCTTAC-CGACAGGACAGATCACCCTGCCTGATGTTGCCCAGATCTTCTTACCTAATGACTCTAGCTTCTCTCTGAGGGCCCCAGGGAGGAAAAGCTCATAAAATAGGTTGCTAAGTATTGATGCAATAGCAACAGCAAAGGGAGAAAACA-CAGGAGGAAGCTTAGTCTTGAGTAAACCCAGCAGGTGACCTATATAGGCATCAAGGCTCC-AGCCTCATTGTGCAAACACACCTGCTTCAA-GTCCCAGGCACAGAAGGCTCAGATCCGTGCACTGCCTTCAGCTCTGGGTTGAACTTACAGCTGGACTAGAGGATGGGAAGGCATCAAAAGGAACCCAGCCCACCAGGAACTACCAGCTTAGGTAATCT
>gene=chr20_2310117-2311117; species=panTro
TTCCTTACCTTACCCCACACCTTGATCTCTAGCTGTCTCAGCCAAACCTCCTAAACAATGGAGAATGGGCAGGTCCATTGTGGGGGTGGGGGAGGGGGTCCCTGAAGGACTCCTAGCAATGCCCCAGCCCTTACGCGACAGGACAGATCACCCTGCCTGATGTTGCCCAGATCTTCTTACCTAATGACTCTAGCTTCTCTCTGAGGGCCCCAGGGAGGAAAAGCTCATAAAATAGGTTGCTAAGTATTGATGCAATAGCAACAGCAAAGGGAGAAAACAGCAGGAGGAAGCTTAGTCTTGAGTAAACCCAGCAGGTGACCTATATAGGCATCAAGGCTCCGAGCCTCATTGTGCAAACACACCAGCTTCAAGGTCCCAGGCACAGAAGGCTCAGATCCGTGCACTGCCTTCAGCTCTGGGTTGAACTTACAGCTGGACTAGAGGATGGGAAGGCATCAGAAGGAACCCAGCCCACCAGGAACTACCAGCCTAGGTAATCT
>gene=chr20_2310117-2311117; species=papHam
TTCCTTACCTTACCCTACACCTTGATCTCTGGCTGTCTCAGCCAAACCTCCTGAACAATGGAGAACGGGCAGGTCCATTGTGGGGGCAGGGGAGGGGGTCCCTGCAGGACTCCTAGCAATGCCTCAGCCCTTACATGACAGGACAGATCACCCTGCCTGATGTTGCCCAGATCTTCTTACCCAATGATTCTATTTTCTCTCTGAGGGCCTCAGGGAGGAAAAGCCCATAAAATAGGTTGCTACGTATTGATGCAATAGCAACAGCAAAGGGAGAAAACAACAGGAGGAAGCTTAGCCTTGAGTAAGCCCAGCAGATGACCTATATAGGCATCGAGGCTCCGAGCCTCATTGTGCAAACACACCTGCTTCAAGGTCCCAGGCACAGAAGGCTCAGATCTGTGCACTGCCTTCGGCTCTGGGTTGGACTTACAACTGGACTAGAGGATGGGAAGGCATCAAAAGGAACCCAGCCCACCAGGAACTGTCAGCGTAGGTAATCT
>gene=chr20_2310117-2311117; species=ponAbe
TTCCTTACCTTACCCCACACCTTGATCTCTGGCTGTCTCAGCCAAACCTCCTAAACAATGGAGAACGGGCAGGTCCATTGTGGGGGCGGGGGAGGGGGTCCCTGCAGGACTCCTAACAATGCCCCAGCCCTTACGTGACAGGACAGATCACCCTGCCTGATGTTGCCCAGATCTTCTTACCTAATGATTCTAGCTTCTCTCTGAGGGCCCCAGGGAGGAAAAGCTCATAAAATAGGTTGCTAAGTATTGATGCAATAGCAACAGCAAAGGGAGAAAACAGCAGGAAGAAGCTTAGTCTTGAGTAAACCCAGCAGGTGACCTATATAGGCATCGAGGCTCCAAGCCTCATTGTGCAAACACACCTGCTTCAAGGTCTCAGGCACAGAAGGCTCAGATCCATGCACTGCCTTCAGCTCTGGGTTGGACTTACAACTGGACTAGAGGATGAGAAGGCATCAAAAGGAACCCAACCCACCAGGAACTACCAGCTTAGGTAATCT
>gene=chr20_2310117-2311117; species=rheMac
TTCCTTACCTTACCCCACACCTTGATCTCTGGCTGTCTCAGCCAAACCTCCTAAACAATGGAGAACGGGCAGGTCCATTATGGGGGCAGGGGAGGGGGTCCCTGCAGGACTCCTAGCAATGCCTCAGCCCTTACATGACAGGACAGATCACCCTGCCTGATGTTGCCCAGATCTTCTTACCCAATGATTCTAGCTTCTCTCTGAGGGCCTCAGGGAGGAAAAGCCCATAAAATAGGTTGCTACGTATTGATGCAATAGCAACAGCAAAGGGAGAAAACAACAGGAGGAAGCTTAGCCTTGAGTAAGCCCAGCAGATGACCTATATAGGCGTGGAGGCTCCGAGCCTCATTGTGCAAACACACCTGCTTCAAGGTCCCAGGCACAGAAGGCTCAGATCTGTGCACTGCCTTCGGCTCTGGGTTGGACTTACAACTGGACTAGAGGATGGGAAGGCATCAAAAGGAACCCAGCCCACCAGGAACTGTCAGCATAGGTAATCT
>gene=chr20_2557487-2558487; species=hg19
cccaaagtgctgagattacaggcgtgagcaaccgtccccagccTGTATTTGtttttagtagagacagggtttcactatgttagccaggctggtttcgaactcatgacctcaagtgatccacccacctcagcctcccaaaaagctgggattacaggcatgagccaccacgcccagccCAAAGAGTATTTTTGAACACAGTCTCAGAGCTAGGGAGGGCGGATGAAGCAATGAGACTGGGCTGCCCAGTGTCTGTTTTCTGCCAATCACCATATCCTTCCTATCTTTGCCACTGTTATCAACCAGTCTGCTGATGGGCTTCTCCTCTCTTTTGCATCTGGGACCATCTCCCTCTTCTGACAGCTGGTTCCCTTCTTTATACAATCATTCAATCAGGAGATGGTCAAAACTATATCTGGAAAACCAGGTCTGGAAGCCTGTCTGATTCCTTCACAAAATTTTTCCCGTTTTGATGGATggtggctcacacctgaaatcctaac
>gene=chr20_2557487-2558487; species=bosTau
-----------------------------------------------------------------------------------------------------------------------------------------------------------------------------aaccaaagatggttttcaagcacagaatcagaactaggaaaggtagAAGAAGCAATGGGATTGGGGTAGCCAGTG---------------TCTCCACATCCCTGCGATCTTTGCCATTATTATGAACCTGTCTGCTGATGGGTCCCTCTTCTCCTTGGCATCTGTGACCATCTCC--CTTCTGACAGGTGGTTTCCTTCCTTATATAATTATCCAATAACTATATAGTTAAAGC-----------C-------------------------------------------------------------TTTACATCTGGAAGTCCATC
>gene=chr20_2557487-2558487; species=calJac
cccaaagtgctgtgattacaggtgtgagccactgcccccagccTGTATTtatttttagtacagacagggtttcactatgttggccaggttggtttcaaactcatgatctcaagtgatccacccacctcggcctcccaaagtgctgggattacaggcctgaggcaccatgcccAGCCCAAAGAATATCTTTGAACACAGAATCAGAGCTAGGGAGGGTGGATGAAGCAATGAGACTGGGCTGTCCAGTGTCTGTCATCTTCCAATCCCCATATTCCCCATATCTTTGCCACTGTTATCAACCAGTCTTCTCATGGGTTTCTCTTCTCTTTTGCATCTGTGACTATCTTCCTCTTCTGATAGCTGGTTCCCTTCATTATACAATCATTCAATCAGGAGATGGTC-AAACCATATCCGGAAAACCAGGTCTGGAAGCCTGTCTGATTCCTTCACAAAATTTTTCCCTTTTTAATggacggtggctcacacctgaaatcccaac
>gene=chr20_2557487-2558487; species=canFam
--------------------------------------------------------------------------------------------------------------------------------------------------------------------------------CAAAAATAAATTTTGAGCATGGGATCAGAGCTAGGGAAGGTAGACAAAGCAGTGGGACTGGAATGCCCAATGACCACCACCTGCTATTCTCCACATCCCTTCTACCTTTGCCATTATTATCAACCAGGCGGCTTATGGGCTCCTCCTCTCTGTCGCATCTGTGACCACCACCCTCTTC-AACAGCTAACTTCC-TCTTTGTGCAATCATCCCATCAGGATACATTCAAAGC-----------CTGCAGGTCTGGAAACACATCAGATTCCTTCAGATAAATTTTCCT-------------------------------------
>gene=chr20_2557487-2558487; species=equCab
-------------------------------------------------------------------------------------------------------------------------------------------------------------------------------ccaaagatgactttt-agcacagaatcagaactagggaaggtagATGAAGCAATGGGACCGGAGTGCCCAGTGTCCATCACCCGCCATTCCCCACATCCCTTCTATCTTTGCCGTTATCGTCAACTAGTCTGTTTATCAGTtcctcttctcctctgcatctgcgaccatctccctcttc-tacagatatttttcttccttatataatcaccccatcaggatatggtcaaagc-----------cttcaggtctggaagccggtctgaatccttcagataaattttccc-------------------------------------
>gene=chr20_2557487-2558487; species=gorGor
cccaaagtgctgagattacaggcgtgagccaccgtccccagccTGTATTTGtttttagtagagacagggtttcactgtgttagccaggctggttttgaactcatgacctcaagtgatccacccacctcggcctcccaaaaagctgggattacaggcatgagccaccacgcccagccCAAAGAGTATTTTTGAACACAGTGTCAGAGCTAGGGAGGGCGGATGAAGCAATGAGACTGGGCTGCCCCGTGTCTGTTTTCTGCCAATCACCATATCCTTCCTATCTTTGCCACTGTTATCAACCAGTCTGCTGATGGGCTTCTCCTCTCTTTTGCATCTGGGACCATCTCCCTCTTCTGACAGCTGGTTCCCTTCTTTATACAATCATTCAGTCAGGAGATGGTCAAAACTATATCTGGAAAACCAGGTCTGGAAGCCTGTCTGATTCCTTCACAAAATTTTTCCCGTTTTGATggatggtggctcacacctgaaatcctaac
>gene=chr20_2557487-2558487; species=panTro
cccgaagtgctgagattacaggcatgagcaaccgtccccagccTGTATTTGtttttagtagagacagggtttcactatgttagccaggctggtttcgaactcatgacctcaagtgatccacccacctcggcctcccaaaaagctgggattacaggcatgagccaccacgcccagccCAAAGAGTATTTTTGAACACAGTCTCAGAGCTAGGGAGGGCGGATGAAGCAATGAGACTGGGCTGCCCAGTGTCTGTTTTCTGCCAATCACCATATCCTTCCTATCTTTGCCACTGTTATCAACCAGTCTGCTGATGGGCTTCTCCTCTCTTTTGCATCTGGGACCATCTCCCTCTTCTGACAGCTGGTTCCCTTCTTTATACAATCATTCAATCAGGAGATGGTCAAAACTATATCTGGAAAACCAGGTCTGGAAGCCTGTCTGATTCCTTCACAAAATTTTTCCCGTTTTGATggatggtggctcacacctgaaatcctaac
>gene=chr20_2557487-2558487; species=papHam
cccaaagtgctgagattacaggcatgagccactgcccccagccTGTATTtatttttagtagagacagggtttcactgtgttagccaggctggtttcaaactcatgacctcaagtgatccacctgccttggcctcccaaaaagctgggattacaggcatgagccaccacacccagccC--AGAGTATTTTTGAACACAGACTCAGAGCTAGGGAGGGTGGATGAAGCAATGAGACTGGGCTGCCCAGTGTCTGTGTTCTGCCAATCACCATATCCCCCATATCTTTGCCACTGCTATCAACCAGTCTGCTCGTAGGCTTCTCTTCTCTTTTGCATCTGGGACCATTTCCCACTTCTGAGAGCTGGTTCCCTCCTTTATACAATCATTCAATCAGGAGATGGTCAAAACCGTATCTGGAAAACCAGGTCTGGAAGGCTGTCTGATG-GTTCCCAAAAT--------TTTTGATggatggtggctcatgcctgaaatcctaac
>gene=chr20_2557487-2558487; species=ponAbe
cccaaagtgctgagattacaggcgtgagccaccgcccccagccTGTATTtatttgtagtagagacagggtttcactatgttagccaggctggtttcgaactcatgacctcaagtgatccacccacctcagcctcccaaaaagctgggattacaggcatgagccaccacgccctgccCAAAGAGTATTTTTGAACACAGTCTCAGAGCTAGAGAGGGCAGATGAAGCAATGAGACTGGGCTGCCCAGTATCTGTTTTCTGCCAATCACCATATCCCTCCTATCTTTGCCACTGTTATCAACCAGCCTGCTGATGGGCTTCTCCTCTCTTTTGAATCTGGGACCATCTCCCTCTTCTGACAGCTGGTTCCCTTCTTTATACAATCATTCAATCAGGAGATGGTCAAAACTATATCTGGAAAACCAGGTCTGGAAGCCTTTCTGATTCCTTCACAAAATTTTTCCCGTTTTGATggatggtggctcacacctgaaatcctaac
>gene=chr20_2557487-2558487; species=rheMac
cccaaagtgctgagattacaggcatgagccactgcccccagcctgtatttatttttagtagagacagggtttcactatgttagccaggctggtttcaaactcatgacctcaagtgatccacctgccttggcctcccaaaaagctgggattacaggcatgagccaccacacccagccC--AGAGTATTTTTGAACACAGACTCAGAGCTAGGGAGGGTGGATGAAGCAATGAGACTGGGCTGCCCAGTGTCTGTGTTCTGCCAATCACCATATCCCCCATATCTTTGCCACTGCTATCAACCAGTCTGCTCGTAGGCTTCTCTTCTCTTTTGCATCTGGGACCATTTCCCACTTCTGAGAGCTGGTTCCCTCCTTTATACAATCATTCAATCAGGAGATGGTCAAAACCATATCTGGAAAACCAGGTCTGGAAGGCTGTCTGATG-GTTCACAAAAT--------TTTTGATggatggtggctcatggctgaaatcctaac
>gene=chr20_2621153-2622153; species=hg19
GCTGAGTGCAATCCGACAGCTCTCACATCACCAAATAGGACTAAAACCTACACACACCGCAGGGCGACTCCAGAGAGCTCCAATCCAACCTGTACAAAATCTCCCACTTCCTCTTTCTTGTCTTGGTTCGTTTTCCAGAGACCACTCCTCCCTCTGCCAGCCAAAGCCAGGCCATGGACAAGAAGGCGCAGGGCCCTGGGACCTCCAATTCTGCCAGCAGGACCACACTGCCTGCCTCTGGACACCTTCCTATATCTCGGCCCCCTGGAATCGGACCAGATTCTGGCCACGCCCCATCTCAGACTCATCCGTGGAGGTCAGCCTCTGGAAAGAGTGCTCAGAGACCTCCCCACTGATGGCTAGGACTCCAGGGAGCCTCGACCCTAGGGCTGATCCTCAAGTACCCCAGTTTCACACATACCAAACCAAGGTTCTCTCCCCTCTTTCCTCTCACATACATGCTCTGTCTCCTCTCTTGGAATGCATGAACTTTGATTCCT
>gene=chr20_2621153-2622153; species=bosTau
CCCAAGGGTGATTCAACTATTCTCACATCACCAAATAGGACTGGAATCCACCTAAAGCACGGGGCAGCTTCCGAGAACTCCAATTCCACACTAGGGAAATCTCCTATATCCTCATTCTTGTCTTG-TTCATTTC-CAGGGACTGCCCATCACTCTGCTAGCCAAAGCCTGACCCTGGACCAGAAGGCGCAGGGCCCTGGGGCCTCCAGTTCTGCCGGCAAGACTGTGCTGCCTGCCTCCCAGCACCTCCCTGTATCTCGGGCCCCTGGTGTCAGACCAGACTCTGGCCAAGCCCGGCCTCAGGCTCATCCTTGGAGGTCAACCTCTGGAAAGCGGGCCTGGAGACCACCCCACTGACAGCTGGGACTAAT-GGAGCATG-GTCCTGGGGCTGATCCTCAGACCCCACCAACTCACACCCCCC-AAAT--CAGTCTCCTTCCTCTCTTCTCTAGTACACATGCTCTCTCTACTCTCACTGAATGTGGGAACTTTGATTACT
>gene=chr20_2621153-2622153; species=calJac
GCTGAGCACAATCCGACACCTCTCGCATCACCAAACAGGACTAAAACCTACACATACCGCAGGGCGGCCCTGGAGAGCTTCAACTCAACCTGTATCTAATCTCCCACTTCCTCTTTCTTGTCTTGGTCAATTTTCCAGAGACCAGTCCTCCCTCTGCCAGCCAAAGCCAGGCCATGGACAAGAAAGCGCAGGGCCCTGGGACCTCCAATTCTGCCAGGGGGACCATGTTGCCTGCCTCTGGACACCTTCCTATATCTCGGCCTCCTGGAGTCAGAACGGATTCTGGCCACCCCCCATCTCAGACTCATCTGT---GGTCAGCCTCTGGGAAGAGTGCTCAGAGACCTCCCCACTGATGGCTGGGACTCCAGGAAGCCCCGATCCTGGGGCTGATCCTCAAGTTCCCCAGTTTCACACACACCACACCAAGGTTCTCTCCCTTCTTTCCTCTCACATATACGCTCTCTTTCCTCTCTTGGAATGTGAGAACTTTGATTCCT
>gene=chr20_2621153-2622153; species=canFam
CCTGAGGACCATCTAACCATTCTCACATTTCCACATGGGACTGGAATCCACACACCAAGTGGGCTGGCTCCGGAGGGCTCCAGTTCCATACAGACAAGTTCTCCCGCATCCTCATTCTTATCTTGCTTCCTTTTCCAGGAATGACGCCTCACTCTGCCAGCCAAACCCAGACCCCAGACAAGAAGGCCGAGGATCCTGGGACCTTTGGTTCTGCCAGTGGGACCACGCTGCCTGCCTCCCAGGGCCTGTCTGTAGCTCGGCCTACTGGCTTCAGACCAGATTCTGGCCACGCTCGGCCTCAGACTCATCCTTGGAGGTCAGCCTCTGGAAAGAGTGCTCAGAGATCTCCCCACTGACAGCTAGGACTCACACAAACACC-ATCCTGGGGCTGATCCTTCGGCCCCACCAGATCATACACCCA-AAACAATATTCTCCTTCCTCTCTTTTCTCCCACACATGCTCTCTCTCTTCTCATTGAATGCGAAAAGTTTGATTACT
>gene=chr20_2621153-2622153; species=equCab
CCTGAGGGGGATCTGACCATCCTCACACCACCAAATAGGAATGAAATCTATGTACAGTGCAGGGCAGCTCCAGGGAGCTGCCATTC-ATACGAGGAAAACCTCCCACATCCTCATTCTTGTCTTGGTTCATTTTTCAGGGGCCACACCTCACTCTGCCAGCCAAAGCCAGACCCTGGACAAGAAGACACAGAGCGCTGGGACCTCCAGTTCTGCTAGTGAGACCATGCTGCCTGCCTCCCAGCATCTCCCTGTATCTCGGCTCCCTAACGTCAGACCAGATTCTGGCCGTGGCCGGCCTCATACTCATCCTTGGAAGTCAGCCTCTGGAAAGAGTGCTGGGAGACCTCCCCACTGACAGCTGGGACTCGCAGGAGCACC-ATTCTGGGGCTGATCCTCAGGCCCCACTGGCTCACACCCCCCTAAATGAGTGTCTCCTTCCTCTCTCCTCTCACACACTTGCTCTCTCTCCTCTCATCAAATGTGGGAACTTTGATGACT
>gene=chr20_2621153-2622153; species=gorGor
GCTGAGTGCAATCTGACAGCTCTCACATCACCAAATAGGACTAAAACCTACACACACCGCAGGGCGGCTCCAGAGAGCTCCAATTCAACCTGTACAAAATCTCCCACTTCCTCTTTCCTGTCTTGGTTCGTTTTCCAGAGACCACTCCTCCCTCTGCCAGCCAAAGCCAGGCCATGGACAAGAAGGCGCAGGGCCCTGGGACCTCCAATTCTGCCAGCAGGACCACACTGCCTGCCTCTGGACACCTTCCTATATCTCGGCCCCCTGGAATCGGACCAGATTCTGGCCATGCCCCATCTCAGACTCATCCGTGGAGGTCAGCCTCTGGAAAGAGTGCTCAGAGACCTCCTCACTGACGGCTAGGACTCCAGGAAGCCTCGACCCTAGGGTTGATCCTCAAGTACTCCAGTTTCACACATACCAAACTAAGGTTCTCTCCCCTCTTTCCTCTCACATACATGCTCTGTCTCCTCTCTTGGAATGCATGAACTTTGATTCCT
>gene=chr20_2621153-2622153; species=panTro
GCTGAGTGCAATCCGACAGCTCTCACATCACCAAATAGGACTAATACCTACACACACCGCAGGGCGACTCCAGAGAGCTCCAATTCAACCTATACAAAATCTCCCACTTCCTCTTTCTTGTCTTGGTT----TTCCAGAGACCACTCCTCCCTCTGCCAGCCAAAGCCAGGCCATGGACAAGAAGGCGCAGGGCCCTGGGACCTCCAATTCTGCCAGCAGGACCACACTGCCTGCCTCTGGACACCTTCCTATATCTCGGCCCCCTGGAATCGGACCAGATTCTGGCCACGCCCCATCTCAGACTCATCCGTGGAGGTCAGCCTCTGGAAAGAGTGCTCAGAGACCTCCCCACTGACGGCTAGGACTCCAGGGAGCCTCGACCCTAGGGCTGATCCTCAAGTACCCCAGTTTCACACATACCAAACCAAGGTTCTCTCCCCTCTTTCCTCTCACATACATGCTCTGTCTCCTCTCTTGGAATGCATGAACTTTGATTCCT
>gene=chr20_2621153-2622153; species=papHam
GCTGAGCACAATCTGACAGCTCTCACATCACCAAAT-GGACTAAAACCTACACACCCCGGAGGGCGGCTCCAGAGAGCTCCAATTCAACCTGTACAAAATCTCCCACTTCCTCTTTCTTGTCTTGGTTCATTTTCCAGAGACCACGCCTCCCTCTGCCAGCCAAAGCCAGGCCATGGACAAGAAGGCTCAGGGTCCTGGAACCTCCAATTCTGCCAGCTGGACCGCGCTGCCTGCCTCTGGACACCTTCCTATATCTCAGCCCCCTGGAGTCAAACCAGATTCTGGCCACGCCCCATCTCAGACTCATCTGTGGAGGTCAGCCTCTGGGAAGAGTGCTCAGAGACCTCCGCACTGATGGATGGGACTCCAGGGAGCCTCCATCCTGGGGCTGATCCTCAAGTTCCCCAGTTTCACATATACCAAATTGAGGTTCTCTCCCCTCTTTCCTCTCAGATACATGCTCTCTTTCCTCTCTTGGAATGTGTGAACTTTGATTCCT
>gene=chr20_2621153-2622153; species=ponAbe
GCTGAGTGCAATCCGACAGCTCTCACATCACCAAATAGGACTAAAACCT----ACACCGCAGGGTGGCTCCAGAGAGCTCCAATTCAACCTGTACAAAATCTCCCACTTCCTCTTTCTTGTCTTGGTTCATTTTCCAGAGACCACTCCTCCCTCTGCCAGCAAAAGCCAGGCCATGGACAAGAAGGCGCAGGGCCCTAGGACCTCCAATTCTGCCAGCAGGACCACACTGCCTGCCTCTGGACACCTTCCTATATCTCGGCCCCCTGGAATCAGACCAGATTCTGGCCACGCCCCATCTCAGACTCATCCATGGAGGTCAGCCTCTGGGAAGAGTGCTCAGAGACCTCCCCGCTGACGGCTAGGACTCCAGGCAGCCTCGACTCTAGGGCTGATCCTCAAGTACCCCAGTTTCACACATACCAAACCAAGGTTCTCTCCCCTCTTTCCTCTCACATACATGCTCTCTCTCCTCTCTTGGAATGCATGAACTTTGATTCCT
>gene=chr20_2621153-2622153; species=rheMac
GCTGAGCACAATCTGACAGCTCTCACATCACCAAAT-GGACTAAAACCTACACACACCGCAGGGCGGCTCCAGAGAGCTCCAATTCAACCTGTACAAAATCTCCCACTTCCTCTTTCTTGTCTTGGTTCATTTTCCAGAGACCACGCCTCCCTCTGCCAGCCAAAGCCAGGCCACGGACAAGAAGGCTCAGGGTCCTGGAACCTCCAATTCTGCCAGCTGGACCGCGCTGCCTGCCTCTGGACACCTTCCTATATCTCGGCCCCCTGGAGTCAAACCAGATTCTGGCCACGCCCCATCTCAGACTCATCTGTGGAGGTCAGCCTCTGGGAAGAGTGCTCAGAGACCTCCGCACTGATGGATGGGACTCCAGGGAGCCTCCATCCTGGGGCTGATCCTCAAGTTCCCCAGTTTCACATATACCAAATTGAGGTTCTCTCCCCTCTTTCCTCTCAGATACATGCTCTCTCTCCTCTCTTGGAATGTGTGAACTTTGATTCCT
>gene=chr20_3050153-3051153; species=hg19
gagtgagcagagggagaactgctatgcagaccacagctgaccccatagggagctctggagccaaaatgctccttcagagttatcctgcatttgggccaaaatggaccagtcattggatgcgggccacctgggaagggtgtgaccctgagccaggcagctctctgcagctgaagcaggctctcgaggagctacccctgagggccacctgcagagggcactcccagcagctgggtggcaggtgctttcacaaagggagagttgagcagcgcCTTTCCTTTCTTGTTCATGATATCTACCAATACCTCTCCCACTGGGGTAATCCATCTTTTCTTTTAATTATTTTCCTTTTGAGATATATTAAAAATGCAAAAAAAAAAAtttttatttttttgagacggagtctcgctctatcacctaggctggagtgcagtggcatgatcttggctcactgcaacctccgcctcctgggttcaactgattctcctgcctcagcctcctga
>gene=chr20_3050153-3051153; species=bosTau
AGCTAGACAGAGAGAGAA-TTCCatgcaggcctcagttgaccccacaaggatgtcctaagctgaaataatccttcagagttgtccagca-ttgggccaaaatggaccagtcattgaatacgggccaccagagaatggtgtgaccttagatgaggcagctatctgtagctgaggcaggccttggatgggctatcaccaaaggctatctgctgaccactctcccagaagctgggtggcaagtcccttcttgaagggcatgctgagcac---------cTCCTTGTTCATGGCAATGACCAACAC----TCCTCAGAGGTAGTCTCTCTTTC----TAATTATTTTCATTTTAAGATATATTAAAAATGCAAAACAa------------------------------------------------------------------------------------------------------------------------------
>gene=chr20_3050153-3051153; species=calJac
gagtgggcagagggagaactgctatgcagacctcagcagaccccatagggagctctggagccaaaatgctccttcagagttatcctgcatttgggccaaaatggaccagtcattggatgccggccacctgggaaggttgtaacccggggccagatggctctctactgctgaagcaggccctagaagagctacccctgaggggcacctgcagagggcactcccagcagctggggggcaggtgctttcacaaaaggagagttgggcagtgcCTTTCCTTCCTTGTTCACAATATCTACCAATACCTCTCCCACTGGGGTAGTCCATCTTTTCTTTTAATTATTTTCCTTTTGAGATATATTAAAAA---AGAAAAAAAAGttt-----tttttgagacagagtcttgctctgttgcccaggctggagtgtagtggtgcgatcttggctcactg-------------cttggttcaagcaattctcttgcctcagcctcctga
>gene=chr20_3050153-3051153; species=canFam
gattaagtataaggaaaactgccatgagagcctcaggtaactctatgtgaagctccagagctgaaatagtcctttgtagttgcccacca-ttgggcca-----gaccagttattggatgtgagccaccagggaagagtgtgaccttgggccaggtggctctctgcagctgaggcaggccctggatgggctgccaccaaaggctgtctactgaccgcagtaccagcagctgggTGGCAAGTCCCTTCTTTTATTAAGTGCTGAGCAT---------CTCCCTGTTTGTGACATTGGCCAACATCCCTTCCATTGAGGC------CCTCTCTTTTTAATTATTTTCATTTTAAGATATATTAAAAATGCA------------------------------------------------------------------------------------------------------------------------------------
>gene=chr20_3050153-3051153; species=equCab
gattgggcagaggggaaacttccatgctggcctcagttgatcccacagg--------gagctgaaataggccttcagagttgtccagcc-ttgggccaaaatggagcagtcattggatgcg-gccaccagggaagggtgtgg-cttgggccagacggctgta-gcagctgaggcaggctctgggtgggctaccactgaaggccgtcggctgaccacactcccagcacctgggtggcaaatcccttctccaaggacgtgctgagcat---------cTCCCTGTCTGTGAAACGGACCAGCACCCCTTCCACCGAGGCAGTCTGTCTTTCTTTCTAATTATTTTCATTTTGAGTTATATT-AAAACGCAAAAAAaaaa---------------------------------------------------------------------------------------------------------------------------
>gene=chr20_3050153-3051153; species=gorGor
gagtgagcagagggagaactgctatgtagaccacagctgaccccatagggcgctctggagccaaaatgctccttcagagttatcctgcatttgggccaaaatggaccagtcattggatgcgggccacctgggaagggtgtgaccctgggccaggcagctctctgcagctgaagcaggccctagaggagctacccctgagggccacctgcagagggcactcccagcagctgggtggcaggtgctttcacaaagggagagttgagcagcgcCTTTCCTTTCTTGTTCATGATATCTACCAATACCTCTCCCACTGGGGTAATCCATCTTTTCTTTTAATCATTTTCCTTTTGAGATATATTAAAAATGCAAAAAAAAAAAttt--atttttttgagacggagtctcactctatcgcctaggctggagtg-------------------------------------------------------------------------
>gene=chr20_3050153-3051153; species=panTro
-------cagagggaga-ctgctatgcagaccacagctgaccccccattgagttctggagcctttatgctccttcagagtta-cctgcctttgagtccccacggaccagttattggatgcgggccacctgggaagggtgtgaccctgggccaggcagctctctgcagctgaagcaggccctagaggagctacccctgagggccacctgcagagggcactcccagcagctgggtggcaggtgctttcacaaagggagagttgagcagcgcCTTTCCTTTCTTGTTCATGATATCTACCAATACCTCTCCCACTGGGGTAATCCATCTTTTCTTTTAATTATTTTCCTTTTGAGATATATTAAAAATGCAAAAAAAAAAAttt--atttttttgagacggagtctcactctatcgcctaggctggagtgcagtggcatgatcttggctcactgcaacctccgcctcctgggttcaactgattctcctgcctcagcctcctga
>gene=chr20_3050153-3051153; species=papHam
gagtgggcagagggagaactgctatgcagacctcagctgaccccatagggagctctggagccaaaatgctccttcagagttatcctgcatttgggccaaaatggaacagtcattgcatgtgggccacctgggaagggtgtgaccctgggccaggcggctctctgcagctgaagcaggccctagaggagctacccctgagggccacctgcagacagcactcccagcagctgggtggcaggtgctttcacaaagggagagttgagcagcgcCTTTCCTTCCTTATTCATGATATCTAGCAATACCTCTCCCACTGGGGTAATCCATCTTTTCTTTTAATTATTTTCCTTTTGAGATATATTAAAAATACAAAAAAAAAAAttt----gtttttgagatggagtctcactctgtcgcctaagctggagtgcagtggcatgatcttgggtcactgcaacctccgcctcctgggttcaagtgattctcctgcctcagccacctga
>gene=chr20_3050153-3051153; species=ponAbe
gagtgggcagagggagaactgctatgcagaccacagctgaccccatagggagctctggagccaaaatgctccttcagagttatcctgcatttgggccaaaatggagcagtcattggatgcgggccacctgggaagggtgtgaccctgggccaggcagctctctgcagctgaagcaggccctagaggagctacccctgagggccacctgcagagggcactcccagcagatgggtggcaggtgctttcacaaagggagagttgagcagcgcCTTTCCTATCTTGTTCATGATATCTACCAATACCTCTCCCACTGGGGTAATCCA-----TCTTTTAATTATTTTCCTTTTGAGATATATTAAAAATGCAAAAAAAAAtttttttatttttttgagacagagtctcactctatcgcctaggctggagtgcagtggcatgatcttggctcactgcaaactccgcctcctgggttcaattgattctcctgcctcagcctcctga
>gene=chr20_3050153-3051153; species=rheMac
gagtgggcagagggagaactgctatgcagacctcagctgaccccatagggagctctggagccaaaatgctccttcagagttatcctgcgtttgggccaaaatgtaacagtcattgcatgtgggccacctgggaagggtgtgaccctgtgccaggcggttctctgcagctgaagcaggccctagaggagctacccctgagggtcacctgcagacagcactcccagcagctgggtggcaggtgctttcacaaagggagagttgagcagcgcCTTTCCTTCCTTATTCATGATATCTAGCAATATCTCTCCCACTGGGGTAATCCATCTTTTCTTTTAATTATTTTCCTTTTGAGATATATTAAAAATACAAAAAAAAAttttg-----tttttgagatggagtctcactctgtcgcctaagctggagtgcagtggcatgatcttggttcactgcaacctccgcctcctgggttcaagtgattctcctgcctcagcctcctga
>gene=chr20_3089117-3090117; species=hg19
CCAGATCTCTAAAGTATTGGGTGTGGACTAGAGCTCTGGACGGCCTAAAGGAAAGGAATGTGCCGGTTCACAGGgacccgcggctaagctcaagggtaaaatacagctttacaaagcatctttaggctgttccttcccaaacgtgcttagaagggaacagggaaaggcgggtgtgttttctcactgaggttcttctagtggctggaatctgatagagtaccaagttgtagggatatggatatattttccctttggcactccataaagctaaatgttgggctgaaaaaaggatgcagcctataaacaagtatttttcctgaaACCAACTGCATGAGGAAACGCTGCGCTCCCCCTCAGGGAGCAGTTTCTGAAGCCAGCTGAGCACAGCTGGCACTGGCCAGAGGGAGCCCTCCACCCTCCCACCACGTATGCCCACCTGCAAACCTGGGTTCTGAGTCCCCATGCAGGGGACAGACCTGAAAATTCCAGTTTGTGTCCTT
>gene=chr20_3089117-3090117; species=bosTau
--------------------------------------------------GCCTG-----------TCCACAGGTGCTCGTGATAAACCTCAAATACAAAAT--------AAGAAGCATCGCTTCGCTCCTCCTTCCCCAACATGCACAGAAGGGAACAGAGAACAGCACAAGGATTTCCTCACTGA-ACTCTCCCA-TGACTAGGACCTACTACAGCAAACAGTTGTCAGAATGTG----TATTTTCCAT-----AAAACA-------AAattttgaatggaaaaaaaaatgcagtctataaacaagtatcttttctgaaataggccccacacagaaaaggtacccccccacCCAGAGGGCAGTGCA----CAGAGCTAAGCCAG---GGTCCCCGCCG--AGGGGGCTCTCAGCCCTCTC-------CATCGGCGTGCATGTCCAC--AGAGA-CTCTCCTGCATCAGAGGCACC----------------TGTCCCT
>gene=chr20_3089117-3090117; species=calJac
CC-GATCTCTAAAGTCTTGGGTGTGGTCTAGAGCCCTGGATGGCCTAAAGGAAAGGAATGCGCCTGTTCACAGGgacctgc-gctaagctcaagggtaaaacacagctttacaaagcatctccaggctgctccttcccgaacatacttagaagggaagagggcaaggcaggtgtgttttctcactgaggtacttctaatggctggaatctgatacagtatcgagttgtagggatatggatctat-------ttgggactccataaagctaaatgctggactg----aagaatgcagcctgtaaacaagtatgtttcctgaaACCGGCCACATGCAGACACGCTGCGCTCCCTGTCAGGGGGCAGTTTGAGGAGCCAGCTGAGCATGGCTGGCACAGGT-AAAGGGAGCTCTCCACCCTCCCACCACGTACACCCACCTGCAAACCTAGGTTCTGAGCCCCCACGCAGGGGACAGATCCGAAAACTCCAGTTTGTGTCCTT
>gene=chr20_3089117-3090117; species=canFam
gcagatctctaaattcctgggtc-ggactggagtc--caagaatcagaggGCCGA-----------TCCCTGGGGTCCCCCGAGAGGTGGCAGGGGGAAGGG--------GAGAAGAATAGGTGGGCTGGTCCCTGCCTGACCTACTCACAAGGGAGCGGGGAAGATCCCGGGTGCTTTCTCACGGACATTCTTTCAGCGACTAGAATCTTTTACAGTAAACAGTTGTAGGA----A----TAGTTTCTCTCTGGGACTCCAT-AAACTAAATTCTGAATGAAAA---GAATGCAGCCTATGTTTAAGTACTCCTCCTGAAACAGGCTGGGTG--GGTAAAGCTCTGTCCCCGTCAGAGGGCAGCGCA----TGCAGTGCAGCCCCAATGTGACTGGCCTCAGGGAGGACCTCAGGCC-CCC-------CACTCGCATGCACGCCCACATGCAAA-CCCTCATGCGGCAGATGCATCTGGAAATGTGACTTCTCATCCCT
>gene=chr20_3089117-3090117; species=equCab
------------------------------------------------------------------TCTACAGGggcctttgataaatctcaaggataaact--------atgaagtattgctgggctgctccttcccaaacgtgttcagaaaggaacagggaatagcacgggtattttctcactgatgttctcctagtgactaaaatctattacagtaaacagttgtaagaataca----tattttccctctgggactccataaaactaaattttgaatggaaaaacaaaagcagcctatatacaagtagttttcctgaaatgggccccctgcagaagaagGTACCTTCCCCTCGGAGGGCTGCGGA----TGCAGCTGAGCATGTCTGGCACCAGCCTGAGAGAGGCTCTCGACCCTCCC-------TGCCTGCACGCACACCCACCTGCACA-CCCTCACACATCAGACACATCTGAAAATGTGACTTCTTGTCCCT
>gene=chr20_3089117-3090117; species=gorGor
CCAGATCTCTAAAGTATTGGGTGTGGACTAGAGCTCTGGACGGCCTAAAGGAAAGGAATGTGCCTGTTCACAGGGACCCGTGGCTAAGCTCAAGGGTAAAACACAGCTTTACAAAGCATCTTTAGGCTGTTCCTTCCCAAACGTG---------------------------------------------------------------------------------------------------------------------------------------------------------------------TTTTTCCTGAAACCGGCTGCATGAGGAAACGCTGCGCTCCC-C-CAGGGAGCAGTTTCAGAAGCCAGCTGAGCACAGCTGGCACTGGCCAGAGGGAGCCCTCCACCCTCCCACCACGTATGCCCACCTGCAAACCTGGGTTCTGAGTTCCCATGCAGGGGACAGATCTGAAAATTCCAGTTTG-GTCCTT
>gene=chr20_3089117-3090117; species=panTro
CCAGATCTCTAAAGTATTGGGTGTGGACTAGAGCTCTGGACGGCCT-----AAAGGAATGTGCCTGTTCTCAGGGACCCGCGGCTAAGCTCAAGGGTAAAATACAGCTTTACAAAGCATCTTTAGGCTGTTCCTTCCCAAACGTGCTTAGAAGGGAACAGGGAAAGGCGGGTGTGTTCTCTCACTGAGGTTCTTCTAGTGGCTGGAATCTGATAGAGTACCAAGTTGTAGGGATATGGATATATTTTCCC-TTGGCACTCCATAAAGCTAAATGTTGGGCTGAAAAAAGGATGCAGCCTATAAACAAGTATTTTTCCTGAAACCGGCTGCATGAGGAAACGCTGTGCTCCCCCTCAGGGAGCAGTTTCAGAAGCCAGCTGAGCACAGCTGGCACTGGCCAGAGGGAGCCCTCCACCCTCCCACCACGTATGCCCACCTGCAAACCTGGGTTCTGAGTCCCCATGCAGGGGACAGACCTGAAAATTCCAGTTTGTGTCCTT
>gene=chr20_3089117-3090117; species=papHam
CCAGATCTCTAAAGTCTTGGGTGTGGACTAGAGCCCTGGACAGCCTAAAGGAAAAGAAAGCGCCTGTTCACA-GGACCTGCGGCTAAGCTCAAGGGTAAAATACAGCTTGACAAAGCATCCCTAGGCAGCTCCTTCCCAAACGTGCTTAGAAGGGAACAGGGAAAGGCGGGTATGttttctcactgaggttcttctagtggctggaatctggtagagtaccaagtcgtagggatatggatatattttccctttggaactccataaagttaaatgttgggctgaaaaaaggatgcagcctataaacaagtatttttcctgaaACCGGCCGCACACGGAAACGCTGTGCTCCCCTTCAGGGAGCGGTTTCAGGAGCTAGCTGAGCATGGCTGGCACTGGCCAGAGGGAGCCATTCACCCTCCCACCACGTATGCCCACCTACAAACCTGGGTTCTGAGTCCCCACGCAGGGGACAGATCTGAAAATTCCAGTTTGTGTCCGT
>gene=chr20_3089117-3090117; species=ponAbe
CCAGATCTCTAAAGTCTTGGGTGTGGACTAGAGCCCTGGACGGCCTAAAGGAAAGGAATGTGCCTATTCACAGGgacccgtggctaagctcaagggtaaaatacagctttacaaagcatctttaggctgttccttcccaaacgtgcttagaagggaacagggaaaggtgggtgtgttttctcactgaggttcttctagtggctggaatctgatagagtaccaagttgtagggatatggatatattttccctttgggactccataaagctaaatgttgggctgaaaaaaggatgcagcctataaacaagcatttttcctgaaaccggccgcatgcggaaaCGCTGTGCTCCCCCTCAGGGAGCAGTTTCAGAAGCCAGCTGAGCACAGCTGGCACTGGTCAGAGGGAGCCCTCCACCCTCCCACCACGTATGCCCACCTGCAAACCTGGGTTCTGAGTCCTCACGCAGGGGACAGATCTGAAAATTCCAGTTTGTGTCCTT
>gene=chr20_3089117-3090117; species=rheMac
CCAGATCTCTAAAGTCTTGGGTGTGGACTAGAGCCCTGGACAGCCTAAAGGAAAAGAAAGCGCCTGTTCACA-GGACCTGCGGCTAAGCTCAAGGGTAAAATATAGCTTGACAAAGCATCCCTAGGCAGCTCCTTCCCAAACGTGCTTAGAAGGGAACAGGGAAAGGCGGGTATGTTTTCTCACTGAGGTTCTTCTAGTGGCTGGAATCTGGTAGAGTACCAAGTCGTAGGGATATGGATATATTTTCCCTTTGGGACTCCATAAAGTTAAATGTTGGGCTGAAAAAAGGATGCAGCTTATAAACAAGTATTTTTCCTGAAACCGGCCGCACACAGAAATGCTGAGCTCCCCCTCAGGGAGCGGTTTCAGGAGCCAGCTGAGCATGGCTGGCACTGGCCAGAGGGAGCCATTCACCCTCCCACCACGTATGCCCACCTGCAGACCTGGGTTCTGAGTCCCCACGCAGGGGACAGATCTGAAAATTCCAGTTTGTGTCCAT
>gene=chr20_3241384-3242384; species=hg19
cctgcctcagcctcctgagtagctgggatcacaggcgtgtgcgccaccacacccagctaatttttgtattgtttgtagagacgaggttttgccatgttggccaggctggtctcaaactcctggcctcaagtgatctgcccacctcaacttcccaaagtgctaggattacaggtgtaagccaccatagccggtcTTGCTCCCATTTCTTTAAGGGCTCCAACTATGCCCCGCCATTTTGTTGCAGGCAGCATAACAGGTTGTACATATAGATGTGTACACCTGTCACAGAAGGAACTGGGGCATCTCTGCTCTAttttctttgagacagggtcttgctctgttgctcaggctggagtgcagtggtgtgatcatagctcattacagccttgacatctcaggctcaagtgatcctcccacctcagcttcttgagtagttgctacgacacatgccaccatgcccaactacttttgattttttattagagacaaggtctcactat
>gene=chr20_3241384-3242384; species=bosTau
--------------------------------------------------------------------------------------------------------------------------------------------------------------------------------------------------------------------------------------------------------------------------------------------------------------------------------------------------------------------------------------------------------------------------------------------------------------------------------------------------------------------
>gene=chr20_3241384-3242384; species=calJac
cgtgcctcagcgtcctgagtagctgggatcgcaggcatgtgtgccaacacacccagctaatttttgtattgttggtagagatggggttttgccttgttggccaggctggtcttaaacccctggcctcaagtgat-tgcccgcctcagcctccgaaagcgctgggataacaaccgtgagctgctgctcctggctTCCCTCACATTTCTTTAAGGGCTCCGACTATGCCCTGCCATCTTGTTGTAGGCAGCCTAACAGGTTGTACATATGAATGTGTACACCTGTCACAGAAGGCACTGGGG-ATCTCTGCTCTAttttctttgagacagggtcttgctctgttgctcaggctgaagtgcggcggtgtgatcgtatctcactgcagccttgacatcttaggctcaagtgat----ccacctcagcttcttgagtagttgctaccacacatgccaccatgctcaattaattttgattttttattagaga--------------
>gene=chr20_3241384-3242384; species=canFam
------------------------------------------------------------------------------------------------------------------------------------------------------------------------------------------------------------------AGGGCCTCAACTATATCCCACCATTGC--TGAGGGCAGTTTAACAGACTGTACATTTGGATGTG--CACATTTTCCAGAAGGAACTGGGGCACCTCTGCTCTAC------------------------------------------------------------------------------------------------------------------------------------------------------------------------------------------
>gene=chr20_3241384-3242384; species=equCab
---------------------------------------------------------------------------------------------------------------------------------------------------------------------------------------------------------------TTCAGGGCTCCAACTATGCCCCACGGTCAC--TGAGGGCAGCTTAACAGACTGCACATTTGGATGTGTACATTCCCTCCAGAAGGAACTGGGTCATCTCTGCTCTACTTTCT-------------------------------------------------------------------------------------------------------------------------------------------------------------------------------------
>gene=chr20_3241384-3242384; species=gorGor
cctgcctcagcctcctgagtagctgggatcacaggcgtgtgcgccaccacacccagctaatttttgtattgtttgtagagacgaggtttcaccatgttggccaggctggtctcaaactcctggcctcaagtgatctgcccacctgaacttcccaaagtgctaggattacaggtgtaagccaccacacctggtcTTGCTCCCATTTCTTTAAGGGCTCCAACTATGCCCTGCCATTTTGTTGCAGGCAGCATAACAGGTTGTACATATAGATGTGTACACCTGT--CAGAAGGAACTGGGGCATCTCTGCTCTAttttctttgagacagggtc--------ttgctcaggctggagtgcagtggtgtgatcatagctcattacagccttgacatctcaggctcaagtgatcctcccagctcagcttcttgagtagttgctacgacatatgccaccatgcccaactaattttgattttttattagagacaaggtctcactat
>gene=chr20_3241384-3242384; species=panTro
cctgcctcagcctcctgagtagctgggatcacaggcgtgtgcgccaccacacccagctaatttttgtattgtttgtagagacgaggttttgccatgttggccaggctggtctcaaactcctggcctcaagtgatctgcccacctcaacttcccaaagtgctaggattacaggtgtaagccaccatagccggtcTTGCTCCCATTTCTTTAAGGGCTCCAACTATGCCCTGCCATTTTGTTGCAGGCAGCATAACAGGTTGTACATATAGATGTGTACACCTGTCACAGAAGGAACTGGGGCATCTCTGCTCTAttttctttgagacagggtcttgctctgttgctcaggctggagtgcagtggtgtgatcatagctcattacagccttgacatctcaggctcaagtgatcctcccacctcagcttcttgagtagttgctacgacacatgccaccatgcccaactacttttgattttttattagagacaaggtctcactat
>gene=chr20_3241384-3242384; species=papHam
cctgcctcagcctcctgagtaggtgggatcacaggcatgtgcgccaccacacccagttaatttttgtattgtttgtagagatgaggtttcgccatgttggccaggctggtctgaaactcctggcctcgagtgatccgccctcctcaacttcccaaagtactaggattacaggtgtaagccactgcAACTGGGCTTGCTCCCATTTCTTTAGGGGCTCCAACTATGCCCTGCCATTTTGTTGCAGGCAGCATAACAGGTTGTACATATAGATGTGTACACCTGTCACAGAAGGAACTGGGGCATCTCTGCCCTAttttctttgagacagggtcttgctctgctgctcaggctggagtgcagtggtgtgatcatagctcattatagtcttgacatctcagactcaagtgatcct-ccacctcagcttcttgagtagttgctaccacacatgccaccatgcccaactaatttttattttttattagagacaaggtctcactat
>gene=chr20_3241384-3242384; species=ponAbe
--------------------------------------------------------------------------------------------------------------------------------------------------------------------------------------------------------------------------------------------------------------------------------------------------------------------------------------------------------------------------------------------------------------------------------------------------------------------------------------------------------------------
>gene=chr20_3241384-3242384; species=rheMac
------------------------------------------------------------tttttgtatttttaatagagacagggtttcaccatgttagccaggatggtcgcgatctcctgacctt--gtgatctgcctgccttggcctcccaaagtgctgggattacaggtgttagctaccgcgcccagcc--GCTCCCATTTCTTTAGGGGCTCCAACTATGTCCTGCCATTTTGTTGCAGGCAGCATAACAGGTTGTACATATAGATGTGTACACCTGTCACAGAAGGAACTGGGGCATCTCTGCCCTAttttctttgagacagggtcttgctctcctgctcaggctggagtgcagtggtgtgatcatagctcattatagtcttgacatcttagactcaagtgatcct-ccacctcagcttcttgagtagttgctaccacacatgccaccatgcccaactaatttttattttctattagagacaaggtctcactat
>gene=chr20_3373153-3374153; species=hg19
agcaggtaccctgactctgaactttttctttctgctgaaccccactgtttTCCTGACAATAAAGCCAGTCGTGGGTACAATATATGTGAATTCTAAACAATCATCTCTGTTCTTCCCATCTTATATGTAAATAGTTAACTCACTGCTCACTGCTTTTATAACAACTGTGCATGAACAGCCAGGTATGTTTTCTTGTTTGTTTATATTTCATTATCTTGCTTCCCTGGAAATGAAGAAAAAAATTGGAAATTTTATTTTTACCCAGTTTTTCTCCATGATTTATGCTTTCTTTATCTTGAAAATTAAACAATTAAAATACTAATATATTCTTCTTATATCCTGTACACTTTGTGTCTTGAATGTTTTACAAAGTGAATCCTCATATACCAATCTGATTCATCTCATCATAGAAAACTGACGTGAACAATTTGGTATGCAACTCTCAGTAATACATAGTTTTGGTGTTTTTCTGTTGGGGAAGTATTTGtttttacataagc
>gene=chr20_3373153-3374153; species=bosTau
accaaatatcctggctctgaattt-tactttctgatgtacctcactgATTTCCTGACAACAAAGTTAGCCTCAGACACAGTATTTCTGAATTCTTAACAATCACCTCTGTTCTCCCCACTGTCCAT-TTATTAGTTAGTTCACTGCTCATTGCTGTTATAACAATTATATATACATAGCTAAGTATAT-------TTTGTTTGTGTTTTATTATCATGGTTCCCTGGAAATG-GGAGAAATATTGCAAATTTTATTTTTGTCTGTTTTT-CTTCATAATTTATGCT-TTTTGATTTTTAAAATCAAACTATTAAAACATGAATATATTCTCCT-------TATATGCTTTGTGGTTTGGATGTTTTACAAAGTGAATTCT--CATACCAATCTGAATCACTTCATCCTATAAAACTGCTGTGAACAATCTGATATAATACAGT---TAATACATAGTTTGGGTGAGTTTTT--TGGGGAGAGAGttgtttttacataaac
>gene=chr20_3373153-3374153; species=calJac
ACCAGGTACCCTGACTCTGAACTTTTTCTTTCTGCTAAATCCCACTGCTTTCCTGACAATAAAGCCAGTCATGGGTACAATATAT-TGAATTGTAAACAATCATCTCTGTTCTTCCCATCTTATATGTAAATAGTTAATTTGTTGCTCACTGCTTTTATAACAACTGTGCATTAACAGTCAGGTAT-TTTTTTTGTTTGTTTATATTTCATTATCTTGCTTCCCTGGAAATGAA-AAATAAATTGGAAATTTTA-TTTTACCTATTTTTCATACATGATTTATGCTTT-TTTATCTTGAAAATTAAACAATTAGAATACTAACATATTCTTCTTACATACTGTATACTTTGTGTTTTGAATGTTTTACAAAATGAATCCTCACATACCAATCTGATTCATCTCATCATAGAAAACTGTTATGAACAATTTGGTATGGAACTCTCAGTAATACATAGTTTGGGTGTTTTT-TGTTGGGGAAGTATTTGTTTTTACATAAAC
>gene=chr20_3373153-3374153; species=canFam
ACCAGATACCTTAATTCTGAACTTTTCCTTTCTGCTACACCTCACTGATGTCCTAACAATAAAGTTTGCCACAGACACAGTATTTCTGAATCCTGAACAGTCA----TGTTTTTCCCATCTTCAGT-GTAATAATTAATTCACTGCTCACTGCTTTTACA--AGTTATATATACACAACCATGTATATTTTCTTG----TTTGTATTTCATTATGTTGGTTTCTTGGAAATGAAAAGAAAAATTGAAAATTTTATTTTTGCTTGTTTTTCCTCCATAATTTATGTTttttttactttaaaaattaaataat---taaatGAACACATCGTCCTTATATTCTGTAATGCTTGTGTTTTGACTGTTTTACAAAGTGAATCCT--CATACCAATCTGATTCACCTTATTATAGAAAACTGCTGTGAACAATTTGGTGTGACTC----AGTAACATATAGTTTGGGTGGGTTTTT--CGGGACGTGGATTGTTTTTACAT-AAC
>gene=chr20_3373153-3374153; species=equCab
accaggtaccctgaccctgaactttttctttctgctacacctc---gACTTCCTGACAATAAAGTTAGCCAAAGATATAATATTTTTGAATTCTAAACAATCATGTCTGTTCTTCCCATCTTCTGC-GTAATAGTTCTTTCACTGCTCACTGCTTTTATAACAACTCTGTATACACGGCCAGGTATATTTTCTTGTTTATTTGTATTTCATT-TCCTGGTTCCCTGGAAATGAAGAAAAAAATTGAAAACTTTATTTTTGCCTGTTTTTCCTCCATAATTTATGCTTTTTTGATTTTCAAAATTAAACAA----CACATGAATATATTTTCCTTATATTCTGTATGCTTTGTGGTTTGAATGTTTTACAAAGTGAATCCT--CATACCAATCCGATTCACCTCATTACAGAAAACTGCTGTGAACAATTTGGTGTGAATCTCTGAGGTATATATAGTTTGGGTGAATTTG----GGGGGGGGGGCTGTTTTTACATAAAC
>gene=chr20_3373153-3374153; species=gorGor
agcaggtaccctgactctgaactttttctttctgctgaaccccactgttt-cctgACAATAAAGCTAGTCGTGGGTACAATATATGTGAATTCTAAACAATCATCTCTGTTCTTCCCATCTTATATGTAAATAGTTAACTCACTGCTCACTGCTTTTATAACAACTGTGCATGAACAGCCAGGTATGTTTTCTTGTTTGTTTATATTTCATTATCTTGCTTCCCTGGAAATGAAGAAAAAAATCGGAAATTTTATTTTTACCCAGTTTTTCTCCATGATTTATGCTTTCTTTATCTTGAAAATTAAACAATTAAAATACTAACATATTCTTCTCATATCCTGTACACTTTGTGTCTTGAATGTTTTACAAAGTGAATCCTCATATACCAATCTGATTCATCTCATCATAGAAAACTGACGTGAACAATTTGGTATGCAACTCTCAGTAATACATAGTTTTGGTGTTTTTCTGTTGGGGAAGTATTTGTTTTTACATAAGC
>gene=chr20_3373153-3374153; species=panTro
agcaggtaccctgactctgaactttttctttctgctgaaccccactgttttcctgACAATAAAGCCAGTCGTGGGTACAATATATGTGAATTCTAAACAATCATCTCTGTTCTTCCCGTCTTATATGTAAATAGTTAACTCACTGCTCACTGCTTTTATAACAACTGTGCATGAACAGTCAGGTATGTTTTCTTGTTTGTTTATATTTCATTATCTTGCTTCCCTGGAAATGAAGAAAAAAATCGGAAATTTTATTTTTACCCAGTTTTTCTCCATGATTTATGCTTTCTTTATCTTGAAAATTAAACAATTAAAATACTAATATATTCTTCTTATATCCTGTACACTTTGTGTCTTGAATGTTTTACAAAATGAATCCTCATATACCAATCTGATTCATCTCATCATAGAAAACTGACGTGAACAATTTGGTATGCAACTCTCAGTAATACATAGTTTTGGTGTTTTTCTGTTGGGGAAGTATTTGtttttacataagc
>gene=chr20_3373153-3374153; species=papHam
accaggtaccctgactctgaactttttctttctgctgaaccccactgcttTCCTGACAATAAAGCCAGTCATGGGTATAATATACTTGAATTCTAAACAATCATCTCTGTTCTTCCCATCTTACATGTAAATAGTTAACTCACTGCTCACTGCTATTATAACAACTGTGCATGAACAGCCA-GTATGTTTTCCTGTTTGTTTATATTTCATTATCCTGCTTCCCTGGAAACGAAGAAAAAAATTGGAAATTTTATTTTTACCCAGTTTTTCTCCAAGATTGATGCTTTCTTTATCTTG-AAATTAAACAATTAAAATACT-ATATATTCTTCTTATATCCTGTACACTTTGTGTTTTGAATGTTTTACAAAGTGAATCCTCATATACC-ATCTGATTCATC---TCATAGAAAACTGACACGAACAATTTGgtatgcaactctcagtaatacatagtttgggtgtttttttgttggggaagtatttatttttacataaac
>gene=chr20_3373153-3374153; species=ponAbe
agcaggtactctgactctgaactttttctttctgctgaaccccactgtttTCCTGACAATAAAGCCAGTTGTGGGTACAATATATTTGAAGTCTAAACAATCATCTCTGTTCTTCCCATCTTATATGGAAATAGTTAACTCACTGCTCACTGCTTTTATAACAACTGTGCATGAACAGCCAGGTATGTTTTCTTGTTTGTTTATATTTCATTATCTTGCTTCCCTGGAAATGAAGAAAAAAACTGGAAATTTTATTTTTACCCAGTTTTTCTCCATGATTTATG----CTTTATCTTGAAAATTAAACAATTAAAATACTAATATATTCTTCTTATATCCTGTACACTTTGTGTCTTGAATGTTTTACAAAGTGAATCCTCATATACCAATCTGATTCATCTCATCATAGAAAACTGACGTGAACAATTTGGTATGCAACTCTCAGTAATACATAGTTTTGGTGTTTTTTCGTTGGGGAAGTATTTGtttttacataagc
>gene=chr20_3373153-3374153; species=rheMac
accaggtaccttgactctgaactttttctttctgctgaaccccactgttttcctgACAATAAAGCCAGTCATGGGTATAATATACTTGAATTCTAAACAATCATCTCTGTTCTTCCCATCTTATATGTAAATAGTTAACTCACTGCTCACTGCTATTATAACAACTGTGCATGAACAGCCA-GTATGTTTTC----CTGTTTATATTTCATTATCCTGCTTCCCTGGAAACGAAGAAAACAATTGGAAATTTTATTTTTACCCAGTTTTTCTCCAAGATTGATGCTTTCTTTATCTTG-AAATTAAACAATTAAAATACT-ATATATTCTTCTTATATCCTGTACACTTTGTGTTTTGAATGTTTTACAAAGTGAATCCTCATATACC-ATCTGATTCATC---TCATAGAAAACTGACACGAACAATTTGGTATGCAACTCTCAGTAATACATAGTTTGGGTGTTTTTTTGTTGGGGAAGTATTTGtttttacataaac
>gene=chr20_3454213-3455213; species=hg19
GACATTATAGGCTTTTAGATTGGAGCCAGAATACAAATGGCCTTGAAGGTGAGGCCAGGGCATTTTCCATTTGAGAAGCTTCCAAGGTCAGGTGAATGGATGGTTGAGTCAGACGAGGATCCTTCAAGTTCTGAAAACCTGGGACACTGTGGTAGGCAGTGGGGACCAGCGGTGTGGGAAGGGGACTTCATAGCAAGATCAATCTGTAATGTTCAGAGTAGGTACACTCACTTTGGGCATGAGAGATAGGGGGCAGCTAGGTGGGATCtgttggcatgggtcagagcagtggtaatgagagcttgtagaggtgaaatggacaagtcttccgtgtaaactggtttgctcttggaaaggtgggggatggtgagggaaagaaaactagatcctgtcttgggtggttgagaggacagtgataccattaacagacacagggacacaggagcaggtgttagacatttaattgcatgcatgctgagtttggggtgctctcagagtac
>gene=chr20_3454213-3455213; species=bosTau
GACATTACAGTCTTACAGATTGGAGCCAGAGCAAGAATGGCCTTTAAGATGGGACCAAAGCATTTTGAATTTGA-GCACGTCCACGATCAAGTGAATGGATAGTTGGGTCAGAAGGGAATTTTTCAAGTTCTGAAAATTTAGGATGCATTAGTGGGCAGTGGGGGCCCACAGGGTGGGGAGGGACATATGTTGCTAGATCAGTCTATAATGTTCAGAGAAGGTGGACTCATTTTAAGCATGAGAGATAATGGGCAACTAGATTGGAACC-TTGGTGTGGGTCAGGTCAGGAGTAATGAAAACTTATAGAGGTGAAT--GACTGATCTTTCTTTGAAACTGGCTTGCTCTTGAGAAGGAGGGGGATGGTGAGGGAACGAAAACTAGACCCTATCTTAGGTGATTGAGGGGATGGTGATATCATTAACAGACGCAGGGACACAGGAGCAGATATGAGATGTTTAATTTTGCACACACTGAGGATGGAGTACTTTCAGGATTT
>gene=chr20_3454213-3455213; species=calJac
GATATTATAGGCTTTTAGACTGGAGCCAGAATACAAATGGCCTTGAAGGTGAGGCCAGGGCATTTGGAATTTGAGAAGCTTCCAAGATCAGGTGACTGGATGGTTGGGTCAGATGAGGTTCCTTCAGGTTCTGAAAATCTGGTACACTGTGGTAGGCAGTGGGGACCTACAGTGTGGGAAGGAGACT--ATAGCAAGATCAATCTGTAATGTTCAGAGTAGGTAGACTCACTTTGGGCATGAGAGATAGTGGGCAGCTAGGTGGGATCTGTTAGCATGGGTCAGGCCAGTGGTAATGAGAGCGTGTAGAGGTGAAATGAACAAGTCTTTCGTGTAAACTGGTTTGCTCTTGGAAA-GTGGGGGACGGTGAGGGAAAGAAAACAAGATCATATCTTGGGTGACCGAGAGGACAGTGATACCATAAACAGACACAGGGACACAGGAGCAGGTGTTAGACATTTAATTGCACACATGCTGAGCTT---GTGTGCTCTGAGTAC
>gene=chr20_3454213-3455213; species=canFam
GACATTATAGGCTTTTAGGTTAGAGCCAGAGCAGGAATGGCCTTT-AGGTAAGGCCAGAGCATTTTGAATTTGAGGAGCTTCTAAAATCAAATGACTGGATGGTTGTGTCAGATGAGAGCCCTTTAAGTTCTGAGTATCTGGAATGCCATGGAAGGCAATGGAGGCCCATAGGGCGCCAAGGGACATGCATAGCAAGATCAGTCAGTACTGTTCGGAGTAGGAGGACTCATTGTAAGCCTGAGACATGGTGGGCAGTTGGGTGGGAGCTATTGTCCCCGATCAGGACAGAAGTAAGGAGAACTTGCAGAGGTAAAA--GACGGGTCTTGCTTGGAAACTGGTTTATTCTTGGGAAGAAGGGGGATGGTGAGGGAAAGAAAGCTAGATCCTATCTTCGGTGACTGAGAGAATAGTGATACCATTAACAGACACAGGGACATAGGAGAAG-----------CTGGTTTTATACCCACTGAGATT-AGGTGCTCTCAGGGTAT
>gene=chr20_3454213-3455213; species=equCab
GATGTTACAGGCTTAAAGATTGGAGCCAAAGCAGGAATGGCCTTGAAGGTGAGGCAACAGCATTTTGAATTTGAGGAGCTTCCAAGGTCGAGTTAATGGATGGATGGGTCAGAGGAGCGTTCTTCAAGTTCTGAAAATCTGGGATGCCGTGGTAGGCAGTGGGGGCCCACAGTGTGGGGAGGAACATACGTAGCAAGATAAACCTGTGATGTTCAGAGCAGGTGGGCTCACTTTAAACGTAAGAGATGGTGGGCAGCCAGGTTGGAGCTCTTGTCCTTGGTCAGGACAGCAGTAATGAGAACTTATAGAGATAGAA--GACAGCTCTTTCTTTGAAACTGGTTTGCTCATGGGAA-----AAGATGGTGAGGGAGAGA---CTACGTCCTGTCTAGGGTTATTGAGAGGAT-GTGATACCGTTAACAGACACAGG-----AGGAGCAGATCTGAGATAATTAATTTTGCACACACTGAGATTGGGGTGCTCTGAGGGTAT
>gene=chr20_3454213-3455213; species=gorGor
GACATTATAGGCTTTTAGATTGGAGCCGGAATACAAATGGCCTTGAAGGTGAGGCCAGGGCATTTTCAATTTGACAAGCTTCCAAGGTCAGGGGAATGGATGGTTGAGTCAGAC-AGGATCCTTCAAGTTCTGAAAACCTGGGACACTGTGGTAGGCAGTGGGGACCCGCGGTGTGGGAAGGGGACTTCATAGCAAGATCAATCTGTAATGTTCAGAGTAGGTACACTCACTTTGGGCATGAGAGATAGGGGGCAGCTAGGTGGGATCTGTTGGCATGGGTC--------------------------------------------------------------------------------------------------------------------------------------------------------------------------------------------------------------------------
>gene=chr20_3454213-3455213; species=panTro
GACATTATAGGCTTTTAGATTGGAGCCAGAATACAAATGGCCTTGAAGGTGAGGCCAGGGCATTTTCCATTTGAGAAGCTTCCAAGGTCAGGTGAATGGATGGTTGAGTCAGACGAGGATCCTTCAAGTTCTGAAAACCTGGGACACTGTGGTAGGCAGTGGGGACCCGCAGTGTGGGAAGGGGACTTCATAGCAAGATCAATCTGTAATGTTCAGAGAAGGTAGACTCACTTTGGGCATGAGAGATAGGGGGCAGCTAGGTGGGATCtgttggcatgggtcagagcagtggtaatgagagcttgtagaggtgaaatggacaagtcttccatgtaaactggtttgctcttggaaaggtgggggatggtgagggaaagaaaactagatcctgtcttgggtgattgagaggacagtgataccattaacagacacagggacacaggagcaggtgttagacatttaattgcatgcatgctgagtttggggtgctctcagagtac
>gene=chr20_3454213-3455213; species=papHam
GACATTATAGGCTTTTAGATTGGAGCCAGAATACAAATGGCCTTGAAGG-GAGGCCAGGGCATTTTCAATTTGAGAAGCTTCCAAGTTCAGGTGAGTGGATGGTTGAGTCAGATGAGGATCTTTCAAGTTCTGAAAGTCTGGGACACAGTAGTAGGCAGTGGGGACCCACAATGTGGGAAGGGGACTTCATAGCAAGATCAATCTGTAATGTTCAGAGTAGGTTGATTCACTTTGGGCATGAGAAATAGTGGGTAGCTAGGTGGAATCTGTTGGCATGGGTCAGAGCAGTGGTAATGAGAGCTTGTAGAGGTGAAATGGACAAGTCTTCCCTGTGAATTGGTTTGCTCTTGGAAAGGTGGGGGATGGTGAGGGAAAGAAAACTAGATCCTATCTTGGGTAATAGATTGGACAATGATACCTTTAACAGACACAGGGACACAGGAGCAGGTGTTAGACATTTAATTGCACACATGCCGAGTTTGGGGTGCTCTCAGAGTAC
>gene=chr20_3454213-3455213; species=ponAbe
GACATTATAGGCTTTTAGATTGGAGACAGAATACAAATGGCCTTGAAGGTGAGGTCAGGGCATTTTCAATTTGAGAAGCTTCCAAGATCAGGTCAATGGATGGTTGAGTCAGATGAGGATCCTTCAAGTTCTGAAAACCTGGGACACTGTGGTAGGCAGTGGGGACTCACAGTGTGGGAAGGGGACTTCATAGCAAGATCAATCTGTAATGTTCAGAGTAGGTAGACTCACTTTGGGCATGAGAGATAGTGGGCAGCTAGGTGGGATCTGTTGGCATGGGTCAGAGCAGTGGTAATGAGAGCTTGTAGAGGTGAAATGGACAAGTCTTCCGTGTAAACTGGTTTGCTCTTGGAAAGGTAGGGGATGGTGAGGGAAAGAAAACTAGATTCTATCTTGGGTGATTGAGAGGACAGTGATACCATTAACAGACACAGGGACACAAGAGCAGGTGTTAGACATTTAATTGCATGCATGCTGAGTTTGGGGTGCTCTCAGAGTAC
>gene=chr20_3454213-3455213; species=rheMac
GACATTATAGGCTTTTAGATTGGAGCCAGAATACAAATGGCCTTGAAGG-GAGGCCAGGGCATTTTCAATTTGAGAAGCTTCCAAGATCAGGTGAGTGGATGGTTGAGTCAGAAGAGGATCCTTCAAGTTCTGAAAGTCTGGGACACAGTAGTAGGCAGTGGGGACCCACAATGTGGGAAGGGGACTTCATAGCAAGATCAATCTGTAATGTTCAGAGTAGGTTGACTCACTTTGGGCATGAGAAATAGTGGGTAGCTAGGTGGGATCTGTTGGCATGGGTCAGAGCAGTGGTAATGAGAGCTTGTAGAGGTGAAATGGACAAGTCTTCCCTGTGAATTGGTTTGCTCTTGGGAAGGTGGGGGATGGTGAGGGAAAGAAAACTAGATCCTATCTTGGGTGATAGATTGGACAATGATACCTTTAACAGACACAGGGACACAGGAGCAGGTGTTAGACATTTAATTGCACACATGCCGAGTTTAGGGTGCTCTCAGAGTAC
>gene=chr20_3529384-3530384; species=hg19
TGTTACATTTAGATAATTAAAACTTGAAATGCAGTAAGCTTTAAAGCTGTCTTTTGTGAAGCTAATTCATTATGTTTTTATTAGGTCCTGGATGTTCAGTTCCTGTACCAGCTAACCAGTCATTTTGGACTCGAGAGGAATATTCTAACTTAAAGCTCCCCAGAGCATCTCATAAAGCTGTGGTCAATGGAAACATTATGTGGGTTGTTGGAGGATATATGTTCAACCACTCAGATTATAACATGGTTCTAGCGTAAGTCGTTTTAAACATTTTTGCAAGAAGCTTAGTTTTTTattttgaaaatttataaagcacagataagcaaaaataaatcaccagtcattctactacctaaagaaaatccctgttaatattttggtAGTAGTCTTTCAAAGTGTTTTGACATATGTTGAGTTTTTAAAATTGAATGCTACAAAAAATTCATTGTCATGATAAGCATTCACCTCTTTTCAAATACTGTCTCTGATGTTTTGCTTTA
>gene=chr20_3529384-3530384; species=bosTau
---TTTATTTAGATGATTAAAACTTGAA---------ATTTGAAAGCTGCATTTTGTAAAGCTAATTTGTTATG-TTTTGTTAGGTCCTGGATGTTCAGTTCCTGTACCAGCTAACCAGTCATTTTGGACACGAGAGGAATATTCTGACCTAAAGCTCCCCAGAGCCTCTCACAAAGCTGTGGTCAATGGAAATATAATGTGGGTTGTTGGCGGATATATGTTCAACCACTCAGATTACAACATGGTTCTAGCGTAAGTTGTTTTAAACATTTTTATAAGAAGCTTAGTTTTCCATTTTGAAGATAGTTAAAATAGAGATAAGTAAAAAGAAATCATCAGTAATTGCATT-CCTGAAGAAAATCTCTGTTAGTATTTTGGCAGTTCTATTCTAGACTTTTGGGACATATTCTTAGTTTTTGAAAAAGGGAGTCCAAAAGAATTCATTGTTGTAATAAGGATTCATCT-TTTCCATATACTG--TCTCATAATTTGCTTCA
>gene=chr20_3529384-3530384; species=calJac
TGTTACATTTAGATGATTAAAACTTAAAATGCAGTAAGCTTTAAATCTGTTTTTTGTGAAGCTAATTCATTATGTTTTTATTAGGTCCTGGATGTTCAATTCCTGTACCAGCTAACCAGTCATTTTGGACTCGAGAGGAATATTCTAACTTAAAGCTCCCCAGAGCATCTCATAAAGCTGTGGTCAATGGAAACATTATGTGGGTTGTTGGAGGATATATGTTCAACCACTCAGATTATAACATGGTTCTAGCGTAAGTTGTTTTAAACATTTATGCAAGAAGCTTAGTTTTTTattttgaaaatttataaagcacagataagcaaaaataaatcactagtaattctgctacctaaggataatccctgttaatattttggtagtagtctttcaaattattttGACATATGTTGAGTTTTTAAAATTGAGTGCTACAAAAAATTCATTGTCATGATAAGCATTCGTCT-TTTTCAAATACTGTCTCTGCTGTTTTGCTTTA
>gene=chr20_3529384-3530384; species=canFam
TGTTACATTTATGTGATTAAAACTTGAAGTGCAGTAA-TTTTAAAGCTGCATTTTGTGAAGCTAATTTATTCTG-TTTTATTAGGTCCCGGATGTTCAATTCCTGTACCAGCTAACCAGTCATTTTGGACTCGAGAGGAATATTCTAACCTAAAGCTCCCCAGAGCCTCTCACAAAGCAGTGGTCAATGGAAATATAATGTGGGTTGTTGGAGGATATATGTTCAATCACTCAGATTACAACATGGTTCTAGCGTAAGTAGTTTTAAACATTTTTGCAAGAAGCCTAGTTTTCCATTTTGAAAATTTA-----TAGAGATAAATG----------ATCAGTAATTCCATTACCTGAGGAAAATCTCTGTTAATATTTTAGTAGTAGTGTTCCAGAATTTTTTTATGTATTCTTAGTTTTTGAAGTTGAGAGCTGCAAAGGATACATTGTTAAAATAAGCATTCATCT-TTTCTAGATACCA--TCTCATATTTTGCTTTA
>gene=chr20_3529384-3530384; species=equCab
--------------------------------------------------------------------------------------------------------------------------------------------------------------------------------------------------------------------------------------------------------------------------------------------------------------------------------------------------------------------------------------------------------------------------------------------------------------------------------------------------------------------
>gene=chr20_3529384-3530384; species=gorGor
TGTTACATTTAGATAATTAAAACTTGAAATGCAGTAAGCTTTAAAGCTGTCTTTTGTGAAGCTAATTCATTATGTTTTTGTTAGGTCCTGGATGTTCAGTTCCTGTACCAGCTAACCAGTCATTTTGGACTCGAGAGGAATATTCTAACTTAAAGCTCCCCAGAGCATCTCATAAAGCTGTGGTCAATGGAAACATTATGTGGGTTGTTGGAGGATATATGTTCAACCACTCAGATTATAACATGGTTCTAGCGTAAGTCGTTTTAAACATTTTTGCAAGAA-CTTAGTTTTTTattttgaaaatttataaagcacagataagcaaaaataaatcaccagtcattctactacctaaagaaaatccctgttaatattttggtagtagtctttcaaattgttttGAC--ATGTTGAGTTTTTAAAATTGAATGCTACAAAAAATTCATTGTCATGATAAGCATTCACCTCTTTTCAAATACTGTCTCTGATGTTTTGCTTTA
>gene=chr20_3529384-3530384; species=panTro
TGTTACATTTAGATAATTAAAACTTGAAATGCAGTAAGCTTTAAAGCTGTCTTTTGTGAAGCTAATTCATTATGTTTTTATTAGGTCCTGGATGTTCAGTTCCTGTACCAGCTAACCAGTCATTTTGGACTCGAGAGGAATATTCTAACTTAAAGCTCCCCAGAGCATCTCATAAAGCTGTGGTCAATGGAAACATTATGTGGGTTGTTGGAGGATATATGTTCAACCACTCAGATTATAACATGGTTCTAGCGTAAGTCGTTTTAAACATTTTTGCAAGAAGCTTAGTTTTTTattttgaaaatttataaagcacagataagcaaaaataaatcaccagtcattctactacctaaagaaaatccctgttaatattttggtAGTAGTCTTTCAAAGTGTTTTGACATATGTTGAGTTTTTAAAATTGAATGCTACAAAAAATTCATTGTCATGATAAGCATTCACCTCTTTTCAAATACTGTCTCTGATGTTTTGCTTTA
>gene=chr20_3529384-3530384; species=papHam
TGTTACATTTAGATGATGAAAACTTGAAATGCAGTAAGCTTTAAAGCTGTATTTTGTGAAGCTAATTCATTATGTTTTTATTAGGTCCTGGATGTTCAGTTCCTGTACCAGCTAACCAGTCATTTTGGACTCGAGAGGAATATTCTAACTTAAAGCTCCCCAGAGCATCTCATAAAGCTGTGGTCAGTGGAAACATTATGTGGGTTGTTGGAGGATATATGTTCAACCACTCAGATTACAACATGGTTCTAGCGTAAGTTATTTTAAACATTTTTGCAAGAAGCTTAGTTTTTTattttgaaaatttataaagcacagataagcaaaaataaatcaccagtaattctactacctaaggaaaatccctgttaatattttggtagtagtctttcaaattgttttAACATATGTTGAGTTTTTAAAATTGAATGCTACAAAAAATTCATTGTCATGATACGCATTCATGT-TTTTCAAATACTGTCTCTGATGTTTTGCTTTA
>gene=chr20_3529384-3530384; species=ponAbe
TGTTACATTTAGAT-ATTAAAACTTGAAATGCAGTAAGCTTTAAAGCTGTCTTTTGTGAAGCTAATTCATTATGTTTTTATTAGGTCCTGGATGTTCAGTTCCTGTACCAGCTAACCAGTCATTTTGGACTCGAGAGGAATATTCTAACTTAAAGCTCCCCAGAGCATCTCATAAAGCTGTGGTCAACGGAAACATTATGTGGGTTGTTGGAGGATATATGTTCAACCACTCAGATTATAACATGGTTCTAGCGTAAGTTGTTTTAAACATTTTTGCAAGAAGGTTAGTTTTTTattttgaaaatttataaagcacagataagcaaaaataaatcaccagtcattctactacctaaagaaaattcctgttaatattttggtagtagtctttcaaattgttttGACATATGTTGAGTTTTTAAAATTGAATGCTACAAAAAATTCATTGTCATGATAAGCATTCACCT-TTTTCAAATACTGTCTCTGATGTTTTGCTTTA
>gene=chr20_3529384-3530384; species=rheMac
TGTTACATTTAGATGATGAAAACTTGAAATGCAGTAAGCTTTAAAGCTGTATTTTGTGAAGCTAATTCATTATGTTTTTATTAGGTCCTGGATGTTCAGTTCCTGTACCAGCTAACCAGTCATTTTGGACTCGAGAGGAATATTCTAACTTAAAGCTCCCCAGAGCATCTCATAAAGCTGTGGTCAATGGAAACATTATGTGGGTTGTTGGAGGATATATGTTCAACCACTCAGATTACAACATGGTTCTAGCGTAAGTTGTTTTAAACATTTTTGCAAGAAGCTTAGTTTTTTattttgaaaatttataaagcacagataagcaaaaataaatcaccagtaattctactacctaaggaaaatccctgttaatattttggtagtagtctttcaaattgttttAACATACGTTGAGTTTTTAAAATTGAATGCTACAAAAAATTCATTGTCATGATACGCATTCATGT-TTTTCAAATACTGTCTCTGATGTTTTGCTTTA
>gene=chr20_3601153-3602153; species=hg19
actatcgttagtgttagtgttagtgtattttatgtgtggccaaagacaattcttccagtgtggcctagggaagccaaaagattggacacccctATATAGACCATAATTATCACACGCCCTGAGAGGGAAGCAGATCAATGGTGAGGGAGCGTAGAGGAGAGCCTGCCAGAGTTTCCAGTGGGGCCGGGGATGCTTAAAAACGGAGGCAGTGATGTGCTGAGCCAGAAAGGACAGGGAGGACCCCCATGCACACAGGCAGGGAGGCTCTCTGGTGACATCTGCCGTCAGGTACAGTAGTACAGTAGTAGAGTGAGCGGAAGCACTTTTGGCTGAAGTGCAACATTAGTGATTGAGGAAGTGcaggtccgtaatatcttaccccaaaccctggggctcactgagcttccgagttcagagtttttcagaattGATGAACACATCCAGAAGGCCCATGGGGCAGATACACCTTAGACATATTGATGAAAGTGGAGTTGGAATTG
>gene=chr20_3601153-3602153; species=bosTau
---------------------------------------------------------------------------------------ACCCC------------------------------AAGGGAAGTGGATCAGTGCTGAGAATGT--AGAAA--AGAGAGCC--AGTTTCCAGTGGAAGATGGGATGCTGAATAAGAAAGGAAGTGTTGTGCTAGGCCACAAAGGACTTGGAAAACCACATTGCGGGTGGTTGGGGAAGCACCCTGGTCACG---ACATTGAA--------GGACAGTAGTGGTGCAACCAGAAACATTTTTGACTGAAGCATAAAATTAGTGCTT-GGGAAGTGCAAGTTTACAATATCCTACCCCAAATCCTGGGGCTGGAAGGACTTCTGTGTTTC--ATT--------TCATATAGCATACTCAGAAAGCACCCTGGGCAAGCACACCTCAAACATATTGCTGAAAGTTGAGTCTATAGCC
>gene=chr20_3601153-3602153; species=calJac
actac------tgtttgtgttagcgtattctatgtgtggccgaagacaattcttcca-tgtggcctagggaagccaaaagattggccacccctATGTAGACTGTGATTATCACACACCCTGAGAGGGAAGCAGATCAGTGCTGAGAGAGCGTAGAGGAGAGCCTGCC--AGTTTCCAGTGGGGTTGGGGGTGCTGAAAAAGGGAGACAGTGCTGTGCTAAGCTAGGAAGGACAGGGAGGACCCCTATGCACACAGGCA-GGAGGCTCTCTGGTGACATCTCCTGTCGGGTACAGTGGTACAGTAGTATAGTGAGCAGAAGCACTTTTGGCTGAAGCGCAACATTAGTGGTTGGGGAAGTGCAGGTCCGTAATATCTTA--CCAGACCCTGGGCCTCACTGAGCTTCTGAGTT-AGAGTTTTTCAGAATTTATGAACAGATCCAGAGGGCCCATGGGGTAGATACACCTTAGACATACTGATGAAAGTGGAGTTGG-ATTA
>gene=chr20_3601153-3602153; species=canFam
----------------------------------------------------------------------------------------------------ATG--ACTGTCCCATACCCTGAGAAGGAAGCAGATTGGCACTGGGAGTGT--AGAGAAGAGAGAGCT--GATTTCCA------------GCGCTGAATGAGGAAGGGAGTGTTAGGTGGGGCTGAGGTGGTGGCGGGGT-----ACTGTAGGTGGGTGAGCAGACCCTCTGGTGATG--AAGGACCAA--------GTGCAGCAGTAGAGCAGTCTGAAACCCGTTTGGCTAACGCACAAAATTAGTGCTT-GGGAAATGTAGGTCCACCATATCTTACCCTAAATTCTGTGTCTAGCTGGGCCTTCTGAGTT---GTTTCTCAGATTTATTCAACACACCCAGAGGGTCCCCTGGGCAGGCACACCTCAAACTTATTGCTGAGAG-TAAGGCAAAAGCA
>gene=chr20_3601153-3602153; species=equCab
-------------------------------------------------------------------------------------------------------TGATAATCTCATGCTCTGAAAGGAAAGTCGATC-GTATTGAGAGTGT--GGAGAAGAGAGAGCC--AATTCCCATTGGAGGAGGGGGCCCTGAATCGGGAAGGGAGCATTGTGCTGGGCCACAAGGGGCAGGGAGGACCCCACTGCAAATGGGCAGGGAAGCACTCTGTTGACG--AAGGATCCC--------ATACTGTAGTGGAGCAACCTGAAACGCTTTTGACTGAAGCACAAAATCAGCGCTT-AAGAAGTGTAGGTCTACAATATCCTACCCCAAATCCTGGGGCTGACTAGGTTTCTGAGTTTC--ATTTTTCA---TTATTTAACACGCCCAGAAAGCCCCCTGGGCAAGCACACCGCAAACATATTTTGGGAAGTTGAGTTTCCAGCA
>gene=chr20_3601153-3602153; species=gorGor
--------------------------------------------------------------------------------------------------------------------------------------------------------------------------------------------------------------------------------------------------------------------------------------------------------------------------------------------------------------------------------------------------------------------------------------------------------------------------------------------------------------------
>gene=chr20_3601153-3602153; species=panTro
--------------------------------------------------------------------------------------------------------------------------------------------------------------------------------------------------------------------------------------------------------------------------------------------------------------------------------------------------------------------------------------------------------------------------------------------------------------------------------------------------------------------
>gene=chr20_3601153-3602153; species=papHam
actat------cgttaggattagtatattttatgtgtggccaaagacaattcttccacagtggcctagggaagccaaaagattggacacccctgTATAGACTGTGATTATCACACGCCCTGAGAGGGAAGCAGATCAGTGGTGAGGGAGCGTAGAGGAGAGCCTGCCAGAGTTTCCAGTGGGGCCAGGGGTGCTGAAAAAGGGAGGCAGTGGTGTGCTGAGCCAGGAAAGACAGGAAGGACCCCCATGCACACAGGCAGGGAGGCTCTCTGGTGACGTCTGCTGTCAG--------GTATAGTAATGTAGTGAGCAGAAGCACTTTTGGCTGAAGCGCAACATTAGTGGTTGAGGAAGTGcaggtccataatatcttaccccaaaccctggggctcactgagcttccgagttcagagtttttcagaattGATGAACACATCCGGAAGGCCCATGGGGCAGATACACCTTAGACATAGTGATGAAAGTGGAGTTGGAATTG
>gene=chr20_3601153-3602153; species=ponAbe
actat------tgttagtgttcgtgtattttatgtgtggccaaagacaattcttccagtgtggcctagggaagccaaaagattggacacccctATATAGACCATAATTATCACATGCCCTGAGAAGGAAGCACATCAATGGTGAGGGAGCGTAGAGGAGAGCCTGCCAGAGTTTCCAGTGGGGCCAGGGGTGCTTAAAAAGGGAGGCAGTGATGTGCTGAGCCAGGAAGGACAGGGAGGACCCCCATGCACACAGGCAGGGAGGCTCTCTGGTGACATCTGCTGTCAGGTACAGTAGTACAGTAGTATAGTGAGCAGAAGCACTTTTGGCTGAAGTGCAACATTAGTGATTGAGGAAGTGcaggtccataatatcttaccccaaaccctggggttcactgagcttccgagttcagagtttttcagaattGATGAACACATCCAGAAGGCCCATGGGGCAGATACACCTTAGACATATTGATGAAAGTGGAGTTGGAATTG
>gene=chr20_3601153-3602153; species=rheMac
actat------cgttaggattagtatattttatgtgtagctgaagacaattcttccacagtggcctagggaagccaaaagattggacacccctgTATAGACTGTGATTATCACACGCCCTGAGAGGGAAGCAGATCAGTGGTGAGGGAGCATAGAGGAGAGCCTGCCAGAGTTTCCAGTGGGACCAGGGGTGCTGAAAAAGAGAGGCAGTGATGTGCTGAGCCAGGAAAGACAGGGAGGACCCCCATGCACACAGGCAGGGAGGCTCTCTGGTGACGTCTGCTGTCAG--------GTATAGTAGTGTAGTGAGCAGAAGCACTTTTGGCTGAAGCGCAACATTAGTGGTTGAGGAAGTGcaggtccataatatcttaccccaaaccctggggctcactgagcttccgagttcagagtttttcagaattGATGAACACATCCGGAAGGCCCATGGGGCAGATACACCTTAGACATAGTGATGAAAGTGTAGTTGGAATTG
>gene=chr20_3781384-3782384; species=hg19
TGTCTGTCATGTGGACAGTGTCTCAGTCCTGACCGGAAGATGGAAGTGGAGGAGCTCAGCCCCCTGGCCCTAGGTCGCTTCTCTCTGACCCCTGCAGAGGGGGATACTGAGGAAGATGATGGATTTGTGGACATCCTAGAGAGTGACTTAAAGGTAAACAGCCTTGTCCCACCAGGCCCCTACCTTCCTATCCCTGGGTTCGCCCAAAAGAAGAGAGCTCTGAGCCCTTGTGGCAGGACCATGATGTCATTCCAGTGTCAGAAGAAGAATCTGAGGTAACTGAGTCACAGCCTAACCTCTGGCCAATGAGAGAAGAACAGGTGGCTGGTGCCACAGTGGAGGGCGGTTTGGGAGGTAGGGGAGCTTCTCACCCCAACCTGGAGTTTGCCAGGGAAACAGGGAAGGCTGTGCTGGAGGATTCCGGGACTGGAGGGGTTTGGCCTATGCCTGTGGGTTGTGACCCTGTCCTTGCTAATCTGGCCTCAGGATGATGATGCAGT
>gene=chr20_3781384-3782384; species=bosTau
TGTTTGTCACCCATGCAGTGTCTCACCCCTGAGCGGAAGATGGAAGTCGAGGAACTGATCCCCCTGGCCCGATGCCAGTTCTCCGTGACCCCCTCCACAGGGGCTGTTGAGGAAGACGATGGATTCGTGGATATCCTGGAGACGGACTTAAAGGTAAACAGCCTTGCCTTGTCAGGCCCCTACCTCTCCCTTCCTGAGATCTCCTGAAAGAGGTAAGCTCTGAGCTCCTACAGCAAGACTATGACCTCATTTCAATGTC---AGAAGAACTGGAGGTAACTGAGTCACAGCCTGACCTCTGGCCAATCAGAGAAGAGGAAGTGGCTGGTGCTGCAGTGGAGGGTGGATGGGCAGGGCAAAGAGCCT--GGTCCTGGCCTGGAATTTTGCTGGGAGACTGGGAAAACCGCCCTGGAGGACTTGGGGCCTTAGGTG-TTGGACCTGTGCCTGCGAGT-GTGACCATACCCTTGCTGATCTGGCCTCAGGAAAATGATGTAGT
>gene=chr20_3781384-3782384; species=calJac
TGTCTGTCATGTGGACAGTGTCTCACTCCTGAGCGGAAGATGGACATAGAGGAGCTCAGCCCCATGGCCCGAGGTCGCTTCTCTCTGACCCCTGCAGAGGGGGATACCGAGGAAGATGATGGATTTGTGGACATCCTGGAGAGTGACTTAAAGGTAAACAGCCTTGCCCCACCAGCCACCTACAGGCCCATCCCTAAGTCTGCCCAAAAGAAGAGAGCGCTGAGCCCCTGTGGCAGGACGGTGACCTCATTGTGGTGTCAGAAGAAGCATTTGAGGTAACTGAGTCATAGAGTAAACTCTGGCC----AGAGAAGAGCAGGTGGCTGGTGCCACAGTGGAGGGGGGTTCAGTAG---GGGGAGCTTCTCACCTGAGTCTGGGGCTTGCCAGGGAAAC--GGAAAGCGGTGCTGAAGGATTCAGGGACTAGAGGGGTTTGGCTTGTGCATGTGGGT-GTGACCCTGTCCTTGCTAATCTGGCCTCAGGACGATGATGCAGT
>gene=chr20_3781384-3782384; species=canFam
TGTCCCCCACCTGCACAGTGTCTCACCCCTGAGCGGAAGATGGAAGTAGAGGAGCTGAGTCCTCCGGCCCGATGCCACTTCTCCTTGATTGCCCCCCGGGGGCCCTCCGAAGAAGATGATGGATTTGTGGACATCCTGGAGAGTGACTTAAAGGTAACCAGTCTTGCCCCACCAGGTCTCCACCTCCC-------------------------AAGGCCT------------GTGAGACTATGACATCATTCCAATTTCAGAAGAGGAATCGGAGCTGATGGAGTCACAGTGTGACCTCTGGCCTACCAGAGACCAGCAGGTGGCTGGTGCTGCAGTGAG-GGAGGGTGCGCAGGGCAGAGGGTCC--GACC------------------------CAAGGAGGGCCTTGCTGGAGGACTTGGGGCCTA--AAG-TGTTGCCTTTGCCTGAGGGT-GTGACCCTATACTTGCTGATTTGGCCTCAGGATGATAATGCGGT
>gene=chr20_3781384-3782384; species=equCab
TGTTTGTCATCCATTCAGTGTCTCACCCCTGAGCGCAAGATAGAAGTAGAGGAGCTGAGTCCCCTGGCCCGATACTGCTTCTCCCTGACCCCCACCAAGGGGGCCACCGAGGAGGATGATGGATTCGTGGACATCCTGGAGAGTGACTTAAAGGTAAACAGGCTTGTGCCATCAGGCCCCTTCCTCTCCCTCCCTGGAATCTCCCAAAAGAAGAGAGCCTTGAGCTCCTGCAGCAAGACTGTGACCTCAGTCCAATGTCAGAAGAGGAACTGGAGGTCACCAAGTCACAGTCTGAGCTCTGGCCAATCAGAGAGGAGCAGGCG------GCTGCAGTCAGAGGAGGATGCGCAGGGCGGAGAGGCT--GGCC----TGCAGAAG--CCCCAGCAAACGAGGAAGGCTGCGCTGGAGGTCTCAGGGCCTTGGGGG-TTTGGCCTGTGCCTGAGGAT-GTGACCATACCCTCGCTGACTTGGCCTCAGGATGAAGATGCAGT
>gene=chr20_3781384-3782384; species=gorGor
TGTCTGTCATGTGGACAGTGTCTCAGTCCTGACCGGAAGATGGAAGTGGAGGAGCTCAGCCCCCTGGCCCTAGGTCGCTTCTCTCTGACCCCTGCAGAAGGGGATACTGAGGAAGATGATGGATTTGTGGACATCCTAGAGAGTGACTTAAAGGTAAACAGCCTTGTCCCACCAGGCCCCTACCTTCCTATCCCTGGGTTCGCCCAAAAGAAGAGAGCTCTGAGCCCTTGTGGCAGGACCATGACGTCATTCCAGTGTCAGAAGAAGAATTTGAGGTAACTGAGTCACAGCCTAACCTCTGGCCAATGAGAGAAGAGCAGGTGGCTGGTGCCACAGTGGAGGGCGGTTTGGGAGGTAGGGGAGCTTCTCACCCCAACCTGGAGTTTGCCAGGGAAACAGGGAAGGCTGTGCTGGAGGATTCCGGGACTGGAGGGGTTTGGCCTATGCCTGTGGGT-GTGACCCTGTCCTTGCTAATCTGGCCTCAGGATGATGATGCAGT
>gene=chr20_3781384-3782384; species=panTro
TGTCTGTCATGTGGACAGTGTCTCAGTCCTGACCGGAAGATGGAAGTGGAGGAGCTCAGCCCCCTGGCCCTAGGTCGCTTCTCTCTGACCCCTGCAGAGGGGGATACTGAGGAAGATGATGGATTTGTGGACATCCTAGAGAGTGACTTAAAGGTAAACAGCCTTGTCCCACCAGGCCCCTACCTTCCTATCCCTGGGTTCGCCCAAAAGAAGAGAGCTCTGAGCCCTTGTGGCAGGACCGTGACGTCATTCCAGTGTCAGAAGAAGAATTTGAGGTAACTGAGTCACAGCCTAACCTCTGGCCAATGAGAGAAGAGCAGGTGGCTGGTGCCACAGTGGAGGGCGGTTTGGAAGGTAGGGGAGCTTCTCACCCCAACCTGGAGTTTGCCAGGGAAACAGGGAAGGCTGTGCTGGAGGATTCCGGGACTGGAGGGGTTTGGCCTATGCCTGTGGGT-GTGACCCTGTCCTTGCTAATCTGGCCTCAGGATGATGATGCAGT
>gene=chr20_3781384-3782384; species=papHam
TGCCTGTCATGTGGACAGTGTCTCAGTCCTGAGCGGAAGATGGAAGTGGAGGAGCTCAGCCCCCTGGCCCGAGGTCGCTTCTCTCTCACCCCTGCAGAGGGGGATACCGAGGAAGATGATGGATTTGTGGACATCCTAGAGAGTGACTTAAAGGTAAACAGACTTGTCCCGCCAGGCCCCTACCTCCCCATCTCTGGGTTCACCCAAAAGAAGAGAGCTCTGAGCCCCTGTGGCAGGACCGTGACCTCGTTCCAGTGTCAGAAGAAGAATTTGAGGTAACCGAGTAACAGCCTAACCTCTGGCCAATCAGAGAAGAGCAGGTGGCTGGTGCCACAGTGGAGGGGGATTGCGGAGGTGGGGGAGCGTCTCACCCCAACCTGGGGTTTGCCAGGGAAACAGGGAAGGCTGTGCTGGAGGATTCCGGGACTGGAGGGGTTTGGCCTATGCCTGTGGGT-GTGACCCTATCCTTGCTAATCCGGCCTCAGGATGATGATGCAGT
>gene=chr20_3781384-3782384; species=ponAbe
TGTCTGTCATGTGGACAGTGTCTCAGTCCTGAGCGGAAGATGGAAGTGGAGGAGCTCAGCCCCCTGGCCCTAGGTCGCTTCTCTCTGACCCCTGCAGAGGGGGATACTGAGGAAGATGATGGATTTGTGGACATCCTAGAGAGTGACTTAAAGGTAAACAGCCTTGTCCCACCAGGCCCCTACCTCCCTATCCCTGGGTTCGCCTAAAAGAAGAGAGCTCTGAGCCCTTGTGGCAGGACCGTGACCTCATTCCAGTGTCAGAAGAAGAATTTGAGGTAACTGAGTCACAGCCTAACCTCTGGCCAATGAGAG-----CAGGTGGCTGGTGCCACAGTGGAGGGCGGTTTGGGAGGTAGGGGAGCTTCTCACCCCAACCTGGAGTTTGCCAGGGAAACAGGGAAGGCTGTGCTGGAGAATTCCGGAACTGGAGGGGTTTGGCCTATTCCTGTGGGT-GTGACCCTGTCCTTGCTAATCTGGCCTCAGGACGATGATGCAGT
>gene=chr20_3781384-3782384; species=rheMac
TGCCTGTCATGTGGACAGTGTCTCAGTCCTGAGCGGAAGATGGAAGTGGAGGAGCTCAGCCCCCTGGCCCGAGGTCGCTTCTCTCTCACCCCTGCAGAGGGGGATACCGAGGAAGATGATGGATTTGTGGACATCCTAGAGAGTGACTTAAAGGTAAACAGACTTGTCCCGCCAGGCCCCTACCTCCCCATCTCTGGGTTCACCCAAAAGAAGAGAGCTCTGAGCCCCTGTGGCAGGACCGTGACCTCGTTCCAGTGTCAGAAGAAGAATTTGAGGTAACCGAGTAACAGCCTAACCTCTGGCCAATCAGAGAAGAGCAGGTGGCTGGTGCCACAGTGGAGGGGGGTTGCGGAGGTGGGGGAGCGTCTCACCCCAACCTGGGGTTTGCCAGGGAAACAGGGAAGGCTGTGCTGGAGGATTCCGGGACTGGAGGGGTTTGGCCTATGCCTGTGGGT-GTGACCCTATCCTTGCTAATCCGGCCTCAGGATGATGATGCAGT
>gene=chr20_4204213-4205213; species=hg19
CGGGCAAGAAAATACCAAGTTTGGGTCCTGGGAATATCCTATAGGATAAACTCAGAAAATCTCTTTTGGGACAAATAGTGAAGGGGCTTACATGCTGTGAAGTTCAGCTTTTATTTTGTGGATGCTTAGGGGCCGCGAATATTTTTAAGCAGGTGAGAGATAGAGCCTGGAATTAAGCCTCCATAAACACACTGCTCATGGGCTGTTGAAATGCAGGGCAATGGGGCTGTTCCAGTGGAAGTGGTCAGGAAAGGCTTCTGGGATGGCTTTGAAAAAGGAGAGTGCCAGGGAGGATGGGGCAGGGGCACTAGGATCTGAGCTGTGCCAGGAAGACCCTCCTTTCCACAAACATCTCCCCTGACATCCATACCATGGACCCAGAAAAGGTCATTTTTCCAGAAAGGCACATGACCAAATGCAAAGGCACAATCCAGGCAGCAGAGGCCACTCTTTCAACCTCACTCACCCTCAGCAGCAGTAGGGGCAAGAAAGCAGGGGGC
>gene=chr20_4204213-4205213; species=bosTau
TAGGCAAGAGGATAACAAGTTTGGGGCAGGGGAATGTCCAATAGGATATGCTCAGAAAACTTCATTTGGGACAGATGGCGAAGGGCTTTAAATTCTGGAAAGTTAGGCTTTTATTTTGTGGATGGTTAGGAGATATGGATATTTTTGAACAGGCAAAAGATAGAACCTAGAATTAAGCCTCAATAAACACAATGcccaTGGGCTGCCGGAATGCAGGATAATGGGGCTGTCCCAGTGGAAGTGGTCAGGGAAAGCTTCTGGGATGGCTTTAAGGGAGCAGAGTGCCTGACAGGAGGGAA-GGGGGCACTGGGGTCTGAGTTGTGCCAGAAAGACCTTCTTCCCCACAAACCTCTCCCCTGCCTTCCCCACCATGGACC-GTAAGGAGTCATACCTCCAAG--GGCAACTAACAAAGTGCAAAGACATCATCCAGGAAGCACAGGCCACTTTGTCACCCTCA-TCACCCTCCACAGCAG-CAGGGGTCAAGGATAGGTGGC
>gene=chr20_4204213-4205213; species=calJac
-GGGGAAGAAAATGCCAAGTTCGGATCCTgggaatatcctataagataaactcagaaaatctcatttgagacaaatagtggaggggcttacatgctgtgaagtttagtttttattttgtggatgctcaggagccatgagtatctttaagcaggtgagagacagggcctggaattaag-ctccataaatacaatgcccattggctgttgaaatacaaggcaatggggcTGTTCCAGTAGAAGTGGTCAGGAAAGACTTCTGGGATGGCTTTGAAAAAGGAGGGTGCCAGGCAGGATGGGGCAGGAGCACTGGGATCTGAGCTGTGCCAGGAAGACCCTCCTTTCCACAGACATCTCCCCTGACATCCCTACCATGGGCCCAGAAAAGGCCATTTTTCCAGCAAGGCACATGACCCAATGCAAAGACACAATCTAGGCAGCAGAGGCCACTC-TTCATCCTCACTTACCCTCAGCAGCAGTAGGGGCAAGAGAGCAGGGGGG
>gene=chr20_4204213-4205213; species=canFam
TGGGCAAGAGGAGTACAAGTTTGGGGCCTGGGAATGTCCTCTGGGATATGCTGAGAAAATGTCATTTGGGACAGATGGTGAAGGG--------------AATTTACACAATTATT-TGTGGGTAGTTGGGAGCCATGGATAGTTTCAAGCAGGCAAGAAACGGAGCCTAGAATTAAGCCTCAGTAA--ACAATGCCAG-TGGTGGCTGGAACGAAGGTCATTGGGGCTGTCCCAGTGGAATTGGTCAGGGAAGGCTTCTAGGATGGCTTTGCAGGAGCAGAGTGCCAGGCAGGAGAGGG-GGGTGCACTAAGACCTGAGCTGTGTCAGAAAGACCCTCCTCCTCACAAACTTCTCTCCTGGCATCTCCACCATG------TAAGGGGTCCTGTCTTCAAA--GGTACTTGACAAAATGCAAAGGCATGACCCTAAAAGCAAAAGCCAC--TCTCATTCTCA--CATCCTCAGCAGCAG-TGGATGGAGGGGGTAGGTGGC
>gene=chr20_4204213-4205213; species=equCab
--------------------------------------------------------------------------------------------------------------------------------------------------------------------------------------------------------------------------------------------------------------------------------------------------------------------------------------------------------------------------------------------------------------------------------------------------------------------------------------------------------------------
>gene=chr20_4204213-4205213; species=gorGor
CGGGCAAGAAAATACCAAG----------------------------------------------------------------------------------------------------------------------------------------------------------------------------------------------------------TGGGGCTGTTCCAGTGGAAGTGGTCAGGAAAGGCTTCTGGGATGGCTTTGAAAAAGGAGAGTGCCAGGGAGGATGGGGCAGGGACACTAGGATCTGAGCTGTGCCAGGAAGACCCTCCTTTCCACAAACATCTCCCCTGACATCCCTACCATGGACCCAGAAAAGGTCATTTTTCCAGAAAGGCACATGACCAAATGCAAAGGCACAATCCAGGCAGCAGAGGCCACTCTTTCATCCTCATTCACCCTCAGCAGCAGTAGGGGCAAGAGAGCAGGGGGC
>gene=chr20_4204213-4205213; species=panTro
CGGGCAAGAAAATACCAAGTTTGGGTCCTGGGAATATCCTATAGGATAAACTCAGAAAATCTCATTTGGGACAAATAGTGAAGGGGCTTACATGCTGTGAAGTTCAGCTTTTATTTTGTGGATGCTTAGGGGCCGCGAATATTTTTAAGCAGGTGAGAGATAGAGCCTGGAATTAAGCCTCCATAAACACACTGCTCATGGGCTGTTGAAATGCAGGGCAATGGGGCTGTTCCAGTGGAAGTGGTCAGGAAAGGCTTCTGGGATGGCTTTGAAAAAGGAGAGTGCCAGGGAGGATGGGGCAGGGGCACTAGGATCTGAGCTGTGCCAGGAAGACCCTCCTTTCCACAAACATCTCCCCTGACGTCCCTACCATGGACCCAGAAAAGGTCATTTTTCCAGAAAGGCACATGACCAAATGCAAAGGCACAATCCAGGCAGCAGAGGCCACTCTTTCATCCTCACTCACCCTCAGCAGCAGTAGGGGCAAGAGAGCAGGGGGC
>gene=chr20_4204213-4205213; species=papHam
TGGGCAAGAAAATACCAAGTTTGGGTCCTGGGAATATCCTATAGGAGAAACTCAGAAAATCTCATTTGGGACAAACAGTGAAGGGGCTTACATGCTGTGAAGTTCAGCTTTCATTTTGTGGATGCTTACAAGTCGTGAATATTTTTAAGTAGGTGAGAGATAGAGCCTGGAATTAAGCCTCCATAAACACACTGCTCATGGGCTGTTGAAATGCAGGGCAATGGGGCTGTTCCAGTGGAAGTGGTCAGGAAAGGCTCCTGGGATGGCTTTGAAAAAGGAGAGTGTCAGGTAGGATGGGGCAGGGACACTAGGATCTGAGTTGTGCCAGGAAGACCCTCCTTTCCACAAACATCTCCCTTGACATCCCTACCATGGACCCAGAAAAGGTCATTTTTCCAGAAAGGCACATGACCAAATGCAAAGGTACGATCCAGGCAGCAGAGGCCACTCTTTCACCCTCACTTACCCTCAGCAGCAGTAGGGGCAAGAGAGCAGGGGGC
>gene=chr20_4204213-4205213; species=ponAbe
TGGGCAAGAAAATACCAAGTTTGGGTCCTGGGAATATCCTATAGGATAAACTCAGAAAATCACATTTGGGACAAATAGTGAAGGGGCTTACATGCTGTGAAGTTCAGCTTTTATTTTGTGGATGCTTAGGGGCCGTGAATATTTTTAAGCAGGTGAGAGATAGATTCTGGAATTAAGCCTCCATAAACACACTGCTCATGGGCTGTTGAAATTCAGGGCAATGGGGCTGTTCCAGTGGAAGTGGTCAGGAAAGGCTTCTAGGATGGCTTTGAAAAAGGAGAGTGCCAGGGAGGATGGGGCAGGGGCACTAGGATCTGAGCTGTGCCAGGAAGACCCTCCTTTCCACAAACATCTCCCCTGACATCCCTACCATAGACCCAGAAAAGGTCATTTTTCCAGAAAGGCACATGACCAAATGCAAAGGCACAATTCAGGCAGCAGAGGCCACTCTTTCGTCCTCACTCACCCTCAGCAGCAGTAGGGGCAAGAGAGCAAGGGGC
>gene=chr20_4204213-4205213; species=rheMac
TGGGCAAGAAAATACCAAGTTTGGGTCCTGGGAATATCCTATAGGAGAAACTCAGAAAATCTCATTTGGGACAAACAGTGAAGGGGCTTACATGCTGTGAAGTTCAGCTTTCATTTTGTGGATGCTTACAAGCTGTGAATATTTTTAAGTAGGTGAGAGATAGAGCCTGGAATTAAGCCTCCATAAACACACTGCTCATGGGCTGTTGAAATGCAGGGCAATGGGGCTGTTCCAGTGGAAGTGGTCAGGAAAGGCTCCTGGGATGGCTTTGAAAAAGGAGAGTGCCAGGTAGGATGGGGCAGGGACACTAGGATCTGAGTTGTGCCAGGAAGACCCTCCTTTCCACAAACATCTCCCTTGACATCCCTACCATGGACCCAGAAAAGGTCATTTTTCCAGAAAGGCACATGACCAAATGCAAAGGTACGATCCAGGCAGCAGAGGCCACTCTTTCACCCTCACTTACCCTCAGCAACAGTAGGGGCAAGAGAGCAGGGGGC
>gene=chr20_4449213-4450213; species=hg19
TTACATGCATCTTCCAAATGTGGTCACAGTTCATAAGTAGCTTAGGCACCAATAGAAGCTAGGTTGGAGTGCAACTTGTTCCATCAGGGGTGCTGCATTTTAGGAAGTGAGGACTCCAGATAATGCCGTGGTAGGTTTCAACATGTTTTCATTTTTTAACTGTCAAATTCCAGCTTCTCCTTGATTTTTCAGGCTTAAAATGAAACATCAGAAATGGAAAGATATTAACCCTATATTCAGGCTCCCTCTGCCCTTCATTCCCCACTACAGAACTTTCCTGAAATTCTTTTCACAGACTGCCATGCTCTGTACAAGGTAAAGAGTTAAAAAATATTTCCTGAGTTGACTTAAAGAATGCTGAATACACTTGCTCGTTTCATTAATGCTTTAGTGGCATATTACATCCAAAGAGTTTAGCCACTGTAGCTTGTTTCCTGGTTTGACAAAGTATTGCTTATTATTTGAATTTATGAGAAATTTCAAACTAGGTCTTCCAGTGT
>gene=chr20_4449213-4450213; species=bosTau
--------------------------------------------------------------------------------------------------------------------------------------------------------------------------------------------------------------------------------------------------------------------------------------------------------------------------------------------------------------------------------------------------------------------------------------------------------------------------------------------------------------------
>gene=chr20_4449213-4450213; species=calJac
TTAAATGCATCTTCCAAATGTGGTAACGGTTCATAAGTAGCTGAGGTACCAAGCGAAGCTAGGTTGGAGTGCAATTTGTCCCATCAGGGCAGCTGCATGTTAGGAAGTGAGGACTCCAGAAAATGCCATGGCAGGTTTCAACATGTTTTCATTTTTTAACTGTCAAATTCCGGCTTCTCCTTGATTTGTCAGGTTTAAAAGGGAACACCAGAAATGGAAAGCTATCAGCCCTATATTCAGGCTCCCTCTGCCCTT--------ACTACAGAA-TTTCCTGAAATTCTTTTCACAGACTGCCATGCTCTGTACAAAATAGAGAGTTAAGAAATATTTCCTGAGTTGACTTAAAGAATGCTGAATACACTTGCTCATTTCATCAATGCGTTAGTAGCATAATACATCCAAAGAGTTTAGCCACTGTAGCTTGTATCCTGG-TTGACAGAGTATTGCTTGTTATTTGAGTTCATGAGAAATTTCAAACTAGGTCTTCCAGTGT
>gene=chr20_4449213-4450213; species=canFam
ATCAATGCATCTTTCGAATGTGGCAATAGTCAAGAAGTATCTTAGGAACCAGGAGAAGCTGGGTTGGAGTGTAATGTGTTCCATCAGGGCAGTTGCATATTAGGAAACGGGAGCTGTAGAGAATATCATGGTAGGTTC---CATGTTTTCAT-TTTTAAGTGTCAAATTCCAGCTTCTCCTTGATTTATCAAGCTAAACAGGAACTTCCACAAATGGAAATATACCAACCCTATATTTGGGCTTGCTGTGTCTTACATTCCCTACTATAGAGTTTTGCTGAAATTGTTTTCAGAGAATGCGATGCTCTATACAGAGCAAAGAGTTAAGAAATATTTCCTGAGTTGACTTAAAGAATGCGGAACATATCTGCTCATTTCATCAAAGCTTTGGAGGAATATTACACCGCAAGAGCTTAGTCACTTGAACTTCTACCCTGATTTGACAAAATATTTCCGGTTGTCTGAGTTTATGAGAAATTTCAAAATAGGTCT--AAGTGT
>gene=chr20_4449213-4450213; species=equCab
ACAAATGCATCTTCCAAATGTAATAATAGTCAAGAAGCATCTTACAAACCAAGAGAAG-TGGGTTGGAGTGTACTTTGTTCCATCAGGGCTGTTGCATTTTAGGAAATgaagactgcacagaatggcttgataagccTCAACATGTTTTCAT-TTTTAAGTGTCAAATTCCAGCTTC---TTGATTTGTCAAGCTAAAAAGGAACTACCACAAATGGAAAGATACCTACCCTGTATTCCAGCTCCCTCTGCCCTATA------------------TGCTGAAATTCTTTTCACAGAATGCCCTGCTCTGTACAGAGTAGGGAGCTAAGAAATATTTCCTGAGTTGACTTAAAGAATGGGGAACATACTGGCTCTTTTCATTAAAGCTTTGGAGGCATATTACACCCAAAGAGCTTAGCCATCTGAGCTTGTTCCCTAAATTGACAGAATATTTCTTGTTATTTGAGTTTAGGAGAAATTTCAAAATAGGTCTTCTAGTGT
>gene=chr20_4449213-4450213; species=gorGor
TTACATGCATCTTCCAAATGTAGTCACAGTTCATAAGTAGCTTAGGCACCAAGAGAAGCTAGGTTGGAGTGCAACTTGTTCCATCAGGGGTGCTGCATTTTAGGAAGTGAGGACTCCAGATAATGCCGTGGTAGGTTTCAACATGTTTTCATTTTTTGACTGTCAAATTCCAGCTTGTCCTTGATTTTTCAGGCTTAAAATGAAACATCAGAAATGGAAAAATATTAAGCCTATATTCAGGCTCCCTCTGCCCTTCATTCCCCACTACAGAACTTTCCTGAAATTCTTTTCACAGACTGCCATGCTCTGTACAAGGTAAAGAGTTAAAAAATATTTCCTGAGTTGACTTAAAGAATGCTGAATACACTTGCTCATTTCATTAATGCTTTAGTGGCATATTACATCCAAAGAGTTTAGCCACTGTAGCTTGTTTCCTGGTTTGACAAAGTATTGCTTGTTATTTGAATTTATGAGAAATTTCAAACTAGGTCTTCCAGTGT
>gene=chr20_4449213-4450213; species=panTro
TTACATGCATCTTCCAAATGTGGTCACAGTTCATAAGTAGCTTAGGCACCAAGAGAAGCTAGGTTGGAGTGCAACTTGTTCCAGCAGGGGTGCTGCATTTTAGGAAGTGAGGACTCCAGATAATGCCGTGGTAGGTTTCAACATGTTTTTCTTTTTTAACTGTCAAATTCCAGCTTCTCCTTGATTTTTCAGGCTTAAAATGAAACATCAGAAATGGAAAGATATTAACCCTATATTCAGGCTCCCTCTGCCCTTCATTCCCCACTACAGAACTTTCCTGAAATTCTTTTCACAGACTGCCATGCTCTGTACAAGGTAAAGAGTTAAAAAGTATTTCCTGAGTTGACTTAAAGAACGCTGAAAACACTTGCTCATTTCATTAATGCTTTAATGGCATATTACATCCAAAGAGTTTAGCCACTGTAGCTTGTTTCCTGGTTTGACAAAGTATTGCTTGTTATTTGAATTTATGAGAAATTTCAAACTAGGTCTTCCAGTGT
>gene=chr20_4449213-4450213; species=papHam
TTACATGCATCTTCCAAATGTGGTCACAGGTCATAAGGAGCTTAGGCACCAAGAGAAGCTAGGTTAGAGTGCAACTTGTTCCATCAGGGGTGCTGCATTTTAGGAAGTGAGGACTCCAGAGAATGCTGTGGTAGGTTTCAACATGTTTTTATTTTTTAACTGTCAAATTCCAGCTTCTCCTTGATTTTTCAGGCTTAAAATGAAACACCATAAATGAAAAGATATTAACCCTACATTCAGGCTCCCTCTGATCTTCATCCCCCACTACAGAATTTTCCTGAAATTCTTTTCACAGACTGCCATGCTCTGGACAAAGTAGAGAATTAAAAAATATTTCCTGAGTTGACTTAAAGAATGCTGAATACACTTGCTCATTTCATTAATGCTTTAGTGGTATATTATACCCAAAGAGTTTAGCCACTGTAGCTTGTATCCT-GTTTGACAGAGTACTGCTTGTAATTTGAATTCATGAGAAATTTCGAACTAGGTCTTCTGGTGT
>gene=chr20_4449213-4450213; species=ponAbe
TTACATGCATCTTCCAAATGTGGTCACAGTTCATAAGTAGCTTAGGCACCAAGAGAAGCTAGGTTGGGGTGCAACTTGTTCCATC-GGGGTGCTGCATTTTAGGAAGTGAGGACTCCAGATAATGCTGTGGTAGGTTTCAACATGTTTTCATTTTTTAACTGTCAAATTCCAGCTTCTCCTTGATTTTTCAGGCTTAAAATGAAACACCAGGAATGGAAAGATATTAACCCTATATTCAAGTTCCCTCTGCCCTTCATTCCCCACTACAGAATTTTCCTGAAATTCTTTTCACAGACTGCCATGCTCTGTACAAAGTACAGAGTTAAAAAATATTTCCTGAGTTGACTTAAAGAATGCGGAATACACTTGCTCATTTCATTAATGCTTTAGTGGCATATTACATCCAAAGAGTTTAGCCACTGTAGCTTGTTTCCTGGTTTGACAGAGTATTGCTTGTTATTTGAATTCATGAGAAATTTCGAACTAGGTCTTCCAGTGT
>gene=chr20_4449213-4450213; species=rheMac
TTACATGCATCTTCCAAATGTGGTCACAGGTCATAAGGAGCTTAGGCACCAAGAGAAGCTAGGTTAGAGTGCAACTTGTTCCATCAGGGGTGCTGCATTTTAGGAAGTGAGGACTCCAGAGAATGCTGTGGTAGGTTTCAACATGTTTTTATTTTTTAACTGTCAAATTCCAGCTTCTCCTTGATTTTTCAGGCTTAAAATGAAACACCATAAATGAAAAGATATTAACCCTATATTCAGGCTCCCTCTGATCCTCATCCCCCACTACAGAATTTTCCTGAAATTCTTTTCACAGACTGCCATGCTCTGTACAAAGTAGAGAATTAAAAAATATTTCCTGAGTTGACTTAAAGAATGCTGAATACACTTGCTCATTTCATTAATGCTTTAGTGGTATATTATACCCAAAGAGTTTAGCCACTGTAGCTTGTATCCTGGTTTGACAGAGTACTGCTTGTAATTTGAATTCATGAGAAATTTCGAACTAGGTCTTCTGGTGT
>gene=chr20_4841384-4842384; species=hg19
atacctagaatagaccgtgaatccatagaaacagaaagcacaccggtggctgccagcgggtgggagcaggcggtgatggggatttactgcttaatgagtttggggttttattttggggtaatgaaatgttttggaaactggacagaggtgatggctgcacaacactgtactagatgccattgaactgcttaaagtagttaattttgttatgtgaatttcaccCACAAAAAATATATGTATAAACAAACACTCCTCAATTCTGCACTGGCTAAGATATTACCAGTAGCAATGGCTATGTCTTGAGACGGTTCTTCCTTTCTACATTCCTCAGGACATTGCAGTGTTAAAACAAAAGGAGGAGTTAAAAAGGTTAATCTTGAATGCACAAGCCACGTGATTTTGCTCTGAGGAGTTAATAGGATAGACATCAAATAGTAGAATAACGTGTTCAAAGTCTATGAAGTTGAGTTTCAAAAAAAAATTATCTTAATGGAGCATTA
>gene=chr20_4841384-4842384; species=bosTau
acatccagaatag---gtaaatttatagaaatagaaagcagactggtggttgccaggagctgaaagaagggaatgatgggggttaactatttaatgggtatgaaattttattttgggctgatgaaatgttttggaaaccagagagagatggtgattatacaacattgtctaaaataccactgaactgcttaacatgattaattttgttatgtgaacatcagct-aaaAAAACACATATATA---AAATGATCCCCAATTCTGCA-----TAAAATGT---CAGCAGCAAAAGTTGTTTCTTAAGATGTTCTTCC-TTTGTTCATTCTTTATGATATTTGGGTATTAACATAAAAGGAA---TTAAGAAGGTTGATCTTGAACTCAA---------------------AATAGTTG--------------TAATAACAGAAAAACATG-------TATATGAAGTTAAGTTTCAAG-AAATCTAATTTTAATATAGCCTTA
>gene=chr20_4841384-4842384; species=calJac
atacctagaatagactgtgaatccatgggaacagaaagcacactggtggctgccagggactgggggcagggggtaatgaggatttactgcttcatgaatttgggggtttatttggaggtaacaaaatgttttggaaactggacagaggtgatggctgcacaacactgtactagatgccaccaaactgcttaaagtggttaagtttgttaagtgaatttcaccCACAGAAAGTCTATATATAAACAAACAGTCCTCAATTCTGCGCTGGCTAAGATGTTACCAGTAGCGATGGTTGTGTCTCGAGATGGTTCCTCCTCTCTACATTCTTCATCACACGGCAGTATTAAAA-----GGAGGAGTTAAAAAGGTTAATCTTGAATGCACAAGCCACATCGTTTTGCTCTGAGGATTTAATAGGATAGGCATAAAATAGTAGAAAAATGTGTT--AAGTCTATGAAGTGGAGTTTCAAAAAAAT--TATATTAACAGAGCATTC
>gene=chr20_4841384-4842384; species=canFam
atatccaaaatag---gtaaatccacagaaacagaaagcaaattggtagttgccagaggctgggtgaagggagtaata-ggattaaccacttaatgggtgtggaatcctactttggggtgaggaatagttttggaaactaaatacaggtggtggttacaagacactgtctaagatggcactgaaccatttaaaa----taatttcattatataaattttacct-caa---aaaaaAAAATC---AAATGGTCCCCAATTCTGCA-----TAAAATGT---CAACAGCAATCGCTATTTCTTAAGACAGTTCCTC-TTTGTTCATTCTTCATGACATCAGGTTATTAAAATATAAGGTG---TTAAAAAGGTTAATCTTGAATTCAA---------------------AGTAGTTG--------------TAATAGTAGAAAGACATGTTGAAAATCTATGAAGCTGAG--TC-TT-AAACATCATTTTCATAAAGCATTA
>gene=chr20_4841384-4842384; species=equCab
atgtccagaacag---gtaaatccacagaaacagaaaacagattggtggttgctaagggc-gggagaaggg--------ggattaa---------gggtaaggaattttattttggggtgatgagcagctttggaaactagacaaaggcagtgattacacaacactgttttaagtgccactgaactgtttaaaatggttaattttgttatgtgaatttcatct-caaaaaatatatatata---aaaCAGTCCTGAATTCTGCA-----TAAAAGAT---CAGCAGGAATAGCTATTTCCTCAGCTGGCTCCT--TTTGCTCACTCTTCATGACAGTGGGGTATTAAAATAAAAGGAG---TTTAAA-GGTTAATCTTGAATTCAA---------------------AGTAGCTA--------------TAATAGTAGAAAAACATGTTCAGAGTCTATGAAGTTGTT--TCAAT-AAATACCATTTTAATAAAGCATTC
>gene=chr20_4841384-4842384; species=gorGor
atacctagaatagaccgtgaatccatagaaacagaaagcacaccggtggctgccag-gggtgggagcaggcggtgatggggatttactgcttaatga-tttggggttttattttggggtactgaaatgttttggaaactggacaggggtgatggctgcacaacactgtactagatgcca-tgaactgcttaaagtagttaattttgttatgtgaatttcaccCACAAAAAATATATGTATAAACAAACACTCCTCAATTCTGCACTGGCTAAGATATTACCAGTAGCAATGGCTGTGTCTTGAGACGGTTCTTCCTTTCTACATTCCTCAGGACACTGCAGTGTTAAAACAAAAGGAGGAGTTAAAAAGGTTAATCTTGAATGCACAAGCCACGTGATTTTGCTCTGAGGAGTTAATAGGATAGACATCAAATAGTAGAATAACGTGTTCAAAGTCTATGAAGTTGAGTTTCAAAAAAAAATTATCTTAATGGAGCATTA
>gene=chr20_4841384-4842384; species=panTro
atacctagaatagaccgtgaatccatagaaacagaaagcacaccggtggctgccagtgggtgggagcaggcggtgatagggttttactgcttaatgagtttggggttttattttggggtaatgaaatgttttggaaactggacagaggtgatggctgcacaactctgtactagatgccattgaactgcttaaagtagttaattttgttatgtgaatttcaccCACAAAAAATATATGTATAAACAAACACTCCTCAATTCTGCACTGGCTAAGATATTACCAGTAGCAATGGCTGTGTCTTGAGATGGTTCTTCCTTTCTACATTCCTCAGGACATTGCAGTGTTAAAACAAAAGGAGGAGTTAAAAAGGTTAATCTTGAATGCACAAGCCACGTGATTTTGCTCTGAGGAGTTAATAGGATAGACATCAAATAGTAGAATAACGTGTTCAAAGTCTATGAAGTTGAGTTTCAAAAAAAAATTATCTTAATGGAGCATTA
>gene=chr20_4841384-4842384; species=papHam
atacctagaatagactgtgaatccatagaaagagaaagcatactggtggctgccgggggatgggagcagggggtgatggggatttactgcttaatgagtttgaggttttattttggggtgatgaaatgttttggaaactggacagaggtgatggctatacaacactgtactagatgccactgaactgcttgaagtagttaattttgttatgtgaatttcaccCACAAAAAATATCTGTATAAACAAACGCTCCTCAATTCCGCACTGGCTAAGATATTACCAGTAGCAATGGCTGTGTCTTGAGATGGTTCCTCCTTTCTACATTCTTCACGACATTGCAGTATTAAAACAAAAGGAGGAGTTAAAAAGGTTAATCTTGAATGCACAAGCCACGTGATTTTGCTCTGAGGATTTAATAGGATGGATATAAAATTGTAGAATAACGTGTTCAAAGTCTATGAAGTTGAGTTTCAAAAAAAA--TATCTTAATGGAGCATTA
>gene=chr20_4841384-4842384; species=ponAbe
atacctagaatagaccgtggatccatagaaacagaaagcataccggtggctgccagagggtgggagcagggggtgatggggatttactgctaaatgagtttggggttttattttggggtaatgaaatgttttggaaactggacagaagtgatggctgcacaacactgtactagatgccactgaactgcttaaagtagttaattttgttatgtgaatttcaccCACAAAAAATATATGTATAAACAAACACTCCTCAATTCTGCACTGGCTAAAATATTACCAGTAGCAATGGCTGTGTCTTGAGACAGTTCTTCCTCTCTACATTCTTCAGAACATTGCAGTATTAAAACAAACGGAGGAGTTAAAAAGGTTAATCTTGAATGCACAAGCTACGTGATTTTGCTCTGAGGAGTTAATAGGATAGACATAAAATAGTAGAATAACGTGTTCAAAGTCTATGAAGTTGAGTTTCAAAAAAAAATTTTCTTAAAGGAGCATAA
>gene=chr20_4841384-4842384; species=rheMac
atacctagaatagactgtgaatccatagaaagagaaagcatactggtggctgccgggggatgggagcagggggtgatggggatttactgcttaatgagtttgaggttttattttggggtgatgaaatgttttggaaactggacagaggtgatggctatacaacactgtactagatgccactgaactgcttgaagtggttaattttgctatgtgaatttcaccCACAAAAAATATCTGTATAAACAAATGCTCCTCAATTCTGCACTGGCTAAGATATTACCAGTAGCAATGGCTGTGTCTTGAGATGGTTCCTCCTTTCTACATTCTTCACGACATTGCAGTATTAAAACAAAAGGAGGAGTTAAAAAGGTTAATCTTGAATGCACAAGCCACATGATTTTGCTCTGAGGATTTAATAGGATGGATATAAAATTGTAGAATAACGTGTTCAAAGTCTATGAAGTTGAGTTTCAAAAAAAA--TATCTTAATGGAGCATTA
>gene=chr20_4897384-4898384; species=hg19
GAGTGGATGGGTGGGGTAAAGGAATGACCCTTTGGCACACGAGGAGACAGGAGCTGGGCAAAGGTGTTAACAGTGGTCTGGGAAAGACAGTCAGCTTCAGGAGAGAGCAATGATGTGGACTTAATGCCCCCTGAAGATTGTCTGGATGGGAGCTCTGTGGTGAGTACAGCGGGGAGATGCCATCACAGCACAGCAGGGGGCACGGGAGTAAAGTGTCCAGGCTGGGTTTCTCAGCTGGGAAGCTGGGTGGATGGAGGTGCCAGTCCCAAAGAGACTGGCAGGAGGTAGGGGTGGAATGTTTGTAAGCCAATTCAAAATGTGTTTGACCCACAGAAATCATCCAAAAAAGGAAGGTTTACTTTGCCAGGCTAGTCCAGGAAGTTTATTTAACTGTAAATACTACTGACCTAGAAAACCTATGATTTGCACAGGTCCAGCTGTCTGTCCCTGGGGACCTCAGAGCCCAGCTTCCCCCTGCTACCCTCCTGTTGCCCAGCTGA
>gene=chr20_4897384-4898384; species=bosTau
--------------------------------------------------------------------------------------------------------------------------------------------------------------------------------------------------------------------------------------------------------------------------------------------------------------------------------------------------------------------------------------------------------------------------------------------------------------------------------------------------------------------
>gene=chr20_4897384-4898384; species=calJac
GAGTGGATCGCTAGGGTAAAGTAATGACTCCTTGGCAAATGAGGAGACAGTGGCTGGGCCAAGGTGTTAACAGTGCTCTGGGAAAGACAGTTAGCTTCAGGAGACAACAAAGATGTGGACTTAATGCCCCCTGAAGACTGTCTCGATGGGAGCTCTGCATTGATTACAG--GGGAGACACCGTCACAGCACAGCAAGGGGCACGGAGGT--AGTGTCCAGGCTGGGTTTCTCAGCTGGGAAGCTGGGTGGATGGAGGTGCCAGTCCCAAAGAAACTGGT-GGAGGGAGGGGTGGAGTGTTTGTAAGCCAATTCAAAACGTGTCTGACCCAAAGAAATTATCCCGAAAAGGAAGCTTTACTGTGCCAGGCTAGTCCAGG-AGTTAATTTACCTGTAAATACTACTGACGTAGATAACCTACAATTTGCACAGGTCCAG----CTGTTCCTGAGGACCTCAGAGCCCAGCTTCCCCCTGCCACCTTCCTATTGCACAGCTGA
>gene=chr20_4897384-4898384; species=canFam
GAGTGAAAGGGCGAGGTGCAGTAA----------GGGTAC-TGAAGAC-----------------------AGTGTTCTGGATAAGGTAGTCTGGTTCAGGAGAGAGCAAGGATGTGGCCCTAATGGTCCCGGAG-CCTGCCCAGATGGGAGCTGCTCAGTT-----------------CCCCGGCAG----------------GTGGGAAAGTATCCAGGCAAATCAATTA-CCTAGGTGCCTGGGTGGCTGT---------CCCCAAGGAGACTGGT-GCAGGGAAGGGCAGAGAATTTGTAAGCCAATCC-AAAGGTGTCTGATTCACAAAAATCAATC-----A-----CTT-ACTTTACCAGGCCAGTGCGAGATGTTTACTTAACTATAAATATTATTGACCTAAATAACCTATGATTTTCACAGGTCAAG----CCATCCCCGGGGACCTGAGAGCCCACCTTCCACCCATCAGCTTCCTGTTCCAGAGTTGC
>gene=chr20_4897384-4898384; species=equCab
CGGTGGAAAGGTGGGGCCAagtaaagacccttttacacaagaagggacagtggctagaccaagatattaacagtgCTCTGGGGAAGGCAGTC---TTCAGGAGAGAGCAAGGATGTGG-CCTTAGGCCCCTGGGG-ACTGCCCAGATAGGAACTCTGTGGTGGGCACAG-GGGAAGATGCCACTGCAGTACGATG----ACCGGCGGGTAAGGAGTCCAGGCCAGTTCACTCACCTGGGTGGCTGGGTGGATGGAGGTGCCAGTCCCAAAGAGACTGAT-ACAGGGAGGGATGGAGGGTTTGTAAGCCAATTCAAAACATGTATGATCCATAAAAATCATCCCATAAAGGAAGCCT-ACTCTCCCAGGCCAGTGTGGGAAGTTTATTTAACAGTAGATATTACTGACCT---------ACGATTTCCACAGGTCAAG----CCATCCCCGGGGACCTCGGAGCACACCTTTTACCTGTCAGCCTCATGTTCCAGAGCTGA
>gene=chr20_4897384-4898384; species=gorGor
GAGTGGATGGGTGGGGTAAAGGAATGACCCTTTGGCACACAAGGAGACAGGAGCTGGGCCAAGGTGTTAACAGTGGTCTGGGAAAGACAGTCAGCTTCAGGAGAGAGCAAT-ATGTGGACTTAATGCCCCCTGAAGATTGTCTGGATGGGAGCTCTGTGGTGAGTACAGCGGTGAGATGCCATCACAGCACAGCAGGGGGCACGGGAGTAAAGTGTCCAGGCTGGGTTTCTTAGCTGGGAAGCTGGGTGGATGGAGGTGCCAGTCCCAAAGAGACTGGT-GGAGGTAGGGGTGGAGTGTTTGTAAGCCAATTCAAAATGTGTTTGACCCACAGAAATCATCCAAAAAAGGAAGCTTTACTTTGCCAGGCTAGTCCAGGAAGTTTATTTAACTGTAAATACTACTGACCTAGAAAACCTATGATTTGCACAGGTCCAGCTGTCTGTCCCTGGGGACCTCAGAGCCCAGCTTCCCCCTGCTACCCTCCTGTTGCACAGCTGA
>gene=chr20_4897384-4898384; species=panTro
GAGTGGATGGGTGGGGTAAAGGAATGACCCTTTGGCACACGAGGAGACAGGAGCTGGGCCAAGGTGTTAACAGTGGTCTGGGAAAGACAGTCAGCTTCAGGAGAGAGCAATGATGTGGACTTAATGCCCCCTGAAGATTGTCTGGATGGGAGCTCTGTGGTGAGTACAGCGGGGAGATGCCATCACAGCACAGCAGGGGGCACGGGAGTAAAGTGTCCAGGCTGGGTTTCTCAGCTGGGAAGCTGGGTGGATGGAGGTGCCAGTCCCAAAGAGACTGGCAGGAGGTAGGGGTGGAATGTTTGTAAGCCAATTCAAAATGTGTTTCACCCACAGAAATCATCCAAAAAAGGAAGGTTTACTTTGCCAGGCTAGTCCAGGAAGTTTATTTAACTGTAAATACTACTGACCTAGAAAACCTATGATTTGCACAGGTCCAGCTGTCTGTCCCTGGGGACCTCAGAGCCCAGCTTCCCCCTGCTACCCTCCTGTTGCCCAGCTGA
>gene=chr20_4897384-4898384; species=papHam
GAGTGGAAGGGTGGGGTAAAGGAATGACTCTTTGGCACACGAGGAGACAGTAGCAGGGCCAAGGTGTTAACGGCGGTCTGGGAAAGACGGTCAGCTTCAGGAGAGAGCAATGATGTGGACTTCATGCCCCCCGAAGATTGTCTGGATGGGAGCTCTGTGGTGAGTATAGGAGAGAGATACCATCACAGCACAGCAGGGGGCATGGGGATAAAGTGTCCAGGCTAGGTTTCTCAGCTGGGAAGCTGGGTGGACGGAGGTGCCAGTCTCAAAGAGACTGGT-GGAGGTAGGGGTGGAGTGTTTGTAAGCCAATTCAAAATGTGTTTGACCCACAGGAATCATCCGAAAAAGGAAGCTTTACTTTGCCAGGCTAGTCCAGGAAGTTTATTTAACTGTAAATACTACTGACCTAGATAACCTATGGTTTGCACAGGTCCAG----CTGTCCCTGGGGACCCCAGAGCCCAGCCTCTCCCTGCTACCCTCCTGTTGCACAGCTGA
>gene=chr20_4897384-4898384; species=ponAbe
GAGTGGATGGGTGGGGTAAAGGAATGACCCTTTGGCACACGAGGAGACAGGAGCTGGGCCAAGGTGTTAACAGTGGTCTGGGAAAGACAGTCAGCTTCAGGAGAGAGCAATTATGTGGACTTAATGCCCCCTGAAGATTGTCTGGATGGGAGCTCTGTGGTGAGTACAGTGGGGAGATACCATCACAGCACAGCAGGGGGCACAGGAGTAAAGTGTCCAGGCTGGGTTTCTCAGCTGGGAAGCTGGGTGGATGGAGGTGCCAGTCCCAAAGAGACCGGT-GGAGGTAGGGGTGGAGTGTTTGTAAGCCAATTCAAAATGTGTTTGATCCACAGAAATCATCCAAAAAAGGAAGCTTTACTTTGTCAGGCTAGTCCAAGAAGTTTATTTAACTGTAAATACTACTGACCTAGAAAACCTACGATTTGCACAGGTCCAG----CTGTCCCTGGGGACCTCAGAGCCCAGCTTCCCCCTGCTACCCTCCTGTTGCACAGCTGA
>gene=chr20_4897384-4898384; species=rheMac
----------------------------------------------------------------------------------------------------------------------------------------ATTGTCTGGATGGGAGCTCTGTGGTGAGTACAGTAGAGAGATACCATCACAGCACAGCAGGGGGCATGGGGATAAAGTATCCAGGCTAGGTTTCTCAGCTGGGAAGCTGGGTGGACGGAGGTGCCAGTCCCAAAGAGACTGGT-GGAGGTAGGGGTGGAGTGTTTGTAAGCCAATTCAAAATGTGTTTGACCCACAGGAATCATCTGAAAAAGGAAGCTTTACTTTGCCAGGCTAGTCCAGGAAGTTTATTTAACTGTAAATACTACTGACCTAGATAACCTATGGTTTGCACAGGTCCAG----CTGTCCCTGGGGACCTCAGAGCCCAGCCTCCCCCTGCTACCCTCCTGTTGCACAGCTGA
>gene=chr20_5040384-5041384; species=hg19
tagttttagcacctgtgtacacatccccaaataatataggttcttctatttttgaaatgtatggactggaatcatatgttatacagtgtattgtcttttttttttttttttttttttgagatggagtcttgctctgtcacccaggctggagtgcagtggcacaatttcagctcactgcaacctccacctcccaggttcaagcaattcttctgcctcagcctcctgagtagctgggattacgggaatagaccacgacgcccagctagtttttgtattttcagtagaggcaggatttcacccggttagccaggctggtctcaaactcctgagctcaagtgatctgcctgcctcaacctcccaaagtgctgggatcacaggtgtgagccactgtgcctggcccactgtattgtcttttgtgtcttgtctttctcagttaacattttgtttctcagattcatccacatatagttagagttttgtcatttccattattgtgtagt
>gene=chr20_5040384-5041384; species=bosTau
--------------------------------------------------------------------------------------------------------------------------------------------------------------------------------------------------------------------------------------------------------------------------------------------------------------------------------------------------------------------------------------------------------------------------------------------------------------------------------------------------------------------
>gene=chr20_5040384-5041384; species=calJac
--------------------------------------------------------------------------------------------------------------------------------------------------------------------------------------------------------------------------------------------------------------------------------------------------------------------------------------------------------------------------------------------------------------------------------------------------------------------------------------------------------------------
>gene=chr20_5040384-5041384; species=canFam
AAGCTTTCACACCTTTA---GTGTCCTTAAATGATataatttttcctgtttctgaaacttatggagtaaaatgatatat------------------------------------------------------------------------------------------------------------------------------------------------------------------------------------------------------------------------------------------------------------------------------------------------------------------------------------gtactctcttttgtgtcttgctt------gtcagtattttgtttgtgatatttatctgcacatgcctatagttttgtcatttctatgatcacatagt
>gene=chr20_5040384-5041384; species=equCab
------------------------------------------------------------------------------------------------------------------------------------------------------------------------------------------------------------------------------------------------------------------------------------------------------------------------------------------------------------------------------------------------------------------tgtatcctcttttgtttctttcttctttcagtcaagattttgtttgtgatattcatccacatatagctgtagttttgtcaattttattatcgtgtagt
>gene=chr20_5040384-5041384; species=gorGor
tagttttagcacctgtgtacacatccccaaataatataggtttttctatttttgaaatgtatggactggaatcatatgttgtacagtgtattgtcttttttttttttattttaaca-gagatggagtcttgctctgtcacccaggctggagtgcagtggcacaatttcagctcactgcaacctccacctcccaggttcaagcaagtcttctgcctcagcctcctgagtagctgggattacgggaatacaccacgacgcccagctagtttttgtattttcagtagaggcaggatttcacccggttagccaggctggtctcgaactcctgagctcaagtgatctgcctgcctcaacctcccaaagtgctgggatcacaggtgtgagccactgtgcctggcccactgtattgtcttttgtgtcttgtctttctcagttaacattttgtttctcagattcatccacatatagttagagttttgtcatttccattattgtgtagt
>gene=chr20_5040384-5041384; species=panTro
tagttttagcacctgtgtacacatccccaaataatataggtttttctatttttgaaatgtatggactggaatcatatgttgtacagtgtattgtcttttttttttttttttttttttgagatggagtcttgctctgtcacccaggctggagtgcagtggcacaatttcagctcactgcaacctccacctcccaggttcaagcaattcttctgcctcagcctcctgagtagctgggattacgggaatacaccacgacgcccagctagtttttgtattttcagtagaggcaggatttcacccggttagccaggctggtctcgaactcctgagctcaagtgatctgcctgcctcaacctcccaaagtgctgggatcacaggtgtgagccactgtgcctggcccactgtattgtcttttgtgtcttgtctttctcagttaacattttgtttctcagattcatccacatatagttagagttttgtcatttccattattgtgtagt
>gene=chr20_5040384-5041384; species=papHam
tagttttagcacctgtgtacacatcaccaaataatatagatttttctatttttgaaatgtatggactagaatcatacaatgtacagtgtattgtcttttttcttttttcttttttt-gagatggagtcttgctctgtcgcccaggttggagtgcagtggcacaatctcag-tcactgcaacctctacctcccgggttcaagcaattcttctgcgtcagcctcctgagtagctgggattatgggaatacaccaccatggccagctaatttttatattttcagtagagatagggtttcacctggttagccaggctggtcttgaactcctgagctcaagtgatctgcctgcctcagcctcccaaagtgctgggatcacaggcgtgagccactgcgcctggcccattgtattgtcttttgtgtcttgtctttttcagttaacattttgtttctcagattcatccacacatagctagagttttgtcatatccattattgtgtagc
>gene=chr20_5040384-5041384; species=ponAbe
tagttttagcacctgtgtacacatccccaaataatataggtttttctatttttgaaatgtatagactggaatcatatggtgtacagtgtattgtctttttttttttttttt------gagacagagtcttgctctgtcacccaggctggagtgcagtgacacaatctcagctcactgcaacctccacctcccaggttcaagcaattcttcttcctcagcctcctgagtagctgggattacgggaatacacaaccaagcccagctagtttttatattttcagtagaggcaggatttcacccggttagccaggctggtctcgaactcctgagttcaagtgatctgcctgcctcaacctcccaaagtgctgggatcacaggcatgagccactgtgcctggcccgctgtgttgtcttttgtgtcttgtctttttctgttaacattttgtttctcagattcatccacatatagttagagttttgtcatttccattattgtatagt
>gene=chr20_5040384-5041384; species=rheMac
tagttttagcacctgtgtacacatcaccaaataatataggtttttctatttttgaaatgtatggactagaatcatacaatgtacagtgtattgtcttttttctttttttttttttt-gagatggagtctcgctctgtcgcccaggttggagtgcagtggcacaatctcagctcactgcaacctctacctcccgggttcaagcaattcttctgcgtcagcctcctgagtagctgggattatgggaatacaccaccatgcccagctaatttttatattttcagtagagatagggtttcacctggttagccaggctggtcttgaactcctgagctcaagtgatctgcctgcctcagcctcccaaagtgctgggatcacaggcgtgagccactgtgcctggcccattgtattgtcttttgtgtcttgtctttttcagttaacattttgtttctcagattcatccacacatagctagagttttgtcatatccattattgtgtagc
>gene=chr20_6112384-6113384; species=hg19
CTGACTCTGTCTTAAGAGGGTGAAAAAACAAAATGAAAGAAGCTTATGATAAGGATATGGAGATATAGCTCACAGAATCAAGGAAAATCTCCCAAGTAGACTTTGAAAAGCACAGGAACTAAGGCAAGTTGAAAATCAAGGGAATCCCCTCCAGGGGGCTCTTTTTGGATGAAGGGGCTCTGCATGGTTTCAGGATTCATGTCtgttattagttgaattttgttccacaaaaagatatgttgaaatcttaacccccagtacctgtgaataagaccttatttggaaatagggtctttgcagatataattaggttgagatgaggtcatattggaggagggtggatgccaatccaatatgactggcgtccttatgagaggagaagagactgagacacacagggcaaagccagccacatggtgacagaggcagagactggggtgatacctctgtaactcaagtaactccagggactggctgcaaacgtcagaagctaCAAGATG
>gene=chr20_6112384-6113384; species=bosTau
CCAATTCTGTCTTAAAAGAGTGAACAAATAAAATTAAA---------TGTACGGTTAAGTAGCTTCAGTTCACAGACTCAGGGAAAAGCTCCCCATTAGACTTTGGAAAGCACAGGAACTAAGGCATAG-AGGGATC----AAATCACTT-TAGGCTTCTCTTTTCAGACAA-----------ATAGTTTCAGGCTTTGTGTCtgttaggcattgaattgtgt-tgaccaaaagatatgtggaggtcctctc-ttcaatatctgcagatgtgatcttattgggaagtaggttgtctg------------aattaagacaaggtcatactggagtggggtga---caaatccaacatgactagtgtccttattagaggagaagagacaaagaca--tggggagaagatcgtgat-tgaccatggaggcagagattggggtgacacaactaaaaaccaagggaggccaaggatttccagcaaacaccagaagctagaagagg
>gene=chr20_6112384-6113384; species=calJac
--------------------------------------------------------------------------------------------------------------------------------------------------------------------------------------------------------------------------------------------------------------------------------------------------------------------------------------------------------------------------------------------------------------------------------------------------------------------------------------------------------------------
>gene=chr20_6112384-6113384; species=canFam
-----TCTGTCTTAAAAGGGTAAAAGGACAAAATTAAAGGAGTTTATGGTAAGGATATGAAGGTATAGTTCATTGAATCAAGGAAAATCTCCCCATTAGACTTTGGAAAACATAAGGACCAAGTCACATCAGGGACCCAGGGAGTCTCTT-CA-GTTCCTCCCTTTGGATGAATGAGTTCCATATGGTTTTAGACTTCATGTCtattatggattggattgtgtttccccaaaacatatgttgaagttttagcactccatacctgtgaatgggatcttattgggaagaaggatcttggcagatatactcaag-----atgaggtcctgctggaggaggatgg----tgatccagcataactagtatccatacaggggg---agagacagaggcatgcaaggggaagatgat------gtgat---------gatggggg----------------------------------------------cag-------------
>gene=chr20_6112384-6113384; species=equCab
CCAACTCTATCTTAAAAGGATAAAA-AACAAAATCAAAGCAGTTTATGGTAAGCATATGAGAGTATAGTTGGTAGCATCAAGGAAAACCTCCCTATTAGACTTT-GAGAGTACAGGAACCAAGGCAGATCAGGGATCTAGGGAGTCGCTT-CAGGCTCCTCTCTTCAGATGAATGGGCTCCATGTGGTTTCAGGCTTCATGTCtgttatgggtggaattgtatccctccaaagggtatgttgaagtcctagcccccactacttgtgaatgtgaccttatttgaaagtagggtctttgcagatgcactcaagttaaaatgaagtcatactggcttagggtgga--ccaatccaatatgactggtgtctttataggaggagaagaagcagagacgtgcagggagaagatggtcatgtggcgatggaggcagagattggggtgatacacctgaaacccaaggaatgccaaggattgcctgcaaacaccagaagctagaagaag
>gene=chr20_6112384-6113384; species=gorGor
CTGACTCTGTCTTAAGAGGGTGAAAAAACAAAATGAAAGAAGCTTATGATAAGGATATGGAGATAGAGCTCACAGAATCAAGGAAAATCTCCCAAGTAGACTTTGAAAAGCACAGGAACCAAGGCAAGTTGAAAATCAAGGGAGT-CCCTCCAGGGGCCTCTTTTTGGATGAAGGGGCCCCATATGGTTTCAGGATTCATGTCtgttattagttgaattttgttccacaaaaagatatgttgaaatcttaacccccagtacctgtgaataagaccttatttggaaatagggtctttgcagatagaattaggttaa-atgaggtcatattggaggagggtggatgccaatccaatatgactggcgtccttatgagaggagaagagactgagacacacagggcaaagccagccacgtggtgacagaggcagagactggggtgatacctctgtaactcaagtaactccagggactggctgcaaacgtcagaagctacaagatg
>gene=chr20_6112384-6113384; species=panTro
CTGACTCTGTCTTAAGAGGGTGAAAAAACAAAATGAAAGAAGCTTATGATAAGGATATGGAGATATAGCTCACAGAATCAAGGAAAATCTCCCAAGTAGACTTTGAAAAGCACAGGAACCAAGGCAAGTTGAAAATCAAGGGAGTCTCCTCCAGGGGCCTCTTTTTGGATGAAGGGGCCCCACATGGTTTCAGGATTCGTGTCtgttattagttgaattttgttccacaaaaagatatgttgaaatcttaacccccagtacctgtgaataagaccttatttggaaatagggtctttgcagatagaattaggttgagatgaggtcatatcggaggagggtggatgccaatccaatatgac-ggcgtccttatgagaggagaagagactgagacacacagggcaaagccagccacgtggtgacagaggcagagactggggtgatacctctgtaactcaagtaactccagggactggctgcaaacgtcagaagctaCAAGATG
>gene=chr20_6112384-6113384; species=papHam
CCAACTCTGTCTTAAGAAGGTAAAAAAACAAAATGAAAGGAGCTTATGATAAGGATATGGAGCTATAGCTCACAGAATCAAGGAAAACCTTCCAAGTAGACTTTGGAAAGCACAGGAACCAAGGCAAGTTGAAAATCCAGGGAGTCCCCTCCAGGCACCTCTTTGGAGATGAAGGGGCTCCATATGGTTTCAGGATTCATGTCtgttattggttgaattttgtcccacaaaaagatatgttgaaatcttaacccccagtacctgtgaataagaccttatctggaaatagggtctgtgcagatataattaggttaagatgaggtcatactggagtaaggtgaaccccaatccaatatgactggcatccttatgagaggagaagagattgagacacacagggcaaagctggccacgtggtgacagaggcagagactggggtgatacctctgtaactcaagtaactccagggactggctgcaaacatcagaagctaCAAGATG
>gene=chr20_6112384-6113384; species=ponAbe
CCGACTCTGTCTTAAGAAGGTGAAAAAACAAAATGAAAGGAGCTTGTGATAAGGATATGGAGATATAGCTCACAGAATCAAGGAAAATCTCCCAAGTAGACTTTGAAAAGCACAGGAACCAAGGCAAGTTGAAAATCAAGGGAGTTCCCTCCAGGGACCTCTTTTGGGATGAAGGGGCTCCACATGGTTTCAGGATTCATGTCtgttattagttgaattttgtcccacagaaagatatgttgaaatcttaacccccagtacctgtgaataagaccttatttggaaatagggtctttgcagatataattaggttaagatgaggtcatattggaggagggtggatgccaatccaatatgactggcatccttatgacaggagaagagactgagacacacagggcaaagccagccacgtggtgacagaggcagagactggggtgatacctctgtaactcaagtaactccagggactggctgaaaacgtcagaagctaCAAGATG
>gene=chr20_6112384-6113384; species=rheMac
CCAACTCTGTCTTAAGAGGGTAAAAAAACAAAATGAAAGGAGCTTATGATAAGGATATGGAGCTATAGCTCACAGAATCAAGGAAAACCTTCCAAGTAGACTTTGGAAAGCACAGGAACCAAGGCAAGTTGAAAATCCAGGGAGTCCCCTCCAGGCACCTCTTTGGAGATGAAGGGGCTCCATATGGTTTCAGGATTCATGTCtgttatcggttgaattttgtcccacaaaaagatatgttgaaatcttaacccccagtacctgtgaataagaccttatctggaaatagggtctgtgcagatataattaggttaagatgaggtcatactggagtaaggtgaaccccaatccaatatgactggcatcgttatgagaggagaagagattgagacacacagggcaaagctggccatgtggtgacagaggcagagactagggtgatacctctgtaactgaagtaactccagggactggctgcaaacatcagaagctaCAAGATG
>gene=chr20_6157209-6158209; species=hg19
gacaggtaaagaatgcaatgatcctatggattcatgcctttcctttcccatgacaatgatttctcattgtcaactgagaagatgtccttgagcttgattaatgtgagtcTATGCCATTGGCCATTAGAATGAGAATCCCATTAGAATCcattagaatcacctgggaaagcttctaaacacccaaatggaaggccacccccagatcaattaaatgagaatctctgatgatgtgattcagatgccatactttttggagttccccaagtgattcccaggtgaatccattcccagtgtgctgacaaaacccggtactgagactgaaggggctgagggccaggcttcactttaggatactcacaaaggcaatccgtgtgtccctctgagacctttggatggacatccagctggccttttcTGGAGAGGAACAACATACTACCCAAATAATCCTATTGACCAGTCCCCAGAAAGGCTCTGTACAATTTTATGCAATGTTAACCCAA
>gene=chr20_6157209-6158209; species=bosTau
gatgggtaaagagtgcaatgatcCCAT---------TCTT--------------------------------------------------------------------------------------------tgatttccttgatgtccactagaatcactg-cagaagcttctaaaaatcctaacagtaggccacacctagatcaatgaaaccagaatctctggtggtGTGACCCAAATACCATAATTTTTAAAATTTTTAAAGTGCTTCTCTggtgaacccattctcaatgtgctaatgaaacccaatattaaaccttaagaggttgagggccaggcttgatttt-----attcacaaagataatgaatatgtccttgtgagaccttggggtagacagccagccagtcttttcTGGAAATGAAAGATACACTATGCAGGCAATACTATTGACCAGTTCCCAAAAAGGCTCTATACAGCTTTATGTAATGCTAATCTAA
>gene=chr20_6157209-6158209; species=calJac
gccagccaaagaatgtaatgatcctatggactcatgcctttcggttcctgtgacagtgatttctcattgtcaattgagaaGACGT-CTTGAGCATGATTAATGTGAATCTATCTCATTGGCCATTAGAATGAGAATCCCATTAGAATCcactagaatca-ctgggaaagcttctaaacatcccaatggaagaccaccttcagaccaattaaatgagaatctctgatggtgtgattcagatgtcataattttgggagttccccaagtgattcccaggtggatccattcccagtttgctgacaaaacccagtactgaaactgaagggggtaagggccaggattcaactttgtatactcacagaggcaatccatgtgtccctatgaaacctttgggtggacatccagc------TTTTTGGAGATGAACAACATACTACCCAGGTAATCCTATTGACTAGTCCCCAGAAAGGCTCTGTACAATTTTATGCAATATTAACCCAA
>gene=chr20_6157209-6158209; species=canFam
------------------------------------------------------------------------------------------------------------------------------------------------------ttataatcacct-ggggagcttctagatatcctaatggcaggccacagccagaccaattaaatc--gatctgtgatggtacgacccagatgtcataattctataagctccccaagtgattccCCATTGGATTCATTCTCAGTGTGTTG------------ATTGAGCCTGAAGAGGCTAAATGCCAGGCTTGACCTTATGAGATTCACAACGATCATGAGCATATCTCTGTGAGAACTTTGAGTGTAGAGCCAGACAACCTTTTCTGTAGACAGGAAATATACTACCCAAACAATCCTATTGACTAGTCCCCGGAAAGACTCCATACCATTTTGTGTGATGTTAACCCAA
>gene=chr20_6157209-6158209; species=equCab
--------------------------------------------------------------------------------------------------------------------------------------------------------------------------------------------------------------------------------------------------------------------------------------------------------------------------------------------------------------------------------------------------------------------------------------------------------------------------------------------------------------------
>gene=chr20_6157209-6158209; species=gorGor
gacaggtaaagaatgcaatgatcctactgattcatgcctttcctttcccatgacaatgatttctcattgtcaactgagaagatgtccttgagcttgattaatgtgagtcTATGTCATTGGCCATTAGAATAAGAATCCCATTAGAATCcattagaatcacctgggaaagcttctaaacacccaaatg------------------------------------------GTGATTCAGAAGCCATACTTTTTGGAGTTCCCCAAGTGATTCCCaggtgaatccattcccagtgtgctgacaaaacccagtactgagactgaaggggctgagggccaggcttcactttaggatactcacaaaggcaatccgtgtgtccctctgagacctttggatggacatccagctggccttttcTGGAGAGGAACAACATACTACCCAAATAATCCTATTGACCAGTCCCCAGAAAGGCTCTGTACAATTTTATGCAATGTTAACCCAA
>gene=chr20_6157209-6158209; species=panTro
GACAGGTAAAGAATGCAATGATCCTATGGATTCATGCCTTTCCTTTCCCATGACAATGATTTCTCATTGTCAACTGAGAAGATGTCCTTGAGCTTGATTAATGTGAGTCTATGTCATTGGCCATTAGAATGAGAATCCCATTAGAATCcattagaatcacctgggaaagcttctaaacacccaaatggaaggccacccccagatcaattaaatgagaatctctgatggtgtgattcagatgccatactttttggagtgccccaagtgattcccaggtgaatccaTTCCCAGTGTGCTGACAAAACCCAGTACTGAGACTGAAGGGGCTGAGGGCCAGGCTTCACTTTAGGATACTCACAAAGGCAATCCGTGTGTCCCTCTGAGACCTTTGGATGGACATCCAGCTGGTCTTTTCTGGAGAGGAACAACATACTACCCAAATAATCCTATTGACCAGTCCCCAGAAAGGCTCTGTACAATTTTATGCAATGTTAACCCAA
>gene=chr20_6157209-6158209; species=papHam
gacaggtaaagaatgcagtgatcctatggactcatgcctttcctttcccatgacaatgatttctcattgtcaactgagaagacgtccttgagcttgattaatgtgag--tATCTCATTGGCAATTAGAATGAGAATC----------CcattagaatcacctgggaaagcttctgaacatccaaatggaaggccacctccagaccacttaaatgagaatctctgatggtgtgattcagatgtcatactttttggagcaccccaagtgattcccaggtggatccattcccagtttactgacaaaacccagtactgagactgaaggggctgagggccaggcttcactttagtatactcacaaaggctatccgtatgtccctatgagacttttgggtggacatctagctggccttttcTGGAGAGGAACAACATATTATCCAGATAGTCCTATTGACCAGTCCCCAGAAAGGCTCTGTACAATTTTATGCAATGTTAACCCAA
>gene=chr20_6157209-6158209; species=ponAbe
gacaggtaaagaatgcaatgatcctatggattcatgcctttcctttcccatgacaatgatttctcattgtcaactgagaagacgtccttgagcttgattaatgtgagtctatctcATGGGCCATTAGAATGAGAATC----------CcattagaatcacctgggaaagcttctaaacacccaaatggaaggccacccccagaccaattagatgagaatctctgatggtgtgattcagatgtcatactttttggagctccccaagtgattcccaggtggatccattcccagtgtgctgacaaaacccagtactgagactgaaggggctgagggccaggcttcactttcatatactcacaaaggcaatccgtgtgtccctatgagacctttggatggacatccagctggccttttcTGGAGAGGAACAATATACTACCCAGATAATCCTGTTGACCAGTCCCCAGAAAGGCTCTGTACTATTTTATGCAATGTTAACCCAA
>gene=chr20_6157209-6158209; species=rheMac
GACAGGTAAAGAATGCAATGATCCTATGGACTCATGCCTTTCCTTTCCCATGACAATGATTTCTCATTGTCAACTGAGAAGACGTCCTTGAGCTTGATTAGTG------TATCTCATTGGAAATTAGAACGAGAATCCCAttagaatgcattagaatcacct-ggaaagcttctaaacatccaaatggaaggccacctccagaccaattaaatgagaatctctgatggtgtgattcagatgtcatactttttggagcacgccaagtgattcccaggtggatccaTTCCCAGTTTGCTGACAAAACCCAGTAC--AGACTGAAGGGGCTGAAGGCCAGGCTTCGCTTTAGTATACTCACAAAGGCTATCCGTGTGTCCCTATGAGACTTTTGGATGGACATCCAACTGGCCTTTTCTGGAGAGGAACAATATATTATCCAGATAATCCTATTGACCAGTCCCCAGAAAGGCTCTGTACAATTTTATGCAATGTTAACCCAA
>gene=chr20_6327384-6328384; species=hg19
ACATGCCAAAAGGCTCTTCCAGGTGTATTTTTACAGCATTTTCATTTTGTTCTTTAGCTTTTTTGGTTGCTAATCAAATTGTGCTCATCAGAGAATGATCAAAGGATATTTAAGACAAGATTTTGGTTTTCATATACTATTTAATATAAAACTATTGGCTTCATTTTTTATACTCTtttaaatatattaaaatgttcataaggtatgtgaaaaaaaggaaaaagcagctttcaaaaacagtgtgtaataatgattttaattttgtatagatctctgtatatatgtatatatatctagttaagaaaaggcagaaaggcattaaacacagtatgaatcagtaattttatttatttcagggtggtaggaaatttaagtgaataatttagatttttcctccctgatttttgtattAAAAAATATAACTAggccgggaacagtggctcacgcctgtaatcccagcactttgggaggctgaggtgggtggatcacgaggtcaggag
>gene=chr20_6327384-6328384; species=bosTau
--------------------------------ATAGTATTCTCATTTTGGTCTTTAGCTCTTTTGGTAGTTAGTC-AATTGTGTTTACCAGAGAGTGATCAAAGGATATTTGAGACTAGATTTTGGCTTCCTTATTCTATTGAATATAAAATTGCTGGTTG-AGGTTTTAAAATCCTTTAAATAATTTG-aatattcatactgtatgt----tatgtgaaaa---agttttt-acaacactatgtcaatatgactccaattttgtaaagatctatg--tgtatgtgtatatatctggttgggaaaaggaagaaagct-ttaaataaaatatgaatcagtagttttatttatttca-tgtggtggagaatatgagtgaATGTTTTAG------------------------------------------------------------------------------------------------------------------
>gene=chr20_6327384-6328384; species=calJac
ACATGCC-AAAGGCTCTTCCAGGTGTATTTTTACAGCATTTTTATTTTGTTCTTTAGCTTTTTTGGTAGCTAATCAAATTGTGCTTATTGGAGAATGATCAAAGGATAGTTAAGACAAGATTTTGGTTTTCATATACTACTGAATGTAAAATTACTGGCTTCATTTTTTAGACTCCtttaaatatattaaaatattcataaggtatgt---------gataaagcagttttcaaaaactgtgtgcaataatgattttaattttgtataaatctgtg----catgtatatatatctagttgagaaaaggcataaaggcattaaacaaag--tgagttagtaattttatatatttcagggtagtagaaaatttgagtga---------------------------------------------------------------------------------------------------------------------------
>gene=chr20_6327384-6328384; species=canFam
AAAAGTCAAAATATTCTTCTGGATATATTTTTATGGCATTTTAATTTTGCTC--------TTTCAGTAGCTAGCCAAATTGTACTTATCAGAGAATGATCAAAGGGCATTTGAGATCAGATTTTGGTTTTCATATTCTATTGAATATAAAATTGCTGGCTT-GGTTTTTAAAATCCTTTAAATATCCTGGAATACGCATAATGTGTAC----TATATGAAAAAGCAGCTTTT-AAAACAGTATGTGAATGTGGCTCCAATTTTATATAGATT------TGTATGTAAATATATCTTGTTGAGAAAAT----------------TAAAAAATGAATCAGTA-----ATTTATTTTAGGGTAA-GGGAAATATGAGTGAATATTTTAG------------------------------------------------------------------------------------------------------------------
>gene=chr20_6327384-6328384; species=equCab
AAATGCCAGAATACTCTTCTAGATATATTTTTATAGCATTTTCATTTTGGTCTTTGGCTCTTTTGCTAGTTAGTCAAATTGTGCTTATCAGAGAATGATCAAAGAATATTTGAGACCAGATTTTGGTTTCTGTATTCTATTAAATATAAAATTGCTAGCTT-GGTTTTTAAAATCCTTTAAATATATTAaaatagtcacaatatatgt----tatgtgaaacagcagctttc-aaaacagcgtgtggatatgactccaattttgtacagatctgtgcgtatatgtgtatatatctagttaagaaaag--------------acagaaagactattaagta-----agata---------------------------------------------------------------------------------------tgaatca-----gtaatttcagttattt-tcagg-----------------------------
>gene=chr20_6327384-6328384; species=gorGor
ACATGCCAAAAGGCTCTTCCAGGTGTATTTTTACAGCATTTTCATTTTGTTCTTTAG-TTTTTTGGTAGCTAATCAAATTGTGCTCATCAGAGAATGACCAAAGGATATTTAAGACAAGATTTTGGTTTTCATATACTATTCAATATAAAACTATTGGCTTCATTTTTTATACTCTTTTAAATATATTaaaatgttcataagatatgtgaaaaaaaggaaaaagcagctttcaaaaac--tgtgtaataatgattttaattttgtatagatctgtgtatatatgtatatatatctagttaagaaaaggcagaaaggcattaaacaaagtatgaatcagtaattttatttatttcagggtggtaggaaatttaagtgaataatttagatttttcctccctgatttttgtattAAAAAATATAACTAggccgggaacggtggctcacgcctgtaatcccagcactttgggaggctgaggtgggtggatcacgaggtcaggag
>gene=chr20_6327384-6328384; species=panTro
ACATGCCAAAAGGCTCTTCCAGGTGTATTTTTACAGCATTTTCATTTTGTTCTTTAGCTTTTTTGGTTGCTAATCAAATTGTGCTCATCAGAGAATGATCAAAGGATATTTAAGGCAAGATTTTGGTTTTCATATACTATTTAATATAAAACTATTGGCTTCATTTTTTATACTCTTTCAAATATATTAAAATGTTCATAAGGTATGTGAAAAAAAGGAAAAAGCAGCTTTCAAAAACAGTGTGTAATAATGATTTTAATTTTGTATAGATCTCTGTATATATGTATATATATCTAGTTAAGAAAAGGCAGAAAGGCATTAAACACAGTATGAATCAGTAATTTTATTAATTTCAGGGTGGTAGGAAATTTAAGTGAATAATTTAGATTTTTCCTCCCTGATTTTTGTATTAAAAAATATAACTAggccgggaacggtggctcacgcctgtaatcccagcactttgggaggctgaggtgggtggatcacgaggtcaggag
>gene=chr20_6327384-6328384; species=papHam
ACATGCCAAAAGGCTTTTCCAGGTGTCTTTTTACAGCATTTTCATTTTGTTCTttagcttttttggtagctaatcaaactgtgcttatCAGAGAATGATCAAAGGATATTTAAGACAAGATTTTGGTTTTCATATTCTATTGAACATAAAACTACTGGCTTCATTTTTTATTCTCTCTTAAATATATTAAAATATTCATAAGGTATGTGAACAAAATGAAAAAGCAGCTTTCAAAAACAGTGTGCAATAATGATTTTAAttttgt-------------------------------------------------------------------------------------------------------------------------------------------------------------------------------------------------------------------------------------------
>gene=chr20_6327384-6328384; species=ponAbe
ACATGCCAAAAGCCTCTTCCAGGTGTATTTTTACATCATTTTCATTTTGTTCTTTAGCTTTTTTGGTAGCTAATCAAATTGTGCTCATCAGAGAATGATCAAGGGATATTTAAGGCAAGATCTTGGTTTTCATATACTATTGAATATAAAACAATTGGCTTCATTTTTTATACTGTtttaaatatattaaaatattcataaggtatgtgaaaaaaaggaaaaagcagctttcaaaaacagtgtgtaataatgattttaattttgtatagatctgtgtatatatgtatatatatctagttgagaaaaggcagaaaggcgttaaacaaagtatgaatcagtgattttatttatttcagggtggtaggaaatttaagtgaataatttagatgtttcctccctgatttttgtattaaaaaatataaCTAGTccgggaacagtggctcacgcctgtaatcccagcactttgggaggccgaggcgggtggatcacgaggtcaggag
>gene=chr20_6327384-6328384; species=rheMac
ACATGCCAAAAGGCTTTTCCAGGTGTCTTTTTACAGCATTTTCATTTTGTTCTttagcttttttggtagctaatcaaactgtgcttatCAGAGAATGATCAAAGGATATTTAAGACAAGATTTTGGTTTTCATATTCTATTGAACATAAAACTACTGGCTTCATTTTTTATTCTGttttaaatatattaaaatattCATAAGGTATATGAACAAAATGAAAAAACAGCTTTCAAAAACAGTGTGCAATAATGATTTTAAttttgt-------------------------------------------------------------------------------------------------------------------------------------------------------------------------------------------------------------------------------------------
>gene=chr20_6514384-6515384; species=hg19
CTGACAGTGTCTCATAAATAACCCATGTTGCCTTATGCGTGTTGGTTTCAGATTGTCTAGGATGTACTGGATCATTTGAGCAGTCTGCGTTCATGTGGTTTTTCTCCCCTCTGAAGATGATTCGATTCTGTTTTGTCCACAAAGGGGAGACGTGGATTGCTGTTTTCTGTCCTCCAAGTGTGGCTTTGTAAAGCTGTCTCAGAACTAACGGGTTGGAACTGAAAACTATTATGGAGCTTGGTGAATGTCAGCGAGCCTTTGAAAAGTAAAAGCTGGGAAGCGACAAACTCTTTCCACAGTTCCATCCCAAATACAAACGAGGTCATTTTCTTGGGAGGCAGCAAAAGTGAGCATTCTGTGTTTGACCAAAGACAACCTTTTGGTTGAGGTTTTGATTATCCAGGGATGAAATGGAGGCAAATGGTCTTCTTTGCCTAAATCCAGACCTACCTTTGTACCAGGCTAGGTATTTGTTGGATTGAAAGGAGTGCAGCCCTTGG
>gene=chr20_6514384-6515384; species=bosTau
CTGACAGTGTCTTATAAATAACCAGTGCCGCATGGTGCTTGTTGGTTTCAGGTCATCTGGGATGCACTGGATCATTTGGGCAGTCTGAGTTCATGTGGTTTTTCTACCCTCTG-TGATGATTCTATTTTATTTTGTCCGAAGAGAGG-AAGCTGGACTGTTGTTTTCTGTCTTCAGCATGCGGCTTTGTAAAGTTGTCTCAGAATTAATGGGTTGGAAATGAGAGCTATTGTGGAGTGGGGTG----TC--AGAGCCTTTGAAAAGTGAAAGTGGGGGAGGCACAAGCTCTTTCCAGGGCTTCATCACAAATACAAATTAGGTCATTTCCCCAAGAGGCAGCAAAAATGAACATTCGATGTTTGACGAAAGCCAACATTTTGGTTGAGAGTTTGATAATCTGGGCATGAAATAGAGGCATATGATCTTCTTTGCCTAAATCTAGAACTCTCTTTGTACCAGGATAGG----TGTTG------------------------
>gene=chr20_6514384-6515384; species=calJac
CTGACAGTGTCTCATAAATTATCCGTGTTGCATTAGGCGTGTTGGTTTCAGATTGTCTAGGATGCACTGGATTATTTGAGCAGTCTGAGTTCATGTGGTTTTTCTACCCTCTGAAGATGATTCGATTCTGTTTTGTCCACAAAGGGGAGACGTGGATTGCTGTTTTCTGTCTTCCCTGTATGGCTTTGTAAAGCTGTCTCAGAACTAACGGGTTGGAACTGAAAACTATTATGGAGCTTGGAGAACGTCAGTGAGCCTTTGAAAAGTAAAAGCTGGGAAGCGACAAACTCTTTCCACAGTTCCATCACAAATACAAACGAGGTCATTTTCTTGGGAGGCAGCAAAAGTGAGCATTCTTCATTTGACCAAAGACAATCTTTTGGTTGAGGTTTTGATTATCCAGGGATGAAATGGAGGCAAATGTTCTCCCTTGCTTAAATCCAGACCTACCTTTGTACCAGGCTAGGTAATTGTTGGATTGAAAGGAGTGCAGCCCTTGG
>gene=chr20_6514384-6515384; species=canFam
CTGACCATGTCTTATAAATAACCAGTGCTGCCTGATGCTTGTTGGTTTCAGGTCGTCTGGGATGCGCTGGATCATTTGAGCAGTCTGAGTTCATGTGGTTTTTCTACCCTCTG-CGATGATTCTATTTTATTTTGTCCACAGAGGGGAAACTGGGACTGTTGTTCTCTGCCTTCCTCATGTGGCTTTGTAAAGTTGTCTCAGATCTAACGGGTTGGAACTGAGCACTGTTGTAGAGCCTGGAGAGTGTCAGAGAGCCTTTGAAAAGTAAAAGGGGGAAAGCCACAGGCTCTTTCCACAGCCTCATCACAAATACAAACTAGGTCATTTTCCTGGGAGGCAGCAAAAGTGAACATTCTGTGTTTGACCAAAGCCAACCTCTTGGTTGAGATTTTGATAGTTTGGGGATGAAGTAGAGGCACACGGTCTCCTTTGACTAAATCCAGAGTTATCTTTGTATGGGGCTAGGTGTTTGTTGGATTATATGATGTGCAGCCCTCGG
>gene=chr20_6514384-6515384; species=equCab
CTGACAGTGTCTTATAAATAACTAGTGTTGCTTGATGCCTGTTGGTTTCAGGTCATCTGGGATGCACTGGATCATTTGAGCAGTCTGAGTTCATGTAGTTTTTCTGCCCTCTG-AGATGATTCTATTTTATTTTGTCTGCAGAGGGGGGACTTGGCCTGTTGTTTTCTGTCTTCAGCATGTGGCTTTGTAAAGTTGTCTCAGAACTAACGGGTTGGAACTGAGAGCTATTGTGGAGCTTGGTGAGTGTCAGCGAGTCTTTGAAAAGTGAAAGAGGGGAAGCCACAG-CTCTTTCCACAGCTTCATCACAAATACAAACTAGGTCATTTTCCCAGGAGGTAGCAAAAGTGAACATTCTGTGTTTGACCAAAGACAACAT-TTGGTTGAGATTTTGATAATTTGGGCATGAAATAGAGGCACATGGTCTCCTTTGCCTCAATCCAGAGCTGTCTTTGTACCAGGCTAGGTATTTGTTGGATTCAAAGATTTGCAGCCCTTGG
>gene=chr20_6514384-6515384; species=gorGor
CTGACAGTGTCTCATAAATAACCCATGTTGCCTTATGCGTGTTGGTTTCAGATTGTCTAGGATGTACTGGATCATTTGAGCAGTCTGCGTTCATGTGGTTTTTCTCCCCTCTGAAGATGATTCGATTCTGTTTTGTCCACAAAGGGGAGACGTGGATTGCTGTTTTCTGTCCTCCGAGTGTGGCTTTGTAAAGCTGTCTCAGAACTAACGGGTTGGAACTGAAAACTATTATGGAGCTTGGTGAATGTCAGCGAGCCTTTGAAAAGTAAAAGCTGGGAAGCGACAAACTCTTTCCACGGTTCCATCCCAAATACAAACGAGGTCATTTTCTTGGGAGACAGCAAAAGTGAGCATTCTGTGTTTGACCAAAGACAACCTTTTGGTTGAGGTTTTGATTATCCAGGGATGAAATGGAGGCAAATGGTCTTCTTTGCCTAAATCCAGACCTACCTTTGTACCAGGCTAGGTGTTTGTTGGATTGAAAGGAGTGCAGCCCTTGG
>gene=chr20_6514384-6515384; species=panTro
CTGACAGTGTCTCATAAATAACCCATGTTGCCTTATGCGTGTTGGTTTCAGATTGTCTAGGATGTACTGGATCATTTGAGCAGTCTGCGTTCATGTGGTTTTTCTGCCCTCTGAAGATGATTCGATTCTGTTTTGTCCACAAAGGGGAGACGTGGATTGCTGTTTTCTGTCCTCCAAGTGTGGCTTTGTAAAGCTGTCTCAGAACTAACGGGTTGGAACTGAAAACTATTATGGAGCTTGGTGAATGTCAGCGAGCCTTTGAAAAGTAAAAGCTGGGAAGCGACAAACTCTTTCCACAGTTCCATCCCAAATACAAACGAGGTCATTTTCTTGGGAGGCAGCAAAAGTGAGCATTCTGTGTTTGACCAAAGACAACCTTTTGGTTGAGGTTTTGATTATCCAGGGATGAAATGGAGGCAAATGATCTTCTTTGCCTAAATCCAGACCTACCTTTGTACCAGGCTAGGTATTTGTTGGATTGAAAGGAGTGCAGCCCTTGG
>gene=chr20_6514384-6515384; species=papHam
GTGACAGTGTCTCATAAATAACGCATGTTGCCTTATGCGTGTTGGTTTCAGATTGTCTAGGACGCACTGGATCATTTGAGCAGTCTGCGTTCATGTGGTTTTTCTCGCCTCTGAAGATGATTCGATTCTGTTTTGTCCACAAAGGGGAGACGTGGATTGCTGTTTTCTGTCCTCCAAGTGTGGCTTTGTAAAGCTGTCTCAGAACTAACGGGTTGGAACTGAAAACTATTATGGAGCTTGGTGAATGTCTGCGAGCCTTTGAAAAGTAAAAGCTGGGAAGCGACAAACTCTTTCCACAGTTCAATCCCAAATACAAACGAGGTCATTTTCTTGGGAGGCAGCAAAAGTGAGCATTCTGTGTTTGACCAAAGACAACCTTTTGGTTGAGGTTTTGATTATCCAGGGATGAAATGGAGGCAAATGATCTTCTTTGCCTAAATCCAGACCTACCTTTGTACCAGGCTAGGTATTTGTTGGATTGAAAGGACTGCAGCCCTTGG
>gene=chr20_6514384-6515384; species=ponAbe
CTGACAGTGTCTCATAAATAACCCATGTTGCCTTATGCGTGTTGGTTTCAGATTGTCTAGGATGTACTGGATCATTTGAGCAGTCTGCGTTCATGTGGTTTTTCTCCCCTCTGAAGATGATTCGATTCTGTTTTGTCCACAAAGGGGAGACGTGGATTGCTGTTTTCTGTCCTCCAAGTGTGGCTTTGTAAAGCTGTCTCAGAACTAACGGGTTGGAACTGAAAACTATTATGGAGCTTGGTGAATGTCAGCGAGCCTTTGAAAAGTAAAAGCTGGGAAGCGACAAACTCTTTCCACAGTTCCATCCCAAATACAAACGAGGTCATTTTCTTGGGAGGCAGCAAAAGTGAGCATTCTGTGTTTGACCAAAGACAACCTTTTGGTTGAGGTTTTGATTATCCAGGGATGAAATGGAGGCAAATGGTCTTCTTTGCCTAAATCCAGACCTGCCTTTGTACCAGGCTAGGTATTTGTTGGATTGAAAGGAGTGCAGCCCTTGG
>gene=chr20_6514384-6515384; species=rheMac
--------------------------------------------------------------------------------------------------------------------------------------------------------------------------------------------------------------------------------------------------------------------------------------------------------------------------------------------------------------------------------------------------------------------------------------------------------------------------------------------------------------------
>gene=chr20_6799209-6800209; species=hg19
TGAGAATGGGGTGATTGCTAAGGGTGTTGGTATGGTGAGAATTCAGGGTGAGGCTGCTGACCAGGGTACTGAGAGGGGAAATTCTGAGAAGTGCAGCTGCCTGCCCATTCCGGTGAAGAGTGAAGATGGACAGAGCTTTGCACTGACCCTGTTGCTCTTCCCGCTGGGGTGGCCAGTGTGGAATCCAATGAGCTACTAACAAGGACAGTTACCTTTGCAGATAAAACAACAGTAATTTAGAGGAGAATTGCAATTTACTGGGATTCACTAAAAGACTACCCACGAGTGAACACTACTTGCTATTTTATATTTGTCCAATCAAATTTAAAAGATGTTTATTAGCTCATGCCTTTCTACGGTAATGCATCATCTTTCATGGGATTGTAGAGAAGCTCAGTGCAATAATTTCTCTGGTTCAATTCCTTTGCTACATATAATTAATCTGCATTGATAACTATGGTATTTTGGGGATGTATCATTTGGGAATTGCATTCTCAAAT
>gene=chr20_6799209-6800209; species=bosTau
AGAGGGTAGGGTGGGAACTAAGGGTGTTGAAATGGTGAGGGTTTAGGGTGAGACTGCTGACCAGGGTGCTGAGAGAATAATTTTTTTGAAGTGCAACTGCCTGTGCATTCCACTGAACAGTGGAGATGAACAAAGC-TTGCACTGAT------------------------CCCATTAACAGGGGCCgggattctcaggcaagaacaattgcttctcTGGATGGAACAGCAGTAATTTATAAAATAATTGGAATTTATTGTAATC-AATGTGTAACTTTTCTTCAAGGA--ATGAGTTTATATTTTATATTAGTCCAATTAAATTTAAAAGATGTATATTAGCTCATGAATTTTTGTAATCATACATTATCTCTCATGAAATTAGATGGAGAGTCAATGAAATATTTCCTTTTGTTCAAGTCCTTTGCTATATATACTTAATCTCCAGTGCCAACCACTATATTTTTAGGATGTATCACTTGGGAATTGTATTTTCAAAT
>gene=chr20_6799209-6800209; species=calJac
TGAGGATAGGGTGAGAGCAAATGGTGTTGGTATGGTGAGAGTTCAGGGTGAGGCCGCTGACCAGGGTACTGAGAGGGGAAATTCTTAGAAGTGCAGCTGCCTGCCCATTCCAGTGAAGAGTGAAGATGGACAGAGCTTTGCACTGACTCTGCTGCTCTTTCCACTGGGGTGGCCAGTGTGGAGTCTGGTGGGCTACTAACAAGGACAGTTACCTTTGTAGATAAAACAACAGAAATTTAGAAGAGAATTGCAATTTATTGGGATTCACTAAAAGACTTCCCAGGAGAGAATACTACTTGCTATTTTATATTCGTCCAATTAAATTTAAAAGATGTTTATTAGATCGTGGCTTTCTACAGTAATGCATCATCTT-----GGATTGTAGAGCAGCTCAGTGCATTAATTTCTTTGGTTCAATCCCTTTGCTACATATAATTAATCTGCATTGATAACTATTATATTTTTGGGATGTATCATTTGGGAATTGTATTCTCAAAT
>gene=chr20_6799209-6800209; species=canFam
GGAGGTTAGGGTGAGAACTAAGGGTGTGGGAGCAGTGGGAGTTCAGGGTGAGGCTGCTGACCAGGGTGCTGAGAGGGGAGATTGTTAAAAGTGCAGCTGTCTGTCTATTCCAGTGAGTGATGGAAATGGACAAAACTCTGCACTTACCCTGTGGCTCTTCCCATTGGGGTGTCTAGTATGCAGTCCA--GTGTGATTAAT--GGGCAGTTGC-CTTGC-------ACAGCAGTAATTTAGAAGAGAATTGGAATTTATTATGATC-AGTGTAAGGCTTTACTCTGTGATATGCTGGTTGA-------TATTTGTTCAATTTGATTAAAAAGGCGTTTATTAGTTCATGCCTTATCACAATCATGCATTAACTTTCATGGGACCTGATGGAAGCTCAGTGAAATTTTTCCTTTAGTCCAATTCCTTTGTTCTATATAATTAATCTCCTTTACTAATGATAATACTTTCAAGATGTATAATTTGGGAATTGCATTTTCAAAT
>gene=chr20_6799209-6800209; species=equCab
TGAGGGTGAGGTGAGAGCTAAGGGTGTGGGAGCTGTGAGAGTTCAGGGTGAGGCCGCTGACCAGGGTGCTGAGA--GGAAATTGTTAAAAGTGCAGCTGCCTGCCCATTCCAGTGAGCAATGGAGGTGGACAAAGCTTTGCACTGACACTGTGGCTCTTCCCAATGGGGTGTCCAGTGTGGAGTCCAGTGGATGACTAACAGGAGCAGTTGCTTTTGTGGGTGAAACAGCAGTAATTTCAAGGAGAATTGAAATTTATTGTAATC-AGTGCAAGACTTTCCTGTCGGGAACACTAGTTGATATTTTATATTTGTCCAATTAAATTAAAAAGATGTTTATTAGCTCATGACTTTTCACAATCATGCATTATTTTTCGTGGGACTGGATGAAAGCTCAGTGAAATATTTCCTTGGGTCCAATTCCTTTGCTAGATATAATGAATCTCCATTGCTAACCGTGATACTTTCAGGATGTATCATTTAGGAACTGCATTTTCAAAT
>gene=chr20_6799209-6800209; species=gorGor
TGAGAATGGGGTGAGAGCTAAGGGTGTTGGTATGGTGAGAATTCAGGGTGAGGCTGCTGACCAGGGTACTGAGAGGGGAAATTCTGAGAAGTGCAGCTGCCTGCCCATTCCGGTGAAGAGCGAAGATGGACAGAGCTTTGCACTGACCCTGTTGCTCTTCCCGCTGGGGTGGCCAGTGTGGAATCCAATGAGCT-CTAACAAGGACAGTTACCTTTGCAGATAAAACAACAGTAATTTAGAGGAGAATTGCAATTTACTGGGATTCACTAAAAGACTACCCAGGAGTGAACACTACTTGCTATTTTATATTTGTCCAATCAAATTTAAAAGATGTTTATTAGCTCATGCCTTTCTACAGTAATGCATCATCTTTCATGGGATTGTAGAGAAGCTCAGTGCAATAATTTCTCTGGTTCAATTCCTTTGCTACATATAATTAATCTGCATTGATAACTATGGTATTTTGGGGATGTATCATTTGGGAATTGCATTCTCAAAT
>gene=chr20_6799209-6800209; species=panTro
TGAGAATGGGGTGAGAGCTAAGGGTGTTGGTATGGTGAGAACTCAGGGTGAGGCTGCTGACCAGGGTACTGAGAGGGGAAATTCTGAGAAGTGCAGCTGCCTGCCCATTCCGGTGAAGAGTGAAGATGGACAGAGCTTTGCACTGACCCTGTTGCTCTTCCCGCTGGGGTGGCCAGTGTGGAATCCAATGAGTTACTAACAAGGACAGTTACCTTTGCAGATAAAACAACAGTAATTTAGAGGAGAATTGCAATTTACTGGGATTCACTAAAAGACTACCCACGAGTGAACACTACTTGCTATTTTATATTTGTCCAATCAAATTTAAAAGATGTTTATTAGCTCATGCCTTTCTACGGTAATGCATCATCTTTCATGGGATTGGAGAGAAGCTCAGTGCAATAATTTCTCTGGTTCAATTCCTTTGCTACATATAATTAATCTGCATTGATAACTATGGTATTTTGGGGATGTATCATTTGGGAATTGCATTCTCAAAT
>gene=chr20_6799209-6800209; species=papHam
TGAGAATGCGGTGAGAGCTAAGGGTGTAGGTATGGTGAGAATTCAGGGTGAGGCTGCTGACCAGGGTACTGAGAGGAGAAATTCTTAGAAGTGCAGCTGCCTGCCCATTCCGGTGAAGAGTGAAGATGGACAGAGCTTTGCACTGACCCTGCTGCTCTTCCCACTGGGGTGGCAAGTGTGGCGTCCAGTGAGCTACTAACAAGGACAGTTACCTTTGCAGATAAAACAACAGTAATTTAGAGGAGAATTGCAATTTACTGGGATTCACTAAAAGACTATCCAGGAGGGAACATTACTTGCTATTTTATATTCATCCAATCAAATTTAAAAGATGTTTATTAGCTCATGCCTTTCTACAGTAATGCATCATCTTTCATGGGATTGTAGAGAAGCTCAGTGCAACAATTTCTTTGGTTCAATTCCTTTGCTACATATAATTAATCTGCATTGATAACTATGATATTTTTGGGACGTATCATTTGGGAATTGCATTCTCAAAT
>gene=chr20_6799209-6800209; species=ponAbe
TGAGAATGGGGTGAGAGCTAAGGGTGTTGGTATGGTGAGAATTCAGGGTGAGGCTGCTGACCAGGGTACTGAGAGGGGAAATTCTTAGAAGAGCAGCTGCCTGCCCATTCCGGTGAAGAGTGAAGATGGACAGAGCTTTGCACTGACCCTGCTGCTCTTCCCACTGGGGTGGCCAGTGTGGAATCCAATGAGCTACTAACAAGGACAGTTACTTTTGCAGATAAAACAACAGTAATTTAGAAGAGAATTGCAATTTACTGGGATTCACTAAAAGACTACCCAGGAGGGAACACTACTTGCTATTTTATAATCATCCAATCAAATTTAAAAGATGTTTATTAGCTCATGCCTTTCTACAGTAATGCATCGTCTTTCATGGGATTGTAGAGAAGCTCAGTGCAATAATTTCTTTGGTTCAATTCCTTTGCTACATATAATTAATCTGCATTGATAACTATGATATTTTGGGGATGTATCATTTGGGAATTGCATTCTCAAAT
>gene=chr20_6799209-6800209; species=rheMac
TGAGAATGCAGTGAGAGCTAAGGGTGTAGGTATGGTGAGAATTCAGGGTGAGGCTGCTGACCAGGGTACTGAGAGGGGAAATTCTTAGAAGTGCAGCTGCCTGCCCATTCCGGTGAAGAGTGAAAATGGACAGAGCTTTGCACTGACCCTGCTGCTCTTCCCACT-GGGTGGCAAGTGTGGCGTCCAGTGAGCTACTAACAAGGACAGTTACCTTTGCAGATAAAACAACAGTAATTTAGAGGAGAATTGCAATTTACTGGGATTCACTAAAATACTATCCAGGAGGGAACATTACTTGCTATTTTATATTCATCCAATCAAATTTAAAAGATGTTTATTAGCTCATGCCTTTCTACAGTAATGCATCATCTTTCATGGGATTGTAGAGAAGCTCAGTGCAACAATTTCTTTGGTTCAATTCCTTTGCTACATATAATTAATCTGCATTGATAACTATGATATTTTTGGGATGTATCATTTGAGAATTGCATTCTCAAAT
>gene=chr20_6825384-6826384; species=hg19
TTTCTAAGGAAAATCCCATGGGCCTGATTTAGAGTTTGCCATTCTGCTTTCCAAAGAGGTTTCTGATGACCAATGCAATTTGAATATGCATTAGATTTTTTCAAAAAGGAGTTTCTGGCTTTGGGGAAAATTATTTAATATTATTAGTTTCTTTGTATCAATATCAAAGTGGGCTCCTTTATTCGTTTATTCATTCACCTGTTCATCAAATGTTTACCGAGTGACTGACACATACTAGGCTAGAAACTGTAAAATGTGAATAATGCTCCTGCTAGTCACCAAAAGCTCCCCTGGCCTCAGTTGGCTCTGTCCTTTCATGGATAAAGCTCCTTCTGCTGTTCAAGCTGCTTTCATCTGTGCTATGGCATTTGAACCACCTGACACTGGAATCTGCAGGAGCAGAAGGGCTGAAGTTCTCACCTGAGAACTGAGTTAACTGAAACCCAGAGTGTTAAAGGCATTTGACCTTTGTCCCATCCTATCCACCAGACCCTGCAAGC
>gene=chr20_6825384-6826384; species=bosTau
TTTCCAAGGAAAACTCCTTTGGCATAATTTTGGGTTTGCCACTCTGTTTTCCAGATAGATCTCTGGTGACCAGTCAGATTTAAACATGCATCAAAT-TTAACAAAAAGGAGTGTCTAACTTGAGGGAAAATTGTTTTGTATTATTAATTCCTTGACAGCAATATCAAAGTGAGCTCCTTCATTCA------------TCTGTTCGTTCAATGCTCCCCAAGTGCCT-ATAGACACTTGGTGAGAAGTGGTGAAAGATGCATCATGTTCCTGCTGCTCACCAAAA-CTCTCCTAGTCTCACTTGGCTTTGCTCTGCCGTTGATCCAGCTCATTATTCCATTCAGAGGACTTCCACGTGCGCTA-GGCATTTGAACCTCC-TACTCTAGAATCTGGAGGAACAGAGAAGATGGGGGTCTAACTTGAGAGCTGAGGCACCTGAAACCCAG----GTAAAATAATTTGACC-TGATCACACCTTGTTCATCAAGTTCTGCTAAC
>gene=chr20_6825384-6826384; species=calJac
TTTCTAAGGAAAATTCCATGGGCCTGATTTAGAGTTTGCCATTTTGC-TTCCAAAGAGGTTTCTGGTGACCAATGTAATCTGAATATGCATCAGATTTTTTTAAAAAGGAGTTTCTGGCTTTGGGGAAATTTATTTAACATTATTAGTTTCTTCATAGCAATCTCAAAGTGGGCTCCTTTATTCATTCATTTATTCACTTGATCATTAAATGTTTAGTTAGTGCCTGACACATATTAGGCTAGAAACTGTAAAATGTGAATAATGCTCCTGCCAGTCACCAGAAACTCCCCTGGCCTCAGTTGGCTCTGTCCTTTCACAGATAAAGCTCCTTCTGCTGTTCAGACTGCTTTCATCTGTATTATGGCATCTTAACCACCTGACACTGGAATCTGCAGGAGCAGAGGGGCCGGTGGTCTCACCTGAGAACTGAGTTAACTGAAACCCAGAGTGTTAGAGGCATTTGACCTTTGTCCTATGACATCCA-CAGACCCTGCAAAC
>gene=chr20_6825384-6826384; species=canFam
-TCCTGAGGAAAACTCCTTTAGTGTAATTTTGAGTTTGCCACTCTGCTTTCCAGAGAGGTTTCTGGTGACCAGTCAGATTTGAACATGCTTCAGAT-TTTATAAAAGGAGTTTTTTAGCTTTGGGGAGAATTATTTCATAATATTAATTCTTTTACAGCAATAT-AAAGTGGGCTTCTTTattca------------tttgttcattaaacatttactgagtgcccgacatacattaggtgagaagttgtaaaagataaataacattcctgccAGTCACCAAAAGCTCTCCTGGTGTCAGCTGGCTTTGCTCTTCCATTGATAAAGCTCATTATGCTGTTC-AAGTGCTTTTATGTGTACTA-GGCATTTGAACCATG-GACTCTGGAATCTGGAGGAGCAGAGAAGCCAGAGGT--CGCTTGAGAGCTGAAGTACCTGAAACCCAGAGTGGAAATGTCATTTGACT-TTGTCCCATCCTGTCCACCAGTCTCTACAAAC
>gene=chr20_6825384-6826384; species=equCab
TTCCTAAGGAAAACTCCTTTGGCCTAATTTTGAGTTTGCCACTCTGCCTTCCAAGGAGGTGTCTGGTGACCGGTCAGATTTAGACATGCTTCAAAA-TTTTTAAGAAGGAGTTTCTAGCTTGGAGGAAAATTGTTTCATGTTATTAATTCCTTTACAGCAATATCAAAGTGGGCCCCTTCattca------------tttgtttattaaacatttactgagtgcctgacacacaataggttacaggttgtaaaagatgaataacattctcgccagtcatcaaaagctcTCCTGATCTTAGTTGGCTTTGCTCTTCCATCAAGAAATCTCATTCTGGTGTTCAGAGTGCTTTCATGTGCACAA-AGTGTTGGGAGTGTG-GACTCTGGAATCTGAAGGAGCAGAGAAGCCAGGGCTCTCACCTGAGAGCTCAGGTACCTCAAGCCTGGAGCGGTAA-GTCATTTGACCTTTGTGCCACCCTGTTCACCAGGCTCTGCAAAC
>gene=chr20_6825384-6826384; species=gorGor
--------------------------------------------------------------------------------------------------------------------------------------------------------------------------------------------------------------------------------------------------------------------------------------------------------------------------------------------------------------------------------------------------------------------------------------------------------------------------------------------------------------------
>gene=chr20_6825384-6826384; species=panTro
TTTCTAAGGAAAATCCCATGGGCCTGATTTAGAGTTTGCCATTCTGCTTTCCAAAGAGGTTTCTGATGACCAATGCAATTTGAATATGCATTAGATTTTTTCAAAAAGGAGTTTCTGGCTTTGGGGAAAATTATTTAATATTATTAGTTTCTTTGTAGCAATATCAAAGTGGGCTCCTTTATTCGTTTATTCATGCACCTGTTCATCAAATGTTTACCGAGTGACTGACACATACTAGGCTAGAAACTGTAAAATGTGAATAATGCTCCTGCTAGTCACCAAAAGCTCCCCGGGCCTCAGTTGGCTCTGTCCTTTCATGGATAAAGCTCCTTCTGCTGTTCAAGCTGCTTTCATCTGTGCTATGGCATTTGAACCACCTGACACTGGAATCTGCAGGAGCAGAAGGGCTGAAGTTCTCACCTGAGAACTGAGTTAACTGAAACCCAGAGTGTTAAAGGCTTTTGACCTTTGTCCCACCCTATCCACCAGACCCTGCAAAC
>gene=chr20_6825384-6826384; species=papHam
TTTCTAAGGAAAATCCCATGGGCCTGATTTAGAGTTTGTCATTCTGCTTTGCAAAGAGGTTTCTGATGACCGATGCAATTTGAATATGCATTAGATATTTTTAAAAAGGAGTTTCTGGCTTTGGGGaaaattatttaatattattaGTTTCTTTGTAGTAATATCAAAGTAGTCTCCTTTATTCATTTATTCattcacttgttcatcaaatgtttaccgagtgcctgacacttactaggctagaaactggaaaatgtgaataacgctcctgctagtcatcaaaagctcCCCTGGCCTCAGTTGGCTCTGTCCTTTCATGGATAAAGCTCCTTCTGCTGTTCAAGCTGCTTTCATCTGTGCTATGGCATTTGAACCACCTGACACTGGAATCTGCAGGAGCAGAAGGGCTGAAGGCCTCACCTGAGAACCGAGTTAACTGAAACCCAGAGTGTTAAAGGCATTTGACCTTTGTCCCACCCTATCCACCAGACCCTTCAAAC
>gene=chr20_6825384-6826384; species=ponAbe
TTTCTAAGGAAAATCCCATGGGCCTGATTTAGAGTTTGCCATTCTGCTTTCCAAAGAGGTTTCTGATGACCAATGCAATTTGAATATGCATTATATTTTTTAAGAAAGGAGTTTCTGGCTTTGGGGaaaattatttaatattattaGTTTCTTTGTAGCAATATCAAAGTGGGCTCCTTTATTCATTTATTCattcacttgttcatcaaatgtttaccgagtgcctgacacatactaggctagaaactgtaaaatgtgaataaTGCTCCTGCTAGTCACCAAAAGCTCCCCTGGCCTCGGTTGGCTCTGTCCTTTCACGAATAAAGCTCCTTCTGCTGTTCAAGCTGCTTTCATCTGTGCTATGGCATTTGAACCACCTGACACTGGAATCTGCAGGAGCAGAAGGGCTGAAAGTCTCACCTGAGAACTGAGTTAACTGAAACCCAGAGTGTTAAAGGCATTTGACCTTTGTCCCACCCCATCCACCAGACCCTGCAAAC
>gene=chr20_6825384-6826384; species=rheMac
TTTCTAAGGAAAATCCCATGGGCCTGATTTAGAGTTTGTCATTCTGCTTTGCAAAGAGGTTTCTGATGACTGATGCAATTTGAATATGCTTTAGATATTTTTAAAAAGGAGTTTCTGGCTTTGGGGaaaattatttaatattattaGTTTCTTTGTAGCAATATCAAAGTAGTCTCCTTTATTCATTTATTCattcacttgttcatcaaatgtttaccgagtgcctgacacttactaggcTAGAAACTGTAAAATGTGAATAACGCTCCTGCTAGTCATCAAAAGCTCCCCTGGCCTCAGTTGGCTCTGTCCTTTCATGGATAAAGCTCCTTCTGCTGTTCGAGCTGCTTTCATCTGTGCTGTGGCATTTGAACCACCTGACACTGGAATCTGCAGGAGCAGAAGGGCTGAAGGCCTCACCTGAGAACCGAGTTAACTGAAACCCAGAGTGTTAAAGGCATTTGACCTTTGTCCCACCCTATCCACCAGACCCTTCAAAC
>gene=chr20_6872384-6873384; species=hg19
atctctagtgtcctgggaacactgtggatacaaagatgaaagatatcacccttttccttagggaacctgcagaccaatggtaagctagatacaaaaatgattatttcacactccagatatggtggagggatgcataggttaggaaagttggggtatatattgggttaggaggaggataagtcttgaagaagaaagtgaaagctgagatttagatgatgaAGGGAACTGAGGTATTATGCCTGCAGCCAAAACCTAAAACTTTGGAGAACTAAAGGCAAAGCTGTGTGTGTGTTGGAAGGGATGGCGGTGGGAAATGAGATTGGATATGTAGACAGGGACCACATTAAGAATAACTTCCTAAAATATTGAGTTTTAGTCTGAAGGCATGGGAATCACATATGGGACTTGAGCATGGGGTGGACACAAACAAAATAAAAAACCCATATATTTAAGGAAAGGCGCTCTTATCATGATGGGGTTTGCCTGACTTTAAATTTGCC
>gene=chr20_6872384-6873384; species=bosTau
atctctagactgctaggaatgat-gcgatacagaaatgaaagatatcatccc-tttttaatgaaatttatagtctagtggtaagttgaataagaaaatggTTATTCT-------AAGCATGATAAAAATATGTATAGATCAGGAAAGTTGGGGTATATTTTGGGCCAAGAGCATGATAAGTACTGA-AAAGAAAGGGAAAATCAAGA-TTAAATGATGAA--------AAGCAGTGTGTCTATAGCCATAG--TAAAACCTTGGAGAACTAAACTCAGATCCATGTG--GGCTggagg----agtgatgggagatgacattggaagc----atagaaaccatgttatgaaagccttcctaaaattttggattttagactgaagcaccagaatttccataagggatttgggcatgagatggacaCACACGATAT---------ACACATTTGAAGAAATG--CTTTCATCAGTGTACATTTTGTCTGACCTGAAATTTGCC
>gene=chr20_6872384-6873384; species=calJac
atctctagtgtcctggggacactg---------agatgaaagatatcacccctttccttagggaacctgcaaaccagtggtaagttagatacaaaaatgattattt-acagtccagatatggtagaggtatgcata-gttaggaaagtt-gggtatatatcaggttaggagaaggataagtcttgaagaagaaagtgaaagctgagatttagatgatga---------aggtgttatgccTGCCACCTAAACCTAAAACTCTGGAGAACTAAAGGCAAAGCTGAG--TGTGTTGGAAGATATGGTGGTGGGAAATGAGATTGGATAGGTAGACAGGGACCCCATTAAGAATAACTTCCTAAAATACTGAGTGTTAGACT-AAGGCATGGGAATCACACAAGGGAATTGAGCATGGGGTGGACACACACAAAATTAGAAACCCATATATTTGAGGAAATGCACTCTTATCATGATGGGGTTTGCCTGATTTTAAATTTGTC
>gene=chr20_6872384-6873384; species=canFam
atctctagtttgctgggaacacagaagatacagagatgacaggtatcatcccttttcttaaggaatttatagactaatTCTAAGTTGCATAAGAAAATGATTATTCTACAATCTAGG-AAAGTAAAATTATGTATATGTTAGGAAGGTTGGAGTATATGTTGGTTTAGGAG---GATAAGTGTTGATGAACAAAACCAAAACCAAGATTTAGATAATTAGAAGGACTAAAGCA-TGTGTCCACAGTTATAG--TAAAACCTTTGAGAAATGAACGCAGAGCTACATATATATTGgagggggtgatggtg-aacatgacattggagatgtagatcgagaccatattatgaatgtcttcctaaaactttggattgtagactgaagtagtgggaatctcataagggacttgagcatgagatgggcacaaaagatat---------atatgtttgaagaaatgctctctc---gttgcAGGGCTTGCCTGACCTGAAATTTGTT
>gene=chr20_6872384-6873384; species=equCab
atctctagtttgctaggaacactggagatacagagaagaaagataccatccc-ttccttatggaattcacagaccaatggtaagttggctaagaaaatgactattctacaatccaggtatggtaGAGATATACATATGTTAGGGAAGTTGGAGTATACGTTAGATCAGGGAGATGATAAATCTTGATGAG-AAAACAAAAACCAAGATTTAGATGATGAAGAGGACTAAAGCATTATGTCTACAGCCATGA--GAGAAGCTTGGAGAAGTAAAAGCAGAGCTGTATG--Tgttggagggggtg----------------ttggagatgtggacagagaccagattctgaacgtcttcctaaaattttggattttagactgaaacaataggaattctgtaagggacttgagcacgagatggacataaacgacac---------atatgtttgaaaaaatgctctctcatcattgtgtggTTTGTCTGACCAGAAATTTGCC
>gene=chr20_6872384-6873384; species=gorGor
--------------------------------------------------------------------------------------------------------------------------------------------------------------------------------------------AAGAAAGTGAAAGCTGAGATTTAGATGATGAAGGGAACTGAGGTATTATGCCTGCAGCCAAAACCTAAAACTTTGGAGAACTAAAGGCAAAGCTGTGTGTGTGTTGGAAgggatggtggtgggaaatgagattggatatgtagacagggaccacattaagaataacttcctaaaatattgagtttttgtctgaaggcatgggaatcacatatgggacttgagcatgggatggacaGAAACAAAATAAAAAACCCATATATTTAAGGAAAGGCACTCTTATCATGATGGGGTTTGCCTGACTTTAAATTTGCC
>gene=chr20_6872384-6873384; species=panTro
atctctagtgtcctgggaacactgtggatacaaagatgaaagatatcacccttttccttagggaacctgcaggccaatggtaagctagatacaaaaatgattatttcacactccagatatggtggagggatgcataggttaggaaagttggggtatatattgggttaggaggaggataagtcttgaagaagaaagtgaaagctgagatttagatgatgGAGGGAACTGAGGTATTATGCCTGCAGCCAAAACCTAAAATTTTGGAGAACTAAAGGCAAAGCTGTGTGTGTGTTGGAAgggatggcggtgggaaatgagattggatatgtagacagggaccacattaagaataacttcctaaaatattgagttttagtctgaaggcatgggaatcacatataggacttgagcatggggtggacacaaacaaaat----aacccatatatttaaggaaaggcgctctTATCATGATGGGGTTTGCCTGACTTTAAATTTGCC
>gene=chr20_6872384-6873384; species=papHam
atctctagcatcctgggaacactgcggatacaaagatgaaagatatcacccttttccttagggaatctgcagaccagtggtaaattagatacaaacatgattatttgacactctagatatagtggaggtatgcataggttaggaaagttggggtatatattgggttaggaggaggataagtcttgaagaagaaagtgaaagctgagatttagatgatgaagagCACTGAGGTATTATGCCTGCAGCCTACACTTAAAATTTGGGAGAACTAAAGGCAAAGCTGTGTTTGTGTTgaaagggatggtggtgggaaatgagattggatgtgtagacagggaccacattaagaataacttcctaaactattgaattttagtctgaaggcatggaaatcacacatgggacctgagcatggggtggacaCAAACAAAATAAAAAACCCGTATATTTGAGGAAAGGCACTCTTACCATGATGGGGTTTGCCTGACTTTAAATTTGCC
>gene=chr20_6872384-6873384; species=ponAbe
atctctagtgtcctgggaacactgtggatacaaagatgaaagatatcaccattttccttagggaacctgcagaccagtTGTAAGCTAGATGCAAAAATGATTATTTTACACTCCAGATATGGTGGAGGGATGCATAGGTTAGGAAAGTTGGGGTATATATTGGGTTAGGAGGAGGATAAGTCTTGAAGAAGAAAGTGAAAGCTGAGATTTAGATGATGAAGGGAACTGAGGTATTATGCCTGCAGCCGAAACCTGAAACTTTGGAGAACTAAAGGCAAAGCTGTGTGTGTGATGGAAGGGATGGTGGTGGGAAATGAGATTAGATATGTAGACAGGGACCACGTTAAGAATAACTTCCTAAAATATTGAGTTTTAGTCTGAAGGCATGGGAATCACATATGGGACTTGAGCATGGGGTGGACACAAACAAAATAAAAAACCCATATATTTAAGGAAAGGCACTC--ATCATGATGGGGTTTGCCTGACTTTAAATTTGCC
>gene=chr20_6872384-6873384; species=rheMac
atctctagcatcctgggaacactgcggatacaaagatgaaagatatcacccttttccttagggaatctgcagaccagtggtaaattagatacaaacatgattatttgacactctagatatagtggaggtatgcataggttaggaaagttggggtatatattgggttaggaggaggataagtcttgaagaagaaagtgaaagctgagatttagatgatgaAGAAAACTGAGGTATTATGCCTGCAGCCTACACTTAAAACTTGGGAGAACTAAAGGCAAAGCTGTGTTTGTGTTGAAAGGGATGGTGGTGGGAAATGAGATTGGATGTGTAGACAGGGACCACATTAAGAATAACTTCCTAAACTATTGAGTTTTAGTCTGAAGGCACGGAAATCACACATGGGACCTGAGCATGGGGTGGACACAAACAAAATAAAAAACCCGTATATTTGAGGAAAGGCATTCTTATCATGATGGGGTTTGCCTGACTTTAAATTTGCC
>gene=chr20_8885209-8886209; species=hg19
ACACCTTCTGATTGTTCATCTGAGAAAATTGAGACTGGAACTTATCAGAACTCCTTAGAGGGAAGATATTACTATATGGACAAGATCTATAATTGCTCTCAAGGCTTTTCATGGAAGCTATTATCTATCCAAGAGAGAAAAAAACTCAGCTAATGTCCACAGTCCAAGCTAACATATTGAGTAAAGGGCCTCAGAAAAAGTAAAAGAAATATACGCCATTTTAAAACTACAAAAGTTAGTCTTCACAGGAGATTCAAGTTGTCAAGAATTGGTGGTTTCATTTCATTCGCTTAAGTTATTTAACAAAACAGGATATTTATCAAAACAAAATAGTGTCTTCACACTATTAGACATTCTCCTCTATTAAGACAATAGCCATCTGCTGGAGTCATATGTTTACTAGGACAAGAATTTTTggtggggtgtggtggttgacgcctgtaatctcagcactttaagagactgaggcaggcgggcgacttgaggccaggagtttgaga
>gene=chr20_8885209-8886209; species=bosTau
AAACTTTCTGGTCACTGATCTGAGGATATT-AGGCCGAAACTTA----ATCTTCTTAGAGGAAAGAAGTTATTATGTGGACACGATCCATAATTGCTCTCAGGGCTTTTCAAAGAAGTCATTACCTACCAAGGAGAG-AGAAAGCTTAGCTACTGGCCATAGACTAAACTCACATATTGAGTAGAGGGTCTCAAAAAAAGAGA---AA--GTACGTCATTTCAAAACAACAAACATTAGTTTTCACAGGAGAGTCAAGTTGTCAAGAATTTGTGATTCCGTTTCATTCACTTAAGC------------------TTCTGAC-------------GTTTTCTCACTGTTAGACAGTTTCCTGTACTAAGAAAACAGTCATCTGTTGCAGCCATATGCTTTCCAGGATAAGAATTCTT------------------------------------------------------------------------------------
>gene=chr20_8885209-8886209; species=calJac
ACACTTTTTGGTCGTTCATCTGAGAAAATCGAGA-TGAAATTTATTAGAACTCCTTAGAGGAAAGATATTATTATACGGACAAGATCTATAATTGCTTTCAAGACTTTCCATGGAAATTATTATCTATCCAAGAGAG-AAAAATCTCAGCTAATGTCCACAGTCCAAGTTAATATATTGAGTAAAGGGCCTCAGAAAAGGAAAAAGAAATATATGCTATTTAAAAACTACAAAAGTTAGTTTTCACAGGAGATTCAAGTTGTCAAGAATTGGTGGTTTTATTTCATTCACTTAAGTTATTT---------------------------------TTCTTCATACTATTAGACATTTTCCTCTATTAAGACAACAGCCATCTGCTG-----------------GGGCAATAATTTTTggtggggtgtggtggtgcacgcctgtaatcttagcactttaggagggtaaggcaggca---------------ggagtttgaca
>gene=chr20_8885209-8886209; species=canFam
AAACCTTATGGCTATGGATCTGAGAATATT-AGATTGAAACATATCAGAACTTTTTAGAGGAAAGATGCTATTATATGGACAGGATCTGTAATTGTCTTCAAGAC-TTTCATAGAAGCCATTGCCTACCCCAGAGAA-GA---------CTAACTAACA-AGACCAAACTCACATATTGAGTAGAAGGCTTCAGAAAG---AAAAGAA--GCTGACATTTTAAAAACACC-AAAGTCAGTTGAAACAGGAAATTCAATTTGTCAAGAATTGATGGTTTCATTTCATTCACTTAAGCTATTTAACATAACAGGAATTCTGA----------------CTTTTCACTGTTAGACAGTCTCCTCTATTAAAAAAACAGTCATCTGTTGGAGTCACATGCTTGCCAGGACAAGAATTCTT------------------------------------------------------------------------------------
>gene=chr20_8885209-8886209; species=equCab
-----------------------------------------------------------------------------------------------------------------------------------------------------------------------------------------------------------------------------------------------------------------------------------------------CACTTAAACTATTTAACGTAACATGAATTCTGAC-------------TTCTTCTCACTGTTAG----TCTCCTCTATTAACAAAACTGCCATCTGTTGGAGTCATATGCTTGCCAGGACAAGAATTC--------------------------------------------------------------------------------------
>gene=chr20_8885209-8886209; species=gorGor
ACACCTTCTGATTGTTCATCTGAGAAAATTGAGACTGGAACTTATCAGAACTCCTTAGAGGGAAGATATTACTATATGGACAAGATCTATAATTGCTCTCAAGGCTTTTCATGGAAGCTATTATCTATCCAAGAGAG-AAAAAACTCAGCTAATGTCCACAGTCCAAGCTAACATATTGAGTAAAGGGCCTCAGAAAAAGTAAAAGAAATATATGCCATTTTAAAACTACAAAAGTTAGTCTTCACAGGAGATTCAAGTTGTCAAGAATTGGTGGTTTCATTTCATTCGCTTAAGTTATTTAACAAAACAGAATATTTATCAAAACAAAATAGTGTCTTCACACTATTAGACATTCTCCTCTATTAAGACAATAGCCATCTGCTGGAGTCATATGTTTACTAGGACAAGAATTTTTGGTGgggtgtggtggttga-gcctgtaatctcagcactttaagaggctgaggcaggcgggcgacttgaggccaggagtttgaga
>gene=chr20_8885209-8886209; species=panTro
ACACCTTCTGATTGTTCATCTGAGAAAATTGAGACTGGAACTTATCAGAACTCCTTAGAGGGAAGATATTACTATATGGACAAGATCTATAATTGCTCTCAAGGCTTTTCATGGAAGCTATTATCTATCCAAGAGAGAAAAAAACTCAGCTAATGTCCACAGTCCAAGCTAACATATTGAGTAAAGGGCCTCAGAAAAAGTAAAAGAAATATACGCCATTTTAAAACTACAAAAGTTAGTCTTCACAGGAGATACAAGTTGTCAAGAATTGGTGGTTTCATTTCATTCGCTTCAGTTATTTAACAAAACAGGATATTTATCAAAACAAAATAGTGTCTTCACACTATTAGACATTCTCCTCTATTAAGACAATAGCCATCTGCTGGAGTCATATGTTTACTAGGACAAGAATTTTTggtggggtgtggtggttgacgcctgtaatctcagcactttaagagactgaggcaggcgggcaacttgaggccaggagtttgaga
>gene=chr20_8885209-8886209; species=papHam
ACACCTTCTGGTTATTCATCCGAGAAAATTGAGATTGGAACTTATCAGAACTCCTTAGAGGGAAGATATTACTATATGGAC-AGATCTATAATTGCTTTCAAGGCTTTTCATGGAAGCTATTGTCTATCCAAGAGAG-AAAAAACTCAGCTAATGTCCACAGTCCAAGCTAACATATTAAGTAAAGGGCCTCAAGGAAAGAAAAAGAAATACATGCCACTTAAACACTACAAAAGTTAGTCTTCACAGG-GATTCAAGTTGTCAAGAATTGATGGTTTCATTCCATTCACTTAAATTATTTAACAAAACAAGAGTTTTGAC-------------TTCTTCACACTATTAGACATTCTCCTCTATTAAGACAATAGCCATCTGCTGGAGTCATTAGTTTACTAGGACAAGAATTTTTGGTGgggtgtggtggttcacacctgtaatcttagcactttgggagcctgaggcaggcg---------------ggagtttcaga
>gene=chr20_8885209-8886209; species=ponAbe
ACACCTTCTGGTTGTTCATCTGAGAAAATTGAGATTGGAACTTATCAGAACTCCTTAGAGGGAAGATATTACTATATGGACAAGATCTATAATTGCTTTCAAGGCTTTTCATGGAAGCTATTGTCTATCCAAGAGAG-AAAAAACTCAGCTAATGTCCACAGTCCAAGCTAACATATTGAGTAAAGGGCCTCAGAAAAAGTAAAAGAAATACATGCCATTTAAAAACTACAAAAGTTAGTCTTCACAGGAGATTCAAGTTGTCAAGAATTGGTGGTTTCATTTCATTCGCTTAAGTTATTTAACAAAACAGGATACTTATCAAAACAAAATAGCGTCTTCACACTATTAGACATTCTCCACTATTAAGACAATAGCCATCTGCTGGAGTCATATGTTTACTAGGACAAGAATTTTTggtggggtgtggtggttgacgtctgtaatctcagcactttaagaggctgaggcaggtgggccacttgagaccaggagtttgaga
>gene=chr20_8885209-8886209; species=rheMac
ACACCTTCTGGTTGTTCATCCGAGAAAATTGAGATTGGAACTTATCAGAACTCCTTAGAGGGAAGATATTACTATATGGAC-AGATCTATAATTGCTTTCAAGGCTTTTCATGGAAGCTATTGTCTATCCAAGAGAG-AAAAAACTCAGCTAATGTCCACAGTCCAAGCTAACATATTAAGTAAAGGGCCTCAAGGAAAGAAAAAGAAATACATGCCACTTAAACACTACAAAAGTTAGTCTTCACAGG-GATTCAAGTTGTCAAGAATTGATGGTTTCATTCCATTCACTTAAATTATTTAACAAAACAAGAGTTTTGAC-------------TTCTTCACACTATTAGACATTCTCCTCTATTAAGACAATAGCCATCTGCTGGAGTCATATGTTTACTAGGACAAGAATTTTTGGTGgggtgtggtggttcacacctgtaatcttagcactttgggaggctgaggcaggcg---------------ggagtttcaga
>gene=chr10_179461-180461; species=hg19
GGAAAAAAATGTGGAGTTATGCTGCCACTTCTTTCCTAAAAGGTAAGCTTCCTTTTATTGATACGATGTTGTCTTACTCGAGTGCCTTCTCTAAAATACACAGAACCATGCAGTCCTCTATTTTACAGATGAAGTAACAGACTGTTTAAAAAGGTGACTCACTGAAAGCTCTTCATTGTTGGAATTCCTGGCCCAACATTCAAACCAGGCATGGCTTGCTTTTCTTCTGACACGTTTTAACCCCTCTACTAAATTTTTAGCGATATATATTTACTCTTAAAATGAATTACAATTATTCTGTGATGTTCTTTGAGATAATCAAAAACTCTCTGGGATGTATCAGATTGAGGGCTGTGAATAGCATGAAAGATTGTGTTTATTTGACTAGTGTATATCACAGACCTATTCAAGTACCACCCATTTCTAAATTCTAACAGTCTTAGAAACCAGCTGTAGAAGCAGATTGATATATTTTATCAGAATCCCCAAATTCCTACAAC
>gene=chr10_179461-180461; species=bosTau
GGAGAAAAATGTGCAGTTAGGTAGTGATCTCTCTCCTAAAGTGTAAGTTTCCTTTCACATATGTG---ATGTCTAACTTGAGTGGCCTCTGTGAAATATGTGTGGACATGCAGTCCTCTATTTTATAGATGACCAAA-----------GAAAGATGATTTACTCAAAGCTATTCACCTTTAGAATTCCTGGTCCCACATTCAA---AAGCATGGCTTGATTTTTTTCTGACATC-TTTAACCCCTCTGCTCGA-TTTTATTGGCATATATTTATCCGTAAAATCAGTTAAAATTATTTTGTAATGTCCCTTGAGAGAACGAAAAACTCTCTGGAACGTATCAGAACCAGGGCTATG---------AAAGGCCATGTCTCT-----------------TAGTCCC----------------TTTCGAAATTCTAA-AGCCCTAGAGACCAGCTATGAAA---GATTGATGAACTGGATTAGACT-CCAGCATATCTTGGAC
>gene=chr10_179461-180461; species=calJac
GGAGAAAAATGTGGAGTTACACAGCCACTTCTTTCCTAAAAGATAAGCTTCCTTTTAAAGATATGA---TATCTTACTCTAGTGCCTTCTGTAAAATATACGGAACCACACAGTCCTC-----TCCAGATGAAGTAACAGACTTTTTAAAAAGGTGATTCACTGAAAGCTCTTCATTGTTGGAACTTCCGGTGCAACATTCATACCAGGCATTGCTTGCTTCTCTTCTGACGCTTTTTAACCCTTCTACTAAG-TGTTAATGatatatatttattcttaaaatgaattaaaattattttGTGATGTTCTTTGAGATAACCAAAAA--CTCTGTGATGTATCAGAATGAGGGCTGTGAATGGTTT-AAAGATTGTATTTATTTGACTGGTGTATATCATAGACCTATTCAAGTTCCACCCATTTCTAAATTCTATCAGTCTTAGAGACCAGCT----------ATTGATGAATTCAATCAGAACCACAAAATGCCTATAAC
>gene=chr10_179461-180461; species=canFam
AGAGAAGACTGTGGAGTTATCCAGTCACTTCTTTCCTAAAAGGTAAGCTTCCTTCTACTTACATA---ATGTCTTAGTTGAGCATCCTCCGTGAAATACACAGAACCATGAAGTCCTCTATGTAATAAAGGACAAAA-----------AAAAGGCAATTTACTTAAAGCTTTAAATTGTTACAATTCCTGGTCCAGCATTCAAACTAGGTATAGCTTGATTTTTTTCTGACACCTTTTAACCCATCTGCTGGA-TTTTAATGATGTATATTTATCTGTAAAATGAGTTAAAATTATTTTGTGATGCCTCTTGATCTAAACCAAAACTCTCAGAGATGTATTGGAAGCAGGGCTGTGAGCGGTGG-AAAGAT--TGTTTCCTTGACTGGTGTGCACCATAGACCTATCCAAGTACTACTCATTTCTAAATTCTTA-AGTCTTAGAGACCAGTGATGAAAGAAGATTGATGAGTTGGAGTAGAATCCCAGAATTTCCAGGAC
>gene=chr10_179461-180461; species=equCab
GGAGAAAAATGTGGAGTTACGCAATCACTTCTTTCCTAAAAGGTAAGCTTT-GTTTACACATATG---ATGTCTTACTTGAGTGGTCTCCATGAAATATACAGAACCATGTAGTCCTCTATTTTATAGGTGACTAAA-----------AAAAGGTGCTTTACTTAAAGCT----ATTGTTAGAATTCCTGGCCCAGGAATCAAACCAGGTATGGCTTGA-TTTTTTCTGACACCCTTTAACTCCTCTGCTGGA-TTTTAATGGCATATATTCATCCATAAAATGAGTTAAAATTATTTCGTGATGTCCCTTGAGATAAGCAAAAATTCT-----------------CAGGGCTGTGAATGGATG-AAAGATTATGTTTCTTTGACCAATGTACATCATAGACATATTCAAGTACCACCCATTTCTAAATTCTAA-AGTCTTA--------------AAGAAGATTGATAAATTGGATTAGAATCCCAAAACTTCTTGGGC
>gene=chr10_179461-180461; species=gorGor
GGAAAAAAATGTGGAGTTATGCTGCCACTTCTTTCCTAAAAAGTAAGCTTCCTTTTATTGATACGATGTTGTCTTACTCGAGTGCCTTCTGTAAAATACACAGAACCATG-----------------------------------------------------------------------------------------------------------------------ACACGTTTTAACCCCTCTACTAAA-TTTTAACGATATATATTTACTCTTAAAATGAATTAAAATTATTCTGTGATGTTCTTTGAGATAATCAAAAACTCTCTGGGATGTATCAGATTGAGGGCTGTGAATAGCATAAAAGATTGTGTTTATTTGACTAGTGTATATCACAGACCTATTCAAGTACCACCCATTTCTAAATTCTAACAGTCTTAGAAACCAGCTGTAGAAGCAGATTGATATATTTTATCAGAATCCCCAAATTCCTACAAC
>gene=chr10_179461-180461; species=panTro
GGAAAAAAATGTGGAGTTATGCTGCCACTTCTTTCCTAAAAGGTAAGCTTCCTTTTATTGATACGATGTTGTCTTACTCGAGTGCCTTCTGTAAAATACACAGAACCATGCAGTCCTCTATTTTACAGATGAAGTAACAGACTGTTTAAAAAGGTGACTCACTGAAAGCTCTTCATTGTTGGAATTCCTGGCCCAACATTCAAACCAGGCATGGCTTGCTTTTCTTCTGACACGTTTTAACCCCTCTACTAAA-TTTTAACGATATATATTTACTCTTAAAATGAATTAAAATTATTCTGTGATGTTCTTTGAGATAATCAAAAACTCTCTGGGATGTATCAGATTGAGGGCTGTGAATAGCATGAAAGATTGTGTTTATTTGACTAGTGTATATCACAGACCTATTCAAGTACCACCCATTTCTAAATTCTAACAGTCTTAGAAACCAGCTGTAGAAGCAGATTGATATATTTTATCAGAATCCCCAAATTCCTACAAC
>gene=chr10_179461-180461; species=papHam
GGAGAAAAATGTGGAGCTATGCAGCCACTTCTTTCCTAAAAGGTAAGCTTCTTTTTATTGATACGATGTTGTCTTACTCGAGTGCCTTCTGTAAAATACACAGAACCATGCAGTCCTCTATTTTACAGATGAAGTAACAGACTTTTTAAAAAGGTGACTCACTGAAAGCTCTTCATTGTTGGAATTCCCGGTCCAACATTCAAACCAGGCATGGCTTGCTTTTCTTTTGACACGTTTTAATCCCTCTACTAAA-TTTTAACGatatatatttattcttaaaatgaattaaaattattCTGTGATGTTCTTTGAGATAACCAAAAACTCTCTGGGATGTATCAGAATGAGGGCTGT-----------AAGATTGTGTTTATTCGACTAGTGTATATCACAGACCTATTCAAGTACCACCTATTTCTAAATTCGAACAATCTTAGAAATCAGTTGTAGAAGCAGATTGATATATTTTATCAGAATCCCCAAATTCCTACAAT
>gene=chr10_179461-180461; species=ponAbe
GGAAAAAAATGTGGAGTTATGCTGCCACTTCTTTCCTAAAAGGTAAGCTTCC-TTTATTGATATGATGTTGTCTTACTCGAGTGCCTTCTGTAAAATACACAGAACCATGCAGTCCTCTATTTTACAGATGAAGTAACAGACTTTTTAAAAAGGTGACTCACTGAAAG--CTTCATTGTTGGAATTCCTGGCCCAACTTTCAAGCCAGGCATGGCTTGCTTTTCTTCTGACACGTTTTAACCTCTCTACTAAA-TTTTAACGATATATACTTACTCTTAAAATGAATTAAAATTATTCTGTGATGTTCTTTGAGATAATCAAAAACTCTCTGGGATGTATCAGATTGAGGGCTGTGAATAGCATGAAAGATTGTGTTTATTTGACTAGTGTATATCACAGACCTATTCAAGTACCACCCATTTCTAAATTCTAACAGTCTTAGAAACCAGCTGTAGAAGCAGATTGATATATTTTATCAGAATCCCCAAATTCCTACAAC
>gene=chr10_179461-180461; species=rheMac
GGAGAAAAATGTGGAGTTATGTAGCCACTTCTTTCCTAAAAGGTAAGCTTCTTTTTATTGATACGATGTTGTCTTACTCGAGTGCCTTCTGTAAAATACACAGAACTATGCAGTCCTCTATTTTACAGATGAAGTAACAGACTTTTTAAAAAGGTGACTCACTGAAAGCTCTTCATTGTTGGAATTCCCGGTCCAACATTCAAACCAGGCATGGCTTGCTTTTCTTCTGACACGTTTTAATCCCTCTACTAAA-TTTTAACGATATATATTCATTCTTAAAATGAATTAAAATTATTCTGTGATGTTCTTTGAGATAACCAAAAACTCTCTGGGATGTATCAGAATGAGGGCTGT----------AAAGATTGTGTTTATTCGACTAGTGTATATCACAGACCTATTCAAGTACCACCCATTTCTAAATTCGAACAATCTTAGAAATCAGTTGTAAAAGCAGATTGATATATTTTATCAGAATCCCCAAATTCCTACAAC
>gene=chr10_386396-387396; species=hg19
cgctccattagaaaatgaaCTCTGAAAACTATATGCCCAATGCTAATAGTGGGTATTTATtggtaacactctttatcaggtgctatgattgttgatggctttattttcttcttcatattttctataatttctacaatgaacatgtatgtataatcagacaaaaaaGCCAAGAAACATCCATAAGTTTTTCTGGTCattcattcatcccataaatacttgctgagcacctgctgtaagccaggctccgagccggctgctgggTAGAGTGCCGCACCCCAGGGAACGCTCAGCCCTCGTGGACTCACCTCTGGGCTTGCCCAGCCTAAGCCCCGCAGTAACAGCTGGGGTGAAGCCTGAGGGAGGTGACAGCCTGCAATGCCTGCTGGCCCAGCGAGAACCCAGGCCCAGCACCATCGCCAGGTTTTACAGGCATAAGAACCAAGCCTGGAGCCTGGGAGTCTTCTGATTGTCAGAAATAAAGGTCCGCAACAGACGGCTCT
>gene=chr10_386396-387396; species=bosTau
-----------------------------------------------------------------------TtcactaggttgtatacttatggaaagcttaattttcttttttgtgttttctaaagtttctacgatgaacatatatgtacaattagagaaaaaTGCCAATAAACAT--------------------TCATTCTTTCCATACATAC-TGTTGA--ACCTGCCAGGA-------------------------------------GGGGAGAGG---------GCCTG---------CTCCCAGCATCCCCCA-----------------GAGTCAGGGAGAAG-CTG-AGGAGGAAAGAGCCTG-GATGCCC-CTGGT-----CCAGTTCTAGGCCTGGGACATATGCAACGATTTGGAGCTATAAGAAGCAAGCCCAAGGTCTGGGAG--------TTG--GAAAACA--GGTTCCCAACAGACAGCTTC
>gene=chr10_386396-387396; species=calJac
---TAAATTAGAAAATGAACTCTGAAGACTATGTGCTCAATGCTGCTAGTGGATATTTATCGGTAATGCCCTttatcaggtggtatgattattgatggcttcattttcttctttgtattttctaaaatttctacaatgatcaagtatgtatgatcagacaaaaaaGCCAAGAAACATCCATTTGGTTTTCTGGTCCTtcattcatccgataaatatctggggagcacctgctgtgagccaggcttcgagctgactgctgggcagagtgccgcaccccagggaacactcagcccttgtggactcacCTCTGGGCTTGCCCAGCCTAGGCCCTGCAGTAACAGCTAGGGTGATGCCCAAGGGAGGTGAGAGGCTGCAACGCCTGCTGGCCCAGCAGGAACCCAGATCAAGCACGATCACAAGGCTTTACAGGCATAAGAGCCAAGTCCGAAGCCCGGGAGTCTTCTGATTGTCAGAAATAAAGGTCCAC-ACAGACAACTCT
>gene=chr10_386396-387396; species=canFam
CCTTACCTTTCaaa--tgaaactgaagatgagatg-cagatgctaacag----tattttctggtgtcact-------ggatgg--ggatcact----------ttatgttctttgtactttctgaagtttctacagagaacatgtatGGATGGTCTG-AAGAAATGCTGGTAAACCT-GCGGTG------------TTCACCCTCCCTGCAAACCCTGGCTGA------------------------------------------------------------------GTCCCCAGGGACCCGGCTCCTGGCTTCCTGGC-----------------CC------------------------------------CTTCCACTGATTTAATACGATTCCGGGACAGGGA-AACTGCTAGAATTTAAAGGC-AGAGAACCAGGGCCTGGGCC--AGAGTCTT-CGCCTG--GAAAACGGTCGG---CACCAGGCAGCCTC
>gene=chr10_386396-387396; species=equCab
tgttacattagaaaattaactctgaagactatatgccaaatgctaatagtgaatatttattggtatcact-------aggtggtacgattatcgatggttttattttcttttttgtattttctaaattttctacaacgaacatatacatataatcagaaaaaaaCGCCAATAAATATCCATGTG------------TTCCTCCCtcccataaatacttgctaa--atctgctatgagctgggcac----ggggctgctgagcaGTGGACCATGGGGGGCAGG-------ACCCTCATGGAGCTTGGTCCTGACCTCCCCTC-----------------AGATCAGGGAGAAGCCTGAAGGAGGAGAGAACCTGTAACGCCCACTGATTTAACAATATTCCAGCCCAGAGACAAATGGCAGGACTGAAAGGCAAAAGAACCAAGCCTAAGCCC--GGAGTCCTCCAG----------------------------------
>gene=chr10_386396-387396; species=gorGor
cgctccattagaaaatgaaCTCTGAAAACTATATGCCCAATGCTAATAGTGGGTATTTATTGGTAACACCCTTTATCAGGTGCTATGATTGTTGATGGctttatt---ttctttatattttctataatttctacaatgaacatgtatgtataatcagacaaaaaaGCCAAGAAACATCCATATGTTTTTCTGGTCGttcattcaccccataaatacttgctgagcacctgctgtaagccaggctccgagccggctgctgggTAGAGTGCCGCACCCCAGGGAACGCTCAGCCCTCGTGGACTCACCTCTGGGCTTGCCCAGCCTAAGCCCCGCAGTAACAGCTGGGGTGAAGCCTGAGGGAGGTGAGAGCCT-CAATGCCTGCTGGCCCAGCGAGAACCCAGGCCCAGCACCATCGCCAGGTTTTACAGGCGTAAGAACCAAGCCTGGAGCCTGGGAGTCTTCTGATTGTCAGAAATAAAGGTCCGCAACAGACGGCTCT
>gene=chr10_386396-387396; species=panTro
cgctccattagaaaatgaaCTCTGAAAACTATATGCCCAATGCGAATAGTGGGTATTTATtggtaacactctttatcaggtgccatgattgttgatggctttattttcttcttcatattttctataatttctataatgaacacatatgtataatcagacaaaaaaGCCAAGAAACATCCAT--GTTTTTTTGGTCGttcattcatcccataaatacttgctgagcacctgctgtaagccaggctccgagccggctgctgggtagagtgccgcaccccagggaacgctcagcccttgtggactcacCTCTGGGCTTGCCCAGCCTAAGCCCTGCAGTAACAGCTGGGGTGAAGCCTGAGGGAGGTGAGAGCCTGCAATGCCTGCTGGCCCAGCGAGAACCCAGGCCCAGCACCATTGCCAGGTTTTACAGGCCTAAGAACCAAGCCTGGAGCCTGGGAGTCTTCTGATTGTCAGAAATAAAGGCCCGCAACAGACAGCTCT
>gene=chr10_386396-387396; species=papHam
TGCTCCACtggaaaatgaactctgaaaactatacgtccaatgctaagagtggatatttattggtaatgacctttatcaggtggtacgattgttgatggctttattttattccttatattctctaaaatttctacaatgaacatgtacgtataatcagacaaaaaaGCCAAGAAACATCCATTTGTTTTTCTGGTCCttcatttatcccataaatacttgccgagtacctgctgtgggccaggctccgagccggctgctgggTAGCGTGCCGCACCCCGGAGAATGCTCAGCCCTCCCGGACTCACCTCTGGGCCTGCCCAGCCTGAGCCCTGCAGTAACAGCTGGGGTGAAGCTGGTGGGAGGTAAGAGCCTGCAATGCCTGCTGGCCCAGCGAGAACCCAGGCCCAGCACCATCACCAGGCTTTATATGCGTAAGAACCAAGCCTGGAGCCTGGGAGTCTTCTGATGGTCAGCAATAAAGGTCCTCAACAGACAGTTCC
>gene=chr10_386396-387396; species=ponAbe
TGCTCCATtagaaaatgaactctgaaaactatatgcccaatggtaatagtgggtatttattggtaacatcctttatcaggtggtatgattgttgctggcttt----tcttctttatattttctataatttctacaatgaacatgtatgtataatcagacaaaaaaGCCAAGAAACATCCACGTGTTTTTCTGGTCCttcattcatcccataaatacttgctgagcacctgttgtgagccaggctctgagccggctgctgggtagagtgccgcaccccagggaacgctcagccctcgtggactcacCTCTGGGCTTGCCCAGCCTAAGCCCTACAGTAACAACTGGGGTGAAGCCTGAGGGAGGTGAGAGCCTGCGATGCCTGCTGGCCCAGCGAGAACCCAGGCCCAGCACCATCGCCAGGTTTTACAGGCGTAAGAACCAAGCCTGGAGCCTGGGAGTCTTCTGATTGTCAGAAATAAAGGTCTGCAACAGACAGCTCT
>gene=chr10_386396-387396; species=rheMac
TGCTCCACGGGAAAATGAA-----AAAACTATACGTCCAATGCTAAGAGTGGAT-TTTACTGGTAACACCCTttatcaggtggtacgattgttgatggctttattttattctttgtattttctaaaatttctacaatgaacatgtatgcataatcagacaaaaaaGCCAAGAAACATCCATTTGTTTTTCTGGTCCttcatttatcccataaatacttgccgagtacctgctgtgggccaggctccgagccggctgctgggTAGCGTGCCGCACCCCGGAGAATGCTTAGCCCTTGCAGACTCACCTTGGGGCCTGCCCAGCCTGAGCCCTGCAGTAACAGCTGGGGTGAAGCCGGTGGGAGGTAAGAGCCTGCAATGCCTGCTGGCCCAGCGAGAACCCAGGCCCAGCACCATCGCCAGGCTTTATATGCGTAAGAACCAAGCCTGGAGCCTGGGAGTCTTCTGATGGTCAGAAATAAAGGTCCTTAACAGACAGTTCC
>gene=chr10_394138-395138; species=hg19
CCCAGGCATGTTACCTCCACAATCATCTTGACGGTAGGCAACGTCGTCGCGATGTTCTGTGGGTGCGGGGGACGGACGGTTATTGGCACACAGCCTGCGTACAGGCAACCATAAAACGCTGCTATCAGGTCTATTCCTACACAAGGAGAGAAACATCATCATTGAAGCAGACCACGCTGCTGAGTGCACACTCTCCCTGTCAGCATCAATGCTTGTCTGGGGCAAGTTCAACAGGGAAACGAGCAGCTGAGCTTCTCACAGCCTCCGTCATCCTGGCGGGTTTTGTCAGCTTTGGCGGTCACTGTCATTTACCTGTCCTTTCAGACATGAGGTGACGAGGCAGCCTGGAGGTTTAATGTCTACATCATTTTGCTAAGGAATTACCCACCTTTGTAACTGTGAATTTAGTCAAGATTTAGGTACTATTAAGTGAATTACCTGAGGTATCTAATAACACAAATTTGGATATAAAAGTCATTGAAAGCATCACTTTATTGACG
>gene=chr10_394138-395138; species=bosTau
CGCAGGCACATTACCTCCACGATCATCTTCACGGTGGGCAGCGTGGTGGCGATGTTCTGTGGGTGTGGGGGACGGACGGTGATGGGCACGCAGCCTGCATACAGGCAGCCATAGAATGCAGCGATGAGATCTATCCCTGCACAGAGAGAGGAGCA----------------------TCTTCAGTGAGACTCA------GCAGCAGGACAACCAACCTGG-AGCAGCCAGGCAGGCACGG-----------------------GGCCGCCCCCACAT--GTCTGTCAGACTTCAGGGACAGCCCCCAGCGCCCCGTTCTCTCAGGCACAGGAAGCCAACGCAGCCCAGAGGCTTCACTGCT--GTCATCCCTCTAAGGAGTCACTCAACTTCCTGATTATCCACTCAGCAAGTATTTAACTAC--TTAAATGAACTGCCTCAGATAGCTAATAAAG-----TTTGATACAAAAGTC-TCTGAAATACCAATTTGTCTGTG
>gene=chr10_394138-395138; species=calJac
CCCAGGTACGTTACCTCCACAATCATCTTAACGGTAGGCAGCGTTGTCGCGATGTTCTGTGGGTGCGGGGGGCGGACGGTTATTGGCACACAGCCTGCATACAGGCAGCCATAAAACGCTGCGATCAGGTCTATTCCTACACAGGAGAAAAAACATCACTACTGAAGCAGATCACGCTGCTTAGCGGCCACTGCCCCTGTCAGCATAAATGCCAGTCTAGGACAAGTTCAACAGGTAAACGAGCAGCAAAACTTTTCACAGGCTCCGTCATCCTGGTGGGTTTTGTCAGCTTTGGCGGGCACTGTCATTTTCCCATCCTTTCAGAC-TGAGATGACGAGGCAGCCTGGAGGTTTAATTTCTACATCATTTTGCTAAGGAAATGCCCACCTTTGCAATTGTGAATTTAGTTAAGATTTAGTGCCTATTAAGTGAACCACCTGAGGTATCTAGTAACACAAATT---------------TTGAAAGCATCAATTTATTGAAG
>gene=chr10_394138-395138; species=canFam
CGCAGGCAGGTTACCTCCACGATCATCTTCACGGTGGGCAGCGTGGTCGCGATGTTCTGCGGGTGCGGGGGGCGGACGGTTATGGGCACACAGCCGGCGTACAGGCAGCCGTAGAACGCCGCGATGAGGTCTATTCCTATGTGGGGAGGAA-GCATTCTCAC----GCCACTCGACC--------------CGTCCCCGTCAGGCGAGGTGCCAGCCTGG----GGCCCC-------------------GGACCGCC-GCCCTCTGCTCACCC-------------AGGCTTC------AGCTCCAACTGG----CGGCCTATTCCTCGAG---------GAGCCC--AAGCTTCCTTTCT--CTCGTTTCGCTAAGGGATTGCTCGACACCACGGTTCTCAGC---GCAAGGA-TTTA--ATCATTAAGTGAACTACTTCAGATACATTTTAAAACAAA--CGGATACAAACGT---GTGCAGGATTTCATTAGTGATG
>gene=chr10_394138-395138; species=equCab
CTCAGGCAGGTTACCTCCACGATCATCTTCACAGTTGGCAGCGTTGTTGCAATGTTCTGTGGGTGTGGAGGACGGACGGTGATTGGCACACAGCCTGCATACAGGCAACCATAAAATGCTGCAATGAGGTCTATTCCTACACAGGGAGAAATGCACTCTCATTGAAACAAATCAAACTGTTTAATGGCTGTCATCCCTGTCCACAGAAACACTAGCCTGGAAAAAGTCCCAAGGTTAAGTGAGCAACTAAGACCTTTAGCAGTCTTCTCATCCTGTGAGTTTTGTTAAACTTCTGCAATAGCTCCCACTAG----GTACGTGATGACAAAG---------CAGCCAG-AAATTTAATTTCT--GTCATTTGTTGAAGGAATTACTCAACTCTATGATTATCAATTTAGCAGCGA-TTAACTACCATTAAATGAACTACCTCAGATACCTAATAAAATAAATTTAGATACAAAAGTCTCATGAAAGATTGCTTTATTTATG
>gene=chr10_394138-395138; species=gorGor
CCCAGGCATGTTACCTCCACAATCATCTTGACAGTAGGCAACGTCGTCGCGATGTTCTGTGGGTG-GGGGGACGGACGGTTATTGGCACACAGCCTGCGTACAGGCAACCATAAAACGCTGCTATCAGGTCTATTCCTACACAAGGAGAGAAACATCATTA-TGAAGCAGACCACGCTGCTGAGTGCAC-CTCTCCCTGTCGGCATCAATGCTTGTCTGGGGCAAGTTCAACA-GGAAACGAGCAGCTGAGCTTCTCACAGCCTCCGTCATCCCGGTGGGTTTTGTCAGCTTTGGCGGTCACTGTCATTTACCTGTCCTTTCAGACATGAGGTGACGAGGCAGCCTGGAGGTTTAATGTCGACATCATTTTGCTAAGGAATTACCCACCTTTGTAACTGTGAATTTAGTCAAGATTTAGGTACTATTAGGTGAATTACCTGAGGTATCTAATAGCACAAATTCGGATATAAAAGTCATTGAAAACATCACTTTATCGAAG
>gene=chr10_394138-395138; species=panTro
CCCAGGCATGTTACCTCCACAATCATCTTGACGGTAGGCAACGTTGTCGCGATGTTCTGTGGGTGCGGGGGACGGACGGTTATTGGCACACAGCCTGCATACAGGCAACCATAAAACGCTGCTATCAGGTCTATTCCTACACAAGGAGAGAAACATCATCATTGAAGCAGACCACGCTGCTGAGTGCACACTCTCCCTGCCAGCATCAATGCTTGTCTGGGGCAAGTTCAACAGGGAAACGAGCAGCTGAGCTTCTCACAGCCTCCGTCATCCTGGCGGGTTTTGTCAGCTTTGGCGGTCACTGTCATTTACCTGTCCTTTCAGACATGAGGTGACGAGGCAGCCTGGAGGTTTAATGTCTACATCATTTTGCTAAGGAATTACCCACCTTTGTAACTGTGAATTTAGTCAAGATTTAGGTACTATTAAGTGAATTACCTGAGGTATCTAATAACACAAATTTGGACATAAAAGTCATTGAAAGCATCACTTTATTGAAG
>gene=chr10_394138-395138; species=papHam
CCCAGGCATGTTACCTCTACAATCATCTTGACGGTAGGCAACGTCGTCGCAATGTTCTGTGGGTGCGGGGGACGGACGGTTATGGGCACACAGCCTGCGTACAGGCAACCATAAAATGCTGCTATCAGATCTATTCCTACACAAGGAGAAAAACATCATTATTGAGGCAGACCACGCTACTGAGTGCCCACTGTCCCTGTCAGCATAAATGCTAGTTTGCGACAAGTTCAATGGGTGAACAAACAGCTGAACTTCTCGCAGCCTCTGTCATCCCAGCAGGTTTTGTCAGCTTTGGCGGTCACCGTCATCAACCCGTCCTTTCAGATGTGAGGTGACAAGGCAGCCCGGAGGTTTAAT-TTTACATCATTTTGCTAAAGAATTACCCACCTTTGTAACTGTGAA-TTAGTCAAGATTTAGGTACTATTAAGTAAATTACCTGAGGTATCTAATAACACAAATTTGGATATAAAAGTCTTTGAAAATATCACTTTACTGAAG
>gene=chr10_394138-395138; species=ponAbe
CCCAGGCATGTTACCTCCACAATCATCTTGACGGTAGGCAACGTTGTCGCGATGTTCTGTGGGTGCGGGGGACGGACGGTTATTGGCACACAGCCTGCGTACAGGCAACCATAAAACGCTGCTATCAGGTCTATTCCTACACAAGGAGAGAAACATCATTATTGAAGCGGACCACGCTGCTGAGTGCACACTGTCCCTGTCAGCATAAATGCTAGCCTGGGGCAAGTTCAACAGGGAAACCAGCAGCTGAACTTCTCGCAGCCTCCGTCATCCTGGCAGGTTTTGTCAGCTTTGGCGGTCACTGTCATTTACCCATCCTTTCAGACATGAGGTGACGAGGCAGCCTGGAGGTTTAATTTCTACATCATTTTGCTAAGGAATTACCCACCTTTGTAACTGTGAATTTAGTCAAGATTTAGGTACTATTAAGTGAATTACCTGAGGTATCTAATAACACAAACTTGGATATAAAAGTCTTTGAAAACATCACTTTATTGAAG
>gene=chr10_394138-395138; species=rheMac
CCCAGGCATGTTACCTCTACAATCATCTTGACGGTAGGCAACGTCGTCGCGATGTTCTGTGGGTGCGGGGGACGGACGGTTATGGGCACACAGCCTGCGTACAGGCAACCATAAAACGCTGCTATCAGGTCTATTCCTACACGGGGAGAAAAACATCATTATTGAGGCGGACCACGCTACTGAGTGCCCACTGTCCCTGTCAGCATAAATGCTCGTCTGAGACAAGTTCAACGGGTGAACAAGCAGCTGAACTTCTCGCAGCCTCTGTCATCCCGGCAGGTTTTGTCAGCTTTGGCGGTCACCGTCACCAACCCGTCCTTTCAGATGTGAGGTGACAAGGCAGCCCGGAGGTTTAAT-TTTACATCATTTTGCTAAGGAATTACCCACCTTTGTAACTGTGAATTTAGTCAAGATTTAGGTACTATTAAGTAAGTTACCTGAGGTATCTAATACCACAAATTTGGATATAAAAGTCTTTGAAAACATCACTTTATTGAAG
>gene=chr10_397096-398096; species=hg19
GCACGGACGAACAGTATCTGGGGCTATTCATCGGCGATGCTGGGAAAAGCACGTCAGCCTCCCAGCTCGAAGGGCCCGTGTCAGAAACACATGGCGGGGCACGGTGAGTGGAAGATAATGTCTCAGGAAGCATCAAGATGTGAACACCTGACCCTGACCTCTACCAAAACGTCCACAAGACAGCCGATGAGCGCAGCGAGGTCTGTGGGGAAAGTATACTCTCCCTGAGGACCTCTGCGCCAGGGCCAGGACCAGGGCTGCGGGGAGGCGGCCCACGTCACTGCCCGGTGGGTCTTCAGACCCTTCCTGCCGCCTGTGGCTGGTCTCCTCCATGGAGAGGATTAGCTTACATTTCTCTGAATTCAACCTTCTCATCCCACACATTTTCCTTGATTATTTCCCCACTTAGAGGACACCTAAAAAATTAGAAAACAGAAACTGATTTAAAGTAGAAGAGCCCAAGAGCAGGTGGCAGCAGAGATGGGCAGAGACAACAAGGA
>gene=chr10_397096-398096; species=bosTau
----------------------------------------------------------------------------------------------------------------------------------------------------------------------------------------------------------------------------------------------------------------------GGGGGGCCATCCAGACAGCTGCCAGGCAGA-CTCAGGCCCCTTCCTGCTGACC------AGCCTCCCCCACGG---GGCTATGCTTACCATTCTCTGAATTGAACTTACTCATCCCAAATATTTTCCTTAATCATCTTCCT--TGTGAGGAAAGTTAAAAAAT----AAACAGAAAAAGACACAAAGTGGAAGAGCCAGAGAGCAGAATGTGGCAAAGCCGGGTAAACACAGAAAGAC
>gene=chr10_397096-398096; species=calJac
GCATAGACAAACAGTTTCGGGGGCTAATCAGCAGCGATGCTGGGAAAAGCACGTCAGCCTCCCTGCTCAAAGGGCCCATGTCGGAAACACATGGCGGGACGTGGTGAGTGGAAGAGAACGTCTCTGGAAGCATCAAGATGTGAGTGCCAGACCCTGACCTCTACCAAAACGTCCAGAAGA-------------------------------------------------------------------------AGGACTGTGGGGAGGCTGCCCAGGTAACTGCCCCGTGGGTCTTCAGATGTGTCCCACCGACTGTGGTTGGTTTCCTCCATGGAGAGGGTTAGCTTACATTTCTCTGAATTCAACCTTCTCATCCCACACATTTTCCTTAATTATTTTCCCCCTTAGAGGATACCTAAAAAATAAGAAAACAGAAACTGATTTAAAGTAGAAGAGCCCAAGAGCAGAAGGTGGCAGAGATGGGCAAAGACAACAAg--
>gene=chr10_397096-398096; species=canFam
--------------------------------------------------------------------------------------------------------------------------------------------------------------------------------------------------------------------------------------------------------------------------------------------------------------------------------------------------------------------------------------------------------------------------------------------------------------------------------------------------------------------
>gene=chr10_397096-398096; species=equCab
GTATGGACACAGAACCTTTGGGGACATTAAAGGACAGTGGTGGTGACTGGACATTAGCTTCCCACCCCAAATGACCCGTCTTGGAAATATCTGGAGGGACCCAGTGGA--GTGTAGAACTTTTCATAAGACATCAGGACATAAATATCAGTACCTGTCATTTGCCAAAACATTCACAAAGTAACTGATTGTTGTATCTAGCTCGGGGAAGCAA-CACATTCTCTTTGATGACCTTAGCGTCAGGG------CCAGAGCCCCG---------CCTAGAAAGTTGCCAGCCAGG-CTCTGGCCTCTTTCTGCTGACT------GGTTCTTCCTACGGACAGG---------------------------TTTCTCACTGCACACATCTTCCTTAATTATTTTCCT--TCCGAGGAAGGTTACAACATAAGAAAATAGAAACAGATACAAAGTGGAAGAGCCAAAGAGTAGAATGTGGTAAAACTGGGTGAACACAAAAAGAT
>gene=chr10_397096-398096; species=gorGor
GCATGGACGAACAGTGTCTGGGGCTATTCATCGGCGATGCTGGGAAAAGCACGTCAGCCTCCCAGCTCGAAGGGCCCGTGTCAGAAACACATGGTGGGCCGTGGTGAGTGGAAGAGAATGTCTCAGGAAGCATCAAGATGTGAACACCAGACTCTGACCTCTACCAAAACGTCCACAAGACAGCCGATGAGCGCAGCAAGGTCTGTGGGGAAAGTA-ACTCTCCCTGAGGACCTCTGCGCCAGGA------CCAGGGCTGCGGGGAGGCGGCCCACGTCACTGCCCGGTGGGTCTTCAGACCCTTCCTGCCGCCTGTGGCTGGTCTCCTCCATGGAGAGGATTAGCTTACATTTCTCTGAATTCAACCTTCTCATCCCGCACATTTTCCTTAATTATTTCCCCACTTAGAGGACACCT----------------------------------------------------------------------------------
>gene=chr10_397096-398096; species=panTro
GCATGGACGAACAGTGTCTTGGGCTATTCATCGGCGATGCTGGGAAAAGCATGTCAGCCTCCCAGCTCGAAAGGCCCGTGTCAGAAACACATGGGGGGACACGGTGAGTGGAAGAGAATGTCTCAGGAAGCATCAAGATGTCAACACCAGACCCTGACCTCTACCCAAACGTCCACAGGACAGCCGATGAGCGCAGCGAGGTATGTGGGGAAAGTAAACTCTCCCTGAGGACCTCTGCGCCAGGG------CCAGGGCTGTGGGGAGGCGGCCCACGTCACTGCCCGGTGGGTCTTCAGACCCTTCCTGCCGCCTGTGGCTGGTCTCCTCCATGGAGAGGATTAGCTTACATTTCTCTGAATTCAACCTTCTCATCCCACACATTTTCCTTAATTATTTCCCCACTTAGAGGACACCTAAAAAATTAGAAAACAGAAACTGATTTAAAGTAGAAGAGCCCAAGAGCAGGTGGCAGCAGAGATGGGCAGAGACAACAAGGA
>gene=chr10_397096-398096; species=papHam
GCATGGACGAACGGTGTCTGGGGCTCTTCAGCGGCCATGCTGGGAAAAGCACGTCAGCCTCCCAGCTGGAAGGGCCCGGGTCAGAAACACGTGGCGGGACAGGGTGGGAGGAAGAGAATGTCTCAGGAAGCATCAAGATGTGAACGCCAGACCCTGACCTCTACCAAAACGTCCACCAGACAACCGATGAGC-CAGCTAGGTCTGTGGGGAAAGCGCCTCCTCCCTGAGGACCTCTGCAC--AGG------CCAGGGCTGCGGGCAGGCTGCCCACGTGACGGCCCGGTGGGTCTTCAGACCCTTCCTGCTGAC--TGGCTGGTCTCCTCCATGGAGAGAGTTAGCTTACACTTCTCTGAACTCAACCTTCTCATCCCACACA-TTTCCCTAATTGTTTCCCCACTCAGAGGACACCTAAAAAGTAAGAAAACAGAAACTGATGTAAAGTCGAAGAGCCCAAGAGCAGAAGGCGGCAGAGATGGGCAAAGACAACAAGGC
>gene=chr10_397096-398096; species=ponAbe
ACATGGACGAACAGTGTCTGGGGCTATTCATCGGCGATGATGGGAAAAGCACGTCAGCCTTCCAGCTCAAAGGGCCCGTTTCAGAAACACGTGGCCGGACACGGTGAGTGGAAGAGAATGTCTCAGGAAGCATCAGGATGTGAACACCAGACCCTGACCTCTACCGAAACGTCCACAAGACAGCCGACAAGCCCAGCGAGGTCTGTGGGGAAAGTACACTCTCCCTGAGGACCTCTGGGCCAGGA------CCAGGGCTGCAAGGAGGCTGCCCACATCACTGCTCGGTGGGTCTTCAGACCCTTCCTGCCGCCTGTGGCTGGTCTCCTCCATGGAGAGGGTTAGCTTACATTTCTCTGAATT--------------------TTTTCCTTAATTATTTCCCCATTTAGAGGACACCTAAAAAATAAGAAAACAGAAATTGATTTAAAGTAGAAGAGCCCAAGAGCAGGTGGCGGCAGAGATGGGCAGAGACAACAAGGA
>gene=chr10_397096-398096; species=rheMac
----------ACAGTGTCTGGGGCTACTCAGCGGCCGTGCTGGGAAAAGCACGTCAGCCTCCCAGCTGGAAGGGCCCGGCTCAGAAACACGTGGTGGGACAGGGTGGGAGGAAGAGAATGTCTCAGGAAGCATCAAGATGTGAACGCCAAACCCTGACCTCTACCAAAACGTCCACCAGACAGCCGATGAGC-CAACTAGGTCTGTGGGGAAAGCGCCTTCTCCCTGAGGACCTCTGCAC--AGG------CCAGGGCTGCCGGGAGGCTGCCCACGTGACGGCCCGGTGGATCTTCAGACCCTTCCTGCTGAC--TGGCTGGTTTCCTCCATGGAGAGAGTTAGCTTACACTTCTCTGAACTCAACCTTCTCATCCCGCACATTTTCCTTAATTATTTCCCCACTCAGAGGACACCTAAAAAGTAAGAAAACAGAAACTGATGTAAAGTGGAAGAGCCCAAGAGCAGAAGGCAGCAGAGATGGGCAAAGACAACAAGGC
>gene=chr10_421050-422050; species=hg19
atctctcaccatgtgacatgcaggctcccactttgccttctgccatgatcataagcttcctgaggcctcaccaggagctgagtagatgctggagccatgcttctcttacagcctacagaactgtgagccaaaataaacctcttttccttatagattacccagtctcacacattcctttataacaatgcaaacacaccaacaAAAAGGAAAGAAGCAGGCCAGACCTTGCAATGTGGCCTCACGAGGAATGTACACTATGGCTTCCATTGAACCATTTGCACCACTGACTTGTCATAGCATTTCCAGCCTCTGGAAAGCATTCCATAAGCCTTGCCCGCATAACACCTTGAAGTAGCAGCTCCTATAAATTTCATGAACACATCTGCAGTTTGCTACTCCTGACCACAAGCAGAGCCAGGCCAGGCTTGGGACATTCACACAAAACAAACACATCAAGTAGTGAACAAGCCTCACAGCCTCCAGTTCTAGGGCTTAACAGA
>gene=chr10_421050-422050; species=bosTau
--------------------------------------------------------------------------------------------------------------------------------------------------------------------------------------------------------------------------------------------------------------------------------------------------------------------------------------------------------------------------------------------------------------------------------------------------------------------------------------------------------------------
>gene=chr10_421050-422050; species=calJac
atctctaagcatgtgacacgcaggatcccactctgccttctgccatgatcatgagcttcctgaggcattattggatgcagagcagatgctgcagccatggctctcttacagcctgcagaactgtgagccaaaataaacctcttttccttataaattacccagcctcatgtattactttataacaatgcaaacagacaaACAAAAAGGAGAGACGCATGCCAGACCTAGCAATGAGGCCTCAGGAGAAATGTGCACTATGGCTTCAATGGAACAGTTTGCACAATTTACCTGTTATAGCACTTTCAGCCTCTGTAAAACATTTCATAAGCCTAGCCTGAATAACACC-TGAAGAAACAGCTCCTATTAATTTCATGAACACATCCACAGTTCACTACTCCTGACCACAAGCAGAGCCTGGTCAGGCTCAGGACATTAACACAAAACAGACAGATCAAGTGGTAAACAAGCCTTACAGCCTCTAGTTCTCGGGCTTA-----
>gene=chr10_421050-422050; species=canFam
--------------------------------------------------------------------------------------------------------------------------------------------------------------------------------------------------------------------------------------------------------------------------------------------------------------------------------------------------------------------------------------------------------------------------------------------------------------------------------------------------------------------
>gene=chr10_421050-422050; species=equCab
-------------------------------------------------------------------------------------------------------------------------------------------------------------------------------------------------------CGAGAGAGGAAGG-GCACGTCAGCCTCAGCAT--TGGCCTGATGAGACGCGTG--------CTTCCATCAGACAGTTTGACCCGCTGACCTGTAAAGCCATTTCCAGCCTCTGTAAAATGCTAACTAACCCTTGCCCATGTAACACG-TGAAGAAATAGCCACACTAAATCTCGTGAGCACATCCACAGGTTGCTATCACTGACAGCAACGG---CCCGGCCCGGCCCAAGGCATCAAAGTGAAATAAAAAGATCAAGCAGTTATGACGA-------CTTCCATGCCCAGGATTTAACAGA
>gene=chr10_421050-422050; species=gorGor
atctctcaccatgtgacatgcaggctcccactttgccttctgccatgatcataagcttcctgaggcctcaccaggagctgagcagatgctggagccatgcttctcttagagcctgcagaactgtgagccaaaataaacctcttttccttatagattacccagtcttacacactcctttataacaatgcaaacacaccaacaAAAAGGAGAGAACCAGGCCAGACCTTGCAACGTGGCCTCACAAGGAATGTACACTATGGCTTCCATTGAACCATTTGCACCACTGACTTGTCATAGCATTTCCAGCCTCTGGAAAGCATTCCATAAGCCTTGCCCGCATAACACCTTGAAGCAGCAGCTCCTATAAATTTCATGAACACATCTGCAGTTTGCTACTCCTGACCACAAGCAGAGCCGGGCCAGGCTTGGGACATTCACACAAAACAAACACATCAAGTAGTGAACGAGCCTCACAGCCTCCAGTTCTAGGGCTTAACAGA
>gene=chr10_421050-422050; species=panTro
atctctcaccatgtgacatgcaggctcccactttgccttctgccatgatcataagcttcctgaggcctcaccaggagctgagcagatgctggagccatgcttctcttacagcctgcagaactgtgagccaaaataaacctcttttccttatagattacccagtctcacacactcctttataacaatgcaaacacaccaacaAAAAGGAGAAAAGCAGGCCAGACCTTGCAATGTGGCCTCACGAGGAATGTACACTATGGCTTCCATTGAACCATTTGCACCACTGACTTGTCATAGCATTTCCAGCCTCTGGAAAACATTCCATAAGCCTTGCCTGCATAACACCTTGAAGCAGCAACTCCTATAAATTTCATGAACACATCCGCCGTTTACTACTCCTGACCACAAGCAGAGCCGGGCCAGGCTTGGGACATTCACACAAAACAAACACATCAAGTAGTGAACAAGCCTCACAGCCTCCAGTTCTAGGGCTTAACAGA
>gene=chr10_421050-422050; species=papHam
gtctctcaccatgtgacacacgggctcccgctttgccttctgccctgatcgtaagcttcccgagacctccccaggagctgagcagatgctggagccatgcttctcttacagcctgcagaactgtgagccagaatcaacctcttctccttatagattacccagtctcacacattcctttataaccatgcaaacagaccaacaAAAAGGAGAGAAGCAGGCCAGACCTCGCAATGTGGCCTCACAAGGAATGTACACTATGGCTTCCACCAAACCGTTTGCACTGTTGACTTGTCACAGCGTTTCCAGCCTCTAGAAAACATTCCATAAGCCTTGCCTGCATAACACCTTGAAGCAGCAGCTCCTCTAAATTTCATGAACACATC--CAGTTTGCTACTCCTGACCACAAGCAGAGCTCGGCCAGGCTCAGGACATTAACACAAAACAAACAGATCAAGCAGTAAACAGGCCTTACAGCCTCCAGCTCTAGGGCTTACCAGA
>gene=chr10_421050-422050; species=ponAbe
atctctcaccatgtgacatgcaggctcccactttgccttctgccacgatcataagcttcctgaggcctcaccaggagctgagcagatgctggagccatgcttctcttacagcctgcagaactgtgagccaaaataaacctcttttccttatagattacccagtctcacacactcctttgtaacaatgcaaacagactaacaAAAAGGAGAGAAGCAGGCCAGACCTCGCAATGTGGCCTCACGAGGAATGTACACTACGGCTTCCATCGAACCATTTGCACCACTGACTTGTCATAGCATTTCCAGCCTCTGGAAAACATTCCATAAGCCTTGCCCACATAACACCTTGAAGCAGCAGCTCCTATAAATTTCATGAACACATCCGCAGTTTGCTACTCCTGACCACAAGCAGAGCCGGGCCAGGCTCAGGACATTAACACAAAACAAACACACCAAGTAGTCAACAAGCCTCACAGCCTCCAGTTCTAGGGCTTAACAGA
>gene=chr10_421050-422050; species=rheMac
gtctctcaccatgtgacacacgggctcccgctttgccttctgccctgat-gtaagcttcccgagacctccccaggagctgagcagatgctggagccatgcttctcttacagcctgcagaactgtgagccagaatcaacctcttctccttatagattacccagtctcacacattcctttataacaatgcaaacagaccaacaAAAAGGAGAGAAGCAGGCCAGACCTTGCAATGTGGCCTCACAAGGAATGTACACTACGGCTTCCACCAAACCGTTTGCACTGTTGAGTTGTCACAGCGTTTCCAGCCTCTGGAAAACATTCCATAAGCCTTGCCTGCATAACACCTTGAAGCAGCAGCTCCTATAAATTTCATGAACACGTC--CAGTTTGCTACTCCTGACCACAAGCAGAGCTCGGCCAGGCTCAGGACATTAACACAAAACAAACAGATCAAGCAGTAAACAGGCCTTACAGCCTCCAGCTCTAGGGCTTACCAGA
>gene=chr10_432179-433179; species=hg19
TCCTGTATTCATATGCCCATCACTCATGTGACAACTCCTAGAATTTTCTACCTCCAAAAGGTAAGAAGCTTCAGCGTAAGAAATTATTCAAAAGAAAAATGAGTGAAAATTACCACATATGAAACAGATGGGGGGAGCGTCTAAGCAGTCATGCTCCACGTAGCTTTTAAGGGCCAGGCCCACCTTAAACAAATAACAAGGCTACTTCCCCACGAAAAGTGCCCAAGCCCGGCACGTCATCCAGGGCACTCGTGACTGTGAGACAGTCGTTTCCCTACAACACACACAGACTGCCATCCTCAAGGGCAAATCTGGAAACTACTTTCCCCCGCAGAGTAACACAATAGCAGGCCCCACCGACTCAACAAACAGAAACATCCAGCTAACCAGATGTACGGGACAGTAGCCCACACACGAACCAACCTTTGACGTTATTCTAAGATACTGAATGCCAAAAGTGCGGGAAGAAAGATAATGATCTCCACGTGAGCCCTGGAAGG
>gene=chr10_432179-433179; species=bosTau
TCTTATAGTTATGTTCCAATCACTTGTGTAAAA-CTACTAGAATTTTTTGCTTCAAAAAAGATGAAAGTTTCAGCATAAGAAACT--TAAAAAAATGGGTGAGCGGAAATCATCACATGTACAACAGACACAGGGAGCCTCTAAGCAGTGATGCTAAATACATCCT-----------------------G----AACAAGGCCATCACTT--CTCACAGCACTAAAAA--------------GAGGC-------------------------CTCTACAATTCATGCTGAGTTCTGAC--CAAGGGGAAATCTGTAAGTATGTTTCCCCTGCAGCAT------------AACTCCAACAACACAGAAAACAAGAATGTTCAGCCAAATAGATGTGTGGGAAAGTGACCCAAACGCAAGA----CGTCAAGGTTTCTGAGCAATCTGAGCTGCCGCCCATG--GGAAGGGAGATCCTGAACTTTTC-TGAGCCTAGAAAGG
>gene=chr10_432179-433179; species=calJac
CCCTGTATTCATATGTCCATCACTCATGCGACAACTACTAGAACTTTCTACCTCCAAATGGTAAGACACTTTAGCATGAGAAATTATTCAAAAGAAAAATAAGTGGAAATTACCACATATGAAACAGATTGGGGGAGCAACTAAGCAGTCATGCTCCTCGTAGCTTTTAAGTGCCAAGTCTGCCTTAAAA----GACAAGGTTACTTCCCCATGAGAAGCACCCAAGCCCGGCGCGTCATCTGGGGCACTCATGATTGTGAGACAGTCATTTCTCTATAACACACACAGATTTCCACCTTCAAGGGCAAATCCATAAACTACTTTTCCCTGCAG-GTAACACAACAGCAGGCCCCATAAACGCAACACACAGGAACATCCACCTATCCAGATGCAGAGGACAGTAATCCACACACAAAGCAACCTTTGATGTTACTGTAAGATACTGAATGCCAGAAGTGTGGGAAAAAAGATAATGATCTCCATGTCAGCCATGGGAGG
>gene=chr10_432179-433179; species=canFam
--------------------------------------------------------------------------------------------------------------------------------------------------------------------------------------------------------------------------------------------------------------------------------------------------------------------------------------------------------------------------------------------------------------------------------------------------------------------------------------------------------------------
>gene=chr10_432179-433179; species=equCab
TTCTGTGTTTATGTTCTTACAACTTATGCAAAAATGACTAAAATTTTCTACTTCAGAAAAGATAAAAGTTTCAGCCTAAGAAA---------AAATGGGTGAGTGAAAATAACCACATATGAAACAGAAAAGGTGAGATTCTAAGCAGTTATGCTATATGTATTTTTTAAGCATCAAACATATCTTCAAG----AATAAGGTTATTTCTCTATTCAAAGTGCCCAAGCTTGGAACGTTGTCAGTGGCACTAACAATTATGAGATATGCAT-TCTCTATAACGTGTGCTGATTTT------CAAGGGGAAATCTGCAAAGGTTTTCCCTCTGTAGCAT-GTGGAACAGCAGATCGCACTGACATAGAGAACAAGAATGTGTAGGCAAATAGATATATGAGAAGGTGACCCAAACACAAGA--GTCAATAACATTACTGTGCCATCTTAAATGCCAAAAGTA--GGGAGGAAA----------------GAGACCAGTAAGG
>gene=chr10_432179-433179; species=gorGor
TCCTGTATTCATATGCCCATCACTCATGTGACAACTACTAGAATTTTCCACCTCCAAAAGGTAAGAAGCTTCAGCGTAAGAAATTATTCAGAAGAAAAATGAGTGAAAATTACCACATATGAAACAGATGGGGGGAGCGTCTAGGCAGTCACGCTCCACGTAGCTTTTAAGGGCCAAGCCCACCTTAAAC----AACAAGGCTACTTCCCCACGAGAAGCGCCCAAGCCCGGCACGTCGTCCAGGGCACTTGTGACTGTGAGACAGTCGTTTCCCTACAACACACACAGACTACCATCCTCAAGGGCAAATCTGGAAACTACTTTCCCCCGCAGAGTAACACAATAGCAGGCCCCACCGACTCAACAAACAGAAACATCCAGCTAACCAGATGTACGGGACAGTAGCCCACACACGAACCAACCTTTGACCTTATTCTAAGATACTGAATGCCAAAAGTGCGGGAAGAAAAATAATGATCTCCACGTGAGCCCTGGAAGG
>gene=chr10_432179-433179; species=panTro
TCCTGTATTCATATGCCCATCACTCACGTGACAACTACTAGAATTTTCTACCTCCAAAAGGTAAGAAGCTTCAGCGTAAGAAATTATTCAAAAGAAAAATGAGTGAAAATTACCACATATGAAACAGATGGGGGGAGCATCTAAGCAGTCATGCTCCACGTAGCTTTTAAGGGCCAAGCCCACCTTAAACAAATAACAAGGCTACTTCGCCACGAGAAGTGCCCAAGCCCGGCACGTCATCCAGGGCACTCGTGACTGTGAGACAGTCGTTTCCCTACAACACACACAGACTGCCATCCTCAAGTGCAAATCTGGAAACTACTTTCCCCCGCAGAGTAACACAATAGCAGGCCCCACCGACTCAACAAACAGAAACATCCAGCTAACCAGATGTACGGGACAGTAGCCCACACACGAACCAACCTTTGACATTATTCTAAGATACTGAATGCCAAAAGTGCGGGAAGAAAGATAATGATCTCCACGTGAGCCCTGGAAGG
>gene=chr10_432179-433179; species=papHam
TCCTGTATTCATATGCCCATCACTCATGTGACAACTACTAGAATTTTCTACCACCAAAAGGTAAGAAGCTTCAGCATAAGAAATTATTCAAAAGAAAAATTAGTGAAAATTACCACATTCGAAACAGATGGGGGGAGCATCTAAGCAGTCATGCTCCACGTAGCTTTTAAGTGCCAAGCCTGCCTTAAACA---AATAAGGTTTCTTCCCCATAAGAAGTGCCCAAGCCCGGCACGTCATCCAGGGCACTCGTGATTGTGAGACAATCATTTCCCTATAACACACACTGATTGCCATCCTCAAAGGCAAATCTGTAAACTACTTTTCCCCACAGAGTAACACAACAGCAGGCCCCACTGACTCAAGAAACAGGAACATGCAGCTAACCAGATGTACAGGACAGTAATCCACACACCAACCAACCTTTGATGTTACGCTAAGATACTGAATGCCAAAAGTGTGGGAAGGAAGACAATGATCTCCACGTGAGCCCTGGAAGG
>gene=chr10_432179-433179; species=ponAbe
CCCTGTATTCATATGCCCATCACTCATGTGACAACTACTAGAAGTTTCTACCTCCAAAAGGTAAGAAGCTTCAGCATAAGAAATTATTCAAAAGAAAAATGAGTGAAAATTACCACATACGAAACAGATGGGGGAAGCGTCTAAGCAGTCATGCTCCACGTAGCTTTTAAGGGCCAAGCCCGCCTTAAACAAATAACAAGGCTACTTCCCCACGAGAAGTGACCAAGCCCGGCACGTCATCCAGGGCATTCGTGACTGTGAGACAGTTGTTTCCCTACAACACACGCAGATTGCCATCCTCAAGGGCAAATCTGGAAACTACTTTTCCCCGCAGAGTAACACAACAGCAGGTCCCACCGACTCAAGAAACAGGAACATCCAGCTAACCAGATGTACGGGACAGTGACCCACACACGAACCAACCTTTGACGTTACCCTAAGATACTGAATGCCAAAAGTGCGGGAAGAAAGATAATGATCTCCACGTGAGCCCTGGAAGG
>gene=chr10_432179-433179; species=rheMac
TCCTGTATTCATATGCCCATCACTCATGTGACAACTACTAGAATTTTCTACCACCAAAAGGTAAGAAGCTTCAGCATAAGAAAATATTCAAAAGAAAAATTAGTGAAAATTACCACATTCGAAACAGATGGGGGGAGCATCTAAGCAGTCACGCTCCACATAGCTTTTAAGTGCCAAGCCTGCCTTAAACA------AAGGTTTCTTCCCCATAAGAAGTGCCCAAGCCCGGCACGTCATGCAGGGCACTCGTGATTGTGAGACAATCATTTCCCTGTAACACACACTGATTGCCATCCTCAAAGGCAAATCTGTAAACTACTTTTCCCCACAGAGTAACACAACAGCAGGCCCCACTGACTCAAGAAACAGGAACATGCAGCTAACCAGATATACAGGACAGTAATCCCCACACCAACCAACCTTTGATGTTACGCTAAGATACTGAATGCCAAAAGTGTGGGAAGGAAGATAATGATCTCCACGTGAGCCCTGGAAGG
>gene=chr10_455453-456453; species=hg19
TTCAGTACCATCACTGTTTTAATCTTTTCCCTCTTTTAAATCCAAACACTAAATCAGATTTTGTCGTTTACAACACAGTGCAAATTAAAACACCCTGAATTAATTTCATATCAGAATGAGAGTTCCTTAGATTAGTGTTATTATTATTTATCTACCACAGTATTTATCCCCTTGCTAATGAGAACGTGAAGAGAATGATTATCTTTGATTGTTCTGGTTCCTAGGACACTTCCCGGTCATACTACGTGCTCAGCAAATGTTTCTTCATTTTACTGATGTCGCAGGCAAGCTGTAATAAAATACAAAGTTACGGTGTGCATTCTAGCATATTCTTGAGCACTTAATTGCTAGACACACATTTATTCATGTTCCCTCCTCCTGTCTTCCTTAGCTCCTCATCCTCAACACCATAGGCAGTCTTCAAGACGGGCAGCTTTACAGTCATCTGGAATTCTATTAGGGGATTTTATTTTCCTGGAAAAGATCACTGGCTCATTAGA
>gene=chr10_455453-456453; species=bosTau
-------------------------------tcttcctgacccaggaatcgaaccagaattctttaATAACAACAAATTTTAAATGAAAAGAATCTGAATTTATTTCATATTGGATTTGTAGCAACACAATTTAGGGTTGCTCCTGTCTTCCTACCAATGGAtttatccccctagtgattagggaacaaagaggacttttctttctgattcctgtaattccta-gacattcctggctcacagtatgtgctcaacaaatg----tttgttttattAACAGCATAAGCAAGCTGTAA-AAAGCACAAAATTACAGTATTCATTTGAGCCTCTTCTTGAGTACTAAATTAC----TGTGACTTTATTCAC-------ACCTCTTCCTTCCTTAACTCTA---TCTCCTC----------------AAGACTGTCTACTTTACAATTATTTGGT-TTTTATTTGGTGATTGTATTTCTCCCCAAAGAGTTACTAGCC-ATTAGA
>gene=chr10_455453-456453; species=calJac
TTCAATGCAATCA--GTTTTAATCTTTTCCCTATTTTAAATGTAAACACTAAATCAGATTTTGTTGTCTATAACACAGTGCAAATTTCAAAACTCTGAATTTATTTCATATCGGAATGAGAGCTCCTCAGATTAGTGT---TATTATTTGCCTACCACAGGATTTAACTCCTTACTAATGAGAGCA--AAGAGAATGATTATCTCTGATTGCTCTAGTTCCTAGAACACTTCTTGTTCATAGTGTGTGCTTCGCCAATGTTTCTTCATTTTTCTAATATCACAGGCGAACCATAATGAAGTACAAAGTTACAGTGTGCATTCTAGCATATGCCTGAGCACGTCACTGCTAGACAGACATTCATTCATGTTCCCTCCTCCCATCTTCTTTAACTTCTCATCCTCAACACCATGGGCAGTCTTCAAGACTGGCAGCTTTACAGTCATGTGGAATTCCATTTGAGGATTTTCTTTTCCTGAAAACAATCACTGGCTCATTAGA
>gene=chr10_455453-456453; species=canFam
ATAAATAAAATCACTGCTTTAATCTTTTCC-TATTTTAAATGTAGAAGCTAAATTTAGATTTTTTGCTTGTAACTTGTTTTGAATGAAAAAAAGCCAAATTTATTTCACTTTGGATTTGCAGCAGTCCAAATTAGGGT---TACTGTTTATCTACCATAAGACTTACCCTCTTTGTGATTAGGGGACAAAGAAAATG--TTTCT-TTATTTCTCCAAGTCCTAGTGCATTCCTGCTTTACATTATATGTTCAACACATGCTTCTTTGTTTCATTAATGTCCTAGGCAATCTATAA-AAAGCACACAATCA---------------------------CACTT-------------GAATTTGTCTGC-------TCCACCCTCTTCTAGAGCTCGT---TCTCAACACTGCAGCC----CCAAAGGCTGGCTACCTTACAAGTATTTGGTATTTTGCTGGGTGATCATATTTTTCCACAAATAGTCACTAGCT-------
>gene=chr10_455453-456453; species=equCab
ATAAGTGTAATCACTGTTTTAATCATTTTG-TATTTTAAATGTAAAAGCTAAATTAAAATTTTTTGTTTACAACATATTTTGAATGAAAAAAATCTGAATTTATTTTATATTGGACTTGCAGTAACCCAAATTAGGGTCACTACTGTTTACCCACCACAGGGTTTATCCTCTTAGTGATTAGGGGACGAAGACAATGTTTTTCTGTGATTCCTCTAATTCCTAGG-------------ACAGTAT---------------------------------------GCAGTT--TAG------------------------------CATCTTCTTGAGCATTTAATTACTAGGTATGAATTTATTCAT-------TCACTCCTCCTC------------------------------------AAGACTGGCTCCCTTACAATTATTTGGTATTTTATTTGATGATTACATCCCCCCCCAAAAAGTCAGTAGC-CATTAGA
>gene=chr10_455453-456453; species=gorGor
--------------------------------------------------------------------------------------------------------------------------------------------------------------------------------------------------------------------------------------------------------------------------------------------------------------------------------------------------------------------------------------------------------------------------------------------------------------------------------------------------------------------
>gene=chr10_455453-456453; species=panTro
TTCAGTACCATCACTGTTTTAATCTTTTCCCTATTTTAAATCCAAACACTAAATCAGATTTTGTCGTTTACAACACAGTGCAAATTAAAACACCCTGAATTTATTTCATATCAGAATGAGAGTTCCTTAG-----TGTTATTATTATTTATCTACCACAGTATTTATCCCCTTGCTAATGAGAACGTGAAGAGAATGATTATCTTTGATTGTTCTGGTTcctaggacacttcccggtcatagtacgtgctcagcaaatgtttcttCATTTTACTGATGTCGCAGGCAAGCTGTAATAAAATACAAAGTTACGGTGTGCATTCTAGCATATTCTTGAGCACTTAATTGCTAGACACACATTTATTCATGTTCCCTCCTCCTGTCTTCCTTAGCTCCTCATCCTCAACACCATAGGCAGTCTTCAAGACGGGCAGCTTTACAGTCATCTGGAATTCTATTAGGGGATTTTATTTTCCTGGAAAAGATCACTGGCTCATTAGA
>gene=chr10_455453-456453; species=papHam
--------------------------TTCCCTATTTTAAATGTAAACGCTAAATCAGATTTCGTTGTTTACAACACAGTGCAAATTTAAAAACCCTGAATTT-------------------------------------ATTATTGTTTGTTTACCACAGTATTTAT-CCCTTGCTAATGAGAACATGAAGAGAATGATTTTTTTTTTTTGTTCTAGTTCCTAGGACATGTCCTGGTCATAGTATGGGTTCAGCAAATGTTTCTTCATTTTACTAATGTCACAGGCAGGCTGTAATGAAATACAAAGTTACAGTGTGCATTCTAGCATATTCTTGAGCACTT--TTGCTAGACACACTTTTATTCATGTACCCTCCTCCCGTCTTCCTTAGCTCCTCATCCTCAACACCGTAGGTAGTCTTCAAGACTGGCAGCTTTACAGTCATCTGGAATTCTATTTGGGGATTTTATTTTCCTGAAAACGATCACTGGCTCATTAGA
>gene=chr10_455453-456453; species=ponAbe
TTCAGTGCAATCACTGTTTTAATCTTTTCCCTATTATAAATGCAAACACTAAATCAGACTTTGTTGTTTACAACACAGTGCAAATTTAAAAACCCTGAATTTATTTCATATCA----CAGAGTTCCTTGGATTAACATTGTTATTATTTAT----CACAGTATTTATCCCCTTGCTAATGAGAACGTGAAGAGAACAATTATCTTTGATTGTTCTTGTTCCTAGGACACTTCCCTGTCATAGTACGTGCTCAGCAAATGTTTCTTCATTTTAC---TGTCACAGGCAAGCTGTAATGAAACACAAAGTTACGGTGTGCATTCTAGCATATTCTTGAGCACTTAATTGCTAGACACACATTTATTCATGTTCCCTCCTCCTGTCTTCCTTAGCTCC---TCCTCAACACCATAGGCAGTCTTCAAGACTGGCAGCTTTACAGTCACCTGGAATTCTCTTTCGGGATTTTATTTTCCTGAAAATGATCACTGGCTCATCAGA
>gene=chr10_455453-456453; species=rheMac
TTCAATGCAATCA--GTTTTAATCTTTTCCCTATTTTAAATGTAAACGCTAAATCAGATTTCGTTGTTTACAACACGGTGCAAATTTAAAAACCCTGAA---------------------------------------TATTATTATTTGTTTACCACAGTATTTAT-CCCTTGCTAATGAGAACATGAAGAGAATGTTTTTTTTTTTTTGTTCTAGTTCCTAGGACATGTCCTGGTCATAGTATGGGTTCAGCAAATGTTTCTTCATTTTACTAATGTCACAGGCAAGCTGTAATGAAATACAAAGTTACAGTGTGCATTCTAGCATATTCTTGAGCACTT--TTGCTAGACACACTTTTATTCATGTACCCTCCTCCCGTCTTCCTTAGCTCCTCATCCTCAACACCATAGGTAGTCTTCAAGACTGGCAGCTTTACAGTCATCTGCAATTCTATTTGGGGATTTTATTTTCCTGAAAACGATCACTGGCTCATTAGA
>gene=chr10_534206-535206; species=hg19
GCTTGCGTGATGTCGTGGATGACTGTTCATGGTTTATTTGTAACACACATGCACAGTTATCCTTAAAACCAGACAATGTCCCATAGAACTGTGCCCCAACCCAGTTGTCTTACAAACTGAAGCCAGGGTGCTCCTGCGTGTACCACATGTACCACACACACAGACGTCTGTGCCTGACGCAGAGAGACCTGCAGGTAAGTGACTGGCTGGGAGTGCGCTGAAGACCTGGGCAGACGCGGGGTGATCATTTACCTGTTCAGTTACTGGGGGGCGGGCAAAGGGGAAACTTACGATGATTCTATCCCAAAATGCAGAAGACGACGGCTTGATGTGCATGCTACCCCAAAGCCGAAGCGCTGGATGCCACGGCCCTGAGACCAGGCTCACTCAGGCCCCAAAGCTCATGGCTCACAAACTCCTGCTACGTTTTCATGGAAAAAGTCCAGTTATTTTTAACTCTGGACTGCCTCAGCATCTGGTAGACAGAGGTCCACCAGATT
>gene=chr10_534206-535206; species=bosTau
---CTCATGAGCCTTGGGATGGCTGCT--CAGTTTTTTTGTAACACATACAAGTGGCTTACCTTC---AGGGTCAGTGTCCTAAAGAACCAAGTG-TGGCTCCACTGTTCTACAGACC-AGAACTGTATGTTGATGGAGT--------------TAGTCACAAATG--AGCTGCAGACACAGAGGGACTT-CAAAT-GGTGACTGGATAGACATGCATTCAGAATCAGGGCAAATGGCTGGTGACTACTTAACTGTTTCGTGGCCAGAGAAAGG-CAGAG-GGAAATCGAGGATTACTCCATGT-AAAGTGTGTGAGACACTGGCCTGGCTCAC-TGTC-AC------ACAAAGGATCTA--GTCTGCAACAAGGG--CAGGTTC-CTCGGGCCCCCAGGCTCAGAGCT-GAAAGTCCTCACTGCATTTTCACACACAAAGTTCAGTTA-TTTTAACTCTGGGCTACTTCAGCTTCTGGTAGACAGAGGTCCATCAGATT
>gene=chr10_534206-535206; species=calJac
GCTTGTGTGATGTCGTGGATGACTGTTTACG--------------CACACGCACAGTTATCCTTAAAACTGGACAATGTCACATAGAATTGCACCTCAACCCGGTTG--TTACAAACTTA--------------------------------TACACACACAGACGTCTGTGCCTGACGCGGAGAGACCTGCAGATAAGCGACTGGCTGGGG--GAACTGAAGACTGAGTCAGATGTGGGGAGATCATTTCCCTGTTCAGTGACGGGGGGGCGGGCCGAGGGGAAACTTATGACAATTTTATCCCAAAGTGCAGAAGACAATGGCTTGATTTGCGTGCTGAC------CCATGGTGCCTGATGCCATGGCCCTGAGACCAGGCTCACTCAGCACCCAAAGCTAAGGGCTCACAGGCTCTTGCTACGTTTTCATGGAAAAAGTCCAGTTATTTTTAACTCTGAGCTACCTCAGCATCTGGCAGAAAGAGGTCCAAAAGATT
>gene=chr10_534206-535206; species=canFam
-----------------------------------------------------------------------------------------------------------------------------------------------------------------------------------------------------------------------------------------------------------------------------------------------------------------AAAGCACTGGAGGCCACAGCTGGA---GTGCGTGTCC------CACAAGGATCCAGGGTCTGGGGTGAGGG--CAGGGCCACTTGGGCCCCCGAGCCCACAGCTGGGACG---TGGACGGACTTCCATGGAGGAAGTCCTGTTGCTCTTAACTCCGCACTCCTGTAGCCTCTGGTGGACGACAGTCC-ATGGGTC
>gene=chr10_534206-535206; species=equCab
GTCCTCCTGAGGCCCCGGATAGCTGCT----------------------------------------TTGGGTCAGCATCCTCCAGAACCAAGTTCCAACCTTGCTATTCTAAAAACC-AGGACTGCGTGCTGATGGAGT--------------TAGGCACACAAG--AGCACCAGATACGAAGCGACTT-CATGTAAATGGCTGGACAGCAGTGCACTCAT---------AAACACAGGGTTATCATTTAACTGTTTAGCAACTGGGGAAAGGGCAGAGGGGAAAACTGTAACAAGTCCATTT-AAAGTGTATAAGACAACAGCCTTG---GTGTGTTACC------CAAAAGGACCCAGCATCTGTGGCAATCT---------------GCCTCCAAGCCCAGGGCTAAAAAGCCTTTGCTACATTTCCACGGAGAAAGTCCAGTTATTTTTAATTCTGAACTACTTTAGCATCTGGTAGACAGAGGTCCAACAGATT
>gene=chr10_534206-535206; species=gorGor
GCTTGCGTGATGTCGTGGATGACTGTTCATGGTTTATTTGTAACACACGTGCACAGTTACCCTTAAAACCAGACAGTGTCCCATAGAACTGTGCCCCAACCCGGTTGTCTTAAAAACTGAAGCCAGGGTGCTCCTGCGTGTACCACGTGTACCACACACACAGACGTCTGTGCCTGACGCAGAGAGACCTGCAGATAAGTGACTGGCTGGGAGTGCACTGAAGACCTGGGCAGATGTGGGGTGATCATTTACCTGTTCAGTGACTGGGGGGCAGGCAGAGGGGAAACTTACGATGATTCTATCCCAAAATGCAGAAGACGATGGCTTGATGTGCATGCTACCCCAAAGCCGAAGCGCTGGATGCCACGGCCCTGAGACCAGGCTCACTCAGGCCCCAAAGCTCATGGCTCACAAACTCCTGCTATGTTTTCATGGAAAAAGTCCAGTTATTTTTTACTCTGGACTGCCTCAGCATCTGGTAGACAGAGGTCCACCAGATT
>gene=chr10_534206-535206; species=panTro
GCTTGCGTGATGCCGTGGATGACTGTTCATGGTTTATTTGTAACACACATGCACAGTTATCCTTAAAACCAGACAATGTCCCATAGAACTGTGCCCCAACCCAGTTGTCTTACAAACTGAAGCCAGGGTGCTCCTGCGTGTACCACGTGTACCACACACACAGACGTCTGTGCCTGACGCAGAGAGACCTGCAGGTAAGTGACTGGCTGGGAGTGCGCTGAAGACCTGGGCAGACGCGGGGTGATCATTTACCTGTTCAGTTACTGGGGGGCGGGCAGAGGGGAAACTTACGATGATTCTATCCCAAAATGCAGAAGACGACGGCTTGATGTGCATGCTACCCCAAAGCCGAAGCGCTGGATGCCACGGCCCTGAGACCAGGCTCACTCAGGCCCCAAAGCTCATGGCTCACAAACTCCTGCTAGGTTTTCATGGAAAAAGTCCAGTTATTTTTAACTCTGGACTGCCTCAGCATCTGGTAGACAGAGGTCCACCAGATT
>gene=chr10_534206-535206; species=papHam
GCTTGCATGATGTTGTGGATGACTGTTTAAGGTTTATTTGTAACACAGAAGCACAGTTATCCTTAAAACCAGACAACGTCCCATAGAACTGTGCCCCAACCCAGTTGTCTTACGAACTGAAGCCAGGGTGGTCCTGCATGTACCACGTGTACCACACACACAGATGCCTGTGCCTGATGCAGAGAGACCTGCAGATAAGTGACTGGCTGGGAGTGCACTGAAGACCAGGGCAGATGTGGGGTGATCATTTACCTGTTCAGTGACTGGGGGGCGGGCAGAAGGGAACCTTATGATGATTCTATCCCAAAACACAAGAGACGATGGCTTGATGT---------------GCCAAAGCACTGGATGCTGCGGCCCTCAGACCAGGCTCACTCAGGGCCCAAAGCTCAGGGCTCACAAGCTCCTGCTACGTTTTCATGGAAAAAGTCCAGTTATTTTCAACTCTGGACTGCCTCAGCATCTGGTAGACAGAGATTCACCAGATT
>gene=chr10_534206-535206; species=ponAbe
GCTTGCGTGATGCCGTGGATGACTGTTCATGGTTTATTTGTAACACACATGCACAGTTATCCTTAAAACCAGACAATGTCCCATAGAACTGCGCCCCAACCCAGTTGTCTTACAAACTGAAGCCAGGGTGCTCCTCCATGTACCATGTGTACCACACACACAGACGTCTGTGCCTGATGCAGAGACACCTGCAGATAAGTGACTGGCTGGGAGTGCGCTGAAGACCTGGGCAGACGCAGAGCAATCACTTACTTGTTCAGTGACTG-------------GGGGAAATTTACAACAATTCTATCCCAAAATGCAGAAGACGACGGCTTGATGTGCATGCTACCCTGAAGCTGAAGCGCCGGATGCCGTGGCCCTGAGACCAGCCTCACTCAGGCCCCAAAGCTCATGGCTCACAAACTCCTGCTACGTTTTCATGGAAAAAGTCCAGTTATTTTTAACTCTGGACTGCCTCAGCATCTGGTAGACAGAGGTCCACCAGATT
>gene=chr10_534206-535206; species=rheMac
GCTTGCGTGATGTCGTGGATGACTGTTTATG----ATTTGTAACACACAAACACAGTTATCCTTAAAACCAGACAACGTCCCATAGAACTGTGCCCCAACCCAGTCGTCTTACGAACtgaagccagggtgt---------TCCTGCGTGTACCACACACACAGATGCCTGTGCCTGACCCAGAG--ACCTGCAGATAAGCGACTGGCTGGGAGTGCGCTGAAGACCTGGGCAGACGCGGGGCGATCATTTACCTGTTCAGTGACTGGGGGGCGGGCAGAGGGGAAACTTACACCGATTCTATCCCAAAATGCAGAAGGCGATGGCTTGATGT---------------GCCGAAGTGCTGGATGCCGCGGCCCTCAGACCAGGCTCAC-------------------------AAGCACCTGCTACGTTTTCATGTGACAAGTCCAGTTATTTTCAACTCTGGACTGCCTCAGCATCTGGTAGACAGAGATCCACCGGATT
>gene=chr10_619096-620096; species=hg19
cgcctcggcctcccaaagtgctgggattacaggcatgagccatcacgccGGCTTTTTTTTTCCTCTTTTCTTTTTAAGTGATTATGTGCTTCAGAGTCTTGTAGGTACTTAAAAAAAAAGAACAAGTAATTGTGTAAGAGAAAGAAACCATTAACACGTTTTACACATCTCAAAACTCACAAATGAAATGCCAAGAATAAAATGTATTTTATTCACAGAAGCAGCATTCTTCAAGTTCTATAAAGTGGTACCATGGACACACCACCACATCACAGACTAGAGCGTGACAGGACTGCTCAGATTCCAAACACGTTCTGAACGGTCCTCCCTGTCACTTTCCTCAACGGGAACACTTTATTCTGTCTTCTACTCAAATTAAGTATCTTGCAAGGGAGTTGAAGAAAACTGCATAGCAGATTTTAAAACTTCAATGCTTTTCTCAATTTTTGCCACGTTCTGATGCATTTTACTGACTACACGGCCAGTAAGTTTAAAGCTTT
>gene=chr10_619096-620096; species=bosTau
--------------------------------------------------------------------------------------------------------------------------------------------------------------------------------------------------------------------------------------------------------------------------------------------------------------------------------------------------------------------------------------------------------------------------------------------------------------------------------------------------------------------
>gene=chr10_619096-620096; species=calJac
cacctcagcctcccaaagtgctgggatta-----------------------------------------TTTTAAAGTGATTATGTGCTTCGGAATCTTGTAGGTAC---------------------------------AAGAAACCACTAACAGGTTTTACACATCTCAAAACTCACAACTGAAATGCTAAGAATAAAGTGTATTTTATTCACAGAAGCAGCATTCTTAAAGTCCTATAAAGTGATACCGTGGACACACCACCACC--------------------------------TTCCCAACTCATTGTGAACAGTCCT-CCTGTTACTTTCCTCAGTGGGGACACTTTATTCTGCTTTCTACTCAAATTAAGTATCTTGCAAGGGAGCTGAAGAAAACTGAATAGCAGATTTTAAAACTTCAATGCTTTTCTCAATTTAAGCCATGTTATAATGCATTTTATTGACTATGTGGTCAA---------------
>gene=chr10_619096-620096; species=canFam
---------------------------------------------------------------------------------------------------------------------------------TTCCAAGAGA--GAGAAACTGTTAACGCTTGTCGCCCATCTCAAGACTCACAAACGAAACGTGAGGAAAACATTGTATCTTGCTCGTGAAAGCAGC-TTCCGATGTCCCC---ACGTCACACCGCGGACCCTGTGCCGC-CCGCTGACCC----GTGATGAGACTCCAC-----------------------------------------------------------------------------------------------------------------GGCAGTTCTT-AAGAACTGGATCTCTTCTTACGTTATATCAC---ATAACGTCTC-CGCTGACTAGAGGG-------AGTTTAACCTTT
>gene=chr10_619096-620096; species=equCab
-------------------------------------------------------------------------------------------------------------------------------AACTCT----------GAAAGTTGTAACAGTTTTCACACATCTCAAAACACATAACTGAAATGTTAGAAACAAAATGTATTTTATCCAAGAAGGCAGCTTTGTGAAGTTCCT--AAAGCAATACTACGG-CCCAGTATCAA-CTACAAACTCGAAAGTAACAGGGTTCCAT---GTTTGAACTCATTATGAATGGCCCT-CCTGCT--TTTCCTCAGGGGAGACATGTTACTCTGTTTTCTGCTCAAATTAAGTATTTTGCAGAGAAGTCTAAGAAAATTTCACAAAAATTCT--------TGATGCTTTTCTTATAGTAAGTCACATTATAATGCATTTTACTGACTAGATGGTCAACAAGTTTCAACCTTC
>gene=chr10_619096-620096; species=gorGor
[truncated: 6,884,324 more chars]
