# Supplementary material for: Combining phylogenetic footprinting with motif models incorporating intra-motif dependencies
Source: BMC Bioinformatics. 2017 Mar 1;18:141. doi: 10.1186/s12859-017-1495-1 (PMC5333389; doi:10.1186/s12859-017-1495-1)
Supplement: Supplementary file 2 — Sequence data. This archive contains data files of alignments of the ChIP-seq positive regions and negative control regions for each of the 35 TFs in FASTA format. (ZIP 83763.2 kb) [file 12859_2017_1495_MOESM2_ESM.zip › Mxi/Mxi1_(AF4185)_pos.txt]

>gene=chr20_304960-305304; species=hg19
TGCCCGCTACGCCCCAGCGGAATGCCACCTTAAAGACCCTAATCCGGGCACCTCCCAGCTCCTGCTTCCCAAGGGCGAGGCCTCAGCGCCCCCTCCCATCGCCCATGCTCACGACGCCGTGAAGGTGACCTCCCCCAGGGGCGGCACACGCCCAGTGGTGCCCGAACTGGCTCACACGTGGTGAGCCGGGAGCGCGCGGCCCCTCCCCGCCACGCGCCTCGTGCCGGCCACCCGGCCACGCCCCCAGGACTGGCTCCGCCCCGTGCCCCTGCACGCTTCTCCAGGCTTGGGTGGGGCGACGCGCCCAAGTCGGGCACCGGGCAGGCTACGGGGTGGGGTAGGAC
>gene=chr20_304960-305304; species=bosTau
TGCCCACTATGCCCCAGCAAAATGCTACCCTAGAGACCCTCACCCCGACCCCTCCCAGCTCCCGACTCCGTGGAGCGACGCTTCAGCGCCCCAGCCCATCG-TCGGGCCCACCGCGCGGTGAAGGTGACCTCCCCCAGGGGCAGCACACGCCCCGCAGTGCCCGAGCGGGCTCACACGTGGTGAGATGGGAGCGCGCAGCCCCTCCCCGCCACGCGCCTCGAGCGTGCGCCTCGTACACGCCCCTTGGCCGGGCTCCGCCCCGTGCCCGCGCACGCTTTTCCAGACTCGGGAGGGGCATCGCGCCC--GTCTGGCACCCGGCTGGCCGCGATGTGGGGTGGGAC
>gene=chr20_304960-305304; species=calJac
TGCCCGCTACGCTCTAGCGGAATGCTACCTTGGAGACCCTAATCCGGACACCTCCCAGCTCCTGCTTCCCGAGGGCGAGGCCTCAGCGCCCCCTCCCATCGCCCAAGCTCACGACGCCGTGAAGGTGACCTCCCCCAGGGGCGGCACACGCCCGGTGGTGCCCGAACGGGCTCACACGTGGTGAGCCGGGAGCGCGCGGCCCCTCCCCGCCACGCGCCTCGTGCCTGCCACCCGGCCACGCCCCCAGGACTGGCTCCG-CCCGTGCCCCTGCACGCTTCTCTAGGCTTGGGAGGAGCGACGCGCCCAAGTCAGGCACCGCGCAGGCTATGGGGTGGGGTAGGAC
>gene=chr20_304960-305304; species=canFam
TGCCCTCTGCGCCCCAGCCGAATGCCACTTTAGAGACCCTGATCCCGACGCC-CCCAGCTCCTGAATCTGAGGGGCGAGGCCCCAGCGCCCCTTCCCATCGCCCAGGCCCGTGGCGCCGTGAAGGTGACCTCCCCCGGGGGCAGCACAGGGCCCGCGGTGCCGGAGCGGGCTCACACGTGGTGAGCGGGGAGCGCGCAACCCCTCCCCGCCACGCGCCTCGAGCATGCGTCGCGGACACGCCCCTTGGCCTGGCTCCGCCCCGTGCCCGCGCACGCTTCTCCAGGCTCGGGAGGGACGTCGCGCCCCCGTCCCGCAAACTGCGCGTTGCGGTGTAGGGTGGGAC
>gene=chr20_304960-305304; species=equCab
TGCTCACTACGTCCCAGCAGAGTCCCACTTTAGAGACCCTAAGCCCGACCCCTCCCAGCTCCTGATGCCGAGAGACGAGG-CTCAGCGCCCCCCCCCATCGCCCGAGCCCACAGCGCCGTGAAGGTGACCTCCCCCAGGGGCAGCACACGCCCAGCGGTGCCCGAGCCGGCTCACACGTGGTGAGAGGGGAGCGCGCAGCCCCTCCCCGCCACGCGCCGCGAGCATGCGTCGAGGACACGCCCCTCGGCCTGGCTCCACCCCGTGCCCGCACACGCTTCTCCCGACCCAGAAGGGGCCTCGCGCCCTAGTCCCGCACCCGGCTGGCCGCAGGGTCGGGTGGGAC
>gene=chr20_304960-305304; species=gorGor
TGCCCGCTACGCCCCAGCGGAATGCCACCTTAAAGACCCTAATCCGGGCACCTCCCAGCTCCTGCTTCCCAAGGGCGAGGCCTCAGCGCCCCCTCCCATCGCCCATGCTCACGACGCCGTGAAGGTGACCTCCCCCAGGGGCGGCACACGCCCAGTGGTGCCCGAACTGGCTCACACGTGGTGAGCCGGGAGCGCGCGGCCCCTCCCCGCCACGCGCCTCGTGCCGGCCACCCGGCCACGCCCCCAGGACTGGCTCCGCCCCGTGCCCCTGCACGCTTCTCCAGGCTTGGGTGGGGCGACGCGCCCAAGTCGGGCACCGGGCAGGCTACGGGCTGGGGTAGGAC
>gene=chr20_304960-305304; species=panTro
TGCCCGCTACGCCCCAGCGGAATGCCACCTTAAAGACCCTAATCCGGGCACCGCCCAGCTCCTGCTTCCCAAGGGCGAGGCCTCAGCGCCCCCTCCCATCGCCCATGCTCACGACGCCGTGAAGGTGACCTCCCCCAGGGGCGGCACACGCCCAGTGGTGCCCGAACTGGCTCACACGTGGTGAGCCGGGAGCGCGCGGCCCCTCCCCGCCACGCGCCTCGTGCCGGCCACCCGGCCACGCCCCCAGGACTGGCTCCGCCCCGTGCCCCTGCACGCTTCTCCAGGCTTGGGTGGGGCGACGCGCCCAAGTCGGGCACCGGGCAGGCTACGGGGTGGGGTAGGAC
>gene=chr20_304960-305304; species=papHam
TGCCCGCTACGCCCCAGCGGAATGCCACCTTAAAGATCCTAATCCGGACACCTCCCAGCTCCTGCTTCCCAAGGGCGAGGCCTCAGCGCCCCCTCCCATCGCCCATGCTCGCGACGCCGTGAAGGTGACCTCCCCCAGGGGCGGCACACGCCCGGTGGTGCCCGAACTGGCTCACACGTGGTGAGCCGGGAGCGCGCGGCCCCTCCCCGCCACGCGCCTCGTGCCGGCCACCCGGCCACGCCCCCAGGACTGGCTCCG-CCCGTGCCCCTGCACGCTTCTCCAGGCTTGGGTGGGGCGACGCGCCCAAGTTAGGCACCGCGCAGGCTACGGGGTGGGGTAGGAC
>gene=chr20_304960-305304; species=ponAbe
TGCCCGCTACGCCCCAGCGGAATGCCACCTTAAAGACCCTAATCCGGGCACCTCCCAGCTCCTGCTCCCCAAGGGCGAGGCCTCAGCGCCCCCTCCCATCGCCCATGCTCACGACGCCGTGAAGGTGACCTCCCCCAGGGGCGGCACACGCCCGGTGGTGCCCGAACTGGCTCACACGTGGTGAGCCGGGAGCGCGCGGCCCCTCCCCGCCACGCGCCTCGTGCCGGCCACCCGGCCACGCCCCCAGGACTGGCTCCGCCCCGTGCCCCTGCACGCTTCTCCAGGCTTGGGTGGGGCGAAGCGCCCAAGTCGGGCACCGCGCAGGCTACGGGGTGGGGTAGGAC
>gene=chr20_304960-305304; species=rheMac
TGCCCGCTACGCCCCAGCGGAATGCCACCTTAAAGATCGTAATCCGGACACCTCCCAGCTCCTGCTTCCCAAGGGCGAGGCCTCAGCGCCCCCTCCCATCGCCCATGCTCGTGACGCCGTGAAGGTGACCTCCCCCAGGGGCGGCACACGCCCCGTGGTGCCCGAACTGGCTCACACGTGGTGAGCCGGGAGCGCGCGGCCCCTCCCCGCCACGCGCCTAGTGCCGGCCACCCGGCCACGCCCCCAGGACTGGCTCCGCCCCGTGCCCCTGCACGCTTCTCCAGGCTTGGGTGGGGCGACGCGCCCAAGTCAGGCACCGCGCCGGCTGCGGGGTGGGGTAGGAC
>gene=chr20_1305869-1306012; species=hg19
CTATAACCCCTTTCTTAGCCCCAAACCAGCCGGAAGCGACATCTTCCGGTTGCTACAGGTTACGGCGGTTGCTATGGGCTACGGCGCCTGCGCAGAAACACCGCCAAGCGACTCAGCAACTTCTAGAGCGCATGCGTTTCGCC
>gene=chr20_1305869-1306012; species=bosTau
CTCCCATTCTTCTTGTGCTCCGAACTTTGCCGGAAGCGACCTCCCCTGGTTGCTATGGGT-------------------TACA--------GCAAAGACTCCGCCAGGCCGCGCTGCGGCGGCTAGAGCGCATGCGTCTAATC
>gene=chr20_1305869-1306012; species=calJac
CCACAACCCCCGCCGCCGCCCCAAACCAGCCGGAAGCGACATCTCCCCGTTGCTACAGGTTACGGCGGTTGCTAAGAGCTACGGCGCCTGCGCAGAAACCCCGCCAAGTGACGCGGCAGTGTCTGGAG----TGCGTCTCGCC
>gene=chr20_1305869-1306012; species=canFam
atcccGCCCTCCCTTCGCTGCGACCCCCGCCGGGACCACCGCCTCCCAGCGGCTCGGGGC-------------------TACGGCGCCTGCGCAGAG--CCCGCCGGGTCGCGCTGCGGCGTCGAGGACGCATGCGTCCCACA
>gene=chr20_1305869-1306012; species=equCab
CTCCTG--CTCCACACGTTACTACCCCCG-CGGAAGCAACGTTTTCTGGTTGCTATGGGA-------------------TACGGCGCCTGCGCAGAGACCTCGCCAGGCCGCGCTGCGGCATCTAAAGCGCGTGCGTCTCGCC
>gene=chr20_1305869-1306012; species=gorGor
CTATAACCCCTTTCTTAGCCCCAAACCAGCCGGAAGCGACATCTTCCGGTTGCTACAGGTTACGGCGGTTGCTATGGGCTACGGCGCCTGCGCAGAAACACCGCCAAGCGACTCAGCAACTTCTAGAGCGCATGCGTTTCCCC
>gene=chr20_1305869-1306012; species=panTro
CTATAACCCCTTTCTTAGCCCCAAACCAGCCGGAAGCGACATCTTCCGGTTGCTACAGGTTACGGCGGTTGCTATGGGCTACGGCGCCTGCGCAGAAACACCGCCAAGCGACCCAGCAACTTCTAGAGCGCATGCGTTTCGCC
>gene=chr20_1305869-1306012; species=papHam
CTACAACTCCCCTCGCAGCCCCAAACCAACCGGAAGCTACATCTTCCGGTTGCTACAGGTTACGGCAGTTGCTATGGGCTACGGCGCCTGCGCAGAAACCCCGTCAAGTGACACAGCAGCTTCTGGAGCGCATGCGTCTCGCC
>gene=chr20_1305869-1306012; species=ponAbe
CTACAACCCGCTTCGCAGCCCCAAACCAGCCAGAAGCGACATCTTCCGGTTGCTACGGGTTACGGCGGTTGCTATGGGCTACGGCGCCTGCGCAGAAACCCCGCCAAGTGACGCAGCAACTTCTAGAACGCATGCACTTCGCC
>gene=chr20_1305869-1306012; species=rheMac
CTACAACTCTCCTCGCAGCCCCAAACCAACCGGAAGCTACATCTTCCGGTTGCTACAGGTTACGGCAGTTGCTATGGGCTACGGCGCCTGCGCAGAAACCCCGTCAAGTGACACAGCAGCTTCTGGAGCGCATGCGTCTCGCC
>gene=chr20_1986507-1986851; species=hg19
CAAGAGATGGCAAAATGAAGATGTCACTAATAGTCAGTGAAAAGCTGGCTCATTCTTCCTCTCTTTATTCACTTCCCCTGGGCTCCATTTTCTGCCTCAGCACCTGCGCCGCCTCATGCTCGGTAGCAGGAATTTGCTTTTCAGCACCACGGACAGCGATTGGCTGGCAGCCGGGGAGGCGAGGAAGCCAGAACGTGGGACattcatgcaaccaaacaaatatttactgagcacatcctgggggcaggcatactgaagaatacagagatTtatgtggtcttgacctttaaatcacttaatctcttcgagtcatcaatattcctaaactgATACAGCTGGGGCAA
>gene=chr20_1986507-1986851; species=bosTau
CAAGATATGATAAAATGAAGATGTCACTATTAGCCAGTGAAAAGTTGGCTCATTCTTCCCCTCTCTACTCACTTCCCCTGGGCTCCATTTTCTGCCTCAGCACCTGCGCTGCCTCATACTGAGAAGCAGGAA-TTGCTTTTCAGCACCACGGACAGCAATCTGCAGGCAGCCAGA-AAGCGAGG-AGCCGGAACTTCGGGCATCCATGAAGCCAaacaaatattgactgagcacatcctggggccaggcatactggagaatacgaagatttatgtggtcctgacctttaaataacttaATCTCTTCAAGTCATCAGCATTCCTAGACTGACACAGCTGGGGCAA
>gene=chr20_1986507-1986851; species=calJac
CAAGAGATGGCAAAATGAAGATGTCACTAATAGTCAGTGAAAAGCTGGCTCATTCTTCCTCTCTCTATTCACTTCCCCTGGGCTCCATTTTCTGCCTCAGCACCTGCGCCGCCTCATGCCCAGCAACAGGAATTTGCTTTTCAGCACCACGGACAGCGACTGGCTGGCAGCCGGGGAGGCGAGGAAGCCAGAACGTGGGGCATTCGTGCAACCAaacaaatatttactgagcgcatcctggggccagacatactgaagaatacagagatttatgtggtcttgaccttcaaataacttaATCTCTTCGAGTCATCAATATTCCTAAACTAATACAGCTGGGGCAA
>gene=chr20_1986507-1986851; species=canFam
CAAGATATGGCAAAATGAAGATGTCACTAATAGCCAGTGAAAAGTTGGCTCATTTTCCCCCTCTCTATTCACTTCCCCTGGGCTCCATTTTCTGCCTCAGCACCTGCGCTGCCTCATGCTGAGTAGCAGGAATTTGCTTTTCAGCACCACGGACAGCAATCGGCTGGCAGCCGGTAAGGCGAGG-AGCCAGAACTTGGGGCATCTACGCAGCCAaacaaatatttactgagcacatcctggggccaggcacACTGGAGAATATAAAGATTTACGTGGTCTTGACCTTCAAATAACTTAATCCCTTCAAGTCATCAACATTCCTAGACTGATACAGCTGGGGCAA
>gene=chr20_1986507-1986851; species=equCab
CTAGATATGGCAAAATGAAGATGTCACTAATAG-CAGTGAAAAGTTGGCTCATTTTCCCCCTCTCTGCTCCCTTCCCCTGGGCTCCATTTTCTGCCTCAGCACCTGCGCTGCCTCATGCCGAGTAGCAGAAATGTGCTTTTCAGCACCACGGACAGCAGTCGGCTGGCATCCGGCAAGGCGAGG-AGCCAGAACTTGGCGCACCCATGCAGCCAaataaatatttactgagcacatcccggggccaggcacactggagaatacaaagatgtatat-gtcctgaccttcaaataacttaATCTCTTCAAATTGTCAACACTCCTAAGCCAATACAGCCTGGGCAA
>gene=chr20_1986507-1986851; species=gorGor
CAAGAGATGGCAAAATGAAGATGTCACTAA-AGTCAGTGAAAAGCTGGCTCATTCTTCCTCTCTTTATTCACTTCCCCTGGGCTCCATTTTCTGCCTCAGCACCTGCGCCGCCTCATGCTCGGTAGCAGGAATTTGCTTTTCAGCACCACGGACAGCGATTGGCTGGCAGCCGGGGAGGCGAGGAAGCCAGAACGTGGGACattcatgcaaccaaacaaatatttactgagcacatcctgggggcaggcatactgaagaatacagagatTtatgtggtcttga-ctttaaatcacttaatctcttcgagtcgtcaatattcctaaactgATACAGCTGGGGCAA
>gene=chr20_1986507-1986851; species=panTro
CAAGAGATGGCAAAATGAAGATGTCACTAATAGTCAGTGAAAAGCTGGCTCATTCTTCCTCTCTTTATTCACTTCCCCTGGGCTCCATTTTCTGCCTCAGCACCTGCGCCGCCTCATGCTCGGTAGCAGGAATTTGCTTTTCAGCACCACGGACAGCGATTGGCTGGCAGCCGGGGAGGCGAGGAAGCCAGAACGTGGGACATTCATGCAACCAAACAAATATTTACTGAGCACATCCTGGGGGCAGGCATACTGAAGAATACAGAGATTTATGTGGTCTTGACCTTTAAATCACTTAATCTCTTCGAGTCATCAATATTCCTAAACTGATACAGCTGGGGCAA
>gene=chr20_1986507-1986851; species=papHam
CAAGAG-CGGCAGAATGAAGATGTCACTAATAGTCAGTGAAAAGCTGGCTCATTCTTCCTCTCTTTATTCACTTCCCCTGGGCTCCATTTTCTGCCTCAGCACCTGCGCCGCCTCATGCTCGGGAGCAGGAATTTGGTTTTCAGCACCACGGACAGCGATTGGCTTGCAGCCGGGGAGTCGAGGAAGCCAGAACGTGGGACTCTGATGCAACCAAACAAATGTTTACTGAGCACATCCTGGGGGCAGGCATACTGAAGAATACAGAGATTTATGTGGTCTTGACCTTTAAATAACTTAATCTCTTCGAGTCATCAATATTCCTAAATTGATACAGCTAGGGCAA
>gene=chr20_1986507-1986851; species=ponAbe
CTAGAGATGGCCAAATG-AGATGTCACT-ATAGTCAGTG-AAAGCTGGCTCATTCTTCCTCTCTTTATTCACTTCCCCTGGG-------------------------------------------------------------------------------------------------------------------------------------------------------------GGGGGCAGGAATAATGAAGAATACAGAGATTTATGTGGTCTTGACCTTTAAATAACTTAATTTCTTCGAGTCATCAATATTCCTAAACTGATACAGCTGGGGCGA
>gene=chr20_1986507-1986851; species=rheMac
CACGAG-CGGCAGAATGAAGATGTCACTAATAGTCAGTGAAAAGCTGGCTCATTCTTCCTCTCTTTATTCACTTCCCCTGGGCTCCATTTTCTGCCTCAGCACCTGCGCCGCCTCATGCTCGGGAGCAGGAATTTGGTTTTCAGTACCACGGATAGCGATTGGCTTGCAGCCGGGGAGTCGAGGAAGCCAGAACGTGGGACTTTGATGCAACCAAACAAATGTTTACTGAGCACATCCTGGGGGCAGGCATACTGAAGAATACAGAGATTTATGTGGTCTTGACCTTTAAATAACTTAATCTCTTCGAGTCATCAATATTCCTAAATTGATACAGCTAGGGCAA
>gene=chr20_3748982-3749326; species=hg19
GGGCCCGAGACGCGTCCCGGGTGCCTGGCCCGGCCTGGAGAAGCATCAGAACAAAGAAGGCACGCGGGCTGGGGGCTGGGAGAGCCTGTGACGCGCCCCCGGGGACCGCAGCCTCTGCTCCCGGTCTCCATGGAGGCGGTCGCCATGGCAGCGAGATGCGCCTCGCTCAGCACCGCGGGGTGGGATGTGGGCGCCTGCAATGAGCCGAGGAGCGAGAGGCGTGGCCCTCCGGTCTGCGGGGGTTCTTGCCGGTGCTCTCCGCCCGCCGGTTCGCGAACACCCCACCTATACTTCGCCCGTGGGGACGGATTCCCCAAAGTGCCCTCAGTAAGCCGTCCGGAGCA
>gene=chr20_3748982-3749326; species=bosTau
GGATCTGAGAGACATCCTGGGCGCCTGGC-TGGCCCTGAAATGCATCAGAACAAAGAAGGCCCACGGGGTGGAGGTTGGGAGAACCTCTGCAGCGCCTCCGGGGACCACAGCCTCTGCT----GTCTCTATGGAGGCAGTCGCAATGTCAGAAGGATCCGCCTAGCTCTGCGTCCCAGG-------GTGCGCACCTGCACAGAGCCTTGGAGC-AAAAACGTAGCCCTCGGATCTTTAAGGGTTCTAGCCACTGC--TCCACCTACAGGTCCTTGAACACCCCCTCCCCATTTCGGTGGCTGGAACAGGGTCCCTAAAGTACCCGAGGGGATTGA---------
>gene=chr20_3748982-3749326; species=calJac
AGGCC----------------------------CCTGGATAAACATCAGAACAAAGAAGGCACGCGGGCTGGGGGCTGGGAGAGCCTGCGCCGCGCCCCAGGGGAAGGCAGCCTCCGCC-----TCTCCATGGAGGCGGTCACCATGGCAGCGAGATGCGCCTCGTTCGGCTCTGCAGGGTGAGATGTGGGCGCCTGCGTTGAGCTGGGGAGCAAGAGGCGTGGCCCTCCGGTCTGCGGGGGTTCTTGCCTGTGCTTTCCGCCCGCCGGTTCGCGAACACCCCACCTTGGTTTCGCCGGCGGGGACAGATTCCCCAAAGTGTCCGCAGTACGCAGTCCGGAGTA
>gene=chr20_3748982-3749326; species=canFam
GGACTC----------------GCCCGGC-CGGCCCGAATAAGCATCAGAACAAAGAAAGCACGCGGGATGA----------------------GCCTCCGGGGACCGCAGCCTCTGCTCCTGGTCTCCATGGAGGCGGTCGCCATGGCAGCGGGAGGCGCCTAGTTTCGCGCGGTGGGGTGGGGTGTGGGCAACTGCGCGGAGCCCCAGGGCGAGAGGCGTGGCCCTAGGCTCTTTAGGTGTTCCAGCCGCCGC--CCCCCTGGC-GCGCCTGGAGCGTCCTCCCCCAATTTCGCTGGCCGTGAGAGGGTCCCTAAACTTCCTGCGGGGAGCCGTCCGGAGCA
>gene=chr20_3748982-3749326; species=equCab
GGACCTGAGACTCGTCCTGGGAGCCCGGT-CGGCCGGGATAAGCATCAGAACAAAGGCGGCACGCGGGGTGGGGGTTGAGAGAATCTGTGCTGTGCCCGCGGGGACGGCAGCCTCTGCTCCCGGTCTCCATGGAGGCGGTCGCCATGGCAGCGGGATGCGCCTAGCTCAACGCCGCGAGGTGGGATGTGCGCGCAGGCACAGAGCATGGGAGCGAGAAGCTTGACCCTCAGGTCTTTAGAAGTGCTATCCGCGGC--TCCGCCTGCAGGTCCTTGAACAATCCCCACCCATTTCGCT------------GCACCTACGGTGTCCAAGAGGAGCTGTCCGGAGCA
>gene=chr20_3748982-3749326; species=gorGor
GGGTCCGAGACGCGTCCCGGGTGCCTGGCCCGGCCTGGAGAAGCATCAGAACAAAGAAGGCACGCGGTCTGGGGGCTGGGAGAGCCTGTGACGCGCCCCCGGGGACCGCAGCCTCTGCTCCCGGTCTCCATGGAGGCGGTCGCCATGGCAGCGAGATGCGCCTCGCTCAGCACCGCGGGGTGGGATGTGGGCGCCTGCAATGAGCCGAGGAGCGAGAGGCGTGGCCCTCCGGTCTGCGGGGGTTCTTGCCGGTGCTCTCCGCCCGCCTGTTCGCGAACACCCCACCTATACTTCGCCCGTGGGGACGGATTCCCCAAAGTGCCCTCAGTAAGCC-TCCGGAGCA
>gene=chr20_3748982-3749326; species=panTro
GGGCCCGAGACGCGTCCCGGGTGCCTGGCCCGGCCTGGAGAAGCATCAGAACAAAGAAGGCACGCGGGCTGGGGGCTGGGAGAGCCTGTGACGCGCCCCCGGGGACCGCAGCCTCTGCTCCCGGTCTCCATGGAGGCGGTCGCCATGGCAGCGAGATGCGCCTCGCTCAGCACCGCGGGGTGGGATGTGGGCGCCTGCAGTGAGCCAAGGAGCGAGAGGCGTGGCCCTCCGGTCTGCGGGGGTTCTTGCCGGTGCTCTCCGCCCGCCGGTTCGCGAACACCCCACCTATACTTCGCCCGTGGGGACGGATTCCCCAAAGTGCCCTCAGTAAGCCG-CCGGAGCA
>gene=chr20_3748982-3749326; species=papHam
GGGCCCGAGACACGTCCCGGGAGCCCGGCCCGGCCTGGAGAAGCATCAGAACAAAGAAGGCACGCGGGCTGGGGGCTGGGAGAGCCTGTGACGTGCCCCCGGGGACCGCAGCCTCTGCTCCCGGTCTCCATGGAGGCGGTCGCCATGGCAGCGAGATGCGCCTCTTTCGGCACTGCAGGGTGGGATGTGGGCGCCTGCAATGAGCCGGGGAGCGAGAGGCGTGGCTCTCCGTTCTGCGGGGGTTCTTGCCGGTGCTCTCCGCCCGCCGGTTCGCGAACACCCCACCTATACTTCGCCCGTGGGGACGGATTCCCCAAAGTGCCCGCAGTAAGCCGTCCGGAGCA
>gene=chr20_3748982-3749326; species=ponAbe
GGGCCCGAGACGCGTCCCGGGTGCCCGGCCCGGCCTGGAGAAGCATCAGAACAAAGAAGGCACGCGGGCTGGGGGCTGGGAGAGCCTGTGACGCGCCCCCGGGGACCGCAGCCTCTGCTCCCGGTCTCCATGGAGGCGGTCGCCATGGCAGCGAGATGCGCCTCGCTCAGCACCGCGGGGTGGGATGTGGGCGCCTGCAATGAGCCGGGGAGCGAGAGGCGTGGCCCTCCGGTCTGCGGGGGTTCTTGCCGGTGCTCTCCGCCCGCCGCTTCGCGAACACCCCACCTATACTTCGCCCGTGGGGACGGATTCCCCAAAGTGCCCTCAATAAGCCTGCCGGAGCA
>gene=chr20_3748982-3749326; species=rheMac
GGGCCCGAGACACGTCCCGGGAGCCCGGCCCGGCCTGGAGAAGCATCAGAACAAAGAAGGCACGCGGGCTGGGGGCTGGGAGAGCCTGTGACGCGCCCCCGGGGACCGCAGCCTCTGCTCCCGGTCTCCATGGAGGCGGTCGCCATGGCAGCGAGATGCGCCTCTTTCGGCACTGCAGGGTGGGATGTGGGCGCCTGCAATGAGCCGGGGAGCGAGAGGCGTGGCCCTCCGTTCTGCGGGGGTTCTTGCCGGTGCTCTCCGCCTGCCGGTTCGCGAACACCCCACCTATACTTCGCCCGTGGGGACGGATTCCCCAAAGTGCCCGCAGTAAGCCGTCCGGAGCA
>gene=chr20_4544176-4544520; species=hg19
TTTAATGTGGCACTCCGTAAAAGAGTTAAAAGATTTGTTGAAAAATGACCACATCCATGCTCTGTGAAAAAGAAATATAGGCAATTTATGAATTTTATATTCATGACATAATGTATAACAGGTTTATTCACattgattcattaagtaagtgtggagtgaggcatgtgtctggtactgtccttggtgctgatgccagcgacacgagcaagaagagtttgtgtctcacggaactacagcctagtggaggagacagacatTACTCAAGtgtaactggatattaaaattgaagtttcaaataaggtatcataatacattccaaaatgagttgtcagatcaacatttga
>gene=chr20_4544176-4544520; species=bosTau
--------------------------------------------------------------------------------------------------------------------------------------------------------------------------------------------------------------------------------------------------------------------------------------------------------------------------------------------------------
>gene=chr20_4544176-4544520; species=calJac
TTTAATGTGGCACTTCATAAAAGAGTTATATGATTTATTTAAAAATGACCACATCCATGCTCTGTGAAAAAAAAATATAGACAATTTATGCATTT-ATATCAATGACATAACGTATAACAGGTTTATTCACattgattcattaaatgagtgtggagtgagggatgtgcctggaactgtccttggtgctgatgctagcgacatgagcaagaagag--tgtgtatcagggaactacagtctagtggaggagacagacattaCTCAAGTGTAACTGAATATTAAAATTGAAGTTTCAAACGAGGTACCATAATATATTCCAAAATGATTTTCCAGATCAACATTTGA
>gene=chr20_4544176-4544520; species=canFam
TTTAAGGTGGCACTCCATAAAAGAGATAAAAGATTTGTTGAAAAATGACCAAATCCATGCT-TGTAAAAGA-AAATCTAGGCAGTTTATATACTC-AT-TTCATGGCATAAGGTACAACAGGTTTGTTTACACTGattcatttaac-aatgttgagcatggggcatacctgacactgtccttggtgctgatgttagagatgtgagcaagaggagcttcttcctcatggg-ctacaggcttgtagaggagacagatgtTAATCAAGTATAACTGGGTA-TTAAATGAAAGTTCCAACTGAGGTATCACAATACATTCCAAAATGAATTTCCAGGACAAC--GTGA
>gene=chr20_4544176-4544520; species=equCab
TTTAACGTGGCGCTCTATAAAAGAGGTTGAAGATTTGTTTAAAAATGACCAAATACACTGTCTGTAAAAGAGAAATATAGGCAATTTACACATTC-TTATTCATGACATAAGGTAAAACAGGTTCGTTCACattgattcattaaacaagtgcggagtattgtgtgttcctggaactgtccttggtgctgacgttagagacgtgaacaagaGGAGTTT--------------------CTTGTAGAGGAGACAGATACTAATTAAGtgtaaccggtat-taaaatggaagtttcaactgaggtatcataatatattccaaaatgagtcgccaggtccacatgtga
>gene=chr20_4544176-4544520; species=gorGor
TTTAATGTGGCACTCCATAAAAGAGTTAAAAGATCTGTTGAAAAATGACCACATCCATGCTCTGTGAAAAAGAAATATAGGCAATTTATGAATTT-ATATTCATGACATAATGTATAACAGGTTTATTCACattgattcattaagtaagtgtggagtgaggcatgtgtctggtactgtccttggtgctgatgccagcgacacgagcaagaagagtttgtgtctcacggaactacagcctagtggaggagacagacatTACTCAAGtgtaactggatattaaaattgaagtttcaaataaggtatcataatacattccaaaatgagttgccagatcaacatttga
>gene=chr20_4544176-4544520; species=panTro
TTTAATGTGGCACTCCATAAAAGAGTTAAAAGATTTGTTGAAAAATGTCCACATCCATGCTCTGTGAAAAAGAAATATAGGCAATTTATGAATTT-ATATTCATGACATAATGTATAACAGGTTTATTCACACTGattcattaagtaagtgtggagtgaggcatgtgtctggtactgtccttggtgctgatgccagcaacacgagcaagaagagtttgtgactcacggaactacagcctagtggaggagacagacatTACTCAAGTGTAACTGGATATTAAAATTGAAGTTTCAAATAAGGTATCATAATACATTCCAAAATGAGTTGCCAGATCAACATTTGA
>gene=chr20_4544176-4544520; species=papHam
TTTAATGTGGCACTCCATAAAAGAGTTAAAAGATTTGTTGAAAAATGACCATATCCATGCTCTGTGAAAAAGAAATATAGGCAATTTGTGCATTT-ATATTCATGACATAACGTATAACAGGTTTATTCACattgattcattaaataagtgtggagtgaggcatgtgtctggaactgtccttggtgctgatgctagcgacacgagcaagaagagtttgtgtctcacggaactacagcctagtggaggagacagacatTACTCAAGtgtaactggatattaaaattgaagtttcaaataaagtatcataatacattccaaaatgagtagccagataaacatttga
>gene=chr20_4544176-4544520; species=ponAbe
TTTAATGTGGCACTCCATAAAAGAGTTAAAAGATTTGTTGAAAAATGACCACATCCATGCTCTGTGAAAAAGAAATATAGGCAATTTATGAATTT-ATATTCATGACATAATGTATAACAGGTTTATTCACattgattcattaaataagtgtggagtgaggcatgtgtctggtactgtccttggtgctgatgctagcgacatgagcaagaagagtttgtgtctcacggaactacagcctagtggaggagacagacatTACTCAAGtgtaactggatattaaaattgaagtttcaaataaggtatcataatacattccaaaatgagttgccagatcgacatttga
>gene=chr20_4544176-4544520; species=rheMac
TTTAATGTGGCACTCCATAAAAGAGTTAAAAGATTTGTTGAAAAATGACCATATCCATGCTCTGTGAAAAAGAAATATAGGCAATTTGTGCATTT-ATATTCATGACACAACGTATAACAGGTTTATTCACattgattcattaaataagtgtggagtgaggcatgtgtctggaactgtccttggtgctgatgctagcgacacgagcaagaagagtttgtgtctcacggaactacagcctagtggaggagacagacatTACTCAAGTGTAACTGGATATTAAAATTCAAGTTTCAAATAAAGTATCATAATACATTCCAAAATGAGTAGCCAGATAAACATTTGA
>gene=chr20_4877539-4877883; species=hg19
GGCTGTGACTTCCTGCCTTTGCTCCTGCCCCTGCTGGGATGGAAGCTGCTCCCTCAGCCCTCCTGGGCAGAGCCCTTGGAGCCTGCAGGGCCTGTCTCAAACACCACCTCCTCCAGGGCTCCCACCAAGTCCCCTGGAGGATGCACTGTGTCTCCCTGATGGCGCTGCCCTTCGTGCTGCAAGCCATGTGCTTCGATGTCACCATTGCGCCCCACAATGGCCAGGCCCCGCACCTGCCACATAGACCAGTCACTGAATATCTGCAGGGCTGAGCCAGTACTCTTTCTCTTTGCCCAGGTTAAGAGAACGGGCACCACCCACACCCCGACAACCATAGAAAACCC
>gene=chr20_4877539-4877883; species=bosTau
--------------------------------------------------------------------------------------------------------------------------------------------------------------------------------------------------------------------------------------------------------------------------------------------------------------------------------------------------------
>gene=chr20_4877539-4877883; species=calJac
ggctgtggcctcctgcctttgcccctgcccctgctgggatggaagctgttccctcagccctcctggccagagcccctggagcctacagggcctgtctcagatatcacctcctccaggactcccaccatgtccccTGGAGGATGCGTTGCATCTCCCTGATGGTGCTGCCCTTTGTGCTATGGGTCATGTGCTTCAGTGTCACCACTGCT-CCCACCACGGCCAGGCCCCACACCTGCTACACAGACCAGTCACTGAATATCTGCAGGGCTGAGCCAATACTCTTCCTCTTTGCCCAGGTTAAGAGCACAGGTACTACCCATACCCCAACAATCACAGAAAACCC
>gene=chr20_4877539-4877883; species=canFam
GGC--TGACTTCCTGCCTTTGCCCTTGCCCTTCCCAGGACAGAAAATGTTCTTTCAACCCTCCTGGGCCAGGAGCCTG-AGTCTTCAAGAC----CTCAGCTATCACCTTCCTTG-GACTCCCTTCAAATCCC---CAGGACACACTATAA-------AGGGGGCTGCCCTTTTTGCTCCACAGCACATGCTCACTTC---------AACACCTCCACAACTGGCCCCAGTGCCTTACACATGGACTGTTCGCTACGAATCTGTGAGAGCAGGTCAGGAGTTTTCCTCTTTTCCCAGGTTAAAAGTATGGACGCCACGCAC------ACAGCCATAGAAAATCC
>gene=chr20_4877539-4877883; species=equCab
GGCCATGATTTCCTGCCTTTGCCCCCACACTTCCCAGGATGGAAAATGCTCCTTCAATGCTCCTGGCCGCAGAACCTG-AGTCTTCAAGACCCATCTCAGTTACCACCTCCTCTGTGACTCCCTTTAAGTCCCCAGCAGGACATACTGCAAATCCCCGA---TGCCACCCTTTATGCTGTGGGGCACGGATTTGCTTC---------ATCACCGCCATGGCCAGGCCCAGCACCTTACACAGAGAGGGTTCACTAAGTATCTGTGGGACTGAGTCAGTGTTTTTCCTCTTTTCCCAGGTTAAGAGTATGGACACCACCCACATCCCAACAGCCAGAGAAAACCC
>gene=chr20_4877539-4877883; species=gorGor
GGCTGTGACTTCCTGCCTTTGCTCCTGCCCCTGCTGGGATGGAAGCTGCTCCCTCAGCCCTCCTGGGCAGAGCCCTTGGAGCCTGCAGGGCCTGTCTCAAACACCACCTCCTCCAGGGCTCCCACCAAGTCCCCTGGAGGATGCACTGTGTCTCCCTGATGGCGCTGCCCTTCGTGCTGCAAGCCATGTGCTTCGATGTCACCATTGCTCCCCACAATGGCCAGGCCCCGCACCTGCTACATAGACCAGTCACTGAATATCTGCAGGGCTGAGCCAGTACTCTTTGTCTTTGCCCAGGTTAAGAGAACGGGCACCACCCACACCCCGACAACCACAGAAAACCC
>gene=chr20_4877539-4877883; species=panTro
GGCTGTGACTTCCTGCCTTTGCTCCTGCCCCTGCTGGGATGGAAGCTGCTCCCTCAGCCCTCCTGGGCAGAGCCCTTGGAGCCTGCAGGGCCTGTCTCAAACACCACCTCCTCCAGGGCTCCCACCAAGTCCCCTGGAGGATGCACTGTGTCTCCCTGATGGCGCTGCCCTTCGTGCTGCGAGCCATGTGCTTTGATGTCACCATTGCTCCCCACAATGGCCAGGCCCCGCACCTGCTACATAGACCAGTCACTGAATATCTGCAGGGCTGAGCCAGTACTCTTTCTCTTTGCCCAGGTTAAGAGAACGGGCACCACCCACACCCCGACAACCATATAAAACCC
>gene=chr20_4877539-4877883; species=papHam
GGCTGTGACTTCCTGCCTT------TGCCCCTGCTGGGATGGAAGTTGCTCCCTCAGCCTTCCCGGGCAGAGCCCTTGGAGCCTCCAGGGTCTGTCTCAAACCCCACCTCCTCCAGGACTCACACCAAGTCCCCTAGAGGATGCACTGCATCTCCCTGATGGTGCTGCCATTTGTGCTACAGGCCATGTGCGTCGATGTCACCGTTGCTCCCCACGACAGCCAGGTCCCGCACCTGCTACACAGACCAGTCACTGAATATCTGCAGGGCTGAGCCAGTATTCTTTCGTTTTGTCCAGGTTAAGAGGACGAGTACCACCCACACCCTGACAACCACAGAAAACCC
>gene=chr20_4877539-4877883; species=ponAbe
GGCTGTGACTTCCTGCCTTTGCTCCTGCCCCTGCTGGGATGGAAGCTGCTCCCTCAGCCCTCCTGGGCAGAGCCCTTGGGGCCTGCAGGGCCTGTCTCAAACACCACCTCCTCCAGGGCTCCCAGCATGTCCCCTGGAGGATGCACTGTGTCTCCCTGATGGCTCTGCCCTTCGTGCTGCGAGCCACGTGCTTCGATGTCACCATTGCTCCCCACAATGGCCAGGCCCCACACCTGTGACATAGACCAGTCACTGAGTATCTGCAGGGCTGAGCCAGTACTTTTTCTCTTTGCCCAGGTTAAGAGAACGGGCACCACCCACACCCTGACAACCATAGAAAACCC
>gene=chr20_4877539-4877883; species=rheMac
GGCTGTGACTTCCTGCCTT------TGCCTCTGCTGGGATGGAAGCTGCTCCCTCAGCCTTCCCGGGCAGAGCTCTTGGAGCCTGCAGGCTCTGTCTCAAACCCCACCTCCTCCAGGATTCCCACCAAGTCCCCTAGAGGATGCACTGCATCTCCCTGATGGTGCTGCCATTCGTGCTGCAGGCCATGTGCTTCGATGTCACCGTTGCTCCCCACGACAGCCAGGCCCCACACCTGCTACACAGACCAGTCACTGAACATCTGCAGGGCTGAGCCAGTACTCTTTCGCTTTGTCCAGGTTAAGAGGACGAGTACCACCCACACCCTGACAACCACAGAAAACCC
>gene=chr20_5892201-5892545; species=hg19
TCGCGCCTTCCTCCTGCGCCTCGCTTCTCCGGTCCAGCCGCCATCTTCCTTTCCGCACAGGGGCCGCCGAGCGGGGCCATGCAGCCAACGCTGCTTCTCAGCCTCCTGGGAGCCGTGGGGCTGGCGGGTGAGTGGGCGCGGCGGGCCGGTCAGCACCGCGGACAGCGCCAGCCTCGCTCTTCCCCGCCGCTCCCGCAGCCAGGCTGGCGGATCCCGGGAGAGAGGGAGGGTTGAGGGGAAGGTTTACCTCTTGCTTCGTTTCTTCTCCTCCCTGGGTGTTTTCCTTCAGCTCCTCCCACCCGTTTGACTTGGAAAAAGCTAGAGGGCTTCCTAGCCCAACCAGG
>gene=chr20_5892201-5892545; species=bosTau
TCTCGCCTTCCGTCCCCTTCTCATT-CACCCTTCCGACTGCTATCCTCTTCTCCGCGCAGATTTGGACGAGCGAGGCCATGCAGCCGGCCGCCCTTCTCGGCCTTCTGGGAGCCACGGTGGTTGCAGGTGAGTGGGCGCGGCTGGCCGTTCAGCACCGCGGACAGCGCCAGCCTCTGTCTCCTTGGCAGTTCTGGCATCTTGGCTGGTGGATACTGGGTGAGAGGGAGGGTTGAGTGAA-GGTCTCTCCCTTGATTAATTTCTTCCCTTCCCTGAGTGTTTCCCTTCAACTCCGCCCCAACATCTGACTTGGAAAAAGCCAGAGGACTTCCTA-----------
>gene=chr20_5892201-5892545; species=calJac
TCGCGCCTTCCTCCTGCGCCTCGCTTCTCCGGTCCAGCCGCCATCTTCCTCTCCGCGCAGGGGCCGGCGAGCGGGGCCATGCAGCCAGCGCTGCTTCTCAGCCTCCTGGGAGCCGTGGGGCTGGCGGGTGAGTGGGCGCGGCGGGCCGGTCAGCACCGCGGACAGCGCCAGCATCGCTGTTCCCCGCCGCTCCCGCAGCCAGGCTGGCGGATCCCGGGAGAGACGGAGGGTTGAGGGGAAGGCTTATCTCTTGCTTCATTTCTTCTCCTTCCTGGGTGTTTTCCTTCAACTCCTCCCGCCCCTTTGACTTGGAAAAAGCTAGAGGGTTTCCCAGCCCAACCAGG
>gene=chr20_5892201-5892545; species=canFam
TCTTGCCTTCTGCCCGCATCTCACT-CACAGGTCCAGCCGCCATCCTCTT---CGTGCAGATTCGGGCAAGCGGAGCCATGCAGCCTGCAGTGTTTCTCTGCCTCCTGGGAGCTGCAGTGGTGGCCGGTGAGTGGGCTCCGCGGGCTGATCAGCACCGCGGACAGCGCTTGCCGCGTTC-TCTCGGCCGCTGGGGC-CGTAGGCTGATAGATACTGGGGGAGAGGAAGGGTTGGGTGGAAGATTTCTCCTTTGCTTAATT----------------------CCCGAAACTCTGCCTCATCGTCTGACTTGGAAAAAGCCAGAGGGCTTCCTAGCCCAACCAGA
>gene=chr20_5892201-5892545; species=equCab
TCTCGCCTTCCGTCCGCATCTCACT-CACCGGTCCAGCCGCCATCCTCTTCTCCGCGCAGATTCGGGCGAGCCGGGCCATGCAGCCGGCGGTGTTTCTCGGCCTCCTGGGTGCGGCGGTGGTGGCCGGTGAGTGGGTGCGGCGGGCCGTTCAGCACCGCGGACAGCGCTAGCCTCGGTCTTCACAGCCGCTCTGGCACATAGGCTGGCGGATACTGGGAGAGAGG--GGGTAGGGTCCAAGGTTTCTCCCTTGCTTAATTTCTTCTCTTCCCTGGGTGTTTCCCTTCAACTCCGCCCCATCGTCTCACTTGGAGAAAGCCAGAGGGCTTCCTAGCCCAACCAGA
>gene=chr20_5892201-5892545; species=gorGor
TCGCGCCTTCCTCCTGCGCCTCGCTTCTCCGGTCCAGCCGCCATCTTCCTCTCCGCACAGGGGCCGGCGAGCGGGGCCATGCAGCCAACGCTGCTTCTCAGCCTCCTGGGAGCCGTGGGGCTGGCGGGTGAGTGGGCGCGGCGGGCCGGTCAGCACCGCGGACAGCGCCAGCCTCGCTCTTCCCCGCCGCTCCCGCAGCCAGGCTGGCGGATCCCGGGAGAGAGGGAGGGTTGAGGGGAAGGTTTATCTCTTGCTTCGTTTCTTCTCCTCCCTGGGTGTTTTCCTTCAGCTCCTCCCACCCGTTTGACTTGGAAAAAGCTAGAGGGCTTCCTAGCCCAACCAGG
>gene=chr20_5892201-5892545; species=panTro
TCGCGCCTTCCTCCTGCGCCTCGCTTCTCCGGTCCAGCCGCCATCTTCCTCTCCGCACAGGGGCCGCCGAGCGGGGCCATGCAGCCAACGCTGCTTCTCAGCCTCCTGGGAGCCGTGGGGCTGGCGGGTGAGTGGGCGCGGCGGGCCGGTCAGCACCGCGGACAGCGCCAGCCTCGCTCTTCCCCGCCGCTCCCGCAGCCAGGCTGGCGGATCCCGGGAGAGAGGGAGGGTTGAGGGGAAGGTTTACCTCTTGCTTCGTTTCTTCTCCTCCCTGGGTGTTTTCCTTCAGCTCCTCCCACCCGTTTGACTTGGAAAAAGCTAGAGGGCTTCCTAGCCCAACTAGG
>gene=chr20_5892201-5892545; species=papHam
TCGCGCCTTCCTCCTGCGCCTCGCTTCTCCGGTCCAGCCGCCATCTTCCTCTCCGCACAGGGGCCGGCGAGCGGGGCCATGCAGCCAGCGCTGCTTCTCAGCCTCCTGGGAGCCGTGGGGCTGGCGGGTGAGTGGGCGCGGCGGGCCGGTCAGCACCGCGGACAGCGCCAGCCTCGCTCTTCCCCGCCGCTCCCGCAGCCAGGCTGGCGGATCCCGGGAGAGAGGGGGGGTTGAGGGGAAGGTTTATCTCTTGCTTCGTTTCTTCTCCTCTCTGGGTGTTTTCCTTCAACTCCTCCCACCCGTTTGACTTGGAAAAAGCTAGAGGGCTTCTTAGCCCAACCAAG
>gene=chr20_5892201-5892545; species=ponAbe
TCGCGCCTTCCTCCTGCGCCTCGCTTCTCCGGTCCAGCCGCCATCTTCCTCTCCGCACAGGGGCCGGCGAGCGGGGCCATGCAGCCAACGCTGCTTCTCAGCCTCTTGGGAGCCGTGGGGCTGGCGGGTGAGTGGGCGCGGCGGGCCGGTCAGCACCGCGGACAGCGCCAGCCTCGCTCTTCCCCGCCGCTCCCGCAGCCAGGCTGGCGGATCCCGGGAGAGAGGGAGGGTTGAGGGGAAGGTTTATCTCTTGCTTCGTTTTTTCTCCTCCCTGGGTGTTTTCCTTCAGCTCCTCCCACCCGTTTGACTTGGAAAAAGCTAAAGGGCTTCCTAGCCCAACCAGG
>gene=chr20_5892201-5892545; species=rheMac
TCGCGCCTTCCTCCTGCGCCTCGCTTCTCCGGTCCAGCCGCCATCTTCCTCTCCGCACAGGGGCCGGCGAGCGGGGCCATGCAGCCAGCGCTGCTTCTCAGCCTCCTGGGAGCCGTGGGGCTGGCGGGTGAGTGGGCGCGGCGGGCCGGTCAGCACCGCGGACAGCGCCAGCCTCGCTCTTCCCCGCCGCTCCCGCAGCCAGGCTGGAGGATCCCGGGAGAGAGGGGGGGTTGAGGGGAAGGTTTATCTCTTGCTTCGTTTCTTCTCCTCCCTGGGTGTTTTCCTTCAACTCCTCCCACCCGTTTGACTTGGAAAAAGCTAGAGGGCTTCTTAGCCCAACCAAG
>gene=chr20_8000321-8000665; species=hg19
GCCTCGCTCGCCCGCCGGGTTTTTCAAGGAAGCGGGAGACGCAAGGGCCACCCCGCCTACGCCTAGCGGCGCAGACTGGCGGTGCTCGCAATGCCGCGGAGGACGCCACCTCTTATCGCCGCTTGCCCGTCGAGGCCACGCCCCCTCCCGCCTCCACTTGCCGTTGCCCGGGGTGTCGGTTACCTCAGCAACCACCGCCCTTTCTTCCTGACCGCCAAGCTGACAATAAACAGATGACCCAACGTTGCCTAAGTTAGAACATGCACCGCTGCTGCCCAGGCTCCAATAAGGGCAGGGTTGGCGCGTGTGGGCTTCTCTAAAGGGAAACATGGCCAGTAATTTTA
>gene=chr20_8000321-8000665; species=bosTau
GA------------CCCGGCCTTCCCAGATGGTGCG--------GAGAGGC-------CCGCCCGGCC-CGCAGACCTAcccggcccgctgcgcggcggcggc--ccgccTCTAACAG--GCCCGGGCCACGAGGCCACGCCCCCTTCCGCCTAGTCTCGCCGTTGCCCGGGGCGTCGGTTGCCTTGGCAACGGCCGTCCTTTCTTCCGGACGGCAGTGTTGAAGATAAGCAG-TGACCCAATGTTGCATAA-TCAGAGCCTCACTGGCTACTGC-------CAAGTAACG----GGTTGGCGCATTTGGTTTTTTCTCAAGAGAAAAGTGGCCAATAATTAAA
>gene=chr20_8000321-8000665; species=calJac
GCCGCGCTCGCCCGCCTGGTTTTTCAAAGCTGCCGGAGACGCTGGGGCCACCCCGCCTACGCCCGGCCGCGCAGACTGGCGGTGCTCGCAACGCCGCGGCGGACGCCTCCTCCTGTCGTCGCTTGCCCGTCGTGGCCACGCCCCCTCCCGC--CCACTTGCCGTTGCCCGGGGTGTCGGTTGCCTCGGCAACCGCCGCCCTTTCTT-CTGACCGCCAAGCTGACAATAAACAGATGACCCAATGTTGCCTAAGTTAGAACATGCAGCGCTGCTGCTAAGGCTCCAGTAAAGGCAGGGTTGGCACGTGTGGGCTTCTCTAAAGGGAAATGTGGCCAGTAATTTTA
>gene=chr20_8000321-8000665; species=canFam
--------------CCGGGCCTGTGCAGGTGCTC-GAGGCGGTAGGGCCGCCCCGCCTCCGCCTGGCCGCGCCGACCGTCCCAGCTGCGGAGGGGGCAGCTGGCGCCGCCTCTTATCC--GCCCGGGCCGCGAGGCCACGCCCCCTC-CGCC-----------TCGCCCGGGGTGTCTGTTGCCGGGGCGACGGCCGCCTCGCTTTccccgcccccgcccccgcAAT---CAGACGACCCAGGGCTGCCGCCGCTGCGGTGGGCGCTGCGCGTGCCCGGGCCCAGG--ACCC--GGGTCGGCGCGCGGGGA---TTCTAACCAGAAACACGGCCGCTAATCCCC
>gene=chr20_8000321-8000665; species=equCab
--------------------------------------------------------------------------------------------------------------------------------------------------------------------TCCACTGTGAGTCCGCTCCGAAGGCAACGAGCATCCCTTCTTCCTCACTCCCGCCCCGAAAATAAACGGCTGACCCAATGTGCCTTAAGTTAGAACATGCACCGCGTGTGCCCAGCTCCCGGGAAGTG--GGGTTGGCGCGTGTGGGTTTTTCTAAAGAGAAATATGGCCCGTAATTTAA
>gene=chr20_8000321-8000665; species=gorGor
--------------------------------------------------------------------------------------------------------------------------------------------------------------------------------------------------------------------------------------------------------------------------------------------------------------------------------------------------------
>gene=chr20_8000321-8000665; species=panTro
GCCTCGCTCGCCCGCCGGGTTTTTCAAGGAAGCGGGAGACGCAAGGGCCACCCCGCCTACGCCTGGCGGCGCAGACAGGCGGTGCTCGCAATGCCGCGGAGGACGCCACCTCTTATCGCCGCTTGCCCGTCGAGGCCACGCCCCCTCCCGCCCCCACTTGCCGTTGCCCGGGGTGTCGGTTACCTCAGCAACCACCGCCCTTTCTTCCTGACCGCCAAGCTGACAATAAACAGATGACCCAATGTTGCCCAAGTTAGAGCATGCACCGCTGCTGCCCAGGCTCCAATAAGGGCAGGGTTGGCGCGTGTGGGCTTCTCTAAAGGGAAACATGGCCAGTAATTTTA
>gene=chr20_8000321-8000665; species=papHam
GCCTCGCTCGCCCGCCGGGTTTTTCAAGGAGGCGGGAGACGCAAGGGCCACCCCGCCTACGCCCGGCAGCGCAGACAGGCGGTGCTCGCAACGCGGCGGCGGACGCCACCTCTTATCGTTGCTTGCCCGTCGAGGCCACGCCCCCTCCCGCCTCCACTTGCAGTTGCCTGGGGTGTTGGTTACCTCAGCAACCGCCGCCCTTTCTTCCTGACCGCCAAGCTGACAATAAACAGATGACCCAATGTTGCCTAAGTTAGAACACGCACCGCTGCTGCCCAGGCTCCAGAAAGGGCAGGGTTGGCGCGTGTGTCCTTCTCTAAAGGGAAACATGGCCAATAATTTTA
>gene=chr20_8000321-8000665; species=ponAbe
GCCTCGCTCGCCCGCCGGGTTTTTCAAGGAAGCGGGAGATGGAAGGGCCACCCCGCCTACGCCTGGCGGCGCAGACAGGCGGTGCTCGCAATGCCGCGGCGGACGCCACCTCTTATCGTCGCTTGCCCGTCGAGGCCACGCCCCCTCCCGCCTCCACTTGCCGTTGCCCGGGGTGTCGGTTACCTCAGCAACCGCCGCCCTTTCTTCCTGACCGCCAAGCTGACAATAAACAGATGACCCAATGTTGCCTAAGTTAGAACATGCACCACTGCTGCCCAGGCTCCAATAAGGGCAGGGTTGGCGCGTGTGGGCTTCTCTAAAGGGAAACATGGCCAGTAATTTTA
>gene=chr20_8000321-8000665; species=rheMac
GCCTCGCTCGCCCGCCGGGTTTATCAAGGAGGCGGGAGACGCAGGGGCCACCCCGCCTACGCCCGGCAGCGCAGACAGGCGGTGCTCGCAACGCCGCGGCGGACGCCACCTCTTATCGTCGCTTGCCCGTCGAGGCCACGCCCCCTCCCGCCTCCACTTGCAGTTGCCTGGGGTGTCGGTTACCTCAGCAACC-------------------------------------------------------------------------------------------------------------------------------------------------------
>gene=chr20_10200139-10200483; species=hg19
GACTTGATTTATGCCGCCTGCTCCACGTCAACTGCAGGCTGGCGGGAGGCGGGCGGGTCGTGCCGGGTGGGAGGGCTCTGCGGAGGGCTGGCGCGGGTGGGCTGGCTTCGGGGACTGCGGCGGCCCGCGCTCAGCACCCTGGATAGCAACACCGAGGGCTCGCGCGGGCGCCCTCGACCTTTCAGCACCGGGGACAGCGGTCCGGCCGCAGCGCCTCATCTGCCTGCGGCAGAAATGCCTGGCCGGGGCTGGATGTGCCAGGGCTGGAGACCAAATTGTCTCCCTGAGACCCCGGTCTTACGGAGACCCTTAATAGAGGAGTCATAGTAGCTTAAAAGAAAACA
>gene=chr20_10200139-10200483; species=bosTau
GACTTGATTTATGCCGCCTGCTCCACGTCAACAGCAGGCTGGCGGAAGGCGGGCGGGTAGTGCTGGGTGGGAGGGCTCTGCGGAAGACTggcgggggcgggCTCGCCTCCGGGACTGCGGCGGCCCGCTCTCAGCACCCTGGACAGCAACACCAGGGGACTGCGTTGGCGCCCGCGACCTTTCAGCACCGCGGATAGCGGTCCTGCCACAGCGCTGCATTTACCTGCGGCAGAGACGCCTGGCCAG-GCTAGAGGTTT--------CAGGCCAAACTGCTTCTCTGAGACTCCGATCTCTCGGATATCCCTAATAGAGCAGGCATAGTAGGTTAAAAGGAAAAA
>gene=chr20_10200139-10200483; species=calJac
GACTTGATTTATGCCGCCTGCTCCACGTCAACTGCAGGCTGGCGGGGGGCGGGCGGGTCGTGCCGGGTGGGAGGGCTCTGCGGAGGGCTGGCGCGGGTGGGCTGGCCTCGGGGACTGCGGCGGCCCGCGCTCAGCACCCTGGATAGCAATACCAAGGGCTCGCGCGGGCGCCCTCGACCTTTCAGCACCGGGGACAGCGGTCCGGCCGCAACGCCGCATCTGCCTGCGGCAGAAACGCCTGGCCAGGGCTGGATGTGCCAGGGCTGGAGACCAAATTGTCTCTCTGAGACCCCGGTCTTACGGAGACTCTTAATAGAGCAGTCATAGTAGGTTAAAAGAAAACA
>gene=chr20_10200139-10200483; species=canFam
GACTTGATTTATGCCGCCTGCTCCCCGTCGACTGCAGGCTGGCGGGAGGCGGGCGGGTCATGCTGTGTGGGAGGGCTCTGCGGAGGGCCGGCGGGGGTGGGCTCGCCTCGGGGACTGCGGCGGCCCGCAGTCAGCACCCTGGACAGCGATGCCCAGGCCCCTCGCGGGCGCCCGCGACCTTTCAGCACCGCGGAGAGCGGCCCGGCAGCCTCGCCGCATCTACCTGCCGCAGAGCTGCCTGGCCAG-GCT-GCCGG-TCAGGGCTGGAGGCCAAATTGCCTCTCTGAGACCTCGGTCTCACAGAGATCCCTGATAGAGAAGACGTAGTAGGTTAACAATTAAAA
>gene=chr20_10200139-10200483; species=equCab
GACTTGATTTATGCCGCCTGCTCCACGTCAACTGAAGGATGGCCGGAGTC-GGCAGGTCGTGCTGGGTGGGAGGGCTCTGCGGAGGGCTGGCGGGGGTGGGCTCGCCTCGGGGACTGCGGCGGCCGGTACTCAGCACCCTGGACAGCAATACCGAGGGACCGCGCTGGCGCCCGCGACCTTTCAGCACCTCGGACAGCAGTCTGGCCACAGCGCCGCGTCTACCTGCGGCACGGATGCCTGGCCAG-GCTAGATAGTCCAGGACTCGAGGCCAAATTGCC----TGAAACCCCGGTCTCACAGAGA-CCCTAGTAGAGCAGACATAGTAGGCTAAA----AAGG
>gene=chr20_10200139-10200483; species=gorGor
GACTTGATTTATGCCGCCTGCTCCACGTCAACTGCAGGCTGGCGGGAGGCGGGCGGGTCGTGCCGGGTGGGAGGGCTCTGCGGAGGGCTGGCGCGGGTGGGCTGGCTTCGGGGATTGCGGCGGCCCGCGCTCAGCACCCTGGATAGCAATACCGAGGGCTCGCGCGGGCGCCCTCGACCTTTCAGCACCGGGGACAGCGGTCCGGCCGCAGCGCCTCATTTGCCTGCGGCAGAAATGCCTGGCCGG--------------------------------------------------------------------------------------------------
>gene=chr20_10200139-10200483; species=panTro
GACTTGATTTATGCCGCCTGCTCCACGTCAACTGCAGGCTGGCGGGAGGCGGGCGGGTCGTGCCGGGTGGGAGGGCTCTGCGGAGGGCTGGCGCGGGTGGGCTGGCTTCGGGGACTGCGGCGGCCCGCGCTCAGCACCCTGGATAGCAACACCGAGGGCTCGCGCGGGCGCCCTCGACCTTTCAGCACCGAGGACAGCGGTCCGGCCGCAGCGCCTCATCTGCCTGCGGCAGATGTGCCTGGCCGGGGCTGGATGTGCCAGGGCTGGAGACCAAATTGTCTCCCTGAGACCCCGGTCTTACGGAGACCCTTAATAGAGGAGCCATAGTAGGTTAAAAGAAAACA
>gene=chr20_10200139-10200483; species=papHam
GACTTGATTTATGCCGCCTGCTCCACGTCAACTGCAGGCTGGCGGGAGGCGGGCGGGTCGTGCCAGGTGGGAGGGCTCTGCGGAGGGCTGGCGCGGGTGGGCTGGCTTCGGGGACTGCGGCGGCCCGCGCTCAGCACCCTGGATAGCAATACCGAGGGCTCGCGCGGGCGCCCTCGACCTTTCAGCACCGGGGACAGCGGTCCGGCCGCAGCGCCGCATCTGCCTGCGGCAGAAATGCCTGGCCAGGGCTGGATGTGCGAGGGCTGGAGACCAGATTGTCTCTCTGAGATCCCGGTCTTACGGGGACCCTTAATAGAGGAGTCATAGTAGGTTAAAAGAAAACA
>gene=chr20_10200139-10200483; species=ponAbe
GACTTGATTTATGCCGCCTGCTCCACGTCAACTGCAGGCTGGCGGGAGGCGGGCGGGTCGTGCCGGGTGGGAGGGCTTTGCGGAGGGCTGGCGCGGGTGGGCTGGCTTCGGGGACTGCGGCGGCCCGCGCTCAGCACCCTGGATAGCAATACAGAGGGCTCGCGCGGGCGCCCTCGACCTTTCAGCACCGGGGACAGCGGTCCAGCCGCTGCGTCGCATCTGCCTGCGGCAGAAATGCCTGGCCAGGGCTGGATGTGCCAGGGCTGAAGACCAAATTGTCTCTCTGAGACCCCGGTCTTACGGAGACCCTTAATAGAGGAGTCATAGTAGGTTAAAAGAAAACA
>gene=chr20_10200139-10200483; species=rheMac
GACTTGATTTATGCCGCCTGCTCCACGTCAACTGCAGGCTGGCGGGAGGCGGGCGGGTCGTGCCAGGTGGGAGGGCTCTGCGGAGGGCTGGCGCGGGTGGGCTGGCTTCGGGGACTGCGGCGGCCCGCGCTCAGCACCCTGGATAGCAATACCGAGGGCTCGCGCGGGCGCCCTCGACCTTTCAGCACCGGGGACAGCGGTCCGGCCGCAGCGCCGCATCTGCCTGCGGCAGAAATGCCTGGCCAGGGCTGGATGTGCGAGGGCTGGAGACCAAATTGTCTCTCTGAGACCCTGGTCTTACGGGGACCCTTAATAGAGGAGTCATAGTAGGTTAAAAGAAAACA
>gene=chr20_17208252-17208596; species=hg19
GGCTCTTTAACACGATATTGCCTCCGGTGATCTTTCACCGGTTATGTAATTAAAATGTCCTTCATCTGTACTAGTAAGGTCATCAAAATAATTTACTGCTCTTTGACTTGATGGCGAAAATAGGATAACACCTTTCACAGGATGCCATGCTCCGGGGATGCTGTCCGAGGTACCAAGTTCTCGAGGCTGCCTGGGGATGGAGGGATGAAGCCCTGAACAGCTAAGCCTGGCGTTGGCTACTTGGCCAGGGAAGTCTCCCCCACCCCCATCCCCCGGAGAAAGAATAGTTTCCTACAGACGAGGCTGGACGTTTGGACACTGCAATTCACCTCGGTGTTTCTCCC
>gene=chr20_17208252-17208596; species=bosTau
GGCT-CTTCACACGACATCGCCTCCGGTGATCTTTCACGGGTTATGTAATTAAAATGCCCTTCAATGCTACTCGGAAGGTCATGAAAACAATTGATCGCCCTTTGACTTGGTGGAGAAAACAGGATAACACCTTTCAAACAATGCGGTGCGCCCGGGCTGCTGTCCGAGCGACCAAGTTCTCAAGGCTGCCTGGGGGT-GAGGCAAGAAGTGCCCGCCGTCTGGGCTTGGCG-TGGCAGACCCGTCGGGGATGTGCCCCCCGCCCCTATCTCCCGGAGAAAGGCTAGTTTCCGAGGGACAGGGCTGGAAGCTTGGACATCGCAGTTCATCTGCTTGCTATTCGA
>gene=chr20_17208252-17208596; species=calJac
GGCTCTTTAACACGATATTGCCTCCGGTGATCTTTCACCGGTTATGTAATTAAAACGTCCTTCATCTGTGCTAGTAAGGTCATCAAAATAATTTATTGCCCTTTGACTTGATGGCGAAAATAGGATAACACCTTTCAAAGGATGCCATGCTTCCGGGATGCTGTCCGAGGTACCAAGTTCTCGAGGCTGCCTGGGGATGGAGGGACGAAGCCCTGAATGTCTGAGCCTGGCGTTGGCTGCTTGGCCAGGGATGTCTCCCCCACTCCCGTGCCCCGGAGAAAGAATAGTTTCCTACTGACAGGGCTGGACGCTTGGACATTGCAATTCACCTCGGTGCTTCTCCC
>gene=chr20_17208252-17208596; species=canFam
GGCTCTTTAACACGACATTGCCTCCGGTGATCTTTCACGGGTTATGTAATTAAAATGTCCTTCAATTGTACTAGTAAGGTCATAAAAATAATTTATTGCTCTTTGACTTGGTGGTGAAAACAAGGGAACACCTTTCTAACAATGCCTTGCGCCCGGGCTGCTGTCCGAGGTACCAAGTTCTCAAGGCTGCGTGGGGATGGAGGAATGAAGCGCTGAACATCTGGGCTTGACGTTCGCAGTCTTGCCGGGGATGTATCCCCTGCCCCCATCTCCTGGAGAAAGAGTAGTTTCCGACGGACAAGGCTAAAAGCTTGAACATCGCAATTCACCTCCGTGCTTTTCGG
>gene=chr20_17208252-17208596; species=equCab
GGCTCTTCGACACGACATTGCCTCCGGTGATCTTTCACGGGTTATGTAATTAAAATGTCCTTCAATTGTACTAGTAAGGTCATTAAAATAATTTATTGCTCTTTGACTTGGTGGCAAAAACAGGATAACAGCTTTCAAACAATGCCTTGCGCCCGGGATGCTGTCCGAGGTACCAAGTTGTCAAGGCTGCCTGGGGATGGAGGGGTGAAGTGATGAACAGCTGGGCTTGGCGTTAACTCTCTTG-CAGGGATGTATCCCCCGCCCCCTTCTCCCGGAGAGAGAGTAGTTCCCGACGGACAGGGCTAGAAGCTTGGACGTTGCAATTCACCTCCGTGCTTTTCGG
>gene=chr20_17208252-17208596; species=gorGor
GGCTCTTTAACACGATATTGCCTCCGGTGATCTTTCGCCGGTTATGTAATTAAAATGTCCTTCATCTGTACTAGTAAGGTCATCAAAATAATTTACTGCTCTTTGACTTGATGGCGAAAATAGGATAACACCTTTCACAGGATGCCATGCTCCCGGGATGCTGTCCGAGGTACCAAGTTCTCCAGGCTGCCTGGGGATGGAGGGATGAAGCCCTGAACAGCTGAGCCTGGCGTTGGCTACTTGGCCAGGGACGTCTCCCCCACCCCCATCCCCCGGAGAAAGAATAGTTTCCTACAGACGATGCTGGACGTTTGGACACTGCAATTCACCTCGGTGTTTCTCCC
>gene=chr20_17208252-17208596; species=panTro
GGCTCTTTAACACGATATTGCCTCCGGTGATCTTTCACCGGTTATGTAATTAAAATGTCCTTCATCTGTACTAGTAAGGTCATCAAAATAATTTACTGCTCTTTGACTTGATGGCGAAAATAGGATAACACCTTTCACAGGATGTCATGCTCCCGGGATGCTGTCCGAGGTACCAAGTTCTCGAGGCTGCCTGGGGATGGAGGGATGAAGCCCTGAACAGCTGAGCCTGGCGTTGGCTACTTGGCCAGGGACGTCTCCCCCACCCCCATCCCCCGGAGAAAGAATAGTTTCCTACAGACGAGGCTGGACGTTTGGACACTGCAATTCACCTCGGTGTTTCTCCC
>gene=chr20_17208252-17208596; species=papHam
GGCTCTTTAACACGATATTGCCTCCGGTGATCTTTCACCGGTTATGTAATTAAAATGTCCTTCATCTGTACTAGTAAGGTCATCAAAATAATTTATTGCTCTATGACTTGATGGCGAAAATAGGATAACACCTTTCAAAGGATACCATGCTCCCGGGATGCTGTCCGAGGTACCAAGTTCTCGAGGTTGTCTGGGGATGGAGGGATGAAGCCCTGAATAGCTGATCCTGGCGTTGGCTGCTTGGCCAGGGACGTCTCCCCCACCCCCATCCCCTGGAGAAAGAATAGTTTCCTACAGACGGGTCTGGAAGCTTGGATATTGCAATTCACCTAGGTGCTTCTCCA
>gene=chr20_17208252-17208596; species=ponAbe
GGCTCTTTAACACGATATTGCCTCCGGTGATCTTTCACAGGTTATGTAATTAAAATGTCCTTCATCTGTACTAGTAAGGTCATCAAAATAATTTACTGCTGTTTGACTTGATGGCGAAAATAGGATAACACCTTTCACAGGATGCCATGCTCCCGGGATGCTGTCCGAGGTACCAAGTTCTCGAGGCTGCCTGGGGATGGAGGGATGAAGCCCTGAACAACTGAGCCTGGCGTTGGCTACTTGGCCAGGGACGTCTCCCCCACCCCCATCCCCCGGAGAAAGAATAGTTTCCTACAGACGGGGCTGGACGTTTGGACACTGCAATTCGCCTGGGTGTTTCTCCC
>gene=chr20_17208252-17208596; species=rheMac
GGCTCTTTAACACGATATTGCCTCCGGTGATCTTTCACCGGTTATGTAATTAAAATGTCCTTCATCTGTACTAGTAAGGTCATCAAAATAATTTATTGCTCTATGACTTGATGGCGAAAATAGGATAACACCTTTCAAAGGATACCATGCTCCCGGGATGCTGTCCGAGGTACCAAGTTCTCGAGGTTGTCTGGGGATGGAGGGATGAAGCCCTGAATAGCTGATCCTGGCGTTGGCTGCTTGGCCAGGGACGTCTCCCCCACCCCCATCCCCTGGAGAAAGAATAGTTTCCTACAGACGGGTCTGGAAGCTTGGATATTGCAATTCACCTAGGTGCTTCTCCC
>gene=chr20_17517653-17517997; species=hg19
tctgtggtgctttgttctggaagccctagcaaacgaatacaCTGCTCTAACACTCTGACTCTGCACCTTTTACCATCCGTCCTTTACCCAGAACATGCAAATGTCTGCCACAAGAGGGCCACCCTATACTAAAATTGAATGCCCTGCCACATGGTCCCACCAGGGTGCAGCTTGAAGCCTTTCCACCAAACTGGACCAACTCAAAAGGTAAGTCAGCCATGGAAAGTGACAGCCCAGGAGTAAAAGGGCAGGCAGACCCCTGGCTCCCGGATCCCTACTATCCCTGCTCCCTGTAGCCAGGCCTCTCCATGAGGCCCCAGTCTCTAAAGACGCACCCGTGAAGT
>gene=chr20_17517653-17517997; species=bosTau
tctgcgggactttgtaatggcagccctGATCGTCTAAG--GCTGCGGGAGCATTCTGATTCTATACCTTTGATAGTCTA-TCCTTTCCCAGGACATAGAGATGTGTGCCACAAGAGGGCCACGCTGCCCTGAGAGTGGACA-CCTGCCTCCTGACCCCTAGGGGATGCAGCTTGAAGCCGTGCCACCAAACTGGAACAA---------CAGGTCCTGC-AGGAGAGGAACAACTCCAGAGTGAAAGGGC----AAACCTCTG-ACTCCCAGGCCCTG---------CT-CCT-TAAACCGACCTCCCCATCAG----------------------CTGTAGAGC
>gene=chr20_17517653-17517997; species=calJac
TCTACGGTACTTTTT----------CTGGCAAACAAATACACTGTTCTAACAC--------------------------TCCTTTTCCCAGAACATACAAATGTCTGCCACAAGAGGGCAACCCTGCACTAAAATTGAATGCCCTGCCACGTGGTCCCAGCAGGGTGCAGCTTGAAGCCCTTCCACCAAACTGGATCAACTCAAAATGTAAGTCAATCATGGAAAGTGACAGCCCGGGAGTGAAAGAGCAGGCAGACCCCTGGTTCCTGGATCCCTGCTATCCCTGCTACCC---------CTGCTTCCTGTAGCCCCAGTCTCTAAAGATGTACCCGTAAAGT
>gene=chr20_17517653-17517997; species=canFam
tctatgttactttgttatggcagccccagcaaactgat--aaggctctaaca---------CTCTCCTTTTATAGGACATACTTTCCCCAGGATATACAAATGTCTGCCACAAGAGGGCCATGCTGCCCTAAGAGTGAACACTCTGCTCCCCAGCCCCCAGGTGATGCAGATTGAGGCCTTTCCACAAAACTGGATAGACCAAAAAAACGAGCCATC------AAGGAGCAACCCC-AAGTGAAAGGGC----AGACTCTTGGATCCCCAGCCTCTG---------CTCCCT-GATATTGGCCTCCCCATCAGGCCTCGGTGTC--------------TAATGT
>gene=chr20_17517653-17517997; species=equCab
tctgtggtgctttgttatggcagccctagcagactaac--aCTGCTCTAACA---------TGCACCTCTTATAGTCCATCCTTTTCCCAGGACATACAAAAGTCTGCCACAAGAGGGCCACGCTGCCCTAAGAGTGAGCG-GCTGCCTCCTGGCCCCCAGG-GATGCCGATTGAAGCCCTTCC-CTAAACGGGACCGACTCAAAAGGCAAGTTAGCC-TGGAAAGGAGCACCCCTAGAGTGAAAGGGC----AGATCCCTGACTCCCTGATGCCTG---------CTCCCT-TACACTGGCCTCTCCAGCAGGCCCCAGTCTCTAAAGACACG-CTGTAAAGT
>gene=chr20_17517653-17517997; species=gorGor
--------------------------------------------------------------------------------------------------------------------------------------------------------------------------------------------------------------------------------------------------------------------------------------------------------------------------------------------------------
>gene=chr20_17517653-17517997; species=panTro
tctgtggtgctttgttctggaagccctagcaaacgaatacaCTGCTCTAACACTCTGACTCTGCACCTTTTACCATCCGTCCTTTTCCCAGAACATGCAAATGTCTGCCACAAGAGGGCCACCCTATACTAAAATTGAATGCCCTGCCACATGGTCCCACCAGGGTGCAGCTTGAAGCCTTTCCACCAAACTGGACCAACTCAAAAGGTAAGTCAGCCATGGAAAGTGACAGCCCAGGGGTAAAAGGGCAGGCAGACCCCTGGCTCCCGGATCCCTGCTATCCCTGCTCCCTGTAGCCAGGCCTCTCCATGAGGCCCCAGTCTCTAAAGACGCACCAGTGAAGT
>gene=chr20_17517653-17517997; species=papHam
tctgtggtgctttgttctggaagccctagcaaacgaatataCTGCTCTAACA--CTGA--CTGCACCTTTTACCATCC-TCCTTTTCCCAGAATATGCAAATGTCTGCCACAAGAGGGCCACCCCGCGCTAAAATTGAATGCCCTGCCACATGGTCCCTCCAGGATGCAGTTTGAAGCCTTTCAACCAAACTGGACCAACTCAAAAGGTAAATCAGCTATGGAAAGTAACAGCCCAGGAGTGAAAGGGCAGGCAGACCCCTGGCTCCCGGATCCCTACTATCCCTGCTCCCTGTAGCTGGGCCTCTCTGTGAGGCCCCAGTCCCTAAAGACACACCTGTGAAGT
>gene=chr20_17517653-17517997; species=ponAbe
tctgtggtgctttgttctggaagccctagcaaacgaatacaCTGCTCTAACCCTCTGACTCTGCACCTTTTACCATCCGTCCTTTTCCCAGAACATGCAAATGTCTGCCACAAGAGGGCCACCCTGTACTAAAATTGAATGCTCTGCCACATGGTCCCACCAGGGTGCAGCTTGAAGCCTTTCCACCAAACTGGACCAACTCAAAAGGTAAGTCAGCCATGGAAAGTGACAGCCCAGGAGTAAAAGGGCAGGCAGACCCCTCGCTTCCGGATCCCTGCTATCCCTGCTCCCTGTAGCCAGGCCTCTCCATGAGGCCCCAGTCTCTAAAGACGCACCTGTGAAGT
>gene=chr20_17517653-17517997; species=rheMac
tctgtggtgctttgttctggaagccctagcaaacgaatataCTGCTCTAACA--CTGA--CTGCACCTTTTACCATCCCTCCTTTTCCCAGAATATGCAAATGTCTGCCACAAGAGGGCCACCCCGCGCTAAAATTGAATGCCCTGCCACATGGTCCCTCCAGGGTGCAGTTTGAAGCCTTTCCACCAAACTGGACCAACTCAAAAGGTAAATCAGCTATGGAAAGTAACAGCCCAGGAGTGAAAGGGCAGGCAGACCCCTGGCTCCCGGAACCCTACTATCCCTGCTCCCTGTAACCGGGCCTCTCTGTGAGGCGCCAGTCCCTAAAGACACACCTGTGAAGT
>gene=chr20_17949297-17949641; species=hg19
TGCCGTCCATCTTGGAGCCGGGCAAAGACGCCACGTGGGGCCTACCCTTGCTCCGCTCCACGAGGAGGCCGCCAACCGCAGGGCCGCGACACGGACGGGAAGCAACGGACACTCTCCCAGCAAGACGCGTCTAGAGAAAGACCGCGTTTCGGTGCGGGGGGAATTTATTACTCAGCCCGAGTCCAAGATGGCAGCGAGCGCTGACGTCACCAGATCTCGTGAGAGCAGAAGGGCGCGATTTGGAGGCTCCCGCGCTTCGGAGACGCCGGCCCTTCCGCTCGGAGAGGTACTCCCTGCCTCTAACTGGTGGCGCGTTGGCGGAGGCCGACGAAAGCCTCGGGTGG
>gene=chr20_17949297-17949641; species=bosTau
TGCCGTCCATCTTGGAGCCGGGTAAAGAAGCGACGCGGGGCCTACCCTCGCTCCGGGCCACCCGGAAGCCGCCAACCGCAGGGCCGCCCTGGGGACGCGGAAACGCAGGGACTCTAGCAGCGAGGCGCGTCTCAAGAAAGGGCGCGCGCCTGTGCCGGGGGAATTTATTACTCAGCCAGAGCCCAAGATGGCGACGAGCTCTGACGT-ACGAGATCTCGCGAGAGAGAAATGGCGCGATTTAGAGGCGCCCGGGCTCC-----CGCTGG-------------GGAGGGTTTCCCCATAGAACGCTGGAA---AATGCATGGGGGGCGACCAGGGATAGGGGCGG
>gene=chr20_17949297-17949641; species=calJac
TGCCGTCCATCTTGGAGCCGGGCAAAGACGCCACGCAGGGCCTACCCTTGCTCCGCTCCAATAGGAGTCCGCCGACCGCAGGGCCGCGACAGGGACGCGAAGCCACAGACACTCTCCCACCACCGCGCGTCTAGAGAAAGACTGCGTTTCGGTGCAGGAGGATTTTATTACTCAGCCCGAGTCCAAGATGGCGGCGAGCGCTGACGTCACCAGATGTCGTGAGAACAGAAGGGCGCGATTTGGAGGCGCCCGCGCTTCGGAGACGCCGGCTCTTCCGCTCGGAGAGGGACTCCCTGCCGCTAGCTGGT--------------------------CCTC-GGTAG
>gene=chr20_17949297-17949641; species=canFam
AGCCGTCCATCTTGGAGCCGGGCAAAAAAGCTATGCGTGGCCTACCCTCGCTCCGGGCCACGCGGAAACCGCCGTCCGCAGGGCCGCGAGAAGGACTCGGAGCAAGGAGCACTCCAGCAGCACGGCGCCTCTCAAGAAAGCCCGCGCTCTCGGGCGG-GGGAATTTATCACTCAGCCAGAGTCCAAGATGGCGACGGGCTGTGACGTAAGAAGATCTCGTGAGAGAGTGAGGGCGCGATTTGGAGGAGCCCGCGCGAA-----CGCTCG------------GGGAGGGACTCCCCAAGGATCGCGGGAG---CGTCTCCAGTGGTGAGAAGAGGCCGGCAGTGG
>gene=chr20_17949297-17949641; species=equCab
GGTCGT-CATC-TAGAGCCGGGCAAAGAAGCTACGCGGGTCCTA-CCTCGCTCC-GGTCACGCGGAAATCGCCGAACGCAGGGGCAGCACGGCGACGCGGAGCTACGGACACTGC--CAACGAGGAGCGTTTCAAGAAAGACTACGCGGTAGCGTGG-GGGAATTTATTGCTCAGCCAGAATCCAAGATGGCGGCGAGCTGTGACGT-ATAAGATCTCGCGAGAGCGAAAGGGCGCGATTTGAAAGTTCCCGCGCTTC-----CGCCCG------------GGGAGGGACTCCCCAAGGATCGCCA-------GTCTATGAAGGTGATCGGAAGCTAGGGGTGG
>gene=chr20_17949297-17949641; species=gorGor
TGCCGTCCATCTTGGAGCCGGGCAAAGACGCCACGCGGGGCCTA------------------------------------------------------------------------------------------------------------------------------------------------------------------------------------------------------------------------------------------------------------------------------------------------------------
>gene=chr20_17949297-17949641; species=panTro
TGCCGTCCATCTTGGAGCCGGGCAAAGACGCCACGCGGGGCCTACCCTTGCTCCGCTCCACGAGGAGGCCGCCGACCGCAGGGCCGCGACACGGACGCAAAGCTACGGACACTCTCCCAGCAAGACCCGTCTAGAGAAAGACCGCGTTTCGGTGCGGGGGGAATTTATTACTCACCCCGAGTCCAAGATGGCAGCGAGCGCTTACGTTACCAAATCTCGCGAAAGCCAAAGGGCGCGATTTGAAGG--------------------------------------------------------------------------------------------------
>gene=chr20_17949297-17949641; species=papHam
TGCCGTCCATCTTGGAGCCGGGCAAAGACGCCACGCGGAGCCTACCCTTGCTACGCTCCACGAGGAGGCCGCCGACCGCAGGGCCGCGACGCGGACGCAAAGTCACGGACACTCTCCCAGCAAGATGCGTCTAGAGAAAGACCGTGTTTCGGTGCCGGGGGAATTTATTACTCAGCCCGAGTCCAAGATGGCGGCGAGCGCTGACGTCACCAGATCTCGTGAGAGCAGAAGGGCGCGATTTAGAGGCTCCCGCGTTTCGGAGACGCCGGCCCTTCAGCTGGGAGAAGTACTCGCTGCCTCTAGCTGGTGGCGCGTCGGCGGAGGCCGAAGAGAGCCGCGGGTGG
>gene=chr20_17949297-17949641; species=ponAbe
TGCCGTCCATCTTGGAGCCGGGCAAAGACGCCACGCGGGGCCTACCCTTGCTCCGCTCCACCAGGAGGCCGCCGACCGCAGGGCCGCGACACGGACGCGAAGCCACGGACGCTCTCCCAGCAAGACGCGTCTAGAAAAAGATCGCGTTTCGGTGCGGGGGGAATTTATTACTCAGCCCGAGTCCAAGATGGCGGCGAGAGCTGACGTCACCAGATCTCGTGAGAGCAGCAGGGCGCGATTTGGAGGCTCCCGCGCTTCGGAGACGCCGGCCCTTCCGCTTGGAGAGGTACTCCTGGCCTCTAACTGT--GCGCGTCGGTGGAGGCCGACAAGAGCCTCGGGTGG
>gene=chr20_17949297-17949641; species=rheMac
TGCCGTCCATCTTGGAGCCGGGCAAAGACGCCACGCGGAGCCTACCCTTGCTACGCTCCACGAGGAGGCCGCCGACCGCAGGGCCGCGACGCGGACGCAAAGCCACGGACACTCTCCCAGCAAGATGCGTCTGGAGAAAGACCGTGTTTCGGTGCCGGGGGAATTTATTCCTCAGCCCGAGTCCAAGATGGCGGCGAGCGCTGACGTCACCAGATCTCGTGAGAGCAGAAGGGCGCGATTTAGAGGCTCCCGCGCTTCGGAGACGCCGGCCCTTCAGCTGGGAGAAGTACTCCCTGCCTCTAGCTGGTGGCGCGTCCGCGGAGGCCGAAGAGAGCCGCGGGTGG
>gene=chr20_18659687-18660031; species=hg19
ATTTCTATAGTATTCAGAGTTAAACCCGGAGTGAGCCACACCCTTAACCAGGTCCATGAGTGAGCCAGCAACTTATTTCTGGTTTTCTCAAGACCATCCTTTTGAGTTGTGAAAGTGTTTCTTGATTTACATTTTCTTTGATTGCATCTGAAAAGGCCTGTTGGCCTGACAACCGTTGCTATGGGAATAATACTCGTGGTTAGTGCTGTTGGCAGTCACCATTATCAAAAGGATCAGGTGCCTATTTATTTATTCATGGTGTGGAACAAGGTTCCCTCATAAAGCGCATGAACCTTGTTCTCTCCCACCTTATTATAGTCTGAGGTTTACATGACGTGCATCCA
>gene=chr20_18659687-18660031; species=bosTau
GTCCAGTTGGCTCTCAGAGTTAAACCCATAATGGAGCACTCCCTTATGAAAATCCAGGAGTGAGCCGGGGCCC---------TATTCCT------CCACTTTTGAGTCCAGAAAGC-TTCCTTGATTTACATTTTCTTTGATTGC-TTTGAAAAGGTCTGTTGGCCTGACAACAGTTGCTATGGCGATGGTACT--TGGTTAATGCTGCTGG----------------------CAGGTGCCGCTTTGT----CCCCTGTGTGGAAC-AGGCTCCATTGCACAGCGCGTGACAGTGAGTCACCCCGCCTGTTCGATGCTCT-GAGCC-ACGTGACGCATGTCCC
>gene=chr20_18659687-18660031; species=calJac
ATTTCTATAGTATTCAGAGTTAAACCCAGAGTGAGCCACATCCTTAACCAGGTCCGTGAGTGAGCCAGCGACATATTTCTGGTTTTCCCAAGACCATACTTTTGACTTCTGAAAGCGTTTCTTGATTTACATTTTCTTCGATTGCATCTGAAAAGGCCCGTTGGCCTGACAACCGTTGCTATGGGAATGATACTGGTGGTTAGTGCTGCTGGCAGTCACCATTACCAAAAGGATCAGGTGCC----TATTTATTCACGGTGGGGAACGAGGTTCCCTCATAAAGCATATGAGCTTTGTTGTCTCCCACTTTATTGTGGTCTGAGGTCTAC-TGACATGCATCCA
>gene=chr20_18659687-18660031; species=canFam
GTCAGTTTTG-CAGCAGAGTAAAACCCACAATGAGCCCCATCCTTCTTCAAGTCCCTGAGTAAGCCAGGGCCTTCTTTCTGGTTTTCCTGAGACCATGCTTTTGAGTTGTGAAAGCCTTTCTTGATTTACATTTTCTTTGATTGCTTCTGAAAAGGCCTGTTGGCCTGACAGCAGTTGCCATGGGGATGATACTTGTGGTTAGTGCTGTGGGCAGTCACCATTATTGAGAGCACCAGGTGCCTATTTAT----TCACCACGTGCAATGAGATTCTGTTCTAAAGCACATGAAAGTGACTCACCCTAACCTTATTATAGTCTGGAGCCTACATGACATCCATCCC
>gene=chr20_18659687-18660031; species=equCab
GTCAAATTTGCTATCAGAGTTAGCCACCTAATGAGCCACATCCTTATCCAAGTTCCTGAGTGACCCAGGGCCTTATTTCTGATTTTCCTGAGACCATACTTTTGAGTGGTGAAAGTGTTTCTTGATTTACATTTTCTTTGGTTGCATCTGAAAAGGCCTGTTGGCCTGACAACAGTTGCTATGGGGATGATACTTGTGAGTAGTGCTGTTGGCAGTCACGAGTATGGAAAGCACGGGGCGCCTCTTTAT----TCACGGTGTGGAGTGAGGTTCTGTTCTAAGGCCCAGGACAGT-CCTCACCCGAACCTTGTTATAGTCTGG-GTCTGCATGACACGTGTCTC
>gene=chr20_18659687-18660031; species=gorGor
ATTTCTATAGTATTCAGAGTTAAACCCAGTGTGAGCCACATCCTTAACCAGGTCCATGAGTGAGCCAGCAACTTATTTCTGGTTTTCTCAAGACCATCCTTTTGAGTTGTGAAAGTGTTTCTTGATTTACATTTTCTTTGATTGCATCTGAAAAGGCCTGTTGGCCTGACAACCGTTGCTATGGGAATAATACTCGTGGTTAGTGCTGTTGGCAGTCACCATTATCAAAAGGATCAGGTGCCTATTTATTTATTCATGGTGTGGAACAAGGTTCCCTCATAAAGCGCATGAACCTTGTTCTCTCCCACCTTATTATAGTCTGAGGTTTACATGACGTGCATCCA
>gene=chr20_18659687-18660031; species=panTro
ATTTCTATAGTATTCAGAGTTAAACCCAGAGTGAGCCACATCCTTAACCAGGTCCATGAGTGAGCCAGCAACTTATTTCTGGTTTTCTCAAGACCATCCTTTTGAGTTGTGAAAGCGTTTCTTGATTTACATTTTCTTTGATTGCATCTGAAAAGGCCTGTTGGCCTGACAACCGTTGCTATGGGAATAATACTCGTGGTTAGTGCTGTTGGCAGTCACCATTATCAAAAGGATCAGGTGCCTGTTTATTTATTCATGGTGTGGAACAAGGTTCCCTCATAAAGCGCATGAACCTTGTTCTCTCCCACCTTATTATAGTCTGAGGTTTACATGACGTGCATCCA
>gene=chr20_18659687-18660031; species=papHam
ATTTCTGTAGTATTCAGAGTTAAACCCAGAGTGAGCCACATCCTTAACCAGGTCCATGAGTGAGCCAGCAACTTATTTCTGGTTTTCCCAAGACCATCCTTTTGACTTGTGAAAGCGTTTCTTGATTTACATTTTCTTTGATTGCATCTGCAAAGGCCTGTTGGCCTGACAACCGTTGCTATGGGAATGATACTGGTGGTTAGTGCTGTTGGCAGTCACCATTATCAAAAGGATCAGGTGCCTATTTATTTATTCACAGTGTGAAACGAGGTTCCCTCATAAAGCGCATGAACCTTGTCCTCTCCCACCTTATTATAGTCTGAGGTCTACATGACATGCATCCA
>gene=chr20_18659687-18660031; species=ponAbe
ATTTCTATAGTATTCAGAGTTAAACCCAGAGTGAGCCACATCCTTAACCAGGTCCATGAGTGAGCCAGCAACTTATTTCTGGTTTTCTCAATACCATCCTTTTGAGTTGTGAAAGCGTTTCTTGATTTACATTTTCTTTGATTGCATCTGAAAAGGCCTGTTGGCCTGACAACCGTTGCTATGGGAATGATACTGGTGGTTAATGCTGTTGGCAGTCACCATTATCAAAAGGATCAGGTGCC----TATTTATTCACGGTGTGGAACGAGGTTCCCTCATAAAGCACATGAACCTTGTTCTCTCCCACCTTATTATAGTCTGAGGTTTACATGACATGCATCCA
>gene=chr20_18659687-18660031; species=rheMac
ATTTCTGTAGTATTCAGAATTAAACCCAGAGTGAGCCACATCCTTAACCAGGTCCATGAGTGAGCCAGCAACTTATTTCTGGTTTTCCCAAGACCATCCTTTTGAGTTGTGAAAGCGTTTCTTGATTTACATTTTCTTTGATTGCATCTGCAAAGGCCTGTTGGCCTGACAACCGTTGCTATGGGAATGATACTGGTGGTTAGTGCTGTTGGCAGTCACCATTATCAAAAGGATCAGGTGCCTATTTATTTATTCGCAGTGTGGAACGAGGTTCCCTCATAAAGCACATGAACCTTGTTCTCTCCCACCTTATTATAGTCTGAGGTCTACATGACATGCATCCA
>gene=chr20_20033110-20033300; species=hg19
TGCAGGACTGACCTTTGACCTCTCGCTTGAGCCGTGACGGAGGCGGCACCGTTTCCATGGTGACCAGGCTGCGCGTCCTCCTTGCGGCAGCGCGTGGAGTGCGGCGTCCTGGAGCTGCGGATGAGGTGGGTAACGCCGTGCTGACTAGCAGCGACGCAAGGACTGCGGTGCAGGGCGTCCAGGGCGCATC
>gene=chr20_20033110-20033300; species=bosTau
----------------------------------------------------------------------------------------------------------------------------------------------------------------------------------------------
>gene=chr20_20033110-20033300; species=calJac
CACTAGGATGACTTTTGACCTCTCGCATGCGCCGTGACGGA-GCGGCTCCGTTTCCACGGTGACCAGGCTGCGCGTACTCC-TGCAGCAGCGCGTAGAGTGCGGCGTCCTGGAGCTGCGAGTGAGGTTCGTAGCGCCGGCCTGCCTGGCAGCGACGCAGGTCCTGCGGTTCAGGGCGTCAAGGGCGCATC
>gene=chr20_20033110-20033300; species=canFam
TGCTGGCATGACCTTTGACTTCACGCACGCGCCGTGACGCCGGCAACTTCGTTTCTGTGGTAACCGGGCTGAGCGTCCTCCT------------CGGAGAGCAGTGTCTCGGAGTTGCGGGAGAGGTGGGTAGTGCTGGCTCGCCCGACAGGGGCGCGGGGACGG-AGTCCGGGGCGCCAGGGGCGCATC
>gene=chr20_20033110-20033300; species=equCab
GGCTCGGGTGACCTTTGACCGCTCGCACGCGCCGTGACGGAGGCAGCGTCGTTTCCATGGTAACCAGGCTGCGCGTCCTCCTTGGTGGCGAGCGTGGAGGATTGTGTCCTGGAGTTGCGGCTGAGGTGGGTAACGCTGGCCTGCCCTGCAGGGACATGGTTATTG-AGTCCAGGGCGTCAGGGGAGCGTC
>gene=chr20_20033110-20033300; species=gorGor
TGCAGGACTGACCTTTGACCTCTCGCATGCGCCATGACGGAGGCGGCACCGTCTCCATGGTGACCAGGATGCGCGTCCTCCTTGCGGCAGCGCGTGGAGTGCGGCGTCCTGGAGCTGCGAATGAGGTGGGTAACGCCGTGCTGACTAGCAGCGACGCAAGGACTGCGGTGCAGGGCGTCAAGGGCGCATC
>gene=chr20_20033110-20033300; species=panTro
TGCAGGACTGACCTTTGACCTCTCGCATGCGCCATGACGGAGGCGGCACCGTTTCCATGGTGACCAGGCTGCGCGTCCTCCTTGCGGCAGCGCGTGGAGTGCGGCGTCCTGGAGCTGCGGATGAGGTGGGTAACGCCGTGCTGACTAGCAGCGACGCAAGGATTGCGGTGCAGGGCGTCAAGGGCGCATC
>gene=chr20_20033110-20033300; species=papHam
CGCCAGGCTGACCTTTGACCTCTCGCATGCGCCGTGACGGACGTGGCACCGTTTCCATGGGGACCAGGCTGCGCGTCCTCCTTACAACAGCGCGCGGAGTGCGGCGTCCTGGAGCTGCGCGTGAGGTGGGTAGCGCCGGCCTGACTAGCAGCGACGCGAGGACTGCGGTTCAGGGCGTCAAGGGCGTATC
>gene=chr20_20033110-20033300; species=ponAbe
TGCTGGACTGACCTTTGACCTCTCGCATGCGCCATGACGGAAGCGGCACCGTTTCCATGGTGACCAGGCTGCGCGTCCTCCTTGCGGCAGCGCGTGGAGTGTGGCGTCCTGGAGCTGCGGATGAGGTGGGTAACGCCGTCCTGACTAGCAGCGACGCAAGTACTGAGGTTCAGGGCGTCAAGGGCGCATC
>gene=chr20_20033110-20033300; species=rheMac
CGCCAGGCTGACCTTTGACCTCTCGCATGCGCCGTGACGGACGTGGCACCGTTTCCATGGGGACCAGGCTGCGCGTCCTCCTTACAGCAGCGCGCGGAGTGCGGCGTCCTGGAGCTGCGCGTGAGGTGGGTAGCGCCGGCCTGACTAGCAGCGACGCGAGGACTGCGGTTCAGGGCGTCAAGGGCGTATC
>gene=chr20_20433043-20433260; species=hg19
AGAGTTTTGCATCTTGTACGAATCCAGACACCATATGCCATGCGAAGGCCTATTACTTTATTCGGTGCCACCGCTGACAGGCAGCCACGTGGGTATCCCCAGCGGAAGGGCTGTCTCCTCCCGGCGGCGAGGACAGGAACCCAGTGAGCTGAACACATCCGACATTGTACGGAGCAGCAGGAACAGCTGGTAAGCTAGCAAGCGGCAACGGCCCAGC
>gene=chr20_20433043-20433260; species=bosTau
GGAGTTTTGCATCTTGTACGAATCCAGACACCATATGCCATGCGAAGGCCTATTACTTTATTCGGTGCCACCGCTGACAGGCAGCCACGTGGGTATCCCCAGAGGAAGGACGGTCTCCTCCCGGCGGCGGGGACAGGAACCCAGTGGGTTGAACACATTCGACATTGTGCAGAGCAGCAGGAACAGCTGGTAAGCTAGCCAGC-TCAACGGCC-GGC
>gene=chr20_20433043-20433260; species=calJac
AGAGTTTTGCATCTTGTACGAATCCAGACACCATATGCCATGCGAAGGCCTATTACTTTATTCGGTGCCACCGCTGACAGGCAGCCACGTGGGTATCCCCAGCGGAAGGGCTGTCTCCTTCGGGCGGCGAGGACAGGAACCCAGTGAGCTGAACACATCCGACATTGTACTGAGCAGCAGGAACAGCTGGTGAGCTAGCGAGCAGCAACGGCCCAGC
>gene=chr20_20433043-20433260; species=canFam
AGAGTTTTGCATCTTGTACGAATCCAGACACCATATGCCATGCGAAGGCCTATTACTTTATTCGGTGCCACCGCTGACAGGCAGCCACGTGGGTATCCCCAGTGGAAGGGCTGTCTCCTCCCGGCGGCGAGGACAGGAACCCAGTGAGCTGAACACATCCGACATTGTACGGAGCAGCAGGAACAGCTGGTAAGCTAGCAAGCAGCAACGGCCAAGC
>gene=chr20_20433043-20433260; species=equCab
AGAGTTTTGCATCTTGTACGAATCCAGACACCATATGCCATGCGAAGGCCTATTACTTTATTCGGTGCCACCGCTGACAGGCAGCCACGTGGGTATCCCCAGCGGAAGGGCTGTCTCCTCCCGGCGGTGGGGACAGGAACCCAGTGAGCTGAACACATCCGACATTGTAAGGAGCAGCAGGAACAGCTGGTAAGCTAGCGAGCAG---AGGCCGAGT
>gene=chr20_20433043-20433260; species=gorGor
-------------------------------------------------------------------------------------------------------------------------------------------------------------------------------------------------------------------------
>gene=chr20_20433043-20433260; species=panTro
AGAGTTTTGCATCTTGTACGAATCCAGACACCATATGCCATGCGAAGGCCTATTACTTTATTCGGTGCCACCGCTGACAGGCAGCCACGTGGGTATCCCCAGCGGAAGGGCTGTCTCCTCCCGGCGGCGAGGACAGGAACCCAGTGAGCTGAACACATCCGACATTGTACGGAGCAGCAGGAACAGCTGGTAAGCTAGCAAGCGGCAACGGCCCAGC
>gene=chr20_20433043-20433260; species=papHam
AGAGTTTTGCATCTTGTACGAATCCAGACACCATATGCCATGCGAAGGCCTATTACTTTATTCGGTGCCACCGCTGACAGGCAGCCACGTGGGTATCCCCAGCGGAAGGGCTGTCTCCTCCCGGCGGCGAGGACAGGAACCCAGTGAGCTGAACACATCCGACATTGTACGGAGCAGCAGGAACAGCTGGTAAGCTAGCAAGCGGCAACGGCCCAGC
>gene=chr20_20433043-20433260; species=ponAbe
AGAGTTTTGCATCTTGTACGAATCCAGACACCATATGCCATGCGAAGGTCTATTACTTTATTCGGTGCCACTGCTGACAGGCAGCCACGTGGGTATCCCCAGAGGAAGGGCTGTCTCCTCCCGGCGGCGAGGACAGGAACCCAGTGAGCTGAACACATCCGACATTGTACGGAGCAGCAGGAACAGCTGGTAAGCTAGCAAGCGGCAACGGCCCAGC
>gene=chr20_20433043-20433260; species=rheMac
AGAGTTTTGCATCTTGTACGAATCCAGACACCATATGCCATGCGAAGGCCTATTACTTTATTCGGTGCCACCGCTGACAGGCAGCCACGTGGGTATCCCCAGCGGAAGGGCTGTCTCCTCCCGGCGGCGAGGACAGGAACCCAGTGAGCTGAACACATCCGACATTGTACGGAGCAGCAGGAACAGCTGGTAAGCTAGCAAGCGGCAACGGCCCAGC
>gene=chr20_30085679-30086023; species=hg19
ccctgactccTGACACTTCCTTTAGGTGTCAGTTTATCTGGACCCCACACACTGAACTTGAGCAGGTAATGGAAGGAAGTGATGGGGAGGGACCTGTCTCAAGAAAGAAGTGAGAACCAATCATTTGGCTCTTTACCTGGTCACCATAGTCATGGCAACAGTCTCCTTGGTCACTATCTCCTTAGAGATAGTTGCCATGGCAACCACTACCCCGGGGCACCAACTTTCTGACACCCAAGAGCCTTAAGATAAACCAGAAGCAAGTCTGTTCCATAGCACTAACCCATATCAGAgctccgagtaggaaagagacttgcccaacatcacacagcaagctggcagtg
>gene=chr20_30085679-30086023; species=bosTau
gactgactcctgacAAATCCC-TGG--GTCAACTTGTCTGG-CCCCACAAACTAAACTTTAGCAGGTGATGGTAGGAGGTGGCAGGGAGCAACCTGTCCCAAGACAGAACTGAGAGCCAATCACTTGGTTCTTTACCTGGTAATCATAGACTTGGCAACAGTCTCCTTGGTCACCATCACCTCAGAGATAGTTGTCATGGCAATTACCACCC-AGAGCCCCAACTTCCTGACACCAA-GAGCCCTAAGATAAACCTGAAGCAAGTTTGTTCCACAGCACTGACCTAGATCAGAGCTCGGCATAGGAAAGAAATTTGTCCAGCATCACAGAGCAAGTTTCTGGTG
>gene=chr20_30085679-30086023; species=calJac
ccctcactccTGACACTTCCTGTAGATGTCAATGTATCTGCCCCACACACACCGAACTTGAGCAGGTGATGGAAGGAAGTGATGGGGAGGAACCTGTCTCAAGGAAGAACTGAGAGCCAATCATCTGGCTCTCTACCTGGTCACCATAGTCATGACAACCGTTTCCTTGGTCACTATCTCCGCAGAAATAGTTGCCATGGTAACCACCATCCGGGGGCACCAACTTTCTGACACCCAAGAGCCTTAAGAGAAACCAGAAGCAAGTCTGTTCCATAGCACTGACCTGGATCAGAgctctgagtaggaaagagacttacccaacatcacacagcaagctgacagtg
>gene=chr20_30085679-30086023; species=canFam
ccctg-ctcctgacaaaacccttgGGTGTCAACCTCTCTAG-CCCCACAAACTGAATTTTAG-AGGAGATGGCAGGAGGTGACAGAGAGGAACCTGTCTCGAGGCATAACTGATAGCCAGTCAATTGGCTCTTGACCTTGTAATCATAGTCATGGCAACAGTGTCCTTGGTCACTATCTCCACAGCGATAGTTGTCACAGCAACCACCACCT-GGGGCCCCAACTTCCTGACACCAA-GAGCCTTAAGATAAA-CAGAAGTAAGTCTGTTCCACAGCACTGACCCAGATCAGAgctctgagtaggaaagagacttagccaacatcacacagcaagtcgatgagg
>gene=chr20_30085679-30086023; species=equCab
ccctgactcccGACACCTCCCTTGGGTGCCAATTTATCTGG-CCCCACAAACTGAACTTTAG-CGAGTATGGAAGGAGGTGATGGGGAGGAACCTGTCTCAAGGCAGAACTGATAGCCAATCACTTGACTCTTTACCCTGTGATCGTAGTCATGGCAACAATCTCCTTGGTCACTATCTCCATTGAGATAGCTGTCATGACAACTACCACTC-AGGGCCCCAACTTCCTGACACCAA-GAGCCTTAAGGTAAATCAGAAGCAAGTCTGTTCCATAGCACTGACCCAGATCAGAgctccgagtaggaaagagacttgcccaacatcacacagcaagctggcggtg
>gene=chr20_30085679-30086023; species=gorGor
ccctgactcctgaca-------------------------------------------------------------------------------------------------------------------------------------------------------------------------------------------accactaccccggggcaccaactctctgACACCCAAGAGCCTTAAGATAAACCAGAAGCAAGTCTGTTCC-TAGCACTAACCCATATCAGAgccccgagtaggaaagagacttgcccaacatcacacagcaagctggcagtg
>gene=chr20_30085679-30086023; species=panTro
ccctgactccTGACACTTCCTTTAGGTGTCAGTTTATTTGGACCCCACACACTGAACTTGAGCAGGTAATGGAAGGAAGTGATGGGGAGGGACCTGTCTCAAGAAAGAAGTGAGAACCAATCATTTGGCTCTTTACCTGGTCACCATAGTCATGGCAACAGTCTCCTTGGTCACTATCTCCTTAGAGATAGTTGCCATGGCAACCACTACCCTGGGGCACCAACTTTCTGACACCCAAGAGCCTTAAGATAAACCAGAAGCAAGTCTGTTCCATAGCACTAACCCATATCAGAgctccgagtaggaaagagacttgcccaacatcacacagcaagctggcagtg
>gene=chr20_30085679-30086023; species=papHam
ccctgactccTGACACTTCCTTTAGGTGCCAGTTTATCTGGCCCCTACACACTGACCTTGAGCAGGTAATGGAAGGAAGTGATGGGGAGGAACCTGTCTCAAGGAAGAACCGAGAGCCAATCATTTGGCTCTTTACCTGGTCACCATAGTCATGGCAACAGTCTCCTTGGTCACTGTCTCCTTAGAGATAGTTGCCATGGCAACCACCACCCCAGGGCACCAACTTTTTGACATTCAAGAGCCTTAAGATAAACCAGAAGCAAGTCTGTTCCATAGCACTGACCCAGATCAGAgctccgagtaggaaagagacttgctcaacatcacacagcaagctggcagtg
>gene=chr20_30085679-30086023; species=ponAbe
ccctgattccagacacttcctttAGGTGTCAGTTTATCTGGCCCCCACACACTGAACTTGAGCAGGTAATGGAAGGAAGTGATAGGGAGGAACCTGTCTCAAGCAAGAACCGAGAGCCAATCATTTGGCTC--TACCTGGTCACCATAGTCATGGCAACAGTCTCCTTGGTCACTATCTCCTTAGAGATAGTTGCTATGGCAACCACTGCCCCGGGGCACCAACTTTCTGACACCCAAGAGCCTTAAGATAAACCAGAAGCAAGTCTGTTCCATAGCACTAACCCAGATCAGAGTTCTGAGTAGGAAAGAAACTTGCCCAACATCACACCACAAGCTGGGAGTG
>gene=chr20_30085679-30086023; species=rheMac
ccctgactcctaACACTTCCTTTAGGTGCCAGTTTATCTGGCCCCTACACACTGACCTTGAGCAGGTAATGGAAGGAAGTGATGGGGAGGAACCTGTCTCAAGGAAGAACCAAGAGCCAATCATTTGGCTCTTTACCTGGTCACCATAGTCATGGCAACAGTCTCCTTGGTCACTGTCTCCTTAGAGATAGTTGCCATGGCAACCACCACCCCAGGGCACCAACTTTTTGACATTCAAGAGCCTTAAGATAAACCAGAAGCAAGTCTGTTCCATAGCACCGACCCAGATCAGAgctccgagtaggaaagagacttgcccaacatcacacagcaagctggcagtg
>gene=chr20_30102113-30102457; species=hg19
GCTTAGCAACCCGCCGCCCGGCCCTCGGCCACCGCTAGAGGGCGAGCGGGCGGGGAGAcgtgcacgcgcgcgcgcgtgcgtgcaagcgtgtgtgcgcgcgtgcgCGGCGCGGGCTTGGGAGGGAGCACGTCACTTCCTGTTGCCTTAGGGGAACGTGGCTTTCCCTGCAGAGCCGGTGTCTCCGCCTGCGTCCCTGCTGCAGCAACCGGAGCTGGAGTCGGATCCCGAACGCACCCTCGCCATGGACTCGGCCCTCAGCGATCCGCATAACGGCAGTGCCGAGGCAGGCGGCCCCACCAACAGCACTACGCGGCCGCCTTCCACGCCCGAGGGCATCGCGCTGG
>gene=chr20_30102113-30102457; species=bosTau
GCTTAGCAACCGGCCTCCTGGCCCTCCGCCTCCGCTAGAGGGCGCGCGGGCGTGGAGACATGAACGC--------------------------GCACGCGTGCGCGGCGCGGGCCGGCGAGGGAGCACGTCACTTCCTGTTTCTTTAGGGGAACGTGGCTTTCCCCACAGCGCCGGTCTTTCTCTCTGCGTCTCCGCTGCAGCGGCTGGAGCTGGAGTTGGACCCCGAGCGCAGCTTCGCCATGGACTCGGCCGTCAGCGACCCGCATAACGGCAGCGCCGAGGCAGGCGGCCCAACCAACGGCACGACGCGGCCACCTTCCACGCCAGAGGGCATCGCGCTGG
>gene=chr20_30102113-30102457; species=calJac
ACTTAGCAACCCGCCGCCCAGCCCTCGGCCACCGCTAGAGGGCGAGCGGGCGGGGAGAcgtgcacgcgcgcgcgcgtacgtgcaagcgtgtgtacgcgcgtgcgcggcgcgGGCTTGGGAGGGAGCACGTCACTTCCTGTTGCCTTAGGGGAACGTGGCTTTCCCCGCAGAACCGGTGTCTCTGTCTGCGTCCCTGTTGCAGCAACCGGAGCTAGAATCGGATCCCGAACGCACCCTCGCCATGGACTCGGCCATCAGCGACCCGCATAACGGCAGCGCCGAGGCAGGCGGCCCCACCAACGGCACGACGCGGCCGCCTTCCACGCCCGAGGGCATCGCGCTGG
>gene=chr20_30102113-30102457; species=canFam
GCTTAGCAACGGGTCGCCCAGCCCTCCGCCACCGGTAGAGGGCGCGCGGGCGGGGAGACGTGAACGC--------------------------GCACGCGTGCGCGGCGCGGACCGGCGAGGGCTCACGTCACTTCCTGTTTCTTTAAGGGAACGTGGCTTTCCCCGCAGCGCCCGTCTTCCCGTCTGTGTCTCTGCTGCGGCGGCCGGAG-------CGGACCCCGAGCGCAGCGTCGCCATGGACTCGGCCCTCAGCGACCCGCACAACGGCAGCGCCGAGGCAGGCGGCACAGCCAACGGCACGACGCGGCCGCCTTCCACGCCCGAGGGCATCGCGCTGG
>gene=chr20_30102113-30102457; species=equCab
GCTTAGCAACCGACCGCCCAGCCCTCCGCTACCGCTAGAGGGCGCGCGGGCGGGGAGACGTGAACGC--------------------------GCACGCGTGCGCGACGCGG-CCGGCGAAGGAGCACGTCACTTCCTGTTTCTTTAGGGGAACGTGGCTTTCGCTGCAGCGCCTGTCTTCCCTTCCCTGTGACTGCTGCAGTGGCCGGAGCGGGAGTCGGACCCCGAGCGCAGCCTCGCCATGGACTCGGCCCTCAGCGACCCGCATAACGGCAGCGCCGAGGCCGGCGGCCCGGCCAACGGCAAGACGCGGCCGCCTTCCACGCCCGAGGGCATCGCGCTGG
>gene=chr20_30102113-30102457; species=gorGor
GCTTAGCAACCCGCCGCCCGGCCCTCGGCCACCGCTAGAGGGCGAGCGGGCGGGGAGAcgtgcacgcgcgtgcgcgtgcgtgcaagcgtgtgtgcgcgcgtgcgCGGCGCGGGCTTGGGAGGGAGCACGTCACTTCCTGTTGCCTTAGGGGAACGTGGCTTTCCCTGCAGAGCCGGTGTCTCCGTCTGCGTCCCTGCTGCAGCAACCCGAGCTGGAGTCGGATCCCGAACGCACCCTCGCCATGGACTCGGCCCTCAGCGATCCGCATAACGGCAGCGCCGAGGCAGGCGGCCCC-------------------------------------------------
>gene=chr20_30102113-30102457; species=panTro
GCTTAGCAACCCGCCGCCCGGCCCTCGGCCACCGCTAGAGGGCGAGCGGGCGGGGAGAcgtgcacgcgcgcgcgcgtgcgtgcaagcgtgtgtgcgcgcgtgcgCGGCGCGGGCTTGGGAGGGAGCACGTCACTTCCTGTTGCCTTAGGGGAACGTGGCTTTCCCTGCAGAGCCGGTGTCTCCGCCTGCGTCCCTGCTGCAGCAACCGGAGCTGGAGTCGGATACCGAACGCACCCTCGCCATGGACTCGGCCCTCAGCGATCCGCATAACGGCAGCGCCGAGGCAGGCGGCCCCACCAACAGCACTACGCGGCCGCCTTCCACGCCCGAGGGCATCGCGCTGG
>gene=chr20_30102113-30102457; species=papHam
GCTTAGCAACTCGTCGCCCGGCCCTCGGCCACCACTAGAGGGCGAGCGGGCGGGGAGAcgtgcacgc----gcgcgtgcgtgcaagcgtgtgtgcacgcgtgcgCGGCGCGGGCTTGGGAGGGAGCACGTCACTTCCTGTTGCCGTAGGGGAACGTGGCTTTCCCTGCAGAGCCGGTGTCTCCGTCAGCGTCCCTGCTGCATCAACCGGAGCTGGAGTCGGATCCCGAACGCACCCTCGCCATGGACTCGGCCCTCAGCGACCTGCATAACGGCAGCGCCGAGGCAGGCGGCCCCACCAACAGCACGACGCGGCCGCCTTCCACTCCCGAGGGCATCGCGCTGG
>gene=chr20_30102113-30102457; species=ponAbe
GCTTAGCAACCCGCCGCCCGGCCCTCGGCCACCGCTAGAGGGCGAGCGGGCGGGGAGAcgtgcacgcgcgcgcgcgtgcgtgcaagcgtgtgtgcgcgcgtgcgcggcgcgGGCTTCGGAGGGAGCACGTCACTTCCTGTTGCCTTAGGGGAACGTGGCTTTCCCTGCAGAGCCGGTGTCTCCGTCTGCGTCCCTGCTGCAGAAACCGGAACTGGAGTCGGATCCCGAACGCACCCTCGCCATGGACTCGGCCCTCAGCGATCCGCATAACGGCAGCGCCGAGGCAGGCGGCCCCACCAACAGCACTACGCGGCCGCCTTCCACGCCCGAGGGCATCGCGCTGG
>gene=chr20_30102113-30102457; species=rheMac
GCTTAGCAACTCGCCGCCCGGCCCTCGGCCACCACTAGAGGGCGAGCGGGCGGGGAGAcgtgcacgcgcgcgcgcgtgcgtgcaagcgtgtgtgcacgcgtgcgCGGCGCGGGCTTGGGAGGGAGCACGTCACTTCCTGTTGCCTTAGGGGAACGTGGCTTTCCCTGCAGAGCCGGTGTCTCCGTCAGCGTCCCTGCTGCATCAACCGGAGCTGGAGTCGGATCCCGAACGCACCCTCGCCATGGACTCGGCCCTCAGCGACCCGCATAACGGCAGCGCCGAGGCAGGCGGCCCCACCAACAGCACGACGCGGCCGCCTTCCACTCCCGAGGGCATCGCGCTGG
>gene=chr20_30326989-30327333; species=hg19
TTGCTGCGGTCTGTAGGGCCAATCGGGAGCCTGGAATTGCTTTCCCGGCGCTCTGATTGGTGCATTCGACTAGGCTGCCTGGGTTCAAAATTTCAACGATACTGAATGAGTCCCGCGGCGGGTTGGCTCGCGCTTCGTTGTCAGATCTGAGGCGAGGCTAGGTGAGCCGTGGGAAGAAAAGAGGGAGCAGCTAGGGCGCGGGTCTCCCTCCTCCCGGAGTTTGGAACGGCTGAAGTTCACCTTCCAGCCCCTAGCGCCGTTCGCGCCGCTAGGCCTGGCTTCTGAGGCGGTTGCGGTGCTCGGTCGCCGCCTAGGCGGGGCAGGGTGCGAGCAGGGGCTTCGGG
>gene=chr20_30326989-30327333; species=bosTau
TCGCCAGGATCTAAGGGGTCAATCGGAAGGCTGGGATTGCCTTCCCGGCACGCTGATTGGTGCGTTTG--TGCAGAGTCTGCGTTCAAATTTTCAACGGTACTGAATGAGTCCCGCGGCGGGTTTCGCGGCGGTCGGTTGACAGCGCTGGGCTGA-----GGTGAGCAGTGAGGAGGGAA-GAGGAGCAGTTGGGGCGCCCGGCGGTCTTCACCCTAATTT-CAAGCGACTGGAGGTCTC-----------------------CGCGTGGAGGGCGAGCTCCTGGGACG-TGTACTGCGGGGGGCGCCGCCCTGA-CCCGCGGTGCAGGAGC-GGAGCTTCCGG
>gene=chr20_30326989-30327333; species=calJac
TTGCTGCGCTCTGTGGGGCCAATAGGGAGCCAGGAATTGCCTTCTCGGCGCTCTGATTGGTGCATTCGACTAGGCTGCCGGGGTTCAAAATTTCAACGATAGTGAATGAATCCAGTGGAGGGTTGGTTGGCGCGTCGTTGTCAGAGCTGAGGCGACTCTAGGTGAGCCTTGGGAAGAAAAGAGGGAGCAG-TAGGGCTTGGGTCTCCCTCATCCCGGAGTTTGGAACTGCTGGAGTTCACCTTCCAGCTTTTAGTGCCGTTCGCGCCGCTAGGCCTGGCCTCTGAGGCGGTTGCGGTGCTCGGTCGCCGCCCAGGCAGGGCAGGGTGCAAGCGGAGGATTAGGG
>gene=chr20_30326989-30327333; species=canFam
TCCTTGCGATCCTCTGGGCCAATGGGGAGGCTAAGATTGCCTTCCC-TCACTCTGATTGGTGGATTCAACTAGGGAGCCTGGGTTCAAATTTTCAACGGTACTGAATGAGTCCCGCCGCGGGGCTCCGGGCGCTTGGTTGTCAGAGCTGTGGCGA-----GGTGAGCCTTGGGGAGAAAC-GGGGAGCGGCTGGGACGC-AGCCTGCCCCTTCCCTGATTTTCGAACGGCCGGAGGTCTCCCCCAAGCCCGTAGCGC-CTCCAAGCGTCTCGGCCCGGCTTCTGAGGCGGTCTTGGTGTGTGGGCGCCTCCCAGGCCAGGCGGAGAGGGAGC-CGGCCTTCGGA
>gene=chr20_30326989-30327333; species=equCab
TCGCTGCGATCTCTAGGGCCAATCGGAAGGCTGGGATTGGCTTTGCGGCACCCTGATTGGTGCGTTCGACTAGAGCGCCTGGTTTCAAATTTTCAACGGTACTGAATGAATCCCGCGGCTGGTGTGCGGGCGCCCGGTTGTCAGAGCCGTGGTGA-----GGTGAGCCTTGGGGAGAAAC--CGGCGCAGCTGGGGCGCGGGGCTGCCTC-TCTCTAATTTTTGAACGGCCGGAGGTCGTCTCCAAGCCCTTGGCGGGGTTTGCGCCTCTAGGCCCGGCTTCTCTGGCGGTT--------GGGACGCCGTCCTGG-CGGGCGGAATGGGAGC-CGGGCTTAGGG
>gene=chr20_30326989-30327333; species=gorGor
TTGCTGCCGTCGGTAGGGCCAATCGGGAGCCTGGAATTGCTTTCCCGGAGCTCTGATTGGTGCATTTGACTAGGCTGCCTGGGTTCAAAATTTCAACGATACTGAATGAGTCCCGCGGCGGGTTGGCTCGCGCTTCGTTGTCAGATCTGAGGCGAGGCTAGGTGAGCCGTGGGAAGGAAAGAGGGAGCAGCTAGGGCGCGGGTCTCCCTCCTCCCGGAGTTTGGAACGGCTAAAGTTCACCTTCTAGCTCCTAGCGCCGTTCGCGCCGCTAGGCCTGGCTTCTGAGGCGGTTGCGGTGCTCGGTCGCCGCCTAGGCGGGGCAGGGTGCGAGCAGGGGCTTCGGG
>gene=chr20_30326989-30327333; species=panTro
TTGCTGCGGTCTGTAGGGCCAATCGGGAGCCTGGAATTGCTTTCCCGGCGCTCTGATTGGTGCATTCGACTAGGCTGCCTGGGTTCAAAATTTCAACGATACTGGATGAGTCCCGCGGCGGGTTGGCTCGCGCTTCGTTGTCAGATCTGAGGCGAGGCTAGGTGAGCCGTGGGAAGAAAAGAGGGAGCAGCTAGGGCGCGGGTCTCCCTCCTCCCGGAGTTTGGAACGGCTGAAGTTCACCTTCCAGCTCCTAGCGCCGTTCGCGCCGCTAGGCCTGGATTCTGAGGCGGTTGCGGTGCTCGGTCGCCGCCTAGGCGGGGCAGGGTGCGAGCAGGGGCTTCGGG
>gene=chr20_30326989-30327333; species=papHam
TTGCTGCGCTCTGTAGGGCCAATCGGGAGCCTGGAATTGCTTTCCTGGAGCTCTGATTGGTGCATTCGACTAGGCTGCCTGGGTTCAAAATTTCAACGATACTGAATGAGTCCCGCGGCGGGTTGGCTGGCGCTTCGTCGTCAGAACTGAGGAGAGGCTAGGTGAGCCGTGGGAAGAAAAGAGGGAGCAGCTGGGGCGCGGGTCTCCCTCCTCCCGGAGTTTGGAATGGCTGCAGTTCACCTTCCAGCTCCTAGCGCAGTTCGCGCGGGTAGGCCTGGCTTCTGAGGCGGTTGCGGTGCTCGGTCGCCGCCTAGGCGGGGCAGGGTGCGAGCGGGGGCTTCGGG
>gene=chr20_30326989-30327333; species=ponAbe
TTGCTGCGGTCTGTAGGGCCAATCGGGAGCCTGGAATTGCTTTCCCGGCGCTCTGACTGGTGCATTCGACTAGGCTGCCTGGGTTCAAAATTTCAACGATACTGAATGAGTCCCGCCGCGGGTTGGCTTGCGCTTCGTTGTCAGATCTGAGGCGAGGCTAGGTGAGCAGTGGGACGAAAAGAGGGAGCAGCTAGGGCGCGGGTCTCCCTCCTCCCGGAGTTTGGAACGGCTGAAGTTCACCTTCCAGCTCTTAGCGCCGTTCGCGCCGCTAGGCCTGGCTTCTGAGGCGGTTGCGGTGCTCGGTCGCCGCCTGGGCGGGGCAGGGTGCGAGCAGGGGCTTCGGG
>gene=chr20_30326989-30327333; species=rheMac
TTGCTGCTCTCTGTAGGGCCAATCGGGAGCCTGGAATTGCTTTCCTGGAGCTCTGATTGGTGCATTCGACTAGGCTGCCTGGGTTCAAAATTTCAACGATACTGAATGAGTCCCGCGGCGGGTTGGCTGGCGCTTCGTTGTCAGAACTGAGGAGAGGCTAGGTGAGCCGCGGGAAGAAAAGAGGGAGCAGCTGGGGCGCGGGTCTCCCTCCTCCCGGAGTTTGGAATGGCTGAAGTTCACCTTCCAGCTCCTAGCGCAGTTCGCGCGGGTAGGCCTGGCTTCTGAGGCGGTTGCGGTGCTCGGTCGCCGCCTAGGCGGGGCAGGGTGCGAGCGGGGGCTTCGGG
>gene=chr20_30467452-30467796; species=hg19
GCGAGGCTGGAAAAGAAAGGTTGAGGAAGTCGGGGGACCTAGGCTGCCAGGACGCCCAATAGCCTCCAGAGGTTCTGGTGGACCAGAGCCTGCGCACTCCGCCGAGAGCATGCCCTTGGCTCATCCAATCAGAGCGGCGGATCCAGGCGCCTGTCTGTCGCCTTGGCAACGGGACGCATAAGCACGCGAGGCGCGCGGTGGCGGTTTGGATCTGGCCCCTGGGGAATCGCGTTATGTCGCGACCGAAGGTAGGAGTCGACCTGACCCAGATGCTTTTATCGTCCCTAGAAAAAGGGAGGAAAGCAGCAGAGGGATTCAAAATCGGTTGGGGATGGGTGTTCCTC
>gene=chr20_30467452-30467796; species=bosTau
ATAGGGCTGGGGGAGAAAATTTTAGGGACTAGAGGGGTCTGGGCCGCCTTGGCACGCAACGGCTTC--TGAGCTGGGG----------TCTGTGAGTTGCGCGGAAAGAGTTTCGTAACCTCATCCAATCAGAACGGCAGAGC----CCTCCCTCCGTCGCCTTGGCAACGGGACGCTAAGGCTCTAGCCAGACAAAGTGGCGGTGTGGATCGCGCCCT-GGGGAATCCTATCATGTCACGACCGAAGGTAGGCATGCCCTCGATCCAGACG-GTTCATCGTCCCT--AGAGAGGGAGAGAAATCGCAGAGGGGTGCAGAAGT---------------------
>gene=chr20_30467452-30467796; species=calJac
GCGGGGCTGGGAGAGAAAAGTTGAGGAAGTCGAGGGACCTGAGCTTCCAGGACACCCCACAGCCTCCAGAGGCTCGGGTGGACTGAAGCCTGCGCACTCCGCCGAGAGCATGCCCTTGGCTGATCCAATCAGAGCGGTGGATCCA-----CCCTCTG-CGCCTTGGCAACGGGACGCACAAGCACGCTCGGCGCGAGGTGGCGGTTTGAATCTGGCCCCTGGTGAATCGCGTTATGTCGCGACCGAAGGTAAGAGTCGACCTGACCCAGATGCTTTTATCGCCCCTAGAAAAAGGGAGGAAAGCCGCAGAGGGATTCAAAATCGGTTG-----GGGTTTTTCTC
>gene=chr20_30467452-30467796; species=canFam
GAGGGGCTGGGAGAAAAAGGTCGAAGAAGTAAGAGGGTCTGGGCCTCCCGGGCGCGCAAGAGCTTTCGGGTGCTGGGA----------TCAGACCCCTGCGAGGAGGGGG--CCTTTAGCTCATCCAATCAGAGAGGAGGATC----CGG-CCTCCATCACCTTGGCAACGGGACGCGGAGGCTGGAGC-TGTTGCGGTGGCGGTTTGGGTCCGGCCCT-GGTGAATCGTACCATGTCGCGCCCGAAGGTAGGAGTGCGCGGAATCCAGATGCTTTCCTCGTCCTT--AGAGAAGGGGGGAGGCCTCGGAGGCATTCCGACTTGGAG-----------------
>gene=chr20_30467452-30467796; species=equCab
GTGGGGCTGGGA-ACAGAGGCTGAGGCAGTAGAAGAGTCTGCGCCAGCACCCCTCGCAAAAGTTTACCGCGGCTGGGG----------TCTCTCTCCTGCGCCGAGAGTG--CTCCTGGCTCATCCAATCAGAACTGCGGATC----CGGCCCTCCGTCGCCCTGGCAACGGGACGCACAGTCTCGCGCGGGGTGCCGTGGCGGTTTGGATCTGGCCCT-GGGGAATCGTGTCATGTCGCGACCGAAGGTAGGCATGCACCGGATCCAGATGTTTTTATCGTCCTTAGAGAGAGGGAGGGGAGCCGCGGAGGGATTCAGAAGT---------------------
>gene=chr20_30467452-30467796; species=gorGor
GCGAGGCTGGGAAAGAAAGGTTGAGGAAGTCGGGGGACCTAGGCTGCCAGGACGCCCAAGAGCCTCCAGATGTTCTGGTGTACCAGAGCCTACGCACTTCGCCGAGAGCATGCCCTTGGCTCATCCAATCAGAGCGGCGGATCCAGGCGCCTCTCTGTCGCCTTGGCAACGGGACGCATAAGCACGCGAGGCGCGCGGTGGCGGTTTGAATCTGGCCCCTGGGGAATCGCGTTATGTCGCGACCGAAGGTAGGAGTCGACCTGACCCAGATGCTTTTATCGTCCCTAGAAAAAGGGAGGAAAGCAGCAGAGGGATTCAAAATCGGTGGGGGATGGGTGTTCCTC
>gene=chr20_30467452-30467796; species=panTro
GCGAGGCTGGGAAAGAAAGGTTGAGGAAGTCGGGGGACCTAGGCTGCCAGGACGCCCAAGAGCCTCCAGAGGTTCTGGTGGACCAGAGTCTGCGCACTCCGCCGAGAGCATGCCCTTGGCTCATCCAATCAGAGCGGCGGATCCAGGCGCCTGTCTGTCGCCTTGGCAACGGGACGCATAAGCACGCGAGGCGCGCGGTGGCGGTTTGGATCTGGCCCCTGGCGAATCGCGTTATGTCGCGACCGAAGGTAGGAGTCGACCTGACCCAGATGCTTTTATCGTCCCTAGAAAAAGGGAGGAAAGCAGCAGCGGGATTCAAAATCGGTTGGGGATGGGTGTTCCTC
>gene=chr20_30467452-30467796; species=papHam
GCGGGCCTGGGAAAGAAAGGTTGAGGAAGCTGGGGGACCTAGGCCGCCAGGACACCCAAGAGCCTCCAGAGGCTCTGGTGGATCGGAGTCTGCGCACTCCGCCGAGAGCGTGCCTTTGGCTCGTCCAATCAGAGCGGCGGATCCAGCCGCTTCTCTGTCGCCTTGGCAACGGGACGCACAAGCACGCGCGGCGAGCTGTGGCGGTTTGGATCTGGCCCGTGGGGAATCGCGTTATGTCGCGACCCAAGGTAGGAGTCAACCTGACCCAGATGCTTTTATCGTCCCTAGAAAAAGGGAGGAAAGCCGCAGAGGGATTCAAAATCGGTTGGGGATGGGTGTTCCTC
>gene=chr20_30467452-30467796; species=ponAbe
GCGGGGCTGGGAAAGAAAGGTTGAGGAAGTCGGGGGACCTAAACTGCCAGGACGCCCAAGAGCTTCCAGAGGTTCTGGTGGACCAGAGCCTGCGCACTTCGCCGAGAGCGTGCCCTTGGCTCATCCAATCAGAGCGGCGGATCCAGGCGCCGCTCTGTCGCCTTGGCACCGGGACGCATAAGCACGCGCGGCGCGCGGTGGCGGTTTGG-TCTGGCCCCTGAGGAATCGCGTTATGTCGCGACCGAAGGTAGGAGTCGACCTGACCCAGATGCTTTTATCGTCCCTAGAAAAAGGGAGGAAAGCCGCAGAGGGATTCAAAATCGGTTGGGGATGGGTGTTCCTC
>gene=chr20_30467452-30467796; species=rheMac
GCGGGCCTGGGAAAGAAAGGTTGAGGAAGCCGGGGGACCTAGGCTGCCAGGACACCCAAGAGCCTCCAGAGGCTCTAGTGGATCGGAGTCTGCGCACTCCGCCGAGAGCGTGCCTTTGGCTCACCCAATCAGAGCGGCGGATCCAGCCGCTTCTCTGTCGCCTTGGCAACGGGACGCACAAGCGCGCGCTGCGAGTGGTGGCGGTTTGGATCTGGCCCGTGGGGAATCGCGTTATGTCGCGACCCAAGGTAGGAGTCAACCTGACCCAGATGCTTTTATCGTCCCTAGAAAAAGGGAGGAAAGCCGCAGAGGGATTCAAAATCGGTTGGGGATGGGTGTTCCCC
>gene=chr20_30539643-30539987; species=hg19
CGCCAGGCCCCAGCGCCGCGGAGGGGCCTCTCACCTGCCGCTTGTCCGCCAGCACCTCCTCGGCGAGCTCCTCCACTTCTACAAGGTACCGCAGCACTCGCTCTGCCTCGGGTGATAGCATAGCGCCCACCAACTCCGCTTGCGGCTCTCGCGCGACCCCGGGATCTCCGCTTCGACTCCCGCTGCGCACGCGCCGCTCTCTAGGTGCTTCCGGCGCGCCTGCGCAGTTAAAAGAACGGTGGTGCGCAGGCTCTAACACTAGTGCGCCAGCCGGCTGCGAGAGGCGGGGCCTAGCTTTGGGGGCGGGGCTGGAGCGCCCTCTGCAGGCTCAGAGAGCTCAGTCC
>gene=chr20_30539643-30539987; species=bosTau
---CAGGCCCCAACCCCGCGGACAGGCCTCCTACCTGCCGTTTGTCCGCCAGCACCTCCTCGGCGAGCTCCTCCACCTCCACCAGGTACCGCAGCACCCGTTCCGCCTCGGGCGACAGCATGATGCCTGCCAGTCACGACTCCGCTACGCCGCCC-TACCGCCGGCTCCACTGCAGCTCCGTCCGCGCACGCGCCGCTCTCACAGGGCTTCCGGCACGCATGCGCAGTTAAAAGAACGGAGGCTCGCAGGCTCCAAAGCTCGCGCAA-AAGCGGACGCGAGAGGCGGGGCCTAGC-TTGGGGGCGGGGCTGGAGCGCCCCCTGCAGGTCCAAACCTCTTAACCC
>gene=chr20_30539643-30539987; species=calJac
CTCCTGGCCCCAGCGCCGCAGACGGGCCTCTCACCTGCCGCTTGTCCGCCAGCACCTCTTCAGCGAGCTCCTCCACCTCTACCAAGTACCGCAGTACTCGCTCAGCCTCGGGTGACAGCATAGCGCCCACCAACTCCACCTACGACTCTCGCGCGACCCCTGGGTAGCCACTGCGGCTTCCGCTGTGCATGCGCCGCTCTCACGGGACTTCCGGAGCGCCTGCGCATTTAAAAGAACTGTGGCGCGCAGGCTCTAACGCACGTGCGTCAG-CGGCCGTGAGAGGCGGGGTCTAGCTTTGGGGGCGGGGCTGGAGCGCCCTCTGCAGGCTCAGAGAGCTCAGTCC
>gene=chr20_30539643-30539987; species=canFam
cgccaggccccgg-gccgcggAGGAGCCTCCCACCTGCCGCTTGTCCGCCAGCACCGCCTCGGCGAGCTCCTCCACCTCCACCAGGTACCGCAGCACCCGCTCCGCTTCGGGGGACAGCATGGGGCCCGCCAGCTCCGACTCAGCCCGGACCG-GGGAGCGCCAACGCCGGTAGGGCTTCGGCTGCGCAAGCGC----CGGCCAGGCCTTCCGGCGCGCACGCGCAATTAAAAGAAGAGTGGTGCGCAGGCGCTAACACCCGGGCGCCCTGGGGACGCGAGAGGCGGGGCCTAGCCTTGGGGGCGGGGCTGGAGCGCCCCCTGCAGACTCAGAGGGCGTGGGCC
>gene=chr20_30539643-30539987; species=equCab
CGCCAGGCCCCAGCGCCGCGGACGGGCCTCCCACCTGCCGCTTGTCCGCCAGCACCTCCTCGGCGAGCTCCTCCACCTCCACCAGGTACTGCAGCACCCGCTCCGCCTCGGGGGACAGCATGGTGCCCACCAGCTCCGACTCGCTCCAG-----GGCAACGCCACTCCTTCTCCGGCTCCGCCTGCGCAGGCGCCGCTAGGACAGGCCTTGCGCCGCGCATGCGCAATTAAAAGAACGGTGGCGCGCAGGCTCCAACGCACGCGCGTCAGCCGGACGCAAGAGGCGGGACCTAG-CTTGGGGGCGAGGCTGGAGCGCCCCCTGCAGGCCTAGAGAGCTCGGTCC
>gene=chr20_30539643-30539987; species=gorGor
CGCCAGGCCCCAGCGCCGCGGAGGGGCCTCTCACCTGCCGCTTGTCCGCCAGCACCTCCTCAGCGAGCTCCTCCACCTCTACAAGGTACCGCAGCACTCGCTCTGCCTCGGGTGATAGCATAGCGCCCACCAACTCCGCTTGCGGTTCTCGCGCTACCCCGGGGTCTCCGCTTCGACTCCCGCTGCGCACGCGCCGCTCTCTAGGTGCTTCCGGCGCGCCTGCGCAGTTAAAAGAATGGTGG-GCGCAGGCTCTAACACTCGTGCGCCCGCCGGCTGCGAGAGGCGGGGCCTAGCTTTGGGGGCGGGGCTGGAGCGCCCTCTGCAGGCTCAGAGAGCTCAGTCC
>gene=chr20_30539643-30539987; species=panTro
CGCCAGACCCCAGCGCCGCGGAGGGGCCTCTCACCTGCCGCTTGTCCGCCAGCACCTCCTCGGCGAGCTCCTCCACCTCTACAAGGTACTGCAGCACTCGCTCTGCCTCGGGTGATAGCATAGCGCCCACCAACTCCGCTTGCGGCTCTCGCGCGACCCCGGGATCTCCGCTTCGACTCCCGCTGCGCACGCGCCGCTCTCTGGCTGCTTCCGGCGCGCCTGCGCAGTTAAAAGAACGGTGGTGCGCAGGCTCTAACACTAGTGCGCCAGCCGGCTGCGAGAGGCGGGGCCTAGCTTTGGGGGCGGGGCTGGAGCGCCCTCTGCAGGCTCAGAGAGCTCAGTCC
>gene=chr20_30539643-30539987; species=papHam
CGTCAGGCCCCAGCGCCGCGGACGGGCCTCTCACCTGCCGCTTGTCCGCCAGCACCTCCTCGGCGAGCTCCTCCACCTCTACCAGGTACCGCAGCACTCGCTCCGCCTCGGGCGATAGCATACCGCCCACCAACTCCTCCTACGGCTGTCGTGCGACCCCGGGGTCTCCGTTTCGACTCCCGCTGCGCATGCGCCGCTCTCAAGGGGCTTCCGGCGCGCCTGCGCAGTTAAAAGAACGGTGGTGCGCAGGCTCCAACGCTCGTGCGCCAGCCGGCTGCGAGAGGCGGGGCCTAGCTTTGGGGACGGGGCTGGAGCGCCCTCTGCAGGCTCAGAGAGTTCAGTCC
>gene=chr20_30539643-30539987; species=ponAbe
CGCCAGGCCCCAGCACCGCGGAGGGGCCTCTCACCTGCCGCTTGTCCGCCAGCACCTCTTCAGCGAGCTCCTCCACCTCTACAAGGTACCGCAGCACTCGCTCTGCCTCGGGTGATAGCATAGCGCCCACCAACCCCGCTTACGGCTCTCGCGCGACCTCGGGGTCTCCGCTTCGACTCCCGCTGCGCATGCGCCGCTCTCTAGGTGCTTCCGGCGCGCCTGCGCAGTTAAAAGAACGGTGGTGCGCAGGCTCCAACGCTCGTGCGACGGCCGGCTGCGAGAGGCGGGGCCTAGCTTTGGGAGCGGGGCTGGAGCGCCCTCTACAGGCTCAGAGAGCTCAGTCC
>gene=chr20_30539643-30539987; species=rheMac
CGCCAGGCCCCAGCGCCGCGGACGGGCCTCTCACCTGCCGCTTGTCCGCCAGCACCTCCTCGGCGAGCTCCTCCACCTCTACCAGGTACCGCAGCACTCGCTCCGCCTCGGGCGAGAGCATACCGCCCACCAACTCCTCCTGCGGCTGTCGTGCGACCCCGGGGTCTCCGTTTAGACTCCCGCTGCGCATGCGCCGCTCTCAAGGGGCTTCCGGCGCGCCTGCGCAGTTAAAAGAACGGTGGTGCGCAGGCTCCAACGCTCGTGCGCCAGCCGGCTGCGAGAGGCGGGGCCTAGCTTTGGGGGCGGGGCTGGAGCGCCCTCTGCAGGCTCAGAGAGTTCAGTCC
>gene=chr20_30556214-30556558; species=hg19
CTCCTACTACCTGCAGAATCAACACACCTACTTCAGCCTCACCTTGCTGTTCGTGCTCCTGCCCTCGCTGGTCGTGCAGTTACTGAGCTTCCGCTGGTTCGTCTACGACTACTCGGAGCCCGCAGGGTCCCCGGGACCCGCCGTCAGCACCAAGGACAGCGTAGCCGGCGGAGCCGCCATCAGCACCAAGGACAGCGCCGGCGCCTTCCGGACCAAAGAAGGCAGCCCCGAGCCGGGTCCCCAGCCTGCGCCCTCCTCGGCCAGCGCCTACCGCCGCCGCTGCTGCCGCCTCTGCATCTGGCTGCTGCAGACCCTCGTCCACCTCCTGCAGCTCGGCCAGGTCT
>gene=chr20_30556214-30556558; species=bosTau
CTCCTATTACCTGGAGGGTCAGCACACCTACTTCGGCCTCACGTTGCTGTTTGTGCTCCTGCCTTCGCTTGTCGTGCAACTGCTCAGCTTTCGCTGGTTCGTTTACGACTATACGGAGCCCGCGGGGGCCCCGGGACCCGCCGTCAGCACCAAGGACAGCGGTACCGGCGGGCCGGTCATCAGCACCAAGGACAGCGCCGTCGCCTTCCGGACCAAAGAAGGCAGTCCTGAGCTGGGCTCCCGACCCGCGCCCTCCTCAGCCAGCACCTACCGCCGCCGTTGCTGCCGCCTCTGCATCTGGCTGCTGCAGACCCTCGTCCACCTCCTGCAGCTCGGCCAGGTCT
>gene=chr20_30556214-30556558; species=calJac
CTCCTACTACCTGCAGGGTCAACGCACCTACTTCAGCCTCACCTTGCTGTTCGTGCTCCTGCCCTCGCTGGTCGTGCAGCTGCTGAGCTTCCGCTGGTTTGTCTACGACTACTCGGAGCCCGCTGGGGCCCCGGGACCCGCCGTCAGCACCAAGGACAGCGTCGCCGGCGGACCCGCTATCAGCACCAAGGACAGCGCCAGCTCCTTCCGGACCAAAGAAGGCAGCCCCGAGCCGAGTCCCCAGCCTGAGCCCTCCTCCGCCAGCGACTACCGCCGCCGCTGCTGCCGCCTCTGCGTCTGGCTGCTGCAGACCCTCGTCCACCTTCTGCAGCTCGGCCAGGTCT
>gene=chr20_30556214-30556558; species=canFam
CTCCTACTACCTGCAGGGTCAGCGCACCTACTTCGGCCTCACGTTGCTCTTCGTGCTCCTGCCCTCGCTGGTCGTGCAGCTGCTCAGCTTCCGCTGGTTCGTTTACGATTACTCGGAGCCCGCGGGCGCGCCGGGACCCGCCGTCAGCACCAAGGACAGCGGCGCCGGCGGGCCCTCAATCAGCACCAAGGACAGCGCCGCCGCCTTCCGGACCAAAGAAGGCGGCCCCCAGCTGGGTCCCGGGCCCGCGCCCTCCTCGGCCAGCGCCTACCGCCGCCGCTGCTGCCGCCTCTGCGTCTGGCTGCTGCAGACCCTCGTCCACCTCCTGCAGCTCGGCCAGGTCT
>gene=chr20_30556214-30556558; species=equCab
--------------------------------------------------------------------------------TGCTCAGCTTCCGCTGGGTTGTCTGCGCTTATACGGAGAACGCGGAGGCCCCGGGACCCGCCATCAGCACCAAGGACAGCGGCGCCGGCGGCCCCGCCATCAGCACCAAGGACAGCGCCGTTGCCTTCCGAACCAAAGACGGCAGCTCGGAGCTGGACCCCCCGCCAGAGCCCTCCTCGGCCACAGCCTACCGCCGCCGCTGCTGCCGCCTCTGCATCTGGCTGCTGCAGACCCTCGTCCACCTCCTGCAGCTCGGCCAGGTCT
>gene=chr20_30556214-30556558; species=gorGor
--------------------------------------------------------------------------------------------------------------------------CAGGGTCCCCGGG-CCCGCCGTCAGCACCAAGGACAGCGTAGCCGGCGGAGCCGCCATCAGCACCAAGGACAGCGCCGGCGCCTTCCGGACCAAAGAAGGCAGCCCCGAGCCGGGTCCCCAGCCTGCGCCCTCCTCGGCCAGCGCCTACCGCCGCCGCTGCTGCCGCCTCTGCATCTGGCTGCTGCAGACCCTCGTCCACCTCCTGCAGCTCGGCCAGGTCT
>gene=chr20_30556214-30556558; species=panTro
CTCCTACTACCTGCAGAATCAACACACCTACTTCAGCCTCACCTTGCTGTTCGTGCTCCTGCCCTCGCTGGTCGTGCAGTTACTGAGCTTCCGCTGGTTCGTCTACGACTACTCGGAGCCCGCAGGGTCCCCGGGACCCGCCGTCAGCACCAAGGACAGCGTAGCCGGCGGAGCCGCCATCAGCACCAAGGACAGCGCCGGCGCCTTCCGGACCAAAGAAGGCAGCCCCGAGCCGGGTCCCCAGCCTGCGCCCTCCTCGGCCAGCGCCTACCGCCGCCGCTGCTGCCGCCTCTGCATCTGGCTGCTGCAGACCCTCGTCCACCTCCTGCAGCTCGGCCAGGTCT
>gene=chr20_30556214-30556558; species=papHam
CTCCTACTACCTGCAGGGTCAACACACCTGCTTCAGCCTCACGTTGCTGTTTGTGCTCCTGCCCTCACTGGTCGTGCAGCTGCTGAGCTTCCGCTGGTTCGTCTACGACTACTCGGAGCCTGCAGGGTCCCCGGGACCCGCCGTCAGCACCAAGGACAGCGTAGCCGGCGAAGCCGCCATCAGCACCAAGGACAGCGCCGGCGCCTTCCGGACCAAAGAAGGCAGCCCAGAGCCGGGTCCCCAGCCTGCGCCCTCCTCGGCCAGCGCCTACCGCCGCCGCTGCTGCCGCCTCTGCATCTGGCTGCTGCAGACCCTCGTCCACCTCCTGCAGCTGGGCCAGGTCT
>gene=chr20_30556214-30556558; species=ponAbe
--------------------------------------------------TCGTGCTCCTGCCCTCGCTGGTCGTGCAGTTGCTGAGCTTCCGCTGGTTCGTCTACGACAACTCGGAGCCCGCAGGGTCCCCGGGACCCGCCGTCAGCACCAAGGACAGCGTAGCCGGCGGAGCCGCCATCAGCACCAAGGACAGCGCCGGCGCCTTCCGGACCAAAGAAGGCAGCCCCGAGCCGGGTCCCCAGCCTGCACCCTCCTCGGCCAGCGCCTACCGCCGCCGCTGCTGCCGTCTCTGCATCTGGCTGCTGCAGACCCTCGTCCACCTCCTGCAGCTCGGCCAGGTCT
>gene=chr20_30556214-30556558; species=rheMac
CTCCTACTACCTGCAGGGTCAACACACCTGCTTCAGCCTCACGTTGCTGTTTGTGCTCCTGCCCTCACTGGTCGTGCAGCTGCTGAGCTTCCGCTGGTTCGTCTACGACTACTCGGAGCCTGCAGGGTCCCCGGGACCCGCCGTCAGCACCAAGGACAGCGTAGCCGGCGAAGCCGCCATCAGCACCAAGGACAGCGCCGGCGCCTTCCGGACCAAAGAAGGCAGCCCCGAGCCGGGTCCCCAGCCTGCGCCCTCCTCGGCCAGCGCCTACCGCCGCCGCTGCTGCCGCCTCTGCATCTGGCTGCTGCAGACCCTCGTCCACCTCCTGCAGCTGGGCCAGGTCT
>gene=chr20_30945687-30946031; species=hg19
GGAGAAGCACGAAGTGGGAACTGCGAGTCGAGCTCCCCATCCTCACTCCCCACCCGCACCCGCCAGGAGGTCCTGAAGCAAAAAGCACCGAAGGGGTTAAGGGTGGCCGGGGGAGCCCAGCCACCGCCCCTTCCCAGCATCGCCTCCCAGAATCCCGCAGGCCCCCAGCCAGTTCTCGCACCTCGCGAGACTCCACCCAGCCCCTTCCCCGAACAGCGACCCGTCCCCGTTCCTAGCTGAGGTCGGTGCTAGGCGGAGGACGCGAGAGGGAGAGCGGAAGGGGGCCGCCGGGCACGCCGGGAAGTGTGGTCCACGCGCTTCACGCGGCCATATTCTTCCGGAGC
>gene=chr20_30945687-30946031; species=bosTau
AGAGGGGGA-AAAGTGGGCGCTGGGAGTCGAGCTACCAGTTCTCTATTCCCACCCTTAGCCGCGCGTCGGCCCGAAGACGAGACGCGCCGAAGGGGTTAAACATAGCTGAGGGCAGCCGGCCACCGCCCCTTCCCAGCATCACCTCCCACAATGCCTCGGGCCCCCAACCAGTTCCCGCACCTCGCGAGACT-CGCCCAGCCCCTTCCCCGAACGACTGCCCGTCCC---TTCCTACCGAGCTCTGCGCGGGGAGGAGGAAAGGAG-GGGAGGGCGGAAAAG-GACGCGGGGCACGTCGGGAAGTGTGGTCCAAGAGTTTCCTGCAGCCATATTCTTCCGGAGC
>gene=chr20_30945687-30946031; species=calJac
-GAGAAGCACGAAGTGAGAGCTGCGAGTCGAGCTCCCCATCCTGGCTCCCCACCCGCACCTGCCCGGAGGTCCCGAAGCAAAAAGCAGCGAAGGGGTTAAGAGCGAACGGGGGAGCCCAGCCACCGCCCCTTCCCAGCATCGCCTCCCAGAATCCCCCAGGCCCCCAGCCAGTTCCCGCACCTCGCGAGACTCCACCCAACCCCTTCCCCGAACAGCGACCCGTCCCCGTTCTTAGCTGAGGTCGGAGCTAGGCGGAGGACGGGAGGGAAAAAGCGGAA-AGGGCCGCGGGGCAAGCCGGGAAGTGTGGTCTACGCGCTGCACGCGGACATACTCTTCCGGAGC
>gene=chr20_30945687-30946031; species=canFam
GGAGGGGCATAAAGCGGGCACTGGGAGTCGAGCTAGCAGTACCCCATCTCCACCCTTAACCGCCCAGCTGCAGGGAGGCGAGGAGCGCCGAAAGAGTTAAGTGTGGC-TGGGGAGTCCAGCCACCGCCCCTTCCCAGCATCGCCTCCCAGAATGCCTCGGGCTCGCAGCCAGTTCCCGCACCTCGCGAGACTCCGCCCAGTCTCTTCCCCGAACGACCGCCCGTCCC---TTTTTACCGAGCTCTGCGCGAGGCGGAGGAAGGTAG-GGGAGGGCGGAAAAG-GCCGCGAGGCACGCCGGGAAGTGTGGTCCAACCGTTTCATGCAGCCATATTCTTCCGGAGC
>gene=chr20_30945687-30946031; species=equCab
GGCGAGGTACACAGTGGGCGCTGAGAGCCGAGCTACCGGTTCTCGATCCCAACCCTTACCCGCCCGGCGGCCCCGAGGCGAGGAGCGGGCGAAGGGTTAAATCGGGC-GGGGGAGCCCAGCCACCCCCCTTTCCCAGC--------------------------------------------------------------------------------------------------------------------------------------------------------------------------------------------------------------
>gene=chr20_30945687-30946031; species=gorGor
GGAGAAGCACGAAGTGGTAACTGCGAGTCGAGCTCCCCATCCTCACTCCCCACCCGCACCCGCCCGGAGGTCCTGAAGCAAAAAGCACCGAAGGGGTTAAGGGTGGCCGGGCGAGCCCAGCCACCGCCCCTTCCCAGCATCGCCTCCCAGAATCCCGCAGGCCCCCAGCCAGTTCTCGCACCTCGCGAGACTCCACGCAGCCCCTTCCCCGAACAGCGACCCGTCCC-GTTCCTAGCTGAGGTCGGTGCTAGGCGGAGGACGCGAGAGGGAGAGCGGAAGGGGGCCGCCGGGCACGCCGGGAAGTGTGGTCCACGCGCTTGACGCGGCCATATTCTTCCGGAGC
>gene=chr20_30945687-30946031; species=panTro
GGAGAAGCACGAAGTGGGAACTGCGAGTCTAGCTCCCCATCCTCACTCCCCACCCGCACCCGCCAGGAGGTCCTGAAGCAAAAAGCACCGAAGGGGTTAAGGGTGGCCGGGGGAGCCCAGCCACCGCCCCTTCCCAGCATCGCCTCCCAGAATCCCGCAGGCCCCCAGCCAGTTCTCGCACCTCGCGAGACTCCACCCAGCCCCTTCCCCGAACAGCGACCCGTCCCCGTTCCTAGCTGAGGTCGGTGCTAGGCGGAGGACGCGAGAGGGAGAGCGGAAGGGGGCCGCCGGGCACGCCGGGAAGTGTGGTCCACGCGCTTCACGCGGCCATATTCTTCCGGAGC
>gene=chr20_30945687-30946031; species=papHam
GGAGAAGCACGAAGTGGGAGCTGCGAGTCGAGCTCCCCATCTTCACTTCCCACCCGCACCCGCCCGGAGGTCCTGAGGCAAAAAGCACCTAAGGGGTTAAGGGCGGCCGGGGTAGCCCAGCCACCGCCCCTTCCCAGCATCGCCTCCCAGAATCCCTCAGGCACCCAGCCAGTTCCCGCACCTCGCGAGACTCTACCCAGCCCCTTCCCCGAACAGCGATGCGTCCCCGTTCCTAGCTGAGGTCGGTGCTAGGCGGAGGACGCCAGAGGGAGAGCGGAAGGGGGCCGCGGGGCACGCCGGGAAGTGTGGTCCACGCCCTTCACACGGCCATATTCTTCCGGAGC
>gene=chr20_30945687-30946031; species=ponAbe
GGAGAAGCACGAAGTGGGAACTGCGAGTCGAGCTCCCCATCCTCACTCCCCACACGCACCCGCCCGGAGGTCCTGAAGCAAAAAGCACCGAAGGGGTTAAGGGTGGCCGGGGGAGCCCAGCCACCGCCCCTTCCCAGCATCGCCTCCCAGAATCCCGCAGGCCCCCAGCCAGTTCTCGCACCTCGCGAGACTCCACCCAGCCCCTTCCCCGAACAGCGATCCGTCCCCGTTCCTAGCTGAGGTCGGTGCTGGGCGGAGGACGCGAGAGGGAGAGCGGAAGGGGGCCGCCGGGCACGCTGGGAAGTGTGGTCCACGTGCTTCACGCGGTCATATTCTTCCGGAGC
>gene=chr20_30945687-30946031; species=rheMac
-GAGAAGCACGAAGTGGGAGCTGCGAGTCGAGCTCCCCATCTTCACTTCCCACCCGCACCCGCCCGGAGGTCCTGAGGCAAAAAGCACCTAAGGGGTTAAGGGCGGCCGGGGGAGCCCAGCCACCGCCCCTTCCCAGCATCGCCTCCCAGAATCCCTCAGGTACCCAGCCAGTTCCCGCACCTCGCGAGACTCTACCCAGCCCCTTCCCCGAACAGCGATGCGTCCCCGTTCCTAACTCAGGTCGGTGCTAGGCGGAGGACGCCAGAGGGAGAGCGGAAGGGGGCCGCGGGGCACGCCGGGAAGTGTGGTCCACGCCCTTCACACGGCCATATTCTTCCGGAGC
>gene=chr20_31352522-31352866; species=hg19
GGTGGAGAGTGCTGAGACAAAGGGACAAGGACTGGGGCCAGTGGCATCCTGCTCTTAAAGTCATAGACATAACCCCCACCCCTTGCAAAGGATGGGGGGAGGGGAAGACGGTAGCTGGGAGCTGCAGGGGTCTAAGGGAGGAGCAAGGGAGGTGGGGTTGAGAGGCTGCTTCCTTCCCTTCCTCCAGCCACGTGGGGCCTGTGATCCAGAGGCGCCTGTCGCCCCTCATTATTGCAGCCCCATGGACCTGCTGCCAGTGGGGGCTTGGGCAAGTTCTTCAAGGAAAACTTACCTTGGGATTCCTTTTCCTAGACCAGCTCTTATGCCGGCTGCCTCACCTCCAG
>gene=chr20_31352522-31352866; species=bosTau
GGTGGAGAAGGCTGAGACAAAGGGGCTGGGGTTAGGGCTGGCTCCATCCTGCCCTTAAAGCCATAAGCATTACCTCCAACCCCTGC-A--GTTTGAGGGAGGGTAGGAGGGTATTTGGGAGCTGCAGGGGGTGAAGGGAGGAGCCAGGGAGGTGGGGCTCAGAGGTTGCTTCCTTCCTTTCCTCCTGCCACGTGGGGCCTGCAACCCAGAGGGGCCTGTCTCCCTTTCTTACTACAGCCCCAAG-----CTCCTTGATGGAGGGTTGGGTAAGTTCTTCCCAGAAAAACTTCCCCGGAACTCCTTTTCTCAGACCAGCTCTCCTGCCTGCTGTC---CCTCCAG
>gene=chr20_31352522-31352866; species=calJac
AGTGGGCAGTGCTAAGACAAAGGGGCCAGGGCTGGGGCCAGTGGCATCCAGCTCTTA------TAGACATAACACCCACCCCTTGCAAAGGATGGGGGGAGGGGAAGGCGGTATCTGGGAGCTGCAGGGGGTTAAGGGAGGAGTCAGGGAGGTGGGATTGGGAGGCTGTTTCCTTCCCTTCCTCCAGCCACGTGGGGCCTGTGATCCAGAGGCGCCTGTCGCCCCTCATTATTGCAGTCCCATGGGCCTGCTTCCAGTGGGGACTTGGGCAAGTTCTTCAGGGAAAACTTACCTTGGGGTTCCTTTTCCTAGACCAGCTCTCATGACGGCTACCTCACCTCCAG
>gene=chr20_31352522-31352866; species=canFam
GGTGGAGGGGGCTCAGACAAAGGCATT-------GGACTGGCTGCATCCTGTCCTTAAA--GTCCGTCATGCCCCCCACCCC---CAAGAGCT---AGGAGGGGAGGAGAGTATCTGAGAGCTGCAGGGGGTGAAGGGAGGAGCAAGGGAGGTGGGTTTGGGAAGCTACTTCCAGTCCTTCC-TCAGCCACGTGGGACTTGCAACCCAATGATGCCTGTCACCCTTC---ATTGCAG-CCCAGGGACCTGCTTCTTATTTGGGGTTGAGCAAGTTCTTCCTGGAAAACTTACCTTAGGATTTCTTTTCTCAGACCAGATCTCATGCCAGCTCTCCTGCCTTCAG
>gene=chr20_31352522-31352866; species=equCab
GGTGGAGGGGCCTGGGACAAAGGGGCC---GGCTGGGCTGGCTGCATCCTGCCCTTAAAGCCATAGGCATAACCCCGACCCCTTGCAAAGGTTggaaggaggggaggagaggat-ggggagctgcagggggctaagggaggagccagggagatagggtgggaggCCGCTTCTCTGTCCT----CCAGCCACGTGGGGCCTGTGACTCAGAGGGGCCTGTAGCACCTCATTATTGCAGCCCCAGGGATCCGTTTTCGATCTGGGGTTGGGCAAATTCATCCTGGAAAACTCACCAGGGGATTCCTTTTCTCAGACCAGCTCTCATGCCAGCTGTCCCGCCTCCAG
>gene=chr20_31352522-31352866; species=gorGor
GGTGGAGAGTGCTGAGACAAAGGGACAAGGACTGGGGCCAGTGGCATCCTGCTCTTAAAGTCGTAGACATAACCCCCACCCCTTGCAAAGGATGGGGGGAGGGGAAGACGGTAGCTGGGAGCTGCAGGGGTCTAAGGGAGGAGCAAGGGAGGTGGGGTTGAGAGGCTGCTTCCTTCCCTTCCTCCAGCCACGTGGGGCCTGTGATCCAGAGGCGCCTGTCGCCCCTCATTATTGCAGCCCCATGGACCTGCTGCCAGTGGGGGCTTGGGCAAGTTCTTCAAGGAAAACTTACCTTGGGATTCCTTTTCCTAGACCAGCTCTTATGCCGGCTGCCTCACCTCCAG
>gene=chr20_31352522-31352866; species=panTro
GATGGAGAGTGCTGAGACAAAGGGACAAGGACTGGGTCCAGTGGCATCCTGCTCTTAAAGTCGTAGACATAACCCCCACCCCTTGCAAAGGATGGGGGGAGGGGAAGACGGTAGCTGGGAGCTGCAGGGGTCTAAGGGAGGAGCAAGGGAGGTGGGGTTGAGAGGCTGCTTCCTTCCCTTCCTCCAGCCACGTGGGGCCTGTGATCCAGAGGCGCCTGTCGCCCCTCATTATTGCAGCCCCATGGACCTGCTGCCAGTGGGGGCTTGGGCAAGTTCTTCAAGGAAAACTTACCTTGGGATTCCTTTTCCTAGACCAGCTCTTATGCCGGCTGCCTCACCTCCAG
>gene=chr20_31352522-31352866; species=papHam
GGTGGAGAGTGCTGAGACAAAGGGACAAGGGCTGGGGCCAGTGGCATCCTGCTCTTAAAGTCGTAGACATAACCCCCACCCCTTGCAGAGGATGGGGGGAGGGGAAGACGGTATCTGGGAGCTGCAGGGGTCTAAGGGAGGAGCAAGGGAGGTGGGGTT-------------------------------------------------------------------------------------------------------------------------------------------------------------------ATGCCAGCTGCCTCACCTCCAG
>gene=chr20_31352522-31352866; species=ponAbe
GGTGGAGAGTGCTGAGACAAAGGGACAAGGACTGGGGCTAGTGGCATCCTGCTCTTAAAGTCGTAGACATAACCCCCACCCCTTGCAAAGGATGGGGGGAGGGGAAGACTGTAGCTGGGAGCTGCAGGGGTCTAAGGGAGGAGCAAGGGAGGTGGGGTTGAGAGGCTGCTTCCTTCCCTTCCTCCAGCCACGTGTGGCCTGTGATCCAGAGGCGCCTGTCGCCCCTCATTATTGCAGCCCCATGGACCTGCTGCCAGTGGGGGCTTGGGCAATTTCTTCAAGGAAAACTTACCTTGGGATTCCTTTTCCTAGACCAGCTCTTATGCCGGCTGCCTCACCTCCAG
>gene=chr20_31352522-31352866; species=rheMac
GGTGGAGAGTGCTGAGACAAAGGGACAAGGGCCGGGGCCAGTGGCATCCTGCTCTTAAAGTTGTAGACATAACCCCCACCCCTTGCAGAGGATGGGGGGAGGGGAAGACGGTATCTGGGAGCTGCAGGGGTCTAAGGGAGGAGCAAGGGAGGTGGGGTTGGGAGGCTGCTTCCTTCCCTTCCTCCAGCCACGTGGGGCCTGTGATCCAGAGGCGCCTGTCCTCCCTCATTATTGCAGCCCCATGGACCTGCTTCCAGTGGGGGCTTGGGCGAGTTCTAAAGGGAAAACTTACCTTGGGATTCCTTTTCCTAGACCAAGTC--ATGCCAGCTGCCTCACCTCCAG
>gene=chr20_34330160-34330504; species=hg19
ACTCACATTCACCAGCACACATACACACACACAAACACACGGGGCCTCACAGAGCCCTCAGCACGGGCTCTCGCGAGAAGCTGCCCCAAGCTCCAAATTTGAGCGGCCGAAGTATCGCGAGACCTAAGTATGGCTCCGGCGACCGTAGCCCAATCTCGCGCAATGATTGCGCCACAGATATTCCCATCCCCCATTCAGTGAGGCGCCTTTCACTCCCCCTCCGCGTAAGCACCCAAATCTCGCGAGACAGAGCGGGTCTCTAGGGCAAAGACAGTTGGTAGGCTGCCTGTCAATCTTTCAGAGAGCTCTTCGCTGAGTGGAGCTCAGCGGTCACCTCCCCCTCG
>gene=chr20_34330160-34330504; species=bosTau
ACTCACAGTCACCAacacacatacacacacacaaacacacGGGGCCTCACAGAGCCCTCAGCACGGGCTCTCGCGAGAAGCACCTCCTAATTCCAGTCCGGAGCAGCGGAAATATCGCGAGATTTAAGCATCGCCCCAGCGACTATGGCCCAATCTCGCGCAATGATTGCGCCACAGATATTCCCATCCCCCACTCAGAAAGGCGCCTTTGAGTCCATACCCAGATCAGCGTCCACATCTCGCGAGATCGCGCAACCTGCTAGCGCAAAGACAGTTGGTACACGTACTGTCAATCTTCCAGAAAACTCATCACTGAGTGGAGTTCAGTGGTCGCCGCCTCCTCG
>gene=chr20_34330160-34330504; species=calJac
ACTCACATTCACCAGCACACAT--ACACACACAAACACACGGGGCCTCACAGAGCCCTCAGCACGGGCTCTCGCGAGAAGCTGCCCCACGCTCCAAATCGGAGCGGCCAAAGTATCGCGAGATCTCAATAAGGCCCCAGCGACCGTAGCCCAATCTCGCGCAATGATTGCGCCATAGACATTCCCATCCCCCATTCAGAGGGGCGCCTTTCACTACCCCGT-GCATAAGCACCCTAATCTCGCGAGACGGCGCGGGTCTCTAGGGCAAAGACAGTTGGTGGACTGCCTGTCAATCTTTCAGAGCGCTCCTAGCTGAGTGGAGTTCTGCGGTGGCCGCCCTTCGG
>gene=chr20_34330160-34330504; species=canFam
ACTCACATCCACCAacacacatacacacacacaaacacacGGGGCCTCACAGAGCTCCCAGCACGGGCTCTCGCGAGAAGCTGTCCCTAGTTCCAGACCGGAGCAGCCAAAATATCGCGAGACGTAAGCACGGCCCCAGCGACCATGGCCCAATCTCGCGCAATGATTGCGCCACAGATATTCCCATCCCCCACTTAGAGCGGCGCCTTTGACACCCTCTCCACATAGACGTCCGTATCTCGCGAGACCGCGCAAGAAGCTAGAGCAAAGACAGTTGGTACACTTCCCGTCAATCTTTCTAAAAACTGAACGCTGAGTGGAGCTCGGTGGTTTCCTCCTCCTTG
>gene=chr20_34330160-34330504; species=equCab
ACTCACATTCACCAacacacatacacacacacaaacacacGGGGCCTCACCGAGCCCTCAGCACGGGCTCTCGCGAGAAGCTGCCCCTTGTTCCAGACTGGAGTAGCCGAAATATCGCGAGATCTAAGTATGGCCCCAGCGACCATGGCCCAATCTCGCGCAATGATTGCGCCACAGATATTCCCATCCCCCACACAGAGAGGCGCCTTTGACTCCCCCCCCAGATAGGCGTCCATATCTCGCGAGATCGCGCAAGTTGCTAGAGCAAAGACAGTTGGTACAGTTCCTGTCAATCTTTTAGGAAACTCAACGCTGAGTGGAGGTCGGTGGTCACCACCTCCTCG
>gene=chr20_34330160-34330504; species=gorGor
ACTCACATTCACCAGCACACATACACACACACAAACACACGGGGCCTCACAGAGCCCTCAGCACGGGCTCTCGCGAGAAGCTGCCCCAAGCTCCAAAGCTGAGCGGCCGAAGTATCGCGAGACCTAAGTATGGCTCCGGCGACCGTAGCCCAATCTCGCGCAATGATTGCGCCATAGATATTCCCATCCCCCATTCAGTGAGGCGCCTTTCACTCCCTCTCCGCGTAAGCACCCAAATCTCGCGAGACAGAGCGGGTCTCTAGGGCAAAGACAGTTGGTAGGCTGCCTGTCAATCTTTCAGAGAGCTCCTCGCTGAGTGGAGCTCAGCGGTCACCTCCCCCTCG
>gene=chr20_34330160-34330504; species=panTro
ACTCACATTCACCAGCACACATACACACACACAAACACACGGGGCCTCACAGAGCCCTCAGCACGGGCTCTCGCGAGAAGCTGCCCCAAGCTCCAAATCTGAGCGGCCGAAGTATCGCGAGACCTAAGTATGGCTCCGGCGACCGTAGCCCAATCTCGCGCAATGATTGCGCCACAGATATTCCCATCCCCCATTCAGCGAGGCGCCTTTCACTCCCCCTCCGCGTAAGCACCCAAATCTCGCGAGACAGAGCGGGTCTCTAGGGCAAAGACAGTTGGTAGGCTGCCTGTCAATCTTTCAGAGAGCTCCTCGCTGAGTGGAGCTCAGCGGTCACCTCCCCCTCG
>gene=chr20_34330160-34330504; species=papHam
ACTCACATTCACCAGCACACATACACACACACAAACACACGGGGCCTCACAGAGCCCTCAGCACGGGCTCTCGCGAGAAGCTGCCCCAAGCAGCAAATCGGAGAGGCCGAAGTATCGCGAGATCTAAGTATAGCTCCAGCGACTGTAGCCCAATCTCGCGCAATGATTGCGCCATAGACAGTCCCATCCCCCATTCGGAGAGGCGCCTTTCACTCCCACTTCGCGTAAGCACCTAAATCTCGCGAGACAGAGTGGGTTTCTAGGGTAAAGACAGTTGGTAGGCTACCTGTCAATCTTTCAGAGAACTCCTCGCTGAGTGGAGCTCCGCGGTCGCCTCCCCCTCG
>gene=chr20_34330160-34330504; species=ponAbe
ACTCACATTCACCAGCACACATACACACACACAAACACACGGGGCCTCACAGAGCCCTCAGCACGGGCTCTCGCGAGAAGCTGCCCCAAGCTCCAAATCTGAGCGGCCGAAGTATCGCGAGATCGAAGTATAGCTGCAGCGGCTGTAGCCCAATCTCGCGCAATGATTGCGCCATAGACATTCCCATCCCCCATTCAGAGAGGGGCCTTTCACTCCCCCTTCGCATAAGCACCCAAATCTCGCGAGACAGAGC-GGTCTCTAGGGCAAAGACAGTTGGTAGGCTGCCTGTCAATCTTTCAGAGAGCTCCTCGCTGAGTGGAGCTCAGCGGTCACCTCCCCCTCG
>gene=chr20_34330160-34330504; species=rheMac
ACTCACATTCACCAGCACACATACACACACACAAACACACGGGGCCTCACAGAGCCCTCAGCACGGGCTCTCGCGAGAAGCTGCCCCAAGCAGCAAATCGGAGAGGCCGAAGTATCGCGAGATCTAAGTATAGCTCCAGCGACTGTAGCCCAATCTCGCGCAATGATTGCGCCATAGACAGTCCCATCCCCCATTCAGAGAGGCGCCTTTCACTCCCACTTCGCGTAAGCACCTAAATCTCGCGAGACAGAGTGGGTCTCTAGGGTAAAGACAGTTGGTAGGCTACCTGTCAATCTTTCAGAGAACTCCTCGCTGAGTGGAGCTCCGCGGTCGCCTCCCCCTCG
>gene=chr20_34761498-34761842; species=hg19
AACCCCTCACCTCCCATGAccctccctcctccccacttcctctgtctctcccttcctcctccctttgccctgtgactctttgtccgtttgcctccatctgtctctctccGCGTGTGGTTCCTGCCCCTCTCGCTGTCATACCATTGCTGTCCCTCCCTGTCACATGATCTCCTTCATGCCAATGCAGGCGTGCTGGTCACCATGACAACAGAGACAGGCCCCGACTCTGAGGTGAAGAAAGCTCAGGAGGAGGCCCCGCAGCAGCCCGAGGCTGCTGCCGCTGTGACCACCCCTGTGACCCCTGCAGGCCACGGCCACCCAGAGGCCAACTCCAATGAGAAGCA
>gene=chr20_34761498-34761842; species=bosTau
GACCCCTCACTTCTTTGGActcttccccatcctcccttcctctgtctctccct--cctcccccttctctctgtggctctttgtccatttgtctccatctgtctctctcggcgtgtggttcctgtccccctcgctgtcatgccctcgctgccccctctcatcacattctctccttcATGCCAATGCAGGCGTGCTGGTCACCATGACAACAGAGACAGGCCCTGATTCTGAGGTGAAGAAGGCTCAGGAGGAGGCCCCGCAGCAGCCTGAAGCAGCCGCTGCAGCGACCACCCCTGTGACCCCCGTGGGCCACGGCCATCTCGAGGCCAACTCCAATGAGAAGCA
>gene=chr20_34761498-34761842; species=calJac
AACCCCTCACCTCCCATGACTCTCCCCTATCCCCACTTCCTCTATCTCTCCCTCCCTCCTCGCTTCACCCTATGACTCTTTGTCCCTTTGCCTCCATCTGTGTCTCTCTGCGTGTGGTTCCTGCCCCTCTTGCTGTCACACCATTGCTGTCCCTCCCTGTCCAATGTTCTCCTTCATGTCAATGCAGGCGTGCTGGTCACCATGACAACAGAAACAGGCCCCGACTCTGAGGTGAAGAAAGCTCAGGAGGAGACCCCACAGCAGCCTGAGGCCGCCGCCGCTGCGACCACCCCTGTGACCCCCGCAGGCCAAGGCCACCCAGAGGCCAACTCCAATGAGAAGCA
>gene=chr20_34761498-34761842; species=canFam
AACCCCTGACTTCT----GCTCTTGCCTGTCCCCGCCCCGACTTCCTCTCCCTCCCC------------------TTCTTTGTCCACTTGCGTCCATCTGTCTCTCTCTGTGTGTGGTTCCTGTCCCCTTCGTTGTCACATCATCATTGCCCC-CCCTGTCACTTGTTCTCCTTCATGCTAATGCAGGCGTGCTGGTCACCATGACAACAGAGACAGGCCCCGATTCTGAGGTGAAGAAGGCTCAGGAGGAGGCCCCACAGCAGCCTGAGGCCGCTGCTGCCGCTACCACTCCTGTGACCCCAGCAGGCCACGGCCACCCAGAGGCCAACTCCAATGAGAAGCA
>gene=chr20_34761498-34761842; species=equCab
TACCCCTCACTTCTCATGACTCTTCCTCATCCCGACTTCCTTTGtctctccctccctccttccttctctcTGTGGCTCTTTGTCCATTTGTCTCCATCTGTCTCTCTCCGCGTGTGGTTCCTGTCCCCCTCACTATCACACCATTGCTGCCCC-CCCTGTCACGTGCTCTCCTTCATGCCAATGCAGGCGTGCTGGTCACCATGACAACAGAGACAGGCCCCGATTCTGAGGTGAAGAAGGCTCAGGAGGAGGCTCCACAGCAGCCTGAGGCAGCCGCTGACGCGACCACCCCTGTGACCCCCGCAGGCCACGGCCACCCTGAGGCCAACTCCAATGAGAAGCA
>gene=chr20_34761498-34761842; species=gorGor
--------------------------------------------------------------------------------------------------------------------------------------------------------------------------------------------------------------------------------------------------------------------------------------------------------------------------------------------------------
>gene=chr20_34761498-34761842; species=panTro
-----------------------------------------------------------------------------------------------------------------------------------------------------------------------------------CAATGCAGGCGTGCTGGTCACCATGACAACAGAGACAGGCCCCGACTCTGAGGTGAAGAAAGCTCAGGAGGAGGCCCCGCAGCAGCCCGAGGCTGCCGCCGCTGTGACCACCCCTGTGACCCCTGCAGGCCACGGCCACCCAGAGGCCAACTCCAATGAGAAGCA
>gene=chr20_34761498-34761842; species=papHam
AACCCCTCACCTCCTATGAccctccctcctccccacttcctctgtctctccctccctcctccctttgccctgtgactctttgtccgtttgcctccatctgtctctctccGCGTGTGGTTCCTGCCCCTCTCGCTGTCACACCATTGCTGTCCCTCCCTGTCACATGATCTCCTTCATGCCAATGCAGGCGTGCTGGTCACCATGACAACAGAGACAGGCCCCGACTCTGAGGTGAAGAAAGCTCAGGAGGAGGCCCCGCAGCAGCCCGAGGCCGCCGCCGCTGTGACCACTCCTGTGACCCCTGCAGGCCACGGCCACCCAGAGGCCAACTCCAATGAGAAGCA
>gene=chr20_34761498-34761842; species=ponAbe
AACCCCTCACCTCCCATGACCCTCCCTCCTCCCCACTTCCTCTGTCTCTTCCTCCCTCCTCCCTTTGCCCTGTGACTCTTTGTCCGTTTGCCTCCATCTGTCTCTCTCTGCATGTGGTTCCTGCCCCTCTCGCTGTCATACCATTGCTGTCCCTCCCTGTCACATGATCTCCTTCATGCCAATGCAGGCGTGCTGGTCACCATGACAACAGAGACGGGCCCCGACTCTGAGGTGAAGAAAGCTCAGGAGGAGGCCCCGCAGCAGCCCGAGGCCGCCGCCGCTGTGGCCACCCCTGTGACCCCTGCAGGCCACGGCCACCCAGAGGCCAACTCCAATGAGAAGCA
>gene=chr20_34761498-34761842; species=rheMac
--------------------CctccctcctccccacttcctctgtctctccctccctcctctctttgccctgtgactctttgtccatttgcctccatctgtctctctcCGCGTGTGGTTCCTGCCCCTCTCGCTGTCACACCATTGCTGTCCCTCCCTGTCACATGATCTCCTTCATGCCAATGCAGGCGTGCTGGTCACCATGACAACAGAGACAGGCCCCGACTCTGAGGTGAAGAAAGCTCAGGAGGAGGCCCCGCAGCAGCCCGAGGCCGCCGCCGCTGTGACCACTCCTGTGACCCCTGCAGGCCACGGCCACCCAGAGGCCAACTCCAATGAGAAGCA
>gene=chr20_36154724-36155068; species=hg19
TGCACATACACAAAACACTAGTCAAACAACAATCTCTTTTCCCCCCGGTAACCTCTGACTTCCTCTATATGCCCCAGAGACACGTTGTCACCATCTTCCCTGGGAGTGATCCTGTTTATCCTCCCCTCCCCGACTTGCCCTCCCACAGGGCCCATGCATGCCCCAGCAGGATCCAGATTCCTGAGCATTTCCAGAGCAGGAAGTCAGAGAGGCAGGCAACGCGTGGTTCTTGGTATATCGCACAGGGACAGGCTTGAAATGGAATGCATGTGTTTCAAAGATAGGAGAACAACAACAAAAAAAGACAGTCTAACCCAGATTCCTCTTTGAAACAACATATTACA
>gene=chr20_36154724-36155068; species=bosTau
CACACA---ACAAAACATTAGTCTCACAACAGTCT--TGT-TCCCTGGTGACCTCTGATTTCCTCTATAAGCCCCAGAGAC---ATGCCACCATCTTCTCTGGTTATGGTCCTGCTCAACCTC-------CCCTCCCCTTTCCCACGGGGCC----CATTCCCCAGCAGGATCCAGATTCCAGAGCATTCCCAGAACAGGAAGTCAGAGAGGCAAGCAACACAGGGTCCTTGGTATATCTCACAGTGACAGGCTTGAAATGGAATGCATATGCTTCGAAGATAAGAGAACAACAACAGAAAAACACAACCAAACCCAGGTTCCTCTTTGAAACAACAGATTACA
>gene=chr20_36154724-36155068; species=calJac
TGCACATCCACAAAACACTAGTCAAACAACAATCTCTTTT-CCCCCGGTGACCTCTGACTTCCTCTGTGTGCCCCAGAGACAGGTTGTCACCATCTTCCCTAGCAATTATTCCATTTATCCTCCACACCCCCACTTGCCCTCCCACAGGGCC----CA-GCCCCAGCAGGATCCAGATTCCTGAGCATTTCCAGAGCAGGAAGTCAGAGAGGCAGGCAACGCATGGTCCTTGGTATATCATACAGGGACAGGCTTGAAACGGAACGCATGTGTTTCAAAGATAGGAGAACAACAACAAAAAAAGACAGCCTGACCCAGATTCCTCTTTGAAACAACATATTACA
>gene=chr20_36154724-36155068; species=canFam
CGCACACACACAAAACATTAGCCTAACAACAGTCACTTTT-TCCCTGGTGGCCTCTGACTTCCTCTATATGCCCCAGAGAC---ATGTCACCATCTTCTCTGGGAATGATTCCGTTCACCCTCCCCTCCACCCCTCTCCCTCCCACAGGGCC----CATACCCCAGCAGGATCCAGATTCCTGAGCATTCCCAGAACAGGAAGTCAGAGAGGCAGGCAACACATGGTCCTCGGTATA--GCACAGTGACAGGCTTGAAATGGAATGC--ATGTCTCAAAGATAAGAGAACAACAACAAAAAAAGACAGCCAAACCCAGATTCCTCTTTGAAACAACATATTACA
>gene=chr20_36154724-36155068; species=equCab
TGCACACACACAAAACATTAGTCT---AACAGTCTCATTT-TCCCTGGTGACCTCTGACTTCCTCTATATGCCCCAGAGAC---ATGTCACCATCTTTTCTGGGAATGATCCTGTTCAcctccccctcctccccgttccctcccACAGGGCC----CATATCCCAGCAGGATCCAGATTCCTGAGCATTCGTAAAACAGGAAGTCAGAGAGGCAGGCAACACATGGTCCTTGGTACATCACACAGTGACAGGCTTGAAATGGAATGCATATGTTGCAAAGATAAGAGATCAACAACAAAAAAAGACAGCCAAACCCAGATTCCTCTTTGAAACAACATATTACA
>gene=chr20_36154724-36155068; species=gorGor
--------------------------------------------------------------------------------------------------------------------------------------------------------------------------------------------------------------------------------------------------------------------------------------------------------------------------------------------------------
>gene=chr20_36154724-36155068; species=panTro
TGCACATACACAAAACACTAGTCAAACAACTATCTCTTTT-CCCCCAGTAACCTCTGACTTCCTCTATATGCCCCAGAGACACGTTGTCACCATCTTCCCTGGGAGTGATCCTGTTTATCCTCCCCTCCCCGACTTGCCCTCCCACAGGGCCCATGCATGCCCCAGCAGGATCCAGATTCCTGAGCATTTCCAGAGCAGGAAGTCAGAGAGGCAGGCAACGCGTGGTTCTTGGTATATCGCACAGGGACAGGCTTGAAATGGAGTGCATGTGTTTCAAAGATAGGAGAACAACAACAAAAAAAGACAGCCTAACCCAGATTCCTCCTTGAAACAACATATTACA
>gene=chr20_36154724-36155068; species=papHam
TGCACATACACAAAACACTAGTCAAACAACAATCTCTTTT-CC------------------------------------------------------CCCTGGGAATGATCCTGTTTATCCTCCCCTCCCCCACTTGCCCTCCCACAGGGCC----CATGCCCCAGCAGGATCCAGATTCCTGAGCATTTCCAGAGCAGGAAGTCAGAGAGGCAGGCAACGCATGGTTCTTGGTATATGGCACAGGGACAGGCTTGAAATGGAATGCATGTGTTTCAAAGATAGGAGAACAACAACAAAAAAAGGCAGCCTAACCCAGATTCCTCTTTGAAACAACATATTACA
>gene=chr20_36154724-36155068; species=ponAbe
TGCACATACACAAAACACTAGTCAAACAACAATCTCTTTT-CCCCC-GTGACCTCTGACTTCCTCTATATGCCCCAGAGACATGTTGTCACCATCTTCCCTGGGAGTGATCCTGTTTATCCTCCCCTCCCCGCCTCGCCCTCCCACAGGGCC----CATGCCCCTGCAGGATCCAGATTCCTGAGCATTTCCAGAGCAGGAAGTCAGAGGGGCAGGCAACGCGTGGTTCTTGGTATATCGCACAGGGACAGGCTTGAAATGCAATGCATGTGTTTCAAAGATAGGAGAACAACAACAAAAAAAGACAGCCTAACCCAGATTCCTCTTTGAAACAACATATTACA
>gene=chr20_36154724-36155068; species=rheMac
TGCACATACACAAAACACTAGTCAAACAACAATCTCTTTT-CCCTTGGTGACCTCTGACTTCCTCTATATGCCCCAGAGACATGTTGTCACCATCTTCCCTGGGAATGATCCTGTTTATCCTCCCCTCCCCCACTTGCCCTCCCACAGGGCC----CATGCCCCAGCAGGATCCAGATTCCTGAGCATTTCCAGAGCAGGAAGTCAGAGAGGCAGGCAACGCATGGTTCTTGGTATATCGCACAGGGACAGGCTTGAAATGGAATGCATGTGTTTCAAAGATAGGAGAACAACAACAAAAAAAGACAGCCTAACCCAGATTCCTCTTTGAAACAACATATTACA
>gene=chr20_36661725-36662051; species=hg19
GACTCAATGTCCCCTCAGGATACCCCTCTACAGGGTCCCAGCTGCTGGGCTCCCTCTGGTTCCCGCCACTCTTCCCTTACCTCGTCTTCCAGCCTTTCTCTCACTCTCCCGCCTCCTCTGCCTCGCCGGAAGTGACGCGCTAAGTAGCGCGCCGTATCGCGCCAGAAAGGTTCCGAGGGAGCGGGAAAAAGGGTTCCGGCGAGATCCACTGCGCCGGTGTGCAGGCTCGAGCGGTCAAAGCTCTTTCCGGGGGCCCGGGGAACTACTCTCCTTGCCTCGCTCTGTCTCCTTCGAAGTGCTCTGCGCGAGGTTCAGAGCGGCCGCCG
>gene=chr20_36661725-36662051; species=bosTau
GCCTCATCGTCTCCCTGGGATTCCCCTCTAAGGGCTCGAGGTTGTTGGGCTCCCTCCTGCTCGCGCCAGTCTTCCCTTACCTCTTCTTCCAGCCTTTCCCTTAGTCTCCCGCCTCCTCCGCCGCGCCGGAAGTGACGCG-TAATTCGCGCACCGCCCAGAGCCAGAAAGGTTCTGCGGGAGCGGGAGAAAGGGTTCCGATGAGACTCACTGCGCCGGCGTGCGGGCGCGAGCGGTCAAAGCGCCTTCCGGAGGCCGTC-GAATTGCGCTTTTTTCC-CGGTCTGCTGCTCTCGGACTACTCAGAGCGAGTTTCAAAGAGGCGTTCA
>gene=chr20_36661725-36662051; species=calJac
GCCTCAGCGTCCCATCAGGATACCCCTCTACGGGGTTCCAACTGCTGGGCTCCCTCTAGTTCCCGCCATTCTTCCCTTACCTCGTCTTCCAGCCTTTCC----CTCTCCCGCCTCCTCCGCCCCGCCGGAAGTGACGCTCTAAGTAGCGCGCCGTATCGCGCCAGAAAGGTTCCGAGGGAGCGGGAGAAAGGGTTCCGGCGACATCCTCTGCGCCGGCGTGCAGGCTCAAGCGGTGAAAGCGTCTTCCGGGGAG------AATTGCGCTTCTTCCCTCGCTGTGTCTTCTTCGAAGTTTTCTGTGCGAGGTTCAGAGAGGCCGCTG
>gene=chr20_36661725-36662051; species=canFam
ACATGAGTGTCTCTACCGGATCTCCCTCTACGGCTTCCCGGTTGCTGGGTTCCCTCTTGCTCCCGCCACTCTTCCCTTACCTCGTCTTCCAGCCTTTCCCTCACTCTCCCGCCTCCTTCGCCCCGCCGGAAGTGACGTG-TAACTAGCGCGCCACAGAGCGCCAGAAAGGTTCTGCGGGAGCGGGAGAAAGGGTTCCGGCGAGACTCCCTGCGCCTGCGTGCGGGCGCGAGCGGTCAAAGCGCCTTCCGGAGGCCGCC-GGACTGCGCTTCTTTGC-CCGTCTGTCGCTTTCGAAGTGCCCTGAGCGAGGTTCGGGGAGGCCGCCG
>gene=chr20_36661725-36662051; species=equCab
TTCTCAGTGTCCCCTCAGGATCCCCCTCTAAGGGCTCGCGGTTGCTGGGCTCCCTCTTGCTCCCGCCACTCTTCCCTTACCTCGTCTTCCAGCCTTTCCCTCACTCTCCCGCCTCCTCCGCCCCGCCGGAAGTGACGCGTTAACTAGCGCGCCGGACAGCGCCAGAAAGGTTCTGCGGGAGCGGGAGAAAGGGTTCCGGTGGGACTCACTGCGCCGGCGTGCGGGCGCGAGCGGAGAAAGCGCCTTCTGGAGGCTGCT-GAACTGCGCTCTTTTCC-CGGGCTGTTGCTTTCGAAGTGCCGTGAGCGAGGTCCAGACAGGCCGCCG
>gene=chr20_36661725-36662051; species=gorGor
--------------------------------------------------------------------------------------------------------------------------------------------------------------------------------------------------------------------------------------------------------------------AACTACTCTCCTTGCCTCGCTCTGTCTCCTTCGAAGTGCTCTGCGCGAGGTTCAGAGCGGCCGCCG
>gene=chr20_36661725-36662051; species=panTro
GCCTCAATGTCCCCTCAGGATACCCCTCTACAGGGTCCCAGCTGCTGGGCTCCCTCTGGTTCCCGCCACTCTTCCCTTACCTCGTCTTCCAGCCTTTCTCTCACTCTCCCGCCTCCTCTGCCTCGCCGGAAGTGACGCGCTAAGTAGCGCGCCGTATCGCGCCAGAAAGGTTCCGAGGGAGCGGGAAAAAGGGTTCCGGCGAGATCCACTGCGCCGGTGTGCAGGCTCGAGCGGTCAAAGCTCTTTCCGGGGGCCCGGGGAACTACTCTCCTTGCCTCGCTCTGTCTCCTTCGAAGTCCTCTGCGCGAGGTTCAGAGCGGCCGCCG
>gene=chr20_36661725-36662051; species=papHam
GCCTCAGTGTCCCCTCAGGATACCCCTCTATGGGGTCCCAGCTGTTGGGCTCCCTCTGGTTCCCGCCACTCTTCCCTTACCTCGTCTTCCAGCCTTTCCCTTACTCTCCCGCCTCCTCTGCCTCGCCGGAAGTGACGCGCTAAGTAGCGCGCCGTACCGCGCCAGAAAGGTTCCGAGGGAGCGGGAAAAAGGGTTCCAGCGAGATCCACTGCGCAGGCGTGCGGGCTTGAGCGGTCAAAGCCCTTTCCGGGGGCCCGGGGAACTACGTTCCTTCCCTCGGTCTCTCTCCTTCGAAGTGGTCTGCAAGAGGTTCAGACAGGCCGTCG
>gene=chr20_36661725-36662051; species=ponAbe
GCCTCAGTGTCCCCTCAGGATACCCCTCTACGGGGTCCCAGCTGCTGGGCTCCCTCTGGTTCCCGCCACTCTTCCCTTACCTCGTCTTCCAGCCTTTCTCTCACTCTCCCGCCTCCTCTGCCTCGCCGGAAGTGACGCGCTAAGTAGCGCGCCGTATCGCGCCAGAAAGGTTCCGAGGGAGCGGGAAAAAGGGTTCCGGCGAGATCCACTGCGCCGGTGTGCAGGCTCGAGCGGTTAAAGCGCTTTCCGGGGGCCTGGGCAACTACTTTCCTTTCCTCGCTCTGTCTCCTTCGAAGTGCTCTGCGCGAGGTTCAGAGCGGCCGCCG
>gene=chr20_36661725-36662051; species=rheMac
GCCTCAGTGTCCCCTCAGGATACCCCTCTACGGGGTCCCAGCTGTTGGGCTCCCTCTGGTTCCCGCCACTCTTCCCTTACCTCGTCTTCCAGCCTTTCCCTCACTCTCCCGCCTCCTCTGCCTCGCCGGAAGTGACGCGCTAAGTAGCGCGCCGTACCGCGCCAGAAAGGTTCCGAGGGAGCGGGAAAAAGGGTTCCGGCGAGATCCACTGCGCAGGCGTGCGGGCTTGAGCGGTCAAAGCCCTTTCCGGGGGCCGGGGGAACTACGTTCCTTCCCTCGCTCTGTCTCCTTCGAAGTCGTCTGCGCGAGGTTCAGACAGGCCGTCG
>gene=chr20_36967298-36967642; species=hg19
tttcatcatgttggccgggcaggtctcaaactcctgacctcaggtcatctacctgcctgggtctcccaaagcgctgggattacaggggtgagccaccgagcccagcTGTTCAAACATTTTaaattgagttacccttccctgatcacatagccagcaggtggcagagttggaattcccaccttatctattcccacatgtcagagcccatgctttttttgctcctccccgatgtcAAAATGTTGTCTGTTCTGGGGGACTTGGCACGTTTAAAGCAGAACTTCTTTGTTCTGTGGCATAGGTTGTACACTGTAAAACATAGGTTGTACCAGGTTGAGGAAACAAAA
>gene=chr20_36967298-36967642; species=bosTau
-----------------------------------------------------------------------------------------------cccagc-----------------------------------------ttacacatctggcaagtggcagagctgggatccctgccctttctg-------ccatcagagcccaggctctttccactcctcccagatgtccAAATCTTGACTGTTT---GGGGCGTGGCATGTTAAAGGCAGGATTCTTGGGCTCGGGGGCCTAGGTCGTGCACTGTAAAAAG------ACACCAGGCTGAAGGAACAAAA
>gene=chr20_36967298-36967642; species=calJac
tttcatcatgttggctgggctgatcttgaactcctaacctcaagtgatccacccaccttggcctcccagagtgctgggattagaggtgtgagcca---------------------------------------------------------------------------------------------------------------------------------------------------------------------------------------------------------------------------------------------------------
>gene=chr20_36967298-36967642; species=canFam
---------------------------------------------------------------------------------------------------------------------------------------------gtcacacagcaggccagtggcagagttgggattcccaccctagatg-------ccctccaagcccatgctctttccactCCTCCCAGATATCAAAATCTTGTCTGTTT---GGGGCTCGGCATGTTTAAGGCAGAACTACAGTGTTCAGTTGCATAGGTCAGGTACTGTAGAAAG------GCATCAGACTGAACGAACAAAA
>gene=chr20_36967298-36967642; species=equCab
----------------------------------------------------------------------------------------------------------------------------------------------tcacagagctgccatgtgacagagctaggattccccccttttcta-------ccatcagagcccatcctctttccactCCTCCCAGATGTCAAAATCGTGTCTGTTT---GGGGCTTGACATATTTAAGGcaggatgaccgtgttcagttgcgtgggttgtgcactgtaaaaag------gcaccaggctgaggaaacaaAA
>gene=chr20_36967298-36967642; species=gorGor
tttcatcatgttggccgggcaggtctcaaactcctgacctcaagtcatctacctgcctgggtctcccaaagtgctgggattacaggggtgagccac-gagcccagctGTTCAGACATTTTaaattgagttacccttccctgatcacatagccagcaggtggcagagttggaattcccaccttatctattcccacatgtcagagcccatgctttttttgctCCTCCCGGATGTCAAAATATTGTCTGTTCTGGGGGACTTGGCACGTTTAAAGCAGAACTTCTTTGTTCTGTGGCATAGGTTGTACACTGTAAAACATAGGTTGTACCAGGCTGAGGAAACAAAA
>gene=chr20_36967298-36967642; species=panTro
tttcatcatgttggccgggcaggtctcaaactcctgacctcaagtcatctacctgcctgggtctcccaaagcgctgggattacaggggtgagccaccgagcccagctgttcaaacattttaaattgagttacccttccctgatcacatagccagcaggtggcagagttggaattcccaccttatctattcccacatgtcagagcccatgctttttttgctcctccccgatgtcAAAATATTGTCTGTTCTGGGGGACTTGGCACGTTTAAAGCAGAACTTCTTTGTTCTGTGGCATAGGTTGTACACTGTAAAACATAGCTTGTACCAGGTTGAGGAAACAAAA
>gene=chr20_36967298-36967642; species=papHam
tttcatcatgttggctgggcaggtctcgaactcctggcctcaactgatctacctgccttggtctcccaaagtgctgggattacaggggtaagccaccgagcccAACTGTTCAAATGTTTTaaattgagttacccttccctgatcacacagccagcaggtggcagaactggaattcCCACTTTATCTATTCCCACACATCAGAGCCCAcactcttttcgctCCTCCCAGATGTCAAAATCTTGTCTGTTCTGGGGGAGTTGGCATGTTTAAAGCAGAACTTCTTTGCTCCGTGGCATAGGTTGTACACTGTAAAAAG------GTACCAGGTTGAGGAAACAAAA
>gene=chr20_36967298-36967642; species=ponAbe
tttcatcatgttggccgggcagctctcgaactcctgacctcaagtgatctacctgcctgggtctcccaaagtgctgggattacaggggtgagccaccgagcccagctgttcaaacattttaaattgagttaccc-tccccgatcacacagccagcaggtggcagagctggaattcccaccttatctactcccacacgtcagagcccatgctttttttgctCCTCCCAGATGTCAAAATATTGTCTATTCTGGGGGACGTGGCACGTTTAAAGCAGAACTTCTTTGTTCGGTGGCATAGGTTGTACACTGTAAAACATAGGTTGTACCAGGTTGAGGAAACAAAA
>gene=chr20_36967298-36967642; species=rheMac
tttcatcatgttggctgggcaggtctcgaactcctggcctcaactgatctacctgccttggtctcccaaagtgctgggattacaggggtgagccaccgagcccaactGTTCAAATGTTTTaaattgagttacccttccctgatcacacagccagcaggtggcagaactggaattcccacctaatctatacccacacgtcagagcccacgctcttttcgctCCTCCCAGATGTCAAAATCTTGTCTGTTCTGGGGGAGTTGGCATGTTTAAAGCAGAACTTCTTTGCTCCGTGGCATAGGTTGTACACTGTAAAAAG------GTACCAGGTTGAGGAAACAAAA
>gene=chr20_37101234-37101603; species=hg19
TCCTCTGTGCCGCGATGAGGTAGGTGCATCCGTCACTTCACTCCTCCCTCTCCACTTGATCCGGAATGGGAGGAACGCAATGCGTCCCGCGCGGCGATCTGGGATAGCTGCGCAGGCGCAGCTTCCGGCTCTGTGTCTCGGGAATTATTTGACGCCACCGGTTCAGCCCCGTAGAAAGCTCTGATTAGGCGCACCGCGCACGCGCAGTGGCCCACTTGGCTGGGGAGTTATTTGACGCCGCCGCCCCTGGCAGTCGGAAGTTGCCTGAGCAGATCCCAGCCGGCTGGCTCGAGTGGCCTTCGTCGTCCCTTGGCGCCCTGGGAGAGTCGCTGACGGGTGGACTGACGGACCGCCTGAGGACGGCCGGCC
>gene=chr20_37101234-37101603; species=bosTau
TCCACTGTATTGCGATGAGATACGAGTATCCGTCACTCCACTCCTGCTCTTCT---TGATCCGGAAAAGAAGG-AGGGACTGTCCCGCGCGCGGCGATCTGGGATAGCTGCGCACGCGCAGCTTCCGGCTCCGTGTCTTGGGAATTATTTGACGCCGCCGTCTGGGACCTGCACAAGTCTCTGATCAGGCGCGCTGCGCACGCGCGGTGGCCCAGTCGGCTCGGGAGTTATTTGACGCTGCCGCCCCTGGCAGTCGGAAGTTGCCTGAGCAGATCCCAGCCGGCCGGCCCGACTGGCCTTCGTCGTCCCCGGGCGCCGTGGGAGAGTCGCTGACTGGTGGACAGAACGCCCGCCTGAGGACAGCCGGCC
>gene=chr20_37101234-37101603; species=calJac
TCTTCTGTGCTGCGATGAGGTAGGTGTATCCGTCACTTTACTCCTCCCTGTCCATTTGATCCGGAAAGGGAGG-ACAGAATGCGCCCCGCGCGGCGAGCTGGGATAGCTGCGCAGGCGCAGCTTCCGGCTCCGTGTCTCGGGAATTATTTGACGCCTCTGGTTCAGCCCCGCAGAAGGCTCTGATCTGGCGCACTGCGCACGCGTAGTGGCCCACTTGGCTGGGGAGTTATTTGACGCCGCCGCCCCTGGCAGTCGGAAGTTGCCTGAGCTGAGCCCAGCCGGCTGGCCCGACTGGCCTTCGTCGTCCCTTGGCGCCCTGGGAGAGTGGCCGACGGGTGGAC-GACGGACCGCCTGAGGACGGCCGGCC
>gene=chr20_37101234-37101603; species=canFam
-CCCCTGTATGGAGACGAGGCAGGCGCATCCCGCGCTTCGCCCCTCCCACTCCACTTGATCCGGAAAGGAAGG-AGGGACTATGCCCCGCGCGGCCACCTGGGAAAGCTGCGCACGCGCAGCTTCCGGCGCCGTATCTCGGGAGTTATTTGACGCCGCGGCTTCGGACCCGCAGAAGTCTCTGATCAGGCGCGACGCGCACGCGCCGTGGTCCCCTCGGTTCCGGAGTTATTTGACGCTGCCGCCCCTGGCAGTCGGAAGTTGCCGGAGCAGAGCCCAGCCGGCCGGCCCGACCGGCCTTCGTCGTCCCCGGGCGTCCTCGGAGAGTCGCTGACGGGTGGCCGGACCGACCGCCTGAGGACAGCCGGCC
>gene=chr20_37101234-37101603; species=equCab
TCCCCCGGATTTCGATCGGGACTGCGCATCCGTCATCCCACTCCTCCCGCTCCACTTGATCCGGAAAGGGAGG-AGGGA--ATGCCCCGCGCGGCGATCTGGGATATCTGCGCACGCGCAGCTTCCGGCTCCATGTCTCGGGAATTATTTGACGCCGCTGCTTCGGACTCGGAGAAATCTCTGATCAGGCGCGCCGCGCACGCGCAGTGACCCACTCGGCTCGGGAGTTATTTGACGCTGCCG-CCCTGGCAGTCGGAAGTTGCCTGAGCAGAGCCCGGCCGG---------CCGGCCTTCGTCGTCCCCGGGCACCCTCGGCTAGTAGCTGACTGGTGGACGGACCCACCGCCTGAGGACAGCCGGCC
>gene=chr20_37101234-37101603; species=gorGor
TCCTCTGTGACGCGATGAGGTAGGTGCATCCGT-----------------------------------------------------------------------------------------------------------------------------------------------------------------------------------------------------------------------------------------------------------TGGCTCGACTGGCCTTCGTCGTCCCTTGGCGCCCTGGGAGAGTCGCTGACGAGTGGACTGACGGACCGCCTGAGGACGGCCGGCC
>gene=chr20_37101234-37101603; species=panTro
TCCTCTGTGCCGCGATGAGGTAGGTGCATCCGTCACTTCACTCCTCCCTCTCCACTTGATCCGGAAAGGGAGGAACGGAATGCGTCCCGCGCGGCGATCTGGGATAGCTGCGCAGGCGCAGCTTCCGGCTCTGTGTCTCGGGAATTATTTGACGCCACCGGTTCAGCCCCGTAGAAAGCGCTGATTAGGCGCACCGCGCACGCGCAGTGGCCCACTTGGCTGGGGAGTTATTTGACGCCGCCGCCCCTGGCAGTCGGAAGTTGCCTGAGCAGATCCCAGCCGGCTGGCTCGAGTGGCCTTCGTCGTCCCTTGGCGCCCTGGGAGAGTCGCTGACGGGTGGACTGACGGACCGCCTGAGGACGGCCGGGC
>gene=chr20_37101234-37101603; species=papHam
TCCTCTGTGCTGCGATGAGGTAGGCGCATTCGTCACTTCACTTCTCCCTCTCCACTTGATCCGGAAAGGAAGG-ACGGAATGCGTCCCGCGCGGCGAGCTGGGATAGCTGCGCAGGCGCAGCTTCCGGCTCTGTGTCTCGGGAATTATTTGACGCCACCGGTTCAGCCCCGCAGAAAGCGCTGATTAGGCACACCGCGCACGCGCAGTGGCCCACTTGGCAGGGGAGTTATTTGACGCCGCCGCCCCTGGCAGTCGGAAGTTGCCTGAGCAGAGCCCAGCCGGCTGGCCCAACTGGCCTTCGTCGTCCCTTGACGCCCTGGGAGAGTCGCTGACGGGTGGACTGACGGACCGTCTGAGGACGGCCGGCC
>gene=chr20_37101234-37101603; species=ponAbe
TTCTCTGTGCCGCGATGAGGTGGGTGCATCCGTCACTTCACTCCTCCCTCTCCACTTGATCCGGAAAGGGAGGAACAGAATGCGTCCCGCGCGGCGATCTGGGATAGCTGCGCAGGCGCAGCTTCCGGCTCTGTGTCTCGGGAATTATTTGACGCCACCGGTTCAGCCCCGCAGAAAGCTCTGATTAGGCGCACTGCGCACGCGCAGTGGCCCACTTGGCTCGGGAGTTATTTGACGCCGCCGCCCCTGGCAGTCGGAAGTTGCCTGAGCAGATCCCAGCCGGCTGGCCCGACTGGCCTTCGTCGTCCCTTGGCGCCCTGGGAGAGTCGCTGACGGGTGGACTGACGGACCGCCTGAGGACAGCCGGCC
>gene=chr20_37101234-37101603; species=rheMac
TCCTCTGTGCTGCGATGAGGTAGGCGCATTCGTCACTTCACTCCTCCCTCTCCACTTGATCCGGAAAGGAAGG-ACGGAATGCGTCCCGCGCGGCGAGCTGGGATAGCTGCGCAGGCGCAGCTTCCGGCTCTGTGTCTCGGGAATTATTTGACGCCACCGGTTCAGCCCCGCAGAAAGCGCTCATTAGGCATATCGCGCACGCGCAGTGGCCCACTTGGCAGGGGAGTTATTTGACGCCGCCGCCCCTGGCAGTCGGAAGTTGCCTGAGCAGAGCCCAGCCGGCTGGCCCGACTGGCCTTCGTCGTCCCTTGGCGCCCTGGGAGAGTCGCTGACGGGTGGACTGACGGACCGTCTGAGGACGGCCGGCC
>gene=chr20_39656994-39657338; species=hg19
CTCAGGGTCGGCTTAGCAAGAAAGGAGGCGCTGGGGAGACCTCTGGGGTCCCAGCTGCCAAGGTACTCGCCGCTCCAAGGAGATGCGGACGCCGGATACCAGCTCTGCCCAAGATTGCTGGGTCCCGCCGCGGCCTTTAAAGGCCCACCACGTGGCTGCGCGGCCAGCCCTGGTCCGGAGGCGGTGCCCGGGTGGCGCCTGCGCACTGCCTAGCAGAGGGGCTGGGGTTCCGAGAAAAAGCGTCTGGAGAGGAAGGGGAGGCTGCTTGGGGTGGGACGCCGTGGGAGGAGTCGGCTCCTTATGCAAATCACAGCGGAGCGCGCACGGTCCGGAGGCGGGGCTTG
>gene=chr20_39656994-39657338; species=bosTau
CTCGGGTTCTGGTTAGCGAGCGAAGAATAGCTGGTGAAAACTTGGGGACCCCGGCTGCCAAGGTATTTACAGCTCCGGGAAGATGCAAAAGCGGGATACCAGCTCGGCCGAGGTCTGCGCTGTCCCGCGGCGGCCTTTAAAGGCCCACCACGTGGCCGAGCTGCTGGCCCAGGCCAGGAGGCGGTGTCCGGGCTGCGCCTGCGCACTGCCCAGGGGAGG-GATTGGGTTCCGAGAAAAGGAGCTGGGAGAGGAAGAGAAGGTTGCTCCGGGTGGGCGGCCGTGGGAGGAGTCAGTTCCTTATGCAAATCGCAGAGGCGCGCG--AG-----GGGGCGGGGCTTG
>gene=chr20_39656994-39657338; species=calJac
CTCAAGGCCTAATTAGCAAGAGACGAGGCTCTGGGGAAAGCTCTGGGGTCCCAGTTGCCAAGGCACTCACAGC----------TGTGGACGCGGAATACCAGCTCCGCCCAAGACTGCTGGGTCCCGCCGCGGCCTTTAAAGGCCCACCACGTGGCTGCGCGTCCGG-CCTAGTCCGGAGGCGGTGCCCAGGTGGCGCCTGCGCAGTGCCTAGCAGAGGAGTTGGGGTTCCGAGAAAAGGCGTTGGGAGAGGAAGGAGAGGCTACTTGATGTGGGAGGCCTTGTGAGGAGTCGGCTCCTTATGCAAATCACAGCGGCGCGCGCACGGTCCGGAGGCGGGGCTTG
>gene=chr20_39656994-39657338; species=canFam
ATCGGGGTCCGCTTCACGAGCGAAAAAGCACCGGTGAAAGGTCCGGGGCCCCGGCGCCCACGGCATTTGCAGCGGCGAGCGGG--CGGCAGCAGGGCGGCTGCTcggcccgggcccgcgcggtcccgccgcggccTTTAAAGGCCCACCACGTggccgcgccgccggccggggtccgggggcggcgTCCGGGCTGCGCCTGCGCACTGCCTCGCAGAGGCGTAGGGGTTCCGAGAAACCTCGCGGGGAGAGCCAGGCAAGATCGCCCCGGG-GGGCGGCCGTGGGAGGAGTTGGCTGCTTATGCAAATCACGGCGGCGCGCA--GG-----GGGGCGGGGCCTG
>gene=chr20_39656994-39657338; species=equCab
CTCGGGGTCCGGTTAGCGAGAGAAGGCGAGCTGATGAAAGCTCTGGGGCGGCGGCCGCCAAGTTATTTGCAGCTCCGAGGATC--TAACAAGCGGGCTACAGCTCGGCCCGGGCCCGAGCGGTCCCGCCGCGGCCTTTAAAGGCCCACCACGTGGCCGCGCTGCCGGCCCCCGCCCGGAGGCGGAGTCTCGGCTGCGCCTGCGCACTGCCTATCAGAGGCGCCGGAGTTCCGAGAAAATACTCCGGGAGAGGAAGGGAAGCTTGCTCCGGGTGGGCGGCCGTGGGAGGAGTCCGCTCCTTATGCAAATCACAGAGGCGAGCG--AG-----GGGGCGGGGCTTC
>gene=chr20_39656994-39657338; species=gorGor
CTCAGGGTCGGCTTAGCAAGAAAGGAGGCGCTGGGGAGACCTCTGGGGTCCCAGCTGCCAAGGTACTCGCCGCTCCAAGGAGATGCGGACGCCGGATACCAGCTCTGCCCAAGATTGCTGGGTCCCGCCGCGGCCTTTAAAGGCCCACCACGTGGCTGCGCGGCCAGCCCTGGTCCGGAGGCGGTGCCCGGGTGGCGCCTGCGCACTGCCTAGCAGAGGGGCTGGGGTTCCGAGAAAAGGCGTCGGGAGAGGAAGGGGAGGCTGCTTGGGGTGGGACGCCGTGGGAGGAGTCGGCTCCTTATGCAAATCACAGCGGAGCGCGCACGGTCCGGAGGCGGGGCTTG
>gene=chr20_39656994-39657338; species=panTro
CTCAGGGTCGGCTTAGCAAGAAAGGAGGCGCTGGGGAGACCTCTGGGGTCCCAGCTGCCAAGGTACTCGCCGCTCCAAGGAGATGCGGACGCCGGATACCAGCTCTGCCCAAGATTGTTGGGTCCCGCCGCGGCCTTTAAAGGCCCACCACGTGGCTGCGCGGCCAGCCCTGGTCCGGAGGCGGCGCCCGGGTGGCGCCTGCGCACTGCCTAGCAGAGGGGCTGGGGTTCCGAGAAAAGGCGTCTGGAGAGGAAGGGGAGGCTGCTTGGGGTGGGACGCCGTGGGAGGAGTCGGCTCCTTATGCAAATCACAGCGGAGCGCGCACGGTCCGGAGGCGGGGCTTG
>gene=chr20_39656994-39657338; species=papHam
CTCAGGGCCGGCTTAGCAAGAAAGGAGGCGCTGGGGAGACCTCTGGGGTCCCGGCTGCCAACGTACTCGCTGCTCCAAATAGATGGGAACGCGGGACACCAGCTC-GCCTAAGATCGCTGGGTCCCGCCGCGGCCTTTAAAGGCCCACCACGTGGCTGCGCGGCCAGCCCTGGCCCGGAGGCGGTGCCCGGGTGGCGCCTGCGCACTGCCTAGCAGAGGGGTCGGGGTTCCGAGAAAAGGCGTCGGGAGAGGAAGGGGAGGCTGCTTGGGGTGGGACGCCGTGGGAGGAGTCGGCTCCTTATGCAAATCACAGCGGCGCGCGCACGGTCCGGAGGCGGGGCTTG
>gene=chr20_39656994-39657338; species=ponAbe
CTCAGGGTCGGCTTAGCAAGAAAGGAGGCGCTGGGGAGACCTCTGGGGTCCCAGCTGCCAAGGTACTCGCCGCTCCAAGGAGATGCGGACGCCGGATACCAGCTCTGCCTAAGATTGCTGGGTCCCGCCGCGGCCTTTAAAGGCCCACCACGTGGCTGCGCGGTCAGCCCTGGTCCGGAGGCGGTGCCCGGGTGGCGCCTGCGCATTGCCTAGCAGAGGGGTTGGGGTTCCGAGAAAAGGCGTCGGGAGAGGAAGGGGAGGCTACTTGGGGTGGGACGCCGTGGGAGGAGTCGGCTCCTTATGCAAATCACAGCGGCGCGCGCACGGTCCAGAGGCGGGGCTTG
>gene=chr20_39656994-39657338; species=rheMac
CTCAGGGCCGGCTTAGCAAGAAAGGAGGCGCCGGGGAGACCTCTGGGGTCCCGGCTGCCAAGGTACTCGCTGCTCCAAATAGATGGGAACGCGGGACACCAGCTC-GCCCAAGATCGCTGGGTCCCGCCGCGGCCTTTAAAGGCCCACCACGTGGCTGCGCGGCCAGCCCTGGCCCGGAGGCGGTGCCCGGGTGGCGCCTGCGCACTGCCTAGCAGAGGGGTCGGGGTTCCGAGAAAAGGCGTCGGGAGAGGAAGGGGAGGCTGCTTGGGGTGGGACGCCGTGGGAGGAGTCGGCTCCTTATGCAAATCACAGCGGCGCGCGCACGGTCCGGAGGCGGGGCTTG
>gene=chr20_42453313-42453657; species=hg19
GGACCTTCTTATAGGAAGAAGAAGGAAAAATCAAGTGGAAAAACACCTTGATCAGGTAATTGAAGGAGAACTGGGGCTCAGGCTGCCACTTGGTTTGGAAAGGGTGTGGAGGTGGCTAATCTGGCCCTGGCCTAAGAGCAATTCCAGGCTGGCGGGCTGGACCGCCTGTCTCCATAGCAACTGTTGTTATTGGTAACTGAATAACCATTTCCTAGAACAGCGGCTGGAGCTGCTGATGGTTTTCCCTTCTACTTGGAAGCGAGAGGAGCCAGGCTCTTTGCTGattgatcctaagtgctgagctctttgctgattgggatcttcacttgatattgggcaagctg
>gene=chr20_42453313-42453657; species=bosTau
GGACCTTCCGGCAGGAAGAAGAGGGAAAAATAAAGTGGAAGAAATCCCCAAACAGGTAATTG-----------GGGCTCAAGTTGCCTTGTGGTTTGGAAAGGGTGTGGATGTAGGTAATCCTGCCCTGGTCTGAGTGTCATTCCAGGCTGGCAGACTGGACAGCCCATCTCCATGGCAACTGTTGTTATTGGTAACTGAATGAGCATCTCCAACAACAGCCGCTGGAGCTGCTGATGGTTTTCCCTTCTAGATGAAACTAAAAGGAGCCTGGGTCTTTGCTGATTGATCGTAAGTGCT-GGCTCTTTGCCTTTTGGGATCATCAATTGATATTGGGCAAGGTG
>gene=chr20_42453313-42453657; species=calJac
GGAACTTCTTACAAGAAGAAGGAGGAAAAATAAAGTGGAAAAACACCTTGATCAGCTAATTGAGGGAGAACTGGGGCTCAGGCTGCCTCTTAGTTTGGAGAGGGTGTGGAGGTGGCTAATCTGGCCCTGGCCTGAGAGAAATTCCAGGCTGGCAGGCTGGACCGCCTGTCTCCATAGCAACTGTTGTTATTGGTAACCGAATAACCATTTCCTAGAACAGCGGCTGGAGCTGCTGATGGTTTTCCCTTCTAGTTAGAAGTGAGAGGAGCCAGGCTTTTTGCTGATTGATCCTAAGTGCTGAGCTCTTTGCTAATTGGGATCTTCACT---------------TG
>gene=chr20_42453313-42453657; species=canFam
AGACCTTCTGACAGGAAGAAGACAGAAAAATAAAGCAGAAGAACTCCCCAATAATGTAACTGAGAGAGAGCTAGGGCTCAGACTGCCTTTTGGTTTGGAAAGGGTGTGGATATGGCTAATCCGGTCCTGGCCTGAGAATCATTCCAGGCTGGCAGGCTGGACCGCCCATCTCCATGGTAACCGTTGTTATTGGTAACTGAATAAGCATCTCCAACAACA--GGCTGGAGCTGCTGATGGTTTTCCCTTCTAGTTGAAAGTGAGAGGAGTCAGTCTTTTTGCTGACTGATCCTAAATGTTAGGTTCTTTGCCTTTTGGGATCTTCAGTTGACGTTGGGCAAACAG
>gene=chr20_42453313-42453657; species=equCab
GGACCTTCT-ACAGGAAGAAGAGGGAAAAATAAAGTGAAAGAGCTCCCCAACCAGATAACTGAGGGACAGCTAGGGCTCCAACTGCCTTTTGGGTTGGAAAGGGTGTGGATATGGCTAATCCGACCCTGGCCTGAGAGTCATTCCAGGCTGGCAGGCTGGACCGCCCGTCTCCATGGCAACCGTTGTTATTGGTAACAGAATAAGCATCTCTGACAACAGCAGTTGGAGCTGCTGATGGCTTTCCCTTCTGGTTGAAAGTGAGAGGAGCCAGGCTCTTCGCTGATTGATCCTAAGTGCTAGGCTCTTTGCTTTTTGGGGTCTTCCATTGATATGGGGCAAGCTG
>gene=chr20_42453313-42453657; species=gorGor
GGACCTTCTTATAGGAAGAAGAAGGAAAAATCAAGTGGAAAAACACCTTGATCAGGTAATTGAAGGAGAACTGGGGCTCAAGCTGCCACTTGGTTTGGAAAGGGTGTGGAGGTGGCTAATCTGGCCCTGGCCTGAGAGCAATTCCAGGCTGGCAGGCTGGACCGCCTGTCTCCATAGCAACTGTTGTTATTGGTAACTGAATAACCATTTCCTAGAACGGCGGCT-GAGCTGCTGATGGTTTTCCCTTCTACTTGGAAGTGAGAGGAGCCAGGCTCTTTGCTGATTGATCCTAAGTGCTGAGCTCTTTGCTGATTGGGATCTTCACTTGATATTGGGCAAGCTG
>gene=chr20_42453313-42453657; species=panTro
GGACCTTCTTATAGGAAGAAGAAGGAAAAATCAAGTGGAAAAACACCTTGATCAGGTAATTGAAGGAGAACTGGGGCTCAAGCTGCCACTTGGTTTGGAAAGGGTGTGGAGGTGGCTAATCTGGCCCTGGCCTGAGAGCAATTCCAGGCTGGCAGGCTGGACCGCCTGTCTCCATAGCAACTGTTGTTATTGGTAACTGAATAACCATTTCCTAGAACAGCGGCTGGAGCTGCTGATGGTTTTCCCTTCTACTTGGAAGTGAGAGGAGCCAGGCTCTTTGCTGATTGATCCTAAGTGCTGAGCTCTTTGCTGATTGGGATCTTCACTTGATATTGGGCAAGCTG
>gene=chr20_42453313-42453657; species=papHam
GGACCTTCTTATAGGAAGAAGAAGGAAAAATCAAGTGGAAAAACACCTTCATCAGGTAATTGAGGGAGAACTGGGGCTCAAGCTGCCTCTTGGTTTGGAAAGGGTGTGGAGGTGGCTAATCTGGCCCTGGCCTGAGAGTAATTCCAGACTGGCAGGCTGGACCGCCTGTCTCCATAGCAACTGTTGTTATTGGTAACTGAATAACCATTTCCTAGAACAGCGGGGGGAGCTGCTGATGGTTTTCCCTTCTAGTTGGAAGTGAGAGGAGCCAGGCTGTTTGCTGATTGATCCTAAGTGCTGAGCTCTTTGCTGATTGGGATCTTCACTTGATGTTGGGCAAGCTG
>gene=chr20_42453313-42453657; species=ponAbe
GGACCTTCTTATAGGAGGAAGAAGGAAAAATCAAGTGGAAAAACACCTTGATCAGGTAATTGAAGGAGAACTGGGGCTCAAGCTGCCTCTTGGTTTGGAAAGGGTGTGGAGGTGGCTAATCTGGCCCTGGCCTGAGAGTAATTCCAGGTTGGCAGGCTGGACCGCCTGTCTCCATAGCAACTGTTGTTATTGGTAACTGAATAACCATTTCCTAGAACAGCGGCTGGAGCTGCTGATGGTTTTCCCTTCTACTTGGAAGTGAGAGGAGCCAGGCTCTTTGCTGATTGATCCTAAGTGCTGAGCTCTTTGCTGATTGGGATCTTCACTTGATATTGGGCAAGCTG
>gene=chr20_42453313-42453657; species=rheMac
GGACCTTCTTATAGGAAGAAGAAGGAAAAATCAAGTGGAAAAACACCTTCATCAGGTAATTGAGGGAGAACTGGGGCTCAAGCTGCCTCTTGGTTTGAAAAGGGTGTGGAGGTGGCTAATCTGGCCCTGGCCTGAGAGTAATTCCAGACTGGCAGGCTGGACTGCCTGTCTCCATAGCAACTGTTGTTATTGGTAACTGAATAACCATTTCCTAGAACAGCGGGGGGAGCTGCTGATGGTTTTTCCTTCTAGTTGGAAGTGAGAGGAGCCAGGCTCTTTGCTGATTGATCCTAAGTGCTGAGCTCTTTGCTGATTGGGATCTTCACTTGATGTTGGGCAAGCTG
>gene=chr20_42546089-42546433; species=hg19
CATTGTGGGGTGGACACACCCACACATGGGGGGCTCTGTCCGCAGACAAGAGGCTCGTTGCACAGGGAGCCAGGCTTTATATACATAAGGGCAAGCATTTGCCCAAGTGATGCCCGACACCTATGGGGCAGTTGACCTGGAAGGGCTCTTGGCGACCGTCCCCTTGGCGACCATCCCCTTGGCGACTGTCCCCTTAGCGATCCTCTACACAGAGATTCCCAGCCTCTTTAAACCAAAGTCACGAACATtggttgttcttttggtatcttttgtttgagaaaatgcacactaatgaaaagctgttatggttttatttttgctttgaaatagatgtgtattttatt
>gene=chr20_42546089-42546433; species=bosTau
GGACGTGA----------CCCACACGTTGGGGGCTTGGTCACTGGATAAGAGCCAGGTCCAACAAGGACCCAAACCTGAGAAACACAAGGACAAGCCTTTGCC-AAGTGATGCTGGACAACCATGGGGCAGTTGACCTGGAAGGG------------------------------CCCTTGGTGACTGTCCCCTTAGTAACCCTCTACATAGAGATTC-CAGCCTCTTTAAACCAAAGTcatgagcagtggctgttctttggttatcttttgtttgagaaaatgcacagtga--caaagctgctatggtttcatttttgctttgaaatagatgtttattttatt
>gene=chr20_42546089-42546433; species=calJac
-----------------------------------------------------------------------------------------------------------------------------------------------------------------------------------------------------------------------------------TTAAACCAAAGTCACGAacattggtag-tctatcggtatcttttgtttgagaaaatacacactgaggaaaagctgctatggttttatttttgctcggaaatagatgtgtattttatt
>gene=chr20_42546089-42546433; species=canFam
TGACACAG----------CATGCATACTGGGGGCTTGGTCCTTCCACAAGAGGCTTGTCCCACAGGGGCCTAGGCCTGAGAAACATAAGGGCAAGCATTTGCCCAAGTGATGCCGGATAACTGTGGGGCAGTTGACCCGGAAGGGCCCTTGGTGACTG---------------TTCCCTTGGTGACTGTCCCCTTAGTGATACTCTACACAGAGATTC-CAGCCACTTTAAACC-AAGTCATGAGCAGTGGCTGTTCTTTTGCCATCTTTTGTTTGAGAAAATACGTAATGGC-AAAAGCTGCTATGGTTTCATTTTTGCTCTGAGATAGATGT-TATTTTATT
>gene=chr20_42546089-42546433; species=equCab
GGACACAG----------CCTGCACATGGGGGCCTTGGTCCCTGGACAAGAGGCTTGTT-CACAGGGACCCAGGTCTGAGAAACACGAGGCCAAGCATTTGCCAAAGTGATGCCAGACAAGCTCGGGGCAGTTGACCTGGAAGGGCCCTTGGCTACCG---------------TTCCCTTGGTGACTGTCCCCTTAGCAATCCTCTACACAGAGATTC-CAGCCTCTCTAAACCAAAGTCATGAGCTgtggctgttcttttggtatcttttgtctgagaaaatacacaatgacaaaaagctgcactggtttcatttttgctttgaaatagatgtgttttttatt
>gene=chr20_42546089-42546433; species=gorGor
CATTGTGGGGTGGACACACCCACACATGGGGGGCTCTGTCCGCAGACAAGAGGCTCGTTGCACAGGGAGCCAGGCTTTATATACATGAGGGCAAGCATTTGCCCAAGTGATGCCCGACACCTATGGGGCAGTTGACCTGGAAGGGCTCTTGGCGACCGTCCCCTTGGCGACCATCCCCTTGGCGACTGTCCCCTTAGCGATCCTCTACACAGAGATTCCCAGCCTCTTTAAACCAAAGTCACGAACATtggttgttcttttggtatcttttgtttgagaaaatgcacactaatgaaaagctgttatggttttatttttgctttgaaatagatgtgtattttatt
>gene=chr20_42546089-42546433; species=panTro
CATTGTGGGGTGGACACACCCACACATGGGGGGCTCTGTCCGCAGACAAGAGGCTCGTTGCACAGGGAGCCAGGCTTTATATACATAAGGGCAAGCATTTACCCAAGTGATGCCCGACACCTATGGGGCAGTTGACCTGGAAGGGCTCTTGGCGACCG---------------TCCCCTTGGCGACTGTCCCCTTAGCGATCCTCTACACAGAGATTCCCAGCCTCTTTAAACCAAAGTCACGAACATTGGTTGTTCTTTTGGTATCTTTTGTTTGAGAAAATGCACACTAATGAAAAGCTGTTATGGTTTTATTTTTGCTTTGAAATAGATGTGTGTTTTATT
>gene=chr20_42546089-42546433; species=papHam
CATTGTGGGGTGGACACACCCACACATGGGGGGCTCTGTCCCTGGAGATGAGGCTCGTTGCACAGGGAGCCAGGCTTTATATACATAAGGGCAAGCATTTGCCCAAGCGATGCCCCACAACTATGGGGCAGTTGACCTGGAAGGGCTCTTGGCGACCATCCCCTTGGCGACCATCCCCTTGGCGACTGTCCCCTTAGCGATCCTCTACACAGAGATTCCCAGCCTCTTTAAACCAAAGTCACGAACATtggttgttcttttggtatcttttgtttgagaaaatacacactaatgaaaagctgttatggttttatttttgctttgaaatagatgtgtattttatt
>gene=chr20_42546089-42546433; species=ponAbe
CATTGTAGGGTGGACACACCCACACATGGGGGGCTCTGTCCCCAGACAAGAGGCTCGTTGCACAGGGAGCCAGGCTTTATATACATAAGGGCAAGCATTTACCCAAGTGGTGCCCGACAACTATGGGGCAGTTGACCTGGAAGGGCTCTTGGCGACCGTCCCCTTGGCGACCATCCCCTTGGCGACTGTCCCCTTAGTGATCCTCTGCACAGAGATTCCCAGCCTCTTTAAACCAAAGTcatgaacattggttgttcttttggtatcttttgttggagaaaatacacactaatgaaaagctgttatggttttatttttgctttaaaatagatgtgtattttatt
>gene=chr20_42546089-42546433; species=rheMac
CATTGTGGGGTGGACACACCCACACATGGGGGGCTCTGTCCCTGGAGATGAGGCTCGTTGCACAGGGAGCCAGGCTTTATATACATAAGGGCAAGCATTTGCCCAAGCGATGCCCCACAACTATGGGGCAGTTGACCTGGAAGGGCTcttggcgaccgtccccttggcgaccatccccttggcgactgtccccttagcgaTCCTCTACACAGAGATTCCCATCCTCTTTAAACCAAAGTCACGAACATTGGTTGTTCTTTTGGTATCTTTTGTTTGAGAAAATACACACTAATGAAAAGCTGTTGTGGTTTTATTTTTGCTTTGAAATAGATGTGTATTTTATT
>gene=chr20_43991958-43992302; species=hg19
AGTAGACCCCAGAGGAGCTCGTGTACGGGCGGGGGCCGCGCAGGCGGAATGGGCTGGATTTCCCCTCACTCTGAGAATGGGTCTGTCTGCCCCGCCTTCCCCCTGACTCTTGGAATGGGCTCACCCCTTGGTTCCAGTCCCTCCTCCCGGGCGGGGCGACGTTGCCATGGAGACAGGCCGCTGGCTGAGGCCCGGCTCGTGTCCCTGCAGGGCATGGCGGGTCAGTTCCGCAGCTACGTGTGGGACCCGCTGCTGATCCTGTCGCAGATCGTCCTCATGCAGACCGTGTATTACGGCTCGCTGGGCCTGTGGCTGGCGCTGGTGGACGGGCTAGTGCGAAGCAG
>gene=chr20_43991958-43992302; species=bosTau
AGTGAACCCCACAGGAGCTCGAGGACGAGCGGGGCCCGAGCAGCTGGAACGGGCAGGGTTTCCCCTCACGCTGGGAATGGGTCTGTCCGCCTCGTCCTCCCTCCCTCTCCAGGAATGGGCTCGCCCCTCCATCCCAGTCCCTCCTCCCGGGCGGGGCGACGTTGTCATGGTGACGGCGGGCTGTCTGAGGGCAGGCGTGTGTCCTCGCAGggcATGGCGGGCCAGTTCCGCAGCTACGTGTGGGACCCGTTGCTGATCCTGTCTCAGATCGTCCTGATGCAGACCGTCTATTACGGCTCGCTGGGCCTGTGGCTGGCGCTGGTGGACGGGCTGGTGCACAGCAG
>gene=chr20_43991958-43992302; species=calJac
AGTAGACCCTAGAGGAGCTCGTGTACGGGCGGGGGCCGCGCAGCCGGAATGGGCTGGATTTCCCCTCACTCTGAGAATGAGTTTGTCCATCCCGCCTTCCCCCCAACTCTTGGAATGGGCTCACCCCTCAGTCCCAGTCCCTCCTCCCGGGCGGGGTGGCGTTGCCATGGAGACGGGCCGCCGGCTGAGGCCCGGCTGGTGTTCCTGCAGGGGATGGCGGGCCAGTTCCGCAGCTACGTGTGGGACCCGCTGCTGATCCTGTCGCAGATCGTCCTCATGCAGACTGTGTATTACGGCTCGCTGGGCCTGTGGCTGGCACTGGTGGACGGGCTAGTGCGAAGCAC
>gene=chr20_43991958-43992302; species=canFam
AGTGAACCCCAAAGGAGCCTGTGGACGGGCGGGGCCCGAACAGCCGGAA-GGGCAGGACTTCCCCTCGCTCTGGGAATGGGTCCGTCCGACCCCGCCTCCCCCC-ACTCCCGGAATGGGCTCGCTCCTCCGTCCGGGTCCCTCCTCCCGGGCCGGGCGGCGTTGCCATGGCGACGGCCGGCTGGCTGAGGCCCGGCGTGTGTTCTCGCAGGGCATGGCGGGCCAGTTCCGCAGCTACGTCTGGGACCCGTTGTTGATCCTGTCGCAGATCGTCCTCATGCAGACCGTCTACTACGGCTCGCTCGGCCTGTGGTTGGCGCTGGTGGATGGGCTGGTGCGCAGCAG
>gene=chr20_43991958-43992302; species=equCab
AGTGAACCCCAAAGGAGCTTGAGTACGGGCGGGGACCGAGCAGCCGGAATGAGCAGGATTTCCCCTGACTTTGGGAATGGGTCTGTCC-ACCCGGCCCCCCCCC-CTTCCTGGAATGGGCTCGCCCCTCCATCCCAGTCCCTCCTCCCGGGCGGGGGGGCGTTGCCATGGTGACGGCCCGCTGGCTGAAGGCAGACGTGTG-TCTTGCAGGGCATGGCGGGCCAGTTCCGCAGCTACGTGTGGGACCCGTTGCTGATCGTGTCGCAGATCGTCCTCATGCAGATGGTCTATTACGGCTCGCTGGGCCTGTGGCTGGCGCTGGTGGACGGGCTGGTGCGCAGCAG
>gene=chr20_43991958-43992302; species=gorGor
AGTAGACCCCAGAGGAGCTCGTGTACGGGCGGGGGCCGCGCAGGCGGAATGGGCTGGATTTCCCCTCACTCTGAGAATGGGTCTGTCCGCCCCGCCTTCCCCCTGACTCTTGGAATGGGCTCACCCCTTGGTTCCAGTCCCTCCTCCCGGGCGGGGCGACGTTGCCATGGAGACGGGCCGCTGGCTGAGGCCCGGCTCGTGTCCCTGCAGGGCATGGCGGGTCAGTTCCGCAGCTACGTGTGGGACCCGCTGCTGATCCTGTCGCAGATCGTCCTCATGCA-ACCGTGTATTACGGCTCGCTGGGCCTGTGGCTGGCGCTGGTGGACGGGCTAGTGCGAAGCAG
>gene=chr20_43991958-43992302; species=panTro
AGTAGACCCCAGAGGAGCTCGTGTACGGGCGGGGGCCGCGCAGGCGGAATGGGCTGGATTTCCCCTCACTCTGAGAATGGGTCTGTCCGCCCCGCCTTCCCCCTGACTCTTGGAATGGGCTCACCCCTTGGTTCCAGTCCCTCCTCCCGGGCGGGGCGACGTTGCCATGGAGACGGGCCGCTGGCTGAGGCCCGGCTCGTGTCCCTGCAGGGCATGGCGGGTCAGTTCCGCAGCTACGTGTGGGACCCGGTGCTGATCCTGTCGCAGATCGTCCTCATGCAGACCGTGTATTACGGCTCGCTGGGCCTGTGGCTGGCGCTGGTGGACGGGCTAGTGCGAAGCAG
>gene=chr20_43991958-43992302; species=papHam
AGTAGACCCCAGAGGAGCTCGTGTACGGGCGGGGGCCGCGCAGCCGGAATGGGCTGGATTTCCCCTCACTCTGAGAATGGGTCTGTCCGCCCCGCCTTCCCCCTAACTCTTGGAATGGGCTCACCCCTTGGTTCCAGTCCCTCCTCCCGGGCGGGGCGGCGTTGCCATGGCGACGGGCCGCTGGCTGAGGCCCGGCTGGTGTCCCTGCAGGGCATGGCGGGTCAGTTCCGCAGCTACGTGTGGGACCCGCTGCTGATCCTGTCGCAGATCGTCCTCATGCAGACCGTGTATTATGGCTCGCTGGGCCTGTGGCTGGCGCTGGTGGACGGACTAGTGCGAAGCAG
>gene=chr20_43991958-43992302; species=ponAbe
AGTAGACCCCAAAGGAGCTCATGTACGGGCGGGGGCCGCGCAGGCGGAATGGGCTGGATTTCCCCTCACTCTGAGAATGGCTCTGTCCGCCCCGCCTTCCCCCTAACTCTTGGAATGGGCTCACCCCTTGGTTCCAGTCCCTCCTCCCGGGCGGGGCGGCGTTGCCATGGCGACGGGCCGCTGGCTGAGGCCCGGCTCGTGTCCCTGCAGGGCATGGCGGGTCAGTTCCGCAGCTACGTGTGGGACCCGCTGCTGATCCTGTCGCAGATCGTCCTCATGCAGACTGTGTATTACGGCTCGCTGGGCCTGTGGCTGGCGCTGGTGGACGGGCTAGTGCGAAGCAG
>gene=chr20_43991958-43992302; species=rheMac
AGTAGACCCCAGAGGAGCTCGTGTACGGGCGGGGGCCGCGCAGCCGGAATGGGCTGGATTTCCCCTCACTCTGAGAATGGGTCTGTCCGCTCCGCCTTCCCCCTAACTCTTGGAATGGGCTCACCCCTTGGTTCCAGTCCCTCCTCCCGGGCGGGGCGGCGTTGCCACGGCGACGGGCCGCTGGCTGAGGCCCGGCTGGTGTCCCTGCAGGGCATGGCGGGTCAGTTCCGCAGCTACGTGTGGGACCCGCTGCTGATCCTGTCGCAGATCGTCCTCATGCAGACCGTGTATTATGGCTCGCTGGGCCTGTGGCTGGCGCTGGTGGACGGACTAGTGCGAAGCAG
>gene=chr20_44509579-44509923; species=hg19
TGCTTTTGAGGGAGTTTCCATAGTAACGTGTCCTTCCAGTCGCCTAGCCTGAAGGGAAGCCCCGGAGCTCCAGCTTCAAGGCTCAGCTCTCCCAGATGCAAGTATCTTTACCTCCAGCCAGCTCCTTGTAACCCTGGCAACACGGCCCGCCCGCGAATCGTCACGCTACGATTGGTCCGTGGTGCTAAAGCCTGAAAGCGAATTCCTCAGACATTGGTCCGAGTCACTGCGATGCTGACGCTGTGGTTGGTGAGTTTGGATGTCAGTCAGAGTCGGAGGCAGGGTCAAATAGGGAGAAATGGCGACGGAGCCTGGCTGTGGGTGAGTGCTTCCTGAAGGGGTGA
>gene=chr20_44509579-44509923; species=bosTau
GGCCTCTGAGGGAGTTTCCATAGTAACCCACCCTTCCAGCCCTCTTCCCAGATGTGTGGTTCCGCAGTTTCAGCTTCAGGGTTCAGCTCCAAAGGATGCTAGTGTCTTCACCGCCAGCCAGCCCCTCGTAACCCTGGTAACAGCGCCCGCCCACAAGTTACCGGGCTATGATTGGTCGT-TGCCACAAAGTCCTAAAGCGAATTCCTCAGGCATTGGCCTGAGTCACGG-GAAGCTGGCACCGCGGTTGGTGAGCCTAGAGGTCAGTCAGAGTCAGAGGCAGGGTCAAATAGGGAGAAATGGCGACGGAGCCAAGCTGT-GGTGAGTAATTCCTGAAGGGGT--
>gene=chr20_44509579-44509923; species=calJac
TGCCTTTGAGGGAGTTTCCATAGTAACATGCCCTTCCAGTTGTCTGGCCAGGAGAGGGGCTGCAGAGCTCCAGCCTCAAAGATCAGCTCTCCCAGACGCAAGTATCGTTACCGCCAGCCAGCCCCTCGTAACCCTGGCAATAC-----------AAATCATCGCGCTACAATTGGTCCGTAGCACTAAAACCTGAAAGCGAATTCCTCAGACATTGGCCCGAGTCACTGCGATGCTGATGCCGTGGTTGGTGAGTTTGGAGGTCAGTCAGAGTCGGAGGCAGGGTCAAATAGAGAGAAATGGCGACGGAGCTAGGCTGTGGGTGAGTGATTCCTGAAGGGGTGT
>gene=chr20_44509579-44509923; species=canFam
GACCCCTGA-GGAGTTTCCATAGCAACATGCCCTTCCCGTCCGGTCCCC--ACGCGGGGCTGCGGAGTTCCAGCCTCCCGGCTCCGCTCTCTAGGATCCCGGTGTCCTCGCCGCCAGCCAGCCCCTCGTAACCCTGGGAACAGCGCCCGCCCACAGATCGCCGGGCTACGATTGGTCTA-GGCCCCAAAGGCCGAACGCGAACTCTTCAGGCATTGGCCCGAGTCTCGGCGAAGCTGGCGCCGCGGTTGGTGAGCCTAGAGGTCAGTCAGAGTCAGAGCCAGGGTCAAATAGGGAGAAATGGCGACGGAGCCAGGCCGTGGGTGAGTGATTTCTGAAGGGGTGG
>gene=chr20_44509579-44509923; species=equCab
GGCTTGTGAGGGAGTTTCCATAGTAGCACGCCTGTCCAGTCGTCTGCCCGGAATCCAGGCTCGAGAGTTCCTGTCTCAGGGCTCAGCTGGCAGGAACAAGAGCGTCCTCACCGCCAGCCAGCCCCTCGTAGCCCTGGTAACGG--CTCTGCCACGAGTCGCCAGGCTGCGATTGGTCCG-TGCGCCAAAGGCCGAACACGAACTCCTCAGGCGTTGGCCCGAGTCACGG-GAAGC-GGCGCCGCGGCTGGTGATCCTAGAGGTCAGTCACAGTCAGAGGCAGGGTCAAATAGGGAGAAATGGCGACAGAGCCAGGCTGTGGGTGAGTGGTTTTTGAAGGGGTGG
>gene=chr20_44509579-44509923; species=gorGor
TGCTTTTGAGGGAGTTTCCATAGTAACGTGTCCTTCCAGTCGCCTAGCCTGAAGGGAGGCCCCGGAGCTCCAGCTTCAAGGCTCAGCTTTCCCAGATGCAAGTATCTTTACCTCCAGCCAGCGCCTTGTAACCCTGGCAACACGGCCCGCCCGTGAATCGTCACGCTACGATTGGTCCGTGGCGCTAAAGCCTGAAAGCGAATTCCTCAGACATTGGTCCGAGTCACTGCGATGCTGACGCTGTGGTTGGTGAGTTTGGATGTCAGTCAGAGTTGGAGGCAGGGTCAAATAGGGAGAAATGGCGACGGAGCCTGGCTGTGGGTGAGTGCTTCCTGAAGGGGTGG
>gene=chr20_44509579-44509923; species=panTro
TGCTTTTGAGGGGGTTTCCATAGTAACGTGTCCTTCCAGTCGCCTAGCCTGAAGGGAGGCCCCGGAGCTCCAGCTTCAAGGCTCAGCTCTCCCAGATCCAAGTATCTTTACCTCCAGCCAGCTCCTTGTAACCCTGGCAACACGGCCCGCCCGCGAATCGTCACGCTACGATTGGTCCGTGGCGCTAAAGCCTGAAAGCGAATTCCTCAGACATTGGTCCGAGTCACTGCGATGCTGACGCTGTGGTTGGTGAGTTTGGATGTCAGTCAGAGTCGGAGGCAGGGTCAAATAGGGAGAAATGGCGACGGAGCCTGGCTGTGGGTGAGTGCTTCCTGAAGGGGTGG
>gene=chr20_44509579-44509923; species=papHam
TGCCTTTGAAGGAGCTTCAATAGTAACGTGTCCTTCCAGTCGCCTAGCCTGAAGGGAGGCCCCAGAGCTCCAGCTTCAAGGCTCGGCTCTCCCAGATGCAAGTATC------------------CTTGTAACCCTGGCAACACTGCCCGCCCGCGAATCCTCGCGCTACGATTGGTCCATGGTGCTAAAGCCTGAAAGTGAATTCCTCAGACATTGGCCCGAGTCACTGCGATGCTGACACCGTGGTTGGTGAGTTTGGATGTCAGTCAGAGTCGGAGGCAGGGTCAAATAGGGAGAAATGGCGACGGAGCCAGGCTGTGGGTGAGTGATTCCTGAAGGGGTGG
>gene=chr20_44509579-44509923; species=ponAbe
TGCCTTTGAGGGAGTTTCCATAGTAACGTGTCCTTCCAGTCGCCTAGCCTGAAGGGAGGCCCCAGAGCTCCAGCTTCAAGGCTCAGCTCTCGCAGATGCAAGTATCTTTACCTCCAGCCAGCTCCTTGTAACCCTGGCAACACGGCCCGCCCGCGAATCGTCACGCTACGATTGGTCCGTGGCGCTAAAGCCTGAAAGCGAATTCCTCAGACATTGGTCCGAGTCACTGTGATGCTGACGCTGTGGTTGGTAAGTTTGGATGTCAGTCAGAGTCGGAGGCAGGGTCAAATAGGGAGAAATGGCGACGGAGCCTGGCTGTGGGTGAGTGCTTCCTGAAGGGGTGG
>gene=chr20_44509579-44509923; species=rheMac
TGCCTTTGAAGGAGCTTCCATAGTAACGTGTCCTTCCAATCGCCTAGCCTGAAGGGAGGCCCCAGAGCTCCAGCTTCAAGGCTCGGCTCTCCCAGATGCAAGTATCGTTACCGCCGCCGAGCCCCTTGTAACCCTGGCAACACTGCCCGCCCGCGAATCCTCGCGCTACGATTGGTCCATGGCGCTAAAGCCTGAAAGTGAATTCCTCAGACATTGGCCTGAGTCACTGCGATGCTGGCACCGTGGTTGGTGAGTTTGGATGTCAGTCAGAGTCGGAGGAAGGGTCAAATAGGGAGAAATGGCGACGGAGCCAGGCTGTGGGTGAGTGATTCCTGAAGGGGTGG
>gene=chr20_44858121-44858465; species=hg19
TggcactgccacttattagaagtttgaccttggatctgtcatgaaccgctttgtgcttcaatctccccattttgtgaaatgagggtggtagtattacagatctcctgagatcattttgagaattcaatttccacgtccagcaccaaggacagtgcctgaaccatgccaagaacccaataagtgcaggttgttgttGTCAACTCAAGAGGCACAGCACACCAGTATACAATGGCACAATTATGCCTCCCTCACAGAGGTGCTGAAATGGGAGAAGATACATAAAGCATCAGGCTTATGGTGGGTGCACAATATCTAGTGGCTGTTGTAATTGTTATGAGAGAGGG
>gene=chr20_44858121-44858465; species=bosTau
Tgactcccccactc-ttagcagtttgaccttgggactgtcatgaacccctttttgcctcaatttcctcc-tttgtgaaatgagggtgagagtaccatcgtactcctgggatcgatttcagaattcaatttccatattcagcagcaaggaaagcgcctaccccatgctaagaactcagtaaaggcaggttgttGCTGTCTTCTCAGGAGGCGCTGCAGGCCTGtatacaatggcacaatcaagcctccctcacagacatactgaaatgagagacgatacacacagcatcaggctcatggtgggcgctcaataaatagtggctgCTGTAACTGTTGTGAGAGAGGA
>gene=chr20_44858121-44858465; species=calJac
Agacactgccactttttagaagtttgaccttggatctgtcacgaacccctttgtgcttcaatctcctcgttttacgaaatgagggtggtagtattacaaatctcctgagatcattttgagaattcaatttccacatccagcactgaggacagtgcctggcccatgccaagagcccagtaagtgcag---gttgttgtCATCTCAGGAGGCACGGCACGCCAGTATACAATGGCAAAATTATGCTTCCCTCACAGAGGTACTGAAATGGGAGATGATACATAAAGCATCAGGCTCATGGTGGGTGCACAATAACTAGTGGCTGTTGTAATTGTTATGAGAGAGGG
>gene=chr20_44858121-44858465; species=canFam
Tgactctgccacctactagcagttttaccttgaacatgtcacaagcctccttgtgcctcacttttctta-tttgcgaaatgaagatgatggtactaccaaactccggggattgttttgagaattcaccttccttgttcagcaccgaggacagtgcctagcccatgctaagaattcaataaatgcag---gttgttgttGTCTTGGGAGGCACGGCATGCCCctatacaatagaacaatcatgcctccctcacagacatgctgaaaagggagaagatatataaagcatcaggctcatggtgggtgctcaataaatagtggttgttgtAACTGTTATGAGAGAGGG
>gene=chr20_44858121-44858465; species=equCab
cagccctgtcacttattatcagtttgaccttgggcatgtcacgaattcctttgtccctcaattttctcg-tttgtgaaacgaaggtgacagtactatcaaactcctgggatcgttttgagaattcaatttccatgttcagcactgaggacagtgtctgacccatgctaagaactcgataaaggcag---gttgttgttGTCTCAGGAGGCAATGCATACCGGTATACAATGGCACAATCACGCCTCCCTCACAGACACACTGAAATGGGAGAAGATACATAAAGCATCAGGCTCATGGTGGGTGCTCAATAAACAGTGACTGTCATAACTGTTATGAGAGAGGG
>gene=chr20_44858121-44858465; species=gorGor
TggcactgccacttattagaagtttgaccttggatctgtcatgaacccctttgtgcttcaatctccccattttgtgaaatgagggtggtagtattacaaatctcatgagatcattttgagaattcaatttccacgtccagcaccaaggacagtgcctggaccatgccaagaacccaataagtgcaggttgttgttGTCAACTCAAGAGGCACAGCACGCCAGTATACAATGGCACAATTATGCCTCCCTCACAGAGGTGCTGAAATGGGAGAAGATACATAAAGCATCAGGCTTATGGTGGGTGCACAATAGCTAGTGGCTGTTGTAATTGTTATGAGAGAGGG
>gene=chr20_44858121-44858465; species=panTro
TggcactgccacttattagaagtttgaccttggatctgtcatgaaccgctttgtgcttcaatctccccattttgtgaaatgagggtggtagtattacaaatctcctgagatcattttgagaattcaatttccacgtccagcaccaaggacagtgcctggaccatgccaagaacccaataagtgcaggttgttgttGTCAACTCAAGAGGCACAGCACACCAGtatacaatggcacaattatgcctccctcacagaggtgctgaaatgggagaagatacataaagcatcaggcttatggtgggtgcacaatagctagtggctGTTGTAATTGTTATGAGAGAGGG
>gene=chr20_44858121-44858465; species=papHam
TggcactgccacttattagaagtttgaccttggatctatcatgaacccatttgtgcttcaatctcctcattttgcgaaatgagggtggtagtattacaaatctcctgagatcattttgagaattcagtttccacgtccagcaccgaggatagtgcctggaccatgccaagagcccaataagtgcaggttactgttGTCGTCTCAAGAGGCACAGCACGCCAGTACACAATGGCACAATTATGACTCCCTCACAGAGGTGCTGAAATGGGAGAAGATACGTAAAGCATCAGGCTCATGGTGGGTGCACAATAACTAGTGGCTGTTGTAATTGTTATGAGAGCGGG
>gene=chr20_44858121-44858465; species=ponAbe
Tggcactgccacttattagaagtttgaccttggatctgtcatgaacccctttgtgcttcaatctccccattttgtgaaatgaaggtggtagtattacagatctcctgagatcattttgagaattcaatttccacgtccagcaccaagaacagtgcctggaccatgccaagaacccaataagtgcag---gttgttgtCATCTCAAGAGGCACAGCACGCCAGTACACAATGGCACAATTATGCCTCCCTCACAGAGGTGCTGAAATGGGAGAAGATACATAAAGCATCAGGCTCATGGTGGGTGCACAATAACTAGTGGCTGTTGTCATTGTTATGAGAGAGGG
>gene=chr20_44858121-44858465; species=rheMac
Tggcactgccacttattagaagtttgaccttggatctatcatgaacccatttgtgcttcaatctcctcattttgtgaaatgagggtggtagtattacaaatctcctgagatcattttgagaattcagtttccacgtccagcaccgaggaca-tgcctggaccatgccaagagcccaataagtgcaggttactgttGTCGTCTCAAGAGGCACAGCACGCCAGTACACAATGGCACAATTATGACTCCCTCACAGTGGTGCTGAAATGGGAGAAGATACGTAAAGCATCAGGCTCATGGTGGGTGCACAATAACTAGTGGCTGTTGTAATTGTTATGAGAGAGGG
>gene=chr20_44859450-44859625; species=hg19
gtggatcactgtgagaactcagatttctatgctcagcaccaaggacagtaccttgacaagctcacctggtgcaggagagaggcaggtttcaaacccacgtggatctgatgtcaaagcccACATATATCCTGCCTTAGAGGGAGGAGGAGGGGCTGCTTGGAGTAGAAGTAGATAG
>gene=chr20_44859450-44859625; species=bosTau
tcaggaccatgtaagaactcagatttccttgtttaacagctgggacagtgcctggctaaattcatctggcaaggaaaagaggcaagattcaaacccaggtcaatctgatgtcaaaacACACATGTATCTTGCCTTAAAGGTAGTAGGGGGGATCAATAGGAGCAGAAGTAGACAG
>gene=chr20_44859450-44859625; species=calJac
gtggatcattgtgagaactcagatttctgtgctcagcaccaaggacagtacctTGACGAGTTCACCTGGTTC-----AGAGGCAGGTTTGAAACCCACGTGGATCTGATGTCAAAGCCCACATTTATCCGGCCTTAGAGGTAGAAGGAGGGGCTGCTTGGAGTAGAAGTAGATAG
>gene=chr20_44859450-44859625; species=canFam
TCAGGATCACGTGAGAACTCAGTTTTCCATGTTCAGAActg-----------------agttcacttggcaaggaagaatggcaggattcaaacccaggatgatctgatgtcaacccccatTCGTGCCTGGCCTTAAAagtaggaggagggatcagtaggagt---aggagacag
>gene=chr20_44859450-44859625; species=equCab
tcaggatcgtgtgagaacac-gatttccatgttcagcaccgaggacagttccCATTcaagttcacctctcaaggaagaggggtagaattcaaacccaggcctatctgatgtcaaaactcacac-tATCCTGCCTTAAAGCGAGGAGTAGGAGTCCATAGGAGTAGAAGTAGACAG
>gene=chr20_44859450-44859625; species=gorGor
-------------------------------------------------------------------------------------------------------------------------------------------------------------------------------
>gene=chr20_44859450-44859625; species=panTro
gtggatcactgtgagaactcagatttctatgctcagcaccaaggacagtaccttgacaagttcacctggtgcaggagagaggcaggtttcaaacccacgtggatctgatgtcaaagcccACATATATCCTGCCTTAGAGGGAGGAGGAGGGGCTGCTTGGAGTAGAAGTAGATAG
>gene=chr20_44859450-44859625; species=papHam
gtggatcactgtgagaactcagatttctatgctcagcgccaaggagagtaccttgacaagttcacctggtgcagaagagaggcaggtttcaaacccacgtggatctgatgtcaaagcccACATATATCCTGCCTTAGAGGTAGGAGGAGGGGCTGCTTGGAGTAGAAGTAGATAG
>gene=chr20_44859450-44859625; species=ponAbe
gtggatcactgtgagaactcagatttctatgctcagcaccaaggacagtacctTGACAAGTTCACATGGTGCAGAAGAGAGGCAGGTTTCAAACCCACGTGGATCTGATGTCAAAGCCCACATATATCCTGCCTTAGAGGTAGGAGGAGGGGCTGCTTGGAGTAGAAGTAGATAG
>gene=chr20_44859450-44859625; species=rheMac
gtggatcactgtgagaactcagatttctatgctcagcaccaaggacagtaccttgacaagttcacctggtgcagaagagcggcaggtttcaaacccacgtggatctgatgtcaaagcccACATATATCCTGCCTTAGAGGTAGGAGGAGGGGCTGCTTGGAGTAGAAGTAGATAG
>gene=chr20_48808932-48809042; species=hg19
TGATGCAATCGGTTTAAACATGGCTGAACGCGTGTGTACACGGGACTGACGCAACCCACGTGTAACTGTCAGCCGGGCCCTGAGTAATCGCTTAAAGATGTTCCTACGGG
>gene=chr20_48808932-48809042; species=bosTau
--------------------------------------------------------------------------------------------------------------
>gene=chr20_48808932-48809042; species=calJac
TGATGCAATCGGTTTAAACATGGCCGAACCCGTGTGTACATGGGACTGACGCAACCCACGTGTAACTGTCAGCCGGGCCCTGAGTAATCGCTTAAAGATGTTCCTACGGG
>gene=chr20_48808932-48809042; species=canFam
TGATGCAATCGGCTCGAACATGGCTGAACGCGAGTGTACACGGGACTGACGCAACCCACGTGTAACTGTCAGCCGGGCCCTGAGTAATCGCTTAAAGATGTTCCTACGGG
>gene=chr20_48808932-48809042; species=equCab
TGATGCAATCGGTTTAAACATGGCTGAACGCGTGTGTACACGGGACTGACGCAACCCACGTGTAACTGTCAGCCGGGCCCTGAGCAATCGCTTAAAGATGTTCCTACGGG
>gene=chr20_48808932-48809042; species=gorGor
TGATGCAATCGGTTTAAACATGGCTGAACGCGTGTGTACACGGGACTGACGCAACCCACGTGTAACTGTCAGCCGGGCCCTGAGTAATCGCTTAAAGATGTTCCTACGGG
>gene=chr20_48808932-48809042; species=panTro
TGATGCAATCGGTTTAAACATGGCTGAACGCGTGTGTACACGGGACTGACGCAACCCACGTGTAACTGTCAGCCGGGCCCTGAGTAATCGCTTAAAGATGTTCCTACGGG
>gene=chr20_48808932-48809042; species=papHam
TGATGCAATCGGTTTAAACATGGCTGAACTCGTGTGTACACGGGACTGACGCAACCCACGTGTAACTGTCAGCCGGGCCCTGAGTAATCGCTTAAAGATGTTCCTACGGG
>gene=chr20_48808932-48809042; species=ponAbe
TGATGCAATCGGTTTAAACATGGCTGAACGCGTGTGTACACGGGACTGACGCAACCCACGTGTAACTGTCAGCCGGGCCCTGAGTAATCGCTTAAAGATGTTCCTACGGG
>gene=chr20_48808932-48809042; species=rheMac
TGATGCAATCGGTTTAAACATGGCTGAACGCGTGTGTACACGGGACTGACGCAACCCACGTGTAACTGTCAGCCGGGCCCTGAGTAATCGCTTAAAGATGTTCCTACGGG
>gene=chr20_54967469-54967813; species=hg19
GCAGTCCCAGCCCCAGGGTGCTCTCCGCGGTCGGCCATTTATCGGTGAAGCAACAGCCCCTTGACGTCAAGCTTGACGCATTGGAGATAAAGTCCAAGGAGGTGAACTAACCTTTGAACGTGCCAGTAAGTAAGATGGCGAGAAAAGCAAGAGAGAGTGGGACCGATCGATAGCGCAGCGGTCGGCTTGGCGCCCTTTCAGCGTGCGCAGTGAACGTGCGCTCGGAGCGGTAGATTGGGCAGGATTCGCGCCTCCATTTTTCCAGGAGAGAGCGGGATACCAAGAGAACCGGACCAGCTGGTACTGGGACACGGGGAGAGTAGCTGGTGCGGTCGGCTGGGGCA
>gene=chr20_54967469-54967813; species=bosTau
GCCGTTCTAGCGCCCGGGTGTTCTCTGGA-TCTGACATTTATCCATAAAGCACCAGTTACTTGGCGTCAGGGTTCTCGCGGAGTAGATAAAGTTGAAGTAGGTGAGCGAGTC-TCGATCGTGCCCGTAAGTAAGATGGCGAGAAGGGCAGGGACAAGTTGAGGCGATCGATAGCGCAGAGCTCAGCGCGACGCCCTTTGCGCGTGCGCAGTGAACGTGCGCACGGAGCGATTGATCTTGCAGGATTCGCGCCTCCATTTTTCTAGGAGAGAGCGGGAGACGGAGAGAGCGGGACCAGCGGGTATGGGGAGCCAGGGAGAGT-GTTGGTGCGGTCGGCTGGGACC
>gene=chr20_54967469-54967813; species=calJac
CCAGTCCCAGCCTCAGGGTGCTCTCCGGGGTCGGGTATTTGTCGGTGAGGCATCAGCCCCTTGACGTCAAGGTTGTCGCATTGGAGATACAGTCCGA---GGTGAACTAACCTTTGAACGTGCCAGTAAGTAAGATGGCTAGAAAGGC-----AGAGTGGGGCCGATCGATAGCGCAGCGCTCGGCTTGGCGCCCTTCCCGCGTGCGCAGTGAACCTGCGCTCGGAGCTGTCGATTGGGCAGGATTCGCGCCTCCATTTTCCCGGGAGAGAGCGGGAGACCGAGAGAACCGGACCAGCCGGTACTGGGGTACAGGGAGAGTGGCTGGTGCGGTCGGCTGGGGCC
>gene=chr20_54967469-54967813; species=canFam
GCAGTTCTAGCCCCCGGGTGCTCTCCGGAATCCGGGGCTTGTCGGCCAGACAGCATTTCCTTAGCGTCAGCGTCGCCGCGCAAGAGGCAAAGTCGGAGGAGGTTAACGAACC-TCGAAcgcggcggggcgtgttggggcggggtggg-----gggggtgggggcgATCGACAGCGCAGCGCTCGGCGCATCGCCCTGCGCGCGTGCGCAGTGAGCGTGCGCTCCGAGCGATCGATGGTGCAGAATTGGCGCCTCCATTTTTCTGGGAGAAAGCGGGAGCCCGAGAGAGCCGGACTAGCGGGTACTGGGGGCGTGGGAGAACGGCTGGTGCGGTCCGCTGGGGTC
>gene=chr20_54967469-54967813; species=equCab
GCCGTGCTACCGCCCTCGTGCTGTCCGGGATCTGATATTTGCTGGTAAGACAGCAGCCCCTTGGCGTCAGAGTTGTCGCGTAAAAGATAAAGTGAGAGGAGGTGAACAAACC-TCGAAGGCGTTGGTAAG----ATGGAGAGAAGAGCAGGGGAGAGTGGTGCCGATCGATAGCGCAGCGCTCGGCGCCTTGTCCTGTGCGCGTGCGCAGTGAACGTGCGC---------TCGATCGGGCAGGATTCGCGCCTCCATTTTTCTAGGAGAGAGCGGGAGACCAGGAGAGCTGGATTAGCGGGTACCGGGGGCCCGGGGGGGTGGCGGGCGCGGTGGGCTGAGGCT
>gene=chr20_54967469-54967813; species=gorGor
GCAGTCCCAGCCGC-GGGTGCTCTCTGCGGTCGGCCATTTATCGGTGAGGCAACAGCCCCTTGACGTCAAGCTTGACGCATTGGAGATAAAGTCCGAGGAGGTGAACTAACCTTTGAACGTGCCAGTAAGTAAGATGG--------------------------------------------------------------------------------------------------------------------------------------------------------------------------------------------------------------
>gene=chr20_54967469-54967813; species=panTro
GCAGTCCCAGCCCCAGGGGGCTCTCCGCGGTCGGCCATTTATCGGTGAGGCAACAGCCCCTTGACGTCAAGCTTGACGCATTGGAGATAAAGTCCGAGGAGGTGAACTAACCTTTGAACGTGCCAGTAAGTAAGATGGCGAGAAAAGCAAGAGAGCGTGGGACCGATCGATAGCGCAGCGGTCGGCTTGGCGCCCTTTCAGCGTGCGCAGTGAACGTGCGCTCGGAGCGGTAGATTGGGCAGGATTCGCGCCTCCATTTTTCCAGGAGAGAGCGGGATACCGAGAGAACCGGACCAGCTGGTACTGGGGCACGGGGAGAGTAGCTGGTGCGGTCGGCTGGGGCG
>gene=chr20_54967469-54967813; species=papHam
GCAGTGCCAGCCCCAGGGTACTCTCCGGGGTCGGCCATTTATCGGTGAGGCAGCAGCCCCTTGACGTCAAGCTTGTCGCATTGGAGATAAAGTCCGAGGGGGTGAACTAACCTTTGAACGTGCCAGTAAGTAAGATGGCGAGAAAAGCAAGCGAGAGTGCGACCGATCGATAGCGCAGCGGTCGGCTTGGCGCCCTTTCAGCGTGCGCAGTGAATGTGCGCTCGGAGCGGTCGATTGGGCAGGATTCGCGCCTCCATTTTTCCAGGAGAGAGCGGGATACCGAGAGAACCGGACCAGCTGGTACTGGGGCACGGGGAGAATGGCTGGTGCGGTCGGCTGGGGCG
>gene=chr20_54967469-54967813; species=ponAbe
GCAGTCCCAGCCCCAGGGTGCTCTCCGGGGTCGGCCATTTATTGGTGAGGCAACAGCCCCTTGACGACAGGGTTGTCGCATTGGAGATAAAGTCCGAGGAGGTGAACTAACCTTTCAACGTGCCAGTAAGTAAGATGGCGAGAAAAGCAACAGAGAGTGGGACCGATCGATAGCGCAGCGGTCGGCTTGGCGCCCTTTCAGCGTGCGCAGTGAACGTGCGCTCAGAGCGGTCGATTGGGCAGGATTCGCGCCTCCATTTTTCCAGGAGAGAGCGGGATACCGAGGGAGCCGGAGCAGCTGGTACTGGGGCACGGGGAGAGTAGCTGGTGCGGTCTGCTGGGGCG
>gene=chr20_54967469-54967813; species=rheMac
GCAGTGCCAGCCCCAGGGTACTCTCCGGGGTCGGCCATTTATCGGTGAGGCAGCAGCCCCTTGACGTCAAGCTTGTCGCATTGGAGATAAAGTCCGAGGGGGTGAACTAACCTTTGAACGTGCCAGTAAGTAAGATGGCGAGAAAAGCAAGCGAGAGTGCGACCGATCGATAGCGCAGCGGTCGGCTTGGCGCCCTTTCAGCGTGCGCAGTGAATGTGCGCTCGGAGCGGTCGATTGGGCAGGATTCGCGCCTCCATTTTTCCAGGAGAGAGCGGGATACCGAGAGAACCGGACCAGCTGGTACTGGGGCACGGGGAGAGTGGCTGGTGCGGTCGGCTGGGGCG
>gene=chr20_55043375-55043719; species=hg19
CGCTCCGCAGCCACACAAGCTGGCGTGGGATAGGGTCAAAGAGCGGTGGATGCGCACGGGCCGCCCACGCCCTCGCTGCCCTCCCGGAGCGTGGGCGAGTGATTCCGATTGTGCAGCAGAAACCCAGGGTCTCACGGGAACGAGGAAACCCGCCCACGCCCAGCCTCCAAGCGACGCTCTCCATGACAACCGGCACTTGGTAACGgcctcgccctgccccgctacgccgcgcctagcgtgccgccccgccccgccccgcTACGCCACGACCAGCGTGCTGCGTCACGGCGGTGCGCCGGAAGTGGCTGCGGATTTCGCCGGAAATCCCGGAAGTGACAGCTTTG
>gene=chr20_55043375-55043719; species=bosTau
TTGCCCACAGTCAGAAAGGCTGGGGTGGGATGGGGCCCCAAAACGGCTGCTGCTCCTGAGTCGTCCCCACCCGCGCCGCCCCCTCGAAAGGTGGAAGAACGATTAGGCGGATGCAGCAGGAATCCCACGTC-CACCGGAAAGATGAA----GGCCACGCCCAG-CGCCTAGCGACGCTCTCCATAGCAACCAAGACTGGGCACAAAcccc---------------gccccgcc------------ccgccccgcccTTCCGCGTGGAGACTAGCGTGTTGCGTCATTGCAGCGCGCCGGAAGTGAGTCCTACAGTCGCCAGGGACTCCGGAAGTTGCTGC----
>gene=chr20_55043375-55043719; species=calJac
CGCTCTGCACCCACACAACCTGGGGTGGGATCGGGCCTAAGAGCGGTGGGTGCTTGCGGACCGTCCACGCCCTCACTGCCCTCCCGGAGCGTGGGCGAACGATTCCGACTGTGTAGCAGAAACCCAGGGTCTCATAGGAAAGTGGAAAGCCGCCCGCGACCAGCCTCCAAGCGACGCTCTCCATGACAACCGGCACTTGGCAACGGTC-CGCCCCGCCC--ATACGTCGTGAGCAGCGTGCCTCC-----CTGTCCTGCTACGTGGCGACCAGTGGTGTGCGTCACTGCGGTGCGCCGGAAGTGGCTTCAGATTTCGTCAGAAACCCCGGAAGTGGCTTCTTTA
>gene=chr20_55043375-55043719; species=canFam
GCGCCCGGCGCCAGACAC-CCGGGGCGG---GTGACCCCTGTGTCACCCCTGCTCCTGAGCCACCTCCGCAG------------CCGAGCCCCTGCGCCCTGCGCCCACCCGAAGGCAGGAA---GGGACC-TGCGGGGGCCCGGGA----GCCGGC--------------------GCTC--CGGC--CCAGCGCCTAGCGACGCTCCC---------------ATGGCAAC------------CGGATCCGCCCCGCTGCG-CGCGAGGGGCGCC-TGCGTCATCCGGGCGCGCCGGAAGTGACGGCCGCAGTCGCCAGGGGCTCCGGAAGTGGCGGCTGCG
>gene=chr20_55043375-55043719; species=equCab
AGACCCACAGTGACACAGGCTGGGGTGGCACGGTGCCCAGGT-CAGTGGGCGCTCCTGAGTCAcccccgcccgcgccg-ccccgCCGAGCGCGAGCGAGAGATTGCGATCGCGCAGCAGAAATGCAGCGCC--GCCGGAAACAGGAA------------------------------------CAGC--CCACGTCGCAGCGAGGCCCGC----------GCTCTATGGCAAC------------CCGCCCCG-CCCGCTGCGTCGCGGCGGGCGTG-TGCGTCACCGCGGCGCGCCGGAAGTGACCGGCGCAGTCGCCGGGGACCCCGGAAGTGACCGTTGTG
>gene=chr20_55043375-55043719; species=gorGor
CGCTCCGCAGCCACACAAGCTGGCGTGGGATAGGGTCAAAGAGCGGTGGATGCGCACGGGCCGCCCACGCCCTCGCTGCCCTCCCGGAGCGTGGGCGAGTGATTCCGATTGTGCAGCAGAAACCCAGGGTCTCACGGGAAAGAGGAAACCCGCCCACGCCCAGCCTCCAAGCGACGCTCTCCATGACAACCGGCACTTGCTAACGgcctcgccctgccccgctacgccgcgcctagcgtgccgcgccgccccgccccgccACGTCACGACCA-CGTGTTGCGTCACGGCGGTGCGCCGGAAGTGGCTGCGGATTGCGCCGGAAATCCCGGAAGTGACAGCTTTG
>gene=chr20_55043375-55043719; species=panTro
CGCTCCGCAGCCACACAAGCTGGCGTGGGATAGGGTCAAAGAGCGGTGGATGCGCACGGGCCGCCCACGCCCTCGCTGCCCTCCCGGAGCGTGGGCGAGTGATTCCGATTGTGCAGCAGAAACCCAGGGTCTCACGGGAAAGAGGAAACCCGCCCACGCCCAGCCTCCAAGCGACGCTCTCCATGACAACCGGCACTTGGTAACGgcctcgccctgccccgctacgccgcgcctagcgtgccgccccgccccgccccgcTGCGTCACGACCAGCGTGCTGCGTCACGGCGGTGCGCCGGAAGTGGCTGGGGATTTCGCCGGAAATCCCGGAAGTGACAGCTTTG
>gene=chr20_55043375-55043719; species=papHam
CGCTCCGCAGCCACACAAGCTGTCGTGGGATAGGGTCAAAGAGCGGTGGGTGCGCACGGGCCGCCCACGCCCTCGCTGCCCTCCCGGAGCGTGGGCGAGTAATTCCGATTGTGCAGCAGAAACCCAGGGTCTCACGGGAAAGAGGAAACCCGCCCGCGCCCAGCCTCCAAGCGACGCTCTCCATGACAACCGGCACTTGGCAAcggccccgccccgccccgctacgcggggactagcgtg-----ccgccccgccccgctgcgtcgcgaccagcGTCCTGCGTCACGGCGGTGCGCCGGAAGTGGCTGGGGATTGCGCCAGAAATCCCGGAAGTGGCAGCTTTA
>gene=chr20_55043375-55043719; species=ponAbe
CGCTCCGCAGCCGCACAAGCTGGCGTGGGATAGGGTCAAAGAGCGGTGGATGCGCATGGGCCGCCCACGCCCTCGCTGCCCTCCCGGAGCGTGGGCGAGTGATTCCGATTGTGCAGCAGAAACCCAGGGTCTCACGGGAAAGAGGAAACCCGCCCGCGCCCAGCCTCCAAGCGACGCTCTCCATGACAACCGGCGCTTGCTAACGgccccgccccgccccgccccgccccgccccg----------CGCCCCGCCCCGCTACGTCGCGACCAGCTTGTTGCGTCACGGCGGTGCGCCGGAAGTGGCTGCGGATTTCGCCAGAAATCCGGGAAGTGACAGCTTTA
>gene=chr20_55043375-55043719; species=rheMac
CGCTCCGCAGCCACACAAGCTGTCGTGGGATAGGGTCAAAGAGCGGTGGGTGCGCATGGGCCGCCCACGCCCTCGCTGCCCTCCCGGAGCGTGGGCGAGTAATTCCGATTGTGCAGCAGAAACCCAGGGTCTCACGGGAAAAAGGAAACCCGCCCGCGCCCAGCCTCCAAGCGACGCTCTCCATGACAA-CGGCACTTGGCAACGGCCCCGCCCCGCCCCGCTACGTGGGGACTAGCGTG-----CTGCCCCGCCCCGCTACGTCGCGACCAGCGT-TTGCGTCACGGTGGTGCGCCGGAAGTGGCTGAGGATTGCGCCAGAAATCCCGGAAGTGGCGGCTTTA
>gene=chr20_56725783-56726127; species=hg19
GTTTTCCACAGATGAGCAAATGGGCCTAGAGGTGGACAAAGGGCCCAGACGTGAGCAAAGGATGGCAGCAAGCCCGGACCCAAGCGACGCGGCGAAAGCACAGCGACCCCACCCTCGCCAGGTGCAGAGCCATTTCCGCCTCCGAGTCCTGCGTTGCCTGGCAACCGGTCTCCCAGGAGACGCGAGACGCTGAGCCCAGGGCCAGAGCTTGCGGGGCGCACAGAGCCCCCAGGCCTCATGGCGCAGAAACCTCTCAGCACCGCGGCGGCTGAACGCATGAACCTTGTGGGTCAGGATGAGATCTGGTAACGCCTGGGATCGGGCAACGCGGTGGGCTCCTGTTC
>gene=chr20_56725783-56726127; species=bosTau
GTTTTCCCCAGAGGAGCAGGTGGGCAGGGAGGCGCGCGAAGAGCGTGACTGTGGACCGCGGTTGTCAGTAGGCGCGACGCCTGGAGA------G--AGCCCGGCTGCCCCAATCTCTCCAGGTGCGGCCCCGGCTCCGCCTCCGCGTCCCGCGTTGCTCAGCAACCGGTCTCCAAGGAGACTTGAGACGCTGAGCCCGAGGCCTGAGCGCGCGGGGCGTGCCGAGACCCCAGGCCCCATGGCGCAGAAACCGATCAGCACGGCTGCGGCCGAGCGCATGAACCTCGTGGCCCAGGATGAGATCTGGTAAGGCCGGGGACTCAGTAACCCAGTGGGCTACCGTTC
>gene=chr20_56725783-56726127; species=calJac
GTTTTCTGCAGAGGAGCGAATGGGCTGAGAGGTGGACGAAGGGCCCAGACGTGAGCAAAGGATGGCAGAAAGCCCTCACCGAAGGGACACCGCGAAAGCACAGCGACCACACCCTCACCAGGTGCGGCACCATCTCCGCCTCAGAGTCCTGCGTTGCCTGGCAACCGGTCTCCCGGGAGACGCGAGACGCTGAGCCCAGGGTCTG---TTGCGTGGCGCACCGAGCCCCCAGGCCCCATGGCGCAGAAACCGCTCAGCACCGCGGCGGCTGAACGCATGAACCTTGTGGCTCAGGATGAGATCTGGTAACGCCTGGGATCCCATACCGCGGTGGGCTTCCATTC
>gene=chr20_56725783-56726127; species=canFam
GTTTCCGGCAGAGGAGCATGTGGGA-GGGAGGTgggcgaggggctcggaggggggtgggggagggcagtgggcgagggctc------------g--ggtgtaggcacag------cgCCAGGTGCAGCGCAGCCTCCGGCTCCGAGTCCC-CGTTGCTAGGCAACCGGTCTCCCCGGCGACGCGGGACG-------CGGAGCAGGCGCGGGGCCGGGGCTCCGCAGACCTGAGCCCGATGGCCCAGAAACCTCTCAGCACGGCCGCTGCCCAGCGCATGAACCTCGTGGCGCAGGACGAGATCTGGTAACGCCCAGCATCCGCG-CCCCGGTGGGC-GCGGGTC
>gene=chr20_56725783-56726127; species=equCab
GTCTTCCGCAGAGGGGCA----------------------------GGAG--------CGCAGGGAGGTGGGCAAGACTCC------------G--AGCCCAGCCGCCCCACCCTCTCCAGGCGCCGCGCCGCCTCCGCCTCTGCGTCCCGCGTTGCTTGGCAACCGGTCTCCCGGGCGACGCGAGACGCTGAGCCCAGGGCGGGTGCGCGCGCGCAGCGACACGGAGACGAGCCCCATGGCGCAGAAACCGCTCAGCACGGCCGCGGCCGAGCGCATGAACCTCGTGGCCCAGGACGAGATCTGGTAACGCCCGG-ATCCGGT-AACCCGCGGGCTGCTGTTC
>gene=chr20_56725783-56726127; species=gorGor
GTCTTCCGC--ATGAGCAAATGGGCCTAGAGGTGGACAAA-GGCCCAGACGTGAGCAAAGGATGGCAGCAAGCCCGGACCCAAGCGACGCGGCGAAAGCACAGCGACCCCACCCTCGCCAGGTGCAGAGCCATTTCCGCCTCCGAGTCCTGCGTTGCCTGGCAACCGGTCTCCCAGGAGACGCGAGACGCTGAGCCCAGGGCCAGAGCTTGCGGGGCGCACGGAGCCCCCAGGCCTCATGGCGCAGAAACCTCTCAGCACCGCGGCGGCTGAACGCATGAACC-TGTGGGTCAGGATGAGATCTGGTAACGCCTGGGATCTGGTAACGCGGTGGGCTCCTGTTC
>gene=chr20_56725783-56726127; species=panTro
GTTTTCCACAGATGAGCAAATGGGCCTAGAGGTGGACAAAGGGCCCAGACGTGAGCAAAGGATGGCAGCAAGCCCGGACCCAAGCGACGCGGCGAAAGCACAGCGACCCCACCCTCGCCAGGTGCAGAGCCATTTCCGCCTCCGAGTCCTGCGTTGCCTGGCAACCGGTCTCCCAGGAGACGCGAGACGCTGAGCCCAGGGCCAGAGCTTGCGGGGCGCACGGAGCCCCCAGGCCTCATGGCGCAGAAACCTCTCAGCACCGCGGCGGCTGAACGCATGAACCTTGTGGGTCAGGATGAGATCTGGTAACGCCTGGGATCGGGTAACGCGGTGGGCTCctgttc
>gene=chr20_56725783-56726127; species=papHam
GTTTTCCGCAGAGGAGCAAACGGGCTGAGAGGTGGACGAAGGGCCCAAACGTGAGCAAAGGATGGCAGCAAGCCCGCACCCAAGCGAGGCAGCGAAAGCACAGCGACCCCACCCTCGCCAGGTGCTGCGCCATCTCCGCCTCCGAGTCCTGCGTTGCCTGGCAACCGGTCTTCCAGAAGACGCGAGACGCTGAGCCCAGGGCCAGAGCTAGCGGGGCGCACGGAGCCCCCAGGCCTCATGGCGCAGAAACCGCTCAGCACAGCGGCGGCTGAACGCATGAACCTTGTGGCTCAGGATGAGATCTGGTAACGCCTGGGATCCGGTAATGCGGCGGGCTCTTGTTC
>gene=chr20_56725783-56726127; species=ponAbe
GTTTTCCGCAGATGAGCAAATGGGCCTAGAGGTGGACGAACGGCCCAGACATGAGCAAAGGATGGCAGCAAGCCCGGACCCAAGCGACGCGGAGAAAGCACAGCGACCCCACCCTCGCCAGGTGCAGAGCCATTTCCGCCTCCGAGTCCTGCGTTGCCTGGCAACCGGTCTCCCAGGAGACGCGAGACGCTGAGCCCAGGGCCAGAGCTTGCGGGACGCACGGAGCCCCCAGGCCTCATGGCGCAGAAACCTCTCAGCACTGCGGCGGCTGAACGCATGAACCTTGTGGCTCAGGATGAGATCTGGTAACGCCTGGGATCGGGTAACGCGGTGGGCTCCTGTTC
>gene=chr20_56725783-56726127; species=rheMac
GTTTTCCGCAGAGGAGCAAACGGGCTGAGAGGTGGACGAAGGGCCCAAACGTGAGCAAAGAATGGCAGCAAGCCCGCACCCAAGCGAGGCAGCGAAAGCACAGCGACCCCACCCTCGCCAGGTGCTGCGCCATCTCCGCCTCCGAGTCCTGCGTTGCCTGGCAACCGGTCTTCCAGGAGACGCGAGACGCTGAGCCCAGGGCCAGAGCTAGCGGGGCGCACGGAGCCCCCAGGCCTCATGGCGCAGAAACCGCTCAGCACAGCGGCGGCTGAACGCATGAACCTTGTGGCTCAGGATGAGATCTGGTAACGCCTGGGATCCGGTAACGCGGTGGGCTCTTGTTC
>gene=chr20_60183362-60183706; species=hg19
AATAAATTTACCAAATGGGTCCAGTCAAAGAGAAGTTGCAGCTATCATTCTGAGAACAAAGAGAAGAGTCTATGAAGAGACAGCCCACAAAGCATCCCTGTCCAAGTGGAACTGCTACGACCCCAGCACGTGTCCAGCAGCACCTGGCCCTGCAGCCTAGAGTCGTCAGGACCCTGGACAGTTCTCCAGGTCTCATGCGTGGTGATGGACGATTCTGCCCCACTGGGCGTTAAGGACTGCACTTGTTCTTCCTACTTGATCCTCTCAATTTTGCTTTATGGCATGGGAGTGCTCAACGCAGCCAAGAACGTGGTCCACCACAGCTCGCACTGCTCCCCTGGTTT
>gene=chr20_60183362-60183706; species=bosTau
AACAAATTTACCTAATGGCTCCAGTCAAATGGAAGTTGCAGCTGTCATTTTGAGAACAAAA--------ATATCAATGG-----CCACTAAGAGTCCTCCCTCAAATGGAGCAGCCCCAATGCCAGCGGGTGGTTGCCAGCGCAGACCGCTGCACCCAGGAGTCGTCAGCACCCTGGACAG---CCCCAGCCTGCAGCCAGGGG---------ACTGTCCCTCAGCCT--GTGGAGCTGTG-------TTT----CTC----ACGTAGTTTTGCTCTGTGATGTAGGAGTGTTTGACAC------------GACCCACTGCGGCTTTCCTCACCTCCTCTTCTT
>gene=chr20_60183362-60183706; species=calJac
------------------------------------------------------------------------------------------------------------------------------------------------------------------------------------------------------------------------GCCCCACTGGGCGTTTAGGACTGCACTTCTTCTTTCTACTTGATCCTCTCAACTTTGCTCTATGGCAGAGCAATGCTCAGTGCAGCTAAGAACGTGGTCCACCACAGCCTGCACTGCTCCCCTGGTTT
>gene=chr20_60183362-60183706; species=canFam
AACAGATTTGCCCAGTGGCTTTGGTCAAATGGAAGTTGTTGCTGTCATCCTGAGAACAAGA---GAAGCCTGTCAGTGGATGACCCCTGGAG-ACCCTCCCTCAGATGGGGC-GCCCTGGCCCCAGTCGGTGGTCGCCGGCACCTAATGCTGCAGCTTGGAGCCAGCAGCACCGTGAACAG---CCTGG---------------------------ACCCCGCAGC----CTGGAACTGCG-------TTTGCTCCGTATTCTCACAGTTTTGATCTGTGGTCTAGGAACGTTGGACACAGCCCCAGACATGGCCTGTGGCAGCTTCCCTCACTTCCTCTTTTT
>gene=chr20_60183362-60183706; species=equCab
AACAGATTTACCCAACGGCTG-AGTGAAACGGGAGTTGCAGCTGTCAT-TTGAGGACAAAAAGAAGAGCGTGACCATGCACGCCCCACCAAGCGTCCTCTCTTATGTGCATCTGCCGTGACCCCAGGCAGTGATTGCCGGCACCTACGGCTG--------------CAGCACCCTGGACAG---CCCCAGCCTGC--CCCCGGT---------GTCGCCCTGCGGCAT--GTGGAGCTGCT-------TTCGCTCTTTATCCTCACGGTTTTGGTTTGCGGTGTAGGAATATTTGACAC-GCCAAGAACATGGCCCATTGCAGCTTTCCGGGCTTCCTCTGTTT
>gene=chr20_60183362-60183706; species=gorGor
AATAAATTTACCAAATGGGTCCAGTCAAAGAGAAGTTGCAGCTATCATTCTGAGAACAAAGAGAAGAGTCTATGAAGAGACAGCCCACAAAGCATCCTTGTCCAAGTGGAACTGGTACGACCCCAGCACGTGTCCAGCAGCACCTGGCCCTGCAGCCTAGAGTC-TCAGGACCCTGGACAGTTCTCCAGGTTTCATGCCTGGTGATGGACGACTCTGCCCCACTGGGCGTTTAGGACTGCACTTGTTCTTCCTACTTGATCCTCTCAATTTTGCTTTATGGCATGGGAGTGCTCAACGCAGCCAAGAATGTGGTCCACCACAGCTCGCACTGCTCCCCTGGTTT
>gene=chr20_60183362-60183706; species=panTro
AATAAATTTACCAAATGGGTCCAGTCAAAGAGAAGTTGCAGCTATCATTCTGAGAACAAAGAGAAGAGTCTATGAAGAGACAGCCCACAAAGCATCCTTGTCCAAGTGGAACTGCTATGACCCCAGCACGTGTCCAGCAGCACCTGGCCCTGCAGCCTAGAGTCGTCAGGACCCTGGACAGTTCTCCAGGTCTCATGCCTGGTGATGGACGACTCTGCCCCACTGGGCATTTAGGACTGCACTTGTTCTTCCTACTTGATCCTCTCAATTTTGCTTTATGGCATGGGAGTGCTCAACGCAGCCAAGAACGTGGTCCACCACAGCTCGCACTGCTCCCCTGGTTT
>gene=chr20_60183362-60183706; species=papHam
AATAAATGTACCAAATGGGTCCAGTCAAAGAGAAGTTGCAGCTACCATTCTGAGAACAAAGAGAAGAGTCTATGAAGAGACAGCCCACAAAGCATCCTTGTCCAAGTGGAACTGCTACGACCCCAGCACGTGTCCAGCAGCAGCTGGCCCTGCAGCCTAGAGTCGTTAGGACCCTGGACAGTTCTCCAGGTCTCATGCCTGGTGATGGATGACTCTGCCCCACTGGGCATTTAGGACTGCACTTGTTCTTTCTACTTGATCCTCTCAACTTTGCTTTATGGTATAGGAGTGCTCAATGCAGCTAAGAACGTGGTCCACCACAGCTCGCACTGCTCCCCTGATTT
>gene=chr20_60183362-60183706; species=ponAbe
AATAAATTTACCAAATGGGTCCAGTCAAACAGAAGTTGCAGCTGTCATTCTGAGAACAAAGAGAAGAGTCTATGAAGAGACAGCCCACAAAGCATCCTTGTCCAAGTGGGACTGCTATGACCCCAGCACGCATCCCGCAGCACCTGGCCCTGCAGCCTAGAGTCGTCAGAACCCTGGACAGTTCTCCAGGTCTCATGCCTGGTGATGGATGACTCTGCCCCACTGGGCTTTTAAGACTGCACTTGTTCTTTCTACTTGATCCTCTCAATTTTGCTTTATGGCATAGGAGTGCTCAACGCAGCTAAGAACGTGGTCCACCACAGCTCGCACTGCTCCCCTGGTTT
>gene=chr20_60183362-60183706; species=rheMac
AATAAATGTACCAAACGGGTCCAGTCAAAGAGAAGTTGCAGCTACCATTCTGAGAACAAAGAGAAGAATCTACGAAGAGACAGCCCACAAAGCATCCTTGTCCAAGTGGAACTGCTAGGACCCCAGCACGTGTCCAGCAGCAGCTGGCCCTGCAGCCTAGAGTCGTTAGGACCCTGGACAGTTCTCCAGGTCTCATGCCTGGTGATGGATGACTCTGCCCCACTGGGCATTTAGGACTGCACTTGTTCTTTCTACTTGATCCTCTCAACTTTGCTTTATGGCATAGGAGTGCTCAGTGCAGCTAAGAACGTGGTCCACCACAGCTCGCACTGCTCCCCTGATTT
>gene=chr20_62466298-62466642; species=hg19
GTCTGTGTCCCCACCCCCCCCCAAGCAGCTCCCCAACCTCGCCAGGGCCTTTACTGCCACCCCCTCTTCTCCCAAGGAGGCATTTCCTTGTCCACCCCCAGCTGGGATTTCTGTGGTTGTCTTTGTCTCAGTCACTGGTCAGGGAACCTGCCTGTTTATTCACCAGCCAGTGGTGTTGCTCAGTCGTCCCCATGGCAACAGCCCTGGGAGTCCTGCCCCCTCCCAGGGAACTGCCCAGAACCTGTCCCTGCCCTCTCCAGGCCTCTGCTGGGAGCCCAGACAGAGGGAGAGGCAGAGGGCAGGGCGGGGAGAGAGGCCCGCCACCAGCCTGAGGATGCTGGGGC
>gene=chr20_62466298-62466642; species=bosTau
GTCTGCCTTCCC------------CCTGGACAGTCCCCTCACCAGGGCTTGCAACCCC---------------CAGGTAGCGCCTCCCCATCCA-CCCCAGCCGGGTCTTCTA-GGCTGTCTTCACGGCAGTCACTGGTCAGGAAACCTGCCTGTTTATCCTCCAGCCAGTGGTGTTGCTCGGCCGTCCCTATGGCAACAGCCCCGGGAGTCCTG-CCCCTCTCGGGAAACTGCCCAGAACCTGTCCCTGCCCTCTCCAAGCCCCTGCTGGAGGCCTGGGGAAGGGGGGAGGCCGAGAAC-----AGGGTGGGAGAT--GCAGTGGGCCTGAGGGTG-CTGGGC
>gene=chr20_62466298-62466642; species=calJac
GTCTGTGTCCCC----------GGGCAGCTCCCCCACCTTGCCGGGGCCTTTGCTG---CCCCCTCTTTTCCCAAGGCACCGTTTCCCT-TCCACCCCCAGCTGGGGTTTCTATGGTTGTCTTTGTCTCAGTGACTGGTCAGGGAACCTGCCTGTTTATTCACCAGCCAGTGGTGTTGCTCAGTCGTCCCCATGGAAACAGCCCTGCGAGTCCTGCCCCCTCCCAGGGAACTGCCCAGAACCAGTCCCTGCCCTCTCCAGGCTTCTGCTGGGAGCCCAGACAGAGGGAAAGGCAGAGGGCAGGGCGGGAAGAGAGGCCCGCTGCCGGCCTGAAGATGCTGGGGC
>gene=chr20_62466298-62466642; species=canFam
GTCTTCCTTCCC--------------GGCTCCCCCGCCCCCCCAGGGCCCTCACGGCCGCAGCCCCTGCCCC--------------------------------------------------------------------------------------------------------------------------------------------------------------------------------------------------------------------------------------------------------------------------------
>gene=chr20_62466298-62466642; species=equCab
ATCTTCCTTCCC------------CTGGGCCCCTCCCCTTGCCAAGGCCTTTACACCACCCCCACCTTCCCCCAAGGCCACATTCCCCATCCAC-CCCCAGCTGGGTTTCC-A-GGCCATCTTCACAGTGGTCACTGGTCAGGGAACCTGCCTGTTTATTCTCCAGCCAGTGGTGTTGCTCAGCCGTCCCCATGGCAACAGCCCTGGGAGTCCTGCCCCCTCCCAGGGAATTGCCCAGAACCTGTCCCTGCCCTCTTCCAGCCTCTGCTGGAAGCCCAGGGAGGGAGAGAGGCCGAAGGCAGGGCTGGGAGGGAGGC--ACAGGCAGGCTGAGGATGCCTGGGC
>gene=chr20_62466298-62466642; species=gorGor
GTCTGTGTCCCCACCCCCCC--------------------------------------------------------------------------------------------------------------------------------------------------------------------------------------------------------------------------------------------------------------------------------CAGAGGGCAGGGCGGGGAGAGAGGCCCTCCACCGGCCTGAGGATGCTGGGGC
>gene=chr20_62466298-62466642; species=panTro
GTCTGTGTCCCCACCCCCCCCCAAGCAGCTCCCCAACCTCGCCAGGGCCTTTACTGCCACCCCCTCTTCTCTCAAGGAGGCATTTCCTTGTCCACCCCCAGCTGGGATTTCTATGGTTGTCTTTGTCTCAGTCACTGGTCAGGGAACCTGCCTGTTTATTCACCAGCCAGTGGTGTTGCTCAGTCGTCCCCATGGCAACAGCCCTGGGAGTCCTGCCCCCTCCCAGGGAACTGCCCAGAACCTGTCCCTGCCCTCTCCAGGCCTCTGCTGGGAGCCCAGACAGAGGGAGAGGCAGAGGGCAGGGCGGGGAGAGAGGCCCGCCACCGGCCCGAGGATGCTGGGGC
>gene=chr20_62466298-62466642; species=papHam
GTCTATGTCCCCGCCC-----CAATCAGCTCCCCAACCTCGCCAGGGCCTTTACCGCCACCCCCTCTTCTCCCAAGGAGGCATTTCCTTGTCCACCCCCAGCTGGGATTTCTATGGTTGTCTTTGTCTCAGTCACTGGTCAGGGAACCTGCCTGTTTATTCACCAGCCAGTGATGTTACTCAGTCGTCCCCATGGCAACAGCCCTGGGAGTCCTGCCCCCTCCCAGGGAACTGCCCAGAACCTGTCCCTGCCCTCTCCAGGCCTCTGCTGGGAGCCCAGACAGAGGGAGAGGCAGAGGGCAGGGCGGGGACAGAGGCCCGCCGCCCGCCTGAGGATGCTGGGGC
>gene=chr20_62466298-62466642; species=ponAbe
GTCTGTGTCCCCCCCCC------AGCAGCTCCCCAACCTCGCCAGGGCCTTTACCGCCACCCCCTCTTCTCCCAAGGAGGCATTTCCTTGTCCACCCCCAGCTGGGATTTCTATGGTTGTCTTTGTCTCAGTCACTGGTCAGGGAACCTGCCTGTTTATTCACCAGCCAGTGGTGTTGCTCAGTCGTCCCCATGGCAACAGCCCTGGGAGTCCTGCCCCCTCCCAGGGAACTGCCCAGAACCTGTCCCTGCCCTCTCCAGGCCTCTGCTGGGAGCCCAGACAGAGGGAGAGGCAGAGGGTAGGGTGGGGAGAGAAGCCCGCCACTGGCCTGAGGATGCTGGGGC
>gene=chr20_62466298-62466642; species=rheMac
gtctatgtccccatcccccc-CAATCAGCTCCCCAACCTTGCCAGGGCCTTTACCGCCACCCCCTCTTCTCCCAAGGAGGCATTTCCTTGTCCACCCCCAGCTGGGATTTCTATGGTTGTCTTTGTCTCAGTCACTGGTCAGGGAACCTGCCTGTTTATTCACCAGCCAGTGATGTTACTCAGTCGTCCCCATGGCAACAGCCCTGGGAGTCCTGCCCCCTCCCAGGGAACTGCCCAGAACCTGTCCCTGCCCTCTCCAGGCCTCTGCTGGGAGCCCAGACAGAGGGAGAGGCAGAGGGCAGGGCGGGGACAGAGGCCCGCCGCCCGCCTGAGGATGCTGGGGC
>gene=chr20_62823834-62824018; species=hg19
AGGAGATGGGTGGTGAGGAGCCAGCATGGGAGGGCAGTGAACACACAAACCCTGTGCATGGGACCGTCACAGCCTGCGGCGTGCCTCTGAGTTCAGCACCAGGCATGTGGACAGCTCAGGACCGGTTGGAAGGGGCTGCCAGAAGTCAGGTGGTCGTGTGTCGGGGTATGCAGGAGCTGATGGT
>gene=chr20_62823834-62824018; species=bosTau
G-GAAGTGGG-GCTGAGGAGCCGTGGC--------------TGGAGAAGTCCTATGTGGGAGGCAATCACAGCTGCCT---GGGCTCTGAGTTCAGCACCAGGCATGTGGACAGCTCATAGGTGGGTGGAAGTGGCTGATAGA------ATTGTTGTGTGCT-GAAAGTGCAGGTAT-------
>gene=chr20_62823834-62824018; species=calJac
AGGAGACAGGTGGTGAGGAGCCAGCACGGGAGGGCAGTTAACAGACAAAGCCTGTGCCAGGGACCGTGATAGCGTGCCGCTTG-CTCTGAGTTCAGCACCAGGCATGTGGACAGCTCAGGACCGGTTGGAAGCGGCTGCCAGAGGTTAGGTGGTGGTGTGTCGGGAAGTGCAGGTGCTGACGGT
>gene=chr20_62823834-62824018; species=canFam
G-CAGGTGGGTGGTGG--ACCCAGTGCTGGAGGGCGGTGGGCAGAG----CCCG-GTGGGGAGCGGGAGGGGCCCCCCGTGCACCTCTGGGTTCAGCACCGGGCGTGTGGACAGCTCAGCGAGGGGCCGAAGGGGCTGTTAGAAGTCCGG-GGTGGTGTGTTGGAAAGTACAGGTATTGACTGT
>gene=chr20_62823834-62824018; species=equCab
AGCAGGTGGGTGGCGG-GAGCCAGTGCTGGACAGTGGTGAGCAGAGGAGGCCTGTGT-GGAGGCGGTCAGAGCCTGCTTTCAGCCTCTGAGTTCAGC-CTTGGCATTGGGACAGCTCAGGGATGGTTGGAAGGGGCTGTCAGAAATCAGCTTGTTGTGTGTTAGGAAATGCAGTCGTTGATGGT
>gene=chr20_62823834-62824018; species=gorGor
AGGAGATGGGTGGTGAGGAGCCAGCATGGGAGGGCAGTGAACACACAAACCCTGTGCTTGGGACCGTGACAGCCTGCGGCGTGCCTCTGAGTTCAGCACCAGGCATGTGGACAGCTCAGGACCGGTTGGAAGGGGCTGCCAGAAGTCAGGTGGTCGTGTGTCGGGGTGTGCAGGCACTGATGGT
>gene=chr20_62823834-62824018; species=panTro
AGGAGATGGGTGGTGAGGAGCCAGCATGGGAGGGCAGTGAACACACAAACCCTGTGCATGGGACCGTGACAGCCTGCGGCGTGCCTCTGAGTTCAGCACCAGGCATGTGGACAGCTCAGGACCGGTTGGAAGGGGCTGCCAGAAGTCAGGTGGTCGTGTGTCGGGGTGTGCAGGCACTGATGGT
>gene=chr20_62823834-62824018; species=papHam
AGGAGACGGGTGGTGAGGAGCCAGCATGGGAGGGCAGTGAACACACAAACCCTGTGCAGGGGACTGTGACAGCCTGCGGCATGCCTCTGAGTTCAGCACCAGGCATGTGGACAGCTCAGGGCCGGTTGGAAGGGGCTGCCAGAAGTCAGTTGGTGGTGTGTCGGGGTGTGCAGGCACTGATGGT
>gene=chr20_62823834-62824018; species=ponAbe
AGGAGATGGGTGGTGAGGAGCCAGCATGGGAGGGCAGTGAACACACAAACCCTGTGCACAGGACCGTGACAGCCTGCGGCACGCCTCTGAGTTCAGCACCAGGCATGTGGACAGCTCAGGACCGATTGGAAGGGGCTGCCAGAAGTCAGGTGGTGGTGTGTCGGGGTGTGCAGGCACTGATGGT
>gene=chr20_62823834-62824018; species=rheMac
AGGAGACGGGTGGTGAGGAGCCAGCATGGGAGGGCAGTGAACACACAAACCCTGTGCAGGGGACTGTGACAGCCTGCGGCATGCCTCTGAGTTCAGCACCAGGCATGTGGACAGCTCAGGACCGGTTGGAAGGGGCTGCCAGAAGTCAGGTGGTGGCGTGTCGGGGTGTGCAGGCACGGATGGT
>gene=chr10_5488442-5488786; species=hg19
TGAGAGGCCTAGGTGTGCCCAGCTCTCAGTTAACTGAAGTCACGTGGTGGTGGACCCCGCCCCCAGGGCCCGGTTGGCTGTGGCCCCGCCCCCGAGCCCTGGGGTCGGTGCTTGCTGCCTGCGGCTCTCAGAAGCCTCTGCTCCACCGCGGCGAGAGGCATGGGCACGTGGCTGCCGAGGGTGGCCGAGCTCTGGGAAGAAAAGCCCGTGTGCCTCTGCATAGCGTCGCTACAGCGCTGACTCGGTGTGGATTGATTGGAAAGGTTTGAGGGAGTACTTGGGAAGCATGGTGGCACATGATGAGACTGGAGGTCTCCTACCTATTAAAAGGACCATACGAGTCC
>gene=chr10_5488442-5488786; species=bosTau
TGAGAGGCCTAGGTGCGCCCGGCTGTCAGTTAA-GGCGGTCACGT------------------------------------GGCCCCGCCCCCGAGCCTGGAG-GCTGCGACAGGC---GGGCGCCCGCAGAAGCG----CGGCCGCACGAGACTAGCT-------GATGGCTGCGCTGGCCGGCTGAGCACCCAGGGGAGGAGC----------------------------------------------------CCGGGAATTCGGGGGGGTATTTGGGAAGCATGGTGGCACACGATGAGGTCGGAGGTCTCTTGCCCATTAAAAGGACCATACGAGTCC
>gene=chr10_5488442-5488786; species=calJac
TGAGAGGCCTAGGTGTGCCCAGCTGTCAGTTAA----AGTCACGTGGTGGCAGGTCCCGCCCCCAGGGCCCGGTTGGCTGTGGCTCCGCCCCAGAGCCCTGGAGGCCGTGCCTGCTGCCTGCGGCTCTCAGAAGCGTTTGCTCCACCGCGGCGAGAGGCATGGGCACGTGGCTGCCGAGGGTGGCCGAGCTCTGGGAAGAAAAGCCCGTGTGCCTCTGCCTAGCTTCGGTACAGGGCTGACTCGGTGTGGATTGATTGGAAAGGTTTGAGGGGGTACTTAGGAAGCATGGTGGCACATGATGAGAGTGGAGGTCTCCTGCCTATTAAAAGGACCATCCGAGTCC
>gene=chr10_5488442-5488786; species=canFam
TCGGGAGCCTAGGTGTGCCGGGCTGTCGGTAGGC-GCGGTCACGTggc-------cccgcccccgcagccccgcccccgcaggccccgcccccgggcTGGGTGGTTCTggccggcccggtgcagtcggcggcggcg-cggcgggagcggggggcc-ggccggggcccatggccgc--gggggggccgcgTGCAGGGAGGGGAAGTCTGCGCGCCGGCG--GTGCGTCGCCGTAGGGCTCCCTTCC-GCTGACGGTCTGCAGGGGCGCGGGGG----------AAGCATGGTGGCTCATGACGAGGTCGGAGGTCTCCTGCCCATCAAGAGGACGATCCGGGTCC
>gene=chr10_5488442-5488786; species=equCab
TGAGAAGCTTAGGTGTGCCCAGCTGTCAGTTAACTGGAGTCATGTGGTG------CCCGCCACTAGACCGGGTCCGCAGTTGGTCCCTCCCACGAGCCTTGAGGTCTGTGCTTTCAC--TGCTGCTTGTAGAAGCG----CTCCACCACGGGAAGAGGCATGGGCAAATGGCTGCCCAGGGTGGCCGAGCGCTCCGAGGAGAAGCTTGTGTGCTGGTTTAGAGCTTCCTTATAGGGCTGACTCGGTGTGGATTAATTCTAAAGACTTTGAGGGATACTTGGAAAGCATGGTGGCGCATGATGAGATTGGAGGTCTTCTACCTATTAAAAGGACTATACGAGTCC
>gene=chr10_5488442-5488786; species=gorGor
--------------------------------------------------------------------------------------------------------------------------------------------------------------------------------------------------------------------------------------------------------------------------------------------------------------------------------------------------------
>gene=chr10_5488442-5488786; species=panTro
TGAGAGGCCTAGGTGTGCCCAGCTCTCAGTTAACTGAAGTCATGTGGTGGTGGACCCCGCCCCCAGGGCCCGGTTGGCTGTGGCCCCGCCTCTGAGCCCTGGGGTCGGTGCTTGCTGCCTGTGGCTCTCAGAAGCCTCCGCTCCACCGCGGCGAGAGGCATGGGCACGTGGCTGCCGAGGGTGGCCGAGCTCTGGGAAGAAAAGCCCGTGTGCCTCTGCGTAGCGTCGCTACAGCGCTGACTCGGTGTGGATTGATTGGAAAGGTTTGAGGGAGTACTTGGGAAGCATGGTGGCACATGATGAGACTGGAGGTCTCCTACCTATTAAAAGGACCATACGAGTCC
>gene=chr10_5488442-5488786; species=papHam
TGAGAGGCCTAGGTGTGCCTTGCTCGCAGTTAACT--AGTCACGTGGTGGTggcccccgccccccgggcccgcTTGGCTGTGGCCCCGCCCCCGAGCCCTGGGGTCCGTGCCTGCTGCCTGAGGCTCTCAGAAGCGTCTGCTACA-----GCGAGAGGCATGGGCACGTGGCTGCGGAGGGCGGCAGAGCTCTGGGAAGAAAAGCCCGTGTGCCTCTGCCTAGCGTCGCTACGGCGCTGACTCGGTGTGGATTGATTGGAAAGGTTTGAGGGAGTACTTGGGAAGCATGGTGGCACATGATGAGAGTGGAGGTCTCCTACCTATTAAAAGGACCATCCGAGTCC
>gene=chr10_5488442-5488786; species=ponAbe
TGAGAGGCCTAGGTGTGCCCAGCTCTCAGTTAACTGAAGTCACGTGGTGGTGGACCCCGCCCCCAGGGCCCGGTTGGCTGTGGCCCCGCCCCCGAGCCCTGGGGTCTGTGCTTGCTGCCTGCGGCTCTCAGAAGCCTCTGCTCCACCGCGGGGAGAGGCATGGGCACGTGGCTGCCGAGGGTGGCCGAGCTCTGGGAAGAAAAGCCCGTTTGCCTCTGCGTAGCGTCGCTACAGCGCTGACTCGGTGTGGATTGATTGGAAAGGTTTGAGGGAGTACTTGGGAAGCATGGTGGCACATGATGAGACTGGAGGTCTCCTACCTATTAAAAGGACCATACGAGTCC
>gene=chr10_5488442-5488786; species=rheMac
TGAGAGGCCTAGGTGTGCCCTGCTCGCAGTTAACT--AGTCACGTGGTGGTgggccccgccccccgggcccgcTTGGCTGTGGCCCCGCCCCCGAGCCCTGGGGTCCGTGCCTGCTGCCTGCGGCTCTCAGAAGCGTCTGCTACACCGCGGCGAGAGGCATGGGCACGTGGCTGCGGAGGGTGGCCGAGCTCTGGGAAGAAAAGCCCGTGTGCCTCTGCCTAGCGTCGCTAGGGCGCTGACTCGGTGTGGATTGATTGGAAAGGTTTGAGGGAGTACTTGGGAAGCATGGTGGCACATGATGAGAGTGGAGGTCTCCTACCTATTAAAAGGACCATCCGAGTCC
>gene=chr10_5931893-5932237; species=hg19
GCCCCCGTCCCCGCCCCTCGACCGCCGCTGCTCCGCGGGGACTCGGGGAGCTCGAAGGAACTCTGGGAAAGTTTCCCGCTCCGCCCCGGCCCGAGCGGAAGCGCGGATGGGGCGTGGCCCGGTAGCTGTGGCCGCGCCCCCACCGATTGCGCATTTCGATTGGCGTTAGTGGCCGTCCGTCAGCACGCCCCCTCCGGTCTCGCGTCCCGATTGGTCGCGGGGGCCGTCAGTCCGGCTCCGGCGGCGGGCGCTTCCCGGGGCTGCGGCGGGGCGGAGCTCGCGGAGGAAGTCGGCGGGCGTCTCGGGCTCCAGGTCCCGGCCAGAGGAGGAGCTCGCTGCCGGGG
>gene=chr10_5931893-5932237; species=bosTau
---ccccgcccaccccgcgggccgcggcccctcc-----GAGTCCCTAAGCTCGGAGGAACTCTGGGAAAGTTATGCTCGCCCCTTCCACCCTGGCGGAAGCGCAGAGGGGGCGGGGCCTGCTAGCTGTAGC----------GCGGTTGAGCGTCCCGATTGGCCGCCGCAGCAGTCCGTCAGTGCA-CCCTTCCTCTTGCGTGCTTCAATTGGTCGGGGATGCATTCCGTC-AGCGTCGGCGGCGGGCTCTTCGCGGCCCTGCGGCGGGGCGGAGCTGGTGGAGGAAGTCCACGGCCTGCAGGGGCTCCCACTGCCCCTGGGAAGC-----------------
>gene=chr10_5931893-5932237; species=calJac
ACCCCCGTCCCCGCCCCTTGACGGCCGCAGCTCCGCGGGGACCCGGGGAGCTCGAAGGAACTCTGGGAAAGTTTCTCGCTCCTCCCCTGCCCGAGCGGAAGCGCAGATGGGGCGTGGCTCGATA-CAGTGGACTCGCCTCCACCAATTGCGCATTTCTATTGGCCATAGGGACCGTCCGTCAGCACCCCCCCTCCGGTCTCGAGTTCCGATTGGCCATGGGGGCCGTCTGTCCGGCTCCGGCGGCGGGCGCTTCCCGGGGCTGCGGCGGGGCGGAGCTCGCGGAGGAAGTCAGCGGCCGTCTCGGGTTCCTAGTCCCGACCAGAGGAGGAGCTCGCTGCCGGGG
>gene=chr10_5931893-5932237; species=canFam
---------cccgcccc---------------cg-----gggcTCGGGAGCTCGGAGGAACTCTGGGAAAGTTTC-CTCGCCGCCTCGGCCCCGGCGGAAGCGCGGACGGGGCGGGGCCT-TCGGCGGCCGCCGCGCCCCCTGGGGAGGCGCGTTCCTATTGGCCGCCGCGGCCGTCCGTCAGCACGCCCCCTCCGCCTGC-CGCTCCGATTGGACGCGCGGGCGGTCCGTC-AGCCCCGGCGGCGGGCTCTTCCCGGGGCTGCGGCGGGGCGGGGCTGGCGGAGGAAGTCGGCGGCCTGCTCGGGCTGG-----------------------CGCTGCCTGGG
>gene=chr10_5931893-5932237; species=equCab
---------------------------------------------------------------------------------------------------------------------------------------------------------------------------------------------------------------------------------------------------------------------------------------------------------------------------------------------CGCTGCCTAGG
>gene=chr10_5931893-5932237; species=gorGor
GCCCCCGTCCCCGCCCCTCGACAGCCGCCGCTCCGCGGGGACTCGGGGAGCTCGAAGGAACTCTGGGAAAGTTTCCCGCTCCGCCCCGGCCCGAGCGGAAGCGCGGATGGGGCGTGGCCCGGTAGCTGTGGCCGCGCCCCCACCGGTTGCGCATTTCGATTGGCGTTAGTGGCCGTCCGTCAGCACGCCCCCTCCGGTCTCGCGTCCCGATTGGTCGCGGGGGCCGTCTGTCCGGCTCCGGCGGCGGGCGCTTCCCGGGGCTGCGGCGGGGCGGAGCTCGCGGAGGAAGTCGGCGGTCGTCTCGGGCTCCAGGTCCCGGCCAGAGGAGGAGCTCGCTGTCGGGG
>gene=chr10_5931893-5932237; species=panTro
gcccccgtccccgccccTCGACAGCTGCCGCTCCGCGGGGACTCGGGGAGCTCGAAGGAACTCTGGGAAAGTTTCCCGCTCCGCCCCGGCCCGAGCGGAAGCGCGGATGGGGCGTGGCCCGGTAGCTGTGGCCGCGCCCCCACCGATTGCGCATTTCGATTGGCGTTAGTGGCCGTCCGTCAGCACGCCCCCTCCTGTCTCGCGTTCCGATTGGTCATGGGGGCCGTCTGTCCGGCTCCGGCGGCGGGCGCTTCCCGGGGCTGCGGCGGGGCGGAGCTCGCGGAGGAAGTCGGCGGGCGTCTCGGGCTCCAGGTCCCGGCCAGAGGAGGAGCTCGCTGCCGGGG
>gene=chr10_5931893-5932237; species=papHam
GCCCCAGTCCCCGCCCTTCGACAGCCGCGACTCCGCGGGAACCCGGGCAGCTCGAAGGAACTCTGGGAAAGTTTCCCGCTCAGCCCCGGCCCGAGCGGAAGCGCAGATGGGGCGTGGCCCGGTAGCAGTGGCCGCGCCCCCATCGATTGCGCATTTCGATTGGTCTTAGGGGCCGTCCGTCAGCACGCCCCCTCCGGTCTCGTGTCCCGATTGGTCACAATGGCCGTCTGTCTGGCTCCGGCGGCGGGCGCTTCCCGGGGCTGCGACGGGGCGGAGCTCGCGGAGGAAGTCGGCGGGCGTCTCGGGTTCCAGGTCCCGGCCAGAGGAGGAGCTAGCTGCTGGGG
>gene=chr10_5931893-5932237; species=ponAbe
GCCCCCGTCCCCGCCCCTCGACAGCCGCCGCTCCGCGAGGACTCGGAGAGCTCGAAGGAACTCTGGGAAAGTTTCCCGCTCCGCCCCGGCCCGAGCGGAAGCGCAGATGGGGCGTGGCCCGGTGGCTGTGGCCGCGCCCCCAC-------------CGATTGGCGTTAGTGGCCGTCTGTCAGCACGCCCCCTCCGGTCTCGCGTTCCGATTGGTCACGGGAGCCGTCAGTCTGGCTCCGGCGGCGGGCGCTTCCCGGGGCTTCGGCGGGGCGGAGCTCGCGGAGGAAGTCGGCGGGCGTCTCGGGCTCCAGGTCCCGGCCAGAGGAGGAGCTCGCTGCCGGGG
>gene=chr10_5931893-5932237; species=rheMac
---------CCCGCCCTTCGACAGCCGCGACTCCGCG-GGACCCAGGCAGCTCGAAGAAACTCTGGGAAAGTTTCCCGCTCCGCCCCGGCCCGAGCGGAAGCGCAGATGGGGCGTGGCCCGGTAGCAGTGGCCGCGCCCCCATCGATTGCGCATTTCGATTGGCCTTAGGGGCCGTCTGTCAGCACGCCCCCTCCGGTCTCGTGTCCCGATTGGTCACAATGGCCGTCTGTCTGGCTCCGGCGGCGGGCGCTTCCCGGGACTGCGGCGGGGCGGAGCTCGCGGAGGAAGTCGGCGGGCGTCTCGGGTTCCAGGTCCCGGCCAGAGGAGGAGCTAGCTGCTGGGG
>gene=chr10_11916729-11917073; species=hg19
ACAAGGCTTTTCTCTCCCCTGCTTTTAAGTAGGGGGAACAAGTTCCATCTCCTTTTCTAATCTGCTAGTTGGACAAGCCCTGCTTTCAAATAGTTGAGGAAAGAAGACAGAGCTGCAAGCCTCCGTTTCCTGGGAAATCACGTGCTCTGTCATTGAATTTGAAGCGGAGGCGTGGCTGGGAACCCAGCTCCACGTGGCCTACCTCCCCCAGGCCTCTGGGGCTTCTCCCTCACCGCCAGAATCACCACTTTCTCTCGGCATGAAAGCCTTGTGGGGGGATCCAGCCAGCCACAGAAGAAAAAGCCCTGGGGCCCTCCCACCCCACGCTTTTCACCATGGCAACA
>gene=chr10_11916729-11917073; species=bosTau
AGAAGGCTCT--TTTTCCCTGCTTCAAAATATGGGGAACAAGTTCCATATCCTTTCCTAATCTACTCGCTGGACAAGCCTGGCTTTCAGATATCCGAGAAAAGAAAGCAGGGCTGTCAGCGGCCATGGCCTGGGGAAGTTGGAGCCC--TGCTTGGCCCCGGAAGAGAGCGCCTGCTCACTGAC---------------CACGTCCTCT----CCCACTACTCTCCTCCG-------AGAAGCACCTTCTTCTCTAAGAGAAAAATCGGTGTCAGGGAACCCACCTGTC--CATGAGCAAAGTTTGGG------------------CTTTTCAGCACAAAAA--
>gene=chr10_11916729-11917073; species=calJac
ACAAGGCTT---TCTTCCCTGCTTTTAAGTAAGGGAAACAAGTTCCATCTCCTTTTCTAATCTACTAGATGGACAGGCCCTGCTTTCAAATAGCTGAGGAAAGAAGACAGAGCTGCAGGCCACTGTGTCCCGGGAAATCACGTGCTCTGTCATTGAATTTGAAGCAGAGGCGTGGCTGGGAACCCAGCTCCACGTGGCCTACCTCCCCCAGGCCTCTGGGGCATCTCCCTCACCACCAGAATCACCACTTTCTCT-GACATGAAAGCCTTGTGGGGGGATCCAGCCATGCACAGAAGAAAAGGCCC--GGGCCCTCCCACCCCAGGCTTTTCACCATGGCAAcg
>gene=chr10_11916729-11917073; species=canFam
GCGAGGC-----TTTCTCCGGCTTTCAAGTAT-GGGAACAAGTTGGATATCCTTTTCTAATCTGCTCCCTGGACAAGCCCTGCTTTCAGATACCTGAGAAAAGAAGGCAGGGCCGTAA---GCCGCGTCCTGGGAAGACGGGGACTCAGGGACTGGGGCTGGAATGCGGCCCTAGCTGACTGTC---------------CCGGTCATCCAGGCCCTGCTTCCCTGTCCTG---------GGGTTCTCTCTCCCCA-------AGGGCACTGCTGGGGGATCCACCTGCCCGCAAGAGGGAAGGCCAGGCA----CACTGCCC--------TCAGCGTA--AACG
>gene=chr10_11916729-11917073; species=equCab
ACAAGGC-AT--TTTCCCCTGCTTTAAAGTAT-GGGGACAAGTTCCATATCCTTTCCTAATCTGCTCGCTGGACAAGCCTTGCTTTCAGATATCCGAGAAAAGAAGGCAGGGCTGGCAGCTGCCGCGTCCTGGGA--------ACTCTGGAACTGAGTCTGATAGCCGATCGTGGCCCACAG-------------------CCCCCTCCAGCTCCCACTCCCCTCCCCCG---------AGTCACACTCTCTCCACAGCAGGGGAGCACTGCTGGGGGATCCATTTGTCCCCATCAGAGGGAGCCA--------TCCCGTCCCACACTTTTTAGCATAAAAATG
>gene=chr10_11916729-11917073; species=gorGor
ACAAGGCTTTTCTCTCCCCTGCTTTTAAGTAGGGGGAACAAGTTCCATCTCCTTTTCTAATCTGCTAGTTGGACAAGCCTTGCTTTCAAATAGCTGAGGAAAGAAGACAGAGCTGCAAGCCTCCTTTTCCTGGGAAATCACGTGCTCTGTCATTGAATTTGAAGCGGAGGCGTGGCTGGGAACCCAGCTCCACGTGGCCTA-CTCCCCCAGGCCTCTGGAGCTTCTCCCTCACCGCCAGAATCACCACTTTCTCTCGGCATGAAAGCCTTGTGGGGGGATCCAGCCATCCACAGAAGAAAAAGCCCGGGGGCCCTCCCACCCCACGCTTTTCACCATGGCAACA
>gene=chr10_11916729-11917073; species=panTro
ACAAGGCTTTTCTCTCCCCTGCTTTTAAGTAGGGGGAACAAGTTCCATCTCCTTTTCTAATCTGCTAGTTGGACAAGCCCTGCTTTCAAATAGCTGAGGAAAGAAGACAGAGCTGCGAGCCTCCGTTTCCTGGGAAATCACGTGCTCTGTCATTGAATTTGAAGCGGAGGCGTGGCTGGGAACCCAGCTCCACGTGGCCTACCTCCCCCAGGCCTCTGGGGCTTCTCCCTCACCGCCAGAATCACCACTTTCTCTCGGCATGAAAGCCTTGTGGGGGGATCCAGCCAGCCACAGAAGAAAAAGCCCGGGGGCCCTCCCACCCCACGCTTTTCACCATGGCAACA
>gene=chr10_11916729-11917073; species=papHam
ACAAGGCTTT--TCTCCCCTGCTTTTCAGTAGGGGGAACAAGTCCCATCTCCTTTTCTAATCTGCTAGTTGGACAAGCCCTGCTTTCAAATAGCTGAGGAAAGAAGACAGAGCTGCAAGCCGC-----TCTGGGAAATCACGTGCTCTGTCATTGAATGTGAAGCAGAGGCGTGGCTGGGAAGCCAACTCCACGTGGTCTACCTCCCCCAGGCCTCTGGGGCTTCTCCCTCACTGCCAGAATCACCACTTTCTCTCGGCATGAAAGCCTTGTGGGGGGATCCAGCCATCCACAGAAGAAAAGGCCCAGGGGCCCTCCCACCCCGCGCTTTTCACCATGGCAACA
>gene=chr10_11916729-11917073; species=ponAbe
ACAAGGCTTTTCTCTCCCCTGCTTTTAAGTAGGGGGAACAAGTTCCATCTCCTTTTCTAATCTGCTAGTTGGACATGCCCTGCTTTCAAATAGCTGAGGAACGAAGACAGAGCTGCAAGCTGCCGTTTCCTGGGAAATCACGTGCTCTGTCATTGAATTTGAAGCGGAGGCGTGGCTGGGAACCCAACTCCACGTGGCCCACCTCCCCCAGGCCTCTGGGGCTTCTCCCTCACCGCCAGAATCACCACTTTCTCTCGGCTTGAAAGCTTTGTTGGGGGATCCAGCCTTCCAGAGAAGAAAAGGCCCAGGGGCCCTCCCACCCCACGCTTTTCACCATGGCAACA
>gene=chr10_11916729-11917073; species=rheMac
ACAAGGCTTT--TCTCCCCTGCTTTTCAGTAGGGGGAACAAGTCCCATCTCCTTTTCTAATCTGCTAGTTGGACAAGCCCTGCTTTCAAATAGCTGAGGAAAGAAGACAGAGCTGCAAGCCGC-----TCTGGGAAATCACGTGCTCTGTCATTGAATGTGAAGCGGAGGCGTGGCTGGGAAGCCAACTCCACGTGGTCTACCTCCCCCAGGCCTCTGGGGCTTCTCCCTCACTGCCAGAATCACCACTTTCTCTCGGCATGAAAGCCTTGTGGGGGCATCCAGCCATCCACAGAAGAAAAGGCCCAGGGGCCCTCCCACCCCGCGCTTTTCACCATGGCAACA
>gene=chr10_12238122-12238466; species=hg19
CTTTAGGGACCGGAAGAGTCCTTGAACCAAAATAGCTCGGCGGGCACTTCCGGGGCCGGCGCCCAGAGTTCCGGGAGGGTGCAGGCAGGAGAGGGAAAGGCAGCAGCGGCGGCAGCTGGAGGATGAAGAAGGAGCATGTGCTTCACTGCCAGTTCTCCGCGTGGTACCCGTTCTTCCGAGGCGTTACCATCAAGAGGTGAGATGGGAGGGGGTTCGCCCGGTCGACCGGCAAAAGGGAACTGCGACTTCTGAGCGAATCTTACTGCTATCCAAAAAAATGCAGGCCTTCTAGCGACTGCATGGGAGGGAGTGTGTCGAGAGGGAAGTACATCAGCAATTGTCTG
>gene=chr10_12238122-12238466; species=bosTau
CCTCACAGACCGGAAGTGTCCT-TAACCAAACCAGCTCGGCGGGCACTTCCGGGACGGGAGACCAGGGTTCCGGGAAGGTGTAGGGAGGAGAGGGAgcagcggcggcggcggcggcTGGAGAATGAAGAAGGAGCATGTGTTGCACTGTCAGTTCTCCGCATGGTACCCGCTGTTCCGCAGCCTCACTATCAAGAGGTGAGACTGGA--GGTTACGCCGGAGCAGTGGGCAAAAGGGGACTGCAACATTGGGGTGAATCCCAGCTCCAT-CAAAAAACTGCAGGCCCGGATGGGAGCACCAGGGAGTCCCAGTG--------GAAGTCGATCCATGTTTGCCTG
>gene=chr10_12238122-12238466; species=calJac
CTTTAGGGACCGGAAGAGTCCTTGAACCAAAATAGCTCGGCGGGCACTTCCGGGGCCGGAGCCCAGGGTTCCGGGAGGGTGCTGGCAGAAGAGGGAAAGGGAGCGGCGTCTGCAGCTGGAGGATGAAGAAGGAGCATGTGCTGCACTGTCAGTTTTCCGCGTGGTACCCGCTCTTCCGAGGCGTTACCATCAAGAGGTGAGTTGGGAGGGGTTTCTCCGGGCCAACCGGCCAAAGGGAACTGCGACTTGTGGGCAAATCTTACCGCCATCCAAAAAAATGCAGGCCTTATAGCGACTGCATGGAAGGGAGTGTGTCGAGAGGGAAGTAGATCAGCAATTGTCTG
>gene=chr10_12238122-12238466; species=canFam
CTTGACGGACCGGAAGAGTGCTTGAGCCAAAACAGCTCGGCGGCGACTTCCGGGACGGGAGACCTGGGTTCCGGGAGGGGGCTGGAAGGAGAGGGAgcggcggcggcggcggcggcTGGAGGATGAAGAAGGAGCATGTGCTGCGCTGTCAGTTCTCCGCGTGGTACCCCCTGTTCCGAAGCCTTACTATCAAGAGGTGAGCGCGGAGGGGCTGCGCCGGGGCGATCGGCGATGGGGAACTGCGACATTGGGGCGAGTCTTAGCTCCATcAAAGAAAAAGCAGGCCTGAGAGCGATTGGATGGGAGCGCGCGCG------------------------------
>gene=chr10_12238122-12238466; species=equCab
CTTTATGGACCGGAAGCGTCCTT-AGCCAAAATAGCTCGGCGGGCACTTCCGGGACGGCAGCCCAGGGTTCCGGGAGGGTGCTGGCAGGAGCGGGC------GAGGCGGCGGCAGCTGGAGGATGAAGAAAGAGCATGTGCTGCACTGTCAGTTCTCCGCGTGGTACCCACTGTTCCGAAGCCTTACCATCAAGAGGTAAGAGGGGAGGGGTGACGCCGGGGCGAGAGGCTAAAGGGAACTGCGACATTGGGGTGAATCTTGTCTCCATAAAAAAAAATGCAGGCCTTAGAACGATTGGGTGGGAGTGCCAGCG--------GAAATCTATCCGTGTTTGGCTG
>gene=chr10_12238122-12238466; species=gorGor
CTTTAGGGACCGGAAGAGTCCTTAAACCAAAATAGCTCGGCGGGCACTTCCGGGGCCGGCGCCCAGGGTTCCGGGAGGGTGCAGGCAGGAGAGGGAAAGGCAGCAGCGGCGGCAGCTGGAGGATGAAGAAGGAGCATGTGCTGCACTGCCAGTTCTCCGCGTGGTACCCGTTCTTCCGAGGCGTTACCATCAAGAGGTGAGATGGGAGGGGGTTCGCCCGGCCGACGGGCAAAAGGGAACTGCGACTTCTGAGCGAATCTTACTGCTATCCAAAAAAATGCAGGCCTTCTAGCGACTGCATGGGAGGGAGTGTGTCGAGAGGGAAGTAGATCAGCAATTGTCTG
>gene=chr10_12238122-12238466; species=panTro
CTTTAGGGACCGGAAGAGTCCTTGAACCAAAATAGGTCGGCGGGCACTTCCGGGACCGGAGCCCAGGGTTCCGGGAGGGTGTAGGCAGGAGAGGGAAAGGCAGCAGCGGCGGCAGCTGGAGGATGAAGAAGGAGCATGTGCTGCACTGCCAGTTCTCCGCGTGGTACCCGTTCTTCCGAGGCGTTACCATCAAGAGGTGAGATGGGAGGGGGTTCGCCCGGCCGACCGGCAAAAGGGAACTGCGACTTCTGAGCGAATCTTACTGCTATCCAAAAAAATGCAGGCCTTCTAGCGACTGCATGGGAGGGAGTGTGTCGAGAGGGAAGTAGATCAGCAATTGTCTG
>gene=chr10_12238122-12238466; species=papHam
CTTTAGGGACCGGAAGAGTCCTTGAACCAAAATAGCTCGGTGGGCACTTCCGGGGCCGGAGCCCAGGGTTCCGGGAGGGTGCAAGCAGGAGAAGGAAAGGCAGCGGCGGCGGCAGCTGGAGAATGAAGAAGGAGCATGTGCTGCACTGCCAGTTCTCCGCGTGGTACCCGCTCTTCCGAGGCGTTACCATCAAGAGGTGAGATGGGAGGGGGTTCGCCCGGCCTACCGGCCAAAGGGAACTGCGACTTGTGAGCGAATCTTACTGCCATCCAAAAAAATGCAGGCCTTCTAACGACTGCATGGGAGGGAGTGTGTCGAGAGGGAAGTAGGTAAGCAGTTGTCTG
>gene=chr10_12238122-12238466; species=ponAbe
TTTTAGGGACCGGAAGAGTCCTTGAACCAAAATAGCTCGGCGGGCACTTCCGGGGCCGGAGCCCAGGGTTCCGGGAGGGTGCAGGCAGGAGAGGGAAAGGCAGCGGCGGCGGCAGCTGGAGGATGAAGAAGGAGCATGTGCTGCACTGCCAGTTCTCCGCGTGGTACCCGTTCTTCCGAGGCGTTACCATCAAGAGGTGAGATGGGAGGGGGTTCGCCCGGCCGACCGGCCAAAGGGAACTGCGACTTCTGAGCGAATCTTACTGCCATCCAAAAAAATGCAGGCCTTCTAGCGACTGCATGGGAGGGAGTGTGTCGAGAGGGAAGTAGATCAGCAATTGTCTG
>gene=chr10_12238122-12238466; species=rheMac
CTTTAGGGACCGGAAGAGTCCTTGAACCAAAATAGCTCGGTGGGCACTTCCGGGGCCGGAGCCCAGGGTTCCCGGAGGGTGCAAGCAGGAGAGGGAAAGGCAGCGGCGGCGGCAGCTGGAGAATGAAGAAGGAGCATGTGCTGCACTGCCAGTTCTCCGCGTGGTACCCGCTCTTCCGAGGCGTTACCATCAAGAGGTGAGATGGGAGGGGGTTCGCCCGGCCTACCGGCCAAAGGGAACCGTGACTTGTGAGCGAATCTTACTGCCATCCAAAAAAATGCAGGCCTTCTAGCGACTGCATGGGAGGGAGTGTGTCGAGAGGGAAGTAGGTAAGCAGTTGTCTG
>gene=chr10_15138893-15139237; species=hg19
TAGAGACAGAGGGCTAAGATTCCAAAGCACTGAAAGGTAGAAACTGGGTTAGAAGAGAGAGGGGAGCACAAACGCCCGGAGAGAGCGAGCCCTCGGGATACCATTGGCTATAGGCTGGCCTCCGAACAACTGGACGGTCCAAGTCCTGAGCGTCTGGTTACCCGGGCAACCGCATGGTCTCGCGATACATACCTCGCGCCTGCGCACTGCCCCTGTAGCGGGGGTGGGGGGACCCGGTCCGGAGACTCCACCCCGGGGCCTAAACTCGAGTCTAAAAGATTGGGCCTCGTTGTGTCGTTTCCGGGTCGCGCGACGCTGTGGGCCGCTTTCCCCTCTCCGGAGTG
>gene=chr10_15138893-15139237; species=bosTau
---AGAGAG---GTTCAGA--ACCAGGCGCTGAAGGGCAGAAATTGGGTTAGAAAGGAGCGG-C---------GACGAGAGAGAACTAGCTTTTGGAGTCTAAC---CGGTACACTGGTCCT----CA---GGACAGACTGCAGAGCGGGCTGCCCGTTACCA-GGCAACTG-GAGATCTCGCGAGACACACCTTGCGCCTGCGCACTGCCACT------------GGAGGGCCTTTCCCAAAGCCTC--GCCCAGCTCCTAAAGTCCTACTCTGT---------------------CGCTACGGCCTGG-----------GCCGACTTTCCGGTTTGGGAGTG
>gene=chr10_15138893-15139237; species=calJac
CAGAGCTAGAGGGCTAAGACTCCAAGGCATTGAAAGGTAGAAACTGGGTTAGAAGACAGAGGGGAGCACAGAC-------------------------------------------GGCCTCTGAACAACTAGGCGGTCCAAAGCCTGAGCGTCTGGTTACCCGAGCAACCGCCTGGTGTCGTGATACCGACCTTGCGCCTGCGCACTGCCGCTGTAGGGGG-----------CCAGTCCGGAGCTTCCACCCCGGGGCGTAAACTCGTGTCTAAAAGATGCGGCCTCAATGTGTAGTTTCTGGGCCACGGGACGCTCTGAGCCGCTTTCCCCTCTCCAGAGTG
>gene=chr10_15138893-15139237; species=canFam
AAGAGGGAGCGAGCCAAGGCTCCCGGGAGCAGAGAGGTAGAGACTGGATTAGAAGCGAGAGGGC---------GGCATGTGACAAACAG-CTTCGGGGGACGAC-------CGACGAGCCCTCACACC----AGCCACCGAGACCGAGAGCGACGCGTTACCACGACAACCGTGAAGTCTCGCGAGGCTCGCACTGCGCCTGCGCGCTGCCGCGGTG------------GGGCGCAGCCCTGAGCCTCCGGCCCCGATCCCGGACTCCGCTTTTGT---------------------GGCTCGGGCCTTG-GACGCTGTGGGCCGACTCTCCCCACCGTGAGTG
>gene=chr10_15138893-15139237; species=equCab
AGGAGCGAGAGGGCTGAGGCTGCCAGGCGCGGAAAGGGAGAAACTGGGGTTGAAAGGAGAGGAT---------GCCGTGACAGGAACGGCCTGCAGGACGTTAC-GGCAGTACACAGGCCCCCAGAGC----AGGGAAGGGGAACGCGAGCGACGGGTTACCAGGGCAACCGTGCGGTCTCGCGAGACAGACACTGCGCCTGCGCACTGCAGCCCGA------------AGACACTTTCCCGAGCCTCCACCCCCGCTCCCGAGCTTCATTTCCAGACGTCCGGGGTCTATCTG--GGGTTCTGGCCTTGGGACGC-GGGGCCCGACCTTTTCCATCGGGAGGG
>gene=chr10_15138893-15139237; species=gorGor
TAGAGACAGAGGGCTAAGATTCCAAAGCACTGAAAGGTAGAAACTGCGTTAGAAGAGAGAGGGGAGCACAAACGCCCGGAGAGAGCGAGCCCTCGGGATACCATTGGCTATAGGCTGGCCTCCGAACAACTGGACGGTCCAAGTCCTGAGCGTCTGGTTACCCGGGGAACCGCATGGTCTCGCGATACATACCTCGCGCCTGCGCATTGCCCCTGTAGCGGGGGTGGGGTGGCCCGGTCCGGAGACTCCACCCCGGGGCCTAAACT--AGTCTAAAAGATTGGGCCTCGTTGTGTCGTTTCCGGGTCGCGCGACGCTGTGGGCCGCTTTCCCCTCTCCGGAGTG
>gene=chr10_15138893-15139237; species=panTro
TAGAGACAGAGGGCTAAGATTCCAAAGCACTGAAAGGTAGAAACTGGATTAGAAGAGAGAGGGGAGCACAAACGCCCGGAGAGAGCGAGCCCTCGGGATACCATTGGCTATAGGCTGGCCTCCGAACAACTGGACGGTCCAAGTCCTGAGCGTCTGGTTACCCGGGCAACCGCATGGTCTCGCGATACATACCTCGCGCCTGCGCGCTGCCCCTGTAGCGGGGGGGGGGGGACCCGGTCCGGAGACTCCACCCCGGGGCCTAAACTCGAGTCTAAAAGATTGGGCCTCGTTGTGTCGTTTCCGGGTCGCGCGACGCTGTGGGCCGCTTTCCCCTCTCCGGAGTG
>gene=chr10_15138893-15139237; species=papHam
TAGAGATAGAGGGCTAAGACTCCCAGGCACTGAAAGGTAGAAACTGGGTTATAAGGGAGAGGGGAGCACAGACGCCCGGAGAGAGCCTGCCCTCGGGATACCACTGGCGGTAGGCTGGCCTCCGAACAACTAGAAGGTCCAAGCCCTGAGCATCTGGTTACCCGGGCAACTTTATGGTCTCGCGATACAGACCTCGCGCCTGCGCACTGCCGCTGTAGGGGG----------CCCGGTCCGGAGCCTCCACCCCGGGGCCTAAACTCGAATCTAAAAGATGGGGCCTCGTTGTGTTGTTTCCGGGCCGCGCGACGCTGTGGGCTGCTTTCCCCTTTCTGGAGTG
>gene=chr10_15138893-15139237; species=ponAbe
TAGAGATAGAGGGCTAAGACTCC----------AAGGTAGAAACTGGGTTAGAAGAGAGAGGGGAGCACAAACGCCCGGAGAGAGCGAGCCCTGGGGATACCATTGGCTATAGGCTGGCCTCCGAACAACTGGACGGTCCAAGTCCTGAGCGTCTGGTTACCCGGGCAACCGCATGGTCTCGCGGTACAGACCTCGCGCCTGCGCACTGCCGCTGTAGGGGGGG---------CCGGTCCGGAAACTCCACCCCGGGGCCTAAACTCGAGTCTGAAAGATGAGGCCTCGTTGTGTCGTTTCCGGGTCGCGCGACGCTGTGGGCCGCTTTCCCCTCTCCGGAGTG
>gene=chr10_15138893-15139237; species=rheMac
TAGAGATAGAGGGCTAAGACTCCCAGGCACTGAAAGGTAGAAACTGGGTTATAAGAGAGAGGGGAGCACAGACGCCCGGAGAGAGCCTGCCCTCGGGATACCACTGGCGGTAGGCTGGCCTCCGAACAACTAGAAGGTCCAAGCCCTGAGCGTCTGGTTACCCGGGCAACTTTATGGTCTCGCGATACAGACCTCGCGCCTGCGCACTGCCGTTGTAGGGGG----------CCCAGTCCGGAGCCTCCACCCCGGGGCCTAAACTCGAATCTAAAAGATGGGGCCTCGTTGTGTTGTTTCCGGGCCGCGCGACGCTGTGGGCTGCTTTCCCCTTTCCGGAGTG
>gene=chr10_16858933-16859277; species=hg19
CCAGCTCATCCACGGGAGAGTCCTGCCCGAGAACTCACAGAGGCCGTTGACATCCAGCATGTTGGAGATGCCCCGGTCACTCATGTCCACCTCGGGCTGGTTCTTCTCCCGGCTCTCCTCCACCAACTTCTTCAGAGACTTGGACATGGTCTGCACCGAACAACAACAAAGCACGTGGGCGATGACAGCAAGCGCAGAGGCGGAAAGGCAAGAGGCCTTCGCTGCCACTCTGAGGCTTCCCCAGGGTTGGAGCGGGTGGGCGTCCGAGGGCGTCCCAGGGGCTGGTCCGGGTGCGGGGAGGGGATGGAGTGGGAAGGGTTCAGCCCCGCTGCGGCCACGCAGCG
>gene=chr10_16858933-16859277; species=bosTau
CC----TCTCCGAGAGGAAGGCCCT-CGGAGAACTTACACAGGCCGTTGATGTCCAGCATGTTAGAGATGCCTCGGTCACTCATGTCCACTTCCGGCTGGTTCTTCTCCCGGCTCTCTTCCACCAACTTTTTCAGAGACTTGGACATGACCTGTACCAAATAACAA---AGCACGTGGGCGACGGC-----GTGCAAGGAGAGAAATGAGCGAGCCCCCAGCTGACACTCTCCAGTTTTCCCCAGGTGCTGGGAAGTGGGCAGCGGCGGGAGGTCTGGGAACAA-----------GGAGGGGGTTGAAGTGGGGAGGGTCCAGCACCATTCCCGCCGCGGAG--
>gene=chr10_16858933-16859277; species=calJac
GCAGCTCATCCACGGGAGGGTCCTGCCCGAAAACTCACACAGGCCGTTGACATCCAGCATGTTGGAGATGCCCCGGTCACTCATGTCCACTTCGGGCTGGTTCTTCTCCCGGCTCTCCTCCACCAACTTCTTTAGGGACTTGGACATGGTCTGCAGCAAACAACAACAAAGCACGTGGGCGATGGCAGGAAGGTCAGGAGCGGA-----AAGAGGCCTTGGCTGCCACTCTGGGGCTTCCCCAGGGTTGGAGAGGGTGGGCGTCCGAGGGCGTCCCCGGAGCTGGTCCGGGTGCTGGAAGAGAATGGAGTGGGAAGGATCCAGCCCCGATCCGGCCACGCAAAG
>gene=chr10_16858933-16859277; species=canFam
CAGGCCCC------GGGAGGGCGCG-CCCCGCACTTACACAGGCCGTTGACGTCCAGCATGTTGGAGATGCCCCGGTCACTCATGTCCACTTCCGGCTGGTTCTTCTCCCGGCTCTCCTCCACCAACTTTTTCAGGGACTTGGACATGTTCTGGAGCAAACGACAACAGAGGAGGTgggcgacggc-------gcgggggttgggttgggggggccgggggttgggg-----------------gggctcggc------------gcgggcgccccgggcg------------------gggggc---------gGCGTCC-GCACCGCTCCG--GGCGCTCAG
>gene=chr10_16858933-16859277; species=equCab
CCAGCTCCTCCAAGGGGAACGCCCT-CCGAGCACTTACACAAGCCGTTGACATCCAGCATGTTGGAGATGCCCCGGTCACTCATGTCCACTTCCGGCTGGTTCTTCTCCCGGCTCTCCTCCACCAACTTTTTCAGGGACTTGGACATGATCTGTACCAAACAACAACAAAGCACGTGGGCGACGGC-----GTGCAGAGACAGAAAGGAGAGAAGCCCTGGCTGGCGCTTTCTGTTTTTCCCCTGGTCCTGGAAAGTGGGCATCAGCGGGCGGTCCGGGTGCAG-----------GGAGGGGGATGGAGTGGGAAGGGTCCAGCACCACTCCGGACGCGCGGAG
>gene=chr10_16858933-16859277; species=gorGor
CCAGCTCATCCACGGGAGGGTCCTGCC-GAGAACTCACA-AGGCCATTGACATGCAGCAT-TTGGAGATGCCCCGGTCACTCATGTCCACTTCGGGCTGGTTCTTCT-CCGGCTCTCCTCCACCAACTTCT-CAGAGACTTGGACATGGTCTGCACCAAACAACAACAAAGCACGTGGGCGATGGCACCAAGTGTAGGGGCGGA-AGGAAAGAGGCCTTCGCTGCCACTCT------------GGGTTGGAGAGGGTGGGCGTCCGAGG-CGTCCCCAGGGCTG------------------------------------------------------------
>gene=chr10_16858933-16859277; species=panTro
CCAGCTCATCCACGGGAGGGTCCTGCCCGAGAACTCACAGAGGCCGTTGACATCCAGCATGTTGGAGATGCCCCGGTCACTCATGTCCACTTCGGGCTGGTTCTTCTCCCGGCTCTCCTCCACCATCTTCTTCAGAGACTTGGACATGGTCTGCACCAAACAACAACAAAGCACGTGGGCGATGACAGCAAGCGCAGGGGCAGAAAGGAAAGAGGCCTTCGCTGCCACTCTGAGGCTTCCCCAGGGTTGGAGCGGGTGGGCGTCCGAGGGCGTCCCAGGGGCTGGTCCGGGTGCGGGGAGGGGATGGAGTGGGAAGGGTTCAGCCCCGCTGCGGCCACGCAGCG
>gene=chr10_16858933-16859277; species=papHam
CCGGCTCATCCACGGGAGGGTCCTGCCCGAGAACTCACAGAGGCCGTTGACATCCAGCATGTTGGAGATGCCCCGGTCACTCATGTCCACTTCTGGCTGGTTCTTCTCCCGGCTCTCCTCCACCAACTTCTTCAGAGACTTGGACATGGTCTGCACCAA---ACAACAAAACACGTGGGCGATGGCAGCAAGCGCAGGGACGGAAAGGAAAGAGGTCTTCGCTGCCACTCTGAGGCTTCCCCAGGGTTGGAGCGGGTGGG----------CGTCCCAGGGGTTGGTCCGGGTGCGGGGAGGGGATGGAGTGGGAAGGGTCTAGCCCCGCTCCGGCGACGCAGCG
>gene=chr10_16858933-16859277; species=ponAbe
CCAGCTCATTCACGGGAGGGTCCTGCCCGAGAACTCACAGAGGCCGTTGACATCCAGCATGTTGGAGATGCCCCGGTCACTCATGTCCACTTCGGGCTGGTTCTTCTCCCGGCTCTCCTCCACCAACTTCTTCAGAGACTTGGACATGGTCTGCACCAAACAACAACAAAGCACGTGGGCGATGACAGCAAGCGCAGGGGCGGAAAGGAAAG-GGCCTTCGCTGTCACTCTGGGGTTTCCCCAGGGTTGGAGCGGGTGGGCGTTCGAGGGCGTCCCAGGGGCTGGTCCGGGTGCGGGGAAGGGATGGAGTGGGAAGGGTTCAGCCCCGCTGCGGCCACGCAGCG
>gene=chr10_16858933-16859277; species=rheMac
--------------------------------------------------------------------------------------------------------------------------------------------------------------------------------------------------------------------------------------------------------------------------------------------------------------------------------------------------------
>gene=chr10_23460383-23460470; species=hg19
AGGCTCGGCCTTTACCTTCAGCACCAAGGCCAGCGCACCTGGCTCCACGAGGCTCCCAGAACCTTCGCCATTCCGGGACTCTCATGC
>gene=chr10_23460383-23460470; species=bosTau
AGGCCTGGCCGCTACCTTCAGCACCAAGGCCAGCGCACCTGGCTCTTTCGGGATCCCCCAACTTTCCCCATTGCAGAACTCTCACGC
>gene=chr10_23460383-23460470; species=calJac
AGGCTCGGCCTTTACCTTCAGCACCAAGGCCAGCGCACCTGGCTCCACGGTACTCCCAGAACCTTCGCCATTCCGGGACTCTCATGC
>gene=chr10_23460383-23460470; species=canFam
AGGCGGGGCCTTTACCTTCAGCACCAAGGCCAGCGCACCTGGCTCTTGTGGGCTCTCCTCC---TCCTCACTCGGGGACT--CACGC
>gene=chr10_23460383-23460470; species=equCab
AGGCGTGGCCTTTAGCTTCAGCACCAAGGCCAGCGCACCTGGCCTGTCGGGGGTCCCCGCACCTTCCTCGTTCGGGAACT--CACGT
>gene=chr10_23460383-23460470; species=gorGor
AGGCTCGGCCTTTACCTTCAGCACCAAGGCCAGCGCACCTGGCTCCACGAGGCTCCCAGAACCTTCGCCATTCCGGGACTCTCATGC
>gene=chr10_23460383-23460470; species=panTro
AGGCTCGGCCTTTACCTTCAGCACCAAGGCCAGCGCACCTGGCTCCACGAGGCTCCCAGAACCTTCGCCATTCCGGGACTCTCATGC
>gene=chr10_23460383-23460470; species=papHam
AGGCTAGGCCTTTACCTTCAGCACCAAGGCCAGCGCACCTGGCTCCGCGGGGCTCCCAGAACCTTCACCATTCCGGGACTCTCATGC
>gene=chr10_23460383-23460470; species=ponAbe
AGGCTCGACCTTTACCTTCAGCACCAAGGCCAGCGCACCTGGCTCCGCGAGGCTCCCAGAACCTTCGCCATTCCGGGACTCTCATGC
>gene=chr10_23460383-23460470; species=rheMac
AGGCTAAGCCTTTACCTTCAGCACCAAGGCCAGCGCACCTGGCTCCGCGGGGCTCCCAGAACCTTCACCATTCCGGGACTCTCATGC
>gene=chr10_26986662-26987006; species=hg19
GGCGGCGCGGCTGCTCCTGGAAgccggcggcgcggagccccgggcccggctcccccggccgTGCGGGACCGTTGGGGCCGAGCGCCGCTGCCGAAGTCCGCGCGCAGGTGAGGTTGGGAGGCGCGCGCCCGGCGGGGCTCAGAGGTCACGGCTCCAATGACAGCAGTGGGCGGAATGAATGGGAGCGGGGAGCACGTGCGTCGCGACGCGGGGGCGCGcggggtagctccggggtagctccggggtGGGACTCCGGAGCTGAGGGGTGCTCGCGGTGGGACGGAGCCGCGCGTTGGACTGAAGTAGGGGCGCCCTACACGGGGTTGCAGAAAGCGGTGTCCTGG
>gene=chr10_26986662-26987006; species=bosTau
GGCGGCGCGGCTGCTCTTGGAGGCCGGCGGCGCGGAGCCCCGGGCCCAACTCCGCCGGCCGCGCGGCACTGTATGCGCCGCGGgctgccgccgtcgccCGCGCGCAGGTGAGGCTGGGGAGCGCACGCCCGGCCGGACTCAGAGGTCACGGCGCCAATGACAGCGGGCCGCGGAATGAATGGGGGCAAGCTGCACGCGCGACGGG---CGGGGAC-CG-----------TGGGGCCGCGCTGGGATGCCACCCTGGGCTGGCGGAGCTCGGACCGAGGGTTGGCGCCTGGCGGCCGCCTGAATTAACAGTACCCCACGCTGGTCT--GTAGAGCGATGTCCT-G
>gene=chr10_26986662-26987006; species=calJac
GGCGGCGGGGCTGCTCCTGGAGGCCTGCGGCTCGGAGTCCAGAGCCCGGCTCCCCCGGCCTTGCGGGGCAGCCGGGGCCGCGCGCCGCTGCAGACGCTTGCTCGCAGGTGAGGTCCCGAGGCGCGTGTCTGGCTGGGCGCAGAGGTCAAGGCACCAATGACAGCCGCGGGCGGAATGAATGGGAGCGGGGAGCGCGTGCGCCGGAGCTCCGGGACGCC-----------GGGGGTCTCTCCGGGATGCGACTCCGGAGCGGAGGGGTGTCCGCGGTGGGACGGAGCCGCGCATTGGACTGAAG----------------------GATGAAAGCGGTGTCCTGG
>gene=chr10_26986662-26987006; species=canFam
-------------------------------------------------------------------------------------------------------------------------------------------------------------------------------------------GGCGGCACGTGCGTCGGG---GCGGG----G-----------GGGGGTCGCGCTGCTGTGAGACCTCGGACCCGCTG--------TGCAGCGGCGGCGCGGGGCGGCTCCCTGAAGTCGGGACGCCTGGCTGGAGCCT--GCAGAGCGTGGAcccgg
>gene=chr10_26986662-26987006; species=equCab
--------------------------------------------------------------------------------------------------------------------------------------------------------------------------------------------------------------------------------------------------------------------------------CGGAGGGTGGGCGCTGAGCATCGGCCTGAAGTCGGGGCACCCCGCTCG-GACT--TCAGAGCGGCGTCCTGG
>gene=chr10_26986662-26987006; species=gorGor
GGCGGCGCGGCTGCTCCTGGAGGCCGGTGGCACGGAGTCCCGGGCCCGGCTCCCCCGGCCGTGCGGGACCGTCGGGGCCGAGCGCCGCTGCCGATGTCCGCGCGCAGGTGAGGTTGGGAGGCGCGCGCCCGGCGGGGCTCAGAGGTCACGGCTCCAATGACAGCAGTGGGCGGAATGAATGGGAGCGGGGAGCACGTGCGTCGCGACGCGGGGGCGCA-----------CGGGGTAGCTCCGGGGTGGGACTCCGGAGCTGAGGGGTGCCCGCGGTGGGACGGAGCCGCGCGTTGGACTGAAGTAGGGGCGCCCTACACGGGGTTGCAGAAAGCGGTGTCCTGG
>gene=chr10_26986662-26987006; species=panTro
GGCGACGCGGCTGCTCCTGGAGGCCGGCGGCGCGGAGCTCCGGGCCCGGCTCCCCAGGCCGTGCGGGACCGTCGGGGCCGAGCGCCGCTGCCGACGTCCGCGCGCAGGTGAGGTTGGGAGGCTCGCGCCCGGCGGGGCTCAGAGGTCACGGCTCCAATGACAGCAGTGAGCGGAATGAATGGGAGCGGGGAGCACGTGCGTCGCGACGCGGGGGCGCAcggggtagctccggggtagctccggggtGGGACTCCGGAGCTGAGGGGTGCCCGCGGTGGGACGGAGCTGCGCGTTGGACTGAAGTAGGGGCGCCCTACACGGGGTTGCAGAAAGCGGTGTCCTGG
>gene=chr10_26986662-26987006; species=papHam
GGCTGCGCGGCTGCTCCTGGAggccggcggcgcggagccccgggcccggctgccccggccTTGCGGGACCGCGGGGGCCGCAGGCAGCTGCGGACGCCCACGCGCAGGTGAGGTTGGGAGGCGCGCGCCCGGCGGGGCTCAGAGGTCACGGCTCCAATGACAGCGGCGGGCGGAATGAATGGGAGCAGGGAGCACGTGCATCGCGACGCGGGGGCGCA-----------CGGGGTAGCTCCGGGGTGGGACTCCAGAGCGGAGGGGTGCCCGCGGTATGACGGAGCCGAGCGTTGGATTGAAGTAGGGGCGCCCTACACGGGGTTGCAGAAAGCGGTGTCTTGG
>gene=chr10_26986662-26987006; species=ponAbe
GGCGGCGCGGCTGCTCCTGGAGGCCGGCGGCGCGGAGCCCCGGGCCAGGCTCCCCCGGCCTTGCGGGACCGCCGGGGTCGCGTGCAGCTGCCGACGTCCGCGCGCAGGTGAGGTTGGGAGGCGCGCGTCCGGCGGGGCTCAGAGGTCGCGGCTCCAATGACAGCAGTGGGCGGAATGAATGGGAGCGGGGAGCACGTGCGTCGCGACGCGGGGGCTCA-----------CGGGGTAGCTCCGGGGTGGGACTCCGGTGCGGAGGGGTGCCCGCAGTGGGACGGAGCCGCGCGTTGGACTGAAGTAGGGGCGCCCTACACGGGGTTGCAGAAAGCGGTGTCCTGG
>gene=chr10_26986662-26987006; species=rheMac
GGCTGCGCGGCTGCTCCTGGAggccggcggcgcggagccccgggcccggctgccccggccTTGCGGGACCGCGGGGGCCGCAGGCAGCTGCGGACGCCCATGCGCAGGTGAGGTTGGGAGGCGCGCGCCCGGCGGGGCTCAGAGGTCACGGCTCCAATGACAGCGGCGGGCGGAATGAATGGGAGCAGGGAGCACGTGCATCGCGACGCGGGGGCGCA-----------CAGGGTAGCTCCGGGGTGGGACTCCAGAGCGGAGGGGTGCCCGCGGTATGACGGAGCCGAGCGTTGTATTGAAGTAGGGGCGCCCTACACGGGGTTGCAGAAAGCGGTGTCTTGG
>gene=chr10_32635011-32635355; species=hg19
AAAGTAAGTCTTATCTTCTAGAAAAGTAAGTCGTCCGGGCAAACACGCTGCACCCTCGACATTTCCTTGCAGAGGGGGAGAAAAGCCTCATAGAGCAGCAGGCGACATGACATGCCCGTCTGAGGCTCCACGTGGGGGCTGCACTGAGCCCAACAAGCTTCCCAGACCATGGGGCAATCAAATTCCCCGACTGTGCACAGAACCTGCGCTCCCGGCCCGGGCAGCGGCGCGCAGGCCGCAGTGGCCCTGGAGCGCCACCCAGCGGCCCACGGAGAGGCCTGTAGGCGGGTCCTCCACGGCTCCCGACTCGCCGCACCCCCACAGCCACCCAGCCCGTTCCCCTC
>gene=chr10_32635011-32635355; species=bosTau
AGG-CAGGTCGGCTCT--------------------GGGCTGGCTCGCCGG--CCCGGACCTTCCGCTGCAGGACGCCT-----GCCGCCCCCGCCCG---------------GCCTCTCGGCGGGTCCACGTGGG----CCGCGCAGCCCTGCCAGCC-TGCGGGCCGCCGA-GAGAGCACGGCCACCCGAGCGCCCGGAACCTGCGCTCCCGGCGCCGGCGGC-GCGCGAAGGCCGAGCCGGCCCCAGAGCGCCACCCAGCGGCCCGCCGAGAGGCCTGCAGGCAGGGCCTccgcggccc---ggccgccgcacccc--tcgccgccc-gcccgcTCCC-TC
>gene=chr10_32635011-32635355; species=calJac
AGAATAAGTCTTATCTTCTAGGAAAGTAAGTCGTCTGGGCAAACACGCAGCACCCTCGACATTT----------------------------------------------------------------------------------------------------------------------------------------------------------------------------------------------------------------------------------------------------------------------------------------
>gene=chr10_32635011-32635355; species=canFam
AAA-CCAGGGTCCTCCCCTCCGACAGTCAGGCGTCCCGGCGCACACCCGGGACCCCCGGCATGCTGCTGCGGGGCGAGG-----GACCCCCGGACCT-------------------------AGA---------------GCTCGGAGCCCGGCTA----TCTACACCACCTG-------------CCCCCGGAGCCTGGAACCCGCGCTCCCAgcgccggccgc-gcgcggaggcccaggcggcccTGGAACGCCACCCAGCGGCCTGCGGAG-GGGCTGCAGGCGGGCGCACCGCGGCTCCCGGCTC-CCGCACCCCCACCGCCGCCCAGCCCGCTCCCCTC
>gene=chr10_32635011-32635355; species=equCab
GAA-GAGGTCTCATCTTCCAGGAAAGC-----------------------------------------------------------------------------------------------------------------------------------------------------------------------------------------------------------------------------------------------------------------------------------------------------------------------------
>gene=chr10_32635011-32635355; species=gorGor
AAAGTAAGTCTTATCTTCTAGAAAAGTAAGTCGTCCGGGCAAACACGCTGCACCCTCGACATTTCCGTGCAGAGGGGGAG-AAAGCCTCATAGAGCAGCAGGCGACATGACATGCCCGTCTGAGGCTCCACGTGGGGGCTGCACTGAGCCCAACAAGCTTCCCAGACCATGGGGCAATCAAATTCCCGGACTGTGCACAGAACCTGCGCTCCCGGCCCGGGCAGTGGCGCGCGGGCCGCAGTGGCCCTGCAGCGCCACCCAGCGGCCCACGGAGAGGCCTGCAGGCGGGTCCTCCACGGCTCCCGACTTGCCGCACCCCCACAGCCACCCAGCCCGTTCCCCTC
>gene=chr10_32635011-32635355; species=panTro
AAAGTAAGTCTTATCCTCTAGAAAAGTAAGTCGTCCGGGCAAAAACGCTGCACCCTCGACATTTCCTTGCAGAGGGGGAGAAAAGCCTCACAGAGCAGCAGGCGACATGACATGCCCGTCTGAGGCTCCACGTGGGGGCTGCACTGAGCCCAACAAGCTTCCCAGACCATGGGGCAATCAAATTCCCCGACTGTGCACAGAACCTGCGCTcccggcccgggcagcggcgcgcgggccgcAGTGGCCCTGGAGCGCCACCCAGCGGCCCACGGAGAGGCCTGCAGGCGGGTCCTCCAAGGCTCCCGACTCGCCGCACCCCCACAACCACCCAGCCCGTTCCCCTC
>gene=chr10_32635011-32635355; species=papHam
AGAATAAGTCTTATCTTCTAGGAAAGTAAGTCGTCCGGGCAAACACACTGCACCCTCGACATTTCCTTGCAGA-GGGGAGAAAAGCCTCAGAGAGCCGCAGGCAACATGACATGCCCGTCTGAGGCTCCACGTGGGGGCTGCACTGAGCCCAACAAGCTTCCCAGGCCATGGGGCAATCAAATTCCCCGACTGTGCAGAGAACCTGCGCTCCCGGCC--------------------------------------------------CACGGAGAGGCCTGCAGGCGGGTCCTCCACGGCTCCCGGCTCGCCGCACCCCCACCGCCACCCAGCCCGTTCCCCTC
>gene=chr10_32635011-32635355; species=ponAbe
AGAGTAAGTCTCATCTTCTAGAAAAGTAAGTCGTCCAGGCAAACACGCTGCACCCTCGACATTTCCTTGCAGAGGGGGAGAAAAGCCTCATAGAGCCGCAGGCAACATGACACGCCCCTCTGAGGCTCCACGTGGGGGCTGCACTGAGCCCAACAAGCTTCCCAGGCCATGGGGCAATCAAATTCCCCGACTGTGCACAGAACCTGCGCTcccggcccgggcagcggcgcgcgggccgcAGTGGCCCTAGAGCGCCACCCAGCGGCCCACGGAGAGGCCTGCAGGCGGGTCCTCCACGGCTCCCGACTCGCCGCACCCCCACAGCCACCCAGCCCGTTCCCCTC
>gene=chr10_32635011-32635355; species=rheMac
AGAATAAGTCTTATCTTCTAGGAAAGTAAGTCGTCCGGGCAAACACACTGCACCCTCGACATTTCCTTGCAGA-GGGGAGAAAAGCCTCATAGAGCCGCAGGCAACATGACATGCCCGTCTGAGGCTCCACGTGGGGGCTGCACTGAGCCCAACAAGCTTCCCAGGCCATGGGGCAATCAAATTCCCCGACTGTGCAGAGAACCTGCGCTcccggcccgggcagcggcgcgcgggccgcAGTGGCCCTAGAGCGCCACCCAGCGGCCCACGGAGAGGCCTGCAGGCGGGTCCTCCACGGCTCCCGGCTCGCCGCACCCCCACCGCCACCCAGCCCGTTCCCCTC
>gene=chr10_33269416-33269760; species=hg19
CGAAGCTACTGGCTGAGCTTCTGCCCTAGGTGCGTCTCCTGCGTGCAGCGTTGCTGCAAGGCCTGGCAGCTTCTAGGAGCCTACACCTCTGTCATCGCCTTCGGGGAGGGATAGGGCTAGGAGCTCTGTGCGGAACCGCGTCCAGCCGCCGACTCACTGACACATCACAATGAGTCACGTGCTCTGTGCACCGGGCGGATTTGTCAGATCCGCTGCTGCATCACGGCTCGGCAGGGCTCTCTGGGTTCTCAGTGCCCTCCTAGGTCTGCAATGCAGTGCGGGAGAGGAGGAATATGGGCTTGTGGGGGCAGGGGCAGCGCCCGGACTCCTCCCGGGGCAGGACT
>gene=chr10_33269416-33269760; species=bosTau
----------GCCTGGGCTTCAGCTGA---TGTGTGT-----------------------------CTGCTACCTTGACCCTCTAGCTCT-TCCCTGCCTGTGGGGAGCGCC--GGCAGCGAGCTGTGTGTGCAG-AGCG--CGGCCCCTGAGTCAGCGTTACCTCACCCTGA-----------------------------GTCAGATCTGCTCCCGCATCACCGCGTGGGGCGGCTCCGCTCATCCTCAGCCC-CTCCCAGCGCTCCAGT-CTGCGCAGGAAAGGAGGGGTGT-CGCTG---GGAGCAGG-CT-----------TGCTCCTGCAGCAGGAAC
>gene=chr10_33269416-33269760; species=calJac
AGAGGCTACTGGCTGAGCTTCTGCAGTGGGCGCGTCTCCTGCGTGCAGCGCGGTTGCAAGGCCTGGCGGCTTCTAAGAGCCTACACCTCTGTCATCGCCTTCGGGGAGGGATGGGGCTAGGAGCGCAGTGCGGAACCCCGGCCAGCCACCGAGTCACTGACACATCACGATGAGTCAGATGCTCTGTGTGCCGGGCGGATTTGTCAGATCCGCTGCTGCATCCCGGCCTGGCAGGGCTCGCTGGGTTCTCAGTGCCGTCCTAGCTCTGCAATGCAGCGC---------GGAACTGGGGCTTGTGGGGGCGGCTG-----------CTCCTCCCGGAGCAGGACT
>gene=chr10_33269416-33269760; species=canFam
CGGGGCTACTGCCTGAGCTTCAGCTGTGGGTGTGTCTCCC-----CAGTGCCT------------GGAGCTTATTTGAGACTCC-TCTCG-GTACCACCTTCTGGGAGTGCT-GAGCTGTGAGCTCTGAGTGGGG-AGTGTCCAGCCACTGAGTCACTGTTATACTGCTATGAATCACATTCTATTGGCACCAGACTCATTCATCAGATCTGCTGCCCTATCACGACTCAGTACCGCTCAATCGG---TCAGTGGTCTTCTAGCTTTGCTGGGCTGTGCAGGTAAGGAGGAGCGTGGG------ATGGAGGAAGC-----------TGCTCCTGGAGCA-----
>gene=chr10_33269416-33269760; species=equCab
CGAGGCTACCGCCTGAGCTTCAGCTGTAGGTGTGTCTCCTGCACGCAGTGTCTCCACCAGGTGTGGTGGCTTCCTTGAGCCAACATCCTG-TTACTGCCTTCAGGGTGTGCTGGGGCTGTGAGCTCTGCATGGGATAGCATCCAGCTACTGAGTCACTGTTACAGAGCT-TGAGTCAGATTACCTTGGCACTAGACTGATTTGTCAGATCTGCTGATTCATCACGACTTGAGAGTGCTCCATTGGTCTTCAGTGCCCAGCTAGTTCTACAGGGCTGTGTAGGAAAGGAGGAGCGTGGGGCC-TCAGGGCAGGGCC-----------TCTTCCTGGAGCAGGACT
>gene=chr10_33269416-33269760; species=gorGor
--------------------------------------------------------------------------------------------------------------------------------------------------------------------------------------------------------------------------------------------------------------------------------------------------------------------------------------------------------
>gene=chr10_33269416-33269760; species=panTro
CGAAGCTGCTGGCTGAGCTTCTGCCCTAGGTGCGTCTCCTGCGTGCAGCGTTGCTGCAAGGCCTGGCAGCTTCTAGGAGCCTACACCTCTGTCATCGCCTTCGGGGAGGGATAGGGCTAGGAGCTCTGTGCGGAACCGCGTCCAGCCGCCGAGTCACTGACACATCACGATGAGTCACGTGCTCTGTGCACCGGGCGGATTTGTCAGATCCGCTGCTGCATCACGGCTCGGCAGGGCTCTCTGGGTTCTCATTGCCGTCCTAGGTCTGCAATGCAGTGCAGGAGAGGAGGAATATGGGCTTGTGGGGGCAGGGGCAGCGCCCGGACTCCTCCCGGGGCAGGACT
>gene=chr10_33269416-33269760; species=papHam
CGAAGCTACTGGCTGAGCTTCTGCCGTAGGTGCGTCTCCTGCGAGCAGCGTTGCTGCAAGGCCTGGCCGCTTCTAGGAGCCTACACCTCTGTCATCGCCCTCGGGGAGGGATGGGGCTAGGAGCTCTGTGCGGAACCGCGTCCAGTCACCGAGTCACTGACACATTACGATGAGTCAGGTGCTCTGTGCAACGGGCGGATTTGTCAGATCCGCTGTTGCATCAAGGCTCGGCAGGGCTCAGTGGGTTCTCAGTGCTGTCCTAGCTCTGCAATGCAGTGCGGGAGAGGAGGAATATGGGCTTGTGGGGGCAGGGGCAGCGCCCGCACTCCTCCCGGGGCAGGACT
>gene=chr10_33269416-33269760; species=ponAbe
CGAAGCTACTGGCTGAGCTTCTGCCCTAGGTGCGTCTCCTGCGTGCAGCGTTGCTGCAAGGCCTGGCAGCTTCTAGGAGCCTACACCTCTGTCATCGCCTTCGGGGAGGGATAGGGCTAGGAGCTCTGTGCGGAACCGCGTCCAGCCACCGAGTCACTGACACATCACGATGAGTCAGGTGCTCTGTGCACCGGGCGGATTTGTCAGATCCGCTGCTGCATCACGGCTCGACAGGGCTCTCTGGGTTCTCAGTGCCGTCCTAGGTCTGCAATGCAGTGCGAGAGAGGAGGAATATGGGCTTGTGGGGGCAGGGGCAGCGCCCCGACTCCTCCCGGGGCAGGACT
>gene=chr10_33269416-33269760; species=rheMac
CGAAGCTACTGGCTGAGCTTCTGCCGTAGGTGCGTCTCCTGCGAGCAGCGTTGCTGCAAGGCCTGGCCGCTTCTAGGAGCCTACACCTCTGTCATCGCCCTCGGGGAGGGATGGGGCTAGGAGCTCTGTGCGGAACCGCGTCCAGTCACCGAGTCACTGACACATCACGATGAGTCAGGTGCTCTGTGCACCGGGCGGATTTGTCAGATCCGCTGCTGCATCAAGGCTCGGAAGGGCTCTCTGGGTTCTCAGTGCGGTCCTAGCTCTGCAATGCAGTGCGGGAGAGGAGGAATATGGGCTTGTGGGGGCAGGGGCAGCGCCCGGACTCCTCCCGGGGCAGGACT
>gene=chr10_43278014-43278358; species=hg19
CCGCGGAAGTTGAGGCCGCGGATTCCGAGGGCGGGGTGGAGAGGAATCTGGAAGGACCTGGACCCGGTGGAACGCACTGCGCGGACGGCGCCTGCGTCCGCACTCAGCTGTTCAGCCCTCTTTCTTCAGGCTCTCCCCTGAAAGCCGTCCCCATGCCGGTCTCTTTTTTCTGCCTTCTTGTTTCCCTCCGGCGAGTCAGCGCGACTGTGAATTTCCGTTTCCGGCGGTGTCCATGCTGACCTGAGGAGTCGCGGCTGCGAGCAGGTTCGGTGCTGCGGGTTGGGGTAGGCGGCGGTGGGGTCCCTGGTTCTGGGGCACTGGGAAGATCGCGAGTCGTGCGTGTG
>gene=chr10_43278014-43278358; species=bosTau
TCGTAGCAGCGCGGGTGGTGGGCTGTGGCGGCGGGGTGG----------------------CTCCGGTAGAGCGCACAGCGTAGTCGTTGCA-ACATCTGCCCTCAGCCAATCACAAGCCTTCCTTCTGGCTTTCCTCTGAAAGTCTTCCTCCCACTGCTCTTTTTCTTTTGCCTCCTTGTTTCCCGCCGGCGTTTCCGCTGGTGGTTACATTTCCGCTTCCGGCGCTGTCCATGCGGGCCTGAGGAATAGCAGTTGTGAACCCGGTAACGGCCGCGGGCTGGGGGAGGCGGCAGTGGGGTCTTCCGGCCTGGGGCTCCAAGAGAGTCGCGAGTCGCGCGCGTG
>gene=chr10_43278014-43278358; species=calJac
----------------------------------------------------------------------------------------------------CACTCAGCTGTTCACGACTCGTTCTTCCGGCTCTCCACTGAAAATCGTACCCCGGCCGGTTGCTTTTTACTGCCTTCTTGTTTCCCTCCGGCGAGTCAGCGCGACTGTGAATTTCCGTTTCCGGTGGTTTCCATGCGGACTTGAAGAGTTGCGATTGTGATCCGACTCAGTGC--CTGGCTGTGGTAGGGGGTAGTAAGGTTCCTGGGTCTTGGGCACTGGGAGGCTCTCCAGTCGTGCGGGTC
>gene=chr10_43278014-43278358; species=canFam
AGTCTGCAGCGCCGCGGC--GCCCTCGCCggcggggact--------------cggggcggc---ggcggggcggggCGCGCCGTCGTCGCCTGCGCCCGTCCTCAGCCAATCCGAAGCCTTCCTTCCGGCCCTCCCGCGAG--TCGTCCCTCCGTCGGCCTCTTTCTTCAGCCTCCTGGTTTCCTGCCGGCGAGTCCGCGCGTGGGTGCATTTCCGTTTCCGGCGCTGTCCATGCGGGCCTGAGGAGCAGCGGTTGTGAACTCGGTAACGGCCACGGGCTGGAGGAGGGGGCGGGAGGGTCCCGGGGCCT-GGGCCCCGAGAG-TTTGCGAG--TCGTGCGCG
>gene=chr10_43278014-43278358; species=equCab
GCCCAGGGGCGC--CAGCCGTCCTGGGGCGGTGGAGCGT--------------CGTGGCGGCTCCGGTGGAGCGCACAGCGCAGACTTCGTCTGCGCCCGCCCTTAGCCAATCACAAGCCTGCCTTCCCGTCTTCCCCTGAA-------AGTCCGCCGGTCTCTTTCTTCTGTCTATTTGTTCCCCGCCGGCGTGTCCGCGCGCCAGTGCATTTCCGTTTCCGGCGCTGTCCATGCGGGCCTGAGGAGTAGCAAGTGTGATCCGGGTAACGCCCGCTGCCTGGGGGAGGTGGTAGTGGGGTCCCCGAGACTGAGGCTCTGGGAGGATCTCGAGTCTCGCGCGTG
>gene=chr10_43278014-43278358; species=gorGor
CCGCGGAAGTTGAGGCCGCGGATTCCGAGGGCGGGGTGGAGAGGAATCTGGAAGGACCCGGACCCGGTGGAACGCACTGCGCGGACGGCGCCTGCGTCCGCACTCAGCTGTTCAGCCCTCTTTCTTCAGGCTCTCCCCTGAAAGCCGTCCCCACGCCGGTCTCTTTTTTCTGCCTTCTTGTTTCCCTCCGGCGAGTCAGCGCGACTGTGAATTTCCGTTTCCGGCGGTG-CCATGCTGACCTGAGGAGTCGCGGTTGCGAGCGGGTTCGGTGCTGCCGGTTGGGGAAGGCGGCGGTGGGG-CCCTGGTTCTGGGGCACTGGGAAGATCGCGAGTCGTGCGTGTG
>gene=chr10_43278014-43278358; species=panTro
CCGCGGAAGTTGAGGCCGCGGATTCCGAGGGCTGGGTGGAGAGGAATCTGGAAGGACCCGGACCTGGTGGAACGCACTGCGCGGACGGCGCCTCCGTCCGCACTCAGCTGTTCAGCCCTCTTTCTTCAGGCTCTCCCCTGAAAGCCGTCCCCACACCGGTCTCTTTTTTCTGCCTTCTTGTTTCCCTCCGGCGAGTCAGCGCGACTGTGAATTTCCGTTTCCGGCGGTGTCCATGCTGACCTGAGGAGTCGCGGCTGCGAGCAGGTTCGGTGCTGCGGGTTGGAGTAGGCGGCGGTGGGGTCCCTGGTTCTGGGGCCCTGGGAAGATCGCGAGTCGTGCGTGTG
>gene=chr10_43278014-43278358; species=papHam
--------------------------------------------------------------------------------------------------------------------------------------------------------------------------------------------------------------------------------------------------------------------------------------------------------------------------------------------------------
>gene=chr10_43278014-43278358; species=ponAbe
CCGCGGAAGTTGAGGCCGCGGATTCCGAGGGCGGGGTGGAGAGGAATCTGGAAGGACCCGGACCCGGTGGAACGCACTGCGCGGACGGCGCCTGCGTCCGCACTCAGCTGTTCAGCCCTCTTTCTTTAGGCTCTCCCCTGAAAGCCGTCCCCACGCCGGTCTCTTTTTTCTGCCTTCTTGTTTCCCTCCGGCGAGTCAGTGCGACTGTGAATTTCCGTTTCCGGCGGTGCCCATGCTGACCTGAGGAGTCGCAGTTGCGAGCAGGTTCGGTGCTGCGGGTTGGGGTAGACGGCGGTGGGGTCCCTGGTTCTGGGGCACTGGGAAGATCGCGAGTCGTGCGTGTG
>gene=chr10_43278014-43278358; species=rheMac
CCGCGGAAGTTGAGGCCGCGGATTCCGAGGGCGGGGTGGAGCGCGTTCGGTAAGTACCCGGACCCGGTGAAACGCACTGCGTGGACTGCGCCTGCGTCCGCACTCAGCTTTTCAGCAGTCTTTCTTCAGG-----CCCTGAAAGCCGTCCCCACGCCGGTCTCTTTTTTCTGCCTTCTTGTTTCCCTCCGGCGAGTCGGCGCGACGGTGAATTTCCGTTTCCGGCGGTGTCCATGCTGAACTGAAGAGTCGCAGTTGCCAGCAGGTTCAGTACAGCGGGCTGGGGTAGGCGGCGGGGGGGTCCCTGATTCTGGGGCACTGGGAGGATCGCGAGTCGTGCGCGTG
>gene=chr10_50747052-50747396; species=hg19
GCCAGCCGCCTTGGAACCCAGCTCGACGGGCCGTGGCGCCTGCGCCCTCAGCTCAACCATAGACACCGCCCCCAACAGCGACTCCGACTTCTGCTGGTGCGGGGAGGCCCGTGGCGCATGCGCCTGGCTCAGCGTTTGTTTTTAAGCACGGGCAAGACCACGTGGTTTGGAGGGACGGGCTCAGCAGCGCCTTTCTACTTGCGTGCGAGCAGGGCGAGAAAGCTGTCTCCGCTGCCGGTCAGCTGGGTGGCTTGCGAAGGACGCTTCGCCCCTAGCGAAAAATACCCTGCTGGCAAGGCAGTTATGAAAGTTAAGACATATTTCCACGTAGAGGGGGATGCGGG
>gene=chr10_50747052-50747396; species=bosTau
GTCAGCCGCCGTAGAACTTGGTAGGACCGGGCGCGGCGCGTGCGTCTTCTTGCC-GCCGTAAGCACCGCCCCCAACAATGACCCG-ACAG--CCGTGCGCGGCGGGGCCTAGGGCGCATGCGCCGGG--------TAGGTTTTGAACCCGGGTGAGGCCACGTGGTTTGAGCTC-GTGACACAGCCGTGCTTTTCTACCTGCGA----GCCGAGTGCGGAAGTGGTCCTGGTTGCTGATC-----TCTGGATTGTGGCTAGCGCTTCACGCGTGGTGAAAAATACATCTTTAGTAAGGGGATTAT--GAATTAAGAAATGTTTCCAGAGAGAGGGATACG-CAG
>gene=chr10_50747052-50747396; species=calJac
TACAGCCGCCTTGGAACCCAGCTCGGCGGGCCTCGGCGCCTGCGCCCTCAGCCC-GCCATAGACGCCGCCCCCAACAGCGACTCTGACTCGGGCTTGTGTG-GAAGGCCCGCGGCGCATGCGCAGAGCTCAGCGTTTGTTTTTATGCACGGGCGAGACCACGCGG-TCGGAGGGA-----------------------------------------------------------------------------------------------------------TACCTTGCTAGGAAGACAGTTATGAAACTTAAGACATATTTCCAGGTAGAGGGGGATGCGAG
>gene=chr10_50747052-50747396; species=canFam
GCCAGCAGCCG-AGAAGCCAGCGGG--CGGCC-CGGCGCATGCGTCCTCGGTCC-CCCGTCAGCCCCGCCCCC-AGCGTGACCCG-ACGG--GCTTGCGCGGTAGGCCCCAAGGCGCATGCGCCAGG--------CCGACGAGGACGGTGGCCGAG--CACGTGCTTTTAAGGA-GGCGCGTGGCCCCGCCTTTCCGCCTGCGCGC-----------------------------------------------------------------------------------------------------AGAGTAGGCTGTGTCTCCAGAGAGGGAGAGGTAC---
>gene=chr10_50747052-50747396; species=equCab
GCCAGCCGCCT-TGGAACCCGTGGGACCGATCGCGGCGCATGCGTCTTCTGCCC-GTCGTAAGCGCCGCCCCCTACAGTGACGTG-ACGG--GCTCGCGCGGTGGGGCCTAAGGCGCATGCGCCGGG--------CCGACGGGAGCGGCGGGCGAGGCCACGTGGTATGAGCGA-GGGATGCAGCCCCGCCTTTCTCCCTGCGATC----CGGCTTTGCGAGTTGTCTCGGCTGCGGGCCTGCTGTGTGTCTTGAGGCCGGCGCTTTACTCCTGGTGAAAAATACCTGTCTAGGAAGGCGGTTAT--GAATTAAGGCATGTTTCCGGAGAGAGAGGTATGCGAG
>gene=chr10_50747052-50747396; species=gorGor
GCCAGCCGCCTTGGAACCCAGCTCGACTGGCCG-GGCGCCTGCGCCCTCAGCTCAACCATAGACACCGCCCCCAACAGCGACTCCGACTTCTGCTGGTGCGGGGAGGCCCGCGGCGCATGCGCCTGGCTCAGCGTTTGTTTTTAAGCACGGGCAAGACCACGTGGTTTGGAGGGACGGGCTCAGCCGCGCCTTTCTACTTGCGTGCGAGCAGGGCGAGAAAGCTGTCTCCGCTGCCGGTCAGCTGGGTGGCTTGCGAAGGATGCTTCGCCCCTAGCGAAAAATACCCTGCTGGCAAGGCAGTTATGAAAGTTAAGACGTATTTCCACGTAGAGGGGGATGCGGG
>gene=chr10_50747052-50747396; species=panTro
GCCAGCCGCCTTGGAACCCAGCTCGACTGGCCGTGGCGCCTGCGCCCTCAGCTCAACCATAGACACCGCCCCCAACAGCGACTCCGACTTCTGCTGGTGCGGGGACGCCCGCGGCGCATGCGCCTGGCTCAGCGTTTGTTTTTAAGCACGGGCAAGACCACGTGGTTTGGAGGTACGGGCTCAGCAGCGCCTTTCTACTTGCGTGCGAGCAGGGCAAGAAAGCTATCTCCGCTGCCGGTCAGCTGGGTGGCTTGCGAAGGACGCTTCGCCCCTAGCGAAAAATACCCTGCTGGCAAGGCAGTTATGAAAGTTAAGACATATTTCCACGTAGAGGGGGATGCGGG
>gene=chr10_50747052-50747396; species=papHam
gccagccgccCGGGAACCCGGCTAGACGGGCCTTGGCGCCTGCGCCCTCAGCTCAACCGTAGACACCGCCCCCAACAGGGACTCCGAGTCGGGCTGGCGCGAGGTGGCTCGCGGCGCATGCGCCTGGCTCAGCGCTTGTTTTTAAGCACGCGCAAGACCACGTGGTTTGGAGGGAAGCGCTCAGCCGCGCCTTTGTCCTTGCGTGCGAGCAGGGCCAGAACGCTGTCTCTGCTGCATGTCAGCTGGGCGGCTTGCGGAGGACGCTTCGCCCCTAGCGAAAAATACCCTGCTAGTAAGGCAGTTATGAAAGTTAAGACATATTTCCACGTAGAGGGGGATGCGGG
>gene=chr10_50747052-50747396; species=ponAbe
GCCAGCCGCCTTGGAACCCAGCTCGACGGGCCGTGGCGCCTGCGCCCTCAGCTCAACCATAGACACCGCCCCCAACAGCAACTCCGACTTCTGCTGGTGCGGGGAGGCTCGCGGCGCATGCGCCTGGCTCAGCGTTTGTTTTTAAGCACGGGCAAGACCACGTGGTTTGGAGGGACGTGCTCTGCCGCGCCTTTGTACTTGCGTGCGAGCAGGGCGAGAAAGCTGTCTCCGCTGCCGGTCAGCTGGGCGGCTTGCTGAGGACGCTTCGCCCCTAGCGAAAAATACCCTGCTAGCAAGGCAGTTGTGAAAGTTAAGACATATTTCCACGTAGAGGGGGATGTGGG
>gene=chr10_50747052-50747396; species=rheMac
gccagccgccCGGGAACCCGGCTAGACGGGCCGTGGCGCCTGCGCCCTCAGCTCAACCGTAGACACCGCCCCTAACAGGGACTCCGACTCGGGCTGGCGCGAGGTGGCTCGCGGCGCATGCGCCTGGCTCAGCGCTTGTTTTTAAGCACGGGCAAGACCACGTGGTTTGGAGGGAAGCGCTCAGCCGCGCCTTTGTCCTTGCGTGCGAGCAGGGCCAGAACGCTGTCTCTGCTGCATGTCAGCTGGGCGGCTTGCGGAGGACGCTTCGCCCCTAGCGAAAAATACCCTGCTAGTAAGGCAGTTATGAAAGTTAAGACATATTTCCACGTAGAGGGGGATGCGGG
>gene=chr10_51565004-51565348; species=hg19
CTTCAAAAAAGCATTTGCTTCATTTAATTTCGATTTATTCACGAAGGACTAAAGGACACTGCAAGGGCGGGGAGGGAGTGTGCGCCTGCGCTCTGCGCCTCCTAGAGGGCAGTCAAGGGCTTCTGGCTGACCCGAGCGGAGATCTCGCGAGACTGTCAGACGTATGGCGAGAGGTGTGGGAGGAAGATTGTGTTGTCGCGAGAACTCTGCCTTTGGGCCGTAGGTTAGTGTGGGGCCGTGTCTCAGTCCACCCAAGGTCTCCTCGGATCGCCTGGAGAGGCACTCGGACCTGGTAAGAACGCTGTGGGCCGGGTGGAGGCTCGATGACCGCTGGCCCGCTGGGC
>gene=chr10_51565004-51565348; species=bosTau
CTTCGACAAA-CGTTTCTTTCATTTAACCG-GATCTAT---TAAACTGGCAAA-GACTCACCTGGGGC--GGAAAACCTGTGCACCTGCACTCTGATCCCTCTGGGGGGCAGGCGAGAACCTTGGGCTGACCCGACTTGAGATCTCGCGAGACTGTCAAACGTGTGGTATGAGGCGTGGGAGGAAGGTTGTGTTCTCGCGAGAACTCTACCTTTGGGCCCTTGGCGTGTGTCTGGCCG-GCGGCGGCTCGGGGAAGGTCTCTTCTGAACGTCCAGGGCGACACACGGAGGTGGTAAGAATCGGAGTGGCCAG--CGGGGCGGGCGTGCC---------CCG---
>gene=chr10_51565004-51565348; species=calJac
CTTCAAAAAAATGTTTGCTTCATTTAAGTT-GATTTATTTACGAAGGGCGAAAGGACACTGCAAGGGCGGGGAGGGTATGTGCGCCTGCGCTCTGCGCCTTCTAGAGGGCAGTCAAGGGCTTCCGGCTGACCCGAGCGGAGATCTCGCGAGACTGTCAGACGTATGGAGAGAGGCCTGGGAGGAAGATTGTGTTCTCGCGAGAACTCTGCCTTTGGGCCCTAGGTTTGTGTGGGGCCGAGTCTCAGTCCATCCAAGGTCCTTTCGGATCTCCCGGAGAGGCATTCGGACCTGGTAAGAACACCATGGGTCGTGCGGAGGCGCGATGACCGCTGACCCGCTGGGC
>gene=chr10_51565004-51565348; species=canFam
CTTCAACAA---GCTTGCTTTACTTAACGT-GAGCGACTCGGGGGAGGC----GGACA---------------------gggcgcgggcgc-------------gggcgcgggcgagggctgcgggcTGACCCGAGCCGAGGTCTCGCGAGACTGTCAGATGTGTGGCGTGAGGCGTGGGAGGAAGGCGGCGCTCTCGCGAGAACTCTTCCTTTCGGCCCTCTGCTTGACCCTGCGGGCCTCTCC--CCGAGGAAGCTCCCGTCGCTTCGCCCGGCGCGGCCCTCGGAGCTGGTAAGCACCGCGGTGGCTCG--CTGGGTCCTCCTGCC---------TCG---
>gene=chr10_51565004-51565348; species=equCab
CTTCTATAGA-CGTTTGCTTCATTTAACCT-GATTTATTTAGTAAGGGCGAGAGGACACACCTCCAGA--AGGAAGAATGTGCGCTTGCGCTCTGCGCCCTCTAGAGGGCGGACAAGTGCTTTGGGCCTCCCCGAGCAGAGATCTCGCGAGACTGTCAGCTGTGTGGCGTGAGACGTGGGAGGAAGCGTGTGCTCCCGCGAGAACTCTGCCTTTCGTCCCTGGGCTGGTGTTGGGCCGTGTGTCT--CCTCGGAGGGTCCCGTCGGGTCGCCCGGAGCGGTGCTTGGAGTCGGTAAGAACCGGAGCGGCCGG--CGAGGCG-----------------------
>gene=chr10_51565004-51565348; species=gorGor
--------------------------------------------------------------------------------------------------------------------------------------------------------------------------------------------------------------------------------------------------------------------------------------------------------------------------------------------------------
>gene=chr10_51565004-51565348; species=panTro
CTTCAAAAAAGCATTTGCTTCATTTAATTTCGATTTATTCACGAAGGGCTAAAGGACACTGCAAGGGCGGGGAAGGAGTGTGCGCCTGCGCTCTGCGCCTCCTAGAGGGCAGTCAGGGGCTTCTAGCTGACCCGAGCGGAGATCTCGCGAGACTGTCAGACGTATGGCGAGAGGTGTGGGAGGAAGATTGTGTTGTCGCGAGAACCCTGCCTTTGGGCCGTAGGTTAGTGTGGGGCCGTGTCTCAGTCCACCCAAGGTCTCCTCGGATCGCCTGGAGAGGCACTCGGACCTGGTAAGAACGCTGTGGGCCGGGTGGAGGCTCGATGACCGCTGGCCCGCTGGGC
>gene=chr10_51565004-51565348; species=papHam
CTTCAAAAAA-TATTTGCTTCATTTAATTTCGATTTATTCACGAAGGGCTAAGGGACGTTGCAAGGGCTGGGAGAAAGTGTGCGCCTGCGCTCTGCGCCTTCTAGAGGGCAGTCAAGGGCTTCTGCCTGACCCGAGGGGAGATCTCGCGAGACTTTCAGACGTCTGGCAAGAGGCGTGAGAGGAAGATTGCGTTGTCGCGAGAACTCCGCCTTTGGGACCTAGGTTAGTGTGGGGCCGTGTCTCAGTCCACCCAAGGTCTCCTCGGATCGCGCGGAGAGGCACTCGGACCTGGTAAGAACGCCGTGGGCCGGGTGGAGGCTGGATGATCGCTGGC--------C
>gene=chr10_51565004-51565348; species=ponAbe
CTTCAAAAAAGCATTTGCTTCATTTAATTTCGATTTATTCACCAAGGGCTAAAGGACACTGCAAGGACGGGGAGGGAGTGTGCGCCTGCGCTCCGCGCCTCCTAGAGGGCAGTCAAGGGCTTCTGGCTGACCCGAGCGGAGATCTCGCGAGACTGTCAGACGTATGGCGAGAGGCGTGGGAGGAAGATTGTGTTGTCGCGAGAACTCTGCCTTTGGGCCGTAGGTTAGTGTGGGGCCGTGTCTCAGTTCACCCAAGGTCTCCTCGGATCGCCTGGAGAGGCACTCGGACGTGGTAAGAACGCTGTGGGCCGGGTGGAGGCTCGATGACCGCTGGCCCGCTGGGC
>gene=chr10_51565004-51565348; species=rheMac
CTTCAAAAAA-TATTTGCTTCATTTAATTTCGATTTATTCACGAAGGGCTAAGGGACGCTGCAAgggctgggagaaagtgtgcgcctgcgctctgcgccttctagagggcagtcaagggCTTCTGCCTGACCCAAGGGGAGATCTCGCGAGACTTTCAGTCCTCTGGCAAGAGGCGTGAGAGGAAGATTGCGTTGTCGCGAGAACTCTGCCTTTGGGACCTAGGTTACTGTGGGGCCGTGTCTCAGTCCACCCAAGGTCTCCTCGGATCGCGCGGAGAGGCACTCGGACCTGGTAAGAACGCCGTGGGCCGGGTGGAGGCTGGATGATCGCTGGC--------C
>gene=chr10_65626051-65626395; species=hg19
GTGGCTATGCCACCTCTAGAAAAGTACCCGTGAGAATCTCTAACAGATAACAATCTCCAAGAAATTAAGAAGGAAAAGACCCTTAAAATAATTAAGCATTTCGGAACAGTGGACTCAAAGAAAGGGATTGTATTTTGATGTTTTGAAATGCAAGTTGTCTCAATGGCACGCTTTCCCCTCTTGGACGGCGTGCAGACTGTCAATCCCCGGCGTCACGCCCTCTGGAAGGCTGCAGAGCCGAGAAGGGAGGAGAAGCCCCTTTCGGGGAAATCTCCTCGGCCACATTTGTCTTGCACTGTGGCAGTGCATCCTCTAGATGGCGATAAATCTCCAAAGAACGCCAA
>gene=chr10_65626051-65626395; species=bosTau
GTGGCTGAGCCTCCCTTAGAGAAGGATCTGTGAGAATCTCTGGT--AGAAAAATCTCCAAGAAACTAAGAGG-AAAAAAACTTGGaaaaaaCCAAGCATTTCAAAACAGTGGATGCAAAGATTGGGATGGTATTTTGCTTTTT-AAAGTGAAAGTTGTCTACATAATACCTCTTTCCTCCTTGGATGGCTCACAGGCT--------------TCCTGCCCC-TGGGAGGCTGTGGTGTCCTAGAG---GGAAAAA--CCCTTC-AGAACATCTCCTGGGTCACACTCGTCTTGCACTGTGACGCTGTGTCCTCTAGATGGCAATAAACCTCC----ACCTTTGA
>gene=chr10_65626051-65626395; species=calJac
-TGGCTGTGCCGTCTCTAGGAAAGTACCTGTCAGAATTTCTAACAGATAACAATCTCCAAGAAATTAAGAAGGAAAAGACCCTTAAAATAATTAAGCATTTCGGAACAGTGGACTCAAAGAAAGGGCTTGTATTTTGATGTTTTAAAATGCAAGTTGTCTAAATAGCATGCTTTCCCCTCTTGGACGGCTTGCTGGCTGTCAATCCCTGGTGTCACGCCCTGTGGAAGGCTGTAGCGCCCGAAAG---GGAGAAGCCCCTTTGGGGTAA----TCGCGGCCACATTTGTCTTGCACTGTGGCACTGCATCCTCTAGATGGCGATAGATCTCCAAAGAACGCCAA
>gene=chr10_65626051-65626395; species=canFam
GACGTGGTGTCCCCTCTGGGAAAGGACCCATGAGAATCTCTAATAGGGACAAATCT-CAAGAAACTAAGAAGAAAAAAGACTTTAAGAAAATGAAGCATTTCAAAAC--TGGACAGAAGGAGTGGGTCTGAATTTTGATTTTT-----AAAATGATGTCTAAAAAACCTGCCTTCCACCCTTGGGTGGC-CTCAGGCGG-CAGCCCCCAGCGACCCGTCCC----CACCCCAGGGTAGGTGGGAG---GG-AGAACTCCTTTC-AGGGCATCTTCTCCGTCCCCCTGGTCTTGCCTTGTGGCACCGGGGCCTCTAGATGGCAGTAAGTCTCC----ATCTCAGG
>gene=chr10_65626051-65626395; species=equCab
GTGGCCATGCCACCTCTAGAAAAGGACCCATGAGAATCTCTAGTAGAGAAAAATCTCCAAGAAACTAAGAATTAAACAGACTTCAAAA--ATGAATCATTTCAAAGCGGTAGACACAAAGAGTAGGAGTGCATTTTGATTTTT-----TAAATGATGTCTAAATAACCCCCTCTCCCCTCTTGGACGGCTTTCAGGCTGTCAGTCCCTAGCATCATGCCCC-TGGGA-ACTGTGGCGCCTGGGAG---GGAAAAACTCCCGTC-AGAGCATCTCGTGGGTCACACGTGTCTTGCACTGTGGCCCTGAGGCCTCTAGATGGCGATAAATCTCC----TTCTTTGG
>gene=chr10_65626051-65626395; species=gorGor
GTGGCTGTGCCGCCTCTAGAAAAGTACCTGTGAGAATCTCTAACAGATAACAATCTCCAAGAAATTAAGAAGGAAAAGACCCTTAAAATAATTAAGCATTTCGGAACAGTGGACTCAAAGAAAGGGATTGTATTTTGATGTTTTGAAATGCAAGTTGTCTCAATGGCACGCTTTCCCCTCTTGGACGGCGTGCAGACTGTCAATCCCTGGCGTCACGCCCTCTGGAAGGCTGCAGAGCCGAGAAG---GGAGAAGCCCCTTTCGGGGAAATCTCCTCGGCCACATTTGTCTTGCACTGTGGCAGTGCATCCTCTAGATGGCGATAAATCCCCAAAGAACGCCAA
>gene=chr10_65626051-65626395; species=panTro
ATGGCTGTGCCGCCTCTAGAAAAGTACCTGTGAGAATCTCTAACAGATAACAATCTCCAAGAAATTAAGAAGGAAAAGACCCTTAAAATAATTAAGCATTTCGGAACAGTGGACTCAAAGAAAGGGATTGTATTTTGATGTTTTGAAATGCAAGTTGTCTCAATGGCACGCTTTCCCCTCTTGGACGGCGTGCAGACTGTCAATCCCTGGCGTCACGCCCTCTGGAAGGCTGCAGAGCCGAGAAGGGAGGAGAAGCCCCTTTCGGGGAAATCTCCTCGGCCACATTTGTCTTGCACTGTGGCAGTGCATCCTCTAGATGGCGATAAATCTCCAAAGAACGCCAA
>gene=chr10_65626051-65626395; species=papHam
GTGGCTGTGCCGCCTCTAGAAAAGTACCTGTGAGAATCTCTAACAGAT---AATCTCCAAGAAATTAAGAAGGAAAAGACCCTTAAAATAATTAAGCATTTCGGAACAGTGGACTCAAAGAAAGGGATTGTATTTTGATGTTTTAAAATGCAAGTTGTTTGAATAGCATGCTTTCCCCTCTTGGACGGCGTGCAGACTGTCAATCCCTGGCGTCACGCCCTCTGGAAGGCTGCAGCGCCCAGAAG---CGAGAAGCCCCCTTCGGGGAAATCTCCTCGGTCACATTTGTCTTGCACTGTGGCACTGCATCCTCTAGATGGCGATAAATCTCCAAAGAACGCCAA
>gene=chr10_65626051-65626395; species=ponAbe
GTGGCTGTGCTGCCTCTAGAAAAGTACCTGGGAGAATCTCTAACAGATAACAATCTCCAAGAAATTAAGAAGGAAAAGACCCTTAAAATAATTAAGCATTTTGGAACAGTGGACTCAAAGAAAGGGATTGTATTTTGATGTTTTGAAATGCAAGTTGTCTCAATGGCACGCTTTCCCCTCTTGGACGGCGTGCAGACTGTCAATCCCTGGCGTCACGCTCTCTGGAAGGCTGCAGCTCCCAGAAGGGAGGAGAAGCCCCTTTCGGGGAAATCTCCTCTGCCACATTTGTCTTGCACTGTGGCACTGCATCCTCTAGATGGCAATAAATCTCCAAAGAACACCAA
>gene=chr10_65626051-65626395; species=rheMac
GTGGCTGTGCCGCCTCTAGAAAAGTACCTGTGAGAATCTCTAACAGATAACAATCTCCAAGAAATTAAGAAGGAAAAGACCCTTAAAATAATTAAGCATTTCGGAACAGTGGACTCAAAGAAAGGGATTGTATTTTGATGTTTTAAAATGCAAGTTGTTTGAATAGCACGCTTTCCCCTCTTGGACGGCGTGCAGACTGCCAATCCTTGGCGTCACGCCCTCTGGAAGACTGCAGCGCGCAGAAG---CCAGAAGCCCCCTTCGGGAAAATCTCCTCGGTCACATTTGTCTTGCACTGTGGCACTGCATCCTCTAGATGGCGATAAATCTCCAAAGAACGCCAA
>gene=chr10_70091588-70091932; species=hg19
TTCTAACGTAAGCAAGAAAAACGGTGCGCGCTGCAGCTCTTTAACTGGAACAGCCTCTGCTCGGTCTACCTCGCCCCCAACAGCTGCGCAACCCACCACCGCGCAGGCGCGCTGCGTGCCGCCAGCGCCATGCGAAACCGACTTTCCCGTCTCGCGAGAGTGGGGCCGGCCGCCTTCGCAGTTCTCGCTCCGCCCCCCACTTCTTGCTCGTTCCCTCCCATCCCCCCAAGCCAGTAGCTGTGCTGCGCAGCTCCCTAAGCGGTTGTCACCGCTGGAGACGGTTGGGAGAACCGTTGTGGCGAGCGCTACACGAGGCAAACGACTTCTCCCTTCTTTGAACTGGA
>gene=chr10_70091588-70091932; species=bosTau
GTATATAGTAAGCAGGAAAGGTGGAGTTTGCG--ACCTCTTTCTCTAAACTAACCCCGCTTCTATCCGCCTCTCACC----AACTATTTATCCGACCAACGCGCAAGCGCACTTCTTGCCGCCGGCCCCAAGGGAGACCGACTCTCTTGTCTCGCGAGAGCGGGGCCGGCCGACTCCCTAGCTCTCGCTCCACCCACTTCTCCTCGCTCGCTCTCTCCCATCCCCCCAAGCCAGTAGCTCTGCTGCGCAGCTCCCTTAGCGGTTGCCACCGCTGGAGACGGTTGGAAGAACCGTTGTGGG-AGCTCTACCCGAGGCGGGCGACTTCTACTTCCTCACAGCCAGA
>gene=chr10_70091588-70091932; species=calJac
TTCCACCGTAAGCAAGGAAGA----GCGCGCTACAGCTCTTTA----GACCAGTCTCAGCTCTGTCTACCTCGCCCCCAACAGCTGAGCCGCTCACCTCCGCGCAGGCGCACTTCGCGCCGCCAACGTCCGGCGGACCCGACTTTCCCGTCTCGCGAGAGTGGGGCCGGCCGCCTTCTCAGCTCTCGCTCCGCCCACCACTTCTTG---GCTCTCTCCCATCCCCCCAAGCCAGTCGCTGTGCTCCGCAGCTCCCTAAGCGGTTGCCACCAATAGAGACGGTTGGGGGAACCGTTGTGGCGGGCGCTACACGAGGCAAACGACTTTTCCCTCCTCTCGACTGGA
>gene=chr10_70091588-70091932; species=canFam
TTTTACGGTAA---------------CCCGCG-------TCTCTCTAAACTAGCTCCGCTATTCCCCACTTCTTTCCCCCAAACTGGTCAACCCACCAGCGCGCACGCGCGCTTCCAGCGGCCAGCACCGAGGGAGCTCGCCTCTCTGGTCTCGCGAGAGCGGG-CCGGCAGTCTCCGTTGCTCTCGCCCCACCCCCTCCTTCTCGCTCGCTCTCTCCCATCCCCCCAAGCCAGTCGCTCTGCTGCGCAGCTCCCTTAGCGGTTGCCGCCGCCGGAGACGGTTGAAAGAACCGTTGTGGTGAGCGCTACACGAGGCGAGCGACTTTTCCCTCTTCACGACC-GA
>gene=chr10_70091588-70091932; species=equCab
TTTTACGGTAAGCAAGAGAGGCTGAGTCCGCC--ACCTCTTTCTCTAAGCCGGCCGCG-GGTTCTCCGCCTCTCCC-----AAGTGGGCAACCCACCCGCGCGCAGGCGCACTTCCTGACCCCCGTGCCAAGGGGGACCGACTCTCTTGTCTCGCGAGAGCAGGGCCGGCCGTCTTCGTTGCTCTCGCCCCACCCCCTCCTTCTCGCTCGCTTTCTCCCATCCCCCCCAGCCAGTCGCTGTGCTGCGCAGCACCCTTAGTGGTTGCCGCCGGCGGAGACGGTTGGAAGAACCGTTGTGGGGAGCGCTACACGAGACAAGCGACTTCTCCCTCCTCCCGACCGGA
>gene=chr10_70091588-70091932; species=gorGor
TTCTAACGTAAGCAAGAAAAACGGTGCGCGCAGCAGCTCTTTAACTGGAACAGCCTCT-CTCTGTCTACCTCGCCCCCAACAGCTGCGCAACCCACCACCGCGCAGGCGCGCTGCGTGCCGCCAGCGCCAGGCGAACCCGACTTTCCCGTCTCGCGAGAGTGGGGCCGGCCGCCTTCGCA--------------------------------------------------------------------------------------------------------------------------------------------------------------------
>gene=chr10_70091588-70091932; species=panTro
TTCTAACGTAAGCAAGAAAAACGGTGCGCGCTGCAGCTCTTTACCTGGAACAGCCTCTGGTCTGTCTACCTCGCCCCCAACAGCTGCGCAACCCACCACCGCGCAGGCGCGCTGCGTGCCGCCAGCGCCATGCGAAACCGACCCTCCCGTCTCGCGAGAGTGGGGCCGGCCGCCTTCGCAGTTCTCGCTCCGCCCCCCACTTCTTGCTCGTTCCCTCCCATCCCCCCAAGCCAGTAGCTGTGCTGCGCAGCTCCCTAAGCGGTTGTCACCGCTGGAGACGGTTGGGAGAACCGTTGTGGCGAGCGCTACACGAGGCAAACGACTTCTCCCTTCTCTGAACTGGA
>gene=chr10_70091588-70091932; species=papHam
TTCTACCGTAAGCAAGACAGACTGCACACACGACAGCTCTTTACCTGGACCAGCCTCTGCTCTGTCTACCTCGCCCCCAACAGCTGGGCAGCCCACCACCGCGCAGGCGCGCTTCGTGTTGCCAGCGCCAGGCGAACCCGACTTTCCCGTCTCGCGAGAGTGGGGCCGGCCGCCTTCGCAGTTCTCGCTCCGCCCCCCACTTCTTGCTCGCTCCCTCCCATCCCCCCAAGCCAGTTGCTGTGCTGCGCAGCTCCCTAAGCGGTTGTCACCGCTGGAGACGGTTGGGAGAACCGTTGTGGTGAGCGCTACACGAGGCAAACGACTTCTCCCTTCTCTCGACTGGA
>gene=chr10_70091588-70091932; species=ponAbe
TTCTACCGTAAGCAAGAAAGACGGTGCGCGTTGCAGCTCTTTAACTGGAACAGCCTCTGCTCTGCCTACCTCGCCCCCAACAGCTGCGCAGCCCACCACCGCGCAGGCGCGCTGTGTGCCGTCAGCGCCAGGCGAACCCGACTTTCCCGTCTCGCGAGAGTGGGGCCGGTCGCCTTCGCAGTTCTCGCTCCGCCCCCCACTTCTTGCTCGCTCCCTCCCATCCCCCCAAGCCAGTAGCTGTGCTGCGCAGCTCCCTAAGCGGTTGTCACTGCTGGAGACGGTTGGGAGAACCGTTGTGGCGAGCGCTACACAAGGCAAACGACTTCTCCCTTCTCTGAACTGGA
>gene=chr10_70091588-70091932; species=rheMac
TTCTACCGTAAGCAAGAAAGACTGCACAC---ACAGCTCTTTACCTGGACCAGCCTCTGCTCTGTCTACCTCGCCCCCAACAGCTGGGCAGCCCACCACCGCGCAGGCGCGCTTCGTGCTGCCAGCGCCAGGCGAACCTGACTTTCCCGTCTCGCGAGAGTGGGGCCGGCCGCCTTCGCAGTTCTCGCTCCGCCCCCCACTTCTTGCTCGCTCCCTCCCATCCCCCCAAGCCAGTTGCTGTGCTGCGCAGCTCCCTAAGCGGTTGTCACCGCTGGAGACGGTTGGGAGAACCGTTGTGGTGAGCGCTACACGAGGCAAACAACTTCTCCCTTCTCTCGACTGGA
>gene=chr10_70939503-70939847; species=hg19
TTTCTGAGGGGCATATCAAGTTATTATCGCTAACGTTATCATATCAGGAAATGACGGTTAACAATGCAAGAAACTTTTGGGAAATGCTATTTAGTGTTTGAGTCCGCAAGACATACTCGTACCCTGAGCATTCGCAGTTGCTGCTCCACCACCCATTCTCTCACTGCTCACCCACGTGCTTCTGGACACTTGCTTACCAAAGTACTAGTTTGCATCACGTGACACGACTAGCAGGCCCCCTCCGCTCATGTATGACATCCCAAAGATGCCTGATTATTTTCCCTTCTTTAGGGAAAGGTGGTCCCAATCACCAACAAAACAGAGAAAGAGAACGAGAATTATCT
>gene=chr10_70939503-70939847; species=bosTau
GTCCTG-AGGGTAGATCAAGATATGTTCTCTAACACTACTCTATCCGGAAACTAAAGTTAATTATCCAAAGAACTTAAGGGAAATGCTCTTCAGAGTTCCAATCCGCAAGGAACGCTGGCGC-TACATCCTAGGCACCCGCATCTCCACCAGTGGCACCCACACAGCTCACCCACGTGGTT-TGAACACTTACCC----CAGGGCCAGCTTGCATCACGTGACACACTTCACCGGCCCCCGTCTCTCATCTGTGACATCCCAAAGGTGCCTGATTATTTT-----CTTTAAAGAAAGCTGTCGCCAATCTCCGATAAA--AGAAAACAAGGACAGGAACGATCT
>gene=chr10_70939503-70939847; species=calJac
TTTCTGAGGGGCATATCAGGTTATCATCGCTAACGT-ACCCTATCAAGAAATGACAGTTAACAATGCAAGAAACTCTGGGGAAATGC----TAGTGTTTGAGTCCGCAAGACACACTAGTATCCTGAGTCTTGGCAGTTCCTTCTCCATCATCCATTCCCTCACTGCTAACCCCAGTGCTTCTGGACACGTGCTTGCCAAGGGACTAGTTTGCATCACGTGACACAACTAGCAGGCCCCTTCCGCTCATCTATGACATTCCAAAGATGCCTGATTATTTTCCATTCTTCTGGGAAAGCTGGTCCCAGTCGCCAACAAAACAGACAAAGAGAACGAAAATGATCT
>gene=chr10_70939503-70939847; species=canFam
CTTCAAAAGGCCGGATCAAGTCATGTTCTCTAACGCTACTCTAACAGAAAACGCAAGCTAGGAACCCAGTAAAC--CGGAGAAAGGCTCTGCAGCGTGAGGGTCGGCGGGCCGCGCTGGTGCCCGCAGCACGCACACCCGCCACCCCGCCAGCCCGGCCCGCACCGCGCACCCACGTGCTTCTGGGCTCGCGCTCTC--CAGGCCTGGTTCGCGTCACGTGACACGGCTCGCAGG-CCCCTCCCGGGACCTGTGACATTTCGATGGTGCCTGATTATTTTCTTTTCTTTGGAGAAAGCTGA-CCCAATCAATAATGAAAAAGAGAACGAGAACAAGAACTCTAT
>gene=chr10_70939503-70939847; species=equCab
TTCCTGAAGGGCAGATCAAGTTATGTTCTCTAACGCTACTCTATCAGAAAACAAAAATTAAGAATCCAAGAAACTTTGGGGAAACGCGCCTTAGTGTCCCAGTCCGCAAACCACACCGGTGCCCACAGCACACGCACGCTTTCCTCCATCAGTCCGCCCCGCACTGCTGACCCACGTGCTTCTGAACACGCGCTCAC--CAGGGCCAGCTTGCGTCACGTAACACAGCTCGCAGG-CCCCGCCTCTTGTCTGTGACATCCCAAAGGTGCCTGATTGCTTTCTTTTCTTTAGAGAAAGCTGGCCCCAATCTCAAGTGAAAGAGAGA--GAGAACAAGAACCATCT
>gene=chr10_70939503-70939847; species=gorGor
TTTCTGAGAGGCATATCAAGTTATTATCGCTAACGTTACCATATCAGGAAATGACGGTTAACAATGCAAGAAACTTTTGGGAAATGCTATTTAGTGTCTGAGTTCG-AAGACATACTCGTACCCTGAGCATTCGCAGTTGCTGCTCCACCACCCATTCTCTCACTGCTCACCCACGTGCTTCTGGACACTTGCTCACCAAAGTACTAGTTTGCATCACGTGACACGACTAGCAGGCCCCCTCCGCTCATGTATGACATCCCAAAGATGCCTGATTATTTTCCCTTCTTTAGGGAAAGCTGGTCCCAATCACCAACAAAACAGAGAAAGGGAACGAGAATTATCT
>gene=chr10_70939503-70939847; species=panTro
TTTCTGAGGGGCATATCAAGTTATTATCGCTAACGTTACCATATCAGGAAATGACGGTTAACAATGCAAGAAACTTTTGGGAAATGCTATTTAGTGTTTGAATCCGCAAGACATACTCGTACCCTGAGCATTCGCAGTTGCTGCTCCACCACCCATTCTCTCACTGCTCACCCACGTGCTTCTGGACACTTGCTTACCAAAGTACTAGTTTGCATCACGTGACACGACTAGCAGGCCCCCTTCGCTCATGTATGACATCCCAAAGATGCCTGATTATTTCCCCTTCTTTAGGGAAAGCTGGTCCCAATCACCAACAAAACAGAGAAAGAGAACGAGAATTATCT
>gene=chr10_70939503-70939847; species=papHam
TTTCCGAGGGGCATATCAAGTTATTATCGCTAACGTCAACATATCAGGAAAGGCCGGTTAACAATGCAAGAAACTTTTGGGAAATGCTATTTAGTGTTTGAGTCCGCAAGACACACTCGAACCCTGAGCATTCGCAGTTGCTGTTCCACCATCCATTCTCTCACTGCTCACCCACGTGCTTCTAGACACCGGCTTACCAAAGGACTAGTTTGCATCACGCGACACGACTAGCAGGCCCCCTCCGCTCATCTATGACATCCC-AAGATGCCTGATTATTTTCCCTTCTTTAGGGAAAGCTGGTCCCAATCACCAACAAAACAGAGAAACAGAACGAGAATTATGT
>gene=chr10_70939503-70939847; species=ponAbe
TTTCTGAGGGGCATACCAAGTTATTATCGCTAACGTTACCATATCAGGAAATGACGGTTAACAATGCAAGAAACTTTTGGGAAATGTTATTTAGTGTTTGAGTCCGCAAGACACACTCGTACTCTGAGCATTCGCAGTCACTGCTCCACCAACCACTCTCTCACTGCTCACCCACGTGCTTCTGGACACTTGCTTACCAAAGTACTAGTTTGCATCACGTGACACGACTAACAGGCCCCCTCCGCTCATCTATGACATCCCAAAGATGCCTGATTATTTTCCCTTCTTTAGGGAAAGCTGGTCCCAATCACCAACAAAATAGAGAAAGAGAACGAGAATTATCT
>gene=chr10_70939503-70939847; species=rheMac
TTTCTGAGGGGCATATCAAGTTATTATCGCTAACGTTACCATATCAGGAAAGGCCGGTTAACAATGCAAGAAACTTTTGGGAAATGCTATTTAGTGTTTGAGTCTGCAAGACACACTCGAACCCTGAGCATTCGCAGTTGCTGCTCCACCATCCATTCTCTCACTGCTCACCCACGTGCTTCTAGACACCGGCTTACCAAAGGACTAGTTTGCATCACGCGACACGACTAGCAGGCCCCCTCCGCTCATCTATGACATCCC-AAGATGCCTGATTATTTTCCCTTCTTTAGGGAAAGCTGGTCCCAATCACCAACAAAACAGAGAAACAGAACGAGAATTATGT
>gene=chr10_73599874-73600218; species=hg19
CAACATATGCTTTTCCTTTTAAATATTTTAGTAACATGCTAAGTACAATTTGAATCTAGCTACCAGAAAAAAAAAAAAGAGGTAACAGAAAATGCATGCAGCCTCCCAGTGCTGACAATCAGAGCCTACATTCCACAGGGCAGCAGATCTGCTGCCTGGGTAAGGCGGCACCATGGCAACAGGCAGGTTGCTAGGAAACCAAGAGAGGATAACCCCTGGAGGAGCGGCTTCTACCGCAGGGCATTTCTCAGAGGAATTCATGCACTTCCATCCCCTAAGAGCAGGAGATAATGCAATGCACTCAACACTAGCTACTCAAACAGCTATTGCCACAAATATCTTCT
>gene=chr10_73599874-73600218; species=bosTau
TAAAACCTTTTCT---TTTTAAATATTTCCGTAACAAGCTAAATACTGTTCAAATGAGATTAT------------AAAAGTGTTACAGAAAATGCAAGCAGCATCCCTGTTTCAATAATCAGAGCACACATTCCACAGGGCAGTGGATCTGATGCCGGGGTAATGCACTGCCATGGCAACAAGCAGGTTGCTAGGAAACCAAGAGAGATGAACCCCAGGAGGGGCAGCATCTACCTCGGGACATTTCTCAGGAGAATTTGTGCACTTAGATTCCCTAAGAGCAGGAGATAATACAATGCAGTCAACACTGACTACTGAAACAGCTGGTGTCACAAATACCTTCG
>gene=chr10_73599874-73600218; species=calJac
--------------------------------------------------------------------------------------------------------------------------------------------------------------------------------------------------------------------------------------------------------------------------------------------------------------------------------------------------------
>gene=chr10_73599874-73600218; species=canFam
-------TGTTTTTCCCAGGAAATATCTTAATAACATGCTAAATACCGTTCAAGTCTAGTTAC------------AAAAGAATAAAAGAAAATACGAGCAGCTTTGCAGTACCAATGATCAGAGCAGACATTCCGCAGGGCAATGGATCTGCCGCCTTGGTAACGGAGCACCATGGAAACAGTCAGGCTGCTAGGCAACCAAGACAGGCTGACCCAGGGAGGGGCAGCATCTACTTCAGGACATTTCTC---GGAATTCATGCACTTAGATCCT------GCAGGAGATAAACCACTGCACTCAACACCAACTGCTCTGAGAGCTGG------------CTTCT
>gene=chr10_73599874-73600218; species=equCab
CAACATCTGTTTTTCCTTTTAAATATTTTAGTAACATGCTAAATACTGTTCCAGTCTAGTTAC------------AAAAGGATAACAGAAAATGCAAGGAGCCTCCCAGCGCTGACAGTCAGAGCATACATTCCACAAGGCAGTGGATCTGCTGCCTGGGTGATGTATCACCATGGCAACAGGCAGGTTGCTAGGAAACCAAGCGAGGAAAACCCCAGGAGGGGCAGCATCTATCTCAGGACATTTCTCAGAAGAATCCATGCAGTGAGATCCCTTAAGAGCAGGAGATAATG-AACACACTCAACACTGACTACTGAAACAGCTGGTGTCACAAATACCTTCT
>gene=chr10_73599874-73600218; species=gorGor
CAACATATGCTTTTCCTTTTAAATATTTTAGTAACATGCTAAGTACAATTTGAATCTAGCTAC---AAAAAAAAAAAAGAGGTAACAGAAAATGCATGCAGCCTCCCAGTGCTGACAATCAGAGCCTACATTCCACAGGGCAGCAGATCTGCTGCCTGGGTAAGGCGGCACCATGGCAACAGGCAGGTTGCTAGGAAACCAAGAGAGGATAACCCCAGGAGGAGCGGCTTCTACCGCAGGGCATTTCTCAGAGGAATTCATGCACTTCCATCCCCTA-GAGCAGGAGATAATGCAATGCACTCAACACTAGCTACTCAAACAGCTACTGCCACAAATATCTTCT
>gene=chr10_73599874-73600218; species=panTro
CAACATATGCTTTTCCTTTTAAATATTTTAGTAACATGCTAAGTACAATTTGAATCTAGCTACTAGAAAAAAAAAAAAGAGGTAACAGAAAATGCATGCAGCCTCCCAGTGCTGACAATCAGAGCCTACATTCCACAGGGCAGCAGATCTGCTGCCTGGGTAAGGCGGCACCATGGCAACAGGCAGGTTGCTAGGAAACCAAGAGAGGATAACTCCAGGAGGAGCGGCTTCTACTGCAGGGCATTTCTCAGAGGAATTCATGCACCTCCATCCCCTAAGAGCAGGAGATAATGCAATGCACTCAACACTAGCTACTCAAACAGCTATTGCCACAAATATCTTCT
>gene=chr10_73599874-73600218; species=papHam
CAACATATGCTTTGCCTTTTAAATATTTTAGTAACATGCTAAATACAATTTGAGTCTAGCTAC---------CAAAAAAAAGTAACAGAAAATGCAGGCAGCCTCCCAGTGCTGACAATCAGAGCCTACATTCCACAGGGCAGCAGATGTGCTGCCTGGGTAAGGCGGCACCATGGCAACAGGCAGGTTGCTAGGAAACCAAGAGAGGATAATCCCAGGAGGGGCAGCTTCTACCGCAGGGCATTTCTCAGAAGAATTCATGTACTTCCATCCCCTAGAAGCAGGAGATAACACAATGCACTCAACACTAACTACTCAAACAGCTAGTGCCACAAATATCTTCT
>gene=chr10_73599874-73600218; species=ponAbe
CAACATATGCTTTTCCTTTTAAATATTTTAGTAACATGCTAAATACAATTTGAATCTAGCTAC--------AAAAAAAGGGGTAACAGAAAACGCATGCAGCCTCCCAGTGCTGACAATCAGAGCCTACATTCCACAGGGCAGCAGATCTGCTGCCTGGGTAAGGCGGCACCATGGCAACAGGCAAGTTGCTAGGAAACCAAGAGAGGATAACCCCAAGAGGGGCGGCTTCTACCACAGGGCATTTCTCAGAGGAATTCATGCACTTCCATTCCCTAAGAGTAGGAGATAATGCAATGCACTCAACACTAACTACTCAAACAGCTAGTGCCACAAATATCTTCT
>gene=chr10_73599874-73600218; species=rheMac
CAACATATGCTTTGCCTTTTAAATATTTTAGTAACATGCTAAATACAATTTGAGTCTAGCTAC--------CAAAAAAAAAGTAACAGAAAATGCAGGCAGCCTCCCAGTGCTGACAATCAGAGCCTACATTCCACAGGGCAGCAGATCTGCTGCCTGGGTAAGGCGGCACCATGGCAACAGGCAGGTTGCTAGGAAACCAAGAGAGGATAATCCCAGGAGGGGCAGCTTCTACCGCAGGGCATTTCTCAGAGGAATTCATGTACTTCCATCCCCTAGAAGCAGGAGATAATACAATGCACTCAACACTAACTACTCAAACAGCTAGTGCCACAAATATCTTCT
>gene=chr10_75385577-75385921; species=hg19
ACGTCACACTCAGGTCCATTCCTCCCGCGACCTAACCTTCCCCGCACCCCCTCCCCAGGCGCTACCCCCTGCACCCCGTTACCCCCGGCCCCGCCCCCCTGAGGGTGTCGCACTCACAGCTCCTGGCGCCGCATACTTAACCGCCGCGGCTGCTATAGCTACAGGGAGCCAAGGCAACCAGCTCTCGCGACACTTTCCTTGGCCATGGCGAGAGCACACGAGAAGAGACTCTCGCAAGAAAGTAAATGAGTCAGGCTGGAAACAGCGAAGTATATCTCGCGATAGCACTGTTTAAAATGGCGGCTTCAAGGCGTTTCACGGGTGTCCCGGACAGGCGTGGAGGT
>gene=chr10_75385577-75385921; species=bosTau
ACGTCACACGAGGGCCCATTTCTCCCGCGACCCGACCTTC--CCCACCCCCTCCCTAAGCGCTACCCCCAGCACCCTGTTACCTCCGGCCCCGCCCCCCTGAGGGTGTCGCACTCACCGCTTCTGCCGCCGCATCCTTAACCGCCGCGGCTGCTATAGCTACAGGGAGCCAAGGCAACCAGCTCTCGCGACAGTTTCCACAGCTACGGCGAGAACAGCCGGGAAGAGCCTCTCGCAAGAAAGTAAATGAGTCAGGCTCGAGACGGCTAAGTATATCTCGCGATAGTGTTGTGTAAAATGGCGGCTGTAAGGCGCTTCGGGGGTGGCCCGGAAAGGTTTGGAGGT
>gene=chr10_75385577-75385921; species=calJac
ACGTCACACTCAGGTCCATTCCTCCCGCGACCCAACCTTCCCCACACCCCCTCCCCAGGCGCTACCCCCTGCACCCCGTTACCCCCGGCCCCGCCCCCCTGAGGATGTCGCACTCACCGCTCCTGCCGCCGCATACTTAACCGCCGCGGCTGCTATAGCTACAGGGAGCCAAGGCAACCAGCTCTCGCGACACTTTCCTTGGCTACAGCGAGAGCCGACGAGAAGAGACTCTCGCAAGAAAGCAAATGAGTTAGGCTGGAAATTGCGAAGTGTATCTCGCGATAGCACTGTTTAAAATGGCGTCATCAAGGCGTTTCATGGGTGGCCGGGAAAGGGATGGAGGT
>gene=chr10_75385577-75385921; species=canFam
ACGTCACACGC-GGCCCATTCCTCCCG------------A--CCTACCCCCCTCAACAGGGTTA-CCCCTGCACCCCGTTACCTCCGACCCCGCCCCCCTGAGGGTGTCGCACTCACTGCTCCTGCCGCCGCATCCTTAACCGCCGCGGCTGCTATAGCTACGGGGAGCCAAGGCAACCAGCTCTCGCGACACTTTCCTCAGCTACGGCGAGAACAGCCGAGAAGAGCCTCTCTCAAGAAAGTAACCGAGTCAGGCTCGAGAAGGCTAAGTATATCTCGCGATAGTAGTGTGTAAAATGGCGGCCGCCAAGCGTTGT-AGGGTGGCCTGGGCAGGTCTGGTGGT
>gene=chr10_75385577-75385921; species=equCab
ACGTCACACTTGGACCCCTTCCTCCCGCGACCCGACCTTC--CCCACCCCCTCCCTAGGCACTACCCCCTGTACCCTGATACCTCCGGCCCCGCCCCCTTGAGGGTGTCGCACTCACAGCTCCTGCTGCCGCATCCTTAACCGCCGCGGCTGCTATAGCTACAGGGAGCCAAGGCAACCAGCTCTCGCGACACTTTCCTCAGCTACGGCGAGAACAGGCAAGAAAAGCCTCTCGCAAGAAAGTAAATGAGTCAGGCTTGAGACTGCTAAGTATGTCTCGCGATAGTACTGTGTAAGATGGCGACTGCACAGCTTTTTAGGGGTGGCTTGGAGAGGTTTGGAAGT
>gene=chr10_75385577-75385921; species=gorGor
ACGTCACACTCAGGTCCATTCCTCTCGCGACCTA----------------------------------------------------------------------------------------------------------------------------------------------------------------------------------------------------------------------------------------------------------------------------------------------------------------------
>gene=chr10_75385577-75385921; species=panTro
ACGTCACACTCAGGTCCATTCCTCCCGCGACCTAACCTTCCCCGCACCCCCTCCCCAGGCGCTACCCCCTGCACCCCGTTACCCCCGGCCCCGCCCCCCTGAGGGTGTCGCACTCACAGCTCCTGGCGCCGCATACTTAACCGCCGCGGCTGCTATAGCTACAGGGAGCCAAGGCAACCAGCTCTCGCGACACTTTCCTTGGCCATGGCGAGAGCACACGAGAAGAGACTCTCGCAAGAAAGTAAATGAGTCAGGCTGGAAACAGCGAAGTATATCTCGCGATAGCACTGTTTAAAATGGCGGCCTCAAGGCGTTTCACGGGTGTCCCGGACAGGCGTGGAGGT
>gene=chr10_75385577-75385921; species=papHam
ACGTCACACTCAGGTCCATTCCTCCCGCGACCTAACCTTCCCCGCGCCCCCTCCCCAAGCGCTACCCCCTACACCCGGTTACCCCCGGCCCCGCCCCCCTGAGGGTGTCGCACTCACCGCTTCTGCCGCCGCATACTTAACCGCCGCGGCTGCTATAGCTACAGGGAGCCAAGGCAACCAGCTCTCGCGACACTTTCCTTGGCCACGGCGAGAGCAGACGAGAAGAGACTCTCGCAAGAAAGTAAATGAGTCAGGCTGGAAACGGCGAAGTATATCTCGCGATAGCAGAGTTTAAAATGGCGGACTCAAGGCGTTTTATGGGTGGCCCGGAAAGGCATGGAGGT
>gene=chr10_75385577-75385921; species=ponAbe
ACGTCACACTCAGGTCCATTCCTCCCGCGACCTAACCTT-CCCGCACCCCCTCCCCAGGCTCTACCCCCTGCACCCCGTTACCCCCGGCCCCGCCCCCCTGAGGGTGTCGCACTCACCGCTCCTGGCGCCGCATACTTAACCGCCGCGGCTGCTATAGCTACAGGGAGCCAAGGCAACCAGCTCTCGCGACACTTTCCTTGGCCATGGCGAGAGCAGACGAGAAGAGACTCTCGCAAGAAAGTAAATGAGTCAGGCTGGAAACAGCGAAGTATATCTCGCGATAGCACTGTTTAAAATGGCGGCCTCAAGGCGTTTCATGTGTGTCCCGGACAGGCGTGGAGGT
>gene=chr10_75385577-75385921; species=rheMac
ACGTCACACTCAGGTCCATTCCTCCCGCGACCTAACCTTCCCCGCGCCCCCTCCCCAAGCGCTACCCCCTACACCCGGTTACCCCCGGCCCCGCCCCCCTGAGGGTGTCGCACTCACCGCTTCTGCCGCCGCATACTTAACCGCCGCGGCTGCTATAGCTACAGGGAGCCAAGGCAACCAGCTCTCGCGACACTTTCCTTGGCCACGGCGAGAGCAGACGAGAAGAGACTCTCGCAAGAAAGTAAATGAGTCAGGCTGGAAACGGCGAAGTATATCTCGCGATAGCAGAGTTTAAAATGGCGGACTCAAAGCGTTTTATGGGTGGCCCGGAAAGGCATGGAGGT
>gene=chr10_75936060-75936404; species=hg19
TAGGCTGAGGCTTCCCAGGCTGTTGCTTTTTTTCCCCCCACCTTTGCAGATGGATTTTGCAGGCTGTTAAATCCCACTCCCGAAGACCTGCCCTGACAGCGCCTCTTTCCTAAGTGCTGTTACAGGGAGCTGAGCTTGCCGAGGTAGACAGTGGCCACGTGACTGCTAAACCGGTTGCCAGAGGCGCGGCCATTTTTGGGGCGGGCACCCAATCTCTCGCCCTGTAAACTGCGGGGTGACGGGACGCTGTTACTAGGACTCAAGATGGCCACCGCGCCCGCTAGTCATCTCGCTAGCCCGCGCGCCAGTGAGCTGGCACGAGACACGCGGTGGCCCACGGCGTC
>gene=chr10_75936060-75936404; species=bosTau
-GGACTGAGGTTG-CCAGGCGGTTGCGGTTT----------TTCTGCAGATGGGTTTT-TAGGCTGTTAAACCCCCTCTCCGAAGAC-TGCCCTGACATCGCCCCCGTCCCAAGCCCTGTTAGAGCGACCTGGGCTGGCCGAGGTAGACCG-CGCCATGTGACTGATAAACCGGTTGCCTTCGGGGCGGCCATTTTTGAGGCGGGCACCCAACCTCGTGCACCGTAAGCCGGG-AGTGGGGATGG-CAGTTACCAGGACTCAAGATGGCCACCGAGCCCGCTAGCCAGCCCGCTAGCCCGCAT--------GCCGGCACGAGACGCACAGTGGCCGGCGGCGCC
>gene=chr10_75936060-75936404; species=calJac
TAGGCTGAGGCTTTCCAGGCTGTTGTTTTTTTTCTCCCC-GGTTTGCAGATGGATTTTGCAGGCTGTTAAATCCCATCCCCGAAGACCTGCCCTGACAGTGCCCCCTTCCTAAGTGCTGTTAAAGGGGCCGGAGCTTG-CGAGGTAGACCGTGGCCATGTGACTGCTAAACTCGTTGCCAGCGGCGCGGCCATATTTGAGGCGGGCACTCAACCTCTTGCCCTGTAAACTGCGGGGTAGCGGGACGCAGTTACCAGGACTCAAGATGGCCACCGCGCCCGCTAGTCAGCTTGCTAGCCCGCGCGCTAGCGCGCCAGTACGAGACGCGCGGTGGCCCGCGGTGCC
>gene=chr10_75936060-75936404; species=canFam
-GGGCCGAGGTCCCCCAGGTGGCCGCTTTTC----------TTTTGCAGATGGGTTTTCCAGGCTGTTCAGTCCCATCCGCGAGGGC-TGCC-CGACAGCGTCCGCGCCCCAAGCCCGGTTCAAGCGACCTGAGCGCA--GAGGTAGACCGTGGCCATGTGACTGACAAACCGGTTGCCAGCGGGGCGGCCATTTTTGAGGCGGGCACCCAACCTCATGCCCCACCAGCCGGG-GATGGGGGGACCTTGTTACCAAGACCCAAGATGGCCACCGCGCCCGCTAGCCACCCGGCGAGCCGGCGAGCCAGGGAGCCGACCCGAGACAcgcgccggcgggcggcgcc
>gene=chr10_75936060-75936404; species=equCab
-GGGCTGTGGCTTCC-AGGCGGCTGCTGCTC----------TTCTGCAGAGGGGTTTG-GAAGCTGTTCAA-CCCATCCCCGAAGAT-TGCCTTGATAGCGTCCCCGTCCCAAGTCCTCTTAACGCGACCTGACCACGGCGAGGTAGACCGTGGCCGCGTGACCGATGAACCTGTTGCCAGCGGGGCGGCCATTTTTGAGGCGGGCACCCAACCTCTTGCCCCGCAATTCGCG-AAGGGAGGGACACTGTTACCAGGACTCAAGATGGCCACCGGGCCAGCTAGGCAGCCAGCTAGCCGGC--GCCGGGAAGGCGGCACGAGACGCGCGGTGGCGCGCCACGCC
>gene=chr10_75936060-75936404; species=gorGor
----------CTTCCTAGGCTGTTGCTGTTTTTCCCCCCACCTTTGCAGATGGATTTTGCAGGCTGTTAAATCCCACTCCCGAAGACCTGCCCTGACAGCGCCTCTTTCCTAAGTGCTGTTAAGGGGACCTGAGCTTGCCGAGGTAGACAGTGGCCATGTGACTGCTAAACCGGTTGCCAGAGGCGCGGCCATTTTTGGGGCGGGCACCCAATCTCTCGCCCTGTAAACTGCGGGGTGACGGGACGCTGTTACCAGGACTCAAGATGGCCACCGCGCCCGCTAGTCAGCTCGCTAGCCCGCGCGCCAGTGAGCTGGCACGAGACACGCGGTGGCCCGCGGCGTC
>gene=chr10_75936060-75936404; species=panTro
TAGGCTGAGGCTTCCCAGGCTGTTGCTTTTTTTCCCCCCACCTTTGCAGATGGATTTTGCAGGCTGTTAAATCCCACTCCCGAAGACCTGCCCTGACAGCGCCTCTTTCCTAAGTGCTGTTACAGGGAGCTGAGCTTGCCGAGGTAGACAGTGGCCATGTGACTGCTAAACCGGTTGCCAGAGGCGCGGCCATTTTTGGGGCGGGCACCCAATCTCTCGCCCTGTAAACTGCGGGGTGACGGGACGCTGTTACCAGGACTCAAGATGGCCACCGCGCCCGCTAGTCAGCTCGCTAGCCCGCGCGCCAGTGAGCTGGCACGAGACACGCGGTGGCCCACGGCGTC
>gene=chr10_75936060-75936404; species=papHam
TAGGCTGAGGCTTCCCAGGCTGTTGCTTTTTTCCCCCTCACCTTTGCAGATGGATTTTGCTGGCTGTTAAATCCCATTTCCGAAGACCTGCCCTGACATCGCCTCTTTCCTAAGTGCTGTTAAAGGGACCTGAGCTTGCCGAGGTAGACCGTGGCCATGTGACTGCTAAACTGGTTGCCAGAGGCGCGGCCATTTTTGGGGCGGGCACCCAATCTCTCGCCTTGTAAACTGCGGGGTGACGGGACGCTGTTACCAGGACTCAAGATGGCCACTGCGCCCGCTAGTCAGCTCGCTAGCCCGCGCGCCAGCGAGCTGGCACGAGACACGCGGTGGCCCGCGGCGTC
>gene=chr10_75936060-75936404; species=ponAbe
TAGGCTGAGGCTTCCCAGGCTGTTGCTTTTTTTCCCCCCACCTTTGCAGATGGATTTTGCAGGCTGTTAAATCCCACTCCCGAAGACCTGCCCTGACAGCGCCTCTTTCCTAAGTGCTGTTAAAGGGACCTGAGCTTGCCGAGGTAGACAGTGGCCATGTGACTGCTAAACCGGTTGCCAGAGGCGCGGCCATTTTTGGGGTGGGCACCCAATCTCTCGCCCTGTAAACTGCGGGGTGACGGGACGCTGTTACCAGGACTCAAGATGGCCACCGCGCCCGCTAGTCAGCTCGCTAGCCCGCGCGCCAGCGAGCTGGCACGAGACACGCGGTGGCCCGCGGCGTC
>gene=chr10_75936060-75936404; species=rheMac
TAGGCTGAGGCTTCCCAGGCTGTTGCTTTTCCCCCCCCCACCTTTGCAGATGGATTTTGCTGGCTGTTAAATGCCATTCCCGAAGACCTGCCCTGACATCGCCTCTTTCCTAAGTGCTGTTAAAGGGACCTGAGCTTGCCGAGGTAGACCGTGGCCATGTGACTGCTAAACTGGTTGCCAGAGGCGCGGCCATTTTTGGGGCGGGCACCCAATCTCTCGCCTTGTAAACTGCGGGGTGACGGGACGCTGTTACCAGGACTCAAGATGGCCACTGCGCCCGCTAGTCAGCTCGCTAGCCCGCGCGCCAGCGAGCTGGCACGAGACACGCGGTGGCCCGCGGCGTC
>gene=chr10_82116333-82116677; species=hg19
CGGCCTCTCTCCGCCTCAGGTGAGTCCTGCTCGACGCCCAAGGCCCAACGGTCAGAACCGCCTCTGCCCGCCGGACCCAGCGAAGCTAGGGGAACAAATCCCAAAAACAGTTCGGGCCTTTCCGGTGCGCTCACCCCTACACACGCGCCTGCTCGCCACCCAGGAGCGGCGTCCCGTTGCCAGGCAACGAGAGCTCGCGCCTCAGGAGCCAGTGTAGGCGCCGCAAAGCGGAAGGGGCGCGCGGATAGGTGAGCAGAGGGCACGCGGTGGGCAGCGAAGGGGGAACGCGCAGCAGAGAGGAGAGGGCGTGCAGGAGTAGGAGCAGGCGGCAGAGTAGAGGGGGC
>gene=chr10_82116333-82116677; species=bosTau
TATTCCCTCTCG-----------------CACCACTGGTAAGGTCCAAGGGCCAAAGCTGCCTCTGCCGGCTGGACCCAGCCCAGC-------------ACCGGAA-----GCTGTTCTTCCCAAGGCTGGCG-CCTGACGCATGCGCCTACCTA---CCTGCAGAGAGCGTCCCGTTGCTAGGCAACGAGCCCG-GCGCCCCTGG----GCTGGAGACTGCCTGGGTCAAAGAGTGCGCGCTGAGAGCTAAGCTGACAACGCTGAGCGAGGAGACGAgggggcgcgcgggccggATGGTGGAGGTTG-AGAGG---------------------GAGGAGTAG
>gene=chr10_82116333-82116677; species=calJac
CTGCCTCTCTCCGCCTCGGGTGACTCCAGCTCGACGCCCAAGTCCCAACGGTCAGAACCGCCTCTGCCCGCCGGACCCAGCGAAGCCAGA-GAACAAATCTCAAAA----------------------------------------------------------------------------------------------------------------------------------------------------------------------------------------------------------------------------------------------
>gene=chr10_82116333-82116677; species=canFam
TAACCT--CTCAgcgccgccggggcccctccccgctcaccaggccga--gcccgcacccgcggctgcc-gcgggcccc--ccaagc--------------------------------------ATGCGCACA-CCCGACGCGCGCACCTA--CCGGCCCCGCGAGGCGCGTCCCGTCGCTAGGCAACGAGCGCGC--GCCCCGGA-----------------------------CCCAGGTGGCTCCCT---------GCACGCGGTggggcgcggggggcgggcgggcggcggggaggaccgggcg--cggg---------------------GGAGGGAGG
>gene=chr10_82116333-82116677; species=equCab
TGACCCCGCTAGGCGTCGCCCGCGCCCCGCACGGTCCGCGAGGGCCAACGTCCGAAACCGCCTCTGCA-GCCGCGCCCAGCCGAGC-------------------A-----CCGAGCCCCTTC-CTGCGCCTG-CTTGAGGCGCGTGCCCGCCCCCGACTCGTGGGCCGCGTCCCGTCGCTAGGCAACGAGCGCGCGCGCCCCGGG-----------------------------------------------------------GCCGAGACGCAGGGGAGGGGCGCGCGCCGGTGAGCGGAGGGCG--CTAG---------------------GGGGAGAAA
>gene=chr10_82116333-82116677; species=gorGor
CGGCCTCTCTCCGCCTCAGGAGAGTCCTGCTCGACGCCCAAGGCCCAACGGTCAGAACCGCCCCTGCCCGCCGGACCCAGCGAAGCTAGGGGAACAAATCCCAAAAACAGTTCGGGCCTTT-CCGTGCGCTCACCCCTACACACGCGCCTGCTCGCCACCCGGGAGCCGC-TCCCGTTGCCAGGCAACGAGAGCGCGCGCCTCGGGAGCCCGTGTAGGCGC-GCAAAGCCGGAGGGGCGCGCGGATAGGTGAGCAGAGGGCACGCGGTGGGCAGCGGAGGGGGAACGCGCAGCAGAGAGGAGAGGGCGTGCAGGAGTAGGAGCAGGCGGCAGAGTAGAGGGGGC
>gene=chr10_82116333-82116677; species=panTro
CGGCCTCTCTCCGCCTCAGGTGAGTCCTGCTCGACGCCCAAGGCCCAACGGTCAGAACCGCCTCTGCCCGCCGGACCCAACGAAGCTAGGGGAACAAATCCCAAAAACAGTTCGGGCCTTTCCGTTGCGCTCACCCCTACACACGCGCCTGCTCGCCACCCGGAAGCCGCGTCCCGTTGCCAGGCAACGAGAGCTCGCGCCTCAGGAGCCAGTGTAGGCGCCGCAAAGCGGAAGGGGCGCGCGGATAGGTgagcagagggcacgcggtgggcagcgaagggggaacgcgcagcagagaggagagggcgtgcaggagtaggagcaggcggcagagtagagggggc
>gene=chr10_82116333-82116677; species=papHam
CGGCCTCCTTCCGCCTCAGGTGAGTCCTGCTCGACGCCCAAGGCCCAACGGTCAGAACCGCCTCTGCCCGCCGGACCCAGCGAAGCTAGAGGAACTAATCTCAAAAACAGTTCGGGCCTTCCCGGTGCGCACA-CCCGACACACGCGCCAGCTAGCCACCCGGGAGCCGCGTCCCGTTGCCAGGCAACGAGAGCGCGCGCCTCAGGAGCCCGTG-------------------------------TAGGTGAGAAGAGGGCGCGCAGTGGGCGGTGGAAGGGGAACGCGCAGCAGGGAGGAGGGGGCGTGCAGGAGCAGTAGCGCACCGCTGAGTAGAGGGGCC
>gene=chr10_82116333-82116677; species=ponAbe
CGGCCTCTCTCCGCATCAGGTGAGT-CTGCTCGACGCCCAAGGCCCAACGGTCAGAAACGGCTCTGCCCGCCGGACCCAGCGAAGCTAGGGGAACAAATCTCAAAAACAGTTCGGGCCTTTCCGGTGCGCTCACCCCTACACACGCGCCTGCTCGCCACCCGGGAGCCGCGTCCCGTTGCCAGGCAACGAGAGCCCGCGCCTCAGGAGCCCGTGTAGGCGCCGCAAAGCGAGAGGGGCGCGCGGATAGGTGAGCAGAGGGCACGCAGTGGGCGGCGGAGGCGGAACGCGCAGCAGAGAGGAGGGGGCGTGCAGGAGTAGGAGCAGGCGGCACAGTAGAGGGGGC
>gene=chr10_82116333-82116677; species=rheMac
CGGCCTCCTTCCGCCTCAGGTGAGTCCTGCTCGACGCCCAAGGCCCAACGGTCAGAACCGCCTCTGCCCGCCGGACCCAGCGAAGCTAGAGGAACTAATCTCAAAAACAGTTCGGGCCTTCCCGGTGCGCACA-CCAGACACACGCGCACGCTAGCCACCCGGGAGCCGCGTCCCGTTGCCAGGCAACGAGAGCGCGCGCCTCAGGAGCCCGTG-------------------------------TAGGTGAGCAGAGGGCGCGCAGTGGGCGGTGGAGGGGGAACGCGCAGCAGGGAggagggggcgtgcaggagcagtagcgcaccgctgagtagaggggcc
>gene=chr10_85299845-85300189; species=hg19
CTGGCAGGGGAAAGTCTGTTGGAAGAGCAAGAAGAGGATATGGAACAAGCCTGCAGCCCTGGATGACAGGTCTCCCCAGAGATCCCTCCCCCAGCTGGAGCCAGCCAAGCCTAGCCTTTCTGCTGACAGTCATTCCTGCTTCCTGCTTCACCCATGTGGCTCCTGACATGCTGTTTGAAAAGATCTGTAAGGTAGCTGTGTGGCCTCATTTCTGTAAGGATCTCCAGGGAAGCCAGCTTTCTTGGTAACTGCATAATttatgtcattcacctgcttaaaggctctcagaggctccctatcactgaaagaataatatgtaaaccttttaaatgactcccaaggcc
>gene=chr10_85299845-85300189; species=bosTau
CTGGCAGGGGAAGGGACGTGGACAGAACAAGGAGAGGATGTGAAACAAGCCGGCAGCCCTGGATGACAGGTCTCCCCAAGAGAGCCTCCCCCAGCTGGAGCCAGCCAAGCCAAGCCTTTCTGCGGACAGACACGCCTGCTTC------CAACCATGTGTCTCTCGACATGTTGTTTGAAACAACCTGCAAGGTATCTCTGTGGTCTCATTTCTCTGAGGATCTCTGGGGAAGCTGGCTTTCTTGGAGACTGTAAAATTGATGCCATTCTCCTGTTTAAAGGCGCTCACAGACTCCCTATCACCTAAAGACTAATATGTAAACTTTT------------------
>gene=chr10_85299845-85300189; species=calJac
CTGGCAAGGGAAAGTATGTTGGAAGAGCAAGAAAAAAATATGGAACAAGCCTGCAGCCCTGGATGACAGGTCTCCCCAGAGATCCTTCCCCCAGCTGGAGCCAGCCAAGCCTAGCCTTCCTGCTGACAGTCATTCCTGGTTCCTGCTTCACCCATGCGGCTCCTGACATGCTGTTTGAAAAGATCTGTAAGGTAGCTGTGTGGCCTCATTTCTCTAAGGATCTCCAGGGAAGCCAGCTTTCTTGGTGACTGAATAATttatgtcatttccctgcttaaaatctctcagaggctccgtatcactgaaagaataatatgtaaacctttttgatgactcacaagacc
>gene=chr10_85299845-85300189; species=canFam
CTGGCGGGGGGAAGTAAGTGGGCAGAACAAGGAAAGGATATGGAACAGGCCGGCAGCCCTGGATGACAGGTCTCCCCAAGGGAGCCTCCCCCAGCTGGAGCCAGCCAAGCCTAGCCTTTCTGCTGACAGATGCTCCTGCTTC------CAGCCCTGTATCTCCCGACATGTTATTTGCAAAGGCCTGTAAGGTAGCTCTGTGGCCTCATTTCTCTGAGGATCTCCAGGGAAGCCAGCTTTCATGGTGACTATATAATTTATATCATTCCTTCATTTAAAGGCTCTCATAGGTTCCCTAACACCTAAAGAGTAATATGTAAACTTGTTGGACGACCTGGAAAGCT
>gene=chr10_85299845-85300189; species=equCab
CTGGCAGAGGAAAATATGTGGGCAGAACAAGGAGAGGACATGGAACAAGCCAGCGGCCCTAGATGACAGGTCTCCCCAAGAGAGTTTTCCCCAGCTGCAGCCAGCCAAGCCTAGCCTTTCTGCTGACAGACGCTCCTGCTTC------TGGCCATGTGTCTCCCGACATG---TTTGAAAATTCCTGCAAGGTGGCTCAGTGGCCTCGTTTCTCAGATGATCTCCAGGGAAGCCAGCCTTCTTGGTGACTGCATAATTTATGCCATTTTTCTGCTTAAAGGCTCTCACAGGTTCCCTATCACCCAAAGAATAGTATGTAAACTTTTTAGATGATCCCCAAAGCT
>gene=chr10_85299845-85300189; species=gorGor
CTGGCAGGGGAAAGTGTGTTGGAAGAGCAAGAAGAGGATATGGAACAAGCCTGCAGCCCTGGATGACAGGTCTCCCCAGAGATCCCGCCCCCAGCTGGAGCCAGCCAAGCCTAGCCTTTCTGCTGACAGTCATTGCTGCTTCCTGCTTCACCCATGTGGCTCCTGACATGCTGTTTGAAAAGATCTGTAAGGTAGCTGTGTGGCCTCATTTCTGTAAGGATCTCCAGGGAAGCCAGCTTTCTTGGTGACTGCATAATttatgtcattcacctgcttaaaggctctcagaggctccctatcactgaaagaataatatgtaaaccttttaaatgactcccaaggcc
>gene=chr10_85299845-85300189; species=panTro
CTGGCAGGGGAAAGTGTGTTGGAAGAGCAAGAAGAGGATATGGAACAAGCCTGCAGCCCTGGATGACAGGTCTCCCCAGAGATCCCTCCCCCAGCTGGAGCCAGCCAAGCCTAGCCTTTCTGCTGACAGTCATTCCTGCTTCCTGCTTCACCCATGTGGCTCCTGACATGCTGTTTGAAAAGATCTGTAAGGTAGCTGTGTGGCCTCATTTCTGTAAGGATCTCCAGGGAAGCCAGCTTTCTTGGTAACTGCATAATttatgtcattcacctgcttaaaggctctcagaggctccctatcactgaaagaataatatgtaaaccttttaaatgactcccaaggcc
>gene=chr10_85299845-85300189; species=papHam
CTGGCAGGGGAAAGTGTGTTGGAAGAGCAAGAAGAGGATATGGAACAAGCCGGCAGCCCTGGATGACAGGTCTCCCCAGAGATCCTTCCCCCAGCTGGAGCCAGCCAAGCCTAGCCTTTCTGCTGACAGTCATTCCTGCTTCCTGCTTCACCCATGTGGCTCCTGACATGCTGTTTGAAAAGATCTGTAAGGTAGCTGTGTGGCCTCATTTCTCTAAGGATCTCCAGGGAAGCCAGCTTTCTTGGTGACTGCATAATtcatgtcattcccctgcttaaaggctctcagaagctccctatcactgaaagaataatatgtaaaccttttagatgactcccaaggcc
>gene=chr10_85299845-85300189; species=ponAbe
CTGGCAAGGGAAAGTGTATTGGAAGAGCAAGAAGAGGATATGGAACAAGCCTGCAGCCCTGGATGACAGGTCTCCCCAGAGATCCTTCCCCCAGCTGGAGCCAGCCAAGCCTAGCTGTTCTGCTGACAGTCATTCCTGCTTCCTGCTTCACCCATGTGGCTCCTGACATGCTGTTTGAAAAGATCTGTAAGGTAGCTGTGTGGCCTCATTTCTCTAAGGATCTCCAGGGAAGCCAGCTTTCTTGGTAACTGCATAATttatgtcattaacctgcttaaaggctctcagaggctccctaccactgaaagaataatatgtaaaccttttacatgactcccaaggcc
>gene=chr10_85299845-85300189; species=rheMac
CTGGCAGGGGAAAGTGTGTTGGAAGAGCAAGAAGAGGATATGGAACAAGCCGGCAGCCCTGGATGACAGGTCTCCCCAGAGATCCTTCCCCCAGCTGGAGCCAGCCAAGCCTAGCCTTTCTGCTGACAGTCATTCCTGCTTCCTGCTTCACCCATGTGGCTCCTGACATGCTGTTTGAAAAGATCTGTAAGGTAGCTGTGTGGCCTCATTTCTCTAAGGATCTCCAGGGAAGCCAGCTTTCTTGGTGACTGCATAATttatgtcattccccggcttaaaggctctcagaggctccctatcactgaaagaataatatgtaaaccttttagatgactcccaaggcc
>gene=chr10_94147096-94147440; species=hg19
CTTCACTTTCCTTCATCCGGCATTACCTTGACAAGGGGTTTTACAGGGAAGGCCCTCTTTGGAAATTTTCTCCCTCTCCTGGAGCCCTGCCTCTTTCCACTCAGGCCCCTCCTTCTTGCCTAGCCACGCCCACACACCATCTGTCAGAGGAGTGGGACATGTAGACCGCTATCCTTGGTCCTGAAACGTCATTAGAGTTAGGGcagtagtttacaacatggctgccaatcggaatcaatgggaaagcacgataaaagcactgactgcaaagtcccacatcccaggtactctgacttggttggtttCTGCATTAAAAAACAAAAAAAAATCCCAgggcaggcaca
>gene=chr10_94147096-94147440; species=bosTau
CTTCACATTCCTTCATCTGGGATTGCCTTGATGAGGCATTATACAGGAGAGG-CCTCTTTGGAGACTCCCCCACCCTTCTGGAGCCCTGCCTCTTTCTACCCAGGTGTCTCTTGCAAGCAGAGC-AAGCCCAC-GCTGATCC-TGGTAACAGAAAGACACATGGGCCGCTATCCTTGGTCCTGAAGCACAGTTAGTGTTGCAGcagtaattctcaacctagctacaaatct--gtcaatggggaaggtagataaa----------------ccccac-acccagatattctaactcagtgggtctCTGCATCAAAAACAAAAAAAAAC-----GAG--------
>gene=chr10_94147096-94147440; species=calJac
CTTCACTTTCCTTCATCCAGCATCGCCTTGACAAGGGGTTTTACAGGGAAGGCCCCCTTTGGAAAGATTCCCCC-CTCTAGGAGTCCTGCTTCTTTCCACTCAGGCCCCTCCTTCATGCCTAGCCACACTCACACACCATCTGTCAGAGGAGTGGGGCATGTAGACCGCTATCCTTGGTCCTGAATTGTCATTATGATTGGGGcaatagttcacaacctggctgccaatcagaatcaaggggaaagcataataaaagtactgactgcaaagtcccacaccctaggtatgctgacgtggttggtttCTGTGTTTAAAAAAAAAA------TTCAgggcagacaca
>gene=chr10_94147096-94147440; species=canFam
TTTCACACGCCTTCATCTGGAGCTGCCTTAACAAGGGGTTTTACAGGGGAGGCCATCTTTAGAGACTCTCTCCCTCTCCTGGAGCCCTGCCTGTTTCCCAGCAAGACTCTTCTGCATACAGAGC-ATACTCAC-CATGGTCTGT--CAGGAGTAGGGCATGTGGGCCACTATCCTTGGTCCTGAACCAACATTAAAATTGCAGCCGTAATTCA-----tagctgcaaatctgaatcaatagggaagcttgataaatgtactgattgcaaagccttat-ccccagatgttctgattcagtaagtctCTGCATCAAACAAAACAAAACAA--------------CA
>gene=chr10_94147096-94147440; species=equCab
CCTCACATTCCTTCATCTGACGTTGCCTTGACAAGGGGTCTTACAGAGGAGGCCCTCTTTGGAGACTGTCTCTCGCT-CTGGAGCCCTGCCTGCTTCCACCCAGGCCCCTCCTGCATGCCTAGC-AGGCCCAT-GATGGTCTGTCACAGGAGCAGGGCACGTGGACCGCTATCCTTGGTCCTGAACCATCATTAGAGTTGCATcagtaattcactatctgactgcaaatctgagtcaatgggaaagcttaataaacgtactgattgcaaagccccac-ccctagatatcctgactcaataggtctCTGCATTAAAGAAAAAACAAGAG--------------CC
>gene=chr10_94147096-94147440; species=gorGor
--------------------------------------------------------------------------------------------------------------------------------------------------------------------------------------------------------------------------------------------------------------------------------------------------------------------------------------------------------
>gene=chr10_94147096-94147440; species=panTro
CTTCACTTTCCTTCATCCGGCATTACCTTGACAAGGGGTTTTACAGGGAAGGCCCTCTTTGGAAATTTTCTCCCTCTCCTGGAGCCCTGCCTCTTTCCACTCAGGCCCCTCCTTCTTGCCTAGCCACGCCCACACACCACCTGTCAGAGGAGTGGGGCATGTAGACCGCTATCCTTGGTCCTGAAACGTCATTAGCGTTAGGGcagtagtttacaacatggctgccaatcggaatcaatgggaaagcatgataaaagcactgactgcaaagtcccacaccccaggtactctgacttggttggtttCTGCATTAAAAAACAAAAAAAAATCCCAGGGcaggcaca
>gene=chr10_94147096-94147440; species=papHam
CTTCACTCTCCTTCATCCCGCATTGCCTTGACAGGGGGTTTTACAGGGAAGGCCCTCTTTGGAAATTTTCTCCCGCTCCTGGAGCCCTGCGTCTTTCCACTCAGGCCCCTCTTTCTTGCCTAGCCAAGCCCACACACTGTCAGTCAGAGGAGTGGGGCATGTAGACCGCTATCCTTGGTCCTGAACTGTCGTTAGAGTTAGGGTAGTAGTTTACAACCTGGCTGCCAATCAGAATCAATGGGAAAGCATGATAAAAGCACtgactgCAAAGTCCCACACCCCAGGTACTCTGACTTGGTTGGTTTCTGCATTAAAAAACAAAAAAATATCCCAGGGTgggggca
>gene=chr10_94147096-94147440; species=ponAbe
CTTCATTTTCCTTCATCCAGCATTACCTTGACAAGGGGTTTTACAGGGAAGGCCCTCTTTGGAAATTCTCTCCCTCTCCTGGAGCCCTGCCTCTTTCCACTCAGGCCCCTCCTTCTTGCCTAGCCAAGCCCACACACCATCTGTCAGGGGAGTGGGGCATGTAGACCGCTATCCTTGGTCCTGAACCATCATTAGAGTTAGGGcagtagtttacaacctggctgccaatcagaatcaatgggaaagcatgataaaagcactgactgcaaagtcccacaccccaggtactctgacttggttggtttCTGCattaaaaaaaaaaaaaaaatCCCAGGGcaggcgca
>gene=chr10_94147096-94147440; species=rheMac
CTTCACTCTCCTTCATCCCGCATTGCCTTGACAGGGGGTTTTACAGGGAAGGCCCTCTTTGGAAATTTTCTCCCGCTCCTGGAGCCCTGCCTCTTTCCACTCAGGCCCCTCCTTCTTGCCTAGCCAAGCCCACACACCGTCAGTCAGAGGAGTGGGGCATGTAGACCGCTATCCTTGGTCCTGAACTGTCGTTAGAGTTAGGGTAGTAGTTTACAACCTGGCTGCCAATCAGAATCAATGGGAAAGCATGATAAAAGCACtgact-caaagtcccacaccccaggtgctctgacttggttggtttCTGCATTAAAAAACAAAAAAATATCCCAGGGcgggggca
>gene=chr10_95340550-95340894; species=hg19
TTCATGTGCTTGGAGCAGTGGCCTTATTCATCCTTCTGCCCTCCCTGCTTCCTCTTTCCTTGTGACTCAAACATGCCATACATCTTCAATATTTTTTCCAATCAACAGTTTTCCCAAGGGAATAACCTCCCAGCGACTTCTAAGTGCCTTCGGATCAGGCTGTCACCACTGTTTGGGGCTTGCTTGACGTCATCGCCCAGCAACTGTTGCCATGACAACTGAGATGCCTCTACCCTTTTGTAACAGTGGATGTTTATTGATCCCCCTCTCATTGCCCACATATGcaccagaatggaagagcagcgtgggtggagctgccttgcttattgctgtgtgtccagcac
>gene=chr10_95340550-95340894; species=bosTau
TCCCACTGCTCAGGGCAATGGCCTTTTCCACG-CTCTGCCTCCCTAGATTCCTCTTGCCTCCTGACTCAGGCGTGCTCTACATCTCCAGTGCTTTTTCCAATCAACA-GTTTCCCAGGGTAATAGTCTCCAGGCCACTCCCCAGTGCCTTT-GATCAAGCTGACCTTGCGG-GTGGGGCTTGGTTTATACTGTCACCCAGTAACCAGCACCATGGCAAATGAGACGCTTCCAGGATTTGT------TGTAGGTTTTTTGGTCCC---CTCCCTCCCTAC-CAAAcactagagtggaagtgcagaatgggcagggctcccttgcttcttgctgtgcatccagcac
>gene=chr10_95340550-95340894; species=calJac
TTCATGTGCTTGGGGCAGTGGCCTTATTCACCCTTCTGCCCTCCCTGCTTCCTCTTTCCTTGTGAGTCAGATATGCTATACATCTTCAGTATTTTTTCCAATCAACAGTTTTCCCAAGGGAATAACCTCCCAGCGACTCCTAAGTGCCTTCAGATCAGGCTGTCACCACTGTTTGGGGCTTGGTTGATGTCATCGCCCAGCAACTGTTGCCATAGCAACCGAGATGCCTCTACCCTTTTGTAACAGTATATGTTTATTGATCCCCCTCTCATTGCCCACATACGcaccagaatggaaaagcagcgtgggcagagctgccttgcttattgctgtgtgtccagcac
>gene=chr10_95340550-95340894; species=canFam
--------------------------------------------------------------------------------------------------------------------------------------------------------------------------------------------------------------------------------------------------------------------------------------------------------------------------------------------------------
>gene=chr10_95340550-95340894; species=equCab
TTCAAGTGCTCGGGGCCGTGGCCTTATCCACTCTTCTGCCTTCCCTGCTT-GTCTTTCCTCATGACTCAGCCATGCTGTCCACCTTCAGGGCTTTTTCCAGTCAACA-GTTCCCCGGGGTCACAGTGTCCCAGCCACTCCCGAGCGCCTCT-GATCAGGCTGTTGATGCTG-CTGGGGCTCAGTTTACATTGTCACCCAGCAACCATGGCCATGGCCAC-GAGATGCTTCTACCCTTTGT---------GTGTTTCTTGTTCCCCCTCCCCATTGCCACACACAcactagaatggaaggtgaggt-gggcggggctcctgtgtttctctctgtatatccagcac
>gene=chr10_95340550-95340894; species=gorGor
TTCATGTGCTTGGAGCAGTGGCCTTATTCATCCTTCTGCCCTCCCTGCTTCCTCTTTCCTTGTGACTCAAACATGCCATACATCTTCAATATTTTTTCCAATCAACAGTTTTCCCAAGGGAATAACCTCCCAGCAACTTCTAAGTGCCTTCGGATCAGGCTGTCACCACTGTTTGGGGCTTGCTTGACGTCATCGCCCAGCAACTGTTGCCGTGACAACTGAGATGCCTCTACCCTTTTGTAACAGTGGATGTTTATTGATCCCCCTCTCATTGCCCACATATGcaccagaatggaagagcagcgtgggtggagctgccttgc-tattgctgtgtgtccagcac
>gene=chr10_95340550-95340894; species=panTro
TTCATGTGCTTGGAGCAGTGGCCTTATTCATCCTTCTGCCCTCCCTGCTTCCTCTTTCCTTGTGACTCAAACATGCCATACATCTTCAATATTTTTTCCAATCAACAGTTTTCCCAAGGGAATAACCTCCCAGCGACTTCTAAGTGCCTTCGGATCAGGCTGTCACCACTGTTTGGGGCTTGCTTGACGTCATCGCCCAGCAACTGTTGCCGTGACAACTGAGATGCCTCTACCCTTTTGTAACAGTGGATGTTTATTGATCCCCCTCTCATTGCCCACATATGcaccagaatggaagagcagcgtgggtggagctcccttgcttattgctgtgtgtccagcac
>gene=chr10_95340550-95340894; species=papHam
TTCATGTGCTTGAGGCAGTGGCCTTATTCACCCTTCTGCCCTCCCTGCTTCCTCTTTCCTTGTTACTCAGACACACCATACAGCTTCAGTATTTTTTCCAATCAACAGTTTTCCCAAGGGAATAACCTCCCAGCAACTCCTAAGTGCCTTCAGATCAGGTTGTAACCACTGTTTGGGGCTTGCTTGACGTCATCGCCCAGCAACTGTTGCCATGGCAACTGAGATGCCTCTACCCTTTTGTAACAGTAGATGTTTATTGATCCCCCTCTCATTGCCCACATAGGcaccagaatggaagagcagcgtgggcggagctgccttgcttattgctgtgtgtccagcac
>gene=chr10_95340550-95340894; species=ponAbe
TTCATGTGCTTGGAGCAGTGGCCTTATTCACCCTTCTGCCCTCCCTGCTTCCTCTTTCCTTGTGACTTAAACATGCCACACATCTTCAGTATTTTTTCCAATCAACAGTTTTCCCAAGGGAATAACCTCCCAGCGACTTTTAAGTGCCTTCGGATCAGGCTGTCACCACTGTTTGGGGCTTGCTTGACGTCATCGCCCAGCAACTGTTGCCGTGACAACTGAGATGCCTCTACCCTTTTGTAACAGTGGATGTTTATTGATCCCCCTCTCATTGCCCACATATGcaccagaatggaagagcagcgtgggcggagctgccttgcttattgctgtgtgtccggcac
>gene=chr10_95340550-95340894; species=rheMac
TTCATGTGCTTGAGGCAGTGGCCTTATTCACCCTTCTGCCCTCCCTGCTTCCTCTTTCCTTGTTACTCAGACACACCATACATCTTCAGTATTTTTTCCAATCAACAGTATTCCCAAGGGAATAACCTCCCAGCAACTCCTAAGTGCCTTCAGATCAGGTTGTAACCACTGTTTGGGGCTTGCTTGACGTCATCGCCCAGCAACTGTTGCCATGGCAACTGAGATGCCTCTACCCTTTTGTAACAGTAGATGTTTATTGATCCCCCTCTCATTGCCCACATAGGcaccagaatggaagagcagcgtgggcggagctgccttgcttattgctgtgtgtccagcac
>gene=chr10_95462249-95462593; species=hg19
CCCTGCCGCACAGCCTCGCCACAAccaccaccgccgccgccgccgccgccgccgccCGCAACCCGCCTCTCCCTACGGGTCCCGACTGGGCACCACTTCCGGTCCGACACGGCCACGTGTTACATCTAAATGGCACCGTCCCCCGAGTGCGCCGACCTTGTGCTACAGCCAGAACAGCTCCGGGAAACAAGGGCAGCGGGAGAAACGGCCCGGAAAGGGACGAAGAGGCTTCCAGCTTTCGCCAAGTCGCGGCTCCCAGTTTTTCCCTGGGCCTCCTTCCTTTCCCCTCTAGGGAATCCGGCATCTAGTACCGCTGGCACTGCTTGCTGCTTAGCCCACGCCTC
>gene=chr10_95462249-95462593; species=bosTau
CCCTGCT-TGAAGCCTCTCCACAATAGCCACCACAGTTAGCGCCACCACCACCA-CCGCTCCCCGCCTCTCCCTACGGGTCCCGACTGGTCACTGCTTCCGGCTCGGCTAGGCTGCGTGTTTCACTTAAATGACACCGTACCC-G-GCGCGCAGACCTTGTGCTACAGCTAGAACAGCCCCGGGAAACAAAGGGACTGGAAGAACAGGGCCGGGAGGGAAGGCAGAGGCTTCCGGCTTCCCCGAAGTGGCAGAAATCGTTTTTTTCCTGGGCTTCCTTTCATTTTCCTCTCGGGAGCCCAGCATCTAATATCGCTGGCACTGCTCAC-ACTAAGCCCACGCCCC
>gene=chr10_95462249-95462593; species=calJac
CCCGGCCGCGCAGCCTCGCCACAGTCG---------------CCGCCGCAGTCGCCTGCTACCCGCCTCTCCCTACGGGTCCCGACTGGGCACCACTTCCGGTCCGACACGGCCACGTGTTACATCTAAATGGCACCGTCCCGCGAGTGCGCCGATCTTGTGCTACAGACAGAATAGCTCCGGGAAACAAGGGGAGCGGGAGAAAAGGCCCGGAACGGGACGCAGAGGCTTCCAGCTTTCGCCATGTCGCGGCTCCCACTTTTT-CCTGAGCCTTCATCCTTTCCCATCTAGGGAATCCGACATCTAGTACCGCTGGCACTGCCTGCTGCGCAGCCCACGCCTC
>gene=chr10_95462249-95462593; species=canFam
cccggccgcaccgccccgccgccgcgACA------------GTCGCCGCCGCCGCCGGCTCCCCGTCTCTTTCTACGGGTCCCGACTGGGCGCCGCTTCCGGCCCGACTCGGCCGCGTGTCACATTCACAGGACTCCGTCTTGGG-GCGCGGCGACCTTGTGCTACAGTCAGAACAGCCCCGGGAAACGGAGGCGGC-GGAGAACGGGGTCTGGAGCTGAGCCAAGGCTTCCCTGCTTCT---CAGTCGAAGCCCCTGATTTCT--CTGGGCCTCTCTTCCT-------TAGGGAGGCCATCATTCTATGTCGTTGGCACTGGTCCC-ACGACGCCCACGCCCT
>gene=chr10_95462249-95462593; species=equCab
gccggctgcgcagctcccccgcc---------------------gccgccgccgccCGCTCCCCGCCTCAACGTACGGATCCCGGCTGGGCGCCACTTCCGGTCCGGCTCGGCTGCGCGTCACGATTAAATGACACCGTCCCCGG-GCGCGCCGACCTTGTGCTACAGACAGAAGAGCCCCGGGAAACAAAGGCAGCGGGAGAAAAGGGCCGGAAGGGGAGGCTGAGGCTTTTTGCTTTCTCAAACTCTCCTTCCTCAGTTTTT--CTGGGCCCTCTTTCCCTCCCCTTTCGGGAGTCTAGCATTTAATATCGTTGGCACTGCCCTC-TATAAGCCCACGCCCC
>gene=chr10_95462249-95462593; species=gorGor
CCCGGCCGCGCAGCCTCGCCACAAcca---ccgccgccgccgccgccgccgccgccCGCAACCCGCCTCTCCCTACGGGTCCCGACTGGGACTCACTTCCGGTCCGACACGGCCACGTGTTACATCGAAATG---------CCCGAGTGCGCCGATCTTGTGCTACAGCCAGAACAGCTCCGGGAAACAAGGGCAGCGGGAGAAACGGCCCGGAAAGGGACGAAGAGGCTTCCAGCTTTCGCCAAGTCGCGGCTCCCAGTTTTTCCCTGGGCCTCCTTCCTTTCCCCTCTAGGGAATCCGGCATCTAGTACTGCTGGCACTGCTTGCTGCTTAGCCCACGCCTC
>gene=chr10_95462249-95462593; species=panTro
CCCGGCCGCGCAGCCTCGCCACAAcca------ccgccgccgccgccgccgccgccCGCAACCCGCCTCTCCCTACGGGTCCCGACTGGGCACCACTTCCGGTCCGACACGGCCACGTGTTACATCTAAATGGCACCGTCCCCCGAGTGCGCCGATCTTGTGCTACAGCCAGAACAGCTCCGGGAAACAAGGGCAGCGGGAGAAACGGCCCGGAAAGGGACGAAGAGGCTTCCAGCTTTCGCCAAGTCGCGGCTCCCAGTTTTTCCCTGGGTCTCCTTCCTTTCCCCTCTAGGGAATCCGGCATCTAGTACCGCTGGCACTGCTTGCTGCTTAGCCCACGCCTC
>gene=chr10_95462249-95462593; species=papHam
CCCGGCCGCGCACCCTCCCCACAACCG---------------CCGCCGCCGTCGCCCGCTACCCGCCTCTCCCTACGGGTCCCGACTGGGCACCACTTCCGGTCCTACACGACCACGTGTTACATCTAAATGGCACCGTCGCCCGAGTGCGCCGATCTTGTGCTACAGCCAGAACAGCTCCGGGAAACAAGGGCAGCGGGAGAAACGGCCCGG-AAGGGACGAAGAAGCTCTCGGCTTTCGCCAAGTCGCGGCTCCCAGTTTTTCCCTGGACCGCCTTCCTTTCCCCTCTAGGGAATCCGGCATCTAGTACTGCTGGCACTGCTTGCTGCTCAGCCCACGGCTC
>gene=chr10_95462249-95462593; species=ponAbe
CCCGGCCGCGCAGCCTcgccaccacca---ccaccgccgccgccgccgccgtcgccCGCAACCCGCCTCTCCCTACGGGTCGCGACTGGGCACCACTTCCGGTCCGACACGGCCACGTGTTACATCTAAATGGCACCGTCCCCCGAGTGCGCCGATCTTGTGCTACAGCCAGAACAGCTCCGGGAAACAAGGGCAGGGGGAGAAACGGCCCGGAAAGGGACGAAGAGGCTTCCAGCTTTTGCCAAGTCGCGGCTCCCAGTTTTTCCCTGGGCCTCCTTCCTTTCCCCTCTAGGGAATCCGGCATCTAGTACTGCTGGCACTGCTTGCTGCTTAGCCCACGCCTC
>gene=chr10_95462249-95462593; species=rheMac
CCCGGCCGCGCAGCCTCCCCACAACCG---------------CCGCCGCCGTCCCCCGCTACCCGCCTCTCCCTACGGGTCCCGACTGGGCACTACTTCCGGTCCTACACGACCATGTGTTACATCTAAATGGCACCGTCGCCCGAGTGCGCCGATCTTGTGCTACAGCCAGAACAGCTCCGGGAAACAAGGGCAGCGGGAGAAACGGCCCGG-AAGGGACGAAGAAGCTCTCAGCTTTCGCCAAGTCGCGGCTCCCAGTTTTTCCCTGGACCGCCTTCCTTTCCCCTCTAGGGAATCCGGCATCTAGTACTGCTGGCACTGCTTGCTACTCAGCCCACGCCTC
>gene=chr10_96122516-96122860; species=hg19
AACTCAGGCAGTGACTCTATCACCCGAAGGGGCCCTAGGCCGCGGCGACCGGGCTTTTGAGGACACTTACCGCCTTCATCCTTAGGCCTTAAATGAATGCCGGCCAGACAAGTTCACCAGAAGCAGGGTTACTACAGAAATCCCGGGGAATGACACACGTGCCGAAGTCCCTACACTACCAGAGCCGGAAACGGCCTTCAGTCCCTCCCAATCCTCCGCCGCCGGAAGTGAGGGCGGGACTTCCGTAGACAGGTTCGGGCTCGCGCCCTCTCGCGGTGACTGTCTCGCGGCCCTGGACCGGTTGCCCCCCGGCGTGCGCGCGCGGACTGGCACGAGGGAAGCCC
>gene=chr10_96122516-96122860; species=bosTau
---------AGCGACTGTGTGACCCAAAAGGGTCCTAAGCCGCGGGGACCAGGCTTCTGAGGTCACTTACGGCCTTCATCCTTAAGTGTGCAGGGTACCCCGGCTAGACAAATTCGCCAGTGACAGTGGTAATCCAGGAATCCCGAACCGCAACACACGTGCGAAATCAGCAACACTGAGCCAGCCGGAAACTGCCACTAGCCCCTCCCCATCCTCCACCACCGGAAATGGGGGCGGGATTTCCGTAGACAGGGGCTGTCGTGCGCCCTCTCGCGG--------------CTGTGGGCCGACGGCGCCCCGGAGTGCACGCTCAGCGGCGCAT-----------
>gene=chr10_96122516-96122860; species=calJac
GACTCGGGCAGCGACTCTAACACCCGGAAGGGCCCCAGGCCGCGGGGACCAGGCTTTTGAGAACACTTACCACCTTCATCCTTAGGCCTTAAAGGAGT-CCAGCCAGACAAGTTCACCAGAGGCAGGTTTAATACCGAAATCCCGTGGAATGACACACGCGCCGAAGCCACTGCACTTCCCGAGCCGGAAGTGACCTTCAGCCCCACCCAATCCTCCGCCGCCGGAAGTGAGGGCGGGACTTCCGTAGGGAGGTTCGGGCTCGCGCCCTCTCGCGGTGA-AGTCTCGCGGCCCCGGGCCGGTTGCGCCTCGGCGTGCGCTCGCCGACTGGCACACGCAAAGTAC
>gene=chr10_96122516-96122860; species=canFam
ACACCGGGCAGCGA--CTGTCAGCCAAAGGGGTCCTAAGCCGCAGAGACCAGGCTCCTCAAGACACCTACCGCCTTCATCCTTAAATACGAAGGGAGTCCCGACGCTACGGCAAGACCAGGAATAGAGGTAACGCAGGAATCCGGAGGGGCAACACACGCGCCCAAGGTACCACACCGCGCAAGGCGGAAGCCCCCGCTGGCTCCTCCCCATCCTCCGCCGCCGGAAGTGGGGGCGGGACTTCCGCACAAGGGCCTGGCCGCGCGCCCTCTTGCGGCG--------------CGGGGCAGATGGCTCCCTGGCGCTCGAGAGCGGAGACGCGT-----------
>gene=chr10_96122516-96122860; species=equCab
GCACCAGGCAGCGACTCTGTCAGGCAAAGGGGTCCTAAGCCGCGGGGACC-GGTTTCTGAGAACACTTACCGCCTTCATCCTTAAGCCTGAAGGGAGTCCTAGCCCCAAAAGTTCACCAGGTACAGGAGTAATCCAGGAATCCCGACAAATGACACACGTGCCGAACCCACGACACGGCGCAAGCCGGAAGCTGCAGCTAGCCCCTCCCCATCCTCCGCCGCCGGAAATGGGGGCGGGACTTCCGCATACAGGCCCCGGCGCGCGCCCTCTCGCGGTGACGGTCTCGCGGTCCTGGGCCGACCGGGACCCGGCGTGCGCGCGCCGGCACGCAT-----------
>gene=chr10_96122516-96122860; species=gorGor
AACTCAGGCAGTGACTCTATCACCCGGAGGGGCCCTAGGCCGCGGCGACCGGGCTTTCGAGGACACTTACCGCCTTCATCCTTAGGCCTTAAATGAATGCCGGCCAGACAAGTTCACCAGAAGCAGGGTTACTACACAAATCCCGGGGAATGACACACGTGCCGAAGCCCCTACACTACCAGAGCCGGAAGCGGCCTTCAGTCCCTCCCAATCCTCCGCCGCCGGAAGTGAGGGCGGGACTTCCGTAGACAGGTTCGGGCTCGCGCCCTCTCGCGGTGACTGTCTCGCGGCCCTGGGCCGGTTGCGCCCCGGCGTGCGCGCGCGGACTGGCACGAGGGAAGCCC
>gene=chr10_96122516-96122860; species=panTro
AACTCAGGCAGTGACTCTATCACCCGGAGGGGCCCTAGGCCGCGGCGACCGGGCTTTTGAGGACACTTACCGCTTTCATCCTTAGGCCTTAAATGAATGCCGGCCAGACAAGTTCACCAGAAGCAGGGTTACTACAGAAATCCCGGGGAATGACACACGTGCCGAAGCCCCTACACTACCAGAGCCGGAAGCGGCCTTCAGTCCCTCCCAATCCTCCGCCGCCGGAAGTGAGGGCGGGATTTCCGTAGACAGGTTCGGGCTCGCGCCCTCTCGCGGGGACTGTCTCGCGGTTCTGGGCCGG-TGCGCCCCGGCGTGCGCGCGCGGACTGGCACGAGGGAAGCCC
>gene=chr10_96122516-96122860; species=papHam
AACTCAGGCAGTGACCCTATCACCCGGAGGGGCCCTAGGCTGCGGGGACCGGGCTTCCAAGGACACTTACCGCTTTCATCCTTAGGCCTTAAAGGAATGCCGGCCACACAAGTTCACCAGAAGCAGGGTTAATACAGAAAT-CCGAGAAATGACACACGTGCCGATGGCCCCGCACTTCCCAAGCCGGAAGCGACCTTCAGTCCCTCCCAATCCTCCGCCGCCGGAAGTGAGGGCGGGACTTCCGTAGGCAGGTTCGGGCTCGCGCCCTCTCGCGGTGATGGTCTTGCGGCTTTGGGCGGGTTGCGCCCCGGCGTGCGCGCGCAGACTGGAACGAGTGAAGGCC
>gene=chr10_96122516-96122860; species=ponAbe
AACTCAGGCAGTGACTCTATCACCCGGAGGGGCCCTAGGCCGCGGGGACCGGGCTTCTGAGGACACTTACCGCCTTCATCCTTAGGCCTTAAAGGAATGCCGGCCAGACAAGCTTACCAGAAGCAGGGTTAATACAGAAATCCCGGGGAATAACACACGTGCCGAAGCCCCTACACTACCAGAGCCGGAAGCGGCCTTCAGTCGCTCCCAATCCTCCGCCGCCGGAAGTGAGGGCGGGACTTCCGTAGACAGGTTCGGGCTCGCGCCGTCTCGCGGTGACTGTCTCGCGGCCCTGGGCTGGTTGCGACCCGGCGTGCGCGCGCGGACTGGCAGGAGCGAAACCC
>gene=chr10_96122516-96122860; species=rheMac
AACTCAGGCAGTGACCCTATCACCCGGAGGGGCCCTAGGCTGCGGGGACCGGGCTTCCAAGGACACTTACCGCCTTCATCCTTAGGCCTTAAAGGAATGCCGGCCACACAAGTTCACCAGAAGCAGGGTTAATACAGAAAT-CCGAGAAATGACACACGTGCCGATGGCCCCGCACTTCCCAAGCCGGAAGCGAGCTTCAGTCCCTCCCAATCCTCCGCCGCCGGAAGTGAGGGCGGGACTTCCGTAGGCAGGTTCGGGCTCGCGCCCTCTCGCGGTGATGGTCTTGCGGCTTTGGGCGGGTTGCGCCCCGGCGTGCGCGCGCAGACTGGAACGAGTGAAGGCT
>gene=chr10_97321137-97321481; species=hg19
CTGGCCCCGCTCTGTTTTTCTGGGACTCAGCGCTGACTTCACCGACACTCCGCGGACAACCAATGGGCTGCGGTGCCCGCCCCCTCATTAGCATGCCTCTGGAACCGTCCACTCTGGCAgcgcccggccagcgggcggtgccgggggcggggccgggcccAGCCGTGACAGGAAGGGGCGTGTGCGCGGATGGGAGGCGAAGAAGTGTCCGGCGCCCGGCTCCTGGCATTGTGAGCCCGCCGGCCTCCGCCGGTAACGGGCGCGCGGGCCTAGTAACCCTTTCCGTCCTGGCCGGGCCGGACGCTGGCCTGGCGCGCCTTCTGGTCCTTCGGAAGGGTCGCCCA
>gene=chr10_97321137-97321481; species=bosTau
TTGGCCCCGCTCTGTTTTTCTGGGACTCGGCGCTGACTTCACCGACACTCCGCGGCCGGCCAATGGGCTGCGGCGGCCGCCCCCTTATTAGCATGCGTCTGGAACCGTCCACTCCGGGGGCGCCTGGGAGGCGGGCGGTGCTGGGGGCGGTGCCGGGCTCCGCAGTGACAGGAAGGGGCGTGTGCGCCAATGGGAGGCGTTGAAGcgccccacccccgccccgcTGCATTGTGAgccggcggATCTCCGGCTG---CGTGCGCGCGGTCCCAGTAACCCTTTTTGTCCTGGGTGAGCCGGAAGGTGGCCCGGCGCGCCCTCTGATTCTTCTGAGGGATCATCCC
>gene=chr10_97321137-97321481; species=calJac
CTGGCCCCGCTCTGTTTTTCTGGGACTCGGAGCTGACTTCACCGACACTCCGCGGACCGCCAATGGGCTGCGGCGCCCGCCCCCTCATTAGCATGCCTCTGGAACCGTCCACTCTGGCAGCTCCCGGCCAGCGGGCGGTGCCGGGGGCGGTGCCGGGCCCAGCCGTGACAGGAAGGGGCGTGTGCGTGGATGGGAGGCAAGGAAGCGTCCGGCGCCCGGCTCCCGGCTTTGTGAGCCCG----------CCGGTAACGCGCGCGCGGGCCAAGTACCACTTTCCGTCCTGGCCGGGCCGGACGCTGGCCTGACGCACCTTCTGGTCCTTCAGAGGGGTCGCCCA
>gene=chr10_97321137-97321481; species=canFam
CTGGCCCCGCGCTGTTTTTCTGGGACTCGGCGCTGACTTCACCGACACTCCGCGGCCGGCCAATGGGCTGCGGCGGCCGCCCCCTCATTAGCATGCGTCTGGAACCCTCCACTccggcggcgcccgggcggggggcggggccggcggcggggccgggc-cggccgTGACAGGAAGGGGCGTGTGCGCCAGTGGGAGGCGGGGAAgcgcccggccccggccccgcggcgTCGTGAGCGGACGGATGCTCG-----------------------GTGACTCTTCCTGTCCTGGCCAGCCCCGAGGCTGGCCCCGCGAGCCCTCT-GCCCCTCCGAGGGCTCCGCCG
>gene=chr10_97321137-97321481; species=equCab
----------------------------------------------------------------------------------------------------------------------------------------------------------------------------------------------------------------------------------------------------------------CGCGAGCACGGATCCAGTAACCCTTTTTGTTCTGGCCGGGTCGGAGGTCGGTCCCGCGGGCCCTGTGGTCCTTAAGAGGGGTCGCCCA
>gene=chr10_97321137-97321481; species=gorGor
------------------------------------------------------------------------------------------------------------------------------------------------------------------------------------------------------------------------------------------------------------------------------------------CCGTCCTGGCCGGGCCGGACGCTGGCCTGGCGCGCCTTCTGGTCCTTCAGAAGGGTCGTCCA
>gene=chr10_97321137-97321481; species=panTro
CTGGCCCCGCTCTGTTTTTCTGGGACTCAGCGCTGACTTCACCGACACTCCGCGGACAACCAATGGGCTGCGGTGCCCGCCCCCTCATTAGCATGCCTCTGGAACCGTCCACTCTGGCAgcgcccggccagcgggcggggccgggggcggggccgggcccggccgTGACAGGAAGGGGCGTGTGCGCGGATGGGAGGCGAAGAAGCGTCCGGCGCCCGGCTCCTGGCATTGTGAGCCCGCCGGCCTCCGCCGGTAACGGGCGCGCGGGCCTAGTAACCCTTTCCGTCCTGGCCGGGCCGGACGCTGGCCTGGCGCGCCTTCTGGTCCTTCAGAAGGGTCGCCCA
>gene=chr10_97321137-97321481; species=papHam
CTGGCCCCGCTCTGTTTTTCTGGGACTCAGCGCTGACTTCACCGACACTCCGCGGACAACCAATGGGCTGCGGTGCCCGCCCCCTCATTAGCATGCCTCTGGAACCGTCCACTCTGGCAGCGCCTGGCTAGCGGGCGGAGCCgggggcggggccgggcccggcAGTGACAGGAAGGGGCGTGTGCGTGGATGGGAGGCGAGGAAGCGTCCGGCGCCTGGCTCCTGGCATTGTGAGCCCGCCGGCCTCCGCCGGTAACGGGTGCGCGGGCCGACTGACCCTTTCAATCCTGGCCGGGCCGGACGCTGGCCTGGCGTGCCTTCTGGTTCTTCAGAAGGGTCGCCCA
>gene=chr10_97321137-97321481; species=ponAbe
CTGGCCCCGCTCTGTTTTTCTGGGACTCAGCGCTGACTTCACCGACACTCCGCGGACAACCAATGGGCTGCGGTGCCCGCCCCCTCATTAGCATGCCTCTGGAACCGTCCACTCTGGCAGCGCCCGGCCAGCGGGCGGTGCCGGGGGTGGGGCCGGGCCCGGCCGTGACAGGAAGGGGCGTGTGCGCGGATGGGAGGCGAGGAAGCGTCCGGCGCCCGGCTCCTGGCACTGTGAGCCCGCCGGCCTCCGCCGGTAACGGGCGCGCGGGCCTAGTAACCCTTTCCGTCCTGGCCGGGCCGGACGCTGGCCTGGCGCGCCTTCTGGTCCTTCAGAAGGGTCGCCCA
>gene=chr10_97321137-97321481; species=rheMac
CTGGCCCCGCTCTGTTTTTCTGGGACTCAGCGCTGACTTCACCGACACTCCGCGGACAACCAATGGGCTGCGGTGCCCGCCCCCTCATTAGCATGCCTCTGGAACCGTCCACTCTGGCAGCGCCTGGCCAGCGGGCGGAGCCAGGGGCGGGGCCGGGCCCGGCAGTGACAGGAAGGGGCGTGTGCGTGGATGGGAGGCGAGAAAGCGTCCGGCGCCTGGCTCCTGGCATTGTGAGCCCGCCGGCCTCCTCCGGTAACTGGTGCGCGGGCCGACTGACCCTTTCAGTCCTGGCCGGGCCGGACGCTGGCCTGGCGTGCCTTCTGGTTCTTCAGAAGGGTCGCCCA
>gene=chr10_99160947-99161103; species=hg19
TTAGCTGAGACACCAGAAGGCAACTTTCCCGAGCGACCCATGTTGACTAAGCCGTGGCGAGGAATGAGCTTAAATGACCGGCTTCCAGGGACGTAGAAACACGCTCAGAACCCACGTGGATACCCTGTAGCCTTCACTTCCTCTTCTTCTGGCGTC
>gene=chr10_99160947-99161103; species=bosTau
TTGGCCGAGACCCCGGAGGGCAACTTCCCCGAGCGACCCATGCCTAGTAGGCAG------GGAGAGAGGTTAAAGGATTGGGTTCGGGGAACT--AAAATACACGCAGGACCCACGTGGGTTCGCAG-CCGCTCCACTTCCTCTTCCTCTGACGTA
>gene=chr10_99160947-99161103; species=calJac
TTAGCTGAGACACCAGAGGGCAACTTCCCCGAGCGACCCATATTGACTAAGCCGTGGCTGGGAGTGAACCTAAAGGACCAGTTCCCAGGTACTTAGAAACACGCTCAGAACCCACGTGGATACCCTGTACCCTTCACTTCCTCTTCTTCTGGCGTC
>gene=chr10_99160947-99161103; species=canFam
TTGGCCGAGACACCCGAGGGCAACTTTCCCGAGCGACCCATCTC-GAGAAGCCA------CCACTCAGCTCACAGCACCAGCCACCGGAACC-TGGGAACACGCGCAGAACCCACGTGGACCCGC-GACGGCTTCACTTCCTCTTTCTCTGACGTA
>gene=chr10_99160947-99161103; species=equCab
TTAGCCGAGACACCAGACGGCAACTTGCCCGAGCGACCCATGTC-----------------GACTGAGCTTCACTGACTGGCTCCCCGGACG-CAGAGACAGGCGCAGAACCCACGTGGACCCGTAGCCCGCTTCACTTCCTCTTCCTCTGGCGTC
>gene=chr10_99160947-99161103; species=gorGor
------------------------------------------------------------------------------------------------------------------------------------------------------------
>gene=chr10_99160947-99161103; species=panTro
TTAGCTGAGACACCAGAGGGCAACTTTCCCGAGCGACCCATGTTGACTAAGCCGTGGCGAGGAATGAGCTTAAATGACCGGCTTCCAGGGACGTAGAAACACGCTCAGAACCCACGTGGATACCCTGTAGCCTTCACTTCCTCTTCTTCTGGCGTC
>gene=chr10_99160947-99161103; species=papHam
TTAGCTGAGACACCAGAGGGCAACTTTCCCGAGCGACCCATGTTGACTAAGCCGTGGCCGGCACTGAGCTTAAACGACCGGCTTCCAGGAACGTGGAAACACGCTCAGAACCCACGTGGATACCCTGCAGTCTTCACGTCCTCTTCTTCTGGCGTC
>gene=chr10_99160947-99161103; species=ponAbe
TTAGCTGAGACACCAGAGGGCAACTTTCCCGAGCGACCCATGTTGACTAAGCCGTGGCGGGGAATGAGCTTAAATGACCGGCTTCCAGGGACGTAGAAACACGCTCAGAACCCACGTGGATACCCTGTAGCCTTCACTTCCTCTTCTTCTGGCGTC
>gene=chr10_99160947-99161103; species=rheMac
TTAGCTGAGACACCAGAGGGCAACTTTCCCGAGCGACCCATGTTGACTAAGCCGTGGCCGGCACTGAGCTTAAACGACCGGCTTCCAGGAACGTGGAAACGCGCTCAGAACCCACGTGGATACCCTGTAGTCTTCACGTCCTCTTCTTCCGGCGTC
>gene=chr10_99393135-99393479; species=hg19
CTGGACGCAGGGTTCCAGCGCCTCGGACTTTTCCTCTGATGGGCTCCCGGCTGCCACCTTGCTCTCCGCCACCTCCACCAGCGATTGCCCCACTTGACGCCGCCATCCTGGGCGACCGCACTGGGTACAATTCCCGCTGCCCATTGGCTGTTACCTAGGCAACCGGGAGCAACGCCACTCCGCATTGGCCCAGCCCGGCTCCACGCCATCTTTGTGCGGGGCCGAGTGTTTGCGAACCCGGGCTGACTATGTGAAAGAGGGGTGGTCCCACCTCTGCAACGCAGATAAAGACAGAGGATCCAGATCTGGCCTACCCAGAGGCCGTCTAGTTGAAATGGCAACCC
>gene=chr10_99393135-99393479; species=bosTau
CCCGACGCCGGGCTGCAGCGGCCCGGACCTCCGTTCCGCCCGGCTCGCCCTTGCCACCTGCCTCTCCGCGGCTACCTCCAGTGCCTGCCCTACTTGACGCCGCCATCCCGGGTAGCCACAGTGCGACCAATTCCCGCAGCCCATTGGCTGTTACCTAGGCAACCGGTAGCAACGCCACTCCCCATTGGGCCAGCCCGGCTCTGCGCCATCTTTGTGCGGGGC--AGTGTCTAGGCTCCCTGCGTAAATACCCGAAAGAGGGGTGACAC-GTCTTAGCCACC----------GGGAGAACTCAGAACTCATCTACT-AGGGGTAGCCTACCTAATTAGccaaa-c
>gene=chr10_99393135-99393479; species=calJac
CTCGACGCAGGGCTCCAGCGCCTCGGACTTTTCC-----TGGGCTCCCGGCTGCCACCTTGCTCTCTGCCACCTCCACCAGCACTTGCCCCACTTGACACCGCCATCCC-GGCCACCGCACTGGGCACAATCCCCGCTGCCCATTGGCTGTTACCTAGGCAACCGCGAGCAACGCCACACTCCATTGGCCCAGCCCGTCTCCGCGCCATCTTTGTGCGGGGCGGAGTGTTTGCGAGCCGGGGCTGACTTTGTGCAAGAGAGATGGTCCCACCTCTGCAAAGCAGATAAAGACAGAGGATCGAGGTCTGGTCTA-CCAGAGGCCGTCTAGTTGAAATGGCAA-CC
>gene=chr10_99393135-99393479; species=canFam
CCCGACGCGGGGCTCCAGCGGCCGCGACCACAGCTCTGCCGGGCTCGCCGCGGCCACCGGCCTCTCCGCCACCTCCACCAGCGCCTGCCCCACTTGACGCCGCCATCCCTGGCGGCCGCACCGGGCGCAATTCCCGCTGCCCATTGGCTGTTACCCCGGCAACCGGGAGCAACGCCACTCCCTATTGGCCCAGCGCGACCCTGCGCCATCTTTGTGCGGGGCGGAGTGCGTCAGAGTTCCG--CCCACACCCGA-AGAGGGGTGCTCCCACCTGGGCCACC-------TGACGGAGACTTGGGGTCTCGCC-ACCCAGACGCAGCCTAGCCGAAATGTCAGC--
>gene=chr10_99393135-99393479; species=equCab
CCCGACGCGGGGCTCCAGCGGCCCAGACCTCCGCTCGGCCGGGTTCGCCCCTGCCACCTGCCTCTCGGCCACTTCCACCAGCGCCTGCCCCACTTGACGCCGCCATCCCGGGCAGTCGCACTGGGCACAATTCCTTCTGCCCATTGGCTGTTACCTAGGCAACTGGGAGCAACGCCACTCCCCATTGGCCCAGCTCGGCTCTGCGCCATCTTTGTGCGGGGCGGGGTGTCTGAGAGCCGGAGCCAAACATCTGAAAAAGGCGT---CGCGTCTCGGCCTCC------GTGACAGAGAACTCAGCTCTCGCCTGCCTAGAGACGGGCTAGTTGACATGTCAGCCC
>gene=chr10_99393135-99393479; species=gorGor
CTGGACGCAGGGTTCCAGCGCCTCGGACTTTTCCTCTGATGGGCTCCCGGCTGCCACCTTGCTCTCCGCCACCTCCACCAGCGATTGCCCCACTT-ACGCCGCCATCCTGGGCCACCGCACTGGGTACAATTCCGGCTGCCCATTGGCTGTTACCTA-GCAACCGGGAGCAACGCCACTCCGCATTGGCCCAGCCCGGCTCCACGCCATCTTTGTGCGGGGC-GAGTGTTTGCGAACCCGAGCTGACTATGTGAAAGAGGGGTGGTCCCACCTCTGCAACGCAGATAAAGACAGAGGATCCAGATCTGGCCTACCCAGAGGCCGTCTAGTTGAAATGGCAACCC
>gene=chr10_99393135-99393479; species=panTro
CTGGACGCAGGGTTCCAGCGCCTCGGACTTTTCCTCTGATGGGCTCCCGGCTGCCACCTTGCTCTCCGCCACCTCCACCAGCGATTGCCCCACTTGACGCCGCCATCCTGGGCGACCGCACTGGGTACAATTCCCGCTGCCCATTGGCTGTTACCTAGGCAACCGGGAGCAACGCCACTCCGCATTGGCCCAGCCCGGCTCCACGCCATCTTTGTGCGGGGCCGAGTGTTTGCGAACCCGGGCTGACTATGTGAAAGAGGGGTGGTCCCACCTCTGCAACGCAGATAAAGACAGAGGATCCAGATCTGGCCTACCCAGAGGCCGTCTAGTTGAAATGGCAACCC
>gene=chr10_99393135-99393479; species=papHam
CTGGACGCAGGGCTCCAGCGCCTCGGACTTTTCCTCTGATGGGCTCCCGGCTGCCACCTTGCTCTCCGCCACCTCCACCAGCGCTTGCCCCATTTGACGCCGCCATCCCGGGCGACCGCACTGGGCACAATTCCCGCTGCCCATTGGCTGTTACCTAGGCAACCGGGAGCAACGCCACTCCGCATTGGCCTAGCCCGCCTCCGCGCCATCTTTGTGCGGGGCGGAGTGTTTGCGAACCGGAG----CTATGTGAAAGAGGGGTGGTCCCACCTCTGCAACGCAGAT-AAGACAGAGGATCCAAATCTGGCCTACCCCGAGGCCGTCTAGTTGAAATGGCAACCC
>gene=chr10_99393135-99393479; species=ponAbe
CTGGACGCAGGGCTCCAGCGCCTCGGACTTTTCCTCTGATGAGCTCCCGGCTGCCACCTTGCTCTCCGCCACCTGCACCAGCGATTGCCCCACTTGACGCCGCCATCCTGGGCGACCGCACGGGGTACAATTCCCGCTGCCCATTGGCTGTTACCTAGGCAACCGGGAGCAACGCCACTCCGCATTGGCCCAGCCCGCCTCCACGCCATCTTTGTGCGGGGCCGAGTGTTTGCGAACCGGAGCTGACTATGTGAAAGAGGGGTGGTCCCACCTCTGCAACGCAGATAAAGACAGAGGATCCAGATCTGGCCTACCCAGAGGCCGTCTAGTTGAAATGGCAACCC
>gene=chr10_99393135-99393479; species=rheMac
CTGGACGCAGGGCTCCAGCTCCTCGGACTTTTCCTCTGATGGGCTCCCGGCTGCCACCTTGCTCTCCGCCACCTCTACCAGCGCTTGCCCCACTTGACGCCGCCATCCCGGGCGACCGCACTGGGCACAATTCCCGCTGCCCATTGGCTGTTACCTAGGCAACCGGGAGCAACGCCACTCCGCATTGGCCCAGCCCGCCTCCGCGCCATCTTTGTGCGGGGCGGAGTGTTTGCGAACCGGAG----CTATGTGAAAGAGGGGTGGTCCCACCTCTGCAACGCAGAT-GAGACAGAGGATCCAAATCTGGCCTACCCCGAGGCCGTCTAGTTGAAATGGCAACCC
>gene=chr10_102747139-102747483; species=hg19
GACCCAGTCCGTTGTGGAGAACGCTGGCCAAGAAGCGGCTCGGAGTCCCGCGCGCCGTCATAGCTACAGCTTGGAGGCCGCGGAGCCTAAGCAGCGAGGAGAGGGGGGCGGGACTAAACCTCGAGGCTTCCGGTTCCGGGACGACCGCTCCCGGAGTTTTGCTTCCGAGGTCAAGGCGAGTAGCATGTGCGGGAGACTCACGTTGCCGGCGAAGTGGGAGAGAGAAAAGTGGTAACCTGGGGCTGGGGGCCGGCGCGGCGGAGCTCGGAGTAGTAGAGCGGAGTGAAGACACGGGGGAGGATAGAGACTGGCATTCCTTTGGGCCGGGGGATTGGCGGGAGTCG
>gene=chr10_102747139-102747483; species=bosTau
GACCCAGCCCGTTGTGCAGGACACTCGTCAGGAAGCGGCTCGCGGTCCCGCGGGCAGTCATGGCCACAGCTCTCCAGTCGCCAAGCC--------GCG-GAGTGGAGGCGGGACGAACCAGAGG--CTTCCGCTTCCGGGACACTTGCAAGGGCAGTTTTGCTTCCGAAGTCACGGCTAATGG--CTCGCGTGTGACCCATGTTGCAGGCGACAGGGGTTAGACGAGAGTGGTGACCCGGGGCTGGGGTCAGGAGCGGCGGAGCTCCTAGCCGTGGAGCCGAGG-AAGCCACCCGGCGGAGGCACGACGGGCGCTC--------------CTCGGCGGGAGCGG
>gene=chr10_102747139-102747483; species=calJac
GACCCAGTCCGTTGTGGAGAACACTGGCCAAGAAGCGGCTCGGAGTCCCGCGCGCAGTCATAGCTAGTGCTAAGAGGCAGCGGAGTCCAAGCGGCGAG----AGAGGGCGGGACTAAACGTCGAGACTTCCGGTGCCGGGACGACGACTCACGGAGTTGTGCTTCCGAGGTCAAGGCGAGTAGCGTGTGCCGGAGACTCACGCTGCTGGCGAAGTGGAAGAGACGAGAGTGGTCACCCGGGGCCGGGGGTCGCCACGGAGGAGCTCAGAGTAGTAGGGCAGAGTGAAGACACGGAGAACGAGAGAGACGGGTATTCCTTTGGGCTCGGGACTTGGCAGGAGTCG
>gene=chr10_102747139-102747483; species=canFam
GGCCCAGCCCGTTGTAGAGGACACTGGCCAGGAAGCGGCTCGGGGTCCCGCGCGCCGTCATAGCCACGGCGCTCCGGCAGCCCAGTC--------GAG-AGGCGGGGGCGGGACAAAGCCCAAG--CTTCCGGTTCCGGGACACCCGC-GCGGCAGTTTTGCTTCCGCGGTCAC----CGCGGGAGGCGCGCGTGACCCACGTTGTGGGCTAGAGTGGCGAGAGGAGGGTAGTGAGACGCGGTCAAGGTTGCGAGCAGCATACGTTCTGGCAGTAGCGCCGAGGGAGGACACGGTGCGGGGGCGAAGT------------------------------GAGCCG
>gene=chr10_102747139-102747483; species=equCab
GACCCAGGCCGTTGTGAAGGATACTGGTCAGGAAGCGGCTCGAGGTCCCGCGTGCCGTCATGGCCACAGCTCCCAGGCAGCGGAGCA--------GAG-GGATGGGGGCGGGACTAACCAGAGG--CTTCCGGTTCCGGGACACTCGG-GCCGGAGTTTTGCTTCCGAGGTCACGGAGAACGGGTCGTGCGTGTGACCCACGTTGCGCGCGATAGCGCTGAGAGAAGAGTGGAGACGCGGGGCCAGGGTCGGGAGCAGCGGAGCTTCTTGTAGGAGAGCGGAGGGAGGACACGGGGCGGGTGAGAGCTGGGCGTTCCTTTGGACTCGGAAATTGGCGGGAGCCG
>gene=chr10_102747139-102747483; species=gorGor
--------------------------------------------------------------------------------------------------------------------------------------------------------------------------------------------------------------------------------------------------------------------------------------------------------------------------------------------------------
>gene=chr10_102747139-102747483; species=panTro
GACCCAGTCCGTTGTGGAGAACGCTGGCCAAGAAGCGGCTCGGAGTCCCGCGCGCCGTCATAGCTACAGCTTGGAGGCCGCGGAGCCTAAGCAGCGAGGAGAGGGGGGCGGGACTAAACCTCGAGGCTTCCGGTTCCGGGACGACCGCTCCCGGAGTTTTGCTTCCGAGGTCAAGGCGAGTAGCATGTGCGGGAGACTCACGTTGCGGGCGAAGTGGGAGAGATAAAAGTGGTAACCTGGGGCTGGGGGCCGGCGCGGCGGAGCTCGGAGTAGTAGAGCGGAGTGAAGACACGGGGGAGGATAGAGACGGGCATTCCTTTGGGCCGGGGGATTGGCGGGAGTCG
>gene=chr10_102747139-102747483; species=papHam
GACCCAGTCCGTTGTGCAGAACACTGGCCAAGAAGCGGCTCGGAGTCCCGCGCGCAGTCATAGCTACAGCTTGGAGGCCACGGAGCCTAAGCGGCGAGGTCGGGGGGGCCGGACTAAACCTCGAGACTTCCGCTTCCGGGACGACCGCTCCCTGAGTTTTGCTTCCGAGGTCAAGGCGAGCAGCGTGTGCTGGAGGCTCACGTTGCGGGATAAGTGGGAGAGACAAGAGTGGTAACCCGGGGTCGGGGACCGGCGCGGCGGAGCTCGGAGTAGTAGAGCGGAGTGAAGACACGGGGGAGGATAGAAACAGGCATTCCTTTGGGCCCGAGGATTGGCGGGAGTCG
>gene=chr10_102747139-102747483; species=ponAbe
GACCCAGTCCGTTGTGGAGAACACTGGCCAA-AAGCGGCTCGCAGTCCCGCGCGCCGTCATAGCTACAGCTTG--AGCCGCGGAGCCT-AGCAGC-AAGAGAGGGGGGCGGGACTAAATCTTGATGCTT-CGGTTCC-GGACGACCGCT-CCGGAGTCTG--CTCCGAGGTCAA-GCGAGTA-CATGTGCGGGAGACTCA------------------------------------------------------------------------------------------------------------------------------------------------
>gene=chr10_102747139-102747483; species=rheMac
GACCCAGTCCGTTGTGCAGAACACTGGCCAAGAAGCGGCTCGGAGTCCCGCGCGCAGTCATAGCTACAGCTTGGAGGCCGCGGAGCCTAAGCGGC-GAGGGGGGTGGGCGGGACTAAACCTCGAGACTTCCGCTTCCGGGACGACCGCTCCCGGAGTTTTGCTTCCGAGGTCAAGGCGAGCAGCGTGTGCTGGAGACTCACGTTGCGGGCTAAGTGGGAGAGACAAGAGTGGTAACCCGGGGCCGGGGACCGGCGCGGCGGAGCTCGGAGTAGTAGAGCGGAGTGAAGACACGGGGGAGGATAGAAACAGGCATTCCTTTGGGCCCGAGGATTGGCGGGAGTCG
>gene=chr10_103347895-103348239; species=hg19
CCCCGGGTGGGGTCGACTACTGGCCAAGCTAGTCACCCGGGGGTGGGCAGGAATAGACCACTTACCAGCAGAGCCAATGAGAGCGGACGAAGGGGGGAAGGAGGGCAAATGGCCAGAATAGCTTCCGAGTCAGCCGGAAGTGACCCTCTGGAACGGTTGCCATGGCAGCGGCTGGGCGTGCTGCTTAGCAGGGGAAAGATGGCGGTGACGGGCTGGTTGGAGAGTCTGCGGACAGCCCAGAAGACTGCGCTGCTGCAGGACGGTAACTCGAGGGTCCCCACGGGCTCCTTCGTTTTTTTCCCTCAGGGTCCGGCCCTCCGGGAAGGGCCTCAGGGCCTGGGTCG
>gene=chr10_103347895-103348239; species=bosTau
TACAGAATAGGGTCAACTCCGGACCCGACGGGTCACCGGG-GATGGACAGGCATAAACTACTTACCAGAGCAGCCAATGAGAGCAGACGGA-GGGTGGGAACAGGCCAATGCCCAGAACATCTTCCGGGTCATCCGGAAGTGACCCTACGGAACGGTTGCCATGGCAGTGGCCAGGCACGCGGCTCGTTGGAGGGAAGATGGCGGTGACCGGCTGGCTGGAGAGTCTGCGGGCGGCAGAGAAGACGGCGCTGCTGCAAGACGGTAACTCGAGCCCCTCCGCGAGCACCTTGTTCCTTT-CCACCAGGGTCCAGCCCCCCGGGACGGG-CCC--AGCCC-GGAGG
>gene=chr10_103347895-103348239; species=calJac
CCCCGGGTGGGTTAGACAACTGGCCAAGCTGATCATTCGCAGGTGGGCAGGAATAAATCACTTACCAGGAGAGCCAATGAGAGCGGACGAAGGGGGAAAAGCGAGCAAATGCCCAGAATAGCTTCCGAGTCAGCCGGAAGTGACCCTCTGGAACGGTTGCCATGGCAGCGGCCGGGCGCGCTGCTTGGCAGAGGAAAGATGGCGGTGACGGGATGGTTGGAGAGTCTGCGGACGGCCGAGAAGACTGCGCTGCTGCAGGATGGTAACTCGAGAGCCCTCGCGAGCTCCCTCGTTTTTTCCCCCCAGGGTCC-ACCCCACAGGAAAGGCCTCAGGGTCT------
>gene=chr10_103347895-103348239; species=canFam
TCCGCGGTGG--------TCGGACCCCGCGGCTCACCCGCAGCCG-GCCGGAGTAAACCACTTACCAGAGCAGCCAATGAGAGCGGACGAA--GGGGGGAGGGAGCAAATGCCCGGAACACCTTCCGGGTCGGCCGGAAGTGACCGTACGGAATGGTTGCCATGGCAGCGGCCGGTCGCGCGGCTGGCTGGAGGGAAGATGGCGGTAACCGGCTGGTTGGAGTGTCTGCGGACCGCCGAGAAGACGGCGCTGCTGCAGGACGGTAACTCGAGGCCCCCCACGAACTCCCTAGTCCTTT-CCCCCAGGGCCCAGCCCTCCGCGAAGGGCCTTCGAGCCTGGGACG
>gene=chr10_103347895-103348239; species=equCab
TCTAGGATGGGTTCAACTTCAGGCCGGGTTGGTCACCTGATGGGG-CCAGGAAAAAACTACTTACCAAAGCAGCCAATGAGAGCAGGCGAA--GGGTGGGGTGGGCAAATGCCCAGAACACCTTCCGGGTCAGCCGGAAGTGACCCTACAGAACGGTTGCCATGGCAGCGTCCGGGCACGCGGCTGGGCGGAGGGAAGATGGCGGTGACAGGCTGGTTGGGGAGTCTGCGGGCTGCCGAGAAGACGGCGCTACTGCAAGACGGTAACTTGAGGCCCCTCGCGAGCCCCCTCGTCCCTT-CCCCCAGGGTCCTACCCTCCATGAAGGGCCTC--accctgggacg
>gene=chr10_103347895-103348239; species=gorGor
CCCCGGGTGGGGTCGACTACTGGCCAAGCTAGTCACCCGGGGGTGGGCAAGAATAGACCACTTACCAGCAGAGCCAATGAGAGCGGACGAAGGGGGGAAGGAGGGCAAATGGCCAGAATAGCTTCCGAGTCAGCCGGAAGTGACCCTCTGGAACGGTTGCCATGGCAGCGGCTGGGCGTGCTGCTTAGCAGGGGAAAGATGGCGGTGACGGGCTGGTTGGAGAGTCTGCGGACAGCCCAGAAGACTGCGCTGCTGCAGGACGGTAACTCGAGGGTCCCCACGGGCTCCTTCGTTTTTTTCCCTCAGGGTCCGGCCCTCCCGGAAGGGCCTCAGGGCCTGGGTCG
>gene=chr10_103347895-103348239; species=panTro
CCCCGGGTGGGGTCGACTACTGCCCAAGCTAGTCACCCGGGGGTGGGCAGGAATAGACCACTTACCAGCAGAGCCAATGAGAGCGGACGAAGGGGGGAAGGAGGGCAAATGGCCAGAATAGCTTCCGAGTCAGCCGGAAGTGACCCTCTGGAACGGTTGCCATGGCAGCGGCTGGGCGTGCTGCTTAGCAGGGGAAAGATGGCGGTGACGGGCTGGTTGGAGAGTCTGCGGACAGCCCAGAAGACTGCGCTGCTGCAGGACGGTAACTCGAGGGTCCCCACGGGCTCCTTCGTTTTTTTCCCTCAGGGTCCGGCCCTCCGGGAAGGGCCTCAGGGCCTGGGTCG
>gene=chr10_103347895-103348239; species=papHam
CCCCGGGTGCGGTCGACAACTGGCCAAGTTGGTCACCCGAGGGTGGGCAGGAGTAGGCCACTTACCAGGAGAGCCAATGAGAACGGACGAAGGGGGGAAGGAGGGCAAATGCCCAGAATAGCTTCCGAGTCAGCCGGAAGTGACCTTCTGGAACGGTTGCCATGGCAGCGGCCGGGCGGGCTGCATAGCAGAGGAAAGATGGCGGTGACGGGCTGGTTGGAGAGTCTGCGGACAGCCCAGAAGACTGCACTGCTGCAGGACGGTAACTCGAGGGTCCCCGCGAGCTCCTTCGTTTTTTTCCCCCAGGGTCCGGCCCTCCGGGAAGGGCCTCAGGGCCTGGGTCG
>gene=chr10_103347895-103348239; species=ponAbe
CCCCGGGTGGGGTCCACAACTGGCCAAACTAGTCACCCGGGGGTGGGCAGGAATAGACCACTTACCAGGAGAGCCAATGAGAGCGGACGAAGGGGGGAAGGCGGGCAAATGGCCAGAATAGCTTCCGAGTCAGCCGGAAGTGACCCTCTGGAACGGTTGCCATGGCAGCGGCTGGGCGTGCTGCTTAGCAGGGGAAAGATGGCGGTGACGGGCTGGATGGAGAGTCTGCGGACAGCCCAGAAGACTGCGCTGCTGCAGGACGGTAACTCGAGGGTCCCCACGGGCTCCTTCGTTTTTTTCCCTCAGGGTCCGGCCCTCCGGGAAGGGCCTCAGGGCCTGGGTCG
>gene=chr10_103347895-103348239; species=rheMac
CCCCGGGTGCGGTCGACAACAGGCCAAGTTGGTCACCCGAGGGTGGGCAGGAGTAGGCCACTTACCAGGAGAGCCAATGAGAACGGACGAAGGGGGGAAGGAGGGCAAATGCCCAGAATAGCTTCCGAGTCAGCCGGAAGTGACCTTCTGGAACGGTTGCCATGGCAGCGGCCGGGCGGGCTGCTTAGCACAGGAAAGATGGCGGTGACGGGCTGGTTGGAGAGTCTGCGGACAGCCCAGAAGACTGCACTGCTGCAGGACGGTAACTCGAGGGTCCCCGCGAGCTCCTTCGTTTTTTTCCCCCAGGGTCCGGCCCTCCGGGAAGGGCCTCAGGGCCTGGGTCG
>gene=chr10_103600921-103601265; species=hg19
GAAGTAAAATGTTCGGAGGTACCCAGGATGCCCTGAGGTGTAACTTTCCAGCTGCTTCCCTGCAAGCCTGATGGGCCGGGAAGACGGGAGCTGCAGACTACCCTAAATCCGATCCCAGGAATCCCAACTGCAGGGAAGGGGAGGCGAAGCCTGGCGCGCGCTTCAGCACCGCGGACAACGACTCCCCTTCATGCTTCAGCTTAGGCATCTCTCAGCGCTCAGAGCTCAGCGCCGCCCGCCCGCCCGGGAGTCTTCGTTGACACTGGCGTCCCAACCCGATTTGTCTCCCGCTATAAAATAAGCCGCCCTTCGAGAGGAGAGCTCCTGGTAGTCCTATTTCTACT
>gene=chr10_103600921-103601265; species=bosTau
TAAGGAAAGCGGCTGGGGCAACCCAGAATACCTTGAGGTATGATTTTAGCGCCCCCTCCCTGTCAGCCTGATAGGCTTGCATGACTGAAATCGAAGAACACCCCCGGTTCGATCCAAGGAATCCCGCCTGC----AAGGAACACTGGAGCCTTTCACGCGCTTCAGCACCGCGGACAACGACTTCCCCTAGGGCTTCAGCTCGAGCGTCTCCAGACACCCAACG------------------------------CATTAAT---GGCTTCCCAACCCCATTTATCTCCTGCTA-AAGATAAGCCCTCCTTCGAAAGGAGAGCTCCTGGTAGTCTTATTCCCACT
>gene=chr10_103600921-103601265; species=calJac
GAAGCAAAACGGTCGGGGGTGCCCAAGATGCCCTGAGGTGTAACTTTCTAGCCGCCTCCCTGAAAGCCTGATGGGCTGCGATGACTGGGGCTGGAGATT--CCTAAATCCGATCAAAGGAATCCCACCTGCAGGGAAAGGGAGGCGAGGCCTGGCGCGCGCTTCAGCACCACGGACAACGACTCGCCTTCAGGCTTCAGCTTAGGCGTCCCCCAGCGCTCAGCG----------------------------------------GGCGTCGCAATCTGATTTGTCTCCCGCTATAAAATAAGCTGCTCTTCGAAAGGAGAGCTCCTGGTAGTCCTATTTCTACT
>gene=chr10_103600921-103601265; species=canFam
GGAGGTAAGTAATT-GGGGTACTCCGGATGCCCTG----ATAAGTTAAGGACTCC----CTATCAGCCTGATGGACCAAAATGACGGAAACCAAAGACTACCCCCTGTCC-ATCCCAGGAATCGGGCCTGCAGGGAAGACACTTTGGGGTCCTGAGCGCTCTTCAGCACCTCGGACAACGACTCCCCTTCAGGCTTTAGCTCAAGCGTCTCAGGGCACCCAGCA------------------------------CTTTATC--AGGAGTCCCAACCTCATCTGTCTCCTGTTGTAAGATAAGCCCTCAATCGAAAGGAGAGCTCCTGGTAACACTATTTCTACT
>gene=chr10_103600921-103601265; species=equCab
GAAGGAAAGCGGTCGAGGGCCCCCAGGATGTCCTGAGGTATGACTTTAGGGCCCCCTCTCTGTCAGCCTGATGGGCCAGGATGACGGGAGCCAAAGACTACCCTCAGTCTGATCCAAGGAATCCCGCCTGCGGGAAAGGAAATCTGGGGCCCTGCGCGATCTTCAGCACCGCGGACAACGACTCCCCTTCAGGCTTCAGCTCAGGCGTCTCAAATCATCCAGCG------------------------------CCTTGAA--CGGCGTCCCAACCCCATTTGTCTCCCGCTGTAAGGTAAGACCTCCTTGGAAAGGAGAGCTCCCGGTAGCCCTATTTCTACT
>gene=chr10_103600921-103601265; species=gorGor
GAAGTAAAATGGTCGGAGGTACCCAGGATGCCCTGAGGTGTAACTTTCCACCTGCTTCCCTGCAAGCCTGATGGGCCGGGAAGACGGGAGCTGCAGACTACCCTAAATCCGATCCCAGGAATCCCAACTGCAGGGAAGGGGAGGCGAGGCCTGGCGCGCGCTTCAGCACCGCGGACAACGACTCCCCTTCATGCTTCAGCTTAGGCATCTCCCAGCGCTCAGAGCTCAGCGCCGCCCGCCCGCCCGGGAGTCTTCGTTGACACTGGCATCCCAACCCGATTTGTCTCCCGCTATAAAATAAGCCGCCCTTCGAGAGGAGAGTTCCTGGTAGTCCTATTTCTACT
>gene=chr10_103600921-103601265; species=panTro
GAAGTAAAATGGTCGGAGGTACCCAGGATGCCCTGAGGTGTAACTTTCCAGCTGCTTCCCTGCAAGCCTGATGGGCCGGGAAGACGGGAGCTGCAGACTACCCTAAATCCGATTCCAGGAATCCCAACTGCAGGGAAGCGGAGGCGAGGCCTGGCGCGCGCTTCAGCACCGCGGACAACGACTCCCCTTCATGCTTCAGCTTAGGCATCTCCCAGCGCTCAGAGCTCAGCGCCGCCCGCCTGCCCGGGAGTCTTCGTTGACACTGGCGTCCCAACCCGATTTGTCTCCCGCTATAAAATAAGCCGCCCTTCGAGAGGAGAGCTCCTGGTAGTCCTATTTCTACT
>gene=chr10_103600921-103601265; species=papHam
GAAGCAAAACGGTCGGAGGTACCCAGGATGCCCTGAGGTGTAACTTTCCAGCTGCCTCCCTGCAAGCCTGATGGGCCAGGATGACGGGAGCTGGAGACTACCCTAAATCTGATCCCAGGAATCCCACCTGCAGGCAAGGGAAGGCGAGGCCTGGCGCGCGCTTCAGCACCGCGG---ACGACTCCCCTTCGTGCTTCAGCTTAGGCATCTCGCAGCACTCAGAGCTTGGCGCCG-CCGCCCGCCC-AGAGTCTTCGTTAACACTGGCGTCCCAATCTGATTTGTCTCCCACTATAAAATAAGCCGCCCTTTGAGATGAGAGCTCCTGGTAGTCCTATGTCTACG
>gene=chr10_103600921-103601265; species=ponAbe
GAAGTAAAACGGTCGGAGGTACCCAGGATGCCCTGAGGTGTAACTTTCCAGCTGCCTCCCTGCAAGCCTGATGGGCCGGGATGACGGGAGCTGGAGACTACCCTAAATCCGATCCCAGGAATCCCAACTGCAGGGAAGGGGAGGCGAGGCCTGGCGTGCGCTTCAGCACCGCGGACAACGACTCCCCTTCATGCTTCAGCTTAGGCATCTCCCAGCGCTCAGAGCTCAGCGCCGCCCGCCCGCCC-GGAGTCTTTGTTGACACTGGCGTCCCAACCCGATTTGTCTCCCGCTATAAAATAAGCCGCCCTTCGAGAGGAGAGCTCCTGGTAGTCCTGTTTCTACT
>gene=chr10_103600921-103601265; species=rheMac
GAAGCAAAACGGTCGAAGGTACCCAGGATGCCCTGAGGTGTAACTTTCCAGCTGCCTCCCTGCAAGCCTGATGGGCCAGGATGACAGGAGCTGGAGACTACCCTAAATCTGATCCCAGGAATCCCACCTGCAGGCAAGGGAAGGCGAGGCCTGGCGCGCGCTTCAGCACCGCGGACAACGACTCCCCTTCGTGCTTCAGCTTAGGCATCTCGCAGCACTCAGAGCTTGGCGCCG-CTGCCCGCCC-AGAGTCTTCGTTAACACTGGCGTCCCAACCTGATTTGTCTCCCACTATAAAATAAGACGCCCTTCGAGATGAGAGCTCCTGGTAGTACTATGTCTACT
>gene=chr10_103893282-103893626; species=hg19
GTGAGGCTCCCCGAGCCCGGCGCCGCAGTTCCCTTTTCGGAGCCACGTGGGGTTGGGGGAGCAATTTTCCCGGGAGAACTTGTCTGCCTCCCCTCCCCCTCTAGGCGGCCCGGGCATCCACGTGGGTCGGGCTCCTGGTGGAGGGGGGCGCAGGCAGCGGGTCCACGTGGGGGCGGGGAAGGAACGTCCACGTGGCTCCCGTCCCAGGCTGTCGGGCATCTAGTATCGGCCTTGGAGCCTGGCTGACGCGAACTGGGTGTGTCTCCACGGGTCCCGCCATCTCCTGCCGGGGCTGGAGGCCCGGGCCGGGAAGGAAGGTAAGGGCTGCTAGAGTCAACTTTGTT
>gene=chr10_103893282-103893626; species=bosTau
GTGGGGTGCCTCTAGCACCGCGCCGCAGTG-CCTTTTCGGAGCCACGTGGGGTGGGGGGAGTGATTTTCCCGGGAGAACTTGTCTGCTTCCCCTCCCCCTCTAGGCGGCCCCGACACCCACGTGGGTTgggc----cgggggcggggggg----ccgcgggTCCACGTGGGGGCGGGGAGGGGATGTCCACGTGGCTCCCGCTCCAGGCTACCCGGCACCTGGTTTCGGCGCTGGAGCCGCACTGCCGGGAACTGGGTGTGTCTCAGCCGGTCCCGCCATCTCCGATCGGCGCTGGGGCCCCTGACTGGGAAGGAAGGTTGGGACTGCTGGAATCAACTTTGCT
>gene=chr10_103893282-103893626; species=calJac
GTGGGGCTTCCCGAGCTCGGCGCTGCAGTTCCGTTTTCGGAGCCACGTGGGGTGGGGGGAGCAATTTTCCCGGGAGAACTTGTCTGCTTCCCTTCCCCCTCTAGGCGGCCCCGGCATCCACGTGGGTCGGGCTCTTGGTGGAGGGGGGCGCGGGCCGCGGGTCCACGTGGGGGCGGGGAAGGAACGTCCACGTGGCTCCCGTCCCCGGCTGTCGGGCATCTAGTATCGGCCTTGGAGCCTCCCTGACGCGGACTGGGTGTGTCTCCGCCGGTCCCGCCATCTCCTGCTGGGGCTGCTGGCCCGGGCTAGGAAGGAAGGTAAGTGCTGCTAGAGTCAACTTTGTA
>gene=chr10_103893282-103893626; species=canFam
GTGGGGTGCCGCTAGCACCGCGCTGCAGTG-CCTTTTCGGAGCCACGTGGGGGGGGGAGAGCAATTTTCCCGGGAGAACTTGTCGGCTTCCCCTCCCCCTCTAGGAGGCCTTGGCACCCACGTGGGTTGGGCTTCTGGTGGGGGGGTGGC----CCGCGGGTCCACGTGGGGGCGGGGAGGGGATGTCCACGTGGCTCCCGCTCCTGGCTGCCCGGCATCTCGTATCGGCGTTGGAGCCGCACTGCTGGGAACTGGGTGTGTCTCAGCCCGTCCCGCCATCTCTGACCCG-GTTGGGGCCCCTAGCCTAGAAAGAAGGTAGGGGCTGTTAGAGTCAACTTTGCC
>gene=chr10_103893282-103893626; species=equCab
GTGGGGTGCCTCTAGCCGGGCGCTGCAGTG-CCTTTTCGGAGCCACGTGGGGTGGGGGAAGCGATTTTCCCGGGAGAACTTGTCTGCTTCCCCTCCCCCTCTAGGCGGCCGCGGCACCCACGTGGGTTGGGCTCCCGGTGAGGGGGGGGCCGGCCCGCGGGTCCACGTGGGGGCGGGGAGGGGATGTCCACGTGGCTCCCGCCCCAGGCTGCCCGGCATCTCGTATCGGCGCTGGAGCCGCACTGCCGGGAACTGGGTGTGTCTCAGCCGGTCCCGCCATCTCCGACCCG-GGCGGGGCCCCTGGCCGGGAAGGAAGGTAGGGGCTGCTAGAGTCAACTTTGCC
>gene=chr10_103893282-103893626; species=gorGor
GTGAGGCTCCCCGAGCCCGGCGCCGCAGTTCCCTTTTCGGAGCCACGTGGGGTGGGGGGAGCAATTTTCCCGGGAGAACTTGTCTGCCTCCCCTTCCCCTCTAGGCGGCCCCGGCATCCACGTGGGTCGGGCTCCTGGTGGAGGGGGGCGCAGGCAGCGGGTCCACGTGGGGGCGGGGAAGGAACGTCCACGTGGCTCCCGTCCCAGGCTGTCGGGCATCTAGTATCGGCCTTGGAGCCTGGCTGACGCGAACTGGGTGTGTCTCCACGGGTCCCGCCATCTCCTGCCGGGGCTGGAGGCCGGGGCCGGGAAGGAAGGTAAGGGCTGCTAGAGTCAACTTTGTT
>gene=chr10_103893282-103893626; species=panTro
GTGAGGCTCCCCGAGCCCGGCGCCGCAGTTCCCTTTTCGGAGCCACGTGGGGTGGGGGGAGCAATTTTCCCGGGAGAACTTGTCTGCCTCCCCTCCCCCTCTAGGCGGCCCCGGCATCCACGTGGGTCGGGCTCCTGGTGGAGGGGGGCGCAGGCAGCGGGTCCACGTGGGGGCGGGGAAGGAACGTCCACGTGGCTCCCGTCCCAGGCTGTCGGGCATCTAGTATCGGCCTTGGAGCCTGGCTGACGCGAACTGGGTGTGTCTCCACGGGTCCCGCCATCTCCTGCCGGGGCTGGAGGCCCGGGCCGGGAAGGAAGGTAAGGGCTGCTAGAGTCAACTTTGTT
>gene=chr10_103893282-103893626; species=papHam
GTGCGGCTCCCTGAGCCCGGCGCCGCAGTTCCCTTTTCGGAGCCACGTGGGGTGGGGGGAGCAATTTTCCCGGGAGAACTTGTCTGCCTCCCCTCCCCCTCTAGGCGGCCGGGGCATCCACGTGGGTCGGGCTCCTGGTGGAGGGGGGCGCAGGCTGCGGGTCCACGTGGGGGCGGGGACGGAACGTCCACGTGGCTTCAGTCCGAGGCTGTCGGGCATCTAGTATCGGCCTTGGAGCCTCGCTGACGCGAACTGGGTGTGTCTCCACCGGTCCCGCCATCTCCTGCCGGGGCGAGAGGCCCGGGCCGGGAAGGAAGGTAAGGGCTGCTAGAGTCAACTTTGTT
>gene=chr10_103893282-103893626; species=ponAbe
GTGAGGCTCCCCGAGCCCTGCGCCGCAGTTCCCTTTTCGGAGCCACGTGGGGTGGGGGCAGCAATTTTCCCGGGAGAACTTGTCTGCCTCCCCTCCCCCTCTAGGCGGCCCCGGCATCCACGTGGGTCGGGCTCCTGGTGGAGGGGGGCGCAGGCAGCGGGTCCACGTGGGGGCGGGGAAGGAACGTCCACGTGGCTCCCGTCCCAGGCTGTCGGGCATCTAGTATCGGCCTTGGAGCCTGGCTGACGCTAACTGGGTGTGTCTCCACCGGTCCCGCCATCTCCTGTCGGGGCTGGAGGCCCGGGCCGGGAAGGAAGGTAAGGGATGCTAGAGTCAACTTTGTT
>gene=chr10_103893282-103893626; species=rheMac
GTGGGGCTCCCTGAGCCCGACGCCGCAGTTCCCTTTTCGGAGCCACGTGGGGTGGGGGGAGCAATTTTCCCGGGAGAACTTGTCTGCCTCCCCTCCCCCTCTAGGCGGCCCGGGCATCCACGTGGGTCGGGCTCCTGGTGGAGGGGGGCGCAGGCTGCGGGTCCACGTGGGGGCGGGGAAGGAACGTCCACGTGGCTCCCGTCCCAGGCTGTCGGGCATCTAGTATCGGCCTTGGAGCCTCGCTGACGCGAACTGGGTGTGTCTCCACCGGTCCCGCCATCTCCTGCCGGGGCGAGAGGCCCGGGCCGGGAAGGAAGGTA---------AGAGTCAACTTTGTT
>gene=chr10_104001355-104001699; species=hg19
TTTCCAGCTGCCCTGCTGGGGCTCCGCCCTTTCCAGCTGTGGATCTCCAGGCCCCGCCTTTGAGGGAGGGGTCTGGCCGGCGAGACGCCAAGAACCCCGCCCTCTGGCCAATCAGAAGCGCTCTTCAGCAACTCGGCCGCGCCCCTCCCCACGTGGCAGAGACCGCGCTCCGGCTAGGACGCTTAGGCAGAGCCAAGTGGGCGAGAGTAGAGTGGTCCCGGTAGCCACGGGTAAAAGGGATCGGCTGGCAGCGAAGTGGGTTGGGCCGCTACCCCGAGGAAAGTGGATCGGCGCCAGGTGGGAAGGCGCACGGGGCCGCCGGGTCTCAGCGCTCAGACTTCTCT
>gene=chr10_104001355-104001699; species=bosTau
CTTCCAGCTGCACTGCCGGGGCTCCACCCTTTCCAGCTGTGAATTTTCTGGCCCCGCCCTCAGGGGAGGGGTCTGGCCGGCGCGGAGCCAACAGCCCCGCCCCCCGGCCAATCGGAGGCCCTCCTCAGCAACTGGGCCACGCCCCTCCCCACGTGGCTGAAACAGCGCTCGCGGA-GAAC----------------------------TGCGTGAACTGGGTATCCCCACCGAGCTCGGGCGGGTAGGCTGCGAGATGGGCCAGGCAACCACCCTGAGCGAAGTGGAAC---GCCAGGTGGGGGGACGCACGGCCCCGCGGGGTTTCAGCACTCAGACTTCGTT
>gene=chr10_104001355-104001699; species=calJac
TTTCCAGCTGCGCTGCCGGGGCTCCGCCCTTTCCAGCTGTGGATTTCCAGGTCCCGCCTTTGAGGGAGGGGTCTGACCGGCGAGACGCCAAGAACACCGCCCTCTGGCCAATCAGAAGCGCTCCTCAGTAACTGGGCCGCGCCCCTCCCCACGTGGCACAGACCGCGCTCGGGCTAGGACGCTTTGGCAGAGCCAAGTGGGCGAGAGTAGAGTGGTCCCGATAGCCCCAGTTAAAAGGGGTTGGCTGGCGGCGAAGTGGGCTGGGCCACTACCCCGAGCAAAGTGGATCGGCGCCAGGTGGGAAGGCGCACGGGGCCGCCGGGTCTCAGCGCTCAGACTTCTCT
>gene=chr10_104001355-104001699; species=canFam
cTTCCAGCTGCGCCGCCCAGGCTCCACCCTTTCCAGCTGTGAATTTTCAGGCCCCGCCTTCGGGGGAGGGGTCCGGCCGGCGCGCCGCCAAGAAGCCCGCCCCTTGGCCAATCGGAGGTACTCCTCAGCATCTGGGCCACGCCCTTCCCCACGTGGCTGAAACCTAGCT-GAGCAAGAGCGTTTTGGCAGAGTCCAGCGGGCGAGAGTCTAAAGTGCCCGGAGGCCCCGTGGATGCCGGGCCCGGCGGCAGAGAAATGGGCCAAGCCAACACCCTGAGCGGTGTGCAGTGGCGCCACGTGGGAGGGCGCACGGGCCCACCGGGTTTCAGC------GCTTGGTT
>gene=chr10_104001355-104001699; species=equCab
CTTCCAGCTGCGGAGCCCGTGCTCCACCCTTTCCAGCTGTGAATCTTTAGGCCCCGCCTTCGGGGGAGGGGTCCAGCCGGCGCACTGCCTGGAACCCCGCCCCCTGGCCAATCGGAGGCACTCCTCGTCAACTGGGCCACGCCCATCCCCACGTGGCTGAAACTGCGCTCGAGCAGGAAAGCTTTGGCAGAGCGAAGCGGGCGAGCGTGGAGTGCGCCGGGTAGCCCCACGGAGCCGGGGCCCGCCGGCGGCAAGGTGGGCCGGGCTGCCACCCCGAACGAAGTGGAGCGGTGCCAGGTGGGAGGGCGCATGGGCCCGCCGAGTTTCAGCTCTCAGACTCGGTC
>gene=chr10_104001355-104001699; species=gorGor
TTTCCAGCTGCGGTGCTGGGGCTCCGCCCTTTCCAGCTGTGGATTTCCAGGCCCCGCCTTTAAGGGAGGGATCTGGCCGGCGAGACGCCACGAACCCCGCCCTCTGGCCAATCAGAAGCGCTCTTCAGCAACTCGGCCGCGCCCCTCCCCACGTGGCAGAGACCGCGCTCCGGCTAGGACGCTTAGGCAGAGCCAAGTGGGCGAGAGTAGAGTGATCCCGGTAGCCACGGGTAAAAGGGATCGGCTGGCAGCGAAGTGGGTTGGGCCGCTACCCCGAGGAAAGTGGATCGGCGCCAGGTGGGAAGGCGCACGGGGCCGCCGGGTCTCAGCGCTCAGACTTCTCT
>gene=chr10_104001355-104001699; species=panTro
TTTCCAGCTGCGCTGCTGGGGCTCCGCCCTTTCCAGCTGTGGATCTCCAGGCCCCGCCTTTGGGGGAGGGGTCTGGCCGGCGAGACGCCAAGAACACCGCCCTCTGGCCAATCAGAAGCGCTCTTCAGCAACTCGGCCGCGCCCCTCCCCACGTGGCAGAGACCGCGCTCCGGCTAGGACGCTTAGGCAGAGCCAAGTGGGCGAGAGTAGAGTGGTCCCGGTAGCCACGGGTAAAAGGGATCGGCTGGCAGCGAAGTGGGTTGGGCCGCTACCCCGAGGAAAGTGGATCGGCGCCAGGTGGGAAGGCGCACGGGGCCGCCGGGTCTCAGCGCTCAGACTTCTCT
>gene=chr10_104001355-104001699; species=papHam
TTTCCAGCTGCGCTGCCGGGGCTCCGCCCTTTCCAGCTGTGGATCTCCAAGCCCCGCCTATGAGGGAGGGGTCTGGCCGGCGAGACGCCAAGAACCCCGCCCTCTGGCCAATCAGAAGCGCTCCTCAGCAACTGGGCCGCGCCCCTCCCCACGTGGCAGAGAGCGCGCTCCGGCTAGGACGCTTAGGCAGAGCCAAGCGGGAGAGAGTAGAGTGGT-CCGGTAGTCCTGGGTAAAAGGGATCTACTGGCAGCGAAGTGGGCTGGGCCGCTACCCGGAGCAAAGTGGATCGGCGCCAGCTGGGAAGGCGCACGGGGCCGCCGGGTCTCAGCGCTCAGACTTCTCG
>gene=chr10_104001355-104001699; species=ponAbe
TTTCCAGCTGCGCTGCCGGGGCTCCGCCCTTTCCAGCTGTGGATCTCCAGGCCCCGCCTTTGAGGGAGGGGTCTGGCCGGCGAGTCGCCAAGAACCCCGCCCTCTGGCCAATCAGAAGCGCTCTTCAGCAACTCGGCCGCGCCCCTCCCCACGTGGCAGAGACCGCGCTCCGGCTAGGAAGCTTAGGCAGAGTCAAGTGGGCGAGAGTAGAGTGGTCCCGGTAGCCACGGGTAAAAGGGATCGGCTGGCAGCGAAGTGGGTTGGGCCGCTACCCCGAGGAAAGTGGATCGGCGCCAAGTGGGAAGGCGCACGGGGCCGCCGGGTCTCAGCGCTCAGACTTCTCT
>gene=chr10_104001355-104001699; species=rheMac
TTTCCAGCTGCGCTGCCGGGGCTCCGCCCTTTCCAGCTGTGGATCTCCAAGCCCCGCCTATGAGGGAGGGGTCTGGCCGGCGAGACGCCAAGAACCCCGCCCTCTGGCCAATCAGAAGCGCTCCTCAGCAACTGGGCCGCGCCCCTCCCCACGTGGCAGAGAGCGCGCTCCGGCTAGGACGCTTAGGCAGAGCCAAGCGGGAGAGAGTAGAGTGGTCCCGGTAGTCCTGGGTAAAAGGGATCGACTGGCAGCGAAGTGGGCTGGGCCGCTACCCGGAGCAAAGTGGATCGGCGCCAGCTGGGAAGGCGCACGGGGCCGCCGGGTCTCAGCGCTCAGACTTCTCT
>gene=chr10_104172821-104173165; species=hg19
TCTGCCCACACAGAAGCAGGCTCTGGAGTTAGGGGGTTAAGGGTCGGGGTGCATACCCTCATTCCCTTTCTTTCCTCCCCTTCCCACCCCAGCTGCTCTACTCGCAAAGCCACCTGTCAGCCCAGAGACAGAGGCCGGAAACTCCTGGTTGCTAGGCAACCCGGTCTCCCTGGCCACCCCCTCCTGTTGCCATGGCTTCCATGACTGAGAGGGTAGCTGGCAGAGGGGAGAGCAGAAAGGTTAGACTGTGAAAGGACTTCCTGGAGCTGGACGAGAGATGCCTGATTAGGCAGGGGTGACATGGGAGGGAGGCAGTGGGAGAGGCTGGTGGCTGCATCTTTGGT
>gene=chr10_104172821-104173165; species=bosTau
TCCACCCACAAAGAAGTAGGCTCTGGGGTAGAGGGGATGGGGGTCAGAGCACACCCCCTCAGCCCCTGTCTCCCCTTCCCTTCCCACCCCAGCTGCTTTACTCACAAAACCACCTGTCACCCCAGAGACAGAGGCCAGAAACTCCTGGTTGCTAGGCAACCCTGTCTCCCTGGCCACCCCCTCCTGTTGCCATGGCTTCAGTGACTGAGAGGGTAGCTGGCAGAGGGGAGAGCAGAAAGGTTAGACTGTGAAAGGACTTCCTGGGGAAGGGTGAGAGACTCCAGATTGGAGCGGGGCGACATGGGAGAGAGGAAATAGGAGAGGCTGGTGGCTGATTCTTTGGA
>gene=chr10_104172821-104173165; species=calJac
TCTACCCACATAGAAGCAGGCTCTGGAGTTAGGGGGCAAAGGGTCAGGGTGCATACCCTCAT-CCCTTTCTCTCCTCCCCTTCCTACCCCAGCTGCTCTACTCACAAAGCCACCTGTCACCCCAGAGACAGAGGCCGGAAACTCCTGGTTGCTAGGCAACCCTGTCTCCCTGGCCACCCCCTCCTGTTGCCATGGCTTCCATGACTGAGAGGGTAGCTGGCAGAGGGGAGAGCAGAAAGGTTAGACTGTGAAAGGACTTCCTGGAGCTAGGCGAGAGATGCCTGATTGGGCAGAGGCAACATGGCGGGGAGGCAGTGGGAGAGCCTGGTGGCTGCATCTTTGGT
>gene=chr10_104172821-104173165; species=canFam
TCCACCCACAAAGAAGCAGGCTCTGGGGTAGAGGGGACGGGGGTCAGCATGCACCCCTTCATCCCCTGTCTCCCCTTCCCTTCCCG-CCCAGCTGCTCTACTCGCAAAGCCACCTGTCACCCCAGAGACAGAGGCCGGAAACTCCTGGTTGCTAGGCAA--CTGTCTCCCCGGCCACCCCCTCCTGTTGCCATGGCTT-CATGACTGAGAGGGTAGCTGGCAGA-GGGAGAGCAGAAAGGTTAGACTGTGACAGGACTTCCTGGAGAAGGGTGAGAGGCTCCTGCCTGAAAAGGGGTGACAGGGGAGGGAGGCAATGGGAGAGGCTGGTGGCTGCACCTTTAAA
>gene=chr10_104172821-104173165; species=equCab
TCTACTCGCAAAGAAGTAGGCTCTGGGGTAGAGGGAATGGGGGTCAGACTGTATCCCCTCATCCCTTGTCTCCCCTTCCCTTCCCACCCCAGCTGCTCTATTCGCAAAGCCACCTGTCACCCCAGAGACAGAGGCCGGAAACTCCTGGTTGCTAAGCAACCCTGTCTCCTTGGCCACCCCCTTCTGTTGCTATGGCTTCCATGACAGAAAGGGTAGCCAGCAGAGGGGAGAGCAGAAAGGTTAGACTGTGAAAGGACTTCCTGGAGAAGGGTGAGAGACTCCTGCTTG-GAAGGGGCAACATGGGAGGGAGGCAGTGGGAGA-GCTGGGGGCTGCATCTTTGGA
>gene=chr10_104172821-104173165; species=gorGor
TCTGCCCACACAGAAGCAGGCTCTGGAGTTAGGGGGTTAAGGGTCGGGGTGCATACCCTCATTCCCTTTCTTTCCTCCCCTTCCCACCCCAGCTGCTCTACTCGCAAAGCCACCTGTCACCCCAGAGACAGAGGCCGGAAACTCCTGGTTGCTAGGCAACCCGGTCTCCCTGGCCACCCCCTCCTGTTGCCATGGCTTCCATGACTGAGAGGGTAGCTGGCAGAGGGGAGAGCAGAAAGGTTAGACTGTGAAAGGACTTCCTGGAGCTGGACGAGAGATGCCTGATTAGGCAGGGGTGACATGGGAGGGAGGCAGTGGGAGAGGCTCGTGGCTGCATCTTTGGT
>gene=chr10_104172821-104173165; species=panTro
TCTGCCCACACAGAAGCAGGCTCTGGAGTTAGGGGGTTAAGGGTCGGGGTGCATACCCTCATTCCCTTTCTTTCCTCCCCTTCCCACCCCAGCTGCTCTATTCGCAAAGCCACCTGTCACCCCAGAGACAGAGGCCGGAAACTCCTGGTTGCTAGGCAACCCGGTCTCCCTGGCCACCCCCTCCTGTTGCCATGGCTTCCATGACTGAGAGGGTAGCTGGCAGAGGGGAGAGCAGAAAGGTTAGACTGTGAAAGGACTTCCTGGAGCTGGACGAGAGATGCCTGATTAGGCAGGGGTGACATGGGAGGGAGGCAGTGGGAGAGGCTGGTGGCTGCATCTTTGGT
>gene=chr10_104172821-104173165; species=papHam
TCTACCCACACAGAAGCAGGCTCTGGAGTTAGGGGGTTAAGGGTCAGGGTGCGCACCCTCATTCCCTTTCTCTCCTCCCCTTCCCACCCCAGCTGCTCTACTCGCAAAGCCACCTGTCACCCTAGAGACAGAGGCCGGAAACTCCTGGTTGCTAGGCAACCCTGTCTCCCTGGCCACCCCCTCCTGTTGCCATGGCTTCCATGACTGAGAGGGTAGCTGGCAGAGGGGAGAGCAGAAAGGTTAGACTGTGAAAGGACTTCCTGGAGCTGGACGAGAGATGCCTGATTGGGCAGGGGCGACATGGGAGGGAGGCAGTGGGAGAGGCTGGTGGCTGCATCTTTGGT
>gene=chr10_104172821-104173165; species=ponAbe
TCTGCCCACACAGAAGCAGGCTCTGGAGTTAGGGGGTTAAGGGTCGGAGTGCATACCCTCATTCCCTTTCTCTCCTCCCCTTCCCACCCCAGCTGCTCTACTTGCAAAGCCACCTGTCACCCCAGAGACAGAGGCCGGAAACTCCTGGTTGCTAGGCAACCCGGTCTCCCTGGCCACCCCCTCCTGTTGCCATGGCTTCCATGACTGAGAGGGTAGCTGGCAGAGGGGAGAGCAGAAAGGTTAGACTGTGAAAGGACTTCCTGGAGCTGGACGAGAGATGCCTGATTAGGCAGGGGTGACATGGGAGGGAGGCAGTGGGAGAGGCTGGTGGCTGCATCTTTGGT
>gene=chr10_104172821-104173165; species=rheMac
----------------------------------------------GGGTGCATACCCTCATCCCCTTTCTCTCCTCCCCTTCCCACCCCAGCTGCTCTACTCTCAAAGCCACCTGTCACCCCAGAGACAGAGGCCAGAAACTCCTGGTTGCTAGGCAAC----------------------------------------------------------------------------------------------------------------------------------------------------------------------------------------
>gene=chr10_104221628-104221778; species=hg19
ggtgaggcctgggcctcggtattattgcacagctcctcaggtgattttaacgtgcagGCGGTGGGGAGCAGCCCTACACGTGTTTCAGCACCAGCTATTGAGTGAAGAGCTCCTGGGCTGATCCCAAACTCCTCAGTGGCTTGGGAGGGG
>gene=chr10_104221628-104221778; species=bosTau
agtgaggc-tgggccttggtttga--gagcagctcctcgggtgattttaatgtgcagacaggctggagagccac--CACATGGTTCAGCACC-----------------AT----GGTTGATCCCAGACTCCTCTGTGGCTTGGAACGGG
>gene=chr10_104221628-104221778; species=calJac
cgtgaggcctgggcctcggtattattgctcagctccgcaggtgattttaacgtgcagacggagggga-----------------------------ATTGATTGAAAAGCTCCTGGGTTGATCCCTAACTCCTCAATGG-----------
>gene=chr10_104221628-104221778; species=canFam
agtgaggcctgggcctcgatacgg---agcagcccctcaggtgattttaatgtgcagactggccgaaga---gc--cacAGGTTTCAGCGCCAGCTATTGAGTAAAGAGCTCGTGGTTTAGCCCCAGACTCCTCAGTGGCTTGGGAGGGG
>gene=chr10_104221628-104221778; species=equCab
ggtgaggcttgggcctcggtgtga--cggcagcttctcaggtgatcttaaagtgcacacgggctgaaggaccac--CACATGTTTCAGCGCCAGCTACTGAGTAAATCCCTCGTGGGGTGACCCCAGACTGCTCAGTGGCATGGGAGGGG
>gene=chr10_104221628-104221778; species=gorGor
ggtgaggcctgggcctcggtattattgcacagctcctcaggtgattttaacgtgcagGCGGTAGGGAGCAGCCCTACGCGTGTTTCAGCACCAGCTATTGAGTGAAGAGCTCCTGGGCTGATCCCAAACTCCTCAGTGGCTTGGGAGGGG
>gene=chr10_104221628-104221778; species=panTro
ggtgaggcctgggcctcggtattattgcacagctcctcaggtgattttaacgtgcagGCGGTGGGGAGCAGCCCTACACGTGTTTCAGCACCAGCTATTGAGTGAAGAGCTCCTGGGCTGATCCCAAACTCCTCAGTGGCTTGGGAGGGG
>gene=chr10_104221628-104221778; species=papHam
ggtgaggcctgggcctcggtattattgcacagctcctcaggtgattttaatgtgcagggggtggagagcAGCCCTACACGTGTTTCAGCACCAGCTATTGAGTGAAGAGCTCCTGGGCTGATCCCAAACTTCTCAGTAGCTTGGGAGGGG
>gene=chr10_104221628-104221778; species=ponAbe
ggtgaggcctgggcctcggtattattgcacagctcctcaggtgattttaacgtgcagGCGGTGGGGAGCAGCCCTACACGTGTTTCAGCACCAGCTATTGAGTGAAGAGCTCCTGGGCTGATCCCAAACTTCTCAGTGGCTTGGGAGGGA
>gene=chr10_104221628-104221778; species=rheMac
ggtgaggcctgggcctcggtattattgcacagctcctcaggtgattttaatgtgcaggcggtggagagcAGCCCTACACGTGTTTCAGCACCAGCTATTGAGTGAAGAGCTCCTGGGCTGATCCCAAACTTCTCAGTGGCTTGGGAGGGG
>gene=chr10_104503299-104503643; species=hg19
TCCAACACCCTTGAGAAACATTAAACCTTTTTTCTTTTTTTGATGTGGAAAACTGGAAAACTAGTACTTCCGCCACACTCAAGATGGCTACATCAGAAATAGACTTTTCCATCCACCTGGGTGGCCCCGCCCCCTTATGAAGCTGCTTCCGCCACTCTCTGCGGGTTGGGACGAATTTTACACTTCTTCGCAGCATTCAAGATGGTCCGGCTTCCTCCTACTTTTTATTGGCTGCATCGCTTCGTCTTCAGGGGAAGGCGGGACTTATATTTGATCGACAGCTACATTGATCAATGGACAAAGGGCAAAGGCCAATGAAGCGCTGGAACTGGAGAGTCTCTCGC
>gene=chr10_104503299-104503643; species=bosTau
TCCAACACCCTTTAGAATTACCAAAC--CTCT--TCTCTTTG---CTAAACCGTGGAAATCTAGTAGTTCCGCCACACTCAAGATGGTAACACCAGACTTAGACTTTTCAACCCACTTGGATGGTCCCGCCCCCG-TCGGAGGTACTTCCGCCACTCTCTGCGGAGC-GAACGCA-TTTATACCGCCTCCCAGCACTCAAGATGGCCCGGCTTCCTCCTACTTTCCATTGGCTGAATTTCTCCAATTTCATAAGGAGGCGGAACTTCGATTTGATCGACAGCTTTTTTAACCAATGGACGAAGGGCAAGGGCCAATGAAGCGTAGGAACTGGAGAACCACCCCA
>gene=chr10_104503299-104503643; species=calJac
TCTAACACCTTGA---------ATACCTCTTTTCTTTTTTTGCGGTGGAAAACTGAAAAACTGGTACTTCCGCCACACTCAAGATGGCTACATCAGAAATAGACTTTTCCATCCACCTGGATGGCTCCGCCCCCTAATGAAGCTAGTTCCGCCACTCTCTGCGGGGTGGAACGTATTATACACCTCCTCGCAGCATTCAAGATGGCCCGGCTTCCTCTTACTTTTTATTGGCTGGATTGCTTCGTCTTCAAGAGAAGGCGGGACTTATATTTGATCGACAGCTATCTTGATCAATGGACAAAGGGCAAAGGCCAGTGAGGCTCTGGAACTGGAGAGTCTCCCGC
>gene=chr10_104503299-104503643; species=canFam
TCTGACGCTCTTTAGAATCACTTTACCCCTTCCCTTTCTTTG---CTGAAGTGCGGCAATCTACTACTTCCGCCACGCTCAAGATGGCGGCACCCGGATTAGACTTGTCAACGCTCCCAAGTGGCCCCGCCCCCGATCGGAGCTACTTCCGCCACTCTCGGTGGCGTGGGAGGCA-TTTACACCACCATGCCGCACTCAAGATGGCCCGGCTTCCTCCCACTTTTCATTGGCTAGATCCCTCCGGTCTCACGGGGGGGCGGAACTTCTATTTGATCGACAGCTATTTTGGTCAATGGGAGAAGGGCAGGGGCCCACGAAGGGCTGGAACTGGAGAGCCTGCCCG
>gene=chr10_104503299-104503643; species=equCab
GCCAATACCCTTAAGAATCACCAAAC--CTCTCCTCTCTTTG-------ATTGTGGAAATCTAGTACTTCCGCCACACTCAAGATGGCTGCACCCGAATTAGACTTTTCAATACTCCTAGGTGGCCCCGCCCCCGACCAGAGTTACTTCCGCCACTCTCTGCGGAGTGGGACGCA-TATACGCGACC--GCAGCACTCAAGATGGCCCGGCTTCCTCCTACTTTTCATTGGCTGGATCCTTCTGGTCTCATGGGGAGGCGGAACTTCGATTTGATCGACGGCTATTTTGATCAATGGACGAAGGGCA-GGACCAACGCAGAGCTGGAACAGGAGAACCTCCCCA
>gene=chr10_104503299-104503643; species=gorGor
-----------------------------------------------------------------------------------------------------------------------------------------------------------------------------------------------------------------------------------------------------------------------CTTACATTTGATCGACAGCTACATTGATCAATGGACAAAGGGCAAAGGCCAATGAAGCGCTGGAACTGGAGAGTCTCTCGC
>gene=chr10_104503299-104503643; species=panTro
TCCAACACCCTTGAGAAACATTAAACCTTTTTTCTTTTTTTGATGTGGAAAACT--------AGTACTTCCGCCACACTCAAGATGGCTACATCAGAAATAGACTTTTCCATCCACCTGGGTGGCCCCGCCCCCTTATGAAGCTGCTTCCGCCACTCTCTGAGGGTTGGGACGAATTTTACACTTCTTCGCAGCATTCAAGATGGTCCGGCTTCCTCCTACTTTTTATTGGCTGCATCGCTTCGTCTTCAGGGGAAGGCGGGACTTATATTTGATCGACAGCTAGATTGATCAATGGACAAAGGGCAAAGGCCAATGAAGCGCTGGAACTGGAGAGTCTCTCGC
>gene=chr10_104503299-104503643; species=papHam
TCCAGCACCGTTAAGAACCACTATACCTCTTTCTTTTTTTTGCTGTGGAAAACTGGAAAACTAGTACTTCCGCCACACTCAAGATGGCTACATCAGTAATAGCCTTTTCCATCCACCTGTGTGGCCTCGCCCCTTTATGTAGCTACTTCCGCCACTCTCTGCGGGTTGGAACGCATTTTACACCTCCTCGCAGCTTTCAAGATGGCCCAGCTTCCTCCTACTTTTTATTGGCTGGATCGCTTCGTCTTCAAGAGAAGGCGGGACTTATGTTTGATCGGCAGCTACATTGATCAATGGGCAAAGGGCAAAGGCCAATGAGGAGCTGGAAATGGAGAGTCTCCCGC
>gene=chr10_104503299-104503643; species=ponAbe
TCCAACACCCTTGAGAAACACTATACCTCTTTTCTTTCTTTGCTGTGGAAAACTGGAAAACTAGTACTTCCGCCACACTCAAGATGGCTACATCAGAAATACACTTTTCCATCCACCTGGGTGGCCCCGCCCCCTTAAGAAGCCGCTTCCGCCACTCTCTGCGGGTTGGGACGCATTTTACGCTTCTTCGCAGCATTCAAGATGGCCCGGCTTCCTCCTACTTTTTATTGGCTAGATCGCGTCGTCTTCAAGAGAAGGCTGGACTTATATTTGATCGACAGCTACGTTGATCAATGGACAAAGGGCAAGGGCCAATGAGGCGCTGGAACTGGAGAGTCTCTCGC
>gene=chr10_104503299-104503643; species=rheMac
TCCAGCACCGTTAAGAACCACTATACCTCTTTTTTTTTTTTGCTGTGGAAAACTGGAAAACTAGTACTTCCGCCACACTCAAGATGGCTACATCAGTAATAGCCTTTTCCATCCACCTGTGTGGCCTCGCCCATTTATGTAGCTACTTCCGCCACTCTCTGCGGGTTGGGACGCATTTTACACCTCCTCGCAGCTTTCAAGATGGCCCAGCTTCCTCCTACTTTTTATTGGCTGGATCGCTTCGTCTTCAGGAGAAGGCGGGACTTATGTTTGATCGACAGCTACATTGATCAATGGGCAAAGGGCAAAGGCCAACGAGGAGCTGGAAATGGAGAGTCTCCCGC
>gene=chr10_105128267-105128611; species=hg19
CTCAGGTTCAGCCTCAGGTCCTGCGGCTCCGGGTAAAGGTGAGCCGTGGGGTCCCGGGTAGGTACGGCCGCCGCGAAGGGGAGCAAGCCGGTAAGGCAGGGGCTGGCAGGCCTGCACCTCTGCGGGCTTGTTTTGAATTTCCTGGGCCCGCCTCTAGGGCCACATGCCCGCCCCTTTCTCTAGTGCGCGGGCTGCGCAGTCAAACCCCCTTCCGAGCTGTCAGTTCCAGTGAGAAGCTGAGGAGAGCTGTTGAGCAGAGGGATGTATGGGGAAGGTGAGCGCGGAGAGGCGGGATCTTCACGCTCTTGGTCCCTTTCCTTTCATTTGGGCTTTTGAGCCTTGGG
>gene=chr10_105128267-105128611; species=bosTau
CTCGGGCTTAGCGACAGGTTCTGTGGCTCCGGGTAAAGGTGAGCCTCTGGGTCCCTGGTAGGCAGGACCGGCACGGCGGGGAATGAGCCGGGAAGGCAGAGGCTGGCAGGCCTGCACCTCTGCGGGCTTGTTTTGAATTTCCTGGGCCCGCCTCTAGGGCCACATGCCCGCCCCTTTCCCTAGTGCGCCGGCTGCGCAGTCAAACCCTCTTCCGAGCTGTCAGTTCCAGCGAGAGGCTGTGGAGAGCTGTTGAGCCGAAGGATGTATGGGGACGGTGGGCGCGGAGAGGCGGAACTTTCAGGCTTTTGG-----TTCTTCTTATTTGGGCTCTTGAGCTTTGGG
>gene=chr10_105128267-105128611; species=calJac
CTCAGGTTCAGCCTCAGGTCCTGCGGCTCCGGGTAAAGGTGAGCCGTGGGGTCCCGGGCAGGCACGGCCACCGCGAAGGGGAGCATGCCGGTAAGGCAGGGGCTGGCGGGCCTGCACCTCTGCGGGCTTGTTTTGAATTTCCTGGGCCCGCCTCTAGGGCCACATGCCCGCCCCTTTCTCTAGTGCGCCGGCTGCGTAGTCAAACCCCCTTCCGAGCTGTCAGTTCCAGCGAGAGGCTGAGGAGAGCTGCTGAGCAGAGGGATGTGT---GAAGGTGGGCGCGGAGAGGCGGTACCTTCAGGCTTTTGGTTCCTTTCCTCTCATATGGGGTTTTGAGCCTTAGT
>gene=chr10_105128267-105128611; species=canFam
CTCGGGCTTAGCGACCGGTCCTCCGGCTCCCGGGAAAGGTGAGCCGCGGAGTCCCGGGGAGGCAG----GGCGCGGAAGGGAGCAAGCCGGGAAGGCAGAGCCTGGCAGGCCTGCACCTCTGCGGGCTTGTTTTGAATTTCCTGGGCCCGCCTCTAGGGCCACATGCCCGCCCCTTTCTCTGGTGCGCCGGCTGCGCAGTCAAACCCTCTTCCAAGCTGTCAGTTCCAGTGAGAGGCTGAGGAGAGCAGTTGAGCAGTGGGATGTCTGGGGAGGGTGGGCGCCTAGAGGCGGGACCTTCAGGCTTTCGGTCCCTTTCTTCTTTGGGGGGCTCTTAAGCTTTG-G
>gene=chr10_105128267-105128611; species=equCab
CTCGGGCTCAGCCACAGGTCCTGCGGCTCCGGGGAAAGGTGAGCCGCGGGGTCTCGGGGAGGCAGGGCCGGCACGAAGGGGAGCAAGCCGGGAAAGCAGGGGATGGCAGGCCTGCACCTCTGCGGGCTTGTTTTG-ATTTCCTGGGCCCGCCTCTAGGGCCACATGCCCGCCCCTTTCTCTGGTGCGCCGGCTGCG----CAAACCCTCTTCGGAGCTGTCAGTTCCAGCGAGAGGCT---GAGAGCTGCTGAGCAAAGGGATGTATGGGGAAGGTGGGCGCGGAGAGGCGGGACCTTCAGGCTTTTGGTCCCTTCCCTCTTATTTGGGCTCTTGAGCTTCGAG
>gene=chr10_105128267-105128611; species=gorGor
CTCAGGTTCAGCCTCAGGTCCTGCGGCTCCGGGTAAAGGTGAGCCGTGGGGTCCCGGGTAGGTACGGCCGCCGCGAAGGGGAGCAAGCCGGTAAGGCAGGGGCTGGCAGGCCTGCACCTCTGCGGGCTTGTTTTGAATTTCCTGGGCCCGCCTCTAGGGCCACATGCCCGCCCCTTTCTCTAGTGCGCCGGCTGCGCAGTCAAACCCCCTTCCGAGCTGTCAGTTCCAGTGAGAAGCTGAGGAGAGCTGTTGAGCAGAGGGATGTATGGGGAAGGTGAGCGCGGAGAGGCGGGACCTTCACGCTTTTGGTCCCTTTCCTTGCATTTGGGCTTTTGAGCCTTGGG
>gene=chr10_105128267-105128611; species=panTro
CTCAGGTTCAGCCTCAGGTCCTGCGGCTCCGGGTAAAGGTGAGCCGTGGGGTCCCGGGTAGGTACGGCCGCCGCGAAGGGGAGCAAGCCGGTAAGGCAGGGGCTGGCAGGCCTGCACCTCTGCGGGCTTGTTTTGAATTTCCTGGGCCCGCCTCTAGGGCCACATGCCCGCCCCTTTCTCTAGTGCGCCGGCTGCGCAGTCAAACCCCCTTCCGAGCTGTCAGTTCCAGTGAGAAGCTGAGGAGAGCTGTTGAGCAGAGGGATGTATGGGGAAGGTGAGCGCGGAGAGGCGGGACCTTCACGCTTATGGTCCCTTTCCTTTCA-TTGGGC-TTTGAGCC-TGGG
>gene=chr10_105128267-105128611; species=papHam
CTCAGGTTCAGCCTCAGGTCCTGCGGCTCCGGGTAAAGGTAAGCCGTGGGGTTCCGGGGAGGCACGGCCGCCGCGAAGGGGAGCAAGCCGGTAAGGCAGGGGCTGGCAGGCCTGCACCTCTGCGGGCTTGTTTTGAATTTCCTGGGCCCGCCTCTAGGGCCACATGCCCGCCCCTTTCTCTAGTGCGCCGGCTGCGCAGTCAAACCCCCTTCCGAGCTGTCAGTTTCAGCGAGAGGCTGAGGAGAGCTGTTGAGCAGAGGGATGTAT-GGGAAGGTGAGCGCGGAGAGGCGGGACCTTCACGCTTTTGGTCCCTTTCCTCTCATTTGGGCTTTTGAGCCTTGGG
>gene=chr10_105128267-105128611; species=ponAbe
CTCAGGTTCAGCCTCAGGTCCTGCGGCTCCGGGTAAAGGTGAGCCGTGGGGTCCCGGGTAGGCACGGCCGCCGCGAAGGGGAGCAAGCCGGTAAGGCAGGGGCTGGCAGGCCTGCACCTCTGCGGGCTTGTTTTGAATTTCCTGGGCCCGCCTCTAGGGCCACATGCCCGCCCCTTTCTCTAGTGCGCCGGCTGCGCAGTCAAACCCCCTTCCGAGCTGTCAGTTCCAGCGAGAGGCTGAGGAGAGCTGTTGAGCAGAGGGATGTATGGGGAAGGTGAGCGCGGAGAGGCGGGACCTTCACGCTTTTGGTCCCTTTCCTCTCATTTGGGCTTTTGAGCCTTGGG
>gene=chr10_105128267-105128611; species=rheMac
CTCAGGTTCAGCCTCAGGTCCTGCGGCTCCGGGTAAAGGTAAGCCGTGGGGTTCCGGGGAGGCACGGCCGCCGCGAAGGGGAGCAAGCCGGTAAGGCAGGGGCTGGCAGGCCTGCACCTCTGCGGGCTTGTTTTGAATTTCCTGGGCCCGCCTCTAGGGCCACATGCCCGCCCCTTTCTCTAGTGCGCCGGCTGCGCAGTCAAACCCCCTTCCGAGCTGTCAGTTTCAGCGAGAGGCTGAGGAGAGCTGTTGAGCAGAGGGATGTAT-GGGAAGGTGAGCGCGGAGAGGCGGGACCTTCACGCTTTTGGTCCCTTTCCTCTCATTTGGGCTTTTGAGCCTTGGG
>gene=chr10_105156282-105156626; species=hg19
AATGCGACGATTGGCTATGGCTCCAAATCCCGCCCTTCCGATTCCTGTCTCTAGGTCACCTCCGCAACACAGCAACGGAAGTAGGGTGTTGAGCCCGCCCACACTTCCGGAAGAATTGCACTGGACTGTGGGTATCCTGGTCTCCGCGTGTGTGAGTACCGCGGCGCGAGGTTAGTGGTAGCTGGGTGCAGACGCCGTGGCGCTGGTGAGTAAAGGCAGAGGCGAAAAAGGAGGAAACCTCATGGCTGTCAGGTCTGTCCCAGGCCTGGTTCCCTGCCAGGCACACGCTAGATGAGTGTGGTTCGGCCACCTTAGCCCCGCTTCGAAGCCGGCTCTGTTGTAGC
>gene=chr10_105156282-105156626; species=bosTau
TCTGCGTCGATTGGCTACCTGTCTAAGCCCCGCCCTTCCGTTTCCTGTCTCTACCTCCCCCTCTGAGTATAGTTACGGAAATAGGACATTGAGCCCGCCCACGCTTCCGGAAGAGCAGCGTTAGGCTGCGGGTGTACCAGTCTCCGC--GTGTGATTACAGTGGCGCGGCCTCTGAAGT--AGAAGTGCTGGTGTCCTGGGGCTGGTGAGTGGGGGCAAAAGCAACAAGGGTGGAAACTTCGTGGCTTCCAGGTCTGTCCCAGGACTAGCTGCTTGCCATGAACCCGCAGTGCCGGAGTGGTTAGGCCACCGCATTCCACCTCTGAAGCCGGCTCTGCTGGCGT
>gene=chr10_105156282-105156626; species=calJac
TCTGCGTCGATTGGCTACGGCTCGAAGTCCCGCCCTTCCGATTCCTGTCTTTC-GTTGCCTCCGCCACACAGCAACGGAAGTAGGGTGTTGCGCCCGCCCATACTTCCGGAAGAGTTGCACTGGGCCTTCAGTGTCTTGGTCTCCGCGTGTGTGATTACAGCGGCGCGAGCT-----------------------------ACTGGTGAGTAAAGGCAGAGACGACAAGGGGGGAAACCTCATGACTGTCAGATCTGTCCCAGGTCTGGGTCCCTGTTAGACATCCGCTAGATGAGTGTGGTTCGGCCACCTTAGCCCTGCTTCGAAACCGGC--TATTCTAGC
>gene=chr10_105156282-105156626; species=canFam
TCAGCGTCGATTGGCTACGGCCCGAAGTCCCGCCCTTCCGCTTCCTGTCTCTACCTCCC---CTCAGCGTGGTAGCGGAAGTCGGGTGATGGGCCCGCCCACGCTTCCGGAATAGAGGGGTTGTCCCGCGGATGTGCT---CTCCTCGTGTGTGACTCTAATGATACGGGCTCTGAAGT--AGAGGTGCTGGTGTCACGGGGCTGGTGAGTGAGAAAAGGGGCGAGAAGGAAGGAGAGCTCGTGGCTTCCAGGTCTGTTCCAGGGCTAGGTCCTTGCCACGCACCTCCGCTGCTGCAGTGGCTCAGCCATCTCGGACCGGCTCAGATGCGGAC-----------
>gene=chr10_105156282-105156626; species=equCab
TCTGCGTTGATTCGCTACGGCTCGAAGCCCCGCCCTTCCGCTTCCTGTCTCTACCTCCC---CTCAGTATAGTAACGGAAGTAGGGCGCTGAGCCCGCCCGAGCTTCCGGGAGAGCGACGTTAGGCTGCGGATGTGTTAGTCTCCGCGTGTGTGATTACAGCGGCGCGGGCTCCGGAGTGGAGAGGTGCTGGCGTTGCGGGGCCGGTGAGTGAGGGCAAAGGCGAGAACGGAGGAAACCTCGCGGCTTCCAGGCGTGTGACAGGGCTGGGTCCTTGCCATGAACCCGCAGTGCCGGAGTGGTTCGGCCACCCGAGCCCGGCTTAGAAGCCG-CTCTGCTCCAGT
>gene=chr10_105156282-105156626; species=gorGor
AATGCGACGATTGGCTATGGCTCCAAATCCCGCCCTTCCGATTCCTGTCTCTAGGTCACCTCCGCAACACAGCAACGGAAGTAGGGTGTTGAGCCCGCCCACACTTCCGGAAGAATTGCACTGGACTGTGGGTGTCCTGGTCTCCGCGTGTGTGAGTACCGCGGCGCGAGCTCAGTGGTAGCTGGGTGCAGACGCCGTGGCGCTGGTGAGTAAAGGCAGAGGCGAAAAAGGAGGAAACCTCATGGCTGTCAGGTCTGTCCCAGGCCTGGTTCCCTGCCAGGCACACGCTAGATGAGTGTGGTTCGGCTACCTTAGCCCCGCTTCGAAGCCGGCTCTGTTCTAGC
>gene=chr10_105156282-105156626; species=panTro
AATGCGACGATTGGCTATGGCTCCAAATCCCGCCCTTCCGATTCCTGTCTCTAGGTCACCTCCGCAACACAGCAACGGAAGTAGGGTGTTGAGCCCGCCCACACTTCCGGAAGAATTGCATTGGACTGTGGGTATCCTGGTCTCCGCGTGTGTGAGTACCGCGACGCGAGCTTAGTGGTAGCTGGGTGCAGACGCCGTGGCGCTGGTGAGTAAAGGCAGAGGCGAAAAAGGAGGAAACCTCATGGCTGTCAGGTCTGTCCCAGGCCTGGTTCCCTGCCAGGCACACGCTGGATGAGTGTGGTTCGGCCACCTTAGCCCCGCTTCGAAGCCGGCTCTGTTGTAGC
>gene=chr10_105156282-105156626; species=papHam
TCTGCGATGATTGGCTACGGCTCCAAGTCCCGCCCTTCCGATTCCTTTCTCTAGGTCACCTCTGCAACATGGCAACGGAAGTAGGGTGTTGAGCCCGCCCACACTTCCGGAAGAATTGCTCTGGAGCGTAGGTATCCTGGTCTCCACGTGTGTGAGTACCGTGGTTCGAGCTCAGTGCTAGCGGGGTGCTGACGCCGCGGGGCGGGTGAGTAAAGGGAGAGGCGAAAAAGGAGGAAACCTCATGGCTGTCAGGCCTTTCCCAGGCCTGGGTCCCTGCCAGGTACCGGCTAGATGAGTGTGGTTCGGCCACCTTAGCCCCGCTTCGAAGCCGGCTCTGTGCTAGC
>gene=chr10_105156282-105156626; species=ponAbe
AATGCGACGATTGGCTATGGCTCCAAGTCCCGCCCTTCCGATTCCTGTCTCTAGGTTAGCCCCGCAACACCGCAACGGAAGTAGGGTGTTGAGCCCGCCCACACTTCCGGAAGAATTGCAGTGGACTGTGGGTATCCTTTTCTCCGCGTGTGTGAGTACCGCGGCGCGAGCTTAGTGGTAGCTGGGTGCTGACGCCGCGACGCTGGTGAGTAAAGGCAGAGGCGAAAAAGGAGGAAACCTCATGGCTGCCAGGTCTGTCCCAGGCCTGGTTCCCTGCCAGGCACACGCTAGATGAGTGTGGTTCGGCCACCTTAGCCCCGCTTCGAAGCCGGCTGTGTTCTAGC
>gene=chr10_105156282-105156626; species=rheMac
TCTGCGATGATTGGCTACGGCTCCAAGTCCCGCCCTTCCGATTCCTTTCTCTAGGTCACCTCCGCAACATGGCAACGGAAGTAGGGTGTTGAGCCCGCCCACACTTCCGGAAGAATTGCTCTGGAGCGTAGGTATCCTGGTCTCCACGTGTGTGAGTACCGCGGTTCGAGCTCAGTGCTAGCGGGGTGCTGACGCCGCGGGGCGGGTGAGTAAAGGGAGAGGCGAAAAAGGAGGAAACCTCATGGCTGTCAGGTCTCTCCCAGGCCTGGGTCCCTGCCAGGTACCCGCTAGATGAGTGTGGTTCGGCCACCTTAGCCCCGCTTCGAAGCCGGCTCTGTGCTAGC
>gene=chr10_105451703-105452047; species=hg19
ATCTACCCCACTCTACATCCATCCACCACACAGGGGCACTCCCCTCAACCTATCCACAGGCCAAGGCACTTGGGCACAGGAGCCATTCACAGGAGCCACGTGTTACCTCCTACATCCCCAAGGGCCAGATGTACCCCAAGGTACAGCCACCCTGTCAATATGGCCAATCCACGTGTCAGCACGGATCGCTGCAGCAGTCTGTCCCCGCCCCCACTTCAGCACACACACAGCCCTAACTCCTAGGGACCACTCTCCCCCAGTTAACTACAGCCCGCCCACATCCAGGCGTTTGCCATTTGGGGAGCCCAGCCTCCCACTTCCAGAGACAATCCTGCTCTACCCTC
>gene=chr10_105451703-105452047; species=bosTau
AGCTACCCCGATTCACACCCATCTTTCACACACAGGCATGTTCCTCTACTGATCCAGGGGTCAAAGCACCTAGACACAAGAGCCGCTAATGTGAGCCATGGATTACTTCCCACACCCCA-AGGGCCAGAGCTGTCCCACAACTCACCACCCCCATAAGTAGGAATA------------ACACAGATCGTTCCAA--------TCCCTTCCCTACCCCAGTACACACTCATCCCTAAATACAAGGGACCACCCTCCCCCAATTAACTGCA--CCGCCCACGTGCAGGTACTTGC-------CCAGTTCCTCCCCCCTCCCCCCGCGAGAATC-----CTGACCCC
>gene=chr10_105451703-105452047; species=calJac
ATCTATGCCACTCCACATCCATCCACCACACAGGGGCACACCCCTCAACCTATCCACAGACCAATGCACTTGGGTACAGGAGCCATTCA-AGGAGCCACGTGTTACTACCTACATCCCCAAGGGCCAGACCTGTCC--AGGTACCACCACCCCATCAATGTGGCCAATCCATGTGGCAGCACCGATCACTGCAGCAGTCTGTCCCCACCCCCACTTCAGCACACACACAGCCCTAATTCCTAGGGACCACTCTCCCCCAGTTAACTACAGCCCACCCACATCCAGGCGTTTGCCATTTGGGGAGCCCAGCCTCCCCCTTCCAGAGAGAATCCGGTTCTACCCTC
>gene=chr10_105451703-105452047; species=canFam
ACCTATCCCAATTCAAATCTATCCATCATACACGGGCACACACCTCTATTGATCCACAGGTCAAGGCACTTCA--ACAGGAGCCAATAACGTGAGCCACGTGTGGT-TCCCACATCCCAGAGGGCTAGAACTGCCCCATAACTCACCACCCCCACAAATATGAGCAACACATATGCCAACACAGAT-GCTCAAG--------TCCTGCCACCACAC--------ACACAGCCCTAACTCCTAGGGACCACCCTCCCCCAATGAACTATGCGTCACCCACACCCAGGCACGTGC-------AGAACCCCGCCTTCCCCACCCAGAGAGAATCCTTCTCTGACCCC
>gene=chr10_105451703-105452047; species=equCab
AGCCATTCCAATTCACTCCCATCCACCACACATGGGCACACACCTCTACTGATCCACAGCCCAAGGCACTTGGACACAGGAGCCATTCACATGAACCATGTGTTGCTTCCCACATTCCCGAGGGCCAGACCTGCCACATAACTCATCACCCCCATAAATACGGACAACACACATACCAACACAGATCTCTCCAG--------TCCT-CCCCTATCCCAGTACACACACTGTCCTAACTCCTAGGGCCCACCCTCCCACAGTTAACTACACCCCGCCCACATCCAGGCGTGTTC-------AAGC-CCAGCCTCTGCCACCCACAGAGAACCCTTCTCTGACCCC
>gene=chr10_105451703-105452047; species=gorGor
ATCTACCCCACTCTACATCCATCCGCCACACAGGGGCACTCCCCTCCACCTATCCACAGGCCAAGGCACTTGGGCACAGGAGCCATTCACAGGAGCCACGTGTTACCTCCTACATCCCCAGGGGCCAGACGTGTCC--AGGTACAGCCACCCTGTCAATATGGCCAATCCACGTGTCAGCACGGATCGCTGCAGCAGTCTGTCCCCGCCCC-ACTTCAGCACACACACAGCCCTAACTCCTAGGGACCACTCTCCCCCAGTTAACTACAGCCCGCCCACATCCAGGCGTTTGCCATTTGGGGAGCCCAGCCTCTCCCTTCCAGAGAGAATCCTGCTCTACCCTC
>gene=chr10_105451703-105452047; species=panTro
ATCTACCCCACTCTACATCCATCCACCACACAGGGGCACTCCCCTCAACCTATCCACAGGCCAAGGCACTTGGGCACAGGAGCCATTCACAGGAGCCACGTGTTACCTCCTACATCCCCAAGGGCCAGATGTACCCCAAGGTACAGCCACCCTGTCAGTATGGCCAATCCACGTGTCAGCACGGATCGCTGCAGCAGTCTGTCCCCGCCCCCACTTCAGCACACACACAGCCCTAACTCCTAGGGACCACTCTCCCCCAGTTAACTACAGCCCGCCCACATCCAGGCGTTTGCCATTTGGGGAGCCCAGCCTCCCACTTCCAGAGACAATCCTGCTCTACCCTC
>gene=chr10_105451703-105452047; species=papHam
ATCTACCCCACTCTACATCCATCCGCCACACAGGGGCACTCCCCTCAACCTATCCACAGGCCAAGGCACCTG------GGAGCCATTCACAGGAGCCACGCGTTACCTCCTACATCCCCAAGGGCCAGACCTGTCC--AGGTACAGCCACCCTATCAATATGGCCAATCCACGTGCCCGCATGGATCGCTGCAGCAATCTGTCCCCGCCCCCACTTCAGCACACACACAGCCCTAACTTCTAGGGACCACTCTCCCCCAGTTAACTACAGCCCGCCCACATCCAGGCATTTGTCATTTGGGGAGCCCAGCCTCCCCCTTCCAGAGAGAATCCTGCTCTACCCTC
>gene=chr10_105451703-105452047; species=ponAbe
ATCTACCCCACTCTACATCCATCCACCACACAGGGGCACTCCCCTCAACCTATCCACAGGCCAAGGCACTTGGGCACAGGAGCCATTCACAGGAGCCACGTGCTACCTCCTACATCTCCAAGGGCCAGACCTGCCC--AGGTACAGCCACCCTGTCAATATGGCCAGTCCACGTGTTAGCACGGATCGCTGCAGCAGTCTGTCCCCGCCCCCACTTCAGCACACACACAGCCCTAACTCCTAGGGACCACTCTCCCCCAGTTAACTACAGCCCGCCCACATCCAGGCGTTTGCCATTTGGGGAGCCCAGCCTCCCCCTTCCAGAGAGAATCCTGCTCTACCCTC
>gene=chr10_105451703-105452047; species=rheMac
ATTTACCCCACTCTACATCCATCCGCCACACAGGGGCACTCCCCTCAACCTATCCACAGGCCAAGGCACCTG------GGAGCCATTCACAGGAGCCACGCGTTACCTCCTACATCCCCAAGGGCCAGACCTGTCC--AGGTACAGCCACCCTATCAATATGGCCAATCCACGTGCCCGCATGGATCGCTGCAGCAATCTGTCCCCGCCCCCACTTCAGCACACACACAGCCCTAACTTCTAGGGACCACTCTCCCCCAGTTAACTACAGCCCGCCCACATCCAGGCATTTGTCATTTGGGGAGCCCAGCCTCCCCCTTCCAGAGAGAATCCTGCTCTACCCTC
>gene=chr10_106113362-106113706; species=hg19
GGGCACCGCCCCCTCACTTCCTTGGCTCCGCCCCATTGGGATATATTTGCATATTTCTCTGAGGAACCCTGCCCAGGTGCCAGCCGCAGAAGCTCCTCCCCTTTCGAATTCCCGCTAGCGCCCCTAGAGGGCGTGTCCGTTGCCAGGCGACGGGCCGACGCGCCGAGCGCGGGTTTCCGCTCGGGGCGGGCGATAGAGACAGCGCGTCGCGCCTTTAGCTTCTTTCCCAGACTCCGGCCCAGCTCCTGCGATCTCCACAGCAGCCTCTGAGGCCGCCCCCAGAGAGCATCAGGATGGCTGAGGTCAGGAGTCAGCGCCCCTCTGTCGCCTTTCCCTTGACCCCT
>gene=chr10_106113362-106113706; species=bosTau
AGACACCGCGGC-TCATTGCCCTGGTCCCGCCCCATAAGGATG----CACACGCGACTCTGAGGAGCACAGCCCGGGTGCCCGCCTCGGAGGCTCCACCCCTTTCGAACCTTCGCTAGCGCCC-CAGAGGGCTAGGCGGTTGCCAGGAGACCGGGGGACGCGCGGAGCGCGGGTTTCGGC--------------------------------------CCCCCTTCCCAGCCTGCGGCCCAGTTTCCACGGTCTCCGCAGCTGCCTCTGAGGCCACCCGCAGAGCGCCCCAGGATGGCCGAGGTCAGAAGTCAGCGCCCCTCTGTCGCCTCTCCTTCGACCCCT
>gene=chr10_106113362-106113706; species=calJac
GGGCGCCGCCCGTTCATTTCCTTGGCTCCGCCCCATTGCGACATAGTTGCATATTTCTCTGAGGAAC----CCCAGGTGCCGGCCTCAGAAGCTCCTCCCCTTTCGAACTCCAGCTAGCGCCCCTAGGGGGAGTGGCGGTTGCCAGGCGACGGGAGGACGCGCCTAGAGCGGGTTTCCGTCCGGGGCGGGCGATAGAGACAGCGTGTAGCGCTTTTAGCTCCTTCCCCAGACTCCGGCCCAGCGCCTGCGATCTCCACAGCAGCCTCTGAGGTCGCCCCCAGAGAGCATCAGGATGGCCGAGGTCAGGAGTCAGCGCCCCTCTGTCGCCTCTCCTTTGACCCCA
>gene=chr10_106113362-106113706; species=canFam
AGGCCCCGCCCCGTCGCATCCTTGGTCCCGCCCACTCGGGCAA--TTTGCATATGCGCCTAAGAGGCGCCCCCCGGAGGCCCTCTCCGGAGGCCCCGCCCCTTCCCCGG-CCCCAC-GTTTCC-TAGGGGGCGTGGCGGTTGCCAGGCGACGGGAGGACGCGCCGAGCGCGGGTTTCTGCCCCCTGCGCGGGATACAAATAACGTGGCGCCCTTATAGCCCCTTCCTCAGACTCGGGCCCAGTTTCCGCGGTCACCACAGCAGGCTTTGAGGCCACCCCCAGAGAGCGTCAGGATGGCCGAGGTTAGGAGTC---GTGCCTCTGTTGTCTCTCGCTCGACTCCT
>gene=chr10_106113362-106113706; species=equCab
AGGCACCGCCCCCTTATTTCCTTGGTCCTGCCCATTTCGGTAA--TTTGCATAAGTCTCTGAGGAACCTCGCCCAGGTGCT---------GGCTCCTCCCCTTTCGAGG-TCCGCCGGCGCTC-TACAGGGCGTGGCGGTTGCCAGGCGACCGAAGGACGCGCCGAGCGCGGATTTCGGCCCCCGGCGGGGGATAGAAATAACGTGGCGCCGTTTTGGCCCCTCCCTCACTCTCCGGCCCAGTTTCAGCGATCTCCACAGAAGCCTCTGAGGCCACCCCCAGAGAACGTCAGGATGGCCGAGGTCAGGAGTCAG-CTCTCCCTCTCGCCTCTCGCTGGACCCCT
>gene=chr10_106113362-106113706; species=gorGor
--------------------------------------------------------------------------------------------------------------------------------------------------------------------------------------------------------------------------------------------------------------------------------------------------------------------------------------------------------
>gene=chr10_106113362-106113706; species=panTro
GGGCACCGCCCCCTCATTTCCTTGGCTCCGCCCCATTGGGATATATTTGCATATTTCTCTGAGGAACCCTGCCCAGGTGCCAGAAGCAGAAGCTCCTCCCCTTTCGAATTCCCGCTAGCGCCC-----------------------------------------------------------------------------------------------------------------------------------------------------------------------------------------------------------------------------
>gene=chr10_106113362-106113706; species=papHam
GGGCACCGCTCCCTTATTTCCTTGGCTCCGCCCCATTGGGAGATATTTGCATATTTCTCTGAGGAACCCTGCCCAGGTGCCAGCCTCAGAAGCTCCTCCCCTTTCGAATTCCCGCTAGCGCCCCTAGAGGGCGTGTCGGTTGCCAGGCGACGGGACGACGCGCCGAGCGCGGGTTTCCGCTCGGGGCGGGCGATAGAGACAGCGCGTCGCGCCTTTAGCTTCTTTCCCAGACTCCCGCCCAGCTCCTGCGATCTCCACAGCAGCCTCTGAGGCCGCCCCCAGAGAGCATCAGGATGGCTGAGGTCAGGAGTCAGCGCCCCTCTGTCGCCTCTCCCTTGACCCCT
>gene=chr10_106113362-106113706; species=ponAbe
GGGCACCGCCCCCTCATTTCCTTGGCTCCGCCCAGTTGGGAGATATTTGCATATTTCTCTGAGGAACCCTGCCCAGGAGCCAGCCTCAGAAGCTCCTCCCCTTTCGAATTCCCGCTAGCGCCCCTAGAGGGCGTGTCGGTTGCCAGGCGACTGGACGACGCGCCGAGCGCGGGTTTCCGCTCGGGGCGGGCGATAGAGACAGCGCGTCGCGCCTTTAGCTTCTTTCCCAGACTCCGGCCCAGCTCCTGCGATCTCCACAGCAGCCTCTGAGGCCGCCCCCAGAGAGCATCAGGATGGCTGAGGTCAGGAGTCAGCGCCCCTCTGTCGCCTTTCCCTTGACCCCT
>gene=chr10_106113362-106113706; species=rheMac
GGGCACCGCTCCCTTATTTCCTTGGCTCCGCCCCATTGGGAGATATTTGCATATTTCTCTGAGGAACCCTGCCCAGGTGCCAGCCTCAGAAGCTCCTCCCCTTTCGAATTCCCGCTAGCGCCCCTAGAGGGCGTGTCGGTTGCCAGGCGACGGGACGACTCGCCGAGCGCGGGTTTCCGCTCGGGGCGGGCGATAGAGACAGCACGTCGCGCCTTTAGCTTCTTTCCCAGACTCCCGCCCAGCTCCTGCGATCTCCACAGCAGCCTCTGAGGCCGCCCCCAGAGAGCATCAGGATGGCTGAGGTCAGGAGTCAGCGCCCCTCTGTCGCCTCTCCCTTGACCCTT
>gene=chr10_118608806-118609150; species=hg19
GTGGTGAAAAACGAAGCCGGGAGGGCCCTAGTCTCGGGAGTCTAGGAGGAGCCCAACCCCCGGACCTAATGCCGCAGGGAGAAAAGACAGAGCAGCGAGCGCAAATACCATCCTAGCTCCAATAAAAGGGAACGACTTTTACCGCAGGAAGAACCTAGGCCTGGAAGCCACGCGAGATCTGGGGGTCGGGATCACGTTGCGTTGCCTAGCGACAGCAGGGACGCTCGTGGGACCCCAGGCTAAACCCCGCTGTAGCCTTAAATCTCCTACCATGGAGGAAGAAGGCGGCGGCCGCAGCTGTGGGACCACTAGGGAGCTGCAGAAGCTGAAGCAGCAGGCGATGG
>gene=chr10_118608806-118609150; species=bosTau
ACGCTGGAAAACAACGCCAGAAGGGCGCTAGTCTCAAGAGTAA---ATAAGCCCAAAACCGGGGGTCAAAACCTCAGGGAC-------AGGGAGGG---CAGAGGAGCCATTCCGTCTCCGCAAGCAG-------------------GAAGAACCCAAGGCAGGAAGCATCGCGAGATCTGAGGTCGGCAATCTCGCTGCGTTGCCTAGCGACAGGGAGGACGCTCGCGGGCCCCCAGGCTAACCCCCGCTGTAGCCTTAAATCTCCTACCATGGGGGAAGAAGGCGGCGGCCGCAGCTGTGGGAGCACTAGGGAGCTGCAGAAGCTGAAGCAGCAGGCGATGG
>gene=chr10_118608806-118609150; species=calJac
GTGGTGAAAAACGAAGCTGGGAGGGAGCTAGTCCCGGGAGTCT---AGGAGCCCAGACCCCGTACCCAATCCCGCAGGGAGAGGAGGGAGGGGAGCGGGCGCAGAAGCCATTCTGGCTCCAAG-AAAGGGAGCAGCCTTTGCCGCA-GAAGAACCTAGGCCTGGACGCCTCGCGAGATCTGGGGGTCGGGATCACGTTGCGTTGCCTAGCGACAGCAAGGACGCTCGTGGGCCCCCAGGCTAAACCCCGCTGTAGCCTTAAATCTCCTACCATGGGGGAAGAAGGCGGCGGCCGCAGCTGTGGGACCACTAGGGAGCTGCAGAAGCTGAAGCAGCAGGCGATGG
>gene=chr10_118608806-118609150; species=canFam
GTGGTGAAAGACGAGGCCAGCAGAGCAAGAGCGTCGCGGGGGGCGGGGGAACCCGAGCCCGGGGTCCAGCCCCTC-GGGGC-------GGGGAGGCAGGCGGGGGAGCAGAGCCAGCTCCCGCCGCAG-----------------CCAGAGACCC---GGCTGGAAACCTCGCGAGAGCTGGGGTCGGGGATCTCGTTGCGTTGCCTAGCGACGGGCAGGACGCTCGCAGGCCCCCAGGCTAACCCCCGCTGTAGCCTTAAATCTCCTACCATGGGAGAAGAAGGCGGCGGCCGTAGCTTTGGGACCGCTAGGGAGCTGCAGAAGCTGAAGCAGCAGGCGATGG
>gene=chr10_118608806-118609150; species=equCab
GTGGTGACA-ACCACGCCGAGAGAGCGGTAGTCTCACGAGGAG---AGGAGCCCCATCCTGGGGCCCAACTCCTCTGGGGG-------AAGGAGGGCGGCGGAGGAGCCATTCCGTCTCCGACCGCGG-------------------GAAGAACCAGGGGCCAGAAACCTCGCGAGATCTAGGGTCGGGAATCTCGTTGCGTTGCCTAGCGACGAG-AGGACGCTCGCGGGCCCCCACACTAACCCCTGCTGTAGCCTTAAATCTCCTACCATGGGGGAAGAAGGCGGCGGCCGCAGCTGTGGGACCACTAGGGAGCTGCAGAAGCTGAAGCAGCAGGCGCTGG
>gene=chr10_118608806-118609150; species=gorGor
GTGGTGAAAAACGAAGCCGGGAGGGCCCTAGTCTCGGGAGTCTAGGAGGAGCCCAACCCCCGGACCTAATGCCGCAGGGAGAAAAGACAGAGCAGCGAGCGCAGATACCATTCTA-CTCCAAGAAAAGGGAACGACTTTTACCGCAGGAAGAACCTAGGCCTGGAAGCCACGCGAGATCTGGGGGTCGGGATCACGTTGCGTTGCCTAGCGACAGCAAGGACGCTCGTGGGACCCCAAGCTAAACCCCGCTGTAGCCTTAAATCTCCTACCATGGAGGAAGAAGGCGGCGGCCGCAGCTGTGGGACCACTAGGGAGCTGCAGAAGCTGAAGCAGCAGGCGATGG
>gene=chr10_118608806-118609150; species=panTro
GTGGTGAAAAACGAAGCCGGGAGGGCCCTAGTCTCGGGAGTCTAGGAGGAGCCCAACCCCCGGACCTAATGCCGCAGGGAGAAAAGACAGAGCAGCGAGCGCAGATACCATTCTAGCTCCAAGAAAAGGGAACGACTTTTACCGCAGGAAGAACCTAGGCCTGGAAGCCACGCGAGATCTGGGGGTCGGGATCACGTTGCGTTGCCTAGCGACAGCAAGGACGCTCGTGGGACCCCAGGCTAAACCCCGCTGTAGCCTTAAATCTCCTACCATGGAGGAAGAAGGCGGCGGCCGCAGCTGTGGGACCACTAGGGAGCTGCAGAAGCTGAAGCAGCAGGCGATGG
>gene=chr10_118608806-118609150; species=papHam
GTGGTGAAAAAGGAAGCCGGGAGGGCCCTAGTCTCGGGAGTCTATGAGGAGCCCAACCCCCGGACCTAATCCCGCAGGGAGAAGAGCGAGGTAAGCTAGCGCAGAAGCCATTCCAGCTCCAAGGAAAGGGAGCGGTTTTTGCCGCAGGAAGAACCTAGGTCTGGAAGCCTCGCGAGATCTGGGGGTCGGGATCACGTTGCGTTGCCTAGCGACAGCAAGGACGCTCGTGGGACCCCCGGCTAAACCCCGCTGTAGCCTTAAATCTCCTACCATGGGGGAAGAAGGCGGCGGCGGCAGCTGTGGGACCACTAGGGAGTTGCAGAAGCTGAAGCAGCAGGCGATGG
>gene=chr10_118608806-118609150; species=ponAbe
GCGGTGAAAAACGAAGCCGGGAGGGCCCTAGTCTCGGGAGTCTAGGAGGAGCCCAACCCCCGGACCTAATGCCGCAGGGAGAAAAGACAGAGCAGCGAGCGCAGAGGCTGCTCTAGCTCCAAGGAAAAGGAACGGCTTTTGCCGCTAGAAAAACCTAGGCCTGGAAGCATCGCGAGATCTGGGGGTCGGGATCACATTGCGTTGCCTAGCGACAGCAAGGACGCTCGCAGGACCCCAGGCTAAACCCCGCTGTAGCCTTAAATCTCCTACCATGGGGGAAGAAGGCGGCGGCCGCAGCTGTGGGACCACTAGGGAGCTGCAGAAGCTGAAGCAGCAGGCGATGG
>gene=chr10_118608806-118609150; species=rheMac
GTGGTGAAAAAGGAAGCCAGGAGGGCCCTAGTCTCGGGAGTCTATGAGGAGCCCAACCCCCGGACCTAATCCCGCAGGGAGAAGAGCGAGGTAAGCTAGCGCAGAAGCCATTCCAGCTCCAAGGAAAGGGAGCGGTTTTTGCCGCAGGAAGAACCTAGGTCTGGAAGCATCGCGAGATCTGGGGGTCGGGATCACGTTGCGTTGCCTAGCGACAGCAAGGACGCTCGTGGGACCCCCGGCTAAACCCCGCTGTAGCCTTAAATCTCCTACCATGGGGGAAGAAGGCGGCGGCGGCAGCTGTGGGACCACTAGGGAGCTGCAGAAGCTGAAGCAGCAGGCGGTGG
>gene=chr10_120101700-120102044; species=hg19
CTGCCCACAAGAGGCCCTCCCAGACTCATCATGCCGGAGCCCGAACCGGCGGGTAACCAACCCTCCATAAGCCGTACTCACCTGTCAGGAAGTGGTCGCCCAGCAGCCATCTTAGGACCCCGTCAACATCGCGCCTTCTCATTGGCTCCTGCGTCTCAACCAATGGGCTGGGGCCGTTCTGGCCCTAGGGTCGCCTTAGCAACCGGCCTCCTGGGGCTTCCCTTTTTAGTCCGCCCGAAGGAGGTGGttcctttctttcttttttttctctcttttatcttgccgttttctctttcttCTGAACATTTTTAAAGACTTTGTTCTTTCTTCATTCCCTGCTGTAG
>gene=chr10_120101700-120102044; species=bosTau
TTCCAGGCACCCTGTCTTCCCGGGTCCGTCTCCCTGGA---------GCACAAGAACCAGCCTACAATCAGCCGTACTCACCAGTCCGGACGGTGCCGCCCGGCAGCCATCTTAAGG-CCTGCCAACATCGCGCCTTCTCATTGGCTCCGACATCTCGACCAATGGGCTGGGGCCGTTCTGGTCTG-GGGTCGCCATGGTAACCGGTCGCGCTTGGCTCGCCTTTTAAATAAACGAAAAAGGG-CGATTCGTTTCTTTCTACT-------TCTTTTCTCTCGCCATTTCTCCTTTCTTCTAGACG-TCTTAAAGACTTTTTTCTTTTTCCATCCCCTGCCGTAC
>gene=chr10_120101700-120102044; species=calJac
CTGCCCGCAAGACGCTCTCCCGAATTCATCACGCCTGAGCCCGAGCCGGCGGGTAACCAG-CCTCCATAAGCCGTACTCACCTGTCAGGAAGCGGCAGCCCAGCAGCCATCTTAAGACCCCGTCAACATCGCGCCTTCTCATTGGCTGCTGTGTCTCAGCCAATGGGCTGGGACCATTCTGGCCCTAAGGTCGCCAGGGCAACCGGCCTCGCGGGGTTTCCGTTTTTAGTACGCCCGAAGGAGGTAATTCCTTTCTTTCTTCTTTTT-TCTCTTT---------------TCCTTCTTCCGAACGTTTTTAAAGACTTTGTTCTTTCTTGATTCCCTGCTGTAT
>gene=chr10_120101700-120102044; species=canFam
CTCCCCGCACCCGGCCCTCCCGGACCCGTCAGGTCGGAGACTCGGGCGACCGGGAAGCGGCCTCCCATCAGCCGTACTCACCCGTCGGGAGCCGGCCGCCCGGCAGCCATCTTAAGACCCAGCCAACACCGCGCCTCCCCATTGGCTCCGGCTTCTCAGCCAATGGGCTGCGGCCGTTCTGGCCTC-GGGTCGTCATGGCAACCGGCCGCGCTTCGCTCCGTTTTCGGATGTGTCTGCAGCGGCGGATTCGTTTCTTTCTGCT-------TCTTTTCCTTCACCGTTCCCCTTTTCTTCTGGACCTTTTTAAAGGCTTTGGTTTCCCCCCATTCCCTGCTGCTC
>gene=chr10_120101700-120102044; species=equCab
CTCCCCGCCCCAGACCCTCCCGGACCTGTGCCCCCCGAAGCCCGTGAAGCCCCGAACCAGCCCCCAACCAGCTGTACTCACGGCACAGGAGCCGGCCACCCGGCAGCCATCTTAAGGCCCAGCCAACATCGCGCCTTCCCATTGGCTCCGGCCTCTCAGCCAATGGGCGGGGGCCGTTCTGGTCCG-GGGTCGCCATGGCAACCGACCGAGCTCGCCTCGGCTTTAAAATCAACAAAAAAGGAGCAGTTCGTTTCTTTCTGCTGGTTTCCCCTTCTCTATCATCGTTCCCGCTTCCTTCTGGACGGTTCTTAAGGCTTTGTTCTTTCCCCGTGCCCTGCCGTCT
>gene=chr10_120101700-120102044; species=gorGor
CTGCCCACAAGAGGCCCTCCCAGACTCATCATGCCGGAGCCCGAACCGGCGGGTAACCAACCCTCCATAAGCCGTACTCACCTGTCAGGAAGCAGTTGCCCAGCAGCCATCTTAGGACCCCGTCAACATCGCGCCTTCTCATTGGCTCCTGCGTCTCAACCAATGGGCTGGGGCCGTTCTAGCCCTAGGGTCGCCTTAGCAACCGGCCTCCTGGGGCTTCTCTTTTTAGTCTGCCCGAAGGAGGTGGTTCCtttctttcttttttttttttcttttATCTTGCCGTTTTCTCTTTCTTCCGAACATTTTTAAAGACTTTGTTCTTTCTTCATTCCCTGCTGTAG
>gene=chr10_120101700-120102044; species=panTro
CTGCCCACAAGAGGCCCTCCCAGACTCATCATGCCGGAGCCCGAACCGGCGGGTAACCAACCCTCCATAAGCCGTACTCACCTGTCAGGAAGCGGTCGCCCAGCAGCCATCTTAGGACCCCGTCAACATCACGCCTTCTCATTGGCTCCTGCGTCTCAACCAATGGGCTGGGGCCGTTCTGGCCCTAGGGTCGCCTTAGCAACCGGCCTCCTGGGGCTTCCCTCTTTAGTCTGCCCGAAGGAGGTGGttcctttctttcttttttttctctcttttatcttgccgttttctctttcttccGAACATTTTTAAAGACTTTGTTCTTTCTTCATTCCCTGCTGTAG
>gene=chr10_120101700-120102044; species=papHam
CTGCCGGCAAGAGGCCTTCCTA-ACTCATCATGCCGGAGCCCGAGCCGGCGGGTAACCAACCCTCCATAAGCCGTACTCACCTGTCAGGAAAGGGTTGCCCGGCAGCCATATTAAGACCCCGTCAACATCGCGCCTTCTCATTGGCTCCTGCGTCTCAGCCAATGGGCTGGGGCCGTTCTGGCCCTAGGGTCGCCTTGGCAACCGGCCTCGTGGGGCGTGCCTTTTTAGTCCGTGCGAAGGAGGTGGTTC----CTTGCTTTTTTTTCTCTCTTTTCTCTTGCCGTTTTTTCTTTCTTCTGAACATTTTTAAAGACTTTGTCCTTTCTTCATTCTCTGCTGTCG
>gene=chr10_120101700-120102044; species=ponAbe
CTGCCCACAAGAGGCCCTCCCAGACTCATCATGCCGGAGCCCGAGCCGGCGGGTAACCAACCCTCCATAAGCCGTACTCACCTGTCAGGAAGCGGTCGCCCGGCAGCCATCTTAGGACCCCGTCAACATCGCGCCTTCTCATTGGCTCCTGCGTCTCAGCCAATGGGCTGGGGCCGTTCTGACCCTAGGGTCGCCTTAGCAACTGGCCTCGTGGGGCTTCCCTTTTTAGTCCGCCCGAAGGAAGTGGTTCTTTTCTTTCCTTATTTTCTCTCTTTTATCTTGCCGTTTTCTCTTTCTTCCGAACATTTTTAAAGACTTTGTTCTTTCTTCATTCCCTGCTGTAG
>gene=chr10_120101700-120102044; species=rheMac
CTGCCGGCAAGAGGCCTTCCCA-ACTCATCATGCCGGAGCCCGAGCCGGCGGGTAACCAACCCTCCATAAGCCGTACTCACCTGTCAGGAAAGGGTCGCCCGGCAGCCATCTTAAGACCCCGTCAACATCGCGCCTTCTCATTGGCTCCTGCGTCTCAGCCAATGGGCTGGGGCCGTTCTGGCCCTAGGGTCGCCTTGGCAACCGGCCTCGTGGGGCGTGCCTTTTTAGTCCGTGCGAAGGAGGTGGTTC----CTTGCTTTTTTTTCTCTCTTTTCTCTTGCCGTTTTTTCTTTCTTCTGAACATTTTTAAAGACTTTGTCCTTTCTTCATTCTCTGCTGTCG
>gene=chr10_120354101-120354219; species=hg19
CCTGGGAGCCCCAGAACTCCTCGCAGAGGCGCACGTCGTGCGGCTTGAGCTCCACGTGATAGGTGTGCACGGCGGCGGGCAGCGCCAGCACCGCGGACAGCGCCCAGATGGCCAGCAC
>gene=chr10_120354101-120354219; species=bosTau
CCTGGGACCCCCAGAACTCCTCGCAGAGGCGCACGCGGTGCGGCTTGAGTTCCACGTGGTAGGTGTGCAAGGCGGCCGGCAGTGCTAGCACCGCGGACAGCGCCCAGATGGCCAGGAC
>gene=chr10_120354101-120354219; species=calJac
CCTGGGAGCCCCAAAACTCCTCGCAGAGGCGCACATCGTGCGGCTTGAGCTCCACGTGATAGGTGTGCATGGCGGCGGGCAGCGCCAGCACCGCGGACAGCGCCCAGGTGGCCAGCAC
>gene=chr10_120354101-120354219; species=canFam
CCTGAGACCCCCAGAACTCCTCGCAGAGGCGCACGCGGTGCGGCTTGAGCTCGACGTGGTAGGTGTGCACGGCGGCCGGCAGCGCCAGCACCGCGGACAGCGCCCAGATGGCCAGCAC
>gene=chr10_120354101-120354219; species=equCab
CCTGAGACCCCCAGAACTCCTCGCAGAGGTGCACGCGGTGCGCCTTGAGCTCGACGTGGTAGGTGTGCACGGCGGCGGGCAGCGCCAGCACCGCGGACAGCGCCCAGATGGCCAGCAC
>gene=chr10_120354101-120354219; species=gorGor
CCTGGGAACCCCAGAACTCCTCGCAGAGGCGCACGTCGTGCGGCTTGAGCTCCACGTGATAGGTGTGCACGGCGGCGGGCAGCGCCAGCACCGCGGACAGCGCCCAGATGGCCAGCAC
>gene=chr10_120354101-120354219; species=panTro
CCTGGGAGCCCCAGAACTCCTCGCAGAGGCGCACGTCGTGCGGCTTGAGCTCCACGTGATAGGTGTGCACGGCGGCGGGCAGCGCCAGCACCGCGGACAGCGCCCAGATGGCCAGCAC
>gene=chr10_120354101-120354219; species=papHam
CCTGGGAACCCCAGAACTCCTCGCAGAGGCGCACGTCGTGTGGCTTGAGCTCCACGTGATAAGTGTGCATGGCAGCAGGCAGCGCCAGCACCGCGGACAGCGCCCAGATGGCCAGCAC
>gene=chr10_120354101-120354219; species=ponAbe
CCTGGGAGCCCCAGAACTCCTCGCAGAGGCGCACGTCGTGCGGCTTGAGCTCCACGTGATAGGTGTGCACGGCGGCGGGCAGCGCCAGCACCGCGGACAGCGCCCAGATGGCCAGCAC
>gene=chr10_120354101-120354219; species=rheMac
CCTGGGAACCCCAGAACTCCTCGCAGAGGCGCACGTCGTGTGGCTTGAGCTCCACGTGATAAGTGTGCATGGCAGCAGGCAGCGCCAGCACCGCGGACAGCGCCCAGATGGCCAGCAC
>gene=chr10_124767320-124767664; species=hg19
TTGAATTTTTAAAATTGTTAGTTCCTACGTTTAAAAAAAAGTTGTTTTAAATACATTCTGTTCTTTCAAAACTGAATTTCCTCAGATCACACAATTTAAGACGCCTTTATGTCTTCTTCCGCTTGTCACACGTCTTTCGGGTTCTGACCAGCACATCAAGGGGACTCTAAGCAGGCCACGTGGTTAGTGTTTGCTAGAACTTGTTTAGCTTCAGATCCAGTCATCGAGCATGCTAGGCTTGGCTACTCGCGCTCCACACAGTTTATCCAAAGATCTAAACCCCGAATGAACCTGAATAGTTATTTGCTACAATGTCTTTCTCAAATCTCACATGTTCCTAAAAT
>gene=chr10_124767320-124767664; species=bosTau
GGGAATCTGTAAAACTGTTAGCTCAGATGTTT---AAATAGTCATTCTAAAGAAGTCGTGTGTCTTCCAAACTGAAGTTCTTCAGAGCTCACAACTTAAACAGCCTGTACTTCTTTTCCCACTAGTCGATCCTC-------TTCTAAACAGCACACTGAGGGGACACTAACTGGGCCGCACGGTTAGGGGCAGCCGGAACCGGTTTAACTTTAGATTG--TTACCGAGCACTGATGGCTTGGCTACTCGCACTTCAGCCAGTTCGTTAAGATTT--AAATCCTGCACGAACCTCAACAGTTCTTTGTTGCAAAATCCTCCCTACATCTCACATCTCCCCCCAAG
>gene=chr10_124767320-124767664; species=calJac
TTGAATTTTAAAAATTGTTAGCTCAGAAGTGAAAAAAAAAGTTG-TTTAAATAAGTTCTGTTCTTTCAAAACTGAATTTCCTCAGATCACACAATTTGAGCCACCTTTATTTCTTTTCCTGCTTGTCACACCTCTTTCGGGCTCTGACCAGCACACCAAGGGGACTCTAAGTAGGCCACGTGGTTAGTGTTTGCTAGAACTCGTTTAGCTTCAGATCCAGTTATGGAGCACGCCAGGCTTGGCTGCTCGCACTCCACACAGTTGATCCAGAGATCTAAATCCCGAATGAACCTGAACAGTTATTTACTATAATATCCTTCCCAAATCTCACATGCTCCTTAAAT
>gene=chr10_124767320-124767664; species=canFam
TGGAATTT-CAAAACCGTCAGTCCGGACGTTT---TTCGATTTTGTTTCCAGAAGTTCTGTCTCTCCTGAACGAAATTTCATTAGAAGCCACAATTTAAAGCGCCCTTTCTCCTCCTCCCGCTCGTCACTCCTCGCTGGGGTTCTGAACCGCACACGAAGCGGACACTAAACGGGCCACGTGGTTGGTTATAGCTAGAACTGGTTTAACTTCAAATTCAGTTGCAGAGCCCTCGCGGCTTGGCTATCCGCACTCCTG---GTTTAG---------------------GAGCCTGAAGAGGTGTTTGCTGCGAAGCACCCCCCCCCCCTTACATTTTCGCAGAAA
>gene=chr10_124767320-124767664; species=equCab
TGGAATTT-AAAAATTGTTAATCCAGACGTTT---AAAAAGTCGTTTTAAAGAAGTTTAGTTTCTTCTAAACTGAATTTCCTTAGATCTCACAATTTAAAGAGCCTTTATTTGTTCTCCCGCTTGTCACTCTTCAGTCAGCTTCTGAATAACACATAAAGGGGACACTAAACGGGCCACGTGGTTAGTGATAGCTGGAACCAACCTAACTTCAGAGTCAGTTACCGAACACTCATGGCTGGGCTACTCCCACTCCAGACAGTTTAACAACAGACTTAAACCCTGCATGAACCTGAACAGCTCTTTGCTGCAAAGTCCTCCCCCAACCTCACATCTCCCCAAAAC
>gene=chr10_124767320-124767664; species=gorGor
TTGAATTTTTAAAATTGTTAGTTCCGACGTTT-AAAAAAAGTTGTTTTAAATACATTCTGTTCTTTCAAAACTGGATTTCCTCAGATCACACAATTTAAGACGCCTTTATGTCTTCTTCCGCTTGTCACACCTCTTTCAGGTTCTGACCAGCACACCAAGGGGACTCTAAGCAGGCCACGTGGTTAGTGTTTGCTAGAACTTGTTTAGCTTCAGATCCAGTAATCGAGCATGCTAGGCTTGGCTACTCGCGCTCCACACAGTTTATCCAAACATCTAAACCCCGAATGAACCTGAATAGTTATTTGCTACAATGTCTTTCTCAAATCTCACATGTTCCTAAAAT
>gene=chr10_124767320-124767664; species=panTro
TTGAATTTTTAAAATTGTTAGTTCCGACGTTTAAAAAAAAGTTGTTTTAAATACATTCTGTTCTTTCAAAACTGAATTTCCTCAGATCACACAATTTAAGACGCCTTTATGTCTTCTTCCGCTTGTCACACCTCTTTCGGGTTCTGACCAGCACATCAAGGGGACTCTAAGCAGGCCACGTGGTTAGTGTTTGCTAGAACTTGTTTAGCTTCAGATCCAGTAATCGAGCATGCTAGGCTTGGCTACTCGCGCTCCACACAGTTTATCCAAAGATCTAAACCCCGAATGAACCTGAATAGTTATTTGCTACAATGTCTTTCTCAAATCTCACATGTTCCTAAAAT
>gene=chr10_124767320-124767664; species=papHam
TTGAATTTTTGAAATTGTTAGTTCTGACGTTT------AAGTAGTTTTAAATAAGTTCTATTCTTTCAAAACTGAATTTCCTCATATCACATAATTTAAGACGCCTTTATTTCTTCTCCCGCTTGTCACATCTCTTTCGGGTTCTGACCAGCACATCAGGGGGACTTTAAGTAGGCCACGTGGTTAGTGTTTGCTAGAACTCTTTTAGCTTCAGATCCAGTAATCGAGCATGCTAGGCTTGGCTACTCGCACTCCACACAGTTTATCCAGAGATCTAAACCCCGAATGAACCCGAATAGTTATTTGCTACAATGTCTTTCTCAAATCTCACATGTTCCTAAAAT
>gene=chr10_124767320-124767664; species=ponAbe
TTGAATTTTTAAAATTCTTAGTTCCGACGTTTAAAAAAAAGTTGTTTTAAATACATTCTGTTCTTTCAAAACTGAATTTCTTCAGATCACACAATTTAAGACGCCTTTATGTCTTCTTCTGCTTGTCACACCTCTTTCGGGTTCTGACCAGCACATCAAGGGGACTCTAAGCAGGCCACGTGGTTAGTGTTTGCTAGAACTTGTTTAGCTTCAGATCCAGTAATCGAGCGCGCTAGGCTTGGCTACTCGCGCTC--CACAGTTTATCCAAAGATCTAAACCCCGAATGAACCTGAATAGTTATTTTTTACAATGTCTTTCTCAAATCTCACATGTTCCTAAAAT
>gene=chr10_124767320-124767664; species=rheMac
TTGAATTTTTGAAATTGTTAGTTCCGACGTTT------AAGTAGTTTTAAATAAGTTCTATTCTTTCAAAACTGAATTTCCTCATATCACATAATTTAAGACGCCTTTATTTCTTCTCCCGCTTGTCACATCTCTTTCGGGTTCTGAAGAGCACATCAGGGGGACTTGAAGTAGGCCACGTGGTTAGTGTTTGCTAGAACTCTTTTAGCTTCAGATCCAGTAATCGAGCATGCTAGGCTTGGCTACTCGCACTCCACACAGTTTATCCAGAGATCTAAACCCCGAATGAACCCGAATAGTTATTTGCTACAATGTCTTTCTCAAATCTCACATGTTCCTAAAAT
>gene=chr10_126107301-126107645; species=hg19
GGCCCAGCGCGCCCCCTCAGCCAGCATCCCCCGAAcccgggccgcggccaccccgcgcccgcccgcctcccccgccgcTGTCAGGGAACCCCGGCCAGGGCCCGAACCAGAGCCCCAGGACAGCGGCGCCCAGACGGTACCTGACAGCGCCTGAGGACAACCGGGTACACGCGGCGTCTATGAAGCGCAACAGTGACGCCGGAGAGTCACTGCAACTTAAAGGCTGATTCTGCCCCGCCCCCAAGACACCCTCGCCGCTCATTGGCTGGGGCGGAGGGCAGGATACCAATCGCGTGGGTCCCGTCCTCCGCCCCGCCCTCCGGCCGCGCATCAAGGATCTTTGC
>gene=chr10_126107301-126107645; species=bosTau
GGCCCAGCGCGCCCCCTCCGCGCGC-TCCCCGCAACCTGGGACCCGAGCCGCTCACGcccgcccccccgccccgccgcggcccgGGGCGCCCGGCCCCTGCCCAAGCTccggcccgggccccgcggccccc----GATACCTGGCGGCACTTCCAAACCACCCGGGACACGCGGCGTCCAAGGATCGCTGCGTC---GGCGACGCGTCACAGAGCTTAAGATGCGCCTGCTGCCCCGCCCCCCGGACGCCCTTGCCGCCCATTGGCCGGCGGGGAGGACTGGCCACCAATCGCCGTgggcccgccccccgcccc----g--cgccgcgcATCCCGTACTCAGAT
>gene=chr10_126107301-126107645; species=calJac
AACCCAGTGCGCCCCCTCAGCCGAC-TCCCCGGAACCCGGGCCGCTGCCACCCCGCACCCGCCCGCCTCCCAGGCCGCCGTCAGGGTACCCCGGCCCAGGCCCCAGCCACGGCCCCAGGACTGCTGCGCCCGCGCGGTACCTGACGGCACCTAAAGACGACCCGGAGCACACGGCGTCTACGAAGCGCAGCAACGAC-CGGGCGGGTCACGGCAACTTAAAGGCTAACGCCGCCCCGCCCCCAAGACACCCTCGCCGCTCATTGGCTGGGGCGGAGGGCAGGGCACCAATCCCGTGGGCCCCGTCCTCCGCCCTGCCTGCCGGCCGAGCATCACGGACCTTTGC
>gene=chr10_126107301-126107645; species=canFam
gac----------------gcccga-ccccccgagccgcggcc--------------------------------------------------------------------------cctccg---caccc----ggTACCTGGCAGCGCCTCCGCCCCGCCCGGGACACGCGGCGTCGACAGCGCGCAGCGCG---GGCGGCGCGTCACAGAGCCTAAGACGCGGCTTCCGCCCCGCCCCC-AGACGCCCTCGCCGCCCATTGGCTGGCGGGCAGGGCTGAGCACCAATCGGCGTGGGCCC-GCGCCGgccccgccca--cgccccg---------ccccgcc
>gene=chr10_126107301-126107645; species=equCab
----------------------------------------------------------------------------------------------------------------------------------------------------------------------ACACGCGGCGCCGTCTGAGAATAGCGGC---GACCGCGCGTCACGGAGCTTAAGGCGCGGCTTCCGCCCCGCCCCGAAGACGCCCTTGCCGCCCATTGGCTGGTGGGGAGGGCTGGGCACCAATCGCCGTG-GCCCGCCCTCTGCCGCCCACG--AGCCGCGCGTAGTGAATCCCGCC
>gene=chr10_126107301-126107645; species=gorGor
--------------------------------------------------------------------------------------------------------------------------------------------------------------------------------------------------------------------------------------------------------------------------------------------------------------------------------------------------------
>gene=chr10_126107301-126107645; species=panTro
GGCCCAGCGCGCCCCCTCAGCCAGCATCCCCCGAAcccgggccgcggccaccccgcgcccgcccgccTACCCCGCCGCTGTCAGGGAACCCGGGCCAGGTCCCGAACCAGAGCCCCAGGACCGCGGCGCCCAGACGGTACCTGACAGCGCCTGACGACAACCGGGTACACGCGGCGTCTATGAAGCGCAACAGTGACGCCGGAGCGTCACTGCAACTTAAAGGCTGATTCTGCCCCGCCCCCAAGACACTCTCGCCGCTCATTGGCTGGGGCGGAGGGCAGGATACCAATCGTGTGGGTCCTGTCCTCCGCCCCGCCCCCCGGCCG-GCATCAAGGATCTTTGC
>gene=chr10_126107301-126107645; species=papHam
GGCCCAGCGCGCCCCGTCAGCCAGCATCCCCAGAACCCCGGCCGCGGCCACCCCGAGCCCGCCCACCTCCCCCGCCGCCGTCAGGGAACCCCGGCCAGAGCCCAAGCCAGAGCGCCAAGACTGCGGCGCCCGGGCGGTACCTGACGACGCCTGACTACAACCCAGGACACGCGGCGTCTACGAAGCGCAGCGGCGACGCCAGCGCGTCACTGCAACTTAAAGGCTGATTCCGTCCCGCCCCCAAGTCGCCCTCGCCGCTCATTGGCTGGAGCGGAGGGCAGGGCACCAATCGCGTGGGCCCTGTCCTCCGCCCCGCCTGCCCGCCGCGCATCAGGGATCTTTGC
>gene=chr10_126107301-126107645; species=ponAbe
GGCCCAGCGCGCCCCCTCAGCCAGCATCCCCCGAAcccgggccgcggccaccccgcgcccgcccgcctccctcGCCGCTGTCAGGGAACCCCGACCAGGGCCCAAACCAGAGCCCCAGGACCTCGGCGCCCGGGCGGTACCTGACAGCGCCTGAGAAAAACCTGTCACATGCGGAGTCTACGAAGCGCAACAGCGACGCCGGAGCGACACTGCGACTTAAAGGCTAATTCCGCCCCGCCCCCAAGACACCCTCGCCGCTCATTGGCTGGGGCGGAGGGCAGGACACCAATCGAGTGGGCCCCGTCCTCCGCCCCGCCCCCCAGCCGCGCATCAAGGATCTTTGC
>gene=chr10_126107301-126107645; species=rheMac
GGCCCAGCGCGCCCCGTCAGCCAGCATCCCCAGAACCCCGGCCGCGGCCACCCCGAGCCCGCCCACCTCCCCTGCCGCCGTCAGGGAACCCCGGCCAGGGCCCAAGCCAGAGCCCCAAGACTGCGGCGCCCGGGCGGTACCTGACGACGCCTGACTACAACCCGGGACACGCGGCGTCTACGAAGCGCAGCGACGACGCCAGCGCGTCACTGCAACTTAAAGGCTGATTCCGTCCCGCCCCCAAGTCGCCCTCGCCGCTCATTGGCTGGGGCGGAGGGCAGGGCACCAATCGCGTGGCCCCCGTCCTCCGCCCCGCCTGTCTGCCGCGCATCAGGGATTTTTGC
>gene=chr10_130959594-130959718; species=hg19
CATTCAAGGCATGACTCACACATCACATCCTCCCCACCCCAGGAATTGCTGAGGTTGGCTTCCCCTGAGCTGCCACAGTTCAGCACCCACGTGTAACAGGGCTGTCATTCGGCCATCTAATGTC
>gene=chr10_130959594-130959718; species=bosTau
----------------------------------------------------------------------------------------------------------------------------
>gene=chr10_130959594-130959718; species=calJac
CATGTAAGGCGCGACTCACACATCACATCCCTCCTACCCCAGGAATTGCTGATGTTAGTGTCCCCTGAGCTGCTACAGCTTAGCACCCACGCGTAACGGGACTGTCATTGGGTCATCTAACATA
>gene=chr10_130959594-130959718; species=canFam
CATTTAAGGCTCACCTCCCACGTCGC------------CCAGTAGTTACCAACCAT-GCTTCCTCCATGCCC-TGCAGCTCAGTACCCACCAACGAGGGCACAGTCGCTCAGCCAGCTAATATT
>gene=chr10_130959594-130959718; species=equCab
TATTTAAGGTCCAACTTGCAGATCGC--CTTCTGTGGCCCGGTAATTAGCACCCCC-GCTTGCTCCAGGCTC-CACAGCTCAGTACCCACTTACCACTGCGCTGTCACTCAGCCAGCTAACATT
>gene=chr10_130959594-130959718; species=gorGor
CATTCAAGGCATGACTCACACATCATACCCTCCCCACCCCAGGA-TTGCTGAGGTTGGCTTCCCCTGAGCTGCCACAGTTCAGCACCCACGTGTAACAGGGCTGTCATTCGGCCATCTAATGTC
>gene=chr10_130959594-130959718; species=panTro
CATTCAAGGCATGACTCACACATCACATCCTCCCCACCCCAGGAATTGCTGAGGTTGGCTTCCCCTGAGCTGCCACAGTTCAGCACCCACGTGTAACAGGGCTGTCATTCGGCCATCTAATGTC
>gene=chr10_130959594-130959718; species=papHam
cattcaagtggtgactcacacatcacatcctccccaccctaggaattgctgatgttggcttctcctgagctgccacagcTCAGCACCCATGTGTAAC-GGGCTGTCATTCGGCCATCTAATATC
>gene=chr10_130959594-130959718; species=ponAbe
---TCAAAGCATGACTCACACATCACATCCTCCCCACCCCAGGAATTGCTGACGTTGGCTTCCCCTGAGCTGCCACAGTTCAGCACCCACATGTAACGGGGCTGTCATTCGGCCATCTAGTATC
>gene=chr10_130959594-130959718; species=rheMac
CATTCAAGGGGTGACTCACACATCACATCCTCCCCACCCTAGGAATTGCTGATGTTGGCTTCTCCTGAGCTGCCACAGCTCAGCACCCATGTGTAAC-GGGCTGTCATTCGGCCATCTAACATC
>gene=chr10_133483662-133484006; species=hg19
AGAGTGACTGGTTCCTGAGAAAAGCTCACCCAGTGCTCgaatgaatgaatgaatgaatgaaGAGCTACACAAGTGAGAGTGGCTTTTGGGTCCTGTGACAATGGGCTTGGTGTCACTGAGCCTTGGTCCCTTCCAGCCCATGGTAAAGGAGGCTTCTGTGGCTCTCTCCAGGCCCACGTGGTCTGATGCCCTGGCAGTGACAGAAGCAGCATCGTGCTTAGCTCCTGTCAAAAACAAAGCTCAGATACTTGCTTTTGCCTCCTTGTTCATATACATTTGCATTTTGATCACTTAAGACCTCAAGGAGACTCGAAAGGAGAGCACTCCTAGGCCCCTTCATCTCT
>gene=chr10_133483662-133484006; species=bosTau
AGAGAGATTTGTTCACAAGGGAGACTCACCCAACGCTCGAATGGGCGAATGACCCAG-----------------------------------------GTATTGCCTTGGCG---------CCTGCCCCCCACCA-CCCCTGGCAGACTAGGCTCCTCAGGCCCCCTGAGGCCCCGCGTGGATGTGCACCCTGG-GGTATCAGAGAGAGAGCCACGCT-GTCTCTTGCCAAAAATAAGGCTC-GATGCTGGCTCTCACCGCCTTGTTCGCAGATGCTTGTACTTTGATCACTTAAGACCTCGAGGAGG------------------------------------
>gene=chr10_133483662-133484006; species=calJac
-AAAAGACGGGCTCCCAAGAGAAGCCCACCCAGTGCTCGAAGGAATGAAAGAATGAATGATGAACTACGCAAGTGAGGGTGGCTTTCAGGTCCTGTGACAATGGGCTTGGTATCACTGAGCCTTGGT-CCTTCCAGCCCATGGCAAAGGGGGCATCTGGGGCTCTCCCCAGGCCCACACAGTCTGACTCCCCAGCAGTGTCAGGAGCCGCACC-TGCTCTGCTCCTGTGGAAGACGAAGCCCAGAGACCTGCTTTT-CCTCCTTATTTATAGATATTTGCATtttgatcacttaagacctcaaggagac-agaaaggagggcact-ggaggccccttcatctct
>gene=chr10_133483662-133484006; species=canFam
-----------------------------------------------------------------------------------------------------------------------------------------------------------------------------------------------------------------------------------------------------------------CCTCCTTGCTCAGGGGTATTTGCGTTTTG-TCACTTAGGACTTGACGCAGACATGAGGGGAGCACC-----TGGGCCCCTCCTGGCT
>gene=chr10_133483662-133484006; species=equCab
agagagatttgctcacgagagaagcttgc---atgaatgaaAGAAGGAACGACCCAG----------------------------------------------GCCTTGGCGTCATCG--------TGCCTGCGGCGCCACC--------------TCTGCATCTCCCCAGCCTCACGTGCACTCATGTCCCAGTGGTATCAGAGAAAGAGCCATACTTGGCGCCTGTCAAAAATAAAGCT--CATGCTTGTTTTCACGTCCTTGTTTACAGATATTTGCATTTTGATCACTTAAGACTTCAAGGAGACACGAAAGGAGAGCCCT-CAAGGTCCCTTCATCTCC
>gene=chr10_133483662-133484006; species=gorGor
AGAGTGACTGGTTCCTGAGAAAAGCTCACCCAGTGCTCgaatgaatgaatgaacgaatgaaGAGCTACACAAGTGAGAGTGGCTTTTGGGTCCTGTGACAATGGGCTTGGTGTCACTGAGCCTTGGTCCCTTCCAGCCCATGGTAAAGGAGGCTTCTGTGGCTCTCTCCAGGCCCACGTGGTCTGATGCCCTGGCAGTGACAAAAGCAGCATCGTGCTTAGCTCCTGTCAAAAACAAAGCTCAGATACTTGTTTTTGCCTCCTTGTTTATATACATTTGCATTTTGATCACTTAAGACCTCAAGGAGACTCGAAAGGAGAGCACTCCGAGGCCCCTTCATCTCT
>gene=chr10_133483662-133484006; species=panTro
AGAGTGACTGGTTCCTGAGAAAATCTCACCCAGTGCTCgaatgaatgaatgaatgaatgaaGAGCTACACAAGTGAGAGTGGCTTTTGGGTCCTGTGACAATGGGCTTGGTGTCACTGAGCCTTGGTCCCTTCCAGCCCATGGTAAAGGAGGCTTCTGTGGCTCTCTCCAGGCCCACGTGGTCTGATGCCCTGGCAGTGACAGAAGCAGCATCGTGCTTAGCTCCTGTCAAAAACAAAGCTCAGATACTTGCTTTTGCCTCCTTGTTTATATACATTTGCATTTTGATCACTTAAGACCTCAAGGAGACTCGAAAGGAGAGCACTCCGAGGCCCCTTCATCTCT
>gene=chr10_133483662-133484006; species=papHam
AGAGTGACTGTTTCCTGAGAAAAGCTCACCCAGTGCTCgaatgaatgaatgaatgaatgaaGAGCTACACAAGTGAGAGTGGCTTTCGGGTCCTGTGACAATGGGCTTGTTGTCACTCAGCCTTGGTCCCTTCCAGCCCAAGGTAAAGGAAGCTTCTGTGGCTCTCCCCAGGCCCACGCGGTCTGATGCCGCCGCGGTGACAGAAGCAGCATCGTGCTTAGCTCCTGTCTAAAGCAAAGCTCAGATACTTGTTTTTGCCTCCTTATTTATAGGTTTTTGCATTTTGATCACTTAAGACCTCAAGGAGACTCGAAAGGAGAGCACTCCAAGGCCCCTTCATCTCT
>gene=chr10_133483662-133484006; species=ponAbe
AGAGTGACTGGTTCCTGAGAAAAGCTCACCCAGTGTTCgaatgaatgaatgaatgaatgaaGAGCTACACAAGTGAGAGTGGCTTTTGGGTCCTGTGACAATGGGCTTGGTGTCACTGAGCCTTGGTCCCTTCCAGCCCATGGTAAAGGAGGCTTCTGTGGCTCTCTCCAGGCCCACGTGGTCTGATGCCCTGGCAGTGACAGAAGCAGCATCGTGCTTAGCTCCTGTCAAAAACAAAGCTCAGATACTTGCTTTTGCCTCCTTGTTTATAGACATTTGCATTTTGATCACTTAAGACCTCAAGGAGACTCGAAAGGAGAGCACTCCGAGGCCCCTTCATCTCT
>gene=chr10_133483662-133484006; species=rheMac
AGAGTGACTGTTTCCTGAGAAAAGCTCACCCAGTGCTCgaatgaatgaatgaatgaatgaaGAGCTACACAAGTGAGAGTGGCTTTCGGGTCCTGTGACAATGGGCTTGTTGTCACTCAGCCTTGGTCCCTTCCAGCCCAAGGTAAAGGAAGCTTCTGTGGCTCTCCCCAGGCCCACGCGGTCTGATGCCCCCGCGGTGACAGAAGCAGCATTGTGCTTAGCTCCTGCCAAAAACAAAGCTCAGATACTTGTTTTTGCCTCCTTATTTATAGGTATTTGCATTTTGATCACTTAAGACCTCAAGGAGACTCGAAAGGAGAGCACTCCGAGGCCCCTTCATCTCT
>gene=chr11_3078549-3078893; species=hg19
CCTGGCCCGGCCGCGCCGCTCACCCTGCTGCCCGGAGGAATCTGCCATGGCTGGGAATCCCGGACCCGCAGCTGCGGCTACAGACACTTCCTAGAATCTGATGCAACCGCCGCCCCGGAAGTCGCGCCCCACGCCGGGCCCGTCTTCCGGGACACGCCCGGTCGCTAGGCAACTACCAGGGGCTCCGGATGTCGCCGGCCCGGAGCATGCTGGGAGCTGTAGTTCAACCCAATGGCGACCCGCGCTCCGGAGCATCGCGCGGCCAAGCGTTCAGTGGCCGTGCTGGGAGTAGTCAGCCCAGCCGCGGGGAGACAAGCACTAAAGACTGAGCGTCCTGTAATAGG
>gene=chr11_3078549-3078893; species=bosTau
cccgcc--cctcgcgccgcTCACCGTGCTCCGTGGTAGACCCTGCCATCAC-CCGAATCCCGCACTCGCGGAGGCCGCCGCGG---CTTCCCAGAATCTGATGCAACCACCGCCCCGGAAATCCCGCCCCCAAGCCG-CCGGCCTTCCGGGATCCGCCCGGTCGCTAGGCAACCACCGCGCGC---AGACGCCGCTGGCCCCGGGCATGCTGGGA---------------------------------------------------------------------------------------------------------------------------------
>gene=chr11_3078549-3078893; species=calJac
CCTGGCCCAGCCAAGCCGCTCACCCTGCTCCCCGGAGGAACCTGCCATGGCTGGGAATCCCGGACCCGCAGCTACGGCGACAGACACTTCCCAGAATCTGATGCAACCGCCGCCCCGGAAGTCCCGCCCCGCCCCGGGCCCGTCTTCCGGGACTGGCCGGGTCGCTAGGCAACCACCAGGGGCTCCGGGCGTCGGCGGCCCGGAGCATGCTGGGAGCTGTAGTTCAATCCCACGGCGACCTCTGCTCCGGAGCATCCCGCGGCCAAGCATTCAGTGTCTGGGCTGGAAGTAGTCAGCCCAGCCGCGGGGAGACAGACACTAAAGACGGAGTGTCCTGTGATAGG
>gene=chr11_3078549-3078893; species=canFam
CCTGCCC-CGCCGCGCCACTCACCCTGCTCCCCAGAGGAACCTGACATCTT-AGAAATTCCAAACCAGCGGCCCCTATGCCAG---CTTCCCAGAATCTGATGCAACCACCGCCCCGGAAGTCCCGCCCAGCACCCGCCCCGCCTTCCGGGATACGCCCGGTCGCCAGGCAACCACCGCGGACTCCCGACGCC-CGGGCTCCGGGCATGCTGGGAGTTGTAGTTGTACTGCGCCACGCGCGGCGTCATGGAGCATCCTGAGGCCACAGGGTCCGTGTCCCGACCTAAGATGG--GGGGCAGCCT--GGGACACAGGCATTAAAGACAGA--ATCCACGCGTGCC
>gene=chr11_3078549-3078893; species=equCab
cccgac--cgccgcgccACTCACTGTGCTCCCCGGAACAACCTGCCATCCT-AGGAATCGCGGACCCTCGGGTGCGGCGACAG---CTTGCCAGAATCTGATGCAACCGCCGCCCCGGAAGTCCCTCCCCGCGCCTGCCCCACCTTCCTGGACACGCCCGGTCGCTAGGCAACCGCCGCGGGGCCCGGGCGTCGAGAGTCCGGGGCATGCTGGGACTTGTAGTTCTACTGCGCTGCCGCCCGCGCCCGTGTGCATCCCTGGGACG------------------CGCAGTccg--tgtccggccgc-ggggagcaagcattaaagac-------tcaggcacg--
>gene=chr11_3078549-3078893; species=gorGor
CCTGGCCCGGCCGCGCCGCTCACCCTGCTGCCCGGAGGAATCTGCCATGGCTGGGAATCCCGGACCCGCAGCTGCGGCTACAGACACTTCCTAGAATCTGATGCAACCGCCGCCCCGGAAGTCGCGCCCCACGCCGGGCCCGTCTTCCGGGACACGCCCGGTCGCTAGGCAACTGCCAGGGGCTCCGGATGTCGCCGGCCCGGAGCATGCTGGGAGCTGTAGTTCAACC-AATGGCGACCCGCGCTCTGGAGCATCGCGCGGCCAAGCGTTCAGTGGCCGTGCTGGGAGTAGTCAGCCCAGCCGCGGGGAGACAAGCACTAAAGACTGAGCGTCCTGTAATAGG
>gene=chr11_3078549-3078893; species=panTro
CCTGGCCCGGCCGCGCCGCTCACCCTGCTGCCCGGAGGAATCTGCCATGGCTGGGAATCCCGGACCCGCAGCTGCGGCTACAGACACTTCCTAGAATCTGATGCAACCGCCGCCCCGGAAGTCGCGCCCCACGCCGGGCCCGTCTTCCGGGACACGCCCGGTCGCTAGGCAACTACCAGGGGCTCCGGATGTCGCCGGCCCGGAGCATGCTGGGAGCTGTAGTTCAACCCAATGGCGACCCGCGCTCCGGAGCATCGCGCGGCCAAGCGTTCAGTGGCCGTGCTGGGAGTAGTCAGCCCAGCCGCAGGGAGACAAGTACTAAAGACTGAGCGTCCTGTAATAGG
>gene=chr11_3078549-3078893; species=papHam
CCCGGCCCGGCCGCGCCGCTCACCCTGCTGCCCGGAGGAACCTGCCATGGCTGGGAATCCCGGACCCACAGCTGCGGCTACAGACACTTCCCAGAATCTGATGCAATCACCGCCCCGGAAGTCCCGCCCCGCGCCGGGCCCGTCTTCCGGGACACGCCCGGTCGCTAGGCAACCACCAG-GGCTCAGGATGTCGCTGGCCCGGAGCATGCTGGGAGCTGTAGTTCAACCC-CCGGCGACCCGCTCTCTGGAGCATCGCGCGGCAAAGCGTTCGGTGTCCGTGCTGGGAGTAGTTAGCCCAGCCGCGGGGAGACAGGCACTAAAGACTGAGTGTCCTGTAATAGG
>gene=chr11_3078549-3078893; species=ponAbe
CCTGGCCCGGCCGCGCCGCTCACCCTGCTGCCCGGAGGAATCTGCCATGGCTGGGAATCCCGGACCCGCAGCTGCGGCTACAGACACTTCCTAGAATCTGATGCAACCGCCGCCCCGGAAGTCTCGCCCCGCGCCGGGCCCGTCTTCCGGGACACGCCCGGTCGCTAGGCAACCACCAGGGGCTCCGGATGTTGCCGGCCCGGAGCATGCTGGGAGCTGTAGTTCAACCCAATGGTGACCCGCGCTCCGGAGCATCGCG-GGCGAAGAGTTCAGTGTCCGTGCTGGGAGTAGTCAGCCCAGCCGCGGAGAGACAAGCACTAAAGACTGAGCGTCCTGTAATAGG
>gene=chr11_3078549-3078893; species=rheMac
CCCGGCCCGGCCGCGCCGCTCACCCTGCTGCCCGGAGGAACCTGCCATGGCTGGGAATCCCGGACCCACAGCTGCGGCTACAGACACTTCCCAGAATCTGATGCAATCACCGCCCCGGAAGTCCCGCCCCGCGCCGGGCCCGTCTTCCGGGACACGCCCGGTCGCTAGGCAACCACCAGCGGCTCAGGATGTCGCTGGCCCGGAGCATGCTGGGAGCTGTAGTTCAACCC-CCGGCGACCCGCTCTCTGGAGCATCGCGCGGCAAAGCGTTCGGTGTCCGTGCTGGGAGTAGTCAGCCCAGCCGCGGGGAGACAGGCACTAAAGACTGAGTGTCCTGCAATAGG
>gene=chr11_6624644-6624988; species=hg19
AGGAGGCCGCAGGCGGAGGTCGTGAGATTACGGGCCCAAGGCCCGCGGCTACTGGGGCCGCCTCGGCCCACTCAGGCTCTTCGAACATGAGGGTCGGGAGGGCAGGGTCGCCGAGTCCCCGCTCTTCTCCACGTGCACAGCGCTCCTCTGGAAGTCGGAGCGCTCAGACCTGCCAGAACCGACCCGGAAACCAAAGCGTGACAGCCAGGGGTTGCTAGAGCGGCCGGCGCGGCGCAGCGAACCATCGAGTTTAGCCAGGCGCGGCTAGAAGGGCAGGGAGGCGGTGGGAGGGGAGGGACGGAGGCCCGCGCTGCCCAAGAGCGCCAcgggcggggcggggccgg
>gene=chr11_6624644-6624988; species=bosTau
AGACTGCCGTGGGCCGAAGCCCTAAGGCTACAGACCCGAGGTCCGCGACTACAGGGGCCTCCTCGGCCCACTCCGGCTCCTCGAACATGGGGCTGGGGAGCGCAAGGTTGCGGGATCCACGCGCTTCTCCACGTGCAGACAGCGTCTCTAGCAATCAGACCTCTCAGAGACGCCGGAACAGGGCAGGAAACCAAAGAGTGAGAGCTGA-AGTGGCTAGAGCAGCCGGCGCAGTGCCGAAAACCATCGAGTTTAAACACTGGTGGCTAGAAGGGCAGAAAGGCGGGAGGGGCTGGGAGAAGGAGGCCCGCGCTGGCCTAGAGGGCCAg-----gggcggggccgg
>gene=chr11_6624644-6624988; species=calJac
AGGCAGCCGCAGGCAGAGGCCGTGAGGTTACAGGCCCAAGGCCCGCGGCTACAGGGGCCGCCTCGGCCCACTCAGGCTCTTCGAACATCAGGGTCGGGAGAGCAGGGTCGCGGAGTCCCCGCTCTTCTCCACGTGCAGAGCGCCTCCCTAGGAATCCGAGGGCTCAGACTAGCCAGAACGGAGCCGGAAACCAAAGCATGACAGCCGAGGGCGGCTAGAGCTGCAGGCGCGGCGCAGCGAACCATCGAGTTTAGCCATTCGCGGCTAGAAGGGCAGGGAGGCGGCGGGAGGGGAGGGACGGAGGCCCTTGCAGCTCAA---------GAGCTGGGCGGGGCTGG
>gene=chr11_6624644-6624988; species=canFam
AGGCTGCGGCGGGCGGAGGCCGTGGAGCTACAGGCCGGAAGCCCGTCCCTGCTGGGGCCTCGTCGGCCCACTCTGGCTCCTCAAACATGCGGGTGGGGTGGGGGAGGCCGCGGGGTCCACACGCCTCTGCACGTGCAGGACGCGTCTCCAGCCCTCGGAGCGCGCG-AACCGCCGGAACCGCGCCGGAGACCAAAGAGTGAGAGTCTG-CGGGGCTAGAGCGGCCGGAGCGGCGCCGGAAACCATCGAGTTTA-GCGCTGCT-GCTAGAAGGGCAgggaggcgggagggggagggagggggggaCCCGCGCTGGCCGAGAGGGCCAg-----gggcggggctgc
>gene=chr11_6624644-6624988; species=equCab
AGGCTGCCGCGGGCCGAGGCCATGAGGACACAGGCCCGAGGCCCGCGGCTGCCGGGGCCTCCTCGGCCCACTCCGGCTCCTCGAACATGCGGGTGGGGAGTGCGAGGACGCGACGACCACGCACCTCTCCACGCGCAGAGCCCGTCTCCAGGAATCACAAGGCGCAGAACCGTCAGAACGCAGCCGGAAACCAAGGAGTGATAGCGAC-GGCGGCTAGAGCGGCCGGCGGAGTGCCGAAAACCATCGAGTTCAGACACTGGTGGCTAGAAGGGCAGGGAGGAGGGCGG--------GAAGGAGGCTCGCGCTGACCGAGAGAGCGAG-----GGGCGGGGCCGA
>gene=chr11_6624644-6624988; species=gorGor
AGGCGGCCGCAGGCGGAGGTCGTGAGATTACGGGCCCAAGGCCCGCGGCTACTGGGGCCGCCTCGGCCCACTCAGGCTCTTCGAACATGAGGGTCGGGAGGGCAGGGTCGCCGAGTCCCCGCTCTTCTCCACGTGCACAGCGCTCCTCTGGAAGTCGGAGCGCTCAGACCTGCCAGAACCGACCCGGAAACCAAAGCGTCACAGCCAGGGGTTGCTAGAGCGGCCGGCGCGGCGCAGCGAACCATCGAGTTTAGCCAGGCGCGGCTAGAAGGGCAGGGAGGCGGTGGGAGGGGAGGGACGGAGGCCCGCGCTGCCCAAGAGCGCCAcgggcggggcggggccgg
>gene=chr11_6624644-6624988; species=panTro
AGGAGGCCGCAGGCGGAGGTCGTGAGATTACGGGCCCAAGGCCCGCGGCTACTGGGGCCGCCTCGGCCCACTCAGGCTCTTCGAACATGAGGGTCGGGAGGGCAGGGTCGCCGAGTCCCCGCTCTTCTCCACGTGCACAGCGCTCCTCTGGAAGTCGGAGCGCTCAGACCTGCCAGAACCGACCCGGAAACCAAAGCGTGACGGCCAGGGGTTGCTAGAGCGGCCGGCGCGGCGCAGCGAACCATCGAGTTTAGCCAGGCGCGGCTAGAAGGGCAGGGAGGCGGTGGGAGGGGAGGGACGGAGGCCCGCGCTGCCCAAGAGCGCCACgggcggggcggggccgg
>gene=chr11_6624644-6624988; species=papHam
AGGCGGCCGCAGGAGGAGGTCGTGAGATTACGGGCCCAAGGCCCGCGGCTACTGGGGCCGCCGAGGCCCACTCAGGCTCTTCGAACATGAGGGACCGGAGGGCAGGGTCGCGGAGTCCCCGATCTTCTCCACGTGCAGAGTTCTTCTCTGGGAGTCGCAGCGCTCAGACCCGCCGGAACGGAGCCGGAAACCAAAGCGTGACAGCCAGGGGTTGCTAGAGCGGCCGGCGCAGCGCAGCGAACCATCGAGTTCAGCCAGCCGCGGCTAGAAGGGCACGGAGGCGGTGGGAGGGGAAGGACGGAGGCCCGCGCTGCCCAAGAGCACCAggggcggggcggggccgg
>gene=chr11_6624644-6624988; species=ponAbe
AGGCGGCCGCAGGCGGAGGTCGTGAGATTATGGGCCCGAGGCCCGCGGCTACTGGGGCCGCCTCGGCCCACTCAGGCTCTTCGAACATGAAGGTCGGGAGGGCAGGGTCGCGGAGTACCCGCTTTTCTCCACGTGCACAGCGCTCCTCTGGAAGTCGGAGCGCTCAGACCCGCCAGAACCGAGCCGGAAACCAAAGCGTGACAGCCAGGGGTTGCTAGAGCGGCCGGCGCGGCGCAGCGAACCATCGAGTTTAGCCAGCCGCGGCTAGAAGGGCAGGGAGGCGGTGGGAGGGGAGGGACGGAGGCCCGCGCTGCCCAAGAGCGCCAcgggcggggcggggccgg
>gene=chr11_6624644-6624988; species=rheMac
AGGCGGCCGCAGGAGGAGGTCGTGAGATTACGGGCCCGAGGCCCGCGGCTACTGGGGCCGCCGAGGCCCACTCAGGCTCTTCGAACATGAGGGACCGGAGGGCAGGGTCGCGGAGTCCCCGATCTTCTCCACGTGCAGAGCTCTTCTCTGGGAGTCGCAGCGCTCAGACCCGCCAGAACGGAGCCGGAAACCAAAGCGTGACAGCCAGGGGTTGCTAGAGCGGCCGGCGCAGCGCAGCGAACCATCGAGTTCAGCCAGCCGCGG--------------------------------------------------------------------------------
>gene=chr11_9405940-9406284; species=hg19
TGTGGATATAGTATGTGAAACCTTTTGTAACTGATTGTTTTGCTTTTCTTTTTGTGGAACTTGAACATTTTTCGTTTTTGAACAGAAAGACTTGTCTGTAGGAACGACAGCTCAGGCAGCCACGTGGGCTGCGGACTGTGTTTGTGGACTACATCTCCCAAAGTGCTCCGCAGGCGCGCCCACAGGAAGTCGCCGGAGCATCTCCCGCCTCCACGCCGAGGCGAAGAGGTTCTATCCGGGGCCTTGGCGCTTCTCTTTCCTTTCGCGCCGGTTGCCGCTGCGGAGCGCGGCGGGTCCATGTGCGCAGTGAGTGGCGCTATTCCTGGCCCAGTAGCACCCGAGCC
>gene=chr11_9405940-9406284; species=bosTau
CAAAGGTACATTGCGTG-ACATCTTTGTAACTGATAGTTTTAATTTTCTTTCTGAGAAGTTGGAACATTTTTTCTTTTTTAATAGCAAGTACTGTCTGTAGGAACGACAGCTC--AGGGCCACGTGGGTTGCGGATCGCACAAATGCACTACATCTCCCAAGGTGCTCCGCCGGCGCGCCGACAGGAAGTGGCCGGAGCATCTCCCGCCTCCACGCCGAGGAGAAGAGGTTCTATCCGGGGCCTTGGCGCTTCTCTTTCCTTTCGCGCCGGTTGCCGCTGCGGAGCGCGGCGGGTCCATGTGCGCAGTGAGCGGCACTATTCCTGGCCCAGTAGCACCCGAGCC
>gene=chr11_9405940-9406284; species=calJac
TATGAATATATTATGTGAAACCTTTTTTAGCTGATTGTTTTACTTTTCTTTCTGTGGAATTTGAACATTTTTCGTTTTTGAGTAGAAAGACCTGTCTGTAGGAACGACAGCTCAGACAGCCACGTGGGCTGCTG-CTGTGTTTGTGGACTACATCTCCCAAAGTGCTCCGTGGGCGCGTCCACAGGAAGTCGCTGGAGCATCTCCCGCCTCCACGCCAAGGCGAAGAGGTTCTATCCGGGGCCTTGGCGCTTCTCTTTCCTTTCGCGCCGGTTGCCGCTGCGGAGCGCGGCTTGTCCATGTGCGCAGTGAGTGGCGCTATTACTGGCCCAGTAGCACCCGAGCC
>gene=chr11_9405940-9406284; species=canFam
CACAGGTATATTATGGG-AAACCTTTGCGTGTGGTTGTTTTAATTTTTTTTACGTGCTGCCTGAACATTTTTCCTTTTTGAAAAGCAAGACCTGCCTGTAGCAGCTACAGTTC--AAAGCCACGTGGGCTGCGTAAAGCTCACGCGGACTACATCTCCCAAGGTGCCTCGCGCGCGCGCCGACAGGAAGTGGCTGGAGCATCTCCCGCCTCCACGCCGAGGCGAAGAGGTTCTATCCGGGGCCTTGGCGCTTCTCTTTCCTTTCGCGCCGGTTGCCGCTGCGGAGCGCGGCGGGTCCATGTGCGCTGTGAGCGGCGCTATTCCTGGCCCAGTAGCACCCGAACC
>gene=chr11_9405940-9406284; species=equCab
-----------------------------------------------------------------CATTTTTCCTTTTTG--AAGCAAGACTTGTCCGTAGGAGCGACAGCTC--AGGGCCACGTGGGCTACGTAGTGCACATGCGGACTACATCTCCCAAGGTGCTCCGCTGGCGCGCCGACAGGAAGTGGTCGGAGCATCTCCCGCCTCCACGCCGAGGGGAAGAGGTTCTATCCGGGGCCTTGGCGCTTCTCTTTCCTTTCGCGCCGGTTGCCGCTGCGGAGCGCGGCGGGTCCATGTGCGCAGTGAGCGGCGCTTTTCCTGGCCCAGTAGCACCCGAGCC
>gene=chr11_9405940-9406284; species=gorGor
TGTGGATATAGTATGTG---------------------------------------------------------------------------------------------------------------------------------------------------------------------------------------------------------------------------------------------------------------------------------------------------------------------------------------
>gene=chr11_9405940-9406284; species=panTro
TGTGGATATAGTATGTGAAACCTTTTGTAACTGATTGTTTTACTTTTCTTTTTGTGGAACTTGAACATTTTTCGTTTTTGAATAGAAAGACTTGTCTGTAGGAACTACAGCTCAGACAGCCACGTGGGCGGCGGACTGTGTTTGTGGACTACATCTCCCAAAGTGCTCCGCAGGCGCGCCCACAGGAAGTCGCCGGAGTATCTCCCGCCTCCACGCCGAGGCGAAGAGAT-CTATCCGGGGCTTTG-CGCTTCTCTTTCCTTTCGCGCCGGTTGCCGCTGCGGAGCGCGGCGGGTCCATGTGCGCAGTGAGTGGCGCTATTCCTGGCCCAGTAGCACCCGAGCC
>gene=chr11_9405940-9406284; species=papHam
TATGGATATAGTACGTGAAACCTTTTGTAACTGACTGTTTTACTTTTCTTTTTGTGAAATTGGAACATTTTTCGTTTTTGAATAGCAAGACTTGTCTGTAGGAACGACAGCTTAGGCAGTCACGTGGGCTGCGGACTGTGTTTGTGGACTACATCTCCCAAAGTGCTCCGCAGGCGCGCCCACAGGAAGTCGCCGGAGCATCTCCCGCCTCCACGCCGAGGCGAAGAGGTTCTATCCGGGGCCTTGGAGCTTCTCTTTCCTTTCGCGCCGGTTGCCGCTGCGGAGCGCGGCGGGTCCATGTGCGCAGTGAGTGGCGCTATCCCTGGCCCAGTAGCACCCGAACC
>gene=chr11_9405940-9406284; species=ponAbe
AGTGGATATAGTATGTGAAGCCTTTTGTAATTGATTGTTTTACTTTTCTTTTTGTGGAATTTGAACACTTTTCGTTTTTGAATAGAAAGACTTGTCTGTAGGAACGACAGCTCAGGCAGCCACGTGGGCTGCGGACTGTGTTTGTGGACTACATCTCCCAAAGTGCTCCGCAGGCGCGCCCACAGGAAGTCGCCAGAGCATCTCCCGCCTCCTCGCCGAGGCGAAGAGGTTCTATCCGGGGCCTTGGCGCTTCTCTTTCCTTTCGCGCCGGTTGCCGCTGCGGAGCGCGGCGGGTCCATGTGCGCAGTGAGTGGCGCTATTCCTGGCCCAGTAGCACCCGAGCC
>gene=chr11_9405940-9406284; species=rheMac
TATGGATATAGTACGTGAAACCTTTTGTAACTGATTGTTTTACTTTTCTTTTTGTGGAATTTGAACATTTTTCGTTTTTGAATAGCAAGACTTGTCTGTAGGAACGACAGCTTAGGCAGTCACGTGGGCTGCGGACTGTGTTTGTGGACTACATCTCCCAAAGTGCTCCGCAGGCGCGCCCACAGGAAGTCGCCGGGGCATCTCCCGCCTCCACGCCGAGGCGAAGAAGTTCTATCCGGGGCCTTGGAGCTTCTCTTTCCTTTCGCGCCGGTTGCCGCTGCGGAGCGCGGCGGGTCCATGTGCGCAGTGAGTGGCGCTATCCCTGGCCCAGTAGCACCCGAACC
>gene=chr11_10562657-10563001; species=hg19
GCGGAGCTCACCCCAGGTTCAAGGCATCGCGCACCCTGCGGCAGCGGCTGCGCTGCCTCAGCCCACAGCTCAGACCTGCGGGTGGCCGCGACTCAGGCCGGGACCCGGTCGCACCTCTGTGACGCAAAGCCCCGCCCCCCGCGCGTTGCCGGGAGACGGCGCCCAACCTTCCTCTGCAGCGCCCCTACCGACCCGCGCTCCGCAGCTCCTGAGGGCTTTCGAGCCCAGATGGTCATCTGAGACGAGAGGTGGCGGCGAAGGAGAGTCTCGCCTGTCACGCTCCCGGAGCAGGGGCTTCATGAGGTGGCCATGGAAACAGCCTGGCAGACTCCCATCTCTCCTGG
>gene=chr11_10562657-10563001; species=bosTau
GCAGAGCTCACCCCAGGTTCAAGGCATCGCGCTTCCGGGAGCCGCGG---CACCGCCT----CAGTCTCACAGACCCGCAGGCGGCGGCTGCACGGACCACTACCCGGTCGCACTTCAGTGACGCACAGTCCCGCCTCCAGCGCGTTGCTTGGAGACGGTGCCCAACCTTCT---CCAGAGC-TTCGACTAGCTG-GCTGGGCTTCTTCTGAGGACCTGCGAACCTCGGGGGCCATCCGAGAGGAGAGGGGGCCGTGAGAGGAGGCTTCGCCTGGCAGCTTCCCAAGTCTAAGGCTCCGTGGGGCGGCAGTGGGTGTGGCCTGGCCGACTGCCGCCTCTTCTGG
>gene=chr11_10562657-10563001; species=calJac
GCGGAACTCACCCCAGGTTCAAGGCATCGCGCACCCCGCGGCAGCGGCAGCGCCGCCTCGGCCCACAGCTCAGCCCGGCGGGCGTCGGTGACTCGGCCCGGGACCCGGTCGCACCTCAGTGACGCAAAGCCCCGCCCCCGGCGCGTTGCCTGGAGACGGCGCCCAACTTTCCTCGCCAGCGCCCCTACGGACC--TGCTCCGCAGCTCCTGATGACTTTTGAGCCCAGATGGCCGTCTGAGAGGAGAGGTGGCTGCGAAGGAGCGTTTCGCCTCCCCGGCTCCCGGAGCAGCGGCTTCATGAAGTGGCCTTGGAAACGGACTAGCCGACTCCCATCTCTCCTGG
>gene=chr11_10562657-10563001; species=canFam
GCGCAGCTCACCCCAGGTTCAAGGCATCGCGCTTCCGGCGGCAGCAG---CTCCGCCTCAGCCCACGGCTCAGGCCCGCAggcggcggcggcTCGGCCTGCGCCCGGGGCGCGCCTCAGTGACGCAAGGCCCCGCCCCCAGCGCGTTGCCTGGAAACGGCGCCCAGCCTCT--CCCAGGCGCC----GCTCGGTGTCCCCCGCCTCTGT----------CGACCCCGTGAGGCCAGGTGAGAGGAGAGGGGGCCGCGAGAGG-AGCTTCGCCGGGCGGGCTCCCTAGGCCCG--------------------GCTCCCGCCTGGCCGACTGCCGCCTCCCCTGG
>gene=chr11_10562657-10563001; species=equCab
GCGCAGCTCA-CCCAAGTTCAAGGCATCGCGCTTccggcggccgcgg---cgccgccccagcccgccgcTCAGACCTGCAGGCGGCGGCGGCTCGGTCGGCGCCCCGGTCGCGCGTCGCTGACGCAGAGCCCTGCCCCCAGCGCGTTGCCTGGAGACGGTGC-CACCCTTCCTCCCCAGAGCCTTCGACTCGCTG-GCTCCGCTTCTCG-GGAGACCTTCGAGCCCCCAGGCCCGTGAGAGCGAGGAGGGGGCCGTGAGTGGAGGCCTCGCCTGGC-AGCTCCGGAGGCAGG-------GGCTGCCTGGGGTGGTACAGCCTGGCCGACTGCCGGCT--CCTGG
>gene=chr11_10562657-10563001; species=gorGor
-----------------------------------------------CTGCGCCGCCTCAGTCCACAGCTCAGACCTGCGGGTGGCGGCGACTCAGGCCGGGACCCGGTCGCACCTCTGTGACGCAAAGCCCCGCCCCCCGCGCGTTGCCTGGAGACGGCGCCCAACCTTCCTCTGCAGCGCCCCTACCGACCCGCGCTCCGCAGCTCCTGAGGGCTTTCGAGCCCAGATGGTCATCTGAGACGAGAGGTGGCGGCGAAGGAGAGTCTCGCCTGTCACGCTCCCGGAGCAGGGACTTCATGAGGTGGCCATGGAAACGGCCTGGCAGACTCCCATCTCTCCTGG
>gene=chr11_10562657-10563001; species=panTro
GCGGAGCTCACCCCAGGTTCAAGGCATCGCGCACCCTGCGGCAGCGGCTGCGCCGCCTCAGCCCACAGCTCAGACCTGCGGGTGGCCGCGACTCAGGCCTGGACCCGGTCGCACCTCTGTGACGCAAAGCCCCGCCCCCCGCGCGTTGCCTGGAGACGGCGCCCAACCTTCCTCTGCAGCGCCCCTACCGACCCGCGCTCCGCAGCTCCTGAGGGCTTTCGAGCCCAGATGGTCATCTGAGACGAGAGGTGGCGGCGAAGGAGAGTCTCGCCTGTCACGCTCCCGGAGCAGGGGCTTCATGAGGTGGCCATGGAAACGGCCTGGCGGACTCCCATCTCTCCTGG
>gene=chr11_10562657-10563001; species=papHam
GCGGAGCTCACCCCAGGTTCAAGGCATCGCGCACCCTGCGGCAGCGGCGGCGCCGCCTCGGCCCGCAGCTCAGACCTGCCGGTGGCGGCGACTCAGCCCGGGACTCGGTCGCACCTCTGTGACGCAAAGCCCCGCACCCAGCGCGTTGCCTGGAGACGGCGCCCAACCTTCCTCTCCAGCGCCCTTAGCGACCCGCGCTCTGCATCGCCTGAGGGCTTCCGAGCCCAGATGGCCATCTAAGAGGAGAGGGGGCGGCGAAAGAGAGTCTCGCCTGTCAGGCTCCTGGAGCAGGGGCTTCACGAGGTGGCCTTGGAAACGGCCTGGCCGGCTCCCATCTCTCCTGG
>gene=chr11_10562657-10563001; species=ponAbe
GCGGAGCTCACCCCAGGTTCAAGGCATCGCGCACCCTGCGGCAGCGGCGGCGCCGCCTCAGCCCGCAGCTCAGACCTGCGGGTGGCGGCGACTCAGCCCGGGACCCGGTCGCACCTCTGTGACGCAAAGCCCCGCCCCCCGCGCGTTGCCTGGAGACGGCGCTCAACTTTCCTCTGCAGCGCCCCTACCGACCCGCGCTCCGCAGCTCCTGAGGGCTTTCGAGCCCAGATGGTCATCTGAGACGAGAGGTGGCGGCGAAGGAGAGTCTCGCCTGTCACGCTCCCGGAGCAGGGGCTTCATGAGGTGGCCATGGAAACGGCCTGGCAGACTCCCATCTCTCCTGG
>gene=chr11_10562657-10563001; species=rheMac
GCGGAGCTCACCCCAGGTTCAAGGCATCGCGCACCCTGCGGCAGCGGCGGCGCCGCCTCGGCCCGCAGCTCAGACCTGCCGGTGGCGGCGACTCAGCCCGGGACTCGGTCGCACCTCTGTGACGCAAAGCCCCGCCCCCAGGGCGTTGCCTGGAGACGGCGCCCAACCTTCCTCTCCAGCGCCCTTAGCGACCCGCGCTCTGCAGCTCCTGAGGGCTTCCGAGCCCAGATGGCCATCTGAGAGGAGAAGGCGCGGCGAAAGAGAGTCTCGCCTGTCAGGCTCCTGGAGCAGGGGCTTCACGAGGTGGCCTTGGAAACGGCCTGGCCGGCTCCCATCTCTCCTGG
>gene=chr11_12131834-12132178; species=hg19
GGCCCAGGCCCTCGCCGCTCCCTTGATACCCGCTTACCAACACCGGGGGTTTCATCTCGCAGCGCCACCACGCCCCACTCCCAGCAGCCCTCCCCTGGTCTCCGCCCTGTGCGGGTCAGGGTGGGAGCGCCCGGCCACTCCCTGCGTTCTGGGCCGGGCTACAGCCCACGTGCGCCGGCGGCAGCGGCGGTGACAGCCGGCCCCACGGGGGCGGGGCGGGCTCCGTGCTGTCCTGTCATTGGCCGCGCCGCTGTCGGGGGCGTTCCCCAGCCCGGTCCACCGCGCGGCGCAGAACCGCAGGCGCTCGGCTGGCTAAGCCTGCGCCGGGCCGCCTCGCTCGCTCC
>gene=chr11_12131834-12132178; species=bosTau
AGCCCA-GCCCTTGCCTCTCTCTTGACATTTGGATACCCGCACCAGGGTTTTCATCTAGCAGCACCACCACGCCTTGTCCCCATCGGCCCTCTGCTGGTCTCAGAATTGCACTGATCTCGGTGGGAGCGCCGGGCTGCTCCCTACTCTA-GGGCCGGGCTACAGCCCACGTGCGCCCGCGGCTGCCGCGGTGACAGCTGGCCCAGCGGGGGTGGGGTGGGCTCCGCGCCGCGCCGCCATTGGCCGCC-----GATGGGGGCGTCTCCCGGTCTTGTCCGCCGCAAGGCGCAGAACCGCAGGCGCTCGCCGGGCTAAGCCTGCGCGGGGACGCCTAGCTCGCTCA
>gene=chr11_12131834-12132178; species=calJac
GGCCCA-GCCCTCGCCGCTCCCTTGATACTGGCATACCAACACCGGGGGTTTCATCCCGCAGCGCCACCACGCCCCGCTCCCATCAGCCCTCCGCTGGTCTCCAACCTGCGCGGGTCAGGGTGGGAGCGCCCGGCCCCTCCCTGCGCCCTGGGCTGGGCTACAGCCCACGTGCGCTGGCGGCAGCGGCGGTGACAGCCGGCCCCACGGGGGCGGGGCGGGCT-CGTGCTGCCCTGTCATTGGCCGCGCCGCCGTCGGGGGCGTTCCCCAGCCCGGTCCGCCGCTCCTAGCAGAACCGCAGGCGCTCGGCTGGCTAAGCCTGCGCGGGGCCGCCTCGCTTGCTCC
>gene=chr11_12131834-12132178; species=canFam
GGCCC-------TGCCTCTCCCTCGACGCTGGGACGCGAGCAGCCAGGTTCTCATGCGGCAGCTCCGTGACGccccgcccccttcccgcccccgccggg-------ccgagccgagccggacgcgagcgccccg-agcgccccgagcccggcgcccggccgcggcccacgtgcgccgccggcagccgcggtgacagctggccccccgggg-----gcgggctccgcgccgcagcgccattggccgcg---------gggg--gctgccggcccgggcggccggggcgcACCGA---GCGGGCGCTCGCCGGGCCCAGCCTGCGCC--GCCGCGTCTCCAGCTCC
>gene=chr11_12131834-12132178; species=equCab
GGCCCA-GCCCTTGCCCCTCCCTTGCCACCAGGCCACCAGCA-CCGGGTTTGCATCGCGCAGCACCAGCACGCCCCGCCCCCATCGGCCCTCCGCTGGTCTCACACCTGAGCGGGTCAGGGTGGGAGCACCCCG-CGCTCCCTGTGCTCGGGGACTGGCTACAGCCCACGTGCGCCGGCGGCAGCCGCGGTGACAGCTGGCCCagcgggg-----gcgggcTCCGCGTCGCGCTGCCATTGGCCGCG---------GGGG------------------------------------------------------------------------------------
>gene=chr11_12131834-12132178; species=gorGor
GGCCCAGGCCCTCGCCGCTCCCTTGATACCCGCTTACCAACACCGGGGGTTTCATCTCGCAGCGCCACCACGCCCCACTCCCAGCAGCCCTCCCCTGGTCTCCGACCTGCGCGGGTCAGGGTGGGAGCGCCCGGCCACTCCCTGCGTTCTGGGCCGGGCTACAGCCCACGTGCGCCGGCGGCAGCGGCGGTGACAGCCGGCCCCACGGGGGCGGGGCGGGCTCCGTGCTGTCCTGTCATTGGCCGCGCCGCTGTCGGGGGCGTTCCCCAGCCCGGTCCACCGCGCGGCGCGGAACCGCAGGCGCTCGGCTGGCTAAGCCTGCGCCGGGCCGCCTCGCTCGCTCC
>gene=chr11_12131834-12132178; species=panTro
GGCCCAGGCCCTCGCCGCTCCCTTGATACCCGCTTACCAACACCGGGGGTTTCATCTCGCAGCGCCACCACGCCCCACTCCCAGCAGCCCTCCCCTGGTCTCCGACCTGCGCGGGTCAGGGTGGGAGCGCCCGGCCACTCCCTGCGTTCTGGGCCGGGCTACAGCCCACGTGCGCCGGCGGCAGCGGCGGTGACAGCCGGCCCCACGGGGGCGGGGCGGGCTCCGTGCTGTCCTGTCATTGGCCGCGCCGCTGTCGGGGGCGTTCCCCAGCCCGGTCCACCGCGCGGCGCAGAACCGCAGGCGCTCGGCTGGCTAAGCCTGCGCCGGGCCGCCTCGCTCGCTCC
>gene=chr11_12131834-12132178; species=papHam
GGCCCAGGCCCTCGCCGCTCCCTTGATACCCGCATACCAACACCCGGGGTTTCATCTCGCAGCGCTACCACGCCCCGCTCCCAGCAGCCCTTCCCTGGTCTCCGACCTGCGCGGGTCAGGGTGCGAGCGCCCGGCCACTCCCTGCGTTCTGGGCCGGGCTACAGCCCACGTGCGCCGGCGGCAGCGGCGGTGACAGCCGGCCCCACGGGGGCGGGGCGCGCTCCCTGCTGTCCTGTCATTGGCCGCGCCGCTGTCGGGGGCGTTCCCCAGCCCGGTCCACCGCGCGGCGCAGAACCGCAGGCGCTCGGCTGGCTAAGCCTGCGCGGGGCCGCCTCGCTTGCTCC
>gene=chr11_12131834-12132178; species=ponAbe
GGCCCAGGCCCTCGCCGCTCCCTTGATACCCGCTTACCAACACCGGGGGTTTCATCTCGCAGCGCCACCACGCCCCACTCCCAGCAGCTCTCCCCTGGTCTCCGACCTGCGCGGGTCAGGGTGGGAGCGCCCGGCCACTCCCTGCGTTCTGGGCCGGGCTACAGCCCACGTGCGCCGGCGGCAGCGGCGGTGACAGCCGGCCCCACGGGGGCGGGACGGGCTCCGTGCTGTCCTGTCATTGGCCGCGCCGCTGTCGGGGGCGTTCCCCAGCCCGGTCCACCGCGCGGCGCAGAACCGCAGGCGCTCGGCTGGCTAAGCCTGCGCGGGGCCGCCTCGCTTGCTCC
>gene=chr11_12131834-12132178; species=rheMac
GGCCCAGGCTCTCGCCGCTCCCTTGATACCCGCATACCAACACCCGGGGTTTCATCTCGCAGCGCTACCACGCCTCGCTCCCAGCAGCCCTCCCCTGGTCTCCGACCTGCGCGGGTCAGGGTGGGAGCGCCCGGCCACTCCCTGCGTTCTGGGCCGGGCTACAGCCCACGTgcgccggcggccgcggcggtgacagccggccccacgggggcggggcgcgcTCCGTGCTGTCCTGTCATTGGCCGCGCCGCTGTCGGGGGCGTTCCCCAGCCCGGTCCACCGCGCGGCGCAGAACCGCAGGCGCTCGGCTGGCTAAGCCTGCGCGGGGCCGCCTCGCTTGCTCC
>gene=chr11_12702035-12702379; species=hg19
GCCCGCCCGAGCCTGTTGAGAAAAGCGCATTGTCTGCTTGCAGCTCTAGCTGGGAGCCTGCCTGGCTCGCCCTCCCCCACTGGGCAGCTCCATTTCTGAAGTTGACATCTGGTTTTCTCTCTGTTCACCTGATCTATCCCCGTACACGTGCTCACATGCAGACTGCATGCATGCATTCTGCAGGTAACAGGGATTTGTGACATTAAGTGTGTGTGTGTTTCAAATCCCTACTGGGATAGGGGGAGGAACAAAGCTAATGGCACAAAATAAAATGTAAACACAGTAGCTGCCCCACATGCCGCCGCTGCTGGGTTTCTGTCTGATGGTGCTTTCTGGGTAGGCGT
>gene=chr11_12702035-12702379; species=bosTau
GCCCGCCCGAGTGTTTGGAGAAAAGCGCATTGTCTGCTTGCAGCTCTAGCTAGGAGCTGGCCTGGCTCGCCCTCCCCCATCAGGCAGCTCCGTTTCTGAAGTTGACATCTGGTTTTCTCTCTGTTCACCTGATATATACCCACACACGCGCACACATGCAGTGTGCACACATGTGTCCTGCAGGTAACTCGGATCTCTGACATTGAATGTGTGTGTGTTTCAAGTCACTCCTGGGATAGGGAGAGGCACATAGCTAATAGCGCAAAATAAAATGTAAACACAGTAGCCGCCCCACATGCCGCTGCTGCTGGGTTTCTGTCCGACGGTGCTTTCTGGGTAGGCGT
>gene=chr11_12702035-12702379; species=calJac
GCCCGCCCAAGCCTGTTGAGAAAAGCGTATTGTCTGCTTGCAGCTCTAGCTGGGAGCCTGCCTGCCTCGCCCTCCCCCACCAGGCAGCTCCATTTCTGAAGTTGACATCTGGTTTTCTCTCTGTTCACCTGATCTATCCCCATACACGCGCTCACATGCGGTGTGCATGCATGCATTCTGCAGGTAACAGGGATTTGTGACATTAAGTATGTGTGTGTTTCAAATCCCTACTGGGATAGGGGGAGGCACAGAGTTAATGGCACAAAATAAAATGTAAACACAGTAGCTGCCCCACATGCCGCCGCTGCTGGGTTTCTGTCCGATGGTGCTTTCTGGGTAGGCGT
>gene=chr11_12702035-12702379; species=canFam
GCCCGCCCGAGTGTTTTGAGAAAAGCGCATTGTCTGCTTGCAGCTCTCGCTGGGAGCCCGCCTGGCTCGCCCTCCCCCACCAGGCAGCTCCGTTCCCGGGGCTGACATCTGGTTT--GCTCTCTTCACCTGATGTATACCTacacacacacacacgcaTCGCGGGCGTGCGTGTGTCCTGTAGGTAACGCATATTTTTGATGTCGAATGTGTGTGTGTTGCAGGCCCTCCTGGGATGTGGGGGAGGCACGAGGCTAATAGCGCAGAATAAAATGTAAACACAGCAGCCGCCCCACATGCCGCTGCTGCTGGGTTTCTGTCCGACGGTGCTCTCCGGGTAGGCGT
>gene=chr11_12702035-12702379; species=equCab
GCCCGCCCGAGTGCTTTGAGAAGAGCGCATTGTCTGCTC-CCGCGCTCGCTGGGAGCCTGCCTGGCTCGCCCTCCCCCTCCAGGCAGCTCCATTTCTGAAGTTGACATCTGGTTTTCTCTCTGTTCACCTGATGTCTCCTCACACACGCGCACACATGCAGTGTACACGCGTGTATCCTGCAGGTAACGCGTATTTTTGACGTTGAATGTGCGTGTGTTTCAAGTCCCTGCTGGGATAGAGGGAGGCACAAAGCTAATGGCACAAAATAAAAGGTAAACACAGTCGCCGCCCCACATGCCGCCGCTGCTGGGTTTCTGTCCGATGCTGCTTTCTGGGTAGGCGT
>gene=chr11_12702035-12702379; species=gorGor
GCCCGCCCGAGCCTGTTGAGAAAAGCGCATTGTCTGCTTGCAGCTCTAGCTGGGAGCCTGCCTGGCTCGCCCTCCCCCACTGGGCAGCTCCATTTCTGAAGTTGACATCTGGTTTTCTCTCTGTTCACCTGATCTATCCCCGTACACGTGCTCACATGCAGACTGCATGCATGCATTCTGCAGGTAACAGGGATTTGTGACATTAAGTGTGTGTGTGTTTCAAATCCCTACTGGGATAGGGGGAGGAACAAAGCTAATGGCACAAAATAAAATGTAAACACAGTAGCTGCCCCACATGCCGCCGCTGCTGGGTTTCTGTCTGATGGTGCTTTCTGGGTAGGCGT
>gene=chr11_12702035-12702379; species=panTro
GCCCGCCCGAGCCTGTTGAGAAAAGCGCATTGTCTGCTTGCAGCTCTAGCTGGGAGCCTGCCTGGCTCGCCCTCCCCCACTGGGCAGCTCCATTTCTGAAGTTGACATCTGGTTTTCTCTCTGTTCACATGATCTATCCCCGTACACGTGCTCACATGCAGACTGCATGCATGCATTCTGCAGGTAACAGGGATTTGTGACATTAAGTGTGTGTGTGTTTCAAATCCCTACTGGGATAGGGGGAGGAACAAAGCTAATGGCACAAAATAAAATGTAAACACAGTAGCTGCCCCACATGCCGCCGCTGCTGGGTTTCTGTCTGATGGTGCTTTCTGGGTAGGCGT
>gene=chr11_12702035-12702379; species=papHam
GCCCGCCCGAGCCTGTTGAGAAAAGCGCATTGTCTGCTTGCAGCTCTAGCTGGGAGCCTGCCTGGCTCGCCCTTCCCCACCGGGCAGCTCCATTTCTGAAGTTGACATCTGGTTTTCTCTCTGTTCACCTGATCTGTCCCCGTACACGCGCTCACATGCAGTGTGCACGCATGCATTCTGCAGGTAACAGGGATTTGTGACATTAAGTATGTGTGTCTTTCAAATCCCTACTGGGATAGGGGGAGGAACAAAGCTAATGGCACAAAATAAAATGTAAACACAGTAGCTGCCCCACATGCCGCCGCTGCTGGGTTTCTGTCCGATGGTGCTTTCTGGGTAGGCGT
>gene=chr11_12702035-12702379; species=ponAbe
GCCCGCCCGAGCTTGTTGAGAAAAGCGCATTGTCTGCTTGCAGCTCTAGCTGGGAGACTGCCTGGCTCGCCCTCCCCCACTGGGCAGCTCCATTTCTGAAGTTGACATCTGGTTTTCTCTCTGTTCACCTGATCTATCCCCGTACACGTGCTTACATGCAGTGTGCATGCATGCATTCTGCAGGTAACAGGGATTTGTGACATTAA--GTGTGTGTGTTTCAAATCCCTACTGGGATAGGGGGAGGAACAAAGCTAATGGCACAAAATAAAATGTAAACACAGTAGCTGCCCCACATGCCGCCGCTGCTGGGTTTCTGTCCGATGGTGCTTTCTGGGTAGGCGT
>gene=chr11_12702035-12702379; species=rheMac
GCCCGCCCGAGCCTGTTGAGAAAAGCGCATTGTCTGCTTGCAGCTCTAGCTGGGAGCCTGCCTGGCTCGCCCTTCCCCACCGGGCAGCTCCATTTCTGAAGTTGACATCTGGTTTTCTCTCTGTTCACCTGATCTGTCCCCGTACACGCGCTCACATGCAGTGTGCACGCATGCATTCTGCAGGTAACAGGGATTTGTGACATTAAGTATGTGTGTCTTTCAAATCCCTACTGGGATAGGGGGAGGAACAAAGCTAATGGCACAAAATAAAATGTAAACACAGTAGCTGCCCCACATGCCGCCGCTGCTGGGTTTCTGTCCGATGGTGCTTTCTGGGTAGGCGT
>gene=chr11_13484670-13485014; species=hg19
ACAAGATTGGGGCAAAGGCCGGGGCCAGTGACACCTCCACTTCCTCCTCAGCCAGATCCCTCCGGAGGTGGCTGTGGAGGAAGCCACTGAGGCGGCTGCGCGTAGCGGAGCCGCCCCGGCAGGTTGCAGGCCGGCTCCTCAGCCTCTTACCGCGAGAGCTCACAATGCGAAGAGGCGAGGCCAGCAGCGTTCTCGCGAGAACGGTGCTCTCCGCCCAGGGGTGGGCGGGGCACCGAAGGAGAAGGCAGTTGAGGGCGCGGCGGCCACGGGTGGGATCTCAGGCGCGTGGAGAGGAAGGCGCCGCGCGACCTCTCCTCACAGACATCAGCTCGGGTCAACCGCGG
>gene=chr11_13484670-13485014; species=bosTau
----------GGCACAGGCCAGGGCCAGCGACACCTCCGCTTCCTCCCCAACCAGATCCCTCCAGAGGTGTCTGTGGCTGCGGCCGCTCGAGCGGCTGCGGCTACTAAAGCCGCCCCAGCAGGTTACAGGCCGGCTC-CAGGCTGCTTCTCGCGAGATCCCTCAGATGGAATAGGCGAGATTAGCTGAGTCGTCGCGAGAATGGACCTCACCGCCCAGTAGTGGGCGGGGCGCAGAGGGTGCCCGCGGTTGAGGGAGTGGCAGCCTGGGGTGGGCGCTCAGGTGAACAAAATGGGAAGCGCTT--------GTGTCCACAGACGTCAGCTCAGATCTACTGCGA
>gene=chr11_13484670-13485014; species=calJac
AGAGAACTGGAGCAAAATCCGAGGCCGGTGACACCTCCAC-TCCTCCTCAGCCAGATCCCTGTGGAGGTGGCTGTGGAGGCGGCCACTGAGGCAGCTGCGAGTATCAGAGCCGCACCGGCAGGTTGCAGGCCGGCTCCTC-GCCTCTTCTCGCGAGAGCTC----TCCGAAGAGGCGAGGCCAGCCACTTTCTCGCGAGAACGGTGCTCTCCGCCCAGGGATGGGCGGGGCACCGAGGGAGAAGGCAGTTGAGGGCGCGGCGGACTCCGGTGGGCTCTCAGGCTCGCGGAGACTAAGGCGCCGCGCGACCTCTCCTCACAGTCAGTAGCTCGG---AATC---A
>gene=chr11_13484670-13485014; species=canFam
CGAGGCCCGAGGCGAAGGCGGCGG-CCGGGACACCCCCGCTCCCCTCTCGACCGGACCCCTCGGGAGGCGCGTGTGGT-GCGGCCGCTCCGGCGGCGGCGGCCAGCAGAGCCGCCCGGGCAGGTTACAGGCCGGCTCCGAAGCCTCTTCTCGCGAGAGCCCGGAGGCCGAGGAGGCGAGGCCCGCCGAGCTCTCGCGAGAATGGCGCTCCACGCCCgggagtgggcggggcgccgagggtgggcgtgggcgtgggcgtgggc-------gtgggcgtcgtggcgggcggggcgcggcgggccg--------g-ggTCGCCGAGGGTCCGCCCGGGCGAACGCGA
>gene=chr11_13484670-13485014; species=equCab
TGAGGGCCTAGGCAAAGGCCGGGGCCAGCGACACCTCTGC-CTCTCCTCAACTGGATCCCTCCGGAGGTGTCTGTGGTGGCGGCCACTCGGGCGGCTGCGGCCACCAGAGCCGCCCCGGCAGGTTGCAGGCCGGCTCCTAAGCCTCTTCTCGCGAGAGCCCTCAGTCCTAAGAGGC------------GTTCTCGCGAGAATGGTGCTCACCGCCCAGAAGTGGGCGGGGCGCCGAGTGCGAGGGCCGTTGAGGGAGCGGCACCCTGAGGTGGGCGTTCAGGTGCTCTGAGGGGAGGGCGCCG--------G-CCTCGCGTACGTCAGCCCGGGTCCAGAGCGA
>gene=chr11_13484670-13485014; species=gorGor
AGAAGACTGGGGCAAAGGCCGAGGCCAGTGACACCTCCACTTCCTCCTCAGCCAGAGCCCTCCGGAGGTGGCTGTGGAGGAGGCCACTGAGACGGCTGCGCGTAGCGGAGCCGCCCCGGCAGGTTGCAGGCCGGCTCCTCAGCCTCTTACCGCGAGATCTCACAATGCGAAGAGGCGAGGCCAGCAGCGTTCTCGCGAGAACGGTGCTCTCCGCCCAGGGGTGGGCGGGGCACCGAAGAAGAAGGCAGTTGAGGGCGCGGCGGCCACGGGTGGGATCTCAGGCGCGTGGAGAGGAAGGCGCCGCGCGACCTCTCCTCACAGACATCAGCTCGGGTCAACCGCGA
>gene=chr11_13484670-13485014; species=panTro
AGAAGATTGGGGCAAAGGCCGGGGCCAGTGACACCTCCACTTCCTCCTCAGCCAGAACCCTCCGGAGGTGGCTGTGGAGGAAGCCACTGAGGCGGCTGCGCGTAGCGGAGCCGCCCCGGCAGGTTGCAGGCTGGCTCCTCAGCCTCTTACCGCGAGAGCTCACAATACGAAGACGCCGGGCCAGCAGCGTTCTCGCGAGAACGGTGCTCTCCACCCAGGGGTGGGCGGGGCACCGAAGGAGAAGGCAGTTGAGGGCGCGGCGGCCACGGGTGGGATCTCAGGCGCGTGGAGAGGAAGGCGCCGCGCGACCTCTCCTCACAGACTTCAGCTCGGGACAACCGCGG
>gene=chr11_13484670-13485014; species=papHam
AGAAGATTGGGGCAAAGGCCGAGGCCAGTGACACCGCCACTTCCTCCTCAGCCAGATCCCTCCAGAGGTGGCTGTGGAGGCTGCCACTGAGGCGGCTGCGCGTAGCAGAGCCGCCCTGGCAGGTTGCAGGCCGGTTCCTCAGCCTCTTCTCGCGAGAGCGCGCAATCCGAAGAGGCGAGGCCAGCCGCGTTCTCGCGAGAACGGTGCTCTCCGCCCAGGAGTGGGCGGGGTACCGAGGGACAAGGCAGTTGAGGGAGTGGCGGCCTCCGGTGGGATCTCAGGCGCGCGGAGAGGAAGGCGCAGCGCGACCTCTCCTCACAGACATCAGCGTGGGTCAACCGCGA
>gene=chr11_13484670-13485014; species=ponAbe
AGAAGATTGGGGCAAAGGCCGAGGCCAGTGACACCTCCACTTCCTCCTCAGCCAGATCCCTCCGGAGGTGGCTGTGGAGGAGGCCACTGAGGCGGCTGCGCGTAGCAGAGCCGCCCCGGCAGGTTGCAGGCCGGCTCCTCAGCCTCTTACCGCGAGAGCTCACAATGCGAAGAGGCGAGGCCAGCAGCGTTCTCGCGAGAACGGTGCTCTCCGCCCAGGGATGGGCGGGGCAACGAAGGAGAAGGCAGTTGAGGACGCGGCGGCCGCGGGTGGGTTCTCTGGCGCGTAGAGAGGAAGGCG-CGCGCGACCTCTCCTCACAGACATCAGCTCGGGTCAACCGCGA
>gene=chr11_13484670-13485014; species=rheMac
AGAAGATTGGGGCAAAGGCCGAGGCCAGTGACACCGCCACTTCCTCCTCAGCCAGATCCCTCCAGAGGTGGCTGTGGAAGCTGCCACTGAGGCGGCTGCGCGTAGCAGAGCCGCCCTGGCAGGTTGCAGGCCGGTTCCTCAGCCTCTTCTCGCGAGAGCGCGCAATCCGAAGAGGCGAGGCCAGCCGCGTTCTCGCGAGAACTGTGCTCTCCGCCCAGGAGTGGGCGGGGTACCGAGGGACAAGGCTGTTGAGGGAGTGGCGGCCTCCGGTGGGATCTCAGGCGCGCGGAGAGGAAGGCGCAGCGCGACCTCTCCTCACAGACATCAGCGTGGGTCAACCGCGA
>gene=chr11_14408434-14408778; species=hg19
AATTCCTCACAATGCTTTCAGCTCAGCCCTCTCCACAGCAATCTGTTCTCCCCCTTCATTCAACAAACCCAACAGATAATATAGGACATTGTATCATGTTGTTAGCAAGTACCAGCTCCTCTCCCTCGCTGGGAATGTAAGAGACAGAGGCTCTAGGCCACATGCTCACAGCATCAGCTGTGTTTCCATGACGACAAGCCCGGCACAACTAGATATTTCAGCAGAGAGGAGCTGTGACACCCAGCTCTCCGCAGAATGTAGCTGACTAGCTATTGTTATCTTCCTTGCACTGACCTAAGGACTAAAGCAGGCTGGATGTGGCTCTGAGGGGTGGGGAAGTTTGT
>gene=chr11_14408434-14408778; species=bosTau
AATTCCTCACAGCCCCCTGAATTCAGCTCTCTCCACAGCAATCT-------------ATTCAATAAG-ACAACAGATAATATAAGATATTG--TCACGTTGTTCTCAAGTACCAGCTCCCCTCCCTCACTGGGAATGTAAGAGACAGAGGCTCTAGGCCATATGCTCACATCATCAGCTGTGTTTCCATGACAACCAGTCCAGCATAACTAGACGTTTCAGCAGAGATGAGCTGTGACACCCAGCTCCCCACAGAATGTAGCTGAGTAGCTATTATTATATTCCTTGCAGTGATCTAAGGGCTAAAGCAGGCTAGATATGGCTCTGACGGGTGGGGAAGTTTGT
>gene=chr11_14408434-14408778; species=calJac
AATTTCTCATAACACTTCCAGCTCAGCTCTCTCCACAGGGATCTATTCTCCCCCTTCATTCAACAAGCCCAACAGATAATATAGGACATTG--TCATGTT---AGCAAGTACCAGCTCCTCTCCATTGCTGGGAATGTAAGAGACAGAGCCTCTACACCATATGCTCTCAGCATCAGCTGTGTTTCCATGACGACAAGCCCAGCATAGCTAGATGTTTCAGCAGAGAGGAGCTGTGACACCCAGCTCTCCGCAGAATGTAGCTGCGTAGCTATTGTTATCTTCCTTGCACTGACCTAAGGACTAAAGCAGGCTGGATGTGGCTCTGAGGGGTGGGGGAGTTTGT
>gene=chr11_14408434-14408778; species=canFam
AATTCTTCACAGCACCCCCAATTCAGCTCTCTCCACAGCAATCTATTCTTCCCCTTCGTTCAACAGGCACAGCAGATAATATAGGACATTG--TTGCGTCGTTCTCAAGTACCAGC-CCCCTCCCTCGCTGGGAATGTAAGAGACAGAGGCTCTAGGCCATATGCTCACATCATCAGCTGTGTTTCCATGACGACGAGCCCAGCATAACTAGATGTTTCAGCAGCGATGAGCTGAGACACCCAGCTCTGCACAGG--GTGGCTGACTAGCTATTATTATATTCCTTACACTGACCTCAGGGCTAAAGCAGGCTAGATATGGCTCTGAGGGGTGGGGAAGTTTTT
>gene=chr11_14408434-14408778; species=equCab
AATTCCTCACAGCACCCCCAATTCAGCTCTCTCCACAGCAATCTATTCTCCCCCTTCATTCAACAAGCACAACAGATACTATAGGACATTG--TCGCGTTGTTCTCAAGTACCAGCTCCCCTCCCTCACTGGGAATGTAAGAGACAGAGACTCTAGGCCATATGCTCACATCATCAGCTGTGTTTCCATGACAACCAGCCCAGCATAACTAGATGTTTCAGCAGGGATGAGCTGTGACACCCAGCTCTCCACAGAATCTAGCTGACTAGCTATGATTATATTCCTTGCATTGACCTAAGGGCTAAAGCAGGATGGATATGGCTCT-AGGAGCGGGGAAGTCTGT
>gene=chr11_14408434-14408778; species=gorGor
AATTCCTCACAACGCTTTCAGCTCAGCCCTCTCCACAGCGATCTGTTCTCCCCCTTCATTCAACAAACCCAACAGATAATATAGGACATTGTATCATGTTGTTAGCAAGTACCAGCTCCTCTCCCTCGCTGGGAATGTAAGAGACAGAGGCTCTAGGCCATATGCTCACAGCATCAGCTGTGTTTCCATGACGACAAGCCCGGCACAACTAGATATTTCAGCAGAGAGGAGCTGTGACACCCAGCTCTCCGCAGAATGTAGCTGACTAGCTATTGTTATCTTCCTTGCACTGAACTAAGGACTAAAGCAGGCTGGATGTGGCTCTGAGGGGTGGGGAAGTTTGT
>gene=chr11_14408434-14408778; species=panTro
AATTCCTCACAATGCTTTCAGCTCAGCCCTCTCCACAGCGATCTGTTCTCCCCCTTCATTCAACAAACCCAACAGATAATATAGGACATTGTATCATGTTGTTAGCAAGTACCAGCTCCTCTCCCTCGCTGGGAATGTAAGAGACAGAGGCTCTAGGCCATATGCTCACAGCATCAGCTGTGTTTCCATGACGACAAGCCCGGCACAACTAGATATTTCAGCAGAGAGGAGCTGTGACACCCAGCTCTCCACAGAATGTAGCTGACTAGCTATTGTTATCTTCCTTGCACTGACCTAAGGACTAAAGCAGGCTGGATGTGGCTCTGAGGGGTGGGGAAGTTTGT
>gene=chr11_14408434-14408778; species=papHam
AATTCATTACAACACTTTCAGCTCAGCCCCCTCCACAGCGATCTATTCTCCCCCTTCATTCAACAAACCCAACAGACAATATAGGACATTG--TCATGTTGTAAGCAAGTACCAGCTCCTCTCCCTCGCTGGGAATGGAAGAGACAGAGGCTCTAGGCCATATGCTCACAGCATCAGCTGTGTTTCCATGACGACAAGCCCAGCACAACTAGATGTTTCAGCAGACATGAGCTGTGACACCCTGCTCTCCGCAGAATGTAGCTGACTAGCTATTGTTAT-TTCCTTGCACTTATCTAAGCACTAAAGCAGGCTGGATGTGGCTCTGAGGGGTGGGGAAGTTTGT
>gene=chr11_14408434-14408778; species=ponAbe
AATTCCTCACAACACTTTCAGCTCAGCCCTCTCCACAGCGATCTGTTCTCCCCCTTCATTCAACAAACCCAACAGATAATATAGGACATTGTATCATGTTGTTAGCAAGTACCAGCTCCTCTCCCTCGCTGGGAATGTAAGAGACAGAGGCTCTAGGCCATATGCTCACAGCATCAGCTGTGTTTCCATGACGACAAGCCCGGCACAACTAGATATTTCAGCAGAGAGGAGCTGTGACATCCAGCTCTCCGCAGAATGTAGCTGACTAGCTATTGTTATCTTCCTTGCACTGACCTAAGGACTAAAGCAGGCTGGATGTGGCTCTGACGGGCAGGGAAGTTTGT
>gene=chr11_14408434-14408778; species=rheMac
AATTCATTACAACACTTTCAGCTCAGCCCCCTCCACAGCGATCTATTCTCCCCCTTCATTCAACAAACCCAACAGACAATATAGGACATTG--TCATGTTGTAAGCAAGTACCAGCTCCTCTCCCTCGCTGGGAATGGAAGAGACAGAGGCTCTAGGCCATATGCTCACAGCATCAGCTGTGTTTCCATGACGACAAGCCCAGCACAACTAGATGTTTCAGCAGACAGGAGCTGTGACACCCCGCTCTCCGCAGAATGTAGCTGACTAGCTATTGTTAT-TTCCTTGCACTTATCTAAGCACTAAAGCAGGCTGGATGTGGCTCTGAGGGGCGGGGAAGTTTGT
>gene=chr11_16947148-16947492; species=hg19
GCTCCATGCGACTGCTTCGCGAGCCCGGGCGGGCCACCGGTCAGCGGCGCTGGGCTACGGAGCGCGCCGGGGCCTCAGCTCGCCCGCGGCGCATCGCGCGCCCTCCTCCTCCTCGCCGGGGCCTTTCCGAGGAGCCCACACCCACTTGACATCAGCACCGATCAAAGCACGTGGCGCAGCGCCAGACAGCGGACCCCAGCGGTCCAGAGCGCGCCCCAGGTGCTGCCGTTCGGCCAGGACGGCGCGTCCGAGCCCAGCACATTCCTTTCCTCGTAGAGGATGCTGCAAGTGGGAGGGGTAGAGAGGCTGAGGAGGGGGAGGGAAAAGGGCGGAGGGGCAGGACC
>gene=chr11_16947148-16947492; species=bosTau
gcTCCATGAGCCCGGTCCGCGAGCCAGGGACGGTCACTGGTCAGCGGCGCTGAGGGGCAGAGCGCGCTGGGCCCTCAGCGCGCCCGCGGCGCATCTCGCGCCCTCCTCGTCCTCGGCC-GACTTTCCCTGAGAGCCCACACCCACTTGACATCAGCGCCGATTAAAGCACGTGGCGCAGCGCCAGACGGCGGACCCCGGAGGTCCAGAGCGCGCCCCGGGTGCCGCCGCTCGGCCAGGACCGCGCGTCCGAGCGCGGCACATTCCTCTCCTTGCAGAGGATGCTGCAAGCGGGAGTGGCTGGGAGGCGGAGGAGGGGGAGGGAAACCGGCGGAGGGGCAGGACC
>gene=chr11_16947148-16947492; species=calJac
GCTCCATGCGACTGCTCCGCTAGCCCGGGCGGGCCACCGGTCAGCGGCGCTGGGCTACGGAGTGCGCCGGGGCCTCAGCTCGCCCGCGGCGCATCGCGCGCCCTCCTCGTCCTCGCCGGGGCCTTTCCGAGGAGCCCACACCCACTTGACATCAGCACCGACCAAAGCACGTGGCGCAGCGCCAGACGGTAGACCCTGGCGGTCCAGAGCGCGCCCCAGGTGCTGCCGCTCGGCCAGGACTGCGCGTCCGAGCGCAGCACATTCCTTTCCTCGCAGAGGATGCTGCAAGTGGGAGGGGTAGGGAGACTGAGGAGGGGGAGGGAAACCGGCAGAGGGGCAGGACC
>gene=chr11_16947148-16947492; species=canFam
gcTCCATGCGCCCGCTCCTCCAGCCGGGGCCGGCCACCGGTCAGCA------------------------------------------GCGCATCGCGCGCCCTCCTCGTCCTCGCCTGGGCCTTCCCCGAGCGCCCAAACCCACTTGACATCAGCGCGGATCCAGGCACGTGGCGCAGCGCCAGACGGCGGACCCCGGCGGTCCCGAGCGCGCCCCGAGTGCCGCTGCGCCGCCAGGACCGCGCGTCCGAGCGCAGCACA-TCCCCTCCTTGCAGAGGATGCTGCAAGCGCGAGCGGGAGGGAGACGGAGGCGGGGGAGGGAAAGCGGCGGA-GGGCAGGACC
>gene=chr11_16947148-16947492; species=equCab
GCTCCATGCGCCC-------------GGGCCGGCCACCGGTCAGCAGCGCTGGGCGGTGAAGCGCGCTGTGGCCTCAGCGCGCCCGCGGCGCATCGCGCGCCCTCCTCGTCCTCGCCTGGGCCTTCCCTGAGAGCCCACACCCACTTGACATCAGCGCAGATCAAAGCACGTGGCGCAGCGCCAGACGGCGGACCCCGGCGGTCCAGAGCGCGCCCCGGGTGCCGCCGCTCGGCCAGGACAGCGCGTCCCAGCGCGGCACATCCCTCTCCTTGCAGAGGATGCTGCAAGCAGGAGCGGTAGGGAGACCAAGGAGGGGGAAGGAAACCGGCGGA-GGGCAGGACC
>gene=chr11_16947148-16947492; species=gorGor
GCTCCATGCGACTGCTTCGCGAGTCCGGTCGGGCCACCGGTCAGCGGCGCTGGGCTACGGAGCGCGCCGGGGCCTCAGCTCGCCCGCGGCGCATCGCGCGCCTTCCTCCTCCTCGCCGGGGCCTTTCCGAGGAGCCCACACCCACTTGACATCAGCACCGACCAAAGCACGTGGCGCAGCGCCAGACGGCGGACCCCAGCGGTCCAGAGCGTGCCCCAGGTGCTGCCGTTCGGCCGGGACGGCGCGTCCGAGCCCAGCACATTCCTTTCCTCGTAGAGGATGCTGCAAGTGGGAGGGGTAGAGAGGCTGAGGAGGGGGAGGGAAACGGGCGGAGGGGCAGGACC
>gene=chr11_16947148-16947492; species=panTro
GCTCCATGCGACTGCTTCGCGAGCCCGGGCGGGCCACCGGTCAGCGGCTCTGGGCTACGGAGCGCGCCGGGGCCTCAGCTCGCCCGCGGCGCATCGCGCGCCCTCCTCCTCCTCGCCGGGGCCTTTCCGAGGAGCCCACACCCACTTGACATCAGCACCGACCAAAGCACGTGGCGCAGCGCCAGACGGCGGACCCCAGCGGTCCAGAGCGCGCCCCAGGTGCTGCCGTTCGGCCGGGACGGCGCGTCCGAGCCCAGCACATTCCTTTCCTCGTAGAGGATGCTGCAAGTGGGAGGGGTAGAGAGGCTGAGGAGGGGGAGGGAAATGGGCGGAGGGGCAGGACC
>gene=chr11_16947148-16947492; species=papHam
GCTCCATGCGACTGCTCCGCGAGCCCGGGCGGGCCACCGGTCAGCGGCGCTGGACTACGGAGGGCGCCGGGGCCTCAGCTCGCCCGCGGCGCATGGCGCGCCCTCCTCGTCCTCGCCGGGGCCTTTCCCAGGAGCCCACACCCACTTGACATCAGCACCGACCAAAGCACGTGGCGCAGCGCCAGACGGCGGACCCCGGCGATCCAGAGCGCGCCCCAGGTGCTGCCGCTAGACCAGGACGGCGCGTCCGAGCGCTGCACATTCCTTTCCTCGCAGAGGATGCTGCAAGTGGGAGGAGTAGCGAGACTGAGGAGGGGGAGGAAAACGGGCGAAGGGGCAGGACC
>gene=chr11_16947148-16947492; species=ponAbe
GCTCCATGCGACTGCTTCGCGAGCCCGGGCGGGCCACCGGTCAGCGGCGCTGGGCTACGGAGCGCGCTGGGGCCTCAGCTCGCCCGCGGCGCATCGCGCGCCCTCCTCGTCTTCGCCGGGGCCTTTCCGAGGAGCCCACACCCACTTGACATCAGCACCGACCAAAGCACGTGGCGCAGCGCCAGACGGCGGACCCCAGC------------GCCCCAGGTGCTGCCGTTCGGCCAGGACGGCGCGTCCGAGCCCAGCACATTCCTTTCCTCGTAGAGGATGCTGCAAGTGGGACGGGAAGGGAGACTGAGGAGGGGGAGGGAAACGGGCGGAGGGGCAGGACC
>gene=chr11_16947148-16947492; species=rheMac
GCTCCATGCGACTGCTCCGCGAGCCCGGGCGGGCCACCGGTCAGCGGCGCTGGACTACGGAGGGCGCCGGGGCCTCAGCTCGCCCGCGGCGCATGGCGCGCCCTCCTCGTCCTCGCCGGGGCCTTTCCGGGGAGCCCACACCCACTTGACATCAGCACCGACCAAAGCACGTGGCGCAGCGCCAGACGGCGGACCCCAGCGATCCAGAGCGCGCCCCAGGTGCTGCCGCTAGACCAGGACGGCGCGTCCGAGCGCAGCACATTCCTTTCCTCGCAGAGGATGCTGCAAGTGGGAGGAGTAGGGAGACTGAGGAGGGGGAGGAAAACGGGCGGAGGGGCAGGACC
>gene=chr11_18857996-18858340; species=hg19
CTTGTTTTTATCTTACACATTGTTGCTGTATGCACTCCATTCTTCAGATCAATTGTGAAGTACTTCTCCTACGCAGTGGGCCTGAGTATACGCAGTGCCATTAGCACTGACTGCTGCTGTCCAGTCCTGTGCCCCAGGCAGGCACTGCTGCCATGTCTGAGACACATGTAAGCTGTCATGGGCCCTGTCCCTGGTGCTGAGCATCCTGGAAGGACAACCCTGTGGCTTACAGTTTAGGGTCTTTAAAGACAGACTATATCAGGCTTTTGATTTCATCTCTGCCATCTGAGTGGTCTTTCTGTTTGTGGTTCTCACTAGGGCCAGTCTGACTCTGCTGGTCAGTG
>gene=chr11_18857996-18858340; species=bosTau
CTCAT------CGCCTGCTGCAGCGCCAGCTCCACCCCAGCTTTTTCACCT-CTGTGATGACCTTCGCCTACCTGGCGGGCCTGAGCTTGCTCAGCGCCATTAGCACCGAGCGCTGTGTGTCCGTCCTGTGCCCCG-TCTGGTACCGCTGCCACGCCCCACACACTTATCAGCCATCGTGGGCCCTGGCCCTGCTGCTGAGTATCCTGGAGGGGAAGTACTGTGGCTTCCTCTTAACGGATTTTAGCCATCTTTGGTGTCAGGTGTTTGATTTCATTGCTGCCGGGTGGATGATGTTCTTATTTGGGCTCCTCGCTGGGTCCAGCCTGGCCCTGCTGCTCAGGA
>gene=chr11_18857996-18858340; species=calJac
--------------------------------------------------------------------------------------------------------------------------------------------------------------------------------------------------------------------------------------------------------------------------------------------------------------------------------------------------------
>gene=chr11_18857996-18858340; species=canFam
CTCGTCAA---CTTCCACTCCACGCCCCTCGCGACCCCAGCTTCTTCACCA-CCGTGTGGACCTTCGCCTACATCGCGAGCCTGAGCATTCTCAGTGCCATTAGCCTGGAGCGCTGCCTGTCGGCCCTGTGTCCCA-TCTGGTACCGCTGCCACGCCCAAAACACACGTCAGCTGTGATGGGCCCTGTCTCTGCTGCTCAGCATCCTGGAGGGGCAGTACTGTGGCTTCCTGTTTCTGGATTTGGACTATGGTTGGTGTCGGGCATTTGACTTCATCACCGCCACCTGGCTCATCTTCTTATTTGTGCTTCTCTCTGGCTCCAGCCTGGCCCTGCTGACCAGAC
>gene=chr11_18857996-18858340; species=equCab
CTCGGCAGCGTCCTCCACTCCGTCTCCATGTCCACTCCAACGTTTTGACCA-CTGTGTGGACCTTTGCCTACATCGCAGGCCTGAGTATTCTCAGCACCGTTAGCACCGAGCGCTGCCTGTCCATCCTGTGCCCCA-TCTGGTACCGCTGCCGCGCCCCAGATACTCATCAGCTGTCATGGGCCCTGTCCCTGGTGCTGAGCGTCCTGGAGGGAAAGTACTGTGGCTTCCTGTCTAGGGATCCTCACTACCATTGGTGTCGGGTACTTGATTTGATCACTGCCACGTGGCTCATTTTCTTATGTGTGCTTCTCTCTGGGTCCAGCCTCACCCTACTGACCAGGT
>gene=chr11_18857996-18858340; species=gorGor
CTTGTTTTTATCTTACACATTGTTGCTGTATGCACTCCATTTTTCAGATCA-CTGTGAAGTACTTCTCCTATGCAGTGGGCCTGAGTATACTCAGTGCCATTAGCACTGACTGCTGCTGTCCAGTCCTGTGCCCCAGGCAGGCACTGCTGCCATGTCTGAGACACATGTAAGCTGTCATGGGCCCTGTCCGTGGTGCTGAGCATCCTGGAAGGACAACCCTGTGACTTACAGTTTAGGGTCTTTAAA-------------------------------------------------------------------------------------------------
>gene=chr11_18857996-18858340; species=panTro
CTTGTTTTTATCTTACACATTGTTGCTGTATGCACTCCATTCTTCAGATCAACTGTGAAGTACTTCTCCTACGCAGTGGGCCTGAGTATACTCAGTGCCATTAGCACTGACTGCTGCTGTCCAGTCCTGTGCCCCAGGCAGGCACTGCTGCCATGTCTGAGACACATGTAAGCTGTCATGGGCCCTGTCCCTGGTGCTGAGCATCCTGGAAGGACAACCCTGTGGCTTACAGTTTAGGGTCTTTAAAGACAGACTATATCAGGCTTTTGATTTCATCTCTGCCATCTGAGTGGTCTTTCTGTTTGTGGTTCTCACTAGGTCCAGTCTGACTCTGCTGGTCAGTG
>gene=chr11_18857996-18858340; species=papHam
CTTGTTTTTGTCTCACACATTGTTGCTGTATGCACTCCATTCTTCAGATCA-CTGTGAAGTACTTCTCCTATGCAGCGGGCCTGAGTATACTCAGTGCCATTAGGACTGACTGCTGCTGTCCAGTCCTGTGCCCCAGGCAGGCACTGCTGCCATGTCTGAGACACATGTAAGCTGTCATGGGCCCTGTCCCTGGTGCTGAACATCCTGGAAGGACACCCCTGTGGCTTACAGTTTAGGGTCTTTAAAGATAGACTATGTCAGGCTTTTGATTTCATCTCTGCCATCTGAGTGG----TCTGTTTGTGGTTCTCACTAGGTCCAGTCTGACTCTGCTGGTCAGCA
>gene=chr11_18857996-18858340; species=ponAbe
CTTGTTTTTATCTTACACATTGTTGCTGTATGCACTCCATTCTTCAGATCAACTGTGAAGTACTT---CTACGCAGTGGGCCTGAGTATACTCAGTGCCATTAGCACTGACTGCTGCTGTCCAGTCCTATGCCCCAGGCAGGCACTGCTGCCATGTCTGAGACACATGTAAGCTGTCATGGGCCCTGTCCCTGGTGCTGAGCATCCTGGAAGGACAACCCTGTGGCTTACAGTTTAGGGTCTTTAAAGGCAGACTATATCAGGCTTTTCATTTCATCTCTGCCATCTGAGTGGTCTTTCTGTTTGTAGTTCTCACTAGGT-CAGTCTGACTCTGCTGGTCAGTG
>gene=chr11_18857996-18858340; species=rheMac
CTTGTTTTTGTCTCACACATTGTTGCTGTATGCACTCCATTCTTCAGATCA-CTGTGAAGTACTTCTCCTATGCAGCGGGCCTGAGTATACTCAGTGCCATTAGGACTGACTGCTGCTGTCCAGTCCTGTGCCCCAGGCAGGTACTGCTGCCATGTCTGAGACACATGTAAGCTGTCATG--------------------------------------------------------------------------------------------------------------------------------------------------------------------
>gene=chr11_27384536-27384880; species=hg19
GAGACAACAGCGACCTGGTGGAATTGCTGCAGCTCAGCGGCAGCGGCGGCGACGGCGAGCGCACCACCTCCAGCCCCTGCCCACGTGCGCCCGTCATAGGGACTGAGCAGGAGTCCGAGGAGGGCCGAGACCTGGGTCTGCAGTCAGCAGAGAAACCGGCGTAGGAAGAGGGAAAAGTAGGCCCCCAGCGCCCCGCCGCCCACATCTGGCCCGCCAAGTTCAAACTGGCGGAGCCGCGGCGGGGACGCGCTTTCCCAGCGGGCCCTGCGCGCGCCAGGCCGGCCAATCCCGGCCAGCACAGACCCCGCGTTGCCATGGCGACGCGTGGAGGCCGGGAGGACTTT
>gene=chr11_27384536-27384880; species=bosTau
GAGACAACAGCGACAGGGTGGAATTGCTGCAGCT------CAGCGGTGTCGACAGCGAGCACACGGCCTCCAGGCCCGTCCCCCCGGGGCCTACCATGAGAACAGGGA---AGCCCGAGGAGGGCCGAGACCCGGACCTGCAGTCGGCTATGAAACGGGGTTCCAGAAGGGGAGAAGCACTCCCCCACCGCCGTGCGGCCCACATCTGGCCCGCCAAGTTCAAACCGGCGGAACGGCGGCGGGGACGTGCTTTCCCAGCAGGCCTCGCGCGCGCCGGCGCAGCCAATCCGGGCGGGCGCGGACTTCGCGTTGCCGTGGCGACGCGTGGAGGCCTCCTGGGCTTT
>gene=chr11_27384536-27384880; species=calJac
GAGACAACAGCGACCTGGTGGAATTGCTGCAGCT------CAGCGGCGGCGATGGCGAACGCACCACCTCCAGCCCCTGCCCACGGGCGCCCGTCATAGGGACGGCGAAGGAGCCCGAGGAGGGCCGAGACCTGGGTCTGCAGTCAGCAGAGAGACCGGTGTAGGAAGGGGGAGAAGTAAGCCCCCAGCGGCCCGCCGCCCACATCTGGCCCGCCAAGTTTAAACCGGCGGAGCCGCGGCGGGGACGCGCTCTCCCAGCAGGCCCTGCGCGCGCCGGCCGGGCCAATCCCGGCAGGCACATACCCTGCGCTGCCATGGCGACGCGTGGAGGCTGGGAGGGCTTT
>gene=chr11_27384536-27384880; species=canFam
GCGACAGGAGCGACAGCGTGGAGTCGCTGCGGCT------cgg---------------------------cgggccctgccccccgccgcccgcccccagcacggccgcggcgcgAGAGGACGG------------------------------------------AGGCGGCGAGCCAGGCCCCCAGCGTCCGGCCGCCCACATCGGGGCCGCCACCTCCAggccggcggggcggc-----gggcgggcgctcccagcaggctccgcgc-------gccggccggcgtcagggggcgggg----cgcgcTGCCATGGCGACGCGTGCGGGCCGCG-GGGCTTT
>gene=chr11_27384536-27384880; species=equCab
--------------------------------------------------------------------------------------------------------------------------------------------------------------------------------------------------------------------------------------------------------------------------------------------------------------------------------------------------------
>gene=chr11_27384536-27384880; species=gorGor
GAGACAACAGCGACCTGGTGGAATTGCTGCAGCTCAGCGGCAGC-GCGGCGACGGCGAGCGCACCACCTCCAGCCCCTGCCCACGTGCGCCCGTCATAGGGACTGAGAAGGAGCCCGAGGAGGGCCGAGACCTGGGTCTGCAGTCAGCAGAGAAACCGGCGTAGGAAGAGGGAAAAGTAGGCCCCCAGCGCCCCGCCGCCCACATCTGGCCCGCCAAGTTCAAACTGGCGGAGCCGCGGCGGGGACGCGCTTTCCCAGCGGGCCCTGCGCGCGCCAGGCCGGCCAATCCCGGCCGGCACAGACCCCGCGTTGCCATGGCGACGCGTGGAGGCCGGGAGGACTTT
>gene=chr11_27384536-27384880; species=panTro
GAGACAACAGCGACCTGGTGGAATTGCTGCAGCTCAGCGGCAGCGGCGGCGACGGCGAGCGCACCACCTCCAGCCCCTGCCCACGTGCGCCCGTCATAGGGACTGAGAAGGAGCCCGAGGAGGGCCGAGACCTGGGTCTGCAGTCAGCAGAGAAACCGGCGTAGGAAGAGGGAAAAGTAGGCCCCCAGCGCCCCGCCGCCCACATCAGGCCCGCCAAGTTCAAACTGGCGGAGCCGCGGCGGGGACGCGCTTTCCCAGCGGGCCCTGCGCGCGCCAGGCCGGCCAATCCCGGCCGGCACAGACCCCGCGTTGCCATGGCGACGCTTGGAGGCCGGGAGGAGTTT
>gene=chr11_27384536-27384880; species=papHam
GAGACAACAGTGACCTGGTGGAATTGCTGCAGCTCAGCGGCAGCGGCGGCGACGGGGAGCGCACCACCTCCAACCCCTGCCCACGAGCGCCCGTCATAGGGACGGAGACGGAGCCCGAGGAGGGCCGTGACCTGGGTCTGCAGTCACCCGTGAAACCAGCGTAGGAAGAAGGAGAAGTAGGCCCCCAGCACCCAGCCGCCCACATCTGGCCCGCCAAGTTCAAACTGGCGGAGCCGCGGCGGGGACGCGCTTTCCCAGCAGGCACTGCGCGCGCCAGACCAGCCAATCCCGGCCGGCACAGACCCTGCGTTGCCATGGCGACGCGTGGAGGCCGGAAGGGCTTT
>gene=chr11_27384536-27384880; species=ponAbe
GAGACAACAGCGACCTGGTGGAATTGCTGCAGCTCAGCGGCAGCGGCGGCGACGGTGAGCGCACCACGTCCAGCCCCTGCCCACGTGCGCCCGTCATAGGGACGGAAAAGGAGCCCGAGGAGGGCCGAGACCTGGGTCTGCAGTCAGCAGAGAAACCGGCGTAGGAAGAGGGAAAAGTAGGCCCCCAGCGCCCCGCCGCCCACATCTGGCCCGCCAAGTTCAAACTGGCGGAGCCGCGGCGGGGACGCGCTTTCCCAGCGAGCCCTGCGCGCGCCAGGCCGGCCAATCCCGGCCGGCAGAGACCGTGCGTTGCCATGGCGACGCGTGGAGGCCGGGAGGACTTT
>gene=chr11_27384536-27384880; species=rheMac
GAGACAACAGTGACCTGGTGGAATTGCTGCAGCTCAGCGGCAGCGGCGGCGACGGCGAGCGCACCACCTCCAACCCCTGCCCACGAGCGCCCGTCATAGGGACGGAGAAGGAACCCGAGGAGGGCCGTGACCTGGGTCTGCAGTCACCCGTGAAACCAGCGTAGGAAGAAGGAGAAGTAGGCCCCCAGCGCCCCGCCGCCCACATCTGGCCCGCCAAGTTCAAACTGGCAGAGCAGCGGCGGGGACGCGCTTTCCCAGCAGGCACTGCGCGCGCCAGACCAGCCAATCCCGGCCGGCACAGACCCTGCGTTGCCATGGCGACGCGTGGAGGCCGGGAGGGCTTT
>gene=chr11_31892553-31892897; species=hg19
CCCTGTGTGGCCAGGAGGAGAGAGGAGGTCCTGCAGCAGGGACAGCCTTGCCTGTGGGCAGAGCTAACTCTGGCTAAAACTGAGCACTTTCTGCCCACCGGGCCGGGCTCTGAATTACCTCCTCGCTGCCTGGGCAAGGGCCCGCCACGCCCCTTTCTCCCACTCCCTTCCCTGTCAACTCTCGGTCTCAAGGAAGCTGCTGCTGTCAATCCTATCCCTGTGCGTTTGGCCACAATGCAAAGGCGCCTCCTGGTGTTTGCATTTGAATAGAGACCCAAGCCCGAAGTCAAACAATGAGGCTCGTGGTGGGAGTGGGAGAGATTTGGGGTAGAGCGCATTCTTGC
>gene=chr11_31892553-31892897; species=bosTau
CCGTGGGTGGCCATGGGG-----------------------------------------------AGCAGGGTCCCAAATGAAGTCCTTTCTGAGGACCCCTCCTCGCTCTGGGTTACCTCCTGGCT-----GGC-AGGCCCCTGTACAGCCCTTTCTCCCACTCC-CACCCATTTCTCCCCAGCTCCCAGCAAAGCTGCAGCTGTCCATCCTCCCACCGTGTGCTTG--------GCAAAGGCGCCTCCTGGTGTTTGCATTTGAATAGAGGCTCCAGCCTGAAAGCAAACAATGAGGCCC-GTGAGGGA-TGGGGGAGGACTC-AACCCAGCACGTTCCTGC
>gene=chr11_31892553-31892897; species=calJac
CCTTGTGTGGCTGGGAGGAGAGAGGAGGTCCTGGAGCAGGAACAGCCTTGCCTGTGGGCAGAGCTAACTCTGGCTAAAACTGAGCACTTTCTGCCCACCCCGTCTGGCTCTGAATTACCTCCAGGCTGCCTGGGCAAGGGCCCGCCACTCCCCTTTCTCCCACCCTCCTCCC---AAACTCCCGGTCTCAAGGAAGCTGCAGCTGTCAATCCTATCACTGTGCGCTTGGCCACAATGCAAAGGCGCCTCCTGGTGTTTGCATTTGAATAGAGACCGGAGCCCAAAGTCAAACAATGAGGCTCGTGGTGGGAGTGGGGGCGATTTGGGGCAGAGTGGATTCCTGC
>gene=chr11_31892553-31892897; species=canFam
CCGTGTGTGGCCCCCAAGGGGGGGGGTGTCCTGGAGCAGGGGT-CCTTTGCCTGTGGGCAGAGCCAACTCTGGCCACAACCTGACACTTTCTGCCCGGGCCCCCCCACTCTGAGTTACCTCCTGGCCGCATGCACGGGGCCCCTTCCTGCCCCCCTCTCTCACTCC-TTCCCCAGCAGCTCGGGCTCC--GAGAAGTCACAGCCGTCAATCCTATCACCGAGCCCTGGGCCACAATGCAAAGGCGCCTCCTGGTGTTTGCATTTGAATAGGGACC-GAGCCTGAAGTCACACAATGAGGCCCGGGGTGAGAGTGGGGGTGAATTTTGGCAGAGCCCGTCCCTGC
>gene=chr11_31892553-31892897; species=equCab
CCCTGTGTGGCCCTTGGG-------------------CAGGGC-CCCTTGCCCATGGGGAGACCCAACCCTGGCCGAAGCCGGGCCCTTTCTGCCC-TGCCTCCTC---TTGGCTCACCTCCTGGCACCC------GGGCCTGCCCTTGAGCTCGGCCTCCACTCC-CT-----GCAGTCCTGCTCCC------CATGGCCACCCTTGGTCCTCCGGCCTGG--CTGGGCCACAATGCAAAGGCGCCTCCTGGTGTTTGTGTTGGAACAGGGACC-CAGCCCGAGGTCAGACA--------CAAGGTGCGAGCCAGGGC---TTCGGGCAGTGTGC--CCCTGC
>gene=chr11_31892553-31892897; species=gorGor
CCCTGTGTGGCCAGGAGGAGAGAGGAGGTCCTGCAGCAGGGACAGCCTTGCCTGTGGGCAGAGCTAACTCTGGCTAAAACTGAGCACTTTCTGCCCACCGGGCCGGGCTCTGAATTACCTCCTCGCTGCCTGGGCAAGGGCCCGCCACGCCCCTTTCTCCCACCCCCTTCCCTGTCAACTCTCGGTCTCAAGGAAGCTGCTGCTGTCAATCCTATCCCTGTGCGTTTGGCCACAATGCAAAGGCGCCTCCTGGTGTTTGCATTTGAATAGAGACCCAAGCCCGAAGTCAAACAATGAGGCTCGTGGTGGGAATGGGAGAGATTTGGGGTAGAGCGCATTCTTGC
>gene=chr11_31892553-31892897; species=panTro
CCCTGTGTGGCCAGGAGGAGAGAGGAGGTCCTGCAGCAGGGACAGCCTTGCCTGTGGGCAGAGCTAACTCTGGCTAAAACTGAGCACTTTCTGCCCACCGGGCCGGGCTCTGAATTACCTCCTCGTTGCCTGGGCAAGGGCCCGCCACGCCCCTTTCTCCCACTCCCTTCCCTGTCAACTCTCGGTCTCAAGGAAGCTGCTGCTGTCAATCCTATCCCTGTGCGTTTGGCCACAATGCAAAGGCGCCTCCTGGTGTTTGCATTTGAATAGAGACCCAAGCCCGAAGTCAAACAATGAGGCTCGTGGTGGGAGTGGGAGAGATTTGGGGTAGAGCGCATTCTTGC
>gene=chr11_31892553-31892897; species=papHam
CCCTGTGTGGCCGGGAGGAGAGAGGAGGTGCTGCAGCAGGGACAGACTTGCCTGTGGGCAGAGCTAACTCTGGCTAAAACTGAGCACTTTCT---------GCCGGGCTCTGAATTACCTCCTGGCTGCCTGGGCAAGGGCCTGCCACGCCCCTTTCTGCCACCCCCCTCCCTATCAACTCTAGGTCTCAAGGAAGCTGCTGCTGTCAATCCTATCACTATGCGCTTGGCCACAATGCAAAGGCGCCTCCTGGTGTTTGCATTTGAATAGAGACCCGAGCCCGAAGTCAAACAATGAGGTTCATGGTGGGAGTCTGGGAGATTTGGGGCAGACCGCATTCTTGC
>gene=chr11_31892553-31892897; species=ponAbe
CCCTGTGTGGCCAGGAGGAGAGAGGAGGTCCTGCAGCAGGGACAGCCTTGCCTGTGGGCAGAGCTAACTCTGGCTAAAACTGAGCACTTTCTGCCCACCCGGCCAGGCTCTGAATTACCTCCTGGCTGCCTGGGCAAGGGCCCTCTATGCCCCTTTCTCCCACCCCCCTCCCTATCAACTCTCGGTCTCAAGGAAGCTGCTGCTGTCAATCCTATGCCTGTGCGTTTGGCCACAATGCAAAGGCGCCTCCTGGTGTTTGTATTTGAATAGAGACCCAAGCCCGAAGTCAAACAATGAGGCTTGTGGTGGGAGTGGGAGAGATTTGGGTTAGAGCGCATTCTTGC
>gene=chr11_31892553-31892897; species=rheMac
CCCTGTGTGGCCGGGAGGAGAGAGGAGGTCCTGTAGCAGGGACAGACTTGCCTGTGGGCAGAGCTAACTCTGGCTAAAACTGAGCACTTTCTGCCCACCCGGCCGGGCTCTGAATTACCTCCTGGCTGCCTGGGCAAGGGCCTGCCACGCCCCTTTCTGCCACCCCCCTCCCTATCAACTCTAGGTCTCAAGGAAGCTGCTGCTGTCAATCCTATCACTATGCGCTTGGCCACAATGCAAAGGCGCCTCCTGGTGTTTGCATTTGAATAGAGACCCGAGCCCGAAGTCAAACAATGAGGCTCGTGGTGGGAGTCTGGGAGATTTGGGGCAGACCGCATTCTTGC
>gene=chr11_34127010-34127354; species=hg19
CAGCTACCGCGAGCAGTGGGACTAAAATGCGCAACCGCAGTGGACATCTAGGCCTCAGCTCCGCTTCTGGTGGCTTACGTCATTACTCAGCGACAGCCTTGAGGAAGGTCCCTTCTCGCTCGCCATCTCTGCGACTTTAATGCGCTTGCGCACGTGCTGTCTACCAGTTCCTGAGAGGGACGCGTGCCGCGGAGCCAGGCTTACTACGTGACCCGGACACCAGGCATACGCTAGGGGCAGTCAGCTGTGCCTTCTCTTTCGGAGTTGTTCCGTGCTCCCACGTGCTTCCCCTTCTCCACTGGCTGGGATCCCCCGGGCTCGGGGCGCAGGTACCCAACGCGGGA
>gene=chr11_34127010-34127354; species=bosTau
CTGCTAAAGCCCGC--GGAGAC-AAACCATACAGCCGCGGTTGC---------TACAGCTCTGCCGCGAGCTCG-GACGTCATCACTCAGCGACC-GGGTTGAAAAGGTCCCTT----CTCGCCGTCGCCGCTCCTTTAGTGCGCCGGCGCACGCCCCGCCTTCAAGCGCCCGAGCGAGACGCGCGTCGCGGAGG--GGTGATCTGTGAGAGCCGGCGGCCAGGCATCCGCTAG---------GCTGCGCCCGCC-----GCAAAAGTTCGGTGTCCCCACGTGCTTCCGCTTTGCTGCTGGCTGGAGTCCGCCGGGCTCGGGGCGCAGGTATCCTTCACGGGA
>gene=chr11_34127010-34127354; species=calJac
CAGCTTCGGCGAGCAGTGAGACTAAAACGTGCAACTGCGCTGGACGTCTAGCCCGCAGCTCCGCCTCTGGAGCCTTGCGTCATTGCTCAGCGACAGAGTTGAGGATGGTCCCTTCTCGCTCGCCGTCGCCGCGACGTTAATGCGTTTACGCACGTGGTGCCTACTAGCGCCTGAG---GACGCGTGCTGCCAGGCGAGGCTAACTCCTAGAGCTGGCTACCAGGCATCCACTAGGGGCAGTCAGCTGTGCCTTGTCTTTCGGAATTGTTCCGTGCTCCCACGTGCTTCCGCTTCTCCACTGGCTGGGATCCGCCAGGGTCCGGGCGCAGGTACCAAACGCGGGA
>gene=chr11_34127010-34127354; species=canFam
CGGCTGCCGCCGGC--AGAGGCAGGGTCCT--AGCGGCGCTGGCCCCCCGGGCTGCGGCCCCGC-CCGGGCCTC-GACGTCATCACGCGGAGACCGGGGCGAGCAAGGGCCCCGC----------------------TAGTGCGCTTGCGCACACGCCGCTTCCCGGCGCCTGAGCCCGGCGAGCGTCGCGGAGCGAGGTC----CCCTCAGCGCGCGGTCAGGCGTCCGCGGCGGGCAGCCCGCCGCTCCCTCG-----CGAGTCGTCCGGGCGCCCCACGTGCCTCCGCTTGGCTGCCGGCCGGGATCC-CCGGGCTC-GGGCGCAGGTACCCAGCGCGGGC
>gene=chr11_34127010-34127354; species=equCab
------------------------------------------------------------------------------------------------------------------------------------------------------------------------------------------------------------------------------------------------------------------------------------------------------------GGCCGGAACCCGCCGGGCTTCGGCGGCAGGTAACCGGCGCGGGA
>gene=chr11_34127010-34127354; species=gorGor
CAGCTACCGCGAGCAGTGGGACTAAAATGCGCAACCGCAGTGGACATCTAGGCCTCAGCTCCGCTTCTGGTGGCTTACGTCATTACTCAGCGACAGCCTTGAGGAAGGTCCCTTCTCGCTCGCCATCTCTGCGACTTTAATGCGCTTGCGCACGTGCTGTCTACCAGTTCCTGAGAGGGACGCGTGCCGCGGAGCCAGGCTTACTACGTGACCCGGCCACCAGGCATACGCTAGGGGCCGTCAGCTGTGCCTTCTCTTTCGGAGTTGTTCCGTGCTCCCACGTGCTTCCCCTTCTCCACTGGCTGGGATCCCCCGGGCTCGGGGCGCAGGTACCCAACGCGGGA
>gene=chr11_34127010-34127354; species=panTro
CAGCTACCGCGAGCAGTGGGACTAAAATGCGCAACCGCAGTGGACATCTAGGCCTCAGCTCCGCTTCTGGTGGCTTACGTCATTACTCAGCGACAGCCTTGAGGAAGGTCCCTTCTCGCTCGCCATCTCTGCGACTTTAATGCGCTTGCGCACGCGCTGTCTACCAGTTCCTGAGAGGGACGCGTGCCGCGGAGCCAGGCTTGCTACGTGACCCGGACACCAGGCATACGCTAGGGGCAGTCAGCTGTGCCTTCTCTTTCGGAGTTGTTCCGTGCTCCCACGTGCTTCCCCTCCTCCACTGGCTGGGATCCCCCGGGCTCGGGGCGCAGGTACCCAACGCGGGA
>gene=chr11_34127010-34127354; species=papHam
CAGCTACCGCGAGCTGTGAGACTAAAATGCGCAACCGCAGTGGACATCTAAACCCCAGCTCCGCCTCCGGTGGCTTACGTCATTACTCAGCGACAGCCTTGAGGAAGGTCCCTTCTCGCTCGGCATCGCTGCGACTGTAATGCGCTTGCGCACGTGCAGTGTACCAGTGCCTGAGAGGGGCGCGTGCCGCGGAGCCAGGCCAAGTCCGAGACCCGGTCACCAGGCATCCGCTAGGGGCAGTTAGCTGTGCCTTCTCTTTCGGAGTTGTTCCGTGCTCCCACGTGCTTCTGCTTCTCCACTGGCTGGGATCCGCCGGGCTCGGGACGCAGGTACCCAACGCGGGA
>gene=chr11_34127010-34127354; species=ponAbe
CAGCTACCGCGAGCAGTGGGACTAAAATGCGCAACCGCAGTGGACATCTAGGCCTCAGCTCCGCCTCTGGTGGCTTATGTCATTACTCAGCGACAGCCTTGAGGAAGGTCCCTTCTCGCTCGCCATCTCTGCGACTTTAATGCGCTTGCGCACGTGCTGTCTACCAGTGCCTGAGAGGGACGGGTGCCGCGGAGCCAGGCTAATTCCGTGACCCGGCCACCAGGCATCCGCTAGGGGCAGTCAGCTGTGCCTTCTCTCTCGGAATTGTTCCGTGCTACCACGTGCTTCCCCTTCTCCACTGGCTGGGATCCGCCGGGCTCGGGGCGCAGGTAACCAACGCAGGA
>gene=chr11_34127010-34127354; species=rheMac
CAGCTACCGCGAGCTGTGAGACTAAAATGCGCAACCGCAGTGGACATCTAGACCCCAGCTCCGCCTCCGGTGGCTTACGTCATTACTCAGCGACAGCCTTGAGGAAGGTCCCTTCTCGCTCGCCATCGCTGCGACTGTAATGCGCTTGCGCACGTGCAGTGTACCAGTGCCTGAGAGCGGCGCGTGCCGCGGAGCCAGGCCAAGTCCGAGACCCGGTCACCAGGCATCCGCTAGGGGCAGTTAGTTGTGCCTTCTCTTTCGGAGTTGTTCCGTGCTCCCACGTGCTTCTGCTTCTCCACTGGCTGGGATCCGCCGGGCTCGGGACGCAGGTACCCAACGCGGGA
>gene=chr11_45167181-45167525; species=hg19
TTTTGGAGCTTGCACAGAGCATCCTCCCTTGGTAGGAGAGACGTCGCCATTGGGCCACAGGACTTGTAGAGGACGCCACGAGAAAGGGGTTGATTGGGGAATGGTTGTCCTGGTTACGCCACCCTGCAGTGTCCCTTGCCCTCCTCCAAGGCTTCCAGCCCCATCGCAACCTGTCAGTTTTCCAGGCGCTCAGGAAAGCATGTCAAGCACTCAAGCACTCTGTGACAATTCCACCCCCGGCCCAGTCTTTCCCTCTTCACCCCCTCTCTGTGATGTCGAATcccatttcacagatggagaaactgaggaatcgagcaagtgaaTGCCGCTTAAACATCTTTTCC
>gene=chr11_45167181-45167525; species=bosTau
TTTAAGAGCCAGAGCAGCATAGCCTCCCCTGACAGGAGAGATCTGGCACTTGGGCCCCTTGCCTTGCAGACAACGCCAGAAGAACACTGTTATTTTGGGAGTAGTTGTCTTGGTTACGCCATCCCGCGGTGTTCTCTG--------------------CTGCATCCTAACCCGTCAGGTTTCCAAGCGTGGAGTAAAGCCTTTCAAGCTTTTAAACAC--CGTGAATATTCCG-------CCCGCTCTTTTCTTTGCTACCTTTGCTCTGCGATGTTGAATcccatttcacagatgaagaaattgaggacctaagcaagcgatttCGGTTTAAACACCTTTACC
>gene=chr11_45167181-45167525; species=calJac
TTTTAGAGCCTACATATCGCATCCTCCCTTGGTAGGAGAGACACCGCCATTGGGCCACAGGACTTGTAGAGGACGCCACGAGAAACGAGTTGATTGGGGAATGGTTGTCCCGGTTACGCCGCGCCGCAGTGTCCCTTGCCCTGCTCCGAGGCTTCCAGCCCCATCACAACCTGTCCGTTTTCCCAGCGCCCTGGAAAGCATGTCAAGCTCTTAAGCACTG--TGACAATCCCACCCCCGACCCCGTCTTTCCCTCATCACCCCTTCTCTGTGATgtcgaatcccatttcacagatgaagaaactgaggaatcgagcaagtgaatgcagcttgGAGATCTTTTTT
>gene=chr11_45167181-45167525; species=canFam
AGTTCCAGCCGGCGTCGCACAGCCTCCCGGGGCAGG--AGACCTTGCCGTTCCGCCACCAGCCTTGCAGACAATGCCAGGAGCACGGGGTTATTTTGGGAATGGTTGTCCTGGTTACGCCATCCCGCGGTGTCCTCTGC-------------------CCCCATCGCCACCCCTCCGGCTTCTGGGCGCCGAAGGCAGCGTCTCCGCCTCCCCAACACTTTGTGAACGTTCCG-------CCCCACCTTTCCCTGGCTACCTTGTCTCCGTGACACTGAGTCCCA-TTCACAGATGGAGAAACTGAGGAACCGAGCCACCGCGCGCGGCTTAAACGTCTTTCCC
>gene=chr11_45167181-45167525; species=equCab
CTTTGGAGCCAGCGCAGCACAGCCCTCCCGGGCCGGGCAGACCTCGCCGTCCCGC-GCACGCCTCGCAGACAACGCCAGGAGAAAGGAGCTATTTTGGGAACGGTTGTCTTGATTACGCCATCCCGCCGCGTCCTCTG---------------------CCCATCACAGCCCGTCGGTTTTCTAGACGCCGAGGGAAGCCTTTTCGACTTCTAAACACTTTGTGCAAATTCCT-------CCCCGTCTTTCCCTCGCTCCTTTCTCTCTGTGACGGTGCGTCCCACTTCACGTATGGAGAACCTGAGGACCCGAGCGAGCGAGTCCGCCTTCGACATTTTATAC
>gene=chr11_45167181-45167525; species=gorGor
TTTTGGAGCCTGCACAGAGCATCCTCCCTTGGTAGGAGAGACGTCGCCATTGGGCCACAGGACTTGTAGAGGACGCCACGAGAAAGGGGTTGATTGGGGAATGGTTGTCCTGGTTACGCCACCCTGCAGTGTCCCTTGCCCTCCTCCAGGGCTTCCAGCCCCATCACAACCTGTCAGTTTTCCAGGCGCTCAGGAAAGCATGTCAAGCACTCAAGCACTC--TGACAATTCCACCCCCGGCCCAGTCTTTCCCTCTTCACCCCCTCTCAGTGATgtcgaatcccatttcacagatggagaaactgaggaatcgagcaagtgaaTGCCGCTTAAACATCTTTTCC
>gene=chr11_45167181-45167525; species=panTro
TTTTGGAGCTTGCACAGAGCATCCTCCCTTGGTAGGAGAGACGTCGCCATTGGGCCACAGGACTTGTAGAGGACGCCACGAGAAAGGGGTTGATTGGGGAATGGTTGTCCTGGTTACGCCACCCTGCAGTGTCCCTTGCCCTCCTCCAAGGCTTCCAGCCCCATCACAACCTGTCAGTTTTCCAGGCTCTCAGGAAAGCATGTCAAGCACTCAAGCACTCTGTGACAATTCCACCCCCGGCCCAGTCTTTCCCTCTTCACCCCCTCTCTGTGATGTCGAATcccatttcacagatggagaaactgaggaatcgagtaagtgaATACCGCTTAAACATCTTTTCC
>gene=chr11_45167181-45167525; species=papHam
TTTTGGAGCCTGCACGGCGCATCCTCCCTTGGTAGCAGAGATGTCGCCATTGGACCACAGCACTTATAGAGGACGCCACGAGAAAGGGGTTGATTGGGGAATGGTTGTCCTGGTTACGCTACCCCGCAGTGTCCCTTGCCCTCCTCCAAGACTTCCAGCCCCATCACAACCTGTCAGTTTTCCAGGCGCCCAGGAAAGCAAGTCGAGCACTCAAGCCCTC--TGACAATTCCACCCCCGGCCCCATCTTTCCCTCTCCCCCCTCTCTCTGCGATGTCGAATcccatttcacagatggagaaactgaggaatcgagcaagtgaaTGCCGCTTAAACATCTTTTCC
>gene=chr11_45167181-45167525; species=ponAbe
TTTTGGAGCCTGCACAGCGCATCCTCCCTTGGTAGGAGAGACGTCGCCATTGGGCCACAGGACTTGTAGAGGACGCCACGAGAAAGGGGTTGATTGGGGAATGGTTGTCCTGGTTACGCCACCCTGCAGTGTCCCTTGCCCTCCTCCAATGCTTCCAGCCCCATCACAACCTGTCAGTTTTCCAGGCGCTCAGGAAAGCATGTCAAGCACTCAAGCACTCTGTGACAATTCCACCCCTGGCCCCGTCTTTCCCTCTTCACCCCCTCTCTGTGATgtcgaatcccatttcacagatggagaaactgaggaatcgagcaagtgaaTACCGCTTAAACATCTTTTCC
>gene=chr11_45167181-45167525; species=rheMac
ATTTGGAGCCTGCACAGCGCATCCTCCCTTGGTAGCAGAGATGTC-----------------------------------------------------------------------------------------------------------------------------------------------------------------------------------------------------------------------------------------------------------------------------------------------------------
>gene=chr11_45881124-45881468; species=hg19
aaaaGAGTTCCCAGGTTCTATGACTATCTGGGTTTCCAGGCCATGTTGCTTGGTGGCGGGGAGGGCTCTAGAGATCCCTGCAGGGAGCTGCTAACTACAGAGGAGCCTCCTCCCCTGGTGACAGCCTCTGTGCTTTCAGAGATTCTAGGAGGAAATCCTCTCCTCCCCTTCCCTGCCATGCCAGAGCTGTCACCCTCctgctgctgctgctgctgttgctgctgctgcCAAGCCAGCAGCCGCCGCCGCTCCCCACCCCCACTTCCCAACCCAGTGCTGGCTGCCAAGAAGCCAGGTCACACAGCTGTGCACGTGAGCCGGGCCCTCAGGAGGAGAGGCTGGGT
>gene=chr11_45881124-45881468; species=bosTau
----------------------------TGGGTTTCCAGGCCTCACATTTAGGTGTTGCCCTAGGCTTGAGAGATCACTGTGGG---------------------------------------GGCCCTGTGCTTTCAGAGAGGCCAGGAGGAAACCCCCTCCTCCCCTTCCC-----TGCCAGGGCTGTCCCTCTTGGGCTGCTGCCGTCA---------------CCAAG---------------GCTTCCCGCCCGCCTTCCCCAGACTGGTGGTGGCTGCTGGGAGGCCAGGTCACACAGCTCTGCATGTGAGCTGGGCTCACAGGAGG---CGCTGGGT
>gene=chr11_45881124-45881468; species=calJac
A--TGAGTTCCCTGGTTCTGTGACTATCTGGGTTTTCAGGCCATGTTGCTTGGTGGTGGGGAGGGCTCTAGAGATCCCGGCAGGGAGCTGCTAACTGCAGAGGAGCCTCTTCCCCTGGTAACAGCCTCTGTGCTTTCAGAGATTCTAGGAGGAAATCCTCTCCTCCCCTTCCC-----TGCCAGAGCTGTCACCCTCctgctgctgctgttgctgctgctg-------cAAGCCAGCAGCCGCCGCCGCTCCCCACCCCCACTCCCCAACCCAGTGCTGGCTGCCAAGAAGCCAGGTCACACAGCTGTGCACGTGAGCCAGGCCCTCAAGAGGAGAGGCTGGGT
>gene=chr11_45881124-45881468; species=canFam
---------CCCC-------TGGCTATCTGGGTTTCCAGGCCATGCATTTAGATGTTGTGTGAGTCTCTAGAGTTCCCTGCAGGGGGCTGATAACTACAGAGCAGCCTCCTTCCCTAGGGACAGCC--TCTGCTTTCAGAGCATCTAGGAGGAAACCCTTTCTTCCCCTTCCC-----TGGCAGAGCTGTCAACCTCTTGCTGCTGCTGCTG---TTGCTG------CCAAGCCAGCAGCCTTCCCTGCTCCCTGCCCCCCTTTCCCAACATGGTGATGGCTGCCAGGAGGCCAGGTCACACATCTCTGCACGTGAGCT-AGCTCTCAGGAGGAGCCCCTGGGT
>gene=chr11_45881124-45881468; species=equCab
---------CCCCAGTCCCCTGGCCATCTGGGTTTCCAGGCCATGCATGCAGCTATTGCTCAAGCCTCTGGAGACCCCTGTGGGGAGCTGAGTG-TGCAGACTAGCCTCTCGCTCTGGGGACAGCCCCTGTGCTTTCAGAGCATCGAGGAGGAG-CCCCCTCCTCCCC-TCCC-----TGGCAGAACTGTCCCCCTCCTG---------------CTGCTG------CCAGGCCAGCAGCCACCGCTGCGCCCTGCCCCCTCTCCCCAGCCCAGTGGTGGCTGCCAGGAGGCCAGGTCACACAGCTCCGCACGTGAGCCAGGCGCTCAGGAGCAGACGCTGGGT
>gene=chr11_45881124-45881468; species=gorGor
aaaaGAGTTCCCAGGTTCTATGACTATCTGGGTTTCCAGGCCATGTTGCTTGGTGGTGGGGAGGGCTCTAGAGATCCCTGCAGGGAGCTGCTAACTACAGAGGAGTCTCCTCCCCTGGTGACAGCCTCTGTGCTTTCAGAGATTCTAGGAGGAAATCCTCTCCTCCCCTTCCCTGCCATGCCAGAGCTGTCACCCTCctgctgctgctgctgctgttgctgctgctgcCAAGCCAGCAGCCGCCGCCGCTCCCCACCCCCACTTCCCAACCCAGTGCTGGCTGCCAAGAAGCCAGGTCACACAGCTGTGCACGTGAGCCGGGCCCTCAGGAGGAGAGGCTGGGT
>gene=chr11_45881124-45881468; species=panTro
aaa-gaGTTCCCAGGTTCTATGACTATCTGGGTTTCCAGGCCATGTTGCTTGGTGGCGGGGAGGGCTCTAGAGATCCCTGCAGGGAGCTGCTAACTACAGAGGAGCCTCCTCCCCTGGTGACAGCCTCTGTGCTTTCAGAGATTCTAGGAGGAAATCCTCTCCTCCCCTTCCCTGCCATGCCAGAGCTGTCACCCTCctgctgctgctgctgctgctgctg--GCTGCCAAGCCAGCAGCCGCCGCCGCTCCCCACCCCCACTTCCCAACCCAGTGCTGGCTGCCAAGAAGCCAGGTCACATAGCTGTGCACGTGAGCCGGGCCCTCAGGAGGAGAGGCTGGGT
>gene=chr11_45881124-45881468; species=papHam
---agaGCTCCCGGGCTCTATGACTATCTGGGTTTCCAGGCCATGTTGCTTGGTGGTGGGGAGGGCTCTAGAGATCCCTGCAGGGAGCTGCTAACTACAGAGGAGCCTCCTCCCCTGGTGACAGCCTCTGTGCTTTCAGAGATTCTAGGAGGAAATCCTCTCCTCCCCTTCCCTGCCATGCCAGAGCTGTCACCCTCctgctgctgctgctgttgctgttgctgctgcCAAGCCAGCAGCCGCCGCCGCTCCCCACCCCCACTCCCCAACCCAGTGCTGGCTGCCAAGAAGCCAGGTCACACAGCTGTGCACGTGAGCCGGGCCCTCGGGAGGAAAGGCTGGGT
>gene=chr11_45881124-45881468; species=ponAbe
aaaaGAGTTCCCAGGTTCTATGACTATCTGGGTTTCCAGGCCATGTTGCTTGGTGGCGGGGAGGGCTCTAGAGATCCCTGCAGGGAGCTGCTAACTACAGAGGAGCCTCCTCCCCTGGTGACAGCCTCTGTGCTTTCAGAGATTCTAGGAGGAAATCCTCTCCTCCCTTTCCCTGCCATGCCAGAGCTGTCACCCTCctgctgctgctgctgttgctgctgctgctgcCAAGCCAGCAGCCGCCGCCACTCCCCACCCCCACTTCCCAACCCAGTGCTGGCTGCCAAGAAGCCAGGTCACATAGCTGTGCACGTGAGCCGGGCCCTCAGGAGGAGAGACTGGGT
>gene=chr11_45881124-45881468; species=rheMac
---aGAGCTCCCGGGCTCTATGACTATCTGGGTTTCCAGGCCATGTTGCTTGGTGGTGGGGAGGGCTCTAGAGATCCCTGCAGGGAGCTGCTAACTACAGAGGAGCCTCCTCCCCTGGTGACAGCCTCTGTGCTTTCAGAGATTCTAGGAGGAAATCCTCTCCTCCCCTTCCCTGCCATGCCAGAGCTGTCACCCTCctgctgctgctgctgttgctgttgctgctgcCAAGCCAGCAGCCGCCACCGCTCCCCACCCCCACTCCCCAACCCAGTGCTGGCTGCCAAGAAGCCAGGTCACACAGCTGTGCACGTGAGCCAGGCCCTCGGGAGGAAAGGCTGGGT
>gene=chr11_45921235-45921579; species=hg19
GTTCCTTGCTTGGCTGAGCCTCAGTTTTTCCAGTTTTCCTCAAGACCCCTTCAAATACTATTTCCCCAACCCCCATCCCTTGCCCACCCCACCCCGAACTCCTTGGCGACCACTGAGTCCCCATAGCAACAGCGGTGACTTCACTCTGGGCTCGGCTTACAACCCCGGTGAGGTCACCGGCCGTTGCCAGGGGAACGGGAGGGCGCAAGGAGTCCGGGGTGGGGACTGTGGGGAGGTGCTGGCCGTCAGAGGCACGGCTGGATCGGGGAGGCGGCGGCCTCGCGCTTCCTCGCGGCGGACGGGCGAGAGCGCCCCAGTCTCCGGCGGCCCCTGCTCGGCTCCCC
>gene=chr11_45921235-45921579; species=bosTau
CTTC-----CGGGCTGAGACT--ATTTCCTGAGTTTCCCTTACTGCCACTTCAAAAACTAACCCCGGT--CTCCATCCCTTG-----TGGGGCCCGAACAGCTCAGCGACC-CTTCGTCCCCATGGCAACAGCGGTGACCTCACTCTGGGCTCGGTTTACTACTCGAGTGAGGTCACCGGCCGTTGCCAAGGGAACGAGGGGGTGCAAAGAGTCGGAAAGGGGGACCGTGGATCGGTGTGGACTGCCAAAGGTGGGACTGACATGCGGAGGAGGCGGCCTCGCGCGTCCTCGACGG--GTGGGAGGGCACGGCCCCCTCTCG--GGGCTCCTGCCGCTCTCCCG
>gene=chr11_45921235-45921579; species=calJac
GTTCCTTGCCTGGCTGAGCCTCAGTTTAACCAGTTTTCCTTACCGCCCCTTCAAATACTATTTCTCCCGCCCCCATCCCTTG----GGGGGCCTGGAACTCCTTGGCGACTACTGAGTCCCCATAGCAACAGCGGTGACTTCACTCTGGGCTCGGCTTACAACCCCGGTGAGGTCACCGGCCGTTGCCAAGGGAACGGGAGGGTGCAAGGAGT-CGGAGTGGGGACAGTAGGGGGGTGCAGGCCGTCAGAAGCATGGCTGGAGTTGGGAGGAGGCGGCTTTGAGCTTCCTTGTTGGGGGCAGGCGAGAGCGCCCCTGTCTCTGGCGGCCCCCGCTCCGCTCCCT
>gene=chr11_45921235-45921579; species=canFam
--TC--------GCTG-----------CTCCTGTTCGCCCCGCCGCCTC------------------C--CTCCATCCCTTG-----TGGGGCCCGAACTCCTAGGCGACC-CTGCGTCCCCATGGCAACAGCGGTGACCTCACTCTGGGCTCGGCTTACAACCCCGGTGAGGTCACCGGCCGTTGCCAAGGGAACCGGAGGGTGCCGAGAGTCCG--AGGGGCACCGCG--GCGCTGCGGCCTACTGAAGGCGCCGC------------GGATTGGTCCCACGCGTCCTCGC--G------------------------------------------------
>gene=chr11_45921235-45921579; species=equCab
--TCCTCGCCTGGCTG-----------ACACTGTTTTCCCCGCTTCCTCTTCAAATGCTAAC-----C--CCGCATCCCTTG-----TGGGGCCCGAACTCCTTGGCGACC-CTGGGTCCCCATGGCAACAGCGGTGACCTCACTCTGGGCTCGGCTTACAACCCGGGTGAGGTCACCGGCCGTTACCAAGGGAACGGGAGGGTGCAAAGAGTCAGGGAGGAGGACCATG-AGAGGAGTGGCCTGTCAAAGGCGCAGCCAGCATGGGGAGGAGGTGGCCTTGCGCATCCTcgcggg--gcgggagggcgcggccccgTCGCA--AGGCCCCTGGCTCCCTGT-C
>gene=chr11_45921235-45921579; species=gorGor
GTTCCTTGCTTGGCTGAGCCTCAGTTTTTCCAGTTTTCCTCAAGACCCCTTCAAATACTATTTCCCCAACCCCCATCCCTTGCCCACCCCACCCCGAACTCCTTGGCGACCACTGAGTCCCCATAGCAACAGCGGTGACTTCACTCTGGGCTCGGCTTACAACCCCGGTGAGGTCACCTTCCGTTGCCAGGGGAACGGGAGGGCGCAAGGAGTCCGGGGTGGGGACTGTGGGGAGGTGCAGGCCGTCAGAGGCACGGCTGGATCGGGGAGGCGGC---------------------------------------------------------------------
>gene=chr11_45921235-45921579; species=panTro
GTTCCTTGCTTCGCTGAGCCTCAGTTTTTCCAGTTTTCCTCAAGACCCCTTCAAATACTATTTCCCCAACCCCCATCCCTTGCCCACCCCACCCCGAACTCCTTGGCGACCACTGAGTCCCCATAGCAACAGCGGTGACTTCACTCTGGGCTCGGCTTACAACCCCGGTGAGGTCACCGGCCGTTGCCAGGGGAACGGGAGGGCGCAAGGAGTCCGGGGTGGGGACTGTGGGGAGGTGCTGGCCGTCAGAGGCACGGCTGGATCGGGGAGGCGGCGGCCTCGCCCTTCCTCGCGGCGGACGGGCGAGAGCGCCCCAGTCTCCGGCGGCCCCTGCTCGGCTCCCC
>gene=chr11_45921235-45921579; species=papHam
GTTTCTTGCCTGGCTGAGCCTCAGTTTTTCCCGTTTTCCTCAAGTCGCCTTCAAATACTATTTCCCCCGCCCCCATCCCTTGCCCCCCCCCCCCCGAACTCCTTGGCGACCACTGAGTCCCCATAGCAACAGCGGTGACTTCACTCTGGGCTCGGCTTACAACCCCAGTGAGGTCACCGGCCGTTGCCAGGGGAACGGGAGGGCGCAAGGAGTCCGGGGTGGGGACTGTGGGGAGGTGCAGGCAGTCAGAGGCACGGCTGGAGCCGGGAGGCGGCGGCCTCGCGCTTCCTAGCGGCCGGCGGGCGAGAGCGCCCCAGTCTCCAGCGGCCCCTGCTCCGCTCCCC
>gene=chr11_45921235-45921579; species=ponAbe
--------------------------------------------------------------------------------------------------------------------------------------------------------------------------------------------------------------------------------------------------------------------------------------------------------------------------------------------------------
>gene=chr11_45921235-45921579; species=rheMac
GTTCCTTGCCTGGCTGAGCCTCAGTTTTTCCCGTTTTCCTCAAGTAGCCTTCAAATACTATTTCCCCCGCCCCCATCCCTTGCCCCCCCCCCCCCGAACTCCTTGGCGACCACTGAGTCCCCATAGCAACAGCGGTGACTTCACTCTGGGCTCGGCTTACAACCCCAGTGAGGTCACCGGCCGTTGCCAGGGGAACGGGAGGGCGCAAGGAGTCCGGGGTGGGGACTGTGGGGAGGTGCAGGCAGTCAGAGGCACGGCTGGAGCCGGGAGGCGGCGGCCTCGCGCTTCCTAGCGGCCGGCGGGCGAGAGCGCCCCAGTCTCCAGCGGCCCCTGCTCCGCTCGCC
>gene=chr11_47664136-47664480; species=hg19
CACGCAGCAGCACGCGCCTCTCCGCCCAGTCCCCGCCCCCCCGTCCCGCCCCGAGAAACGGCAGGCGCTCGCGAGGGGGCGCTGAGGTCGGGGCGGGGCTTAAGGGACAGAGGCGCATGCGTTCTGCCGGGGGCTCGCCCTTCACCAGGAATGACGGTTTCTCTTGCACATGCGCTTCCAGGCCGCAAGTGTCCGGAAACAGAAGAATGGGAGTGTCAGTGGGGGAGTGTGACCGTGACGGCAGAGGCAAGGTCAGAGGACTGAAAAGAAATTGAAAAGGATTCTTCATTATGCTTCATCTCTGCACTTGCCTTTTGGGCATCATCAACATAGGATTCAAAAGA
>gene=chr11_47664136-47664480; species=bosTau
CACGCTCCGGAGCGCGCCTCCCGGCTCAGTCCCCGACTACCG-CCCCGCCCTCAGAAACGGCAGGCGCTCGCGAGCCGGCGCAGACGTCGGGGCGGGGCTTACGGGCCC-GGGCGCACGCGTCAGGTGGGATCCCCGCCCTCCGCTAGGAACGGCCACTTCTCCTGCGCTTGCG----CAGGCAGAGAGCTTCCGGGTGGGGAAGAATGGGCGTGGCAATAGGGC---CTGACCTTGTCAGCCAAGGCAAGGTCAGAGGAATAAAAGGA-ATTGTAAAGGATTCTTTGATGTTC-TTGCCTCTGAACTTGAGCTTTTGGGATCACCAATGTAAGGTCCAAAGAA
>gene=chr11_47664136-47664480; species=calJac
CACGCACCGGCGCGCGCCTCCCTGCCCAGTTCCCGCCCTCCA-CCCCGCCCCGAGAAACGGCAGGCGCTCGCGATGGGGAGCTGGGGTCGGGGCGGGGCTTATGGGACGGAGGCGCATGCGTTTTGCCGGGGGCTCGTTCT---CCAGAAATGACGGTTTCTCTTGCACATGCGCT----GACCCCAAGGGTCCGGAAACAGAA---TGGGAGTGGCAGTGCGGGAGGGTGACCCTGACGGCAAAGGCAAGGTCAGAGGACTGAAAAG-AATTGAAAACGATTCTTCGTTATGCTTCATCTCTGCACTTGCCCTTTGGGCATCATCAACATAGGGTTCAAAAGA
>gene=chr11_47664136-47664480; species=canFam
cacgcagcggcgcgcgcctccccgcccaggccctgccccccg-ccccgccccgAGAAACGGCAGGCGCTCGCGAGCCGGCGCAGggggcggggcggggcTTACGGGTCAGGCGCGCATGCGCCCTGGGGGATCCGCGCGCTCCACTCGGAACGGCAGTTTCTCTTGCGCTTGCG----CAGGCC-GGAGCGT-CCGGAGGAGGAGAATGGGCGTGGCGATGGGGGGTTGTGACCCTGACAGCAAAGGCAAGGTCAGAGGAAT-GGAAGA-GTTGAAAGAG-TTCTCTGTTGCGTTGTGCCTCTACACTTGCCCTTTGGGCATCAGCAACATAAGGTACAAG---
>gene=chr11_47664136-47664480; species=equCab
cccgAACCGGGGCGATCTTCCCCGCCACGTCCCCGCCAACGG-CCCCGACTAAAGAAACGCAGGGCTTTCG-GAGCGGCCTCA-ACGGCGGGGCGGGGCTTTCGGGCTCGGAGGGCAATCGCCCTGCCTGCTCCA-GCTCTCCTGGAAGGCGGGGAGGTTTCTCTTTGCTTGCG----CAGCCTGGAAGCTC-TCGGA--AGAAGGATGGGCGTGACAATGGGGGGT-GTAACCGTGACAGCAAAGGCAAGGTCAGAGGAATAAAAAGA-ATTG-AAAAGCTTCTTCGTTATGCCTTGCCTCTGC-CCTGCCCTTTGGGC---ACCAGCATGATCTAAAAGA--
>gene=chr11_47664136-47664480; species=gorGor
-----------------------------------------------------------------------------------------------------------------------------------------------------AATGACGGTTTCTCTTGCACATGCGCTTCCAGGCCGCAAGTGTCCGGAAACAGAAGAATGGGAGTGTCAGTGGGGGAGTGTGACCGTGACGGCAGAGGCAAGGTCAGAGGACTGAAAAGAAATTGAAAAGGATTCTTCGTTATGCTTCATCTCTGCACTTGCCTTTTGGGCATCATCAACATAGGGTTCAAAAGA
>gene=chr11_47664136-47664480; species=panTro
--------------------------------------------------------------------------------------------------------------------------------------------------------------------------------------------------------------------------------------------------------------------------------------------------------------------------------------------------------
>gene=chr11_47664136-47664480; species=papHam
CACGCACCAGCGCGCGCCTCTCCGCCCAGTCCCCGCCCTCCC-TCCCGCCCGGAGAAACGGCAGGCGCTCGCGAGGGGGCGCTGGGGTCGGGGCGGGGCTTACGGTACAGAGGCGCATGCGTTCTGCCGGGGGCTCGTCCT---CCGGGAATGACGGTTTCTCTCGCACATGCGCGTCCAGGCCGCAAGTGTCCGGAAACAGAAGAAAGGGAGTGGCAGGGGGGGAGTGTGACCCTGACGGCAAAGGCAAGGTCAGAGGACTGAAAAGAAATGGAAAAGGATTCTTCGTTATGCTTCACCTCTGCACTTGCCTTTTGAGCATCATCAACATAGGGTTCAAAAGA
>gene=chr11_47664136-47664480; species=ponAbe
CACGCACCAGCGCGCGCCTCTCCGCCCAGTCCCCGCCCCACCGTCCCGCCCCGAGAAACGGCAGGCGCTCGCGAGGGGGCGCTGCGGTCGGGGCGGGGCTTAAGAGACAGAGGCGCATGCGTTCTGCCGGGGGTTCGCCCTTCACCAGGAGTGACGGTTTCTCTTGCACATGCGCTTCCAGGCCGCAAGTGTCCGGAAACAGAAGAATGGGAGTGGCAGTGGGGGAGTGTGACCGTGACGGCAGAGGCAAGGTCAGAGGACTGAAAAGAAATTGAAAAGGATTCTTCGTTATGCTTCACCTCTGCACTTGCCTTTTGGGCATCATCAACATAGGGTTCAAAAGA
>gene=chr11_47664136-47664480; species=rheMac
CACGCACCAGCGCGCGCCTCTCCGCCCAGTCCCCGCCCCCCC-TCCCGCCCGGAGAAACGGCAGGCGCTCGCGAGGGGGCGCTGGGGTCGGGGCGGGGCTTACGGTACAGAGGCGCATGCGTTCTGCCGGGGGCTCGTCCT---CCGGGAATGACGGTTTCTCTCGCACATGCGCGTCCAGGCCGCAAGTGTCCGGAAACAGAA----GGGAGTGGCAGGGGGGGAGTGTGACCCTGACGGCAAAGGCAAAGTCAGAGGACTGAAAAGAAATGGAAAAGGATTCTTCGTTATGCTTCACCTCTGCACTTGCCTTTTGAGCATCATCAACATAGGGTTCAAAAGA
>gene=chr11_57425025-57425369; species=hg19
CACCCCTCCCTCCGGCTGCACGAATAATGACAACAGCCGCCCCTCCCACCTTTGGCGTCACGTTCAAAACAATCCTTTGACTACAACTCCCAGAAGGCCGAGCGGCTTAGCGAGTGCACCCGCTCTCGGCTGCTCCGGCAAACTACACATCCCAAAGGGCAGCGCGCGACCGCGTGTCCTTTCACAGCGCAAGTGCGGAACTGCGTTTGTTTCCGGCGTGGGTCCGGGCAAGAACCGCTTGTAGTTTGGTTTAAATTCTGCACGGGAGGACCTTCTGAGTTTACCTGTTGGGCTCCTGGCTGCGCAGGTGAGTTAAAAAAAGGGCAGGAACACAACTGTCACCT
>gene=chr11_57425025-57425369; species=bosTau
GCT-TCTC---CGGGCTTGACGAACAAAGACGGCAGCCGCCCCGCCCACCTTTGACGTCACGGTAAAAAAA----ATTGACTACAAGTCCCAGAGGGCCGAGCGGCGGCGAGAGCGCGACCGCTCGCGACAGCTCTGGTAAACTACATCTCCCAGGGGGCCCCGCGCGGCTGCTCCTTCC-CCACTGCGCAAGTGTGGAAATGCTT--GTTTTCGGCGTGGGTCTCGGTGAGCCCGTCTCTCTTCTGGGCTTAGGTCCT---------GTCTTCTTGG-TTTCGAGGTTTGACTCGTGGCTGTACAGGTGA-----AGTAAGTTCAGGATCGCAGCCGCCGCCT
>gene=chr11_57425025-57425369; species=calJac
CACCCATCCCCCCGGCTTCCTGAACAATGTCGGCCGCCGCCCCTCCCACCTTTGGCGTCACATTCAAAACAATCCTTTGACTGCAACTCCCAGAAGGCCGAGCGGCTGAGAGAGGGCACCCGCTCTCGGTTGTTCCGGAAAACTACACGTCCCAAGGGGCAGCGCGCTATCGCGTGTCCTTTCCCAGCGCGAGTGCGGAACTGCGTTTGTTTCCGGCGTGGGTACGGACAAGAACCGCTTGTAGTTTGGTTTAAGTTCTGCACGGGAGGACCTTCTGGGTTTACCTGTTGGGCTCCTGGCTGTGCAGGTGAGTT-TAAAAAGGGCAGGAACGCAACTGTCGCCT
>gene=chr11_57425025-57425369; species=canFam
A---CGGCTCGCCGTCTTCGCAAACAAGG-ACGCCGCCGCCCCGCCCACCTATGGCGTCACGATCAAAACAATCTTGTAACTACAACTCCCAGAAGGCCGCGCGGCTGCGCGAGCTCCGCCGCTGGAGGCAGTTCCGGCAAACTACCGATCCCGATAGGCATCGCGCGGCCACTGTTCCT-GCGTCGCGCCTGCGCAGAACCGCCTTTGTTTCCGGCGTGGATCCGGGCGGGCGCGGCGTGCCGTTGGGTTTAGGCGCTGTCGG---GGGCTCCTCGG-TTTGCCGGTTTGTTTTGCGGCTGTGCAGGTGA-----AA--------------CGGCCGGCG---
>gene=chr11_57425025-57425369; species=equCab
G----------CTGGCTTCGCGAACAATGACGGCCGCCGCCCCTCCCACTTTCGGCGTCACGATCAAAACAATCCTTTAACTACAACTCCCAGAAGGCCGAGCGGCGGCGCGAGCTCAACCACTCGCGGCTGTTCCAGCAAACTACATTTCCCAAGGGGCATCGCGCGACCGCGTCTCCT-CCACTGCGCAAGTGCGGAACGGCCTTTGTTTCCGGCGTGGGTCTGTGGGAGCGTGGCTTGTAGGTGGGTTTAGGTCCTACCTGCAAGTGCTTTTTGG-GTTACCCATTTGGCTCGTGGCTGTGCAGGTGA-----AATAACCTCAGGAACTCAACTGTGTCTT
>gene=chr11_57425025-57425369; species=gorGor
--------------------------------------------------------------------------------------------------------------------------------------------------------------------------------------------------------------------------------------------------------------------------------------------------------------------------------------------------------
>gene=chr11_57425025-57425369; species=panTro
CACCCCTCCCTCCGGCTGCACGAATAATGACAACAGCCGCCCCTCCCACCTTTGGCGTCACGTTCAAAACAATCCTTTGACTACAACTCCCAGAAGGCCGAGCGGCTTAGCGAGTGCACCCGCTCTCGGCTGCTCCGGCAAACTACACATCCCAAAGGGCAGCGCGCGACCGCGTGTCCTTTCACAGCGCAAGTGCGAAACTGCGTTTGTTTCCGGCGTGGGTCCGGGCAAGAACCGCTTGTAGTTTGGTTTAAGTTCTGCACGGGAGGACCTTCTGAGTTTACCTGTTGGGCTCCTGGCTGCGCAGGTGAGTTAAAAAAAGGGCAGGAACACAACTGTCGCCT
>gene=chr11_57425025-57425369; species=papHam
[truncated: 3,804,076 more chars]
