# Supplementary material for: Combining phylogenetic footprinting with motif models incorporating intra-motif dependencies
Source: BMC Bioinformatics. 2017 Mar 1;18:141. doi: 10.1186/s12859-017-1495-1 (PMC5333389; doi:10.1186/s12859-017-1495-1)
Supplement: Supplementary file 2 — Sequence data. This archive contains data files of alignments of the ChIP-seq positive regions and negative control regions for each of the 35 TFs in FASTA format. (ZIP 83763.2 kb) [file 12859_2017_1495_MOESM2_ESM.zip › NANOG/NANOG_(SC-33759)_neg.txt]

>gene=chr20_69289-70289; species=hg19
GAAATTTGGCTTTTGTTAAATTTGGAGGTGTTATATGTTGCCTAGAAAGATGCTATTCATGTCTATTAAATGGTTATAACTGTGCCTATGATCTGTTATGTCTTGATTCACATGTTGATGTAATGTGAGTTACAGAATTAATATCTACATTCATTTCTGATTATAAACTGCTGTATTTGTTGAAAATTTGGAAATTTTGAAATTGTAAAGAAGTAAAAAAATTGTAAAGAAGTTAAAAGAGACAAAATATTTTTGATCTATTGTTCTTCCTCAGTTTTCTTATTTGAATAAAAATGTATAGCATACTTATAAATTTTCTattatactattagtattttcccatttactattttcaaaaactgtatttccaatgactgtataaattttatagaatggatactgtttaaattacttagccaaattgtttttgcataaataagtgcatttacattttatagacaaggatggctagtataacctttcttatacataaatcattC
>gene=chr20_69289-70289; species=bosTau
GAAAATGGACTAA----AAATTCGGAGATGTTATATCTCATTTAGAAAAGT---ATTCCCTTCCTTGAAATGGACATGAATGTGCCTATGAGT--CTATATCTCGATTCGCATGGAGAC------TGAGGTAAAGAATTACCATCTTCACTCAATTCTGATTATGAAC-----TACTAGCTGAAATTTTGGAAAGTTTTGAA-------------------TAATAAAGAAGG-------AGCAATATGGTTTTGCCTTATTGCTCTCTCTGAGATTCCCCATG-TGGGGAAAATGTATATCATCCCTTTAAATTTTCTattacattatgagtattttctcatatattatctctaaaaactgaattttttattactacatgaatttcatgtaattggtgctctgtatctttttaaccctttttatttttact-----aAGTATGTTTATGTTTTATATACAAGTATATTCTTTATAATCATTCATAGACGTAAACCATTC
>gene=chr20_69289-70289; species=calJac
GAAATTTGACTTTAGTTAAATTCAGAGGTGTTATATTTTGCCTAGAAAGATGCTATTCGTGACTATTAAATGGATATAACTGTGCCTTTGATCTGTTATGTCTTGATTCACATGTTGATGTAACATT---------ATTAATATCCGCATTCATTTCTGATTATGAACTGTTGTGTCTGTTGAAAATTTTGAACTTTTGAAATTGTAG------TAAAAAATTGTAAAGAAGTTAAAAAAGACAAAAAAAATTTGATCTATTGTTCTTCCTCAGTT---TTATTTGAATAAAAATGtgtatcctacttataaattttctattatactattagtattttcccatttactattttcaaaaactgt-tttccaatgactgtataaagtttattgcacagatactgttcaaattacttagccaAATTGTTTTTGCATAAATAAGTGCATTTATGTTATAGAGACAAAAATGGCTAGTATGTCCTTTCTTATACATAAATCATTC
>gene=chr20_69289-70289; species=canFam
-------------------------------------------------------------------------------------------------------------------------------------------------------------TGATTATGAAC-----TATTTGCCAACATTTTGAAAGGTTTTTAA-------------------TAATAAAGAAAT-------AAACAAAGAGTTTTGTTCTGTTCCTCTTCCTCAAATTCCCCACGTAAATAAAAATGtgtagcctac-tttaaattttctattatgttattagtattttcccatatattatttccaacaactgaattttcaataattacataaatttcaatgaatggatgctctgcaaattatt--atgtcattatttttgct-----aAGTGCATTTATGTTATACACATGAGTATATTCTATATAACTGTTCTTAGGTATAAATCAATT
>gene=chr20_69289-70289; species=equCab
GAAAGTGGACTCTTT--AAATTTGGAGATGTTATATTTTCCTTAGAAAGAT---ATTCACTTCCATGAAGTGGACATAAATATGCCTATGATC--CTGTATCTTGAATCTCATGGAGGCATGTTGTGAGGTAAAGAATTAATACCTACACTCCATTCTGATTATGAAC-----TATTTGCTGAAATTTTGGAAAGTTTTGAA-------------------TAGTAAAGAAGT-------AACAGTAAGGTTTTGCTCTGTTGCTCTCCCTCAGATTCCCCATGTGAATAAAAATATGCAGTCTACTTTTAAACTTTCTACTCCatcattaatattttcccatatgttatttaccaaaactgaactttcaatatttgcataaatttcatggaatggatgctctgtaaattatttaatattattatttttgct--aAAAAGCATATCTGTGTTTTACGTACAAGTATA-TCTATAGAGCCATTTTTAGACATAAGCCATTC
>gene=chr20_69289-70289; species=gorGor
GAAATTTGGCTTTTGTTAAATTTGGAGGTGTTATATGTTGCCTAGAAAGATGCTATTCATGTCTATTAGGTGGTTATAACTGTGCCTATGATCTGTTATGTCTTGATTCACATGTTGATGTAATGTGAGTTACAGAATTAATATCTACATTCATTTCTGATTATAAACTGCTGTATTTGTTGAAAATTTGGAAATTTTGAAATTGTAAAGAAGTAAAAAAATTGTAAAGAAGTTAAAAGAGACAAAATATTTTTGGTCTATTGTTCTTCCTCAGTTTTCTTATTTGAATAAAAATGTATAGCATACTTATAAATTTTCTattatactattagtattttcccatttactattttcaaaaactgtatttccaatgactgtataaattttatagaatggatactgtttaaattacttagccaAATTGTTTTTGCATAAATAAGTGCATTTACATTTTATAGACAAGGATGGCTAGTATAACCTTTCTTATACATAAATCATTC
>gene=chr20_69289-70289; species=panTro
GAAATTTGGCTTTTGTTAAATTTGGAGGTGTTATATGTTGCCTAGAAAGATGCTATTCATGTCTATTAGATGGTTATAACTGTGCCTATGATCTGTTATGTCTTGATTCACATGTTGATGTAATGTGAGTTACAGAATTAATATCTACATTCATTTCTGATTATAAACTGCTGTA-TTGTTGAAAATTTGGAAATTTTGAAATTGTAAAGAAGTAAAAAAATTGTAAAGAAGTTAAAAGAGACAAAATATTTTTGATCTATTGTTCTTCCTCAGTTTTCTTATTTGAATAAAAATGTATGGCATACTTATAAATTTTCTattatactattagtattttcccatttactattttcaaaaactgtatttccaatgactgtataaattttatagaagggatactgtttaaattacttagccaAATTGTTTTTGCATAAATAAGTGCATTTACATTTTATAGACAAGGATGGCTAGTATAACCTTTCTTATACATAAATCATTC
>gene=chr20_69289-70289; species=papHam
GAAATTTGGCTTTTGTTAAATTTGGAGGTGTTACATGTTGCCTAGAAAGATGCTATTCATGTCTATTAAATGGTTAAAACTGTGCCTATGATCTGTTATGTCTTGATTCACATGTTGATGTAATATGAGTTACAGAATTAATATCTACTTTCACTTCTGATTATAAACTGCTGTATTTGTTGAAAATTTGGAAATTTTGAAATTGTAAAGAGGTAAAAAAATTATAAAGAAGTTAAAAGAGACAAAATATTTTTGATCAGTTTTTCTTCCTCAGTTTTCTTGTTTAAATAAAAATGTATAGCATACTTATAGATTTTCTattaaactattagtattttcccgcttactatttccaaaaac--tatttccaatgactgcataaattttatagaatggatactgtttaaattacttagccaAATTTTTTTTGCATAAATAAGTGCATTTACATTTTATAGACAAGGATGGCTAGCATAACATTTCTTATACATAAATCATTC
>gene=chr20_69289-70289; species=ponAbe
GAAATTTGGGTTTTGTTAGATTTGGAGGTGCTATATGTTGCCTAGAAAGACGCTATTCATGTCTATTAAATGTTTATAACTGTGCCTATGATCTGTCATGTCTTGATTCACATGTTGATATAATGTGAGTTACAGAATTAATATCTACATTCATTTATGATTATACACTGCTGTATTTGTTGAAAATTTGGAAATTTTGAAATTGTAAAGAAGTAAAAAAATTGCAAAGAAGTTAAAAGAGACAAAATATTTTTGATCTGTTGTTCTTCCTCAGTTTTCTTATTTGAATAAAAATGTGTAACATACTTATAAATTTTCTGttatactattagtattttcccatttactattttcaaaaac--tatttccaatgactgtataaattttatagaatggatactgtttaaattacttagccaAATTGCTTTTGCATAAATAAGTGCATTTACATTTTATAGACAAGGATGGCTAATATAACCTTTCTTATACATAAATCATTC
>gene=chr20_69289-70289; species=rheMac
GAAATTTGGCTTTTGTTAAATTTGGAGGTGTTACATGTTGCCTAGAAAGATGCTATTCATGCCTATTAAATGGTTAAAACTGTGCCTATGATCTGTTATGTCTTGATTTACATGTTGATGTAATATGAGTTACAGAATTAATATCTACTTTCACTTCTGATTATAAACTGCTGTATTTGTTGAAAATTTGGAAATTTTGAAATTGTAAAGAGGTAAAAAAATTGTAAAGAAGTTAAAAGAGACAAAATATTTTTGATCAGTTTTTCTTCCTCAGTTTTCTTGTTTGAATAAAAATGTATAGCATACTTATAAATTTTCTattaaactattagtattttcccgcttactattttcaaaaac--tatttccaatgactgcataaattttatagaatggatactgtttaaattacttagccaAATTTTTTTTGCATAAATAAGTACATTTACATTTTATAGACAAAGATGGCTAGCATAACATTTCTTATACATAAATCATTC
>gene=chr20_271382-272382; species=hg19
GATGCTTTCGCCAGCGTCTCGGTCTCCAAGGAAACGCGACGCCGCCTACCGAGCGCCTAAAGGGACTAACCTCTCAAGGCAAAATCTAGTTCGGCCCGCTTTTCAATTTTCAAAttcccttcagtttgctctgcccataatcctaaaatatgatatcatatttctccactctcatcaaacttccaccatttccttcgccatcttcactcttggctaatgagtttgcttccaattttactaagaaaattgtgggaatcagtaaacccacaagttcatggcatcatttactcgcctacttgcctccctcccgtaactacgtataaactgcctactaagaccaattcctacatttatgcaccgaatcctatcctctcacgttttctcaaagatattggccgagcagttctccccgttttttcctcctcttttctctctcctttgtatcatcagtataccaacgtatttttaaatttcttctatttaaaaagattgtccacagc
>gene=chr20_271382-272382; species=bosTau
GATGCTTTCTCGCCTGTCTCCGTCTCCAAGGAAACG-GACGCAGACTACCGAACGCCTAGAGGGACCAATATCGCACTGGAAAAAGTAGCTCCACATTCCACGCATCGCTCAAATTCCCCTCAGCTGGCCCCGCCTATCATGctaaagaattatgtcatattcctcctc--tcagcaaacctccatcacgtccttctccatccttactcttggctaattacgttgcttcctgtttcaccgggaaaatcatgggaatcagtaaactc--aggttcacatcaccattcacccacccacatgcctccctactgagactc--tgtaaactgcttgctgacctcgattcct---gttgtgcactgaaacctgtcctttctcattttctctaggactttcccccaggaatttcccccattttctccatcaccctctcctct---tattttcactgctttaccaacatatttt--aatttcttctgttaaagaa-------------
>gene=chr20_271382-272382; species=calJac
GATGCTTTAGCTAGTGTCTCGGTCTCCAAGGAAACGCGACGCCAGCTACCGAGCGCCTAGAGGGACTAACTTCTCAAGGCAAAATCTAGCTCGGCCCGCTTTTCAATTTTAGAAttcccttcagtttgttcggcctataatcctaaaatatt-----atatttctccattctcatcaaacctccatcacttccttcgccatcctcactcttggctaacgactttgcttccaattttaccaagaaaattgtggggatcagtaaacccgcaagttcacagcaccatttactcgcctacttgcctccctcctataa-tacgtataaactgcctactaagaccaattcctatatgtatgcaccgaatcctatgctctca--ttttctcaaagatattggtc-agcagttttccccgttttatcctcctgttttccctctcctttgtatcatccttataccaacatatgtttaagtttcttctatttagaaagattgaccacagc
>gene=chr20_271382-272382; species=canFam
GTCCCGC--------TTCTCCGTCTCCAAGGAAACG-GACGCAGGCTACCGAGTGCCTAGAGGGACTAACCTCT------------------CGAGTCCTACTC------------CATTTCAGCTGGCCCTGcccatcatcctaaagaat--tgtcatatttctcctc--tcatcaaacccccagcgctttcttctccatccttattcttggctaatgactttgcttcctagaacactaagaaaatcgtgaggatcagtaaattcacaatttcacatcacccttac-ccacctaatcgcctccctcctgtgac--agtataaactgcc---taagcccgattcctacaactgtgcactgaagcctactct-cttcatttgctctaagagaccgcgccagcaatt----ctgttttctccatcatcctgtattat-attattcccgtcagtataccaacatatttt--attcgatttta-----aaaag-t---------
>gene=chr20_271382-272382; species=equCab
GACGCTTTCTC-TCGTCTCCCGTCTCCACGGAGACG-GACGCAGACTACCGAGCGCCTAGAGGGACTAATCTCTTAAAGCAAAATGTAGCTCCAAATTCTTCTCAATTTTCAAGTACATGTCAGCTGGCCCCGcccatcatcttaaagagttatgtcagatttctcctc--ttattaaacctccattgcttccttctccatccttagtcttccataatgactttgcttcctgtttcactaagaaaatCGTGGGGA-----------------------------------------------------------------------------------------------------------------------------------------------------------------------------------------------------------------------------------------------------
>gene=chr20_271382-272382; species=gorGor
--------------------------------------------------------------------------------------------------------------------------------------------------------------------------------------------------------------------------------------------------------------------------------------------------------------------------------------------------------------------------------------------------------------------------------------------------------------------------------------------------------------------
>gene=chr20_271382-272382; species=panTro
------------------------------------------------------------------------------------------------------------------------------------gcccataatcctaaaatattatatcatatttctccacgctcatcaaacttccaccatttccttcgccatcttcactcttggctaatgagtttgcttccaattttactaagaaaattgtgggactcagtaaacccacaagttcacggcatcatttactcgcctacttgcctccctcctgtaactacgtataaactgcctactaagaccaattcctacatgtatgcaccgaatcctgtcctctcacgttttctcaaagatattggccgagcagttctccccgttttttcctcctcttttctctctcctttgtatcatcagtataccaacgtatttttaaatttcttctatttaaaaagattgtccacagc
>gene=chr20_271382-272382; species=papHam
GATGCTTTCGCCAGCGTCTCGGTCTCCAAGGAAACGCGACGCCGGCTACCGAGCGCCTAGAGGGACTAACCTCTCAAGGCAAAATCTAGTTCGGCCCTCTTTTCAattttcaaagtcccttcagtttgctctgcccataatcctaaaatattatatcatatttctccactttcatcaaacttccaccacttccttcgctatcttcacttttgactaatgagtttgcttccaattttactaaggaaattttgggaatcagtaaacccactagttcacagcaccatttactcgcctacttgcctctttcctgtaactacgtataaactgcctactaagaccaattcctacatttgtgcaccgaatcctatcctctcacattttctcaaagatattggccgagcagttctccccgttttttcctcctcttttccctctcctttgtatcatcagtataccaacgtatttttaaatttcttctatttaaaaagcttcaccacagc
>gene=chr20_271382-272382; species=ponAbe
GATGCTTTCGCCAGCGTCTCGGTCTCCAAGGAAACGCGACACCGCCTACCGAGCGCCTAAAGGGACTAACCTCTCAAGGCAAAATCTAGTTCGGCCCGCTTTTCAATTTTCAAAttcccttcagtttgctctgcccataatcctaaaatattataccatatttctccactctcatcaaacttccaccatttccttcgccatcttcactcttggctaatgagtttgcttccaattttactaagaaaattgtgggaatcagtaaacccacaagttcacggcatcatttactcgcctacttgcctccctcctgtaactacgtacaaactgcctactaagaccaattcctacatttatgcaccaaatcctatcctctcacgctttctcaaagatattggccgagcagttctccccgttttttcctcctcttttctctctcctttgtatcatcagtataccaacatatttttaaatttcttctatttaaagagattgtccacagt
>gene=chr20_271382-272382; species=rheMac
GATGCTTTCGCCAGCGTCTCGGTCTCCAAGGAAACGCGACGCCGGCTACCGAGCGCCTAGAGGGACTAACCTCTCAAGGCAAAATCTAGTTCGGCCCTCTTTTCAATTTTCAAAttcccttcagtttgctctgcccataatcctaaaatattatatcatatttctccactctcatcaaacttccaccacttccctcgctatcttcacttttgactaatgagtttgcttccaattttactaaggaaattttgggaatcagtaaacccactagttcacagcaccatttactcgcctacttgcctccttcctgtaactacgtataaactgcctactaagaccaattcctacatttgtgcaccgaatcctatcctctcacattttctcaaagatattggccgagcagttctcctcgttttttcctcctcttttccctctcctttgtatcatcagtataccaacgtatttttaaatttcttctatttaaaaagcttcaccacagc
>gene=chr20_359382-360382; species=hg19
gtaattttttgtacttttagtagaaacgggtttcaccgtgttagccaggatggtcttgatctcccgacctcgtgatccacctgcctcagcctcccaaagtgctgggattacaggcataagccaccacgcccagccTCTAGAGGAGttattttacttacttacttatttatttattacacaggatctcactctgtcacccaacctggagtgcagtggcacaatcacgtttcactgtaacctgaactcctgggctcaagtgatcctcctacctcagcttcctaagtagctgggaccacaagctcgtaccaccatgcccgctatctttttctctttgtaaagacagggtcttactatgtcatccaggctgttctcaaactcctggcctcaagcaatcctcccgtcttggcctcccaaagtgctaggattacagacatgagccagctcacccagcTGAGGAGTTATTTTTTGACACTGGTGAATTCAGATCAAAAGGGATTTCT
>gene=chr20_359382-360382; species=bosTau
--------------------------------------------------------------------------------------------------------------------------------------------------------------------------------------------------------------------------------------------------------------------------------------------------------------------------------------------------------------------------------------------------------------------------------------------------------------------------------------------------------------------
>gene=chr20_359382-360382; species=calJac
--------------------------------------------------------------------------------------------------------------------------------------------------------------------------------------------ctccgtcacccaagctggattgcaatggcacaatcatgg-----tgtaacctgaactcctgggctcaagtgatgctcctgcctcagcttcccgagtagcaggaaccacaagctggcaccaccatgcctgctctttttttctctttgtaaagacagggtcttactatgttgtctgggcttttcttaaactcctggcctcaagcagtcctcccgccttggcctcccaaaatgctaggattacagacattacccagcttgcc----------------------cACTGGTGAATTCAGATCAAAAGGAAtttct
>gene=chr20_359382-360382; species=canFam
---------------------------------------------------------------------------------------------------------------------------------------------------------------------------------------------------------------------------------------------------------------------------------------------------------------------------------------------------------------------------------------------------------------------------------------------------------------------------TATTTTTTTACACTGGTACATTCAGACTAAAAGGGATTTCC
>gene=chr20_359382-360382; species=equCab
--------------------------------------------------------------------------------------------------------------------------------------------------------------------------------------------------------------------------------------------------------------------------------------------------------------------------------------------------------------------------------------------------------------------------------------------------------------------------------------------------------------------
>gene=chr20_359382-360382; species=gorGor
gtaattttttgtacttttagttttt---agtttcaccgtgttagccgggatggtcttgatctcctgacctcgtgatctgcctgcctcagcctcccaaagtgctgggattacaggcataagccaccacgcccagccTCTAGAGGAGTTATtttatttatttatttatttatttattACacaggatctcactctgtcacccaagctggagtgcagtggcacaatcacgtttcactgtaacctgaactcctgggctcaagtgatcctcctacctcagcttcctaagtagctgggaccacaagctcgtaccaccatgcccgctatctttttctctttgtaaagacagggtcttactatgtcatccaggctgttctcaaactcctggcctcaagcaatcctcccgtcttggcctcccaaagtgctaggattacagacatgagccagctcacccagctGAGGAGTTATTTTTTGACACTGGTGAATTCAGATCAAAAGGGATTTCT
>gene=chr20_359382-360382; species=panTro
gtaattttttgtacttttagtagaaacgggtttcaccgtgttagccaggatggtcttgatctcctgacctcgtgatccgcctgcctcagcctcccaaagtgctgggattacaggcataagccaccacgcccagccTCTAGAGGAGTTATtttacttatttatttatttatttattACacaggatctcactctgtcacccaacctggagttcagcggcacaatcacgtttcactgtaacctgaactcctggactcaagtgatcctcctacctcagcttcctaagtagctgggaccacaagctcgtaccaccatgcccgctatctttttctctttgtaaagacagggtcttactatgtcatccaggctgttctcaaactcctaaaggcaagcaatcctcccgtc-tggcctcccaaag------------------------------------------------------------------------------------
>gene=chr20_359382-360382; species=papHam
gtaattttttgtacttttagtagagacgggtttcaccgtgttagccaggatggtcttgatctcctgacctcatgatccacctgcctcagcctcccaaagtgctggtattacaggcgtgagccaccacgtccggccTCTAGAGGAGttatttattttatttatttatttatttatgacacaggatctcactctgtcacccaagctggagtgcagtggcacaatcatgtttcactgtaacctgaactcctgggctcaagtgatcctcctacctcagcttaccaagtagctgggaccgcaagctcacaccaccatgcccactatttttttctctttgtaaagacagggacttactatgtcgcccaggctgttcttaaactcctggcctcaagcaatcctcccatctcggcctcccaaagtgctaggattacagacatgagccagctcgcccagcTGAGGAGTTATTTTTTGACACTGGTGAATTCAGATCAAAAGGGATTTCT
>gene=chr20_359382-360382; species=ponAbe
ataattttttgtacttttagtagagacgggtttcaccatgttagccaggatggtcttgatctcctgacctcgtgatccgcttgcctcagcctcccaaagtgctgggattacaggcataagccaccatgcccagccTCTAGAGGAGTTATtttatttatttatttatttatttatgacacaggatctcactctgtcacccaagctggagtgcagtggcacaatcacgtttcactgtaacctgaactcctgcgctcaagtga-cctcctacctcagcttcctaagtagctgggatcacaagctcgtaccaccatgcctactatttttttctctttgtaaagacagggtcttactgtgtcatccaggctgctctcaaactcctggcctcaagtaatcctcccgtcttggcctcccaaagtgctaggattacagacatgagccagctcacccagctGAGGAGTTATTTTTTGACACTGCTGAATTCAGATCAAAAGGGATTTCT
>gene=chr20_359382-360382; species=rheMac
gtaattttttgtacttttagtagagacgggtttcaccgtgttagccaggatggtcttgatctcctgacctcatgatccacctgcctcagcctcccaaagtgctggtattacaggcgtgagccaccacgtccggccTCTAGAGGAGttatttattttatttatttatttatttatgacacaggatctcactctgtcacccaagctggagtgcagtggcacaatcatgtttcactgtaacctgaactcctgggctcaagtgatcctcctacctcagcttaccaagtagctgggaccgcaagcttacaccaccatgcccactatttttttctctttgtaaagacagggacttactacgtcgcccaggctgttcttaaactcctggcctcaagcaatcctcccgtcttggcctctcaaagtgctaggattacagacatgagccagctcgcccagctGAGGAGTTATATTTTGACACTAGTGAATTCAGATCAAAAGGGATTTCT
>gene=chr20_545289-546289; species=hg19
AACGATCTGGGGTGCTAAATATCAACAGAAACAAAaatatttattgcatgctttctgtgggtcacaaactattctaagtggttgcttgacatggaatgcttttaatcttcagtacagattttaggtagatcatatttttgtACATTTATGTCTATTTGTCTCTGGACTGATTtttttttaattgagatgaaattcacataatataaatcaaccatttgaaagtatacatctcagcggcatttagtatattcacgacattgtacagccacacttctgtctagttccaaaatattttcaacaccccccccaaagaaactttgtacccatcaaagatagatgatatttttatcctaattttacagatgaacaagcagaggcgtggacaagcagagtcacgtgccccaggtcacacagccaggaaatggaacaagctggCCACAGGTGTTGGGAGGAACATGTTGACAAGCTGCCCAGGATGGCCTGGAGGCCCCTTCGGGGTC
>gene=chr20_545289-546289; species=bosTau
--------------------------------------------------------------------------------------------------------------------------------------------------------------------------------------------------------------------------------------------------------------------------------------------------------------------------------------------------------------------------------------------------------------------------------------------------------------------------------------------------------------------
>gene=chr20_545289-546289; species=calJac
---gaTCTGGGGTGCTTAATATCAACAGAAGCAAAACTacttattgcatgctctctgtgggtcacacacgggtctaagtgcttgcttgacatttaatgcttttaatcttcagtacagattttaggtagatcatatttttgtACATTTATGTCTATTTGT-----------Ttttttctt-attaagatgaaattcacataaaataaatcaaccatttgaaagtatacgactcagtgggacttagtacattcatgacattgta--------------tctagttgcaaaatattttcaata--cccccgaaggaaacttcatacccatcaaagatagatgacacttttatcctcattttaca----------------catgaacaagcagagtcatgtgcctcaggtcacacagccaggaaatggaacaagctggCCATACGTGTTGGGAGGAACATGTTGACAAGCTGCCCAGGATGGCCTAGAGCCACCTTTGGGGAT
>gene=chr20_545289-546289; species=canFam
accaATCAGCAGCGCTGAATAACAACaaaaataaaaac--atattgcaggcttatgatgggtcaggcactcttctaag----tgcttgacatttaccttttcaaatcctcactacaccttttaggtagatagctttttcctATACATGTGTCCATGATCTCCT---TTCCTCCTTTTTC-atggaggtga-----acataacataaaatgaaccatttaaaatgtaccttttagtg-------gcacattcacattgttccacaaccaccctcttctctgtttccaaaacatcttaatca----ctgaaagaaagccccgtacccatcaagGGTACCTCGTATttttatcttcactttatagataagcatatgaggaaacaggcgggtagaggcgcttgcccctgattacacagccaggaaacgggacaagctggCTGCAGGTGTTGGGAGAAATGCCTCCACGTACTCC-TCGGAAGTGCTCA-AACCTCTTCAGGCTC
>gene=chr20_545289-546289; species=equCab
AACAATCAGGGGCCCTAAACATCGACGGAAATAAAAAT--GTATTGCCTGCTGCCTATGGATCAGGCCCTACTCTAAG----GGCTTGATATTTTCCTTTTTAAAGCCTCATTAGAACTTCTAGGTAGGCAGTTTTTTTCTACGTATATGTTCATTTACATCTATATATCTCTTTTTTC-attgaggcaaaattcacatcacatagaattaaccatttaaagtgtagaattcagaggcacttagcatattcacaatgtttcacaactgccctcttatctggttccaggacattgtcgcta----ccaagagaaaaccctgcacccattaacggtaactAGtatttttatcctcattttacagatgagtacaccgaggcac-ggcaggtggaggcgctccccccgggtcactcagccaggaaatgggacaagctggCTGCGGGCGTCGAGAGGAAGTCGCTGAAAAGCTCCCTCGGAGGGGTGGG------CTTCGGGCAC
>gene=chr20_545289-546289; species=gorGor
AACGATCTGGGGTGCTAAATATCAACAGAAACAAAaatatttattgcatgctttctgtgggtcacaaactattctaagtggttgcttgacatgGAA----------------------------------------------------------------------CTGATttttttct-attgagatgaaattcacataatataaatcaaccatttgaaagtatacatctcagtggcatttagtatattcacgatattgtacagccacacttctgtctagttccaaaatattttcaacaccccccccaaagaaactttgtacccatcaaagatagatgatatttttatcctaattttacagatgaacaagcagaggcgtggacaagcagagtcacgtaccccaggtcacacagccaggaaatggaacaagctggCCACAGGTGTTGGGAGGAACATGTTGACAAGCTGCCCAGGATGGCCTGGAGGCCCCTTCGGGGAC
>gene=chr20_545289-546289; species=panTro
AACGATCTGGGATGCTAAATATCAACAGAAACAAAaatatttattgcatgctttctgtgggtcacaaactattctaagtggttgcttgacatggaatgcttttaatcttcagtacagattttaggtagatcatatttttgtACATTTATGTCTATTTGTCTCCGGACTGATtttttttt-attgagatgaaattcacataatataaatcaaccatttgaaagtatgcaactcagcggcatttagtatattcacgacattgtacagccacacttctgtctagttccaaaatattttcaacaccccccccaaagaaactttgtacccatcaaagatagatgatatttttatcctaattttacagatgaacaagcagaggcatggacaagcagagtcacgtgccccaggtcacacagccaggaaatggaacaagctggCCACAGGTGTTGGGAGGAACATGTTGACAAGCTGCCCAGGATGGCCTGGAGGCCCCTTCGGGGAC
>gene=chr20_545289-546289; species=papHam
AACGATCTGGGGTGCTAAATATCAACAGAAACAAAaatatttatcgcatgctttctatgggtcacacactattctaagtgcttgcttgacatttaatgcttttcatcttcagtacagattttaggtagatcatatttttgtATATTTATGTCTATTTGTATCTGGACAGATTTATTTTTTattgagatgaaattcacataatataaatcaaccatttgaaagtat----------ggcctttagtacattcacgatattgtccaaccacgcttttatctagttccaaaata-tttcaacatcccacccaaggaaactttgtacccatcaaagatagatgatatttttatcctcattttacagatgaacaagcagaggcatggagaagcagagtcatgtgccccaggtcacacagccaggaaatggaacaagctggCCACAGGTGTTGGGAGGAACATGTTGACAAGCTGCCCAGGATGCCCTGGAGGCCCCTTTGGGGAT
>gene=chr20_545289-546289; species=ponAbe
AACGATCTGGGGTGCTAAATATCAACAGAAACAAAaatatttattgcatgctttctgtgggtcacaaactattctaagtgcttgcttgacattgaatgcttttaatcttcagtacagattttaggtagatcatatttttgtACATTTATGTCTATTTGTATCTGGACAGAtttttttt--attgaaatgaaattcacataatataaatcaaccatttgaaagtatacaactcagtggcatttagtacattcatgatattgtacaaccacacttctgtctagttccaaaatattttcaaca-cccccccaaagaaactttgtacccatcaaagatagatgatatttttatcctaattttacagatgaacaagcagaggcatggacaagcagagtcacgtgccccaggtcacacagccaggaaatggaacaagctggCCACAGGTGTTGGGAAGAACATGTTGACAAGCTGCCCAGGATGGCCTGGAGGCCCCTTTGGGGAC
>gene=chr20_545289-546289; species=rheMac
AACGATCTGGGGTGCTAAATATCAACAGAAACAGAaatatttatcgcatgctttctgtgggtcacacactattctaagtgcttgcttgacatttaatgcttttcatcttcagtacagattttaggtagatcatatttttgtACATTTACGTCTATTTGTATCTGGACAGATTTATTTTTtattgagatgaaattcacataatataaatcaaccatttgaaagtat----------ggcctttagtacattcacgatattgtccaaccacgcttttatctagttccaaaata-tttcaacaccccacccaaggaaactttgtacccatcaaagatagatgatatttttatcctcattttacagatgaacaagcagaggcatggacaagcagagtcatgtgccccaggtcacacagccaggaaatggaacaagctggCCACAGGTGTTGGGAGGAACATGTTGACAAGCTGCCCAGGATGCCCTGGAGGCCCCTTTGGGGAT
>gene=chr20_574253-575253; species=hg19
TTCCTATATTTAAGATGCTCCTCTGCACATAAGGGGGAAAGAtggagagttttcgagtattggactgttgcggttcaacctatgctttagagagatcacGTTggctatccattgcagtgtaatgcagggagaagagattggaaatatccctaagattcaccaagagtggatgtgttaatcatatcatggtacctccttccacagaagggaataatacgcagccataaagatgaatgaggagtctctttatgtaccaatgtgaaatgattcctaagatatttatgtcagagagagagagacagggtCTgggtctcactctgtctcccagactggagtgcagtagtgtgatctcggttcactacagcctccatctctgggggctcaagagatcctctcgcctcagcctcctcagtagctaggactacaggcttgcaccaccacgcttggctaattaaaataaaatttttttttggagagactaggtctcactatattgccca
>gene=chr20_574253-575253; species=bosTau
--------------------------------------------------------------------------------------------------------------------------------------------------------------------------------------------------------------------------------------------------------------------------------------------------------------------------------------------------------------------------------------------------------------------------------------------------------------------------------------------------------------------
>gene=chr20_574253-575253; species=calJac
TTTCTACATTTAAGATACTCCTCTGCACAtgagggggaaagatggagagttttcgagtattggactgttggggttcaacctatgctttagaaagaccatgctggctatccattgtagtggaatgcataaagaagggattggaaataTTTCTAAGGTCCACCAAGAGTGGATGCATTAATCATATCATGGTCCTTCCTTCCACAGAAAGGAATATTACAAAGCCATAAAGATGAAGGAGGAGTCTCTTTATGTACCAATGTGAAATGATTCCCAAGATATATATGTCagagagagagagagagagagagggtctcactctgtctcccagaatggaatgcaatagtgtgatctcaattcactgaaacctccacctccgggggctcaagagatcttctcacttcagccttctccgtagtgaggactgcaggcttgtaccaccacacttggcaaattaa---aaaatatttttttggagagacgagctctcactatattgccca
>gene=chr20_574253-575253; species=canFam
TCCCTACACTTAAGGTGCCTTTCTGCATATAAAGGAGAAAGATGGAGAGTTTTTGAGTATTGGACTCCTGAGGTCCAAGCTATGCTTTAGAAAAATTACTTTggctattcatcacaacattgttcataaagaaaatattggaaacatccttaatgttcaccatgagtggccacattcattatattgtggcacatccgtccatatacgggaatacgatgcagctataaagacggaagaggaatctctgtatgtaccaatatgaaatgag--ccaagatatat---------------------------------------------------------------------------------------------------------------------------------------------------------------------------------------------------------------------------
>gene=chr20_574253-575253; species=equCab
GCCCTACATTCAAGATGCCCTTCTGCATGC-GGGGAGAAAGAC-GAGAACTTTTGAATGTTGGATTGGTGAGGTCCAAGCTGTGCTTTAGAAGGATCACCTTgggtatacattgcagcattattcataaagaaaagactggaaacatccttaatgcctgccgagaatggacaccctaattacattatggcacatccttccccagaagggaatgctatgtagccctaaagatggatggggaatctctttatgcaccaatatggaaccat----------------------------------------------------------------------------------------------------------------------------------------------------------------------------------------------------------------------------------------
>gene=chr20_574253-575253; species=gorGor
TTCCTACATTTAAGATGCTCCTCTGCACATAAGGGGGAAAGATGGAGAGTTTTCGAGTATTGGACTGTTG-GGTTCAACCTATGCTTTAGAGAGATCACGTTggctatccattgcagtgtaatgcagggagaagagattggaactatccctaagattcaccaagagtggatgtgttaatcatatcgtggtacctccttccacagaagggaataatacgcagccataaagatgaatgaggagtctctttatgtaccaatgtgaaatgattcctaagatatTTATGTCAGAGAGAGAGAGACAGGATCTgggtctcactctgtctcccagactggagtgcagtagtgtgatctcggttcactacagcctccatctctgggggctcaagagatcctctcacctcagcctcctcagtagctaggactacaggcttgcaccaccacgcttggctaattaaaataaaatttttttttggagagactaggtctcactatattgccca
>gene=chr20_574253-575253; species=panTro
TTCCTATATTTAAGATGCTCCTCTGCACATAAGGGGGAAAGAtggagagttttcgagtattggactgttgcggttcaacctatgctttagagagatcacgttggctATCCATTGCGGTGTAATGCAGGGAGaagagattggaaatatccctaagattcaccaagagtggatgtgttaatcatatcatggtacctccttccacagaagggaataatacgcagccataaagatgaatgaggagtctctttatgtaccaatgtgaaatgattcctaagatatttatgtcagagagagagagacagggtCTgggtctcactctgtctcccagactggagtgcagtagtgtgatctcggttcactacagcctccatctctgggggctcaagagatcctctcacctcagcttcctcagtagctaggactacaggcttgcaccaccacacttggctaattaaaataaaaattttttttggaaagactaggtctcactatattgccca
>gene=chr20_574253-575253; species=papHam
TTCCTGCATTTAAGACGTTCATCTGCACATAAGGGGGAAACATAGAGAGTTTTCGAGTATTGGACTGTTGGGGCTCAACCTATGCTTTGGAGAGATCACGTTggttatccattgcagtgtaatgcagggaaaagagattggaaacatccctaaggttcaccaagagtggatgcgttaatcatatcatggtacctccttccacagaagggaatattatgcagtcataaagatgaatgaagagtctctttatgtaccaatgtgaaatgattcccaagatatatATGTCAGAGAGAGAgagacagggtctgggtctca--ctgtcttccagactggagtgcagtagtgtgatctcggttcactactgcctccatctctggggcctcaagagatcctctcacctcagcctcctcagtagctaggactacaggcttacacgaccacgcttg-----ttaattttttttttttttttggagagactaggtctcactatattgccca
>gene=chr20_574253-575253; species=ponAbe
TTCCTACATTTAAGATGCGCCTCTGCACATAAGGGGGAAAGATGGAGAGTTTTCGAGTATTGGACTGTTGGGGTTCAACCTATGCTTTAGAGAGATCACGTTggctatccattgcagtgtaatgcagggagaagagattggaaatatccctaaggttcaccaagagtggatgcgttaatcatatcatggtacctccttccacagaagggaataatacgcagccataaagatgaatgaagagtgtctttatgtaccaatgtggaatgattcccaagatatatatgtcagagagagagagacagggTCTgggtctcactctgtctcccagactggagtgcagtagtgtgatctcggttcactacagcctccatctctgggggctcaagagatcctctcacctcagcctcctcagtagctaggactacaggcttgcaccatcacgcttggcaaattaaaataaaatttctttttggagagactaggtctcactatattgccca
>gene=chr20_574253-575253; species=rheMac
TTCCTGCATTTAAGACGTTCATCTGCACATAAGGGTGAAACATAGAGAGTTTTCGAGTATTGGACTGTTGGGGCTCAACCTATGCTTTGGAGAGATCACGTTggttatccattgcagtgtaatgcagggaaaagagattggaaacatccctaaggttcaccaagagtggatgcgttaatcatatcatggtacctccttccacagaagggaatattatgcagtcataaagatgaatgaagagtctctttatgtacc-atgtgaaatgattcccaagatatatatgtcagagagagagagacagggtCTgggtctcactctgtctcccagactggagtgcagtagtatgatctcggttcactacagcctccatctctggggcctcaagagatcctctcacctcagcctcctcagtagctaggactacaggcttacacgaccacgcttg-----ttaattttttttttttttttggagagactaggtctcactatattgccga
>gene=chr20_582434-583434; species=hg19
ATCGTCTTCACTGTGGCTGTCTCTGGGATAAGTGATATTTCTAGAGTCTTATAGCATTTTGAATTTGTTTTACAATGAAAGCACAGGCAGAGAAACCTATAAATATTTTTTCAGAAACAGTTATCAGTATAGAAGCTTTTTTGGAAGGACACTCAGGAAGCTGCCTCTGGGGAGGGGCCTGAGGAGGTCTGTACTTTTCACTGCATACCATTTGATACAACTTGGATTACTTACCAGTGCATACAGGGTCTATTAAAAACTATCTCACAAAGCAAAACAAATACTTATCTTTCTGTTCTAGCTGCTCTTACTAGTTAGAGACTGAGCCAGGgaggcccagaggggtcaagcaacatctctggggtcacccagcaaatctggtggcggagtgggcctccagccagagcacccaagtgtctgctctgcccccactcccagGCTTCCTGCCATTGACAAGGCCACAGTCCTTTTCCTGTGGCTTTGCCAGAGGCTGGCTGTAC
>gene=chr20_582434-583434; species=bosTau
ATAGTGTTAACAGTGGTTGTCTTTGGGATGGGTGATATTTCTAAGATCCTGCAGTATTTGAGtatgtgtatACAATGAATACATAAGCAGAGACATCTATAAATACTTTTTCAGAACCAGTAATCAGTAAAG-AGCATTTCTGGAAGGACACACAGGAAACTGCT---GCGGAGGAGCCTGAGGAGGTACATACTTTTCACTGCAT-CTACTGGATACAACTGGCTTTGTTTACCAATGCATAAATGGCATAATAAAAACTATTTAACAAGGCAAAACAAATAATTATTATTCTGTCTCAGCTGTTCTTGCTGGttagggattaggctagggagactgggaggggtcacgcaccttctctggggtcgcccagcaaatctggtggcagagtgggccgctagccggagcatccaactatctgctctgtcctcactcccaggtttcctgccaTTGACAAAGTCACAGTCCTTTTCCCGTGGCTTTGCGAGGGGCTGCCTGGAC
>gene=chr20_582434-583434; species=calJac
---------------------------------------------------------------------------------------cagagaaaCCTATAAATACTTTTTCAGAAACAGTCATCAGTATA-CAGCCTTTCTGGAAGGACATGCAGGAAGCTGCCTTTGGGAAGGGGCCTGAGGAGGTCTGTACTTTTCCCTGCATACCGTTTGATACAACTTGGATTACTTATCAATGCACACAGGGTCCATTAAAAACCATCTAACAAAGCAAAACAAATACTTATCTTTCTGTTGTAGCTGTTCTTGCTAGTT--AGATTGAGCCAGAgaggcccagagaggtcaagcaacatctccggggtcacccagcaaatctggtggcggagtgggcctccagccagagcacccaagtgtctgctctgcccccactcccaggtttcctgccattgacaagaccacagtccttttcCTGTGGCTTTGCCAGAGGCTGCCTGTAC
>gene=chr20_582434-583434; species=canFam
ACAGCGTTAACTGTGGTCGTCTTTGGGATGTGTGATATTTCTAGGGTCTTGCAGCGTTTATATTTTTT---ACAATGGAAACATAAGCAAAGAAACTT----GTGCTTTCTCAGTACTAGAAATCAGGAAAG-AGCACTTCTAGAGGAACACACAGGAAAATGCC---GGGGAAGAGACTGAGGAGGTA---------------------CTGAATT-------ACTTACCCACCTGTGCATAAATGGTCTATTAAAAACTTTTTAACCAGGCAAACCAAATAATGATCATTCTGTCCTAGCTATTCTTGCTGGTTAGAGACTGGCCCAAGgaggcccagagaagtcgagcaatttctctggggtcacccagccaatctgctggcagagtgggcctctagccagagcacccaagtgtctgctctgtccccactcCTGGGTTTCCTGCCATTGACGAAGTCACAGTCC-TTTCCTACGGCTTTGCCAGGGGCTGCCTGGCC
>gene=chr20_582434-583434; species=equCab
---GTGTTCAC-GTGGTTGTCTTTGG-----GTGATATTTCTAGGGTCGTGTAGCATTTAATTTTTTT---ACAATGAAAACAGAAGCAGAGAAACCTGTAAGTACTCTTTTAGAAACAGTAATCAGTTCAG-AGCATTTCTGGAAGGACACACAGGAAACTGCT---GGGGAGGAGCCTGAGGAGGTATGTACTTTTCACTGTGTACTATTGGATACAACTTGAGTTCTTACCCCGCGCATAAACGGTCTATTAAAAACTATTTAACAAGGCAAAACAAATAATTatcattctgtcccagctgttcttgttggttagagatcagccgaaggaggcccagaggggtcaagcaacttctctggggtcacccagcaaatctggtggcagagcgggcctccagccagagcacccaagtgtctgctgtgccctgactcccaggcttcctgccaTTGACGAGGTCACAGTTCTTTTCCTGTGGCTTTGCCAGGGGCTGCCTGGAC
>gene=chr20_582434-583434; species=gorGor
ATTGTCTTCACTGTGGTTGTCTTTGGGATAAGTGATATTTCTAGAATCTTGTAGCATTTTGAATTTGCTTTACAATGAAAGCACAGGCAGAGAAACCTATAAATATTTTTTCAGAAACAGTTATCAGTATAGAAGCTTTTTTGGAAGGACGCTCAGGAAGCTGCCTCTGAGGAGGGGCCTGAGGAGGTCTGTACTTTTCACTGCATACCATTTGATACAACTTGGATTACTTACCAATGCATACAGGGTCTATTAAAAACTATCTCACAAAGCAAAACAAATACTTATCTTTCTGTTCTAGCTGCTCTTACTAGTTAGAGACTGAGCCAGGgaggcccagaggggtcaagcaacatctctggggtcacccagcaaatctggtggcggagtgggcctccagccagagcacccaagtgtctgctctgcccccactcccagGCTTCCTGCCATTGACAAGGCCACAGTCCTTTTCCTGTGGC---------------------
>gene=chr20_582434-583434; species=panTro
ACTGTCTTCACTGTGGCTGTCTCTGGGATAAGTGATATTTCTAGAGTCCTGTAGCATTTTGAATTTGTTTGACAATGAAAGCACAGGCAGAGAAACCTATAAATATTTTTTCAGAAACAGTTATCAGTATAGAAGCTTTTTTGGAAGGACACTCAGGAAGCTGCCTCTGGGGAGGGGCCTGAGGAGGTCTGTACTTTTCACTGCATACCATTTGATACAACTTGGATTACTTACCAATGCATACAGGGTCTATTAAAAACTATCTCACAAAGCAAAACAAATACTTATCTTTCTGTTCTAGCTGCTCTTACTAGTTAGAGACTGAGCCAGGgaggcccagaggggtcaagcgacacctctggggtcacccagcaaatctggtggtggagtgggcctccagccagagcacccaagtgtctgctctgcccccactcccaggcttcctgccattgacaaggccacagtccttttcCTGTGGCTTTGCCAGAGGCTGGCTGTAC
>gene=chr20_582434-583434; species=papHam
ATAGTCTTCACTGTGGTTGTCTTTGGGATGAGTGATATTTCTAGAGTCTTGTAGCAATTTGCATTTATTTTACAATGAAAACACAGGCAGAGAAACCTATAAATTTTTTTTCAGAAACAGTAATCAGTATAGAAGC-TTTCTGGAAGGACACTCAGGAAGCTGCCTCTGGGGAGGGGCCTGAGGAGGTCTGTACTTTTCACTGCATACCATTTGACGCAACTTGGATTACTTACCAATGCAAACAGGGTATAGTAAAAATTATCTCACAAAGCAAGACAAATACTTATCTTTCTGTTCTAGCTGCTCTTACTAGTTGGAGATTGAGCCAGGgaggcccagaggggtcaagcaacatctctggggtcacccagcaaatctggtggcggagtgggcctctagccagagcacccaagtgtctgctctgcccccactcccaggtttcctgcCATTGACAAGGCCACAGTCCTTTTCCTGTGGCTTTGCCAGAGGCTGGCTATAC
>gene=chr20_582434-583434; species=ponAbe
ATTGTCTTCACTGTGATTGTCTTTGGGATAAGTGATATTTCTAGAATCTTGTAGCATTTTGAATTTATTTTACAATGAAAGCACAGGCAGAGAAACCTATAAATATTTTTT------CAGTTATCAGTATAGCAGCTTTTTTGGAAGGACACTCAGGAAGCTGCCTCTGGGGAGGGGCCTGAGGAGGTCTGTACTTTTCACTGCATACCATTTGATACAACTTGGATTACTTACCAATGCATACAGGGTCTATTAAAAACTATCTCACAAAGCAAAACAAATACTTATCTTtctgttctagctgctcttactggttagagattgagccagggaggcccagaggggtcaagcaacatctctggggtcacccagcaaatctggtggcggagtgggcctccagccagagcacccaagtgtctgctctgcccccactcccgggtttcctgccattgacaaggccacagtccttttcCTGTGGCTTTGCCAGAGGCTGGCTGTAC
>gene=chr20_582434-583434; species=rheMac
ATAGTCTTCACTGTGGTTGTCTTTGGGATGAGTGATATTTCTAGAGTCTTGTAGCATTTTGCATTTATTTTACAATGAAAACACAGGCAGGGAAACCTATAAATTTTTTTTCAGAAACAGTAATCAGTATAGAAGC-TTTCTGGAAGGACACTCAGGAAGCTGCCTCTGGGGAGGGGCCTGAGGAGGTCTGTACTTTTCACTGCATACCATTTGACACAACTTGGATTACTTACCAATGCAAACAGGGTATAGTAAAAACTATCTCACAAAGCAAAACAAATACTTATCTTtctgttctagctgctcttactagttagagattgagccagggaggcccagaggggtcaagcaacatctctggggtcacccagcaaatctggtggcggagtgggcctctagccagagcacccaagtgtctgctctgcccccactcccaggtttcctgccattgacaaagccacagtccttttcCTGTGGCTTTGCCAGAGGCTGGCTATAC
>gene=chr20_609284-610284; species=hg19
tccccagtcccctccatccctgatgctttgcacagggcctggcacacagtaggttcgcaagaaaaattgttggatcaggaatgGCTGAGaattagcttcctctctttgggcttcagttttcccatctgcacagtgaaaactttagataatttcGGGGTGATTTTAGGTTTAGCCTTTGAGAGGTGCCTCAGTGGCCGCCACAAAATATCGGAAGACCCCAACTTTCAGCAGAGCTGGCCTTGTTTCCCTTGTGTCTTAGATTGGTCTCTATGGCAGATTATGTTTAAAaagaatagccaccatttattgagcgctcactacgtgataggcatgctgtcagctggcagatgcatttcctcattttggccactcattaaccctcagaagtagcactgttactatgctctttataaagaggggtaaactgaggcaaagagaggtgaagtcacttgtcagaggactagcaaaggagggagctgggatttgtagcacaagagact
>gene=chr20_609284-610284; species=bosTau
ctcccagtcccacccccaccacacacccagcatagggcctgaagcacagtagatcatcaacaaaaagtgctatatTAGAAACAGCTGAGAA-TAGCTTCCTCACTTCGGGCCTCAATTTCTCCATCTGCATGGTAAAAATGTTAAATAATTTTGGGGCGACTTTC-ATTCAGCTTTTGAGAGGGGCCTCTGTGGCCACCGCAAGGTAGAGAGGAGCTTCAGCTTTC-GCAGAGCCCCCATTCTTTCC-TCATGTCCTAGCTTGGTCTCCACGGGAGATTTGGTTTGCAAGGaatagctaccatttactgagcccctgctacgtgacaggcatgttctaagccggcacaggatttttctcatttcagctactcattagcgcttggaagtcacactattactctccccttgctacagagga--aaactgaggcaaagagaggctaactaacttgtcatgggattagcaaatgagggat-tgagatttgggccagaagagact
>gene=chr20_609284-610284; species=calJac
tctccagtcccccccacccccgatgcctagcacagggcctggcacacaggaagcctgcaagaaaaattgttatatCAGGAAAGGCTGAGAATTAGCTTCCTCCCTTTGGGCTTCAGTTTTCCCAACTGCACAGTGAAAACTTTAGATAATTTTGGGGTGATTTTAGGGTTAGCTTCTGAGAGGTGCCTCAGTGGCCACCACAAAATATGGGAAGACCCCAACTTTCAGCAGAGCTGGCATTCTTTCCCTCGTGTCTTAGATTGGTCTCCATGGCAGATTATGCTGAAAaagaatagccagcatttgttgagtgctcattatgtgacaggcatgctgtcagctggcacatgcatttcctcattttagtcactaattaacccttggaagtagcgcagttactgtgctctttataaagagggttaaactgaggcaaag-gaggtgaagccacttggcagaggactcgcaaagtggggagctgggacttgtagcacaggagact
>gene=chr20_609284-610284; species=canFam
--------------------------------------------------------------------------------------------------------------------------------------------------------------------------------------------------------------------------------------------------------------------------------------------------------------------------------------------------------------------------------------------------------------------------------------------------------------------------------------------------------------------
>gene=chr20_609284-610284; species=equCab
ttcccagtatctcc----tgacacacccagcccagggcctggaacacggtaggcccacaaccaaaatggttgtATTAGGAGTGGCTGAGAA-TAGcttcctcactttgggcctcagtttccccatctgcaaggtaaaaagtttagCTAATTTTGGGGCGACTATAGATTCAGCTTCTGAGAGGGGCCTCAGTGGCCACTGTAAGGTGTAGAGA----------------------------------------------------------------------------AGAAGTGCT--catttactgagcactcacaatgtgacaggcatgttataagctggaatgtgcattttctcatttcaaccccttgttaactctcagaagcagcactattactatcctcctgttacagaggggtaaactgaggcaaagggaggtcaggtagcttgtcacaggactagcaaacaaaggagctaagatttgaaccagaagagact
>gene=chr20_609284-610284; species=gorGor
--------------------------------------------------------------------------------------------------------------------------------------------------------------------------------------------------------------------------------------------------------------------------------------------------------------------------------------------------------------------------------------------------------------------------------------------------------------------------------------------------------------------
>gene=chr20_609284-610284; species=panTro
tccccagtcccctccatccctgatgctttgcacagggcctggcacacagtaggtttgcaagaaaaattGCTGTATCAGGAATGGCTGAGAATTAGcttcctctctttgggcttcagttttcccaactgcacagtgaaaactttagataatttcGGGGTGATTTTAGGTTTAGCCTTTGAGAGGTGCCTCAGTGGCCGCCACAAAATATCGGAAGACCCCAACTTTCAGCAGAGCTGGCATTGTTTCCCTTGTGTCTTAGATTGGTCTCTATGGCAGATTATGTTTAAAaagaatagccaccatttattgagcgctcactatgtgataggcatgctgtcagctggcagatgcatttcctcattttggccactcattaaccctcagaagtagcactgttactatgctctttgtaaagaggggtaaactgaggcaaagagaggtgaagtcacttgtcagaggactagcaaaggagggagctgggatttgtagcacaagagact
>gene=chr20_609284-610284; species=papHam
taaccattcccctccacccctgatgcttagcacagggcctggcacacagcaggtctgcaggaacaattgttgtatcaggaatgGCTGAGaattagcttcctctctttgtgcttcagttttcccatctgcacagtgaaaactttagataATTTCGGGGTGATTTTAGGTTTAGCTTCTGAGAGGTGTCTCAGTGGCCACCACAAAATATCGGAAGACTCCAACTTTCAGCAGAGCTGGCATTCTTTCCCTTGTGTCTTGGATTGGTCTCTATGGCAGATTACGTTTAAAaagaacagccaccatttattgagtgctcactatgtgataggcatgctgtcagatggcggatgcacttcctcattttggtcactcattaacccacaaaagtagcactgttactatgctctttataaag-ggggtaaactgaggcaaagagaagttaagtcgcttgtcagaggactggcaacagagggagctgggatttgTAGCACAGAAGACT
>gene=chr20_609284-610284; species=ponAbe
tccccagtcccctccacccctgatgctttgcacagggcctggcacacagtaggtttgcaagaaaaattgttgtatcaggaatgGCTGAGAATTAGcttcctctctttgggcttcagttttcccatctgcacagtgaaaactttagataatttcagggtGGTTTTAGGTTTAGCGTCTGAGAGGTGCCTCAGTGGCAGCCACAAAATATCGGAAGACCCCAACTTTCAGCAGAGCTGGCATTCTTTCCCTTGTGTCTTAG--------------------ATGTTTAAAaagaatagccaccatttattgagcgctcactatgtgataggcgtgctgtcagctggcagatgcatttcctcattttggccactcattaacccttggaagtagcactgttactatgcgctttataaagaggggtaaactgaggcaaagagaggttaagtcacttgtcagaagactagcaaaggagggagctgagatttgtagcacaggagact
>gene=chr20_609284-610284; species=rheMac
ttcccattcccctccacccctgatgcttagcacagggcctggcacacagcaggtctgcaggaacaattgttgtatcaggaatgGCTGAGAATTAGCTTCCTCTCTTTGTGCTTCAGTTTTCCTATCTGCACAGTGAAAACTTTAGATAATTTCGGGGTGATTTTAGGTTTAGCTTCTGAGAGGTGTCTCAGTGGCCACCACAAAATATCGGAAGACTCCAACTTTCAGCAGAGCTGGCATTCTTTCCCTTGTGTCTTGGATTGGTCTCTATGGCAGATTACGTTTAAAaagaacagccaccatttattgagtgctcactatgtgataggcatgctgtcagatggcggatgcacttcctcattttggtcactcattaacccacaaaagtagcactgttactatgctctttataaag-ggggtaaactgaggcaaagagaagttaagtcgcttgtcagaggactggcaacagagggagctgggatttgTAGCACAGAAGACT
>gene=chr20_739289-740289; species=hg19
ggtttaacgcttatttaataataaaactgttttctcttctacttttgtggaaaggttttctggattagATCTTTAATTTTGTCTCCAGCATCTTCaaatgtctttctacagagggttggttaaataaatgtggcatctccacaaaagagaatactgcacagtcatggcaaaaaaacaaggagcctgttttcgttgttgaatgaaaagtgcaaggtgcacaacagtttactactttttctgtaaaaaaagaggTCTGAGAAGGCTGTATTTGCCATTTGTATAATCTCTGGAAGGGTAAACAGCGACTGATAAAAGTGCTCgtgtgtgtgtgtgtgtgtgtgtgtgtgtgtgtgtTAAGAGAAACTGGGCAGATGAGGGAGAGGAAAGGGATGAAAACCTTTCTCTGTACACCTTATATTTTCTGATTTTTTGAAACACGTGACTGTATTACCTATTCACAGTAAGTTAACAGGGATGGGAAGCATGGTGGTGGCAAGCAA
>gene=chr20_739289-740289; species=bosTau
catggaacatatattcaataat----caattttcttttctgcttttgtgg-gaggtttttggatttggtggTAAAATGTTGTCTCCaacaccttcaagtgcctctctacagagggctggctgaacaaatctggcagctccacacaatggaatactatgcagtcattacaaaga-atgagaaaa--attttcacTGTTGCGCGAAA-ATGCAAAGTACACAGTGATTTACTACTCTTTATGT---AAAAAGACTCT---ATATTTGAAATTGTCACTTGCATAATCTCTGGAAGAATAAACTAGGACTAATAAAACTGCTCATGTACGTG------------------------TTAAGAGGAACTGGACAGAGCGGGAAGTGGAGAGGGATGGAATTTTTTTGCTAAATATCTTATATTTTATGATTTTT-GAAATATGTGACTATATTATCTATTCAAAATAA-----AAAGGAGGG--------GTGGTGGTAAGCAA
>gene=chr20_739289-740289; species=calJac
ggttaaatgcttatttaagaataaaactgttttctcttctacttttgtggaaaggttttctggattagatctttaattttatctcTaacaccttcagatgtctttctacagaggcctggttaaataaacttggcacctccacaccacagaatactacactgccatgacaaaga-acaaggaacctgttttcattgttgaataaaaaatgcaaggagcacaacaatttaccactttttctgtaaaaaaagaggTCTGAAGATTCTGGATTTGCCATTTGTATGATCTCTGAAAGGGTAAACAGGGACTAATAAAGGTGCCtgtgtgtgtgtgtgtgtgtgtgtgtgtgtgcgcgtgAAGAGAAACTGGGCAGATGAAGGAAAGGAAAAGGATGAAAACTTTTCTCTGTACACCTTACATTTTGTGATTTTT---------TGACTGTATTATCTATTCAAAATAAATTAAAAGGGAAGGGGAAT---GTAGTGGCAAGCAA
>gene=chr20_739289-740289; species=canFam
ggtttaatgtgtattcagtaat--aaaagttttctcttctacttttgtggagaggttttctgttttt----ttaaattttatctccAGTACCTTCaaatgtctttctac-gagggctggttgcataaatttggtacctccaagcaatgaaatactgtgtggtcatgatcaaga-accagagccctattttcagtgttgagcgaaa-ata-aaggtacaaagtagtctgaaactttttctgg---aaaaagactct---atatttg-------tatttgcataatctctgcaagtgtgaacaagaactaataaaagtgtgtgtgcatgtgggtg--------------tgtttgttgagaggaactgagcagatggggggcaggagg--aaaggaatttttttgctgaacatcttatattttctgatttct-ggaacatgtgactacattatctattcaaaataaatgaa-aAGGAGGG--------CTGGTGGCAAGCAA
>gene=chr20_739289-740289; species=equCab
ggccgaacgcttattcaataa---aactgttttctcttctacttttgtggagaggttttctgggctggtggttaaattttgtctccGACACCTTCAAATGTCTTCAGAT---------GTTAAACCAAGTTGGCACCTGCACATG-TGGGATACTGTGCAGTCCTGACAAAGA-ACGAGGACACTACATTCCTTGCTGGGTGGAA-GTGCGTGGCACACAGTAGTTT---ACTTCTTCTGT---AAAGGGACGCC---ATGTTTGTATTTGCTATTTGCATAAGCTCTGGAAGAGTAAACAAGCACTAATAAAAGTGCATGTGTGTGTGTGTG----------------------AAGAGGAACTGGGCAGATGGGGGCGAGGAGAGCGATGGAATTTTTTTGCTGAACGCCTTATATTTTCGGATTTTT-GAAACATGTGACTAGATTATCTGTTCAAAATAAATTAA-AAGAAGGG--------GTGGTGGCAAGTAA
>gene=chr20_739289-740289; species=gorGor
ggtttaa-gcttatttaataataaaactgttttctcttctacttttgtggaaaggttttctggattagATCTTTAATTTTGTCTCCAGCATCTTCaaatgtctttctgcagagggctggttaaataaatgtggcatctccacaaaagagaatactacacagccatgacaaaaacacaaggagcctgttttcgttgttgaatgaaaagtgcaaggtgcacaacagtttactactttttctgtaaaaaaagaggtctgagaaggctgtatttgccatttgtataatctctggaagggtaaacagggactgataaaagtgCTCgtgtgtgtgtgtgtgtgtgtgtgtgtgtgtgtgtTAAGAGAAACTGGGCAGATGAGGGAGAGGAAACGGATGAAAACCTTTCTCTGTACACCTTCTATTTTCTGATTTTTTGAAACACGTGACTGTATTACCTATTCACAATAAGTTAACAGGGAAGGGAAGCATGGTGGTGGCAAGCAA
>gene=chr20_739289-740289; species=panTro
ggtttaacgcttatttaataataaaactgttttctcttctacttttgtggaaaggttttctggattagATCTTTAATTTTGTCTCCGGCATCTTCaaatgtctttctacagagggctggttaaataaacgtggcatctccacaaaagagaatactacacagtcatgacaaaaaaacaaggagcctgttttcgttgttgaatgaaaagtgcaaggtgcacaacagtttactactttttctgtaaaaaaagaggTCTGAGAAGGCTGTATTTGCCATTTGTATAATCTCTGGAAGGGTAAACAGGGACTGATAAAAGTGCTCgtgtgtgtgtgtgtgtgtgtgtgtgtgtgtgtgtTAAGAGAAACTGGGCAGATGAGGGAGAGGAAAGGGATGAAAACCTTTCTCTGTACACCTTATATTTTCTGATTTTTTGAAACACGTGACTGTATTACCTATTCACAATAAGTTAACAGGGATGGGAAGCATGGTGGTGGCAAGCAA
>gene=chr20_739289-740289; species=papHam
agtttaatgtttatttaataataaaactgttttctcttccacttttgtggaaaggttttctggattagaaCTTTAATTTTGTCTCCaacaccttcaaatgtctttctacagagggctggttaaataaacgttgcatctccacacaagagaatactacacagccatgacaaaaa-acaaggaggCTGTTTTCATTGTTGAATAAAAAGTGCAATGCGCACAACAGTTTACTACGTTTTCTGTAAAAAAAAAGGTCTGAGAAGACTGTATTTGCCATTTGCATAATCTCTGGAAGGGTAAACAAAGACTGATAAAAGTGCTCgtgtgtgtgtgtgtgtgtgtgtgtgtgtgtgtgtTAAGAGAAACTGGGCAGATGAGGGAGAGGAAAGAGGTGAAAACTTTTCTCTGTGCACCTTATATTTTCTGATTTTTTGAAACACATGACTATATTACCTATTCACAATAAATTAAAAGGGAAGGGAAGAGTGGTGGTGGCAAGCAA
>gene=chr20_739289-740289; species=ponAbe
ggtttaacgcatatttaataataaaactgttttctcttctacttttgtggaaaggttttctggatCAGATCTTTAATTTTGTCTCCaacaccttcaaatgtctttctacagagggctggttaaataaatgtggcatctccacacaagagaatactacacagccatgacaaaaaaacaaggagcctgttttcattgttgaatgaaaagtgcaaggtgcacaatagtttactactttttctgtaaaaaaagaggTCTGAGAAGACTGTATTTGCCATTTGTATAATCTCTGGAAGGGTAAACAGGGACTGATAAAAGTGCTCgtgtgtgtgtgtgtgtgtgtgtgtgcgtgt----TAAGAGAAACTGGGCAGATGAGGGAGAGGGAAGGGATGAAAACTTTTCTCTGTACACCTTATATTTTCTGATTTTTTCAAACACGTGACTGTATTACCTATTCACAATAAGTGAACAGGGAAGGGAAGAGTGGTGGTGGGAAGCAA
>gene=chr20_739289-740289; species=rheMac
ggtttaatgtttatttaataataaaactgttttctcttccacttttgtggaaaggttttctggattagaactttaattttgtctccaacaCCTTCaaatatctttctacagagggctggttaaataaacgttgcatctccacacaagagaatactacacagccatgacaaaaa-acaaggaggCTGTTTTCATTGTTGAATGAAAAGTGCAATGTGCACAACAGTTTACTACGTTTTCTGTaaaaaaaaaGGTCTGAGAAGACTGTATTTGCCATTTGTATAATCTCTGGAAGGGTAAACAAAGACTGATAAAAGTGCTCCTCtgtgtgtgtgtgtgtgtgtgtgtg-------tAAGAGAAACTGGGCAGATGAGGGAGAGGAAAGAGGTGAAAACTTTTCTCTGTGCACCTTATATTTTCTGATTTTTTGAAACACATGACTATATTACCTATTCACAATAAATTAAAAGGGAAGGGAAGAGTGGTGGTGGCAAGCAA
>gene=chr20_800284-801284; species=hg19
TCAGGGACCTCAGACTTCTGGGGCCCTGTCCCCTACCTCTGTGTATGACCCTAGCTGGCTGAGGGCTGAAGGCTTGCTGTTGGCTCTTTCTGCACCCTCAGCCTTCTCCTTCCTCTTCCCTCTGCAGGACTCTGTCCTGGGTCCTTAGGAAGAGTCCAGGCCCCAGGACAGGGAAGTTGGGTCAGGCCTGGACCTCACATTCCCTGCCTGTCCCATGAGGTGGACAGTGAGAGGACAAATGCCTGGACCCCTGGCCCCAAACCCAAGAGCAGATGTACCGGAGAAGAGCTTCTTAGAGCACCAGGTGCCAGGGCTGCGGTGGAGAATCAGGGGGGCCCAGGGGAAGGGGCTGCAGATGAGGGAGGAGATAGATACGGAGGGCCTGTGTGCCTCCCAGATACAGGGCTGGCTTTCCCAGCCCAGAAGGTTCTTTCTGCCTTTCCCAGTCTTCTTCCATTCTCATTTCATGTTCACACTTTTGGCCATACCCAGGGTCAGCC
>gene=chr20_800284-801284; species=bosTau
CTCACCTCCTCACATGTCTGGGGTCCTGTTCCCCACC-------ATGACCCTGACTGGCTGGGGGTCAGAGGTCGGCTTCTGGCCCTTTCTGTGCCACAGACCTTCTCTCCCCTCTT-CCTCAGCAGGACTGTGTCCTGGGCTTTTAGGAA--------------GACCAGG--------GTCAGGCCTGGGCCTCAGTTTCCCTGTCTGCCCAGTGAGGTCTCGAGGGGGAGGTCTGCTGTGAAGGGGCCTGGCCCCAAACCTGAGAACAGATGTCCCAAGGCGGAGCTGCTCCGAGAACCAGAAGCCAGCCCTGAGGG-GAGAATCAGGGAGTCCTGGGGGAAGGAGGGCCG------------------AGCTT---------------CCCAGACACAGGGCTGGCTTTCCCAACCCAGAGTGTTCTTCCCGCCTTATCCCGGCTTCCTTCACTCTCATGGCACGTTCACAGTTTTGGCTATACCCAGGGTCTGTC
>gene=chr20_800284-801284; species=calJac
CCAAGGACCTCAGACTTCTGGGGCCCTGTCCCCTCCCTCTGTGCATGACCCTGGCCAGCTGAGGACTGGAGGCTGGTTGTTGGCTCTTTCTGTGCCCTCGGCCTTCTCCTTCCTCTTCCCTCTGCAGGATTATGTCCTGGGTCCTCAGGAAGAGTCCAGGCCCCAGGACAGGGAACTTGGGTCAGGCCTGGACCTCAGTTTCCCTGCCTGTCCCATAAGGTGGACAGTGAGAGGATGGATGCCTGGGC-CCTGGCCCCAAGCCCAAGGGCAGATGTACCGGAGAA-AGCTGCTCAGAGCACCAGGTGCCAGGGCT---------------GGGAGCCCAGGAGAAGGGGCTGCAGACAGGGGAAG----AGGTGCACAGGGCCTGCACACCTCCCAGATACAGGGCTGGCCTTCCCGGCCCAGAAGGTTCCCTCTGCC-TTCCCAGGCTCCTTCCATTCTTATTTCATGTTCACACTTTTGGCCATACACAGGGTCAGCC
>gene=chr20_800284-801284; species=canFam
CCAGAGACCTCACACTCCTGGGGTCCTATCCCCTACCTCTACCTATGACCCTGACTTGCTGGGGGCCAGACATGAGCTTTTGGCCCTTTGGGTGCACCGGGCCTTCTCTTTCCTCTTCTCTCTGTATGATTGTGTCTGAGGTCTTCAGGAAGAGTCCAGGCCCTGGAATAGGGAACCTGGGTCAGGCCTAGGCCTCAGTTTCTCTGACTGTCCAATGAGGTAGAC-GCAAGAGGGCAGATGCCTAGGTGCCGGGCCCCAGAACCGAGAGCTGGTATCCTGGGATAGAACC-GTCAGAGCACCAGGGGCCAGTACTAGGGGTGAGAATCAGGGTGTTCCAGGGGAAGGAGCCTCAGGGCAGGGCTG----GGCTGCACGGGG-----------CCCACACACAGGCCTGGCTTGCCAGGCCCAGAAAGTTCTTCCTCTCTTGCTCTGCCTTCCCCCGTTCTCGGTTCATGCTCACAGTTGTGGCCACACCCAGGCTCTGCC
>gene=chr20_800284-801284; species=equCab
TCAGAGACCCCACCCTTCTGGGCTGCTGTCCCCTACCTCTGACCATGACCCTGACTCGTT-GGGGCCAGAGGC-CGCTTCTGGTCCTTTCTGTGCCCTGGGCCTTCTCTTCCCTCTTCCCTCTGTAGGGTTGT-------GTCTTTAGGAAAAGCCCAGGCCCTGGAACAGGGGACCTGGGTCAGACCTGGGCCTCAGTTTCCCTGACCAGCGAGAGAGGTCCACAGTGGGAGGGCTGATGTGAAGGGACCTGGCCCCAAACCTGAGAACAGTTGTGCCGGGACGGAGCCGGTCAGAGCCCCAGATGCCAGTGCCGGGGGTGAGAATCAAAGCGTCCCGGGGGTAGGGGCCTCAGACAGGGAAGG----GA-TGCTCAGGA-----------CCCGCACACCGGACTGGTGTTCCCAGCCCAGAAAATTCTTC-CCACCTCACCCGCCTTCCTCCAATCTCATTTCACGTTCACAGTTTTGGCCATACCCAGGGTCTGCC
>gene=chr20_800284-801284; species=gorGor
TCAGGGACCTCAGACTTCTGGGGCCCTGTCCCCTACCTCTGTGTATGACCCTAGCTGGCTGAGGGCTGAAGGCTTGCTGTTGGCTCTTTCTATGCCCTCAGCCTTCTCCTTCCTCTTCCCTCTGCAGGACTCTGTCCTGGGTCCTTAGGAAGAGTCCAGGCCCCAGGACAGGGAAGTTGGGTCAGGCCTGGACCTCACTTTCCCTGCCTGTCCCATGAGGTGGACAGTGAGAGGACAAATGCCTGGAC-CCTGGCCCCAAACCCAAGAGCAGATGTACCGGAGAAGAGCTTCTCAGAGCACCAGGTGCCAGGCCTGCGGTGGAGAATCAGGGGGGCCCAGGGGAAGGGGCTGCAGATGAGGGAGGAGATAGATA--GAGGGCC--TGTGCCTCCCAGATACAGGGCTGGCTTTCCCAG-CCAGAAGGTTCTTTCTGCCTTTCCCAGTCTTCTTCCATTCTCATTTCATGTTCACACTTTTGGCCATACCCAGGGTCAGCC
>gene=chr20_800284-801284; species=panTro
--------------------------------------------------------------------------------------------------------------------------------------------------------------------------------------------------------------------------------------------------------------------------------------------------------------------------------------------------------------------------------------------------------------------------------------------------------------------------------------------------------------------
>gene=chr20_800284-801284; species=papHam
TCAGGGACCTCAGACTTCTGGGGCCCTGTCCCCTACCTCTGTGTACGACCCTGGCTGGCTGAGGGCTGAAGGCTGGCTGTTGGCTCTTTCTGTGCCCTTGGCCTTCTCCTTCCTCTTCCCTCTGCAGGACTGTGTCCTGGGTCCTTAGGAAGAGTCCAGGCCCCAGGACAGGACACTTGGGTCAGGCCTGGGCCTCAGTTTCCCTGCCTGTCCCATGAGGTGGACAGTGAGAGGACAGATGCCTGG---CCTGGCCCCAAACCCAAGAGCAGATGTACTGGAGAAGAGCTGTTCAGAGCACCAGGTGCCAGGGCTGGGGTGGAGAATCAAGGCGGCCCAGGGGAAGGGGCTGCAGATGGGGGAAGAGATAGATGCACAGGGCCTGTGTGCCTCCCAGATACAGTGCCGGCTTTCCCAGCCTGGAAGGTACTTTCTGCCTTTCCCAGTCTTCTTCCAGTTTCATTTCATGTTCACACTTTTGGCCATACCCAGAGTCAGCC
>gene=chr20_800284-801284; species=ponAbe
TCAGGGACCTCAGACTTCTGGGGCCCTGTCCCCTACCTCTGTGTATGACCCTGGCTGGCTGAGGGCTGAAGGCTTGCTGTTGGCTGTTTCTGTGCCCTCAGCCTTCTCATTCCTCTTCCCTCTGCAGGACTGTGTCCTGGGTCCTTAGGAAGAGTCCAGGCCCCAGGACAGGGAAGTTGGGTCAGGCCTGGACCTCAGTTTCCCTGCCTGTCCCATGAGGTGGACAGTGAGAGGATAGATGCCTGGACCCCTGGCCCCAAACCCAAGAGCAGATG-------------------------CCAGGTGCCAGGGCTGCGGTGGAGAATCAGGGGGTCCCAGGGGAAGGGGCTGCAGATGGGGGAAGAGATAGATGCACAGGACCTGTGTGCCTCCCAGATACAGGGCCGGCTTTCCCAGCCCAGAAGGTTCTTTCTGCCTTTCCCAGTCTTCTTCCATTCTCATTTCATGTTCACACTTTTGGCCATACCCAAGGTCAGCC
>gene=chr20_800284-801284; species=rheMac
TCAGGGACCTCAGACTTCTGGGGCCCTGTCCCCTACCTCTGTGTACCACCCTGGCTGGCTGAGGGCTGAAGGCTGGCTGTTGGCTCTTTCTGTGCCCTTGGCCTTCTCCTTCCTCTTCCCTCTGCAGGACTGTGTCCTGGGTCCTTAGGAAGAGTCCAGGCCCCAGGACAGGGAACTTGGGTCAGGCCTGGGCCTCAGTTTCCCTGCCTGTCCCATGAGGTGGACAGTGAGAGGACAGATGCCTGG---CCTGGCCCCAAACCCAAGAGCAGATGTACTGGAGAAGAGCTGTTCAGAGCACCAGGTGCCAGGGCTGGGGTGGAGAATCAAGGCGGCCCAGGGGAAGGGGCTGCAGATGGGGGAAGAGATAGATGCACAGGGCCTGTGTGCCTCCCAGATACAGTGCCGGCTTTCCCAGCCTGGAAGGTACTTTCTGCCTTTCCCAGTCTTCTTCCAGTTTCATTTCATGTTCACACTTTTGGCCATACCCAGAGTCAGCC
>gene=chr20_842382-843382; species=hg19
gcctagtcctcagactatgggcaaatcactcaacctctctaagcctcagttttgttcatctttaaaatggaattgtaatagcacctGATagactgctgattgcctatgcaattcccttcttttcctgttttttgttgaccaaaccctgattttattcccgatggtgatatatctagctaagtaagactttattcccagcctctcttacagctactggtggccagcgagtggaagttattcagtgagagacttctgaggactatccctagagggggccaatgcatctgggaggaaagcccatatactcttctttctccttcttcctatatggaactcaggcattatggcagcagccccagcagccatctaggatcaagaagtgaccttcaggatgaagacacatgataaggatgaagcaacatgaggctggaaggaacctgaaacattgatgataccatagagactgcagcagccctgggctgactcttccctgacttttt
>gene=chr20_842382-843382; species=bosTau
gtcttgtcctcagactatgggcaagtcactgaacctctctgagcctcag-tgttctcatctctaaaatggagctataatagtgcctGATagactgctggtttcctatgccattcccttctcttctttttctttgttggccaaaccctgattttatttctggtgccagtgtacccagcca--aaatgcta----cctagcctctcttacagctacctgtagccaatgagtggaagttgttaggt--gaggtttatgagaaatatccttagaagactcggatgcacctgagaaggaaaccaatgtgtcctctttca----tcttcctacatggaaatcaggcattaaggcaggagcctcagcagccatcttgggtcagaaag-gacctggaggatgaaaccacgtggtaaggacgaagcagcatgaagctggaaggaacctgagacattgacgacactgtggaggctgcaccagctccggctcaaatcttttcagacttctt
>gene=chr20_842382-843382; species=calJac
gcccagttttcagac--tgggcaaatcactcaatctctctattcctcagtttttctcatctttaaaacggaattgtaatagcacctaATagactgctggttgcctatgcaattcccttctttctccgttttttattgatcaaaccctgactttattgctgatggtgatatatctagctaaataagac--tattcccagcctctcttacagctactggtggccagcgagtggaagtttttcagtgagagacttctgaggactacccctagagggggctgatgcagctgggaggaaagcccatttgcccttctttctccttcttcctatgtgagactcaggc---atggctggagccccagcagccatcttggatcaagaagtgaccttgaggatgaagacacatgataaggatgaaggaacatgagactggaaggagcctgaaacgttgatgatgccacggagactgcaccagtcctgggctgactcttctctgattt---
>gene=chr20_842382-843382; species=canFam
-cctggtcctcacactatgggcaagtccctcgatttctgtaaagttcatttttcctcatccct-aaatggaattctaagagcacctGaaaggctgccagtttcctatggaattcccttctctcctttttctttgttgaccaaaccctgattttatttc-agttgcaatgtatacagtta--gaagactacattctcaacctctcttgcagctactgatgggcaatggttcgaagttgttaggt--gaggtttctgggaaatatccttggaagacactgatgcagctggta-gaaagccgactcgcccttctttctccttcttcctacatgggactcaggcattatggctggagccccagcagccgttttggatccagaattgatcttgaggatgaagccacaaggtaagaatgaagcaacgcgaaactagagagaaTGGGAGATGTTGATCATACCGTAGAGACTGCATCAGTCCTGGCCTGGGTCTTT-CAGACTTCtt
>gene=chr20_842382-843382; species=equCab
-cttcgtcctcagactatgggcaactcactcggcctctctgagtctcagttcttctcaactctgaaatggaattataatagcatctGaaagactgctaattgcctatgcagttcccttctctcctttcacttttttgaccaaaccctgatgttatcct-ggtggcaacatacccagcta--aaacactacattctcagcctctcttgcagctactggtggccaatgaatggaagttgttaggt--gaagattctgggaaatatctttagaagacactgatgcagctgggaggaaagccaatttgcccttccttctccttcttcctacatgggactcaggcattatggctggagccccagcagccatcttggatcaagaagtgaccttgacgatgaagccgtatagtaaggatgaagcaacacaaagctagaaggaacctatgacgttgatgacaccgtga-------accagccctgacctggatctttccagacttctt
>gene=chr20_842382-843382; species=gorGor
--------------------------------------------------------------------------------------------------------------------------------------------------------------------------------------------------------------------------------------------------------------------------------------------------------------------------------------------------------------------------------------------------------------------------------------------------------------------------------------------------------------------
>gene=chr20_842382-843382; species=panTro
gcctagtcctcagactatgggcaaatcactcaacctctctaagcctcagttttgttcatctttaaaatggaattgtaatagcacctGATAGACTGCTGATTGCCTATGCAATTCCCTTCTTTTCCTGTTTTTTGTTGACCAAACCCTGATTTTATTCCCAATGGTGATATATCTAGCTAAGTAAGACTTTATTCCCAGCCTCACTTACAGCTACTGGTGGC----GAGTGGAAGTTATTCAgtgagagacttctgaggactatccctagagggggccaatgcatctgggaggaaagcccacttgctcttctttctccttcttcctatatggaactcaggcattatggcagcagccccagcagccatctaggatcaagaagtgaccttcaggatgaagacacatgataaggatgaagcaacatgaggctggaaggaacctgaaacattgatgataccatagagactgcagcagccctgggctgactcttccctgacttttT
>gene=chr20_842382-843382; species=papHam
gcccagtcctcagactatggacaaatcactcaacctctctaaacctcagttttgctcatctttaaaatgaaattgtaatagcacctGATagactgctggttgcctatgcagttcccttctttccctgttttttgttgaccaaatcctgattttattcctcatggtgatatatccagctaaatatgactttattcccagcctctcttacagctactggtggccagtgagtggaagttattcagcgagaggcttctgaggactaccgctagagggggccgatacatctgggaggaaagcccatttgctcttctt----cttctccctacatggaactcaggcattatggcaggagccccagcagcaatcttgaatcaagaagtgaccttgaggatgaagacacatgataaggatgaagcaacatgaggctggaaggaacctgaaacattgttgataccacagagactgcagcagccctgggctgactcttccctgatttttt
>gene=chr20_842382-843382; species=ponAbe
gcctagtcctcagactatgggcaaatcattcaacctctctaagcctcagttttgttcatctttaaaatggaattgtaatagcaccCGATagactgctgattgcctatgcaattcccttcttttcctgttttttgttgaccaaaccctgattttattcctgatggtgatatatccagctaagtaagactttatccccagcctctcttacagctactggtggccagcgagtggaagttattcagtgagagacttctgaggactacccctagagggggccaatgcatctgggaggaaagcccatttgctcttctttctccttcttcctacatggaactcaggcattatggcaggaatcccagcagccatctaggatcaagaagtgatct-------------------tgaggatgaagcaacatgaggctggaaggaacctgaaacattgatgataccatagagactgcagcagccctgggctgactctttcctgacttttt
>gene=chr20_842382-843382; species=rheMac
gcccagtcctcagactatggacaaatcactcaacctctctaaacctcagttttgctcatctttaaaatgaaattgtaatagcacctGATagactgctggttgcctatgaagttcccttctttccctgttttttgttgaccaaatcctgattttattcctcatggtgatatatccagctaaatatgactttattcccagcctctcttacagctactggtggccagtgagtggaagttattcagcgagaggcttctgaggactaccgctagagggggccgatacatctgggaggaaagcccatttgctcttctttctccttctccctacatggaactcaggcattatggcaggagccccagcagcaatcttgaatcaagaagtgaccttgaggatgaagacatatgataaggatgaagcaacatgaggctggaaggaacctgaaacattgttgataccacagagactgcagcagccctgggctgactcttccctgatttttT
>gene=chr20_855434-856434; species=hg19
tgttcaaagtgctttgcataggttaactcattctcctttaatcctcacaacaccctatttccattttacacatgcgaaaacagaaatcccaagagccaaagaaacctgctcaagtctcagaatgaatgagggtcagagccacatgccagcctagtgtggcctgacttgggagtctacgtgcatttTGTTCCCCAGCTGATGATGATCTGGCAACCCCAGCCCCATCGCACCTCCTCACATTCACCCACCTCTTCCAAGAAGCCTTCCCTGACTACACCAGCCCCCATGGATCTGGGCTCCAGGGCACCCCAGCTCTGCAGCTTCGACATCTGCTGCCAGCCAGGTGAGGATTTCTATTTCTTTGCCAGGCTCTGTGGCCTTGGTGGGCATGTCCAAGCCTgcctggtgatgaagaccatgagatctgggggcagaaagcctggattcaaattccagctctaccacttagagctgcatggccttggaggattggctcaccc
>gene=chr20_855434-856434; species=bosTau
tgtttaaagcacttaacgtgagttaactcgttcttgcttaatcttcaccatacc-aactcctgttttacagaagaggaaacagagctcctgtgagccaaaggagcctgccc---------------CGAGTGTGA----------------------------------GAG-CTGTGTGCC-TTCCCTCCCCAGCTGACCAT---CCTGCAACCCCAGCCCTGTCACTCCTCCTCACTCATCCCCCCGCCCTCCAGGAAGACTTCCGTGACCACATCAGCCCACATGGAT-GGGGCCCCGAGGCACCCCATACCTGTGACTTCTACCCTTGCAGCCAGGT-GGGGAGGGTTTCTATTT----ATCAGGCTACAAGACCCTGGCAGACACCTTGAGGCCTgtgtggtgattgcaaccatgagctttggggacaaaatgcctggattcaaatcccagctctgctgctcccagctgcgtgcccttgggcgattgcttcacct
>gene=chr20_855434-856434; species=calJac
tgctc-aagttctttgcacgggttaactcattctcatttaattctcacaacaacctattcccattttacacatgtgtaa--aaatatcctaagagccaaagaaacctgctcaagtctcagaataaatgagggtcagaaccACATG-CAGCCTGCTGTGGCCTGACTTGGGAGTCTACATGCACCTTGCTCCCCAGTTGATGATGATCTGGCAGCCCCAGTCCCATCACACCT-CTCACATTCACCCACCTCTTC------------------------------------------------------------------------------------------------------------------------------------------------------------------------------------------------------------------------------------------------------
>gene=chr20_855434-856434; species=canFam
tgttccaagtgctttctgtgggttagcccctgttcctggcatcctcacaacacc-tatttccatcttacaggtgaagatacagagatccctagagcccagggaggctgccccagcctcagaatgaaagagagtgagatccacaacccagccctgtgtggcctgccttgggag-ttgtgtgcatttTGCTTCCTAGCTGACTAC---TCTGCAACCCCAG------------------------CCTaccacctccaggaagccttccctgactACACCAACCTACATGGATCTGTGCCCCAGGGCAACCGAGCCCTGTGACTTGCACATCTGCAGCCAGCTGGGGGAGGGTTTCTATTTCTCTGCCAGGCTATGAGATCCTGGTGGGCACAGCCAAACCTATACGgtaattatgaccttgagctctgaggatagaatgcctggattcgaatcccagctctgccacttccagctgcgtgaccttgggcgattgcttcactt
>gene=chr20_855434-856434; species=equCab
tgttcaaagcgcttcatgggggttaactcattctcatttaatcctcacaacacc-tattcccattttacagatgaggaaacagagatcccaagggccacaggagcctg-cccagtctcagagcaaatgcaggggagagcc-gatcccagccccgtgtggcctgacttgggag-ct-gttgcattttccTCCCCAGCTGACTGT---TCTGCACCCCCAGCCCCGGCACACATACTCACATCCACCcacctcctccaggaagccttccctgaccacaccagccctcatgga--tgtgctccggggcgccccagccctGTGACTTCTACATCTGCTGCCATCT-GGGGAGGGTGTATATTTTTCTGCCAGTCTGTGAGGACTTGGCGGGCACGTCCAAGCCTGTGGGgtgactatgaccacgaactcttggggtgggacacctggattcaaatcccagctctgccacttccagctgcacagccttgggtgatggcttcgcct
>gene=chr20_855434-856434; species=gorGor
tgttcaaagtgctttgcataggttaactcattctcctttaatcctcacaacaccctattcccattttacacatgcgaaaacagaaatcccaagagccaaagaaacctgctcaagtctcagaatgaatgagggt-ggagccacatgccagcctagtgtggcctgacttgggagtctacgtgcATTTTGTTCCCCAGCTGATGATGATCTGGCAACCCCAGCCCCATCGCACCTCCTCACATTCACCCACCTCTTCCAAGAAGCCTTCCCTGACTACACCAGCCCCCATGGATCTGGGCTCCAGGGCACCCCAGCTCTGCAGCTTCGACATCTGCTGCCAGCCAGGTGAGGGTTTCTATTTCTTTGCCAGGCTCTGTGGCCTTGGTGGGCATGTCCAAGCCTgcctggtgatgaagaccatgagatctggggccagaaagcctggattcaaattccagctctaccacttagagctgcacggccttggaggattggctcaccc
>gene=chr20_855434-856434; species=panTro
tgttcaaagtgctttgcataggttaactcattctactttaatcctcacaacaccctatttccattttacacatgcgaaaacagaaatcccaagagccaaagaaacctgctcaagtctcagaatgaatgagggtcagagccacacgccagcctagtgtggcctgacttgggagtctacgtgcatttTGTTCCCCAGCTGATGATGATCTGGCAACCCCAGCCCCATTGCACCCCCTCACATTCACCCACCTCTTCCAAGAAGCCTTCCCTGACTACACCAGCCCCCATGGATCTGGGCTCCAGGGCACCCCAGCTCTGCAGCTTCGACATCTGCTGCCAGCCAGGTGAGGGTTTCTATTTCTTTGCCAGGCTCTGTGGCCTTGGTGGGCATGTCCAAGCCTgcctggtgatgaagaccatgagatctgggggcagaaagcctggattcaaattccagctctaccacttagagctgcatggccttggaggattggctcaccc
>gene=chr20_855434-856434; species=papHam
tgttcaaagtgctttgcctaggttaactcattctcatttaatcctcacaacaccctattcccattttacacatgcgaaaacagaaatcccaagagccaaagaaacctgctcaagtctcagaatgaatgagggtcagagccacatgccagcctactgtggcctgacttgggagcctatgtgcactttGCTCCCCAGCTGATGATGATCTGGCAACCCCAGTCCCATCACACCTCCTCACAATCACCCATCTCTTCCAAGAAGCTTTCCCTGACCACACCAGCCCCCATGGATCTGGGCTCCAGGGCACCCCAGCTCTGCAGCTTTGACATCTGCGGCCAGCCGGGTGAGGGTTTCTATTTCTTTGCCAGGCTCTGTGGCCTTGGTGGGCATGTCCAACCCTgcctagtgatgaagaccatgagatctgggggcagaaagcctggattcaaattccagctctgccacttatagctgcatggccttggaggattgtctcaccc
>gene=chr20_855434-856434; species=ponAbe
tgttcaaagtgctttgcataggttaactcattctcctttaatcctcacaacaccctattcccattttacacatgcaaaaacagaaatcccaagagccaaagaaacctgctcaagtctcagaatgaatgagggtcagagccacatgccagcctagtgtgacctgacttgggagtGTACATGCATTTTGCTCCCCCGCTGATGATGATCTGGCAACCCCAGCCCCATGACACCTCCTCACATTCACCCACCTCTTCCAAGAAGCCTTCCCTGACTACACTAGCCCCCATGGATCTGGGCTCCAGGGCACCCCAGCTCTGCAGTTTCAACATCTGCGGCCAGCCGGGTGAGGGTTTCTATTTCTTTGCCAGGCTCTGTGGCCTTGGTAGGCATGTCCAAGCCTgcctgatgatgaagaccatgagatctgggggcagaaagcctggattcaaattccagctctgccacttagagctgcatggccttggaggattggctcaccc
>gene=chr20_855434-856434; species=rheMac
tgttcaaagtgctttgcctaggttaactcattctcatttaatcctcacaacaccctattcccattttacacatgcgaaaacagaaatcccaagagccaaagaaacctgctcaagtctcagaatgaatgagggtcagagccacatgccagcctagtgtggcctgacttgagagcctatgtgcactttGCTCCCCAGCTGATGATGATCTGGCAACCCCAGCCCCATCACACCTCCTCACAATCACCCACCTCTTCTAAGAAGCTTTCCCTGACCACACCAGCCCCCATGGATCTGGGCTCCAGGGCACCCCAGCTCTGCAGCTTCGACATCTGCGGCCAGCCGGGTGAGGGTTTCTATTTCTTTGCCAGGCTCTGTGGCCTTGGTGGGCATGTCCAACCCTgcctggtgatgaagaccatgagatctgggggcagaaagcctggattcaaattccagctctgccacttatagctgcatggccttggaggattgtctcaccc
>gene=chr20_968272-969272; species=hg19
gccaggcacttttcaaggcactgcagatacatcagtgaatgagacagaccttcccctcatgaagtttacatcctaagtgggagagggagatcatttcagagaacgacagggaattgaatttgggtacacagagtggcaggagggagggcctgggctgcctggaagggcatctctgagatacacaagaaagcactcttggcggagggaccagtgggtacaaaagcccagaagcggcaaagaacgtggtgtggaagagagcagcaaggccagagtgcagtgactgaggggagagtggtgggtggtgaggtctggaggcagaggggccagacccccaggacacatggatgagtttggatggtgctggattttcctggaagtgagttgggaagccactgtgggttgcaagccgaggagtgtctgccaccttgaaagcttctctggtgctgaggggaatggactgtggggcaggagtagaagctgggagctcagggtgtatgggc
>gene=chr20_968272-969272; species=bosTau
gccaagaagtgttgtagacattggggatccatcagaggacaagacagcccttctcctcatggagtctgcatcctaaaggagagagagaggtcatctgagacagtgataggaag-tgaatgaaaggaaagagtgaggaagagaggagggTCCGG--CCACAAGACAGGACTCCCTGAGACATACAAGAATgtattcctggcagaggaaccagcaggtacaaaggtccag----------gggctcagcatggaagagggcagtgaggccagaacacagagact-----------------------ggtcaaaaggcaggtcagccagagcg---aggtg-ctgggca-----ggctagttctgggttttcctggaagcaagacgggaagaccctgcagggtgcaggtcaacaagagtctg-catctcaagaggtcctttggggctgggcagaatggatgggagggtagcagtgggagctgggagcccaagttg-gaggcc
>gene=chr20_968272-969272; species=calJac
gccaggcacttttcaaggcactgaagatccatcagtgaatgagatagaccttctcctcatgaagtttataccctaagtgggagagggagatcatttcagagaacgacagggaattgaatttgggtacacagcatggcaggaggtagggcctgggttgccaggaagggcatctctgagatatacaagaaagcactcttggcggaggggccagcgggtacaaaggcccagaagtgggaaagaacatggtgtgaaagagagcatcaaggccagagtgcagcaaccgaggggagagcggtgggttgtgaggcctggaggcagaggggccagacccccagggcacatggatgagtttggatggtgctggattttcctggcagtgagtcgggaatccactgtgggttgtgagccgtggagtgtctgacaccttgaaagcttttccagtgctgaggggaatggaatgtagggcaggagtaaaagcttggagctcagggtggaggGGC
>gene=chr20_968272-969272; species=canFam
gccaggcactgtcctagacactgaggacacatcagcgaacaagagggtccttctgctcataagatctgtgtcctga-------agagagagtaTTTGAGGTAGTGACAGGGAG-TGAGCGAAAGTTAAGAGAGCGATGGGGAGGAGGATCCGG---GCCAAGGATGGCCTCACTAAGACATACAAGGAAGCATTCTTGACACAGGGAAAGGTGAGTACGGAGGTCCAGAGGCTGGAAAGAGCCTATTAC---------------GGCAGGGGGGCGGTGGCGG-GGGGAGAGTGGTGGCAGGTGGGGT-GGAAGGTGAGCAGGCCAGCCCG---GGGTGTGTGGGCCAGCTGGCACGGTGCCGA--TCTTCTAGAAGCA-----------------------------GGTGAGTGTTTG-CCTC-----AGCTCAGCTGGTGCTGAGGGGCATGGGCGGGAGGGCAGGAGTGGGAGCCG---GCCCAGGTCAGTGGTCA
>gene=chr20_968272-969272; species=equCab
gccagaccccgctctcg-cactgtggacacttcggcgaataagacagtcctccccctcagaaagtctgcatcccgaag--gagagagaGATTGCTTGACATAGAGGCAGGGAA-TGAATGAAAGCGAACAGTGA---GGGGAGGAGGGCCTGGGCCGCCAAGAAAGGCCCGGCTGAGACGTGCAag---------------caggg----------accaaggtccagaggccggaaggagcttgatgcgtaggagcccagtgaggccagagtgcagcgacca-aaggacagcagttggcgttgaggtcagaagatggacgggtcagaccc---gcgtgtgcgggcgagtctgaatggtgctggattttcctggaaacaagacgggga--------------caggccgaggagtgtccc-cactt-ggaagctcctctggtggtcagggaaatggacggtagggtgggagcgggagccgggagcccaggtca--aggcc
>gene=chr20_968272-969272; species=gorGor
gccaggcacttttcaaggcactgcagatatatcagtgaatgagacagaccttcccctcatgcagtttacatcctaagtgggagagggagatcatttcagagaacgacagggaattgaatttgggtacacagagtggcaggagggagggcctgggccgcctggaagggcatctctgagatacacaagaaagcactcttggcggagggaccagtgggtacaaaagcccagaagcgggaaagaacatggtgtggaagagagcagtgaagccagagtgcagtgactgaggggagagtggtgggtggtgaggtctggaggcagaggggccagacccccaggacacatggatgagtttggatggtgctggattttcctggaagtgagttgggaagccactgtgggttgcaagccgaggagtgtctgccaccttgaaagcttctctggtgctgaggggaatggactgtggggcaggagtagaagctgg-------------------
>gene=chr20_968272-969272; species=panTro
gccaggcacttttcaaggcactgcagatacatcagtgaatgagacagaccttcccctcatgaagtttacatcctaagtgggagagggagatcatttcagagaatgacagggaattgaatttgggtacacagagtggcaggagggagggcctgggccgcctggaagggcatctctgagatacacaagaaagcactcttggcggagggaccagtgggtacaaaagcccagaagcggcaaagaacgtggtgtggaagagagcagcaaggccagagtgcagtgactgaggggagagtggtgggtggtgaggtctggaggcagaggggccagacccccaggacacatggatgagtttggatggtgctggattttcctggaagtgagttgggaagccactgtgggttgcaagccgaggagtgtctgccaccttgaaagcttctctggtgctgaggggaatggactgtggggcaggagtagaagctgggagctcagggtgtatgggc
>gene=chr20_968272-969272; species=papHam
gccaggcacttttcaaggcactgcggatacatcagtgaatgagacagaccttccccttatgaagtttacatcctaagtgggagagggagatcatttcagagaatgacagggaattgaatttgggtacacagagtggcaggagggagggcctgggtggcctagaagggcatctctgagatatacaagaaagcactcttggtggagggaccagtgggtacaaaagcccagaagcaggaaagaacgtggtgtggaagagagcagcgaggccagagtgcagtgaccgaggggagagtggtggttggtgaggtctggaggcagaggggccagaccctcaggacacatggacaagttaggatggtgctgggttttctgggaattgagtcaggaaa-cactgtgggttgcaagccgaggagtgtctgccaccttgaaagtttctctggtgctgaggggaatggactgtggggcaggagtagaagctgggggctcagggtgtaggggt
>gene=chr20_968272-969272; species=ponAbe
gccaggcacttttcaaggcactacagatacatcagtgaatgagacagaccttcccctcattaaatttacatcctaagtgggagagggagatcatttcagagaaccacagggaattgaatttgggtacacagagtggcaggagggagggcctgggccgcctggaagggcatctctgagatacacaagaaagcactcttggcggagggaccagtgggtacaaaagcccagaagcgggaaagaacgtggtgtggaagagagcagcgaggccagagtgcagtgactgaggggagagtggtgggtggtgaggtctggaggcagaggggccagacccccaggacacatggatgagtttggctggtgctggattttcctggaagtgagttgggaagccattgtgggttgcaagccaaggagtgtctgccaccttgaaagcttctctggtgctgaggggaatggactgtggggcaggagtagaagctgggagctcagggtgtaggggc
>gene=chr20_968272-969272; species=rheMac
gccaggcacttttcaaggcactgcggatacatcagtgaatgagacagaccttccccttatgaagtttacatcctaagtgggagagggagatcatttcagagaatgacagggaattgaatctgggtacacagagtggcaggagggagggcctgggcggcctagaagggcatctctgagatatacaagaaagcactcttggtggagggaccagtgggtacaaaagcccagaagcaggaaagaacgtggtgtggaagagagcagcgaggccagagtgcagtgaccgaggggagagtggtggttggtgaggtctggaggcagaggggccagaccctcaggacacatggacgagtttggatggtgctgggttttctgggaattgagtcaggaaa-cactgtgggttgcaagccgaggagtgtctgccaccttgaaagtttctctggtgctgaggggaatggactgtgcggcaggagtagaagctgggagctcagggtgtaggggt
>gene=chr20_1016109-1017109; species=hg19
AGTAAGAGCCTACATTATACGCCAAGGTGGCTTCATGTTCTAGTTTTACAAATGCATTTGATACAGTTAATAAAATAGCAAATTATGTATTAAGGAGAATACAGATAAGTCATTGCTGGCTTGGCAGAGAGTGGAGAGCAGCCTTGACCAAAAAGCTTAGAGGAGGAAAAGTGGGGTGGAGGCATGAGGTTGACCTGTCCCTGCTAAGTGCCACTGTTTTCAgctcacccctttccacctgcaggtccctgctcagatgccacctccttggaggatccccacccacctgtcactttctctctactaacttgttttatgtctgactgcctgccaatggatttgattgacttatttatctttaggtttgtcgaccccactagatcatgggctccatgaccagggggagctttgctttttcacctccatacactcggtgcctgtgagcacctggtacatcagtagatgctcaataaagagttgttgagtgaacaaatGAATGA
>gene=chr20_1016109-1017109; species=bosTau
----ACAACCTGTATTATA-GCCCAGATGGCTTAATGTTCTGCTTTTACAAATGCATTTGATACAGTTAATGAAATAGCAAATTATATATTAAGGAAAGCACAGATAAGTCTTTGCTGGCTGGGCAGAGGGCAGAG----GCCTTGGC--AAAAGCCCAGAGGTGGAAAAGAGGGGTTGAGGGGTAAGGCCAGTCTATGCCTGCTG--------------------------CCGACCTTGGAGGTTTCTGTTTAGACAT---CCCCTCAAAGAACTTctccccacccatcattt-ttacctcctacctggctctattcctgactgcctggcaatgggttaaattgacttcttcatctttacgtctatctgccccactggaatgtaagtgccatgat-ggcaga-------tgtttgcacttctgtatgcccagtgcctagaagggcctgatgtactagtagatgctcaataaagagctgttgaatgcac----gaatGA
>gene=chr20_1016109-1017109; species=calJac
---------------------------------------------------------------------------------------------------------------------------------------------------------------------------------------------------------------------------------------------------------------------------------------------------------------------------------------------------------------------------------------------------------------------------------------------------------------------------TAGATGCTCAATAAAGCATTGTTGAGTGAACAAATGGACGA
>gene=chr20_1016109-1017109; species=canFam
----ACAACTTGTGCTATA-ACCCAGATGGCTTTGTGTTCTACGTTTACTAAGGTATTTGATTCACTTAGTAAAATGGCAAATCACATACTAAGGAAAATACAGATAAGTCATCGCTGGCTAGGCAGAGAGAAAGG----GCCCTGAC--AAAAGACCACAGAAAGAAAAGAGCAGTGAAGGCACAAGGCTGCTCTGTCTCTGCTGAGT-----------------GCccctctctacctgcagatctctgctcagatatcatcttctcagaagacatgcgccaactcatcactcattacctgcaa--acgtttcagctctgactgcctgctgatgggtt-tattgacttactcatctttagatcttt--------ctagaattggagctccatgacaggagggatttttttcctcttacttctatatgctcagtgcctagcagtgcttggtacattagtagaggctcaacaaagagttattaaatgaacaaatGAGAAA
>gene=chr20_1016109-1017109; species=equCab
----ACGGCCTGTGTTATA-A-CCAGACAGCTGTGTGTTCTGCTTTTACAGATACATTTGATACTGTTAATAAAATACCAAATTGTGTATTAAGGACAATACAGAGAGGTCATTGCTGGCCGGGCAGAGAAAAGGG----GACTTGGC--AAAAGACCAGAGGGGGAAAAGTGGAAGGGAGGCGCGAGGCCAGTCTGTCCCAGCTAAGTGCCACtgtccccagctcgcccctccctacctgcaggtctctgctcacacgtcacctcctcagaggactcctgcccactcatcactttctccctcccaactttctttatt-ccgactgcctggcaatggattatattgacttattcatctttaggtctgtcttccccactagaatgcgagctccatgac-ggacggagcttttctttcctacctcggtatgcccggtgcccgggagggcctgggacattagcaggtgctcaat----agttgttgaatgaaCACG-----GA
>gene=chr20_1016109-1017109; species=gorGor
AGTAAGAGCCTATATTATACGCCAAGGTGGCTTCATGTTCTAGTTTTACAAATGCATTTGATACAGTTAATAAAAGAGCAAATTATATATTAAGGAGAATACAGATAAGTCATTGCTGGCTTGGCAGAGAGTGGAGAGCAGCCTTGAGCGAAAAGCTTAGAGGAGGGAAAGTGGGGTGGAGGCATGAGGTTGACCTGTCCCTGCTAAGTGCCACTGTCTccagctcacccctttccacctgcaggtccctgctcagatgccacctccttggaggatccccacccgcccgtcactttctctctactaactcgttttatgtctgactgcctgccaac-gatttgagagacttatttgtctttaggtttgtcgaccccactagatcatgagctccatgaccagggggagctttgctttttcacctccatacactcggtgcctgtgagcacctggtacatcagtagatgctcaataaagagttgttgagtgaacaaatGAATGA
>gene=chr20_1016109-1017109; species=panTro
AGTAAGAGCCTATATTATACGCCAAGGTGGCTTCATGTTCTAGTTTTACAAATGCATTTGATACAGTTAATAAAATAGCAAATTATATATTAAGGAGAATACAGATAAGTCATTGCTGGCTTGGCAGAGAGTGGAGAGCAGCCTTGACCAAAAAGCTTAGGGGAGGAAAAGTGGGGTGGAGGCATGAGGTTGACCTGTCCCTGCTAAGTGCCACTGTCTccagctcacccctttccacctgcaggtcccttctcagatgccacctccttgaaggatcccgacccacccgtcactttctctctactaactcgttttatgtctgactgcctgccaacggatttgattgacttatttatctttaggtttgtcgaccccactagatcatgagctccatgaccagggggagctttgctttttcacctccatacactcggtgtctgtgagcacctggtacatcagtagatgctcaataaagagttgttgagtgaacaaatGAATGA
>gene=chr20_1016109-1017109; species=papHam
AGTAAGAGCCTGTATTATATGCCAAGGCGGCTTCATATTCTGGTTTTACAAATGCGTTTGATACAGTTAATAAAATAGCAAATTATATACTAAGGAGAATACAGATAAGTCATTGCTGGCTTGGCAGAGAGTGGAGAATAGCCTTGACCATAAAGCCTAGAGGAGGAAAAGTGGGGTGGAGGCGTGAGGCTGACCTGTCCCTGCTAAGTGCCACTGTCTCCAgctcacccctttctacctgcgggtccctgctcagacgccacctcctcagaggatccccacccacctgtcactttctctctactaactagttttatgcctgactgcctgccaatggatttgattgacttatttatctttaggtttgtcttccccactagatcatgagctccacgaccagggggagctttgctttttcacctccatacactcagtgcctgtgagcacctggtatatcagtagatgctcaataaagagttgctgagtgaacagatGAATGA
>gene=chr20_1016109-1017109; species=ponAbe
AGTAAGAGCCTATATTATACGCCAAGGTGGTTTCATGTTCTAGTTTTACAAATGCATTTGATACAGTTAATAAAATAGCAAATTATATATTAAGGAG---ACAGATAAGTCATTCCTGGCTTGGCAGAGAGTGGAGAGCAGCCTTGACCAAAAAGCCTAAAGGAGGAAAAGTGG---------------TTGACCTGTCCTTGCTAAGTGCCACTGTCTCCAgctcacccctttccacctgcaggttcctgctcatatgccacttctttggaggatccccccccacccatcactttctctctactaactcgttttatgtctgactgcctgccaacagatttgattgacttatttatctttaggtttgtcaaccccactagatcacgagctccgtgaccagggggagctttgctttttcacctccatacactcagtgcctatgagcacctggtacatcagtagatgctcaataaagagttgttgagtgaacaaatGAATGA
>gene=chr20_1016109-1017109; species=rheMac
AGTAAGAGCCTATATTATATGCCAAGGCGGCTTCATGTTCTGGTTTTACAAATGCGTTTGATACAGTTAATAAAATAGCAAATTATATACTAAGGAGAATACAGATAAGTCATTGCTGGCTTGGCAGAGAGTGGAGAATAGCCTTGACCATAAAGCCTAGAGGAGGAAAAGTGGGGTGGAGGCGTGAGGCTGACCTGTCCCTGCTAAGTGCCACTGTCTCCAgctcactgctttctacctgcaggtccctgctcagacgccacctcctcagaggatccccacccacctgtcactttctctctactaactagttttatgcctgactgcctgccaatggatttgattgacttatttatctttaggtttgtcttccccactagatcatgagctccacaaccagggggagctttgctttttcacctccatacactcagtgcctgtgagcacctggtatatcagtagatgctcaataaagagttgctgagtgaacaaatGAATGA
>gene=chr20_1105109-1106109; species=hg19
ttgactttatcttataaattaaaagcttttcctccatgcatactgtatagaaatttatccacgtgtaccagatgtgtacaagaatgttcatagcagcattgtttataatagcaaaacaaataagctggaaatactccaaatcaccatcaacaagtagatgtataaattgcagcatagtcatacagaatgctgtgtagctgtgaatgtgaatcagctgtagttaaatgcattgacatggatacatttccaaaaactatcaaataaaaaaggcaaatgacggaagtgatgctgtgtatttaaaattcaaaaacatttgaagctatatttttatggttgcatgtatagtaatataactctaaggaaaagtaaagaaattgtttaagagtggtgattacccttgaaggggaaggagggacatttattggagtatgctacccaaggctttagcagtattgctgatgttctatttcttaagctggtggtagagacattttataatt
>gene=chr20_1105109-1106109; species=bosTau
ttgactttatcttataaattaaaagttcttcccctacatatattttatagaagttcatttctgt--aggagatgtgtacaagagcgttcatagcagcgttatttataatagcataacagataagttggaaacaccccacatatccatcaa-----gggagtgtaacttgcagcatattcatacaatgcattatgtggctgtgaacgtgcatcaactatagtt------------acggataactctcaaaacaatattgaatgaaaa-------tgacaaaagtgatgccatttatataaaattcaaaaacatttgaa--cttatttttaggatt-tgtgtatagtaacataactataaggaaaagtaaggaaatttttaaagactagtgactacccacaagggaagaggagggagattcattggggtacactactca----------------agccatgttctttgtcttaagctggttgtagacacattttataatt
>gene=chr20_1105109-1106109; species=calJac
ttgactttatcttataaattaaaagcttttcctccatgcatactctatagaaatttatccacgtgtaccagatgtgtacaagaatgttcatagcagcattgtttataatagcagaacaaataaactggaaatactccagatca-catcagtaagtagatgcataaattgcagcatagtcatacagaatgctgtgcagcggtgaatgtgaatcagctgcagttaaatgcattgacatggataaatttccaaaaactactgaataaaaaatgcaaatgacagaagtaatgctgtttatttaacattcaaaaacatttgagattatatttttatggtggcatgtatagtaatataactctaaggaaaagtaaaggaagtttttaagagtggtggttatccttgaaggggaaggagggagatttattggagtatactacccaaggctttagcagtattgctgatgttctatttcttaagctggtggtagtgacattttataatt
>gene=chr20_1105109-1106109; species=canFam
tTGACTTTACCTTAGAAATTAAAAGTTCTTTTCCCACAAatactctatagaaattcatc---ac--agcagatgtatgcacaagtgttcatagcagcatcatttataacagc--------tcacctgtacacagtccacatatctatcagtaagtgattgtgtaccttgcagcatgctcata-aacacactatatagccatgaacgtggactatatatggttaaatgttttgacacagtgaaatctcataatattg---aacgaaaaagg-aagtgatgaaggtgatac----------aaattcaaaagcatttgaa--tatatttttaggtttttttgtatagtaacacagctataaggaaaagtaaagaaatttttaaagagtagcgattacccaaga-ggggaaggagagagattcattggagtactgtacttgaggctttggtggtggtgg---tgttctatttcttaagcaggtggcacatgcacttgataatg
>gene=chr20_1105109-1106109; species=equCab
ttgactttatcgtataaattaaaagattttcccctagacatagtctatagaaatttatccacgt--aggagatgggtaca--------agtaaaagcattgtttagaacaaa--------taaactggaaacactccacatatccatca---agtgaatgtgcagcttgcagcatattcgtacaatacgctttgtggctgtgaacgtgaatcaactacagttaaatgcagtcacatggataaatttcaaaaaactgtcaactgaaaaaggcaagtgataaaagtgatgccatttataaaaaattgaaaaacatttgaa--tatatttttagggttgtgt----------ataactgtaaggaaaagtaaagaaattttagaagagtagtaattacccctgagggggaagaagggatattcattgcagtacgctacctaaggctttagcagtattggcaatgttctctttcttcaggtggtggtacatatattttatcatt
>gene=chr20_1105109-1106109; species=gorGor
ttgactttatcttataaattaaaAGCTTTTCCTCCATGCATACTGTGTAGAAATTTATCCACATGT--------------------------------------------------------------------------------------------------------------------------------------------------------------------------------------------------------------------------------------------------------------------------------------------------------------------------------------------------------------------------------------------------------------------------------------------------
>gene=chr20_1105109-1106109; species=panTro
ttgactttatcttataaattaaaagcttttcctccatgcatactgtatagaaatttatccacgtgtaccagatgtgtacaagaatgttcatagcagcattgtttataatagcaaaac----aagctggaaatactccaaatcaccatcaacaagtagatgtataaattgcagcatagtcatacagaatgctgtgtagccgtgaatgtgaatcagctgtagttaaatgcattgacatggatacatttccaaaaactatcgaataaaaaaggcaaatgacagaagtgatgctgtttattttaaattcaaaaacatttgaagctacatttttatggttgcatgtatagtaatataactctaaggaaaagtaaagaaattgtttaagagtggtgattacccttgaaggggaaggagggacatttattggggtatgctacccaaggctttagcagtattgctgatgttctatttcttaagctggtggtagagacattttataatt
>gene=chr20_1105109-1106109; species=papHam
ttgactttatcttgtaaattagaagcttttcctccatgcatactctatagaaatttatccatatgtaccagatgtgtacaagaatgttcatagcagcattgttcataatagcaaaacaaataagctggaaatactccaaatcaccatcaacaagtacatgtataaattgcagcatagttatacagaatgctgtgtagctgtgaatgtgaatcagctgtagttaaatgcattgacatggatgcctttccaaaaactatcgaataaaaaaggcaaatgacagaagtgatgctgtttatttaaaattcaaaaatatttgaaactatatttttgtggttgcatgtagagtaatataactctagggaaaagtaaagaaattgtttaagagtggtgattacccttgaaggggaagaagggacatttattggagtttgctacccaaggctttagcagtattgctgatgttctatttcttaagctggtggtagagacattttataatt
>gene=chr20_1105109-1106109; species=ponAbe
ttgactttattttataaattaaaagcttttcctccatgcatactgtatagaaatttatccacgtgtaccagatgtgtacaagaatgttcatagcagcattgtttataatagcaaaacaaataagctggaaatactccaaatcaccatcaacaagtagatgtataaattgcagcatagtcatacagaatgctgtgtagctgtgaatgtgaatcagctatacttaaatgcattgacatgaatacatttccaaaaactatcaaataaaaaaggcaaatgacagaaatgatgctgtttatttaaaattcaaaaacatttgaagctgtatttttatggttgcatttatagtaatataactctaaggaaaagtaaagaaattgtttaagagtggtgattacccttgaaggggaaggagggacatttattggagtatgctacccaaggctttagcagtattgctgatgttctatttcttaagctgatggtagagacattttataatt
>gene=chr20_1105109-1106109; species=rheMac
ttgactttatcttgtaaattaaaagcttttcctccatgcatactctatagaaatttatccatatgtaccagatgtgtacaagaatgttcatagcagcattgttcataatagcaaaacaaataagctggaaatactccaaatcaccatcaacaagtacatgtataaattgcagcatagtcatacagaatgctgtgtagctgtgaatgtgaatcagctgtagttaaatgcattgacatggatgcctttccaaaaactatcgaataaaaaagacaaatgacagaagtgatgctgtttatttaaaattcaaaaatatttgaaactatatttttgtggttgcatgtagagtaatataactctagggaaaagtaaagaaattgtttaagagtggtgattacccttgaaggggaaggagggacatttattggagtttgctacccaaggctttagcagtattgctgatgttctatttcttaagctggtggtagagacattttataatt
>gene=chr20_1233429-1234429; species=hg19
cagcttgctttttgctggcttcccccctgccagcacttagggttcagttgtctctactctactaagtcagttatgtcttccactttctttgtctttatctccttcgtcactttttcttcctttaccttcatttcagaagggtttctgaagggaacacaaataaacgcttatgtttaatcttgcatatttGTCCCTTTAGGGTTTTTCAAAATAATTCTTGAAATTGAAAAAACTGTCCTTATTCTCTCCCAGGGGGGAAAAGCCATCCAGTTCTCATCTTTTCTCTCAAGGCAGGGAATAAATGTAGGCTGGATATGCCATCTTTGAAAGGTTACTGAACCTGGGCCACGCCTTTGGTTAAGATAAAGTATGACAAAGTATTTAATTTATTAATTTGTTGACTGTTATGGACAAGCAAAACCTTGTATGTGGTATTTCTAAATAAGCTTCACAACTATCCAGCGTGTATGATTCTCATAGGGACATTGGCCAGTATTCAC
>gene=chr20_1233429-1234429; species=bosTau
TGTCTTGCCTTTTGCTGGTTCTCCTTCTGCTGGCATTTAGGTTTCATCTTTCT--------CTAAGTCTGGTA-GTCTTCCA----CTTTGTATTTCTCTTCTTCATTTCT----------TTACCTTTATTTTAGAGGAGCTCCTGGAGGAAACAG-AATAA--------------TC-------------CTCTCAGGGTGTGTCAAAAGGGTTCTTAAAATTTACAAGGCTGTCCCTGCTCTCTCCCTGG-GGAAAA--CCACCCAATCCACATCTTGTCTCTCAAGAGAGGGAATAAATGAAGGCTTGGCATGCTATCTC--AAAGGCTGCTGACACTGTGCTACTCATTTGGTTGAGATAAAGTATGATAAAATATTTAACTtgtcaatttGTTAAATGTTATGGACTAGCAAACAAACGTATATGGTCTTTTAAAAAATGCTTCACAGCTACCAAATTAGTACAATATTCACAGGGATACTGGCCAGTATT---
>gene=chr20_1233429-1234429; species=calJac
tggcttgctttttgctgccttcaccactgccagcactgaggtttcagttgtctctactctactaagtcagttatgtcttccactttctttgtctttatctccttcgtcactttttcttcctttaccttcatttcagaaaggtttctgaagggaacagaaataaacacttatgtttaatcttgcatatttGTCCCTTTAGGGTTTTTCAAAATAATTCTTGAAATTGAAAAAGCTGTCCTTATTCTTTTCT-GGGGGAAAAAGCTGTCCAATTCACATCTTTTCTCTCAAGGTGGTGAATAAATGTAGGGTGGATATGCCATCTTTGAAAGGTTACTGGCCCTGGGCCACACCTTTGGTTAAGAAAAAGTATGATAAAGTATTTAATTTATTAATTTGTCATATGTTATGGACAAGCAAAACCTTGTATATGGTATTTCTAAATATGCTTCACAACTATCCAAGAAGTATGATTCTCATAGGGACACTGGCC---ATTCAC
>gene=chr20_1233429-1234429; species=canFam
tggcttgctttttgctgtctttcttcttgctggcaattaggttttaactttctctactctgctaagtcagtCT-GTCTTTCA----CTTTGTCTTTATCTCCTTCGTCACCTTTTATTCTTttaccttcattttagaggcgtttctggagggaacagaaataagcacgtgtgttcactcttgcatatttGTCCCCTTGGGGTGTTTCAAAAGGGTTCTTGAAATTGAAAAGGCTGTCCCTCTTCTCTCCCAGG-GGAAAAAGCCAGTCAAT-CACATCTTGTCTCTCA--AGAGGGATTAAGTAAAGGTTTGGCATGCCATCTCTGAAAGGCTGCTGGTACTGGTCCACTTCTTTTGTTGA----------GATAAAGTATTAAACTTATTAATTTGCTAAATATTGTGGACTAACCAAAAAA-GTATATGGTATTTCTAAAAATGCTTTACAGCTATCAAAGGAGTAAGATGCTCA-AGGGATAGTGGCCCATATT---
>gene=chr20_1233429-1234429; species=equCab
tggcttgctttttgctggctttcctcccactggcacttaggtttcacctttctttactctgctaagtcagtta-gtcttccactttctttgtctttatctacttcgtcacct---------ttactttctttTTAGAGAGGTTTCTGGAGGGAACAG-AATAAGCACATATGTTCAGTCTTGGATATTTGTCCCCTCAGAGTGTTTCAGAAGGATTCTTGAAATTGAAAAGGCTGTCCCGC-TCTCTCCCAGG-AGAAAAAGCTACCCAATCCACATCTCGTCTCTCAGGAGAGGGAATAATTAAGGCTTTGGCATGCCATCTCTGAGAAGTTGCTGACACTGGGCTGCTCCTTCGGTTGA----------GATAAAGTATTTAAC--ATTAATTTGTTAAATGTTATGGACTGGTAAAGAAA-GTCTATGGTATTTCTAAAAATGCTTCACAGCTG-------------------------------------------
>gene=chr20_1233429-1234429; species=gorGor
cggcttgctttttgctggcttccccactgccagcacttagggttcagttgtctctactctactaagtcagttatgtcttccactttctttgtctttatctccttcgtcactttttcttcctttaccttcatttcagaagggtttctgaagggaacacaaataaacacttatgtttaatcttgcatatttGTCCCTTTAGGGTTTTTCAAAATAATTCTTGAAATTGAAAAAGCTGTCCTTATTCTCTCCC-GGGGGGAAAAGCCATCCAGTTCTCATCTTTTCTCTCAAGGCAGGGAATAAATGTAGGCTGGATATGCCATCTTTGAAAGGTTACTGACCCTGGGCCACACCTTTGGTTAAGATAAAGTATGACAAAGTATTTAATTTATTAATTTGTTGACTGTTATGGACAAGCAAAACCTTGTATATGGTATTTCTAAATATGCTTCACAACTATCCAGGGTGTATGATTCT-------------------------
>gene=chr20_1233429-1234429; species=panTro
cggcttgctttttgctggcttcccccctgccagcacttagggttcagttgtctctactctgctaagtcagttatgtcttccactctctttgtctttatctccttcgtcactttttcttcctttaccttcatttcagaagggtttctgaagggaacacaaataaacacttaagtttaatcttgcatatttGTCCCTTTAGGGTTTTTCAAAATAATTCTTGAAATTGAAAAAGCTGTCCTTATTCTCTCCCAGGGGGGAAAAGCCATCCAGTTCTCATCTTTTCTCTCAAGGCAGGGAATAAATGTAGGCTGGATATGCCATCTTTGAAAGGTTACTGACCCTGGGCCACACCTTTGGTTAAGATAAAGTATGACAAAGTATTTAATTTATTAATTTGTTGACTGTTATGGACAAGCAAAACCTCGTATATGGTATTTCTAAATACGCTTCACAACTATCCAGGGTATATGATTCTCATAGGGACATTGGCCAGTATTCAC
>gene=chr20_1233429-1234429; species=papHam
cggcttgctttttgctggcttccctgctgccagcatttaggattcagttgtctctactctactaagtcagttatgtcttccactttctttgtctttgtctccttcgtcactttttctttctttaccttcatttcagaaaggtttctgaagggaacacaaataaacacttatgtttaatcttgcatatttGTCCCTTTAGGGTTTTTCAAGAGAATTCTTGAAATTGAAAAAGCTGTCCTTATTCTCTCCTGGGAGGAAAAAGCCATCCAATTCTCATCTTTTCTCTCAAGGCAGGGAATAAATGTAGGCTGGATATGCCATCTTTGAAAGGTTACTCACCCTGGGCTACACCTTTGGTTAAGATAAAGtataataatgtatttaatttattaatttGTTGAATGTTATAGACAAGCAAAACCTTGTATATGGTATTTCTAAATATGCTTCACAACTATCCAAGGAGTATGATGCTCCTAGGGACATTGGCCAGTATTCAC
>gene=chr20_1233429-1234429; species=ponAbe
cggcttgctttttgctggcttcccccctgccagcacttagggttcagtggtctccaccctactaagtcagttatgtcttccactttctttgtctttatctccttcgtcactttttcttcctttaccttcatttcagaagggtttctgcagggaacacaaataaacacttatgtttaatcttgcatatttTTCCCTTTAGGGTTTTTCAAAAGAATTCTTGAAATTGAACAAGCTGTCCGTATTCTCTCCCAGGGCGGAAAAGCCATCCAGTTCTCATCTTTTCTGTCAAGGCAGGGAATAAATGTAGGCTGGATATGCCATCTTTGAAAGGTTACTGACCCTGGGCCACACCTTTGGTTAAGATAAAGTATGATAAAGTATTTAATTTATTAATTTGTTGAATGTTATAGACAAGAAAAACCTTGTATATGGTATCTCTAAATATGCTTCACAACTATCCAAGGTGTATGATTCTCATAGGGACATTGGCCAGTATTCAC
>gene=chr20_1233429-1234429; species=rheMac
tggcttgctttttgctggcttccctgctgccagcatttaggattcagttgtctctactctactaagtcagttatgtcttccactttctttgtctttgtctccttcgtcactttttctgtctttaccttcatttcagaaaggtttctgaagggaacacaaataaacacttatgtttaatcttgcatatttGTCCCTTTAGGGTTTTTCAAGAGAATTCTTGAAATTGAAAAAGCTGTCCTTATTCTCTCCTAGGAGGAAAAAGTCATCCAATTCTCATCTTTTCTCTCAAGGCAGGGAATAAATGTAGGCTGGATATGCCATCTTTGAAAGGTTACTCACCCTGGGCTACACCTTTGGTTAAGATAAAGtataataatgtatttaatttattaatttGTTGAATGTTATAGACAAGCAAAACCTTGTATATGGTATTTCTAAATATGCTTCACAACTATCCAAGGAGTATGATGCTCCTAGGGACATTGGCCAGTATTCAC
>gene=chr20_1278263-1279263; species=hg19
ctccaggcatcaggcctgccctccaggaaggaacaggtggaaaggaccaaagcccttctcagagattgtttttctgagagggacagcttgcccccaaatcctgccagttcttgctggccagaactgggtcatgtgaataactctagctgcagggCCAGTTAGTGTCTTCCCCACAACAGTACCACcccagacaaaatgggggttccgctaggaagaaagcaagatgagtattgggaagcagcctgcagtgtctaccaTCATGCACTTCTCAGGGGAACACTTTGAGAGTGGCAGAGGTGGAACTGGCTTGGAAGGCGAAATGTTACGAATGCAGCAGATGCCAAGTTGTAGTCTTGAGTGAGGTGAACTCGGACTCACAAAGCAGGATCATGTTGGAGAAGCAGGTGTAGGGGAGCTGTAGGTCCTTGAAGACCAGGAAGGAAGAGCTGTCATGGTAGGCCTTGTCCTGCTTCCCCAGCATTGAAATACAAGTGGGAGGT
>gene=chr20_1278263-1279263; species=bosTau
CTTCAGGCATCAGGTCCAC-GTCCAGGGAAGAAGAGGCAG-AAGGCCAA-CCCCCCCTCTACAGGCTCATGTTCTGAGCACGACACGTTCCCCGTAAATTCTGTCTACCTGTGCTGGCAGGTGCCAGGTG---TGACTGA--CTGGCTTCAGG-GAGGGTTA----CTTCCACGTGCAGGGCCACCTAAG-CAAAATGGGAGTTCTGTTGGGGAGAAGG-----------------------------------------------------------------------------------------------------------------------------------------------------------------------------------------------------------------------------------------------------------------------------------------
>gene=chr20_1278263-1279263; species=calJac
ctccaggcatcaggcccaccctccaggaaggaacaggtagaaaggaccaaagccttccttagaggttgtttttctgagagggacagcttgcccccaaatcctgcccgttcttgctggtcagaactgggtcgtgggaataactctagctgcaggg-cagttcatgt-tttcccggtacagtgccaccccagac-aaatggggtttctgcttggaagaaagcaagatgagtatcgggaagcagctagcagtgtctaccaTCACGCACTTCTC--GGGATCACTTTGAGAGTGGCAGAGGTGGCATTGGCTTGTGAGGCGAAATGCTACAAATGCAGCAGATGCCAAGTTGTAGTCTTGGGTAAGGTGAGCTCAGACTCAAAAAGCAGGATCATGCTGGAGAAACAGGTGTCAGGGAGCAGTGGGTCCTTGAAGACTAGGAAGCAAGCGCTGTCCTGGAAGGCCTTGTCCTGCTTCCCCAGCACTGAAGTACAAGAGAGAGGC
>gene=chr20_1278263-1279263; species=canFam
ctccaggcgtcaggtcagc-atccaggaaggaggaggtagaaaggcc---accccCTACAAGAGACTCCTGTTCTGGGAGGGTCACCTTCCCCAGGAATTCTATCTACCGCTGCCAGCTGGCACTGGGTGATGTGATTGGCTGTGGCTGTGGG-GCTGGTGGCACAGTCCCTGGTATGGTACCAGCTCTCACAGAATTGGAGTTTTCTTGGGGAAGGAGCAAGGAGGATATGGGCAGGCTACT--CGGCATCTGTGGCCCTGCTTTCCTCAGGCAC-CACCTGGACAGTGACAGAGGTGCAGCTGGTTTGGAAAGCGGAGCATTAC-AATGTGGCACGTGCTATGTTGTGGGCTCAGGGAAGGAGGAAT------GGAAAAGCAGGATC-TGCTGGGGAGGCAGGTGAAGGGAAGCTGAGCATTCTCTAAAACCAGGGGGTGACAGCTCCA---GCGGCCCATC--CTGATTCC--------------CCAGTG-GAGCC
>gene=chr20_1278263-1279263; species=equCab
ctccaggcatcaggttggc-atccaggaaggaagaggcagaaaggccag-ggccctccctagaggctggtgttctcagagggacaccctccccgggaactctgtctacccttgctggctggaactgg----------gggacgtgactgaccg-gctgct------ctccccggtgcagtgccaccgcagacaaagctggagttctgttgggaaaaaggcaagaagaatgtcggaaggcaactttcga-gtctgccaTCTTGCTCTTCTCAGGGGG-CACT--GAGGGTGGGAGAGGTGGGGTTGGTTTAGAAAGCACAGTGTCTCGAATGCAGCCTGTGTTAAGTGGTACTCTCAGGAAAGGCGAGACTGAAGATGAGAAGCAGGATCGGGTTGGGGAGACAGGCACAGGGGAGCTGTGGGTCCTCGAAGACCGGGAAGGAAGAGCTGTGATGACGCCCCATC--CCGTTTTCC-G--TTTGAAATACAAGGG-GAGGT
>gene=chr20_1278263-1279263; species=gorGor
ctccaggcatcaggcctgccctccaggaaggaacaggtggaaaggaCCAAAGCCCTTCTCAGAGA-TGTTTTTCTGAGAGGGACAGCTTGCCCCCAAATCCTGCCAGTTCTTGCTGGCCAGAACTGGGTCATGTGAATAACTCTAGCTGCAGGGCCAGTTAGTGTCTTCCCCACAACAGTACCACcccagacaaaatgggggttccgctaggaagaaagcaagatgagtattgggaagcagcctgcagtgtctaccaTCATGCACTTCTCAGGGGAACACTTTGAGAGTGGCAGAGGTGGAATTGGCTTGGAAGGCGAAATGTTACGAATGCAGCAGATGCCAAGTTGTAGTCTTGAGTGAGGTGAACTCGGACTCACAAAGCAGGATCATGTTGGAGAAGCAGGTGTAGGGGAGCTGTAGGTCCTTGAAGACCAGGAAGCAAGAGCTGTCATGGTAGGCCTTGTCCTGCTTCCCCAGCATTGAAATACAAGTGGGAGGT
>gene=chr20_1278263-1279263; species=panTro
ctccaggcataaggcctgccctccaggaaggaacaggtggaaaggaccaaagcccttctcagagattgtttttctgagagagacagcttgcccccaaatcctgccagttcttgctggccagaactgggtcatgtgaataactctagctgcagggCCAGTTAGTGTCTTCCCCACAACAGTACCACcccagacaaaatgggggttccgctaggaagaaagcaagatgagtattgggaagcagcctgcagtgtctaccaTCATGCATTTCTTAGGGGAACACTTTGAGAGTGGCAGAGGTGGAACTGGCTTGGAAGGCGAAATGTTACGAATGCAGCAGATGCCAAGTTGTAGTCTTGAGTGAGGTGAACTCGGACTCACAAAGCAGGATCATGTTGGAGAAGCAGGTGTAGGGGAGCTGTAGGTCCTGGAAGACCAGGAAGCAAGAGCTGTCATGGTAGGCCTTGTCCTGCTTCCCCAGCATTGAAATACAAGTGGGAGGT
>gene=chr20_1278263-1279263; species=papHam
---------------------------------------------------------------------------------------------CCAAATCCTGCCAGTTCTTGCTGGCTGGAACTGGGTCATGTGAATAACTCTAGCTGCAGGGCCAGTTAGTGTCTTCCCCAGAACAGCGCCACcccagacaaaatgggggttctgctacgaagaaagcaagatgagtgctgggaagcagcctacagcgtctaccaTCATGCACTTCTCAGGGGAACACTTTGAGAGTGGCAGAGGTGGAATTGGCTTGGAAGGCGAAATGTTATGAATGCAGCAGATGCCAAGTTGTAGTCTTGGGTGAGGTGAACTTGGACTCACAAAGCAGGATCATGTTGGAGAAGCAGGTGTAGGGGAGCTGTGGGTCCTTGAAGACCAGGAAGCAAGAGCTATCATGGTAGGCCTTGTCCTGCTTCCCCAGCATTGAAATACAAGTGAGAGGT
>gene=chr20_1278263-1279263; species=ponAbe
ctccagacatcaggcctgccctccaggaaggaacaggtggaaaggaccaaagccctcctcagaggttgtttttctgagagggacaccttgcccccaaatcctgccagttcttgctggccagaactgggttatgtgaataactctagctgcagggccagttagtgtcttccccagaacagcaccaccccagacaaaatgggggttccactaggaagaaagcaagatgagtattgggaagcagcctgcagtgtctaccaTCATGCACTTCTCAGGGCAGCCCTTTGAGAGTGGCAGAGGTGGAATTGGCTTGGAAGGCGAAATGTTACGAATGCAGCATGTGCCAAGTTGTAGTCTTGGGTGAGGTGAACTCGGACTCACAAAGGAGGATCATGTTGGAGAAGCAGGTGTAGGGGAGCTGTGGGTCCTTGAAGACCAGGAAGCAAGAGCTGTCGTGGTAGGCCTTGTCCTGCTTCCCCAGCATTGAAATACAAGTGGGAGGT
>gene=chr20_1278263-1279263; species=rheMac
ctccaggtatcaggcctgccctccgggaaggaacaggtggaaaggaccaaagccctcctcagaggttgtttttctgagagggacaccttgcccccaaatcctgccagttcttgctggctggaactgggtcatgtgaataactctagctgcagggCCAATTAGTGTCTTCCCCAGAACAGCACCGCcccagacaaaatgagggttttgctacgaagaaagcaagatgagtgctgggaagcagcctacagcgtctaccaTCATGCACTTCTCAGGGGAACACTTTGAGAGTGGCAGAGGTGGAATTGGCTTGGAAGGCGAAATGTTATGAATGCAGCAGATGCCAAGTTGTAGTCTTGGGTGAGGTGAACTTGGACTCACAAAGCAGGATCATGTTGGAGAAGCAGGTGTAGGGGAGCTGTGGGTCCTTGAAGACCAGGAAGCAAGAGCTATCATGGTAGGCCTTGTCCTGCTTCCCCAGCATTGAAATACAAGTGAGAGGT
>gene=chr20_1304402-1305402; species=hg19
cctcactcataagggcaggagctctgtcccgttcacacacgatccttccccgccacggcactgcccagcacacatatgctagcaaaaattatttgactgaataaatCAGTGGTTTTccaaggaacagattggaaatttatgtgggcatttttgggtgtcacgagactgaggggacagtcatatccctgtcgggggtggggggggcagggatatgaaactcctgtaatggatgggacagtccattacagtcaccataacaaatggtcctgtcccgcacaactttcagatatcctgccaaactttcaagtaagccaaaaatccgttataattggttgtacatacaatcacaatgaatttttccctagttttagtacacactagactgtctggaaatgcatatatcaggttggttgtggggagttacactttgctcaccattctggaaaatcgctgcccaccctgctccccacgggtgagtcacccgaacagcatgctcacgt
>gene=chr20_1304402-1305402; species=bosTau
ctccatccagaatgccagggactacgtcctgttcacaccctacacctccccactgaaacagcacccagcacacagatgccgacaaaaattgcttgactgaatagatAAGTGGTTTTCCAAGAAACAGACtggaaatttgtgtgggcattcttggatgtcacaagactgaggggac---actagcattt--agcaa-gcagggagtagtgaccaggaccttttgtaatgcacagaacagc---------tcatcacaacaaa-----ctgtcccacacaagtttccaatatcccacc-aaccttaatggaagcaaaaaacctgtgataacctgttttatatacaaatacaatgaaactttacc-ggttttagtatacaatatatcatccagaaatgtatacaccagcttatctga-ggaagttattttttgttcaccattctgaaaaatcattgtcaattctccacaacacaggtaggtcaccagaa---cacactcgtgt
>gene=chr20_1304402-1305402; species=calJac
--tcactcacaagggcaggagctctgtcttgttcacactcgatcctttcccaccacgacactgcccagcacacgtgtgctagcagaaattgtttgactgaataaatCAGTGGTTTTccaaggaacagattggaaatttgtgcgggtatttttgggtgtcacaagactgaggggacagtcatatccctg------g-gaggggggca-ggatatgaaactcctgtaatggatgggacagtccattacagtcaccacaacaaatggtcctgtcccacacaactttcagat-------caaaccttcaaataggccaaaaatctgttataattggttgaatatacaatcacagtgaatttttccctagttttaatacagacaagattgtctggaaatgcatacactaggttagttgtggggagttacactgtgctcaccattctagaaaatcactgcccaccctgctcaccatgggtgagtcactggaacagcatgcccacgt
>gene=chr20_1304402-1305402; species=canFam
CCCCGCCCACAAAGACAGGGGCCGTGTCCCCTTCACACACTAGGCCTCCCCACCACAATAACGGCAA--ATATGCATGGTGATAAAAATGGTTAATCTGAATAAATCAGTGGTTTTCCGA-GAACAGAttggaaattc-tgtaggcatttttgggtgtcagaagactggggggacatcacgaaca-------------------cagagatctgggcctcttgtaatggacccgcagac---------cattcgcaacaaaccgtcctgtcctgtgcaactttccagcgtcctcccaaaccttcctgtgggcatcgagcctgctataacctgttttatatacagacacagcg-------tcctggttttaatacgca-----------agaaatgcatctaccaggtcagtcaagggaggCTG-------------------------CAGCGCCACGCC-CCCCACGGCCGCTGAGACCCCGGGA---CGCGGCCCTGT
>gene=chr20_1304402-1305402; species=equCab
acccacccagaagggcaggggctgtgtctcattcacacactatacctcccc-ccaaaacggtgcccagcacatgtacactggcaaaaattatttgactgaataaatcagtGGTTTTccaaggaacagactggacatttgtgtgggcatttttgggtgtcacaagactgaggggacactgctggcattt--aggaa-gctgggagcagagatctggacctcttgtaatgc------------------------------aactggcctgtcctgcacaactttccaatatcctgccgaaccttcatgtaggcaaaactcctgtcataacctgttttatatacaagcacaatgagattttccctggttttaatataca-----ttatccagaagtgcatataccaggttaatcaagggaaattatattttgttcaccattttgaaaaatca--gtcaatccttctcacgacaggtgagtcaccagaa---cacgcccatgt
>gene=chr20_1304402-1305402; species=gorGor
cctcactcataagggcaggagctctgtcccgttcacacacgatccttccccgccacggcactgcccagcacacatatgctagcaaaaattatttgactgaataaatCAGTGGTTTTccaaggaacagattggaaatttatgtgggcatttttgggtgtcacgagactgaggggacaggcatatccctgtctgggg-ggggggggca-ggatatgaaactcctgtaatggatgggacagtccattacagtcaccataacaaatggtcctgtcccgcacaactttcagatatcctgccaaactttcaagtaagccaaaaatccgttataattggttgtacatacaatcacaatgaatttttccctagttttagtacacactagattgtctggaaatgcatatatcaggttggttgtggggagttacactttgctcaccattctggaaaatcgctgcccaccctgctcaccacgggtgagtcacccgaacagcatgcccacgt
>gene=chr20_1304402-1305402; species=panTro
cctcactcataagggcaggagctctgtcccgttcacacacgatccttccccgccacggcactgcccagcacacatatgctagcaaaaattatttgactgaataaatCAGTGGTTTTccaaggaacagattggaaatttatgtgggcatttttgggtgtcacgagactgaggggacagtcatatccctgtctgggg-gggggtggcagggatatgaaactcctgtaatggatgggacagtccattacagtcaccataacaaatggtcctgtcccgcacaactttcagatatcctgccaaactttcaagtaagccaaaaatccgttataattggttgtacatacaatcacaatgaatttttccctagttttagtacacactagattgtctggaaatgcatatatcaggttggttgtggggagttacactttgatcaccattctggaaaatcgctgcccaccctgctcaccacgggtgagtcacccgaacagcatgcccacgt
>gene=chr20_1304402-1305402; species=papHam
cttcactcataagggcaggagctctgtcctgttcacacacgatctttcaccaccacgatactgcccagcacacacatgctagcaaaaattatttgactgaataaatCAGTGGTTTTCCAAGGAACGGAttggaaatttgtgtgggcatttttggctgtcacaaggctgaggggacagtcatattcctg--ggggg-ggggtgggcagggatatgaaattcctgtaatggatgggacagtccattacagtcaccataacaaatggtcctgtcccgcacaactttcagatatcttgccaaaccttcaagtaagccaaaactctgttataattggttgtatatacaatcacaatgaacttttccctagttttaatacacactagattgtctggaaatgcatacactaggttgactgtggggagttacactttgctcaccattctggaaaatcactgcccaccct-ctcaccacgggtgagtcacccgaacagcatgcccacgt
>gene=chr20_1304402-1305402; species=ponAbe
cctcactcataagggcaggagctctgtcccattcacacacgatccttccccaccacaacactgcccagcacacatatgctggcaaaaattatttcactgaataaatCAGTGGTTTTccaaggaacagattggaaatttatgtgggcatttttgggtgtcacgagactgaggggacagtcatatccctgtctgg---tgggggggcagggatatgaaactcctgtaatggatgggacagtccattacagtcaccataacaaatggtcctgtcccgcacaactttcagatatcctgccaaaccttcaagtaagccaaaaatctgtcataattggttgtatatacaatcacgatgaatttttccctagttttagtacacactagattgtctggaaatgcatacatcaggttggttgtggggagttacactttgctcaccattctggaaaatcactgcccatcctgctcaccacgggtgagtcacccgaacagcatgcccacgt
>gene=chr20_1304402-1305402; species=rheMac
cttcactcataagggcaggagctctgtcctgttcacacatgatccttcaccaccacgatactgcccagcacacacatgctagcaaaaattatttgactgaataaatCAGTGGTTTTCCAAGGAACGGAttggaaatttgtgtgggcatttttggctgtcacaaggctgaggggacagtcatattcctggggggggtggggtgggcagggatatgaaattcctgtaatggatgggacagtccattacagtcaccataacaaatggtcctgtcccgcacaactttcagatatcttgccaaaccttcaagtaagccaaaactctgttataattggttgtatatacaatcacaatgaacttttccctagttttaatacacactagattgtctggaaatgcatacactaggttgactgtggggagttacactttgctcaccattctggaaaatcactgcccaccct-ctcaccacgggtgagtcacccgaacagcatgcccacgt
>gene=chr20_1371289-1372289; species=hg19
TAAAAGCCTTAACTGCTACAGATGAGATCTCCCAGTGCCTACCCACTCCTCTCACGCCCCCACAGGTCTCAAACAGGTTATTCCTGGGAGGCTGGTGACAAAGACCCACGGGAACAAAGCCACCAGCCTGCTCGAAAACAGTCTATTCTGTGAGCATGAGGCAGAGCTGGCTTCTCACTAAGGCGTCTTTATAGGGCTTATCAAAACGAAATCAAAAAGAAAGCTTTTGTCCTAATGCATGCCAGGGTCCTGCTGCTGCTCTGGAAACATGTGGGTGCGTGCCACCCGCGAGAAAAACACACACTTCAAGAGGCACTGGAAACCCTGATGGTGTTCTGGGTCTCATGACCATCTGTTCTCATAGGAAAAGGCTCCAGACATGCTGTGTGGGGATATTTCACAAAGAGACATGGTGAAGTGCGGCACTGCCTACATGCTGGGGTCCAGTCCTGTTGGCAGCACCAGAACATGGGCGAGCATGAGGGGCAGACGTGGGAGTG
>gene=chr20_1371289-1372289; species=bosTau
TTTAAGTCACAACTGCTACAGATGAAATCTCAACGCGCTTCCCCATTCCTCTCACGCCCCCACAGGTCTCAAACAGGTTCTTCCTGGGAGGTTGATGGCAAAAACCCACAGGAACAAAGAAGC----CTGCCCAAGAACAGCCTATTCTGTGAGCATGAGGCAGAGCTGGCTTCTCACCAGGGTGTCTTTGTAGGGCTTATCAAAATGAAATAAAAAAGAAAGCTTTTGTCCTAATGCATGCCAGGGTCGCACCGCTGTTCTGGGAATGTGTGGGTGGGTGCCACCCTCAAGGAAAACAGAGACTTGAAGAGGCACTGGGAGCCCCGATGGTGTTCTGGGTCCCACAGCCATCTGTTCTCTTAGGAAAAGGCTCCAGACGTGCGGCGTGGGGACACTTCA-TAAGAGGCACAGTGAAACTTCGTTCTGCCCACATGCTGGTGTCCAGTCCTGCTATCAGCCCCAGAAGATGGGTGAGCACAAGGGGCAGACTTGGGAATG
>gene=chr20_1371289-1372289; species=calJac
TAAAAGCCTTAAGTGCTACAGATGAGATCTCACAGTGCCTACCCACTCCTCTCACACCCCCACAGGTCTCAAACAGGTTATTCCTGGGAGGCTGGTGACAAAGACCCAC-GGAACAAAGCTGCCAGCCTGCTAAAAAACAGCCTATTTTGTGAGCATGAGGCAGAGCTGGCTTCTCACTAAGGCGTCTTTGTAGGGCTTATCAGAACGAAATAAAAAAGAAAGCTTTTGTCCTAATGCATGCCAGGGTCCTGCTGCTGTTCTGGGAACATGTGGGTGGGTGCCACTCGAGAGAAAAACACCGACTTCAAGAGGCACTGGAAACCCTGATGGTGTTCTGGGTCTCATGACCATCTGTTCTCATAGGAAAAGGCTCCAGACATGCTGTGTGAGGATATTTCACCAAGAGGCA-------------------------------------------TGGCAGCACCAGAACATGGGTGAGCATGAGGGGCAGACGTGGGAGTG
>gene=chr20_1371289-1372289; species=canFam
TGAAAGCTTTCACTGCTATAGATGAAATCTCAAAGCGCCTACCCATTCCTCTCACGCCCCCACAGGTCTCAAACAGGTTCTTCCTGGGAGGCTGGTGGCAAAGACCCGCAGGAACAAAGCCGC----CTGCCCAAGAACAGCCTATTCTGTGAGCAAGAGGCAGAGCTGGCTTCTCACTAAGGCGTCTTTGTAGAGCTTATCAAAATGAAATAAAAAAGAAAGCTCTTGTCCTAGTGCACGCCAGGGTCCTGCTGCTGTTCTGGGAACGTGTGGGTGGGTGCCACCCTCAAGGAAAACACAGACTGGAAGAGGCACTGGGAGCCCTGATGGTGTTCTGGGTCCCACGACCATCTGTTCTCTTAGGAA-AGGCTCCAGACATGCTGTGTGGGGACGTTTCACCAAAAGGCACAGTGAAACATGGCTCTGCCTACATGCCGGGATCCAATCCTGCTATCAGCACCAGAAGATGGGTAAACATGAGGGACAGACTTGGGAGTG
>gene=chr20_1371289-1372289; species=equCab
TAAAAGCCTTAACTGCTACAGATGAAATCTCAAAGCACCTACCTATTCCTCTCACGCCCCCACAGGTTTCAAACAGGTTCTTCCTGGGAGGCTGGTGGCAAAGGCCCGCAGGAACAAAGCCGC----CCGCCCAAGAACAGCCTATTCTGTGAGCATGAGGCAAAGCTGGCTCCTCACTAAGGCATCTTTGTAGGGCTTATCAAAATGAAATAAAAAAGCAAGCTTTTGTCCTATGGCACGCCAGGGTCCTGCTGCTGTTCTGGGCACGTGTGGGTGGGTGCCACCCTCAAAGAAAACACAGACTTGAAGAGGCACCAGGAGCCCTGATGATGTTCTGGGTCCCACGACCATCTGTTCTCTTAGAAAGAGGCTCCAGACATGCTGTGTGGGGACATTTCACCAAGAAGCAAAGTGAAATGTGGTACTGCCTACATGCTGGTGTCCAGTCCTGCCATGAGCCCTAGGAAGTAGCTAAGCACGAGGGGTAGCCTTGGGAGTG
>gene=chr20_1371289-1372289; species=gorGor
TAAAAGCCTTAACTGCTACAGATGAGATCTCCCAGTGCCTACCCACTCCTCTCACACCCCCACAGGTCTCAAACAGGTTATTCCTGGGAGGCTGGTGACAAAGACCCACGGGAACAAAGCCGCCAGCCTGCTCGAAAACAGTCTATTCTGTGAGCATGAGGCAGAGCTGGCTTCTCACTAAGGCGTCTTTATAGGGCTTATCGAAACGAAATCAAAAAGAAAGCTTTTGTCCTAATGCATGCCAGGGTCCTGCTGCTGCTCTGGAAACATGTGGGTGCGTGCCACCCGCGAGAAAAACACACACTTCAAGAGGCACTGGAAACCCTGATGGTGTTCTGGGTCTCCTGACCATCTGTTCTCATAGGAAAAGGCTCCAGACATGCTGTGTGGGGATATTTCACCAAGAGGCATGGTGAAGTGCGGCACTGCCTACGTGCTGGGGTCCAGTCCTGTTGGCAGCACCAGAACATGGGCGAGCATGAGGGGCAGACGTGGGAGTG
>gene=chr20_1371289-1372289; species=panTro
AAAAAGCCTTAACTGCTACAGATGAGATCTCCCAGTGCCTACCCACTCCTCTCACGCCCCCACAGGTCTCAAACAGGTTATTCCTGGGAGGCTGGTGACAAAGACCCACGGGAACAAAGCCGCCAGCCTGCTCGAAAACAGTCTATTCTGTGAGCATGAGGCAGAGCTGGCTTCTCACTAAGGCGTCTTTATAGGGCTTATCAAAACGAAATCAAAAAGAAAGCTTTTGTCCTAATGCATGCCAGGGTCCTGCTGCTGCTCTGGAAACATGTGGGTGTGTGCCACCCGCGAGAAAAACACACACTTCAAGAGGCACTGGAAACCCTGATGGTGTTCTGGGTCTCATGACCATCTGTTCTCATAGGAAAAGGCTCCAGACATGCTGTGTGGGGATATTTCACCAAGAGGCATGGTGAAGTGCGGCACTGCCTACATGCTGGAGTCCAGTCCTGTTGGCAGCACCAGAACGTGGGCGAGCATGAGGGGCAGACGTGGGAGTG
>gene=chr20_1371289-1372289; species=papHam
TAAAAGCCTTAACTGCTACAGATGAGATCTCACAGTGCCTACCCACTCCTCTCACGCCCCCACAGGTCTCAGACAGGTTATTCCTGGGAGGCTGGTGACAAAGACCCACGGGAACAAAGCCGCCAGCCTGCTCGAAAACAGTCTATTCTGTGAGCATAAGGCAGAGCTGGCTTCTCACTAAGGCGTCTTTATAGGGCTTATCAAAACGACACAAAAAAGAAAGCTTTTGTCATAATGCATGCCAGGGTCCTGCTGCTGTTCTGGGAACACGTGGGTGGGTGCCACCCGCGAGGAAAACACAGACTTCAAGAGGCACTGGAAACCCTGATGGTGTTCTGGGTCTCATGACCATCTGTTCTCATAGGAAAAGGCTCCAGACATGCTGTGTGGGGATATTTCACCAAGAGGCATGGTGAAGTGCGGCACTGCCTACACGCTGGGGTCCAGTCCTGTTGGCAGCACCAGAACATGGGTGAGCATGAGGGGCAGACGTGGGAGTG
>gene=chr20_1371289-1372289; species=ponAbe
TAAAAGCCTTAACTGCTACAGATGAGATCTCACAGTGCCTACCCACTCCTCTCACGCCCCCGCGGGTCTCAAACAGGTTATTCCTGGGAGGCTGGTGACAAAGACCCACGGGAACAAAGCCGCCAGCCTGCTCGAAAACAGTCTATTCTGTGAGCATGAGGCAGAGCTGGCTTCTCACTAAGGCGTCTTTATAGGGCTTATCAAAACGAAATCAAAAAGAAAGCTTCTGTCCTAATGCATGCCAGGGTCCTGCTGCTGCTCTGGAAACATGTGGGTGGGTGCCACCCGCGAGAAAAACACAGACTTCAAGAGGCACTGGAAACCCTGATGGTGTTCTGGGTCTCATGACCATCTGTTCTCATAGGAAAAGGCTCCAGACATGCTGTGTGGGGATATTTCACCAAGAGGCATGGTGAAGTGCGGCACTGCCTACATGCTGGGGTCCAGTCCTGTTGGCAGCACCAGAACACGGGCGAGCATGAGGGGCAGACATGGGAGTG
>gene=chr20_1371289-1372289; species=rheMac
TAAAAGCCTTAACTGCTACAGATGAGATCTCACAGTGCCTACCCACTCCTCTCACGCCCCCATAGGTCTCAAACAGGTTATTCCTGGGAGGCTGGTGACAAAGACCCACGGGAACAAAGCCGCCAGCCTGCTCGAAAACAGTCTATTCTGTGAGCATAAGGCAGAGCTGGCTTCTCACTAAGGCGTCTTTATAGGGCTTATCAAAACGACACAAAAAAGAAAGCTTTTGTCCTAATGCATGACAGGGTCCTGCTGCTGTTCTGGGAACATGTGGGTGGGTGCCACCCGCGAGGAAAACACAGACTTCAAGAGGCACTGGAAACCCTGATGGTGTTCTGGGTCTCATGACCATCTGTTCTCATAGGAAAAGGCTCCAGACATGCTGTGTGGGGATATTTCACTAAGAGGCATGGTGAAGTGCGGCACTGCCTACACGCTGGGGTCCAGTCCTGTTGGCAGCACCAGAACATGGGTGAGCATGAGGGGCAGACGTGGGAGTG
>gene=chr20_1852289-1853289; species=hg19
CTGCTGCTGCTGCACCCATCACGCCATGTAGGAGGATCTCCTTCCTCTTACGCTGCCTCCAGCCTATGAGAGGATGTAGGTAATGACTATGCTCACAAAtatcacaaatgctcggtatacagcaggggctcaataaatgcttgttagaGGCAACCAGAGCACagccagatgtgtgcgtgtgtatgtgctgactgtaccattttccagatgtgtgtcccacagcccatcactttgcctctctgagcctctgttacctcatctgtaaaatgggaggactcattcttgcctggaagggtGAGTGGGGCATCCCCAGGGCTCCTGCGCCCCAGTCACAGGGTGAAGGTATGGCACCAATGTACCCAGAGGATATCTGGCAGGTGCACAGTAGACATAATAGTCCACATAATAGTGACAACCAGAGCCACCGTAGCATCTGGCAGAGCAGACTTGGGAGTGAGCTCTTGTGAGTCACAGGTTGGGGCTTCCCTGTGTAACCTGGT
>gene=chr20_1852289-1853289; species=bosTau
CTG-----------CGCATCACACCTCATGGGAGGCCCTCCTTCCTCCTCAG-TGACTTCAACCTGTGAGAAAATGCAGATAATGACC------TCGtgtatcaccaatgcctggtatacagcaagaactcaataaatgctccttggaggaaACAAGGGCACAGCTAGAGGTGAGt--gtttg---------------------------------------------------------------tccacttcctcctctgtaaaatgggaggactCGCTCCT-CCCAGTGGAGTGAGTGGGGCACCGCCAGGGCTCATGTGCCTCAGCTGTGC---------ACTTCACCAAGGTACCCAGAGGATCTCTGGCAGGGGCCCAGTGGATCTGGTGAT--------------CTGCCAGAGC-----CAGCATCCGGCAGAGAAGAT---GGTGTGAGCTCTTGGGAGTCACAGGTG-GGGCTCCA-GATAAGACCCGGT
>gene=chr20_1852289-1853289; species=calJac
CTGTCATTGCAGCACCCATCACAGCACATAGGAGGACCTCCTTCCTCTTACGCTGCCCCCAGCCTGTGAGAGGACGTAGATAATGACTGTGTTCACAAATACCACAAATGCCCAGTATACACCAGGGGCTCCATAAATGCTTGTTGGAGGCAACCAGAGCACAACCAGAGGGGtgt--gtgtgtgtgctgactgtgccattttcgagatgtgtgtctcgcagtccttcactttacctctttgagcctctgctacctcatctgtaaaatgggagaactcattcctccctggaagggtGAGTGGGGCATCCCCAGGGCTCCTGCACCTCAGTCACAGAGTGAAGGGATGGTACCAACGCAGCCAGAGGCTATCTGGCAGGTGCACAGTGGACATAATGGTCCACAGAATAGTGCCCACCAGAGCCACTGCAGCATCTGGCAGAGCAGACTCAGGAGTGAGCTCTTGTGAGTCACAGGTTGGGGCTTCCTGATATACTCTGGT
>gene=chr20_1852289-1853289; species=canFam
CTGCTGCCGCAGCTCCCATCACATCACATGGGAGGACTTCCTTCCTCCTCTGCTGGTCCCAGCCTGTGAGA-GATGCAGGTAAGGACC-TACTCACGTGTATCACCAAAGCTCAGTATATAGCAGGAGC-CGATAAATGCTCATTGGAGGTAACTAGAGCACAGCTACAGGTGGGt---------cccagc-tgtaccatttacc----ttgcagcctggggtgagtcactctactgctctgagcctctgtctcctcatctgtaaaatggaactactcattcct-cccAGGACGGTGAAGGGGGAATCCTTAGGGCTCCCATGCCTCACCTGGGT---------GCTTCACTAAGGTGCCCAGAGGATACCTGGAAGAGGCCCAGTGGACACAGTGGT------------GCCCATCAGAGCCACTGAAGTCTCTGGCAGAGCAGATTGGGATGTGAGCTCTCATGAGTCAGGGGCTGGAGCTCCC-CATAAGACCCACT
>gene=chr20_1852289-1853289; species=equCab
CTGGTGCTGCAGCACCCGTCACACCACAGCAGAGGACCACCTTCCTCCCCTGCTGTCCCCAGCCTGTCAGAGGATGCAGGTAATGACCACGCTCACAtgtatcaccaatgcctggtatgcagcagaggctcaataaatgctcattggaGGCGACCTGAGCACACCTagagatggat--gtg--tatcctgcttgtaccatttcccaggtgtgtggcctgaggcaagtcacattactcctctgagc--ctgtttccttgtctgtaaaatgggaggactccttcct-cctgcca-ggTGATGGGGGCATCCCCAGGGCTCCCATGGCCCAGCTGGGT-----------CCCTCCGAGCTGCCCAGAGGATACCTGGGAGGGGCCCCATGGACATGGGGAT------------GCCCATCAGAGCCAC----------G-----------------------------------CAGGTCGGGGCTCCT-GATAAGACCTGGT
>gene=chr20_1852289-1853289; species=gorGor
CTGCTGCTGCTGCA-CCATCACGCCATGTAGGAGGATCTCCTTCCTCTTACGC-GCCTCCAGCCTATGAGAGGATGTAGGTAATGACTATACTCACAAAtatcacaaatgctcagtatacagcaggggctcaataaatgcttgttagaGGCAACCAGAGCAcagccagatgtgtgc----gtatgtgct-actgtaccattttccagatgtgtgtcccacagcccatcactttgcctctctgagcctctgttacctcatctgtaaaatgggaggactcattcctccctggaagggtGCGTGGGGCATCCCCAGGGCTCCTGTGCCTCAGTCACAGGGTGAAGGTATGGCACCAACGTACCCAGAGGATATCTGGCAGGTGCACAGTAGACATAATAGTCCACATAATAGTGACAACCAGAGCCA-CGTAGCATCTGGCAGAGCAGACTTGGGAGTGAGCTCTTGTGAGTCACAGGTTGGGGCTTCCCTATGTAACCTGGT
>gene=chr20_1852289-1853289; species=panTro
CTGCTGCTGCTGCACCCATCACGCCATGTAGGAGGATCTCCTTCCTCTTACGCTGCCTCCAGCCTATGAGAGGATGTAGGTAATGACTATGCTCACAAAtatcacaaatgctcggtatacagcaggggctcaataaatgcttgttagaGGCAACCAGAGCACagccagatgtgtgcgtgtgtatgtgctgactgtaccattttccagatgtgtgtcccacagcccatcactttgcctctctgagcctctgttacctcatctgtaaaatgggaggactcattcctccctggaagggtGAGTGGGGCAACCCCAGGGCTCCTGCGCCTCAGTCACAGGGTGAAGGTATGGCACCAACGTACCCAGAGGATATCTGGCAGGTGCACAGTAGACATAATAGTCCACATAACAGTGACAACCAGAGCCACCGTAGCATCTGGCAGAGCAGACTTGGGAGTGAGCTCTTGTGAGTCACAGGTTGGGGCTTCCCTATGTAACCTGGT
>gene=chr20_1852289-1853289; species=papHam
CTGCTGCTGCTGCACCCATCACACCATGTAGGAGGATGTCCTTCCTCTGATGCTGCCCCCAGCCTATCAGAGGATGTAGGTAATGACTATGCTCACAAAtatcacaaatgcccagtatacatcaggggctcaataaatgcttgttagaGGCAACCAGAGCAgagccagatgtgtgtgtgtgtgttttctgactgtaccattttccagatgtgtgtcccatggcccatcactttgcctctctaagcctctgttacctcatctgtaaaatgggaggactcattcctccctggaagggtGAGTGGGGCACCCCCAGGGCTCCTGTGCCTCAGTCACAGGGTGAAGGGATGGCACCAGCGCACCCAGAGGATATCTGGCAGGTGCACAGTGGACATAATAGTCCACATAATAGTGACAACCAGAGCCACCGTAGCATCTGGAAAAGCAGACTTGGGAGTGAGCTCTTGTGAGTCACAGGTTGGGGCTTCCCTGTATGACCTGGT
>gene=chr20_1852289-1853289; species=ponAbe
CTGCCGCTGCTGCACCCATCACGCCATGTAGGAGGATCTCCTTCCTCTTACGCTGCCTCCAGCCTATGAGAGGATGTAGGTAATGACTATGTTCACAAAtatcacaaatgcttggtatacagcaggggctcaataaatgcttgttagaGGCAACCAGAGCACAGCCAGAtgtgtgtgtgtgtgtgtgctgactgtaccattttccagatgtgtgtcccacagcccatcactttgcctctctgagcctctgttacctcatctataaaatgggaggactcattcctccctggaagggtGAGTGGGGCATCCCCAGGGCTCCTGTGCCTCAGTCACAGG--------ATGGCACCAACGTACCCAGAGGATATCTGGCAGGTGCACAGCACACATAATAGTTCACATAATAGTGAAAACCAGAGCCACCATAGCATCTGGCAGAGCAGACTTGTGAGTGAGCTCTTGTGAGTCACAGGTTGGGGCTTCCCTATATAACCTGGT
>gene=chr20_1852289-1853289; species=rheMac
CTGCTGCTGCTGCACCCATCACACCATGTAGGAGGATCTCCTTCCTCTGATGCTGCCCCCAGCCTATCAGAGGATGTAGGTAATGACtatgctcacgaatatcacaaatgcccagtatacagcaggggctcaataaatgcttgttagaGGCAACCAGAGCACAGCCAGAtgtgtgtgtgtgtgtTttctgactgtactattttccagatgtgtgtcccacggcccatcactttgcctctctaagcctctgttacctcatctgtaaaatgggaggactcattcctccctggaagggtGAGTGGGGCACCCCCAGGGCTCCTGTGCCTCAGTCACAGGGTAAAGGGATGGCACCAGCGCACCCAGAGGATATCTGGCAGGTGCACAGTGGACATAATAGTCCACATAATAGTGACAACCAGAGCCACCGTAGCATCTGGAAAAGCAGACTTGGGAGTGAGCTCTTGTGAGTCACAGGTTGGGGCTTCCCTGTATGACCTGGT
>gene=chr20_1875402-1876402; species=hg19
GCAGAGAAGGTGCCGGCGGGGCCGGAGCCCCGAAGCCTCCCCGGGCGGCGGGAAGACGGGAGGAGGGGAAAGGGAAGGAGGGAGGGGGTCGGGCTGCCGGGAGGGCGGGGGCAGCGGCCGGGACTGCGGGCCGGGAGCGAGCCCAGCCGCCCGCGCCGTGTGGAgcccgggcggggcaggtgggcagcggcgggggcggctccgcgcggccgggcTCGGCCGTGCTGCCCCTCGCCCCTGCTCGCGCGGTCCTCTCTCCCGCGCGGTCTGTCGGTCTGCGCGCCGCctcgctcctcgctcctcgctctccccctctttctccccctctcgcctctccgtgtctctggctctctgcctggctcccttgggtctgtttctctctcctgccgcctctctctggccgcccctggctttatttctcgcgcgcttggggtctctcccagtctccgtctctccatttctcCTGGGGGGCGGGGAGGGGGGGTCTCCAAAAAccgcgg
>gene=chr20_1875402-1876402; species=bosTau
GCGGA---GGTGCCCGCGGGGCCCGAGCCCCGCAG-CCTCCAGCGGGGCCGGCGGGAGG-----AGGGGAAGGGAAGGAGGGCGGGGGA-------------------------CTGCCCAGACTGCGGGCC-GGAGGAAGCG-AGCCGCGG-CGCCGCGAGGAGCCCGGGTGGGGCAGGTGGGCAgcggcgggggcggc----------cgggccc------gcTGCCCCTCG-CCCTGCCCTCGCGGTCCTCCCTCT--CCCGCTCTGTCGATCTGCGCGCCGCCTCG---CTCACTCCGCGCGCTCTCTCTTTCTCCTCAGCTCTCGCCTCTCTGTGTCTCTGGCTCTCTGCCTGGCTCCCTTGGGTCTGTTTCCCTCTCCTGCCGGCTCTCTCGGGCTGTCCCTGGCTTCGTTTCTCGCGCGCTTGGGGTCTCTCCCCTTCTCCGTCTCTTGATCTCTCC-GGGGGGCGGGGGGGGTGTTCCTCCGAAAACCGCGG
>gene=chr20_1875402-1876402; species=calJac
GCCGAGAAGGTGCCGGCGGGGCCGGAGCCCCGAAGCCTCCCCGAGCGGCGAGAAGACAGGAGGAGGGGGGAAAGAAGGAGGGAGGGGGCTGGGCTGCCAGGAGGGCGGGGGCAGCGGTCGCAACTGCGGGCCGGGAGCGAGCCCAGCCGCCCGCGCCGCGAGGATCCCGGGCGGGGCAGGTGGGCAgcggcgggggcggctccgcgcggccgggcTCGGCCGTGCTGCCCCTCGTCCCTGCCCGCGCGGTCCTCTCTCCCGCGCTGTGTGTCGGTCTGCGCGCCGcctcactcctcgctcctcgctctccccctctttctccccctctcgcctctctgtgtctctggctctctgcctggctcccttgggtctgtttctctctcctgccgcctctctctGGCCACCCCTGGCTTTATTTCTCGCGCGCTTGGGGTCTCCTCCCGTCTCCGTCTCTCGATTTCTCCTGGGGGACGGGGAGGGGGGGTCTCCAAAAATCGCGG
>gene=chr20_1875402-1876402; species=canFam
--------------------------------------------------------------------------------------------------------------------------------------------------------------------------------------------------------------------------------------------------------------------------------------------------------------------------------------------------------------------------------------------------------------------------------------------------------------------------------------------------------------------
>gene=chr20_1875402-1876402; species=equCab
--------------------------------------------------------------------------------------------------------------------------------------------------------------------------------------------------------------------------------------------------------------------------------------------------------------------------------------------------------------------------------------------------------------------------------------------------------------------------------------------------------------------
>gene=chr20_1875402-1876402; species=gorGor
-----------------------GGAGCCCCGAAGCCTCCCCGGGCGGCGGGAAGACGGGAGGAGGGGAAAGGGAAGGAGGGAgggggccgcgctgccgggagggcgggggcagcggccgggactgcgggccgggagcgagcccagccgcccgcgccgtgtggagcccgggcggggcaggtgggcagcggcgggggcggctccgcgcggccgggcTCGGCCGTGCTGCCCCTCGCCCCTGCTCGCGCGGTCCTCTCTCCCGCGCAGTCTGTCGATCTGCGCGCCGcctcgctcctcgctcctcgctctccccctctttctccccctctcgcctctccgtgtctctggctctctgcctggctcccttgggtctgtttctctctcctgccgcctctctcCGGCCGCCCCTGGCTTTATTTCTCGCGCGCTTGGGGTCTCTCCCAGT-TCCGTCTCTCGATTTCTCCTGGGGGGCGGGGAGGGGGGGTCTCCAAAAAccgcgg
>gene=chr20_1875402-1876402; species=panTro
--------GGTGCCGGGGGGGCCGGAGCCCCGAAGCCTCCCCgggcggcgggaagacgggaggaggggaaagggaaggagggagggggccgggctgccgggagggcgggggcagcggccgggactgcgggccgggagcgagcccggccgcccgcgccgtgtggagcccgggcggggcaggtgggcagcggcgggggcggCTCCGCGCGGCCGGGCTCGGCGGTGCTGCCCCTCGCCCCTGCTCGCGCGGTCCTCTCTCCCGCGCAGTCTGTCGATCTGCGCGCCGCctcgctcctcgctcctcgctctccccctctttctccccctctcgcctctccgtgtctctggctctctgcctggctcccttgggtctgtttctctctcctgccgcctctctctggccgcccctggctttatttctcgcgcgcttggggtctctcccagtctccgtctctcgatttctctTGGGGGGCGGGG------------------------
>gene=chr20_1875402-1876402; species=papHam
GCCGAGAAGGTGCCGGCGGAACCGGAGCCCCGAAGCCTCCCCGGGCGGCGGGAAGACCGGAGGAGGGGGAAGGGAAGGAGGGAGGGGGCCGGGCTGCCGGGAGGGCGGGGGCAGCGGCCGGGACTGCGGGCCGGGAGCGAGCTCAGCCGCCCGCGCCGTGTGGAgcccgggcggggcaggtgggcagcggcgggggcggctccgcgcggccgggcTCGGCCGTGCTGCCCCTCGCCCCTGCTCGCGCGGTCctctctcccgcgctgtctgtcgatctgcgcgccgcctcactcctcgctcctcgctctccccctctttctccccctctcgcctctctgtgtctctggctctctgcctggctcccttgggtctgtttctctctcctgccgcctctctctGGCCGCCCCTGGCTTTATTTCTCGCGCGCTTGGGGTCTCTCCCCGTCTCCGTCTCTCGATTTCTCCTGGGGGGCGGGG-AGGGGGGTCTCCAAAAACCGCGG
>gene=chr20_1875402-1876402; species=ponAbe
GCAGAGAAGGTGCCGGCCGGGCCGGAGCCCCGAAGCCTCCCCGGGCGGCGGGAAGACGGGAGGAGGGGGAAGGGAAGGAGGGAGGGGGC---------------------------------------------------------------------------------------------------------------------------------------------------------------------------------------------------------------------------------------------------------------------------------------------------------------------------------------------------------------------------------------------------------------------------
>gene=chr20_1875402-1876402; species=rheMac
GCCGAGAAGGTGCCGGCGGGGCCGGAGCCCCGAAGCCTCCCCgggcggcgggaagacgggaggagggggaagggaaggagggagggggCCGGGCTGCCGGGAGGGCGGGGGCAGCGGCCGGGACTGCGGGCCGGGAGCGAGCTCAGCCGCCCGCGCCGTGTGGAGCCCGGGCGGGGCAGGTGGGCAGCGGCGGGGGCGGCTCCGCGCGGCCGGGCTCGGCCGTGCTGCCCCTCGCCCCTGCTCGCGCGGTCCTCTCTCCCGCGCTGTCTGTTTTTCCGCGAAAAAcctcactcctcgctcctcgctctccccctctttctccccctctcgcctctctgtgtctctggctctctgcctggctcccttgggtctgtttctctctcctgccgcctctctctggccgcccctggctttatttctcgcgcgcttggggtctctccccgtctccgtctctcgatttctcCTGGGGGGCGGGG-AGGGGGGTCTCCAAAAACCGCGG
>gene=chr20_1902286-1903286; species=hg19
gtgcttagtaatttcattcatATGCAAAGAGCACCCTCAATGTCTGAGCACCTGATGCCTGCCTAGCTCTGTCCTGGTGATGACCTCACCGTGGTGGGGGAGCTACGTTATGGAGCCCTCCCTGTGATCTGTCTGTGCCACAAGGTCAGAGCTTCTGCCCTGTGCTGTTTCAGTTCCACCCACCTTGGAGGTTACTCAACAGCCCGTGAGGGCAGAGAACCAGGTGAATGTCACCTGCCAGGTGAGGAAGTTCTACCCCCAGAGACTACAGCTGACCTGGTTGGAGAATGGAAACGTGTCCCGGACAGAAACGGCCTCAACCGTTACAGAGAACAAGGATGGTACCTACAACTGGATGAGCTGGCTCCTGGTGAATGTATCTGCCCACAGGGATGATGTGAAGCTCACCTGCCAGGTGGAGCATGACGGGCAGCCAGCGGTCAGCAAAAGCCATGACCTGAAGGTCTCAGCCCACCCGAAGGAGCAGGGCTCAAATACCG
>gene=chr20_1902286-1903286; species=bosTau
GTGCGTAGTGACTTCATTCATATGCAGAGA-CAGCCTCAGTGCTTGAGCCCCTATTGCATGCCTGGCTCTG----GGTGACTCCCGGGCTGTG---CG--AGCT--GTTATCCCTCTCCCCCTATGACATGTCTGTTCCATAAGGTCAGAACTTCTT-CCTGTGCTGTTTCAGTTCCACCCACCCTGGAGATTACCGGCTACCCGTC---AGCTGGGAACCAGGTGAACGTCAGCTGCCAGGTGAACAAGTTCTACCCCCGGCACCTACAGCTGACCTGGCTGGAGAACGGAAACATGTCCCGAACGGAAGCAGCCTCAGTCCTCATAGAGAACAAGGACGGGACCTTTAACCAGACGAGCTGGCTCCTGGTGAACTCCTCTGCCCACAGGGAGGCTGTGGTGCTCACCTGCCAGGTGGAGCACGACGGGCAGCCGGCGGTCTCCAAAAACCATACCCTGGAGGTCTCTGCTCCCCAGAAGGACCAGGACACAGGTCAAA
>gene=chr20_1902286-1903286; species=calJac
atgcttagtaatttCACTCATATGCAAAGAGCGCCCTCAGTGTCTGAGCACCTGCTGCCTGCCTAGCACTGTCCTGGGGATGCCCTCACCATGGTGGGGGAGCGAAGTTATGGAGCCCTCCCTGTGACCTGTCTATGCCACAAGGTCAGAGTTTCTGCCCTGTGCTGTTTCAGTTCCACCCACCTTGGAGGTTACTCATCAGCCCATGAGGGCAGAGAACCAGGTGAACGTCACCTGCCAGGTGAAGAAGTTCTACCCCCAGAGCCTACAGCTGACCTGGTTGGAGAACGGAAACGTGTCCCGGACAGAAACAGCTTCAACTCTCATAGAGAACAAGGATGGCACCTACAACTGGGCAAGCTGGCTCCTGGTGAACTCATCTGCCCACAGGGATGGTGTGGTGCTCACCTGCCAGGTGGAGCATGACGGGCAGCCGGCGGTCAGCAAAAGCCTTCGCCTGGAGGTCTCAGCTCACAGGAAGGAGCAGGGTTCAGATACTG
>gene=chr20_1902286-1903286; species=canFam
gtacttaggggtgtcattcatATGCGAAGACTGCCCTCAGTATTTGAGCACCAGCTGCATGCCTGGCAGTGTTCTGGTGATTCCCTTGCTGTG-TGGGGGAGCTAAGTTCTCG-GCTCCCGCTGTGATCTGTTTGTTCCATAAGGTCAGAGCTTCTGCTCTGTGCTGTTTCAGTTCCGCCCACCTTGGAGGTTTCCCAGCACCCCAT---GGCAGGGGACCAGGTGAATGTCACTTGCCAAGTGAAGAAGTTCTACCCTCAGCGCCTACAGCTGACCTGGTTGGAGAATGGAAACGTGTCCCGAACAGAAATGGCCTCCAACCTCCTAGAGAACAAGGATGGGACCTTTAACTGGACGAGCTGGCTCCTGGTGAATTCATCCACCCACAGGGAAGATGTGGTGTTCACCTGCCAGGTGCAGCATGACGGGCAGCCTGCAGTCACCAAAAACCATACCCTTGTGGCCTCTGCCCGCCAGAAGGACCAGGAAACACTTAAAC
>gene=chr20_1902286-1903286; species=equCab
gtggtttgtgat-tcattcatATGCAaatagtagcctcagtgtttgagcgcctgctgcatgcctggcactgtccctgtggttccc---atgtg-tAGGGCAGGTCAGATATGG-AGCCCGTCTGTGATCTGTCTGTTCCATAAGGTCAGAGCTTCTGCCCTGTGCTGTTTCAGTTCCGCCCACCTTGGAGGTTTCCCAACACCCCAT---GGCAGAGAACCAAGAGAATATCACCTGCCAGGCGAACAAGTTCTACCCCCAGCAACTAAAGCTGACCTGGTTGGAGAACGGAAATGTGACTCGAACAGAAACAGCCTCAACCCTCATAGAGAACAAGGATGGGACGTTTAGCTGGACAAGCTGGCTCCTGGTGAACTCATCCGCCCGCAGGGAGGATGTGGTGCTCACCTGCCAGGTGGAGCATGACGGACAGCCGGCGATCAGCGAACAGCATACGCTGAAGGCCTCTGCCCACCAGAAGGAGCAGGACACAAGTGGAA
>gene=chr20_1902286-1903286; species=gorGor
gtgcttagtaatttCACTCTTATGCAAAGAGCACCCTCAATGTCTGAGCACCTGCTGCCTGCCTAGCACCGTCCTGGTGATGCCCTCACCGTGGTGGGGGAGCTACGTTATGGAGCCCTCCCTGTGATCTGTCTGTGCCACAAGGTCAGAGCTTCTGCCCTGTGCTGTTTCAGTTCCACCCACCTTGGAGGTTACTCAACAGCCCCTGAGGGCAGAGAACCAGGTGAATGTCACCTGCCAGGTGAGGAAGTTCTACCCCCAGAGCCTACAGCTGACCTGGTTGGAGAATGGAAACGTGTCCCGGACAGAAACTGCCTCAACCCTTACAGAGAACAAGGATGGTACCTACAACTGGATGAGCTGGCTCCTGGTGAATGTATCTGCCCACAGGGATGATGTGAAGCTCACCTGCCAGGTGGAGCATGACGGGCAGCCAGCGGTCAGCAAAAGCCATGACCTGAAGGTCTCAGCCCACCCGAAGGAGCAGGGCTCAAATACCG
>gene=chr20_1902286-1903286; species=panTro
gtgcttagtaatttcattcatATGCAAAGAGCACCCTCAGTGTCCGAGCACCTGCTGCCTGCCTAGCACTGTCCTGGTGATGCCCTCACCGTGGTGGGGGAGCTACGTTATGGAGCCCTCCCTGTGATCTGTCTGTGCCACAAGGTCAGAACTTCTGCCCTGTGCTGTTTCAGTTCCACCCACCTTGGAGGTTACTCAGCAGCCCGTGAGGGCAGAGAACCAGGTGAATGTCACCTGCCAGGTGAGGAAGTTCTACCCCCAGAGACTACAGCTGACCTGGTTGGAGAATGGAAACGTGTCCCGGACAGAAACGGCCTCAACCCTTACAGAGAACAAGGATGGTACCTACAACTGGATGAGCTGGCTCCTGGTGAATGTATCTGCCCACAGGGATGATGTGAAGCTCACCTGCCAGGTGGAGCATGACGGGCAGCCAGCGGTCAGCAAAAGCCATGACCTGAAGGTCTCAGCCCACCCGAAGGAGCAGGGCTCAAATACCG
>gene=chr20_1902286-1903286; species=papHam
---------------ATTCATATGCAAAGAGCACCCTCAATGTCTGAGCACGTGCTGCCTGCCTAGCACTGTCCTGGTGACGCCCTCACCGTGGTGGGGGAGCTACGTTATGGAGCCCTCCCTGTGATCTGTCTGTGCCACAAGGTCACAGCTTCTGCCCTGTGCTGTTTCAGTTCCACCCTTCTTGGAGGTTACTCAACAGTCCATGAGGGCAGACAACCAGGTGAATGTCACCTGCCAGGTGACGAACTTCTACCCCCAGAGACTACAGCTGACCTGGTTGGAGAATGGAAACGTGTCCCGGACAGAAATGGCCTCAGCCCTTCCAGAGAACAAGGATGGCACCTATAACTGGACGAGCTGGCTCCTGGTGAATGTGTCTGCCCATAGGGATGATGTGAAGCTCACCTGCCAGGTGGAGCATGACGGGCAGCCAGCGGTGAACAAAAGCTTTTCCGTGAAGGTCTCAGCCCACCCGAAGGAGCAGGGCTCAAATACCG
>gene=chr20_1902286-1903286; species=ponAbe
gtgcttagtaatttcattcatATGCAAAGAGCACCCTCAATGTCTGAGCACCTGCTGCCTGCCTAGCACTGTCCTGGTGATGCCCTCACCGTGGTGGGGGAGCTACGTTATGGAGCCCTCCCTGTGATCTGTCTGTGCCACAAGGTCAGAGCTTCTGCCCTGTGCTGTTTCAGTTCCACCCACCTTGGAGGTTACTCAACAGCCCATGAGGGCAGAGAACCAGGTGAATGTCACCTGCCAGGTGAGGAAGTTCTACCCTCAGAGACTACAGCTGACCTGGTTGGAGAACGGAAACGTGTCCCGGACAGAAACAGCCTCAACTCTTACAGAGAACAAGGATGGCACCTACAACTGGATGAGCTGGCTCCTGGTGAATGTATCTGCCCACAGAGATGATGTGAAGCTCACCTGCCAGGTGGAGCATGACGGGCAGCCAGCGGTCAGCAAAAACTATGACCTGAAGGTCTCAGCCCACCCGAAGGAGCAGGGCTCAAATACCG
>gene=chr20_1902286-1903286; species=rheMac
gtacttagtaatttcattcatATGCAAAGAGCACCCTCAATGTCTGAGCATGTGCTGCCTGCCTAGCACTGTCCTGGTGACGCCCTCACCGTGGTGGGGGAGCTACGTTATGGAGCCCTCCCTGTGATCTGTCTGTGCCACAAGGTCACAGCTTCTGCCCTGTGCTGTTTCAGTTCCACCCTTCTTGGAGGTTACTCAACAGTCCATGAGGGCAGACAACCAGGTGAATGTCACCTGCCAGGTGACGAAGTTCTACCCCCAGAGACTACAGCTGACCTGGTTGGAGAACGGAAACGTGTCCCGGACAGAAATGGCCTCAGCCCTTCCAGAGAACAAGGATGGCACCTATAACTGGACGAGCTGGCTCCTGGTGAATGTGTCTGCCCATAGGGATGATGTGAAGCTCACCTGCCAGGTGGAGCATGACGGGCAGCCAGCGGTGAACAAAAGCTTTTCCGTGAAGGTCTCAGCCCACCCGAAGGAGCAGGGCTCAAATACCG
>gene=chr20_1934296-1935296; species=hg19
GAAACCTCAACTTAGATATTTCTTCATCTCTAGTTCCTTTCTTTGGGCTTCTCAGAACACCTGTGTTACCAAGTTCCTGGTACTTTTTGTTTGGTGCAAGACTGACATGTTGGGTAGCCCTGGCCCAGGCTGAACCGGTCTTGCATATTGGGTCATGGGAAAGAAGGGTCCAGAGCTGTCACCCTGCCCAGTGACAGTTGTCATCACAGGGAGGCCGCAGCTTGCCAAAGGTATTACTGGCAGCAGATACAGAACCATGACCAGAACCCCCATTTCTGGGTCCCCAGGAATGAGGAGGCTTGCCGCACCTCCATCtatttattagataactattctttgctccgttctcagcactggaaacacatcatgggaccaggcccctcgtgaagcttgcattctggAGATTAAGAGCCTCCGTCTCTCTGGTCTcttgtttcttaaagtgtggactctagaccagcatcttcagcatcctctgggagctggttgggagtgcagca
>gene=chr20_1934296-1935296; species=bosTau
GAAACCTCAACTTGGAGATTTCTTCATTTCTAACTGCTTTCCTT-GGCTTCTTAGAACTCCTGAGTTGCCAAGTTCCTGGAACTTTCTGTCTTGAGTCAGGCTGAAATCTCA-------CTGGGCCAGCCTGAGTGGGACTGACACATCAGGTC-TAGAGAAGGAGG-CCCAGGGCTGTCTCTCTGCCCAGTG---------AACATGGGGAGGCCACAGCTTGCCCAGGGGGGTGCCAGCAGCA----------CATGGTCAAAACCCAGTTTCCTGGATCCCCAGCAGGACCCCGTCTTGTGATTCCTCCATATATTTA----------------TTCTTtgttctcagcactgggaatacatccttgacccagacccctcatggagcttgcattctgggagttgagggCTTACATTTCA--------AAGTTTctcaaagtgtggtccctgg---------acct-catcatctgggagctggatggaaatccagaa
>gene=chr20_1934296-1935296; species=calJac
GAAACCTCAACTTAGATATTTCTTCATCTCCAGCTCCTTTCTTTGGGCTTCTCAGAACACCTCTGTTACCAAGTTCCTGGTACTTTTTGTTTGGTGCAAGGCTGAAATGTCGGGTAGCCCTGGCCAGGGCTGAACTGGTCTTCCATATTGGGTCATAGGAAAGAAGGGCCCAGAGCTGTCACCCTGCCCAGTGATAGTTGCCATCACAGGGAGGCCACAGCTTGCCAAAGGTATTGCTGGCAGCAGATACAGAACCATGAACAGAGCCCCCATTTCTGGGTCCTCTGGAATGAGGAGGCTTGCAGCATCTCCATTTATTTATTCGATAACTATTCTTTGCTCTGTTCTCAGCACTGGAAATCTGTCGTTGGACCAGGTCCCTCGTGAAGCTTGCATTCCGGAAGTCAAGAGCCTACATCTCTCTGGTCTcttgtttctccaagtgtggaccccagaccagcattgtcaacagtctc-----------cgggaatgcagca
>gene=chr20_1934296-1935296; species=canFam
GAAGCCTCAACTTAGGGATTTCTTCATTGCTAAGTTCTTTCCTTGGGCTCCTCAGAATG--TAACTTGCAGAGTTCCTGATACTTTTTG----GAATGAAGGTAAAATCTCAGGCAGCTCCAGACCATGCTGAGTGGGGCTTAGGCATCGGGTCATAGAAAAGGAGGG-CCAGAGCCGACACCCTGCCCTG--------------------------------------------CGGGGCAACAGGTGCAGAACCATGATCAAAACCCCGTTTCCTGTATCCCCAGCA------------------TCTCCATGCATTGATTTGATAACTACT-TTTGTTctgttctcagcactggggatacatcattgaac-agaccccttgtggagcttgcattctggCCGTTGAGAGCCTCTATTTCTCTGGTCCC----------------------------------------------------------------------
>gene=chr20_1934296-1935296; species=equCab
GAAACCTCAACTTAGACATTTCTTCATTTCCAACTCTTCTCCTTGGGCTTCTCAGAGTACTTGAGGTGCCAAGTCCCTGGGACTCTCT-----GAGCAAGGCCGAAATCTCAGGCAGCCCTGGTCCA-GCCGAGCGGGACTTCCACACTGGGTCATAGCCAAGGAGGGCCCAGCGCTGTCGCCCTGTCCAT------------ACTTTGGGAGGCCACAGCTTGCCCAGGAGGATGCCGGCAGCAGGTGCAGAACCGTGACCAAAACCCAGTTTCCTGGGTCCCCAGCAGGAC-CCGGCTTGCGGTGCCTCCACGCGTTTCTCTGATAACTCTTCTTTGTTctgatctcagcaccaggagtatatcattgaac-cagcccctcgtggagccttcattctgggagtggagaGCTTACATCTCTCTGCTCccttgtttctca-agtgtggcctctgg---------gcctgcatcccctgggagctggttggaaatccagcc
>gene=chr20_1934296-1935296; species=gorGor
GAAACCTCAACTTAGATATTTCTTCATCTCTAGTTCCTTTCTTTGGGCTTCTCAGAACACCTGTGTTACCAAGTTCCTGGTACTTTTTGTTTGGTGCAAGACTGACATGTTGGGTAGCCCTGGCCCAGGCTGAACCGGTCTTGCATATTGGGTCATGGGAAAGAAGGGCCCAGAGCTGTCACCCTGCCCAGTGACAGTTGTCATCACAGGG-GGTCACAGCTTGCCAAAGGTATTACTGGCAGCAGATGCAGAACCATGACCAGAACCCCCATTTCTGGGCCCCCAGGAATGAGGAGGCTTGCAGCACCTCCATCTATTTATTAGATAACTATTCTTTGCTCCGTTCTCAGCACTGGAAATTCATCATGGGACCAGGCCCCTCGTGAAGCTTGCATTCTGGAAATTAAGAGCCTCCGTCTCTCTGGTCTcttgtttcttaaagtgtggactctagaccagcatcgtcagcatcctctgggagctggttgggagtgcagca
>gene=chr20_1934296-1935296; species=panTro
GAAACCTCAACTTAGATATTTCTTCATCTCTAGTTCCTTTCTTTGGGCTTCTCAGAACACCTGTGTTACCAAGTTCCTGGTACTTTTTGTTTGGTGCAAGACTGACATGTTGGGTAGCCCTGGCCCAGGCTGAACCGGTCTTGCATATTGGGTCATGGGAAAGAAGGGCCCAGAGCTGTCACCCTGCCCAGTGACAGTTGTCATCACAGGGAGGCCGCAGCTTGCCAAAGGTATTACTGGCAGCAGATGCAGAACCATGACCAGAACCCCCATTTCTGGGTCCCCAGGAATGAGGAGGCTTGCAGCAGCTCCATCtatttattagataactattctttgctccgttctcagcactggaaatacatcatgggaccaggcccctcgtgaagcttgcattctggAAATTAAGAGCCTCCGTCTCTCTGGTCTCTtgtttcttaaagtgtggactctagaccagcatcgtcagcatcctctgggagctggttgggagtgcagca
>gene=chr20_1934296-1935296; species=papHam
---------ACTTAGATATTTCTTCATCTCTAGTTCCTTTCTTTGGGCTTCTCAGAACACCTGTGTTACCAGGT--CTGGTACTTTTTGTTTGGTGCAAGGCTCACATGTCGGGTAGCTCTGGCCCAGGTTGAACCGGTCTTGCATATTGGGTCATAGAAAAGAAGGGCCCAGAGTTGTCACCCTGCCCAATGACAGTTGTCATCACAGGGAGGCCACAGCTTGCCAAAGGTATTGCTGGCAGCAGATGCAGAACCACGACCAGAGCCCCCATTTCTGGGTCTCCAGGAATGAGGAGGCTTGCAGCACCTCCATCtatttattagataactattctttgctctgttctcagcactggaaatacatcatgggaccgggcccctcatgaagcttacattctggAACTTAAGAGCCTCCATCTCGCTGGTCTcttgtttcttaaagtgtggaccccaggccagcatcatcagcatcctctgggagctggctgggaatgcagca
>gene=chr20_1934296-1935296; species=ponAbe
GAAACCTCAACTTAGATATTTCTTCATCTCTAGTTCCTTTCTTTGGGCTTCTCAGAACACCTGTGTTACCAAGTTCCTGGTACTTTTTTTTTGGTGCAAGACTGACATGTCAGGTAGCCCTGGCCCAGGCTGAACCGGTCTTGCATATTGGGTCATGGAAAAGAAGGGCCCAGAGCTGTCACCCTGCCCAGTGACAGTTGTCATCACAGGGAGGCCACAGCTAGCCAAAGGTATTACTGGCAGCAGATGCAGAAACATGACGAGAACCCCCATTTCTGGGT-CCCAGGAATGAGGAGGCTTGCAGCACCTCCATCtatttattagataactattctttgctccgttctcagcactggaaatacatcatgggaccaggcccctcgtgaagcttgcattctggAAATTAAGAGCCTCCGTCTCTCTGGTCTcttgtttcttaaagtgtggaccccagaccagcatcgtcagcatcctctgggagctggttgggaatgcagca
>gene=chr20_1934296-1935296; species=rheMac
GAAACCTCAACTTAGATATTTCTTCATCTCTAGTTCCTTTCTTTGGGCTTCTCAGAACACCTGTGTTACCAGGT--CTGGTACTTTTTGTTTGGTGCAAGGCTCACATGTCGGGTAGCTCTGGCCCAGGTTGAACCGGTCTTGCATATTGGGTCATAGAAAAGAAGGGCCCAGAGTTGTCACCCTGCCCAATGACAGTTGTCATCACAGGGAGGCCACAGCTTGCCAAAGGTATTGCTGGCAGCAGATGCAGAACCACGACCAGAGCCCCCATTTCTGGGTCTCCAGGAATGAGGAGGCTTGCAGCACCTCcatatatttattagataactattctttgctctgttctcagcactggaaatacatcatgggaccgggcccctcatgaagcttacattctggAACTTAAGAGCCTCCATCTCGCTGGTCTCTtgtttcttaaagtgtggaccccaggccagcatcgtcagcatcctctgggagctggctgggaatgcagca
>gene=chr20_1961434-1962434; species=hg19
CCAGAGAGCTTGGCCAGCTCACTGTAGGGCCCTTCCCCAACCGACTTGCTCCCCAAGTCCTCCTTGTCATTGAGCCCAAGGGTGGAGGGGGTGAAAAAAGACAGAAAGCTCTGGCATCTCTCCCATTCCTCAGAGGGCAGCAGGGCAGCCTGGCATTGCAGGGAGCAAATCTGCAAAAGACCCAAAAAGACCACAGTGGCAAATGATCAAAACACATGCACTGGTCTGCCCCAGGCTCCCCTGTCCAGTGTCTGAGAAAACCAAAATGAACGCCACTGCTAAGCCCTGGGCTACCCATGTTCATACTACTGGTGGTGCATAAAGGTAGGGGACTTTGTGCCTGTGAGAAAgagaagacagacctggagaggtgaaatggctttagacccaggacacatggctgcaggtggcaattgccagaattggaagtaagatcttcccgtagtgttctgcgtgctcaCCTTTCCCCCTCCACGTCTGACTCCCAGACAGGAAACCCC
>gene=chr20_1961434-1962434; species=bosTau
CTGATGTGCTTGGCTGGCTCACTGCTGGACTCTTCCAAAACTGTCTTGCTCTTCAAGTCTTCCTTGCCATTGAGCCTAACGGTGAAGGGAGTGAGGAAAGACAGAAGGCCCTGGCACCTCTCCCACTCCTGAGCAGGCTGCAGAGCAGCCTGGCATTCCAGGGAGCAAACCTGCAAGAAACCCCAAAAGACCACAGTGGCAAACTATCAAGCCACAAGC----TCCTGCTCCAGAGTCCCCTGTCCAGTGTCTGAGAAAATTAAAAA----ACCATTACTAAGCAACAGGGCacccactttcatgctcccaatggtgcctaaaggtaagtgactttatgcccatgtggagga------------ggaaagatgaaccagcttt--tccaagggcccatggctacagatgacac-tgtcaaaattggaaGGAAAATCTTCCCATAGTGCTCTGTAGGCTCACCCATAATCTTCTGCTTCTGACTCC---------------
>gene=chr20_1961434-1962434; species=calJac
CTAGAGAGCTTGGCCAGCTCACTGTAGGGCCCCTCTCCAACCGCCTTGCTCCCCAAGTCCTCCTTGTCATTGAGCCCAAGGGTGGAGGGGGTGAGAAAAGACAGAAAGCTCTGGCATCTCTCCCATTCCTCGGAGGGCAGCAGGGCAGCCTGGCATTCCAGGGAACAAATCTGCAAAAGACCCAAAAAGACCACAGTGGCAAATGATCAAAACACATGCACTGCTCTGCCCCAGAGGCCCCTGTCCAGCGTCTGAGAAAACCAAAATGAGCACTGCTGCTAAGACCTGGGCTACCCATGTTCATACTCCTGGTGGTGCATAAAGGTAG-GGACTTGGTGCCTGTGAGAAAgagaagacagacttggagaggtgaaatggctttagacctaggacacgtggctgcaggtggcaattgccagaattggaagtaagctcttcccgtagtgttctgcctgctcaccctttcCCTTCCACGTCTGATTCCCAGACAGGAAATTCC
>gene=chr20_1961434-1962434; species=canFam
TCAGGGCGCTTAACCAGCTCACTATAGGGCTCCTCCAAAGTGGCCTTGGTCTCCCAGTCTTCTTTGCCGTTGAGCCCAAAGGTGAAGGGGGTGAAGAAAGAGAGAAGGCTCTGGCATCTCTCCCACTCCTCAGCAGGCAGCAGAGCAGCCTGGCATTCCAGGGAACAGATCTGCAA-AAACCCAAAAAGACCAGAGTGGCCAACTGCCAGGCCACATGCACTCCCTTGCCCCAGAGCCCCTTAT--------TGAGAATATCAAAAGTATCGCCATTACTAAAGTTCGGGCTTCCCACCTTAATGCTCCCAGAGGTGCATGAAAATAGGGGACTCTATGCCTACGTGCGA-------GAGACATAGAGA-GTGGACCGGCTTT--CCCAAGGAAACGTGGCTACAGATGGCAA-TGCCAACATCACAGCTAAGATCTTCCCAGAGAGCTCTTGGTGCTCACTCATCCTCTTCAGCT--TGATTCC---------------
>gene=chr20_1961434-1962434; species=equCab
CCCATGCGCTTGGCCAGCTCACGATAGGGCTCTTCCAAAGTTGGCCAGCTCTCCAAATCTTCCTTGCCACTGAGCCCGAGGGTGAAGGGGCTGGGAAAAGACAGAAGGCCCTGGCATCTCTCCCACTCCTCAGCTGGCAGCAGGGTGGCCTGGCATTCCAAGGAGCAAATCTGCAAGAGATCCAAAAATACCACAGTGGCAAACTGTCAAAGCACATGCACTCCCCTGCGCCAGAGCCCCCTGTCCAATGTCTGAGAAAAGCAAAAGTAGCGCCATTACTAAGCCCCGGGCTGCCCACtttaatgctcccaatggtgcatacaagtaggtgactttgtgctcgagtggaagaggaaacaggcgtggagaagtaaaacaacttt--tccaaggaaacatggctacaagtggcaa-ggccaaaattggaattaagatcttcccgtagtgctctgtgtgctcacccttcctcttccaCTTCTGACTCC---------------
>gene=chr20_1961434-1962434; species=gorGor
CCAGAGAGCTTGGCCAGCTCACTGTAGGGCCCTTCCCCAACCGACTTGCTCCCCAAGTCCTCCTTGTCATTGAGCCCAAGGGTGGAGGGGGTGAAAAAAGACAGAAAGCTCTGGCATCTCTCCCATTCCTCAGAGGGCAGCAGGGCAGCCTGGCATTGCAGGGAGCAAATCTGCAAAAGACCCAAAAAGACCACAGTGGCAAATGATCAAAACACATGCACTGGTCTGCCCCAGGCTCCCCTGTCCAGTGTCTGAGAAAACCAAAATGAATGCCACTGCTAAGCCCTGGGCTACCCATGTTCATAATACTGGTGGTGCATAAAGGTAGGGGACTTTGTGCCTGTGAGAAAgagaagacagacctggagaggtgaaatggctttagacccaggacacatggctgcaggtggcaattgccagaattggaagtaagatcttcccgtagtgttctgcgtgctcaCCTTTCCCCCTCCA-GTCTGACTCCCAGACAGGAAACCCC
>gene=chr20_1961434-1962434; species=panTro
CCAGAGAGCTTGGCCAGCTCACTGTAGGGCCCTTCCCCAACCGACTTGCTCCCCAAGTCCTCCTTGTCATTGAGCCCAAGGGTGGAGGGGCTGAAAAAAGACAGAAAGCTCTGGCATCTCTCCCATTCCTCAGAGGGCAGCAGGGCAGCCTGGCATTGCAGGGAGCAAATCTGCAAAAGACCCAAAAAGACCACAGTGGCAAATGATCAAAACACATGCACTGGTCTGCCCCAGGCTCCCCTGTCCAGTGTCTGAGAAAACCAAAATGAACGCCACTGCTAAGCCCTGGGCTACCCATGTTCATACTACTGGTGGTGCATAAAGGTAGAGGACTTTGTGCCTGTGAGAAAgagaagacagacctggagaggtgaaatggctttagacccaggacacatggctgcgggtggcaattgccagaattggaagtaagatcttcccgtagagttctgcgtgctcacctttccccctccacgtctgactcccAGACAGGAAACCCC
>gene=chr20_1961434-1962434; species=papHam
CCAGAGAGCTTGGCCAGCTCACTGTAGGGCCCTTCCCCAACCGACTTGCTCCCCAAGTCCCCCTTGTCATTGAGCCCAAGGGTGGAAGGGGTGAAAAAAGACAGAAAGCTCTGGCATCTCTCCCATTCATCAGAGGGCAGCAGGGCAGCCTGGCATTGCAGGGAGCAAATCTGTAAAAGACCCAAAAAGATCACAGTGGCAAATGATTAAAACACATGCACTGCTCTGCCCTAGGCTCCCCTGTCCAGTGTCTGACAAAATAAAAATAAGCACCACTGCTAAGCCCTGGGCTACCCATGTTCATACTCCTGGTGGTGCATAAAGGTAGGGGACTTTGTGCCTGTGAGAAAgagaagacagacttggagaggtgaaatggctttagacccaggacacatggctgcgggtggcaattgccagaattggaagtaagatcttcccggagtgttctgtgtgctcacccTTCCCCTTCCACGTCTGACTCCCAGACAGGAAACCCC
>gene=chr20_1961434-1962434; species=ponAbe
CCAGAGAGCTTGGCCAGCTCACCGTAGGGCCCTTCCCCAACCGACTTGCTCCCCAAGTCCTCCTTGTCATTGAGCCCAAGGGTGGAGGGGGTGAAAAAAGACAGAAAGCTCTGGCATCTCTCCCATTCCTCAGAGGGCAGCAGGGCAGCCTGGCATTGCAGGGAGCAAATCTGCAAAAGACCCAAAAAGACCACAGTGGCAAATGATCAAAACACGTGCACTGGTCTGCCCCAGGCTCCCCTGTCTAGTGTCTGAGAAAACCAAAATGAATGCCACTGCTAAGCCCTGGGCTACCCATGTTCATACTACTGGTGGTGCATAAAGGTAGGGGACTTTGTGCCTGTGAGAAAgagaagacagacttggagaggtgaaatggctttagacccaggacacatggctgcaggtggcaattgccagaattggaagtaagatcttcccgtagtgttctgcatgctcaCCTTTTCCCTTCCACATCTGACTCCCAGACAGGAAACCGC
>gene=chr20_1961434-1962434; species=rheMac
CCAGAGAGCTTGGCCAGCTCACTGTAGGGCCCTTCCCCAACCGACTTGCTCCCCAAGTCCCCCTTGTCATTGAGCCCAAGGGTGGAGGGGGTGAAAAAAGACAGAAAGCTCTGGCATCTCTCCCATTCATCAGAGGGCAGCAGGGCAGCCTGGCATTGCAGGGAGCAAATCTGTAAAAGACCCAAAAAGATCACAGTGGCAAATGATTAAAACACATGCACTGCTCTGCCCTAGGCTCCCCTGTCCAGTGTCTGACAAAATAAAAATAAGCACCACTGCTAAGCCCTGGGCTACCCATGTTCATACTCCTGGTGGTGCATAAAGGTAGGGGACTTTGTGCCTGTGAGAAAgagaagacagacttggagaggtgaaatggctttagacccaggacacatggctgtgggtggcaattgccagaattggaagtaagatcttcccggagtgttctgtgtgctcacccTTCCCCTTCCACGTCTGACTCCCAGACAGGAAACTCC
>gene=chr20_1983186-1984186; species=hg19
atctggaagctgggactggggagccaccatgacgtcatcacaactgcctctcaacacccatggaggtggccaccagactctgagatgctgctgcaaaaacccccatgccatcatgatggctcctgctggaggaaagagccacagcagcagagagacggcctctgtttcaattccagagtcaaaatctcacacagcctagataattgacagaacataattgacatcgagaactttagccgcaagggaggctggggaaaatagttttcaactcctatctctgcaatatgggaaagtgtaccaaggagaagagggggagtggatgggaatgggggctgaggcccaagcacgcgtatcccccacaACTGGGAAGGAAAGGAGTGAGTGCCCTAGGCCAGGTGGACACATATCTTGAATTTTCTCTTCTGCCTCCACCCAGAGGCCCTTTTTCAGGTCAACACTCCACAGGTGATATAAGGACCACCCACAAAGACCCCTTCCCT
>gene=chr20_1983186-1984186; species=bosTau
GTCCCGAAGCTGGGACCAGGGAG-----------CCACCACTACAGCCTCTCAGCAC-CCCTGGGGTGGACACTGGGCTCTGAGATGCTGCTGCAGACC-CCCCA---CTCCATGTCTGCTCTGGCTGGAGGAAGCGACCAAAGCAGTGGGAAGACGGCCTCCATTTCATTCC-GTCATGTTGGCTTCACACAGTCTAGCT-ATTGGCAGAATATAG----------------TAGCTTCACAGGCATCTGAGGGGAACAGTTTT-------CAGCTCTGCAGTCCAGGAAGGTACATAATAAAGAAGCA---GAAGAGG-GGGATTGGGAGCTGA-GGCCAAGCAGGCACACACACTGCATATGGGAAAGAAAGAAGAGAGTGTCATAGGCCAGGCAGACACACGTCTT--CTTTCTTCTTCTGCCCCTGCCTCGAGCC-TTCATCCAGGTCAGCACTCCCCAGGTGGGGTGGGGGCCGC-CCCCAAGCC--CTGCCTT
>gene=chr20_1983186-1984186; species=calJac
ATCTGGAAGCTGGGACTGGGGAGCCACCATGACGTCATCATAACTGCCTCTCAACACCCATGGGGGTGGCCACCAGACTCTGAGATGCTCCTGCAAAAACCCCCATGCCGCCATGATGGCTCCTGCTGGAAGAAAGAGCCACAGCGGCAGAGAGACAGCCTCTGTTTTAATTC--gagtcaaaatctcacacagtctagctaattggcagaacataattgacatc---agttttagctgcaagggaggctgcggaaaatagtttttaacttccatctctgcaatacagggaag-gcactaaggagaagagagggagtggATGAGAATGGGGGCTGAGGCCCAAGCTGGTGTATCCCCCACAACTGGGAAGGAAAGGAGTGAGTGCCCTAGGCCAGGTGGACACATATCTTGAATTTCCTCTTCTGTCTCCACACAGAGGTCTCTTTCCAGGTCAACACTCCCAAGGTGATATAGGAACCATCCACAAAGACCCCTTCCCT
>gene=chr20_1983186-1984186; species=canFam
A---------------------GCCACCATGCTGCCATCACAGCAGCCCCTCCACTCCCA--GGGGTGGCCCCTCATCCCTGAAATGCTGCTGTGTAGCCCCCCACACCTCCATGACTGCTCTTGTTGGAGGAGACAGCCCAAGCAGCAGAAAGATGACCTCTGTTCCATTTTGGTTGCCTG-ACCT---------CTGCTAATTGGCAGAATGTAATCTGCATCCAGAACCCGAGCTGCAAGGGAGTCTGGGCAAAACAATTTT-------CACCACTGCGGTCCAGGGAGGCACGCGAGAGAGAAGTAGGAGAAGTGGTGGGAAGGCGTGCTGAGGGCCAAGCCGGCATGGCCACTGTATGTGGAAAGGCA-------AGTGTCCTAGGCTGGGTGGACACATGTCTTGAGCTTTCTCTTCTGCCCTCACGCAGAGCCGATTTTCCACATCAATGCTCCCCAGGTAATGTGGGGGCCCC-TATGGAG-CCTCAGCCCT
>gene=chr20_1983186-1984186; species=equCab
cTCTGGAACCTGGGACCAGGGAACCACCACACTGCCATCACAACAGCCTCTCAACACCCATGGGGGTGG-TCATGGTCTCTAAAATGTTGCTGCAGAAACATCCACACTGTCATGACTGCTCTTGCTAGAGGAAACAGCCTAAGCAGTACAAAGACGGCctccatctcatttccatcgtctaaatctcacacagtccagctaagtggcagaatttaatttgcatccagaaccctagctgcaagggagtctggg-aaaatagtttt-------catctctgcagtccaggaaggcagatgagacagaagtgggggaagaggtgggaatacgtgctgaggg-caaacaggcacatccACTGCATATGGAAAGGAAAGAGAAGAGTGTCCAAGGCC-AGTGGACACACACATTGAGTTGCTTCTTCTGCCCCCACACAGAGCCCTATTTCCAGGTCAACACTCCCCAGTGGTCAGGGGGCCACC-TACAAAGCCCCCTGCCCT
>gene=chr20_1983186-1984186; species=gorGor
atctggaagctgggactggggagccaccatgacgtcatcacaactgcctctcaacacccatggaggtggccaccagactctgagatgctgctgcaaaaacccccatgccaccatgatggctcctgctggaggaaagagccacagcagcagagagacggcctctgtttcaattccagagtcaaaatctcacacagcctagataattgacagaatataattgacatcgagaactttagctgcaagggag-------------------------------------------------------------------------------------------------------------------------------------------------------------------------------------------------------------------------------------------------------------
>gene=chr20_1983186-1984186; species=panTro
ATCTGGAAGCTGGGACTGGGGAGCCACCATGACGTCATCACAACTGCCTCTCAACACCCATGGAGGTGGCCACCAGACTCTGAGATGCTGCTGCAAAAACCCCCATGCCACCATGATGGCTCCTGCTGGAGGAAAGAGCCACAGCAGCAGAGAGACGGCCTCTGTTTCAATTCCAGAGTCAAACTCTCACACAGCCTAGAtaattgacagaacataattgacatcgagaactttagctgcaagggaggctggggaaaatagttttcaactcctatctCTGCAATACGGGAAAGTGCACCAAGGAGAAGAGGGGGAGTGGATGGGAATGGGGGCTGAGGCCCAAGCACGCGTATCCCCCACAACTGGGAAGGAAAGGAGTGAGTGCCCTAGGCCAGGTGGACACATATCTTGAATTTTCTCTTCTGCCTCCACCCAGAGGCCCTTTTTCAGGTCAACACTCCGCAGGTGATATAAGGACCACCCACAAAGACCCCTTCCCT
>gene=chr20_1983186-1984186; species=papHam
atctggaagctgcggctggggagccaccatgacatcatcacaactgcctctcaacacccatgggggtgg---ccagactctgagatgctgctgcaaacccccccatgctgccgtgatagctcttgctggaggaaagagccacagcagcagagagatggcctctgtttcaattccagagtcaaa-tctcatacagcctagataattgacagaatataatcaacatcgagaactttagctgcaagggaggctggggaaaatagttttcaactcctatctctgcaatacaggaaagtgcaccaaggagaagaggaggtgtggatgggaatgggggctgaggcccaagcaggtgcatcccccacaactgggaaggaaaggagtgagtgccctaggccaggtggacacagATCTTGAATTTCCTCTTCTGTCTCCGCACAGAGGCCCTTTTTCAGGTCAACAATCCCCAGGTGGTATAGGGACCACCCACAAAGACCCCATCCCT
>gene=chr20_1983186-1984186; species=ponAbe
ATCTGGAAGCTGGGACTGGGGAGCCACCATGACGTCATCACAACTGCCTCTCAACACCCATGGAGGTGGCCACCAGACTCTGAGATGCTGCTGCAAAAACCCCCATGCCACCATGATGGCTCCTGCTGGAGGAAAGAgccacagcagcagagagacggcctctgtttcaattccagagtcaaaatctcacacagcgtagataattgacagaacctaattgacatcgagaactttagctgcaagggaggct-gggaaaatagttttcaactcctatctctgcaatacaggaaagtg---------------------TGGATTGGAATGGGGGTTGAGGCCCAAGCAGGCGTATCCCCTGCAACT-GGAAGGAAAGGAGTGAGTGCCCTAGGCCAGGTGGACACATATCTTGAATTTTCTCTTCTGCCTCCACACAGAGGCCCTTTTTCAGGTCAACACTCCACAGGTGATATAAGGACCACCCACAAGGACCCCTTCCCT
>gene=chr20_1983186-1984186; species=rheMac
ATCTGGAAGCTGGGGCTGGGGAGCCATCAAGACATCATCACAACTGCCTCTCAACACCCATGGGGGTGG---CCAGACTCTGAGATGCTGCTGCAAACCCCCCCATGCTGCCGTGATGGCTCTTGCTGGAGGAAAGAGCCACAGCAGCAGAGAGATGGCCTCTGTTTCAATTCCAGAGTCAAA-TCTCATACAGCCTAGATAattgacagaatataatcaacatcgagaactttagctgcaagggaggctggggaaaatagttttcaactcctatctCTGCAATACAGGAAAGTGCACCAAGGAGAAGAGGGGGCGTGGATGGGAATGGGGGCTGAGGCCCAAGCAGGTGCATCCCCCACAACTGGGAAGGAAAGGAGTGAGTGCCCTAGGCCAGGTGGACACAGATCTTGAATTTCCTTTTCTGTCTCCCCACAGAGGCCCTTTTTCAGGTCAACAATCCCCAGGTGGTATAGGGACCACCCACAAAGACCCCACCCCT
>gene=chr20_2013172-2014172; species=hg19
gtgcccctccacactctcactataatttaagagatcaaagagatgacccacaggataaggagaaggatagagaaggcaacagcaatgaaaccttagtgatgctatgcagcaaatggaccaatggaaactgacttagcagatctaagaaagctgaaacctatgcaggcagtatagaaccagaaaattcatctaatttatgctatggatccccacaaagctcaggaattggcaatgtgctgtgcctcttaaaaaaaggtacagttgaagcAAGAGGCTCTGGCCTTGAGGTGTTCCATCCCAAAACAGGGAAAGAGCTGAGTTACGTGAAAGGTATCACTTAAAGGCTGAGGCCTCATTCTCCTCTCTACTGtgacagactcaggcttttaccccaccagtcggaaagattccactctggggaaaatgagcagccccggagagaagacccagagatactcatagctagggcttaccctgagcaaatagcccagctaTTATAG
>gene=chr20_2013172-2014172; species=bosTau
G-ACCCTCCTAAATTCCCACTACAAT--AAGAGGTAAAAGATGTGGcccacagggtggggagaatgaggatgaagatgacagcaataacactt---agacactctgtagc-aatgggcaaatggtgactaa--cagccagtctaagaaagttgaaccctgt--aggcctcagagaagcagaaaacccatcagatttatgctctggatctcccaaaggctcaggaattggagatgtcatgtgccttttaaaatagggaaca-TTGAAGCAAGAGACTCTGGCCTT-GGGATTTCCATCTGGAAATCAGGGAGAGGCTGAGTTAAGAGAGAGGTATAATCTGAAGGCAGAGACCTCATTATCCTCTCTTCTctgag--aatcaggcttttactccaccaggcaggaaggttctaatatgggaaaaatgagcaatccaagagaaaaggcctccaagtactcagagttgaggcttccctcaaataaacagcccagccaatcaGG
>gene=chr20_2013172-2014172; species=calJac
-----CTTCCACATTCTCACAGTAATTTAAGAGATCAAAGAGATGatccacaggataaggagaacgggagggaagacaacagccatgacaccttggtgatgctacacagcaaatggaccaatggcaactgacttggcagacctaagaaagctgaagcctatgcagacagtatagagccagaaaatccatctaactgatgctattgctccccccaaccctcaggaattggcagtgtgatgtgcctctTAAAAAAACATGCAGTTGAAGCAAGAAGCTCTGGCCTTGAGGTGTTCCATCCCAAAATAGGGAAAGGGCTGAGTTAAATGAAAGGTATCACTTAAAGGTTGAGGCCTCATTCTCCTCTCCACGGTGACAGACTCGGGCTTTCACTCCACCTGTTGGGAAGATTTCACTTGGGGGAAAATCAGCAGCCCAGAAGAGAAAAACCAGGGATACTCACAGCTGGGGCTTACTCTGAGCAAACAGCCCAGCTATTATAG
>gene=chr20_2013172-2014172; species=canFam
---cccttgcaaattcccattacagtgaaagagataaaaaaagtgagccacaagatgaagc----aaaagagaggacaacagcaatcaaacac---agaagttctgtagcaaatggacaaatggtgaccgacatagcaaagctaaaaaagctgaaacctgt--aagcagcagag-agcgggcaagccatctaatttgtgcc-tggatccccaaaaggctcaggagtgggaggtgtcatgtgcctcctaaaatagggtacaGTTGAGGCAAGAGACTCTGGCCTT-GGAATCTCAATCCAGAAGCCAGGAAAGAGCTGAGTTAAGTAAGAGGTATAATCTGAAGGCTGAGGCCCCATCCTCCTCCCTACTCTGAG--AGTCAGGCTT-TGTCCTCCTAGAC--GAAGATTCCATCGT-GGAAAAATGAGCAGCAAATGAGAAAAGGTGCACAGGTACTCACAGTT------TCCCTTATATAAATGGCCCAGCCAGACCAA
>gene=chr20_2013172-2014172; species=equCab
gcacccttccaaattcccaccacaactaaaaagatcaaagaggtgacccatagggggaagagaacaagagagaagacaacagcaatgaaacac---tgaagctatgcagcaagtggacacatggtacctgacttagcagatctaagaaagctgagacctat--agacagtggag-agcagaaaagccatctgatttatcta-tggatcccc-aaaggctcaggaattggaggtgtcatgtgcctcttaaaataggataca-CTGAAGCAAGAGACACTGGCCCT-AGGACTTCCATCCGGAAATGAGGAA-GGGCTGAGTTAAGTGAGAGGGATGATTTAAAGGCTGaggcctcgttctcctctctgctctgac--agtcaggcttctactccaccaggcaggaggattctgctctgagaaaaatgagcagcccaagagaaaaggc-cacaggtactcacagctgaggc-tctcccaaataaacagcccagccagtccag
>gene=chr20_2013172-2014172; species=gorGor
gtgcccctccacactctcactataatttaagagatcaaagagatgacccacaggataaggagaaggacagagaagacaacagcaatgaaaccttagtgatgctatgcagcaaatggaccaatggaaactgacttagcagatctaagaaagctgaaacctatgcaggcagtatagaaccagaaaattcatctaatttatgctatggatccccacaaagctcaggaattggcagtgtgctgtgcctctTAAAAAAAGCTACAGTGGAAGCAAGAGGCTCCGGCCTTGAGGTGTTCCATCCCAAAACGGGGAAAGAGCTGAGTTACGTGAAAGGTATCACTTAAAGGCTGAGGcctcattctcctctctactgtgacagactcaggcttttaccccaccagtcggaaagattccactctggggaaaatgagcagccccggagagaagacccagagatactcatagctagggcttaccctgagcaaatagcccaactaTTATAG
>gene=chr20_2013172-2014172; species=panTro
gtgcccctccacactctcactataatttaagagatcaaagagatgacccacaggataaggagaaggacagagaagacaacagcaatgaaacctcagtgatgctatgcagcaaatggaccaatggaaactgacttagcagatctaagaaagctgaaacctatgcaggcagtatagaaccagaaaattcatctaatttatgctatggatccccacaaagctcaggaattggcagtgtgctgtgcctcttaaaaaaaggtacggttgaagcaagaggctCCGGCCTTGAGGTGTTCCATCCCAAAACAGGGAAAGAGCTGAGTTACGTGAAAGGTATCACTTAAAGGCTGAGGCCTCATTCTCCTCTCTACTGtgacagactcaggcttttaccccaccagtcggaaagattccactctggggaaaatgagcagccccagagagaagacccagagatactcatagctagggcttaccctgagcaaatagcccagctaCTATAG
>gene=chr20_2013172-2014172; species=papHam
gtgcccctccacactctcactataatttcagagatcaaagagatgacccacaggataaggagaagaggagagaagacaacagcaaagaaaccttagtgatgctatgcagcaaatggaccaatggaaactgac--agcagatctaagaaagctgaaacctatgcaggcagtatagaaccagaaaatgcatctaatttatgctatggatccccacaaagctgaggaactggcagtgtgatgtgcctcttaaaaaaaggtacagttgaagcAAGAGGTTCCGGCCTTGAGGTGTTCCATCCCAAAACGGGGAAAGGGCTGAGTTATGCGAAAGGTATCACTTAAAGGCTGAGGCCTCATTCTCCTCTCTACTGTGACAGACTCGGGCTTTCACTCCACCAGttggaaagattccactctggggaaaatgagcagttcagaggagaagacccagagatactcacagctggggcttaccccgagcaaacagcccagctattacag
>gene=chr20_2013172-2014172; species=ponAbe
GTGCCCCTCCACACTCTCACTATAATTTAAGAGATCAAAGAGATGacccacaggataaggagaaggagagagaagacaacagcaatgaaaccttagtgatgctatgcagtaaatggaccaatggaaactgacttagcagatctaagaaagctgaaacctatgcaggcagtatagaaccagaaaattcatctaatttatgctatggatccccacaaagctcaggaattggcACTGTGATGTGTCTCTTAAAAAAAGGTACAGTTGAAGCAAGAGGCTGTGGCCTTGAGGTGTTCCATCCCAAAATGGGGAAAAGGCTGAGTTATGTGAAAGTTATCACTTAAAGGCTGAGGCCTCATTCTCCTCTCTACTGtgacagac-caggcttttaccccaccagtcggaaagattccactctggggaaaatgagcagccctggagagaagacccagagatactcacagcttgggcttaccctgagcaaacagcccagctaTTATAG
>gene=chr20_2013172-2014172; species=rheMac
GTGCCCCTCCACACTCTCACTATAATTTCAGAGATCAAAGAGATGacccacaggataaggagaagaggagagaagacaacagcaaagaaaccttagtgatgctatgcagcaaatggaccaatggaaactgac--agcagatctaagaaagctgaaacctatgcaggcagtatagaaccagaaaatgcatctaatttatgctatggatccccacaaagctgaggaactggcagtgtgatgtgcctcttaaaaaaaggtacagatgaagcAAGAGGTTCTGGCCTTGAGGTGTTCCATCCCAAAACGGGGAAAGGGCTGAGTTATGCAAAAGGTATCACTTAAAGGCTGAGGCCTCATTCTCCTCTCTACTGTGACAGACTCGGGCTTTTACTCCACCAGttggaaagattccactctggggaaaatgagcagttcaggagagaagacccagagatactcacagctggggcttaccctgagcaaacagcccagctattacag
>gene=chr20_2039402-2040402; species=hg19
atagtgtctttatgacttagaagtcatgaagtatcatgtatgacacattttatctgccaaggcaatcacaaagccctccccagtttcaaggggagggaaaacatatttacctcgtgatggggagtggcaatgtttagaaaagcacgtaagaccagaaatattgctgtggtcattttttaaattgtgatcttccacaGACCCATATATTCAGTGTGTATATACATAAATCTGAAATATTATATAACAAAGAGTTAGCTATGGTCATTTCTGGGGCTGTCTTTTATTTTCTATAATGTTTATTGTTGTACAGGTGTAACAAGCACTGTGGCAACATTACTTTTCAAAGACTTGATGTCTATTCTCAAAGGTTCACACTGAAGGTAAGTATCCTGAGCAttaccttttccttctcctgtatccatatgtgcctctctctgccctgctctatgttccaggagactgaactttatgcagtctatcacccaagcaccatcaccctc
>gene=chr20_2039402-2040402; species=bosTau
atttcgcctttatgactttgaagccatgcagcatcatttctgcctcatcccatctgtcaagtccatcacaaggccctccccaggctcaaagagagagcatacacattgacttcgtgatggggagtgccagtatcagaaagaccacacaagatcagaaatattgctgtggtaatttttggacatacaatcttccacaGACCCACATATTCAGTGtgcatgTACGTAAGTCTGAAATGGTATATAACAAATAAGTAGCTATTGTTAGTTCT------GCCTTTTATTTTCTATGACGTTCATTTTTGTACAGGTGTATGAAAAACTATGGCAACATTATTTTTC----------TGTCCTTTCTCAAAAGCTTATGCTGAAGATGAGTATACTAATCAGTACctgtttcttctcctatatccattcctgcctcttgctgctttattttgtgccccaggaggctgatctctaca-accatatcacttggactcttttgccttc
>gene=chr20_2039402-2040402; species=calJac
atattgtttttatgacttagaaatcataaagcatcatgtataacacattttatctgccaaggccatcacaaagccctccctggtttcaaagggatcgaaaacaaacttacctcttgatggggaatggtaatatctagaaaagcatatgagattagaaatactgctgtggtcattttttgaattgcgatcttccataGACCCATACATTCAGTGTGtatatatataaatctgaaatattatataacaaataattaGCTATGGTCATATCTGGGGTGGTCTTTTATTTT-TATGATGTTTATTGTTGAACAAGTGTATAAAGCACTGTGGCAACATTACCTTTCAAAGACTTGGGGTCTATTCTCAAAAGCTCACACTAAAGGTGAGTATCCTAAGCATTACATGTTCCTTCTCCTGTACCCGTAtctgcctctctctgccctactctgtgttccaagagactgaatgttatagagtctatcacccaagctccatcaccccc
>gene=chr20_2039402-2040402; species=canFam
atcttgtcttcataatttagaagtcatgcagcatcacttctgccacattctacctgtcaaggcaatcacagagccctctcccaattccatgggaggggaaatagactcgcctagtgatgaggagtggccatgtctggaagagcagatgagaccagaaatactgatgtggttgttttgggaaacacaatcttccacaGACCCACATATTCAGCGTGCCTGCATATAAACCTGAAATATTATCTAACAAACAGTTAGCTATGGTTA-TTCTGGAGCTCTTTTCGATTTTCTATGATGTTTATTTTTGTACAGGTGTATAAAACACTATGGCAACG-TATTTTTCAAATAC---GTGTCCAATCTCAAAAGCTCATGCTGAAGATGAGTATACTCACCATTAGctatttcttctcccagatccatttctgcctcatgctgctctactttgaggcctgagaggatgatctctatagatggtatcacc-ggactccttcaccctc
>gene=chr20_2039402-2040402; species=equCab
gtaatgcctttatgactgggaagtcacgcagcatcacttctgtcacgttctgtctgtcaaggccatcacaaagccct-tcccagtttccggggaggggaaatacgttcacctcatgatggcgagtgaaaacgtcagggagatcatggaagaccagtaattttgctggggtcattttcagaaatacaatcttccacaGGCCCACATATTCAATGTGCATGTATATAAATCTGAAATATTATATAACAAA----TAGCTATGGCTATTTTCGGGGCCTTAATCAATTTTCTATGATGTTTATTTTTGTACAGGTGTGTAAAACACTATGGCAACATTCTTTTTCAAGGACTTAGTGTCCATTCTCAAAAGTTTATGTTGAAGGTAAGTCTG-TGACCattgtctatttcttctcctatatccatttctgtctcttgcttccctactttgcgctccagaagactgatctctacaaactgtatcagcaagactcctttgccctc
>gene=chr20_2039402-2040402; species=gorGor
--------------------------------------------------------------------------------------------------------------------------------------------------------------------------------------------------------------------------------------------------------------------------------------------------------------------------------------------------------------------------------------------------------------------------------------------------------------------------------------------------------------------
>gene=chr20_2039402-2040402; species=panTro
atagtgtctttatgacttagaagtcatgaagtatcatgtatgacacattttatctgccaaggcaatcacaaagccctccccagtttcaaggggagggaaaacatatttacctcgtgatgaggagtggcaatgtttagaaaagcacgtaagaccagaaatattgctgtggtcattttttaagttgtgatcttccacaGACCCATATATTCAGTGTGTATATATATAAATCTGAAATATTATATAACAAAGAGTTAGCTATGGTCATTTCTGGGGCTGTCTTTTATTTTCTATAATGTTTATTGTTGTACAGGTGTAATAAGCACTGTGGCAACATTACTTTTCAAAGACTTGATGTCTATTCTCAAAGGTTCACACTGAAGGTAAGTATCCTGAGCATTACCTtttccttctcctgtatccatatgtgcccctctctgccctgctctatgttccaggagactgaattttatacagtctatcacccaagctccatcaccctc
>gene=chr20_2039402-2040402; species=papHam
atagtgtctttatgacttggaagtcatgaagtatcatgtgtgacacattttatctgccaaggcaatcacaaagccctccccagtttcaaggggagggaaaacatacttatctcgtgatggggaatggcaatgtctagaaaagcacatgagaccagaaatattgctgtggtcattttttgaattgtgatcttccacaGACCCACATATTCAGTGTGTATATATATAAATCTGAAATATTACATAACAGATAGTTAGCTATGGTCATTTCTGGAGCTGTCTTTTATTTTCTATAGTGTTTATTGTTGTACAGGTGTAAAAAGCACTGTGGCAACATTACTTTTCAAAGACTTGGTGTCTATCCTCAAAAGCTCACACTGAAGGTAAGTACCCTAAGCATTACCCGTTCCTTCTCCTGTATCCATATCTGC--CTCTCTGCCTTGCTGTCTGTTCCAGGAGACAGAACTTTATACAATCTATCACCCAAGCTCCATCACCCTC
>gene=chr20_2039402-2040402; species=ponAbe
atagtgtctttatgacttagaagtcacgaaatatcatgtatgacacattttatctgccaaggcagtcacaaagccctccccagtttcaaggggagggaaaacatacttaccttgtgatggggagtggcaatgtctagaaaagcacgtgagaccagaaatattgctgtggtcattttttaaattgtgatcttccacaGACCCATATATTCAGTGTGTATATATATAAATCTGAAATATTATATAACAAAGAGTTAGCTATGGTCATTTCTGGGGCTGTCTTTTATTTTCTATAATGTTTACTGTTGTACAGGTGTAATAAGCCCTGTGGCAACATTACTTTTCAAAGACTTGATGTCTATTCTCAAAGGTTCACACTGAAGGTAAGTATCCTGAGCATTACCTTTTCCTTCTCCTGTATCCATACGTGcctctctctgccctgctgtatgttccaggagactgaactttatacagtctatcacccaagctccatcaccctc
>gene=chr20_2039402-2040402; species=rheMac
atagtgtctttatgacttggaagtcatgaagtatcatgtgtgacacattttatctgccaaggcaatcacaaagccctccccagtttcaaggggagggaaaacatacttatctcgtgatggggaatggcaatgtctagaaaagcacatgagaccagaaatattgctgtggtcattttttgaattgtgatcttccacaGACCCATATATTCAGTGTGTATATATATAAATCTGAAATATTACATAACAGATAGTTAGCTATGGTCATTTCTGGAGCTGTCTTTTATTTTCTATAGTGTTTATTGTTGTACAGGTGTAAAAAGCACTGTGGCAACATTACTTTTCAAAGACTTGGTGTCTATCCTCAAAAGCTCACACTGAAGGTAAGTACCCTAAGCATTACCCGTTCCTTCTCCTGTatccatatctgcctctctctgccttgctgtctgttccaggagacagaactttatacaatctatcacccgagctccatcaccctc
>gene=chr20_2101263-2102263; species=hg19
GAGTCTGACCTCCCTTTCCCCTGCCAAGTTTTGTAGATGGACAAGCTAATTTCatttattcattcaacatgttctttggaaactctttccaagtaccattttagacacagataatacatcggtgaacaaaacagacaagtttttgcagtatggagcttaacattcgttctgttgggaagacagtacccataggtaatgtacaagaaagtgctcggtgctgggtgcggtgagagggtaggatgggaagagtagagcagggtaggggagatctgaagcttgggtggtggggaggggtggggatgtacttttaaatggaagatatcagagtgggtctcccagagacggtgacctttgagcgaatgttagaaggagtcgagggagtgagtcccaaggatttctggggaaagagcatctcagacagaagtaatggccactgtgaaggtcctgaaagttggccagagtgagcaaggagtgtataggaagagatagataactaggag
>gene=chr20_2101263-2102263; species=bosTau
GAGTCAAACTCCCCTTTCTGCCAACAAACTTTATAGATGGAGAAACTAGTTCTGTATattcattcaacatatttatgagaaacttttgccagggactatttcagacccaaaagatacatttgtgaacaaagccaacaaattcttgcaatgtagaacttat-----a-tttcctggagagaccataactgttagctatgggttagc-agggcagggtcgtggaggtg-----------------------tagaccaggataagtgaaattagaatgcagagaggtgag---ggatgggggtgtacttccaagtggaagagatcggggtaggtctccttaggacggtgacttttgatcaaaggttagaaggagttgagggagtaaggcactaggatttctggaggaagaaaatct----caaaagcaataaccattataacag-catgaaggctagacagagtgatcgaggtgagtataggactggagagagaattcggag
>gene=chr20_2101263-2102263; species=calJac
GAGTCTGACCTCCCTTTCCCCTGCCAAGTTTTGTAGATGGGCAAGCTAATTTCatttatttgttgaacatgttctttggaaactatttccaagtaccattttagacatggataatacatcagtgaacaaaacagacacatttttgcagtgtggcgcttaac----gttctattgggaagacagtaaccataggtaatgtacaagaaagtacccggtgctgggtgcgggaagagggcagggtgggaagagtagagcagggtaggggagatctgaaggttaggaggcagggaggggtggggttgcacttttaaatggcagaggtcagagtgggtct--------------cctttgagcaaatgtaaggaggagttgagggagagagtcccaaggatttctggggaaagagcatctcaggctgaggtattggccac--tgaaggtcctggaagttggctagagtgaacaaggggtgtataggaagagaaagataaccaggag
>gene=chr20_2101263-2102263; species=canFam
GTCTCAGACTCCCCTGCCCCCCACTAAACTTTAT----AGAGAGGCTAATtccacgt----atttagcatatttatgacagacttttgccagtgattattttagtaacagaagat--gttagtggataaaatagacaaattcttgcagtgtcgcacttac-----attctggtggggaaat-ataaatacaaggagtatgttcgagaatgctaagtatggggggtg-----------------------taccacaggataagagagatcagaatgctgggaggtgga---gggtggaggtgtacttttaaat-caagagatcagggtgggtct-cttgagacagcaacatttgagtaaaggtt---aggagttgaggaagggagtcaggaggatttctggaaaaaaagcttcccagacagaaggaacagccagtataaaga-cttgaaggctggataga-tacccgaggggaatgtagaaaaagaaaggtaactgggag
>gene=chr20_2101263-2102263; species=equCab
GGGTCAAACTTCCCTCCCTCCCACTGAGTTGCATAGATGCAGAAGCAAATTCTATATattcattcagtatgttgataggaaact-ttgccagggactatttcaggcacagaagatacattcgtgaataaaacatacaagttcttgcagtgtggagcttac-----gttctgttggagagaccataaacagaagcaatgtgttaga-agcgct-----ctgggaatg-----------------------tagagcaggataagggagatcagaaggctgggaggtggg---g----------------------gaagagatcagggtggatctccttgacacagtgacatttgagcaaag------aggagtggagggggtaagtcataaggatct----ggagaaagcgtcccagacagaggggacagccagtataaagg-cttgaaggcgggatagagtgagtgagaagattgcagggctggaagagtaattgacag
>gene=chr20_2101263-2102263; species=gorGor
GAGTCTGACCTCCCTTTCCCCTGCCAAGTTTTGTAGATGGACAAGCTAATTTCatttattcattcaacatgttctttggaaactctttctaagtaccattttagacacagat-atacatcagtgaacaaaacagacaagtttttgcagtatggagtttaacattcgttctgttgggaagacagtacccataggtaatgtacaagaaagtgctgggtgctgggtgtggtgagagggtaggatgggaagagtagagcagggtaggggagatctgaagcttgggtggtggggaggggtggggatgtacttttaaatggaagatatcagggtgggtctcccagagacggtgacctttgagcgaatgttagaaggagttgagggagcgagtcccaaggatttctggggaaagagcatctcagacagaagtaatggccactgtgaaggtcctgaaagttggctagagtgagcaaggagtgtataggaaaagatagataactaggag
>gene=chr20_2101263-2102263; species=panTro
GAGTCTGACCTCCCTTTCCCCTGCCAAGTTTTGTAGATGGACAAGCTAATTTCatttattcattcaacatgttctttggaaactctttccaagtaccattttagacacagataatacatcagtgaacaaaacagacaagtttttgcagtatggagcttaacatttgttctgttgggaagacagtacccataggtaatgtacaagaaagtgctcggtgctgggtgcggtgagagggtaggatgggaagagtagagcagggtaggggagatctgaagcttgggtggtggggaggggtggggatgtacttttaaatggaagatatcagagtgggtctcccagagacggtgacctttgagcgaatgttagaaggagttgagggagtgagtcccaaggatttctggggaaagagcatctcagacagaagtaatggccactgtgaaggtcctgaaagttggccagagtgagcaaggagtgtataggaagagatagataactaggag
>gene=chr20_2101263-2102263; species=papHam
GAGTCTGACCTCCCTTTCTCCTGCCAAGTTTTGTAGATAGACAAGCTAATTTCatttattcgttcaacatgttctttggaaactatttccaagtaccattttagaca------------cggtgaacgaa----acaaatttttgcagtgcggagcttaacattcattctattgggaagacgatacccataggtaatgtacaagaaagtgctccgtgctgggtgcagtgagagggtagggtgagaagagtagagcagggtaggggagatatgaagcttgggtggcagggaagggtggggttgtacttttaaatggaagatatcagagtgggtctcccagagacagtgacctttgagcgaatgttggaaggagttgagggagtgagtcgcaaggatttctgaggaaagagcatctcagaccgaggtaatggccactgtgaaggtcctgaaagttggctagagtgagcaaggagtgtataggaagagataaataac-aggaa
>gene=chr20_2101263-2102263; species=ponAbe
GAGTCCGACCTCCCTTTCCCCTGCCAAGTTTTGTAGATGGACAAGCTAATTTCatttattcattcaacatgttctttggaaactctttccaagtaccattttagacacagataatacatcagtgaacaaaacagacaagtttttgcagtgtagagcttaacgttcgttctgttgggaagacagtacccataggtaatatacaagaaagtgctcggtgctgggtgcggtgagagggtagggtgggaagagtagagcagggtaggggagatctgaagcttgggcagtggggaggggtggggttgtacttttaaatggaagatatcagagtgggtctcccagagatggtgacctttgagcgaatgttagaaggagtcgagggattgaatcccaaggatttctggggaaagagcatctcagacagaggtaatggccactgtgaaggtcctgaaagttggctagagtgagcaaggagtgtataggaagagatagataactaggag
>gene=chr20_2101263-2102263; species=rheMac
GAGTCTGACCTCCCTTTCTCCTGCCAAGTTTTGTAGATAGACAAGCTAATTTCatttattcgttcaacatgttctttggaagctatttccaagtaccattttagaca------------cggtgaacgaa----acaaatttttgcagtgcggagcttaacattgattctattgggaagacagtacccataggtaatgtacaagaaagtgctccgtgctgggtgcggtgagagggtagggtgagaagagtagagcagagtaggggagatatgaagcttgggtggcagggaagggtggggttgtacttttaaatggaagatatcagagtgggtctcccagagacagtgacctttgagcgaatgttggaaggagttgagggagtgagtcgcaaggatttctgaggaaagagcatctcagaccgaggtaatggccactgtgaaggtcctgaaagttggctagagtgagcaaggagtgtataggaagagataaataac-aggaa
>gene=chr20_2231153-2232153; species=hg19
GGCAGGTACTGTAGCTCATTTATGCTCTACTCTGTGCAATGCCTAGCTGAGCACCTTCAAGGTCCAGCTAATGTTCACTGAGTTTTATTGAAATGGATGGGCTTCGCAGACCGATTGTGTTAATCGGAGAGAGGAGGTTAGAGTCTAGTGAACACTGAGAAGTTGCCTCAAAAAACATCTCTTTCACCTGCTGAGTCTGTGGATGATATTTTAAAAAATTAAGAAAAAACATCTCTTCTATGTCCCCTTTAATTTCACAGCCTGGAAGCTGTTTATAAAATTGATGACAAAAAAAGAATAGGCTCTTTATCTTCTAGATGTTCTCATTGGGTTTCACGTGTTTTTGTTGCCCTTTCATAGCTTCTCTCATCTCGAGTTATATCCCTTTCTGGTAGTGGGACGTTCTAGTGTTGCTGCAAAGTGTATGCTTTGACCAATGTAGTTTTTTGCTTTATCCTACTTGATATAAAAAATATTTGTGATTTGCAgctggatgcagt
>gene=chr20_2231153-2232153; species=bosTau
--------------------------------------------------------------------------------------------------------------------------------------------------------------------------------------------------------------------------------------------------------------------------------------------------------------------------------------------------------------------------------------------------------------------------------------------------------------------------------------------------------------------
>gene=chr20_2231153-2232153; species=calJac
GGTAGGTACTATAGCTTCTTTACGCCCTAGTCTGTGCAATGCCTCACTGAGCACCTTCCAGGTCCAGCTACTGTTCACTGAATTATATCGAAGTGGATGGGGTTCGCAGACGCACTGAGTTAACTGGAGAGAGGAGGTTAGAGTCTAGTGAACACTGAGAAGTTGCCTCAAGAAACATCTCTTTCATCTGCTGAGTCTGAGGATGATATTTTTAAAAATTAAGAAAAAACATCTCTTCTATGTCCTTTTTAATTTCAGAGCCTAGAAGCTGTTTATAAAATTGATGA--AAAAAAAATTCGGTTCATTATCTTCT-GTTGTTCTAGCTGGGTTCCATGTGCTTTTGCTGCCTTTTCATAGCTTCTCACATCTCCAGTTACATTCCTTTCT-----------GTTCTAGTGTAGCTGCAAAGTATATGCTTTGACCAACATGGTTTTTCGCTTTATTCTACTTGAGGTAAAA---ATTTGTGATTTGCggctgggtgcggt
>gene=chr20_2231153-2232153; species=canFam
GGCAAGGACAGTAACTCAGTCATGTCCTGTCCTGTGCAGTGCTCAGCTGAGTGCTTCAGAGGCCCAGCTAATGTTCACTGGATTATATTGAACTGCATGGGGCTCACAAGT-----GTGTTAATTG--CAGAGAAGGTTAGAGTCTAGCAAGCACCAAGGCATTGCCTT------------------------------------------------------GAAAAAGATCTCTTTCACTTCCTCCTTAACTTCACAGCCTGGAAGCTGTTCATAAAATTGATGAAGAAAAAAATGCAGGCTTGTTATCTTCTAATTAT-----AAGTATTTCTTATGTTTTTGTTCCTCCTAATAAGCTTCTCTAGCCTTGAGTTATGTCCCCTCACTGTAGCTGGAAATTCCCATCTTGCTCTAAAATGTGTGC-TTGACAAATGTAGTTTTTTGCTTTATCCTACTTGATGTCAAAAATATTTGTGATTTTC-------------
>gene=chr20_2231153-2232153; species=equCab
GGCAGGGACCTTAGCCCATTCG-----CCTCCTGGGCAGTACTTAGCTGAGCACCTTACAGGCCCAGCTAATGTTCACCGGCTTACA-GGAACTGGGTGGGGTTC-----------GTGTTAACTGGCAAGGAGGGGCTGGCGTCTAGCCAGTGCTGAGAAGTTGCCTT------------------------------------------------------GAAAAACATCTCTT-TACTTCCTCCTTCATTTCACAGCCTGGAAGCTGTCCAT-AAACTGATAAAGAGGCAAATGCAGACTCGCTATCTTCTAAG-----------TGTCTCGTGTGTTTTTCTTGCCTCCAATAAATTTCTCTGGTTGTGAGTTAGATCCGCTCCCCATAGCTGGAGATTCTAGTCTTGCTGTGAAATGGATGCTTTGACTAATGTAGTTTTTTGCTGTA----------------------------------------------
>gene=chr20_2231153-2232153; species=gorGor
GGCAGGTACTGTAGCTCATTTATGCTCTACTCTGTGCAATGCCTAGCTGAGCACCTTCAAGGTCCAGCTAATGTTCACTGAGTTTTATTTAAATGGATGGGCTTCGCAGACCGATTGTGTTAATCGGAGAGAGGAGGTTAGAGTCTAGTGAACACGGAGAAGTTGCCTCAAAAAACATCTCTTTCACCTGCTGAGTCTGCGGATGATATTTTTAAAAATTAAGAAAAAACATCTCTTCTATGTCCTCTTTAATTTCACAGCCTGGAAGCTGTTTATAAAATTGATGACGAAAAAAGAATAGGCTGTTTATCTTCTAGATGTTCTCATTGGGTTTCATGTGTTTTTGCTGCC-TTTCATAGCTTCT-TCATCTCGAGTTATATCCCTTTCTGGTAGTGGGATGTTCTAGTGTTGCTGCAAAGTGTATGCTTTGACCAATGTAGTTTTTTGCTTTGTCCTACTTGATATAAAAAATATTTGTGATTTGCagctggatgcagt
>gene=chr20_2231153-2232153; species=panTro
GGCAGGTGCTGTAGCTCATTTATGCCCTACTCTGTGCAATGCCTAGCTGAGCACCTTCAAGGTCCAGCTAATGTTCACTGAGTTTTATTGAAATGGATGGGCTTCGCAGACCGACTGTGTTAATCGGAGAGAGGACGTTAGAGTCTAGTGAACACTGAGAAGTTGCCTCAAAAAACATCTCTTTCACCTGCTGAGTCTGTGGATGATATTTTAAAAAATTAAGAAAAAACATCTCTTCTATGTCCTCTTTAATTTCACAGCCTGGAAGCTGTTTATAAAATTGATGACAAAAAAAGAATAGGCCCTTTATCTTCTAGATGCTCTCATTGGGTTCCATGTGTTTTTGTTGCCCTTTCATAGCTTCTCTCATCTCGAGTTGTATCCCTTTCTGGTAGTGGGATGTTCTAGTGTTGCTGCAAAGTGTATGCTTTGATCAATGTAGTTTTTTGCTTTATCCTACTTGATATAAAAAATATTTGTGATTTGCagctggatgcagt
>gene=chr20_2231153-2232153; species=papHam
GGCAGGTACTGTAGCTCATTTATGCCCTACTCTGTGCAATGCCTAGCCGAGCACCTTCAAGGTCCAGCTAATGTTCACTGAATTTTATTGAAATGGATGGGCTTCGCAGACCCATTGTGTTAATTGGAGAGAGGAGGTTAGAGTCTAGTGAACACTGAGAAGTTGCCTCAAAAAACATCTCTTTCACCTGCTGAGTCTGTGGATGATATTTTTAAAAATTAAGAAAAAACATCTCTTCTATGTCTTATTTAATTTCACAGCCTGGAAGCCGTTTATAAAATTGATGAGGAAAAAAAAATAGGCTCATTATCTTCTAGTCGTTCTCGTTGGGTTTCATGTGTTTTTGTTGCCCTTTCATAGCGTCTCTCATCTCGAGTTATATCCCTTTCTGGTAGTGGGATGTTCTAGTGTTGCTGCAAAGTGTATGCTTTGACCAATGTAGTGTTTTGCTTTATTCTACTTGATATAAAAAATATTTGTGATTTGCAgctgggtgcagt
>gene=chr20_2231153-2232153; species=ponAbe
GGCAGGTACTGTAGCTCATTTATGCCCTACTCTGTGCAATGCCTAGCTGAGCACCTTCAAGGTCCAGCTAATGTTCACTGAATTTTATTGAAATGGATGGGCTTCACAGACCGATTGTATTAATTGGAGAGAGGAGGTTAGAGTCTAGTGAACACTGAGAAGTTGCCTCAAAAAACATCTCTTTCCCCTGCTGAGTCTGTGGATGATATTTTACAAAATTAAGAAAAAACATCTCTTCTATGTCCTCTTTAATTTCACAGCCTGGAAGCTGTTTATAAAATTGATGACAAAAAAAGAATAGGCTCTTTATCTTCTAGAAGTTCTCATTGGGTTTCATGTGTTTTTGCTGCCCTTTCATAGCTTCTCTCATCTTGAGTTATATCCCTTTCTAGTAGTGGGATGTTCTGGTGTTGCTGCAAAGTGTATGCTCTGACCAATGTAGTTTTTTGCTTTATCCTACTTGATACAAAAAATATTTGTGATTTGCagctgggtgcagt
>gene=chr20_2231153-2232153; species=rheMac
GGCAGGTACTATAGCTCATTTATGCCCTACTCTGTGCAATGCCTAGCTGAGCACCTTCAAGGTCCAGCTAATGTTCACTGAATTTTATTGAAATGGATGGGCTTCGCAGACCCATTGTGTTAATTGGAGAGAGGAGGTTAGAGTCTAGTGAACACTGAGAAGTTGCCTCAAAAAACATCTCTTTCACCTGCTGAGTCTGTGGATGATATTTTTAAAAATTAAGAAAAAACATCTCTTCTATGTCTTATTTAATTTCACAGCCTGGAAGCCGTTTATAAAATTGATGAGGAAAAAA-AATAGGCTCATTATCTTCTAGTCATTCTCGTTGGGTTTCATGTGTTTTTGTTGCCCTTTCATAGCGTCTCTCATCTCGAGTTATATCCTTTTCTGGTAGTGGGATGTTCTAGTGTTGCTGCAAAGTGTATGCTTTGACCAATGTAGTGTTTTGCTTTATTCTACTTGATATAAAAAATATTTGTGATTTGCAgctgggtgcagt
>gene=chr20_2278429-2279429; species=hg19
ctaagggagaagagctgtgccaggtgcagtgggaaatatggaggtgaatgagatgtggttctgtcctcggtagcttttagtctgatattttttggtaccaccggttttttaggtgagcagcatgcaaggcagactgttattaagctgcatgacaaatacaaaacaagtgctacggggaccaacaagagaaggagattagtcttgtctggaatttgggatagggaagactctgaaaaatggtcacagacaatgagttggacttggtctggagaggttttgcagggcagagggaacagGAAAATAAATGTCAGTGTGAGCAGGTGTGACCCAGGGGACTATCGGGATGACAGGTGTGCTGCTTTGAGAGGACTCTGTGTCCAGCTCCTAATTTAAGGTTCTTGTTGCAATCAGAAGGGGTTCCATTATTCCACCCCTTGGTGGAGAAGGCAGCCTGGGCTGTGGCTGGAAATGAAGGTAGTGGAGGAAGGCCTGGCAGTGAT
>gene=chr20_2278429-2279429; species=bosTau
CTCAGGGAA-GGAGCCACG--ATGCGCAGCGAAGCATA--GAGAT-CGAGAG-GGCAGCTCTTCCCATGGTGGTTCACAG-------------------------------------------------TGGACTGTCATTAGGTTGCGTTATACAAC--------------------CTAAGCGGAGGAAGGGATTAACCCTGGTGGCGGTTTAGGGTAGGGGAGACCCTAGGCCCTGGT-GTGGACGATGAGCTGGACTTGGTCAGAAGTAGTTTTG------GGAGGGAAAAGGAAAAGAAACATGGGTGTCGGTGCGTGTGACCC-GGGGACTAGCGGGGCTGCA-GCGTGCTGGTGCGAGAGGGCTGTTT--CTGGCTCCCAGGTTAAGGTTCTTGTTGGGATCTGTGGGG-TGTGATTATTCTGCCTCCCAGTGGAGACGGCAG-CCTGGGTTGGG---TGGATGAC-ATGGTGGAGGAAGGCCTGGCAGCCTT
>gene=chr20_2278429-2279429; species=calJac
CTACGGGAGAAGAGCtgtgcca-gcacagtgggaaatatggaggtcaatgagatgtggttctgccctcggtagcttttagtctgatatttcttggtaaaaccagttttgtaggtaagtagcatgcaaggcagacagttaggaagcaccatgacaaatacaagccaagtgctacagggagcaa-aagagaaggaggttaatcccatctggaatttgggatagggaaga--ctgagaaagggtcacggacgatgagttggacttggtctggagtggttttgcagggtagtgggaacagGAAAATAAATGTCCGTGTGAGCAGGTGTGACCCAGGGGACTATAAGGATCACATGTGTACTGCTTTGAGAAGAA-CTGTGTCCAGCTCCTAGTTC----------TTGGAATCAGAAGGGGTTCCATTATTCTGCCCCTTGGTGGAGAAGGCAGCCTGGGCAGTGGCTAGGAATGAAGGTAGTGGAGGAAGGCCTGGCAGTGAT
>gene=chr20_2278429-2279429; species=canFam
CCTAGGGAATAGAGCCATGGCGGGTGCGGGTGGGGACA--CAGATACATGAGCTGTAGATATGCCCTCAGTAGCTCACGGCCTGACACTGCTTGGAAACACCAG-TTCCTAGGCAAGTGACCCACAAGGTGGACGGTCATGAGATTGCTTAGCAAATCCAAACCCAGCGCTGTGGGGTCCAAGAGGAGGAGGGGATTAAGTGCAGCCAGGATTTAGGATAGGGGAGGCCCCGGGGAGTGGTCACAGACGATGAGTTAGGCATGGTCAGG---AGCCTCG------ACAGGAAACAGGAAAATAAATGGGGATGTCGACAGGTATAACCCAGGGGACAAGCAGGGTCCCATGTGTGCTGGTTTGAAAGGACTCTGTGTCCCGCTCC-------AGGTTCTAACCGGAATCAGCAGGGACCTGGTTATTCC-TCTCCTACTGGAGGGAGCAG-CCCGGGTGGTGGTGGGGATGACGATGGCAGAGGAAGGCCTGGCAATGCT
>gene=chr20_2278429-2279429; species=equCab
CGTAGGGAAAGGAGTCACGGTaggtgca---aggggaa--cagatggatgagatgcagctctgtcctcagtagctcacagcctgatagtgcttggtgacatcag-ttcagaggcaagtggcctgcaaggtggactgtcactcagctgcatc-cagttacagaccaagtgttctgggtgcaa----gagaaggagattcatc-cgggccagggctgagataaagaagaccctgggaagtggtcatggacgatgagtcagtcttggtcaggagtagttttg------agagggaacagGAAAATAAATGGAGGTGTTGGCAGCTGTGACCCAGGGGACCAGCAGAGTCCCACA---------TTGAGAGGACTCTGTGTCCAGCTCTTAATTTAAGGTTCTTGTTAGAGTCGGTGGGGGTTCAGTTCTTCCGTCTCCTGGTGGAGAGGGCAG-GTGGGCTGTGGGTGGGGATGATGGTGG----GGAAGCCCTGGCAGTGTT
>gene=chr20_2278429-2279429; species=gorGor
CTAAGGGAGAAGAGCtgtgccaggtgcagtgggaaatacggaggtgaatgagatgtggttctgtcctcggtagcttttagtctgatattttttggtaacaccggttttttaggtaagtagcatgcaaggcagactgttattaagctgcatgacaaacacaaaacaagtgctacggggaccaacaagagaaggagattagtcttgtctggaatttgggatagggaagactctgaaaaatggtcacggacagtgagttggacttggtctggagaggttttgcagggcagagggaacaTGAAAATAAATGTCAGTGTGAGCAAGTGTGACCCAGGGGACTATCAGGATGACATGTGTGCTGCTTTGAGAGGACTCTGTGTCCAGCTCCTAATTTAAGGTTCTTGTTGCAATCAGAAGGGGTTCCATTATTCCACCCCTTGGTGGAGAAGGCAGCCTGGGCTGTGGCTGGAAATGAAGGTAGTGGAGGAAGGCCTGGCAGTGAT
>gene=chr20_2278429-2279429; species=panTro
CTAAGGGAGAAGAGCTGTGCCAGGTGCAGTGGGAAATACGGAGGTGAATGAGATGTGGTTCTGTCCTCGGTAGCTTTTAGTCTGATATTTTTTGGTACCACCGGTTTTTTAGGTAAGTAGCATGCAAGGCAGACTGTTATTAAGCTGCATGACAAATACAAAACAAGTGCTACGGGGACCAACAAGAGAAGGAGATTAGTCTTGTCTGGAATTTGGGATAGGGAAGACTCTGAAAAATGGTCACGGACAATGAGTTGGACTTGGTCTGGGGAGGTTTTGCAGGGCAGAGGGAACAGGAAAATAAATGTCAGTGTGAGCAGGTGTGACCCAGGGGACTATCAGGATGACAGATGTGCTGCTTTGAGAGGACTCTGTGTCCAGCTCCTAATTTAAGGTTCTTGTTGCAATCAGAAGGGGTTCCATTATTCCACCCCTTGGTGGAGAAGGCAGCCTGGGCTGTGGCTGGAAATGAAGGTAGTGGAGAAAGGCCTGGCAGTGAT
>gene=chr20_2278429-2279429; species=papHam
CTAAGGGAGAAGAGCtgtgccaggagcagtgggaaatatggaggtgaatgagatgtggttctgccctccgtagcttttagtctgatatttttttgtaacaccagttttgtaggtaagtagcatgcaaggcagactgttattaagctgcatgacaaatacaaagcaagtgctacggggaccaacaagagaaagagactagtctcgtctggaatctgggatagggaagactctgagaaatggtcacggacaatgagttggacttgatctggagaggttttgcagggcagagggaacagGAAAATAAATGTCAGTGTGAGCAGGTGTAACCCAGGGGACTATCAGGATCACATGTGTGCTGCTTTGAGAGGGCTCTGTGTCCAGCTCCTAATTTAAGGTTCTTGTTGCAATCAGAAAGGATTTTATTATTCCGCCCCTTGGTGGAGAAGGCAGCCTGGGCTGCGGCTGGAAATGAAGGTAGTGGAGGGAGACCTGGCAAGGAT
>gene=chr20_2278429-2279429; species=ponAbe
ctaagggagaagagctgtgccaggtgcagtgggaaatatggaggtgaatgagatgtggttctgtcctcggtagcttttagtctgatattttttggtaacaccagttttttaggtaagtagcatgcaaggcagactgttattaagctgcatgacaaatacaaaacaagtgctacggggaccaacaagagaaggagattaatcttgtctggaatttgggatagggaagactctgaaaaatggtcacggacaatgagttggacttggtctggagaggtttggcagggcagagggaacagGAAAATCAATGTTAGTGTGAGCAGGTGTGACCCAGGGGACTATCAGGATCACATGTGTGCTGCTTTGACAGGGCTCTGTGTCCAGCTCCTAATTTAAGGTTCTTGTTGCAATCAGAAGGGGTTCCATTATTCCACCCCTTGGTAGAGAAGGCAGCCTGGGCTGTGGCTGGAAATGAAGGTAGTGGAGGAAGGCCTGGCAGTGAT
>gene=chr20_2278429-2279429; species=rheMac
ctaagggagaagagctgtgccaggagcagtgggaaatatggaggtgaatgagatgtggttctgccctccgtagcttttagtcTGATATTTTTTGGTAACACCAGTTTTGTAGGTAAGTAGCATGCAAGGCAGACTGTTATTAAGCTGCATGACAAATACAAAGTAAGTGCTACGGGGACCAACAAGAGAAAGAGACTAGTCTCGTCTGGAATCTGGGATAGGGAAGACTCTGAGAAATGGTCACGGACAATGAGTTGGACTTGATCTGGAGAGGTTTTGCAGGGCAGAGGGAACAGGAAAATAAATGTCAGTGTGAGCAGGTGTAACCCAGGGGACTATCAGGATCACATGTGTGCTGCTTTGAGAGGGCTCTGTGTCCAGCTCCTAATTTAAGGTTCTTGTTGCAATCAGAAAGGATTCTATTATTCCGCCCCTTGGTGGAGAAGGCAGCCTGGGCTGCGGCTGGAAGTGAAGGTAGTGGAGGGAGACCTGGCAGGGAT
>gene=chr20_2287286-2288286; species=hg19
TTTGTTAaatgaatgagtgagtggatgtttgaatgaatgaatTTTAGCACCCTCAGCTGGGAGTAAGCTCACCTCTTGAGTCCCCTCTCTCCAGTGGCAGGTTGGCTCACCATCCCAGGGAGCCTGCATTTTACTGGAGAGGGTACCTATGGTGACCCTCTGCCCCATCTCCAGTGCTCTTGAGTGGAAGCCCCTCCGCAGTCCTGCCCCAAcccccactctctcctgtctcacctttctctcttctccacgcagcgcccctgctccagacaagtaacatcactccttctcttgtgcctttgggcctctccttcccactgtctagaatgcaggcagctctatgggcacccggcaaaattctctctcctttcaaggcccagcattttcagtgtagcttttcctgatccctacaactgaaagtgactttttttgcctgcctgcatctctcatacacctttcctggatttatcccattccaccattcatgatcacttatgctt
>gene=chr20_2287286-2288286; species=bosTau
TTTGCTCaatgcataaatgagtggatgtgtgaatgaatgaCTTTTAGTACACTGAGCAGGTGGCACGATTACCTTCTAAG-C-CTGC--TTCAGCAGCAC-TTGGTTCATCACCCC--AGATTCTGCATCCCACTTGA------GTCGATGATGAGCCTGTGCCC-ACCCCTGGAGCTGCTTGA---GGATCCCCCCCCAGGCCTGCCCTGGGCCATGCCCT---CTGTCTCCCCTTTCTCT----TCCAGACAAGACCTCTGCTCCAGCCAAA-AATACGCCTGCTCT-TCTGGGCCTTCG-GTCTCTCTGCCTGT-TGTCTGAAAT----------------GCGCTTGACAAAATTCTCTCTTCCTTCAAGGCCTGGCATTTTCGATGAATTTTTTTCTGATTCCTATAACTGAAAGTGATTCT-------TGCCTGCATCTCCTAGACATCTTTTTTGGATTTCTCTCAT-----CATTCATTCTGACATGT---T
>gene=chr20_2287286-2288286; species=calJac
TTTGTTAaatgaatgaatgagtggatgtttgaatgaatgaatTTCAGCACCCTGAGCTGGAAGTAAGCTCAACTCTTGAG---CCCCTCTTCAATGGCAGGATGGCTCACCATCCCAGGGAGTCTACATTTCACTGGAGAGGGTACCTGTGGTGACCCTCTGCCCTATCTCCAGTGCTCTAGAGTGGGAGCCCCTCCCCAGTCCGGCCCTGGCCCCCA-----------CTCGCCTTTCTCCCTTTTCCATGTAGGGACCCCACTCTAGATAAATTACATTACTCCTTCTCTTGCACCTTTGGGCCTCTCCTTCCCACTGTCTAGAGTGCAGGCTGCTCTATGGGCACCTGACAAAATTCTCCCTCCTTTCAAGG-CCAGCATTTTCAATGTAACTTTTCCTGATCCCTACAACTGAAAGTGAGTTTTTTTCCTCGCCTGCGTCTCTCCTACGCCTTTCCTTGATTTACCCCATTCCGTCATTCACGATCACTTCTGCTC
>gene=chr20_2287286-2288286; species=canFam
CCTGTTGAGTGAATGAATGGGCAGA--TGTAAATGAATGAATTTTCATGCCCTGAGCTGGTGGCAAGATCACTTCCTGAACCCCCTCTCTCCACTCGCACTTTGGCTCACTACCCCAGACAGTCTGCATTTCACTTGATAGAGTATCTATGAGGAGCTTCTGCCC-ATTTCTCCAGCTAATTGGTGGGAGCCCGTCCCCAGGCCTGCCCTGGGCCCCACTCTCTCCCACCTCAACTTTCTCT----TGTGTGCAGAGCCTCTACACTAGCCAAACAACACATCTGCTGG-CCC-TGCCTTGG-GATTCTCTCCCTAT-CTTCTGGAATGCAGGCTATTCCCTTTGCATCCAAGAAAACTCTCTT------CAAGACCTGGCATTTTCAGTGAAGCTTTTCCTAATCCCTACAATTGAAAGTGATTCTTTT---CTGCCTGCATCTCCAGGACACCTTTTGTGGACTTACCCCattatatcattcatttccacttgcgctt
>gene=chr20_2287286-2288286; species=equCab
--------------------------------------------------------------------------------------------------------------------------------------------------------------------------------------------------------------------------------------------------------------------------------------------------------------------------------------------------------------------------------------------------------------------------------------------------------------------------------------------------TCACGGTCAC-TGtgctt
>gene=chr20_2287286-2288286; species=gorGor
TTTGTTAaatgaatgagtgagtggatgtttgaatgaatgaatTTTAGCACCCTCAGCTGGGAGTAAGCTCACCTCTTGAGTCCCCTCTCTCCAGTGGCAGGTTGGCTCACCATCCCAGGGAGCCTGCATTTTACTGGAGAGGGTACCTATGGTGACCCTCTGCCCCATCTCCAGTGCTCTTGAGTGGAAGCCCCTCCGCAGTCCTGCCCCAA-CCCCACTCTCTCCTGTCTCACCTTTCTCTCTTCTCCACGCAGCGCCCCTGCTCCAGACAAGTAACATCACTCCTTCTCTTGTGCCTTTGGGCCTCTCCTTCGCACTGTCTAGAATGCAGGCAGCTCTATGGGCACCTGACAAAATTCTCTCTCCTTTCAAGGCCCAGCATTTTCAGTGTAGCTTTTCCTGATCCCTACAACTGAAAGTGATTTTTTTTTCCTGCCTGCATCTCTCATACACCTTTCCTGGATTTACCCCATTCCACCATTCATGATCACTTATGCTT
>gene=chr20_2287286-2288286; species=panTro
TTTGTTAaatgaatgagtgagtggatgtttgaatgaatgaatTTTAGCACCCTCAGCTGGGAGTAAGCTCACCTCTTGAGTCCCCTCTCTCCAATGGCAGGTTGGCTCACCATCCCAGGGAGCCTGCATTTTACTGGAGAGGGTACCTATGGTGACCCTCTGCCCCATCTCCAGTGCTCTTGAGTGGAAGCCCCTCCGCAGTCCTGCCCCAACCCCCACTCTCTCCTGTCTCACCTTTCTCTCTTCTCCACGCAGCGCCCCTGCTCCAGACAAGTAACATCACTCCTTCTCTTGTGCCTTTGGGCCTCTCCTTCCCACTGTCTAGAATGCAGGCAGCTCTATGGGCACCTGACAAAATTCTCTCTCCTTTCAAGGCCCAGCATTTTCAGTGTAGCTTTTCCTGATCCCTACAACTGAAAGTGATTTTTTTTTCCTGCCTGCATCTCTCATACACCTTTCCTGGATTTACCCCATTCCACCATTCATGATCACTTATGCTT
>gene=chr20_2287286-2288286; species=papHam
TTTGTTAaatgaatgagtgagtggatgtttgaatgaatgaa-tTTAGCACCCTGAACTGGGAGTAAGCTCATCTCTTGAGTCCCCTCTCTCCAACGGCAGGTTGGCTCACCATCCCAGGGAGCCTGCATTTTACTGGACAGGGTACCTATGGTGACCCTCCGCCCCATCTCCAGTGCTCTTGAGTGGAAGCCCCTCCCCAGTCCTGCCCTGGCCCCCATTCGCTCCTGTCTCACCTTTCTCTCTTCTCCACGAAGGGCCCCTGCTCTATACAAATAGCATCACTCCTTCTCTTGTGCCTTTGAGCCTCTCCTCCCCACCGTCTAGAATGCAGGCTGCTCTATGGGCACCTGACAAAATTCTCTCTCCTTTCAAGGCCCAGCATTTTCAGTGTAGCTTTTCCTGAGCCCTACAACTGAAAGTGATTTTTTTTTCCTGCCTGCATCTCTCATACACCTTTCCTGGATTTACCCCATTCCATCATTCATGATCACTTATGCTT
>gene=chr20_2287286-2288286; species=ponAbe
TTTGTTAaatgaatgagtgagtggatgtttgaatgaatgaatTTTAGCACCCTGAGCTGGGAGTAAGCTCACCTCTTGAGTCCCCTCTCTCCAATGGCAGGTTGGCTCACCATCCCAGGGAGCCTGCATTTTACTGGAGAGGGTACCTATGGTGACCCTCTGCCCCATCTCCAGTGCTCTTGAGTGGAAGCCCCTCCCCAGTCCTGCCCTGGCCCCCACTCACTCCTATCTCACCTTTCTCTCTTCTCCACGCAGGGCCCCTGCTCCAGACAAATAACATCACTCCTTCTCTTGTGCTTTTGGGCCTCTCCTTCTCACTGTCTAGAATGCAGGCAGCTCTATGGGCACCTGACAAAATTCTCTGTCCTTTCAAGGACCAGCATCTTCAGTGTAGCTTTTCCTGATCCCTACAACTGAAAGTGATTTTTTTTTTCTGACTGCATCTCTCATACACCTTTCCCGGATTTACCACATTCCATCATTCATGATCCCTTATGCTT
>gene=chr20_2287286-2288286; species=rheMac
TTTGTTAaatgaatgagtgagtggatgtttgaatgaatgaa-tTTAGCACCCTGAACTGGGAGTAAGCTCATCTCTTGAGTCCCCTCTCTCCAACAGCAGGTTGGCTCACCATCCCAGGGAGCCTGCATTTTACTGGAGAGGGTACCTATGGTGACCCTCTGCCCCATCTCCAGTGCTCTTGAGTGGAAGCCCCTCCCCAGTCCTGCCCTGGCCCCTACTCGCTCCTGTCTCACCTTTCTCTCTTCTCCACGAAGGGCCCCTGCTCTAGACAAATAGCATCACTCCTTCTCTTGTGCCTTTGAGCCTCTCCTTCCCACCGTCTAGAATGCAGGCTGCTCTATGGGCCCCTGACAAAATTCTCTCTCCTTTCAAGGCCCAGCATTTTCAGTGTAGCTTTTCCTGATCCCTACAACTGAAAGTGATTTTTTTTTCCTGGCTGCATCTCTCATACACCTTTCCTGGATTTACCCCATTCCATCATTCATGATCACTTATGCTT
>gene=chr20_2384263-2385263; species=hg19
TGCTAAGCACCTCTTCTACCTTAGAAGATTTCCCATTTGTaataataatagctacatctccttgaacacttgccatataccaggcactgcattaggtatgttcacatacaataatcactactagtaacaataatgatgatagtagcaggtattattTATTGAACACCTAGGACAAACGCATGGCACAGGCCCAATTCAGACTAATAATAATAGCATCTCCTGTTTAGCATCTGCCAGGGCCTGTGCCGTGATACCAATTTATGGCCattggttcattgaagagcccctacttgttaggctacaaaaacaaaacagttgtattttttcttatagctgtttccaactatatactttaaaaatctccctttcccactgtgtaacaggttccttagcaatgttatgatctgattaacatattttcaaccatttctgcttgttaaatccatgtcaccaagtaattatgacttcaagctcaaacttgaattagaccctgtctcctc
>gene=chr20_2384263-2385263; species=bosTau
TACTA-----------------AATAGATTTCTCACATCCAATATCAATAGCTACATTTCCTTTAACATATA---TATTGCATGTACTGTGCCAGGTATTCTGACATGTAATAATAACTAATA------ATAGTGATGATAGTAACATGTATTATTTATTGAACACTTAGGATA----CATA-C-TAGGC--CCTACCAAATAATAA---TAGTAACTCCTATTTATCATCTGCCAAGGCCTAAGCCATGGTCCTAATTTAGGGTCAGTGGCTTACTGAAGATTCTGTGCTTGTTGGGGTACAAACACAAAACACATGTATTTTTTCTGGTCAGTGCCTCCAGCTATAAACTTTAAAAATCACCTTTTCCCACTAAGTAACAGGTTCCTTAATAATGCTGTGATCTGA-CTGTGCATTTTCAGCCATTTTTGCCTGTTAAAAGGATGTTGTTGGGTAATCAAGACTTCAAGTTCAAATCTGAGTCAGAGCTAGTCTCCTC
>gene=chr20_2384263-2385263; species=calJac
CGCTAAGCACCTCTTCTTCCTTGGAAGATTTCCCTGATG---taataacagctacacttccttgaatacttgccgtataccaggcattgcattacgtatattcacatacaATAATCACTGCTAGTAGTAATAATGATGATAGCGGCAGTTATTATTTATGGAACACCTAGAACAAACGCATGGCACAGGCCCGGTTCAGACT-GTAATAATAGCACCTCCCGCTGAGCATCTGCCAGGACCTGTGCCATGATACCAG-CTACGGCCACTGGTTCACTGACGAGCCCGAACTTGTTAGGCCACAACAACAGAACAGTTGTATTTTTCCTTATAGCTGCTTCCAACTATATAC-TTGGAAGTTTCCCTTTTCCACTGGGTAACAGGCTCCTTAGCAATGTTGTGATCTGATTAACAGGTTTTCAACCATTTCTGCTTGCTAAAACCATGTTACCAAGTAATTATGACTTCAAGCTCAATCTTGAATTAGACCCTGTCTCCTC
>gene=chr20_2384263-2385263; species=canFam
--------------------------------------------------------------------------------------------------------------------------------------------------------------------------------------------------------------------------------------------------------------------------------------------------------------------------------------------------------------------------------------------------------------------------------------------------------------------------------------------------------------------
>gene=chr20_2384263-2385263; species=equCab
TGCTGAG--------------GAGAAGGTTTCCC------Cataataatagctacatttccttaa-cacttaccatgtgccaggcactgtgctaggtgtgttcacagataaTAACCACTAATA------ATAGTGATGATAGTAGCA-GTATCATTTACTGAACATCTAGAATA----CATACC-TAGGCACAGTACAAAACAATAATAATGGCAGCTCTTGTTTGTCACCTGTCAGTGACTATGCCGTGGTCCTAATTGATGGTCACTGGTTTGTTGAAGAGCTTGTACTTGTTTGGGTACAAAAACAAAACAGGTGTGTTTTTTCTAGTAGCTACCTCCAGCTACAGGCTTTAAAAGTCGCCCTTCCCCGAGGAATAACTGGTCCCTTGGCAATGCCATGACCTGATCCATATGTTTTCAGCCACATCTGCTTGTTAAAACACTGTTATTGAGTCATGAGGACTTCAAGTTCAAACATGAATCAGAGCTTGTCTCCTC
>gene=chr20_2384263-2385263; species=gorGor
--------------------------------------------------------------------------------------------------------------------------------------------------------------------------------------------------------------------------------------------------------------------------------------------------------------------------------------------------------------------------------------------------------------------------------------------------------------------------------------------------------------------
>gene=chr20_2384263-2385263; species=panTro
TGCTAAGCACCTCTTCTACCTTAGAAGATTTCCCATTTGTaataataatagctacatctccttgaacacttgccatataccaggcactgcattaggtatgttcacatacaataatcactactagtaacaataatgatgatagtagcaggtattattTATTGAACACCTAGGACAAACGCATGGCACAGGCCCAATTCAGACTAATAATAATAGCATCTCCTGTTTAGCATCTGCCAGGGCCTGTGCCGTGATACCAATTTATGGCCATTGGTTCATTGAAGAGCCCCTACTTGTTAGGCTACAAAAACAAAACAGTTGTATTTTTTCTTATAGCTGCTTCCAACTATATACTTTAAAAATCTCCCTTTCCCACTGTGTAACAGGTTCCTTAGCAATGTTGTGATCTGATTAACATATTTTCAACCATTTCTGCTTGTTAAATCCATGTCACCAAGTAATTATGACTTCAAGCTCAAACTTGAATTAGACCCTGTCTCCTC
>gene=chr20_2384263-2385263; species=papHam
TGCTAAGCACTTCTTCTGCCTTAGAAGATTTCCCATATGTaataataatagctacatttccttgaacacttgccatataccaggcactgcattaggtatgttcacatacaataatcactactagt---aataatggtgatagtagcaggtattattTATTGAACACCTAGGACAAATGCATGGCACAGGCCCAATTCAGACTAATAATAATACCATCTCCTGTTTAGCATCTGCCAGGGCCTGTGCCATGATACCAATTTATGGCCactggtttattgaagagcccttacttgttaggctacaaaaacaaaacagttgtattttttcttacagctgcttccaactatacactttaaaaatctccctttcccactgtgtaacagtttccttagcaatgttatgatctgattaacatattttcaaccatttctgcttgttaaagccatgtcaccaagtaattacgacttcaagctcaaacttgaattagaccctgtctcctc
>gene=chr20_2384263-2385263; species=ponAbe
TGCTAAGCACCTCTTCTGCCTTAGAAGATTCCCCATTTGTaataataatagctacatttccttgaacacttgccatataccaggcactgcattaggtatgttcacatacaataatcactgctagtaataataatgatgatagtagcaggtattattTATTGAACACCTAGGACAAACGCATGGCACAGGCCCAATTCACACTAATAATAATAGCATCTCCTGTTTAGCATCTGCCAGGGCCTGTGCCGTGATACCAATTTATGGCCACTGGTTCATTGAAGAGCCCCTACTTGTTAGGCTACAAAAGCAAAACAGTTGTATTTTTTCTTATAGCTGCTTCCAACTATATACTTTAAAAATCTCCCTTTCCCACTGTGTAACAGGTTCCTTAGCAATGTTGTGATCTGATTAACATATTTTCAACAATTTCTGCTTGTTAAAATCATGTCACCAAGTAATTATGACTTCAAGCTCAAACGTGAATTAGACCCTTTCTCCTC
>gene=chr20_2384263-2385263; species=rheMac
TGCTAAGCACTTCTTCTGCCTTAGAAGATTTCCCGTATGTaataataatagctacatttccttgaacacttgccatataccaggcactgcattaggtatgttcacatacaataatcactactagt---aataatgatgatagtagcaggtattattTATTGAACACCTAGGACAAATGCATGGCACAGGCCCAATTCAGACTAATAATAATACCATCTCCTGTTTGGCATCTGCCGGGGCCTGTGCCATGATACCAATTTATGGCCACTGGTTTATTGAAGAGCCCTTACTTGTTAGGCTACAAAAACAAAACAGTTGTATTTTTTCTTACAGCTGCTTCCAACTATACACTTTAAAAATCTCCCTTTCCCACTGTGTAACAGTTTCCTTAGCAATGTTATGATCTGATTAACATATTTTCAACCATTTCTGCTTGTTAAAGCCATGTCACCAAGTAATTACGACTTCAAGCTCAAACTTGAATTAGACCCTATCTCCTC
>gene=chr20_3271402-3272402; species=hg19
tctgtcgcccaggctgaagtgctgtggtgtgatctcagctcactacaacctccgcctcctgggttcaagagattctcctgcctcagcctcccaagtagctgggattacaggcacatgccaccatacccagctaattttttcatttttagtagacacggggtttcaccatgttggccaggctggtctcgaactcctgaccttgggtgatccacccgccttggcctcccaaagtgctggaattacaggcgtgagccaccgcacctggccGACCAGGGCTAAGTCTTACTCACTGTGCGTGTGAAGCACTTGTGATTCTGGAAGAGAAGAGGGGCCAGGCTGAACTGTCCTAACCTTATTATACACCCACAGGAAAATAGGTCCCCTTTCAGGTAGATATTCCAAAGCAACTTAATAAATTCACTGAAAAAGGAGGCATCAGGCAGGTGAGGACAGGAACCCTGCAATCACCGAGGGAGGTCTATGTAAATGACTTGGCATGG
>gene=chr20_3271402-3272402; species=bosTau
-----------------------------------------------------------------------------------------------------------------------------------------------------------------------------------------------------------------------------------------------------------------------------------------------------------GAAGCACTTCTCAGTCTTAATGAAAA---TAGCCAGGTTGAACTTTCTTAACCTTGGCACATGACTACATGAAAACAGAGCTGTCTGTAGGGAGACATTC-----CAACTCAAGAAATCTACTGACAAAGAAGGTGTCAAGCAGAGGAGGAAGGGAACCATGTACTTGCTGAAGGATAACAATGTCAGTGACACAGCATGG
>gene=chr20_3271402-3272402; species=calJac
tctgtcgcccaggctggagtgccatggcacaatctccgctcacctcaaactttgcctcctgggatcaagtgattctcctgttttagcctcccgagtagctgggactacaggcacctgccaccatgtccggctagtttttgtatttttagtagagattgggtttcaccttattggtcaggctggtctcaaactcctgacctcaggtgatccacccgccttggcctcccaaagtgccggaa---------------------------------------------------------------------------------------------------------------------------------------------------------------------------------------------------------------------------------------------------------------------
>gene=chr20_3271402-3272402; species=canFam
-------------------------------------------------------------------------------------------------------------------------------------------------------------------------------------------------------------------------------------------------------------------------------------------------CAGAGTGTAGGAAGCACTCTTGAGTCATGACCAGAAGAGGAG-CAGATTGGACTGTGCAATCCCTGA-----------ATG-----------------------GTAT------------------------TGAC-----AGGGGTTGAGGAAGGGAGGGAAGGAACCCTGCAATCCCTGAATGGTATTGGCATAAAGGACAAAGCATGT
>gene=chr20_3271402-3272402; species=equCab
------------------------------------------------------------------------------------------------------------------------------------------------------------------------------------------------------------------------------------------------------------------------------------------------ACTGCACATAGGAGGCACTTCTGAGTCTTGATGAGAAGAGGAGCCAGGCTGGACTGT------CTTAA--CACAACCACATGAAAACAGGGCCTTCTGCAGGCAGGTATTACAAAGCAACTCAAGAAATTC---------------------------------------------------------------------------------
>gene=chr20_3271402-3272402; species=gorGor
tctgtcacccaggctgaagtgctgtggtgtgatctcagctcactacaacctctgcctcctgggttcaagagattctcctgcctcagcctcccaagtagctgggattacaggcacgtgccaccatacccggctaattttttcatttttagtagacacggggtttcaccatgttggccaggctggtctcgatctcctgaccttgggtgatccacccgccttggcctcccaaagtactggaattacaggcgtgagccaccgcacctggccGACCAGGGCTAAGTCTTACTCACTGTGTGTGTGAAGCACTTGTGATTCTGGAAGAGAAGAGGGGCCAGGCTGAACTGTCCTAACCTTATTATACACCCACAGGAAAATAGGTCTCCTTTCAGGTAGACATTCCAAAGCAACTTAATAAATTCACTGAAAAAGGAGGCATCAGGCAGGTGAGGACAGGAAACCTATAATCACCGAGGGAGGTCTATGTAAATGACTTGGCATGG
>gene=chr20_3271402-3272402; species=panTro
tctgtcgcccaggctgaagtgctgtggtgtgatctcagctcactacaacctccgcctcctgggttcaagagattctcctgcctcagcctcccaagtagctgggattacaggcacgtgccaccatatccagctaattttttcatttttagtagacacggggtttcaccatgttggccaggctggtctcgaactcctgaccttgggtgatccacccgccttggcctcccaaagtgctggaattacaggcgtgagccactgcacctggccGACCAGGGCTAAGTCTTACTCACTGTGCGTGTGAAGCACTTGTGATTCTGGAAGAGAAGAGGGGCCAGGCTGAACTGTCCTAACCTTATTATACACCCACAGGAAAATAGGTCCCCTTTCGGGTAGATATTCCAAAGCAACTTAATAAATTCACTGAAAAAGGAGGCATCAGGCAGGTGAGGACAGGAACCCTGCAATCACCGAGGGAGGTCTATGTAAATGACTTGGCATGG
>gene=chr20_3271402-3272402; species=papHam
tctgttgcccaggctgaagtgccatggtgtgatctcagcttactacaacctccacctcctgggttcaagagattcttctgcctcagcctcccaagtagctgggattacaggcatgtgccaccacacctggctcatttttgtatttttagtagagacggtgtttcaccatgttggccagactggtctcaaactcctgacctcgggtgatccactgaccttcgcctcccaaagtgctggacttacaggcatgagccgccgcgtctggccAA---------------ACTCACTGTGTGTGTGAAGCACTTGTGATTCTAGAAGAGAAGAGTGGCCATGCTGAACTGTCCTAACTTTATTATACACCCATGGGAAAACAGGTCCCCTTTCAGGTAGATATTCCAAAGCAACTTAAGAAATTCACTGAAAAAGGAGGCATCAGGCAGGTGAGGACAGGAATCATGTAATCACCGAGGGAGGTCTATGTAAATGACTTGGCATGG
>gene=chr20_3271402-3272402; species=ponAbe
tctgtcgcccaggctgaagtgctgtggtgtgatctcagctcactacaacctccgtctcctgggttcaagagattctcctgcctcagcctcccaagtagccgggattacaggcatgtgccaccacacccggctaatttttttatttttagtagacacggggtttcaccatgttggccaggctggtctcgaactcctgacctcgggtgatccacccgccttggcctcccaaagtgctggaattataggcgtgagccactgcacctggccGACCAGGGCTAAGTCTTACTCACTGTGTGTGTGAAGCACTTGTGATTGTGGAAGAGAAGAGGGGCCAGGCTGAACTGTCCTAACCTTATTATACACCCACAGGAAAATAGGTCCCCTTTCAGGTAGATATTCCAAAGCAACTTAATAAATTCACTGAAAAAGGAGGCATCAGGCAGGTGAGGACAGGAACCATGTCATCACCGAGGGAGGTCTATGTAAATGACTTGGCATGG
>gene=chr20_3271402-3272402; species=rheMac
tctgttgcccaggctgaagtgccgtggtgtgatctcagcttactacaacctccacctcctgggttcaagagattcttctgcctcagcctcccaagtagctgggattacaggcatgtgccaccacacctggctcatttttgtacttttagtagagacggggtttcaccatgttggccagactggtctcaaactcctgacctcgggtgatccactgaccttcgcctcccaaagtgctggacttacaggcgtgagccgccgcgtctggccGACCAGGGCTAAGTCTTACTTACTGTATGTGTGAAGCACTTGTGATTCTAGAAGAGAAGAGTGGCCAGGCTGAACTGTCCTAACTTTATTATACACCCACGGGAAAACAGGTCCCCTTTCAGGTAGATATTCCAAAGCAACTTAAGAAATTCACTGAAAAAGGAGGCATCAGGCAGGTGAGGACAGGAATCATGTAATCACCGAGGGAGGTCTATGTAAATGACTTGGCATGG
>gene=chr20_3277286-3278286; species=hg19
TGCAGAGAGAGCACACCCACAAAGCCTAGGGAAGCAAGCACAAATACTGAAGCAGCCACTTACAATCTCTTTTGTTCCACAGATAATCCATCTTCCTGGATCACTTTTAAAGAGATCCCTGAGTTATCCTGCTGTTTCCAGAGGGAGAAGACCTAAACAAAACAGAATTTGAGCAAAGAACACTTTAAACCCAACAACAGGATATGGAAGCCACATGGGGATTTGATGGTTGTTGAAAATCTAGACTGTCACTGCAGAGAAAATGACTATAACAAACAAGTTTGCTTCAAAAATAGAGGCCTGAAGCAATTTTGTTCTGTATTTTTAAAAACCAGAATGTCTTTCTGGGTTACTCCCCCAGGGATTCTGCTCCTTGAGAGGTCAGGAAGTAAGGAGAAAGGGGTCGGGTAACACTGTCCTAGCAGCAGACGCATGTTCTCCTCTAGGGAGACAGAAAGGAGTGGTTCAAGCAACTCCTGCCAAGAAGCAGAGGGATGGCT
>gene=chr20_3277286-3278286; species=bosTau
TGCAGAGACAGCAGACACACACAGCCTAGGGAAGCTAGCATAAACACTGAAGCAGCCACTTACAATCTCTTTTGTTCCACAGATAATCCATCTTCCTGGATCACTTTTAAAGACAGCCCTGAGTTAGTCTGCTGTTGCCAGGGGGAGAAGACCTAAACAAAACAGAATTAGAGCAAAGAACACTTTAAACCCAACAACAGGATATGGAACCCACATGGGGATTTGATGGCTGCTGAAAATCTAGACTGTCAGTACAGAGAAAACCATCATAACAAACAAGTTTGTTTCAAAAATAGAGGCCTGAAGCAATTCTGTTCTGTATTTTTACAAACTAGAATTTCTTTCTGAGTTCCTCTCCCAGGGATTCTGCTCCTTAAGAGAACAGGAAACAGAGAGGAGGGTATCACGTAATACTGTTCTGGCAGCAGGGACACGTTCTTCCCCAGGG--CCAGACAGGAGCAGTTCAAGCAACTCCTGCCTAGAGGCAGAGGAATGGCT
>gene=chr20_3277286-3278286; species=calJac
TGCAGAGACAGCACACCCACAACGCCTAGGGAAACAAGCACAAACACTGAAGCTGCCACTTACAATCTCTTTTGTTCCACAGATAATCCATCTTCCTGGATCACTTTTAAAGAGAGTCCTGAGTTATCCTGCTGTTGCCAGAGGGAGAAGACCTAAACAAAACAGAATTTGAGCAAAGAACACTTTAAACCCAACAACAGGATATGGAACCCACATGGGGATTTGATAGTTGTTGAAAATCTAGACAATCAGTGCAAAGAAAATGACTATAACAAACAAGTTTGCTTCAAAAATAGAGGCCTGAAGCAATTTTGTTCTGTATTTTTTAAACCCAGAATGTCTTTCTGGGTTCCTCCCCCAGGGATTCTGTTCCTTCAGAGGTCAGGAAGCGCGGAGAAAGGGGTCGGGTAACACTGTGCTGGCCGCAGAGGCATGTTCTCCTCTAGGGAGACAGACAGAAGTGGTTCAAGTAACTCCTGCCTAGAGGTAGAGGGATGGCT
>gene=chr20_3277286-3278286; species=canFam
TGCAGAGAGAACAGACACACACAGCTTAAGGAAACAAGCATAAACACTGAAGCAGCCACTTACAATCTCTTTTGTTCCACAGATAATCCATCTTCCTGGATCACTTTTAAAGACAGCCCTGAGTTAGCCTGCTGTTGCCAGGGGGAGAAGACCTAAACAAAACAGAATTTGAGCAAAGAACACTTTAAACCCAACAACAGGATATGGAATCCACATGGGGATTTGATGGTTGTTGAAAATCTAGACTGTCAGTACAGAGAAAACCATCATAACAAACAAGTTTGTTTCAAAAATAGAGGCCTGGAGCAATTTTGTTCTGTATTTTTCAAAACTAGAATTTCTTTCTGGGTTCCTCTCCTAGGGATTCTGCTTCTTTAGAGGCCAGGAAGCATGGAGAAAGGTGTCAGGTAACACTGTTCTGGCAGCAGAGGCATGTTCTTCCCCAAGA--C----AAGGAGCAGTTCACACAAGTCCTGCCTAGGGGCAGAGGGATGACT
>gene=chr20_3277286-3278286; species=equCab
TGCAGAGAGAGCAGACACACACAGCTTAGGGAAACAAGCATAAACACTGAAGCAGCCACTTACAATCTCTTTTGTTCCACAGATAATCCATCTTCCTGGATCACTTTTAAAGACAGCCCTGAGTTAGCCTGCTGTTGCCAAGGGGAGAAGACCTAAACAAAACAGAATTTGAGCAAAGAACACTTTAAACCCAACAACAGGATATGGAATCCACATGGGGATTTGATGATTGTTGAAAATCTAGACTGTCAGTACAGAGAAAACCATCATAACAAACAAGTTTGTTTCAAAAACAGAGGCCTGAAGCAATTTTGTTCTGTATTTTTCAAAACTAGAATTTCTTTCTGGGTTCCTCTCCCAGGGATTCTGCTCCTTAAAAGGCCAAGAAGCACGAAGCAAGGTGTCAGGTAACAGTGTTCTGGCAGCAAAGGCATGTTCTTCCCTAAGT--CCAGAAAGGAGCTGTTCAAGCAACTCCTGCCTAGAGG-----------CT
>gene=chr20_3277286-3278286; species=gorGor
TGCAGAGAGAGCACACCCACAAAGCCTAGGGAAGCAAGCACAAATACTGAAGCAGCCACTTACAATCTCTTTTGTTCCACAGACAATCCATCTTCCTGGATCACTTTTAAAGAGAGCCCTGAGTTATCCTGCTGTTTCCAAAGGGAGAAGACCTAAACAAAACAGAATTTGAGCAAAGAACACTTTAAACCCAACAACAGGATATGGAACCCACATGGGGATTTGATGGTTGTTGAAAATCTAGACTGTCACTGCAGAGAAAATGACTATAACAAACAAGTTTGCTTCAAAAATAGAGGCCTGAAGCAATTTTGTTCTGTATTTTTAAAAACCAGAATGTCTTTCTGGGTTACTCCCCCAGGGATTCTGCTCCTTGAGAGGTCAGGAAGTAAGGAGAAAGGGGTCGGGTAACACTGTCCTTGCAGCAGACGCATGTTCTCCTCTAGGGAGACAGAAAGGAGTGGTTCAAGCAACTCCTGCCAAGAAGCAGAGGGATGGCT
>gene=chr20_3277286-3278286; species=panTro
TGCAGAGAGAGCACACCCACAAAGCCTAGGGAAGCAAGCACAAATACTGAAGCAGCCACTTACAATCTCTTTTGTTCCACAGATAATCCATCTTCCTGGATCACTTTTAAAGAGATCCCTGAGTTATCCTGCTGTTTCCAGAGGGAGAAGACCTAAACAAAACAGAATTTGAGCAAAGAACACTTTAAACCCAACAACAGGATATGGAACCCACATGGGGATTTGATGGTTGTTGAAAATCTAGACAGTCACTGCAGAGAAAATGACTATAACAAACAAGTTTGCTTCAAAAATAGAGGCCTGAAGCAATTTTGTTCTGTATTTTTAAAAACCAGAATGTCTTTCTGGGTTACTCCCCCAGGGATTCTGCTCCTTGAGAGGTCAGGAAGTAAGGAGAAAGGGGTCGGGTAACACTGTCCTCGCAGCAGACGCATGTTCTCCTCTAGGGAGACAGAAAGGAGTGGTTCAAGCAACTCCTGCCAAGAAGCAGAGGGATGGCT
>gene=chr20_3277286-3278286; species=papHam
TGCAGAGAAAGCACGCCCACAAAGCCTAGGGAAGCAAGCACAAATATTGAAGCAGCCACTTACAATCTCTTTTGTTCCACAGATAATCCACCTTCCTGGATCACTTTTAAAGAGAGCCCTGAGTTATCCTGCTGTTGCCAGAGGGAGAAGACCTAAACAAAACAGAATTTGAGCAAAGAACACTTTAAACCCAACAACAGGATATGGAACCCACATGGGGATTTGATGGTTGTTGAAAATCTAGACTGTCACTGCAGAGAAAATGACTATAACAAACAAGTTTGCTTCAAAAATAGAGGCCTGAAGCAATTTTGTTCTGTACTTTTAAAAACCAGAATGTCTTTCTGGGTTACTCCCCCAGGGATTCTGCTCCTTGAGAGGTCAGGAAGCATGGAGAAAGGGGTCGGGTAACACTGTCCTCGCAGCAGAGGCATGTTCTCCTCTAGGGATACGGACAGGAGTGGTTCAAGTAACTCCTGCCTAGAGGCAGAGGGATGGCT
>gene=chr20_3277286-3278286; species=ponAbe
TGCAGAGAGAGCACACCCACAAAGCCTAGGGAAGCAAGCACAAATACTGAAGTAGCCACTTACAATCTCTTTTGTTCCACAGATAATCCATCTTCCTGGATCACTTTTAAAGAGAGCCCTGAGTTATCCTGCTGTTGCCAGAGGGAGAAGACCTAAACAAAACAGAATTTGAGCAAAGAACACTTTAAACCCAACAACAGGATATGGAACCCACATGGGGATTTGATGGTTGTTGAAAATCTAGACTGTCACTGCAGAGAAAATGACTATAACAAACAAGTTTGCTTCAAAAATAGAGGCCTGAAGCAATTTTGTTCTGTATTTTTAAAAACCAGAATGTCTTTCTGGGTTACTCCCCCAGGGATTCTGCTCCTTGAGAGGTCAGGAAGTAAGGAGAAAGGGGTCGAGTAACACTGTCCTCGCAGCAGAGGCATGTTCTCCTCTAGGGAGACAGAAAGGAGTGGTTCAAGTAACTCCTGCCAAGAGGCAGAGGGATGGCT
>gene=chr20_3277286-3278286; species=rheMac
TGCAGAGAAAGCACGCCCACAAAGCCTAGGGAAGCAAGCACAAATATTGAAGCAGCCACTTACAATCTCTTTTGTTCCACAGATAATCCATCTTCCTGGATCACTTTTAAAGAGAGCCCTGAGTTATCCTGCTGTTGCCAGAGGGAGAAGACCTAAACAAAACAGAATTTGAGCAAAGAACACTTTAAACCCAACAACAGGATATGGAACCCACATGGGGATTTGATGGTTGTTGAAAATCTAGACTGTCACTGCAGAGAAAATGACTATAACAAACAAGTTTGCTTCAAAAATAGAGGCCTGAAGCAATTTTGTTCTGTACTTTTAAAAACCAGAATGTCTTTCTGGGTTACTGCCCCAGGGATTCTGCTCCTTGAGAGGTCAGGAAGCATGGAGAAAGGGGTCGGGTAACACTGTCCTCGCAGCAGAGGCATGTTCTCCTCTAGGGATACGGACAGGAGTGGTTCAAGTAACTCCTGCCTAGAGGCAGAGGGATGGCT
>gene=chr20_3828263-3829263; species=hg19
CCAGCGACCTGGGACCTGTGGCAGCCATGTGAAAGCAGGGTTAATGTCTGGACTAAATGTTGCTTCCACCTAAGTGCACCCTCAGCCTCCCTCCCGCCAAGTGACCTTGGGTCCTCTTTGGGCTTGAAGGCAGGTGGCTGTGTGGGTCTCGCTGCAGGGGTCTCTgtgccctgcaaggtgtatgaccagttgcagtgaggcagcaggttttgggttcaaatcctgtgctagcctctggccagctgtgcaccttggcaacactttccctgtcACGGGATTGGGGAAGGATTAACTGAAAGAACCTTAGGATGTGCCTGTCTACAATGGGCCCTCCATAAATGTGAACAAATGTGGGCTTCCTTTCCTTTTGTTTGGGCCACATCATCCCTTCCCCTCCATCTGTGGCTGAAGCTGGAATGCAGAAGAGTGCCTCATCTGACTGCCTTCTGGTACCTGGCTGATGCCATGAGAAAGGAAGGAGAAAGGGGtctttttttttt
>gene=chr20_3828263-3829263; species=bosTau
------ACCTGAGAA-CTGG-CACCTGTG-GAGGGCAGGGCTAACGTCCGGACTAAATATTGCGCTTT----GGCACACTCTCACCTCCTCACCCAGGCCGTGTCCTTCGCCTCTCTGAGGGCTTGAAGGCAGGGGGCTGTGTGAGTCTCGCCATAGAGGTCTCT--GCCCT-CAAGACGTATGGTGAGATGCAATgaggcagcaagtcctgggttccaattctgttag-gccactgctcagctggacaacttggcatcacttct--cctctTAGGATTATGGAAGAATT-AATGAAAGAAA-TTAGGGTGTGCCTGCCTATAGTAGACCTTCAGTAAGTGTGAACAAATACGAGCTTCCTTTTTTTTTGGTTAGACTGTTTTATACATCCTTCCCAAACTCTATGTGAGGTTGGAATGCAGAAGAATGTATCACCTGACTCTCTCCTGGGGCCT-CCTGATCCTGTGGGAGG---------------------------
>gene=chr20_3828263-3829263; species=calJac
CCAACGACTTGGGACCTGTGGCCGCAATGTGAGGGCAGGGTTAATGTCTGATCTAAATGTTGCTTCCTCCCAAGTGCACCCTCAGCCTCTCCCC--ACAAGTGACCTTGGGCCCTCTTTGGGCTTGAAGGCAGGTGGCTCTGTGGGCCTCGCTGCAGGGGTCTCTGTGCCCTGCAAGGTGTATGACCAGCTGCAGTGAGGTAGGAGATTCTGGGTTCAAATCCTGTGCTAGCCTCTGGCCAATTGTGCACCTTGGCATCACTTCCCCTGTCACGGGACTGGGGAAGGATTAACTAAAAGAACCTTAGGATGTGCTTGTCTACAGTTGGCCCTCAATAAATGTGAACAGACGTGGGCTTCCTTTCCTTTTGGTTGGGCTACATCATCCCCTCCCCTCCATGTGTGGCTGAGGCT----------AGAGTGCCTCATCTGATTGCCTCCTGGTACCTGGCTGATGCCATGAGAAAGGAAGAAGAAACAGTGttttttttttt
>gene=chr20_3828263-3829263; species=canFam
TCAGCGATCTGAGAACTGCGACTGCCGAA-CAGGGCA-GGTTAGTGCAGGGACTACGTCTTTCAGCCTCCCTGGCACACCCCCATCCCCTCACCCAGGCAGTGGCCTTGGTCCCT-CTGGGGC-----------------TGTGAGTCTCGTTGCAGCAGCCCCTATGTTCTGTAAGGTGTATGGTGAACTGCAATgagacagcaagtcctgggttcaaatcctgttagggccactggtctgttgtacaacccagcatcatttctcctctCCT-----------------AAAGGAAAGAAAATTAGAATGTGCCTGCCTATAGTAGATCATGAATAAATATGAACAAATATGGGCTTCCTTCCTTTTTGGTTGGAGCATGTTCTACTTCCCCCCCAAACTCTTGTTGCGGCTCAGATGCAGAAGAATGTATCACCTGACTCTATCCTTGTCCCT-CCCCATGCCATGGAAAGA-AAGGAGAAAA---------------
>gene=chr20_3828263-3829263; species=equCab
---------------------------------------------------------------------------------------------------------CTGGACCCTC-CCAGGGCTTGAAGAC-GGGGCCTATGTGAGCCTCGCTGCACGGGCCTCTGTGCCCTGCGAAGTGTATGGTGAGCTTCAACAAGGCAGCAAGTCCAGGGTTCAAATCATGTCAGAGCCAGTGGTCAGCGGTGCAACGTGGCATCTCTTCTCTTcccatgggattgtggaaggataaagtgaaagcaacttaagatgtgccagcttatagtggacgttcaataaacgtGAACAAATACGGGCTTCCTTTGTTTTTGGTTGGACCACATCATAGCCCCCACCCAAACTCTGTGTGAGACTGGGATGCAGAAGAATGCATCACCTGGCTCCCTCCTGGTACCT---------------------------------------------
>gene=chr20_3828263-3829263; species=gorGor
CCAACGACCTGGGACCTGTGGCAGCCATGTGAAGGCAGGGTTAATGTCTGGACTAAATGTTGCTTCCACCTAAGTGCACCCTCAGCCTCCCTCCCGCCAAGTGACCTTGGGTCCTTTTTGGGCTTGAAGGCAGGTGGCTGTGTGGGTCTCGCTGCAGGGGTCTCTgtgccctgcaaggtgtatgaccagttgcagtgaggcagcaggttttgggttcaaatcctgtgctagcctctggccagctgtgcaccttggcaacactttccctgtcACGGGATTGGGGAAGGATTAACTGAAAGAACCTTAGGATGTGCCTGTCTACAGTGGGCCCTCCATAAATGTGAACAAATGTGGGCTTCCTTTCCTTTTGTTTGGGCCACATCATCCCTTCCCCTCCATCTGTGGCTGAGGCTGGAATGCAGAAGAGTGCCTCATCTGACTGCCTTCGGGTACCTGGCTGATGCCATGAGAAAGGAAGGAGAAAGGGGTCttcttttttt
>gene=chr20_3828263-3829263; species=panTro
CCAGCGACCTGGGACCCGTGGCAGCCATGTGAAGGCAGGGTTAATGTCTGGACTAAATGTTGCTTCCACCTAAGTGCACCCTCAGCCTCCCTCCCGCCAAGTGACCTTGGGTCCTCTTTGGGCTTGAAGGCAGGTGGCTGTGTGGGTCTCGCTGCAGGGGTCTCTgtgccctgcaaggtgtatgaccagttgcagtgaggcagcaggttttgggttcaaatcctgtgctagcctctggccagctgtgcaccttggcaacactttccctgtcACGGGATTGGGGAAGGATTAACTGAAAGAACCTTAGGATGTGCCTGTCTACAGTGGGCCCTCCATAAACGTGAACAAATGTGGGCTTCCTTTCCTTTTGTTTGGGCCACATCATCCCTTCCCCTCCATCTGTGGCTGAGGCTGGAATGCAGAAGAGTGCCTCATCTGACTGCCTTCTGGTACCTGGCTGATGCCATGAGAAAGGAAGGAGAAAGGGGtctttttttttt
>gene=chr20_3828263-3829263; species=papHam
CCAGCGACCTGGGGCCTGTGGCAGCCATGTGAGGGCAGGGTTAATGTTTGTACTAAATGTTGCTTCCTCCCAAGTGCACCCTCAGCCTCCCCTCCACCAAGTGACCTTGGGTCCTCTTTGGGCTTGAAGGCAGGTGACTGTGTGGGTCTCGCTGCAGGGGTCTCTGTGCCCTGCAAGGTTTATGACTGGCTACAGTAAGGCAGCAGTTTCTGGGTTCAAATCCTGTGCTAGCCT-----------------TTGGCATCACTTTCCCTGTCACGGGATTGGGGAAGGTTTAACTGAAAGAACCTTAGGATGTGCCTGTCTGCAGTGCGCCCTCCATAAATGTGAACAAATGTGGGCTTCCTTTCCTTTTGGTTGGGCCACATCGTCCCTTCTCCTCCATCTGTGGCTTAGGCTGAAATGCAGAAGAGTGCTTCATCTGACTGCCTCCTGGTACCTGGCTGATGCCATGAGAAAGGAAGGAGAAAGGAGtctttttttttt
>gene=chr20_3828263-3829263; species=ponAbe
CCAGCGACCTGGGACCTGTGGCAGCCATGTGAGGGCAGGGTTAATGTCAGGACTAAATGTTGCTTCCTCTTAAGTGCACCCTCAGCCTCCCTCCCGCCAAGTGACCTTGGGTCCTTTTTGGGCTTGAAGACAGGTGGCTGTGTGGGTCTCGCTGCAGGGGTCTCTGTGCCCTGCAAGGTGTATGACCAggggcagtgaggcagcaggttctgggttcaaatcctgtgctagcttctggccagctgtgcaccttggcatcactttccctgtcACGGGATTGGGGAAGGATTAACTGAAAGAACCTTAGGATGTGCCTGTCTACAGTGGGCCCTCCATAAATGTGAACAAATGTGGGCTTCCTTTCCTTTTGTTTGGGCCACATCATCCCTTCCCCTCCATCTGTGGCTGAGGCTGGAATGCAGAAGAGTGCCTCATCTGACTTCCTTCTGGTACCTGGCTGATGCTATGAGAA--GAAGGAGAAAGGGGtctttttttttt
>gene=chr20_3828263-3829263; species=rheMac
CCAGCGACCTGGGGCCTGTGGCAGCCATGTGAGGGCAGGGTTAATGTTTGTACTAAATGTTGCTTCCTCCCAAGTGCACCCTCAGCCTCCCCTCCACCAAGTGACCTTGGGTCCTCTTTGGGCTTGAAGGCAGGTGACTGTGTGGGTCTCGCTGCAGGGGTCTCTGTGCCCTGCAAGGTTTATGACTGGCTACagtgaggcagcagtttctgggttcaaatcctgtgctagcctttggccagctgtgcaccttggcatcactttccctgtcACGGGATTGGGGAAGGTTTAACTGAAAGAACCTTAGGATGTGCCTGTCTGCAGTGCGCCCTCCATAAATGTGAACAAATGTGGGCTTCCTTTCCTTTTGGTTGGGCCACATCGTCCCTTCTCCTCCATCTGTGGCTTAGGCTGGAATGCAGAAGAGTGCTTCATCTGACTGCCTCCTGGTACCTGGCTGATGCCATGAGAAAGGAAGGAGAAAGGAGtctttttttttt
>gene=chr20_3987263-3988263; species=hg19
ATTTCCAGAGCAAATTTGTAACACGAGGTTCACTTGTAACATTATCTAAATAGCAGTTTCCTTTCCCTTGCCACTGCAGGCTTTCTCCAACTCCCTGGGGTACTATGGAGGGCCAGTGCAACTCTCTGGTATCAGACTATCCTTAGGGCACATGGAGGGCCCAGGCCAGCTTTCCCAAGAGTGGCCAGCCAAAAGCAAGGCCACTGGCCAGCTATTCTTGGGCCAGCTGGCATGGAACAAAGTGTCTGGTTCCTACCTCCAAAGCACAGGAGGCTCTGCCAGCTGGCTTTCAAAGGACTGCACTAGTTGGAATGCTCACAGTTCCTTTCAAACCATCTGGCATTCTTTTAGAACCCTCAATTTACCCAACACTACATTCTGAGATTTGAATTGCTCAGATAATTGAAGGAGTCCCCACTACCTACCTAGGTAAGAAAAGAAAGAGGCAGAGCAAACGCTAAGTCAATTACTTCAAGAAACAGTTTCTACAACTAAAAACT
>gene=chr20_3987263-3988263; species=bosTau
ATTTTCAGAGCAAAATCACTATGTAATATTTACTTGTAATGCTATCTAAAAAGTAGCTTCCTTT-CCTTGCCATT-CAGGTTTGTTCCAACTC----AAAT-CCATGGAGGTGCAGAGCAACTATCTGGTGTCATACTGTCTTTACAGCAGGTGGAGGGCCTAGGCTGACTTTC----------CCAACCAAAAGTAAGGCCAC--------TGTTCCTAGGCCAGCTAGTATGGA--ACAGTGTCTGATTCCTACCTTCAGAGCAGATAAAGCTCAGTCAGCTGGCTTTCAAAGGACTGCCTGCACT--AGTGTTTACATTTCCTTTCAAACCATCTGGCATTCTTTTTGTATCTTAAATTTATCTAACACTACATTCTAATGTCTGAAATGCTCAGATAATTGGAGGTGTCTCCACTGCCAACCTAGATAAGAAAC-----AGGCAGAGTAACTGGTAAGTCAATTACTTCAGGAAACAATTTCTAAAATTAAAAA--
>gene=chr20_3987263-3988263; species=calJac
atttCCAGAGCAAATTTGTAACATGAGGTTCACTTGTAATGTTACCTAAGAAGTAGTTTCCTTTCCCTTGTCACTGCAGGCTTCCTCCAACACCCTGGGG-----------GCTGGTGCAACTCTCTG-----------------------ATGGAGAGCCCAGGGCGGCTTTCCCAAGAGTGGCCAGCCAAAAGCAAGGCCACTGGCCAGCTACTCCTGGGCCAGCTGGCATCGAACAAAGTGTCTGGTTCCTACCTCCAGAGCAGAGGAGGCTCTGCCAGCTGGCTTTCAAAGGACTGCACTAGTTGGAATGCTCACAATTCCTTTCAAACCATCTGGCATTCTTTTAGAACCCTCAATTTACCCAACACTACATTCTGAGGTCTGAATTGCTCAGATAATTGAAGGAGTGTCCACTACCTACCTAGATAAGAAAAGAAAGAGGCAGAGCAAATGCTAAGTCAATTACTTCAAGAAACAATTTCTACAACTAAAAACT
>gene=chr20_3987263-3988263; species=canFam
ATTTTCAGAGAAAATTTACAACTTAAGGTTCACTTGTAATGGTATCTAAAAAGTGGCTTTCTTT-CCTTGCCACT-CAGGCTTGCTCCAACTGTCTGGAGTACCATGGAGGCACAGAGCAACTCTCTGGCATTACACTGTTCTCAGGGCAGATGGAGGGCCCAGGCTGGTTTTCCCAGGAATGGCTAACCAAAAGTAAGGCCACTGGCCAGCTACTCCTGGGCCAGCTGGCATGGAACAAAGTGTCTGGTTCCTACCTCCAGAGCAGAGGAAACTCAGCCAGCTGGCTTTCGATGGACCGCACTAGTTGGAGTGCTCACAATTCCTTTCAAACCATCTGGCATTCTTTTCGAACCCTCAATTTACCCAGCACTATACTCTGATGTCTGAAATGCTCAGATAATTGGAGGAATCCCCACTGCCTACCTAGATAAGAAAAGAAAGAGGAAGAATAA---CTAAGTCAATTACTTCACGAAATAATTACTAAAGTTAAAAGTT
>gene=chr20_3987263-3988263; species=equCab
ATTTGCAGAGCAAATTCACAACTTAATGTTCACTTGTAATGCTATCTAAAAAGTAGC-----TT-CCTTGCCACT-CAGGTTTGCTCCAACTCCCTGGAGCAGCATG--------AAGCA--TCTCTGGTGTTAGACTGTCCCTAGGGCAGATGGAGGGCCCAGGCTGGCTTTCCCAGGAATGGCCAACCAAAAGTAAGGCCACTGGCCAGCTACTTCAGGGCCAGCTGGCATGTAACAAAGCGTCTGGTTCCTACCTCCAGAGCAGACAAGGCTCAGCCAGCTGGCTTTCAACGGACTGCACTAGTTGGAGTGCTCGCAATTCTTTTCAAACCATCTGGCATTCTTTTTGAACCTTAAATTTACCCAACACCACACTCTGATGTCTGAAATGCCTGGATAATTGGAGGAGTCCCCACTGCCTACCTAGATAAGAAAAGAAAGAGGCAGAGTAACTGCTAAGTCAGTTACTTCAAGAAACAATTTCTAAAATTAAAAATT
>gene=chr20_3987263-3988263; species=gorGor
ATTTCCAGAGCAAATTTGTAACATGAGGTTCACTTGTAACATTATCTAAAAAGCAGTTTCCTTTCCCTTGCCACTGCAGGCTTTCTCCAACTCCCTGGGGTACTATGGAGGGCTAGTGCAACTCTCTGGTATCAGACTATCCTTAGGGCACATGGAGGGCCCAGGCCAGCTTTCCCAAGAGTGGCCAGCCAAAAGCAAGGCCACTGGCCAGCTACTCTTGGGCCAGCTGGCATGGAACAAAGTGTCTGGTTCCTACCTCCAAAGCACAGGAGGCTCTGCCAGCTGGCTTTCAAAGGACTGCACTAGTTGGAATGCTCACAGTTCCTTTCAAACCATCTGGCATTCTTTTAGAACCCTCAATTTACCCAACACTACATTCTGAGATTTGAATTGCTCAGATAATTGAAGGAGTCCCCACTACCTACCTAGGTAAGAA---AAAGAGGCAGAGCAAACGCTAAGTCAATTACTTCAAGAAACAGTTTCTACAACTAAAAACT
>gene=chr20_3987263-3988263; species=panTro
ATTTCCAGAGCAAATTTGTAACATGAGGTTCACTTGTAACATTATCTAAAAAGCAGTTTCCTTTCCCTTGCCACTGCAGGCTTTCTCCAACTCCCTGGGGTACTATGGAGGGCTAGTGCAACTCTCTGGTATCAGACTATCCTTAGGGGACATGGAGGGCCCAGGCCAGCTTTCCCAAGAGTGGCCAGCCAAAAGCAAGGCCACTGGCCAGCTACTCTTGGGCCAGCTGGCATGGAACAAAGTGTCTGGTTCCTACCTCCAAAGCACAGGAGGCTCTGCCAGCTGGCTTTCAAAGGACTGCACTAGTTGGAATGCTCACAGTTCCTTTCAAACCATCTGGCATTCTTTTAGAACCCTCAATTTACCCAACACTACATTCTGAGATTTGAATTGCTCAGATAATTGAAGGAGTCCCCACTACCTACCTAGGTAAGAAAAGAAAGAGGCAGAACAAACGCTAAGTCAATTACTTCAAGAAACAGTTTCTACAACTAAAAACT
>gene=chr20_3987263-3988263; species=papHam
ATTTCTAGAGTAAATTTGTAACACGAGGTTCACTTGTAACGTTATCTAAAAAGCAGTTTCCTTTCTCTTGCTACTGCAGGCTTCCTCCAACTCCCTGGGGTACTATGGAGGGCTAGTGCAACTCTCTGGTATCAGACTGTCCTTAGGGCACATGGAGGGCCCAGGCTAGCTTTCCCAAGAGTGGCCAGCCAAAAGCCAGCCCACTGGCCAGCTACTCCTGGGCCAGCTGGCATGGAACAAAGTGTCTGGTTCCTACCTTCAGAGCAGAGGAGGCTCTGCCAACTGACTTTCAAAGGACTACACTAGTTGGAATGCTCACAGTTCCTTTCAAACCATCTGGCATTCTTTTAGAACTCTCAATTTACCCAACACTACATTCTGAGGTCTGAATTGCTCAGATAATTGAAGGAGTCCCCACTACCTACCTACATAAGAAAAGAAAGAGGCAGAGCAAATGCTAAGTCAATTACTTCAAGAAACAGTTTCTACATCTAAAAATT
>gene=chr20_3987263-3988263; species=ponAbe
ATTTCCAGAGCAAATTTGTAACATGAGGTTCACTTGTAACATTTTCTAAAAAGCAGTTTCCTTTCCCTTGCCACTGCAGGCTTCCTCCAACTCCCTGGGGTACTATGGAGGGCTAGTGCAACTCTCTGGTATCAGACTATCCTTACAGCACATGGAGGGCCCAGGCCAGCTTTCCCAAGAGTGGCCAGCCAAAAGCAAGGCCACTGGCCAGCTACTCCTGGGCCAGCTGGCATGGAAC--AGTGTCTGGTTCCTACCTCCAAAGCACAGGAGGCTCTGCCAGCTGGCTTTCAAAGGACTGCACTAGTTGGAATGCTCACAGTTCCTTTCAAACCATCTGGCATTCTTTTAGAACCCTCAATTTACCCAACACTACATTCTGAGATGTGAATTGCTCAGATAATTGAAGGAGTCCCCACTACCTACCTAGATAAGAAAAGAAAGAGGCAGAGCAAATGCTAAGTCAATTACTTCAAGAAACAGTTTCTACAACTAAAAATT
>gene=chr20_3987263-3988263; species=rheMac
ATTTCTAGAGTAAATTTGTAACACGAGGTTCACTTGTAACGTTATCTAAAAAGCAGTTTCCTTTCTCTTGCTACTGCAAGCTTCCTCCAACTCCCTGGGGTACTATGGAGGGCTAGAGCAACTCTCTGGTATCAGACTGTCCTTAGGGCACATGGAGGGCCCAGGCCAGCTTTCCCAAGAGTGGCCAGCCAAAAGCCAGGCCACTGGCCAGCTACTCCTGGGCCAGCTGGCATGGAACAAAGTGTCTGGTTCCTACCTTCAGAGCAGAGGAGGCTCTGCCAACTGACTTTCAAAGGACTACACTAGCTGGAATGCTCACAGTTCCTTTCAAACCATCTGGCATTCTTTTAGAACTCTCAATTTACCCAACACTACATTCTGAGGTCTGAATTGCTCAGATAATTGAAGGAGTCCCCACTACCTACCTAGATAAGAAAAGAAAGAGGCAGAGCAAATGCTAAGTCAATTACTTCAAGAAACAGTTTCTACATCTAAAAATT
>gene=chr20_4694286-4695286; species=hg19
TTCTGAGTCATCGTGTGGCATTTGGCCTTGTCTTCCCCGGCCTGCATTTACACCCAATCCTCCTTCCCTGTGTGTCATCACACACCTGCGTAGCACTTGCAGTTGGAGTCGGGAGAGCAGAGAAGATGGAAGAGAGGCATTGGTTCATGTCCAGTTGGAAAATCAGTAATGTTTCCATGTGGCAGCTGAAGTGGAGGGGAGAGAACACTCAGTCAACCCTTCAAATCAAGGACCTCCATGGTGGAGGTGGGTGTGGTCTACAAAGAAGCATGCCCCTGTGCTGAAGGGATCACTCCCCTCCTGCCCCGCAGTAATTACCATTATCCAGGGATGGAAAGGAGAACGTGTGGTTGAGGAAATGTTAGCTCTTTTCCTCCTTTTCCTGGACCACAAAGCTAAGCTGGATAGAAAAGCTTGCAGGGCAGAAACAGTTGTAAAAGACATCCATGGGGACACCCTAGATGTCAGCTGTTCCCATTCTGTTCCTTCCTCCCCACCCC
>gene=chr20_4694286-4695286; species=bosTau
ATCTGAGTAAACATGTGATGTTTGGCTTTTCCTCTATTGGTGCAAGTTTATATCTGATTCTCCTTCCCTGTGTGTCATTTCATATCTACATGTCACTTCCACTTGAGGTCAGGAGATCAGAAAAGATGGAAGAGGGGCACTGGTTCATGT--AGTTGAAAAGTTTTAAATGTTTCCATATGGCAGCTAAAGTGAATGGCTGAGAAGATCTTTTCAACCCTTGAAATCAAGGACATCTATGGTGGATGTGGTTGTGAACTGCTAGTAGAGACATATC--TGCAGGATGAATCATTCCCCTTAC----------AATGACCACCATTCAGGGCTAGAAAGGAGAATGCACTGTTCAGT----GTTAGC---------CTTTCCTACAGACCACAAAACTCAGTCATATGGAAAAATTTGCAGCACAGAAACAATTGTGAAAGAAATCCAGCAGAACACTAAAGATGTCAATTATCCCT-CTCTGTGCCTTCCTCCCTACAGC
>gene=chr20_4694286-4695286; species=calJac
--------------------------------------------------------------------------------------------------------------------------------------------------------------------------------------------------------------------------------------------------------------------------------------------------------------------------------------------------------------------------------------------------------------------------------------------------------------------------------------------------------------------
>gene=chr20_4694286-4695286; species=canFam
ATCTGAATCACCATGTGATGTTTGGTTTTCCCTCCACTGGCTTGCATTTATACCTGTTTCTTCCTTTCTGTGTGTCATTGTGCACCTCTGTATCACTTCCACTTGGGGTCAGGAGATAAGCAAAGATGGAAGAGGGGCATTGGTTTGTGTCCAGCTGGAAAATCTGAAATGTTTCCCTATGGCAGCTAAAATGAAGGGGCAAGAGGACTCAGTCATCACTTGAAGTCAAGGACATCTGTG------------------------------------------------------------------------------CATTGTTCA------GGAAATAG---------------------TAGT---------CCTTCCTCCATACCACAGAGCTGAGTCAAATGGGAAAACTTGCAGGGCAGAAAGGGTTATGAAAGAAATCCAACCGAATACAAGAGAAGTCAACTGTCCCC-ATCTCTCCCTTGCCCCTTGCAGC
>gene=chr20_4694286-4695286; species=equCab
ATCTGAATCACCGTGTGGCATTTGGCTTTCTCTCCGTTGGCTTGCATTTAGACCTGATTCTCCTTCCC--TGTGTCATCTCACACCTCCATGTCACTTCCACCTGGGGTCAGGAGATCAGAGAAGATGGAAGAGGGGCATTGGTTCGTGGCCAATTGGAAAATCCAAAATGTGTCCATATGGCAGCAAAAGTGAAGG----AGAGGACCCAGTCAACCCTTGAAATCAAGGACACCCGTGGTGGAGGTGGATGTGAACTGCTGGTATAGATGTATCTGTACTGAAAGGGTCATGCCCCCAGC----------AGTGACTGTTATCCAGGGCT-GGAAAGAGAATGCAGGGCTCAGC----GTGAGC---------CCTTCCTCCGGACCACAAAGCTCAGTTAGATAGAGAAACTTGCAGGGCAGAAACAGTTGTGAAATAAGTCCACCAGAGCACTAAACATGTCAACTGTCCCC--TCTCTGCCTTCCTCCCCACAGC
>gene=chr20_4694286-4695286; species=gorGor
--------------------------------------------------------------------------------------------------------------------------------------------------------------------------------------------------------------------------------------------------------------------------------------------------------------------------------------------------------------------------------------------------------------------------------------------------------------------------------------------------------------------
>gene=chr20_4694286-4695286; species=panTro
TTCTGAGTCATCGTGTGGCATTTGGCCTTGTCTTCCCCGGCCTGCATTTACACCCAGTCCTCCTTCCCTGTGTGTCATCACACACCTGCGTAGCACTTGCAGCTGGAGTCGGGAGAGCAGAGAAGACGGAAGAGAGGCATTGGTTCATGTCCAGTTGGAAAATCAGTAATGTTTCCATGTGGCAGCTAAAGTGGAGGGGAGAGAACACTCAGTCAACCCTTCAAATCAAGGACCTCCATGGTGGAGGTGGGTGTGGTCTACGAAGATGCATGCCCCTGTGCTGAAGGGATCACTCCCCTCCTGCCCCGCAGTAATTACCATTATCCAGGGATGGAAAGGAGAACGTGTGGTTGAGCAAATGTTAGCTCTTTTCCTCCTTTTCCTGGACCACAAAGCTAAGCTGGATAGAAAAGCTTGCAGGGCAGAAACAGTTGTAAAAGACATCCATGGGGACACCCTAGATGTCAGCTGTTCCCATTCTGTTCCTTCCTCCCCATCCC
>gene=chr20_4694286-4695286; species=papHam
TTCTGAGTCATCGTGTGGCATTTGGCCTTGTCTTCCCTGACCTGCATTTACACCCAGTCCTCCTTCCCTGTGTGTCATCACATACCTGCATGGCACTTCCAGATGGAGTCGGGAGAGCAGAGAAGATGGAAGCGAGGCATTGGTTCGTGTCCAGTTGGAAAACCAGCAATATTTCCATGTGGCAGCTACCGTGGAGGGAAGAGAACACCCAGTCAACCCTTCAAATCAAGGACCTCCATGGTGGAGGTGGGCGTGGTCTACAAAGATGCTTGCCCCTGTGCTGAAGGGATCACTCCCCTCCTGCCCCACAGTAATTACCATTATCCAGAGATGGAAAGGAGAATGCATGGTTGAGCAAATGTTAGCTCTTTGCCTCCTTTTCCTGGACCACAAAGCTAAGCTGGATAGAAAAGCTTGCAGGGCAGAAACAGTTGTAAAAGAAATCCGTGGAGACACCCTAGATGTCCGCTGTTCCCATTCTGTTCCTTCCTCCCCACCCC
>gene=chr20_4694286-4695286; species=ponAbe
TTCTGAGTCATCGTGTGGCATTTGGCCTTGTCTTCCCCGGCCTGCATTTACATCCAGTCCTCCTTCCCTGTGTGTCATCACACACCTGCATAGCACTTGCAGTTGGAGTCGGGAGAGCAGAGAAGATGGAAGAGAGGCATTGGTTCATGTCCAGTTGGAAAATCAGTAATGTTTCCATGTGGCAGCTAAAGTGGAGGGGAGAGAACACTCAGTCAACCCTTCAAATCAAGGACCTCCATGGTGGAGGTGGGTGTGGTCTACGAAGATGCATGCCCCTGTGCTGAAGGGATCACTCCCCTCCTGCCCCGCAGTAATTACCATTATCCAGGGATGGAAAGAAGAACGTGTGGTTGAGCAAATGTTAGCTCTTTTCCTCCTTTTCCTGGACCACAAAGCTAAGCTGGGTAGAAAAGCTTGCAGGGCAGAAACAGTTGTAAAAGACATCCATGGGGATACCCTAGATGTCAGCTGTTCCCATTCTGTTCCTTCCT--CCACCCC
>gene=chr20_4694286-4695286; species=rheMac
TTCTGAGTCACCGTGTGGCATTTGGCCTTGTCTTCCCTGACCTGCATTTACACCCAGTCCTCCTTCCCTGTGTGTCATCACATACCTGTGTGGCACTTCCAGATGGAGTCGGGAGAGCCGAGAAGATGGAAGCGAGGCATTGGTTCGTGTCCAGTTGGAAAACCAGCAATGTTTCCATGTGGCAGCTACCGTGGAGGGAAGAGAACACCCAGTCAACCCTTCAAATCAAGGACCTCCATGGTGGAGGTGGGCGTGGTCTACGAAGATGCTTGCCCCTGTGCTGAAGGGATCACTCCCCTCCTGCCCCACAGTAATTACCATTATCCAGAGATGGAAAGGAGAATGCATGGTTGAGCAAATGTTAGCTCTTTTCCTCCTTTTCCTGGACCACAAAGCTAAGCTGGATAGAAAAGCTTGCAGGGCAGAAACAGTTGTAAAACAAATCCATTGGGACACCCTAGATGTCCGCTGTTCCCATTCTGTTCCTTCCTCCCCACCCC
>gene=chr20_5645402-5646402; species=hg19
tctgcctctcaaagagctgagattataggtgtgagccgccatgcccgcccgtcacttttctgtatattcctaaataaaattaaatctggttcagcctctattgactttagtggtagataaattcaaccccatttttctggtgaagaggttcctctgcaattctttaggattatgccagcacccagggcttactcagtccagaTGTCTTGCCTTCTGATCCACTGGAAGATGTAGAGTTTTACTACCCAGCTCCAGTGTCTTCTCCCCTCAAGTTTAGGTGGAGCCTGTTTGTCAAGGCCTCTGTGTAATACCTAGGGCCCCAAACCATTTGCATACATGCAGCCATCCCATTCAGAGGCTCTATCTCTACAGAGCTGTAAACCCTTCCTACCAGTGTGCAGGGCAGCTAACACCCTCCATCCTCACTCCACCCCTTATCCTTGTGCAGTGTAGCTCTGCCCTTCCACAAAGAGCTTGACTGTCACCACGTCCTCTTATAA
>gene=chr20_5645402-5646402; species=bosTau
---------------------------------------------------TCAACTTACATTAAACTGTTTAATGAAACTAAATCTGGCTCAACCTCCATTGGCTTTAGTAGTGAAGAAATCCAATCCCAGACTTTGGGTGAAAAGCTTC-TTCCCACTCC-----------ACCAA-----------------------GTATCTTGCCTTTTGATCT---AGAAGAAATGGAGTTCCCTTT-CTTCCTCCTTCATCTCCT---CTCA--TTTGGGTGAAAGTTCTTTGCCAAAGTCCCTGTGTAGCAGCGAGGGTCCCAAACTCTTTGCGTACTTGCAGCCAATCTATTCAGAGGCCCTATCTCTGCAGATTTGAAAACAGTTCCTACCAGGTTTCAGGAGAACTAATATCCTCCATCCCAAGCCTGCCCCTTGTCCTCATGTAATATACCTCTACCCTTCAACAAAGAGTTtaacagtcacca-------------
>gene=chr20_5645402-5646402; species=calJac
--------------------------------------------------------------------------------------------------------------------------------------------------------------------------------------------------------------------------------------------------------------------------------------------------------------------------------------------------------------------------------------------------------------------------------------------------------------------------------------------------------------------
>gene=chr20_5645402-5646402; species=canFam
--------------------------------------------------GTCACCTTCCTTTACACTCCTAAATGAAATTAAATTGGATTCAGTCTGTATTGGCTTCAGGAGTGGAGAAGTCCAATCCCAGACTTTTGGTGAACAGTTCCCTCCTCGCTCCCTAAGGATAGTAACAACACCCAGGGTGTACTCAGAACAGATATCTTGCCATCTGATCTGTTGGAAGAAATGAAATTCTACTTAATTCCTCTATTGTTTTCTCCCTTAA--TTTGGGTGGGGGCTCCTTGCCAAGGTCCCTGGGTAGCACCTAGGGGCCCAAACCCATCACATACTTGTAGCCATCCCACATAGAGGCCCTATCTCTGCAGATCTATAAACTCTTCTTATCAATTTTC---AGAATTAACA-CCTCCACTCTGATTCTACCCCCCATCATTGTGCAATGTAGCTCAACTGTATGACAAAGAgtttaactgccaccac------------
>gene=chr20_5645402-5646402; species=equCab
--------------------------------------------------gtcatcttccttt-ctgtcttaaatgaaactaaatctggctcaacctttattggctttagtggtggagatatctaa--------ttttggtgaagagtcctgtctccactccattaggattgt------acccaggacttactcagtccagaTATCTTGTCTTCTGAGCCGTTGGAAGAAGTGGCATTCTACTATCTCCCTCCTTTTTCTCCTCCC-TCA--TTAGGGTGGGGGCTCTTTGCCAAAGCTCCTAGGTAG-ACCTAGGTTCTCAAACCCTTGGCACACTTGCAGCTATTCCATTAAGAGCCCCTATCTCTGAGGATCTGGAAACTCTTCCTACTAGGCTTTAGGAGAACTGACACCCTCCATCCTGACTCCACCCATCATCCTTGCGCAGTGGAGCTGTACCTTTCAACAAAGAgtttaactgtcaccgc------------
>gene=chr20_5645402-5646402; species=gorGor
--------------------------------------------------------------------------------------------------------------------------------------------------------------------------------------------------------------------------------------------------------------------------------------------------------------------------------------------------------------------------------------------------------------------------------------------------------------------------------------------------------------------
>gene=chr20_5645402-5646402; species=panTro
tctgcctctcaaagagctgagattataggtgtgagccgccatgcccgcccGTCACTTTTCTGTATATTCCTAAATAAAATTAAATCTGGTTCAGCCTCTATTGACTTTAGTGGTAGATAAATTCAACCCCATTTTTCTGGTGAAGAGGTTCCTCTGCAATTCTTTAGGATTATGCCAGCACCCAGGGCTTACTCAGTCCAGATGTCTTGCCTTCTGATCCACTGGAAGAGGTAGAGTTTTACTACCCAGCTCCAGTGTCTTCTCCCCTCAAGTTTAGGTGGAGCCTGTTTGTCAAGGCCTCTGCGTAGTACCTAGGGCCCCAAACCATTTGCATACATGCAGCCATCCCATTCGGAGGCTCTATCTCTACAGAGCTGTAAACCCTTCCTACCAGTGTGCAGGGCAGCTAACACCCTCCATCCTCACTCCACCCCTTATCCTTGTGCAGTGTAGCTCTGCCCTTCCACAAAGAGCTTGACTGTCACCACGTCCTCTTATAA
>gene=chr20_5645402-5646402; species=papHam
tctgcctctcaaagaactgggattataggtgtgag-cgccatgcccgcccGTCACTTTTCTGTATATTCCTAAATAAAATTAAATTTGGTTCAACCTCTATTGACTGTAGTGGTAGAGAAATTCAATCCTATTTTTCTGGTGAAGAGGGTTGTCTGCAATCCTTTAGGATTATGCCAGCACCCAGGGCTTACTCAGTCCAGATATCTTACCATCTGATCCACTGGAAGAGGTAGAGTTTTCCTACCCAGCTCCAGTGTCTCCTCCCCTCAAGTTTAGGTAAAGCCTCTTTGTCAAGCCCTCTGCATAATGCCTAGGGCCCCAAACTATTTGTATACATGCAGCCATCCCATTCAGAGGCTCTGTCTCTACAGAGCTGTAAACCCTTCCTACCAGTGTGCAGGGCAACTAACACCCTCCATCCTCACTCCACCCCT-AGCCTTGTGCAGTGTAGCTCTGCCCTTCAACAAAGAGTTTGACTGTCACCACCTCCTCTCATAA
>gene=chr20_5645402-5646402; species=ponAbe
-------------------------------------------------------------------------------------CTGGTTCAATCTCTGTTGACTCTAGTGGTAGATAAATTCAATCCCATTTTTCTGGTGAAGAGGTTCCTCCGCAATTCTTTAGGATTACGCCAGCACCCAGGGCTTACTCAGTCCAGATGTCTTGCCATCTGATCCACTGGAAGAGGTAGAGCTTTACTACCCAGCTCCAGTGTCTTCTCCCCTCAAGTTTAGGTGGAGCCTGTTTGTCAAGGCCTCTGCATAATACCTAGGGCCCCAAACCATTTGTATACATGCAGCCATCCCATTCAGAGGCTCTATCTCTACAGAGCTGTAAACCCTTCCTACCAGTGTGCAGGGCAGCTAACACCCTCCATCCTCACTCCACCCCTCATCCTTGTGCAGTGTAGCTCTGCCCTTCAACAAAGAGTTTGACTGTCACCACGTCCTCTCATAA
>gene=chr20_5645402-5646402; species=rheMac
tctgcctctcaaagaactgagattataggtgtgag-cgccatgcccgcccGTCACTTTTCTGTATATTCCTAAATAAAATTAAATTTGGTTCAACCTCTATTGACTTTAGTGATAGAGAAATTCAATCCTATTTTTCTGGTGAAGAGGGTCGTCTGCAATCCTTTAGGATTATGCCAGCACCCAGGGCTTACTCAGTCCAGATATCTTACCATCTGATCCACTGGAAGAGGTAGAGTTTTCCTACCCAGTTCCAGTGTCTCCTCCCCTCAAGTTTAGGTAGAGCCTCTTTGTCAAGCCCTCTGCATAATGCCTAGGGCCCCAAACTATTTGTATACATGCAGCCATCCCATTCAGAGGCTCTATCTCTACGGAGCTGTAAACCCTTCCTACCAGTGTGCAGGGCAACTAACACCCTCCATCCTCACTCCACCCCT-ATCCTTGTGCAGTGTAGCTCTGCCCTTCAACAAAGAGTTTGACTGTCACCACCTCCTCTCATAA
>gene=chr20_5730402-5731402; species=hg19
CCAAGCACATTTATCGACAAGCCTCCTCAGGAAATTGCCCAAAATAGCCACATGTGGCAAGCCTCATTGACAGGCCAAAAGCCTCAGTCAACATGGCCGCGACCGGCTTCCATTGCCCTTCACTGCCCGCAGTAAGGATGGCTCCGGTGACTTCCTTCGAACCTCACATTTCCCATAAAAAAGATGGCGCCATTGCTTCCGCGTTCCGGTTGCGGATGGTGAGTGTGTCGGGGGGCTTGGCGGCTTTTCTCCTCAGTTTTCTGGAGTGCTTTGGAGGAGAGGTAAGCGCGGGATGGGATGGGGGGGGGTTGGAGTGGTGGGGGCGGGGGTCACAGCAATGCATCTGATCGTTCTCTCTCAATTAGGAAGTTATGGAGGCTTTCCTAGGCATGTCAGGATTTCCTGCTAGCTCCCCGCCCCTTCCGCCCCAACACACGGTGTCTGCAGCCTGTGCTTTGGGGAATTTTGGGAATTTGTGGATAGTGAGTATGGATAAGCTT
>gene=chr20_5730402-5731402; species=bosTau
-CAAGCACATTGATCAATAAACCTCT---AGAAATCGAACAAACTACTCCTTCCAGGAACGCATCATCGAC--AGCCAATGCCTCAGTCAAGATGCCCGTAATTGCCTTTCCCCTTTCTTCCCTGCCCTAAGTAAAGATGGTTCTGGTGACTTCCTTCAAACCTCACTTTTCCCATAACAAACGTGGCGCAACCGCTTCCG-GTTCCAGCAGCCGGTGGTGAGTGCAAC-TGGGACCCGGCGACTTTTCTGGCTAGTTTTCTTGAAGGCTTT--------------------------------CGATTGAGAGG-----GGGAGGGGGTCTCCGCGAGGCATCACACCGTTCTTTAATAATTGGGAAGTTATGGCCGCTTTCCCTGGCAAGTCCCAAACCCCTC--CTACCCCCACCTT------------GCACGGCCTCTGCAGCCAACCCTTTGCGGAAGCCCCAGAATTTGC-------GTGTCTAGATGAGCTT
>gene=chr20_5730402-5731402; species=calJac
CCAAGCACATTTATCAACAAGCCTCCTCA-gaaattgcccaaaataGCCACAGGTGGCAAGCTTCACTGACAGGCCAAAAGCCTCAGTCAACATGGCCGCGACGGGCTTCCATTGCCCTTCTCTGCCAGCAGTAAGGATGGCTCCGGTGACTTCCTTTTAACCTCGCATTTCCCATAACAAAGATGGCGCCTTTGCTTCCGCGTTCCGGTTGTGGACGGTGAGTGTCTC--CTGGCTTGGCGTCTTTTCTCGTCAGTTTTCTGGAGTGCTTTGGA-GCGAGGTAA----GGGAT------------------------------GAGGGTCACAGCAATGCATCTGATTGTTCTCTCTCAATTAGGAAGTTATGGAGGCTTTCCTTGGCATGTCAGGATTTCCTACCAGCTCCCCGCCCCTTCCGCCCCAACATGCGGTCTCTGAAGCC------------------------TTGTGGGTAGTGAGTTTGGATAAGCTT
>gene=chr20_5730402-5731402; species=canFam
CCAAGAGCATTTATCAGTAAGCCTTC---AGAAATTGTCCGAACTGGTCAAGAGCGCAAAACTTCACTGGCTGGGCGAATGCCTCAGTCAAGATGGCCGCGACTACATTCCAGTGCCCTTCCTTGCCCTCAACAAACGTGGCTACAATGACTTCCTTCA-AACTGGCTTTTCCCATAACAAACATGGCGCCTCTGCTTCCG-GTTTCGACTGGGGCCGGTGAGTGTTAA-TGGGGGCTTTGCAGTTTTCTCATTAATTGTCTGGCGTGACCT--------------------------------GGGATCCGGAG-----GGCAGAAGGTCTGGGCAACGCATCAGATCGTTCTCTCATACTTGGGAAGTTATGGCGGCGTCTCTTGACACGTTCCAATTTCCTGGTGTCCCCCCTCCCTTAACCCAACAACACGTGGCCTCTGCGGCCAGCTCTTTGGGGGATCACCTAAATTTGCAGGCAGTGTGACCGGATGCCCTT
>gene=chr20_5730402-5731402; species=equCab
CCAAGCGCATTTTCCAACAGGCCTCCTGTAGGAATCGCCCAAACTAGCCATGTGCGAAAAGCTTCGACGGCCGCGCAAATGCCTCAGTCAACATGGCCGCGACTACCTTCCATTGCCCTTGCCTGCCCTCAGCAAAGATGGTTCCGATGACTTCTTTCATACCTCGCCTTTCCCATAACAAATATGGCGCTTCCGCTTCCG-GTTCCGGCTGGGGGCGGTGAGTGTAAT-TGGCAGCTGCCGAGTTTTCTCGCCAGTTGTCTGGAGTGCCTT--------------------------------TGGTTTGGAAG-----GGGAGGGCATTTCAGCAACGTATCGGATCGTTGTCTCACAGTTGGGAAGTTATGGAGGCTTCCCCTGGTACATCCCAATTTCCCGTCATCCCCCTTCCCTCACCCCCCCAATATATGGCCTTGGCTGCCAGCCCTTTGGGGAATCCTTGGAATTTGCAGGCAGTATGTCTGAATGAGCTT
>gene=chr20_5730402-5731402; species=gorGor
CCAAGCACATTTATCGATAAGCCTCCTCAGGAAATTGCCCAAAATAGCCACATGTGGCAAGCCTCATTGACAGGCCAAAAGCCTCAGTCAACATGGCCGCGACCGGCTTCCATTGCCCTTCACTGCCCGCAGTAAGGATGGCTCCGGTGACTTCCTTCGAACCTCACATTTCCCATAAAAAAGATGGCGCCATTGCTTCCGCGTTCCGGTTGCGGATGGTGAGTGTGTTGGGGGGCTTGGCGGCTTTTCACGTCAGTTTTCTGGAGTGCTTTGGA-GAGAGGTAAGCGCGGGATGGGATGGCGGGGGGTTGGAGTGGTGGGGGCGGGGGTCACAGCAATGCATCTGATCGTTCTCTCTCAATTAGGAAGTTATGGAGGCTTTCCTAGGCAT-TCAGGATTTCCTGCTAGCTCCCCGCCCCTTCCGCCCCAACACACGGTGTCTGCAGCCTCTGCTTTGGGGAATTTTGGGAATTTGTGCATAGTGAGTATGGATAAGCTT
>gene=chr20_5730402-5731402; species=panTro
CCAAGCACACTTATCGACAAGCCTCCTCAGGAAATTGCCCAAAATAGCCACATGTGGCAAGCCTCATTGACAGGCCAAAAGCCTCAGTCAACATGGCCGCGACCGGCTTCCATTGCCCTTCACTGCCCGCAGTAAGGATGGCTCCGGTGACTTCCTTCGAACCTCACATTTCCCATAAAAAAGATGGCGCCATTGCTTCCGCGTTCCGGTTGCGGATGGTGAGTGTGTCGGGGGGCTTGGCGGCTTTTCTCCTCAGTTTTCTGGAGTGCTTTGGAGGAGAGGTAAGCGCGGGATGGGATGAGGGGGGGTTGGAGTGGTGGGGGCGGGGGTCACAGCAATGCATCTGATCGTTCTCTCTCAATTAGGAAGTTATGGAGGCTTTCCTAGGCATGTCAGGATTTCCTGCTAGCTCCCCGCCCCTTCCGCCCCAACACACGGTGTCTGCAGCCTGTGCTTTGGGGAATTTTGGGAATTTGTGGATAGTGAGTATGGATAAGCTT
>gene=chr20_5730402-5731402; species=papHam
CCAAGCACGTTTATCGACAAGCCTTCTCAGGAAACTGCCCAATATAACCACACGTGGCAAGCCTCGTTGTCAGGACAAAAGCCTCAGTCAACATGGCCGCGACGGGCTTCCATTGCCCTTCGCTGCCCTCAGTAAGGATGGCTCCGGTGACTTCCTTCGAACCTCACATTTCCCATAACAAAGATGGCGCCATTGCTTCCGCGTTCCGGTTGCGGATGGTGAGTGTATTGGGGGGCTTGGCGGCTTTTCTCGTCAGTTTTCTGAAGCGCTTTGGA-GAGAGGTAAGCGGGAGGTGGGG-GTGGGGGGATTGGAGTGGTGGGGGTAGGGGTCACAGCAATGCCTCTGATCGTTATCTCTCAATTAGGAAGTTATGGAGGCTTTCCTTGGCATGTCAGGATTTCCTGTTAGCTCTCCGCCCCTTCCGCCCCAACACACGGTCTCTGCAGCCTCTGCTTTGGGGAATCGTGGAAATTTGTGGGTAGTAAGTATGGATAAGCTT
>gene=chr20_5730402-5731402; species=ponAbe
CCAAGCACATTTATCGACAAGCCTCCTCAGGAAATTGCCCAAAATAGCCACCTGTGGCAAGCCTTATTAACAGGCCAAAAGCCTCAGTCAACATGGCCGCCACTGACTTCCATTGCCCTTCACTGCCCGCAGTAAGGATGGCTCCGGTGACTTCCTTCGAACCTCACATTTCCCATAACAAAGATGGCGCCATTGCTTCCGCGTTCCGGTTGCGGATGGTGAGTGTATTCGGGGGTTTGGCGGCTTTTCTC-TCAGTTTTCTGGAGTGCTTTGGA-GAGAGGTAAGCGCGGGGTGGG--GGGGCGGGGTTGGAGTGGTGGGGTCGGGGGTCACAGCAATGCATCTGATCGTTCTCTCTCAATTAGGAAGTTACGGAGGCTTTCCTTGGCATGTCAGGATTTCCTGCTAGCTCCCCGCCCCTTCCGCCCCAACACACGGTCTCTGCAGCCTCTGCTTAGGGGAATTTTGGGAATTTGTGGGTAGTGAGTATGGATAAGCTT
>gene=chr20_5730402-5731402; species=rheMac
CCAAGCACATTTATCGACAAGCCTCTTCAGGAAACTGCCCAATATAACCACACGTGGCAAGCCTCGTTGTCAGGACAAAAGCCTCAGTCAACATGGCCGCGAAGGGCTTCCATTGCCCTTCGCTGCCCTCAGTAAGGATGGCTCCGGTGACTTCCTTCGAACCTCACATTTCCCATAACAAAGATGGCGCCATTGCTTCCGCGTTCCGGTTGCGGATGGTGAGTGTATT-GGGGGCTTGGCGGCTTTTCTCGTCAGTTTTCTGAAGTGCTTTGGA-GAGAGGTAAGCAGGAGGTGGGG-GTGGGGGGGTTGGAGTGGTGGGGGTACGGGTCACAGCAATGCCTCTGATCGTTATCTCTCAATTAGGAAGTTATGGAGGCTTTCCTTGGCATGTCAGGATTTCCTGTTAGCTCTCCGCCCCTTCCGCCCCAACACACGGTCTCTGCAGCCTCTGCTTTGGGGAATCGTGGAAATTTGTGGGTAGTAAGTATGGATAAGCTT
>gene=chr20_6129402-6130402; species=hg19
TTAGGGCCCAGGTGCTGAAGGTGGCAGAGAGTGAAGGAGCCTGACTCCTCTGGCCCACCCCCCATTGTTTGGAGGAGATGCCTAATGAAGGACAATACTTGTTTGggaatttatatgaatgagataaacttgtattgcattaaggtgctgctatttaggagttgttatggccgtgagcctaccctgatacaGCCTGTATGGATTGATGATATGGCAGGGAAGAATATCAAACACAAATAGATTTTATGTTTTAAAATTCTGGCCTAAATTTGCAAAACCCAGGGAGATAACTTTGCCTGTCTATAATGAAGGTCTATAAAGCAAACTGCAGTTGCTGCTATGTAACAGAGATCACAGTGGGACGATTCTAAATCATTTCCAAAGCCTAGAAGCAGGCAGAAATGAAATGCGGAGGCTTTATGTTCAAGCTTAATGTACTTCATCACACAAAGATGAGACTTTAATTATGTTGTTTCCTTGGAAGAAAATTAAATTATAGA
>gene=chr20_6129402-6130402; species=bosTau
--------------------------------------------------------------------------------------------------------------------------------------------------------------------------------------------------------------------------------------------------------------------------------------------------------------------------------------------------------------------------------------------------------------------------------------------------------------------------------------------------------------------
>gene=chr20_6129402-6130402; species=calJac
tcgggacccagatgttgaaggtggcagagactgaaggagtctgacctctctgccccacccctcactgtttggaggagatgcctaacaaagtagaatacttatttgggaa-ttatatgaatgagataaacttacattgcatcaagacactgctatttaggagttgttatgaccattagcctatcctgacACAGTCTGTATGGACTGATGATATGGCAGAAAATAATATCTAACAC--ACGGATTTGAGGTTTTAAAATTTTGTTCTAAATTTGCAACACCCTGGGAGATAACTTTGCCTGTCGATCATGAAGGTCTACAAAACAAACTGTAGTCACTGCTATGTAACAGAGACCACAGTGGGATGATTCTAAATCATTTCCAAATCGTAGAGGCAGGGAGAAATGAAATGCAGAGGCTTTATGTTCAAGCTTAATTTACTTCATTACACAAAGATGAGACTTTAATTATGTTGTTTCCTTGGAAGAAAATTAAGGTATAGA
>gene=chr20_6129402-6130402; species=canFam
TTAGAGACTAGATGTTGAAGATGGCAGAGA-GGAAAATTATTGACTCCCACCCCCTGCCCAGCATTGCTTGGAGGAGATGCTTCATAGTAGGAAACACTGTTTTTGGAGTTTacataaatgagata--cttatcttgtgttcaggcactgatcttt-aaggttattacagccattagcctaccctgatacaGCCACTATGGATAGATCATATGGCTGGGAAGAGTTTCAAATGCTAATGGACTCAGGGTTTTAAACTTCTGACATAAATGTGTAAAACTCT-GGAGGTAGCGTCACCTGCCTGTTATATAGGTCTATAAAGCAAGCCATGGTATCTGCAGGG-----GTGATCACAGCTGAGTAATTCTAAAGCATTTTCGA----------TAGAGAGAAATGAAATGCAGAGGCTTTATGTTCAAGCCTAATATATTTCATCAAAAAAA---GAGAC-TGAAGTACACTGATTCCTTG-AAAGAAATTGAAGTATAGA
>gene=chr20_6129402-6130402; species=equCab
ttagagactaaatgttgaagatggcagagc-tgaaagtgcttgacccgcccaccttgcccctctttgcttggaggagacacttcatgataggaagcactcgttttggaatttacgtgactgagacg----tatattgtgtcaaggtgctgatattgaagggttgttacagccgttagcctacgctgatacaGCCTCTGCAGACTGAGGATATGGCAGGGAAGACTCTCCAGCACAAATGGACTTTTGGTTTTAAACTTCTGACATAAATTTTCAAAACCCT-GGAGACAA-TTTGCCTGCCTCTTATGAAGGTTTATAAAGCAAGATGCAGTAGCTGCA--------GAGGCCACAGCTGAGCAACTCTCAACCATTTTCAAAGCTTAGAAGGAGAGAGAAGTGAAATGCAGAGACTTCATGTTCAAGCCTAATATATTTCATTAAACAAAGATGAGACTTTAATTACATTAATTCCTTGAAAAGAAATTAAATTATAGA
>gene=chr20_6129402-6130402; species=gorGor
--------------------------------------------------------------------------------------------------------------------------------------------------------------------------------------------------------------------------------------------------------------------------------------------------------------------------------------------------------------------------------------------------------------------------------------------------------------------------------------------------------------------
>gene=chr20_6129402-6130402; species=panTro
TTAGGGCCCAGGTGCTGAAGGTGGCAGAGAGTGAAGGAGCCTGACTCCTCTGGCCCACCCCCCATTGTTTGGAGGAGATGCCTAATGAAGGACAATACTTGTTTGGGAATTTATATGAATGAGATAAACTTGTATTGCATTAAGGTGCTGCTATTTAGGAGTTGTTATGGCCATGAGCCTACCCTGATACAGCCTGTATGGATTGATGATATGGCAGGGAAGAATATCAAACACAAATAGATTTTATGTTTTAAAATTCTGGCCTAAATTTGCAAAACCCAGGGAGATAACTTTGCCTGTCTATAATGAAGGTCTATAAAGCAAACTGCAGTTGCTGCTATGTAACAGAGATCACAGTGGGACGATTCTAAATCATTTCCAAAGCCTAGAAGCAGGGAGAAATGAAATGCGGAGGCTTTATGTTCAAGCTTAATGTACTTCATCACACAAAGATGAGACTTTAATTATGTTGTTTCCTTGGAAGAAAATTAAATTATAGA
>gene=chr20_6129402-6130402; species=papHam
TTAGGGCCCAGGTGTTGAAGGTGGCAGAGAGTGAAGGAGCCTGACTCCTCTGCCCCGCCCCCCATTGTTTGGAGGAGATGCCTAATGAAGGAGAATACTTGTttgggattttatatgaatgagataaacttgtattacattaaggtgctgctgtttaggagctgttatggccattagcctaccctgacACAGCCTGTATGGGTTGATGATATGGCAGGGAAGAGTATCAAACAC----AGATTTTAGGTTTTAAAATTCTGGCCGAAATTTGCAAAACCCTGGGAGATAACTTTGCCAGTCTATAATGAAGGTCTATAAAGCAAACTGCAGTTGCTGCTATGTAACAGAGACCACAGTGGGACGATTCTAAATCATTTCCAAAGCCTAGAAGTAGGGAGAAATGAAATGCAGAGGCTTTATGTTCAAGCTTAGTGTA---CACTACACAAAGGTGAGACTTTAATTACATTGTTTCCTTGGAAGAAAATTAAATTATAGA
>gene=chr20_6129402-6130402; species=ponAbe
TTAGGGCCCAGGTGTTGAAGGTGGCAGAGAGTGAAGGAGCCTGACTCCTCTGGCCCACCCCCCATTGTTTGGAGGAGATGCCTAATGAAGGAGAATACTTGTTTGGGAATTTatatgaatgagataaacttgtattgcattaaggcgctgctatttaggagttgttatggccatgagcctaccctgaTACAGCCTATATGGGTTGATGATATGGCAGGGAAGAATATCAAACACAAATAGATTTTATGTTTTAAAATTCTGGCCTAAATTTGCAAAACCCAGGGAGATAAC--TGCCTGTCTGTAATGAAGGTCTATAAAGCAAACTGCAGTTGCTGCTATGTAAC--AGATCACAGTGGGACGATTCTAAATCATTTCCAAAGCCTAGATGCAGGGAGAAATGAAATGCGGAGGCTTTATATTCAAGCTTAATGTACTTCATTACACAAAGATGAGACTTTAATTACGTTGTTTCCTTGGAAGAAAATTAAATTATAGA
>gene=chr20_6129402-6130402; species=rheMac
TTAGGGCCCAGGTGTTGAAGGTGGCAGAGAGTGAAGGAGCCTGACTCCTCTGCCCCGCCCCCCATTGTTTGAAGGAGATGCCTCATGAAGGAGAATACTTGTTTGGGATTTTatatgaatgagataaacttgtattacattaaggcgctgctgtttaggagctgttatggccattagcctaccctgacACAGCCTGTATGGGTTGATGATATGGCAGGGAAGAGTATCAAACAC----AGATTTTAGGTTTTAAAATTCTGGCCGAAATTTGCAAAACCCTGGGAGATAACTTTGCCAGTCTATAATGAAGGTCTATAAAGCAAACTGCAGTTGCTGCTATGTAACAGAGACCACAGTGGGACGATTCTAAATCATTTCCAAAGCCTAGAAGTAGGGAGAAATGAAATGCAGAGGCTTTATGTTCAAGCTTAGTGTA---CACTACACAAAGGTGAGACTTTAATTACGTTGCTTCCTTGGAAGAAAATTAAATTATAGA
>gene=chr20_6162402-6163402; species=hg19
tttaccttgcccatcttgactgatacGGTTCTTTGCTTTGGGATTTACACTGAAATTTTGAGACATGAGAAAAAGTCTCATTGAGCATGCTGTCACTCCTATAACTGAAGGATTTTTTTTTTTTTTGGAATATTTTTATATACTTCCTGAGAGTACCTATGTCTTAATCTCATAATGCTAAAATAACTTTAATAAGCTAATTACTTTTAGCTGTTCTACAAAGAAATCCCATGAGAAAACCTCTGAGCATTTATTTCATGGGGGAAGACCATCATTTAGAAATCTGGTCTCATGTGGTCTACCTGTTCAGCTTTGACTGCCCCTCTCTCCAGCCTATAACCTCCAGACCGAGAAAATCTCAGCATCCACTTGTTCATTTTTGCCTCTGGAAATTTATCCTAACATTTATCTTCCTTTCTTGGAGTTTTCTCTTTCTTTTTGGTCTCACCTCTTCCATGAATTTAAGTCGACTAACCAAATGGTGATATTTATTCAGCATt
>gene=chr20_6162402-6163402; species=bosTau
tttaccttgcttattctgactgatacTATTCTTGGCTTTGGGCATTCCA-TGAAACTCTAAGACAAGAGGAAAACTCCCATTCAATGTGCTGTCATCTTTATAATTGA--GGTTTCTTTT---TGGAGTGTATATTTATGTACTTCCTGAGAATACTCGTATCTTAATACCATAATACTAAAGCAACTTTAATAA-----------GTGGCTATTCTATAAAGAAGTCCCTTGAGAAAACCTTTGAGGATTT----CTCAGG-GAAAATCACCATCCAAAAGTCTGGTCTCATCTGGCC----TATTCAGCCCTT-CTGTGCCTCTCTTCCACCTGTAACTAGCATGCCAATAAGATCTCTGGACCCACTTGCTCATTTCCACCTCTGAAAATTCATCCAAACATACAGT-ACTTTTCCTGGAATTTTCTCTTTCCTTTTGGTCTCTCTTCTTCCCTGAATTTAAGTCTTTTAACAAAATACTGATACTTACTGATTAGt
>gene=chr20_6162402-6163402; species=calJac
tttgccttgcccatcttgactgatacTGTTCTTTGCTTTGGGATTTACACTGAAGTTTTGAGACCTGAGAAAAAGTCTCATTCAACATGCTGTCGCTCCTATAACTGAAGGGtttttttttttttttGAATAATTTTATATGTTTCTTGAGAGTACCTATGTTTTAATCTCATACTGCTAAAATAACTTTAATAAATTAATTTCTTTCAGCTGTTCTACAAAGAAATCCCATGAGAAAACCTCTGAGGATTT----CATGGGGGAAGATCATCATCTAAAAATCTGGTCTCATGTGGTCTACCTGTTCAGCTTTGACTGTCCCTCTCACCAGCCTATAACCTCTAGACCAAGAAAAGCTCAGGCTCCACTGTTGATTTTTTGCCTCT-GAAATTTATCCTAACATTTATCTTCCTTTCTTGGAGTTTCCTCTTTCTTTTTGGTCTCACCTTTTCCATGAATTTAAGTCATCTAACC-AATGGTGATATTTACTCAGCATt
>gene=chr20_6162402-6163402; species=canFam
------TTGCCCATCTTGTTGGATATAATTTTCAGCTTTGAACCTTCCACTGAAATTCTAAGGCAAGAGGAAAG-CCCTATTCAACATGCTGTCACCCTTAGAACTGA--GTTTCCG-TT---TGGGGTATATTTCTATGCATTTCCTGAGAGTACCCATTTCTTAATCCTATAATGCTAAGATAACTTTAATAAATGGATTTTTTGCAGCTATTCTATAAAGAAATCCCTTGAGAAAATCTTTGAGGATTT----CTTGGGGGAAGGTCATCATTGAAAAATCTGGTCTTATCTGGCC----TGTTTAGCC-TCACTGCCCCTTTCTCCAGTCTG-AACCTCCATACCAGTAAGGGCTCTGGGCCTACTTGCTCGTTTTTACCTCTGAAAATTCATCTTAACATATAGT-ACTTTTCC------------------TTTTGTCTCTCTTCTTCTGTGAATTTAAGTCATCAAAACAAATGCTAATATTTATTGAGTATt
>gene=chr20_6162402-6163402; species=equCab
tttatcttgcccatcctgactgatacaGTTCTCAGCTTTGGGCTTTCCACAG-AATTCTAAGACAAGAGGAAAATTCCCATTCAATATGCTGTCACCCTTAGAACTGA--GGTTTAATTT---GGGGGTATATTTCTACACACTTCCAGTAAGTACCCGTGTCTTAATCCCATAATGCTAAGATAATGTTAATAAATGAATTAATTGTAGCTATTCTATAGAGAAATCCCTCGAGAAAACCTTTGAGGATTT----CTTAGG-GAAGATCATCATCTAAAAATCTGATCTCATCTGGCC----TATTCAGCCTTGACTGCCTCTCTCTCCAGCCTGTAACCTCCATGCCCGTAAGAGCTCTGTGCCCACCTGCTCATTTTTACCTCTGAAAATTCATCTTAACATATAGC-ACCTTTCCTGGAGTTTTCCCTTTCCTTTTGGTCTCTTCTCTTCCATGAGCTTAAGTCACCTAACCAAATACTGATATTTATTGAGCGTt
>gene=chr20_6162402-6163402; species=gorGor
tttaccttgcccatcttgactgataTGGTTCTTTGCTTTGGGATTTACACTGAAATTTTGAGACATGAGAAAAAGTCTCATTGAACATGCTGTCACTCCTATAACTGAAGGATTTTTTTT----TTGGAATATTTGTATATACTTCCTGAGAGTACCTATGTCTTAATCTCATAATGCTAAAATAACTTTAATAAGTTAATTACTTTTAGCTGTTCTACAAAGAAATCCCATGAGAAAACCTCTTAGCATTT----CATGGGGGAAGACCATCATTTAAAAATCTGGTCTCATGTGGTCTACCTGTTCAGCTTTGACTGTCCCTCTCTCCAGCCTATAACCTCCAGACCGAGAAAGTCTCAGCATCCACTTGTTCATTTTTGCCTCTGGAAATTTATCCTAACATTTATCTTCCTTTCTTGGAGTTTTCTCTTTCTTTTTGGTCTCACCTCTTCCATGAATTTAAGTCGACTAACCAAATGGTGATATTTATTCAGCATt
>gene=chr20_6162402-6163402; species=panTro
tttaccttgcccatcttgactgataTGGTTCTTTGCTTTGGGATTTACACTGAAATTTTGAGACACAAGAAAAAGTCTCATTGAACATGCTGTCACTCCTATAACTGCAGGGTTTTTTTT------GGAATATTTGTATATACTTCCTGAGAGTACCTATGTCTTAATCTCATAATACTAAAATAACTTTAATAAGTTAATTACTTTTAGCTGTTCTACAAAGAAATTCCATGAGAAAACCTCTGAGCATTT----CATGGGGGAAGACCATCATTTAAAAATCTGGTCTCATGTGGTCTACCTGTTCAGCTTTGACTGCCCCTCTCTCCAGCCTATAACCTCCAGAACGAGAAAATCTCAGCATCCACTTGTTCATTTTTGCCTCTGGAAATTTATCCTAACATTTATCTTCCTTTCTTGGAGTTTTCTCTTTCTTTTTGGTCTCACCTCTTCCATGAATTTAAGTCGACTAACCAAATGGTGATATTTATTCAGCATt
>gene=chr20_6162402-6163402; species=papHam
tttaccttgcccatcttgactgatacGGTTCTTTGCTTTGGGATTTACACTGAAATTTTGAGACATGAGAAAAAGTCTCATTCAACAGGCTGTCACTCCTATAACTGAAGGGTTTTTTTG------GGAATATTTTTATATGCTTCCTGAGAGTACCTATGTCTTAATCTCATAATGCTAAAATAGCTTTAATAAATTGATTACTTTTAGCTGTTCTACAAAGAAATCCCATGAGAAAACCTATGAGGATTT----CATGGGGGAAGACTGTTGTCTAAAAATCTGGTCTCATGTGGTCTACCTGTTCAGCTTTGACTGCCCCTCTCTCCAGCCTGTAACCTCCAGACCAAGAAAATCTCAGCATCTACTTGCTCATTTTTTCCTCTGGAAATTTATCCTAACATTTATCTTCCTTTCTTGGAGTTTTCTGTTTCTTTTTGTTCTCACCTCTTCCATGAATTTAAGTAATCTAACCAAATGGTGATATTTATTCAGCATt
>gene=chr20_6162402-6163402; species=ponAbe
tttaccttgcccatcttgactgataTGGTTCTTTGCTTTGGGATTTA-ACTGAAATTTTGAGACATGAGAAAAAGTCTCATTCAACAGGCTGTCACTCCTATAACTGAAGGGTTTTTTTTTTTTTTGGAATATTTTTATATGGTTCCTGAGAGTACCTAGGTCTTAATCTCATAATGCTAAAATAACTTTAATAAATTAATTACTTTTAGCTGTTCTACAAAGAAATCCCATGAGAAAACATCTGAGGATTT----CATGGGGGAAGACCGTCATCTAAAAATCTAGTCTCATGTGGTCTACCTGTTCAGCTTTGACTGCCCCTCTCTCCAGCCTGTAACCTCCAGACCAAGAAAATCTCAGCATCCACTTGCTCATTTTTGCCTCTGGAAATTTATTCTAACATTTGTCTTTCTTTCTTGGAGTTTTCTGTTTCTTTTTGGTCTCATCTCTTCCATGAATTTAAGTCATCTAACCAAATGTTGATATTTATTCAGCATt
>gene=chr20_6162402-6163402; species=rheMac
tttaccttgcccatcttgactgataTGGTTCTTTGCTTTGGGATTTACACTGAAATTTTGAGACATGAGAAAAAGTCTCATTCAACAGGCTGTCACTCCTATAACTGAAGGGTTTTTTTG------GGAATATTTTTATATGCTTCCTGAGAGTACCTATGTCTTAATCTCATAATGCTAAAATAGCTTTAATAAATTGATTACTTTTAGCTGTTCTACAAAGAAATCCCATGAGAAAACCTATGAGGATTT----CATGGGGGAAGACCGTTGTCTAAAAATCTGGTCTCATGTGGTCTACCTGTTCAGCTTTGACTGCCCCTCTCTCCAGCCTGTAACCTCCAGACCAAGAAAATCTCAGCATCTACTTGCTCATTTTTTCCTCTGGAAATTTATCCTAACATTTATCTTCCTTTCTTGGAGTTTTCTGTTTCTTTTTGGTCTCACCTCTTCCATGAATTTAAGTCATCTAACCAAATGGTGATATTTATTCAGCATt
>gene=chr20_6689402-6690402; species=hg19
tagtagagacggggtttcactatgttggccaggctggtctcaaactcctgacctcagatgatccatctgccttggactACACATTTTAAAATAAGCAGATGATTTATCCTCAGTGACTCAATGAATAAGTAAATACTTAAATATTCAGCAAGAATTTACAGAATCTCTATTTTATATGAGCCCCAAGCTGAACCAATTGCGGAAGGATAGAAAAGTCTTCTTGACAAGTTTTCCTGGGCACTGTGGTGTTTCTTAATTTGCTGCTGTTGTTTCTGCTATTTCTAATTGGTTTTGTTATCTCCATTCTTTGTGTTGTATTTCCCTGAGGTGTGGAGAAGTTAAGGCCAGAGTTAACGTTTATAGCATTAATTCAAACCCCAGAAGACAAGAGATTGATAAGAGAAGAAAGGAAAGGTAGAAAAAAGATTATCTACAAGCCAGTCCCTCCTGCTACTCTTTAACTGAAACCATGAAGAATGAACCCAAGCTTAATACATTTG
>gene=chr20_6689402-6690402; species=bosTau
tagcgacccaggga-------------------------tcaaaccc---atttctcttgtttctcttacattgg-----------------aggcagattctttatactgcaTGACTCAGTGAATAGGGAAATA-TTAAATATTTAGCTAGAACTTATTGAG--TCTATTTTATATAATCCCTAAGCTGAGCGGATTGTGAAAGAATAGAGAAGTCTTTTTAACTAGTTTGCCCAGGCATTGTGATAATTCTTCATTTATTGTTGTTGTTTGTGCTATTTCTAATAGGTTTTTTTATCTCCATGCTTTGAGTTGAATTTCTCAGACAAGTGGAGAAGTTAAGGCAAGAATTTAAATTAATACCATCAATCCAACCCCTAAAAGGCAGGATCTTGGTAAGAGAAGAAAAGAGGGGAGGGGAATAGATTATTTACAAGCCAATCTCTTCTGCTACT-CTTAACTGAAACCACAAAGAATGAACCCAAGCTTAACAAACTTT
>gene=chr20_6689402-6690402; species=calJac
tagtagagatggggtttcaccatggtggccaggctggtctcaaactcctgacctcagatgatccacctgcctcAAACTACACATTTTAAAATGAGCAGATGATTCATCCTCAGTGATTCGGTAGATAAGGAAATACTTAAATATTCAGCAAGAATTTACAGCATCTCAATTTTAAATGAGCCCCAAGCTGAACCGATTGTGGAAGGATAGAAAAGTCTTCTTGACATGCTTGCCTGGGCACTGTGGTATTTCCCAATTTGCTGCTGTTGTTTCTGCTATTTCTAATTGGTTTCATTATCTCCATT-TTTGTGTTGAATTTCCTTGAGGTATGGAGAAGTTGAGGCAAGGGTAAACCTTTATAGCATTAATTCAAACCCTAGAAGACGGGACATTGATAAGAGAAGAAAGGAAAGGTAGAAAAAAGATGATCTACAAGCCAGTTCCTCCTGCTGCTCTTTAACTGAAACCAGGGAGAATGAACCCAAGCTTAATACAGCTG
>gene=chr20_6689402-6690402; species=canFam
------------------------------------------------------------------------------AGATTTTTTTTTACAAGC---AGATTTATTCCCAGGGACTCAATGGATATGGAAATAATTAAACATTCAGCAAGAGAGTCTTGAG--TCTATTTTATATGAGCTACAAGCTGAGCCAAATAGAGAAA----------TCTTCTTGACATATTTGCCTAGGCACCATGGTAGTTCTTCATTTGCTGTTGCTGTTTGTGCTATATCTCAAAGGTTTTGGTATCTTTGTGTTTTGTATTGAATTCCTCAGAAGTATGGAGAAGTTGAGGCAAGGGTTAAAATTTGTATCGTCAGTTCAATCCCTCAAATACAGGAGTTTTGTAAGAGAGATGAAGAAAGGGGGGGAATAGATTATCTACAAGCTAATCCCTCCTGCTGCTCTTCACCTGAAACCATGAAGAATAAACTCAAGCTTAATGCACTTT
>gene=chr20_6689402-6690402; species=equCab
------------------------------------------------------------------------------------------ACAAGCAGAAGATTTATCCTCAGCAACTCAGTGGATAGAGAAATACTTAACTATTCAGCAAGAACTTATCCAG--TCTACTTTACAAGAGCCCCAAGCTGAGCCAGTTGTGGAAGGATAGAG--TTCTTCTTGATGTGTTTGCCCGGGCACTTTGGTAGTTCTTAATTTGCTGTTGTTGTTTGTGCTATGTCTAATAGGTTTTGGTATCTCCAGGCTTTGTATTGGATTTCTCAGAGGTATGGAGAAGTTGTGGCAAGAGTTAAAATTTATATCATCAATTAATTCCCTAAAAAGCAGGATCTTGGTAAGGGGCAGGGTGGGGGAGCGGGAATAGGTTTTCTACAAGCCAATCCCTCCTGCTGCTCTTTAACTGAAACCATGAAGAATGAGCCCAAGCTTAACACACTTT
>gene=chr20_6689402-6690402; species=gorGor
tagtagagacggggtttcactatgttggccaggctggtctcaaactcctgacctcagatgatccatctgccttggactACACATTTTAAAATAAGCAGATGATTTATCCTCAGTGACTCAATGAATAAGTAAATACTTAAATATTCAGCAAGAATTTACAGAATCTCTATTTTATATAAGCCCCAAGCTGAACCAATTGCGGAAGGATAGAAAAGTCTTCTTGACAAGTTTTCCTGGGCACTGTGGTGTTTCTTAATTTGCTGCTGTTGTTTCTGCTATTTCTAATTGGTTTTGTTATCTCCATTCTTTGTGTTGTACTTCCCTGAGGTGTGGAGAAGTTAAGGCCAGAGTTAACGTTTATAGCATTAATTCAAACCCCAGAAGACAAGAGATTGATAAGAGAAGAAAGGAAAGGTAGAAAAAAGATTATCTACAAGCCAGTCCCTCCTGCTACTCTTTAACTGAAACCAT-----------------------------
>gene=chr20_6689402-6690402; species=panTro
tagtagagacggggtttcactatgttggccaggctggtctcaaactcctgacctcagatgatccatctgccttggactACACATTTTAAAATAAGCAGATGATTTATCCTCAGTGACTCAATGAATAAGTAAATACTTCAATGTTCAGCAAGAATTTACAGAATCTCTATTTTATATGAGCCCCAAGCTGAACCAATTGCGGAAGGATAGAAAAGTTTTCTTGACAAGTTTTCCTGGGCACTGTGGTGTTTCTTAATTTGCTGCTGTTGTTTCTGCTATTTCTAATTGGTTTTGTTATCTCCATTCTTTGTGTTGTACTTCCCTGAGGTGTGGAGAAGTTAAGGCCAGAGTTAACGTTTGTAGCATTAATTCAAACCCCAGAAGACAAGAGATTGATAAGAGAAGAAAGGAAAGGTAGGAAAAAGATTATCTACAAGCCAGTCCCTCCTGCTACTCTTTAACTGAAACCATGAAGAATGAACCCAAGCTGAATACATTTG
>gene=chr20_6689402-6690402; species=papHam
tagtagaaacggggtttcaccgtgttggccaggctagtctcaaactcctgacctcagatgagccatctgccttgggctACACATTTTAAAATAAGCAGATGATTTATCCTCAGTGACTCAGTGAATAAGGAAATACTTAAATATTTAGCAAGAATTTACAGAATCTCTATTTTATATGAGCCCCAAGCGGAACCAATTGCGGAAGGATAGAAAAGTCTTCTTGACATGTTTTCCTGGGCACTGGGATGTTTCTTAATTTGCTGCTGTTGCTTCTGCTATTTCTAATTGGTTTTGTTACCTCCATTCTTTGTGTTGAATTTCCCTGAGGTGTGGAGAAGTTGAGGCCAGAGTTAATGTTTATAGCATTAATTCAAACCCCAGAAGACGGGACATTGATAAGAGAAGAAAGGAAAGGTAGAAAAAAGATTATCTACAAGCCAGTCCCTCCTGCTACTCTTTAACTGAAACCATGAAGAATGAACCCAAGCTTAATACATTTG
>gene=chr20_6689402-6690402; species=ponAbe
tagtagagatggggtttcaccatgttggccaggctggtctcaaactcctgacttcagatgatccatctgccttggactACACATTTTAAAATAAGCAGATGATTTATCCTCAGTGACTCAATGAATAAGGAAATACTTAAATATTCAGCAAGAATTTACAGAATCTCTATTTTATATGAGCCCCAAGCTGAACCAATTGCTGAAGGATAGAAAAGTCTTCTTGACATGTTTTCCTGGGCACTGTGGTGTTTCTTAATTTGCTGCTGTTGTTTCTGCTATTTCTAATTGGTTTTGTTATCTCCATTCTTTGTGTTGTATTTCCCTGAGGTGTGGAGAAGTTGAGGCCGGAGTTAACGTTTATAGCATTAATTCAAACCCCAGAAGACAAGAGATTGATAAGAGAAGAAAGGAAAGGTAGAAAAAAGATTATCTACAAGCCAGTCCCTCCTGCTACTCTTTAACTGAAACCATGAAGAATGAACCCAAGCTTAATACATTTG
>gene=chr20_6689402-6690402; species=rheMac
tagtagaaatggggtttcaccgtgttggccaggctggtctcaaactcctgacctcagatgagccatctgccttgggctACACATTTTAAAATAAGCAGATGATTTATCCTCAGTGACTCAGTGAATAAGGAAATACTTAAATATTTAGCAAGAATTTACGGAATCTCTATTTTATATGAGCCCCAAGCGGAACCAATTGCGGAAGGATAGAAAAGTCTTCTTGACATGTTTTCCTGGGCACTGGGGTGTTTCTTAATTTGCTGCTGTTGCTTCTGCTATTTCTAATTGGTTTTGTTACCTCCATTCTTTGTGTTGAATTTCCCTGAGGTGTGGAGAAGTTGAGGCCAGAGTTAACGTTTACAGCATTAATTCAAACCCCAGAAGACAGGACATTGATAAGAGAAGAAAGGAAAGGTAGAAAAAAGATTATCTACAAGCCAGTCCCTCCTGCTACTCTTTAACTGAAACCATGAAGAATGAACCCAAGCTTAATACATTTG
>gene=chr10_138175-139175; species=hg19
TATGAACCAGTAACCTATGACTCGCTGACATTTTAATAAATCTCTAATATCCACAGCATTCCTTGGACACTAGGAAGAATAAGAAAATGAGAGCTTGTTAAAGTAACAGAAGCCAACCTCCCTCACACAGTCAATGATATCTGGACTCCTTGCTTCAATGTTCCTCTTATGCAAAGAAAGAAAAACACAAAGGAATAGAGTTGATGGTGTAGCCATTGTTAGGAAACTTAAAATTGTCAGTTTCAACCTTCACTGAACTTGAAAAATGTACTATTTTTAGTCACATTTCCTATGTCAGTCAAACTGGTTTCACCAGTTTTTCCTCTACTCAGAATCCAGGTAGGCCTAAATCAGAAATGCTTCTTGTCGACACATATAAGAGTCCCCGAACACCCATCCAAATGTTCACCATGAAGTATGAATAATGCCTGAGAAAGCAAAACCAAACAAATTGGTTCCCACTAACAGTAAATTTAAAGTAATTGAGAAACATGGTCAGT
>gene=chr10_138175-139175; species=bosTau
--------------------------------------------------------------------------------------------------------------------------------------------------------------------------------------------------------------------------------------------------------------------------------------------------------------------------------------------------------------------------------------------------------------------------------------------------------------------------------------------------------------------
>gene=chr10_138175-139175; species=calJac
TATGAACCAGTAACTTATGACCTGCTGACattttaataaatttataatatCCTCGGAACACCTATGACACTAGAGAGAATAAGAAAATGAGAGCTTAGTAAAGTAACAGAAGCCAACCTCCCTCACACAGTCAATGATATTTTGACTCCTTGCTTCAATGTTCCTCTTATACAGAGAAAGAAAAACACAAAGGAATAGAGTTGATGGTGCAGCCATTGTTAGGAAACTTAAAATTATCAGTTTCAACCTTCACTGAACTTGAAAAATATACTATTTTTAGTTGCATTTCCTATGTCAGTCCAACTGGCTTAACCAGTTTTTCCCCTACTCAGAATCCAGGTAGGCCCAAATCAAAAATGCTTATTGTCGACACATGTAAGAGTGCCCGAACACCCACCCAAATGTTCATCATGAAGCATGAATAGTGCCTGAGAAAGTAAAACCAAACAAATTGGTTCCTACTAAC---CAATTTAAAGTAATTGAGAACAAAAGTCAGT
>gene=chr10_138175-139175; species=canFam
-----------------------------------------------------------------------------------------------------------------------------------------------------------------------------------------------------------------------------------------------------------------------------------------------------------------------------------------------------------------------------------------------------------------------------------------------------------------------------------------------------AGGAGCACAGTAAGT
>gene=chr10_138175-139175; species=equCab
CATTAACAAGTGACATATGGCCTAGTGATATCTTAATAAATTTTTAA-ATCCCCAGACTACTTTGGACACCTCAAAGAATAAGAAAGTCAG-GCTAAGAAAAGTGAAGGAAGCCGACCTGCCTCC--CTGTCCACAGGATTTTGACTC--TGCTTCAATGTTCCTCTTGTACAAAGAGAGAAAGACACAAAAGAATAGAGCTGATTATTTAGCCATTGTTTAGAAATTTAAAATTGTCAGTTTCGACCTTCACTGAACTTGAAAAATGAGCTATTTTTAGTCACATTTCCTGTGTCGGTCAGACCGGCTTAACCAGTTTTT-CACTGTTCATAA-CCAGGTAG---------------GCCTGTTGCTGACACAT----GAGT-CCTAAGGACACATCCAGATGTTTACCATCAAGTGTGCATGATGCCCGAGTAGGC-AGACAAGGCA--GAGCAGGACACCAGAAGTACATTTAAAGAGCCTAAGAAACGTGGCCAGT
>gene=chr10_138175-139175; species=gorGor
TATGAACCAGTAACCTATGACTCGCTGACATTTTAATAAATTTCTAATATCCACAGCATTCCTTGGACACTAGGAAGAATAAGAAAATGAGAGCTTGTTAAAGTAACAGAAGCCAACCTCCCTCACACAGTCAGTGA-ATCTGGACTCCTTGCTTCAATGTTCCTCTTATGCAAAGAAAGAAAAACACAAAGGAATAGAGTTGAT-GTGTAGCCATTGTTAGGAAACTTAAAATTGTCAGTTTCAACCTTCACTGAACTTGAAAAATGTACTATTTTTAGTCACATTTCCTATGTCAGTCAAACTGGTTTCACCAG-TTTTCCTCTACTCAGAATCCAGGTAGGCCTAAATCAGAAATGCTTCTTGTCGACACATATAAGAGTCCCCGAACACCCATCCAAATGCTCACCATGAAGTATGAATAATGCCTGAGAAAGCAAAACCAAACAAATTGGTTCCCACTAACAGTAAATTTAAAGTAATTGAGAAACATGGTCAGT
>gene=chr10_138175-139175; species=panTro
TATGAACAAGTAACCTATGACTCGCTGACATTTTAATAAATTTCTAATATCCACAGCATTCCTTGGACACTAGGAAGAATAAGAAAATGAGAGCTTGTTAAAGTAACAGAAGCCAACCTCTCTCACACAGTCAATGATATTTGGACTCCTTGCTTCAATGTTCCTCTTATGCAAAGAAAGAAAAACACAAAGGAATAGAGTTGATGGTGTAGCCATTGTTAGGAAACTTAAAATTGTCAGTTTCAACCTTCACTGAACTTGAAAAATGTACTATTTTTAGTCACATTTCCTATGTCAGTCAAACTGGTTTCACCAGTTTTTCCTCTACTCAGAATCCAGGTAGGCCTAAATCAGAAATGCTTCTTGTTGACACATATAAGAGTCCCCAAACACCCATCCAAATGTTCACCATGAAGTATGAATAATGCCTGAGAAAGCAAAACCAAACAAATTGGTTCCCACTAACAGTAAATTTAAAGTAATTGAGAAACACGGTCAGT
>gene=chr10_138175-139175; species=papHam
TATGAACCAGTAACCTATGACTCGCCAACATTTTAATAAATTTCTAATATCCACAGAATTCCTTGGACACTAGGAAGAAAAAGAAAATGAGAGCTTGTTAAAGTGACAGAAGCCAACCTCCCTCACACAGTCAATGGTATTTTGACTCCTTGCTTCAGTGCTCCTCTTATACCAAGAAAGAAAAACACAAAGGAATAGAGTTGATGGTGTAGCCATTGTTAGGAAACTTAAAATTGTCAGTTTCAACCTTCACTGAACTTGAAAAATGTACTATTTTTAGTCACATTTCCTATGTCAGTCAAACCGGTTTCACCAGTTTTTCCCCTACTCAGAATCCAGGTAGGCCCAGATCAAAAATGCTTGTTGTCAACACGTATAAGAACACCCAAACACCCATCCAAATGTTCACCATGAAGTATGAATGACGCCTGAGAAAGCAAAATCAAACAAATTGGTTCCTACTAACAGTAAATTTGAAGTAATTGAGAAACATGGTCAGT
>gene=chr10_138175-139175; species=ponAbe
TATGAACCAGTAACCTATGACTTGCTGACATGTTAATAAATTTCTAATATCCACAGCATTCCTTGGACACTAGGAAGAATAAGAAAATGAGAGCTTGTTAAAGTAACAGAAGCCAACCTCCCTCACACAGTCAATGATATTTTGACTCCTTGCTTCAATGTTCCTCTTATACAAAGAAAGAAAAACACAAAGGAATAGAGTTGATGGTGTAGCCATTGTTAGGAAACTTAAAATTGTCATTTTCAACCTTCACTGAACTTGAAAAATGTACTATTTTTAGTCACATTTCCTATGTCAGTCAAACTGGTTTCACCAGTTTTTCCTCTACTCAGAATCCAGGTAGGCCTAAATCAGAAATGCTTCTTGTCGACACATCTAAGAGTCCCCGAACACCCATCCAAATGTTCACCTTGAAGTATGAATAATGCCTGAGAAAGCAAAACCAAACAAATTGGTTCCCACTAACAGTAAATTTAAAGTAATTGAGAAACATGGTCAGT
>gene=chr10_138175-139175; species=rheMac
TATGAACCAGTAACTTATGACTCGCCGACATTTTAATAAATTTCTAATATCCACAGAATTCCTTGGACACTAGGAAGAAAAAGAAAATGAGAGCTTGTTAAAGTGACAGAAGCCAACCTCCCTCACACAGTCAATGGTATTTTGACTCCTTGCTTCAGTGCTCCTCTTATACCAAGAAAGAAAAACACAAAGGAATAGAGTTGATGGTGTAGCCATTGTTAGGAAACTTAAAATTGTCCGTTTCAACCTTCACTGAACTTGAAAAATGTACTATTTTTAGTCACATTTCCTATGTCAGTCAAACCGGTTTCACCAGTTTTTCCCCTACTCAGAATCCAGGTAGGCCCAAATCAAAAATGCTTGTTGTCAACACGTATAAGAATACCCAAACACCCATTCAAATGTTCACCATGAAGTATGAATAACGCCTGAGAAAGTAAAATCAAACAAATTGGTTCCTACTAACAGTAAATTTAAAGTAATTGAGAAACGTGGTCAGT
>gene=chr10_178040-179040; species=hg19
ACAGTTACAGTTAACATTTTCTTCCACAGTATTTCCTGATAATATTTAACAAAATAAATAATGAGACTAAACCCTAACTCATGTCAAATGAGTTTGAGCAATTATTACCTTACACACACTATACTGTCCCAATAGCCAGGTAATGAAATCTGATCTGGACACTCATTCTAGAAAATAGAGCAGTGCTGTCTGATTGGGGGCGGGAGGAGTATTCCCACGTCTTGGTCCTGCAGAGACAGCTCCCCGACAGCTCTGAGAAGCCCCAGGGCTCAGTGGCACCCGCTTTGAAACTCACCAATGCAAAAAGGAGAATCAAGAAGTAAAAATCTGTCTGTATTCAATTGTATAAACAGTATAGCTTTGTCATGTAAGATACTAGCACAGCAATTAGTTACTGGTCTTCTGGGCTTCCTCCAAACCTCAAACCTTTGGTCCCCAGACCCACACACACACATTCATTCAGCTGAGGGGCAAATGAGATAAATCAAACTGTTTTAATG
>gene=chr10_178040-179040; species=bosTau
--ATTCATGATTAACATTTTCTTCCACAGTACTTCCTTTTAATATCTCACAGAATTAA----------------------------------------------------------------------------------------------------------------------------------------------------------------------------------------------------------------------------------------------------------------------------------------------------------------------------------------------------------------------------------------------------------------------------------------------------------
>gene=chr10_178040-179040; species=calJac
----------TTAATATTTTCTTCCACAGTATTTCCTGATAATATTTAACAAAATAAATAATGAGACT-AACCCTAATTCATGTCAACGGAGTTTAAGCAATTATTACCTCACACACAATATATTGTCACAATAGCCAGGTAATGAAATCTGATCTGGACACTCATTTTAGAAAATAGAGCAGTGCTTTCTGATTGGGGGTGAGAGGGGTCTCCCTATGTCCTGGTCCTGCAGATATAGCTCTCTGACAGCTCTGAGAAGCCACAGGGCTCAGTGGCACCCACTTTGAAACTCACCAATCCTAAAAGGAAAGTCAAGAAGTAAAGATTTGTCTGTATTCAATTCTTTGAAGGGTATAGCTTTATCATGTAAGATACTAGCATAGCAATTAGTTACTGGTCTTCTGGACTTCCTCCCAACCTCAAACCATTGGTCCCCAGACCGACACACACATATTCATTCAGCTGATGGGCAAATCAGATAAATCAAACTGTTTTAATG
>gene=chr10_178040-179040; species=canFam
-----------------------------------------------------------AATGAGACTAAACTCTAACTGACCCAAAGTGAGTTTAAGTCATTATTGCTTCACACTAATTACATTGTCACAAACGCCAGGCAATGAGATCTTATCCAGACCTTCTTTGTAGAAAACAGA------------TAAAGGGCACAGAAGGAACACCCTTCAA------------AGAGAGAGCACTGTGGGACCCCCGAGACACCCCAGGGCTCTGGAGCGCACACTTCCACAGTCACCGGGCCCGGAGCGGGAGTCAAGAAGTAGAGACTCGTCTGTGCTCAACACCAGCAGACGCAGAGATTTGCGATATAAGATGTCAACACGGCAACGAGTTGC-GGTCTTCTGGGCCT-CTCCCCATCCCAAACCACTGG--CTCAGACCC---ACTCCACATTCACTCAGCTGAG---GAAATGAGGTAAATGAAACTGTTCTGAAG
>gene=chr10_178040-179040; species=equCab
GC--------TTAACATTTTCTTCTACAATATTTCCTTTTAATA-TTAGCAAAATGGA-AATGAGACTAAACTCTAACTCATATAAAGTGAGTTTTAGTAATTATTACCTGACACTCTCTATATTGTCACAACAACGAGGCAATGAAATTCTAGGTGGATTCTCATTGTAGAAAACAAA------------TA--------AGGAGGAGTGTCCTTC--------------GGAGACAGCACCGTGATATCTCTGAGAAACCTCAGGGCTCCGTAGCATGCATTTTGAAATTCACCAATCCAAAAAGGAGAGTCAAGTGGAAAAGATTCGTCTGTGATCAATACTATGAAACATAAAG--TTTCAATGTAAGATAGTACGAC--------------GGTCTTCTGGGCCTCCTCCCAACTCCAAACCTTTGACCCCCAGGCCCTGCCCCCCATATTCACTCAGCTGAGGGAAAAATGAGATAAATAAAACTGTTCTGAAG
>gene=chr10_178040-179040; species=gorGor
----------------------------------------------------------TAATGAGACTAAACCCTAACTCATGTCAAATGAGTGTGAGCAATTATTACCTTACACACACTATACTGTCCCAACAGCCAGGTAATGAACTCTGATCTGGACACTCATTCTAGAAAATAGAGCAGTGCTGTCTGATGGGGGGCGGGAGGAGTATTCCCACGTCTTGGTCCTGCAGAGACAGCTCCCCGACAGCTCTGAGAAGCCCCAGGGCTCAGTGGCACCCACTTTGAAACTCACCAATCCAAAAAGGAGAATCAAGAAGTAAAAATCTGTCTGTATTCAATTGTATAAAGAGTATAGCTTTGTCATGTAAGATACTAGCACAGCAATTAGTTGCTGGTCTTCTGGGCTTCCTCCAAACCTCAAACCGTTGGCCCCCAGACCCACACACACACATTCATTCAGCTGAGGGGCAAATGAGATAAATTAAACTGTTTTAATG
>gene=chr10_178040-179040; species=panTro
ACAGTTACAGTTAACATTTTCTTCCACAGTATTTCCTGATAATATTTAACAAAATAAATAATGAGACTAAACCCTAACTCATGTCAAATGAGTTTGAGCAATTATTACCTTACACACACTATACTGTCCCAGTAGCCAGGTAATGAACTCTGATCTGGACACTCATTCTAGAAAATAGAGCAGTGCTGTCTGATTGGGGGCGGGAGGAGTAGTCCCACGTCTTGGTCCTGCAGAGACAGCTCCCCGACAGCTCTGAGAAGCCCCAGGGCTCAGTGGCACCCATTTTGAAACTCACCAATCCAAAAAGGAGAATCAAGAAGTAAAAATCTGTCTGTATTCAATTGTATAAAGAGTATAGCTTTGTCATGTAAGATACTAGCACAGCAATTAGTTACTGGTCTTCTGGGCTTCCTCCAAACCTCAAACCGTTGGCCCCCAGACCCACACACACACATTCATTCAGCTGAGGGGCAAATGAGATAAATCAAACTGttttaatg
>gene=chr10_178040-179040; species=papHam
ACAGTTACAGTTAACATTTTCTTCCACAGTATTTCCTGATAATATTTAACAAAATAAGTAATGAGACTAAACCCTAACTCATGTCAAATGAGTTTGAGCAATTATTACCTTTCACACACCATACTGTACCAATAGCCAGGTaaggaaatctgatctggacactcattctagaaaatagagcagtgctgtctgattgggggtggga---------ccacaccttggtcctgcagagacagctccctgacagctctgagaagccccagggctcactggcacccactttgaaactcacCAATCCAAAAAGGAGAATTAAGAAGTAAAAATCTGTCTGTATTCAATTCCATAAAGAGTATAGCTTCGTCACGTAAGATACTAGCACAGCAATTAGTTACTGGTCTTCTGGGCTTCCTCCAAACCTCGAACCGTTGGCCCCCAGACCCACACACACACATGCATTCAGTTGAGCGGCAAATGAAACAAATTAAAC--TTTTAATG
>gene=chr10_178040-179040; species=ponAbe
ACAGTTACAGTTAACATTTTCTTCCACAGTATTTCCTG---ATATTTAACAAAATAAATAATGAGACTAAACCCTAACTCATGTCAAATGAGTTTGAGCAATTATTATCTTACACACACTATACTGTCCCAATAGCCAGGTAATGAAATCTGATCTGGACACTCATTCTAGAAAATAGAGCAGTGCTCTCTGATTGGGGGCGGGAGGGGTATTCCCACGTCTTGGTCCTGCAGAGACAGCTCCCCGACAGCTCTGAGAAGCCCCAGGGCTCAGTGGCACCCACTTTGAAACTCACCAATCCAAAAAGGAGAATCAAGAAGTAAAAATCTGTCTGTATTCAATTCTATAAAGAGTATAGCTTTGTCATGTAAGATACTAGCACAGCAATTAGTTACTGGTCTTCTGGGCTTCCTCCAACCCTCAAACTGTTGGCCCCCAGACCGACACACACACAGTCATTCAGCTGAGGGGCAAATGAGATAAATCAAACTGTTTTAATG
>gene=chr10_178040-179040; species=rheMac
ACAGTTACAGTTAACATTTTCTTCCACAGTATTTCCTGATAATATTTAACAAAATAAATAATGAGACTAAACCCTAACTCATGTCAAATGAGTTTGAGCAATTATTACCTTTCACACACCATACTGTACCAATAGCCAGGTAAGGAAATCTGATCTGGACACTCATTCTAGAAAATAGAGCAGTGCTGTCTGATTGGGGGTGGGAGGGGTATTCCCACATCTTGGTCCTGCAGAGACAGCTCCCTGACAGCTCTGAGAAGCCCCAGGGCTCACTGGCACCCACTTTGAAACTCACCAATCCAAAAAGGAGAATTAAGAAGTAAAAATCTGTCTGTATTC-ATTCCATAAAGAGTATAGCTTCGTCACGTAAGATACTAGCACAGCAATTAGTTACTGGTCTTCCGGGCTTCCTCCAAACCTCCAACCGTTGGCCCCCAGACCCACACACACACATGAATTCAGTTGAGGGGCAAATGAAACAAATTAAAC--TTTTAATG
>gene=chr10_187061-188061; species=hg19
TCTTAGCACTGATGATTTAAAATTTATCCCAATTTGTAACTTTGAGATTTTACTATATTAACAACCTGAGGGTTTTTAAAGCAACTTTATTATGATTGGTAACTTTTAAAGTACTCTGTTGAAAAGTAGAGCTGTATTAAATATCAAACATATATTGTGTTCTCCAGATATTATCTGAGCATTTAAATGAAAGGTAGATCCAATTTAAATTTTTAGTTTTTTGTTCTCTGAGGTTTGGTCTGCATGTTATGTTAATTTAAAATATAGGTTAAGAGCAAAGGATCTTCATTCCTAGTTTAAACATTTATCATGTGAACATGAAAGATATTAAAAAATTCAAAGGATTTCTGTTGAGAGCTTGTCATACAATATTAGCTCTCATAACTCGGGTTAAAAAGGCTATTTTTAAAAATTGGGAAGATATTTTGGTTTATAGCAAGACAATCTGATTTGTATACATTTTAATTTGGCTGTACACATTAGGTCGCTTTATGAGTCTA
>gene=chr10_187061-188061; species=bosTau
TCTTAACAC---TGATTTCAGATTCATTCTGATTT-TAACTTTGTGACTTT----TATTAGCTACTTGATGATTTTTAAGGCAACTTTATTATGGTTAGTAA---------------------------------------------------TTTTTATTCCTTTGTTATTATCTAAGCATTTAAATGAAAGGTAGACCCACTTAAAATCATTAATATCTTTTTG----TAATTTGACCTCCATGCTAAGTAAACTTAA-----AATTAAAGAAAGAGTA--CATCTTTCCTATC-----CGTTTACCATGTAAATGAGAAAGATACATACAAA---AGTGTA-----TTGAAGAGCTTGTTGTGCAGTGCt-------------------------------------------------------------------------------------------------------------------------------
>gene=chr10_187061-188061; species=calJac
TCTTAGCACTGATGATATAAAATTTATTCTGA-TTGTAACTTTGAGATTTTACTATATTAACAATCTGAGTGTTTTTAAAGCAACTTTATTATGATTGGTAACTTTTAAAGTACTCTGTTGAAAAGTAGAGCTGTATTAAATATCAAACATATATTATGTTCTCCAGATATTATCTGAGCATTTAAATGAA----AGATCCGATTTAAATATTTTGTTTTTTGTTCTCTGTGATTTGGTCTGCATGTTAAGTAAATTTAAACTATAGTTTAAGAGCAAAGGATTTTCATTCCTGGTTTAAACATTTATCATGTGAACATGAAAGATATTACAATATCTAAAGGATTTCTTTTGAGAGCTTGTCATATAATATTAGCTCTCATAACTGGGATTAAAATG-CTGTTTTTAAAAATT-GGAAGATAGTATGGTTTATAGCAAGAGAATCTGATTTATATACGTTTTAATTTGGATGTACACATTAGGTTGCTTTACAAG--TA
>gene=chr10_187061-188061; species=canFam
-cTTAACCC---CAATTTGAAGTTTATTCTGATTTGTAACTTTGGGATTTTATTACGTT-----CACCAA------TAAAA-ATCTTTGTTGTGATTAATAATTT-------------------------------------------------TTATGTTCTCCAGATGTTAGCCAAG--TTTAAGTGACAGGTAGACCCAGTTAAAATTTTTAATA-TTTTCTC----TGGTTTGATCTGCATGCTAAGTAAATTTAAAATATGAC-----AGGGAAGAA---TCTTTCCTACTT-AGGCATTTATTGTAGAAACAAAAGAAATCTGTGTACA---AATGGATTTTT--TGAAAGCTTGTCACCTATTACTAATTTTCACAATTGGGATTAAAAATGCTAAGTTTTTAAATCAGGAAGATACCGTGATTTATAGCAAGAGAGTCTGTCATAAATACATTTTAATTTGACTATCCACATTAGGTCCCTTGAGAAGATTA
>gene=chr10_187061-188061; species=equCab
TCTTAACACTGATGATTTCAAATTTATTCTAATTTGTGACTTTGTGATTTTACCATATT-----TCTGAGGATGTCTAAAACAACTTTGTTATGATTAGTAATTT-------------------------------------------------TTATGTTCTCCAGATATTATCTAAGCATTTAAGTGAAAAGTAGACCCACTTAAAAT---------TTTTTCC----TAGTTTTATCTGCATGCTAAGTAAGTTTAAAATATAATTAACGAAGGAAGAATCTTCTTTCCTAGTTCAAGCATTTATCATGTAAACACGAAAGATATATGCAAA---AGTGGATTTGTACTGAGAGTTTGTCA-CTAATACTAACTCTCAAAATTGGGATTAAAA-----ATGCTTTAAAATTGGGTAGATACTGTGGTTTATTGCAAGAGAATCTGTCATGAATATAT-----TTTGACTATGCAGATAAGGTCCGTTTAGAAGTCTA
>gene=chr10_187061-188061; species=gorGor
TCTTAGCACTGATGATTTAAAATTTATCCCAATTTGTAACTTTGAGATTTTACTATATTAACAACCCGAGGGTTTTTAAAGCAACTTTATTATGATTGGTAACTTTTAAAGTACTCTATTGAAAACTAGAGCTGTATTAAATATCAAACATATATTGTGTTCTCCAGATATTATCTGAGCATTTAAATGAAAGGTAGATCCAATTTAAATTTTTAGTTTTTTGTTCTCGGAGGTTTGGTCTGCATGTTATGTTAATTTAAAATATAGGTTAAGAGCAAAGGATCTTCATTCCTAGTTTAAACATTTATCATGTGAACATGAAAGATATTAAAAAATTCAAAGGATTTCTGTTGAGAGCTTGTCATATAATATTAGCTCTCATAACTCGGGTTAAAAAGGCTATTTTTAAAAATTGGGAAGATATTTTGGTTTATAGCAAGACAATCTGATTTGTATACATTTTAATTTGGTTGTACACGTTAGGTCGCTTTACGAGTCTA
>gene=chr10_187061-188061; species=panTro
TCTTAGCACTGATGATTTAAAATTTATCCCAATTTGTAACTTTGAGATTTTACTATATTAACAACCTGAGGGTTTTTAAAGCAACTTTATTGCGATTGGTAACTTTTAAAGTACTCTGTTGAAAAGTAGAGCTGTATTAAATATCAAACATATATTGTGTTCTCCGGATATTATCTGAGCATTTAAATGAAAGGTAGATCCAATTTAAATTTTTAGTTTTTTGTTCTCTGAGGTTTGGTCTGCATGTTATGTTAATTTAAAATATAGGTTAAGAGCAAAGGATCTTCATTCCTAGTTTAAACATTTATCATGTGAACAAGAAAGATATTAAAAAATTCAAAGGATTTCTGTTGAGAGCTCGTCATATAATATTAGCTTTCATAA--CGGGTTAAAAAGGCTATTTTTAAAAATTGGGAAGATATTTTGGTTTATAGCAAGACAATCTGATTTGTATACATTTTAATTTGGCTGTACACATTAGGTCGCTATACGAGTCTA
>gene=chr10_187061-188061; species=papHam
TCTTAGCACTGATGATTTAAAATTTATCCTGATTTGTAACTTTGAGATTTTACTATATTAACAACCTGAGGGTATTTAAAGCAACTTTATTATAATTGGTAACTTTTAAAGTGCTCTGTTGAAAAGTAGAACTGTATTAAATATCAAACATATATTGTGTTCTCCAGATATTATCTCAGCATTTAAATGAAAGGTAGATCCAAATTAAATTTGTAGTTTTTTGTTCTCTGCGGTTTGGTCTGCACGTTATGTAAATTTAAAATATAGGTTAAGAGCAAAGGATATTCATTCCTAATTTAAGCATTTATCATGTGAACATGAAAGATACTAAAATATTCAAAGGATTTCTGTTGAGAGCTTGTCATATAATATTAGCTCTCATAACTAGGGTTAAAAAGCCTATTTTTAAAAATTGGGAAGATATTGTGGTTTATAGCAAGATAATCTGATTTATATACATTTTAATTTGGCTGTACACATTAGGTCGCTTTACGAGTCTA
>gene=chr10_187061-188061; species=ponAbe
TCTTAGCACTGATGATTTAAAATTTATCCCAATTTGTAACTTTCAGATTTTACTATATTAACAACCTGAGGGTTTTTAAAGCAAGTTTATTATGATTGGTAACTTTTAAAGTACTCTATTGAAAAGTAGAGCTGTATTAAATATCAAACATATATTGTGTTCTCCAGATATTATCTGAGCATTTAAATGAAAGGTAGATCCAATTTAAATTTTTAGTTTTTCGTTCTCTGTGGTTTGGTCTGCATGTTATGTTAATTTAAAATATAGGTTAAGAGCAAAAGATCTTCATTCCTAGTTTAAACATTTATCATGTGACCATGAAAGATATTAAAAAATTCAAAGGATTTCTGTTGAGAGCTTGTCGTATAATATTAGCTCTCATAACTCGGGTTAAAAAGGCTATTTTTAAAAATTGGGAACATATTTTGGTTTATAGCAAGATAATCTGATTTGTATACATTTTAATTTGGCTGTATACATTAGGTTGCTTTATGAGTCTA
>gene=chr10_187061-188061; species=rheMac
TCTTAGCATTGATGATTTAAAATTTATCCTGATTTGTAATTTTGAGATTTTACTATATTAACAACCTGAGGGTATTTAAAGCAACTTTATTATAATTGGTAACTTTTAAAGTGCTCTGTTGAAAAGTAGAACTGTATTAAATATCAAACATATATTGTGTTCTCCAGATATTATCTCAGCATTTAAATGAAAGGTAGATCCAAATTAAATTTGTAGTTTTTTGTTCTCTGCGGTTTGGTCTGCACGTTATGTTAATTTAAAATATAGGTTAAGAGCAAAGGATATTCATTCCTAATTTAAGCATTTATCATGTGAACATGAAAGATACTAAAATATTCAAAGGATTTCTGTTGAGAGCTTGTCATATAATATTAGCTCTCATAACTAGGGTTAAAAAGCCTATTTTTAAAAATTGGGAAGATATTGTGGTTTATAGCAAGATAATCTGATTTATATACATTTTAATTTGGCTGTACACATTAGGTCGCTTTACGAGTCTA
>gene=chr10_188416-189416; species=hg19
ATTTTAATACTCACATAATGGTGAAAATTGTTTGAAAATATTTGGAATTAACACCAACACTAAAGTATTCTTGCTGTCTTGGAAAGGGAAGTCATTGTCTTGAGGAATCTTGTGTAAGTTCAATTTGGATTCAGAGAGCTAATTTCTGGAAAGCTGTATTAAATGCTAAGGCTTCAGCATTCCACTGGGTGTGCCGTCATCTAACATAAAATAATACCATTTTGTGAGAAGCGTATGGTAAAGAGAGAAATAATCGAGTTGTAGCACCCACAGATTGAGATCATCCTGACACTCAGCAGTGATGCTGCAACGGGATAATTGAGGGCTAGGCATGGGGGAAGCTCTCGCAACTTTTGAAAGCTATTATGAATTTTTTAGTTTTCTCTTGTAGATTCTTGATTTATCTGCCTCTTGCTTGTTTTTCTATCTCGAAAGTATGTCTGAGAAATGCTGTTTTAGAGAGCAGGTCCTTAATTTTCTATTGAATTTTGACATGGAGC
>gene=chr10_188416-189416; species=bosTau
-------------------------------------------gggaCTAACTTTCTCACTGAAGTTTTCGTCTTGCGTTACACGGGGCAGTCATTGTCTCAAGGAATCTATTGTTCCCATTGCTGGA-tt------GATCATTTCTTGAAAGTTACTCCAAGTACGGAGGCTTCAGGATTCAGAAGG-TTTATTGTC---AAAAATAAAATAATA--------TGAA----ATGTGGTGAGGAGAGA-ACTATGGATTGGTAGCATGCCTAGGTTCAGATCATGTTGATGCTCAGTGGGGATATTAC---------------------ACAAGG---AAACTATCTCAGCTT--GAAAGTTATTATGAACGTTTTTGTTTT--TTGGTAGATTCTTGATTTATCTGCTTATTGATTGCTTTTCTGTTTCAAAACTGCATCTGAGAAATACTGTTAGAGAGATAAAGCTCTTAATTTTCAATTGAGTTTTGACATGAAGC
>gene=chr10_188416-189416; species=calJac
ATTTTAAT----ATGTAATGGAGAAAATTATTTTAAAATATTTGGAATTATCTCCAACACTAAAGTATTCTTGCTGTCTTAGAGAGGGAAGTCATTGTCTTGAGGAATCCTGGATAAGTTCAGTTTGGATTCAGATACCTAATTTCTTGAAAGCTATATTAAATGCTAAGGTTTTAGCATTCCACTGGGTGTACTGTCATCTAAAATAAAATGATACCATTTTGTGAGAAGCATATGGTAAGGAGAGAAATAATCGAGTGATTGCACCCACAGATTGAGATCATCCTGACACTCAGCAGTGATACTGCAATGGGATAATTGAGGGCTAAGCATGGGGGAAGTTCT--CAATTTTTGAAAGATAGTAATAATTTTTTAGTTTCTCCTTGTAGATTCTTGATTTATCTGCTTCTTGCTTGTTTTTCTATCTCGAAAGAATGTCTGAGAAATGCTGTTTTAGAGAGCAGGTTCTT-ATTTTTGGTTGAATTTTGACATGGAGT
>gene=chr10_188416-189416; species=canFam
ATTTTAATACGTATATAGAAGG----------TGCACATTTTCAGAATTCAGTCCAATTCTAGAGTGTTCTTGCCATCTTAGGGGAAG---TCATTGTCTTAAGGAAACTAGCATTCCTTATGCCGAA-TG------GCTCATTTCTTGAAGGTAGCTCCCAGTGCCGAGGCTTCAGCGTTCCGTAGG-TTTCCTGTCC------------TCAGA--------TGAGTACGAGCGGGAGGAGAGAGGCC-----GAGGTGTGGCCCCCGTGGACCCAGACCGCCCTG-TGC------TGGATGTTGGGATGGGAGA--------GTAACTGCGG---------------------AAGACTTTTAAGAAGTCTTT--------------------------------------AGAAGTTTTCTCTCTCTGAGCTGCACCCGAGAGATGGTATCTGGGAGATCAGGTCCTGGGTTTG-AAGTTGGTTTTGATGTGTAGC
>gene=chr10_188416-189416; species=equCab
ATTTTAATACTTATGTATAGGAGAGAAATGTTTGAAAATACTCAGAATTGACGCCAACACTAAAGTATTCTTGTATTAGAAGGGGAAG---TCATTGTCTTGAGGAATCTTGCATT---------------------GCTAATTTCTTGAAAGTTGCTCTAAGTGCGGAGGCTTCAGAATTCAGTAGG-TTTACCGTTGTCTAAAA-----TAATG--------TGAGAAGCATATGGTGAAGAGAGAAATAATCGAGTTGTAGCATTTACAGCCTCAGACCATCCTGATAC----CAGTGGTGTTGCAGTGGGATG--------TGAAATGTGGGGGAAGCTGTCTCACCCC--GAAGGCCATTATGAACTTTGTAGCTTT--TTTGTAGATTCTTGATTTATCTGCCTGTTGATAGCTTTTCTTTCTCAAAACTGCATCTGAGAAATGCTATTTGGGAGATCAAGTCCTTAATTTTCAATTGAGTTTTGACATGGAGC
>gene=chr10_188416-189416; species=gorGor
ATTTTAATACTTACATAATGGTGAAAATTGTTTGAAAATATTTGGAATTAACTCCAACACTAAAGTATTCTTGCTGTCTTGGAAAGGGAAGTCATTGTCTTGAGGAATCTTGTGTAAGTTCAATTTGGATTCAGAGAGCTAATTTCTGGAAAGCTGTATTAAATGCTAAGGCTTCAGCATTCCACTGGGTGTGCCGTCATCTAACATAAAATAATACCATTTTGTGAGAAGCGTATGGTAAAGAGAGAAATAATCGAGTGGTAGCACCCACAGATTGAGATCATCCTGACACTCAGCAGTGATGCTGCAACGGGATAATTGAGGGCTAAGCATGGGGGAAGCTCTCTCAACTTTTGAAAGCTATTATGAATTTTTTAGTTTTCTCTTGTAGATTCTTGATTTATCTGCCTCTTGCTTGTTTTTCTATCTCGAAAGTATGTCTGAGAAATGCTG-TTTAGAGAGCAGGTCCTTAATTTTCTATTGAATTTTGACATGGAGC
>gene=chr10_188416-189416; species=panTro
ATTTTAATACTTACATAATGGTGAAAATTGTTTGAAAATATTTGGAATTAACACCAACACTAAACTATTCTTGCTGTCTTGGAAAGGGAAGTCATTGTCTTGAGGAATGTTGTGTAAGTTCAATTTGGATTCAGAGAGCTAATTTCTGGAAAGCTGTATTAAATGCTAAGGCTTCAGCATTCCACTGGGTGTGCCGTCATCTAACATAAAATAATACCATTTTGTGAGAAGCGTATGGTAA--AGAGAAATAATCGAGTTGTAGCACCCACAGATTGAGATCATCCTGACACTCAGCAGTGATGCTGCAACGGGATAATTGAGGGCTAGGCATGGGGGAAGCTCTCGCAACTTTTGAAAGCTATTATGAATTTTTTAGTTTTCTCTTGTAGATTCTTGATTTATCTCTCTCTTGCTTGTTTTTCTATCTCGAAAGTATGTCTGAGAAATGCTGTTTTAGAGAGCAGGTCCTTAATTTTCTATTGAATTTTGACATGGAGC
>gene=chr10_188416-189416; species=papHam
ATTTTAATACTTACGTAATGGAGAAAATTGTTTGAAAACATTTGGAATTAACTC--------AAGTATTCTTGCTGTCTTGGAAAGGGAAGTCATTGTCTTGAGG----CTGGATAAGTTCAATTTGGATTCAGATAGCTAATTTCTTGAAAGCTGTATTAAATGCTAAGGCTTCAGCATTCTGTTGGGTGTACTGTCATCTAACATAAAATAATACCATTTTGTGAGAAGCATATGGTTAAGAGAGAAATAATCAAGTGATAGCACCCACAGATTGAGATCATCCTGACACTCAGCAGTGATGCTGCAATGGAATAATTGAGGGCTAAGCATGAGGGACGCTCTCTCAACTTTTGAAAGCTATTATGAATTTTTTAGTTTTCTCTTGTAGAGTCTTGATTTATCTGCCTCTTGCTTGTTTTTCTATCTCGAAAGTATGTCTGACAAATGCTGTTTTAGAAAGCAGGTCCTTAATTTTCTATTGAATTTTGACATGGAGC
>gene=chr10_188416-189416; species=ponAbe
ATTTTAATACTTACGTAATGGAGAAAATTGTTTGAAAATATTTGGAATTAACTCCAACACTAAAATATTCTTGCTGTCTTGGAAAGGGAAGTCATTGTCTTGAGGAATCTTGTATAAGTTCAATTTGGATTCAGAGAGCTAATTTCTGGAAAGCTGTATTAAATGCTAAGGCTTCAGCATTCCACTGGGTGTGCCGTCATCTAACATAAAATAATACCATTTTGTGAGAAGCATGTGGTAAAGAGAGAAATAATCGAGTGGTAGCACCCACAGATTGAGATCATCCTGACACTTAGCAGTGATGCTGCAACGGGATAATTGAGGGCTAAGCATGGGGGACGCTCTCTCAACTTTTGAAAGCTATTATGAATTTTTTAGTTTTCTCTTGTAGATTCTTGGTTTATCTGCCTCTTGCTTGTTTTTCTATCTCGAAAGTATGTCTGAGAAATGCTGTTTTAGAGAGCAGGTCCTTAATTTTCTATTGAATTTTGACATGGAGC
>gene=chr10_188416-189416; species=rheMac
ATTTTAATACTTACATAATGGAGAAAATTGTTTGAAAACATTTGGAATTAACTC--------AAGTATTCTTGCTGTCTTGAAAAGGGAAGTCATTGTCTTGAGG----CTGGATAAGTTCAATTTGGATTCAGATAgctaatttcttgaaagctgtattaaatgctaaGGCTTCAGCATTCTGTTGGGTGTACTGTCATCTAACATAAAATAATACCATTTTGTGAGAAGCATATGGTTAAGAGAGAAATAATCAAGTGATAGCACCCACAGATTGAGATCATCCTGACACTCAGCAGTGATGCTGCAATGGAATAATTGAGGGCTAAGCATGAGGGAAGCTCTCTCAACTTTTGAAAGCTATTATGAATTTTTTAGTTTTCTCTTGTAGAGTCTTGATTTATCTGCCTCTTGCTTGTTTTTCTATCTCGAAAGTATGTCTGACAAATGCTGTTTTAGAAAGCAGGTCCTTAATTTTCTATTGAATTTTGACATGGAGC
>gene=chr10_332118-333118; species=hg19
CTCACCTCTCCAAGGTGTGAGTCCCCCAGCGGTCCTTTTGTTTCTGGGTTGGCAATTATAATCCGAACCCCTGGAAGTATCTATTTGGGAGAGGAAAAGTCTCTTGTCAATGGGAGGAATACAGGGAGAGACTACACACAAGCCAACCTCAATCTCATCTTTATGCCATTTCCTTTCAAGACTGTTTAGAAAGCAATTAAATCAAAACTATATGCCACATAGTTATGACCCATTATACAACCACAGCCTCACAATCACAGCCTCACAATCACATTCTCACTGTAACTGTCAATATTGTATGCTGTTATGGTGACCTCAAAATTAAACATTTTGATTGTCAGTCATACCTCAATAAAGCTAAGAGAAATCTATTGAAAATCATGAAAATAATGTTTGAACAAAAACATGGTAAATGATATAATGTTTAACACAGCCTGACCTTGAAAAATGGGAATTTTCAGTTGTTTCAATGAAGTTATTTAAGATATTTACATAGAGTC
>gene=chr10_332118-333118; species=bosTau
CTCACCTCGCCCAGATGTGAGTCTCCCAAGGGTCCTTTCGTTTCTGGATTGGCAATGATGATCCGCACCCCTGGAAGTATCTAAGTGGGA---AGGAACAGTCTTGTTAGTAG-------GCAGACAGGCGC---------------------------TTCATGCAATTTTCCCTAAAAATGGTTTAGAAAGTGTTTAAATCAAAATTGTATACCACAGCATCACAAATGACAGCAAATC--------------AATGACATTTCATTG------------TAATTATCAATGAC---------------------------------------------------------AAAGCCTGT--------GTTAAAAATCCTAAAAGTGAGATTTGAACAAAAACATGATAAATGACATAA--TTTAACA-AGCTTGAGCTTGCAAAGTAGAA-----------------------------------------------
>gene=chr10_332118-333118; species=calJac
CTCACCTCTCCAAGGTGCGAGTCCCCTAGTGGTCCTTTCGTTTCTGGGTTGGCAATTATAATCCGAACCCCTGGAAGTATCTATTTGGGAGAGGAAAAGTCTC--ATTAATGGAAGGAACACAGGAAGAGGCTAAACACAAGCCAACCTCAATCTCGTCTTCATGTCCTTTCCTTTTAAGACCGTTTAGAAAGCAAATAAATTAA---CATATGCCACAAAGTTATGACCCATTATGCAAC--------------CACAGCCTCACAATCACATTCTCACTGTAATTGTCAATATTGTATGCCATTATGGTGATCTTAAAATTAAACATTTTGATTGACAATCACACCTCAATAAAGCTAAAAGAAATCTATTTAAAATCACAAAAACAACTTTTGAACAAAAACATGATAAATGATGTCACGTTTAACACAACCTGATTTTGCAAAATGGGAATTTTCAGTTGTTTCAATGAAGTTATTCACAATATTTAC--AGATTC
>gene=chr10_332118-333118; species=canFam
CTCACCTCTCCCAGGTGGGAGTCACCCAGGGGTCCTTTTGTTTCTGGGTTGGCAATTATGATCCGAACCCCTGGAAGTATCTATGTGGAA----AGAATGTTGTGGTCAGTGA-------ACAAACCTGC--TCCACAACCGTCCACC-CGATCCTGCCCTCACGCCG-CTTCTTTCAAAATTGTTTAGGAGGTATTTAAATCAAAATTACACACCACAGCATGACAAACTACGACGTGAC--------------AGTTGCATCTTCTTG------------TAATTACCGGTGATAGAGCTCGTTGACATGATCCCAAAAT-------------------------------------------------------------------------GAATGAAAACAGGATAA-----ATAA--CGTAACTCAGCTTGAGCTTACAAAATAGGAATTTTCAGACATTTGTATTAATTT----------TCCAATTACGTTT
>gene=chr10_332118-333118; species=equCab
CTCACCTCACCCAGGTGTGAGTCTCCCAATGGTCCTTTTGTTTCTGGGTTGGCAATTATGATCCGAACCCCCGGAAGTATCTACGTGGGAAAAGAGAACATTCTTGTCGGTGg-------acagacagacaCTGCATCACAGTCACCCTTGATTTGGCCTTCATGCCATTTTCCTTTGCAATCATTTAGAAAGTATTT-AATCAAATTTATGGACTGTGGCATCATGAATTACATCATAAC--------------AACCGCATTTCACTG------------TAATTACCAATGACAGAGTCCGTGAAAGTGATCTTAAAATTAAGAA----------------------------------------------------------------TTTGAACAAAGACGTGATAAATGATATAA--TTGAGCACAGCCTGAGCTTGCAAAATAGGAATTTTCAGTTATTTTGATGCACTT----------TTCAGTTATACTT
>gene=chr10_332118-333118; species=gorGor
CTCACCTCTCCAAGGTGTGAGTCCCCCAGCGGTCCTTTTGTTTCTGGGTTGGCAATTATAATCCGAACCCCTGGAAGTATCTATTTGGGAGAGGAAAACTCTCTTGTCAATGGGAGGAATACAGGGAGAGACTACACACAAGCCAACCTCAATCTCATCTTTATGCCATTTCCTTTCAAGACTGTTTAGAAAGCAATTAAATCAAAACTATATGCCACATAGTTATGACCCATTATACAAC--------------CACAGCCTCACAATCACATTCTCACTGTAATTGTCAATATTGTATGCTGTTATGGTGACCTCAAAATTAAACATTTTGATTGTCAGTCATACCTCAATAAAGCTAAGAGAAATCTATTGAAAATCATGAAAATAATGTTTGAACAAAAACATGGTAAATGATATAATGTTTAACACAGCCTGACCTTGCAAAATGGGAATTTTCAGTTGTTTCAATGAAGTTATTTAAGATATTTACATAGATTC
>gene=chr10_332118-333118; species=panTro
CTCACCTCTCCAAGGTGTGAGTCCCCCAGCGGTCCTTTTGTTTCTGGGTTGGCAATTATAATCCGAACCCCTGGAAGTATCTATTTGGGAGAGGAAAACTCTCTTGTCAATGGGAGGAATACAGGGAGAGACTACACACAAGCCAACCTCAATCTCGTCTTTATGCCATTTCGTTTCAAGACTGTTTAGAAAGCAATTAAATCAAAACTATATGCCACATAGTTATGACCCATTATACAAC--------------CACAGCCTCACAATCACATTCTCACTGTAACTGTCAATATTGTAGGCTGTTATGGTGACCTTAAAATTAAACATTTTGATTGTCAGTCATACCTCAATAAAGCTAAGAGAAACCTATTGAAAATCATGAAAATAATGTTTGAACAAAAACATGGTAAATGATATAATGTTTAACACAGCCTGACCTTGCAAAATGGGAATTTTCAGTTGTTTCAATGAAGTTATTTAAGATATTTACATAGATTC
>gene=chr10_332118-333118; species=papHam
CTCACCTCTCCAAGGTGTGAGTCCCCCAGCGGTCCTTTAGTTTCTGGGTTGGCAATTATAATCCGAACCCCTGGAAGTATCTATTTGGGAGAGGAAAAGTCTCTTGTCAATGGAAGGAATACAGGGAGAGGCTACACACAAGCCAACCTCAATTTCGTCTTTATGTAATTTCCTTTCAATTCTGTTTAGAAAGCAATTAAATCAAAATTATATGCCACAAAGTTATGACCCATTAGACAAT--------------CACAGCATGACAATCGCATTCTCACTGTAACTGTCAATATTGTACGCTGTTATGGTGACCTTAAAATTAAACATTTTGATT----GTCATACCTCAATAAAGCTAAAAGAAATCTATTGAAAATCATGAAAACAATTTTTGAAAAAAAACATGGTAAATGATATAACGTTTAACAGAGCCTGACCTTGCAAAATGGGAATTTTCAGTTGTTTCAATGAAGTTATTTAAGATATTTACATAGATTC
>gene=chr10_332118-333118; species=ponAbe
CTCACCTCTCCAAGGTGTGAGTCCCCCAGCGGTCCTTTTGTTTCTGGGTTGGCAATTATAATCCGAACCCCTGGAAGTATCTATTTGGGAGAGGAAAACTCTCTTGTCAATGGAAGGAATACAGGGAGAGACTACACACAAGCCAACCTCAATCTCGTCTTTATGCCATTTCCTTTCAAGACTATTTAGAAAGCAATTAAATCAAAACTATATGCCACATAGTTATGACCCATTATACAACCACAGCCTCACAATCACAGCATCACAATCGCATTCTCACTGTAATTGTCAATATTGTATGCTGTTATGGTGaccttaaaattaaacattttgattgtcagtcatacctcaataaagctaaaagaaATCTATTGAAAATCATGAAAATAATGTTTGAACAAAAACATGGTAAATGATATAATGTTTAACACAGCCTGACCTTGCAAAATGGGAATTTTCAGTTGTTTCCATGAAGTTATTTAAGATATTTACATAGATTC
>gene=chr10_332118-333118; species=rheMac
CTCACCTCTCCAAGGTGTGAGTCCCCCAGCGGTCCTTTTGTTTCTGGGTTGGCAATTATAATCCGAACCCCTGGAAGTATCTATTTGGGAGAGGAAAAGTCTCTTGTCAATGGAAGGAATACAGGGAGAGGCTACACACAAGCCAACCTCAATTTCGTCTTTATGTAATTTCCTTTCAATTCTGTTTAGAAAGCAATTAAATCAAAATTATATGCCACAAAGTTATGACCCATTAGACAAT--------------CACAGCATGACAATCGCATTCTCACTGTAACTGTCAATATTGTATGCTGTTATGGTGACCTTAAAATTAAACATTTTGATT----GTCATACCTCAATAAAGCTAAAAGAAATCTATTGAAAATCATGAAAACAATTTTTGAAAAAAAACATGGTAAATGATATAACGTTTAACAGAGCCTGACCTTGCAAAATGGGAATTTTCAGTTGTTTCAATGAAGTTATTTAAGATATTTACATAGATTC
>gene=chr10_352016-353016; species=hg19
CTTCCTCTGTAGGCCGTCTTTCTTGTGCGTGTGCACATTCATATTCTCTCTCAAGGAAATTGCATGTGCATACCAATAAGCTAACCTTCTCCAGAGTAATTAGACGATAATTGGGCAGGTGCCTTGGAGCTCGCAAGTGAGTGTGCCATTAAAGCAACAGGAACAGTAATTAATCCTGTGACAGAGCCTAATGCAGATCAAGTGAGAAAACCACCATCCCATTTTTATAGGAAGAGTAACAAGAAAGAAATAAGATCAGTGCTTTTAGTGGCTCTCATTTCACTGCCTCCCGACTGCTGGCCTTGGACTGTCGACTTTCTCACCCTCTGTGGTCAGCAGCCCTGGGCCGGTGGATCAGAAGAGGTGAGTCCTCTGTCACCATCCAGCTGCCGGAGCTCATAGTGACAGCATCTGCCCCAGTCTGGCTCTTCACAGCATTCCTTTACTTTGTCCTCACAGGTGCCTGGGAAGACTGGCTTTACTGCACCTGTTCTGAGCAc
>gene=chr10_352016-353016; species=bosTau
--------------------------------------------------------------------------------------------------------------------------------------------------------------------------------------------------------------------------------------------------------------------------------------------------------------------------------------------------------------------------------------------------------------------------------------------------------------------------------------------------------------------
>gene=chr10_352016-353016; species=calJac
CTTCCTCTGTAAGGCTT------------------CACTCTCCTCCTCTCTCAAGGAAATTGCATGTGCATACCAATAAGCTAACCTTCTCCAGAGTAATTAGATGATAATTGGGCAGGTGCCTTGGAGCTCCCAAGTGAGTGTGCCATTAAAGTGACA-GAACAGTAATTAATCCCGTGATAGAACCTAATGCAGATCAAGTGAGAAAACCAGCATCCCATTTTTATAGGAAGAATAACAAGAAAGAAATAGGGTCAATTTTTTTGGTGGCTCTCATTTCG-TGCCCACCAGCTGCTGGCCTTGGACTGTCGACTTTCTCACCCTCTATAGTCAGCTGCCCTGGGCCTGTGGATCAGAAGAGGCAAGTCCTCTGTCATCACCCAGCTGCCAGAGCTC--AGTGACAGCATCTGCCTCAGTCTGACACTTAATAGAGTTCCTTGACATCGTCCTCACAGGTGCCTGGGAAGACTGGTTTTACTGCACCTGTTCTGAGCAc
>gene=chr10_352016-353016; species=canFam
----------------------------------------------------------------------------------AACCCTCTCCGGGTCAATTAGGTCCTGGCCAAGCAGGTGTCCCGGGGCT-CCTGGTGGACGGGC---TACACGAACCCG-AGAGTGACCAA---CGTGCCTGATCTCAGTACGCCTCAAGT--CAGGACCACAGCCCTGTCTTTATTTTAACGATGAGAAGAGAGGC----AGCCAACACCTAC---GGCTCTCCTTGCAGCT--TCCCCGCGGG-------------------------------------------ACCGAGCCC----------------------------GTCACCCCGGCAGCCAG---CGCAGGATCAGCCTCCAC----------ACCCCC------------------ACCCTCACCGGCC------AAGGGCAGCGTCACCAAGCCCATTCAGAGCAC
>gene=chr10_352016-353016; species=equCab
TCCTCTCTGTCATCTGTCTGTCTCTCATGCGTGCACGCACACACTCTTTCTCAGGGAAACTGCACACACCTACTGACAAGTTAAC---CTCAAGGTTAATTAAGTGATAACTGGGCAGGTGCCTTGGGGCTCCCCGGTGAATGTCC---TAAAGCAACAGG--GAGTCATTAATCCTGTGACTGA-CTCAACACAGCTGAAGTGAAAGGACAACAGCCCCGTTTTTAATGGAATAGTGACAAGAAAGAGA-CAAGTCAACGTTTTTAAAGGCTCTCCTTTTGCCG--TCTCAGCTGGGGCTTTCCTTCTGTCCCCTGGGTCGCTCTCTCTGGGGGA-AGCACCTGGTCCGTGGGACAGAAGAGGTGAGTTCTCTGTTGATAGCCCTCTGCCCAAACTCTCAGCATCAGCTTCCACCCCTGCTGGCACCTCAT-GGCACCtcttattta-gtcctcatgggtcccctgggaggctggttttactgcacccattctgagcac
>gene=chr10_352016-353016; species=gorGor
CTTCCTCTGTAGGCCGTCTTTCTTGTGCGTGTGCACATTCATATTCTCTCTCAAGGAAATTGCATGTGCATACCAATAAGCTAACCTTCTCCAGAGTAATTGGACGATAATTGGGCAGGTGCCTTGGAGCTCGCAAGTGAGTGTGCCATTAAAGCAACAGGAACAGTAATTAATCCTGTGACAGACCCTAATGCAGATCAAGTGAGAAAACCACCATCCCATTTTTATAGGAAGAGTAACAAGAAAGAAATAAGATCAGTGCTTTTAGTGGCTCTCATTTCACTGCCTCCCGACTGCTGGCCTTGGACTGTCGACTTTCTCACCCTCTGTGGTCAGCAGCCCTGGGCCGGTGGATCAGAAGAGGTGAGTCCTCTGTCACCATCCAGCTGCCGGAGCTCATAGTGACAGCATCTGC-CCAGTCTGGCTCTTCACAGCATTCCTTTACTT-GTCCTCACAGGTGCCTGGGAAGACTGGTTTTACTGCACCTGTTCTGAGCAc
>gene=chr10_352016-353016; species=panTro
CTTCCTCTGTAGGCCGTCTTTCTTGTGCGTGTGCACATTCATATTCTCTCTCAAGGAAATTGCATGTGCATACCAATAAGCTAACCTTCTCCAGAGTAATTAGGCGATAATTGGGCAGGTGCCTTGGAGCTCGCAAGTGAGTGTGCCATTAAAGCAACAGGAACAGTAATTAATCCTGTGACAGAGCCTAATGCAGATCAAGTGAGAAAACCACCATCCCATTTTTATAGGAAGAGTAACAAGAAAGAAATAAGATCACTGCTTTTAGTGGCTCTCATTTCACTGCCTCCCGACTGCTGGCCTTGGACTGTCGACTTTCTCACCCTCTGTGGTCAGCAGCCCTGGGCCGGTGGATCAGAAGAGGTGAGTCCTCTGTCACCATCCAGCTGCGGGAGCTCATAGTGACAGCATCTGCCCCAGTCTGGCTCTTCACAGCATTCCTTTACTTTGTCCTCACAGGTGCCTGGGAAGACTGGTTTTACTGCACCTGTTCTGAGCAc
>gene=chr10_352016-353016; species=papHam
CTTCCTCTGTAGGCCGTCTTTCTTGTGTGTGTGCACATTCATATTCTCTCTCAAGGAAATTGCATGTGCATACCAATAAGCTAACCTTCTCCACAGTAATTAGACGATACATGGCCAGGTGCCTTGGAGCTCCCAAGTGAGTGTGCCATTAAAGCAACAGGAACAGTAATTAATCCTGTGACAGACCCTAATGCAGATCAAGTGAGAAAACCACCATCCCATTTTTATAGGAAGAGTAACAAGAAAGAAA-AGGGTCAGTGCTTTTAGTGGCTCTCATTTCACTGCCTCCCGACTGCTGGCCTTGGACTGTTGACTTTCTCACCCTCTGTGGTCAGCAGCCCTAGGCCAGTGGAACAGAAGAGGTGAGTCCTCTGTCATCATCCAGCTGCTGGAGCTCACAGTGACAGCATCGGCCCCCGTCCAGCTCTTCACAGCATTCTTTTACTTTGTCCTCACAGGTGCCCGAGAAGACTGGTTTTACTACACCTGTTCTGAGCAC
>gene=chr10_352016-353016; species=ponAbe
CTTCCTCTGTAGGCCATCTTTCTTGTGCATGTGCACATTCATATTCTCTCTCAAGGAAACTGCATGTGCATACCAATAAGCTAACCTTCTCCAGAGTAATTAGACGATAATTGGGCAGGTGCCTTGGAGCTCGCAAGTGAGTGTGCCATTAAAGCAGCAGGAAGAGTAATTAATCCTGTGACAGACCCTAATGCAGATCAAGTGAGAAAACCACCATCCCATTGTTATAGGAAGAGTAACAAGAAAGAAATGGGATCAATGCTTTTAGTGGCTCTCATTTCATTGCCTCCCAACTGCTGGCCTTGGACCGTCGACTTTCTCACCCTCTGTGGTCAGCAGCCCTGGGCCGGTGGATCAGAAGAGGTGAGTCCTCTGTCACCATCCAGCTGCCGGAGTTCATAGTGACAGCATCTGCCCCAGTCCGGCTCTTTACAGCATTCCTTTACTCTGTCCTCACAGGTGCCTGGGAAGACTGGTTTTACTGCACCTGTTCTGAGCAc
>gene=chr10_352016-353016; species=rheMac
CTTCCTCTGTAGGCCGTCTTTCTTGTGTGTGTGCACATTCATATTCTCTCTCAAGGAAATTGCATGTGCATACCAATAAGCTAACCTTCTCCACAGTAATTAGACGATACATGGCCAggtgccttggagctcccaagtgagtgtgccattaaagaaacaggaacagtaattaatcctgtgacagaccctaatgcagatcaagtgagaAAACCACCATCCCATTTTTATAGGAAGAGTAACAAGAAAGAAA-AGGGTCAGTGCTTTTAGTGGCTCTCATTTCACTGCCTCCTGACTGCTGGCCTTGGACTGTCGACTTTCTCACCCTCTGTGGTCAGCAGCCCTAGGCCAGTGGAACAGAGGAGGTAAGTCCTCTGT---CATCCAGCTGCTGGAGCTCACAGTGACAGCATCGGCCCCAGTCCAGCTCTTCACAGCATTCCTTTACTTTGTCCTCACAGGTGCCCGGGAAGACTGGTTTTACTGCACCTGTTCTGAGCAC
>gene=chr10_354145-355145; species=hg19
CAGGCCACAGACAGAACTGCATACATGTGTTATTGATGAGCTACTGCTCACTCCTTCAGGAAGTTATATAATTATGAGTTATTTTCCAAAGAATTCTTATGGGGAGTCAGGTGAATTTGTTTTAATGCCCAGAAGTGATTATTTAGAAAACTGTATGCCCAGAAACAAGTTACCTAATCTAAAACTACATTTCTGATTTTTCTAAGTGTTCCAGACTGAACTTTGTCCCTGGCAGCTGGTGGCCTTGGGGGCAGGCGTTGCCTCTGGCCCTCAGCCTGCAGGGCCTCCTGAGGGCTCCTACGTGGCCACCACTCTTCTGTGATTTTATAACTGTGCAGCCAGTGGTTCTGTCGACCAGAGGGCCTGATGGAAGAGCCACAGGGCCAGGCATGCATCTACGAGTGTGAACCGTCAGGGCGGGCGTGGCTCCTGGCCCTGGCGTGTGAGCTCTCAGCCACTggccgtcccatgcaggctgttgggacacccctggtctcccc
>gene=chr10_354145-355145; species=bosTau
--------------------------------------------------------------------------------------------------------------------------------------------------------------------------------------------------------------------------------------------------------------------------------------------------------------------------------------------------------------------------------------------------------------------------------------------------------------------------------------------------------------------
>gene=chr10_354145-355145; species=calJac
CAGGTCATAGACAGAACTGCACAAATGTGTTCTTGATGAGCTACTGCTCACTTCCTCAGGAAGTTATATAATTACAAGATGTTTTCCAAAGAATTCTTATGGGGAGTTAAGCAGATTTGTTTTAAAGCCCAAAAGTAATTATTTAGAAAATTGTACGCCCAGAAACAAGTTATCTAATCTCAAATGGCATTTCTGATTTCTCTAAGAGTTCCAGTCTGAACTTTGTCCCTGGCAGGTGGTGAACCT-GGGACAGGTGATATCTCTGGCCCTCAGCCTGTAGGGCCTCTCTAGGGCTTCTAGGTGGCCACCACTTATCTGTAATTTCTTAACTGTGCAGCCAGTGGGTCTGTCGACCGGAGGTTCTGATACAAGAGCCACAGGGCGAGGCACACATCCACGAGTGTGAACTGTCAGGGTAGCCATGGCTCCTGGGCCTGG-----GAGCTCTCAGCCACAGGctgtttaatgcaggctgcaggggcatctct-gcctccct
>gene=chr10_354145-355145; species=canFam
CAGGCCACACACAACTGTGTGAATGTGGATTCTGGGGGCGCTACCGCTCACCTTC---CAAAGATTTAAATGTATAATGTTATTTCCA-ATAACTTGT--AGAGAGTAAAGTAACTTCGTTCTAAACCCTAAAAGTTAC-ATTTAGAAAGGTCTGTGTCCTGG-TCAAGTTACTGTGTTCAAAG-CAAGTTTCCAAATCGTGGACATGATCCTGCTG-GACTTTGGGCAGGGGAGCGGGCGGTGTGGTGGGCGCATGCTAGGCTGTGCCCTTGGCCTCCTGGACCATGGGAGGGGCTCCGGA-GGGCTCCATCCC----TGGGACGTCAGCCATACTAC----TACTCCCTGAACAGAGGGGCCCGACACG-GGGCCCGAGACCCTGCTGGG------AACGTG------TGCTGGCCGTGCACAGCTCCCCGCCCCAGCACGTGCACATCTAGGGACCCGCT---------CAGGCACTCAGGGGTCCCCGTCCACCAG
>gene=chr10_354145-355145; species=equCab
CAGGGCATAGACAGAACTGCAAATGTAGATTCTTGATGAGCTATTGTTCCGTTTT---TGAAGTTATAAA-----ATTAACATTTTCAAATAACTTTTATAGGGTGTAAAGTAGATTTGTTT--AAGCCCATAAGTTAT-ACTTGGAACTACGTCTGCCTTAGAACAAGTTACTTAATTCGAAC-TAAGTTTTTGACTTCTGGAAATGTTCTCCATGGGACTTTGTACTGTGCAGCTGGTGTTTTGGTGGGCCAGCCATGCTCTCTGCCCTCAGCCTCC-------CAGGAGGGGCTCCAGATGGGCTCTAACCTTCTGTGA---------------------TTCTCTTTGAACAGTAGAGTCTAAAATGAGGGCTGCAGGGCCAGGCAGAAACCTCCAAGTGAGAGAGGACTAGGTGTATGcaggtctcaatctcagcattggcatgttgggggggagggtgtcctgtgcctgatgctgaggcatccctggcctccag
>gene=chr10_354145-355145; species=gorGor
CAGGCCACAGACAGAACTGCATACATGT-TTATTGATGAGCTACTGCTCACTCCTTCAGGAAGTTA-ATAATTATGAGTTATTTTCCAAAGAATTCTTATGGGGAGTCAGGTAGATTTGTTTTAATGCC-AGAAGTGATTATTTAGAAAACTGTATGCCCAGAAACAAGTTATCTAATCTAAAACTACATTTCT-ATTTTTCTAAGTGTTCCAGACTGAACTTTGTCCCTGGCAGCTGGTGGCCTTGGGGGCAGGCGTTGCCTCTGGCCCTCAGCCTGCAGGGCCTCCTGAGGGCTCCTACGTGGCCACCACTCTTCTGTGATTTTATAACTGTGCAGCCAGTGGTTCTGTCGACCAGAGGGCCTGATGGAAGAGCCACAGGGCCAGGCATGCATCTACGAGTGTGAACCGTCAGGGC-GGCGTGG-TCCTGGCCCTGGCATGTGAACTCTCAGCCACTGGCCGTACCATGCAGGCTGTTGGGACACCCCTGGCCTCCCC
>gene=chr10_354145-355145; species=panTro
CAGGCCACAGACAGAACTGCATACATGTGTTATTGATGAGCTACTGCTCACTCCTTCAGGAAGTTATATAATTATGAGTTATTTTCCAAAGAATTCTTATGGGGAGTCAGGTGGATTTGTTTTAATGCCCAGAAGTGATTATTTAGAAAACTGTATGCCCAGAAACAAGTTATCTAATCTAAAACTACATTTCTGATTTTTCTAAGTGTTCCAGACTGAACTTTGTCCCTGGCAGCTGGTGGCCTTGGGGGCAGGCGTTGCCTCTGGCCCTCAGCCTGCAGGGCCTCCTGAGGGCTCCTACGTGGCCACCACTCTTCTGTGATTTTATAACTGTGCAGCCAGTGGTTCTGTCGACCAGAGGGCCTGATGGAAGAGCCACAGGGCCAGGCATGCATCTACGAGTGTGAACCGTCAGGGCGGGCGTGGCTCCTGGCCCTGGCATGTGAGCTCTCAGCCACTggccgtcccatgcaggctgtcgggacacccctggtctcccc
>gene=chr10_354145-355145; species=papHam
CAGGCCACAGATAGAACTGCATACATGTGTTATTGATGAGATATTGCTCACTTCTCCAGGAAGTCATACAATTATGAGATATTTTCCAAAGAATTCTTACAGGGAGTTAAGTAGACATGCTTTAAAGCCCAGAAGTGATTATTTAGAAAATCGTATGCCCAGAAACAAGTTATCTACTCTAAAACTACATTTCTGATTTTTCTAAGTGTTCCAGACTGAACTTTGTCCCTGGCAGCTGGTGGCCTTGGGGGCAGGCGTTGCCTCTGGCCCTCAGCCTGCAGGGCCTCCCGAGGGCTCCTAGGGGGCCACCACTCTTCTGTGATTTCATAACTGTGCAGCCAGTGGTTCTGTCGACCGGAGGGCCTGATGGAAGAGCCACAGGGCCAGGCATGCATCTACAAGTGTGAACCGTCAGGGCGGTCGCGGCTCCTGGCCCTGGCACGTGAGCTCTCAGCCACTggctgtcccatgcaggctgttgggacatccctggcatcccc
>gene=chr10_354145-355145; species=ponAbe
CAGGCCACAGACAGAACTGCATACATGTGTTATTGCTGAGCTACTGCTCACTCCTTCAGTAAGTTATATAATTATGAGATATTTTCCAAAGAATTCTTATGGGGAGTCAGGTAGATTTGTTTTAATGCCCACAAGTGATTATTTAGAAAACTGTATGCCCAGAAACAAGTTATCTAATCTAAAACTACATTTCTGATTTTTCTAAGTGTTCCAGCCTGAAGTTTGTCCCTGGCAGCTACTGGCCTTGGGGGCAGGCGTTGCCTTTGGCCCTCAGCCTGCAAGGCCTCCTGAGGGCTCCTAGGTGGCCACCACTCTTCTGTGATTTCGTAACTGTGCAGCCAGTGGTTCTGTCGACCAGAGGGCCTGATGGAAGAGCCACAGGGCCAGGCATGCATCTACGAGTGTGTACCGTCAGGGCGGGCATGGCTCCTGGCCCTGGCATGTGAGCTCTCAGCCACTggccgtcccatgcaggctgttgggacatccctggcctcccc
>gene=chr10_354145-355145; species=rheMac
CAGGCCACAGATAGAACTGCATACATGTGTTATTGATGAGATATTGCTCACTTCTCCAGGAAGTCATACAATTATGAGATATTTTCCAAAGAATTCTTACAGGGAGTTAAGTAGACATGCTTTAAAGCCCAGAAGTGATTATTTAGAAAATCGTATGCCCAGAAACAAGTTATCTAATGTAAAACTACATTTCTGATTTTTCTAAGTGTTCCAGACTGAACTTTGTCCCTGGCAGCTGGTGGCCCTGGGGGCAGGCGTTGCCTCTGGCCCTCAGCCTGCAGGGCCTCCCGAGGGCTCCTAGGTGGCCACCACTCTTCTGTGATTTCATAACTGTGCAGCCAGGGGTTCTGTCGACCGGAGGGCCTGATGGAAGAGCCACAGGGCCAGGCATGCATCTACAAGTGTGAACCGTCAGGGCGGTCGTGGCTCCTGGCCCTGGCACGTGAGCTCTCAGCCACTggctgtcccatgcaggctgttgggacatccctggcatcccc
>gene=chr10_371092-372092; species=hg19
GCTGAACTCTGTCACCTGCTGGAGGGCACGATGCGACGGGTTACTCTCTGCTCTCTCCCTTCAGCGCCACCTTGACATTTTAAGAGACAAAGCCAGAAGCAGCAGCCTCGCCATGGCCAGTGCCATCTCTCACAAATCACTGATTTCCTCTTGCCCGGGGGTCCCTGTCACTGGTGGATGGAGACAAGTGAGACATCACACTATTGCTGAACTTAAGAAGCAGACTTCTGCATTTCCTATTTCTCCTAATGGGATAGATGGCGATAAACATTTATGAGGAACAGAAAAAGGTGAATAGGCAGAGAAAACTTCAATATTTTAAGAACTAGTTTGGTGAGATAAATCTAATTCTTCAGATGACCTCTTAGAAAAGGGTATTATTTTAATCATAGGACAAGGTTTAACTGACTCTTGAGAGAAATTTGGTAATTTATAATTTCTTAAAGATGGAGCTATTATAATAATTAAAAGAGAAGCAAGACAGAAGCAAGGAACACCAC
>gene=chr10_371092-372092; species=bosTau
aGTGAACTTTGTTGCCTGTGTGAAGGACAAGTGCTGAATGTTATTCTATGTCCTCTCCCTTCATTTTC----CAGCATTCTGAGAGAG-----AAGAATAA-CATTGC---TGTGGGCAGGACTGTCTCTCTCAGATTCCTGACTC-------------GTGATTCACTGCTTGCAGGAGAAGGG-AGTGTTACAGAATCCTATAGCTGGATCTAATGAG--------TGCATTTCTCATTTCTTCTC-------------------------AAGCAGAACAGATAAAGGTGAAGAGGAAAAGAAAATCTCAGCATTTAAAGGACTAGCTGGGCAA-ATCAATCCAATCCTTCAGATTAC--------------------TTCAATCACAGAACAAGGCTCAGTGGACTCCT--GAGGACTCTGGTAGTTACACACGT-TTAAAAATGGAGC--------TGATTCAAAGAGAAGGGAGACAGAGGCAAGGAACATCTA
>gene=chr10_371092-372092; species=calJac
GCTGAACTCTGTTAGCTGTTGGAGTGCACAGTGCTAAGTGTTACTCTCTGCTCTCTCCCTTGACCCCCAGCCTGACATTTTAAGAGACAAAGCCAGAAGCAGCAGCCTCA-CATTGCCATTGCCATCTCTCATAATTCAAGGATTTGCTCTTGCCCAAGGGTCCCTGTGGCTGGTGGGCAGAGGCAAATGGGACATCACACTATTGCTGAATTTATGAAGCAGATTTCTGCATTTCCTATTTCCCCTAATGGGATAGATGGCAGTAAACATTTATGAGGAACAGAAAATGGTGAAAAGGGAGAGAAAACTTCAATATTTTAAGAACTAGTTTAGTGAAATAAATCTAATTCTTAAGATGACCTCTTAGAAAAGGTTA--ATTTTAATCACAGGACAAGGTTTACCTGGCTCTTGAGAGAAATTTGGAAATTTATAATTTCCTACAAATGGAGCTATTGTAATAATTTAAATAGAATGAAAACAGAAACAAGGTACACCAC
>gene=chr10_371092-372092; species=canFam
--------------------------------------------------------------------------------------------------------------------------------------------------------------------------------------------------------------------------------------------------------------------------------------------------------------------------------------------------------------------------------------------------------------------------------------------------------------------------------------------------------------------
>gene=chr10_371092-372092; species=equCab
-----------------------------------------TATGCTATGCTCTCTCCCTTCATCCAT----CAACATTTTGAGAGAGAAACAAAGAAGAAGAAATACCCTTGTGGCCAAGCCTG--TCTCATGAATTCCTGATTT-------------GTTCCCCACCACCTGT-GCAGAAGGGAAGTGTTAGATCATCCTATGGTTGAATTTAAGAAGTAGATTTCTGCATTTCTTATTCCTCCTCATGGAATAGGCAGCTGGAAACATTTAAACAGAGCAGATAAAAGTGAATAGAGAAAGAAAATTTCAATATTTAAAGAACTAGTTTGGCAAGATAAATCCAATTCTTTAGATTACCTCTTAGAGTAGGGAATTACTTCAATCACAGAACAAGGTATAACTGACTCTTGAGAGGAATTTGGTAGCTGGTAATTT-TTAAAAATGGAGC--------TAATTCAAAGAGAGGGAGGATAGAGGCAAGGAACCCCAA
>gene=chr10_371092-372092; species=gorGor
GTTGAACTCTGTCACCTGTTGGAGGGCACCATGCTAAGGGTTACTCTCTGCTCTCTCCCTTCAGCCCCACCCTGACATTTTAAGAGACAAAGCCAGAAGCAGCAGCCTCGCCGTGGCCAGTGCCATCTCTCACAAATCACTGATTTGCTCTTGCCCGGGGGTCCCTGTCACTGGTGGATGGAGACAAGTGAGACATCACACTATTGCTGAACTTAAGAAGCAGACTTCTGCATTTCCTATTTCTCCTAATGGGATAGATGGCGATAAACATTTATGAGGAACAGAAAAAGGTGAATAGGCAGAGAAAACTTCAATATTTTAAGAACTAGTTTGGTGAGATAAATCTAAT-CTTCAGATGACCCCTTAGGAAAGGGTATTATTTTAATCATAGGACAAGGTTTAACTGACTCTTGAGAGAAATTTGGTAATTTATAATTTCTTAAAAATGGAGCTATTATAATAATTAAAAGAGAAGGAAGACAGAAGCAAGGAACACCAC
>gene=chr10_371092-372092; species=panTro
GTTGAACTCTGTCACCTGCTGGAAGGCACGATGCTAAGGGTTCCTCTCTGCTCTCTCCCTTCAGCGCCACCTTGACATTTTAAGAGACAAAGCTAGAAGCAGCAGCCTCGCCGTGGCCGGTGCCATCTCTCACAAATCACTGATTTCCTCTTGCCCGGGGGTCCCTGTCACTGGTGGACGGAGACAAGTGAGACATCACACTATTGCTGAATTTAAGAAGCAGACTTCTGCATTTCCTATTTCTCCTAATGGGATAGATGGCGATAAACATTTACGAGGAACAGAAAAAGGTGAATAGGCAGAGAAAACTTCAATATTTTAAGAACTAGTTTGGTGAGATAAATCTAATTCTTCAGATGACCTCTTAGAAAAGGGTATTATTTTAATCATAGGACAAGGTTTAACTGACTCTTGAGAGAAATTTGGTAATTTATAATTTCTTAAAAATGGAGCTATTATAATAATTAAAAGAGAAGGAAGACAGAAGGAAGGAACACCAC
>gene=chr10_371092-372092; species=papHam
GTTGAACTCTGCCACCTGTTGGAGGGCGCAGTGCTAAGTGTTACTCTCTGCTCTCTCCCTTCAGCCCCACCCCGACATTTTAAGAGACAAAGCCAGAAGCAGCAGCCTTGCCGTGGCCAGTGCCGTCTCTCACAAATCACTGATTTGCTCTTGCCCGGGGGTCCCTGTCACTGGTGGGCAGAGACAAGCGGGACGTCACACTATTGCTGAATTTAAGAAGCAGACTTCTGCCTTTCCTGTTTCTCCTAATGGGATCGATGGTGATAAACGTTTATGAGGAACAGAAAAAGGTGAATAGGGAGAGAAAACTTCAATATTTTAAGAACTAGGTTGGTAAGATAAATCTAATTCTTCAGATGTCCTCTTAGAAAAGGGTATTATTTTAATCATAGGACAAGGTTTACCTGACTCTTGAGATAAATTTGGTAATTTATAATTTCTTAAAAATGAAGCTATTGTAATAATT--AAGAGAAGGAAGACAGAAGCAAGGAACATCCC
>gene=chr10_371092-372092; species=ponAbe
GTTGAACTCTGTCACCTGTTAGAGGGCACAGTGCTAAGGGTTACTCTCTGCTCTCTCCCTTCAGCCCCACCC---CATTTTAAGAGACAAAGCCAGAAGCAGCAGCCTCGCCGTGGCCAGTGCCATCTCTCACAAATCACTGATTTGCTCTTGCCCGGGGGTCCCTGTCACTGGTGGACGAAGACAAGTAAGACATCACACTATTGCTGAACTTAAGAAAAAGACTTCTGCATTTCCTATTTCTCCTAATGGGATAGATGGCAATAAACATTTATGAGGAACAGAAAAAGGTGAATAGGCAGAGAAAACTTCAATATTTTAAGAACTAGTTTGGTGAGATAAATCTAATTCTTCAGATGACCTCTTAGAAAAGGTTATTATTTTAATCATAGGACAAGGTTTAACTGACTCTTGAGAGAAATTTGGTAATTTATAACTTCTTAAAAATGGAGCTATTGTAATAATTAAAAGAGAAGGAAGACAGAAGCAAGGAACACCAC
>gene=chr10_371092-372092; species=rheMac
GTTGAACTCTGTCACCTGTTGGAGGGCGCAGTGCTAAGGGTTACTCTCTGCTCTCTCCCTTCAGCCCCACCCCGACATTTTAAGAGACAAAGCCAGAAGCAGCAGCCTGGCCGTGGCCAGTGCCGTCTCTCACAAATCACTGATTTGCTCTTGCCCGGGGGTCCCTGTCACTGGTGGGCAGAGACAAGTGGGACATCACACTACTGTTGAATTTAAGAAGCCGACTTCTGCATTTCCTGTTTCTCCTAATGGGATCGATGGTGATAAACATTTATGAGGAACAGAAAAAGGTGAATAGGGAGAGAAAACTTCAATATTTTAAGAACTAGGTTGGTGAGATAAATCTAATTCTTCAGATGACCTCTTAGAAAAGGGTATTATTTTAACCATAGGACAAGGTTTACCTGACTCTTGAGAGCAATTTGGTAATTTATAATTTCTTAAAAATGAAGCTATTGTAATAATTAAAAGAGAAGGAAGACAGAAGCAAGGAACATCCC
>gene=chr10_376061-377061; species=hg19
CAGCAATTTAATAAAGAGCAGGCCTATACCTGGTTTAGAAAACTGACAGCCAGGGTGAAAAAAAGACAATTATGGTAATTAAAGTTAGTCACTCAATCTTTTTAAGATCAGATTTTTACTAAAAAGGATCCCAACGAATTACCAAACAGAAGAAATAGAGAAAAATAACGATTCTTTAATTTTACCTTCATACTAGAGAACAGATTTAGAGAAATGAAAAAGTGATAGATTACATATTTTATCAATTGATGGGGTAAGTGTGGATTTAACAACTTGTCAAAACTACATTTTTAATGGTTTTAATTTTGTTTACTACTATGAATTCACAATAGATACCATACATTAAAATAAAATATCCTAGATAAATCACGTTCTAAGATTTACAATTTAATTAACGGGAAcgttctgttgcccaggctagagtagggtggtgtaatcatagctacctgtcacctcaaactcctgggctccagcaattctcctgcctctcctgagtcagt
>gene=chr10_376061-377061; species=bosTau
CAGCCAACTGAGGAAAAGCATGCCCAACTCGAATTCAGAAAACTGACATTCAGAGTAAATA-----AAACTAAGACAACTAGAA------------------TAGGATTATAATTTCACTCAAAATGATCTAAATAAATACCAAAAA---AGAACTAAGGAAAA------------------------------------------------------------------------------------------------------------------------------------------------------------------------------------------------------------------------------------------------------------------------------------------------------------------------------------------------
>gene=chr10_376061-377061; species=calJac
cagcaatttaaggaagagtAGGCCTATATCTGGTTTAGAAAACAGATAGCCAGGGTGAAAAAAAGACAATTATGATAATTAAAGTTAGTCACCCAAGCTTTTTAAGTTTGGATTTTTACTAAAAATCATCCCAACAAATCACCAAACAGAAGAAATGAGGAAAAATAACCATTCTTTAATTTTACCTCCATACTAGAAAACAGATTTAGAGAAATGAAGA----ATAGGTTACATATTTCATCAACTGATGGGGTAAGTGTGGATTTAACAACTTGTCAAAACTACATTTTTAATGTTTTTT-TTTAGTTTACTACTATGAATTCACAATAGATATCATACATTAAA-----ATGTCCTAGATACAACACGTTCTAAGATATAAAATTTAATTAATGAGAATgttctgttgcccaggctagagtacggtggtgtaatcatagctcactataacctcaaattcttgggctccagccatcctcctgcctctcctgagtaggt
>gene=chr10_376061-377061; species=canFam
--------------------------------------------------------------------------------------------------------------------------------------------------------------------------------------------------------------------------------------------------------------------------------------------------------------------------------------------------------------------------------------------------------------------------------------------------------------------------------------------------------------------
>gene=chr10_376061-377061; species=equCab
ttgccatttgagaaaaagcgtggctacccctgGTTTAGAAAACTGATGTCTGGAGTAAATGAAAGAAAATTAAAACAATTAGAGAAAGTTATTCGATTTTTTAAAATTTGGAATTTTACTCAAAATAATGCAAACAAATCACCAAATAAGAAAACTAAGGAGAAACAATCATTCTATAATTCTACCTTTACAATTGAGGGGATATTTAGAGATAAGAGAAAATGGTAGGTTAAATATTTTATCAATTGAAAGGGCAAGTGTGGTTTTAAGCATTTGCCAAAACCACATTTTTAATAGTTCTAATTTGGTTTATTACTATAAATCAACAATAGATGTCACGCATTACAATAAAAGATCCTAGTTAAATGACCTTCTAAGATTTA---------------------------------------------------------------------------------------------------------------------
>gene=chr10_376061-377061; species=gorGor
cagcaatttaagaaagagtaggcctatacctgGTTTAGAAAACTGACAGCCAGGGTGAAAAAAAGACAATTATGGTAATTAAAGTTAGTCACTCAATCTTCTTAAGTT-GGATTTTTACTAAAAATGATCCCAACGAATTACCAAACAGAAGAAATAGAGAAAAATAACCATTCTTTAATTTTACCTTCATACTAGAGAACAGATTTAGAGAAATGAAGAAGTGATAGATTACATATTTTATCAATTGATGGGGTAACTGTGGATTTAACAACTTGTCAAAACTACATTTTCAATGGTTTCA-TTTTGTTTACTACTATGAATTCACAATAGATGCCATACATTAAAATCAAATATCCTAGATAAATCATGTTCTAAGATTTAAAATTTAATTAATGGGAACATtctgttgcccaggctagagtaggatggtgtaatcatagct-cctgtcacctcaaactcctgggctccagcaatcctcctgcctctcctgagtcggt
>gene=chr10_376061-377061; species=panTro
cagcaatttcagaaagagtaggcctatacctAGTTTAGAAAACTGACAGCCAGGGTGAAAAAAAGACAATTATGGTAATTAAAGTTAGTCACTCAATCTTTTTAAGTTCGGATTTTTACTAAAAATGATCCCAACGAATTACCAAACAGAAGAAATAGAGAAAAATAACCATTCTTTAATTTTACCTTCATACTAGAGAACAGATCTAGAGAAATGAAGAAGTGATAGATTACATATTTTATCAATTGATGGGGTAAGTGTGGATTT---AACTTGTCAAAACTACATTTTTAATGGTTTTAATTTTGTTTACTACTATGAATTCACAATAGATGCCATACATTAAAATAAAATATCCTAGATAAATCACGTTCTAAGATTTAAAATTTAATTAATGGGAAAgttctgttgcccaggctagagtagggtggtgtaatcatagcttcctgtcacctcaaactcctgggctccagcaatcctcctg-----cctgagtcggt
>gene=chr10_376061-377061; species=papHam
CAGCAATTTAAGAAAGAGTAGGCCTATACCTGGTTTAGAAAACTGACAGCCAGGGTGAAAAAAAGACAATTATGGTAAGTAAAGTTAGTCACTCAATCTTTTTAAGTTCAGATTTTTATTAAAAATGATCCCAACAAATCACCAAACAGAAGAAAGAGAGAAAAATAAGCGTTCTTTAATTTTACCTTCATATGAGAGAATAGATTTAGAGAAATGAAGCAGTGATAAGTTACATATTTTATCAATTGATGGGGTAAGTGTGGATTTAACAACTTGTCAAAACTACATTTTTAATGGT-----TTTTTTTTACTACTATGAATTCACAATAGATGCCATACATTAAAATAACATATCCCAGATAAATCACGTTCTAAGATTTAAA----AATTAATAAGAAcgttctgttgcccaggctagagtgcggtggtataatcatagctcactgtcacctcaaactcctgggctccagcgatcctcctgcctctcctgagtcggc
>gene=chr10_376061-377061; species=ponAbe
cagcaatttaagaaagagtaggcctatacctgGTTTAGAAGACTGACAGCCAGGGTGAAAAAAAGACAATTATGGTAATTAAAGTTAGTCACTCAATCTTTTTAAGTTTGGATTTTTACTAAAAATGATCCCAACAAATCACCAAACGGAAGAAAGAGAGAAAAATAACCATTCTTTAATTTCACCTTCATACTAGAGAACAGATTTAGAGAAATGAAGAAGTGATAGATTACATATTTTATCAATTGATGGGGTAAGTGTGGATTTAACAACTTCTCAAAACTACATTTTTTATGGTTTTAATTTTGTTTACTACTATGAATTCACAATAGATGCCATACATTAAAATAAAATATCCTAGATAAATCACGTTCTAAGATTTAAAATTTAATTAATGGGAAcgttgtgttgcccaggctagagtagggtggtgtaatcatagctccctgtcacctcaaactcctgggctccagcaatcctcctgcctctcctgagtcggt
>gene=chr10_376061-377061; species=rheMac
cagcaatttaagaaagagtAGGCCTATACGTGGTTTAGAAAACTGACAGCCAGGGTGAAAAAAAGACAATTATGGTAAGTAAAGTTAGTCACTCAATCTTTTTAAGTTCAGATTTTTATTAAAAATGATCCCAACAAATCACCAAACAGAAGAGAGA---AAATATAACCATTCTTTAATGTTACCTTCATATGAGAGAATAAATTTAAAGAAATGAAGCAGTGATAGGTTACATATTTTATCAATTGATGGGGTAAGTGTGGATTTAACAACTTGTCAAAACTACATTTTTAATG----------TTTTTACTACTATGAATTCACAATAGATGCCATACATTAAAATAACATATCCCAGATAAATCACGTTCTAAGATTTAAA----AATTAGTAAGAAcgttctgttgcccaggctagagtacggtggtataatcatagctcactgtcacctcaaactcctgggctccagcgatcctcctgcctctcctgagtcggc
>gene=chr10_386343-387343; species=hg19
cgctccattagaaaatgaaCTCTGAAAACTATATGCCCAATGCTAATAGTGGGTATTTATtggtaacactctttatcaggtgctatgattgttgatggctttattttcttcttcatattttctataatttctacaatgaacatgtatgtataatcagacaaaaaaGCCAAGAAACATCCATAAGTTTTTCTGGTCattcattcatcccataaatacttgctgagcacctgctgtaagccaggctccgagccggctgctgggTAGAGTGCCGCACCCCAGGGAACGCTCAGCCCTCGTGGACTCACCTCTGGGCTTGCCCAGCCTAAGCCCCGCAGTAACAGCTGGGGTGAAGCCTGAGGGAGGTGACAGCCTGCAATGCCTGCTGGCCCAGCGAGAACCCAGGCCCAGCACCATCGCCAGGTTTTACAGGCATAAGAACCAAGCCTGGAGCCTGGGAGTCTTCTGATTGTCAGAAATAAAGGTCCGCAACAGACGGCTCT
>gene=chr10_386343-387343; species=bosTau
-----------------------------------------------------------------------TtcactaggttgtatacttatggaaagcttaattttcttttttgtgttttctaaagtttctacgatgaacatatatgtacaattagagaaaaaTGCCAATAAACAT--------------------TCATTCTTTCCATACATAC-TGTTGA--ACCTGCCAGGA-------------------------------------GGGGAGAGG---------GCCTG---------CTCCCAGCATCCCCCA-----------------GAGTCAGGGAGAAG-CTG-AGGAGGAAAGAGCCTG-GATGCCC-CTGGT-----CCAGTTCTAGGCCTGGGACATATGCAACGATTTGGAGCTATAAGAAGCAAGCCCAAGGTCTGGGAG--------TTG--GAAAACA--GGTTCCCAACAGACAGCTTC
>gene=chr10_386343-387343; species=calJac
---TAAATTAGAAAATGAACTCTGAAGACTATGTGCTCAATGCTGCTAGTGGATATTTATCGGTAATGCCCTttatcaggtggtatgattattgatggcttcattttcttctttgtattttctaaaatttctacaatgatcaagtatgtatgatcagacaaaaaaGCCAAGAAACATCCATTTGGTTTTCTGGTCCTtcattcatccgataaatatctggggagcacctgctgtgagccaggcttcgagctgactgctgggcagagtgccgcaccccagggaacactcagcccttgtggactcacCTCTGGGCTTGCCCAGCCTAGGCCCTGCAGTAACAGCTAGGGTGATGCCCAAGGGAGGTGAGAGGCTGCAACGCCTGCTGGCCCAGCAGGAACCCAGATCAAGCACGATCACAAGGCTTTACAGGCATAAGAGCCAAGTCCGAAGCCCGGGAGTCTTCTGATTGTCAGAAATAAAGGTCCAC-ACAGACAACTCT
>gene=chr10_386343-387343; species=canFam
CCTTACCTTTCaaa--tgaaactgaagatgagatg-cagatgctaacag----tattttctggtgtcact-------ggatgg--ggatcact----------ttatgttctttgtactttctgaagtttctacagagaacatgtatGGATGGTCTG-AAGAAATGCTGGTAAACCT-GCGGTG------------TTCACCCTCCCTGCAAACCCTGGCTGA------------------------------------------------------------------GTCCCCAGGGACCCGGCTCCTGGCTTCCTGGC-----------------CC------------------------------------CTTCCACTGATTTAATACGATTCCGGGACAGGGA-AACTGCTAGAATTTAAAGGC-AGAGAACCAGGGCCTGGGCC--AGAGTCTT-CGCCTG--GAAAACGGTCGG---CACCAGGCAGCCTC
>gene=chr10_386343-387343; species=equCab
tgttacattagaaaattaactctgaagactatatgccaaatgctaatagtgaatatttattggtatcact-------aggtggtacgattatcgatggttttattttcttttttgtattttctaaattttctacaacgaacatatacatataatcagaaaaaaaCGCCAATAAATATCCATGTG------------TTCCTCCCtcccataaatacttgctaa--atctgctatgagctgggcac----ggggctgctgagcaGTGGACCATGGGGGGCAGG-------ACCCTCATGGAGCTTGGTCCTGACCTCCCCTC-----------------AGATCAGGGAGAAGCCTGAAGGAGGAGAGAACCTGTAACGCCCACTGATTTAACAATATTCCAGCCCAGAGACAAATGGCAGGACTGAAAGGCAAAAGAACCAAGCCTAAGCCC--GGAGTCCTCCAG----------------------------------
>gene=chr10_386343-387343; species=gorGor
cgctccattagaaaatgaaCTCTGAAAACTATATGCCCAATGCTAATAGTGGGTATTTATTGGTAACACCCTTTATCAGGTGCTATGATTGTTGATGGctttatt---ttctttatattttctataatttctacaatgaacatgtatgtataatcagacaaaaaaGCCAAGAAACATCCATATGTTTTTCTGGTCGttcattcaccccataaatacttgctgagcacctgctgtaagccaggctccgagccggctgctgggTAGAGTGCCGCACCCCAGGGAACGCTCAGCCCTCGTGGACTCACCTCTGGGCTTGCCCAGCCTAAGCCCCGCAGTAACAGCTGGGGTGAAGCCTGAGGGAGGTGAGAGCCT-CAATGCCTGCTGGCCCAGCGAGAACCCAGGCCCAGCACCATCGCCAGGTTTTACAGGCGTAAGAACCAAGCCTGGAGCCTGGGAGTCTTCTGATTGTCAGAAATAAAGGTCCGCAACAGACGGCTCT
>gene=chr10_386343-387343; species=panTro
cgctccattagaaaatgaaCTCTGAAAACTATATGCCCAATGCGAATAGTGGGTATTTATtggtaacactctttatcaggtgccatgattgttgatggctttattttcttcttcatattttctataatttctataatgaacacatatgtataatcagacaaaaaaGCCAAGAAACATCCAT--GTTTTTTTGGTCGttcattcatcccataaatacttgctgagcacctgctgtaagccaggctccgagccggctgctgggtagagtgccgcaccccagggaacgctcagcccttgtggactcacCTCTGGGCTTGCCCAGCCTAAGCCCTGCAGTAACAGCTGGGGTGAAGCCTGAGGGAGGTGAGAGCCTGCAATGCCTGCTGGCCCAGCGAGAACCCAGGCCCAGCACCATTGCCAGGTTTTACAGGCCTAAGAACCAAGCCTGGAGCCTGGGAGTCTTCTGATTGTCAGAAATAAAGGCCCGCAACAGACAGCTCT
>gene=chr10_386343-387343; species=papHam
TGCTCCACtggaaaatgaactctgaaaactatacgtccaatgctaagagtggatatttattggtaatgacctttatcaggtggtacgattgttgatggctttattttattccttatattctctaaaatttctacaatgaacatgtacgtataatcagacaaaaaaGCCAAGAAACATCCATTTGTTTTTCTGGTCCttcatttatcccataaatacttgccgagtacctgctgtgggccaggctccgagccggctgctgggTAGCGTGCCGCACCCCGGAGAATGCTCAGCCCTCCCGGACTCACCTCTGGGCCTGCCCAGCCTGAGCCCTGCAGTAACAGCTGGGGTGAAGCTGGTGGGAGGTAAGAGCCTGCAATGCCTGCTGGCCCAGCGAGAACCCAGGCCCAGCACCATCACCAGGCTTTATATGCGTAAGAACCAAGCCTGGAGCCTGGGAGTCTTCTGATGGTCAGCAATAAAGGTCCTCAACAGACAGTTCC
>gene=chr10_386343-387343; species=ponAbe
TGCTCCATtagaaaatgaactctgaaaactatatgcccaatggtaatagtgggtatttattggtaacatcctttatcaggtggtatgattgttgctggcttt----tcttctttatattttctataatttctacaatgaacatgtatgtataatcagacaaaaaaGCCAAGAAACATCCACGTGTTTTTCTGGTCCttcattcatcccataaatacttgctgagcacctgttgtgagccaggctctgagccggctgctgggtagagtgccgcaccccagggaacgctcagccctcgtggactcacCTCTGGGCTTGCCCAGCCTAAGCCCTACAGTAACAACTGGGGTGAAGCCTGAGGGAGGTGAGAGCCTGCGATGCCTGCTGGCCCAGCGAGAACCCAGGCCCAGCACCATCGCCAGGTTTTACAGGCGTAAGAACCAAGCCTGGAGCCTGGGAGTCTTCTGATTGTCAGAAATAAAGGTCTGCAACAGACAGCTCT
>gene=chr10_386343-387343; species=rheMac
TGCTCCACGGGAAAATGAA-----AAAACTATACGTCCAATGCTAAGAGTGGAT-TTTACTGGTAACACCCTttatcaggtggtacgattgttgatggctttattttattctttgtattttctaaaatttctacaatgaacatgtatgcataatcagacaaaaaaGCCAAGAAACATCCATTTGTTTTTCTGGTCCttcatttatcccataaatacttgccgagtacctgctgtgggccaggctccgagccggctgctgggTAGCGTGCCGCACCCCGGAGAATGCTTAGCCCTTGCAGACTCACCTTGGGGCCTGCCCAGCCTGAGCCCTGCAGTAACAGCTGGGGTGAAGCCGGTGGGAGGTAAGAGCCTGCAATGCCTGCTGGCCCAGCGAGAACCCAGGCCCAGCACCATCGCCAGGCTTTATATGCGTAAGAACCAAGCCTGGAGCCTGGGAGTCTTCTGATGGTCAGAAATAAAGGTCCTTAACAGACAGTTCC
>gene=chr10_408252-409252; species=hg19
TACCTGGCTGCTTCTGTCGAGGCTTAGGCAAGTTTGTGACGCAGGTGTGGGGGCACATTAGGACATTGCAGGGGTGCAGAGAGCCCTCCAGAAAAAGCTGTTTTGTTTCTGATAAATGGATCCCACCAAGCGGGGTTTTGGGGAGGGTGTTTGCTGGCACCAAGGCCAGGCAATAAACTCCAACTTGATGTATACTGTCAATCGCCTAGAAAGTTAATAAAGAGGAAATCATGTTATAAGAGGAAGTATAAACAGTACGTATTTATATTATGCAAAATATGATCCACAATACACAGAAGTCTGTGCAGTATAAGCACTGTTCCCAGCATAAAAATGCCAAGGTAAGAGAAAGGATTTTCCTACTAAACTCACCAAAGCTGAATAATGTTACCCAGGGCTTGTGGAAGACCATACACAGTAAAAAAGGAACTTTGGAGAAAAGATAACATGTTCTCAAGATCAAACAAAAAGCTTACTTCGACCTCCCCAAGGTGTCCGGT
>gene=chr10_408252-409252; species=bosTau
TACCTGGTTGCTTCTGCCGAGGCTTAGGCAGGTTTGTAACGCACGTGTGGGGACACATGAGGACATTGCAGGGGTGAAGTGAGCCCTCCAGGAAGAGCTGCTTTGTTTCGGACAAATGGATGCCCCCGAGTGGAGTTTTGGGGAGGGTGTTTGCTGGAACCAAGGCCAGACAATAAACCCCAACTTGATGTATACTGTCGATTGCCTGGAAAGCCAAAAGAGAAAGAACCGTG-TGAAGCAGGTATAGTGAAGAGCAAATACTCAGACTGTGCAGAGCA-------CACCACGCAGAAGTACATGCAGCACTCGCAAAGCTCCCATCATGGAGACACTGAGGTC--AGGA-GGGCAGG-TCGCCAACCCAAGCAGAACACACAGGT--CACGGAACACGTGTGGAACACCACACACAC-GACAGTGGACACTGGGAGGAAA-AAAGCACGCTCTCAGGGTCAAACAAGAACTCGC-TGTGAACTCCACGA-GCGAATGGG
>gene=chr10_408252-409252; species=calJac
TACCTGGCTGCTTCTGTCGAGGCTTAGGCAGGTTTGTGACGCAGGTGTGAGGACACATTAGGACATTGCAGGGGTGCAGAGAGCCCTCCAGAAAAAGCTGTTTTGTTTCTGACAAATGGATGCCACCAAGCGGGGTTTTGGGGAGGGTGTTTGCTGGTACCAAGGCCAGGCAATAAACGCCAACCTGATGTATACTGTCAATTGCCTAGAAAGTTAGGAAAGAAGAAATCCTATTATAATAGGAAGCATAAACAGTATATATTTATATTATGCAAAATATGATCCACAATACATAGCAGTCTGTGCAGTATAAGCACTGTTTCCAGTGTAAAAACGCCAAGGAAAG----AGGGTTTTCTTACTAAACTCACCAAAACTAAATAATTTTACCCAGGGCTTGGGGAAGACCACATACAGTCAAAAAGGAACTTTGGAGACAAGATAACATGTTCTCAAGATCAAACAGAAAGCTTACTTTGACCTCCCCAAGGTGACCGGT
>gene=chr10_408252-409252; species=canFam
TACCTGGTTGCTTCTGTCGAGGTTTAGGCAGGTTTGTGACACAGGTATGGGGACACATTAGGACGTTGCAGGGGTGCAAGGAGCCCTCCAGGAAGAGCTGCTTTGTTTCCGACAAGTGGATCCCACCGAGTGGAGTTTTGGGGAGGGTGTTCGCTGGGACCAAAGCCAGGCAGTAAACCCCGACTTGATGTATGCTGTCAATCGCCTGCAAGGTCAGGGGGGAGGGAACCACGTTAGGGCAGGTGTTGCCCAAGGCAAACACACAGACTGTGCCAGACACTGCCCGTCACACGCAGGAGCACATTAAGCACGAGCTGCAGGAGCGGGGTGAAGACA------CAAGACAA-CGGACATCCCCTCAAACCCAG-CAAACTGACTAAT--CATGTGGCATTTGTGGACTTCTGTGCACACCGAGAAAGGAAAGACTCA-------------------GAGGTCAAAAGAGGCCCAACTTGTCTCATCCTCAA-GTGAATGGT
>gene=chr10_408252-409252; species=equCab
TACCTGGTTGCTTCTGTCGAGGTTTAGGCAAGTTTGTGACACAAGTGTGGGGGCACATGAGGACGTTGCAGGGATGAAGGGAGCCCTCCAGGAAAAGCTGCTTTGTTTCTGACAAATGGATCCCACCGAGTGGGGTTTTGGGGAGGGTGTTTGCCGGAACCAAGGCCAGACAATAAACGCCAACTTGATGTATGCTGTCGATTGCCTGGAAAGTCACAAGAGAGGGAGCTGTGTTAGAATAGGTGTCAGGAATAGCAGATATTCAGGCTGTGCAAAATATTGTTTGCAACACACAGAAGCTCCCGCAGCATGAGTAGGGCTGCTGGTGCAAAGACACTGGGACAAGAGGA-GGGCTGTGTCACCAAACCTCACCACGCTGAAAAGT--TACGTTGGACTTGTGGAATAC--GATACACCAAGACAGGGAATTTGGAGGAAAGAAAATATATTCTCAAGATCGAACAAAAAAGTACTTGTGATCTCACCAA-GTGAATGGT
>gene=chr10_408252-409252; species=gorGor
--------------------------------------------------------------------------------------------------------------------------------------------------------------------------------------------------------------------------------------------------------------------------------------------------------------------------------------------------------------------------------------------------------------------------------------------------------------------------------------------------------------------
>gene=chr10_408252-409252; species=panTro
TACCTGGCTGCTTCTGTCGAGGCTTAGGCAAGTTTGTGACGCAGGTGTGGGGGCACATTAGGACATTGCAGGGGTGCAGAGAGCCCTCCAGAAAAAGCTGTTTTGTTTCTGATAAATGGATCCCACCAAGCGGGGTTTTGGGGAGGGTGTTTGCTGGCACCAAGGCCAGGCAATAAACTCCAACTTGATGTATACTGTCAATCGCCTAGAAAGTTAATAAAGAAGAAATCATGTTATAAGAGGAAGTATAAACAGTACGTATTTATATTATGCAAAATATGATTCACAATACACAGATGTCTGTGCAGTATAAGCACTGTTCCCAGCATAAAAATGCCAAGGTAAGACAAAGGATTTTCCTACTAAACTCACCAAAGCTGAATAATGTTACCCAGGGCTTGTGGAAGACCATACACAGTAAAAAAGGAACTTTGGAGAAAAGATAACATGTTCTCAAGATCAAACAAAAAGCTTACTTTGACCTCCCCAAGGTGTCCGGT
>gene=chr10_408252-409252; species=papHam
TACCTGGCTGCTTCTGTCGAGGCTTAGGCAAGTTTGTGACGCAGGTGTGGGGGCACATTAGGACGTTGCAGGGGTGCAGAGAGCCCTCCAGAAAAAGCTGTTTTGTTTCTGACAAATGGATCCCACCAAGCGGGGTTTTGGGGAGGGTGTTTGCTGGCACCAAGGCCAGGCAATAAACTCCAACTTGATGTATACTGTCAATCGCCTGGAAAGTTAGGAAAGAGGAAGTCATATTATAATAGGAAGCAGAAACAGTACTTATTTATATTATGCAAAATAGGATCCACAATACACAGAAGCCTGTGCAGTATAAGCACTGTTCCCAGTGCAAAAACGCCAAGGTAAGAGAAAGGGTTTTCTTACTAAACTCACTAAAGCTGAATAATGTTACCCAGGGCTTGCGGAAGACCAAACACAGTAAAAAAGGAACTTTGGAGAAAAG---ACATGTTCTCACGATCAAACAAAAAGCTTCCTTTGACCTCCCCAAGGTGACCAGT
>gene=chr10_408252-409252; species=ponAbe
TACCTGGCTGCTTCTGTCGAGGCTTAGGCAAGTTTGTGACGCAGGTGTGGGGGCACATTAGGACATTGCAGGGGTGCAGAGAGCCCTCCAGAAAAAGCTGTTTTGTTTCTGATAAATGGATCCCACCAAGCGGGGTTTTGGGGAGGGTGTTTGCTGGCACCAAGGCCAGGCAATAAACTCCAACTTGATGTATACTGTCAATCGCCTGGAAAGTTAAGAAAGAGGAAATCATGTTATAATAGGAAATATAAACAGTACGTATTTATATTATGCAAAATATGATCCACAATACACAGAAGTCTGTGCAGTATAAGCACTGTTCCCAGCATAAAAACTCCAACGTAAGAGAAAGGGTTTTCTTACTAAACTCACCAAAGCTGAATAATGTTACCCAGGGCTTGTGGAAGACCATACACAGTAAAAAAGGAACTTTGGAGAAAAGATAACATGTTCTCAAGATCAAACAAAAAGCTTACTTTGACCTCCCCAAGGTGTCTGGT
>gene=chr10_408252-409252; species=rheMac
TACCTGGCTGCTTCTGTCGAGGCTTAGGCAAGTTTGTGACGCAGGTGTGGGGGCACATTAGGACGTTGCAGGGGTGCAGAGAGCCCTCCAGAAAAAGCTGTTTTGTTTCCGACAAATGGATCCCACCAAGCGGGGTTTTGGGGAGGGTGTTTGCTGGCACCAAGGCCAGGCAATAAACTCCAACTTGATGTATACTGTCAATCGCCTAGAAAGTTAGGAAAGAGGAAGTCATATTATAATAGGAAGCATGAACAGTACATATTTATATTATGCAAAATATGATCCACAACACACAGAAGTCTGTGCAGTACAAGCACTGTTCCCAGCGCAAAAACGCCAAGGTAAGAGAAAGGCTTTTCTTAGTAAACTCACTGAAGCTGAATAACGTTACCCAGGGCTTGTGGAAGAC----CAAAGTAAAAAAGGAACTTTGGAGAAAAG---ACATGTTCTCACGATCAAACAAAAAGCTTCCTTTGACCTCCCCAAGGTGACCAGT
>gene=chr10_429241-430241; species=hg19
GTATATCAGGCATTAAAGGAGTTTATGCTGCTTTAGTTTACAAACATGAACGTTGCATGTTTCATAAATGTGGTCAGATACCTTTAATTTCACTTTGCTTCTGAAGCTTTATGTACTTTTTTCACAAAAGCATGCTAGCTAGGTTCTTGTTTCAGTTGGCTGAAATATTTCTCAAGGTGTATTTATAGTATTCTGTGGAGCTGCTAATTTACTTTAACTGGGTATTTTTGTTACAGGATGTGATAACGCAATTACATTTAAAACGACAAATTAATTTACTGATCAAGAAAACTACTATACACCAAAAAGTACTAGCAGTCAAGTATTTCTTGAATATTTCCTTATTACCTGCTTAGGGCTTACTTCACTTCATCCTCATGAAAATTTATGACTTAAGCACCGTTTTACAGCCGGGGAAACAGGGTCAGCAAAGGAACTTTCTCTACAGAATCAAGACATCCTCTGAATCCCAGGGCTGTGGAGTCTACAAATGCCTGTCC
>gene=chr10_429241-430241; species=bosTau
----ATCAGATGTT----AAGTGTATGATGCTTTAATTTAGAAACACAGATGCCGCAAAGTTTACCAATGTGATCAGAAACATCTC-ATTCACTTTGCTTCT--AGCTT-ATATGCTCTTCTCATGAAAACAAGCTAACAGAGTTTCTGTTTCAACTGACTGAAATAGTTCTCAAGGTATATTAATAGTATTCTGTGCAATTGCTCATTTATTTTACCCAGGTAGTTTCAGTACAGAATTTGATAATGAAATTCCATTAAAAATGACAAATTAATTTCCTGATCAATAAACCTGCTATGGACCATAAAATAATCATAATTA-GTATTTCTTGAGCA----CTT------TACATAGGGACTGCTGCAT--------------ATCTGATGA-CTGGGTACCGTCTTGCAGCTAAAAAAAGAAA-TTTAACATGTCA--CTTTCCTCAGAATCAGGAAGGACTCCAC--CCCAGGGC-----------------ATGGACC
>gene=chr10_429241-430241; species=calJac
GTATATCTGGCATTAAAGGCGTTTATGCTGCTTTAGTTTACAAATTTAAACGCTGCATGTTGCATAAATGTGGTCAGAAACCTTCAATTTCACATTGCTTCT-AAGCTTTAGAT-CTTTTCTCACAAAAGCATGCCAGCTAGGTTCTTATTTCAGTTAACTGAAATATTTCTCAAGGTATATTAATAGCATTCTGTAGAACTGCTAGTTTACTTTATCTGGGCATTTTTGTTAGAGGATGTAGTAATGAAATTACATTAAAAATGACAAATTAATTTACTAATCAAGGAAACTACTATAGACCATAAAGGAATAGCAGCCAAATATTTCCTGag---gcacttgttacctgcttagggcttatttcatttaatcctcatgaaagtttatgacttaagaaccgttttacagccggggaaacagggtcagcaaaggAACTTTTTCTACAGAACCAAGACATCCTCTGAATCCCAGGGCTGTGGTGTCTGCAAATACCTATCC
>gene=chr10_429241-430241; species=canFam
GCGTGCCACATGTTGATAAATCGTGTGCAGCTTTCATTTACACACATGCAGGCAGCACCGTTTACGG--GTGGCCAGAAGC--GTCTCCTCACTCGGCTTCT--GGCT-----TGCTC-CCTGGCA-----AAGCCAGCCGCG-ACCTGTTTCGACCCAGAGCAACGCTCCTCGAGGCAGCTTAGTGCCGTCCTA-ACCACTGCTACTTTGCTTTGCCT-GGTGGTTTTCCTATAGGATTTGATAATGAAATCCCATT-AAAGTGACAAGTTACTTTCCTGGTTAAT----TTCGTGTAGACCACGAAATAGGAATAGCTA-CTACTTCCTGAGCA--------------------------------------CTCCTACA-TCTTGTGACTTAGCTACCCTTTCGCAGCTAACATAACAGATTAGAACCAGAAGCTTTCTCT----------GGAACGCTGGAG--TCCAGGCC------------------------
>gene=chr10_429241-430241; species=equCab
GCATATCAGATGTTGAGAAAGTATATGCTGTTTTAATTTACACATATTTATGTTGCACAGTTTACAAATGTGGTCAGAAACAACTC-ATCCACTCTGCTTCT--GGCTT-ATATACTCTTCTCATAAAAACAAGTTAGCTGGG-TTTTTTTCCAACTAACTGAAATATTTCTCAAGGTATATTAATAGTATTCTGTGGAAGCGCTAATTTACTTTTCCTGGGTAATTTTGCTATACGATTTGATAATGAAATTCCATTAAAAATGACAAATTAATTTCCTGACCAATAAAACTACTATAGACCATAAaataaaagtagtta-ctatttcttgagca----cttatta-ctatatagggattacttcatttaatcctcatacaatcttatgatttatgtactattttgcagctaaagaaagagatttaaaaaagtaagtttctctacataatcaggaagcactcagg--cc-----------------------cttGACC
>gene=chr10_429241-430241; species=gorGor
GTATATCAGGCATTAAAGGAGTTGATGCTGCTTTAGTTTACAAACATAAACGTTGCATGTTTCATAAATGCGGTTGGATACCTTTAATTTCACTTTGCTTCTAAAGCTTTATGTACTTTTTTCACAAAAGCATGCTAGCTAGGTTCTTGTTTCAGTTGGCTGAAATATTTCTCAAGGTGTATTTATAGTATTCTGTGGAGCTGCTAATTTAT-----CTGGGTATTTTTGTTACAGGATGTGATAACGAAATTACATTTAAAACGACAAATTAATTTACTGATCAAGAAAACTACTATACACCAAAAAGTACTAGCAGTCAAGTATTTCTTGAATATTTCCTTATTACCTGCTTAGGGCTTACTTCACTTCATCCTCAAGAATATTTATGACTTAAACACCGTTTTACAGCCGGGGAAACAGGGTCAGCAAAGGAACTTTCTCTACAGAATCAAGACATCCTCTGAATCCCAGGGCTGTGGAGTCTACAAATGCCTGTCC
>gene=chr10_429241-430241; species=panTro
--------------------------------------------------------------------------------------------------------------------------------------------------------------------------------------------------------------------------------------------------------------------------------------------------------------------------------------------------------------------------------------------------------------------------------------------------------------------------------------------------------------------
>gene=chr10_429241-430241; species=papHam
GTATATCTGGTATTAAAGGAGTTTATGCTGCTTTAACTTACAAACATAAATGTTGCATATTTCATAAATGTGGTCAGAAACCTTTAATTTCACTCTGCTTCT-AAGTTTTATATACTTTTCTCACAAAAGCATGCTAGCTAGGTTCTCATTTCAGTTGGCTGAAATATTTCTCAAGGTGTATTTATAGTATTCTGTGGAGCCACTAATTTACTTTATCTGAGTATTTTTGTTAGAGAATATGATAACGAAATTACATGTAAAATGACAAATTAATTTACTGATCAAGAAAACTACTACAGACCATAAAGTACGAGCAGTCAAATATTTCCTGAATATTTCCTTATTACCTGCTTAGGGCTTACTTCATTTCATCCTCATGAAAGTTTATGACTTAAGCACCGTTTTACAGGCAGGGAAACACGGTCACCAAAGGAACTTTCTCTACAGAATCAAGACATCCTCTGAATCCCAGGGCTGTGGAGTCTACAAATGCCTGTCC
>gene=chr10_429241-430241; species=ponAbe
GTATATCAGGCATTAAAGGAGTTTATGCTGCTTTAGTTTATAAACATAAACGTTGCGTGTTTCATAAATGTGGTCAGAAACCTTTAATTTCACTTTGCTTCT-AAGCTTTATGTACTTTTTTCACAAGAGCATGCTAGCTAGG---TTGTTTCAGTTAGCTGAAATATTTCTCAAGGTGTATTTATAGTATTCTATGGAGCTGCTAATTTACTTTATCTGGGTATTTTTGTTAGAGGATGCGATAATGAAATTACATTTAAAATGACAAATTAATTTACTGATCAAGAAAACTACTATACACCATAAAGTACTAGCAATCAAATATTTCTTGAATATTTCCTTATGTCCTGCTTAGGGCttacctcatttcatcctcatgaaagtttatgacttaagcactgttttacagccggggaaacagggtcagcaaaggAACTTTCTCTACAGAATCAAGACCTCCTCTGAATCCCAGGGCTGTGGAGTCTACAAATGCCTGTCC
>gene=chr10_429241-430241; species=rheMac
GTGTATCTGGTATTAAAGGAGTTTATGCTGTTTTAACTTACAAACATAAATGTTGCATATTTCATAAATGTGGTCAGAAACCTTTAATTTCACTCGGGTTTT-AAGTTTTATATACTTTTCTCACAAAAGCATGCTAGCTAGGTTCTCGTTTCAGTTGGCTGAAATATTTCTCAAGGTGTATTTATAGTATTCTGTGGAGCCACTAATTTACTTCATCTGAGTATTTTTGTTAGAGAAT---ATAATGAAATTACATGTAAAATGACAAATTAATTTACTGATCAAGAAAACTACTACAGACCGTAAAGTACGAGCAGTCAAATATTTCCTGAATATTTCCTTATTACCTGCTTAGGGCTTACTTCATTTCACCCTCATGGAAGTTTATGACTTAAGCACCGTTCTACAGGCAGGGAAACAGGGTCACCAAAGGAACTTTCTCTACAGAATCAAGACATCCTCTGAATCCCAGGGCTGTGGAGTCTACAAATGTCTGTCC
>gene=chr10_458172-459172; species=hg19
GAACAGTTCGGCTGCTCCTGGAATTCCCCGCATGTAGGCGGGGAGGCCTCAGAGGCCATCAGCTGTCATGCAGCAGCGACTCCAAGTACACAATTAGCTCCAGGGCTGAATTTGGCCGGAGATGAGGGTCACATAGAAAAGTCTTTCATGCTTTTGACTCAATAAAACCTATTTCTGAGAGCATAATTAAAAAAATAAAGTTTATGCTTCATCATGGATGCCACACACTGTCCATTTAAAACTACTCAATGAAGCCATAAAAGCAAAGGGGCTACGAAACGCACGCTCCCAAACCCAATATGCTCCTAGGCCCAAATCCCACATCTGTCCTGAGATGCACAGGTTGACAGCTGCTGCCTCCCAGAGCCCCACCCTGAAAGGCTAGGGTCTGAGGTTCCACGGTTCAACATAGCATCTGGCTTTTGACCTCCATGGCTAATGTAGAAATCAATTCCTTTCCTACCTGCAATCAGAAAAGTGTTGTAACAACAAAAGCTAAA
>gene=chr10_458172-459172; species=bosTau
------------------------------------------------------------------------------------AGTACCCAATCAGCTCCTGGTCTGAACCTGGCCAGGGACGAGGGTCAGACAGGAAAGTCTTCTATCTTT----CTGACTAAAATTTATTTCTAAGAGTATAAAAAAAAAAATCAATCCTATGTCCCATTATGGGTAAAATACCCTATCCACTAAGAATTTCCCAACAAAGCTAGAAAAAAATTGAGACTATGAAACATA-----------------CGCTCCTGAATCCCAT--------------TGAGATGCAGAGGTCTACAGTGGG-GCCTTCT-GGGCCCCAC----AAAAGCTGGGTT----------GTTACTTAACACAACACCTGGCTCTTGAGCTCCACTGCTAATGGAGAAAACAGTTTCTTTCCTACCTGCAATTAGAAGAGCAT--TAATCATAGAAATAAAA
>gene=chr10_458172-459172; species=calJac
TGAACGTACAGCTGCTCCTGGAATTCCCTGCATATAGGCAGGAAGACCTTGGCGGCCATCAGCTGTCATGCAGCAGCGACTCCAAGTACACAATTAGCTCCAGGGCCGAATTTGGCCAGAGATGAGGGTCACACAGAAAAGTCTTTCATCCTTTTGACCAAAAAAAACCTATTTCTGAGAGCATAATTAAAAAAATAAAGTTTACGCTCCATAATGGAAGACATACACTATCCATTTAAAACTACCCATTGAAGCCATAAAAGAAAA----------------CGCTCCCAAACCCAATGTGCTCCCAGACCCAAATCCCACATCTGCTGTGAAAGGCACAGGTCTACAGCTGCTGCCTCCAGGAGCTCCACATGCAAAGGCTAGGCT-TGAGGTTCCATTATTCAATATAGCATCTGGCTCT-GACTTCCATGGCTAATGTAGAAATCAATTCCTTTCCTACCTGCAATCAAAAAAGTGTTGTGATCACCAAATCTAAA
>gene=chr10_458172-459172; species=canFam
--------------------------------------------------------------------------------------------------------------------------------------------------------------------------------------------------------------------------------------------------------------------------------------------------------------------------------------------------------------------------------------------------------------------------------------------------------------------------------------------------------------------
>gene=chr10_458172-459172; species=equCab
Gtgcatgcaggtgggtcctagaattccctgcatgtgggcatgtaagccctgga-agaattagcttaggaacagcagt---tcCAAGTACACAATCAGCTCCATGGCTGAATCTGGCAAGAGATGAAGGTCACACAGGAAAGTCT-CTATCTTTTTGACTGAATACAACCTATTTCCAAGAGCATATTTAAAAAATTCAAGTTTATGCCTTATCTTAGGTGAAATACTCTATCCACTTAGAATTACCCAACGAAGGCATAAAAACAACGAGGCTATAAATCATA-----------------TGCTCCTAAACTCAAATCCCATTTCTGTCCTGAGATGCATAG-TCTATGGCTGGTGCCTCCTGGGGCCCCACATCCAAGGGCTAGACT---------CATTATTTAACACAACATCTGGCCTTTGACCTCGATTGCTAATGTAGAAACCAATTTCTTTCCTACCTGCATTCAGAGGAGAGT--TAGGCAAAAATGCAAAA
>gene=chr10_458172-459172; species=gorGor
GAACAGTTCGGCTGCTCCTGGAATTCCCCGCATGTAGGCGGGGAGGCCTCAG-GGCCATCAGCTGTCATGCAGCAGCGACTCCAAGTACACAATTAGCTGCAGGGCTGAATTTGGCCGGAGATGAGGGTCACATAGAAAAGTCTTTCATGCTTTTGACTCAATAAAACCTATTTCTGACAGCATAATTAAAAAAATAAAGCTTATGCTTCATCATGGATGCCACACACTGTCCATCTAAAACTACTCAATGAAGCCATAAAAGCAAAGGGGCTACGAAACGCACGCTCCCAAACCCAATATGCTCCTAGGCCCAAATCCCACATCTGTCCTGAAATGCACAGGTCGACAGCTGCTGCCTCCCAGAGCCCCACCCTGAAAGGCTAGAGTCTGAGGTTCCACGATTCAACATAGCATCTGGCTTTTGACCTCCATGGCTAATGTAGAAATCAATTCCTTTCCTACC-GCAATCAGAAAAGTGCTGTGATAACAAAAGCTAAA
>gene=chr10_458172-459172; species=panTro
GAACAGTTCGGCTGCTCCTGGAATTCCCCGCATGTAGGCGGGGAGGCCTCAGAGGCCATCAGCTGTCATGCAGCAGCGACTCCAAGTACACAATTGGCTCCAGGGCTGAATTTAGCCGGAGATGAGGGTCACATAGAAAAGTCTTTCATGCTTTTGACTCAATAAAACCTATTTCTGACAGCATAATTAAAAAAATTAAGTTTATGCTTCATCATGGATGCCACACACTGTCCATTTAAAACTACTCAATGAAGCCATAAAAGCAAAGGGGCTACGAAACGCATGCTCCCAAACCCAATATGCTCCTAGGCCCAAATCCCACAACTGTCCTGAAATGCACAGGTCGACAGCTACTGCCTCCCAGAGCCCCACCCTGAAAGGCTAGGGTCTGAGGTTCCACGGTTCAACATAGCATCTGGCTTTTGACCTCGATGGCTAATGTAGAAATCAATTCCTTTCCTACCTGCAATCAGAAAAGTGCTGTGATAACAAAAGCTTAA
>gene=chr10_458172-459172; species=papHam
GAAGAGCACGGCTGCTCCTGGAATTCCCGGCATGTAGGCGGGGAGGCCTCGGAGGCCATCAGCTGTCATGCAGCAGTGACTCCAAGTACACAATTAGCTCCAGGGCTGAATTTTGCCGGAGATGAGGGTCACATAGAAAAGTCTTTCATCCTTTTGACTGAATAAAACCTATTTCTGAGGGCATAATTTTAAAAGTAAAGCTTATGCTTCATCATGGATGACACACACTATCCATTTAAAACCACTGAATGAAGCCATAAAAGCAAAGGAGCTACAAAACACACGCTCCCAAACCCAGTATGCTCCTAGGCCCAAATCCCCCATCTGTCGTGAAATGCACAGGTCGACAGCTGCCGCCTCCCGGAGCCCCACCCCGAAAGGCTGGGCTCTTAGATTCCATGATTCAACAGAGCATCTGGCTTTGGGCCTCCATGGCTAATGGAGAAATCAATTCCTTTCCTACCTGCAATCAGAAAAGTGTTGTGATAACAAAACCTAAA
>gene=chr10_458172-459172; species=ponAbe
GAACAGTTCGGCTGCTTCTGGAATTCCCCGCATGTAGGCGGGGAGGCCTCGGAAGCCATCAGCTGTCATGCAGCAGCAACTCCAAATACACAATTAGCTCCAGGGCTGAATTTGGCCGGAGATGAGGGTCACATAGAAAAGTCTTTCATCCTTTTGACTCATTAAAACCTATTTCTGAGAGCATAATTTAAAAAGCTAAAGCTATGCTTCATCATGGATGCCACACACTACCCATTTAAAACTACTCAATGAGGCCATAAAAGCAAAGGGGTTACAAAACGCACGCTCCCGAACCCAATATGCTCCTAGGCCCAAATCCCACATCTGTCCTGAAATGCACAGGTCGACAGCTGCTGCCTCCCGGAGCCCCACCCCAAAAGGCTAGGGTCTGAGGTTCCACGATTCAACATAGCATCTGGCTTTTGACCTCCATGGCTAATGTAGAAATCAATTCCATTCCTACCTGCAAGCAGAAAAGTGTTGTGATAACAA---CAAAA
>gene=chr10_458172-459172; species=rheMac
GAAGAGCACGGCTGCTCCTGGAATTCCTGGCATGTAGGCGGGGAGGCCTCGGAGGCCATCAGCTGTCATGCAGCAGTGACTCCAAGTACACAATTAGCTCCAGGGCTGAATTTGGCCGGAGATGAGGGTCACATAGAAAAGTCTTTCATCCTTTTGACTGAATAAAACCTATTTCTGAGGGCATAATTTTAAAAGTAAAGCTTATGCTTCATCATGGATGACACACACTATCCATTTAAAACCACTGAATGAAGCCATAAAAGCAAAGGAGCTACAAAACACACGCTCCCAAACCCAGTATGCTCCTAGGCCCAAATCCCCCATCTGTCGTGAAATGCACAGGTCGACAGCTGCCGCCTCCCAGAGCCCCACCCCGAAAGGCTGGGCTCTTAGATTCCATGATTCAACAGAGCATCTGGCTTTGGGCCTCCATGGCTAATGGAGAAATGAACTCCTTTCCTACCTGCAATCAGAAAAGTGTTGTGATAACAAAACCTAAA
>gene=chr10_530080-531080; species=hg19
GCGACCTGGCTCACTGGAGAATGGGACCCTCAGGCCCCCAAGGCCACACCCTACACGTCTGTACGGGATGGCACTCGGCGGGTGGCCCTTTTCTAATGTGTACCCTGCTGTGGGGCTGGCTCTCAGCAAAGCAGCGCTCACCGAAACGAAAGTAAAACAGAGGCCGGTTCCCTGCGGTGCTGGCCACCCGCTCCCGAGCCGCAGCTTCTCGGACGTCGCACACCCCGATGTGGGCAGAGCGGAATGTTCTCCTCGGCGCTCCTTCACTGTGCTGCAGTCTACACCGAACCACGGCAGCTCCATTCGCTGCTGTAACAAGTTGAAAAAAAACTAATTAATTCAAACTTTAGTTTTTTTTAAATTTGTTACAGCGCTGAGCAGAGCTGCCGACCCCATGCAGGACAGCACACAGACCACCAAGGGGACCACAGGGCACGACCGCCCTCTGCGCCCGGCTAAGGCCAGGGCCACCGCGGGAGGCACGGTGCGCTGGAGAACCG
>gene=chr10_530080-531080; species=bosTau
----------GAAATGGAGGATGGGGCTGAGGTTCCCCCAAGGCTGAGCCCTACACTTCTGTTTAGAATGGCATCAGGCAGACAGTCCATTGCAAATGTG--CCCTGCCATGGGATTCTCTCTCAGTTAAGT-GCGCTCACCGAAACGAAAGTAAAACAGTGGCCGGTTTCCTGCGGTGCTGGCCGCCCGCTCTCTGACCGCGGCGTCTCGGATGTCACACACCCCGATGTTGCCAGCCTGCAGCATTCTTCTCGGGGCTCCTTCACTGTGCTGCAGTCTACACCGGACCACGGCAGCTCCATTCGCTGCTGTAACAAGTTGAAAAAAAACTAATTAATTCAAACTTTAGTTTTTTTTAAATTTGTTACAGCGCCGAGCAGAGCTGCCGACCCCATGCAGAACAGCACAAAAAACACCAAGGGGACCATGTCACACGGCCACCCTCAGCGCCCAG-CAAGGTCAGCCTC---GTCCTGGGA-CTGTAGGCTCCAGAGCCA
>gene=chr10_530080-531080; species=calJac
GTGCCCTGGCTCATTGGAGAATGGGACCCTCAGG--CCCA-GGCCACACCCTACGGGCCTATACAGGATGGCACTTGGAGGGTGGCCCTTTTCAAATGTTGTCCCTGCTGTGGGGCTGGCTCTCAGCAAAGCAACGCTCACCGAAACGAAAGTAAAACAGAGGCCGGTTCCCTGCGGTGCTGGCCACCCGCTCCCGGGCCGCGGCTTCTCGGACGTCACACACCCCGATGTGAGCAGAGCGGAACGTTCTTCTCGGCACTCCTTCACTGTGCTGCAGTCTACACCGAACCACGGCAGCTCCATTTGCTGCTGTAACAAGTTGAAAAAAAACTAATTAATTCAAACTTTAGTTTTTTTTAAATTTGTTACAGCACTGAGCAGAGCTGCCGACCCCATGCAGAACAGCACACAGACCACCAAGGGGACCACACAGCGTGGTCACCCTCTGAGCCCAGCCAAGGCCAGGGCCACCGCAGGCACCACAGCGCTCTGGAGAACCG
>gene=chr10_530080-531080; species=canFam
------------------------------------------------------------------------------------------------------CCCCGCCGGGGGTCT--CTCTCAGGGGAGT-GCGCTCACCGAAGCGAAAGTAAAACAGCGGCCGGTTCCCCGCGGTGCTGGCCGCCCGCTCTCTGACCGCGGCGTCTCGGATGTCGCACACCCCGATGTTGCCGGAGTGCAGCGCTCGTCCCGGGGCTCCTTCACTGTGCTGCAGTCTACACCGGACCACGGCAGCTCCGTTCGCTGCTGTAACAAGTTG-AAAAAAACTAATTAATGCAAACTTTAGTTTTTTTTAGATTTGTTACAGCACTGAGCAGAGCTGCCGACCCCATGCAGAATGGCACGAAGAACACCAAAGGG-CTACGCAACACGGCCACCCTCAAAGCCCCTCCGAGGTCAACCAC---GTTCTCCGCGCCGCCGGCTCAAGAACG-
>gene=chr10_530080-531080; species=equCab
----------CATCTGGAGGACAGGACCCTGGTTCCCCCAAGGCTAGG-CCTAGACTTCTGTTTAAAATGGCATTAGGTGGAGGGTCCATTTCAAACATGT-CCCTGCCATGGGTTTCTCTCTCAGTAAATT-GCGCTCACCGAAACGAAAGTAAAACAGCGGCCGGTTTCCTGCAGTGCTGGCGGCCCGCTCTCGGACCGCGGCTTCTCGGATGTCACACACCCCGATGTTGCCAGAGTGCAGCATTCTTCTCGGGGCTCCTTCACTGTGCTGCAGTCTACACCGGACCACGGCAGCTCCATTCGCTGCTGTAACAAGTTGAAAAAAAACTAATTAATTCAAACTTTAGTTTTTTTTAAATTTGTTACAGCGCTGAGCAGAGCTGCCGACCCCATGCAGAACAGCACAAGAAACACCAAAGGG-ACCAGCAACACGGCCACCCTGAGCACCCAGCTAAGGTCAACCGC---AGTCTCCGCGTGGCCCGCTGGGAAATC-
>gene=chr10_530080-531080; species=gorGor
GCGACCTGGCTCACTGGAGAATGGGACCCTCAGGCCCCCA-GGCCACACCCTACACGTCTGTACAGGATGGCACTCGGCGGGTGGCCCTTTTCTAATGT----------------------------AAAGCAGCGCTCACCGAAACGAAAGTAAAACAGAGGCCGGTTCCCTGCGGTGCTGGCCACCCGCTCCCGAGCCGCGGCTTCTCGGACGTCGCACACCCCGATGTGGGCAGAGCGGAATGTTCTCCTCGGCGCTCCTTCACTGTGCTGCAGTCTACACCGAACCACCGCAGCTCCATTCGCTGCTGTAACAAGTTGAAAAAAAACTAATTAATTCAAACTTTAGTTTTTTTTAAATTTGTTACAGCGCTGAGCAGAGCTGCTGACCCCATGCAGGACAGCACACAGACCACCAAGGGGACCACAGGGCAC-GCCACCCTCTGCGCCCGGCTAAGGCCAGGGCCACCGCGGGAGGCACAGTGCGCTGGAGAACCG
>gene=chr10_530080-531080; species=panTro
GCGACCTGGCTCACTGGAGAATGGGACCCTCAGGCCCCCA-GGCCACACCCTACACGTCTGTACAGGATGGCGCTCGGCGGGTGGCCCTTTTCTAATGTGTACCCTGCTGTGGGGCTGGCTCTCAGCAAAGCAGCGCTCACCGAAACGAAAGTAAAACAGAGGCCGGTTCCCTGCGGTGCTGGCCACCCGCTCCCGAGCCGCGGCTTCTCGGACGTCGCACACCCCGATGTGGGCAGAGCGGAATGTTCTCCTCGGCGCTCCTTCACTGTGCTGCAGTCTACACCGAACCACGGCAGCTCCATTCGCTGCTGTAACAAGTTGAAAAAAAACTAATTAATTCAAACTTTAGTTTTTTTTAAATTTGTTACAGCGCTGAGCAGAGCTGCCGACCCCATGCAGGACAGCACACAGACCACCAAGGGGACCACAGGGCACGGCCGCCCTCTGCGCCCGGCTAAGGCCAGGGCCACCGCGGGAGGCACGGTGCGCTGGAGAACCG
>gene=chr10_530080-531080; species=papHam
-CGACCTGGCTGACTGGAGAATGGGAACCTCAGGCCCCCG-GGCCACGCCCTACACATCTGTACAGGATGGCACTTGGCAGGTGGCCCTTTTCTAACGTGTACCCTGCTGTGGGGCTGGCTCTCAGCAAAGCAACGCTCACTGAAACGACAGTAAAACAGAGGCCGGTTCCCTGCGGTGCTGGCCACCCACTCCCGGGCCGTGGCTTCTCAGACATCGCACACCCCGATGTGGGCAGAGCGGAATGTTCTCCTCTGCACTCCTTCATTGTGCTGCAGTCTACACCAAACCACAGCAGCTCCATTCGCTGCTGTAACAAGTTGAAAAAAAACTAATTCAGTCAAACTTTAGTTTTTTTTAAATTTGTTACAGCGCTGAGCAGAGTTGCTGACCCCATGCAGGACAGCACACAGACCACCAAGGGGACCACAGGGCGCAGCGGCCCTCTGTGCCCGGCCAAG------GCCACTGCGGGAGGCACAGTGCACTGGAGAACCG
>gene=chr10_530080-531080; species=ponAbe
GCGACCTGTCTCACTGGAGAATGGGACCTTCAGGCCCCCA-GACCACACCCTCCACGTCTGTGCAGGATGGCACTTGGCGGGTGGCCCTTTTCTAACGTGTACCCTGCTGTGGGGCTCGCTCTCAGCAAAGCAGCGCTCACCGAAACGAAAGTAAAACAGAGGCCGGTTCCCTGCGGTGCTGGCCACCCGCTCCCGAGCCGCAGCTTCTCGGACGTCGCACACCCCGATGTGGGCAGAGCGGAATGTTCTCCTCGGCGCTCCTTCACTGTGCTGCAGTCTACACCGAACCACGGCAGCTCCATTCGCTGCTGTAACAAGTTGAAAAAAAACTAATTAATTCAAACTTTAGTTTTTTTTAAATTTGTTACAGCGCTGAGCAGAGCTGCCGACCCCATGCAGGACAGCACACAGACCACCAAGGGGACCACAGGGCACGGCCGCCCTCTGCGCCCGGCTGAGGCCGGAGCCACCGCGGGAGGCAC----CGCTGGAGAACCG
>gene=chr10_530080-531080; species=rheMac
--------------------------------------------------------------------------------------------------------------------------------------------------------------------------------------------------------------------------------------------------------------------------------------------------------------------------------------------------------------------------------------------------------------------------------------------------------------------------------------------------------------------
>gene=chr10_533410-534410; species=hg19
GCCCACTACGGAGACGCTCAGTTGCTTTTGGAAATGCCTTGTTAACCCGTTTTACAAACAATGTCCAAAATCTGAACCACAGAAGCAGCCACATGTGCACGTGCTTGATTTAAATCGAGCCCCCAGTCAATCAGCAAAGAAAATTTCCAGACAAGACTTTAATAAATCCTAGGTTACTATCATCTCTCAAAACCTAGGAGGTGGGAAAGGGTGGCAGCACTGAGTAACTTCCATGCCCCGCATTTTCCCCCAAACCAGGGTCTGGGAACTAAGTCTCGAGGCTGAGCCCAGCTTCCAGGCCACTTCTGGAGACACGCTCTGTGCTCACGGCCTGCTCCTTGCCGAGCTGCAAGGCAAGACAGTTCAGTGCAGCTCTTCACAGGAGGGTTTGCTGGCCCATCCCCAAAGATGAAAGTGTTTAATCCTTATAAGAActtattttacagatgagaatttgaggcacaaatggtactcacgttcctcacccaggaccacaaatc
>gene=chr10_533410-534410; species=bosTau
-------------------------------------------------------------------------------------------------------------------------------CAGTCAGCTCGGAGAACCTGCAGACACGACT--CGGGAATCCCAGGGTGCTATCATCTCTCCAAACCAAGCAG-AGGGAAAGGGAAACACTATTGAATGACTTCCACCTCATGAATTTTA-TCTAAATCAAGGTTGGCTAACTA-----------caaatccagcctgtgagttgtttttggaaaaaagttttacgcacacagtttgcTGCCTGGTAAGCCACAACACACACC------GTGCAGCCTGCA-CAGAAGTATAAACTGACCCCCTCCTACATGAAGTAATCTCTAATCCTTATAACCACTGATTTTACAGGTAAGCAGTCAAGGTGCAAAT--TGTATTTGTTTCTCGCCCAGGGCCTCAAATC
>gene=chr10_533410-534410; species=calJac
GCCCACTGCAGAGACTATCGGTTGCTTTTGGAAATGCCTTGTTAACC-------CAAAGGATGTCCAAAATCTGAACCACAGGGGCAGCCA---------------GATTTAAATCGAACCCCCAATCAATCAGCAAAGAAAATTTCCAGAAAAGACT--AAGAAATCCTAGGTTACTATAATCTCTCAAAACCTAGGAGGTGGGAAAGGGCAGCACCACTGAGTCACTTCCACGCCCTGCAC-TTCCCCTAAACCAAGGTCTACAAGCTAAATCTTGAGGCTGAGCCCAGGCTCCAGGCCACTTCTCAAG--ATGCCCTGTGCTCACAGCCTGTTCCTTACAGAGCCGCAAGGCTAGGCAGTTCTGTCCAGCTCTTCACGAGAGGGTTTGCCGGCCCATCCCCAAAAAAGACATTATTAAATCCTTAT---AACTTATTTTACAGATAAGAATTTGAGGTACAGACGGTATTTATGTTCCTCGC-CAGAACCACAGAAC
>gene=chr10_533410-534410; species=canFam
--------------------------------------------------------------------------------------------------------------------------------------------------------------------------------------------------------------------------------------------------------------------------------------------------------------------------------------------------------------------------------------------------------------------------------------------------------------------------------------------------------------------
>gene=chr10_533410-534410; species=equCab
--------------------------------------------------------------------------------------------------------------TAAATCGTACTCACAAGCAATCAGCTCAGACAACTTCCAGATAGAACTTCCAGAAATCCCAGGTGACCATCA-CTCTGGAAACCTGGAAGAAGGGAAAGGGAGGCACTACTGAATAACTTCCA------GCACTTTA-TCTAAATCAGGGTTGGCGAACAA-----------CAGATCCAGCCTGCAGGCTATTTT--CTAAAAAGTTTTACGCACA-AGCTCA-CTCCT-CTAAGCCACAGATGGAACCagccaagcatttcctacc-cagaaacatttactggccctgTTCCACATGAAATGATCTCTAATCCTTCCAACAACTGCTTTTACAGGTAAGAAACTGAGGCACAAACACTATTTATGTTTCTCACCCAGGGCCTCAGATC
>gene=chr10_533410-534410; species=gorGor
GCCCACTACGGAGATGCTCAGTCGCTTTTGGAAATGCCTTGTTAACCTGTTTCACAAACAATGTCCAAAATCTGAACCACAGAAGCAGCCACATGTGCACGTGCTTGATTTAAATCGAGTCCCCAATCAATCAGCAAAGAAAATTTCCAAACAAGACTTTAATAAATCCTAGGTTACTATCATCTCTCAAAACCTAGGAGGTGGGAAAGGGTGGCACCACTGAGTAACTTCCATGCCCCGCATTTTCCCCCAAACCAGGGTCTGCGAACTAAGTCTCAAGGCTGAGCCCAGCTTCCAGGCCACTTCTGGAGACACGCTCTGTGCTCACGGCCTGCTCCTTGCCAAGCTGCAAGGCAAGACAGTTCAGTGCAGCTCTTCACAGGAGGGTTTGCTGGCCCATCCCCAAAGACGACATTGTTTAATCCTTTTAACAACTTATTTTACAGATGAGAATTTGA----------------------------CAGGACCACAGATC
>gene=chr10_533410-534410; species=panTro
GCCCACTACGGAGACGCTCAGTTGCTTTTGGAAATGCCTTGTTAACCCGTTTTACAAACAATGTCCAAAATCTGAACCACAGAAGCAGCCACATGTGCACGTGCTTGGTTTAAATCGAGCCCCCAATCAATCAGCAAAGAAAATTTCCAGACAAGACTTTAATAAATCCTAGGTTACTATTATCTCTCAAAACCTAGGAGGTGGGAAAGGGTGGCACCACTGAGTAACTTCCATGCCCCGCATTTTCCCCCAAACCAGGGTCTGCGAACTAAGTCTCCAGGCTGAGCCCAGCTTCCAGGCCACTTCTGGAGACACGCTCTGTGCTCACGGCCTGCTCCTTGCCAAGCTGCAAGGCAAGACAGTTCAGTGCAGTTCTTCACAGGAGGGTTTGCTGGCCCATCCCCAAAGATGACATTGTTTAATCCTTATAACAACTTATTTTACGGATGAGAATTTGAGGCACAAATGGTACTTACATTCCTCACGCAGGACCACAGATC
>gene=chr10_533410-534410; species=papHam
GCCTGCTACAAGACTGCTTGGGCACTTCTGGAAATGCCTTGTTAACCCATTTTGCAAA-GATGTCCAAAATCTGAATCACACAAACAGCCACATGCGCACG-----GATTTAAATCGAGCCTCCAATCAATCAGCAAAGAAAATTTCCAGACAAGACTTCAAGAAATTCTACGTTACTCTCACCTTCCAAAACCTAGGAGGT-GGAAAGGGCGGCACCACTGAGTAACTTCCATGGCCTCCAC-TTCCCCCAAACCAAGGTTTGCAAACTAAGTCTTGAGGCTGAGCCCAGCTTCCAGGCCACTTCTGGAGACACACTATGTGCTCACAACCTGCTCCCTCCCGAGCTGTAAGGCAAGACAGCTCTGTCCAGCTCTTCACAGGAGGGTTTGCCAGCCCATCCCCAAAGAAGACATTGTTTAATCCTCATAACAACTTATTTTACGGATGAGAATTTGAGGCACAAATGGTATTTACGTTCCTCACTCAGGACCACAGATT
>gene=chr10_533410-534410; species=ponAbe
GCCCACTATGGAGACGCTCAGTCGCTTCTGGAAATGCCTTGTTAACCCGTCTTACAAACGATGTCCAAAATC--AACCACAGAAGCAGCTACATGTGCACGTGCTTGATTTAAATCGAGCCCCCAATCAATCAGCAAAGAAAATTTCCAGACTAGACTTTAATAAATCCTAGGTTACTATCATCTCTCAAAACCTAGGAGGTGGGAAATGGCGGCACCACTGCGTAACTTCCATGCCCCGCACTTTCCCCCAAACCAAGGTCTGCAAACTAAGTCTCGAGGCTGAGCCCAGCTTCCAGGCCACTTCTGGAGACACACTCTGTGCTCACGGCCTGCTCCTTGCCGAGCTGCAAGGCAAGACAGTTCAGTGCAGCTCTTCATAGGAGGGTTTGCTGGCCCATCCCCAAAGACGATATTGTTTAATCGTTATAACAAATTattttacagatgagaatttgaggcacaaacggtactta-gttcctcacccaggaccacagatc
>gene=chr10_533410-534410; species=rheMac
GCCCGCTACGAGACTGCTCGGCCGCTTCTGGAAATGCCTTGTTAACCCATTTTACAAA-GACGTCCAAAATCTGAACC----AAACAGCCACATGTGCATGTGC--GATTTAAATCGAGCCCCCAATCAATCAGCAAAGAAAATTTCCAGACAAGACTTCAAAAAATCCTAGGTTACTATCATCTCTCAAAACCTAGGAGGTGGGAAAGGACGGCACCACTGAGTAACTTCCATGGCCCGCAC-TTCCCCCAAACCAGGGTCTGCAAAC--AGTCTCCAGGCTGAGCCCAGCTTCCAGACCACTTCTGAAGACATGCTCTGTGCTCACGGGCTGCTCCCTCCCAATCTGCAAGGCAAGACAGTTCTGTCCAGCTCTTCACAGGAGGGTTTGCCGGCCCATCCCCAAAGACAACACTGTTTAATCCTTTTAACAActtattttacggatgagaatttgaggcacaaatggtacttacgttcctcactcaggaccacagatc
>gene=chr10_637484-638484; species=hg19
ATCATGTTTAAAAACCAAAAATGCCAATTTGCACAGAAGTTTACAAATACCCAGTCGATTTGAGCCTTGAGAATAAGATCAAGCTGTTGGCTAAATACAACTTCCCTTTTCATCTGCCTGCCGGTGAGTTAGACACAAGGACGAAGCCACCAGCTAGGGACATGAAGGCAGGAACCACCAAGGTAACCGAGACTCCAAATAAAAGCTCAAGGGACCAACACAAAGGTACCACACCCCACACCCTCCTCTCCTTCCTTTTCAGAACTTCCACAGGATGAAACAGGGACCTCTCCTCAGACGTCCCACAGTGCAGGCAGCCAGAGGGGAAGACAGCGGCGGCCTGAATGAGGCGACCAGGAAATCACATTCCACAAACAGCAGAAAGTCTCCATGTGCTTTACATCTTGTCTCTGAAGAACGATGCGAGTCTAAGTCGCCAGAAAACCATATTCAAGTGTCATTTCACATTTCAAGCGAAGAAAACAGTGGTAGGGCATGAG
>gene=chr10_637484-638484; species=bosTau
ACTATATTTTAA----------ATTAATTTGCAAAGAAGTTTCCTAATACCTAGTTGATTTGAGCCTTGCAAATAAAGTCACGCTGGTGACTGACTGAAATTTTCCTTCTCATTTATTTACTTACGAGTTAGAT-AAAACACAAAGCCATGAAATAAAAATAGGG------AAAGTATCAGGCAAA--AAAACTTCAAATAAAAAC-TCAGGTATAAACAGAAGGAAACAGTATCCAACCTCCT----------------------------------------------------------------------------------------------------------------------------------------------------------------------------------------------------------------------------------------------------------------
>gene=chr10_637484-638484; species=calJac
ACATTGTTTAAAAACGAAAAATGCCAATTTTCACAGAGGTTTCCAAATACCTAGCCTATTTGAGCTTTGCAAATAAAATCAAACTGTTGGCTGAATACAACTTCCCTCTTCACCTCTCTG----TGAATTAGACACAAGGATGAAGCCACGAGCTAGGAACATAAAGGCAGGAACCACCAAGG-AGCCGAGACTCCAAATGAAAGCTCGAGGGATCAACACAAGGGT------------------------------TTCAGAACTTCCAGAGAATGAAGCAGGGAACA--CCTCAGACATCCAATGGTGCAGGCGCCGGAGGAGGAAGGCAGCGGTGGCCTAAGTTTGGCAGCTGGGAAATCACATTCCACAAACAGCAGAAATTCTCCATGTGTGTAACATCTTCCCACTGAAGAACTATGCGAGTCTAA----------AACCATATTCGAGTGTTATTTCACATTTCAAGCAAAGACAACGCTGACAGCACATGAG
>gene=chr10_637484-638484; species=canFam
--------------------------------------------------------------------------------------------------------------------------------------------------------------------------------------------------------------------------------------------------------------------------------------------------------------------------------------------------------------------------------------------------------------------------------------------------------------------------------------------------------------------
>gene=chr10_637484-638484; species=equCab
ATTATTTTCAAAAACAAAAAAAATCATTGTGCACAGAAGCTTCCAAATACCCACTTGATTTGAGCCTGGCAAATAAAGTCATGTAGGTGACTGAATAAAATTTCCCTTTTCATTTATTTACCTCTGAG-TAGATATAAGCACAAAGCCACGAAACAGAAATATGA------GAAATATCAAACAAA--AATACTTCAAATAAAAATTTTAGGTGGAAACAGAAAGAGTCAATATTCTTCATTCCCCTCCTCCACAT-TTAAGAACTTTAAAACAATGAAATAGGGACTG--AGTCAGAAACCCCTATATGCTGAAGGCTTGAGTGGAAGA-----AAAGTAAGAAGCTGCTTACTGGGAAATTATGTTCCACAAATGGCGAATGTTCTC---ATGAAATACATTTTTTCACTGAAGAACTATGTGAGTCTAAGCGGCTAGGAAACTATATTCAAATATAATTTCACATTTCAAGTAAAGAACACAGTGGTCATGTAAGAA
>gene=chr10_637484-638484; species=gorGor
ATCATGTTTAAAAACCAAAAATGCCAATTTGCACAAAAGTTTCCAAATACCCAGTCGAGTTGAGCCTTGAGAATA-GATCAAGCTGTTGGCTAAATACAACTTCCCTTTTCATCTGCCTGCCTGTGAGTTAGACACAAGGACGAAGCCACGAGCTAGGGACATAAAGGCAGGAACCACCAAGGTAACCGAGACTCCAAATAAAAGCTCGAGGGACCAACACAAAGGTACCACACCCCGCACCCTCCTCTCCTTCCTTTTCAGAACTTCCAGAGGATGAAACAGGGACCT--CCTCAGACGTCCCACAAT-CAGGCAGCCAGAGGGGAAGACAGCGGCGGCCTGAATGAGGCGACCAGGAAATCACATTCCACAAACAGCAGAAATTCTCCATGTGCTTTACATCTTGTCTCTGAAGAACGATGCGAGTCTAAGTCGCCAGAAAACCATATTCAAGTGTCATTTCACATTTCAAGCGAAGAAAACAGTGGTAGGGCATGAG
>gene=chr10_637484-638484; species=panTro
ATCATATTTAAAAACCAAAAATGCCAATTTGCACAGAAGTTTCCAAATACCCAGTCGATTTGAGCCTTGAGAGTAAGATCAAGCTGTTGGCTAAATACAACTTCCCTTTTCATCTGCCTGCCTGTGAGTTAGACACAAGGACGAAGCCACGAGCTAGGGACATGAAGGCAGGAACCACCAAGGTAACCGAGACTCCAAATAAAAGCTCAAGGGACCAACACAAAGGTACCACACCCCACACCCTCCTCTCCTTCCTTTTCAGAACTTTCAGAGGATGAAACAGGGACCTC-CCTCAGACGTCCCACAGTGCAGGCAGCCAGAGGGGAAGACAGCGGCGGCCTGAATGAGGCGACCAGGAAATCACATTCCACAAACAGCAGAAAGTCTCCATGTGTTTTACATCTTGTCTCTGAAGAACGATGCGAGTCTAAGTCGCCAGAAAACCATATTCAAGTGTCATTTCACATTTCAAGCGAAGAAAACAGTGGTAGGGCATGAG
>gene=chr10_637484-638484; species=papHam
ACCATGTTTAAAAACCAAGAATGCCCACTTGCACAGAAGTCTCCAAATACCCAGTCGATTTAAGCCTTGAGAATAAGATCAAGCTGTTGGCTGAATACAACTTCCCTTTCCATCTGTCTGCCTGTGAGTTAGACACAAGGACGAAGCCACGAGCTAGGGACATAAAGGCAGGAACCACCAAGGCAGCCGAGACTCCAAATAAAAGCTCGAAGGACCAACACAAATGCACCACACCCTGCACCCTCCTCTCCTTCCTTTTCAGAATTTCCAGAGGATGAAACAGGGACCT--CCTCAGACGTCCCATGGTGCAGGCAGCCAGAGGGGAAGGCGGCGGCAGCCTGAATGAGGCAACCAGGAAATCACATTCCAC---------AAATTCTCCATGTGCTTTACATCCTGTCTCTGAAGAACTATGCCAGTCTAAGTCGCTAGAAAACCGTATTCAAGTGTCATTTCACATTTCAAGCAAAGAAAAC--TGGTGGGGCATGAG
>gene=chr10_637484-638484; species=ponAbe
ACCATGTTTAAAAACCAAAAATGCCAATTTGCACAGAAGTTTCCAAATACCCAGTCGATTTGAGCCTTGAGAATAAGATCAAGCTGTTGGCTAAATACAACTTCCCTTTTCATCTGTCTGCCTGTGACTTAGACACAAGGATGAAGCCACAAGCCAGGGACATAAAGGCAGGAGCCACCAAGGCAGCCGAGACTCCAAAT-AAAGCTCGAGGGACCAACACAAAGGTACCACACCTCGCACCCTCCTCTCCTTCCTTTTCAGAACTTCCAGAGGATGAAACAGGGACCT--CCTCAGACGTCCCACGGTGCAGGCGGCCAGAGGGGAAGGCAGCGGCGGCCTGAATGAGGCAGCCAGGAAATCCCATTC--CAAACAGCAGAAATTCTCCACGTGCTTTACATCTTGTCTCTGAAGAACTATGCGAGTCTAAGTCACTAGAAAACCATCTTCAAGTGTCATTTCACATTTCAAGCGAAGAAAACAGTGGCAGGGCATGAG
>gene=chr10_637484-638484; species=rheMac
ACCATGTTTAAAAACCAAAAATG-CAATTTGCACAGAAGTTTCCAAATACCCAGTCGATTTGAGCCTTGAGAATAAGATCAAGCTGTTGGCCGAATACAACTTCCCTATCCATCTGTCTGCCTATGAGTTAGACACAAGGATGAAGCCACGAGCTAGAGACATAAAGGCAGGAACCACCAAGGCAGGCAAGACTCCAAATAAAAGCTTGAGGGACCAACACAAAAGTACCACACCCTGCACCCTCCTCTTCTTCCTTTTCAGAACTTCCAGAGGATGAAACAGGGACCT--CCTCAGACTTCCCATGGTGCAGGCGGCCAGAGGGGAAGGCGGCGGCGGCCTGAATGAAGCGACCAGGAAATCACATTCCACAAAT-----AAATTCTCCATGTGCTTTACATCCTGTCTCTGAAGAATTATGTGAGACAAAGTCACTAGAAAACCGTATTCAAGTGTCATTTCACATTTCAAGCAAAGAAAACAGTGGTGGGGCATGAG
>gene=chr10_674344-675344; species=hg19
accaCGGATCCCATGGCGAATGAGGTCAGCCTGTGGGAAGTGGGGCTGGGACTGCTCTGCACAGCTTAATAGGAAAGTTGGGTTCTATTTGGTGGGGTTTTGGTCATGCCAATGGCTGGTCAGGGCTGTCCGTGAGGAACTGATTTGAGGACAAGTTAGAGAAGGGGCTGCCGAGGCCAGTGGGGCACTCGCTGTCTGGGTCTAAGAAAAAGAAAATAAAGGCTGGTGATGTGACAGTTGGTGGGAGCACAGACGGAAGGAACTGGCGGTGGAGACACACGGTTGGCCCTGCACAGGGCTACGGTAGCTACCTGGGGGTCATCCTATTAATTCTCCTCATGGTCCCAAGAGGCGGCTGTGAGGATCCCTCTCCTGAGGACAAAACTGCTCCAGAGCCACACAGAACCAAGATCCGGGCCAACTCCAAAGCGGGCGATCTTGACCCCTCACCCGTGGTCCTGAGGCAGGGATCGGAGCCCCCTGGACACACAGACACTCCC
>gene=chr10_674344-675344; species=bosTau
ACCACTGGGCCCAGGGTGGATGAGGTGGATTCATGGAGTGT-GGGCGTGGAGGGCTCTGAGCAGCTTAACCAGAAA--TGTGTT--CTTCTGT-GGGGTTTGCTCCCAGGAATGGTTGATCAGGGCTCTCCTTAGGA---------TGGCACAGATTATAGAAGGGGTAGCC-----CAGCTGGGTCCTCAT-GGCTGGGTCCACAGAAAAGGAGGCAGGGGCT-------TGACATGTGGTGGCAGCACAGACATGGAAAA--------TGAGCCCCAAGGCCCAACCCTCAGAATGCTGCAAGAGCCCTCAGTCACCTGGTGTGGGGGTTCTTACAATGACCCTGAGAGGCAGCTACAGTGGTCCCTGTCAGAGAAAAAAAGCTGGTCCACAATGC-ACAGA---AGGATCCGTGTTCACCTCAAAGC---CTTTCTTTGTCTCTCC---------------CAGGCGTCAGGG--CCCTGGACCCAGAG-CAGCCCC
>gene=chr10_674344-675344; species=calJac
ACCACGGATCCCAGGGTGAATGAAGTCAGCCTGTGGGAAGCGGGGCTGGGTCAGCCCTGCACG-------ATGAAAGCTGGATTCTATTTTGTGGGGTTTTGGTCACACTAATGGCCGGTCAGGGTTGTCCAAGGGGAAGTGACTTAAGGACAGATCAGAGAAGGGGCCGGTGCAGCCAGCAGGGCACTCGCTGCCTGGGTCCAAGGAGAAGGAAATAAAGGCTGGTAACATGACAGTGGCAGGGAGCCCAGAGGGAAGGAACTGGTGGTAGAGACACAGGGCTGGCCCCACACAGGGCTGCAGTGACTACCCGTGGGTTGTCCTATTAATTCTCATCATGGTCCCTAGAGGCAGCTATGAGGATCCCTCTCCTGAGGACAGAACTGCTCCAGAGCCACACAGAACCAAGATTTGGGCCAACTCCAAAGCAAGGGATCCTGACCTCTCACCTGTGGTCCCAAGGCAGGGACTGGAATCCCCTGGATACACAGACCCTCCC
>gene=chr10_674344-675344; species=canFam
--------------------------------------------------------------------------------------------------------------------------------------------------------------------------------------------------------------------------------------------------------------------------------------------------------------------------------------------------------------------------------------------------------------------------------------------------------------------------------------------------------------------
>gene=chr10_674344-675344; species=equCab
accactgAGCCAAGGGTAGATGAGGCAGACTCCTGGAACGT-GCGCCTGGAGGTCTTCGAACAGTTTAGCAAGAAC--TTGGGTTTTTTCTGT-GGGTTTTGATTCCTGGAGTGGCTGATCAGGGCTCAGCTTGGGAGAATGATCTT-ACGCAGATTACAGAAGACGTTAACTACAACAGCTGGATTTTCATCACCTGGGTCCCCAGAAAAGGAGACAGAGGCT-------TGACATGTGGTGGCAGCAGGCAAACGGAGAA--------TGAGCTATGGGACCAACCCTCAGGTTTGCTGGAGTCGCTCTCTGTTATGTAATGTATAAATTCTTACAG---TCCTAAGAAGTAACTGTGACTGTCCCTTTCCTGAGGAAGAAACTGGTCCAAAATCG-ACAGAAGCAGGATAAGAGTTAATTCCAAAGC-------CTGGGTCCCTCC---------------TGGAGATCAGGGCACCGTGGACACAGAC-CCGTCCC
>gene=chr10_674344-675344; species=gorGor
----------------------------------------------------------------------------------------------------------------------------------------------------------------------------------------------------------------------------------------------------------------------CTGGCGGTGGAGACACACGGTTGGCCCCGCACAGGGCTACGGTAGCTACCTGGGGGTCATCCTATTAATTCTCCTCATGGTCCCAAGAGGCGGCTGTGAGGATCCCTCTCCTGAGGACAAAACTGCTCCAGAGCCACACAGAACCAAGATCCGGGCCAACTCCAAAG-GGGCGATCTTGACCCCTCACCTGTGGTCCTGAGGCAGGGATCGGAGCCCCCTGGACACACAGACACTCCC
>gene=chr10_674344-675344; species=panTro
accacagatCCCATGGCGAATGAGGTCAGCCTGTGGGAAGTGAGGCTGGGACTGCTCTGCACAGCTTAATAGGAAAGTTGGGTTCTATTTGGTGGGGTTTTGGTCATGCCAATGGCTGGTCAGGGCTGTCCGTGAGGAACTGATTTGAGGACAAGTTAGAGAAGGGGCTGCCGAGGCCAGTGGGGCACTCACTGTCTGGGTCTAAGAAAAAGAAAATAAAGGCTGGTGATGTGACAGTTGGGGGGAGCACAGACGGAAGGAACTGGCGGTGGAGACACACGGTTGGCCCTGCACAGGGCTACGGTAGCTACCTGGGGGTCATCCTATTAATTCTCCTCATGGTCCCAAGAGGCGGCTGTGAGGATCCCTCTCCTGAGGACAAAACTGCTCCAGAGCCACAAAGAACCAAGATCCGGGCCAACTCCAAAGCAGGCGATCTTGACCCCTCACCCGTGGTCCTGAGGCAGGGATCGGAGCCCCCTGGACACACAGACACTCCC
>gene=chr10_674344-675344; species=papHam
ACCACGGATCCCATGGTGAATGAGGCCAGCCTGTGGGAAGTGGGGCTGGGACAGCTCTGTACAGCTTAATAGGAAAGTTGGGTTCTATTTTGTGGGGTTTTGGTCACGCCGATGGCTAGTCACGGCTGTCCGTCAGGAAGTGATTTGAGGACAGACTAGAGAAGGGGCTGCCAAGACCAGCGGAGCATTCGCTGCCTGGGTCCAAGGAAAAGGAAATAAAGCCTGGCGATGTGACAGTCGGGGGGAGCACAGAGCGAAGGAA---CTGGTGGAGACACACGGCTGGCCCCGCACAGGGCTTTGGCAGATACCCGGGGGTCATCCTAGTAATTCTCCTCATGGCCCCAAGAGGCGGCTGTGAAGATCC----CCTGAGGACAGAACTGCTCCAGAGCCACACAGAACCAAGATCCGGGCCAGCTCCAAAGCGGGTGAACTTGACCCCTCAGCCATGGTCCTAAGACAGGGCTCAGAGCCCCCTGGACACACAGACA----C
>gene=chr10_674344-675344; species=ponAbe
ACCGTGGATCCCATGGCGAATGAGGCCAGCCTGTGGGAAGTGGGGCTGGGATGGCTTTGCACAGCTTAATAGGAAAGTTGGGTTCTA-TTGGT-GGGTTTTGGTCATGCCAATGGCTGGTCAGGGCTGTCAGTGAGGGACTGA-CTGAGGACAGGTTAGAGAAGGGGCTGCCGAGGCCAGCAGGGCACTCGCTGTCTGGGTCCAAGAAAAAGAAAATAAAGGCTGGTGATGTGACAGTTGGGGGGAGCACAGACGGAAGGAACTGGCGGTGGAGACACAGGGCTGGCCCCGCACAGGGCTACGGCAGCTACCTGGGGGTCGTCCTATTAATTCTCCTCATGGTCCCAAGAGGTGGCTGTGAGGGTCCCTCTCCTGAGGACAAAACTGCTCCAGAGCCACACAGAACCAAGATCCAGGCCAACTCCAAAGCGGGCGATCTTGACCCCTCACCTGTGGTCCTGAGGCAGGGATCGGAGCCCCCTGGACACACAGACCCTCCC
>gene=chr10_674344-675344; species=rheMac
accaCGGATCCCATGGCGAATGAGGCCAGCCTGCGGGAAGTGGGGCTGGGACAGCTCTGCACAGCTTAATAGG-AAGTTGGGTTCTATTTTGTGGGGTTTTGGTCACGACAATGGCCGGTCAGGGCTGTCCATCAGGAAGTGATTTGAGGACAGACTAGAGAAGGGGCTGCCAAGACCAGTGAGGCATTCGCTGCCTGGGTCCAAGGAAAAGGAAATAAAGGCTGGCGATGTGACAGTGTGGGGGAGCACAGAGGGAAGGAA---CTGGTGGAGACACAGGACTGGCTCCGCACAGGGCCACGGCAGCTACCCGGGGATCATCCTATTAATTCTCCTCAGGGCCCCAAGAGGTGGCTGTGAGGATCCCCCTCCTGAGGACAGAACAGCTCCAGAGCCACACAGAACCAAGATCCGGGCCAGCTCCAAAGCGGGCGATCTTGACCCCTCACCCGTGGTCCTGAGGCAGGGATCAGAGCCCTCTGGACACACAGACCCTCCC
>gene=chr10_751252-752252; species=hg19
atccctgtaaaatatggtttaattttgcttacttttgaactttgtataatgttgatatatttttttccactctcctttaggttggtagattcatccatgctgtttcacgtagcctacctttttttcctctaactaaatattttttgaatgaatatattagagtgtattgattcattctatcattctactgttgatggacatttgggctgtttccagatttggctattataggacaaATATACTATAATTTCATAAGTAGTATAATATATGTGGTTACATACTATCATATATATGATACGCTGGTGAACATAAATGCACTTTTCCCCCAGAACTCTGAATTGCTTTCTATGCCAGAAGTTGCCAAGCAtttatgagctctctattctgttccacgtatctatcttttcattcctgaaccaatactacatggtattaatgcagccaataacatccacaaaactgatagcagaagatctcttgtgccttccttccccacctcc
>gene=chr10_751252-752252; species=bosTau
atccctaaaaaaaaacattcaattttgcttactttcaaactttgtataattttgttttattttttttcattcaactttaggtttatagattcattcatattatttcatgtaacctact-ttgttggttctaagcaaatatttt-tgaatgattgtatcagagtttattgatctattctaccattccactgttgatggacatttgagttatttccagacgtggctatgat--ggaaaatacagtaataT-----ATTTAGTGT----TGTATGATTACATCACGTACCATACACTATATCCAGGTGAACAGAAGTGCACCTTTCCT---CTGCTCTGACTCGCT-CCTGCGCCATAGATGACTATGCATACGCAGACAGTCTTTTCTGTTTCACT--TCTGTTTGTCTCTTTCTGCAGCAACACACCACGGTATTGATTTAGCTtccaatattcgcagaATGAACAGACTGAGGTCTCTCCTG--CCCCCTTCTATCCTCC
>gene=chr10_751252-752252; species=calJac
attgctgtaaaatatggtttcattttgcttacttttgaactttgtataatttttacttatttttttccactctcctttaggttggtagattcatccatgctgtttcatgaagcctatatttttttcctctacataaatattttt----tgaatatattagaatatattgattcattctaccattctactgttgatggacatttgggttgtttccagattcggccattataggacaaa-----tataattttataagtagtataatacat--tgttatatagtatcatatgtatgatatcctggtgaacataAATGCACCTTTTCCCTGCCACTCTGCATTGCTTTCTATGTCATGGATTGCCAAGCGttt-tgagctctctgttctgttccactcagctacctattcattcctgaaccaatgctacacggtattgatgcagccaaaaacatctac-tatctgatggagccagacctcttgtgccttccttcacctcctcc
>gene=chr10_751252-752252; species=canFam
atccttataaaatacaatttaattttgctcacttttaaacttagtat--atatgttttgctttttttcattcaactgtaggtttatagatttttccattttgtttcttgtcgcctactttcttttcttctaagtaaatattctttgaatgaatatatctgagtttatcaatccattctaccattcccctgctgatggacacttgggcttcttcctgatttggctattatgaGGaaaatataacaatataatatacttattat----tatATGattaaaatcaatCTCATATGTTATACCCCGGTGAATATAGGTGCAACTGTCTCCC-CTGCTCTAAATTGCTCCCTACGCCGTATGTTGCTGTGCACATTCAggccctctttcctgttccactcacc----tgtctgctcctgcactaacgcggcacagtaccgacccagcttacagcatctaaacgtttgacagactgag---gttcatctc-tccttcccctcctcc
>gene=chr10_751252-752252; species=equCab
atccccataaaatatagtttaatttcacttacggttggactttat-t--ctatgttttgttttttttcattcaactttaattttatgggttcatccatattgtttcaagtagcctacttttgttttttctaaataaatattttttaaataagtgtatcagagtttattgatctattctctcattccactgttgatggacatgtgggttgtttccaggtttggctattatgggaacaATATAATAGCATGATACAATTAGTAT----TACATGATTACAGCTGATCTCATAGATAATATCCTGGTGAACATAAGAGCAACTttcccccactgctctgagttactccctatgccatatatcaccatgcatatataggctctcttttctgttccactcatctatttgtctattccagcact-----gaccttgtattgatccagcttacgatatctaacc-ttgggcagaccgagccctctcatcccctcctttacctcctcc
>gene=chr10_751252-752252; species=gorGor
atccctgtaacatatggtttaattttgcttacttttgaactttgtataatgttgatgtatttttttccactctcctttaggttggtagattcatccatgctgtttcacgtagcctacctttttttcctctaactaaatattttttgaatgaatatattagagtgcattgattcattctatcattctactgttgatggacatttgggctgtttccagatttggctattataggaaaaatatactataatttcataagtagtataatatatatgGTTACATACTATCATATATATGATACGCTGGTGAACATAAATGCACTTTTCCCCCAGAACTCTGAATTGCTTTCTATGCCAGAAGTTGCCAAGCAtttatgagctctttattctgttccacttatctatcttttcattcctgaaccaatactatatgttattaatgcagccaataatatccacatatctgatagcagaagatctcttgtgccttccttccccacctcc
>gene=chr10_751252-752252; species=panTro
atccctgtaaattatggtttaattttgcttacttttgaactttgtataatgttgatgtatttttttccactctcctttaggttggtagattcatccatgctgtttcacgtagcctacctttttttcctctaactaaatattttttgaatgaatatattacagtgtattgattcattctatcattctactgttgatggacatttgggctgtttccagatttggctattataggacaaATATACTATAATTTCATAAGTAGTGTAATATATATGGTTACATACTATCATATATATGATACGCTGGTGAACATAAATGCACTTTTCCCCCAGAACTCTGAATTGCTTTCTATGCCAGAGGTTGCCAAGCAtttatgagctctctattctgttccacttatctatcttttcattcctgaaccaatactacatggtattaatgcagccaataacatccacatatctgatagcagaagatctcttgcgccttccttccccacctcc
>gene=chr10_751252-752252; species=papHam
gtccctgtaaaatatggtttaattttgcttacttttgaactttgtataatgtttatgtatttttttccactctcctttgggttggtagagtcatccgtgctgtttcacataggctacattttttccctctatctaaatattttttgaatgaatatattggagtgtattgatccattctatcattctactgttgatggacatttgggttgtttccagatttggctactataggacaaatatactataacttcataagtagtataatatataCGGTTACATACTATCATATATATGATATGCTGGTGAACATAAATGCACTTTTCCCCCACCACTCTGAATTGCTTTCTGTGTCATAGGTTACCAACCACttatgaactctctattctgttccactcatctatctgttcattcctgaaccaatactacatggtatgaatgcaaccaatgatacctacatatctgacagtgcaagatctcttgtgccttccttccctgcctcc
>gene=chr10_751252-752252; species=ponAbe
atccctgtaaaatatggtttaattttgcttacttttgaactttgtataatgttgatgtatttttttccactctcctttaggttggtagattcatccatgctgtttcacgtagcctacatttttttcctctaactaaatattttttgaatgaatatattagcgtgtattgatccattctatcattctactgttgatggacatttgggctgtttccagatttggctattataggacaaaTACACTACAATTTCATAAGTAGTATAATATATATGGTTACATACTATCATATATATGATATGCTGGTGAACATAAATGCACTTTTCCCCCAGAACTCTGAATTGCTTTCTATGCCAGAGGTTGCCAAGCAtttatgagctctctattctgttccacttatctatctgttcgttcctgaaccaatactacatggtattaatgcagccaataacatctacatatctgatagcagaagatctcttgtgccttccttctccgcctcc
>gene=chr10_751252-752252; species=rheMac
atccctgtaaaatatggtttaattttgcttacttttgaactttgtataatgtttatgtatttttttccactctcctttgggttggtagagtcatccgtgctgtttcacatagcctacatttttttcctctatctaaatattttttggatgaatatattggagggtattgatccattctatcattctactgttgatggacatttgggttgtttccagatttggctactataggacaaatatactataacttcataagtagtataatctatatggttacatacTATCATATATATCATACGCTGGTGAACATAAATGCACTTTTCCCCCACCACTCTGAATTGCTTTCTGTGTCATAGGTTACCAAGCACttatgaactctctattctgctccactcatctatctgttccttcccaaaccaatactacatggtatgaatgcagccaataatatctacatatctgacagtgcaagatctcttgtgtcttccttccctgcctcc
>gene=chr10_788041-789041; species=hg19
TCTTCCAAAGCTTTGTTGTTAGGGTGTGCTCTTCTTGGCCATTTTAACTGAACTGGTCAAGTTGGAGAAGAAATAAATGAGACGACCCTACTGTGTGCTAAACACCCCCCACCAGGCCACGCGTCCATCTTCAGGCGGCCATGGCGTGGTCTGGGGAGGCTTAGGGGGTCGGTCGTGGGGAGGAGCTTCCAGTGAAGAGTAAACAGCAAAAGATGAGATATTCCAACAGGAAGGGAAATGAAAATAGAAGATTCAGTCGTTATTTACGGCGGCTACAATTTTCTCCATAAAATGAAAATGAAATCAAATGAAAAGAATTAAAATAGATTTTTAGCCAAGTGGCAGCATAAACAGAAGGATGAACCTTGAAGGCACGACAGCTCACCTGTAACCGGCAGTGCGTCTGCCTAGAAAATGAGGAAAGAGAGCGAGAACACACCACCCTTGACAGGATCTAAAAATATAAAACAGCTTTGAAATTGTAATTCAGGAGACGAATA
>gene=chr10_788041-789041; species=bosTau
--------------------------------------------------------------------------------------------------------------------------------------------------------------------------------------------------------------------------------------------------------------------------------------------------------------------------------------------------------------------------------------------------------------------------------------------------------------------------------------------------------------------
>gene=chr10_788041-789041; species=calJac
TCTTCCAGAGCTTTGTTGTTAGGGTGTGTTCTT--------------CCGAACTGGTCGAATTGGAGAAGAAATAAATGAGACCACCCTGCTGTGTGCT-AACAGCCCCTACCCAGCCACACTTCCGCCTTCAGGAGGCCAAGGCATGGTCTGCAGAGGCTTAGGGGGTCAGTGCTGGGGAGGGGCTTCCAGTGAAGAGTAAACAGCAAAAGATGGAATATTCCAACAAGAAGGGAAACGAAAATAGAAGATTCAGTCCTTATTTACAGCAGCTACAATTTTCTCTA-AAAATGAAAAAGAAACCAAATGAAGAGAATTAAAATAGATTTTTAGCCAAGCGGCAGCATAAACAGAAGGAGGAATCTTTAAGACGCGACAGTACACCTGTAACCAGCAGCGTGTCTGCCTAGAAAATAAGGAGAGAGAGGAAGAACACACCACCCTTGACAGAATCTAAAAATATAAAACAGCTTTGAAAATTTAATTCGAGAGATGAATA
>gene=chr10_788041-789041; species=canFam
TCTTCCAAGGCTTTGTATTTG-GGCATGTTCTTTTTGGCCATTTTGGCTGAACTAGTCAAATCGCAA-AGAAA--AATGGGTCAATTC--ATCTGTCCTGGATGGCGTCCTTCAAACTATCAGCCCTTCCTTTGGCAGGTCAGACGTGACCCTCAGAGA-ATACGTGACCAGGAGTAGGGCATTGATgccagtgaagggtaaaaagcaaaagataggttattccagtaagaggggaactaaaaataaaagatacaatc---atttgcagaggttacaatttcccctctagaatgaaaa--aaatcaaattgaaatgattaaaataattttggaggaaagtagctgcat-----gt-aaatcaacctttaaaattcaaaagcatgcctgtaactagcaacgcgaccaagcagaaaaCATGGAAAGAGAGAGAGAGAATCCCCTTCCTG-CAGGATCTAAGAATATGGCACATCTTTAGAATTTTGTAGATAAAGGTGAATC
>gene=chr10_788041-789041; species=equCab
TCTTCCAGGGCTTTGTA-TTG-GGCATGTCTTTTTTTGCCATTTTGGCTGAACTAGTTAAGTTAGAG-AAGGA--ACCGGGTCAATCCAGCTCTGTTCTGGGT-GCCTCCTCTGCACCATCATCTCATCTTTCAGGAGGTCAGGCACGACCCTGGGAGGAATGTGAGGCCAGGAGGGGGGGACTAACgccagtgaagggtcaaaagcaaaagacaggatattccaataaaaaggga------aatacatggtacaatcactatttacggaggctacaattttccctctagaatgaaaaagaaatcaaatagaaataattaaaataattttgggggaaaatcactgcat-----gtaaaaccaatttttaaaatccaatagcatgcctataactagcaacatgactaattagaaaatgTGAAGAGAGAGAGAGAGAGTCCCATTCTTGACAGGATCTAAAAATATAAAACATCTTTGAAATCTTAAAGAAAAACGTGAATA
>gene=chr10_788041-789041; species=gorGor
TCTTCCAAAGCTTTGTTGTTAGGGTGTGCTCTTCTTGGCCAT-TTAACTGAACTGGTCAAGCTGGAGAAGAAATAAATGAGACGACCCTACTGTGTGCTAAACACCCCCCACCAGGCCACGC-TCCATCTTCAGGCAGCCATGGCATGGTCTGGGGAGGCTTAGGGGGTCGGTCGTGGGGAGGAGCTTCCAGTGAAGAGTAAACAGCAAAAGATGCGATATTCCAACAGGAAGGGAAATGAAAATAGAAGATTCAGTCGTTATTTACGGCGGCTACAATTTTCTCCATAAAATGAAAATGAAATCAAATGAAAAGAATTAAAATAGATTTTTAGC-AAGTGGCAGCATAAACAGGAGGATGAACCTTGAAGGCACGACAGCTCACCTGTAACCGGCAGTGCGTCTGCCTAGAAAATGAGGAGAGAGAGCGAGAACACACCACACTTGACAGGATCTAAAAATATAAAACAGCTTTGAAATTGTAATTCAGGAGATGAATA
>gene=chr10_788041-789041; species=panTro
TCTTCCAAAGCTTTGTCGTTAGGGTGTGCTCTTCTTGGCCATTTTAACTGAACTGGTCAAGCTAGAGAAGAAATAAATGAGACGACCCTACTGTGTGCTAAACACCCCCCACCAGGCCACACGTCCATCTTCAGGTGGCCATGGCGTGGTCTGGGGAGGCTTAGGGGGTCGGTCGTGGGGAGGAGCTTCCAGTGAAGAGTAAACAGCAAAAGATGCGATATTCCAACAGGAAGGGAAATGAAAATAGAAGATTCAGTCGTTATTTACGGCGGCTACAATTTTCTCCATAAAATGAAAATGAAATCAAATGAAAAGAATTAAAATAGATTTTTAGCCAAGTGGCAGCATAAACAGAAGGATGAACCTTGAAGGCACGACAGCTCACCTGTAACCGGCAGTGCATCTGCCTAGAAAATGAGGAGAGAGAGCGAGAACACACCACCCTTGACAGGATCTAAAAATATAAAACAGCTTTGAAATTGTAATTCAGGAGACGAATA
>gene=chr10_788041-789041; species=papHam
TCTTCCAAAGCTCTGTGGTCAGGGTGTGCGTTTCTTGGCCATTTTGACTGAACTGGTCAAGTTGGAGAAGAAATAAATGAGATGACCACACTGTGTGCTCAACACCTCCCACCAGGCCACGTGTCCACCTTCA-GCGGCCATGGAGGGGTCCGGAGAGGCTTAGGGGGTCGGTGGGGGGAGGGGACTTCCAGTGACAAGTAAACAGCAAAAGATGCGATATTCCAACAGGAAGCGAAATGAAAATAGAAGACTCAGTCGTTATTTACGGCGGCTATAATTTTCTCCATAAAATGAAAATGAAATCAAATGAAAAGAATTAGAATAGATTTTTAGCCAAGTGGCAGCACAAGCAGAAGGATGAATCGTGAAGGCA-GACAGCTCACCTGGAACCGGCGGTGTGTCTGCCTAGAAAATGAGGAGAGCGAGCGAGAGAACACCACCCTTGACAGGATCTAAAAATATAAAACAGCTTTGAAATTGTCATTCAGAAGACGAACA
>gene=chr10_788041-789041; species=ponAbe
TCTTCCAAAGTTTTCTTGTTAGGGTGTGCTCTTCTTGGCCATTTTAACCAAACTGGTCAAATTGGAGAAGAAATAAATAAGATGACCCTACTGTGTGCTAAACACCCCCCACCAAGCCACGCGTCCATCTTCAGGCGGCCATGGCGTGGTCTGGGGAGGCTTAGGGGGCCGGTCGGGGGGAGGGGCTTCCAGTGAAGAGTAAACAGCAAAAGATGGGATATTCCAACAGGAAGGGAAATGAAAACAGAAGATTCAGTCATTATTTACGGCGGCTACAATTTTCTCCATAAAATGAAAATGAAATCAAATGAAAAGAATTAAAATAGATTTTTAGCCAAGTGGCAGCATAAACAGAAGGATGAATCTTGAAGGCACGACAGCTCACCTGTAACCGGCAGTGCGTCTGCCTAGAAAATGAGGAGAGAGAGCGAGAACACACCACCCTTGACAGGATCTAAAAATATAAAACAGCTTTGAAATTGTAATTCAGGAGACGAATA
>gene=chr10_788041-789041; species=rheMac
TCTTCCAAAGCTCTGTGGTCAGGGTGTGCGTTTCTTGGCCATTTTGACTGAACTGGTCAAGTTGGAGAAGAAATAAATGGGATGAGCACACTGTGTGCTCAACACCTCCCGCCAGGCCACGCGTCCGTCTTCA-GCGGCCATGGAGTGGTCCGGAGAGGCTTAGGGGGTCGGTGGGGGGAGGGGACTTCCAGTGACGAGTAAACAGCAAAAGATGCGATATTCCAACAGGAAGCGAAATGAAAATAGAAGACTCAGTCGTTATTTACGGCGGCTATAATTTTCTCCATAAAATGAAAATGAAATCAAATGAAAAGAATTAAAATAGATTTTTAGCCAAGTGGCAGCACAAACAGAAGGATGAATCGTGAAGGCA-GACAGCTCACCTGTAACTGGCAGTGTGTCTGCCTAGAAAATGAGGAGAGCGAGCGAGAGAACACCACCCTTGACAGGATCTAAAAATATAAAACAGCTTTGAAATTGTCATTCAGGAGACGAACA
>gene=chr10_859175-860175; species=hg19
AAGACAGGAAATCAAGTTCACTTAAGATAAAAGAGTTTTCAACTGTAACTAAGTTTCCATCTTCACTAGTGTTTTTAACTTTTAAAAAGTTCATAAAATCTAATGATTTAGTTTCCCCTGCAGCAGAACACTCCCTCTGTGCTACTGTAGTAATGGATAAAATTAGAAAAGGCATGACGAAGAAGAGTGCTGACTCAACACCATCCCTACCCAGCCCTATGCCTGCTTGGGCAATGCGGAAGCCTAGGAAGAGTCCGGATGCTGCCCACACTGGCTCCGCCAGCTCAGGACAACAGAAGGGTGTCCCAGGTGCCCACGGTGGGCAATGGACCCTCACACGGTACTCAACCCTGAAAGGCAAACTCCAAAAACAGTCTTTAAATAAAAATGTTTTGCACATTTCAAACTACAAAGGACTGGAAATATCTAAGAATGATGAAGACAGCTAAAATCTTCAAGAAATGTGTAATAGGGTTTTCAGGTAAGTGGAAGCATAAAGA
>gene=chr10_859175-860175; species=bosTau
GACATAGAGAATCAGGTTCAC-AGAG---GCAGAGTTTCCAGCTCTA--------ACCACATTCAGAAGTATCTTA-AATG---AAGAGTTCCTACATTTCAACACTG-AGTTTCCCCTGGAGCACAACTTTCCCTCCAAGACACTCTACAAATGG--------ATAAAAGGCATGGAGAAGTAGAGTGCAGACTGAACTC---CAGCCTCTGGCCGTGGGCACTTCCAAGGCACAGACAAGCCCAAAG-------AAGAATGAGAGCAG-------------------------------CAGCTGCTTTTGCTGGCCACG------CGGCCTCTGGGGAGG----------ATGGCCGGCCC------------------------------------------ATATCGGGGACTGGAGGTGTGAAGGAAAGTC------AGGTAACAACTTA-AAAAAGGG--GAGGGGGTTTCCAGGTAAGTGGAAGCATGAAGC
>gene=chr10_859175-860175; species=calJac
AAGAGAGGAAATCAAGTTCACTTAAGATAAAAGAGTTTTCAACTGTAACTAAGTATCCATCTTCACTAGTGTTTTTAACTTCTAGAAAGTTCATAAAATTCAATGATTTGGTGTCCTCTGCACTGTAACATTCCCTCTGTGCTACTCTAATAATGGATAAAATTAGAAAAGGCACGA-GAAGAAACGGGCTGACTGAATGCCATCCCTATCCAGCCCTATGCCTGCTTGCGTAATGTGGAAGCCTAGGAGGAGTCCTGATGCTGCCTGCGCTCGCCACCCCACCTCACGACAACAGAGGGCTGTCCTGGGTGCCCACAGCGGGCAATGGACTCTCACATGGTACCCAACCTTGAAAGGTAAACTCCAAAAATCGTCTTTAAATAAAAATGGTCTGAACATTTCAAACTACAAAGAACTAAAAATGTGTAAGAATGATGAAGGCAGCTAAAATCTTCCAGAAATGTGTAATAGGGTTTTCAGATAAGTGGAAGCATAAAGG
>gene=chr10_859175-860175; species=canFam
AACATGGAAAATAAAGTTCTCTTTAG---CTAAAGTTTTCAGTGGTAGCTCAAT-TTCACATTCAAGAGTGCTGTC-ATCATGTAAAAGTTCATAAATTTCAGCACTTGTGTTTCCCCTGCAGCACAGTGTCCCCCCCGCGACACTCTAGAAATAAGTAAAACCAGAAAAGGTCCTGAGACATACAGTGC---------------------CGACCCTGTGCACTCTTGAGCCACACGGAAG---CCGAAAAGGTGAGGAGCAGCATCTACCTCCTCC-------------------------GCCCACATGTCCTTGCAAA------CACCCCCACTTCAGGCCCACCTCTTACCAAGGAGCTCCC---------------AGGAACGTTTGTGCCCATTTCAAACCACCAGAGGCTGGCGGTGTGCAGGACAGGTACAGGCAGTTAAAAACTTT-TTAAAAGT-TAAT----TTTTCAGGTAAGTGGAAGCTTGAAGG
>gene=chr10_859175-860175; species=equCab
AACATGGAAAATAAAGTTCACTTAAG---GTAAAGTTCTCAACCGTAACCAGATCTCCACATTC-AGAGTATTCTG-ACTTTTAAAAAGGTCATAAGTTTCAACAATTTTGTTTCCCTTGCAGTACAACTTTCCTTCCAAGATACTCTAGAAAAAGGTGCAACTAGAGGTGGTATTGATATGTAAAGTGCTGACTGAACTCTTCCAACGTTTGACCTTACGGATTGCTGAGCCTCATGGAAGCCTGGAAGGAGGCCAGAAGCAACATCTGCTTCCTTCCACACACACTGCCACT--CAGCACAGCCCAGGTTTCCTGGAATG------CT-------AGCAG-CCCATCACTTATCAAAAATCATCT----------TT--GAAAAATTTTTGGGCACATCTAAAACTACAGAGGGCTGGAGATGGGCAGGAAAGGTGAAGACAGTTAAAAACTTA-----------AATAGGGTTTTTGGGTAAGTAGAAGCATGAAGA
>gene=chr10_859175-860175; species=gorGor
AAGACAGGAAATCAAGTTCACTTAAGATAAAAGAGTTTTCAACTGTAACTAAGTTTCCATCTTCACTAGTGTTTTTAACTTTTAAAAAGTTCATAAAATCTAATGATTTCGTTTCCCCTGCAGCAGAACACTCCCTCTGTGCTACTGTAGTAATGGATAAAATTAGAAAAGGCATGACGAAGAAGAGTGCTGACTCAACACCATCCCTACCCAGCCCTATGCCTGCTTGGGCAATGGGGAAGCCTAGTAAGAGTCCGGATGCTGCACACACTGGCTCCGCCAGCTCAGGACAACAGAAGGGTGTCCCAGGTGCCCACGGTGGGCAATGGACCCTCACACAGTACTCAACCCTGAAAGGCAAACTCCAAAAACAGTCTTTAAATAAAAATGTTTTGCACATTTCAAACTACAAAGGACTGGAAATATCTAAGAATGATGAAGACAGCTAAAATCTTCAAGAAATGTGTAATAGGGTTTTCAGGTAAGTGGAAGCATAAAGA
>gene=chr10_859175-860175; species=panTro
AAGACAGGAAATCAAGTTCACTTAAGATAAAAGAGTTTTCAACTGTAACTAAGTTTCCATCTTCACTAGTGTTTTTAACTTTTAAAAAGTTCATAAAATCTAATGATTTAGTTTCCCCTGCAGCAGAACACTCCCTCTGTGCTACTGTAGTAATGGATAAAATTAGAAAAGGCATGACGAAGAAGAGTGCTGACTCAACACCATCCCTACCCAGCCCTATGCCTGCTTGGGCAATGCGGAAGCCTAGGAAGAGTCCGGATGCTGCCCACACTGGCTCCGCCAGCTCAGGACAACAGAAGGGTGTCCCAGGTGCCCACGGTGGGCAATGGACCCTCACACGGTACTCAACCCTGAAAGGCAAACTCCAAAAACAGTCTTTAAATAAAATTGTTTTGCACATTTCAAACTACAAAGGACTGGAAATATCTAAGAATGATGAAGACAGCTAAAATCTTCAAGAAATGTGTAATAGGGTTTTCAGATAAGTGGAAGCATAAAGA
>gene=chr10_859175-860175; species=papHam
AAGACAGGTAATCAAGTTCACT-----TAAAAGAGTTTTCAACTATAACTAAGTTTCCATCTTCACTAGTGTTTTTAACTTTTAAAAAGTTCGTAAAATCTAACGATTTAGTTTCCCCTGCCGTGTAGCACTCCCTCTGTGCCACTGTAGTAATGGATAAAACTAGAAAAGGTGTGAGGGAGAAGAGTGCTGACTGAACGCCATCCCCACCCAGCCCTCAGCTTGCTTGGGCAACGCGGAAGCCCAGGAGGAGTCCGGATGCTGCCTGCGCTCACTCCGCCACCTCGGGACAACAGAAGGGTGTCCCAGGTGCCCACGGTGGGCAAAGGACCCTCACACAGTACTCAACCCTGAAAGGTAAACTCCAAAAACAGTCTTTAAATAAAAATGTTTTGCACATTTCAAACTACAAAGCACTGGAAATGTGTAAGAATGATGAAGACAGCTAAAATCTTCAAGAAATGTGTAACAGAGTTTTCAGATAAGTGGAAGCATAAAGG
>gene=chr10_859175-860175; species=ponAbe
AAGACAGGAAATCAAGTTCACTTAAGATAAAAGAGTTTTCAACTGTAACTAAGTTTCCATCTTCACTAGTGTTTTTAACTTTTAAAAAGTTCATAAAATCTAATGATTTAGTTTCCCCTGCAGCATAACACTCCCTCTGTGCTACTGTAGTAATGGATAAAATTAGAAAAGGCATGACGAAGAAGAGTGCTGACTGAATGCCATCCCTACCCAGCCCTAGGCCTGCTTGGGCAACGCAGAAGTCTAGGAAGAGTCCGGATGCTGCCCACACTGGCTCCGCCAGCTCAGGACAACAGAAGGGTGTCCCAGGTGCCCACGGTGGGCAGTGGACCCTCACACGGTACTCAACCCTGAAAGGCAAACTCCAAAAACAGTCTTTAAATAAAAATGTTTTGCACATTTCAAACTACAAAGGACTGGAAATGTATAAGAATGATGAAGACAGCTAAAATCTTCAAGAAATGTGTAATAGGGTTTTCAGATAAGTGGAAGCATAAAGA
>gene=chr10_859175-860175; species=rheMac
AAGACAGGTAATCAAGTTCACT-----TAAAAGAGTTTTCAACTATAACTAAGTTTCCATCTTCACTAGCGTTTTTAACTTTTAAAAAGTTCGTAAAATCTAATGATTTAGTTTCCCCTGCCGTGTAGCACTCCCTCTGTGCCACTGTAGTAATGGATAAAACTAGAAAAGGTGTGAGGGAGAAGAGTGCTGACTGAACGCCATCCCCACCCAGCCCTCAGCTTGCTTGGGCAACGCGGAAGCCCAGGAGGAGTCCGGATGCTGCCTGCGCTCAGTCCGCCACCTCGGGACAACAGAAGGGTGTCCCAGGTGCCCACGGTGGGCAAAGGACCCTCACACAGTACTCAACCCTGAAAGGTAAACTCCAAAAACAGTCTTTAAATAAAAATGTTTTGCACATTTCAAACTACAAAGCACTGGAAATGTGTAAGAATGATGAAGACAGCTAAAATCTTCAAGAAATGTGTAACAGAGTTTTCAGATAAGTGGAAGCATAAAGG
>gene=chr10_890298-891298; species=hg19
AAATGTCAAAAGACTGTCATTACTCAATATTCCACGTCTTCATATACATATATATGGATATGAGTAGATACTCCTTCATAAAATATCACATTTGTATATACTTTAACTATTTGCACAATACTAGAAATATCAGGTACTAGAAAAACCACCACCAGCCTTACCTAGATAAGCAGAATTCCAATGTTTTTTTAAGTACTTCTCGGGGGTCTTCCTGGCTGTCTGGTTGAGACTCATTTCCTCCTACATAAAAGTAATAATCAACTTAGGAAAACCGGCTTAAAATTTAGGAAGCAGATAATTCAGTACAGCAGTTCTAATGCTTTCAACTTACGTTCTGACACAACTACGTAAGTGTATCCTAAGTAAGAAAAATGCTACTTTACCTATCAAAAAAGTAAATCATGCAAAAAAACCTATCCCTTTATCCCCCAAAACAAAAACAGCACAGTTTAGAAAAATAATCTAAGTCTCATTAGCAGAGTTCAGCAGGGGCTTTTTCT
>gene=chr10_890298-891298; species=bosTau
----------------------------------------------TACAGACACAGATGTTAACA-------------AAAGTACTACATCTATACAG-AG--TAACA-ACATACAACACCTTAGGTACCAGGTGCTAG-AAAAACACTACCATCCTTACCTAGACAAGCAGAATTCCAATGTCTTTTTAAGTACTTCCCGGGGGTCTTCCTGGCTTTCTGGTTGAGAATCATTCCCTCCTACATAAAGGCAA----------AGGAAAAATGGCTT-AAATTCACCAAGCACTTGATTCAGTATAGCAATTTTAATGGTTTCAATACACATAGTAATTTATCTACGT-AAT------AAAATAAAAAAAAT--TATTTTAC---------AAGGAAATCATAGAAAAACAAAAAATCCCTTA--CCCCCCAATACAA---AAACAGTTTC-AAAAATAACCTGAGATTTATTAGCAAAGTTTAGCAGGAGC-------
>gene=chr10_890298-891298; species=calJac
----GTCAAAAGACAGTTATTACTCAATATTCCACATC-------ATATATATATAGATATGAGTAGATACTCTTTCACAAAATCTTACATTTGTATATAACTTAACTATTTGTACAATATCAGAAAAATCAGGTACTAGAAAAACCATCACCAGCCTCACCTAGATAAGCAGAATTCCAATGTTTTTTTAAGTACTTCTCGGGGGTCTTCCTGGTTTTCTGGTTGAGACTCATTTCCTCCTACAGAAAAGTAATGATCAACTTAGGAAAAATAGCTTAAAATTTAGGAAGCAGATAATTCAGTACAGCAGTTCTAATGCTTTCAAC-----TTCTGACACAACTACATATGTGCATACTGAGTATGAAAAATGCTATTTTGCCTATC-AAAAAGTAAATCATGTAAAAAAATCTATCCCTTTATTCCCCAAAACAAAAACAGCACAGTTTAGAAGAATAATCTACGTCTCATAAGC--AGTTTAGCAAGGGCTTTTTTT
>gene=chr10_890298-891298; species=canFam
CACCGTCAGAGCT--ATGACTACTGCACATTCTCCATTTGAAGACACACAGACCGAGGTATCAGCTGATCTATACCCTTACAGTTTCCCATCTGTATATCAT--AACCA-GTGCACAACACCTGAGACAGTGGCTTCTAGAAAAACCACTAGGATCCTTACCTAGATAAGCAGAATTCCAATGTCTTTTTAAGTACTTCTCGGGGGTCCTCCTGGCTTTCTGGTTGAGATTCATTTCCTCCTACATAAAACAAATGATCACCTCAGGAAAAATGGCTTAAAATTTACCAAGCAGATGATTCAACACAG--ATTCTCATGTTTTCAATATACACATTAATTCATCTACAC-TGTGCAGATA---TAATAAAATCACTATTTTACCTACTAAAAAAAGAAATCAGATAAAAAA-----TCCTATTT--CTCCTAAACAAAA---ACAATAGTTTCAAAAATAATCTGTGATTTATTAGCATGGTTT-ACAGGTACTTCTTTC
>gene=chr10_890298-891298; species=equCab
CAACGTCAAAGGT-AATTACTACTCAACATTCTGGATTTTAATATATACAGACATAGATATTAACAGACACACATTGCTAAAGTGCCACATCTGTAAACAAT--AACCA-ATGCAGAACAACACAGATATTAGGTACTAGAAAAACTACTACCGTCCTTACCTAGATAAGCAGAATTCCAATGTTTTTTTAAGTACTTCTCGAGGGTCTTCCTGGCTTTCTGGTTGAGACTCATTTCCTCCTACAGAAAAGTAATACTCAACTGAGGAAAAACGGCTTAAAATTTACCCAGCAGATGATTCAGTAAGGCAAGTCTAATATTCTCAATATACATATTAACTCATCTACAT-AGTGTATAGAACATAAGAAAAATGCTATTTTAGCTACTAAAAAGAGAAATCATAAAAAAAAAAA--TCCTGTT----CCCCAAACAAAA---ACACT--TTCAAAAAATAATCTGAG----ATTAGCAAAGTTTCGCAGGTGCTTTTTAT
>gene=chr10_890298-891298; species=gorGor
AAATGTCAAAAGATTGTCATTACTCAATATTCCACGTCTTCATATACATATATATGGATATGAGTAGATACTCCTTCATAAAATATCACATTTGTATATACTTTAACTATTTGCACAATACCAGAAATATCAGGTACTAGAAAAACCACCACCAGCCTTACCTAGATAAGCAGAATTCCAATGTTTTTTTAAGTACTTCTCGGGGGTCTTCCTGGCTGTCTGGTTGAGACTCATTTCCTCCTACATAAAAGTAATAATCAACTTAGGAAAACCAGGTTAAAATTTAGGAAGCAGATAATTCAGTACAGCAGTTCTAGTGCTTTCAACTTACGTTCTGACACAACTACATAAGTGTATCCTAAGTAAGAAAAATGCTACTTTACCTATCAAAAAAGTAAATCATGCAAAAAAAACTATCCCTTTATCCCCCAAAACAAAAACAGCACAGTTTAGAAAAATAATCTAAGTCTCATTAGCAGAGTTCAGC-GGGGCTTTTTCT
>gene=chr10_890298-891298; species=panTro
AAATGTCAAAAGATTGTCATTACTCAATATTCCACGTCTTCATATACATATATATGGATATGAGTAGATACTCCTTCATAAAATATCACATTTGTATATACTTTAACTATTTGCACAATACTAGAAATATCAGGTACTAGAAAAACCACCACCAGCCTTACCTAGATAAGCAGAATTCCAATGTTTTTTTAAGTACTTCTCGGGGGTCTTCCTGGCTGTCTGGTTGAGACTCATTTCCTCCTACATAAAAGTAATAATCAACTTAGGAAAACCGGCTTAAAATTTAGGAAGCAGATAATTCAGTACAGCAGTTCTAATGCTTTCAACTTACATTCTGACACAACTACATAAGTGTATCCTAAGTAAGAAAAATGCTACTTTACCTATCAAAAAAGTAAATCATGCAAAAAAACCTATCACTTTATCCCCCAAAACAAAAACAGCACAGTTTAGAAAAATAATCTAAGTCTCATTAGCAGAGTTCAGCAGGGGCTTTTTCT
>gene=chr10_890298-891298; species=papHam
AAACGTCAAAAGATTGTTATTACTCAATATTCCACGTCTTAATATTCATATATATGGATATGAGTAGATATTCCTTCATAAAATACCCCATTTGTATATAATTTAACTATTTGCACGAGACTAGAAATATCAGGCATTAGAAAAAACACCACCAGCCTTACCTAGATAAGCAGAATTCCAATGTTTTTTTAAGTACTTCCCGGGGGTCTTCCTGGCTTTCTGGTTGAGACTCATTTCCTCCTACAGAAAAGTAATAATCAACTTAGGAAAAATGGCTTAAAATTTAGGAAGCAGATAATTCAGTACAGCAGTTCTAGTGCTTTCAACTTACATTCTGACACAACTACATAACTGTATATTGAGTATGAAAAATGCTACTTTACCTATCAAAAAAGTAAATCATGCAAAAAAATGTATTCCTTTATCCCCCAAAACAAAAACAGCACAATTTAGAAAAGTAATCTAAGTCTCATGAGCAGAGTTTAGCACGGGCTTTTTCT
>gene=chr10_890298-891298; species=ponAbe
AAATGTCAAAAGATTGTTATTACTCAATATTCCAGGTCTTAATACACATATATATGGATATGAGTAGATACTCCTTCATAAAATATCACATTTGTATATACTTTAACTATTTGCACAATACCAGAAATATCAGGTACTAGAAAAACCACCACCAGCCTTACCTAGATAAGCAGAATTCCAATGTTTTTTTAAGTACTTCTCGGGGGTCTTCCTGGCTTTCTGGTTGAGACTCATTTCCTCCTACATAAAAGTAATAATCAACTTAGGAAAACCGGCTTAAAATTTAGGAAGCAGATAATTCAGTACAGCAGTTCTAATGATTTCAACTTATGTTCTGACACAACTACATAAGTGTATACTAAGTAAGAAAAATGCTACTTTACCTATCAAAAAAGTAAATCACGCAAAAAAAACTATCCCTTTATCCCCCAAAACAAAAACAGCACAGTTTAGAAAAATAATCTAAGTCTCATTAGCAGAGTTCAGCAGGGGCTTTTTCT
>gene=chr10_890298-891298; species=rheMac
AAACGTCAAAAGATTGTTATTACTCAATATTCCACGTCTTAATATTCATATATATGGATATGAGTATATACTCCTTCATAAAATACCCCATTTGTATATAATTTAACTATTTGCACGAGACTAGAAATATCAGGCATTAGAAAAAACACCACCAGCCTTACCTAGATAAGCAGAATTCCAATGTTTTTTTAAGTACTTCCCGGGGGTCTTCCTGGCTTTCTGGTTGAGACTCATTTCCTCCTACAGAAAAGTAATAATCAACTTAGGAAAAACAGCTTAAAATTTAGGAAGCAGATAATTCAGTACAGCAGTTCTAGTGCTTTCAACTTACATTCTGACACAACTACCTAAGTGTATATTGAGTATGAAAAATGCTACTTTACCTATCAAAAAAGTAAATCATGCAAAAAAATGTATTCCTTTATCCCCCAAAACAAAAACAGCACAATTTAGAAAAATAATCTAAGTCTCATGAGCAGAGTTTAGCACGGGCTTTTTCT
>gene=chr10_907240-908240; species=hg19
AGAGGAATGAAAGAGGCAACACATTAATAATGTATTATTTCCTCAATTGTCTGTAAGCTACAGAAAATCTGGGGTATACCTGAAGTATATGATGTTTATTGTACATCGGTTATGCCTCACTAATGCTTTATAGGAGTGAGAGAGGGAGTAGGTGGAGGCAGATGAAGGAGGAAGACAAAGCAGAAGGTATTCTTTTTCTTCTTTTTGAAAATAGTTTTAAATACCCCTTTTAAAAAGAATCACCTTTTGAAATTAAACTTTCCAGAATATACTTTAACATGTTGTTATTTCACTTTTGATAATGTTCCCTATCTTCTATCTTCAGATAGATTTTAACATGTTATTTCACTTTTGGTAACGTTATCTATCTCCTGTCTTCAGGCAGATTTTCACAAGTTATTTCACTGTTGATAACATTACCCATCTTCCATCCTCAAGACAGATCTTCACATCTGTCTACCTCCTATCTATCTTCCATCTTCTGTATAAATTCTGACCCC
>gene=chr10_907240-908240; species=bosTau
-----ACTGGAAGAATCAGCGAGTCAGT--TCTAGAATGATGTGAATAC--TGCAAGCTACAGAAAAGCAAGG--ATATTCCAAAA--GTGATGTTTACGGTACACCAGTGGTGCCTCATTAGTGCTCTACA--------------------------------------------------------------------------------------------------------------------------------------------------------------------------------------------------------------------------------------------------------------------------------------------------------------------------------------------------------------------------------
>gene=chr10_907240-908240; species=calJac
TGAGGAATGGAAGAGGCAATAAATCAACAATGTATTATTTCCTCAATTCTCTTTAAGCTATGGAAAATCTGGAGTACACCTGAACTATATGATGTTTATTGTACATCAGTTATGCCTCACTCTCGCTTTAGAGGAACGGGGAAAAGAGTAGAGGAAGGGAGATGAAGGAGAAAGACAGAGCAGAAAGCATTCTTT---TTCTTTT-GAAAATATTTTTAAATACGCTTGTTAAAAAGAATCACCTTTTGAAATTAAACTTTCGAGAATATACTTGAACATGTTGCTATTTCACTTTTGATAACGTTCCCTATCTTGTATCTTCAGACAGATTCTCATACGTTATTTCACTTTTGGTAATGTTATCTATCACCCATCTTCGGGTGGATTTTCACCTGCTCTTTCACTGTTGATAACAT--------CTTCGTCCTCAAGACAACTCTTCACATCTATCTACTGCTTATCTATCTTCCATCTTCTGAATACACTGTGACCCC
>gene=chr10_907240-908240; species=canFam
--------------------------------------------------------------------------------------------------------------------------------------------------------------------------------------------------------------------------------------------------------------------------------------------------------------------------------------------------------------------------------------------------------------------------------------------------------------------------------------------------------------------
>gene=chr10_907240-908240; species=equCab
TGAGGAATGGAAGAGTCAGCAAATCAAT--TCTATAGTGCACTGAATAGCGCGTAACTTACAGAAAAGCTATAATACACTTTGGATGTGTGATGTTTATTGTACATCAATGATGCTTCACTAATGCTCTATAGAAATAACAAAg--------aggagagttctagggtctgagga-agaacaggaggta-TCTTTTCCTTCTTCT-GAAAATAGCTTTAAATACCTCTTTCACGAAGAACCAACTTTAGGGTTCGAGCGTCA----------------------------------------------------------------------------------------------------------------------------------------------------------------------------------------------------------------------------------------------
>gene=chr10_907240-908240; species=gorGor
AGAGGAATGAAAGACGCAACAAATTAATAATGTATTATTTCCTCAATTGTCCTTATGCTACGGAAAATCTGGGGTATACCTGAAGTATATGATGTTTATTGTACATTGGTTATGCCTCACTAATGCTTTATAGGAGTGAGAGAGGGAGTAGGTGGAGGCAGATGAAGGAGGAAGACAGAGCAGAAGGTATTCTTTTTCTTCTTTT-GAAAATAGTTTTAAATATCCCTTTTAAAAAGAATCACCTTTTGAAATTAAACTTTCCAGAATATACTTTAACATGTTGTTATTTCACTTTTGATAATGTTCCCTATCTTCTATCTTCAGACAGATTTTAACATGTTATTTCACTTTTGGTAACGTTATCTATCTCCCGCCTCCAGGCAGATTTTCACAAGTTATTTCACTGTTGATAACATTACCCATCTTCCATCCTCAAGACAGATCTTCACATCTGTCTACCTCCTATCTATCTTCCATCTTCTGTATAAATTCTGACCCC
>gene=chr10_907240-908240; species=panTro
AGAGGAATGAAAGAGGCAACAAATTAATAATGTATTATTTCCTCAATTGTCCTTAAGCTACGGAAAATCTGGGGTATACCTGAAGTATATGATGTTTATTGTACATCGGTTATGCCTCACTAATGCTTTATAGGAGTGAGAGAGGGAGTAGGTGGAGGCAGATGAAGGAGGAAGACAGAGCAGAAGGTATTCTTTTTCTTCTTTT-GAAAATAGTTTTAAATACCCCTTTTAAAAAGAATCACCTTTTGAAATTAAACTTTCCAGAATATACTTTAACATGTTGTTATTTCACTTTTGATAATGTTCCCTATCTTCTATCTTCAGACAGATTTTAACATGTTATTTCACTTTTGGTAACGTTATCTATCTCCTGTCTTCAGGCAGATTTTCACAAGTTATTTCACTGTTGATAACATTACCCATCTTCCATCCTCAAGACAGATCTTCACATCTGTCTACCTCCTATCTATCTTCCATCTTCTGTATAAATTCTGACCCC
>gene=chr10_907240-908240; species=papHam
AGAGGAATGAAAGAGGTAACAAATCAGTAATGTATTATTTCCTCAATTCTCCTTAAGCTATGGAAAATCTAGGGTATACCTGAACTATATGATGTTTATTGTACATCGGTTATGCCTCACTAATGCTTTATAGGAGTGAGGGAAGGAGTTGTGGGAGGGAGATGAAGGAGGAAGACAGAGCAGAAGGTATTCTTTTTCTTCTTTT-GAAAATAGTTTTAAATGCCCCCTTTAAAAAGAATCACCTTTTGAAATTAAACTTTCCAGAATATACTTTAATGTGCTGTTATTTCACTTTTGATAATGTTCCCTATCTCCTATCTTCAGACAGATTTTAACATGTTATTTCACTTTTGGTAACATTATTTATCTGCCATCTTCAGGCAGATTTTCACATGTTATTTCACTGTTGATAACATTACCCATCTTCTATCCTCAAGACAAATCTTCACATCTATCTACCTCCTATCTATCTTCCATTTTCTGTATAAATTCTGACCCC
>gene=chr10_907240-908240; species=ponAbe
AGACGAATGAAAGAGGTGACAAATCAATAATGTGTTATTTCCTCAATTGTCCTTAAGCTATGGAAAATCTGGGGTATACCTGAAGTATATGATGTTTATTGTACATCGGCTATGCCTCACTAATGCTTTATAggagtgagggagg-------GGGAGGGAGATGAAGGAGGAAGACAGAGCAGAAGGTATTCTTTTTCTTCTTTT-GAAAATAGTTTTAAATACCCCTTTTAAAAAGAATCACCTTTTGAAATTAAACTTTCCAGAATATACTTTAACATGTTGTTATTTCACTTTTGATAATGTTCCCTATCTTCTATCTTCAGACAGATTTTAACATGTTATTTCACTTTTGGTAACGTTATCTATCTCCCATCTTCAGGCCGATTTTCACAAGTTATTTCACTGTTGATAACATTACCCATCTTCCATCCTCAAGACAGATCTTCACATCTGTCTACCTCCTATCTATCTTCCATCTTCTGTATAAATTCTGACCCC
>gene=chr10_907240-908240; species=rheMac
AGAGGAATGAAAGAGGTAACAAATCAGTAATGTATTATTTCCTCAATTCTCCTTAAGCTATGGAAAATCTGGGGTATACCTGAACTATATGATGTTTATTGTACATCGGTTATGCCTCACTAATGCTTTATAGGAGTGAGGGAAGGAGTTGTGGGAGGGAGATGAAGGAGGAAGACAGAGCAGAAGGTATTCTTTTTCTTCTTTT-GAAAATAGTTTTAAATACCCCCTTTAAAAAGAATCACCTTTTGAAATTAAACTTTCCAGAATATACTTTAACGTGCTGTTATTTCACTTTTGATAATGTTCCCTATCTCCTATCTTCAGACAGATTTTAACATGTCATTTCACTTTTGGTAACATTATTTATCTGCCATCTTCAGGCAGATTTTCACATGTTATTTCACTGTTGATAACATTACCCATCTTCCATCCTCAAGACAAATCTTCACATCTATCTACCTCCTATCTATCTTCCATTTTCTGTATAAATTCTGACCCC
>gene=chr10_1038343-1039343; species=hg19
TTAGACATTTTTACATGAGAAAAGTCAAATTTACTCAACAGAATTACCATGATAGACTTTCACAAATTCTAACAGATTTCCCCAAATTGGATGTAAGTGACTTAGGGGACTTCTGTGGTTATGTAAATACGGGCTTTCAGAGAACCAGTGTTTAACCAGTTTGGTGTActcatttgacagaaaaggaaacaaaataattgacttaggttactcagtaagttagtggcaaagAACTAATTTGTTGAATTTATAAAAGTGAGAACAGAATTTGGGTTTTTTGATTCCCTAGTATTCTTTCTTTCCTCCAACCAAAACCCATCTAAGGAGGCCCCAAGCTGTCTTCTCAGGCTTTCTGTGTAAACCCTGGGCTTGCAGGTGCCAACCCAAGTGTTAATGATAGCTGTGGGTTATGAACACAGAAGCTAGCAGCTCACTGGTTGTCTGGGCTTTATCTCTTCCACCTTCTTTCCAAGGGTTTTTTTTTTCCTCTGGGCTCAGCT
>gene=chr10_1038343-1039343; species=bosTau
TTAGACATTTTTATATGAGGAAAGTCAAATTTACTCAGCAGAATTACCATGACAGACTCTCACAAATTCTAACCGATTTCCCCAAATTGGATGTAAGTGACTTGGG--ATGAAAGCGATTATGTAAATATGAACCTTTAGG----CAAGGTTAGACCAGGTGTGTCTACTTAGTTGACTGATAGTGAAGGaaaataattgacttagtttacatcgaaagttagta------------------------acaaaactgggagcagatcggaggttttttgattccTTAGTA-TCTTGTTT-CCCCAGTGAAACTCCTATTTTTGAAAGC-------------CTCGGGCTTTCTCTGTAATCTCTAGGC-TGT-GGGGACAGTTGGGATTCT---GAAAGCTGTGGACTGAA----AAGGTCCTGGTGGCCTAGTGCG-------TCCTCCTCTCCTT------CTTTACAAGGC---GCCCTTTCCTGTGGCTTCAGAT
>gene=chr10_1038343-1039343; species=calJac
TTAGACATTTTTACATGAGAAAAGTCAAATTTACTCAACAGAATTACCATGATAGACTTTCACAAATTCTAACAGATTTTCCTAAGTTGGATGTAAGTGACTTGGGGGAC-TCTATGTTTATGTAAATATGAGCCTTCAGGGAACCAGTGTTTAACCAGTTTTGTGTACTCATGTGACAGAAAGGGAGACAGGATAATTGACTTAGACTGCTCAGTAAGTTACTGGCAATGAACCATCTTGTTGAATTAATAAAAGTGGGAACAGAATATGGGTTTTTTGATTCTCTAATAGTCTCTCTTTCCTCCAACCAAACCCTGTCTAAGGGGGCACAAAGCTG-CTTCTCAGGCTTTCTGTGTAATCCCTGAGCTTGCAGGGGTGAACCCAAGTGGTAATGGTAGCTGTGGGTTAGGAACGCAGAAGCTGACAGCTCACTGG----------TGCATCTCCTTCACCCTCTTTTCAAGGG--TTTTTTCCCCCCTCAGCTCAGCT
>gene=chr10_1038343-1039343; species=canFam
TTAGACATTTTTACATGAGGAAGGTCAAATTCACTCAGCAGAATTACCATGACCGACTGTCGCAGATTCTAATGGACTTCCCCAAGTTGGATGTAAGTGCCC--AG-GAC-CCTGTAGTAATGTGAGCGTGAGCGTTCAGGTCACCGGTGTCTAGCCGGTTCAG-GTACTTCCCCGACATGCA----------------CACCCacttc-----ctgagttggtg------------------------gcaaagctgggcacagagcgcaggtgtttggatttct---------------ccCACAGCCAGAGCCCACGTACGGGGGTCCGGAGCCGT-GCTGCAGGCCTTCCCTCCAA------------------------------------------------------CACTGCGCCTGGCGGCCTGCAGCGGGCGTGACCTTCCTCCCTCCC--T--GTTGGCAAGGC---TCTTTCTCCCGTGGTCTCAGGT
>gene=chr10_1038343-1039343; species=equCab
TTAGACATTTTTACATGAGGAAAGTCAAATTTACTCAACAGAATTACCATGACAGACTCTCACAGATTCTAACCGATTTCCCCAAATTGGATGTAAGTGACTCAAG-GAT-AACATGGTTATATAAATATGAGGCTTCAGAAAATCAGTGTTTAATCagtttggcctgctcatctgacagataatgaaggacaataattgacttagtttcctcagtgagttagtg------------------------gcaaagctgggaacagaacacaggttttttgattccttagtgttcttcctTTCCCCCAACTAAACCCCATCTA-AGGGGCCCAAAGCTGTCTCCTCAAGCTTTGTTTGTAACCTCTGGGCTTGCAGGGGTCAACACAAGCTGTT-TAAAAGCTGAGGACTGAA--CTAGGGTTCTGGTGGCTCATGGCTTGTCTCGGCTTCCTCTCCTCCCTC--TTTTCCAAGGC---TCCTGTTCTTGTGGGCTCACAC
>gene=chr10_1038343-1039343; species=gorGor
TTAGACATTTTTACATGAGAAAAGTCAAATTTACTCAACAGAATTACCATGATAGACTTTCACAAATTCTAACAGATTTCCCTAAATTGGATGTAAGTGACTTGGGGGACTTCTGTGGTTATGTAAATATGAGCTTTCAGAGAACCAGTGTTTAACCAGTTTGGTGTACTCATTTGACAGAAAAGGAAACAAAATAATTGACTTAGGTTACTCAGTAAGTTAGTGGCAAAGAACTAATTTGTTGAATTTATAAAAGTGAGAACAGAATTTGGGTTTTTTGATTCCCTAGTATTCTTTCCTTCCTCCAGCCAAACCCCATCTCAGGAGGCCCGAAGCTGTCTTCTCAGGCTTTCTGTGTAAACCCTGGGCTTGCAGGTGCCAACCCAAGTGTTAATGGTAGCTGTGGGTTATGAACACAGAAGCTAGCAGCTCACTGGTTGTCTGGGCTTCATCTCCTCCACCTTCTTTCCAAGGGTTTTTTTTTTCCTCTGGGCTCAGCT
>gene=chr10_1038343-1039343; species=panTro
TTAGACATTTTTACATGAGAAAAGTCAAATTTACTCAACAGAATTACCATGATAGACTTTCACAAATTCTAACAGATTTCCCTAAATTGGATGTAAGTGACTTGGGGGACTTCTGTGGTTATGTAAATATGAGCTTTCAGAGAACCAGTGTTTAACCAGTTTGGTGTActcatttgacagaaaaggaaacaaaataattgacttaagttactcagtaagttagtggcaaagAACTAATTTGTTGAATTTATAAAAGTGAGAACAGAATTTGGGTCTTTTGATTCCCTAGTATTCTTTCTTTCCTCCAACCAAACCCCATCTAAGGAGGCCCCAAGCTGTCTTCTCAGGCTTTCTGTGTAAACCCTGGGGTTGCAGGTGCCAACCCAAATGTTAATGATAGCTGTGGGTTATGAACACAGAAGCTAGCAGCTCACTGGTTGTCTGGGCTTCATCTCCTCCACCTTCTTTCCAAGGG-TTTTTTTTAACTCTGGTCTCAGCT
>gene=chr10_1038343-1039343; species=papHam
TTAGACATTTTTACATGAGAAAAGTCAAATTTACTCAACAGAATTACCATGATAGACTTTCACAAATTCTAACAGATTTCCCTAAATTGGATGTAAGTGACTTGGGGGACTTCTGTGGTTATGTAAATATGAGCCTTCAGAGAATCAGTGTTTAACCAGTTTGGTGTACTCATTTGACAGAAAAGGAAACAAAGTAAATTACTTAGATTACTCAATAAGTTAGTGGCAAATAACTAATTTGTTGAATTAATAAAAGTGGGAACAGAATATGGGTTTTTTGATTCCCTAGTATTCT----TTCCTCCAACTAAACCCCATCTAAGGAGGCCCGAAGCTCTCTTCTCAGGCTTTCTGTGTAACCCCTGGGCTTGCAGGTGCCAACCCAAGTGGTAATGATAGCTGTGGGTTATGAATGCAGAAGCTGACAGCTCACTGGTTGTCTGGGCTTCATGTCCTGCACCCTCTTTCCAAGTG---TTTTATTCCTCTGGGCTCAGCT
>gene=chr10_1038343-1039343; species=ponAbe
TTAGACATTTTTACATGAGAAAAGTCAAATTTACTCAACAGAATTACCATGATAGACTTTCACAAATTCTAACAGATTTCCCTAAATTGGATGTAAGTGACTTGGGGGACTTCTATGGTTATGTAAATATGAGCCTTCAGAGAACCAGCGTTTAACCAGTTTGGTGTACTCATTTGACAGAAAAGGAAACAAAATAATTGACTTAGATTACTCAGTAAGTTAGTAGCAAAGAACTAATTTGTTGAATTAATAAAAGTGAGAACAGAATTTGGGTTTTTTGATCCCCTAGTATTCTTTCTTTCCTCCAACCAAACCCCACCTAAGGAGGCCCGAAGCTGTCTTCTCAGGCTTTCTGTGTAAACCCTGGGCTTGCAGATGCCAACCCAAGTGTTCATGATAGCTGTGGGTTATGAACACAGAAGCTAGCAGCTCACTGGTTGTCT-GGCTTCATCTCCTCCACCTTCTTTCCAAGGG-TTTTTTTTTCCTCTGGGCTCAGCT
>gene=chr10_1038343-1039343; species=rheMac
TTAGACATTTTTACATGAGAAAAGTCAAATTTACTCAACAGAATTACCATGATAGACTTTCACAAATTCTAACAGATTTCCCTAAATTGGATGTAAGTGACTTGGGGGACTTCTGTGGTTATGTAAATATGAGCCTTCAGAGAATCAGTGTTTAACCAGTTTGGTGTACTCATTTGACAGAAAAGGAAACAAAGTAAATTACTTAGATTACTCAATAAGTTAGTGGCAAATAACTAATTTGTTGAATTAATAAAAGTGGGAACAGAATATGGGTTTTTTGATTCCCTAGTATTCT----TTCCTCCAACTAAACCCCATCTAAGGAGGCCCGAAGCTCTCTTCTCAGGCTTTCTGTGTAACCCCTGGGCTTACAGGTGCCAACCCAAGTGGTAATGATAGCTGTGGGTTATGAATGCAGAAGCTGACAGCTCACTGGTTGTTTGGGCTTCATCTCCTGCACCCTCTTTCCAAGGG---TTTTATTCCTCTGGGCTCAGCT
>gene=chr10_1057320-1058320; species=hg19
TCCTCCGCACAGCTGTGCCCGTGCCATCCCCTTCCACGAGGCCTGGCCCCCGTCTCACCCTCTGCACTGCTGGCCAGCATCTCGTACAGGCACATCTGCCTGCTGGGCTCCTGGCCGGGTTGCCTCATTGGGGGGTGATAAACGTGTGTGTTTTAGTTTTCATTTTTGTCTTATTTGTAGCCAGTGAGGTTGTATTTGGGGTGACATTAGAACGGACACGTGGGATGTGGCACGAAATCAGTGTCTCAGGACTGAGTTCCTTGTGTGTGTCTGCCGGGAGCATTGGAAGTGAAGGAGGCGGTCTCTGCACATTTTTAGCCTTGGAATTTAATTGTTTTAAAAAAAGGAAATGGTGCACAGGGGTTACTGACTTGCTGGCGGCTGGCGTTCACGTGGTCTCCATTTTCTTCACAGAACCCTCCCTGTGAGGTAAATGGCACATAGGCAGGGCCCAGGTGGGTCTGGACCAGGGCAATCGCTCTCCTCTGAGTCAGGGAAAC
>gene=chr10_1057320-1058320; species=bosTau
TC--------------A-CCTTGCCTATCCCCTTCCAG---------CTCCCCCTCCTTCTG---CCTTATCAC---AGTGTGATGGGAGCACCTTTGACT--TGGGCTCTTGTTGAGGTTTATttattattttattttatTTATACATTTTTAAGATGT-----------TATTTACAGCTAATGAGCTTGTATTTGGAACGGCTTTGGGATGGATACACAGGCTGTCGTTTGGGTTGATTCT--AAGAACAGAG---CTTTTGTGTACCTGCTAGGAGAGA-GGGAA-----------CCTTTTACGTG-TTTTCGCCTTGGAGTTTGATTCTTTCAAGGTGAAGAAGTGGCATGGAACAGTCTGC----TTCTGTTGGTTAGTCTTCTTGC-----TCATCTCTGT---------TTTGCGGGGAGGTGAGC---CCATGTG-------------AGCCTGAACCAGGGCATTTGTATCCTCAAAAAGCAGAGAAAC
>gene=chr10_1057320-1058320; species=calJac
TCCTCCGTCCAACTGTGACCATGTCATCCCCTTCTGTGAGGCCTGGCCGCCACTTCACCCTCTGTGCTCCTGGGCAGAGTCTCACACAGGCACATCTGCCTATTGGGCTCCTGACCAGGTTGCTTCATTAGGGTGTGATGACTGCATGTATTTCC-TTGTCATTTTTGTCATATGAGTAGCCAGTAAGGCGGTATCTGCGGTGAGGTTAGAATGGATACATGGGACGTGGCACGAATTCTGTTTCTCAGGACTAAGCTCCTTTTGTGTGTCTGCTGGGAGCATTGGAAGTCAGGGGGGCGGTCTCTGCACATTTTAAGCCTTGGAGTTTCATTGTTTTAAAGAAGGAAAATGGTGCACAGCAGTTACTGACTTGCTGGCAGCTGGTGTTCATGTGGTGTCCATTTTCATCATGGAACCCGCCCTGTGAGCTACACTGTGCATAGATAGGGGCCAGGTGGGACCGGACCAGGGCATTCACTCTCCTCCAAGGCAGGGAAAC
>gene=chr10_1057320-1058320; species=canFam
----------------------------------------------------------------------------------------------------------------------------------------------------------------------------------------------------------------------------------------------------------------------------------------------------------------------------------------------------------------------------------------------------------------------------------ACTGCTGGGAATCGAGCAGCATCACTG-------------GGACCAGGTGATGGCACTCGTCGCCCTGAAGGACAGGGGAAC
>gene=chr10_1057320-1058320; species=equCab
TC--------------GGCCTGGCCTGTCCTCTTCCCG------------CCCCCCACTCTG--CACTTGTTACATAATTTTGATATGGGCACATTGGACTGTCAGATTTCTGTAAAGGTTTATTTGTTAGGTGGTGATATATACACATATTT----TTT-----TTGTTTTTGTTAAAGGCAGTGAGGTGGTATCTGGGATGG---CAGGATGGATAAATGGGCTGTTGTTCACAATGATTTTTCAAGAAATGAGGTTCT-TTGTATATCTGCTGGGAGTGGTGGGAATGAGGGAGGTGACGTCCGCACGGTTTTAATCTTGGTATTTAATTGTTTTGAGAAAAAGAAATGACACAAAAGAGTTAACAGTATGCTGTCAGCTAGCGTTCCTGCCGTCTTCATTTTCTTCACAGAATCTTTGCTGGGAGGTAAGCGGCCCACCTG-------------AGACAA--CCCTGGCATTCACTGTCCTGAAAGGCAGGGAAAC
>gene=chr10_1057320-1058320; species=gorGor
--------------------------------------------------------------------------------------------------------------------------------------------------------------------------------------------------------------------------------------------------------------------------------------------------------------------------------------------------------------------------------------------------------------------------------------------------------------------------------------------------------------------
>gene=chr10_1057320-1058320; species=panTro
TCCTCCGCACAGCTGTGCCCGTGCCATCCCCTTCCACGAGGCCTGGCCCCCGTCTCACCCTCTGCACTCCTGGCCAGAGTCTCATACAGGCACATCTGCCTGCTGGGCTCCTGACCGGGTTGCTTCATTAGGGTGTGATAAACGTGTGTATTTTAGTTTTCATTTTTGTCTTATTTGTAGCCAGTGAGGTTGTATTTGGGGTGACATTAGAACGGATACATGGGATGTGGCACGAATTCAGTTTCTCAGGACTGAGTTGCTTTTGTGTGTCTGCCGGGAGCATTGGAAGTGAAGGAGGCGGTCTCTGCACATTTTTAGCCTTGGAATTTAATTGTTTTAAAAAAAGGAAATGGTGCACAGGGGTTACTGACTTGCTGGCGGCTGGCGTTCACGTGGTCTCCATTTTCTTCACAGAACCCTCCCTGTGAGGTAAATGGCACATAGGCAGGGCCCAGGTGGGACTGGACCAGGGCAATCGCTCTCCTCCGAGGCAGGGAAAC
>gene=chr10_1057320-1058320; species=papHam
TCCTCCGCACAGCTGTGCCCGTGCCATCCGCTTCCACAAAGCCTGGCCCCCGCCTCACCCTCTGCACTCCTGGCCAGAGTCTCACGCAGGCACGTCTGCCTGTTGGGCTCCTGACTGGGTTGCTTCATTAGGGTGTGATAAATGCATGTATTTTAGTTTTCATTTTTGTCTTATTTGTATCCAGTGATGTTGTATTTGGGGTGACATTAGAACGGATACATGGGATGTGGCACGAATTCAGTTTCTCAGGACTGAGTTCCTTTTGTGTGTCTGCTGGGAGCATTGGAAGTGAAGGAGGCAGTCTCTGCACATTTTTAGCCTTGGAATTTAATTGTTTTACAAAAGGGAAACGGTGCACAGCGGTTCCTGACTTGCTGGCAGCTGGCGTTCACGTGGTCTCCATTTTCTTCACAGAACCCTCCCTGTGAGGTAAATGGCACGTAGGCAGGGCCCAGGTAGGACCGGACCAGGGCAATCGCTCTCTTTCGAGGCAGGGAAAC
>gene=chr10_1057320-1058320; species=ponAbe
TCCTCCACACAGCTGTGCCCGTGCCATCCCCTTCCACGAGGCCTGGCCCCCGTCTCACCCTCTGCACTCCTGGCCAG--TCTCACGCAGGCACATCTGCCTGTTGGGCTCCTGACCGGGTTGCTTCATTAGGGTGTGATAAATGTGTGTATTTTAGTTTTCATTTTTGTCTTATTTGTAGCCAGTGAGGTTGTATTTGGGGTGACATTAGAATGGATACATGGGATGTGGCACGAATTCAGTTTCTCAGGACTCAGTTCGTTTTGTGTGTCTGCCAGGAGCATTGGAAGTGAAGGAGGTGGTCTCTGCGCATTTTTAGCCTTGGAATTTAATTGTTTTAAAAAAAGGAAATGGTGCACCGGGGTTACTGACATGCTGGCCGCTGGCATTCACGTGGTCTCCATTTTCTTCACAGAACCCTCCCTGTGAGGTAAATGGCACATAGGCAGGGCCCAGGTGGGACCGTTCCAGGGCAGTCGCTCTCCTCCGAGGCAGGGAAAC
>gene=chr10_1057320-1058320; species=rheMac
TCCTCCGCACAGCTGTGCCCGTGCCATCCGCTTCCACGAGGCCTGGCCCCCGCCTCACCCTCTGCACTCCTGGCCAGAGTCTCACGCAGGCACGTCTGCCTGTTGGGCTCCTGACTGGGTTGCTTCATTAGGGTGTGATAAAAGCATGTATTTTAGTTTTCATTTTTGTCTTATTTGTATCCAGTGATGTTGTATTTGGGGTGACATTAGAACGGATACATGGGATGTGGCACAAATTCAGTTTCTCAGGACTGAGTTCCTTTTATGTGTCTGCTGGGAGCATTGGAAGTGAAGGAGGCAGTCTCTGCACATTTTTAGCCTTGGAATTTAATTGTTTTACAAAAGGGAAACGGTGCACAGCGGTTCCTGACTTGCTGGCAGCTGGCGTTCACGTGGTCTCCATTTTCTTCACAGAACCCTCCCTGTGAGGTAAATGGCACGTAGGCAGGGCCCAGGTGGGACCGGACCAGGACAATCGCTCTCTTTCGAGGCAGGGAAAC
>gene=chr10_1149343-1150343; species=hg19
CCTTTGGCAGCAGATATCTGGGGAAGATGAAGTAGAGTGCTCTGACAAGGACGAGCCCGACCTCGATGGGGATGTGTCCAGCGACTGCCCCACCATCCGCGTCCCACTGACATCCCTCAAGAGCCACCAGGGCGTGGTCATCGCCTCCGACTGGCTGGTTGGGGGGAAGCAGGCTGTGACTGCCTCCTGGGACCGGACGGCAAACCTGTACGACGTGGAGACGTCCGAGCTCGTTCACTCTCTGACAGGTGCCTGGGTTCTCTGAGTCCGCCGCCTCCTGGCTGTGCATGTTAGTTTATGTCCATGGGTTATGTCTGACCTTGCCACTTACTTCTTGACCAGAATGAGTCTCTGTGTTCTTGGCTCTTCTGTGGTAATTTTTGGAGATTCTTTCTATTAATAATAGAACTATTGGTAGCTAAATTTATTTTGTCTTCAGGGGTTTTAAATTGTAGCATGTAGTATCTAGATATTGGACATATGGTAGTtgtattagtttt
>gene=chr10_1149343-1150343; species=bosTau
TCCCCAGCAGCAGCTCTGTGGCGAGGACGAAGTGGAGTGCTCCGACAAGGACGAGCCTGATGCAGATGCTGACGCGTCCAGCGACTGTCCCACCATCCGGGCGCCGCTGACATCTCTGAAGAGCCACCAGGGAGTGGTCATAGCTGCTGACTGGCTGGTTGGCGGGAAGCAGGCAGTGACAGCCTCCTGGGACAGAACGGCCAACCTGTACGATGTGGAGACGTCAGAGCTCGTCCACTCCCTGACAGGTGC-----------------------------------------------------GTG-------------TGGGAGGGACTTCGCGTCTGGATTGA---------GTGTTGGCAC---GGCTGTGATTTTCAGAGATCCTCC---TGAGTAATGGAGCCATTAGTGGTTAAATTTATCTTTTCTTCAGGGGGTGTA-ATTGCAATGTGCAGTATGTAGATATTTGA-ATGTGGTTGGTGTGTTAGCTTT
>gene=chr10_1149343-1150343; species=calJac
TCTGTGGCAGCAGATACCCGGGGAAGATGAAGTGGAGTGCTCCGACAAGGATGAGCCCGACCTCGAGGGGGACGTATCCAGCGACTGCCCCACCCTCCGCGTCCCGCTGACATCCCTCAAGAGCCACCAAGGTGTGGTCATTGCCGCAGACTGGCTGGTCGGGGGGAAGCAGGCCGTGACTGCCTCATGGGACCGGACGGCGAACCTGTATGATGTGGAGACGTCTGAGCTCGTTCATTCTCTGACAGGTGCCTGGGTTCTTTGAGTCCTCAGCCTCCTGGCTGTGCACGTTAGTCTATGTCCATGTGTTATGTCTGACCTTGCCAGTTACTTCTTGACCAGAATGAGTCTCAGTCCTTTTGGCTCTTCTGTGGTAATTTTTGGAGATTCTTTGTATTAATAATAGTACTATTGATAGCTAAATGTATTTTATCTTCAGGGGATTTTAACTGTAGCATGTAGTATGTAGATATTGGAAATAGGGTGGTTG-attagtttc
>gene=chr10_1149343-1150343; species=canFam
CCATCAGCAGCAGATATGTGGCGAAGACGAAGTAGAGTGCTCTGATAAAGACGAGCCTGATGTAGACGCAGACGTGTCCAGCGACTGTCCTACCATCCGGGTGCCACTCACCTCTCTTAAGAGCCACCAGGGAGTGGTCATAGCTGCTGACTGGCTGGTTGGGGGGAAGCAGGCGGTGACGGCCTCCTGGGACAGGACGGCGAATCTGTTCGACGTGGAGACAGCAGAACTTGTTCACTCTCTGACAGGTACTA--------GAAACTTTGTGCTTTCCGGTTGTGTA-TTTTGTTTATGTGCATATGTTATGTCTTACCTTGCAAGTTGCTCCTTATCCAGAATTATCTTTAGTTCCCATGCTATTCAGGTTGTGATTTTTAAGAATCCCTT--TTACATTGGAGAGCTGTGGTTAGCTACA-----TTTATCTTGAGGGGATTTC-ATCGTAGCATGTAGTATCTAGATATTTGAAAAAGGGGCGGTCtgttagctcc
>gene=chr10_1149343-1150343; species=equCab
CTTTCAGCAGCAGATATGTGGTGAAGATGAAGTAGAGTGCTCAGATAAAGATGAGCCTGATGTTGATGGAGACGTGTCCAGTGACTGTCCTACCATCCGGGTGCCACTCACGTCTCTTAAGAGCCACCAGGGAGTGGTTATAGCTGCTGACTGGCTGGTTGGGGGGCAGCAGGTGGTGACAGCCTCCTGGGACAGAGCGGCGAACTTGTACGACGTGCAGACGGCGGAGCTTGTCCACTCGCTGACAGGTACTT--------CAGCCTCCGCGC-CTCCAGCTGTTTGCTTTCGTTTACGTGCATGTGTTGTATCTCACCTTGCAGGTTGCCTCTCGTCCAGAATTAGTTTTAGTTCTCCTGGCGCTCAGGTTGTGATTTTCAGAGATCCTTT--CTGATTAATAGAACTGTGGTTAGCTAACTTTATTTTATCTTTAGGGGATTCG-ATTGTAGCGTACAGTATGTAGTTATTTGGAATATGGTTGCtatattagtttt
>gene=chr10_1149343-1150343; species=gorGor
CCTTTGGCAGCAGATATCTGGGGAAGATGAAGTAGAGTGCTCTGACAAGGACGAGCCCGACCTCGATGGGGATGTGTCCAGCGACTGCCCCACCATCCGCGTCCCACTGACATCCCTCAAGAGCCACCAGGGCGTGGTCATCGCCGCCGACTGGCTGGTTGGGGGGAAGCAGGCTGTGACTGCCTCCTGGGACCGGACGGCAAACCTGTACGACGTGGAGACATCCGAGCTCGTTCACTCTCTGACAGGTGCCTGGGTTCTCTGAGTCCGCCGCCTCCTGGCTGTGCATGTTAGTTTATGTCCATGGGTTATGTCTGACCTTGCCAGTTACTTCTTGACCAGAATGAGTCTCTGTGTTCTTGGCTCTTCTGTGGTAATTTTTGGAGATTCTTTCTATTAATAATAGAACTATTGGTAGCTAAATTTATTTTGTCTTCAGGGGTTTTAAATTGTAGCATGTAGTATCTAGATATTGGACATATGGTAGTtgtattcgtttt
>gene=chr10_1149343-1150343; species=panTro
CCTTTGGCAGCAGATATCTGGGGAAGATGAAGTAGAGTGCTCTGACAAGGACGAGCCCGACCTCGATGGGGATGTGTCCAGCGACTGCCCCACCATCCGCGTCCCACTGACATCCCTCAAGAGCCACCAGGGCGTGGTCATCGCCGCCGACTGGCTGGTTGGGGGGAAGCAGGCTGTGACTGCCTCCTGGGACCGGACGGCAAACCTGTACGACGTGGAGACGTCCGAGCTCGTTCACTCTCTGACAGGTGCCTGGGTTCTCTGAGTCCGCCGCCTCCTGGCTGTGCATGTTAGTTTATGTCCATGGGTTATGTCTGACCTTGCCACTTACTTCTTAACCAGAATGAGTCTCTGTGTTCTTGGCTCTTCTGTGGTAATTTTTGGAGATTCTTTCTAGTAATAATAGAACTATTGGTAGCTAAATTTATTTTGTCTTCAGGGGTTTTAAATTGTAGCATGTAGTATCTAGATATTGGACATATGGTAGTtgtattagtttt
>gene=chr10_1149343-1150343; species=papHam
CCTTTGGCAGCAGATATCTGGGGAAGATGAAGTAGAGTGCTCTGACAAGGATGAGCCCGACCTCGATGGGGACGTGTCCAGCGACTGCCCCACCATCCGCGTCCCGCTGACATCCCTCAAGAGCCACCAGGGCGTGGTCATCGCCGCTGACTGGCTGGTTGGGGGGAAGCAGGCTGTGACTGCCTCCTGGGACCGGACGGCAAACCTGTACGATGTGGAGACGTCTGAGCTCGTTCACTCTCTGACAGGTGCCTGGGTTCTCTGAGTCCGCCGCCTCCTGGCTGTGCATGTTAGTTTATGTCCATGGGTTATGTCTGACCTTGCCAATTACTTCTTGACCAGAATGAGTCTCAGTCCTCTTGGCTCTTCTGTGGTAATTTTTGGAGATTCTTTCTGTTAATAATAGAACTGTTGGTAGCTAAATTTATTTTATCTTCAGGGGTTTTAAATTGTAGCATGTAGTATCTAGATATTGGAAATATGGTAGTtgtattagtttt
>gene=chr10_1149343-1150343; species=ponAbe
CCTTTGGCAGCAGATATCTGGGGAAGATGAAGTAGAGTGCTCTGACAAGGACGAGCCCGACCTCGATGGGGACGTGTCCAGCGACTGCCCCACCATCCGCGTCCCACTGACATCCCTCAAGAGCCACCAGGGCGTGGTCATCGCCGCTGACTGGCTGGTTGGGGGGAAGCAGGCCGTGACTGCCTCCTGGGACCGGACGGCAAACCTGTACGACGTGGAGACGTCCGAGCTCGTTCACTCTCTGACAGGTGCCTGGGTTCTCTGAGTCCGCCGCCTCCTGGCTGTGCATGTTAGTTTATGTCCATGGGTTATGTCTGACCTTGCCAGTTACTTCTTGACCAGAATGAG--TCTGTCTTCTTGGCTCTTCCGTGGTAATTTTTGGAGATTCTTTGTATTAATAATAGAACTATTGGTAGCTAAATTTATTTTGTCTTCAGGGGTTTTAAATTGTAGCATGTAGTATCTAGATATTGGACATATGGTAGTtgtattagtttt
>gene=chr10_1149343-1150343; species=rheMac
CCTTTGGCAGCAGATATCTGGGGAAGATGAAGTAGAGTGCTCTGACAAGGATGAGCCCGACCTCGATGGGGACGTGTCCAGCGACTGCCCCACCATCCGCGTCCCGCTGACATCCCTCAAGAGCCACCAGGGCGTGGTCATCGCCGCTGACTGGCTGGTTGGGGGGAAGCAGGCTGTGACTGCCTCCTGGGACCGGACGGCAAACCTGTACGACGTGGAGACGTCTGAGCTTGTTCATTCTCTGACAGGTGCCTGGGTTCTCTGAGTCCGCTGCCTCCTGGCTGTGCATGTTAGTTTATGTCCATGGGTTATGTCTGACCTTGACAATTACTTCTTGACCAGAATGAGTCTCAGTCCTCTTGGCTCTTCTGTGGTAATTTTTGGAGATTCTTTCTGTTAATAATAGAACTGTTGGTAGCTAAATTTATTTTATCTTCAGGGGTTTTAAATTGTAGCATGTAGTATCTAGATATTGGAAATATGGTAGTtgtattagtttt
>gene=chr10_1155157-1156157; species=hg19
agaaaaaaaaaaaTTCTGGTTAATTTGTGGTACATTTTTGCAGCTAGTGGATACATGAAACAATGGTAGTTTTTTAGAGAGCTGTACTTATGAAGAATGTAGTAAGTGTTATGAAAAAGTTCTTACTAATGTGGACCTATGAATACAGTTTCCTAGGGTTTATGTCTTCCTATTGGAATCAGGTGTGGGGGTAGAGTAAGGTGGAGTGTGTAATTCCCGTGTGCCCTTTCTCCCACATGGGTCTTCCAGGCTGTAGGCTGTGCTTCCATTCACCTGAACCACGGGGGTGAGGTGAACGTGGACCAGACCTGCCCGGGCCATGCTTACTCAGATCGTTTACGCTTTCTTTTTTCTTACTCAAATTATCATGAACTAGCGTATCTTGTTGATGTGTACATCCAAAAATACGTTTTGAAAAGATCTCTCTTTGGCGCTAATTTTGTTGCTGTGTCGGGGCGAGTCCGCTGGGCTGTTGGACATTGAGCTTCCCCTCACCGGCC
>gene=chr10_1155157-1156157; species=bosTau
--------------------------------------------------------------------------------------------------------------------------------------------------------------------------------------------------------------------------------------------------------------------------------------------------------------------------------------------------------------------------------------------------------------------------------------------------------------------------------------------------------------------
>gene=chr10_1155157-1156157; species=calJac
-----------------------------------------------------------------------------------------------------------------------------------------------------------------------------------------------------------------------------------------------------------------------------------------------TGAGGTGAAAATGGACCAGACCTGCCCGGGTCAGGCTTACTCAGACCCCTTATGCTTTCTCTTTTCTTACTCAAATGATCATGAACTGGCATATTTTGTTGATGTGTACATCCAGAAATTAGTTTTGAAAAGA--TCTCTTTGGTGCTAATTTTATTGCTATGTCAGGG-GGGTCTGCTGGGCTCCTCGGCATCCAGCTTC------------
>gene=chr10_1155157-1156157; species=canFam
--------------TCAGTTTGACACTGGGGGTAGTTTAGCAGCTGGTGGGTATATGAAACAATGGCTG-TTTTTGGAGAGGTATACTTAGGAGGAACA---GAATTATTATGAAAGG-----------------------------GTTC-TTCTGGTTTG--TTTTTCTCATGGAGTCAGGAGT-GGCTCAGAGCAGGCTGAA-CCTATCTGCCCCTG--GGCCT--CTTGCATCCAGATCCCCCAGGATATAAGTGGTGCTTCCATTCACTGTA--GCTGAGGACCTGCTGAGCAAAAATAGAAT--GTGT--ACCGGTCTTACTTAGAC--TGTATGTTTTC-----TCTTAGTCGAGTTGGGATAAACTCTCGTG-TTTGTTGATGTGTTGTTACAGGGATAAG----AACAAGTTCTCCCTTTGGTGCTGACTTCCCGTAGGTGTCAG--------GGCTTGTTGGCTGTGCCTGAGG-------------TCT
>gene=chr10_1155157-1156157; species=equCab
--------------TCTGCTTAATTTATGGTATATTTTTGTAGCTGGTGGATACAAGACATAAAGGTGGTTTTTTGGAGAGAGAGACTTATGAGGAATG---TAACTGTTACGAAGGAGTTATTTCTCATGTGGGCC-TGTGAAGCCGTTT-CTTAGGTTTGCTTTTTTCTGATGGCACCAGGAGT-GACTTGGAGTC-ACTGGAGTATGTCCGTCCCCAGGGACTT--CTCACATTT-GATCTCCTAAGATGTGAGTC-TGCTGT-GTTCACAGTAACAGTGGGGGCACGTTGAATGAAAACAGAGGGTATGT--ACG-----TTCTTGGGCACTGTATGTTTTCTCTTTTCTTACTTGAGTTAGGATGAACTGGCATATTTTGTTGATA---AGTTTCAGAAAG-------------TGCTCTCTTTGGGAGTAATTTCCTGTAAGTATCAG--------GCCTGGCTTGCTGTGTCTGGAC-------------TCC
>gene=chr10_1155157-1156157; species=gorGor
--------------------------------------------------------------------------------------------------------------------------------------------------------------------------------------------------------------------------------------------------------------------------------------------------------------------------------------------------------------------------------------------------------------------------------------------------------------------------------------------------------------------
>gene=chr10_1155157-1156157; species=panTro
agaaaaaaaaaaaT-CTGGTTAATTTGTGGTACATTTTTGCAGCTAGTGGATACATGAAACAATGGTTGTTTTTTAGAGAGCTGTACTTATGAAGAATGTAGTAACTGTTATGAAAAAGTTCTTACTAATGTGGACCTATGAATACAGTTTCCTAGGGTTTATGTCTTCCTATTGGAATCAGGTGTGGGGGTAGAGTAAGGTGGAGTGTGTAATTCCCGTGTGCCCTCTCTCCCACATGGGTCTTCCAGGCTGTAGGCTGTGCTTCCATTCACCTGAACCACGGGGGTGAGGTGAACGTGGACCAGACCTGCCCGGGCCATGCTTACTCAGATCGTTTATGCTTTCTTTTTTCTTACTCAGATTATCATGAACTAGCGTATCTTGTTGATGTGTACATCCAAAAATACGTTTTGAAAAGATCTCTCTTTGGTGCTAATTTTGTTGCTGTGTCGGGGCGAGTCCGCTGGGCTGTTGGACATTCAGCTTCCCCTCACCGGCC
>gene=chr10_1155157-1156157; species=papHam
agaaaaaaaaaaaT-CTGATTAATTTGTGGTAAATTTTTGCAGCTGGTGGATACGTGAAACAATGG----TTTTTAGAGAGCTGTACTTATGAAGAATGTAGTAATTGTTATGAAGGAGTTCGTATTAATGTGGACCTATCAATACAGTTTCCTAGGGTTTATGTCTTTCTA-TGGAATCAGGTGTGGGGGTAGAGTAAGGTGGAGTGTGTAATT-CCGTGTGCCCTCTCTCCCACATGGGTCTTCCAAGCTGTAGTCTATGCTTCCACTCACCTGAACCGTGGGCATGAGGTGAACGTGGACCAGACCTGCCCGGGCCAGGCTTACTCAGATCGTTTATGCTTTC--GTTTCTTACTCAAATTATCATGAAGTAGCGTATCTTGTTCATGTGTACATCCAAAAATAAGTTTTGAAAAGA--TCTCTTTGGTGCTAATTTTGTTGCTGCGTCAGGGCGAGTCCACTGGGCTCCTGGACATCCAGCTTCCCCTCACCGGCC
>gene=chr10_1155157-1156157; species=ponAbe
agaaaaaaaaaaaT-CTGGTTAATTTGTGGTACATTTTTGCAGTTAGTGGATACATGAAACAATGGTTGTTTTTTAGAGAGCTGTACTTATGAAGAATGTAGTAACTGTTATGAAGGAGTTCTTATTAATGTGGACCTATGAATACAGCTTCCTAGGGTTTATGTCTTCCTATTGGAATCAGGTGTGGGGGTAGAGTGAGGTGGAGTGTGTAATTCCCGTGTGCCCTTTTTCCCACGTGGGTCTTCCAAGCTGTAGGCTGTGCTTCCATTCACCTGAACCGTGGGGATGAGGTGAACGTGGACCAGACCTGCCCTGGCTATGCTTACTCAGATCGTTTATGCTTTCTTTTTTCTTACTCAAATTATCATGAACTAGCATATATTGTTGATGTGTACATCCAAAAATACGTTTTGAAAAGATCTCTCTTTGGTGCTAATTTTGTTGCTGTGTCGGGGTGAGTCCGCTGGGCTCTTGGACATTCAGCTTCCCCTCACCGGCC
>gene=chr10_1155157-1156157; species=rheMac
agaaaaaaaaaaaT-CTGATTAATTTGTGGTAAATTTTTGCAGCTGGTGGATACGTGAAACAATGG----TTTTTAGAGAGCTGTACTTATGAAGAATGTAGTAACTGTTTTGAAGGAGTTCATATTAATGTGGACCTATGAATACAGTTTCCTAGGGTTTATGTCTTTCTATTGGAATCAGGTGTGGGGGTAGAGTAAGGTGGAGTGTGTAATT-CCGTGTGCCCTCTCTCCCACATGGGTCTTCCAAGCTGTAGTCTATGCTTCCACTCACCTGAACCGTGGGCATGAGGTGAACGTGGACCAGACCTGCCCGGGCCAGGCTTACTCAGATCGTTTATGCTTTC--GTTTCTTACTCAAATTATCATGAAGTAGCGTATCTTGTTTATGTGTACATCCAAAAATAAGTTTTGAAAAGA--TCTCTTTGGTGCTAATTTTGTTGCTGCGTCAGGGCGAGTCCACTGGGCTCCTGGACATCCAGCTTCCCCTCACCGGCC
>gene=chr10_1299329-1300329; species=hg19
CAGCAGAAGGAGACACAGACACACTGTGCAGTGAGGGTGTGTGGGAAAGAGAGGTGCGGAGAGAGGAAAGTTTGGTTATAACAGCATAGGGCAGGAAGCCAGGAGACCCTGTGTTTCTTGGTGTGAATTACCCCCAGGTTCCAACGTGGATGTGTCTGGAACAGCACCAAAGGTTCCTCCAGTGTTTCCGCAGGGAAGTCCTTTCAATATCACCTAATGCAGATGGACACATCTTGAAAATTTAAATATGGGGTCTACTGGGGAAGCAGGGAGTGTAAACCATGACCCCAGGTGCACACATTTGAAAGTCCACACTTACTTCAGAGGGTTACAGCTTCACTCAGTTTCACATTTGTTCACTAATTAGCCTGAATCCTTTAGAATATCTTTATTATATCTCCATCCACACAGTGGGGACCCTGTCAACGATGATTAACTCCTGCTCACAGATAATGCACAGTCATTTCCTGAAGCTTCTTTCTTCCTTCTCCTTCCCTTTC
>gene=chr10_1299329-1300329; species=bosTau
-------------------------------------------------------------------------------------------------------------------------------------------------------------------------------------------------------------------------------------------------------------------------------AGAGTGACCCCCTCC-CCCAGTACATGTATCTGAAGATCAA-AAGCTCTTCAAA-GG-TACAGCTTTACCCAGCTTCTCATTGGCGCCTTAATTAGTCCCGACCCCTCAGAACATCCTTG---GACCTGCAGCCGCGGTGTGGGGGGC-AATAGGAGCTGATGAACTCCGT------------------GGCTTTCCTGACACttcttcctttcttctatc--------
>gene=chr10_1299329-1300329; species=calJac
CAGCAGAAGGAGACACAGACAGGGTGTGCGATGAGGGTACATGTGGAAGAGCGGTG--GGGGGAGGAAAGTTTGGTTCTAATAGTGTAAGGCAGGAAGCCAGGAGTCCCCCTGTTCCTTGGTGTGAATTA-CCCCAGATTCCAACATGGATGTGTCTGGAACAGCACC--AGATGCCTCCAGTGTTTCCACAGGGCAGCCTTTTCAACATCACCTAATGC-GATGGACACATCTTGAAAATTTAAATACGGGGTCCACTGGGGAATGAGGGAGTGTAAACCATGACCCCAAGTGCACGCATTTGAAAGTCCACACGGTCTTCAGAGGGTTACAGCTTCACTTAGTTTCACATTTGCTCGCTAATTAGCCCAAACCCTTCAGAATATCTTTACTCCATCTCCAGCCACACAGTGGGGGCCCTGTCGACTATGACTAACTCCGGCTCATACATAATGCACAGTCATTTCCTGAAGCTtctttcttctgtctccctccctttc
>gene=chr10_1299329-1300329; species=canFam
--------------------------------------------------------------------------------------------------------------------------------------------------------------------------------------------------------------------------------------------------------------------------------------------------------------------------------------------------------------------------------------------------------------------------------------------------------------------------------------------------------------------
>gene=chr10_1299329-1300329; species=equCab
------CAGAGGAGGCAGACGGGATCTG--GTGAAGGTGTCCCGGACGGACAGGCG-GGAGTGAGGA--GGGTGGTTGTGA-AGTGTTGGGCAGGAAGCAAGGGGCCTCTGGGTTCCATAGTGTG------TCACCCATTCTGCCTTGGAAGCGTCCAGGACAGCACCATCTGCTCCCCCAATACTGCCATGGAGCTGCCCT-TCAATATTATCTAATGCAGATGGAGAAAGCTGGAAAATTTGAATATGGGGTCAACTGGCTAAGAAAGGACTGTAAACCATGAG-CTAAGTGCAAG-ATTTGAAAATACG-AAGTGCTTCAAAGGG-TGCAGCTTTGCTCAGT----------------------TCTAAACCGTTCAGAATATGTTTGTTCTCCCTGCAGCCACGCTGTCGGGGCC-GGTCAGAGAGGATGAACTCCTCCAGACGGATGACGTGCAAGTCCTTCCT---CCTTCCTTCCTTCCTCTCTCTGTCTCTT
>gene=chr10_1299329-1300329; species=gorGor
CAGCAGAAGGAGACACAGACACACTGTGCAGTGAGGGTGTGTGGGAAAGAGAGGTGCGGGGAGAGGAAAGTTTGGTTATAACAGCATAGGGCAGGAAGCCAGGAGACCCTGTGTTTCTTGGTGTGAATTACCCCCAGGTTCCAACGTGGATGTGTCTGGAACAGCACCACAGGTTCCTCCAGTGTTTCC-CAGGGAAGCCTTTTCAATATCACCTAATGCAGATGGACACATCTTGAAAATTTAAATATGGGGTCTACTGGGGAACGAGGGAGTGTAAACCATGACCCCAGGTGCACACATTTGAAAGTCCACACTTACTTCAGAGGGTTACAGCTTCACTCAGTTTCACATTTGTTCACTAATTAGCCCGAATCCTTTAGAATATCTTTATTATATCTCCATCCACACAGTGGGGACCCTGTCAACGATGATTAACTCCTGCTCACAGATAATGCACAGTCATTTCCTGAAGCTTCTTTCTTCCTTCACCCTCCCTTTC
>gene=chr10_1299329-1300329; species=panTro
CAGCAGAAGGAGACACAGACACACTGTGCAGTGAGGGTGTTTGGGAAAGAGAGGTGCGGAGAGAGGAAAGTTTGGTTATAACAGCATAGGGCAGGAAGCCAGGAGACCCTGTGTTTCTTGGTGTGAATTACCCCCAGGTTCCAACGTGGATGTGTCTGGAACAGCACCACAGGTTCCTCCAGTGTTTCCGCAGGGAAGTCCTTTCAATATCACCTAATGCAGATGGACACATCTTGAATATTTAAATATGGGGTCTACTGGGGAACGAGGGAGTGTAAACCATGACCCCAGGTGCACACATTTGAAAGTCTACACTTACTTCAGAGGGTTACAGCTTCACTCAGTTTCACATTTGTTCACTAATTAGCCTGAATCCTTTAGAATATCTTTATTATATCTCCATCCACACAGTGGGGACCCTGTCAACGATGATTAACTCCTGCTCACAGATAATGCACAGTCATTTCCTGAAGCTTCTTTCTTCCTtctccctccctttc
>gene=chr10_1299329-1300329; species=papHam
CAGCAGAAGGAGACACAGACACGGTGTGCAGTGAGGGTGTGTGGGAAAGAGAGGTGCGGGGAGAGGAAAGTTTGGTTATAGCAGCATAGGGCAGGAAGCCAGGAGACCCCCTGTTTCTTGGTGTGAATTACCCCCAGGTTCCATTGTGGATGTGTCTGGAACAGCACCACAGATTCCTCCAGTGTTTCTGCAGGGAAGCTCTTTCAATATCACCTAATGCAGATGGACACATCTTGAAATTTTAAATACAGGGTTTACTAGGGAACAAAGGAGTATAAACCATGACCCCAAGTGCACGCATTTGAAAGTTCACACTTATTTCAGAGGGTTACAGCTTCACTCAGTTTCACATTTGTTCACTAATTAGCCCAAATCCTTTAGAATATCTTTA--ATATCTCCAGCCACACAGTGGGGACCCGGTCAATGATGA-TAACTCCTGCTCACAGATAACACACAGTCATTTTGTGAAGCTTCTTTCTTCCTtctccctccctttc
>gene=chr10_1299329-1300329; species=ponAbe
GAGCAGAAGGAGACACAGACACGCTGTGCAGTGAGGGTGTGTGGGAAAGAGAGGTGCAGGGAGAGGAAAGTTTGGTTATAACAGCATAGGGCAGGAAGCCAGGAGACCCTGTGTTTCTTGGGGTGAATTATCCCCAGGTTCCAACGTGGATGTGTCTGGAACAGCATCACAGGTTCCTCCAGTGTTTCCGCAGGGAAGCCCTTTCAATATCACCTAATGCAGATGGACACATCTTGACAATTTAAATATGGGGTCTACTGGGGAACGAGGGAGTGTAAACCATGACCCCAGGTGCACGCATTTGAAAGTCCAC----ACTTCAGAGGGTTACAGCTTCACTCAGTTTCACATTTGTTCACTAATTAGCCCGAATCCTTTAGAA---------TATATCTCCATCCACACAGTGGGGACCCTGTCAACAATGATTAACTCCTGCTCACAGATAATGCACAGTCATTTCCTGAAGCTTCTTTTTTCCTtctccctccctttc
>gene=chr10_1299329-1300329; species=rheMac
CAGCAGAAGGAGATACAGACATGGTGTGCAGTGAGGGTGTGTGGGAAAGAGAGGTGTGGGGAGAGGAAAGTTTGGTTATAGCAGTATAGGGCAGGAAGCCAGGAGACCCCCTGTTTCTTGGCGTGAATTACCCCCAGGTTCCAATGTGGATGTGTCTGGAACAGCACCACAGATTCCTCCAGTGTTTCTGCAGGGAAGCCCTTTCAATATCACCTAATGCAGATGGACACATCTTGAAATTTTAAATACAGGGTCTACTAGGGAACGAGGGAGTGTAAACCATGACCCCAAGTGCATGCATTTGAAAGTCCACACTTATTTCAGAGGGTTACAGCTTCACTCAGTTTCACATTTGTTCACTAATTAGCCCAAATCCTTTAGAATATCTTTA--ATATCTCCAGCCACACAGTGGGGACCCGGTCAATGATGA-TAACTCCTGCTCACAGATAACACACAGTCATTTCATGAAGCTTCTTTCTTCCTtctccctccctttc
>gene=chr10_1336252-1337252; species=hg19
GGGTTCCAGTGATGTCGACCCTAGGACTTCTCCGGCTCTGACATGACTGTCTCGCTTCCCCCATCCAGCGATGGTAACCGCTGGGTCACACTGCCTTGCCTTTCTGTTATCTTGCCCCCAACGTCAAAGCTTTGCTGAGCTCATTATTACACCTGTGATGGAATTCCAGTCAAGCCATCTCCTTCCCTGAGTTGAAAATTGCTTCTCCCCTGATGCCAGCCCTAATTAGCGCTACCCAATTCTGACAACCCATGTGCCCACAGCATGGAGTGgtggctctcagccctgcctgcaaattgtattctcctggggagatttaaaaactgtcccctgccaaggccccgacctagaccaattgtgataggatgcctgggctggggccaggatgtctctgtttgtcaaagcagatttctgtgtgcagctggagtgcggagtcactgGCAGCAGGTAAGCAGCTGGCTTCTGCGGGAACGGCCCACATCCTTTCCTGGTGAAACATG
>gene=chr10_1336252-1337252; species=bosTau
CAGACCCAGGGAAGC-------------TCTCCAGCCTTTACACTGAAGTTGCACCACCCCATCT-GGTGGTGACA-CCATGGGATCAAGCCTCCCGGCCTTCTCTTTCT----CTTCCAACTTCAGAGGTGTGTGGACCCTCTGAC-ACA-------------TCCAGCCAGCCTGCCTCCT-CCCTCCGTGGGGCATCTCCTCCACCACAC-GTCA-CAGTAACTAGCTCCACCCCACCCACTGCTGTTGTGTG-CCCCGGTGTGAAGTGGTGGGTCACCACCTCACCCGCTTGCTAGCTTCTCCT-GGGAGATTTAACAGCA--CCAGGGCAAGGATAACAGCACCCACCAGCTGCACCAGGACGCCT-GGGTGAGGACAG---A--------------GGCAGA-------------------------------GGTGTG---------------------------AGCTCACGTTCTCCTCCCGTGGAACACT
>gene=chr10_1336252-1337252; species=calJac
ggggccaggtgatgtcttccctacgatttctccagctCTGACATGAATGTCTTGCTTCCCCCATCCAGCGATGATAACCACTGGCTCGCACTGCCTTGCCTTTCTGTTCTCTTGTCCCCAACTTCAAAGTTTTGCTGAGCTCATTATCACACCTGTGACGGCATTCTAGTCAAA------CCTTCTCTGAGTTGAAAATCGCCTCTCCCCTGATGCCAGCCCTAATTAGCACTACCCAGTTCTGACAACCCATGTGCCCACAGCATGGAGTGgtggctctcagccctgcctgcaaattgtattctcctggggagatttaaagcctgtcccctgccaaggccccgacctagaccaattgtgacaggatgcctgggctggggccaggttgtctctgtttgtcaaagcAGTTTTCTGCTTGCAGCCGGAGAGCAGAGTCACCGACAGTGGGTAAGCAGCTGGCTTCTGTAGGAACAGCCCACGTCCTTTCCTAGTGAAACGTG
>gene=chr10_1336252-1337252; species=canFam
--------------------------------------------------------------------------------------------------------------------------------------------------------------------------------------------------------------------------------------------------------------------------------------------------------------------------------------------------------------------------------------------------------------------------------------------------------------------------------------------------------------------
>gene=chr10_1336252-1337252; species=equCab
TCCGGGTGGGGATGCCTTTTCTGGAGCTGTCCCAGTTTTTGCATTAATGCCTCACTTCCCCCACCCGGCGACGATATCCACTGGATAAAGCCTTCTTGCCTT-GCTTTCTCTCACTCTCAATTCCAAAGCCTTGTTGAACTCATCACGGTTCCTTTGACAGAATTCCAGCCCATTCACACT---------GTCAAGCTTTCCGTCTACCAT-CAGCCATCCCTAATTAGCTCTACCCGACTCTGACCAACTGTGCA--CATAGTGTAAAGcggtgggtctcaaccctgtctgcatatcatcttctcccgaggagatttaaaaacattccagtgccgagacagccacctggaccaattataatacaatgcctggggtgaggccaaaatatctctgtttttaaaagcaggtttcaatgtgcgtcaacagtggagagcgac-cgCACAAGGTAAAGAGCAGGCTCTGGATGGAAGGGCTCACGTTCGTTTCTAGGGAAACATT
>gene=chr10_1336252-1337252; species=gorGor
--------------------------------------------------------------------------------------------------------------------------------------------------------------------------------------------------------------------------------------------------------------------------------------------------------------------------------------------------------ACCTAGAGCAATTGTGATGGGATGCCTGGGCTGGGGCCAGGATGTCTCTGTTTGTCAAAGCAGATTTCTGTGTGCAGCTGGAGTGCGGAGTCACTGGCAGCAGGTAAGCAGCTGGCTTCTACGGGAACGGCCCACATCCTTTCCTGGTGAAACATG
>gene=chr10_1336252-1337252; species=panTro
GGGTTCCAGTGATGTCGACCCTAGGACTTCTCCGGCTCTGACATGACTGTCTCGCTTCCCCCATCCAGCGATGGTAACTGCTGGGTCACACTGCCTTGCCTTTCTGTTATCTTGCCCCCAACGTCAAAGCTTTGCTGAGCTCATTATTACACCTGTGATGGAATTCCAGTCAAGCCATCTCCTTCCCTGAGTTGAAAATTGCTTCTCCCCTGATGCCAGCCCTAATTAGCGCTACCCAATTCTGACAACCCGTGTGCCCACAGCATGGAGTGgtggctctcagccctgcctgcaaattgtattctcctggggagatttaaaaactgtcccctgccaaggccccgacctagaccaattgtgatgggatgcctgggctggggccaggatgtctctgtttgtcaaagcagatttctgtgtgcagctggagtgcggagtcactgGCAGCAGGTAAGCAGCTGGCTTCTGCAGGAACGGCCCACATCCTTTCCTGGTGAAACATG
>gene=chr10_1336252-1337252; species=papHam
GGGTTGAGGCAATGTCGTCCCTAGGATTTCTCCAGCTCTGACATGAATGTCTCACTTCCCCCATCCAGCGATGGTAACCGCTGGGTCACACTGCCTTGCCTTTCTGTTCTCTTGCCCCCAACTTCAAAGCTTTGCTGAGCTCATTATTACATCTGTGATGGAATTTCCGTCAAGCCATCTCCTTCCCTGAGTTGAAAATCGCCTCTCCCCTGCTGCCAACCCTAATTAGCGCTACCCAGTTCTGACAACCTGTGTGCCCACAGCATGGAGTGgtggctctcagccctgtctgcaaattgtattctcctggggagatttaaaaaccatcccctgccaaggccccgacctagaccaattgtgatgggatgcctgggctggggccaggacgtctctatttgtcaaagcagatttccgtgtgtagctggagtgcggagtcactgGCATCAGGTAAGCAGCTGGCTTCTGTGGGAACGGCCCACATCCTTTCCTGGTGAAACATG
>gene=chr10_1336252-1337252; species=ponAbe
GGGTTCCAGCGATGTCGTCCCTAGGATTTCTCCAGCTCTGACATGACTGTCTCACTTCCCCCATCCAGTGATGGTAACCGCTGGGTCACACTGCCTTGCCTTTCTGTTATCTTGCCCCCAACATCAAAGCTTCGCTGAGCTCATTATTACACCTGTGATGGAATTCCAGTCAAGCCATCTCCTTCCCTGAGTTGAAAATTGCCTCTCCCCTGATGCCAGCCCTAATTAGCCCTACCCAATTCTGACAACCCGTGTGCCCACAGCATGGAGTGgtggctctcagccttgtctgcaaattgtgttctcctggggagatttaaaaacagtcccctgccaaggccccgacctagaccaattgtgatgggatgcctgggctggggccaggatgtctctgtttgtcaaagcAGATTTCTGTGTGCTGCTGGAGTGTGGAGTCACTGGCAGCAGGTAAGCAGCTGGCTTCTGCGGGAACGGCCCACATCCTTTCCTGGTGAAACATG
>gene=chr10_1336252-1337252; species=rheMac
GGGTTGAGGCAATGTCGTCCCTAGGATTTCTCCAGCTCTGACATGAATGTCTCACTTCCCCCATCCAGCAATGGTAACCGCTGGGTCACACTGCCTTGCCTTTCTGTTCTCTTGCCCCCAACTTCAAAGCTTTGCTGAGCTCATTATTACATCTGTGATGGAATTTCCGTCAAGCCATCTCCTTCCCTGAGTTGAAAATCGCCTCTCCCCTGCTGCCAACCCTAATTAGCGCTACCCAGTTCTGACAACCTGTGTGCCCACAGCATGGAGTGgtggctctcagccctgtctgcaaattgtattctcctggggagatttaaaaaccatcccctgccaaggccctgacctagaccaattgtgatgggatgcctgggctggggccaggacgcctctgtttgtcaaagcagatttctgtgtgtagctggagtgcggagtcactgGCATCAGGTAAGCAGCTGGCTTCTGTGGGAACAGCCCACATCCTTTCCTGGTGAAACATG
>gene=chr10_1477298-1478298; species=hg19
CTGCCAGGCCCCTCTCTCTCCTTCCACTTCCTGGGCGAGACTTCAGGGTTCACAGCATCGTTCCAAAACCTGCACGGGAGAATTTAAACTCAGGCCTGCCTGCGTCCAGCTCGGGTCCTGTCTTGTCCCTGGCTGCCACCTGCCTCCCTGCTGGCCACCCCAGCAGGCAACGTGAGGCTGGAAGGATGTGGCCTCCGGGAAGGTTTTAGTCCACATGTCACTCATAATACGACATTCAGCAAAATGAGTAAAAACGTTTCGAAGGGAAAATGATTTTATAGAAAGGGATGGGTAACCTTTATGATAAAATTGCTTTGCTAGAGCGTGTTGCTTGTGACAGCACCACCTTTCTGTTCTTGACAATGTTTGTCTTCTTAACTAAACAAACGTTAGCTGAGTTGAATGAAATTATGTACGAACCAGAGAAGTCGGGAGGATGTTTGAGGCTCGAGCCCCCGTCATCACCTTTTGTAATATAACTTCATTTTGTAATGGAAGTG
>gene=chr10_1477298-1478298; species=bosTau
--------------------------------------------------------------------------------------------------------------------------------------------------------------------------------------------------------------------------------------------------------TAATCAT-CTTTAAAAAGAAAATTGTTTCACAGGAA----------GCC-TTGTAGAAAAGCCACTTGGATGGGACAAGCCTCTAATGA-----CCACTGGCACCCCCT---CAACCTGCGTCTTATTAACCAAACAAACATCGGTGGAGGAGAA-TGCATGATTTGCAAACTCCAG-----------------------------------GGCATCTCCTGTAATGTAA---CATTTTGTAAGAGAGACT
>gene=chr10_1477298-1478298; species=calJac
--------------------------------------------------------------------------------------------------------------------------------------------------------------------------------------------------------------------------------------------------------------------------------------------------------------------------------------------------------------------------------------------------------------------------------------------------------------------------------------------------------------------
>gene=chr10_1477298-1478298; species=canFam
------------------TCCTTGCACTGTGGGGGCTGGGCATCCCGCGCTGCACACCTCAGGCACGGCC-GCG----------------------------TCTCCGGC---GACATC----TG---------------AGCCTCCCAGCTCC-------------CAAGGTGAG-CGAG---GACG-GGCTTTAGGGAAGGGTCTAGTCTACACACCGGTCTTAAGAGGGAATTTGGTAGAATGCGTACTAATGT----------------TTTCAAAAGAAGGAAAGAATAG-CTCAACAATGAGACGGCTT--TCGGGTCACGTTGCTAAGGACCA--GCCCGTCTTTCCCTGGGGGAATATTTGTCTTGTTAACCAAACAAATGTTGGCTGAGTTGAGTGAAATTATCTACAAACTGGAGACATCAGGGGGATATTTTAGGTTCAAACCCCAGTCCTCACCTTTGGTAATATAGCTTCattttattaaaaaaaCA
>gene=chr10_1477298-1478298; species=equCab
CCG-CAC--------CTTTGCTCGCACCCCGTGCCCAAGACACCCTGAGA-------CCTGTCCACAGCCTGGG----------------------------GCTCCAGCACTGAC--T----TGTCACTGGGCGACTCCTGCCTCCCCGTTGC-------------AAACATGAGATGAG---GACC-GGCTTTAGAGAAGGTTCTAGTCTATACATCATTCATAATAGGAAACTTAGTAAAATGTGCAATAATGTTTTAAAAAGAAACCCATTTCATAGGCAAGGAAGGACAGCCTTTATAATAAG-CCACTCGGTGAGGGCATTCTGCTGATGACA---GTGCCACTTTCCCCTGGATGATGTCGGTCTTATTAACCAAACAAACGTTAGCGGAGTGGAGTGAAATTATCTACAAACTAGAGAAGTCAGGAGGATGTTTTAGGTTCAAACCCCAGTCAGCTCCCTTTGTAATATAACTTCATTTTATAACAGAAACA
>gene=chr10_1477298-1478298; species=gorGor
CTGCCAGGCCCCTCTCTCTCCTTCCACTTCCTGGGCGAGACTTTAGGGTTCACAGCATCGTTCAAAAACCTGCACGGGAGAATTTAAACTCAGGCCTGCCTGCGTCCAGCACAGGTCCTGTCCTGTCCCTGGCTGCCACCTGCCTCCCTGCTGGCCACCCCAGCAGGCAACGTGAGGCTGGAAGGATGTGGCCTCCGGGAAGGTTTTAGTCCACATGTCACTCATAATACGACATTCAGCAAAATGAGTAAAAACGTTTCGAAGGGAAAATGATTTTATAGAAAGGGATGGGTAACCTTTATGATAAAATTGCTTTGCTAGAGCGTGTTGCTTGTGACAGCACCACCTTTCTGTTCCTGACAATGTTTGTCTTATTAAC-AAACAAACGTTAGCTGAGTTGAATGAAATTATGTA-GAACCAGAGAAGT-GGGAGGATGTTTGAGGCTCGAGCCCCC-TCATCACCTT-TGTAATATAACTTCATTTTGTAATGGAAGTG
>gene=chr10_1477298-1478298; species=panTro
CTGCCAGGCCCCTCTCCCTCCTTCCACTTCCTGGGCGAGACTTTAGGGTTCACAGCATCGTTCCAAAACCTGCACGGGAGAATTTAAACTCAGGCCTGCCTGCGTCCAGCACGGGTCCTGTCCTGTCCCTGGCTGCCACCTGCCTCCCTGCTGGCCACCCCAGCAGGCAACATGAGGCTGGAAGGATGTGGCCTCCGGGAAGGTTTTAGTCCACACGTCACTCATAATACGACATTCAGCAAAATGAGTAAAAACTTTTCAAAGGGAAAATGATTTTATAGGAAGGGATGGGTAACCTTTATGATAAAATTGCTTTGCTAGAGCGTGTTGCTTGTGACAGCACCACCTTTCTGTTCCTGACAATGTTTGTCTTATTAACTAAACAAACGTTAGCTGAGTTGAATGAAATTATGTACGAACCAGAGAAGTCGGGAGGATGTTTGAGGCTCGAGCCCCCGTCATCACCTTTTGTAATATAACTTCATTTTGTAATGGAAGTG
>gene=chr10_1477298-1478298; species=papHam
CTGCCAGGCCCCTCCTTCTCCTCCCACTTCCTGGGCGAGACCTCAGAGTTCACAGCATCGTTCCAAAGCCTGCGC-GGAGAATTTAAATTCGGGTCTGCCTGCGTCCAGCACGGGTCCTGTCCTGTCCTTGGCTGCCACCCGGCTCCCTGCTGGTCACCCCAGCTGGCAACATGAGGCTGGAAGGACGTAGCCTTGGGGAAGGTTTTAGTCCACACGTCACTCATAATATGACATTCAGCAAAATGT---AAAACGTTTCAAAGGGAAACAGATTTTATAGAAAGGGATGGGTAACCTTTATGATATAATTGCTTTGCTAGAGCCTGTTGCTTGTGACAGCACCACCTTTCTCTTCCTGACAATGTTTGTCTTATTAACTAAACAAATGTTAGCTGAATTGAATGAAATTATTTACAAACTAGAGAAGTTGGGAGGATGTTTGAGGTGCAAGCCCCCGTCATCACCTTTTGTAATATAACTTCATCTTGTAATGGAAGTG
>gene=chr10_1477298-1478298; species=ponAbe
GTGCCAGTCCCCTCTCTCTCCTCCCACTTCCTGGGCGAGACTTTAGGGTTCACAGCATCGTTCCAAAGCCTGAACGGGAGAATTTAAACTCAGGCCTGCCTGCGTCCAGCACGGGTCCTGTCCTGTCCCTGGCTGCCACCTGCCTCCCTGTTGGCCACCCCAGCGGGCAACGTGAGGCTGGAAGGATGTGGCCTCTGGGAAGGTTTTAGTCCACATGTCACTCATAATATGACATTCAGCAAAATGAGTAAAAACATTTCAAAGGGAAAATGATTTTATAGAAAGGGATGGGTGACCTTAATGATAAAATTGCTTTGCTAGAGCGTGTTGCTTGTGACAGCACCACCTTTCTGTTCCTGACAATGTTTGTCTTATTAAGTAAATAAACGTTAGCTGAGTTGAATGAAATTATGTACAAACCAGAGAAGACGGGAGGATGTTTGAGGCTCGAGCCCCTGTCATCACCTTTTGTAATACAACTTCATTTTGTAATGGAAGTG
>gene=chr10_1477298-1478298; species=rheMac
CTGCCAGGCCCCTCCTTCTCCTCCCCCTTCCTGGGCGAGACTTCAGAGTTCATAGCATCGTTCCAAAGCCTGCGC-GGAGAATTTAAATTCGGGTCTGCCTGCGTCCAGCACGGGTCCTGTCCTGTCCTTGGCTGCCACCCGGCTCCCTGCTGGTCACCCCAGCTGGCAACGTGAGGCTGGAAGGACATGGCCTTGGGGAAGGTTTTAGTCCACACGTCACTCATAATATGACATTCAGCAAAATGTGTAAAAACGTTTCAAAGGGAAACAGATTTTATAGAAAGGGATGGGTAACCTTTATGATATAATTGCTTTGCCAGAGCCTGTTGCTTGTGACAGCACCACCTTTCTCTTCCTGACAATGTTTGTCTTATTAACTAAACAAATGTTAGCTGAATTGAATGAAATTATGTACAAACTAGAGAAGTCGGGAGGATGTTTGAGGTGCGAGCCCCCGTCATCACCTTTTGTAATATAACTTCATCTTGTAATGGAAGCG
>gene=chr10_1543253-1544253; species=hg19
GTACACAAACCAAttcatgtgtctgtttattaccattatctttaattcaattaaaaatgaaaaatagcaaaaatcaatttagcagaaagcaattccacagaggggcccaatcaaaacagctcgaatatattgctcgccagtagcctgttttgatccaagggtaaaatgtaaactagccaggggaatttatggacttcatgtccttcagccaatcctccataaatatcatttctccccactgggcatttcaggaggattagaaaacagaattctttttttattcactgacaagaacctggagggcagaaattcagtgtttcaactaaggacaaagccatttgattcattaatcaactgggcagaggacaggattaaggttttattctcttctttcgaagaactctgcctggctgaagggtcaccactgcacccggtaccaaagcaggtccatggatgttacctgtgggaatagcctggTGAGATCTGCAATAAAAACTGCA
>gene=chr10_1543253-1544253; species=bosTau
CCCAACTCACTCACTCAct-----gtttctcacaactaccctt-----aattaaaagcggaagccagtgcggagcaggttataaggagccattt--gaggaggccggg-atc-cgactgctcagctgtatcacgctcccacagcctgtttggatccaagggtga-atgtaaaccagct-gggggatttatggacttcttgtccttcagacaatcctccataaatatcgtttctccccgctgggcatttcaggaggattagaaaacggaattcaggttttcttcactgacaagaacccagaggccagtagctctgtgtctt-gctgaggacaaagccatgtgatttgtgaaccagccgg-ctgagggcagggtt---attttattC---TCTTTCTAGGAACTCCACAT-CCTGAACAGTCATCACCCTCCCCAACACGAGAGCTGGCCAGTGAACCCCCCCTTGGGGAACAGCCAGGTGGGATGGGAAA-TGAACCTGCA
>gene=chr10_1543253-1544253; species=calJac
GTACACAAACCAAttcatgtgtc----tattaccattatatttaactcaattaaaaatgaaaaaaagcaaaaatcagtttagcagaaagcaattcc--agagaggcccaatcaagacagctcaaatacattgctcaccagtagcccgttttgatccaagggtaaaatgtaaagtagccgaggaaatttatggacttcatgtccttcagccaatctgccatatatatcatttctccccactgggcatttc---aggattagaaaacagaattctttttt-cttcacagacaagaacctggagggcagaaattcagtgtctcgactaaagacaaagccatttgattcgctaatcaactgggcagaggacaggattaaggcttcattctcttgtttgtaagaactctgcctcactgaagggtcacccctgcacccggtaccaaagtaggtcaaagtacgttacccgtgggaacagcctggTGAGATCTGACATGAAAACTGCA
>gene=chr10_1543253-1544253; species=canFam
GCGCACACACGTACAAACCtatcagtttcttgcaactatccttaattcaattaaagacaaaaagtagtgaacaacaattcacaaagaaccaatcccacagagggctca-atcaagacagctcaaatatatcgctctccagcagtctgttttgatccaagggtaaaatgtaaactagccagggggatttatggacttcgtgtccttcagacaatcctccataaatataatttctccccactgggcatttcaggaggattag-aaacagaattcaggttttcttcactgacgagaacccgtaggccagaaattcagtgtctcaactaaggacaaagctgttggatttgttaaccagccgggcggcgggcaggattgaggctgtgttCTCTTCTTCCCGACAACGCGGCCCAGCTGAGTGGTCGCTGGCCACCC-GGTGCCAGAGCCGGCCGCTGAACGCTGCTGGCGGGAAGAGCCCGGTGAGCCCTGCAATTACAGCCTAA
>gene=chr10_1543253-1544253; species=equCab
-----CACACACACGTGCCtgtctgtttctcgcaactatccttaattcaattaaaaacaaaaaaaagtgaacaacaatttacaaagaagcaattccgtggagggctca-atcaagacagctcaaatatatcgctctccggcagcctgttttgatccaagggtaaaatgtaaactagccaggggaatttatggacttcgtgtccttcagacaatcctccataaatatcacttctccccactgggcatttcaggaggattagaaaacagaattcaggctttcttcactgacaagaacctggaggccagaaattcagtgtctcaactaaggacaaaggc-tgagatttgttaatcagctgggcagaggacaggattaagagtttattCTCTTCTTTCTAAGAACTCTGCCCGACTGAACAGTCACCACCCTCCC-GATACCCAAGCAGGTCAATGAATTCTGCCATCGGGAACAGCCTGGTGAGATCTGAAATTAAAACCATA
>gene=chr10_1543253-1544253; species=gorGor
gtacacaaaccaattcatgtgtctgtttattaccattatctttaattcaatttaaaatgaaaaatagcaaaaatcaattttgcagaaagcaattccacagaggggcccgatcaaaacagctcgaatatattgctcgccagtagcctgttttgatccaacag------------------------------------------------caacc--------------------CCCActgggcatttcaggaggattagaaaacagaattctttttttcttcactgacaagaacctggaggacagaaattcagtgtttcaactaaggacaaagccatttgattcattaatcaactgggcagaggacaggattaaggttttattctcttctttcgaagaactctgcctggctgaagggtcaccactgcacccggtaccaaagtaggcccatggatgttacctgtgggaatagcctggTGAGATCTGAAATAAAAACTGCA
>gene=chr10_1543253-1544253; species=panTro
GTACACAAACCAAttcatgtgtctgtttattaccattatctttaattcaattaaaaatgaaaaatagcaaaaatcaatttagcagaaagcaattccacagaggggcccaatcaaaacagctcgaatatattgctcgccagtagcctgttttgatccaagggtaaaatgtaaactagccaggggaatttatggacttcatgtccttcagccaatcctccataaatatcatttctccccactgggcatttcaggaggattagaaaacagaattctttttttcttcactgacaagaacctggagggcagaaattcagtgtctcaactaaggacaaagccatttgattcattaatcaactgggcagaggacaggattaaggttttattctcttctttcgaagaactctgcctggctgaagggtcaccactgcacccggtaccaaagtaggtccatggatgttacctgtgggaatagcctggTGAGATATGAAATAAAAACTGCA
>gene=chr10_1543253-1544253; species=papHam
gtacacaaacgaattcatgtgtctgtttattcccattatcttcaattcaattaaaaatgaaaaatagcaaaaatcaatttagcagaaagcaattccacagaggggcccaatcaagaccactcaaatatactgctcgccagtagtctgttttgatccaagggtaaaatgtaaactagccaggggaatttatggacttcatgtccttcagccaatcctccataaacatcatttctccccactgggcatttcaggaggattagaaaacagaattcttttttccttcactgacaagaacctggagggcagaaattcagtgtttcaactaacgacaaagccatttgattcgttaatcaactgggcagaggacaggattaaggttttattctcttctttcgaagaactctgcctggctgaagggtcaccacctcatgcagtaccaaagtaggtcaatggatgttacctgtgggaatagcctggTGAGACCTGAAATAAAAACTGCA
>gene=chr10_1543253-1544253; species=ponAbe
GTACACAAACCAAttcttgtgtctgtttattaccattatctttaattcaattaaaaatgaaaaatagcaaaaatcaatttagcagaaagcaattccacagaggggcccaatcaaaacagctcgaatatattgctcgccagtagcctgttttgatccaagggtaaaatgtaaactagccaggggaatttatggacttcatgtccttcagccaatcctccataaatatcatttctccccattgggcatttcaggaggattagacaacagaattctttttttcttcactgacaagaacctggagggctgaaattcagtgttccaactaaggactaagccatttgattaattaatcaactgggcagaggacaggattaaggttttattctcttctttcgaagaactctgcctggctgaagggtcaccactgcacccggtaccaaagtaggtcaatggatgttacctgtgggaatagcctggTGAGATCTGAAATAAAAACTGCA
>gene=chr10_1543253-1544253; species=rheMac
GTACACAAACCAAttcatgtgtctgtttattctcattatcttcaattcaattaaaaatgaaaaatagcaaaaatcaatatagcagaaagcaattccatagaggggcccaatcaagacagctcgaatatattgctcgccagtagtctgttttgatccaagggtaaaatgtaaactagccaggggaatttatggacttcatgtccttcagccaatcctccataaatatcatttctccccactgggcatttcaggaggattagaaaacagaattctttttttcttcactgacaagaacctagagggcagaaattcagtgtttcaactaaggacaaagccatttgattcgttaatcaactgggcagaggacaggattaaggttttattctcttctttcgaagaactctgcctggctgaagggtcaccacctcatgcagtaccaaagtaggtcaatggatgttacctgtgggaatagcctggTGAGATCTGAAATAAAAACTGCA
>gene=chr10_1564357-1565357; species=hg19
AGTTGCTAAAATACATGGCTACCTCTCAGTTCTCAGAGAGCCTCACGTTTGAAGTAGCTGCTAGTAACAGAGGTTGTCTTCATATAACCAGATAGACAGGGATCAGAGACAATTGATCTCTGGCCTCACAAACTATAGGAATCTGAGAGAAAAAGCCACAGGACACTGCCTCTAAGAGGGGGAGGTGGAAGGCAGGAAAATTCGCTGTGGGGTGTCTGATGCCTGAGAGTCAGAGGGCAGTAAAACAAAGGGTGGCTGAAGGCCTTTCCTGCAAACCAGAAACCAGTGTCCCCAGCTAGCCATGGTGTAAACCCCGACTCCCAGGAAGGTCCAGGCCCAGATGCCACCTTCTGTCTGTGATGAGGACGAGGACAACGTCTCCACTTTTGCATGTTCCAGCTCCTTCTGTCACTCAGTGTGTGTGTCAGGTGGTCCAGTATGTACTAGGGACTCTTACAGACACATGCCAACCCTACACATGTCCCTCTTCTCAGCAATCA
>gene=chr10_1564357-1565357; species=bosTau
AAGTG-TGTCCTGTGTCTGTGC-----------------GTCTGGCTGTGGCAGTG-------------AAGTCCAT------GCCAACAGACTGGCA---CTCA------GT----------CT---------GCAGGAATCTGAGAGACAAAGTCTCAGGTCCCCTCCTCCAGGA-CGGAAGGCTGG---------------ATGTGGGGCACCTGTGACCCTGGAGGGTCCCTG------AGTGGGGGCTTACTGAAGGTCCTTCCTGTGAACAACAGGTGAGTG------------AACTGCAC-------GGATCCCACGGATTTTCAAGCTCAGAGCCTCCTGTCTTCCCACGAC------TCTTGGAAATCCCCCATTTTTGAA--CCGCTGCCCCTC------CTTGGTGTGTGTCT---------CCTTGCACAGCAGGTTCCTTACCTCCTG-GTGAAGA-CCTAGAG-----CCTCTCCTTAGCAGTCA
>gene=chr10_1564357-1565357; species=calJac
AGTTGCTAAGACACACAGGTACCTCTCAGTTCTCAGAGAGCCTCACATTTGAAGTAGCTGCTAGTAACAGAGGTTGTCTTTGTACAACCAGACAGACAGGGATCAGAGACAACTGATCTCTATCCTCAGAAACTACAAGAATCTAAGAGAGAAAGTCATAGGACACTGCCTCTAAGA-GGGGAGGCAGATGGCAGGAAAATTCGCTGTGGGGTGTCTGATGCCTAGGAGTCAGAGAGCAGTAGAATCAAGGGTGGCTGAAGGCCTTCCCTGTAAACCAGAAACCAGTGCCTCCAGCTAGACAGGGGGTAAACCTGGGCTCTCAGGAGTGTCCAGGC-CAGGCGCCTCCTCCTCTCTGTGAT------GGGGACA---TCTCCACTTCTGCATTCTTCCGCTCCTTCTGTCACTTAGTGT---------GTGGTCCAGCATGTGCTAGGGACTCTGATATACACGTGCTGACCCTACATATGTCCCTTTTCTCAGCAATCA
>gene=chr10_1564357-1565357; species=canFam
AGGCG-TGTGCTGGACACGTGCCTGTCCTCTCT------GGCTCAC-GTTGGCGCAGCCGACAGCAAC-GAGCCCCTTTGTCGACAGCCAGGCTGG---------------GT----------CCTGACGAGCGGCCGGCGTCGGATGCGGA----CACAGAGCCCTTCAGCCAGGC-CAGGGAGTGGGAGGCGGG----------------------------------------------------------------------------------------------------------------ACAGCCCGGCTCCCACGAAGGCCCAGGCTCAAAGCC-CCTCTGTGTCTGTGGC------TGGCGTGACCACCCCACGTCTGCGTGTGTTTGCTCCTCCCGACTCTCGGCGTT----T---------CCTTGGGTGGTGTGATTCT-CACGCCCG---------CCCGCCA--AGTCCCCTTTCTAGTAATTA
>gene=chr10_1564357-1565357; species=equCab
AGTTG-GACACTGAACGTGTACTTCTCATCTCTCAG--AGTTTCACTGTTGACGTGGCTGCTAGCAAC-ATGCTCATCTTTAGGCAGCCAGGCTGACA----TCAGTCTGTGT----------CCTCACAAATGGCAGTGATCTGAGAGAGA--GTCACAGGTCCCCTCCTTCAGGA-CAAGGACTTCGGGACAGGGAAACTAGATGTGGGGTATCTGACACCTGGGAGCACACTTGCAGTAAAACATGGGTTCAGTAATGGGCCTTTGTGTGACCCATAAACCAGCGGT----GGAGGAGAGAACACATAATTCAGCTCCCAGGAGTTTTCAAGCTCAAAGCCGCTTCTCTTGCTGTGAC------CAGTATAACTTTCCTGCTTTGGTATTCTTTCGTCCTTCCTGTCACTTGGTGTGTGTTT---------CCTTGTATTATGGGGTCTTACACACTAG--TGAAGACCCTTCAA--GT-CCTCTTTTCAGCAAGCA
>gene=chr10_1564357-1565357; species=gorGor
AGTTGCTAAAATACATGGCTACCTCTC-GTTCTCAGATAGCCTCACGTTTGAAGTAGCTGCTAGTAACAGAGGTTGTCTTCGTATAACCAGATAGACAGGGATCAGAGACAATTGATCTCTGGCCTCACAAACTATAGGAATCTGAGAGAAAAAGCCACAGGACACTGCCTCTAAGAGGGGGAGGTGGAAGGCAGGAAAATTCGCTGTGGGGTGTCTGATGCCTGAGAGTCAGAGGGCAGTAAAACAAAGGGTGGCTGAAGGCCTTTCCTGCAAACCAGAAACCAGTGTCCCCAGCTAGCCATGGGGTAAACCCCGACTCCCAGGAAGGTCCAGGCCCAGATGCCACCTTCTGTCTGTGATGAGGACGAGGACAACGTCTCCACTTTTGCATGCTCCAGCTCCTTCTGTCACTCAGTGTGTGTGTCAGGTGGTCCAGTGTGTACTAGGGACTCTTACAGACACATGTCAACCCTACACATGTCCCTCTTCTCAGCAATCA
>gene=chr10_1564357-1565357; species=panTro
AGTTGCTAAAATACATGGCTACCTCTCAGTTCTCAGACAGCCTCACGTTTGAAGTAGCTACTAGTAACAGAGGTTGTCTTCGTATAACCAGATAGACAGGGATCAGAGACAATTGATCTCTGGCCTCAGAAACTATAGGAATCTGAGAGAAAAAGCCACAGGACACTGCCTCTAAGAGGGGGAGGTGGAAGGCAGGAAAATTCGCTGTGGGGTGTCTGATGCCTGAGAGTCAGAGGGCGGTAAAACAAAGGGTGGCTGAAGGCCTTTCCTGCAAACCAGAAACCAGTGTCCCCAGCTAGCCATGGTATAAACCCCGACTCCCAGGAAGGTCCAGGCCCAGATGCCACCTTCTGTCTGTGATGAGGACGAGGACAACGTCTCCACTTTTGCATGCTCCAGCTCCTTCTGTCACTCAGTGTGTGTGTCAGGTGGTCCAGTATGTACTAGGGACTCTTACAGACGCATGCCAACCCTACACATGTCCCTCTTCTCAGCAATCA
>gene=chr10_1564357-1565357; species=papHam
AGTTGCTAAAATGCATGGCTACCTCTCGGTTCTCAGAGAGCCTCACGTTTGAAGTAGCTGATAGTAACAGAGGTTGTCTTCATACAACCAGATAGACAGGGATGAGAGACAATTGATCTCTGGCCTCACAAACTACAAGAATCTGAGAGAGAAAGCCATAGGACACCGCCTCTAAGA-GGGGAGATGGAAGGCAGGAAAATTCGCTCCGGGGTGTCTGACGCCTGGGAGTCAGAGGACAGTAAAACAAAG------TGAAGGCCTTTCCTGCAAACCAGAAACCAGTGTCGCCAGCCAGCCATGGGGTATACCCTGACTCCCAGGAAGGTCCAGGCACAGGTGCCACCTCCTGTCTGTGAT------GAGGACGCCATCTCCACTTTTGCATTCTCCAGCTCCTTCTGTCACTCAGCGTGTGTGCTGGGGGGTCCAGTGCGCACCAGGGACTCTTACACATGCATGCCGACCCTACACGTGTCCCTCTTCCCAGCAATCA
>gene=chr10_1564357-1565357; species=ponAbe
AGTTGCTAAAATACATGGCTACCTCTCAGTTCTCAGACAGCCTCACGTTTGAAGTAGCTGCTAGTAACAGAGGTTGTCTTCGTATAACCCGATAGACAGGGATCAAAGACAATTGATCTCTGGCCTCACAAACTACAACAA--TGAGAGAAAAAGCCACAGGACACTGCCTCTAAGA-GGGGAGGTGGAAGGCAGGAAAATTCGCTGTGGGATGTCTGATGCCTGTGAGTCAGAGGGCAGTAAAACAAAGGGTGGCTGAAGGCCTTTCCTGCAAACCAGAAACCAGTGTCCCCAGCTAGCCATGGGGTAAACCCTGACTCCCAGGAAGGTCCAGGCCCAGATGCCACCTCCTGTCTGTGATGAGGACGAGGACAATGTCTCTACTTTTGCATGCTCCAGCTCCTTCTGTCACTCAGTGTGGGTGTCAGGTGGTCCAGTGTGTACTAGGGACTCTTACACATGCATGCCAACCCTACACATATCCCTCTTCTCAGCAATCA
>gene=chr10_1564357-1565357; species=rheMac
AGTTGCTAAAATGCATGGCTACCTCTCGGTTGTCAGAGAGCCTCACGTTGGAAGTAGCTGATAGTAACAGAGGTTGTCTTCATACAACCAGATAGACAGGGATGAGAGACAATTGATCTCTGGCCTCACAAACTATAAGAATCTGAGAGAGAAAGCCACAGGACACCGCCTCTAAGA-GGGGAGATGGAAGGCAGGAAAATTCGCTCCGGGGTGTCTGACGCCTGGGAGTCAGAGGACAGTAAAACAAAG------CGAAGGCCTTTCCTGCAAACCAGAAACCAGTGTCGCCAGCCAGCCATGGGGTATACCCCGACTCCCAGGAAGGTCCAGGCACAGGTGCCACCTCCTGTCTGTGAT------GAGGACACCATCTCCACTTTTGCATTCTCCAGCTCCTTCTGTCACTCAGCGTGGGTGCTGGGTGGTCCAGTGCGTACCAGGGACTCTTACACATGCATGCCGACCCTACACGTGTCCCTCTTCCCAGAAATCA
>gene=chr10_1582301-1583301; species=hg19
AATCTGGGAACCAAATCAAGGCCCCGATTCTCAACAATATAAGAAGAAAACAGGATTTTATTTGCAGTTGCTCGTTCTTGGCTGACACATGTGTTTTGGTCCCTAAAGGGCAGCCCGTGGGTCCTGAGATGAGCAAGTCCACATCTGATTTAGGAAATGAAGAGTTTCTCGGTGGCCAACGTGGTCAGGAGGAGAATGAAAATAAACTCAGTCTATGCCACCGAGGGCACGTCAGGCAACAGCCCCCGCCCTCCTGGTCTGGCTGCCTCAAGGAATGTTCCAGGGCACGTGAGTCTCACCTGCGGCCTTAGAAGGTAGCACCCCACTCAGACGCAATTTGAACCCCATGATCACAGCCGCCCAGACCCCACTCAGACGTAGTTCAGACCCTGGATCACAGCCGCCCAGACCCCACTCAGACGTAGTTCAGACCCTGGATCACAGCCGTCCAGACCCCACTCAGATGTAGTTCAGACCCTGGATCCGTCCAGACCCCACTC
>gene=chr10_1582301-1583301; species=bosTau
-AGCTGAGAACCAAATCCAGGCCCCTGTTCTCAAC-ACGAGAAGAGGA----------GGTGTTCCGTTCCTCATCCCTGG-TGGCCTCTGTTCTCCTGT-CTTGACGGCAGGTCCACAGGCCCT-ACTTGGGGATGTCCAGGGATGTCCCCGGGGAC--AGGATTTCTCTGGAGTCAACATAGGCAGAAATGTACAGTCAGTAA-ATCAGTTTATGCCACT-GAGA---------------CCTCCAACCCT-CCTCTGAGACTCCTTGCAGAATGCTCC--TGGACAGGATTCT-CCCTGCACACTTAGGAGGCAGGGCCCGACCCAGACATGGTTTAGACCTGACACCCACAGTTTCCAAGGCTGCACTTGGTCGTAGTTGAGGCCGTGGA----------------------------------------------------------------------------------------------------------
>gene=chr10_1582301-1583301; species=calJac
AATCTGCGAAC--AGTCAAGGTCCTGATTTTCAGCAAAACCAGAAGAAAGCAGGATTTTATTTGCAGTTCCTTGTTCTTGGCTGACAC--GTGTTCTGGTCCCTAAAGGGCAGCCTGTGGGCCCCGAGCTGAGCACGTCCACATCCAACTTGGGAAATGAAGAGTTTCTCAGTGGCCAACATGGTCAGGAGGAGAATGAAAATAAACTCAGTCTGTACCACCGAGGGTACGCCAGGCAACAGCCCCCAGCCTCCTGGCCTGGCTGCCTCAGGGAATGAGACAGGACACCTGAGCCTCACCT------------------------------------------------------------------CCACTCGGACGCGCTTCAGACCCTG----ACAGCCGTCCACAGCCCACTCAGATGCACTTCAGATCCTGGACCACAGCCATTCACACCCCACTGGGATGCAGCTCAGACCCTG--------------------
>gene=chr10_1582301-1583301; species=canFam
aaGCTGGGAACCAAATCAAGG--CCCCTGTTTCTCAACGACAGAAGAAAACAGGGCTGTGTGTTCAGTTTCTTGTGGCCAGTTGGGGGGCGCTCTCTGGTCCCTCAAGGGAGGTCTGGGGGCCCTGATTTGGGTGCGTCCACCAGTAACCTAGGAAACCAAGAA-----------------CGGTCAGGAACGTAAGGTGAATAAGGTCAGGGTTTGCC----AGGAAGCTCGGGCCACCGGGCACCCGCCGC-TGGTCAGACCGCCTTAGGGAACGTCCC---------------------------------------------------------------------------------------------------------------------------------------------------------------------------------------------------------------------------
>gene=chr10_1582301-1583301; species=equCab
AAGCTGAGAACCAAATCGAGGACTCTGTTTTCCACAATGAAAGGAGAAAACAGGATTGTATTCTGGACTCCCCATTCCTGGCTGGCGTGAGTTTTCTGGTCCCTAAAGGAAGGTCTGTGGGTCCCAACTTGGACGTATCCACTAACAACCTGGGAGGCAAAGACCTTCTCAGTAGCCAACGTGGCCAGAAATACGATGTAAATA---TCGGTTTATGCCAGC-CAGACTCCCCGGGGAAACAACACGAGCCTCCTGGCCTGGCTGCCTTAGGAAATGTCCC--TGGATGGGATTCC-CACCGTGGGC-TAGAAGAAAGGTCCCCAACTGGACACGATTAAGATCTGCCAACCCCA-------------------------------------------------------------------------------------------------------------------------------------------------
>gene=chr10_1582301-1583301; species=gorGor
AATCTGGGAACCAAATCAAGGCCCC-ATTCTCAACAATATAAGAAGAAAACAGGATTTTATTTGCAGTTGCTCATTCTTGGCTGACACATGTGTTTTGGTCCCTACAGGGCAGCCCGTGGGTCCTGAGATGAGCAAGTCCACATCTGATTTAGGAAATGAAGAGTTTCTCGGTGGCCAACATGGTCAGGAGGAGAATGAAAATAAACTCAGTCTATGCCACCGAGGGCACGTCAGGCAACAGCCCCCGCCCTCCTGGCCTAGCTGCCTCA-GGAATGTTCCAGGGC-TGTGAGTCTCACCTGCGGCCTTAGAAGGTAGCACCCCACTCAGACGCAATTTGAACCCCATGATCACAGCCGCCCAGACCCCACTCAGACACAGTTCAGACCCT-------------------------------------------------------------------------------------------------------------
>gene=chr10_1582301-1583301; species=panTro
AATCTGGGAACCAAATCAAGGCCCCGATTCTCAACAGTATAAGAAGAAAACAGGATTTTATTTGCAGTTGCTCGTTCTTGGCTGACACATGTGTTTTGGTCCCTAAAGGGCAGCCCGTGGGTCCTAAGATGAGCAAGTCCACATCTGATTTAGGAAATGAAGAGTTTCTCAGTGGCCAACATGGTGAGGAGGAGAATGAAAATAAACTCAGTCTATGCCACCGAGGGCACGTCAGGCAACAGCCCCCGCCCTCCTGGTCTGGCTGCCTCAAGGAATGTTCCAGGGCACGTGAGTCTCACCTGCGGCCTTAGAAGGTAGC------------------------------------------------CCACTCAGACGCAGTTCAGACCCTGGGTCACAGCCGCCCAGACCCCACTCAGACGAAGTTCAGACCCTGGATCACAGCCGTCCAGACCCCACTCAGACG--------------GATCCGTCCAGACCCCACTC
>gene=chr10_1582301-1583301; species=papHam
AATCTGGGAACCAAATCAAGGCCCTGATTCTCAACAAGACAAGAAGAAAACAGGATTTTATTTGCAGTTCTTCGTTCTTGGCAGACACACGCGTTTTGGTACCTAAAGGGCAGCCTGTGGGCCCTGAGACGAGCATGTCCACATCTGATTTGGGAAATGA--ACTTTCTCAGTGGCCAACATGGTCAGGAGGAGAAAGAAAATAAACTCAGTCCCTGCCACCAAGGGCACCTCAGGCAACAGCCGCAGCCCTCCTGGCCCGGCTGCCTCAGGGAATGTTCCAGGGCACGTGAGTCTCACCTGTGGCCTTGGAAGATAGCGCCCCACTCAGACCCAGTTCGGACCCTGCAATCTCAGCCGCCCAGACCCCACTCAGAGGCAGCTTGGACCCTG------------------------------------------------------------------------------------------------------------
>gene=chr10_1582301-1583301; species=ponAbe
AATCTGGGAACCAAATCAAGGCCCCGATTCTCAACAATATAAGAAGAAAACA-GATTTTATTTGCAGTTGCTCGTTCTTGGCTGACACATGTGTTTTGGTCCCTAAAGGGCAGCCCATGGGTCCTGAGATGAGCAAGTCCACATCTGATTTGGGAAATGAAGAGTTTCTTGGTGGCCAACATGGTCAGTAGGAGAATGAAAATAAACTCAGTCTGTGCCACCGAGGGCACGTCAGGCAACAGCCCCCGCCCTCCTGGCCCGGCTGCCTCAGGGAATGTTCCAGGGCACGTGAGTCTCACCTGCGGCCTTGGAAGGTAGCACCCCACTCAGATGCAATCTGAACCCCGTGATCACAGCCGCCCAGACCCCACTCAGACGCAGTTCAGACCCTGGATCACAGCCACCAAGACCCCACTCAGATGCAATTTGAACCCCGGATCACAGCCGCCCAGACCCCACTCAGACGCAATTTGAACCCCGGATCCGCCCAGACCCCACTC
>gene=chr10_1582301-1583301; species=rheMac
--------------------------------------------------------------------------------------------------------------------------------------------------------------------------------------------------------------------------------------------------------------------------------------------------------------------------------------------------------------------------------------------------------------------------------------------------------------------------------------------------------------------
>gene=chr10_1624253-1625253; species=hg19
AATCTAATCAGCTCTAAAATACTTGCTGTCGAGGGCTAACAGCCTCTTGAAGAAACTTGGGACCATTCCACGTTTCATTTACATGATGGATGAGAGGCAGAAATGGATTAAGTGGTAGATGAGCACCTTGGGACACAGGAAACCATTTGGAGTTGGAGTTGTCTCTGGCCCAGCTACTTCGGCAGCAGTGGGAAGTGACGTGACCCTGCGTTACCTGCTGGTGGCAGAGGGAGGGCCTCGCTGCCTCCCATGCTCAGTCTCAGGGCCCCTATCAGCAGCAGCCCTCACTGGGGTCTGCCCAGCACTGACCCACAGCTGGTAGATCCCTGCGTTTGACTCCACATTTTATGCCTTAGGAAGCAAAATCCATCCTCGTGCTGCCCTGGTTTCCCTGGCAGTGTCAGAAGACCAGAAATGGCCTTCGAAGAATAAATCCATGCATTTTTTTCTTGATATATTTTCCACCTTTACTGGAGATGAATGACAGTCATAGCTACAGA
>gene=chr10_1624253-1625253; species=bosTau
--------------------------------------------------------------------------------------------------------------------------------------------------------------------------------------------------------------------------------------------------------------------------------------------------------------------------------------------------------------------------------------------------------------------------------------------------------------------------------------------------------------------
>gene=chr10_1624253-1625253; species=calJac
AATCTAATCATCTGTCAAATACTTGCTGTTGCGGGCTAACAGCCTCTTGAAGGAACTTGGGACTGTTCCACGTTTCATTTACATGATGGATGAGATGCAGAAATGGATTAAGTGGTAGATGAGCACCTTGGGACGCACGACGCCATGTGGAGTTGGAGTTGTCTTGGGCCCAGCTACTCCAGTGGCGATGGGAAAGGACATG-CCCCGAACTATCTGCTGGTGGCAGAGGGAGGGCCTGGCTGCCTCCCATGCTCAATCTCAGGGCCCAGATCAGTGGCAGCCCTCACTGGGGTCGGTCCAGCACTGACCTGCCGCTGGGAGATCCCTGCATATGACTCCACATTTCACGCCTTAGGAAGCAAAAGCCACCCTCCTGCTGCCCTGGTCGCCCTGGCAAGATCAGAAGACCAGAAA-GGCCTTCAAAGGATACATCCATGAATTTTTTTCTTAATATGTTTTCCACCTCTACCGGAGATGAATGACAGTTGTAGCTACAAA
>gene=chr10_1624253-1625253; species=canFam
TGCC-AACCAGCTGTAACGTCC-TGCTAG-AGGGGCTGGCAGCCCGTTGAACAGGCTTGGGGCGGGTCCCCGTCTCACCTGCATGCTGACCGATGCACGCAGGAGGGCC-------------------------GTGGGGACCCG-TCAGCTC------TGTGTCCACTCCAGCCACGCCCCCTGTCCTGGAGATGGGCGATCC------CACAGAGCCGCCGTCAGCCGAAGGGGGCCGCTCAGCCCCCTGCCCCATCAGGTGCTCCAGGTCACTG------------AGGCTCCAG--GCCACGGAGCCACCGTGGA-CGACCCCAACC--CTGCTGCACGTGCCATGGTGTGGGAAGCAAGCGGCTT-CCCCTGCTGCCCTGATTGCCCTGGTTGCCT----TGTCC------------------------------------------------------------------------------------------
>gene=chr10_1624253-1625253; species=equCab
GATC-ACCCAGCTCTGAAGTCC-TGCTCT-GGAGGCCAACAGCCTCCTGAAGTGGCCGGG--GTGGCCCTCGTCTTGTTTGCCTGCTGGACGAGGATTAGTGGTGGG----------------------------TGAGCACCCGGGCAGCGC------TGTCCCCATCCCAACCATGTTGTCTGC--------AGGGCAACACGCCACACATGGCTCCATCACCAGCCGACCTGCAGTGCTGGCCCCCTCGCTG--------GACCCATGTCACTCTATAGGAGGTATTGGCTCCAC--AGCCCTGA------------CAGCCCCTGTG--CCTCCACACAGGC--TGGT-TGGGGGGGAATCTGGGC-AACATCAGAATTTGTAACCTCCAGCCG-CT----AACACAACGGTGGTTTCACAAAAATAAACCCATGCAGTTTTCTCCTGATATGTTTTCCAACTTCACTTGAGAACAAGGACAGTAAGAGTCATAAA
>gene=chr10_1624253-1625253; species=gorGor
[truncated: 5,799,540 more chars]
