# Supplementary material for: Combining phylogenetic footprinting with motif models incorporating intra-motif dependencies
Source: BMC Bioinformatics. 2017 Mar 1;18:141. doi: 10.1186/s12859-017-1495-1 (PMC5333389; doi:10.1186/s12859-017-1495-1)
Supplement: Supplementary file 2 — Sequence data. This archive contains data files of alignments of the ChIP-seq positive regions and negative control regions for each of the 35 TFs in FASTA format. (ZIP 83763.2 kb) [file 12859_2017_1495_MOESM2_ESM.zip › NANOG/NANOG_(SC-33759)_pos.txt]

>gene=chr20_2682584-2682648; species=hg19
ATCAGGGCCCCGCTGTGATCGAAAGCCCTCTTAGGGCTTCCCTGCCTCTTGCTGGCTGGGGAGC
>gene=chr20_2682584-2682648; species=bosTau
ATCAGGGACCTGCTGCGATC-GAAGT--TCTTCAGGCTTCTCTGCCTCCTGGCAAGTGGAAAAC
>gene=chr20_2682584-2682648; species=calJac
ATCAGGGCCCTGCTGTGATCAAAAGCCCTCTTAGGGCTTCCTTGCCTCTAGCTGGCTGTGGAGC
>gene=chr20_2682584-2682648; species=canFam
ATCAGGGACCTGCTGTGATC-AAAG--CTCTTTGGGCTTCCCTGCCTCTGGGCAAATGGGGAGC
>gene=chr20_2682584-2682648; species=equCab
atcagggacctgctgtgatc-aaagccctcttcaggcctccctgtctc--agcaaatgggaagc
>gene=chr20_2682584-2682648; species=gorGor
ATCAGGGCCCCGCTGTGATCGAAAGCCCTCTTAGGGCTTCCCTGCCTCTTGCTGGCTGGGGAGC
>gene=chr20_2682584-2682648; species=panTro
ATCAGGGCCCCGCTGTGATCGAAAGCCCTCTTAGGGCTTCCCTGCCTCTTGCTGGCTGGGGAGC
>gene=chr20_2682584-2682648; species=papHam
ATCAGGGCCCCGCTGTGATCGAAAGCCCTCTTAGGGCTTCCCTGCCTCTTGCTGGCTGGGGAGC
>gene=chr20_2682584-2682648; species=ponAbe
ATCAGGGCCCTGCTGTGATCGAAAGCCCTCTTAGGGCTTCCCTGCCTCTTGCTGGCTGGGGAGC
>gene=chr20_2682584-2682648; species=rheMac
ATCAGGGCCCCGCTGTGATCGAAAGCCCTCTTAGGGCTTCCCTGCCTCTTGCTGGCTGGGGAGC
>gene=chr20_9553453-9553709; species=hg19
CCATCCCTCCAAAGAGAACAGTGCTGTGATTTTGTGAACGAGTAACTCCTTACAAAGGAGACCATGGTCTGCAAAGTTTTCAGGGGGATTTCCATATGGCATGATGTCATGAGAGAAGACCAGGTCAATTGTCTTGCAAATTATCACCCAGGCTGCTAAACTGCTTAGCTGCAGGGTTACCAGGTCATTAATTGTCATTGAAAATTGGATACATTTTAAGAAGGAATTCTCTCTACAGGAATCTTTAGAAATATTG
>gene=chr20_9553453-9553709; species=bosTau
-----------AAGAAAAAAGTCCTGCGATTTTGTGGAAAAGTAGCTTCATACAAATAAGACCGTGGTCTACATA-CATTAAGGTGGGTTTCCATACGGCAAGGTGTAGCAAGAGAAGACCAGATCG----ATTTGTAAATTATCACCCAGACTGCCAAATTGCTTAGCTGAGGT--CACAGGATGACTAACTGTCACTAAAACTCAGATACATTCTGAGaAGGAATTCTTTCTACAGGAATCTTTAAAAATACTG
>gene=chr20_9553453-9553709; species=calJac
CCACCCCTCCAAAGAGAACAGTGCTGTGATTTTGTAAAGGAGTAACTCCTTACAAA-GAAACCATGGTTTGCAAAGTTTTCAGGGGAATTTCCGTATGGCATGATGTAATGAGAGAAGACCAGATCAATCGTTTTGCAAATTATAACCCA-GCTGCTAAACAGCTTAGCTCCGGGGTTACTAGCTCATTAATTGTCATTGAAAATTTGATATATTTTAAGAAGAAATTCTCTCTACAGGAATCTTTAGAAATACTG
>gene=chr20_9553453-9553709; species=canFam
CCGCCCCTCCCAAGAGAATGGTCCTGGGATTTTGTGAAAGAGTAACTTCACAGAAATGAGATCATAAACTACATA-TTTTTA-GGGGATTTCCATATGGCAAAATGTG--AAGAGAAGACTAGACCAT---TTTTGCAAATTATCAC--------TCAGCCTGCATAGTGGCAGTTCTACGAGCCCACTAATTGTCATTGAAAATCAAATACATTCTGAAAAAGAAGTCTCTCTACAGGAGTATTTAAAAATACTG
>gene=chr20_9553453-9553709; species=equCab
TGACTCCTCCAAAGAGAAGAGTCCTGTGATTTTGTGCAAAAGTAACTTCATAAAAATGAGACCATGGTCTGCATC-CTTTTAGGGGGATTTCCATATGGCAAGATGTAATAAAAGAAGATCAGATCT----TTTTACAAATTATCACCCAGGCTGCTAAACTGTTTAGCTGCTGT--TACAAGGCCACTAGTTGTCACCGAAAATCAGATA----GTGAGAAGGAATTCTCTCTACAGGAATCTTTAAAAACACGG
>gene=chr20_9553453-9553709; species=gorGor
-------------------------------------------------------------------------------------GGATTTCCATATGGCATGATGTAATGAGAGAAGACCAGGTCAATCGTCTTGCAAATTATCACCCAGGCTGCTAAATTGCTTAGCTGCAGGGTTACCAGGTCATTAATTGTCATTGAAAATTGGATACATTTTAAGAAGGAATTCTCTCTACAGGAATCTTTAGAAATATTG
>gene=chr20_9553453-9553709; species=panTro
CCATCCCTCCAAAGAGAACAGTGCTGTGATTTTGTAAACGAGTAACTCCTTACAAAGGAGACCATGGTCTGCAAAGTTTTCAGGGGGAAATCCATATGGCATGATGTAATGAGAGAAGACCAGGTCAATCGTCTTGCAAATTATCACCCAGGCTGCTAAATTGCTTAGCTGCAGGGTTACCAGGTCATTAATTGTCATTGAAAATTGGATACATTTTAAGAAGGAATTCTCTCTACAGGAATCTTTAGAAATATTG
>gene=chr20_9553453-9553709; species=papHam
CCATCCCTCCAAAGAGAACAGTGCTGTGATTTTGTGAACGAGTAACTCCTTACAAAGGAGACCATGGTCTGCAAAGTTTTCAGGGGGATTTCCATATGGCATGATGTAATGAGAGAAGGCCAGATCAATCGTCTTGCAAATTATCACCCAGGCTGCTAAACTGCTTAGCTGCAGGGTTACCAGGTCATTAATTGTCATTGAAAATTGGATACATTTTAACAAGGAATTCTCTCTACAGGAATCTTTAGAAATACTG
>gene=chr20_9553453-9553709; species=ponAbe
CCATCCCTCCAAAGAGAACAGTGCTATGATTTTGTGAAAGAGTAACTCCTTACAAAGGAGACCATGGTCTGCAAAGTTTTCAGGGGGATTTCCATATGGCATGAGGTAATGAGAGAAGACCAGGTCAATCGTCTTGCAAATTATCACCCAGGCTGCTAAACTGCTTAGCTGCAGGGTTACCAGGTCATTAACTGTCATTGAAAATTGGATACATTTTAAGAAGGAATTCTCTCTACAGGAATCTTTAGAAATATTG
>gene=chr20_9553453-9553709; species=rheMac
CCATCCCTCCAAAGAGAACAGTGCTGTGATTTTGTGAACGAGTAACTCCTTACAAAGGAGACCATGGTCTGCAAAGTTTTCAGGGGAATTTCCATATGGCATGATGTAATGAGAGAAGGCCAGATCAATCGTCTTGCAAATTATCACCCAGGCTGCTAAACTGCTTAGCTGCAGGGTTACCAGGTCATTAATTGTCATTGAAAATTGGATACATTTTAACAAGGAATTCTCTCTACAGGAATCTTTAGAAATACTG
>gene=chr20_10618277-10618501; species=hg19
AGTGCTGTGGCCAGTTCCCCTGATTGCTCACAAACAATTCACCTCGACACTACAGGCCATTAATCCAGTGGTGTTTATTCAAGCAGTATTCACACTTGCTGTTGAATAACAAGGGAATCAAGGCTCCCCTAGATGGGGCTCCCGCAGTTCCAGCTTCACAGCAGCCCCAGGTCTTTGAGAACTCCAGATGAGTTTTGTGGTTGAAAAGCCTTTCAGTTCTTCCT
>gene=chr20_10618277-10618501; species=bosTau
-CTAAGGTGGGTATCCCCCAAAGTTGCTCA-AAACAATTCACATCCACACTGCAGGCCATTAATCCAGTGGTGTTTATTCAAGCAGTATTCACACTCGCTGTTGAATAACAAGGGCATCAAGACCCC-GAAGATGGGGCTCTCACAGCTCCAGCTTCACAGCAGCCTCTGGGTTTCAAGAACTTAAGATGAAGGTGATGGCTGAAAAGGCTTGCCGTTCTTGCT
>gene=chr20_10618277-10618501; species=calJac
AGTGCCGTGGCCAGTTCCTGTGATTGCTCACAAACAATTCACCTCCACACTACAGGCCATTAACCCAGTGGTGTTTATTCAAGCAGTATTCACACTTGCTGTTGAATAACAAGGGAATCAAGGCTCCCCTAGACGCGGCTCCCACAGCTCCAGCTTCACAGCAGCCCCAGGTCATTGAGAACTTCAGATGAGTTTTGTGGTTGAAAAGCCTTTCAGTTCTTCCT
>gene=chr20_10618277-10618501; species=canFam
AGTGCGGTGGGCATTTCCCGTGAGTGCTCACAAACAATTCACCTCCACACTACAGGCCATTAATCCAGTGGTGTTTATTCAAGCAGTATTCACACTTGCTGTTGAATAACAAGGGAATCCAGGACCCCCGAGCTGGGGCTCTCACAGCTCTGGCTTCACAGCAGCCCATGTTTTTTGAGAACTTCAGCTGAATTTTGTGGCTGAAAAGGCTTTCAG-TCTTCCT
>gene=chr20_10618277-10618501; species=equCab
AGTGTGGTGGGCATTTCCCGTGAGTGCTCACAAACAATTCACCTCCACACTACAGGCCATTAATCCAGTGGTGTTTATTCAAGCAGTATTCACACTTGCTGTTGAATAACAAGGGAATCAAGGCCCC-CAAGACAGGGCTCTCACAGCTCCAGCTTCACAGCAGCCCC-ACCGTTTGAGAACTTCAGATGAATTTTGTGCCTGAAAAGGCTTTCAGTTCTTCGT
>gene=chr20_10618277-10618501; species=gorGor
AGTGCTGTGGCCAGTTCCCCTGATTGCTCACAAACAATTCACCTCGACACTACAGGCCATTAATCCAGTGGTGTTTATTCAAGCAGTATTCACACTTGCTGTTGAATAACAAGGGAATCAAGGCTCCCCTAGATGGGGCTCCCGCAGTTCCAGCTTCACAGCAGCCCCAGGTCTTTGAGAACTCCAGATGAGTTTTGTGGTTGAAAAGCCTTTCAGTTCTTCCT
>gene=chr20_10618277-10618501; species=panTro
AGTGCTGTGGCCAGTTCCCCTGATTGCTCACAAACAATTCACCTCGACACTACAGGCCATTAATCCAGTGGTGTTTATTCAAGCAGTATTCACACTTGCTGTTGAATAACAAGGGAATCAAGGCTCCCCTAGATGGGGCTCCCGCAGTTCCAGCTTCACAGCAGCCCCAGGTCTTTGAGAACTCCAGATGAGTTTTGTGGTTGAAAAGCCTTTCAGTTCTTCCT
>gene=chr20_10618277-10618501; species=papHam
AGTGCGGTGGCCAGTTCCCCTGATTGCTCACAAACAATTCACCTCCACACTACAGGCCATTAATCCAGTGGTGTTTATTCAAGCAGTATTCACACTTGCTGTTGAATAACAAGGGAATCAAGGCTCCCCTAGATGGGGCTCCCGCAGCTCCAGCTTCACAGCAGCCCCAGGTCTTTGAGAACTTCAGATGAGCTTTGTGGTTGAAAAGCCTTTCAGTTCTTCCT
>gene=chr20_10618277-10618501; species=ponAbe
AGTGTGGTGGCCAGTTCCCCTGATTGCTCACAAACAATTCACCTCGACACTACAGGCCATTAATCCAGTGGTGTTTATTCAAGCAGTATTCACACTTGCTGTTGAATAACAAGGGAATCAAGGCTCCCCTAGATGGGGCTCCCGCAGTTCCAGCTTCACAGCAGCCCCAGGTCTTTGAGAACTCCAGATGAGTTTTGTGGTTGAAAAGCCTTTCAGTTCTTCCT
>gene=chr20_10618277-10618501; species=rheMac
AGTGCGGTGGCCAGTTCCCCTGATTGCTCACAAACAATTCACCTCCACACTACAGGCCATTAATCCAGTGGTGTTTATTCAAGCAGTATTCACACTTGCTGTTGAATAACAAGGGAATCAAGGCTCCCCTAGATGGGGCTCCCGCAGCTCCAGCTTCACAGCAGCCCCAGGTCTTTGAGAACTTCAGATGAGCTTTGTGGTTGAAAAGCCTTTCAGTTCTTCCT
>gene=chr20_14841205-14841338; species=hg19
TCTGTTTGCCTAATTGCAACTTGTGCTTATGCCCTCCAGTTCTCACTGGCCCCTTTGATGCTTTTCAGCAAGTCCTCTGAAAGCAGCAGGACAAAATGGGAAGGTAAGCAATCCTTTCACATAAAAGAGGGCA
>gene=chr20_14841205-14841338; species=bosTau
TCTGTTTGCCTAATTGCGACCTGTGCCTATGCCCTCCGGTCTTCACTGGCCCCTTTGATGCTTTTCAGCAAGTCTCCTCAAAGCAGCAGGATGGAATGAGAAGGTAAGCAATCATTTCACATGGAAAGAGGTG
>gene=chr20_14841205-14841338; species=calJac
TCTGTTTGCCTAATTGCAACTTGTGCTTATGCCCTCCAGTTCTCACTGGCTCCTTTGATGCTTTTCAGCAAGTCCTCTCAAAGCAGCGGGACAAAATGGGAAGGTAAGCAATCCTTTCACATAAAAGAGGGCA
>gene=chr20_14841205-14841338; species=canFam
TCTGTTTGCCTAATTGGGACTTGTGCTTATGCCCTCCAGTTCTCACTGGCCCCTTTGATGCTTTTCAGCAAGTCTTCTCAAAGCAGCAGGACAAAATGGAAAGATAAGCAGTGGATTCACATGAAAAGAGGCA
>gene=chr20_14841205-14841338; species=equCab
TCTGTTTGCCTAATTGCGACTTGAGCTTATGCCCTCCAGTTCTCACTGGCCCCTTTGATCCTTTTCAGCAAGTCTTCGCAGAGCAGCAGGACAAAATGGGAAGGTAAGCAATCATTTCATATGAAAAGAGGCA
>gene=chr20_14841205-14841338; species=gorGor
TCTGTTTGCCTAATTGCAACTTGTGCTTATGCCCTCCAGTTCTCACTGGCCCCTTTGATGCTTTTCAGCAAGTCCTCTGAAAGCAGCAGGACAAAATGGGAAGGTAAGCAATCCTTTCACATAAAAGAGGGCA
>gene=chr20_14841205-14841338; species=panTro
TCTGTTTGCCTAATTGCAACTTGTGCTTATGCCCTCCAGTTCTCACTGGCCCCTTTGATGCTTTTCAGCAAGTCCTCTGAAAGCAGCAGGACAAAATGGAAAGGTAAGCAATCCTTTCACATAAAAGAGGGCA
>gene=chr20_14841205-14841338; species=papHam
TCTGTTTGCCTAATTGCAACTTGTGCTTATGCCCTCCAGTTCTCACTGGCCCCTTTGATGCTTTTCAGCAAGTCCTCTGAAAGCAGCAGGACAAAATGGGAAGGTAAGCAATCCTTTCACATAAAAGAGGGCA
>gene=chr20_14841205-14841338; species=ponAbe
TCTGTTTGCCTAATTGCAACTTGTGCTTATGCCCTCCAGTTCTCACTGGCCCCTTTGATGCTTTTCAGCAAGTCCTCTGAAAGCAGCAGGACAAAATGGGAAGGTAAGCAATCCTTTCACATAAAAGAGGGCA
>gene=chr20_14841205-14841338; species=rheMac
TCTGTTTGCCTAATTGCAACTTGTGCTTATGCCCTCCAGTTCTCACTGGCCCCTTTGATGCTTTTCAGCAAGTCCTCTGAAAGCAGCAGGACAAAATGGGAAGGTAAGCAATCCTTTCACATAAAAGAGGGCA
>gene=chr20_15957098-15957354; species=hg19
CAGTGGGGAGAATTCAACTAGTCCGAATGTGAAGAGGGAAACATAAAGCTTGCCCCCATGGGGCCAAGAAAGCAGGATGGAATGTGAAAGGTCTGCATGCACTGAGGAGAAAGGCAGATGGGCTGGAAGCCCTGGGAGGAGTCATTAACACACAGCAGGCCTGGGTGCGGTGCAAGGCAGTCAGGCATACCTTGTCTTTGTGCAATACGCCAAAGCCTGCCTCGTTTTCAAAGCTGGACACCTTGTTTTGTTTCTT
>gene=chr20_15957098-15957354; species=bosTau
CAGTGGGTAGAATTCAACCAGACTGAATGTAGAGGGGCAAACATAAAGCATG-CCCCATGGGGTCAAGAAAGT-GGACGGAATGTGGTATGTCTGAGTG-GCTGCAGAGAAAGGCAGATGGACGGGAGCCCCGA-AAGTCATCATTACCACACAGCAGGCCTGCGAACAGGGCTTGGCACTCATACAGACCTCCTC--CTCGCAGCACACCAAATCCTGGCTGCATTTCAAAGCTGAGAACCTCAT-----GTCTT
>gene=chr20_15957098-15957354; species=calJac
CACTGGGGAGAATTCAACTAGTCCGAATGTGAAGAGAGGAACATAAAGCTTGCCCCCATGGGGCCAAGAAAGCAAGATGGAATGTGTAAGGTCTGCCTGCACTGAAGGGAAAGGCAGATGGGCTGGAAGCCCCGGAAGTAGTCATTAACACACAGCAGGCCTGGGTGC------------TCAGGCATACCTTGTCTTTGTGCAATACACCAAAGCCTGCCCCATTTTCAAAGATGGGCACCTTGTTTTGTTTCTT
>gene=chr20_15957098-15957354; species=canFam
CAGTGGGTGGAATTCAACTAGACTGAATGTGGAGAAGCAAACATAAAGCTTGCCTGCATGGGGTCAAG-AAGCAAGATGAAACATGGAATGTCTGAGCGCACTGCAGAGAAAGACAGAAGGGCTGGAGACCCCTGGAGTCATCATTAACACACAGCAGGCCTGGGTGCAGGGCAAGGAGCTCACATGTACCTCCTCTTTGAGTAATATGCCCAGTCCTGGTTGGATTTCAAAGCTGTGCACTTCAC-----TTCTC
>gene=chr20_15957098-15957354; species=equCab
TAGTGCATGGAATTCAACTAGACTGAATGCAGAGAGGCAAACATAAAGATTGCCCCCATGGGGTCAAGAAAGCAAGATGGAATGTGGAATGTCTAAGTGCACTGAAAAGAAAGGCAGATGGGCTGGAGACCCCT-GAGTCATGATTAACACAAAGCAGGCCTGGGTGCAGGGCAAGGAGCCCACACATACCTCCTC--TGTGTAATAGGCCAAATCCTGGTTGGATTTCAAAACTGTGCACCTCAT-----TTCTT
>gene=chr20_15957098-15957354; species=gorGor
CAGTGGGGAGAATTCAACTAGTCCGAATGTGAAGAGGGAAACATAAAGCTTGCCCCCATGGGGCCAAGAAAGC-GGATGGAATGTGAAAGGTCTGCATGCACTGAGGAGAAAGGCAGATGGGCTGGAAGCCCTGGGAGGAGTCATTAACACACAGCAGGCCTGGGTGCAGTGCAAGGCACTCAGGCATACCTTGTCTTTGTGCAATACGCCAAAGCCTGCCTCGTTTTCAAAGCTGGACACCTTGTTTTGTTTCTT
>gene=chr20_15957098-15957354; species=panTro
CAGTGGGGAGAATTCAACTAGTCCGAATGTGAAGAGGGAAACATAAAGCTTGCCCCCATGGGGCCAAGAAAGCAGGATGGAATGTGAAAGGTCTGCATGCACTGAGGAGAAAGGCAGATGGGCTGGAAGCCCTGGGAGGAGTCATTAACACACAGCAGGCCTGGGTGCAGGGCAAGGCAGTCAGGCGTACCTTGTCTTTGTGCAATACGCCAAAGCCTGCCTCGTTTTCAAAGCTGGACACCTTGTTTTGTTTCTT
>gene=chr20_15957098-15957354; species=papHam
CAGTGGGGAGAATTCAACTAGTCTGAATATGAAGAGGGAAACATAAAGCTTGCCCCCATGGGGCCAAGAAAGCAAGATGGAATGTGTAAGGTCTGCAGGCACTGAGGAGAAAGGCAGATGGGCTGGAAGCCCC--GAGGAGTCATTAACACACAGCAGGCCTGGGTGCAGCGCAAGGCACTCAGGCATACCTTGTCTTTATGCAGTAGGTCAAAGCCTGCCTCGTTTTCAAAGCTAGGCACCTTGTTTTGTCTCTT
>gene=chr20_15957098-15957354; species=ponAbe
CAGTGGGGAGAATTCAACTAGTCTGAATGTGAAGAGGGAAACATAAAGCTTGCCCCCATGGGGCCAAGAAAGTAAGATGGAATGTGTAAGGTCTGCATGCACTGAGGAGAAAGGCAGATAGGCTGGAAGCCCGGGGAGGAATCATTAACACACAGCAGGCCTGGGTGCAGCGCAAGGCACTCAGGCATACCTTGTCTTTGCGCAATATGCCAAAGCCTGCCTCGTTTTCAAAGCTGGGCACCTTGTTTTGTTTCTT
>gene=chr20_15957098-15957354; species=rheMac
CAGTGGGGAGAATTCAACTAGTCTGAATATGAAGAGGGAAACATAAAGCTTGCCCCCATGGGGCCAAGAAAGCAAGATGGAATGTGTAAGGTCTGCATGCACTGAGGAGAAAGGCAGATGGGCTGGAAGCCCC--GAGGAGTCATTAACACACAGCAGGCCTGGGTGCAGCGCAAGGCGCTCAGGCATACCTTGTCTTTATGCAGTAGGTCAAAGCCTGCCTCGTTTTCAAAGCTAGGCACCTTGTTTTGTCTCTT
>gene=chr20_17985947-17986080; species=hg19
GCCTGCGGGTTTTGTCTGGGTGCGGATCAGGCCAAAGTTCCATggagttaacaccctggggcaacacttaagcaatgaaaaccagcagttagtggatgaatagcccagcacgggacaaccctggggcaggttc
>gene=chr20_17985947-17986080; species=bosTau
GCCTGCAGGTTTCATGGTGTTGCAGG-TGGACCAAAGCTCCATGGGGCTAATGCCCCTAGGCCACCCTCAGCCAACAGATCAC---ACGCAGTGGATGAAGAG-CCAGCTCGGGGT-----------------
>gene=chr20_17985947-17986080; species=calJac
gcctgcgggttctgtctgggtgcagatcaggccaaagttccatggcgttgacaccctggggcagcacctaaccaatggaaaccagcagttagtggatgaatagcccagcacaggacaaccctggggcagaatc
>gene=chr20_17985947-17986080; species=canFam
GCCTGCAGGTTTGGTCTGGCTGCAGGGGAGGCCAAAGTGCCATGAAC--AAGGTCCTCCGGCCACCCTTGGCCAACGAA--ACAGGAGTTGGTGGATGAACACATTTG----GATGAGCCCTGTGCGTGCTGT
>gene=chr20_17985947-17986080; species=equCab
gcctgaaggctttgtctggctgcagggcaggctaaagttccccggagttactctcctagggtgacccttagccaccgaaacacaggagttggtggatgaacagcccagctcgggggaactctggggcctgttt
>gene=chr20_17985947-17986080; species=gorGor
-------------------------------------------------------------------------------------------------------------------------------------
>gene=chr20_17985947-17986080; species=panTro
GCCTGCGGGTTTTGTCTGGGTGCGGATCAGGCCAAAGTTCCATGGAGTTAACACCCTGGGGCAACACTTAAGCAATGAAAACCAGCAGTTAGTGGATGAATAGCCCAGCACGGGACAACCCTGGGGCAGgttc
>gene=chr20_17985947-17986080; species=papHam
GCCTGTGGGTTTTgtctgggtgcaggtcaggccaaagttccatggagttaacaccctggggcaacactta-------------agcagttagtggatgactagcccagcacgggacaaccctggggcagtttc
>gene=chr20_17985947-17986080; species=ponAbe
GCCTGTGGGTTTTGTCTGGGTGCAGATCAGGCCAAAGTTCCATggagttaacaccctgggccaacacttaaccagtgaaaaccagcagttagtggatgaatagcccagcacgggacaaccctggggcaggttc
>gene=chr20_17985947-17986080; species=rheMac
GCCTGCGGGTTTTGTCTGGGTGCAGGTCAGGCCAAAGTTCCATGGAGTTAACATCCTGGGGCAACACTTA-------------AGCAGTTAGTGGATGACTAGCCCAGCACGGGACAACCCTGGGGCAGTTTC
>gene=chr20_18837619-18837755; species=hg19
CATAAATCCTGACTGTCTTTTAAGTCTGTCCCTAAAATGACCCTTGGAATGCCTTTGGTGGTTCCTATCCCTTTGTTGGCTGAATAGCCTGCCTGCTGTGGTATTGTGCCTCTATAGTCTCATTGCCCATGTGGGA
>gene=chr20_18837619-18837755; species=bosTau
----------------------------------------------------------------------------------------------------------------------------------------
>gene=chr20_18837619-18837755; species=calJac
CATAGATCATGACTGTCTTTTAAGTTTGTCGCCAGAA-ATTCCAGGGAATGCCTTTGGTGGTCCCTCTCCAGTTGGTGGCTGGATAGCCTGCTTGCTGTGGTGTTGTGCCTCTATAGTCTCATTGCCCATGTGGGA
>gene=chr20_18837619-18837755; species=canFam
CCTGAGCCCTGATT-CTCCCTAAGTTTGGCCCC-AAATGGCCCTGAGGACATCTTTTGTGGTCCTTGGCCCCTTGGTCACTGGCTAGT-TGCTTACTCTGGCATTGTGTCTCGGTAGGCTCATTTCCTATGTGGGT
>gene=chr20_18837619-18837755; species=equCab
CCCAAGCCCTGACT-CTCCCTAAGTTTGGCCCCCAAACGTCCCTTGGGATGCCTTTGGTGGCCCCTGACCCCTTGGTGGCTGGCTCTC-TGCCTGCTGTGGCATTGTA-------------------------GGT
>gene=chr20_18837619-18837755; species=gorGor
CATAAATCCTGACTGTCTTTTAAGTCTGGCCCCAAAATGACCCTTGGAAT-CCTTTGGTGATTCCTATCCCTTTGGTGACTGAATAGCCTGCCTGCTGTGGTATTGTGCCTCTATAGTCTCACTGCCCATGTAGGA
>gene=chr20_18837619-18837755; species=panTro
CATAAATCCTGACTGTCTTTTAAGTCTGGCCCCAAAATGACCCTTGGAATGCCTTTGGTGGTTCCTATCCCTTTGGTGACTGAATAGCCTGCCTGCTGTGGTATTGTGCCTCTATAGTCTCATTGCCCATATACGA
>gene=chr20_18837619-18837755; species=papHam
CATAGATCCTGACTGTCGTTTAAGTCTGGCCCCAGAATGACCCTTGGAATGCCTTTGGTGGTTCCTATCCCCTTGGTGGCTGAATAGCCTGCCTGCTGTGGTATTGTGCCTCTACAGTCTCATTGCCCATGTGGAA
>gene=chr20_18837619-18837755; species=ponAbe
CATAAATCCCAACTGTCTTTTAAGTCTGGCCCCAAAATGACCCTTGGAATGCCTTTGGTGGTTCCTATCCCTTTGGTGGCTGACTAGCCTGCCTGCTGTGGTATTGTGCCTCTACAGTCTCATTGCCCATGTGGGA
>gene=chr20_18837619-18837755; species=rheMac
CATAGATCCTGACTGTCATTTAAGTCTGGCCCCAGAATGACCCTTGGAATGCCTTTGGTGGTTCCTATCCCCTTGGTGGCTGAATAGCCTGCCTGCTGTGGTATTGTGCCTCTACAGTCTCATTGCCCATGTGGAA
>gene=chr20_19601172-19601428; species=hg19
AAAGCAGAAGTTCACCAGGGAGCAAACAGCTGGAATATTCACACCAGTTGTCCTAGCTGTCACTGGGACACTAGCACATTCTTGGGGAAATCCAGATAAGGCCCCACCTGCTGGGACATTAGCAGGTCTTCTGTCTTGTGTTTACAGAGCAGCTGGATGATTAACGCATGTGTTGCTTACCTGAGAAATGGAATTTGAGCTTCTGTCCTGGGAGAGAGATGAGAAAGGAGAGAATATCTGTGGGGCTGGATGAGGC
>gene=chr20_19601172-19601428; species=bosTau
-GGGCTGAGGTGCTCCTGGGGGCTGGCAGCTGCA-GGTCTACCCCAGCTGTTGTGAATGTCACTGGGAAACCAGCACATTAATGGGGAAAG-CAGATAAGATGCCACCTGCCAGCATCTTACCGGATCTTCTGTCTTATTTGGGCAGAGCAGATGAATGAGTAATTCATTCACTCCTTCCCTGAGAAATG------------------------------------------------------------------
>gene=chr20_19601172-19601428; species=calJac
AAAGCAGAAGTTTACCAGGGAGCAGGCAGCTGGAATATTCGAGCCAGTTGTCCTAGCTGTCACTGAGACACTAGCACATTCTTGGGGAAATCCGGATAAGGCTCCACCTGCTGGGACACAATCAGGTCTTCTGACTTGTGTTTACAGAGCAGCTGGATGCTTTACTCTTGTGTTGCTTACCTGAGCAATGGAATTTGAGCTTCTGTCCTGGGGGAGAGATGAGAAAGGAGAGAATATTTGTGGGGCTGGAGGAAGC
>gene=chr20_19601172-19601428; species=canFam
AAGGC------TCATCTGGGGGCAAACAGCTGCAGTGTCCATACCAGCTGTCATCGATGTCACTGGGACACCAGCACATTAGTGAGGAAAT-CAGATGAGACCCCACCTACTGGGACATGATTGGATCTTCTGTCTTGTGTCTGCAGAGTAACTGGATGGGTAATTCACTCATTCCTTACCTGAGAAATGAGATGTGAGCTTCTATTATAGTTGAGAAATCAGAAGGG--AGAGTATTTGTTGAGCTGGGAAAAGC
>gene=chr20_19601172-19601428; species=equCab
-AGGCAGAGGTTCACCTAGGGACAGGCAGCTGCAGTGTTAACACCAGCTGTTGTAGATGTTGCTGGGACACCAGTACATCAACGGGGAAAT-TGGATGAGACATTATCCGCTGGGACATTATCAGGCCTTCTGTCCTGTGTTTGCAGAGCAGCTGGATGGGTAATTCATTCATTCCTTACCTGAGAAATGAGACTTGAGCTTCTGTGCTAGGTGAGAGATTGGAAAAG--AGAGTATTTGTTAAGCTGGAAGAAGC
>gene=chr20_19601172-19601428; species=gorGor
AAAGCAGAAGTTCACCAGGGAGCAAGCAGCTGGAATATTCACACCAGTTGTCCTAGCTGTCACTGGGACACTAGCACATTCTTGGGGAAATCCAGATAAGGCCCCACCTGCTGGGACATTAGCAGGTCTTCTGTCTTGTGTTTACAGAGCAGCTGGATGATTAACACATGTGTTGCTTACCTGAGAAATGGAATTTGAGCTTCTGTCTTGGGAGAGAGATGAGAAAGGAGAGAATATATGTGGGGCTGGATGAGGC
>gene=chr20_19601172-19601428; species=panTro
AAAGCAGAAGTTCACCAGGGAGCAAACAGCTGGAATATTCACACCAGTTGTCCTAGCTGTCACTGGGACACTAGCACATTCTTGGGGAAATCCAGATAAGGCCCCACCTGCTGGGACATTAGCAGGTCTTCTGTCTTGTGTTTACAGAGCAGCTGGATGATTAACGCATGTGTTGCTTACCTGAGAAATGGAATTTGAGCTTCTGTCCTGGGAGAGAGATGAGAAAGGAGAGAATATCTGTGGGGCTGGATGAGGC
>gene=chr20_19601172-19601428; species=papHam
AAAGCAGAAGTTCATCAGGGAGCAAGCAGCTGGAATATTCACGCCAGTTGTCCTTGCTGTCACTGGGACACTAGCACATTCTTGGGGAAATCCGGATAAGGCCCCACCTGCTGGGACATTATCAGGTCT--TGTCTTGTGTTTACAGAGCGGCTGGATAGCTAATGCATGTGTTGCTTACCTGAGAAATGAAATTTGAGCTTCCGTCCTGGGAGAGAGATGAGAAAGGAGAGAATATTTGTGGGGCTGGAGGAAGC
>gene=chr20_19601172-19601428; species=ponAbe
AAAGCAGAAGTTCACCAGGGAGCAAGCAGCTGGAATATTCACACCAGTTGTCCTAGCTGTCACTGGGACACTAGCACGTTCTTGGGGAAATCCGGATAAGGCCCCACCTGCTGGGACATTAGCAGGTCTTCTGTCTTGTGTTTACAGAGCAGCTGGATGGCTAACGCATGTGTTGCTTACCTGAGAAATGGAATTTGAGCTTCTGTCCTGGGAGAGAGATGAGAAAGGAAAGAATATCTGTGGGGCTGGAGGAAGC
>gene=chr20_19601172-19601428; species=rheMac
AAAGCAGAAGTTCATCAGGGAGCAAGCAGCTGGAATATTCACGCCAGTTGTCCTTGCTGTCACTGGGACACTAGCACATTCTTGGGGAAATCCGGATAAGGCCCCACCTGCTGGGACATTATCAGGTCT--TGTCTTGTGTTTACAGAGAGGCTGGATAGCTAATGCATGTGTTGCTTACCTGAGAAATGAAATTTGAGCTTCCGTCCTGGGAGAGAGATGAGAAAGGAGAGAATATTTGTGGGGCTGGAGGAAGC
>gene=chr20_21081647-21081775; species=hg19
ATCATGCAGCGGGCAAACAAGGAGATTTATCCCGCGACAAACAGCCCCACCGAGAGCCGCTGAATGGGCGTGATTAGCATGTGAAAAGGCGAGCAAAACTCCGCGGTTCAACAGCTAAAGAGCAATTT
>gene=chr20_21081647-21081775; species=bosTau
ATCATGCAGCCGGCAAACAAGGAGATTTATCCCGCGACAAACAGCCCCACCGAGAGCCGCTGAATGGGCGTGATTAGCATGTGAAAAGACGAGCAAAACTCCGCGGTTCAACAGCTAAAGAGCAATTT
>gene=chr20_21081647-21081775; species=calJac
ATCATGCAGCGGGCAAACAAGGAGATTTATCCCGCGACAAACAGCCCCACCGAGAGCCGCTGAATGGGCGTGATTAGCATGTGAAAAGGCGAGCAAAACTCCGCGGTTCAACAGCTAAAGAGCAATTT
>gene=chr20_21081647-21081775; species=canFam
ATCATGCAGCCTGCAAACAAGGAGATTTATCCCGCGACAAACAGCCCCACCGAGAGCCGCTGAATGGGTGTGATTAGCATGTGAAAAGGCGAGCAAAACTCCGCGGTTCAACAGCTAAAGAGCAATTT
>gene=chr20_21081647-21081775; species=equCab
ATCATGCAGCCGGCAAACAAGGAGATTTATCCCGCGACAAACAGCCCCACCGAGAGCCGCTGAATGGGCGTGATTAGCATGTGAAAAGGCGAGCAAAACTCCGCGGTTCAACAGCTAAAGAGCAATTT
>gene=chr20_21081647-21081775; species=gorGor
ATCATGCAGCGGGCAAACAAGGAGATTTATCCCGCGACAAACAGCCCCACCGAGAGCCGCTGAATGGGCGTGATTAGCATGTGAAAAGGCGAGCAAAACTCCGCGGTTCAACAGCTAAAGAGCAATTT
>gene=chr20_21081647-21081775; species=panTro
ATCATGCAGCGGGCAAACAAGGAGATTTATCCCGCGACAAACAGCCCCACCGAGAGCCGCTGAATGGGCGTGATTAGCATGTGAAAAGGCGAGCAAAACTCCGCGGTTCAACAGCTAAAGAGCAATTT
>gene=chr20_21081647-21081775; species=papHam
ATCATGCAGCGGGCAAACAAGGAGATTTACCCCGCGACAAACAGCCCCACCGAGAGCCGCTGAATGGGCGTGATTAGCATGTGAAAAGGCGAGCAAAACTCCGCGGTTCAACAGCTAAAGAGCAATTT
>gene=chr20_21081647-21081775; species=ponAbe
ATCATGCAGCGGGCAAACAAGGAGATTTATCCCGCGACAAACAGCCCCACCGAGAGCCGCTGAATGGGCGTGATTAGCATGTGAAAAGGCGAGCAAAACTCCGTGGTTCAACAGCTAAAGAGCAATTT
>gene=chr20_21081647-21081775; species=rheMac
ATCATGCAGCGGGCAAACAAGGAGATTTACCCCGCGACAAACAGCCCCACCGAGAGCCGCTGAATGGGCGTGATTAGCATGTGAAAAGGCGAGCAAAACTCCGCGGTTCAACAGCTAAAGAGCAATTT
>gene=chr20_21170953-21171052; species=hg19
CTTAACAAAAGCTAGCAGCCCGGAATTCAGTTCTCAATAGCCATTTACACCTCTGTAAAAGGATTAGCGCTAGCCAATTGTTACACTGTTTAAATCTTA
>gene=chr20_21170953-21171052; species=bosTau
CTCAACAAAAGCTGGCAG-CCGGAATTCAGTTCTCAATAGCCATTCACACCTCTGTAAAAGGATTAGCTCCGGCCGATTGTTAGCCTGTTTAAATCTTA
>gene=chr20_21170953-21171052; species=calJac
CTGAACAAAAGCTAACAGCCTGGAATTCAGTTCTCAGTAGCCATTCACACCTCTGTAAAAGGATTAGCGCCAGCCAGTTGTTACACTGTTTAAATCTTA
>gene=chr20_21170953-21171052; species=canFam
CTTAACAAAAGCTAGCAGCCGGGAATTCGGTTCTCAATAGCCATTTACACCTCTGTAAAAGGATTAGCTCTGGCCAATTGTTACACTGTTTAAATCTTA
>gene=chr20_21170953-21171052; species=equCab
CTTAACAAAAGCTAGCAGCC-GGAATTCAGTTCTCAATAGCCATTTACACCTCTGTAAAAGGATTAGCTCTCGCCGATTGTTATACTGTTTAAATCTTA
>gene=chr20_21170953-21171052; species=gorGor
---------------------------------------------------------------------------------------------------
>gene=chr20_21170953-21171052; species=panTro
CTTAACAAAAGCTAGCAGCCCAGAATTCAGTTCTCAATAGCCATTTACACCTCTGTAAAAGGATTAGTGCTAGCCAATTGTTACACTGTTTAAATCTTA
>gene=chr20_21170953-21171052; species=papHam
CTTAACAAAAGCTGGCAGCCCGGAATTCAGTTCTCAATAGCCATTTACACCTCTGTAAAAGGATTAGCGCTAGCCAATTGTTACGCTGTTTAAATCTTA
>gene=chr20_21170953-21171052; species=ponAbe
CTTAACAAAAGCTAGCAGCCCGGAATTCAGTTCTCAATAGCCATTTACACCTCTGTAAAAGGATTAGCGCTAGCCAATTGTTACACTGTTTAAATCTTA
>gene=chr20_21170953-21171052; species=rheMac
CTTAACAAAAGCTGGCAGCCCGGAATTCAGTTCTCAATAGCCATTTACACCTCTGTAAAAGGATTAGCGCTAGCCAATTGTTACGCTGTTTAAATCTTA
>gene=chr20_22436920-22437047; species=hg19
TAATTACTACATTGTCACGTTAAATTAAAAGCAATGCCCTCCTGGTGGCCTGTCAGCTTAAGAGGCATCCCTCTCTTTCAGGGCTCTGATGTGGCTCCTGCCAGGCCCTTATTGTGCTGGTGAAAAG
>gene=chr20_22436920-22437047; species=bosTau
CGATGTGCACCCGGCCAGCTTCAAGGAAACGCACTGCCCTCCTGGTGGCCTGTCGGCTTCAG-GGCACGCCCATCTTTCATGGC------------------AGTCTCTGGTTGTGTCAGTTACAAG
>gene=chr20_22436920-22437047; species=calJac
TAATTACTACGTTGTAACGTTAAATTAAAAGGGATGCCCTCCTGGTGGCCTGTCAGCTTAGGGGGCAGCCCTCTCTTTCAGGGTCCTGTTGCGGCTCCTGCCAGG-CCGAATTGTGAGGGCAAAAAG
>gene=chr20_22436920-22437047; species=canFam
TAATGACTACATTGTCAGGTTAAATTAGACGCAATGCCCCCGTGGTGGCCTGTCAGCTTAAGGAGC-CCCCTCTCTCTCTGGGCTCCTGTGAGACTCCCACAAGCCCCTCATTGTGTCAGTTAAAAG
>gene=chr20_22436920-22437047; species=equCab
GAATGACGATGTTGCCGGCTTACATTGAGCG-AGTGCCCTCCTGGTAG-CTGTGACCTTAAGGAGCATCCCCTTCTCTCAGCGCTCTTGTGAGGCTCCTGAGAGCCCCTTGCTGCGTCAGTTAAAAG
>gene=chr20_22436920-22437047; species=gorGor
TAATTACTACATTGTCACGTTAAATTAAAAGCAATGCCCTCCTGGTGGCCTGTCAGCTTAAGAGGCATCCCTCTCTTTCAGGGCTGTGGTGCGGCTCCTGCCAGGCCCCTATTGTGCTGGTGAAAAG
>gene=chr20_22436920-22437047; species=panTro
TAATCACTACATTGTCACGTTAAATTAAAAGCAATGCCCTCCTGGTGGCCTGTCAGCTTAAGAGGCATCCCTCTCTTTCAGGGCTCTGGTGCGGCTCCTGCCAGGCCCTTATTGTGCTGGTGAAAAG
>gene=chr20_22436920-22437047; species=papHam
TAATTACTACATTGTCACGTTAAATTAAAAGCGATGCCCTCCTGGTGGCCTGTCAGCTTAAGAGGCATCCCTCTCTTTCAGGACTCTGATGTGGCTCCTGCGAGGCCCTTATTGTGCTGGTGAAAAG
>gene=chr20_22436920-22437047; species=ponAbe
TAATTACTACATTGTCAAGTTAAATTAAAAGCAATGCCCTCCTGGTGGCCTGTCAGCTTAAGAGGCATCCCTCTCTTTCAGGGCTCTGGTG-----------AGGCCCTTATTGTGCTGGTGAAAAG
>gene=chr20_22436920-22437047; species=rheMac
TAATTACTACATTGTCACGTTAAATTAAAAGCGATGCCCTCCTGGTGGCCTGTCAGCTTAAGAGGCATCCCTCTCTTTCAGGACTCTGATGCGGCTCCTGCGAGGCCCTTATTGTGCTGGTGAAAAG
>gene=chr20_22559864-22560008; species=hg19
TACGAAACATAGCAGGTTAGGGCAGCGCTTTCAGCCTCCATTGTCCCCCACTCGGCCCCCGGCCCTGCCTCTCGGCTCCTTCGCCACGGGAGCCTTTTATGTGATAATGAAACACATTTCAGGCCGGGCTCACGACGTGTGTGT
>gene=chr20_22559864-22560008; species=bosTau
TAGGAAACATAGCAGGTTAGGGCAGCGCTTTCAGCCCTCATTGTCCCTCACTCTGCCCCCGGCCCTGCCTCTCGGCTCCTTCGCCGCAGGAGCCTTTTATGTGATAATGAAACACATTTCAGGCTGGGCTCACGACGTGTGTGT
>gene=chr20_22559864-22560008; species=calJac
TACGAAACATAGCAGGTTAGGGCAGCGCTTTCAGCCTCCATTGTCCCCCACTCGGCCCCCGGCCCTGCCTCTCGGCTCCTTCGCCACGGGAGCCTTTTATGTGATAATGAAACACATTTCAGGCCAGGCTCACGACGTGTGTGT
>gene=chr20_22559864-22560008; species=canFam
TACGAAACATAGCAGGTTAGGGCAGCGCTTTCAGCCTCCATTGTCCCCCACTCGGCCCCCGGCCCTGCCTCTCGGCTCCTTCGCCACGGGAGCCTTTTATGTGATAATGAAACACATTTCAGGCCGGGCTCACGACGTGTGTGT
>gene=chr20_22559864-22560008; species=equCab
TAGGAAACATAGCAGGTTAGGGCAGCGCTTTCTGCCTCCATTGTCCCCCACTCGGCCCCCGGCCCTGCCTCTCGGCTCCTTCGCCACGGGAGCCTTTTATGTGATAATGAAACACATTTCAGGCTGGGCTCACGACGTGTGTGT
>gene=chr20_22559864-22560008; species=gorGor
TACGAAACATAGCAGGTTAGGGCAGCGCTTTCAGCCTCCATTGTCCCCCACTCGGCCCCCGGCCCTGCCTCTCGGCTCCTTCGCCACGGGAGCCTTTTATGTGATAATGAAACACATTTCAGGCCGGGCTCACGACGTGTGTGT
>gene=chr20_22559864-22560008; species=panTro
TACGAAACATAGCAGGTTAGGGCAGCGCTTTCAGCCTCCATTGTCCCCCACTCGGCCCCCGGCCCTGCCTCTCGGCTCCTTCGCCACGGGAGCCTTTTATGTGATAATGAAACACATTTCAGGCCGGGCTCACGACGTGTGTGT
>gene=chr20_22559864-22560008; species=papHam
TACGAAACATAGCAGGTTAGGGCAGCGCTTTCAGCCTCCATTGTCCCCCACTCGGCCCCCGGCCCTGCCTCTCGGCTCCTTCGCCACGGGAGCCTTTTATGTGATAATGAAACACATTTCAGGCCGGGCTCACGACGTGTGTGT
>gene=chr20_22559864-22560008; species=ponAbe
TACGAAACATAGCAGGTTAGGGCAGCGCTTTCAGCCTCCATTGTCCCCCACTCGGCCCCCGGCCCTGCCTCTCGGCTCCTTCGCCACGGGAGCCTTTTATGTGATAATGAAACACATTTCAGGCCGGGCTCACGACGTGTGTGT
>gene=chr20_22559864-22560008; species=rheMac
TACGAAACATAGCAGGTTAGGGCAGCGCTTTCAGCCTCCATTGTCCCCCACTCGGCCCCCGGCCCTGCCTCTCGGCTCCTTCGCCACGGGAGCCTTTTATGTGATAATGAAACACATTTCAGGCCGGGCTCACGACGTGTGTGT
>gene=chr20_25052381-25052637; species=hg19
AATGCTTTCAACTCCTAGGTTGTTGAATTCCTTGCACATGGGGTGCCCTGCAGGGGGCAAGTCTGGTAGCAGTGATCATCAAGGATGACACAGGAAAATCGGCATGCTTCCTGAGGCAGAACAATGCTACCTGAGCACTTCTCCAGAGGGGCAGACTTTAGCAGCATTACAGGGTTCAGCTGAAGGTCATCAGGCACCACCACGGGGTCTGGGGAGCCTGTGTGTCTCCTGCAAAGTCCAGTGAACGGGAGCCTCC
>gene=chr20_25052381-25052637; species=bosTau
AGTGCATTCTCTCTGGAAGTTGTTGCACTCTTTGTGTATAGGGAGCCCTACACGTGGGGTGACCACTAACAGGGACTGTGAGTGGTGACC--AGTACAT-GGCATGCTTGTTTGGGCTGAATACAGCTGCATGAGAAATTCCCCAGAGGAGAAAACTTTCACAGCATTAGAGGGTGTGGCTGAAGGTGATC-TTCACCCAAACAGGGTTTGGAAACCCTGTGGGTGCTCTG-------------------------
>gene=chr20_25052381-25052637; species=calJac
----------------------------------------------------------------------------------------------------------------------------------------------------------------------------------------------------------------------------------------------------------------
>gene=chr20_25052381-25052637; species=canFam
GACGCTTTCA-TTCTAAGGTTGTTGAACC-TTTGCATATTGAGAGGTCCTCAAGTGGAGAGTCTGGAAGG-GGGATCATCAGTGATGACAAAGGGACATTGGCATGCTTATTTGGACAGCACAAAGCTGCATGAGAAATTTCCCAAAGGAGGAAAATTCGGCAGCCTTAGAGGGTGTAGCTAAAGGTGATCATGCACCAAAACGGGGTTTGAAGAGCTTGTGTGTTATCTGTAAAATCCTATAAATAGGGGCCTCT
>gene=chr20_25052381-25052637; species=equCab
AGTGCTTCCAGTTCCAAGGTCGCTGGGCCGTCTGCATGTTGGGGGTCCTGCAAGAGGGAAGTCCAGCAGC-AGGGCTCCCAGCAATGACACAGGGAAATGGGCATGCTTATGTAGGCAGAACAAAGCTGCATGAGAAACTCCCC-GAGGAGAAAACTTCAGCAGCGTGAGAGGGTGTAGCTGCAGGTGGTCATGCACCGAAACAGGGTTTGAAGAGCC----TGTCCTCTGCAAAATCATGTAAATAGGGGCCTGA
>gene=chr20_25052381-25052637; species=gorGor
AATGCTTTCAACTCCTAGGTTGTTGAATTCCTTGCACATGGGGTGCCCTGCAGGGGGCAAGTCTGGTAGCAGTGATCATCAAGGATGACACAGGAAAATCGGCATGCTTCCTGAGGCAGAACAATGCTACCTGAGCACTTCTCCAGAGGGGCAGACTTTAGCAGCATTACAGGGTTCAGCTGAAGGTCATCAGGGGCCACCGCGGGGTTTGGGGAGCCTGTGTGTCTCCTGCAAAGTCCAGTGAACGGGAGCCTCC
>gene=chr20_25052381-25052637; species=panTro
AATGCTTTCAACTCCTAGGTTGTTGAATTCCTTGCACATGGGGTGGCCTGCAGGGGGCAAGTCTGGTAGCAGTGATCATCAAGGATGACACAGGAAAATCGGCATGCTTCCTGAGGCAGAACAATGCTACCTGAGCACTTCTCCAGAGGGGCAGACTTTAGCAGCATTACAGGGTTCAGCTGAAGGTCATCAGGCACCACCACGGGGTCTGGGGAGCCTGTGTGTCTCCTGCAAAGTCCAGTGAACGGGAGCCTCC
>gene=chr20_25052381-25052637; species=papHam
AACGCTTTCAACTCCCAGGTTGTTGAATTCCTTGCACATAGGGTGCCCTGCAGGGGGCAAGTCTGGTAGCAGTGATCATGGAGGATGACACAGGAAAATTGGCATGCTTCCTGAGGCAGAACAATGCTACCTGAGCACTTCTCCAGAGGGGCAGACTTTAGCAGCATTACAGGGTTCAGCTGAAGGTCATCAGGCACCACAGCAGGGTTTGGGGAGCCTGTGTGTCTCCTGCAAAGTCCAGTGAACAGGAGCCTCC
>gene=chr20_25052381-25052637; species=ponAbe
AATGCTTTCAACTCCCAGGTTGTTGAATTCCTTGCACATGGGGTGCCCTGCAGGGGGCAAGTCTGGTAGCAGTGATCATCGAGGATGACACAGGAAAATCGGCATGCTTCCTGAGGCAGAACAATGCTGCCTGAGCACTTCTCCAGAGGGGCAGACTTTAGCAGCATTACAGGGTTCAGCTGAAGGTCATCAGGCACCACAGCGGGGTTTGGGGAGCCTGTGTGTCTCCTGCAAAGTCCAGTGAACGGGAGCCTCC
>gene=chr20_25052381-25052637; species=rheMac
AACGCTTTCAACTCCCAGGCTGTTGAATTCCTTGCACATAGGGTGCCCTGCAGGGGGCAAGTCTGGTAGCAGTGATCATCAAGGATGACACAGGAAAATTGGCATGCTTCCTGAGGCAGAACAATGCTACCTGAGCACTTCTCCAGAGGGGCAGACTTTAGCAGCATTACAGGGTTCAGCTGAAGGTCATCAGGCACCACAGCAGGGTTTGGGGAGCCTGTGTGTCTCCTGCAAAGTCCAGTGAATAGGAGCCTCC
>gene=chr20_30196373-30196467; species=hg19
TTTCCATCAGCTGGGCCCGAGGAATGCGGAGCTATTTAACCTGAGCATCCCCAGGTGTACGGAGGCGCCTGGCTGTCTGGGGCCCGCAGCCTTT
>gene=chr20_30196373-30196467; species=bosTau
TTTCCATCAGCTGGGCCCGAGGAATGCGGAGCTATTTAACCTGAGCATCCCCAGGTGTACGGAGGCGCCTGGCTGTCTGGGGCCCGCCGCCTTT
>gene=chr20_30196373-30196467; species=calJac
TTTCCATCAGCTGGGCCCGAGGAATGCGGAGCTATTTAACATGAGCATCCCCAGGTGTACGGAGGCGCCTGGCTGTCTGGGGCTCGCAGTCTTT
>gene=chr20_30196373-30196467; species=canFam
TTTCCATCAGCTGGGCCCGAGGAATGCGGAGCTATTTAACCTGAGCATCCCCAGGTGTACGGAGGCGCCTGGCTGTCTGGGGCCCGCCGCCTTT
>gene=chr20_30196373-30196467; species=equCab
TTTCCATCAGCTGGGCCCGAGGAATGCGGAGCTATTTAACCTGAGCATCCCCAGGTGTACGGAGGCGCCTGGCTGTCTGGGGCCCGCCGCCTTT
>gene=chr20_30196373-30196467; species=gorGor
TTTCCATCAGCTGGGCCCGAGGAATGCGGAGCTATTTAACCTGAGCATCCCCAGGTGTACGGAGGCGCCTGGCTGTCTGGGGCCCGCAGTCTTT
>gene=chr20_30196373-30196467; species=panTro
TTTCCATCAGCTGGGCCCGAGGAATGCGGAGCTATTTAACCTGAGCATCCCCAGGTGTACGGAGGCGCCTGGCTGTCTGGGGCCCGCAGTCTTT
>gene=chr20_30196373-30196467; species=papHam
TTTCCATCAGCTGGGCCCGAGGAATGCGGAGCTATTTAACCTGAGCATCCCCAGGTGTACGGAGGCGCCTGGCTGTCTGGGGCCCGCAGTCTTT
>gene=chr20_30196373-30196467; species=ponAbe
TTTCCATCAGCTGGGCCCGAGGAATGCGGAGCTATTTAACCTGAGCATCCCCAGGTGTACGGAGGCGCCTGGCTGTCTGGGGCCCGCAGTCTTT
>gene=chr20_30196373-30196467; species=rheMac
TTTCCATCAGCTGGGCCCGAGGAATGCGGAGCTATTTAACCTGAGCATCCCCAGGTGTACGGAGGCGCCTGGCTGTCTGGGGCCCGCAGTCTTT
>gene=chr20_31094701-31094835; species=hg19
TCCATCACGTGGGCTCAGACAATGGAGCTGCACCACTTCACACACTGCTGTGAGGACCATTAAAACCATTAGCGGGACATTAGCTCTGCTCCAGGAACTGCAGAGAGGGAGGCAAGGGAGGTGCCCACAGTCCT
>gene=chr20_31094701-31094835; species=bosTau
TCCATCACGCGGGTTTAAACAATGGAGCTGCGCCGCTTCACACACTGCTGCGAGAACCATTAAAACCATTAGCGGGACATTAGTGCTGCTCCAAGAATTGGGGAGGCGGGAAGAAGGAAGGTGCTGACAGGCTT
>gene=chr20_31094701-31094835; species=calJac
TCCATCACGTGGGCTTAGACGGAGGAGCCACACCACTTCACACACTGCTGTGAGGACCATTAAACCCATTAGCAGGATATTAGTGCTGCTCTAGGAACTGCAGAGAGGGAGGCCAGGAAGGTACCCACAGTCCT
>gene=chr20_31094701-31094835; species=canFam
TCCATCAGTGGGGCTTAAACAGAGGAGCC--ACCACTTCACATGCTGGTGGGAGAACCACTAGAACCATTAGCAGGACATTAGCACTACTTGAGGCACCGGGGAAGGGGTAGGCAAGAAGATGCTC--------
>gene=chr20_31094701-31094835; species=equCab
TCCATCACTGGGCCTTAAACAGGGGGGCCG-ACCACTTCACACGCGGCTGGAAGAACCATTAAAACCATTAGTGGGACATTAGCGCTGCTCCAGGAACTGGAGAGAGGGGAGGAAGGGAGGTGCTGACAGCCTT
>gene=chr20_31094701-31094835; species=gorGor
TCCATCATGTGGGCTCAGACAATGAAGCTGCACCACTTCACACACTGCTGTGAGGACCATTAAAACCATTAGCGGGACATTAGCTCTGCTCCAGGAACTGCAGAGAGGGAGGCAAGGGAGGTGCCCACAGTCCT
>gene=chr20_31094701-31094835; species=panTro
TCCATCACGTGGGCTCAGACAATGGAGCTGCACCACTTCACACACTGCTGTGAGGACCATTAAAACCATTAGCGGGACATTAGCTCTGCTCCAGGAACTGCAGAGAGGGAGGCAAGGGAGGTGCCCACAGTCCT
>gene=chr20_31094701-31094835; species=papHam
TCCATCACGTGGGCTCAGACAATGGAGCCACACCACTTCACACACTGCTGTCAGGACCATTAAAACCATTAGCGGGACATTAGCTCTGCTCCAGGAACTGCGGAGAGGGAGGCAAGGGAGGTGCCCACAGTCCT
>gene=chr20_31094701-31094835; species=ponAbe
TCCATCACGTGGGCTCAGACAATGGAGCCGCACCACTT-ACACACTGCTGTGAGGACCATTAAAACCATTAGCGGGACATTAGCTCTGCTCCAGGAACTGCAGAGAGGGAGGCAAGGGAGGTGCCCACAGTCCT
>gene=chr20_31094701-31094835; species=rheMac
TCCATCACGTGGGCTCAGACAATGGAGCCACACCACTTCACACACTGCTGTCAGGACCATTAAAACCATTAGCGGGACATTAGCTCTGCTCCAGGAACTGCTGAGAGGGAGGCAAGGGAGGTGCCCACAGTCCT
>gene=chr20_31339742-31339822; species=hg19
TTTGTTTTTCTCTGCAGAACCATTATAAAGTGAATGCCTGGCCTGCCCTGCTTTAGGCCAGCAATGCATATCACTGCTGG
>gene=chr20_31339742-31339822; species=bosTau
TTTGTTTTTCTCCTCAGGATGATTTTAAAGTGAATGCCTGGCTTGCCCCAATTTAGGGCTGCAATGCAAATTACTGCTGG
>gene=chr20_31339742-31339822; species=calJac
TTTGTCTTTCTCTGGAGAACCATTATAAAGTGAA--------------TGCTTTAGGCCAGTAATGCATATCACTGCTGG
>gene=chr20_31339742-31339822; species=canFam
TTTGTTTTTCTCCTCAGGACAATTATAAAATGAATGCCTGGCCTACCCAGTTTTAGGACTGCAATGCAAATTGCCCCAAG
>gene=chr20_31339742-31339822; species=equCab
TTTGTTTTTCTCCTGGAGATCATTATAAAGTGAATGCCTGGCCTGCCCCGATTTAGGGCTGCAATGCAAATCACTGCTGG
>gene=chr20_31339742-31339822; species=gorGor
TTTGTTTTTCTCTGCAGAACCATTATAAAGTGAATGCCTGGCCTGCCCTGCTTTAGGCCAGCAATGCATATCACTGCTGG
>gene=chr20_31339742-31339822; species=panTro
TTTGTTTTTCTCTGCAGAACCATTATAAAGTGAATGCCTGGCCTGCCCTGCTTTAGGCCAGCAATGCATATCACTGCTGG
>gene=chr20_31339742-31339822; species=papHam
TTTGTTTTTCTCTGCAGAACCATTATAAAGTGAATGCCTGGCCTGCCCTGCTTTAGGCCAGCAATGCATATCACTGCTGG
>gene=chr20_31339742-31339822; species=ponAbe
TTTGTTTTTCTCTGCAGAACCATTATAAAGTGAATGCCTGGCCTGCCCTGCTTTAGGCCAGCAATGCATATCACTGCTGG
>gene=chr20_31339742-31339822; species=rheMac
TTTGTTTTTCTCTGCAGAACCATTATAAAGTGAATGCCTGGCCTGCCCTGCTTTAGGCCAGCAATGCATATCACTGCTGG
>gene=chr20_31368690-31368877; species=hg19
CCAGCTGGGTTGGAAAGCCCTGCATTGTCCTCTCAGCTgtgccatcccatggaacttcctgcgagcgtgaaagggttctatttctgcattgttccccacaatagccacactctacatgggagcacttgagaagcggctgacacagcaggcagtgaattGTTCCTGGAAATGTAGTTAGTGGTCCCTG
>gene=chr20_31368690-31368877; species=bosTau
TCAGCTGGTTTGGAAACCCCTGTATTGTCTCATCAGTTACACCTtcccatagaactttcta-gaggctgaaagtgttctctttctgcattgttcac-atgaccgtgaggagccacacatgagtactta--atgtggctgcgatggcaggcactgggttGCTCCTTT-AGTGGAGTTAGTGGCCACTG
>gene=chr20_31368690-31368877; species=calJac
CCAGCTGGGTTGGAAAGCCCTGCATTGTCCTCTCAGTGgtgccatcccatggaacttcctgcgagcgtgaaagggttctatttctgcattgttcctcacaatagccacactctacatgtgagcacttgagatgcggctgacatggcaggcagtgaattGTTCCTGGAAATGTAGTTAGTGGTCCCTG
>gene=chr20_31368690-31368877; species=canFam
CCAGCTATTTTGGAAACCCCTGTATTGTCTCCTCAGCTgtgctgtccaatagaactttcagcaagggcgaaaatgttgtgtttttgcattgtttgctatcatag--------cacatgtgagaacttgaaatgtggctgatatggctgTCACTGGATTGTTCA-TTAATTGTAGTTGGTAGCTAC--
>gene=chr20_31368690-31368877; species=equCab
CTAGCTGGTTTGGAACCACTCATATTGTCCTATCAGCTgtgccgtccaatagaactttctgt--gagtgaagctgttctctttctgcatcaatcacgactaccgccatcagccacatatgagtgcttgaaatggggctg--atgacaggtactggactgtccatttAAGTGTAGTCAGTGGCCACTG
>gene=chr20_31368690-31368877; species=gorGor
-------------------------------------------------------------------------------------------------------------------------------------------------------------------------------------------
>gene=chr20_31368690-31368877; species=panTro
CCAGCTGGGTTGGAAAGCCCTGCATTGTCCTCTCAGCTgtgccatcccatggaacttcctgcgagcgtgaaagggttctatttctgcattgttccccacaatagccacactctacatgggagcacttgagaagcggctgacacagcaggcagtgaattGTTCCTGGAAATGTAGTTAGTGGTCCCTG
>gene=chr20_31368690-31368877; species=papHam
GCAGCTGGGCTGGAAAGCCCTGCATTGTCCTCTCAGCTgtgccatcccatggaacttcctgcgagcgtgaaagggttctatttctgcattgttccccacaatagccacactcgacatgggagcacttgagaagcggctgacacggcaggcagtgaattGTTCCTGGAAATGTAGTTAGTGGTCCCTG
>gene=chr20_31368690-31368877; species=ponAbe
CCAGCTGGGTTGGAAAGCCCTGCATTGTCCTCTCAGCTgtgccatcccatggaacttcctgcgagcgtgaaagggttctatttctgcattgttccccacaatagccacactctacatgggagcacttgagaagcggctgacacagcaggcagtgaattGTTCCTGGAAATGTAGTTAGTGGTCCCTG
>gene=chr20_31368690-31368877; species=rheMac
CCAGCTGGGCTGGAAAGCCCTGCATTGTCCTCTCAGCTgtgccatcccatggaacttcctgcgggcgtgaaagggttctatttctgcattgttccccacaatagccacactcgacatgggagcacttgagaagtggctgacacggcaggcagtgaattGTTCCTGGAAATGTAGTTAGTGGTCCCTG
>gene=chr20_37911404-37911537; species=hg19
TGTTTCCCTTGATTGTTATGTAATGTTCGGCAGCAGGAGGTAAATTCCTCTCCAATTTCCAGGCCCGTTACAGCGCATGAACCCCACCGTGGGGAGCCACAGTGATTGAGCTCAGCAGCCAGGTCCCATGCTG
>gene=chr20_37911404-37911537; species=bosTau
TGTTTCCTTTGATTGTTATGTAATGTTCGGCAGCAGGGGGTAAATTCCTCTCCAATTTCCAGGCTGGTTACAGCGCATGAACCCCACCGTGGGGAGCCACAGTGATTGAGCTCAGCAGCCAGGTCCCATGCTG
>gene=chr20_37911404-37911537; species=calJac
TGTTTCCCTTGATTGTTATGTAATGTTCGGCAGCAGGAGGTAAATTCCTCTCCAATTTCCAGGCCCGTTACAGCGCATGAACCCCACCGTGGGGAGCCACAGTGATTGAGCTCAACAGCCAGGTCCCATGCTG
>gene=chr20_37911404-37911537; species=canFam
TGTTTCCCTTGATTGTTATGTAATGTTCGGCAGCAGGAGGTAAATTCCTCTCCAATTTCCAGGCCCGTTACAGCGCATGAACCCCACCATGGGGAGCCACAGTGATTGAGCTCAGCAGCCAGGTCCCATGCTG
>gene=chr20_37911404-37911537; species=equCab
TGTTTCCCTTGATTGTTATGTAATGTTCGGCAGCAGGAGGTAAATTCCTCTCCAATTTCCAGGCCCGTTACAGCGCATGAACCCCACCGTGGGGAGCCACAGTGATTGAGCTCAGCAGCCACATCCCATGCTG
>gene=chr20_37911404-37911537; species=gorGor
TGTTTCCCTTGATTGTTATGTAATGTTCGGCAGCAGGAGGTAAATTCCTCTCCAATTTCCAGGCCCGTTACAGCGCATGAACCCCACCGTGGGGAGCCACAGTGATTGAGCTCAGCAGCCAGGTCCCATGCTG
>gene=chr20_37911404-37911537; species=panTro
TGTTTCCCTTGATTGTTATGTAATGTTCGGCAGCAGGAGGTAAATTCCTCTCCAATTTCCAGGCCCGTTACAGCGCATGAACCCCACCATGGGGAGCCACAGTGATTGAGCTCAGCAGCCAGGTCCCATGCTG
>gene=chr20_37911404-37911537; species=papHam
TGTTTCCCTTGATTGTTATGTAATGTTCGGCAGCAGGAGGTAAATTTCTCTCCAATTTCCAGGCCCGTTACAGCGCATGAACCCCACCGTGGGGAGCCACAGTGATTGAGCTCAGCAGCCAGGTCCCATGCTG
>gene=chr20_37911404-37911537; species=ponAbe
TGTTTCCCTTGATTGTTATGTAATGTTCGGCAGCAGGAGGTAAATTCCTCTCCAATTTCCAGGCCCGTTACAGCGCATGAACCCCACCGTGGGGAGCCACAGTGATTGAGCTCAGCAGCCAGGTCCCATGCTG
>gene=chr20_37911404-37911537; species=rheMac
TGTTTCCCTTGATTGTTATGTAATGTTCGGCAGCAGGAGGTAAATTTCTCTCCAATTTCCAGGCCCGTTACAGCGCATGAACCCCACCGTGGGGAGCCACAGTGATTGAGCTCAGCAGCCAGGTCCCATGCTG
>gene=chr20_43246519-43246775; species=hg19
tactaaaaatacaaaaattaAAAAAAAAACAAACAAACAGAACAGCTGCCATTTGCTGAGCACCTGTGACACACTGGGGACTTAACATCTGGCCTCTCCCTCTGGGGAACCTGCACAAACAAAGCAACCTTCAAGAGCCCTTCACTTGATGCTTTAAGCACCCATCCATAATGGCCCTTAATTGACTCTTAATTATACTAACAAACACTATGTGTATTTCCATGTAAAAAGATGTTACAGACCAGGCTAAAGTCCA
>gene=chr20_43246519-43246775; species=bosTau
----------------------------------------AAGACCTACCATTTGCTGAACACCCGTCATGTGCT-GGGACCTCACAT--GCCCTCTCCCTCTGGAGAAGCCACCCAAATATCCCGACCCTCGACAGCTCTTCACCTGTTGCTTGTAGCATCCATCCATGATGGCCCTTCATTGATTTT-AATTATACTAACA----GCAGATGCATTTCCTTTGTAGAAAAGGATGCGGACCCGGGTAGAGTCCT
>gene=chr20_43246519-43246775; species=calJac
--------------------------------------AGAACAGCTGCCATTTGCTGAGCACCTGTTACACTCTGGGGACTTAACATTTGGCCTCCCCCTCT-GGGAACCTGCACAAATAAAATGACCTTCAA-------------GATGCTTTAAGCACCCATCCAAAATGGCCCTCAATTGACTTTTAATTATACTAACA----GCACATGCATTTCCATGTAAAAAGATGTTACAGACCAGGGCAAAGTCCA
>gene=chr20_43246519-43246775; species=canFam
-----------------------------------------------------------------------CACT-GAGCCTTCACATTTGCCCTCTCCTTTTGGAGAACCCGCACAAACCTCCTAACGCTCAACAGCCCTTCA-CCGAGGCTTGTAGCTATCATCCATGATGGCCTTGCATTGACCT----------TAGCA----CCACACACATTTTCTTTGTAAAACGTGTTAGAGGCCAGGCTAAAGGCCT
>gene=chr20_43246519-43246775; species=equCab
----------------------------------------AAGAACTCCCTTTCGCCGAGCACCTGGTACCTGCT-GGGACTTCACGTTTTCCTC-----TCTGGAGAGCCTGCACAAGTACCCTGACCCTCAACAGCCCTTCATCTGATGCTTTCAG----CATCCAT---GGCCTTTAATTGACTTT-AATCATACTAATA----CTGCATGCATATTCTTTGTAAAAAATGTTATAGACCAGACTAAGGTCCT
>gene=chr20_43246519-43246775; species=gorGor
tactaaaaatacaaaaattaAGAAAAAAACAAAAAAACAGAACAGCTGCCATTTGCTGAGCACCTGTGACACACTGGGGACTTAACATGTGGCCTCTCCCTCTGGGGAACCTGCACAAACAAAGCAACCTTCAAGAGCCCTTCACTTGATGCTTTAAGCACCCATCCATAATGGCCGTTAATTGA--CTTAATTATACTAACA----CTATGTGCATTTCCATGTAAAAAGATGTTGCAGACCAGGCTAAAGTCCA
>gene=chr20_43246519-43246775; species=panTro
tactaaaaatacaaaaattaAAAAAAAA-----CAAACAGAACAGCTGCCATTTGCTGAGCACCTGTGACACACTGGGGACTTAACATCTGGCCTCTCCCTCTGGGGAACCTGCACAAACAAAGCAACCTTCAAGAGCCCTTCACTTGATGCTTTAAGCACCCATCCATAATGGCCCTTAATTGACTCTTAATTATACTAACA----CTATGTGCATTTCCATGTAAAAAGATGTTACAGACCAGGCTAAAGTCCA
>gene=chr20_43246519-43246775; species=papHam
tactaaaaatacaaaaatta---------------------ACAGCTGCCGTTTGCTGAGCACCTGTGACACACTGGAGACTTAACATCTGGCCTCTCCCTCTGGGGAACCTGCACAAATAAAACGACCTTCAAGAGCCCTTCACTTGATGCTTTAAGCACCCATCCATAATGGCCCTTAATTGACTCTTAATTATACTAACA----CCATGTGCATTTCCATGTAAAAAGATATTACAGACCAGGCTGAAGTCCC
>gene=chr20_43246519-43246775; species=ponAbe
tactaaaaatacaaaaattaaaaaaaaaaaaaaaaaaaagaaCAGCTGCCATTTGCTGAGCACCTGTGACACACTGGGGACTTAACATCTGGCCTCTCCCTCTGGGGAACCTGCACAAACAAAGCAACCTTCAAGAGCCCTTCACTTGATGCTTTAAGCACCCATCCATAATGACCCTTAATTGACTCTTAATTATACTAACA----CTATGTGCATTTCCATGTAAAAAGATGTTACAGACCAGGCTAAAGTCCA
>gene=chr20_43246519-43246775; species=rheMac
tactaaaaatacaaaaatta---------------------ACAGCTGCCCTTTGCTGAGCACCTGTGACACACTGGGGACTTAACATCTGGCCTCTCCTTCTGGGGAACCTGCACAAATAAAACGACCTTCAAGAGCCCTTCACTTGATGCTTTAAGCACCCATCCATAATGGCCCTTAATTGACTCTTAATTATACTAACA----CCATGTGCATTTCCATGTAAAAAGCTATTACAGACCAGGCTGAAGTCCA
>gene=chr20_44482212-44482468; species=hg19
TCAAGTAATGCCCCCACCCACACAAAAGAAAACAGCCAGGTATTTCACTAGGCTGGAAGGATTACAATATCAAAAGGCTGGTACTTACAAACAAATTAAAGAAACAAAGCACATATTTACTCCCAACTAGCATAAAGATAAGAACCTGGCTGAGCCCAAGGTAAGTATTCAAATACTTTATAGCAGTGACTGGGGGCCGAGAAGAGGGGGGCCAATCAATACTCCTCAGGGATGAGGAGTAAGAGACACGGGACAG
>gene=chr20_44482212-44482468; species=bosTau
TCAGATAATGCTCCTACTTCCACAAAACAAAAC--AAAACTGTCTCACTGGGTGAGAAGGATTACAGTATCAAAAGGCCAGGATTTACATGCAAACTGAGGGAACCAAGGGCACATCTGCCTCCAACTGGCATAAAGGTAAGAACAGGGCTCACCTTAAAATAAGCATTCAAATACTTTATAGCAATGACT----------TCAGGAAAGGACAGGAAATA--------GGATGGGGAGTGACCAACA---GATAG
>gene=chr20_44482212-44482468; species=calJac
TCAAGTCATGCTACCACCCCCACAAAACAAAGCAGCCAGGTGTATCACTAGGCTAGAAGGATTACAGTATCAAAAGGCTGGTACTTATAACCAAATTAAAGAAACAAAGCACATATTTACTACCAACTAGTGTAAAGATGAGAACCTGGTTGAGGCCATGGTAAGTATTCAAATACTTTATAGCAGTGACTGGGG--------GAAGGGTACCAAGCAATACTCCCCAGGGATGAGGAGTAAGGGACATGGGACAG
>gene=chr20_44482212-44482468; species=canFam
TCAGGTAATGCCCTCATTGCCACAAAACAAAAC--AAAACTATCTCATTGGGCT-AAAGGATTACTGTATCA-AGGCCTAGCCCTTACAATTAAACTGAAG----AA-GAGTCCATCTGCTCCCAGCTAGCATAAAGGTAAGAATGGGGCTGACCCCACAGTAAGTATTCAAATACTTTACAGAAATGATT--------------------------------------GGAT----AGTGGGTAGCATGGGTCAG
>gene=chr20_44482212-44482468; species=equCab
TCAGGTAATGCCCCTACCCCCACAAAACAAAAC--AAAATTGTCTCACTAGGCTAGAAAGTTTACAATATCAAAAGACCAGCACTTCCAACCACGCTGAAGAAATAACGGGCACATTTGCATCCAACTAGCAGAAAGGCAGGAAGGAGGCTGGGCCCACGGCAAGTATTCAAATACTTTATAGCAGTGACT---------GTCAGGGAGCGCCAGGCAATA------------------TGGGGGGGGGGGGATAG
>gene=chr20_44482212-44482468; species=gorGor
TCAAGTAATGCCCCCACCCACACAAAACAAAACAGCCAGGTATTTCACTAGGCTGGAAGGATTACAATATCAAAAGGCTGGTACTTACAAACAAATTAAAGAAACAAAGCACATATTTACTCCCAACTAGCATAAAGATACGAACCTGGCTGAGCCCAAGGTAAGTATTCAAATACTTTATAGCAGTGACTGGGGGCCGAGAAGAGGGGGGCCAATCAATACTCCTCAGGGATGAGGAGTAAGGGACATGGGACAG
>gene=chr20_44482212-44482468; species=panTro
TCAAGTAATGCCCCCACCCACACAAAACAAAACAGCCAGGTATTTCACTAGGCTGGAAGGATTACAATACCAAAAGGCTGGTACTTACAAACAAATTAAAGAAACAAAGCACATATTTACTCCCAACTAGCATAAAGATAAGAACCTGGCTGAGCCCAAGGTAAGTATTCAAATACTTTATAGCAGTGACTGGGGGCCGAGAAGAGGGGGGCCAATCAATACTCCTCAGGGATGAGGAGTAAGAGACACGGGACAG
>gene=chr20_44482212-44482468; species=papHam
TCAAGTAATGCTCCCACCTCCACAAAACAAAACAGCCAGGTATTTCACTAGGCTGGAATGATTACAATATCAAAAGGCTGGTACTTACAACCAAATTAAAGAAACAAAGCACATATTTACTCCCAACTAGCATAAAGATAAGAACCTGGCTGAGCCCAAGGTTAGTATTCAAATACTTTATAGCAGTGACTGGGGGCTGAGAAGAGGGGGGCCAATCAATATGCCTCAGGGATAAGGAGTAAGGGACACGGGACAG
>gene=chr20_44482212-44482468; species=ponAbe
TCAAGTAATGTCCCCACCCACAC-----AAAACAGCCAGGTATTTCACTAGGCTGGAAGGATTACAATATCAAAAGGCTGGTACTTACAAACAAATTAAAGAAACAAAGCACATATTTACTCCCAACTAGCATAAAGATAAGAACCTGGCTGAGCCCAAGGTAAGTATTTAAATACTTTATAGCAGTGACTGGGGGCCGAGAAGAGGGGGGCCAATCAATACTCCTCAGGGATGAGGAGTAAGGGACATGGGACAG
>gene=chr20_44482212-44482468; species=rheMac
TCAAGTAATGCCCCCACCTCCACAAAACAAAACAGCCAGGTATTTCACTAGGCTGGAAGGATTACAATATCAAAAGGCTGGTACTTACAACCAAATTAAAGAAACAAAGCACATATTTACTCCCAACTAGCATAAAGATAAGAACCTGGCTGAGCCCAAGGTTAGTATTCAAATACTTTATAGCAGTGACTGGGGGCCGAGAAGAGGGGGGCCAATCAATATGCCTCAGGGATAAGGAGTAAGGGACACGGGACAG
>gene=chr20_45948310-45948395; species=hg19
GTGATTAAAGGGCACATTCATATGTAAAAGGCGAACTTCCAAACTCGCCTGGCAGGACAGAAATTGCTTCAATCTACAGAAAAGA
>gene=chr20_45948310-45948395; species=bosTau
GTGATTAATGGGCACATTCATATGTAAAAGATGAACTTCCAAACTCTCACGGCCAGACAGAGAGGGCTTCCAACGAAGGAGAAGA
>gene=chr20_45948310-45948395; species=calJac
GTGATTAAAGGGCACATTCATATGTAAAAGGCGAACTTCCAAACTCGCCTGGCAGGACAGAAATTGCTTCAATCTACGGAAAAGA
>gene=chr20_45948310-45948395; species=canFam
GAGGCGACTCAACGCATTCGCATGGAAAAGGTGAACCTCCAAACTCCACAGGCAGGACAGAAATTGCCTCAATCCAGGGGAAAGA
>gene=chr20_45948310-45948395; species=equCab
GTGATTAAAGGGCACATTCATATGTAAAAGGTGAACTTCCAAACTCTCCTGGCAGGACAGAAATTGCTCCAATCTAGGGAAAAGA
>gene=chr20_45948310-45948395; species=gorGor
GTGATTAAAGGGCACATTCATATGTAAAAGGCGAACTTCCAAACTCGCCTGGCAGGACAGAAATTGCTTCAATCTACGGAAAAGA
>gene=chr20_45948310-45948395; species=panTro
GTGATTAAAGGGCACATTCATATGTAAAAGGCGAACTTCCAAACTCGCCTGGCAGGACAGAAATTGCTTCAATCTACGGAAAAGA
>gene=chr20_45948310-45948395; species=papHam
GTGATTAAAGGGCACATTCATATGTAAAAGGCGAACTTCCAAACTCGCCTGGCAGGACAGAAATTGCTTCAATCTACAGAAAAGA
>gene=chr20_45948310-45948395; species=ponAbe
GTGATTAAAGGGCACATTCATATGTAAAAGGCGAACTTCCAAACTCGCCTGGCAGGACAGAAATTGCTTCAATCTACGGAAAAGA
>gene=chr20_45948310-45948395; species=rheMac
GTGATTAAAGGGCACATTCATATGTAAAAGGCGAACTTCCAAACTCGCCTGGCAGGACAGAAATTGCTTCAATCTACAGAAAAGA
>gene=chr20_48099263-48099382; species=hg19
ACCAGGCTCCCAGCCGGCCTTGACCTTCCCCCGCGCTTAAGCGGCTCAGTGGGGTAGGACGGATGGTCGCTGTCCCTCCCGCCGGTGCTGAAGTCCGCCGCACCCCATGGATGGAGGGA
>gene=chr20_48099263-48099382; species=bosTau
ACCCCGGCCCCTGCCGGCCTTGACCTT-CCCGGCGCTTAAGCGGCTCAGGGCCGCAGCCGGGCTGGGCGCTGTCCCTCCCGCCGGTGCTGAAGTCCGCCCCACCCCGTGGCTGGAGGGA
>gene=chr20_48099263-48099382; species=calJac
ACGAGGCTCGCAGCCGGCCTTGACCTT-CCCGGCGTTTAAGCGGCTCAGTGGGGTAAGACGGATGGGCGCTGTCCCTCCCGCCGGTGCTGAAGTCCGCCCCACCCGATGGATGCAGGGA
>gene=chr20_48099263-48099382; species=canFam
ACTGGGGCCCCAACCGGCCTTGACCTT-CCCGGTGCTTAAGCGGCTCAGGGGGGCTGAACGGCTTGGCGCTGTCCCTCCCGCCGGTGCTGAAGCCCGCCCCACCCCACGGGT-------
>gene=chr20_48099263-48099382; species=equCab
GCCGGGGCCCCAGCCCGCCTTGACCTT-CCCAGCGCTTAAGCGGCTCAGGGG-GCAGAATGGCCGGGTGCTGTCCCTCCAGCAGGTGCTGAAGTCCGCCCTACCCGGTGTTTGGAGGGA
>gene=chr20_48099263-48099382; species=gorGor
-----------------------------------------------------------------------------------------------------------------------
>gene=chr20_48099263-48099382; species=panTro
ACCAGGCTCCCAGCCGGCCTTGACCTTCCCCCGCGCTTAAGCGGCTCAGTGGGGTAGGACGGATGGTCGCTGTCCCTCCCGCCGGTGCTGAAGTCCGCCGCACCCCATGGATGGAGGGA
>gene=chr20_48099263-48099382; species=papHam
ACCAGGCTCCCAGCCGGCCTTGACCTT-CCCCGCGCTTAAGCAGCTCAGTGGGGTAGGACGGATGGGCGCTGTCCCTCCAGCCGGTGCTGAAGTCCGCCCCACCCCATGGACGGAGGGA
>gene=chr20_48099263-48099382; species=ponAbe
ACCAGGCTCCCAGCCGGCCTTGACCTTCCCCCGCGCCTAAGCGGCTCAGTGGGGTAGGATGGATGGTCGCTGTCCCTCCCGCCGGTGCTGAAGTCCGCCGCACCCCATGGATGGAGGGA
>gene=chr20_48099263-48099382; species=rheMac
ACTAGGCTCCCAGCCGGCCTTGACCTT-CCCCGCGCTTAAGCAGCTCAGTGGGGTAGGACGGATGGGTGCTGTCCCTCCAGCCGGTGCTGAAGTCCGCCCCACCCCATGGACGGAGGGA
>gene=chr20_50664961-50665240; species=hg19
cagataaaagaaaTTAAGCGAGCCATAATGTCTGTGCTTTATTTTAACTGGGTTGTCCTGTCCCGCTGTGCAGCCCATAATCCAAGCTGGGAGAGAGGCCCCCGCTGGGTAGCTAATTAAAACAATTATAAATACAAAGAAGGTATCAATGGCATTCCAAGACTCAAACAAAGAGATAAAGCACTGAAGATTTAAATTGTCAATGGCCAGTCTCTTTAGGCAATTCTGAAGAGGAGTCAGTGTCCCCAAGTCCCCCGAACTCCTTTGTAAACTGACTTA
>gene=chr20_50664961-50665240; species=bosTau
CAGATAAAAGAAATTAAGCCCGCCATAAAGTCTAGGCTTTGTTTTAACTGGGTTGTAAGGTCCTGCTGCGCCGCCCATAATCC-AGCTGGGAGAGGCACCCCTGCTGGGTGGCTAATTAAAACAATTATAAATACAAAGAGGGTATCAATGGCATTCCAAGATTCAGACAAAGAGATAAAGCATTGAAGATTTAAATTGTCAATGGTCAATCTCTCTAGGCGGTTCTGAAGAAGAGTCAGAGTCCCCAGGAACTCCAAACTCTTTTCTTTACTGACTTC
>gene=chr20_50664961-50665240; species=calJac
CAGATAAAAGAAATTAAGCGAGCCGTAATGTCTGCACTTTATTTTAACTGGGTTGTCCTGTCCCGCTGTGCTGCCCATAATCCAAGCTGGAAGAGAGGCCCCTGCTGGGCAGCTAATTAAAACAATTACAAATACAAAGAAGGTATCAATAGCATTCCAAGACTCAAACAAAGAGATAAAGCAC-GAAGGTTTAAATTGTCAATGGCCAGTCTCTTTAGGCAATTCTGAAGAGGAGTCAGTGTCCCCAAGTCTCACGAACTCCTTTATAAACTGACTTA
>gene=chr20_50664961-50665240; species=canFam
CAGATAAAAGAAATTAAAGGAGCCATAAAGTCTGTGCTTTATTTTAACTGGGTTGTTGGGTCCTGCTGTGCTGCCTATAATCC-AGCTGGAAGAGGGGCTCCTGCTGGGTGGCTAATTAAAACAATTATAAATACAAAGAAGGTATCAATGGCATTCCAAGACTCAAACAAAGAGATAAAGCACTGAAGATTGAAGTTGTCAATGGCCGGTCTCTCTAGGAGCTTGTGAAGAAGCCTCAGTGTCCCCGAGCCTCCCCAACTCCTCTCCCTACTGACTGC
>gene=chr20_50664961-50665240; species=equCab
CAGATAAAAGAAATTAAGCGAGCCATAAAGTCTGCACTTTATTTTAACAGGGTTGCACCGTCCTGCTGTGCTGCCCATAATCC-AGCTGGGAGAAGGGCCCCCGCTGGGTGGCTAATTAAAACAATTACAAATACAAAGAAGGTATCAATGGCATTCCAGGACTCAAACAAAGAGAGAAAGCATTGAAGATTTAAGTTGTCAATGGCCAATCTCTCTAGGCGGTTCTGAAGATGAGTCAGTGTCCCCAAGACTCCTCGACTCCTTTCTACACTGACTTA
>gene=chr20_50664961-50665240; species=gorGor
cagataaaagaaaTTAAGCGAGCCATAATGTCTGTGCTTTATTTTAACTGGGTTGTCCTGTCCCGCTGTGCAGCCCATAATCCAAGCTGGGAGAGAGGCCCCCGCTGGGTAGCTAATTAAAGCAATTATAAATACAAAGAAGGTATCAATGGCATTCCAAGACTCAAACAAAGAGATAAAGCACTGAAGATTTAAATTGTCAATGGCCAGTCTCTTTAGGCAATTCTGAAGAGAAGTCAGTGTCCCCAAGTCTCCCGAACTCCTTTGTAAACTGACTTA
>gene=chr20_50664961-50665240; species=panTro
cagataaaagaaaTTAAGCGAGCCATAATGTCTGTGCTTTATTTTAACTGGGTTGTCCTGTCCCGCTGTGCAGCCCATAATCCAAGCTGGGAGAGAGGCCCCCGCTGGGTAGCTAATTAAAACAATTATAAATACAAAGAAGGTATCAATGGCATTCCAAGACTCAAACAAAGAGATAAAGCACTGAAGATTTAAATTGTCAATGGCCAGTCTCTTTAGGCAATTCTGAAGAGGAGTCAGTGTCCCCAAGTCTCCCGAACTCCTTTGTAAACTGACTTA
>gene=chr20_50664961-50665240; species=papHam
cagataaaagaaaTTAAGCGAGCCATAATGTCTGCGCTTTATTTTAACTGGGTTGTCCTGTCCCGCTGTGCAGCCCATAATCCAAGCTGGGAGAGAGGCCCCCGCTGGGTAGCTAATTAAAACAATTATAAATACAAAGAAGGTATCAATGGCATTCCAAGACTCAAACAAAGAGATAAAGCACTGAAGATTTAAATTGTCAATGGCCAGTCTCTTTAGGCAATTCTGAAGAGGAGTCAGTGTCCCCAACTCTCCCGAACTCCTTTATAAACTGACTTA
>gene=chr20_50664961-50665240; species=ponAbe
cagataaaagaaataaagCGAGCCATAATGTCTGTGCTTTATTTTAACTGGGTTGTCCTGTCCCGCTGTGCAGCCCATAATCCAAGCTGGGAGAGAGGCCCCCGCTGGGTAGCTAATTAAAACAATTATAAATACAAAGAAGGTATCAATGGCATTCCAAGACTCAAACAAAGAGATAAAGCACTGAAGATTTAAATTGTCAATGGCCAGTCTCTTTAGGCAATTCTGAAGAGGAGTCAGTGTCCCCAAGTCCCCCGAACTCCTTTATAAACTGACTTA
>gene=chr20_50664961-50665240; species=rheMac
cagataaaagaaaTTAAGCGAGCCATAATGTCTGCGCTTTATTTTAACTGGGTTGTCCTGTCCCGCTGTGCAGCCCATAATCCAAGCTGGGAGAGAGGCCCCCGCTGGGTAGCTAATTAAAACAATTATAAATACAAAGAAGGTATCAATGGCATTCCAAGACTCAAACAAAGAGATAAAGCACTGAAGATTTAAATTGTCAATGGCCAGTCTCTTTAGGCAATTGTGAAGAGGAGTCAGTGTCCCCAAGTCTCCCGAACTCCTTTATAAACTGACTTA
>gene=chr20_52385005-52385216; species=hg19
aataatagaagtacctactcctaggcttatcatgaaaatcagatgagatgatctgagtgaaagcacttagccttggaatggagcacacagcaggtgctcaattaaggctagttgttattattAGTCTCTGAAAGTGATCTCTACATTGTTCTCTCCCCCATGCCGGGAGGCACTGAATTAACTTACTCAAGATGCGACAAGGAACATAGTT
>gene=chr20_52385005-52385216; species=bosTau
aatagcagaagtccacatgcctagatttatcattagaatcagaggagatactctaggt-gaagccttgagctgaagaaacgggcaccccgacagtgcccgattaaGGCGGGCTGCTAGTCTCTG------AAGGTGGCGTCTCTGCTCTGCTCTCTGCTGCGCCCAGAGACACTGGACT-GCTTGCTtaggatgtgatgaggggcgtgact
>gene=chr20_52385005-52385216; species=calJac
aataacagaagtactgactcctag---tgttatgaaaatcgaatgagatgatctgagtgaaagcacttagccttggaatggggcacacagcaggtgctcaattaaggctagttgttattattAGTCTCTGAAAGGGATCTCTACATTGTTCTCTCCCCCATGCCGAGAGGCACTGAATTAATTTACTCAAGATGCGGCAAGGAGCTTGATT
>gene=chr20_52385005-52385216; species=canFam
aataacagaaacacc----cacagtgttatcatgataaccaaatgagatgatttgagt-gaagcacttagctttagaaacaggcacagggcaggtgttcaatcaaGTCtagttattatttttaGTTTCTGAATGTGATCAGCCTGTTGTTTTGTCTCCTCTGCTGAAAGGCACGGGATC-GCTCGCT-ACGATGTGCTGAGGGGGGTGAtt
>gene=chr20_52385005-52385216; species=equCab
aattatagaagtacctattcatagagttgacattagaatcaaatga--------------aagcacttagtcttagaaatgggcacacgcagggtgctcagtgaaggctagttgctATTATTAGTCTCTGAAAGTGATATCTCTACTGTTTTCTCCCCCATGCCGAGAGGTACTGGATT-GTTTGCTCCAGATGTGACGAGGAGTGTGATT
>gene=chr20_52385005-52385216; species=gorGor
-----------------------------------------------------------------------------------------------------------------------------------------------------------------------------------------------------CAAGGAACAtagtt
>gene=chr20_52385005-52385216; species=panTro
aataatagaagtacctactcctaggcttatcgtgaaaatcagatgagatgatctgagtgaaagcacttagccttggaatggagcacacagcaggtgctcaattaaggctagttgttattattAGTCTCTGAAAGTGATCTCTACATTGTTCTCTCCCCCATGCCGGGAGGCACTGAATTAACTTACTCAAGATGCGACAAGGaacatagtt
>gene=chr20_52385005-52385216; species=papHam
aataatagaagtacctactcctaggcttatcatgaaaatcaaatgagatgatctgagtgaaagcacttagccttggaatggggcacacagcaggcgctcaattaaggctagttgttatt----gtCTCTGAAAGTGATCTCTACATTGTTCTCTGCCCCATGCCGAGAGGTACTGAATTAACTTACTCAAGATGCGACaaggaacatggtt
>gene=chr20_52385005-52385216; species=ponAbe
aataatagaagtacctactcctaggcttatcatgaaaatcaaatgagatgatctgagtgaaagcacttagccttggaatggagcacacagcaggtgctcaattaaggctagttgttattattAGTCTCTGAAGGTGATGTCTACATTGTTCTCTCCCCCATGCCGGGAGGCACTGAATTAACTTACTCAAGATGCGACAAGGAACATAGTT
>gene=chr20_52385005-52385216; species=rheMac
aataatagaagtacctactcctaggcttatcatgaaaatcaaatgagatgatctgagtgaaagcacttagccttggaatggggcacacagcaggcgctcaattaaggctagttgttattattaGTCTCTGAAAGTGATCTCTACATTGTTCTCTGCCCCATGCCGAGAGGTACTGAATTAACTTACTCAAGATGCGACaaggaacatggtt
>gene=chr20_55311522-55311640; species=hg19
CTCTCATCTGCATGTGTGAACCTCCCAGTTGGACTGGAAAAAGGTTTAGCTCCTCTCTTTATCCTGCAAGGAAGCTCTGCAGGAAACTCTCCAAGAGGACAATAAGCCCCCTTGCCTT
>gene=chr20_55311522-55311640; species=bosTau
GCCTCATCTGCATATGTGAGCCTCCCAGTTGGGTTGGAAAAAGGTTTAGTTCCTCTCTTTATCCTGTAAGTAAGCTCTGCATAAAACTCTTAAGTGGAACAATAAGGCCCCT-GCCTT
>gene=chr20_55311522-55311640; species=calJac
CTCTCATCTGCACGTGTGAACCTCCTGGTTGGACTGGAAAAAGGTTCAGTTCCTCTCTTTATCTTGCAAGGAAGCTCTGCAGGAAACTCCCCACCCGGACAATAAGCCCCCCTGCCTT
>gene=chr20_55311522-55311640; species=canFam
CCCTCATCTGCATGTGTGAGCCTCCCAGCTGGATTGGAAAAAGCTTTAATTCCTCTTCTCATTCTGAAAGTAAGCTCTGCATAAAGCTCT----------------------------
>gene=chr20_55311522-55311640; species=equCab
CCCTCATGCGCATGTGTGCGCCTCCCAGTTGGACTGGAAAAAGGCTTCCTTCCTCTCTTTCTTCCGAGAGTAAGCTCTGCATAAACCTCTGAAACAGAACACTGAAGCCCTTTGCCTT
>gene=chr20_55311522-55311640; species=gorGor
CTCTCATCTGCATGTGTGAACCTCCCAGTTGGACTGGAAAAAGGTTTAGCTCCTCTCTTTATCCTGCAAGGAAGCTCTGCAGGAAACTCTCCAAGAGGACAATAAGCCCCCTTGCCTT
>gene=chr20_55311522-55311640; species=panTro
CTCTCATCTGCATGTGTGAACCTCCCAGTTGGACTGGAAAAAGGTTTAGCTCCTCTCTTAATCCTGAAAGGAAGCTCTGCAGGAAACTCTCCAAGAGGACAATAAGCCCCCTTGCCTT
>gene=chr20_55311522-55311640; species=papHam
CTGTCATCTGCCTGTGTGAATTTCCCAGTTGGACTGGAAAAAGGTTTAGCTCCTGTCTTTATCCTGCAAGGAAGCTCTGCAGGAAACTCTCCAACTGGACAATAAGCCCCCTTGCCTT
>gene=chr20_55311522-55311640; species=ponAbe
CTCTCATCTGCATGTGTGAACCTCCCAGTTGGACTGGAAAAAGGTTTAGCTCCTCTCTTTATCCTGCAAGGAAGCTCTGCAGGAAACTCTCCAAGAGGACAATAAGCCCCCTTGCCTT
>gene=chr20_55311522-55311640; species=rheMac
CTGTCATCTGCCTGTGTGAATTTCCCAGTTGGACTGGAAAAAGGTTTAGCTCCTGTCTTTATCCTGCAAGGAAGCTCTGCAGGAAACTCTCCAACTGGACAATAAGCCCCCTTGCCTT
>gene=chr20_55500290-55500521; species=hg19
CCTGTCTgcggccggagcggcggcgggcgcggggggcgacggcgcgcACAATGGGCCCGGAGCGCCTCATTAGAGACGCGTTTGATGCGCTCCCGTGCCCCACGGGGGCCCTGGGCGATGTCAATGGGATAATTACGATGATCTAATGGCCGGCTCTTTTGCATGCAGGCCCGCCTGAATGGGGCGCCTGGAGGCTGCATTGAGGCCGGGCTGTGTAAACTGTAGGGTGCC
>gene=chr20_55500290-55500521; species=bosTau
CCTGTCTgcggccggggcggcggcgggcgaggggggcg-c-gggcgcACAAAGGGCCCGGAGCGCCTCATTAGAGACGCGTTTGATGGGCTCCCGTCCCCCACGGGGGCCCTGGGCGATGTCAATGGGATAATTACGATGATCTAATGGCCGGCTCTTTTGCATGCAGGCCC-CCTGAATGGGGCGCCTGGAGGCGGCATTGAGGCCGGGCTGTGTAAACTGTAGGGTGCC
>gene=chr20_55500290-55500521; species=calJac
CCTGTCTgcggccggagcggcggcgggcgcggggggcggtggcgcgcACAATGGGCCCGGAGCGCCTCATTAGAGACGCGTTTGATGGGCTCCCGTGCCCCACGGGGGCCCTGGGCGATGTCAATGGGATAATTACGATGATCTAATGGCCGGCTCTTTTGCATGCAGGCCCGCCTGAAT-GGGCGCCTGGAGGCTGCATTGAGGCCGCGCTGTGTAAACTGTAGGGTGCC
>gene=chr20_55500290-55500521; species=canFam
CCTGTCTgcggccgggccggcggcgggcga-gggggcg-cggggcgcACAAA-GGCCCGCAGCGCCTCATTAGAGACGCGTTTGATGGGCTCCCGGCCCCCACGGGGGCCCCGGGCGATGTCAATGGGATAATTACGATGATCTAATGGCCGGCTCTTTTGCATGCAGGCCCGCCTGAAT-GGGCGCCTGGAGGCTGCATTGA-GCCGGGCTGTGTAAACTGTAGGGTGCC
>gene=chr20_55500290-55500521; species=equCab
----TCTgcggccggagcggcggcgggcgaggggggcg-cggcgcgcACAAAGGGCCCGGAGCGCCTCATTAGAGACGCGTTTGATGGGTTCCCGTCCCCCACGGGGGCCCTGGGCGATGTCAATGGGATAATTACGATGATCTAATGGCCGGCTCTTTTGCATGCAGGCCCGCCTGAATGGGGCGCCTGGAGGCTGCATTGAGGCCGAGCTGTGTAAACTGTAGGGTGCC
>gene=chr20_55500290-55500521; species=gorGor
---------------------------------------------------------------------------------------------------------------------------------------------------------------------------------------------------------------------------------------
>gene=chr20_55500290-55500521; species=panTro
CCTGTCTgcggccggagcggcggcgggcgcggggggcgacggcgcgcACAATGGGCCCGGAGCGCCTCATTAGAGACGCGTTTGATGGGCTCCCGTGCCCCACGGGGGCCCTGGGCGATGTCAATGGGATAATTACGATGATCTAATGGCCGGCTCTTTTGCATGCAGGCCCGCCTGAATGGGGCGCCTGGAGGCTGCATTGAGGCCGGGCTGTGTAAACTGTAGGGTGCC
>gene=chr20_55500290-55500521; species=papHam
CCTGTCTgcggccggagcggcggcgggcgcggggggcggcggcgcgcACAATGGGCCCGGAGCGCCTCATTAGAGACGCGTTTGATGGGCTCCCGTGCCCCACGGGGGCCCTGGGCGATGTCAATGGGATAATTACGATGATCTAATGGCCGGCTCTTTTGCATGCAGGCCCGCCTGAATGGGGCGCCTGGAGGCTGCATTGAGGCCGGGCTGTGTAAACTGTAGGGTGCC
>gene=chr20_55500290-55500521; species=ponAbe
CCTGTCTgcggccggagcggcggcgggcgcggggggcgACAGCGCGCACAATGGGCCCGGAGCGCCTCATTAGAGACGCGTTTGATGGGCTCCCGTGCCCCACGGGGGCCCTGGGCGATGTCAATGGGATAATTACGATGATCTAATGGCCGGCTCTTTTGCATGCAGGCCCGCCTGAATGGGGCGCCTGGAGGCTGCATTGAGGCCGGGCTGTGTAAACTGTAGGGTGCC
>gene=chr20_55500290-55500521; species=rheMac
CCTGTCTgcggccggagcggcggcgggcgcggggggcggcggcgcgcACAATGGGCCCGGAGCGCCTCATTAGAGACGCGTTTGATGGGCTCCCGTGCCCCACGGGGGCCCTGGGCGATGTCAATGGGATAATTACGATGATCTAATGGCCGGCTCTTTTGCATGCAGGCCCGCCTGAATGGGGCGCCTGGAGGCTGCATTGAGGCCGGGCTGTGTAAACTGTAGGGTGCC
>gene=chr20_55807184-55807446; species=hg19
cctgagtttgatcttggctgtgccacttaccagctgtgtgaccttccccaatctacttaatccctgtgtgttcccctccccctggagatagtaacaatggccctttctcatggagttgttgggaagattaCAGAAGCCATTTGCTGACAGGAGAAAGCCACAGGTGAGCCATTTGAGTCTGCCATTGTTACAGGGCCTCTAAAACAATGAGCCAGAAGAATGACAATCAATGCAGAAGAAGCAACATGTGCTGTGGGCATTT
>gene=chr20_55807184-55807446; species=bosTau
cctgagactaa--taagttgtgccagt---------tgaggtcttagccaagttacttgaccagtgtgtgg-ccccttcctccagggtta---acactggccttttctcata--------gggaagatcacaggaggtggc-gtttagggcagagccagccaggaaaATAA-CTGCATTTGTCATAGTTACAGAGCCTCTC--------------AAGAGAAACAATCA-CATAAGAGAAATAAACTGTGCTGCAAGTATTT
>gene=chr20_55807184-55807446; species=calJac
cctgagtttcaccttagctgtgccactcaccagctgtgtgaccttccccaagctgcttactccc--tgggttcccctctcccggtggataatcacaatggccctttctcatggagttgttggaaagatcacagaagccatTTGCTCACAGGAGAAAGCCACAGGTGAGTCATTTGAGTCCGTCAGTATTACAGGGCCTCTAAAACAATGAGCCGGAAGAATGACAATCAATGCAGAAAAAGCAACATGTGCTGTGGGCATTT
>gene=chr20_55807184-55807446; species=canFam
GCTC-------------TTG---------------GTGTGGTCTTGGCCAAGTTGGTTGCCCTCT-CATGCTCCCCTCGCCCCAG----GATGATACTGGCCCTTTCTCACCGAGCT----------GTACAGA-GTCGGC-CCTTACGGCACTG-TACGTTG--------TTTGCCT------TTGTCTCGGGGCCTCTCAAACAATGAGGCGGGAGGATGACAAGCAGTGCAGA---AGCCTCATACGCAGTGGGTATTT
>gene=chr20_55807184-55807446; species=equCab
cctgagttcgagctcagctgtgccacttaccagctgtgtggtcttggccaagttacttaacctcggtgtgctcccctcccgcaggggataataacagtggccctttctcacagagttcctgggaggatcacaga-gtcggc-acttacagcagcgcccggcaggaaagcAATTCGTGTCTGCCGTTGTGACTGGGCCTCTGAAACAAGGAGCCGGGAGAAAGGCAGTTGATGAGGAAGAAGCAACATGCGCTGTGGGTATTT
>gene=chr20_55807184-55807446; species=gorGor
cctgagtttgatcttggctgtgccacttaccagctgtgtgaccttccccgagctacttaatccctgtgtgttcccctccccctggagatagtaacaatggccctttctcatggagttggtgggaagatcaCAGAAGCCATTTGCTGACAGGAGAAAGCCACAGGTGAGCCATTTGAGTCTGCCATTGTTACAGGGCCTCTAAAACAATGAGCCAGAAGAATGACAATCAATGCAGAAGAAGCAACATGTGCTGTGGGCATTT
>gene=chr20_55807184-55807446; species=panTro
cctgagtttgatcttggctgtgccacttaccagctgtgtgaccttccccaagctacttaatccctgtgtgttcccctccccctggagatagtaacaatggccctttctcatggagttgttgggaagatcacagaagCCATTTGCTGACAGGAGAAAGCCACAGGTGAGCCACTTGAGTCTGCCATTGTTACAGGGCCTCTAAAACAATGAGCCAGAAGAATGACAATCAATGCAGAAGAAGCAACATGTGCTGTGGGCATTT
>gene=chr20_55807184-55807446; species=papHam
cctgagtttgatcttgactgtgccacttaccagctgtgtgaccttccccaagctacttaatccctgtgtgttcccctctccctagagatagtaacaatggccctttctcatggagttgttgggaagatcacagaagCCATTTGCTCACAGGGGAAAGTCACAGGTGAGCCATTTGAGTCTGCCATTGTTACAGGTCCTCCAAAACAATGAGCCAGAAGAATGACAATCAATGCAGAAGAAGCAACGTGTGCTGTGGGCATTT
>gene=chr20_55807184-55807446; species=ponAbe
cctgagtttgatcttggctgtgccacttaccagctgtgcgaccttccccaggctacttaatccctgtgtgttcccctccccctggagatagtaacaatggccctttctcatggagttattgggaagatcacagaagCCATTTGCTGACAGGAGAAAGCCACAGGTGAGCCATTTGAGTCCGCCATTGTTACAGGGCCTCTAAGACAATGAGCCAGAAGAATGACAATCAATGCAGAAGAAGCAACATGTGCTATGGGCATTT
>gene=chr20_55807184-55807446; species=rheMac
cctgagtttgatcttggctgtgccacttaccagctgtgtgaccttccccaagctacttaatccctgtgtgttcccctctccctagagatagtaacaatggccctttctcatggagttgttgggaagatcaCAGAAGCCATTTGCTCACAGGAGAAAGCCACAGGTGAGCCATTTGAGTCTGCCATTGTTACAGGTCCTCCAAAACAATGAGCCAGAAGAATGACAATCAATGCAGAAGAAGCAACGTGTGCTGTGGGCATTT
>gene=chr20_57843991-57844155; species=hg19
CACCAGTGGCTCAAAGGCAGCATGAAGCCCGTGGGTAACAAAGATGCATTTGTTGTCCCAGCTGTCCTGGTACCTGCATTGGCCTATACAGCTGACCTACAGCTAAATGCTTCCCAGCAGGGCAGATTATAAGTGATCTTGGACTCCCTGGGCTGTGACAACTC
>gene=chr20_57843991-57844155; species=bosTau
TTCCGGTGACTTCATGGCCACATGAAGCACCTGGGTGGCGAAGATGGGCTTGTTGCCCTGGTTGTCCTCATACCTGCCTTGGTCTGTGCAACTGACCCAAAGCTAAATGCTTCCCACCAGGGGTGATTAGAAATGATCGTGGACTCCCTGTGCTGTGACAACTC
>gene=chr20_57843991-57844155; species=calJac
CACCAGTGGCTCCGAGGCAGCATGAAGCCTGCGGGTAACAAAGATGCATTTGTTGTCCCAGCTGTCCTGGTACCTTCATTGGCCTGTACAGCTGACCTACAGCTAAACGCTTCCCAGCAGGGGGGATTATAAGTGATCTTGGACTCCCTGGGCTGTGACAACTC
>gene=chr20_57843991-57844155; species=canFam
CACCGATGGCTTCAAGGCAGCGTGGAGCCCCTGGGTAACAAAGATAGGCTTGTTGTCCCAGCTGTCCTGGTACCTGCCTCGGCCTGTGCCGCTGACCCAAAGCTAAACACTGCCCAGCAGGGGGGATTAGAAACGACCATGGGCTCCTCACACTGTGACAACTC
>gene=chr20_57843991-57844155; species=equCab
CACCGGTGGCTTCAAGGCGGCATGAAGGCCCTGGGTAACAAAGATGGGCTTGCTGTCCCCG-TGTCCTGATACCTGCGTTGGCCTGTGTAGACGAGCCACAGCTAACTACTTCCTAGCCAGGGGGATTAGAAATGGTCCTCGACTCCTTCTGCTGTGTCAACTC
>gene=chr20_57843991-57844155; species=gorGor
---------------------------------------------------------CCAGCTGTCCTGGTACCTGCATTGGCCTATACAGCTGACCTACAGCTAAATGCTTCCCAGCAGGGGAGATTATAAGTGATCTTGGACTCCTTGGGCTGTGACAACTC
>gene=chr20_57843991-57844155; species=panTro
CACCAGTGGCTCAAAGGCAGCATGAAGCCCGTGGGTAACAAAGATGCATTTGTTGTCCCAGCTGTCCTGGTACCTGCATTGGCCTATACAGCTGACCTACAGCTAAATGCTTCCCAGCAGGGCAGATTATAAGTGATCTTGGACTCCCTGGGCCGTGACAACTC
>gene=chr20_57843991-57844155; species=papHam
CCCCAGTGGTTCAAAGGCAGCATGAAGCCGGCGGGTAACAAAGATGCATTTGTTGTCCCAGCTGTCCTGGTACCTGCATTGGCCTGTGCAGCTGACCTACAGCTAAACGCTTCCCAGCAGGGGAGATTATAAGTGATCTTGGACTCCCTGGGCTGTGACAACTC
>gene=chr20_57843991-57844155; species=ponAbe
CACCAGTGGCTCAAAGGCAGCATGAAGCCCGTGGGTAACAAAGATGCATTTGTTGTCCCAGCTGTCCTGGTACCTGCATTGGCCTATACAGCTGACCTACAGCTAAATGCTTCCCAGCAGGGGAGATTATAAGTGATCTTGGACTCCCTGGGCTGTGACAACTC
>gene=chr20_57843991-57844155; species=rheMac
CCCCAGTGGTTCAAAGGCAGCATGAAGCCGGCGCATAACAAAGATGCATTTGTTGTCCCAGCTGTCCTGGTACCTGCATTGGCCTGTACAGCTGACCTACAGCTAAACGCTTCCCAGCAGGGGAGATTATAAGTGATCTTGGACTCCCTGGGCTGTGACAACTC
>gene=chr10_16943248-16943382; species=hg19
GCTTAATAAAAGAGCTCCATTTTCATGCAGGACAGGCTATTGTGGTTCTATTGTCTCAGAAGCATTTCACCCAGTCATTAGCACTCACAGTGATGGTGTGCCCTTGTGGGGCCTCCAACAGCGAAGAGCAGTGG
>gene=chr10_16943248-16943382; species=bosTau
GCttattaaaaaaaCTCTGTCTCCACCCAGGACACAGTACTTTTATTG--TAGTTTCAGAAGTATTTCACCCACTCATTAGTACTCACATTGATGGTGTGGCCTTGTGGGGCTTCCAACAGCCAAGAACAGTGG
>gene=chr10_16943248-16943382; species=calJac
GCTTACTAAAAGAGCTCCACTTCCATGCAGGACAGGCTATTGTGGTTCTATAGTCTCAGAATCATTTCACCCAGTCATTAGCACTCACAGTGATGGTGTGCCCCTGTGGGGCTTCCAACAGCCAAGAGCAGTGG
>gene=chr10_16943248-16943382; species=canFam
GCTTATTAAAAGAACTCTGTTTCCACACCAGACATGGTATTTTTGT-------------------TGTAGAAGAAAATCAGAACTTACAGTGATGGTAAAGCCTTGTGGTGCTTCCAACAACCAGGAACAATGG
>gene=chr10_16943248-16943382; species=equCab
GCTCATTAAAAAAACTCTGTTCACAGACACAATATTGTAGTTTTAT-----AGTCTCCAAAGTACTGTACCCAGTCATCAGAACTCACAGTGATGGTGTGGCCTTGTGGGGCTTCCAATAACCAAGAACAGTGG
>gene=chr10_16943248-16943382; species=gorGor
--------------------------------------------------------------------------------------------------------------------------------------
>gene=chr10_16943248-16943382; species=panTro
GCTTACTAAAAGAGCTCCATTTTCATGCAGGACAGGCTATTGTGGTTCTATTGTCTCAGAAGCATTTCACCCAGTCATTAGCACTCACAGTGATGGTGTGCCCTTGTGGGGCCTCCAACAGCCAAGAGCAGTGG
>gene=chr10_16943248-16943382; species=papHam
GCTTACTAAAAGAGCTCCATTTCCATGCACGACAGGCTATTGTGGTTCTATGGTCTCAGAAGCATTTCACCCAGTCATTAGCACTCACAGTGATGGTGTGCCCCTGTGGGGCCTCCAACAGCCAAGAGCAGTGG
>gene=chr10_16943248-16943382; species=ponAbe
GCTTACTAAAAGAGCTCCATTTTCATGCAGGACAGGCTATTGTGGTTCTATTGTCTCAGAAGCATTTCACCCAGTCATTAGCACTCACAGTGATGGTGTGCCCTTGTGGGGCCTCCAACAGCCAAGAGCAGTGG
>gene=chr10_16943248-16943382; species=rheMac
GCTTACTAAAAGAGCTCCATTTCCATGCACGACAGGCTATTGTGGTTCTATGGTCTCAGAAGCATTTCACCCAGTCATTAGCACTCACAGTGATGGTGTGCCCCTGTGGGGCCTCCAACAGCCAAGAGCAGTGG
>gene=chr10_17713399-17713655; species=hg19
taggagttttgtattaacattctgataaggaggtattagacatctcctcttttacagatgaggTCTGTCAAAGCTTCAAATCGTTTTTCTACTGTATCACAATGCTTCTTTTGTTTAGTAATGGTTTTCAGCCTGGGTGGTATTGCTCCATTAGGGATGGTTTCAGGTGTCCCATGACAGGCGGGTTACTACTGATGTTACTGATGTAGTAACTAGCAGGGATCAGGGATGCAACATGCCAGATAGTCTTTCACTA
>gene=chr10_17713399-17713655; species=bosTau
TGGGAGTAACGTAATAACACACTGAGCTGGAAGTGTTGAA---GTCCCCTTCTACAGATGAGGTCTGTCGGG-CCTTGCGTC-TCTTTCTCCTGAATCACAGTGCCGCTTTTGTCTAGCAGTGGTTCTCAGCCC-AGTGGTGTCGCTCTGTTAGGAATGGttttggttctcacatgacagg-aggttactactgac-----------atcgattagcaggggccagagatgtgatacgccagatagtcttacatca
>gene=chr10_17713399-17713655; species=calJac
TAGGAGTTTGGTATTAACATTCTGTTAAGGAGGTATTAGACATCTCCCCTTTTACAGACGAGGTCTGTGGAAGCTTCAAATCCTTTTTCTACTGTATCACAATGCTGCTTTTGTTTAGCAGTGGTTCTCAACTTGGGTGGTATTGCTCCGTTAGGAATGGTTTCAGGTGTCCCATGACAGGAGG---------------------GTAGTAACTAGCAGGGATCGGGGATGCAACATGCCGGATAGTCTTCCGCTA
>gene=chr10_17713399-17713655; species=canFam
TCAAAGTATTGGAATAACATACTGATCAGGAAGCGTTAAA---ATTCCCTTTCA-GGATGACGTCTGTCAAG-CTTCAGATC-TTTTTCTACTGTATTGTAGCTCTGCTTATGTCTAGCATTGGTTCTCAGCCTGGGTAATATGTTTATATTAGGGATGGTTTTCATTGTCAAATATGAG---GG---------------------------TTAGTGGGGCATAGGGATGTGATACTCCAGATAGTCTTATACTA
>gene=chr10_17713399-17713655; species=equCab
TAGGAGTATTGTCATAAAATGCTGATAAGGAAGCATTAGA---ATCCCCTTTTGCAGGTGAAGTCTGTCAAG-CTTTAAATC-CTTTTCTCCTGCATCACAGAGCTGCTCTTATCTGGcagtggttctcagctcgggtggtattgcactattaggaatggttttggttgccacatgacag---ggttactgctgac-----------attgattagtggggaccagggatgtgatacaccggatagttttactctg
>gene=chr10_17713399-17713655; species=gorGor
taggagttttgtattaacattctgataaggaggtattagacatctcctcttttacagatgaggTCTGTCAAAGCTTCAAATCGTTTTTCTACTGTATCACAATGCTTCTTTTGTTTAGTAATGGTTTTCAGCCTGGGTGGTATTGCTCCATTAGGGATGGTTTCAGGTGTCCCATGACAGGCGGGTTACTACTGATGTTACTGATGTAGTAACTAGCAGGGATCAGGGATGCAACATGCCAGATAGTCTTTCACTA
>gene=chr10_17713399-17713655; species=panTro
TAGGAGTTTTGTATTGACATTCTGATAAGGAGGTATTAGACATCTCCTCTTTTACAGATGAGGTCTGTCAAAGCTTCAAATCGTTTTTCTACTGTATCACACTGCTTCTTTTGTTTAGTAATGGTTTTCAGCCTGGGTGGTATTGCTCCATTAGGGATGGTTTCAGGTGTCCCATGACAGGCGGGTTACTACTGATGTTACTGATGTAGTAACTAGCAGGGATCAGGGATGCAACATGCCAGATAGTCTTTCACTA
>gene=chr10_17713399-17713655; species=papHam
TAGGAGTTTTGTATTAACATTCTGATAAGGAGGTATTAGACATCTCCTCTTTTACAGATGAGGTCTGTCAAAGCTTCAAATCCTTTTTCTACTGTATCATAATGCTTCTTTTGTTTAGTGATGGTTTTCAACCTGGGTGGTATTGCTCCATTAGGGATGGTTTCAGGTGTCCCATGACAGGGGGGTTACTACTGATGTTGATCA-GTAGCAACTAGTAGGGATCAGGGATGCAACATGCCAGATAGTCTTTCACTA
>gene=chr10_17713399-17713655; species=ponAbe
TAGGAGTTTTGTATTAACATTCTGATAAGGAGGTATTAGACATCTCCTCTTTTACAGATGAGGTCTGTCAAAGCTTCAAATCGTTTTTCTACTGTATCACAATGCTTCTTTTGTTTAGTAATGGTTTTCAGCCTGGGTGGTATTGCTCCATTAGGGATGGTTTCAGGTGTCCCATGACAGGTGGGTTACTACTGATGTTACTGATGTAGTAACTAGCAGGGATCAGGGATGCAACATGCCAGATAGTCTTTCACTA
>gene=chr10_17713399-17713655; species=rheMac
TAGGAGTTTTGTATTAACATTCTGATAAGGAGGTATTAGACATCTCCTCTTTTACAGATGAGGTCTGTCAAAGCTTCAAATCCTTTTTCTACTGTATCATAATGCTTCTTTTGTTTAGTGATGGTTTTCAACCTGGGTGGTATTGCTCCATTAGGGATGGTTTCAGGTGTCCCATGACAGGGGGGTTACTACTGATGTTGATCA-GTAGCAACTAGTAGGGATCAGGGATGCAACATGCCAGATAGTCTTTCACTA
>gene=chr10_21571056-21571283; species=hg19
GTTAGCCAAAGAGATCAGTAAACATCTGCAACAATGGAAGAGGAATTCCAGTGACAGGTCAGAAGTGAATATGTAGATTTAGGAGCCTCTGCCCAGCCGGTGACTGCTGTGAATGGATGAGCTCTCTGCGGGGGTAGAGAGCAGCAATCCAGGCCTTGGGGAattccttcattacaaatatttattagtacctacaatgcaagaggctccgtagggagcacaaacct
>gene=chr10_21571056-21571283; species=bosTau
ATTAGGTAAAGAGATGGGTAAACACAGGCAACAATGGAAAAGGAATTCTGATAGCAGGGCACACTTGCATATGTAGATTCAGAA-CCCCTGCCCAGC--GGGGCAGCTGAAAACAGACGAG-----AGTGAGCACAGA--TGAGAGATGCAGGCTT-GGAGAGttccttcactgcaagtatttcttagaacctcctaggagggaggcactgagtggagcactggggt
>gene=chr10_21571056-21571283; species=calJac
ATTAGCTAAAGAGATCAGCAAACATCCGTAACAATGTCAAAGGAACTCCAGTGACAGGTCAGACCTGAATATGTAGATTTAGGAGCCTCTGCCCAGCCGGTGGCTGCTGTGAATGGATGAGCTCTCTGCGGGGGTGGAGAGCTGCAATCTGGGCCTTGGGGAATTCCTTAATTACAAATATTTATTAGTACCTACAATGCAAGAGGTTCCGTGGGGAGCATGGACCT
>gene=chr10_21571056-21571283; species=canFam
ATTAGGTGAAGAGATCAGTAACCATCTGCAGCAATGGAAAAGGAATTCCAATGACAGGTCAGACCAGAATTTGTAGATTCAGGAGCCTCTGCCCAG---GTGACAGCTGGGAATG---GAGTTCTCAGTGAGTA-CAAGATCAGAGATCCAAGTCTCGGGGAATTCCTTCACTACAATTATTTCTCATATCCTACTTTGAGTGAGGCCCTATGAGGAGCACAAGCCT
>gene=chr10_21571056-21571283; species=equCab
ATTAGGTAAAGAGATCAGTAAACATC-ACAACAATGGAAAAGAAATTCCAGTGACAGGTCAGACCTGAATATGTAGATTCGGACGCCTCTGCCCAGC--GTGACAGCTGGGGATGGATGAGCTCTCAGGGCACAGGAAGATTAGCTACCCAGGCCTCCGGGAGttccttcattacaaatgcttcttagaacctac-tagagcgaggccctgtggggagcgctggcgc
>gene=chr10_21571056-21571283; species=gorGor
-----------------------------------------------------------------------------------------------------------------------------------------------------------------------------------------------------------------------------------
>gene=chr10_21571056-21571283; species=panTro
GTTAGCCAAAGAGATCAGTAAACATCTGCAACAATGGAAGAGGAATTCCAGTGACAGGTCAGAAGTGAATATGTAGATTTAGGAGCCTCTGCCCAGCCGGTGACTGCTGTGAATGGATGAGCTCTCTGCGGGGGTAGAGAGCAGCAATCCAGGCCTTGGGGAATtccttcattacaaatatttattagtacctacaatgcaagaggctccgtagggagcacaaacct
>gene=chr10_21571056-21571283; species=papHam
GTTAGCTAAAGAGATCAGTAAACATCTGCAACAATGGAAGAGGAATTCCAGTGACAGGTCAGACCTGAATATGTAGATTTAGGAGCCTCTGCCCAGCCGGTGACTACTGTGAATGGATGAGCTCTCTGCGGGGGTAGAGAGCAGCAATCCAGGCCTTGGGGAattccttcattacaaatatttattagtacctacaatgcaagaggctccgtagggtgcACAAACCT
>gene=chr10_21571056-21571283; species=ponAbe
GTTAGCTAAAGAGATCAGTAAACATCTGCAACAATGGAAGAGGAATTCCAGTGACAGGTCAGACCTGAATATGCAGATTTAGGAACCTCTCCCCAGCCAGTAACTACTGTGAATGGATGAGCTCTCTGTGGGGGTAGAGAGCAGCAATCCAGGCCTTGGGGAATTCCTTCATTACAAATATTTATTAGTACCTACAATGCAAGAGGCTCCATAGGGAGCACAAACCT
>gene=chr10_21571056-21571283; species=rheMac
GTTAGCTAAAGAGATCAGTAAACATCTGCAACAATGGAAGAGGAATTCCAGTGACAGGTCAGACCTGAATATGTAGATTTAGGAGCCTCTGCCCAGCCGGTGACTACTGTGAATGGATGAGCTCTCTGCGGGGGTAGAGAGCAGCAATCCAGGCCTTGGGGAattccttcattacaaatatttattagtacctacaatgcaagaggctccgtAGGGTGCACAAACCT
>gene=chr10_25782075-25782194; species=hg19
GTTTATAGTTGAGTCATGAGTGCCTTTGTTCAGGCAGCACTGAAGAGCTAGACTTTGAGAGGTTCCCTAGCATGGGGCCTGCTTCAACACAATTGCAGCAAATGCCCTGTGTTCTGCCT
>gene=chr10_25782075-25782194; species=bosTau
--TCATTGTTGAATCAGAGGTGCCTTTGTTGAGGCCTCACTGAAGAGCTGGACTTTGAGAGGTCCCCTAGTGTGGGGCCTACTTGAATACAATGGCAG----------GT-CTCTGCCT
>gene=chr10_25782075-25782194; species=calJac
GTTTATGGTTGAGTCATGAGTGCCTTTGCTCAGGCAGCACTGAAGAGCTAGACTTTGAGAGGCTCCCTAGCATGGGGCCTGTTTCAACACAATTGGAGCAGACACCCTGTGTTCTGCTT
>gene=chr10_25782075-25782194; species=canFam
--TTATTGTTGAATCATGGATACCTTTGTTCAAGGAGCACTGAAGAGCTACAC-TTGAGAGATCCCCTCGTATGGGGCCT------AATAAATTACGGTAAAAGTCCTGTGCTTTGCTT
>gene=chr10_25782075-25782194; species=equCab
--TTATTGTTGAATCATAGATGCCTTTGTTCAAGCAGCATGGGAGAGCTGGACGTCGAGAGGTGCCCTGGTATGGGGCCTACTTAGACTCAATGGCAGTGACAGCCCTCTGCTCTGGCT
>gene=chr10_25782075-25782194; species=gorGor
--TTATGGTTGAGTCATGAGTGCCTTTGTTCAGGCAGCACTGAAGAGCTAGACTTTGAGAGGTTCCCTGGCATGGGGCCTACTTCAACACAATTGCAGCAAATGCCCTGTGTTCTGCCT
>gene=chr10_25782075-25782194; species=panTro
GTTTATGGTTGAGTCATGAGTGCCTTTGTTCAGGCAGCACTGAAGAGCTAGACTTTGAGAGGTTCCCTAGCATGGGGCCTGCTTCAACACAATTGCAGCAAATGCCCTGTGTTCTGCCT
>gene=chr10_25782075-25782194; species=papHam
GTTTATGGTTGAGTCATGAGTGCCTTTGTTCAGGCAGCGCTGAAGAGCTAGACTTTGAGAGGTTCCCTAGCATGGGACCTGCTTCAACACAATTGCAGCAAACGCCCTGTGTTCTGCCT
>gene=chr10_25782075-25782194; species=ponAbe
-----------------------------------------------------------------------------------------------------------------------
>gene=chr10_25782075-25782194; species=rheMac
GTTTATGGTTGAGTCATGAGTGCCTTTGTTCAGGCAGCGCTGAAGAGCTAGACTTTGAGAGGTTCCCTAGCATGGGACCTGCTTCAACACAATTGCAGCAAACGCCCTGTGTTCTGCCT
>gene=chr10_26055600-26055807; species=hg19
AAAAATACCATGGGCTTTAGAGGAATCATCGCTCACTGTGGGAACCTTGCCCCCTCCCCAAGCCACCCCACTGTGCCCATAAACGTGCTGCCTGTAACCAATTGTTCCTGTTGAATAACAATGCGAGCTGAGGGGCTTTTTCTGCCTGAGCTGCAAATAGATTAGGCTGCTCCCTTTTATGTGTGCAAAGACATTACCCAGAAGCCC
>gene=chr10_26055600-26055807; species=bosTau
AAAAACACCATGGACTTTGGAGGAAGCATCACTCGGTGTGGGACCACTGCCCCTCCCGCGCGGCTCCCCACTGTCCCCCTAAACGTGCAGTCTGTGACCAGTTGTTCCTGTTGAATAGATGCGTGAGCTGCCAGGCTTTTGCCGCCCG-CCTGCAGATAGATGGGGCTGCCTGCTTCTCTCAGGGTGGAGACCCCACCCAGGAGCCC
>gene=chr10_26055600-26055807; species=calJac
-AAAATACCATGGGCTTTAGAGGAATCATCATTCACTGTGGG-ACCTTGCGCCCTCCCCAAGCCACCCTACTGTGCCCATAAACGTGCTGCCTGTAACCAGTTGTTCCTGTTGAATAACAGCGGGAGCTGAGGGGCTTTCTCTGCCTGAGCTGCAAATAGATTAGGCTGCTCGGTTTTATGTGTGCGAAGACATTACCCAGAAGCCC
>gene=chr10_26055600-26055807; species=canFam
AAAGACACTGTGGGCTTGGGAGGA-CCATCCCTCACTGTTGGGAGCATCCCCCCTCCCCAGACCTCCCCACGGTGCCTCTAAAAGTGCTGTCTGTAACCAATTGTTCCTGTTGAATGACAATGCGACCTGCAGGGCTTTTCCCGCCTG-CCTGCAAATAGATGAGGCTGCGTGCTTCCCTGTGTGTGAAG-AAGCAAACGCGAGCCC
>gene=chr10_26055600-26055807; species=equCab
-------------------------CCATCACTCACTGTGGGAACACTGCCCGCTCCCAGCGCCTCCCCACTGTGCCCTTAAACGTGCTGCCTGTAGCCAGTTGTTCCTGTTGAATAACAATGTGAGCTGCGGGGCTTTTTCCGCCTG-CCTGCATATAGATTAGGCTGCTCGCTTTGCTGAGTGTGAAGACAGCAC---CGGAGCC
>gene=chr10_26055600-26055807; species=gorGor
---------------------------------------------------------------------------------------------------------------------------------------------------------------------------------------------------------------
>gene=chr10_26055600-26055807; species=panTro
AAAAATACCATGGGCTTTAGAGGAATCATCACTCACTGTGGGAACCTTGCCCCCTCCCCAAGCCACCCCACTGTGCCCATAAACGTGCTGCCTGTAACCAATTGTTCCTGTTGAATAACAATGCGAGCTGAGGGGCTTTTTCTGCCTGAGCTGCAAATAGATTAGGCTGCTCCCTTTTATGTGTGCAAAGACATTACCCAGAAGCCC
>gene=chr10_26055600-26055807; species=papHam
AAAAATACCATGGGCTTTAGAGGAATTGTCACTCACTGTGGGAACCTTGCCCCCTCCCCAAGCCACCCCACTGTGCCCATAAACGTGCTGCCTGTAACCAATTGTTCCTGTTGAATAACAATGCGAGCTGAGGGGCTTTTTCTGC-----CTGCAAATAGATTAGGCAGCTCCCTTTTATGTGTGCAAAGACATTACCCAGAAGCCC
>gene=chr10_26055600-26055807; species=ponAbe
AAAAATACCATGGGCTTTAGAGGAACCATCACTCACTGTGGGAACCTTGCCCCCTCCCCAAGCCACCCCACTGTGCCCATAAACGTGCTGCCTGTAACCAATTGTTCCTGTTGAATAACAATGCGAGCTGAGGGGCTTTTTCTGCCTGAGCTGCAAATAGATTAGGCTGCTCCCTTTTATGTGTGCAAAGACATTACCCAGAAGCCC
>gene=chr10_26055600-26055807; species=rheMac
AAAAATACCATGGGCTTTAGAGGAATCGTCACTCACTGTGGGAACCTTGCCCCCTCCCCAAGCCACCCCACTGTGCCCATAAACGTGCTGCCTGTAACCAATTGTTCCTGTTGAATAACAATGCGAGCTGAGGGGCTTTTTCTGCCTGCGCTGCAAATAGATTAGGCAGCTCCCTTTTATGTGTGCAAAGACATTACCCAGAAGCCC
>gene=chr10_31074044-31074127; species=hg19
CAGGTTACGACCTCTCAACCGTCTTCAATCGGCGGTGGCATCCATATTCATGAAGGCTAATTAACTCTGAAAGGCTcggcggg
>gene=chr10_31074044-31074127; species=bosTau
CAGGTCACGACCCCTCCACCGCGTTCAATCTGCGGTGCCATCCATATGCATGAAGGCTAATTAACTCTGAAAGGCCCTGCTGG
>gene=chr10_31074044-31074127; species=calJac
CAGGCTACGACCTCTCAACGGTCTTCAGTCGGCGGTGGCATCCATATTCATGAAGGCTAATTAACTCTGAAAGGCCCGGCGGG
>gene=chr10_31074044-31074127; species=canFam
CGGGTTGTGACCTCGGCAGCGCTCGCAGTCGGCGCCGGCATCCATATGCATGAAGGCTAATTAACTCTGAAAggcccggcggg
>gene=chr10_31074044-31074127; species=equCab
CGGGTTGTGACCTCTCAACCGTATTCAGTCGGCGGGGGCATCCATATTCATGAAGGCTAATTAGCTCTGAAAgg-ccggctgg
>gene=chr10_31074044-31074127; species=gorGor
CAGGTTACGACCTCTCAACCGTCTTCAATCGGCGG-GGCATCCATATTCATGAAGGCTAATTAACTCTGAAAGGCTcggcggg
>gene=chr10_31074044-31074127; species=panTro
CAGGTTACGACCTCTCAACCGTCTTCAATCGGCGGTGGCATCCATATTCATGAAGGCTAATTAACTCTGAAAGGCTcggcggg
>gene=chr10_31074044-31074127; species=papHam
CAGGTTACGACCTCTCAACCATCTTCAATCGGCGGTGGCATCCATATTCATGAAGGCTAATTAACTCTGAAAGGCCCTGCGGG
>gene=chr10_31074044-31074127; species=ponAbe
CAGGTTACGACCTCTCAACCGTCTTCAATCGGCGGTGGCATCCATATTCATGAAGGCTAATTAACTCTGAAAGGCTcggcggg
>gene=chr10_31074044-31074127; species=rheMac
CAGGTTACGACCTCTCAACCATCTTCAATCGGCGGTGGCATCCATATTCATGAAGGCTAATTAACTCTGAAAGGCCCTGCGGG
>gene=chr10_33808477-33808733; species=hg19
TAAGAATTTTTTACAGATATTTTTGCAGGCGAGATGATAAAGAGGAAACCAATGATAATACAAGAAAGGCATTTTCTAAATTCTGTAGATTGTATTATGATTGGCCCTTGATGACCCCTGCTAATGAAGGAAACTGTTATGTAAATGACCCAAAACAGCAGGCAAAATGCCATGATGACATAGTTCTGATGTGCTTTGGAATTTGCATTTCCAAAACAGTAGCCGATTACCTTTCTAATAAAAACATGAAAAGTGG
>gene=chr10_33808477-33808733; species=bosTau
TAAGTATC-TTGGCAGATACCCTTGCAAGTGAGATGATAAAGGAGAATATAATTATAATACATGAAAAACATGTTCTAAA-TTTATAAAAGGCATTATAATTGGCCCTCACATAGCTCTCCTAATGGAGGAAAC--ATATATAAATAGTCTCAAATGGCAAGCAAAATGCCATTAAACCCTAGTTCTGGAGTGCATTGGAATTTATATTTTCAAAGCAACAGCAAATTCTCTTTCTAATA-AAATATTAAAAGTGA
>gene=chr10_33808477-33808733; species=calJac
TAAGAATTTTTTACAGATATTTTTGCAGGTGAGATAATAAAGAGGAAAGCAATAATAATA----------------------------------------------------------------------------------------------------------------------CATAGTTCTGGCATACTTTGGAATTTACATTTCCAAAACAATAGCTGATTACCTTTCTAATACAAACCTGAAAAGTGG
>gene=chr10_33808477-33808733; species=canFam
TAAGTGCC-TTTAGAGATAGACTTGCAAT-AAGAGGATAAAGAAA-----------AATACATGAAAAGCATTTTCTAAATTTTATGAAA-----TATAATTGGTCATCTCTTATCTCAGCTAATGGAGAAAACTGTTATATAAATAATCCCAAGCAGCAAGCAAAATGCCATTAAACCATAGTTCTGGAGTACATTGGAATTTACATTTTGGAAGCAATAGAAAATTA-----CTAATA-AAATATTAAAAGTGT
>gene=chr10_33808477-33808733; species=equCab
TAAGTATC-TTTACAGGTATACATGCAAGAAAGATGATGAAGGAGAAAATAGCTTTAATATACAAAAAGTATTTTCTAAATTTTATAAAATGTATTATAGCTGGCCCTAACCTACCTCTGCTAATGGAGGAAATTGTTATGCAAACAATCCAAAACAGCAAGCAAAATTCTGTTAAACCATAGTTCTGGAGGACATTGGAATTTA-----------CAATAGCAAATTACCTTTCTAATA-AAATACTAAAAGTGG
>gene=chr10_33808477-33808733; species=gorGor
----------------------------------------------------------------------------------------------------------------------------------------------------------------------------------------------------------------------------------------------------------------
>gene=chr10_33808477-33808733; species=panTro
TAAGAATTTTTTACAGATATTTTTGCAGGCGAGATGATAAAGAGGAAACCAATGATAATACATGAAAGGCATTTTCTAAATTCTGTAAATTGTATTATGATTGGCCCTTGATGACCCCTGCTAATGAAGGAAACTCTTATGTAAATGACCCAAAACAGCAGGCAAAATGCCATGATGGCATAGTTCTGATGTGCTTTGGAATTTGCATTTCCAAAACAATAGCCGATTACCTTTCTAATATAAACATGAAAAGTGG
>gene=chr10_33808477-33808733; species=papHam
TAAGAATCTTTTACAGCTATTTTTGCAAG-GAGATGATAAAGAGGAAACCAATTATAATACATGAAAGGCATTTTCTAAATTCCGTAAAATGTATTATGATTGGCCCTTGATGACCCCTGCTAATGAAGGAAACTGTTACATAAATGACCCAAAACAGCAGGCAAAATGCCATGACATCATAGTTCTGATGTGCTTTGGAATTTGCATTTCCAAAACAATAGTCGATTACCTTTCTAATA-AAACATGAAAAGTGG
>gene=chr10_33808477-33808733; species=ponAbe
TAAGAATTTTTTACAGACATTTTTGCAGGTGAGATGATAAAGAGGAAACCAATTATAATACATGAAAGGCATTTTCTAAATTCTGTAAAATGTATTATGATTGGCCCTTGATGACCCCTGCTAATGAAGGAAACTGTTATGTAAATGACCCAAAGCAGCAGGTAAAATGCCATGATGGCATAGTTCTGATGTGCTTTGGAATCTGCATTTCCAAAACAATAGCCGATTACCTTTCtaata----------------
>gene=chr10_33808477-33808733; species=rheMac
TAAGAATCTTTTACAGCTATTTTTGCAAGTGAGATGATAAAGAGGAAACCAATTATAATACATGAAAGGCATTTTCTAAATTCCGTAAAATGTATTATGATTGGCCCTTGATGACCCCTGCTAATGAAGGAAACTGTTACATAAATGACCCAAAACAGCAGGCAAAATGCCATGACATCATAGTTCTGATGTGCTTTGGAATTTGCATTTCCAAAACAATAGTCGATTACCTTTCTAATA-AAACATGAAAAGGGG
>gene=chr10_35928047-35928213; species=hg19
AATGGAGGAAAAGGGGCTGGGTCTGGGAGGCTTCAATGCCAGGTACTTTGTTCTAAGTGAGTCATTTAAGTCCCAGCTAATGGATACCATTAAGAGTTCATTATCATGCTAATAGCAATCAACACTGTGAAGGGGTGGGAACCTCAGCCCATCAAGTGTCCCTTCG
>gene=chr10_35928047-35928213; species=bosTau
GGTAGAGGAAAGGGGGGTGGGTCTGGGAGCCTTCAATGCCAGGTACTTTGTTCTAAGTG---------AGTCCCAGCTAATGGATACCATTAAGAGTTCATTATGATGCTAATAGCAATCAACACGGTGAAGGGGTGGAAACCTCTGC-CTTCGAGTGTCCCCCCG
>gene=chr10_35928047-35928213; species=calJac
AATGGAGGAAAAGGGGCTGGGTCTGGGAGGCTTCAATGCCAGGTACTTTGTTCTAAGTGAGTCTTTTAAGTCCCAGCTAATGGATACCATTAAGAGTTCATTATCATGCTAATAGCAATCAACACTGTGAAGGGGTGGGAACCTCAGCCCGTCAAGTGTCCCTTCG
>gene=chr10_35928047-35928213; species=canFam
AATGGAGGAGAGGGGGCTGGGTCTGGGAGCCTTCTATGCCAGGTACTTTGTTCTAAGTGAGTCATTTAAGTCCCAGCTAATGGATACCATTAAGAGTTCATTATCATGCTAATAGCAATCAACACGATGAAGGGGTGGGAACCACAGCCCATCGAGTGTCCCTTCG
>gene=chr10_35928047-35928213; species=equCab
CGTGGAGGCAAGGTGGATGGGT-TGGAAGCTATAATGATAAGATACTTT---------------------------------------------------------------------------------------------------------------------
>gene=chr10_35928047-35928213; species=gorGor
----------------------------------------------------------------------------------------------------------------------------------------------------------------------
>gene=chr10_35928047-35928213; species=panTro
AATGGAGGAAAAGGGGCTGGGTCTGGGAGGCTTCAATGCCAGGTACTTTGTTCTAAGTGAGTCATTTAAGTCCCAGCTAATGGATACCATTAAGAGTTCATTATCATGCTAATAGCAATCAACACTGTGAAGGGGTGGGAACCTCAGCCCATCAAGTGTCCCTTCG
>gene=chr10_35928047-35928213; species=papHam
AATGGAGGAATAGGGGCTGGGTCTGGGAGGCTTCAATGCCAGGTACTTTGTTCTAAGTGAGTCATTTAAGTCCCAGCTAATGGATACCATTAAGAGTTCATTATCATGCTAATAGCAATCAACACTGTGAAGGGGTGGGAACCTCAGCCCATCAAGTGTCCCTTCG
>gene=chr10_35928047-35928213; species=ponAbe
AATGGAGGAAAAGGGGCTGGGTCTGGGAGGCTTCAATGCCAGGTACTTTGTTCTAAGTGAGTCATTTAAGTCCCAGCTAATGGATACCATTAAGAGTTCATTATCATGCTAATAGCAATCAACACTGTGAAGGGGTGGGAACCTCAGCCCATCAAGTGTCCCTTCG
>gene=chr10_35928047-35928213; species=rheMac
AATGGAGGAATAGGGGCTGGGTCTGGGAGGCTTCAATGCCAGGTACTTTGTTCTAAGTGAGTCATTTAAGTCCCAGCTAATGGATACCATTA--------------------------------------------------------------------------
>gene=chr10_36262916-36263172; species=hg19
CAAACACACAACTTACCTAGAGGCCCAGAACAAATAACAAACAATCGGGGAAGAGGGCATGACCTCTCAGGTAGATTACCTCCTCATTGTCATTTCTATTAGGGTAGAATGGCTGATTTAACAGAAGGTCTGTCTCCACTGGGGACTCCCTGGTTGTGCTGATGTTTGCTGTAGTTACCAGCCTAATGGCTGCTTTGTAAGTTGTTTGGATTTGCTAATAATTCCTAATGAGGATAATTAAGCAAACAAAGCAATG
>gene=chr10_36262916-36263172; species=bosTau
CAAACACATACCTTACCCAGGGGTCCAGAATACATAACAAACAATGGGAGAGGGAGGCGTGCACACCCAGGTGGGCTGTTTCTCCACCATCATTT---TACTAGTAGAACAACTGATTCGGTAGACGTTCTGTCTTCATTAGGGACTCATCAGTTGTGCTGACATTTACTCTAGTTAACAGCTTCCTTGCTCCTTTGTAAAGCTTTTTGATTTGCTAATAATTCCCAATGAAGAGAACTAGG-TAATAAGGTTGTG
>gene=chr10_36262916-36263172; species=calJac
GGAACACATGCCTTATTCTGGGGCCCAGAACAAGTAACAAACAATTGAGTAA---------------CAGGCA------------ATTGTCCTTTCTATATGGGTGGAATGACTGATTTAACAGAAG-----------CTGGGGACTCCTTGTTCGTGCTGATG----CTGTAGTTACCAGCCTAATGGCTCCTTTGTAAATTGTTTTGATTTACTAATAATTCCTAATGAGGATAATTAAGAAAACAAAGCAATG
>gene=chr10_36262916-36263172; species=canFam
CAAATGTATAACTTTCCCAGGGGCCCAGAACATATAACA---GACAAGGGAAGGAGTACTGTGGTCTCAGGTAGATTATTTCTCCACTG-----------------------------------------------------------------------------------------------------------------------------------------------------------------------
>gene=chr10_36262916-36263172; species=equCab
CAAACACATACCTTTCCC-GGGGCCAAGAACAAATAACAAACAACAAGGGAAGGAGGCACGAGATCCCAGGTAGATTTCTTCTCCGTTGACACTT---TCCTGGTAGAATGGCTGATTT---AATAGGTCTATCTTCACTGGGGACGCACCAGTTGTCCTGATGTTTGCTCTTGTTACCAGCCTGACTATTCCTTTGTAAAACTTTTTGCTTTGTTAATAATTCCTAATGAGGAGAATTAAG-TAACAAAGCTGTG
>gene=chr10_36262916-36263172; species=gorGor
CAAACACACACCTTACC-AG-GGCCCAGAACAAATAACAAACAAT-GGGGAAGAGGGCATGACCTCTCAGGTAGATTACCTCCT-ATTGTCATTTCTATTTCGGTAGAATGGCTGATTTAACAGAAGGTCTGTCTCCACTGGGGACTCCCTGGTTGTGCTGATGTTTGCTGTAGTTACCAGCCTA-TGGCTGCTTTGTAA-TTGTTTGGATTTGCTAATAATTCCTAATGAGGATAATTAAGCAAACAAAGCAATG
>gene=chr10_36262916-36263172; species=panTro
CAAACACACACCTTACCTAGAGGCCCAGAACAAATAACAAACAATCGGGGAAGAGGGCATGACCTCTCAGGTAGATTACCTCCTCATTGTCATTTCTATTTCCGTAGAATGGCTGATTTAACAGAAGGTCTATCTCCACTGGGGACTCCCTGGTTGTGCTGATGTTTGCTGTAGTTACCAGCCTAATGGCTGCTTTGTAAGTTGTTTGGATTTGCTAATAATTCCTAATGAGGATAATTAAGCAAACAAAGCAATG
>gene=chr10_36262916-36263172; species=papHam
CAAACATACAACTTACCCAGGGACCCCAAACAAATAACAAACAATCTGGGAAGAGGGCATGACCTCTCAGGTAGATTACCTCCTCCTCGTCATTTCTATTTCGGTAGAA-GGCTGATTTAGCAGGTC-TCTATCTCCACTGGGGACCCCCTGGTTGTGCTGATTTTTGCTGTAGTTACCAGGCTAATGGCTCCTTGGTAAGTTGTTTGGATTTGCTAATAATTCCTAATGAGGATAATTAAGCAAACAAAGCAAAG
>gene=chr10_36262916-36263172; species=ponAbe
CAAACACACACCTTACCTAGGGGCCTAGAACAAATAACAAACAATTAGGGAAGAGGGCATG-CCTCTCAGGTAGATTGCCTCCTCATTGTCATTTCTAT-----------------------------TCTATCTCCACTGGGGACTCCCTGG-TGTGTTGATG-TTGCTGTAG-TACCAG-CTAATGGCTGCTTTGTAAGTTGTTTGGATTTGCTAATAATTCCTAATGAGGATAATTAAGCAAACAAAGCAATG
>gene=chr10_36262916-36263172; species=rheMac
CAAACACACACCTTACCCAGGGACCCCGAACAAATAACAAACAATCTGGGAAGAGGGCATGACCTCTCAGGTAGATTACCTCCTCCTCGTCATTTCTATTTCGGTAGAATGGCTGATTTAGCAGGTC-TCTATCTCCACTGGGGACCCCCTGGTTGTGCTGATGTTTGCTGTAGTTACCAGGCTAATGGCTCCTTTGTAAGTT-----------------------------------------------------
>gene=chr10_36738390-36738646; species=hg19
TCAAAATAGAAATACGTATATCTAATTATGTGCATAAACAATAAGCCAAGATTGCAACATCTGGTACTTTTGCAATCATGAATACCTGGCTTTAGGCTTCCCAGCATGGGGGATCGTTTTGGTCAAGGGCACAATGACACTCCCTGGGTTCGGATAATAGGGGTGTGAAAGGAGATGCAAATAGGCCTGTTCATTCCCGTCATCGGGACTCCAGAGGCTGATTTTCTAGTTCATGGTTTTATCCTCGTTTTTTTTT
>gene=chr10_36738390-36738646; species=bosTau
-------------------------------------------------------------------------------------------------------------------------------------------------------------------------------------TATCTCCACCCTCTTCAGTCCTC-GGATTCCAGAGA--GCTTTTCCAG---------------------------
>gene=chr10_36738390-36738646; species=calJac
TCAAAATAGAAATACATATATCTAATTATGTGCATAAACAATAAGCCAAGATTGCAACATCTGGTTCTTTTGCAATCTTGAATACCTGGCTTTAGGCTTCCCAGCATGGGGGATCCTTTTGGTCAAGGGCACGGTGACACTTCCAGGGTTCAGATAACAGAAATGTGAAAGGAGGTGCTAATAGGCCTATTTGCTCCAGTCATCAGGACTCCAGAGGCTGATTTTCTAGTTCACGTGTTTTTCC------------
>gene=chr10_36738390-36738646; species=canFam
TCAAAATTGAAGTATGTGTATCTAATTATGTGCATAAACAATAAACCAAAATTGCAACATCTGGTACTTTTGTAATCCTAAATACCTGACATTAGGTTTCTCTGTGGGA---GTCATTTTGAACAATGGTACAGTAATACTTGTGGGACTCAGCTGACTGGGGGCTGAGAGAGGATGTAGATCTTCCTGTTCTGTTTAGTTTTCGGAACTCAGGAGACTGCTTTTCTGGTTCATGTTCATTTTT------------
>gene=chr10_36738390-36738646; species=equCab
TCAAAATAGAAGTATGTGTATCTAATTATGTGCATAAACAATAGGGTAAGATTGCAGCATCTGGTGCTGTCATGATCCTGATTACCTGA-ACCAGGTTTCATGGTGGGG---CCC----TGGACCCGAGGAGGCCAGGGCTGGAGGG-CTCAGA-GGCGAGCGGCGGGGGGCGTGCGC---TCTTCCTGGGCTCTTTGGTCCTCGGGCCTCAGCAGACTGCCTTTCTAGGTCATGTTCATTTTT------------
>gene=chr10_36738390-36738646; species=gorGor
TCAAAATAGAAATACGTATGTCTAATTATGTGCATAAACAATAAGCCAAGATTGCAACATCTGGTACTTTTGCAATCATGAATACCTGGCTTTAGGCTTCCCAGCATGGGGGATCGTTTTGGTCAAGGGCACAATGACACTCCCTGGGTTCGGATAACATGGGTGTGAAAGGAGATGCAAATAGGCCTGTTCATTCCAGTCATCGGGACTCCAGAGGCTGATTTTCTAGTTCATGGTTTTATCCTCGTTTTTTTTT
>gene=chr10_36738390-36738646; species=panTro
TCAAGATAGAAATACGTATATCTAATTATGTGCATAAACAATAAGCCAAGATTGCAACATCTGGTACTTTTGCAATCATGAATACCTGGCTTTAGGCTTCCCAGCATGGGGGATCGTTTTGGTCAAGGGCACAATGACACTCCTTGGGTTTGGATAACAGGGGTGTGAAAGGAGATGCAAATAGACCTGTTCATTCCAGTCATCGGGACTCCAGAGGCTGATTTTCTAGTTCATGGTTTTATCCTCGTTTTTTTTT
>gene=chr10_36738390-36738646; species=papHam
TCAAAATAGAAATATGTATATCTAATTATGTGCATAAACAATAAGCCAAGATTGCAACATCTGGTCCTTTTGCAATCATGAATACCTGGCTTTAGGCTTCCCAGCATGGGGGATTGCTTTGGTCAAGGGCACAGTGACACTCCCAGGGTTCAGATAACAGGGGTGTGAAAGGAGATGCAAACAGGCCTGTTCATTCCAGTCATTGGGACTCCAGAGGCTGATTTTCTAGTTCATGGTTTATTTCTTGTTGTTGTTT
>gene=chr10_36738390-36738646; species=ponAbe
TCAAAATAGAAATACATATATCTAATTATGTGCATAAACAATAAGCCAAGATTGCAACATCTGGTACTTTTGCAATCATGAATACCTGGCTTTAGGCTTCCCAGCATGGGGGATCGTTTTGGTCAAGGGCACAATGACACTCCCTGGGTTCGGATAACAGGGGTGTGAAAGGAGATGCAAATAGGCCTGTTCGTTCTAGTCATCGGGACTCCAGAGGCTGATTTTCTAGTTCATGGTTTCATCCTCTTTTTTTTTT
>gene=chr10_36738390-36738646; species=rheMac
TCAAAATAGAAATATGTATATCTAATTATGTGCATAAACAATAAGCCAAGATTGCAACATCTGGTCCTTTTGCAATCATGAATACCTGGCTTTAGGCTTCCCAGCATGGGGGATTGCTTTGGTCAAGGGCACAGTGACACTCCCAGGGTTCAGATAACAGGGGTGTGAAAGGAGATGCAAACAGGCCTGTTCATTCCAGTCATTGGGACTCCAGAGGCTGATTTTCTAGTTCATGGTTTATTTCTTGTTGTTGTTT
>gene=chr10_50898335-50898542; species=hg19
CAACAAGGGCCAGGGTGTTCACCGCAGCAAAGCAGGGAGCATCTGCACCCCCCCACAACTTTAGATCCAGCACTCACCGCACAGCAGGCAGAGAGTGGTACCTTTGCAGGCCCTCCTCTGTAAAATCTGCATCTGAATTCTCTGTGTTTCTTTTAAAATTACAGCTCTTTATCATTTCCCGAAGCCCTGCTGGCTTTAGAAATAGGC
>gene=chr10_50898335-50898542; species=bosTau
CAATAAATTCCAAGGTGTTAACAGAAGCAAAGCAGGGAGCATCTG--CTCCCC-TTTTCTGT-------GCCCGCACATTACACCAGGCACAGAGAGGTGCCTTTGCAGACACGTGTCTGTGACACCTGCCTTCACGTTCTGTGCGTTTCTCTAAAAATCGTAGTCCTCCATCATTTCCCGAAACCCTGCTGGCTTTGGAAATATGC
>gene=chr10_50898335-50898542; species=calJac
CAACAAAGGCCAGGGTGTTCACCACGGCAAAGCAGGGAGCATCTGCGCCCCCC-ACAACTTTAGACCCAGCACTTACCACACAGCAGGCAGAGAGTGGTACCTTTGTAGGCCCTCCTCTGTAAAATCTGCATCTGAATTCTGTGTGTTTCTTTAAAAATTATAGCTCTTTATCATTTCTTGAAGCCCTGCTGGCTTTAGAAATAGGC
>gene=chr10_50898335-50898542; species=canFam
CAACAAATGCTAAGGTATTAACAAAAGCTAAGCGGGAAGTATCTGCACCCCCT-TCTAGTCTAGAGTCCATACTAACATCACACCAAGCACAGAGTGGTGCATTTGCAGATCCTCCTCTGTAAAATCTGCATCTGAA----------TTCTTTGAAAATCATAGCCCTTTATCACGTCCTGAAGCCCTGCTGGCTTTGGAAATTTGT
>gene=chr10_50898335-50898542; species=equCab
CAACAAGTGCCAGGG---------AAGCAAATCAGGGAGCAT---CATCTCCC-CATTCTGTAGACCAGAGGAGGCCGCCACAGCAAGCAC-GAGAGGTGCA-CAGCAGGCCTTCATCTGTAAAATCTGCATCTGAATTCTGGGTATTTCTTTAAAAATTATAGCCCTTTATTATTTCCCGAAGGCCTGCTGGTTTTGGAACTGTGC
>gene=chr10_50898335-50898542; species=gorGor
---------------------------------------------------------------------------------------------------------------------------------------------------------------------------------------------------------------
>gene=chr10_50898335-50898542; species=panTro
CAACAAGGGCCACGGTGTTCACCGCAGCAAAGCAGGGAGCATCTGCACCCCCC-ACAACTTTAGATCCAGCACTCACCGCACAGCAGGCAGAGAGTGGTACCTTTGCAGGCCCTCCTCTGTAAAATCTGCATCTGAATTCTGTGTGTTTCTTTTAAAATTACAGCTCTTTATCATTTCCCGAAGCCCTGCTGGCTTTAGAAATAGGC
>gene=chr10_50898335-50898542; species=papHam
CAACAAGGGCCAGGGTGTTCACCGCAGCGAAGCAGGGAGCATCTGCACCCCCC-ACAACTGTAGACC--------------CAGCAGGCAGAGAGTGGTACCTTTGCAGGCCCTCCTCTGTAAAATCTGCATCTGAATTC--TGTGTTTCTTTTAAAATTACAGCTCTTTATCATTTCCCGAAGCCCTGCTGGCTTTAGAAATAGGC
>gene=chr10_50898335-50898542; species=ponAbe
CAACAAGGGCCAGGGTGTTCACCGCAGCAAAGCAGGGAGCATCTGCACCCCCC-ACAACTTTAGACCCAGCACTCACCGCACAGCAGGCAGAGAGTGGTACCTTTGCAGGCCCTCCTCTGTAAAATCTGCATCTGAATTCTGTGTGTTTCTTTTAAAATTACAGCTCTTTATCATTTCCCAAAGCCCTGCTGGCTTTAGAAATAGGC
>gene=chr10_50898335-50898542; species=rheMac
CAACAAGGGCCAGGGTGTTCACCGCAGCGAAGCAGGGAGCATCTGCACCCCCC-ACAACTGTAGACC--------------CAGCAGGCAGAGAGTGGTACCTTTGCAGGCCCTCCTCTGTAAAATCTGCATCTGAATTC--TGTGTTTCTTTTAAAATTACAGCTCTTTATCATTTCCCGAAGCCCTGCTGGCTTTAGAAATAGGC
>gene=chr10_53670100-53670241; species=hg19
cccaagagactgagagaaaaggatctgtctcttttcttctaagattacatttcaaaaggatggttccaaggtccttgagaaggacattcctggggtgtgaaatcagctgggagaagattttcatcacaaagaggcagatta
>gene=chr10_53670100-53670241; species=bosTau
-------------GAGAGAGGGGTGTT---ATATATTTCC-TGATTTTCATCCTAAGGAAGGATTTTTGAgtccttgagaaagacattcctgagctgtaaaacaggctagaagaagatctgtatctcaaacaggcaaattg
>gene=chr10_53670100-53670241; species=calJac
---------------------------------------------------------------------------------------------------------------------------------------------
>gene=chr10_53670100-53670241; species=canFam
ccca-----------------------------------------------------------------------------------------------------------------------------------------
>gene=chr10_53670100-53670241; species=equCab
cccaggagactgggagatagaggggct---at---ctcctatgattacatatctaaggaatggttcttgggtccttaagaaagacattcctgggttgtaaaactggctgggagaagatttgcatctcaaagaggcagaaaa
>gene=chr10_53670100-53670241; species=gorGor
cccaagagactgagagaaaaggatctgtctcttttcttctaagattacatttcaaaaggatggttccaaggtccttgagaaggacattcct-gggtgtgaaatcagctgggagaagattttcatcacaaagaggcagatta
>gene=chr10_53670100-53670241; species=panTro
cccaagagactgagagaaaaggatctgtctcttttcttctaagattacatttcaaaaggatggttccaaggtccttgagaaggacattcctggggcgtgaaatcagctgggagaagattttcatcacaaagaggcagatta
>gene=chr10_53670100-53670241; species=papHam
ctggagagactgagagaaaaggacttgcctccttccttctaagattacatttctaaaggatggctccaaggtccttgagaaagatattcctggggtgtgaaatcagctgggagaagattttcatcacaaagaggcagatta
>gene=chr10_53670100-53670241; species=ponAbe
tccaagagactgagagaaaaagacctgtctccttccttctaagattacatttcaaaaggatggttccaaggtccttgagaaggacattcctggggtgtgaaatcaactgggagaagatttacatcacaaagaggcagatta
>gene=chr10_53670100-53670241; species=rheMac
ccggagagactgaaagaaaaagacttgtctccttccttctaagattacatttctaaaggatggctccaaggtccttgagaaagatattcctggggtgtgaaatcagctgggagaagattttcatcacaaagaggcagatta
>gene=chr10_54663425-54663514; species=hg19
ATGTCAAGCCACTAACAGAGCCCTTAATTAGCATGTGAAACATCTTAGTTCTTTGCTAAGTGGTTTCTTTGTCCCACTCACTCCTGCGG
>gene=chr10_54663425-54663514; species=bosTau
AGGTCAGGTTCCTAACAGAGCCCTTAATTAGCATGTAGAACATCTCAGAGCTGTGCCAAGTGATTTTTTTGGCCAGGTCACTCATGTGA
>gene=chr10_54663425-54663514; species=calJac
AGGTCAA-CCACTAACAGAGCTCTTAATTAGCATGTGGAACATCTTAG-TCTGTGCCAAGTGATTTCTCTGTTCAATTCATTCGTGTGG
>gene=chr10_54663425-54663514; species=canFam
AGGTCAGACCCCTAACAGAGCCCTTAATTAGCATGTGGAACATCTTAGGGCTGTGCCAA-TGATTTTTTCGGCCGGTTCACTCCTGTGG
>gene=chr10_54663425-54663514; species=equCab
AGGTCAGGCCCCTAACAGAGCCCTTAATTAGCATGTGGAACATCTTAGGGCTGTGTCAAGTGATTTTTTTGGCCAGATCGCTTATGTGG
>gene=chr10_54663425-54663514; species=gorGor
-----------------------------------------------------------------------------------------
>gene=chr10_54663425-54663514; species=panTro
ATGTCAAGCCACTAACAGAGCCCTTAATTAGCATGTGAAACATCTTAGTTCTTTGCTAAGTGGTTTCTTTGTCCCACTCACTCCTGCGG
>gene=chr10_54663425-54663514; species=papHam
ATGTCAAGCCACTAACAGAGCCCTTAATTAGCATGTGAAACATCTTAGTTCTGTGCCAAGTGGTTTCTTTGTCCCACTCACTCCTGCGG
>gene=chr10_54663425-54663514; species=ponAbe
ATGTCAAGCCACTAACAGAGCCCTTAATTAGCATGTGAAACATCTTAGTTCTTTGCTGAGTGGTTTCTTTGTCCCACTCACTCCTGCGG
>gene=chr10_54663425-54663514; species=rheMac
ATGTCAAGCCACTAACAGAGCCCTTAATTAGCATGTGAAACATCTTAATTCTGTGCCAAGTGGTTTCTTTGTCCCACTCACTCCTGCGG
>gene=chr10_54683456-54683569; species=hg19
GGATCCAGGAATGTATGCAATTAAGCACAGCATGCTGTAGACCAACAGAGTTCACCTGATTCACAGTTAATGACTCTCATTCCTTTTCATTTATAGTCTAATGGGCCATAGGT
>gene=chr10_54683456-54683569; species=bosTau
GGATGCAAGGATGTATGAGATAAATGATACCCTGCTGTAGACT--TAAAGTTTACTTGACTTTGAGTTAG-AAATTTTATTCTTTTTCATGTATAGTCTAATGGGCCATATTT
>gene=chr10_54683456-54683569; species=calJac
GGATCCAGGAATGTAGGCAATTAAGCACAGCATGCTGTAGACCAACAGAGTTCACCTGATTTACAGTTAATGACTCTCATTCCTTTTCGTTTATAGTCTAATGGGACACAGCT
>gene=chr10_54683456-54683569; species=canFam
CG-TACACTGGTGCACGGGATTAATTACAGCCTGTTGCAGACAAATGGAGTTCACCTCGCTTTGCGTTGG-GACGCTCATCCCTTTTCATTTGTAGACTAATGGGCCGTAGCT
>gene=chr10_54683456-54683569; species=equCab
AGATACAAGGATGTAGGAGATTAATTACAGTCTGTTGCAGACTAACAGAGTTCACCTGGCTTTGAGTTAG-GACTCTCATTCTTTTTCATTTATAGTCTAATGGGCCATAGCT
>gene=chr10_54683456-54683569; species=gorGor
GGATCCAGGAATGTATGCAATTAAGCACAGTATGCTGTAGACCAACAGAGTTCACCTGATTCACAGTTAATGACTCTCATTCCTTTTCATTTATAGTCTAATGGGCCATAGGT
>gene=chr10_54683456-54683569; species=panTro
GGATCCAGGAATGTATGCAATTAAGCACAGCATGCTGTAGACCAACAGAGTTCACCTGATTCACAGTTAATGACTCTCATTCCTTTTCATTTATAGTCTAATGGGCCATAGGT
>gene=chr10_54683456-54683569; species=papHam
GGATCCAGGAATGTATGCAATTAAGCACAGCATGCTGTAGACCAACAGACTTCACCTGATTCACAGTTAATGACTCTCATTCCTTTTCATTTATAGTCTAAAGAGCCACAGGT
>gene=chr10_54683456-54683569; species=ponAbe
GGATCCAGGAATGTATGCAATTAAGTACAGCATGCTGTAGACCAATAGAGTTCACCTGATTCACGGTTAATGACTCTCATTCTTTTTCATTTATAGTCTAATGGGCCATAGGT
>gene=chr10_54683456-54683569; species=rheMac
GGATCCAGGAATGTAGGCAATTAAGCACAGCATGCTGTAGACCAACAGACTTCACCTGATTCACAGTTAATGACTCTCATTCCTTTTCATTTATAGTCTAAAGGGCCACAGGT
>gene=chr10_60723758-60723885; species=hg19
AGACCGAGCCCTCGTTTGCATTCCTGGGGCCCACTGGCATGGCCTCAGGAATTCTGCAGCTGCAGCATGAATGGGGCCATTTGATGGCTTAGCTAAGGGCTTAAGTGGAGTTGGATGGCACAGAATC
>gene=chr10_60723758-60723885; species=bosTau
AGACTGAGCCCTCGTTTGCATTCCTGGCGTCCACTGGCATGACCTCAGGAATCCTGCAGCTGCAGGATGAATGGTGCCATTGGATGATTTAGCTGAGGGCTTCAGTGGAGTTGGATGGCACAGAATC
>gene=chr10_60723758-60723885; species=calJac
AGACGGAGCCCTCGTTTGCATTCCTGGGGCCCACTGGCATGGCCTCAGGAATCCTGCAGCTGCAGCCTGAATGGGGCCATTTGATGGCTTAGCTAAGGGCTTAAGTGGAGTTGGATGGCACAGAATC
>gene=chr10_60723758-60723885; species=canFam
AGACTGAGCCCTCGTTTGCATTCCTGGTGCCCACTGGCATGACCTCAGGAATCCTGCAGCTGCAGTATGAATGGGGCCATTTGATGAGTTAGCTGAGGGCTTAAGTGGAGTTGGATGGCACAGAATC
>gene=chr10_60723758-60723885; species=equCab
AGACTGAGCCTTCGTTTGCATTCTCTGAGTCCACTGGCATGACCTCAGGAATCCTGCAGCTGCAGGATGAATGGGGCCATTTGATGGTTTAGCTGAAGGCTTAAGTGGAGTTGGATGGCACAGAATC
>gene=chr10_60723758-60723885; species=gorGor
AGACCGAGCCCTCGTTTGCATTCCTGGGGCCCACTGGCATGGCCTCAGGAATTCTGCAGCTGCAGCATGAATGGGGCCATTTGATGGCTTAGCTAAGGGCTTAAGTGGAGTTGGATGGCACAGAATC
>gene=chr10_60723758-60723885; species=panTro
AGACCGAGCCCTCGTTTGCATTCCTGGGGCCCACTGGCATGGCCTCAGGAATTCTGCAGCTGCAGCATGAATGGGGCCATTTGATGGCTTAGCTAAGGGCTTAAGTGGAGTTGGATGGCACAGAATC
>gene=chr10_60723758-60723885; species=papHam
AGACGGAGCCCTCGTTTGCATTCCTGGGGCCCACTGGCATGGCCTCAGGAATCCTGCAGCTGCAGCATGAATGGGGCCATTTGATGGCTTAGCTGAGGGCTTAAGTGGAGTTGGATGGCACAAAATC
>gene=chr10_60723758-60723885; species=ponAbe
AGACCGAGCCCTCGTTTGCATTCCTGGGGCCCACTGGCATGGCCTCAGGAATCCTGCAGCTGCAGCATGAATGGGGCCATTTGATGGCTTAGCTAAGGGCTTAAGTGGAGTTGGATGGCACAGAATC
>gene=chr10_60723758-60723885; species=rheMac
AGACGGAGCCCTCGTTTGCATTCCTGGGGCCCACTGGCATGGCCTCAGGAATCCTGCAGCTGCAGCATGAATGGGGCCATTTGATGGCTTAGCTGAGGGCTTAAGTGGAGTTGGATGGCACAGAATC
>gene=chr10_61808045-61808143; species=hg19
CATCCATGAGGTAAGTCAAATTCCCAGCATTCCAGCCCCATCAAATGGTTCCCAGGAATGACAGCCCAATGCTGCCCTCTTCTGTGCTGCTGAAAAGA
>gene=chr10_61808045-61808143; species=bosTau
CCTCCAT-AAGTAGGTCAAATTCCTGGCATTCCAGCCCCATCAAACGGTTTCCAAGAAAAATAGCCTAATGCTGTCTCCTTCTGTACTACTGGAAAAG
>gene=chr10_61808045-61808143; species=calJac
CATCCATGAGGTAGGTCAAATTCCCAGCATTCCAGCCTCA--------TTTCCAGGAATGACAGCCCAATGCTGCCCTCTTCTGTGCTGCTGAAAAGG
>gene=chr10_61808045-61808143; species=canFam
CTTCCATGAGGAAGGCCAAATTCTCAGCATTCCAGTCCCAGCAGATAATTTCCAGGAGAGACAGCTCATGGCTGCCCCGCTCCCTGCCACTGGAAAAG
>gene=chr10_61808045-61808143; species=equCab
CCTCCAGGAAGTAGGTCAAATTCCCAGCATTCCACCCCCATTAAATAGTTTCCAGGAAAGAAAGC-CAGTGCTGCCCACTTCTGTGCCACTGGAAAGG
>gene=chr10_61808045-61808143; species=gorGor
--------------------------------------------------------------------------------------------------
>gene=chr10_61808045-61808143; species=panTro
CATCCATGAGGTAAGTCAAATTCCCAGCATTCCAGCCCCATCAAATGGTTCCCAGGAATGACAGCCCAATGCTGCCCTCTTCTGTGCTGCTGAAAAGA
>gene=chr10_61808045-61808143; species=papHam
CATCCATGAGGTAGGTCAAATTCCCAGCATTCCAGCCCCATCAAATGGTTCCCAGGAATGACAGCCCAATGCTGCCCTCTTCTGTGCGGCTGAAAAGG
>gene=chr10_61808045-61808143; species=ponAbe
CATCTATGAAGTAGGTCAAATTCCCAGCATTCCAGCCCCATCAAATGGTTCCCAGGAATGACAGCCCAATGCTGCCTTCTTCTGTGCTGCTGAAAAGA
>gene=chr10_61808045-61808143; species=rheMac
CATCCATGAGGTAGGTCAAATTCCCAGCATTCCAGCCCCATCAAATGGTTCCCAGGAATGACAGCCCAATGCTGCCCTCTTCTGTGCGGCTGAAAAGG
>gene=chr10_65473175-65473276; species=hg19
CGCAACCTCGGATCCCAGCAGAGCTTCCTGGGGACTTGAAGAACATCAATCAGTTTCGCAGCTGGAGGCCGAGGCTTTCCTCAGGGAAGACTTTTTACATA
>gene=chr10_65473175-65473276; species=bosTau
CGCAACCTCGGATCCCAGCAGAGGTTCCTGGGGGTTTTAAGAACATCAATCAGTTTCGCAGCTGGAGGCCGAGGCTTTCCTCAGGGAAGACTTTTTACATA
>gene=chr10_65473175-65473276; species=calJac
CGCAACTTCGGATCCCAGCAGAGGTTCCTGGGGACTTGCAGAACATCAATCAGTTTCGCAGCTGGAGGCTGAGGCTTTCCTCAGGGAAGACTTTTTACATA
>gene=chr10_65473175-65473276; species=canFam
CACAACCTCGGATCCCAGCAGAGGTTCCTGGGGGCTTTAGGAACATCAATCAGTTTCGCAGCTGGAGGCCGAGGCTTTCCTCAGGGAAGACTTTTTACATA
>gene=chr10_65473175-65473276; species=equCab
CCCAACCTCGGATCCCAGCAGAGGTTCCTGGGGGCTTTAAGAACATCAATCAGTTTCGCAGCTGGAGGCCGAGGCTTTCCTCAGGGAAGACTTTTTACATA
>gene=chr10_65473175-65473276; species=gorGor
-----------------------------------------------------------------------------------------------------
>gene=chr10_65473175-65473276; species=panTro
CGCAACCTCGGATCCCAGCAGAGCTTCCTGGGGACTTGAAGAACATCAATCAGTTTCGCAGCTGGAGGCCGAGGCTTTCCTCAGGGAAGACTTTTTACATA
>gene=chr10_65473175-65473276; species=papHam
CACAACCTCGGATCCCAGCAGAGGTTCCTGGGGACTTGAAGAACATCAATCAGTTTCGCAGCTGGAGGCTGAGGCTTTCCTCAGGGAAGACTTTTTACATA
>gene=chr10_65473175-65473276; species=ponAbe
CGCAACCTCGGATCCCAGCAGAGGTTCCTGGGGACTTGAAGAACATCAATCAGTTTCGCAGCTGGAGGCTGAGGCTTTCCTCAGGGAAGACTTTTTACATA
>gene=chr10_65473175-65473276; species=rheMac
CACAACCTCGGATCCCAGCAGAGGTTCCTGGGGACTTGAAGAACATCAATCAGTTTCGCAGCTGGAGGCTGAGGCTTTCCTCAGGGAAGACTTTTTACATA
>gene=chr10_67032946-67033024; species=hg19
ATGGATAATTCATTCATTCAGATTCTTCAAATGGCTCCCTAGGACCCCTTCATTTACAATGAGAACAGCTCAGGGAGC
>gene=chr10_67032946-67033024; species=bosTau
CAAGCTATTTCATCCATTTAGTGTCTTTAAATAACTCACTAGGATC-CTTCATTTACAAAGATAACAGCTGAGAGTGT
>gene=chr10_67032946-67033024; species=calJac
ATGGATAAATCATCCATTCAGCTTCTTTAAATGGCTCACTAGGATCCCTTCATTTACAATTAGAACAGCTCAGGGAGC
>gene=chr10_67032946-67033024; species=canFam
ATGGATTATCCATTCATTCAGCCTCTTTAAATGACTCACTAGGACCCCTTCATTTACAATGAGAGCAGTTGAGGGAGC
>gene=chr10_67032946-67033024; species=equCab
ATAGCTGGTC-ATCCATTCAGCATCTTTAAACAGCTCACTAGCACCCCTTCCTTTACAAGGAGAACAGCTGAGGGACC
>gene=chr10_67032946-67033024; species=gorGor
ATGGATAATTCATTCATTCAGATTCTTCAAATGGCTCCCTAGGACCCCTTCATTTACAATGAGAAGAGCTCAGGGAGC
>gene=chr10_67032946-67033024; species=panTro
ATGGATAATTCATTCATTCAGATTCTTCAAATGGCTCCCTAGGACCCCTTCATTTACAATGAGAACAGCTCAGGGAGC
>gene=chr10_67032946-67033024; species=papHam
ATGGATAATTCATTCATTCAAATTCTTCAAATGGCTCCCCAGGACCCCTTCATTTACAATGAGAACAGCTCAGGGAGC
>gene=chr10_67032946-67033024; species=ponAbe
ATGGATAATTCATTGATTCAGATTCTTCAAATTGCTCCCTAGGACCCCTTCATTTACAATGAAAACAGCTCAGGGAGC
>gene=chr10_67032946-67033024; species=rheMac
ATGGATAATTCATTCATTCAAATTCTTCAAATGGCTCCCCAGGACCCCTTCATTTACAATGAGAACAGCTCAGGGAGC
>gene=chr10_72215104-72215360; species=hg19
GGCTGGGGGCACTTACATCATCTCAAACTCCCCAGTCCCTGTTCCTTGTTGGCCACTGACCGCAGAGCTCTCAAGAGCCCCAGGCTGGTGCATTCCCCACTAACATCAAAGGGCCCCAGGCTTCAAAGGCAGGTGAGGAAGATGCACATACCCCATACCTGGCTGGGTATGCAGGGAAGCCTGGGAGAGCTAATACGATTAAGCAGAGACCCAGTGGGGCCGGAAGTAGCTTCCCTGAGTAGATCATTCACTGGAA
>gene=chr10_72215104-72215360; species=bosTau
-------------------------------------------------TAGCCACTGACCTCAGGGTTGGAGGGATC-CAAGGCTGGTCCATCCCCCATTCACATCAAAGAACCCCAGACTTCAAAGGCAGCTGAGGGAGATGCACATA-------CCTGGCTGGGCATGCAGGGGAGCCCCAGAGAGCTAATATGATTAACTAGAGACCCAATGGGGCAGGATGAGTTTTCACGAAGCAGATAATTCAATGGAA
>gene=chr10_72215104-72215360; species=calJac
GGCTGGGGACATTTGCATCATCTCAAACT-CCCAGTCCCTATTCCTTGATGGCCAGTGACCCCAGAGCTCTCAAGAGCCCCAGGCTAGTGCATCTTCCACTAACATCAAAGGGCCCCAGGCTTCAAAGGCAGGTGAGTAAGATGCGCATACCCCATACCTGGCTGGGTATGCAGGGAAGCCTGGGAGAGCTAATACGATTAAGCAGAGGCCCAGTGGGGCCGGAAGTAGCTTCCTTGAGCAGATCAGTCACTGGAA
>gene=chr10_72215104-72215360; species=canFam
G--TGGGGGGACTCT---TATTTCAAACTCCACAAGCCCCGTGCCCTGTTGGCTACTGACCACAAGGCTGGCAAGATC-CCAGGCTGGTGCATCCCCCACTCACATCAAAGGGCCCCGGGCTTCAAAGGCAGATAGGGGAGATGCACATA-------CCTGGCTAGGTATGCAGGAAAGCCCAGGAGAGCTAATATGATTAACCAGGGACCCGGTGGGGCAGGAAGAGTCTTCATGGAGCAGACCATTCAATGGAA
>gene=chr10_72215104-72215360; species=equCab
G--TGGGGGGACTTG---CATCTCAAAGTCCCCAAGCCCTGTGCCCTGTTAGCCACTGACCATGGGGCTGGCAGGATC-CCAGGCTGGTGCACCCCCC-CTCACATCAAAGGGCCCCAGACTTCAAAGGCAGCTAGGGGAGGTGCACATA-------CCTGGCTGGCTGTGTAGGGAAGCGGGGGAG-GCTAATGTGATTAACCCT-GACCCAGTGGGGTGGGAAGTGTCTTCCTGGAGTGGATAATTCAATGGAA
>gene=chr10_72215104-72215360; species=gorGor
GGCTGGGGGCACTTACATCATCTCAAACTCCCCAGTCCCTGTTCCTTGTCGGCCACTGATCGCAGAGCTCTCAAGAGCCCCAG-CTGGTGCATTCCCCACTAACATCAAAGGGCCCCAGGCTTCAAAGGCAGGTGAGGAAGATGCACATACCCCATACCTGGCTGAGTATGCAGGGAAGCCTGGGAGAGCTAATACGATTAAGCAGAGACCCAGTGGGGCCGGAAGTAGCTTCCCTGAGTAGATCATTCACTGGAA
>gene=chr10_72215104-72215360; species=panTro
GGCTGGGGGCACTTACATCATCTCAAACTCCCCAGTCCCTGTTCCTTGTTGGCCACTGACCGCAGAGCTCTCAAGAGCCCCAGGCTGGTGCATTCCCCACTAACATCAAAGGGCCCCAGGCTTCAAAGGCAGGTGAGGAAGATGCACATACCCCATACCTGGCTGGGTATGCAGGGAAGCCTGGGAGAGCTAATACGATTAAGCAGAGACCCAGTGGGGCCGGAAGTAGCTTCCCTGAGTAGATCATTCACTGGAA
>gene=chr10_72215104-72215360; species=papHam
GGTTGGGGGCACTTACATCATCTCAAACTCCCCCGTCCCTATTCCTTGTTGGCCACTGACCCCAGAGCTCTCAAGAGCCCCAGGCTGGTGCATCCCCCACTAACATCAAAGGGCCCCAGGCTTCAAAGGCAGGTGAGGAAGATGCACATACCCCATACCTGGCTGAGTATGCAGGGAAGCCTGGGAGAGCTAATACGATTAAGCAGAGACCCAGTGGGGCCGGAAGTAGCTTCCCTGAGTAGATCATTCGCTGGAG
>gene=chr10_72215104-72215360; species=ponAbe
GGTTGGGGGCACTTACATCATCTCAAACTCCCCAGTCCCTGTTCCTTGTTGGCCACTGACCGCAGAGCTCTCAAGAGCCCCAGGCTGGTGCATTCCCCACTAACATCAAAGGGCCCCAGGCTTCAAAGGCAGGTGAGGAAGATGCACATACCCCATACCTGGCTGGGTATGCAGGGAAGCCTGGGAGAGCTAATACGATTAAGCAGAGACCCAGTGGGGCCGGAAGTAGCTTCCCTGAGTAGATCATTCACTGGAA
>gene=chr10_72215104-72215360; species=rheMac
GGTTGGGGGCACTTACATCATCTCAAACTCCCCAGTCCCCATTCCTTGTTGGCCACTGACCCCAGAGCTCTCAAGAGCCCCAGGCTGGTGCATCCCCCACTAACATCAAAGGGCCCCAGGCTTCAAAGGCAGGTGAGGAAGATGCACATACCCCATACCTGGCTGAGTATGCAGGGAAGCCTGGGAGAGCTAATACGATTAAGCAGAGACCCAGTGGGGCCGGAAGTAGCTTCCCTGAGTAGATCATTCGCTGGAA
>gene=chr10_73417442-73417630; species=hg19
AGCGCATTCCCCAGCACCCCCCTGCCAGGTATCCTCCCTCCCCACCCCCTCCTGACACCCCCACCATTGGCATCTTAATTGATCTCATTGTTCTCAAACCCTTGAGACCTGAGACTCCAGCTGTGCTTAAACAGAACAAAATCTCTTCCAATTTCCCCACCGTTTAAAAGAAAATTGAATTCTTTATC
>gene=chr10_73417442-73417630; species=bosTau
CCTTCTTCCTGT-----GCCCCCACCT-CTGTGCTCTCTCCCCATCTCCTCCTGACACCCCTCACGCAGGCATCTTAATTGATCTCATTGTTCTCCAGCCCTAGAGACCTGAGACTCCAGCTGTGCTTAAAGAGAACAAAATCTCTTCCAATTTCCCCACCGTTTAAAAGAAAATTGAATTCTTTATC
>gene=chr10_73417442-73417630; species=calJac
AGCGCATTTCCCAG---CCCCCCACCTGGTATTCTCCCTCCCCACCCCCTCCTGACACCCCCACCATTGGCATCTTAATTGATCTCATTGTTCTCAAACCCTTGAGACCTGAGACTCCAGCTGTGCTTAAACAGAACAAAATCTCTTCCAATTTCCCCACCGTTTAAAAGAAAATTGAATTCTTTATC
>gene=chr10_73417442-73417630; species=canFam
CCTGCCTGAGCC-----CCCCCTACCTGGCGCTGGGCCTCCCCACCCCCTCCTGACACCTTCACTGCGGGCATCTTAATTGATCTCATTGTTCTCTAGCCCTTGAGACGGGAGACTCCAGCTGTGCTTAAACAGAACAAAATCTCTTCCAATTTCCCCACCGTTTAAAAGAAAATTGAA-----TATC
>gene=chr10_73417442-73417630; species=equCab
CCCTCCTGAGCC-----CC---CACCTCGTGCTCTCTCTCCCCACCCCCTCCTGACACCCTCACCATGGGCATCTTAATTGATCTCATTGTTCTCCAGCCCCTGAGACCTGAGACTCCAGCTGTGCTTAAACAGAACAAAATCTCTTCCAATTTCCCCACCGTTTAAAAGAAAATTGAATTCTTTATC
>gene=chr10_73417442-73417630; species=gorGor
AGCGCATTCCCCAGCACACCCCTGCCAGGTATCCTCCCTCCCCAACCCCTCCTGACACCCCCACCATTGGCATCTTAATTGATCTCATTGTTCTCAAACCCTTGAGACCTGAGACTCCAGCTGTGCTTAAACAGAACAAAATCTCTTCCAATTTCCCCACCGTTTAAAAGAAAATTGAATTCTTTATC
>gene=chr10_73417442-73417630; species=panTro
AGCGCATTCCCCAGCACCCCCCTGCCAGGTATCCTCCCTCCCCACCCCCTCCTGACACCCCCACCATTGGCATCTTAATTGATCTCATTGTTCTCAAACCCTTGAGACCTGAGACTCCAGCTGTGCTTAAACAGAACAAAATCTCTTCCAATTTCCCCACCATTTAAAAGAAAATTGAATTCTTTATC
>gene=chr10_73417442-73417630; species=papHam
AGCGCGTTCGCCAGCA-ACCCCTGCCTGGTATTCTCCCTCCCCACCCCCTCCTGACACCCCCACCATTGGCATCTTAATTGATCTCATTGTTCTCAAACCCTTGAGACCTGAGACTCCAGCTGTGTTTAAACAGAACAAAATCTCTTCCAATTTCCCCACCGTTTAAAAGAAAATTGAATTCTTTATC
>gene=chr10_73417442-73417630; species=ponAbe
AGCGTGTTCCCCAGCACCCCCCTGCCAGGTATTCTCCCTCCCCAGCCCCTCCTGACACCCCCACCATTGGCATCTTAATTGATCTCATTGTTCTCAAACCCTTGAGACCTGAGACTCCAGCTGTGCTTAAACAGAACAAAATCTCTTCCAATTTCCCCACCGTTTAAAAGAAAATTGAATTCTTTATC
>gene=chr10_73417442-73417630; species=rheMac
AGCGCGTTCGCCAGCA-ACCCCTGCCTGGTATTCTCCCTCCCCACCCCCTCCTGACACCCCCACCATTGGCATCTTAATTGATCTCATTGTTCTCAAACCCTTGAGACCTGAGACTCCAGCTGTGTTTAAACAGAACAAAATCTCTTCCAATTTCCCCACCGTTTAAAAGAAAATTGAATTCTTTATC
>gene=chr10_74057881-74057970; species=hg19
GTTGGTCCCTTCTGATGGCGGAGGCGGGACCTCGACTTGGTGGCCAATGAGGAGCCTCGTGGGGGTGCTCTCGGCTGCCATGGCAACGG
>gene=chr10_74057881-74057970; species=bosTau
GTTGGTGCTTTCTGATGGCAGAGGCGGGATCTCAACCTCGTAGCCAATGAAGAGGCTTACAGAAGTGCTTCTAGTTGTCACGGCAACAA
>gene=chr10_74057881-74057970; species=calJac
GTTGGTCTCTTCTGCTGGAGGAGGAGGGACCTCGGCTTGGTGACCAGTGAGGAGGCTCGC-GGGGTGCTCTCGGCTGCCATGGCAACGG
>gene=chr10_74057881-74057970; species=canFam
GTTGGTCCCCTCCGGGGGGAAAAGAAGGAAGGCCGCCTTACCCCCCATTGAAAACCCgggggggggggTTCTGGTTGCCGCGGCAACGG
>gene=chr10_74057881-74057970; species=equCab
TTTGGTCCCTTCTGATTGTAGAGGCGGGATCTCGACCTCTTGTCCAATGAAAAGGCTCACGGAGGTTGTTTTGGTTGCCATGGCAACAG
>gene=chr10_74057881-74057970; species=gorGor
GTTGGTCCCTTCTGATGGCGGAGGCGGGACCTCGACTTGGTGGCCAATGAGGAGCCTCGTGGGGGTGCTCTCGGCTGCCATGGCAACGG
>gene=chr10_74057881-74057970; species=panTro
GTTGGTCCCTTCTGATGGCGGAGGCGGGACCTCGACTTGGTGGCCAATGAGGAGCCTCGTGGGGGTGCTCTCGGCTGCCATGGCAACGG
>gene=chr10_74057881-74057970; species=papHam
GTTGGTCCCTTCTGATGGTGGAGGCGGGACCTCGACTTGATGGCCAATGAGGAGCTTCGC-GGGGTTCTCCCGGCTGCCATGGCAACGG
>gene=chr10_74057881-74057970; species=ponAbe
GTTGGTCCCTTCTGATGACGGAGGCGGGACCTCGACTTGGTGGCCAATGAGGAGCCTCGTGGGGGTGCTCTCGGCTGCCATGGCAACGG
>gene=chr10_74057881-74057970; species=rheMac
GTTGGTCCCTTCTGATGGTGGAGGCGGGACCTCGACTTGATGGCCAATGAGGAGCTTCGC-GGGGTGCTCCCGGCTGCCATGGCAACGG
>gene=chr10_77177475-77177731; species=hg19
CAAAGGCTGACAGGCTCTTGAGGGGTGGAAATGACTGGTAATTAGTGAACCTTCTCCAGAGTATACACGAAAGACACACTTCACAGTCTCCGTGACCTCTGCAGCCCGGTGAGGCTTTGTTATGTAGATGCTCTTAATTGGGTGAGTCACTTACTGCAAACAGCTTCAGGAGAGAGCGCTGTGGGCTGTTTCAGGGAGGCTTCCTACTAGGGCTTCTAACTCAGGAATTAGAGGGGTTGACAGCAATGGCCTCCAG
>gene=chr10_77177475-77177731; species=bosTau
CAAAGGCTGACAGGCTCTTGAGGGGTGGAAATGACTGGTAATTAGTGAACCTTCTACG---CACGCACTAAAGACGCACTTCACAGTCTGCATGACCTCTGCAGCCCGGTGAGGCTTTGTTATGTAGATGCTCTTAATTGGGTGAGTCACTTACTGCAAACAGCTTTGGGAGAGAGAACCGTGGGCTGTTTCTGGGAGGCTTCCTACCAGAGGTTCTGACTTAGGAG--GGGGGCGCTGGCAGCAGTGGCCTCTTA
>gene=chr10_77177475-77177731; species=calJac
CAAAGGCTGACAGGCTCTTGAGGGGTGGAAATGACTGGTAATTAGTGAACCTTCTTCGGAGTATACACGGAAGACACACTTCACAGTCTCCACGACCTCTGCAGCCCGGTGAAGCTTTGTTATGTAGATGCTCTTAATTGGGTGAGTCACTTACTGCAAACAGCTTCAGGAGAGAGCACTGTGGGCTGTTTCAGGGAGGCTTCCTACCAGGGCTTCTAACTCAGGAACTGGGGGGGCTGACAGCAATGGCCTCCAG
>gene=chr10_77177475-77177731; species=canFam
CAAAGGCTGACAGGCTCTTGAGGGGTGGAAATGACTGGTAATTAGTGAACCTTCTCTGCTGCACACACTAAAGACACACTTCACAGTCTCTGTGACCTCTGCAGCCCGGTGAGGCTTTGTTATGTAGATGCTCTTAATTGGGTGAGTCACTTACTGCAAACAGCTTCAGGAGAGAGCACTGTAGGCTGTTTCAGGGAGGCTTCTTACCAGAGGTTCTAACTCGGGAA--GGGGGGCTTGAAAGCAATGGCCTCCGA
>gene=chr10_77177475-77177731; species=equCab
CACGTGTTTCCTGCTTCTAAAGGGGTGAAAATAACTGTTACT--GCTCCCCTTCTCCGCTCCACACCCTAAATACTTTCTTAGCGGTTTCCGTAACCATTGGAATCCGGTGAGGCTTTGCTATTTAGATCTTCCTAATTGGGTGGGCCCTTC----CAGAACACCTCAGGAGAGAGCACCGT-GGCTGCTTCAGGGAGGCTTTCTACCAGAGATTCTAACTCAGGAA--GGGGGGGGTGGCAGCCTTGGCCCCTAA
>gene=chr10_77177475-77177731; species=gorGor
CAAAGGCTGACAGGCTCTTGAGGGGTGGAAATGACTGGTAATTAGTGAACCTTCTCCAGAGTATACACGAAAGACACACTTCACAGTCTCCGTGACCTCTGCAGCCCGGTGAGGCTTTGTTATGTAGATGCTCTTAATTGGGTGAGTCACTTACTGCAAACAGCTTCAGGAGAGAGCGCTGTGGGCTGTTTCACAGAGGCTTCCTACTAGGGCTTCTAACTCAGGAATTAGAGGGGTTGACAGCAATGGCCTCCAG
>gene=chr10_77177475-77177731; species=panTro
CAAAGGCTGACAGGCTCTTGAGGGGTGGAAATGACTGGTAATTAGTGAACCTTCTCCAGAGTATACACGAAAGACACACTTCACAGTCTCCGTGACCTCTGCAGCCCGGTGAGGCTTTGTTATGTAGATGCTCTTAATTGGGTGAGTCACTTACTGCAAACAGCTTCAGGAGAGAGCGCTGTGGGCTGTTTCAGGGAGGCTTCCTACTAGGGCTTCTAACTCAGGAATTAGAGGGGTTGACAGCAATGGCCTCCAG
>gene=chr10_77177475-77177731; species=papHam
CAAAGGCTGACAGGCTCTTGAGGGGTGGAAATGACTGGTAATTAGTGAACCTTCTCCAGAGTATACACGAAAGACACACTTCACAGTCTCCGTGACCTCTGCAGCCCGGTAAGTCTTTGTTATGTAGATGCTGTTAATTGGGTGAGTCACTTACTGCAAACAGCTTCAGGAGAGAGCACAGTGGGCTGTTTCAGGGAGGCTTCCTACCAGGGCTTCTAACTCAGGAATTAGGGGGGTTGACAGCAATGGCCTCCAG
>gene=chr10_77177475-77177731; species=ponAbe
CAAAGGCTGACAGGCTCTTGAGGGGTGGAAATGACTGATAATTAGTGAACCTTCTCCAGAGTATACACGAAAGACACACTTCACAGTCTCCGTGACCTCTGCAGCCCGGTGAGGCTTTGTTATGTAGATGCTCTTAATTGGGTGAGTCACTTACTGCAAACAGCTTCAGGAGAGAGCACTGTGGGCTGTTTCAGGGAGGCTTCCTACCAGGGCTTCTAACTCAGGAATTAGAGGGGTTGACAGCAATGGCCTCCAG
>gene=chr10_77177475-77177731; species=rheMac
CAAAGGCTGACAGGCTCTTGAGGGGTGGAAATGACTGGTAATTAGGGAACTTTCTCCAGAGTATACACGAAAGACACACTTCACAGTCTCCGTGACCTCTGCAGCCCGGTAAGTCTTTGTTATGTAGATGCTGTTAATTGGGTGAGTCACTTACTGCAAACAGCTTCAG--GAGAGCACAGTGGGCTGTTTCAGGGAGGCTTCCTACCAGGGCTTCTAACTCAGGAATTAGGGGGGTTGACAGCAATGGCCTCCAG
>gene=chr10_78874371-78874549; species=hg19
TCAAATTTCCCCATTCTTCAAAGCCCAGTTCAATCCCTACTGCTTCCTTAAAGTCGTTCCATCCATCTGCAAGACAAAGTGACTTTCCCCGGCTCTCAACTCCAGCCATTCATTGGTAATTGATCCTACTGACTTAAGATGTCTTTTGTAAAGTTTTAGGTTGCTATTTGACTCTTGT
>gene=chr10_78874371-78874549; species=bosTau
CTGAATTTTCCCTTTCTCCAAAGCTTGGTATAGGCCATACCTCCTCCTTAAAGTAACTCCACCCAT-GGCAATACCAAGTGA-CCTGCGGCTTTTTTATCTCCAGCTAATCACGGGACACCAATCCCACTCTCTTAAGCCATCAT--------TTTTACATTTCTAGTTGACTCTCAT
>gene=chr10_78874371-78874549; species=calJac
CCAAATTTCCCCATTCTTCAAAGCCCAGTTCAATCCCTACTGCTTCTTTAAAGTCGTTCCACCCACCTGTAAGACAAAGCGACTTTCCCGGGCTCTCACCTCCAGCCATTCATTGGTAATTGATCCTACTGACTTAAGATGTCTTTTGTAAAGTTTTAGGTTGCTATTTGACTCTTGG
>gene=chr10_78874371-78874549; species=canFam
----------------------------------------------------------------------------------------------------------------------------------------------------------------------------------
>gene=chr10_78874371-78874549; species=equCab
CCAAATGTTCCCTCTCTTCAAAGCCTGGTTCAATCCCCACCTCCTCCTTCAAGTGGTTCCACCCACCTGCCATACAGAGTGACTCCTCGTGGCTCTGACCTGCAGGTACTCATTGGTAATGGATCCCACTGTTTTAAGACATCTTTCGTAACGTTTTAGATTGCTGTTTGACTCTTGT
>gene=chr10_78874371-78874549; species=gorGor
CCAAATTTCCCCATTCTT-AAAGCCCAGTTCAATCCCTACTGCTTCCTTAAAGTC-TTCCACCCACCTGCAAGACAAAGTGACTTTCCCCGGCTCTCACCTCCAGCCATTCATTGGTAATTGATCCTACTGACTTAAGATGTCTTTTGTAAAGTTTTAGGTTGCTATTTGACTCTTGT
>gene=chr10_78874371-78874549; species=panTro
CCAAATTTCCCCATTCTTCAAAGCCCAGTTCAATCCCTACTGCTTCCTTAAAGTCGTTCCACCCACCTGCAAGACAAAGTGACTTTCCCCGGCTCTCACCTCCAGCCATTCATTGGTAATTGATCCTACTGACTTAAGATGTCTTTTGTAAAGTTTTAGGTTGCTATTTGACTCTTGT
>gene=chr10_78874371-78874549; species=papHam
CCAAATTTCCCCATTCTTCAAAGCCCAGTTCAATCCCTACTGCTTCCTTAAAGTTGTTCCACCCACCTACAAGACAAAGTGACTTTCCCCGGCTCTCACCTCCAGCCATTCATCGGTAATTGATCCTACTGACTTAAGATGTCTTGTGTAAAGTTTTAGGTTGCTATTTGACTCTTGT
>gene=chr10_78874371-78874549; species=ponAbe
CCAAATTTCCCCATTCTTCAAAGCCCAGTTCAATCCCTACTGCTTCCTTAAAGTCATTCCACCCACCTGCAAGACAAAGTGACTTTCCCTGGCTCTCACCTCCAGCCATTCATTGGTAATTGATCCTACTGACTTAAGATGTCTTTTGTAAAGTTTTAGGTTGCTATTTGACTTTTGT
>gene=chr10_78874371-78874549; species=rheMac
CCAAATTTCCCCATTCTTCAAAGCCCAGTTCAATCCCTACTGCTTCCTTAAAGTTGTTCCACCCACCTACAAGACAAAGTGACTTTCCCCGGCTCTCACCTCCAGCCATTCATCGGTAATTGATCCTACTGACTTAAGATGTCTTGTGTAAAGTTTTAGGTTGCTATTTGACTCTTGT
>gene=chr10_79799671-79799777; species=hg19
CCATCCTGGGTACCACATTGGCTTAATGATCTCTTCATTGTGAAGTCCGGCTACCTCGTTTGCATAAGAACTACAGTAATCAGGCAAGGCATTGTCAGAATTGGGA
>gene=chr10_79799671-79799777; species=bosTau
-----------------------------------------------------------------------CATAGAAATCGGGCAGGGTGTTCTCAAAATTGGGG
>gene=chr10_79799671-79799777; species=calJac
CCATTCTGGGTACCAAATTGGC-----AGTCTCTTCATTGTGCA-----GCTACCTTGTTTGCGTAAGAACCACAGTAATCAGGCAAGGTATCGTGAGACTTGGGG
>gene=chr10_79799671-79799777; species=canFam
GCAGCCTGGGCACTGCTTTGGC---ATGATCTCTTCATTGTGAAATCGTGCCACTTTGTTTACATAAGAACCATAGTGATTACATGAGG--TTTTTAGAATTGGGA
>gene=chr10_79799671-79799777; species=equCab
GCAATTTGGGCACTGTGTTGGCATAATGATCTCTTCATTGTGGAGTCATGCCACTTTGTTTTTACAGGAACCGTAGTAAACAACCAAGGTGGTCTCAAGGTTGGGA
>gene=chr10_79799671-79799777; species=gorGor
CCATCCTGGGTACCACATTGGCTTAACGATCTCTTCATTGTGAAGTCCGGCTACCTCGTTTGCATAAGAACTACAGTAATCAGGCAAGGCATTGTCAGAATGGGGA
>gene=chr10_79799671-79799777; species=panTro
CCATCCTGGGTACCACATTGGCTTAATGATCTCTTCATTGTGAAGTCCGGCTACCTCGTTTGCATAAGAACTACAGTAATCAGGCAAGGCATTGTCAGAATTGGGA
>gene=chr10_79799671-79799777; species=papHam
CCATCCTGGGTACCACATTGGCTTAATGATCTCTTCATTGTGAAGTTGGGCCACCTTGTTTGCATAAGAACTACAGTAATCAGGCAACGTATTGTCAGAATTGGGA
>gene=chr10_79799671-79799777; species=ponAbe
CCATCCTGGGTACCACATTGGCTTAATGATCTCTTCATTGTGAAGTCTGGCTACCTTGTTTGCATAAGAACTACAGTAATCAGGCAAGGCATTGTCAGAATTGGGA
>gene=chr10_79799671-79799777; species=rheMac
CCATCCTGGGTACCACATTGGCTTAATGATCTCTTCATTGTGAAGTTGGGCCACCTTGTTTGCATAAGAACTACAGTAATCAGGCAACGTATTGTCAGAATTGGGA
>gene=chr10_80635354-80635462; species=hg19
CTTTCTTTAGCTAAATGCTCACAGCAGGATTTGCTTAAAATGGGGCATGCCTGTAGTCTCAGTTCCTGGGGGAAACCTTTGATTTGCCTGACAACCCACTGAGATAGG
>gene=chr10_80635354-80635462; species=bosTau
CTTTCTTCACCTAAATGCTCACAGCAGGATTTGCTTAAAGTGGGGCATGCCTGTAATCTCAGTTCCTGGGGGAAACCTTTGATTTTCCTGACAACCCACTGAGATAGG
>gene=chr10_80635354-80635462; species=calJac
CTTTCTTTAGCTAAATGCTCGCAGCAGGATTTGCTTAAAATGGGGCATGCCTGTAGTCTCAGTTCCTGAGGGAAACCTTTGATTTGCCTGACAACCCACTGAGATAGG
>gene=chr10_80635354-80635462; species=canFam
CTTTCT------------TCACAGCAGGATTTGCTTAAAGTGGGGCATGCCTGTAGTCTCAGTTCCTGGGGGAAACCTTTGATTTTCCTGACAACCCACTGAGCTAGG
>gene=chr10_80635354-80635462; species=equCab
CTTTCTTCACCTAAATGCTCACAGCAGGATTTGCCTAAAGTGGGGCATGCCTGTAGTCTCGGTTCCTGGGGGAAACCTTTGATTTTCCTGACAACCCACTGAGAGAGG
>gene=chr10_80635354-80635462; species=gorGor
------------------------------------------------------------------------------------------------------------
>gene=chr10_80635354-80635462; species=panTro
CTTTCTTTAGCTAAATGCTCACAGCAGGATTTGCTTAAAA-----------TGTAGTCTCAGTTCCTGGGGGAAACCTTTGATTTGCCTGACAACCCACTGAGATAGG
>gene=chr10_80635354-80635462; species=papHam
CTTTCTTTAGCTAAATGCTCACAGCAGGATTTGCTTAAAATGGGGCATGCCTGTAGTCTCAGTTCCTGGGGGAAACCTTTGATTTGCCTGACAACCCACTGAGATAGG
>gene=chr10_80635354-80635462; species=ponAbe
CTTTCTTTAGCTAAATGCTCACAGCAGGATTTGCTTAAAATGGAGCATGCCTGTAGTCTCAGTTCCTGGGGGAAACCTTTGATTTGCCTGACAACCCACTGAGATAGG
>gene=chr10_80635354-80635462; species=rheMac
CTTTCTTTAGCTAAATGCTCACAGCAGGATTTGCTTAAAATGGGGCATGCCTGTAGTCTCAGTTCCTGGGGGAAACCTTTGATTTGCCTGACAACCCACTGAGATAGG
>gene=chr10_86224807-86224901; species=hg19
AACCCTGAGCTTTCATCCTACTCTCAGTATAATACATTAAGTCAGCAGGTTCACAGCAGGCCATCTCTTAACACTCAGTTGAGAACCATTGACT
>gene=chr10_86224807-86224901; species=bosTau
ATCTCCATGTTTCCATCCTGTTGTG-----AGTATAAT-----AATAGGTTTGCAGGAGGACATCTCTTCATACTCCCTTGAGAGCCATTGATT
>gene=chr10_86224807-86224901; species=calJac
AACCCTGAGCTTTCATTCTGCTCTCAGTATAATACTCTAAATCAGCAAGTTCACAGCAGGCCATCTCTTAACACTCAGTTGAGAACCATTGACT
>gene=chr10_86224807-86224901; species=canFam
GTCTCTGTTCTTCCATCCTATTGTGAGTATAGTATTCTAAATCAGCAAATCTGCAGTAGGACAGGTCttTATA-GTGGTTGAGAACCATTGACT
>gene=chr10_86224807-86224901; species=equCab
ATCTCTG-GCTCCTGTGCTGTCGTGGTAACCGTGCTCT-GATCAGCGGGTCTGCAGCCGCACGGCTCTT--TG-CCAGTTGAGAACCATTGACT
>gene=chr10_86224807-86224901; species=gorGor
AACCCTGAGCTTTCATCCTGCTCTCAGTATAATACATTAAGTCAGCAGGTTCACAGCAGGCCATCTCTTAACACTCAGTTGAGAACCATTGACT
>gene=chr10_86224807-86224901; species=panTro
AACCCTGAGCTTTCATCCTACTCTCAATATAATACATTAAGTCAGCAGGTTCACAGCAGGCCATCTCTTAACACTCAGTTGAGAACCATTGACT
>gene=chr10_86224807-86224901; species=papHam
AACCCCAAGCTTTCATCCTGCTCTCAGTATAATACATTAAGTCCGCAGGTTCACAGCAGGCCATCTCTTAACACACAGTTGAGAACCATTGACT
>gene=chr10_86224807-86224901; species=ponAbe
AACCCTGAGCTTTCATCCTGCTCTCAGTATAATACATTAAGTCAGCAGGTTCATAGCAGGCCATCTCTTAACACTCAGTTGAGAACCATTGACT
>gene=chr10_86224807-86224901; species=rheMac
AACCCCGAGCTTTCATCCTGCTGTCAGTATAATACATTAAGTCTGCAGGTTCACAGCAGGCCATCTCTTAACACTTAGTTGAGAACCATTGACT
>gene=chr10_92079408-92079634; species=hg19
GCTTCGCATGGCAGAATGATCTGAGAATGAGTCATCACTGACTCATGGATCCAGCTTGTTTCACCTGCAGCGCTCACTTTAAGTCACAATGACCTTTTCTGACTACTTGTAATGGCAGCACAGTGGGGACTGCAGTTCCTGGAGAGTGCACCATTAATAGAGTAGTTAGCCAGTACTGTTTTGTTGTCCCTCGGAGTAAAAGGGAAAGTGAAGCAAGAGAACAGAG
>gene=chr10_92079408-92079634; species=bosTau
GCTCTGCCCAGCCGAACAATCTGGGTGTGAATCATCACTGACTCATGGA-CCAGCTCGTGTCACCAGCAGTGCTCGCCTTAAGTCACAGTGACCTTTCCTGACCACCTGTAACGGCAGCACAGTGGGGACCGAAGTT-CTAGACAGTGTGCAGTG-ATGGGGTGGTGAGTGAGTACTGCTTC-TCGTCCCTGGGAGTGAAAGGGAAAGTGAAGCCAAGAACAGAGT
>gene=chr10_92079408-92079634; species=calJac
GCTTCTCATGGCAGAATGATCCGAGAATGAGTCATCACTGACTCGTGGATCCAGCTTGTTTCACCTGCAGTGCTCACTTTAAGTCACAATGACCTTTTCTGACTACTTGTAAAGGCAGCACAGTGGGGACTGCAGTTCCTGGAGAGTGCACCATTAATAGAGTAGTTAGCCAGTACTGTTTT-TTGTCTCTCTGAGTAAAAAGAACAGTGAAGCAAGAGAACAGGG
>gene=chr10_92079408-92079634; species=canFam
GCTTCAGATAGCAGGAAGATCTGAGAATGAATCAGCACTGAATCCCGGATCCAGCTCCTTTCACCAG-GGCATTCACTTTAAGTCACAATGACCTCCTTTGATTACTCATCATGGCAGTGCAGGGGGGACTGCAGTTCCTGGATCACGTGCCTTTTATGGAGTGGTTAGTTAGTACTGTCCT-TCATCCCTGGAAGGAAAAGGGAAAGTGAAGCCAAACAACAGAG
>gene=chr10_92079408-92079634; species=equCab
GCTTCACAGGGCAGAATGACCTGAGAATGAAGCAGCACTGACTTATGGATCCATTCAGCTCCACCTGCAGTGCTCACTTTAAGTCGTGATAACCTTTTCTGACTACTTGTAATGATAGCACAGAGCGGGCCACAGTCCCCGGCCAGTGCCCCATTGATAGACTGCTTAGCTAGTACTGTTTC-TCGTCCCTTGGACTGAAAGGGAAAGTGAAGCCAAAGAATAAGG
>gene=chr10_92079408-92079634; species=gorGor
GCTTCGCATGGCAGAATGATCTGAGAATGAGTCATCACTGACTCATGGATCCAGCTTGTTTCACCTGCAGCGCTCACTTTAAGTCACAATGACCTTTTCTGACTACTTGTAATGGCAGCACAGTGGGGACTGCAGTTCCTGGAGAGTGCACCATTAATAGAGTAGTTAGCCAGTACTGTTTTGTTGTCCCTCGGAGTAAAAGGGAAAGTGAAGCAAGAGAACAGAG
>gene=chr10_92079408-92079634; species=panTro
GCTTCACATGGCAGTATGATCTGAGAATGAGTCATCACTGACTCATGGATCCAGCTTGTTTCACCTGCAGTGCTCACTTTAAGTCACAATGACCTTTTCTGACTACTTGTAATGGCAGCACAGTGGGGACTGCAGTTCCTGGAGAGTGCACCATTAATAGAGTAGTTAGCTAGTACTGTTTTGTTGTCCCTCGGAGTAAAAGGGAAAGTGAAGCAAGAGAACAGAG
>gene=chr10_92079408-92079634; species=papHam
GCTTTGCATGGCAGAGTGATCTGAGAATGAGTCATCACTGACTCATGGATCCAGCTTGTTTCACCTGCAGTGCTCACTTTAAGTCACAGTGACCTTTCCTGACTACTTGTAATGGCAGCACTGTGGGGACTGCAGTTCCTGGAGAGTGCACCATTAATAAAGTAGTTAGCCAGTACTGTTTT-TTGTCCCTTGGAGTAAAAGGGAAATTGAAGCAAAAGAACAGAG
>gene=chr10_92079408-92079634; species=ponAbe
GCTTCGCATGGCAGAATGATCTGAGAATGAGTCATCACTGACTCATGGATCCAGCTTGTTTCACCTGCAGCGCTTACTTTAAGTCACAATCACCTTTTCTGACTACTTGTAATGGCAGCACAGTGGGGACTGCAGTTCCTGGAGAGTGCACCATTAATAGAGTAGTTAGCTAGTAGTGTTTTGTTGTCCCTCGGATTAAAAGGGAAAGTGAAGCAAGAGAACAGAG
>gene=chr10_92079408-92079634; species=rheMac
GCTTTGCATGGCAGAGTGATCTGAGAATGAGTCATCACTGACTCATGGATCCAGCTTGTTTCACCTGCAGCGCTCACTTTAAGTCACAGTGACCTTTCCTGACTACTTGTAATGGCAGCACTGTGGGGACTGCAGTTCCTGGAGAGTGCACCATTAATAAAGTAGTTAGCCAGTACTGTTTT-TTGTACCTTGGAGTAAAAGGGAAATTGAAGCAAAAGAACAGAG
>gene=chr10_92685367-92685675; species=hg19
gcctgacacatagtggggctaaataaatatttacctgagacccagcagggctcatattcttttctaaccaaaccacatatttcaaattctcctttcaatgagaaataattggtaacatttctcatgctaattaaccattaatctgtcaatactatcaaaggtaaagataggtaaagtacttgggattacctccactggagtgggggcagctcattagtgtctttcaaatgctaactaaccccaacagttgtaatcgcagagtcagggcttctcaggtgtgaactaacatttcttcaagcagtgattct
>gene=chr10_92685367-92685675; species=bosTau
gcctgacacatagtgaggct----aagtatttagctaacatctggtaggatttatagtctttcctagccaaatcacatatctcaaat-ctcctttcaatgacaaataattaggaacattt-taatgctaaataacaaataatcttctaatactattagggataaaga----taaagtgctta-ggtaatatcctctggagtgtgagcatcttattagcatttttcaaatgctgaccaaccatgacaagtataatttcccagttagggcatatcaCAAGTG-----CCCTTTCCTTGGGTGGTGGTTC-
>gene=chr10_92685367-92685675; species=calJac
gagtgacacatagtgaggctaaagaaatatttggctgagacccagcaggactcgtattcttttctagccaaaccacatatttcaaattctcctttcaatgagaaataattagtaacatttctaatgctaattaaccattaatccttcaatactatcaaaggtaaagataggtaaagtgtttaggattacctcctctggagtaggagcagctcattaacgtctttcaaatgctaactaaccccaacagctgtaatctcgtagttagggcttctcagatgtgaactaacgtttcttagagcagtggttct
>gene=chr10_92685367-92685675; species=canFam
ATCTGACACATAGTAGGGCT----AAATATTTAGCTAACACCTGGCAGTGGTTCCTTGCTTTTCTAGCCAAACCACATATCCTGAATCCTCCCTTCAGTGACAAATAATTTGTAATACTTCTAATGCTAATT---AAAGAATTGTTTAGTGCCATAAGAGGTAAAGACAGTTTAAGGGCATGTGGTAGCCTCTTCTAGAACATGCACAACTGATTGGCTTCTTATAAATTCTAACTAACCACAGAAAGTATACCATGACAGTTAGGGAACCTCAGCTATAAATTAACATTTCTCAGGGcagtgattct
>gene=chr10_92685367-92685675; species=equCab
gcctgagacataatggggct----aaatatttagctgacagctcatagaacttatgttcttttctagccaaaccgcatatctagaatcttcctctccgtgacaaataatttgtcctatttttaaagctaattaacaagaaatcctctagtactatttgatgtagagatagttaaaatgcttatgttagcctcctctggagcatgagaagctcataagcatcttttaaatgttaactaaccac---aagtgtaatttgccagttagagcacctcagaactgaactaacatttcctaggAcagtggttct
>gene=chr10_92685367-92685675; species=gorGor
gcctgacacatagtggggctaaataaatatttACCTGAGACCCA------------------------------------------------------------------------------------------------------------------------------------------------------------------------------GTCTTTCAAATGCTAACTAACCCCAATAGTTGTAATCGCAGAGTTAGGGCTTCTCAGGTGTGAACTAACAGTTCTTCAAGcagtgattct
>gene=chr10_92685367-92685675; species=panTro
gcctgacacatagtggggctaaataaatatttACCTGAGACCCAGCAGGGCTCATATTCTTTTCTAACCAAACCACATATTTCAAATTCTCCTTTCAATGAGAAATAATTGGTAACATTTCTCATGCTAATTAACCATTAATCCTTCAATACTATCAAAGGTAAAGATAGGTAAAGTGCTTGGGATTACCTCCACTGGAGTGGGGGCAGCTCATTAGCGTCTTTCAAATGCTAACTAACCCCAACAGTTGTAATCGCAGAGTTAGGGCTTCTCAGGTGTGAACTAACATTTCTTCAAGcagtgattct
>gene=chr10_92685367-92685675; species=papHam
gcctgacacataatggggctaaataaatatttacctgagacccagcaggactcatattcttttctaaccaaaccacatatttcaagttctcctttcaatgagaaataattggtaacatttctaatgctaattaaccattaatccttcaatactatcaaaggtaaagataggtaaagtgcttgggattacctccactggagtgggagcagctcattagcgtctttcaaatgctaactaaccccaacagttgtaatcacagagttaaggcttctcaggtgtgaactaacATTTCTTGGAGcagtggttct
>gene=chr10_92685367-92685675; species=ponAbe
gcctgacacatagtggggctaaataaatatttacctgagactcagcaggactcatattcttttctaaccaaaccacatatttcaaattctcctttcaatgagaaataattggtaacatttctcatgctaattaaccattaatcctgcaatactatcaaaggtaaagataggtaaagtgcttgggattacctccactggagtgggagcagcttattagcgtctttcaaatgctaactaaGCCCAACAGTTGTAATCGCAGAGTTAGGGCTTCTCAGGTGTGAACTAACATTTCTTGGAGcagtgattct
>gene=chr10_92685367-92685675; species=rheMac
gcctgacacataatggggctaaataaatatttACCTGAGACCCAGCAGGACTCATATTCTTTTCTAACCAAACCACATATTTCAAATTCTCCTTTCAATGAGAAATAATTGGTAACATTTCTAATGCTAATTAACCATTAATCCTTCAATACTATCAAAGGTAAAGATAGGTAAAGTGCTTGGGATTACCTCCACTGGAGTGGGAGCAGCTCATTAGCGTCTTTCAAATGCTAACTAACCCCAACAGTTGTAATCACAGAGTTAAGGCTTCTCAGGTGTGAACTAACATTTCTTGGAGcagtggtttt
>gene=chr10_98105125-98105219; species=hg19
gtgacttaagagtccgtattctttccactgcTGTGTGACATGATTGAGCCAGGTGCTTCCCTGTGGTCAGGGAATGTGTGGCTCCACATGGTTC
>gene=chr10_98105125-98105219; species=bosTau
---------------------------------------ATGACCCAGCCACGGGCTTCCCTGTGGTCAGGGAACATGTGGCTCCCCCTGATTT
>gene=chr10_98105125-98105219; species=calJac
ctgatttaagagtccatattctttccac-gctatatgacatgactaagccatgtgcttccctgTGATCATGGGATGTGTGGCTCCACACGATTT
>gene=chr10_98105125-98105219; species=canFam
----------------------------------------TGACCCAGCTCTGTGCTATCCAGTGCTCAGGGAACACATGACTCCCCATGATTT
>gene=chr10_98105125-98105219; species=equCab
---------------------------------------ATGATCCAGTCACATGCTGCACTGTGGTCAGGGACTGTGTGGTTCCACATGATTT
>gene=chr10_98105125-98105219; species=gorGor
gtgacttaagagtccatattctttccactgcTATGTGACATGATTGAGCCAGGTGCTTCCCTGTGGTCA-------------------------
>gene=chr10_98105125-98105219; species=panTro
gtgacttaagagtccatattctttccactgcTGTGTGACATGATTGAGCCAGGTGCTTCCCTGTGGTCAGGGAATGTGTGGCTCCACATGATTC
>gene=chr10_98105125-98105219; species=papHam
gtgacttaagaatccatattctttccactgcTGTATGACGTGACTGAGCCATGTGCTTCCCTGTGGTCAGGGAATGTGTGGTTCCACGTGATTT
>gene=chr10_98105125-98105219; species=ponAbe
gtgacttaagagtctgtattctttccactgcTGTGTGACATGATTGAGCCATATGCTTCCCTGTGGTCAGGGAATGTGTGGCTCCACATGATTT
>gene=chr10_98105125-98105219; species=rheMac
gtgacttaagaatccatattctttccactgctgtatgacgtgactgagccatgtgcttccctgTGGTCAGGGAATGTGTGGTTCCACGTGATTT
>gene=chr10_102245816-102245928; species=hg19
TCCCACTGAAATTCACAGCTGCTGAACAAACTAATCCCCTCTCCCGGCCTTTCTTCCCTTCAATGGGCTCTTGGCTTCAAAGACACTTTGGGAAAGGACTTTGCTAGGGCTC
>gene=chr10_102245816-102245928; species=bosTau
TCCCACTGAAATTCACAGCTGCTGAACAAACTAATCCCCTCTCCCGGCCTTTCTTCCCTTCAATGGGCTCTTGGCTTCAAAGACACTTTGGGAAAGGACTTTGCTGGGGCTC
>gene=chr10_102245816-102245928; species=calJac
TCCCACTGAAATTCACAGCTGCTGAACAAACTAATCCCCTCTCCCAGCCTTTCTTCCCTTCAATGGGCTCTTGGCTTCAAAGACACTTTGGGAAAGGACTTTGCTGGGGCTC
>gene=chr10_102245816-102245928; species=canFam
TCCCACTGAAATTCACAGCTGCTGAACAAACTAATCCCCTCTCCCTGCCTTTCTTCCCTTCAATGGGCTCTTGGCTTCAAAGACACTTTGGGAAAGGACTTTGCTGGGGCTC
>gene=chr10_102245816-102245928; species=equCab
TCCCACTGAAATTCACAGCTGCTGAACAAACTAATCCCCTCTCCCAGCTTTTCTTCCCTTCAATGGGCTCTTGGCTTCAAAGACACTTTGGGAAAGGACTTTGCTGGGGCTC
>gene=chr10_102245816-102245928; species=gorGor
TCCCACTGAAATTCACAGCTGCTGAACAAACTAATCCCCTCTCCCGGCCTTTCTTCCCTTCAATGGGCTCTTGGCTTCAAAGACACTTTGGGAAAGGACTTTGCTAGGGCTC
>gene=chr10_102245816-102245928; species=panTro
TCCCACTGAAATTCACAGCTGCTGAACAAACTAATCCCCTCTCCCGGCCTTTCTTCCCTTCAATGGGCTCTTGGCTTCAAAGACACTTTGGGAAAGGACTTTGCTAGGGCTC
>gene=chr10_102245816-102245928; species=papHam
TCCCACTGAAATTCACAGCTGCTGAACAAACTAATCCCCTCTCCCGGCCTTTCTTCCCTTCAATGGGCTCTTGGCTTCAAAGACACTTTGGGAAAGGACTTTGCTGGGGCTC
>gene=chr10_102245816-102245928; species=ponAbe
TCCCACTGAAATTCACAGCTGCTGAACAAACTAATCCCTTCTCCCGGCCTTTCTTCCCTTCAATGGGCTCTTGGCTTCAAAGACACTTTGGGAAAGGACTTTGCTAGGGCTC
>gene=chr10_102245816-102245928; species=rheMac
TCCCACTGAAATTCACAGCTGCTGAACAAACTAATCCCCTCTCCCGGCCTTTCTTCCCTTCAATGGGCTCTTGGCTTCAAAGACACTTTGGGAAAGGACTTTGCTGGGGCTC
>gene=chr10_103403787-103403869; species=hg19
TCCCACATTCGTACCTGGGCTCTCCCCACAGGGGGCCTTTGTTCCCCCTAAATACAGCAGTGACACAAATGTCCTCAGCAGC
>gene=chr10_103403787-103403869; species=bosTau
CCCCACATTCGTACCTGGGCTCTCCCCACAGGGGGCCTTTGTTCCCCCTAAATACAGCAGTGACACAAATGTCCTCAGCAGC
>gene=chr10_103403787-103403869; species=calJac
TCCCACATTCGTACCTGGGCTCTCCCCGCAGGGGGCCTTTGTTCCCCCTAAATACAGCAGTGACACAAATGTCCTCAGCAGC
>gene=chr10_103403787-103403869; species=canFam
TCCCACATTCGTACCTGGACTCTCCCCACAGGGGGCCTTTGTTCCCCCTAAATACAGCAGTGACACAAATGTCCTCAGCAGC
>gene=chr10_103403787-103403869; species=equCab
TCCCACATTCGTACCTGGGCTCTCCCCACAGGGGGCCTTTGTTCCTCCTAAATACAGCAGTGACACAAATGTCCTCAGCAGC
>gene=chr10_103403787-103403869; species=gorGor
----------------------------------------------------------------------------------
>gene=chr10_103403787-103403869; species=panTro
TCCCACATTCGTACCTGGGCTCTCCCCACAGGGGGCCTTTGTTCCCCCTAAATACAGCAGTGACACAAATGTCCTCAGCAGC
>gene=chr10_103403787-103403869; species=papHam
TCCCACATTCGTACCTGGGCTCTCCCCACAGGGGGCCTTTGTTCCCCCTAAATACAGCAGTGACACAAATGTCCTCAGCAGC
>gene=chr10_103403787-103403869; species=ponAbe
TCCCACATTCGTACCTGGGCTCTCCCCACAGGGGGCCTTTGTTCCCCCTAAATACAGCAGTGACACAAATGTCCTCAGCAGC
>gene=chr10_103403787-103403869; species=rheMac
TCCCACATTCGTACCTGGGCTCTCCCCACAGGGGGCCTTTGTTCCCCCTAAATACAGCAGTGACACAAATGTCCTCAGCAGC
>gene=chr10_104102426-104102495; species=hg19
ATGAAGGTGCTTAGGAAACCCTGCTTCCTTTTGTCTCTAAAGGTGGGGCAGCCTAGATCACATCCCTAA
>gene=chr10_104102426-104102495; species=bosTau
ATGGAGGTGCTTAGGAAACCCAGCTTCCTTTTGTCTCTAAAGGTGGGGCAGCCCTTATCCAGTCCCTAA
>gene=chr10_104102426-104102495; species=calJac
ATGAAGGTGCTTAGAAAACCCTCCTTCCTTTTGTCTCTAAAGGTGGGGCAGCCTAGATCACATCCCTAA
>gene=chr10_104102426-104102495; species=canFam
ATGAAGGTACTTAGAAAACCTAGCTTTCTTTTGTCTCTAAAGGT-GGGCAGCCTTGATCACGTCCTCAA
>gene=chr10_104102426-104102495; species=equCab
ATGAAAGTGCTTAGGAAACCCAGCTTCCTTTTGTCTCTAAAGGT-AAGCAGCCTTGATCATGTCCCTAA
>gene=chr10_104102426-104102495; species=gorGor
---------------------------------------------------------------------
>gene=chr10_104102426-104102495; species=panTro
ATGAAGGTGCTTAGGAAACCCTGCTTCCTTTTGTCTCTAAAGTTGGGGCAGCCTAGATCACATCCCTAA
>gene=chr10_104102426-104102495; species=papHam
ATGAAAGTGCTTAGGAAACCCTG----CTTTTGTCTCTAAAGGTGGGACAGCCTAGATCACATCCCTAA
>gene=chr10_104102426-104102495; species=ponAbe
ATGAAGGTGCTTAGGAAACCCTGCTTCCTTTTGTCTCTAAAGGTGGGGCAGCCTAAATCACATCCCTAA
>gene=chr10_104102426-104102495; species=rheMac
ATGAAAGTGCTTAGGAAACTCTG----CTTTTGTCTCTAAAGGTGGGACAGCCTAGATCACATCCCTAA
>gene=chr10_104325634-104325799; species=hg19
GGATAATTCACCCTCGGACAAGGTCTCTCATCTCTGGACCCCTGTGGAGTTTTAATTGGTTGGCTCTTTCAGCGGAATGTGGCCCTTTTGTCTCTAGCACTTGCAATTCAGGGATGCTTTCTGCAGAGGGCAGTGAAGCCCACTGGCAAGCAGAGATTGCCGCTG
>gene=chr10_104325634-104325799; species=bosTau
GGCT-ATTCACCCTGAGATTAGCGCTCTCTTCTGTGGCCCCCCATGGAGTCTTAATTGGTTGGCTCTTCCAGCAGAATGTGGCTCCTTTGTCTCTAGCACCTGCATTTCAGGAGTGCTCCCTGAAGGGGGCAGTGAAGGCCTCTGGCAAGTAGAAAGAGCAGCTG
>gene=chr10_104325634-104325799; species=calJac
GGAAAATTCACCCT---------------------------------------------TTGGCTCTTTCAGCAGAATGTGGCCCTTTTGTCTCTAGCACCTGCAATTCAGGGATGCTTTCTGCAGGGGGCAGTGAAGTCCACTGGCAAGCAGAGAGAGCAGCTG
>gene=chr10_104325634-104325799; species=canFam
GGATAATTCGCCCTCAGACTAGTTCTCACATCTTTGGCCCCCTGTGGAGTGTTAATTGGTTGGCTCTG--AGCAGAATGTGGCTCCTTTGTCTCTAGTACTTGCATTTCTGGGGTCCTCCCTCCAGGGGGTAGTGCCAGCCTCCGGCAAGTTGAGACAGCAGCTG
>gene=chr10_104325634-104325799; species=equCab
--ATAATTCACCCTCAGACTAGTTCTCTCATAGCTGGCCCCC-GTGGAGTCTTAATTGGTTGGCTCTTTCAGCAGAAAGTGGCTCCTTTGTCTCTAGCACCTGCATTTCAGGGATGCTCCCTGCAGGGGGCAGTGAAAGCCCCTGGCAAGTGGAGAAAGCAGCCG
>gene=chr10_104325634-104325799; species=gorGor
GGATAATTCACCCTCGGACAAGGTCTCTCATCTCTGGACCCCTGTGGAGTTTTAATTGGTTGGCTCTTTCAGCGGAATGTGGCCCTTTTGTCTCTAGCACTTGCAATTCAGGGATGCTTTCTGCAGGGGGCAGTGAAGCCCACTGGCAAGCAGAGATTGCCACTG
>gene=chr10_104325634-104325799; species=panTro
GGATAATTCACCCTCGGACAAGGTCTCTCATCTCTGGACCCCTGTGGAGTTTTAATTGGTTGGCTCTTTCAGCGGAATGTGGCCCTTTTGTCTCTAGCACTTGCAATTCAGGGATGCTTTCTGCAGGGGGCAGTGAAGCCCACTGGCAAGCAGAGATTGCCGCTG
>gene=chr10_104325634-104325799; species=papHam
GGATAATTCACCCTCAGAATAGGTCTGTCATCTCTGGACCCCTGTGGAGTTTTAATTGGTTGACTCTTTCAGCCGAATGTGGCCCTTTTGTCGCTGGCACCTGCAATTCAGGGATGCTTTCTGCAGGGGGCAGTGAAGCCCACTGGCAAGCAGAGAGATCTGCTG
>gene=chr10_104325634-104325799; species=ponAbe
GGATAATTCACCCTCAGACTAGGTCTCTCATCTCTGGACCCCTGTGGAGTTTTAATTGGTTGTCTCTTTCAGCCGAATGTGGCCCTTTTGTCTCTAGCACTTGCAATTCAGGGATGCTTTCTGCAGGGGTCACTGAAGCCCACTGGCAAGCAGAGATTGCCGCTG
>gene=chr10_104325634-104325799; species=rheMac
---------------------------------------------------------------------------------------------------------------------------------------------------------------------
>gene=chr10_104536664-104536920; species=hg19
TGGGGCTGTGCAGCTGAGGGACGTTCCCGACGCCTCAGGGGAAGGGGTGTGGAATTGACCCCATTTTGGCCTTACTGACCAGTTTTTCAAAAAGACCCCTGTGGCAGAGACTTGATTGCTCGGTGAGCCGCCCTTTGAAGTGGGAGCACTGCATTCATTCCAGCCGGTAAAGCAGTGTGGAATGAGAGAACAGTAGCAAGCCACCAACTGCTGTCTGCTGAGAACACAGCTGTTGCCAACTATTTGTTCCAGGGCT
>gene=chr10_104536664-104536920; species=bosTau
CAGGGCTGTGGGTCTGAGGGACGTCCTGAATGTTTCAGAGGGGTGGGGGTGGGACTGACCACACTCTGGTCTTCCTGATGGATTTTTCCAGCAGACCCCCGTGGCAGAGACTTGAGTAC-TTGCGAGCTGCCGTTTGAAGTAGGGGCACT----GAGTTATAGCCGGTAACCTAGTGTGGAATGAGAAAACAGT----AGCGACCAACTGCGGTCTTCTGAGAACACAGCTGTTGCCAACTATTTGTTCCAGGGCT
>gene=chr10_104536664-104536920; species=calJac
TGGGGCTGTGCGGCTCAGGGACATCCCAGATACCTCAGGGGAAGGGGTGTGGAGTTGACCCCATTCTGGCCTTACTGACCGATTTTTCAAACAGACCCCTGTGGCAGAGACTTGATTGCTTGGTGAGCCGTCCTTTGAAGTGGGGGCACTGCATTCATTCTGGCTGGTAAAGCAGTGAGGAAGGAGAGAACAGTAGCAAG---CCAACTGCTGTCTGCTGAGAACACGGCTGTTGCCAACTATGTGTTCCAGGGCT
>gene=chr10_104536664-104536920; species=canFam
CGGGGCTGTGTGGCTCAGGGACAACCTGGCTATCTCAGAGGGATGGGGATGGGATTGGCCACATTTCGGTGTTCCTGGCAGATTTTTCCAGCAGACCCCTGTGGTAGAGTCTTGATAGCTATGCAAACTGCTGTTTGAAGTAGAGGCACT----AAATTATAGCCCGTAACCTGGTGTGGAATGAGAAAACAGTAGCAAGAGACCAACTGCTGTCTGCTGAGAACACAGCTGTTGCCAACTATTTGTTCCAGGGCT
>gene=chr10_104536664-104536920; species=equCab
GAGGGCTGCGTGGCTGAGGGACCTCCTGGATACCTCAGAGGGATGGGGGTGAGACTGATCACATTTTGGCTTTCATGACCGATTTTTCCAGCAGACCCCTGTGGCAGAGACTTGATTGGTTTGCGAGCCGCACTTTGAAGTAGGGGCACT----AAATTATCACCGGTAACCTAGTGTGGAATGAGAGAACAGTAGCGAGCGAGCAACTGCTGTCTGCTGAGAACACAGCTGTTGCCAACTATTTGTTCCAGGCCT
>gene=chr10_104536664-104536920; species=gorGor
TGGGGCTGTGCAGCTGAGGGACG-CCCCGACACCTCAGGGGAAGGGGTGTGGAATTGACCCCATTTTGGTCTTACTGACCAATTTTTCGAAAAGACCCCTGTGGCAGAGACTTGATTGCTCGGTGAGCCGCCCTTTGAAGTGGGGACACTGCATTCATTCCAGCCGGTAAAGCAGTGTAGAATGAGAGAACAGTAGCAAGCCACCAACTGCTGTCTGCTGAGAACACAGCTGTTGCCAACTATTTGTTCCAGGGCT
>gene=chr10_104536664-104536920; species=panTro
TGGGGCTGTGCAGCTGAGGGACGTCCCTGACGCCTCAGGGGAAGGGGTGTGGAATTGACCCCATTTTGGCCTTACTGACCAGTTTTTCAAAAAGACCCCTGTGGCAGAGACTTGATTGCTCGGTGAGCCGCCCTTTGAAGTGGGAGCACTGCATTCATTCCAGCCGGTAAAGCAGTGTGGAATGAGAGAACAGTAGCAAGCCACCAACTGCTGTCTGCTGAGAACACAGCTGTTGCCAACTATTTGTTCCACGGCT
>gene=chr10_104536664-104536920; species=papHam
TGGGGCTGTGCGGCTGAGGGACGTCCAGGACACCTCAGGGGAAGGGGTGTGGAATTGACCCCATTTTGGCCTTACCGACCGATTTTTCAAACAAACCCCTGTGGCAGAGACTTGATTGCTCGGTGAGCCGCCCTTTGAAGTGGGGACACTGCATTCATTCCAGCCGGTAAAGCAGTGTGGAATGAGAGAACAGTAGCAAGCCACCAACTGCTGTCTGCTGAGAACACAGCTGTTGCCAACTATTTGTTCCAGGGCT
>gene=chr10_104536664-104536920; species=ponAbe
TGGGGCTGTGCAGCTGAGGGACATCCCGGACACCTCAGGGGAAGGGGTGTGGAATTGACCCCATTTTGGCCTTACTGACCAATTTTTCAAAAAGACCCCTGTGGCAGAGACTTGATTGTTCGGTGAGCCGCCCTTTGAAGTGGGGGCACTGCATTCATTCCAGCCGGTAAAGCAGTGTGGAATGAGAGAACAGTAGCAAGCCACCAACTGCTGTCTGCTGAGAACACAGCTGTTGCCAACTATTTGTTCCAGGGCT
>gene=chr10_104536664-104536920; species=rheMac
TGGGGCTGTGCGGCTGAGGGACGTCCAGGACACCTCAGGGGAAGGGGTGTGGAATTGACCCCATTTTGGCCTTACCGACCGATTTTTCAAACAAACCCCTGTGGCAGAGACTTGATTGCTCGGTGAGCCGCCCTTTGAAGTGGGGGCACTGCATTCATTCCAGCCGGTAAAGCAGTGTGGAATGAGAGAACAGTAGCAAGCCACCAACTGCTGTCTGCTGAGAACACAGCTGTTGCCAACTATTTGTTCCAGGGCT
>gene=chr10_108468444-108468519; species=hg19
CACAGTTGGTGCATGACAATAAAAGCTGATTACTCTCCCCCTGGCCTCTGCCTCCCACTATCTCCAGCCACCCCA
>gene=chr10_108468444-108468519; species=bosTau
CACAGCA-GTGTCTGACAATAATGGCTGAT-------TAC--TGGCTCTGCCGCCCACTACCTCCAGCCACCCCA
>gene=chr10_108468444-108468519; species=calJac
CACAGTTGGTGCACGACCATAAAAGCTGATTACTCTCCCCCTGGCCTCTGCCTCCCACTCTCTCCAGCCACCCCA
>gene=chr10_108468444-108468519; species=canFam
CACAGTCAGAGCATGACAATAATGGCTGATTACTCTCCACCTCGCCTCTGCCTCCCACCACCTCCAGCTACCCCA
>gene=chr10_108468444-108468519; species=equCab
CACAGTCAGTGCATGACAATAATGGCTGATTACTCTCCACCTCGCCTTTGCCTCCCACCACCTCCAGCCTCCTCA
>gene=chr10_108468444-108468519; species=gorGor
CACAGTTGGTGCATGACAATAAAAGCTGACTACTCTCCCCCTGGCCTCTGCCTCCCACTATCTCCAGCCACCCCA
>gene=chr10_108468444-108468519; species=panTro
CACAGTTGGTGCATGACAATAAAAGCTGATTACTCTCCCCCTGGCCTCTGCCTCCCACTATCTCCAGCCACCCCA
>gene=chr10_108468444-108468519; species=papHam
CACAGTTGGTGCATGACAATAAAAGCTGATTACTCACCCCCTGGCCTCTGCCTCCCACTATCTCCAGCCACCCCA
>gene=chr10_108468444-108468519; species=ponAbe
CACAGTTGGTGCATGACAATAAAAGCTGATTACTCTCCCCCTGGCCTCTGCCTCCCACTATCTCCAGTCACCCCA
>gene=chr10_108468444-108468519; species=rheMac
CACAGTTGGTGCATGACAATAAAAGCTGATTACTCACCCCCTGGCCTCTGCCTCCCACTATCTCCAGCCACCCCA
>gene=chr10_111928932-111929094; species=hg19
tctcatctgtgatctgggggcagtaattaattgcaggcatctacttcccaggtggtcaggaggtttacttaagccagtgtagatgaaagtgcttagcatacgacttgacaTTGTCCTTCATAAATGGCTGTTGCTAGAATAACAATAACAACAACAACAGCA
>gene=chr10_111928932-111929094; species=bosTau
cctcatccatGGTGtatgga------TTAATTACAGGCATCTACTTCCCAGACGGTCAGGAAGCTTACTTAAGGCAGCCTAGAAATGAGTCCTTAGCATAAAGCTCAACGCTGCCTTCAGTAAACAGCAGCTGTGAGAGTAATAAT------AACAATAACA
>gene=chr10_111928932-111929094; species=calJac
tttcatctgtgatctggggacagtaattaattgcaggcatctacttcccaggtggtcagaaggtttacttaagccagtgtagataaaagtgcttagcatacaacttgacattgtcctccataaatgGCTGTTGCTAGAATAATAAC------------AGGA
>gene=chr10_111928932-111929094; species=canFam
tctcatctgtggtgtagggaccctaattaactccaggcatctgcttcccaggtggtcaggagggttaccttagtccgtgcagat-gaagcacttagcataatgtttgacattggcctcagtacgtggcc--------attaaTACC------AT------CA
>gene=chr10_111928932-111929094; species=equCab
tctcttctgtgatgtaggga--ctaattaattgcaggcatctactatccaggtggtcaggaggtttgcttaagtcggtgtagataaaagagcttagcataatacccgacactgtccccaataaacggcagctGTGAGAATAATAAT------AA------CG
>gene=chr10_111928932-111929094; species=gorGor
tctcatctgtgatctgggggcagtaattaattgcaggcatctacttcccaggtggtcaggaggtttacttaagccagtgtagatgaaagtgcttagcatacgacttgacaTTTTCCTTCATAAATGGCTGTTGCTAGAATAACAATAACAACAACAACAGCA
>gene=chr10_111928932-111929094; species=panTro
tctcatctgtgatctgggggcagtaattaattgcaggcatctacttcccaggtggtcaggaggtttacttaagccagtgtagatgaaagtgcttagcatacgacttgacaTTGTCCTTCATAAATGGCTGTTGCTAGAATAACAATAACAACAACAACAGCA
>gene=chr10_111928932-111929094; species=papHam
tctcatctgtgatctagggacagtaattaattgcaggcatctacttcccaggtggtcaagaggtttacttaagccagtgtagataaaagtgcttagcataCAACTTGATGTTGTCCTCCAGAAATGGCTGTTGCTAGAATAACAATAACAACAACAACAGCG
>gene=chr10_111928932-111929094; species=ponAbe
tctcatctgtgatctgggggcagtaattaattgcaggcatctacttcccaggtggtcaggaggtttacttaagccagtgtagatgaaagtgcttagcatacgacttgacattgtcctccataaatgGCTGTTGCTAGAATAACAATAACAACAACAACAGCA
>gene=chr10_111928932-111929094; species=rheMac
tctcatctgtgatctagggacagtaattaattgcaggcatctacttcccaggtggtcaagaggtttacttaagccagtgtagataaaagtgcttagcatacaacttgacGTTGTCCTCCAGAAATGGCTGTTGCTAGAATAACAATAACAACAACAACAGCG
>gene=chr10_111934091-111934244; species=hg19
gtctgtgggggcaggatgggctcttagagtctctgctctgccacttaccagctgtgcctcaatgggcaaaccacttgacctcaatgatttccttggaggctacacaatggggacaatgctgatgctaagggactccacagagttattgtgaaa
>gene=chr10_111934091-111934244; species=bosTau
gcttataggggcagtgtgggccctgggagtcccagtcctgccacttctgggctgtgtatcaaagggcaaagtact-gactccagtgatattcttggaggctgtacaatggggacaatgttgatcctcaggggctctacagagtgattgggaaa
>gene=chr10_111934091-111934244; species=calJac
gtctatgggggcaggatgggctcttagagtctctgccctgccactcagcagctgtgcatcaatgggcaaaccacttgacctcagtgatttccttggaggctatacaatggggacagttctgatgctgggggactccacagagttattgtgaaa
>gene=chr10_111934091-111934244; species=canFam
GTATATGGGAGTAGCATGAGCCCttggagtgccagccccaccactcacca---gtgtatcaaaaggcaaatcaac-gacctcaacaattttcttagaagctgtgtaatgggaacaatgctgatcctcaggcattccacagagtcattgtgaga
>gene=chr10_111934091-111934244; species=equCab
gtacatggaggcagtgtgggcccttggagtcccagccctgccacttaccagctgtgtatcaaatggcaaaccact-ggcctcaaccatttccttggaggctgtacaatggggaccatgctgatcctaaggagctccacagagatattgtgaaa
>gene=chr10_111934091-111934244; species=gorGor
gtctgtgggggcaggatgggctcttagagtctctgccctgccacttaccagctgtgcctcaatgggcaaaccacttgaccttaatgatttccttggaggctacacaatggggacaatgctgatgctaagggactccacagagttattgtgaaa
>gene=chr10_111934091-111934244; species=panTro
gtctgtgggggcaggatgggctcttagagtctctgccctgccacttaccagctgtgcctcaatgggcaaaccacttgacctcaatgatttccttggaggctacacaatggggacaatgctgatgctaagggactccacagagttattgtgaaa
>gene=chr10_111934091-111934244; species=papHam
gtctgtgggggcaggatgggctcttagaatctctgccctggcacttatcagctgtgcatcaatgggcaaaccacttgaccccagtgatttccttggaggctacacaatggagacaatgctgatgctaagggactccacagagttattgtgaaa
>gene=chr10_111934091-111934244; species=ponAbe
gtctgtgggggcaggatgggctcttagagtctctgccctgccacttaccagctgtgcatcaatgggcaaaccacttgacctcaatgatttccttggaggctacacaatggggacaatgctgatgctaagggactccacagagttattgtgaaa
>gene=chr10_111934091-111934244; species=rheMac
GTCTGTGGGGGCAGGAtgggctcttagagtctctgccctggcacttatcagctgtgcatcaatgggcaaaccacttgaccccagtgatttccttggaggctacacaatggagacaatgctgatgctaagggactccacagagtcattgtgaaa
>gene=chr10_114895076-114895165; species=hg19
TGAATACGATGAATACTTTGGGTGGAAGGGCTTTGTGTGCCTTGAGGGCTGTTAAAGGACCTTTTCTTTATGATTTAACTATTCAATGC
>gene=chr10_114895076-114895165; species=bosTau
------GATTGAATACTTCGGGTGGAAGG-CTTTGTGCGCTTTGAGGTCTGTTAAAAGACCCTTTCTTTCTAATTTAACCATTCAGTGC
>gene=chr10_114895076-114895165; species=calJac
TGAATACGATGAATACTTTGGGTGGAAGGGCTTTGTGTGCCTTGAGGGCTGTTAAAGGACCTTTTCTTTATAATTTAACTATTCAGTGC
>gene=chr10_114895076-114895165; species=canFam
------GGATGAATACTTCGGGTGGAAAGGTTTTGTGTGCTCTGAGGTTTGGTAAAGGATACCCCCCCAATCATTTAACTATTAGGTGC
>gene=chr10_114895076-114895165; species=equCab
------CAATGAATACTTTGGATAGAAAGGCTTTGTGCACTTTGAGGGCCATTAAAGGACCCCCttttAATAATTTAACTGTTCAATGC
>gene=chr10_114895076-114895165; species=gorGor
TGAATACGATGAATACTTTGGGTGGAAGGGCTTTGTGTGCCTTGAGGGCTGTTAAAGGACCTTTTCTTTATGATTTAACTATTCAGTGC
>gene=chr10_114895076-114895165; species=panTro
TGAATACGATGAATACTTTGGGTGGAAGGGCTTTGTGTGCCTGAAGGGCTGTTAAAGGACCTTTTCTTTATGATTTAACTATTCAATGC
>gene=chr10_114895076-114895165; species=papHam
TGAATACGATGAATACTTTGGGTGGAAGGGCTTTGTGTGCCTTGAGGGCTGTTAAAGGACCTTTTCTTTATAATTTAACTATTCAATGC
>gene=chr10_114895076-114895165; species=ponAbe
TGAATACGATGAATACTTTGGGTGGAAGGGCTTTGTGTGCCTTGAGGGCTGTTAAAGGACCTTTTCTTTATGATTTAACTATTCAATGC
>gene=chr10_114895076-114895165; species=rheMac
TGAATACGATGAATACTTTGGGTGGAAGGGCTTTGTGTGCCTTGAGGGCTGTTAAAGGACCTTTTCTTTATAATTTAACTATTCAATGC
>gene=chr10_116097647-116097762; species=hg19
CCCCCTCCAACCTTCCCGCTTTGTAATGTAGATTTCCCATCTGTGTTCCCACGATGGGCTGCTTTGATGTGCTGTTGACCAGCACTCCCGGCGGCAGGCGGGCGGACGCTCCCTA
>gene=chr10_116097647-116097762; species=bosTau
TCCTCTCTAATGCACCTGCTTTGGAACACGTATTTCCCATCCGTTGTCCCAC---------CTTTGATGCACTGCTGATCAGCACTCAA---GGCGGGTCAGCAGACGCTCACTA
>gene=chr10_116097647-116097762; species=calJac
CACCCTCTAACTTTCCCACTTTGTAATGTGGATTTCCCATCTGAGTTCCCATGGTGGACTTCTTTGATGTGTTGCTGACCAGCACTCACGGCAGCAGGCTGGTGAACGCTCCCTA
>gene=chr10_116097647-116097762; species=canFam
---TCTTGAACTCCCCGGCTTGGTAATGTGGATTTCCCACCTAGATTCCCAC---------CTTTGATGTGCTGCTGACCAGTGCTCA----GCCAAGCCAGCCGCCGCCAGCCA
>gene=chr10_116097647-116097762; species=equCab
CCCTCTCTAACTCACCTGCTTTGTAATGTGGATTTCCCATCTGCATTCCCAC---------CCTTGATGTGCTGCTGACCAGCCCTCA----GGCAGGCTAGCAGACGCTCACTA
>gene=chr10_116097647-116097762; species=gorGor
CCCCCTCCAACTTTCCCACTTTGTAATGTAGATTTCCCATCTGTGTTCCCACGATGGGCTGCTTTGATGTGCTGCTGACCAGCACTCCCGGCGGCAGGCAGGCAGACGCTCCCTA
>gene=chr10_116097647-116097762; species=panTro
CCCCCTCCAACTTTCCCACTTTGTAATGTAGATTTCCCATCTGTGTTCCCACGATGGGCTGCTTTGATGTGCTGTTGACCAGCACTCCCGGCGGCAGGCAGGCGGACGCTCCCTA
>gene=chr10_116097647-116097762; species=papHam
CCCCCTCTAACTTTCCCGCTTTGTAATGTGGATTTTCCATCTGCGTTCCCACGGTGGGCTGCTTTGATGTGCCGCTGACCAGCACTCGTGGCGGCAGGCAGGCGGACGCTCCCTA
>gene=chr10_116097647-116097762; species=ponAbe
CTGCCTCCACCTTTCCTGCTTTGTAATGTAGATTTCCCATCTGTGTTCCCACGATGGGCTGCTTTGATGTGCTGCTGACCAGCACTGGCGGCGGCAGGCGGGCGGACGCTCCCTA
>gene=chr10_116097647-116097762; species=rheMac
CCCCCTCTAACTTTCCCGCTTTGTAATGTGGATTTCCCATCTGCGTTCCCACAGTGGGCTGCTTTGATGTGCCGCTGACCAGCACTCGTGGCGGCAGGCAGGCGGACGCTCCCTA
>gene=chr10_117755668-117755793; species=hg19
AAACTTGCCATCTTATAAGAAGTGGTGATGGGCTAAATGGTTTCTTTGTTTTTGGAAAAACACCAAACTGGAGCCTTTAGTTATGGAAATGTCAAGACAAAACTCTCTTCTGAAATGGAGATGCT
>gene=chr10_117755668-117755793; species=bosTau
AAACTGATCATCTTGTAAGAAGTGGGAATGGGGCAAAAGGTTTCTTTGTTTTCAGAAAAACATCCAACTGGGGTCT----TTATGGAAATGTAAAGAC-AAAACTTTTTCTGAAATAGAGATATT
>gene=chr10_117755668-117755793; species=calJac
AAACTTACTGTCTTATAAGAAGTGGTGATGGGCT-AATGATTTCTTTGTTTTGGGAAAAACACCAAACTGGAGCCTTTAATTATGGAAATGTCAAGACAGAACCCTCTTCTGAAATGGAGATGCT
>gene=chr10_117755668-117755793; species=canFam
AAACCGATTATCTGGAAAGAAGTAGTGATGGGGTAAATGATTTCTTTGTTTTGGGAGAAACACCCAACTGAAGCCTTTAATTATGAAAATATAAAGACAAGAC---CTTCTGAAAGAGAGACATT
>gene=chr10_117755668-117755793; species=equCab
AAACTGATCATCTTATAAGAAGTgatgattagggaattgatttgtttgttttgg--aaaacacccaactagggcctttaattatggaaatgtgaaagcaagaccctcttctgaaatagagagatt
>gene=chr10_117755668-117755793; species=gorGor
AAACTTGCCATCTTATAAGAAGTGGTGATGGGCTAAATGGTTTCTTTGTTTTTGGAAAAACACCAAACTGGAGCCTTTAGTTATGGAAATGTCAAGACAAAACTCTCTTCTGAAATGGAGATGCT
>gene=chr10_117755668-117755793; species=panTro
AAACTTGCCATCTTATAAGAAGTGGTGATGGGCTAAATGGTTTCTTTGTTTTTGGAAAAACACCAAACTGGAGCCTTTAGTTATGGAAATGTCAAGACAAAACTCTCTTCTGAAATGGAGATGCT
>gene=chr10_117755668-117755793; species=papHam
GAACTTGCCATCTTATAAAAAGTGGTGATGGGCTAAATGGTTTCTTTGCTTTTGGAAAAACACCAAACTGGAGCCTTTAGTTATGGAAATGTCAAGACAAAACTCTCTTCTGAAATGGAAATGCT
>gene=chr10_117755668-117755793; species=ponAbe
AAACTTGCCATCTTATAAGAAGTGGTGATGGGCTAAATGGTTTCTTTGTTTTTGGAAAAACACCAAACTGG-------AGTTACGGAAATGTCAAGACAAAACTCTCTTCTGAAATGGAGATGCT
>gene=chr10_117755668-117755793; species=rheMac
GAACTTGCCATCTTATAAAAAGTGGTGATGGGCTAAATGGTTTCTTTGTTTTTGGAAAAACACCAAACTGGAGCCTTTAGTTATGGAAATGTTAACACAAAACTCTCTTCTGAAATGGAAGTGCT
>gene=chr10_118918976-118919210; species=hg19
CCTGCTGGATATCAAGTGACTGGGTCAGAAACTCAGTTGGAAACTCTGCTTAAAGAAGAGCGGAACAAATCCCCCTTGCCTGGGAGGCCAAACAGAGCATTGTTTTAGTTCCGtaggagataatgacaatggaataaaacattgtcccgggtaatggtctcccgctggtagggaaatgcgtaggcaaaaacaaacaaggggctgaactgctaccttctttttaaagcaaaaact
>gene=chr10_118918976-118919210; species=bosTau
CCTGCAGAATATCAAGTGACTAGGTCAGAAACTCAGTCGGAAACTTTGCTTCAGGAAGAGCAGAGCAAATCCCTCTCGCCTGGGAGGCCAAACAGAGCATTGTTTTAGTTCTGtaggagttgatgacaatggaatgggacattgtccctggtaatggtctcctgctgctggggaaccgcggaggcaaaaacaaacaagtggctgaactgctaccttctttttaacgcaaaaact
>gene=chr10_118918976-118919210; species=calJac
CCTGCTGGATAGCAAGTGACTGGGTCAGAAACTCAGTTGGAAACTCTGCTTAAAGAAGAGCAGAACAAATCCCCCTTGCCTGGGAGGCCAAACAGAGCATTGTTTTAGTTCCGTAGGAGATAATGACAATGGAATAGAACATTGTCCTGGGTAATGGTCTCCCGCTGGTAGGGAAATGCTGAGGCAAAAACAAACAAGGGGCTGAACTGCTACCTTCTTTTTAAAGCAAAAACT
>gene=chr10_118918976-118919210; species=canFam
CCTGCTGGATATCAAGTGACTGGGTCAGAAACTCAGTCGGAAACTCTGCTTAAGGAAGAGCAAAACAAATCCCCCTCGCCTGGGAGGCCAAACAGAGCATTGTTTTAGTTCCGTAGGACATAACGACAATGGAATAGAACATTGTCCGGGGTAATGGTCTCCTGCTGGTGGAGAAATGCGGAGGCAAAAACAAACAGGGGGCTGAACTGCTACCTTCTTTTTAAAGCAAAAACC
>gene=chr10_118918976-118919210; species=equCab
CCTGCTGGAGATCAAGTGACTGGGTCAGAAACTCAGTCTGAAACTCTGCTTAAGGAAGACCAGAACAAATCCCCCTTGCCTAGGAGGCCAAACAGAGCATTGTTTTAGTTCCGtaggagataatgacaatggaatagaacattgtcctggctaatggtctcctgctggcagggaaatgcggaggcaaaaacaaacaaggggctgaacggctaccttctttttcaagcaaaaact
>gene=chr10_118918976-118919210; species=gorGor
CCTGCTGGATATCAAGTGACTGGGTCAGAAACTCAGTTGGAAACTCTGCTTAAAGAAGAGCGGAACAAATCCCCCTTGCCTGGGAGGCCAAACAGAGCATTGTTTTAGTTCCGtaggagataatgacaatggaatagaacattgtcccgggtaatggtctcccgctggtagggaaatgcgtaggcaaaaacaaacaaggggctgaactgctaccttctttttaaagcaaaaact
>gene=chr10_118918976-118919210; species=panTro
CCTGCTGGATATCAAGTGACTGGGTCAGAAACTCAGTTGGAAACTCTGCTTAAAGAAGAGCGGAACAAATCCCCCTTGCCCGGGAGGCCAAACAGAGCATTGTTTTAGTTCCGTAGGAGATAATGACAATGGAATAGAACATTGTCCCGGGTAATGGTCTCCCGCTGGTAGGGAAATGCGTAGGCAAAAACAAACAAGGGGCTGAACTGCTACCTTCTTTTTAAAGCAAAAACT
>gene=chr10_118918976-118919210; species=papHam
CCTGCTGGATATCAAGTGACTGGGTCAGAAACTCAGTCGGAAACTCTGCTTAAAGAAGAGCAGAACAAATCCCCCTTGCCTGGGAGGCCAAACAGAGCATTGTTTTAGTTCCGtaggagataatgacaatggaatagaacattgtcccgggtaatggtctcccgctggtagggaaatgcggacgcaaaaacaaacaaggggttgaactgctaccttctttttaaagcaaaaact
>gene=chr10_118918976-118919210; species=ponAbe
CCTGCTGGATATCAAGTGACTGGGTCAGAAACTCAGTTGGAAACTCTGCTTAAAGAAGAGTGGAACAAATCCCCCTTGCCTGGGAGGCCAAACAGAGCATTGTTTTAGTTCCGTAGGAGATAATGACAATGGAATAGAACATTGTCCCGGGTAATGGTCTCCCGCTGGTAGGGAAATGCATAGGCAAAAACAAACAAGGGGCTGAACTGCTACCTTCTTTTTAAAGCAAAAACT
>gene=chr10_118918976-118919210; species=rheMac
CCTGCTGGATATCAAGTGACTGGGTCAGAAACTCAGTCGGAAACTCTGCTTAAAGAAGAGCAGAACAAATCCCCCTTGCCTGGGAGGCCAAACAGAGCATTGTTTTAGTTCCGTAGGAGATAATGACAATGGAATAGAACATTGTCCCGGGTAATGGTCTCCTGCTGGTAGGGAAATGCGGACGCAAAAACAAACAAGGGGTTGAACTGCTACCTTCTTTATAAAGCAAAAACT
>gene=chr10_121239179-121239317; species=hg19
gcttaatgggcatgttgatcctggtgtgtgtatttctagacttgctgtgaggctggcgggaggccacttggaagggaaagtctttgtgatctacacagtgGGGGTCGTCATTAAGGAAGAGCCTCAGGAATTGCAGCC
>gene=chr10_121239179-121239317; species=bosTau
gcttaatgggcgtattgataccagtgttt-tatctctagacttctggtgaggcttcaaggagagtacttggaaggtgactgctttgcgatctataagatgGG-GTTGTGGCTTGGGG-----------------AGCC
>gene=chr10_121239179-121239317; species=calJac
GCTTAACGGGCACATTGATACTGGTGTGTCTATTTCTGGACTTG-TATGGGGCTGGAGGGAGACCACTTGGGAGGGGAAGTCTTTGTGATCTATGGAGTGGGGGTCATTGTTAAGGAAGAGCCTCAGGAACTGCAGCC
>gene=chr10_121239179-121239317; species=canFam
gcttaatgggcaccgtgatacttgtgtgt-tctctccagacttgcagtgaggctcaaaggagatCACTTGGAAGGTAAGTGCTTTGTGATGTATGGGGTGGGGGTGGTTGTTTAGGG-----------------AACT
>gene=chr10_121239179-121239317; species=equCab
gcttaatgggcatattgatacctatg--------tctagacttgtagtgaggctccaaggagatcgctcggaaggtgggtgctttgtgatctgtaGGGGGGAGATTGTTGTTTAGGG-----------------TGCC
>gene=chr10_121239179-121239317; species=gorGor
gcttaatgggcatgttgatcctggtgtgtgtatttctagacttgctatgaggCTGGCGGGAGGCCACTTGGAAAGGAAAGTCTTTGTGATCTACGGAGTGGGGGTTGTCATTAAGGAAGAGCCTCAGGAATTGCCGCC
>gene=chr10_121239179-121239317; species=panTro
GCTTAATGGGCATGTTGATCCTGGTGTGTCTATTTCTAGACTTGCTGTGAGGCTGGCGGGAGGCCACTTGGAAGGGAAAGTCTTTGTGATCTACGGAGTGGGGGTCGTCGTTAAGGAAGAGCCTCAGGAATTGCAGCC
>gene=chr10_121239179-121239317; species=papHam
gcttaatgggcacattgatactggtgtgtctatttctagacttgctgtgaggctggagggaggccacttggaaggggaagtctttgtgatctaaggagt-gGGGTCATCGTTAAGGAAGAGCCTCAGGAATTGCAGCC
>gene=chr10_121239179-121239317; species=ponAbe
gcttaatgggcacgttaatcctggtgtgtctatttctagacttgctgtgaggCTGGAGGGAGGCCACTTGGAAGGGGAAGTC--TGTGATCTACGGAGTGGGGGTCGTCGTTAAGGAAGAGCCTCAGGAATTGCAGCC
>gene=chr10_121239179-121239317; species=rheMac
gcttaatgggcacattgatactggtgtgtctatttctagacttgctgtgaggCTGGAGGGAGGCCACTTGGAAGGGGAAGTCTTTGTGATCTAAGGAGT-GGGGTCATCGTTAAGGAAGAGCCTCAGGAATTGCAGCC
>gene=chr10_125218957-125219112; species=hg19
AAGTCAGGTGTGTGTGTTTCAACAGCAGGAGCAGCCCGTCTGAAAGCCCAAGCACTTGCGTGTTAAATTGCATCTCAGAGGGAGGTTTTTGTTTTAATGGAAGCAGTTATCCAACTAGCAGGCTTCAAATGGAAATAACAGCTCTCTCTACATAA
>gene=chr10_125218957-125219112; species=bosTau
AAATCTGGTGTGTGTGTTTCAGCCACGTGGGCAGCCGGT---AACCCCCAAGCACTTGCGTGTTAAATCGTATCTCAGAGTGAGTTTTTTGTTTTAATGGAAGCAGTTACCCAACCAGCAGGCTTCAAATAGAAATAGCTGCTCTCTCTACATAA
>gene=chr10_125218957-125219112; species=calJac
AAATCAGGTGTGTGCGTTTCAACCGCGAGAGCAGCCTGTCTGAAAGCCCAGGCACTTGCATGTTAAATTGCATCTGAGAGAGAGATTTTTGTTTTAATGGAAGCAGTTATCCAACTAGCAGGCTTCAAATGGAAATAGCAGCTCTCTCTACATAA
>gene=chr10_125218957-125219112; species=canFam
AAATCTGGTGTGTGCACTTCAACAGGATGAGCAGCCGGCCTCAAACCCCAAGCACTTGCATGTTAAA-TGTATCTCTGAGTGAG-TTTTTGTTTTAATGGAAGCAGTTATCCAACTAGCAGGCTTTGAATGGAAATAGCAGCTCTCTCTCCATAA
>gene=chr10_125218957-125219112; species=equCab
AAATCTGGTGTGTGTGTTTCAACAGCATGAGCAGCCGGTCTCAAACCCCAAGCACTTGCATGTTAAATTGTATCTCCGAGTGAGTTTTTTGTTTTAATGGAAGCAGTTATCCAACTAGCAGGCTTCAAATGGAAATAGCGGCTCCCTCTACAGCA
>gene=chr10_125218957-125219112; species=gorGor
AAGTCAGGTGTGTGTGTTTCAACAGCAGGAGCAGCCCGTCTGAAAGCCCAAGCACTTGCATGTTAAATTGCATCTCAGAGGGAGGTTTTTGTTTTAATGGAAGCAGTTATCCAACTAGCAGGCTTCAAATGGAAATAACAGCTCT-TCTACATAA
>gene=chr10_125218957-125219112; species=panTro
AAGTCAGGTGTGTGTGTTTCAACAGCAGGAGCAGCCCGTCTGAAAGCCCAAGCACTTGCATGTTAAATTGCATCTCAGAGGGAGGTTTTTGTTTTAATGGAAGCAGTTATCCAACTAGCAGGCTTCAAATGGAAATAACAGCTCTCTCTACATAA
>gene=chr10_125218957-125219112; species=papHam
AAGTCAGGTGTGTGTGTTTCAACAGCGGGAGCAGCCCGTCTGAAAGCCCAAGTACTTGCATGTTAAATTGCATCTCAGAGGGAGGTTTTTGTTTTAATGGAAGCAGTTATCCAACTAGCAGGCTTCAAATGGAAATAGCAGCTCTCTCTACATAA
>gene=chr10_125218957-125219112; species=ponAbe
AATTCAGGTGTGTGTGTTTCAACAGCGGAAGCAGCCTATCTGAAAGCCCAAGCACTTGCATGTTAAATTGCATCTCAGAGGGAGGTTTTTGTTTTAATGGAAGCAGTTATCCAACTAGCAGGCTTCAAATGGAAATAGCAGCTCTCTCTACATAA
>gene=chr10_125218957-125219112; species=rheMac
AAGTCAGGTGTGTGTGTTTCAACAGCGGGAGCAGCCCGTCTGAAAGCCCAAGTACTTGCATGTTAAATTGCATCTCAGAGGGAGGTTTTTGTTTTAATGGAAGCAGTTATCCAACTAGCAGGCTTCAAATGGAAATAGCAGCTCTCTCTACATAA
>gene=chr10_126158638-126158785; species=hg19
TGTAACCGGCCGTGTCCCCCCAACAGGCCCTTTATTGAAGCCCTTTCATGGGCGGATTGGGTTCCCCGAGGGGAGCCATTCAGAGGCAGGGCCCAGCACAGCGAGGGGTGCAGAGGCCGGCCTCGGGGCCCTGGGCCTATGGCTGGG
>gene=chr10_126158638-126158785; species=bosTau
TGTAACCAGCCTGGGTCCCCTAGCAGGCCATTTATTGGAGTCCATTCTTGGGCAG-TTGGGCTCCCCAAGGGGAGCCATTCAGAGGCAGGGCGTGGCACAGCGGGGGCT----------GCCCCC--------GCACAGAGCCCCAG
>gene=chr10_126158638-126158785; species=calJac
TGTAACCGGCTGGGCCCCCCCAACAGGCCCTTTATTGAAGCTCTTTCATGGGCAGATTGGGTTCCCCGAGGGGAGCCATTGAGAGGCAGGGCCAGGCACAGCGAGGGGTGCAGAGGCCAGCCTCTGGG-------TCTGTGGCTAGG
>gene=chr10_126158638-126158785; species=canFam
TGTAACCAGCCCGGGTGCCCCAACGGGCCCTTTATTGGAGCCCATTCTTGGGCAT-TTGGGCTCTCGGAGGGGAGCCATTCGGAGGCAGGGCTGGGCACAGCAGGG---------------------G--CTGGCACAGAGCCCCGG
>gene=chr10_126158638-126158785; species=equCab
TGTAACTGGCCTGGGTCCCCCACCAGGCCCTTTATTGGAGCCCATTCTCGGGCAG-AATGGCTCTCCGAGGGGAGCCATTCAGAGGCAGGGCTGGGCACAGCAGGGGCTTCAGGGGCCCGCCTAGGGC--CTGGCACATAGCCCTGG
>gene=chr10_126158638-126158785; species=gorGor
---------------------------------------------------------------------------------------------------------------------------------------------------
>gene=chr10_126158638-126158785; species=panTro
TGTAACCGGCCGCGTCCCCCCAACAGGCCCTTTATTGAAGCCCTTTCATGGGCAGATTGGGTTCCCCGAGGGGAGCCATTCAGAGGCAGGGCCCAGCACAGCGAGGGGTGCAGAGGCCGGCCTCGGGGCCCTGGCCCTATGGCTGGG
>gene=chr10_126158638-126158785; species=papHam
TGTAACCTGCTGCGTTCCCCCAACAGGCTCTTTATTGAAGCCCTTTCATGGGCAGATTGGGTTCCCCGAGGGGAGCCATTCAGAGGCAGGGCCGGGCACAGCGAGGGGTGCAGAGGCC---------------GCCCTATGGCTGGG
>gene=chr10_126158638-126158785; species=ponAbe
TGTAACCGGCCGCGTCCCTCCAACAGGCCCTTTATTGAAGCCCTTTCATGGGCGGATTGGGTTCCCCGAGGGGAGCCATTCAGAGGCAGCGCCCAGCACAGCGAGGGGTGCAGAGGCCGGCCTTGGGGCCCTGGCCCTATGGCTGGG
>gene=chr10_126158638-126158785; species=rheMac
TGTAACCTGCTGCATCCCCCCAACAGGCTCTTTATTGAAGCCCTTTCATGGGTGGATTGGGTTCCCCGAGGGGAGCCATTCAGAGGCAGGGCCGGGCACAGCGAGGGGTGCAGAGGCC-----------------------------
>gene=chr11_944872-945128; species=hg19
gggttaggttggggggaatgaaggtgggggacaggtggagtagggcctttcctagagctttataaagactgtggctcttactAGAATGCTAAACACTGAGTATCCTTGAGTAGCTCAGGCCTTTGTAATGCAGAGTGGTGAATGGTGTGAGGGGTGAACAGCTTCGGAGAGGTCAGGCATGGAATGCAGGGGTGATGCTTGGCTCAGGTCTTGCTAGGCTGATGGGATGTGGGGGATGGTCTGGAAAGGGTGGGCA
>gene=chr11_944872-945128; species=bosTau
aggtgaggtc-gggatgctggaagtagtc-acag---ggagagggccttgtGCAGAGC----------------CTGTTCCTCGTGTGCTAAACGCTGAGGGTCCCACAGGGGCCC-AGCCCTTGTAGC-CAGAGTGGAGAGT-GTGTGAGGCGTAGTCAGCTC-------CTCAGGGAGGG----------------CTGGCGATGGTC-CG-------GAGAGGGTGTGGTGGCCGGGGCACGCTCGGGCAGC-
>gene=chr11_944872-945128; species=calJac
--------------------------ggggacaggtggagtagggcctttcatagagctttataatgattgtggctcttactAAAATGCTAAACACCGAGTATCCTTGAGTAGCTCAGGCTGTTGTAATGCAGAGTGGCAAATGGTGTGAGGGGTGAATAGCTTAGGAGAGGTCAG---TGGAACAGAGGGGTGAGGCTTGGCTCAGTTCTTGCTAGGCTGATGGGATGTAGGGGATGGTTCCGAAAAGGGGGGCA
>gene=chr11_944872-945128; species=canFam
aggttaggtcagtggtaaggaaggtgggagacaagtggtgtagggcctcgtgtatagcattataaagactgtggcttttTTTTGCATACTAAACACTGGGAATCTCAGAGTTCCTCAAGCCCTTGTAATGCATAGTGTTAAGTGGTGTGAGATGTAATCAGCTTAGGGGAGGTCAGGCATGGAATACAGAGATAATGCTTGGGTCAGGTCTTGCTAAGCTCACA--GTGTGGGGGGTGATCCAGGAAAGTGGGGAA
>gene=chr11_944872-945128; species=equCab
aggttaggtcaggggtaatggaggtgggggacaggtggtgtaggaccttgtgtcgaacattataaagactgtggc--tttttggcatatgaaacacgaagGGTCTTGGAATAGCTCAAGCCCTTGTAATGCAGCATGGTAAGTGGTGTGAGATGCTATCAGCTTAGGAGAGGTCAGGTATGAAATACAGGAGTAATGCTTGGGTCAGGTCTTGCTAAGCTGACAGGGTGTAGGGGCTGATCCAGGAAAGGGAGGAA
>gene=chr11_944872-945128; species=gorGor
----------------------------------------------------------------------------------------------------------------------------------------------------------------------------------------------------------------------------------------------------------------
>gene=chr11_944872-945128; species=panTro
gggttaggttggggggaatgaaggtgggggacaggtggagtagggcctttcctagagctttataaagactgtggctcttactAGAATGCTGAACACTGAGTATCCTTGAGTAGCTCAGGCCTTTGTAATGCAGAGTGGTGAATGGTGTGAGGGGTGAACAGCTTGGGAGAGGTCAGGCATGGAATGCAGGGGTGATGCTTGGCTCAGGTCTTGCTAGGGTGATGGGATGTGGGGGATGGTCTGGAAAGGGTGGGCA
>gene=chr11_944872-945128; species=papHam
gggttaggttggagagaagggaggtgggggacaggtggagtagggccttttgtagagctttttaaagatgatggctgttactAGAATGCTAAACACTGACTGTCCTCGAGTAGCTCAGGCCTATGTAATGCAGAGTGGTAAATGGTATGAGGGGTGAACAGCTTAGGAGAGGTCAGGCGTGGAATGCAGGGGTGATGCTTGGCTCTGGTCTTGCTAGGCTGATGGGATGTGGGGGATGGTTTGGAAAAGGTGGGCA
>gene=chr11_944872-945128; species=ponAbe
gggttaggttggggag-atgaaggtgggggacaggtggagtagggcctttcctagagctttataaagactgtggctgttactAGAATGCTACACACTGACTATCCTTGAGTAGCTCAGGCCTTTGTAATGCAGAGTGGTGAATGGTGTGAGGGGTGAACAGCTTAGGAGAGGTCAGGCATGGAATACAGGGGTGATGCTTGGCTCAGGTCTTGCTAGGCTGACGGGATGTGGGGGATGGTCTGGAAAAGGTGGGCA
>gene=chr11_944872-945128; species=rheMac
gggttaggttggagagaatggaggtgggggacaggtggagtagggccttttgtagagctttttaaagatgatggctcttactAGAATGCTAAACACTGACTGTCCTCGAGTAGCTCAGGCCTTTGTAATGCAGAGTGGTAAATGGTATGAGGGGTGAACAGCTTAGGAGAGGTCAGGCGTGGAATGCAGGGGTGATGCTTGGCTCTGGTCTTGCTAGGCTGATGGGATGTGGGGGATGGTTTGGAAAAGGTGGGCA
>gene=chr11_2714632-2714781; species=hg19
TAAGCTGGGAATAAGCTTGTTTTGCCAGGCGCTGGCCCCCCATCGAGTCCCCATTCTCTAATGCTAATTGCTACAATTAGCAGGAGAAAGGCCTTTTAGATCCATTTCTTCTCCTGGCTGAGGCCCGGGCTGCTAGGGAGGTTGAGCCC
>gene=chr11_2714632-2714781; species=bosTau
TGAGCTGGGGATAGGCTTG-TGTGCAGGGCACTGGCCCCCCGGGGAGTCCTCATTCTATAACACTAATTGCTACAATTAGCAGGAGAAAAGGCTATTAGATCAGTTTCTTCTCCAGGCTAAAGCCT-GGCTGCTGGGGAGGGTGAGCCC
>gene=chr11_2714632-2714781; species=calJac
TAAGCAGGGAATAAGCTTGTTTTGCCAGGCGCTGGCCCCCCATCGAGTCCCCATTCTCTAATGCTAATTGCTACAATTAGCAGGAGAAAGGCCTTTTAGATCCATTTCTTCTCCTGGCTGAGGCCCGGGCAGCAAGGGAGGTTGAGCCC
>gene=chr11_2714632-2714781; species=canFam
--AGCTGGGGACAGCCCTG-TGTGCCCTGCACCGGCCCCCCAGGGAGTCCCCATTCTGTGACACTAATTGCTACAATTAGCAGTAGAAAGGCCTATTAGATCAGTTTCTTCTCCTGGCTGAGGCCC-GGCTGCCGGGGAGGGCGAGCCC
>gene=chr11_2714632-2714781; species=equCab
CTAGCCTGTAACAGTCTTG-TGTGCTGGGCACTGGCCCCCCAGGGAGTCCCCATTCTGTGACACTAATTGCAGCAATTAGCTGGAGAAAGGCCTATTAGATCAGTTTCTCCTACTGGCTGAGGCCA-GGCCAAGAGGGAGGGTGAGCCC
>gene=chr11_2714632-2714781; species=gorGor
TAAGCTGGGAATAAGCTTGTTTTACCAGGCGCTGGCCCCCCATCGAGTCCCCATTCTCTAATGCTAATTGCTACAATTAGCAGGAGAAAGGCCTTTTAGATCCATTTCTTCTCCTGGCTGAGGCCCGGGCTGCTAGGGAGGTTGAGCCC
>gene=chr11_2714632-2714781; species=panTro
TAAGCTGGGAATAAGCTTGTTTTGCCAGGCGCTGGCCCCCCATCGAGTCCCCATTCTCTAATGCTAATTGCTACAATTAGCAGGAGAAAGGCCTTTTAGATCCATTTCTTCTCCTGGCTGAGGCCCGGGCTGCTAGGGAGGTTGAGCCC
>gene=chr11_2714632-2714781; species=papHam
TAAGCTGGGAATAAGCTTGTTTTGCCAGGCAGTGGCCCCCCATCGAGTCCCCATTCTCTAATGCTAATTGCTACAATTAGCAGGAGAAAGGCCTTTTAGATCCATTTCTTCTCCTGGCTGAGGCCGGGGCGGCTAGGGAGGTTGAGCCC
>gene=chr11_2714632-2714781; species=ponAbe
TAAGCTGGGAATAAGCTTGTTTTGCCAGGCGCTGGCCCCCCATCGAGTCCCCATTCTCTAATGCTAATTGCTACAATTAGCAGGAGAAAGGCCTTTTAGATCCATTTCTTCTCCTGGCTGAGGCCCGGGCTGCTAGGGAGGTTGAACCC
>gene=chr11_2714632-2714781; species=rheMac
TAAGCTGGGAATAAGCTTGTTTTGCCAGGCAGTGGCCCCCCATCGAGTCCCCATTCTCTAATGCTAATTGCTACAATTAGCAGGAGAAAGGCCTTTTAGATCCATTTCTTCTCCTGGCTGAGGCCCGGGCGGCTAGGGAGGTTGAGCCC
>gene=chr11_2742428-2742684; species=hg19
AAACATCCAGCAGCATCCACGACTAATTTCTTCCCCCTGTTTGTCCTACCGTGGAGGTCGAGTTAAAAGGCAGCACTTCGGGGGTTGAAAAGCTACCCGCAGGGGTCTGCTCGTGAGGGACCCCCGGGCCTCTGCAGCCTTTGTTCAGAGGCAGCTAATAAGCCGACTCCCGCTGGGCGCTTTGTAGCGAGGCCGCTGTTCCCAGTCCTAGCTCAGCCTCCCTGCCTCAGAGGGCTGGCAGATCAGCAAATTGCTG
>gene=chr11_2742428-2742684; species=bosTau
AAACATCCAGCAGCGTCCACGACTAATTTCTTCCCCT-GTTTATCCTGCTGAGGAGGCTGAGTTAAAAGGCAGTGCTTTGGGGGTTGAAAGGCTCCCTGC-GGGGTCTGTGTGCAAGGGGACCCCAAGCCTGGGAGGCCTTTGTTCAAGGC-CGTTAATCAGCCAGCCCCCTCTGGGCACTTTGAGG----ACC-GAAGCTCCAGCCCCAGCCCCGCACTACAGTGA-----------------GGGGAGCA-CTA
>gene=chr11_2742428-2742684; species=calJac
AAA---CCAGCATCGTCCACGACTAACTTCTTCCCCCTGTTTGTCCTA-CGTGGAGGTCGAGTTAAAAGGCAGTGCTTGGGGGGTTGAAAAGCTCCCCGCAGGGGTCTGCTCGCGAGGGAACCCCGAGCCTTTGCGGCCTTTGTTCAGAGGCTGCTAATAAGCCGACGCCTGCTGGGCGCTTTGCAGCCAGGCTGCTGTTCCCAGTCTCAGCTCAGCCTCCCTGCCTCAGAGGGCTGGCAGATCAGCAAATTGCTG
>gene=chr11_2742428-2742684; species=canFam
AAACATCCAGCAGCATCCACGACTAATTTCTTCCCCT-GTTTGTCCTGCGGAGGAGGCTGAGTTAAAAGGCAGTGCTTTGGGGGTTGAAAGGCTCCCTGCGGGGGTCTGCGTGCAAGGGGACCCCAAGCCTTTGCAGCTTTTGTTCAAGAC-CGCTAATAAGCCGACTCCCGCTGGGCGCTTTGAGG----GCCTGAGGCCGCCATTCCAGGGCGGCTGCCCCCTCT--------------GCCTGCAAATCTCCA
>gene=chr11_2742428-2742684; species=equCab
AAACATCCAGCAGCATCCACGACTAATTTCTTCCCCT-GTTTGTCCTGCCGCCGAGGCCGAGTTAAAAGGCAACGCTTTGGGGGCTGAAAGGCTCCCAGCAGGGGTCTGCGCACAGGGGGACCCCGAGCCTTTGTGGCTTTTGTTCCAGGC-CGCTAATAAGCCGACTCCCGCTGGGCGCTTTGAGG----GCCCCAGATTCCCGTCCCAGCGCCGCTGCCCCGCCT--------------ACCGGCAAATCTCTA
>gene=chr11_2742428-2742684; species=gorGor
AAACATCCAGCAGCATCCACGACTAATTTCTTCCCCCTGTTTGTCCTACCGTGGAGGTCGAGTTAAAAGGCAGCACTTCGGGGGTTGAAAAGCTACCCGCAGGGGTCTGCTCGTGAGGGACCCCCGGGCCTCTGCAGCCTTTGTTCAGAGGCAGCTAATAAGCCGACTCCCGCTGGGCGCTTTGTAGCGAGGCCGCTGTTCCCAGTCCCAGCTCAGCCTCCCTGCCTCAGAGGGCTGGCAGATCAGCAAA-TGCTG
>gene=chr11_2742428-2742684; species=panTro
AAACATCCAGCAGCATCCACGACTAATTTCTTCCCCCTGTTTGTCCTACCGTGGAGGTCGAGTTAAAAGGCAGCACTTCGGGGGTTGAAAAGCTACCCGCAGGGGTCTGCTCGTGAGGGACCCCCGGGCCTCTGCAGCCTTTGTTCAGAGGCAGCTAATAAGCCGACTCCCGCTGGGCGCTTTGTAGCGAGGCCGCTGTTCCCAGTCCCAGCTCAGCCTCCCTGCCTCAGAGGGCTGGCAGATCAGCAAATTGCTG
>gene=chr11_2742428-2742684; species=papHam
AAACATCCAACAGCATCCACGACTAATTTCTTCCCCCTGTTTGTCCTACCGTGGAGGTCGAGTTAAAAGGCAGCACTTCGGGGGTTGAAAAGCTACCCGCAGGGGTCTGCTCATGAGGGACCCCCGAGCCTCCGCAGCCTTTGTTCAGAGGCAGCTAATAAGCCGACTCCCGCTGGGCGCTTTGCAGCGAGGCCGCTGTTCCCAGTCCCAGCTCAGCCTCCCTGCCTCAGAGGGCTGGCAGATCAGCAAATTACTG
>gene=chr11_2742428-2742684; species=ponAbe
AAACATCCAGCAGCATCCACGACTAATTTCTTCCCCCTGTTTGTCCTACCGTGGAGGTCGAGTTAAAAGGCAGCACTTCGGGGGTTGAAAAGCTACCCGCAGGGGTCTGCTCATGAGGGACCCCCGAGCCTCTGCAGCCTTTGTTCAGAGGCAGCTAATAAGCTGACTCCCGCTGGGCGCTTTGCAGCGAGGCCGCTGTTCCCAGTCCCAGCTCAGCCTCCCTGCCTCAGAGGGCTGGCAGATCAGCAAATTGCTG
>gene=chr11_2742428-2742684; species=rheMac
AAACATCCAGCAGCATCCACGACTAATTTCTTCCCCCTGTTTGTCCTACCGTGGAGGTCGAGTTAAAAGGCAGCACTTCGGGGGTTGAAAAGCTACCCGCAGGGGTCTGCTCATGAGGGACCCCCGAGCCTCCGCAGCCTTTGTTCCGAGGCAGCTAATAAGCCGACTCCCGCTGGGCGCTTTGCAGCGAGGCCGCTGTTCCCAGTCCCAGCTCAGCCTCCCTGCCTCAGAGGGCTGGCAGATCAGCAAATTACTG
>gene=chr11_8093932-8094188; species=hg19
GCGGTGGGCGGCGGAGGCCCCATGCCACAGGCTTGGTGAGGCTGAGTAAATCCTTGCTGCTGTGACCACCCACAgtgcttctgcttccttctgtataatagctcctcggggagctgccagcaatcaatgagacaatacaagcgagcacttagcacagtgctggccctgtgtgagggctcagtgagtgggagctctaAGTACTAAATGTTGTCCCATCTCCGTGGTGCTTTGGACTTCCAGCACAGCATTCACAGAC
>gene=chr11_8093932-8094188; species=bosTau
GAGATGGGCC---CAGGCCCCAAAGCCCAGGCTTCCCAAAGC-TAGTAAATCCTTGCTGTTGTGACCACCCATAGAGCTTATGCTTCCTTTCGTGtaatagctcctcagggtgctgtgagcaatcaatgagataatacaggt-aacgctcagcacagtgctggctccacaccagggctcaataagtggaagctctaattactATGTGTTGtcacatctccgtggtgctttgga--------acagtgatcgcaggt
>gene=chr11_8093932-8094188; species=calJac
GTGGTGGGCGGCAGAGGCCGCATGGTGCAGGCTTGGTGAGGCTGAGTAAACCCTTGCTGCTGTGACCACCCACAGTGCTTCTGCTTCCTTCTGCataatagctcctcggggagctgccagcaatcaatgggataatacaagtgagctcttagcacagtgctggccctgtgtgagggctcaatgagtgggagctcAAAATACTAAATGTTGTCCCATCTCTATGGTGCGTTGGAC-TCCAGCATGGCATTCACAGGC
>gene=chr11_8093932-8094188; species=canFam
AAGACGGGAC---C-----------------CTCTGCGGGCCTGGGGAAATCCTGGCTGTGGGGG----CCGGGGTGCTCCTGCCTCCTGCTGCCTACTGGCTCCGCAGGG-GCTGTGAGCGGTCAGTGAGATCA----------CACCTAGCACAGTGCCCATGCCAGGT-ACCACTCA-CCCGGTGGAGCTCCACTTGCTCATC-CTGTCACCTC--CGCGGTGCTCTGGACTTCCTA-CAGGGGGACACAGGT
>gene=chr11_8093932-8094188; species=equCab
GAGATGGGCC---CAG--CCCTGGGCACGGGCTTCGCGAGGCTGACTACATCCTTGCTCTTGGGACCACCCACGGTGCTTATGCTTCCTTCTGTataatagctcctcggggtgctgtgagcaatcaatgagatgatacgtgg-accgcttagcacggtgccagccctatgcaagggctcaatcagcaggagctctaATGACTGAATGTTGTCACATCTCCGTGTTGCT-TGGACTTCTGACACAGCGGTCACAGGt
>gene=chr11_8093932-8094188; species=gorGor
GCGGTGGGC-GCGGAGGCCCCATGGCACAGGCTTGGCGAGGCTGAGTGAATCCTTGCTGCCATGACCACCCACAgtgcttctgcttccttctgtataatagctcctcggggagctgccagcaatcaatgagacaatacaagcgagcacttagcacagtgctggccctgtgtggggcctcagtgagcgggagctctaAGTACTAAATGTTGTCCCATCTCCGTGGTGCTTTGGACTTCCAGCACAGCGTTCACAGAC
>gene=chr11_8093932-8094188; species=panTro
GCGGTGGGCGGCGGAGGCCCCATGGCACAGGCTTAGCGAGGCTGAGTAAATCCTTGCTGCTGTGACCACCCACAgtgcttctgcttccttctgtataatagctcctcggggagctgccagcaatcaatgagacagtacgagcgagcacttagcacagtgctggccctgtgtgagggctcagtgagtgggagctctaAGTACTAAATGTTGTCCCATCTCCGTGGTGCTTTGGACTTGCAGCACAGCATTCACAGAC
>gene=chr11_8093932-8094188; species=papHam
GTGGTGGGCGGCGGAGGCCCCGTGGCACAGGCCTGGCGAGGCTGAGTAAATCCTTGCTGCTGTGACCACCCACAgtgcttctgcttccttctgtataatagctcctcggggagctgccagcaatcaatgagacaatacaagtgagcacttagcacagtgctggccctgtgtgagggctcagtgagtgggagctctaAGTACTAAATGTTGTCCcatctccgtggtactttggacttctagcacagcattcacagac
>gene=chr11_8093932-8094188; species=ponAbe
GCGGTGGGCGGCAGAGGCCCCATGGCACAGGCTTGGCGAGGCTGAGTAAATCCTTGCTGCTGTGACCACCCACAgtgcttctgcttccttctgtataatagctcctcggggagctgccagcaatcaatgagacaatacaagtgagcacttagcacagtgctggccctgtgtgagggctcagtgagtgggagctctaAGTACTAAATGTTGTCCCATCTCCGTGGTGCTTTGGACTTCCAGCACAGCATTCACAGAC
>gene=chr11_8093932-8094188; species=rheMac
GTGGTGGGCGGCGGAGGCCCCATGGCACAGGCCTGGCGAGGCTGAGTAAATCCTTGCTGCTGTGACCACCCACAgtgcttctgcttccttctgtataatagctcctcggggagctgccagcaatcaatgagacaatacaagtgagcacttagcacagtgctggccctgtgtgaggactcagtgagtgggagctctaAGTACTAAATGTTGTCCCATCTCCGTGGTACTTTGGACTTCTAGCACAGCATTCACAGAC
>gene=chr11_10373807-10373979; species=hg19
tcccttctatcagattgtgaggcccaagggggcaggcgcctctaactgattcatcagcctgtgcctgctgcgtagcacaaagccaagcacaaagccgggcacaaaggactcacttggcgaaagtttgtgggatggaagaatGAATGCGGTGTCTTCCTCGGAGTCCCCTCTT
>gene=chr11_10373807-10373979; species=bosTau
cccctgctaacaggctgtgatccctaagagggcaggaa-ctctgtcttattcattgtcatgtgcctgtggctt------------agcacaaacccaggtaaaaaggacccgtttggtgaaagtttatgggatggaagaatGAACAAAGTGTCCTCCTTTCAGCCTC-TGTT
>gene=chr11_10373807-10373979; species=calJac
tcccttctaccagactgtgaggcccaagggggcaggcgcctctcactgattcatcagcatgtgcctgcctcat------------agcacaaagctgggcacaaaggacgcacttggtgaaagtttgtgggatggaagagtGAACATGGTGTCCTCCTCGGAGTCCCCTCTT
>gene=chr11_10373807-10373979; species=canFam
cctcttctgtcagactgtgttgcctaagaggccaggaa-ctcagacttgttccttgttctaagcctgttgctt------------agcataaagccaggcacaaaggatgcatttgatggatatttgtgggatgaaACATT-GATGTAGTGTCCTCCTTTGAGTCCTCTATT
>gene=chr11_10373807-10373979; species=equCab
acccttctaccagattgtgacgcctaagagggcagg-t-ctccgactggttcattgtcatatgcctgttgctt------------agcacaaagccagccacaaagGCTGCATTTGGCAAAAGAGTGTGGCATAGGAGAATGAATGTAGCGTCCTCCTTTGAGTCCTCTATG
>gene=chr11_10373807-10373979; species=gorGor
tcccttctatcagattgtgaggcccaaaggggcaggcgcctctaactgattcatccgcatgtgcctgctgcgtagcacaaagccaagcacaaagccgggcacaaaggactcacttggcgaaagtttgtgggatggaagaatGAATGCGGTGTCTTCCTCGGAGTCCCCTCTT
>gene=chr11_10373807-10373979; species=panTro
tcccttctatcagattgtgaggcccaagggggcaggcgcctctaactgattcatcagcctgtgcctgctgcgtagcacaaagccaagcacaaagccgggcacaaaggactcacttggcgaaagtttgtgggatggaagaatGAATGCGGTGTCTTCCTCGGAGTCCCCTCTT
>gene=chr11_10373807-10373979; species=papHam
tcccttctatcagactgtgaggcccgagggggcaggcgcctctacctgattcaacagcatgtgcctgctgcatagcacaaagccaagcacaaagccgggcacgaaggacacacttggcaaaagtttgtgagatggaagaatGAACACGGTGTCCTCCTCGGAGTCCCCTCTT
>gene=chr11_10373807-10373979; species=ponAbe
tcccttctatcagattgtgaggcccaaggaggcaggcgcctctaactgattcatcagcatgtgcctgctgcgtagcacaaagccaagcacaaagccgggcacaaaggactcacttggcgaaagtttgtgggatggaagaatGAACGCGGTGTCTTCCTCGGAGTCCCCTCTT
>gene=chr11_10373807-10373979; species=rheMac
tcccttctatcagactgtgaggcccaagggggcaggcgcctctacctgactcaacagcatgtgcctgctgcatagcacaaagccaagcacaaagccgggcacgaaggacgcacttggcaaaagtttgtgagatggaagaatGAACACGGTGTCCTCCTCGGAGTCCCCTCTT
>gene=chr11_10533039-10533164; species=hg19
AGGGTGAATAGACATACGAACAAATGAGTCTGTTGTCAGCTGCTTAGGTTTGTATTGTATCGTCATTGTGTGGCCCAGCATGAATGTGAGTGACCTGTTAACTTCCCTCATCTGCAAGTAGTTTT
>gene=chr11_10533039-10533164; species=bosTau
AGGGTAAAAAGACATGAAAACAAAAACAGCTGTTG----CT------GTTTATGTTATATTGTCATTATAATGTCCTTTATAAATGTGGGTGGTCACCTGATTTCTCTAATCTCCAAGTAGCTTT
>gene=chr11_10533039-10533164; species=calJac
AGGGTAAAAAGATATAACAAAAAATGAGTCTATTGTCAGCTGCTTATGTTTATATGATACTGTCATTGTGTTGCCCAGCATAAATGTGAGCGACCTG-----------cATCTCCAAGTAGTTTT
>gene=chr11_10533039-10533164; species=canFam
AGGGTAAAAAGACATGAGAACAAAAAAGTATGTTGTCAACT------ATTTATATCATATTGTCATTATGTTGCCCATCAT-AATGTGGGTGATTAGCTGATTTCCCTAATCTCCAACTAGTTTT
>gene=chr11_10533039-10533164; species=equCab
AGGGTAAAAAGACATGAAAACAGAAAAGTCTGTTGTCGCTT------GTTTCTATTATATTGTCATTGTGTTGCCTATCGTAAATGCGGGTGACTCGCTGATTTCCCTAATCTCCAAGTAGTTTT
>gene=chr11_10533039-10533164; species=gorGor
-----------------------------------------------------------------------------------------------------------------------------
>gene=chr11_10533039-10533164; species=panTro
AGGGTGAAAAGACATAAGAGCAAATGAGTCTGTTGTCAGCTGCTTAGGTTTGTATTATATCGTCATTGTGTGGCCCAGCATAAATGTGAGTGACCTGTTAACTTCCCTCATCTCCAAGTAGTTTT
>gene=chr11_10533039-10533164; species=papHam
AGGGTGAAAAGACATAAGAT----TGAGTCTGTTGTCAGCTGCTTATGTTTATATTATATTGTCATTGCGTGGCCCAGCATAAATGTGAGTGACCTGTTGACTTCCCTAATCTCCAAGGAGTTTT
>gene=chr11_10533039-10533164; species=ponAbe
AGGGTGAAAAGACATAAGAACAAATGAGTCTGTTGTCAGCTGCTTATGTTTATATTATATTGCCATTGTGTGGCCCAGCATAAATGTGAGTGACCTGTTAACTTCCCTAATCTCCAAGTAGTTTT
>gene=chr11_10533039-10533164; species=rheMac
A-GGTGACAAGACATAAGAT----TGAGTCTGTTGTCAGCTGCTTATGTTTATATTATATTGTCATTGCGTGGCCCAGCATAAATGTGAGTGACCTGTTGACTTCCCTAATCTCCAAGTAGTTTT
>gene=chr11_11087038-11087105; species=hg19
aataaaacactcaagctcctcagcatgacaaagattccctatggggtgacccctttgtacctcccta
>gene=chr11_11087038-11087105; species=bosTau
aactgaatattcaagctcc--------atgt----ttcccaggagctgaccccttcgtccccgtctg
>gene=chr11_11087038-11087105; species=calJac
aataaaacaatcaggctccttagcatgacaaagattccctatggggtaacccttttttacctcccta
>gene=chr11_11087038-11087105; species=canFam
AACAAAACACTCAAGCTCCTTAGCCTGATAAAGATTCCCCTTGAGCGGAGCCTTTTGTACCTCCCTG
>gene=chr11_11087038-11087105; species=equCab
aacaaaacactcaagctccttagcatgacaaag--ttcctgtgagctgacccctttgtacctcttca
>gene=chr11_11087038-11087105; species=gorGor
aataaaacactcaagctccttagcatgacaaagattccctatggggtgacccctttgtacctcccta
>gene=chr11_11087038-11087105; species=panTro
aataaaacactcaagctccttagcatgacaaagattccctatggggtgacccctttgcacctcccta
>gene=chr11_11087038-11087105; species=papHam
aataaaacactcaagctccttagcatgacaaagattccctatggggctatccctttgtacctcccta
>gene=chr11_11087038-11087105; species=ponAbe
aataaaacactcgagctccttagcatgacaaagattccctatggggcgacccctttgtacctcccta
>gene=chr11_11087038-11087105; species=rheMac
AATAAAACACTCAAGCTCCTTAGCATGACAAAGATTCCCTATGGGGCTATCCCTTTGTACCTCCCTA
>gene=chr11_15733009-15733135; species=hg19
TCCCCGGTTTGAAGCTTTGAACCTCTTGGGCCCAGTAGGTGGTCAGCAGGGTTGGGAGCATTAGCATTTGTTTTTTCACTTTGATCCTTTGTCTTTTAAGTGTTGTGGAAGATCTGGCTGGCAGGA
>gene=chr11_15733009-15733135; species=bosTau
TCCCTGGTCTCAAGCTTTGAACCTCTTGGGCCCAGCAGGTGGGCAGCAGGGTTGGGGGCATTAGCATTTGTTTCTCCACTTTGATCTTTTGTCTTTTAAGTGCTGTGGAGGATCTTGTTGCCTGGA
>gene=chr11_15733009-15733135; species=calJac
TCCTTGGTTTGAAGCTTTGAACCTCTTGGGCCCAGTAGGTGGGCAG-AAGGTTGGGAGCATTAGCATTTGTTTTTTCGCTTTGATCCTTTGTCTTTTAAGTGTTGTGGAAGATCTGGCTGGCTGAA
>gene=chr11_15733009-15733135; species=canFam
TCCCTGGTCTCAAGCTTTGAACCTCTTGGGCCCAGCAGGTGGGCAGCA-GGTTGGGGGCATTAGCATTTGTTTTTGCACTTTGATCTTTTGTCTTTTAAGTGTTGTGGAAGATCTTGTGGGCTGGA
>gene=chr11_15733009-15733135; species=equCab
TCCCAGGTCTCAAGCTTTGAACCTCTTGGGCCCAGCAGGTGGGCAGCA-GGGTTGGGGCATTAGCATTTGTTTTTCCACTTTGATCTTTTGTCTTTTAAGTGTTGTGGAAGATGTTGTTGGCTGGA
>gene=chr11_15733009-15733135; species=gorGor
TCCCCGGTTTGAAGCTTTGAACCTCTTGGGCCCAGTAGGTGGTCAGCAGGGTTGGGAGCATTAGCATTTGTTTTTTCACTTTGATCCTTTGTCTTTTAAGTGTTGTGGAAGATCTGGCTGGCAGGA
>gene=chr11_15733009-15733135; species=panTro
TCCCCAGTTTGAAGCTTTGAACCTCTTGGGCCCAGTAGGTGGTCAGCAGGGTTGGGAGCATTAGCATTTGTTTTTTCACTTTGATCCTTTATCTTTTAAGCGTTGTGGAAGATCTAGCTGGCAGGA
>gene=chr11_15733009-15733135; species=papHam
TCCAGGGTTTGAAGCTTTGAACCTCTTGGGCCCAGTAGGTGGTCAGCAGGGTTGGGAGCATTAGCATTTGTTTTTTCACTTTGATCCTTTGTCTTTCAAGTGTTGTGGAAGATCTGGCTGGCAGGA
>gene=chr11_15733009-15733135; species=ponAbe
T-CCCGGTTTGAAGCTTTGAACCTCTTGGGCCCAGTAGGTGGTCAGCAGAGTTGGGAGCATTAGCATTTGTTTTTTCACTTTGATCCTTTGTCTTTTAAGTGTTGTGGAAGATCTGGCTGGCAGGA
>gene=chr11_15733009-15733135; species=rheMac
TCCAGGGTTTGAAGCTTTGAACCTCTTGGGCCCAGTAGGTGGTCAGCAGGGTTGGGAGCATTAGCATTTGTTTTTTCACTTTGATCCTTTGTCTTTCAAGTGTTGTGGAAGATCTGGCTGGCAGGA
>gene=chr11_16919006-16919262; species=hg19
ACAGCTGCACTCTGCCAGCCTGTAACATGATGGCTCCAGTGTGCTGGCTGGGAGCAGGGGACTGGTGGTAAGTGGCAGCTTTTAGAGATGCCATGCATTAAGTACACAAGGCTTTAAATGGGCCACCCGCAGAGAAGGTGTATTAGGCAGTGAGGGGGAGGAGGCCTGCAAGCTATCCCGCTGTGCCACGTGAAAGGCTGGTAGTTCCTAATTACTTTCTGAGAGTTTTCATGAACACCTCACATATGCCATTTTG
>gene=chr11_16919006-16919262; species=bosTau
ACAGC--CACTCTGCCTGCATGCTGACTGATGGCGCCCATGTG-CAGTTAGCTGCAGAGAACAGGT-TTAAGTGGCAGCATTTAAAGTTGCCATGCATTAAGTGCAAGCCTCGTTCAATGGACTGCCCATGGAGAAGGTGGGTCAGGCA-GGAGTGGGAGGAGGCCTCCCAGCTGTCCTGCTGTGCCACGTGAAAGGTT-TTACCTCCTAATTGCTTTCTGAGAGCTTTCACGAGCACCTCACATATGTCATTTTG
>gene=chr11_16919006-16919262; species=calJac
ACAGCCGCACTCTGCCAGCCTATAGCATGATGGCTCCAGTGTGCTGGCTGGGAGCAGGGGACTAGTGGCAAGTGGCAGCTTTTAGAGATGCCATGCATTAAGTACACGAGACTTTAAATGGGCTGCCTGCAGAGAAGGTGTATTAGGCAGTGAGGAGGAGGGGGCTTGCAAACTGTCCCGCTGTGCCATGTGAAAGGCTGGAAGTTCCTAATTACCTTCTGAGAGTTTTCATGAGAACCTCACATATGCCATTTTG
>gene=chr11_16919006-16919262; species=canFam
ACAGCTGCACTGTGCCTGCATGCAGCATGACGGCTCCAGTGAGCCTGCTAGGTGCAGGGGATGGGTAGTAAGTGGCAGCATTTAAAGTTGCCAGGTATTAAGTGCAAGCCCCTCTAAACAGGCTGCGTACAG---AGGTGTGTCAGGCAGGGAGTGGGAGGAGGCCTCTGAGCTATCCCGTTGTGCCACGCAAAAGGCTGCTAGTTCCTAATTACTTTCTCAGACTTTTCATGAGCACCACACACATGGCATTTTG
>gene=chr11_16919006-16919262; species=equCab
ACAGCCGCACTCTGCCTGCATGCAGCACGATGGCTCCAGTGAGGCGGCTGGGCGCAGGGGACTGGTGT----------------AAGTTGCCATGCATTCAGGGCAAGGCACTTTACATGGGCTGCCTGCAG---AGGAGTATCAGGCAGGGAG-GGGAGGCGGCCTT---ACTGTCCGGCTGTGCCGCGTGGAGGGCTGGCAGCTCCTAATTACTTTTGGAGAGTTTTCATGAGCACCTCACATATGCCATTTTG
>gene=chr11_16919006-16919262; species=gorGor
----------------------------------------------------------------------------------------------------------------------------------------------------------------------------------------------------------------------------------------------------------------
>gene=chr11_16919006-16919262; species=panTro
ACAGCCGCACTCTGCCAGCCTGTAACATGATGGCTCCAGTGTGCTGGCTGGGAGCAGGGGACTGGTGGTAAGTGGCAGCTTTTAGAGATGCCATGCATTAAGTACACAAGGCTTTAAATGGGCCGCCCGCAGAGAAGGTGTATTAGGCAGTAAGGGGGAGGAGGCCTGCAAGCTATCCCGCTGTGCCACGTGAAAGGCTGGTAGTTCCTAATTACTTTCTGAGAGTTTTCATGAGCACCTCACATATGCCATTTTG
>gene=chr11_16919006-16919262; species=papHam
--------ACTCTGCCAGCCTGTAGCATGATGGCTCCAGTGTGCTGGCTGGGAGCAGGGGACTGGTGGTAAGTGGCAGCTTTTAGAGATGCCATGCATTAAGTACACAAGGCTTTAAATGGG-----------------------------------------GCCTGCAAGCTATCCCGCTGTGCTACGTGAAAGGCTGGTAGTTCCTAATTACTTTCTGAGACTTTTCATGAGCACCTCACATATGCCATTTTG
>gene=chr11_16919006-16919262; species=ponAbe
ACAGCCGCACTCTGCCAGCCTGTAGCATGATGGCTCCAGTGTGCTGGCTGGGAGCAGGGGACTGGTGGTAAGTGGCAGCTTTTAGAGATGCCATGCATTAAGTACACAAGGCTTTAAATGGGCCGCCCGCAGAGAAGGTGTATTAGGCAGTGAGGGGGAGGAGGCCTGCAAGCTATCCCGCTGTGCCACGTGAAAGCCTGGTAGTTCCTAATTACTTTCTGAGAGTTTTCATGAGCACCTCACATATGCCATTTTG
>gene=chr11_16919006-16919262; species=rheMac
--------ACTCTGCCAGCCTGTAGCATGATGGCTCCAGTGTGCTGGCTGGGAGCAGGGGACTGGTGGTAAGTGGCAGCTTTTAGAGATGCCATGCATTAAGTACACAAGGCTTTAAATGGGCCGCCCGCAGAGAAGGTGTATTAGGCAGTGAGGGGGAGGAGGCCTGCAAGCTATCCCGCTGTGCTACGTGAAAGGCTGGTAGTTCCTAATTACTTTCTGAGACTTTTCATGA----------------------
>gene=chr11_26544957-26545213; species=hg19
ggcatccgccaaagttaagctcctacctctcacagaaatggacaggggactgctacctcccttcatgtttacattttaaaaagacggctcctaaatcctgacaaaaggcccatcgcattttctaaagaattcatatacatttcaaagagaggagaaagtacttataatggcaagttttcttaagttaatgctctcagaagagaaagggaggagaagtctctttcgttttcaacagggagaattaagtctattattt
>gene=chr11_26544957-26545213; species=bosTau
------------------------------------------------------------------------------------------------------------------------------------------------------------------------------------------------------------------------------------ttaattggGAAAAGTGAGTCTCTT----
>gene=chr11_26544957-26545213; species=calJac
ggcatccaccaaagttaagctcctgcctctcacagaaactgggatgcggctgctatctcccgtgatatttacattgtaaaaagatggcctctaagtcctgataaaaggcccatttcattttctaaagaat-catatacatttcaaagagtggagaaagtacttataatggcaagttttcttaagttaatgctctcagaagagagagggaggagaagtctctttccttttcaacagggagaattaagtctattattt
>gene=chr11_26544957-26545213; species=canFam
----------------------------------------------------------------------------------------------------------------------------------------------------------------------------------------------------------------------------------------------------------------
>gene=chr11_26544957-26545213; species=equCab
------------------------------------------------------------------------------------------------------------------------------------------------------------------------------------------------------------------------------------ttaattggcAAAATTGAGTCTCTTCTA-
>gene=chr11_26544957-26545213; species=gorGor
ggcatccgccaaagttaagctcctacctctcacagaaatggacaggggactgctatctcccttcatgtttacattttaaaaagacggctcctaaatcctaacaaaaggcccatcgcattttctaaagaattcatatacatttcaaagagaggaaaaagtacttataatggcaagttttcttaagttaatgctctcagaagagaaagggaggagaagtctctttcgttttcaactgggagaattaagtctattattt
>gene=chr11_26544957-26545213; species=panTro
ggcatccgccaaagttaagctcctacctctcacagaaatggacaggggactgctatctcccttcatgtttacattttaaaaagacggctcctaaatcctaacaaaaggcccatcgcattttctaaagaattcatatacatttcaaagagaggagaaagtacttataatggcaagttttcttaagttaatgctctcagaagagaaagggaggagaagtctctttcgttttcaacagggagaattaagtctattattt
>gene=chr11_26544957-26545213; species=papHam
ggcatccaccaaagttaaactcctatctgtcacagaaacggccagggaactgctatctcccttcatgtttgcatttta-aaagatggcccctaaatcctgacaaagagcccatctcattttctaaagaatacat-----ttcaaaagacaggagaaggtacttataatggcaagttttcttaagttaatgctctcagaagagagaa---ggagaaatctcttccattttcaactgggagaattaagtctattattt
>gene=chr11_26544957-26545213; species=ponAbe
ggcatccgccaaagttaagctcctacctctcacagaaacggacaggggactgctatctcccttcatgtttacattttaaaaagacggcctctaaatcctgacaaaaggcccatcgcattttctgaagaattcatatacatttcaaagagaggagaaagtacttataatggcaagttttcttaagttaatgctctcagaagagaaagggaggagaagtctctttcgttttcaacagggagaattaagtctattattt
>gene=chr11_26544957-26545213; species=rheMac
ggcatccaccaaagttaaactcctatctgtcacagaaacggccaggggactgctatctccct----------------aaaagatggcccctaaatcctgacaaagggcccatctcattttctaaagaatacat-----ttcaaaagacaggagaaggtacttataatggcaagttttcttaagttaatgctctcagaagagagag---ggagaaatctcttccattttcaactgggaaaattaagtctattattt
>gene=chr11_28650081-28650257; species=hg19
CCCAGATGGGGCTGCCTACTCCATGATACCGATAGTCCCCGCAGAGCACTCTTGAAGGCCTGGCAGTATAACAATGGCCCCAGGAGTCTCCTTTATGTCTATTGATTAGGATTCAATGTCCTCACGCCTGGGGATCAACTTCAATTCAATTTCAAGTCAGGGAAGTTGTACTGAAc
>gene=chr11_28650081-28650257; species=bosTau
CTCATA-------------------------A-TTTTCTTTC----CTCTC----------------------GTGTTCCCAGGAGCCTCAGTTTTATCTGCTGATTGAGATTAAATAATCTCACCCCTAGGGTTCAATTTTAGTAAAATTTCAAGTcaaggaagttccactgaat
>gene=chr11_28650081-28650257; species=calJac
CCCAGATGGGGCTGTCTACTCCATGATACCCATAGTCCCCGCAGAGCACTCTTGAAGGCCTGGCAGTATAACAATGGCCCCAGGAGTCTCCTTTATGTCTATTGATTGGAGTTCAATGTCCTCACGCCTGGGGTTCAACTTCAATTCAATTTCAAGTCAGGCAAGTTGTACTGAAc
>gene=chr11_28650081-28650257; species=canFam
CCCACC--GGATTGCCCACTCCCTGAGGCCTG-CATCCCCGCAGGGCTCTCCCGAAGACCTGGCCTTGTAA--ATGGCCTCAGGACT------TTTGTCTGCTGATTGGGATTTAATAGCCTCAACTCCAGGGGTTGATTTCAATCCAATTGCAAATCAGGGAAG-TGTTTTGAAT
>gene=chr11_28650081-28650257; species=equCab
CCCACCTAGGACTGCCCAGTCCATGCCGCCCG-CATCCCTGCAGAGCTCCCTTGAAGACCTGGCAGTACAG--GTGGTCCCAGGAGCTGCAGGTTTGACTACTGATTGGGATTTACCATCTTC-ACTCCTGGGTTCAAGTTCAATCCAATTTCAAGTCAGGGAAGTTGTACTGAAc
>gene=chr11_28650081-28650257; species=gorGor
CCCAGATGGGGCTGTCTACTCCATGATACCGATAGTCCCCGCAGAGCACTCTTGAAGGCCTGGCAGTATAACAATGGCCCCAGGAGTCTCCTTTATGTCTATTGATTAGGATTCAATGTCCTCACGCCTGGGGATCAACTTCAATTCAATTTCAAGTCAGGGAAGTTGTACTGAAc
>gene=chr11_28650081-28650257; species=panTro
CCCAGATGGGGCTGTCTACTCCATGATACCGATAGTCCCCGCAGAGCACTCTTGAAGGCCTGGCAGTATAACAATGGCCCCAGGAGTCTCCTTTATGTCTATTGATTAGGATTCAATGTCCTCACGCCTGGGGATCAACTTCAATTCAATTTCAAGTCAGGGAAGTTGTACTGAAC
>gene=chr11_28650081-28650257; species=papHam
CCCAGATGGGGCTCTCTACTCCACGATACCCATAGTCCCTGCAGAGCTCTCTTGAAGGCCTGGCAGTGTAACAATGGCCCCAGGAGTCTCCTTTATGTCTATTGATTGGGATTCAATGTCCTCACGCCTGGGGATCAACTTCAATTCAATTTCAAGTCAGGGAAGTTGTACTGAAc
>gene=chr11_28650081-28650257; species=ponAbe
CCCAGATGGGGCTGTCTACTCCATGATACCGATAGTCCCCGCAGAGCACTCTTGAAGGCCTGGCAGTATAACAATGGCCCCAGGAGTCTCCTTTATGTCTATTGATTAGGATTCAATGTCCTCACGCCTGGGGATCAACTTCAATTCAATTTCAAGTCAGGGAAGTTGTACTGAAc
>gene=chr11_28650081-28650257; species=rheMac
CCCAGATGGGGCTCTCTACTCCACGATACCCATAGTCCCTGCAGAGCTCTCTTGAAGGCCTGGCAGTGTAACAATGGCCCCAGGAGTCTCCTTTATGTCTATTGATTGGGATTCAATGTCCTCACGCCTGGGGATCAACTTCAATTCAATTTCAAGTCAGGGAAGTTGTACTGAAC
>gene=chr11_30567975-30568181; species=hg19
TTTTTATTAAAATTCAGCCCAAATTGAGAACAAATTCTGTCTTTTCTTCCTTTCCAACTCATCAAAGCCCAGTTCCTCAAAGCTTAATGTCCCACAAGTAGTTGTTAATGGGCTTCATTGTTTAGTTAATTGTGCTTATTGGAAGTGCAGGTGACTTCATATTTGCATGGCTAATGGGCCTTCTTTAAAGTGTGTGGCCATTTTAG
>gene=chr11_30567975-30568181; species=bosTau
TTGGTATTAAAACTCTGCCAAAG--GAAACTGAATTCT-------CCACT-TTTCAATTCATCAAAGTCAGGTTTTCTAAGGCTCTATGTCTCACAAGAAGCCGATAACAGAATTTGTTGTttagttattggcgcttctcaggaGTGTAGGTAACTTCATATTTCCATGGCTAAAGGGCCTTTTTTAAAGTGTGTGGCCAAAA--G
>gene=chr11_30567975-30568181; species=calJac
TTCGTATTAAAATTTAACCCAAATGGAGAACAAATTCTATCTTTCCTTCCTTTCCAACTCATCAAAGCCCAGTTCCCCAAAGCTTAATGTCTCACAAGTAGTTGTTAATGGACTTCATTGTTTAGTTAATTGTGCTTATCTAAAGTGAAGGTAACTTCATATTTGCATGGCTAATGGGCCTTCTTTAAAGTGTGTGGTCATTTTAG
>gene=chr11_30567975-30568181; species=canFam
atCTTATTAAAACTCTGCTAAAG--GGGAACAAATTCTGTCTTTCCTACCATTCCAACTCAT-AAAGCCAAGGTTTCCAAGGTTTAACCTCTTACAAGTAGCTATTAATGG-----------------------------------------------------------------------------------------------
>gene=chr11_30567975-30568181; species=equCab
TTTTTATGAAAACTCTGCCAAAG--GAGAAGGAATTCCGTCCCTCCTACC-TTTCAACTCATCAAAGCCAAGCTTTCCAAGGATGGATGTCTCACCAGCGGTTGCTGACGG-CTTCAGTGTTTGGTTAACTGTGCTCATCAGAAGCGTAGGTAACTTGATATTTGCATGGCTAATGGGCCTTCCTTAAAGTGTGTGGCCATTTCAG
>gene=chr11_30567975-30568181; species=gorGor
TTTGTATTAAAATTCAGCCCAAATTGAGAACAAATTCTGTCTTTCCTTCCTTTCCAACTCATCAAAGCCCAGTTCCCCAAAGCTTAATGTCCCACAAGTAGTTGTTAATGGGCTTCATTGTTTAGTTAATT---------------------------------------------------------------------------
>gene=chr11_30567975-30568181; species=panTro
TTTTTATTAAAATTCAGCCCAAATTGAGAACAAATTCTGTCTTTTCTTCCTTTCCAACTCATCAAAGCCCAGTTCCCCAAAGCTTAATGTCCCACAAGTAGTTGTTAATGGGCTTCATTGTTTAGTTAATTGTGCTTATTGGAAGTGCAGGTAACTTCATATTTGCATGGCTAATGGGCCTTCTTTAAAGTGTGTGGCCATTTTAG
>gene=chr11_30567975-30568181; species=papHam
TTTGTATTAAAATTCAGCCCAAATTGAGAGCAAATTCTGTCTTTCCTTCCTTTCCAACTCATCAAAGCCCAGTTTCCCAAAGCTTAAGGTCCCACAAGTAGTTGTTAATGGGCTTCATTGTTTAGTTAATTGTGCTTATCGGAAGTGCAGGTAACTTCCTATTTGCATGGCTAATGGACCTTCTTTAAAGTGTGTGGCCATTTTAG
>gene=chr11_30567975-30568181; species=ponAbe
TTTGTACTAAAATTCAGCCCAAATTGAGAACAAATTCTGTCTTTCCTTCCTTTCCAACTCATCAAAGACCAGTTTCCCAAAGCTTAATGTCCCACAAGCAGTTGTTAATGGGCTTCATTGTTTAGTTAATTGTGCTTATCGGAAGTGCAGGTAACTTCATATTTGCATGGCTAATGGGCCTTCTTTAAAGTGTGTGGCCATTTTAG
>gene=chr11_30567975-30568181; species=rheMac
TTTGTATTAAAATTCAGCCCAAATTGAGAACAAATTCTGTCTTTCCTTCCTTTCCAACTCATCAAAGCCCAGTTTCCCAAAGCTTAAGGTCCCACAAGTAGTTGTTAATGGGCTTCATTGTTTAGTTAATTGTGCTTATCGGAAGTGCAGGTAACTTCATATTTGCATGGCTAATGGACCTTCTTTAAAGTGTGTGGCCATTTTAA
>gene=chr11_33199547-33199803; species=hg19
gttctgcaattcctggaaatgggtctgccttagtatccctgctgagagcagccagtggaaagcacgggctcaaaaccccgcatctgggatcccagtcaattatgcttcctgcagtgagccatcaagagtgctttccaatgattgtcatgtgtatcgcttcagtcaattctccctagagtagtcagagcgatccagctaaaatgctggatcacgtcattcctgttgcttaaaactcttcaatcacttcccatttgat
>gene=chr11_33199547-33199803; species=bosTau
----------------------------------------------------------------------------------------------------------------------------------------------------------------------------------------------------------------------------------------------------------------
>gene=chr11_33199547-33199803; species=calJac
gttctgtgattcctggaaatgggtctgccctagtatccctgctgagagcagccagtggaaagcatgggctcagaactccacatctgggatcccagtcaattatgcttcctgcagagagccattgagagggctttccaatgattgccatgtgtatcccttcagtcaatactccctaccgtagtcagagtgatccagcgaaaatgctggatcatgtcattcctgttgcttaaaatcccctaatcacttcccatttgat
>gene=chr11_33199547-33199803; species=canFam
gtcctgtgattcttgggaaggggcctgccttattatccctactaaaggcagccagtgcaaaac--ggctttaaaacaccacagctgtggccccaatcaa-------ttatgcagcaagacattgagactattttccagtagctaccataT---ccccttcggtctattcactatataattgtcagagtgatcctgctaacacgccagatcatttcactc-tactgctcaaaacctttcaatcacttcccatctaat
>gene=chr11_33199547-33199803; species=equCab
gtcctgtgattcctgggga-gggcctgctttggtatctctgctgagagcagccagtgtgaagcagggcctcaaaatgccacagctgggaccccaaccaattctactttctgccgtaagccactcagagagctttctagtcgctaccataT---ccccttccatctactttctagacagttttcagagtgatcccgctaaaataccagagcttgttacct-tattgctcaaagccctgcagtca--tcccatttgat
>gene=chr11_33199547-33199803; species=gorGor
gttctgcaattcctggaaatgggtctgccttagtatccctgctgagagcagccagtggaaagcacgggctcaaaaccccgcatctgggatcccagtcaattatgcttcctgcagtgagccatcaagagtgctttccaatgattgtcaTGTGTATCGcttcagtcaattctccctagagtagtcagagcgatccagctaaaatgctggatcacgtcattcctgttgcttaaaactcttcaatcacttcccatttgat
>gene=chr11_33199547-33199803; species=panTro
gttctgcaattcctggaaatgggcctgccttagtatccctgctgagagcagccagtggAAAGCACGGGCTCAAAACCCCGCATCTGGGATCCCAGTCAATTATGCTTCCTGCAGTGAGCCATCAAGAGTGCTTTCCAATGATTGTCATGTGTATCGcttcagtcagttctccctagagtagtcagagcgatccagctaaaatgctggatcacgtcattcctgttgcttaaaactcttcaatcacttcccatttgat
>gene=chr11_33199547-33199803; species=papHam
gttctgcaattcctggaaatgggtctgccctagcatccctgctgagagcagccagtggaaagcacgggctcaaaaccccacatctgggatcccagtcaattatgcttcctgcagtgagccatcaagagtgctttccaatgattgccatgtgtatcgcttcagtcagttctccctagagtagtcagagtgatccagctaaaatgctggatcatgtcattcctgttgcttaaaagtctccaatcacttcccatttgat
>gene=chr11_33199547-33199803; species=ponAbe
gttctgcaattcctggaaatgggtctgccctagtatccctgctgagagaagccagtggaaagcacgggctcaaaatcccacatctgggatcccagtcaattatgcttcctgcagtgagccatcaagagtgctttccaatgattgccatgtgtatcgcttcagtcaattctccctagagtagtcagagcgatccagctaaaatgctggatcacgtcattcctgttgcttaaaactctccagtcccttcccatttgat
>gene=chr11_33199547-33199803; species=rheMac
gttctgcaattcctggaaatgggtctgccctagcatccctgctgagagcagccagtggAAAGCACGGGCTCAAAACCCCACATCTGGGATCCCAGTCAATTATGCTTCCTGCAGTGAGCCATCAAGAGTGCTTTCCAATGATTGCCATGTGTATCGcttcaggcagttctccctagagtagtcagagtgatccagctaaaatgctggatcatgtcattcctgttgcttaaaagtctccaatcacttcccatttgat
>gene=chr11_36131557-36131646; species=hg19
AGCTGGGCTGAGAGAGGCAAAAATGCTGACTCCATTCGAAGAAACTGAAGGAGGCTGGGAGAGGTTGATTGCTGCCTTTGTGTACAGGT
>gene=chr11_36131557-36131646; species=bosTau
AGCTGGGCTGGGAGAGGCAGAAATGCTGACTTCAGTGGAAGACCCAGAAGGAGGTTGAGAGAGGTTGATTG-TGCCTTTCTGTACCTGT
>gene=chr11_36131557-36131646; species=calJac
AGCTTCACTGAGAGAGGCAAAAATGCCGACTCCATTCGAAGAAACTGAAGGAGGCTGGAAGAGGTTGATTGCTGCCTTTCTGTACAGGT
>gene=chr11_36131557-36131646; species=canFam
AGCTGGGCTAGGAAGGGCAGAGATGCTGACTTTGTTGGAAAAAACAGGGGAGTGG-GGGAGAGGCTGATTGCCACCTTTCTGTACCTGG
>gene=chr11_36131557-36131646; species=equCab
AGCTGGGCCGGGAA-GGCAGAAGTGCTGGCTGCGTCGGAAGAGCCAGCAGGAGGT-GGGGGAGGCTGAGTGTTGCCTTTCTCTACCTGT
>gene=chr11_36131557-36131646; species=gorGor
AGCTGGGCTGAGAGAGGCAAAAATGCTGACTCCATTCGAAGAAACTGAAGGAGGCTGGGAGAGGTTGATTGCTGCCTTTGTGTA-AGGT
>gene=chr11_36131557-36131646; species=panTro
AGCTGGGCTGAGAGAGGCAAAAATGCTGACTCCATTAGAAGAAACTGAAGGAGACTGGGAGAGGTTGATTGCTGCCTTTGTGTACAGGT
>gene=chr11_36131557-36131646; species=papHam
AGCTGGGCT--GAGAGGCAAAAATGCTGACTCCGTTCGAAGAAACTGAAGGAGACTGGGAGAGGTTGATTGCCGCCTTTCTGTACAGGT
>gene=chr11_36131557-36131646; species=ponAbe
AGCTGGACTGTGAGAGGCAAAAATGCTGACTCCATTCGAAGAAACTGAA--AGGCTGGGAGAGGTTGATTGCTGCCTTTCTGTACAGGT
>gene=chr11_36131557-36131646; species=rheMac
AGCTGGGCT--GAGAGGCAACAATGCTGACTCCGTTGGAAGAAACTGAAGGAGGCTGGGAGAGGTTGCTTGCCGCCTTTCTGTACAGGT
>gene=chr11_41519638-41519894; species=hg19
tgccaactgggcttcccctccaaagtccctttcattccaatttggctaatcctttccaactgcaggaagcgcagagatgtgtaagacctcccccagcaagttgatctctgctgactgcagcctgccaggtcccagcaagctgtcttctggctcctttgtatTTGCCAACGCAAACTTCTGTGGGTTTTTTTGTTGTTGTTGTTGCATTCTAACAGGAATGCTTTTGCTATGCCATGGAATCTCTGGCAGATAACTT
>gene=chr11_41519638-41519894; species=bosTau
TGCCAACTGGGCTTCCCCTCCCATGTTCCTTTCATTCT-GTTT-GCTAATCTTTTCCAACCGCAGGAAGCCCAGAGATGCGTGAGACTGCCCTCAGCCAGTTGATCCCGGCTGACTGTGACCCTCCCCGTCACAGCATGCTGTCCTCTGGCTGCCTTGTATTGACCAACAAAACCCTCTG-------------TTTTCATGTTGCATTTTAACAGGAAATCTTTTGCCAAGTCATGACACTTCTGGCCGATAACTT
>gene=chr11_41519638-41519894; species=calJac
TGCCAACTGGGCTTCCCCTCCAAAGTCCCTTTCATTCCAATTTGGCTAATCCTTTCCAACTGCAGGAAGCGCAGAGATGTGTAAGACCTCCCCTAGCCAGTTGATCTCTGCTGACTGCTGCCCGCCAGGTCCCAGCAAGCTGTCTTCTGGCTCCTTTGTATTTGCCAAGACAAACTTCTGT-------------TTTTTTGTTGCATTCTAACAGGAACGCTTTTGCCATGCCGTGGAATCTCTGGCAGATAACTT
>gene=chr11_41519638-41519894; species=canFam
TGACAACGGGGCTAACCCCCCAGTGATGCTTTCGTTCT-GTTCAACTAATCCTTTCCTGCCGCAGGAAGCCCTGAGATGCAGGAGACCCTCCTCCACAAGTTGGCCTCTGCTGACCGTGACCGTCCCCATCTCAGCAAGCTGTCCTCTGCCCCCCTTGTCTTCACCAACGTGGACTTCTG-------------TTTTGGTGTCGCACTCTCATAGGAGACCTTCGGCAACGCCGTGCCAACCTTGGAAGGTACCCA
>gene=chr11_41519638-41519894; species=equCab
GGCCAGCTGGGCTTCCCCTCCAATGTTCTTTTCATTCC-ATTTAGCTAATCCTTTCCAACTGCAGGAAGCCCTCAGATGTGTGAGCCATTCCTTAACAAGTTGATCTCTGCTGACTGCGACC--CTCCTTCACAGCATGCTGTCCTCAGGGTCCCTTGTATTTACCAACACAAACTTCTG-------------TTTTGGGGTTTCACTTTAATAGGAGATCTTTTGCCATGCCATGACATCTCTGGCAGATAATTA
>gene=chr11_41519638-41519894; species=gorGor
tgccaactgggcttcccctccaaagtccctttcattccaatttggctaatcctttccaactgcaggaagcgcagagatgtataagacctcccccagcaagttgatctctgctgactgcagcctgccaggtcccagcaagctgtcttctggctcctttgtatTTGCCAACACAAACTTTTGT---------------------------------------------------------------------------
>gene=chr11_41519638-41519894; species=panTro
TGCCAACTGGGCTTCCCCTCCAAAGTCCCTTTCATTCCAATTTGGCTAATCCTTTCCAACTGCAGGAAGCGCAGAGATGTGTAAGACCTCCCCCAGCAAGTTGATCTCTGCTGACTGCAGCCTGCCAGGTCCCAGCAAGCTGTCTTCTGGCTCCTTTGTATTTGCCAACACAAACTTCTGCGGGTTTTTTTGTTGTTGTTGTTGCATTCTAACAGGAATGCTTTTGCTATGCCATGGAATCTCTGGCAGATAACTT
>gene=chr11_41519638-41519894; species=papHam
TGCCAACTGGGCTTCCCCTCCAAAGTCCctttcattccaatttggctaatcctttccaactgcaggaagcgcagagatgtgtacgactgcccctagcaagttgatctctgctgactgcagcccgccaggtcccagcaagccgtcttctggctcctttgtatTTGCCAACACAAACTTCTGT-TttgttgttgttgttgttgttgCATTCTAACAGAAATGCTTTTGCCATGCCATGGAATCTTTGGCAGATAACTT
>gene=chr11_41519638-41519894; species=ponAbe
TGCCAACTGGGCTTCCCCTCCAAAGTCCCTTTCATTCCAATTTGGCTAATCCTTTCCAACTGCAGGAAGCGCAGAGATGTGTAAGACCTCCCCCAGCAAGTTGATCTCTGCTGACTGCAGCCCGCCAGGTCCCAGCAAGCTGTCTTCTGGCTCCTTTGTATTTGCCAACACAAACTTGTGT--TTTTTGTTGTTGTTGTTGTTGCATTCTAACAGGAATGCTTTTGCTATGCCATGGAATCTCTGGCAGATAACTT
>gene=chr11_41519638-41519894; species=rheMac
TGCCAACTGGGCTTCCCCTCCAAAGTCCCTTTCATTCCAATTTGGCTAATCCTTTCCAACTGCAGGAAGCGCAGAGATGTGTACGACTGCCCCTAGCAAGTTGATCTCTGCTGACTGCAGCCCGCCAGGTCCCAGCAAGCCGTCTTCTGGCTCCTTTGTATTTGCCAACACAAACTTCTGT-TttgttgttgttgttgttgttgCATTCTAACAGAAATGCTTTTGCCATGCCATGGAATCTTTGGCAGATAACTT
>gene=chr11_63216282-63216369; species=hg19
GGCACAGCCCTTTGCCATGGCCCAAATTGTCTCTATTGTGATGCATCATTGGTCCTTAATTACCCATTTCCTCTGCTTTTCTCTTGG
>gene=chr11_63216282-63216369; species=bosTau
GAGGAACCCTTTGTCC-CTGCCCACATAGGCCTCTTCATTATGCATCTTCTGGCCTTAATTA-CCTCTTCCCGCAT-----------
>gene=chr11_63216282-63216369; species=calJac
GGCACAGCCCTTTGACATGGCCCAAATTATCTCTATCATGATGCATCCTTGGTCCTCAACTACCCTCTTCCTCTATTTATCTCTTGG
>gene=chr11_63216282-63216369; species=canFam
GATGCAGTCTTTGGCC-CTCCCCACATTGTCC---TCATTATGCATCTTTGGTACTCAAGTATGCTCTTCCCCTAGTAATCTCTGAA
>gene=chr11_63216282-63216369; species=equCab
GATGCATTCCTTCACC-CTGCCCAAATTGTCCTTTTCCTTATATATCATCAGGTCTAAAGTAATCTCTTCCCC---------CCGAG
>gene=chr11_63216282-63216369; species=gorGor
GGCACAGCCCTTTGCCATGGCCCAAATTGTCTCTATTGTGATGCATCATTGGTCCTTTACTACCCATTTCCTCTGTTTTTCTCTTGG
>gene=chr11_63216282-63216369; species=panTro
GGCACAGCCCTTTGCCGTGGTCCAAATTGTCTCTATTGTGATGCATCATTGGTCCTTAATTACCCATTTTCTCTGTTTTTCTCTTGG
>gene=chr11_63216282-63216369; species=papHam
GGTACAGCCCTTTGCCACAGCCCAAATTGTCTCCATTGTGACGCATCCTTGGTCCTTAACTACCTATTTCCTCTA----TCTCTTGG
>gene=chr11_63216282-63216369; species=ponAbe
GGCACAGCCCTTTTCCATGGCCCAAATTGTCTCTATTGTGATGCATCATTGCTCATGCATCA--CATT------------------G
>gene=chr11_63216282-63216369; species=rheMac
GGTACAGCCCTTTGCCACAGCCCAAATTGTCTCCATTGTGATGCATCCTTGGTCCTTAACTACCCATTTCCTCTA----TCTCTTGG
>gene=chr11_69515349-69515605; species=hg19
GATCTGGGTCCCAGATGAAAGCATCTGTTCCCCACCTATCTCAGAAATCACTGTGTGCCTTTATCATTCTAAGGCCTTCTGGTCTGCAGCAGTTCTGAGAACCATCAGCCCCGCTGTCTCCTCCATTCAGTCACCAAGGGCCTTCCAGGCAGGCTGCCAGGAGGCAGATCTCAGCAGCCCCTCCCccaggccaggccaggccaggccGGCGCCCAGCTGGTGGCCGGAAATGTGTGCTGAGGGAAGCCTTGTCTTA
>gene=chr11_69515349-69515605; species=bosTau
AATCTGGAGCCCAGATGAAAGCATCTATTTCCCATTTAGACCC-AAATGACTG----------TGGTCCTGAGCC-TTTTTGTCTGGAGCTCTGGTAAGAAACCTCAGTCCCTCTGGCTCCTTTATTCAGTAGCT----GCCCTCCAGGCAGCCTGCCAGGAGATAAAG----GCAGCCCCCTCCCCAGG-CCA---GGAGGAAGCCTGCACCCCGTGG------------GTGGCCAGAAAGAAG---------A
>gene=chr11_69515349-69515605; species=calJac
GATCTGGAGCCTGGACTAACGCGTGGATTCCCCACCTGTCTCAGAAATCGCTGTGTGCCTTTGTCATTCTAAGGCCTTCTGGTCGGCAGCAGTTCTAGGAACCATCAGTCCTCCTGTCTCCTCCATTTAGTCACCAAGGGCCTTCCAGGCCCTGGGCTAGGAGCCAGATCTCAGCAGCCCCTCCCccaggccaggccaggccaggcAGGCACCCAGCTGGTGGCCGGAAATGTGTGCTGAGGGAAGCCTGGTCTTA
>gene=chr11_69515349-69515605; species=canFam
GATCTAGGGCCCAGACTAGCGCATTGATTCCCCATCTAGACCT-AAGTAACAGTGG------GCCATTCTGAGGCCTTTCTGTCTGATGTCCTTGCAGGAAACCTCAGCCCCCTTGGCTCCTTCCTTCCAAGGCCCAGAGCCTTCCAGGCAGCCGGCCAGGAGATAAAG----GCAGCCCCCTCCCCAGACCCA---GAACAGAGTCTGCACCCAGCGGGTGGCGGGAAATGCAAGCCTACGGAAACCTGGTCCCA
>gene=chr11_69515349-69515605; species=equCab
AGTCTGGGGTCCAGACTGCGGCATCGACTCCCCGTTTAGAC-----ATGACTGTGA------GCGATTCCGAGGCCTTTCCGTCT-------------------------------GCTCCCTCACTCAGTCGCTGGGCGCCTTCCAGGCAGCTGGCCAGGAGATAAAT----GCAGCCCCCTCCCCTGGCCGG---GCCGGGAGCCTGCACCCAGCGGGGGGCCGGAAATGCACGCTCAAGGAAGCT-GGTCCCA
>gene=chr11_69515349-69515605; species=gorGor
----------------------------------------------------------------------------------------------------------------------------------------------------------------------------------------------------------------------------------------------------------------
>gene=chr11_69515349-69515605; species=panTro
GATCTGGGTCCCAGATGAAAGCATCTGTTCCCCACCTATCTCAGAAATCACTGTGTGCCTTTATCATTCTAAGGCCTTCTGGTCTGCAGCAGTTCTGAGAACCATCAGCCCCGCTGTCTCCTCCATTCAGTCACCAAGGGCCTTCCAGGCAGGCTGCCAGGAGGCAGATCTCAGCAGCCCCTCCCccaggccaggccaggccaggccGGCGCCCAACTGGTGGCCGGAAATGTGTGCTGAGGGAAGCCTCGTCTTA
>gene=chr11_69515349-69515605; species=papHam
GATCTGGAGCCCAGATGAAAGCATCTGTTCCCCACCTATCTCAGAAATCACTGTGTGCCTTTATCATTCTAAGGCCTTCTGGTCTGCAGCAGTTCTGAGAACCATCAGACCCCCTGTCTCCTCCATTCAGAAACCAAGGGCCTTCTAGGCAGGCTGCCAGAATCCGGATCTCAGTAGCCCCTCCCCCAGGTCAGGCCAGGCCAGGCCGGCGCCCAGCTGGTGGCCGGAAATGTGTGCTGAGGGAAGCC---TCTTA
>gene=chr11_69515349-69515605; species=ponAbe
GATCTGGGTCCCAGATGAAAGCATCTGTTCCCCACCTATCTCAGAAATCACTGTGTGCCTTTATCATTCTAAGGCCTTCTGGTCTGCAGCAGTTCTGAGAACCATCAGCCCCGCTGTCTCCTCCATTCAGTCACCAAGGGCCTTCCAGGCAGGCTGCCAGGAGCCAGATCTCAGCAGCCCCTCCCccaggccaggccaggccaggccgggGCCCAGCTGGTGGCTGGAAATGTGTGCTGAGGGAAGCCTCATCTTA
>gene=chr11_69515349-69515605; species=rheMac
GATCTGGAGCCCAGATGAAAGCATCTGTTCCCCACCTATCTCAGAAATCGCTGTGTGCCTTTATCATTCTAAGGCCTTCTGGTCTGCAGCAGTTCTGAGAACCATCAGCCCCCCTGTCTCCTCCATTCAGTCACCAAGGGCCTTCTAGGCAGGCTGCCAGAATCCGGATCTCAGTAGCCCCTCCCCCAGGTCAGGCCAGGCCAGGCCGGCGCCCAGCTGGTGGCCGGAAATGTGTGCTGAGGGAAGCC---TCTTA
>gene=chr11_69919396-69919652; species=hg19
TCACTGGGGAGGAAGCAGCTGTTTAAGATTTCGTCTAAACTTCTTCCCACACCTCATGAGAAAGGACCCAGGAGGGTGCGTCCGTCCGTGTGAATGCACTTGCAGATGGCTGTAATCACCCTAACCGCGCgacttaacatttgtaaagagcttagcacggtgctggctcatagtaagcgctgcgcagctgcttgttaAATAAATAAACATAAATGGGGAACATCTATAGTGTGCCAAGGATGGGAAGGAGAGTAAA
>gene=chr11_69919396-69919652; species=bosTau
TCACTAGTGTGAAGG-AACTATTGGAAACTCGGTCTGGACTTCTCCCCAAATCTCCAAAGAAAGGACCCCAGGGGGGGGATACATCTGTGTGAATTCACTTGCAGCTGGTTGTAATCACTGTAAGAATGTGAGTTGATGTTTGCAGAGAGCTTAGCACGCTTCTGGCTTGTAGTAAGTGCTGCCCCACTGCTTGTTAAACAAATAAAC--AAACAGGGAA-ATCTGTATTGTGCCAAAGATAGGAGGGGTGGTGAA
>gene=chr11_69919396-69919652; species=calJac
TCACTGGGGAGGAGGCAGCTGTTTAAGATTTTGTCTACACTTCTCTCCACACCTCCCAATAAAGGATCCAGGAGTGTG----CGCCTGTGTGAACGCACTTGCAGATGGCTATAATCACCCTAAGAACGCgacttaacatttgtaaagagcttagcacagtgctggctcatagtaagcactGCACGGCTTCTCGT----TAAATAAACATAAACGGGGAAAATCTATAGTGTGCCAAGGATGGGAAGGAGAGTAAA
>gene=chr11_69919396-69919652; species=canFam
GCGCTGGGGAGGAGGGAGCGAGCCGAGACTCAGGCGAGACTCCCCCCAACACTTTCGAAGAAAGGACCCTGGGACTGGGGGACATCTGTGTGAATCCGCTTGCAGGCGGTCGTAATCACCATAAGAACTCGAGTTAATATTTGTAGA-GActtagcacggtgctggctcgtagcaagcgctgtaccactgctccttaaataaataaaCACAAACAGGGAA-ATCTGTGGTGTGCCAAGGACCGGAAGGGG-GTGAA
>gene=chr11_69919396-69919652; species=equCab
TCGCAGGGGAGAAGGGAGCTGACTGAGACTCAGTCTGGACTTCCCCTCACGCCTCCAAAGAAAGGACCCTGGGGTGAGGGGACATCTGTGTGAATCCACT-GCAGGCCGTTGGCATCACCGTTAGAACTCGAGATCCTGTTTGCGGA-GGGCTGACATGGCACTGGCTCGTCGTAGGCGCTGTACCACTGCTTGT----TAAATAAACATAAATGGGGAA-ACCCAGAGTGTGCCAAAGACGGGAAGGGGAGTGGA
>gene=chr11_69919396-69919652; species=gorGor
TCACTGGGGAGGAAGCAGCTGTTTAAGATTTCGTCTACACATCTTCCCACACCTCATGAGAAAGGACCCAGGAGGGTGCGTCCGTCCGTGTGAATGCACTTGCAGATGGCTGTAATCA-CCTAACAGCGCgacttaacatttgtaaagagcttagcacggtgctggct-gtagtaagcactGCGCAGCTGCTTGTTAAATAAATAAACATAAATGGGGAACATCTATAGTGTGCCAAGGATGGGAAGGAGAGTAAA
>gene=chr11_69919396-69919652; species=panTro
TCACTGGGGAGGAAGCAGCTGTTTAAGATTTCGTCTACACTTCTTCCCACACCTCATGAGAAAGGACCCAGGAGGGTGCGTCCGTCCGTGTGAATGCACTTGCAGATGGCTGTAATCACCCTAACAGCACGACTtaacatttgtaaagagcttagcacggtgctggctcgtagtaagcactgcgcagctgcttgttaAATAAATAAACATAAATGGGGAACATCTATAGTGTGCCAAGGATGGGAAGGAGAGTAAA
>gene=chr11_69919396-69919652; species=papHam
TCCCTGGGGAGGAAGCAGCTGTTTAAGATTTCGTCTACACTTCTTCCCACACCTCCTGAGAAAGGACACAGGAGGA---GGTTGTCTGTGTGAATGCACTTGCAGATGACTGTAATCACCCTAACAGGGCgacttaacatttgtaaagagcttagcacagggctggct-gtagtaagcactgagcagctgcttgttaAATAAATAAACATAAATGGGGAAAATCCATAGTGTGCCAAGGATGAGAAGGAGAGTAAA
>gene=chr11_69919396-69919652; species=ponAbe
TCACTGGGGAGGAAGCAGCTGTTTAAGATTTCGTCTACACTTCTTCCCACACCTCATGAGAAAGGACCCAGGAGGGTGCGTCCGTCCGTGTGAATGCACTTGCAGATGGCTGTAATCACCCTAACAGCGCGACTTAACATTTATAAagagcttagcacagtgctggctcgtagtaagcactgcgcagctgcttgttaaataaataaaCATAAATGGAGAACATCTATAGTGTGCCAAGGATGGGAAGGAGAGTGAA
>gene=chr11_69919396-69919652; species=rheMac
TCCCTGGGGAGGAAGCAGCTGTTTAAGATTTCGTCTACACTTCTTCCCACACCTCCTGAGAAAGGACACAGGAGGA---GGTTGTCTGTGTGAATGCACTTGCAGATGACTGTAATCACCCTAACAGGGCGACTtaacatttgtaaagagcttagcacagggctggct-gtagtaagcactgagcagctgcttgttaaataaataaaCATAAATGGGGAAAATCCATAGTGTGCCAAGGATGGGAAGGAGAGTAAA
>gene=chr11_76470181-76470437; species=hg19
TAAGAATTCAGCACTGCCCCTGGAAGCATGGTATTGGTGCTACTGAAGTCAGCCCACCTGGAGGCCCCAGCATCCTCCCAGATGCAGTGGAAGCCATTCTGCCATTCCAACTAACAAAGGCCTCCCATGGCCAGTGCATTGTGGAGGAGAGTGGGGTGGAGATTCAAGGAGATTAAAAGGGCCAGGCAGTTCTCTCTACTCTTCTGTTGTTTATCTGAAGCTTAAAGGTGATTAGAGAGTGTAGAAATGGAGTAGC
>gene=chr11_76470181-76470437; species=bosTau
AAAGCACTCAGCTCTGCCTCTGTAAGCA-GAGATTGGTCCTATTGAAGTTCATCCACCTGCAGGCCCCAGCACCCTCTCAATGTGAGTGGGAGGTGCCCTGCTGCTCCAACTAAT-AGGGTTTCTCATGGCCA--GCATTGTGGAGGGGTATGGAGTGATGATTC---GAGATGAGAAGAGCTA-GCAATTCTCCCAACAATTCCACTCTTTATCTGAAAGTTAAAGGTTATTAGCGGGTATAGAAGTGGAATAGC
>gene=chr11_76470181-76470437; species=calJac
TAGGAATTGAGTACTGAGCCTGGAAGCATGGTATTGATGCTACCAAAGTCAGCCCACCTGGAGGCCCCAGCATCCTCCCATCTGCAGCAGGAGCTGTTCTGCCATTCCCACTAACAAAGGCCTCCCATGGCCAGTGCATCATGGAGGAGAGTAGGGTGGAGACTCAAGGAGATTAAAAGGGCCAGGCAATTCTCTCTACTCTTCCATTTTTTATCTGAAGCTTAAGGGTGATTAGAG--TATAGAAATGGAGTAGC
>gene=chr11_76470181-76470437; species=canFam
GAAGGGTTCAGTACTGCATCTGTGGGTATGGAGACAGCCCTACTGAAATCATCCCTCCTGGAGG--CCAGGA----------TGCAATCTGC-TCCTCCCTCTGCTTCAGTAGGA-GCTGTC-CTCAGGGCC---------------------TAGTGATGATGCCAAGGGGTTAGAAAAGCCAGGCAATTCTCTCACCAGCTCAGCTGTTTATCTGAAGCTTAAAGTTTACTAGAGGGTATAGAAATGGAATGGC
>gene=chr11_76470181-76470437; species=equCab
AAAGAGCTCAGCACTGCGTCTGTAAACACGATGTCGGTCCTACTGAAGCCATCCC-ACTGGAGGCCCCAGCACCCTC-CACGTTCGGTAGGA-CTGTCCCACTGCTCCAACAAAT-AAAGGT-CTCATGCCCA--GTGTTGCAGAGGGGTGTGGAGTGATGATTCAAGGAGATTAGAAGGGCTAGGCACTTCTCTTGACAATTCCACTGTTTATCTGAAGCTTAAATGTTATTA-AGAGTGTAGAAATGGAATGAC
>gene=chr11_76470181-76470437; species=gorGor
----------------------------------------------------------------------------------TGCAGTGGAAGCCATTCTGCCATTCCAACTAACAAAGGCCTCCCATGGCCAGTGCATTGTGGAGGAGAGTGGGGTGGAGATTCAAGGAGATTAAAAGGGCCAGGCAGTTCTCTCCACTCTTCTGTTGTTTATCTGAAGCTTAAAGGTGATTAGAGAGTGTAGAAATGGAGTAGC
>gene=chr11_76470181-76470437; species=panTro
TAAGAATTCAGCACTGCCCGTGGAAGCATGGTATTGGTGCTACTGAAGTCAGCCCACCTGGAGGCCCCAGCATCCTCCCAGATGCAGTGGAAGCCATTCTGCCATTCCAACTAACAAAGGCCTCCCATGGCCAGTGCATTGTGGAGGAGAGTGGGGTGGAGATTCAAGGAGATTAAAAGGGCCAGGCAGTTCTCTCTACTCTTCTGTTGTTTATCTGAAGCTTAAAGGTGATTAGAGAGTGTAGAAATGGAGTAGC
>gene=chr11_76470181-76470437; species=papHam
TAAGAATTCAGCACTGCACCTGGAAGCATGGTATTGGTGCTGCTGAAGTCAGCCCACCTGGAGGCCCCAGCATCCTCCCATCTGTAGTGGGAGCTGTTCTGCTATTCCAACTAACAAAGGCCTCCCATGGCCAGTGCACTGTGGAGGAGAGTGGGGTGGAGACTCAAGGAGATTAAAAGGGACAGGCAGTTCTCTCTACTCTTCCATTGTTTATCTGAAGCTTAAAGGTGATTAGAGAATGTAGAAATGGAGTAGC
>gene=chr11_76470181-76470437; species=ponAbe
TAAGAATTCAGCACTGCTCCTGGAAGCATGGTATTGGTGCTACTGAAGTCAGCCCACCTGGAGGCTCCAGCATCCTCCCATCTGCAGTGAAAACCCTTTTACCATTCCAACCAACAAAGGCCTCCCATGGCCTGTGCATTGTGGAGGAGAGTGGGGTGGAGACTCAAGGAGATTAAAAGGGCCAGGCAGTTCTCTCTACTCTTCCGTTGTTTATCTGAAGCTTAAAGGTGATTAGAGAGTGTAGAAATGGAGCAGC
>gene=chr11_76470181-76470437; species=rheMac
TAAGAATTCAGCACTGCACCTGGAAGCATGGTTTTGGTGCTGCTGAAGTCAGCCCACCTGGAGGCCCCAGCATCCTCCCATCTGTAGTGGGAGCTGTTCTGCCATTCCAACTAACAAAGGCCTCCCATGGCCAGTGCACCGTGGAGGAGAGTGGGGTGGAGACTCAAGGAGATTAAAAGGGACAGGCAGTTCTCTCTACTCTTCCATTGTTTATCTGAAGCTTAAAAGTGATTAGAGAATGTAGAAATGGAGTAGC
>gene=chr11_78640580-78640684; species=hg19
TAAATGGTTCTTGGGGACTATGTGATGAAATGGGAGCTGGTGGCCTTTATTATGGAAATGTAAGACTTAAGCTAAGGATCAGGGCCCCCGGGGGAGATGGTAAA
>gene=chr11_78640580-78640684; species=bosTau
TAAAGGGTTCTCCGAGAGTAAGTGGAGAAATGGGAAACGGTGGCCTTTATTATGGAAATCTGAGATTTAGGTTGAGGATCTGGGCCCCTGGG---GGAGGTAAA
>gene=chr11_78640580-78640684; species=calJac
TAAATGGTTCTTGTGGACTACGTGATGAAATGGGAGCTGGTGGCCTTTATTATGGAAATGTAAAACTTAAGCCAAGGATCAGGGCCCCTGGGGGAGGTGGTAAA
>gene=chr11_78640580-78640684; species=canFam
TAAATGGTTCTTGGGGAGTAAGTGATGAAATGGGAGATGGTGGCCTTTATCATGGAAATGTAAGATTTAGGTTGAGGATCAGGGCCCCTGGGGAAGGGGGTAGA
>gene=chr11_78640580-78640684; species=equCab
-AAATGGTTCTTGGGGAGTAAGTGATGAAATGGGAGATGGTGGCCTTTGTGATGGAAATGTAAGACTCCAGTTGAGGATCAGGGCCCC-----AGCAGGATAAA
>gene=chr11_78640580-78640684; species=gorGor
TAAATGGTTCTTGGGGACTACA-GATGAAATGGGAGCTGGTGGCCTTTATTATGGAAATGTAAGACTTAAGCTAAGGATCAGGGCCCCCGGGGGAGATGGTAAA
>gene=chr11_78640580-78640684; species=panTro
TAAATGGTTCTTGGGGACTACGTGATGAAATGGGAGCTGGTGGCCTTTATTATGGAAATGTAAGACTTAAGCTAAGGATCAGGGCCCCCGGGGGAGATGGTAAA
>gene=chr11_78640580-78640684; species=papHam
TAAATGGTTCTTGGGGACTACGTGATGAAATGGGAGATGGTGGCCTTTATTATGGAAATGTAAGACTTAAGCCAAGGATCAGGGCCCCTGGGGGAGGTGGTAAA
>gene=chr11_78640580-78640684; species=ponAbe
TAAATGGTTCTTGGGGACTACGTGATGAAATGGGAGCTGGTGGCCTTTATTATGGAAATGTAAGACTTAAGCCAAGGATCAGGGCCCCTGGGGGAGGTGGTAAA
>gene=chr11_78640580-78640684; species=rheMac
TAAATGGTTCTTGGGGACTACGTGATGAAATGGGAGATGGTGGCCTTTATTATGGAAATGTAAGACTTAAGCCAAGGATCAGGGCCCCTGGGGGAGGTGGTAAA
>gene=chr11_81132394-81132517; species=hg19
CAGGTAGTCAGGCACCACTTAGGAATGATTACTATCTCCTTTGCAGCCTAGCTTTTCTTTGTAATACTGCTGGGCTGATGAGTCTCTGCCCTTTGTTTTGCAAAACAACTACACTATGAGCAC
>gene=chr11_81132394-81132517; species=bosTau
tggttatttggatgccactTTAGAATGATACATCTTTTCTTTTCACTCCACCTTTTCCTTGTAACACTATTGTACTAGGTATTTCCTAATTTC--------AAAATTACT-TCTTAGGAACTT
>gene=chr11_81132394-81132517; species=calJac
cagctagtcaggcaccactTTGGAACAGTTAGTGTCTTCTTTGCAGCCTAGCTTTTCTTT------------------------TCTGCCATTTGTTTTTCAATACAACTGTACTGTGATTAC
>gene=chr11_81132394-81132517; species=canFam
cagttatttgggcaccact-----TTGGCCTATCTCTTCTTCTTACCTCAGCTTTGCTTTCTAATATTACTGGACTGGGTAAGTTCTGCCCTTTGTCTTTCAAAACTGCTATTTCGTAAACTT
>gene=chr11_81132394-81132517; species=equCab
cagctgcttgggtaccacCTTGGATTGATGCATCTCTTCTTCTCACCTGAGCTTTTCCTTGTAATATGGCTAGACTGAGGAGTTCATGTCTTTTGTCTTTCAAAACTACTATACTGTGAACTT
>gene=chr11_81132394-81132517; species=gorGor
caggtagtcaggcaccactTAGGAATGATTACTATCTCCTTTGCAGCCTAGCTTTTCTTTGTAATACTGCTGGGCTGATGAGTCTCTGCCCTTTGTTTTGCAAAACAACTACACTATGAGCAC
>gene=chr11_81132394-81132517; species=panTro
CAGGTGGTCAGGCACCACTTAGGAATGATTACTATCTCCTTTGCAGCCTAGCTTTTCTTTGTAATACTGCTGGGCTGATGAGTCTCTGCCCTTTGTTTTGCAAAATAACTACACTATGAGCAC
>gene=chr11_81132394-81132517; species=papHam
CAGCTAGTCAGGCACCACTTGGGAATGATTAGTATCTCCTTTGCAGCCCAGCTTTTCTTTGTAATACTGCTGGGCTGATGAGTCTCTGCCCTTTGTTTTTCAAAACAACTATACTGTGAGCAC
>gene=chr11_81132394-81132517; species=ponAbe
cagctagtcaggcaccactTAGGAATGATTAGTATCTCCTTTGCATCCTAGCTTTTCTTTGTAATACTGCTGGGCTGATGAGTCTTTGCCCTTTGTTTTGCAAAACAACTACACAATGAGCAC
>gene=chr11_81132394-81132517; species=rheMac
cagctagtcaggcaccactTGGGAATGATTAGTATCTCCTTTGCAGCCCAGCTTTTCTTTGTAATACTGTTGAGCTGATGAGTCTCTGCCCTTTGTTTTTCAAAACAACTATACTGTGAGCAC
>gene=chr11_86794178-86794344; species=hg19
CACCCAGTAAGAGGGCAGCTTACTTAAATCTTAATCGCATCATTGTGGGGTTCTGAGAGAGCTTTGAGGTTGTTTCCAGGGTTGCTTAAAAAATTTGTGCCACAAAGGACTCTGATCATAGTAACTCAGTAGGAAGCATTGGTAACATCTAGTTTATCTGTAGGAG
>gene=chr11_86794178-86794344; species=bosTau
CACCTTGTAAGAGGGCAGCTTACTTAAATCTTAATCGCATAACTATGGGATTCTGCAAAAGCTTTGAAGTTGTTTCCAGGGTTGCTTAAAAAATTTGTGCCACAAAGAACTGTGATCTTAGTAACTCAGCAGGAAGCTTTGGTAACATCTAGTTTATCCCTAGGTG
>gene=chr11_86794178-86794344; species=calJac
CACCTAGTAAGAGGGCAGCTTACTTAAATCTTAATCTCATCATTGTGGGGTTATGAGAAAGCTTTGAAGTTGTTTCCAGGGTTGCTTAAAAAATTTGTGCCACAAAGGATTCTGATCATAGTAACTCAGCAGGCAGCACTGGTAACATCTAGTTTATCTGTAGGAG
>gene=chr11_86794178-86794344; species=canFam
CACTTTGTAAGAGGGTAATTTACTTAAATCTTAATCATATCACTATGGGATTCTGAGAAAACTTTGAAGTTGTTTCCAGGGTTGCTTAAAAAATTTGTGCCACAAAGAACTGTGATCATAGTAACTCAGCAGGTAGCGTT-GTAACATCTACTTTATCCTTAGGTG
>gene=chr11_86794178-86794344; species=equCab
CACCTTGTAAGAGGGCAGCTTACTTAAATCTTAATCACATCTCTGTGGGATTCTGAGAAAGCTTTGAAGTTGTTTCCAGGGTTGCTTAAAAAATTTGTGCCACAAAGAACTGTGATCATAGTAACTCAGCAGGAAGCATTGGTAACATCTAGTTTATCCCTAGGTG
>gene=chr11_86794178-86794344; species=gorGor
CACCCAGTAAGAGGGCAGCTTACTTAAATCTTAATCGCATCATTGTGGGGTTCTGAGAGAGCTTTGAGGTTGTTTCCAGGGTTGCTTAAAAAATTTGTGCCACAAAGGACTCTGATCATAGTAACTCAGTAGGAAGCATTGGTAACATCTAGTTTATCTGTAGGAG
>gene=chr11_86794178-86794344; species=panTro
CACCCAGTAAGAGGGCAGCTTACTTAAATCTTAATCGCATCATTGTGGGGTTCTGAGAGAGCTTTGAGGTTGTTTCCAGGGTTGCTTAAAAAATTTGTGCCACAAAGGACTCTGATCATAGTAACTCAGCAGGAAGCATTGGTAACATCTAGTTTATCTGTAGGAG
>gene=chr11_86794178-86794344; species=papHam
CACCTAGTAAGAGGGCAGCTTACTTAAATCTTAATCGCATCATTGTGGGGTTCTGAGAAAGCTTTGAAGTTGTTTCCAGGGTTGCTTAAAAAATTTGTGCCGCAAAGGACTCTGATCATAGAAACCCAGTAGGAAACATTGGTAACATCTAGTTTATCTGTAGGAG
>gene=chr11_86794178-86794344; species=ponAbe
CACCCAGTAAGAGGGCAGCTTACTTAAATCTTAATCGCATCATTGTGGGGTTCTGAGAAAGCTTTGAAGTTGTTTCCAGGGTTGCTTAAAAAATTTGTGCCACAAAGGACTCTGATCATAGTAACTCAGTAGGAAGCATTGGTGACATCTAGTTTATCTGTAGGAG
>gene=chr11_86794178-86794344; species=rheMac
CACCTAGTAAGAGGGCAGCTTACTTAAATCTTAATCGCATCATTGTGGGGTTCTGAGAAAGCTTTGAAGTTGTTTCCAGGGTTGCTTAAAAAATTTGTGCCGCAAAGGACTCTGATCATAGAAACCCAGTAGGAAGCATTGGTAACATCTAGTTTATCTGTAGGAG
>gene=chr11_87204737-87204905; species=hg19
aagcaagaagttatcccccattgctcctgaaagagtttcctcctgactcaactcctttggtatgcaaatacagtctctgcaggagtttgatagccccttgcctttaagctcttctgacttagaactctggcttgttcctcctagaaatggaaatacttaggaatattt
>gene=chr11_87204737-87204905; species=bosTau
aag---gcagttgtctccaatctctcctgaaagaa-------gagactatagatctttggtttgcaaatagcctttctccaggagtttgagagtttcttgcctctagtttcttcaaggtaagg-----ggttcattcctccttgaaatggaaaagcctaaggatgctc
>gene=chr11_87204737-87204905; species=calJac
aagcaggtggttatcccctgttgctcctgaaagagtttcctcttgactcaactcctttggtatgcaaatacaatctctgtaggagtttgatagccccttgccattaagct-ttgtgagttagagctctggttccttcctcctagaaatggaaatacttaggaatacct
>gene=chr11_87204737-87204905; species=canFam
agagaggcaactgtctcccatctctcctgaaacat-ttc---ctcactccagccctttcatgtgcaaataaaattactccagctatttgatagttcctggcctctagggtt-ccaaggtcagg-----agtt--ttacttcttgaaatggaaatacctcagtatgctg
>gene=chr11_87204737-87204905; species=equCab
aaggaggctgctgtctcccatctctcctgaagggt-ttcctcctgactctagccctgtggtatgcaaataaaatctctccaggagcttgatagtcccttgcctctaggctttccaaggtgagg-----ggctcattcctccttgaaatggaaatacctagggatgctc
>gene=chr11_87204737-87204905; species=gorGor
aagcaagaagttatcccccatttctcttgaaagagtttcctcctgactcaactcctttggtatgcaaatacagtctccacaggagtttgatagccccttgcctttaagcttttctgacttagaactctggcttgttcctcctagaaatggaaatacttaggaatattt
>gene=chr11_87204737-87204905; species=panTro
aagcaagaagttatcccccattgctcctgaaagagtttcctcctgactcaactcctttggtatgcaaatacagtctctgcaggagtttgatagccccttgcctttaagcttctctgacttagaactctggcttgttcctcctagaaatggaaatacttaggaatattt
>gene=chr11_87204737-87204905; species=papHam
aagcaggtagttatcccccattgctcctgaa--agtttcctcctgactcaactccttgggcgtacaaatacaatctccacaggagtttgatagccccttgcctttaagcttttgtgacttagagctctggcttattcctcccagaaatggaaatacttaggaatattt
>gene=chr11_87204737-87204905; species=ponAbe
aagcaagaagttatcccccattgctcctgaaagagtttcctcctgactcaactcctttggtatgcaaatacagtctcctcaggagtctgatagccccttgcctttaagcttttctgacttagagctttggcttattcctcctagaaatggaaatacttaggaatattt
>gene=chr11_87204737-87204905; species=rheMac
aagcaggtagttatcccccattgctcctgaa--agtttcctcctgactcaactccttgggtgtgcaaatacaatctccacaggactttgatagccccttgcctttaagcttttctgatttagagctctggcttattcctcctagaaatggaaatacttaggaatattt
>gene=chr11_92283662-92283923; species=hg19
GTCTTGTGACTTCATTGCATTAGACTATGATGACCACTGGGAGTATTGGCCAAATCCTCCTCCCTGCTGACCTGAGTAGCCTCTCTGCAGAGTCCCCTGCTAAGACAGTCATTCACAAACAATAGGTGGCCATTGCCAGCAATTTGAGCACAGCAGTCCTCATACTTGGCAGCAGTTACCAGCAATTGGCAAGCTATTACCCAAATCTCCTGCCAAGTGAAAGCTAGGACTTTTAGAATTACCTTGTTCCTTTCACCTGGT
>gene=chr11_92283662-92283923; species=bosTau
CTCCTGTGACTTTTCTACA--AGGCAGTGATGACCCTTGCAAGCATTGGCCAGACCCACTTCCCTGCTGTCTTGAGTAGCCTCTCTGCTGAGTTCCT-GCTAAGACAGAAATTCACAAACAATAGGTGGCCATTGCCAGCAATTTGAACACAGCAGTCTTGGTCCTTGGCAGCAGTAACCAGCAATTGGCAGGCTATTACCCAAATCCCCTGCCAAGAAAAAGCTAGGACTTTGGAAATTACCTTGTTCCTTCCACCTGGT
>gene=chr11_92283662-92283923; species=calJac
GTCTTGTGACTTCATTGCCTTAGGCTGTGATGACCACTGGGAGTATTGGCCAAATCCTCTTCCCTGCTGACCTGAGTAGCCTCTCTGCAGAGTCCCCTGCTAAGACAGTCATTCACAAACAATAGGTGGCCATTGCCAGCAATTTGAGCACAGCAGTCCTCATACTTGGCAGCATTTACCAGCAATTGGCAAGCTATTA-CCAAATCTCCTGCCAAGAGAAAGCTAGGGCTTTTACAATTACCTTGTTCCTTTCACCTGGT
>gene=chr11_92283662-92283923; species=canFam
CTCTTGTGACTTCTCTGCATTAAGCAGTGATGACCACTGGGAGTATTGGCCAATTCTGCTTCCCCGCTGACCTGAGTAGCCTCTCCGCAGAGTCCCT-GCTAAGACAGAAATTCACAAACAATAGGTGGCCATTGCCAGCAATTTGAACACAGCAGTCCTGGTCCTTGGCAGTAGTAACCAGCAATTGGCAAGCGATTACCCAAATCCCCTGCCAAGAGAAAGCTAGGATTTTTGAAATTACCTTGTTCCTTTCACCTGGT
>gene=chr11_92283662-92283923; species=equCab
GCCTTGTGACTTCTCTGCATTAGGCAGCGATGACCACT-GGAGTATTGGCCAAATCCACTTCCCTGCTGACCTGAGTAGCCTCTCTGCAGAGTCCCT-GCTAAGACAGAAATTCACAGACAATAGGTGGCCATTGCCAGCAATTTGAACACAGCAGTCCCAATCCTTGGCAGCAGTAACCAGCAATTGGCAAGCTATTACCCAAATCCCCTGCCAAGAGAAAGCTAGGACTTTTGAAATTACCTTATTCCTTTCACCTGGT
>gene=chr11_92283662-92283923; species=gorGor
---------------------------------------------------------------------------------------------------------------------------------------------------------------------------------------------------------------------------------------------------------------------
>gene=chr11_92283662-92283923; species=panTro
GTCTTGTGACTTCATTGCATTAGACTATGATGACCACTGGGAGTATTGGCCAAATCCTCCTCCCTGCTGACCTGAGTAGCCTCTCTGCAGAGTCCCCTGCTAAGACAGTCATTCACAAACAATAGGTGGCCATTGCCAGCAATTTGAGCACAGCAGTCCTCATACTTGGCAGCAGTTACCAGCAATTGGCAAGCTATTACCCAAATCTCCTGCCAAGTGAAAGCTAGGACTTTTAGAATTACCTTGTTCCTTTCACCTGGT
>gene=chr11_92283662-92283923; species=papHam
GTCTTGTGACTTCATTGCATTAGGCTATGATGACCACTGGGAGTATTGGCCAAATCCTCTTCCCTGCTGACCTGAGTAGCCTCTCTGCAGAGTCCCCTGCTAAGACAGTCATTCTCAAACAATAGGTGGCCATTGCCAGCAATTTGAGCACAGCAGTCCTCATACTTGGCAGCAGTTACCAGCAATTGGCAAGCTATTACCCAAATCTCCTGCCAAGTGAAAGCTAGGACTTTTAGAATTACCTTGTTCCTTTCACCTGGT
>gene=chr11_92283662-92283923; species=ponAbe
GTCTTGTGACTTCATTGCATTAGACTATGATGACCACTGGGAGTATTGGCCAAATCCTCTTCCCTGCTGACCTGAGTAGCCTCTCTGCAGAGTCCCCTGCTAAGACAGTCATTCACAAACAATAGGTGGCCATTGCCAGCAATTTGAGCACAGCAGTCCTCATACTTGGCAGCAGTTACCAGCAATTGGCAAGCTATTACCCAAATCTCCTGCCAAGTGAAAGCTAAGACTTTTAGAATTACCTTGTTCCTTTCACCTGGT
>gene=chr11_92283662-92283923; species=rheMac
ATCTTGTGACTTCATTGCATTAGGCTATGATGACCACTGGGAGTATTGGCCAAATCCTCTTCCCTGCTGACCTGAGTAGCCTCTCTGCAGAGTCCCCTGCTAAGACAGTCATTCTCAAACAATAGGTGGCCATTGCCAGCAATTTGAGCACAGCAGTCCTCATACTTGGCAGCAGTTACCAGCAACTGGCAAGCTATTACCCAAATCTCCTGCCAAGTGAAAGCTAGGACTTTTAGAATTACCTTGTTCCTTTCACCTGGT
>gene=chr11_94383147-94383403; species=hg19
ACCCACCCTGAGAGATTTGAGGGCTCTACtgaggcaggagactagggcctggaggcagggaacataaagccaatccacactgactttactaaatcaaatgaaagcaccttagcaatgacaggaatgtgaatggttttgtaaattcccttcatcctctccattcataccatttccactttgtaacttcactttcatcctctccatttacatagatcacacaccaaCTaacatcctctccatttacagtagggcacat
>gene=chr11_94383147-94383403; species=bosTau
ACCCATTGTGAGAGATCTGAGGACTCCA------------------------------------------------------------------------------------------------------------------------------------------------------------------------------------------------------------------------------------
>gene=chr11_94383147-94383403; species=calJac
----------------------------------------------------------------------------------------------------------------------------------------------------------------------------------------------------------------------------------------------------------------
>gene=chr11_94383147-94383403; species=canFam
TCCCACCATGAGAGGTTTGAGGGCTCCA------------------------------------------------------------------------------------------------------------------------------------------------------------------------------------------------------------------------------------
>gene=chr11_94383147-94383403; species=equCab
ACCCAGCTTGAGAGATTTGAGGGCTCCA------------------------------------------------------------------------------------------------------------------------------------------------------------------------------------------------------------------------------------
>gene=chr11_94383147-94383403; species=gorGor
ACCCACCCTGAGAGATCTGAGGGCTCTACtgaggcaggagactagggcctggaggcagggaacataaagccaatccacactgactttactaaatcaaatgaaagcaccttagcaatgacaggaatgtgaatggttttgtaaattcccttcatcctctccattcataCCATTTCCactttgtaacttcactttcatcctctccatttacatagatcacacaccaagtaacatcctctccatttacagtagggcacgt
>gene=chr11_94383147-94383403; species=panTro
ACCCACCCTGAGAGATTTGAGGGCTCTACtgaggcaggagactagggcctggaggcagggaacataaagccaatccacactgactttactaaatcaaatgaaagcaccttagcaatgacaggaatgtgaatggttttgtaaattcccttcatcctctccattcataccatttccactttgtaacttcactttcatcctctccatttacatagatcacacaccaagtGacatcctctccatttacaatagggcaagt
>gene=chr11_94383147-94383403; species=papHam
ACCCACCCTGAGAGATTTAGGGACTCTACtgaggcaggagaatagggcctggaggcagggaacataaagccaatccacacagacttcactaaatcaaacgaaagcacctcagcaatgacaggaatgtgaatggttttgtaactgcccttcatcctctccattcaTGCCGTTTCCactttgtaacttcactttcatcctctccatttacatagatcacacaccaagtaacatcctctccattgacagtggggcacat
>gene=chr11_94383147-94383403; species=ponAbe
ACCCACCCTGAGAGATCTGAGGGCTCTACtgaggcaggagaatagggcctggaggcagtgaacataaagccaatccacactgactttgctaaatcaaatgaaagcaccttagcaatgacaggaatgtgaatggttttgtaaattcccttcatcctctccattcataCCATTTCCACTTTGTAACCTCACTTTCATCCTCTCCACTTACATAGATCACACACcaagtaacatcctctccatttacagtagggcacat
>gene=chr11_94383147-94383403; species=rheMac
ACCCACCCTGAGAGATTTAAGGACTCTACtgaggcaggagaatagggcctggaggcagggaacataaagccaatccacacagacttcactaaatcaaacgaaagcacctcagcaatgacaggaatgtgaatggttttgtaactgcccttcgtcctctccattcaTGCCGTTTCCactttgtaacttcactttcatcctctccatttacatagatcacacaccaagtaacatcctctcaattgacagtggggcacat
>gene=chr11_97727752-97727972; species=hg19
TAACTTCTTTGTTTTGCTCTGTTTGTACAATACACAGAAAATTGCTCAGCTTGTGGTCTACAGCCAGCAATTAACACCACTTAGCAGCTGTTAAAATGGGTAATCGCCTGTTGTTACCTTCATGTGGCTTAATTCAAATGCTAATTGCTCTCTGAGCACTGATCATAAACCTATCACATCCAGTATAATCACAGACACATTGAAGTAAAATAACTACTAC
>gene=chr11_97727752-97727972; species=bosTau
TAAGTTTTTTGTTTTGTTCTGTTTGTACAATATACAGAAAATTGCTCAGCTTGTGGTCTAGAGCCAGCAATTAACACTGCTTAGGAGCTGTTAAAATGGGTAATCGCCTGTTGTTATCTTCATGTGGCTTAATTCAAATGTTAATTGCTCTCTAAGCACTTATCATAAACCTACCACATCCAGTACAATCGCAGACATTTTGAAGTAAAATAAATCGTAG
>gene=chr11_97727752-97727972; species=calJac
TAACTTATTTGTTTTGCTCTGTTTGTACAATACATAGAAAATTGCTCAGCTTGTGGTCTACAACCAGCAATTAACACCACTTAGCAGCTGTTAAAACGGGTAATCGCCTGTTGTTATCTTCATGTGGCTTAATTCAAATGCTAATTGCTCTCTGAGCACTGATCATAAACCTATCACATCCAGTATAATCGCAGACACTTTGAAGTAAAATAACTACACT
>gene=chr11_97727752-97727972; species=canFam
TTATTTTCTTGCTTTGTTCTGTTTGTACAATACAGAGAAAATTGCTCAGCTTGTGGTCTACAGCCAGCAATTAACACCATTTAGCAGCTGTTAAAATTGGTAAT-GTCTGTTGTTATCTTCATGTGGTTTAATTCAAATGCCAATTGCTCTCTGAGCACTGATCATAAACCTACCACATCCTGTACAATTGCAGACA-TTTCAAGTAAAAT---------
>gene=chr11_97727752-97727972; species=equCab
TTACTTTTTTGTTTTGTTCTATTTGCACAATACACAGAAAATTGCTCAGCTTGTGGTCTACAGCCAGCAATTAACACCACTTAGCAGCTGTTAAAATGGGTAATCGCCTGTTGTTATCTTCATGTGGCTTAATTCAAATGCTAATTGCTCTCTGAGCACTAATCAGAAATCTACCACATCCTGTACAATCGCAGACATTTTGAAATAAAATAAATAATAC
>gene=chr11_97727752-97727972; species=gorGor
TAACTTTC-TGTTTTGCTCTGTTTGTACAATACACAGAAAATTGCTCAGCTTGTGGTCTACAGCCAGCAATTAACACCACTTAGCAGCTGTTAAAATGGGTAACCGCCTGTTGTTATCTTCATGTGGCTTAATTCAAATGCTAATTGCTCTCTGAGCACTGATCATAAACCTATCACATCCAGTATAATC-CAGACACATTGAAGTAAAATAACTACTAC
>gene=chr11_97727752-97727972; species=panTro
TAACTTCCTTGTTTTGCTCTGTTTGTACAATACACAGAAAATTGCTCAGCTTGTGGTCTACAGCCAGCAATTAACACCACTTAGCAGCTGTTAAAATGGGTAATCGCCTGTTGTTATCTTCATGTGGCTTAATTCAAATGCTAATTGCTCTCTGAGCACTGATCATAA-CCTATCACATCCAGTATAATCGCAGACACATTGAAGTAAAATAACTACTAC
>gene=chr11_97727752-97727972; species=papHam
TAACTTCTTTCTTTTGCTCTGTTTGTACAATACACAGAAAATTGctcagcgtgtggtctacagccagcaattaacaccacttagcagctgttaaaatgGGTAATCGCCTGTTGTTATCTTCATGTGGCTTAATTCAAATGCTAATTGCTCTCTGAGCACTGATCATAAACCTATCACATCCAGTATAATCGCAGACACATTGAAGTAAAATAACTACTAC
>gene=chr11_97727752-97727972; species=ponAbe
TAACTCCTTTGTTTTGCTCTGTTTGTACAATACACAGAAAATTGCTCAGCTTGTGGTCTACAGCCAGCAATTAACACTACTTAGCAGCTGTTAAAATGGGTAATCGCCTGTTGTTATCTTCATGTGGCTTAATTCAAATGCTAATTGCTCTCTGAGCACTGATCATAAACCTATCACATCCAGTATAATCGCAGACACATTGAAGTAAAATAACTACTAC
>gene=chr11_97727752-97727972; species=rheMac
TAACTTCTTTCTTTTGCTCTGTTTGTACAATACACAGAAAATTGctcagcgtgtggtctacagccagcaattaacaccacttagcagctgttaaaatgGGTAATCGCCTGTTGTTATCTTCATGTGGCTTAATTCAAATGCTAATTGCTCTCTGAGCACTGATCATAAACCTATCACATCCAGTATAATCGCAGACACATTGAAGTAAAATAACTACTAC
>gene=chr11_99796763-99797019; species=hg19
taataaaagctacctcacagcattgttgtcagaattaagaggtagtttatgtaagataattagctcaatggttggaggacagtgagcattaaattaaCTTTGTCTTGATAATCTGTCTTCAAAAACCCTCTTTAAAATGCAAATGCTTTTGAGAAAGGGGTTGCCTTAAATCATTATCTGCTAACATTAATTAACAGTTGGCAGAGATTAGTTGACATCAAGCTGACAAGGCAACTAGAAGATGAATGGCACTTGG
>gene=chr11_99796763-99797019; species=bosTau
------------------------------------------------------------------------------ATAGTAAGCATTAAATTGATATTGTCTTGTGAATCTGTCTTCAAGAATCCTCTT-ATAATGAAAATACTTGTGAGAGCAGTGACACTTTAAATCATTATCTGCTAACGTTAATTACCAGTTTTCAGATATTTGCTGATATCAAGCTGACAAGGCAACTAGAAGATGAGTAACATTTGA
>gene=chr11_99796763-99797019; species=calJac
taataagagctacctcacacaa---ttgtcagaattaagagtcagtttatgtaagataattagctaaatggttagaggacagtgagcattaaattaatTTTGTCTAGAAGATCTGTCTTCAAAAATCCTCTTTAAAATGCAAATGCTTTTGAGAAAGGTGATGTTTTAAATCATTATCTGCTAGCGTTAATTAACAGTTAGTAGAGATTAGTTGACATCGAGCTGACAAGGCAACTAGAAGATGAATAGCACTTGA
>gene=chr11_99796763-99797019; species=canFam
TAATAAAAGCTATTTCACAGGATTGTTGAGAGAATTAAGAGATAGTTTATGTAAGGCAATTAACTCAATGGTTAGAAGATAATGAGCATTAAATTAATTTTGTCTTGAAGACCTGTCTTAAAGAATACTCCTTAAAATGCAAATTA-TGTGAGAGAACTGACACCTTAAATCACTATCTGCTCACACTAATGACCAGTTGGCAGGGATTAGTTGACATCAAACTGACAAGACAACTGTAGAATGAGTGGCACTTGG
>gene=chr11_99796763-99797019; species=equCab
taataaaaactacctcacagaattgttt-gaaaattaaaagatagtttatgtaaagcaattagcccaatgcttggagtatagtaagcattacataaa---tgtCTTGAAGATCTATCTTCAAGAATCTTCTTTAAATTGCAAATTCTTGTGAGAGAGGTGACACCTTAAATCATTATCTGCTAACATTAATATCCAGTTGGCAGGGATTGGTTGACATCAAGCTGACAAGGCAACTGGGAGATGAGTGGCCCTTGG
>gene=chr11_99796763-99797019; species=gorGor
taataaaagctacctcacag-attgttgtcagaattaagaggtagtttatgtaagataattagctcaatggttggaggacagtgagcattaaattaaCTTTGTCTTGATAATCTGTCTTCAAAAACCCTCTTTAAAATGCAAATGCTTTTGAGAAAGGGGTTGCCTTAAATCATTATCTGCTAACATTAATTAACAGTTGGCAGAGATTAGTTGACATCAAGCTGACAAGGCAACTAGAAGGTGAATGGCACTTGG
>gene=chr11_99796763-99797019; species=panTro
taataaaagctacctcacagcactgttgtcagaattaagaggtagtttatgtaagataattagctcaatggttggaggacagtgagcattaaattaaCTTTGTCTTGATAATCTGTCTTCAAAAACCCTCTTTAAAATGCAAATGCTTTTGAGAAAGGGGTTGCCTTAAATCATTATCTCCTAACATTAATTGACAGTTGTCAGAGATTAGTTGACATCAAGCTGACAAGGCAACTAGAAGATGAATGGCACTTGG
>gene=chr11_99796763-99797019; species=papHam
taataaaagctacctcacagcattgttgtcagaattaagaagtagtttatgtaagctaattagctcgatggttggaggacagtgagcattaaattaaCTTTGTCTTGAAGATCTGTCTTCAAAAACCCTCTTTAAAATGCAAATGCTTTTGAGAAAGGGGTTGCCTTAAATCATTATCTGCTAACATTAATTAACAGTTGGCAGAGATTAGTTGATATCAAGCTGACAAGGTAACTAGAAGATGAATGGCACTTGG
>gene=chr11_99796763-99797019; species=ponAbe
taataaaagctacctcacagcattgttgtcagaattaagaggtagtttatgtaagataattagctcaatggttggaggacagtgagcattaaattaaCTTTGTCTTGATAATCTGTCTTCAAAAACCCTCTTTAAAATGCAAATGCTTTTGAGAAAGGGGTTGCCTTAAATCATTATCTGCTAACATTAATTAACAGTTGGCAGAGATTAGTTGACATCAAGCTGACAAGGCAACTAGAAGATGAATGGCACTTGG
>gene=chr11_99796763-99797019; species=rheMac
taataaaagctacctcacagcattgttgtcagaattaagaggtagtttatgtaagctaattagctcgatggttggaggacagtgagcattaaattaaCTTTGTCTTGAAGATCTGTCTTCAAAAACCCTCTTTAAAATGCAAATGCTTTTCAGAAAGGGGTTGCCTTAAATCATTATCTGCTAACATTAATTAACAGTTGGGAGAGATTAGTTGACATCAAGCTGACAAGGCAACTAGAAGATGAATGGCACTTGG
>gene=chr11_100534349-100534605; species=hg19
aaattgagaattactccatccatagaggaccgattaaataaatcattagccatctatacagagtactattacattagaaaGTGTGAGCTGTTTGCTTGAGTTAGCACTTGATCACAATCAACTACAGGGCTTAACTCAATTGTGATGCATCTTGGCACTGCATGCTGTGGATTACTAGTACTCCCCTTCTAATCAGCATACATTTAGTGCTTCATTCAAGGCCAAGGACATGACTAAACCAATCCCAATAGTTCAT
>gene=chr11_100534349-100534605; species=bosTau
G----GAgaacttttcc-----------------------aatcctgtg--------gtcactgctgagttttccaaatttcctggtatac-----tgagttagcactttcacaacatcatctatttgaaatagctcaactggaatatcac---------------------------------------------------------------------------------------------------------
>gene=chr11_100534349-100534605; species=calJac
-------------------------------------------------------------------------------------------------------------------------------------------------------------------------------------TCCCCTTCTGATCAGCATACATTTAGCGGTTCAGTCAATGCCAAGGACATCACTAAGCCAATCTCAATAGTTCAT
>gene=chr11_100534349-100534605; species=canFam
AAATTGAAAATTACCCCATTTGTAGGGAATTGGTTAAACAAAGCATGTACCATCTAGATAAAGGAT-ATTATGTTAGAAAGTGTGCAACATTTGCTTGAGT-----------------------tagaagataacttaattgtgatggcccttggcactacatgccatgaattattagtgttccctttctcactggcATGAACTTAGTATGGCATTCAAGGCCAAGGACATGACCTAGTCAATCCCCAGATTCCAT
>gene=chr11_100534349-100534605; species=equCab
AAATTGAAAACCACCCCA------------------------TCATGTGCCATCTATGTAAAGGACTATTATGTTAGGAAGTGTGGGACATTTGCTTGGGTTAGGGCTTCATCACAATCAACTACAGGGGATAACTTAATTGTGATGGCAATTGACACTGCCTGCCATGGATTACCAGTACTCTCTTCCTCATTGGCATGAACTTAGCACTGCATTCAAGGCCAAGGGCATGACTTAGCAAATCCCAAAATTCCAT
>gene=chr11_100534349-100534605; species=gorGor
----------------------------------------------------------------------------------------------------------------------------------------------------------------------------------------------------------------------------------------------------------------
>gene=chr11_100534349-100534605; species=panTro
AAATTGAGAATTACTCCATCTATAGAGGACCGATTAAATAAATCATTAGCCGTCTATACAGAGGACTATTACATTAGAAAGTGTGAGCTGTTTGCTTGAGTTAGCACTTGATCACAATCAACTACAGGGCTTAACTCAATTGTGATGCATCTTGGCACTGCATGCTGTGGATTACTAGTACTCCCCTTCTGATCAGCATACATTTAGTGCTTCATTCAAGGCCAAGGACATGACTAAACCAATCCCAATAGTTCAT
>gene=chr11_100534349-100534605; species=papHam
aaattgagaactactccatctacagaggactgattaaataaaccattagccatctatgcaaaggactattacattagaaaGTGTGAGGTGTTTGCTTGAGTTAGCAACTGATCACAATCAAATACAGGGCTTAACTCAATTGTGATGTGTCTTGACACTGCATGCTATGGATTACTAGTACTCCCCTTCTGATCAGCATACATTTAGTGCTTCATTCAAGGCCAAGAACATGACTAAGCCAATCCCAATAGTTCAT
>gene=chr11_100534349-100534605; species=ponAbe
aaattgagaattactccatctatagaggactgattaaataaatcattagccatctatacagaggactattacattagaaaGTGAGAGGTGTTTGCTTGAGTTAGCACTTGATCACAATCAACTATAGGACTTAACTTAATTGTGATGCATCTTGACACTGCACGCTGCGGATTACTAGTACTCCCCTTCTGATCAGCATACATTTAGTGCTTCATTCAAGGCCAAGGACATGACTAAACCAATCCCAATAGTTCAT
>gene=chr11_100534349-100534605; species=rheMac
AAATTGAGAACTACTTCATCTACAGAGGACTGATTAAATAAACCATTAGCCATCTATGCAAAGGACTATTACATTAGAAAGTGTGAGGTGTTTGCTTGAGTTAGCAACTGATCACAATCAAATACAGGGCTTAACTCAATTGTGATGTGTCTTGACACTGCATGCTATGGATTACTAGTACTCCCCTTCTGATCAGCATACATTTAGTGCTTCATTCAAGGCCAAGAACATGACTAAGCCAATCCCAATAGTTCAT
>gene=chr11_100849281-100849475; species=hg19
AAATACATCAATAGTATTATAATTAGTGTTTTCTTAGCTAAAAGAATGAACAACAGTTCTTTTGTCATGTTGATTTGATTCTTTGCATCTTCACTCGTGGCTCCACAGGAGTCAATAGCCGTGCTGCTGGGAGCAGAGTAGAGAGAAAATGTTCCTTTTACTGCTCCCATGGTTTTCTGAGATAAAAAGGATGA
>gene=chr11_100849281-100849475; species=bosTau
AAATACATAAACAGTTTTTGAATTTGTTTTGTCTTAACTATGAGAATACAAAGCAGCTCTTTTGTCTTGTGGATGTGACTCTT--------CCCTTGTGGCTCCAT-GGAGTCAATAGCAGGACTTCCAGAAGTGGAGTGGGGATAAAAGGCCTTTTCTTCTGCTCCCCCAGTTTTCTGAGGTGCAGAAAATGC
>gene=chr11_100849281-100849475; species=calJac
AAACACTCGAATAGTGTTATAACTAGTGTTTTGTTAGCTAACAGAATGAA-AACAGTTCTTTTGTCAACATGATTTGATTCTTTGCATCTTCACTTGTGGCTCCACAGGAGTCGGTAA--GTGCTGCTGGGAGCAGAATAGAGAGAAAATGTTCCTTTTACTGCTCCCATGGTATTTTGAGATAAAAAGGATGA
>gene=chr11_100849281-100849475; species=canFam
AAAT--ATAAAC-ATTTTAGAATTA-CTTTGTCTTAGCTATCAGAATGAACAACCATTCTTTTGTCTTGATGATTTGATTCTT---------CCCTCTGGCTCCACAGGAGTCAA---TATCACTGCTAGAAGCTGCGTGG-GAGAAAATGTCTTTTTTACTGCTCCCACAGTTTTCTGAACTAGAAAAGATGA
>gene=chr11_100849281-100849475; species=equCab
AAACAAACAAACAATTTTAGAGTTAGCGTTGTCTTAGCTCTCAGAATGAATAACAGTTCTCTTGTCGTGTTGATTTGATCCTT--------CCCCTGTGACTCCAAAGGTGTCAGTAACGTCACTGCCAGGAGCAGAGTGGGGAAAAAATGTCCTTTTTACTACTCCCACAGTTTTCTGAGGCAGAAAAGATGA
>gene=chr11_100849281-100849475; species=gorGor
AAATACATCAATAGTATTATAATTAGTGTTTTCTTAGCTAAAAGAATGAACAACAGTTCTTTTGTCATGTTGATTTGATTCTTTGCATCTTCACTTGTGGCTCCACAGGAGTCAATAGCCGTGCTGCTGGGAGC-----AGAGAGAAAATGTTCCTTTTACTGCTTCCATGGTTTTCTGAGATAAAAAGGATGA
>gene=chr11_100849281-100849475; species=panTro
AAATACATCAATAGTATTATAATTAGTGTTTTCTTAGCTAAAAGAATGAACAACAGTTCTTTTGTCATGTTGATTTGATTCTTTGCATCTTCACTTGTGGCTCCACAGGAGTCAATAGCCGTGCTGCTGGGAGCAGAGTAGAGAGAAAATGTTCCTTTTACTGCTCCCATGGTTTTCTGAGATTAAA---ATGA
>gene=chr11_100849281-100849475; species=papHam
AAATACATCAATAGTGTTATAATTAGTGTTTTCTTAACTAAAAGAATGAACAACAGAGCTTTTGTCATGTTGATTTGATTCTTTGCGTCTTCACTTGTGGCTCCACAGGAGTCAATAA-GGTGCTGCTGGGAGCAGAGTAGACAGAAAATGTTCCTTTTACTGCTCCCGTGGTTTTCTGAGATAAAAAGGATGA
>gene=chr11_100849281-100849475; species=ponAbe
AAATACATCAATAGTGTTATAATTAGTGTGTTCTTAGCTAGAAGAATGAACAACAgttCTTTTGTCATGTTGATTTGATTCCTTGCATCTTCACTTGTGGCTCCACAGGAGTCAGTAACCGTGCTGCTGGGAGCAGAGTAGAGAGAAAATGTTGCTTTTACTGCTTCCATGGTTTTCTGAGATAAAAAGGATGA
>gene=chr11_100849281-100849475; species=rheMac
AAATACATCAATAGTGTTATAATTAGTGTTTTCTTAACTAAAAGAATGAACAACAGAGCTTTTGTCATGTTGATTTGATTCTTTGCATCTTCACTTGTGGCTCCACAGGAGTCAATAA-GGTGCTGCTGGGAGCAGAATAGACAGAAAATGTTCCTTTTACTGCTCCCATGGTTTTCTGAGATAAAAAGGATGA
>gene=chr11_103553012-103553268; species=hg19
AGAAAAACCCTCTTACCTCGGAGCCTCTTTTCACCCCTCCTCCATCCCTGGCAGGCTATTTATGTGGTAATGTTATCTTTTGAAACTCTAATGCGCAGCAGTCCAGGTCGATCAAGCCACCTTTTAGCTTTTGCCGATTTGCTTTGAAGTTGACACCAAGGTCAGATGTTATTGTTATTGCACAGACTCAACACCAGGGGGTGATCACAGCACATCACACTAATTACCACTGCCAGACAAAGCTGAGTGCTAATCT
>gene=chr11_103553012-103553268; species=bosTau
GGAAAAGTCTTGTCTCATCTG----TCTCCTCTCCTCTGCTCTATTGTTCACAGGCTATTTATGTAGTGGCAAAATCTCTTGGATTTCTGCCGTACGGCAGTCTGAGTTGATCAATCCACC-TTTC-CTTTCACTGATTTGCTTTGAAGT-GACACAAAGGTCAGATGCTATTGCTGTTCCACAAACCTAACACCAGGGGATGATCAAGGCACATCACACTAATTACCACT------CGATACTGAGCTCTACACC
>gene=chr11_103553012-103553268; species=calJac
AG--AAGCCCTCTCACAGCCGAGCCTCTGTTCACCCCTCCTCCGGCCCTGGCAGGCTATTTATACGGTAACGTTATCTTCTGAAACGCTTGTGCACAGAAGTCCAGCTCGAT--------------GCTTTTGCC----------------GACACCACGGTCAGATGTTATTGTTGTTGCACAGAATGAACACTAGGGGGTGATCGCAGCACATCACACTCATTACCACTGCCAGGCGAAGGTGAGCGCTCATCT
>gene=chr11_103553012-103553268; species=canFam
AGGGAAGGC-------------------------------CCCGTTGGC--CGGGCTGTGC---------------------GCGCCCTCAGGCTCATCAGGC----------------CC-AGCGCGTCCCGCTGACTTGCTTGCAAGT-GACCGCAAGGTCA-ATGTCCTTGCTGTTCCTCGGACCCAACACCAGGGGGTGACCGAGGCCCAT----CTGACTCCGGCT-----TCGCCCTGGAGACCTAACCT
>gene=chr11_103553012-103553268; species=equCab
AGAAAAGGCTTGTTCCATCTG----CTCTCTCCCCCCCCGCCCATCACCCACAGGCTATTTATATGGTGATGGAATCTTTTGGAGCTCTTACGCACAGCAGGC-AGGTTGATCCATCCTCC-TTTACCTTTCACTGATTTGCTTCAAAGT-GATACCAAGGTCAGATGTTATTGCTATTCAACAGACCCAACACCAGGGGGTGATCAAAGCACATCACACTAATTCCCACT-----CCAAAGCTAAGCTCCAACTG
>gene=chr11_103553012-103553268; species=gorGor
AGAAAAACCCTCTTACCTCTGAGCCTCTTTTCACCCCTTCTCCATCCCTGGCAGGCTATTTATGTGGTAATGTTATCTTTTGAAACTCTAATGCGCAGCAGTCCAGGTCGATCAAGCCACCTTTTAGCTTTTGCCGATTTGCTTTGAAGTTGACACCAAGGTCAGGTGTTATTGTTATTGCACAGACTCAACACCAGGGGGTGATCACAGCACATCACACTAATTACCACTGCCAGACAAAGCTGAGTGCTAACCT
>gene=chr11_103553012-103553268; species=panTro
AGAAAAACCCTCTTACCTCTGAGCCTCTTTTCACCCCTCCTCCATCCCTGGCAGGCTATTTATGTGGTAATGTTATCTTTTGAAACTCTAATGCGCAGCAGTCCAGGTCGATCAAGCCACCTTTTAGCTTTTGCCGATTTGCTTTGAAGTTGACACCAAGGTCAGATATTATTGTTATTGCACAGACTCAACACCAGGGGGTGATCACAGCACATCACACTAATGACCACTGCCAGACAAAGCTGAGTGCTAACCT
>gene=chr11_103553012-103553268; species=papHam
AG-AAAACCCTCCGATGTCTGAGCCTCTTTTCACCCCTT-------CCTGACAGGCTATTTATGTGGTAGTGTTATCTTTTGAAACTCTTATGCGCAGCAGTCCAGGTCGATCAAGTCACCTTTTAGCTTGTGCCGATTTGCTTTGAAGTTGACACCAAGGTCAGATGTTATTGTTATTGCACAGACCGAACACCAGGGGGTGATCACAGCACATCACACTAATTACCACTGCCAGAGAAAGCTCAGTGCTAACCT
>gene=chr11_103553012-103553268; species=ponAbe
AGAAAAACCCTCTTACTTCTGAGCCTCTTTTCACCCCTCCTCCATCCCTGGCAGGCTATTTATGAGGTAATGTTATCTTTTGAAACTCTAATGCGCAGCAGTCCAGGTCGATCAAGCCACCTTTTAGCTTTTGCCGATTTGCTTTGAAGTTGACACCAAGGTCAGATGTTATTGTTATTGCACAGACTCAACACCAGGGGGTGATCACAGCACATCACACTAATTACCACTTCCAGACAAAGCTGAGTGCTAACCT
>gene=chr11_103553012-103553268; species=rheMac
AGAAAAACCCTCTGATGTCGGAGACCCTTTTCACCCCTCCTCCATCCCTGACAGACTATTTATGTGGTAGTGTTATCTTTTGAAACTCTTATGCGCAGCAGTCCAGGTCGATCAAGTCACCTTTTAGCTTGTGCCGATTTGCTTTGAAGTTGACACCAAGGTCAGATGTTATTGTTATTGCACAGACTGAACACCAGGGGGTGATCACAGCACATCACACTAATTACCGCTGCCAGACAAAGCTGAGTGCTAATCT
>gene=chr11_104452122-104452238; species=hg19
CATTTAACCCTAATTACAGACATCTGCAGGAGGCTGCAGTAACAATAGCCTTCTGTGAACATATTTCCGTGTCTTACTGTGAAACAGAATAGGCAATGACTCTAGGAATTGGTGAC
>gene=chr11_104452122-104452238; species=bosTau
--------------------------------------------------------------------------------------------------------------------
>gene=chr11_104452122-104452238; species=calJac
CATTTAACCCCAATTACAGACATCTGCAGGAGGTTGCAGTAACAAAAGCCTTTTGTGAACGTATTTCCATGTCTTACCGTG-AACAGAATAGGCAATGACTCTAGGAATTGGTGAC
>gene=chr11_104452122-104452238; species=canFam
CATTTAACCCTGATTACAGACATCTGCAGGAGGTT-GAGTAACAAGGGTCT---------TACTTCTTACACCTTCCTGTGAAGCAGAATAGGCAATGACTCTAGGTACTGGTGAC
>gene=chr11_104452122-104452238; species=equCab
CGTTTAACCCTAATTACAGACACCTGCAGGAGGTT-CTTTAACAAGACTCTTTCGTGAGCAATTTCTCGCGTCTCACTGTGAAGCAGAATAGGCAACGAGTCTAGGTATTGGTGAC
>gene=chr11_104452122-104452238; species=gorGor
CATTTAACCCTAATTACAGACATCTGCAGGACATTGCAGTAACAATAGCCTTCTGTGAACATATTTCCGTGTCTTACTGTGAAACAGAATAGGCAATGACTCTAGGAATTGGTGAC
>gene=chr11_104452122-104452238; species=panTro
CATTTAACCCTAATTACAGACATCTGCAGGAGGTTGCAGTAACAATAGCCTTCTGTGAACATATTTCCGTGTCTTACTGTGAAACAGAATAGGCAATGACTCTAGGAATTGGTGAC
>gene=chr11_104452122-104452238; species=papHam
CATTTAACCCTAATTATAGACATCTGCAGGAGGCTGCAGTAACAATAGCCTTCTGTGAACATATTTCCGTGTCTTACTGTAAAACAGAATAGGCAGTGACTCTAGGAATTGGTGAC
>gene=chr11_104452122-104452238; species=ponAbe
CATTTAACCCTAATTACAGACATCTGCAGGAGGTTGCAGTAACAATAGCCTTCTGTGAACATATTTCCATGTCTTACTGTGAAACAGAATAGGCAATGACTCTAGGATTTGGTGAC
>gene=chr11_104452122-104452238; species=rheMac
CATTTAACCCTAATTACAGACATCTGCAGGAGGCTGCAGTAACAATAGCCTTCTGTGAACATATTTCCGTGTCTTACTGTAAAACAGAATAGGCAATGACTCTAGGAATTGGTGAC
>gene=chr11_113499801-113500044; species=hg19
CAGCAGAACTGGAAAGGTTTCATCAACGGCTAGGAAGCAGAAAAACAACAGGTAGGAAAAGAATCAAGTGTTCTCTTTCAAGCCTGCCCTAGGGAGTCTCTGCAAGCCATTATTCTGAAGCCTAGAAGCAATGCCCTCCCCAGGGTGCCTTGCTTGCACAAATACTGAGAGACAAAACAAAAATGCTCAATTTCAGTGCTTCCAAGAACCCCTGAAGAGGCTGGAGTTCCCTCCAACAGCACG
>gene=chr11_113499801-113500044; species=bosTau
CAGCAGAATTCAAAAGATTTCATCAACTGGGAAGAAGCAGAAAAATATCAAATGGGAAAAAAATTCAATATTCTGTTCT------GCCCTGGGGAATCTCTGCAAGTCATTATTCTGAAGCCTAAAAGCAATGCCCTCCCAAGGGTGCCTTGCTTCCACAGATTCTAAAAGGCCAAATAAGAACACTCCACTTCAGAGCTTCCAAGAACCCCTGAAGAGG----------CTCCAGTGGCACG
>gene=chr11_113499801-113500044; species=calJac
CTGCAGAACTGGAAAGGTTTCATCAACTGCTA-GAAGCAGAAAAACATCAGTTAGCAAAAAAATCAAGTGTTCTCTTTCAAGCCTGCCCTAGGGAGTCTCTGCAAGCCATTATTCTGAAGCCTAGAAGCAATGCCCTCCCGAGGGTGCCTTGTTCACACAAATACTGAGAGACAAAACAAAAATGCTGAATTTCAGACCTTCCAAGAGCCCCTGAAGAGGCTGGAGTTCCCTCTGGCAACACA
>gene=chr11_113499801-113500044; species=canFam
CAGCAGAATTCAAAAGTTTTCATCAACC-ATAGGAAGTAGAAAAATATCAAAT-GGGGAGGAATCCAGTGTGCTGTGATAAGCTTGCCCTGAGGAGTTTCTGCAAGTCATTATTTGGAAGCCTAGAAGCAATGTCTTCCCCAGGGTGCCTTGTTCTCACAAATACTGAGAAGCCAAACAAAAACACTCAATCTCAGAGCTTCCAGGAACCCCTGACGAGGCTAGGGCCCC---CAGCGGAACA
>gene=chr11_113499801-113500044; species=equCab
CAGCAGAACTCGAAAGATTTCACCAACTGGTAAGAAGCGGAAAAACATCAAATAAGAGAATAATCAAGTGTTCTGTTGTAAGCTGGCCCTGGGGAGTCTCTGCACGCCATTAATCTGCAGCCTAGCAGCAATCCCTTCCCCAGGGTGCCTTGCTTTCACAAATAACAAGAGGCCAAACAAAAACACTCGATTTCAAAGCTTCCAAGAATCCCTGAAGAGGCTGGAGTTTCCTCCAGCGGCACA
>gene=chr11_113499801-113500044; species=gorGor
CAGCAGAACTGGAAAGGTTTCATCAATGGCTAGGAAGCAGAAAAACAACAGGTAGGAAAAAAATCAAGTGTTCTCTTTCAAGCCTGCCCTAGGGAGTCTCTGCAAGCCATTATTCTGAAGCCTAGAAGCAATGCCCTCCCCAGGGTGCCTTGCTTGCACAAATACTGAGAGACAAAACAAAAATGCTCAATTTCAGCGCTTCCAAGAACCCCTGAAGAGGCCGGAGTTCCCTCCAACAGCACT
>gene=chr11_113499801-113500044; species=panTro
CAGCAGAACTGGAAAGGTTTCATCAACGGCTAGGAAGCAGAAAAACAACAGGTAGGAAAAGAATCAAGTGTTCTCTTTCAAGCCTGCCCTAGGGAGTCTCTGCAAGCCATTATTCTGAAGCCTAGAAGCAATGCCCTCCCCAGGGTGCCTTGCTTGCACAAATACTGAGAGACAAAACAAAAATGCTCAATTTCAGTGCTTCCAAGAACCCCTGAAGAGGCTGGAGTTCCCTCCAACAGCACG
>gene=chr11_113499801-113500044; species=papHam
CAGCAGAACTGGAAAGGTTTCATCAACGGCTAGGAAGCAGAAAAACATCAGGTAGGAAAAAAGTCAAGTGTTCTCTTTGAAGCTTGCCCTAGGGAGTCTCTGCAAGCCATTATTCTGAAGCCTAGAAGCAATGCCCTCCCCAGGGTGCCTTGCTTGAACAAATACTGAGAGACAAAAAAAAAAGGCTCAATTTCAGAGCTTCCAAAGGCCCCTGATGAGGCTGGAGTTCCCTTCAACAGCACG
>gene=chr11_113499801-113500044; species=ponAbe
CAGCAGAACTGGAAAGGTTTCATCAACGGCCAGGAAGCAGAAAAACAACAGGTAGGAAAAAAATCAAGTGTTCTTTTTCAAGCCTGCCCTAGGGAGTCTCTGCAAACCATTATTCTGAAGCCTAGAAGCAATGCCCTCCCCAGGGTGCCTCGCTTGCACAAATACTGAGAGACAAAACAAAAATGCTCAATGTCAGAGCTTCCAAGAACCCCTAAAGAGGCTGGAGTTCCCTCCAACAGCACG
>gene=chr11_113499801-113500044; species=rheMac
CAGCAGAACTGGAAAGGTTTCATCAACGGCTAGGAAGCAGAAAAACATCAGGTAGGAAAAAAGTCAAGTGTTCTCTTTGAAGTTTGCCCTAGGGAGTCTCTGCAAGCCATTATTCTGAAGCCTAGAAGCAGTGCCCTCCCCAGGGTGCCCTGCTTGAACAAATACTGAGAGACaaaaaaaaaaGGCTCAATTTCAGAGCTTCCAAAGGCCCCTGAAGAGGCTGGAGTTCCCTCCAACAGCACG
>gene=chr11_116316561-116316796; species=hg19
ttgcttttgatatttaaagccaagcttttgaaattcaaaaatacccttttttctctcaagaACCTTGCCCTTAGAATTGAAATCCGTGGCTCTCAATACCATTGCCTCTACAATAGATTTACAAAAGGCTACTTAAGAGCTCAAAAGCCAGGAAAGGGACTCTTTGTTCTCTCTGCAGGGTCCCCTACCCTAAGGGCAATGCATAGAGAAAGCCCTAGCTATAATTCAAATAGTG
>gene=chr11_116316561-116316796; species=bosTau
tggcttttgatatttaaagccaagcttttgaaattcaaaaatacccttttttctctcaaGCACCTTGCCCTTAGAATTGAAATCCATGGCTCTCAATACCATTGCCTCTACAATAGATTTACAAAAGGCTACTTAAGAGCTCAAAAGCCAGGAAAGGGACTCTTTGTTCTCTCTGTATGGT-CCCTACCCTAAGGGCAATG--CAGA-AAAGCAC-AGCTGCCACTGGGAAGGTG
>gene=chr11_116316561-116316796; species=calJac
ttgcttttgatattttaagctaagcttttgaaattcaaaaatacccttttttctctcaaGCACCTTGCCCTTAGAATTGAAATCCATGGCTCTCAATACCATTGCCTCTACAATAGATGTACAAAAGGCTACTTAAGAGCTCAAAAGCCAGGAAAGGGACTCTTTGTTCTCTCTGCATGGTCCCCTACCCTAAGGGCAATGCAGAGAGAAAGCCCTAGCTATAATTCAAAT-GTG
>gene=chr11_116316561-116316796; species=canFam
TGGCTTTTGATATTTAAAGCCAAGCTTTAGAAATTCAAAAATACCCTTTTTTCTCTCAAGCACCTTGCCCTTAGAATTGAAATCCGTGGCTCTCAATACCATTGCCTCTACAATAGATTTACAAAAGGCTACTTAAGAGCTCAAAAGCCAGGAAAGGGACTCTTTGTTCTCTCTGTATGGT-CCCTACCCTCAGGGCAATGC-CAGAGAAAGCCC-TGCCGCACACCACAAGGTA
>gene=chr11_116316561-116316796; species=equCab
tggcgtttgatatttaaagccaagcttttgaaattcaaaaatacccttttttctctcaaGCACCTTGCCCTTAGAATTGAAATCCGTGGCTCTCAATACCATCGCCTCGACAATAGATTTACAAAAGGCTACTTAAGATCTCAAAAGCCAGGAAAGGGACTCTTTGTTCTCTCTGTATGGT-CCCTACCCTGAGGGCAGAGT-CGGGAGACAGCC-CACTGCCACTCAAACGGTG
>gene=chr11_116316561-116316796; species=gorGor
ttgcttttgatatttaaagccaagcttttgaaattcaaaaatacccttttttctctcaagaACCTTGCCCTTAGAATTGAAATCCGTGGCTCTCAATATCATTGCCTCTACAATAGATTTACAAAAGGCTACTTAAGAGCTCAAAAGCCAGGAAAGGGACTCTTTGTTCTCTCTGCAGGGTCCCCTACCCTAAGGGCAATGCATAGAGAAAGCCCTAGCTATAATTCAAATAGTG
>gene=chr11_116316561-116316796; species=panTro
TTGCTTTTGATATTTAAAGCCAAGCTTTTGAAATTCAAAAATACCCTTTTTTCTCTCAAGCACCTTGCCCTTAGAATTGAAATCCGTGGCTCTCAATACCATTGCCTCTACAATAGATTTACAAAAGGCTACTTAAGAGCTCAAAAGCCAGGAAAGGGACTCTTTGTTCTCTCTGCAGGGTCCCCTACCCTAAGGGCAATGCATAGAGAAAGCCCTAGCTATAATTCAAATAGTG
>gene=chr11_116316561-116316796; species=papHam
ttgcttttgatatttaaagccaagcttttgaaattcaaaaatacccttttttctctcaaGCACCTTGCCCTTAGAATTGAAATCCATGGCTCTCAATACCATTGCCTCTACAATAGATTTACAAAAGGCTACTTAAGAGCTCAAAAGCCAGGAAAGGGACTCTTTGTTCTCTCTGCATGGTCCCCTACCCTAAGGGCAATGCATAGAGAAAGCCCTAGCTATAATTCAAATAGTG
>gene=chr11_116316561-116316796; species=ponAbe
ttgcttttgatatttaaagccaagcttttgaaattcaaaaatacccttttttctctcaaGCACCTTGCCCTTAGAATTGAAATCCGTGGCTCTCAATACCATTGCCTCTACAATAGATTTACAAAAGGCTACTTAAGAGCTCAAAAGCCAGGAAAGGGACTCTTTGTTCTCTCTGCATGGTCCCCTACCCTAAGGGCAATGCATAGAGAAAGCCCTAGCTATAATTCAAATAGTG
>gene=chr11_116316561-116316796; species=rheMac
TTGCTTTTGATATTTAAAGCCAAGCTTTTGAAATTCAAAAATACCCTTTTTTCTCTCAAGCACCTTGCCCTTAGAATTGAAATCCATGGCTCTCAATACCATTGCCTCTACAATAGATTTACAAAAGCCTACTTAAGAGCTCAAAAGCCAGGAAAGGGACTCTTTGTTCTCTCTGCATGGTCCCCTACCCTAAGGGCAATGCATAGAGAAAGCCCTAGCTATAATTCAAATAGTG
>gene=chr11_116451681-116451809; species=hg19
CCGCTCCAGACGGTACGGAATTGAATAATAAAGACAGCGTTTCAGTGGCGCCGCTCCTCCCCGCAGGCTAATTAGGTCGTGTTTGTAAAGCACTTGGAAGACAAAACGCGCCCCAAGTGTTAATTATC
>gene=chr11_116451681-116451809; species=bosTau
GCGCTCCAGAC--TATAGAAATGAATAATAAAGCAAGCGTTTCGGTGGCGCCGCTCCTCCCCGCGGGCTAATTAGGTCGTGTTTGTAAAGCACTTCGAAGACAAAACGCGCCCCAAATGTTAATTATC
>gene=chr11_116451681-116451809; species=calJac
CGGCTCCAGACGGTACGGAATTG---AATAAAAACAGCGTTTCGGTGGCGCCGCTCCTCCCCGCGGGCTAATTAGGTCGTGTTTGTAAAGCACTTGGAAGACAAAACGCGCCCCAAGTGTTAATTATC
>gene=chr11_116451681-116451809; species=canFam
GCGCTCCAGACGGTATAGAAATGAATAATAAAGCAAGCGTTTCGGTGGCGCTGCTCCTCCCCGCGGGCTAATTAGGTCGTGTTTGTAAAGCACTTCGAAGACAAAACGCGCCCCAAGTGTTAATTATC
>gene=chr11_116451681-116451809; species=equCab
-CACCTCAAACGGTAAGGAAATT--TATTAATACCCGCGTTCGAGT-GCCCCTCTCCTTCCCCGGGGCAGATTAGGGTGTTTGTTTTAAACATTCAGAAGCCCACACCCATCTCAACTTCCAACTCT-
>gene=chr11_116451681-116451809; species=gorGor
--------------------------------------------------------------------------------------------------------------------------------
>gene=chr11_116451681-116451809; species=panTro
CCGCTCCAGACGGTACGGAATTGAATAATAAAGACAGCGTTTCAGGGGCGCCGCTCCTCCCCGCAGGCTaattaggtcgtgtttgtaaagcacttggaagacaaaacgcgccccaagtgttaattatc
>gene=chr11_116451681-116451809; species=papHam
CCGCTCCAGACGGTACGGAATTGAATAATAAAGACAGCGTTTCGATGGCGCCGCTCCTCCCCGCAGGCTAATTAGGTCGTGTTTGTTAAGCACTTGGAAGACAAAACGCGCCCCAAGTGTTAATTATC
>gene=chr11_116451681-116451809; species=ponAbe
--GCTCCAGACGGTACGGAATTGAATAATAAAGACAGCGTTTCAGTGGCGCCGCTCCTCCCCGCAGGCTAATTAGGTCGTGTTTGTAAAGCACTTGGAAGACAAAACGCGCCCCAAGTGTTAATTATC
>gene=chr11_116451681-116451809; species=rheMac
CCGCTCCAGACGGTACGGAATTGAATAATAAAGACAGCGTTTCGATGGCGCCGCTCCTCCCCGCAGGCTaattaggtcgtgtttgtaaagcacttggaagacaaaacgcgccccaagtgttaattatc
>gene=chr11_120516471-120516755; species=hg19
GTTCCCTTGCCTGCTGGCTGGGTCGGCTGGAAAACGAAAGCATTGGGAAGTTGCTCTTCCCTGTGGTTAATGTGTTCCATGCCCGCTGTGTCCCCCTGCACTCAAGTTCCGGGCAATTACCCTCCTGCCGGGTTTTGTTGCTGAGCACAGCAGGTGGGCCTTGTTTGTAATTCACTTGCACCATTAACGCTGGGTTAGCACCAGAAGGGCGACTGATCCATTCAGTGCCCCCAGCCCCAGATGCCGTTCCATAGCAGGGATGTTAGTTGACTTTGGGGGTCCAA
>gene=chr11_120516471-120516755; species=bosTau
GTCCCCTGGCCTGCCAGCTGGGTCGCATGGAGAAGGAACGTGTTAAG--ATTGCTCTTCTGCGTGTTTAATGTGTTCCATGCCTGCTGTGTCCCCCTGTGCTCAAGTTCCGGGCAATTACCCTCCTGCCGGGTTTCGTTGCTGAGCACAGCAGGTGGGCCTTGTTTGTAATTCACTTGCACCATTAACGCTGGGTTAGCACCATAAGGGCGACTGATGCGCTCAGTGCCCCCAGCCCCAGATGCCGCTTGATAGCA-GGATGTTGATTGGCTTTGGGGGTC--C
>gene=chr11_120516471-120516755; species=calJac
AATCCCTTGCCTGCTGGCCAGGTCAGCTGGAAAATGAAAGCATTGGGAAGTTGCTCTTCTCTGTGCTTAATGTGTTCCATGCCCGCTGTGTCCCCCTGTGCTCAAGTTCCGGGCAATTACCCTCCTGCCGGGTTTCACTGCTGAGCACAGCAGGGGGGCCTTGTTTGTAATTCAGTTGCACCATTAAGGCTGGGTTAGCACCAAAAGGGCGACCGATCCATTCAGTGCACCCAGCCCCAGATGCCATTCCATAGCAAGGATGTT-GTCGGCTTT-GGGGTCCAA
>gene=chr11_120516471-120516755; species=canFam
GTCCCCTTGCCTGCTGGCTGGGTCGTGTGGAGAAGGAAAGTGTTGGGAAGTCGGTCCTCCCCACATTTAATGTGTTTCCTGCCTGCTGTGTCCCCCTGTGCTCAAGTTCCGGGCAATTACCCTCCTGCCGGGTTTTGTTGCTGAGCACAGCAGGTGGGCCTTGTTTGTAATTCACTTGCACCATTAACGCTGGGTTAGCACCATAAGGGCGACTGATCCATTCGGTGCCCCCAGCCCCAGATGCCACTTGATAGCA-GGATGTGGATTGGC-TTGGGGGTC--G
>gene=chr11_120516471-120516755; species=equCab
ATCTCCTTGCCTGCTGGCTGGGTCGTGCGGGGAAGGAAAGTGTGGGGAAGTTGCTCTTCCCT-TGTTTAATATGTTCCGTGCCTGCTGTGTCCCCCTGTGCTCAAGTTCCGGGCAATTACCCTCCTGCCGGGTTTTGTTGCTGAGCACAGCAGGTGGGCCTTGTTTGCAATTCACTTGCACCATTAACGCTGGGTTAGCACCGTAAGGGTGACTGATCCACACAGTGCCCCCAGCTCCAGATGCCACTGGATAGCA-GGATGTTGGTTGGCTTTGGGGGCC--C
>gene=chr11_120516471-120516755; species=gorGor
GTTCCCTTGCCTGCTGGCTGGGTCGGCTGGAAAACGAAAGCATTGGGAAGTTGCTCTTCCCTGTGGTTAATGTGTTCCATGCCCGCTG-GTCCCCCTGCACTCAAGTTCCGGGCAATTACCCTCCTGCCGGGTTTTGTTGCTGAGCACAGCAGGTGGGCCTTGTTTGTA-TTCACTTGCACCATTAACGCTGGGTTAGCACCAGAAGGGCGACTGATCCATTCAGTGCCCCCAGCCCCAGATGCCATTCCATAGCAGGGATGTTAGTTGACTTTGGGGGTCCAA
>gene=chr11_120516471-120516755; species=panTro
GTTCCCTTGCCTGCTGGCTGGGTCGGCTGGAAAACGAAAGCATTGGGAAGTTGCTCTTCCCTGTGGTTAATGTGTTCCATGCCCGCTGTGTCCCCCTGCACTCAAGTTCCGGGCAATTACTCTCCTGCCAGGTTTTGTTGCTGAGCACAGCAGGTGGGCCTTGTTTGTAATTCACTTGCACCATTAACGCTGGGTTAGCACCAGAAGGGCGACTGATCCATTCAGTGCCCCCAGCCCCAGATGCCATTCCATAGCAGGGATGTTAGTTGACTTTGGGGGTCCAA
>gene=chr11_120516471-120516755; species=papHam
GTTCCCTTGCCTGCTGGCTGGGTCGGCTGGAAAACGAAAGCATTGGGAAGTTGCTCTTCCCTGTGGTTAATGTGTTCCATGCCCGCTGTGTCCCCCTGCGCTCAAGTTCCGGGCAATTACCCTCCTGCCGGGTTTTGTTGCTGAGCACAGCAGGTGGGCCTTGTTTGTAATTCACTTGCACCATTAACGCTGGGTTAGCACCATAAGGGCGACTGATCCATTCCGTGCCCCCAGCCCCAGATGCCATTCCATAGCAGGGATGTTAGTTGGCTTTGGGGGTCCAA
>gene=chr11_120516471-120516755; species=ponAbe
GTTCCCTTGCCTGCTGGCTGGGTCGGCTGGAAAACGAAAGCATTGGGAAGTTGCTCTTCCCTGTGGTTAATGTGTTCCATGCCCGCTGTGTCCCCCTGCGCTCAAGTTCCGGGCAATTACCCTCCTGCCGGGTTTTGTTGCTGAGCACAGCAGATGGGCCTTGTTTGTAATTCACTTGCACCATTAATGCTGGGTTAGCACCAGAAGGGCAACTGATCCATTCAGTGCCCCCAGCCCCAGATGCCATTCCATAGCAGGGATGTTAGTTGGCTTTGGGGGTCCAA
>gene=chr11_120516471-120516755; species=rheMac
GTTCCCTTGCCTGCTGGCTGGGTCGGCTGGAAAACGAAAGCATTGGGAAGTTGCTTTTCCCTGTGGTTAATGTGTTCCATGCCCGCTGTGTCCCCCTGCGATCAAGTTCCGGGCAATTACCCTCCCGCCGGGTTTTGTTGCTGAGCACAGCAGGTGGGCCTTGTTTGTAATTCACTTGCACCATTAACGCTGGGTTAGCACCATAAGGGCGACTGATCCATTCCGTGCCCCCAGCCCCAGATGCCATTCCATAGCAGGGATGTTAGTTGGCTTTGGGGGTCCAA
>gene=chr11_128463219-128463475; species=hg19
TGGCCGGGGTGGACCCAAGGCTCCCATTTCCCAATTCAGAGTCATTCTCACCACAATCCATAAATCTTCACAGGAGAAAACCCCAGGGGCTGATTGTCCCTTCTACTTGGAATGCTGGTTTGCTAATCCGGAGAGAAAAGACTGCTGCAGTCCCCAGTAATGTAATTAGCACACACTTGCTGGAGAAGGGTGTCCTGCTGAGTCTGTGGAAGGACAGACCACTGCAGCTATGTCTCAGTGACTCACACCAAGTCAT
>gene=chr11_128463219-128463475; species=bosTau
TGGCCGAGCTAGACTCACAG---CTATTTCCCAGCCCAGCACCATCCTCCCTACACTCCACAAACCCTCA---GAGGAGAGTCCAGGGGCTGATCGTCCCTCCTGGCTGCAGTGCT-GCCTGCTGATCAGAAAGAAAGAGACTGACGCAGCCGCCAGCAGTGCAACAAGA---TGCCTGCTGAGAGGAGGAGTCCTCCTGAGTTTGTAGAAGCA---------GCAGCTGCAGCTTGGTGAGTCACACCAAGTAGC
>gene=chr11_128463219-128463475; species=calJac
TGGCCGGGATGGATCCGAGGCTTCCATTTCCTGATTCAGAGCCACTCTCGCCACGCTCCATGAATCTTCACAGGAGAAAAACCCAGGAGCTGATTGTCCCTTCTAGTTGGAATGCTGGTTTGCTAATCCAGAGAGAAGAGACTGCTGCAGTCCCCGGTAATGTAATTAGGACACACTTGGTGGAGAA-GGTGTCCTGCTGAGTCTGTGGAAGAACAGACAGCTGCAGCTGTGCCTCGGTAGCTCACACCACATCAT
>gene=chr11_128463219-128463475; species=canFam
GCG-CGGGCTAGACCCAAGGCTTCCGTTTCCC-------------CGCCACCATGCTCCATGAATCTT--------GAGAATGCAGGGACTGCTCCTCCCGCGTGGCTGGGGTGCTGGTCTGCAGCTCAGGACACAAGAGCCTGATGCAGCACTCAATCATGTAATCAGGACAAGCTCGCTGACAAAGGGGGTCCTGCTGGGTTTGTA---GGACAA----C-------------GGGTGGCTCACACCAAGCAAC
>gene=chr11_128463219-128463475; species=equCab
GGGCCGGACTGGACCCAAAGCTTCTGTTTCCCA-CCCAGGGTCA-CCCCACCATGCTCCAGGAATCTTCA---GAGGAGACCCCAGGCGCTGATCCTCCCTCCTGGCTGGAGTGCTGGTTTGCTGATCAGG--AGAAGAGGCTGATGCAGCGC-CAATAATGTAATTAGGACATGCTTGCTGACAGGAGGTGTCCTGCTGAGTTTATAGAAGGACAG----CTGCAGCTGTGTCTTGGTGGCTCGTGACAAGGAAT
>gene=chr11_128463219-128463475; species=gorGor
----------------------------------------------------------------------------------------------------------------------------------------------------------------------------------------------------------------------------------------------------------------
>gene=chr11_128463219-128463475; species=panTro
TGGCCGGGGTGGACCCAAGGCACCCATTTCCCAATTCAGAGTCATTCTTACCACAATCCATAAATCTTCACAGGAGAAAACCCCAGGGGCTGATTGTCCCTTCTACTTGGAATGCTGGTTTGCTAATCTGGAGAGAAAAGACTGCTGCAGTCCCCAGTAATGTAATTAGCACACACTTGCTGGAGAAGGGTGTCCTGCTGAGTCTGTGGAAGGACAGACC------GCTATGTCTCAGTGACTCACACCAAGTCAT
>gene=chr11_128463219-128463475; species=papHam
CAGCCGGGATGGACCCAAGGCTCCCATTTCCCAATTCAGAGTCATTCTCACCATAATCCATGAATCTTCTCGGGAGAAAAACCCAGGGGCTGACGGTCCCTGCTACTTGGAATGCTGG-TTGCTAATCCAGAGGGAAAAGACAGCTGCAGTCCCCAGTAACATAATTAAGACACACTTTCTGGGGAAGGGTGTCCTGCTGAGTCTGTGGAAAGACAGACAGCTGCAGCTATGTCTCAGTGGCTCACACCAAGTCAT
>gene=chr11_128463219-128463475; species=ponAbe
TGGCCGGGGCAGACCCAAGGCTCCCATTTCCCAATTCAGAGTCATTCTCACCACAATCCGTGAATCTTCACAGGAGAAAAGCCCAGAGGCTGATTGTCCCTTCTACTTGGAATGCTGGTTTGCTAATCCAGAGAGAAAAGACTGCTGCAGTCCCCAATAATGTAA-GAGGACACACTTGCTGGAGAAGGGTGTCCTGCTGAGTCTGTGGAGGGACAGACCGCTGCAGCTATGTCTCAGTGGCTCACACCAAGTCAT
>gene=chr11_128463219-128463475; species=rheMac
CGGCCGGGATGGACCCAAGGCTCCCATTTCCCAATTCAGAGTCATTCTCACCATAATCCATGAATCTTCACGCGAGAAAAACCCAGGGGCTGACGGTCCCTGCTACTTGGAATGCTGG-TTGCTAATCCAGAGAGAAAAGACAGCTGCAGTCCCCAGTAACATAATTAAGACACACTTTCTGGAGAAGGGTGTCCTGCTGAGTCTGTGGAAGGACAGACAGCTGCAGCTATGTCTCAGTGGCTCACACCAAGTCAT
>gene=chr11_128654454-128654579; species=hg19
CCCAGTAAAGCTCTCCACTTGAGCTGTCTTGCTCCTCTATGCCTTCCCCTTGTGAGGTGGTCTGAATCTGTCTGAACGACCCATCAAGCCACAAAACAAAGTACATTAGCAAGACAAAGCTAAGC
>gene=chr11_128654454-128654579; species=bosTau
CCCCGTAAAGCTTTCCACTTGAGATGTCTTGCTGCTCCAGCCTCCCCCCTCAAGAGGTGGTCCAAATCTGTCTAAACGGCCCTTGGT-CCACAAAACAAAGTACATTAGCAAGACAAAGCTAGTC
>gene=chr11_128654454-128654579; species=calJac
CCCAGTAAAGCTCTCCACTTGAGCTGTCTTGCTCCTCTATGCCTTCCCCTTGTGAGGTGGTCTGAATCCGTCTGAACGACCCCTCAAGCCACAAAATAAAGCACATTAGCAAGACAAAGCTAACC
>gene=chr11_128654454-128654579; species=canFam
CCCAGCAAAGCTTTCCACTTGAGCTGTCTTGCTTCTGTGTTCTCCCCCCTTGTGAGGTGGACTGAATCTGTCTGAAAGGCCCATCAT-CCACAAAACAAAGTGCATTAGCAAGACAAAGCTAATC
>gene=chr11_128654454-128654579; species=equCab
CCAGGC-AAGCTTTCCACTTGAGCTGTCTTGCTGCTCTGTCCTCCCGCCTTGTGAGGTGGTCTGAATCTGTCTGAACGACCCATCAT-CCACAAAACAAAGTACATTAGCAAGACAAAGCTCACC
>gene=chr11_128654454-128654579; species=gorGor
CCCAGTAAAGCTCTCCACTTGAGCTGTCTTGCTCCTCTATGCCTTCCCCTTGTGAGGTGGTCTGAATCTGTCTGAACGACCCATCAAGACACAAAACAAAGTACATTAGCAAGACAAAGCTAAGC
>gene=chr11_128654454-128654579; species=panTro
CCCAGTAAAGCTCTCCACTTGAGCTGTCTTGCTCCTCTATGCCTTCCCCTTGTGAGGTGGTCTGAATCTGTCTGAACGACCCATCAAGCCACAAAACAAAGTACATTAGCAAGACAAAGCTAAGC
>gene=chr11_128654454-128654579; species=papHam
CCCAGTAAAGCTCTCCACTTGAGCTGTCTTGCTCTTCTATGCCTTCCCCTTGTGAGGTGGTCTGAATCTGTCTGAACGACCCATCAAGCCACAAAACAAAGTACATTAGCAAGACAAAGCTAACC
>gene=chr11_128654454-128654579; species=ponAbe
CCCAGTAAAGCTCTCTACTTGAGCTGTCTTGCTCCTCTATGCCTTCCCCTTGTGAGGTGGTCTGAATCTGTCTGAACGACCCATCAAGCCACAAAACGAAGTACATTAGCAAGACAAAGCTAACC
>gene=chr11_128654454-128654579; species=rheMac
CCCAGTAAAGCTCTCCACTTGAGCTGTCTTGCTCTTCTATGCCTTCCCCTTGTGAGGTGGTCTGAATCTGTCTGAACGACCCATCAAGCCACAAAACAAAGTACATTAGCAAGACAAAGCTAGCC
>gene=chr11_131123088-131123344; species=hg19
CCACATGGATTGGAGACTTTAATCTTCCAAGCATTTACCTCCAGTGATGATCATCTGGGGAAAAAAGAAGTTGCCAGGGCAATGCTGTCCCAGCCCCCAGCTCCCAGAATGAGTCCCCTGTGGAGAGCCATTTACACTTAGGAAGAAATGTGATCACCTCATGCTTACTGTGGTGTTTGGGGTGATTTGAATTGCAATGTGGTGTATCCAATCCATAGAGTAAAGAAAACTGAACCAGTATCATTAAAGCTTGAAG
>gene=chr11_131123088-131123344; species=bosTau
TTTTATGGATAGGGAACTTTAATCTTCGGAGTATTTACCTCCAGTGATGGTCATCTGGG--AAAAAGAAGCTGCCGGGGCAGCGCTGCCCCAGCC-CCCAGTCCCAGAATGAGTCCCCTGCGGAGAGCCATTTACATTTAGGAAGAAATGTGGTCATCTCATGCTTACCATGGTATTTGGGGTGATTTGAATTGTAATGCAGTGTATCCAATCCACAGAGTAAAGAAAACTGAACCAGTATCATTTAAGCTCTGAG
>gene=chr11_131123088-131123344; species=calJac
CTTCATGGATTGGAGACGTTAATCTTCCAAGCATTTACCTCCAGTGATGATCATCTGGGGAAAAAAGAAGTTGCCAGGGCAATGCTGTCCCAGCCCCCAGCTCCCAGAATGAGTCCCCTGTGGAGAGCCATTTACGCTTAGGAAGAAATGTGATCACCTCATGCTTACTGTGGTGTTTGGGGTGATTTGAATTGCAATGTGATGTATCCAATCCATAGAGTAAAGAAAACTGAACCAGTATCATTAAAGCTTGAAG
>gene=chr11_131123088-131123344; species=canFam
CTTCATGCACTGGGGACTTTAATCTTCCCAGCCTCTACCTCCAGCGAGGATGGC-TGGG-GAGGAAGAGGTTGCCAGGCCGGTGCAGCCCCAGCCCCCCGCTCCGGGCAGGAGTCCCCCGCGGTGGACCATTTACACTTAGGAAGGGATGTGCTCACCTCGC---TACTGCGGTGTTTGGGGCAATTTGAATTGCAATGTGCTGTATCCAATCCACCCAGTAAAGAAAACTGAAACAGTATCATTAAAGCTTGAAG
>gene=chr11_131123088-131123344; species=equCab
CCTCATGGATTGGGGGTTTTAATCTCCTAAGCATTTACCTCCAGTGATGACCATCTGGG--AAAAAGAAGTTGCCAGAGCAATGCTGACCCAGCCCCAC-CTCCCAGAATGAGTCCCCTGTGGAGAGCCATTTACACTTAGGAAGAAATGTGATCACCTCACG--TACTGAGGTGTT--GGGTGATTTGAATTGCAATGTGGTGTATCCAATCCACAGAGTAAAG-AAATGGAACCGGTATCCTTAAAGCTCGAA-
>gene=chr11_131123088-131123344; species=gorGor
----------------------------------------------------------------------------------------------------------------------------------------------------------------------------------------------------------------------------------------------------------------
>gene=chr11_131123088-131123344; species=panTro
CCACATGGATTGGAGATTTTAATCTTCCAAGCATTTACCTCCAGTGATGATCATCTGGGGAAAAAAGAAGTTGCCAGGGCAATGCTGTCCCAGCCCCCAGCTCCCAGAATGAGTCCCCTGTGGAGAGCCATTTACACTTAGGAAGAAATGTGATCACCTCATGCTTACTGTGGTGTTTGGGGTGATTTGAATTGCAATGTGGTGTATCCAATCCATAGAGTAAAGAAAACTGAACCAGTATCATTAAAGCTTGACA
>gene=chr11_131123088-131123344; species=papHam
CTACATGGATTGGAGACTTTAATCTTCCAAGCATTTACCTCCAGTGATGATCATCTGGGGAAAAAAGGAGTTGCCAGGGCAATGCTTTCCCAGCCCCTAGCTCCTAGAATGCGTCCCCTGTGGAGAGCCATTTACACTTAGGAAGAAATGTGATCACCTCATGCTTACTGTGGTGTTTGGGGTGATTTGAATTGCAATGTGGTGTATCCAATCCATAGAGTAAAGAAAACTGAACCAGTGTCATTAAAGGTTGGAG
>gene=chr11_131123088-131123344; species=ponAbe
CCACATGGATTGGAGACTTTAATCTTCCAAGCATTTACCTCCAGTGATGATCATCTGGGGAAAAAAGAAGTTGCCAGGGCAATGCTGTCCCAGCCCCTAGCTTCCAGAATGAGTCCCCTGTGGAGAGCCATTTACACTTAGGAAGAAATGTGATCACCTCATGCTTACTGTGGTGTTTGGGGTGATTTGAATTGCAATGTGGTGTATCCAATCCATAGAGTAAAGAAAACTGAACCAGTATCATTAAAGCTTGAAG
>gene=chr11_131123088-131123344; species=rheMac
CTACATGGATTGGAGACTTTAATCTTCCAAGCATTTACCTCCAGTGATGATCATCTGGGGAAAAAAGGAGTTGCCAGGGCAATGCTGTCCCAGCCCCTAGCTCCCAGAATGCGTCCCCTGTGGAGAGCCATTTACACTTAGGAAGAAATGTGATCACCTCATGCTTACTGTGGTGTTTGGGGTGATTTGAATTGCAATGTGGTGTATCCAATCCATAGAGTAAAGAAAACTGAACCAGTATCATTAAAGGTTGGAG
>gene=chr11_133098950-133099099; species=hg19
ATCTTGGAGCAGGCCCAGCACAGAAGCAGGCCAGGGCATGAAAGGGACAGCAAAGGCCCCCCGGAGAGCCAGCTGGGCCTGTTTAATTGCTTTTCTTTTGTTAAAAGCTGCTGTTACCAGGTTGCCCGGGGCAAGGACAGGATGCTCAG
>gene=chr11_133098950-133099099; species=bosTau
GGCTGATAGTGAG-----------------CCCAGGCACTACAGGGACAGCAAAGATGCCCCAGGACTCCAACTGGGCCTGTTCCATGGCCTTGTTGTTGCT-----------------GGTTGCCTGGGGCAAGGTTACATCATTCAA
>gene=chr11_133098950-133099099; species=calJac
TTCTTGGAGCAGGCCCAGCACAGAAGCACGCCGGGGCATGAAAGGGACAGCAAAGGCCCCCCGGGGAGCAAGCTGGGCCTGTTTAATTGCTTGTCTTTTGTTAAAAGCTGCTGTTACCAGGTTGCCTGGGGCAAGGACGGGATGCTCAG
>gene=chr11_133098950-133099099; species=canFam
GGCTTGGAGCAGG-CCAGCACAGAGGCAGGTCAGGGCCTGCAAGGGACGGAAAAGATTGGCCAGGAACCCCAGTGGGGCTG---CTTCGCCTCTTCTCTGTT-ACAGTCGCTGTTACCGGGATGCCTGGGGCAAGGACAGGAGGCTCGG
>gene=chr11_133098950-133099099; species=equCab
AGCTTAGAGCAGG-CCAGCACAGA-GCATGCCGTGGCATTGAAGCAACAGCAAAGACACCCTGGGGCGGCAAATGGGCCTATTTAATTGCTTTTCCTTTGTTAAAAGTTGCTGTAACCAGGTTCCCTGGGGCAAGGACAGGATGCTTAG
>gene=chr11_133098950-133099099; species=gorGor
ATCTTGGAGCAGGCCCAGCACAGAAGCAGGCCAGGGCATGAAAGGGACAGCAAAGGCCCCCCGGAGAGCCAGCTGGGCCTGTTTAATTGCTTTTCTTTTGTTAAAAGCTGCTGTTACCAGGTTGCCCGGGGCAAGGACAGGATGCTCAG
>gene=chr11_133098950-133099099; species=panTro
ATCTTGGAGCAGGCCCAGCACAGAAGCAGGCCAGGGCATGAAAGGGACAGCAAAGGCCCCCCGGAGAGCCAGCTGGGCCTGTTTAATTGCTTTTCTTTTGTTAAAAGCTGCTGTTACCAGGTTGCCCGGGGCAAGGACAGGATGCTCAG
>gene=chr11_133098950-133099099; species=papHam
ATCTTGGAGCAGGCCCAGCACAGAGGCAGGCCAGGGCAAGAAAGGGACAGCAAAGGCCCCCCGGGGAGCCAGCTGGACCTGTTTAATTGCTTTGCTTTTGTTAAAAGCTGCTGCTACCCGGTTGCCTGGGGCAAGGACAGGATGCTCAG
>gene=chr11_133098950-133099099; species=ponAbe
ATCTTGGAGCAGGCCCAGCACAGAAGCAGGCCAGGGCATGAAAGGGACAGCAAAGGCCCCCCGGGGAGCCAGCTGGGCCTGTTTAATTGCTTTTCTTTTGTTAAAAGCTGCTGTTACCAGGTTGCCCGGAGCAAGGACAGGATGCTCAG
>gene=chr11_133098950-133099099; species=rheMac
ATCTTGGAGCAGGCCCAGCACAGAGGCAGGCCAGGGCAAGAAAGGGACAGCAAAGGCCCCCCGG-GAGCCAGCTGGACCTGTTTAATTGCTTTGCTTTTGTTAAAAGCTGCTGCTACCCGGTGGCCTGGGGCAAGGACAGGATGCTCAG
>gene=chr21_15988958-15989102; species=hg19
AAAGCTCTTCAGATTCTGTCTTTATTATTCACCTACTCCTCCATTTAAAAAACATTTACTGAATATCTACATGAAAGGCAACCGATTGTGTTCTGGAGAGGTTCATTTGTTTGGCATGGTAGGAATTTACATACTAAAGAAAAT
>gene=chr21_15988958-15989102; species=bosTau
AGAACTCTTCAGATTC----TTTACCATTCATCCAGTCCTTCATCCTAAAACCATTTATTGAACACATATATGATAGGCAGCAGATCATGTTCTGAATAATTT----T-TTTGGTGTGGTAGGAATTTTTATAGTAAAGAATTT
>gene=chr21_15988958-15989102; species=calJac
AAAATCCTTCAGATTC----TCTATTATTCAGCTGTTCTTCATTTTAAAAAA---TTACTAAATATCTACATGAAAGGCAACAGATTGTGTTCTGGAGAGGTTCATTGGTTTGGCATGGTAGGAATTTACATACCAATGAAAAT
>gene=chr21_15988958-15989102; species=canFam
AGAACCCTTAAGATTT----TTTATCACTCGTCTTCCCCTTCATTC-AAAACCATTTATTGATTATCTATATCATAGGCAACAGACCATGTTGTAGAGAGCTT----TGACTGGTGTGGTAGGAATTTGTGTAGTAAAGACTGT
>gene=chr21_15988958-15989102; species=equCab
AGAACCCTTCTGATTC----TGTTTCATTCATCCACTCCTTCCTTCAAAAACCATTTATTGAACAACTATATGACAGGCAACAGACCATGTTCTAGAGAGGTT----TGTTTGGCATAGTAGGAATTTGTGTAGTATAGAATCT
>gene=chr21_15988958-15989102; species=gorGor
AAAGCGCTTCAGATTCTGTCTTTATTATTCACCTGCTCCTCCATTTAAAAAACATTTACTGAATATCTACATGAAAGGCAACCGATTGTGTTCTGGAGAGGTTCATTTGTTCGGCATGGTAGGAATTTAAGTACTAAAGAAAAT
>gene=chr21_15988958-15989102; species=panTro
AAAGCGCTTCAGATTCTGTATTTATTATTCACCTACTCCTCCATTTAAAAAACATTTACAGAATATCTACATGAAAGGCAACCGATTGTGTTCTGGAGAGGTTCATTTGTTTGGCATGGTAGGAATTTACGTACTAAAGAAAAT
>gene=chr21_15988958-15989102; species=papHam
AAAGCCCTTCAGATTCTCTCTTTTTTATTCATCTACTCCTCCATTTAAAAAACATTTACTGAATATCTACATGAAAGGTAACCAATTGTGTTCTGGAGAGGCTCATTTGTTTGGCATGGCAGGAATTTACATACTAAAGAAAAT
>gene=chr21_15988958-15989102; species=ponAbe
AAAGCTCTTCAGATTCTGTCTTTATTATTCACCCACTCCTCCATTTAAAAATCATTTACTGAATATCTACATGAAAGGCAACCAATTGTGTTCTGGAGAGGTTCGTTTGTTTGGCATGGTAGAAATTTACGTACTAAAGAAAAT
>gene=chr21_15988958-15989102; species=rheMac
AAAGCCCTTCAGATTCTCTCTTTTTTATTCATCTACTCCTCCATTTAAAAAACATTTACTGAATATCTACATGAAAGGTAACCAATTGTGTTCTGGAGAGGCTCATTTGTTGGGCATGGCAGGAATTTACATACTAAAGAAAAT
>gene=chr21_16594485-16594741; species=hg19
GGCTTCTCCATGCAGGACAGAACACAGCCTCAGGAAGGTCACAGGGGTCAAGCTGATTACCTCCTCCAGCTCTGGCAAGCAGAGGGCTCAGCTGGGTTACCCAAGTTCACAAGAGCTATTGACATTCAGCTGTAGCTCCCACTCATTATGGGATCAGCAGGGGACTGTCTGGGCCTCCTGTTAACTCTTCTGTGCCCTGTTTTAAGATTGCAGTGAGGTCAAAAAGGAAGCCATCAGGTAGCTTTGCCTCAACTTC
>gene=chr21_16594485-16594741; species=bosTau
----------------------------------------------------------------------------------------------------------------------------------------------------------------------------------------------------------------------------------------------------------------
>gene=chr21_16594485-16594741; species=calJac
GGCTTCTCCGTGCAGGACAGAACACAGCCTCAGGAAGGTCACAGAGGTCAAGCTGATTACCTCCTCCAGCTCTGGCAAGCAGAGGGCTCAGCTGGGTTACCCAAGTTCACAAGAGCTATTGACATTCAGCTGCAGCTCCCACTCATTATGGGATCAGCAGGGGACTGTCTGGGCCTCCTGTTAACTCTTCTGTGCCCTGTTTTAAGATTGCAGTGAGGTCAAAAAGGAAGCCCTCAGGTAGCTGTGCTTCAACTTC
>gene=chr21_16594485-16594741; species=canFam
AGCTTCTCGAGGCAGGACGGAGCACAGCCTCAGGAAGGTCACCCGGGTCAAGCTGATTACCTCCTCCAGCTCTGGCAAGCAGAGGGCTCAGCTGGGTTACCCAAGTTCACAAGAGCTATTGACATTCAGCTGCAGCTCTCACTCATTACC-GATCAGCAGGGGACTGTCTGGGCCTCAGGTTAACTCTTCCCTGCCCTCTCTCAAGATTGTAGTGAGGCTGAAGCAGAAGCTCTAGGGTAACTTGGCCTCAGTGTA
>gene=chr21_16594485-16594741; species=equCab
AGTTTCTGGATGCAGGACAGAGCACAGCCTCAGGAAGGTCACATGGGTCAAGCTGATTACCTCCTCCAGCTCTGGCAAGCAGAGGGCTCAGCTGGGTTACCCAAGTTCACAGGAGCTATTGACATTCAGCTGCAGCTCTCGCTCATTACT-GATCAGCGGGAGACAGTCTG-------GGTTAACTCTT-GCTGCCCTGTTTCAAGAATACAGGGAGGCCACAAAAGAAGCTGTAAGGTAACTTCGCCTCAGCTCA
>gene=chr21_16594485-16594741; species=gorGor
GGCTTCTCCATGCAGGACAGAACACAGCCTCAGGAAGGTCACAGGGGTCAAGCTGATTACCTCCTCCAGCTCTGGCAAGCAGAGGGCTCAGCTGGGTTACCCAAGTTCACAAGAGCTATTGACATTCAGCTGTAGCTCCCACTCATTATGGGATCAGCAGGGGACTGTCTGGGCCTCCTGTTAACTCTTCTGTGCCCTGTTTTAAGATTGCAGTGAGGTCAAAAAGGAAGCCATCAGGTAGCTTTGCCTCAACTTC
>gene=chr21_16594485-16594741; species=panTro
GGCTTCTCCATGCAGGACAGAACACAGCCTCAGGAAGGTCACAGGGGTCAAGCTGATTACCTCCTCCAGCTCGGGCAAGCAGAGGGCTCAGCTGGGTTACCCAAGTTCACAAGAGCTATTGACATTCAGCTGTAGCTCCCACTCATTATGGGATCAGCAGGGGACTGTCTGGGCCTCCTGTTAACTCTTCTGTGCCCTGTTTTAAGATTGCAGTGAGGTCAGAAAGGAAGCCATCAGGTAGCTTTGCCTCAACTTC
>gene=chr21_16594485-16594741; species=papHam
GGCTTCTCCATGCAGGACAGAACACAGCCTCAGGAAGGTCACAGGGGTCAAGCTGATTACCTCCTCCAGCTCTGGCAAGCAGAGGGCTCAGCTGGGTTACCCAAGTTCACAAGAGCTATTGACATTCAGCTGCAGCTCCCACTCATTATGGGATCAGCAGGGGACTGTCTGGGCCTCCTGTTAACTCTTCTGTGCCCTGTTTTAAGATTACAGTGAGGTCAAAAAGGAAGCCATCAGGTAGCTTTGCTTCAACTTC
>gene=chr21_16594485-16594741; species=ponAbe
GGCTTCTCCATGCAGGAGAGAACACAGCCTCAGGAAGGTCACAGGGGTCAAGCTGATTACCTCCTCCAGCTCTGGCAAGCAGAGGGCTCAGCTGGGTTACCCAAGTTCACAAGAGCTATTGACATTCAGCTGTAGCTCCCACTCATTATGGGATCAGCAGGGGACTGTCTGGGCCTCCTGTTAACTCTTCTGTGCCCTGTTTTAAGATTGCAGTGAGGTCAAACAGGAAGCCATCAGGTAGCTTTGCCTCAACTTC
>gene=chr21_16594485-16594741; species=rheMac
GGCTTCTCCATGCAGGACAGAACACAGCCTCAGGAAGGTCACAGGGGTCAAGCTGATTACCTCCTCCAGCTCTGGCAAGCAGAGGGCTCAGCTGGGTTACCCAAGTTCACAAGAGCTATTGACATTCAGCTGCAGCTCCCACTCATTATGGGATCAGCAGGGGACTGTCTGGGCCTCCTGTTAACTCTTCTGTGCCCTGTTTTAAGATTACAGTGAGGTCAAAAAGGAAGCCATCAGGTAGCTTTGCTTCAACTTC
>gene=chr21_16817695-16817783; species=hg19
AGATCCCCTTTCTTGACCTTTCTATCACAGCATCTGAACCTGCCTGCACCTGCTCATTGTCCATTTGAATTGCTTCTCTGCTGGAGGT
>gene=chr21_16817695-16817783; species=bosTau
AGATCTCCTTTCTAAAGCTTTATTTCACAGCATCTGAACCTGATTGCATTTGCCCACCGTCCACTGGTATGACTTTTCTGGTAGAGGA
>gene=chr21_16817695-16817783; species=calJac
AGATACCCTTTCTTGACCTTTCTATCACAGCGTCTGAACCTGCCTGCACCTGCTCATTGTCCTTTTGAATTGCTTCTCTGCTGGAGGT
>gene=chr21_16817695-16817783; species=canFam
AGATCTCCTTTCTTGACCTTTCTATCACAGCATCTGAACCTTCCTGCATCTGCCTACTGTCTACCCGTATGGCTTT--GGCAGGTGGT
>gene=chr21_16817695-16817783; species=equCab
-------------------------------------------------------ATTGTCCACTTGGATGGCTTTTCTGCTGGAGGC
>gene=chr21_16817695-16817783; species=gorGor
AGATCCC-TTTCTTGACCTTTCTATCACAGCATCT-AACCTGCCTGCACCTGCTCATTGTCC-TTTGAATTGCTTCTCTGCTGGAGGT
>gene=chr21_16817695-16817783; species=panTro
AGATCCCCTTTCTTGACCTTTCTATCACAGCATCTGAACCTGCCTGCACCTGCTCATTGTCCATTTGAATTGCTTCTCTGCTGGAGGT
>gene=chr21_16817695-16817783; species=papHam
AGATCCCCTTTCTTGACCTTTCTATCGCAGCATCCGAACCTGCCTGCACCTGCTCATTGTCCATTTGAACTGCTTCTCTGCTGGATGT
>gene=chr21_16817695-16817783; species=ponAbe
AGATCCCCTTTCTTGACCTTTCTATCACAGCATCTGAACCTGCCTGCACCTGTTCATTGTCCATTTGAATTGCTTCTCTGCTGGAGGT
>gene=chr21_16817695-16817783; species=rheMac
AGATCCCCTTTCTTGACCTTTCTATCGCAGCATCCGAACCTGCCTGCACCTGCTCATTGTCCATTTGAACTGCTTCTCTGCTGGACGT
>gene=chr21_17614025-17614212; species=hg19
ACTTATCTCTGAAGTCTGTAGGAGATAACTTCCTCCCCATTACTAGCCAGCAGGGTGGCCTGAGTTTCCTTGTCTGGAGCTGCAGGATATTTGTTCTATCCTGTTTACAGCCAATGGGGGGCCCTTTTTCTTCCCTACAGTGAGCCTTTTCATCTGCACAGAGGGAGATACAAAATCGGAAATGATC
>gene=chr21_17614025-17614212; species=bosTau
AGTCATCTCTGAAGCCTGTGGGAGATAACTTCCTCC-CATTGCTAGTCAGTAGACGGGTCCACGTTTCCTTGTGTGGAGTTGGGGTGTATTTTTTCTACCCTGTTTATAGCTGGC-AGGAGCCCTGCTTCTTCCTTATAACT--CCTCTTCATCAGCACAGAGGGAGATTCAAAATCAGAAATGATC
>gene=chr21_17614025-17614212; species=calJac
ACTTATCTCTGAAGTCTGTAGGAGATAGCTTCCTCTACATTACTAGCCAGTGGGGGGGCCTGGGTTTCCTTG--TGGAGCTGCAGGATATTTGTTCTATCCTGTTTACAGCCAAT-GGGGGCCGTTTGTCTTCCCTACAGCGAGCCTTTTCATCTGCACAGAGGGAGATACAAAATCGGAAATTATC
>gene=chr21_17614025-17614212; species=canFam
ACTTATCTCTGAAGTCTGTGGGAGATAACTTCCTCC-CATTGCTAGCCAGCAGGGGGGCTCATGTTTCCTTGTTTGTAGCTGCAGGGTATTTGTTCAATCCTGTTTACAGCCGGT-GGGGGGCCTTTTTCTTCCTTACCGCG--CCTTTTCATCAGCACAGAGGGAGATTCCAAATCAGAAATGATC
>gene=chr21_17614025-17614212; species=equCab
ACTGATCTCTGAAGTCTGTGGGAGATAACTTCCTCC-CATTGCTAGCCAGCAGGGGGGCCCATGTTTCCTTGTTTGGAGC-ACAGAGTATTTGTTCTACCCTGTTTACAGCCAGC-AGGGA-CCCTTTTCTTCCATACAGTG--CCTTTTCATCAGCACAGAGGGAGATTCCAAATCAGGAGTGATC
>gene=chr21_17614025-17614212; species=gorGor
ACTTATCTCTGAAGTCTGTAGGAGATAACTTCCTCCCCATTACTAGCCAGCAGGGGGGCCTGGGTTTCCTTGTTTGGAGCTGCAGGATATTTGTTCTATCCTGTTTACAGCCAATGGGGGGCCCTTTTTCTTCCCTACAGTGA-CCTTTTCATCTGCACAGAGGGAGATACAAAATCGGAAATGATC
>gene=chr21_17614025-17614212; species=panTro
ACTTATCTCTGAAGTCTGTAGGAGATAACTTCCTCCCCATTACTAGCCAGCAGGGGGGCCTGGGTTTCCTTGTTTGGAGGTGCAGGATATTTGTTCTATCCTGTTTACAGCCAATGGGGGGCCCTTTTTCTTCCCTACAGTGAGCCTTTTCATCTGCACAGAGGGAGATACAAAATCGGAAATGATC
>gene=chr21_17614025-17614212; species=papHam
ACTTATCTCTGAAGTCTGTAGGAGATAACTTCCTCCGCATTACCAGCCAGCAGGGGGGCCTGGGTTTCCTTGTTTGGAGCTGCAGGATATTTGTTCTATCCTGTTTACAGCCAATGGGGGGCCCTTTTTCTTCCCTACAGTGAGCCTTTTCATCTGCACAGAGGGAGACACAAAATCGGAAATGATC
>gene=chr21_17614025-17614212; species=ponAbe
ACTTATCTCTGAAGTCCGTAGGAGATAACTTCCTCCCCATTACTAGTCAGCAGGGGGGCCTGGGTTTCCTTGTTTGGAGCTGCAGGATATTTGTTCTATCCTGTTTATTGCCAATGGGGGGCCCTTTTTCTTCCCTACAGTGAGCCTTTTCATCTGCACAGAGGGAGATACAAAATCGGAAATGATC
>gene=chr21_17614025-17614212; species=rheMac
ACTTATCTCTGAAGTCTGTAGGAGATAACTTCCTCCCCATTACCAGCCAGCAGGGGGGCCTGGGTTTCCTTGTTTGGAGCTGCAGGATATTTGTTCTATCCTGTTTACAGCCAATGGGGGGCCCTTTTTCTTCCCTACAGTGAGCCTTTTCATCTGCACAGAGGGAGACACAAAATCGGAAATGATC
>gene=chr21_20926710-20926830; species=hg19
TTGCTTAATGCCAAGCACAGAAAAATGCTAATAAGACTCATGCTGAGAAAAGCTCTCACTCATCAGGGTGCATCATTGCAGACATTAAGCTGAGACTGTGAATTGCTATTAGCCAAAACT
>gene=chr21_20926710-20926830; species=bosTau
TTGCTTATTGCCAAGCACTGAAAAATGCTAATAAGATCCATGCTGAGAAAAGCTCTCACTCATCAGGGTGCATCACAGCAGACATTAAGCTTAGGTTGGGAAGTGCTCTTAGCCAAAACT
>gene=chr21_20926710-20926830; species=calJac
TTGCTTATTGCCAAGCACAGAAAAATGCTAATAAGACTCATGCTGAGAAAAGCTCTCACTCATCAGGGTGCATCATTGCAGACATTAAGCTGAGAATGTGAATTGCTATTAGCCAAAACT
>gene=chr21_20926710-20926830; species=canFam
TTGCTTATTGCCAAGCACAGAAAAATGCTAATAAGATCCATGCTGAGAAAAGCTCTCACTCATCAGGGTGCATCATTGCAGACATTAAGCTGAGGCTGTGAATTGCTGTTAGCCAAAACT
>gene=chr21_20926710-20926830; species=equCab
TTGCTTATTGCCAAGCACAGAAAAATGCTAATAAGATCCATGCTGAGAAAAGCTCTCACTCATCAGGGTGCATCATTGCAGACATTAAGCTGAGGCTGTGAATTGCTGTTAGCCAAAACT
>gene=chr21_20926710-20926830; species=gorGor
------------------------------------------------------------------------------------------------------------------------
>gene=chr21_20926710-20926830; species=panTro
TTGCTTAATGCCAAGCACAGAAAAATGCTAATAAGACTCATGCTGAGAAAAGCTCTCACTCATCAGGGTGCATCATTGCAGACATTAAGCTGAGACTGTGAATTGCTATTAGCCAAAACT
>gene=chr21_20926710-20926830; species=papHam
TTGCTTATTGCCAAGCACAGAAAAATGCTAATAAGACTCATGCTGAGAAAAGCTCTCACTCATCAGGGTGCATCATTGCAGACATTAAGCTGAGACTGTGAATTGCTATTAGCCAAAACT
>gene=chr21_20926710-20926830; species=ponAbe
TTGCTTATTGCCAAGCACAGAAAAATGCTAATAAGACCCTTGCTGAGAAAAGCTCTCACTCATCAGGGTGCATCATTGCAGACATTAAGCTGAGACTGTGAAGTGCTATTAGCCAAAACT
>gene=chr21_20926710-20926830; species=rheMac
TTGCTTATTGCCAAGCACAGAAAAATGCTAATAAGACTCATGCTGAGAAAAGCTCTCACTCATCAGGGTGCATCATTGCGGACATTAAGCTGAGACTGTGAATTGCTATTAGCCAAAACT
>gene=chr21_22162575-22162702; species=hg19
TTGTATTAGCATCTTGCTTTTGTCTAGTAACAGCGTGACCCCTTGCTCTCTGGCATGTTTAAAGAAAAGAAGAGATCTGTGGTATTTATGATGATTGAGAAACTGTAACAATGCCTGGGTAGGGGGT
>gene=chr21_22162575-22162702; species=bosTau
CTGTATTGGCATCTTGCCTTTGTCTAATCACAGCAGGAGCCATTGGTCTATGGAATGTTTAAAGAA---AAGAAATTTGTGGCTTATGTGATGATTGAGCAACTGT-ACAATACCCCAGTAGGGGGT
>gene=chr21_22162575-22162702; species=calJac
TTGTATTAGCATCTTGCTTTTGTCTAGTAACAGCAGGACCTTTTGATCTCTGGCATGTTTAAAGAAAATAAGAGATCGGTGGTATTTATGATGATTGAAAAACTGT-ACAATGCCTGGGTGGGGGGT
>gene=chr21_22162575-22162702; species=canFam
TT-TATTGGCATCTTGCCTTTGTCTCATCACAGCAGGAGCCATTGCTCTCTGCAATGCTTAAAGAA---AAGAAATCTGTGGCTTTTATGTTGATTGAGAAACTGT-ACAATGCCTGGGCAAGGGGT
>gene=chr21_22162575-22162702; species=equCab
TTGTATTGGCATCTTGCCTTTGTCTAGTCACAGCAGGAGCCATTGCTCTCCGGAATGCTTAAAGAA---AAGAATTCTGTGGCTTTTATGATGATTGAGAAACTGT-ACAACTCCTGGGTAGGGGGT
>gene=chr21_22162575-22162702; species=gorGor
TTGTATTAGCATCTTGCTTTTGTCTAGTAACAGCATGACCCCTTGCTCTCTGGCATGTTTAAAGAAAAGAAGAGATCTGTGGTATTTATGATGATTGAGAAACTGTAACAATGCCTGGGTAGGGGGT
>gene=chr21_22162575-22162702; species=panTro
TTGTATTAGCATCTTGCTTTTGTCTAGTAACAGCGTGACCCCTTGCTCTCTGGCATGTTTAAAGAAAAGAAGAGATCTGTGGTATTTATGATGATTGAGAAACTGTAACAATGCCTGGGTAGGGGGT
>gene=chr21_22162575-22162702; species=papHam
TTGTATTAGCATCTTGCTTTTGTCTGGTAACAGCAGGACCCCTTGCTCCCTGGCATGTTTAAAGAAAAGAAGAGATCTGTGGTATTTATGATGATTGAGAAACTGTAACAATGCCTGGGTAGGGGGT
>gene=chr21_22162575-22162702; species=ponAbe
TTGTATTAGCATCTTGCTTTTGTCTAGTAACAGCAGGACCCCTTGCTCTCTGGCATGTTTAAAGAAAAGAAGAGATCTGTGGTATTTATGATGACTGAGAAACTGTAACAACGCCTGGGTAGGGGGT
>gene=chr21_22162575-22162702; species=rheMac
TTGTATTAGCATCTTGCTTTGGTCTGGTAACAGCAGGACCCCTTGCTCCCTGGCATGTTTAAAGAAAAGAAGAGATCTGTGGTATTTATGATGATTGAGAAACTGTAACAATGCCTGGATAGGGGGT
>gene=chr21_27370483-27370739; species=hg19
TCCACCCAGGGAAAGGGAGAAAAAAGTTGCAAATCTGCCAGGAAACCTCTCCCACCGGCTAAACCAGTGAGAATCACTGTAACAAAAGGCCTTTGTTCCAAAGGCTGCAGGCAACAGAATTCTCCATTGTGTTCGCAATACCTGACCTAATTGACTGCTTTGTTTGAAACTGAAGAAGGGAGTCCTTTGATCCAGAAGCTGCAATCATCCAATCAGAGCCAGAAAAAAAAAAAAAAAAAGCCCTTGAGGTTATCAG
>gene=chr21_27370483-27370739; species=bosTau
TACACCCAGGGAAACAG-GGAAAAAGTTGGACATCTGCCAGGAAGTCTCCCCCAGCAGGGAAACCAGTTAGAATCATTATAACAAAAGTCCTCTGTTCAAGAGGCTGCAGGCAACAGAATCCACCACCGTCCTCAAGTTACCTGACCTAATTAACTTTTTTGTTTGAAACT----GAAGGAGTCTTCTGAGCTGGAAGCCACAGTCTTCCCTTCAGAGCCAC----------AGAAGAAGCCCTCAGGGCCACCAG
>gene=chr21_27370483-27370739; species=calJac
TCCATCCAGGAAAAGGGAGAAAAAAGTTGGAAATCTGCCAGGAAACCTCTCCCAGTTGCTAAACCAGTCAGAATCACTGTAACAAAAGCCTTTTGTTCCAA-------AGGCAACAGACTTCTCCATTGTGTTCACAATACCTGACCTAATTGACTGCTTTGTTTGAAACTAAAGAAGGGAGTCATTTGAGCTAGAAGCTGCAATCATCCAATCAGAGCCAGGAAAAAGAAAAACAAAAGCCCTCGAGGTTACCAG
>gene=chr21_27370483-27370739; species=canFam
TCCACCTAGGGAAATGGAGAAAAAAGTTGGAAATCTGCCAAGAAACCTCCT-CAGCAGCTAAGCCAGTTAGAATCTCGGTAACAAAAGTCCTTTGTTCAAGAGGCTCCAGGCAACAGAATCCCCTATTGTGTTCACATTACCTGACCTAATTAACTTCTTTGTTTGAAACCGAAGAAAGGAGTCTTTTGAGCTAGAAGCTACAATCTTCCAATGGCAGCCAG----------AGAAGAAGCCCTTGGGGTTACCAG
>gene=chr21_27370483-27370739; species=equCab
TCTAAGCAGGGAAAGGGAGAAAAAAATTGGAAATCTACCAGGAAATCTCCCCCAGCAGCTAAACCAGTTAGAATCACTCTAACAAAAGCCCTTTGTTCAAGAGGCTCCAGGCGACAGAATCGCCTATTGTTTTCATGTTACCTGACCTAATTAACATCTTTGTTTGAAACTGAAGAAAGCAGTCTTTCGAGCTAGACGCTGCAATCATCCAATCAGAGCCAG----------AAAAGAAGCCCCTGGGGTTACCAA
>gene=chr21_27370483-27370739; species=gorGor
TCCACCCAGGGAAAGGGAGAAAAAGGTTGCAAATCTGCCAGGAATCCTCTCCCACCGGCTAAACCAGTGAGAATCACTGGAACAAAAGGCCTTTGTTCCAAAGGCTGCAGGCAAGAGAATTCTCCATTGTGTTCGCAATACCTGACCTAATTGACTGCTTTGTTTGAAACTGAAGAAGGGAGTCATTTGAGCCAGAAGCTGCAATCATCCAATCAGAGCCAGaaaaaaaaaaaaaaaaaGCCCTTGAGGTTACCAG
>gene=chr21_27370483-27370739; species=panTro
TCCACCCAGGGAAAGGGAGAAAAAAGTTGCAAATCTGCCAGGAAACCTCTCCCACCGGCTAAACCAGTGAGAATCACTGTAACAAAAGGCCTTTGTTCCAAAGGCTGCAGGCAACAGAATTCTCCATTGTGTTCGCAATACCTGACCTAATTGACTGCTTTGTTTGAAACTGAAGAAGGGAGTCATTTGAGCCAGAAGCTGCAATCATCCAATCAGAGCCAGaaaaaaaaaaaaaaaaaGCCCTTGAGGTTACCAG
>gene=chr21_27370483-27370739; species=papHam
TCCACCCAGGGAAAGGGAGAAAAAAGTTGCAAATCTGCCAGGAAACCTCTCCCAGCCGCTAAACCAGTCAGAATCACTGTAACAAAAGGCCTTTGTTCCAAAGGCTGCAGGCAACAGAATTCTCCATTGTGTTCGCAATACCTGACCTAATTGACTGCTTTGTTTGAAACTGAAGAAGGGAGTCATTTGAGCCAGAAGCTGCAATTATCCGATCAGAGCCAGAAAA-AAAAAAACCACAACTCTTGAGGTTACCAG
>gene=chr21_27370483-27370739; species=ponAbe
TCCACCCAGGAAAAGGGAGAAAAA-TTTGCAAATCTGCCAGGAAACCTCTCCCAGCCGCTAAACCAGTCAGAATCACTGTAACAAAAGGCCTTTGTTCCAAAGGCTGCAGGCAACAGAATTCTCCATTGTGTTCGCAATACCTGACCTAATTGACTGCTTTGTTTGAAACTGAAGAAGGGAGTCATTTGAGCCAGAAGCTGCAATCATCCAATCAGAGCCAGaaaaaaaaaaaaaaaaaGCCCTTGAGGTTACCAG
>gene=chr21_27370483-27370739; species=rheMac
TCCACCCAGGGCAAGGGAGAAAAAAGTTGCAAATCTGCCAGGAAACCTCTCCCAGCCGCCAAACCAGTCAGAATCACTGTAACAAAAGGCCTTTGTTCCAAAGGCTGCAGGCAACAGAATTCTCCATTGTGTTCGCAATACCTGACCTAATTGACTGCTTTGTTTGAAACTGAAGAAGGGAGTCATTTGAGCCAGAAGCTGCAATCATCCCATCAGAGCCAGaaaaaaacaaaaaaaaaaCTCTTGAGGTTACCAG
>gene=chr21_39004211-39004467; species=hg19
tttttggaccgagtattgggaaaggggaattccagggaccagagtttgtggCTGCAttttcctctttcctctgactgctttaccctaagagtggccccgattgtgtaaaacaatgcagcagcccaggtggctcaaatgctgagcaagtcttggctttagagaaagaagtatcagaaaaggaggcccgggagctgaaagtgggggccgaccggggggaggggtggatctcacagaggagagaactggagaagaggat
>gene=chr21_39004211-39004467; species=bosTau
----------------------------------------------------------------------------------------------------------------------------------------------------------------------------------------------------------------------------------------------------------------
>gene=chr21_39004211-39004467; species=calJac
tttgtggactgagcattgggaaatgggaattccagggaccagagtctgtggCTGCAttttcctccttcctctccctgctttatcctgagagtggccccaactgtgtaaaaccatgcagcagcccaggtggctgaaatgctgggcaagtcttggctttagagaaataagtatcagaaaaggggacctgggagctgaaagtaggggtcgaccagcaggaggggtggatctcacagaggagagaactggagaagaggat
>gene=chr21_39004211-39004467; species=canFam
tttctagccagaggactgggaaaggggAG---TGTGGAC-AAAGTTTG-GGTGGTGTTTTTCTCA--TTTCTCACTGCTTTACTCTGCGAGTGA-CCTGAGTGTGTGCAACCATGCAG-AGCACAAGGGGCTAGCATTCAGAGAAAATCCTGTCTTTCTAGACAGAAGACTGAGCAGTGGGGTTCTGGGAGCTGAAAA----------------AGGTGGG-GAATCCTGCAGAGGACAGAACTGG-GAAGAGAAT
>gene=chr21_39004211-39004467; species=equCab
tttctgatcagtggacttggaaaaggagactctgtggactaaagttcgtggCTGTGttttcctcccttttctcacaggtcgggtctgagtgggacccccagtgtgtgaaaccaggcagcagcatgagtggctaacatgcagagagaatcctgtctttatggacagaagatcaagcagaggcggtctgggagctaaaaa----------------ggatggg-gaatcctacagaggacagaactggagaagaggat
>gene=chr21_39004211-39004467; species=gorGor
TTTTTGGACCGAGTATTGAGAAAGGGGAATTCCAGGGACCAGAGTTTGTGGCTGCAttttcctctttcctctgactgctttaccctaagagtggccccgattgtgtaaaacaatgcagcagcccaggtggctcaaatgctgagcaagtcttggctttagagaaagaagtatcagaaaaggaggcccgggagctgaaagtgggggc-gaccggggggaggggtggatctcacagaggagagaactggagaagaggat
>gene=chr21_39004211-39004467; species=panTro
TTTTTGGACCGAGTATTGGGAAAGGGGAATTCCAGGGACCAGAGTTCGTGGCTGCATTTTCCTCTTTCCTCTGACTGCTTTACCCTAAGTGTGGCCCAGATTGTGTAAAACAATGCAGCAGCCCAGGTGGCTCAAATGCTGAGCAAGTCTTGGCTTTAGAGAAAGGAGTATCAGAAAAGGAGGCCCGGGAGCTGAAAGCGGGGGCCGACCGGGGGgaggggcggatctcacagaggagagaactggagaagaggat
>gene=chr21_39004211-39004467; species=papHam
tttttggaccaagtattgggaaaggggaattccagggatcagagtgtgtggCTGCAttttcctctttcctctcactgctttaccctaagagtggccccgattgtgtaaaaccatgcaacaacccaggtggctcaaatgctgagcaagtcttggctttagagaaagaaatat--------------------------gcgggggccgaccgaggggaggggtgggtctcatagaggacagaactggag--gaggat
>gene=chr21_39004211-39004467; species=ponAbe
TTTTTGGACCGAGTATTGGGAAAGGGGAATTCCAGGGACCAGAGCTTGTGGCTGCAttttcctctttcctctgactgctttaccctaagagtggccctgattgtgtaaaacaatgcagcagcccaggtggctcaaatgctgagcaagtcttggctttagagaaagaagtatcagaaaagaaggcccgggagctgaaagtgggggctgaccggggggaggggtggatctcacagaggagagaactggcaaagaggat
>gene=chr21_39004211-39004467; species=rheMac
TTTTTGGACCAAGTATTGGGAAAGGGGAATTCCAGGGGCCAGAGTGTGTGGCTGCATTTTCCTCTTTCCTCTCACTGCTTTACCCTAAGAGTGGCCCCGATTGTGTAAAACCATGCAGCAGCCCAGGTGGCTCAAATGCTGAGCAAGTCTTGGCTTTAGAGAAAGAAGTAT--------------------------GCGGGGGCCGACCGAGGGGAGGGGTGGGTCTCATAGAGGACAGAACTGGAG--GAGGAT
>gene=chr21_39820629-39820885; species=hg19
CACATCTTTGTCCTCCCACTTGACTTGGCTGTTGGCAGGTTTCATCATCCCTTCGGTTAAAGCTTGAATGGACACACGCTGCTGCATAGGGCCCTCCCTGCCTGGCAGCCCTGTGACTTCAAAGGGGAGAGAGGATCTAGCCCAGTAGGATTAAAACCAGAAAAAGAGTGCTGAACACAGGCTGCTAATCAGGACCACATGAGTTCTTTAACTCCAGCTCTGGGAGAGACTTCCTGGCCTTGACTGACATGTCTCT
>gene=chr21_39820629-39820885; species=bosTau
AGCACCTTTGTTCACCCACGTGACTTTGCC-CCTGCAGGTTTCATCATCCCTTTGGTCCCAGGATGAAT-GACAAAGGCTGAGGCATAGGATTCTCCCACCCCAGCGGCCCTGGGACTTCAAAGCTGGGAAACGAGCGAGCCCAGTGGGATTAAAACCAG-AATGGACCGCTGCACAGGGCCTGGTAACCAGGACCACGTGAGGCCCTTGTCTCCAGCTCTGCAACTGACTTCTTGGCCTCGACGGGTCTCTCCGT
>gene=chr21_39820629-39820885; species=calJac
----TCTTTGTCTTCACACTTGACTTGGTTACAGGCAGGTTTCATCATCCCTTTGGTTAAAGCTTCAAT-GACACAGGCTGCCACATAGGACCGTCCCTGCCTGGCAGCCCTGTGACTTCAAAGG-------AGATCTAGCCCAGTAGGATTAAAACCAGAAAAAGAGTGTTGAACACGGGCTGGTAACCGGGACCACATGCATTCTTTAACTCTGGCTCTGGGAGAGACTTCCTGGCCTTGACTGACACGTCCTT
>gene=chr21_39820629-39820885; species=canFam
AGCATGTTTGTTCATCCATTAGACTCAGTCACACGCAGGCTTCATCATCCCTTTGGTTCGAT-ATGAAT-GACAAAGGCTATTGCACAGGATTCTCCCGCCCTGGCAGCTCTGAGACTTCAAAGCGGGGAGGATCTC--GCCCAGTAGGATTAAAACCAG-AACGGAGCTCTGAGCACAGGCTAGTAACCAGGAACACATGAATCCCTCAACTCCAGCTCGGCAAGGGAC-TTCTGGCCTTGACTGATCTGTCGTT
>gene=chr21_39820629-39820885; species=equCab
AGCATCTTTGTTCA-CCATTTGACTTAGCTATATGCAGGTTTCATGATCCCTTCGGTTTGAGAATGAAT-GACGAAGCCTGATGTCTAGGACTCTCCCTCCCCGGCAGCCCCG-GACTTCAGAGCGGGGAGAATCTCTAGCCCAGTAGGATTAAAACCAG-AACGGAGCACTGAACACAGGCTAGTAACCAGGAACACATGAGTCCCTCAATGGCAACCCTGAGAGCGACTTCCTGACCTTGACTGAGCGGTCcct
>gene=chr21_39820629-39820885; species=gorGor
CACATCTTTGTCCTCCCACTTGACTTGGCTGTTGGCAGGTTTCATCATCCCTTCGGTTAAAGCTTGAATGGACACACGCTGTTGCATAGGGCCCTCCCTGCCTGGCAGCCCTGTGACTTCAAAGGGGAGAGAGGATCTAGCCCAGTAGGATTAAAACCAGAAAAAGAGTGCTGAACACAGGCTGCTAATCAGGACCACATGAGTTCTTCAACTCCAGCTCTGGGAGAGACTTCCTGGCCTTGACTGACATGTCTCT
>gene=chr21_39820629-39820885; species=panTro
CACATCTTTGTCCTCCCACTTGACTTGGCTGTTGGCAGGTTTCATCATCCCTTCGGTTAAAGCTTGAATGGACACACGCTGCTGCATAGGGCCCTCCCTGCCTGGCAGCCCTGTGACTTCAAAGGGGAGAGAGGATCTAGCCCAGTAGGATTAAAACCAGAAAAAGAGTGCTGAACACAGGCTGCTAATCAGGACCACATGAGTTCTTTAACTCTAGCTCTGGGAGAGACTTCCTGGCCTTGACTGACATGTCTCT
>gene=chr21_39820629-39820885; species=papHam
CACATCTTTGTCCTCCCATTTGACTTGGCTGTTGGCAGGTTTCATCATCCCTTTGGTTAAAGCTTGAATGGACACAGGCTGCTGCATAGGACCCTCCCTGCCTGGCAGCCCTGTGACTTCAAAGGGGAGACAGGATCTAGCCCAGTAGGATTAAAACCAGAAAAAGAGTGCTGAACACAGGCTGTTAACCAGGACCACATGAGTTCTTTAACTCCAGCTCTAGGAGAGACTTCCTGGCCTTGACTGACATGTCCCT
>gene=chr21_39820629-39820885; species=ponAbe
CACATCTTTGTCCTCCCACTTGATTTGGCTGTTGGCAGGTTTCATCATCCCTTCGGTTAAAGCTTGAATGGACACACGCTGCTCCATAGGACCCTCCCTGCCTGGCAGCCCTGTGACTTCAAAGGGGAGAGAGGATCTAGCCCAGTAGGATTAAAACCAGAAAAAGAGTGCTGAACACAGGCTGCTAACCAGGACCACATGAGTTCTTTAACTCCAGCTCTGGGAGAGACTTCCTGGCCTTGACTGACATATCTTT
>gene=chr21_39820629-39820885; species=rheMac
CACATCTTTGTCCTCCCATTTGACTTGGCTGTTGGCAGGTTTCATCATCCCTTTGGTTAAAGCTTGAATGGACACAGGCTGCTGCATAGGACCCTCCCTGCCTGGCGGCCCTGTGACTTCAAAGGGGAGACAGGATCTAGCCCAGTAGGATTAAAACCAG--AAAGAGTGCTGAACGCAGGCTGCTAACCAGCACCACATGAGTTCTTTAACTCCAGCTCTAGGAGAGACTTCCTGGCCTTGACTGACATGTCCCT
>gene=chr21_44834118-44834374; species=hg19
TGAGACTTTCAGTGACTGAGCCCGGCCACTGGGGAAGGGTCCTGAGGAGGGGGCAGACCACGGGGCCACCTGTGGCTGCCGCAGGGGGAGGGGTCCTCTGCAGACGGAAGGCCATTAGTTCCCTGCAGTGAGGTGGAATGCAGGAGTTGGCTCCCTGCCCTCCTCTTTAAGATTTGAAACTTCTACAAGCCTGGAGGATGTGGCCTCTCAGGGAAGCCGCTTGGAAGGAAAGAGCTCCCAGAGAGATGAGAGAGAG
>gene=chr21_44834118-44834374; species=bosTau
----------------------------------------------------------------------------------------------------------------------------------------------------------------------------------------------------------------------------------------------------------------
>gene=chr21_44834118-44834374; species=calJac
CGAGACT-------------------------------GTCCTGAGGAGCAGGCAGACCCCGGAGCCACCTGTGGCTGCAG----GGCGGGGGTCACCTGCAGCCAGAAGGCCGTTAGTTCCCTGTGGTGAGGGGGAATGCAGGGCTTGGCTCCCTGACCTCCCCTTTAAAATCTGGAACGTCCACAGACCTGGAAGATGTGGCCTCTCAGGGAAGCTGCTCCGAAGGAAAGACCTCCCACAGAGACGAG----AG
>gene=chr21_44834118-44834374; species=canFam
-AAGGGCC---------------------------------------------------------------------------------GGAGGCTGCTGCTGCCGGGGGGCCACCGGCTCCTCGAGGCCAGGCCG-ATGCGGGAGCCGGCGCCGTGCCCCCTCCTTTAAGATGTGAAACCTGAGGGAGGCTGGAGG----------------ACGCGGCTCGGAAGGAAGGCACTCCCACAGACACGAG------
>gene=chr21_44834118-44834374; species=equCab
--AGAACC---AAAACAGAGCCTGCCGCCAGGGGAGG-GGTCTGAGGACCAGCAAGGCCCGGCACACACACTCGAACGTA-------GAGCCACTCACTACTGCTGGCCGAGTTCCGACTACGCTGGGTCGGGCTGAATGCAGGAGGTGACGCCATGCCCTCCTCTTTAAGATCCGCAACTTGAATGAACCTGGAGGGCACAGCGTCTTAACCAAGTGGCTCAGAAGGAAGGAGTTCCCACAGAGACGAA------
>gene=chr21_44834118-44834374; species=gorGor
TGAGACTTTCAGTGACTGAGCCCGGCCACTGGGGAAGGGTCCTGAGGAGGGGGCACATCACGGGGCCACCTGTGGCTGCCGCAGCGGGAGGGGTCCTCTGCAGACGGAAGGCCATTAGTTCCCTGCAGTGAGGTGGAATGCAGGAGTTGGCTCCGTGCCCTCCTCTTTAAGATTTGAAACTTCTACAAGCCTGGAGGATGTGGCCTCTCAGGGAAGCCACTTGGAAGGAAAGAGCTCCCAGAGAGATGAGAGAGAG
>gene=chr21_44834118-44834374; species=panTro
TGAGACTTTCAGTGACTGAGCCCGGCCACTGGGGAAGGGTCCTGAGGAGGGGGCAGACCACGGGGCCACCTGTGGCTGCCGCAGGGGGAGGGGTCCTCTGCTGACGGAAGGCCATTAGTTCCCTGCAGTGAGGTGGAATGCAGGAGTTGGCTCCGTGCCCTCCTCTTTAAGATTTGAAACTTCTACAAGCCTGGAGGATGTGGCCTCTCAGGGAAGCCGCTTGGAAGGAAAGAGCTCCCAGAGAGATGAGAGAGAG
>gene=chr21_44834118-44834374; species=papHam
TGAGACTTTCAATGACTGAGCTCGGCCACTGGGGAAGAGTCCTGAGGAGGGGGCAGACCACGGGGCCACCTGTGGCTGCCGCAG-GGGAGGGGTCCTCTTCAGACGGAAGGCCATTAGTTCCCTGCGGTGAGGTGGAATGCAGGAGTTGGCACCGCGCCCTCCTCTTTAAGATTTGAAACTTCCACAAGCCTGGAGGATGTGGCCTCTCAGGGAAGCCGCTCGGAAGGAAAGAGCTCCCAGAGAGATGAG----AG
>gene=chr21_44834118-44834374; species=ponAbe
TGAGACTTTCAGTGACTGAGCCCAGCCACTGGGGAAGGGTCCTGAGGAGGGGGCAGACCATGGGGCCACCTGTGGCTGCCACAGGGGGAGGGATCCTCTGCAGCGGGAAGGCCATTAGTTCCCTGAGGTGAGGTGGAATGCAGGAGTTGGCTCCGTGCCCTCCTCTTTAAGATTTGAAACTTCCACAGGCCTGTAGGATGTGGCCTCTCAGGGAAGCTGCTTGGAAGGAAACAGCTCCCAGAGAGATGAGAGACAG
>gene=chr21_44834118-44834374; species=rheMac
TGAGACTTTCAATGACTGAGCCCGGCCACTGGGGAAGAGTCCTGAGGAGGGGGCAGACCACGGGGCCACCTGTGGCTGCCGCAG-GGGAGGGGTCCTCTTCAGGCGGAAGGCCGTTAGTTCCCTGCGGTGAGCTGGAATGCAGGAGTTGGCACCGCGCCCTCCTCTTTAAGATTTGAAACTTCCACAAGCCTGGAGGATGTGGCCTCTCAGGGAAGCTGCTCGGAAGGAAAGAGCTCCCAGAGAGATGAG----AG
>gene=chr12_4134694-4134950; species=hg19
ACTGTACCCCCGTCTAGCTGGGACAGGAGCCATCAAAATGCAAATGTGGGTTTTGGGAATGCTAATGTTGGAAGTGGAGAACAATACTGAGACAGACTTCTTGGGGCCAGGGAGAGGGCCCCAGGGCAGGATGTGGGAGCCGAGTTGGGGGCAGGGATGAAAGGGGCAAAGGAAACTGAGAGAGAGACTGGAGATGAGAGAACAGCAGGAGTCGATTGAGGTTGAAAGGCTGCTGGGGCAGGACTAGGAAAGGGGA
>gene=chr12_4134694-4134950; species=bosTau
AGTGTACCCCTGTCTAGCTGGGACAGGAGCCATCAAAATGCAAATGCGGGTTTTGAGAATGCTAATGTTGAAATTGGAGAACAAT-CCGAGACAGACTTCTTGGGGCCGGGGAGAGGGCCCCGGGGCAGGATGTGGGAGCCGAGTAGGGGGCAGGGATGAAAGGGGCAAAGGAAGCAATGAGAGAGCC-GGAGAGGAGAAAACAGCAGGAGTCAATTGAGGTTGAAAGACTG-CCGGGCCGGCTGGGAAAAGGGGA
>gene=chr12_4134694-4134950; species=calJac
AGTGTACCCCTGTCTAGCTGGGACAGGAGCCATCAAAATGCAAATATGGGTTTTGGGAATGCTAATGTTGGAAGTGGAGAACAATACTGAGGCAGACTTCTTGGGGCCAGTGAAAGGGCCCCAGGGCAGGATATGGGAGCTGAGTGGGGGGCAGGGATGAAAGGGGCAAAGGAAGCTGTGAGAGAGCCTGGAGATGAGAGAACAGCAGGAGTCGATTGAGGTTGAAAGGCTGCTGGGGCAGGACTAGAAAAGGGGA
>gene=chr12_4134694-4134950; species=canFam
AGTGTACCCCTGTCTAGCTGGGACAGGAGCCATCAAAATGCAAATGTGGGCCTTGAGAATGCTAATGCTGGAAGTGGAGAACAAT-CCGAGACAGACTTCTTGGGGCCAGGGAGAGGGCCCCAGGGCAGGATGTGGGAGCTGAGTGGGGGGCAGGGATGAAAGGGGTAAAGGAAGCCGTGAGAGAGCCTGGAGATGAGAAAACAGCAGGAGTCAATTGAGGCTCAGTGACTGCGGGGGCCGGCCTGGAACAGGGGA
>gene=chr12_4134694-4134950; species=equCab
AGTGTACCCCTGTCTAGCTGGGACAGGAGCCATCAAAATGCAAATGTGGGTTTTGAGAATGCTAATGTTGGAAGTGGAGAACAAT-CTGGGACAGACTTCTCGGGGCCAGGGAGAGGGCCCCAGGGCAGGATGTGGGAGCCGAGTTGGGGGCAGGGATGAAAGGGGTAAAGGAAGCTGTGAGAGAGCCTGGAGAAGAGAAAACAGCAGGAGTCAATTGAGGTTGAAAGACTGTGGGGGATAGGCCGAGAAAGGGGA
>gene=chr12_4134694-4134950; species=gorGor
AGTGTACCCCCGTCTAGCTGGGACAGGAGCCATCAAAATGCAAATGTGGGTTTTGGGAATGCTAATGTTGGAAGTGGAGAACAATACTGAGACAGACTTCTTGGGGCCAGGGAGAGGGCCCCGGGGCAGGATGTGGGAGCCGAGTGGGGGGCAGGGATGAAAGGGGCAAAGGAAACTGTGAGAGAGACTGGAGATGAGAGAACAGCAGGAGTCGATTGAGGTTGAAAGGCTGCTGGGGCAGGACTAGAAAAGGGGA
>gene=chr12_4134694-4134950; species=panTro
ACTGTACCCCCGTCTAGCTGGGACAGGAGCCATCAAAATGCAAATGTGGGTTTTGGGAATGCTAATGTTGGAAGTGGAGAACAATACTGAGACAGACTTCTTGGGGCCAGGGAGAGGGCCCCAGGGCAGGATGTGGGAGCCGAGTGGGGGGCAGGGATGAAAGGGGCAAAGGAAACTGTGAGAGAGACTGGAGATGAGAGAACAGCAGGAGTCGATTGAGGTTGAAAGGCTGCTGGGGCAGGACTAGAAAAGGGGA
>gene=chr12_4134694-4134950; species=papHam
AGTGTACCCCTGTCTAGCCGGGACAGGAGCCATCAAAATGCAAATGTGGGTTTTGGGAATGCTAATGTTGGAAGTGGAGAACAATACTGAGACAGACTTCTTGGGGCCAGGGAGAGGGCCCCAGGGCAGGATGTGGGAGCCGAGTGGGGGGCAGGGATGAAAGGGGCAAAGGAAGCTGTGAGAGAGCCTGGAGATGAGAGAACAGCAGGAGTCGATTGAGGTTGAAAGGCTGCTGGGGCAGGACTAGAAAAGGGGA
>gene=chr12_4134694-4134950; species=ponAbe
AGTGTACCCCTGTCTAGCTGGGACAGGAGCCATCAAAATGCAAATGTGGGTTTTGGGAATGCTAATGTTAGAAGTGGAGAACAATACTGAGACAGACTTCTTGGGGCCAGGGAGAGGGCCCCAGGGCAGGATGTGGGAGCTGAGT-AGGGGCAGGGATAAAAGGGGCAAAGGAAGC----------------------AGAACAGCAGGAGTCGATTGAGGTTGAAAGGCTGCTGGGGCAGGACTAGAAAAGGGGA
>gene=chr12_4134694-4134950; species=rheMac
AGTGTACCCCTGTCTAGCCGGGACAGGAGCCATCAAAATGCAAATGTGGGTTTTGGGAATGCTAATGTTGGAAGTGGAGAACAATACTGAGACAGACTTCTTGGGGCCAGGGAGAGGGCCCCAGGGCAGGATGTGGGAGCCGAGTGGGGGGCAGGGATGAAAGGGGCAAAGGAAGCTGTGAGAGAGCCTGGAGATGAGAGAACAGCAGGAGTCGATTGAGGTTGAAAGGCTGCTGGGGCAGGACTAGAAAAGGGGA
>gene=chr12_4739519-4739775; species=hg19
caggcatctcacagctagtccatggtggagtttcgtattcagatgcaattctgattctaaaatctgggcgctccacgtctacaatatcctgcTGTGCTTTGATTACTTGGaaagaaaagaaaagaaaagaaaagCAGTTGTGCTAGTTGTCTGCAGGACTGGTTTAAGTGGCTTGTTATCATGTCGGAGTTAAGATCCATTGTGCTTGGTTCAAAATTCTCCCAAATGGTTCTCCTAATTAGAATAATAGCTACTT
>gene=chr12_4739519-4739775; species=bosTau
-CAGCAtctcacagctagcgcatggtgggggccaggattcaaatccagttcagactctgaaattggc--tctccacCCCTACAGTCTACTGTAATGTCTGGATGACTTGG----------GAAGAAGACAAAAGCAGCTGGACC-----TCTACAGC-CTGGTTTAAGCTGCTTGT-----------------GGGCCACAGAACTTGGTTCAAAGCCCT-CTAAATTATTCTCCTAATTTGAATAATAGCTACTA
>gene=chr12_4739519-4739775; species=calJac
caggcatctcacagctagtccatggtggggtttcatattcaaatccaattctgactctaaaatctgggctctctacccctacaatatcctgcTGTGTTTTGATTACTTGG----------AAAGAAAAGAAAAGCAGTTGTGCTAGTTGTCTGCAGAACTGGTTTAAGTGGCTTGTTACCATGTTGGAGTTAAGGGCCATTGTGCTTGGTTCAAAACCCTTCCAAATGGTTCTCCT------AATAATAGCTATTA
>gene=chr12_4739519-4739775; species=canFam
ctagtatctcatagcctccacatgatggagtttagtattcaaatccagttctgactctagaattggt--tctccacacctgcagtacactgcTATGTTTTGATGACTTGG----------AAAGCAGAGAAAAGCAGTTTCGCCAGTCTGCTATGGGGCTGGTTTAACCTGTCTGT-----------------GGGCCATGGTGTTTGGGGCAAAGTCCTTTTAAATGGTTCTCCTAATTTGAATAATAGCTACTT
>gene=chr12_4739519-4739775; species=equCab
ctggcatctcacagctgctacactatgggggctagtattcaaacccagttctcactctaaagtgtgc--tctccacctctgcactatgctacTATGTGTTGATGACTTGG----------AAAGAAGAGACAGGCAGTTGTACAAGTCCTTTACAGGGCCAGTTTAAGCTGCTTGT-----------------GTGCCACAGAGCTTGGTTCAAAGTCTTCCTAAATGGTTCTCCTAATTTGAATAATAGCTCCCA
>gene=chr12_4739519-4739775; species=gorGor
caggcatctcacagctagtccatggtggggtttcgtattcagatgcaattctgattctaaaatctgggcgctcca-gtctacaatatcctgcTGTGCTTTGATTACTTGG-----AAAGAAAAGAAAAGAAAAGCAGTTGTGCTAGTTGTCTGCAGGACTGGTTTAAGTGGCTTGTTACCATGTCGGAGTTAAGATCCATTGTGCTTGGTTCAAAATTCCCCCAAATGGTTCTCCTAATTAGAATAATAGCTACTA
>gene=chr12_4739519-4739775; species=panTro
caggcgtctcacagctagtccatggtggggtttcgtattcagatgcaattctgattctaaaatctgggcgctccacgtctacaatatcctgcTGTGCTTTGATTACTTGGaaagaaaagaaaagaaaagaaaagCAGTTGTGCTAGTTGTCTGCAGGACTGGTTTAAGTGGCTTGTTATCACGTCGGAGTTAAGATCCATTGTGCTTGGTTCAAAATTCTCCCAAATGGTTCTCCTAATTAGAATAATAGCTACTT
>gene=chr12_4739519-4739775; species=papHam
cgggcatctcacag------catggtggggtttcatattcagatccaattctgatcctaaaatctgggctctccacctctacaatatcctgCTGTGCTTTGATTACTTGG----------AAAGAAAGGAAAAGTAGTTGTGCTAGTTGTCTGCAGGACTGGTTTAAGTGGCTTGTTACCATGTCGGAGTTAAGGTCCATTGTGCTTGGTTCAAAATGCTCCC-AGTGGTTCTCCTAATTAGAATAATAGCTACTA
>gene=chr12_4739519-4739775; species=ponAbe
caggcatctcacagctagtccatggtggggtttcgcattcagatgcaattctgattctaaaatctgggctctccacctctacaatatcctgctgTGCTTTGACTACTTGGaaagaaaagaaaagaaaagaaaagTAGTTGTGCTAGTTATCTGCAGGACTGGTTTAAGTGGCTTGTTACCATGTCGGAGTTAAGATCCATTGCGCTTGGTTCAAAATTCTCCCAAATGGTTCTCCTAATTAGAATAATAGCTACTA
>gene=chr12_4739519-4739775; species=rheMac
cgggcatctcacag------catggtggggtttcatattcagatccaattctgattctaaaatctgggctctccacctctacaatatcctgCTGTGCTTTGATTACTTGG----------AAAGAAAGGAAAAGCAGTTGTGCTAGTTGTCTGCAGGACTGGTTTAAGTGGCTTGTTACCAGGTCGGAGTTAAGGTCCATTGTGCTTGGTTCAAAATGCTCCC-AGTGGTTCTCCTAATTAGAATAATAGCTACTA
>gene=chr12_5331315-5331473; species=hg19
AGAAGTCAATTGATGTAGGCTAATGATGCCAGGAAAAAGGGAGTACAGTCTCTGCAGGGTTGCTGGGCCCCTGCTGGGAGGTAAAGCTGTTAGGCAAAGGGGCAGATTGGCTCTCTGTCAGAGGGTTTGTAATCCCCACCCCCACACACTGCCCCAGG
>gene=chr12_5331315-5331473; species=bosTau
AGGAGGCGCTTGATGTAGACTAATGATGCCAGGACGGG-CGCCCACGGCAGCTGTCGAGCTGCCAGGCCCCTGCTGGGAGCTAAAGCTGTCAGGTAGAGGGGCAGATTGGCCCTCATTCAGAGGGCTTGTAAT-CCGCCCCCCACC----GCCCCAGG
>gene=chr12_5331315-5331473; species=calJac
-----------------------------------------------------------------GGCCCCTGCTGGGAGGTAAAGCTGTTAGGCATAGGGGCAGATTGGCTCTCTGTCAGGGGGTTTGTAATCCCCGCCCCCACACTCCCCCCCGGG
>gene=chr12_5331315-5331473; species=canFam
AGAAGTCAATTGATGTAGGCTAGCGATGCCAGGAAAAAGAGAGAGCAGTAGCTGTAGTGCTGCCAGGCCCCTGCTAGGAGGTAAAGCTGTTAGGTAAAGGGGCAGATTGGCTCTCTTTCAGAGGGTTTGTAATCC---CACCCCCCCACTGCCCCAGG
>gene=chr12_5331315-5331473; species=equCab
AGAAGTCAATTGATGTAGGCTAGCGATGCCAGCAAACAGAGAGAGCAGTAGCTGTAGTGCTGCCAGGCCCCTGCTGAGAGGTAAAGCTGTTAGGTAAAGGGGCAGATTGGCTCTCTTTCAGAGGCTTTGTAATCC-----CCCCACCACTGCCCCAGG
>gene=chr12_5331315-5331473; species=gorGor
AGAAGT-AATTGATGTAGGCTAATGGTGCCAGGAAAAAGGGAGTACAGTCTCTGCAGGGTTGCCGGGCCCCTGCTGGGAGGTAAAGCTGTTAGGCAAAGGGGCAGATTGGCTCTCTGTCAGAGGGTTTGTAATCCCCACCCCCACACACTGCCCCAGG
>gene=chr12_5331315-5331473; species=panTro
AGAAGTCAATTGATGTAGGCTAATGATGCCAGGAAAAAGGGAGTACAGTCTCTGCAGGGTTGCTGGGCCCCTGCTGGGAGGTAAAGCTGTTAGGCAAAGGGGCAGATTGGCTCTCTGTCAGAGGGTTTGTAATCCCCACCCCCACACACTGCCCCAGG
>gene=chr12_5331315-5331473; species=papHam
AGAAGTCAATCGATGTAGGCTAACGATGCCAGGAAAAAGGGAGTACAGTCTCTGCAGGGTTGCCAGGCCCCTGCTGGGAGGTAAAGCTGTTAGGCAAAGGGGCAGATTGGCTCTCTGTCAGAGGGTTTGTAATCCCCGCCCCCACACACTGCCCCGGG
>gene=chr12_5331315-5331473; species=ponAbe
AGAAGTCAATTGATGTAGGCTAATGATGCCAGGAAAAAGGGAGTACAGTCTCTGCAGGGTTGCCGGGCCCCTGCTGAGAGGTAAAGCTGTTAGGCAAAGGGGCAGATTGGCTCTCTGTCAGAGGGTTTGTAATCCCCACCCCCACACACTGCCCCAGG
>gene=chr12_5331315-5331473; species=rheMac
AGAAGTCAATCGATGTAGGCTAACGATGCCAGGAAAAAGGGAGTACAGTCTCTGCAGGGTTGCCAGGCCCCTGCTGGGAGGTAAAGCTGTTAGGCAAAGGGGCAGATTGGCTCTCTGTCAGAGGGTTTGTAATCCCCGCCCCCACACACTGCCCCGGG
>gene=chr12_9064575-9064746; species=hg19
TTCCTTATTTAGAGAAGTTTGCAGGAGGGCTTCCATTTCCATACACCGGATTAAATGCTTTTCCTTCTCACCTGTTTAGGCTAATGGCCTTCAGTGTTATGCAGAGTAAAGACATTCTGTAGCCTCCATTCAGAAGAACCATTTTGTTTGAAAAAGAAAAGTCTAATTCAA
>gene=chr12_9064575-9064746; species=bosTau
TTCTTTATTCAGACAAGTTTGCAGGAGGGCTTCAATTTCTACACACCAGGTAGAATGCATTTCCTTTTCACCTATTTAGGTTAATGGCCTTCAGTGTTATGCAGAGTAAAGAAATTATTTGGCCTCTATTCAGAAG-ACTATTTGGTTTGAAAAAGAAAAGGCTAATTTCA
>gene=chr12_9064575-9064746; species=calJac
TTCTTTATTTAGAGAAGTTTGCAGGAGGGCTTCAATTTCTATACACCAGACTAAATGCTTTTCCTTCTCACCCGTTTAGGTTAATGGCCCTCAGTGTTATGCAGAGTAAAGAAATTATGTAGCCTCCATTCAGAAGAACCATTCTGTTTGAAAAAAAAAAGACTAATTCCA
>gene=chr12_9064575-9064746; species=canFam
TTCCGTATTTAGGTATGTTTGCAGGAGGGCTTCTACTTCT---CAACAGCTAGAATGCATTTCCTTTTCACCTGTTTAGGCTAATGACTTTCAGTGTTATGCAGAGTAAAGAAATTATTTAGCTTCCATTCAGGAGAACTATTTCGTTTGAAAAAGAAAAGACTAATTCCA
>gene=chr12_9064575-9064746; species=equCab
TTACTTCTTTAGATAACTTTGCAGGAAGCCTTCGATTTCTACACACCAGATAGAATGCATTTCCTTTTCACCTATTTAGGCTAATGGCTTTCAGTGTTATGTAGAGTAAAGAAATGATTTAGCCTCCATTCAGAAGGACTATTTGGTTTGAAAGAGAAAAGACTAGTTCCA
>gene=chr12_9064575-9064746; species=gorGor
---------------------------------------------------------------------------------------------------------------------------------------------------------------------------
>gene=chr12_9064575-9064746; species=panTro
TTCCTTATTTAGAGAAGTTTGCAGGAGGGCTTCTATTTCCATACACCGGATTAAATGCTTTTCCTTCTCACCTGTTTAGGCTAATGGCCTTCAGTGTTATGCAGAGTAAAGACATTCTGTAGCCTCCATTCAGAAGAACCATTTTGTTTGAAAAAGAAAAGTCTAATTCAA
>gene=chr12_9064575-9064746; species=papHam
TTCC----TTAGAGAAGTTTGCAGGAGGGCTTCAATTTCCATACACCAGATTAAATGCTTTTCCTTCTCACCTGTTTAGGCTAATGGCCTTCAGTGTTATGCAGAGTAAAGAAATTCTGTAGCCTCCATTCAG-AGAACCACTCTGTTTGAAAAAGAAAAGGCTAATTCCA
>gene=chr12_9064575-9064746; species=ponAbe
TTCCTTATTTAGAGAAGTTTGCAGGAGGGCTTCTATTTCTATACACCGGATTAAATGCTTTTCCTTCTCACCTGTTTAGGCTAATGGCCTTCAGTGTTATGCAGAGTAAAGACATTCTGTAGCCTCCATTCAGAAAAACCATTTTGTTTGAAAAAGAAAAGTCTAATTCCA
>gene=chr12_9064575-9064746; species=rheMac
TTCC----TTAGAGAAGTTTGCAGGAGGGCTTCAATTTCCATACACCAGATTAAATGCTTTTCCTTCTCACCTGTTTAGGCTAATGGCCTTCAGTGTTATGCAGAGTAAAGAAATTCTGTAGCCTCCATTCAGAAGAACCATTCTGTTTGAAAAAGAAAAGGCTAATTCCA
>gene=chr12_12854568-12854632; species=hg19
AGAACCATTTCAAAggccaggccaggtggctcatgcctgtaattccagcactgtgggaggccaa
>gene=chr12_12854568-12854632; species=bosTau
----------------------------------------------------------------
>gene=chr12_12854568-12854632; species=calJac
AGACCCATTTCAAAggccaggccaggtggctcatgcctataattctagcactgtgggaggccaa
>gene=chr12_12854568-12854632; species=canFam
AGATCCATTTCAA---------------------------------------------------
>gene=chr12_12854568-12854632; species=equCab
AGACCCTTTTC-----------------------------------------------------
>gene=chr12_12854568-12854632; species=gorGor
AGAACCATTTCAAAggccaggccaggtggctcatgcctgtaattccagcactgtgggaggccaa
>gene=chr12_12854568-12854632; species=panTro
AGAACCATTTCAAAggccaggccaggtggctcatgcctgtaattccagcactgtgggaggccaa
>gene=chr12_12854568-12854632; species=papHam
AGACCCATTTCAAAggccaggccaggtggctcatgcctgtaattccagcactgtgggaggccaa
>gene=chr12_12854568-12854632; species=ponAbe
AGAACTATTTCAAAggccaggccaggtggctcatgcctgtaattccagcactgtgggaggccaa
>gene=chr12_12854568-12854632; species=rheMac
AGACCCATTTCAAAggccaggccaggtggcttatgcctgtaattccagcactgtgggaggccaa
>gene=chr12_13902363-13902619; species=hg19
CTAACCCTACATCCCTAGTGTCATGCTGGGGCTGGGCCACTCCCAGAAATCTCCCAGAGAGCCTTCCTCCCTACTGCAGTTGCTGAGAGGAGAATAGCAGGCCAAAGGAAAAGTCATCCTTATAAAACAACCAGCCATTTGCAGCAATTTTATTTGCAAAGATTTCCTGCTGTGGCTAAATGGTGTGGCTGCTTGGTTTGTTATTTAAAAGAGTGACCCTAGTGAGACCAGAGCTCTGAAGGGGTGGAGAGTCTGA
>gene=chr12_13902363-13902619; species=bosTau
CTGACTCTGTATTCCTGGTGCCAACCAGGGGCCGCGTGCCCCCGGAATATGTCCTGAGGAGCCTTCGGGGCTGCTGCTGTTGCGGGGAGCTAAGCATCAAGCCAAAGGAAAAGTCCTCCTTGGGAAACAGCTCAGCATCTGCAACAATTTCATTTGC-AAGATTTCCTGCTGTGGCTAAATGCGGTGGCTGCTTGGTTTGTTATTTAAAAGAGTGACCCTAGTGAGACCAGAGCTCTGAGGAGGGG------CTGA
>gene=chr12_13902363-13902619; species=calJac
CTAACTC------------GCCATCCTGGGGCTGGGCCACTCCCAGAAATCTCCCAGAGAGCCTTCCTCCTTACTGCAGTTGCTGAGAGGAAAGCAGCAGGCCAAAGGAAAAGTCAACCTTATAAAACAACCAGCCATCTGCAGCAATTTTATTTGCAAAGATTTCCTGCTGTGGCTAAATGGTGTGGCTGCTTGGTTTGTTATTTAAAAGAGTGACCCTAGTGAGACCAGAGCTCTGAACGGGTGGAGAGTCTGA
>gene=chr12_13902363-13902619; species=canFam
CAGACTCCATATTTCTGGTGTCAT--GGGGGCTGGGTCAGTCCCAGATACCTCCTGAAGAGGCTTC-TTCCCGCTGCTATTGCAGAGAGACGAGCAGCAGGCCAAAGAAAAAGTCATCCTCATAAAACAACCAACCATTTGCAACAATTTTATTTGCAAAGGTTTCCTGCTGTGGCTAAATGGTGTGGCTGCTTGGTTTGTTATTTAAAAGAGTGACCCTAGTGAGACCAAAGCTCTGAAGGGGGAAAGAGGCCGA
>gene=chr12_13902363-13902619; species=equCab
CTAACTCTATATTCCTAGTGCCATCCTGGGACTGGGTCACTCCCAGATAACTCCTGAGGAGCCCTC-CTCCCGCTGCTGCTGTTGAGACACGAGCAGCAGGCCAAAGGAAAAGTCATCCTCATAAAACAACCAACCATTTCCAACAATTTTATTTGCAAAGATTTCCTGCTGTGGCTAAATGGTGTGGCTGCTTGGTTTGTTATTTAAAAGAGTGACCCTAGTGAGACCAGAGCTC-CAAGGGGGCAAGAGTCTGA
>gene=chr12_13902363-13902619; species=gorGor
CTAACCCTACATCCCTAGTGTCATGCTGGGGCTGGGCCACTCCCAGAAATCTCCCAGAGAGCCTTCCTCCCTACTGCAGTTGCTGAGAGGAGAATAGCAGGCCGAAGGAAAAGTCATCCTTATAAAACAACCAGCCATTTGCAGCAATTTTATTTGCAAAGATTTCCTGCTGTGGCTAAATGGTGTGGCTGCTTGGTTTGTTATTTAAAAGAGTGACCCTAGTGAGACCAGAGCTCTGAAGGGGTGGAGAGTCTGA
>gene=chr12_13902363-13902619; species=panTro
CTAACCCTACATCCCTAGTGTCATGCTGGGGCTGGGCCACTCCCAGAAATCTCCCAGAGAGCCTTCCTCCCTACTGCAGTTGCTGAGAGGAGAATAGCAGGCCAAAGGAAAAGTCATCCTTATAAAACAACCAGCCATTTGCAGCAATTTTATTTGCAAAGATTTCCTGCTGTGGCTAAATGGTGTGGCTGCTTGGTTTGTTATTTAAAAGAGTGACCCTAGTGAGACCAGAGCTCTGAAGGGGTGGAGAGTCTGA
>gene=chr12_13902363-13902619; species=papHam
CTAACTCTACATCCCTAGTGTCATCCTGGGGCTGGACCACTCCTAGAAATCTCCCAGAGAGCCTTCCTCCCTACTGTGGTTGCTGAGAGGAGAACAGCAGGCTGAAGGAAAAGTCATCCTTATAAAACAACCAGCCATTTGCAGCAATTTTATTTGCAAAGATTTCCTGCTGTGCCTAAATGGTGTGGCTGCTTGGTTTGTTATTTAAAAGAGTGACCCTAGTGAGACCAGAGCTCTGAAAGGGTGGAGAGTCTGA
>gene=chr12_13902363-13902619; species=ponAbe
CTAACCCTACATCCCTAGTGTCATCCTGGGGCTGGACCACTCCCAGAAATCTCCCAGAGAGCCTTCCTCCCTACTGCAGTTGCTGAGAGGAGAACAGCAGGCCGAAGGAAAAGTCATCCTTATAAAACAACCAGCCATTTGCAGCAATTTTATTTGCAAAGATTTCCTGCTGTGGCTAAATGGTGTGGCTGCTTGGTTTGTTATTTAAAAGAGTGACCCTAGTGAGACCAGAGCTCTGAAGGGGTGGAGAGTCTGA
>gene=chr12_13902363-13902619; species=rheMac
CTAACTCTACATCCCTAGTGTCATCCTGGGGCTGGACCACTCCCAGAAATCTCCCAGAGAGCCTTCCTCCCTACTGTGGTTGCTGAGAGGAGAACAGCAGGCTGAAGGAAAAGTCATCCTTATAAAACAACCAGCCATTTGCAGCAATTTTATTTGCAAAGATTTCCTGCTGTGCCTAAATGGTGTGGCTGCTTGGTTTGTTATTTAAAAGAGTGACCCTAGTGAGACCAGAGCTCTGAAGGGGTGGAGAGTCTGA
>gene=chr12_18607385-18607641; species=hg19
gtgtgcttagcaatgtagggaagtgtgaaaagccagtgtagtcacgtgaggtatacacagggaaaggaaaaagatcatgcagggtcttgtggtttttgtaaggtggctgagtatctgaatgagaatggaatccattagcaggatcactttgcctgctgttttgagaatagaattaaggagacaaaggcaaaagcagaaaagtcacacattcctaagagttattgcaataatcagctgagaaattttattgcattag
>gene=chr12_18607385-18607641; species=bosTau
atctgaatggcttagtagggaagtttgagaagctggtgtgATTGTGCTATGCGTGCCCAGGAAGAAGAAACAAACCAGACATGCCTATATAGTCTCTGTAAGGTGGTTGAGTATCTGACTTAGAGTAGACTCCAttaacaggatctttgtgcctgctgttttga-aataaaat-aaggggggaaaggcaaaagcagaaaagtcacatgttcttaagggttactgcagtaatcaggtgagaaattgt-----attag
>gene=chr12_18607385-18607641; species=calJac
gtgtgcttagcaatgtagggaagcatgaaaagccagtggagtcatgtgaggtgtgcacaggg------------TCATGCAGGGTCTTATAATTTTTGTAAGGTGGCTGAGTATCTAAATGAGAATGGAATCCATTAGCGgaatcactttgcctgttcttttgagaatagaattaaggagacaagggcaaaagcagaaaagttatacatccttaagggttagtgcaataatcaactgagaaattatattgcattag
>gene=chr12_18607385-18607641; species=canFam
gtatg-atagcatatt-----agtgtgagaaacTAGTGTGGTCGTACTTTATATACACAAGGAGAGGAAGT-GATCATACAGGACCTTATAGTTTTTGTAAGGTGGATGAGTATGTGAAAGAGAATAGAATCCAttaacaggatcactttacctgctgttttgtgaatagcattaagggagcaagggcaaaagcagaaatgtcatgtattc-taggagctaatgcagtaatcaagtgagaaattatattgcattat
>gene=chr12_18607385-18607641; species=equCab
gggtg-atggcatgtcagagaagggtgagaagccagtgtggttgTGCTCTCTGTACACAGGCAGAGGAAACAGATCAGCCAGGGCCCTATAGTTTTCATAAGATGGCTGAGTGTCTGAATGAGAATAGAATCCAttaacaggatcagtttgcctgctgttttgagaatagaattaagggagcaaaagcagaaacagaaaagtcacatattcttaggggctattgcaatactcaggtggcaaattatattgcattag
>gene=chr12_18607385-18607641; species=gorGor
------------------------------AGCCAGTGTAGTCATGtgaggtatacacagggaaaggaaacagatcatgcagggtctt-tgctttttgtaaggtggctgagtatctgaatgagaatgcaatccattagcaggatcactttgcctgctgttttgagaatagaattaaggagacaagggcaaaagcagaaaagtcacacattcctaagagttactgcaataatcagctgagaaattttattgcattag
>gene=chr12_18607385-18607641; species=panTro
gtgtgcttagcaatgtagggaagtgtgaaaagccagtgtagtcatgtgaggtatacacaaggaaaggaaacagatcatgcagggtcttgtggtctttgtaaggtggctgagtatctgaatgagaatggaatccattagcaggatcactttgcctgctgttttgagaatagaattaaggagacaagggcaaaagcagaaaagtcacacattcctaagagttattgcaataatcagctgagaaattttattgcattag
>gene=chr12_18607385-18607641; species=papHam
gtgtgcttagcaatgtagggaagtatgaaaagccagcatagtcgtgtgaggtatacacagggaaaggaaacagatcatgcagggtcttatggtttttgtaaggtggctgagtatctgaatgagaatggaatccattagcaggatcactttgcctgctgttttgagaatagcattaaggagacaaaggcaaaagcagaaaagtcacacattctta--agttattgcaatagtcagctgagaaatgttattgtattag
>gene=chr12_18607385-18607641; species=ponAbe
gtgtgcttggcaatgtagggaagtgtgaaaagccagtgtagtcatgtgaggtatacacagggaaaggaaacagatcatgcagggtcttacagtttttgtaaggtggctgagtatctgaatgagaatggaatccattagcaggatcactttgcctactgttttgagagtagaattaaggagacaagggcaaaagcagaaaagttgcacattcttaagagttattgcaataatcagctgagaaattttattgcattag
>gene=chr12_18607385-18607641; species=rheMac
gtgtgcttagcaatgtagggaagtatgaaaagccagcatagtcgtgtgaggtatacacagggaaaggaaacagatcatgcagggtcttatggcttttgtaaggtggctgagtatctgaatgagaatggaatccattagcaggatcactttgcctgctgttttgagaatagcattaaggagacaaaggcaaaagcagaaaagtcacacattctta--agttattgcaatagtcagctgagaaatgttattgtattag
>gene=chr12_20417624-20417765; species=hg19
cttccctcctgtgctggggtagggaggagcaaggcttttgtaattcgttgttggtagttgctgcttttctgggtaacaatgacaggccattaaggcctctctgttgttgaaatccaaatgcttgagtccttcagcaggccc
>gene=chr12_20417624-20417765; species=bosTau
TTCCCCCAGCCTGCTGGGGAGGGAGGAGGAGACACTTTGGTAGCTTGCTGTGGGTGGGGGCTGCTTCCCTGATTATCAGTGACAGGCCATCAGGGCCCCTCTGTTGTTGAAATCCAAATGCTTGAGCCCTTCAGCAGTT-C
>gene=chr12_20417624-20417765; species=calJac
---------------------------------------------------------------------------------------------------------------------------------------------
>gene=chr12_20417624-20417765; species=canFam
CCTGCTCAGTGTGCTGGGGGGTAGGGGGGGGACCCTTTT-TACTTTTCTGTTAATGGTGGCTGCTTCCCTAGCTATCAGTGACA---TGTCATGGCCCTTCAGTTGCTGAAATCCAAATGCTTAAGTTCAGCAGCAGCC-C
>gene=chr12_20417624-20417765; species=equCab
CCCACCCAGTGTGCTAGGTTGTCAAGAGGGGACACTTTTGTAGTTTGCTGTTGGTGGTTGCTGCTTCCCTGGCTAACGATGACAGACTATCACGGCCTCTCTGTGGTTGAAATTCAAATGCTTAAACCCTTCATCAGCC-C
>gene=chr12_20417624-20417765; species=gorGor
cttccctcctatgctggggtagggaggagcaaggctttcgtaattcactgttggtagttgctgcttttctgggtaacaatgacaggccattaaggcctctctgttgttgaaatccaaatgcttgagtccttcagcaggccc
>gene=chr12_20417624-20417765; species=panTro
CTTCCCTCCTGTGCTGGGGTAGGGAGGAGCAAGGCTTTTGTAATTCGCTGTTGGTAGTTGCTGCTTTTCTGGGTAACAATGACAGGCCATTAAGGCCTCTCTGTTGTTGAAATCCAAATGCTTGAGTCCTTCAGCAGGCCC
>gene=chr12_20417624-20417765; species=papHam
CTTCCCTCCTATGCTGGGGTAGGGAGGAGCAAGgcttttgtaattcactgttggtagttgctgcttttctgggtaacaatgacaggccattaaggcctctctgttgttgaaatccaaatgcttgagtccttcagcaggtcc
>gene=chr12_20417624-20417765; species=ponAbe
CTTCCCTCCTTTGCTGGGATAGGGAGGAGCAAGGCTTTTGTAATTCACTGTTGGTAGTTGCTGCTTTTCTGGGTAACAGTGACAGGCCATTAAGGCCTCTCTGTTGTTGAAATCCAAATGCTTGAGTCCTTCAGCAGGCCC
>gene=chr12_20417624-20417765; species=rheMac
CTTCCCTCCTATGCTGGGGTAGGGAGGAGCAAGGCTTTTGTAATTCACTGTTGGTAGTTGCTGCTTTTCTGGGTAACAATGACAGGCCATTAAGGCCTCTCTGTTGTTGAAATCCAAATGCTTGAGTCCTTCAGCAGGTCC
>gene=chr12_24286409-24286566; species=hg19
CCAGGGGAGGTGGGTACAGTTTACTAGTTAATTAGTCCAGGGATGTGGTTCTTTCATGTGTAATTCAGAACAGGAACACCTGGTGTGCGGCTCTTCAAAGCACAAAGGGGGGTGTGGGGGACTGTGGCGGGGATGCCAAACAATGCAAGAGAGGTCA
>gene=chr12_24286409-24286566; species=bosTau
CCAAGGGAGGCGGGTACAGTTTACTAGTTAATTAGTCCAGGGATGAGCTGCTTTCATCTGTAATTCAGAACAGGAACACCTGGTGTGCGGCTCTTCAAAGCGCAAGGGGGG------------GGAACAGGGAAGCCAAACAATGCAGCAGAGGTCA
>gene=chr12_24286409-24286566; species=calJac
CCAGGGGAGGTGGGTACAGTTTACTAGTTAATTAGTCCAGGGATGTGGTTCTTTCATGTGTAATTCAGAACAGGAACACCTGGTGTGCGGCTCTTCAAAGCACAAAGCGGGGTGTGGGAGACTGTGGCGGGGATGCCAAACAATGCAAGAGAGGTCA
>gene=chr12_24286409-24286566; species=canFam
CCAGGGGAGGCGGGTACAGTTTACTAGTTAATTAGTCCAGGGATGAGGTTCTTTCATGTGTAATTCAGAACAGGAACACCTGGTGTGCGGCTCTTCAAAGCACAAGGGCGG------------GGGGCAGGGAAGCCAAACAATGCAAGAGAGGTCA
>gene=chr12_24286409-24286566; species=equCab
CCAGGGGAGGTGGGTACAGTTTACTAGTTAATTAGTCCAGGGATGAGGTTCTTTCATGTGTAATTCAGAACAGGAACACCTGGTGTGCGCCTCTTCAAAGCACGAGGCC---------------GGGCAGGGGAGCCAAACAATGCGAGAGAGGTCA
>gene=chr12_24286409-24286566; species=gorGor
CCAGGGGAGGTGGGTACAGTTTACTAGTTAATTAGTCCAGGGATGTGGTTCTTTCATGTGTAATTCAGAACAGGAACACCTGGTGTGCGGCTCTTCAAAGCACAAAGG-GGGTGTGGGGGACTGTGGCGGGGATGCCAAACAATGCAAGAGAGGTCA
>gene=chr12_24286409-24286566; species=panTro
CCAGGGGAGGTGGGTACAGTTTACTAGTTAATTAGTCCAGGGATGTGGTTCTTTCATGTGTAATTCAGAACAGGAACACCTGGTGTGCGGCTCTTCAAAGCACAAAGAGGGGTGTGGGGGACTGTGGCGGGGATGCCAAACAATGCAAGAGAGGTCA
>gene=chr12_24286409-24286566; species=papHam
CCAGGGGAGGTGGGTACAGTTTACTAGTTAATTAGTCCAGGGATGTGGTTCTTTCATGTGTAATTCAGAACAGGAACACCTGGTGTGCGGCTCTTCAAAGCACAAAGCGGGGTGTGGGGGACGGTGGCGGGGATGCCAAACAATGCAAGAGAGGTCA
>gene=chr12_24286409-24286566; species=ponAbe
CCAGGGGAGGTGGGTACAGTTTACTAGTTAATTAGTCCAGGGATGTGGTTCTTTCATGTGTAATTCAGAACAGGAACACCTGGTGTGCGGCTCTTCAAAGCACAAAGGGGGGTGTGGGGCACTGTGGCGGGGATGCCAAACAATGCAAGAGAGGTCA
>gene=chr12_24286409-24286566; species=rheMac
CCAGAGGAGGTGGGTACAGTTTACTAGTTAATTAGTCCAGGGATGTGGTTCTTTCATGTGTAATTCAGAACAGGAACACCTGGTGTGCGGCTCTTCAAAGCACAAAGGGGGGTGTGGGGGAC---GGTGGGGATGCCAAACAATGCAAGAGAGGTCA
>gene=chr12_25644573-25644829; species=hg19
tttggtgctggaggatttgaggtggtgccagcctgatggtgatgtgctgctgggaaagaacagcatgcacagaaggcaacacagggatagaccatggggaattcaccaggaggtcattagtgaccagggaagcttaacccctaaacaatcaacattcctcagagttattaggagagacaataggtttcccattgtgggggcaggttacaagccaattttttgttagccttttaaaaggataaggtaactttagcaa
>gene=chr12_25644573-25644829; species=bosTau
TTTGGGGAGGAAGAATTCTGGTGGTGTCCAGCCTGATGGTTGTGTGATTGTGGGAAGAGACAGCACATGCAGAAGGCAAGACCAGAACAGCCCATGTTGACTTCAGAAGGAAGTCATTAGTGACCATGGAAAATTAACCCCTTGACAATCAACAATCCCCAGCAATACAGG-AGAGAT-GGGGGCTTCACATGATGGGGGCGGAATA-------------------------------------------------
>gene=chr12_25644573-25644829; species=calJac
tttggtgctggaggatttggggtggtgccagcctgatggtgccgtgctgctgggaaagaacagaatgcacagaaggcaacacaagaatagaccatggagaattcaccaggaggtcattagtgatcagggaagctcaacccctaaacaatccacagtcctcagaattattaggagagacaataggtttcccattgt-agggcaggctacaagccaa-tttttgttagctttttaaaagaataaggcaattccagcaa
>gene=chr12_25644573-25644829; species=canFam
TTTGGGGGTGGAGGATTCTGGTAGTATTCAGTCTGATAGTAATGTGCTTGAGGGAAAGGAAAGCGTATGGAGAAGGTAAGAGAAGAATAGCATATGGAGAGTTTTT---CAGTGACTGTGGGATGGGGAGAACATAACCCCTAAACAATCAACAATCCCCA-----------AGAGATGGGGGGTTTCTCATGATGGGGGTGGG----------------------------------------------------
>gene=chr12_25644573-25644829; species=equCab
tttggaggtgaaggattctggtggtgtccagcctaatggcaatatgatggagagaaaggacagcacatgcagaaggc---aggataatggcctgtggagaattcagcaggagGTCATTCGTGATCAGGGAAACATAACCTCTAAACAATCAACAATCACCAGAGATATTGGGAGAGAT-GAGGGTTTCCCATGC--AAGATAAC----------------------------------------------------
>gene=chr12_25644573-25644829; species=gorGor
T-----------------------------------------------------------------------------------------------------------------------------------------------------------------------------AGACAATAGGTTTCCCATTGTGGGGGCAGGTTACAAGCCAATTTTTTGTTAGCCTTTTAAAAGGATAAGGTAACTTTAGCAA
>gene=chr12_25644573-25644829; species=panTro
TTTGGTGCTGGAGGATTTGAGGTGGTGCCAGCCTGATGGTGATGTGCTGCTGGGAAAGAACAGCATGCACAGAAGGCAACACAAGGATAGACCATGGGGAATTCACCAGGAGGTCATTAGTGACCAGGGAAGCTTAAGCCCTAAACAATCAACATTCCTCAGAGTTATTAGGAGAGACAATAGGTTTCCCATTGTGGGGGCAGGTTACAAGCCAATTTTTTGTTAGCCTTTTAAAAGGATAAGGTAACTTTAGCAA
>gene=chr12_25644573-25644829; species=papHam
tttggTGCTGGAGGATTTGGGGTAGTGCCAGCCTGATGGTGATGTGCTGCTGGGAAAGAACAGCATGCACAG-------------------CCATGGAGAATTCACCAGGAGGTCATTAgtgaccaggggagggtaacccctaaaaaaccaacattcctcagagttattaggagagacaataggtttcccattgtgggggca--ttacaaggcaattttttgttggccttttaaaaggataaggtaactttagcaa
>gene=chr12_25644573-25644829; species=ponAbe
tttggtgctggaggatttgaggggctgccagcctgatggtgatgtgctgctgggaaagaacagcatgcacagaaggcaacacaaggatagaccatgaggaattcaccaggaggtcattagtgaccagggaagcttaacccctaaacaatcaacattcctcagagttattaggagagacaataggtttcccattgtgggggcaggttacaagccaattttttgttagccttttaaaaggataaggtaactttagcaa
>gene=chr12_25644573-25644829; species=rheMac
TTTGGTGCTGGAGGATTTGGGGTAGTGCCAGCCTGATGGTGATGTGCTGCTGGGAAAGAACAGCATGCACAGAAGGCAACACAAGGAAAGACCATGGAGAATTCACCAGGAGGTCATTAGTGACCAGGGGAGGGTAACCCCTAAACAACCAACATTCCTCAGAGTTATTAGGAGAGACAATAGGTTTCCCATTGTGGGGGCA--TTACAAGGCAATTTTTTGTTGGCCTTTTAAAAGGATAAGGTAACTTTAGCAA
>gene=chr12_28912399-28912533; species=hg19
ctctgcaaatctctcattcaccagcagagttgccccagcattctcatggaaatggcacaggtgctaaagcaaagaaacccaattgtgcaagtgctttacaagcctttgtttgcatggcatttgctaatatccca
>gene=chr12_28912399-28912533; species=bosTau
tg-----tatctctcagtttccagcagactagccccagtattctcatggaaaaggaacaggtgcagaagaaaacaagccccgttgtgcaattatttttctggcgtttgtttgcatgacatttgctaatattccg
>gene=chr12_28912399-28912533; species=calJac
ctctacaagtctctcattctccagcacagttgccccagcattctcatggaaatggtacaggtgctaaagcaaacaaacccaattgtgcaagtgctttacaaacatttgtttccatgacatttgctaatatccca
>gene=chr12_28912399-28912533; species=canFam
ttctacacatctctcagtctccagcaggctagccccaagattctcatggatatggcacaggtgcaaaagcaaacaagcccaattgtgcaagtgcttttcaaaactttgtttgcatgacatttgctaatattcca
>gene=chr12_28912399-28912533; species=equCab
ctctacatgtgtctcaatctccagcaggctag-cccagcattctcatggacatggcacaggtgcaaaagcaaacaagcccaattgtgcaagtgtttttccagcctttgtttgcatgacatttgctaata-tcca
>gene=chr12_28912399-28912533; species=gorGor
ctctacaaatctctctttcaccagcagagttgccccagcattctcatggaaatggcacaggtgctaa-gcaaagaaacccacttgtgcaagtgctttacaaacctttgtatgcatggcatttgctaatatccca
>gene=chr12_28912399-28912533; species=panTro
ctctacaaatctctcattcaccagcagagttgccccagcattctcatggaaatggcacaggtgctaaagcaaagaaacccaattgtgcaagtgctttacaaacctttgtttgcatggcatttgctaatatccca
>gene=chr12_28912399-28912533; species=papHam
ctctacaaatctctcattctccagcagagttgtcccagcattctcatggaaatggcacaggtgctaaagcaaagaaacccagttgtgcaagtgctttacaaacctttgtctgcatgacatttgctaatatccca
>gene=chr12_28912399-28912533; species=ponAbe
ctctacaaatctctcattcaccagcagagttgccccagcattctcatggaaatggcacaggtactaaagcaaagaaacccagttgtgcaagtgctttacaaacctttgtttgcatggcatttgctaatatccca
>gene=chr12_28912399-28912533; species=rheMac
ctctacaaatctctcattctccagcagagttgccccagcattctcatggaaatgacacaggtgctaaagcaaagaaacccagttgtgcaagtgctttacaaacctttttctgcatgacatttgctaatatccca
>gene=chr12_39806155-39806278; species=hg19
ATGATGAATAACAAACTGAATGGTTGTTTATGCCTACTCTACCATCAAGTGGATGAAAGGACTTGTTGAAAAGTAATTAGCGCccaggtgtggtggctcatgcctttcatcccagcacttcgg
>gene=chr12_39806155-39806278; species=bosTau
---------------------------------------------------------------------------------------------------------------------------
>gene=chr12_39806155-39806278; species=calJac
ATGATGAATAGCAAACCGAATGGTTCTTTATGCCTACTCTACCATCAAGTGGATGAAAGGACTTGTTGAAAATTAATTAGCACccaggtgtggtggctcatgcctttcatcccagcactttgg
>gene=chr12_39806155-39806278; species=canFam
ATGATGAAAAAGAAATGAAAAGAAAGAGAAAACTTATTCAACCATCAATTGGATGAAAAAACTTTTTGAAAATTAATCAAAGT----------------------------------------
>gene=chr12_39806155-39806278; species=equCab
ATGATGAAAAAGAAATGCAAAGGAAAAGAAAGCCTAGTTGACTATCAATTGG-----------------------------------------------------------------------
>gene=chr12_39806155-39806278; species=gorGor
ATGATGAATAACAAACTGAATGGTTGTTTATGCCTACTCTACCAACAAGTGGATGAAAGGACTTGTTGAAAAGTAATTAGCGCccagatgtggtggctcatgcctttcatcccagcacttcgg
>gene=chr12_39806155-39806278; species=panTro
ATGATGAATAACAAACTGAATGGTTGTTTATGCCTACTCTACCATCAAGTGGATGAAAGGACTTGTTGAAAAGTAATTAGCGCccaggtgtggtggctcatgcctttcatcccagcacttcgg
>gene=chr12_39806155-39806278; species=papHam
ATGATGAATAACAAACGGAACAGTTGTTTATGCCTACTCTACCATCAAGTGGATGAAAGGATTTGTTGAAAAGTAATTAGCGCccaggtgtggtggctcgtgcctttcatctcagcactttgg
>gene=chr12_39806155-39806278; species=ponAbe
ATGATGAATAACAAACTGAATGGTTGTTTATGCCTACTCTACCATCAAGTGGATGAAAGGACTTGTTGAAAAGTAATTAGCGCccaggtttggtggctcatgcctttcatcccagcacttcag
>gene=chr12_39806155-39806278; species=rheMac
ATGATGAATAACAAACGGAACAGTTGTTTATGCCTACTCTACCATCAAGTGGATGAAAGGATTTGTTGAAAAGTAATTAGCGCccaggtgtggtggctcgtgcctttcatctcagcactttgg
>gene=chr12_39845870-39846057; species=hg19
AATTCAAAGAATAAAGCCTCCCCTCCAGTGCTTTGGACATTTGTTGAGTTTGCAGCATATGCATATTGCAGACAGCTTGATTACCCTCAAAGTACTGGCCCAGTTAATTGCATTCAAATGCAAATTACAGCTATTAAGTCATGCTGGTTCTGAGCCAAAATCTCTAGCCAAATTTGTAAGAGGAGTA
>gene=chr12_39845870-39846057; species=bosTau
AATTCAAAGAATAAAGACTTCTCTCCAGCGT-TTGGACTTCTGTTGAGTTTTCAGCATATGTGTATTGCATGCAACTTGATTACCC-CAAAGTACTGGCCCAGTTAATTGCATTCAAATGCAAATTACAGCTATTAAGTCATGCTGGTCTTGAGCCAACATCTTGTGCCAAGCTAGTAAGAGGAGTG
>gene=chr12_39845870-39846057; species=calJac
AATTCAAAGAATAAAGCCTCCCCTCCACTGCTTTGGACATTTGTTGAGTTTGCAGCATATGTGTATTGCAGACAGCTTGATTACCCTCAAAGTACTGGCCCAGTTAATTGCATTCAAATGCAAATTACAGCTATTCAGTCATGCTGGTTCTGAGCCAAAATCTCAAGCCAAATTTGTAAAAGGAGTA
>gene=chr12_39845870-39846057; species=canFam
AATTCACAGATTAAAGATTTCTCTCCAGTGCTTTGGACTTTTGTTGAGTTTGCAGCTTGTGCGTATTGCACACAGCTTGATTACCC-CAAAGTACTGGCCCAGTTAATTGCATTCAAATGCAAATTACAGCTATTAAGTCATGCTGGTCTTGAGCCAAAGTCTTGTGCCAAGTTTGTAAGAGGAGTG
>gene=chr12_39845870-39846057; species=equCab
AATTCAAAGAATAAAGACTTCTTTTCAGTGCTTTGGACTTTTGTTGAGTTTGCAGCATATGCATATTGCACACAGCTTGATTACCC-CGAAGTACTGGCCCAGTTAATTGCATTCAAATGCAAATTACAGCTATTAAATCATCCTGGTCTTGAGCCAACATCTTAAGCCAAGTTCACAAGAGGAGTG
>gene=chr12_39845870-39846057; species=gorGor
AATTCAAAGAATAAAGCCTCCCCTCCAGTGCTTTGGACATTTGTTGAGTTTGCAGCATATGCGTATTGCAGACAGCTTGATTACCCTCAAAGTACTGGCCCAGTTAATTGCATTCAAATGCAAATTACAGCTATTAAGTCATGCTGGTTCTGAGCCAAAATCTCTAGCCAAATTTGTAAGAGGAGTA
>gene=chr12_39845870-39846057; species=panTro
AATTCAAAGAATAAAGCCTCCCCTCCAGTGCTTTGGACATTTGTTGAGTTTGCAGCATATGCATATTGCAGACAGCTTGATTACCCTCAAAGTACTGGCCCAGTTAATTGCATTCAAATGCAAATTACAGCTATTAAGTCATGCTGGTTCTGAGCCAAAATCTCTAGCCAAATTTGTAAGAGGAGTA
>gene=chr12_39845870-39846057; species=papHam
AATTCAAAGAATAAAGCCTCCCCTCCAGTGCTTTGGACATTTATTGAGTTTGCAGCGTATATGTATTGCAGACAGCTTGATTACCCTCAAAGTACTGGCCCAGTTAATTGCATTCAAATGCAAATTACAGCTATTAAGTCATGCTGGTTCTGAGCCAAAATCTCAAGCCAAATTTGTAAGAGGAGTA
>gene=chr12_39845870-39846057; species=ponAbe
AATTCAAAGAA-AAAGCGTCCCCTCCAGTGC-TTGGACATAAGTTGAGTTTGCAGCATATGCGTATGGCAGACAGCTTGATTACCTTCAAAGTACTGGCCCAGTTAATTGCATTCAAATGCAAATTACAGCTATTAAGTCATGCTGGTTCTGAGCCAAAATCTGGAGCCAAATTTGTAAGAGGAGTA
>gene=chr12_39845870-39846057; species=rheMac
AATTCAAAGAATAAAGCCTCCCCTCCAGTGCTTTGGACATTTATTGAGTTTGCAGCGTATGTGTATTGCAGACAGCTTGATTACCCTCAAAGTACTGGCCCAGTTAATTGCATTCAAATGCAAATTACAGCTATTAAGTCATGCTGGATCTGAGCCAAAATCTCAAGCCAAATTTGTAAGAGGAGTA
>gene=chr12_42878129-42878320; species=hg19
AAATACCCTAGGACGCTTATGTAAACTTCCCCCTCCCGCAGGTGCACGCGCGGGCCACGAAACGCTGGGAGAATATGAAAGGCCACCTCTTAAAGAAATCATCTCCACTCTGCCCATAACAATGATGTCAGCAAATGGCACATTTAAGCAAGTTCTCACTTAGAAGGGCTCATTAGCATATGAATTCTCTT
>gene=chr12_42878129-42878320; species=bosTau
AAATACCCCAGGGCGCTTATGTAAACTTCCCCCTCCCGCAGGTGCACGCGCGGGCCAGAAAACGCTGGGAGCATATGCAAGGACACCTCTTAGAGAAATCATCTCCTCTCTGCCCATAACAATGATGTCAGCAAATGGCACGTTTAACCAAGTTCTCACTTGGAAGGGCTCATTAACATATGAATTCTCTT
>gene=chr12_42878129-42878320; species=calJac
AAATACCCTAGGACGCTTATGTAAACTTCCCCCTCCCGCAGGTGCACGCGCGGGCCACGAAATGCTGGGAGACTATGAAAGGCCGCCTCTTAAAGAAATCATCTCCACTCTGCCCATAACAATGATGTCAGCAAATGGCACATTTAAGCAAGTTCTCACTTGGAAGGG-TCATTAGCATATGAATTCTCTT
>gene=chr12_42878129-42878320; species=canFam
----ACCCCGGGGCGCTTATGCA-----CCGCCCCCCGCAGGTGCA-GCTC-GGCCACGAAACGCGGGAGAAGTATGCAAGGCCACCTCCTAAAGGAACCCTCCCCACTCAGCCCATAAACATGAGGTCAGCAAATGGCACGTTTAACCCAGTCCTCACTCGGAAGGGCCCATTAACATATGAATCCCCTT
>gene=chr12_42878129-42878320; species=equCab
AAAGACCCCATGATGCTTATGTAAACTTCCCCCTCCCGCAGGTGCACGCGCGGGCCACAAAACGCTGGGGTAATATGCAA-GCCACCTCTTACAGAAATCGTCTCCACTCTGCACATAACAATGATGTCAGCAAATGGCACGTTTAACCAAGTTCTCACTTGGAAGGGCTCATTAACATATGAATTCTCTT
>gene=chr12_42878129-42878320; species=gorGor
AAATACCCTAGGACGCTTATGTAAACTTCCCCCTCCCGCAGGTGCACGCGCGGGCCACGAAACGCTGGGAGAATATGAAAGGCCACCTCTTAAAGAAATCATCTCCACTCTGCCCATAACAATGATGTCAGCAAATGGCACATTTAAGCAAGTTCTCACTTGGAAGGGCTCATTAGCATATGAATTCTCTT
>gene=chr12_42878129-42878320; species=panTro
AAATACCCTAGGACGCTTATGTAAACTTCCCCCTCCCGCAGGTGCACGCGCGGGCCACGAAACGCTGGGAGAATATGAAAGGCCACCTCTTAAAGAAATCAACTCCACTCTGCCCATAACAATGATGTCAGCAAATGGCACATTTAAGCAAGTTCTCACTTGGAAGGGCTCATTAGCATATGAATTCTCTT
>gene=chr12_42878129-42878320; species=papHam
AAATACCCTAGGACGCTTATGTAAACTTCCCCCTCCCGCAGGTGCACGCGCGGGCCACGAAACGCTGGGAGAATATGAAAGGCCACCTCTTAAAGAAATCATCTCCACTCTGCCCATAACAATGATGTAAGCAAATGGCACATTTAAGCAAGTTCTCACTTGGAAGGGCTCATTAGCATATGAATCCTCTT
>gene=chr12_42878129-42878320; species=ponAbe
AAATACCCTAGGACGCTTATGTAAACTTCCCCCTCCCGCAGGTGCACGCGCGGGCCACGAAACGCTGGGAGAATATGAAAGGCCGCCTCTTAAAGAAATCATCTCCACTCTGCCCATAACAATGATGTCAGCAAATGGCACATTTAAGCAAGTTCTCACTTGGAAGGGCTCATTAGCATATGAATTCTCTT
>gene=chr12_42878129-42878320; species=rheMac
AAATACCTTAGGACGCTTATGTAAACTTCCCCCTCCCGCAGGTGCACGCGCGGGCCACGAAACGCTGGGAGAATATGAAAGGCCACCTCTTAAAGAAATCATCTCCACTCTGCCCATAACAATGATGTCAGCAAATGGCACATTTAAGCAAGTTCTCACTTGGAAGGGCTCATTAGCATATGAATCCTCTT
>gene=chr12_42904673-42904929; species=hg19
AGGCTTGCTTATCTGAAAAGGTTCTTCCTAGTTCAAAGGGTCAGTTTCACACCAGGGTCCCAAGTCTTATCAGCTGGCTCTTCAGAGCTTTGCCATTGTAAAACAAAAGGACTCCTCCAACTGGCATGACAATGGTACAATCACCAGACACTTCAAAAGAAGCAGGCCCAGCACAGGGGATGCCCTGGGTGTGCCCCTCACTGTGATGTTTACACACAGGTTCCAACAGCTCTCCCACAATAAAACCAGCCAGAAG
>gene=chr12_42904673-42904929; species=bosTau
----------------------------------------------------------------------------------------------------------------------------------------------------------------------------------------------------------------------------------------------------------------
>gene=chr12_42904673-42904929; species=calJac
AGGCTTGCTTATCTGAAAAGATTCTTCCTACTTCAAAGGGTCAGTTTCACACCAGGGTCCCAAGTCTTATCAGCTGGCTCTTCAGAACTTTACCATTGTAAAACAAAA-GACTCCTCCAACTGGCATGACAAT-------------------------------GGCCCAGCACAATGGATGCCCTGGGTGTGCCCCTCACAGTGATGTTTATATACAGGTTCCAACAGCTCTCCCACAACAAAACCAGCCAGGAG
>gene=chr12_42904673-42904929; species=canFam
AGGCCTGCTTATCTGAAAAGATCCTCCCTAGTTCAAAGGGTCAGTTTCACACCAGGGTCCCAAGTCTTATCAGCTGGCTCTTCAGAGCCTTGCCATTGTAAAACAAAG-GATTCCTCTGACTGGCATGACAATGGTTCAATCACCAGACACTTCAAAAGAAGCAGGCCCTGCACAGGGGATGCCCTGAGTTTGCCCCTCACTGTGCTGTTTACACACAGGGTCCAACAGCTCTCCCACAACAAAGCCAGGCAGGAT
>gene=chr12_42904673-42904929; species=equCab
AGGCTTACTTATCTTAAAAGATTCTTCCTAGTTCAAAGGGTCAGTTTCACACCAGGGTCCCAAGTCTTATCAGCTGTCTCTTCAGAGCCTTTCCATTGTAAAACAAAG-GATTCCTCCAACTGGCATGACAATGGTACAATCACCAGACACTTCAAAAGAAGCAGGCACGGCCGGCAGGATGCCCTGAG-TTGCCCCTGACTGCGATGTTTACACACACATTCCAACAGCTCTCCCACAACAAAGACAGGCAGGAT
>gene=chr12_42904673-42904929; species=gorGor
AGGCTTGCTTATCTGAAAAGATTCTTCCTAGTTCAAAGGGTCAGTTTCACACCAGGGTCCCAAGTCTTATCAGCTGGCTCTTCAGAGCTTTGCCATTGTAAAACAAAAGGACTCCTCCAACTGGCATGACAATGGTACAATCACCAGACACTTCAAAAGAAGCAGGCCCAGCACAGAGGATGCCCTGGGTGTACCCCTCACTGTGATGTTTACACACAGGTTCCAACAGCTCTCCCACAACAAAACCAGCCAGAAG
>gene=chr12_42904673-42904929; species=panTro
AGCCTTGCTTATCTGAAAAGATTCTTCCTAGTTCAAAGGGTCAGTTTCACACCAGGGTCCCAAGTCTTATCAGCTGGCTCTTCAGAACTTTGCCATTGTAAAACAAAAGGACTTCTCCAACTGGCATGACAATGGTACAATCACCAGACACTTCAAAAGAAGCAGGCCCAGCACAGAGGATGCCCTGGGTGTGCCCCTCACTGTGATGTTTACACACAGGTTCCAACAGCTCTCCCACAACAAAACCAGCCAAAAG
>gene=chr12_42904673-42904929; species=papHam
GGGCTTGCTTATCTGAAAAGATTCTTCCTAGTTCAAAGGGTCAGTTTCACACCAGGGTCCCAAGTCTTATCAGCTGGCTCTTCAGAGCTTTGCCATTGTAAAACAAAAGGACTCCTCCAACTGGCATGACAATGGTACAATCACCAGACACTTCAAAAGGAGCAGGCCCAGCACAGAGGATGCCCTGGGTGTGCCCCTCACTGTGATGTTTACACACAGGTTCCAACAGCTCTCCCACAACAAAACCAGCCAGAAG
>gene=chr12_42904673-42904929; species=ponAbe
AGGCTTGCTTATCTGAAAAGATTCTTCCTAGTTCAAAGGGTCAGTTTCACACCAGGGTCCCAAGTCTTATCAGCTGGCTCTTCAGAGCTTTGCCATTGTAAAACAAAAGGACTCCTCCAACTGGCATGACAATGGTACAATCACCAGACACTTCAAAAGAAGCAGGCCCAGCACAGAGGATGCCCTGGGTATGCCCCTCACTGTGATGTTTACACACAGGTTCCAACAGCTCTCCCACAACAAAACCAGCCAGAAG
>gene=chr12_42904673-42904929; species=rheMac
GGGCTTGCTTATCTGAAAAGATTCTTCCTAGTTCAAAGGGTCAGTTTCACACCAGGGTCCCAAGTCTTATCAGCTGGCTCTTCAGAGCTTTGCCATTGTAAAACAAAAGGACTCCTCCAACTGGCATGACAATGGTACAATCACCAGACACTTCAAAAGGAGCAGGCCCAGCACAGAGGATGCCCTGGGTGTGCCCCTCACTGTGATGTTTACACACAGGTTCCAACAGCTCTCCCACAACAAAACCAGCCAGAAG
>gene=chr12_43150929-43151185; species=hg19
ACATATTTGTAAGACAAAGCAATGTTGTGGCCTACCAGGAGGCCTATGACTCGCACGGTGAATTATTCACTCCTCTGCCTTGCTGGACAGGTCAGGTCACTGGTGTTCACAGCGGGGAGCAAGACATTATTCATTACCAGGCTTGGTTTGTTGTCTTCAGTGATCCCCTTCCCCCAGTGATCCCCTGTCAGGTTTTAACAAGCCATCACATTCTTTTAAACTTCCCCTGGGCAGCAGAGGTCTCCCCTACCCCCTT
>gene=chr12_43150929-43151185; species=bosTau
ACATATTTGTAAGACAAAGCAAGGCTGCGGCCGACCAGGAAGCCTATGACTTGCGCGGTGAATTATTCACTCCC-GGCCATGCA---------GGGTCACGGATGCTCACAGC-GGGAGCGAGGCGTTATTCATTACCAAGCTGGGTTTGCAGTCTTCAGATATCCCC-CTTCCCGTTG---CCCCTTCAGGTTTTAACAAGACATCACATTCTTTCAAACTTCCCCTGGGCAGCAGAGGTCTTCCCCTCCCCCTC
>gene=chr12_43150929-43151185; species=calJac
ACATATTTGTAAGACAAAGCAATGCTGTGGCCTACCAGGAGGCCTATGACTCTTACAGTGAATTATTCACTCCTCTGCCTTGCTGGACATGTCAGGTCACTGGTGTTCACAGCGGGGAGTGAGACA--ATTCATTACCAGGTTTGGTTTGCTGTCTTCAGAGATCCCCTACCCCCATTG---TCCTTTCAGGTTTTAACAAGCCATCACATTCTTTTAAACTTCCCCTGAGCAGCAGAGGTCTCCCCTAACCCCTT
>gene=chr12_43150929-43151185; species=canFam
ACATATTTGTAAGACCAAGCAATGCTGTGGCCTACCAGGAGGCCTGTGACTCGCACAGTGAATTATTCACTCCC-AGCTTTGCAGGACACGCCAGGTCACCCGTGCTCCCCGC-AGGATCAAGGCATTATTCACCATCAGGCTCGGCCTGCTGTCTTCAGAGGTTCCCCCCTCCCATTG---CCCCTTCAGGTTTTAACAAGACATCACATTCTTTTAAACTTCCCCTGGGCAGCAGAGGTCCCCCCCCCCACCCC
>gene=chr12_43150929-43151185; species=equCab
ACATATTTGTAAGACAAAGCAATGCCTTGGCCTACCAGGAGGCCTATGACTCCCACAGTGAATTATTCACTCCC-GCCCTTATAGGACATGCCGGGTCACCGATGCTCACAGC-GGGTGCAAGGCATTATTCATTACCAGGCTTGGTTTGCTGTCTTCAGAGACTCCCCCTCCCAATTG---CCCCTTCAGGTTTTAACAAGACATCACATTCTTTTAAACTTCCCCTGGGCAGCAGAGGTCTCCCCCTCCACTTT
>gene=chr12_43150929-43151185; species=gorGor
ACATATTTGTAAGACAAAGCAATGCTGTGGCCTACCAGGAGGCCTATGACTCGCACGGTGAATTATTCACTCCTCTGCCTTGCTGGACATGTCAGGTCACTGGTGTTCACAGCGGGGAGCAAGACATTATTCATTACCAGGCTTGGTTTGCTGTCTTCAGTGATCCCCTTCCCCCATTG---TCCTGTCAGGTTTTAACAAGCCATCACATTCTTTTAAACTTCCCCTGGGCAGCAGAGGTCTCCCCTA-CCCCTT
>gene=chr12_43150929-43151185; species=panTro
ACATATTTGTAAGACAAAGCAATGCTGTGGCCTACCAGGAGGCCTATGACTCGCAGGGTGAATTATTCACTCCTCTGCCTTGCTGGACATGTCAGGTCACTGGTGTTCACAGCGGGGAGCAAGACATTATTCATTACCAGGCTTGGTTTGCTGTCTTCAGTGATCCCCTTCCCCCATTG---TCCTGTCAGGTTTTAACAAGCCATCACATTCTTTTAAACTTCCCCTGGGCAGCAGAGGTCTCCCCTACCCCCTT
>gene=chr12_43150929-43151185; species=papHam
ACATATTTGTAAGACAAAGCAATGCTGTGGCCTACCAGGAGGCCTATGACTCGCATGGTGAATTATTCACTCCTCTGCCTTGCTGGACATGTCAGGTCACTGGTGTTCACAGCAGGGAGCGAGACATTATTCATTACCAGGCTTAGTTTGCTGTCTTCAGAGATCCCCTTCCCCCATTG---TCCTGTCAGGTTTTAACAAGCCATCACATTCTTTTAAACTTCCCCTGGGCAGCAGAGGTCTCCCCTACCCCCTT
>gene=chr12_43150929-43151185; species=ponAbe
ACATATTTGTAAGACAAAGCAATGCTGTGGCCTACCAGGAGGCCTATGACTCGCACGGTGAATTATTCACTCCTCTGCCTTGCTGGACATGTCAGGTCACTGGTGTTCACAGCAGGGAGCAAGACATTATTCATTACCAGGCTTGGTTTGCTGTCTTCAGTGATCCCCTTCCCCCATTG---TCCTGTCAGGTTTTAACAAGCCATCACATTCTTTAAAACTTCTCCTGGGCAGCAGAGGTCTCCCCTACCCCCTC
>gene=chr12_43150929-43151185; species=rheMac
ACATATTTGTAAGACAAAGCAATGCTGTGGCCTACCAGGAGGCCTATGACTCGCATGGTGAATTATTCACTCCTCTGCCTTGCTGGACATGTCAGGTCACTGGTGTTCACAGCAGGGAGCGAGACATTATTCATTACCAGGCTTAGTTTGCTGTCTTCAGAGAT-CCCTTCCCCCATTG---TCCTGTCAGGTTTTAACAAGCCATCACATTCTTTTAAACTTCCCCTGGGCAGCAGAGGTCTCCCCTACCCCCTT
>gene=chr12_46125362-46125426; species=hg19
CATTGTTATTCATCGCTTGATACCCACTGAGGGGCAGAAAGGTGATGCTTAGTAAAAGACTTAA
>gene=chr12_46125362-46125426; species=bosTau
CATTGTTATTGATTGCTTGATATCCACAGAGGGGCAGAAAGGTGATGCTGAGT-AAAGAGTCAA
>gene=chr12_46125362-46125426; species=calJac
CATTGTTATTGATCGCTTGATATCCACTGAATGGAAGAAAGGTGATGCTTAGTAAAAGAGTTAA
>gene=chr12_46125362-46125426; species=canFam
CATTGTTATTGATTGGTTGATATCCACGGAGGGGCAGAGAGGTGATGCTTAGTAAAAGAGTTAA
>gene=chr12_46125362-46125426; species=equCab
CATTGTTATTGATCGCTTGATATGCACAGAGGGGCAGAAAGGTGATGCTTAGTAAAAGAGTTAA
>gene=chr12_46125362-46125426; species=gorGor
CATTCTTATTGATCGCTTGATACCCACTGAGGGGCAGAAAGGTGATGCTTAGTAAAAGACTTAA
>gene=chr12_46125362-46125426; species=panTro
CATTGTTATTGATCGCTTGATACCCACTGAGGGGCAGAAAGGTGATGCTTAGTAAAAGACTTAA
>gene=chr12_46125362-46125426; species=papHam
CATTGTTATTAATCGCTTGATATCCACTGAGGGGCAGAAAGGTGATGCTTAGTGAAAGACTTAA
>gene=chr12_46125362-46125426; species=ponAbe
CATTGTTATTGATCGCTTGATACCCACTGAGGGGCAGAAAGGTGATGCTTAGTAAAAGACTTAA
>gene=chr12_46125362-46125426; species=rheMac
CATTGTTATTGATCGCTTGATATCCACTGAGGGGCAGAAAGGTGATGCTTAGTAAAAGACTTAA
>gene=chr12_48415601-48415798; species=hg19
TGGGCTCCAAGCCCAGTACTTGACAGTTGCCTGTAAACTGAGCAGGTCTTTATCTTAAAGACATCACAATGGACCCTAAACAAACACATTAACAACCACTCAGAGACCTAACGCTGGCCAATAAACAAACCCCCAGGAAAGCTTACTCAGAAAAGGTTCCTCCTTCCTGCAGCCCCTGAGGGCAGATCCCGGAGTCC
>gene=chr12_48415601-48415798; species=bosTau
TACACCCCAAGCCCATTTCTTGAAGGTGGAGTGTAAACTGAGTTGGTCCTTATCTTAGAGACATTACAAGAGACCCTAAACAAACACATTAACAGCCACTAAGAGACCTAATGCTGGCCAATAAACAACCCCCTAGAAGAGATTGTGCAGAAGAGGCTCTTCCT--------CCTCTCAGGCTGA-------GGTTC
>gene=chr12_48415601-48415798; species=calJac
TGGGCTCCAAGCCCAGTACTTGACAGTTGTCTGTAAACTGAGCAGGTCTTTATCTTAAAGACTTTACAATGGACCGTAAACAAACACATTAACACCCACTCGGAGACCCACCACTGGCCAAAAAACAAACCCCCAGGAAAGCTTGTTCAGAAAACGTTTCTCCTTCCCGCAGCCCCTGAGGGCGGATCCTAGAGTCC
>gene=chr12_48415601-48415798; species=canFam
TGAGCCTCAAACCCAGCACTTGCCAGCAGAGTGTAAATTGAGCTGGTCTTTATCTTAGAGACATTACTACAGACCCTAGACAAACACATTAACAGCTGCTAAAAGAGCTAAAGCCGGCCAATAAACAAATCCCCAGGAGAGATTATGCAGAAGCG--TCTTCCC--------TCCTTCTGCGTGGCCCTT-------
>gene=chr12_48415601-48415798; species=equCab
ACAGC--AGAGCCTGGTACTTGACGGTGGGGTGTAAATTGAGCTGGTCCTTATCTTAGAGACATTACAACAGACCCTAAACAAACACATTAACAGCCACTAAGAGATATAGTGCTGGCCAATAAAC-AACCCCCAGGAGAGAGAATGCAGAAGAT--TCCTCCT--------TCCTCGGGGGCGACGTCT-GGGGTC
>gene=chr12_48415601-48415798; species=gorGor
TGGGCTCCAAGCCCAGTACTTGACAGTTGCCTGTAAACTGAGCAGGTCTTTATCTTAAAGACATTACAATGGACCCTAAACAAACACATTAACAACCACTCAGAGACCTAACGCTGGCCAATAAACAAACCCCCAGGAAAGCTTACTCAGAAAAGGTTCCTCCTTCCTGCAGCCCCTAAGGGCAGATCCCGGAGTCC
>gene=chr12_48415601-48415798; species=panTro
TGGGCTCCAAGCCCAGTACTTGACAGTTGCCTGTAAACTGAGCAGGTCTTTATCTTAAAGACATCACAATGGACCCTAAACAAACACATTAACAACCACTCAGAGACCTAACGCTGGCCAATAAACAAATCCCCAGGAAAGCTTACTCAGAAAAGGTTCCTCCTTCCTGCAGCCCCCGAGGGCAGATCCCGGAGTCC
>gene=chr12_48415601-48415798; species=papHam
TGGGCTCCAAGCCCAGTACTTGACAGTTGCCTGTAAACTGAGCAGGTCTTTATCTCAAAGACATTACAATGGACCCTAAACAAACACATTAACAACCACTCAGAGACCTAACGCTGGCCAATAAACAAACCACCAGGAAAGCTTATTCAGAAATGGTTCCTCCTTCCTGCAGCCCCTGAGGGCAGATCCCGGAGTCC
>gene=chr12_48415601-48415798; species=ponAbe
TGGGCTCCAAGCCCAGTACTTGACAGTTGCCTGTAAACTGAGCAGGTCTTTATCTTAAAGACATTACAATGGACCCTAAACAAACACATTAACAACCACTCAGAGACCTAACGCTGGCCAATAAACAAACCCCCAGGAAAGCTTACTCAGAAAAGGTTCCTCCTTCCTGCAGCCCCTGAGGGCAGATCCCGGAGTCC
>gene=chr12_48415601-48415798; species=rheMac
TGGGCTCCAAGCCCAGTACTTGACAGTTGCCTGTAAACTGAGCAGGTCTTTATCTCAAAGACATTACAATGGACCCTAAACAAACACATTAACAACCACTCAGAGACCTAACGCTGGCCAATAAACAAACCACCAGGAAAGCTTATTCAGAAATGGTTCCTCCTTCCTGTAGCCCCTGAGGGCAGATCCCGGAGTCC
>gene=chr12_54752947-54753203; species=hg19
TCCTCACTCCCTAGCAGCTGCACCCCCCTCCCCGCGGCTGCTGAGCCATAAATCAGGGCCAAGGTGGTTTGGCCAATGGTAGAGTGACTCGTAAATCGGCCTGTCAAGCTCAGCCAATGAGAGGCGGCGTTAAATCAAGTTCTGTCAGCGCTTGGCCAATGAAAGGCCCTGGGCTGACCATAAATCTGCCTGTAAGAGACAGCGAAAGAGAGAGAGCGTGCGAACGAGCAAGAACAGCCCGGGCGGGCGACTGGGG
>gene=chr12_54752947-54753203; species=bosTau
TCCC----------CAGCGGCCCCCCCCTCCCCGCCGCCACTGAGCCATAAATCAGAGCTAAGGCGGTTTGGCCAATGGTAGAGTGACTCGTAAATCGGCCTGTCAAGATCAGCCAATGAGAGGCGGCGTTAAATCAAGTCCTGTCAGCGCTTGGCCAATGAAAGGCCCTGGGCTGACCATAAATCTGCCTGTAAGAGACAGAGAAAGAGAGAGAGTGTGCGTACGAGCGAGAGCTgcaggggcgggggatagggg
>gene=chr12_54752947-54753203; species=calJac
TCCTCACTGCCCGGCAGCTGCACCCCCTTCCCCGCGGTCGCTGAGCCGTAAATCAGGGCCCAGGCGGTTTGGCCAATGGTAGAGTGACTCGTAAATCGGCCTGTCAACCTCAGCCAATCAGAGGCAGCGTTAAATCAAGTTCTGTCAGCGCTTGACCAATGAAAGGCCCTGGGCTGACCATAAATCTGCCTGTAAGAGACAGCGAAAGAGAGAGAGCGTGCGAATGAGCAAGAACGGCCGGGGCGGGCGACTGGGG
>gene=chr12_54752947-54753203; species=canFam
----------------------------------------------------------------------------------------------------------------------------------------------------------------------------------------------------------------------------------------------------------------
>gene=chr12_54752947-54753203; species=equCab
CCCC----------CAGCTGCGCCCCCCTCCCCGCAGCCGCCGAGCCATCAATCAGGGCCAAGGCCGTTCGGCCAATGGTAGAGTGACTCGTAAATCGGCCTGTCAAGCTCAGCCAATGAGAGGCGGCGTTAAATCAAGTGCTGTCAGCGCTTGGCCAATGAAAGGCCCTGGGCTGCCCATAAATCTGCCTGTAAGAGACAGCGAAAGAGAGAGAGTGTgcgagcgagcgagcgcggcccgggcggggggccgggg
>gene=chr12_54752947-54753203; species=gorGor
TCCTCACTCCCTAGCAGCTGCACCCCCCTCCCCGCGGCTGCTGAGCCATAAATCAGGGCCAAGGTGGTTTG-CCAATGGTAGAGTGACTCGTAAATCGGCCTGTCAAGCTCAGCCAATGAGAGGCGGCGTTAAATCAAGTTCTGTCAGCGCTTGGCCAATGAAAGGCCCTGGGCTGACCATAAATCTGCCTGTAAGAGACAGCGAAAGAGAGAGAGCGTGCGAACGAGCAAGAACAGCCCGGGCGGGCGACTgggg
>gene=chr12_54752947-54753203; species=panTro
TCCTCACTCCCTAGCAGCTGCACCCCCCTCCCCGCGGCTGCTGAGCCATAAATCAGGGCCAAGGTGGTTTGGCCAATGGTAGAGTGACTCGTAAATCGGCCTGTCAAGCTCAGCCAATGAGAGGCGGCGTTAAATCAAGTTTTGTCAGCGCTTGGCCAATGAAAGGCCCTGGGCTGACCATAAATCTGCCTGTAAGAGACAGCGAAAGAGAGAGAGCGTGCGAACGAGCAAGCACAGCCCTGGCGGGCGACTGGGG
>gene=chr12_54752947-54753203; species=papHam
---------------------------------------------------ATCAGGGCCAAGGCGGTTTGGCCAATGGTAGAGTGACTCGTAAATCGGCCTGTCAAGCTCAGCCAATGAGAGGCGGCGTTAAATCAAGTTCTGTCAGCGCTTGGCCAATGAAAGGCCCTGAGCTGACCATAAATCTGCCTGTAAGAGACAGCGAAAGAGAGAGAGCGTGCGAACGAGCAAGAACAGCCGGGGCGGGAGACTGGGG
>gene=chr12_54752947-54753203; species=ponAbe
TCCTCACTCCCCAGCAGCTGCACCCCCCTCCCCGCGGCTGCTGAGCCATAAATCAGGGCCAAGGCGGTTTGGCCAATGGTAGAGTGACTCGTAAATCGGCCTGTCAAGCTCAGCCAATGAGAGGCGGCGTTAAATCAAGTTCTGTCAGCGCTTGGCCAATGAAAGGCCCTGGGCTGACCATAAATCTGCCTGTAAGAGACAGCGAAAGAGAGAGAGTGTGCGAAAGAGCAAGAACAGCCCgggcgggtgactgggg
>gene=chr12_54752947-54753203; species=rheMac
TCCTCACTCCCCAGCAGCGGCACCCCCCTCCCCGC-GCCGCTGAGCCATAAATCAGGGCCAAGGCGGTTTGGCCAATGGTAGAGTGACTCGTAAATCGGCCTGTCAAGCTCAGCCAATGAGAGGCGGCGTTAAATCAAGTTCTGTCAGCGCTTGGCCAATGAAAGGCCCTGAGCTGACCATAAATCTGCCTGTAAGAGACAGCGAAAGAGAGAGAGCGTGCGAACGAGCAAGAACAGCCGGGGCGGGAGACTGGGG
>gene=chr12_63047559-63047776; species=hg19
CCACAGGAGTAGTATtgttagagtaggcagttaggtagacatgatcagggcaggggagggccctcccccaggaatgtctggcgaccatcaggtgatagtcaggccattgttaaaccctctaaaataacaattggtcacagctggcaccagggaaatgcagtctcccaatagaaaacacctggccaggtgcagtggcttacgcttgtaatcctagcac
>gene=chr12_63047559-63047776; species=bosTau
CCCCAGGAGAGG-------------------------------------------------------------------------------------------------------------------------------------------------------------------------------------------------------------
>gene=chr12_63047559-63047776; species=calJac
--------------------------------------------------------------------------------------------------------------------------------------------------------------------------------------------------------gcttataatcctagcac
>gene=chr12_63047559-63047776; species=canFam
ACACAGGGGTGG-------------------------------------------------------------------------------------------------------------------------------------------------------------------------------------------------------------
>gene=chr12_63047559-63047776; species=equCab
-------------------------------------------------------------------------------------------------------------------------------------------------------------------------------------------------------------------------
>gene=chr12_63047559-63047776; species=gorGor
CCACAGGAGTAGTATtgttagagcaggcagttaggtagacatgatcaggacaggggagggccctcccacaggaatgtctggcgaccatcaggtgatagtcaggccattgttaaaccctctaaaataacagttggtcacagctggcaccagggaaatgcagtctcccaatagaaaacacctggccaggtgcagtggcttacgcttgtaatcctagcac
>gene=chr12_63047559-63047776; species=panTro
CCACAGGAGTAGTATtgttagagtaggcagttaggtagacatgatcaggacaggggagggccctcccacaggaatgtctggcgaccatcaggtgatagtcaggccgttgttaaaccctctaaaataacaattggtcacagctggcaccagggaaatgcagtctcccaatagaaaacacctggccaggtgcagtggcttacgcttgtaatcctagcgc
>gene=chr12_63047559-63047776; species=papHam
CCACAGGAGTAGTATtgttagagtaggcagttaggtagacatgagcaggacaggggagggccctgccacaggaatgtctggcgaccatcaggtgatggtcaggcagttgttaaaccctctaaaataacaactggtcacagccggcaccagggaaatgcagtctcccaatagaaaacacctggccaggtgcagcggcttaggcttgtaatcctagcac
>gene=chr12_63047559-63047776; species=ponAbe
CCACAGGAGTAGTATtgttagagtaggcagttaggtagacatgatcaggacaggggagggccctcccacaggaatgtctggcgaccatcaggtgatagtcaggcc--tgttaaaacctctaaaataacaattggtcacggctggcaccagggaaatacagtctcccaacagaaaacacctggccaggtgcagtggcttatgcttgtaatcctagcac
>gene=chr12_63047559-63047776; species=rheMac
CCACAGGAGTAGTATtgttagagtaggcagttaggtagacatgagcaggacaggggagggccctgccacaggaatgtctggcgaccatcaggtgatggtcaggcagttgttaaaccctctaaaataacaactggtcacagccggcaccagggaaatgcagtctcccaatagaaaacacctggccaggtgcagtggtttaggcttataatcctagcac
>gene=chr12_63053291-63053468; species=hg19
TGGAGGGGGAGATGCTATTTTAAATTCCTTGCTGGGAAGGATGTCAACAGAGGAAGACAATGCTGGCAATTTGTTTAGAATGGCTGTCACTAGGAGGTAAAAGAAAAACAAAAAGAAAAGGAACCTACAGGCAACATAAACAAAAGCCCAACAATCAAACGACAAAAGCCCCTAGTC
>gene=chr12_63053291-63053468; species=bosTau
TAGAAGGAGAGATGCTATTTTAAATTTTTTATTGTAAAGGATGTCATCAGAGGAAAACAATGCTGGCAGTTTGTCAGGAATGGCTGTCACAAA---GAGAAGA--GAAAGAAA-------AAATGTACACATAAGACAGACCAAAGCTATATCATCAAATGGCAAAACCTAAAAGCC
>gene=chr12_63053291-63053468; species=calJac
CAGAGGGGGAGATGCTATTTTAAATTCCTTGCTGGGAAGGATGTCAACAGAGGAAGACAATGCTGGCAATTTGTTTAGAATAGCTGTCACTAGGAGGCAAAAGAAAAAAAAGAAAAGAAGGAACCTACAGGCAACATAAACAGAAGCCCAACAATCTAATGTCGAAAGTCCCTAGTC
>gene=chr12_63053291-63053468; species=canFam
TAGAGGGGAACGTGCTATTTTGAATTCCTTGGTGGGAAGGACAGCATCACAGGAAGGCAACGCTGGCCACTTGTTGAGGATGGCAGTCGCTAAAAAGAAAAGGA-AAAGGAAA-------CAACCTACACGGAACCT---TAAAAGTTGAATAATCCCAAGGCAAAACCCCAAAGGC
>gene=chr12_63053291-63053468; species=equCab
CGGTGGGGGAGATGCTATTTGAAATTTCTCACTGGGAAGGATGTCATCAGAGGATGACAACGCCACTAATTTGTTGAGAATGGCTGTCAGTAAGAGGAAAAGA--AAATGAAA-------AAACCCACCTGTAACATAAATAAAAGTCAAGCCATCCAATGGCAAAACCCGGAAGTC
>gene=chr12_63053291-63053468; species=gorGor
TGGAGGGGGAGATGCTATTTTAAATTCCTTGCTGGGAAGGATGTCAACAGAGGAAGACAATGCTGGCAATTTGTTTAGAATGGCTGTCACTAGGAGGTAAAAGAAAAACAAAAAGAAAAGGAACCTACAGGCAACATAAACAAAAGCCCAACAATCAAACGACAAAAGCCCCTAGTC
>gene=chr12_63053291-63053468; species=panTro
TGGAGGGGGAGATGCTATTTTAAATTCCTTGCTGGGAAGGATGTCAACAGAGGAAGACAATGCTGGCAATTTGTTTAGAATGGCTGTCACTAGGAGGTAAAAGAAAAACAAAAAGAAAAGGAACCTACAGGCAACATAAACAAAAGCCCAACAATCAAATGACAAAAGCCCCTAGTC
>gene=chr12_63053291-63053468; species=papHam
TGGAGGGGGAGATGCTATTTTAAATTCCTTGCTGGGAAGGATGTCAACAGAGGAAGACAATGCTGGCAATTTGTTTAGAATGGCTGTCACTAGGAGGCAAAAGAAAAATAAAAAGAAAAGGAACCTACAGGCAACATAAACAAAAGCCTAACAATCAAACAGCAAAAGCCCCTAGTC
>gene=chr12_63053291-63053468; species=ponAbe
TGGAGGGGGAGATGCTATTTTAAATTCCTTGCTGGGAAGGATGTCAACAGAGGAAGACAATGCTGGCAATTTGTTTAGAATGGCTGTCACTAGGAGGCAAAAGAAAAACAAAAAGAAAAGGAATCTACAGGCAACATAAACAAAAGCCCAACAATCAAACGGTGAAAGCCCCTAGTC
>gene=chr12_63053291-63053468; species=rheMac
---------------------------------------------------------------------------------------------------------------------------------------------------------------------------------
>gene=chr12_67913746-67913988; species=hg19
GACCAAACTGGTTTCCAAACCTGGCTGGCTTCTCCGCAAGGTGCATAGCTGTCAAAAGTGAAACAAAGCGAAGGGCTTGGGATGCCAGAAAGACAAAAGCTCATCCATCAGGCTCAGCAGGAAAGGCAGGGGAGGCAGCGGCGGGAAGCCTTCCTTAGCTGTGTGATCCTAGATGGCTGTTAACTTAGCATTTGAGGACTGTCTCAGATAGACACAATTGGACCAGGTAATTCCTTTGTCTG
>gene=chr12_67913746-67913988; species=bosTau
GACCAAACTGGTTTCTAAACCTGTTTGGCTTCTCC-CGAGGTCCATAGCTGTCAAAAGCAAAACAAAGTAAAGGACCAGGGATGGCAGAAAGGCAAAAGCTCATCCATCAGGCTGGGGAAG----------------AAGACGGAAAGCCTTCCTTAGCTGCTTGATCCTAGGTTGTT-TTGCCTTGGTTCAA-AGTACagactcagactgtagcagattttccaggcaatccttctgatgg
>gene=chr12_67913746-67913988; species=calJac
GACTAAACTGGTTTCCAAACCTGGTTGGCTTCTCCGCAAGGTCCATAGCTGTCAAAAATGAAACAAAGCAAAGGGCTTGGGATGCCAGGAAGGCACAAGCTCATCCATCAGGCTCAGCAGGAAAGGCAGGGGAGGCAGTGGTGGGAAGCCTTGCTTCTCTGTGTGATCCTAGGTGGCTCTTAACTGAGCATTTGAGGACTGTCTCAGATAGACAAGATTGAACCAGGTAATCCCTTTGTCTG
>gene=chr12_67913746-67913988; species=canFam
GACTAAACTGGTTTGCAAACCTGTCTGGCTCCTCTGAGAGGTCCATAGCTGTCAAAAATAAAGCGAAGCCATGGGCTGGGGATGGCAGGAAGATCCAAGCTCATTCACCAGAACGCGC-AGAAAGG-----------GAGGCTGAAAGCCTTCCT-----------TCCCGAGTG---------ATAGCATTCGAGGACAGTCCTGGACAGGGAAGGTTGGACCAGGTAACCCTTTTATCTG
>gene=chr12_67913746-67913988; species=equCab
GACCAAACTGGTTTCCAAACCTGTTTGGCTTCCCTGCAAGGTCCATAGCTGTC-AAAGCGAAACAAAGCGAGGGGCTGGCGATGGCAGAAAGGCCTCAGCTCATCCATCAG-CTGTGTGAGCAAGCCCAGGGGGT--GAGGCGGGAAG-CTGGCTTAGTGGTGTGGTCCCAGGTGGCTAGTCACTTAGCATTAGAGGCTGGTCTCAGATACAAGAGGTTGGACCTGGTAAT-TTTTTGTCCA
>gene=chr12_67913746-67913988; species=gorGor
GACCAAACTGGTTTCCAAACCTGGCTGGCTTCTCCGCAAGGTGCATAGCTGTCAAAAGTGAAACAAAGCGAAGGGCTTGGGATGCCAGAAAGACAAAAGCTCATCCATCAGGCTCAGCAGGAAAGGCAGGGGAGGCAGCGGCGGGAAGCCTTCCTTAGCTGTGTGATCCTAGGTGGCTGTTAACTTAGCATTTGAGGACTGTCTCAGATAGACACAATTGGACCAGGTAATTCCTTTGT-TG
>gene=chr12_67913746-67913988; species=panTro
GACCAAACTGGTTTCCAAACCTGGCTGGCTTCTCCGCAAGGTGCATAGCTGTCAAAAGTGAAACAAAGCGAAGGGCTTGGGATGCCAGACAGACAAAAGCTCATCCATCAGGCTCAGCAGGAAAGGCAGGGGAGGCAGCGGCGGGAAGCCTTCCTTAGCTGTGTGATCCTAGATGGCTGGTAACTTAGCATTTGAGGACTGTCTCAGATAGACACAATTGGACCAGGTAATTCCTTTGTCTG
>gene=chr12_67913746-67913988; species=papHam
GACCAAACTGGTTTCCAAACCTGGCTGGCTTCTCCACAAGGTCCATAGCTGTCAAAAGTGAAACAAAGCAAAGGGCTTGGAATGCCAAAAAGACACAAGCTCATCCATCAGCCTCAGCAGGAAAGACAGGGGAGGCAGCGGCGGGAAGCCTTCTTTAGCTGTGTGATCCTAGGTGGCTGTTAACTTAGCATCTGAGGACTGTCTCAGATAGACAAGATTGGACCAGGTAATCCCTTTGTCTG
>gene=chr12_67913746-67913988; species=ponAbe
GACCAAACTGGTTTCCAAACCTGGCTGGCTTCTCCGCAAGGTCCATAGCTGTCAAAAGTGAAACAAAGTGAAGGGCTTGGGATGCCAGAAAGACACAAGCTCATCCATCAGGCTCAGCAGGAAAGGCAGGGGAGGCAGCGGCGGGAAGCCTTCCTTAGCTGTGTGATCCTAGGTGGCTGTTAACTTAGCATTTGAGGACTGTCTCAGATAGACAAAATTGGACCAGGTAATTCCTTTGTCTG
>gene=chr12_67913746-67913988; species=rheMac
GACCAAACTGGTTTCCAAACCTGGCTGGCTTCTCCACAAGGTCCATAGCTGTCAAAAGTGAAACAAAGCAAAGGGCTTGGAATGCCAAAAAGACACAAGCTCATCCATCAGGCTCAGCAGGAAAGACAGGGGAGGCAGCGGCGGGAAGCCTTCTTTAGCTGTGTGATCCTAGGTGGCTGTTAACTTAGCATCTGAGGACTGTCTCAGATAGACAAGATTGGACCAGGTAATCCCTTTGTCTG
>gene=chr12_69401469-69401597; species=hg19
ACTGAAGATTTAAGAGCTCTGCATGCCCTGAACTACACTGTCCTGCGGTGAGGCTTTGTTTTCCCTTGTTCTGGTCCTGCTGGACCTAGAGATTGGGGTGCGAAGGTGCTTAGGGTGCAACAAAGGAA
>gene=chr12_69401469-69401597; species=bosTau
ACTGGG-------GAGCCCAG-------TGAGGAACTCCTTCCTGCTGTGAGGCTTTGCTTTACCATGTTCTGATCCAGATGGACCCAGAGAGTAGGATACAAAGATGCCTAAAATGGGACTAAAGAA
>gene=chr12_69401469-69401597; species=calJac
ACTGAAGATTTAAGGGCCCTGCAC-CCCTGAGCAAAGCTGTCCTGCGGTGAGGCTTTGCTTTTCCTTGCTCTGGTCCTGCTGGACCTAGAGATTTGGGTGCGAAGGTGCTTAGGGTGGAACAAAGGAA
>gene=chr12_69401469-69401597; species=canFam
GTTGAGGATCCAATGGCCCGGC-CCATCTGAGCCATCTGGTCC----ATGAGGCTTTGCTTCACCTCCTGCC-G--CCGAAGGATGCGGAGACTGGGTTGTAAAGATGCTTA---------------C
>gene=chr12_69401469-69401597; species=equCab
ATGGAGGATTTCCTAG-TCTGCACGGTCTGAGCAGCCCCACCC--CCGGGAGGCTTCGCTTCACCTTGTTCT-GGTCCAATGGAC-CAGAGAGTGAGATACAGAGATGCTTGAAATGGAACAAGAG-A
>gene=chr12_69401469-69401597; species=gorGor
-------------------------CCCTGAACAACACTGTCCTGCGGTGAGGCTTTGTTTTCCCTTGTTCTGGTCCTGCTGGACCTAGAGATTGGGGTGCGAAGGTGTTTAGGGTGCAACAAAGGAA
>gene=chr12_69401469-69401597; species=panTro
ACTGAAGATTTAAGAGCTCTGCATGCCCTGAACAACACTGTCCTGCGGTGAGGCTTTGTTTTCCCTTGTTCTGGTCCTGCTGGACCTAGAGATTGGGGTGCGAAGGTGCTTAGGGTGCAACAAAGGAA
>gene=chr12_69401469-69401597; species=papHam
ACTGAAGATTTAAGAGCTCTGCACACCCTGAACAACACTGTCCTGCGGTGAGGCTTTGCTTTCCCTTGTTGTGGTCCTGCTGGACCTAGAGATTGGGGTGTGAAGGTGCTTAGGGTGGAACAAAGGAA
>gene=chr12_69401469-69401597; species=ponAbe
ACTGAAGATTTAAGAGCTCTGCATGCCCTGAACAACACTGTCCTGTGGTGAGGCTTTGCTTTCCCTTGTTCTGGTCCTGCTGGACCTAGAGATTGGGGTGCAAAGCTGCTTAGGGTGCAACAAAGGAA
>gene=chr12_69401469-69401597; species=rheMac
ACTGAAGATTTAAGAGCTCTGCACATCCTGAACAACACTGTCCTGCGGTGAGGCTTTGCTTTCCCTTGTTCTGGTCCTGCTGGACCTAGAGATTGGGGTGTGAAGGTGCTTAGGGTGGAACAAAGGAA
>gene=chr12_69860761-69860845; species=hg19
TATGCATAGACAGGGCCACAGCCTTGCACAGTTCCAGGGGGCATCATTTGTGTTTGTCACCTCTTGAGCATCATTCATGTTGTA
>gene=chr12_69860761-69860845; species=bosTau
TATGCATAGACGGGGCGACAGCCTTGCACAGTTCCAGGGGGACTGTGCCCTGTGTGGCACCCCCTTAGCACCATTTAGGTTGTA
>gene=chr12_69860761-69860845; species=calJac
TATGCATACACAGAGCCACAGCCTTGCACAGTTCCAGGGGGCATCATTTGTGTTTGTTATCTCTTGAGCATCATTCATGTTGTA
>gene=chr12_69860761-69860845; species=canFam
TATGCATGGACAGGGCC-CAGCCTTGCACAGTTCcagggggactgtggcttgtgtggcacccccttagcaccattcagattgta
>gene=chr12_69860761-69860845; species=equCab
tatgcatgg------------------acaattccagggGGACtgcagcctgtggggcaccccctgagtaccattcaggttgta
>gene=chr12_69860761-69860845; species=gorGor
tatgcatagacagggccacagcctTGCACAGTTCCAGGGGGCATCATTTGTGTTTGTCACCTCTTGAGCATCATTCATGTTGTA
>gene=chr12_69860761-69860845; species=panTro
TATGCATAGACAGGGCCACAGCCTTGCACAGTTCCAGGGGGCATCATTTTTGTTTGTCACCTCTTgagcatcattcatgttgta
>gene=chr12_69860761-69860845; species=papHam
tatgcatagtcagggccACAGCCTTGCACAGTTCCAGGGGGCATCATTTGTGTTTGTCAGCTCTTGAGCATCATTCATGTTGTA
>gene=chr12_69860761-69860845; species=ponAbe
tatgcatagacagggccacagcctTGCACAGTTCCAGGGGGCATCATTTGTGTTTGTCACCTCTTGAGCATCATTCATGTTGTA
>gene=chr12_69860761-69860845; species=rheMac
TATGCATAGTCAGGGCCACAGCCTTGCACAGTTCCAGGGGGCATCATTTGTGTTTGTCAGCTCTTGAGCATCATTCATGTTGTA
>gene=chr12_88333137-88333269; species=hg19
AAGAGTCCCTCTGCAGGCAACTCCACACTCTACATTTTGAGCTGAGCCACAGGTGACCCTCACTTAAGGAGTAAAAGCTTTGTAGTGCTAAGTTTTTTAAGCATCCACACAATTACAGCATTTGCTTTCTCA
>gene=chr12_88333137-88333269; species=bosTau
GAAAGCTGATGTACCAGCAACTCCGCTCTCTCCAGTTT------GGCCAGAAGTGACCCTCATTTAAGGTCCCA-AGGTTTGTAATGTTA--TTTTTAAGGCATTCA-----GTA-----TTTGCTTCCTCA
>gene=chr12_88333137-88333269; species=calJac
AAGAGCCTCTCTGCAGGCAATTCCACTCTCTACATTTTGGGCTGAGCCACAGGTGGCCCTCACTTAAGGACCAAAAGCTTTGTAGTGCTAAGATGTTTAAGCATCCACACCATTACAGCATTTGCTTCCTCA
>gene=chr12_88333137-88333269; species=canFam
GAGGTCCCATCTGCCAGCAACTTCACACTGTCT--GTTGGGTGAGGCCACCAGTATCCCTCACTTAAGGCCCCAA----------------------TAGGCATTCATACA-CTA-----TTTACTTCCTCA
>gene=chr12_88333137-88333269; species=equCab
gaaggccactctgccagcaactccactctccccagtttgggctaggccacaggtgaccctcatttaaggtcccacaactttgtagttctaagttttttaggcattcacacagcta-----tttacttcctca
>gene=chr12_88333137-88333269; species=gorGor
AAGAGTCCCTCTGCAGGCAACTCCACACTCTACATTTTGAGCTGAGCCACAGGTGACCCTCACTTAAGGAGCAAAAGCTTTGTCGTGCTAAGTTTTTTAAGCATCCACACAATTACAGCGTTTGCTTTCTCA
>gene=chr12_88333137-88333269; species=panTro
AAGAATCCCTCTGCAGGCAACTCCACACTCTACATTTTGAGCTGAGCCACAGGTGACCCTCACTTAAGGAGTAAAAGCTTTGTAGTGCTAAGTTTTTTAAGCATCCACACAATTACAGCATTTGCTTTCTCA
>gene=chr12_88333137-88333269; species=papHam
AAGAGTCCCTCTGCAGGCAAAACCACGCTCTACATTTCAAGCTGAGTCACAGGTGACCCTAACTTAAGGA-CCAAAGCTTTGTAGTGCTAAGTTTTTTAAGCATTCACACAATTACAGCATTTGCTTTCTCA
>gene=chr12_88333137-88333269; species=ponAbe
AAGAGTCCCTCTGCAGGCAACTCCACACTCTACATTTTGAGCTGAGCCACAGGTGACCCTCACTTAAGGAGCAAAAGCTTTGTAGTGCTAAGTTTTTAAAGCATCCACACAATTACAGCATTTGCTTTCTTA
>gene=chr12_88333137-88333269; species=rheMac
AAGAGTCCCTCTGCAGGCAAAACCACGCTCTACATTTCAAGCTGAGTCACAGGTGACCCTAACTTAAGGA-CCAAAGCTTTGTAGTGCTAAGTTTTTTAAGCATTCACACAATTACAGCATTTGCTTTCTCA
>gene=chr12_89743703-89743959; species=hg19
GCTAACAATGGAGGTATTCAGGCATTTTAAAAGAGAGAGGGAAGTCACAGGGGACGGCCCATTAGGAGGAACAGGATGTCGACACGGCCTGAAAATGAGTTCCTTTGTAATAGGAAATGCATTACAATGCCTGGAGATTCACTTCTCCCAGGCTTCCAGCCCACAGTTCTTCCTGCTGGGCTCAGGTTACCCACTGTCTCACTGTTACCAGTATCACCGCATCATTCAACTGGATAACATTCAGCATTCATACTGC
>gene=chr12_89743703-89743959; species=bosTau
GCGAACAATGGAGGTATTCAGGCATTTCAAAAGAGAGAGGGAAGTCACAGGGGACAGCCCATTAGGAGGAACAGGATGTCGACATGGCCTGAAAATGAGTTCCTTTGTAATAGGAAATGCATTACAATGCCTGGAGATTCGCTTCTC-CAGGCTTTCAGCCCACAGTTCTTCCTGCTGGGCTCAGGTTACCCACTGTCTCACTGTGACCGGTATCACAGTAACATTTAGTTGGATAGCATCTCGCATTCACAGAGC
>gene=chr12_89743703-89743959; species=calJac
GTTAACAATGGAGGTATTCAGGCATTTTAAAAGAGAGAGGGAAGTCACAGGGGACAGCCCATTAGGAGGAACAGGATGTCGACATGGCTTGAAAATGAGTTCCTTTGTAATAGGAAGTGCATTACAATGCCTAGAGATTCACTTCTCCCAGGCTTCCAGCCCACAGTTCTTCCTGCTGGGCTCAGGTTACCCACTGTCTCACTGTTACCAGTATCACAGTATCATTCAACTGGGTAACACTCAGCATTCATACTGC
>gene=chr12_89743703-89743959; species=canFam
GCTAACAATGGAGGTATTCAGGCATTTTAAAAGAGAGAGGGAAGTCACAGGGGACAGCCCATTAGGAGGAACAGGATGTCGACATGGCCTGAAAATGAGTTCCTTTGTAATAGGAAATGCATTACAATGCCTGGAGATTCGCTTCTCC-AGGCTTCCAGCCCACAGTCCTTCCTGCTGGGCTCAGGTTAC-CACTGTCTCACTGTTACCGGTATCACAGTAACATTCAACTGGATAACATCCAGCATTCAGAGGGG
>gene=chr12_89743703-89743959; species=equCab
GCTAACAATGGAGGTATTCAGGCATTTTAAAAGAGAGAGGGAAGTCACAGGGGACAGCCCATTAGGAGGAACAGGATGTCGACATGGCCTGAAAATGAGTTCCTTTGTAAGAGGAAATGCATTACAATGCCTGGAGATTCGCTTCTCC-AGGCTTCCAGCCCAAAGTCCTTCCTGCGGGGCTCAGGTTACCCACTGTCTCCCTGTTACCCGTATCACAGTAACATTCAACTGGATAACATCTAGCATTCAGAGGGC
>gene=chr12_89743703-89743959; species=gorGor
---------------------------------------------------------------------------------------------------------------------TGCATTACAATGCCTGGAGATTCACTTCTCCCAGGCTTCCAGCCCACAGTTCTTCCTGCTGGGCTCAGGTTACCCACTGTCTCACTGTTACCAGTATCACAGTATCATTCAACTGGATAACATTCAGCATTCATACTGC
>gene=chr12_89743703-89743959; species=panTro
GCTAACAATGGAGGTATTCAGGCATTTTAAAAGAGAGAGGGAAGTCACAGGGGACGGCCCATTAGGAGGAACAGGATGTCGACATGGCCTGAAAATGAGTTCCTTTGTAATAGAAAATGCATTACAATGCCTGGAGATTCACTTCTCCCAGGCTTCCAGCCCACAGTTCTTCCTGCTGGGCTCAGGTTACCCACTGTCTCACTGTTACCAGTATCACAGTATCATTCAACTGGATAACATTCAGCATTCATACTGC
>gene=chr12_89743703-89743959; species=papHam
GCTAACAATGGAGGTATTCAGGCATTTTAAAAGAGAGAGGGAAGTCACAGGGGACGGCCCATTAGGAGGAACAGGATGTCGACATGGCCTGAAAATGAGTTCCTTTGTAATAGGAAATGCATTACAATGCCTGGAGATTCACTTCTCCCAGGCTTCCAGCCCACAGTTCTTCCTGCTGGGCTCAGGTTACCCACTGTCTTACTGTTACCAGTATCACAGTATCATTCAACTGGATAACATTTAGCATTCATACTGC
>gene=chr12_89743703-89743959; species=ponAbe
GCTAACAATGGAGGTATTCAGGCATTTTAAAAGAGAGAGGGAAGTCACAGGGGATGGCCCATTAGGAGGAACAGGATGTCGACATGGCCTGAAAATGAGTTCCTTTGTAATAGGAAATGCATTACAATGCCTGGAGATTCACTTCTCCCAGGCTTCCAGCCCACAGTTCTTCCTGCTGGGCTCAGGTTACCCACTGTCTCACTGTTACCAGTATCACAGTATCATTCAACTGGATAACATTTAGCATTCATACTGC
>gene=chr12_89743703-89743959; species=rheMac
GCTAACAATGGAGGTATTCAGGCATTTTAAAAGAGAGAGGGAAGTCACAGGGGACGGCCCATTAGGAGGAACAGGATGTCGACATGGCCTGAAAATGAGTTCCTTTGTAATAGGAAATGCATTACAATGCCTGGAGATTCACTTCTCCCAGGCTTCCAGCCCACAGTTCTTCCTTCTGGGCTCAGGTTACCCACTGTCTCACTGTTACCAGTATCACAGTATCATTCAACTGGATAACATTTAGCATTCATACTGC
>gene=chr12_89744280-89744345; species=hg19
AAGAACGATTAACAGCTTAAACTCTATGAATGGCTAGGAATTTTGCATTTAAATGTCAGAGCGAC
>gene=chr12_89744280-89744345; species=bosTau
GAGAAAGATGAACAGCTTAAACTCTAAGAATGGTGAGGAATTCTGCGTTTAAAAGTCTGAGCAAG
>gene=chr12_89744280-89744345; species=calJac
AAGAACGATTAACAGCTTAAACTCTATGAATGGCTGGGAATTTTGCATTTAAATGTCAGAGCAAC
>gene=chr12_89744280-89744345; species=canFam
AAGAAAGATTAACAGCTTAGGTTCGATGAATGGCTGGGAATTTTGCATTTAAAAGTCTGAGGAAG
>gene=chr12_89744280-89744345; species=equCab
AACAAAGATTAACAGTTTTAACTC--TGAATAGCTAGGAATTTTGCATTTAAAAGTCTGAGGGAG
>gene=chr12_89744280-89744345; species=gorGor
AAGAACGATTAACAGCTTAAACTCTATGAATGGCTAGGAATTTTGCATTTAAATGTCAGAGCGAC
>gene=chr12_89744280-89744345; species=panTro
AAGAACGATTAACAGCTTAAACTCTATGAATGGCTAGGAATTTTGCATTTAAGTGTCAGAGCGAC
>gene=chr12_89744280-89744345; species=papHam
AAGAACGATTAACAGCTTAAACTCTATGAATGGCTGGGAATTTTGCATTTAAATGTCAGAACGAC
>gene=chr12_89744280-89744345; species=ponAbe
AAGAACGATTAACAGCTTAAACTCTATGAATGGCTAGGAATTTTACATTTAAATGTCAGAGCGAT
>gene=chr12_89744280-89744345; species=rheMac
AAGAACGATTAACAGCTTAAACTCTATGAATGGCTGGGAATTTTGCATTTAAATGTCAGAACGAC
>gene=chr12_90277824-90278080; species=hg19
AAAACTTCATTACCATTTCAATGCAGTCACTACAAATCCTCAGGTTAGCCAGTACACCAGCTGTGTCCTGGTGCTTCACAACACAAAACAGCAATTCATTCCAAATTACCACTCTCTGTTAGTGACTCTTGCTCACTGGCTCCCATCCCAAATACTCCTGCTGTTCAGGTCCATTGTTTCCCCTCACTGGAAGCCTTTTATTTCCTGGGAAAGATTAAAGGATTGTCTCTATGAAAAACTAGGCTAATCTTCTAAC
>gene=chr12_90277824-90278080; species=bosTau
AAAACTTCATTACCATTTCAATGCAGTCACTACAAATCCTCAGGTTAGCCAGTACACCAGCTGTGTCCTGGTGCTTCACAACACAAAACAGCAATTCATTCCAAATTACCACTCTCTGTTAGTGACTCTTGCTCTCTGGCTCCCGTCCCAAACACTCCTGCTGTTCAGGTCTATTGTTTCTTCTCACTAGAAGCCTTTTATTTCCTGGGAAAGCTTGAAGGATTGTCTTCAAGAAAAACTAGGCCAGTCTTCTAAC
>gene=chr12_90277824-90278080; species=calJac
AAAACTTCATTACCATTTCAATGCAGTCACTACAAATCCTCAGGTTAGCGAGTACACCAGCTGTGTCCTGGTGCTTCACAACACAAAACAGCAATTCATTCCAAATTACCACTCTCTGTTAGTGACTCTTGCTCACTGGCTCCCATCCCAAATACTCCTGCTATTCAGGTCTATTGTTTTCCCTCACTGAAAGCCTTTTATTTCCTGAGAAAGCTTGAAGGATTGTCTCTATGAAAAACTATGTTAATCTTCTAAC
>gene=chr12_90277824-90278080; species=canFam
AAAACTTCATTACCATTTCAATGCAGTCACTACAAATCCTCAGGTTAGCCAGTACACCAGCTGTGTCCTGGTGCTTCACAACAC-AAACAGCAATTCATTCCAAATTACCACTCTCTGTTAGTGACTCTTGCTCTCTGGCTCCCGTCCCAAACACTCCTGCTGTTCAGGTCTATTGTTTCCCCTCACTGGAAGCCTTTTATTTCCTGGGAAAGCTTGAAGGATTGTCTCCATGAAAAACTAGGCTAATCTCCTAAC
>gene=chr12_90277824-90278080; species=equCab
AAAACTTCATTACCATTTCAATGCAGTCACTACAAATCCTCAGGTTAGCCAGTACACCAGCTGTGTCCTGGTGCTTCACAATACAAAACAGCAATTCATTCCAAATTACCGCTCTCTGTTAGTGACTCTTGCTCTCTGGCTCCCATCCCAAACACTCCTGCTGTTCAGGTCTATTGTTTCCCCTCACTAGAAGCCTTTTATTTCCTGGGAAAGCTTGAAGGATTGTCCCAATGAACAACTAGGCTAATCTTCTAAC
>gene=chr12_90277824-90278080; species=gorGor
----------------------------------------------------------------------------------------------------------------------------------------------------------------------------------------------------------------------------------------------------------------
>gene=chr12_90277824-90278080; species=panTro
AAAACTTCATTACCATTTCAATGCAGTCACTACAAATCCTCAGGTTAGCCAGTACACCAGCTGTGTCCTGGTGCTTCACAACACAAAACAGCAATTCATTCCAAATTACCACTCTCTGTTAGTGACTCTTGCTCACTGGCTCCCATCCCAAATACTCCTGCTGTTCAGGTCCATTGTTTCCCCTCACTGGAAGCCTTTTATTTCCTGGGAAAGATTAAAGGATTGTCTCTATGAAAAACTAGGCTAATCTTCTAAC
>gene=chr12_90277824-90278080; species=papHam
AAAACTTCATTACCATTTCAATGCAGTCACTACAAATCCTCAGGTTAGCCAGTACACCAGCTGTGTCCTGGTGCTTCACAACACAAAACAGCAATTCATTCCAAATTACCACTCTCTGTTAGTGACTCTTGCTCACTGGCTCCCGTCCCAAATACTCCTGCTGTTCAGGTCTATTGTTTCCCCTCGCTGGAAGCCTTTTATTTCCTGGGAAAGCTTGAAGGATTGTCTCTATGAAAAAC-----------------
>gene=chr12_90277824-90278080; species=ponAbe
AAAACTTCATTACCATTTCAATGCAGTCACTACAGATCCTCAGGTTAGCCAGTACACCAGCTGTGTCCTGGTGCTTCACAACACAAAACAGCAATTCATTCCAAATTACCACTCTCTGTTAGTGACTCTTGCTCACTGGCTCCCATCCTAAATACTCCTGCTGTTCAGGTCTATTGTTTCCCCTCACTGGAAGCCTTTTATTTCCTGGGAAAGCTTGAAGGATTGTCTCTATGAAAAACTAGGCTAATCTTCTAAC
>gene=chr12_90277824-90278080; species=rheMac
AAAACTTCATTACCATTTCAATTCAGTCACTACAAATCCTCAGGTTAGCCAGTACACCAGCTGTGTCCTGGTGCTTCACAACACAAAACAGCAATTCATTCCAAATTACCACTCTCTGTTAGTGACTCTTGCTCACTGGCTCCTGTCCCAAATACTCCTGCTGTTCAGGTCTATTGTTTTCCCTCGCTGGAAGCCTTTTATTTCCTGGGAAAGCTTGAAGGATTGTCTCTATGAAAAACTAGGCTAATCTTCTAAC
>gene=chr12_94620160-94620235; species=hg19
TTCAGGTTTCCATGGCAACACCCCTGCAGGTGCCATTCCGGCCCATCAACCTGAGGGCTTCCAAGAGCAGGGCAC
>gene=chr12_94620160-94620235; species=bosTau
TTCAGGTTTCCGTGGCAACCCCCTAGCAAGCGTCATGATGGTCCGTCAGCCCGAGGGCTGCCCAGACCAGGGCAC
>gene=chr12_94620160-94620235; species=calJac
TTCAGGTTTCCATGGCAACACCCCTGCAGGTGCCACTCTGGCCCATCAACCTGAGGGTTTCCGAGAGCAGGGCAC
>gene=chr12_94620160-94620235; species=canFam
TTCAGGTTTCCATGGCAACA-TCCTGCAGGCCTGATGACAGTCCAG-AGCCGGAGGGCTGCCCAGAGCAGGGCAC
>gene=chr12_94620160-94620235; species=equCab
TTCAGGTTTCCATGGCAACACCCCTGCAGGTGGGATGACAGTCCGTCAGCC-GAGGGCTGCCCAGAGCGGGGCAC
>gene=chr12_94620160-94620235; species=gorGor
TTCAGGTTTCCATGGCAACACCCCTGCAGGTGCCATTCCGGCCCATCAACCTGAGGGCTTCCAAGAGCAGGGCAC
>gene=chr12_94620160-94620235; species=panTro
TTCAGGTTTCCATGGCAACACCCCTGCAGGTGCCATTCCAGCCCATCAACCTGAGGGCTTCCAAGAGCAGGGCAC
>gene=chr12_94620160-94620235; species=papHam
TTCCGGTTTCCATGGCAACACCCCTGCAGGTGCCATTCCGGCCCATCAACCTGAGGGCTTCCAAGAGCAGGGCAC
>gene=chr12_94620160-94620235; species=ponAbe
TTCAGGTTTCCATGGCAACACCCCTGCAGGTGCCATTCCGGCCCATCAACCTGAGGGCTTCCAAGAGCAGGGCAC
>gene=chr12_94620160-94620235; species=rheMac
TTCAGGTTTCCATGGCAACACCCCTGCAGGTGCCATTCCGGCCCATCAACCTGAGGGCTTCCAAGAGCAGGGCAC
>gene=chr12_94655012-94655122; species=hg19
ttgcagtcaattcctaccagtcattccgcattaaagcagctctccaaagagctgcctccccctggagtttgctttgttggagttactgtgtgcatgtggttgtcactaat
>gene=chr12_94655012-94655122; species=bosTau
TGACATTCAATCCCAAGTGGTCATCTCATGTGAAAGCAAGTCTCCACAGAGCTCCCCGCCCCTTGAGTTCACTTTGTGAGAGTTACTACGTGAATATGGTTATAACTATT
>gene=chr12_94655012-94655122; species=calJac
TTGCAGTCAATTCCTACCCGTCATCCCGCATTGAAGCTGTTCTCCAAAGAGCTGCCT-CCCCTGGAGTTTGCTTTGTTGGCGTTACC-TGTGAATGCGGTTGTAACTAAT
>gene=chr12_94655012-94655122; species=canFam
TTACACTCCATTCTGA-CAGTTGTTCTACATTATAGCGAGGCCCCAAAGAGCTGCTCAGCCCTTGCGTTTGCTTTGTTGGAGGTATAGTATAAATATGGTTGGAGCTGAC
>gene=chr12_94655012-94655122; species=equCab
----ACTCAATTCCAGCCAGTCATTCCACGTTACAGCAGGTCCCCGAGGAGCCGGCCGCCCCTTGAGTTCACTCTGCTGGAGTTACTGTACGAATATGGTTGTAACTAAT
>gene=chr12_94655012-94655122; species=gorGor
ttgcagtcaattcctaccagtcattccgcattaaagcagctctccaaagagctgcctccccctggagtttgctttgttggagttactgtgtgcatgtggttgtcactaat
>gene=chr12_94655012-94655122; species=panTro
TTGCAGTCAATTCCTACCAGTCATTCCACATTAAAGCAGCTCTCCAAAGAGCTGCCTCCCCCTGGAGTTTGCTTTGTTGGAGTTACTGTGTGCATGTGGTTGTCACTAAT
>gene=chr12_94655012-94655122; species=papHam
ttgcagtcaattcctacccgtcattccgcattaaagcagctctccaaagagctgcctccccctggagtttgctttgttggagtgactgtgtgcatgtggttgtaactaat
>gene=chr12_94655012-94655122; species=ponAbe
ttgcagtcaattcctaccagtcattccgcattaaagcagctctccaaagagctgcctccccctggagtttgctttgttggagttactgtgtgcatgtggttgtcactaat
>gene=chr12_94655012-94655122; species=rheMac
TTGCAGTCAATTCCTACCAGTCATTCCGCATTAAAGCAGCTCTCCAAAGAGCTGCCTCCCCCTGGAGTTTGCTTTGTTGGAGTGACTGTGTGCATGTGGTTGTAACTAAT
>gene=chr12_94657987-94658097; species=hg19
AACACACCGCCTCCCACTTGAGGTGCTCAGAGTCCTTTGGAATGCAGACATCCGTGTCTGCGAATGTGAGCCATTTCCATCACAGCAGGGGAGGCAGCCCCACCCCCAGC
>gene=chr12_94657987-94658097; species=bosTau
AGCACACAGCCTCCCACTTGGGCTGCTCTGAGTCCATTCAAGCACAAA-----CTGGCTGCAGATTTGAAACATTTCTATAACAGCAAGGGCGGACACCTTTGATCCA--
>gene=chr12_94657987-94658097; species=calJac
AACACACAGCCTCCCACTTGAGGTGCTCAGAGTCCTTTGGAATACAGATATCCAGGGCTGCAAACGTGAGCCATTTCCCTTACAGCAGGGGAGGCAGCCCCACCTCTCCC
>gene=chr12_94657987-94658097; species=canFam
AGCTCTCCGCCGCCCGCTTGAGCCGCTGGGAG----TCCGGGGGCAC-----------------------------------CAGCTGCCGC----GCCCCT-----G--
>gene=chr12_94657987-94658097; species=equCab
AAAACACAGCCTCCCATGTGGGCTGCTCAGAGTCCCTCCGAGTGCACA-----GTGGCTACAAATTTGAGGCATTTCAATCACAGCAGCGGTGGTAGCTCCTAGTTCA--
>gene=chr12_94657987-94658097; species=gorGor
AACACACAGCCTCCCACTTGAGGTGCTCAGAGTCCTTTGGAATGCAGACATCCGTGTCTGCGAATGTGAGCCATTTCTATCACAGCAGGGGAGGCAGCCCCACCCCCAGC
>gene=chr12_94657987-94658097; species=panTro
AACACACCGCCTCCCACTTGAGGTGCTCAGAGTCCCTTGGAATGCAGACATCCGTGTCTGCGAATGTGAGCCATTTCCATCGCAGCAGGGGAGGCAGCCCCACCCCCAGC
>gene=chr12_94657987-94658097; species=papHam
AACACACAGCCTCCCACTTGAGGTGCTCAGAGCCCTTTGGAATACAGATATCCGTGGTTGCAAATGTGAGCCATTTCCATCGCAGCAGGGGAGGCAGTCCCACCCCCAGA
>gene=chr12_94657987-94658097; species=ponAbe
AACACACAGCCTCCCACTTGAGGTGCTCAGAGTCCTTTGGAATGCAGACATCCGTATATGCCAATGTGAGCCATTTCCATCACAGCAGGGGAGGCAGTCCCACCCCCAGC
>gene=chr12_94657987-94658097; species=rheMac
AACACACAGCCTCCCACTTGAGGTGCTCAGAGCCCTTTGGAATACAGATATCCGTGGTTGCAAATGTGAGCCATTTCCATCGCAGCAGGGGAGGCAGTCCCACCCCCAGA
>gene=chr12_99251075-99251178; species=hg19
ggagtgggatacggtgtgagcaatgcttggagaattgcagctatttggatactgctgggacataatgacctcggcagccaggaattgtggttacattgcaggg
>gene=chr12_99251075-99251178; species=bosTau
GGAATGGGATACTGTGTGAGTGGTGCTTGGAGCATCGCAGATATTCTGATACTGCAGAAACACAGCGATCTCAGCAGTGGGAAGCTGGGGTGACGCTGCAGGG
>gene=chr12_99251075-99251178; species=calJac
GGAATGGGATATAGCATGAGCAAGGACTGGAGAATCTCAGCTACTTGGATACTGCTGGGACATAATAACCTAGGCAGCCAGTAATTGTGGTTAAATTTCAGGG
>gene=chr12_99251075-99251178; species=canFam
GGAATGGGCTATGGTGTGAGCAAGGCTGAGGGAACTGCGGACATCCTGATGTCGCTGAAGTGTGGTGATCTCAGCAGTGGGGGGATAGGGTGACACTGCAGGG
>gene=chr12_99251075-99251178; species=equCab
gaaaggggatatggtgtgagcaatgattgcagaattgcagatattctgacagtgctgaggcacagtgatctcagcagtggggagttggggtgacactgcaggg
>gene=chr12_99251075-99251178; species=gorGor
ggagtgggatacggtgtgagcaatgcttggagaattgcagctatttggatactgctgggacataatgacctcggcagccaggaattgtggttacattgcaggg
>gene=chr12_99251075-99251178; species=panTro
GGAGTGGGATACGGTGTGAGCAACGCTTggagaattgcagctatttggatactgctgggacataatgacctcggcagccaggaattgtggtta-attgcaggg
>gene=chr12_99251075-99251178; species=papHam
ggagtgggatatggtatgagcaacgtttggagaattgcagctatttggatactgctgggacataacgACCT------CCAGGAATTGTGGTTATATTGCAGAG
>gene=chr12_99251075-99251178; species=ponAbe
ggagtgggatacggtgtgagcaacgcttggagaactgcagctatttggagactgcTGGGACATAATGACCTCGGCAGCCAGGAATTGTGGTTACATTGCAGGG
>gene=chr12_99251075-99251178; species=rheMac
GGAGTGGGATATGGTATGAGCAACGCTTGGAGAATTGCAGCTATTTGGATACTGCTGGGACATAACGACCT------CCAGGAATTGTGGTTATATTGCAGAG
>gene=chr12_99256986-99257242; species=hg19
TAATGGTAAGTGTTTATTAACCATAATGACTAATAAAGAGGTTCTGGCCTCCGTCACCTGAGAAGAACAAAACAGTGGGGTTTTTCTGCAGCTCGGCTGGATCCCAGCTTCTATGACCTCTGCTGCTAACAGGCTCTCCACAGGCAATGAATGGGAGACGCCAGCTATGCAAATTAGAGTACTGATGTTCCTTGTCAGCTGCAAAGCCCAAATGGCCCTGAAGGTGACCCAAGTGAGGCTTCTGTGCTGTGTGCCT
>gene=chr12_99256986-99257242; species=bosTau
GATTAGTAAATGTTTATTAACCATAATGACTAATAGAGAGGTTCTGTCCTTTCTCACCTGAGAAGAACAAAACAGCAGGGTTTTCCTGCAGCTCTGCGGGACCCCAGCCTCTGTGACCTCTGCTGCTAACAGCCTCTCCACAGGCAACAGACAGGAGACACCAACTATGCAAATCAGAGTCCTGATGTTCATTATCAGCTACAAAACCCAAATGGCCCTGAATCTGAGCCAAGCAAGATTTCTGTGTGCTGTGCCT
>gene=chr12_99256986-99257242; species=calJac
TAATGGTAAATGTTTATTAACCACAATGACTAATAAAGAGGTTCTGGCCTCTGTCACCTGAGAAGAAGAAAACAGTGGGGTTTTCCTGCAGCTCAGCTGGACCTCAGCTTCTATGACCTCTGCTGCTAACTGGCTCTCCACAGGCAATGAACCGTAGACACCGGTTATGCAAATTAGAGTACTGATGTTCCTTGTCAGCTGCAAAACTCAAACAGCCCTGAATGTGACCCAAATGAGGCTTCTGTGCTGTGTGCCT
>gene=chr12_99256986-99257242; species=canFam
TATTAGTCGATGCTTATTAACCATAATGACC-ATGAAGAGGCTCTGTCCTCTCTCACCTGAGAAGAACAAAACAGCTGGATTTTCCTGCAGCTCCACGGGACCCCAGCCTCTGTGACCTCTGCTGCTAATGGGCTCTCCACAGGCAACATGCAGGAGGCACCAGCTGTGCAAATTAGAGCCCTGATG----TTGA-GGCTGTAAACCCCAAATGGCTCTGCATATGGGCCAGGTGAAACTTCTAGCCCTCATGCCT
>gene=chr12_99256986-99257242; species=equCab
TAGTAGTAAATGTTTATTAACCATAATGACTAATAAAGAGGTTCTGCCCTCCTTCACCTGAGAAGAACAAAACAGCAGGGTTTTCCTGCAGCTCTGCAGGACCCAAGCTTCTGTGACCTCTGCTGCTAACAGGCTCTCAACAGGCAACGGACAGAAGACACCAGCTATGCAAATTAAAGCACTGATGTTCGTTAT---CTGCAAAACCCTAAAGGCCCTGAATATGAGCCAAGTGAGATTTCTATGCCCTGTGCCT
>gene=chr12_99256986-99257242; species=gorGor
TAATGGTAAGTGTTTATTAACCATAATGACTAATAAAGAGGTTCTGGCCTCCGTCACCTGAGAAGAACAAAACAGTGGGGTTTTTCTGCAGCTCGGCTGGATCCCAGCTTCTATGACCTCTGCTGCTAACAGGCTCTCCACAGGCAATGAAGGGGAGACACCAGCTATGCAAATTAGAGTACTGATGTTCCTTGTCAGCTGCAAAGCCCAAATGGCCCTGAAGGTGACCCAAGTGAGGCTTCTGTGCTGTGTGCCT
>gene=chr12_99256986-99257242; species=panTro
TAATGGTAAGTGTTTATTAACCATAATGACTAATAAAGAGGCTCTGGCCTCCGTCACCTGAGAAGAACAAAACAGTGGGGTTTTTCTGCAGCTCAGCTGGATCCCAGCTTCTACGACCTCTGCTGCTAACAGGCTCTCCACAGGCAATGAAGGGGAGACACCAGCTATGCAAATTAGAGTACTGATGTTCCTTGTCAGCTGCAAAGCCCAAATGGCCCTGAAGGTGACCCAAGTGAGGCTTCTGTGCTGTGTGCCT
>gene=chr12_99256986-99257242; species=papHam
TAATG----GTGTTTATTAACCATAATGACTGATAAAGAGGTTCTGGCCTGCATCACCTGAGAAGAACAAAACAGTGGGGTTTTTCTGCAGCTCAGCTGGATCCCAGTTTCTATGACCTCTGCTGCTAACAGGCTCTCCGCAGGCAATGAAGGGGAGACACCAGCTATGCAAATTAGAGTACTGATGTTCCTTGTCAGCTGCAAAGCCCAAATGGCCCTGAATGTGACCCAAGTGAGGCTTCTGCGCTGTGTGCCT
>gene=chr12_99256986-99257242; species=ponAbe
TAATGGTAAGTGTTTATTAACCATAATGACTAATAAAGAGGTTCTGGCCTCCGTCACCTGAGAAGAACAAAACAGTGGGGTTTTTCTGCAGCTCAGCTGGATTCCAGCTTCTATGACCTCTGCTGCTAACAGGCTCTCCACAGGCAATGAAGGGGAGACACCAGCTATGCAAATTAGAGTACTGATGTTCCTTGTCAGCTGCAAAGCCCAAATGGCCCTGAAGGTGACTCAAGTGAGGCTTCTGTGCTGTGTGCCT
>gene=chr12_99256986-99257242; species=rheMac
TAATG----GTGTTTATTAACCATAATGACTGATAAAGAGGTTCTGGCCTCCGTCACCTGAGAAGAACAAAACAGTGGGGTTTTTCTGCAGCTCAGCTGGATCCCAGTTTCTATGACCTCTGCTGCTAACAGGCTCTCCGCAGGCAATGAAGGGGAGACACCAGCTATGCAAATTAGAGTACTGATGTTCCTTGTCAGCTGCAAAGCCCAAATGGCCCTGAATGTGACCCAAGTGAGGCTTCTGCGCTGTGTGCCT
>gene=chr12_103116120-103116210; species=hg19
GGGACAAAGTTCTGTTGAATAAGCAAGCTGTGTTTGAAGGCAGCCATCCAGGTCCAGAACAGTCCACCTATTCAGAATCTGATCTCTTGA
>gene=chr12_103116120-103116210; species=bosTau
GGGACAGAGCTCTTTTGAATAAGCAAGCTGTATTTCA--------CCCCAGCTTAAACACAGGTCACATACTCAGAATCTCATCTCTTGG
>gene=chr12_103116120-103116210; species=calJac
GAGACAAAGTTCTGTTGAATAAGAAAGCTGTATTTCAAGGCAGCCATCCAGGCCCGAAACAGTCCATCTATTCAGAATCTGATCTCTTGG
>gene=chr12_103116120-103116210; species=canFam
GGGACAAAGTTCTGTTGAATAAGCAAGCCATGTTTCAAGGCAGCTGTCCAACT---AAACAGTCCATCTATGGAGAATCTGATCTCTTGG
>gene=chr12_103116120-103116210; species=equCab
GGGGCAAAGTTCTGTTGAATAAGCAGGCTGTGTTTCAAGGCAGCCATCCAGCTCAAAAACAGTCCATTTATTCAGAATCTGATCTCTTGG
>gene=chr12_103116120-103116210; species=gorGor
------------------------------------------------------------------------------------------
>gene=chr12_103116120-103116210; species=panTro
GGGAAAGAGTTCTGTTGAATAAGCAAGCTGTGTTTGAAGGCAGCCAAAGAGGTCCAGAACAGTC--------------------------
>gene=chr12_103116120-103116210; species=papHam
GGGACAAAGTTCTGTTGAATAAGCAAGCTGTGTTTGAAGGCAGCCATCCAGGTCCAGAACAGTCCATCTATTCAGAATCTGATCTCTTGA
>gene=chr12_103116120-103116210; species=ponAbe
GGGACAAAGTTCTGTTGAATAAGCAGGCTGTGTTTGAAGGCAGCCATCCAGGTCCAGAACAGTCCATCTATTCAGAATCTGATCTCTTGA
>gene=chr12_103116120-103116210; species=rheMac
GGGACAAAGTTCTGTTGAATAAGCAAGCTGTGTTTGAAGGCAGCCATCCAGGTCCAGAACAGTCCATCTATTCAGAATCTGATCTCTTGA
>gene=chr12_104920235-104920415; species=hg19
TGATGGCCCTTCTGGCATGTTGTGCTGCTGGGATGTCTTTTGAAGTTTCTCCTCCGGGCCTGAGGTTTGCCCCTGTGAGGTGTTAATGGGCTTCCTGCTGGGGCTTTATTTGTGAGGGGTGCTTGTTAGAGGGGGCTTGATGGGCCAGTGGGGGCACCAGAGCGCCAGTTCTTCCACTCT
>gene=chr12_104920235-104920415; species=bosTau
TGATGAG-TTTCTGGTGTTCTGTGCTGCTGGGATGTCTTTTGAAGTTTCTCCTACAGGCTTGAGGTTTGCCCCTGTGAGGTGTTAATGGGCTTCCTGCTGGGGCGTTATTTGTAAGGGGCGCTTGTTAGAGGGGCCTCAAAGGGCAGCTGGGGACACCAGAGTTCTTGTTCTCCTG----
>gene=chr12_104920235-104920415; species=calJac
TGATGGCTCTTCTGGCAGGTCGTGCTGCTGGGATGTCTTTTGAAGTTTCTCCTCGGGGCCTGAGGTGTGCCCCTGTGAGGTGTTAATGGGCTTCCTGCTGGGGCTTTATTTGTGAGGGGTGCTTGTTAGA-GGGGCTTGATGGGCCAGTGGGGGCACCAGAGCTCCAGGTCTTCCTCCCT
>gene=chr12_104920235-104920415; species=canFam
TGATGTT-TTTTTGGCGTTTTGTGCTACTGGGATGTCTTTTGAAGTTTCTCCTACCGGCCTGAGGTTTGCCCCTGTGAGGTGTTAATGGGCTTCCTGCTGGGGCTTTATTTGTGAGGGGGGCTGGTTAGAGGGGCCT------------CAGGACACCAGAGCTCTTGTTTTTCCTCTGC
>gene=chr12_104920235-104920415; species=equCab
GGATGAT-TTTCAGGCATTTTGGGCTGCTAGTCTGTCTTTTGAAGTTTCTCCTATGGGTCTGAGGTTTGCCCCCACGAGGTGTTAATGGGCTTCCTGCTGGGGCTTTATTTGTGAGGGCGCTT-GTTAGAGGGGCCTTGATGGGCCAGCCGGGACACTAGAACTCTTGTTCTTTCACTCC
>gene=chr12_104920235-104920415; species=gorGor
------------------------------------------------------------------------------------------------------------------------------------------------------------------------------------
>gene=chr12_104920235-104920415; species=panTro
TGATGGCCCTTCTGGCATGTTGTGCTGCTGGGATGTCTTTTGAAGTTTCTCCTCCGGGCCTGAGGTTTGCCCCTGTGAGGTGTTAATGGGCTTCCTGCTGGGGCTTTATTTGTGAGGGGTGCTTGTTAGAGGGGGCTTGATGGGCCAGTGGGGGCACCAGAGCACCAGTTCTTCCACTCT
>gene=chr12_104920235-104920415; species=papHam
TGATGGCCCTTCTGGCATGTTGTGCTGCTGGGATGTCTTTTGAAGTTTCTCCTCCAGGCCTGAGGTTTGCCCCTGTGAGGTGTTAATGGGCTTCCTGCTGGGGCTTTATTTGTGAGGGGTGCTTGTTAGAGGGGGCTTGATGGGCCAGTGGGGGCACCAGAGCGCCAGTTCTTCCACTCT
>gene=chr12_104920235-104920415; species=ponAbe
TGATGGCTCTTCTGGCATGTTGTGCTGCTGGGATGTCTTTTGAAGTTTCTCCTCCGGGCCTGAGGTTTGCCCCTGTGAGGTGTTAATGGGCTTCCTGCTGGGGCTTTATTTGTGAGGGGTGCTTGTTAGAGGGGGCTTGATGGGCCATTGGGGGCACCAGAGCGCCAGTTCTTCCACTCT
>gene=chr12_104920235-104920415; species=rheMac
TGATGGCCCTTCTGGCATGTTGTGCTGCTGGGATGTCTTTTGAAGTTTCTCCTCCAGGCCTGAGGTTTGCCCCTGTGAGGTGTTAATGGGCTTCCTGCTGGGGCTTTATTTGTGAGGGGTGCTTGTTAGAGGGGGCTTGATGGGCCAGTGGGGGCACCAGAGCGCCAGTTCTTCCACTCT
>gene=chr12_104934825-104935081; species=hg19
ACACACTAGCTTGTAAGAATAAGGATCAGAACATGACTCGTATGTTTGTATTCTGCAGAAtctctccctctctctctctctctcacacacacacacacacacacacacacacaTTTTAAAAGCTTTCATGTGCCCTGATCACGCTGTGCTTCTTTTGTGATTAATTGAGAGTCTTTGGCTTTGCTCTGGAGATGCAAAAATCCTTGAGGTGACCTCCACAGAGTGATGTAAACCTACAAAGTGATTCATCTCGTGT
>gene=chr12_104934825-104935081; species=bosTau
----------------------------------------------------------------------------------------------------------------------------------------------------------------------------------------------------------------------------------------------------------------
>gene=chr12_104934825-104935081; species=calJac
GCACACCAGCTTGTAAGAATAAAGGTCGGAACATGACGCGTATGTTCGTATTCTGCAGAA-----------------------cacacacacacacacacgcacacacacacacTTTAAAAGCTTTCATGTGCCCTGATCACGCTGTCCTCCTTTTGTGATTAATTGAGAGTC-TTGGCTTTGCTCTGGAGATGCAAAAATCCTTGAGGTGACCTCCACGGAGTGTTGTAAACC--TAAAGTGATTCATCACGTTT
>gene=chr12_104934825-104935081; species=canFam
-------------------------------TGGGAC-----TGTTGTT-----------TGTTTT----------------------------AAACAGACTAAGATACACACTTTCAGAGTTTTCATCTGCCCTGGTCATGCTGGCCTCTTTTGGTGATTAACTGGCAGTCTTTGGCTTTGCTCTGGAGGTGCTAATACCCTTGAGGTGACCTGCAAGGAGTGGCATCAGCCTACAGAATGACTCATCATGTGT
>gene=chr12_104934825-104935081; species=equCab
ACACACCGGCTTGTAAGAACAAGGATGGAAATGGGACACTTAAGTTTTTATCCCACAGAGTGTTTTC----------AGAAAAGTCTCTCGGATATACATACACACACACAAATTTTAAAAGTTTTCATCTGCCGTGGTCATCCTGTTGTCCTCTGGTGATTAAAGCACAATGTCTGGCTTTGCTCCGGAAATGTGAAAATCCTTGAGGGGACCTGCATGGAATGATGTCAGCCTAGAGAGTGATTCGTCACATGT
>gene=chr12_104934825-104935081; species=gorGor
ACACACTAGCTTGTAAGAATAAGGATCAGAACATGACTCATATGTTTGTATTCTGCAGAATCTCTCCCTTTCTGTCTCTC--------------------ACACACACACACATTTTAAAAGCTTTCATGTGCCCTGATCACACTGTGCTTCTTTTGTGATTAATTGAGAGTCTTTGGCTTTGCTCTGGAGATGCAGAAATCCTTGAGGTGACCTCCACGGAGTGATGTAAACCTACAAAGTGATTCATCTCGTGT
>gene=chr12_104934825-104935081; species=panTro
ACACACTAGCTTGTAAGAATAAGGATCAGAACATGACTCGTATGTTTGTATTCTGCAGAATCTCTCCCTCTCTCTCTC----------------------ACACACACACACATTTTAAAAGCTTTCATGTGCCCTGATCACGCTGTGCTTCTTTTGTGATTAATTGAGAGTCTTTGGCTTTGCTCTGGAGATGCAAAAATCCTTGAGGTGACCTCCACGGAGTGATGTAAACCTACAAAGTGATTCATCTCGTGT
>gene=chr12_104934825-104935081; species=papHam
GCACACCAGCTTGTAAGAGTAAGGGTTAGAACATGACGCATAT---------------------------------------------acacacacacacacacacacacacaTTTTAAAAGCTTTCATGTGCCCTGATCATGCTGTCCTTCTTTTGTGATTAATTGAGAGTCTTTGGCTTTGCTCTGGAGATGCAAAAATCCTTGAGGTGACCTCCACGGAGTGATGTAAACA-ACAAAGTGATTCATCATGTGT
>gene=chr12_104934825-104935081; species=ponAbe
ACACACTAGCTTGTAAGAATAAGGATCAGAACATGACGCATATGTTTGTATTCTGCAGAATCTCTCTCTCTCTCTCACAC--------------------ACACACACACACATTTTAAAAGCTTTCATGTGCCCTGATCACGCTGTCCTTCTTTTGTGATTAATTGAGAGTCTTTGGCTTTGCTCTGGAGGTGCAAAAATCCTTGAGGTGACCTCCACGGAGTGATGTAAACCTACAAAGTGATTCATCACGTGT
>gene=chr12_104934825-104935081; species=rheMac
GCACACCAGCTTGTAAGAGTGAGGGTTAGAACATGacacatat-------------------------------------------acacacacacacgcacacacacacacaTTTTAAAAGCTTTCATGTGCTCTGATCATGCTGTCCTTCTTTTGTGATTAATTGAGAGTCTTTGGCTTTGCTCTGGAGATGCAAAAATCCTTGAGGTGACCTCCACGGAGTGATGTAAACA-ACAAAGTGATTCATCATGTGT
>gene=chr12_111251219-111251316; species=hg19
CTAAGCTGGCTGAGTCTTAAGGGATCCTGCTGGGCTTTTAATTTCTCTGACTTTGATCCTGTGGAAGGCGGGAGGGTTTTGGCAAGGTCGAGGAGCA
>gene=chr12_111251219-111251316; species=bosTau
CTAAGCTGGTGGAATCTGAAGGGATCCCACTGGGCTTTTAATTTCTCCCGGTTTGA-------------------ATTCTGGCAAGGTCAGTGAGCA
>gene=chr12_111251219-111251316; species=calJac
CTAAGCTGGCTAAGTCTTAAGGGATCCTGCTGGGCATTTAATTTCTCTGACTTTGATCCTCGGGAAGGCGGGAGCGTTTTGGCAAGGTCGAGGAGCA
>gene=chr12_111251219-111251316; species=canFam
TTAAGCTGGGGGAGTCTGAAGGGATCCCGCTGGGCTTTTAATTTCTCTGACTTTGATCCGCGG-AAGGTGGAAGGGTTCTGGCAAGGGCAATGAGGA
>gene=chr12_111251219-111251316; species=equCab
CTAAGCTGGCAGAGTCTGAAGGG-TCCCTCTGGGGTTTGAGTTTCTCCGAC----------------------------------------------
>gene=chr12_111251219-111251316; species=gorGor
CTAAGCTGGCTGAGTTTTAAGGGATCCTGCTGGGCTTTTAATTTCTCTGAC----------------------------------------------
>gene=chr12_111251219-111251316; species=panTro
CTAAGCTGGCTGAGTCTTAAGGGATCCTGCTGGGCTTTTAATTTCTCTGACTTTGATCCTGTGGAAGGCGGGAGGGTTTTGGCAAGGTCGAGGAGCC
>gene=chr12_111251219-111251316; species=papHam
C-AAACTGGCTGAGTCTTAAGGGATCCTGCTGGGCTTTTAATTTCTCTGACTTTGATCCTGTGGAAGGCGGGAGGGTTTTGGCAAGGTTGAGGAGCA
>gene=chr12_111251219-111251316; species=ponAbe
CTAAGCTGGCTGAGTCTTAAGGGATCCTGCTGGGCTTTTAATTTCTCTGACTTTGATCCTGTGGAAGGCGGGAGGGTTTTGGCAAGGTCGAGGAGCA
>gene=chr12_111251219-111251316; species=rheMac
C-AAACTGGCTGAGTCTTAAGGGATCCTGCTGGGCTTTTAATTTCTCTGACTTTGATCCTGTGGAAGGCGGGAGGGTTTTGGCAAGGTTGAGGAGCA
>gene=chr12_113015878-113016134; species=hg19
GCACAGACTCTGACATAGGACACCTTTGTTTTCCTCACTGCCACCCCTGAATTCAAAGTCATTTTGTCCCTATGTGGGTGTCAAGCGGCTAAGAAAATGGGCCCAGCATGAGACAGTTTCAAACAGTGCAGCTTTTTATTATGCAAAGGTAACAGGGTTTCTCGCAGCATGACCCCAGCAATAGTGGCTGTCTGTGACTGTTACCTCACAGCCAGGGAAGAAAAAAAGCTTTCAAGAGTATGAGTCAATCAAAGGG
>gene=chr12_113015878-113016134; species=bosTau
TCACAGTCTCTGACTTTGCTCCCCTTTGTTTTTCTCACCACTACCCCTCAGTTCAAAGTCATTTTGTCCATTTGCAGGTGCCAAACAGTTAGGAAAATGGGCCTAGCATGAGACGGTTTCAAACTGTGCAGCATTTTATTATGGAAAGGTAACAGGGCTTTTCTCAGTGTGGCCCCAGCAATAGTGGCTATCTGTGATAGTTACCTCAGAGCTAGGGAAGCAAACAAGCTTTCAAAAGTATGTGTCAATCAAAGGG
>gene=chr12_113015878-113016134; species=calJac
GCACAGACTCTGACATGGGACAGCTTTGTTTTCGTTGCTGCCACCCCTCAATTCAAAGTCATTTTGTCCTTATATGGGTGTCAAGCAGCTAGGAAAATGGGCCCAGTATGAGGCAGTTTCAAACAGTACAGCTCTTTATTACGCAAAGGTAACAGGGTTTCTCACAGCACGACCCCAGCAATAGTGGCTGTCTGTGACTGTTACCTCAGAGCCAGGGAAGAAAACAAGCTTTCAAGGGTTTGAGTCAATCAAAGGG
>gene=chr12_113015878-113016134; species=canFam
ACACAGACTCCGATGTTGGATGCCTTTGTTTCTCTCACTGCCACCCCTTGGTTCAAAGTCATTTTGTCCCTTTGCAGGTGCCAAGCAGCTAGGAAAATGGGCCCAGCATGAGACAATTTCAAACCGCGCAGCATTTTATTATGCAAAGGTAACAGGG-TTTTCTCAGTGTGACCCCAGCCATAGTGCCTGCCTATGATGGTTACCTCAGAGTCAGGAA-AAAAACAAGCTTTCAATAGTAAACGTCAATCAAAGGG
>gene=chr12_113015878-113016134; species=equCab
TCACAGACTCTGACGCGGGAGGCCTTTGTCTCTCTCACTGCCACTCCTCAATTCAAAGTCATTTTGTCCCTTTGCAGGTGCCAAGCAGCTAGGAAAATGGGCCCAGCATGAGACGATTTCAAACGGCCCAGCACTTTATTATGCAAAGGTGACCGGGTTTTTCTCAGCGTCACCCCAGCAATAGTGGCTGCCTGTGATTGTTACCTCCGAGCAAGGAG-GAAAACACGCTTTCAAAAACATGTGCCAATCAAAGGG
>gene=chr12_113015878-113016134; species=gorGor
----------------------------------------------------------------------------------------------------------------------------------------------------------------------------------------------------------------------------------------------------------------
>gene=chr12_113015878-113016134; species=panTro
GCACAGACTCTGACATAGGACACCTTTGTTTTCCTCACTGCCACCCCTGAATTCAAAGTCATTTTGTCCCTATGTGGGTGTCAAGCGGCTAAGAAAATGGGCCCAGCATGAGACAGTTTCAAACAGTGCAGCTTTTTATTATGCAAAGGTAACAGGGTTTCTCGCAGCATGACCCCAGCAATAGTGGCTGTCTGTGACTGTTACCTCACAGCCAGGGAAGAAAAAAAGCTTTCAAGAGTATGAGTCAATCAAAGGG
>gene=chr12_113015878-113016134; species=papHam
GCACAGACTCTGACATAGGACCCCTTTGTTTTCCTCGCTGCCACCCCTGAATTCAAAGTCGTTTTGTCCCTATGTGGGTGTCAAGCAGCTAGGAAAATGGGCCCAGCATGAGACAATTTCAAACAGTGCAGCTTTTTATTATGCAAAGGTAACAGGGTTTCTCGCAGCGTGACCCCAGCAATAGTGGCTGTCTGTGACTGTTACCTCAGAGCCAGGAAAGAAAACAAGCTTTCAAGAGTATGAGTCAATCAAAGGG
>gene=chr12_113015878-113016134; species=ponAbe
GCACAGACTCTGACATAGGACACCTTTGTTTTCCTTGCTGCCACCCCTGAATTCAAAGTCA-TTTGTCTCTATGTTGGTGTCAAGCGGCTAGGAAAATGGGCCCAGCATGAGACAGTTTCAAACAGTGCAGCTTTTTATTATGCAAAGGTAACAGGGTTTCTCGCAGCATGACCCCAGCAATAGTGGCTGTCTGTGACTATTACCTCAGAGCCAGGGAAGAAAACAAGCTTTCAAGAGTATGAGTCAATCAAAGGG
>gene=chr12_113015878-113016134; species=rheMac
GCACAGACTCTGACATAGGACCCCTTTGTTTTCCTCGCTGCCACCCCTGAATTCAAAGTCGTTTTGTCCCTATGTGGGTGTCAAGCAGCTAGAAAAATGGGCCCAGCATGAGACAATTTCAAACAGTGCAGCTTTTTATTATGCAAAGGTAACAGGGTTTCTCGCAGCATGACCCCAGCAATAGTGGCTGGCTGTGACTGTTACCTCAGAGCCAGGAAAGAAAACAAGCTTTCAAGAGTATGAGTCAATCAAAGGG
>gene=chr12_113028245-113028432; species=hg19
ACCAGAAAGCCTGTGTTGTTTCTGTAACCCACAAAGATAGCACAGCCCCTCCTCATTCCATGAGTCCCCCAGTGGGGTGGACATCAGGGCTCAGTGTCATGGAAATGGCTCATGGGGTGACTCAGATTTGGCTCAGGCTCAGGGCTGCATTGTTTTAGAGATGAAACAGAGCACCTTAggaccgctg
>gene=chr12_113028245-113028432; species=bosTau
-------------------------------------------------------------------------------------------------------------------------------------------------------------------------------------------
>gene=chr12_113028245-113028432; species=calJac
ACCAGAAAGCCCATGTTGTTTCTGTGAACCACAAAGGTAGCACAGCCCCCCCTCATTCTGTGAGTCCCCCAGTGGGGTGGACATCAGGGCTCAGTGTCATGGAAATGGCTTGTAGGGTGACTCCGATTTGGCTCAGGCTCAAGGCTGCATCGTTTTAGAGCTGAAACAGAGCACCTTAggaccgctg
>gene=chr12_113028245-113028432; species=canFam
----------------------------------------------------------------------------------------------------------------TGGGGAGACTAAGATTTATCTAAAGCTCC--TCTGTATTGTTTTAGAGCTTGAATAGAGCCATATAggcccactg
>gene=chr12_113028245-113028432; species=equCab
-----------------------------------------------------------------------------------------------------------------GGGGGGACTTAGATTCCCCTGAGGCTCCAGGCTGCACCA-TTTAGAGCTTGAATAAGGCACGGCAGGCCCAAAG
>gene=chr12_113028245-113028432; species=gorGor
ACCGGAAAGCCTGTGTTGTTTCTGTAACCCACAAAGATAGCACAGCCCCTCCTCATTCCATGAGTCCCCCAGTGGGGTGGACATCAGGGCTCAGTGTCATGGAAATGGCTCATGGGGTGACTCAGATTTGGCTCAGGCTCAGGGCTGCATTGTTTTAGAGCTGAAACAGAGCACCTTAggaccgctg
>gene=chr12_113028245-113028432; species=panTro
accggaaagcctgtgTTGTTTCTGTAACCCACAAAGATAGCACAGCCCCTCCTCATTCCATGAGTCCCCCAGTGGGGTGGACATCAGGGCTCAGTGTCATGGAAATGGCTCATGGGGTGACTTAGATTTGGCTCAGGCTCAGGGCTACATTGTTTTAGAGATGAAACAGAGCACCTTAggaccgctg
>gene=chr12_113028245-113028432; species=papHam
ACCAGAAAGTCCATGTTGCTTCTGTAATCCATAAAGATAGCACAGCTCCTCCTCATTCCATGAGTCCCCCAGTGGGGTGGACATCAGGGCTCAGTGTCATGGAAATGGCTCATGGGGTGACTCAGATTTGGCTCAGGCTCAGGGTTGTATAGTTTTAGAGCTGAAACAGAGCA-CTTAggactgctg
>gene=chr12_113028245-113028432; species=ponAbe
ACCGGAAAGCCCATGTTGTTTCTGTTACCCACAAAGATAGCACAGCCCCTCCTCATTCCATGAGTCCCCCAGTGGGGTGGACATCAGGGCTCAGTGTCATGGAAATGGCTCATGGGGTGACTCAGATTTGGCTCAGGCTCAGGGCTGCATTGTTTTAGAGCTGAAACAGAGCACCTTAggactgctg
>gene=chr12_113028245-113028432; species=rheMac
ACCAGAAAGTCCATGTTGTTTCTGTAATCCACAAAGATAGCACAGCTCCTCCTCATTCCATGAGTCCCCCAGTGGGGTGGACATCAGGGCTCAGTGTCATGGAAATGGCTCATGGGGTGACTCAGATTTGGCTCAGGCTCAGGGTTGTATAGTTTTAGAGCTGATACAGAGCA-CTTAGGACTGCTG
>gene=chr12_115945796-115945989; species=hg19
ACTAACTGGGTCAAAGTTGGACCTGACCCCTCCTTTCCTGCCCCCCTCCTCAGCCCTGGCACAGGAATTATCACATCGCCCATCGCCTCTGAAGGCCATCCCTGCTGTGAGGCTTTGATAGGGAAAGTGTGAAGAACAAAGACCATTGTTCACAGAGGCGGCTGGTGCCTCTCAGGCCCCAGGCCAGCTTCCC
>gene=chr12_115945796-115945989; species=bosTau
ACTAACTGGGTCAAAGTTACACCTGACCCCTCCTTTCCTGC-CCCCACTTCAGCTCTGGCACAAGGATTATCACAGCGTCCAGCGCCTCTGAAGGCCATCCCTGCTGCGGGGCTTTGATAGGGAAAGTGTGAAGAACAAAGGCCATTGTTCACAGAGGCGGCTGGTGCCTCTCAGGCCCCAGGCCAGCTTCCC
>gene=chr12_115945796-115945989; species=calJac
ACTAACTGGGTCAAAGTTGGACCTGACCCCTCCTTTCCTGCCCCCCTCTCCAGCTCTGGCACAGGAATTATCACATCGCCCATCGCCTCTGAAGGCCATCCCTGCTGTGAGGCTTTGATAGGGAAAGTGTGAAGAACAAAGGCCATTGTTCACGGAGGCGGCTGGTGCCTCTCAGGCCCCAGGCCAGCTTCCC
>gene=chr12_115945796-115945989; species=canFam
GTTAACTGGGTCAAAGTTCCACCTGACCCCTCCTTTCCTGTCCCCCCCCCCAGCTCTGGCACGGGAATTATCACAGGGTCCAATGCCTCTGAAGGCCATCCCTGCTGCGAGGCTTTGATAGGGAAAGTGTGAAGAACAAAGGCCATTGTTCACAGAGGGGGCTGGTGCCTCTCAGGCCCCCAGCCAGCTTCCC
>gene=chr12_115945796-115945989; species=equCab
ACTAACTGGGTCAAAGTTACACCTGACCCCTCCTTTCCTGCCCCCACCCCCAGCTCTGGCGCAGGAATTAT--CAGTGTCCATCGCCTCTGAAGGCCATCCCTGCTGCGAGGCTTTGATAGGGAAAGTGTCAAGAACAAAGGCCATTGTTCACAGAGGCGGCTGGTGCCTCTCAGGCCCCAGGCCAGCTTCCC
>gene=chr12_115945796-115945989; species=gorGor
ACTAACTGGGTCAAAGTTGGACCTGACCCCTCCTTTCCTGCCCCCCTCCTCAGCCCTGGCACAGGAATTATCACATCGCCCATCGCCTCTGAAGGCCATCCCTGCTGTGAGGCTTTGATAGGGAAAGTGTGAAGAACAAAGACCATTGTTCACAGAGGCCGCTGGTGCCTCTCAGGCCCCAGGCCAGCTTCCC
>gene=chr12_115945796-115945989; species=panTro
ACTAACTGGGTCAAAGTTGGACCTGACCCCTCCTTTCCTGCCCCC-TCCTCAGCCCTGGCACAGGAATTATCACATCGCCCATCGCCTCTGAAGGCCATCCCTGCTGTGAGGCTTTGATAGGGAAAGTGTGAAGAACAAAGACCATTGTTCACAGAGGCGGCTGGTGCCTCTCAGGCCCCAGGCCAGCTTCCC
>gene=chr12_115945796-115945989; species=papHam
AGTAACTGGGTCAAAGTTGGACCCGACCCCTCCTTTCCTGCCCCCCTCCCCAGCCCCGGCACAGGAATTATCACATCGCCCATCGCCTCTGAAGGCCATCCCTGCTGTGAGGCTTTGATAGGGAAAGTGTGAAGAACAAAGGCCATTGTTCACAGAGGCGGCTGGTGCCTCTCAGGCCCCAGGCCAGCTTCCC
>gene=chr12_115945796-115945989; species=ponAbe
ACTAACTGGGTCAAAGTTGGACCTGACCCCTCCTTTCCTGCCCCCCTCCTCAGCCCTGGCACAGGAATTATCACATCACCCATCGCCTCTGAAGGCCATCCCTGCTGTGAGGCTTTGATAGGGAAAGTGTGAAGAACAAAGACCATTGTTCACAGAGGTGGCTGGTGCCTCTCAGGCCCCAGGCCAGCTTCCC
>gene=chr12_115945796-115945989; species=rheMac
AGTAACTGGGTCAAAGTTGGACCCGACCCCTCCTTTCCTGCCCCCCTCCCCAGCCCTGGCACAGGAATTATCACATCGCCCATCGCCTCTGAAGGCCATCCCTGCTGTGAGGCTTTGATAGGGAAAGTGTGAAGAACAAAGGCCATTGTTCACAGAGGCGGCTGGTGCCTCTCAGGCCCCAGGCCAGCTTCCC
>gene=chr12_120668441-120668565; species=hg19
CTCCAAGTTCCCCTCCCCTCCCCCAGCCCAGAGCACATGAGCAGTTAGAGCAGAGGTAATCTAATCCGCAGCGGGGTGCTTTCACTCGGTGAGTAAGTCCCCAGGAATGGTGAGCTGGGTATAT
>gene=chr12_120668441-120668565; species=bosTau
CCCCAAGCACAT--------------------------GAGCAGTAGGGGCAGAGGTAATCTAATCCACAGCGGGGCACTTTTGCTCGCTGAGTAACTCCCCAGGAATGGGGAGCTGGGTATAT
>gene=chr12_120668441-120668565; species=calJac
CCCCAAGTCCTCGTGCCCTCCCCCAGCCTGGAGCACTTGAGCAGTTAGAGCAGAGGTAATCTAATCCGCAGCGGGGTGCTTTCACTCGGTGAGTAAGTCCCCAGGAATGGGGAGCTGGGTATAT
>gene=chr12_120668441-120668565; species=canFam
CCCTGAGCACAT--------------------------GAGCAGTTAGAGTAGAGGTAATCTAATCCACAGCTGGGTACTTTTACTCTGTGAGTAACTCCCCAGGAATGGGGAGCTGGGTATAT
>gene=chr12_120668441-120668565; species=equCab
CCCCGAGCACAT--------------------------GAGCAGTTGGAGCAGAGGTAATCTAATCCGCAGCGGGGTACTTTTACTTGGTGAGTAACTCCCCAGGAATGGGGAGCTGGGTATAT
>gene=chr12_120668441-120668565; species=gorGor
CTCCAAGTtcccctcccctccccCAGCCCGGAGCACATGAGCAGTTAGAGCAGAGGTAATCTAATCCGCAGCGGGGTGCTTTCACTCGGTGAGTAAGTCCCCAGGAATGGTGAGCTGGGTATAT
>gene=chr12_120668441-120668565; species=panTro
CTCCAAGTTCCCCTCCCCTCCCCCAGCCCAGAGCACATGAGCAGTTAGAGCAGAGGTAATCTAATCCGCAGCGGGGTGCTTTCACTCGGTGAGTAAGTCCCCAGGAATGGTGAGCTGGGTATAT
>gene=chr12_120668441-120668565; species=papHam
CTCCAAGTTCCCCTCCCCTTCCCCAGCCCGGAGCACATGAGCAGTTAGAGCAGAGGTAATCTAATCCGCAGTGGGGTGCTTTCACTCGGTGAGTAAGTCCCCAGGAATGGTGAGCTGGGTATAT
>gene=chr12_120668441-120668565; species=ponAbe
CTCCAAGCTCCCCT-CCCTCCCCCAGCCCAGAGCACATGAGCAGTTAGAGCAGAGGTAATCTAATCCGCAGCGGGGTGCTTTCACTCGGTGAGTAAGTCCCCAGGAATGGTGAGCTGGGTATAT
>gene=chr12_120668441-120668565; species=rheMac
CTCCAAGTTCCCCTCCCCTTCCCCAGCCCGGAGCACATGAGCAGTTAGAGCAGAGGTAATCTAATCCGCAGTGGGGTGCTTTCACTTGGTGAGTAAGTCCCCAGGAATGGTGAGCTGGGTATAT
>gene=chr12_120799736-120799865; species=hg19
ACAGCTGCTGGATCAGATTAGTGCGAGCTCTAATGCTCGGCGCTCAGACACAAAGACACCCCGCCGCAGCCGAGCCGGGCCTGCTGCTTCCCAGGAGCGCCCTACCCTCTGGGGCCCGGGCCCGCCCGA
>gene=chr12_120799736-120799865; species=bosTau
ACAGCTGCTGGATCAGATTAGTGCGAGCTCTAATGCTCGGCGCTCAGACACAAAGACACCCCACCGGAGCCGAGCGGGGCCTGCTGCTTCCCAGGAGCGCCCTTCCCTCTGGGGCCCAGGC--CGCCGA
>gene=chr12_120799736-120799865; species=calJac
ACAGCTGCTGGATCAGATTAGTGCGAGCTCTAATGCTCGGCGCTCAGACACAAAGACACCCCGCCGCAGCCGAGCCGGGCCTGCTGCTTCCCAGGAGCGCCCTGCCCTCTGGGGCCCGGACCCGCTCGA
>gene=chr12_120799736-120799865; species=canFam
ACAGCTGCTGGATCAGATTAGTGCGAGCTCTAATGCTCGGCGCTCAGACACAAAGACACCCCGCCGGAGCCGAGC-GGGCCTGC-GCTTCCCAGGAGCGCCCTTCCCTCTGGGGCCCAGGC--CACCGA
>gene=chr12_120799736-120799865; species=equCab
ACAGCTGCTGGATCAGATTAGTGCGAGCTCTAATGCTCGGCGCTCAGACACAAAGACACCCCGCCGGAGCCGAGCGGGGCCTGCTGCTTCCCAGGAGCGCCCTTCCCTCTGGGGCCCAGGC--CGCCGA
>gene=chr12_120799736-120799865; species=gorGor
ACAGCTGCTGGATCAGATTAGTGCGAGCTCTAATGCTCGGCGCTCAGACACAAAGACACCCCGCCGCAGCCGAGCCGGGTCTGCTGCTTCCCAGGAGCGCCCTACCCTCTGGGGCCCGGGCCCGCCCGA
>gene=chr12_120799736-120799865; species=panTro
ACAGCTGCTGGATCAGATTAGTGCGAGCTCTAATGCTCGGCGCTCAGACACAAAGACACCCCGCCGCAGCCGAGCCGGGCCTGCTGCTTCCCAGGAGCGCCCTACCCTCTGGGGCCCGGGCCCGCCCGA
>gene=chr12_120799736-120799865; species=papHam
ACAGCTGCTGGATCAGATTAGTGCGAGCTCTAATGCTCGGCGCTCAGACACAAAGACACCCCGCCGCAGCCGAGCCGGGCCTGCTGCTTCCCAGGAGCGCCCTACCCTCTGGGGCCCAGGCCCGCCCGA
>gene=chr12_120799736-120799865; species=ponAbe
ACAGCTGCTGGATCAGATTAGTGCGAGCTCTAATGCTCGGCGCTCAGACACAAAGACACCCCGCCGCAGTCGAGCCGGGCCTGCTGCTTCCCAGGAGCGCCCTACCCTCTGGGGCCCGGGCCCGCCCGA
>gene=chr12_120799736-120799865; species=rheMac
ACAGCTGCTGGATCAGATTAGTGCGAGCTCTAATGCTCGGCGCTCAGACACAAAGACACCCTGCCGCAGCCGAGCCGGGCCTGCTGCTTCCCAGGAGCGCTCTACCCTCTGGGGCCCAGGCCCGCCCGA
>gene=chr12_121837790-121838046; species=hg19
GTGACCGGCCTCCCGAAAGTCGGCTTCCTATTGGTCGTCGTGGCCGCCGCTCTGCGCTTTTACCGGGGCACGCGGCGAGCGTGACCACGCCCCTTACGTCCGGACGCTCGGTCGCCTCCCGGGGCGCGGTAATCACCGCCCAGAGGGAAGGAGGTCGGCAGTGTGAGGAGCTGCTATGGTGCTGAGTTTCCTGGTAGAGCCGGCCGAGCTGAGGCGGTCGCGGCCATGAAGGTGAGGGGCCGGTGGAGCCGGACAG
>gene=chr12_121837790-121838046; species=bosTau
GGGACCGGCCTCCGGAGTGTCGGCTTCGGATTGGCCGACTCGGCCGCCACTC------------GGGGCGCGCAGCGGGCGTGACCACGCCCCTTACGTCTGGACGCTGGGTCGCCTAGAAAGGGCCCATAATCGCCGCCCAGAAGGGAGGAGGGCGGTTGTGCTAGAAGCTGCTATGGTGCTGAGTTCCCTGGCAGAGCCGACCCAGACGCGGCGGTCGCGGCCATGAAGGTGAGGGGCCGGTGGGGCCGGGCAG
>gene=chr12_121837790-121838046; species=calJac
GTGACCGGCCCCCCGAAAGTAGGCTTCCAATTGGTTGTCTTGGCCGCCGCTCTGCGCTCATAATGGGGCACGCGGCGAGCGTGACCGCGCCCCTTACGTCCGGACGCTCGGTCGCTTAGCGAGGCGCCGTAATCGCTGCCCAGAGGGAAGGAGGTCTGCAGTGCGAAGAGCTGCTATGGTGCTGAGTTCACTGGCAGAGCCGGCCGAGCCGAGGCGGTTGCGGCCATGAAGGTGA---GTCAGTGGAGCCGGCCAG
>gene=chr12_121837790-121838046; species=canFam
GTGACCAACCCCCAGAGCGTTGGCTCCGGATTGGCCGACTCGGCCGCCGCTCGGCGCTCTTCCTGGGGCGCGAGGCGGGCGTGACTACGCCTCTTACGTCGGGACGCTCGGTCGCCACAAGAGGCGCCGTAGTCGCCGCCTAGAAGGCAGGAGGGCGGCTGTGCGAAGGGCTGGTATGGTGCTTAGTTCCCCGGCAGAGCCGACCGAGACGCGGCGGTCGCGGCCATGAAGGTGAGGGGCCAGTGGGGCCGGGCAG
>gene=chr12_121837790-121838046; species=equCab
GCGACCGGCCCCCCGAGTGTCAGCTCCGGATTGGCCGCCTCGACCGCCGCTCGGCGCGCCTACCGGGGCGCGCGGCGGGCGTGGCCACACCCCTTACGTCCGGACGCTGGGTCGCCTCGGGAGGCGCCGTAATCGCCGCCCAAAAGGAAGGAGGGCGGCTGTGCGAAGAGCTGCTATGGTGTTCAGTTCCCCGGCGGAGCCGACCGAAACCCGGCGGTCGCGGGCATGAAGGGGAGGGGACCGTGGGGGCGG----
>gene=chr12_121837790-121838046; species=gorGor
----------------------------------------------------------------------------------------------------------------------------------------------------------------------------------------------------------------------------------------------------------------
>gene=chr12_121837790-121838046; species=panTro
GTGACCGGCCTCCCGAAAGTCGGCTTCCTATTGGTCGTCTTGGCCGCCGCTCTGCGCTTTTACCGGGGCACGCGGCGAGCGTGATCACGCCCCTTACGTCCGGACGCTCGGTCACTTCCCGGGGCGCCGTAATCGCCGCCCAGAGGGAAGGAGGTCGGCAGTGCGAGGAGCTGCTATGGTGCTGAGTTTCCTGGTAGAGCCGGCCGAGCTGAGGCGGTCGCGGCCATGAAGGTGAGGGGCCGGTGGAGCCGGACAG
>gene=chr12_121837790-121838046; species=papHam
GTGACCGGCCCCCCGAAAGCCGGATTCCTATTGGCCACCTTGGCCGCCGCTCTGAGCTTTTACCAGGGCCCGTGGCGAGCGTGAACACGCCCCTTACGTCCGGACGCTCGGTCGCCTCCAGAGGCGCCGTAATCGCCGCCCAGAGGGAAGGAGGTCGGCAGTGTGAAGAGCTGCTATGGTGCTGAGTTTCCTGGTAGAGCCGGCCGAGCCGAGGCGGTCGCGGCCATGAAGGTGAGGGGCCGGTGGAGCCGGACAG
>gene=chr12_121837790-121838046; species=ponAbe
GTGACCGGCCCCCCGAAAGTCGGCTTCCTGTTGGTCGTCTTGGCCGCCGCTCTGCGCTTTCACCGGGGCACGAGGCGAGCGTGACCACGCCCCTTACGTCCGGACGCTCGGTCGCCTCCCGGGGCGCCGTAATCGCCGCCCAGAGGGAAAGAGGTCGGCAGGGCGAGGAGCTGCTATGGTGCTGAGTTTCCTGGTAGAGCCGGCCGAGCCGAGGCGGTCGCGGCCATGAAGGTGAGGGGCCGGTGGAGCCGGACAG
>gene=chr12_121837790-121838046; species=rheMac
GTGACCGGCCCCCCGAAAGCCGGATTCCTATTGGCCACCTTGGCCGCCGCTCTGAGCTTTTACCAGGGCCCGCGGCGAGCGTGAACACGCCCCTTACGTCCGGACGCTCGGTCGCCTCCAGAGGCGCCGTAATCGCCGCCCAGAGGGAAGGAGGTCGGCAGTGCGAAGAGCTGCTATGGTGCTGAGTTTCCTGGTAGAGCCGGCCGAGCCGAGGCGGTCGCGGCCATGAAGGTGAGGGGCCGGTGGAGCCGGACAG
>gene=chr12_122327036-122327228; species=hg19
CTCTGTCGGCACAAGAAGGCAGGCAAAGAACTTTAGCAACTGAAGAGTTAGCCATATtgatatccagcaagagtttgtggagccctgctgtgtgctaggcgctggtttaagtgctgtgcattgttgagttaatttaatctttgcaacaaccctttgaggtggatgctgttactctttccattttagggaggg
>gene=chr12_122327036-122327228; species=bosTau
-------------------CGGGCAAATAACGTGAATAACTAGACGATTCG---AATAGATGTCtagcaagcatttatggagcctcactgggagctg-------tgttaaacgcttgacattggttaacgcatttaatcctcccaacaatcttttgaggtgagttctattatttcccccattttagggatgg
>gene=chr12_122327036-122327228; species=calJac
CTCTGTCGGCACAAGAAGGCAGGCAAAGAACTTTAGCAACTGAACAGTTAGTCCTATTGATATCCCTCAagcgtttatggaa-cctgctgtgtgctaggcgctggtttaagtgctgtgcattgtt-agttcatttaatcatcacaacaaccctttgagatggatactgttactttctgcattttagggagag
>gene=chr12_122327036-122327228; species=canFam
CTCTGTCGGC--------GTAGGCAACTAACGATAGCCCCTGAACGACTGG---CCTAG---Tatagcaagcgttcgtggagtcttacccggtgttgggcgctgttttaattgcgttacg-tggttagctcctttaaccctcgcagcaactttttgaagtgagttctactattccccccattttagggatga
>gene=chr12_122327036-122327228; species=equCab
CTCTGTCGGC--------GCCGGCAAATAACGTTAATA---AAACAATTCG---GGTTGACATCtagcaagcgtttatggaggcttgctgtgggct-ggcgcggttttcagtgctttacgttagttagctcatttaattctcgcagcgacc-tttgaggtgagttctgatacttgccccattttggggatgg
>gene=chr12_122327036-122327228; species=gorGor
CTCTGTCGGCACAAGAAGGCAGGCAAAGAACTTTAGCAACTGAAGAGTTAGCCATATTGATATCCAGCAAGAGtttatggagccctactgtgtgctaggcgctggtttaagtgctgtgcattgttg------------------------------------------------------------------
>gene=chr12_122327036-122327228; species=panTro
CTCTGTCGGCACAAGAAGGCAGGCAAAGAACTTTAGCAACTGAAGAGTTAGCCATATtgatatccagcaagagtttatggagccctactgtgtgctaggcgctggtttaagtgctgtgcattgttgagttaatttaatctttgcaacaaccctttgagatggatgctgttactctttccattttagggaggg
>gene=chr12_122327036-122327228; species=papHam
CTCTGTCGGCACAAGAAGGCAGTTAAAGAACCTTAGTAACTTAACAGTTAGCTATATtgatatccagcaagcgtttatggagccctactgtgtgctaggcgctggtttaagtgctgtgcattgttgagttcatttaatcctcgcaacaaccctttgagatggatgctgttactttctccattttagggaggg
>gene=chr12_122327036-122327228; species=ponAbe
CTCTGTCGGCACAAGAAGGCAGGCAAAGAACTTTAGCAACTGAAGAGTTAGCCATATtgatatccagcaagcgtttatggagccctactgtgcgctaggcgctggtttaagtgctgtgcattgttgagttcatttaatccttgcaacaaccctttgagttggatgctgttactctctccattttagggaggg
>gene=chr12_122327036-122327228; species=rheMac
CTCTGTCGGCACAAGAAGGCAGTTAAAGAACCTTAGTAACTTAACAGTTAGCTATATtgatatccagcaagcgtttatggagccctactgtgtgctaggcgctggtttaagtgctgtgcattgttgagttcatttaatcctcacaacaaccctttgagatggatgctgttactttctccattttagggaggg
>gene=chr12_123356733-123356837; species=hg19
TTCCTGGTGCGCTCACACGAGTGCACACGCACCACACACACAAGGAAGAGCCTCAGGGAATCAGAGAACAAAGAAAGAAGCCCTTGGATCCATGCCTCAATCAG
>gene=chr12_123356733-123356837; species=bosTau
TTCTTAAC------ACATGTGTGCACACACGCCACACACACG-----------TGTGAAAACAAAGAAAGA---------------------------------
>gene=chr12_123356733-123356837; species=calJac
TTCCCAGTGCGCTCACAGAAGTGCACACGCACCACACACACAGGAAAGAGGCTCAGGGAATCAGAGAACAAAG----AAGCCGTTGGATCCCTGCCTCAATGAG
>gene=chr12_123356733-123356837; species=canFam
CTCCCAGCACAGCTATGCAACTGCACCCCCCACATACGTGCAATGCATGCCTTCGTGAAGTCAGAGAACAAAG-----------------------------CA
>gene=chr12_123356733-123356837; species=equCab
TTTCCAGCACACTCAGGCGTGTGCACACACACCGCACGCACA-------ACTTAGTGAAGGAAGAGAACAAAG-----AGCCCTTGGATGGACGCCTCCACCAG
>gene=chr12_123356733-123356837; species=gorGor
--------------------------------------------------------------------------------------------------------
>gene=chr12_123356733-123356837; species=panTro
TTCCTGGTGCGCTCACACGAGTGCACACGCACCACACACACAAGGAAGAGGCTCAGGGAATCAGAGAACAAAGAAAGAAGCCCTTGGATCCATGCCTCAATCAG
>gene=chr12_123356733-123356837; species=papHam
TTCCTGGTGTGCTCACACAAGTGCACACACACCACACACACAAGGAAGAGGCTCAGGGAATCAGAGAACAAAGAAACAAGCCCTTGGATCCATGCCTCAATCAG
>gene=chr12_123356733-123356837; species=ponAbe
TTCCTGGTGCGCTCACACAAGTGCACATGCACCACACACACAAGGAAGAGGCTCAGGGAATCAGAGAACAAAGAAAGAAGCCCTTGGATCCATGCCTCAATCAG
>gene=chr12_123356733-123356837; species=rheMac
TTCCTGGTGTGCTCACACAAGTGCACACACACCACACACACAAGGAAGAGGCTCAGGGAATCAGAGAACAAAGAAACAAGCCCTTGGATCCATGCCTCAATCAG
>gene=chr12_128868031-128868144; species=hg19
GCATCCGACTGGGAATCCCTGGGTGTCCCGGGATTCAGGGCAAGATAAAGCAGGTCAGATTAATGACACAAAGCCCCCCTGTTGTCCTAATCATCTTATCATTCCTAAGTTCA
>gene=chr12_128868031-128868144; species=bosTau
GCACCCCACTGGGAACCCCTGTGGGTCCCTGGATTCAGGGCAGGATAAAGCAGGTCAGATTAGTGACACAAAGTCCCTCTGGTTTCCTAATCATTTTATCATTCCTAA-----
>gene=chr12_128868031-128868144; species=calJac
GCATCCGCCTGGGAATCCCTGCGTCTCCCGGGATTCAGGGCCAGATAAAGCAGGTCAGATTAATGGCACAAAGCCCCCCTGTTCCCCTAATCATCTTATCATTCCTAAGTTCA
>gene=chr12_128868031-128868144; species=canFam
GTACCCGACTGGGAATCCGTGGGTGTCCCTGGACTCAGGGCAAGATAAAGCAGGTCAGATTAATGACACAAAGCCCTCCTGTTCTCCTAATCATTTCGTCATTCCTAA-----
>gene=chr12_128868031-128868144; species=equCab
GC-GCCGACTGGGGATCCCTGGGTGTCCCTGGGTTCTGGGCAAGATAAAGCAGGTCAGATTAATGACACAAAGGCCCCCTGTTGTCCTAATCATTTTATCATTCCTAA-----
>gene=chr12_128868031-128868144; species=gorGor
-----------------------------------------------------------------------------------------------------------------
>gene=chr12_128868031-128868144; species=panTro
GCATCCGACTGGGAATCCCTGGGTGTCCCGGGATTCAGGGCAAGATAAAGCAGGTCAGATTAATGACACAAAGCCCCCCTGTTCTCCTAATCATCTTATCATTCCGAAGTTCA
>gene=chr12_128868031-128868144; species=papHam
GCATCCGACTGGGAATCCCTGGGTGTCCTGGGATTCAGGGCAAGATAAAGCAGGTCAGATTAATGACACAAAGCCCCCCTGTTCTCCTAATCATCTTATCATTCCTAAGTTCA
>gene=chr12_128868031-128868144; species=ponAbe
GCGTCCGACTGGGAATCCCTGGGTGTCCCAGGATTCAGGGAAAGATAAAGCAGGTCAGATTAATGACACAAAGCCCCCCTGTTCTCCTAATCATCTTATCATTCCTAAGTTCA
>gene=chr12_128868031-128868144; species=rheMac
GCATCCGACTGGGAATCCCTGGGTGTCCTGGGATTCAGGGCAAGATAAAGCAGGTCAGATTAATGACACAAAGCCCCCCTGTTCTCCTAATCATCTTATCATTCCTAAGTTCA
>gene=chr12_130255896-130256146; species=hg19
cctcaatgggcttctgtgatgattccaggagataacatacataagctgcttcacctgtgctgggggctcagtaattgccaggtaagcatccgctactatCATTAGCATGACAAAACACAGCAATGGGTCTTAATTGCTACTTGAATGGATGCAGCTATTCATCTTGCCACTGCCGGTTGCCTATTTGCAAACTGGGGCCATGTACGTGCTTTGGAGTAATTTTGAGAGTTCATGTTTGCTAAAGGCACCT
>gene=chr12_130255896-130256146; species=bosTau
cctcagtgggtttctgtaatgataaagggaaggaaaataga--------------------tgGTGTTTCGTAATTGTCATATCAGTGTTTGCTATTGCTATCAACATGGTGAATCATAGCAGCATGCCTTAGTAACTATTGGAACCAATGCAGCTACTCATCTCACCTCAGTTGGTTAccaacttgcaaccccatgCCATATATGAGCTTCAGAATAATT--CAGTGTTTC----TGTCAAAGCCACCA
>gene=chr12_130255896-130256146; species=calJac
cctcagtgggcttctgtgatgatgccaggagataacat-cccacgctgattaacctgggctgggtgcttagtaatcgcCAGGTAAGCATCTGCTACTGTCATTACCGTGACAAAACACTGCAGTGGGTCTTAACTGCTACT--------------------------------CTGTGGCCTATTTGCAAACTGGAGCCATGTGTGTGCTTTGGAGTAATTCTGAGCGTTCATGTTTGCTGAAGTCACCT
>gene=chr12_130255896-130256146; species=canFam
gctggctgaggttcagtggtgattaagggaggtaaaatatgaacacgactgagcccaagcttggt--------acGAT------------TATTATTATTAACAGCGTGGTAAAACACAGCAGCATTTCTCAATCGCTCTTTGAACAGATGCTACGGTTGATCTTGCCACAACCGGTTGCCAACCTGCAAAGTGAGGCCTTCTGTGTGCCTCAGAAGGATGCTCAGCATTGA----TGCCAAAGCGAGTG
>gene=chr12_130255896-130256146; species=equCab
cctcaatgggtttctgcaatgatcgagggaggtaaaacatatatacttcttcacccagccttggtgcctggtaattgttgtataagtgtttgccattattATCAGCATGGTAAAATATGGCAACATTTCTTAATCACTATTTGAACTGATGTAGCTATTCATTTTGCCACAACTGGTTACCAACATGCAAAATGAGGCCATATATGCACTTCAGAATAATCTTAAGTGTTCT----TGTCAAAGCCACTA
>gene=chr12_130255896-130256146; species=gorGor
cctcaatgggcttctgtgatgattccaggagataacatacataagctgcttcacctgtgctgggtgctcagtaattgccaggtaagcatctgctactatCATTAGCATGACAAAACACAGCAATCGGTCTTAATTGCTACTTGAATGGATGTAGCTATTCATCTTGCCACTGCCGGTTGCCTATTTGCAAACTGGGGCCATGTACGTGCTTTGGAGTAATTTTGAGAGTTCATGTTTGCTAAAGGCACCT
>gene=chr12_130255896-130256146; species=panTro
cctcaatgggcttctgtgatgattccaggagataacatacataagctgcttcacctgtgctgggtgctcagtaattgccaggtaagcatccgctactatCATTAGCATGACAAAACACAGCAATGGGTCTTAATTGCTACTTGAATGGATGCAGCTATTCATCTTGCCACTGCCGGTTGCCTATTTGCAAACTGGGGCCATGTACGTGCTTTGGAGTAATTTTGAGAGTTCATGTTTGCTAAAGGCACCT
>gene=chr12_130255896-130256146; species=papHam
cctcagtgggcttctgtgatgattccaggagatcccatacagaagctgcttaacctgcgctgggtgcttagtaattgcCAGGTAAGCATCTGCTACCATCATTAGCATGACAAAACACAGCAATGGGCCTTAATTGCTACTTAAATGGATGTAGCTATTCATCTTGCCACTGCTGATTGCCTATTTGCAAACTGGGGCCATGTGAGTGCTTTGGAGTAATTTTGAGAGTTCATGTTTGCTAACGACACCT
>gene=chr12_130255896-130256146; species=ponAbe
cctcgatgggcttctgtgatgattccaggagataacatacataagctgcttcaccagtgctgggtgcttagtaattgcCAGGTAAGCATCCGCTACTA-CATTAGCATGACAAAACACAGCAATGGGTCTTAATTGCTACTTGAACGGATGTAGCTATTCATCTTGCCACTGCCGGTTGCCTATTTGCAAACTGGGGCCATGTAAGTGCTTTGGAGTAATTTTGAGAGTTCATGTTTGCTAAAGGCACCT
>gene=chr12_130255896-130256146; species=rheMac
cctcagtgggcttctgtgatgattccaggagatcccatacagaagctgcttaacctgcgctgggtgcttagtaattgccaggtaagcatctgctaccatcattaGCATGACAAAACACAGCAATGGGCCTTAATTGCTACTTAAATGGATGTAGCTATTCATCTTGCCACTGCTGATTGCCTATTTGCAAACTGGGGCCAGGTGAGTGCTTTGGAGTAATTTTGAGAGTTCATGTTTGCTAACGGCACCT
>gene=chr12_132109466-132109619; species=hg19
AGTTACTTTGTTTCCCCCAGGAACTCCCAGAACCGGCCACATCGGTGCCATTTCAAAGACAAAGGGCTGAGCAGCTTTCACAGCGTGTGTCCATTGTTTTCTAACTCCAGAACCCTGGAAAAGCAGCAGGCTGTGTCTgctcagagcagagct
>gene=chr12_132109466-132109619; species=bosTau
AGTTCTTTTATCTCCTCCT-AAACCGCCAGGAGCCCCAGTGTTGATGCCGCTTCAGGAGAGAGGAGCAGAGCAGATCCAGCGGTGTCTGCTGGTTTTCCTCCAGCTCCACCAGT-----CCTGTGGTGGGCGGTGTCTGCTCAGAGCAGGGGT
>gene=chr12_132109466-132109619; species=calJac
AGTTACGTTGTCTCCCCCGGGAGCGCCCAGAACTGTCCACATCGGTGCCATTTCAAAGACAGAGGGCTGAGCGGCTTTCCGAGGGAGCGACCATTGTTTTCTAGCCCCAGAAACGGGGGAGAGGAGCAGGCTGTGTCTGCTCAGAGCAGAGCC
>gene=chr12_132109466-132109619; species=canFam
AGTTAATTTATCTGGTTCAGGAGCTGCCAGGAGCATCAGCAGCGCTGCTGTTTCGAGGG--AGGAGCAGAGCGGGTGTGACAGCCTGTGCTCCTTGTCTCCTGCCTGCAGCT---------CGCTGAGGG---------------GCGGGGGC
>gene=chr12_132109466-132109619; species=equCab
AGTTAATTTTTCTCCTCCAAGAACTGCCGGAAGCTTCCACGTCGGTGCTGCTGAAAGAGAAAGGAACAGAATGGTTCAGAAGGATTGTTCTTGTCTTCTGACGCCTGCATTGTG-----GACGCAGTGGGC--TGTCTGCTCagagtgggggc
>gene=chr12_132109466-132109619; species=gorGor
AGTTACTTTGTCTCCCC-AGGAACTCCCAGAACCGGCCACAT-GGTGCCATTTCAAAGACAAAGGGCTGAGCGGCTT-CACAGCGTGTGTCCATTGTTTTCTAATTCCAGAACCGTGGAAAAGCAGCAGGCTGTGTCTGCTCAGAGCAGAGCT
>gene=chr12_132109466-132109619; species=panTro
AGTTATTTTGTCTCTCCTGGGAACTCCCAGAACCGGCCACATCGGTGCCATTTCAAAGACAAAGGGCTGAGCGGCTTTCACAGCGTGTGTCCATTGTTTTCTAACTCCAGAACCGTGAAAAAGCAGCAGGCTGTGTCTGCTCAGAGCAGAGCT
>gene=chr12_132109466-132109619; species=papHam
AGTTACTTTGTCTCCCCCCGGAACTCCCAGAACCGTCCACATCGGTGCTGTTTCAAAGACAAAGGGCTGAGCAGCTTTCAGAGCGTGTGTCGGTTGCTTTCTAATTCCAGAACCGTGGAAGAGCAGCAGGCTGTGTCTgctcagagcagggct
>gene=chr12_132109466-132109619; species=ponAbe
-----------------------------------------------------------------------------------TGTGT-TCCATTGTTTTCTAATTCCAGAACCGTGGAAGAGCAGCAGGCTGTGTCTGCTCAGAGCAGGGCT
>gene=chr12_132109466-132109619; species=rheMac
AGTTACTTTGTCTCCCCCCGGAACTCCCAGAACCGTCCACATTGGTGCTGTTTCAAAGACAAAGGGCTGAGCAGCTTTCAGAGCGTGTGTCCGTTGCTTTCTAATTCCAGAACCGTGGAAGAGCAGCAGGCTGTGTCTgctcagagcagggct
>gene=chr22_17716244-17716395; species=hg19
GATTGTCCGGGGGCCAAAAGGATGACCTTTTACATGCAAATGAAAATAATGGATCTTTAAACGCAGTTATTGTCAGGATGATGAGCTGACTAAGACTGGAGGAAAAGAGGCCTCCTGGGTGGGCGCCAGCGTGGGATAAAGAAAAGACAAC
>gene=chr22_17716244-17716395; species=bosTau
GTCTGCCCCGGGGCTACCGGGATTACCTTTTAAATGCAAACGACAATAATGAATCTTTAAGTGCAGTTATTGTCAGGGTGAAGAGCTGACGCAGGCTGGAGGGAAGG-GACCGACTGGGTGGG--CTAGCACTT---AACAACAAATCCAT
>gene=chr22_17716244-17716395; species=calJac
GATTGTCAGGGAGCCAAAAGGATGACCTTTTACATGCAAATGAAAATAATGGATCTTTAAACGCAGTTATTGTCAGGATGATGAGCTG----AGACTGGAGGAAAGGAGGCCTCCTGGGTGGGCTCCGGCATAGGATTAAAAA--------
>gene=chr22_17716244-17716395; species=canFam
AATTGCCCAGGGGCAGAAAGGATTACCTTTTATATGCAAATG-AAATAATGAATCTTTAAATGCAGTTTTTGTCAGGGTGATGAGCTGAAGCAAGCTGGAGGGAAGG-CGCCACCTGGGTGGGCTCCAGTGCAT---AATAAAAACCCCAC
>gene=chr22_17716244-17716395; species=equCab
GATTGTCC-GGATCCAAAAGGATTATCTTTTATATGCAAATGAAAATCATGCATCTTTAAGTACAGTTATTGTCAGGGTGATGAGC-GACCCAGGCTAGGGGGAAGG-GGCCAACTGGGTGGGCTCCAGTGCAT---aaaaaaaaAATCTC
>gene=chr22_17716244-17716395; species=gorGor
GATTGTCCGGGGGCCAAAAGGATGACCTTTTACATGCAAATGAAAATAATGGATCTTTAAACGCAGTTATTGTCAGGATGATGAGCTGACTAAGACTGGAGGAAAGGAGGCCTCCTGGGTGGGCGCCAGCATGGGATAAAGAAAAGACAAC
>gene=chr22_17716244-17716395; species=panTro
GATTGTCCGGGGGCCAAAAGGATGACCTTTTACATGCAAATGAAAATAATGGATCTTTAAACGCAGTTATTGTCAGGATGATGAGCTGACTAAGACTGGAGGAAAGGAGGCCTCCTGGGTGGGCGCCAGCATGGGATAAAGAAAAGACAAC
>gene=chr22_17716244-17716395; species=papHam
GATTGTCCGCGGGCCAAAAGGATGACCTTTTACATGCAAATGAAAATAATGGATCTTTAAATGCAGTTATTGTCAGGATGATGAGCTGACTAAGACTGGAGGAAAGGACGCCTCCTGGGTGGGCTCCAGCA----ATAAAGGAAAGACAAC
>gene=chr22_17716244-17716395; species=ponAbe
GATTGTCTGGGGGCCAAAAGGATGACCTTTTACATGCAAATGAAAATAATGGATCTTTAAACGCAGTTATTGTCAGGATGATGAGCTGACTAAGACTGGAGGAAAGGAGGCCTCCTGGGTGGGCGCCAGCATGGGATAAAGAAAAGACAAC
>gene=chr22_17716244-17716395; species=rheMac
GATTGTCCGCGGGCCAAAAGGATGACCTTTTACATGCAAATGAAAATAATGGATCTTTAAATGCAGTTATTGTCAGGATGATGAGCTGACTAAGACTGGAGGAAAGGAGGCCTCCTGGGTGGGCTCCAGCA----GTAAAGGAAAGACAAC
>gene=chr22_19879240-19879387; species=hg19
GAAATCCTCCTCACTGAAGTTCCCAGTCTATTATCTGAGACACCTGGTGTGGGCGGGTGATTCAGAGACAAACAATGAGCGGGGGCCCCCTGCACAGCAATTAACTGCTTTAACTGCTAATATGTTTAATCCACCACGTGGAGATCA
>gene=chr22_19879240-19879387; species=bosTau
GAAATCCTCCTCCCC---GCTCCCGGCCTGTTATCTAAGACACCTGGTGTGAGCGGGTGATTCACAGACAAACAATGAG--CCGGCCCCCTGCACAGCAATTAACTGCTTTAGCTGCTAATGTGCTTAATCCACCTCGTGGGGATCA
>gene=chr22_19879240-19879387; species=calJac
GAAATCCTCCTCGTTGAAGTTCCCAGTCTATTATCTGAGACACCTGGTGTGGGCGGGTGATTCAGAGACAAACAATGAGCAGGGGCCCCCTGCACAGCAATTAACTGCTTTAACTGCTAATGTGTTTAATCCACCACGTGGAGATCA
>gene=chr22_19879240-19879387; species=canFam
GAAATCCTCCTCGCTGCGGTTCCCAGTCTATTATCTGAGACACCTGGTGTGGGTGGGTGATTCAGAGACAAACAATGAG--CCGGCCCCCTGCACAGCAATTAACTGCTTTAACTGCTAATGTGTTTAATCCACCACGTGGGGATCA
>gene=chr22_19879240-19879387; species=equCab
GAAATCCTCCT-GCTGCGGTTCCCAGTCTATTATCTGAGACACCTGGTGTGGGTGGGTGATTCAGAGACAAACAATGAG--CGGGCCCCCTGCACAGCAATTAACTGCTTTAACTGCTAATGTGTTTAATCCACCACGTGGAGATCA
>gene=chr22_19879240-19879387; species=gorGor
GAAATCCTC-------------------------------------------------------------------------------------------------------------------------------CGTGGAGATCA
>gene=chr22_19879240-19879387; species=panTro
GAAATCCTCCTCACTGAAGTTCCCAGTCTATTATCTGAGACACCTGGTGTGGGCGGGTGATTCAGAGACAAACAATGAGCGGGGGCCCCCTGCACAGCAATTAACTGCTTTAACTGCTAATATGTTTAATCCACCACGTGGAGATCA
>gene=chr22_19879240-19879387; species=papHam
GAAATCCTCCTCCCTGAAGTTCCCAGTCTATTATCTGAGACACCTGGTGTGGGCGGGTGATTCAGAGACAAACAATGAGC-AGGGCCCCCTGCACAGCAATTAACTGCTTTAACTGCTAATATGTTTAATCCACCACGTGGAGATCA
>gene=chr22_19879240-19879387; species=ponAbe
GAAATCCTCCTCACTGAAGTTCCCAGTCTATTATCTGAGACACCTGGTGTGGGCGGGTGATTCAGAGACAAACAATGAGCGGGGGCCCCCTGCACAGCAATTAACTGCTTTAACTGCTAATATGTTTAATCCACCACGTGGAGATCA
>gene=chr22_19879240-19879387; species=rheMac
GAAATCCTCCTCCCTGAAGTTCCCAGTCTATTATCTGAGACACCTGGTGTGGGCGGGTGATTCAGAGACAAACAATGAGC-GGGGCCCCCTGCACAGCAATTAACTGCTTTAACTGCTAATATGTTTAATCCACCATGTGGAGATCA
>gene=chr22_24917775-24917839; species=hg19
GAGTGTTTAATAAGCACTTAATTGCCCGGTGAGTACAGACCATTCCAGCTCACCTTAACTGTTT
>gene=chr22_24917775-24917839; species=bosTau
----------------------------------------------------------------
>gene=chr22_24917775-24917839; species=calJac
GGGTATTTAATAAGCATTTAATTGCCTGGTGAGTACAGCCCTTTCCAGCTCACCTTAACGGTTT
>gene=chr22_24917775-24917839; species=canFam
GGACATTTCATAAGTACTTGATTGCCCGGCCAGTACAGGCCATTCTTTCTCCCTTTAACTGTTT
>gene=chr22_24917775-24917839; species=equCab
GGACGTTTCATAAGACCTTGATTGCCCGGTGAGTCCAGGCCATCCCATCCCACTTTAACCGTTT
>gene=chr22_24917775-24917839; species=gorGor
GAGTGTTTAATAAGCACTTAATTGCCCGGTGAGTACAGACCATTCCAGCTCACCTTAACTGTTT
>gene=chr22_24917775-24917839; species=panTro
GAGTGTTTAATAAGCACTTAATTGCCCGGTGAGTACAGACCATTCCAGCTCACCTTAACTGTTT
>gene=chr22_24917775-24917839; species=papHam
GGGTGTTTAATAAGCGCTTAATTGCCCCGTGAGTACAGACCATTCCAGCTCACCTTAACTGTTT
>gene=chr22_24917775-24917839; species=ponAbe
GGGTGTTTAATAAGCACTTAACTGCCCAATGAGTACAGACCATTCCAGCTCACCTTAACTGTTT
>gene=chr22_24917775-24917839; species=rheMac
GGGTGTTTAATAAGCGCTTAATTGCCCCGTGAGTACAGACCATTCCAGCTCACCTTAACTGTTT
>gene=chr22_37297073-37297201; species=hg19
GAGGAAACTTGCTGTTTCCCAGTGCTCTGTAATTCTCGTAATTCTCCGTTCTCATTCTGGTGCCAGCTTTGTTTCCGACAGCAGGGGCCCACTTAACATCTGACAGCTGAATTCCTACATTCCTTCCC
>gene=chr22_37297073-37297201; species=bosTau
AGTTGTA---GAAGTTTCCCAGACCTCCTTAAGACTCT---------GTTCTTGCTCCGGGTCCAACCTTGTTTCTGAGAGCCAGAGGTA-CTT-ATGCCTAACAACTGAATCCCTGCATTCCTCTCC
>gene=chr22_37297073-37297201; species=calJac
GAGGAAACTTGCTGTCTCCCAGTGCTCCTTGATTCTCG---------GTTCTCATTCTGGCACCGGCTTTGATTCTGACAGCCGGGGCCCACTT-ACACCTGACAGCTGAATTCCTACATCCCTTCCC
>gene=chr22_37297073-37297201; species=canFam
GGTCACA---GCTGTTCTCTAACCCTTCTTGAGACTCT---------GTTCTCACCCTGAATCTAGCCTTGTTTTTGAGAGCCAGGGCCCATTT-ATGCCGGGCAACTGAATTTCTTTGTACCTCTCC
>gene=chr22_37297073-37297201; species=equCab
AGTCGCA---GCTGTTCTCCAGTCCTCCTGGAACCTCT---------GTTCTCATCCTGGGTCTAGCCCTGCTTCTGAGAGCCATGGCCCACTT-ACGCCTGACAGCTGAATGCCTATGTTCCTTCTC
>gene=chr22_37297073-37297201; species=gorGor
GAGGAAACTTGCTGTTTCCCAGTGCTCCGTAATTCTCG---------GTTCTCATTCTGGTGCCAGCTTTGTTTCCGACAGCAGGGGCCCACTTAACATCTGACAGCTGAATTCCTACTTTCCTTCCC
>gene=chr22_37297073-37297201; species=panTro
GAGGAAACTTGCTGTTTCCCAGTGCTCCGTAATTCTCGTAATTCTCGGTTCTCATTCTGGTGCCAGCTTTGTTTCCGACAGCAGGGGCCCACTTAACATCTGACAGCTGAATTCCTACGTTCCTTCCC
>gene=chr22_37297073-37297201; species=papHam
GAGGAAACTTGCTGTTTCCCAGTGCTCCTTAATTCTTG---------GTTCTCATTCTGGTGCCAGCTTTGTTTTGGACAGCTGGGG-CCACTT-GCATCTGACAGCTGAATTCCTACGTTCCTTCCC
>gene=chr22_37297073-37297201; species=ponAbe
GAGGAAACTTGCTGTTTCCCAGTGCTCCTTAATTCTCG---------GTTCTCATTCTGGTGCCAGCTTTGTTTCCGACAGCAGGGGCCCACTT-ACATCTGACAGCTGAATTTTTACGTTCCTTCCC
>gene=chr22_37297073-37297201; species=rheMac
GAGGAAACTTGCTGTTTCCCAGTGCTCCTTAATTCTCG---------GTTCTCATTCTGGTGCCAGCTTTGTTTCGGACAGCTGGGG-CCACTT-ACATCTGACAGCTGAATTCCTACGTTCCTTCCC
>gene=chr22_39101667-39101923; species=hg19
ACTCGGTACTGCCCCCTCCCAAGCTGGGAGCAGGGCGCGTGACGTCTCAGACATTTGTTGTTGGGATTTGGGCCTCATTAATTATTCATTAGGTACTTGAAAGCTCTGCAGGGATTGGTGGCTGAGAGGCCTAGTCGACTGTTTCTTAGCTAGAGGTACGTGTCACCCAGTACGCGGCTGGAGTTTTGCATAAATTATTCCGATAAGGAGCGGGGCGGGGCTCTGTGCATAGATTAGTCAAATGAGCCTGGGAGGG
>gene=chr22_39101667-39101923; species=bosTau
ACACTGTACTGCCCACTTGAAAGCTACGATCCAGGCGCGTGACGTCCCAGACTTTTGTTGTTGGGCTTTGGGCCTCATTAATTATTCATTAGGTACTTGAACGAGCTGTAGCGATTGGTGGCCGAGAGGGCCGGTCGATTGTTTCTTAGCTAGAGATACGTGTCACCCTCTACGCGGCGGGATTTTCGCATAAATTATTCTGATAAGGTTTGGGGCGTGGC--CGCTCATAGATTAGGCAAATAAGCT-GAGAGGA
>gene=chr22_39101667-39101923; species=calJac
ACTCGGTACTGCTCCCTCCCAAGCTGGGAGCGGGGCGCTTGACGTCTCAGACATTTGATGTTGGGGTTAGGGCCTCATTAATTATTCATTAGGTACTTGAAAGCACTGCCGGGATTGGTGGCTGAGAGGCCTGGTCGACTGTTTCTTAGCTAGAGATACGTGTCACCCAGTACGCGGCTGGAGTTTTGCATAAATTATTCCGATGAGGGGCGGGGCGGGGC-CGGTGCATAGATTAGTCAAATAAGCCGGGGA-GG
>gene=chr22_39101667-39101923; species=canFam
CCGCGGTGCTGCCCCCTCCCGAGCTGCGAACGAGGCGTGTGACGTCTCAGAGATTTGTTGTTGGGGTTTGGGCCTCATTAATTATTCATTAGGTACTTGAAAGGGCCGCAGTGATTGGTGGCTGAGAGGCCTGGTCGATTGTTTCTTACCTAGAAATACGTGTCATCGTCTACGCGGCTGGAGTTTCGCGTAAATTA-TCCGAAGAGGGCCGGGGCGGGGC--CGCGCATAGATTAGGCAAATGCGCCGAGGAGGA
>gene=chr22_39101667-39101923; species=equCab
CCGCGGTGCTGCCCCCTCCCGAGCCGCGATCCAAGCGCGTGACGTCTCAGGTATTTGTTGTTGGGGTTTGGGCCTTATTAGTTATTCATTAGGTACTTGAAAGGGCTGCAGCGATTGGTGGCTGAGAGGTCGGGTCGATTGTTTCTTAGCCAGAGATACATGTCAACCTCAACGCGGTTGGAGCTTCGCATAAATTATTCCGATAAGGTGTGGGGCGGGGC--CACACATATATTATGCAAATAAGGCG-GGAGGA
>gene=chr22_39101667-39101923; species=gorGor
ACTCGGTACTGCCCCCTCCCAAGCTGGGAGCAGGGCGCGTGACGTCTCAGACATTTGTTGTTGGGATTTGGGCCTCATTAATTATTCATTAGGTACTTGAAAGCTCTGCAGGGATTGGTGGCTGAGAGGCCTGGTCGACTGTTTCTTAGCTAGAGGTACGTGTCACCCAGTACGCGGCTGGAGTTTTGCATAAATTATTCCGATAAGGAGCGGGGCGG-GCTCTGTGCATAGATTAGTCAAATGAGCCTGGGAGGG
>gene=chr22_39101667-39101923; species=panTro
ACTCGGTACTGCCCCCTCCCAAGCTGGGAGCAGGGCGCGTGATGTCGCAGACATTTGTTGTTGGGATTTGGGCCTCATTAATTATTCATTAGGTACTTGAAAGCTCTGCAGGGATTGGTGGCTGAGAGGCCTAGTCTATTGTTTCTTAGCTAGAGGTACGTGTCACCCAGTACGCGGCTGGAGTTTTGCATAAATTATTCCGATAAGGAGCGGGGCGGGGCTCTGTGCATAGATTAGTCAAATGAGCCTGGGAGGG
>gene=chr22_39101667-39101923; species=papHam
ACTCGGTACTGCCCCCTCCCAAGCTGGGAGCAGGGCGCGTGACGTCTCAGACATTTGTTGTTGGGGTTTGGGCCTCATTAATTATTCATTAGGTACTTGAACGCTCTGCAGGGATTGGTGGCTGAGAGGCCTGGTCGACTGTTTCTTAGCTAGAGATACGTGACATCCAGTACGCGGCTGGAGTTTTGCATAAATTATTCCGATAAGGAGCGGGGCGGAGCTCTGTGCATAGATTAGTCAAATGAGCCGGGGAGGG
>gene=chr22_39101667-39101923; species=ponAbe
ACTCGGTACTGCCCCCTCCCAAGCTGGGAGCAGGGCGCGTGACGTCTCAGACATTTGTTGTTGGGGTTTGGGCCTCATTAATTATTCATTAGGTGCTTGAAAGCTCTGCAGGGATTGGTGGCTGAGAGGCCTGGTCGACTGTTTCTTAGCTAGAGGTACGTGTCACCCAGTACGCGGCTGGAGTTTTGCATAAATTATTCCGATAAGGAGCGGGGCGGGGCTGTGTGCATAGATTAGTCAAATGAGCCTGGGAGGG
>gene=chr22_39101667-39101923; species=rheMac
ACTCGGTATTGCCCCCTCCCAAGCTGGGAGCAGGGCGCGTGACGTCTCAGACATTTGTTGTTGGGGTTTGGGCCTCATTAATTATTCATTAGGTACTTGAACGCTCTGCAGGGATTGGTGGCTGAGAGGCCTGGTCGACTGTTTCTTAGCTAGAGATACGTGTCATCCAGTACGCGGCTGGAGTTTTGCATAAATTATTCCGATAAGGAGCGGGGCGGAGCTCTGTGCATAGATTAGTCAAATGAGCCGGGGAGGG
>gene=chr22_43361043-43361157; species=hg19
ATAGAGGACATCAAAACCCAACTGTGtgtggcatcggcgcacagctgaaaaccactcggcaataaaaaggaatgagctactgacagatgtgacatggatcaatcacaaaaacat
>gene=chr22_43361043-43361157; species=bosTau
ATACAGGACATCAGGACCCGACGGTGCGCAGCATCAACACTcagtggaaaactccttggcatttaaaaggcaagagccatcaacagatgcagtgtgaatgaatcacaaaaattc
>gene=chr22_43361043-43361157; species=calJac
ATACAGGACATCAAAACCCaactgtgtgtagcatcggcgcacagctgaaaaccactcggcaataaaaaggaatgagctactgacagatgtaacatggatgaatcacaaaaacat
>gene=chr22_43361043-43361157; species=canFam
ATACAGGTCATGGAAA--CAGCTGTGTGCAGCATCACCAAGCAGCACAAAACACctcagcacttaaacagaatgaacttctgacagatgcaa-atgggtaaatcacataacctt
>gene=chr22_43361043-43361157; species=equCab
ATACAGGACATCacaa----actgtgtgtgccattgacacaccgtagaaaactacttgtcacttaaaaggaatgagctcctgatagatgcaacatgggcgagtcccaaaagcat
>gene=chr22_43361043-43361157; species=gorGor
ATAGAGGACATCAAAACCCAACTGTGtgtggcatcggcgcacagctgaaatccactcagcaataaaaaggaatgagctactgacagatgtaacatggatgaatcacaaaaacat
>gene=chr22_43361043-43361157; species=panTro
ATAGAGGACATCAAAACCCAACTGTGtgtggcatcggcgcacagctgaaaaccactcggcaataaaaaggaatgagctactgacagatgtgacatggatgaatcacaaaaacat
>gene=chr22_43361043-43361157; species=papHam
ATACAGGACATCAAAACCCAACTGTGtgtggcatcggcacacagctaaaaaccactcagcaataaaaaggaatgagctactgacagatgtaacatggatgaatcacaaaaacat
>gene=chr22_43361043-43361157; species=ponAbe
------------------------------------------------------------------------------------------------------------------
>gene=chr22_43361043-43361157; species=rheMac
ATACAGGACATCAAAACCCAACTGTGtgtggcatcggcacacagctaaaaaccactcagcaataaaaaggaatgagctactgacagatgtaatacggatgaatcacaaaaacat
>gene=chr13_26485191-26485447; species=hg19
CCCTGGTGGCTTCTTTAGAGCCAGCCCCTCCAAACAGCCCTGACACAATTGTATCTAAATTAGCATCTGACTGACCCCTTTCTCTCCTCTTTTCAAGCCCCTGCTGACAGGGATTGGCAAAAGATGTTAATTGGTTGGGCCTGGCTTGGAACAATAGACTTGCCAAGATGACAAAAGAACTAATGTTTCTTTCAATATGCATCCAGATTCACATAAGTACCTCTTTTAATTCCTGGGAATTATTGTAATGCCTGGT
>gene=chr13_26485191-26485447; species=bosTau
CCCCAGTGGCTTCTTTCTAGCCGACCCCTCCAAACAGCCCTGACACAATTGTATCTAAATTAGCATCTGAGTGACCCCTTTCTCTCCTTTTTTCAAGCCCCAGCTGACAGGGATTGGGGAAAGATGTTAATTGGTTGGGCCTGGCTCAGAACAATAGACTTGCCAAGATGACAAAAGGACTAATGTTTCTTTCAATATGCACCCGGATTCACATAAGTACCTCTTTTAATTACCAGGAATTATTGTAATGCCTGGT
>gene=chr13_26485191-26485447; species=calJac
CCCTGGTGGCTTCTTTAGAGCCAGCCCCTCCAAACAGCCCTGACACAATTGTATCTAAATTAGCATCTGACTGACCCCTTTCTCTCCTCCTTTCAAGCCCCTGCTGACAGGGATTGGCAAAAGATGTTAATTGGTTGGGCCTGGCTTGGAACAATAGACTTGCCAAGATGACAAAAGGACTAATGTTTCTTTCAATATGCATCCAGATTCAAATAAGTACCTCTTTTAATTCCTGGGAATTATTGTAATGCCTGGT
>gene=chr13_26485191-26485447; species=canFam
CCCTGGTGGCTTCCTTGGAGCCGTCCCTTCCAAACAGCCCTGACACAATTGTATCTAAATTAGCATCTGACTGCCCCCCAACTCTCCTTTTTTTAAGCTCCAGCTGACAGGGATTGGCAAAAGATGTTAATTGGTTGGGCCTGGCTCTGAACAATAGACTTGCCAAGATGACAAAAGGACTAATGTTTCTTTCAATATGCACCCAGATTCACATAAGTACCTCTTTTAATTACCAGGAATTATTGTAATGCCTGGT
>gene=chr13_26485191-26485447; species=equCab
CCCTGGTGGCTTCTTTAGAGCCGCCCCCTCCAAACAGCCCTGACACAATTGTATCTAAATTAGCATCTGACTGACCTCTTTCTCTTCCTTTCTTAAGCCCCAGCTGACAGGGATTGGCGAAAGATGTTAATTGGTTGGGCCTGGCTCAGAACAATAGACTTGCCAAGTTGACAAAAGGACTAATGTTTCTTTCAATATGCACCCAGATTCACATAAGTACCTCTTTTAATTACCAGGAATTATTGTAATGCCTGGT
>gene=chr13_26485191-26485447; species=gorGor
CCCTGGTGGCTTCTTTAGAGCCAGCCCCTCCAAACAGCCCTGACACAATTGTATCTAAATTAGCATCTGACTGACCCCTTTCTCTCCTCTTTTCAAGCCCCTGCTGACAGGGATTGGCAAAAGATGTTAATTGGTTGGGCCTGGCTTGGAACAATAGACTTGCCAAGATGACAAAAGAACTAATGTTTCTTTCAATATGCATCCAGATTCACATAAGTACCTCTTTTAATTCCTGGGAATTATTGTAATGCCTGGT
>gene=chr13_26485191-26485447; species=panTro
CCCTGGTGGCTTCTTTAGAGCCAGCCCCTCCAAACAGCCCTGACACAATTGTATCTAAATTAGCATCTGACTGACCCCTTTCTCTCCTCTTTTCAAGCCCCTGCTGACAGGGATTGGCAAAAGATGTTAATTGGTTGGGCCTGGCTTGGAACAATAGACTTGCCAAGATGACAAAAGAACTAATGTTTCTTTCAATATGCATCCAGATTCACATAAGTACCTCTTTTAATTCCTGGGAATTATTGTAATGCCTGGT
>gene=chr13_26485191-26485447; species=papHam
CCCTGGTGGCTTCTTTAGAGCCAGCCCCTCCAAACAGCCCTGACACAATTGTATCTAAATTAGCATCTGACTGACCCCTTTGTCTCCTCTTTTCAAGCCCCCGCTGACAGGGATTGGCAAAAGATGTTAATTGGTTGGGCCTGGCTTGGAACAATAGGCTTGCCAAGATGACAAAAGGACTAATGTTTCTTTCAATATGCATCCAGATTCACAGAAGTACCTCTTTTAATTCCTGGGAATTATTGTAATGCCTGGT
>gene=chr13_26485191-26485447; species=ponAbe
CCCTGGTGGCTTCTTTAGAGCCAGCCCCTCCAAACAGCCCTGACACAATTGTATCTAAATTAGCATCTGACTGACCCCTTTCTGTCCTCTTTTCAAGCCCCTGCTGACAGGGATTGGCAAAAGATGTTAATTGGTTGGGCCTGGCTTGGAACAATAGACTTGCCAAGATGACAAAAGAACTAATGTTTCTTTCAATATGCATCCAGATTCACATAAGTACCTCTTTTAATTCCTGGGAATTATTGTAATGCCTGGT
>gene=chr13_26485191-26485447; species=rheMac
CCCTGGTGGCTTCTTTAGAGCCAGCCCCTCCAAACAGCCCTGACACAATTGTATCTAAATTAGCATCTGACTGACCCCTTTGTCTCCTCTTTTCAAGCCCCCGCTGACAGGGATTGGCAAAAGATGTTAATTGGTTGGGCCTGGCTTGGAACAATAGACTTGCCAAGATGACAAAAGGACTAATGTTTCTTTCAATATGCATCCAGATTCACATAAGTACCTCTTTTAATTCCTGGGAATTATTGTAATGCCTGGT
>gene=chr13_28540104-28540465; species=hg19
TGAAGGGCCTGGGAGTTGCCTGGAGGTGTTTAATGCCCCGCAGGCTGACTTTGTTCAGGTAAAACCCTTTGCAAACCACAACAAAAGCGTCCTGGGAAGATACAGGCCTGATCAGAGGGAGCTCCCCCGAGCCGCTGAAAGGCCAACACAGCCGCAAACAATGCAGGACAAGGCGATCTTATCAAAGAAAAGCCCTTTCAATGCCTTAATAACAACCACATTCTGTTTGAATTACCACTACTGAGCAAATGGCGGCCCCGGCTTTCATCCCCCTCCCCGCCAGGCGCATTAACATAAACACGACCCTGCAGGCGCATTTGAATGGGGCTGCGGCCCCGACCCCGCGCCTGCTATGAAAGTA
>gene=chr13_28540104-28540465; species=bosTau
TAAAGGGTCTGGGAGTTGCTCGGAGGTGTTTAATGCCCCGCAGGCCGACTTTGTTCAGGTAAAACCCTTTGCAAACCACAACAAAAGCGCCCTGGGAAGATACAGGCCGGATCAGAGGGAGCTCCCCGGAGCCGCTGAAAGGAGAACACAGCCTCAAACAATGCAGGACAAGGCGATCTTATCAAAGAAAAGCCCTTTCAATGCCTTAATAACAACCGCGTTCTGTTTGAATTACCACTACTGAGCAAATGGCGG-GCCGGCCTTCATCCCCCTCCCCGCCAGGCGCATTAACATCAACACGG--CGGCGGGCGCATTTGAATGCGGCGGTGGCCCCGACCCTGCGCCCGCCGGGAAAGGA
>gene=chr13_28540104-28540465; species=calJac
TGAAGGGCCTGGGAGTTGCCTGGAGGTGTTTAATGCCCCACAGGCCCACTTTGTTCAGGTAAAACCCTTTGCAAACCACAACAAAAGCGCCCTGGGAAGATACAGGCCTGATCAGAGGGAGCTCCCCTGAGCCGCTGAAAGGGGAACACAGCCGCAAACAATGCAGGACAAGGCGATCTTATCAAAGAAAAGGCTTTTCAATGCCTTAATAACAACCACATTCTGTTTGAATTACCACTACTGAGCAAATGGCGGCCC-GACTTTCATCCCCCTCCCCGCCAGGCGCATTAACATAAACACGGCCCTGCAGGCGCATTTGAATGGAGCTGCGGCCCCGACCCCGCGCCTGCTAGGAAAGTA
>gene=chr13_28540104-28540465; species=canFam
TAAAGGGTCTGGGAGTCTCTTGGAGGTGTTTAATGCTCCGCAGGCCGACTTTGTTCAGGTAAAACCCTTTGCAAACCACAACAAAAGCGCCCTGGGAAGATACAGGCCGGATCAGAGGGAGCTCCCCCGAGCCGCTGAAAGGGGAACACAGTCGCAAACAATGCAGGACAAGGCGATCTTATCAAAGAAAAGCCCTTTCAATGCCTTAATAACAACCGCATTCTGTTTGAATTACCACTACTGAGCAAATGGCGGCCCCGGCTTTCATCCCCCTCCCCGCCAGGCGCATTAACATAAACACGGCCCGGCAGGCGCATTTGAATGGGGCAGCGGCCCCGACCCCGGGCCTGT-AAGAAACTG
>gene=chr13_28540104-28540465; species=equCab
TAAAGGGTCTGGGAGTTGCTTGGAGGTGTTTAATGCCCCGCAGGCCGACTTTGTTCAGGTAAAACCCTTTGCAAACCACAACAAAAGCGCCCTGGGAAGATGCAGGCCGGATCAGAGGGAGCTCCCCCGAGCCGCTGAAAGGGGAACACAGTCGCAAACAATGCAGGACAAGGCGATCTTATCAAAGAAAAGCCCTTTCAATGCCTTAATAACAACCGCATTCTGTTTGAATTACCACTACTGAGCAAATGGCGGCCCCGGCTTTCATCCCCCTCCCCGCCAGGCGCATTAACATAAACACGG-CCGGCAGGCGCATTTGAATGGGGCAGCGGCCCCGACCCCGCGCCT---GAGAAAGGA
>gene=chr13_28540104-28540465; species=gorGor
TGAAGGGCCTGGGAGTTGCCTGGAGGTGTTTAATGCCCCGCAGGCTGACTTTGTTCAGGTAAAACCCTTTGCAAACCACAATAAAAGCGTCCTGGGAAGATACAGGCCTGATCAGAGGGAGCTCCCCCGAGCCGCTGAAAGGGGAACACAGCCGCAAACAATGCAGGACAAGGCGATCTTATCAAAGAAAAGCCCTTTCAATGCCTTAATAACAACCACATTCTGTTTGAATTACCACTACTGAGCAAATGGCGGCCCCGGCTTTCATCCCCCTCCC-GCCAGGCGTATTAACATAAACACGACCCTGCAGGCGCATTTGAATGGGGCTGTGGCCCCGACCCCGCGCCTGCTATGAAAGTA
>gene=chr13_28540104-28540465; species=panTro
TGAAGGGCCTGGGAGTTGCCTGGAGGTGTTTAATGCCCCGCAGGCTGACTTTGTTCAGGTAAAACCCTTTGCAAACCACAACAAAAGCGTCCTGGGAAGATACAGGCCTGATCAGA-GGAGCTCCCCCGAGCCGCTGAAAGGGGAACACAGCCGCAAACAATGCAGGACAAGGCGATCTTATCAAAGAAAAGCCCTTTCAATGCCTTAATAACAACCACATTCTGTTTGAATTACCACTACTGAGCAAATGGCGGCCCCGGCTTTCATCCCCCTCCCCGCCAGGCGTATTAACATAAACACGACCCTGCAGGCGCATTTGAATGGGGCTGCGGCCCCGACCCCGCGCCTGCTATGAAAGTA
>gene=chr13_28540104-28540465; species=papHam
TGAAGGGCCTGGGAGTTGCCTGGAGGTGTTTAATGTCCCGCAGGCTGACTTTGTTCAGGTAAAACCCTTTGCAAACCACAACAAAAGCGTCCTGGGAAGATACAGGCCTGATCAGAGGGAGCTCCCCCGAGCCGCTGAAAGGGGAACACAGCCGCAAACAATGCAGGACAAGGCGATCTTATCAAAGAAAAGCCCTTTCAATGCCTTAATAACAACCACATTCTGTTTGAATTACCACTACTGAGCAAATGGCGGCCCTGGCTTTCATCCCCCTCCCCGCCAGGCGTATTAACATAAACACGGCCCTGCAGGCGCATTTGAATGG---------CCCGACCCCGCGCCTGCTATGAAAGTA
>gene=chr13_28540104-28540465; species=ponAbe
TGAAGGGCCTGGGAGTTGCCTGGAGGTGTTTAATGCCCCACAGGCTGACTTTGTTCAGGTAAAACCCTTTGCAAACCACAACAAAAGCGTCCTGGGAAGATACAGGCCTGATTAGAGGGAGCTCCCCTGAGCCGCTGAAAGGGGAACACAGCCGCAAACAATGCAGGACAAGGCGATCTTATCAAAGAAAAGCCCTTTCAATGCCTTAATAACAACCACATTCTGTTTGAATTACCACTACTGAGCAAATGGCGGCCCCGGCTTTCATCCCCCTCCCCGCCAGGCGCATTAACATAAACACGACCCTGCAGGCGCATTTGAATGGGGCTGCGGCCCCGACCCCGCGCCTGCTATGAAAGTA
>gene=chr13_28540104-28540465; species=rheMac
TGAAGGGCCTGGGAGTTGCCTGGAGGTGTTTAATGTCCCGCAGGCTGACTTTGTTCAGGTAAAACTCTTTGCAAACCACAACAAAAGCGTCCTGGGAAGATACAGGCCTGATCAGAGGGAGCTCCCCGGAGCCGCTGAAAGGGGAACACAGCCGCAAACAATGCAGGACAAGGCGATCTTATCAAAGAAAAGCCCTTTCAATGCCTTAATAACAACCACATTCTGTTTGAATTACCACTACTGAGCAAATGGCGGCCCCGGCTTTCATCCCCCTCCCCACCAGGCGTATTAACATAAACACGGCCCTGCAGGCGCATTTGAATGG---------CCCGACCCCGCGCCTGCTATGAAAGTA
>gene=chr13_29004091-29004347; species=hg19
TTGGTATTTTGTCAGGAATTCGAGTCATTAGGCTCTTGCAGCTTCCCACTTACAAAGTATGTCTTAAACTGTTATGGAAATAAGGATGGTCCTACCATACAACTTCCGGCGAGGGAAATGCCTTCACTTTCATAGAGAGCCGGTAAGACCGCTTGCCAGCTACGGTTTCAAGCACCTGCTGTTTTCGATGTTTCACAGTGATGAATGCTTTATCTTTGAAAGGAGAAGTGATACATACATTAGAAAAGAATAATTT
>gene=chr13_29004091-29004347; species=bosTau
TTGTT-TCTTTTCAGGAATTCAAGTCTCTAGGCTCCTGCATCTTCCTACTGACAAAGCATGTCTTAAGCTGCAAGGTACATGACTGTGATCCTACCAGACAACTTCTGGAGTGGGGAACGCCTTCACTCTCATGGAGAGCCGGTAAGACCGCTTGCCAGCTACAGCCTCAAACGCCTGCTGCTGTTGAGGCCTCATAGTGATGAATCCCTTGTCTACGAA---AGAAGGGAGAAATCCATTAGAAAAGATTA---T
>gene=chr13_29004091-29004347; species=calJac
TTGGTATTTTGTCAGGAATTCAAGTCATTAGGCTCTTACAGCTTCCCACTTACAAAGCATGTCTTAGACTATTATGGAAATAAGTATGGTCCTACCAAACAACTTCTGGCGAGGGAAATGCCTTCACTTTCATAGAGAGCCGGTAAGACCGCTTGCCAGCTACAGTTTCAAGCACCTGCTGTTTTCGATGTTTCACAGTGATGAATGCTTTATCTTTGAAAGGAGAAGTGA-AAATACATTAGAAAAGAATAATTT
>gene=chr13_29004091-29004347; species=canFam
CTGGTATTTTTTCAGGAATTCAAATCACAGGGCTCCTGCATCTTCCTACTTACAAAGCATATCTTAAACTGATAGGAAAATAATTATGATCCTACCACAGAACTTCTGGTGAGGGGAATGCCTTCACTTTCACGGACAGCCTGTAGGACCGCTTGCCAGCTATGGTTTCAAGCACATGCTCTTTTCGATGCTTCACAGTGATGAATGCCTTATCTTTGAAAGGAGAAGTGATAAAGAGATTAGAAAAGGCTGGTTT
>gene=chr13_29004091-29004347; species=equCab
TCAATATTTTTTCAGGAATTCAAGTCATTGAGCTCCTGCATCTTCCTACTTAGAAAGCATATCTTAAACTGATATGAAAATAATTATGGTCTTACCATACAACTTCTGGTGAGGGAAATGCCTTCACTTTCATAGATAGCCGGTAAGACCGCTTGCCAGCTACAGTTTCCAGCACCTGCTGTTTTCGGTGTTTCACAGTGATGAATGCTTTATCTTTGAAAGGAGAAGTGATAAATAAATTAGAAAAGACTAATTT
>gene=chr13_29004091-29004347; species=gorGor
--------------------------------------------CCCACTTACAAAGCA-GTCTTAAACTGTTATGGAAATAAGGATGGTCCTACCATACAACTTCCGGCGAGGGAAATGCCTTCACTTTCATAGAGAGCCGGTAAGACCGCTTGCCAGCTACGGTTTCAAGCACCTGCTGTTTTCGATGTTTCACAGTGATGAATGCTTTCTCTTTGAAAGGAGAAGTGATAAATACATTAGAAAAGAATAATTT
>gene=chr13_29004091-29004347; species=panTro
TTGGTATTTTGTCAGGAATTCGAGTCATTAGGCTCTTGCAGCTTCCCACTTACAAAGCATGTCTTAAACTGTTATGGAAATAAGGATGGTCCTACCATACAACTTCCGGCGAGGGAAATGCCTTCACTTTCATAGAGAGCCGGTAAGATCGCTTGCCAGCTACTGTTTCAAGCACCTGCTGTTTTCGATGTTTCACAGTGATGAATGCTTTATCTTTGAAAGGAGAAGTGATAAATACATTAGAAAAGAATAATTT
>gene=chr13_29004091-29004347; species=papHam
TTGGTATTTTGTCAGGAATTGGAGTCATTAGGCTCTTGCAGCTTCCCACTTACAAAGCACGTCTTACACTGTTATGGAAATAAGTATGGTCCTACCATACAACTTCCGGCGAGGGAAACGCCTTCACTTTCATAGACAGCCGGTAAGACCGCTTGCCAGTTACAGTTTCGAGCACCTGCTGTTTTCGATGTTTCACAGTGATGAAGGCTTTATCTTTGAAAGGAGAAGTGATAAATACATTAGAAAAGAATAATTT
>gene=chr13_29004091-29004347; species=ponAbe
TTGGTATTTTGTCAGGAATTCGAGTCATTAGGCTCTTGCAGCTTCCCACTTACAAAGCATGTCTTAAACTGTTATGGAAATGAGGATGGTCCTACCATACAACTTCCGGCGAGGGAAATGCCTTCACTTTCATAGAGAGCCGGTAAGACCGCTTGCCAGCTACGGTTTCGAGCACCTGATGTTTTCGATGTTTCACAGTGATGAATGCTTTATCTTTGAAAGGAGAAGTGATAAATACATTAGAAAAGAATAATTT
>gene=chr13_29004091-29004347; species=rheMac
[truncated: 1,546,244 more chars]
