# Supplementary material for: Combining phylogenetic footprinting with motif models incorporating intra-motif dependencies
Source: BMC Bioinformatics. 2017 Mar 1;18:141. doi: 10.1186/s12859-017-1495-1 (PMC5333389; doi:10.1186/s12859-017-1495-1)
Supplement: Supplementary file 2 — Sequence data. This archive contains data files of alignments of the ChIP-seq positive regions and negative control regions for each of the 35 TFs in FASTA format. (ZIP 83763.2 kb) [file 12859_2017_1495_MOESM2_ESM.zip › Nrf/Nrf1_neg.txt]

>gene=chr20_208463-209463; species=hg19
TGGGACCCTAGGAAAAGGGTAGTACCATAAGCAAGTAtggctgtgtcatcttgggtaaagtcacttaaccactttgaacttcaatttcacatgagtataatggggttaatcaatgcagctgattccaatataagaatttttctgtttcccgtttgatgagaaaacaatgtggaaatgtatgcaaatatgctttgaaaattagcagatgctacataaatCTCTTGTAATTTAGGGAAAATCATTGGGTTATTAAGATGAACAAGGGAGAAAAGCTTTCTTGATTCAGAAAAAAGAAACACGAGACATTAGGATGGAAAAGTCATTCAGCAGATAAAGATAAGGTACTAAGCCGAGCAGGAAATTTAGAATTATAGATAACAATACAGAAGTTACCTTGGTGGATATGAGGTTAAGGCTAGGATAATGAATGAGACTTCTGAGAGATAGAGTGTCCAAAGAGGCTAGAAGAGATAGAACACCATGCTTCAGGAATCACAGAT
>gene=chr20_208463-209463; species=bosTau
TGGGACCCTAAGAAAAGGGTTATAATATAAGTAAGTATGGTTGCGTCATCTCCGGTAAAGTCA-------AATTTGAGTCTCAATCCCACATAAG-A---TAAGGTTAATCAGTGTAGCTGCTTAAAATACAAT-ATTTTACTGTGTTTTCTCTGGTGAG-AAACAATATTAAAATGCCTGTGA--------------ACAGTAGGTGCTACATAAATCTCTTGTATTTTATGGAAAAT--TTGAATT-----GTTGAGTGAAGGAGAA---GCTTCTGGATTT---GGAAAAAAAGATGAACCATTAGGATGGAAAAA-CATTCAACAGATGAAGATGAGATACTACACTAAGCAGGGGATTTAGAGATAGAGATAATAATGCAGGAATTATCTTCATAGAGATGAGGTTAAGGCTATGCTAATAAGTAAGATCTCTGAGGGACACAGTGTCCAGAGAGGACGAAAATGATAGAACACCATGCTGCAAGAACCACAGGT
>gene=chr20_208463-209463; species=calJac
TGGAACCCTAGGAAATGAGTAGTACCATAAGTAAGTAtggctgtatcatcttggataaagtcacttaaccactttgaacttcaatttcacatgagtataatggggttaatcaatgcagctgcTTCCAATATAAGAATTTTTCTGTTTTGTATTTGATGAGAAAACAATGTGGAAATGTAGGCGATCATGCTTTGAAAATTAGCAGATGCTGCATAAATCTCTTGTCATTTATGGAAAATCATTAAGTTATTAGGAGGAACAAGGGAGGAAAGGTTTCTTGATTCAGAAAAAAAAA--ATGAGACGTTGGAATGGAAAAGTCATCCAGCAGATAAAGA------ACTAAGCTGAGCAGGGAATTTAGAATTATAGATAACCACACAGAAGTTACCTTGGTAGAGGGGAGGTTGAGGCTGTGATAATGAACAAGACTTCTGAGGGATGGTGTGTCCAAA-AGGCTAGAAGAGATAGAACACCATGCTTCAGGAATCACAGCT
>gene=chr20_208463-209463; species=canFam
TGGGACCTTAAGAGGAGAGTGGTAACATAAGCAAGTATGGCtgtg--gtcttgggcaaagtcacttagctactttgagcctcaattcctcatgagtatagcagg-ttaatcaatgtagctgcttgaaatataagaattTTACTGTTTTGTCTCTAGAAAG-AAATGGTGTTGAAATGTATGTGA--------------ATATTAGGTGCTACATAAGCTTCTTGTTATTTATGGAAAAT--TTGAATTGTTAAGATGAGTGAGAGAGAA---CTTTCTTGATTC---AGAAAAAAGGGTGAGACATTGGGATTTTAAA---AATCAGCAGATGAAGATGGAGTACCAAACAAAGCAGAGGATTTAGAGCTATAGATAACCATGCAGGAGATACTTTGATAGAGATGAGATTAAGGCTGTGATGATGAGTAAGGCCTCTGAGGGACAGAATGTCCAGAGAGACTGCAAAAGATAGAACACCATGCCCCAGGAACCACAGGT
>gene=chr20_208463-209463; species=equCab
tgggaccctaggagaagggaggtaacatAAGCAAGTAtggctgtgtcatcttgggtaaagtcacttagccaccatgagcctcaatttcacctgagcatagtgggttTAATCAACATAGCTGCTTGAAATACAAGAATTTTACTGTTTGGTCTTTGGTGAG-AAACAGTGTTGAAATGTACGTGA--------------GCATCAGGTGCTGCATAAATACCTT----TTTATGGAAAAT--TTGAATTGTTAAGATGAATAAGGGAGAA---CTTTCTTGATCT---GGAAAAAAAGGTGAGACATAGGGATGGAAAAGTCATCCAGCAGACGAAGATGAGGTAGTAAACTGagcagggaattcagagctgtagataacaatgtgggagttatctcgacagaggtgaggttacagcgatgataacgaataagacctctgagggacaaagtgtccagagagGCTGAAAATGATAGAACACCATGCCCCAGGAATGACAAGT
>gene=chr20_208463-209463; species=gorGor
TGGGACCCTAGGAAAAGGGTAGTACCATAAGCAAGTAtggctgtgtcatcttgggtaaagtcacttaaccactttgaacttcaatttcacatgagtataatggggttaatcaatgcagctgattccaatataagaatttttctgtttcccgtttgatgagaaaacaatgtggaaatgtaggcaaatatgctttgaaaattagcagatgctacataaatCTCTTGTA-TTTATGGAAAATCATTGGGTTATTAAGATGAACAAGGGAGAAAAGCTTTCTTGATTCAGAAAAAAGAAACACGAGACATTAGGATGGAAAAGTCATTCAGCAGATAAAGATAAGGTACTAAGCCGAGCAGGAAATTTAGAATTATAGATAACAATACAGATGTTACCTTGGTGGATATGAGGTTAAGGCTAGCATAATGAATGAGACTTCTGAGAGATAGAGTGTCCAAAGAGGCTAGAAGAGATAGAACACCATGCTTCAGGAATCACAGAT
>gene=chr20_208463-209463; species=panTro
tgggactctaggaaaagggtagtaccataagcaagtatggctgtgtcatcttgggtaaagtcacttaaccactttgaacttcaatttcacatgagtataatggggttaatcaatgcAGCTGATTCCAATATAAGAATTTTTCTGTTTCCCGTTTGATGAGAAAACAATGTGGAAATGTATGCAAATATGCTTTGAAAATTAGCAGATGCTACATAAATCTCTTGTAATTTAGGGAAAATCATTGGGTTATTAAGATGAACAAGGGAGAAAAGCTTTCTTGATTCAGAAAAAAGAAACACGAGACATTAGGATGGAAAAGTCATTCAGCAGATAAAGATAAGGTACTAAGCCGAGCAGGAAATTTAGAATTATAGATAACAATACAGAAGTTACCTTGGTGGATATGAGGTTAAGGCTAGGATAATGAATGAGACTTCTGAGAGATAGAGTGTCCAAAGAGGCTAGAAGAGATAGAACACCATGCTTCAGGAATCACAGAT
>gene=chr20_208463-209463; species=papHam
tgggaccctaggaaaagggtagtaccatAAGCAAGTAtggctgcgtcgtcctgggtaaagtcacttaaccactctgaacttcaatttcatatgaatataatggggttaatcaatgcaactgcttccaatagaagaatttttctgttttccatttgatgagaaaacaatgtggaaatgtatgtgaacatactttgaaaattaatagatgctacataaatCTCTTATAATTTATGGAAAATAATTGAGTTATTAATATGAACAAGGGAGAAAAGCTTTTTAGATTCAG-AAAAAGAAAGATGAGACGTTAGGGTGGAAAAATCATTCAGCAGATAAAGATAAGATACTCAGCTGAGCAAGGAATTTAGAATTATAGATAACAACACAGAAGTTACTTTGGTGGATATGAGGTTAAGGCTGGGATAATGAATGAGACTTCTGAGGGAT--AGTGTCCAAAGAGGCTAGAAGAGATAGAACACCATGCTTCAGGAATCACAGAT
>gene=chr20_208463-209463; species=ponAbe
TGGGACCCTAGGAAAAGGGTAGTACCATAAGCAAGTAtggctgtgtcatcttgggtaaagtcacttaaccactttgaacttcaatttcacatgagtataatggggttaatcaatgcagctgcttccaatataagaatttttctgttttccatttgatgagaaaacaatgtggaactgtatgcaaatatgctttgaaaattagcagatgctacataaatCTCTTGTAATTTATGGAAAATCACTGAGTTATTAAGATGAACAAGGGAGAAAAGCTTTCTTGATTCAGAAAAAAGAAAGATGAGACGTTAGGATGGAAAAGTCATTCAGCAGATAAAGATAAGATACTAAGCCGAGCA-GAAATTTAGAATTATAGATAACAATACAGAAGTTACCTTGGTGGATATGAGGTTAAGGCTAGGATAATTAATGAGACTTCTGAGAGATAGAGTGTCCAAAGAGGCTAGAAGAGATAGAACACCATGCTTCAGGAATCACAGAT
>gene=chr20_208463-209463; species=rheMac
tgggaccctaggaaaacggtagtaccatAAGCAAGTAtggctgtgtcatcctgggtaaagtcacttaaccactttgaacttcaatttcatatgaatataatggggttaatcaacgcaactgcttccAATATAAGAATTTTTCTGTTTTCCATTTGCTGAAAAAACAATGTGGAAATATATGTGAACATACTTTGAAAATTAATAGATGCTACATAAATCTCTTGTAATTTATGGAAAATAATTGAGTTATTAATATGAACAAGGGAGAAAAGCTTTTTAGATTCAGAAAAAAGAAAGATGAGACGTTAGGATGGAAAAATCATTCAGCAGATAAAGATAAGATACTAAGCTGAGCAAGGAATTTAGAATTATAGATAACAACACAGAAGTTACCTTGGTGGATATGAGGTTAAGGCTGGGATAATGAATGAGACTTCTGAGGGATAGAGAGTCCAAAGAGGCTAGAAGAGATAGAACACCATGCTTCAGGAATCACAGAT
>gene=chr20_257095-258095; species=hg19
AGGGACGCTGGGTTTCCTGTGGAGGAAGAAGAGGTCTGGCCCCCAGGTGCCTCTTCCTGGGCAGCAGAACATGGTAGAGACCGATGGGGCTGCAGTGGGCCTGGAGGCAGAGGATGGGGAAGAGGGCGGGGTGGGGGTGAGACCTGGATCCCCGCTCCCACACAGCAACTGGCTACTCACCGCCACCACAGAACTCAGAATTTTTTTCTTCTTCTTCTGAATCTTGTCAGACAAGGATTCCAGGACCTTTCTGCGCATCTCACCGAGGTCATCCAGCTCATCCTGGGAGCCAGCAGAAGGGTGTTGGTCACCAGTCCTGCCTCCCACACAGTCTGGTGGGAGAGGGGCAGGGGCTCCCCTACCTGCTGGCTGTCCTTAACCTGCTGCAGCTGGCGCATAAGAGTGGAGATCTGGACAGACTTGATGGAATACTCATGGTCCATGTAAGTGCTCAGGAAGTTCACTTCCTCCTGGGTCTTCTCAATCTTGGCATTCAGCTG
>gene=chr20_257095-258095; species=bosTau
TGGCACGCTGGATTTTCTGTGGAAAAAGGGAAATTCTGGCCCCCAAGTGCCCCAGA-TGGGTAGCA----------------GATGGGCATGTGGTGGCCCTGAGGGCAGAGGACAGGGAAGAAAGCAGGGCTGGGGCAGGACCCGGATACCTGC-----CACAGTGGCTGGCTACTCACCACCACCAGAGACCTCAGAAGGTTTTTTTTCTTATTCTGAATCTGGTTGGACATAGACGCCAGGACCATTCTGCACATCTCACTGAGTTCATCTAGCTCGTCCTAGGGGTTGGCAGGAAGGTGTTGGCCACCAACCCTGCCTCCCACAGGGTCAGGTGAGGCAAAACCAGGGGCTCACCTACCAACTGGCTGTCCTTCACCTGCTGCAGCTGGCGCACGAGGTTGCCCACCTGTACCAACTTGATGGGGTACTCGTGGTCCTTGTACGTGCTCACGAAGCTCACCTGCTCACGGACCTTCTCGATCTGGGCATCCAGCTG
>gene=chr20_257095-258095; species=calJac
GGGGACGCTGGGTTTTCTGTGAAGGAAGAAGAGGTCTGGCCCCCAGGTGCCTCTTCCTGGGCAGCAGAACATGGTAGAGACCAATGGGGCTCCAGTGGGCCTGGAGGCAGAGGATGGGGAAGAGGGCGGGACAGGGGTGGGACCTGGATCCCCCATCCCCCACCGCAACTGGCTACTCACTGCTACCAGAGAACTCAGAACTTTCTTCTCCTCCTTCTGAATCTTATCGGACAAGGACTTCAGGACCTTTCTGCGCATCTCACTGAGGTCATTCAGCTCATCCTGGGAGCCAGCAGAAGGGTGTTCACCACCAGCCCTGCCACCCACACGGTCCAGTGAGGCAGGGGCAGGGGCTCCCCTACCTGCTGGCTGTCCTTAACCTCCTGCAGCTGGTGCATGAGGGTGGCAATCTGGACAGACTTGATGGAATACTCATGGTCCATGTAAGTGCTCAGGAATTTCACGTCCTCCTGGGTCTTGTCAATCTTGGCATTCAGCTG
>gene=chr20_257095-258095; species=canFam
GGGGCTGCTGGCTTTTCTACAAAGGGAGAAGAGGTCTGGCCCCCATGTGCCTCTTGCTGGGCAGCAGAGCCCAGTAGAGACTAG-TGGGGCACACGGGGGAAGGAGGCGGAGGACAGGAAAGGAAGCAGGTTTGCAGTGACACTCGGACACCCAC-----CACAGCAGCTGGCTACTCACTACCACCAGAGCTTTCAGGAGTTTTTTCTTCTTCTTCTGAATCTGATTAGACAAATACTCCAGGACCATTCTGCGCATCTCATTAAGTTCATCCAGCTCATCCTAGGGGCCA-CAGGAGGGTGTGAGCTGCCAGGCCTGTGTCCAGGATGGGCCAGCGGGGCAGGGCCAGGAACTCTCCTACCTGCTGGCTGTCCTTTATCTGCTGCAACTGGCGCGTAAGGTTGGCAATCTGGACCGACTTGATAGGATACTCGTGGTCCATGTACGTGCTCAGGAAGTTCACCTCCTTGTAGGTGTTCTCAATCTTGGCGTTCAGCTG
>gene=chr20_257095-258095; species=equCab
AGGGAGACTGGGTTTTCTGTGGAGGAAGGACAGGTCTGGCCCCCAAGTCCCTCTTCTTGGGCAGCAGTGCTTGGC--AGACTGGTGGGGGTGCCGGGGGCCTGGAGGCAGAGGACAGGGAAGAAAGCAGGGGTGGGGCAGCACCTGGATACCCAC-----CACAGCG---GGCTACTCACCACCACCAGAGACCTCAGAAGTTTTCTTTTCTTCTTCTGAATCTTGTTGGACAAAGACTCCAGGACCTTTCTACGCATCTCATTAAGGTCATCCAACTCATCCTGGGGGTCAGCAGGAGAGTGCTGGCCACCAGCTCTGCCTCCCGCATGCTCCAGTGGGGCAGGGCCAGGGGTTCACCTACCTGCTGGCTGTCCTTCACCTGCTGCAGCTGGCGCGCCAGGCTGGCAATCTGGACGGACCTGACAGGATACTCATGGTCCATGTAAGTGCTCAGGAAGCTCACTTCCTCCTTGGTCTTATGGATCCTGGCATTCAGCTG
>gene=chr20_257095-258095; species=gorGor
AGGGACGCTGGGTTTCCTGTGGAGG-AGAAGAGG-CTGGCCCCCAGGTGCCTCTTCC-GGGCAGCAGAACATGGTAGAGACCGACGGGGCTGCAGTGGGCCTGGAGGCAGAGGATGGGGAAGAGGGCGGGGTGGGGGTGAGACCTGGATCCCCGCTCCCACAC-GCAACTGGCTACTCACCGCCACCACAGAACTCAGAATTTTTTTCTTCTTCTTCTGAATCTTGTCGGACAAGGATTCCAGGACCTTTCTGCGCATCTCACTGAGGTCATCCAGCTCATCCTGGGAGCCAGCAGAAGGGTGTTGGCCGCCAGTCCTACCTCCCACACAGTCTGGTGGGAGAGG-GCAGGGGCTCCCCTACCTGCTGGCTGTCCTTAACCTGCTGCAGCTGGCGCATAAGAGTGGAGATCTGGACAGACTTGATGGAATACTCATGGTCCATGTAAGTGCTCAGGAAGTTCACTTCCTCCTGGGTCTTCTCAATCTTGGCATTCAGCTG
>gene=chr20_257095-258095; species=panTro
AGGGACGCTGGGTTTCCTGTGGAGGAAGAAGAGGTCTGGCCCCCAGGTGCCTCTTCCTGGGCAGCAGAACATGGTAGAGACCGATGGGGCCGCAGTGGGCCTGGAGGCAGAGGATGGGGAAGAGGGCGGGGTGGGGGTGAGACCTGGATCCCCGCTCCCACACAGCAACTGGCTACTCACCGCCACCACAGAACTCAGAATTTTTTTCTTCTTCTTCTGAATCTTGTCGGACAAGGATTCCAGGACCTTTCTGCGCATCTCACCGAGGTCATCCAGCTCATCCTGGGAGCCAGCAGAAGGGTGTTGGCCACCAGTCCTGCCTCCCACACAGTCTGGTGGGAGAGGGGCAGGGGCTCCCCTACCTGCTGGCTGTCCTTAACCTGCTGCAGCTGGCGCATAAGAGTGGAGATCTGGACAGACTTGATGGAATACTCATGGTCCATGTAAGTGCTCAGGAAGTTCACTTCCTCCTGGGTCTTCTCAATCTTGCCATTCAGCTG
>gene=chr20_257095-258095; species=papHam
AGGGACGCTGGGTTTTCTGTGGAGGAAGAAGAGGTCTGGCCCCCAGGTGCCTCTTCCTGGGCAGCAAAACATGGTAGAGAGCCATAGGGCTGCAGTGGGCCTGGAGGCAGAGGATGGGGAAGAAGGGGGGGTGGGAGTGGGACCTGGATCCCCCCTCCCGCACAGCAACTGGCTACTCACTGCCACCACAGAACTCAGAATTTTTTTCTTCTTCTTCTGAATCTTGTCAGACAAGGATTCCAGGACCTTTCTGCGCATCTCACTGAGGTCATCCAGCTCATCCTGGGATCCAGCAGAAGGGTGTTGGCCACCAGCCCGGACTCCCACACAGTCTGGTGGGGGAGGGGCAGGGGGTCCCCCACCTGCTGACTGTCCTTATCCTGCTGCAGCTGGCGCACAAGGGTGGAGATCTGGACAGACTTGATGGAATACTCATGGTCCATGTAAGTGCTCAGGAAGTTCACTTCCTCCTGGGTCTTCTCAATCTTAGCATTCAGCTG
>gene=chr20_257095-258095; species=ponAbe
AGGGACGCTGGGTTTCCTGTGGAGAAAGATGATGTCTGGCCCCCAGGTGCCTCTTCCTGGGCAGCAGAACATGGTAGAGACTGATGAGGCTGCAGTGGGCCTGGAGGCAGAGGATGGGGAAGAGGGCGGGGTGGGGGTGAGAACTGGATCCCCCCTCCCACACAGCAACTGGCTACTCACCGCCACCACAGAACTCAGAATTTTTTTCTTCTTCTTCTGAATCTTGTCGGACAAGGACTCCAGGACCTTTCTGCGCATCTCACTGAGGTCATCCAGCTCATCCTGGGAGCCAGCAGAAGGGTGTTGGCCACCAGTCCTGCCTCCCACACACTCTGGTGGGGGAGGGGCAGGGGCTCCCCTACCTGCTGGCTGTCCTTAACC-GCTGCAGCTGGCGCATAAGGGTGGAGATCTGGACAGACTTGATGGAATACTCATGGTCCATGTAAGTGCTCAGGAAGTTCACTTCCTCCTGGGTCTTCTCAATCTTGGCATTCAGCTG
>gene=chr20_257095-258095; species=rheMac
AGGGACGCTGGGTTTTCTGTGGAGGAAGAAGAGGTCTGGCCCCCAGGTGCCTCTTCCTGGGCAGCAAAACATGGTAGAGACCAATAGGGCTGCAGTGGGCCTGGAGGCAGAGGATGGGGAAGAAGGGGGGGTGGGAGTGGGACCTGGATTCCCCCTCCCACACAGCAACTGGCTACTCACTGCCACCACAGAACTCAGAATTTTTTTCTTCTTCTTCTGAATCTTGTCAGACAAGGATTCCAGGACCTTTCTGCGCATCTCACTGAGGTCATCCAGCTCATCCTGGGATCCAGCAGAAGGGTGTTGGCCACCAGCCCGGACTCCCACACAGTGTGGTGGGGGAGGGGCAGGGGGTCCCCTACCTGCTGACTGTCCTTATCCTGCTGCAGCTGGCGCACAAGGGTGGAGATCTGGACAGACTTGATGGAATACTCATGGTCCATGTAAGTGCTCAGGAAGTTCACTTCCTCCTGGGTCTTCTCAATCTTGGCATTCAGCTG
>gene=chr20_314012-315012; species=hg19
ccgggcatacaaaagtgaaaaacgtgatttgtcctcagtgagctcacaggtctgaggagacacataaacccaggaatggaaatgctttgctggcgatggacagtgagtctgggagaacattgaggagatgtttaacccagacaatggagtggggtgtggtcaggtcattccctggaggaggtgatgtttaagctgtggcatgaaacctcagtaggaTGTGATGACCttagaacatggctacacgttctttgacattcctcctttaaattaccttccctttgaatctgggctgggccttcatgatccatttgtaaccaacaggacacagcagacatggtgctgcaggatttccaaggctaagtcacgctgaaccgccatgttgaaaggccaacagccaagactgccatgtggagaagcagcccgggccacgtgggaagaccatgtgtaggtagctgctccagttgacagctgagcccaggcaccagacttatgagttgaga
>gene=chr20_314012-315012; species=bosTau
ctgggtgtacaaaggtgaaaaacatgatccatcctcactgaaccctcaggtcagaggggaccaataaacacagggatggaaatgcattgatgaagatgaacagtggggttggggggacacagaggagggccttaatccagtc-atggagcagggtgtggttccgtcacctccttgaggagatgatgtgtaagctgtgac-tgaGACCTCCGTGGGTtgttgtggttttaggacatggctaccagttctttgacatccgtcccatgaagttccttccccttgaatctgaact-ggtctttgtgatccgcttgttactgctaggatgcag--ga-atgatgctg-taggtttccaagcctaggtcacaCTGGACTACT--GTAAGAAGTCAAATAACTGAGATTGTCACGTGATGAAGAAGCCCCAA--------------CACATAT-------TGTGCCAGGTGACA-CTG--TCAaggctccagacacatgaatgaaga
>gene=chr20_314012-315012; species=calJac
ctgggcatacgaaagtgaaaaacatgattcgtcctcactgagctcacaggtctgaggagacacat-aacccgggaatggagaagcgttgctggagatggacagtgagtctatgggaaccctgaggagatgc-tgctccagac-atggagcggggcatggtcaggtcattccctggagggagtaatgtttaagctatggcctgaaacctcagtaggaTGTGATGATCTCAAGGT---gctacaagttctttggcattcctcctttaaatta-cttccctgtgaatctggact-ggccttcatgattcactcataactaacaggacacagcagacgggatgctgcaggatttctaaggttaagttgcgctgaaccgccatattggaaggccaacagccaagactgccatgtggtgaggaagcccaggccatgtgggaagaccatgtgtaggtaggtgcttcagttgacagttgagcccaggtaccagactcatgagtggaga
>gene=chr20_314012-315012; species=canFam
ctgggtgtacaaaggtgaaaaacatggcctgtcctcactgaact--cagtcctgaggaga--cataaccagagcgatggaagtacattgatggagatggat-gtgggattgggggaacac--aggaggtacttaatgtggac-atggagcagggcatagttagatcacttcatggagacagtgatgtttaagctgtgac-cGAACCCTCAGTAGGTtgttgtggttttagaacatagctacaagttctctgacatccttcccttaaatttacttcttcctgagaccgggct-ggcctttgtgatccacttgtaaccagtagaatgtagcaga-aagatgctg-taggtttct-----------acatgaaaataccaAATAAGAAGTCC-ACGTTTAAGATCATCATGCAATGAAGAAGCCCAAAACATG-GGAGGAGCTCTGTATC----CGTGCTCCAGGTGGCACCTC--CCCTTGTATCTGCCAAGC----AAAGG
>gene=chr20_314012-315012; species=equCab
--------------------------------------------------------------------------------------------------------------------------------------------------------------------------------------------------------------------------------------------------------------------------------------------------------------------------------------------------------------------------------------------------------------------------------------------------------------------------------------------------------------------
>gene=chr20_314012-315012; species=gorGor
ccgggcatacaaaagtgaaaagcgtgatttgtcctcagtgagctcacaggtctgaggagacacataaacccaggaatggaaatgctttgctggtgatggacagtgagtctgggagaacattgaggagatgtttaacccagac-gtggagtggggtgtggtcaggtcattccctggaggaggtgatgtttaagctgtggcgtgaaacctcagtaggaTGTGATGACCTTAGaacatggctacacgttctttgacattcctcctttaaattaccttccctttgaatctgggctgggccttcatgatccacttgtaaccaacaggacacagcagacatggtgctgcaggatttccaaggctaagtcacactgaaccgccatgttgaaaggccaacagccaagactgcca-gtggtgaagccgcccaggccacgtgggaagaccatgtgtaggcaggtgctccagttgacagctgagcccaggcaccagagttatgagtggaga
>gene=chr20_314012-315012; species=panTro
ccgggcatacaaaagtgaaaaacgtgatttgtcctcagtgagctcacaggtctgaggagacacataaacccaggaatggaaatgctttgctggcgatggacagtgagtctgggagaacattgaggagatgtttaacccagac-gtggagtggggtgtggtcaggtcattccctggaggaggtgatgtttaagctgtggcgtgaaacctcaggaggaTGTGATGACAttagaacatggctacacgttctttgacattcctcctttaaattaccttccctttgaatctgggctgggccttcatgatccactcgtaaccaacaggacacagcagacatggtgctgcaggatttccaaggctaagtcacgctgaaccgccatgttgaaaggccaacagccaaggctgccatgtggtgaagcagcccgggccacgtgggaagaccatgtgtaggtaggtgctccagttgacagctgagcccaggcaccagacttatgagtggaga
>gene=chr20_314012-315012; species=papHam
ctgggcatacaaaagtgaaaaacgtgatttgtcctcagtgagctcacaggtctgaggagacacataaacccaggaatggaaatgctttgctggcgatggacagtgagtctgggagaacactgaggagacacttaacccagac-atggagcggagcatggtcaggtcattccctggaggaggtgatgttcaagctatggcctgaaacctcagtaggaTGTGATGACCttagaacatggctacacgttctttgacattcctcctttaaattaccttccctttgaatctgggtt-ggccttcatgatccacgtgtaaccaacaggacacagcagacatgatgctgcaggatttccaaggctaagtcgtgctgaaccgccatgttgaaaggccaacagccaagactgccatgtggtgaagcagcccaggccacgtgggaagaccgtgtgtaggtaggtgctccagttgacagctaagcccaggcaccagacttatgagtggaga
>gene=chr20_314012-315012; species=ponAbe
cagggcatacaaaagtgaaaaacatgatttgtcctcagtgagctcacagggctgaggagacacataaacccaggaatggaaatgctttgctggcgatggacagtgagtctgggagaacactgaagagatgcttaacccagac-atggagtggggtgtggtcaggtcattccctggaggaggtgatgtttaagctgtggcctgaaacctcagtaggatgtgatgaccttagaacatggctacacgttctttgacattcctcctttaaattaccttccctttgaatctgggctgggccttcttgatccacttgtaaccaacaggacatagcagacatgatgctgcaggatttccaaggctaagtcgcgctgaaccgccaagttgaaaggccaacagccaagactgccatgtggtgaagccgcccaggccatgtgggaagaccatgtgtaggtaggtgctccaggtgacagctgagcccaggcaccagacttatgagtggaga
>gene=chr20_314012-315012; species=rheMac
ctgggcatacaaaagtgaaaaacgtgatttgtcctcagtgagctcacaggtctgaggagacacataaacccaggaatggaaatgctttgctggcgatggacagtgagtctgggagaacactgaggagacacttaacccagac-atggagcggggcgtggtcaggtcattccctggaggaggtgatgtttaagctgtggcctgaaacctcagtaggatgtgatgaccttagaacatggctatacgttctttgacattcctcctttaaattaccttccctttgaatctgggtt-ggccttcatgatccacttgtaaccaacaggacacagcagacacgatgctgcaggatttccaaggctaagtcatgctgaaccgccatgttgaaaggccaacagccaagactgccatgtggtgaagcagcccaggccacgtgggaagaccgtgtgtaggtaggtgctccagttgacagctaagcccaggcaccagacttatgagtggaga
>gene=chr20_391463-392463; species=hg19
ATTTTTGGTTCTCTTGGTGGGTCCCATTTGGTTTttcttaaaacagttttatttatttatttatccttacagttcgaccatttaaagtatacagttcaatggcttttagtatattcaaggttgtgcaaccattgccacaatcaattttagaacattttcatcatcctgtaaagaaacctggtactcattagcagccagtcctcatctctctaccttttccctaactccccaaccttaggcaaccactaatctactttttatctctagggatctaccttctggaaattccatataagttgaatcatgcaatatgtggccttttgtatctggcttctttcacttaggatcgttttcgagattcatccatgttgtagcatgtctaacaacttcattcccctttttttttttgacatggggtctcttgtctaggttgaagtgcagtggtgccatcatcgctcactacagcctcaacttcctggattcaagcagtcctcctgcct
>gene=chr20_391463-392463; species=bosTau
ATTTTCAA------TATTGGATCCCATTTGATT-------------T----tttattgagatataattga-------caatttaaagtgcatagttcga-ggcttttagtatattcacagttgtgtaaccaccaccataaccaattacagaaacttttcatcatcccattaagaaaccccatacccattaatagacactccctatctcccgagttttgcctcaacccctcaaccttaggcaacaactaatttactttctatctctagaaatttgccttctgggaatttcatataaatcaaatggaacactatgtggccttttgtgtctggcttctgtcacttagcagcgttttctagattcatccatgttgtagcatgcatcaaaacttcattccttttt----------------------------------------------------------------------------------------------------
>gene=chr20_391463-392463; species=calJac
ATTTTCAATTCTCTTGGTGGGTCCCCTTTTATTTTTCTTAAAACAAT-------------TTATccatacaatccagccatttaaagtatatagctcaatggcttttagtacattcagggttgtgtaacaattgccacaatcaattttagaacattttcatcatcctgtaaaaaaacctggtactcattagcagtcagtccctatcactctgccttctccctaaccccctaaccttaggcaaccactaatctacttttcatctctagggatcttccttctggaaattttatataagttgaatcatacaacatgtggccttttatgtttggcttctttcacttagcatcgctttctagattcatccatgttgtggcaggtataataacttcattcTCCTGTTTTT----GACAtg-------ctgcctaggctgaagtgtagtgg------catcactcactacagcctgaacttcctgagcctaagcaattctcctgcct
>gene=chr20_391463-392463; species=canFam
--------------------------------------------------------------------------------------------------------------------------------------------------------------------------------------------------------------------------------------------------------------------------------------------------------------------------------------------------------------------------------------------------------------------------------------------------------------------------------------------------------------------
>gene=chr20_391463-392463; species=equCab
ATTTTCAGTTATCCTGGTAGCCCCCATTTGATTtttt--ttaccagc----tttatggagatataattgaagttcaacaatttaaagtgtgtaatttaatagcctttggtacagtcagagctgtgcagccgtcaccacagtcaaatttagatcattttcatcaccccataaagaaagcctgaacccgttagcagtcacgtctcatgtccctaccttt-ccccaacccccca-ccttaggcagcaactaatttactttctgtctctagggatttgccttctgggaatttcatgcgaatggaatcatacaataggtggccttttgtgtctggcttcttccactgagcatcgttttctagattcatccatgttgcagcctgtatcagaacttctttccttt--------------aataatccattgtatggat---------------------------------------------------------------------
>gene=chr20_391463-392463; species=gorGor
ATTTTTGGTTCTCTTGGTGGGTCCCATTTGGTTTTTCTTAAAACAGTTTTATTTATTTATTTATccttacagttcaaccatttaaagtatacagttcaatggcttttagtatattcgaggttgtgcaaccattgccacaatcaattttaga-cattttcatcatcctgtaaagaaacctggtactcattagcagtcagtccccatctctctaccttttccctaactccccaaccttaggcaaccactaatctactttttatctctagggatctaccttctggaaatttcatataagttgaatcatgcaatatgtggccttttgtatctggcttctttcacttaggatcgttttctagattcatccatgttgtagcatgtctaacaacttcattcccctttTTTTTTTT--------------------------------------------------------------------------------------------
>gene=chr20_391463-392463; species=panTro
ATTTTTGG--CTCTTGGTGGGTCCCATTTGGTTTTTCTTAAAACAGT----TTTatttatttatccttacagttcgaccatttaaagtatacagttcaatggcttttagtatattcaaggttgtgcaaccattgccacaatcaattttagaacattttcatcatcctgtaaagaaacctggtactcattagcagtcagtccccatctctctaccttttccctaactccccaaccttaggcaaccactaatctactttttatctctagggatctaccttctggaaatttcatataagttgaatcatgcaatatgtggccttttgtatctggcttctttcacttaggatcgttttctagattcatccatgttgtagcatgtctaacaacttcattcccccttttttttttgacatagggtctcttgtctaggttgaagtgcagtggtgccatcatcgctcactacagcctcaacttcctggattcaagcagtcctcctgcct
>gene=chr20_391463-392463; species=papHam
ATTTTCAGTTTTCATGGTAGGTCCCATTTGATTTttcttaaaacagt----tttatttatttatccatacagttcaaccatttaaagtatacagttcaatgacttttagtatattcaagtttgtgcaaccattaccacaatcaattttagaacattttcatcatcctggaaagaaatctggtactcattagcagtcagtctccatctctctaccttttccctaactccccaaccttaggcaaccactaatctactttttatctctagggatctcccttctggaaatttcatataagttgaatcatacaacatgtggccttttgtgtctggcttctttcacttaggatcgttttctagattcatccatgttgtagcatgtataacaacttcattccccttttttt----gacatgaggtctcttgtccaagttgaagtgcagtggtgccatcatctctcactacagcctcaacttcctgggttcaagcagtcctcctgcct
>gene=chr20_391463-392463; species=ponAbe
ATTTTCGGTTCTCTTGGTGGATCCCATTTGGTTTTTCTTAAAACAGTTTTATTTATTTATTTGTccttacagttcagccatttaaagtatacagttcaatggcttttagcatattcaaggttgtgcaaccattgccacaatcaattttagaacattttcatcatcctgtaaagaaacctggtactcattagcagtcagtccccatctctctaccttttccctaactccccaaccttaggcaaccactaat---ctttttatctctagggatctaccttctggaaatttcatataagttgaatcgtgcaacatgtggccttttatgtctggcttctttcacttaggatcgttttctagattcatccatgttgtagcatgtctaacaacttcattccccttttttttt--gacatggggtctcttgtccaggttgaagtgcagtggtgccatcattgctcactacagcctcaacttcctggattcaagcag----------t
>gene=chr20_391463-392463; species=rheMac
ATTTTCAGTTTTCATGGTAGGTCCCATTTGATTTttcttaaaacagt----tttatttatttatccatacagttcaaccatttaaagtatacagttcaatggcttttagtatattcaagtttgtgcaaccattaccacaatcaattttagaacattttcatcatcctgtaaagaaacctggtacgcattagcagtcagtctccatctctctaccttttccctaactccccaaccttaggcaaccactaatctactttttatctctagggatctcccttctggaaatttcatataagttgaatcatacaacatgtggccttttgtgtctggcttctttcacttaggatcgttttctagattcatccatgttgtagcatgtataacaacttcattccccttttttt----gacatgaggtctcttgtccaagttgaagtgcagtggtgccgtcatctctcactacagcctcaacttcctgggttcaagcagtcctcctgtct
>gene=chr20_496071-497071; species=hg19
CCTCTCTCTCTTTCCCAATACTACAGCTTCTATTAAATCACAGGACTACAACTAGGATTTGTCTTTTTCCCCTCGATAATTCAAATTAAGAGAATACTGAAGAAACTTGATTTTACCAATTTTTATAGCAGCTTATTTGGAAGATGGAAAAAGTGCCTGAGTCCTAGATATTTGGAAGATCAATTCTCCTCTCCACTGTTCATAATACTAGTATATCTTAAGGCAATCTAACAAAATGCACTGCCTTTCTTATTAAGTTCCATTTTAAATTGTCTTACTTAGTGCTTACTGTTCTCATGTAATTGCATAAAAGGAGGTGTAACTTTAGTGGCTAACCATTTCAGACCACTACATCTACCTTAACACCGTCAGAATGACTTTGAAGACATGGCTAGGTCTTGTATGCTCAACGTTTAGCCTAACAGAAGCCAATTAATCAGCTACGAAAAAAGTATCATGTCAATGAATTTTTCCCGACTGAAGTAAGATCACATCGAAGC
>gene=chr20_496071-497071; species=bosTau
---CCCTCTCCCCCTTCCCAATGCTTTTTCTATCAAATAACAGGGCCACAGTTAAAATTTGTCTTTTTTTACACAACAATTAGAATTAAGAGAATACTAAGAAA--TCTAGTTTAGCAATTTTTACAATGGCTTATCTGAAAGTCAGGGAAACTGCTTGAG---------TTCTGAAGGTCAATTCTCCTATCTACCACTCACAATC-AAGTGTACCTTAAAAAAATATAACAACAAGCATCACCTTTCCTTTTAATTTCTATTTTAAATGACCTTACTTAGTCTTTCCTGTCCCCATGT-AATGCATAA---TAGATGCAACTTTTGTGGTTAACAATTTCAGATCAC---TTCTATTTCAAAGCCCTCAGACTAA--CTGAAGACATGGCTAAGTTTTGTCCGTTAA--GTTTAGCCTAATAAAAGCCAATTAATCAACTAT-GAAAAGTTATCTTGTTAACAAAAGTTTCCCAACTAAAGTCAGACTACACCAAAGC
>gene=chr20_496071-497071; species=calJac
C--CTCTCT-----------TTACTACTTCTATTAAATAACAGGACTACAACTAGGATTTGTCTTTTTCCCCTTGATAATTCAAATTAAGAGAATACTGGAGAAACTTGATTTTAGTAATTTTCATAACAGCTTATTTGGAAGATGAGAAAAGTGCCTGAGTCCCAGATATCTGGAAAATCAATTCTTCTATCCACTGTTCATAATACTAGTATATCTAAAGACAATCTAACAAAATGCATTACCTTTCTTATTAAGTTCCATTTTAAATTGTCTGTCTTAGTG----CTGTTTCCATGTCATTGCATAAAAGGAGGTGTAACTTTAGTCGCTAACCATTTCAGACCACTGCATCTACCTAAATGCCTTCAGACTGACTTTGAAGACATGGCTAAGTCTTGTATGCTCAATTTTTAGTCTAAATGAAGCCAATTAATCAGCTACTCAAAAAGTATCATGTCAATG-ATTTTTCCCTGCTGAAGCCAGACCACATCAAAGC
>gene=chr20_496071-497071; species=canFam
--TT----TCTCTCCTAGAATTGCTTCCTCTGTTAAATAACAGGGCCACACTTAATATTTGTCTTTTTCTCCACAAGAATTA----AAACAGAATACTGGAGAAACTTAATTTTAGCAATTTTTACAGCAGCTTGTTTAGAAGCTGGGGCAAGTGTCTGAGTCCTAAATATCCTGAAGGTCAATTCTTCTATCTAGTGTACACCATACAAGCATATCATGAGAAAATCTGACGAAAAATATGAACTTTCCCAATAATTTCCATTTTAAATGATCTAACTTCATCCTTACTGTTCTC------------------------------------------------------------------------------------------------------------------------------------------------------------------GTTAACAAAATTTTCCCTACTAAAGTCAGACCACACCAAAGC
>gene=chr20_496071-497071; species=equCab
---CTCTCTTCCTGCTAATGTTGCTTCTTCTATTAAATAACAGTTCTACAATTAAGACTTGTCCCCCCAGACACACAACTCAG-ATAAAGGGAATACTAGAGAAACTTTATTTTAGCAATTTTTATAGCAGCTTACTAGGAAGTCGGGAAAAGTGCCTGTGTCCTGGATATCCTGAAGGTCAATTCTCCTATCCACTGTTCATAATACAAGTACACTTTAAGAAAACCTGACAAAAAGCATTACCTTTCCTAATAATTTCCATTTTAAATAACCTTACTTAGTCCTTCCTGTTCCCATGTAATTGCATAAAAGGAGGTGTAACTTTAGCAGCTAACAATTTCAGATCACTACTTCTATCTAAAAGCCCTCAGA------CTGAAGACATGGGTAAGTTTTGTTTGCTCAGCGTTTAGCCGAACAGAAGCCAATTCACCGGCTAT-GAAAAATTATCATTTCAACAAAATTTTCGCTACTGAAGTCAGACCACACCAAAGC
>gene=chr20_496071-497071; species=gorGor
--------------------------------------------------------------------------------------------------------------------CAATTTTTATAGCAGCTTATTTGGAAGATGGAAAAAGTGCCTAAGTCCTAGATATTTGGAAGATCAATTCTCCTCTCCACTGTTCATAATACTAGTATATCTTAAGGCAATCTAACAAAATGCACTGCCTTTCTTATTAAGTTCCATTTTAAATTGTCTTACTTAGTGCTTACTGTTCCCATGTAATTGCATAAAAAGAGGTGTAACTTTAGTGTCTAACCATTTCAGACCACTACATCTACCTTAACACCGTCAGAATGACTTTGAAGACATGGCTAGGTCTTGTATGCTCAACGTTTAGCCTAACAGAAGCCAATTAATCAGCTATGAAAAAAGTATCATGTCAATGAATTTTTCCCGACTGAAGTCAGATCACATGAAAGC
>gene=chr20_496071-497071; species=panTro
C--CTCTCTCTTTCCCAATACTACAGCTTCTATTAAATCACAGGACTACAACTAGGATTTGTCTTTTTCCCCTCGATAATTCAAATTAAGAGAATACTGAAGAAACTTGATTTTAGCAATTTTTATAGCAGCTTATTTGGAAGATGGAAAAAGTACCTGAGTCCTAGATATTTGGAAGATCAATTCTCCTCTCCACTGTTCATAATACTAGTATATCTTAAGGCAATCTAACAAAATGCACTGCCTTTCTTATTAAGTTCCATTTTAAATTGT----CTTAGTGCTTACTGTTCCCATGTAATTGCATAAAAGGAGGTGTAACTTTAGTGGCTAACCATTTCAGACCACTACATCTACCTTAACACCGTCAGAATGACTTTGAAGACATGGCTAGGTCTTGTATGCTCAACGTTTAGCCTAACGGAAGCCAATTAATCAGCTACGAAAAAAGTATCATGTCAATGAATTTTTCCCGACTGAAGTCAGATCACATCAAAGC
>gene=chr20_496071-497071; species=papHam
C--CTCTCTCTTTCCCAATACTACAGCTTCTATTAAATAACAGGACTACAACTAGGATTTGTCTTTTTCCCCTCAATAATTCAAATTAAGAGGATATTGAAGAAACTTGATTTTAGCAATTTTTATAGCAGCTTATTTGGAAAATGGAAAAAGTGCCTGAGTCCCAGATATTTGGAAGATCGATTCTCCTCTCCACTGTTCATAATACTAGTATATCTTAAGGCAATCTAACAAAATGCACTGCCTTTCTTATTAAGTTCCATTTTAAATTGTCTTACTTAGTGCTTACTGTTCCCATGTAATTGCATAAAAGGAGGTATAACTTTAGTGGCTAACTATTTCAGACCACTACATCTACCTTAACGCCGTCAGAATGACTTTGAAGACATGGCTAAGTCGTGTATGCTCAATGTTTAGCCTAACAGAAGCCAATTAATCAGTTATGAGAAAAGCACCACGTCAATGAATTTTTCCCTACTGAAGTCAGACCACATCAAAGC
>gene=chr20_496071-497071; species=ponAbe
C--CTCTCTCTTTCCCAATACTACAGCTTCTATTAAATCACAGGACTACAACTAGGATTTGTCTTTTTCCCCTCGATAATTCAAATTAAGAGAATACTGAAGAAACTTGATTTTAGCAATTTTTATAGCAGCTTATTTGGAAGATGGAGAAAGTGCCTGAGTCCTAGATATTTGGAAGAATAATTCTCCTCTCCACTGTTCATAACACTACTATATCTTAAGGCAATCTAACAAAATGCACTGCCTTTCTTATTAAGTTCCATTTTAAACTGTCTTACTTAATGCTTACTGTTCCCATGTAATTGCATAAAAGGAGGTGTAACTTTAGTGGCTAACCATTTCAGACCACTACATCTACCTTAACACCGTCAGAATGACTTTGAAGACATGGCTAGGTCTTGTATGCTCAATGTTTAGCCTAACAGAAGCCAATTAATCAGCTATGAAAAAAGTATCATGTCAATGAATTTTTCCTGACTGAAGTCAGACCACATCGAAGC
>gene=chr20_496071-497071; species=rheMac
C--CTCGCTCTTTCCCAATACTACAGCTTCTATTAAATAACAGGACTACAACTAGGATTTGTCTTTTTCCCCTCGATAATTCAAATTAAGAGGATATTGAAGAAACTTGATTTTAGTAATTTTTATAGCAGCTTATTTGGAAAATGGAAAAAGTGCCTGAGTCCCAGATATTTGGAAGATCAATTCTCCTCTCCACTGTTCATAATACTAGTATATCTTAAGGCAATCTAACAAAATGCACTGCCTTTCTTATTAAGCTCCATTTTAAATTGTCTTACTTAGTGCTTACTGTTCCCATGTAATTGCATAAAAGGAGGTATAACTTTAGTGGCTAACTATTTCAGACCACTACATCTACCTTAACGCCGTCAGAATGACTTTGAAGACATGGCTAAGTCGTGTATGCTCAATGTTTAGCCTAACAGAAGCCAATTAATCAGTTATGAGAAAAGCACCACGTCAATGAATTTTTCCCTACTGAAGTCAGACCACATCAAAGC
>gene=chr20_563089-564089; species=hg19
actatactagttctgtttccactTCTTATGGGAAACAGTAAGTTACTCAAGGGAAGACAAGTAAGCAAAGAAAACCTGCCTCGAAGCACCAGAAGGCTGCTGTTTTAGGATCTGGTTGTAGATGGGGTGGAGAAGGGGATTTTCCTAGACCTCAGCTTCTCATTCAGGGAGAGGTAACAGCAGAAGCCCCAGGAATATTTGACAAAGGGCAGGAAAGAAGGAGGAGGAGAGACAGAGCACAGTGAGGTGAGGAGAAAAACAggtcaggcacagtggggctcatacctgtaatcccagtgttttgagagatcgaggtgggaggatcacttgaggccaggacttggagaccagcctgggaaactccatctctaccaaaaaaaattaaccgggtgtggtagcatgtgcctgtagtcctggctgaggcaggaggatccccttgagcccaggagtttgaggctggctgcagtgagctaagatcgtgcctctgcactccagcctgg
>gene=chr20_563089-564089; species=bosTau
CCTAGACTAA---CGTTTCCACTTCCTCTGGG---------------------CAGACATGTCAGTGAAGAAAACCCACGTCAAGGCAGGGAGAGGCTGC----TTAGGA------------TTGGATGGTGAAGAGGATTTCCTTAGACCTCAGCTCTCCATTCATGGAGAGGTAACAGCAGAGGCCCTAGGAAGATTTGACAATGAGAAGAAAAGAAGCAAGGAGACAGGCAGC--------AGGTGAAGTGAAAA--------------------------------------------------------------------------------------------------------------------------------------------------------------------------------------------------------------------------------------------------
>gene=chr20_563089-564089; species=calJac
-----ACTAGTTCTGTTTCCACTTCTTATGGGAAACAGTAAGTTACTCAAGTGAAGACAAGTAAGCAAAGAAAGCCTGCCTCAAAGCACTAGAAGGCTACTTTTTTAGGATCCGGTTGTAGATGGGGTGGAGAAGGGGATTCGCCCAGACCTTAGCTTCTCATTAAGATAGAGGTGACAGCAGAAGCCCCAGGAAGGTTTGACAAAGGGCAGGAAAGAATGAGGAGGGGAGACAGAGAACAGTGAGGT---GAGAAAAAGAggtcaggcacggtggggttcacacctgtaatcccagtgctgtgggagaccgaggtaggaggatcacttgagtccaggatttgaagaccagcctgggaaactcggtctctaccaaaaaatattagctgggtgtggtggcatgtgcctctagtcctagctgaggcaggaggat-ccc-tgagcccaggagtttgaggctggctgcagtgagctaagatcatgcctctgcactccagactgg
>gene=chr20_563089-564089; species=canFam
tctagactgg--tcatttccactcccTCTGGG---------------------AGGGCAAGTAAGTGAGGAGAGCCCATCTCCGAACAGTAGAAGGCTG--GTTTCAGGATCTGGCTGTAGACGGGGTGGAGAAGAGGATTTCCTTAGACCTCAGCTCTTCATTCAGGGAGAGTTGACAGCAGAAACCCCAAGAAGATTTGACAAAGGGAATAAAAGAAGGAGAAAAGGAGATGGGGAAGGGTGAAGTTAGG--------------------------------------------------------------------------------------------------------------------------------------------------------------------------------------------------------------------------------------------------------
>gene=chr20_563089-564089; species=equCab
tctaAACTAG--TCATTT------CCTCTGGA---------------------AGTGGAAACAAGTGAAGA-AACCCACCTCAGAGCAGTAGGAGGCTGCTGTCTCAGGATCTGGCTGCAGAGAGGATGGAGAG-------TTCTTAGACCTCAACTTTCCACTCAGGGAGAGGTGACAGCAGAAGCCCTAGGAAGGTTTGACAAAGGGAAGGGAAGAAGAAGGAAGGGAGAGGAGGCTGGGTGCAGTGAGGA-----AC------------------------------------------------------------------------------------------------------------------------------------------------------------------------------------------------------------------------------------------------
>gene=chr20_563089-564089; species=gorGor
--------------------------------------------------------------------------------------------------------------------------------------------------------------------------------------------------------------------------------------------------------------------------------------------------------------------------------------------------------------------------------------------------------------------------------------------------------------------------------------------------------------------
>gene=chr20_563089-564089; species=panTro
actatactagttctgtttccactTCTTATGGGAAACAGCAAGTTACTCAAGGGAAGACAAGTAAGCAAAGAAAACCTGCCTCGAAGCACCAGAAGGCTGCTGTTTTAGGATCTGGTTGTAGATGGGGTGGACAAGGGGATTTTCCTAGACCTCAGCTTCTCATTCAGGGAGAGGTAACAGCAGAAGCCCCAGGAATATTTGACAAAGGGCAGGAAAGAAGGAGGAGGAGAGACAGAGCACAGTGAGGTGAGGAGAAAAACAggtcaggcacagtggggctcatacctgtaatcccagtgttttgagagatcgaggtgggaggatcacttgaggccaggacttggagaccagcctgggaaactccatctctaccaaaaaaaattaactgggtgtggtagcatgtgcctgtagtcctggctgaggcaggaggat-cccttgagcccaggagtttgaggctggctgcagtgagctaagatcgtgcctctgcactccagcctgg
>gene=chr20_563089-564089; species=papHam
actagactagttctgtttccactTCTTGTGGGAAACAGTAAGTTACTCAAGGGAAGACAAGTAAGCAAAGAAAACCTGCCTCGAAGCACCAGAAGGCTGCTG-TTTAGGATCTGGTTGTAGATGGGGTGGAGAAGGGGATTTTCCTAGACCTCAGCTTCTCATTCAGGGAGAGGTAACAGCAGAAGCCCCAGGAAGATTTGACAAAGAGCAGGAAAGAAGGAGGAGGAGAGACAGAGCACAGTGAGGTGAGGAGAAAAACAgggcaggcacagtggggctcacacctgtaatcccagtgctttgggaggtcgaggtgggaggatcacttgaggccacgacttggagaccagcctgggaaactccatctctaccaaaaaaaattaaccaggtgtggtggcatgtgcctgtagtcctagctgaggcagaaggat-cccttgagcccaggagttt-aggctggctgcagtgaactaagattgtgtttctgcactccagcctgg
>gene=chr20_563089-564089; species=ponAbe
actagactagttctgtttccactTCTTATGGGAAACGGTAAGTTACTCAAGGGAAGACAAGTAAGCAAAGAAAACCTGCCTCAAAGCACCAGAAGGCTGCTGTTTTAGGATCTGGTTGTAGATGGGGTGAAGAAGGGGATTTTCCTAGACCTCAGCTTCTTATTCAGGGAGAGGTAACAGCAGAAGCCCCAGGAAGATTTGACAAAGGGCAGGAAAGAAGGAGGGGGAGAGACAGAGCACAGTGAGGTGAGGAGAAAAACAggtcaggcacagtggggctcatacctgtaatcccagtgctttgacaggtcgaggtgggaggatcacttgaggccaggacttggagaccagcctgggaaactccatctctaccaaaaaaaattaaccgggtgtggtggcatgtgcctgtagtcctagctgaggcaggaggat-cccttgagcccaggagtttgaggctggctgcagtgagctaagatcgtgcctctgcactccagcctgg
>gene=chr20_563089-564089; species=rheMac
actagactagttctgtttccactTCTTGTGGGAAACAGTAAGTTACTCAAGGGAAGACCAGTAAGCAAAGAAAACCTGCCTCGAAGCACCAGAAGGCTGCTGTTTTAGGATCTGGTTGTAGATGGGGTGGAGAAGGGGATTTTCCTAGACCTCAGCTTCTCATTCAGGGAGAGGTAACAGCAGAAGCCCCAGGAAGATTTGGCAAAGAGCAGGAAAGAAGGAGGAGGAGAGACAGAGCACAGTGAGGTGAGGAGAAAAACAgggcaggcacagtggggttcacacctgtaatcccagtgctttgggaggtcgaggtgggaggatcacttgaggccacgacttggagaccagcctgggaaactccatctctaccaaaaaaaattaaccgggtgtggtggcatgtgcctgtagtcctagctgaggcagaaggat-cccttgagcccaggagttt-aggctggctgcagtgaactaagattgtgcctctgcactccagcctgg
>gene=chr20_652050-653050; species=hg19
GGCCAAGTTACCAGGGAAAGGGGTGGTTAGAGAAGACTCAGATGGGTCTGCTGTGTGTCCATGGGCACCTCCCCAGCCTTCTCTGTGCTTGCTCTTCCAAAAGACTGGGGAAGCCCTTTTGCATTGCTGCTCCCCAGAGGAGCTTTCTGAGGTGTGGAATGGATGTGTGGCAGCTGGGGACATTGGGCCGGGCTCCCGGGCTTGGCCTGGAGCGACTACCCGGCACCATCAGAGGGAGTGAGAGGAAGTGGGCGCTGGTTTAATGTGGTCAGCTAGATAAGCCCATGGGTAGAAGTAGGAGAGTTTCCTCAGCTTGCTGGGGGAGGCTTAATGTAGCTGCAGAGGGCAGACAACTGTGTTATTGGATTGGCATTGATCCCTCATCTGCCTGGGTTGGATGCACTCTGAGAGGGCAGGAGGGCAGGACAGGGCGGGGATGCAGAGGAAGGGGGGCCTGGCTCCAAGCTGGGGTTCGGAGTTAAGGTGGAGGGGAGGCAGAC
>gene=chr20_652050-653050; species=bosTau
GACCAAGATGCCAGGGGCAGAGGTGGTTAAA-GACACTCAGGCGGGCCTGCTCTGTGTCCTTTGACCCCTCTACAGCCCTCTCTGAGCTCCCTCTGCCAAGGGACCGGGGCTACCCTTTTGCATCCCTGCACCCCAAATAGGCTTTCTAAAGTGTAGGGTAGACATGTGGCAATTGGGGACTTTGAG-CAGATTCCCAGGCCTGGCCTGGGGCGACTCCTCGGCGCCATCAGAGGGAGTGAGCGGAAGCGGGTGTTGGTATAATGTGGTCAACTAGAGAAGCCCATGGGCAGAAGTAGGAGCGCTTCCTCAG-CTGCTGG-AGAGGCTTAATGTAGCTGTGGAGGGCAGACAACTGCGTTATCGGATTGGCATTGATCCCTCATCTGCCTGGGTCGGATGCACTCTGAAGGAGTATGAGGGCAGGACGTGGTGGGGGTTAAGAGGATGGAGGACCTGGCATCCAGCTGGAGTTCAGAGTTAGGTTGGTGGAGAGGTCGCC
>gene=chr20_652050-653050; species=calJac
GGTCAAGATACCAGGGGAAGGGGTGGTTATAGAAGACTCAAATGGGCCTGCTGTGTGTCCATGGGCACCTCCACAGCCTTCTCTGTGCTCACTCTTCCAAAAGATTGGGGAAGCCCTTTTGCACCTCTGCTCCCCAGAGGAACTTTCTGAGGTGTGGAATGGAAGTGTGGGAGCTGGGGACATTGGGCTGGGCTTCTGGGCCTGGCCTGGAGCGACTATCTGGCGCCATCAGAGGGAGTGAGAGGAAGTGGGTGCTGGTTTAATGTGGTCAACTAGATAAGCCCA----TAGAAGTAGGAGGGTTTCCTCAGCCTGCTGGAGGAGGCTTAATGTAGCTGCAGAGGGCAGACAACTGTGTTATTGGATTGGCATTGATCCCTCATCTGCCTGGCTTGGATGTACTCTGAGAGGGCATGAGGGCAGGATGGGGCGGAGATGCAGAGGAAGGGGGGCCTGGCTCCCAGCTGGGGTTCAGAGTTAAGGTGGA-GGGAAGCAGAC
>gene=chr20_652050-653050; species=canFam
CACTGAGATGCCAGGGGAAGTGGTAGTCAAAGAAGAGCCAGATGGCCCTGCTGTGTGTCCTTGGGCATCTCCCCAACCTTCTCTGAGCTCCCTCTGCCAAGGGATTGGGGCAGCCCTTTTGCATCCCTACTCTCAAGGTGGACTTTCTGAGGTGTGGGTTGGATGTG------TTGGGGACTCTCAGCCGGGCTTCCAGGCCTGGCCTGGAGCGACTCCTCGGCGCCATCAGAGGGAGTGAGAGGAAGTGGGCGCTGGTATAATGTGGTCAACTAGATAAGCCCATGGGCAAGAGTAGGAGTGCTTCCTCGGCCTGCTGG-GGAGGCTTAATGTAGCTGTGGAGGGCAGACAACTGTGTTATTGGATTGGCATTGATCCTTCATCTGCCTGGGTCGGATGCACTCTGAAGGAGTATGGGGGCAGGACAGGGAGGTGGTTCAGAGAAAGGGGGACAGGGAGCCCAGCTGGAGTTCAGAGTTAGGGTGGGGGGGAGGTAGGC
>gene=chr20_652050-653050; species=equCab
GACAGATATGCCAGGGGAAGTCGTGGTTAAAGAAGACCCAGATGGGCCTGCTGTGTGTCCTTGGGCACCTCCCCAGCCTTCTCTGGGCTCCTTCTGCCACTGGATTGGGGCAGTCCTTTTGCATCCCTGCTCCCCAGATGGACTTTCCTAGGTGCAGGGTG-----G------TTGGGGACTTTCAGCCGGGCTCCTGGGCCTGGCCTGGAGCGACTCCCTGGCGCCATCAGAGGGCGTGAGCGGAAGCGGGTGCTGGTATAATGTGGTCGACTAAATAAGCCTATGGGTAGAAGCGGGA--GCTTCCTCAGCCTGCCGG--GAGGCTTAATGTAGCCGCGGAGGGCGGACACCCGCGTTATTGAATTGGCATTGATCC-TCATCTCCCTGGGTTGCATGCACTCTGAAGGAGTAT-GGGGCAGGAC-GGAACGGGGTGCTGAGGAAGG-GTACCTGGCGCCGGCCGGAAGTCCAGAGTTAGGGTGAAGGGGAGGTAGAC
>gene=chr20_652050-653050; species=gorGor
--------------------------------------------------------------------------------------------------------------------------------------------------------------------------------------------------------------------------------------------------------------------------------------------------------------------------------------------------------------------------------------------------------------------------------------------------------------------------------------------------------------------
>gene=chr20_652050-653050; species=panTro
GGCCGAGTTACCAGGGAAAGGGGTGGTTAGAGAAGACTCAGATGGGCCTGCTCTGTGTCCGTGGGCACCTCCCCAGCCTTCTCTGTGCTCGCTCTTCCAAAAGACTGGGGAAGCCCTTTTGCATTGCTGTTCCCCAGAGGAGCTTTCTGAGGTGTGGAATGGATGTGTGGCAGCTGGGGACATTGGGCCGGGCTCCCGGGCTTGGCCTGGAGCGACTACCCGGCACCATCAGAGGGAGTGAGAGGAAGTGGGCGCTGGTTTAATGTGGTCAGCTAGATAAGCCCATGGGTAGAAGTAGGAGAGTTTCCTCAGCTTGCTGGGGGAGGCTTAATGTAGCTGCAGAGGGCAGACAACTGCGTTATTGGATTGGCATTGATCCCTCATCTGCCTGGGTTGGATGCACTCTGAGAGGGCAGGAGGGCAGGACAGGGCGGGGATGCAGAGGAAGGGGGGCCTGGCTCCAAGCTGGGGTTCGGAGTTAAGGTGGAGGGGAGGCAGAC
>gene=chr20_652050-653050; species=papHam
GGCCAAGTTACCAGGGAAATGGGTGGTTAGAGAAGACTCAGATGGGCCTGCTGTGTGTCCATGGGCACCTCCCCAGACTTCTCTGTGCTCACTCTTCCAAAAGATTGGGGAAGCCCTTTTGCATCACTGCTCCCCAGAGGAACTTTCTGA-----GGAATGGATGTGTGGCAGCTGGGGACATAGGGCCGGGCTCCCAGGCCTGGCCTGGAGCGACTACCCGGCGCCATCAGAGGGAGTGAGAGGAAGTGGGCGCTGGTTTAATGTGGTCAACTAGATAAGCCCATGGGTAGAAGTAGGAGAGTTTCCTCAGCTTGCTGGGGGAGGCTTAATGTAGCTGCAGAGGGCAGACAACTGCGTTATTGGATTGGCATTGATCCCTCATCTGCCTGGGTTGGATGCTCTCTGAGAGGGCATGAGGGCAGGACAGGGTGGGGATGCAGAGGAAGGGGGGCCTAGCTCCCAGCTGGGGTTCAGTGTTAAGGTAGAGGGGAGGCAGAC
>gene=chr20_652050-653050; species=ponAbe
GGCCAAGTTACCGGGGAAAGGGGTGGTTAGAGAAGACTCAGATGGGCCTGCTGTGTGTCCATGGGCACCACCCCAGCCTTTTCTGTGCTCACTCTTCCAAAAGACTGGGGAAGCCCTTTTGCATCGCTGCTCCCCAGAGGAACTTTCTGAGGTGTGGAATGGATGTGTGGCAGCTGGGGACATTGGGCCGGGCTCCCGGGCTTGGCCTGGAGCGACTACCCGGCGCCGTCAGAGGGAGTGAGAGGAAGTGGGCGCTGGTTTAATGTGGTCAACTAGATAAGCCCATGGGTAGAAGTAGGAGAGTTTCCTCAGCTTGCTGGCGGAGGCTTAATGTAGCTGCAGAGGGCAGACAACTGCGTTATTGGATTGGCATTGATCCCTCATCTGCCTGGGTTGGATGCACTCTGAGAGGGCATGAGGGCAGGAGAGGGCGGGGATGCAGAGGAAGGGGGGCCTGGCTCCAAGCTGGGGTTCAGAGTTAAGGTGGAGGGGAGGCAGAC
>gene=chr20_652050-653050; species=rheMac
GGCCAAGTTACCAGGGAAATGGGTGGTTAGAGAAGACTCAGATGGgcctgctgtgtgtccatgggcacctccccagacttctctgtgctcactcttccaaaagattggggaAGCCCTTTTGCATCACTGCTCCCCAGAGGAACTTTCTGA-----GGAATGGATGTGTGGCAGCTGGGGACATTGGGCCGGGCTCCTAGGCCTGGCCTGGAGCGACTACCTGGCGCCATCAGAGGGAGTGAGAGGAAGTGGGCGCTGGTTTAATGTGGTCAACTAGATAAGCCCATGGGTAGAAGTAGGAGAGTTTCCTCAGCTTGCTGGGGGAGGCTTAATGTAGCTGCAGAGGGCAGACAACTGCGTTATTGGATTGGCATTGATCCCTCATCTGCCTGGGTTGGATGCACTCTGAGAGGGCATGAGGGCAGGACAGGGTGGGGATGCAGAGGAAGGGGGGCCTAGCTCCCAGCTGGGGTTCAGCGTTAAGGTAGAGGGGAGGCAGAC
>gene=chr20_711344-712344; species=hg19
CAGTCTATGCATGctcaggagttccatgtctagcagtgtgtcctataggtttgcttaacccatgtgacatttgacacgtttacaaggttattcactgcagcattgtgacagcaaaagactggaaacaacctaagtgtcctgtaataggggactggttaaacaaattatgggacatttatacaatggagaatgatggccacaaacacacatgaggaaactctcaatgcagtgatatgaaatggtatttaagatgtTTcactttggaaaacagtttggcagtttcttatagagttaaacatacatctctcctatgacccagcaagttcacctctaggtttttgctcaaaataaaaatatatatgtatatatagctccacaaggacttctatgcaaatgttcaacagagtttaacatgtgatagacaacaattggaagtgacccaagatcgaacagccaatgaatggataaactggtgagtcaaatattacactggagtttaa
>gene=chr20_711344-712344; species=bosTau
tagTCTTAtagaacttaatcttgtcacttcgaggagtgtgtcctgcaggtgcactc-acccatgtgacacgtgacatatctacaaggttattcacagcagcactgtaacagcaaaggactggaa---acct----------tactaggggactggttaaacacatttggtgacatgcaggcactggagcactgcagccataaacacaaacgaggacattcatggcgcactgacatgaaACAGC-TATCCGATATCccacctcggaaaacagtttggcagtttcttataaagttaaacatacacctatcctatgacccagcaacttcgcccataggtttttgcctcaa--agaaatatatgttc----------ccacaaggactggtccacaaacatccataacggtttcatttgtaatagacaataagtggagccagtttggtgtccgtcaaccaggggatggacaaactggcttgtgggatgctacacggtggcacca
>gene=chr20_711344-712344; species=calJac
CAGGCTATGCACactcaggagttccaagtctaggagtgtgtcctacaggtatgcttaacccgtgtgacatttgacac------------------------------------------------------------------------------------------------------------------------------------------------------------------------------------------------------------------agagttaaacatacacccttcttatgacccagcaagttcacccctaggtttttgctcaaaataaaactatagacgtgtatatagctccagaaag-------------------acagagtttaacgtgtaatagacgacagttggaagtggcccaagatccatcagccagtgaatggataaactggtgagttaaatattacactgctgtataa
>gene=chr20_711344-712344; species=canFam
ctgtctctgcacactcaagagttccacttctaggagtgtgtcttacaagtgtactc-a-------gccatgtgatgtatctacaaggttattcactacggcatggtgacagcaaaaaactggaa---acat----------gagtagggggctgcttgt-taaattttgggacatctgtacaagggagcactgcagccttgaacacaaatgaacaagctcactatgcactgacatgaaatgacatttcagatatCTcactttggaaaacagtttggcactttcttacaaagttaaacatatacttaccc-atgacccagcaactatatgtctaggtttttacccccaataaaaatatatgtcc----------ccacaaggacttaggcacaaatgttcatagcag--tcgtttgtgatagacagcaactggatacagcccagtgtccatcaactagtgaatggacaaactgatgcttgggatataaccctgcagtataa
>gene=chr20_711344-712344; species=equCab
cagtctctgcacaCTTAGGGGttcctcttctaggagtgtgtcctacaggtacactc-accc-tgtgacatgtgacctatctacaaggttattcactgccgcatcgtgattgcaaaagactggaaaccacct----------ccctgggggactggtcacacgaattatgggacatccatgccgtggagtgctacagccgtccacacaaaggagcgagctccccctgcactggtgtgaaatgGCGTTTCAGacagtccactttggaaagcagttgggcagtttcttataaagttgaacatacacccaccctgtggcccaccaacttcacccccaggtgtttgcccaaaataaaaatatgtgtcc----------ccacaaggacttgtacacaaatgttcataacgg-tttatttgtaagacaccacaactggaaacagctcaacgtccatcagcgagtgaatggacgaactggtgcgtgaaatatgacactgagttatac
>gene=chr20_711344-712344; species=gorGor
--------------------------------------------------------------------------------------------------------------------------------------------------------------------------------------------------------------------------------------------------------------------------------------------------------------------------------------------------------------------------------------------------------------------------------------------------------------------------------------------------------------------
>gene=chr20_711344-712344; species=panTro
CAGTCTATGCATGctcaggagttccatgtctagcagtgtgtcctataggtttgcttaacccatgtgacatttgacacgtttacaaggttattcactgcagcattgtgacagcaaaagactggaaacaacctaagtgtcctgtaataggggactggttaaacaaattatgggacatttatacaatggagaatgagggccacaaacacac--gaggaaactctcaatgcactgatatgaaatggtatttaagatgtTTcactttggaaaacagtttggcagtttcttatagagttaaacatacatctctcctatgacccagcaagttcacccctaggtttttgctcaaaataaaaatatatatgtatatatagctccacaaggacttctatgcaaatgttcaacagagtttaacatgtgatagacaacaattggaagcgacccaagatcgaacagccaatgaatggataaactggtgagtcaaatattacactggagtttaa
>gene=chr20_711344-712344; species=papHam
cagtctatgcACGctcaggagttccatgtctaggagtgtgtcctataggtgtacttaacccatgtgacatttgacacatttacaagattattcactgcagcattgtgacagcaaaagactggaaacaacctaagtgtcctgtaataggggactggttaaacaaattatgggacatttatacaacggagcacaatagccacaaacatacatgaggaaactctcaatgcactgatatgcaatggtatttaagatgtTTcactttggaaaacagtttggtagtttctcatagagttaaacatacacctctcctataacccagcaagttcagccctaagtttttgctcaaaataaaaatatgtatgtatatatagctccacaaggacttctatgcaaatattcaacagaatttaacatgtgatagacaacaattggaagtggcccaagattgatcagccagtgaatggataaactggtgagtcaaatattacactggagtttaa
>gene=chr20_711344-712344; species=ponAbe
CAGTCTACGCACGctcaggagttccatgtctaggagtgtgtcctataggtttgcttaacccatgtgacatttgacacgtttacaaggttattcgctgcagcattgtgacagcaaaagactggaaacaacctaagtgtcctgtaataggggactggttaaacaaattatgggacatttatacaatggagcatgatggccacaaacacacatgaggaaactctcaatgcactgatatgaaatggtatttaagatgtTTcactttggaaaatagtttggcagtttcttatagagttaaacatacacttctcctatgaaccggcaagttcatccctaggtttttgctgaaaataaaaatatatatgtatatatagctccacaaggacttctatgcaaatgttcaacagagtttaacatgtgatagacaacaattggaagcggcccaagatcaaacagccagtgaatggataaactggtgagtcaaatattacactggagtttaa
>gene=chr20_711344-712344; species=rheMac
CAGTCTATGCACGctcaggagttccatgtctaggagtgtgtcctataggtgtacttaacccatgtgacatttgacacatttacaagattattcactgcagcattgtgacagcaaaagactggaaacaacctaagtgtcctgtaataggggactggttaaacaaattatgggacatttatacaacggagcacaatagccacaaacacacatgaggaaactctcaatgcactgatatgcaatggtatttaagatgtTTcactttggaaaacagtttggtagtttctcatagagttaaacatacacctctcctataacccagcaagttcagccctaagtttttgctcaaaataaaaatatgtatgtatatatagctccacaaggacttctatgcaaatattcaacagaatttaacatgtgatagacaacaattggaagtggcccaagattgatcagccagtgaatggataaactggtgagtcaaatattacactggagtttaa
>gene=chr20_712012-713012; species=hg19
gcatttcactgcatgtaaattataccttgatattttTAAAAAGCAGGGTGCAGAACAATGTTTAAATTATGGAATCCGGTATGTTTAAAAAGCAAGGAAATTTGCTTGTATCTGCATTGACTGTCTAGAAGAGACTTGTAATAGTGATTGTCGGTGGGAGAGGAACTGGGTAGCTGGGGGCTGGGGAAAAGGGACACTTTGGGCCATACCCTGTTATACCTGTTGAATCTTAAACCAGTTGAATGTACTACCTAATTAAAAACTAAAACTGAAAAGATCAGTTAGATGCACACGTGACATCACCACATTCATGTTTTAAATCTCCTAATGGCTCTTCCCGGCAATCTGGACGAAGTTCAGACTCTGAGCTGTCCTGGCCTTATGTGGCCCCACTCAGGCAGCATCCTCTCCAACCACTTTTCTGTTCCCTGCAGAGACAGCTCAGTGCCTGGCTCCCTCTGGTTGGCCTAAGTGCATATGTGCCATTCCCTGAGTGCTCA
>gene=chr20_712012-713012; species=bosTau
acatttcactgtat-taaatgattccttTTCACCTTTaaaaggcacggtgcagaacagtatgtaaattatg-tgtcctttatgtttaaaaaggaaagaaatttgcctgtatctgcATAGAGTCTCTGGGAGAGGCTGGTAACAGTGGCTGCCTGCAGGTTGGGAACCGGGTGGCGAAGGA----------------------GCCATATCCCATTACACCTGTTGACTCT-----TAGCTGAATATATTACCTAAATAAAAATTAAAAATGAAGAGATCAGTTACATGCAAATTTGACATCAACAcgcccctgctttaaatcctttagtggttccccag--ccattagggcaaagttcagactcTGAGCTGCTTCTGCCTTCTCCGGCCTCATCCAGGCAGCATCC-CTCCAGGTACTTGTCACCTGCCTGCC--GATGGCTCAACGCAGTGCTCTCTCAGGCGTGCCTGTGCTCAGCCACA-CTTTCCTGCAAGGGTTG
>gene=chr20_712012-713012; species=calJac
gcatTTCACTGTGTGTAAATTACACCTTGATATTTTTAAAAAGCGGGGTGCAGAACAGTGTGTAAATTATGGAATCTGGTATGTTTAACAAGCAAGGAAATTTGCTTGTATCTGCATTGACTGTCTATATGAGACTTGTAATAGTGACTGTCTGTGGGAGGGGAACTGGGTGGCTAGGGGTTGGGGAAAAGGGACACTTTGGGCCATATCCTCTTATACCTGTTGAATCTTAAACCAATTGAATGTACTATGGAATTAAAAACAAAAACTGAAAAGATCAGTTAGATGCGTACTTGACATCACCACTTCCAAGTTTTAAATCTCTTAATGGCTCTTCCCGGCAATCTGGACAAAGTTCAGACTGTGAGCTGTCCTGGCCTTACGTGGCCCTGCCCAGGCAGCATCCTCTCCAGCCACTTTCCTGTTCCCTGCAGGGACAGCTCAGTGCCTGGCTCCCTCTGGTTTGCCTAAGTGCATTCGTGCCATTCCCTGAGTGCTCA
>gene=chr20_712012-713012; species=canFam
TCATTGCTCTGTATGTAAATTATACTTCAATATTTTTAAA--GCAAGGTGCAGAACAGTGAGCAAATGATGCTA-----TATGTTTCAAATGAAGAGAAATTTGCTTGTATCTGCATCGAGTCTCTGGGACAGGCTGGTAACAATGGTCGCCTATGGGA-GGGGAATGGGTGGCTGG-GGCTGGGAAAGATGGAGACTTTTCTCCATATCCTGTTGTACCTGTTGACCTT-----GAGGTCAGTGTACTATGTAAATAGAAACTAAAAAGGAAGAGATGGGTTATGTGCAAATTTGACATCAACAAGCCCCTGCTTTCAATCCCTCGGTGGCTCCCCTTTGCCATCAGGGCTAAGTTCAGAGTCTGAGCGGTCCCTGTGTCACCTGGCCCGCCCCAGGCATTATCCTCTCTGGTGGCTACTTGCCTACCCGCA--GACAGCTCAGCGCCAGGCTCTCTCAGTTGTGCCTATGCTCAGCCACTCTTTTCCCATAAGGCTCA
>gene=chr20_712012-713012; species=equCab
gcatttcactgtatgtaaatcatagctcaatatttttaaaaagcaaggtgcagaacagtgtgtaaattgtgctatccttgctgtgtaaaaggaagagaaaTTTGCTTGTACCTGCATAGAGTCTCTGGAAGAGGCTCGTGACAGTGGGTGCCTGTGCAG-AGGAACTGGGTGCCTAGGGCCTGGGGAAGAGGGAGGCTCTTTGCCATATCCTGTTACACTTGTTGACTCT-----TAGGTGAATGTTCTACCTAAATAAAAGTTAAAAGCGAAGAGATCGGTTACACGCAGATCTGGCATCAACATGcccctgctttaaacccttcagtggctccccatcgtcacgagggcaaagttcaga------gctcttCCTGCCTCATCTGGCCCCATCCAGGCAGCACCCTCTCCAGCCGTCTGCCACCTCCCTGCA--GACAGCTCACTGTCACGCTCTCTCAGTTGCGCCTATGCTCAGCCGTTCCTTTCCCATAAGACTCA
>gene=chr20_712012-713012; species=gorGor
-----------------------------------------------------------------------------------------------------------------------------------------------------------------GGAACTGGGTAGCTGGGGGCTGGGGAAAAGGGACA-----------------------------------------GTTGAATGTACTACCTAATTAAAAACTAAAACT-AAAAGATCAGTTAGAGGCATACGTGACATCACCACATTCATGTTTTAAATCTCCTAATGGCTCTTCCCGGCAATCTGGACGAAGTTCAGACTCTGAGCTGTCCTGGCCTTATGTGGCCCCACTCAGGCAGCATCCTCTCCAACCACTTTTCTGTTCCCTGCAGAGACAGCTCAGTGCCTGGCTCCCTCTGGTCTGCCTAAGTGCATATGTGCCATTCCCTGAGTGCTCA
>gene=chr20_712012-713012; species=panTro
gcatTTCACTGCATGTAAATTATACCTTGATATTTTTAAAAAGCAGGGTGCAGAACAATGTTTAAATACTGGAATCCGGTATGTTTAAAAAGCAAGGACATTTGCTTGTATCTGCATTCACTGTCTAGAAGAGACTTGTAATAGTGATTGTCGGTGGGAGAGGAACTGGGTAGCTGGGGGCTGGGGAAAAGGGACACTTTGGGCCATATCCTGTTATACCTGTTGAATCTTAAACCAGTTGAATGTACTACCTAATTAAAAACTAAAACTGAAAAGATCAGTTAGAGGCATACGTGACATCACCACATTCATGTTTTAAATCTCCTAATGGCTCTTCCCGGCAATCTGGACGAAGTTCAGACTCTGAGCTGTCCTGGCCTTATGTGGCCCCACTCAGGCAGCATCCTCTCCAACCACTTTTCTGTTCCCTGCAGAGACAGCTCAGTGCCTGGCTCCCTCTGGTTGGCCTAAGTGCCTATGTGCCGTTCCCTGAGTGCTCA
>gene=chr20_712012-713012; species=papHam
gcatTTCACTGCATGTAAGTTATACCTTGATATTTTTTAAAAGTGGGGTGCAGAA-----TTTAAATTATGGAAACTGGTATGTGTAAAAAGCAAGGAAATTTGCTTGTATCTGCATTGACTGTGTAGAAGAGACTTGTACTAGTGATT----GTGGGAGAGGAACTGGGTAGCTGGGGGCTGGGGAAAAGGGACATTTTGGGCCATATCCTGTTATAACTGTTGAATCTTAAACCAATTGAATGTACTACCTAATTAAAAACTAAAATTGAAAAGATCAATGAGGTGCATACTAGACATCACCACATCCATGTTTTAAATCTCCTAATGGCTCTTCCCGGCAATCTGGATGAAGTTCAGACTCTGAGCTGTCCTGGCCTTATGTGGCCCCACTCAGGCAGCATCCTCTCCAGCCACTTTCCTGTTCCCTGCAGAGACAGCTCAGTGCCCGGCTCCCTCTGGTTTGCCTAAGTGCATATGTGCCATTCCCTGAGTGCTCA
>gene=chr20_712012-713012; species=ponAbe
gcatTTCACTGCATGTAAATTATACCTTGATATTTTTAAAAAGCAGGATGCAGAACAATGTTTAAATTATGGAATCCAGTGTGTTTAAAAAGCAAGGAAATTTGCTTGTATCTGCATTGACTGTCTGGAAGAGACTTGTAATGGTGATTGTCTGTGGGAGAGCAACTGGGTAGCTGGGGGCTGGGGAAAAGGGACACTTTGGGCCATATTCTGTTACACCTGTTGAATCTTAAACCAGTTGAATGTACTACCTAATTAAAAACTAAAACTGAAAAGATCAGTTAGATGCATACGTGACATCACCACATTCATGTTTTAAATCTCTTAATGGCTCTTCCCAGCAATCTGGACGAAGTTCAGACTCTGAGCTGTCCTGGCCTTATGTGGCCCCACTCAGGCAGCATCCTCTCCAGCCACTTTCCTGTTCCCTGCAGAGACAGCTCAGTGCCTGGCTCCCTCTGGTTTGCCCAAGTGCATATGTGCCATTCCCTGAGTGCTCA
>gene=chr20_712012-713012; species=rheMac
gcatttcactgcatgtaagttataccttgatatttttaaaaaGTGGGGTGCAGAA-----TTTAAATTATGGAAGCTGGTATGTGTAAAAAGCAAGGAAATTTGCTTGTATCTGCATTGACTGTGTAGAAGAGACTTGTACTAGTGATT----GTGGGAGAGGAACTGAGTAGCTGGGGGCTGGGGAAAAGGGACATTTTGGGCCATATCCTGTTATAACTGTAGAATCTTAAACCAATTGAATGTACTACCTAATTAAAAACTAAAATTGAAAAGATCAATGAGGTGCATACTAGACATCACCACATCCATGTTTTAAATCTCCTAATGGCTCTTCCCGGCAATCTGGATGAAGTTCAGACTCTGAGCTGTCCTGGCCTTATGTGGCCCCACTCAGGCAGCATCCTCTCCAGCCACTTTCCTGTTCCCTGCAGAGACAGCTCAGTGCCCGGCTCCCTCTGGTTTGCCTAAGTGCATATGTGCCATTCCCTGAGTGCTCA
>gene=chr20_1161463-1162463; species=hg19
AGTTCTTAAGACCTCTGGAGGGTGTGGCTAGTCTCTGAGACCTGGACAACTTCATTCTCCACCAGGGCCTGGCCCCCATCCCCATTGAGCTGTCTCATGCGCAGGTTAATGGAGCCGTAGGTCTTCCTGGAGCCCTTGCCGGGGACGAAGGTCCTCCGGCGGTACAGCTCGCCCTTGCACAGGGAGACCATGAGCAGCACCGACAAGAGCATGCCGCCCACCGTGAGCAGCCCGAGGCCTGCGATGATGCACCTGTCCAGGTGGGAGCCTAGGCGGGCGTAGTACATCTCCAGTCGTTCCATCTCCCGCGCTGTCACTGTGTCCGGATTGACTCGAGCCTCACGGGGGATGGCGTATGCTGTCACCACCAGAAGAATCCCACTCACCAGGAAAACGAGGGCGGAAACAAAGCCATAATCCACCGGGCGGCTCACGGGCTCCAGGGCTGGCCCCTCCTCTGAATGAAGGGACAGATCATCCCGCTGGGATCGGGGCAGTGA
>gene=chr20_1161463-1162463; species=bosTau
CTTACTTAAGACCCCTGGAGAGCATGGCTGGTCTCTGAGACCTGGACAACTTCGTTCTCCACCAGGGCCTGGCCCCCGTCCCCATGGAGCTGTCTCATGCGCAGGTTGATAGAGCCATAAGTCTTCCTGGAGCCCCTGCCCGGGACGAAGGTGGGCCTGCGGTACAGCTCGCCCTTGCACAGGGAGACCATCAGCAGCACGGACAAGAGCATGCCGCCCACCGTGAGCAGCCCCAAGCCTGCGATGATGCACTTGTCCAGGTGCGAGCCCAGGCGTGCATAGTACATCTCCAGCCGTTCCATCTCCCGCGCCGACACCGTGTCCGGGTTGACGCGAGCCTCACGGGGGATGGCGTACGCAGTCACCACAAGGAGGATCCCGCTCACCAGGAAAACCAGAGCAGAGACAAAGCCGTAATCCACAGGGCGGCTCACGGGCTCCAGGCCTGGCCCCTCTTCTGAATGCAGGGATGCATCGTCTCTCTGGGGTCGGGGCCGCGA
>gene=chr20_1161463-1162463; species=calJac
CGTACTTAAGACCGCTGGAGGGTATGGCTAGTCTCTGGGACCTGGACGACTTCATTCTCCACCAGGGCCTGGCCCCCATCCCCATTGAGCTGTCTCATGCGCAGGTTAATGGAGCCATAGGTCTTCCTGGAGCCCCTGCCAGGGACGAAGGTCCTCCGGCGGTACAGCTCGCCCTTGCACAGGGAGACCATAAGCAGCACTGACAAGAGCATGCCGCCCACTGTGAGCAGCCCCAGGCCTGCGATGATGCACTTGTCCAGGTGGGAGCCTAGGCGGGCGTAGTACATCTCTAGTCGTTCCATCTCCCGTGCTGTCACTGTGTCCGGATTGACTCGAGCCTCACGGGGGATGGCGTATGCTGTCACCACCAGGAGAATCCCACTCACCAGGAAAACCAGGGCGGAAACAAAGCCATAATCCACCGGGCGGCTCACGGGTTCCAGGCCTGGCCCCTCCTCTGAATGCAGGGACAGATCATCCCGCTGGGATCGGGGCAATGA
>gene=chr20_1161463-1162463; species=canFam
CTTCCTTAAGACCCCTGAAAGGTGTGGCTGCTCTCCGAGACCTGGACGACTTCGTTCTCCACCAGAGCCTGGCCGCCCTCCCCATTGAGCTGTCTCATGCGCAGGTTAATGGAGCCGTAGGTCTTCCCGGAGCCCCTGCCGGGGACGAAGGTGGGCCGGCGGTACAGCTCACCCTTGCACAGGGAGACCATCAGCAGGACTGACAAAAGCATGCCGCCCACTGTGAGCAGCCCCAGGCCCGCGATGATGCACCTGTCCAGGTGGGAGCCCAGGCGGGCATAGTACGTCTCCAGGCGTTCCATCTCCCGCGCTGTCACGGTGTCAGGGTTGACACGGGCCTCCCGGGGGATGGCGTATGCTGTCACCACCAGGAGGATCCCGCTCACCAGGAAAACCAGAGCAGAGACAAAGCCATAATCCACCGGGCGGCTCACGGGCTCTAGGCCGGGCCCCTCTTCTGATCGCAGGGATAGATCGTCCCGCTGGGATCGGGGCTGTGA
>gene=chr20_1161463-1162463; species=equCab
CTTACTTAAGACCCTTGGAGGCTGTGGCTGGTCTCTGAGACCTGGACAACTTCGTTCTCCACCAGGGCCTGGCCCCCGTCCCCATTGAGCTGTCTCATGCGCAGGTTAATGGAGCCGTATGTCTTCCTGGAGCCCCTGCCAGGGACGAAGGTGGGCCGGCGGTACAGCTCGCCCTTGCACAGGGAGACCATCAGCAGCACTGACAGGAGCATGCCGCCCACCGTGAGCAGCCCCAGGCCCGCGATGATGCACTTGTCCAGGTGGGAGCCCAGGCGGGCGTAGTACATCTCCAGTCGTTCCATCTCCCGCGCTGTCACTGTGTCCGGGTTGACGCGGGCCTCGCGGGGGATGGCGTATGCTGTCACCACCAGGAGGATCCCACTCACCAGGAAAACCAAAGCGGAAACAAAGCCGTAATCCACCGGGCGGCTCACGGGCTCCACGCCCGGCCCCTCTTCTGAACGCAGGGACACATCGTCCCGCTGGGATCGGGGCTGTGC
>gene=chr20_1161463-1162463; species=gorGor
AGTTCTTAAGACCTCTGGAGGGTGTGGCTAGTCTCTGAGACCTGGACAGCTTCATTCTCCACCAGGGCCTGGCCCCCATCCCCATTGAGCTGTCTCATGCGCAGGTTAATGGAGCCATAGGTCTTCCTGGAGCCCTTGCCGGGGACGAAGGTCCTCCGGCGGTACAGCTCGCCCTTGCACAGGGAGACCATGAGCAGCACTGACAAGAGCATGCCGCCCACCGTGAGCAGCCCGAGGCCTGCGATGATGCACTTGTCCAGGTGGGAGCCTAGGCGGGCGTAGTACATCTCTAGTCGTTCCATCTCCCGCGCTGTCACTGTGTCCGGATTGACTCGAGCCTCACGGGGGATGGCGTATGCTGTCACCACCAGAAGAATCCCACTCACCAGGAAAACGAGGGCGGAAACAAAGCCATAATCCACCGGGCGGCTCACGGGCTCCAGGGCTGGCCCCTCCTCTGAATGAAGGGACAGATCATCCCGCTGGGATCGGGGCAGTGA
>gene=chr20_1161463-1162463; species=panTro
AGTTCTTAAGACCTCTGGAGGGTGTGGCTAGTCTCTGAGACCTGGACAACTTCATTCTCCACCAGGGCCTGGCCCCCATCCCCATTGAGCTGTCTCATGCGCAGGTTAATGGAGCCGTAGGTCTTCCTGGAGCCCTTGCCGGGGACGAAGGTCCTCCGGCGGTACAGCTCGCCCTTGCACAGGGAGACCATGAGCAGCACCGACAAGAGCATGCCGCCCACCGTGAGCAGCCCGAGGCCTGCGATGATGCACCTGTCCAGGTGGGAGCCCAGGCGGGCGTAGTACATCTCTAGTCGTTCCATCTCCCGCGCTGTCACTGTGTCCGGATTGACTCGAGCCTCACGGGGGATGGCGTATGCTGTCACCACCAGAAGAATCCCACTCACCAGGAAAACGAGGGCGGAAACAAAGCCATAATCCACCGGGCGGCTCACGGGCTCCAGGGCTGGCCCCTCCTCTGAATGAAGGGACAGATCATCCCGCTGGGATCGGGGCAGTGA
>gene=chr20_1161463-1162463; species=papHam
AGTACTTAAGACCTCTGGAGGGTGTGGCTAGTCTCTGAGACCTGGACAACTTCATTCTCCACCAGGGCCTGGCCCCCATCCCCATTGAGCTGTCTCATGCGCAGGTTAATGGAGCCATAGGTCTTCCTGGAGCCCCTGCCGGGGACGAAGGTCCTCCGGCGGTACAGCTCGCCCTTGCACAGGGAGACCATGAGCAGCACCGACAAGAGCATGCCGCCCACCGTGAGCAGCCCCAGGCCTGCGATGATGCACTTGTCCAAGTGGGAGCCTAGGCGGGCGTAGTACATTTCTAGTCGTTCCATCTCTCGCGCTGTCACTGTGTCCGGATTGACTCGAGCCTCACGGGGGATGGCATATGCTGTCACCACCAGAAGAATCCCACTCACCAGGAAAACAAGGGCGGAAACAAAGCCATAATCCACCGGGCGACTCACGGGCTCCAGGCCTGGCCCCTCCTCTGAATGCAGGGACAGATCATCCCGCTGGGATCGGGGCAGTGA
>gene=chr20_1161463-1162463; species=ponAbe
AGTTCTTAAGACCTCTGGAGGGTGTGGCTAGTCTCTGAGACCTGGACAACTTCATTCTCCACCAGGGCCTGGCCCCCATCCCCATTGAGCTGTCTCATGCGCAGGTTAATGGAGCCGTAGGTCTTCCTGGAGCCCTTGCCAGGGACGAAGGTCCTCCGGCGGTACAGCTCGCCCTTGCACAGGGAGACCATGAGCAGCACCGACAAGAGCATGCCGCCCACCGTGAGCAGCCCGAGGCCTGCAATGATGCACTTGTCCAGGTGGGAGCCTAGGCGGGCGTAGTACATCTCTAGTCGTTCCATCTCCCGCGCTGTCACTGTGTCCGGATTGACTCGAGCCTCACGGGGGATGGCATATGCTGTCACCACTAGAAGAATCCCACTCACCAGGAAAACGAGGGCGGAAACAAAGCCATAATCCACTGGGCGGCTCACGGGCTCCAGGGCTGGCCCCTCCTCTGAATGAAGGGACAGATCATCCCGCTGGGATCGGGGCAGTGA
>gene=chr20_1161463-1162463; species=rheMac
AGTACTTAAGACCTCTGGAGGGTGTGGCTAGTCTCTGAGACCTGGACAACTTCATTCTCCACCAGGGCCTGGCCCCCATCCCCATTGAGCTGTCTCATGCGCAGGTTAATGGAGCCATAGGTCTTCCTGGAGCCCCTGCCGGGGACGAAGGTCCTCCGGCGGTACAGCTCGCCCTTGCACAGGGAGACCATGAGCAGCACCGACAAGAGCATGCCGCCCACCGTGAGCAGCCCCAGGCCTGCGATGATGCACTTGTCCAAGTGGGAGCCTAGGCGGGCGTAGTACATTTCTAGTCGTTCCATCTCTCGCGCTGTCACTGTGTCCGGATTGACTCGAGCCTCACGGGGGATGGCGTATGCTGTCACCACCAGAAGAATCCCACTCACCAGGAAAACAAGGGCGGAAACAAAGCCATAATCCACCGGGCGACTCACGGGCTCCAGGCCTGGCCCCTCCTCTGAATGCAGGGACAGATCATCCCGCTGGGATCGGGGCAGTGA
>gene=chr20_1282012-1283012; species=hg19
CGATCTCCCATTGTCTTAACTATCCTTCTCGGGACTGTGTCTATGCAAACATGCAGCCTATTGTGAGCTGGCCAAGGTGCTGTGTGGGGCTGGAGCTCAGAGCAGGCACGATGATCGCTCCTTTTTTCTTTTCTTTCTTTTTTTtttttaatacagcagctttattgcaatgtaacttacataccatataattcacctatcaaaagtgtacaattagatgattgttagtttagtcacagaattttgcaaccattaccactatctaatttcataaatatttctatcacctcaaaataaaccccattcccattagcaatcaccgccaatttcTAATTTCATCAATATTTCTATCACCTCAAAATAAACCCCATTCCCATTAgcaatcaccgccaatttctaatttcatcaatatttctatcacctcaaaataaaccccattcccattagcaatcaccgccaatttctaatttcatcaatatttctatcacctcaaaataaac
>gene=chr20_1282012-1283012; species=bosTau
-GGCTGCCCTCTGATCTACCCAT-CTTCTCCAAACTGTATGGATTCAGATACACAGCTAACTGTGAGCTGGACAAGGCGCCGTGCAGGGCTGGGGGTCAGGG----CACCATGACTACAGCTTCCTTCATCT-----TTTCTTttttta-ataggacaattttattgagatataattcacgtactatacaattcacttatctaaagtaaacaattaggtggtttttagtatattcacagaatggtgcaaccatcaagagtatctaattcta-------------------------------------------------------------------------------------------------------------------------------------------------------------------------------------------------------------------------------------
>gene=chr20_1282012-1283012; species=calJac
AGCTCTACCATGATCTTAACTACCCTTCTCTGTACTGTGTCCATGCAAACGTGCAGCCTATTATGAGTTGGACAAGGTGCTGTGTGGGGCTGGAGCTCAGAGCAGGCAC-CTGGTCGCGCCTTTTTTCCTTTCT---TTTTttttggtaaatacagcagctttattgcagtgtgatttacataccatacaatccacctatctaaagtatacagttagatgattgttagtatagtgacagaattttgcaaccatgaccactatctaatttcataaatatttctatcatcgcaaaagaaaccccattcccattagcaatcactcccaa------------------------------------------------------------------------------------------------------------------------------------------------------------------------------
>gene=chr20_1282012-1283012; species=canFam
-GTCTGCCCTCTGACTTCTCCCT-CTCCTCCAGACTGTGTCAGTTCAAACACGCAGCCGACTCTGAGCCACACCAGGCACTATGCCAGGCCAGAGGTCAGGGCAGGTCCCACGACTATGGCTTC---TTTCC-----TCTTtttttaaaactctgcagctttatttggcatgtaattcacatcccgtacagttcacctctctgaagcacacccttcggcgatttttgggataggcacagaatcatgcaaccatccccagtatctagttcca-gaacattttcatcaccccgaaggaaacaccgttcccagtggcagtcatggcc--------------------------------------------------------------------------------------------------------------------------------------------------------------------------------
>gene=chr20_1282012-1283012; species=equCab
-GGCTGCCGTCTGACTTAACCAC-CCTTCCCAGACTCTGTCAATTCAGATACACAGCCAAATGCGAGCTGGACGAGGCGCTGTGCGGGGCTGGAGGTCAGGGCAGGCACCCCAGCCACGTCTTCCTATCTTT-----TCTTTTTATATATATAtaacagttttattgagatgtaactcacataccatccaattcttctccccaaagcccccaatacatagttgcatattctagttgtag---------------------------------------------------------------------------------------------------------------------------------------------------------------------------------------------------------------------------------------------------------------------
>gene=chr20_1282012-1283012; species=gorGor
TGATCTCCCATTGTCTTAACTATCCTTCTCGGGACTGTGTCTATGCAAACATGCAGGCTATTGTGAGCTGGCCAAGGTGCTGTGTGGGGCTGGAGCTCAGAGCAGGCACGATGATCGCTCCTTTTTTCCTTTCTTT-TTTTTTTtttttaatacagcagctttattgcaatgtaacttacataccatataattcacctatcaaaagtgtgcaattagatgactgttagtttagtcacagaattttgcaacc-tgaccactatctaatttcataaatatttctatcacctcaaaataaaccccattcccattagcaatcaccgccaa------------------------------------------------------------------------------------------------------------------------------------------------------------------------------
>gene=chr20_1282012-1283012; species=panTro
TGATCTCCCACTGTCTTAACTATCCTTCTCGGGACTGTGTCTATGCAAACATGCAGCCTATTGTGAGCTGGCCAAGGTGCTGTGTGGGGCTGGAGCTCAGAGCAGGCACGATGATCGCTCCTTTTTTCCTTTCTTTCTTTTTTTtttttaatacagcagctttattgcaatgtaacttacataccatataattcacctatcaaaagtgtacaatcagatgattgttagtttagtcacagaattttgcaaccatgaccactatctaatttcataaacatttctatcacctcaaaataaaccccattcccattagcaatcaccgccaa------------------------------------------------------------------------------------------------------------------------------------------------------------------------------
>gene=chr20_1282012-1283012; species=papHam
TGATCTCCCATTGTCTTAACTATCCTTCTCTGGACTGTGTCTATGCAAACGTACAGCCTATTGTGAGCTGGACAAGGTACTGTGTGGGGCTGGAGCTCAGAGCGGGCATGATGATCGCTCCTTTTTTCCTTT-----CTTTTTtttttatatacagcagctttattgtaatgtaacttgcataccatacaattcacctatcaaaagtgtacagttggatgattgttagtacagtcacagaattttgcaaccattaccactatctaatttcataaatatttctatcacctcaaaataaaccccattcccattagcaatcacccccaa------------------------------------------------------------------------------------------------------------------------------------------------------------------------------
>gene=chr20_1282012-1283012; species=ponAbe
TGATCTCCCATTGTCTTAACTATCCTTCTCTGGACTGTGTCTATGCAAACGTGCAGCCTATTGTGAGCTGGCCAAGGTGCTATGTGGGGCTGGAGCTCAGAGCAGGCACGATGATCGCTCCTTTTTTCCTTTCT---TTTTTTtttttaaatacagcagctttattgcaatgtaacttacataccatataattcacctatcaaaagtgtacaattagatgattgttagtatagtcacagaattttgcaaccattaccactatctaatttcataaatatttctatcacttcaaaataaactccattcccattagcaatcacccccaa------------------------------------------------------------------------------------------------------------------------------------------------------------------------------
>gene=chr20_1282012-1283012; species=rheMac
TGATCTCCCATTGTCTTAACTATCCTTCTGTGGACTGTGTCTATGCAAACGTGCAGCCTATTGTGAGCTGGACAAGGTGCTGTGTGGGGCTGGAGCTCAGAGCGGGCATGATGATCGCTCCTTTTTTCCTTTC----TTTTTTtttttatatacagcagctttattgcaatgcaacttgcataccatacaaatcacctatcaaaagtgtacagttggatgattgttagtacagtcacagaattttgcaaccattaccactatctaatttcataaatatttctatcacctcaaaataaaccccattcccattagcaatcacccccaa------------------------------------------------------------------------------------------------------------------------------------------------------------------------------
>gene=chr20_1445463-1446463; species=hg19
aaaaaaatttgttcaagtttacacaactggtaaagagaggagccaggttccatccctgctagtgtgcttaggccctcactcttaagcgctTCCAGTACAGCCCGGAGTCAGGAACTGTGGAGTCAGTCCAGGTTGCTACTTTTCCTTTCTTTCAAGTTgtttcctaatctgtgaaatgggggtacctgtctcaccaacctgcacaCTGGATGAGATAATCCATTAAGATTTATGCATACTCGCATCTTAGGTTTACACATACAGAAGGAATATGGGAATCCTTTGGTCATTTGTGACATCTCTGTCACCAACTCAACGGacaggcattcactaatcacttgctttgcacaaacacaagaaagcattgaggtcacagagatgaaatagacatggcctctgtcctcagggTCACCAACTTCACAGGAGACAGTGAGCTGTCAAGGGATAAAAGTAATCTGCTGGGAGGCAGTGTGCTGTCTCAGGCCATGTAGTGAACTGGC
>gene=chr20_1445463-1446463; species=bosTau
aagaaaa-ctgtctgaggttacacagttggtaaagagtggagccagggttgatcccaggcagtctgctcaggcccttgctctca-gcTCTCAGGTGACAGCCAGGAGTTGGAAACTGCGAGGTCACTACAGATGACTACTCttacttt-tctcaggctgtttcctagtctgtgcaatggggacactcatctcaccaacctgcaaaatggatgagagcatCCATTAACATTTATGCCCAGTCATGTCTTAGCTCTATACATACAGAAGGAATATGGACCTCTTTTAGCCATTTGTGATGTTTCTGGCATGAAGTCAATGCATAGGTATTTACTAATCACTTACTCTGCACAATGAAGTGAGCGCAATGAGGTCtcagaaatg-acaagaccaggctcctgtcctcaaggtcaccacactgt-aggagacagGGAGCTGCTGTGGGACACAACCAGCC----AGGAGGCACTGTGCT---ACGGGACATGCACTGAA-TGGC
>gene=chr20_1445463-1446463; species=calJac
aaaaaaaattgcccaagtttacacagctggtaaagagtggagccaggtttgatcccagacaatgtgctcaggccctcactcttaaGTGCTTCTATTATAGCCAGGAGTCAGGAACTGTGGAGTTAGTCCAGGTTGCTACTTTTCCTTTTTTTCAAGTTGTTTCCTAATTTGTGAAATGGGGGTACCTGTCTCACCAACCTGCACACTGGATGAGATAATC----AAGATTTATGAACACTCGGATCTTAGGTCTATACATACAGAAGGAATACAGGAGTCCTTTGGTCATTTGTGACATC----TCACCAACTCAACGGacaggcatttattaatcacttgctttgcacgaacacaagaaagcactgaggtcacagagatgaaacagacatggctcctgccctcagagtcaccatctttataggaggaaaTGAGCTGTCAGGGGATAAAACCAATCTGCTGGgaggcagtgtgctgtctcaggacatgcactgaactggc
>gene=chr20_1445463-1446463; species=canFam
aagaaaa-ttgcccaaagttaagcagctgataaggagtagagccaggttccatcccaggcagtctgctcaggccctta--ctcA-GCTTTTATGGGATAGACAGGAGCCAGGAACAGGGAGACTGGTCTAGGTTGCTATTTttactttctcacaggccgtttcctcatctatgcaatggagacaCCTGTCCCACCAACCTGCATGATGCACAAGAGGACGTATTAATATTCCTGCACAGTCATGCCTTAGCTCTCTACGCACACAAGGTATATGGGATTCTTTTGACCCTTTGTGATGTTTCTTTCA--GACTCAATGGTTAGGTATTTCCTAATCCCTTACTTTAAACAGAGAAACAAGAGCACTGAGGTCTCGGAAATGAGAAAGATATGGATCCTGGTCTCAAGATCAGCAGCCTTAAGGCTCGAAGTGAGCCCTTGTGGGACATGAGGAGTG-----Ggaggcagcgtgctgtcatagaacatgcactgaactggg
>gene=chr20_1445463-1446463; species=equCab
aagaaaa-ctgcccaaggttacacagtcggtaaggagtagagccaggttccttcccagacagtctgctcaggccctta--ctca-gctcttatgtgacagccaggagtcaggaactgtgaggtcagtccagatcactacttttacttgctctcaggccgtttcctaatctgtgcaatggggacacccgtcccaccaacctgcacaatggatgggaggatccagtaacatTTACACACAGTCACGGTCTAGCTC--TACATACAGAAGGAACATGGGAGTTTTCTGGCCACTTGTGATGTTCCTCTCACCGACTCAATGGATAGGTATTTAGTAATC----ACTT------AAGAAACAAGAgcactgaggtctcagagatgaaaaagacatggctcctgtcctcaaggTGACCAGCCTCA------------------------------------------GAgacagagagctgttgcaggacatgcactgaactggc
>gene=chr20_1445463-1446463; species=gorGor
aaaaaaatttgttcaagtttacacaactggtaaagagtggagccaggttccgtccctgctagtgtgctcaggcccttactcttaagcgctTCCAGTACAGCCCGGAGTCAGGAACTGTGGAGTCAGTCCAGGTTGCTACTTTTCCTTTCTTTCAAGTTgtttcctaatctgtgaaatgggggtacctgtctcaccaacctgcacactggatgagataatccattaagatTTATGCATACTCGCATCTTAGGTCTACACATACAGAAGGAATATGGGAA-CCTTTGGTCATTTGTGACATCTCTGTCACCAACTCAACGGacaggcatttactaatcacttgctttgcacaaacacaagaaagcattgaggtcacagagatgaaatagacatggcctctgtcctcagggtcaccaacttcacaggagacagtgagctgtcatgggataaaagtaatctgctgggaggcagtgtgctgtctcaggacatgtagtgaactggc
>gene=chr20_1445463-1446463; species=panTro
aaaaaaatttgttcaagtttacacaactggtaaagagtggagccaggttccatccctgctagtgtactcaggcccctactcttaagcgctTCCAGTACAGCCCGGAGTCAGGAACTGTGGAGTCAGTCCAGGTTGCTACTTTTCCTTTCTTTCAAGTTgtttcctaatctgtgaaatgggggtacctgtctcaccaacctgcacactggatgagataatccatTAAGATTTATGCATACTCGCATCTTAGGTCTACACATACAGAAGGAATATGGGAATCCTTTGGTCACTTGTGACATCTCTGTCACCAACTCAACGGacaggcatttactaatcacttgctttgcacaaacacaagaaagcattgaggtcacagagatgaaatagacatggcctctgtcctcagggtcaccaacttcacaggagacagTGAGCTGTCATGGGATAAAAGTAATCTGCTGGGAGGCAGTGTGCTGTCTCAGGACATGTAGTGAACTGGC
>gene=chr20_1445463-1446463; species=papHam
aaaataatttgttcaagtttacacaactggtaaagagtggagccaggttccatccctgctagtgtgctcaggcccttactcttaaGTGTTTCCAGTACAGACAGGAGTCAGGAACTGTGAAGTCAGTCcaggttgctacttttccattctttcaagttgtttcctaatctgtgaaatgggggtacctatctcaccaacctgcacagtggatgagataatccatTACGATTTATGCATACTTGCATGCCAGGTCTACACATACAGAAGGAATAT-GGAATCTTTTGGTCATTTGTGACATCTCGCtcaccaactcaacagacaggcatttactaatcacttgctttgcacaaacacaagaaagcactgaggtcacagagatgaaacagacattgctcctgtcctcagggtcaccaactttacaggagacagtgagctgtcacgggataaaagtaatctgctgggaggcagtgtgctgtctcaggacatgtagtgaactggc
>gene=chr20_1445463-1446463; species=ponAbe
aaaaaaatttgttcaagtttacacaactggtaaagagtggagccaggttccatccctgctagtgtgctcaggcccttactcttaagcgctTCCAGTACAGCCCGGAGTCAGGAACTGTGGAGTCAGTCCAGGTTGCTACTTTTCCTTTCTTTCAAGTTGCTTACTAATCTGTGAAATGGGGGTACCTGTCTCACCAACCTGCACACTGGATGAGAGAATCCATTAAGATTTATGCATACTCGCATCTTAGGGCTACACATACAGAAGGAATATGGGAATCCTTTGGTCATTTGTGACATCTCTGTCACCAACTCAACGGacaggcatttactaatcacttgctttgcacaaacacaagaaagcattgaggtcacagagatgaaatagacatggcctctgtcctcagggTCACCAACTTCACAGGAGACAGTGAGCTGTCATGGGATAAAAGTTATCTGCTGGgaggcagtgtgctgtctcaggacatgtagtgaactggc
>gene=chr20_1445463-1446463; species=rheMac
aaaataatttgttcaagtttacacaattggtaaaaagtggagccaggttccatccctgctagtgtgctcaggcccttactcttaaGCGTTTCCAGTACAGACAGGAGTCAGGAACTGTGAAGTCAGTACAGGTTGCTACTTTTCCATTCTTTCAAGTTgtttcctaatctgtgaaatgggggtacctatctcaccaacctgcacactggatgagataatccatTACGATTTATGCATACTCGCATGCCAGGTCTACACATACAGAAGGAATATGGGAATCTTTTGGTCATTTGTGACATCTCGCTCACCAACTCAACAGacaggcatttactaatcacttgctttgcacaaacacaagaaagcactgaggtcacagagatgaaacagacatcgctcctgtcctcagggTCACCAACTTTACAGGAGACAGTGAGCTGTCACGGGATAAAAGTAATCTGCTGGGAGGCAGTGTGCTGTCTCAGGACATGTAGTGAACTGGC
>gene=chr20_1845071-1846071; species=hg19
atgatgcatggtgatgcctagaaGTCACCTAATCAATATTACCTGTGAATATCGTTCTTTTCTGCAATATTGTTTTTTAGCATGGTCCACATGGGAggccctggggagacagcaatcatcaagcagacttggttcctgccctcgtgctgcctccagccttgtggacatgctgaaatgctttatatagaatgttaaagagagccagataaaaaattatgcatagagcaagattctaattttgtttaaacacacacactcacaaaggcccaagggatatacaccaacatgtaatgatagttaacaccagatgatggaattgaaggtggcttgcagttttacaattctttcctggcttttttttccttttaaaattttcacagtggattgtattattcgaatagtcatttttgaaaaaataaAGGAAAACAAGAATGCTTCTTTCTCTGACTCTCTGCCCATCACAAATTTCATCTGTTTCCTCGGGAACCAGGAGCTCCTGG
>gene=chr20_1845071-1846071; species=bosTau
gtgatgtgctgtgatgcctagaagtcccctaataaatattacctgttattattGTttttttcaacagta--ttttttgagcatggtacacatgcgaggccctgggggcacggcgtttatccaagagacacagtcccCACTCTCATGCTGCCTACGGCCTCATGgacgtgctgaaatgctttatatagaatgttaaagaaagcaggataggaaattatgcataaagcatgagtctaattttgtttaaacacacacactcacaaaggcccgagggatatacacta----gtaacgacagttaacactagatggtggaattgaaagtggcttgcatttttacaattcttttct----gttttttgtcttttaaaatttcacagtgggttgtattatctgaatagtcattttct-gaaaagaaaCGAAAACAAATATGCTTCTTTCTCTGACTCCCTGTCCCTCACAAATTTCATCTGCTTCTAAGGGAAGTAGGAGCTCCCCC
>gene=chr20_1845071-1846071; species=calJac
aggctgcatgGTGATGCCTAGAAGTCACCTAATCAATATTACCTGTGAATAGCCCTCTTTTCTGCAATA--TTTTTTTAGCATGGTGCACATGGTAGGCCCCGGAGAGAGACCAATCATCAAGCAGACTTGGTTCCTGCCCTCGTGCTGCCTCCAGCCTCCTGgacatgctgaaatgctttatatagaatgttaaagagagctggataaaaaattatgcgcagagcatgattctaattttgtttaaacacacgcactcacaaaggcccgagggatatacaccaacatgtaacgatagttaacactagatgatggaattgaaggtggcttgcatttttacaattctttcctggttttcttttccttttaaaatttgcacagtaaattgtattattcgaatagtcatatttgaaaaaaTAAAGGAAAACAAGAATGCTTCTTTCTCTGACTCTCTGCCCATCACAAATTCCATCTGTTTCCTCAGGAACCAGGAGCTCCCGG
>gene=chr20_1845071-1846071; species=canFam
gtgctgcTTCGTGATGCTTGGAAGTCACCTAGTAAAGATGACCTG---TTATTGTTATTTGGGGCAATA--TTT-TTGAGCACAGCACACATGTCAGGCCCCAGGGATACAGCAGTCATcacacacacacTGTCCCTGCCCTCGTGCTGCATACAGCCTCGTGGACATGCTGAAGTGCTTTATATAGAACGTTAAAGAAAGCAAGATAGGAAATTATGCATAAAGCTTGATTCTAATTTTGTTTAAACACACACTCTCACaaaggcccgagggatatacaccaacatgtaacgacacttaacactagatggaagaattgaaggtggcttgcatttttacaattcttttctg----tttttttcttttaaaaatttcaccgtggattgtattatttaaatacccattttcc-aaaaagaaaaGAAAACAAACATGTTTCTTTCTCTGGCTCCCTACCCTTTGTACACTTTATCTGCTTTCTCGGGGCGCAGGAGCTCCCCC
>gene=chr20_1845071-1846071; species=equCab
atgacacattgtgatgcccagaagtcacctagtaaataTGACCTGTTAGTATTGTTATTTTCGATGGTA--TTTTTTGAGCACG--ATTCTtgctaggccctagggacacatcggtc--cacaagcacctcggccctgacctcacaCTGCCTACAGCTTCATGGACATGCTGAAAGGCTTTATATAGAATGTtaaagaaagcaggataggaaattatgcagaaagcatgattctaattttgtttaaacacacatactcacaaaggcccgagggacagacaccaacatgtaacaacagttaacacttgatggtggaatggaaggtggcttgcatttttataattctcttctgctttgtctttttcttttaaaatttcacagtggattatattaTACGAATAGCCATTTTCC-AAAAAGAAAGGAAAACAGACAAGCCTCTCTTTCTGACTCCCTGCCCCTCACAAAATCCACCTGCTTCCTCGGGAAGCAGGAGCTCCCCT
>gene=chr20_1845071-1846071; species=gorGor
ATGATGCATGGTGATGCCTAGAAGTCACCTAATCAATATTACCTGTGAATATCGTTCTTTTCTGCAATATTTTTTTTTAGCATGGTCCACATGGGAggccctggggagacagcaatcatcaagcagacttggttcctgccctcgtgctgcctccagccttgtggacatgctgaaatgctttatatagaatgttaaagagagccagataaaaaattatgcatagagcatgattctaattttgtttaaacacacacactcacaaaggcccgagggatatacaccaacatgtaatgatagttaacaccagatgatggaattgaaggtggcttgcagttttacaattctttcctggcttttttttccttttaaaattttcacagtggattgtattattcgaatagtcatttttgaaaaaataaAGGAAAACAAGAATGCTTCTTTCTCTGACTCTCTGCCCATCACAAATTTCATCTGTTTCCTCGGGAACCAGGAGCTCCCGG
>gene=chr20_1845071-1846071; species=panTro
atgatgcatggtgatgcctagaaGTCACCTAATCAATATTACCTGTGCATATCGTTCTTTTCTGCAATATTTTTTTTTAGCATGGTCCACATGGAaggccctggggagacagcaatcatcaagcagacttggttcctgccctcgtgctgcctccagccttgtggacatgctgaaatgctttatatagaatgttaaagagagccagataaaaaattatgcatagagcatgattctaattttgtttaaacacacacactcacaaaggcccgagggatatacaccaacatgtaatgatagttaacaccagatgatggaattgaaggtggcttgcagttttacaattctttcctggcttttttttccttttaaaattttcacagtggattgtattatttgaatagtcatttttgaaaaaaTAAAGGAAAACAAGAATGCTTCTTTCTCTGACTCTCTGCCCATCACAAATTTCATCTGTTTCCTCAGGAACCAGGAGCTCCCGG
>gene=chr20_1845071-1846071; species=papHam
atgatgcatgatgatgcctagaaGTCACCTAATCAATATTACCTGTGAATACCATTCTTTTCTGCAATA-TTTTTTTTAGCATGATGCACATGGGAggccccggggagacagcaatcatcaagcagacttggttcctgccctcgtgCTGCCTCCAGCCTCATGgacacgctgaaatgctttatatagaatgttaaagagagacggataaaaaattatgcatagagcatgattctaattttgtttaaacacacacactcacaaaggcccgagggatatacaccaacatgtaacgatagttaacaccagatgatggaattgaaggtggcttgcagttttacaattctttcctggctttcttttccttttaaaattttcacagtggattgtattattcgaatagtcatttttgaaaaaataaAGGAAAACAAAAATGCTTCTTTCTCTGACTCTCTGCCCATCACAAATTTCATCTGTTTCCTCGGGAACCAGGAGCTTCCGG
>gene=chr20_1845071-1846071; species=ponAbe
atgatgcatggtgatgcctagaaGTCACCTAATCAATACTACCTGTGAATATCGTTCTTTTCTGCAATATTTTTTTTTAGTGTGGTGCACATGGAAggccctggggagacagcaatcatcaagcaaacttggttcctgccctcgtgCTGCCTCCAGCGTGGTGgacatgctgaaatgctttatatagaatgttaaagacagccagataaaaaattatgcatagagcatgattctaattttgtttaaacacacacactcacaaaggcccgagggatatacaccaacatgtaatgatagttaacaccagatgatggaattgaaggtggcttgcagttttacaattctttcctggcttttttttccttttaaaattttcacagtggattgtattattcgaacagtcatttttgaaaaaataaAGGAAAACAAGAATGCTTCGTTCTCTGACTCTCTGCCCATCACAAATTTCATCTGTTTCCTCGGGAACCAGGAGCTCCTGG
>gene=chr20_1845071-1846071; species=rheMac
atgatgcatgatgatgcctagaaGTCACCTAATCAATATTACCTGTGAATACCATTCTTTTCTGCAATATTTTTTTTTAGCATGATGCACATGGGaggccccggggagacagcaatcatcaagcagacttggttcctgccctcgtgctgcctccagcctcgtggacacgctgaaatgctttatatagaatgttaaagagagacggataaaaaattatgcatagagcatgattctaattttgtttaaacacacacactcacaaaggcccgagggatatacaccaacatgtaacgatagttaacaccagatgatggaattgaaggtggcttgcagttttacaattctttcctggctttcttttccttttaaaattttcacagtggattgtattattcgaatagtcatttttgaaaaaaTAAAGGAAAACAAAAATGCTTCTTTCTCTGA--CTCTGCCCATCACAAATTTCATCTGTTTCCTCGGGAACCAGGAGCTTCCGG
>gene=chr20_1861071-1862071; species=hg19
gagaagagtggggactggccacgtagagcagcatggctgcaggattcattttgactggaagcaccatggcagtccctggaggttcagagcaggggagggatgtgatctgattttgatggttcaaaggcctcctggctgctggtaggggatggattgcagaggccagggtggtgcaggggagctgaaaagaggctggtacagccatgggcatgacagcagctgtggtctaagaaggtagtgcaggggaatgtgggacgagacagtggaccagggctgggctgggttttaaagatactgtcacaggatctgaggatgatgagcaggagagggaaagggaagggacaaggatggcacaggtgattgAGACCATGTATGTTAGCAGAGGGTTTATTGAGCGTGGCCCCTTGCATACAGTAAGTGCTGGTAAACACTGCCCATTGGGAAAGCATAGTGTTCTACACTAAGCACCACCTTCTACAGGAACCAGCCCTGTTGATCAA
>gene=chr20_1861071-1862071; species=bosTau
gagaggatggaggacaaggtacattgagcagggtagttgtaggacttggtttgattttaagcaccatggcaggccctggaggttcaaagcagggaagagacataatcctatttagattattcaaaggcctcctggaggctagttggagatggattgcagggaccaaagcagaacagaatagctgagaggaggatggtacagtgtcgggtgtga--gcagatgtgggcagtaagagtcgtcctaggggaggtggagaaggcaaatggaccagaactg-----ggttttaaag-----gtcacaggacttgtaaatgacaagggggtgaggcaaagaggg--gacagggatgacAGggagaaatgagattatggatgtgggtaaagggtttatttagcatggcaccttgtacacagtaagtgccagtagatactgcccatcatAAAAGCCAAACGTTCTGCACCAAGCCTAGCCTGCCACCCAAACCCGCTCTGCCAACTCG
>gene=chr20_1861071-1862071; species=calJac
gagaagagggaggaccggccgtgtagatccgtgcagctgtagggttcagtttgattggaagcgccatggcagcccctggaggttcggagcaggggagggatgtgatccgatttccatggttcaaaggcctcctggctgctggtaggggatggattacaggggccaaggtggtgcaggggagctgaaaggaggctggtaga-------------------tggtggtctaagtgggtagtgcaggggaaggtgggatgagaatgtggaccagggctgggctgggttttaaaggtactgtcacaggtcatgagaatgatgagcaggagagggaaagggaaaggaccaggatggcacagatgtctgagaccgagtaTGTTGGCAGCAGGCATATTAAACATGGCCCCTCACACACAGTAAGTGCTGGTAAACACAGCCTATTGGGAAACCATCGTGTTCTATACTAAGCACCACCTTCTAAAGGGACCAGCCCTGAAGACCAA
>gene=chr20_1861071-1862071; species=canFam
gagaagatggaggact-cgtatagagggcagtgtagctacaggattgagtttgattctaagcaccacagcag-ccctggaggttcaaagcagggcagggacatgacccaatttagatcattcaaaggcctcctggctgctggttggggaaggattgcaggggccatggtggagcgggagaccctggagagggctggcacagcgtc-ggggagg--acaggtctgtttgggttcgggagtataggccagggtagaaaaggcaaatggactagaactg-----gggtttaaaggtgctgtcacagaccctgtgagtggtgaggggatgagaggaagagagaggatgagggtgacAGGGATACATGAGAGTCT--TCACCAGTCAAGGGTTGATTTAGCAAGGCACCTTGCACATAG-ACATGCCAATAAATACAGCCCATTA-AAGAGCAGAGTGTCTT-------GCCCAACCTTCTTCCAGGACCAGCCCTGCATATTAA
>gene=chr20_1861071-1862071; species=equCab
gagaggatggaggactgggtatataaagcagtgtggctgtagcatttggttttattttaaacaccacggcagcccctggaggttcaaagcaggggaggaacaggatccaatgtagattgttccaaggcttcccggctgctggttggggatggactgcaggggccaggacggagcaggagagctgagaggaggctggtgcagctgc-ggtggga--gcagatgccattggtaagggtggcactgggggaggtgggcagagcaaac-gactggaact------aggtttaaagatgctgtcataggcccagtggatgataaggaggtgagggaaggagaggggacagggatgacAGGGATAAGTGAGATTAGGTGTGTCAGGGAAGGATTTATTTCGCATGGCATCTTGCACATAGGAAGTGCGGATAAATAGCGCCCGTCATAAAAGCAGAGCGTTCTGCACCGAGCCTGACCTTGTAAAGGGACCCGCCCTGCAGACCAA
>gene=chr20_1861071-1862071; species=gorGor
gagaagagtggggactggccacgtagagcagcgtggctgcaggattcattttgactggaagcaccatggcagtccctggaggttcagagcaggggagggatgtgatctgattttgatggttcaaaggccgcctggctgctggtaggggatggattgcaggggccagggtggtgcaggggagctgaaaagaggctggtacagccacgggcatgacagcagctgtggtctatgagggtagtgcgggggaacgtgggacgagacagtggaccagggctgggctgggttttaaagatactgtcacaggatctgaggatgatgagcaggagagggaaagggaagggacaaggatggcacaggtgattgAGACCACGTATGTTAGCAGAGGGTTTATTGAGCATGGCCCCTTGCATACAGTAAGTGCTGGTAAACACTGCCCATTGGGAAAGCATAGTGTTCTACACTAAGCACCACCTTCTAAAGGAACCAGCCCTGTCGATCAA
>gene=chr20_1861071-1862071; species=panTro
gagaagagtggggactggccacgtagagcagcgtggctgcaggattcattttgactggaagcaccatggcagtccctggaggttcagagcaggggagggacgtgatctgattttgatggttcaaaggccgcctggctgctggtaggggatggattgcaggggccagggtggtgcaggggagctgaaaagaggctggtacagccacgggcatgacagcagctgtggtccataagggtagtgcgggggaacgtgggacgagacagtggaccagggctgggctgggttttaaagatactgtcacaggatctgaggatgatgagcaggagagggaaagggaagggacaaggatggcacaggtgattgagaccatgcatgttagcagagggtttattgagcatggccccttgcatacagtaagtgctGGTAAACACTGCCCATTGGGAAAGCATAGTGTTCTACACTAAGCACCACCTTCTACAGGAACCAGCCCTGTCGATCAA
>gene=chr20_1861071-1862071; species=papHam
gagaagagtggggactggccacatagagcagcgtggctgtaggattcagtttgactggaagcaccatggcagtccctggaggttcagagcaggggagggacgtgatctgattttgatggttcaaaggcctcctggctgccggtaggggatggattgcaggggccagggtggtgcaggggagctgaaaagaggctggtacagccatgggtgtgagagcagctgtggtctacgagggcagtgcgggggaacgtgggacgagatggtggatC--------------------------------------------------------------------------------------------TGAGACTGTGTATGTTGGCAGAGGGTTTATTGAGCATGGCCCCTTGCACACAGTAAATGCTGGTAAACACTGCCCATTGGGAAAGCATAGTGTTCTATACTAAGCACCACCTTCTAAAGGGACCAGCCCTGTCGATCAA
>gene=chr20_1861071-1862071; species=ponAbe
gagaagagtggggactggccacatagagcagcgtggctgtaggattcagtttgactggaagcaccatggcagtccctggaggttcagagcaggggagggacatgatctgattttgatggttcaaaggcctcctggctgctggtagaggatggattgcagggaccagggtggtgcaggggagctgaaaagaggctggtacagccacgggcatgacagcagctgtggtctatgagggtagtgtgggggaacgtgggacgagacagtggaccagggctgggctgggttttaaagatactgtcacaggatctgaggatgatgagcaggagagggaaagggaagggacaaggatggcacaggtgattgagaccatgtatgttagcagagggtttattgagcatggccccttgcacacagtaagtgctGGTAAACACTGTCCATTGGGAAAGCATAGTGTTCTATACTAAGCACCACCTTCTAAAGGAACCAGCCCTGTCGATCAA
>gene=chr20_1861071-1862071; species=rheMac
gagaagagtggggactggccacatagagcagcgtggctgtaggattcagtttgactggaagcaccatggcagtccctggaggttcagagcaggggagggacgtgatctgattttgatggttcaaaggcctcctggctgccggtaggggatggattgcaggggccagggtggtgcaggggagctgaaaagaggctggtacaaccatgggtgtgagagcagctgtggtctacgagggcagtgcgggggaacatgggatgagatggtggatcagggctgggctgggttttaaagatactgtcacaggacctgaggatgatgaacaggagagggaaagggaagggacaaggatggcacaggtgattgAGACTGTGTATGTTGGCAGAGGGTTTATTGAGCATGGCCCCTTGCACACAGTAAATGCTGGTAAACACTGCCCATTGGGAAAGCATAGTGTTCTATACTAAGCACCACCTTCTAAAGGGACCAGCCCTGTCGATCAA
>gene=chr20_1874419-1875419; species=hg19
CAACTCCAGGCCTCTGGCCCCGGCTCCCCTTCCCCTCATCTTCCTCAGGGCTTGTCCTTCTCCCGGAACCCAGGCCTTCAGGGCCCCGCTCTCCCACACACGCCCCGGCCTGGGCCTCCCACCCGCCCAGTCCGCCCTCCACCACCGAGACACCTGGCCAGGGGGCCTCCACCTCCCTGGGAAGGCCCCGACCCTTCCCCTCTGGTTGCGCGCCACAGCCCCCTTCTCGCTCCCTCTCCTCCCCGCGCCTCTTTTCCAGGCGGCACCGAAGTCCTTCCTACACACACGCTATTTTTGTACCATCATCTCTTCTTCCTCTCCCCTTCCCCCTGCGTTCACTTACTTCCTTCTTTTCCTTCACCTCGGCCCGGCTCTGAAAGGATCGGGCCCCTCCGGCCCGCACCCACCCCCAAGAGGGGCCTTCAGCTTTGGGGCTCAGAGGCACGACCTCCTGGGGAGGGTTAAAAGGCAGAcgcccccccgccccccgcgcccccgcg
>gene=chr20_1874419-1875419; species=bosTau
-GCCTCCAGGCCTCTGGCTCCTGCTCCCCATCCCTTCATCTTCCTCACCCCCTGCCATCTTCCT--------GGCCTTCAAGTTC-CCCTG---GCCTCGCACCTCTTCCTGGCCCCCCCA-TCCCTGAAGCAGCCATCCTTGACAGAGGCACCTCGCGG-GGAGAGCCCACCTCCCTAGAGAGGCTCGGACTCTTCCCCCC-GGTTCCTGGCCACAGCCCCCCTTCAGCTCCCTCTCCTCCCCGCGCCGCTTTTCCAGGCGGTACTGAAGTCCTTCCTACACACACGCTATTTTTGTACCATCATCTCTCCTTCCTGCCCCCTTCCCCCTACCTTCACTTACTTCCTGCTTTTCCTTCACCTCGGCCCAGATCTGAAAGGATAGGGGCCCTCTGGCCCTCACCCACCCCGAGAGGGG--CTTTGGCTCTGGGGCCCGGGGACAGGGCCGCAG-AGGAGGGGCGAAAGGCAGACTTCCCCCT-C---------CTCCACT
>gene=chr20_1874419-1875419; species=calJac
CAACTCCAGGCCACTGGCCTCCGCTCCGCTTCCCCTCCTCTTCCTCAGGGCCTGTC---CTCCTGGAAGCCAGGCCTTCAGGG-CCGGCTCTCCTGCACACGCCCCGGCCTGGGCCTCCCACTCCCTCAATCTGCCCTCCATCACCGGGACACCCGGCC-GGGCGCTCCCACCTCCCCGGGAAGGCCCCGGCCCTTCCTCTCCGGTTCCCCGCCACAGCCCCCTTCTCGCTCCCTCTCCTCCCCGCGCCTCTTTTCCAGGCGGCACCGAAGTCCTTCCTACACACACGCTATTTTTGGACCATCGTCTCTTCTTCCTCTCCCCTTCCCCCTGCGTTCACTTACTTCCTCCTTTTCCTTCACCTCGGCCGGGCTCTGAAAGGATCGGGCCCCTTCGGCCCGCACCCACCCCCAAGAGGGGCGTCCAGCTTT-GGGCTCAGGGGCACGGCCTCTTGTGGAGGGGC-AAAGGCAGGCACCCCCC--ACCCCCGCGCCT-CACT
>gene=chr20_1874419-1875419; species=canFam
-GTTTCCAGGCCCCTT------CCCCCTCCCTACCTCTCATTCCCCC----CCATCATCTTCCGGGAGCCCAGGCCTTCAAGCCCCACCTC--TCCCCCACACCCCGGCCTGGGCCTTGCA-CCCCCT---------------------GAATCTGCCTG--GAGAGCCCGCAGCCCCTGGTTGGTCGGGACCCTGCCCCTCTGGCT-TCGGCCACAGCCCCCCTTGCGTTCCCTCTCCTCCCTGCGCCTCTTTTCCAGGCGGTACTGAAGTCCTTCCTACACACACGCTATTTTTGTACCATCATCTCTCCTTCCTCTCCCCTTCCCCCTACATTCACTTACTTCCTGCTTTTCCTTCACCTCGGCCCAGCTCTCAAAGAGCCGGGCCCCTGGAGCGCGCGCCTACCCCCCGAGGGG--CGTCGGGCTTCGGGCCCAGGGGCA----AGTCC-CCGAGCGGCCGAAggcgggcacccccgc-c-------------gcc
>gene=chr20_1874419-1875419; species=equCab
CGCCTCCAGGCCCCTG-------CTCCTTTCTCCCTGACCTTCCTCA----CTGTCATCTCCCTGGAGCCCAGGCCTT-GTGTCCCCTCTC--CCCCCCACACCCCTGCCTGGGCCTCCCA-CCCCTCAGTGGGCCATCCGTGACAGAGGCACCTGCCCG--GAGGGCCCACCTGCCCAGGGAGGCCCGGACCCTTCCCCTCTGGTT-CCCGCCGCAGCCCCCCTCTCGCTGCCTCTCC-CCCTGCGCCTCTTTTCCAGGCAGCAGCGAAGTCCTTCCTACACACACGCTATTTTTGTACCATCATCTCTCCTTCCTCTCCCCTTCCCCCTACATTCACTTACTTCCTGCTTTTCCTCCACCTCGGCCCAGCTCTCAAAGACTTGGGCCCCTCCGCCCGGCGCCCAACTCAAAAGAG-------GGGCCTTCAGCTGTGGGGCA----CGCTTGACAAGGGGCAAAAGACAGACACACACGCAC----------------
>gene=chr20_1874419-1875419; species=gorGor
CAACTCCAGGCCTCTGGCCCCGGCTCCCCTTCCCCTCATCTTCCTCA-GGCTTGTCCTTCTCCTGGAACCCAGGCCTTCAGGGCCCCGCTCTCCCACACACGCCCCGGCCTGGGCCTCCCACCCCCTCAA-CCGCCCTCCACCACCGAGACACCTGGCCAGGGGGCTTCCACCTCCCTGGGAAGGGCCCGACCCTTCCCCTCTGGTTCCGCGCCACAGCCCCCTTCTCGCTCCCTCTCCTCCCCGCGCCTCTTTTCCAGGCGGCACCGAAGTCCTTCCTACACACACGCTATTTTTGTACCATCATCTCTTCTTCCTCTCCCCTTCCCCCTGCGTTCACTTACTTCCTT-------------------------------------------------------------------------------------------------------------------------------------------------------
>gene=chr20_1874419-1875419; species=panTro
CAACTCCAGGCCTCTGGCCCCGGCTCCCCTTCCCCTCATCTTCCTCAGGGCTTGTCCTTCTCCTGGAACCCAGGCCTTCAGGGCCCCGCTCTCCCACACACGCCCCGGCCTGGGCCTCCCACCCCCTCAATCCGCCCTCCACCACCGAGACACCTGGCCAGGGGGCTTCCACCTCCCTGGGAAGGCCGCGACCCTTCCCCTCTGGTTCCGCGCCACAGCCCCCTTCTCGCTCCCTCTCCTCCCCGCGCCTCTTTTCCAGGCGGCACCGAAGTCCTTCCTACACACACGCTATTTTTGTACCGTCATCTCTTCTTCCTCTCCCCTTCCCCCTGCGTTCACTTACTTCCTTCTTTTCCTTCACCTCGGCCCGGCTCTGAAAGGATCGGGCCCCTCCGGCCCGCACCCACCCCCAAGAGGGGCCTTCAGCTTTGGGGCTCAGAGGCACGACCTCTTGGGGAGGGTTAAAAGGCAGACACCCCCCC--------CGCCTCCGCT
>gene=chr20_1874419-1875419; species=papHam
CAACTCCAAGCCTCTGGCCCCGGCTCCCA--CCCCTCATCTTCTTCCGGGCCTGTCCTTCTCCTGGAACCCATGCCTTCAGGGCCCCGCTCTCCCACACACGCCCCCTCCTGGGCCTCCCACCCCCTCAATCTGCCCTCCACCACCGAGACACCTGGCCAGGGGGCTCCCACCTCCCTGGGAAGGCCCCGGCCCTTCCCCTCTGGTTCCCCGCCACAGCCCCCTTCTCGCTCCCTCTCCTCCCCGCGCCTCTTTTCCAGGCGGCACCGAAGTCCTTCCTACACACACGCTATTTTTGTACCATCATCTCTTCTTCCTCTCCCCTTCCCCCTGCGTTCACTTACTTCCTTCTTTTCCTTCACCTCGGCCCGGCTCTGAAAGGATCGGGCCCCTCCGGCCCGCACCCATCCCCAAGAGGGGCCTTCAGCTTTGGGGCTCAGAGGCACGACCTCTTGGGGAGGGTT-AAAGGCAGACACCCCCCG-ACCCCCGCGCCTCCACT
>gene=chr20_1874419-1875419; species=ponAbe
CAACTCCAGGCCTCTGGCCCCGGCTCCCCTTCCCCACATCTTCCTCAGGGCTTGTCCTTCTCCTGGAACCCAGGCCTTCAGGGCCCCGCTCTCCCACACACGCCCCGGCCTGGGCCTCCCACCCCCTCAATCCGCCCTCCACCACCGAGACACCTGGCCAGGGGGCTTCCACCTCCCTGGGAAGGCCCCGACCCTTCCCCTCTGGTTCCGCGCCACAGCCCCCTTCTCGCTCCCTCTCCTCCCCGCGCCTC--TTCCAGGCGGCACCGAAGTCCTTCCTACACACACGCTATTTTTGTACCATCATCTCTTCTTCCTCTCCCCTTCCCCCTGCGTTCACTTACTTCCTTCTTTTCCTTCACCTCGGCCCGGCTCTGAAAGGATCGGGCCCCTCCGGCCCGCACCCACCCCCAAGAGGGGGCTTCAGCTTTGGGGCTCAGAGGCACGACCTCTTGGGGAGGGTTAAAAGGCAGACACCTCCCC-ACCCCCGCGCCTCCACT
>gene=chr20_1874419-1875419; species=rheMac
CAACTCCAAGCCTCTGGCTCCGGCTCCCA--CCCCTCATCTTCTTCCGGGCCTGTCCTTCTCCTGGAACCCATGCCTTCAGGGCCCCGCTCTCCCACACACGCCCCCTCCTGGGCCTCCCACCCCCTCAATCTGCCCTCCACCACCGAGACACCTGGCCAGGGGGCTCCCACCTCCCTGGGAAGGCCCCGGCCCTTCCCCTCTGGTTCCCCGCCACAGCCCCCTTCTCGCTCCCTCTCCTCCCCGCTCCTCTTTTCCAGGCGGCACCGAAGTCCTTCCTACACACACGCTATTTTTGTACCATCATCTCTTCTTCCTCTCCCCTTCCCCCTGCGTTCACTTACTTCCTTCTTTTCCTTCACCTCGGCCCGGCTCTGAAAGGATCGGGCCCCTCCGGCCCGCACCCATCCCCAAGAGGGGCCTTCAGCTTTGGGGCTCAGAGGCACGACCTCTTGGGGAGGGTT-AAAGGCAGACACCCCCCG-ACCCCCGCGCCTCCACT
>gene=chr20_2046419-2047419; species=hg19
GCCAGGACTCCTTGGTACTGGAAGGTTTGGGTCACTCAGTTGCATTTTTATCCTTCTATATGTAATTCTAAGCTTCATTAAACTTATTTGCGATATAATGAGTAACTTTTTCCCCAAGATAATTTTAAAATATTCTATTGTGTTTTAGGGATATGAATATAAATGTTTTTCCTGTGCAAGCATTTGCCAAAAAAGACATTGTTCTTGAGAGATGTGTATTCTCTCAAGTTTGGGTATTATAAACTAAGAATGATTCCACTGGGAAAATGTTAACCAGAGAAATATTCTGCAGGATATCCCTGAATACTGTGGAGGTTTTTCCTTACCTCCAGCTCCaccttatctttggtgagttgcatagtaaacattccactgtgtggataactaatgtaccttgtcccctactgttgaacatttagaatgtttccaatatttcacaattataaacaaggctgcattgaacatctttatacaaacacccttgaccatttgtccaatta
>gene=chr20_2046419-2047419; species=bosTau
ACCAGAATCTTCCAGTACTAGAGGTTCTGGGTCACTTGTTTATTTTTCAATACTTCTACATGTAATTCTGAGCTATATTT----TATTTGGGATAAAACACAAGACTTTTTCTCCCAAGTAATTTGAAAATGCTCTATTGAGTTAGAGGGATGTCAATAGATATG-CTTTCCTATAAAAACATTTGCCAAAAAAAG--TTGCTATGGAGACACATAAA---CACTAAGTCTGTGTGCTATAAATGAACAGTCATTCTACTGGGCAAACATTAACCAGGAAAATGTTCTGCAGGATAAGCCTTAATACTGTGGAGGTTTCCCCTTACCTACAATTCTATGTCAACTTTGGTAAGTTCCAGAGTAaatatgtcattgtttatataatggatataaactgttctctattgctggacatttagaatgtttccaattttttacaattataaacacaacctcattgaacatctttgtgcaaacatccttacccatttatccaatta
>gene=chr20_2046419-2047419; species=calJac
GCTAGGACTCCTTGGTACTGGAGGG-TTGGGTCACTCAGCCGCGTTTTTATACTTTTACATGTAATTCTGACCTTCAATAAACTTATTTGGGATATAATGAGTAACTTTTTCCCCAAGATAATTTAAAACTATTCTATTGTGCTTTAGGGATATAAATATAAATGTTTTTCCTATGTAGGCATTTGCCAAAAAAGGCATTGTTCTTGAGAGATGTGTATTCCCTCAAGTTTGGGTATTATAAAGTAAGAACGATTCCAAT-GGAAAATGTT-ACCAGAGAACTATTCTGCAGGATACACATGAATACTGTGGAGGTTTTTCCTCACCTCCAGCTGCaccttatctctggtgagttgcatagcaaatataccattgcgcgggtaactaacataccttgtcccctactgtcgaacatttagaatgtttcatatatttcacaattataaacaaggctgcattgaacatctctatacaaacgcccttgaccatttgtccaatta
>gene=chr20_2046419-2047419; species=canFam
---------------------------TGGGTCACTTGGTTACTTTTCAACATTTCTCCATGTATTTCTAAT------------TAATTGGGATATAATGTGAAACTTTTTCTCCCAAATAATTTTAAAATGTTCTAATGAG-TTTGGGGGTCTAAATATAAATG-GTTTCCTATATAAGCATTTGCCCAAGAAAGCATTGTTGTTGAGACACACCCACACTACC-AGTTTGGGTATTAT-AACTAAGGGTCATTCTAGCGGGAGAACGTGAAGGAGGGAAATACTCTGCAGGATATGCATGAATACCTTGGAGGTTTCTCCTTACTTACAGCTCAAACCCCTCTTTGGCAAGTCACATAGTAAACACGccatcgtggatgtaattgacataaactgtcctcta-tataggacatttagaatgtttccaatttttcacaactgtaaacaaagctgcattaaacatctttgtacaaacatccttacccatttgtccaatta
>gene=chr20_2046419-2047419; species=equCab
GCCAGAACCCCTTGGTACTGGAGGGTCTGGGTCACACGTTGATTTTTCAATGCTTCTACATGTAATTTTGCTCTATATTC----TATTTTGGATAGAATGCGAAACTTTTTCCCCCAAGTAATTTTCAAATGTTCTATTAAGTTTTAGGGATATAAATATAAATG-TTTTCCTCTGTAAACATTTGCCCAAAAAGGCATTGCTACTGAGATACATATATCCTATCAAGTTTAGGTATTATAAACCAACAGTTATTCTACTGGGAAAATATTAACCAGAGCAAGATTCTGCAGGATATGCCTGAATACTGTGG-GGTTtttccttccatgtggctctatctcatctttggtaa-ttgcatagtaagagtgccattgtggatataattgatgtaaactgtctcctc-tgtcagacatttagaatgtttccaatttttcacaattataaccaaagctgcactgaacatctttgtacaaacatcgttacccatttgttctatta
>gene=chr20_2046419-2047419; species=gorGor
--------------------------------------------------------------------------------------------------------------------------------------------------------------------------------------------------------------------------------------------------------------------------------------------------------------------------------------------------------------------------------------------------------------------------------------------------------------------------------------------------------------------
>gene=chr20_2046419-2047419; species=panTro
GCCAGGACTCCTTGGTACTGGAGGGTTTGGGTCACTCAGTTGCGTTTTTATCCTTCTATATGTATTTCTAAGCTTCATTAAACTTATTTGCGATATAATGAGTAACTTTTTCCCCAAGATAATTTTAAAATATTCTATTGTGTTTTAGGGATATGAATATAAATGTTTTTCCTATGCAAGCATTTGCCAAAAAAGACATTGTTCTTGAGAGATGTGTATTCTCTCAAGTTTGGGTATTATAAACTAAGAATGATTCCACTGGGAAAATGTTAACCAGAGAAATATTCTGCAGGATATCCCTGAATACTGTGGAGGATTTTCCTTACCTCCAGCTCCaccttatctttggtgagttgcatagtaaacattccactgtgtggataactaatgtaccttgtcccctactgttgaacatttagaatgtttccaatatttcacaattataaacaaggctgcattgaacatctttatacaaacacccttgaccatttgtccaatta
>gene=chr20_2046419-2047419; species=papHam
TCCAGGACTCCTTGGTACTGGAGGG-TTGGGTCACTCTGTTGTGTTTTTATACTTCTACATGTAATTCTAAACTTCATTAAACTTATCTGGGATATAATGAGTAACTTTTTCCCAAAGATAATTTTTAAATATTCTATTGTGTTTTAGGGGTATAAATATAAATGTTTTTCCTATGTAAGCATTTGCCAAAAAAGGCATTGTTCTTGAGAGATATGTATTCTCTCAAGTTTGAGTATTATAAATTAAGAATGATTCCACTGGGAAAATGTTAACCAGAGAAATATTCTGCAGGATACCCTTGAATACTGTGGAGGTTTTTCCTTACCTCCAGCTCCaccttatctttggtgagttgcatagtaaacattccactgtgtggataattaaagtaccttgtcccctactgttgaacatttagaatgtttccaatatttcacaattataagcaaggctgcattgaagatctttatagaaacacgcttgaccatttgtccaatta
>gene=chr20_2046419-2047419; species=ponAbe
GCCAGGACTCCTTGGTACTGGAGGGTTTGGGTCACTCAGTTGCGTTTTTATCCTTCTATATGTAATTCTAACCTGCATTAAGCTTATTTGGGATATAATGAGGAACTTTTTCCCCaaaataattttaaaatattttGTTGCATTTTAGGGATATGAATATAAATGTTTTTCCTATGCAAACATTTGCCAAAAAAGACATTGTTCTTGAGAGATGTGTATTCTCTCAAGTTTGGGTATTATAAACTAAGAATGATTCCACTGGGAAAATGTTAACCAGAGAAATACTCTGCAGGATATCCCTGAATACTGTGGAGGTTTTTCCTTACCTCCAGCTCCaccttatctttggtgagttgcatagtaaacattccactgtgtggataactaatgtaccttgtcccctgctgttgaacatttagaatgtttccaatatttcacaattataaacaaggctgcattgaacatctttatacaaacacccttgaccatttgtccaatta
>gene=chr20_2046419-2047419; species=rheMac
TCCAGGACTCCTTGGTACTGGAGGG-TTGGGTCACTCTGTTGTGTTTTTATACTTCTACATGTAATTCTAAACTTCATTAAACTTATCTGGGATATAATGAGTAACTTTTTCCCAAAGATAATTTTTAAATATTCTATTGTGTTTTAGGGGTATAAATATAAATGTTTTTCCTATGTAAGCATTTGCCACAAAAGGCATTGTTCTTGAGAGATATGTATTCTCTCAAGTTTGAGTATTATAAATTAAGAACGATTCCACTGGGAAAATGTTAACCAGAGAAATATTCTGCAGGATACCCTTGAATACTGTGGAGGTTTTTCCTTACTTCCAGCTCCaccttatctttggtgagttgcatagtaaacattccactgtgtggataattaaagtaccttgtcccctactgttgaacatttagaatgtttccaatatttcacaattataagcaaggctgcattgaagatctttatagaaacacgcttgaccatttgtccaatta
>gene=chr20_2338419-2339419; species=hg19
gggcatggatgagatcactcaaaataaatgcttagagcagaaaaagaatttaagaaTCACTGTCTTTTAACCATGGTGAATTCTGAAGGCTGGATTTTAGTGGTATTGGAATGAAGAAACTTTTATTTTCACTTTATACACTTTTGATTTGTTGTTTAATATATACGTATCTGTAGGAGTTGAGAGTGAGAGAAAAGAGTGAAAGACATGGTGACAAAGACCCTCCCATGTTGTACCTGCTGCACCCTTCTCCTCACATCCTCTCGGCACCTGTAGGAGGGGGGCCAGCTTCCTAACCCATGACCCAACTCAGTGGGCAGGTTTGTTCTAGCCTCTTGACATTAGCTACGCCAGGTCTGGCCAGCACGGTGCCCAGACATTGCATTCCATGGGGTTTGCTCAAGGGAGGTAAAAGCTTTATTTGTTCTACAGAGTCACCACCCAACAGTTGCCAAGCCCCTTTGGAATGTTTTGGAGGGcagtttcccaagataggcatc
>gene=chr20_2338419-2339419; species=bosTau
---------------------------------------------------------------------------------------------------------------------------------------ATACACTTTTTTTTTGTTCTTTTAAACACATTTATCTATA-GAGTTGAGAATGAAAAAAGAAAACCAAACACAGGGTCATGAAGATGACC-----CTGTACCTGCTGGAAGC---------------------------------------ATTT-TTCAAGAC-----CCAGCTCAAAGGGCAGGTTTGTTCCATCCTCCTGACATTAACTGTGCCAGGCCTGCCCAACA-----CCTGGACATTGTCTGCCATGGGCT-TACACAAGGGAGGCAGAAAGTGAATTTGTTCTATCTATTCACCCCCTGACAGCCACCAAGTCTCTCTGGGCTCTTTCAGAAGGCAGTTCTCCAAGAAAGGCAAC
>gene=chr20_2338419-2339419; species=calJac
gggcatggatgagatcactcaagataaatgctttgagcagaaaaagaatttaagaaTCATTGTTTTTTAACCATGGTGACTTCTGAAGTGTTGCTTTTAGTGATATTGGAATGAAGGAACTTTTATTTTCACTTTATACACTTCTGA-TTGTTGTTAAATATATGCATATCTGCAGGAATGGAGAGTGAGAGAAAAGAATGAAAGACTTGGTGACAAAGACCCTCCCATGTTGTACCTGCTGTA-CCTTTTGCTGACATCCTCTTAGCACCTGTAGGA--GGGGCCAGCTTCCTAACACATGAGCCAACTCAGTGGGCAGGTTTGTTCTGTCCTGTTGACATTAGCTATACCAAGTCTGGCCAGCAC----CTCAGACACTGCATTCCATGGGGTTTGCTCAAGGGAGGCAAAAGCTTTATTTGTTCTACAGAGTCACCACCCAACATTTGCCAAGCCCCTTTGGAATGTTTTGGAGGGCAGTTCCCCaagataggcatc
>gene=chr20_2338419-2339419; species=canFam
--------------------------------------------------------------------------------------------------------------------------------------------------------------------------------------------------------------------------------------------------------------------------------------------------------------------------------------------------------------------------------------------------------------------------------------------------------------------------------------------------------------------
>gene=chr20_2338419-2339419; species=equCab
gggcatgggtgagatcgctcaaggtgaatgtttagagcagaaa-aaagCTTAAAAATCACTGTTTTAAAACAACCATGATTTCTGAAGGGTGGGTTTTAGCGGTAGTGGAATGAAGGGACTTTTAGTTT------ATACACTTTTGATTGGTTGTTTTA-TCATATTTGTCTGTAGTAGTTGAGGGTAAGAGAAGAGAACCAAAGACAGGGTCATGGAGA-CCCC--ATGCTGTGCCTGCTGGCTGCTCCTCCTGACACCCTGTCAGCGCCTGTTGGAGGGG--CCAGCT-CCCAACACGTGCCCCAGCCCAGGGGGCAGGCTCATCCCATCCTCTGGACGTTAAGGATACCAGGCCTGCCCAGCAT----CCCAGACGTCGCATGCCATTGGCTGTGCTCAAGGGAGCCAAAGGGTTTATTTGTTCTCTATAGTCACCTCCTGAGCATTGCCAAGTGCGCCTGGGCTGTTTCGGAGGGCAGTTCCCCTGGTTGGGCATC
>gene=chr20_2338419-2339419; species=gorGor
g-g-atggatgagatcactcaaaataaatgcttagagcagaaaaagaatttaagaaTCACTGTCTTTTAACCATGGTGAATT-TGAAGGGTGGATTTTAGTGGTATTGGAATGAAGAAACTTTTATTTTCACTTTATACACTTTTGATTTGTTGTTTAATATATACGTATCTGTAGGAGTTGAGAGTGAGAGAAAAGAGTGAAAGACATGGTGACAAAGACCCTCCCGTGTTGTACCTGCTGCACCCTTCTCCTCA-ATCCTCTCGGCACCTGTAGGAGGGGGGCCAGCTTCCTAACC-ATGACCCAACTCGGTGGGCAGGTTTGTTCTAGCCTCTTGACATCAGC-ACGCCAGGTCTGGCCAGCACGGTG-CCAGGCATTGCATTCCATGGGGTTTGCTCAAGGGAGGCAAAAGCTTTATTTGTTCTACAGAGTCACCACCCCACAGTTGCCAAGCCCCTTTGGAGTGTTTTGGAGGGCAGTTTCCCAAGATAGGCATC
>gene=chr20_2338419-2339419; species=panTro
gggcatggatgagatcactcaaaataaatgcttagagcagaaaaagaatttaagaaTCACTGTCTTTTAACCATGGTGAATTCTGAAGGGCGGATTTTAGTGGTATTGGAATGAAGAAACTTTTATTTTCACTTTATACACTTTTGATTTGTTGTTTAATATATACGTATCTGTAGGAGTTGAGAGTGAGAGAAAAGAGTGAAAGACATGGTGACAAAGACCCTCCCGTGTTGTACCTGCTGCACCCTTCTCCTCACATCCTCTCGGCACCTGTAGGAGGGGGGCCGGCTTCCTAACCCATGACCCAACTCAGTGGGCAGGTTTGTTCTATCCTCTTGACATTAGCTACGCCAGGTCTGGCCAGCACGGTGCCCAGACATTGCATTCCATGGGGTTTGCTCAAGGGAGGCAAAAGCTTTATTTGTTCTACAGAGTCACCACCCAACAGTTGCCAAGCCCCTTTGGAATGTTTTGGAGGGCAGTTTCCCAAGATAGGCATC
>gene=chr20_2338419-2339419; species=papHam
gggcatggatgagatcactcaaaataaatgcttagagcagaaaaagaatttaagaaTCATTGTCTTTTAACCATGGTGACTTCTGAAGGGTGGATTTTAGTGGTATTGGAATGAAGAAACTTTTATTTTCACTTTATACACTTTTGATTTGTTGTTTAATATATATGTATCTGTAGGAGTTGAGAGTGAGAGAAAAGAGTGAAAGACATGGTGACAAAGACCCTCCTATGTTGTACCTGCTGCACCCTTCTCCTCACATCCTCTCAGCACCTGTAGGAGGGGGGCCAGCTTCCTAACACATGGTCCAACTCAGTGGGCAGGTTTGTTCTATCCTCTTGACATTAGATATGCCAGGTCTGGCCAGCACGGTGCCCAGAAATTGCATTCCATGGGGTTTGCTCAAGGGAGGCAAAAGCTTTATTTGTTCTACAGAGTCACCACCCAACAGTTGCCAAGCCCCTTTGGAATGTTTTGGAGGGCAGTTTCCCAAGATAGGCATC
>gene=chr20_2338419-2339419; species=ponAbe
gggcatggatgagatcactcaaaataaatgcttagagcagagaaagaatttaagaaTCACTGT-TTTTAACCATGGTGACTTCTGAAGGGTGGATTTTAGTGGTATTGGAATGAAGAAACTTTTATTTTCACTTTATACACTTTTGATTTGTTGTTTAATATATACATATCTGTAGGAGTTGAGAGTGAGAT--AAGAGTGAAAGACAAGGTGACAAAGACCCTCCCATGTTGTACCTGCTGCACCCTTCTCCTCACATCCTCTCAGCACCTGTAGGAGGGGGGCCAGCTTCCTGACACATGGCCCAACTCAGTGGGCAGGTTTGTTCTATCCTCTTGACATTAGCTATGCCAGGTCTGGCCAGCACGGTGTCCAGACATTGCATTCCATGGGGTTTGCTCAAGGTAGGCAAAAGCTTTATTTGTTCTACAGAGTCACCACCCAACAGTTGCCAAGCCCCTTTGGAACGTTTTGGAGGGCAGTTTCCCAAGATAGGCGTC
>gene=chr20_2338419-2339419; species=rheMac
gggcatggatgagatcactcaaaataaatgcttagagcagaaaaagaatttaagaaTCATGGTCTTTTAACCATGGTGACTTCTGAAGAGTGGATTTTAGTGGTATTGGAATGAAGAAACTTTTATTTTCACTTTATACACTTTTGATTTGTTGTTTAATATATACGTATCTGTAGGAGTTGAGAGTGAGAGAAAAGAGTGAAAGACATGGTGACAAAGACCCTCCTATGTTGTACCTGCTGCACCCTTCTCCTCACATCCTCTCAGCACCTGTAGGAGGGGGGCCAGCTTCCTAACACATGGTCCAACTCAGTGGGCAGGTCTGTTCTATCCTCTTGACATTAGATATGCCAGGTCTGGCCAGCACGGTGCCCAGAAATTGCATTCCATGGGGTTTGCTCAAGGGAGGCAAAAGCTTTATTTGTTCTACAGAGTCACCACCCAACAGTTGCCAAGCTCCTTTGGAATGTTTTGGAGGGCAGTTTCCCAAGATAGGCATC
>gene=chr20_2559034-2560034; species=hg19
GTTTTATTCCAAATGGATTTGTTTCCACAatgtggggctggtggagagcagtcccttggagagttgacaaaacaacacccagccatagaaagacggctgatcaggtttctgtttggtacatagtctgggtgtctagctgggaacagatcacaggagggggcaacatgcctttctgactcttttcagaaaagcgaggctgttgttcccccaggagaagaatgttcagctatgggttgagatctccttatcagttgcaccacccctgcaattttgcgacagttcctatcagagagaggcacttggctgtctgccagacgtgggtctgagagtagccagagttccttctacctttgaatttttgttttaagttgaagaaagtcatatcagaggttgctaactcaatcggaccctccaaatcagaaatCGTACAGAGAATTTCTCACTTTATCTACAAACTGTCCAAACCAGAAATTTTATCAGCACAGTAAGGGGTGGCCCTC
>gene=chr20_2559034-2560034; species=bosTau
GTTTTATTCCAAATGGATTTATTTTCAGGGGATAGGACTGTTGAAGAGCATCCCCTGAAAGAGTTGACAGATTTTcatgcagccag---cagacagctgctcaggtttctgattggtaaaaa--gtgagtgttgagct-ggagtagaccctggaaaggtgcataatgccttcctaactAATGTTAAAAAACACAGGCTGCCATTTCACTGGAAGAAGAATGGGACACCTGGGGCTGAGATCTCTTTAGCACTGCCTTCAGTCTTATAGTTTAGCAACAGTTTCTATGAGATTAAGGCACTCGACCGTCTGCCAATTGTAGGTGTGAGG----------TTTTTTTTTCCCTTGAATTTTTGGTTTTAGATGAAGGAAGTTACATAAGAGTTTGCT------------------------------------------------------------------AAACCTGAAATTTTACCAGCATTATAAGATGTTGCCCTG
>gene=chr20_2559034-2560034; species=calJac
GTTTTATTCCAAATCGATTTGTTTCCAGAGTGTGCAGTTGGTGGAGAGCAGCCcctccaaaagttgacaaaacag---ccagccatagaaagacggctgatcagatttctgtttggtacaaagtctgggtgtcgagttgggaacggaccacaggagggggcaacatgcctttttgactcctttcagaaaagcgaggctgttg-----ccaggagaagaatgggccaccatgggttgacatctccttatcagttgcaccacccttgcaattttgtgacaattcctatcagacagaggcacttggctgtctgCTGGATGTGGGTCTGAGAGTTGCCAGATTTCCTTTTTCCTTTGAACTTTTGTTTTAAGATGAAGAAGGTCATATCAGAGGTTGCTAACTCAGTTGGACCCTCCAACACAGAAATCGTCCAGAGAATTTCCCACTTTATCTATACGCTGTCCAAATCGGAAATGTTATCAGCACAGTAAGGGGTGGCCCTG
>gene=chr20_2559034-2560034; species=canFam
ATTTTATTACAAATGGATTTATTTCTAGAGAGTGAGGTTGTTGGAGAGCAGCCCCTTGGG-AATTGACAGATTTTCATCCAATCAGAGGCAGACAGCTACTCAGGCTTCTGAATGATATAAACTCTAAGTGTTGAGCTGGGAACAGACCATGGGAAGGAGCAAAATGCCTTCCTATTTAC-----AAAAAAACAAGCTGTTGTTTCACTAGG---AGAAT-GGAAACCATGGGTTGAGGT-TC--TTCCAATTCCACCATCACTGCGGTTGA-ATACAATTCCTATCAGATTTGGGCACTTGGCTGTCTGCCAAACGTGGATGTAAAGGTCGTGAGATTTCTTTTTCCCCTTGAATTTTTGTTTTAAGATAAAAAAAGTTATATCAGAGGTTGCTAACCTAATTTGATCCCCCAA--CATAAATTATATATACAATTCCTAAGTTCATATATAAACTATCTAAACGTGAATTTTTATCAGCACCGCAAGGTGCTGCGCTG
>gene=chr20_2559034-2560034; species=equCab
ATTGCATTCCAAATGGATTTATTTCCAGGGGGTAGGGCTGCTGGAGATCAGCCCTTTCAAGACTTGACAAATTTTcacccagccagagacagacagctactcaggtttctgattggtacaaactctgagtgttgagctgggaacagactatggaaaggagcaaaatgccttcctaactcctttcaaaaaaagcaggctattgtttcaccaggagaagaatgggaagccgtgggctgaggtctc--taccagctccaccagccttatagcttagcaacagttcctgtcagattaaggcacgtggctgtctgccaaacgtgggtgtgagagttgcaagatttcttttttcccttgaatttgtgttttaagacaaaggaggttgcatcagcgattgctaacccaatttgaccccccaaaccagaaattATACACAGAATCTCTAAGTTCATGTGTAAACTATCCAAACCTGAAATTTTATCAGCACTGTAAGGTGTTCCCCTG
>gene=chr20_2559034-2560034; species=gorGor
GTTTTATTCCAAATGGATTTGTTTCCACAatgtggggctggtggagagcagtcccttggagagttgg-aaaacaacacccagccatagaaagacggctgatcaggtttctgtttggtacatagtctgggtgtctagctgggaacagatcacaggagggggcaacatgcctttctgactcttttcagaaaagcgaggctgttgttcccccaggagaagaatgttcagctatgggttgagatctccttatcagttgcaccacccttgcaattttgcgacagttcctatcagagagaggcacttggctgtctgccagatgtgggtctgagagtagccagagttccttctacctttgaatttttgttttaagttgaagaaagtcatatcagaggttgctaactcaatcggaccctccaaatcagaaatCGTACAGAGAATTTCTCACTTTATCTATAAACTGTCCAAACCAGAAATTTTATCAGCACAGTAAGGGGTGGCCCTC
>gene=chr20_2559034-2560034; species=panTro
GTTTTATTACAAATGGATTTGTTTCCACAATGTGGGGCTGGTGGAGAGCAGTCCCTTGGAGAGTTGACAAAACAACACCCAGCCACAGAAAGACAGCTGATCAGGTTTCTGTTTGGTACATAGTCTGGGTGTCTAGCTGGGAACAGATCACAGGAGGGGGCAACATGCCTTTCTGACTCTTTTCAGAAAAGCGAGGCTGTTGTTCCCCCAGGAGAAGAATGTTCAGCTATGGGTTGAGATCTCCTTATCAGTTGCACCACCCGTGCAATTTTGCGACAGTTCCTATCAGAGAGAGGCACTTGGCTGTCTGCCAGACGTGGGTCTGAGAGTAGCCAGAGTTCCTTCTACCTTTGAATTTTTGTTTTAAGTTGAAGAAAGTCATATCAGAGGTTGCTAACTCAATCGGACCCTCCAAATCAGAAATCGTACAGAGAATTTCTCACTTTATCTATAAACTGTCCAAACCAGAAATTTTATCAGCACAGTAAGGGGTGGCCCTC
>gene=chr20_2559034-2560034; species=papHam
GTTTTATTCCAAATGGATTTGTTTCCAGAGtgtggggttggtggagagcagccccttggagagttgacaaaacaacacccagccatagaaagacagctgatcaggtttctgtttggtacacagtctgggtgtcgagctgggaacagaccacaggagcgggcaacatgcctttctgactcttttcagaaaagcgaggctgttgtttccccaggagaagaatgttcagtcatgggttgagatctccttatcagttgcaccacccttgcaattttgcgacagttcctatcagagagaggcacttggctgtctgccagacataggtctgagagttgccggagttcctttctcctttGAATTTTTGTTTTAAGTTGAAGGAAGTCATATCAGAGGTTGCTAACTCAATTGGACCCTCCAAACCAGAAATCGTACAGAGAATTTCTCACTTTATCTATAAACTGTCCAAACCAGAAATTTTAGCAGCACAGTAAGGGGTGGCCCTC
>gene=chr20_2559034-2560034; species=ponAbe
GTTTTATTCCAAATGGATTTGTTTCCAGAGtgtggggttggtggagagcagccccttggagagttgacaaaacaacacccagccatagaaagacggctgatcaggtttctgtttggtacctaatctgggtatcttgctgggaacagatcacaggagggggcaacatgcctttctgactcttttcagaaaagcgaggctgttgtttccccaggagaagaatgttcagctatgggttgagatctccttatcagttgcaccacccttgcaattttgcgacagttcctatcagagagaggcacttggctgtctgccagacgtgggtctgagagtagccagagttccttttacctttgaatttttgttttaagttgaagaaagtcatatcagaggttgctaactcaatcggaccctccaaaccagaaatCGCACAGAGAATTTCTCACTTTATCTATAAACTGTCCAAACCAGAAATTTTATCAGCACAGTAAGGGGTGGCCCTC
>gene=chr20_2559034-2560034; species=rheMac
GTTTTATTCCAAATGGATTTGTTTCCAGAGTGTGGGGTTGGTGGAGAGCAGCCCCTTGGAGAGTTGACAAAACAACACCCAGCCATAGAAAGACAGCTGATCAGGTTTCTGTTTGGTACACAGTCTGGGTGTCGAGCTGGGAACAGACCACAGGAGGGGGCAACATGCCTTTCTGACTCTTTTCAGAAAAGCGAGGCTGTTGTTTCCCCAGGAGAAGAATGTTCAGTCATGGGTTGAGATCTCCTTATCAGTTGCACCACCCTTGCAATTTTGCGACAGTTCCTATCAGAGAGAGGCACTTGGCTGTCTGCCAGACATGCGTCTGAGAGTTGCCGGAGTTCCTTTCTCCTTTGAATTTTTGTTTTAAGTTGAAGGAAGTCATATCAGAGGTTGCTAACTCAATTGGACCCTCCAAACCAGAAATCGTACAGAGAATTTCTCACTTTATCTATAAACTGTCCAAACCAGAAATTTTAGCAGCACAGTAAAGGGTGGCCCTC
>gene=chr20_2683071-2684071; species=hg19
GGCTTCTGCCTCCTAAGTCAGCATTTCATGTGGATAACTGAGGGAGGCTCCGGGGCAAGCTTTCAAGAGGAGGAAACATTTTCCATTTTACTATTTATTATAACTTGTATGTGTAAAACAATAGCAAGTCCCTCATGCCCATGACATCCCAGGTGTTATGGCTTAGCCTGAAGCCAAGTAAAAGAATAAATTGATTTAAAGTTATATGAAGAAAAATAGTAAGTAGTGGTGACTGTGGCAGCCATTGTCACAGGAGCATGCTCATGATGGGCACCTGGACAAGCTGACCTAAGTGGTCCTCAAGGCAGTTCCCCATCCTGGTCACTCCCCTGCATCCCTGCAGCAGCCTCTCTCTTGTCCCCCACACTGCACCCTCCTTTCCCCCATAGCATCTTTAAGCCCTGCCTGGCTTCAGAACTTTCTAGTGGCCTTTAGTCATGTTTCCGAAACCATGACCCTCAACAAAAGTGCTCCGTAGTCAGGTAAGCAGGGTGTGTTAG
>gene=chr20_2683071-2684071; species=bosTau
CACTTTTGCCTCCAAAATCAGCATTTCATATGGACCACTGAGG----CTCCCAAGCAGGCTTTCAGGAggaggaacaatttt-cattctattatttactgtaatctatataagtaaaactacaacaagcttctcaaggccatgacatttcagatattatagctttgcatgaagccaagtaag--gataagttgatttacaattatatgaagaaaaatagtaagcaCTGTTGAGTATGGCAGAGGCCGTCACA-TGGCATGTCCAGGAC-GG---------ACTCTGGTCTAAATGGCTCTCAAAGCAGTT---------CATCTCACCTCTGCATCCCTGCAGTGGCCTCTTGCTAT--CAGCACCCTCGGCACTCCCTG--CCTGCAGCATCTTTAAGCCCTGCCTAACTTCAGAACCTCTTGGAGGCCTTTAGTCATGTCTCCCAAACCACATGCCTCCACCAAAATGCTCCGTAGTCAAGTAAGCATGGtatgttgg
>gene=chr20_2683071-2684071; species=calJac
GGCTTTTGCCTCCTAAGTCAGCATTTCATGCGGACCCCTGAGGAAGGCTCCAGGGCAAGCTTTCAAGAGGAGGAACCATTTC-CATTTTATTATTTATTATAATCTGTATGTGTAAAACAACAGCAAGTCCCTCATGCCCATGACATCCCAGATGTTATGGCTTAGTGTGAAGCTGAGTAAAAGGATAAATTGATTTAAGGTTATATGAAGAA-AACAGTAAGTAGTGGTGACTGTGACAGCCGTTGTCACAGGAGCACGATCATGATGGGTGCCTGGACGAGCTGACCTAAGTGGCCCTAGAGACAGTTTCCCATCCTCATCGCTCCCCTGCATCCCTGCAGCAGCCTCTCACTTGTCCCCCACACTGCACCCTCCTTTCCCTCATAGCATCTCTAAGCCCTGCCTGGCTCCAGAGCTTTCTAGTAGCCTTTAGTCACATTTCCCAAACCATGACCCTCAACAAAAGTGCTCCATAATCCAGCAAGCAGGGTGTGTTAG
>gene=chr20_2683071-2684071; species=canFam
CACTTCTGCCCCTAAAATCAGCACTTCACAAGGACCAGCGAGG----CTCCCACACAGGCTTA-AGGAGGTGGAACAATTGT-CCTTCTATTATTTATTATAGTATGTACGAGTAAAAACAGGATA--------------------TCCCAGA---TATGGTTTTGCATGAAGCAGAGTA----AGTAAGTTGATTTAAAATTATGTGAAGAACAGCATTAAGGAGTGATGAATATGGCAGATATTTTCTCAGTGGCACATCCATGATGGG---------ACTCTGTTCTGAATGG--TTCAAGGCAGCA------CCTCATCTCTCCTCTGCATCCCTGTGGCACCTTCTCAGTTTCCCACCACACTGCACCCTCCCCA--CCCACAGCAGCTTTAAGCCCCGCCTGGCTTCAGAACCTTCTGCTGGCCCTTCATTGTATTTCTCAAACCCTATCCCTTAACAAAAT---------------------TGACAtattag
>gene=chr20_2683071-2684071; species=equCab
CACTTGTGCCTCTGAGATCAGCATTTCACATACACCACTGAGG----ATCCGAAGCAGACTTTCAGGAgaaggaacaatttt-cattttattatttactgtaatctgtatgagtaaaaacacaacaagcctttcaagcccatgac-atccagatattataggttcacatgaaaca-agt------gtcaattgatgtaaaattatacgaagaaaactattaagtagtaatgaatatggcagatattgtcacagtggcacgtccatgatggg---------actctggCCTGAATGGCTCTCAAGGCAGTT------CCTCATCTCTCT---GCATCGCTGCAACAGCCTCCCACTTTTTCACCACCCTATGTCCTCCCTG--CCTGCAGCATCTTTAACCCCTGCCTGGCTTCAGAACCTTCTGCTGGCCTTTAGTCCTGTTTCCCAAACTATGTCCCTCAACAAAAGAGCTCTGTAATCAAGTAAGCATGGGgtgttag
>gene=chr20_2683071-2684071; species=gorGor
GGCTTCTGCCTCCTAAGTCAGCATTTCATGTGGATAACTGAGGGAGGCTCCAGGGCAAGCTTTCAAGAGGAGGAaacattttccattttactatttattataatttgtatgtgtaaaacaatagcaagtccctcatgcccatgacatcccaggtgttatggcttagcctgaagccaagtaaaagaataaattgatttaaagttatataaagaaaaat----agtagtggtgACTGTGGCAGCCATTGTCACAGGAGCATGCTCATGATGGGCACCTGGACAAGCTGACCTAAGTGGTCCTCAAGGCAGTTCCCCATCCTGGTCGCTCCCCTGCATCCCTGCAGCAGCCTCTCACTTGTCCCCCACACTGCACCCTCCTTTCCCCCATAGCATCTTTAAGCCCTGCCTGGCTTCAGAACTTTCTAGTGGCCTTTAGTCATGTTTCCCAAACCATGATCCTCAACAAAAGTGCTCCGTAGTCAGGTAAGCAGGGTGTGTTAG
>gene=chr20_2683071-2684071; species=panTro
GGCTTCTGCCTCCTAAGTCAGCATTTCATGTGGATAACTGAGGGAGGCTCCGGGGCAAGCTTTCAAGAGGAGGAAACATTTTCCATTTTACTATTTATTATAATTTGTATGTGTAAAACAATAGCAAGTCCCTCATGCCCATGACATCCCAGGTGTTATGGCTTAGCCTGAAGCCAAGTAAAAGAATAAATTGATTTAAAGTTATATGAAGAAAAAT----AGTAGTGGTGACTGTGGCAGCCATTGTCACAGGAGCATGCTCATGATGGGCACCTGGACAAGCTGACCTAAGTGGTCCTCAAGGCAGTTCCCCATCCTGGTCGCTCCCCTGCATCCCTGCAGCAGCCTCTCACTTGTCCCCCACACTGCACCCTCCTTTCCCCCATAGCATCTTTAAGCCCTGCCTGGCTTCAGAACTTTCTAGTGGCCTTTAGTCATGTTTCCCAAACCATGATCCTCAACAAAAGTGCTCCGTAGTCAGGTAAGCAGGGTGTGTTAG
>gene=chr20_2683071-2684071; species=papHam
GGCTTCTACCTCCTAAGTCAGCATTTCATGTGGACCACTGAGGGAGGCTCCGGGGCAAGCTTTCAAGAGGAGGAAACATTTT-CATTTTACtatttattataatttgtatgtgtaaagcaatagcaagtgcctcatgcccatgacattccagatgttatggcttagcgtgaagtcaagtaaaagaataaattgatttaaagttatatgaagaataatagtaagtagtggtGACTGTGGCAGCCATTGTCACAGGAGCATGCTCATGGTGGGCACCTGGACAAGCTGACCTAAGTGGCCCTCAAGGCAGTTCCCCATCCTCTTTGCTCCCCTGCATCCCTGCAACAGTCTCTCACTTGTCCTCCACACGGCACCCTCCTTTCCCCCATAGCATCTTTAAGCCTTGCCTGGCTTCAGAACTTTCTAGTGGCCTTTAGTCATGTTTCCCAAGCCATGACCCTCAACAAAAGTGCTCCGTAACCAAGCAAGCAGGTTGTGTTAT
>gene=chr20_2683071-2684071; species=ponAbe
GGCTTCTGTCTCCTAAGTCAGCATTTCATGTGGACTACTGAGGGAGGCTCTGGGGCAAGCTTTCAAGAGGAGGAAACATTTTCCATTTTACTATTTATTATAATTTGTATGTGTAAAACAATAGCAAGTCCCTCATGCCCATGACATCCCAGATGTTATGGCTTAGCCTGAAGCCAAGTAAAAGAATAAATTGATGTAAAGTTATATGAAGAAAAATAGTAATTAGTGGTGACTGTGGCAGCCATTGTCACAGGAGCATGCTCATGATGGGCACCTGGACAAGCTGACCTAAGTGGTCCTCAAGGCAGTTCCCCATCCTCACCGCTCCCCTGCATCCCTGCAGCAGCCTCTCACTTGTCCCCTACACTGCACCCTCCTTTCCCCCATAGCATCTTTAAGCCCTGCGTGGCTTCAAAACTTTCTAGTGG-CTTTAGTCATGTTTCCCAAACCATGACCCTCAACAAAAGTGCTCCATAGTCAGGCAAGCAGGGTGTGTTAG
>gene=chr20_2683071-2684071; species=rheMac
GGCTTCTACCTCCTAAGTCAGCATTTCATGTGGACCACTGCGGGAGGCTCCGGGGCAAGCTTTCAAGAGGAGGAAACATTTT-CATTTTACTATTTATTATAATTTGTATGTGTAAAGCAATAGCAAGTGCCTCATGCCCATGACATCCCAGATGTTATGGCTTGGCGTGAAGTCTAGTAAAAGAATAAATTGATTTAAAGTTATATGAAGAATAATAGTAAGTAGTGGTGACTGTGGCAGCCATTGTCACAGGAGCACGCTCATGGTGGGCACCTGGACAAGCTGACCTAAGTGGCCCTCAAGGCAGTTCCCCATCTTCTTCGCTTCCCTGCATCCCTGCAACAGTCTCTCACTTGTCCTCCACACGGCACCCTCCTTTCCCCCATAGCATTTTTAAGCCTTACCTGGCTTCAGAACTTTCTAGTGGCCTTTAGTCATGTTTCCCAAGCAATGACCCTCAACAAAAGTGCTCCGTAACCAAGCAAGCAGGGTGTGTTAT
>gene=chr20_2733172-2734172; species=hg19
GAGGATGTGGTCCCCgcgatgtcgtccggcagagcgagcgagttctgtgtgatcagacagaatttgagtttcagtgtccaaatcaggagctgccgggcattcagcaagttacttatttgaacttgtttcctcgcagtcaaatagggtcaattccaccccctgcttaaggttgatctcggatctgaatgtgccactgtgcctaaagggcCAGTGTGTGATTTCGGAGTCCCAGCCCTGACTGTGGGCGCTGACCACATCCCATCTGGCTTCTTAGAGTGGGGAGCTCAGAGCTGGGTGGACAGGCAATGTCTGCATGTCATGAGTGAGTGACCTTCCGAACGGCTTTGATGCCTTGTCATTTTACACTGCCCTCAAGACTCTTCCATCATCAAGTTCCAGATCAGCATGTTCACAGCTCTTTTTAGCTTAGCTattcagcaggcatttataaagcgcccactgtatgcaaagcccagggcttggGGGATCCCCCCACTCCT
>gene=chr20_2733172-2734172; species=bosTau
GAAGAGGTAGTCCCA-CAATCTGgttgtgcagagcaagagaattctgtatagtcagacacggtcagcattt----gttgaaatgaggag----ctgacattcagcaagttactt------------attttctctgtaaaacaggatcagtatcatctgttgcttaaggttgttctcagacctgaatgtgcaagtgtacataaagggct--TGCAGTGACTGTGCATCCCAGCACTAGCTGTGGGCACTAACCATCTTCTGTATGGTTTCTTAGGGT-GTGAGCTCAGAGCTGGGTAGATGAGC-AGA-------------------------------AGGCATTTATGCTTTACCA---TGCATGGCCCTCAACTCCCTTCCAACACGAAGTTCCAAAAGAGCCTGTCTACAGGTTCCTATAGCTTAGCTATTCAGCAGACATCTGTAAAGCACCTGGCTTG------------------GGGGATAGTTCCACCCTT
>gene=chr20_2733172-2734172; species=calJac
GAGGATGTAGTCCTTGCGATGTCGTCCGGCAGAGCGAGCGAATTCTGTGTGATCAGACAGAAGTTGAGTTTCAGTGTCCAGATCAGGAGCTGCCGGGCATTCAGCAAG----TTACTTGAATTTGTTTCCTC----TCAAATAGGGTCAGTTCCATCCCCTGCTTAAGGTTGATCTCGGATCTGAATGTGCCACTGTGCCTAAAGGGGCAGTGTATGATTTCGGAGTCGCAGCCCTGACTGTGGGCGCCGACCACCTCCCATCTGGCTTCTTAGAGTGGGGAGCTCAGAGCTGGGTGGACGGGCAATGTCTTTGTGTCATGAGTGAGTGTCATTCCCAACAGCTCTGATGCCTTGTCATTTTACACTGCCCTCAAGTCTCTACCAACATCAAGTTCCAGATCAGCATGTTCACAGATCTTTTGAGCTTAGCCATTCAGCAGACATTTGTAAAGCGCCCACTTAATGCAAAGCCCAAGGCTTGGAGGATCCCTCCACTCCT
>gene=chr20_2733172-2734172; species=canFam
GAAGATGTGGTCCCTGCGATCTGGTCACGaagagcaggcgaagtctgtgtggtcggacagggtcagggtttgaaagtccagatcaggatctgtctgacgttcagcaaactacttctttcaactggtttcctctctctaaaatgggatcagtgtca-cccctgcctagggttgttctcagatctgaatgTGCCGCCGTGC-------------------------------------------------------------------------------------------------------------------------------------------------------------------------------------------------------------------------------------------------------------------------------------------------------------
>gene=chr20_2733172-2734172; species=equCab
---------------------------------------------------------------------------------------------------------------------------------------------------------------------------------------------------------------------------------------------------------------------------------------------------------------------------------------------------GGGC-TTTATGC----CCATTTTGCACCGGCCTCAAGTCCTTACCAACACCAAGTTCTAGACTGTCCCGTTCCCAGCTCCTTATAAtttagctattcagcagtcatttataaaacatctatggtgtgcaagca-ctgggctcggggtttaactccatccct
>gene=chr20_2733172-2734172; species=gorGor
GAGGATGTGGTCCCCgcgatgtcgtcc-gcagagcgag-gagttctgtgtgatcagacagaatttgagtttcagcgtccaaatcaggagctgccgggcattcagcaagttacttatttgaacttgtttcctcgcagtcaaatagggtcaattccaccccctgcttaaggttgatctcggaactgaatgtgccactgtgcctaaagggcCAGTGTGTGATTTCGGAGTCCCAGCCCTGACTGTGGGCGCTGACCACATCCCATCTGGCTTCTTAGAGTGGGGAGCTCAGAGCTGGGTGGACAGGCAATATCTGCATGTCATGAGTGAGTGACATTCCGAACGGCTTTGATGCCTTGTCATTTTACACTGCCCTCAAGACTCTTCCATCATCAAGTTCCAGATCAGCATGTTCACAGCTCTTTTTAGCTTAGCTattcagcaggcatttataaagcgcccactgtatgcaaagcccagggcttggGGGATCCCCCCACTCCT
>gene=chr20_2733172-2734172; species=panTro
--------------------------------------CGAGTTCTGTGTGATCAGACAGAATTTGAGTTTCAGTGTCCAAATCAGGAGCTGCCGGGCATTCAGCAAGTTACTTATTTGAACTTGTTTCCTCGCAGTCAAATAGGGTCAATTCCACCCCCTGCTTAAGGTTGATCTCGGATCTGAATGTGCCACTGTGCCTAAAGGGCCAGTGTGTGATTTCGGAGTCCCAGCCCTGACTGTGGGCGCTGACCACATCCCATCTGGCTTCTTAGAGTGGGGAGCTCAGAGCTGGGTGGACAGGCAATGTCTGTATGTCATGAGTGAGTGACATTCCGAACGGCTTTGATGCCTTGTCATTTTACACTGCCCTCAAGACTCTTCCATCATCAAGTTCCAGATCAGCATGTTCACAGCTCTTTTTAGCTTAGCTATTCAGCAGGCATTTGTAAAGCGCCCACTGTGTGCAAAGCCCAGGGCTTGGGGGATCCCCCCACTCCT
>gene=chr20_2733172-2734172; species=papHam
GAGGATGTGGTCCCTGCGATGTCGTCCGGCAGAGCGAGCGAATTCTGTGTGATCAGACAGAATTTGAGTTTCAGTGTTCAAATCAGGAGCTGCCGGGCATTCAGCAAG----TTATTTCAACTTGTTTCCTCGTAGTCAAATAGGGTCAATTCCACCCCCTGCTAAAGGTTGATCTCGGATCTGAATGTGCCACTGTGCCTAAAGGTCCAGTGTTTGATTTCAGAGACCCAGCCCTGACTGTGGGCGCTGACCACGTCCCATCTGGCTTCTTAGAGTGGGGAGCTCAGAGCTGGGTGGACGGGTAATGTCTGCGTGTCATGAGTGAGTGACATTCCGAACGGCTTTGATGCCTTGTCATTTTACACTGCCCTCAAGACTCTTCCAACATCAAGTTCCAGATCAGCAAGTTCACAGGTCTTTTTAGCTTAGCTattcagcagacactgataaagcgcccactgtatgcaaagcccagggcttggGGGATCCCCCCACTCCT
>gene=chr20_2733172-2734172; species=ponAbe
GAGGATGTGGTCCTCgcgatgtcgtccggcagagcgagcgagttctgtgtgatcagacagaatttgaatttcagtgtccaaatcaggagctgccgggcattcagcaagttacttatttgaacttgtttcctcgcagtcaaatagggtcaattccaccccccacttaaggttgatctcggatctgaatgtgccactgtgcctaaagGATCAGTGTATGATTTCGGAGTCCCAGCCCTGACTGTGGGCGCTGACCACGTCCCATCTGGCTTCTTAGAGTGGGGAGCTCTGAGCTGGGTGGACAGGCAATGTCTGCGTGTCATGAGTGAGTGACATTCCGAACGGCTTTGATGCCTTGTCATTTTACACTGCCCTCAAGACTCTTCCATCATCAAGTTCCAGATCAGCATGTTCACAGCTCTTTTTAGCTTAGCTattcagtaggcatttataaagcgcccactgtatgcaaagcccagggcttggGGGATCCCCCCACTCCT
>gene=chr20_2733172-2734172; species=rheMac
GAGGATGTGGTCCCTGCGATGTCGTCTGGCAGAGCGAGCGAATTCTGTGTGATCAGACAGAATTTGAGTTTCAGTGGCCAAATCAGGAGCTGCCGGGCGTTCAGCAAG----TTATTTCAACTTGTTTCCTCGCAGTCAAATAGGGTCAATTCCACCCCCTGCTAAAGGTTGATTTCGGATCTGAATGTGCCACTGTGCCTAAAGGGCCAGTGTTTGATTTCGGAGACCCAGCCCTGACTGTGGGCGCTGACCACGTCCCATCTGGCTTCTTAGAGTGGGGAGCTCAGAGCTGGGTGGACGGGCAATGCCTGCGTGTCATGAGTGAGTGACATTCCGAACGGCTTTGATGCCTTGTCATTTTACACTGCCCTCAAGACTCTTCCAACATCAAGTTCCAGATCAGCAAGTTCACAGGTCTTTTTAGCTTAGCTattcagcagacatttataaagcgcccactgtatgcaaagcccagggcttggGGGATCCCCTGACTCCT
>gene=chr20_2822188-2823188; species=hg19
TGCCATTTCTCTCTTTATCTCACTGAAGAATTTTGCGCATCCTTCAGGACTTAGTAGTTCAAGGGTTCTTTCTGGAACTGTGCCTGATTCTCCCCCAATAGAATCCTGTGGGCCTCACTGGGCCCAGTGCTAGGGTCTTTTAGGTATGGTCTATTTGTATATTTAGGCGACATTTGTATAGGTTTCTTCTGCTAAACCAGGCTCCTTCAGGGCTGAAAGCAttttttttttttttgacagagtcttcctctgttgcccaggctggagtgcaggggcactcggctcactgcaacctccgcctcccgggttcaagggattctcctgcctcagcctcccgagtggctgagactgcaggcccctgtcaccacgcccggctaatttttgtattttttgctagaggtgaggtttcaccatggtggccaggctggtcttgaacttctgaccttaagcaatctatccaccttggcctcccaaagtactgggattacaggcgtgaacca
>gene=chr20_2822188-2823188; species=bosTau
tgccatttccctctttacttcactgga-attctagctcatccttctgggct---tagtttaagggttttttctgaaaccttccctgatccaatcccaatagaaccctttgggtct---------cagtgctaaggt-tgttacctatgac--------acattagggcaatatttatataggtttcttctgctaaaccaaattccttgagggctgagtgcattct-----------------------------------------------------------------------------------------------------------------------------------------------------------------------------------------------------------------------------------------------------------------------------------
>gene=chr20_2822188-2823188; species=calJac
TGCCATTTCTC----TACCTCATTGAAGAATTTTGTGCATCCTTCAGGACT---TAGTTCAAGGGTTCTTTTTGGAATTGTGCCTGATTGGCCTCCAATAGAATCCTGTGGGCCTCACTGGGCGCAGCGCTAGGGTCTATTAGGTATGGCCTATTTGTATATTTAGGCGATATTCGTATAGGTTTCTTCTGCCAAACAAAGCTCCTTGAGGGCTGAAAGCATTTTT---CTTTTT-------------------------------------------------------------------------------------------------------------------------------------------------------------------------------------------------------------------------------------------------------------------------
>gene=chr20_2822188-2823188; species=canFam
aaccattgcccactttttctcactggg-atttttgttcctctttcagggct---tagttcaagagttctttctgaaaccttccctgattcaatcgcagtagagc--tttgggcctcacatggcccagtattaccgtctgttatgaatggc--------acagtagatcagtatttgcataggtttcttctgctaaactaagttcctcgagggc-----------------------------------------------------------------------------------------------------------------------------------------------------------------------------------------------------------------------------------------------------------------------------------------------
>gene=chr20_2822188-2823188; species=equCab
tgccacttctctctttatctcactgga-gttcctgctcatccttcaggact---tagttcaagggttctttctgaaaccttccctggtccaaccccaggagaaccatttgggactcacaggtcccggtgctggggtctgctatgtatggc--------acaggaaggcaatatttgtatagatttcttttgctagactatgtttctt-----------------------------------------------------------------------------------------------------------------------------------------------------------------------------------------------------------------------------------------------------------------------------------------------------
>gene=chr20_2822188-2823188; species=gorGor
TGCCATTTCTCTCTTTATCTCACTGAAGAATTTTGCACATCCTTCAGGACT---TAGTTCAAGGGTTCTTTCTAAAACTGTGCCTGATTCTCCCCCAATAGAATGCTGTGGGCCTCACTGGGCCCAGTGCTAGGGTCTGTTAGGTATGGCCTATTTGTATATTTAGGCGACATTTGTATAGGTTTCTTCTGCTAAACCAGGCTCCTTCAGGGCTGAAAGCATTTTTTTT-------------------------------------------------------------------------------------------------------------------------------------------------------------------------------------------------------------------------------------------------------------------------------
>gene=chr20_2822188-2823188; species=panTro
TGCCATTTCTCTCTTTATCTCACTGAAGAATTTTGCGCATCCTTCAGGACTTAGTAGTTCAAGGGTTCTTTCTGGAACTGTGCCTGATTCTCCCCCAGTAGAATCCTGTGGGCCTCACTGGGCCCAGTGCTAGGGTCTGTTAGGTATGGCCTATTTGTATATTTAGGCGACATTTGTATAGGTTTCTTCTGCTAAACCAGGCTCCTTCAGGGCTGAAAGCAttttttttttttttgacagagtcttcctctgttgcccaggctggagtgcagggg---------------------------------------------------------------------------------------------------------------------------------------------------------------------------------------------------------------------------------
>gene=chr20_2822188-2823188; species=papHam
tgccatttctctctttatctcactgaagaattttgcgcatccttcatgact---tagttcaagggttctttttggaactgtgcctaattctcccccaatagaatcctgtgggcctcactgggctcagtgctagggtctgttaggtatggcctatttgtatgtttaggcgacatttgtataggtttcttctgctaaaccaggctccttcagggctgaaaacttttttttttttttttaaacagtcttgctctgtcgcccaggccggagtgcagtggcactcgacccactgcaacctcc--------------------------------gcctcccgcgtggctgagactacaggctcccgccaccacacctggctaatttttgtattttttggtagagctgggatttcaccatggtggccaggctggttttgaacttctgaccttaagcaatctatccacctcggcctcccagagtactgggattataggcatgagcca
>gene=chr20_2822188-2823188; species=ponAbe
TGCCATTTCTCTC--TATCTCACTGAAGAAttttgcgcatccttcaggact---tagttcaagagttctttctggaaccgtgcctgattctcccccaatagaatcctgtgggcctcactgggcccagtgctagggtctgttaggtatggcctatttgtatatttaggcgacatttgtataggtttcttctgctaaaccaggctccttcagggctgaaagcattttttttttttttgacagtggcttcctctgttgcccaggctggagtgcaggggcactcggctcactgcaacctccgcctcccgggttcaagggattctcctgcctcagcctcccgagtggctgagactgcaagcccccgtcaccacgctcggctaatttttgtatttttcgctagaggtgaggtttcaccatggtggccaggctagtcttgaacttctgaccttaagcaatctatccaccttggcctctcaaagtgctaggattacaggcgtgagcca
>gene=chr20_2822188-2823188; species=rheMac
TGCCATTTCTC----TATCTCACTGAAGAATTTTGCGCATCCTTCATGACT---TAGTTCAAGGGTTCTTTTTGGAACTGTGCCTAATTCTCCCCCAATAGAATCCTGTGGGCCTCACTGGGCTCAGTGCTAGGGTCTGTTAGTTATGGCCTATTTGTATGTTTAGGCGACATTTGTATAGGTTTCTTCTGCTAAACCAGGCTCCTTCAGGGCTGAAAAC-tttttt--tttttttaaacagtcttgctctgtcgcccaggctggagtgcagtggtactcgactcactgcaacctcc--------------------------------gcctcccgagtggctgagactacaggctcccgccaccacacctggctaatttttgtattttttggtagagctgggatttcaccatggtggccaggctggttttgaacttctgaccttaagcaatctatccacgtcggcctcccagagtactgggattataggcatgagcca
>gene=chr20_2861012-2862012; species=hg19
gaactttgggtgtcctgaaggaagagactgaattctgcagtgagcagagacatatttatacatttgttctccatgtattgcaacatgttgttaacagtttatattaaccagttctcattgaactagcctttacaaaatggacatgcagagaaaccagtgatcaaagaaaatactaataatacaagcacaagcaaacaagttgtcagagctgacacttgtccaactcctgtgatgaattcttggtgagctattcaaataagtcagctcttactaaattggaaagtatcaggaaatttataagaaacatgaactttcgtgctctgtcattaataggaatcttgctttaagattccttttaatcgtatgtagaacccagctgcacggtggctcacacccataatcccactgttttgggagcctgaggtgcaggaggccaggagctcaagacaaacctgggcaacatagcgagaccccatctctaccaaaaataaaaaattagc
>gene=chr20_2861012-2862012; species=bosTau
GAACCTTAGATGTCCAGAAGTAAGAGAGGGAGTTCTGCAGTAAGCAGAGCTGTATACATAC-------------------------ATTAATAacagtttatattatcaagtttt-gttaaactgactttcacaaaatgaagatgcaaagaaaccagtgattgaagaaaa------taatgcaagcacaaggaaacaaaatggcacagttgacctttgtctagctcctattatgaagtcttagtgagctac---------tcagcttgtattacattggaaagtataaagaaccct---------atggacttacatcctctgttatt-ataggaatcttgctttaagat------------tgtgtagaacc-------------------------------------------------------------------------------------------------------------------------------
>gene=chr20_2861012-2862012; species=calJac
--------------------------------------------------------------------------------------------------------------------------------------------------------------------------------------------------------------------------------------------------------------------------------------------------------------------------------------------------------------------------------------------------------------------------------------------------------------------------------------------------------------------
>gene=chr20_2861012-2862012; species=canFam
gaactttgggtgtcctgaaggaagagaaggagttctgcggtgagcagagccataatcatgcatttccttttagtgtatt----catattaataacagttta---tacatattttttatta----aaccttcacaaaatggacatgcaaataaaccagtgattgaagaaaatactaataatgtaagcacaaac------aatggcagagttgacccttgttcaactcctattacaaactgttGCTGAGCTGTTTAAATAAGTCAGCTTTTATTACATTAGAAAGTATCAGGAAG---------------------------------------------------------------------------------------------------------------------------------------------------------------------------------------------------------------
>gene=chr20_2861012-2862012; species=equCab
ga----------tcctgaaggaggagagggagttctgcagtgagcagagccat---------------------------------attaataacagtttatattatctggttttcattaaactaaccttcacaaaatggacatgcaaagaaaccagtgattgaagaaaatgctagtagtgcaagcacaagcaaacaaaatggcagagctgacccttgcccaactcctattatgagctcctggtgagctatgtaactaagtcaactgttattacactggaaagtatcaat---tctatttgaaacatggatttacatcctctgtcattaataggaatcttgctttgagag------------tgtgtagaacc-------------------------------------------------------------------------------------------------------------------------------
>gene=chr20_2861012-2862012; species=gorGor
gaactttgggtgtcctgaaggaagagactgaattctgcagtgagcagagacatatttatacatttgttctccatgtattgcaacatattgttaacagtttatattaaccagttctcattgaactagccgttacaaaatggacatgcagagaaaccagtgatcaaagaaaatactaataatacaagcacaagcaaacaagttgtcagagctgacactagtccaactcctgtggtgaattcttggtgagctattcaaataagtcagctcttactaaattggaaagtatcaggaaatttataagaaacatggactttcatgctctgtcattaataggaatcttgctttaagattccttttaatcgtatgtagaacccagctgcacggtggctcacacccataatcccactgttttgggagcctgaggtgcaggaggccaggagctcaagacaaacctgggcaacatagcgagaccccatctctacccaaaataaaaaattagc
>gene=chr20_2861012-2862012; species=panTro
gaactttgggtgtcctgaaggaagagactgaattctgcagtgagcagagacatatttatacatttgttctccatgtattgcaacatgttgttaacagtttatattaaccagttctcattgaactagcctttacaaaatggacatgcagagaaaccagtgatcaaagaaaatactaataatacaagcacaagcaaacaagttgtcagagctgacacttgtccaactcctgtgatgaattcttggtgagctattcaaataagtcagctcttactaaattggaaagtatcgggaaatttataagaaacatggactttcatgctctgtcattaataggaatcttgctttaagattccttttaatcgtatgtagaacccagctgcacggtggctcacacccataatcccactgttttgggagcctgaggtgcaggaggccaggagctcaagacaaacctgggcaatatagcgagaccccatctctaccaaaaataaaaaattagc
>gene=chr20_2861012-2862012; species=papHam
GAACTTTGGGTGTCCTGAAGGAAGAGACTGAATTCTGCAGTGAGCAGAGACATATTTATACATTTGTTCTCCATGTATTGCAACATGTTGTTAATAGTttatattaaccagttttcattgaactagcctttacaaaatggacatgcaaagaaaccagtgattgaagaaaatac---taatacaagcacaagcaaacaagatgtcagagctgacactagtccaactcctgtgatgaattcttggtgagctattcaaataagtcagctcttactaaattggaaagtatcaggaaatttatgagaaacatgga--------ctctatcattaataagaatcttgctttaagATTCCTTTTAATCGTATATAGAACCCAGCTgcacagtggctcacatccataatcccactgttttgggagcctgaggcgcaggaggctaggagctcaagacaaacctgggcagcaaagcgagaccccatctctactaaaaataaaaaattagc
>gene=chr20_2861012-2862012; species=ponAbe
gaactttgggtgtcctgaaggaaaagactgaattctgcagtgagcagagacatatttatacatttgttctccatgtattgcaacatgttgttaacagtttatattaaccagttttcattgaactagcctttacaaaatggacatgcagagaaaccagtgatcgaagaaaatactaataatacaagcacaagcaaacaagatgtcagagctgacactagtccaactcctgtgatgaatgcttggtgagctattcaaataagtcagctcttactaaattggaaagtatcaggaaatttataagaaacatggactttcatgctctgacattaataggaatcttgctttaagattccttttaatcatatgtagaactcagctgcacggtggctcacacccataatcccactgttttgggagcctgaggtgcaggcggccaggagctcaagacaaacctgggcaacacagcgagaccccatctctaccaaaaataaaaaattagc
>gene=chr20_2861012-2862012; species=rheMac
GAACTTTGGGTGTCCTGAAGGAAGAGATTGAATCCTGCAGTGAGAAGAGACATATTTATACATTTGTTCTCCATGTATTGCAACATGTTGTTAATAGTttatattaaccacttttcattgaactagcctttacaaaatggacatgcaaagaaaccagtgattgaagaaaatac---taatataagcacaagcaaacaagatgtcagagctgacactagtccaactcctgtgatgaattcttggtgagctattcaaataagtcagctcttactaaattggaaagtatcaggaaatttatgagaaacatgga--------ctctatcattaataagaatcttgctttaagattccttttaatcgtatatagaacccagctgcacagtggctcacatccataatcccgctgttttgggagcctgaggcgcaggaggctaggagctcaagacaaacctgggcagcaaagcgagaccccatctctactaaaaataaaaaattagc
>gene=chr20_2988089-2989089; species=hg19
TATCTGGTTAGCCATATATGAACCAAGGCCTGAGGGAAGAGCTGATACTAAGAGGAGGTTTTTAAAGATGATTTAGAGAATGTTTATAGAACAGTCTGTATGAGAGATTTGAGGTTTTTGTTTGGTTGGTTTTGTCTTTGGCAGTAGCCTGAAAAAACACATAAAGAGTTAAGAATATGTTTTATAGGTTTGGGGGAAGCATCCTGTAGAGAGAGTGAATTTGAACAGAAAAAAGAGAGAGGGAAAGCTGGCAAAAGCAAGTCTGACTCCTGATGCAAAATGCATGAGAAGACTGGATAAAATTTCCACTTGcatgtttatagcagcattaatcctaaaagccaggtgggagcactccaagtgtccattgacggatgagtgaataaattaaatgtggtacatgcatacagtggaatgttattcagcctttaaaaggaaggaaattctaatacatgctacaacatggatgaacctggaagacatcatggtaagtgaaataa
>gene=chr20_2988089-2989089; species=bosTau
AGTCTGGCTAGTCATGT------------TCAAGAGGAGAGCTGAAATTGGAAGGAGG-TTTTTAGGGTGATTTAGAGAATGTTTATAGAG---ATGGTATGAGAGACATGAG--------------------------------------------------------------TATGTTTTATAGGCTCACAGGAAGGAATCAGTAGAGGGA--GAGTTTGAAA-AAAAAAAGAGAGCAAGAGAGCTAAAAAGAGCAAGCCTGACTACTGA-------AGCATGAAGAGAATTGATgaaatttgcacactcatattcataacagcattaagcacaatagcaaggtgattgcagc--------ccatcaagggaagaatgaataagtaaaatatggtatatacatataatgggatatcatttagccttgaaaagggaagaaattctgacatatactacaccatggatgaatttggaagacattatggcaagtgaaataa
>gene=chr20_2988089-2989089; species=calJac
TGTCTGGTCAGTCATATATGAACGAAGGCCTGAGGGAAGAGTTGTTACTAAGAGGCGGCTTTTAAAGATGATTTGAAGAATGTTTATGGAACATTCTCTATGAGATATTTGAGGTTTTTGATTGGTTGGTTTTATCTTTGCCAGTAGCCTGAAAAAACACATAAAGAGTTAAGAGTATGTTTTATAGATTGTGAGGAAG--------------AGTGAATTTGAACAGAAAAAAGAGAGAGGGAAAGCTGGCAAAACCTAGTCTGACTCCTGGTACAAGATGCATGAGAAAACTGGATgaaatttgcacatgcatgtttgtagcagcattagtcataaaagtaaggtggaagcacttcaaatgtccattgatggataaatgaatacaataaatgtggtacatgcgtacagtggaatgttactcagcctttaaaaggaaagaaattctaatacatgcgacaacatgagtgaacctggaagacatcatgctaagtgaaataa
>gene=chr20_2988089-2989089; species=canFam
AGTCTGGTT--------ATGAACCAAGCC-TGAGTAAAGAGCTGAAATTGGGAGGAGATTTTTAGTAGTGATTTAGAGAATATTTACAGAA---ATGGTGCAAGAGACTTGAG--------------------------------------------------------------TATGTTTTATAAGGC-TGTGTGAGGATCCAGTAAAGGA----AATTTGAAAAA----------GATCAGAAGCTAGCAAGAGCAAGCCTGACTACTGA-----------------------------------------------------------------------------------------------------------------------------------------------------------------------------------------------------------------------------------
>gene=chr20_2988089-2989089; species=equCab
AGTCTGGTTAGTCCTGTATGAAGCAAGGTCTGAGGGAAGAGCTCAGACTGGGAGGAGGTTTTTAGGGGTGATTTGGAGAATGTTTATACAG---ATGGTATGAGAGACTTGAG--------------------------------------------------------------TTTGTTTTATAGGCT-TGGGGAAGGAGCCAGTAATGAG----AGTTTGAAAAGAAGAGAAAGAGCAAGCAAGCTAGTAAGAGCAAGCCTGACTACTGAAGCAGGATGCATGAAGAGAACTGATGGAatttgtacacccatgttcatagcaacattaatcacagtagcaagatggac-cagctcaaatgtccatcaacagatgcacggataagtaaaatgtattatatacatacagtggaatatttttcagccttgaaaaggaagggaacttatat--atgctacaacatagatgaaccttgaagacattatgctaagtgaaataa
>gene=chr20_2988089-2989089; species=gorGor
TATCTGGTTAGCCATATATGAACCAAGGCCTAAGGGAAGAGCTGATACTAAGAGGAGGTTTTTAAAGATGATTTAGAGAATGTTTATAGAACAGTCTGTATGAGAGATTTGAGGTTTTTGTTTGGTTGGTTTTGTCTTTGGCAGTAGCCTGAAAAAACACATAAAGAGTTAAGAATATGTTTTATAGGTTTGGGGGAAGTGTCCTGTAGAGAGAGTGAATTTGAACAGAAAA-AGAGAGAGGGAAAGCTGGCAAAAGCAAGTCTGACTCCTGATGCAAAATGCATGAGAAGACTGGATAAAATTTCCACTTGcatgtttatagcagcattaatcctaaaagccaggtgggagcactccaagtgtccattgacggatgagtgaataaattaaatgtggtacatgcatagagtggaatgttattcagcctttaaaagg-aggaaattctaatacatgctacaacatggatgaacctggaagacatcatgcta-gtgaaataa
>gene=chr20_2988089-2989089; species=panTro
TATCTGGTTAGCCATATATGAACCAAGGCCTGAGGGAAGAGCTGATACTAAGAGGAGGTTTTTAAAGATGATTTAGAGAATGTTTATAGAACAGTCTGTATGAGAGATTTGAGGTTTTTGTTTGGTTGGTTTTGTCTTTGGCAGTAGCCTGAAAAAACACATAAAGAGTTAAGAATATGTTTTATAGGTTTGGGGGAAGCATCCTGTAGAGAGAATGAATTTGAACAGAAAAAAGAGAGAGGGAAAGCTGGCAAAAGCAAGTCTGACTCCTGATGCAAAATGCATGAGAAGACTGGATAAAATTTCCACTTGcatgtttatagcagcattaatcctaaaagccaggtgggagcactccaagtgtccattgacggatgagtgaataaattaaatgtggtacatgcatacagtggaatgttattcagcctttaaaaggaaggaaattctaatacatgctacaacatggatgaacctggaagacatcatgctaagtgaaataa
>gene=chr20_2988089-2989089; species=papHam
TATCTGATTAGTCATATATGAACCAAGGCCTGAGGGAAGAGTTGCTACTAAGAGGAGGTTTTTAAAGATGATTTAGAGAATGTTTATAGAACATTCTGTGTGAGATATTTGAGGGT----TTTGGTTGGTTTTGTCTTTGCCAGTAGCCTGAAAAAACACATAAAGAGATAAGAGTATGTTTTATAGGTTTTGGGGAAGGATCCTGTAGAGAGAGTGAATTTGAACAGAAAAAAGAGAGAGGGAAAGCTGGCAAAAGCAAGTCTGGCTCTTGATGCAAGATGCGTGAGAAGACTGGATAAAATTTCCGCTTGcatgtttatagcagcattagtcataaaag-aaggtggaagcactccaagtgtccattgacagatgagtgaataaattaaatgtggtacatgcatacagtggaatgttattcagcctttaaaaggaaggaaattctaatacatactacaacatggatgaacctggaagacatcatgctaagtgaaataa
>gene=chr20_2988089-2989089; species=ponAbe
TATCTGGTTAGCCATATGTGAACCAAGGCCTGAGGAAAGAGCTGATACTAAGAGGAGGTTTTTAAAGATGATTTAGAGAATGTTTATAGAACAATCTGTATGAGAGTTCTGAAGTTTTTGTTTGGTTGGTTTTGTCTTTGCCAGTAGCCTGAAAAAACACATAAAGAGTTAAGAATATGTTTTATAGGTTTGGGGGAAGCATCCTGTAGAGAGAGTGAATTTGAACAGAAAAAAGAGAGAGGGAAAGCTGGCAAAAGCAAGTCTGACTCCTGATGCAAGATGCATGAGAAGACTGGATAAAATTTCCGCTTGcatgtttatagcagcattagtcataaaagccaggtggaagcactccaagtgtccattgacggatgagtgaataaattaaatgtggtacatgcatacagtggaatgttattcagcctttaaaaagaaggaaattctaatacatgctacaacatggatgaacctgaaagacatcatgctaagtgaaataa
>gene=chr20_2988089-2989089; species=rheMac
TATCTGGTTAGTCATATATGAACCAAGGCCTGAGGGAAGAGTTGCTACTAAGAGGAGGTTTTTAAAGATGATTTAGAGAATGTTTATAGAACATTCTGTGTGAGATATTTGAGGGTTTTGTTTGGTTGGTTTTGTCTTTGCCAGTAGCCTGAAAAAACACATAAAGAGATAAGAGTATGTTTTATAGGTTTTGGGGAAGGATCCTATAGAGACAGTGAATTTGAACAGGAAAAAGAGAGAGGGAAAGCTGGCAAAAGCAAGTCTGGCTCTTGATGCAAGATGCGTGAGAAGACTGGATAAAATTTCCGCTTGcatgtttatagcaacattagtcataaaag-aaggtggaagcactccaagtgtccattgacagatgagtgaataaattaaatgtggtacatgcatacagtggaatgttattcagcctttaaaaggagggaaattctaatacatactacaacatggatgaacctggaagacatcatgctaagtgaaataa
>gene=chr20_3010034-3011034; species=hg19
TTGCACTCAAGGAAGCACACACCTGAGTAACAAAAGCTGTTTAGGAAATGAGCCACTGTGTTCTCAGGAGCTAGGTGCCTGTTCCTGCCGTCTCTGATCAGTCGTGATGGAACCTGCAGATCAGACCAGGGCCCTACCTGTGGTTCCTTCTGCACCCCTGCCCTTCAGATCTGTGATGGGCAGGACCAAAGAGCAGGCCGAAGAGCTGGAACCACGAGCACAAGGACCATCTCGGCCCACTGCCCTGTGATAAAATGTGGCCCAGTGAACATCTCCGCCTCTGTCCAGTCAGATGCAGGCTCTTCCATCCTTGAAAAGGACCTAGTGAGAGTAAAGGGCAGGGGGCAGGAAGCATTTCATGTGTGTGGCGGTGGGGAGAAGAGTCGTGCGCACACAAATTCTGCTGCCTGTTGAGTGAGGCCTCTCCCTCTGCCTTCCACTGTAGCTTATGCTCTGTCTTCCTAGGCCAGTGAAGCAGACAGTAGTGCTTGCCCTCAAAA
>gene=chr20_3010034-3011034; species=bosTau
GTG------------------------TAATAAAGGCCAGTTGGGGGATGAGCTCCTTTATTGTCAGGAATGAGGTGCA-GTTCC-ACTCTCTCTGATAAGCTGTGATGGAATATGCAAAT-AG-----GGACCTACATG---------CCACACTTCTGCCCCCTGGATCTGTGGCAGTCAGATGCAAAGAGTAGGCAGAAATGCTGGAGTGACAAGCACAT------TCTCTGTCCACTGCCCCGTAATAAAAAGTGGCCCAGTGAATACCTCAGACTCTGTCTAGTCAGATTCAGGCTTTTCCATCCTTGAAGCAGACCTAGTAAGAGTACAGGGCAGAGA-CAGGAAACATTTCTTACGGGTAGAGGTGGGGAGAGAGGGGGCATGCACACACGGTCTCAGGTGG------TGTGGCCTTCCCCCCTGCCTACCGCTGTGCCTTGTGCTCTGTCTT---AGGCCAGTGAAA--------------------CAGAA
>gene=chr20_3010034-3011034; species=calJac
TCGCACTCAATGAAGCATACACCTGAGTAACAAAGGCCATTTGGGAAATGAGCCACCCTGTTTTCAGGAGCTAGGTGCCTGCTGCCGCCCTCTCTGATCAGTCATGATGGAACATGTAGATCAGACCAGGGCCCTACATGTGGTTCCTCCTGCACCCCCACCCTCCAGATCTGTGATGGGCAAGACCAAAGAGCAGGCCAAAGAGCTGGAACAGCAAGCGCAAGGACCATCTCAGCCCACTGCCCTGTGATAAAATGGGGCCCAGTGAACACTTCTGCCTCTGTCCAGTCAGATGCAGGCCCTTCCATCCTTGAAAAGGACCTAGTGAGAGTAAGGGGCAGGGGGCAGGAAGCATTTCATGTATGTTGCAGTGGGAAGGAGAGTCATGTGCACACAAATTATCCTGCCTGTTGAGTGAGGTCTCTCCCTCTACCTTCCACTGTACCTTATGCTCTGTCTTCCTAGGCCAGTGAAGCAGACAGTAGTGCTTGCCCTCAGAA
>gene=chr20_3010034-3011034; species=canFam
CTG----------------------------------CAATAAGGCAGCCAACTACTGTGTTATCAAGAGCTAGGTGCATGTTCC-GCCCTCTCTAATAAGCCAGAATGGAAGGTGCAGAT-AAACCATGAACCTGCATGAGATTATCCCCACACTCCCTGCCTCCAGGTCTATGATGGGCAGGCCCATGCTGCAGGCAGAAGTACTGGGGCAGCAAGCAAAAGTATC-TCTCAGTCCACTGCCCTGCAATAAAATGTGGCCCAGTGAATATCTCAGACTTTGTCC--TTCAGCTCAGGCTCTT-CATCCTCGAAGAAAACCTAGTGAGAATAAAGGGTGGAAA-GGAGAAA------------------------------GGGCCACATACACACAGTCTCCTGCCA-CTGACCAAGCCTGTCCCCTCTACCCACCACTGTGCCTTATGCC---TCTCTGCAGGCCAGTGAGACAGGCGGCAGTTCTTGCCCTCAGAA
>gene=chr20_3010034-3011034; species=equCab
--------------------------------------------------------------------------------------------------------------------------------------------------------------------------------------------------------------------------------------------------------------------------------------------------------------------------------------------------------------------------------------------------------------------------------------------------------------------------------------------------------------------
>gene=chr20_3010034-3011034; species=gorGor
-------------------------------------------------------------------------------------------------TCAGTCGTGATGGAACCTGCAGATCAGACCAGGGCCCTATCTGTGGTTCCTTCTGCACCCCTGCCCTTCAGATCTGTGATGGGCAGGACCAAAGAGCAGGCCGAAGAGCTGGAACCACGAGCACAAGGACCATCTCGGCCCACTGCCCTGTGATAAAATGTGGCCCAGTGAACATCTCCGCCTCTGTCCAGTCAGATGCAGGCTCTTCCATCCTTGAAAAGGACCTAGTGAGAGTAAAGGGCAGGGGGCAGGAAGCATTTCATGTGTGTGGCAGTGGGGAGAAGAGTCGTGCGCACACAAATTCTGCTACCTGTTGAGTGAGGCCTCTCCCTCTACCTTCCACTGTAGCTTATGCTCTGTCTTCCTAGGCCAGTGAAGCAG-CAGTAGTGCTTGCCCTCAGAA
>gene=chr20_3010034-3011034; species=panTro
TTGCACTCAAGGAAGCACACACCTGAGTAACAAAAGCTGTTTAGGAAATGAGCCACTGTGTTCTCAGGAGCTAGGTGCCTGTTCCTGCCCTCTCTGATCAGTTGTGATGGAACCTACAGATCAGACCAGGGCCCTACCTGTGGTTCCTTCTGCACCTCTGCCCTTCAGATATGTGATGGGCAGGACCAAAGAGCAGGCCGAAGAGCTGGAACCACGAGCACAAGGACCATCTCGGCCCACTGCCCTGTGATAAAATGTGGCCCAGTGAACATCTCCGCCTCTGTCCAGTCAGATGCAGGCTCTTCCATCCTTGAAAAGGACCTAGTGAGAGTAAAGGGCAGGGGGCAGGAAGCATTTCATGTGTGTGGCAGTGGGGAGAAGAGTCGTGCGCACACAAATTCTGCTACCTGTTGAGTGAGGCCTCTCCCTCTACCTTCCACTGTAGCTTATGCTCTGTCTTCCTAGGCCAGTGAAGCAGACAGTAGTGCTTGCCCTCAGAA
>gene=chr20_3010034-3011034; species=papHam
TTGCAGTCAAGGAAGCACATACCTGAGTAACAAAGGCCATTTAGGAAATGAGCCACAGTGTTCTCAGGAGCTAGGTGCCTATTCCCGGCCTCTCTGATCAACCGTGTTGGAACCTGCAGATCAGACCGGGGCCCTACATGTGGTTCCTCCTGCACCCCTGCCCTCCAGATATGTGATGAGCAGGACCAAAGAGCAGACCAAACAGCTGGAACCACGAACACAAGGACCATCTCAGCCCACTGCCCTGTGATAAAATGTGGCCCAGTGAACATTTCCACCTCTGTCCCGTCAGATGCAGGCTCTTCCATCCTTGAAAAGGACCTAGTAAGAGTAAAGGGTAGGGGACAGGAAGCATTTCATGTGTATGGCAGTGGGGAGAAGAGTCATGCACACACAAATTCTCCTACCCGCTGAGTGAGGCCTCTCCCTTTACCTTCCACTGTACCTTATGCTCTATCTTCCTAGGCCAGTGAAGCAGACAGTAGTGCTTGCCCTCAGAA
>gene=chr20_3010034-3011034; species=ponAbe
--------------------------------------------------------------------------------------------------------------------------------------------------------------------------------------------------------------------------------------------------------------------------------------------------------------------------------------------------------------------------------------------------------------------------------------------------------------------------------------------------------------------
>gene=chr20_3010034-3011034; species=rheMac
TTGCACTCAAGGAAGCACATACCTGAGTAACAAAGGCTATTTAGGAAATGAGCCACCGTGTTCTCAGGAGCTAGGTGCCTATTCCCGCCCTCTCTGATCAACCATGTTGGAACCTGCAGATAAGACCGGGGCCCTACATGTGGTTCCTCCTGCACCCCTGCCCTCCAGATATGTGATGGGCAGGACCAAAGAGCAGGCCAAACAGCTGGAACCGCGAACACAAGGACCATCTCAGCCCACTGCCCTGTGATAAAATGTGGCCCAGTGAACATTTCCACCTCTGTCCTGTCAGATGCAGGCTCTTCCATCCTTGAAAAGGACCTAGTAAGAGTAAAGGGTAGGGGACAGGAAGCATTTCATGTGTATGGCAGTGGGGAGAAGAGTCATGCACACACAAATTCTCCTACCCGCTGAGTGAGGCCTCTCCCTTTACCTTCCACTGTACCTTATGCTCTATCTTCCTAGGCCAGTGAAGCAGACAGTAGTGCTTGCCCTCAGAA
>gene=chr20_3050034-3051034; species=hg19
ggttgggttccctagagagcagacggagatggtttcacaaagggggtttttattacagaaggccctggggacccacacctttgggagggaggggtcaaaaataggagtgagcagagggagaactgctatgcagaccacagctgaccccatagggagctctggagccaaaatgctccttcagagttatcctgcatttgggccaaaatggaccagtcattggatgcgggccacctgggaagggtgtgaccctgagccaggcagctctctgcagctgaagcaggctctcgaggagctacccctgagggccacctgcagagggcactcccagcagctgggtggcaggtgctttcacaaagggagagttgagcagcgcCTTTCCTTTCTTGTTCATGATATCTACCAATACCTCTCCCACTGGGGTAATCCATCTTTTCTTTTAATTATTTTCCTTTTGAGATATATTAAAAATGCAAAAAAAAAAAtttttatttttttgagac
>gene=chr20_3050034-3051034; species=bosTau
-------------------------------------------------TTATTGCCAAGGGTCCCTGGGACCCATACCTGCGAGAGGGACGGGCTGGAAACAGAGCTAGACAGAGAGAGAA-TTCCatgcaggcctcagttgaccccacaaggatgtcctaagctgaaataatccttcagagttgtccagca-ttgggccaaaatggaccagtcattgaatacgggccaccagagaatggtgtgaccttagatgaggcagctatctgtagctgaggcaggccttggatgggctatcaccaaaggctatctgctgaccactctcccagaagctgggtggcaagtcccttcttgaagggcatgctgagcac---------cTCCTTGTTCATGGCAATGACCAACAC----TCCTCAGAGGTAGTCTCTCTTTC----TAATTATTTTCATTTTAAGATATATTAAAAATGCAAAACAa----------------------
>gene=chr20_3050034-3051034; species=calJac
GGTTGGGTTCCCTAAGCAGCAGGTGGAGATGGTTTCACAAAGAGTTTTttttttacagaaggccctgagggcccatgcctttgggagggagggga-aaaaataggagtgggcagagggagaactgctatgcagacctcagcagaccccatagggagctctggagccaaaatgctccttcagagttatcctgcatttgggccaaaatggaccagtcattggatgccggccacctgggaaggttgtaacccggggccagatggctctctactgctgaagcaggccctagaagagctacccctgaggggcacctgcagagggcactcccagcagctggggggcaggtgctttcacaaaaggagagttgggcagtgcCTTTCCTTCCTTGTTCACAATATCTACCAATACCTCTCCCACTGGGGTAGTCCATCTTTTCTTTTAATTATTTTCCTTTTGAGATATATTAAAAA---AGAAAAAAAAGttt-----tttttgagac
>gene=chr20_3050034-3051034; species=canFam
agatgggctcccc-gagagcactctgagatggttaaacatgcagggtgcttattaccaggagtccaggggacccactcttgtggaaggga-agggtggaaaccagattaagtataaggaaaactgccatgagagcctcaggtaactctatgtgaagctccagagctgaaatagtcctttgtagttgcccacca-ttgggcca-----gaccagttattggatgtgagccaccagggaagagtgtgaccttgggccaggtggctctctgcagctgaggcaggccctggatgggctgccaccaaaggctgtctactgaccgcagtaccagcagctgggTGGCAAGTCCCTTCTTTTATTAAGTGCTGAGCAT---------CTCCCTGTTTGTGACATTGGCCAACATCCCTTCCATTGAGGC------CCTCTCTTTTTAATTATTTTCATTTTAAGATATATTAAAAATGCA----------------------------
>gene=chr20_3050034-3051034; species=equCab
ggctgggtgccctggagagcagactg-----------------gcatgcttatcaccaagggcccttgggacctacgcctgtggaaaggagggggccaaaacaggattgggcagaggggaaacttccatgctggcctcagttgatcccacagg--------gagctgaaataggccttcagagttgtccagcc-ttgggccaaaatggagcagtcattggatgcg-gccaccagggaagggtgtgg-cttgggccagacggctgta-gcagctgaggcaggctctgggtgggctaccactgaaggccgtcggctgaccacactcccagcacctgggtggcaaatcccttctccaaggacgtgctgagcat---------cTCCCTGTCTGTGAAACGGACCAGCACCCCTTCCACCGAGGCAGTCTGTCTTTCTTTCTAATTATTTTCATTTTGAGTTATATT-AAAACGCAAAAAAaaaa-------------------
>gene=chr20_3050034-3051034; species=gorGor
ggttgggttccctagagagcagacggagatggtttcacaaagggggtttttattacagaaggccctggggacccacacctttgggagggaggggtcaaaaataggagtgagcagagggagaactgctatgtagaccacagctgaccccatagggcgctctggagccaaaatgctccttcagagttatcctgcatttgggccaaaatggaccagtcattggatgcgggccacctgggaagggtgtgaccctgggccaggcagctctctgcagctgaagcaggccctagaggagctacccctgagggccacctgcagagggcactcccagcagctgggtggcaggtgctttcacaaagggagagttgagcagcgcCTTTCCTTTCTTGTTCATGATATCTACCAATACCTCTCCCACTGGGGTAATCCATCTTTTCTTTTAATCATTTTCCTTTTGAGATATATTAAAAATGCAAAAAAAAAAAttt--atttttttgagac
>gene=chr20_3050034-3051034; species=panTro
---------------------------------------------------------------------------------------------------------------cagagggaga-ctgctatgcagaccacagctgaccccccattgagttctggagcctttatgctccttcagagtta-cctgcctttgagtccccacggaccagttattggatgcgggccacctgggaagggtgtgaccctgggccaggcagctctctgcagctgaagcaggccctagaggagctacccctgagggccacctgcagagggcactcccagcagctgggtggcaggtgctttcacaaagggagagttgagcagcgcCTTTCCTTTCTTGTTCATGATATCTACCAATACCTCTCCCACTGGGGTAATCCATCTTTTCTTTTAATTATTTTCCTTTTGAGATATATTAAAAATGCAAAAAAAAAAAttt--atttttttgagac
>gene=chr20_3050034-3051034; species=papHam
ggctgcgttccctagggaacagacagaggtggtttcacaaagagggtttttattacagaaggccctggggacccacacctttgggagggaggggacaaaaataggagtgggcagagggagaactgctatgcagacctcagctgaccccatagggagctctggagccaaaatgctccttcagagttatcctgcatttgggccaaaatggaacagtcattgcatgtgggccacctgggaagggtgtgaccctgggccaggcggctctctgcagctgaagcaggccctagaggagctacccctgagggccacctgcagacagcactcccagcagctgggtggcaggtgctttcacaaagggagagttgagcagcgcCTTTCCTTCCTTATTCATGATATCTAGCAATACCTCTCCCACTGGGGTAATCCATCTTTTCTTTTAATTATTTTCCTTTTGAGATATATTAAAAATACAAAAAAAAAAAttt----gtttttgagat
>gene=chr20_3050034-3051034; species=ponAbe
ggttgggttccctagagagcagacagagatggtttcacaatgagggtttttattacagaaggccctggggacccacacctttgggagggaggggtcaaaaataggagtgggcagagggagaactgctatgcagaccacagctgaccccatagggagctctggagccaaaatgctccttcagagttatcctgcatttgggccaaaatggagcagtcattggatgcgggccacctgggaagggtgtgaccctgggccaggcagctctctgcagctgaagcaggccctagaggagctacccctgagggccacctgcagagggcactcccagcagatgggtggcaggtgctttcacaaagggagagttgagcagcgcCTTTCCTATCTTGTTCATGATATCTACCAATACCTCTCCCACTGGGGTAATCCA-----TCTTTTAATTATTTTCCTTTTGAGATATATTAAAAATGCAAAAAAAAAtttttttatttttttgagac
>gene=chr20_3050034-3051034; species=rheMac
ggctgcgttccctagggaacagacggaggtggtttcacaaagagggtttttattacagaaggccctggggacccacacctttgggagggaggggacaaaaataggagtgggcagagggagaactgctatgcagacctcagctgaccccatagggagctctggagccaaaatgctccttcagagttatcctgcgtttgggccaaaatgtaacagtcattgcatgtgggccacctgggaagggtgtgaccctgtgccaggcggttctctgcagctgaagcaggccctagaggagctacccctgagggtcacctgcagacagcactcccagcagctgggtggcaggtgctttcacaaagggagagttgagcagcgcCTTTCCTTCCTTATTCATGATATCTAGCAATATCTCTCCCACTGGGGTAATCCATCTTTTCTTTTAATTATTTTCCTTTTGAGATATATTAAAAATACAAAAAAAAAttttg-----tttttgagat
>gene=chr20_3306071-3307071; species=hg19
CTATTCAACAAAACAATGTGCTACAGAATGATTTTTCCTTAACACAACCAGATGTCTACAAAGAAGCACCGATTAGTTGTCATCCATAAGACAACAGCAGCACAGTCACAGGCAGCAGAAGCTCAGTGCTCTCAGGGCTTCTCTCTGCCTGGTGTCAAAGAGGCCCAAGCTCGCACAAAAGTGAGTACTACAAGATGTCCAAAGAAGAAACACATGGATAGAATGTTTTACATTAAAATAATAATTACAGAAAGGGAAACATGGTATTTAAATTACCTTTGTTAGACTGGAAGTTTTAGCATAACATGCAATGCCAGCCAAAACAGCCTCAATAACAGCAGCATATATCTGGGACAATAGCCTACTTTAAAAACAAAAAATAATGGTTAACATTACAGCATCATGAGGTTTTTGTCAAAAGATGCATGCACATAAATGACAGCCCCTAAGAAACTGATTTTTAAACAGAATGAAAAAAGGCAAAAATATAACCCACTGAT
>gene=chr20_3306071-3307071; species=bosTau
CTACTAAATAAAACAATATACGATAGTTTGATTTTTTTTTAACACAATCAGATATCTACAAAGAACTGCTAATCAGCTGTCATCCATAAGACAACAGCA----GGTCCCAGGCATCACAAGCTTAGTACTCTTAAGGCATCTCTTTATCTGGTGCC---------CAAGCTCACACAAAATTAAGTATAAAAAGGTGTCCAAAGGTAAAACAAATGGATAAGAAGTTTCACATTAAAATA---ACCAAGGAAAGAGAAATGTGGTATTGAAATTACCTTTATGAGACTGGAAGTTTTAGCATAACATGCAATGGCAGCCAAAACAGCCTCAATAACAGTAGCATATACCTGTGACAAGAGCCTACTTTAAAAACAGAAAATAAGGGTTACC--TATAGCATCACAAGG-TTTCATCAAAAGCTGCATGCACAAAAATGACATTCTCCAAGAAACTGATTTTGAAACA----CAGAAAAGATAAAAACAGAATTTGTTGAT
>gene=chr20_3306071-3307071; species=calJac
CTATTCAATAAAACAATGTGCTACAGAATGACTTTTCCATAACACAACTAGATGTCTACAAAGAAGCACCAATAAGTTGTCATCCATAAGACAACAGCAGCATGGTCACAGGCAGCAGGCACTCAGTGC-CTAAAGGTATCTCTCTGCCTCGTGTCAAAGAGGCCCAAGCTCGCACAAGAGTGAGTACTACAAGGTGTCCACAGAAGAAACACATGGATAGAACG-TTTACATTAAAATAATAACTACAGAAAGAGAAACATGGTATTTAAATTACCTTTGTTAGACTGGAAGTTTTAGCATAACATGCAATGCCAGCCAAAACAGCCTCAACAACAGCAGCATATATCTGGGACAACAGCCTACTTTAAAAAAAAAAAATAATGGTTAACATTACAGCATCATGAGG-TTTTGTCAAAAGATGCATGCACACAAATGACAGCCCCCAAGAAACTGATTTTTTAACAGAATGGAAAAAGGCAAAA--ATAGCCCATTGAT
>gene=chr20_3306071-3307071; species=canFam
CTATTAAGTAAAACAATACACTACAGAATGACTTTTCTTTAACACAACCAGATATCTACAGAGAAGTGCTGATTAGCTGTCACTCCTAGAACAATGGCAGTTCTGTCACAGGCAGCAACAGTTCAGCCCTCTTCAGGCACCTCTTTGTCTGGTGCCAACGAG----------GCACAAAACTG---ACTACCAGGTGTCCAAAACCAAAACAAACAGATAGGAAGTTTTATGTTGAAAT---TACTAAGGAAAGAGAAATGTGGTATTTAAATTACCTTTGTTAGACTGGAAGTTTTAGCATAACATGCAATGCCAGCCAAAACAGCCTCTATAACAGCAGCATACACCTGGGACAAGAGCCTACTTTAGAAC-AAAAAATATGGGTTAAC--TACAGCATCACAGGG-TTTCAACAAAAGCTGCATGCACATAAATGACATTGCCTGAGAAACTGATTTTTAAAAAGAATGAGAAAAGGCAAAAATGGAACTCATTGAT
>gene=chr20_3306071-3307071; species=equCab
CTATTAAGTAAAACAATATGCTAAAGAAGGATTTTTCTTTAACACAACCAGATGTCTACAAAGAAGTTCTAATTAGCTGTCACTCATAAGACAATGGCAGCTGGGCCACA-GCAGCACAAGCTCAGTGCTCTAAAGGCATCTC----TCTGGTGCCAGCGAGGCCCAAGCTAACACAAAACTGAGTACTACGAAGTGTCCAAAGAAAAAACAGATGCATAGCAAGTTTTACATTAAAATAACTACTAGGGAAAGAGCAATGTAT--TTTAAATTACCTTTGTTAAACTGGAAGTTTTAGCATAACATGCAATGCCAGCCAAAACAGCCTCAGTAACAGCAGCATATACCTGGGACAAGAGCCTACTTTAAAAACAAAAAGTGAGGGTTAAC--TACAGCATCACAAGG-TTACATCAAAAGCTACATGCACATAAATAACATTCTGTAAGGAACAGATTTTTAAACAGAATGAGAAAAGACAAAAATGGAACACACTGAT
>gene=chr20_3306071-3307071; species=gorGor
CTATTCAACAAAACAATGTGCTACAGAATGATTTTTCCTTAACACAACCAGATGTCTACAAAGAAGCACCGATTAGTTGTCATCCATAAGACAACAGCAGCACAGTCACAGGCAGCAGAAGCTCAGTGCTCTCAGGGCTTCTCTCTGCCTGGTGTCAAAGAGGCCCAAGCTCGCACAAAAGTGAGTACTACAAGATGTCCAAAGAAGAAACACATGGATAGAATGTTTTACATTAAAATAATAATTACAGAAAGGGAAACATGGTATTTAAATTACCTTTGTTAGACTGGAAGTTTTAGCATAACATGCAATGCCAGCCAAAACAGCCTCAATAACAGCAGCATATATCTGGGACAATAGCCTACTTTAAAAACAAAAAATAATGGTTAACATTACAGCATCATGAGGTTTTTGTCAAAAGATGCATGCACATAAATGACAGCCCCTAAGAAACTGATTTTTAAACAGAATGAAAAAAGGCAAAAATATAACCCACTGAT
>gene=chr20_3306071-3307071; species=panTro
CTATTCAACAAAACAATGTGCTACAGAATGATTTTTCCTTAACACAACCAGATGTCTACAAAGAAGCACCAATTAGTTGTCATCCATAAGACAACAGCAGCACAGTCACAGGCAGCAGAAGCTCAGTGCTCTCAGGGCTTCTCTCTGCCTGGTGTCAAAGAGGCCCAAGCTCGCACAAAAGTGAGTACTACAAGATGTCCAAAGAAGAAACACATGGATAGAATGTTTTACATTAAAATAATAATTACAGAAAGGGAAACATGGTATTTAAATTACCTTTGTTAGACTGGAAGTTTTAGCATAACATGCAATGCCAGCCAAAACAGCCTCAATAACAGCAGCATATATCTGGGACAATAGCCTACTTTAAAAACAAAAAATAATGGTTAACATTACAGCATCTTGAGGTTTTTGTCAAAAGATGCATGCACATAAACGACAGCCCCTAAGAAACTGATTTTTAAACAGAATGAAAAAAGGCAAAAATATAACCCACTGAT
>gene=chr20_3306071-3307071; species=papHam
CTATTCAACAAAACAATGTGCTACAGAATGATTTTTCCTTAACACAACCAGATGTCTACAAAGAAGCACCGATTAGTTGTCATCTACAAGACAACAGCAGCACAGTCACAGGCAGCAGAAGCTCAGTGCTCTCAAGGCTTCGCTCTGCCTGGTGTCAAAGAGGCCCAAGCACGCACAAAAGTGAGTACTACAAGGTGTCCAAAGAAGAAACACATGGATAGAATGTTTTACATTAAAATAATAACTACTGGAAGAGAAACATGGTATTTAAATTACCTTTGTTAGACTGGAAGTTTTAGCATAACATGCAATGCCAGCCACAACAGCCTCAATAACAGCAGCATATATCTGGGACAACAGCCTACTTCAAAAACAAAAAATAATGGTTAACATTACAGCATCATGAGGTTTTTGTCAAAAGATGCATGCACACAAATGACAACTCCTAAGAAACTGATTTTTAAACAGAATGGAAAAAGGCAAAAATATAACCCACTGAT
>gene=chr20_3306071-3307071; species=ponAbe
CTATTCAACAAGACAATGTGCTACAGAATGATTTTTCCTTAACACAACCAGATGTCTACAAAGAAGCACCGATTAGTCGTCATCCATAAGACAACAGCAGCACAGTCACAGGCAGCAGAAGCTCAGTGCTCTCAGGGCTTCTCTCTGCCTGGTGTCAAAGAGGCCCAAGATCGCACAAAAGTGAGTATTACAAGGTGTCCAAAGAAGAAACACATGGATAGAATGTTTTACATTAAAATAATAATTACAGAAAGGGAAACATGGTATTTAAATTACCTTTGTTAGACTGGAAGTTTTAGCATAACATGCAATGCCAGCCAAAACAGCCTCAATAACAGCAGCATATATCTGGGACAATAGCCTACTTTAAAAACAAAAAATAATGGTTAACATTACAGCATCATGAGGTTTTTGTCAAAAGATGCATGCACATAAATGACAGCCCCTAATAAACTGATTTTTAAACAGAATGAAAAAAGGCAAAAATATAACCCACTGAT
>gene=chr20_3306071-3307071; species=rheMac
CTATTCAACAAAACAATGTGCTACAGAATGATTTTTCCTTAACACAACCAGATGTCTACAAAGAAGCACCGATTAGTTGTCATCTACAAGACAACAGCAGCACAGTCACAGGCAGCAGAAGCTCAGTGCTCTCAAGGCTTCGCTCTGCCTGGTGTCAAAGAGGCCCAAGCACGCACAAAAGTGAGTACTACAAGGTGTCCAAAGAAGAAACACATGGATAGAATGTTTTACATTAAAATAATAACTACTGGAAGAGAAACATGGTATTTAAATTACCTTTGTTAGACTGGAAGTTTTAGCATAACATGCAATGCCAGCCACAACAGCCTCAATGACAGCAGCATATATCTGGGACAACAGCCTACTTCAAAAACAAAAAATAATGGTTAACATTACAGCATCATGAGGTTTTTGTCAAAAGATGCATGCACACAAATGACAACCCCTAAGAAACTGATTTTTAAACAGAATGGAAAAAGGCAAAAATATAACCCACTGAT
>gene=chr20_3777089-3778089; species=hg19
CTGCTCTCAGTCTGCACAAGCCTCTCCAAATCTTCTTTCCCCTCACTCCCTCCTCCCTCATTGTGCCTCCACCACGCTGCCTCCGTAATCTCTGCCCGGATAGCCACCATTTTGCCCCAGGATGGGAATCTCAAGCCTGGAGAGGGAACTTAAGGGTGGCAGAGCCGTGGAGCACTCACACATCCATGCCCCTGCTCCCTCCACCCCAGTTCTGCCCCCAGAATTAAGACAATTAATTAAACACTGATCCTGCTCCCTAAGTCTGCAAGGGGAGAGCTGGGTTGTTCCAGTAGGAGAACCTGGTCTTGGTCCATCCTTCAGGAAGGGTCCTGGAAAGGTGGGGGTCTGACAGTTTAGGGGAAGGCTCTCTGGGGCGGCTCTGCTAGACCACCAACCCTTAGGCTGGCCTCCAGCCAGGCAGCCTTGCTCACACCCTGGGCTCACCTTGCCCTGCTCCTGAGAGGACCTTTCCTAAACCAGTCAACGAAGAGAAGACGCTT
>gene=chr20_3777089-3778089; species=bosTau
TTGTTCTTGGCTGCCAC-ATTCTCTGGAGACCCTCTTCCCCAC-----------------------CTCCACCATGCTGCCTCCCTAATCTTGGCTCAAATCTCCACCATTTTGCCCCAGGCAGGGGATCCTGAGCCTGGACGGGGAATTTGAGG------------------------------GTGGTCCTGTTCCCTCTACCTCAGTTCTTTCCTGGGGTA------AAGGGGTTAAACACTGGTCCTGTTCCCTAAGTTTGCAGC-TCCAGGCTGGGTTGTCCTTGAAGAAGGCCAAAGGCTTGGCCATTCCTCCAGAAAGCCTTGTGGGTGGGTAGGGACCTTTAGGTTTAGGGGATGGCCCTCTAGGGCTG-TCTGCTGCCCCACCATTCCTCAGGATGGTTC-CAGCCC-AACTCCTTGCTCTTGCTCTGGGTTCACCTT-CCCTGCACCCAGGAGAAC----CTTTAATCAATCAACAAAGAGAAGACA-TT
>gene=chr20_3777089-3778089; species=calJac
CTGCTCTTGGTCCGCACAAGCCTGCCCGAGTCTTCTTTCCCCTCACTCCCTCCTACCTCACTGTGCCTCCACCACGCTGCCTCCCTAATCTCTACCCAAATAGCCACCGTTTTGCCTCAGGATGGGAATCCCAAGCCTGGAGGGGGAACTTGAGTGTGGCAGAGCCATGGAGCACTCACACATCCATGCCCCTGCTCCCTCCACCCTAGTTCTGTGCTCAGAGTTAAGGCAATTACGTATACACTGATCGCGCTTCCTAAGTCTGCAAGGGGAGAGCTGGGTTGTCCCAGTAGGAGAACCTGGTCTTGTTCCATCCTTCAGGAAGGGTCCTGGAAAGGTGGGGGTCTGACAGTTTAGGGGAAGGCCCTCCGGGGCAGCTCTGCTAGACCACCAACCCCTAAGATCGCCTCCAGCCAGGCTGCCTTACTCACACCCTGGGCTCACCTGG-------TTTAGGAGGACATGTCCTAAACCAGTCAACAAAGAGAAGCTGCTT
>gene=chr20_3777089-3778089; species=canFam
TTGCTCCTGG-CAGCGCGAGCCTCTGGAGACACCCGTCCCACC-TACCACCCCCCCCTC-ATGTGCCTCCACCATGCTGTCTCTCTAATCTCTGCCCTAACCACCACTATTTTGCCCCAGATAGTGGATCCTGAGCCTGGAGTGGGAAGTTGAGGGTGGCAGAGG----------TCTTATGTCCGTGCCCCTGCTCCCTCCACCCCAGTTCTTTCTGGAGGTT------AAGG-GTTAAACACTGATCCTGCTTCCTAA-CCTGCAGTGTCCAGGCTGGGTTGCCCTCACAGGAGAGCTAAGTCT-TGCCCTTGCTCCAGAAAGGCTTGTGGATGAGTAGGGGTCTGAGGGTTCCGGGA---------AGGGGCTACTCTGCTG-----CCATCCCCCAGAATGGCCCTCAACCT-ACCTACTTGCTCTTGCCCCGGGCTCACCTCCTGAGGAACCCAAGAGGACCTTTCTTA---------ACAAAGAAAAGCTACTT
>gene=chr20_3777089-3778089; species=equCab
TTGCTCTTGGCCAGCACCAGTCTCTGGAGACCCTCTTTCTCTT-TCCCCCTCCTCCCTCGGTGTTCCTCCACCATGCTGTCTCCCTAATCTCTGCCCGAATTGCCACCATTTTGCCCCAGGCAAGGGATCCTGAGCCTGGAGGGGGAACTTGAGGGTGGTAGAGC----------TCATATGTCCATGCCCCTGCTCCCTCCA-CCCAGTTCTTCCCTGGGGTT------AAGG-GGTTAAAACTGGTCCTGCTCCCTAAGTCTGCAGGGTCCAGGCGGGGTTGTCCTTG-AGGAGACCCAAGTCTCCATCCTTCCTCCAGAAAGGCTCGTGGATGGGTAGGGGCCTCAAGGTTTAGGGGCAGGCCCTCCAGGGCCGTTTTGCTGCCCCACCATCCCAGGGGATGGCCCCCAGCCC-ACCTGCTAGCTCTTGCCCTGGGCTCACCTCCCCCTGTACCCAGGAAGACCTTTCTTAAATCAGTCGACAAAGACAAGACACTT
>gene=chr20_3777089-3778089; species=gorGor
---------------------------------------------------------------------------------------------------------------------------------------------------------------------CGTGGAGCACTCACACATCCATGCCCCTGCTCCCTCCACCCCAATTCTGCCCCCAGAATTAAGACAATTAATTAAACACTGATCCCGCTCCCTAAGTCTGCAAGGGGAGAGCTGGGTTGTTCCAGTAGGAGAACCTGGTCTTGGTCCATCCTTCAGGAAGGGTCCTGGAAAGGTGGGGGTCTGACAGTTTAGGGGAAGGCTCTCTGGGGCGGCTCTGCTAGACCACCAACCCTTACGCTGGCCTCCAGCCAGGCAACCTTGCTCACACCCTGGGCTCACCTTGCCCTGCACCTGAGAGGACCTTTCCTAAACCAGTCAACGAAGAGAAGACCCTT
>gene=chr20_3777089-3778089; species=panTro
CTGCTCTCAGTCTGCACAAGCCTCTCCAAATCTTCTTTCCCCTCACTCCCTCCTCCCTCATTGTGCCTCCACCACGCTGCCTCCGTAATCTCTGCCCGGATAGCCACCATTTTGCCCCAGGATGGGAATCTCAAGCCTGGAGAGGGAACTTAAGGGTGGCAGAGCCGTGGAGCACTCACACATCCATGCCCCTGCTCCCTCCACCCCAGTTTTGCCCCCAGAATTAAGACAATTAATTAAACACTGATCCTGCTCCCTAAGTCTGCAAGGGGAGAGCTGGGTTGTTCCAGTAGGAGAACCTGGTCTTGGTCCATCCTTCAGGAAGGGTCCTGGAAAGGTGGGGGTCTGACAGTTTAGGGGAAGGCTCTCTGGGGCGGCTCTGCTAGACCACCAACCCTTAGGCTGGCCTCCAGCCAGGCAGCCTTGCTCACACCCTGGGCTCACCTTTCCCTGCACCTGAGAGGACCTTTCCTAAACCAGTCAACGAAGAGAAGACGCTT
>gene=chr20_3777089-3778089; species=papHam
CTGCTCTCAGTCTACACAAGCCTCTCCAAGTCTT---------CACTCCCTCCTCCCTCATTGTGCCTCCACCACGCTGCCTCCCTAATCTCTGCCCAGATGGCCACCATTTTGCTCCAGGATGGGATTCCCAAGCCTGGAGAGGGAACTTGAGGGTGGCAGAGCCGTAGGGCACTCACACATCCATACCCCCGCTCCCTCCACCCCAATTCTGCCCCCAGAATTAAGGCAATTAATTAAACACTGATCCTGCTCCCTAAG--TGCAAGGGGAGAGCTGGGTTGTTCCAGTAGGAGAACCTGGTCTTGGTCCATCCTTCAGGAAGAATCCTGGAAAGGTGGGGGTCTGACAGTTTAGGGGAAGGCTCTCCGGGGCGTCTCGGCTAGACCACCAACCCCTAGGCTGGTCTCCATCCAGGCCACCTTGCTCACACCCTGGGCTCACCTTCCCCTGCACCTGGGAGGACCTTTCCTAAACCAGTCAACCAAGAGAAGCCCCTT
>gene=chr20_3777089-3778089; species=ponAbe
CTGCTCTGAGTCTGCACAAGCCTCTCCAAGTCTTCTTTCCCCTCACTCCCTCCTCCCTCATTGTGCCTCCACCACGCTGCCTCCCTAATCTCTGCCCAGATAGCCACCATTTTGCCCCAGGATGGGAATCCCAAGCCTGGAGAGGGAACTTGAGGGTGGCAGAGCCGTGGAGCACTCACACATCCATGCCCCTGCTCCCTCCACCCCAATTCTGCCCCCAGAATTAAGGCAATTAATTAAACACTGATCCTGCTCCCTAAGTCTGCAAGGGGAGAGCTGGGTTGTTCCAGTAGGAGAACCTGGTCTTGGTCCATCCTTCAGGAAGGGTCCTGGAAAGGTGGGGGTCTGACAGTTTAGGGGAAGGCTCTCCGGGGTGGCTCTGCTAGACCACCAACCCCTAGGCTGGCCTCCAGCCAGGCCCCCTTGCTCACACCCTGGGCTCACCTTGCCCTGCACCTGGGAGGACCTTTCTTAAACCAGTCAACAAAGAGAAGACCCTT
>gene=chr20_3777089-3778089; species=rheMac
CTGCTCTCAGTCTACACAAGCCTCTCCAAG---TCTTTCCCCTCACTCCCTCCTCCCTCATTGTGCCTCCACCACGCTGCCTCCCTAATCTCTGCCCAGATAGCCACCATTTTGCTCCAGGATGGGATTCCCAAGCCTGGAGAGGGAACTTGAGGGTGGCAGAGCCGTAGGGCACTCACACATCCATACCCCCGCTCCCTCCACCCCAATTCTGCCCCCAGAATTAAGGCAATTAATTAAACACTGATCCTGCTCCCTAAG--TGCAAGGGGAGAGCTGGGTTGTTCCAGTAGGAGAACCTGGTCTTGGTCCATCCTTCAGGAAGAATCCTGGAAAGGTGGGGGTCTGACAGTTTAGGGGAAGGCTCTCTGGGGCGTCTCGGCTAGACCACCAACCCCTAGGCTGGTCTCCATCCAGGCCACCTTGCTCACACCCTGGGCTCACCTTCCCCTGCACCTGGGAGGACCTTTCCTAAACCAGTCAACAAAGAGAAGCCCCTT
>gene=chr20_3992071-3993071; species=hg19
gtgactgatacaaagaaaactcagcaaatgaaaaccaaacaaacaaaagaggcaattatttaattcaggagcaacaaaagttgttcaagaagaaaacacagtaatagcaccctacgtggctcaactgtgaataacaggtacactgtcagtcatataaatcctgaataccgacctaactgtcaagtatgagtgggaaatggaaggatagttatgtgagacagttaagtcttcaacttccaaaatagaagtccacagagaatatccaaaagtgaagagctaagaaatagcagtataaacattaaaaatgaaataagtataaaggtaaataccaaaagaaaccagtaagagttgagagtggttTAACTATATAATATATAAGACTGCTGATTTTGATTTTTTCTCAGTCTCAACATGGCAATTTCATATGATTCAAGCTAACACATTGTAATAGCATTATTACTGATCTTAGAATAAACTCCCATTTAAAACAATAAACAATT
>gene=chr20_3992071-3993071; species=bosTau
gtgactggtaaaaagaaaactaggcaaatgaa----gaacaaacaaaagtggcaattacttaactcaggagaaat-aaagttgtacaaaaacataatgtaatac--atattcaatacggcttatctgtgaatt-taggtatactgccagtcatataaatactgaatactgacttaactggaaactgtgagtgggggattgaaggatggttatgtggaacaattaagtactcaacttccaaactagaactccatggataatatacaaaggtagaaaatcaaggaattgcagtttaaacattgaaaatgaaataaatataaaggtaaatactagaaagaactgctaagaatttaaaatAAttgaac-------catatgaaaccactgatctttggaactccccaatctaaaaatggcaatttcatatagtttaagc----------TGATAAGATTATTACTGATTTTAGAATAAACTGCCATTTGAAACAGAAAACAATT
>gene=chr20_3992071-3993071; species=calJac
gtgaccgatacaaagaaaactcagcaaatgaaaatcaaacaaacaaaagaggcaattatttaattcaggagcaataaacgttgtacaagaagaaaatactgtaacagtaccttacatggcccatctgtgaataataggtacactgtcagtcatatgcatacagaataccgacttaactgtcaagtacaagtgggaaatggaaggatggttatgtgagacagttaagtcttcaacttccaaaacagaagttcacagataatatcaaaaagtgaaaaactaagaaatagcagtataaacattaaaaaagaaagaaatataaaggtaaataccaaaagaaaccagtacaagttgagagtggttgAAC-------CATCTAAGACTGCTA---------------------AAACATGGCAATTTCATATGATTCAAGCTAACACCTAATAATAATAATATTACTGATCTTAGAATAAACTCCCATTTAAAGCAGTAAACAATT
>gene=chr20_3992071-3993071; species=canFam
gtgattggtgcaaagaaaactaagcaaatgaa----aaac----aaaagaggtaattaattta-----gagaaacaaaagttgtacaagaagaaaatgtaatactagtactctatatgggtcatctgcgagtaccaggtacattgtcagtcatataaatagtgaatactgatttgactcggaactgtgagtggggaatggaaggatggttatgtaggacaaccaagtcctcaacttccaaaatagaagtccataggtgatgttcaaagatggaaaatcaagaaata--AGCTTATACATTAAGAACAAAGTAAATATAAAGGTATATACTCTCTG--------CAGAGTTGAAAGTAGCTCAGC-------ATTCTGA----------------TACTCCCCAATTTAAATATGGCAATTTCATATAGCT-----TAATACATTATAACA---TTATTATTGATTTTAGAATAAGCTGCCATTTGACACAAAAAACAGTT
>gene=chr20_3992071-3993071; species=equCab
-------------------------------------------------------------------------------------------------------------------------------------------------------------------------------------------------------------------------------------------------------------------------------------------------------------------------------aggtaaataccagatggaaccgctaagagttgaaagtggttgaac-------catatgaaactgctgatttttgatactccccaatctaaaaatggcaatttcatatagtttaagctaaTAAATTATAATAACATTATTACTGATTTTAGAATAAACTGCCATTTGAAACAGAAAACAATT
>gene=chr20_3992071-3993071; species=gorGor
gtgactgatacaaagaaaactcagcaaatgaaaaccaaacaaacaaaagaggcaattatttaactcaggagcaacaaaagttgttcaagaagaaaacacagtaatagcaccctacgtggctcaactgtgaataataggtacgctgtcagtcatataaatactgaatactgacctaactgtcaagtatgagtgggaaatggaaggatagttatgtgagacagttaagtcttcaacttccaaaatagaagtccacagagaatatccaaaagtgaagagctaagaaatagcagtataaacattaaaaatgaaataagtataaaggtaaataccaaaagaaaccggtaagagttgagagtggttTAACTATATAATATATAAGACTGCTGATTTTGATTTTTTCTCAGTCTCAATATGGCAATTTCATATGATTCAAGCTAACACATTGTAATAGCATTATTACTGATCTTAGAATAAACTCCCATTTAAAACAATAAACAATT
>gene=chr20_3992071-3993071; species=panTro
gtgactgatacaaagaaaactcagcaaatgaaaaccaaacaaacaaaagaggcaattatttaattcaggagcaacaaaagttgttcaagaagaaaacacagtaatagcaccctacgtggctcaactgtgaataataggtacactgtcagtcatataaatactgaataccgacctaactgtcaagtatgagtgggaaatggaaggatagttatgtgagacagttaagtcttcaacttccaaaatagaagtccacagagaatatccaaaagtgaagagctaagaaatagcagtataaacattaaaaatgaaataagtataaaggtaaataccaaaagaaaccggtaagagttgagagtggttTAACTATATAATATATAAGACTGCTGATTTTGATTTTTTCTCAGTCTCAACATGGCAATTTCATATGATTCAAGCTAACACATTGTAATAGCATTATTACTGATCTTAGAATAAACTCCCATTTAAAACAATAAACAATT
>gene=chr20_3992071-3993071; species=papHam
gtgaccgatacaaagaaaactcggcaaatgaaaaccaaacaaacaaaagaggcaattacttaatttaggagcaacaaaagttgttcatgaagaaaacacagtaatagtaccctacgtggctcatctgtgaataataggtacactgtcagtcgtacaaatactgaataccgacctaactgtcaagtatgagtgggaaatggaaggacagttgtgtgagacagttaagtcttcaacttccaaaatagaagtccacagataatatccaaaagtgaaaagctaagaaatagcagtataaacattaaaaatgaaataagtataaaggtaaataccaaaagaaaccggtaagagttgagagtggttgaac-------tatgtaagactgctgattttgaatttttctcagtctaaacatggcaatttcgtatgattcaagctaaCACATTGTAATAACGTTATTACTGATCTTAGAATAAACTCCCATTTAAAACAATAAACAATT
>gene=chr20_3992071-3993071; species=ponAbe
gtgactgatacaaagaaaactcagcaaatgaaaaccaaacaaacaaaagaggcaattatttaattcaggagcaacaaaagttgttcaagaagaaaacacagtaatagtaccctatgtggctcatctgtgaataataggtacactgtcagtcatataaatactgaataccgacctaactgtcaagtatgagtgggaaatggaaggatagttatgtgagacagttaagtcttcaacttccaaaatagaagtccacagataatatccaaaagtgaagagctaagaaatagcagtataaacattaaaaacgaaataagtataaaggtaaataccaaaagaaaccggtaagagtcgagagtggttgAACTATATAATATATAAGACTGCTGATTTTGATTTTTTCTCAGTCTAAACATGGCAATTTCATATGATTCAAGCTAACACATTGTAATAACATTATTACTGATCTTAGAATAAACTCCCATTTAAAACAATAAACAATT
>gene=chr20_3992071-3993071; species=rheMac
gtgaccgatacaaagaaaactcagcaaatgaaaaccaaacaagcaaaagaggcaattatttaatttaggagcaacaaaagttgttcatgaagaaaacacagtaatagtaccctacgtggctcatctgtgaataataggtacactgtcagtcatacaaatactgaataccgacctaactgtcaagtatgagtgggaaatggaaggacagttgtgtgagacagttaagtcttcaacttccaaaatagaagtccacagataatatccaaaagtgaaaagctaagaaatagcagtataaacattaaaaatgaaataagtataaaggtaaataccaaaagaaaccggtaagagttgagagtggttgaac-------tatgtaagactgctgattttgaatttttctcagtctaaacatggcaatttcgtatgattcaagctaaCACATTGTAATAACGTTATTACTGATCTTAGAATAAACTCCCATTTAAAACAATAAACAATT
>gene=chr20_4385071-4386071; species=hg19
TTTTTTTGGTTTGTTTTTAAAGCAACGGAAATTTGGGGATGGGGGATTGCTATTGCTATATAAcctaagcccatcctaagcccatcctGAATGATACAGGAATTTgtgcaaaaccttcctttattaaggaggaacctgagacttaggagcagtggccagccttggctcactgagagactgtgcagaaaatcttcaactaggacccagctctcctgtttcccagCAAGCAGCCACCTCAACCTTGAATGTTCTACCTGCTGGGAGAGTGATGCAGTGATGCTGAGCCATCTACATGCAGGCACCAATGAGAACAAGCTCCAGACAGACAGCCCAAGCCACTTATGGGAAAATTCCTTAGAGTTCTCCCTCTGCCTCACCTGCCTCCAGCTTGGAGGGTAGTCCACTCATTTGCGCTTGATCTCTCAACCCCCAGTCCACCTGTCCTGAGTGTGCATGTTGCTTCTCTGATGATGGCATTTGTCAATCCTATTTGACATCAT
>gene=chr20_4385071-4386071; species=bosTau
--------------------------------------------------------------------------------------------------------------------------------------------------------------------------------------------------------------------------------------------------------------------------------------------------------------------------------------------------------------------------------------------------------------------------------------------------------------------------------------------------------------------
>gene=chr20_4385071-4386071; species=calJac
--tttttgggttgtttttaaggcaactgaaatttgggaatggaggattgttactgctttataa-----------cctaagcccatcttgaatgatacaGGAATTTGTGCAAAGccttcctttattagtgaggaaattgagacttaaaagcagtgactagccttggctcattgagagactttgcagaaaatcgtcaactaggacccagctcgcctgtttctcagCAAGCAGCCACCCCAACCTTGAATGTTCCACCTGCT--GAGTATGATGCAGTGATGCCAAGACATCTACATGCAGGCACCAGTAAGAACAAGCTCCAGGCAGACAGCTAAAGCCACTCATGGGAACATTCCTTAGAGTTCTCCCTCTGCCTCACCTGCCTCCTACTTGGAGGGTACTCCACTAATTTGTGCTTGATCTCTTGACCCCCAGTCCACCTGTCTTGAGT-TGCATGTTGCTTCTCTGATGATGGTATTTGTCAAACCTATTTGACACCAT
>gene=chr20_4385071-4386071; species=canFam
CCTTTTTGGCttgttttgaaagcagttgaaatttgaggagggggcgttgttatttctgcataa-----------cct-agcccgtcctgaAAAATAAGAACATTCCTGCAATGCCCT-GCTTGTTGTTggggacactgaagtttaggagcagtga-ctgccttggagcatcagag-accttgcaggaaatctgtagctaggacccagctttcctgcccCCCAACAAGCAGCTACCCAGAGCCTGAATGTTGTACCTAATGGGAG-TGGATG-GATGATGCCCAGCCTTCTACTTTCAGGTACTGATAAGAACAAGATCCAAAC-----AGCATAGCTGCTTCAGGGAATAGTCCTCAGACTTATGTTGCTGCCTC--------CTGCTCTGGAGGGTGCTCCACTGA-TCTCCCCTGGCTTCTCCACGCCTAGTGCACCTGGTCTGAGAATGCACATGGCTTCT-TGACGACGGTATTTGTCAACCCTCTTTAATATCAT
>gene=chr20_4385071-4386071; species=equCab
cttttttggtttgtttttaaagcaattggcatttgggg-agggagtttgttactgttgcataa-----------cc--agcctgtcctgaatgatacaGGAATTTgtgcaatgccctactttattaatgaggaaatagagccttaggagcagtgacctgccttgggtcacccagggaccttgcagaaaatctacaactaggacctagagctcctgctccccagCAAGCAGCCACCCC-ACCTTGAATGTTACA-CTGGTGGGGG------------ATGCCCAGACTTCCACTTGCAGGCACGGTTAGGAATAAGCTCCAGACAGAGAACCCAAGCCACTCAAGGGAAAATTCTTCTGCCTTCTGCCCCTGCCTC--------CTTCCCTGGAGGATGCTCCACTGA-TCTCATAAGGCTTCTGGGCTCCCAATCCACCCAGCCTGAGAATGCGTGTTGTTTCTCTGACGATAGTATTTGTCAATCTTCTTTGACACCAT
>gene=chr20_4385071-4386071; species=gorGor
TGTTTTTGGTTTGTTTTTAAAGCAACGGAAATTTGGGGATGGGGGATTGCTATTGCTATATAACCTAAGCGCATCCTAAGCCCATCCTGAATGATACAGGAATTTgtgcaaaaccttcctttattaaggaggaacctgagacttaggagcagtggccagccttggctcactgagggactgtgcagaaaatcttcaactaggacccagctctcctgtttcctagCAAGCAGCCACCTCAACCTTGAATGTTCCACCTTCTGGGAGTGTAATGCAGTGATGCTGAGACATCTACCTGCAGGCACCAATGAGAACAAGCTTCAGACAGACAGCCCAAGCCACTTATGGGAAAATTCCTTAGAGTTCTCCCTCTGCCTCACCTGCCTCCAACTTGGAGGGTACTCCACTCATTTGTGCTTGATCTCTCAACCCCCAGTCCACCTGTCCTGAGTGTGCATGTTGCTTCTCTGATGATGGTATTTGTCAATCCTATTTGACATC--
>gene=chr20_4385071-4386071; species=panTro
TTTTTTTGGTTTGTTTTTAAAGCAACGGAAATTTGGGGATGGGAGATTGCTATTGCTATATAAcctaagcccatcctaagcccatcctGAATGATACAGGAATTTgtgcaaaaccttcctttattaaggaggaacctgagacttaggagcagtggccagccttggctcactgagagactgtgtagaaaatcttcaactaggacccagctctcctgtttcccagCAAGCAGCCACCTCAACCTTGAATGTTCCACCTGCTGGGAGTGTGATGCAGTGATGCTGAGACATCTACCTGCAGGCACCAATGAGAACAAGCTTCAGGCAGACAGCCCAAGCCGCTTATGGGAAAATTCCTTAGAGTCCTCCCTCTGCCTCACCTGCCTCCAACTTGGAGGGTACTCCACTCATTTGCGCTTGATCTCTCAACCCCCAGTCCACCTGTCCTGAGTGTGCATGTTGCTTCTCTGATGATGGTATTTGTCAATCCTATTTGACATCAT
>gene=chr20_4385071-4386071; species=papHam
gtttgtttgtttgtttttaaagcaactgaaatttggggatgggggattgctactgctgtataa-----------cctaagcccatcctgaatgatacaGGAATTTgtgcaaagccttcctttattaatgaggaaactgtgacttaggagcagtggccagccttggctcactgagagactgtgcagaaaatcttcaactaggacccagctctcctgtttcccagCAAGCAGCCACCTCAACTTTGAATGTTCCACCTGCTGGGAGTGTGACGCAGTGATGCTGAGACATCTATACACAGGCACCAATGAGAACAAGCTCCAGACAGACAGCCCAAGCCACTTATGGGAAAATTCCTTAGAGTTCTCCCTCTGCCTCACCTGCCTCTGACTTGGAGGGTACTCCACTCATTTGTGCTTGATCTCTTGACCCCCAGTCCCCCTGTCCTGAGTGCGCATGTTGCTTCTCTGATGATGGTATTTGTCGATCCTATTTGACACCAT
>gene=chr20_4385071-4386071; species=ponAbe
TTTTTTTGGTTTGTTTTTAAAGCAACTGAAATTTGGGGATAGGGGATTGCTATTGCTATATAAcctaagcccatcctaagcccatcctGAATGATACAGGAATTTGTGCAAAAccttcctttattaaggaggaacctgagacttaggcgcagtggccagccttggcttactgagagactgtgcagaaaatcttcagctagaacccagctctcctatttcccagCAAGCAGCCACCTCAACCTTGAATGTTCCACCTGCTGGGAGTGTGATGCAGTGATGCTGAGACATCTACATGCAGGAACCAATGAGAACAAGCTCCAGACAGACAGCCCAAGCCACTTATGGGAAAATTACTTAGAGTTCTCCCTCTGCCTCACCTGCCTCCAACTTGGAGGGTACTCCACTCATTTGTGCTTGATCTCTTGACCCCCAGTCCACCTGTCCTGTGTGTGCATGTTGCTTCTCTGATGATGGAGTTTATCAATCCTATTTGACATCAT
>gene=chr20_4385071-4386071; species=rheMac
gtttgtttgtttgtttttaaagcaactgaaatttggggatgggggattgctactgctgtataa-----------cctaagcccatcctgaatgatacaGGAATTTGTACAAAGccttcctttattaatgaggaaactgagacttaggagcagtggccagccttggctcactgagagactgtgcagaaaatcttcaactaggacccagctctcctgtttcccagCAAGCAGCCACCTCAACTTTGAATATTCCACCTGCTGGGAGTGTGACGCAGTGATGCTGAGACATCTACACATAGGCACCAATGAGAACAAGCTCCAGACAGACAGCCCAAGCCACTTATGGGAAAATTCCTTAGAGTTCTCCCTCTGCCTCACCTGCCTCTGACTTGGAGGGTACTCCACTCATTTGTGCTTGATCTCTCGACCCCCAGCCCACCTGTCCTGAGTGCGCATGTTGCTTCTCTGATGATGGTATTTGTCGATCCTATTTGACACCAT
>gene=chr20_4670188-4671188; species=hg19
GTTACAGTATTGTGTGATCACTTTAAGGGAGGTAATCCTTCAGTGAAAAGCATTATAAATGTTGAAGATTAGACCCCTGAGGACCTAGCACTGAAGCCTGATCACGGGTGCCaattccctgagaagcttttatagattcccaaatcccatcgctaggcactctctgactggcttgtgatgggttccagcaatgttgttttttaaaagctcctcaggtaattctgatcatggaccaggttggggaccCTTTGCTCTGTTCAGTTTGTGGTTTCTAGGTGCCAGTGAGAAACCCCTACCCCCAATTTTTGTGCAAAATTTTTTTCAGCTTACATCAAGTTCTTTATGAACCTCAGAAAATTAAAATATAACAAGGGAATTTACTTAGCTCAGAAGAGACAAGGGACATTATGGGGTGAAGGTCGGGGGTTGTTTGACATTTGCCCCTTCCCGATGTAACTAATTAAGCTTCAAGTTGTAATGTGTTTTATGGGCTAGAAGGC
>gene=chr20_4670188-4671188; species=bosTau
GTTCTAATATTGTGTGATCATGTCAAGGGAGGTGTCCCTTTTATGCAA-ACATTAT----GTTAAATGTTGTCTTCCCGA-GACCAAGCTCGGAAGATTGGCTAGGAGTGC-AGTTCCGTGGGAAGTTATTATAGGTTCCTAAATCTCATCACTAGATACTCCCAGGCTGGCCTGATGCAGACTCTAGCTATGTTGCTTTTTTAAAGCTCTTCACATCACTCTGAGGATGGACTAGACTGGGGACCGTTTGCCCATTTCAGTCCAGGGCTTCAG--TGTCAGTGAAAAACCTCCACCTCAAAATGGTTTGTAAATTTTTGTATAGTTTGCATTAGACTCTTTAAGGACCTCAAAAGATGAAAATATGACA-ATGAGTCCACTTAGCTTATGAAAAATTGGAAATTTAGGGCAAGGATGGGTAGGGACTGTTTG----GTGCCAGTTTCCAATTTAAA----TAAGTCTCAAGGTATAACATATTTTGAGTATCAAAAGTG
>gene=chr20_4670188-4671188; species=calJac
GTTACAGTATTGTGTGATCACTTTAAGGGAGGTAACCCTTTAATGAAAAGCATTATAAATGTTAAAGATTAGACCCCTGAGGGCCTAGCACTGAAGCCTGATCACGGGTGCCAGTTCCCTGAGAAGCTTTTATAGG-TCGCAAATCCCATTGCTAAGAACTCTGCGGCTGGCTTGGGATGGGTTCCAGCAATGTTGTTTTTCAAAATCTCTTCGGGCAATTTTGATCATCGACCAGGTTGGGG-CCCTTTGCTCTATTCAGTTTGTGGCTTCTGTGTGCCAGTGAAAAACCCCTACCCCCAATTTTTGTGCAGCATTTTGTATAGTTTACATCAAGTTCTTTATG-------------------------AGAGAATTTACTTAGCTCAGAAAAGACAAGGGAAGTTATGGGGTGAAGGTTGGGGGCTGTTTAACATTTGCCACTTCCCAACGTAACTAATTAAGCTTCAAGTTGTAATATGTTATatgggctggaagtc
>gene=chr20_4670188-4671188; species=canFam
GCTAACCTATCATGTGATCACT-----------GGCTGTTTCTTGAAA-GCATTATAAATGTTAAGTGTTGTGTTCCTGAGGACCTAGTTCTGAAGCCTGTTTAGGATtgc-aatcccctgggaagttttaatcgatccccaagtcccatcactagatactcgcaggctggcctgcaataggctccagcaacgttgttttttaaaGGCTCTTCAGATAATTCTGATGACAGACCAGGCTGGGGTTCCTTTGCCTTATTCAATCCAGGCCTTCAGGGTACCAATG-CAGCCCTACATCTCAAAATGTTTTGCAAAATTTTGTATCGCTTGCATCAGATTCTTTAAGG-TCCCAAAAGATTTAAATA-AATA-ATGAGTCTACTTAGCCCTAGAAAGAGAAAGGATTTGGGACTATGGAGAGTAGAAGCCATTTG----GTGCCACTTCCCAATTTAACCAATTAGGTTTCAAGTTTTAACATGTTCTAAGTACTAGAAGTT
>gene=chr20_4670188-4671188; species=equCab
GTTATAATATTATGTGATCGTTCCAAAGGAGGTAGCCCTTTTATGAAA-GCATTATAAATGTTAAGTGTTGTACTTTTGAGGGCCCAGCTCTGCAGCCTAGCTAGCAGTGC-AATTTCCTGGGAAGCTTTTATGGATTCCCAAATCCCATCGCTAGACACTCCCAGGCTGGCCTG-GAGAGGCTCCAGCAGTGTTGCTGCTAAACAGCACGGCAGGTCATTCTGATGATGGACCAGGTTCGGG-TCCTTTGCCCTGTTCAAACCGGGGCTACAGGGTACCAGTGAAAACCCCCTACCCCAAAATGTTTTGCAAACTTTTGTATTGTTTGCATCATATTCTTTAAGGATCTCAAAAGATTAAAATAGGACA-ATGAGTCTACTTAGCTCAGGAAAGACAGGAAGTTTGGAGCGGTGGGGGATGGGGGCTGTTTG----GTGCCACTTTCCCATTTCACCAATTATGTTTCAAGTTGTAACATGTTCTGAGTATCAGAAGTT
>gene=chr20_4670188-4671188; species=gorGor
GTTACAGTATTGTGTGATCACTTTAAGGGAGGTAATCCTTCAGTGAAAAGCATTATAAATGTTGAAGATTAGACCCCTGAGGACCTAGCACTGAAGCCTGATCACGGGTGCCaattccctgagaagcttttatagattcccaaatcccatcgctaggcactctctgactggcttgtgatgggttccagcaatgttgttttttaaaagctcctcaggtaattctgatcatggaccaggttggggaccCTTTGCTCTGTTCAGTTTGTGGTTTCTAGGTGCCAGTGAGAAACCCCTACCCCCAATTTTTGTGCAAAATTTTTTTCAGCTTACATCAAGTTCTTTATGGACCTTAGAAAATTAAAATATAACAAGGGAATTTACTTAGCTCAGAAGAGACAAGGGACACTATGGGGTGAAGGTCGGGGGCTGTTTGACATTTGCCCCTTCCCAATGTAACTAATTAAGCTTCAAGTTGTAATGTGTTTTATGGGCTAGAAGGC
>gene=chr20_4670188-4671188; species=panTro
GTTACAGTATTGTGTGATCACTTTAAGGGAGGTAATCCTTCAGTGAAAAGCATTATAAATGTTGAAGATTAGACCCCTGAGGACCTAGCACTGAAGCCTGATCACGGGTGCCaattccctgagaagcttttatagattcccaaatcccatcgctaggcactctctgactggcttgtgatggattccagcaatgttgttttttaaaagctcctcaggtaattctgatcatggaccaggttgggcaccCTTTGCTCTGTTCAGTTTGTGGTTTCTAGGTGCCAGTGAGAAACCCCTACCCCCAATTTTTGTGCAAAATTTTTTTCGGCTTACATCAAGTTCTTTGCGGACCTCAGAAAATTAAAATATAACAAGGGAATTTACTTAGCTCAGAAGAGACAAGGGACACTATGGGGTGAAGGTCGGGGGCTATTTGACATTTGCCCCTTCCCAATGTAACTAATTAAACTTGAAGTTGTAATGTGTTTTATGGGCTGGAAGGC
>gene=chr20_4670188-4671188; species=papHam
----------------------------------------------------TTATAAATGTTGAAGATTAGACCCCTCGAGACCTAGCACTGAAGCCTGATCGCGGGTGCCaattccctgagaagcttttctagattcccaaatcccatcgctaggcactttctgactggcttgggatgggttccagcaatgttgttttttaaaagctcctcaggtaattttgatgatggaccaggttgaggacccctTGCTCTATTCAGTTTGTGGCTTCTGGGTGCCAGTGAGAAACCGCTACCCCCAATTTTTGTGCAAAATTTTTTTCAGCCTACATCAAGTTCTTTATGGACCTCAAAAAATTAAAATATAACAAGGGAATTTACTTAGCTCAGAAAAGACAAGGGACACTATGGGTTGAAGGTGGGGGACTGTTTGACATTTGCCCCTTCCCAATGTAACTAATTAAGCTTCAAGTTGTAATGTGTTATATGGGCTGGAAGGC
>gene=chr20_4670188-4671188; species=ponAbe
GTTACAGTATTGTGTGATCACTTTAAGGGAGGTAATCCTTCAGTGAAAAGCATTATAAATGTTGAAGATTAGACCCCTGAGGACCTAGCACTGAAGCCTGATCACGGGTGCCaattccctgagaagcttttacagattcccaaatcccatcgctaggcactctctgactggcttgtgatgggttccagcaatgttgttttttgaaagctcctcaggtaattttgatgatggacc-ggttggggaccCTTTGCTCTGTTCAGTTTGTGGTTTCTAGGTGCCAGTGAGAAACCCCTACCCCCAATTTTTGCGCGAAATTTTTTTCAGCTTACATCAAGTTCTTTATGGACCTCAAAAAATTAAAATATAACAAGGGAATTTACTTAGCTCAGAAGAGACAAGGGACACTATGGGGTGAAGGTCGGAGGCTGTTTGACATTTGCCCCTTCCCAATGTAACTAATTAAGCTTCAAGTTGTAATGTGTTTTATG--------GGC
>gene=chr20_4670188-4671188; species=rheMac
GTTACAGTATTGTGTGATCACTTTAAAGGAAGTAACCCTTCAATGAAAAGCATTATAAATGTTGAAGATTAGACCCCTGA-GACCTAGCACTGAAGCCTGATCGCGGGTGCCaattccctgagaagcttttctagattcccaaatcccatcgctaggcactctctgactggcttgggatgggttccagcaatgttgttttttaaaagctcctcaggtaattttgatgatggaccaggttgggaacccctTGCTCTATTCAGTTTGTGGCTTCTGGGTGCCAGTGAGAAACCGCTACCCCCAATTTTTGTGCAAAATTTTTTTCAGCTTACATCAAGTTCTTTATGGACCTCAAAAAATTAAAATATAACAAGGGAATTTACTTAGCTCAGAAAAGACAAGGGACACTATGGGTTGAAGGTGGGGGACTGTTTGACATTTGCCCCTTCCCAATGTAACTAATTAAGCTTCAAGTTGTAATGTGTTATATGGGCTGGAAGGC
>gene=chr20_5764188-5765188; species=hg19
GATTCAGCTATCTAGACTGGATTTTCAGCTCCAGAATCGGATTTTGAGCTCTTTGCATGCTGCTGTTAGAAGGCAGCAGTGAATTTTAATTGTATGGCCTGAGGCGTGAAGGATAAACCATAAGTGTATATGACTGAGGCTCACAGAGTTAGAGAAGGTTACAGTCTCCGAGCTGGTGGTTCCTCACAGCTCTTTAGGAACTACAAGTTTGAGATTGAGTGGGGTCATGAGCTTGTGGGGCCCTGGATGCTCTACCTTATGCATCCAGGCAGGCATTCATCCAAAGAAAGGGTGCCAGAACCAGGAGGAGTTCGAAAACCACTAAGCggccgggtgcggtggctcacgcctgtaatcccagcactttgggaggccgaggctggtggatcacttgaagccaggagtttgagaccagcctggtcaacatggcaaaacgccgtctctactaaaaatacaaaaattagccaggttggtggtgtgagcctgtaattccagctact
>gene=chr20_5764188-5765188; species=bosTau
AATTCAGCCATCTATGCTTAATTTTCAAGTTCTAAATGGG-TTTTGAAC----TTCTTACCCCTTTTGGAAGGCAGCAGTGTGTCCTAATTGTGTGGCCCAGAGAGTGAAGAATAAACCATAAGTGTACATGATTAAGCCCTACAGAGTTAGAGAATGGTACAGCTTATGAGCCAGA-GTTCCAGGCAGCCCTTTGGGAGCT-ACAGGTCAGGACTGG--ACCGTAGTGAGCTTATGGGGCCCTGGA----------------TCCACATAATCATTCATTGGAAGAAAGGAAGTCAGGACCACAAAAGGTTTGAAAATCACAAAGC-----------------------------------------------------------------------------------------------------------------------------------------------------------------------------
>gene=chr20_5764188-5765188; species=calJac
GATTCAACTGTCTAGACTGAATTTTCAGTGCCAAAATTGGATTTTGAGCTCTTTGCATGCTGCTGTTGGAAGTCCTCAGTGTATTTTAATTGTATGGCCTGAGTGGTGAAGGATAAGCCATAAGCGTATATGACTAAGGCTCACAGATTTAGAGAAACTTACAGTCTCTGAGCTAGTGGTTCCATACAGCTCTTTAGGAACTACAAGTCTGGGACTGA----------------GTGGGACCCTGGATGCTTTGCCTCATGCATCCAAGCAAGCATTCATCCAAAGAAAGGGTGCCAGGACCAGGAGGAGTTTGGAAACCACCAAGTggccgcacatggtggctcacgcctataatcccgac-ctttgggaggccaaggcggctggatcatttgaggccaggagtttgagacc---------aacatggtgaaacgcagtctctactaaaaatacaaaaattagccaggttggtggtgtaagcctgtaatttcagctact
>gene=chr20_5764188-5765188; species=canFam
GATTTAGCCACTTAGGCTTCATTTTAGGATCCTAAACAGGATTTTGAACTCTTTGCTTGCTACTGTTTTAAGGCGGCAGTGTGTTCTCATTGTGTGACCCAAGTAGTGAAGCATA----GTAAGTGCAGAGGACGAAGGCCCACAGAGTAAGAGAAAACCACTG----cTGGCCAGTGGTTCCAGGCCACTCTTCAGGAGCTGTAAGGTCAGGAC------------TGAACATCTGGGGCCCTGGC--------CTTATTTGTCCAGATGAGCAGTCATTGAAAGAAAGGATGTCAGGGCCAAAAAGAGTTTGAAAACCCCCC--------------------------------------------------------------------------------------------------------------------------------------------------------------------------------
>gene=chr20_5764188-5765188; species=equCab
GATTCAGCCACCTAGACTCAATTTTCAGGTCCAGAACAGGATTTTGAACTCTTTGCTTGCCAGTGTGGGAAGGCAGCAACGTGTCCTAATTGTGTGGCCCAAGCAGTGAAGGATAAAACATGAGTGTGTATGACTAAGGCCcatagagttagagaatgttacagcctctgggcctgtggttccaggcagccctttaggagctacaaggtcaagatggg--gaggtagtgagcttacgggaccctgga-------------------------------------------------------------------------------------------------------------------------------------------------------------------------------------------------------------------------------------------------------------
>gene=chr20_5764188-5765188; species=gorGor
GATTCAGCTATCTAGACTGAACTTTCAGCTCCAAAATCGGATTTTGAGCTCTTTGCATGCTGCTGTTAGAAGGCAGCAGTGAATTTTAATTGTATGGCCTGAGG-GTGAAGGATAAACCATAAGCGTATATGACTAAGGCTCACAGAGTTAGAGAAGGTTACAGTCTCTGAGCTGGTGGTTCCTCACAGCTCTTTAGGAACTACAAGTTTGAGATTGAGTGGGGTCATGAGCTTGTGGGGCCCTGGATGCTCTACCTTATGCATCCAGGCAGGCATTCATCCAAAGAAAGGGTGCCAGGACCAGGAGGAGTTCGAAAACCACTAAG-ggccaggtgcggtggctcacgcctgtaatccc-gcactttgggaggccgaggctggtggatcacttgaggccaggagtttgagaccagcctggtcaacatggcaaaaccccgtctctactaaaaatacaaaaattagccaggttggtggtgtgagcctgtaattccagctact
>gene=chr20_5764188-5765188; species=panTro
GATTCAGCTATCTAGACTGGATTTTCAGCTCCAAAATCGGATTTTGAGCTCTTTGCATGCTGCTGTTAGAAGGCAGCAGTGAATTTTAATTGTATGGCCTGAGGCGTGAAGGATAAACCATAAGCGTATATGACTAAGGCTCACAGAGTTAGAGAAGGTTACAGTCTCTGAGCTGGTGGTTCCTCACAGCTCTTTAGGAACTACAAGTTTGAGATTGAGTGGGGTCATGAGCTTGTGGGGCCCTGGATGCTCTACCTTATGCATCCAGGCAGGCATTCATCCAAAGAAAGGGTGCCAGGACCAGGAGGAGTTCGAAAACCACTAAGCggccgggtgcggtggctcacgcctgtaatcccagcactttgggaggccgaggctggtggatcacttgaggccaggagtttgagaccagcctggtcaacatggcaaaacgccgtctctactaaaaatacaaaaattagccaggttggtggtgtgagcctgtaattccagctact
>gene=chr20_5764188-5765188; species=papHam
GATTCAGCTATCTAGACTGAATTTTCAGCTCCAAAATCGGATTTTGAGCTCTTTGCATGCTGCTGTTAGAAGGCAGCAGTGAATTTTAATTGTATGGCCTGGGGTGTGAAGGATAAACCATAAGCATATATGACGAAGGCTCATAGAGTTAGAGAAGGTTACAGTCTCTGAGCTGGTGGTTCCACACAGCTCTTTAGGAACTACAAGTTTGAGATTGAGTGGGGTCATGAGCTTGTGGGGCCCTGGATGCTCTACCTTATGCATCCAGGCAAGCATTCATCCAAAGAAAGGGTGCCAGGACCAGGAGGAGTTCGAAAACCACTGAGTggccgggtgcggtggctcaaacctgtaatcctagcactttgggaggctgaggcatgtggatcacttgaggccaggagttcgagaccagcctggttaacatggcaaaaccccatctctactaaaaatacaaaaaatggccagattggtgttatgagcctgtaattccagctact
>gene=chr20_5764188-5765188; species=ponAbe
GATTCAGCTATCTAGACTGAATTTTCAGCTCCAAAATCGGATTTTGAGCTCTTTGCATGCTGCTGTTAGAAGGCAGCAGTGAATTTTAATTGTATAGCCTGAGGTGTGAAGGATAAACCATAAGTGTATATGACTAAGGCTCACAGAGTTAGAGAAGGTTACAGTCTCTGAGCTGGTGGTTCCGCACAGCTCTTTAGGAACTACAAGTTTGAGATTGAGTGGGGTCATGAGCTTGTGGGGCCCTGGATGCTCTACCTTATGCATCCAGGCAGGCATTCATCCAAAGAAACGGTGCCAGGACCAGGAGGAGTTCGAAAACCACTAAGTagccgggtgcggtgactcacgcctgtaatcccagcactttgggaggctgaggctggtggatcacttgaggccaggagttcgagaccagcctggtcaacatggcaaaaccccgtctctactaaaaatacaaaaattagccaggttggtggtgtgagcctgtaattccagctact
>gene=chr20_5764188-5765188; species=rheMac
--------------------------------------------------------------------------------------------------------------------------------------------------------------------------------------------------------------------------GTGGGGTCATGAGCTTGTGGGGCCCTGGATGCTCTACCTTATGCATCCAGGCAAGCATTCATCCAAAGAAAGGGTGCCAGGACCCGGAGGAGTTCGAAAACCACTGAGTggccgggtgcggtagctcaaacctgtaatcccagcactttgggaggctgaggcatgtggatcacttgaggccaggagttcgagaccagcctggttaacatggcaaaaccccatctgtactaaaaatacaaaaaatggccagattggtgttatgagcctgtaattccagctact
>gene=chr20_7230089-7231089; species=hg19
ACAATTATGCAAGGTTCTAGCCTGTTGTGAATTAAAATGACTGCATTAGAGGTTAAAGGATTTGTAAAGGGAATCTTTCTTTTCAAGAATGCCAGTTCAAATTCAGCTCAGGTCACCGACAAGTAATATCATGTGAAAATCATAAAACAAATCTATCCTCTCAGCTTTATTGTTAATAGAATGATAATGCCTTCAAAAGCTCTATTTACTGCAGTCAGTCCTTTGGTTGTCTTATCTGAAAACCCAAAGATTGAAAAGACTTAACAAATTTAAGGAATTACTTAGAACTGTTCTTAAATTTCAGGCTAGAATTCAGAAACTTTCCATAATTTTAAGCACATTATAAGATAGTTCTTTTTAACTTACTCTAGTACTATTTATACGCAGTTTCTTTTTTCCCTTTTCATCTGAAAAAAAGAGATAAAATGAAAGTCAAAACTGAGTTACTCTTTATAGAACTGTGGAaataataactaatatttattactcttcgctatttg
>gene=chr20_7230089-7231089; species=bosTau
ACAATTATACAAGGTTCTAGCCTGTTGTGAATTAAAATgactgcattagagcttaagggatttgtaaaccaagtctttcttttcaagaacaccagttcagactcagctcaggtcattgacaagaaatatcatgtgagaattgtaaaacaaatctatgctccctattttattgtta----atagataatattttcaaaagcactatttactg---------ctctggttatcttatctgaaaacctaaggaatgaaagattaaaactaaattaAGAAGTTACTTAGAATTTATTTTAAACTTAAGATCAGAATTTATAACATTTT----------------TTTTAAGAT---TTTCTTCAAGTTATTCTAGTCCTACTTATACACAAACACACACATCCCTTTTTATCTGAAA------------ATAACAGTAAAAACTGAATAATCA-ATAGGAGGCTGTGGAAATA---actaatgtttattactctttgctatata
>gene=chr20_7230089-7231089; species=calJac
ACGATTATGCAAGGTTCTAGCCTGTTGTGAATTAAAATGACTGCATTAGAGGTTAAAGGATTTGTAAAGGGAATCTCTCTTTTCAAGAATGCCAGTTCAAATTCATCTCAGGTCATTGACTAGTATTAGCATGTGAAAATTATAAAACAAATCTATCTTCTCAGCTTTATTGTTAATAGAATAGTAATACCTTCAAAAGTTTAATTT-CTGCAGTCAATCCTTTGCTTACCTTATCTGAAAACCCAAGGATTGAAAAGACCTAACAAACTTAAGGGATTACTTAGAACTGATTATAAATTTCAGGCTAGAATTGAAAAGCTTTCCATAATTTTAAGCACATTATAAGATATTTCTCTTTAAGTTATTCTAATACCGTTTATAGGCAGTTTCTTTTTTTCCTTTTTATCTGAAAAAAAGAGATAAAATGAAAGTTAAAACTGACTTGCTCTTTATAGAACTGTGGAagtaatacctaatatttattactctttgctatttg
>gene=chr20_7230089-7231089; species=canFam
ACAATTATACAAGTTTCTAGCCTGTTGTGAATTAAAATGACTGCATTAGAACTTAAGGGATTTGTAAAGGGAGTCTTTCTTTTCAAGAATGCCAGTTCAAATATAGCTCAGGTCATTGACAAGTAATATTACGTAAAAATTGGAAAACAAATCTATGCTCTCAGCTTTATTGTTAAT----AGATGATATCTTCGAAAGCACTATTTACTATCGACAAT-CTTTGGTTACCCTATCTGAAAACCTAAGGCCTAAAAGGTCTTAACTAAATTAAGGAACTACTAAGAACTGATTTTAAATTTCAG-----AATTTAGGAACTGTTGATCATTTTAGGCACACTATAAGAT---TTTCTTTAAGTTACTTTAGTTCTGTTTATACACACATGTGCAGACCCATTTTTATCTGGAA-------ATAAGATAAAAGTCAAAACTGAGTAATCATGTAGAGGACTATGGAAACA---actaatacttattgctgtttggtctatg
>gene=chr20_7230089-7231089; species=equCab
ACAATTATACAAGGTTCTAGCCTGTTGTGAATTAAAATgactgcattagagcttaagggatttgtaaagagagtctttcttttcaagaatgccagttcaaattcagctcgggtcattgacaagcaatatcatgtgaaagttgtgaaacaaatctatgctctcagctttactgtcaataggcagacaataccttcaaaagcacaatTTACTGCAGCCAGTCCTTTCCTGACCTTATCCGAAAACACAAGGATGGAAAGGTCTTAACTAAATTAAGGAACTACTTAGAATTGATTTTAAACTTTAGATTAGAATTTAAGAACATTTCGTCATTTTAGGCACATTATAAAAT---TTTCTTTAAGTTACTCTAGTTCTGcgcgcgcgcgcgcgcgcacaCCCCTTTTTATCTGAAA-------ATTAGATAAAAGTCAAAACTGAGTAACCCTTTAGAGGATTGTGGAAACA---actaatatttattactctttgctacatg
>gene=chr20_7230089-7231089; species=gorGor
ACAATTATGCAAGGTTCTAGCCTGTTGTGAATTAAAATGACTGCATT-GAGGTTAAAGGATTTGTAAAGGGAATCTTTCTTTTCAAGAATGCCAGTTCAAATTCAGCTCAGGTCACTGACAAGTAATGTCATGTGAAAATCATAAAACAAATCTATCCTCTCAATTTTATTGTTAATAGAATGATAATGCCTTCAAAAGCTCTATTTACTGTAGTCAGTCCTTTGTTTGTCTCATCTGAAAACCCAAAGATTGAAAAGACTTAACAAATTTAAGGAATTACTTAGAACTGTTCTTAAATTTCAGGCTAGAATTCAGAAACTTTCCATAATTTTAAGCACATTATAAGATAGTTCTTTTTAACTTACTCTAGTACTATTTATACGCAGTTTCTTTTTTCCCTTTTCATCTGAAAAAAAGAGATAAAATGAAAGTCAAAACTGAG---------------------------------------------------------
>gene=chr20_7230089-7231089; species=panTro
ACAATTATGCAAGGTTCTAGCCTGTTGTGAATTAAAATGACTGCATTAGAGGTTAAAGGATTTGTAAAGGGAATCTTTCTTTTCAAGAATGCCAGTTCAAATTCAGCTCAGGTCACTGACGAGTAATATCATGTGAAAATCATAAAACAAATCTATCCTCTCAGCTTTATTGTTAATAGAATGATAATGCCTTCAAAAGCTCTATTTACTGCAGTCAGTCCTTTGGTTGTCTTATCTGAAAACCCAAAGATTGAAAAGACTTAACAAATTTAAGGAATTACTTAGAATTGTTCTTAAATTTCAGGCTAGAATTCAGAAACTTTCCATAATTTTAAGCACATTATAAGATAGTTCTTTTTAACTTACTCTAGTACTATTTATATGCAGTTTCTTTTTTCCCTTTTCATCTGAAAAAAAGAGATAAAATGGAAGTCAAAACTGAGTTACTCTTTATAGAACTGTGGAaataataactaatatttattactcttcgctatttg
>gene=chr20_7230089-7231089; species=papHam
ACAATTATACAAGGTTCTAGCCTGTTGTGAATTAAAATGACTGCATTAGAGGTTAAAGGATTTGTAAAGGGAATCTTTCTTTTCAAGAATGTCAGTTCAAATTCAGCTCAGGTCACTGACAAGTAATATCATGTGAAAATTATAAAACAAATCTATCCTCTCAGCTTTATTGTTAATAGAATGATAATGCCTTCTAAAGCTCTATTCACTGCAGTCAATCCTTTGGTTATCTTCTCTGAAAACCCAAAGATTGAAAAGACTTAACAAATTTAAGGAATTACTCAGAACTGTTTTTAAATTTCAGGCTAGAATTCAGAAACTTTCCATAATTTTAAGCACATTATAAGATATTTCTTTTTAACTTATTCTAGTACTATTAATACACAGTTTC-TTTTTCCCTTTTTATCTGAAAaaaaGAGATAAAATGAAAGTCAAAACTGAGTTACTCTTTATAGAACTGTGGAaataataactaatacttattactctttgctatttg
>gene=chr20_7230089-7231089; species=ponAbe
ACAATTATACAAGGTTCTAGCCTGTTGTGAATTAAAATGACTGCATTAGAGGTTAAAGGATTTGTAAAGGGAATCTTTCTTTTCAAGAATGCCAGTTAAAATTCAGCTCAGGTCACTGACAAGTAATATCATGTGAAAATCATAAAAGAAATCTATCCTCTCAGCTTTATTGTTAATAGAATGATAACGCCTTCAAAAGCTCTATTTACTGCAGTCAATCCTTTGGTTATCTTATCTGAAAACCCAAAGATTGAAAAGACTTAACAAATTTAAGGAATTACTTAGAACTGTTCTTAAATTTCAGGCTAGAATTCAGAAACTTTTCATAATTTTAAGCACATTATAAGATATTTCTTTTTAACTTACTCTAGTACTATTTATACACAGTTTCTTTTTTCCCTTTTCATATGAAAAAAAGAGATAAAACAAAAGTCAAAACTGAGTTACTCTTTATAGAACTGTGGAaataataactaatatttattactctttgctatttg
>gene=chr20_7230089-7231089; species=rheMac
ACAATTATACAAGGTTCTAGCCTGTTGTGAATTAAAATGACTGCATTAGAGGTTAAAGGATTTGTAAAGGGAATCTTTCTTTTCAAGAATGTCAGTTCAAATTCAGCTCAGGTCACTGACAAGTAATATCATGTGAAAATTATAAAACAAATCTATCCTCTCAGCTTTATTGTTAATAGAATGATAATGCCTTCTAAAGCTCTATTCACTGCAGTCAATCCTTTGGTTCTCTTATCTGAAAACCCAAAGATTGAAAAGACTTAACAAATTTAAGGAATTACTCAGAACTGTTTTTAAATTTCAGGCTAGAATTCAGAAACTTTCCATAATTTTAAGCACATTATAAGATATTTCTTTTTAACTTATTCTAGTACTATTTATACACAGTTTCTTTTTTCCCTTTTTATCTGAAAAAAAGAGATAGAATGAAAGTCAAAACTGAGTTACTCTTTATAGAACTGTGGAaataataactaatacttattactctttgctatttg
>gene=chr20_7465089-7466089; species=hg19
GTTGTTTCCACAGAAATGTCAGGAATATATCCTTCAAAGCACATTTCCAGCTTCTGCTAATAATGTTATGGCATCTGGACTATATCCTCTGAAAGAATATAAAACACCTTTGGCTTAATATCAACCATCACACAAATGTTCTCCTCATGTTCCAATGACCCATTATTATACCTTTTCCCATCAGATAATAGACAGATATTGTGGTAATAAATGTGTGTGTTCCTAACAGGAAACTGAAAACAAGGACATGAGGTGTTGTGTAATAATAGTAGGTAGACAAGGCACTTAAGGATGTATCATTGAAGCaaattattttaagaatatttaaaattaaGGTGTATTGCATCATGCTATCTTTATGCATCTTGTTCCCATCACCAAACTTTACCATGGTGACGAAGCTAAGCGTGAAGATGTTGGAAGCACTCCCATCCAATATTTGCATCATAATCCAAATAGTAGATCATTTATATGAAGAAGTAGCTGTAACAAGAAAATTA
>gene=chr20_7465089-7466089; species=bosTau
GATTGTTCCATAGAAATGACAGGAATATATCTTTCAAAGCAGATTTCCAGCTTCTGCTAATTATTTTATGGCATCTGGACAATATCCTGTGAAAGAAAATAAAATATCCTAGGCTTAATGCCAACTGTCACACAAA-GTTCCATTCATGTTCCAATGACAACTTACTATGCCTCACACCATCAAACAATACATAATCCTTGTGAGAATAGATGTGTAAATTCCTAATGGGAACCTGAGGACTAAGACATGAGGTATTGTGTAATAACAAAACATGGATGAGACACt----------------------------------------agAGTTAGGTTATATTTTTACATACCATCCATAT--GCCTTGTTCCTTCCACTAAAACACATTATGATAGTGGTACTAAGCATGAAGATATATGAAGCA---TTCTCCAATATTTGCATAGTTATATTAATAGTAGATCATCCAGGTGCGGAA-TAGATACAACAAGAAAACTA
>gene=chr20_7465089-7466089; species=calJac
CTTGTTTCCATAGAAATGTCAGGAATATATCCTTCAAAGCAGATTTTCAGCTTCTGCTAATAATTTTATGGCATCTGGACTGTATCCTCTGAAAGAATATAAAACACCTTTGGCTTAATATCAGCCATCACGCAAATGTTCTCCTCATGTTCCAATGACACATCATTGTACCTTTTCCCATCAGATAATAGATAGCTATTGTGGCAATAAATGTGTGAGTTTCAAATAGGAAGCTGAGAACAAGGACATGAGGTGTTGTGTAATA----TAGGCAGACAAGGCACTTAAAGATATGTCATTGAAGCAAATTGTTTTAAGAAT-------ATTAGAATGTATTGCATCATTCCTTCTTTATGCATCTTGTTCCTGTCACCAAACTTTTCTATGGTGACAAAGCTAAGCGTGAAGATGTTGGAAGCACTCTCATTCAGTATTTGCATCATAATCCAAGTAGCAGATCATTTATCTGAAAAAGTAGCTATAACAAGAAAATTA
>gene=chr20_7465089-7466089; species=canFam
GTTCCTTCCATAGAAATTCCAGGAATATAT-TTTCAAAGCAGGGGTC-----TCTGCTAATCATTTTATGGTGTCTAGACTATAATCTCTAAAATAAAATAAAACATCTTGGGCTTAATGTCAGCTCTCACACAAATGTTCTCTTCATGTTCCAATGACAGGTTAATACACCTTGTCCCATCAGATAATACACAACTACTATAGGAATAAATGTGTGGATTCCCAAGGAGAAGCTGAGAGCAAGGACATAAGGGGTTGTATAATAATAGGAAGTGTACAAGATGCT-AAAAACAGATCATTGAAGAAAATTATCTTTAGGATGACAGAAATTACCTTATATTGTAATATGCCATCCTTATGTGTCTTGTTCTTTTCCCTCAAATTCATGATGGTAGTGATGCTAAGC----------ATGGAGTATTCTCCTCCAAAAAATGCATGATAATATAAATGGCAGGTCACTCATGTAGGGAAGTAGATTTAACAAGAAAACTA
>gene=chr20_7465089-7466089; species=equCab
ATTGTTTCTGTAGAAATTTCAGGAATGTATCTTCCAAAGCAGATTTCCAGACTCTGCGAATCATTTTATGGTGTCTGGACTATATCCTCTGAAAGAAAATAAAACACCTTGGGCTTAATATCAGCTGTTACACACATGTTCTCCTCATGTTCCAATGATAGGTTATTATACCTTGTTCCATCAGATAATACATGGCTATTGTGGGACTAGATGTGTGAATTCCTAATGAGAACCTGAGAACAAGGACATGAGGGGTTGTGTAATAAGAAAAGGTGGATGAGATACT-AAGGAGAAATCATTGAAGAAATTT---TTCAAGATATCTAAAATTAGCTTACATTGTAACATACCATCCTTATGTGTCTTGTTCCCTTTACCAAAATTTATTGTGGAAGTGGCGCTAAACATGAAGATATATGAAGCACTCTCTTATAATATTTGCGTCATAATATAAATACCAGATCATCCATGTGAGGAAGTAGGTATAACAAGCAAATTA
>gene=chr20_7465089-7466089; species=gorGor
-TTGTTTCCACAGAAATGTCAGGAATATATCCTTCAAAGCACATTTCCAGCTTCTGCTAATAATGTTATGGCATC-GGACT-TATCCTCTGAA-GAATATAAAACACCTTTGGCTTAA-ATCAACCATCACGCAAATGTTCTCCTCATGTTCCAATGACCCATTATTATACCTTTTCCCATCAGATAATAGACAGCTATTGTGGTAATAAATGTGTGTGTTCCTAA-A-GAAACTGAAAACAAGGACATGAGGTGTTGTGTAATAATAGTAGGTAGACAAGGCACTTAAGGAAGTATCATTGAAGCaaattattttaagaatatttaaaattaaGATGTATTGCATCATGCCATCTTTATGCATCTTGTTCCCATCACCAAACTTAACCATGGTGACGAAGCTAAG-GTGAAGATGTTGGAAGCACTCTCATCCAATATTTGCATCATAATCCAAA-AGTAGATCATTTATATGAAGAAGTAGCTGTAACAAGAAAATTA
>gene=chr20_7465089-7466089; species=panTro
GTTGTTTCCACAGAAATGTCAGGAATATATCCTTCAAAGCACATTTCCAGCTTCTGCTAATAATGTTATGGCATCTGGACTATATCCTCTGAAAGAATATAAAACACCTTTGGCTTAATATCAACCATCACGCAAATGTTCTCCTCATGTTCCAATGACCCATCATTATACCTTTTCCCATCAGATAATAGACAGCTATTGTGGTAATAAATGTGTGTGTTCCTAACAGGAAACTGAAAACAAGGACATGAGGTGTTGTGTAATAATAGTAGGTAGACAAGGCACTTAAGGATGTATCATTGAAGCaaattattttaagaatatttaaaattaaGATGTATTGCATCATGCCATCTTTATGCATCTTGTTCCCATCACCAAACTTAACCATGGTGACGAAGCTAAGCGTGAAGATGTTGGAAGCACTCCCATCCAATATTTGCATCATAATCCAAATAGTAGATCATTTATATGAAGAAGTAGCTGTAACAAGAAAATTA
>gene=chr20_7465089-7466089; species=papHam
GTTGTTTCCACAGAAATGTCAGGAATATATCCTTCAAAGTATATTTCCAGTTTCTGCTAATAATTTTATGGCATCTGGACTATATCCTCTGAAAGAATATAAAACACCTTTAGCTTAATATCAGCCATCACGCAAATGTTCTCCTCATGTCCCAATGACCCACTGTTTTACCTTTTCCCATCAGAAAATAGACAGCTATTGTAGTAATAAATGTGTGGGTTCCTAACAGGAAGCTGAGAACAAGGACATGAGGTGTTGTGTAATAATAGTAGGTAGACAAGGCACTTAAGGATGTATCATTGAAGCAAATTATTTTAGGAATATTTAAAATTAAGATGTATTGCATCATGCCATCTTTATGCATCTTGTTTCCATCACCAAACTTTACTATGGTGATGAAGCTAAGCAGGAAGATGTTGGAAGCACTCTCATCCAATATTTGCATCATAATCCAAATAGTGGATCATTTATATGAAGAAGTAGCTATAACAAGAAAAGTA
>gene=chr20_7465089-7466089; species=ponAbe
GTTGTTTCCACAGAAATGTCAGGAATATATCCTTCAAAGCACATTTCCAGCTTCTGCTAATAATGTTATGGCATCTGGACTATATCTTCTGAAAGAATATAAAACACCTTTGGCTTAATATCAGCCATCACGCAAATGTTCTCCTCATGTTCCAATGACCCATTATTATACCTTTTCCCATCAGATAATAGACAGCTATTGTGCTAATAAATGTGTGTGTTCCTAAAAGGAAACTGAGAACAAGGGCATGAGGTGTTGTGTAATAATAGCAGGTAGACAAGGCACTTAAGGATGTATCATTGAAGCAAACTATTTTAAGAATATTTAAAATTAAGATGTATTGCATCATGCCATCTTTATGCATCTTGTTCCCATCACCAAACTTTACTATGGTGACGAAGCTAAGCATGAAGATGTTGGAAGCACTCTCATCCAATATTTGCATCATAATTCAAATAGTAGATCATTTTTATGAAGAAGTAGCTGTAACAAGAAAATTA
>gene=chr20_7465089-7466089; species=rheMac
GTTGTTTCCACAGAAATGTCAGGAATATATCCTTCAAAGTGTATTTCCAGTTTCTGCTAATAATTTTATGGCATCTGGACTATATCCTCTGAAAGAATATAAAACACCTTTAGCTTAATATCAGCCATCACGCAAATGTTCTCCTCATGTCCCAATGACCCACTGTTTTACCTTTTCCCATCAGAAAATAGACAGCTATTGTAGTAATAAATGTGTGGGTTCCTAACAGGAAGCTGAGAACAAGGACATGAGGTGTTGTGTAATAACAGTAGGTAGACAAGGCACTTAAGGATGTATCATTGAAGCAAATTATTTTAGGAATATTTAAAATTAAGATGTATTGCATCATGCCATCTTTATGCATCTTGTTTCCATCACCAAACTTTACTATGGTGATGAAGCTAAGCAGGAAGATGTTGGAAGCACTCTCATCCAATATTTGCATCATAATCCAAATAGTAGATCATTTATATGAAGAAGTAGCTATAACAAGAAAAGTA
>gene=chr20_7699089-7700089; species=hg19
tctaaaatgtcctaggcatataggacattttatcttttagacttcatctccaacgactttctctttttcttttcacttgctccCTtcttcccaataagaatgtaaactacgtgctaggtgggactttatgggtttggttcactctgatgcccccagaacctagtacctttactaaagtaggtcttcaCACATTTGCTgagtgaatgaagtaataaaaccaagtgatatgttcacgcaacggaaaactatacagcagttcacatcaataaactaaataaatattatcagcctggaaaatatgtcaaaccacaatgctgagaaaagttgaagaatattatgtTGAAATTGAAGACATTTAAATCAAAGTGGCCTAGTTTGGAGAATCTGTATTACTTCCTCCACCAAAACATTCAAAGTTTacacacacacacacacacacacacCAATTATTTATAattttaagatgagaaagctgagtcccaggaagtgtgatcacttgc
>gene=chr20_7699089-7700089; species=bosTau
---------------------------------------------------------------------tt-----gtttctccttttctcag-taagaatgtaagctacataattaatgtactttgatctctttggttcccctttatatccctagaaactggtatattaactaaagaagacacttgcacatttgatgcatgaatgaCATAATAAGGATGAGTGATATATTCACATAATGGAAAACTAGACAGAAACTAACACTGATGAACTAAGTAAA---TATCAGTACCAGGAATATTTCAAGCTAAAATATTGACAAAAATTGAAGAATGTTTT------GTTGAAGATATTT-----AAAGTAATCTTTTCTGAAGAATGTTAATGACTTCCTCTAACCAAACATCCTAAGTTA------------AAAATAATCAA-TGATTATTCTTATTTTC---------AAGCT-AGTAGTATAGAGTATTATCACTTAC
>gene=chr20_7699089-7700089; species=calJac
tctaaaatgccctaggcatataggatattttatcttttagacttcatctctaatgactctctctttttct---cacttgctcccttcttcccaacaagaatctaacctacacactagatggaacttcatgggtttggtttgctctgatgttcccagaacctggtacctttactaacataggtcctcatacatttgctaaatgaatgaaGTAATAAAACCAAgtgatatcttcacacaatggaaaattacacagcagctcacatccatgaactaaataaatattatcggcctggaaagtatctcaaatcacaatgctgagaagagttgaagaataTTATGTTAAAATTGAAGACATTTAAATCGAAGTGGCCTAGTTTGAAGAATCTGTATGACTTCCTCTACCAAAACATTCTAAGTTTacacacacacacacacacacacactaattgtttatatttttaggattagaaagctgagtcccaggaaacgagtttactaac
>gene=chr20_7699089-7700089; species=canFam
--------------------------------------------------------------------------------------------------------------------------------------------------------------------------------------------------------------------------------------------------------------------------------------------------------------------------------------------------------------------------------------------------------------------------------------------------------------------------------------------------------------------
>gene=chr20_7699089-7700089; species=equCab
tctaaaatgttctagatgaacttttctttttatctttctgacctcatctccaacctttatctccctttctc---------------------g-taagactgtgggctacgtgacagatggagcttgatctgtttggttcccttctatatccccagaacctggcaccttcactaaaacaggcgcttacacatttgctgaatgaatgaacaaagtaatataagtaatatatttacataaaggaaaactctacagcaggtaacattaattaactagataaatattatcaacatgaaaaaagtctcaaaccaaactgttgacaaaagttgaagaaTGTGACGTTGAAGTTGAAGACATTTGAATCAAAGTGGCCTATTTTGGAGACTCTTCATGACCTGCTCCAACAAAATATCCTAAGGCA------------AAAATGATACAataactattcttactttc---------aaactgagtcccatagagtagtgtcacttgc
>gene=chr20_7699089-7700089; species=gorGor
tctaaaatgtcctaggcatataggacattttatcttttagacttcatctccaatgactttctctttttcttttcacttgctcccttcttcccaa-aagaatgtaaactacgtgctaggtgggactttatgggtttggttccctctgatgcccccagaacctagtacctttactaaagtaggtcttcacacatttgctgagtgaatgaaGTAATAAAACCAAgtgataagttcatgcaac-gaaaactataca-cagttcacatcaataaactaaataaatattatgagcctgg-aaatatgtcaaaccacaatgctgagaaaagttgaagaaTATTGTGTTGAAATTGAAGACATTTAAATCAAAGTGGCCTAGTTTGGAGAATCTGTATTACTTCCTCTACCAAAACATTCAAAGTTTacacacacacacacacacacacacCAATTATTTATAattttaagatgagaaagctgagtcccaggaagtgtgatcacttgc
>gene=chr20_7699089-7700089; species=panTro
tctaaaatgtcctaggcatataggacattttatcttttagacttcatctccaatgactttctctttttc--ttcacttgctcccttcttcccaataagaatgtaaactacgtgctaggtgggactttatgggtttgggtcactctgatgcccccagaacctagtacctttactaaagtaggtcttcacacatttgctgagtgaatgaaGTAATAAAACCAAgtgatatgttcacgcaacggaaaactatacagcagttcacatcaataaactaaataaatattatcagtctggaaaatatgtcaaaccacaatgctgagaaaagttgaagaataTTATGCTGAAATTGAAGACATTTAAATCAAAGTGGCCTAGTTTGGAGAATCTGTATTACTTCCTCTACCAAAACATTCAAAGTTTacacacacacacacacacacacacCAATTATTTATAattttaagatgagaaagctgagtccccagaagtgtgatcacttgc
>gene=chr20_7699089-7700089; species=papHam
tctaaaatgtcctaggcatataggacattttatcttttagactttatctccaatgactctctctttt--------cttgctcccttcttcccaataagaatgtaaactacgtgctagatgggacttcatggctttgattcacgccaatgcccccagaacctggtgcctttactaaagcaggtcttcacatatttgctgaatgaatgaagtaataaaatcaagtgatatgttcacacaatggaaaagtatacagcagttcacatcagtgaactaaataaatattatcagcctggaaaatatgtcaaaccccaatgctgagaaaagttgaag-aTACTATGTTGAAATTGAAGACATTTAAATCAAAGTGGCCTAGTTCAGAGAATCTGTATTACTTCCTCTACCAAAACATTCTAAGTTTacacacacacacacacacacacacCAattatttatatttttaagatgagaaagctgagtcccaggaagtgtgatcacttgc
>gene=chr20_7699089-7700089; species=ponAbe
tctaaaatgtcctagacatataggatattttatcttttagacttcatctccaatgactttctctttttctt------------------------------------------------------------------------------------------------------------------------------------------------------------------------------------------------------------------------------------------------------------------------------------------------------------------------------------------------------------acacacacacacacacacacacacCAattatttgtatttctaagatgagaaaactgagtcccaggaggtgtgatcacttgc
>gene=chr20_7699089-7700089; species=rheMac
tctaaaatgtcctagacatataggacatttcatcttttagacttcatctccaatgactctctctttttctt----cttgctcccttcttcccaacaagaatgtaaactacgtgctagatgggacttcatggctttgattcacgccgatgcccccagaacctggtgcctttactaaagtaggtcttcacctatttgccgaatgaatgaagtaataaaatcaagtgatatgttcacacaatggaaaagtatacagcagttcacatcagtgaactaaataaatattatcagcctggaaaatatgtcaaaccccaatgctgagaaaagttgaagaatacTATGTTGAAATTGAAGACATTTAAATCAAAGTGGCCTAGTTCGGAGAATCTGTATTACTTCCTCTACCAAAACATTCTAAGTTT------ACACACACACACACACACCAattatttatatttttaagatgagaaagccgagtcccaggaagtgtgatcacttgc
>gene=chr20_8458089-8459089; species=hg19
TCCATCTATCTCTCCTCTTTGTCATGGGTTTTGGTTGACTTTCTCCCAGAAAGTCCTCCCTGCTTGTTTCTGGCTTTAAATCTATTGAGTAAAATTTATCTGAAGGAAATTTAATCAATAATTCAAAACAGGAATAGATTATTCATAGGGAGAGCTGTGCTCACAGTTTTGTTAATTTGCAGTGGTAGCATTCTTTATCACTGGCTGAAACTCAAGTAAAGGAGTGAAAGATcaagtatttgttgagaaactattttgtgcctagcatcatgctaaggattatggtgacaaccgcaaaAGGTTAGTTTCATGGCACTTGTTGGAGATGCATGTATTTAACTTGCAAATAGTATACACAACTCGTGTGTTATTAAGTTATGAAATATTGAAAAAGCATAACATGGGAGTTTAATAATGGAACACAGACAGACTGAGCAGAAAAAAAAAATTAGTGAAGGGAGGTGTCATTTTGAATTTAGGCTTCACAGAGCCAACAGAAC
>gene=chr20_8458089-8459089; species=bosTau
TCCATCTCTTTGCCGTGTTTTTCATGATTTTTCCTCAACTTTTTCACAGACATT-TTCATCACTTGCTTTCAGCTTCAAATCTACTGAGTATAAGTAATCCGAAGGAAACTGAATAGACAGTTGAAGTCTGGAATTTCTTGGCCATAAAGACAGCTATCCTCATATTCTTGCTACTTTGCAGGGAG-GCAGTTCCTGTCACTGGCTAAAACCCAGGAGACGCAAGGAGTGATTTGGTATTTGCTGAGGAACTACATTATGCCTGGCATCATGCTAAAGATGATGGAGATGAATGGGAATAGTCACCTGCTTGAAACTTGTTGAAGTCATGAGTATTTAACTAACAAACAATATGTAAA--TAGTGTATTATTAAGTTCTGAAGTAGTGAAAAAGCATCAAGGAAAGGCTTAACAGCAGAGTATAGATAGTCTGAGCAAAAAAAAAAA------GAAAGGCAATGTCAGTTTGGGgtgaggctccaCTGAGCTGGTGGGCC
>gene=chr20_8458089-8459089; species=calJac
TCCATCTATCTCTCCTCTTTGTCATGCGTGTTCATTGACTTTCTCCCAGAAAGTCCTCACTGCTTACTTCTGGCTTTAAATCTATTGAGTAAAATTTATCTGAAGGAAATTTAATCAATAATTTAAGACAGTAATAGGTTACTCCTAGGGAGAGTTGTGCTCACAGCTTTGTTAATTTGCCATGGTAGCATTCCTTATCACTGGCTGAAACTCAAGTAAAGGAGTGAAAGATCAAGCATTTATTGAGAAACTAGTTTGTGCCTAGAGTCATGCTAAGGATTATGGTGACAAAAACAAAAGGTTAGTTTCTTGGCACTTGTTGAAGATGCATGTATTTAACTTACAAAGAATATACACAA-TCGTGTGTT-----GTTATCAAATACT-AAAAAGTACATAGTGGGGGTTTAACAATGAAGCACAGACAGACTGAGCAGAAAAAAAA--TTAGTGAAGggaggtatcattttgaattgagaattcacagagctattggaac
>gene=chr20_8458089-8459089; species=canFam
TCCATCTATCTCTCCTCTTAATCATGATTTTTCCTC-ACATTTTCCCAGAAAGC-CTCATCACCTGCTTCCAGCTATAAGTCTCTTGAGTCAAATTTACCTGAAGAAAGCTGAATCAAGAATTCAAGTCGGGAATTGCTTGACCATAGAGCCCATGGTGCTCCTCTTCTTGTTACTCTGCAGTAAT-GCA-TCCCTATCACTGGTTAAAAACTCAAGAAAGGaataaacaatcaatcatttattgagggatgactttgtgcctagcatcatgctCAAGATAATGGTGGCACATATAAAGGGTTAGTTGCTCAAAACTTGC---AGGTGTATGTATTGAACTCACAAACAAGATGCAAA--TAGTACGTTATAAAGTTCTAAAGTAGTGAAAAAGCATA---------------------------ATAGTCTGAGCAAAAAAAAAAA------------AGATGTCAGTTTGAGGTGAGACTTCACAGAGCCAATGAAAC
>gene=chr20_8458089-8459089; species=equCab
TCCGTC--TCTCTCCTCTTTATTGTGATTTTTCTTCAACTTTTCCCCAGAAAGT-TTCATTGCTTGCTTCCAGCTTTAAATCTATTGAGTAAAATTTATCTGCAGGAAACTGAATTGGGTATTCAAGTCTAGAATTGCTTGACCATAGAGACAGCTGTGTTCACACTCTTGTTACCCTGTGGTGAC-ACA-TCCTTATCCCCGGGAAAAACTCCAGCAAAGGGACAAACGAGCTAGCGTTTATCGAGGAAATGCTTTGTGCC-ACCATCA---------------TGACAAACGTAAAGGGTTACTTGCTCGAAACTTGA---AGATACATGTACTTAACTCAGAAATAATACACAAA--TGCTGCATTACTAAATTCTGAAGTAGTGAAAACGCTTAAAGTAAGGTCTTAACAGTGGGGCATAGATAGTCTGAGCAAAAAAAGAag------gaagggagatgtcagtttgagatgaggcttcatagagcgaatggaac
>gene=chr20_8458089-8459089; species=gorGor
TCCATCTATCTCTCCTCTTTGTCATGGGTTTTGGTTGACTTTCTCCCAGAAAGTCCTCCCTGCTTGTTTCTGGCTTTAAATCTATTGAGTAAAATTTATCTGAAGGAAATTTAATCAATAATTCAAAACAGGAATAGATTATTCATAGG-AGAGCTGTGCTCACAGTTTTGTTAATTTGCAGTGGTAGCATTGTTTATCACTGGCTGAAACTCAAGTAAAGGAGTGAAAGATCAAGTATTTGTTGAGAAACTATTTTGTGCCTAGCATCATGCTAAGGATTATGGTGACAACCGCAAAAGGTTAGTTTCATGGCACTTGTTGGAAATGCATGTATTTAACTTGCAAATAATATACACAACTCGTGTGTTATTAAGTTATGAAATATTGAAAAAGCATAACATGGGAGTTTAATAATGGAACACAGACAGACTGAGCAGAAAAAAAAAATTAGTGAAGGGAGG-GTCATTTTGAATTTAGGCTTCACAGAGCCAACAGAAC
>gene=chr20_8458089-8459089; species=panTro
TCCATCTGTCTCTCCTCTTTGTCATGGGTTTTGGTTGACTTTCTCCCAGAAAGGCCTCCCTGCTTGTTTCTGGCTTTAAATCTATTGACTAAAATTTATCTGAAGGAAATTTAATCAATAATTCAAAACAGGAATAGATTATTCATAGGGAGAGCTGTGCTCACAGTTTTGTTAATTTGCAGTGGTAGCATTCTTTATCACTGGCTGAAACTCAAGTAAAGGAGTGAAAGATcaagtatttgttgagaaactattttgtgcccagcatcatgctaaggattatggtgacaaccgcaaaaggttagTTTCATGGCACTTGTTGGAGATGCATGTATTTAACTTGCAAATAATGTACACAACTCGTGTGTTATTAAGTTATGAAATATTGAAAAAGCATAACATGGGAGTTTAATAATGGAACACAGACAGACTGAGCAGAAAAAAAAAATTAGTGAAGggaggtgtcattttgaa-ttaggcttcacggagccaacagaac
>gene=chr20_8458089-8459089; species=papHam
TCCATCTATCTCTTCTCTTTGTCATGGGTTT-GTTTGACTTTCTCCCAGAAAGTCCTCACTGCTTGTTTCTGGCTTTAAATGTATTAAGTAAAATTTATCTGAAGGAAATTTAATCAATAATTCAAGACAGGAATAGGTAACTCATACAGAGAGCTGTGCTCACAGTTTTGTTAATTTGCAGTGTTAGCATTCCTTATCACTGGCTGAAACTCAAGTAAAGGAGTGAAAGATCAACTATTTAATGAGAAACTATTTTGTGCCTAGCATCAGGTTAAGGAC--TGGTGACAAAAGCAAAACGTTAGTTTCATGGCAGTTGTTGGAGATCCATGTATTTAACTTGCAAATAATATACACAACTCGTGTATTATTAAGTTATGAAATACTGAAAAAGCATAACATAGGGGTTTAACAATGGAACACAGATAGGCTGAGCAGAAAAAAAAA-TTAGTGAAGGGAGATGTCATTTTGAATTGAGGCTTCACAGAGCCAATGCAAC
>gene=chr20_8458089-8459089; species=ponAbe
TCCATCTATCTCTCCTCTTTGTCGTGGGTTTGGGTTGACTTTCTCCCAGAAAGTCCTCACTGCTTGTTTCTGGCTTTAAATCTATTGAGTAAAATTTATCTGAAGGAAATTTAATCAATAATTCAAGACAGGAATAGGTTATTCACAGGGAGAGCTGTGCTCACAGTTTTGTTAATTTGCAGTGGTAGCATTCTTTATCACTGGCTGAAACTCAAGTAAAGGAGTGAAAGATcaagtatttgttgagaaactattttgtgcctagcatcatgctaaggattatggtgacaacagcaaaaggttagTTTCATGGCACTTGTTGGAGATGCATGTATTTAACTTGCAAATAATATACACAATTCGTGTGTTATTAAGTTATGAAATATTGAAAAAGCATAACATGGTAGTTTAATAATGGAACACAGACAGACTGAGCAGAAAAAAAAAGTTAGTGAAGGGAGGTGTCATTTTGAATTGAGGCTTCACAGAGCCGACAGAAC
>gene=chr20_8458089-8459089; species=rheMac
TCCATCTATCTCTTCTCTTTGTCGTGGGTTT-GTTTGACTTTCTCCCAGAAAGTCCTCACTGCTTGTTTCTGGCTTTAAATGTATTGAGTAAAATTTATCTGAAGGAAATTTAATCAATAATTCAAGACAGGAATAGGTAACTCATACAGAGAGCTGTGCTCACAGTTTTGTTAATTTGCAGTGTTAGCATTCCTTATCACTGGCTGAAACTCAAGTAAAGGAGTGAAAGATCAACTATTTAATGAGAAACTATTTTGTGCCTAGCATCAGGTTAAGGAC--TGGTGACAAAAGCAAAACGTTAGTTTCATGGCAGTTGTTGGAGATCCATGTATTTAACTTGCAAATAATATACACAACTCGTGTGTTATTAAGTTATGAAATACTGGAAAAGCATAACATAGGGGTTTAACAATGGAACACAGATAGGCTGAGCAGAAAAAAAAA-TTAGTGAAGggagatgtcattttgagttgaggcttcacagagccaatgcaac
>gene=chr20_9195188-9196188; species=hg19
CACACACACACTCATGCACACAGTCCCTTCTTTACCAAAGCCCCATGTAATCCCTTCATGACCCAGAATAATAGTATTTGAAAGGAAAAGTTGGTATGCTGGAGTCTTCATTCACATATTACTACAACTCCAAGTCAGTTGCAATAGTTTGGCTATGATATGCCAGTAGCTAAATAGTTCATGACAAATTGCTTATACTGCTTAACTTCTTTGTAGTTAAGTATTTCAACATTGCCTTCCCCACATGTTGCAATATCTTATATATGCCCAGAATTAGAAAGGTTTATGGAACAATGAGGCAGTTTATGTTAGATAGTTGCTAGGGAATTAAAGAAGAGAAGGGAAAACATGTGTCCAGTCTCTAAGTCTTTGATTACGAAATGACTTGGGCAGCAAGTGGTTTCTCAAAACGAGGAGCATGGTATGGCAGGATCATTAATCAATGAGCTTTTTGGGAACTCGGCCTGTTTCATAGCCTCAGGAGACATAAAAGAGTCATA
>gene=chr20_9195188-9196188; species=bosTau
CATGTGCTTACTCATCCATTCAGTCTCTTCTTTACCAAAGACCCATTTACATCCTTCAGCACCTAGAGTAATAATACTTGGATGAAAAAGTTGGTAGCTTATGGCCTTGATTCACATATGAGTATAGCAGTAGGTCAGTTACAGAGGTTTGCCCATCATATCCCAGTAGCTAAATAGTTCATGACAAACTGTTTATACTGCTTCACCTCTATATAGTTAAGTATTTCAACATTGGGTTTCCCAAATGTTGTAATATCCTAGCCACGGACAGAAGTAGAAAGGCTTATGGAATAATGCATCAGTTTATGCTGGATAGTTACTAAGGAATTAGAAAAGAAAAGC-AAA--ATGTGTCCAGCATTTAAGTCTCTGGTTACAGAAAGACTTGGGCATCAAGTGGTCTCTCAAAATGAAGAGCATGATATGGCTGAGTTATTAATCAATGAGCTTTTTTGGAACTGAGCTTGATTCATAGTCCCAGGAGGT---AAACAGAT---
>gene=chr20_9195188-9196188; species=calJac
--------------------------------------------------------------------------------------------------------------------------------------------------------------------------------------------------------------------------------------------------------------------------------------------------------------------------------------------------------------------------------------------------------------------------------------------------------------------------------------------------------------------
>gene=chr20_9195188-9196188; species=canFam
--CACACTCACTTGCACACACAGTCTTTCCTTTACCAAGGACCCATATATATACTTTAACATCTGCAGTAATATTATTAGGATGAACAAGGCAGTAAGTTGATGCCTTAATTC--ATATGACTGCAACACCAAGTCAGTTATAGTAGTTCATCTGCCATATGCCAATAGCTAAACAGTTTATGACAAACTGTTTATACCATTTTACTTCTTTGTAGTTAAGTATGTCATCATCGGCTTTCTCAAATGTAGCAGTATCCTAGCCATGCACAGAATTAGAAAGGTTTATGGAATGATGGATTAGTTTATGCTGGGTAGTGACCAGAGAATTAGAGAAGGCAAAGGAAA--ACATTTCTAGTCTTCAAGTCTTTTGTTATA---------GGGTGGCAAGTGGTTTCTCAGGATGAGGAACATTAAACAGTAGAGTTATTAGTCAAAAAGT-CAAAAAGAACTCAGCTTGTTTGATACTCCCAGGAGG-----CATAGTTATG
>gene=chr20_9195188-9196188; species=equCab
cacacactcactcgtccacaGAGTCTCTCCTTTATGAAAGACCCTTTTAAATTCTTCAACACCTAGAGTAAAAATATTAGAATGAAAAAGTAGGTATGTTGA-GCCTTGGTTCATGTATGACTACAACACCAAGTCAGTTACAATAGTTTGCCTACCATATGCCAGTACCTAAATAGTTCATGACAAACTGTTTTTACTCTTTCACTTTTTTGTA---AAGTATTTCAGCGTTGGCTTTCCCCAGTGTTGCAATATCCTAGCCAGGCAGAGAATGAGAAAGGTTTATGCAACAATGCATCAGTTTATGCTGGATAATCACTAGGGAATTAGAGAAGGAAAGGGAAA--ACACGT------GTCCAGTCTTTGGTTACAGAACGACTTGGGCAGCAAGTGGTTTCTCAAAATGAGGAGCATGATATGGCAGGGTCATTAATCAATGAGCTTTTTTGGAACTCAGCTTGTTTCACAACTCCAGGAGGCATAAAACTGTTATG
>gene=chr20_9195188-9196188; species=gorGor
CACACACACACTCATGCACACAGTCCCTTCTTTACCAAAGCCCCATGTAATCCCTTCATGACCCAGAATAATAGTATTTGAAAGGAAAAGTTGGTATGCTGGAGTCTTCATTCACATATTACTACAACTCCAAGTCAGTTGCAATAGTTTGGCTATGATATGCCAGTAGCTAAATAGTTCATGACAAATTGCTTATACTGCTTAACTTCTTTGTAGCTAAGTATTTCAACACTGCCTTCCCCACATGTTGCAATATCTTATATATGCCTAGAATTAGAAAGGTTTATGGAACAATGAGGCAGTTTATGTTAGATAGTTGCTAGGGAATTAAAGAAGAGAAGGGAAAACATGTGTCCAGTCTCTAAGTCTTTGATTACGAAATGACTTGGGCAGCAAGTGGTTTCTCAAAACGAGGAGCATGGTATGGCAGGATCATTAATCAATGAGCTTTTTGGGAACTCGGCCTGTTTCATAGCCTCAGGAGACATAAAAGAGTCATA
>gene=chr20_9195188-9196188; species=panTro
CACACACACACTCATGCACACAGTCCCTTCTTTGCCAAAGCCCCATGTAATCCCTTCATGACCCAGAATAATAGTATTTGAAAGGAAAAGTTGGTATGCTGGAGTCTTCATTCACATATTACTACAACTCCAAGTCAGTTGCAATAGTTTGGCTATGATATGCCAGTAGCTAAATAGTTCATGACAAATTGCTTATACTGCTTAACTTCTTTGTAGTTAAGTATTTCAACATTGCCTTCCCCACATGTTGCAATATCTTATATATGCCCAGAATTAGAAAGGTTTATGGAACAATGAGGCAGTTTATGTTAGATAGTTGCTAGGGAATTAAAGAAGAGAAGGGAAAACATGTGTCCAGTCTCTAAGTCTTTGATTACGAAATGACTTGGGCAGCAAGTGGTTTCTCAAAACGAGGAGCATGGTATGGCAGGATCATTAATCAATGAGCTTTTTGGGAACTCGGCCTGTTTCATAGCCTCAGGAGACATAAAAGAGTCATA
>gene=chr20_9195188-9196188; species=papHam
CACACACACACTCATGCACACCGTCCCTTCTTTACCAAAGCCCCATGTAATCCCTTGATGACCCAGAATAATAGTATTTGAAAGGAAAAGTTGACATGCTGGAGCCTTCATTCACGTGTTACTCCAACTCCAAGTCAGTGGCAATAGTTTGGCTGTGATATGCCAGTAGCTAAATAGTTCATGACAAATTGCTTACACTGCTTAACTTCTTTATAGTTAAGTATTTCAACACTGGCTTTCCCAAATGTTGCAATATCCTATATATGCCCAGAATTAGAAAGGTTTATGGAACAATGAAGCAGTTTATGTTAGATGGTCACTAGGGAATTAAAGAAGAGAAGGGAAAACACGTGTCCAGTCTCTAAGTCTTTGATTATGAAATGACTTGGGCAGCAAGTGGTTTCTCAAAACGAGGAGCATGGTGTGGCAGGATCATTAATCTAGGAGCTTTTTGGAAACTTGGCCTGTTTCATAGCCTCAGGAGACATAAAAGAGTCATA
>gene=chr20_9195188-9196188; species=ponAbe
CACACACACACTCATGCACACAGTCCCTTCTTTACCAAAGCCCCATGTAATCCCTTCATGACCCAGAATAATAGTATTTGAAAGGAAAAGTTGGTATGCTGGAGTCTTCATTCACATATTACTACAACTTCAAGTTAGTTGCAATAGTTTGGCTATGATATGCCAGTAGCTAAATAGTTCATGACAAATTGCTTACACTGCTTAACTTCTTTGTAGTTAAGTATTTCAACACTGGCTTCCCCAAATGTTGCAATAGCCTATATATGCCCAGAATTAGAAAGGTTTATGGAACAACGAGGCAGTTTATGTTAGATGGTTGCTAGGGAATTAAAGAAGAGAAGGGAAAACATGTGTCCAGTCTCTAAGTCTTTGATTACGAAATGACTTGGGCAGCAAGTGGTTTCTCAAAATGAGGAGCATGGTATGGCAGGATCATTAATCAATGAGCTTTTTGGGAACTTGGCCTGTTTCATAGCCTCAGGAGACATAAAAGAGTCATA
>gene=chr20_9195188-9196188; species=rheMac
CACACACACACTCATGCACACCGTCCCTTCTTTACCAAAGCCCCATGTAATCCCTTCATGACCCAGAATAATAGTATTTGAAAGGAAAAGTTGACATGCTGGAGCCTTCATTCATGTGTTACTACAACTCCAAGTCAGTGGCAATAGTTTGGCTGTGATATGCCAGTAGCTAAATAGTTCATGACAAATTGCTTACACTGCTTAACTTCTTTGTAGTTAAGTATTTCAACACTGGCTTTCCCAAATGTTGCAATATCCTATATATGCCCAGAATTAGAAAGGTTTATGGAACAATGAAGCAGTTTATGTTAGATGGTCACTAGGGAATTAAAGAAGAGAAGGGAAAACATGTGTCCAGTCTCTAAGTCTTTGATTATGAAATGACTTGGGCAGCAAGTGGTTTCTCAAAACGAGGAGCATGGTGTGGCAGGATCATTAATCTAGGAGCTTTTTGGGAACTCGGCCTGTTTCATAGCCTCAGGAGACATAAAAGAGTCGTA
>gene=chr10_365142-366142; species=hg19
CTGTTGATTTAATCCCACACAAAGCTACTTATAATAAAGCTGCCCTCTCAGATAAATCAGTTATTTTTCTATATAATAGAAATCCAAGTTTCTGTTTATGTTTTTTTCCTAATAAATAAACAACCGCGGTCTCTTTTGGAAAACAGAAGACCTCATGTTTTTCTTCCCTGCTTCTACTAGAAGGAGGATGCAATTTTTCTGTTACAGTGAACAATATCTCTAAATCTAATGCAACAAAAGACCTTCCAGCTTACATTTTTGAAGAGTAATTGTGGCTGTGAGAAATATATTTCCAAATAATAAGTGACACCTTCTAATAATACTAAGAGAAATTTATGTGAAAGCTAATTAAACACAGAAGTCATAATTTGATCTTTCTAATGTCCACTTTTATCATAAATTTAGTAAATTGAAATTCTTTTAAAGTCATTTTTCCAGCTAAAGGTACTGGGAAATGTTACTCCTAAGAGTAACAAATAGCTTTTACTTCTAAATTTTGT
>gene=chr10_365142-366142; species=bosTau
--------------------------------------------------------------------------------------------------------------------------------------------------------------------------------------------------------------------------------------------------------------------------------------------------------------------------------------------------------------------------------------------------------------------------------------------------------------------------------------------------------------------
>gene=chr10_365142-366142; species=calJac
CTGTTGATTTGATCC--CACAAAGCCGCTTATAATAAAGCTGCCCTCTAAGACAAATCAGTTATTTTTCCATATAATAAAAATCAAAGTTTCTGTTTATGTTTTTTTTCTAATAAACAAAGAAATGAG--CTCTCTTGGAAAACCGAAGACCTCATGTTTTTCTTCC---CTTCTACAAGAAGGAGGATGCGATTTTTCTGTTATAGCGAACAATATCTCTAAATCTAATGCAACAGAAGACATTCCAGCTTATGTTTTTGAAGAGTAATTGTGGCTGTGAGAAATATATTTCCAAATATTAAATGATACCATCTAATAATCCTAAGAAAAATTTATGTGAAAGCTAATTAAACATAGAAGTCATAACTTGATCTTTCTAATGTCCACTTTTATCATAAATTCAATAAATTGCAATTGTTTTAAAGTCATTTTTACAGCAAAAGATTCTGGGAAATGTTACTCCTAAGAATAACACATAGCTTTTACttctaaattttgt
>gene=chr10_365142-366142; species=canFam
CTATTGATTTA--------------------------AGCTTTCCCCCCAGGTAAATTAA-TATTTTTCTATATAACAAAGATCAAAGGTTGCGC-TAAGCTGACTTA-----------------------------GGAAAAGGGAAGACCTCAT-TTTCCCTCCTTTCTTT-TGCTGAGGGGAGGACGTCG--TTTTCATTATGATGAGCTAACTTTCTGAATTGAATGCAACCATAGACCTTCCAGCTTATGCTTCTGAAGGGTAATTGTGGTTGTAGGCAGTATCTCTGTCAACGGAATGTGACACTTCTTAATAGCACGAAGGGAAATCTATGTGAAAGTTAATTAAACTCAGAAGTCATAACTTGA----CCTAATGTCCACTTTTGTCAGAGATTCAACAAATACAAACTGTGTTAAAGTCATTTTTATGGTTAAAGATTCTGGGAAGTGTCATGTCTAAGTATAAAACATGGCCCCTACCTCTACATTTCTT
>gene=chr10_365142-366142; species=equCab
CTATTGACTGAATTT--CACATAGCTATTTACAATAAAGCTTTCCTCTCAGATAAACTAATTGTTTTTCTATATAATAAAGATCAAAGTTTCTGCTTAAGGTAGCTTA------------------------GTTCTGGAAAATAGAAGACCTCAT-TTTC---CCCTCCCTTCTGCTGGAAGGAGGATGCAATTTTTCAGTTACAGTGAACTGAATTTCTAAAGCAAATAAAACCAAAGACCTTTCAGCTTATACTTTTGAAGAGTAACTGTGGCTGTAGGCAGTATCTTTTTCAACAGAAAGTGACACTTCTTAATAGTACTAAGGGAAATTTATGTTAAAGTTAATTAAGCCCAGAAGTTATAATTTGA----TCTAATGTCCGCTTTTGTCATAAATTCAACAAATTGAAATTGTTTTAAAGTCATTTTGACATCTAAAGATTCTAGGAAATGTCATTCCTAAGTATAACAAATAGCTCATACT--TAAATTTCTT
>gene=chr10_365142-366142; species=gorGor
---------------------------------------------------------------------------------------------------------------------------------------------------------------------------------------------------------------------------------------------------------------------------------------------------------------------CCTTCTAATAATACTAAGAGAAATTTACGTGAAAGCTAATT-AACACAGAAGTCATAATGTGATCTTTCTAATGTCCACTTTTATCATAAATTTAATAAATTGAAATTGTTTTAAAGTCATTTTTACAGCTAAAGATTCTGGGAAATGTTACTCCTAAGAGTAACAAATAGCCTTTA-TTCTAAATTTTGT
>gene=chr10_365142-366142; species=panTro
CTGTTGATTTAATCCCACACAAAGCTACTTATAATAAAACTGCCCTCTCAGATAAATCAGTTATTTTTCTATATAATAGAAATCCAAGTTTCTGTTTATGTTTTTTTCCTAATAAATAAACAACCGAGGTCTCTTTTGGAAAACAGAAGACCTCATGTTTTTCTTCCCTGCTTCTACTAGAAGGAGGATGCAATTTTTCTGTTACAGTGAACAATATCTCTAAATCTAATGCAACAAAAGACCTTCCAGCTTACATTTTTGAAGAGTAATTGTGGCTGTGAGAAATATATTTCCAAATAATAAGTGACCCCTTCTAATAATACTAAGAGAAATTTATGTGAAAGCTAATTAAACACAGAAGTCATAATTTGATCTTTCTAATGTCCACTTTTATCATAAATTTAATAAATTGAAATTGTTTTAAAGTCTTTTTTACAGCTAAAGATTCTGGGAAATGTTACTCCTAAGAATAACAAATAGCTTTTACTTCTAAATTTTGT
>gene=chr10_365142-366142; species=papHam
CTATTGATTTAATCC--CACAAAGCTACTTATAATAAAGCTGCCCTCTTAGATAAATCAGGTATTTTTCTATATAATAAAAATCAAAGTTTCTGTTGATGTTTTTTTCCTAGTAAATAAACAACCGAGGTGTCTTTTGGAAAACAGAAGACCTCATGTTTTTCTTCC---CTTCTACTAGAAGGAGGATGCAATTTTTCTGTTACAGTGAACAATATCTCTAAA---AGTG----AAGAGACCTTCCAGTTTACATTTCTGAAGAGTAATTGTGGCTGTGAGAAATATATTTCCAAGTAATAAATGACACCTTCTAATAATACTAAAAGAAATTTATGTGAAAGCTAATTAAACACAGAAGTCATAATTTGATCTTTCTAATGTCCACTTTTATCATAAATTCAATAAATTCAAATTGTTTTAAAGTCATTTTTACAGCTAAAGATTCTGGGAAATGTTACTCCTAAGAGTAACAAATAGCTTTTACTTCTAAATTTTGT
>gene=chr10_365142-366142; species=ponAbe
TTGTTGATTTAATCC--CACAAAGCTACTTATAATAAAGCTGCCCTC---------TCAGTTATTTTTCTATATAATAGAAATCAAAGTTTCTGTTTATGTTTTTTTCCTAATAAATAAACAACTGAGGTCTCTTTTGGAAAACAGAAGACCTCATGTTTTTCTTCCCTTCTTCTACTAGAAGGAGGATGCAATTTTTCTGTTACAGTGAACAATATCTCTAAATCTAATGCAACAAAAGACCTTCCAGCTTACATTTTTGAAGAGTAATTGTGGCTGTGAGAAATATATTTCCAAATAATAACTGACACCTTCTAATAATACTAAGAGAAATTTATGTGAAAGCTAATTAAACAC--AAGTCATAATTTGATCTTTCTAATGTCCACTTTTATCATAAATTTAATAAATGGAAATTGTTTTAAAGTCATTTTTACAGCTAAAGATTCTAGGAAATGTTACTCCTAAGAATAACATATAGCTTTTACTTctgaattttgt
>gene=chr10_365142-366142; species=rheMac
CTATTGATTTAATCC--CACAAAGCTACTTATAATAAAGCTGCCCTCTTAGATAAATCAGGTATTTTTCTATATAATAAAAATCAAAGTTTCTGTTGATGTTTTTTTCCTAGTAAATAAACAACTGAGGTCTCTTTTGGAAAACAGAAGACCTCATGTTTTTCTTCC---CTTCTACTAGAAGGAGGATGCAATTTTTCTGTTACAGTGAACAATATCTCTAAATCTAATGCAACAAGAGACCTTCCAGTTTACATTTCTGAAGAGTAATTGTGGCTGTGAGAAATATATTTCCAAGTAATAAATGACACCTTCTAATAATACTAAAAGAAATTTATGTGAAAGCTAATTAAACACAGAAGTCATAATTTGATCTTTCTAATGTCCACTTTTATCATAAATTCAATAAATTCAAATTGTTTTAAAGTCATTTTTACAGCTAAAGATTCTGGGAAATGTTACTCCTAAGAGTAACAAATAGCTTTTACTTCTAAATTTTGT
>gene=chr10_373070-374070; species=hg19
caagtgaccctcccaccttgtggtctcccaagtagctgggactgcagacatgtaccaccacacccagcCTGAAAACCTACATTTTAATATATAGGAATATAAAACTAAAATTTTTGGATGACTTCATAGACAGTGCTCCATTTATGTCCCATTACGCCAAGAATTTCTTCTCATTCTCAAGCGTGTCTGTTTCCACAGTAAGCAAAAGATTAACAACATCTCAGTTTCCACACCAAATTCAGTCAGCCGAGCACAACAGAAAAAGTCATACAGGAATTCAAGGAGTTAAGCTCAGCTCACTCTGTGGCACTACCTGGGCCGAGCAGAGGGAAAGTAAGGGAGCGACAGGAATGGCTTGTGAATGTGAAGGCGAGCCGTGAATGTCTGCGTCTTGGAGTGGAACCCAGAGCTGCTAAGGGGGCGGCCACCAAAACCCCAACCGTCAGGCCCTGCGAACCCTTTCAAGGCAGCCTCGGCACACGGACAACCGACAAGGGTCC
>gene=chr10_373070-374070; species=bosTau
------------------------------------------------------------------------AAACCTAC-TTTTAA--TACAGGAATGGAAAACAAAAACATCTGGGCAGCTTCTTACACCGTTCTCCTTTCAGGTCCTGAGCT-----------------------------------------TGAACTGTCACGATGAAGCACAGCTCA-TTTCTGC-CCAAATTCCATCAAGCGAATGACATGGAAAC-ACCCTGGAGGAATTAAGTGTCTTGAGCATAACACACCCAGACAGA----------AGAGC----ACAGACCGTGATGGGAAT------GGCACTGACATGGGA--GCATG---GGAGCGA--------------------CGGGGTCTCCAG------------CGCACACAGGAAAGTCA-------CCAGGACCAGCCGCAG----------CTGGGCGAGCTGACAGGGTCCC
>gene=chr10_373070-374070; species=calJac
caagagaccctcccgctttatgggctcccaagtagctgagactacaggcatgtaccaccacacccagcATGAAAACCTACATTTTAATATATAGGAATATAAAACTAAATTTTTTAGACAACTTCATAGACAGTGCTCCATTTATGTCCCTTTACACTGAGAAGGTCTTCTCACTCTCAAGCGTGTCCATTTCTACAGTAAGCATAAGATTAAGAACATCTCAGTTTCCACACCAAATTTAGTCAGCTAAGCACAACAGCAAAAGTCATACAAGGATTCAAGGAGTTAAGCGCAGCTCGTTCTGTGGTA-------------------------------------------GGCTCATGAATGTGAAGGTGAACCGTGAGTGACCACGTCTTGGAGTGGAAACCAGAGCTATTAACAGGGCAACCACCAAAACCCCAACTGTCAGGTCCTTTGAGCCCTTTCAAGGTAGCCTCGGCATGCGGACAACTGAGAAGGGTCC
>gene=chr10_373070-374070; species=canFam
---------------------------------------------------------------------------CCTGC-TTCTAA--CACA-GAATGGAAAAGTAAA----------------CAGGACGCCTCCCCCCACGAGACTGGAGAG--------------------GCCAG----------CTCTGATGGCTGCGCGTGACCAAGCATACTCCAGGGTGTGCACCACGTTGAGTCAGCAAAGGGCAACAGA----------GAGGGACTCGGTGAGCTGAGCACCAGAGTCTGCG---AACTGGGTGGGCCGAGCAGGGCCAGGGATGGACACTGGC------TGCA-----GCATCTGCCTGACTGCACTGTGG--------------------CCTGGGCTCTGGGGACGGA-----CACTGGCTGGACCGTCT-GCCCTTCCGGCCCCTGCACCGTGGCCTGAGCTCCTGGACAGCTGGACGGGCCCC
>gene=chr10_373070-374070; species=equCab
---------------------------------------------------------------------------CCTAT-TTTTAA--TACAGGAATGGAAAACTAAAATGTTTGGACAACTTCTTAGACAGCTCTCCTCAAAAGGTCACAGAG--------------------ATCAAGTGCATCTCATTCTAGGGTCTACACATGATCAAGCACATCTCA-ATTCTGCACCAAATTCCGTCAACTGAGCAAAACAGAGGA------GGAGGAATCAAGAGAGTTAAGCACAACACTGTGTGGT-AACTTCCTGGGCTGAGCTGAGGCAAAGAGTGGTAGCAGT------TGCATTTAGACATGAGGGTGAC-GAGAGGTGG--------------------CATGGCCAGTGGAAAAGAGATCACCACAAGCAGAACCATTTAGTCCTTCAAGCACCTGCAAGGTGGTCTTGGCACTTGGATAGCTGGAAGGACTCC
>gene=chr10_373070-374070; species=gorGor
caaatgaccctcccacattgtggtctcccaagtagctgggactgcagacatgtaccaccacacccagcCTGAAAACCTACCTTTTAATATACAGGAATATAAAACTAAAATTTTTGGATGACTTCATAGACAGTGCTCCATTTATGTCCCATTACGCCAAGAATTTCTTCTCATTCTCAAGCGTGTCTGTTTCCACAGTAAGCATGAGA-TAACAACATCTCAGTTTCCACACCAAATTCAGTCAGCCGAGCACAACACAAAAAGTCATACAGGAATTCAAGGAGTTAAGCTCAGCTCACTCTGTGGCACTACCCGGGCCGAGCAGAGGGAAAGTAAGGGAGCGACACGAACGGCTTGTGAATGTGAAGGCGAGCCGTGAATGACTGCGTCTTGGAGTGGAACCCAGAGCTGCTAAGGGGGTGGCCACCAAAACCCCAACCGTCAGGCCCTGCGAACCCTTTCAAGGCAGCCTC-GCACACGGACAACCGACAAGGGTCC
>gene=chr10_373070-374070; species=panTro
caagtgaccctcccaccttgtggtctcccaaggagctgggactgcagacatgtaccaccatacccagccTGAAAACCTACATTTTAATATATAGGAATACAAAACTAAAATTTTTGGATGACTTCATAGACAGTGCTCCATTTATGTCCCATTACGCCAAGAATTTCTTCTCATTCTCAAGCGTGTCTGTTTCCACAGTAAGCATAAGATTAACAACATCTCAGTTTCCACACCAAATTCAGTCAGCCGAGCACAACAGAAAAAGTCATACAGGAATTCAAGGAGTTAAGCTCAGCTCACTCTGTGGCACTACCTGGGCCGAGCAGAGGGAAAGTAAGGGAGCGATAGGAACGGCTTGTGAATGTGAGGGCGAGCCGTGAATGACTGCGTCTTGGAGCGCAAGCCAGAGCTGCTAAGGGGGTGGCCACCAAAACCCCAACCGTCAGGCCCTGCGAACCCTTTCAAGGCAGCCTCGGCACACGGACAACCGACAAGGGTCC
>gene=chr10_373070-374070; species=papHam
caagtgaccatcccactttgtggtctcccaagtagctgggactacaggcatgtaccaccacacccagcCTGAAAACCTGCATTTTAATATGTAGGAACAGAAACCTAAATTTTT----AGACTTCATAGACAGTGCTCCATTTATGCCCCATTACACCAAGAATTTATTCTCACTCTC-AGCGTGTCTGTTTCTACAGTAAGCATAAGATTAAGAACATCTCAGTTTCCACACCAAATTCAGTCAGCTGAGCACAACAGCAAAAGTCATACAAGGATTCAAGGAGTTAAGCACAGCTCACTCTGTGGCACTGCCCGGGCCA---AGAGGGAAAACAAGGGAGTGATAGGAACGGCTTGTGAATGTGAAGGCGAACCGTGAATGACT--GTCTTGGAGTGGAAGCCAGAGCTGCTAAGAGGGCGGCCACCAAAACCCCAGCCGTCAGGTCCTTCGAGTCCTTTCCAGGCAGCCTCAGCCCACGGACCACTGACAAGGGTCC
>gene=chr10_373070-374070; species=ponAbe
caagtggccctgccaccttgtggtctcccgagtagctgggactgcaggcacgtaccaccacacccagcCGGAAAACCTACATTTTAATATATAGGGACATAAAACTAAAATTTTTGGACGACTTCCTAGACAGTGCTCCATTTATGTCCCATTACAGCAAGAATTTATTCTCACTCTCAAGCGTGTCTGTTTCCACAGTAAGCATAAGATTAAGAACATCTCAGTTTCCACACCAAATTCAGTCAGCTGAGCACAACAGAAAAAGTCATACAGGAATTCAAGGAGTTAAGCTCAGCTCACTCTGTGGCACTACCCAGGCCGAGCAGAGGGAAAATAGGGGAGCGATAGGAACCGCTTGTGAAT-------------GTGAATGACTGCGTCTTGGAGTGGAAGCCAGA-CTGCTAAGGGGGCAGCCACCAAAACCCCAACCATCAGGCCCTTGGAGCCCTTTCAAGGCAGCCTCGGCACACGGACAACCGACAAGGGTCC
>gene=chr10_373070-374070; species=rheMac
caagtgaccatcccaccttgtggtctcccaagtagctgggactacaggcatgtaccaccacatccagcCTGAAAACCTGCATTTTAATATGTAGGAACATAAACCTAAATTTTT----AGACTTCATAGACAGTGCTCCATTTATGCCCCATTACACCAAGAATT-------ATTCTCCAGCGTGTCTGTTTCTACAGTAAGCATAAGATTAAGAACATCTCAGTTTCCACACCAAATTCAGTCAGCTGAGCACAACAGCAAAAGTCATACAAGGATTCAAGGAGTTAAGCACAGCTCACTCTGTGGCACTGCCCGGGCCA---AGAGGGAACACAAGGGAGTGATAGGAACGGCTTGTGAATGTGAAGGCGAACCGTGAATGACT--GTCTTGGAGTGGAAGCCAGAGCTGCTAAGAGGGCGGCCACCAAAACCCCAGCCGTCAGGTCCTTTGAGCCCTTTCCAGGCAGCCTCAGCCCACGGACCACTGACAAGCGTCC
>gene=chr10_739459-740459; species=hg19
CTTGCTTTACTGTCTGCTGACGGGTAATTCGTCACCATTATTTACCCTAACTTCCAGGACCTCACCTATTTTTTTCTGTCTCACTGAATTCCAAGCCAATTCTAATGAGTGAAAAATTAATTACTTACGTGTAATGGGCTCGAGATTTCAGGAAATCTGACTGGGGTGGGAAAGAGTAGCAAAGGAATGTGTTGAATCAGAGCAGGCTGGAGGTATCGGTGCCAGGCAGAGAGTTTATTTATTCATGAGATCGCTAACAGGAAGGAAACACAAAGCTCTCAGGGAGTGGCTCCCCTGCAGAAATGCATCTCAGAGCTGCACCTAGACTACCTCCCTCTTTATCAGATTAATGGAAAATTGTTCATGCTGCACTCTCCCCTGTGTGCCCCAATTCTGTGACTTTTTTTTTTCCTTTTCCAAAGCTACTGGAAGAGTAGGTGGTAAAACACTGTGGCTGGCGTCCCCCAGGTACTTACATCTTCAATCCTCTGTATGGCCGG
>gene=chr10_739459-740459; species=bosTau
CTTGTTTGACCGTGGGCTC-TGGGTGATTTG-CACTAC--TCTG-CCTCACC--CAGCATCTCATGTCTTTTTTTCTATTTCACTGAATTCCAAGCAAATTC---TGGATGAAAACTTCATTACTTATGTGTAATGGGCTCTGGACTCAAGGAAACCTGATTGGGGTAGAAGAGGG----------GTGTTGTGACTCAGGGTGC-------GTGGGGGCA-----------GCCTGTGGATTAATGAGGTAACCT----------------------GCAGGTGACA----CCC------------CCAGTTGGCTACACCTTCAC-CTCTCACTTCTCATCAGATTTGTGCAGAATGGTTCATGTCATGCTCTCTCCTAGGAATCCCAGTTCCATGAAGTTTT---CCCCTTTTCCAAAGTGGCCAGAAGAGCTGGTTGTCAAGCACTCTGGTCAGA-TTCTCCAAGT----CCCTCATAATT---------------
>gene=chr10_739459-740459; species=calJac
CTT-CTGTACTGTCTGCTGAAGGGTAATTCGTCACCATTATTTA-CCTAACTTCCAGGACCTTACCTCTTTTTTTCTGTTTCACTGAATTCCAAGTCAATTCTAATGAGTGAAAAATTAATTACTTAGGTGTAATGAGTTCGAGATTTCAGGAAATCTGGTTGGGGAGGAAACAAGCAGCAAAGGAATGTGTTGAATCAGAGCATGCAGAAGGTATCAGTGCTAGGCAGAGGGTTTATTTATTCATGAGATCACTAACGGGAAGGAA--ACAGAGCTCTCAGGGAATGGCTCCCCTGCAGAAATGCACCTCAGAGCTGCACCTGGACTCCTTCTCTCTTCATCAGATTAATGGAAAATTGTTCATGCTGTGCTCTCCCCTATGTGTCCCAATTTTGTGACTTGTTTTT--CCTTTTCCAAAGCTCCTGGAAGAGTGGGTTGTAAAATACTGCGGTTGGCATCCTCCAGGTACTTACAGCTGCCATCCTATGTATGTCCGA
>gene=chr10_739459-740459; species=canFam
TGTGC--CACTGCCTGCGA-TGGGCCGTCAGGCACCGCCCCATG-GCTGCCCG-GGACGGCGCGCCTGGTG-CCCCCGTTCCACGCCACTCCTGGCCAGTT----TGGGAGAGACCTGGGCGGCTCGGGCGT-----GCCCCA-----------------TGAGGATGGCACAGGGCGCTGAAGGGA-------GCCCGTGGGGC------CACGTGCGCGT--GGCAGGGCgcccggccgtggggggggcggcccggggCACGGCTTGCCTCACATGGCATGTGCCAGTCGCCCCGCGGCTG-----------------------------CGCTCCTTATC-GATCCATGCGGGGTTGGCCGTC--GCGCTTTCTCCGG-GAAT--CAACCTGGCGAATCCTC---ACCC--GCCCCAGGTCA-TGGGGGGCCCGGCAGTTGCATACTCCAGTGGGTTTCCTGGGGGCGCCTGAATCACAAACCCC----------GA
>gene=chr10_739459-740459; species=equCab
CTTGCTTTACTGTCTGCTG-TGGGTAATTTGTCACCACTATTTG-CCTACCTG-CAGGATCTCACCTCTTTTTTTCTGTTTCACTGAATTCCAAGTCAATTC---CAAGTGAAAAATGACTGACTTACTGG------GCTCTAGGTTTCAGAAAACCTGGTTGGGATGGAAGAGAGTAGTAAAGAAATGTACTAAATCAGAGTGCGCTAAAGGTGTCGGCGT--GGCAGAGAGTTTATTTATTAATGAGGGAGCTGA---TGGAGGAAACCGAAGCTCTTAGGTGACGGAT-CCCTGCAGAAGCGTATCTCTGAGTTGCACCTTCATTTCCTCACTCCTTATCAGATTCACATAGAATTGTTCATGTCATGC--TCTCCTATGTATCCCAACTTTGTGAATTTTT---TACCTTTTCCAAAGCCACTGGAAGAGTGAGTTGTAAAAGACTGCGGTCGGAGTTCTCCAAGTTCTTATATCCTAAATCCT----------AT
>gene=chr10_739459-740459; species=gorGor
CTTGCTTTACTGTCTGCTGACGGGTAATTCGTCACCATTATTTACCCTAACTTCCA-G--CTCACCTATTTTTTTCTGTTTCACTGAATTCCAAGC--------------------------------------------------------------------------------------------------------------------------------------------------------------------------------------------------------------------------------------------------------------------------------------------------------------------------------------------------------------------------------------------------------------------
>gene=chr10_739459-740459; species=panTro
CTTGCTTTACTGTCTGCTGACGGGTAATTCGTCACCATTATTTACCCTAACTTCCAGGACCTCACCTATTTTTTTCTGTTTCACTGAATTCCAAGCCAATTCTAATGAGTGAAAAATTAATTACTTAGGTGTAATGGGCTCGAGATTTCAGGAAATCTGACTGGGGTGGGAAAGAGTAGCAAAGGAATGTGTTGAATCAGAGCAGGCTGGAGGT------GCCAGGCAGAGAGTTTATTTATTCATGAGATCGCTAACAGGAAGGAAACACAAAGCTCTCAGGGAGTGGCTCCCCTGCAGAAATGCATCTCAGAGCTGCACCTGGACTACCTCCCTCTTTATCAGATTAATGGAAAATTGTTCATGCTGCACTCTCCCCTGTGTGCCCCAATTCTGTGACTTTTTTTTTTCCTTTTCCAAAGCTACTGGAAGAGTAGGTGGTAAAACACTGCGGCTGGCGTCCCCCAGGTACTTACATCTTCAATCCTCTGTATGGCCGG
>gene=chr10_739459-740459; species=papHam
CTTGCTTTACTGTCTACTGACGGGTAATTCGTCACCATTATTTACCCTAACTTCCAGGACCTTGCTTATTTTTTTCTGTGTCACTGAATTCCAAGCCAATTCTAATGAGTGAAAAATTAATTACTTAGGTGTAACGGCCTCGAGATTTCAGGAAATCTGATTGGGGTGGAAAAGAGTAGCAAAGGAATGTGTTGAATCAAAGCAGGCTGGAGGTATGGGTGCCCGGCAGAGAGTTTATTTATTCATGAGCTCGCTAATAGGAAGGAAACACAAAGCTCTCAGGGAATGGTTCCCC--------TGCATCTCAGAGCTGCACCTGGACCCCCTCCCTCTGTATCAGACTAATGGAAAACTGTTCATGCTGCACTCTCGCCTATGGGCCCCAATTCTCTGATTTTTTTTTTTCCTTTTCCAAAGCTACTGGAAGAGTAGGTTGTAAAATACTGCAGTTGGCGTCCCCCAGGTACTTACATCTTCAATCCTATGTATGGCCGG
>gene=chr10_739459-740459; species=ponAbe
CTTGCTTTACTGTCTGCTGATGGGTAATTCATCACCATTATTTACCCTAACTTCCAGGACCTCGCCTATTTTTTTCTGCTTCACTGAATTCCAAGCCAATTCTAATGAGTGAAAAATTAATTACTTAGGTGTAATGGGCTCAAGATTTCAGGAAATCTGATTGGAGTGGGAAAGAGTAGCAAAGGAATGTGTTGAATCAGAGCAGGCTGGAGGTATCAGTGCCAGGCAGAGAGTTTATTTATTCATGAGATCACTAACAGGAAGGAAACACAAAGCTCTCAGGGAATGGCTCCCCTGCAGAAATGCATCTCAGAGCTGCACCTGGACTACCTCCCTCTTTATCAGATTAATGGAAAATTGTTCATGCTGCACTCTCCCCTGTGTGCCCCAATTCTGTGACTTTTTTTTTTCCTTTTCCAAAGCTACTGGAATAGTAGGTTGTAAAACACTGCGGCTGGCGTCCCCCAGGTACTTACATCTTCAATCCTCTGTATGGCCGG
>gene=chr10_739459-740459; species=rheMac
CTTGCTTTACTGTCTACTGACGGGTAATTCGTCACCATTATTTACCCTAACTTCCAGGACCTCGCTTATTTTTTTCTGTGTCACTGAATTCCAAACCAATTCTAATGAGTGAAAAATTAATTACTTAGGTGTAATGGGCTCGAGATTTCAGGAAATCTGATTGGGGTGGAAAAGAGTAGCAAAGGAATGTGTTGAATCAAAGCAGGCTGGAGGTATGGGTGCCCGGCAGAGAGTTTATTTATTCATGAGCTCGCTAATAGGAAGGAAACACAAAGCTCTCAGGGAATGGTTCCCC--------TGCATCTCAGAGCTGCACCTAGACTCCCTCCCTCTGTATCAGATTAATGGAAAATTGTTCATGCTGCACTCTCGCCTATGGGCCCCAATTCTCTGATTTTTTTTT--CCTTTTCCAAAGCTACTGGAAGAGTAGGTTGTAAAATACTGCAGTTGGCGTCCCCCAGGTACTTACATCTTCAATCCTATGCATGGCCAG
>gene=chr10_1013387-1014387; species=hg19
ccgcctcagcctcccaaagtgctgggattacaggcaggagccaccgcgcccggccCTGTTTTCTATGTTCTAGAGCAGTGTTTTTGATGGACTGTGTTATCCCCTCATATGTGTGGTTCTGGCtcaggaaatagtcaagcagaggcttctagaaatggataaaagattggattcaattcccactaagattccttctgtctccaagaccctataatcctTATGGCATGAAAACCTCATTAACATGAAACCTGGTAATTGGTAATTTGTACTAACCATACTGAGCTCAAGTTGGAGTGTGGCGTTGAGCTGATAAAAAGGCTTTCCCAGCAAGTAATGctgcttaagaacaaactgaggtcaaactttataaatgcaccatacaagcagtttgtgtgataattaaaatagttcttagagatagtttccaaagaatgtttttctacttagcaaccctttattagcatattttttggttactgaatacacttgacttttccctc
>gene=chr10_1013387-1014387; species=bosTau
---------------------------------------------------------------------------------------TAGACCGTGTAA--------------TAGTCCTTGCTCAAAAAATTCTCGAGCC-GGGCCTTTAGCAGTGAACAGACATTTAGATTCAATAGCCACTGAGAT----TCTGTCTCCAAGACCCTGTACTCCTTACAGCATAAAAACTTCATTATGTTGGAAACTAGTAATTTGTAATAA-------TCTCACTGG-CTCAAGCTGTACTCTGCCTTCGAGTTCATAAAA-GGCTCTTTAAGCAAGTAaagctgcttgagagcaaactgaggtcaaacattatagatgaaccaatcaaaccatctgtgtgctaattgaagggattcttagag--agtttccaaacgagtcttttctacttagtaaccctttattagcatg-tttttggttattagatgtacttgacttttcacta
>gene=chr10_1013387-1014387; species=calJac
--------------------------------------------------------------CTATTTTCTAGAGCAGTGTTTTTGATGGACGGTGTTATCC-CTCATGTCTGTGGTTCTGGCtcaggaaatagtcaagcagaggcttctagagatggatgaaagattagattcaattcccactaagattccttctgtctccaagaccctataatcctTATGGCATGAAAACTTCATTAACATGAAACCTGGTAATTTGTAATTTGTACTAATCATACTGAGCTCAAGTTGGAGTGCAGCGTTGAGCTAATAAAAAGGCTTTCTCAGCAAGGAATGCCGCTGAagagcaaactgaggtcaaactttataaatgtaccatacaagcagtttgtgtgatggttaaaataattcttagagatagtttccaaagaatgtttttctacttagcaaccctttattagcata-tttttggttactgaatatacttgaC-TCTCACTC
>gene=chr10_1013387-1014387; species=canFam
-----------------------------------------------------------------------------------------------------------------TGGTCCTTGCTCAGGAAACACTCAGCTGGAGGCTTGTAgcagtgggtagaaatttagattcaatggcccctgggatt---tctgtctccaagaccccatgatcc-tgtGACATGAAAACCTCATTAAGACAGGACCTGGCAATTTGTAGTGA-------TCGTACCAGCCTCCAGCGGTTGTGTACCTTTGAACTAATAAAAGGGCTTTCGAAGCAAG--------------------TCGGGGCCAAATACTATAGCTACTCCAGATGAACAACTTGAATGCTAATTAAAATAATTCTTAGAA--AGTTTCCAAAGAATTTTGTTCTCCTTAGCAACCCTTTATTAGCATA--TTTTGGTTTCTAAATGTACTTGG----------
>gene=chr10_1013387-1014387; species=equCab
---------------------------------------------------------------------------------------------------TCCCCCCatatattTAGTCGTTGCtcaggaaatattcaagcagaggcttttaacaatggatagaaatttagattcaatatccactgagattctctctgtctccaagaccctctaatcctTATGGCATGAAAACCTCATTAAGTGGGAACCTGGTGATTTGTAGTAA-------CCACACTGGGCTCAAGCTGTAGTAAACCTCTGAGCTAATAAAAAGACTTTCTAAGCAAGTCATGACGCTTGAGAGCAAATCGAGATCAAACCTTATAGATGCACCATACGGACAATTTGTGTACTCATTATGAGAATTCTTAGAGATAGTTTTCAAAGAATATTTTTCTACTAAGCAACCCTTTATTAGTGTG-TTTTTGGTTACTAAATGTACTTgacttttcacta
>gene=chr10_1013387-1014387; species=gorGor
ccgcctcagcctccccaagtgctgggattacaggcatgagccaccgcgcccagccTTGTTTTCTATTTTCTAGAGCAGTGTTTTTGATGGACTGTGTTATCCCCTCATATGTGTGGTTCTGGCTCAAGAAATAGTCAAGCAGAGGCTTCTAGAAATCgataaaagattggattcaatccccactaagattccttctgtctccaagaccctataatcctTATGGCATGAAAACCTCATTAACATGAAACCTGGTAATCGGTAATTTGTACTAATCATACTGAGCTCCAGTTGGAGTGTGGCATTGAGCTAATAAAAAGGCTTTCCCAGCAAGTAATGctgcttaagaacaaactgaggtcaaactttataaatgcaccatacaa-cagtttgtgtgataattaaaatagttcttagagatagtttccaaagaacgtttttctacttagcaaccctttattagcatattttttggttactgaatacacttgacttttccctc
>gene=chr10_1013387-1014387; species=panTro
ccgcctcagcctcccaaagtgctgggattacaggcaggagccaccgcgcctggccCTGTTTTCTATGTTCTAGAGCAGTGTTTTTGATGGACTGTGTTATCCCCTCATATGTGTGGTTGTGGCACAGGAAATAGTCAAGCagaggcttctagaaatggataaaagattggattcaattcccactaagattccttctgtctccaagaccctataatcctTATGGCATGAAAACCTCATTAACATGAAACCTGGTAATTGGTAATTTGTACTAATCATACTGAGCTCAAGTTGGAGTGTGGCGTTGAGCTAATAAAAAGGCTTTCCCAGCAAGTAATGCTGCTTAAGAACAAACTGAGGTCAAACTTTATAAATGCACCATACAAGCAGTTTGTGTGATAATTAAAATAGTTCTTAGAGATAGTTTCCAAAGAATGTTTTTCTACTTAGCAACCCTTTATTAGCATATTTTTTGGTTACTGAATACACTTGACTTTTCCCTC
>gene=chr10_1013387-1014387; species=papHam
cgccctcggcctcccaaagtgctgggattacaggcgtgagccaccgtgcccggccCCGTTTTCTATTTTCTAGAGCAGTGTTTTTGATGGACTGCGTTATCCTCTCATATGTGTGGTTCTGGCTCAGGAAACAGTCAAGCagaggcttctagaaatggataaaagattggattcaattcccactaagattccttctgtctccaagaccctgtaatcctTATGGCATGAAAATCTCATTAACATGAAACCTGGTAGTTTGTAATTTGTACTAATCATACTGAGCTCAAGTACGAGTGCGGCGTTGAGCTCATAAAAAGGCTGTCCCAGCAAGTAATGctgcttgagaacaaactgaggtcaaactttacagatgcaccatacaagcagtttgtgtgataattaaaatagttcttagagatggtttcc-aagaatgtttttctacttagcaaccctttattagcatactttttggttactgaatatacttgacatttccctc
>gene=chr10_1013387-1014387; species=ponAbe
ctgcctcggcctcccaaagtgctgggattacaggcatgagccaccgcacccggccCTGTTTTCTATTTTCTAGAGCAGTGTTTTTGATGGACTGTGTTATCCCCTCATATGTGTGGTTCTGGCtcaggaaatagtcaagcagaggcttctagaaatggataaaagattggattcaattcccactaagattccttctgtctccaagaccctataatcctTATGGCATGAAAACCTCATTAACATGAAACCTGGTAATTTGTAGTTTGTACTAATCATACTGAGCTCAAGTTGGAGTGCAGCGTTGAGCTAATAAAAAGGCTTTCCCAGCAAGTAATGctgcttaagaacaaactgaggtcaaactttataaatgcaccatacaagcagtttgtgtgataattaaaatagttcttggagatagtttccaaagaatgtttttctacttagcaaccctttattagcatattttttggttactgaatatacttgacttttccctc
>gene=chr10_1013387-1014387; species=rheMac
ctccctcggcctcccaaagtgctgggattacaggcgtgagccaccgtgcccggccCCGTTTTCTATTTTCTAGAGCAGTGTTTTTGATGGACTGCATTATCCTCTCCTATGTGTGGTTCTGGCTCAGGAAACAGTCAAGCagaggcttctagaaatggataaaagattggattcaattcccactaagattccttctgtctccaagaccctgtaatcctTATGGCATGAAAATCTCATTAACATGAAACCTAGTAATTTGTAATTTGTACTAATCATACTGAGCTCAAGTAGGAGTGCAGCGTTGAGCTCATAAAAAGGCTGTCCCAGCAAGTAATGCTGCTTGAGAACAAACTGAGGTCAAACTTTATAGATGCACCATACAAGCAGTTTGTGTGATAATTAAAATAGTTCTTAGAGATAGTTTCC-AAGAATGTTTTTCTACTTAGCAACCCTTTATTAGCATACTTTTTGGTTACTGAATATACTTGACATTTCCCTC
>gene=chr10_1363467-1364467; species=hg19
TCCCAGCTACGAGGGCTTTTGTCTAGGTTGAAAATGGCATGGGTTGGTAAGCCCTGTACTCTAATGTAGAAGGAAGGAGGCTAAGTAGGTTCCATGGACATCATTCCTGCCTGTGGGCATGTGTGTCCCACAGCTGATTgggaaggggaagagagaggaagggagcatgaatgagaaggggaggagagaggCTCTGGGGGAGGACTTTGGGTTCTCGGTGAGGGATGAGAGCCACAGAAGACACAGAAATGCTCCCTCTGCATTGTTTCCATCCTGCCTCCTCCTCCCTCCTCTGACCACCCAGCCCTGGACTCAGGAGACACCAGTTGGTACCTGGTGATATTTCTAAATAACTCAGGGCAGAGAAACTGCAGGATTCAACATTCCTGGCTGTGTTTTTAATGAAGCCCTTGAAGCTTGGTGAGAGGTGATGGGAGAGATGGATATAATTTCGGATGGGCACTTTCTGTTGGTAGAAAGGACTCAGCCCATTTGTTAAG
>gene=chr10_1363467-1364467; species=bosTau
--------------------------------------------------------------------------------------------------------------------------------------------------------------------------------------------------------------------------------------------------------------------------------------------------------------------------------------------------------------------------------------------------------------------------------------------------------------------------------------------------------------------
>gene=chr10_1363467-1364467; species=calJac
TCCCAGCTGCAGGCGCTTTTGTTTAGGTTAAAAACAGCATGGGCTGGTAAGTCTTATACTCTAATGTAGAAGGAAGGAGTCCAGGCAGGTTCCATGGACGCTGTTCCTGCCTGTGGGCATCTGTGTTCCACAGCTGATTGGGAAGGGGAAGAAAGAGGAAGGGAGCACAAATCAGGAG---AGGAGAGAGGCTCT-GGGGAGGAGTTTGGGCTTTTGGTGAGGGATGAGAGCCACAGAAGACGCAGAGATGCTCCCTCTGCATTGTTTCCATCCTGCCTTCTCCTTCCTCCTCCGAGCACACAGCCCTGGACTCAGGAGACAC-------------GTGATATTTCTAAAGAACTCAGTGCAGAGAAACTGCAGGACTCAACATTCCTCAGTGTCTTTTTAACAAAGCCCTTGAAGCTTGGTGAGAGGTGATGGGATAGATGAAAATAATTTCAGATGGGTACTTTCTGTTAGTAGAAAGGACTCAATCCATTTGCTAAG
>gene=chr10_1363467-1364467; species=canFam
TCCCAGCTCCCGAGACCCTCA-CCAAGCCGGAGCCCGCGCGG-------------------CGGCACA-----------------------------ACCCCACTTCCCGCTGCG----GGAGTGGCC--------ATGGGGGCGGAGAG--CA---------------CC-------TACGCGA-----GGTCC-------------GCGTCCCCTTGGCAGGAAGAGGGCCGAAGCACAAATAGATGCGC----CCTGCTCTGTTTTCCGCCCGCCCT-------CTCCT-AGAGCACCCAGCTCTGGGCTCGGGAGGCACAAATTGGTCCCTGGTGATATTTCTAAATAACTCAGCACAGAAAAAGTGCAGGTCTCAACATTCCTCGCTATGTCTTTAATGAAGTCTCTGAAGCTTGGTAGGAGGCGACGGGAGAGCTGGCCATAAACTCCATTTCTCAGTTTCTGCTGCTGGAAGGAGCGCAGTCCGTTTGATAAA
>gene=chr10_1363467-1364467; species=equCab
CCCCAGCT-CCAGGACCTTCATTCAGGTTGAACAGAGCGCAGGCCAGGAGC-CCCGTCCTCCAGCAGGAGAGGAAGCAGCTCAGGGAGATTTCATGCACCCGGCTTCTGACTGTG----CAAGTGGACCTCGGAT-GTTGGGGAGGGGAG--GAGAGAGCAGGGACACACATGGGGTGGGAACGAGAGAGGGTCT-------------ATGTCCTCCTCGCGGAATAAAAGCCAAAGCAG--ACAGACTCTC-----CTGCTCTGTTCTCCTTCCGTCCCGTC--TGTTCCTCAGAGCACCAAACACTGGGCTCTGGAGACACAGATGGGTCCCTGGGGATGTTTCTAAATAACTCCGTACAGAGAAAGTGCAGGTCTCAACATTCCTCTCT-TCTCTGTGATGAAGTCTTTGAAGCTTGGTGGCAGGCGCAGGGAGAGACGGCCATAAACTTGATTTCTCACTTTCCACTGGCAGAATGAACTCCAGCCATTTGATAAA
>gene=chr10_1363467-1364467; species=gorGor
TCCCAGCTATGAGGGCTTTTGTCTAGGTTGAAAAT-GCATGGGTTGGTAAGCCCTGTACTCTAATGTAGAAGGAAGGAGGCTAGGTAGGTTCCATGGACATCATTCCTGCCTGTGGGCATGTGTGTCCCACAGTTGATTgggaaggggaagagagaggaagggagcacgaatgaggaggggaggagagaggCTCT-GGGGAGGACTTTGGGTTCTCGGTGAGGGATGAGAGCCACAGAAGACACAGAAATGCTCCCTCTGCATTGTTTCCATCCTGCCTCCTCCTCCCTCCTCTGAGCACCCAGCCCTGGACTCAGGAGACACCAGTTGGTACCTGGTGATATTTCTAAATAACTCAGGGCAGAGAAACTGCAGGATTCAACATTCCTCACTGTGTTTTTAATGAAGCCCTTGAAGC-TGGTGAGAGGTGATGGGAGAGATGGATATAATTTCGGA-GGGCACTTTCTGTTGGTAGAAAGGACTCAGCCCATTTGTTAAG
>gene=chr10_1363467-1364467; species=panTro
TCCCAGCTACGAGGGCTTTTGTCTAGGTTGAAAATGGCATGGGTTGGTAAGCCCTGTACTCTAATGTAGAAGGAAGGAGGCTAGGTAGGTTCCATGGACATCATTCCTGCCTGTGGGCATGTGTGTCCCACAGCTGATTGGGAAGGGGAAGAGAGAGGAAGGGAGCACGAATGAGAAGGGGAGGAAAGAGGCTCTGGGGGAGGACTTTGGGTTCTCGGTGAGGGATGAGAGCCACAGAAGACACAGAAATGCTCCCTCTGCGTTGTTTCCATCTTGCCTCCTCCTCCCTCCTCTGAGCACCCAGCCCTGGACTCAGGAGACACCAGTTGGTACCTGGTGATATTTCTAAATAACTCAGGGCAGAGAAACTGCAGGATTCAACATTCCTCGCTGTGTTTTTAATGAAGCCCTTGAAGCTTGGTGAGAGGTGATGGGAGAGATGGATATAATTTCGGTTGGGCACTTTCTGTTGGTAGAAAGGACTCAGCCCATTTGTTAAG
>gene=chr10_1363467-1364467; species=papHam
TCCCAGCTACAAGGGCTTTTGTCTAGGTTGAAAATGGCATGGGTTGGTAAGCCCTGTACTCTAATGTAGAAGGAAGGAGGCTGGGCAGGTTCCAAGGATGCCGTTCCTGCCTGTGGGCAAGTGTGTCCCACAGCTGATTGGGAGGGGGAAGAAAGAGGAAGGGAGCACGAATGAGGAGGGGAGGAGAGAGGCTCT-GGGGAGGACTTTGGGTTCTCAGTGAGGGATGAGAGCCGCAGACGACACAGAAATGCTCCCTCTGCGTTGTTTACATCCTGCCTCCTCCTCCCTCCTCCGAGCACCCAGCCCTGGACTCAGGAGAGACCAATTGGTCCCTGGTGATATTTCTAAATAACTCAGTGCAGAGAAACTGTAGGACTCAACATTCCTCGCTGTCTTTTTAATGAAGCCCTTGAAGCTTGGTGAGAGGTGATGGGAGAGATGGAAATAATTTTGGATGGGCATTTTCTGTTGGTAGAAAGGACTCACCCCATTTGTTAAG
>gene=chr10_1363467-1364467; species=ponAbe
TCCCAGCTACAAGGGCTTTTGTCTAGGTTGAAAATGGCATGGGTTGGTAAGCCCTGTACTCTAACGTAGAAGGAATGAGGCTAGGTAGGTTCCATGGATGTCGTTCCTGCCTGTGGGCATGTGTGTCCCACAGCTGATTgggaaggggaagagagaggaagggagcacgaatgaggagggaaggagagaggCTCT-GGGGAGGACTTTGGGTTCTCGGTGAGGGATGAGAGCCACAGAAGACACAGAAATGCTCCCTCTGCGTTGTTTCCATCCTGCCTCCTCCTCCCTCCTCTGAGCACCCAGCCCTGGACTCAGGAGACACCAGTTGATACCTGGTGATATTTCTAAATAACTCAGTGCAGAGAAACTGCAGGATTCAACATTCCTCGCTGTGTTTTTAATGAAGCCCTTGAAGCTTGGTGAGAGGTGATGGGAGAGATGGAAATAATTTCGGACGGGCACTTTCTGTTGGTAGAAAGGACTCAGCCCATTTGTTAAG
>gene=chr10_1363467-1364467; species=rheMac
TCCCAGCTACAAGGGCTTTTGTCTAGGTTGAAAATGGCATGGGTTGGTAAGCCCTGTACTCTAATGTAGAAGGAAGGAGGCTGGGCAGGTTCCAAGGATGCCGTTCCTGCCTGTGGGCAAGTGTGTCCCACAGCTGATTGGGAGGGGGAAGAAAGAGGAAGGGAGCACGAATGAGGAGGGGAGGAGAGAGGCTCT-GGGGAGGACTTTGGGTTCTCGGTGAGGGATGAGAGCCGCAGACGACACAGAAATGCTCCCTCCGCGTTGTTTACATCCTGCCTCCTCCTCCCTCCTCCGAGCACCCAGCCCTGGACTCAGGAGACACCAATTGGTCCCTGGTGATATTTCTAAATAACTCAGTGCAGAGAAACTGCAGGACTCAACATTCCTCGCTGTCTTTTTAATGAAGCCCTTGAAGCTTGGTGAGAGGTGATGGGAGAGATGGAAATAATTTTGGATGGGCACTTTCTGTTGGTAGAAAGGACTCACCCCATTTGTTAAG
>gene=chr10_1380142-1381142; species=hg19
ATTTCCAATTTCTCTTCTTCAGATCCCTATCATATAAAATTCTCAGTTTTAACTATTTCCTCAAAAACAATCCTGTAGAGGCAAAATGCTGAAACAAGAAAACCAGGCCACCTAGTCAAGTGAGGTGTTGTTTAGAATGACGCAGGGTTTTAAAATGGCAAGAATTCTCTATTTAGGTTGGCCTCAAACATGGACCAGCTAGTTCTCAATTAGGCAATTTCTGTCTGTTTCATAAATGAATCTAAAACATGAATGGAAATGGTGGCTCCTACGTGGGCCAGCTCACAGCCCCAGCCTTAGGTCACCCCCCGACATTTTGGCATGGTGGATAGAGAGGTGGAGGAAGGATTTCTAGGCTGAAAGAAGACAAATCTGCCCCTTCTTCTCCATCAGCCACCAGGTTCCAGGTTCTGGAAACAGGGCGGTGGGTGGGCTGTCTGCTTCCTTGCATGGGCTGGAGGGCAGGGTGGCTGTGAGCTCACTCACCCCAACATTTGTCT
>gene=chr10_1380142-1381142; species=bosTau
------------------------------------------------------------------------------------------------------------CAACTGGCCATCCGAAGTATTGTCTAGAATGATCTGGAATTTTTTCATTGTGTGAATTTCCCATTTTGGGTGGCTCCTATGATG---------------------------------------------------------------------------------AGAGCT-GGCAATAGTCCAGGCCTTGGGA-GGCTCCTTCATGTTTCTCAGAGTGGACGGAGCGGTGGGGAA-TGGTTTTTAGGCTGGAAAGAGACAACTTT-CCTTGCTTTGTC--CCAGCCATTCGACCTG------------GGGAGTGGCGGGCAGATGCT------GTCTGTAGGGCTTGGAGGCTG--GGATCTGCCAGCT-GCTCACCTGGACATTCACGT
>gene=chr10_1380142-1381142; species=calJac
ATTTTCAATTTCTCTTCTTCCGATCCCTGCCATATAAAATGCTCAGTTTTAACTATTTCCTCAAAAACAATCCTGTATAGGCAAAATGCTGAAACAAGAAAATCTGGACTCCTGGTCAAGTGAAGTGTTGTCTAGACTGACGCAGCATTTTCAAATGGCATGCTTCCTTTATTTAGGATGGCCTCGAGCAAGGACCAGCCTGCTCTCAATTAGGCAATTTCTGTCTGTTTTGTAAATGAATCTAAAACATGAATGGCAATGGTGGCTCCTACCAGAGCCAGCTCACAGCCCCAGCTTTAGGTTG-CCCCTGACATTTTGGCATGGTGGATAGAGAGGTGGAGGAAGGATTTCTAGGCTGAAAGAAGACAAATCTTCCCCCTCTTCTCCACCAGCCACCACGTTCTAGGATCTGGAAATAGGACGGTGGGTAGCCTGTCTGCTTCCTTGAATGGGCTGGAGGTCACGGTGGCTGTGAGCTCACTCACTCCAATGTCTGTTT
>gene=chr10_1380142-1381142; species=canFam
GTGTCCAATTTCCATTCTTCAGA-TCACATTA-ATAAAATGCTCACTTTAACC---TCCCTC--------CCCTCTTCGGGGAACATACAGAAACAAGAAAGTCAG--CGACTGGTGGTGTGAGGGCTCCTCTAGAAGG-TGCGGAGTTTTAAC-TCACGTGGGTTTTCCACTTGGGACGGCCG----GCCGGACCA---------------------------------------------------------------GGGCTCCTCCAGGACAGCC-AGCCACA-GTCGGGCCTCAGGATGGCTCCCCGGGACCCAGCCCGGTGGACGGAGAGGCAG-----GGACCTCT-GGCTGAGTGGACACGGAGCCGCTTTCCTCTCCCCACCA--GAGTCGGTTCCAGGTTCTAAAT-GGGCGCCCCGGGCGCGCTCCCTGTTGGTCCGTGGGGACCTGGG-CTG-TGTGCC-GCT-GCGCGCTCATCCTGCTGCCCCCTG
>gene=chr10_1380142-1381142; species=equCab
ATTCCCAATTTCTGTTCTTCAGACCCCTGTCAAATAAAGTACTCAGTTCCACC---TCCTCC--------CCCTGTATAAGGAAAACACTGAAACAAGAAAGTCAG--CAACTAGCTACGGAGGCA-TTGACGAGAAGGATGCAGAATTTTAACATTGCATGAATTTTCCATTTAGGATGGTCACGAACATGGACCAGCTAGTCCTCAGTTTGGCAATTC-TGTCTGTTTTGTAAATAAACCTGAAACACGAATGAAAATGGTTCCTCTAACGAGAGCC-AGTCCCC-----------AGGGTGGTCCCTGAAATTTCAGCTGGGTGGATGGGGAGGCTGAG---GGATTTCCAGGCTGAAAGAAGACAAATCTGCCTTCCTTTCTCCTCCAGTCGGTTGGCTGCAGGCTCTGAAACAGGAGTGATGGACAAGCTCTCTGCTTCTCCGCAGGAATCC--------CGAGCCTGCCAGCTCGCTCACGCTGATGTCCTCTT
>gene=chr10_1380142-1381142; species=gorGor
ATTTCCAATTTCTCTTCTTCAGATCCCTATCATATAAAATTCTCAGTTTTAACTATTTCCTcaaaaacaaTCCTGTAGAGGCAAAATGCTGAAACAAGAAAACCAGGCCACCTAGTCAAGTGA-GTGTTGTTTAGAATGACGCAGGGTTTTAAAATGGCAAGAATTCTCTATTTAGGTT-GCCTCAAACATGGACCAGCTAGTTCTCAATTAGGCAATTTCTGTCTGTTTCATAAATGAATCTAAAACATGAATGGAAATGGTGGCTCCTAAGTGGGCCAGCTCACAGCCCCAGCCTTAGGTCA-CCCCCGACATTTTGGCATGGTGGATAGAGAGGTGGAGGAAGGATTTCTAGGCTGAAAGAAGACAAATCTGCCCCTTCTTCTCCACCAGCCACCAGGTTCCAGGTTCTGGAAACAGGGCGGTGGGTGGGCTGTCTGCTTCCTTGCATGGGC-GGAGGGCAGGGTGGCTGTGAGCTCACTCA-CCCAACGTTTGTCT
>gene=chr10_1380142-1381142; species=panTro
ATTTCCAATTTCTCTTCTTCAGATCCCTACCATATAAAATTCTCAGTTTTAACTATTTCCTcaaaaacaaTCCTGTAGAGGCAAAATGCTGAAACAAGAAAACCAGGCCACCTAGTCAAGTGAGGTGTTGTTTAGAATGACGCAGGGTTTTAAAATGGCAAGAATTCTCTATTTAGGTTGGCCTCAAACATGGACCAGCTAGTTCTCAATTAGGCAATTTCTGTCTGTTTCATAAATGAATCTAAAACATGAATGGAAATGGTGGCTCCTACGTGGGCCAGCTCACAGCCCCAGCCTTAGGTCACCCCCCGACATTTTGGCATGGTGGATAGAGAGGTGGAGGAAGGATTTCTAGGCTGAAAGAAGACAAATCTGCCCCTTCTTCTCCACCAGCCACCAGGTTCCAGGTTCTGGAAACAGGGCGGCGGGTGGGCTGTCTGCTTCCTTGCATGGGCTGGAGGGCAGGGTGGCTGTGAGCTCACTCACCCCAACATTTGTCT
>gene=chr10_1380142-1381142; species=papHam
ATTTCCAATTTCTCTTCTTCAGATCCCTAACATATAAAATGCTCAGTTTTAGCTATTTCCTCAAAAACAATCCTGTAGAGGCAAAATGCTTAAACGAGAAAACCAGGTCCCCTAGTCAAGTGAGGTGTTGTTTAGAATGATGCAGGGTTTTAAAATGGCACGAATTTTCTATTTAGGATGGCCTCAAACATGGACCAGCTAGTTCTCAGTCAGGCAATTTCTGTCTGTTTCATAAATGAATCTAAAACACGCATGGAAATGGTGGCTCCTATGAGGGCCGGCTCACAGCTCGAGCCTTACGTCACCCCCTGACATTTTGGCATGGTGGATAGAGAGGTGGCGGAAGGATTTCAAGGCTGAAAGAAGACAAATCTGCCCCTTCTTGTCCACCAGGCATCAGGTTCCAGGTTCTGGAAACAGGACGGTGGGCAGGCTGTCTGCTTCCTTGCATGCACTGGAGTGCAGGGTGGCTGTGAGCTTACTCACTCCAACATTTGTTT
>gene=chr10_1380142-1381142; species=ponAbe
ATTTCCAATTTCTCTTCTTCAGATCCCTATCATATAAAATTCTCAGTTTTAACTATTTCCTcaaaaacaaTCCTGTAGAGGCGAAATGCTGAAACAAGAAAACCAGGCCCCCTAGTCAAGTGAGGTGTTGTTTAGAATGACACAGGGTTTTAAAATGGCAAGAATTCTCTATTTAGGTTGGCCTCAAACATGGACCAGCTAGTTCTCAATTAGGCAATTTCTGTCTGTTTCATAAATGAATCTAAGACACGAATGGAAGTGGTGGCTCCTACAAGGGCCAGCTCACAGCCCCAGCCTTAGGTCACCCCCTGACATTTTGGCATGGTGGATACAGAGGTGGAGGAAGGATTTCCAGGCTG-AAGAAGACAAATCTGCCCCTTCTTCTTCACCAGCTACCAGGTTCCAGGTTCTGGAAACAGGGCGGTGGGCAG-------GCTTCCTTGCATGGGCTGGAGGGCAGGGTGGCTGTGAGCTCACTCACCCCAACATTTGTCT
>gene=chr10_1380142-1381142; species=rheMac
ATTTCCAATTTCTCTTCTTCAGATCCCTAACATGTAAAATGCTCAGTTTTAACTATTTCCTCAAAAACAATCCTGTAGAGGCAAAATGCTTAAACAAGAAAACCAGGTCCCCTAGTCAAGTGAGGTGTTGTTTAGAATGATGCAGGGTTTTAAAATGACACGAATTTTCTATTTAGGATGGCCTCAAACATGGACCAGCTAGTGCTCAGTTAGGCAATTTCTGTCTGTTTCATAAATGAATCTAAAACACGAATGGAAATGGTGGCTCCTGTGAGGGCCGGCTCACAGCTCGAGCCTTACATCACCCCCTGACATTTTGGCATGGTGGATAGAGAGGTGGCGGAAGGATTTCAAGGCTGAAAGAAGACAAATCTGCCCCTTCTTGTCCACCAGGCATCAGGTTCCAGGTTCTGGAAACAGGACGGTGGGCGGGCTGTCTGCTTCCTTGCATGCACTGGAGTGCAGGGTGGCTGTGAGCTTACTCACTCCAACATTTGTTT
>gene=chr10_1431286-1432286; species=hg19
aaattagctgggtgtggtggtgggtacctataatccctgctacttgggaggctaaggttcaagaatcgattgaaccggggaggcagaggttgcagtgagctgagatcgtgccaccgcactccagcctgggtgacaggcagagtgagactctgactcaaaaataaataaataaataaataaataaataaataaataataaataaaaaataaaGGCTGACGGCGCTACATGTTTACATGTCAGTAACCATGTGGAAAATCAGAGCTCATCCCCTGGTATAGTAACTTCAAGAAactttggaaaatgtcttggttgttaaacatacacctttcctacgaattaccacctccacttctagatatttaaccaagataaatgaaatgtatatgttcacaaaaagactcacatagggatatttattcaaactattcgtcacagcttaaaatgggagatattccaaatgcccatcaagagaagaatggatacattaattgtggtgcat
>gene=chr10_1431286-1432286; species=bosTau
-----------------------------------------------------------------------------------------------------------------------------------------------------------------------------------------------------------------------------------------------------------------------------------------------------------------------------------------------------------------------------caagatcaatgaaaTATATATGTTcaagatgaaacctgagccagagcatttgcagaaattatttgagtcagctctcattgggaagcatcccaagggcctggtaacataaggatgtgaacatggactgttttaaat
>gene=chr10_1431286-1432286; species=calJac
----------------------------------------------------------------------------------------------------------------------------------------------------------------------------------------------------------------------------------------------------------------------------------------------------------------------------------------------------ccacctccacttctagatatttacccaagataaatgaaatgtatatgttcacaaaaagaatcgtgtgaggatatttatagaaactattcatcacagcttaaaatggcagatatcccaaatgcccatcaacagaaagaagaacagatacattgtggtgcat
>gene=chr10_1431286-1432286; species=canFam
--------------------------------------------------------------------------------------------------------------------------------------------------------------------------------------------------------------------------------------------------------------------------------------------------------------------------------------------------------------------------------------------------------------------------------------------------------------------------------------------------------------------
>gene=chr10_1431286-1432286; species=equCab
----------------------------------------------------------------------------ggggaggtgcaaatta----aagccacga----gacatcacacac---------------acccattagaac---atccaaaa---------------------------------------------------------------cta---------acaagattgatgatgca------------------------aatgtgagcagaga-------GGAAAATG-TTTGGCTgttaaatattcacctattctatgagc-accaattccagttgcagatattt-----aggcaaatgaaatatatgagttcaaaaaaagacttgagcaagaatgttgagagaaattattcatcgaagctcaaaattgcaagcatcccaagtggccattgacagaagagtagaaaaacgaattgtgttacat
>gene=chr10_1431286-1432286; species=gorGor
aaattagctgggtgtggtggtgggtgcctataatccctgctacttgggaggctaaggttcaagaattgattgaac-ggggaggcagaggttgcagtgagctgagatcgtgccaccgcactccagcctgggtgacagacagagtgagactctgactcaaaaataaataaata-ataaataaaaaa------------taaataaaaaataaaGGCTGACAGTGCTACATGTCTACATGTCAGTAACCATGTGGAAAATCAGAGCTCATCCCCTGGTATAATAACTTCAAGAAactttggaaaatgtcttggttgttaaatatacacctttcctacgaattaccacctccacttctagatatttaaccaagataaatgaaatgtatatgttcacaaaaagactcacatagggatatttattcaaactattcgtcacagcttaaaacaggagacattccaaatgcccatcaagagaagaatggatacattaattgtggtgcat
>gene=chr10_1431286-1432286; species=panTro
caattagctgggtgtggtggtgggtacctataatccctgctacttgggaggctaaggttcaagaatcgattgaaccggggaggcagaggttgcagtgagctgagatcgtgccactgcactccagcctgggtaacaggcagagtgagactctgactcaaaaataaatgaataaataaataaataaataaataa----taaataaaaaataaaGGCTGACAGTGCTACATGTCTACATGTCAATAACCATGTGGAAAATCAGAGCTCATCCCCTCGTATAATAACTTCAAGAAactttggaaaatgtcttggttgttaaacatacacctttcctacgaattaccacctccacttctagatatttaaccaagataaatgaaatgtatatgttcacaaaaagactcacatagggatatttattcaaactattcgtcacagcttaaaacgggagatattccaaatgcccatcaagagaagaatggatacattaattgtggtgcat
>gene=chr10_1431286-1432286; species=papHam
aaattagctgtgtgtggtggtgggtgcctacaatcccagctacttgggaggctaaggctcatgaatcgcttgaactggggaggcagaggttgcaatgagctgagatcgtgccactgcactccagcctgggggacagatagagtgagattctgactcaaaaaaaaaaa-----------------------------aaaaaaaagaataaaGGCTGACAGTGCTACATGTCTACATGTCAGTAACCATGTGGAAAATCAGAGCTCAGACCTtggtataataacttcaagaaattttggaaaatgtcttcgttgttaaatatacacctttcctacgaactaccacctccacttctagatatttacccaagataaatgaaatgtatatgttcacaaaaagagtcacacggggatattgatccaaactattcatcacagcttaaaacaggagagatcccaaatacctatcaacagaagagtggatacactaattgtggtgcat
>gene=chr10_1431286-1432286; species=ponAbe
aaattagctgggtgtggtggtgggtgcctataatcccagctacttgggaggctaagggtcaagaatcacttgaatcgaggaggcagaggttgcagtgagctgagatcatgccactgcactccagcatgggcgacagacagagtgagactctgacccaaaaataaataaataaa-----------------------taaataaaaaata-------------------------aTGTCAGTAACCATGTGGAAAATCAGAGCTCATACCTtggtataataacttcaagaaactttggaaaatgtcttggttaataaatacacacctttcctacaaattaccacctccacttctagatatttaaccaagataaatgaaacgtatatgttcacaaaaagactcacatagggatatttattcaaactattcatcacagcttaaaacgggagatatcccaaatgcccatcaagagaagaatggatacattaattgtggtgcat
>gene=chr10_1431286-1432286; species=rheMac
aaattagctgggtgtggtggtgggtgcctacaatcccagctacttgggaggctaaggctcatgaatcgcttgaaccagggaggcagaggttgcaatgagctgagattgtgccactgcactccagcctgggggacagacagagtgagactctgactcaaaaaaaaaaa-----------------------------aaaaaaaagaataaaGGCTGACAGTGCTACATGTCTACATGTCAGTAACCATGTGGAAAATCAGAGCTCAGATCTTGGCATAATAACTTCAAGAAATTTTGGAAAATGTCTTGGTTgttaaatatacacctttcctacgaattaccacctccacttctagatatttacgcaagataaatgcaatgtatatgttcacaaaaagagtcacatggggatattgatccaaactattcatcacagcttaaaacaggggagatctcaaatgcccatcaacagaagagtggatacacgaactgcggtgcat
>gene=chr10_1496070-1497070; species=hg19
acttgaagagaatttatacatccatattaatggcagcacaatttatgatgggcaaaatttggaagcatctatccattgacagatgaatgtgcaaagaaaatgtggaatatctactattcagctgaaaaaggaagaacattctgacacatgttacaacatggatgaaccctagggaccatctacaatggaaactaagccagtcacaaaaggacaaacaatgaacaatgtcacctgcatgaggtccctagagtcctcacacccacagagacaggaagcagagggtggttgctggggccggggagggtaacgggcttaatgtttcgtggagacagtttcagttctggaagatgaaactttctgtagacggatggtggtgattgctcacgactgtgtgaatgtacttagtgccaccgacctatacactcaaaagtggatcagagggtacattttgtgttatgtatattttaccataatttaaaaaaAGAACAGAAAAAAGAAGA
>gene=chr10_1496070-1497070; species=bosTau
actctatgaaaacttatacaatcatg---------------ttcacagaagccaaaagttggaagcaacatccc---aatgcatgaatggatattcaaaatgct-tgtatatg--aatctacttaaaagggga----attttgaca--tgctgcaacttgggtgatccttgaaaacatctttctaagtgaaaaaagccaac-----gggaaagaatgctgcacaattacatgtacacgtgatacttggaacagtcaaagtcacagagaca--aagat--ggacagtca-caggtgcaaggagagtg----------tgtaagcggga--ccgtctcagtttgggaagacgaaggcttctgtgggCAGACGGTGGTGATGGACCGTGGCAGA----------------------------------GTaagtggttaagatgggaca--ttacgttacgtgtattttataacaat----aaaga------aaGAGATGAGA
>gene=chr10_1496070-1497070; species=calJac
acttgaagagaattcatgcatccatgataatggcagcacaatttatgacacacaaaatttggaagcatccatccatctacagatgaatgtgtaaagaaaatgtgaaatatccactattcagcctgaagaggaagaacattctgacacatgcaacaacatggatgaaccatagggaccgtctgcagtgaaaaacaagccagtcagaaaaggacaaataatgtataatgcc-cctgcatgaggtccctagaatcctcgcacccaca--ggcagaaagtagagggtggttgctggggccggggaggggaacgggtttagtgttt-atggggacagtttcagtttgggaagacaaaactttctgtagatgggtggtggcggttgcttacaaccgtatgaatgtacttaatgccactgaaccagacactcaaaaatggatcagagggtaaattctgtattatatatatttcaccacaa-tt-aaaaaaaAAAAGAAAAAAGAAGA
>gene=chr10_1496070-1497070; species=canFam
----------------------catgttcacggc-tcgtcattcacagcagccgcaagttggaagcaactgtctg--ggtgaacaagt-------------gtggtgtagatg-----------acaaaggatgga-acggggacccacgctggagcacggatgacccttgaggacgttatgctcagcgacctgagtcagtcaccaaagggcaaatgctgtgtgatcccccttccacgaggtacttagggtgataaaagtcacggggatagtaagaa--agatgg-caccaggggc------tggg----agttagtgttggctggg--gagttttgggttggggcgat-----------------ggcggcagggacggctcccaacggtg--aatgtacttaaggccagggaaccgtgtgcctaaagatggtaatgggtg-----tctacgttatgtgtgtcttaccacattTT-GAAAGA------AGAAAAGAAGA
>gene=chr10_1496070-1497070; species=equCab
gctctaagaggatttatacactcatgctcatagcagcattattcacaataaccaaaagttggaagtaactgtctgtcactggacaaatggatagacaaaacgtgatctatacattattcagcttaaaaaggaagaa-tttctaa--aatgctacaacattgatgaaccttgaggacattatgcttggcaaaataagccaaccatgaaaggaaaaatactgcatggttcctctaatatgaggtactgagaggagtcaaaatcatagagacagagagga--tgatggttgccaggtgcagggaagggggcggagttagtgtttaatgggcttagtctcagattgggaagatgaaaagatctgtggacggatggtggtgacggttcacgacaata--catacgctcaatgccactgaactgcacacgtaaaaatggttaagaggataaattttacgttatgtgtattataccacaatta-aaaaaA------AGAAAAGAAGA
>gene=chr10_1496070-1497070; species=gorGor
acttgaagagaatttatacatccatgttcatgagagcacaatttatgatgggcaaaatttggaagcttctgtccattgacagatgaatgtgcaaagaaaatgtggaatatctactattcagccgaaaaaggaagaacattctgacacatgttacaacatggatgaaccctagggaccatctacaatggaaactaagccagtcacaaaaggacaaacaatgaacaatgtcacctgcatgaggtccctagagtcctcacacccacagagacaggaagtagagggtggttgctggggccggggagggtaacgggcttagtgtttcgtggggacagtttcagttctggaagatgaaactttctgtagatggatggtggtgattgctcacaactgtgtgaatgtacttagtgccac-aacctatacactcaaaagtggatcagagggtacattttgtgttatgtatattttaccataatttaaaaaaaGAACAGAAAAAAGAAGA
>gene=chr10_1496070-1497070; species=panTro
acttgaatagaatttatacatccgtgttcatggcagcacaatttatgatgggcaaaatttggaagcatctatccattgacagatgaatgtgcaaagaaaatgtggaatatctactattcagccgaaaaaggaagaacattctgacacatgttacaacacggatgaaccctagggaccatctacaatggaaactaagccagtcacaaaaggacaaacaatgaacaatgtcacctgcatgaggtccctagagtcctcacacccacagagacaggaagtagagggtggttgctggggccggggagggtaacgggcttagtgtttcgtggggacagtttcagttctggaagatgaaactttctgtagatggatggtggtgattgctcacaactgtgtgaatgtacttagtgccaccgacctatacactcaaaagtggatcagagggtatattttgtggtatgtatattttaccacaatttaaaaaaaGAACAGAAAAAAGAAGA
>gene=chr10_1496070-1497070; species=papHam
acttgaagagaatttatacatccatgttcacggcagcacaatttatgatggacaaaatgtggaagcgtctatccattgacagataaatgtgtaaacacaatgtggaatatccactattcagcctaaaagggaagaacattctgatacatgttacaacatggatgaaccataggaaccatccacaatgaaaactaagccagtcacaaaaggacaaacaaagaacaatgtcacctgcatgaggtccctagagtcctcacacccacaaggaaaggaagtagcgggtggttgctggggctggggatggtaacgggcttagtgttttgtggggacagtttcagttctggaagatgaaaccttctgtagatagatggtggtgattgctcacaactgtgtcaatgtacttaatgccactgacctatatactcaaaaatggatcagagggtacattttgtgttatgtatattttaccataattt-aaaaaaGAACAGAAAACAGAAGA
>gene=chr10_1496070-1497070; species=ponAbe
acttgaagataatttatacatccgtgttcatggcagcacaatttatgatgggcaaaatttggaagcatctatccattgacagatgaatgtgcaaagaaaatgtggaatatccactattcagcctaaaaaggaagaacattctgacacatgttacaacatggatgaaccatagggaccatctacaatgaaaactaagccagtcacaaaaggacaaacaatgaacaatgtcacctgcatgaggtccctggagtcctcacacccacagagacaggaagtagagggtggttgctggggccagggagggtaatgggcttagtgtttcgtgggggcagtttccgttctggaagatgaaactttctgtagatggatggtggtgattgctcacaactgtgtgaatgtacttagtgccactgacctatacactcaaaagtggatcagagggtacattttgtgttatgtatattttaccataatttaaaaAAAGAACAGAAAAAAGAAGA
>gene=chr10_1496070-1497070; species=rheMac
acttgaagagaatttatacatccatgtccacggcagcacaatttatgatggacaaaatgtggaagcgtctatccattgacagataaacgtgtaaacacaatgtggaatatccactattcagcctaaaagggaagaacattctgatacatgttacaacatggatggaccatagggaccatccacaatgaaaactaagccagtcacaaaaggacaaacgatgaacaatgtcacctgcatgaggtccctagagtcctcacacccacagagaaaggaagtagcgggtggctgctggggctggggatggtaatgggcttagtgtttta-------agtttcagttctggaagatgaaactttctgtagatggatggtggtgattgctcacaagtgtgtcaatgtacttaatgccactgacctatatactaaaaagtggatcagagggtacattttgtgttatgtatattttaccataattt-aaaaaGGAACAGAAAACAGAAGA
>gene=chr10_1511459-1512459; species=hg19
TCCGGGAGGTCACGGCCTTCCCTTTATTGGCAAACACAAAGCTGGCAGATGATACTTAGGAGTCACATCTCTAAGTCCACCGTCTTTATTCTCTTCCCTATTTGGATTTCTTTTTCAGTATTCTGATCTTAGAATTTGTACTGAAAAAGTGAAAAAAAATTGAAAACCGTTGGATTCTCCAGATTTCACTGGAGCTGATGATAATTATCACATTCTTAATACCAAACTTTTACACTTTTACACAAGTTCTTGAGAAGTCCCAAATTATGAAAACCTCTAGAATAGATTGGTGGGAGAATAATTGTCTCAACCATCCAGAAATCAGTTTATTGAATTGGTTGATTTGATGTTAGTTGTCGTAATTGATGACTGGTGCCTTCTGAGGAGAGAACAAAAAAGAAAACAGTGCTTTATCCTCAAGGCACCTGTGGGCTAAGAGGAGCCAGTAACACCTGGAGCTGTGATACTAGAAAAAGGTAACATGAGAGGAATCTGTAAAG
>gene=chr10_1511459-1512459; species=bosTau
TACT--ATGTCACAACCTTCCTTTTGTTGGCAAATGCAAAGTTTTCAGATAATATTTAGTGGTCACATCT-----TATGTCATCTTTAGTCCCTTGCCTATCGGAATTATTTATTTAGTATTCTGATCTTAGAATTTATCTTTTAAAAGTGAAATAGTTTTGAAAA-CATTAGCTACTCCAAATTTTACTTAAT----TGATGGTTACCAA-TTTT-AATACCACACTTTCATGCT--CATAAAAGTTATTGAGAAGTCCCAAAGGCAGAAAACCTCTAGAATAGATTTGTGGAAAGGTAACTAGCACAAGAATATGGATGT-ACCTTACTGAATTGATTGGTTTGATAGTAG-TTTCTTAATTTATA-TTTATTC----------------------------------------------------------------------------------------------------------------------------
>gene=chr10_1511459-1512459; species=calJac
TGGGGGAGGTCACGGTCTTTCCTTTATTGGCAAACGCAAAGCTGGCAGATGACAATTAGAAGTCACATCCCTAAGTTCACCATCTTTTTTCTCTTCCCTACTTGGATTTTTTTTTCAGTATTCTGATCGTAGAATTTGTACTGAAAAAGTGTAAAAAAATTGAAAACCACTAGATTCTCCAGATTTCAATAGAGCTGATGATAATTACCACATTTTAAATACCACACTTTTA-------ACACAAATGCTTGAGAAGCCCCAAATTATAAAAACTTCTAGAATCGATGGGCGAGAGAATAATAGTCTCTGCCATTCAGGAATCAGTTTATTGAATTGGTTGGTTTGATGTTAGTTGTCTTAATTGACAA-TGGTGCCTTCCGAGGAGTGGA-AGAAAAGAAACCAGTGCTTTATGCTCGAGGCACCTGTGGGCTAAGAGGAGTGGGTAACACCCGGAGCTGTGATGCTGGACAAAGGTAACACAGGAGG-AGCCGTAAAG
>gene=chr10_1511459-1512459; species=canFam
-------GGTTACCACCTTTGTCCTGCTGGCGAACGCA--GTTTCTAGGTAATTCTTGGTCA---CGTCTCGACTCC---TCCCGGGATTTGAGATGATG----GACGATTCTTTTAGCGTCACGATCTTAGCATTTGTTTTTAAAAGAAGACAAAGACTTGAAAACCATTAGAC-ATCCTGATTTTACTTAAGCCGATGGTGATTGCCAAGTT-------------------------------------------------------------------------------------------------------------------------------------------------------------------------AGGTAG--------AGCACG-------CTGTGCTCAGGGCGTCTGCGGCCTGGGAGAAGATGTGAGCTCCTCTGACTCCATG------GAGGAGGCACAGGAGAGA-----------
>gene=chr10_1511459-1512459; species=equCab
TACTGAAGGCTGTGACCTTCCTTCTGTTGGCAAATGCA--GTTTTTGGATAACA-GTAGTCG---CATGTTGGCTTGCGCCATCTTTATTCCTTTTCCTGTTGGAATTATTTTGTTAGTATTCTGATCTTAGAATTTG-TCTTAAAGAGTAACAAACTTTTGAAAACCATTAAATATTCCAGATTTCACTTAAGGTGATGGCAATGGCCAATTTTT-AATACCACAATTTTACCTT--TATACAAGTTATTGAGAAGTCCCAAATGAGGAAAACCTCTAGAACAGA-TGGTGGAAGGATAATTAGCTCAAGAATCTTAATATCAACTTATTGAA---------TTGATGGTAGTTTTCTTAGTTGATG-TTTATTC-------gcgcagaaagataaagaacatattgctttattctcaaggctcctatagtctgagaaaagacattaactctcctagctgtaataatagaaaaaggtcatataagaaaagaacatagag
>gene=chr10_1511459-1512459; species=gorGor
TCCGGGAGGTCACGGCCTTCCCTTTA-TGGCAAACACAAAGCTGGCAGATGACACTTAGGAGTCACATCTCTAAGTCCACAGTCTTTATTCTCTTCCCTATTTGGTTTTCTTTTTCAGTATTCTGATCTTAGAATTTGTACTGAAAAAGTGAAAAAAAATTGAAAGCCGTTGGATTCTCCAGATTTCACTGGAGCTGATGATAATTATCACATTTTTAATACCAAACTTTT-----------------------------------------------------------------------------------------------------------------------------------------------------------------------------------------------------------------------------------------------------------------------------
>gene=chr10_1511459-1512459; species=panTro
TCCGGGAGGTCACGGCCTTCCCTTTATTGGCAAACACAAAGCTGGCAGATGATACCTAGGAGTCACATCTCTAAGTCCACCGTCTTTATTCTCTTCCGTATTTGGATTTCTTTTTCAGTATTCTGATCTTAGAATTTGTACTGAAAAAGTGAAAAAAAATTGAAAACCGTTGGATTCTCCAGATTTCACTGGAGCTGATGATAATTATCACATTTTTAATACCAAACTTTTACACTTTTACACAAGTTCTTGAGAAGTCCCAAATTATGAAAACCTCTAGAATAGATTGGTGGGAGAATAATTGTCTCAACCATCCAGAAATCAGTTTATTGAATTGGTTGGTTTGATGTTAGTTGTCGTAATTGATGACTGGTGCCTTCTGAGGAGAGAACAAAAAAGAAAACAGTGCTTTATCCTCAAGGCACCTGTGGGCTAAGAGGAGCCAGTAACACCTGGAGCTGTGATACTAGAAAAAGGTAACATGAGAGGAAGCTGTAAAG
>gene=chr10_1511459-1512459; species=papHam
TCCGGGAGGTCATGGCCTTCCCTTTACTGGCAAATGCAAAGCTGGCAGAAGACACTTAGGAGTCACATCTCTGAGTCCACTGTCTTTATTCTCTTCCCTACTTGGATTTCTTTTTCACTATTCTGATCTTAGAATTTGTACTGAAAAAGCGAAAAAAATTTGAAAACTGCTGGATTCTCCAGATTTCACTGGAGCTGATTATAATTATCACATTTTTAATACCAAACTTT--------TACACAAGTTCTTGAGAAATCCCAAATTATGAAAACCTCCAGAATAGACTGGTGGGAGAATAATTGTCTCAACCATCCAGAAATCAGTTTATTGAATTGGTTGGTTTGATGTTAGTTGTCGTAATTGACGACGGGTGCCTTGTGAGGAGAGAACGAAAAAGAAAACAGTGCTTTATCTTTGAGGCACCTGTGGGCTAAGAGGCGCCGGTAACACCTGGAGCTGTGATACTAGAAAAAGGGAACATGGGAGGAAGCTGTAAAG
>gene=chr10_1511459-1512459; species=ponAbe
TCCGGGAGGTCACAGCCTTCCCTTTATTGGCAAACGCAAAGCTGGCAGACAACACTTAGGAGTCACATCTCTAAGTCCACTGTCTTTATTCTCTTCCCTACTCGGATTTCTTTTTCGGTATTCTGATCTTAGAATTTGTGCTGAAAAAGTGAAAAAAATTTGAAAACTGCTGGATTCTCCAGATTTCACTGGAGCTGATGAAAATTATCACATTTTTAATACCAAACTTTTACATTTTTACACAAGTTCTTGAGACGTCCCAAATTATGAAAACCTCTAGAATAGATTTGTGGGAGAATAATTGTCTCAACCATCCAGAAATCAGTTTATTGAATTGGTTGGTTTGATGTTAGTTGTCGTAATTGATGACTGTTGCCTTCTGAGGAGAGAACAAAAAAGAAAACAGTGCTTTATCCTCAAGGCACCTGTGGGCTAAGAGGAGCCAGTAACACCTGGAGCTGTGATACTAGAAAAACGTAACATGGGAGGAAGCTGTAGAG
>gene=chr10_1511459-1512459; species=rheMac
TCCGGGAGGTCACGGCCTTCCCTTTACTGGCAAATGCAAAGCTGGCAGAAGACACTTAGGAGTCACATCTCTGAGTCCACTGTCTTTATTCTCTTCCCTATTTGGATTTCTTTTTCACTATTCTGATCTTAGAATTTGTACTGAAGAAGCGAAAAAAAAATGAAAACTGCTGGATTCTCCAGATTTCACTGGAGCTGATTATAATTATCACATTTTTAATACCAAACTTTTACACTTTTATACAAGTTCTTGAGAAATCCCAAATTATGAAAACCTCCAGAATAGACTGGTGGGAGAATAATTGTCTCAACCATCCAGAAATCAGTTTATTGAATTGGTTGGTTTGATGTTAGTTGTCGTAATTGACGACGGGTGCCTTCTGAGGAGAGAACAAAAAAGAAAACAGTGCTTTATCCTTGAGGCACCTGTGGGCTAAGAGGCGCCGGTAACACCTGGAGCTGTGATACTAGAAAAAGGGAACATG-GAGGAAGCTGTAAAG
>gene=chr10_1548153-1549153; species=hg19
TCAGAGCACACTTTAATAATCATCTAATCGTTTCTGGTTGTTTCTCTTAAAATCTGATCATCTATGATCTGATTATTATTTTATCTGATAATCTATTATCAGATTTTAAGAGAAACAGTGCATGTGACTGTGTCTTTGGGAAGATGATGTGCATGTCACCTATTGGACTTTTTACTGTCTGTCATGACGGTCCTTTGGAATGGTTTTCAGGTAGAAATGAATAATATTATGGTATTGGTCAGGAAGAAATTTAACGACAACTGAATTTGTTTATAAAAGTTTGAATTTTGTCGTGCGGCTCATTTCAACTTCTCCTCCTGCAACCCTTCTGAAATAGAGAAATTCTGCCCATAATATTTATTATTTATGGGGGGGAAATGCTGGAATGCCTAATGGAAGCTTCCAGATGATAAAAGTCCCAGGTCTAGCAGGAAGCCCACAGGCTGTTCAATTCCCCCACTACGGTATTTGCATATTTGAGGCTCATGTTCCCAAGCACC
>gene=chr10_1548153-1549153; species=bosTau
TCAGGACACACTCTGGTAATTA--------TTACCAGTTATTTGTTTTACTATCGGATAATACAC------ACTAACCCTTGACCTGATCATCTATACTA---------------------------ATGTGTCTTTGGGAAAATAATATGCGTCTAAACCATTAGGTGTCTA----ATTGCTGTGAAGATCCTCT-GAATATTTTTCACACGAAGATGAGTAA--------TGCTAGTCA-GAAAAAATTTAATGACTT----GTTTGTTTATGAAAGTTTGAATTTGGTCGCGAGGTTCATTTCCAGTTTGCCTCCAGTAACCGCTCTGAAACAGAGAGGGTCTGCCTGCCGGACTCATGGTTTCT-GGGGGGAGAGACTATAACACCCTGTGGAAAGTTCTGAATGAC-CGAGCTTCAGGTTTAG------------------------------------------------------------------------
>gene=chr10_1548153-1549153; species=calJac
TCAGAGCACACATTAAAAATCACCTAATCGTTTCTGG-TGTTTCTCTTAAAATCTCATAATCTATTATCTGGTTATTATTTTATCTGATGATCTATTA--GGATTTTAAGAGAAACAGCACATATGACCGTGTCTTTGGGGAGACGATGTGCACCTCACCTACTGGGTGTTCCACTCTCTGTCATGAGGATCCTTTGGAATGGTTTTCAGGCAGAAATGAATAATACTGTTGTATTGGTCAGGAAGAAATTTAATAACACGTGAATTTCTTGATAAAAGTTTCGGTTCGGTCATGTGGCTCATTACAACTT---CTCCCGCAACCCTTCTGAAATAGGGAAATGCTGCCCATGAGATTTCTTGTTTCT-GGGGGGAAATGCTAG--------TTGGAAGTTTCTAGATGATCAAAGCCTCAGGTCTAGCAGGAAGCCTACAGGTTGTTCAGTTCCTGCACTGTGGTATTT-CATGTTTAAGGCTCACTTTCCAAAACCCC
>gene=chr10_1548153-1549153; species=canFam
--------------------------------------------------------------------------------------------------------------------------------------------------------------------------------------------------------------------------------------------------------------------------------------------------------------------------------------------------------------------------------------------------------------------------------------------------------------------------------------------------------------------
>gene=chr10_1548153-1549153; species=equCab
TCAGGACACAGTCTGATAACTATCTAATTGTC-TTGGTTATTTCTTTTAGTCTCTGATAATGTGC------GTTAACCCTGGATCTGACCATCTGTATTA---------------------------CTGTGTCCTTGGGAAAATAAAGTCCATCTAAACTACTAGGTGTTTCACTGATTGCTGCAAGCATCCTTTAGAATATTTTTCACATAAAAATGAATAATATGGTGCTATTGGTCAGGAAGAAGTTTAATGACACGTGAATTTGTTTATAAAAGTTTGAATTTGTTCACACGGCTCATTTGAAGTTCACCTCCTGCAAACCCTATGCATTACAGAGATTCTGTCCACACTATTTATGCTTTCT-GGGGGGAA--------ATGCCTCAGGGAAGCTCCCCAAACGA-CGTCTTGGTTCTGG---AAGGAGCCGAGAG---GTCCAGTTCCTC--CTCCGA--GTTGTGACCCTCAGGCGTCTGAGACCAACCCCA
>gene=chr10_1548153-1549153; species=gorGor
TCAGAGCACACTTTAATAATCATCTAATCGTTTCTGGTTGTTTCTCTTAAAATCTGATCATCTATGATCTGATTATTATTTTATCTGATAATCTATTATCAGATTTTAAGAGAAACAGTGCATGTGACCGTGTCTTTGGGGAGATG-TGTGCATGTCAC-TATGGGACTTTTTACTGTCTGTCATGATGGTCCTTTGGAATGGTTTTCAGGTAGAAATGAATAATATTATGGTATTGGTCAGGAAGAAATTTAATGACAACTGAATTTGTTTATAAAAGTTTGAATTTTGTCATGCGGCTCATTTCAACTTCTCCTCCTGCAACCCTTCTGAAATAGAGACATTCTGCCCATAATATTTATTATTTCTGGGGGGGAAATGCTAGAATGCCTAATGGAAGCTTCCAGATGATAAAAGTCCCAGGTCTAGCAGGAAGCCCACAGGCCGTTCAATTCCCCCACTACGGTATTTGCATATTTGAGGCTCATGTTCCCAAGCTCC
>gene=chr10_1548153-1549153; species=panTro
TCAGAGCACACTTTAATAATCACCTAATCGTTTCTGGTTGTTTCTCTTAAAATCTGATCATCTATGATCTGATTATTATTTTATCTGATAATCTATTATCAGATTTTAAGAGAAACAGTGCATGTGACTGTGTCTTTGGGAAGATGATGTGCATGTCACCTATTGGACTTTTTACTGTCTGTCATGACGGTCCTTTGGAATGGTTTTCAGGTAGAAATGAATAATATTATGGTATTGGTCAGGAAGAAATTTAATGACAACTGAATTTGTTTATAAAAGTTTGAATTTTGTCGTGCGGCTCATTTCAACTTCTCCTCCTGCAACCCTTCTGAAATAGAGAAATTCTGCCCATAATATTTATTATTTCTGGGGGGGAAATGCTAGAATGCCTAATGGAAGCTTCCAGATGATAAAAGTCACAGGTCTAGCAGGAAGCCCACAGGCCGTTCAATTCCCCCACTACGGTATTTGCATATTTGAGGCTCATGTTCCCAAGCTCC
>gene=chr10_1548153-1549153; species=papHam
TGAGAGCGCACTTTAATAATCATGTAATCGTTTTTGGTTGTTTCTCTTAAAATCTGATCATCTAAGATCTGATTATTATTTTATCTGATAATCTATTATCAGCTTTTAAGAGAAACAGTGCGTGTGACCGTGTCTTTGGGGAGATGACGTGCATCTCACCTATTGGACGTTTTACTGTCTGTCATGAGGGTCCTTTGGAATAGTTTTCAGGTAGAAATGAATAATATTACGGTACTGGTCAGGAAGAAATTTAATGACAACTGAATTTGTTTATGAAACTTTGAATTTGGTCATGCAGCTCATTTCAACTTCTCCTCCTGCAATGCTTCTGAAATAGAGAAATCCTGCCCATAATACTTACTATTTCTGGGGAGGAAATGCTAGAATATCTAATGGAAGCTTCCAGATGATACAAGTCCCAGGTCTAGCAGGAAGCCCACAGGCCGTTCAATTTCCCTTCTATGGTATTTGCACGTTTGAGGCTCATGTCCCCAAACACC
>gene=chr10_1548153-1549153; species=ponAbe
TCAGAGTACACTTTAATAATCATCTAATCGTTTCTGGTTGTTTCTCTTAAAATCTGATCATCTATGATCTGATTATTATTTTATCTGATAATCTATTATTAGATTTTAAGAGAAACA--------------GTCTCTGGGGAGATGATGTGCATCTCACCTATTGGACTTTTTACTGTCTGTCGTGACGGTCCTTTGGAATGGTTTTCATGTAGAAACGAATAATATTACAGTATTGGTCACGAAGAAATTTAACGACAACTGAATTTGTTTATGAAAGTTTGAATTCTGTCATGTGGCTCATTTCAACTTCTCCTCCTGCAACCCTTCTGAAATAGAGAAATTCTGCCCATAATATTTATTATTTCTGGGGGGGAAATGCTAGAATGCCTAATGGAAGCTTCCAGATGATAAAAGTCCCAGGTCTAGCAGGAAGCCCACAGGCAGTTCAATTCCCCCACTACAGTATTTGCATGTTTGAGGCTCATGTTCCTAAGCTCC
>gene=chr10_1548153-1549153; species=rheMac
TGAGAGCGCACTTTAATAATCATCTAATCGTTTTTGGTTGTTTCTCTTAAAATCTGATCATCTATGATCTGATTATTATTTTATCTGATAATCTATTGTCAGCTTTTAAGAGAAACAGTGCGTGTGACCGTGTCTTTGGGGAGATGACGTGCATCTCACCTATTGGACGTTTTACTGTTTGTCATGAGGGTCCTTTGGAATAGTTTTCAGGTAGAAATGAATAATATTATGGTACTGGTCAGGAAGAAATTTAATGACAACTGAATTTGTTTATGAAACTTTGAATTTGGTCATGCAGCTCATTTCAACTTCTCCTCCTGCAACGCTTCTGAAATAGAGAAATCCTGCCCATAATACTTACTATTTCTGGGGAGGAAATGCTAGAATACCTAATGGAAGCTTCCAGATGATACAAGTCCCAGGTCTAGCAGGAAGCCCACAGGCCGTTCAATTTCCCTGCTACGGTATTTGCACCTTTGAGGCTCATGTCCCCAAACACC
>gene=chr10_2157286-2158286; species=hg19
CCTAAATCTGCATTATTTAGGAACTAACTTTTTACATGTTCTGATATCGATAGTACTATCCAGTTCCAGAAGAGTGTTTGCTCATAGACATGCCATTCTAAGATATTTTTAATAACATTTTCCATTACATTGTAATAGTTTAATGCCTTAAACAGCTTAATGTCATCTGTCCTCGTCCACAAACATAATGATTATGTTTCCTTTGTTTCTTCTTGAGTTAAGCAATGCTCTAACTAAAACGCAACATCCATGTTCAGGCCGGAAAATCCTGCCCCTGCAACATTAAAGAGAAATACGATGTTCCACAGTCCCTATCTCTCTCTTTTCTTTATTTCCTTCGTCTCTTCTATTTTCATTATTCCTTCTGCTACTTTTATATGAAGCATCATCaatttattgaatttcttattaaaaataaaaaataaaatatttttCCACGTAATACTTTAATTTTAGGCAAAAATATTTTCAAGAAATCAAGGAGTTTGTTCCCTTTTCTG
>gene=chr10_2157286-2158286; species=bosTau
--------------------------------------------------------------------------------------------------------------------------------------------------------------------------------------------------------------------------------------------------------------------------------------------------------------------------------------------------------------------------------------------------------------------------------------------------------------------------------------------------------------------
>gene=chr10_2157286-2158286; species=calJac
CATAAATCTGCATTATTTAGGAACAAACTTTTTACATGTTCTGATAGAGATAGTGCTATCTTGTTCCAGAAGAGTGTTTGCAAATAGACATGCCATTCTAAGATATTTTTCAAAACATTTGTAATTATATTGTAATAGTTTAATGGCTTAAACAGCTTAATGTCACCTAATAAACACAAGGAAAATACTGATTGTGTTTCCTTCGTTTCTTCTCGAGTTCAGCAACATTCTAACTAACATGCAGTATCCATGTTCGGGGCTGAAAATCCCACCCATGCAACTCTGACAAGAAATACAGTGTTCAACAGTTCTTATCTCTCTCATTTCTTTATTTCCTTCTTCTCTTCTCCTTTCATCATTCCTTCTGCTACTTTTATATGAAGCATCATCAAATTATTGAATTTCTTCTTAAAAATAAAAATAAAAATACTTTTCCACATAA---TTTAATCTTAGAC-AGAATATTTTCAAGAAATCAAGGAGTCTGTTCTCTTCTTTG
>gene=chr10_2157286-2158286; species=canFam
TGTAAGGCTGCGCTGCGAGAC-ACTAACACTACACGTAGTCATGTAC-CCAAAGACAGAGCAGCCCGTGAG--GCACCTGCAGGTCGGCAGGGCCTTCGGAGACTTTTCTGGTTA---GTTCCA-------GCGGTAGTCA-----------CAGCTTGATGCCGTCTGTGTTTGTCCACAAATACCCCAATTGCATTTCTTTGATTTCTG------------------GTAACTAACGGAAGCGTCCCATGCTCTGGGCTGATGAGCTCAGCTGCACAGCGCTGATGGGAACTGGGCC--TCCTCAGATC--------TTCCCCTCCCCGTTGCCTTGTTCGTTTCTACTTTCCTGA--CTTGTTGCCGCCTTGGCCAGAGACCTCATCAAGCCATTTAAGGTATTTT-----------------------TAAAAAGTAATAATGTGATCCTAGATGAAAATGTTTTGAAGAAAGCAAGGAGTTTA--CGTTTCTT--
>gene=chr10_2157286-2158286; species=equCab
CATAAATCTGCATTATAAGGA-ACTAAACTTATAGGTGTTCAGATAC-CATGGTGAACGCCAAGTTCTGAAGAGCTTCTGCAAATAGGTATGCCATTCTAAGATTTTTCTTTCAA---ATTTTAAACTAGAGTAGCAGTTTAATGACTTAAGCAGCTTAATACCATCTTTGCTGTTCCACAAATACACTGATTACATTTTCTTTATTTCTT------------------GTAACTAACAGAAGATATCTGTG-TCAGGATTGTCAATCCCATTTGTACAACACTAATGAGAAAAAGGATGTTCCTCAGTTC--------TGATTCTCTCTGTTTCCTTTTTCTTTTCCACTTTCATCATTCCTTCTGTCACTTCGGTGAGAAACATCATCAAGCCATTGAAATTATTTT-----------------------TTTAAAGTAATAACTTAGTAATAATTGAAATTGTTTTTAAGAAATCAAGGAGTTTATTCACCTTTTCA
>gene=chr10_2157286-2158286; species=gorGor
CATAAATCTGCATTACTTAGGAACTAACTTTTTACATGTTCTGATGTAGATAGTGCTATCCAGTTCCAGAAGAGTGTTTGCTCATAGACATGCCATTCTAAGATATTTTTAATAACATTTTCCATTACATTGTAATAGTTTAATGACTTAAACAGCTTAATGTCGTCTGTCCTCTTCCACAAACATAATGATTATGTTTCCTTTGTTTCTT-TTGAGTTAAGCAATGCTCTAACTAAAACGCAACATCCATGTTCAGGCCTGAAAATCCTGCCCCTGCAACATTAAAGAGAAATACGATGTTCCACAGTCCCTGTCTCTCTCTTTTCTTTATTTCCTTCGTCTCTTCTATTTTCATTATTCCTTCTGCTACTTTTATATGAAGCATCATCAATTTATTGAATTTCTTAT-------------------------------------------------------------------------------------------
>gene=chr10_2157286-2158286; species=panTro
CATAAATCTGCATTATTTAGGAACTAACTTTTTACATATTCTGATATAGATAGTGCTATCCAGTTCCAGAAGAGTGTTTGCTCATAGACATGCCATTCTAAGATATTTTTAATAACATTTTCCATTACATTGTAATAGTTTAATGACTTAAACAGCTTAATGTCATCTGTCCTCTTCCACAAACATAATGATTATGTTTCCTTTGTTTCTTCTTGAGTTAAGCAATGCTCTAACTAAAATGCAACATCCATGTTCAGGCCTGAAAATCCTGCCCCTGCAACATTAAAGAGAAATACGATGTTCCACAGTCCCTATCTCTCTCTTTTCTTTATTTCCTTCATCTCTTCTATTTTCATTATTCCTTCTGCTACTTTTATATGAAGCATCATCaatttattgaatttcttattaaaaataaaaaataaaatatttttCCACATAATACTTTAATTTTAGGCAAAAATATTTTCAAGAAATCCAGGAGTTTGTTCCCTTTTCTG
>gene=chr10_2157286-2158286; species=papHam
CATAAATCGGCATTATTTAGGAACTACCTTTTTACATGTTCTGATACAGATAGTGCTTTCCAGTTCCAGAAGAGTGTTTGCTCATAGACATGCCATTCTAAGATATTTTTAGTAATATTTTCCATGACATTGTAATAGTTTAATGACTTAAACAGCTTAATGTCATCTGTCCTTTTCCACAAACATCATGATTGTGTTTCCTTTGCTTCTTCTTGAGTTAAGCAATGCTCTAACTAAAATGCAATATCCATGTTCAAACCTGAAAATCCCGCCTCTGCAACACTAAAGAGAAATATGATGTTCCACAGTCCCTATCTCTCTCTTTTCTTTATTTCCTTCGTCTCTTCTATTTTCATCATTCCTTCTGCTACTTTTATATGAAGCATCATCAATTTATTGAATTTCTTGttaaaaataaaaaataaaatatttttCCACGTAATACTTTAATTTTAGGCAAAAATATTCTCAAGAAATCAAGGAGTTTGTTCCCTTTTTTG
>gene=chr10_2157286-2158286; species=ponAbe
CATAAATCTGCATTATTTAGGAACTAGCTTTTTACATGTTCTGATATAGATAGTGCTATCCAGTTCCAGAAGAATGTTTGCTCATAGACATGCCATTCTAAGATATTTTTAATAACATTTTCCATTACATTGTAATAGTTTAATGACTTAAACAGCTTAATGTCATCTGTCCTCTTCCACAAACATAATGACTATATTTCCTTTGTTTCTTCTTGAGTTAAGCAATGCTTTAACTAAAACGCAGTATCCATGTTGAAGCCTGAAAATCCTTCCCCTGCAACATTAAAGAGAAATACGATGTTCCACAGTCCCTATCTCTCTCTTTTCTTTATTTCCTTCATCTCTTCTATTTTCATTATTCCTTCTGCTACTTTTATATGAAGTATCATCaatttattgaatttcttattaaaaataaaaaataaaatatttttCCACATAATACTTTAATTTTAGGCAAAAATATTTTCAAGAAATCAAGGAGTT--TTCCCTTTTCTG
>gene=chr10_2157286-2158286; species=rheMac
CATAAATCGGCATTCTTTAGGAACTACCTTTTTACATGTTCTGATACAGATAGTGCTTTCCAGTTCCAGAAGAGTGTTTGCTCATAGACATGCCATTCTAAGATATTTTTAGTAACATTTTCCATGACATTGTAATAGTTTAATGACTTAAACAGCTTAATGTCATCTGTCCTCTTCCACAAACATCATGATTGTGTTTCCTTTGTTTCTTCTTGAGTTAAGCAATGCTCTAACTAAAATGCAATATCCATGTTCAGGCCTGAAAATCCCGCCCCTGCAACACTAAAGAGAAATACGATGTTTCACAGTCCCTATCTCTCTGTTTTCTTTATTTCCTTCGTCTCTTCTATTTTCATCATTCCTTCTGCTACTTTTATGTAAAGCATCATCAATTTATTGAATTTCTTGttaaaaataaaaaataaaatatttttCCATGTAATACTTCAATTTTAGGCAAAAATATTCTCAAGAAATCAAGGAGTTTGTTCCCTTTTTTG
>gene=chr10_2251153-2252153; species=hg19
ttaacttaacaaattcctcatcaaagtgccatcgagaacccctgttattatccgtattacaggtgaggatcctgaagcacaggtggttaggcagcttcccaaacccattcagGAGAATCTAGAGAGGCTTAGGTTCACATCAGTACCTCTGGGTTCTGATTTCATATTTTCTGTCATGTACTATGACAATCTGATTCTCAAACACACAGACCTTGTGGAAAATGCAAATCCTAGAGTTTGAATTACCTAGATAAAAACGAATCTTTGTTTGAACCATGGTCGCTTAAACTATCCAATAACCAATATATATCAATATCTAAAATGGCCTTACAAGTCTTCCTAAGAAATCAGCTTTTTTAACATGGTGGCAGTTTGTATTTTATTAATCAACATAAGGCTGGCCTGTCTTGGCTATTAACTATGACTTAAAGGAAATTTCCTATTCCTCCTGGACATCGGCAAGTTCATCTCTAAATCATGTGGAAAATAGAATATAATTC
>gene=chr10_2251153-2252153; species=bosTau
-----------------------------------------------------------------------------GACTGGCGCTTAGGTAGCTTCCTGAAGCTG-CCGGTAGAGTAGAGACAGCCTTGGACATGCACCAG-------GGTTCCAGGTTTCCT---GCTCCTCACACCCTATGTCAGTCACGTGCTCGTGCACACAGACCCTGCAGAGGAGGTA-GCACCACCGCTTCCATCACACAGAC-TGTGTAGACC-------TGGCCTCAGTTGCTTCAAATGTCTGATAACCATGACATCTCAGAATCTAAGGAGAAGTGATGG-AACTCATAGC--ATCTCCTTCCTGTATGTGGTACCCATTCGTACTCCAAAACTC---------------AGCGCGGGCTGTTACCCATGTCAGTGGGGA--CTTCATATTCCCACTGAACCTCAGTCACTTCATCACCAGTGTATGTGGACAAGAGAACAGAATTG
>gene=chr10_2251153-2252153; species=calJac
ttgac-tgtt-aattcctcatcacagtgccatagagaatccctgttattatccatattacagatgaggaaactgaagcacagggcggtaagcagcttcccaaactcattcagcagaatgtagagaggcttaggtacacatcagtacctctgggttccaattccatattttctatcatgtgctatGACAACCTGATTCTCAAACACACAGACCTTGTAGAAAACGAAAATCCTAGAGTTTGAATTATCTAGATGAAAACAAATCTTTGTTTGAACCATGGTCATTTAAACTATCCAATAACCAACGTATATCAACATCTAAAATGGCCTTACCAGTAGTCCTACCACATCAGCTTTTTGAACAT-GTGGCAATTTGTATTGTACAAATCAACACAGGCCTGGCCTGTCTTGGCTATTAACTATGATTTAAAGGAAATTTCCTCTTCCTCCTGGACATCAGCAAGTTCATCTCTAAATCAAGCGGCCTATAGAATATAATTC
>gene=chr10_2251153-2252153; species=canFam
------------------------------------------------------------------------------------------------------------------------------------------------------GGTT--GTGGTCCCC-----------TCTGCTGCGCCCGCCTCTTTCTCGTGCACGCGGGTCTTGAGGAACGCACGTCTCCTGCAGGT------------AC-TGGGAGCATC----GCGGGCCCTCGGCTTCTT---CTATCCGATACCCGTAGCATCTGAAAGCCTGAAAAGGCCTCATCG-TCTTCCTTCCACTTCTGCTTTTTCAATAGGGCAGCGGTTTATCCTTTGAACCCC---------------CATCTTGGCTATTAACTACGTCGACGGGGAAGTCTCTTACTCTGAATGAACATCCATAGCTTCATCTCTAACACACGTGGGTGGTAGGATGTAGTTC
>gene=chr10_2251153-2252153; species=equCab
gtagcttacc-gatg-tttactgcaatgccgtggataaccatgatcatta--tgttttacagctgcagaaaacgaagaacaggaggttaagta-cttcttgtggccacccagtggaatccaggaaagctcagacttacatcct-------ggttccagattcctc-ttctccttcatatactatGTCAACCTAATTCTCGT--ACACAGACCTC-AGGAGGATGCACGTCCCACAACTTGAATTATGCGGACTGGTAAGCATCTTTATTTGACCCTTGGTTGCTTAAACTATCCAATAACCATATTATCTCAAAACCTAAAAAGGCCTCGTCA-CTTTCCTGCCTAATCCCCTTTTTgcatatagtgaaagtttacactttaaaaacg---------------catcttggctattaattatgtcgataaggaaatttcttattcttgctgaacagcagtcacttcatcacagaagtatgtggacaatagaacataattc
>gene=chr10_2251153-2252153; species=gorGor
ttaacttaacgaattcctcatcaaagtgccatcgagaacccctgttattatctgtattacaggtgaggaacctgaagcacaggtggttaagcagcttcccaaacccattcagGAGAATCCAGAGAGGCTTAGGTTCACATCAGTACCTCTGGGTTCTGATTTCATATTTTCTATCAGGTACTATGACAATCTGATTCTCAAACACACAGACCTTGTGGAAAATGCAAATCCTAGAGTTTGAATTACCTAGATAAAAACAAATCTTTGTTTGAACCATGGTTGCTTAA---------------------------------------------------------------------------------------------------------------------------------------------------------------------------------------------------------------------
>gene=chr10_2251153-2252153; species=panTro
ttaacttaacgaattcctcatcaaagtgccatcgagaacccctgttattatccgtattacaggtgaggaacctgaagcacaggtggttaagcagcttcccaaacccattcagGAGAATCTAGAGAGGCTTAGGTTCACATCAGTACCTCTGGGTTCTGATTTCATATTTTCTATCAGGTACTATGACAATCTGATTCTCAAACACACAGACCTTGTGGAAAATGCAAATCCTAGAGTTTGAATTACCTAGATAAAAACGAATCTTTGTTTGAACCATGGTTGCTTAAACTATCCAATAACCAATATATATCAATATCTAAAATGGCCTTACAAGTCTTCCTACGAAATCAGCTTTTTTAACATGGTGGCAGTTTGTATTTTATTAATCAACATAAGGCTGGCCTGTCTTGGCTATAAACTATGACTTAAAGGAAATTTCCTATTCCTCCTGGACATCGGCAAGTTCATCTCTAAATCATGTGGAAAATAGAATATAATTC
>gene=chr10_2251153-2252153; species=papHam
ttaacttact-aattcctcatcaaagtgccatagagaacccctgttattatccatattacaggtgaggaaactgaagcacaggtggttaagcagcttcccaaacccattcagcagAATCTAGAGAGGCTTAGGTTCACATCAGTACCGGTGGGTTCTGATTTCATATTTTCTATCAGGTATTATGACAGTCTGATTCTCAAACACACAAACCTTGTGGAAAATGCAAATCCTAGAGTTTGAGTTACCTAGATAAAAACGAATCTTTGTTTGAACTATGGTCGCTTAAACTATCCAATAACCAATATATATCAATATCTAAAATGGCCTTACCAGTCTTCCTGCGAAATCAGCTTTTTTAACATGGTGGCAGTTTGTATTTTATTAATCAACATAGGGCTGGCCTGTCTTGGCTAT----TATGACTTAAAGGAAATTTCCTATCCCTCCTGGACATCGGCAAGTTCATCTGTAAATCATGTGGAAAACAGAATATAATTC
>gene=chr10_2251153-2252153; species=ponAbe
ttaacttagt-aattcctcatcaaagtgccatagagaacccttgttattgtccatattacaggtgaggaaactgaagcacaggtggttaggcagcttcccaaacccattcagcacaatctagagaggcttaggttcacatcagtacctctgggttctgatttcacgttttctatcatgtactatGACAATCTGATTCTCAAACACACAGACCTTGTGGAAAATGCAAATCCTAGAGTTTGAATTACCTAGATAAAAACGAATCTTTGTTTGAACCATGGCCGCTTAAACTATCCAATAACAAATATATATCAATGTCTAAAATGGCCTTACAGGTCTTCCTACGAAATCAGCTTTTTTAACATGGTGGCAGTTTGTATTTTATTAATCAACATAAGGCTGGCCTGTCTTGGCTATTAACTATGACTTAAAGGAAATTTCCTATTCCTCCTGGACATTGGCAAATTCATCTCTAAATCATGTGGAAAATAGAATATAATTC
>gene=chr10_2251153-2252153; species=rheMac
ttaacttact-aattcctcatcaaagtgccatagagaacctctgttattatccatattacaggtgaggaaactgaagcacaggtggttaagcagcttcccaaacccattcagcagAATCTAGAGAGGCTTAGGTTCACATCAGTACCGGTGGGTTCTGATTTCATATTTTCTATCAGGTATTATGACAGTCTGATTCTCAAACACACAGACCTTGTGGAAAATGCAAATCCTACAGTTTGAATTACCTAGATAAAAACGAATCTTTGTTTGAACGATGGTCGCTTAAACTATCCAATAAACAATATATATCAATATCTAAAATGGCCTTACCAGTCTTCTTGCGAAATCAGCTTTTTTAACATGGTAGCAGTTTGTATTTTATTAATCAACATAGGGCTGGCCTGTCTTGGCTAT----TATGACTTAAAGGAAATTTCCTATCCCTCCTCGACATCGGCAAGTTCATCTGTAAATCATGTGGAAAACAGAATATAATTC
>gene=chr10_2701459-2702459; species=hg19
TTGACTTCTCCTTCCTGTTGAAGAAATACTTTTAACAGCAGCGGCATCCCAGAAATAGCAATGAATACTAAGTACCAACCCTTGGAATAAACTCGCACAGTCACTGAGAAATACATAAAATTCATGTATTTTGCACGGAAGAGTGAAATGAAAGGAGATATTCCTGCAAGTGTGGAAACAACGACCCCTCCCACACTGCCCCTTGGAGACCTTCACTCATAAGCTCTCCACCCTCCACACGTGGACATCTGGGCCTACTGCAGGTTGTTGTAAAGAATTCTCCCTGAGGCATGTCATTATTAATGGACATTAGCACTGACAATGTCCTCCCTAGCCATTCATTCGCAGTGGCTTTCCCTGAAGGGAACGGCCATCGAAACCCCTCCTGGAAGGTCCTGAAGATTAACTGATGGGGCATATTTTAAAATTAATAAGATTTCCTAAAATTTCAAGAACAACATTTTGGGCTTTTTAAAAATTAAATAGAGTATTCATTGGAA
>gene=chr10_2701459-2702459; species=bosTau
TTGACTCCTCTTTCTTGTTT--GAGATACTCTTAATCATAGCCACATCCAAGAAATGATAATGAAGCTAGAGCACCAACACATTAAATAAGGCAGGACAGTCTCTAAAATATATACGGAATTCACTCCT----CACAAAAGAGCAAAATGAAAGGCATTGTTCATA-CATTGGAGAAACCATGATGCCTCTCATCCCACCCCTGACAGATGTTCAGACATAACTTCC------TTTATAAGTGGATGTCTGTGTCCACTTCAGGCAATTATTGGGAATTCCCCTTTAGAAAAGATGCTATGAACATTTACTGGCATCAACAGTATCCTTCCTGGCCACTAATTC-------------CTGAAGGTAAAACCTACTGAAACCTCTCCT-GAAGGTCTTGAAAACCAACAGATCAGGCATA-TTTAAAAATCATAAAGTTCCCTAAAGTTTGGGAAC-AACTTTCTTGCCCTTTTCC---TTAAATAAATTTTTATTTAGTA
>gene=chr10_2701459-2702459; species=calJac
---------------------------------------------------------------------------CAACCCTTTGAATAAACTTGCACTGTTACTAAGAAATACATAAAATTCATGTATTTTGCACAAAAGAGTGATATGAAAG-------------------------------------------------------------------------------TCCACACATGGACATCTGGGCCCGCTGCAGGCAGCTGTAAAGAATCCTCTCTCAGGCATGCCATTACCAATGGACATAAGCACTGACAATGTCCTCCCTAGCCATTCA----------------CTGAAGGG-----------AAACCCCTTCTGGAAGGTCCTGAAGATTAACTGATGGGGCATATTTTTAAATTTATAAGTTTTTCTAAACTTTCTAAAACAACATTTTGGACttttaaaaaattaaatagtatattCTTCAGAA
>gene=chr10_2701459-2702459; species=canFam
CTGACTTCT--------GTTGGAAGACA----TACCAG---CCACACAGAGAAAACATAAATGAAGACGCAGCATCAACCTTTTGAATAAATTTCTACAGTTTCTGAAAAAAAAGTACAATTCACATCTTCTGCCCCGAAGAGGAAAAT-AAAGGAGATGTTCATCCAGGTGGAGAAACAACCGCCCCTCCAACGCCACCCCGGACAGACGTCCTCACAGGACCTCGCTGCTCCCCACCCGTGGGCGCCGGGGTCCACTGCAGGCCCTTCCTGGGAATCTGCTCCCACATCTGCTGTGACGGACGCTCACTGGTATCAGCAATGTCCTTCCTTGACGGTAAGTTTGCCTGGTGTTTACAGAAGGGGAACCTCTTGAAATCCTCTCCTCGCAGATCCTGAGGGTCACCCAATGGCACATATTTTTAAAATCCTAAAATTCCGTAAAGTCTTGGAAACAACA-CCTTGGTAATTGTA---TTTAACGACTGGTTATTTGGAA
>gene=chr10_2701459-2702459; species=equCab
TTGACTTCTCTTTCTTGTTTGAGAGATGCTCTTAATAG-AACCACATCCAAGGAATAGTGATAAAGACGAAGCATCTACCCTTTGAAAAAATTTATACAGTCACTGAAAAATAGGGACAGTTCTCTTCTTCTGCACAAAATGGCCAACTGGAAGGAGATGTTCACACAGCTGGAGAAATAGCTGCCCCTCCAACACCACCCCAGGCAGACATTCATGCATGGCTTCCCCAGTCTCCGCACGTGGATGTCTGGGTCTGCTGCAGACAGCTATTGGGGATTTCCTTTCAGATGTAATGTTCTTAACGCTTACCGGCATCAACAATGTCCTTCCTAGTCATTAATTCTTAGCGGTTTTTATGGAAGGAAAAACCCCTGAAATCCTCTTCT-GAAAGTCTTGAAGATTAACTGAGGGAGCATATTTAAAAAATCATACAGTTCCCTAAAGTTTTGGAAACAACGTTCCTGGTGATTTTA---TTAAATTGATTATTATTTGGAA
>gene=chr10_2701459-2702459; species=gorGor
TTGACTTCTCCTTCCTGTTGAAGAAATACTTTTAACAGCAGCGGCATCCCAGAAATAGTAATGAATACTAAGTACTAACCCTTGGAATAAACTCGCACAGTCACTGAGAAATACATAAAATTCATGTATTTTGCACGGAAGAGTGAAATGAAAGGAGATATTCCTGCAAGTGTGGAAACAACGACCCCTCCCACACTGCCCCTTGGAGACCTTCACTCATAAGCTCTCCACCTTCCACACGTGGACATCTGGGCCTACTGCAGGTTGTTGTAAAGAATTCTCCCTGAGGCATGTCATTATTAATGGACATTAGCACTGACAATGTCCTCCCTAGCCATTCATTCGCAGTGGCTTTCCCTGAAGGGAACCCCCATCAAAACCCCTCCTGGAAGGTCGTGAAGATTAACTGATGGGGCATATTTTAAAATTAATAAGATTTCCTAAAATTTCAAGAACAACATTTTGGGCTTTTTAAAAATTAAATAGAGTATTCATTGGAA
>gene=chr10_2701459-2702459; species=panTro
TTGACTTCTCCTTCCTGTTGAAGAAATACTTTTAACAGCAGCGGCATCCCAGAAATAGCAATGAATACTAAGCACCAACCCTTGGAATAAACTCGCACAGTCACTGAGAAATACATAAAATTCATGTGTTTTGCACGGAAGAGTGAAATGAAAGGAGATATTCCTGCAAGTGTGGAAACAACGACCCCTCCCACACTGCCCCTTGGAGACCTTCACTCATAAGCTCTCCACCCTCCACACGTGGACATCTGGGCCTACTGTAGGTTGTTGTAAAGAATTCTCTCTGAGGCATGTCATTATTAATGGACATTAGCACTGACAATGTCCTCCCTAGCCATTCATTCGCAGTGGCTTTCCCTGAAGGGAACGGCCATCGAAACCCCTCCTGGAAGGTCCTGAAGATTAACTGATGGGGCATATTTTAAAATTAATAAGATTTCCTAAAATTTCAAGAACAACATTTTGGGCTTTTTAAAAATTAAATAGACTATTCATTGGAA
>gene=chr10_2701459-2702459; species=papHam
TTGACTTCTCCTTCCTGTTGAAGAAATACTCTTAACAGCAGCCACATCCCAGAAATAGCAATGAATACTAAGAACTAACCCTTGGAATAAGCTTGCACAGTCGCTGAGAAATACATAAAATTCATGTATTTTGCACAGAAGAGTGAAAGGAAAGGAGATATTCCTTCAACTGTGGAAACAACAGCCCCTCCCACACCGCCCCTTAGAGACCTTCACTCATAACCTCTCCACTCTCCACACGTGGACATCTGGGCCCACCGCAGGCAGTTGTAAAGAATTCTCTCTGAGGCATCTCATTATTAATGGACATTAACGCTGACAATGTCCTCCCTAGCCATTCATTCTCAGTGGCTTT-GCGGGAGGGAAACCCCCTCCAAACCCCTTCTGAAAGGTCCTGAAGATTAACTGACAGGGCGTATTTTAAAATTTGTAAGATTTCCTAAAAATTCAAAAACAATATTTTGGGCTTTAAAAAAATTAAATAGAGTATTCATTGGAA
>gene=chr10_2701459-2702459; species=ponAbe
TTGACTTCTCCTTCCTGTTGAAGAAATACTTTTAATAGCAGCCGCATCCCAGAAATAGCAATGAATACTAAGCACCAACCCTTGGAATAAACTCGCACAGTCACTGAGAAATGCATAAAATTCATGTATTTTGCACAGAAGAGTGAAATGAAAGGAGATGTTCATGCAACTGTGGAAACAACGGCCCCTCCCACACTGCCCCTTAGAGACCTTCACTCATAAGCTCTCCACCCTCCACACGTGGACATCTGGGCCTACTGCAGGTTGTTGTAAAGAATTCTCTCTGAGACAGGTCAGTATTAATGGACATTAGCACTGACAATGTCCTCCCTAGCCATTCATTCACAGTGGCTTTCCCTGAAGGGAATCCCCATCAAAACCCCTCCTGGAAGGTCCTGAAGATTAACTGGTGGGGCATATTTTAAAATTTATAAGATTTCCTAAAATTTCAAAAACAACATTTTGGGCTTTTAAAAAATTAAATAGAGTATTCATTGGAA
>gene=chr10_2701459-2702459; species=rheMac
TTGACTTCTCCTTCCTGTTGAAGAAATACTTTTAACAGCAGCCACGTCCCAGAAATAGCAGTGAATACTAAGAACTAACCCTTGGAATAAGCTTGCACAGTCACTGAGAAATACATAAAATTCATGTATTTTTCACGGAAGAGTGAAATGAAAGGAGATATTCCTTCAACTGTGGAAACAACAGCCCCTCCCACACCGCCCCTTAGAGACCTTCACTCATAACCTCTCCACTCTCCACACGTGGACATCTGGGCCCACCGCAGACAGTTGTAAAGAATTCTCTCTGAGGCATCTCATCATTAATGGACATTAACGCTGACGATGTCCTCCCTAGACATTCATTCTCAGTGGCTTT-GCTGGAGGGAAACCCCATCCAAACCCCTTCTGAAAGGTCCTGAAGATTAACTGACTGGGCGTATTTTAAAATTTGTAAGATTTCCTGAAAATTCAAAAACAACATTTTGGGCTTTAGAAAAATTAAATAGAGTATTCATTGGAA
>gene=chr10_2878400-2879400; species=hg19
TAATCTCCCCACACAGACACACGACTATGATCAGGCATTTTTCTACCTCCGAAGGTCTGGCCTTGGGATCGGGGAGGGAGCTTGCTTTCTTTCCTTCCTTTTTCCAGGGGAAGACCCTCCGTAAGAAGAGCTCTTCTGGGTCTCCTGCCCTTCGCCCGCCCTGGGTCATCTGACTGGCAGGTCTAGATCTGGAAGACGTTGGGAGAATCAGCTCTGGCTTTCTCTAACTATGGGAGCCGCTGCCTGCCGGAAGCAAGCGTGTAGCGGTGCCTCTCTGTGCAGTGATTCTTAGAGGCAGAACCTGCTGGGCTGTTGGTCACTGCAGCCAATGTGCTGTGATTTTGCAAGTAAATTGTCTTTTCTTTTTCCtttttttttttttttttttttttttttttttttttttttgagacggagtctcgctctgtcgcccaggctggactgcagtggtgcaatctcggctcactgcaagctccgcctcccgggttcacgccattctc
>gene=chr10_2878400-2879400; species=bosTau
TAATCTCCTCCAAAAGACAAATGAATCTGGTCACGCATTTTTCTGCTGTCAGAGATGCAGTCTTGG----TGGGAGGGAGCTTTCTTTCTCTGTCTCGCTTTCCCAGAGAGA-------TACCAGCAGGACCCCCTTGGGGCTCCTGCCCTTCCTCCTGCCTGGGGGACCTGAT-GA------CAGATCTAGAGGAAG-------ATCTAGGTCTGAACTTCTCTGACTGTGAAACCAGCTGCCAGCAGG-------------GTTCTGCCCCTCCCTGCCAGGATTCTTAGAGGCAGA--CCCGCTGGCGTCTGGTCAACGCAGCTCATTTATTATGAT----------------------------------------------------------------------------------------------------------------------------------------------------------------
>gene=chr10_2878400-2879400; species=calJac
TCATCTCCCCACATGTACACGTGGCTGTGGTCAGGCATTTTCCCACTGCCGAAGACCTGGTCTAGGGATCAGGGAGGGAGCATGCTTTCTTTCCTCCCTTTTCCCAGAGGAAGACCCTCTGTAAGACGAGCTCTTCTGGGTCCACTGGCCTTTGTCCTCCCTGGGTCATCTGGCTGGCAGGTCTAGATCTGGAAGAGGTTGACAGAAtcagctctggctttctctaactgtgggagccgctgcctgcaggaggcacctgtgtagcactgcctctctatgcagtgattctcagaggccaaccccgcagggcagttgggcaccgcagccagtgtactgtgattttgcaag--------------------------------------------------------------------------------------------------------------------------------------------------------
>gene=chr10_2878400-2879400; species=canFam
TAATCTCCCCAAAAAGACAAACAGTTAGGGTCACGCATTTCTCTGCTGTCAGAGACACAGTCTTGG----TGGGAGGGA----------GCTCTTCTCCTTCTCCAGAGGAGGACCTTGCAAAAGCATAA-CCATTTGGATCCCCTGCACTTCTTCCCATTCGGATTATCTGACCAG------GAGATTTGGAAGAAG-------ATGCACCTCTGCTCTTCTCCGCCTGTGACACCAGCTGCCAGCAGGGAGCACGTTTTCAGCTCTGTCCTTTTGTGCCGTGATCCTTAGAGGCCAACCCCACTGGACAATTGGTCCCTGCCAATGGTTTATCATGACTTTGTGGATAA-----------------------------------------------------------------------------------------------------------------------------------------------------
>gene=chr10_2878400-2879400; species=equCab
TATTCTCCCC-CAAAGACAAATGACTGTGGTCATGCATTTTTCTGCTGTCAAAGACACAGTCTTAG----TGGGAGGGAACTTGTCTTCTCTTTCTCCCTTTCCCAGAGGAAGAGTTTCCATGAGACTAA-CGCTCTGGACTCCCCGTCCTGCCGCCCACCTGGGttctctgactga------cggatctggaagaag-------catcacctccgtgtttctctgactgtgaaaccagctgccagcaggaagcacgtatttgg--ctccccttctgtgccgcaatgcttagaggaagatcccactggacaactggtcagcacggcctgttcgttatgactttgtggataag---------------cctttttaattt---------------------------------------------------------------tatagtggttaa------gttcagctc--actccacttcctgggttcatg--------
>gene=chr10_2878400-2879400; species=gorGor
TAATCTCCCCACACAGACACAGGACTATGATCAGGCATTTTTCTACCTCCGAAGGTCTGGCCTTGGGATCGGGGAGGGAGCTTGCTTTCTTTCCTTCCTTTTTCCAGGGGAAGACCCTCCGTAAGAAGAGCTCTTCTGGGTCTCCTGCCCTTCGCCCACCCTGGGTCATCTGACTGGAAGGTCTAGATCTGGAAGAC-TTGGGAGAATCAGCTCTGGCTTTCTCTAACTA-GGGAGCCGCTGCCTGCCGGAAGCAAGCGTGTAGCGGTGCCTCTCTGTGCAGTGATTCTTAGAGGCAGACCCTGCTGGGCAGTTGGTCACTGCAGCCAATGTGCTGTGATTTTGCAAGTAAAT---------------------------------------------------------------------------------------------------------------------agctccgcctcccgggttta-gccattctc
>gene=chr10_2878400-2879400; species=panTro
TAATCTCCCCACACAGACACACGACTATGATCAGGCATTTTTCTACCTCTGAAGGTCTGGCCTTGGGATCGGGGAGGGAGCTTGCTTTCTTTCCTTCCTTTTTCCAGGGGAAGACCCTCCGTAAGAAGAGCTCTTCTGGGTCTCCTGCCCTTCGCCCGCCCTGGGTCATCTGACTGGCAGGTCTAGATCTGGAAGACGTTGGGAGAATCAGCTCTGGCGTTCTCTAACTATGGGAGCCGCTGCCTGCCGGAAGCGAGCGTGTAGCGGTGCCTCTCTGTGCAGTGATTCTTACAGGCAGACCCTGCTGGGCAGGTGGTCACTGCAGCCAATGTGCTGTGATTTTGCAAGTAAATCtttttttctttttcc-----------ttttttttttttttttttttttttttttgagatggagtcttgctctgtcgcccaggctggagtgcagtggtgcaatctcggctcactgcaagctccacctcccgggttcacgccattctc
>gene=chr10_2878400-2879400; species=papHam
TAATCTCCCCACACAGACACAGGACTATGATCAGGCATTTTTCTACCACCGAAGGTCCGGCCTTGGGATCGGGGCGGGAGCTTGCTTTCTTTCCTCCCTTTTTCCAGAGGAAGACCCTCCGTAAGAAGAGCTCTTCTGGGTCTCCTGCCCTTCGTCCTCCCTGGGTCATCAGACTGGCAGGTCTAGATCTGGAAGAGGTTGGGAGAATGAGCTCTGGCTTTCTGTAACCACGGGAGCCGctgcctgcgggaagcacgtgtgtagcggtgtctctctatgcagtgactcttaaaggcagactctgccgggcagttggtcactgcagctgatgtactgcgatttcacaagcaaa------------------------------------tcttttttttttttttttttgagacggagtctggctctgtcgcccaggctggagggcagtggccggatctcagctcactgcaagctccacctcccgggttcacgccattctc
>gene=chr10_2878400-2879400; species=ponAbe
TTATCTCCCCACACAGACACATGACTATGATCAGGCATTTTTCTACCGCCAAAGGTCTGGCCTTGGGATCGGGGAGGGAGCTTGCTTTCTTTCCTCCCTTTTTCCAGGCGAAGACCCTCCGTAAGAAGAGCTCTTCTGGGTCTCCTGCCCTTCGTCCTCCCTGGGTCATCTGACTGGCAGGTCTAGATCTGGAAGAAGTTGGCAGAATCAGCTGTGGctttctctaactatgggagccgctgcctgccggaagcacgcatgtagtggtgcctctctatgcagtgattcttagaggcagaccctgctgagcagttggtcactgcagccaatgtactgtgatttcgcaagtaaat---------------------------------------ctttttttttttttttgagatggagtctcgctctgtggcccaggctggagtgcagtggtgcaatcttagctcactgcaagctccacctcccgggttccagccattctc
>gene=chr10_2878400-2879400; species=rheMac
TAATCTCCCCACACAGACACAGGACTATGATCAGGCATTTTTCTACCACCGAAGGTCCGGCCTTGGGATCGGGGCGGGAGCTTGCTTTCCTTCCTCCCTTTTTCCAGAGGAAGACCCTCCGTAAGAAGAGCTCTTCTGGGTCTCCTGCCCTTCGTCCTCCCTGGGTCATCAGACTGGCAGGTCTAGACCTGCAAGAGGTTGGGAGAATCAGCTCTGGCTTTCTGTAACTACGGGAGCCGCTGCCTGCTGGAAGCATGTGTGTAGCGGTGTCTCTCTATGCAGTGACTCTTAAAGGCAGACCCTGCCGGGCAGTTGGTCACTGCAGCTGATGTACTGCGATTTCACAAGCAAA----------------------------------TCttttttttttttttttttttgagacggagtctcgctctgtcgcccaggctggagtgcagtggccagatctcggctcactgcaagctccacctcccgggttcacgccattctc
>gene=chr10_2958467-2959467; species=hg19
GGGGCTTCCAATACTCTATTAATTAATGCTTGTAAATATTTCACACTGTATTTATGAATTTAATTTACTATGGTTTCCTTATATTCACTTCAATGGTCTCACTTTTAAACAAAAACTTTACACATATTTACCATCTCAAGTAAATGTAATAAACTTCAAAACAAATTAATAAAGTCATTCTCAAGTTCTGTTAAACAATCCAGTCCTGTGTACAAGTGTTAATAAATTAATTTATGCCTTTCCATTTAAAGTTGCAAGTTTAAATTTAACTATGCAATTCATCTGGAATCATGAGGCTATCCCTTGGATGCTCTGTGTATCAGATTCTCTTAAATATTACAATTACTTAAAATACAAAATATAAACAAATTGTTTCTAAAAACCAAGAAGTGTGGATTCTATGGGTCTGATTTATTTTATTCTCTCTTTTCTCAATTCTAAGCCTTTCAAAGAATAAAGTCACACACCCATTAATAAAGAAACTACAGCAGGCGAAACAA
>gene=chr10_2958467-2959467; species=bosTau
AGGGCTTTCAAAAGTTAC-TCATTAATGCTCTTAAATATTTCAAATGGCATTTATG-----AATGTATTATGGTTTACTTATATTCCCTTCCACTGTCTAGCTTATAAACAAAAACTTCCCACATATTTAACAACTCAAGTAAATGTAATAAACT-------GAATTTACAAAGTGATTCTCAAGTTCTCTTAGACATTCCAGTCCTGTATACAAGTGTTACTAAATTATCTTATGCCTTTCAATTTAAAATAACAAGTCTAAATTTAAGTAAGCAATTAATTTGGAATCATGAGTCTATCTCTTAAATACTCTGTGTGTCAGATTCTCCTAAATATTACAATTACTTCAAATACCAAATATAAACAGATTGTTCCTAACATCCACAATATGTTGATGCTCTGGGTTGGACTTATTTTATGTTCATAGTCTTCA-TTCTCGATCTTTACAAGGTTAAAAGCATGTGCCTGTTAATACAGAAATGATACCAGCCCAAGGGA
>gene=chr10_2958467-2959467; species=calJac
--------------------------------------------------------------------------------------------------------------------------------------------------------------------------------------------------------------------------------------------------------------------------------------------------------------------------------------------------------------------------------------------------------------------------------------------------------------------------------------------------------------------
>gene=chr10_2958467-2959467; species=canFam
--------CAAAGTGCAATTGGTTAGTGCCCTTAAATACCCCAAACGACG-TTGCGTGTTTAACGTAGCCTGGTCTCCTCGTGTTCACTCCCCAGCGCTCACTGGTAAGC-AGAACCTGCCACGTGTTTAACAGCTCGAGGCGACGCAGTAAACT-------GAGTCCGTAAAGCGGTTCTCCAGTTCCCTTCGGCATGCCGGGCCCGTGTGGAAATGTCCCTAAATTCTCTCGCGCCTTTCCATTTCAAATAACACGTCTAAATGTAACTGAGCAATTCATTTGGAATCGCGAGCCTATCTCTTAGATCGTCTCTGTGTCAAATTCTCTTAAATATTACAATTACTTGAAACACTAAATAGACGCAGCTTGTTCGTCACAGCCAGGGAGCGTTGGCGCTCTGGGTCTGACTTATTTTCCG---------------TCTGGGCCTTCCCGAGGTTGAAAACGCACGGCCGTAAATAGGAAAACGaaaaaaagaaaaaaaa
>gene=chr10_2958467-2959467; species=equCab
GGGGCTTTCAAAATTCAACTCATTAATGCTGTTAAATATTTCAAACTATATTTATGAATTTAATTTATTATGCTTTCCTTGTATTCACCTCTATGGTCTCGCTTTTAAACAAAAACTTCCCACATATTTAACAACTCAAGTAAATGTAATAAACT-------GAATTTAT-AAGTGATTCTCAAGTTCTCTTAAACATTCCGGTCCTGTATACAAATGTTACTAAATTATCTGATGCCTTTCCACTTAAAATAACAAGTCCAAATTTAACCAAGCAATTAATTTGGAACCATAAGTCTATCTCTTGGATA-CCTATGTGTCAAATTCTCCTAAATATTAGAATTACTTAGAACACTCAATATAAACAGATTGTACCTAACAGCCAAAAGGTGTGGATGCTCTGGGTTTGACTCATGTTATGCTCTCTTGTCTTC-ATGGAAGTCTTCCCAAAGTTAAAGACACATGTCCATTAATAA-----------------------
>gene=chr10_2958467-2959467; species=gorGor
GGGGCTTTCAATACTCTATTAATTAATGCTTGTAAATATTTCACACTGTATTTATGAATTTAATTTACTA-GGTTTCCTTACATTCACTTCAATGGTCTCACTTATAAACAAAAACTTTACACATATTTACCATCTCAAGTAAATGTAATAAACTT-----CAAATTAATAAAGTCATTCTCAAGTTCTGTTAAACACTCCAGTCCTGTGTACAAGTGTTAATAAATTAAGTTATGCCTTTCCATTTAAAGTTGCAAGTTTAAATTTAACTATGCAATTCGTCTGGAATCTTGAGGCTATCCCTTGGACTCTCTGTGTATCAGATTCTCTTAAATATTACAATTA-ATAAAATACAAAATATAAACAAATTGTTTCTAAAAACCAAGAAGTGTGGATTCTATGCGTCTGATTTATTTTATTCTCTCTATTCTTAATTCTAAGCCTTTCAAAGAATAAAGTCACACACCCATTAATAAAGAAACTACAGCAGGCGAAACAA
>gene=chr10_2958467-2959467; species=panTro
GGGGCTTCCAATACTCTATTAATTAATGCTTGTAAATATTTCACACTGTATTTATGAATTTAATTTACTATGGTTTCCTTATATTCACTTCAATGGTCTCACTTTTAAACAAAAACTTTACACATATTTACCATCTCAAGTAAATGTAATAAACTTCAAAACAAATTAATAAAGTCATTCTCAAGTTCTGTTAAACACTCCAGTCCTGTGTACAAGTGTTAATAAATTAATTTATGCCTTTCCATTTAAAGTTGCAAGTTTAAATTTAACTATGCAATTCATCTGGAATCATGAGGCTATCCCTTGGACGCTCTGTGTATCAGATTCTCTTAAATATTACAATTACTTAAAATACAAAATATAAACAAATTGTTTCTAAAAACCAAGAAGTGTGGATTCTGTGGGTCTGATTTATTTTATTCTCTCTATTCTTAATTCTAAGCCTTTCAAAGAATAAAGTCACACACCCATTAATAAAGAAACTACAGCAGGCGAAACAA
>gene=chr10_2958467-2959467; species=papHam
GGGACTTTCAATACTCTATTAATTAATGCTTGTAAATATTTCACACTGCATTTATGAATTTAATTTACTATGGTTTCCTTATATTCACTTCAACGGTCTTACTTATAAACAAAAACTTTACA-ATCTTTACCATCTCAAGTAAATGTAATAAACTTCAAAACAAATTAATAAAGTCATTCTCAAGTTATGTTAAACACTCCAGTCCTGTGTACAAGTGTTGATAAATTCCCTTATGCCTTCCCATTTGAAGTTGCAAGTCTAAATTTAACTATGCAATTCATCTGGAATCATGAGGCTATCCCTTGGACGCTCTGTGTAGCAGACTCCCTTAAATATTACAATGATTTAAAATGCAAAATATAAACAAATTGTTTCTAAAAACCAAGAAGTGTGGATTCTATGAGTCTGA--TATTTTATTCTCTCTATTCTTAATTCTAAGCCTTTCAAAGAATAAAGTCACACACCCATTAATAAAGAAACTACAGCAGGCGAAACAA
>gene=chr10_2958467-2959467; species=ponAbe
GGGGCTTCCAATACTTT----ATTAATGCTTGTAAATATTTCACAC-GTATTTATGAATTTAATTTACTATGGTTTCCTTATATTCAGTTCAATGGTGTCACTTATAAACAAAAACTTTAAGCATATTTACCATCTCAAGTAAATGTAATAAACTTCAAAA-AAATTAATAAAGTCATTCTCAAGTTCTGTTAAACACTCCAGTCCTGTGTACAAGTGTTATTAAATTAACTTATGCCTTTCCATTTAAAGTTGCAAGTTTAAATTTAACTATGCAATTCATCTGGAATCATGAGGCTATCCCTTGGATGCTCTGTGTATCGGATTCTCTTAAATATTACAATTACTTAAAATACAAAATATAAACAAATTGTTTCTAAAAACCAAGAAGTGTGGATTCTATGGGTCTGATTTTTTTTATTCTCTCTATTCTTAATTCTAAGCCTTTCAAACAATAAAGTCACACATCCATTAACAAAGAAACTACAGCAGGTGAAACAA
>gene=chr10_2958467-2959467; species=rheMac
GGGACTTTCAATACTCTATTAATTAACGCTTGTAAATATTTCACACTGCATTTATGAATTTAATTTACTATGGTTTCCTTATATTCACTTCAATGGTCTTACTTATAAACAAAAACTTTACACATCTTTACCATCGCAAGTAAATGTAATAAACTTCAAAACAAATTAATAAAGTCATTCTCAAGTTATGTTAAACACTCCAGTCCTGTGTACAAGTGTTAATAAATTCCCTTATGCCTTTCCATTTAAAGTTGCAAGTCTAAATTTAACTATGCACTTCATCTGGAATCATGAGGCTATCCCTTGGACGCCCTGTGTATCAGATTCTCTTAAATATTACAATGATTTAAAATGCAAAATATAAACAAATTGTTTCTAAAAACCAAGAAGTGTGGATTCTATGAGTCTGA--TATTTTATTCTCTCTATTCTTAATTCTAAGCCTTTCAAAGAATAAAGTCACACACCCATTAATAAAGAAACTACAGCAGGCGAAACAA
>gene=chr10_3583070-3584070; species=hg19
CAACTGTTCAGTTATCTGGGGGTGGGAAGTACCCCCAGCCCTTGTTGCTGTGGGAATGTGAGTAGCTGTTCCCTGTGCTTGAAAAGTCAATATGCAATTATATCTACATGGGGGTGAACAGGCTGCCCACACAGTGTTAGAGCTTGCCTTTTTTTCACCTAGCCttccacataattgaaaataattcagaactttaatttttagtgactacataatattttatcttaacaatatgccaaaactatttaatcattctcttggtgttgactatttctgatattaacagttccgtgtggctagaacaaacattattgcccataaatcttcataggtagtcatattatttattaggatatattcctagaaatggagttacccgatgaaggggcatggataatttcagatctattgttacaaatcagaacatcactttttggaaattcttagactttaccaggagtgaatgagattgttcatctaccaaaaattctagcagcaat
>gene=chr10_3583070-3584070; species=bosTau
GTGTGATG--GTTATTCTGAGGGTGGACGTACCC----TCTTCATTGCTATGGCAACGTGAGTGAC------CTCTGT----AAAGTCAATAAGCGTTT-AATACACATCATGGTGAGCAGCCTGCCTATGCAATGTGATATACTG--CT---TTCACCGACTAttccaagtgatttaaaattcctcaaaactattatgtttagtgactacataatactttatcttaataatgtacctaaattatttaGTCTTGGTCTGAATCTTGACTATTTCTGATGTCAGAAGTTCTATGTAACTAGAGGGAACCTCATTGCACATAGATCATTATGGATA------------GTAAAGATATATTTCTAGGAATAGACTTACCAGTT------------------TTAAGTTTAATGTTACAAATTGAGA-AACTCTTTCTGGGAATTCACAGATCTGACCAGGAGCGAATGAGA----TCGTCTGCCAAGAATTCTAGCAGAAAT
>gene=chr10_3583070-3584070; species=calJac
CAACCGCTCAGCTATTTGGGGGTGGGAGGTACCCCCAGCCCTCATTGCTGTGGGAACGTGAGTAGCCATTCCCTGTGTTTGAAAAGTCAGCATTCAATTATATCTACA-AGGGGTGAACAGGCTGCCCACTCACTGTGATAGCTTGCCTTTTGTTCACCTCGCCttccaagtaattaaaaataattcaaaaccttaatttgtagtgactgcataatattttatcttaacaacatgcccaaactattcagtcattctcttagtgttgactgcttctgatatgaagaggtctgtgtagccagaacaaacatcactgcacacaaatcttcatagttagtcctattatttattaggatatattgctagaaatgggatgacccaatgagggggcatggattatttcagatctattgttacagattagaacatcactttctggaaattctcagatcctaccaggagcgaatgaaaTAGTTCATCTACCAAAAATTCTAGCAGCAAT
>gene=chr10_3583070-3584070; species=canFam
TTGCTACT--GTTATTTGGGGGATGGGGGTACCCCCAGTCTCTGTGGCTGGGACATTGAGAGTAGCCCTGCCCTGGACCTGTGAAGTCAAGAACTGCTGATGCATTTTCTGGGGTGAGCAG-----GTGC----------------------------------------------------------------------------------CCGTATTTTATCTCAACAACATACC-CCATGAAGTAGTCCATCCCCGAGTCTTGACCACTTCTACTGTTCACAGTTGTGCGTGACTATCGTCAATGCCCGGACACATGGGTCATTGCAGGGGGCCACATTCCATGTTCACGTGCATTCCTTGGGGCGCAGTTGCCAGCTCGGGGGGCGTGAAGGCTTTTCAGTTGGGGGCTGTACATCAAGA-AACTGCTTCTGGGAATTAGTAGGTTTGGCCAAAAGCGAATGAGA----CTATCTACTAGGAATTCTAATGGGAAT
>gene=chr10_3583070-3584070; species=equCab
ctaccatt--gttattttgggggt---ggaacccccagcctttgttgctatggaaatgtgaataacagtcccctttgtgtgtaaggtcaataagcatttacgtacgtatcacgctgagcagactgcagactcaacgtga-aa--tc--ctgcttttacttggcattccaagtaatttagaattctctagaactataaattttagtgactacataatatcttatct---tcatgtagcaagattatgtagtcactctctgagtcttgaccatttctgatgttaactgttctgcataaccagagcgaacgctgttgcacacagatcttCACAGATAGTCATATTA--------------------GGAAAGGAGTTGCCAGTTCAAGGGG-ATGGATGATTTTAAGTCTACTTTTGTAACCCGAGA-AACTCTTTCTGGGAGTTCT-------------CAGTGAATGAGATCGTCTGTCTACCAGAAATTCTAGCAGAAAT
>gene=chr10_3583070-3584070; species=gorGor
CAACTGTTCAGTTATCTGGGGGTGGGAAGTACCCCCAGCCCTTGTTGCTGTGGGAATGTGAGTAGCTGTTCCCTGTGTTTGAAAAGTCAATATGCAATTATATCTACATGGGG-TGAACAGGCTGCCCACacagtgttacagcttgcctttttttcacttagccttccacataattaaaaataattcagaactttaatttttagtgaccacataatattttatcttaacaatatgccaaaactagttaatcattctcttagtgttgagtatttctgatattaacagttccgtgtagctagaacaaacattattgcccataaatcttcataggtagtcatattatttattaggatatattcctagaaatggagttacccgatgaaggggcgtggataatttcagatctattgttacaaatcagaacatcactttttggaaattcttagactttaccaggagtgaatgaaattgttcatCTACCAAAAATTCTAGCAGCAAT
>gene=chr10_3583070-3584070; species=panTro
CAACTGTTCAGTTATCTGGGGGTGGGAAGTACCCCCAGCCCTTGTTGCTGTGGGAATGTGAGTAGCTGTTCCCTGTGTTTGAAAAGTCAATATGCAATTATATCTACATGGGGGTGAACAGGCTGCCCACACAGTGTTACAGCTTGCCTTTTTTTCACCTAGCCttccacataattaaaaataattcagaactttaatttttagtgactacataatattttatcttaacaatatgccaaaactatttaatcattctcttggtgttgactatttctgatattaacagttccgtgtagctagaacaaacattattgcccataaatcttcataggtagtcatattatttattaggatatattcctagaaatggaggtacccgatgaaggggcatggataatttcagatctattgttacaaatcagaacatcactttttggaaattcttagactttaccaggagtgaatgagattgttcatctACCAAAAATTCTAGCAGCAAT
>gene=chr10_3583070-3584070; species=papHam
CAACTGCTCAGTTATTTTGGGGTGGGAGGTACCCCCAGCCCTCATTGCTGTGGGAACGTGAGTAGCTATTCCCTATGTTTGAAAAGTCAATATGCAATTATATCTACGTGGGGGTGAACAGGCTGCCCACTCAGTGTTAGAGCTTGCCTTTTTTTCACCTAGCCttcccaataattaaaaataattcaaaactttaattttcagcgactacataacattttatcttaacaataggccaaaactatctagtcgttctctttgtgttgactatttctgatattaacagttccatgtagctagaacaaacattattgcccataaatcttcataggtagtcgtgttatttattaggatatattcctagaaatggacttacccgatgaaggggcatggataattttagatctattggtacaaattagaacatcaatttttggaaattcttagaccctactgggagtgaatgagactgcccatGTACCAAAAATTTTGGCAGCAAT
>gene=chr10_3583070-3584070; species=ponAbe
CAACTGTTCAGTTATCTGGGGGTGGGAGGTACCCCCAGCCCTCATTGCTGTGGGAACATGAGTAGCTATTCCCTGTGTTTGAAAAGTCAATATGCAATTACATCTACATGGGGGTGAACAGGCTGCCCacacagtgttatagcttgcctttttttcacctagccttccacataattaaaaataattcaaaactttaatttttagtgactacataatattttatcttaataatatgccaaaactatttagtcattctcttagtgttgactatttctgatattaacagttccatgtagctagaacaaacattattgcccataaatcttcataggtcgtcatattatttattaggatatattcctagaaatggagtcacccaatgaaggggcatggataattttagatctattgttacaaattagaacatcactttttggaaattcttagaccctaccaggagtgaaggagattgttcgtctACCAAAAATTCTAGCAGCAAT
>gene=chr10_3583070-3584070; species=rheMac
CAACTGCTCAGTTATTTCGGGGTGGGAGGTACCCCCAGCCCTCATTGCTGTGGGAACGTGAGTAGCTATTCCCTGTGTTTGAAAAGTCAATATGCAATTATATCTACGTGGGGGTGAACAGGCTGCCCACTGAGTGTTAGAGCTTGCCTTTTTTTCACCTAGCCttcccaataattaaaaataattcaaaactttaatttttagcgactacataatattttatcttaacaatatgccaaaactatttagtcgttctctttgtgttgactatttctgatattaacagttccgtgtagctag-acaaacattattgcccataaatcttcataggtagtcatgttatttattaggatatattcctagaaatggagttacccgatgaaggggcatggataattttagatctattggtacaaattagaacatcattttttggaaattcttagaccctactaggagtgaatgagactgtccatctACCAAAAATTTTGGCAGCAAT
>gene=chr10_3630400-3631400; species=hg19
GCAGGCTCTCGGACAGGGTTCTCATCTTCCACACCCCACCCTTATCTCGAGAACCCATTTTCCCACCTTTTCCCTGCATTCCCCTGTGACTTTTTCATGCTGCATATTCTGTGTTCATATGACTTTCCTCTCTTTTCCTCTCATAGCACACTGAAGGCATGAGATTATGGTATTTCACATGAATTTTAATGAGTAAAGTATCACAAGAATTAGAAGTATTGCAGCTACCGAGAATACAGAGTGGCCTGTCTCTACATTTCAAACAGCATCCATTGCCATAGAAACGGAACTCTTTGGAGCTAAAATACATAGAAAGGTGATTACTTAACCGTACATCAGAGAGCATGTACCAGATAAGGAGGGCGGGCCAGACACCTCCGAGAGGATTCTGAGCCTGGAGTTAGAGCAAAGGAAATCATCCGTGTCTCCGGTTCATGTACCATTTCTTCTTCTTTCCTTCCCTCCACTCCATTGTCAGTTTGCCTACCCATTGCAGGCAA
>gene=chr10_3630400-3631400; species=bosTau
CCAGACTCTTCCAGAGACGTGTCATCTTTGACATTCTACTCTTCTTCCAAGGACTCAGCCCCCCAGCCTCGACCTGTGCTCCTCTGAGGCTTTTC-AC------------------ACACAGTTCCTTCCTT-GTCCTCTTAATGTCACCTCGCAGACAAGAGACTATGGTC-----------CTCTAATGAGCTAGGGAGCACAAGAATGAGAAATGTTGCATCTATCAAG-ATACAGAGTGGCCTTTTTCTACCTGTCAGATAGCATCCATTGCCATAGAAACTGAATG--CTGCAGCTAAAATACACAGAAAGGAGGTTAGTTACCTGTAACTGGGAGAAGGTGCAGCAAATCAAGTGTGGAAGCCAGAGCACTGAGGGATGAGAATGAGTCTGCAGTCGAT-CCCGAGAGAGCAAAC-GGGTCCCATACCAGGTACCTTCCTCTCTT--------GCTCACGCCCCGCTGTCAGTCTCCCCACCCATCTCAGGTAA
>gene=chr10_3630400-3631400; species=calJac
ACAGGCTCTCAGATGGGTTTTGCATCTTCGACACCCCAGCCTTCTCCCAAGAACTCATTTCCCCATCCTTTCCCTGCATTCCCTTTTGGCTTGTTCATCCCACACGTTCTGTGTTCATATAACCTTTCTCTC--TTCCTCTCACAGCACACTGAAGGCATGAGAATATGGTATTTCACATGTATTTTAATGAGCAAAGTATCATAAGAATTAGAAATATGGCAACTACCGAGAATACAGAGTGGCCTTTCTCTACATTTCAAATAGCATCCATTGCCATAGAAACTGAACTCTTTGGAGCTAAAATACACAGAAAGGTGATTCCTTAACTATAAATCGGAGACACTGTTCAAGAGAAGGAGTGCAGGCTAGACGGCTCTGGGAGGATTTC-AGCCTGTCGTTAGAGCGAGGGAAGTCGTCCGTGTCTCCAGTTCACGTACCGTGTATTCGTCTTCCCTTCTCTCTACTCCATTGTCGGTTCTTCTGTGCATTGCAGGCAA
>gene=chr10_3630400-3631400; species=canFam
CCAAATCCTATCAAACGCTTGGTCTCATGGACACTCCTCCGTGGCACCTGGAGC---CCGCTCTGGCTGCTCTTTCCTTGCTCCGGGGATAGGGT-ACACCCCACGCCCCGCCTCACCAGCACTGGTTTGTC-ATCCTTCCCAGGGCTCCTTGTGGACATGAGATTATGGTCTTTTACATGGATTTTAATGAGTTACGTTGCACAAGAA--AGAAATGTTGCATCTTTA---------GAGTGGCCTTTTTCTACATTTCAAATAGCAT-CATTGCCATAGAAACTGAACACTCTCGAACTAAAATACACAGAAAGAAGGTTAGTTAACCGCACATGGGAGAAGGTGTGCCAAACCAAGCCTGTGAGCCAGAGGGCTCA-ATGTGATTTTGAGCCTATAGTTAGAACCAAAGAGATTAAATGGGTACCTCC-TCACACACCTTCCCTTCCT--------GCCCACCCGCC-TTCTCAGCTGGCCAGCCCGTAGCAGGTCA
>gene=chr10_3630400-3631400; species=equCab
ACAGGTTCTGTCCCACGTTTGTCATCTTTCACATCCCACCCTCTTTCCTAGGACTCTCCTCCCCAGCCTCTGTTTGCATTCTTTTGTGGCTTTTT-ATATCACATGTCCCATCTATACACAACTTCTTCGTC-GTTCTTCTCATGTCACCCTGTAGACATGAGATTATGGTCTTTTACATGGATTTTAACAAGTTACGTAGGACTGGAATGAGAAATGTCGCACA--CA---------GAGTAGCCTTTTCCTACGTTTCAAATAGCATCCATCGCCATAGAAACTGAGTGCTCTGGAGCTAAAACCCACAGAAAGATGGTGAGTTAAACATAAATGGGAGAAGGTGCACCAAATCAAGCCTGCGAGCCAGAGGACTCA-GGACCATCTCGAGCACGTAGTCAGGACCAGAGACATCAAATGGGTCTCCAT-TCACGTGCCTTCCTTTCTC--------GCCCACTCCCCATTGTCAGTCTTCCCGCCCACCGCGGGTGG
>gene=chr10_3630400-3631400; species=gorGor
GCAGGCTCTCAGACAGGGTTCTCATCTTCCACACCCCACCCTTATCTCAAGAACCCATTTTCCCACCTTTTCCCTGCATTCCCCTGTGACTTTTTCATGCCGCATATTCTGTGTTCATATGACTTTCCTCTCTTTTCCTCTCATAGCACACTGAAGGCATGAGATTATGGTATTTCACATGAATTTTAATGAGTAAAGCATCACAAGAATTAGAAGTATTGCAGCTAC-GAGAATACAGAGTGGCCTGTCTCTACATTTCAAACAGCATCCATTGCCATAGAAACTGAACTCTTTGGAGCTAAAATACATAGAAAGGTGATTACTTAACCGTAAATCGGAGAGCATGTACCAGATAAGGAGGGCGGGCCAGACACCTCCGAGAGGATTCTGAGCCTGGAGTTAGAGCAAAGGAAATCATCCGTGTCTCCGGTTCATGTACCATTTCTTCTTCTTTCCTTCCCTCCACTCCATCGTCAGTTTGCCTACCCATTGCAGGCAA
>gene=chr10_3630400-3631400; species=panTro
GCAGGCTCTCGGACAGGGTTCTCATCTTCCACACCCCACCCTTATCTCGAGAACCCATTTTCCCACCTTTTCCCTGCATTCCCCTGTGACTTTTTCATGCCGCATATTCTGTGTTCATATGACTTTCCTCTCTTTTCCTCTCATAGCACACTGAAGGCATGAGATTATGGTATTTCACATGAATTTTAATGAGTAAAGTATCACAACAATTAGAAGTATTGCAGCTACCGAGAATACAGAGTGGCCTGTCTCTACATTTCAAACAGCATCCATTGCCATAGAAACTGAACTCTTTGGAGCTAAAATACATAGAAAGGTGATTACTTAACCGTAAATCGGAGAGCATGTACCAGATAAGGAGGGCGGGCCAGACACCTCCGAGAGGATTCTGAGCCTGGAGTTAGAGCAAAGGAAATCATCCGTGTCTCCGGTTCATGTACCGTTTCTTCTTCTTTCCTTCCCTCCACTCCATCGTCAGTTTGCCTACCCATTGCAGGCAA
>gene=chr10_3630400-3631400; species=papHam
ACAGGCTCTCGAACAGGGTTCTCATCTTTCACACCCCACCCTTATCCTGAGAACCCATGTTCCCACCCTTGCCCTGCCTTCCCTTGTGGCTTTTTCATGCCACATATTCTGTGTTCATACGACTCTTCTCGCTTTTCCTCTCATAGCACACTGAAGGCATGAGATTATGGTATTTTACATGAATTTTAATGAGTAAAGTATCACAAGAATTAGAAGTACTGCAGCTACCAAGAATACAGAGTGGCCTGTCTCTACATTTCAAACAGCATCCATTGCCATAGAAACTGAACTCTTTGGAGCTAAAATACACAGAAAGGTGATTACTTAACCGTAAATCGGAGAGCGTGTACCAGATAAGGAGTGCGGGCCAGACATCTCCAAGAGGATTTTGAGCCTGGAGTTAGAGCAAAGGAAATCATCCGTGTCTCCAGTTCATGTACCGTTTATTCTTCCTTCCTTCCCTCCACTCCATGGTCAGTTTGCCTACCCATTGCAGGCAG
>gene=chr10_3630400-3631400; species=ponAbe
ACAGGCTCTCAGACAGGGTTCTCATCTTCCACACCCCACCCTTATCTCGAGAACCCATTTTCCCACCTTTTCCCTGCATTCCCCTGTGACTTTTTCATGCTGCATATTCTGTGTTCATATGACTTTCCTCTCTTTTCCTCTCATAGCACACTGAAGGCATGAGATTACGGTATTTCACATGAATTTTAATGAGTAAAGTATCACAAGAATTAGAAGTATTGCAGCTACTGAGAATACAGAGTGGCCTGTCTCTACATTTCAAACAGCATCCATTGCCATAGAAACTGAACTCTTTGGAGCTAAAATACATAGAAAGGTGATTACTTAACCGTAAATCGGAGAGCATGTACCAGATAAGGAGGGCGGGCCAGACACCTCCGAGAGGATTTTGAGCCTGGAGTTAGAGCAAAGGAAATCATCCGTGTCTCCGGTTCGTGTACCATTTCTTCTTCTTTCCTTCCCTCCACTCCATCGTCAGTTTGCCTACCCATTGCAGGCAA
>gene=chr10_3630400-3631400; species=rheMac
ACAGGCTCTCGAACAGGGTTCTCATCTTTCACACCCCACCCTTATCCTGAGAACCCATGTTCCCACCCTTTCCCTGCCTTCCCTTGCGGCTTTTTCATGCCACATATTCTGTGTTCATACGACTCTTCTCGCTTTTCCTCTCATAGCACACTGAAGGCATGAGATTATGGTATTTCACATGAATTTTAATGAGTAAAGTATCACAAGAATTAGAAGTATTGCAGCTACCAAGAATACAGAGTGGCCTGTCTCTACATTTCAAACAGCATCCATTGCCATAGAAACTGAACTCTTTGGAACTAAAATACATAGAAAGGTGATTACTTAACCGTGAATTGGAGAGCGTGTACCAGATAAGCAGTGCGGGCCAGACACCTCCGAGAGGATTTTGAGCCTGGAGTTAGAGCAAAGGAAATCATCCGTGTCTCCAGTTCATGTACCGTTTATTCTTCTTTCCTTCCCTCCACTCCATGGTCAGTTTGCCTACCCATTGCAGGCAG
>gene=chr10_3859400-3860400; species=hg19
GCTGTTGGACTGGCAGGTGCTGCATCTTGATATGACACATGTGTCAGGTTGGGGGGTCAGTATTTGCTAATTACAATTCAGCTTTATGTAGGAGGCTTTGACGGTAAACATAAATTACTTTTCTCATGGATTAGCTTTAGAGAACATTTCAGTGACAGCCCTAGAGTCACTTTTCTACTGGGAGATGAACACTGAAGTAGAATTTACTAGCCTCACTCCTTTTTACACATACATCCACAAGTATTTTATTCCTGAAGGCTCAGTTACTTGTCCAGTTTTCGACCTGAGTTTCTGGGGGTTTTCTTTAAAGCttttttttttttaataaaaattattatcttttattgtggtaacatacacctaacacaaaatgtactgtcttatcgcctttaagtgtacagttcaggggtatttaatacatccgcagtgttgtgtaaccaccgacaccctccctctgcataactcttttcaccttgtaaaactgaaattccatacccatt
>gene=chr10_3859400-3860400; species=bosTau
------------------GCAGTATCTTGACGTGACAAGCATGTCAGACT-GGGGGTCAGTATTTGCTGATCACAATTAAATTTTGTGTAGCTTATTCTGACTGCATATATAAA------------TAGATTAGCTATGTAGAAGGTTCTAATGGT-GCCCTAGCCTCG-TTTTCTGTGGAGATATAACCTTGGAAGTGGGACCTGCCAGCCCTACAGGTCTTGATACATCCATTTAAGACTGTTCTGGCC-CTGAGGTTCACTTATTTGTCCAGTGCTAGTCTTGAGTTCT----------------------------------------------------------------------------------------------------------------------------------------------------------------------------------------------------------------
>gene=chr10_3859400-3860400; species=calJac
GCTGTCTGACTGGCAGGTGCAATGTCTTGACGCGACACACATGTCAGCTTGGGGGGTCAGTATTTGCTCATTACAATTAAGTTTTATGTGGGATGTTTTGACTGTAAATATAAATTACTTGTCTCATGGACGAGTTTTAGAGAACATTTTACTGACAGCCCTGGACTCATTTTTCTA-TGGGAGGTGAACACTGAAGTAGAATTTACTAGCCTCACGCC-TTTCACTCATACGTCTACGAGTATTTTATTCCTGAAGGCTCAG-TACTTGTCCACTGTTCTACTTGAGTTTCTGGGA--TATGTTTAAAGCttttttttttttttttaa---tattGtcttttattgtggtaacatacatgtaacacaaaacttactatcttaccatgtttaagtgtacagttcagtggtgtttaatccactcacagtgctgtgcagtcatcaccatcctccctctctgtgactattttcaccttgtgaaagtgaaattccatacccatt
>gene=chr10_3859400-3860400; species=canFam
--CGTTGGAC--------------TTCCGATGTGACAGACACAGCAGATTGGGGGGTCAGTATCTGCTAATTGCAATTAAATTTTGCGTGGGATGTTCTGACAGCAAATATAAATGGGTCCTCCTATAGATTAGCGCTGGAGAACATTTTCATGAT-G-ACTACGCTCGTGTATCTACTGGGATATA------------GGATTTGCCCGCCTTGCACATCTT-------------------------------------------------------------------------------------------------------------------------------------------------------------------------------------------------------------------------------------------------------------------------------------
>gene=chr10_3859400-3860400; species=equCab
-------------------------CTTGATGTGACAGACTCATCAGGTT-GGGGGTCAGTACTTGCTAATTAAAATTAAAATTTGTGTAGGATGTTCAGACTGCAGACATAAATGGCTCTTCCAGTGGAGTTTCTGTAGAGAAGGTGTCAGTGGT-GTCCTAGACTCATTTTTCTGTTGGGATATAAGCACGGGAGTGGGAGTTCCCTGCCCTACGTCTCT-CGTACGTTAGCTTAGGAGTGTTCTAGCCACAGAGGCTCATTTATTTGTCCAGTTCTAGGCTTGAGTTTC----------------------------------------------------------------------------------------------------------------------------------------------------------------------------------------------------------------
>gene=chr10_3859400-3860400; species=gorGor
--------------------------------------------------------------------------------------------------------------------------------------------------------------------------------------------------------------------------------------------------------------------------------------------------------------------------------------------------------------------------------------------------------------------------------------------------------------------------------------------------------------------
>gene=chr10_3859400-3860400; species=panTro
GCTGTTGGACTGGCAGGTGCTGCATCTTGATATGACACACGTGTCAGGTTGGGGGGTCAGTATTTGCTAATTACAATTCAGCTTTATGTAGGAGGCTTTGACGGTAAACATAAATTACTTTTCTCATGGATTAGCTTTAGAGAACATTTCAGTGACAGCCCTAGCGTCACTTTTCTACTGGGAGATGAACACTGAAGTAGAATTTACTAGCCTCACTCCTTTTCACACATACATCCACAAGTATTTTATCCCTGAAGCCTCAGTTACTTGTCCAGTTTTCGACCTGAGTTTCTGAGGGTTTTCTTTAAAGC--tttttttttaaataaaaattattatCttttattgtggtaacatacacctaacacaaagtgtactgtcttatcgcctttaagtgtacagttcaggggtatttaatacattcgcagtgttgtgtaaccaccaccaccctccctctgcataactcttttcaccttgtaaaactgaaattccatacccatt
>gene=chr10_3859400-3860400; species=papHam
GCTGTTGGACTGGTAGGTACTGCTTCTTGATATGACACATGTGTCAGGCTGGGGGGTCAGTATTTGCTAATTACAATTCAGTTTTATGTAGGAAGTTTTGACGGTAAACATAAATTACTTGTCTCATGGATTCGCTTTAGAGAACATTTCCGTGACAGCCCTAGAGTCACTTTTCTCCTGGGAGATGAACATCGAAGTAGAATTTACTAGCCTCACTCCTTTTTACGCATACATCCACATGTGTTTTATTCCTGAAGCCTCAGGTACTTGTCCAGTTTTTGACTTGAGTTTCTGGGTTTTTTTTTTTAAGC-TTTCTTTTTTAAATAAAAAATATtttattttcttgtggtaacatacacctgacacaaaatgtacaatcttatcgtttttaagtgtacagttaaggggtatttaatacattcacagtgttgtgtaaccaccaccaccctccatctgctgaactcttttcaccttgaaaaattgaaattccata-tcatt
>gene=chr10_3859400-3860400; species=ponAbe
GCTGTTGGACTGGCAGGTGCTGTGTCTTGATATGACACACGTGTCAGGTTGGGGGGTCAATATTTGCTAATTACAGTTCAGTTTTATGTAGGAGGCTTTGACGGTAAACATAAATTACTTTTCTCATGGATTAGCTTTAGAGAACATTTCAGTGACAGCCCTAGAGTCACTTTTCTACTGGGAGATGAACATTGAAGTAGAATTTACTGGCCTCACTCCTTTTTACACATACATCCACAAGTATTTTATTCCTGAAGTCTCAGTTACTTGTCCAGTTTTTGACTTGAGTTTCTGGGGGTTTTTTTTAAAGCtttttttttttaaataaaaattattatcttttattgtggtaacatacacctaacacaaaatgtactgtcttatcgcttttaagtgtacagttcaggggtatttaatacattcacagtgttgtgtaaccaccaccaccctccctctgcataactcttttcaccttgtaaaactgaaattccatacccatt
>gene=chr10_3859400-3860400; species=rheMac
GCTGTTGGACTGGTAGGTACTGCTTCTTGATATGACACATGTGTCAGGTTGGGGGGTCAGTATTTGCTAATTACAATTCAGTTTTATGTAGGAGGCTTTGACGGTAAACATAAATTACTTGTCTCATGGATTCGCTTTAGAGAACATTTCCATGACAGCCCTAGAGTCACTTTTCTACTGGGAGATGAACATTGAAGTAGAATTTACTAGCCTCACTCCTTTTTGCGCATACATCCACACGTATTTTATTCCTGAAGCCTCAGGTACTTGTCCAGTTTTTGACTTGAGTTTCTGGGttttttttttaaagctttttttttttaaataaaaaatGCTATAttttattgtggtaacatacacctgacacaaaatgtacgatcttaccgtttttaagtgtacagttcaggggtatttaatacattcacagtgttgtgtaaccaccaccaccctccatctgctgaactcttttcactttgaaaaattgaaattccata-tcatt
>gene=chr10_3915400-3916400; species=hg19
AATGGAGATTTTGAAAACTTAGCTTAAAAGTTTTATCATGAGATTAATAAAATATGTCACAATGCTTTTTTTCTTACAAGAAAATATACAATTTTTCTCCCCGCAGGTCCTCATTCTTTATTCTTTTTCTTAGAATTCATATGCTAAGTTTACTAGGTTCCTCTTTTCAGTATCTTTATTTACAACACTGTCACTGTTTCCATAGATACACTGAAGGTCGGTTTCCATAGCAACACTCTTGGTCTCCTAAACAAATAGTATCATAGTGTGAATCTTGTTTCAGTGTTATTGCACCATGTTATTAGATACAGAATTCAAAAAAATAACTTAAGCAGGGTTTGAAACAAGGTGGGTTGGTTTTATTGCTTGGTGCTTTAGATATTACATTTCAATTTCATATTAAATATATATCCATCTGAAAAATAGCGAGGCTTTTGCATAGTAAACATGATACCAATTTTATTCACAAGTTATAAAACACTGTAATTTAATAAGAGGAT
>gene=chr10_3915400-3916400; species=bosTau
AATGAAGCTTTTGAAAACTTAGCTTAAAAGTCCTACCAGAAG--CAAAAATAG----AACTATGATTCTTTT---TCAAAGAAATATAA-TTCCTCCTCCCTCCACCTCCTGATTCTCTTTTCTTT---TTAGAATTCTTATGTTAAGTTTACATAGTTCT-CTTTTCAGTGTCGTTATTTACAACACTGTCACTGTTTCCATAGTTATGCAGAACGACTGTTTCCATAGCAACACTCTAGGTTTCCTAAACAAATAGTATCACAGTGTTAATCTTGTTTCACTGTTATTGTGCTATGTTATTAGATACAAAATTCAAAAAA-TAATTTAAGGAGGATTTGAAGCTAGGTGGGTTGGTTTTATTGTTTAGTGCTTTTGATATTAAGTTTCAATTTCATATTAAATACACATCTGTTTGAAAAATAGTGGGAATTTTGCATAGCAAACATGATACCAATTTTATTCACCAGTTATAAAACACTATAATTTAATAAGAGAGT
>gene=chr10_3915400-3916400; species=calJac
AATGAACGTTTTGAAAATCCAGCGTCAAAGTTCTATCATGAGATTAATAAAACACGTCACGATGG-TTTTTTCTTACAAGAAAATATAAAATTTTTCTCCCCGCAGGCCCTCATTCTTTATTCTTTTTCTTAGAATTCATATGCTAAGTTTACTAGGTTCCTCTTTTCAGTATCTTTATTTACAACACTGTCACTGTTTCCATAGATACACTGAAAGTCAGTTTCCATAGCAACACTTTTGCTTTGCTAAACAAATAGTATCATAGTGTTAATCTTGTTTCAGTGTTATCGTACTATGTTATTAGATACAGAATTTAAAAAA--AACTTAAGCGGGGTTTGAAACTAGGTGGGTTGGCTTTATTGCTTGGTGCTTTAGATATTAAATTTCAATTTCATATTAAATATATATCCATTTGAAAAATAGCGGGGATTTTGTGAAGTAAACATGATACCAATTTTATTCACAAGTTATAAAACACTGTAATTTAATAAGAGGAT
>gene=chr10_3915400-3916400; species=canFam
AATCAAGGTTTTGAAAATTTAGCTTAAAA-TCCTACCAGGAG--Caa-aaaa--------------------------aaaaaaaagaa-TTCATCCTTCCTCCACCTCCTTA----CTATTC---TTCTTAGAATTTGTATGTTAAGTTTACATGGTTCC-CCTTCCAGTATCTTTATTTACAACACTGTCACTGTTTCCATAGTTATGCAGAATGTCTGTTTCCATAGCAACATTCTTGGTTTCCTAAACAAATAGTATCACAGTGTTAATCTTGTTTCAGTGTTATTGTACTATGTTATTAGATACAAAATTCAAAAAA-TAATTTAAGCAGGGTTTGAAACTAGGTGGGTTGGTTTTATTGCCTGGTGCTTTCGATATTAAATTTCAATCTCATATTAAATACACATCCATTTGAAAAATAGTGGGGATTTTGCATAGTAAACATGATACCAATTTTATTCACTAGTTATAAAACACTGTAATTTAATAAGAGGGT
>gene=chr10_3915400-3916400; species=equCab
AGCGAAGGTTTTGAAAA--CAGTTTAAAAGTCTTACTAGGAG--CAA-AACAAATATAACTATGCTTCTTTT---TCAAAACAATATAA-TTCCTTCTCCCTCCACTGCCTCAGTCTCTATTCTTTTTCTTAGAATTCGTATGTTCAGTTTACAAGTTTCC-CCTTTCAGTATCATTATTTACAACACTGTCACTGTTTCCATAGTTATGCAGAATGTCTGTTTCCATAGCAACGCTCTTGGTTTCCTAAACAAATAGTATCACCGTGCTAATCTTGTTTCAGTGTTATTGTACTATGTTATTAGATACAAAATTCAAAAAA-TAATTTAAGCAGGGTTTGAGACTAGGTGGGTTGGTTTTATTGCTTGGTGCTTTCGGTATTAAATTTCAATTTCATATAAAATACATATCCATTTGTAAAATGGTGGGGATTTTGCATAGTAAACATGATACCAATTTTATTCACTAGTTATAAAACAC-----TCTAATAAAAGGGT
>gene=chr10_3915400-3916400; species=gorGor
AATGAAGGTTTTGAAAACTTAGCTTAAAAGTTTTATCATGAGATTAATGAAATATGTCACAATGCTTTTTTTCTTACAAGAAAATAGAAAATGTTTCTCCCCGCGGGTCCTCATTCTTTATTCTTTTTCTTAGAATTCATATGCTAAGTTTACTAGGTTCCTCTTTTCAGTATCTTTATTTACAACACTGTCACTGTTTCCATAGATACACTGAAGGTCGGTTTCCATAGCAACACTCTTGGTCTCCTAAACAAATAGTATCATAGTGTTAATCTTGTTTCAGTGTTATTGCACCATGTTATTAGATACAGAATTCAAAAAAATAACTTAAGCAGAGTTTGAAACTAGGTGGGTTGGTTTTATTGCTTGGTGCTTTAGATATTACATTTCCATTTCATATTAAATATATATCCATCTGAAAAATAGCGAGGCTTTTGCATAGTAAACATGATACCAATTTTATTCACAAGTTATAAAACACTGTAATTTAATAAGAGGAT
>gene=chr10_3915400-3916400; species=panTro
AATGAAGGTTTTGAAAACTTAGCTTAAAAGTTTTATCATGAGATTAATAGAATATGTCACAATGCTTTTTTTCTTACAAGAAAATATAAAATGTTTCTCCCCGCGGGTCCTCATTCTTTATTCTTTTTCTTAGAATTCATATGCTAAGTTTACTAGGTTCCTCTTTTCAGTATCTTTATTTACAACACCGTCACTGTTTCCATAGATACACTGAAGGTCGGTTTCCATAGCAACACTCTTGGTCTCCTAAACAAATAGTATCATAGTGTGAATCTTGTTTCAGTGTTATTGCACCATGTTATTAGATACAGAATTCAAAAAAATAACTTAAGCAGGGTTTGAAACTAGGTGGGTTGGTTTTATTGCTTGGTGCTTTAGATATTACATTTCAATTTCATATTAAATATATATCCATCTGAAAAATAGCGAGGCTTTTGCATAGTAAACATGATACCAATTTTATTCACAAGTTATAAAACACTGTAATTTAATAAGAGGAT
>gene=chr10_3915400-3916400; species=papHam
AATGAAGGTTTTGAAAACTTAGCTTAAAAGTTCTATCATGCGATTAATAAAATACGTCACAATGCTTTTTTTCTTACAAGAAAATACAAAAATGTTCTCCCCGCGGGTCCTCATTCTTTATCCTTTTTCTTAGAATTCATATGCTAAGTTTACTAGGTTCCTCTTTTCAGTACCTTTATTTACAACACTGTCACTGTTTCCATAGATACACTGAAGGTCGGTTTCCATAGCAACACTCTTGGTCTCCTAAACAAATAGTATCATAGTGTTAATCTTGTTTCAGTGTTATTGTACTATGTTATTAGATACAGAATTCAAAAAAATAACTTAAGCAGGGTTTGAAACTAGGCGGATTGGTTTTATTGCTTGGTGCTTTAGATATTACATTTCAATTTCGTATTAAATATATATCCATTTGAAAAATAGCGGGGATTTTGCATAGTAAACATGATACCAATTTTATTCACAAGTTATAAAACACTGTAATTTAATAAGAGGAT
>gene=chr10_3915400-3916400; species=ponAbe
AATGAAGGTTTTGAAAACTTAGCTTAAAAGTTCTATCATGAGATTAATAAAATATGTCACAATGC-TTTTTTCTTACAAGAAAATATAAAATTTTTCTCCCCGCGGGCCCTCATTCTTTATTCTTTTTCTTAGAATTCGTATGCTAAGTTTACTAGGTTCCTCTTTTCAGTATCTTTATTTACAACACTGTCACTGTTTCCATAGATACACTGAAGGTCGGTTTCCATAGCAACACTCTTGGTCTCCTAAACAAATAGTATCATAGTGTTAATCTTGTTTCAGTGTTATTGTACCATGTTATTAGATACAGAATTCAAAAAAATAACTTAAGCAGGGTTTGAAACTAGGTGGGTTGGTTTTATTGCTTGGTGCTTTAGATATTACATTTCAATTTCATATTAAATATATATCCATTTGAAAAATAGCAGGGATTTTGCATAGTAAACATGATACCAATTTTATTCACAAGTTATAAAACACTGTAATTTAATAAGAGGAT
>gene=chr10_3915400-3916400; species=rheMac
AATGAAGGTTTTGAAAACTTAGCTTAAAAGTTCTATCATGCGATTAATAAAATACGTCACAATGCTTTTTTTCTTACAAGAAAATACAAAAATTTTCTCCCCGCGGGTCCTCATTCTTTATCCTTTTTCTTAGAATTCATATGCTAAGTTTACTAGGTTCCTCATTTCAGTACCTTTATTTACAACACTGTCACTGTTTCCATAGATACACTGAAGGTCGGTTTCCATAGCAACACTCTTGGTCTCCTAAACAAATAGTATCATAGTGTTAATCTTGTTTCAGTGTTATTGTACTATGTTATTAGATACAGAATTCAAAAAAATAACTTAAGCAGGGTTTGAAACTAGGCGGATTGGTTTTATTGCTTGGTGCTTTAGATATTACATTTCAATTTCGTATTAAATATATATCCATTTGAAAAATAGCGGGGATTTTGCATAGTAAACATGATACCAATTTTATTCACAAGTTATAAAACACTGTAATTTAATAAGAGGAT
>gene=chr10_4010400-4011400; species=hg19
atgttaaacacagacatggaggctgacctctcaaaaagttttagagcaatctgacagagtaattttatgtcggtgaattttatgactggtaataaaaagactggcttctattttgtatgctttttatcatttctttttctagtagttcattttaattgttttagacaaaattatcagatctgaaatttgtcaacaaataagcacacaaacaaaacctgaactggtccttggccacatactttgcaaataactgGTCCAGAGGATACCTCTGTCCCAGTAATCAAGACACCAAGTTTCTTTGTGTTTTTGtttgtttttttgttttgctttgtttttttgagatggagtcttgctctgtcacccaggctggagtgcagtggcacgatctcggctcactgcaacctctgcctcccaggttcaagtggttttcctgcctcagcctcccaagtagctgggatgacaggtgtgtgccaccatgtccggctaatttttgtattttt
>gene=chr10_4010400-4011400; species=bosTau
--------------------------------------------------------------------------------------------------------------------------------------------------------------------------------------------------------------------------------------------------------------------------------------------------------------------------------------------------------------------------------------------------------------------------------------------------------------------------------------------------------------------
>gene=chr10_4010400-4011400; species=calJac
acgtgaagcacagacgttgatactgacctcttgaaaagtttcagagcaatctgacagagtcattttatgtcagggaatttgatgtctggtaataaaaagactggcttgaattttgtatgctttttataatttgtttttctagcagtttattttcattgtattagagaaaataatcagatcataaatttttcaagaaataagcacacaaacaaaatctgaaccagtccttggccacatactttgaaaaTAAGTGGTCCAGAGAATACCTCTGTCCCAGTAATCAAGACATCATGTTTCTTTTTGTTGTTGttttttttgcttttttgc----tttttttgagatggagtcttgctctgtcacccaggctggagtacagtggcgcaatctcggttcactgcaacgtctctctcccaggttcaagcgattctcctgctttagccttccaagaagcttggaggacaggtgtgcaccatcacacctggctaacttttgtgttttt
>gene=chr10_4010400-4011400; species=canFam
aggctcagcacacagacagacaggtagctttcagaaagttttatagtaatttgagggagcgattttaggtcggtgaatgt-------catagtgaaaagcttgacttgcattttgtttgtttttgctaatttgattctctagtgattcatttttactgtactttataaaattaGCAGGTCACACATTTTAAAACCAGTAAGCAATCAAACACAATCTGAGCTGGTTCCTTGCCGTGGAGTCTGGAAACAACCGGCGCAGGACATCCCCCTGACCGAGAAGTCAAG-----------------------------------------------------------------------------------------------------------------------------------------------------------------------------------------------------------------------
>gene=chr10_4010400-4011400; species=equCab
acactaagcacagagatggaggtgtagctttcagaaagttttatagtaatttgactgagtgattgtatgtcagtgaatct-------aataagaaaaggcttggcttgcattttgtttgctttttgtaatttcattttctggtaattcatttgcattgtaatttataaaattaccaggccagaaattataaaacaagtaagcaatcaaacaaaatctgagctggtgcttcaccacatggtttgagaaTAACCAGGGCAGAGCATCCCCCTGGCTGGGAAA-----TTGGTGTTTT-------------------------------------------------------------------------------------------------------------------------------------------------------------------------------------------------------------
>gene=chr10_4010400-4011400; species=gorGor
atgttaaacacagacatggaggctgacctctcaaaaagttttagagcaatc-gacagagtaattttacgt-ggcgaattttatgactggtaataaaaagactggcttctattttgtgtgctttttatcatttctttttctagtagttcattttcattgttttagacaaaattatcagatctgaaatttgtcaacaaataagcacacaaacaaaatctgaactggtccttggccacatactttgcaaataactgGTCCAGAGGATACCTCTGTCCCAGTAATCA-------------------------------------------------------------------------------------------------------------------------------------------------------------------------------------------------------------------------
>gene=chr10_4010400-4011400; species=panTro
atgttaaacacagacatggaggctgacctctcaaaaagttttagagcaatctgacagagtaattttatgtcggcgaattttatgactggtaataaaaagactggcttctattttgtacgctttttatcatttctttttctagtagttcattttcattgttttagacaaaattatcagatctgaaatttgtcaacaaataagcacacaaacaaaatctgaactggtccttggccacatactttgcaaataactgGTCCAGAGGATACCTCTGTCCCAGTAATCAAGACACCAAGTTTCTTTGTGTTTTTGtttgtttttttgttttgctttgtttttttgagatggagtcttgctctgtcacccaggctgcagtgcagtggcacgatctcggctcactgcaacctctgcctcccaggttcaagtggttttcctgcctcagcctcccaagtagctgggatgacaggtgtgtgccaccatgtccggctaatttttgtattttt
>gene=chr10_4010400-4011400; species=papHam
atgttaaacgcagacatggagattgacctctcaacaagttttagagcaatctgacagagtaattttatgtcggtgaatttcatgtctggtaataaaaagactggcttctattttgtatgctttttatcatttctttttctagtagttcattttcattgtcttagacaaaattatcagctctgaaatttttcaacaaataagcacacaaacaaaatctgaactggtccttggccacgtactttgcaaataactgGTCCGGAGGATTCCTCTGTCCCAGTAATCAAGACATCATGTTTCTTTTTGCTGTTGTTTGGttttttgttttgctttgtttttttgagacggagtcttgctctgtcgcccaggctggagtgcaatggtgtgatctcggctcactgcaacctctgcctcccaggttcaagcgattctcctgcctcagcctcccaagtagctgggacaacaggtatgcaccaccacgtctggctaatttttgtattttt
>gene=chr10_4010400-4011400; species=ponAbe
atgttaaacacagacatggagactgacctctcaaaaagttttagagcaatctgacagagtaattttatgtcggcgaattttatgactggtaataaaaagactggcttctattttgtatgctttttatcatttctttttctagtagttcattttcattgttttagacaaaattatcagatctgaaatttttcaacaaataagcacacaaacaaaatctgaactggtccttggccacatactttgcaaataactgGTCCAGAGGATACCTCTGTCCCAGTAATCAAGACACCAAGTTTCTTTTTGTTGTTGtttgtttttttgttttgctttgtttttttgagacggagtctcactctgtcacccatgctggagtgcagtggctcgatctcggctcactgcaacctctgcctcccaggttcaagtggttttcctgcctcagcctcacaagtagctgggatgacaggtgtgcaccaccatgtccggctaatttttgtattttt
>gene=chr10_4010400-4011400; species=rheMac
atgttaaacgcagacatggagactgacctctcgacaagttttagagcaat----cagagtaattttatgtcggcgaattttatgtctggtaataaaaagactggcttctattttgtctgctttttatcatctctttttctagtagttcattttcattgtcttagacaaaattatcagctctgaaatttttcaacaaataagcacgcaaataaaatctaaactggtccttggccacGTACTTTGCAGATAACTGGTCCGGAGGATTCCTCTGTCCCAGTAATCAAGACATCATGTTTCTTTTTGCTGTTGtttgtttttttgttttgctttgtttttttgagatggattcttgctctgtcgcccaggctggagtgcaatggcgtgatctcagctcactgcaacctctgcctcccaggttcaagcgattctcctgcctcagcctcccaagtagctgggacaacaggtgcgcaccaccacgtctggctaatttttgtattttt
>gene=chr10_4054026-4055026; species=hg19
agcagcttatccttgagcactgggagtgtggccagtgtgatggcggggggctggatttcaaatcatatttaatttgaatttttaaaatataaatagtagacacagggagctggtggctactatatcagagagcatagATACAGACTAATTCGACTATATTTATTTTTAATTGAAAACACAAATGTCACAATTAATTAATATGTATCATGAACCTGTGGTGTACGAAGTGCTCCAGAAAGCGCTTGCCTCACAATACTGCTGTTCTGTGGTGGTGAAGAGCTGAAATCCACACATTCTTCAAGCTTTCCTTCCGTATTTCTGTCTGTCCTGATGCTCTAGAACCTCCAAGCTCTAGAACCAAAACAAAGGCAGGGTATTGTCATGGATGACGTTTAGGGAGATTGGCAGGAAGTAGAAAATCATTTGCAGAGCTAGCTTGATTTAAATTTGAGGTATCTGTGGCGACCCAAATAATGTGCATGTAGACATTAAGAAATCTT
>gene=chr10_4054026-4055026; species=bosTau
--------------------------------------------------------------------------------------------------------------------------------------------------------------------------------------------------------------------------------------------------------------------------------------------------------------------------------------------------------------------------------------------------------------------------------------------------------------------------------------------------------------------
>gene=chr10_4054026-4055026; species=calJac
agcagcttacccttgagcattgggagcatggccagtgtgatggtgggaggcaggatttcaaataatatttaatttaaaattttaaaatggaaatagtagacacagggagccaatggctactatatcagagagcATCGATACAGACTAATCT-ACTATATTTATTTTTAATTTACAACACAAATGTCATAATTAAT----TTGTATCATGAACCTATAATGTACAAAGTGTTCCAGAAAGCACTTGTCTCACGATACTGCTGTTCTGTGATGGTGCAGAGCGGAAATCCACGCATTCTTCAAGCTTTTCTTCCCTATTTCTGCCAGTCCTGATGCTCTA----------GCTCTCGAACTGAAACAAAGACATGGTATTGTCATGGATGATGTTTAGGGAAATTGGTAGGAAATAGAAATCCATTTGCAGAGCTAGCTTGAGTTAAA--TGAGATCTCTGTAGCAACCC-AATAATGTGCGTGTAGACACTAAGAACTCCT
>gene=chr10_4054026-4055026; species=canFam
accggttg------------------tgtggctgg-----t--tgaggaacagaatattaacatttatttaattttaattttaaagatttagatagc---catacagaaacggtagctatcaaattggatagctcagATCCTGC---------CTGA------------ATTTAAACACAAACGTCACGGTTGTTTAATGTTTATCATGAGCCCATGCCATGTCAAGTACTCCAC-AAGCACTTAACTTCCAATATT-CTTAGTACTGATAGAGAAAACATGAGGA--------CCTTCAAGTTTCTC----ATATTCCTGCCCGTCGTGATCCTCTAGGACCTCCA-GCTACTGAG---TGATAAACACATGGTATTGTCACGGATTACTTTTGCACAGATTGGCAGGAAATAGAAAAATGTTTGGAGAGCTGTCTTGACCCAGATTTAAGATATTTGTAGTGATGCAAATGATGTGTGTACAACCATTAAGGAATCGT
>gene=chr10_4054026-4055026; species=equCab
agcagacgag----gagcccttgaaatgtggctggtatgat--tgaggaactgaatgctctcttttatttaa------ttaaaaaaatttaaatagc---tccatggagccaggggccactatattgaacagctcagATACACA---------CTCT-------AAAAATTTTAAACAAAAACAATTCGATTGTTTAGTGTTTATCATGAGCCTATACCATATTAACTCCTCTACAAAGCACGTAACTTGCAATATT-CTTA-TGCTGGGAGAGAAAACATGTGGGGTGAATGTTCCTCAAATTTCTC----ATATTTCTGCCTGTCGTGAGCTTCTAGAAACTCTG-GCTGTTGAA---TGATAAGCCCATCGTATTGTTATGGATTACTCTTGCATAGATTGGCAGGAAATAAAAAAA-ATTGGGGGAGCTATCTTGACCCACATTTAAGAAATTTGTACAGACCCAAATAATGTGCATAAAAGCATTAAGAAATTAT
>gene=chr10_4054026-4055026; species=gorGor
agcagcttatccttgagcactgggagtgtggccagtgtgatggcggggggctggatttcaaatcatatttaatttgaatttttaaaatataaatagtagacacagggagctggtggctactatatcagagagcatagATACAGACTAATTTGACTATATTTGTTTTTAATTGAAAACACAAATGTTGCAATTAATTAATATGTATCATGAACCTGTGGTGTACGAAGTGCTCCAGAAAGCGCTTGCCTCACAATACTGCCGGTCTGTGGTGGTGAAGAGCTGAAATCCACACATTCTTCAAGCTTTCCTTCCATATTTCTGCCTGTCCTGATGCTCTAGAACCTCCAAGCTCTAGAACCAAAACAAAGGCAGGGTATTGTCATGGATGACGTTTAGGGAGATTGGCAGGAAGTAGAAAATCATTTGCAG----AGCTTGACTTAAATTTGAGGTATCTGTAGCGACCCAAATAATGTGCATGTAGACATTAAGAAATCTT
>gene=chr10_4054026-4055026; species=panTro
agcagcttatccttgagcactgggagtgtggccagtgtgatggcggggggctggatttcaaatcatatttaatttgaatttttaaaatataaatagtagacacagggacctggcggctactatatcagagagcatagATACAGACTAATTTGACTATATTTATTTTTAATTGAAAACACAAATGTCGCAATTAATTAATATGTATCATGAACCTGTGGTGTACGAAGTGCTCCAGAAAGCGCTTGCCTCACAATACTGCTGGTCTGTGGCGGTGAAGAGCTGAAATCCACACATTCTTCAAGCTTTCCTTCCGTATTTCTGCCTGTCCTGGTGCTCTAGTACCTCCAAGCTCTAGAACCAAAACAAAGGCAGGGTATTGTCATGGATGACGTTTAGGGAGATTGGCAGGAAGTAGAAAATCATTTGCAGAGCTAGCTTGATTTAAATTTGAGGTATCTGTAGCGACCCAAATAATGTGCATGTAGACATTAAGAAATCTT
>gene=chr10_4054026-4055026; species=papHam
agcagcttatccttgagcactgggagtgtggccggtgtgatggcggggggctggatttcaaatcatatttattttaaatttttaaaatacaaatagtagatacagggcgctagtggctactatatcagagagcatagATACAGA---------------------------------------------------TAATATGTATCATGAAGCTGAGGTGTATGAAGTGCTCCAGAAAGCATTTGCCTCACGATACTGCTGTCCTGTGGTGGTGCAGAGCTGAAATCCACACATTCTTTAAGCTTTTCCTCCATATTTCTGCCTGTCCTGATGCTCTAGAACCTCCAAGCTCTAGAACCAAAACAAAGGCAGGGTATTGTCATGGATGATGTTTAGGGAGATTGGCAGGAAGTAGAAAATCATTTGCACAGCTAGCTTGACTTAAATTTGAGGTATCTGTAGCAACCCAAATAATGTGCATGTAGACATTAAGAAATCTT
>gene=chr10_4054026-4055026; species=ponAbe
agcagcttatccttgagcactgggagtgtggccagtgtgatggcaggggggtgcatttcaaatcatatttaatttgaatttttaaaatatagatagtagacacagggagctggtggctactatatcagagagcatagatacagactaattctactatATTTATTTTTAATTGAAAATACAAATGTCACAATTATTTAATATGTATCATGAACCCATGGTGTATGAAGTGCTCCAGACAGCGCCTGCCTCACAATACTGCTGTTCTGTGGTGGTGCAGAGCTGAAATCCACACATTCTTCAAGCTTTTCTTCCATATTTCTGCCTGTCCTGAT----------------GCTCTAGAACCAAAACAAAGGCAGGGTATTGTCATGGATGACGTTTAGGGAGATTGGCAGGAAGTAGAAAATCATTTGCAGAGCTAGCTTGACTTAAATTTCAGGTATCTGTAGCGACCCAAATAATGTGCATGTAGACATTAAGAAATCTT
>gene=chr10_4054026-4055026; species=rheMac
--------------------------------------------------------------------------------------------------------------------------------------------------------------------------------------------------------------------------------------------------------------------------------------------------------------------------------------------------------------------------------------------------------------------------------------------------------------------------------------------------------------------
>gene=chr10_4200467-4201467; species=hg19
tataatttattaaatttctactatatgtagggacgatatatacatgacattcttagtcccacaatgttcaccttgtgacaggcatctgtatgcttgttaaataaagaagaaagcatactcagagaaaagcccccaagttagtaaataacaaagctggaactaagaccttggactgtttTGGGTTTTTTTTAATACAATGttttcaaagttgaagtgagatttacatatcataaaattaatcattgtaaagtgtacaattccgtgcatttagtatgtccacgactctgtgcaataatcactttcaatgaagttccaaaacatttaattactccataaggtaacacatacgcatgaagcagtcagtccccattctcgtcttccttcagcccctgacaaccacaaatctgctgtctatctgtgaggatttacctgccctgatatttcatataaatagattcatacgatacatgaccttcatgtctggctGACCGTTTTCTGAC
>gene=chr10_4200467-4201467; species=bosTau
--------------------------------------------------------------------------------------------------------------------------------------------------------------------------------------------------------------------------------------------------------------------------------------------------------------------------------------------------------------------------------------------------------------------------------------------------------------------------------------------------------------------
>gene=chr10_4200467-4201467; species=calJac
TACCATTTATTAAATTCCTA-CATATGTAGGGGCGGTACACACAACGCATTCTTATTCCCATAATGTTCACCTTGTGGCAGGCGTCTGTATGCTTGTTAAGTAAAGAAGAAAGCATACTCAGAGAAAAGT-CTCAAGTTAGTAAACGATGAAGCTGGAACTAAGACGCTGGACTGTTTTGGGCTTTTT---AAAACCCGtttttaaaggtgaggtgagatttatatatcataaaatgagtcactgtaaagtgtacagtttcgtgcatttagtatgtccacaactttgtgcagtaaccactttcaatg-------------------------------------------------------------------------------------------------------------------------------------------------------------TACATGACCTTCATGCCTGGCTGACCCTTTTCTGAC
>gene=chr10_4200467-4201467; species=canFam
CACCGTTTATTAAACCTGCACCGCGTCCAGGGGCAGTGCATGCATGATGTTACTATCCCTACAATGATTGTCTGACAGCAGATATCTATATGCTTGCTAAGTCAACACAAAAACATGCTCAGAAAGGAGTAACTAAGTTAATAAATGATCAAGCTGAAACTAAAACCTTGGTC----------TTTTTTTAACA-----TTTAAAaaaatgaggggaaaaccacatac--aaaaattaaacattttaa------------agtggctttagtacacccacagtgtcatgcagtcatcact-cctatcaagttccaaagcatttcatcactccaaaa-aaaccccatacccagtgagcagccactcctcat--ccctctccccttagcccttggcaaccacaaaccttttctctgtctctatggatttgcctctcctgatatgtcatataaatggaattgtacaatatatgaccttcacggctg-CTGGCCCTGGTCTGAC
>gene=chr10_4200467-4201467; species=equCab
TATGGCCTATTAAATCTCCACCACA-CCAGGGACAACTCATGCACGATGTTACGCTTCCCATGATCATCATCCTGTAGCAAGTGTCTACATCCTTGTTAAGAAGTAAAGAAGACACACTCAGA-----------AAGTTAAGAAATGAAGAAGCTGGAACTAAGATCTTGGTGGGT-------GTTTTTAAACA-----tttaaaaaattgaggtgaaattcacatacaaaaacattagccacttggaagtccacaatctagtgtctttagtacatccacgatatcgcgcaaccatcact-tctatgaaattcc-aaatacttcaccattcaaaaagaaagcctgtacccagtaaggagtcactccccat--ccctctcccctcaggcccagacacccactaaccttctttctg--tctatgaatttgcctgtcctgacgtgtcatacagatggactcatacacaatacaatcttcatgtctT-CTGGCCAAGGTCTGAC
>gene=chr10_4200467-4201467; species=gorGor
--CAATTTATTACATTTCTAGCATATGTAGGGACGATACATACATGACGTTCTTAGTCCCTCAGTGTTCACCTTGTGACAGGCATCTGCATGCTTGTTAAATAAAGAAGAAAGCATACTCAGAGAAAAGCCCCCAAGTTAGTAAATAACAAAGCTGGAACTAAGACCTTGGACTGTTTTGGGTTTTCTTTAATACAATGttttcaaagttgaagtgagatttacacatc-taaaattaatcattgtaaagtgtacaattccatgcatttagtatgtccacgactttgtgcaataatcactttcaatgaagttccaaaacatttaattactccataaggtaacacatatgcatgaagcagtcactccccattctcgtcttccttcagcccctggcaaccacaaatctgctgtctgtgtgtgaggatttacctgccctgatatttcatataaatagattcatacgatacatgaccttcatgtctggctGACCCTTTTCTGAC
>gene=chr10_4200467-4201467; species=panTro
CATAATTTATTAAATTTCTACCATATGTAGGGACGATACATACATGACGTTCTTAATCCCACAATGTTCACCTTGTGACAGGCATCTGTATGCTTGTTAAATAAAGAAGAAAGCATACTCAGAGAAAAGCCCCCAAGTTAGTAAATAACAAAGCTGGAACTAAGACCTTGGACTATTTTGGGTTTTTTTTAATACAATGttttcaaagttgaagtgagatttacatatcataaaattaatcattgtaaagtgtgcaattccgtgcatttagtatgtccacgactttgtgcaataatcactttcaatgaagttccaaagcatttaattactccataaggtaacacatatgcatgaagcagtcactccccattctcatcttccttcagcccctggcaaccacaaatctgctgtctatctgtgaggatttacctgccctgatatttcatataaatagattcttacgatacatgaccttcatgtctggctGACCCTTTTCTGAC
>gene=chr10_4200467-4201467; species=papHam
TACCATTTATTAAATTTCTGCCATATGTGGGGACGATACACACATGACATTCTTATTCCCACAACGTTCACCTTGTGGCAGGAATCTATATGCTGCTTAAATAAAGAAGAAAGCATACTGAGAGAAAACTCCCCAAGTCAGTAAATAACAAAGCTGGAACTAAGACCTGGGACTGTTTTGG--TTTTTTTAATAAAACGttttcaaagtggaggtgagatttgcatatcataaaattaatcattgtaaagtgtacaattccgtgcatatagtatgtccacaactttgtgcaataaccactttcaatgaagttccaaaacatttaattactccaaaaggtaacacatatccatgaagcagtcactccccattctcgtcttccttcaatccctggcaaccacaaatctgctgtgtatctgtgtggatttacctgccatgacatttcatataaatagattcatacgatccatgaccttcatgcctgactGACCCTTTTCTGAC
>gene=chr10_4200467-4201467; species=ponAbe
taccatttattaaatttctaccatatgtagggatgatacatacatgacattcttagtcccacaatgttcaccttgcgacaggcatctgtatgcttgttaaataaagaagaaagcatactcagagaaaagtccccaagttagtaaataacaaagctggaactaagaccttggactgtttTGAGTGTTTTCT-ATACAATGttttcaaagttgaagtgagatttacatatcataaaattaatcattgtaaagtgtacaattccgtgcatttagtatgtccacaactttgtgcaataaccactttcaatgaagttccaaaacatttaattactccataaggtaacacatatccatgaagcagtcactccccattctcatcttccttcagcccctggcaaccacaaatctgctgtctatctgtgaggatttatctgccctgatatttcatataaatagattc-----atacatgactttcatgtctggctGACCCTTTTCTGAC
>gene=chr10_4200467-4201467; species=rheMac
TACCATTTATTAAATTTCTGCCATATGTGGGGACGATACACACATGACATTCTTATTCCCACAACGTTCACCTTGTGGCAGGAATCTATATGCTTCTTAAATAAAGAAGAAAGCATACTGAGAGAAAACTCCCCAAGTCAGTAAATAACAAAGCTGGAACTAAGACCTTGGACTGTTTTGG--TTTTTTTAATAAAACGttttcaaagtggaggtgagatttgcatatcataaaattaatcattgtaaagtgtacaattccgtgcatatagtatgtccacaactttgtgcaataaccactttcaacgaagttccaaaacatttaattactccaaaaggtaacacatatccatgaagcagtcactccccattctcgtcttcgttcaacccctggcaaccacaaatctgctgtgtatctgtgtggatttacctgccgtgacatttcatataaatagattcatacgatccatgatcttcatgcctgactGACCCTTTTCTGAC
>gene=chr10_4748026-4749026; species=hg19
AGCTATAAAGTTCCAGGAAGGGAAACATTAACATTCTCCTTAGACCTACTTAGAATCTCATTAAATAAGTCCAAATCACAGATTAAGGACACTGCTTTTGATAACCCATTTCCAAAGAGCTCAGCGATTTAAAATAAATTAGAACACTCATCTCTTCAATCTCCTTTATTGAAGGGCACATTCAAAGTTTCTTCATTGTTTTTTACAGTGCCATACAGAACAGAGCTTTCAGATGGTTTAGGAATTAAGGAGGAGGAAAACATCAGTGTTGGCCAGGGCTGGCCCAATCTGTAGTGTCCCTTGGAAACCTCTCCAGTAAACAAGgtttgagttcaaaccccatgttagctatttagtgatgtgtaaactttgatccatggttcaacatctctgaatactgttttctcaaaaggaaattagaaagaaaaggaatatcttatctataaattgtcttaagaattcaattgaataagaaaatgtaaaTAAAGTATCTACCATTC
>gene=chr10_4748026-4749026; species=bosTau
AACTGTAAATCTACATGAAAGGAAACATAAACATTCTCCTTATCCCTACTTAGAATCTCATAAA--AAATCCAAATAATAGATTAAGGACAATATTTTTGATAATCCTTTTCCAAAGAGCTGAGAGATTTAAGATAA-TAAGAATGCTTCTCTTTCCAATCTCCTCTAGTAAAGGGAATGCTTTAAACTTTTTGGTTATCTTTTCCTGTGTGGTAGAGAGCAGGGCTTTCCAGTGGGATGGCAATAATGGGGG-GGAGGAGGCAACTGGAAGCAGGG-TTGGTCcaacc--ttgtgt-cctgggaagaatgtagagtaaatgaggtttgagtcaccatc---tgcttgccacttactgatatgcaaactgggatcaatggttcaacatctctgaaggctatttcctcctaaggaaattggga--acaagcaatatcttatttataaactgtctggaagattaaattgatggagaaactgcaaagaaagtagctagtgctc
>gene=chr10_4748026-4749026; species=calJac
AGCTATAAAATTCCAGGAAGGGAAACATTAACATTCTCCTTAGCCTTCCTTAGAATCTCATTAA--AAGTCCAAATCATAGATTAAGGACACTACTTTTGATAACCCATTTCCAAAGAGCTCAGAGATTTAAAATAAATTAGAATGCTCATCTCTTCAATCTCCTGTATTGAAGGGCACATTCAAAGTTTCTTCCCTGTTTTTTACAGTGCCGTAGAGAACAGGGCTTTCAGACGGGTTAGAGATTAAGCAGGAGGAAAGTATCAGTGTTGGCCAGGTCCAGCCCCATCTGTAGCGT-CCCTGGAAAgctctccagtaaacaaggtttgagttcaaaccctatgttagctatttcctgatgtgtaaactgggatcaatagtt---catctctaaatattgtttt---aaaaggaaattagaa--acaaggactatcttatctataaattgtcataagaattaaattgaatgagaaaatgtaaataaagtatctagcatac
>gene=chr10_4748026-4749026; species=canFam
AACAGTAAAATTGCAAGAAGGGAAACGTTAACAGTTTCCTTATCCCTACTT--AACC-CAAAAA--AAATCCAACCAACTCACCAAAGATAATATCATTAA-CTCAAAGTTCCAAAGAA-CTGGGGATTT-AAATAAGTTAGGATCCTTATCTTTTTAATCTTCTCTACTAAAGAGAATGTCCTCAGTTCCTTAGCTGTTTTTCACCCTGTCCTACAGAACAGGGCTTTTAGGGGGGTTAGAAATAGGGGAGG----GAAGATCAGTGTC--GAGGG-CTGGCCCCATC--TCGTGT-TTgtggaagaatgtagggtaaatgaggtgagaatcaaatcc---tgccggccatttgctgatgtgtaaacttggatcagtggttcaatatctctgaatattatttcctcaaaaggaaattgggattataaataatattttatttataagttgtcttgaggattaaactga-tgagaaaatgtaaatgaagTATCTACCGTTC
>gene=chr10_4748026-4749026; species=equCab
AGCTGTAAAATTTCAGGAAAGGAAACATGAGCATTCTTCTTATCCCTACTGG-AATCTCATAAA--AAATACAAACAACGGA--AAGGACAATCCTTTTGATAGGGCATTTCTAAGGAGCTCAGAGATTTAAAATAAGTTAGAATGCTTGTCTTCTCAATCTCCTCTACTAAAGGGAACTTTCTAAGTTTTTTAGTTGTTTTTTACCATGCGATAGAGAACAGAGCTTTCAGTCGGGTTGGAAACAGAGGAGG----GGATGTTAGTGTCAGCGGAG-CTGGCCCCGCCTATAGTGT-CCTTGGAAG-ATAcagggtgaacgaggtttgagtcaa--------tcctgacatttactgctgtgtagccttagatcaacagtccaacatctctgaatactatttcctcaaaaggaaattggga--aaaagtaatatcttatttacaatttgtcttgaagattaaattgagtgagaaaatataaatgaagtatctagcattc
>gene=chr10_4748026-4749026; species=gorGor
AGCTATAAAATTCCAGGAAGGGAAAC-TTAACATTCTCCTTAGACCTACTTAGAATCTCATTAAATAAGTCCAAATCACAGATTAAGGACACTGCTTTTGATAACCCATTTCCAAAGAGCTCAGCGATTTAAAATAAATTAGAACACTCATCTCTTCAATCTCCTTTATTGAAGGGCACATTCAAAGTTTCTTCATTGTTTTTTACAGTGCCATACAGAACAGAGCTTTCAGATGGTTTAGGAATTAAGGAGGAGGAAAACATCAGTGTTGGCCAGGGC-GGCCCAATCTGTAGTGT-CCTTGGAAACCTCTCCAGTAAACAaggtttgagttcaaaccctatgttagctatttactgatgtgtaaacttggatccatggttcaacatctctgaatactgttttctcaaaaggaaattagaaaaaaaaggaatatcttatctataaattgtcttaagaattcaattgaatgagaaaatgtaaataaagtatctaccaTTC
>gene=chr10_4748026-4749026; species=panTro
AGCTATAAAGTTCCAGGAAGGGAAACATTAACATTCTCCTTAGACCCACTTAGAATCTCATTAAATAAGTCCAAATCACAGATTAAGGACACTGCTTTTGATAACCCATTTCCAAAGAGCTCAGCGATTTAAAATAAATTAGAACACTCATCCCTTCAATCTCCTTTATTGAAGGGCACATTCAAAGTTTCTTCATTGTTTTTTACAGTGCCATACAGAACAGAGCTTTCAGATGGTTTAGGAATTAAGGAGGAGGAAAACATCAGTGTTGGCCAGGGCCGGCCCAATCTGTAGTGT-CCTTGGAAACCTCTCCAGTAAACAAGgtttgagttcaaaccccatgttagctatttactgatgtgtaaacttggatccatggttcaacatctctgaatactgttttctcaaaaggaaattagaaagaaaaggaatatcttatctataaattgtcttaagaattcaattgaataagaaaatgtaaaTAAAGTATCTACCATTC
>gene=chr10_4748026-4749026; species=papHam
AGCTATAAAATTTCAGGAAGGGAAATGTTAACATTCTCCTTAGCCCTACTTAGAATCTCATTAAATAAGTTCAAATCACAGATTAAGGACACTGCTTTTGATAACCCATTTCCAAAGAGCTCAGAGATTTAAAATAAATTAGAACACTCATCTCTTCAATCTCCTTTATTGAAGGGCACATTCAAAGTTTCTTCATTGCTTTTTACAGTGCCATACAGAACAGAACTTTCAGATGGGTTAGGAATAAAGGAGGAGGAAAACGTTAGCATTGGCCAGGGCCGGCCCAATCTGTAGTGT-CTTTGAAAAGCTCTCCagtaaacaaggtttgagttcaaaccctatgttagctattcactgatgtgtcaacttggatcaatagttcaacatctctgaatactgttttctcaAAAGGAAATTAGAAA-AAAAGGAATATCTCATCTATCAATTG-----AGAATTAAATTCAATGAGAAAATGTAAATAAAGTATCTACCATTC
>gene=chr10_4748026-4749026; species=ponAbe
AGCTATAAAATTCCAGGAAGGGAAACATTAACATTCTCCTTAGACCTACTTAGAATCTCATTAAATAAGTCCAAATCACAGATTAAGGACACTGCTTTTGATAACCCATTTCCAAAGAGCTCAGCGATTTAAAATAAATTAGAACACTCATCTCTTCAATCTCCTTTATTGAAGGGCACATTCAAAGTTTCTCCATTGTTTTTTACAGTGCCATACAGAACAGAGCTTTCAGATGGATTAGGAATTAAGGAGGAGGAAAACATCAGTGTTGGCCAGGGCCGGCCCAATTTGTAGTGT-TCTTGGAAAgctctccagtaaacaaggtttgagttcaaaccctatgttagctgtttactgatgtgtaaacttggatccatggttcaacatctctgaatattgttttctcaaaaggaaattagaaaaaaaaggaatatcttatctataaattgtcttaagaattaaattgaatgagaaaatgtaaataaagtatctaccattc
>gene=chr10_4748026-4749026; species=rheMac
AGCTATAAAATTTCAGGAAGGGAAATGTTAACATTCTCCTTAGCCCTACTTAGAATCTCATTAAATAAGTTCAAATCACAGATTAAGGACACTGCTTTTGATAACCCATTTCCAAAGAGCTCAGAGATTTAAAATAAATTAGAACACTCATCTCTTCAATCTCCTTTATTGAAGGGCACATTCAAAGTTTCTTCATTGCTTTTTACGGTGCCATACAGAACAGAACTTTCAGATGGGTTAGGAATAAAGGAGGAGGAAAACGTTAGCATTGGCCAGGGCCGGCCCAATCTGTAGTGC-CTTTGAAAAgctctccagtaaacaaggtttgagttcaaaccctatgttagctattcactgatgtgtcaacttggatcaatagttcaacatctctgaatactgttttctcaaaaggaaattagaaa-aaaaggaatatctcatctatcaattgtcttaagaattaaattcaatgagaaaatgtaaataaagtatctaccattc
>gene=chr10_6089026-6090026; species=hg19
AAATGTTCTCGGCTTCCCAGACACCAATGAAGGAGCTTATTATGAATATGAAGGATAATTAACGTATCTATTATTTTATTAGACATCACAATTCAAATACAATAAAGtatataaatataaatatataataaatgaaatatataaaataCCATCTTAGCTTATGAAATTATCTTATATGATAAAATAATTATACAGATATATAATAAGCAATTAGGGTatgttatataaaatactatagtatactcattaatataattagtatattatatgataaatatatataataaaagacatcatacactaatagagtataatagtcaatataatTAAAATTATTACTTATGCAGTAATTAATtatgaggtgatgtgttcttctcatctccgttctctagaggcaggaactaaggcacagagaggcccagtgacttgcccagagacacacagcccctcagtggtggagctaggacttggacccaggcagcctgacaagtgcgtgctct
>gene=chr10_6089026-6090026; species=bosTau
GGCTTCCCTGGTCCCCCCAGCCACCTCTGTAGGAGGCTGTTATGAACATTCATGACAATTAATACGACTATTTTATAGTCCATTATTATAAGCAAG--------------------------ACAT----------------------------------------------------ATACAATA----------------------AACTG---------------------------------------------------------------------------AGATAT-ACAGAATGCTACAGTGTTACT---GATACAGCTGTAAATAAGAATCACTTCAGGATTAATGACGGGATG-GCCGTCCCTACTGGCTCCGTGTTATACACAATGT-AGTGAG---CCGGCAGCGTCAGTGCCCTGCCCAGAGTCACACAGCCGGTT--CCGCAATGTCA------GGATCC--GCAGCCTCTCGGGGGGAGGCGCC
>gene=chr10_6089026-6090026; species=calJac
AAATGCTCTCAGCTTCCCAGCCACGGATGAAGGGGCTTATTATGAATATGAAGGATAACTAACA----TTTTATTTTATTAGACATCACAATTCAaatataataaagtatacaaatataaatacatcataaatgaaatatataaaatactatcatatcttgtgaaattatcttatatg---aaataattatataactatataataagcaattaag--atgttatataaagtactatagtacactcattaatagaattagtatattatataatataaATATTTAATAAAAGACATCATACAGTACTAGAGTGTAAT----AATTTGGTTAAAATGATTATTTATGCAGTAATTAATtatgagatgatgtcttcttctcatctctattctacagaggcaggaactaaggcacagaga---------------------------------------------------------CCCAGGCAGCCTGACGAGCACGTACTCT
>gene=chr10_6089026-6090026; species=canFam
GACTTCCCTCATCTCCACAGCCACCTATGACGTCTGCTATTACGAATACTAGTGATAATTAACGCAACTATTCTTT--TCTATTACTAGAATTAAAATAGAATCAAATGTA--------AGTATATAACGAAG---------------------------------------------------------------------------AATCAAGGTA-----TATAA-----------------------------------------------------------------------AATACTATAGTATAATT---AGCATGATTACAAAC-AAAGCCACGTAGTAATTAATtattagataagcagtt---actgtctcagttttatagacgatgggagtgagacac---aagaccccgtgaccttcccgaacttgcagggcccgctgatggcaaaggcagcttttgggcct-ggcagcctga--------------
>gene=chr10_6089026-6090026; species=equCab
gacttttctaaccttcgcagccacctaggaagtaggctattatGACTATTAATGATAATGAATGCaattattttatagtatattattataattaaa-------------------------tatataaa-------------------------------------------------atgtaata----------------------aattGATATA-----CAAAG------------------------------------------A-ACTGTAGTAT------------------------------AATT---AATATAACTATAAATAAGAATCACATAAT---TAATGATTAGATGAGTAGATCttgtcatctccattttatagatgatggaagggagacaccgacaggttcagacaccttcccagagtcacacagcctgttggcggtgaagccagcatttggatct-ggcagcctaagaggagaaggagct
>gene=chr10_6089026-6090026; species=gorGor
---------------------------------------------------------------------------------------------------------------------------------------------------------------------------------------------------------------------------------------------------------------------------------------------------------------------------------------------------------------------------------------------------------------------------------------------------------cagcccctcagtggtggagctaggacttggacccaggcagcctgacaagtgcgtgctct
>gene=chr10_6089026-6090026; species=panTro
AAACGTTCTCGGCTTCCCAGACACCAATGAAGGAGCTTATTATGAATATGAAGGATAATTAACATATCTATTATTTTATTAGACATCACAATTCAaatacaataaagtatataaatataaatatataataaatgaaatatataaaataccatcttagcttatgaaattatcttatatgataaaataattatacagatatataataagcaattaaggtatgttatataaaatactatagtatactcattaatataattagtatattataTGATAAATATATAT-----AAGACATCATACACTAATAGAGTATAATAGTCAATATAATTAAAAttagtacttatgcaataattaattatgagatgatgtgttcttctcatctccgttctctagaggcaggaactaaggcacagagaggcccagtgacttgcccagagacacacagcccctcagtggtggagctaagacttggacccaggcagcctgacaagtgcgtgctct
>gene=chr10_6089026-6090026; species=papHam
AAATGTTCTTGGCTGCCCTGACACCAATGAAGGAGCTTATCATGAATATGAAGGATAATTAACATACCTATTATTTTATTAGACATCATAATTCAAATATAATAAAGTATATAaatataaatatatcataaatgaaatatataaaataccatct-----tatgaaattatcttatatgataaaataattatacagatatataataaacaat----atatgttatataaaatactatagtatactcattaatataattagtatattatatgataaatatatataataaaaGACATCATACACTAATAGAGTATAATAGTCAATATAATTAAAAttaatacttatgcaataattaattatgagatgatgtgttcttctcatctccattctatagaggcaggaactaaggcacagagaggcccagggacttgcccagagccacacagcccctcggtggtggagctaggagttggacccaggcagcctgacaagcgtgtgctct
>gene=chr10_6089026-6090026; species=ponAbe
AAACGTTCTCGGCTTCCCAGACACCAATGAAGGAGCTTATTATGAATATGAAGGATAATTAACATATCTATTATTTTATTAGACATCACAATTCAAATGCAATAAAGCATATA------AATATACCATAAATGAAATATACAAAATACCATCTTATCTtatgaaattatcttatatgataaaataattataaagatatataataagcaattaagatatgttatgtaaaatactatagtatactcattaatataattagtatattatatgataaatatatataataaaagacatcatacactaatagagtataatagtcaatataatTAAAAttaatacttatgcaataattaattatgagatgatgtgttcttctcatctccattctaaagaggcaggaactaaggcacagagaggcccagtgacttgcccagagacacatagcccctcagtggtggagctaggacttggacccaggcagcctgacaagtgcgtgctct
>gene=chr10_6089026-6090026; species=rheMac
AAACGTTCTAGGCTTCCCTGACACCAATGAAGGAGCTTATTATGAATATGAAGGATAATTAACATACCTATTATTTTATTAGACATCACAATTCAaatataataaagtatataaacataaatatatcataaatgaaatatataaaataccatcttatcatatgaaattatcttatatgataaaataattatacagatatataataaacaattaagatatgttatataaaatactatagtgtactcattaat---attagtatattataTGATAAATATATATAATAAAAGACATCATACACTAATAGAGTATAATAGTCAATATAATTAAAAttaatacttatgcaataattaattatgagatgatgtgttcttctcatctccattctatagaggcaggaactaaggcacagagaggcccagggacttgcccagagccacacagcccctcggtggtggagctaggacttggacccaggcagcctgacaagcgtgtgctct
>gene=chr10_6160261-6161261; species=hg19
ggtacaatctcagttcactgcaacctccacctcccaggttcaaacaattcttgtgcctcagcctcccaagaagcttggattacaggcatgtgccactatgcctggctaatttttttatttttagtggaaaaagcgttgcgccatggtggccaggctggtcttgaactcctgggctcaaattatctttttgccaaagtgctgggattataggcatgagccaccgcacccAATCCTTTTTTTTTTTtttttttggtagatttctttctgcttaaacaagctagagtgaatttttaaatctgcacctaagacccctgactgataACAGATTGATAGCTGGGATTGCACATGACAAATCCTGAAAGATGAAAGATGGAGGAGGTAGGATGGGACTGGTAAGGACCCGGTTTCCCTGGGCTGAAGAACTGGTGAACCTCGTTACTTGGTGGTGAGGCATTTAGCCAAGCTGCTGCTGTTCCTTGGACTATAGGCTGGTGTTATGg
>gene=chr10_6160261-6161261; species=bosTau
-----------------------------------------------------------------------------------------------------------------------------------------------------------------------------------------------------------------------------------------------ttttgtttttctcgtaaatgcttttctgcttaaaccagtcagagtgagtgcgctcacttgtaaccaagaaT--------------AGTCGATACCTGGAACTGAAAGTGACAGATCT-------TAAAAGACAGAGAG---------------GGGAGGGCCTGCTGTCCTAGGGGTGAAAAATTGATGAACTTAGTTATTTAGTAGCAAAACATTTTGCCAAACTGTTACTGTACTTT----------------------
>gene=chr10_6160261-6161261; species=calJac
ggtgcaatctcagctcactgcagtgtccacctcccgggttcaagcgtttctcatgcctcagcc-cccagaaagctgggattacaggcatgtgtca-----cctggctgatttttgta---tcagtggaaaaggagttttgccatggtggacaggctggtcttgaactcctgggcccaaacattcttcctgccaaagtactgggattacaggcatgagccactgcacccAAttctttttttttttttttttttGTAGATTTTTTTCTGCTT----AAGCTAGAGTGAGTTCTATCATCTTCACCTAAGACCCGCAGCTGATAACAGGTTGATAGCTGGGATTGCACATGACAAATCC-------TGAAAGATGGAGGAGGTAGGATGGGATTGGTAAGGACCCAGTTTCCCTGGGCTGAGAAACTGGTGAACTTTGTTATTTGGTGGTGAGGCATTTAGCCAAGCTGCTGCTGTTCCTTGAACTACAGGCTGGTGTTA---
>gene=chr10_6160261-6161261; species=canFam
-------------------------------------------------------------------------------------------------------------------------------------------------------------------------------------------------------------------------------------GTTTTTTGTTTGCTTTTTGTTTTGTAAATTCCATTCTTCTTAAGCCCTCGTGCGTGCGTTCTTTCAATTGTAGCTAAGAACACTGGTTGATAAACTGTTGGTATCTGGAATTGCAAATGACAAATCG-------CAAAAGATGAAAGAGCTAGGACAGGATTAGGGAGGACTCCCTAC-CTAGGGGTAAAAAATTGGTGAGCCTAGTTATTTGATGGCAGACCGTTTTGCCAAACCATTACTGTGCTTTAGCCTAAGGGCCAG-----AGG
>gene=chr10_6160261-6161261; species=equCab
--------------------------------------------------------------------------------------------------------------------------------------------------------------------------------------------------------------------------------------------tcttttcttttttttgataaattct--tctgcttaaacaagccagaatgagttctctcatttgcaagtaagagcactgGCCGGAAA-CAGTTGGTATCGGGAATTGCAAATGACAAATGC-------TAAAAGATGCAGGAGGTAGGACACGGTTGGAGAAGACCCACTGTCCTGGG---GAAAAATTGGTGAGCCTAGTTATTTGGTGGCAAAACATTTTGCCAGACTG--ACTGTACTTTAGGGTAGAGACCAG-----AGG
>gene=chr10_6160261-6161261; species=gorGor
---------------------------cacctcccaggttcaaacaattcttgtgcctcagcctcccaagaagctgggattacaggcatatgccactatgcctggctaatttttttatttttagtggaaaaagcgttgcgccatggtggccaggctggtcttgaactcctgggctcaaatgatctttttgccaaagtgctgggattataggcatgagccaccgcacccAATCCTTTTTTTTTTTTTTttttggtagatttctttctgcttaaacaagctagagtgaatttttaaatctgcacctaagacccctgactgataACAGATTGATAGCTGGGATTGCACATGACAAATCC-------TGAAAGATGGAGGAGGTAGGATGGGACTGGTAAGGACCCGGTTTCCCTGGGCTGAAAAACTGGTGAACCTTGTTACTTGGTGGTGAGGCATTTAGCCAAGCTGCTGCTGTTCCTTGGACTATAGGCTGGTGTTA-Gg
>gene=chr10_6160261-6161261; species=panTro
ggtacaatctcagttcactgcaacctccacctcccaggttcaaacaattcttgtgcctcagcctcccaagaagcttggattacaggcatgtgccactatgcttggctaatttttttatttttagtggaaaaagcgttgcgccatggtggccaggctggtcttgaactcctgggctcaaatgatctttttgccaaagtgctgggattataggcatgagccaccgcacccAATCTTTTTTTTTTTTTttttttggtagatttctttctgcttaaacaagctagagtgaatttttaaatctgcacctaagacccctgactgataACAGATTGATAGCTGGGATTGCACATGACAAATCCTGAAAGATGAAAGATGGAGGAGGTAGGATGGGACTGGTAAGGACCCAGTTTCCCTGGGCTGAAAAACTGGTGAACCTCGTTACTTGGTGGTGAGGCATTTAGCCAAGCTGCTGCTGTTCCTTGGACTATAGGCTGGTGTTATGg
>gene=chr10_6160261-6161261; species=papHam
ggtgcaatcttagctcactgcaacctccacctcccgggttcaaacaattctcgtgcctcagcctcccaagaagctgggattacaggcatgtgccaccactcctggctaatttttttatttttagtggaaaaggagtttcgccatggtggccaggctggtcttgaactcctgggctcaaacgctccttttgccaaagtgctgggattataggcatgagccactgcacccgATCCTTTTTTTTTTTATTttttggtagatttctttctgcttaaacaagctagagtgaa-ttttaagtctgcacataagacccctgactgataACAGATTGATAACTGGGATTG--CACGACAAATCC-------TGAAAGATGGAGGAGGTAGGATGGGATTTGTAAGGACCCAATTTCCCTGGGCTGAAAAACTGGTGAACCTCGTTATTTGGCGATGAGGCATTTA-------------------------------------------
>gene=chr10_6160261-6161261; species=ponAbe
-------------------------------------------------------------------------------------------------------------------------------------------------------------------------------------------------------------------------------------------------------------------------------------------TGAATTTTTAAATCTGCACCTAAGACCCCTGACTGATAACAGATTGATAGCTGGGATTGCACATGACAAATCC-------TGAAAGATGGAGGAGGTAGGATGGGACTGGTAAGGACCCAATTTCCCTGGGCTGAAAAACTGGTGAACCTCGTTACttggtggtgaggcatttagccaagctgctgctgtttcttggactatgggctggtgttatgg
>gene=chr10_6160261-6161261; species=rheMac
ggtgcaatcttagctcactgcaacctccacctcctgggttcaaacaattctcgtgcctcagcctcccaagaagctgggattacaggcatgtgccaccactcctgcctaatttttttatttttagtggaaaaggagtttcgccatggtggccaggctggtcttgaactcctgggctcaaacgctccttttgccaaagtgctgggattataggcatgagccactgcacccgATCCTTTTTTTTTTATttttttggtagatttctttctgcttaaacaagctagagtgaa-ttttaagtctgcacataagacccctgactgataACAGATTGATAACTGGGATTG--CATGACAAATCC-------TGAAAGATGGAGGAGGTAGGATGGGATTTGTAAGGACCCAATTTCCCTGGGCTGAAAAACTGGTGAACCTCGTTATTTGGCGATGAAGCATTTAGCCAAGCTGCTGCTGTTTCTTGGACTGTAGGCTGGTGTTACGg
>gene=chr10_6210174-6211174; species=hg19
CTCCCACTTGCTGAGCGAGGGCCCTGGCCACCCACACTGACCATGCTTGTATTCATCAGCTGTCCTAGAATGTCCTGCCTCAGGCTGGAGGCTGAGGATGCCAGtgagcgaggcagaacggtggcttcagtcagccttcctgggttctgatgccacctccaccactgagtagctgtgtgaccttggagaatttcccaaacatctctgtgcttcagttccctgatgtgtCAGCCTTATGCAGTTGTGAGGATTAACACGAGCAGCTAAGCACAAAAGGCTTCTACATGGCCTGGTAGAAAATCAGGATGCCACCCTGCTGGTGGCCACTGGAAACCCTATTACAATCCAGAGTGCTTCCTAAGTGGGCCTTATTATTCCTGTCTTAAAGGAACTTTCTGCCCAGCAATGACAACTTGGCCATTGCTACGACCATTATGCATGAGTTTAACGGACCAGAAAATGGGATGGGGTGGTCTGCACAGCAGCTGCCCACTCGCAGG
>gene=chr10_6210174-6211174; species=bosTau
CTCCTGCTTACTGAGCCAAGGTTC-CGCTCCCC-AGCCAGCTGTCTTTCTGTTCACTTATGTCAGTGAGATCAA-AGCCTCAGGCTGGAGGCA----------------GAGGTGGGATGTTGCctggaggctcgcatcctgggttcacacac----------------cagctgcgtggccttggggaagttccttccgctctgcctg----ggtttcctcacctgtcagccttgtggggttgtgaggatga-------------agcaagaAGCAGCCCGGCTGGGACTGGCATGTGCTTG----GCAAT-----CTGTGGCT--------------------------------------------------------------GGTGCCCTCTGCCCAGTAATGCCAGCTCTGAGGGTGTTGCTGCCATGCTGTCTAGGC--ACTGGA-CGACAGGGGGGGCAGG-TGGTCAGCACTGCCGCCCCCAGGGCTCA--
>gene=chr10_6210174-6211174; species=calJac
CTCTGACTTGCTGAACCGAGGCCCTGGCCCCCCACCCTGACCATGCTTGTATTCAGGAGCCGTCCTAGAATGCGCTGCC-CAGGCTGGAGGCTGAGGATACCCATGAGTGAGGCagaacagtggcttcagtcagccctcctgggtttggatgccacccctgccactgagtagttgtgtgaccttggggaatttctctaatgtctctgtgcttcagttccttaatctgtCAGCCTTACGCAGTTGTGAGGATTA-CACAAGCAGCTGAGCACAAAACGTTTGTATGTGGCCCGGCCGAATATCCGGATCCCACCCTGCCTGTGGCCACTGGAGACCCTGTTACACTCCTCAGTGCTTTCTAAGCAGGCCTTAGGATTCTTGTC-TAATGAAACTGTCCGCCCAGCAATGACAACTTGGCAGCTGCTCCCACCATTGTGCGTGGGTTTAATGGACCAGAAAGTGGAATGGGAT-GTTTACACAGCAGCTGCCTGCTTGCAGG
>gene=chr10_6210174-6211174; species=canFam
CTCGAGCTCCCTGGACCC----------------ACCTGGCCGTCTTTGTATTCATGGA--------AGATGGAACCCCTCTGGCAGcagggagccagagtgagggtgggaagc----tgcgccccgaggtcagacctcctgggctcccacaccaggtccacctcgcagaagctgtgtgaccttggagaagtgtctttacgtctctgtgcgtcagcctcctcacct-TCAGTGGCATTGGGTCGTGAGGAGTA-------------GGCCCCAAGCTCTCCAACAC-GCCTGGCACCTGCTTGG---GCCTCATAGGCGGTGGCT-T--------------------------------------------TGACTCCTGACTTGAAGGAGCCCTCAGCCCGGCAGTGACAGCACCCACAGAGCTGTCACCATTCCGTGTGAGCTGAATGGGCTGGGAGCCAGGATGGG-TGGTCAGCACAGC---TGCTCCGCCCCAAG
>gene=chr10_6210174-6211174; species=equCab
CTCCAGCTCACTGAGCCAAGGCC--------CT-AGTTGGCCATCTTTGTATTTATTTAGTTCTATAAGATCAACCCCCTCAGGCTGGAGGCTGTGAATGCAAGAGAGAGAGGTGGGATGTCTCc--gggtcaaacttcctgggttcagacaccagctccatcgcttagcagctgtgtgactttggagaagtttcttcatgtctctctgcctcaatttcctcacctgtcaactgtgtggggttgggaggatta-------------agtacacagcacttcaacacggcctggcatgtgcttgg--tattccatagacagtggccat--------------------------------------------tTATTCCTGTCTTGAAGGAGCCCTCAGTCCAGCCATGACAGCTCTGTGGATGCTGCCACCGTTCTGTAAGAGCTTAATGGGCTGGGAGACAGGAT-GG-TGGTCGGCACAGTGGCTGCCCTACCCCAAG
>gene=chr10_6210174-6211174; species=gorGor
CTCCCACTTGCTGAGCGAGGGCCCTGGCCACCCACACTGACCATGCTTGTATTCATCAGCTGTCCTAGAATGTCCTGCCTCAGGCTGGAGGCTGAGGATGCCAGTGAGCGAGGCAGAATGGTggcttcagtcagccttcctgggttctgatgccacctccaccactgagtagctgtgtgaccttggagaatttcccaaacatctctgtgcttcagttccctgatttgtcagccttatgcagttgtgaggatta-cacgagcagctaagcacaaaaggcttctacatggcctggtagaaaatcagGATGCCACCCTGCTGGTGGCCACTGGAAACCCTATTACAGTCCAGAGTGCTTCCTAAGTGGGCCGTATTATTCCTGTCTTAAAGGAACTTTCCGCCCAGCAATGACAACTTGGCCATTGCTATGACCATTATGCATGAGTTTAACGGGCCAGAAAATGGGATGGGATGGTCTGCACAGCAGCTGCCCACTCGCAGG
>gene=chr10_6210174-6211174; species=panTro
CTCCCACTTGCTGAGCGAGGGCCCTGGCCACCCACACTGACCATGCTTGTATTCATCAGCTGTCCTAGAATGTCCTGCCTCAGGCTGGAGGCTGAGGATGCCAGtgagcgaggcagaacggtggcttcagtcagccttcctgggttctgatgccacccccaccactgagtagctgtgtgaccttggagaatttcccaaacatctctgtgcttcagttccctgatgtgtCAGCCTTATGCAGTTGTGAGGATTA-CACGAGCAGCTAAGCACAAAAGGCTTCTACATGGCCTGGTAGAAAATCAGGATGCCACCCTGCTGGTGGCCACTGGAAACCCTATTACAATCCAGAGTGCTTCCTAAGTGGGCCTTATTATTCCTGTCTTAAAGGAACTTTCCGCCCAGCAATGACAACTTGGCCATTGCTACGACCATTATGCATGAGTTTAACGGGCCAGAAAATGGGATGGGATGGTCTGCACAGCAGCTGCCCATTCGCAGG
>gene=chr10_6210174-6211174; species=papHam
CTCCCACTTGCTGAGCGAGGGTCCTGGCCACCCACCCTGACCATGCTTGTATTCATGAGCCGTCCTAGAATGT-CTGCCTCAGGCTTGCAGCTGAGGATGCCAGGGGGCAAGGCagcacggtggcttcagtcagccttcctgggttctgatgccacctccgccactgagtagctgtgtgaccttggagaatttctcaaacatctctgagcttcagttccctaatgtgtcaaGCTTATGCAGTTGTGAGGATTA-CACGAGCAGCTAAGCACAAAAGGCTTCTACATGGCCTAGTAGAATATCAGGATCCCACCCTGCTTGTGGCCACTGGAGACCCTATTATAGTCCAGAGTGCTTCCTAAGTGGGCCTTATGATTCCTGTCTTAAAGGAACTCTCTGCCCAGCAATGACAACTTGGCTGTTGCTACCACCATTATGCATGAGTTTAACTGGCCAGAAAATGGGATGGGATGGTCCGCACAGCAGCTGCCCACTCGCAGG
>gene=chr10_6210174-6211174; species=ponAbe
CTCCCAC-TGCTGAGTGAGGGCCCTGGCCACC---------------------------CTGTCCTAGAATGTCCTTTCTCAGGCTGGAGGCTGAGGATGCCAGtgagcgaggcagaacggtggcttcagtcagctttcctgggttctgatgccacctccgccactgagtagctgtgtgaccttggagaatttcccaaacatctctgtgcttcagttccctgatgtgtcaaccttatgcagttgtgaggatta-cacgagcagctaagcacaaaaggcttctacatggcctggtagaaaatcagGATGCCACCCTGCTGATGGGCACTGGAGACCCTATTACAGTCCGGAGTGCTTCCTAAGTGGGCCTTATTATTCCTGTCTTAAAAGAACTCTCCGCCCAGCAGTGACAACTTGGCCATTGCTACCACCATTATGCATGAGTTT-ACGGGCTAGAAAATGGGATGGGATGGTCTGCACAGCAGCTGCCCACTCGCAGG
>gene=chr10_6210174-6211174; species=rheMac
CTCCCACTTGCTGAGCGAGGGTCCTGGCCACCCACCCTGACCATGCTTGTATTCATGAGCCGTCCTAGAATGT-CTGCCTCAGGCTggcagctgaggatgccagggggcaaggcagcacgggggcttcagtcagccttcctgggttctgatgccacctccaccactgagtagctgtgtgaccttggagaatttcccaaacatctctgagcttcagttccctaatgtgtcaaGCTTATGCAGTTGTGAGGATTA-CACGAGCAGCTAAGCACAAAAGGCTTCTACATGGCCTAGTAGAATATCAGAATCCCACCCTGCTTGTGGCCACTGGAGACCCTATTATAGTCCAGAGTGCTTCCTAAGTGGGCCTTATGATTCCTGTCTTAAAGGAACTCTCTGCCCAGCAATGACAACTTGGCTGTTGCTACCACCATTATGCATGAGTTTAACTGGCCAGAAAATGGGATGGGATGGTCCGCACAGCAGCTGCCCACTCACAGG
>gene=chr10_6252026-6253026; species=hg19
TTTCTAATCACTGTGCCTTGCCAGGGAGGGTGATGAGGCGGGTGGGGGGTGTCTCTTTTTTGGTGGTAAAAAGGCCCATTGAGAAGAGAAGAAGAAACTGAGGGTCACAGAATTAGAAACATGAGATGTGCTGTGAGTTTTTAAAAGGGGCTGAGGTTGGAGAATAAGACAAAAAGATTTAGTAAGGATTTGTGATTACCCCATCTGTCCAAGACAGTGGTGGGTGTCTGAAGGGAGGGACAGGTGCAAACACCTCAGGCGCCCCTCTCtttgtttttttttgtttttttttgtttttttgttttttttttttttgagacgaagtttcgctctgtcacccaggctggagtgcagtggcgctatctcggctcactgcaagctccgcctcccgggttcacgccattctcctgcctcagcctcccgagtagctgggactacaggcgcccgccaacatggccggctaattttttgtgtttttaatagacggggtttcgccatgt
>gene=chr10_6252026-6253026; species=bosTau
--------------------CCAGGGAGGAAGGTACGAGAGGT-GGGAGTG--------T------TAAAAAGGTCAGTAGAGAAAAA--------GCAGGAGATTATGGAGGAAAGCACTTGAGATGTGCTGTGAGTTTAACAAAGAGGAGGGG------GGGTA--------AGGTTTTGT---ATTTCGGGG--ACCCCT------------------GAGCACCTGGGCGGATGGGCAGCAGCAGACACCTTTGGCG-----------------------------------------------------------------------------------------------------------------------------------------------------------------------------------------------------------------------------------------------
>gene=chr10_6252026-6253026; species=calJac
--------------------CCAGGGAGGGTGATGAGGCAGGCGGGGAGTGTCTCTTTTTTGGTGGTATAAAGGCCCATTGAG-----------------------------------------------CTGTGAGTTTTTAAAAGGGGCAGGGGTTGGAGAATAAGACTCAAAGGTTTAGTAGGGGTTTGTG------------------------------------------------------------------------------------------------------------------------------------------------------------------------------------------------------------------------------------------------------------------------------------------------------------------
>gene=chr10_6252026-6253026; species=canFam
CCCCCAGTCCCTTGCTCTTGCCAGTGAGCCTGGTGTGACAGGG-GGACAGAGCTCCTCTT------CAGAAGGATCTGCAGAGAAGAAGAA-----GCAGATGATTATAGGTGAAGGCTCTTCAGATCACCTGGGAGTTTCAAAAGGAGCCGGGAGAGGGAGAGTCAGACTCTG-AGCTTAGTAAGGTTTCCCTG-----CTTGGAGTCCCAG--------GAGTGCCAGGGTGGAGGGACGGCTGCGACC---------------------------------------------------------------------------------------------------------------------------------------------------------------------------------------------------------------------------------------------------------
>gene=chr10_6252026-6253026; species=equCab
--------------------CCAGGGAGGATGGTGCGAGAGGT-GGGAGGGTCTCCTTTT------CAAAAAGGTCCACAGAGACGAAGAA-----GCAGGTGCTTATAGACGAAAGCCCTTGGGATGTGCTGTGAGTTTTAAAAAGAGGAGGGAGAAGGAGAGTAAGACAAAA--------------------------------------------------------------------------------------------------------------------------------------------------------------------------------------------------------------------------------------------------------------------------------------------------------------------------------------
>gene=chr10_6252026-6253026; species=gorGor
--------------------------------------------------------------------------------------------------------------------------------------------------------------------------------------------------------------------------------------------------------------------------------------------------------------------------------------------------------------------------------------------------------------------------------------------------------------------------------------------------------------------
>gene=chr10_6252026-6253026; species=panTro
TTTCTAATCACTGTGCCTTGCCAGGGGGGGTGATGAGGCGGGTGGGGGGTGTCTCTTTTTTGGTGGTAAAAAGGCCCATTGAGAAGAGAAGAAGAAACTGAGGGTCACAGAATTAGAAACATGAGATGTGCTGTGAGTTTTTAAAAGGGGCTGAGGTTGGAGAATAAGACAAAAAGATTTAGTAAGGATTTGTGATTACCCCATCTGTCCCAGACAGTGGTGGGTGTCTGAAGGGAGGGACAGGTGCAAACACCTCAGGCGCCCCTCTCTTTGTTTTt-----tttgttttgggtttttttttttttttttttttgagacagagtcttactctgtcacccaggctggagtgcagtggcgctatcttggctcactgcaagctccgcctcccgggttcacgccattctcctgcctcagcctcccgagtagctgggactacaggcgcccgccaacacggccggctaattttttgtgtttttaatagacggggtttcgcca---
>gene=chr10_6252026-6253026; species=papHam
TTTCTAATCACTGTGTCTTGCCAGGGAGGGTGATGAGACAGGT-GGGGGTGTCTCCTTTTTGGTGCTAAAAAGGCCCATTGAGAAGAGAAGAAGAAACTGAGGGTCACAGAATGGGAAACATGAGGTGTGCTATGAGGTTTTAAAAGGGGCTGGGGTTGGAAAGTAAGACTCAAAGATTTAGTGAGGATTTGTGATTACCTCCTCTGTCCAAGACAGTGGTGGGTGTCCGAAGGGAGGGACAGCTGCAAACACCTCTGGCG-----------------------------------------------------------------------------------------------------------------------------------------------------------------------------------------------------------------------------------------------
>gene=chr10_6252026-6253026; species=ponAbe
TTTCTAATCACTGTGCCTTGCCAGGGAGGGTGATGAGGCGGGT-GGGGGTGTCTCTTTTTTGGTGGTAAAAAGGCCCATTGAGAAGCGAAGAAGAAACTGACGGTCACAGAATTAGAAACATGAGGTGTGCTGTGAGTTTTTAAAAGGGGCTGAGGTTGGAGAATAAGACAAAAAGATTTAGTAAGGATTTGTGATTACCCCATCTGTCCAAGACAGTGGTGGGTGTCTGAAGGGAGGGACAGCTGCAAACACCTCAGGCGCCCCTCTCTttgttttt---------------ttttttgtttgttttttgttttgagacggagtcgcgctctgtcgcccaggctggactgcagtggcgctatcttggctcactgcaagctccgcctcccgggttcacgccgttctcctgcctcagcctcccgagtagctgggactacaggcgcccgccaccatgcccggctaattttttgtgtttttagtagacggggtttcaccgtgt
>gene=chr10_6252026-6253026; species=rheMac
TTTCTAATCACTGTGTCTTGCCAGGGAGGGTGATGAGGCAGGT-GGGGGTGTCTCCTTTTTGGTGCTAAAAAGGCCCATTGAGAAGAGAAGAAGAAACTGAGGGTCACAGAATTGGAAACATGAGGTGTGCTATGAGGTTTTAAAAGGGGCCGGGGTTGGAAAGTAAGACTCAAAGGTTTAGTGAGGATTTGTGATCACCTCATCTGTCCAAGACAGTGGTGGGT-TCCGAAGGGAGGGACAGCTGCAGACACCTCTG--------------------------------------------------------------------------------------------------------------------------------------------------------------------------------------------------------------------------------------------------
>gene=chr10_6812207-6813207; species=hg19
GAAACATTTAGATTATATATTCTTTGTGTTTTAATAAAATATAAAGTTATTAGTTGCTTTTAGTTTTCAGTATAACAGAATCATGGGGCATCTTTTGTTAAGTCTTTATTTGGAATATTTCAAACTGAACAAAAGAGTGGCTTCTATGACTCGTCTAAGGAATATGATGTGCTGCTTTTTGCTGGACTCTAGCCCCAGTCCTTGGTCATTTCTGTGTTCAGTTCACCGATAAGTGCTCATCCCTGTGACCTGGCCTTGCTGCTGTAGTGACAGACGCTAATCACATCACAGACCAAACACTTCACTCAGGCAGTTTCACCGACTGCTCAGCTATGCCAAGGCTCTCCTCGGGGCTACAGGCGGAGCTTGGTTAGTCAATGCTTGTGGGTCTTGTTTCATAGCAAGCTTTTGTTCCCAATTTAGTTACAAATAAATTTAATTTTTACAGCACTAAGTAGAAAATGAATGTGAAAAAATAAGTTTAAGCTGAAGCAGCTTTA
>gene=chr10_6812207-6813207; species=bosTau
AAGCC-TTTAGATTATATAGAGTTGGTGTTTTGATAAA--ACAAAGGTATGAAGTGACTTTAGCTTTCGGTATAACAAAATTGTGGGGTACCTTTTTCCAAGTCTTTACTTGGAACGCTTCAAACTGGACAACATAATTGCTTCCACAGACATGCTAAGGAA-ATGACATTTTGCTTTCCGCTGGGCTCTGGCCCGG--TTTTGGTCATTTCTGGTGTCAGTTTACCAGTAAATGCTGGTCTG--TGCTCCCGCCC-AGTGC---AGCCACATGTGCTGATCATGTCATCAAACAGACACATCCTCTGGGCAGTCTGGAGGGCTGCTTAGCTGTGCC-AGGATCTTGCT-GGGCTACAGACAGGCTC--ACCATTCAGTGCTTGTGGGTTCTGTTTCATAACACGCTTTTGTTACAAATTTGGATACAAATAAGTTAATTTTTAAATCTGCAAAATAG-AAACAAATGTGCGGGGAA-----TAGGCTCAAGTAGTTTTA
>gene=chr10_6812207-6813207; species=calJac
GAAGCGTTTAGATGATGTATTCTTTGTGTTTTAATAAAATATAAAGTTATTAGGTGCTTTTAGTTTTCAGAATAATGGAACCACGGGATATCTTTTTTTTTGTCTTTATTTGGAATATTTCAAACTGAACAAAAGAGTGGCTTCTATGACTCTTCTAAGGGATGTGATGTGCTGCTTTCTGCTGGACTCTGGCCCCAGCCCTTGGTCATTTCTGTGTTCAGTTCACTGATAGACGCTCATCCCTGTGCCCTGGCCTTGCTGCTGCAGGGACACATGCTAATCACAT--CAGACCAAACACTTGGCTCAGGCAGTGTCACCGACAGCTCATCTGTGCC-GGGGTGTCCTCGGGGCTACGGGCGGAG---------TCAATGCTTGTGAGTCTTGTTTCATAGCAAGCTTTTACTCCCAATTTTGGTACAGATAAATCTAATTTTTATTTCACTAAGTCGAAAATGAATGTGAAA---TAAGTTTAAGCTCAAGCACCTTTA
>gene=chr10_6812207-6813207; species=canFam
GAGGCACTGAGATCTTATATTCTC--TGTTTTAATAAACTGTAAAGTTAGTAAGTATCTTTAGCTTTTAGTATAATGGAATCACGTGGGATCTTTTTCCAAGTCTTTACTGGGAATGCTTCAAATTGGACAACGTAATTGCTTCCATGGACACTCTAAGGGA-ATGGCAGGCTGTTTTTCCTTGGACTTTAGCCGCA-CTTTTGGACATTTCTGGTTTCAGTTCACCGATAAATGCTCCTCTGCATGCTCTGGCCT-GACGT---GGTGACATATGCTGATCTCATCA---------------AC-CGGGCAGTGTCAGGTGCTATTGGGCTTGGCC-AGGGTCTTGTCAGGGCTACAGACAGGCTT--GTTACTCAG--CTTGTGGGTTTTGTTTCATAGCAAGTTTTTGTTACCAATTTCGATAGAAAT----TAATTTTTAACACTGCAAAATAGAAAACAAATGTGGAAACAACAGTTTAGGCTTCAGCAGCTTTC
>gene=chr10_6812207-6813207; species=equCab
GAAGCAGTTAGATTATATATTATCTGTGTTTTAATAAGATATTAAGTTATTTAGTGTCCTTAGCTTTTACTATAAGAGAATCATGTGGCTTCTTTTTCCAAGTCTT-----GGAATACTTCAAACTTGACAAAATAAATGCTTCCACGGACACTCTAAGGAG-GTGACA---TATTTTCTGTTGGACTCCAGCCCCA-GTTTTGGCCATTTCTGGTTTCAGTTCAGCAATAAATGCTCACGTGCACACTTTGGCCT-GATGT---AGTGACGTATACTGATCACATCATGGACCAAACACATCAC-CAGGCACTTTCAGGGATCCTTCAGCTATGCC-TGCATCTTCTTGGGGCTATAGAAAGGCTC--ATTGTTTGAGGCTTGTGGGTTTTGTTTCATAGCAAGTTGTTGTTACACATTTTGATACAAATAAGTTAATTTCTAACACTGCAACATAGAAAACAAATGTGAAAA-AACATTTTAGGCTTAAGGAGTTTTA
>gene=chr10_6812207-6813207; species=gorGor
GAAACATTTAGATTATATATTCTTTGTGTTTTAATACAATATAAAGTTATTAGTTGCTTTTAGTTTTCAGTATAACAGAATCATGGGGCATCTTTTGTTAAGTCTTTATTTGGAATATTTCAAACTGAACAAAAGAGTGGCTTCTATGACTCGTCTAAGGAATATGATGTGCTGCTTTTTGCTGGACTCTAGCCCCAGTCCTTGGTCATTTCTGTGTTCAGTTCACCGATAAGTGCTCATCCCTGTGACCTGGCCTTGCTGCTGTAGTGACAGACGCTAATCACATCACAGACCAAACACTTCACTCAGGCAGTTTCACCGACTGCTCAGCTATGCC-AGGCTCTCCTCGGGGCTACA-GCGGAGCTTGGTTAGTCAATGCTTGTGGGTCTTGTTTCATAGCAAGCTTTTGTTCCCAATTTAGTTACAAATAAATTTAATTTTTACAGCACTAAGTAGAAAATGAATGTGAAAAAATAAGTTTAAGCTGGAGCAGCTTTA
>gene=chr10_6812207-6813207; species=panTro
GAAACATTTAGATTATATATTCTTTGTGTTTTAATAAAATATAAAGTTATTAGTTGCTTTTAGTTTTCAGTATAACAGAATCATGGGGCATCTTTTGTTAAGTCTTTATTTGGAATATTTCAAACTGAACAAAAGAGTGGCTTCTATGACTCGTCTAAGGAATATGATGTGCTGCTTTTTGCTGGACTCTAGCCCCAGTCCTTGGTCATTTCTGTGTTCAGTTCACCGGTAAGTGCTCATCCCTGTGACCTGGCCTTGCTGCTGTAGTGACAGATGCTAATCACATCACAGACCAAACACTTCACTCAGGCAGTTTCACCGACTGCTCAGCTATGCC-AGGCTCTCCTCGGGGCTACAGGCGGAGCTTGGTTACTCAATGCTTGTGGGTCTTGTTTCATAGCAAGCTTTTGTTCCCAATTTAGTTACAAATAAATTTAATTTTTACAGCACTAAGTAGAAAATGAATGTGAAAAAATAAGTTTAAGCTGAAGCAGCTTTA
>gene=chr10_6812207-6813207; species=papHam
GAAGCATTTAGATTATATATTCTTTGTGTTTTAATAAAATATAAAGTTATTAGTTGCTTTTAGTTTTCAGTATAACAGAATCACGGGGTATCCT---TTAAGTCTTTATTTGGAATA-TTCAAACTGAACAGAAGAGTGGCTTCTGTGACTTGTCTAAGGAATATGATGTGCTGCTTTTTGCTGGACTCTTGCCCCAGTCCTTGGTCATTTCTGTGTTGAGTTCACCGATAAATGCTCATCCCTGTGCCCTGGCCCTGCTGCTGTAGTGACAGATGCTAATCACATCACAGACCGAACACTTCACTCAGGCAGTTTCACCCATTGCTCAGCTATGCC-AGGCTGTCCTCGGGGCTACAGGCGGAGCTTGGTTAGTCAATGCTTGTGAGTCTTGTTTCATAGCAAGTGTTTGTTCCCAATTTAGTGACAAATACATTTAATTCTTACAGCACTAAGTAGAAAATGAATGTGAAAAAGTAAGTTTAAGCTCAAGCAGCTTTA
>gene=chr10_6812207-6813207; species=ponAbe
GAAGCATTTAGATTATATATTCTTTGTGTTTTAATAAAATATAAAGTTATTAGTTGCTTTTAGTTTTCAGTATAACAGAATCACAGGACATCCTTTGTTAAGTCTTTATTTGGAATATTTCAAACTGAACAAAAGAGTGGCTTCTATGACTCGTCTAAGGAATATGATGTGCTGCTTTCTGGTGGACTCTAGCCCCAGTCCTTGGTCATTCCTGTGTTCAGTTCACCCGTAAGGACTCATCCCTGTGCCCTGTCCCTGCTGCTGTAGTGATAGATGCTAATCACATCACAGACCAAACACTTCACTCAGGCAGTTTCACCGACTGCTCAGGTATGCC-AGGTTCTCCTCAGGGCTACAGGCAGAGCTTGGTTAGTCAATGCTTATGGGTCTTGTTTCATAGCAAGCTTTTGTTCCCAATTTTGTTACAAATAAATTTAATTTTTACAGCACTAAGTAGAAAATGATTGTGAAAAAATAAGTTTAAGCTGAAGCAGCTTTA
>gene=chr10_6812207-6813207; species=rheMac
GAAGCATTTAGATTATATATTCTTTGTGTTTTAATAAAATATAAAGTTATTAGTTGCTTTTAGTTTTCAGTATAACGGAATCACGGGGTATCCT---TTAAGTCTTTATTTGGAATA-TTCAAACTGAACAAAAGAGTGTCTTCTGTGACTCGTCTAAGGAATATGATGTGCTGCTTTTTGCTGGACTCTTACCCCAGTCCTTGGTCATTTCTGTGTTGAGTTCACCGATAAATGCTCATCCCTGTGCCCTGGCCCTGCTGCTGTAGTGACAGATGCTAATCACATCACAGACCGAACACTTCACTCAGGCAGTTTCACCCACTGCTCAGCTATGCC-ACGCTGTCCTCGGGGCTACAGGTGGAGCTTGGTTAGTCAATGCTTGTGAGTCTTGCTTCATAGCAAGTGTTTGTTCCCAATTTAGTGACAAATACATTTAATTCTTACAGCACTAAGTAGAAAATGAATGTGAAAAAGTAAGTTTAAGCTCAAGCAGCTTTA
>gene=chr10_7186174-7187174; species=hg19
GATGAGTGAGCTTCCTGAGTAATCAACAGTTGGCCAAGGATGTTGACCTCACAGTGAAGGTAGTTTTGAGAAAGAGAACACGACCAATGTTTAAAAGTCTCATTCCACCTGCTCTTTAGATGGCTGTAAACTCCTAAAAGGCAGATCTGTGTGCTCTGCTTATGACATACTCTCATAACCCTGAGCTCAGGGGCTTATAAGTAGAGAACATTCACCAAAGTATTGTTGAATAAAGAATGAATTAATATTATCATAGCTACCAGTACTGGATTTCCATATTATATCCCAGAGATAAACACAGTAAGATGCAATCTTATTAAGATAATATCAAGGTTGTAAAAATATTTCTGGCAGAGCTAAATTTTTCTATTTCTTTAGGGCCAAGATTACTATGTACAGTAATAGGATGAAAACAGATTAGGAAAATTCCCTGACATAAATAAGAGTTAGTAAAATGCAGAATGTTCAGTGAGGTGCACAGACATTTTAAAAGATTTATG
>gene=chr10_7186174-7187174; species=bosTau
----------------------------------------------------------------------------------------------------------------------------------------------------CTGTGCT-----CACTGTAT-CCCGCATGAGA-GGAGCTCCTGGTCTT-CAAGCAGAGAACACTCCTCAAAGCCTTGCTGAATAAA--ATGAATGAATATTATCGCCCCCACCAGTATCAGATTTCCATATCATATTCCACAGAAAAGCGTGAGGAG--ATAATCTTATTAAGATCGTATCAAGATTGTAAAACTATTTCTGGCAGGATTAAAGTTTCCCATTTCTTTAGGACCAAGagtgctatgtatcagaataggctgaaaagacatgaagaaa-----------------------CATACAAAGC--AGTGTTCAGAAGAAAACACAGATATTTTTCAAGATTTATT
>gene=chr10_7186174-7187174; species=calJac
GA-GAGTGAGCTTCCCGAGTAGTCAACAGTTGGCCAAGGATGTTGACCTCACAGTGAAGGTGGTTTTGAGAACGAGAACATGACCAGTGTTTAAAACTCTTACTCCACCCGCTCTTTAGATGTCTGTAAACTCCTGAAAGAGAGATCCGCGTGCTCTGCTTACGACATACTCTCATAGCACTGAGCTCGGGGGCTTATAAGTACAGAACTTTCACCAAAGTACTGTAGAATAAAGAATGAATTAATATTATCATAGCCACTGGGATTGGATTTCCATATCATATCCCGGAAATAAACACAGTGAGATGCAACCTTATTAAGATAATATCAAGGTCGTGAAAATATTTCTGGTAGAGCTAGATGTTTCTATTTCTTTAGGGCCAAGATTACTATGTACAGTAATAGAATGAAAACAGATTAGGAAAATTCCCTGACATAAATAAGGGTTAGTAAAAAACAGAATTTTCATTGAGGTGCACAGACATTTTAAAAGATGTATG
>gene=chr10_7186174-7187174; species=canFam
GATGAGTAAGCTCTTTTAATAACCAAGAGTTGACTGAAGACATTGATCTTGCAGCAA---TTGTCTTAAGAATGAGAACCAGACGAATATTAAAAACTCTGATCCTAAGTGCTCTTGAAATAGGTGTAAACCTCTGCAGGTCAGGTCTGTGTGCTGTGCTTACTATAT-CCCTCATGACATCAATTTCCCACTTTTTTAAGTAGAGCACATTCACCAAAGTCTTGTTGGATAAA--GTGAATTAATACTATCATCACAGCTGGCATTGGATTTCCATGCCATATTCCACAGATAAGCACAAGGAGACACTATCTTATTAAGGTAATATCAAAATTGTAAAAATAC-------------AAATGTTTCTATTTCTCTAGGACCAGGATTACTATGTACAATAATAGGCTAAAGACAGAAGAGAAAAAATCCCTGACGTAAAGAAGACTTAGTAAAGAGC--AGTGTTCAGTAAAGTGCATGGACATTTAAAAAGATTTATG
>gene=chr10_7186174-7187174; species=equCab
GATGAGTGAGAT-TTTCAATAATCAGGAGTTGACTGAAGACGTTGATTTTGCAGTGAATGTTGCTTTGAGAGTGAGAACCAGACTAATGTTAAAAATTCGGATGCCAACTGCTCTTTAAATAGCTGTCAACTCCTAAGAGGCAGACCTGTGTGCTGCACTGACTACAG-CCCTCAGAATACTGAGCTCCAGGTCTTACAAGCAGAGAACATTCACCAAAGTATCGTTGAATAAA--ATGAACTAATATTCTCACCACCACCAGTATTGGATTTCCATATCACATTTCACAGATACGGACAATGAGACACAATCTTATTAAGATAATATCAAGATTGCAAAAACATTTCTTGCAGAGGTAAATTTTTCTATTTCTGTAGGATCAAGATTACTATGTATAGTAATATGCTGAAAACAGATTAGAAAAATTCCCTGACATAAAGAAGAGTTGCTAAATATCCGAGTGTTCGGTAAAGTGCACAGACATTTAAAAAGATTTATG
>gene=chr10_7186174-7187174; species=gorGor
GATGAGTGAGCTTCCTGAGTAATCAACAGTTGGCCAAGGATGTTGACCTCACAGTGAAGGTAGTTTTGAGAAAGAGAACACGACCAATGTTTAAAAGTCTCATTCCACCTGCTCTTTAGATGGCTGTAAACTCCTAAAAGGCAGATCTGTGTGCTCTGCTTATGACATACTCTCATAACCCTGATCTCAGGGGCTTATAAGTAGAGAACATTCACCAAAGTATCATTGAATAAAGAATGAATTAGTATTATCATAGCTACCAGTACTGGATTTCCATATTATATCCCAAAGATAAACACAGTAAGATGCAATCTTATTAAGATAATATCAAGGTTGTAAAAATATTTCTGGCAGAGCTAAATTTTTCTATTTCTTTAGGGCCAAGATTAGTATGTACAGTAATAGGATGAAAACAGATTAGGAAAATTCCCTGACATAAATAAGAGTTAGTAAAATGCAGAATGTTCAGTGAGGTGCACAGACATTTTAAAAGATTTATG
>gene=chr10_7186174-7187174; species=panTro
GATGAGTGAGCTTCCTGAGTAATCAACAGTTGGCCAAGGATGTTGACCTCACAGTGAAGGTAGTTTTGAGAAAGAGAACACGACCAATGTTTAAAAGTCTCATTCCACCTGCTCTTTAGATGGCTATAAACTCCTAAAAGGCAGATCTGTGTGCTCTGCTTATGACATACTCTCATAACCCTGAGCTCAGGGGCTTATAAGTAGAGAACATTCACCAAAGTATTGTTGAATAAAGAATGAATTAATATTATCATAGCTACCAGTACTGGATTTCCATATTATATCCCAGAGATAAACACAGTAAGATGCAATCTTATTAAGATAATATCAAGGTTGTAAAAATATTTCTGGCAGAGCTAAATTTTTCTATTTCTTTAGGGCCAAGATTACTATGTACAGTAATAGGATGAAAACAGATTAGGAAAATTCCCTGACATAAATAAGAGTTAGTAAAATGCAGAATGTTCAGTGAGGTGCACAGACATTTTAAAAGATTTATG
>gene=chr10_7186174-7187174; species=papHam
GATGAGTGAGCTTCCCAAGTAATCAACAGTTGGCCAAGGATGTTGACCTCGCAGTGAAGGTAGTTTTGAAAATGAGAACACGACCAATGTTTAAAATTCTCATTCCTCGTGCTCTTCAGATGGCTGTAAACTCCTAAAAGGCAGATCTGTGTGCTCTGCTTATGACATACTCTCATAACCCTGAGCTCAGGGGCTTATAAGTAGAGAACATTCACCAAAGTATTATTGAATAAAGAATGAATTAATATTATCATAGCTACCAGTATTGGATTTCCATATTATATCCCAGAGATAAACACAATAAGATGCAATCTTACTACAATAATATCAAGGTAGTAAAAATATTTCTGGCAGAGCTAAATTTTTCTGTTTCTTTAGGGCCAAGATTACTATGTACTGTAATAGGATGAAAACAGATTAGGAAAATTCCCTGACATAAATAAGAGCTAGTAAAATGCAGAATGTTCAGCGAGGTGCACAGACATTTAAAAAGATTTATG
>gene=chr10_7186174-7187174; species=ponAbe
--------------------------------------------------------------------------------------------------------------------------------------------------------------------------------------------------------------------------------------------------------------------------------------------------------------------------------------------------------------------------------------------------------------------------------------------------------------------------------------------------------------TTTATG
>gene=chr10_7186174-7187174; species=rheMac
GATGAGTGAGTTTCCCAAGTAATCAACAGTTGGCCAAGGATGTTGACCTCGCAGAGAAGGTAGTTTTGAGAATGAGAACACGACCAACGTTTAAAATTCTCATTCCTCGTGCTCTTTAGATGACTGTAAACTCCTAAAAGGCAGATCTGTGTGCTCTGCTTATGACATACTCTCATAACCCTGAGCTCAGGGGCTTATAAGTAGAGAACATTCACCAAAGTATTATTGAATAAAGAACGAATTAATATTATCATAGCTACCGGTATTGGATTTCCATATTATATCCCAGAGATAAACACAATAAGATGCAATCTTACTACAATAATATCAAGGTTGTAAAAATATTTCTGGCAGAGCTAAATTTTTCTGTTTCTTTAGGGCCAAGATTACTATGTACTGTAATAGGATGAAAACAGATTAGGAAAATTCCCTGACATAAATAAGAGCTAGTAAAAGGCAGAATGTTCAGCGAGGTGCACAGACATTTAAAAAGATTTATG
>gene=chr10_7264400-7265400; species=hg19
gagccactgagcctggccCCCTcttttcttataaggacgccagtcacactggatgagggtccatccataggacctcattttatcttaattacttctttaaagaccgtatctccaaagacactcacatgctgaggtattgggggttaggatttgaacatatgaatttgagggaggcacaattcaacccataccaTTAAGTTTGCCTGTTTTtagagatgggaccgctagaccatatggtaaatgaatatttaaccttctaagaagctgccaaaatgtttgccaaagttgctacagcattttgcattcccatgagcagtgtgtgagagttttagttgctacacatcttcatcagcacctggtattgccagtttttcaaaatccagccattgtaataggtatctagtggtgtctcacggtggtgttagcttgcatttgccctgctgactactgatgctgagcatgtttttttgtgatccatacatcttctttgatgaaatgtc
>gene=chr10_7264400-7265400; species=bosTau
--------------------------------------------------------------------------------------------------------------------------------------------------------------------------------------------------------------------------------------------------------------------------------------------------------------------------------------------------------------------------------------------------------------------------------------------------------------------------------------------------------------------
>gene=chr10_7264400-7265400; species=calJac
gagccactgtggctggccCCCGcttttcttacaaggacaccagttatactagatgagggcccccacttaggacctcgttttatcttaattacttcttt-aagaccgtatctccaaagacactcatgtgctgaggtattagaggttatgatttgaacatatgaatttgggagaggcgcaatccaactcataccaTTAAGTTTGCATTACTctagagatgggactgctggaccatatggtaaatgaacttttagcctactaagaagctgccaaaatgtttgccaaagttgctacggcattttgtattttcatgagcagtgtaggagagttttagttgctactcatcctcatcagcatctgatattggcagtttttcaaaatc------ttggaatagatacctagcggtgcctcacggtggtggtagcttgcatttgccctgctgactactgatgctcagcatgttttcctggcacccatgcatcttctttggttaagtgtc
>gene=chr10_7264400-7265400; species=canFam
------------------------cttctcataggat-atcagtcctactggattaagacccacccatatggcctcatgtttccttaactctctctttgaaaa--ctaaccccaaatatagtcacattgtgaggtattccaggttaggatttcatcgtatgaattgtg-aggaatacaatgcagcctataaccagc---tttcatttctctagaaatggaattgctggaccacatggtaaatgtacttttaacttcttggaaaccaa----attggtttcca-------tatatcattttgcattcccatcagcagtgtgc-agtggtccagtggctaaacatccccaacagcacttggtattagcattatttcaaattttaaccattctaataggtgtccactg-------accctggttttaacttgcattttcattgtt----aatgatgtcgagcatgtttctttgtcagttgcctatgttccttggcaaagtgtt
>gene=chr10_7264400-7265400; species=equCab
------------------ctctctcttcttataaggacatcagtcacagtggacgagggcccacccgtatgacctgattttaccttccttccctcttgaaagactctgactccaaatacagtcaccttctgaggccctgggggttaggacttaatcacatgaattttgcagggacgtaattcagcctgtaacatgg--tttttatttctctagaaataggactgctggctcctatgtaaaatgtatgttt------ctaagaaactgccaaattatttccaa-------tataccatctgacattcccatcaacggtgtat-ggagtatcagccactacagagcctcatcagcacttggtatca-catcattttgaactttaatcat-------------------------------------------------------------------------tatttattt-tcagcta--------ctttggtaaatttgg
>gene=chr10_7264400-7265400; species=gorGor
--------------------------------------------------------------------------------------------------------------------------------------------------------------------------------------------------------------------------------------------------------------------------------------------------------------------------------------------------------------------------------------------------------------------------------------------------------------------------------------------------------------------
>gene=chr10_7264400-7265400; species=panTro
gagccactgagcctggccCCCTcttttcttataaggacaccagtcacactggatgagggtccatccataggacctcattttatcttaattacttctttaaagaccgtatctccaaagacactcacatgctgaggtattgggggttaggatttgaacacatgaatttgagggaggcacaattcaacccataccaTTAAGTTTGCCTGTTTTtagagatgggaccgctagaccatatggtaaatgaatatttaaccttctaagaagctgccaaaatgtttgccaaagttgctacagcattttgcattcccatgagcagtgtgtgagagttttagttgctacacatcctcatcagcacctggtattgccagtttttcaaaatccagccattgtaataggtatctagtggtgtctcatggtggtgttagcttgcatttgccctgctgactactgatgctgagcatgtttttttgtgatccacacatcttctttgatgaaatgtc
>gene=chr10_7264400-7265400; species=papHam
gaaccactgagcctggcTCCCTcttttcttatgaggacatcagtcacactggatgagggtccacccataggacctcattttattttaatcacttctttaaaaactgtatctccaaagctactcacatgctgaggtattgagggttacgatttgaacatatgcatctgggggaggcacaattcaacccatGCCATTAAGTTTGCCTTTCTctagagatggggctgctagactatatagtaaatgaatgtttaactttctaagaagctgccaaaatgtttgccaaagttactacagcattttgcattccgatgaccagtgtatgagagttttagttgctacacatcctcatcagcacctggtattgccagtttttccaaatccagccattgtaataggtatctagcggtgtctcatggaggtgttagcttgcatttgccctgctgactactgatgctgagcatgtttttctgtcatccatacatcttctttggtgaaatgtc
>gene=chr10_7264400-7265400; species=ponAbe
gagccactgagcctggccCTCTcttttcttataaggacaccagtcacactggatgagggcccatccataggacctcattttatcttaattacttctttaaagaccatatctccaaagacactcacatgctgaggtattgggggttaggatttgaacatatgaatttgagggaggcacaattcaacccgtaccaTTAAGTTTGCCTTTCTTtagacatgggactgctagagcatatggtaaatgaatgtgtaacctcctaagaagctgccaaaatgtttgccaaagttgctacagcattttgcattcccatgagcagtgtgtgagagttttagttgctacacatcctcatcagcacctggtattgccagtttttcaaaattcagccactgtaataggtatctagtggtatctcatggtggtgttagcttgcatttgtcctgctgactactgatgctgagcatgtttttctgtcatccacacatcttctttgatgaaatgtc
>gene=chr10_7264400-7265400; species=rheMac
gaaccactgagcctggctCCctcttctcttatgaggacatcagtcacactggatgagggtccacccataggacctcattttattttaatcacttctttaaaaactgtatctccaaagatactcacatgctgaggtattgagggttacgatttgaacatatgaatctgggggaggcacaattcaacccatGCCATTAAGTTTGCCTTTCTctagagatggggctgctagaccatatagtaaatgaatgtttaactttctaagaagctgccaaaatgtttgccaaagttactacagcattttgcattcctatgaccagtgtatgagagttttagttgctacacatcctcatcagcacctggtattgccagtttttccaaatccagccattgtaataggtatctagcggtgtctcatggtggtattagcttgcatttgccctgctgactactgatgctgagcatgtttttctgtcatccatacaacttctttggtgaaatgtc
>gene=chr10_7331050-7332050; species=hg19
AGAAGAACAATTATTATAATCCAGCGATAAATGGTCCTGTGCCTAACACAGACGTCTATATCCACTACGGGAAGAAAGCTCTATTTTCCACAGGGTTGTTTCTAACATGCGTATAATCCAAGTTAACAGTTAAGTGAAAATTTTTAAAATATGCAAGCACCCTATGAAGTCACTGCACAATGCTGAAATTTAAACGGTCAAAGTCATAGCAAGGGAGCTCTAGGGACGGCTCTGACATTTACATCTTGCGAGCCTCAAGTTCCCAGAGGTCCTATAGCTTTCCTTTATATGTGTCTGCACAAGACTCAAGCAATCTTTTATGAGCCACAGACTACCTAAATGAATTGCTCTCCATGGTAGACGTATCTATAAAGCCATAAACGTATACAGACCACTTTAGGTTAAAAAGTAGAAAAGAAACGTTCTCAAGAATCTTGCTAATTTTATAAGAAAAACTATATCAGTTAACATTTAGCTCTCAAAGCTCTAATATTCAAATG
>gene=chr10_7331050-7332050; species=bosTau
--------------------------------------------------------------------------------------------------------------------------------------------------------------------------------------------------------------------------------------------------------------------------------------------------------------------------------------------------------------------------------------------------------------------------------------------------------------------------------------------------------------------
>gene=chr10_7331050-7332050; species=calJac
AGAATAACAATTATTATAATCCAGCGATAAACAGTCCTGTGCCTAACACAGACATCTGTAACCACTCCTGGAAGAAAGGTCTATTTTCCACGGGGTTCTTTCTAACATGCATATGATTCAAGTTAACATTTAAGTGAAAATTTTTAAAATAGGCAAGCACCCTATGAAGTCACCGCACAACGCTGAAATTTAAATTGTCAAAGTCACAGCAAGGGAACGCTAGGGACAGCTCTGACATTTACATTGTGCAAGCCTCAAGTT-CCGGAGGTCCCATAGGTTTCCTTTATGTGTGTCTGCACGAGACTCAAGCATCCTTTTATGAGCCACAGAATATCTAAATGAATTGCTCTCCATAGAGGATGTATCTATAAAGCTATAAAAG-ATACAGACCACCTTAGGTTAAAAATCAGAAAAGAAACGTTCTCAAGAATCTTGCTAATTTTACAAGAAAAACTATTTCAGTCAACATTTAGCTCTC--AGCTCTAATTTTCAAATG
>gene=chr10_7331050-7332050; species=canFam
AAAAAGCCTATCAGCATAGCCAAGTGAAGGATGGACCTGAACTTGACAGATATGTCCATACCCACTGCAAGAATAAGGTTCAATTCTTCACAGGGTTGATTTTAACATCCACATAATCAAAGTTAACATTTAAGTTAAAAATTTTTAAATATGCCATCACCCTATGAAGACATCATGCAATGTTGAAACT-----GGGCTGAGTCACAGTGAGAGAACACTAGAGATAGCTCCGAAATTTATACTTTGTGAGCCTTCCGTT-CCAGAGGCCCTATAACTATCTATTACGT--CTCTACACGAAGCTCAAGCAATCTTTTATGTGCCATAGAATATCTGGACAAATTACTCTACCTGAAAAATGTACCT---TAGCTGTAAAGATACACCAACAATTTTTGATCAAGAGGTAGAAAGGAAACGTTCTCAGGAATATCGTTACATTTAAAAGAAAAACTGTTTCAGTCAACATTTAGTTTTCAAAACTCTAATGTTCACATG
>gene=chr10_7331050-7332050; species=equCab
AGAATGATAAGCAGCATAGTCAAGTAACAAATGGTGCTGT--CTGACAGATATGTCTATA---ACCACGAGAAGAAAGTTCAATTTTCCAC-GAGTTGTTTCTAACATCCATATAATCCAAGTTAACATTTAAGTTAAAATTTTTTAAATATGCAAGCACCCTATGAAGACATGGTGCCATGTTGAAATTTAAATGGTCTGAGTTATAGGAAGAGAACATTCGAGATGACTCTGAAATTTACAGCTCATGAGCCCTTCGTT-CCAGAGGTCCCATAACTGTCCATTTGG----TCTGCAGAAGACTCAAGTGATCTTTCATAAGCCACAGAATAGCTACACAAATTACTCTCCATGGAAAATACATCT---TAGTTGTCAAGGTACACCAACCATTTTAGGTTCAAAAATAGAAAAGAAACGCTCTCAGGAATATTGTTAATTTTAAAAGAAAAACTGTTTTAGTTGACATTTAGGTGTCCAAATCCAAATTTTCAAACG
>gene=chr10_7331050-7332050; species=gorGor
AGAAGAACAATTATCATAATCCAGCGATAAATGGTCCTGTGCCTAACACAGACGTCTATATCCACTACGGGAAGAAAGCTCTATTTTCCACAGGGTTGTTTCTAACATGCGTATAATCCAAGTTAACATTTAAGTGAAAATTTTTAAAATATGCAAGCACCCTATGAAGTCACTGCACAATGCTGAAATTTAAACTGTCAAAGTCACAGCAAGGGAGCTCTAGGGACGGCTCTGACATTTACATCTTGCGAGCCTCAAGCTCCCAGAGGTCCTATAGCTTTCCTTTATATGTGTCTGCACAAGACTCAAACAATCTTTTATGAGCCACAGACTACCTAAATGAATTGCTCTCCATGGAAGACGTATCTATAAAGCCATAAACGTATACAGACCACTTTACGTTAAAAAGTAGAAAAGAAACGTTCTCAAGAATCTTGCTAATTTTATAAGAAAAACTATATCAGTCAACATTTAGCTCTCAAAGCTCTAATATTCAAATG
>gene=chr10_7331050-7332050; species=panTro
AGAAGAACAATTATTATAATCCAGCGATAAATGGTCCCGTGCCTAACACAGACGTCTATATCCACTATGGGAAGAAAGCTCTATTTTCCACAGGGTTGTTTCTAACATGCGTATAATCCAAGTTAACAGTTAAGTGAAAATTTTTAAAATATGCAAGCACCCTATGAAGTCACTGCACAATGCTGAGATTTAAACTGTCAAAGTCATAGCAAGGGAGCTCTAGGGACGGCTCTGACATTTACATCTTGCGAGCCTCAAGTTCCCAGAGGTCCTATAGCTTTCCTTTATATGTGTCTGCACAAGACTCAAGCAATCTTTTATGAGCCACAGACTACCTAAATGAATTGCTCTCCATGGAAGACGTATCTATAAAGCCATAAACGTATACAGACCACTTTAGGTTAAAAAGTAGAAAAGAAACGTTCTCAAGAATCTTGCTAATTTTATAAGAAAAACTATATCAGTTAACATTTAGCTCTCAAAGCTCTAATATTCAAATG
>gene=chr10_7331050-7332050; species=papHam
AGAAGAACAATGATTATAATCCAGTGATAAATGGTCCTGTGCCTAGCACAGTCGTCTATATCCACTACGGGAAGAAAGCTCTG-TTTCCACAGGGTTG-TTCTAACATGCGTATGATCCAAGTTCCTGTTTAAGTGAAAATGTTTAAAATATGCAAGCACCCTATGAAGTCACTGCACAATGCTGAAATTTAAATTGTCCAAGTCACAGCAAGGGAGCTCCAGGGAGAGCTCTGACATTTACATCTTACGAGCCTCGAGTTCCCAGAAGTCCTATAGCTTTCCTTTATATGCGTCTGCACAAGACTCAAGCAATCTTTTATGAGT--CAGACTATCTAAATGAATTGCTCTCCATGAAAGATGTATCTATACAGCCATAAACATACACAGACCACTTTAGGTTAAAAAGTAGAAAA-AAACCTTCTCAAGAATCTGGCTAATTTTATAAGAAAAACTGTATCAGTCAACATTTAACTCTCAAAGCTCTAATGTTCAAATG
>gene=chr10_7331050-7332050; species=ponAbe
AGAAGAACAATTATTATAATCCAGCGATAAATGGTCCTATGCCTAACACAGACGTCTATATCCACTACAGGAAGAAAGCTCTATTTTCCACAGGGTTGTTTCTAACATGCGTATGATCCAAGTTAACATTTAAGTGAAAATTTTTAAAATATGTAAACACCCTATGAAGTCACTGCATAATGCTGAAATTTAAACTATCAAAGTCATAGCAAGGGCGCTCTAGGGACAGCTCTGACATTTACATCTTGCAAGCCTCAAGTTCCCAGAGGTCCTATAGTTTTCCTTTATATGTGTCTGCACAAGACTCAAGCAATCTTTTATGAGCCACAGACTATCTAAATGAATTGCTCTCCATGGAAGATGTATCTATAAAGCCATAAACGTATACAGACCACTTTAGGTTAAAAAGTAGAAAAGAAACGTTCTCAAGAATCTTGCTAATTTTATAAGAAAAACTGTATCAGTCAACATTTAGCTCTCAAAGCTCTAATGTTCAAATG
>gene=chr10_7331050-7332050; species=rheMac
AGAAGAACAATTATTATAATCCAGTGATAAATGGTCCTGTGCCTAACACAGTCGTCTATATCCACTACAGGAAGAAAGCTCTATTTTCCACAGGGTTGTTTCTAACATGCGTATGATCCAAGTTCATGTTTAAGTGAAAATTTTTTAAATATGCAAGCACCCTATGAAGTCACTGCACAATGCTGAAATTTAAATTGTCCAAGTCACAGCAAGGGAGCTCCAGGGAGAGCGCTGACATTTACATCTTACGAGCCTCGAGTTCCCAGAAGTCCTATAGCTTTCCTTTATATGCGTCTGCACAAGACTCAAGCAATCTTTTATGAGT--CAGACTATCTAAACGAATTGCTCTCCATGAAAGATGTATCTATAAAGCCATAAACGTACACAGACCACTTTAGTTTAAAAAGTAGAAAAGAAATGTTCTCAAGAATCTGGCTAATTTTATAAGAAAAACTGTATCAGTCAACATTTAGCTCTCAAAGCTCTAATGTTCAAATG
>gene=chr10_8192207-8193207; species=hg19
TCAGAGCTATGGCAAAATGCAGAGCGTTTGACTGAAGTACTTCGTGCAGTTGGTTGGCCAAACAACCAATGTGGTTGGGAAAAGAAGCTAAATTTGATGGACTTGATCAATTCATAAAACTGGTTCGAGCATGTGGGGGCACAGCCCTCACCTCGCTGTTTCTCGCATCTCTAACTGCACTTATCAGCAGGGATGGCTTTGATTTGCATAATATAAGAAAAAAGCAGCTCAATAAAAATGCACTTGGTTCTGTGTCTTTACATGAGTGACTAACAAATCAGCACAAGGGAAGCTTTTGCAAATGAGAGATTAAATTTCCTTGTTTATGTTGGAAATCTCCCTCCGTCTCTGTCAGCAGATGTGCTATAACATTCTTTCCGTGCTGGGCAGTTTTCAGTCCGTTTGTTATTTTTATTTCTTTTGTTCTTGCTATTAGCCTTCAGAGTGACCGTCTCTCTGGGGTAGATAGAAACTCTTGTCTGGGCTTAGGGAAGCCTTCC
>gene=chr10_8192207-8193207; species=bosTau
TCACAACTCTGAC-AAAGGCACAACTTTGGACGGACCCAGCTCTTGAAGTTGGTTGGCCAATCGATCCATCTGACTGGGAAAAAACGCTGAGCTTGATTGACTTGGTCAGTTTGGAAAA--------------------------------CGCACTGTTTCTGG--TCTCTAGTGGCACTTACCAGCAGGAATCACTTTGCTTTGCATCATCTAAGAAAAGAGAAGGTCAATTAA-ATGCACTGGGTTCTGTGTCTCTACATGAGCAGTTAACAAATCAGCAGAGGGGAAGCTTTTGCAAATGAGAGATTAAATTTCCTTGTTTATGTTGGAAATCTCCCTTGGTCTCTGTCAGCAAATGTGCAATAACATTCTTTCCGTGTTGGGCGGCTTTCAGTTGGTTTGTTATTTTTGCTTCTTTTGTTCTTGCTATGGGCCTTCAGAGTGACTGTCTCTCTAGGCAAGATAGACTCTCTTGCCTGGGGTTGATGGAGACTTCC
>gene=chr10_8192207-8193207; species=calJac
TCAGAGCTATGGCAAAATGCAGCACGTCTGACTGAAGGGCTTCATGCGGTTGGTTGACCAAACAACCAATGTAGTTGGGAAAAGAAGCT--GTTCGATGGACTTGCTCAATTCCTGAAACCGTTTCGAGCCTGT-AGGGCACAGCTTTCCCCT--CTGTTTCTGGTATCTCTGACTTCAGTGATCAGCAGGGATGGCTTTGATTTGCATAATATAAGAAGAAAGCAGCTCA---------CAGCTAGTTCTGTGTCTTTACATGAGCGGCTAACAAATTAGGGCAAGGGAAGCTGTTGCAAATGAGAGATTGAATTTCCTTGTTTATGTTGGAAATCTCCCTCGGTCCCTGTCAGCAAATGTGCTAGAACATTCTTTCCGCGCTGGGCAGCTTTCTGTTCGCTTGTTGTTTTTATTTCTTTTGTTCTTGCTGTTAGCCTTCAGAGTGACCATCTCTCTGGTGTAGATAGACACTCTAGTCCGGGCTTAGGGAAGGCTTCC
>gene=chr10_8192207-8193207; species=canFam
TCACAACTATGGCACAATACACAACTTTTGACCGAAGTGGCTCATGACATTGGTTGACCAAATAATTCGTTTGGTTGGGAAAAGAGGTTAAGTTTGATTGACTTGACCAGTTCATCAAACAGCTTGGAGACTGT-GGGGTACGGCC-CAGCCCCACCATTTCTGGTATCTCTTGCTGCACTTATCAGCAGGGATTGCTTTGATTTGCATCATATAAGAAAAAAGAAGCTCAACAAA-ATGTATTTGGTTCTGTGTCTCTACATGAGCAGTTAACAAATTAGCACAGGGGAAGCTTTTGCAAATGAGAGATTAAATTTCCTTGTTTATGTTGGAAATCTCCGTTGGTCTCTGTCAGCAAAAGTGCAATAACATTCTTTCCGTGTTGGGCGGCTTTCAGTTCGTTTGTTATTTTTATTTCTTTTGTTCTTGCTATGGGCCTTCAGAGTGACCATCTCTCTAGGGTAGATAGAAACTCTTG-TTGGGGTTAGGGGAGGCTTCC
>gene=chr10_8192207-8193207; species=equCab
TCCCAACTATGGCAAAAAGCACAAC---CTGCTGAAGTGGCTCGTGAAGTTGGTTGACCAAACAATCCATTTGGTTGGGAAAAGAAGCTAAATTTGATTGACTTGACCGATTCCTAAAACAGCTTCGAGCCTGT-GGGT--CAGCCCTGGCCACACCACTTCTGGGATCTCCCGTGGCCTTTATCAACAGGCATTGCTTTGATTTGCATAATATAAGAAAAAACAAGCTCAATGAA-ATGCACTTGGTTCTGTGTCTCTACATGAGCAGTTAACAAATTAGCACAGGGGAAGCTTTTGCAAATGAGAGATTAAATTTCCTTGTTTATGTTGGAAATCTCCCTCGGTCTCTGTCAGCAAATGTGCAGTAACATTCTTTCCGTGTTGGGCGGCTTTCAGTTCGTTTGTTATTTTTATTTCTTTTGTTCTTGCTGCAGCCCTTCAGAGGCACGGTCTCTCTAGGGTAGATAGAAACTCTTG-TCCGGGTTGGGGGAGGCTTCC
>gene=chr10_8192207-8193207; species=gorGor
TCAGAGCTA-GGCAAAATGCACAACGTTTGACTGAAGTACTTCGTGCAGTTGGTTGGCCAAACAACCAATGTGGTTGGGAAAAGAAGCTAAATTTGATGGACTTGCTCAGTTCATAAAACTGGTTCGAGCCTGTGGGGGCACAGCCCTCACCTCGCTGTTTCTCGCATCTCTAACTGCACTTATCAGCAGGGATGGCTTTGATTTGCATAATATAAGAAAAAAGCAGCTCAATAAAAATGCACTTGGTTCTGTGTCTTTACATGAGTGACTAACAAATTAGCACAAGGGAAGCTTTTGCAAATGAGAGATTAAATTTCCTTGTTTATGTTGGAAATCTCCCTCCGTCTCTGTCAGCAAATGTGCTGTAACATTCTTTCCGTGCTGGGCAGTTTTCAGTCCGTTTGTTATTTTTATTTCTTTTGTTCTTGCTATTAGCCTTCAGAGTGAC-GTCTCTCTGGGGTAGATAGAAACTCTTGTCTGGGCTTAGGGAAGCCTTCC
>gene=chr10_8192207-8193207; species=panTro
TCAGAGCTATGGCAAAATGCACAGCGTTTGACTGAAGTACTTCGTGCAGTTGGTTGGCCAAACAACCAATGTGGTTGGGAAAAGAAGCTAAATTTGATGGACTTGATCAATTCATAAAACTGGTTCGAGCCTGTGGGGGCACAGCCCTCCCCTCGCTGTTTCTCGCATCTCTAACTGCACTTATCAGCAGGGATGGCTTTGATTTGCATAATATAAGAAAAAAGCAGCTCAATAAAAATGCACTTGGTTCTGTGTCTTTACATGAGTGACTAACAAATCAGCACAAGGGAAGCTTTTGCAAATGAGAGATTAAATTTCCTTGTTTATGTTGGAAATCTCCCTCCGTCTCTGTCAGCAAATGTGCTATAACATTCTTTCCGTGCTGGGCAGTTTTCAGTCCGTTTGTTATTTTTATTTCTTTTGTTCTTGCTATTAGCCTTCAGAGTGACCGTCTCTCTGGGGTAGATAGAAACTCTTGTCTGGGCTTAGGGAAGCCTTCC
>gene=chr10_8192207-8193207; species=papHam
TCAGAGCTATGGCAAAATGCACAAGGTCTGACTGAAGTACTTAGTGCAGTTAGCTGACCAAACCACCAATGTGGTTGGGAAAAGAAACTGAGTTGGATGGACTTGCTCGATTCATAAAACTGGTTCGAGCCTGTGGGGGCTCAGCCCTCATCTCACTGTTTCT---------AACTGCACTTACCAGCAGGGATGACTTTGATTTGTATAATATAAGAAAAAAGCAGCTCAATAAAAACGCACTTGGTTCTGTGTCTTTACATGAGCGGCTAACAAATTAGCACAAGGGAAGCTTTCGCAAATGAGAGATTAAATTTCCTTGTTTATGTTGGAAATCTCCCTCCGTCTCTGTCAGCAAATGTGCTATAACATTCTTTCCGTGCTGGGCAGCTTTCAGTTCGTTTGTTATTTTTACTTCTTTTGTTCTTGCTGTTAGGCTTCAGAGTGACCATCTCTGTAGGGTAGATAGAAACTCTTGTCTGGGCTTAGGGAAGGCTTCC
>gene=chr10_8192207-8193207; species=ponAbe
TCAGAGCTATGGCAAAATGCACAACGTTTGACTGAAGTACTTCGTGTAGTTGGTTGACCAAACAACCAATGTGGTTGGGCAAAGAAGCTAAGTTTGATGGACTTGCTCAATTCATAAAACTGGTTCAAGCCTGTGGGGGCACAGCCTCCACCTCTCTGTTTCTGGCATCTCTAACTGCACTTATCAGCAGGGACGGCTTTGATTTGCATAATAGAAGAAAAAATCAGCTCAATAAAAATGCACTTGGTTCTGTGTCTTTACATGAGTGACTAACAAATTAGCACAAGGGAAGCTTTTGCAAATGAGAGATTAAATTTCCTTGTTTATGTTGGAAATCTCCCTCCGTCTCTGTCAGCAAATGTGCTGTAACATTCTTTCAGTGCTGGGCAGCTTTCAGTCCGTTTGTTATTTTTATTTCTTTTGTTCTTGCTATTAGCCTTCAGAGTGACCGTCTCTCTGGGGTAGATAGAAACTCTTGTCTGGGCTTAGGGAAGGCTTCC
>gene=chr10_8192207-8193207; species=rheMac
TCAGAGCTATGGCAAAATGCACAAGGTCTGACTGAAGTACTTAGTGCAGTTAGTTGACCAAACCACCAACGTGGTTGGGAAAAGAAGCTGAGTTGGATGGACTTGCTCGATTCATAAAACTGGTTCGAGTCTGTGGGGGCGCAGCCCTCACCTCGCTGTTTCT---ATCTCTAACTGCACTTATCAGCAGGGATGACTTTGATTTGTATAATATAAGAAAAAATCAGCTCAATAAAAACACACTTGGTTCTGTGTCTTTACATGAGCAGCTAACAAATTAGCACAAGGGAAGCTTTCGCAAATGAGAGATTAAATTTCCTTGTTTATGTTGGAAATCTCCCTCCGTCTCTGTCAACAAATGTGCTGTAACATTCTTTCCGTGCCGGGCAGCTTTCAGTTCGTTTGTTATTTTTACTTCTTTTGTTCTTGCTATTAGGCTTCAGAGTGACCATCTCTGTGGGGTAGATAGAAACTCTTGTCTGGGCTTAGGGAAGGCTTCC
>gene=chr10_8252174-8253174; species=hg19
caaacatttttgaccatggcttacagaaagacattcatgttacatggtgcccagtacacacagacatacataattgacatggaatgttcttggagtgataccatccttactgcacatgatggactccactctattctattattctattcaattctatttcttttaaaaaattttccttttacaattcacgtgattcaagagccatggtttgaaaaacactgCTCTAAGACTTGTCCCCCTTGCAAGGTTTTCAAAAAAGTAGAAATCTCTCAAATCACATTCCTGGTCTTCTAAGGACATGCCTCATAGAGCCCCAGGATCAATGGCCAGAGTGGCTATGTCATTTCCTCCTGGTAGGCTCACAATATTTGTGGTACCTCAGTGATTCAACTGACACCATTCTAATCACCAGACTGGAAGGGACTATTTATATATTCCTTGGGGGCAAATGCTTAAAAATTTGTTAGAGAGGCTGCTTGAAAGACAGTATTCCAAGAAAA
>gene=chr10_8252174-8253174; species=bosTau
caaacttttttgaccacaagccgcagaaagaaatttgttttgcatggtacccagtgcacatatatgtatataaccaaaac--acgtttcttagaacaataccacccgtatcgccaatagtg-------ttctattc---tgtcctgttctttcctattcc--------------------------------------------------------------------------------------------------------------------------------ttcTAAGGACACATCTCATAACCCCCCAAGATGAATGACTGGCTGGATGATGTCATTTCCTCTTGGTAGGCTGACAGTATCTGTGG--TCTCTGTGATTCACCTGAC-----TCTAATCACCAGCCTGGAAGAGATTATTTATATATTCCTTGGGCAGAGATGGTTAA--ATTA----GAGATGCCATTCAGAAGACAGTATTC-CAGAAAA
>gene=chr10_8252174-8253174; species=calJac
caaacatatttgaccatggcccacagaaagacattcgtgttacatggtgcccagtacaaacagacatacatcactgacacggaatgtgattgaagtgatagcatcctcactacatgtgatgaactccactctgctgtattattctgttccattttatttctcttaaaaaatattgatttcacaattcacgtgagtcgagagccacagtttaaaaaacacCATTCTAAGACTTGT--CCTTTACAAGGTGCTCAAAAAAATAGAAATCTCTCAAATCACATTCCTGGTCTTCTAAGGACATGTCTCATAGAGCCCCAGGATCAGTGG-CAGAGGAGTGATGTCATTTCATCTTGGTAGGCTCACAATATATGTGGTATCTCAGTGATTCAACTGACATCATTCTAATCGCCAGACCGGAAGGGACTGTTTATATATTCCTTGGAGGTAGATGCTTGAGCATTTGTTAGAGAGGTAGCCTGAAGGACAGTATTCCCAGAAAA
>gene=chr10_8252174-8253174; species=canFam
caaacttttttgaccacaacccac----agaaattcgttttacattgtgcccagtacacacattcacatataactgaaacacaagtttcttagaacaataccacccttattgcaaatggtgtattctattctattc---tattctattctattctattctatt------------------ctattc---------------------------------------------------------------------------------------tTTCATCCC---ATTTCTAAGGACACATCTCATAAAGCCCCAAGTTGAGGGACTGGGTGGATGATGTCATTTCCTCTAGGTAGGCTGACAATATCTGTGGTCTCCCAGTGATTCAACTGACTCCTTTCTACTCACCAGACTGGAAGGGATTATTTATATATTCCTTGGGAGAAGGTGGTT-A--ATCAGTTAGAGATGCCATTTGAAAGACAGT-TTCCCAGAAAA
>gene=chr10_8252174-8253174; species=equCab
-aaacttttttgaccacaacccacagaaagaaatttgttttgcactgtgcccagtacacacgtacatatataactgaaacagaagtttctctgaacaacaccacgcttatctccaatgatg-------ttctatcc---tatcctatcctatcctatcccatt------------------ccattC------------------------------------------------------------------------------------------CATTCC---ATTTCTAAGGACATATCTCATAAAGCCACAAGATAAATGACTAGCTAGGTGATGCCATTTCCTCTTGGTAGGCTGACGACATCTGTGGTC-CTCAGTGATTCAACTGACTCCTTTCTAATCATTAGACTGGAAGGGATTATTTATATATTGCTTGAGGGAAGATGGTTAA--ATTAGTTAGAGGTGCCGTTTGGAAGACAATATACACAGAGAA
>gene=chr10_8252174-8253174; species=gorGor
caaacatttttgaccatggcttacagaaagacattcatgttacatggtgcccagtacacacagacatacataattgacatggaatgttcttggagtgataccatccttactgcacatgatggactccactctattctattattctattcaattctatttctttaaaaaaatattcatttcacaattcacgtgattcaagagctatggtttgaaaaacactgCTCTAAGACTTGTCTCCCTTGCAAGGTTTTCAAAAAAGTAGAAATCTCTCAAATCACACTCCTGGTCTTCTAAGGACATGCCTCATAGAGCCCCAGGATCAATGGCCAGAGTGGCTACGTCATTTCCTCCTGGTAGGCTCACAATATTTGTGGT-----------------------------------------------------------------------------------------------------------------------------
>gene=chr10_8252174-8253174; species=panTro
caaacatttttgaccatggcttacagaaagacattcatgttacatggtgcccagtacacacagacatacataattgacatgaaatgttcttggagtgataccatccttactgcacatgatggactccactctattctattattctattcaattctatttcttttaaaaaattttccttttacaattcacgtgattcaagagccatggtttgaaaaacactgCTCTAAGACTTGTCCCCCTTGCAAGGTTTTCAAAAAAGTAGAAATCTCTCAAATCACATTCCTGGTCTTCTAAGGACACGCCTCATAGAGCCCCAGGATCAATGGCCAGAGTGGCTATGTCATTTCCTCCTGGTAGGCTCACAATATTTGTGGTATCTCAGTGATTCAACTGACACCATTCTAATCACCAGACTGGAAGGGACTATTTATATATTCCCTGGGGAAAAATGCTTAAAAATTTGTTAGAGAGCCTGCTTGAAAGACAGTATTCCAAGAAAA
>gene=chr10_8252174-8253174; species=papHam
caaacatttttgaccatggcccacagaaagacattcatgttacatggtgcccagtacacacagacatacataattgatgtggaaggttcttggagtgataccatccttacttcacatgatggactccactctattctattattctattcaattttatgtctttt-aaaaatattcatttcacaattcatgtgagtcaagagccatggtttgaaaaacactgCTCTAAGA-----ACCCCTTGCAAGGTGTTCAAAAAA-TAGAAGTATCTCAAATCACATTCCTGGTCTTCTAAGGACATGCTTCATAGAGCCCTAGGATCAATGGCCAGAGGGGAGACGTCATTTCCTCCTGGTAGGCTCACAATATTTGTGGTATCTCAGCGATTCAACTGACACCGTTCTAATCACCAGACAGGAAGGGACTATTTCTATATTCCTTGAGGGCAAATGCTTAAAAATTTGTTAGAGAGGCTGCTTGAAAGACAGTATTCCAAGAAAA
>gene=chr10_8252174-8253174; species=ponAbe
caaacatttttgaccatggcttacagaaagacattcatgttacatggtgcccagtacacacagacatacataattgacatggcatgttcttggagtgataccatccttactgcacatgatggactccactctattctattattctattcaatatcatttctttaaaaaaatattcatttcacaattcacgtgagtcaagagccatggtatgaaaaacactgCTCTAAGACTTGTCCCCCTTGCAAGGTTTTCAAAAAAATAGAAATCTCTCAAATCACATTCCTGGTCTTCTAAGGACATGCCTCATAGAGCCCCAGGATCAATGGCCAGAATGGCTACATAATTTCCTCCTGGTAGGCTCACAATGTTTGTGGTATCTCAGTGATTCAACTGACACCGTTCTAATCACCAGACTGGAAGGGACTATTTATATATTCCTTGGGGGCAAATGCTTAAAAATTTGTCAGAGAGGCTGCTTGAAAGACAGTATTCCAAGAAAA
>gene=chr10_8252174-8253174; species=rheMac
caaacatttttgaccatggcccacagaaagacattcatgttacatggttcccagtacacacagacatacataattgatgtggaaggttcttggagtgatgccatccttactgcacatgatggactccactctattctattattctattcaattttatttctttt-aaaaatattcatttcacaattcacgtgagtcaagagccatggtttgaaaaacactgCTCTAAGA-----ACCCCTTGTAAGATGTTCAAAAAA-TAGAAGTATCTCAAATCACATTCCTGGTCTTCTAAGGACATGCCTCATAGAGCCCCAGGATCAATGGCCAGAGGGGTGACGTCATTTCCTCCTGGTAGGCTCCCAATATTTGTGGTATCTCAGTGATTCAACTGACACCGTTCTAATCACCAGAATGGAAGGGACTATTTCTATATTCCTTGAGGGCAAATGCTTAAAAATTTGTTACAGAGGCTGCTTGAAAGACAGTATTCCAGGAAAA
>gene=chr10_8356206-8357206; species=hg19
TATGAAATAGTCTCCTGGGAATTACAGGAGTACCAGGGGTCCTTATAAGACAATTCTTGGAAAAAAGTTTGCTTTCAGAGTTAGACAAATGACAAGTAATGGCGGcaggcttgaaataacctgacttcttggaagctgagattctactttctgataggaactgacacaacacttaatcttctgaggcagaaaaaatggagtttcgagcaatttaggaggctttcggaacactcttttaaaactaaggccctcttgctctgGCTTTAGTTGTCAAGCCATGGTTGGCTTGGGCCGTTTTTCGGTCTCCCCAGGCCAGAATTTAATCTTAGCTTCTTCCTACATGTATTGGGAGATTTCATAGCATTACATGCTGATCCACCGAACTTCTGGGTTACATAGCATGGGGATTTAGCCTTATCTCTTTAGGAGGAGAATGGGCAACTTCCACATATCTTGAAAATATGTTTGTCAGCTACCTACCCAAGAGGAAATCTGGCGTT
>gene=chr10_8356206-8357206; species=bosTau
AGTGAAATAGTCTGCAAAGAATAACCAG-GTCCAACT-GTCTTTATAAGATAATTCTTGAAGAAAAGTTTGCTCTCAGGCTTAGACAAACGACAAGCAATGgcagcaggcttgaaataacctgactttttggaagcagagattccactttctgataggaattgacacaacacttaatcttctgaggcagaaaaaatggagtttcgtgcaatttaggagactttcagaacagttctttaaagcgaaggtccttttgctttgGCTTGAGGTGTCAAGCC--CAGTTTCTCGGGCTCTACTTAGGTTTTCCCA-GCTGGGATTCCATCTTGGCTTTTTCTTAAATATATTATGAAATTTCATAGTATGACATGCTCATCCAACCAGCTCCCCAGTTATGTAGCATGGGAAGTTAGTTCC-CTCCCTTAACAAGAAAGCAGGCAATTTCCTTACTTCTTGAATATGTGTTTGACAACCACCTACCCAAGAGG-TGTCTGGCATT
>gene=chr10_8356206-8357206; species=calJac
AATGAAATAGTCTGCTGGGAATTACAACAGTACCGGGGGTCCTCATAAGACAATTCTTGGAAAAAAGTTTGCTTTCAGAGTTAGACAAATGACAAGTAATGGCAGCAGGCTTGAAATAACCTGACTTCTTGGAAGCAGAGATTCTACTTTCTGATAGGAACTGACACAACACTTAATCTTCTGAGGCAGAAAAAATGGAGTTTTGAGCAATTTAGGAGACTTTCAGAACGCTCTTTTAAAACTAAGGCCCTCTTGCTGTAGCTTTAGATGTCAAGCCATGGTTGCTGTGGGCTATTTTTTGGTCTCCCTGGGCCAGAATTTGATCTTAGCTTCTTCCTACAGGTTTTAGGAGATTTCACAGCATTACATGCTGATCCACCCAAGTTCTGGGTTACACAGCAGGGGGATTTAGCCTTATCTCTTTAGGAAGAGAATGGGC-ATTTCCATACATACTGAACATATGTTTGTCCACTACCTACCCAGGGGG-AGTCTGGCGCT
>gene=chr10_8356206-8357206; species=canFam
AACAAAATAGTCCACAAAGAATAACAGGAATAGAAGG-ATTCTCATAAGATAATTCTTGGAGAAAAGTTTGCTTTCAGGGTTGGACAAACAAGCAGCAATGGCAGCAGACTTGAAATAACCTGACTTCTTGGAAGCAGAGATTCTACTTTCCGATAGGAACTGACACAACACTTAATCTTCTGAGGCAGAAAAAATGGGGTTTCAGGCGATTTAGGAGACTTTCAGAACACTTCTTTAAAACTAAGGTGTTCTTGCTTTGGCTTTAGATGTCAAGCTGTGACTGGTTTGGGCTGTGTTTTGGTCTCTCCAGACCAGGATTTGATCTTGACTCC----TCCATGTATTACAAAGTCGCATAGCATGACAGGCTTCTCCCCTTCACTTCCTACTTACACAGCAAGGCAATTTAGCCCTATTTCCTTCACAAGAAAGTAGGTAATTTCATTACATCTTGAGAATGTGTTTGCTAACTACCAACCCAAAAGG-TCTCTGGTATT
>gene=chr10_8356206-8357206; species=equCab
AGTGAAATACTCTGCAAAGAATATCAGGAGTACAAGG-GTCCTTATAAGATAATTCTTGGAGAAAAGTTTGCTTTCAGGGTTAGACAAACGACAAGCAATGGCAGCAGGCTTGAAATAACCTGGCTTCTTGGAAGCAAAGATTCTACTTTCTGATAGGAACTGACACAACACTTAATCTTCTGAGGCAGAAAAAATGGAGTTTCATGCAATTTAGGGC--TTTCAGAACACTTCTTTAAAACTAAGGCCTTCTTGCTTTGGCTTTAGCTGTCAAGCCATGGTTGGTTTGGGCTG--TTTTAGTCTCCCCACGCCAGGATTCAATCTTGACTTCTGTTTATATGTATTTGGAAACTTCATAGCATTATATGCTTAGCCACCCAACTCCCCAGTTACATAGCATGAGAATTCAGCTCTGCTCCTTTAACAAGAAAGTGGGCAATTTCTGTATCTCTTGA-AATGTGGTTGCCAGCTACCTCCCCAAGCGG-TGTCTGGCATT
>gene=chr10_8356206-8357206; species=gorGor
AATGAAATAGTCTCCTGGGAATTACAGGAGTACCAGGGGTCCTTATAAGACAATTCTTGGAAAAAAGTTTGCTTTCAGAGTTAGACAAATGACAAGTAATGGCGGcaggcttgaaataacctgacttcttggaagctgagattctactttctgataggaactgacacaacacttaatcttctgaggcagaaaaaatggagtttcgagcaatttaggaggctttcggaacactcttttaaaactaaggccctcttgctctgGCTTTAGATGTCAAGCCATGGTTGGCTTGGGCCGTTTTTCAGTCTCCCCAGGCCAGAATTTAATCTTAGCTTCTTCCTACATGTATTGGGAGATTTCATAGCATTACATGCTGATCCACCGAACTTCTGGGTTACATAGCATGGGGATTTAGCCTTATCTCTTTAGGAAGAGAATGGGCAACTTCCACATATCTTGAAAATATGTTTATCAACTACCTACCCAAGAGGAAATCTGGCGTT
>gene=chr10_8356206-8357206; species=panTro
AATGAAATAGTCTCCTGGGAATTACAGGAGTACCAGGGGTCCTTATAAGACAATTCTTGGAAAAAAGTTTGCTTTCAGAGTTAGACAAATGACAAGTAATGGCGACAGGCTTGAAATAACCTGATTTCTTGGAAACTGAGATTCTACTTTCTGATAGGAACTGACACAACACTTAATCTTCTGAGGCAGAAAAAATGGAGTTTCGAGCAATTTAGGAGGCTTTCGGAACACTCTTTTAAAACTAAGGCCCTCTTGCTGTGGCTTTAGATGTCAAGCCATGGTTGGCTTGGGCCGTTTTTCGGTCTCCCCAGGCCAGAATTTAATCTTAGCTTCTTCCTACATGTATTGGGAGATTTCATAGCATTACATGCTGATCCACCGAACTTCTGGGTTACATAGCATGGGGATTTAGCCTTATCTCTTTAGGAAAAGAATGGGCAACTTCCACATATCTTGAAAATGTGTTTGTCAACTACCTACCCAAGAGGAAATCTGGCGTT
>gene=chr10_8356206-8357206; species=papHam
AATGAAACAGTCTGCTGGGAATTACAGGAGTACCAGGGGTCCTTATAAGACAATTCTTGGAAAAAAGTTTGCTTTCCGAGTTAGACAAATGACAAGTAATGGCGGCAGGCTTGAAATAACCTGACTTCTTGGAAGCAGAGATTCTACTTTCTGATAGGAACTGACACAACAGTTAATCTTCTGAGACAGAAAAAATGGAGTTTCGAGCAATTTAGGAGACTTTCAGAACACTCTTTTAAAACTAAGGCCCTCTTGCTCTGGCTTTAGATGTCCAGCCATGGTTGGCTTGGGCTGTTTTTTGGTCTCCCCACGCCAGAATTTAATCTTAGCTTCTTCCTACATGTATTGGGAGATTTCATAGCATTACATGCTGATCCACCGAACTTCCGGGTTACATAGTATGGGGACTTAGCCTTATCTCTTTAGGAAGAGAATGGGCTACTTCCACACATCTTGAAAATATGTTTGTCAACTTCCTACCCAAGAGG-AGTCTGGCGTT
>gene=chr10_8356206-8357206; species=ponAbe
AATGAAATAGTCTCCTGGGAATTACAGGAGTACCAGGGGTCCTTATAAGACAATTCTTGGAAAAAAGTTTGCTTTCAGAGTTAGACAAATGACAAGTAATGGTGGCAGACTTGAAATAACCTGACTTCTTGGAAGCTGAGATTCTACTTTCTGATAGGAACTGACACAACACTTAATCTTCTGAGGCAGAAAAGATGGAGTTTCGAGCAATTTAGGAGACTTTAGGAACACTTTTTTAAAACTAAGGCCCTCTTGCTCTGGCTTTAGATGTCAAGCCGCGGTTGGCTTGGGCTGTTTTTCGGTCTACCCAGGCCGGAATTTAATCTTAGCTTCTTCCTACATGTATTGGGAGATTTCATAGCATTACATGCTGATCCACCGAAGTTCTGGGTTACATAGCACGGGGATTTAGCCTTATCTCTTTAGGAAGAGAATGGGCAACTTCCACACATCTTGAAAATATGTTTGTCAACTACCTACCCAAGAGGAAATCTGGCGTT
>gene=chr10_8356206-8357206; species=rheMac
AATGAAACAGTCTGCTGGGAATTACAGGAGTACCAGGGGTCCTTATAAGACAATTCTTGGAAAAAAGTTTGCTTTCAGAGTTAGACAAATGACAAGTAATGGCGGCAGGCTTGAAATAACCTGACTTCTTGGAAGCAGAGATTCTACTTTCTGATAGGAACTGACACAACAGTTAATCTTCTGAGGCAGAAAAAATGGAGTTTCGAGCAATTTAGGAGACTTTCAGAACACTCTTTTAAAACTAAGGCCCTCTTGCTCTGGCTTTAGATGTCCAGCCATGGTTGGCTTGGGCTGTTTTTTGGTCTCCCCACGCCAGAATTTAATCTTAGCTTCTTCCTACATGTATTGGGAGATTTCATAGCATTACATGCTGATCCACCGAACTTCCGGGTTACATAGCATGGGGACTTAGCCTTATCTCTTTAGGAAGAGAATGGGCAACTTCCACACATCTTGAAAATATGTTTGTCAACTTCCTACCTAAGAGG-AGTCTGGTGTT
>gene=chr10_8394174-8395174; species=hg19
taacagccagcactacaaacacaccccggcttagaaaaaaacaaggtgtgcccaccgtgtctcttacgtcacctgcagtcataaaagtgctgtaattaaaactgagctgacaatttgcttaatgatctgtgaggcagaggagaatccaAGGAGGGCCCCCAAATGTGGTTGGCTGGAGTTTCTGCCATGCCAACAGCGGTGGCCGCAGAAAAACTCTTCTTCACTTGAGAAAATGGTGACTCATCCGAGAAGACAGTGAGGTGGATGGTGAAGCCAAGCCAGCTGCCTTTAAATCATCAACACCATTTTCACAATAATGAGTTTGTGTGAGTGAGAAGGTGCTTAAGGTGCTTTGGAACCATCCATTTATAATTAGCCAGGTCAAATTTAAGAAAATTAAACTATTCCCAGCAATACAACTTAGACCAATTAACGACTTAATTGGTTCACCATAATAATATGAGGTAGTTTCTAGTTCAGTTTTCTTACTTCAGAATTAC
>gene=chr10_8394174-8395174; species=bosTau
caactgccagccctacaaacacagccaagcttgggaaaaaacaaggtgtg-ccactgtgtctcttacatcaccagcagtcataaaagtgctgtaattaaaacgtagctgacaatttgcttaatgatgtgcaaggca---gagaaccc-aAGGGGGCTCCCACATGGGGTTGGCTGTGGTCTCTGCCTTTTCAGTGGGAGCAGTAGCT---GGCATCTCCTTCACTTGAGAACATGGTGACTAACCTGAGAAGCCGGTGGGGTGGATGGGGGAGCCAGGCCAGCTGT-TTTAAATCATCAAGACCATTTTCACAATAATGAGTTTGTGTGAGTGAGAAGATACTTAAGGTGTTCTGGAACCATCCGTTTATAATGAGCTAGGTTGCACTGAAGAAAATTACCCCATTCCCCACAATATCACTTAGCCCAATTAACAACTTAATTAGTTCATAATAATAATATGAGGTAACTTCTAATTCTGTCTTCTCACTTCAGAATGAC
>gene=chr10_8394174-8395174; species=calJac
CAACATCCAGCACTACAAACACAGCCCGGCTTGG-AGAAAACAAGGTGTGCCCACCGTGTCTCTTACGTCACCCGCAGTCATAAAAGTGCTGTAATTAAAACTGAGCTGACAATTTGCTTAATGATGTGCGCGGCA--------------GAGGGCCCCCACCTGTGGTTGGCTGGAGTTTCTGCCGTTCCAACAGCGGTGGCCGCAGCAAAACTC-TCTTCACTTGAGAAAATGGTGACTCATCCGAGAAGACAGTGAGGTGGATGGTGAAGCCAAGCCAGCTGCCTTCAAATCATCAACACCATTTCCAAAATAATGAGTTTGTGTGAGTGAGAAGGTGCTTAAGGTGCTTTGGAACTATCCATTTATAATTAGCCAGGTCGAATTTAAGAAAATTAAACTATTCCCAGCAATACAACTTAGACCAATTAACGGCTTAATTGGTTCACCATAAGAATATGAGGTAGTTTCTGGTTCAGTGTTCTTCTTTCAGAATTAC
>gene=chr10_8394174-8395174; species=canFam
CAACTGCCAGCACTACAAACACAGCCGAGCTTGGAAAAAAACAAGGTGTGCCCACTGCGCCTCTTACATCACCAGCAGTCATAAAAGTGCTGTAATTAAAACTTAGCTGACAATTTGCTTAATGATGTGCAAGGCC---GAGAATCC-AAG-GAGCCCCCACATGTGGTTGGCTGGAGTTTCTGCCATTCCAGCCGGAGTGGTGGCAGCAAGACGCTTCTTCACTTGAGAAAATGGTGACTAACCC-AGGAGACGGTGGGGAGAGAGGCAAAGCCAGGCCAGCTGT-TTCAGATCATCAAGATCATTTTCACTGTAATGAGTTTGTGTGAGTGAGAAGGTACTTAAGGTGTTTTGGAACCATCCATTTATAATTAGCCAGGTTGAATTTAAGAAAATTACACTATTCCCCACAATATAACTTAGACCAATTAACAACTTAATTAGTTCACTATAATAATATGAGGTAATTTCTAATTCAGTCCTCTTACTTCAGAATTAC
>gene=chr10_8394174-8395174; species=equCab
tcaatgccagcactacaaacacagccgagcttggaaaaaaacaaggtgtgcccactgtgcctcttacatcaccagcagtcataaaagtgctgtaattaaaacttagctgacaatttgcttaatgatgtgtgaggca---gagaatcc-aAGGGAGCCCCCACATGTGGTTGGCTGTGGTTTCTGTGATTCCAGCGGGAGCAGCAGTATCGAGACTCTTCCTCACTTGAGAAAATGGTGACTAATCCAAGAAGACAGTGGGAAGAACGGTGAAGCCAGGCCAGCTGT-TTTAAATCATCAAGACCATTTTCACTGTAATGAGTTTGTGTGAGTGAGAAGGTACTTAAGGTGTTTTGGAACCATCCATTTATAATTAGCCAGGTCGAATTTAAGAAAATTACACTATTCCCCACAGTATAACTTAGACCAATTAAAAACTTAATTAGTTCACTATAACAATATGAGGTAGTTTCTAATTCAGTCTCCTTACTTCAGAATTAC
>gene=chr10_8394174-8395174; species=gorGor
-aacagccagcactacaaacacaccccggcttagaaaaaaacaaggtgtgcccaccgtgtctcttacgtcacctgcagtcataaaagtgctgtaattaaaactgagctgacaatttgcttaatgatctgtgaggcagaggagaatccaAAGAGGGCCCCCACATGTGGTTGGCTGGAGTTTCTGCCATGCCAACAGCGGTGGCCGCAGAAAAACTCTTCTTCACTTGAGAAAATGGTGACTCATCCGAGAAGACAGTGAGGTGGATGGTGAAGCCAAGCCAGCTGCCTTTAAATCATCAACACCATTTTCACAATAATGAGTTTGTGTGAGTGAGAAGGTGCTTAAGGTGCTTTGGAACCATCCGTTTATAATTAGCCAGGTCAAATTTAAGAAAATTAAACTATTCCCAGCAATACAACTCAGACCAATTAACGACTTAATTGGTTCACCATAATAATATGAGGTAGTTTCTAGTTCAGTTTTCTTACTTCAGAATTAC
>gene=chr10_8394174-8395174; species=panTro
TAACAGCCAGCACTACAAACACACCCCGGCTTAGAAAAAAACAAGGTGTGCCCACCGTGTCTCTTACGTCACCTGCAGTCATAAAAGCGCTGTAATTAAAACTGAGCTGACAATTTGCTTAATGATCTGTGAGGCAGAGGAGAATCCAAGGAGGGCCCCCAAATGTGGTTGGCTGGAGTTTCTGCCATGCCAACAGCGGTGGCCACAGAAAAACTCTTCTTCACTTGAGAAAATGGTGACTCATCCGAGAAGACAGTGAGGTGGATGGTGAAGCCAAGCCAGCTGCCTTTAAATCATCAACACCATTTTCACAATAATGAGTTTGTGTGAGTGAGAAGGTGCTTAAGGTGCTTTGGAACCATCCATTTATAATTAGCCAGGTCAAATTTAAGAAAATTAAACTATTCCCAGCAATACAACTTAGACCAATTAACGACTTAATTGGTTCACCATAATAATATGAGGTAGTTTCTAGTTCAGTTTTCTTACTTCAGAATTAC
>gene=chr10_8394174-8395174; species=papHam
taacagccagcagtacaaacaca-cccggcttagaaaaaaacaaggtgtgcccaccgtgtctcttacgtcacccgcagtcataaaagtgctgtaattaaaactgaactgacaatttgcttaatgatctgccaggcagaggagaatccaAGGAGGGCCCCCACGTGTGGTTGGCTGGAGTTTCTGCCAGGCCAACAGCGGTGGCCGCAGAAAAACTCTTCCTCACTTGAGAAAATGGTGACTCATCCGAGAAGACAGTGAGGTGGATGGTGAAGCCGAGCCAGCTGCCTTTAAATCATCAACACCATTTTCACAATAATGAGTTTGTGTGAGTGAGAAGGTGCTTAAGGTGCTTTGGAACCATCCGTTTATAATTAGCCAGGTCAAATTTAAGAAAATTAAACTATTCCCAGCAATACAACTTAGACCAATTAACGACTTAATTGGTTCACCATAATAATATGAGGTAGCTTCTAGTTCAGTTTT----CTTCAGAATTAC
>gene=chr10_8394174-8395174; species=ponAbe
TAACAGCCAGCACTACAAACACAGCCCGGCTTAGAAAAAAACAAGGTGTGCCCACCATGTCTCTTACGTCACCTGCAGTCATAAAAGTGCTGTAATTAAAACTGAGCTGACAATTTGCTTAATGATCTGCGAGGCAGAGGAGAATCCAAGGAGGGCCCCCACATGTGGTTGGCTGGAGTTTCTGCCATGCCAACAGCGGTGGCCGCAGAAAAACTCTTCTTCACTTGAGAAAATGGTGACTCATCCGAGAAGACAGTGAGGTGGATGGTGAAGCCAAGCCAGCTGCCTTTAAATCATCAACACCATTTTCACAATAATGAGTTTGTGTGAGTGAGAAGGTGCTTAAGGTGCTTTGGAACCATCCGTTTATAATTAGCCAGGTCAAATTTAAGAAAATTAAACTATTCCCAGCAATACAACTTAGACCAATTAACGACATAATTGGTTCACCATAATAATATGAGGTAGTTTCTAGTTCAGTTTTCTTACTTCAGAATTAC
>gene=chr10_8394174-8395174; species=rheMac
TAACAGCCAGCGCTACAAACACACCCTGGCTTAGAAAAAAACAAGGTGTGCCCGCCGTGTCTCTTACGTCACCCGCAGTCATAAAAGTGCTGTAATTAAAACTGAACTGACAATTTGCTTAATGATCTGCCAGGCAGAGGAGAATCCAAGGAGGGCCCCCACGTGTGGTTGGCTGGAGTTTCTACCAGGCCCACAGCGGTGGCCGCGGAAAAACTCTTCCTCACTTGAGAAAATGGTGACTCATCCGAGAAGACAGTGAGGTGGATGGTGAAGCCGAGCCAGCTGCCTTTAAATCATCAACACCATTTTCAAAATAATGAGTTTGTGTGAGGGAGAAGGTGCTTAAGGTGCTTTGGAACCATCCGTTTATAATTAGCCAGGTCAAATTTAAGAAAATTAAACTATTCCCAGCAATACAACTTAGACCAATTAACGACTTAATTGGTTCACCATAATAATATGAGGTAGCTTCTAGTTCAGTTTTCTTACTTCAGAATTAC
>gene=chr10_9139174-9140174; species=hg19
TCAGATCATAGAACAATTTTTTTCAAAGCCACAAAGGCTTTCATTTAAATGTAACAGGAAGGCCCATATTTAAAAAAAAAAAAAAGTCTTTTTTTCTCCAGGTAACAAATACATAAGAGGATATAACACAATGACAACAATGACAATGCTTAGTTAAGTAAATACCATGAAGCTTAATCCTCCTTTAAAGTTTAGATTACAGACCTACTCAGGAAGGAACAGTCAACAAACTGGCTGGATAAAGCAAACTTGCATTAAAATAAATGAGTATCTGACAAAACACAGTTACTGCATAATGGGCAATCAGTGTAGTGCAAATCTTTCCAAATTGCCAGGAAATAGACCATAAGCCATCTTATTTTAAGTGAAATTCCTCCCTTGGAAAGCATCAGGTGATTCAGGCAGCCCTAAATTATTCGAGATTTCACTCGCAGTGTAGGAACTCTGTGGGCAAGTTAGCCTTAGAGAGAGCCCACGGGCAGCAGAGGGCAGCTAGGCCA
>gene=chr10_9139174-9140174; species=bosTau
GCAGATCATAAAATAGAAATTTTTAAAGCCACAAAGGCTTTCCTGCAAAAGTAAAAGAAAAGCCCATTT-----AAAATGAA------TTTTTTCCCCCAGGTAACAAATATATAAGAGGA--TAACA---------CAATGACAATGCTTAGTTAGGTAAATACCATGAGGCTTAATCCTCCTTTAAAGTTTAGATTACAGACCTACTCAGCAAGGAACAGTCAACAAACTGGCAGGATAAAGCAAACGTGCATTAAAATAAATGAGTATCTAACAAAACACAGTTACCACAAAACGGGCTATCAGTGCACTGCAAATCTGTCCAAATTACCAGGAAATAGACCATAAGCCATCCTATTTAAAGCAAAATTCCTCACTTGCAAAGTATCTGGCGATTTAGGCAACCTTAAATTACCTGGGATTCCATCTCTGCTTTGGAAATTCTCTGGGTAAACTAGCCTTTGAGGGAGCTGAAGTACGGCAGGAAACAGCCTGGGCC
>gene=chr10_9139174-9140174; species=calJac
TAAGATCATAAAACAACTTTTTTCAAAGCCACAAAGGCTTTCATTCAAATATAACAGGAAGGCCCCCATAAAAAAAAAAAAAAAAAG-TGTTTTTCTCCAGGTAACAAATATATAAGAGGA--TAACACAATGACGACAATGACAATGCTTAGTTAGGTAAATGCCATGAAGCTTAATCCTCCTTTAAAGTTTAGATTACAGACCTACTCATCAAGGAACAGTCAACAAGCTGGCTGGATAAAGCAAACTTACATTAAAATAAATGAGTATCTAACAAAACACAGTTACTGCATAATGGGCCATCAGTGTAGTGCAAATCTTTCCAAATTGCCAGGAAATAGACCGTAAGCCATCTTACTTAAAGTGAAATTCCTCCTTTGAAAAGCATCAGGTGATTCAGGAAGCCCTAAATTATTTGAAATTTCACTTGCAGTGTGGGAACTCTGTGGGCCAGTT-GCCTCGGAGAGAGCCCACAGGCAGCAGAGGGCAGCTGGGCCA
>gene=chr10_9139174-9140174; species=canFam
TCAGATCATAAAGCAGAATAATAGAAAGGCACAAAGGCTTTCATGCAAAATTAACAGGAATGCCTATAG-----AAAAGAG-------TCTTTTTTCCCAGGTAACAAATATGTAAGAGGA--TAACA---------CAATGACAATGCTTAGTTAGGTAAATACCATGAAGCTTAATCCCCCTTTAAAGTTTAGATTACAGACCTATTCAGCAAGGAACAGTCAACAAACTGGCAGGATAAAGCAAACTTGCATTAAAATAAATGAGTATCTAACAAAACACAGTTACCACATAATGGGCTATCAGTGCAGTGCAAATCTTTCCAAATTGCCAGGAAATAGACCATCAGCCATCCTGTTTAATGTGAAATTCCTTCTCTACAAAGCATCAGGTGATTTACACGACCCTACACTATTCAGAATTTTATTTCTGACCTAGAAATTCTTTGGTCAGGTGAGTTCTAGAGAGCCCTGAAGGGCAGTGATGGATAGCCTGGGCA
>gene=chr10_9139174-9140174; species=equCab
TCAGATCATAAAACAGAATTTAAAAAAGCCACAAAGGCTTTCATTCAAAAGCAACAAGAAGGCCCATAA-----AAAAAGAGAGTGGTTTTTTTTTTCCAGGTAACAAATATAT--GAGGA--TAACA---------CAATGACAGTGCTTAGTTAGGTAAATACCATGAAGCTTAATCCTCCTTTAAAGTTTAGATTACAGACCTACTCAGCAAGAAACAGTCAACAAACTGGCAGGATAAAGCAAACTTGCATTAAAATAAATGAGTATCTAACAAAACACAGTTACTGCATAATGGGCTATCAGTGTAGTGCAAATCTTTCCAAATTGTCAGGAAATAGACCATAAGCCATCCTATTTAAAGTGAAATTCCTCCCTTGCAAAGCATTGGGTGATTTAGACAACCCTAAATTATTTGGGATTTCACCTCCGACTTAGAAACTCTATGGGCAAGTTAGCCTCACAGAGCC--AAAATGCAGCAGCGAACAGCTTGGGCA
>gene=chr10_9139174-9140174; species=gorGor
----------------------------------------------------------------------------------------------------------------------------------------------------------------------------CTTAATCCTCCTTTAAAGTTTAGATTACAGACCTACTCAGGAAGGAACAGTCAACAAACTGGCTGGATAAAGCAAACTTGCATTAAAATAAATGAGTATCTGACAAAACACAGTTACTGCATAATGGGCAATCAGTGCAGTGCAAATCTTTCCAAACTGCCAGGAAATAGACCATAAGCCATCTTATTTTAAGTGAAATTCCTCCCTTGGAAAACATCAGGTGATTCAGGCAGCCCTAAATTATTCGAGATTTCACTCGCAGTGTAGGAACTCTGTGGGCAAGCTAGCCTTAGAGAGAGCCCACGGGCAGCAGAGGGCAGCTAGGCCA
>gene=chr10_9139174-9140174; species=panTro
TCAGATCATAGAACAATTTTTTTCAAAGCCACAAAGGCTTTCATTTAAATGTAACAGGAAGGCCCATATTTAAAAAAAAAAAAAAGTCTTTTTTTCTCCAAGTAACAAATACATAAAAGGATGTAACACAATGACAACAATGACAATGCTTAGTTAAGTAAATACCATGAAGCTTAATCCTCCTTTAAAGTTTAGATTACAGACCTACTCAGGAAGGAACAGTCAACAAACTGGCTGGATAAAGCAAACTTGCATTAAAATAAATGAGTATCTGACAAAACACAGTTACTGCATAATGGGCAATCAGTGTAGTGCAAATCTTTCCAAATTGCCAGGAAATAGACCCTAAGCCATCTTATTTTAAGTGAAATTCCTCCCTTGGAAAGCATCAGGTGATTCAGGCAGCCCTAAATTATTCGAGATTTCACTCACAGTGTAGGAACTCTGTGGGCAAGTTAGCCTTAGAGAGAGCCCACGGGCAGCAGAGGGCAGCTAGGCCA
>gene=chr10_9139174-9140174; species=papHam
TCAGATCATAAAACAATTTTTTTCAAAGCCACAAAGACTTTTATTTAAATGTAACAGGAAGGCCCATATTTaaaaaaaaaaaaaaGTCTTTTTTTCTCCAGGTAACAAATATATGAGAGGATATAACACGACGACAACAATGACAATGCTTAGTTAAGTAAATACCATGAAGCTTAATCCTCCTTTAAAGTTTAGATTACAGACCTGCTCAGCAAGGAACAGTCAACAAACTGGCTGGATAAAGCAAACTTGCATTAAAATAAATGAGTATCTAACAAAACACAGTTACTGCATAATGGGCTATCAGTGGAGTGCAAATCTTTCCAAATTGCCAGGAAATAGACCATAAGCCATCTTATTTAAAGTGAAATTTCTCCCTTGGAAAGCATCAGGTGATTGAGGCAGTCCTACATTATTCGAGATTTCACTTGCAGTGTAGG------------AAGTTCGCCTTAGACAGAACCCATGGGCAGCAGAGGGCAGCTGGGCCA
>gene=chr10_9139174-9140174; species=ponAbe
TCAGATCATAAAACAATTTTTTTCAAAGCCACAAAGGCTTCCATTTAAATGTAACAGGAAAGCCCATATTTAAAAAAAGAAAAAAGTCTTTTTTTCTCCAGGTAACAAATACATAAGAGGATATAACACAATGACAACAATGACAATGCTTAGTTAGGTAAATACCATGACGCTTAATCCTCCTTTAAAGTTTAGATTACAGGCCTACTCAGCAAGGAACAGTCAACAAACTGGCTGGATAAAGCAAACTTGCATTAAAATAAATGAGTATCTAACAAAACACAGTTACTGCATAATGGGCAATCAGTGTAGTGCAAATCTTTCCAAATTGCCAGGAAATAGACCATAAGCCATCTTATTTTAAGTGAAATTCCTCCCTTGGAAAGCATCAGGTGATTCAGGCAGCCCTAAATTATTCGAGATTTCACTTGCAGTGTAGGAACTCTGTGGGCAAGTTAGCCTTAGAGAGAGCCCACAGGCAGCAGAGGGCAGCTGGGCCA
>gene=chr10_9139174-9140174; species=rheMac
TCAGATCATAAAACAATTTTTTTCAAAGCCACAAAGACTTTTATTTAAATGTAACAGGAAGGCCCATATTAAAAAAAAAAAAAAAGTCTTTTTTTCTCCAGGTAACAAATATATGAGAGGATATAACACAACGACAACAATGACAATGCTTAGTTAAGTAAATACCATGAAGCTTAATCCTCCTTTAAAGTTTAGATTACAGACCTACTCAGCAAGGAACAGTCAACAAACTGGCTGGATAAAGCAAACTTGCATTAAAATAAATGAGTATCTAACAAAACACAGTTACTGCATAATGGGCTATCAGTGGAGCGCAAATCTTTCCAAATTGCCAGGAAATAGACCATAAGCCATCTTATTTAAAGTGAAATTCCTCCCTTGGAAAGCATCAGGTGATTCAGGCAGTCCTACATTATTCGAGATTTCACTTGCAGTGTAGG------------AAGTTCGCCTTAGACAGAACCCATGGGCAGCAGAGGGCAGCTGGGCCA
>gene=chr10_12282400-12283400; species=hg19
TTTGAATCTGAATCACCTTTGGACATCTTCGAATCATCTTTGGACAAAAAGATATGGCCCATATGATCATGTCCCAGAATAACTGTTAACTGTTCATTTAACTCTTACGTCAAAAGACATCACTATATTTTCACCTCTTTGTCTTCAAAGATGATGGTGTCTGTTAAGAGTTACTAGAAAGAGGGGCTTTAGGCCATTGTTgtggctcacgcctgtattttcagcattttgggaggctgaggtgggaggatggcttgagcccaggagtttgagatcagcctgggcttaacataatgagacctcgtctctacataaaaattagccaggtgtggtggtttgtgcctgtagccccagctactcccgggagctgagttgggaggatcgcttgagactgggaggttgaggctgcagtgagccatgatcATACATGTCATGcctagcagtgaacaccaggttgtgtctggtcttctgcagtctgccatggtgaataatcccgtacg
>gene=chr10_12282400-12283400; species=bosTau
----------------CTTGTGATACCTTTCAGTCATTCTTGGACAAAAGGATGGGGCCCATGTGTTCATGACCCAAGGTAACTGTTAACCATTCAGTCACCTCTCAAGCCAAA-GGTATCACTCTGTTTTCACC----TGTCTTGAAGGTTGATGGCATCTGTTAAGAAT---TAGAAAGAGGAGCT------------------------------------------------------------------------------------------------------------------------------------------------------------------------------------------------------------------------------------------------------------------------------------------------------------------------
>gene=chr10_12282400-12283400; species=calJac
TTTGAATCTGAATCACCTTCGGACATCTTTGAATCACTTTTAGACAAAAAGATACGGCTCATATGGTCATGT-CCAGAATAACTGTTAACTGTTGATTTAACTCTTGAGTCAAAAGACATCACTATATTGTCACCTTTTTGTCTTCAAAGATGATGGTGTGTGTTAAGAGTTACGAGAGAGAGGGGCTTTAGGCCTTTgtggtggctcacgcctgtattcctagcacttggggaggctgaggcgggaggatggcttgagcccaggagtttgagatcagcctgggctgaacctagtgagaccttgtctctacataaaaattagccaggtgtggtggtttgtacccctagccccagctactccctggagctgagcagggagaatggcttgatgctgggaggttgaggctgccgtgagccatgctcAGACCTATCATGcctatcagggaacagtaggtggtgtctagcctcctgcagactgcca-ggtgaataaccctgtaca
>gene=chr10_12282400-12283400; species=canFam
----------------CTTGCAATACCTTTGAATCATTTTTTGACAAAAGGATATGGCCCATATGGTAATGTCCCAAAGTAACAGTTAACTGTTGACTTGCCTCTTTAGACAAAAGATATCACTCTGTTTTCATCTCTATGTCTTCAAGGGTGAGAATATCTATTAAGAGT---TAGAAAGAGG----------------------------------------------------------------------------------------------------------------------------------------------------------------------------------------------------------------------------------------------------------------------------------------------------------------------------
>gene=chr10_12282400-12283400; species=equCab
----------------CTTGTGGTACCTCCGGATCGTTTTTGGACAAAAGGATATGGCCCATATGGTTGTGTCCCAAAATAACTGTTAACTCTTTCCTTGCCTCTTAAGCTGAAAG----CACTGCATTTCCACATCTCTGTCTTCAAGGGTGATAGTATCTATTAAGAATTA---------------------------------------------------------------------------------------------------------------------------------------------------------------------------------------------------------------------------------------------------------------------------------------------------------------------------------------
>gene=chr10_12282400-12283400; species=gorGor
TTTGAATCTGAATCACCTTTGGACATCTTTGAATCATCTTTGGACAAAAAGATATGGCCCATATGGTCATGTCCCAGAATAACTGTTAACTGTTCATTTAACTCTTATGTCAAAAGACATCACTATATTTTCACCTCTTTGTCTTCAAAGATGATGGT------------------------------------------------------------------------------------------------------------------------------------------------------------------------------------------------------------------------------------------------------------------------------------------------------------------------------------------------------
>gene=chr10_12282400-12283400; species=panTro
TTTGAATCTGAATCACCTTTGGACATCTTTGAATCATCTTTGGACAAAAAGATATGGCCCATATGGTCATGTCCCAGAATAACTGTTAACTGTTCATTTAACTCTTACTTCAAAAGACATCACTATATTTTCACCTCTTTGTCTTCAAAGATGATGGTGTCTGTTAAGAGTTACTAGAAAGAAGGGCTTTAGGCCATTGTTgtggctcacgcctgtattttcagcattttgggaggctgaggtgggaggatggcttgagcccaggagtataagatcagcctgggcttaacataatgagacctcgtctctacataaaaatgagccaggtgtggtggtttgtgcctgtagccccagctactcccgggagctgagttgggaggatcgcttgagactgggaggttgaggctgcagtgagccatgatcATACGTGTCATGCCTAGCAGCGAACACCaggttgtgtctggtcttctgcagtctgccatggtgaataatcccgtacg
>gene=chr10_12282400-12283400; species=papHam
TTTG-ATCTGAATCACCTTTGGACATCTTAGAATCCTCTTTGGACAAAAAGATATGGCCCATATGGTCATGTCCCAGAATAACTGTTAACTGTTCATTTAACGCTTACGTCAGAAGACATCACTCTATTTTCACCTCACTGTCTTCAAAGATGATGGTGTCTGTTAAGAGTTACTAGAAAGAGGGGCTTTAGGCCATTgtggtggctcacgcctatattttcagcactttaggaagctgaggtgggaggatggcttgagcccaggagttcgagatcag-ctgggctgaacgtagtgagacctcgtctctacataaaaatgagccaggtgtggtggtttgtgcctgtagccccagctcctcccgggagctgagttgggaggatcgcttgagactgggaggttgaggctgcagtgagccatgatcATAACTGTCATGcctatcagtgtacaccaggttgtgtctggtcttctgcagactgccatggtgaataatcccgtatg
>gene=chr10_12282400-12283400; species=ponAbe
TTTGAATCTGAATCACCTTTGGACATCTTTGAATCATCCTTGGACAAAAAGATATGGCCCATATGGTCATGTCCCAGAATAACTGTTAACTGTTCATTTTACTCTTACGTCAAAAGACATCACTATATTTTCACCTCTTTGTCTTCAAAGATGATGGTGTCTGTTAAGAGTTACTAGAAAGAGGGGCTTTAGGCCATTGTTgtggctcacgcctgtattttcagcattttgggaggctgaggtgggaggatggcttgagcccaggagtttgagatcagcctgggctcaacataatgagacctcatctctacataaaaat------------------------------------------------------------------------------------------------------------------------------------------------------------Ctgccatgatgactaatcccgtacg
>gene=chr10_12282400-12283400; species=rheMac
TTTG-ATCTGAATcACCTTTGGACATCTTTAAATCATCTTTGGACAAAAAGATATGGCCCATATGGTCATGTCCCAGAATAACTGTTAACTGTTCATTTAACGCTTACGTCAGAAGACATCACTCTATTTTCACCTCATTGTCTTCAAAGATGATGGT----GTCAAGAGTTACTAGAAAGAGGGGCTTTAGGCCATTgtggtggctcacgcctgtattttcagcactttgggaagctgaggtgggaggatggcttgagcccaggagttcgagatgag-ctgggctgaacatagtgagacctcatctctacgtaaaaatgagccaggtgtggtggtttgtgcctctagccccagctcctcccgggagctgagttgggaggatcgcttgagactgggaggttgaggctgcagtgagccatgatcATAACTGTCATGcctatcagtgtacaccaggttgtgtctggtcttctgcagactgccatggtgaataatcccgtacg
>gene=chr10_12656207-12657207; species=hg19
CCTTGATAAGCCCTTGGAAACCTCCACCCCACCTACTCCAGGATATCTGGTTACTAGGGTGCACCCTCACCCTCCACAAGGCTTATTCACCATGTGCTCTAGGGCTACCAGCTGTTGTTATACTGGGAATCGGATGTGTCTCATATCCTCTGATTCTTTGAGTACCAGCCATACCAGCTATTGTGTTAGAAACTGCCGACATGGAGTAATCAGCCCCAAGTCGCCATCCTTAGAAGTGTGTGTTCAAATTATAACCCAGTGTGGCCCAGCAAGCACATTACCAGCTAATCAACTCAGCAGGTGCCTGGACCTGGGGCTTCTCAGTGAAGATAACGTTGGAGATGGGTTTACAGGGTTGGAAGGGGCTGGGAGCTGGAGGACTGATAATCCATTCTGAGGAGGAATGGCAGGCAGAACGCCTGAGAGCCCCAAAGGGTTCCTGAGCAGGGAGTCTCTGGGACCGGAGGATGGGCGAGAGGAGGCAGAATTGGTGGAGTTAG
>gene=chr10_12656207-12657207; species=bosTau
--------------------------------------------------------------------------------------------------------------------------------------------------------------------------------------------------------------------------------------------------------------------------------------------------------------------------------------------------------------------------------------------------------------------------------------------------------------------------------------------------------------------
>gene=chr10_12656207-12657207; species=calJac
---------------------------------------------------------------------------------------------------------------------------------------------------------------------------------------------------------------------------------------------GTGTGTTCAAAGAATAATACAGTGTGGCTCAGCAGGCACGTTCCCAGCAAATCCCCTCAGCAGGTGCCTGGACCT-GGGCTTCTCAGAGAAGAC-ACACTGGAGATGGGTGTATAGAGTTGG-AAGGGCTCAGAGCCAGGGGACTGAGAACCA---CTCAGGAGGAACGGCAGGGGGAACGCCTGAGAGCCCCAAAGCGTTCCTGAGCAAGGAGTCTCTGGGACTGGAGGATGGGTGGGAGGAGGCAGGATTGGTGGAGCTGG
>gene=chr10_12656207-12657207; species=canFam
TCTTGATAAACCACTGGAGC-CTCCATCCAGCCTTCCCGAAGTTAACTAGTTACTAGCATGCT-CCTCCTGCCCCGTACAGCCCATTCACCATGTGTTGCAGGGCTACAGGCTGTTAAAATACAGAAAGATGGCTGTGTCTCACGTCCTCTGATTCTTTGAGTTCCAGCCAGACCA-CCA-TGTGTTAGAAACTGCTGAC----------CAGCAGAAAGTCTCCAATCTT-AAAGCACGTTCCCTAATTACAACACAGTGTGGTAAGGGAAACACATTCCCAACTAATCCATGCCATGGGCACCCAAATCTGGGGATCCCCAGGGGAAGCAGCATTTGAGGTGAGTTTTAAGGGTTGGTAGAAGCACTGAGAGGGAGGATGGAG-------------AAAGAGTGGCCTATAGGAAGCCCAAGAGCGTGGAGGGGTATTTGAGCCAGGAGCC--TGTGACTGGAGGGTGCGAGGGAGGAGGCCAAATGGGACCAGGCAA
>gene=chr10_12656207-12657207; species=equCab
[truncated: 4,656,127 more chars]
