# Supplementary material for: Combining phylogenetic footprinting with motif models incorporating intra-motif dependencies
Source: BMC Bioinformatics. 2017 Mar 1;18:141. doi: 10.1186/s12859-017-1495-1 (PMC5333389; doi:10.1186/s12859-017-1495-1)
Supplement: Supplementary file 2 — Sequence data. This archive contains data files of alignments of the ChIP-seq positive regions and negative control regions for each of the 35 TFs in FASTA format. (ZIP 83763.2 kb) [file 12859_2017_1495_MOESM2_ESM.zip › Nrf/Nrf1_pos.txt]

>gene=chr20_3184984-3185163; species=hg19
GAAAGGGGTAGCGGCGCGGCCACCGATTCCAGGTAGGGCACTGCGGAAGCCCCACCCGGCACACGACTAGCGCACGGACGCGCATGCGTCCCGCCCGCCCAGGTGCGCACGCGCAGGAGCCGCGGCGCGACGGTCCACAAAGGCTCAGAAGGCCAGAAAACCCGGTACCACCAACCCTG
>gene=chr20_3184984-3185163; species=bosTau
AAACGGTGTAGGGACCCTGCCACGGTCCGCGAGCTGGGCACTGCAGCGAG-CTGCTGGT-CGCCGCCT--TGCGCGCATGCTCAGGCGTCTGGTCAGCTGCGCCGCGCATGCGCGTGAGCCGCGGCTCCACGGCCTACACAGACTGAGGAGATAAGAGGACGCGGCCCCACCGGCCCTG
>gene=chr20_3184984-3185163; species=calJac
--------------------------------------------------------------------AGCGCACGGACGCGCATGCGCTCCGCCCGCCCAGATGCGCACGT------------ACTTGACGGTCTACAAAGGCTCAGAAGGCCAGAGAACCCGGCCCCACCACTCCTG
>gene=chr20_3184984-3185163; species=canFam
GAAAGGTGTAGGAGCGGGGCCACCGTCCCGGAGTAGGGTACCGCAGCTCC---GCCGGCTCCCCCACG--AGCAGGTACGCGCACGCGCTCCGGCAGCCCAGCCGCGCATGCGCAGGAGCCGCGGTGCGACGGCCTACAAAGCCTCAGGAGGCCAAAGAACGCGGCCCCACCGGCCCTG
>gene=chr20_3184984-3185163; species=equCab
GAAAGGTATAGGGGCGCTGCCCCGGCCACAG-GCTGGGCACTGCATCTCC--------CCGCCAGACC--CGT-----CGCGCATGCGCCTCGTCAGCCCAGCCGCGCATGCGCAGGAGCCGCAGCGCGACGGCCTACGAAAGCTCAAGAGGCCAGAGAACCAGGCCCCATGGGCCCCG
>gene=chr20_3184984-3185163; species=gorGor
GAAAGGGGTAGCGGCGCGGCCACCGATTCCAGGTAGGGCACTGCGGAAGCCCCACCCGGCACACGACTAGCGCACGGACGCGCATGCGTCCCGCCCGCCCAGATGCGCACGCGCAGGAGCCGCGGCGCGACGGTCCACAAAGGCTCAGAAGGCCAGAAAACCCGGTACCACCAGCCCTG
>gene=chr20_3184984-3185163; species=panTro
GAAAGGGGTAGCGGCGCGGCCACCGATTCCAGGTAGGGCACTGCGGAAGCGCCACCCGGCACACGACTAGCGCACGGATGCGCATGCGTCCCGCCCGCCCAGATGCGCACGCGCAGGAGCCGCGGCGCGACGGTCCACAAAGGCTCAGAAGGCCAGAAAACCCGGTACCACCAGTCCTG
>gene=chr20_3184984-3185163; species=papHam
GAAAGGGGTAGCAGCGCGGCCACCGGTTCCAGGCAGGGCACTACGGAGGCCCCAGTGGGCCCACGAAGCGCGCATGGATGCGCATGCGCCCCGCCCGCCCGGATGCGCACGCGCAGGAGCCGCGACGCGCCGGTCCACAAAGGCTC---AGGCCAGAAAACCCGGTACCACCAGTCCTG
>gene=chr20_3184984-3185163; species=ponAbe
GAAAGGGGTAGCAGCGAGGCCACCGATTCCAGCTAGGGCACTGCGGAAGCCCCACCCGGCACACGACTAGCGCACGGACGCGCATGCGTCCCGCCCGCCCAGATGCGCACGCGCAGGAGCCGCGGCGCGACGGTCCACAAAGGCTCGGAAGGCCAGAAAACTCGGTACCACCAGCCCTG
>gene=chr20_3184984-3185163; species=rheMac
GAAAGGGGTAGCAGCGCGGCCACCGGATCCAGGCAGGGAACTGCGGAGGCCCCAGCAGGCCCACGAAGCGCGCATGGATGCGCATGCGCCCCGCCCGCCCGGATGCGCACGCGCAGGAGCCGCGACGCGCCGGTCCACAAAGGCTC---AGGCCAGAAAACCCGGTACCACCAGTCCTG
>gene=chr20_7999774-7999909; species=hg19
CCCAAAGCAAGGGGACGCGCTGCACCCTCGGCTGTCACCGCGAGGGCTCGGCGCGCATGCGCGGCGCGAGCGGCCGGGCCCCACAGCCGCAGGTCGTTGGTAAGGCGGGTCCGCGGACCCCAGGTCGAGCCCAGC
>gene=chr20_7999774-7999909; species=bosTau
CCCAAAGCAGGGTGACGCCCTACACCCAGGGCCCTC-ATGGGCAGGCCAGACACGCCTGCGCAGCGGGGAGGGCTCAGC-CAGGCCAGGCAAGTCCCTGTCTGCGTGGGTCTGG---GCCCAGGTCGAGACCTTG
>gene=chr20_7999774-7999909; species=calJac
CCCAAAGCAAGGGGACGCTCTGCA--CTCGGCTGTCATTTCGAGGGCTGGGCGCGCATGCGCGGCGCCAGCGGCCCGGCCCCAGCACCGCAGGGTTTTGGCAACGCGGGTCCAGGG-CCCCAAGTCTAGCCCAGT
>gene=chr20_7999774-7999909; species=canFam
CC-------------------------------------------------------------------------------------------------------------------------------------
>gene=chr20_7999774-7999909; species=equCab
CCCAAAGCAG-GATACGCGCTACACCCGCAGCTGTCACCGCGCCAGGCGGGCCGCATTGCCCCCCGCGGTCGGGGGAGT-GGGGTGACGGGTG-CTCACCCGGAGCAGGTCTGG---GCCTGGGCA--------G
>gene=chr20_7999774-7999909; species=gorGor
CCCAAAGCAAGGGGACGCGCTGCACCCTCGGCTGTCACCGCGAGGGCTCGGCGCGCATGCGCGGCGAGAGCGGCCCGGCCCCACAGCCGCAGGTCGTTGGTAAGGCGGGTCCGCGGACCCCAGGTCGAGCCCAGC
>gene=chr20_7999774-7999909; species=panTro
CCCAAAGCAAGAGGACGCGCTGCACCCTCGGCTGTCACCGCGAGGGCTCGGCGCGCATGCGCGGCGCGAGCGGCCCGGCCCCACAGCCGCAGGTCGTTGGTAAGGCGGGTCCGCGGACCCCAGGTCGAGCCCAGC
>gene=chr20_7999774-7999909; species=papHam
CCCAAAGCGAGGGGATGCGCTGCACCCTCGGCTGTCACCGCGAGGGCTGGACGCGCATGCGCGGCGCGAG-GGCCCGGCCCCAGCGCCGCAGGTCGTAGGCAAGGCGGGTCCGGGGACCCCAGGTCGAGCTCAGC
>gene=chr20_7999774-7999909; species=ponAbe
CCCAAAGTAAGGGGACGCGCTGCACCCTCTGCTGTCAACGCGAGGGCTGGGCGCGCATGCGCGGCGCGAGCGGCCCGGCCCCTGAGCCGCAGGTCGTTGGTAAGACGGGTCCGCGGACCCCAGGTCGAGCCCAGC
>gene=chr20_7999774-7999909; species=rheMac
CCCAAAGCGAGGGGATGCGCTGCACCCTCGGCTGTCACCGCGAGGACTGGACGCGCATGCGCGGcgcgagcggcccggccccagcgccgcaggtcgtaggcaaggcgggtccggggaccctaggtcgagcccagc
>gene=chr20_13975933-13976108; species=hg19
CTGGCTCCGCCCCCTCGCTCCCTGGCTCCGCCCCCTCCAGCTCCCTAGCGTCGTCGGCGTCGAGCCCGAGCCTGCGCCTGCGCGTGCGCCCTGGGGCCCAAGTTGGGGCGCGCCGTGGCTAGAACACGGAGAGCGGCGGGCAGTGCAGCCAATGGGAGGCGGCGCTGCCTAGCGG
>gene=chr20_13975933-13976108; species=bosTau
-----------CCCTCGCGCCCTGGCTCCACCCCCTCCAGCTCCCCAACGTCTCCGGCGTCAGGCCCGAgcctgcgcctgcgcctgcgcctTGGGGCCGAAGTCGGGGCGCGCGGCCGCTGGAACGCGGAGAGCGGCGGGCGGTGCAGCCAATGGGAGGCGGCGCTGGCTAGCGG
>gene=chr20_13975933-13976108; species=calJac
CTGGCTCCGCCC---------------------CCTCCAGCTCCCTAACGTCCTCCGCGTCGGGCCCGAGCCTGCGCCTGCGCGTGCGCCCTGGGGCCCAAGTTGGGGCGCGCCTTGGCTAGAACGCGGAGAGCGGCGGGCAGTGCAGCCAATGGGAGGCGGCGTTGCCTAGAGG
>gene=chr20_13975933-13976108; species=canFam
-----------TCCTCGCGCCTCGGCTCCGCCCCCTCCAGCTCCCCAGCGTCCTCGGCGTCGGGCCCGAGCCTGCGCCTGCGCGTGCGCCCTGGGGCCGAAGTCGGGGCGCGCGGTGCCCGGAACGCGGAGAGCGGCGGGCGGTGCAGCCAATGGGAGGCGTCGCTGCCTAGCGG
>gene=chr20_13975933-13976108; species=equCab
------------CCTCGCGCCTTGGCTCCGCCCCCTCCAGCTCCCTAACGTCCTCGGCGTCGGGCCCGAGCCTGCGCCTGCGCGTGCGCCCTGGGGCCGAAGTCGGGGCGCGCGGTGGCTGGAACGCGGAGAGCGGC-GGCGGTGCAGCCAATGGGAGGCGGCGTTGGCTAGCGG
>gene=chr20_13975933-13976108; species=gorGor
CTGGCTCCGCCCCCTCGCTCCCTGGCTCCGCCCCCTCCAGCTCCCTAGCGTCGTCGGCGTCGAGCCCGAGCCTGCGCCTGCGCGTGCGCCCTGGGGCCCAAGTTGGGGCGCGCCGTGGCTAGAACACGGAGAGCGGCGGGCAGTGCAGCCAATGGGAGGCGGCGCTGCCTAGCGG
>gene=chr20_13975933-13976108; species=panTro
CTGGCTCCGCCCCCTCGCTCCCTGGCTCCGCCCCCTCCAGCTCCCTAGCGTCGTCGGCGTCGAGCCCGAGCCTGCGCCTGCGCGTGCGCCCTGGGGCCCAAGTTGGGGCGCGCCGTGGCTAGAACACGGAGAGCGGCGGGCAGTGCAGCCAATGAGAGGCGGCGCTGCCTAGCGG
>gene=chr20_13975933-13976108; species=papHam
CTGGCTCCGCCCCCTCGCTCCCTGGCTCCGCCTCCTCCAGCTCCCTAACGTCCTCGGCGTCGAGCCCGAGCCTGCGCCTGCGCGTGCGCCTTGGGGCCCAAGTTGGGGCGCGCCGAGGCTAGAACGCGGAGAGCGGCGGGCAGTGCAGCCAATGGGAGGCGGCGCTGCCTAGCGG
>gene=chr20_13975933-13976108; species=ponAbe
CTGGCTCCGCCCCCTTGCTCCCTGGCTCCGCCCCCTCCAGCTCCCTAACGTCCTCGGCGTCGAGCCCGAGCCTGCGCCTGCGCCTGCGCTCTGGGGCCCAAGTTGGGGCGCGCCGTGGCTAGAACACGGAGAGCGGCGGGCAGTGCAGCCAATGGGAGGCGGCGCTGCCTAGCGG
>gene=chr20_13975933-13976108; species=rheMac
ctggctccgccccctcgctccctggctccgcctcctcCAGCTCCCTAACGTCCTCGGCGTCGAGCCCGAGCCTGCGCCTGCGCGTGCGCCTTGGGGCCCAAGTTGGGGCGCGCCGTGGCTAGAACGCGGAGAGCGGCGGGCAGTGCAGCCAATGGGAGGCGGCGCTGCCTAGCGG
>gene=chr20_23402137-23402200; species=hg19
GCGACGCGCGAGGCCTTTCGGGAGCTGTAGTCCGGGTCCTGTCATGGCGGCGGGGATTCGCGA
>gene=chr20_23402137-23402200; species=bosTau
GCGGCGCGCGA--CCTCTCGGGAGCTGTAGTCCAGGCAGTGCCACGGCGCCCGGGCGCAGAGG
>gene=chr20_23402137-23402200; species=calJac
GCGACGCGCGAGTCCTGTCGGGAGTTGTAGTCCTGA-CCTGTCATGGCGGCGGGGATGCGTAA
>gene=chr20_23402137-23402200; species=canFam
GTGGCGCGCAAGGCCTTCCGGGACTTGTAGTCCGGGTCCCGCCCGAGCGGCGGGGAGGCGCGA
>gene=chr20_23402137-23402200; species=equCab
---------------------------------------------------------------
>gene=chr20_23402137-23402200; species=gorGor
GCGACGCGCGAGGCCTTTCGGGAGTTGTAGTCCGGGTCCTGTCATGGCGGCGGGGATTCGCGA
>gene=chr20_23402137-23402200; species=panTro
GCGACGCGCGAGGCCTTTCGGGAGCTGTAGTCCGGGTCCTGTCATGGCGGCGGGGATTCGCGA
>gene=chr20_23402137-23402200; species=papHam
GCGACGCGCGAGGCCTTTCGGGAGCTGTAGCCCAGGTCCTGTCATGGGGGCGGGGATGCGCGA
>gene=chr20_23402137-23402200; species=ponAbe
GCGACGCGCGAGGCCTTTCGGGAGCTGTAGTCCGGGTCCTGTCATGGCGGCGGGGATTCGCGA
>gene=chr20_23402137-23402200; species=rheMac
GCGACGCGCGAGGCCTTTCGGGAGCTGTAGCCCAGGTCCTGTCATGGGGGCGGGGATGCGCGA
>gene=chr20_25176185-25176356; species=hg19
CACCTGCAGAAAGAAAAGAAGGCCATCGCGCCTACGCAGCTGAGCACCCATACTCCGCCCGCGCCTGCGCAACTGGGTCCCCCGACCCCCACCTCCTCTCCCGCCTGCGCATGCGCGGCTGGGTGCGCCCCCCCGCCCAGCCTGTGACGCCACGTGCATGGGGCGGAGCCC
>gene=chr20_25176185-25176356; species=bosTau
-----------------------------ACCTGCTCATTGG-------------------------------G---------------------------------CGCCCGC---------CTC---------------------CGCGGGGCACACGGGGCGGGGCCG
>gene=chr20_25176185-25176356; species=calJac
----------------------------------------------------------------------------------------------------------------------------------CCCCACCCAGCCTGTGACGCCACGTGCATGGGGCGGGGCCC
>gene=chr20_25176185-25176356; species=canFam
------CCCAGCGGCGCGAAAACCACGGCGCCTGCGCACCGGGGCTCCCGCCCACACGCCGCGCCTGCGCACCG-------------------------ACACGCCGCGCCTGCGCA-CCGGGGCCCCAACTCCGCCCTCCCCGGGACGCGCCGTGCACGGGGCGGGGCCC
>gene=chr20_25176185-25176356; species=equCab
-------CCAAACGCGCGAAGGCTgccgcgcctgcgcaccggg---cccgc---ggcgccccgccTCCACGCCG---------------------------------CGCCTGCACA-CTGGGCTCGCGGACCCGCCCGGGGGGTGACGCGACGTGCGCGGGGCGGGGCCC
>gene=chr20_25176185-25176356; species=gorGor
---------------------------------------------------------------------------------------------------------------------------------------------------------------------------
>gene=chr20_25176185-25176356; species=panTro
CACC-GCAGAAAGAAAAGCCAGCCACCGCGCCTACGCAGCTGAGACCCCATACTCCGCCCGCGCCTGCGCAACTGGGTCCCCCGACCCCCACCTCCTCTCCCGCCTGCGCCTGCGCGGCTGGGTGCGCCCCCCCGCCCAGCCTGTGACGCCACGTGCATGGGGCGGAGCCC
>gene=chr20_25176185-25176356; species=papHam
CACCCTCGGAAATAGAATTCGGCCGCCGCGCTTGCGCAGCTGGGTCCCCG-ACCCGGCCCGCGCCTGCGCAACTGGGCTCCCTGACTCCCGCCTCCTGTCCCGCTTGCGCCTGCGCGGCAGGGTGCGCCCCACCGCCCAGCCTGTGACGCCACGTGCATGGGGCGGAGCCC
>gene=chr20_25176185-25176356; species=ponAbe
CACCCGCGTAAACAGAAGCCGGCCGCCGCGCCTGCGCAGTTGGGAGCCCATACCCCGCCCGCGCCTGCGCAAGTGGGTCCCCCGACCCCTACCTCCTCTCCCGCCTGCGCCTGCGCGGCTGGGTGTGTCCCCCCGCCCAGCCTGTGACGCCACGTGCATGGGGCGGAGCCC
>gene=chr20_25176185-25176356; species=rheMac
CACCCGCGGAAATAGAATTCGGCCGccgcgcttgcgcagctgggtccccg-acccggcccgcgcctgcgcaactgggttcccTGACTCCCGCCTCCTGTCCCGCTTGCGCCTGCGCGGCTGGGTGCGCCCCCCCGCCCAGCCTGTGACGCCACGTGTATGGGGCGGAGCCC
>gene=chr20_25604547-25604701; species=hg19
AGTCAAAGAAAACCGCCCGCACGCGGCTCAGCCCCATAGCGCCGGCCGCTGGCGCGAACCGTAGCCTTGCCACCGCCGCCTGCGCATGCGCAAGGCGGACTGCCCAGAGAGACGTGGGAGGAGCCGCGAAGTCACCAGACCATCTCCCGGCGCG
>gene=chr20_25604547-25604701; species=bosTau
GGTCGAAGAAGACCGCCCGCACTCGGCTCAGCCCCATACCCCC-GCCGCCAGCGCGACGCGCAAACTCGCTACCACCGCGCGCGCATGCGCGAACCTGGCGGACGGGGAAGGCGAGGGCGGAGCCGAGAGGCACCCCGAACCTTCCGCACCG-G
>gene=chr20_25604547-25604701; species=calJac
AGTCAAAGAAAACGGCCCGAACGCGGCTCAACCCCATAGCGCCGGCCGCGCGCGCGACCCGTAGCCTTGCCTTCGCCACCCGCGCATGCGCAAGGCGGGCTGCCCGG-GAAACGTGGGAGGAGCTGCGAGGTCACCAGACCCTCTCCCGGCGCT
>gene=chr20_25604547-25604701; species=canFam
GGTCGAAGAAAACGGCTCGCACCCGGTTCAGCACCATTCCGCCAGCCGGAGGCTCAGGGCGCCGACCcgcccccgccgcccgcgcccgcGTGAGGAGGTCCGGCCCGGAAGACGCGGGCGGAGCCGTGAAGTCACCTGACCCTCCGGCGCTG-C
>gene=chr20_25604547-25604701; species=equCab
GGTCAAAGAAACC-GCCCGCACTCGGCTCAGCCCCATCCCGCCAGCCGGCCGCGCGAGGCGCCAACTTGCCACCGCCTCCCACGCATGCGCGAGGCGAGCAGACGAGGGAGACAGGCGCGGAGCCGGGAGGTCACCTGACTCTCCAGCGCCGCC
>gene=chr20_25604547-25604701; species=gorGor
AGTCAAAGAAAACCGCCCGCACGCGGCTCAGCCCCATAGCGCCGGCCGCTCGCGCGAACCGTAGCCTTGCCACCGCCGCCTGCGCATGCGCAAGGCGGGCTGCCCAGCGAGACGTGGGAGGAGCCGCGAAGTCACCAGACCATCTCCCGGCGCG
>gene=chr20_25604547-25604701; species=panTro
AGTCAAAGAAAACCGCCCGCACGCGGGTCAGCCCCATAGCGCCGGCGGCTCGCGGGAACCCTATCCTTGCCACCGCCGCTTGCGCATGCGCAAGGCGGGCTGCCCAGCGAGACGTGGGAGGAGCCGCGAAGTCACCAGACCATCTCCCGGCGCG
>gene=chr20_25604547-25604701; species=papHam
AGTCAAAGAAAACGGCCCGTACACGGCTCAGCCCCATAGCGCCGGCCGCTCGCGCGACCCGTAGCCTCGCCGCCGCCGCCTGCACATGCGCAAGGCGGGCTGCCCCGCGAAACGTGGGAGGAGCCGCGAGGTCACCAGACCCTCTCCAGGCGGC
>gene=chr20_25604547-25604701; species=ponAbe
AGTCAAAGAAAACCGCCCGCACGCGGCTCAGCCCCATAGCGCCGGCCGCTCGCGCGAACCGTAGCCTTGCCACCGCCGCCTGCGCATGCGCAAGGCGGGCTGCCCAGCGAGACGTGGGAGGAGCCGCGAGGTCACCAGACCATCTCCCGGCGCG
>gene=chr20_25604547-25604701; species=rheMac
AGTCAAAGAAAACGGCCCGCACACGGCTCAGCCCCATAGCGCCGGCCGCTCGCGCGACCCGTAGCCTCGCCGCCGCCGCCTGCACATGCGCAAGGCGGGCTGCCCCGCGAAACGTGGGAGGAGCCGCGAGGTCACCAGACCCTCTCCAGGCGGC
>gene=chr20_30539769-30539962; species=hg19
CCACCAACTCCGCTTGCGGCTCTCGCGCGACCCCGGGATCTCCGCTTCGACTCCCGCTGCGCACGCGCCGCTCTCTAGGTGCTTCCGGCGCGCCTGCGCAGTTAAAAGAACGGTGGTGCGCAGGCTCTAACACTAGTGCGCCAGCCGGCTGCGAGAGGCGGGGCCTAGCTTTGGGGGCGGGGCTGGAGCGCCC
>gene=chr20_30539769-30539962; species=bosTau
CTGCCAGTCACGACTCCGCTACGCCGCCC-TACCGCCGGCTCCACTGCAGCTCCGTCCGCGCACGCGCCGCTCTCACAGGGCTTCCGGCACGCATGCGCAGTTAAAAGAACGGAGGCTCGCAGGCTCCAAAGCTCGCGCAA-AAGCGGACGCGAGAGGCGGGGCCTAGC-TTGGGGGCGGGGCTGGAGCGCCC
>gene=chr20_30539769-30539962; species=calJac
CCACCAACTCCACCTACGACTCTCGCGCGACCCCTGGGTAGCCACTGCGGCTTCCGCTGTGCATGCGCCGCTCTCACGGGACTTCCGGAGCGCCTGCGCATTTAAAAGAACTGTGGCGCGCAGGCTCTAACGCACGTGCGTCAG-CGGCCGTGAGAGGCGGGGTCTAGCTTTGGGGGCGGGGCTGGAGCGCCC
>gene=chr20_30539769-30539962; species=canFam
CCGCCAGCTCCGACTCAGCCCGGACCG-GGGAGCGCCAACGCCGGTAGGGCTTCGGCTGCGCAAGCGC----CGGCCAGGCCTTCCGGCGCGCACGCGCAATTAAAAGAAGAGTGGTGCGCAGGCGCTAACACCCGGGCGCCCTGGGGACGCGAGAGGCGGGGCCTAGCCTTGGGGGCGGGGCTGGAGCGCCC
>gene=chr20_30539769-30539962; species=equCab
CCACCAGCTCCGACTCGCTCCAG-----GGCAACGCCACTCCTTCTCCGGCTCCGCCTGCGCAGGCGCCGCTAGGACAGGCCTTGCGCCGCGCATGCGCAATTAAAAGAACGGTGGCGCGCAGGCTCCAACGCACGCGCGTCAGCCGGACGCAAGAGGCGGGACCTAG-CTTGGGGGCGAGGCTGGAGCGCCC
>gene=chr20_30539769-30539962; species=gorGor
CCACCAACTCCGCTTGCGGTTCTCGCGCTACCCCGGGGTCTCCGCTTCGACTCCCGCTGCGCACGCGCCGCTCTCTAGGTGCTTCCGGCGCGCCTGCGCAGTTAAAAGAATGGTGG-GCGCAGGCTCTAACACTCGTGCGCCCGCCGGCTGCGAGAGGCGGGGCCTAGCTTTGGGGGCGGGGCTGGAGCGCCC
>gene=chr20_30539769-30539962; species=panTro
CCACCAACTCCGCTTGCGGCTCTCGCGCGACCCCGGGATCTCCGCTTCGACTCCCGCTGCGCACGCGCCGCTCTCTGGCTGCTTCCGGCGCGCCTGCGCAGTTAAAAGAACGGTGGTGCGCAGGCTCTAACACTAGTGCGCCAGCCGGCTGCGAGAGGCGGGGCCTAGCTTTGGGGGCGGGGCTGGAGCGCCC
>gene=chr20_30539769-30539962; species=papHam
CCACCAACTCCTCCTACGGCTGTCGTGCGACCCCGGGGTCTCCGTTTCGACTCCCGCTGCGCATGCGCCGCTCTCAAGGGGCTTCCGGCGCGCCTGCGCAGTTAAAAGAACGGTGGTGCGCAGGCTCCAACGCTCGTGCGCCAGCCGGCTGCGAGAGGCGGGGCCTAGCTTTGGGGACGGGGCTGGAGCGCCC
>gene=chr20_30539769-30539962; species=ponAbe
CCACCAACCCCGCTTACGGCTCTCGCGCGACCTCGGGGTCTCCGCTTCGACTCCCGCTGCGCATGCGCCGCTCTCTAGGTGCTTCCGGCGCGCCTGCGCAGTTAAAAGAACGGTGGTGCGCAGGCTCCAACGCTCGTGCGACGGCCGGCTGCGAGAGGCGGGGCCTAGCTTTGGGAGCGGGGCTGGAGCGCCC
>gene=chr20_30539769-30539962; species=rheMac
CCACCAACTCCTCCTGCGGCTGTCGTGCGACCCCGGGGTCTCCGTTTAGACTCCCGCTGCGCATGCGCCGCTCTCAAGGGGCTTCCGGCGCGCCTGCGCAGTTAAAAGAACGGTGGTGCGCAGGCTCCAACGCTCGTGCGCCAGCCGGCTGCGAGAGGCGGGGCCTAGCTTTGGGGGCGGGGCTGGAGCGCCC
>gene=chr20_32700062-32700172; species=hg19
CTCCAAGCGTTGGAAATGCGCCTGCGCAGAGCTCGCCAAGGCGCAGGCGCGCAGAAGAGCCAACCTAGCGCGCTTCGTGTGGCGCGAGTTACCAGGCGACGCCGCGTCGC
>gene=chr20_32700062-32700172; species=bosTau
CTCCAAACGTTATTAATGCGCCTGCGCAGAGACCGCCAATGCGCAGGCGCGCGGAGAAGCCGACCTAGCGCGCTCCGACTGGCGCGAGTTACCAGGCGACACCTTG--TG
>gene=chr20_32700062-32700172; species=calJac
CTCCAAGCGATGGAAATGCGCCTGCGCAGAGCTCGCC-AGGCGCAGGCGCGCAGAAGAACCACCCCAGCGTGCTTCGTGTGGCGCGAGTTATCAGGCGGCATCGCGTCGC
>gene=chr20_32700062-32700172; species=canFam
CTCCAAGCGTTGGAAATACGCCTGCGCAGAGCGTGCCTAGGCGCAGGCGCGCGGAGGAGGCGACCTGGAGCGCTCCGTCTGGCGCGAGTTACCAGGCGACGGCGCGGCGC
>gene=chr20_32700062-32700172; species=equCab
CTTCGAGCGTTGGAAATGCGCCTGCGCAGCTCCCGTCAGGGCGCAGGCGCGCGGAGGAGCCGACCGAGCGTGCTCCGTCTGGCGCGAGTTACCAGGCGACGCCGCCGCGC
>gene=chr20_32700062-32700172; species=gorGor
CTCCAAGCGTTGGAAATGCGCCTGCGCAGAGCTCGCCAAGGCGCAGGCGCGCAGAAGAGCCAACCTAGCGCGCTTCGTGTGGCGCGAGTTACCAGGCGACGCCGCGTCGC
>gene=chr20_32700062-32700172; species=panTro
CTCCAAGCGTTGGAAATGCGCCTGCGCAGAGCTCGCCAAGGCGCAGGCGCGCAGAAGAGCCAACCTAACGCGCTTCGTGTGGCGCGAGTTACCAGGCGACGCCGCGTCGC
>gene=chr20_32700062-32700172; species=papHam
CTCCAAGCGTTGGAAATGCGCCTGCGCAGAGCTCGCCAAGGCGCAGGCGCGCAGAAGAGCCAACCTAGCGCGCCTCGTGTGGCGCGAGTTACCAGGCGACGCCGCGTGGC
>gene=chr20_32700062-32700172; species=ponAbe
CTCCAAGCGTTGGAAATGCGCCTGCGCAGAGCTCGCCAAGGCGCAGGCGCGCACAAGAGCCAACCTAGCGCGCTTCGTGTGGCGCGAGTTACCAGGCGACGCGGCGTCGC
>gene=chr20_32700062-32700172; species=rheMac
CTCCAAGCGTTGGAAATGCGCCTGCGCAGAGCTGGCCAAGGCGCAGGCGCGCAGAAGAGCCAACCTAGCGCGCTTCGTGTGGCGCGAGTTACCAGGCGACGCCGCGTAGC
>gene=chr20_33735156-33735219; species=hg19
ACTGCGCCTGCGCGCTGAGAAATCAGCCTCTCACTTCCGGACTACAAGCCCCTGAATGCAATG
>gene=chr20_33735156-33735219; species=bosTau
ACTACGCCTGCGTGCCCATGAATCATCCACTCACTTCCGGACTACAAGCCCCAGAATGCAATG
>gene=chr20_33735156-33735219; species=calJac
ACCGCGCGTGCGCGCTGAGAAATCAGCCTCTCAATTCCGGACTACAAGCCCCGGAATGCAATG
>gene=chr20_33735156-33735219; species=canFam
ACTGCGCCTGCGCGCTGAGGAATCAGTCACCCACTTCCGGACTACAAGTCCCAGAATATAATG
>gene=chr20_33735156-33735219; species=equCab
ACTGCGCCTGCGCGCTGACGAATCAGTCACTCACTTCCGAACTACAAGCTGCAGAATGCAGTG
>gene=chr20_33735156-33735219; species=gorGor
ACTGCGCCTGCGCGCTGAGAAATCAGCCTCTCACTTCCGGACTACAAGCCCCGGAATGCAATG
>gene=chr20_33735156-33735219; species=panTro
ACTGCGCCTGCGCGCTGAGAAATCAGCCTCTCACTTCCGGACTACAAGCCCCAGAATGCAATG
>gene=chr20_33735156-33735219; species=papHam
ACTGCGCCTGCGCGCTGAGAAATCAGTCTCTCACTTCCGGACTACAAGCCCCGGAATGCAATG
>gene=chr20_33735156-33735219; species=ponAbe
---------------------------------------------------------------
>gene=chr20_33735156-33735219; species=rheMac
ACTGCGCCTGCGCGCTAAGAAATCAGCCTCTCACTTCCGGACTACAAGCCCCGGAATGCAATG
>gene=chr20_34042540-34042715; species=hg19
CCAGTATTATCGCTAACCAGTGGCAGCGAGCCCCTTTGTTTCTCGGCAGTTGTAATTGTAGTCTGGTTTGTAGGTGGAGCTGTGCGCAGGCGCACCTAGAACCAGGTGACCTTGCACATGCGCTGTATGTAACACTGAAGCCAAAAGCGAAATGATTGAGGGCAATTTTTCTTTT
>gene=chr20_34042540-34042715; species=bosTau
------GCATAGCGACGC---AGCAGCGAGTTTGCTTTTCCTTCAGCATTTTTAATTGTACTCGGGTTTGTGGGAGGCGCAGTGCGCAGGCGCACCTAGAACC-GGCGCTCTTACACATGCGCACTGTGTAACCCCGAAGCCAAAAGGGGTATGATTGAGGGCAAGTT--TATTT
>gene=chr20_34042540-34042715; species=calJac
CTAGTTTAATCGGTAACTGGTACCAGCGAGCCCCTCTGTTTCTCAACAGTTGTAATTGTAGCATCGTTTGTGCGGGGAGCTGTGCGCAGGCGCACCTAGAACCGGATGACCGTGCACATGCGTTGTATGTAATTCTGAAGCCAAAAGGGAGATGATTGAGGGCAATTTTTTTTTT
>gene=chr20_34042540-34042715; species=canFam
TAGATTTCCTCCAGACCC---AGAAGCAGGTTCCCCCACCGCTCAGCAGTTCTAATTGTATTCGGATTTGTGGGTGGAGCAGCGAGCAGGCGCACGAAGAACAAGGC-CCCACACACATGCGCA--GTGTAGTCTCGAAGCCCAGAGGATGATGGTTGAGGGCAAG-A--TCTTT
>gene=chr20_34042540-34042715; species=equCab
C-----CCATCGCTGCCC---AGTCCCCGGTTCCCTCACTCTTCAGCAGCTTTAATTGTACTCTGTTTTGCAGACCGAGCAGTGCGCAGGCGCACTTAGAACCAGGTGACCAAACACATGCGCAGTGTGTAACCCCGAAGCCAAAAGGGGGATGATTGCGGCGGTT-T--TCTTT
>gene=chr20_34042540-34042715; species=gorGor
CCAGTACTATCGCTAACCAGTGGCAGCTAGCCCCTTTGTTTCTCGGCAGTTGTAATTGTAGTCTGGTTTGTAGGTGGAGCTGTGCGCAGGCGCACCTAGAACCAGGTGACCTTGCACATGCGCTATATGTAACACTGAAGCCAAAAGCGAAATGATTGAGGGCAATTTTCCTTTT
>gene=chr20_34042540-34042715; species=panTro
CCAGTATTATCGCTAACCAGTGGCAGCGAGCCCCTTTGTTTCTCGGCAGTTGTAATTGTAGTCTGGTTTGTAGGTGGAGCTGTGCGCAGGCGCACCTAGAACCAGGTGACCTTGCACATGCGCTGTATGTAACACTGAAGCCAAAAGCGAAATGATTGAGGGCAATTTTTCTTTT
>gene=chr20_34042540-34042715; species=papHam
CCAGTTTAATCGCCAACCAGTGGCAGCAAGCCCCTTTGTTTCTCGGCAGTTGGAATTGTAGTCTGGTTTGTAGGTGGAGCTGTGCGCAGGCGCACATAGAACCAGGTGACCTTGCACATGCGCTATATATAACACTGAAGCCTAAAGGGAGACGATTGAGGGCAATTTTTCTTCT
>gene=chr20_34042540-34042715; species=ponAbe
CCAGTATTATCGCTAACCAGTGGCAGCGAGCCCCTTTGTTTCTCGGCAGTTTTAATTGTAGTCTGGTTTGTAGATGGAGCTGTGCGCAGGCGCACCTAGAACCAGGTGACCTTGCACATGCGCTATATGTAACACTGAAGCCAAAAGCGAAATGATTGAGGGCAATTTTTCTTTT
>gene=chr20_34042540-34042715; species=rheMac
CCAGTTTAATCGCCAACCAGTGGCAGCAAGCCCCTTTGTTTCTCGGCAGTTGGAATTGTAGTCTGGTTTGTAGGTGGAGCTGTGCGCAGGCGCACCTAGAACCAGGTGACCTTGCACATGCGCTATATATAACACTGAAGCCTAAAGGGAGACGATTGAGGGCAATTTTTCTTCT
>gene=chr20_34129663-34129842; species=hg19
CCGCGCAAGGGGGCGTGGCAGCATCGTTGGGCGGGGCCGCCTGTAAGAGAACGCGGCTAAAGGTGGGGCCAAGCGTGCGGTTTGCTGCGCCTGCGTGAGGAAAAAGAGGGGGGCGTGGCTCCAGGCCGGAAGAGGGAGTCTGTAGGGGCGGGCCGGCTGGCGTCCCCTTTCCGGCCGGT
>gene=chr20_34129663-34129842; species=bosTau
---------CCATTCCAGC-GCACAGGTGGGCGGGGCGGCCTGAGTGAGAACGCAG-CAGGGGTGGGGCCAAGCGTGGGCATTGCTGCGCCTGCGTGCG---AAAAGAGGGGGCGTGGCTCCGGGCCGGAAGCGGGAGGCTGCCGGGGCGGGCCCTCTGGCTTCCCCTTTCCGGCTGGT
>gene=chr20_34129663-34129842; species=calJac
CCTCGCAAGGGGGCGTGGCAGCATCCGTGGGTGGGGCCGCCTGTAAGAGAA-GCGGCTGCAAGGGCTGCCAAGCGTGTGCTTTGCTGCGCCTGCGTGAGG--AAAGCAGGGGGCGTGGCTCCAGGCCGGAAGCGGGAGTTTGTAGGGGCGGGCCGGCTGGCGTCCCCTTTCCGGCCGGT
>gene=chr20_34129663-34129842; species=canFam
---------ACGCCGCAGC-ACACTGGTGGGCGGGGCGGCTCCGGGCCGACGGCGAGCGGGGGTGGGGCCAAGCGTGCGCGTTGCTGCGCCTGCGTGC-----GGGCGGGGGGCGTGGCTCCGGGCCGGAAGCAGGAGGCTGCAGGGGCGGGCCGGCTGGCGTCCCCTTTCCGGCTGGT
>gene=chr20_34129663-34129842; species=equCab
-------------CACAGC-Acgcc-gcgggcggggcggcgcgAGCGAGAACTCGGGTG-GGGTGGGGCCAGACGCGCGCGCCGACGCGCATGCGTGC-----GGGAAGGGGGCGTGGCTCCAGGCCGGAAGCGGTAGGTTGCAGGGGCCGGCCGGTT-GCGTCCCCTTTCCGGCTGGT
>gene=chr20_34129663-34129842; species=gorGor
-----------------------------------------------------------------------------------------------------------------------------------------------------------------------------------
>gene=chr20_34129663-34129842; species=panTro
CCGCGCAAGGGGGCGTGGCAGCATCGTTGGGCGGGGCCGCCTGTAAGAGAACGCGGCTAAAGGTGGGGCCAAGCGTGCGGTTTGCTGCGCCTGCGTGAAGAAAAAGGGGGGGGCGTGGCTCCAGGCCGGAAGAGGGAGTCTGTAGGGGCGGGCCGGCTGGCGTCCCCTTTCCGGCCGGT
>gene=chr20_34129663-34129842; species=papHam
CCGCGCAAGGGGGCGTGACAGCATTGGTGGGCGGGGCCGCCGGTAAGAGAACGCGGCTAAAGGTGGGGCCAAGGGTGCGGCTTGCTGCGCCTGCGTGAGGAAAAAGAGGGGGGCGTGGCTCCAGGCCGGAAGAGGGAATCTGTAGGGGCGGGCCGGCTGGCGTCCCCTTTCCGGCCGGT
>gene=chr20_34129663-34129842; species=ponAbe
CCGCGCAAGGGGGCGTGGCAGCATCGGTGGGCGGGGCCTCCTGTAAGAGCACGCGGCTAAAGGTGGGGCCAAGCGTGCGGTTTGCTGCGCCTGCGTCAGGAAAAAAGAGGGGGCGTGGCTCCAGGCCGGAAGAGGGAGTCTGTAGGGGCGGGCCGGCTGGCGTCCTCTTTCCGGCCGGT
>gene=chr20_34129663-34129842; species=rheMac
CCGCGCAAGGGGGCGTGACAGCATTGGTGGGTGGGGCCGCCGGTAAGAGAACGCGGCTAAAGGTGGGGCCAAGGGTGCGGCTTGCTGCGCCTGCGTGAGGAAAAAGAGGGGGGCGTGGCTCCAGGCCGGAAGAGGGAATCTGTAGGGGCGGGCCGGCTGGCGTCCCCTTTCCGGCCGGT
>gene=chr20_35580024-35580326; species=hg19
GCTCGGAATCGGCTCGCTGCATGGCTACACCTGGCGTCCGGCACAGCAGTCAAGAACCTCGGCGCCGGACCCGCGCGCAGGCGCACTGACAGCAGGGCCCTGGCGGGGAGTCCAAGGAGTATTGGCAGCCTATTGGCCTCCTGCGCAGGCTCACTGACAGTTGAGCCCTTCGGGCAGGGCAGCCTAGCGGCTCTTGCCTTGGGCTCCCTGCGCAGGCGCAATGGCAGTCCAGTCGTCCTCAAATCAATCCCGCCAGGGCGCTGGACGTGAACGCGAAAGGGCGTGGCTAGAAGCAGAACTGA
>gene=chr20_35580024-35580326; species=bosTau
TCTGGGAGTCGGCACTCTGCATGGTTACACACACAGCTCGCCTCAGCACTCAAGAACCCCGGCGCCCGACCCGCGCGCAAGCGCACTCGCAGCTCGTCGCCGGCCGCGAGTCCGCTTAATACTGCCAGGCTGCAGGCCGACCGCGCAGGCGCACTGACAGCTCAGGCCTTGAGGCCAGACAGGCCGCCCACTTCAGCCCCCCAGCCCCTGCGCAGGCGCAATGACCGCCCAATGGACCTA-----AACCGCAACCAGGTATT-------TACGGTAAAGCGAGTGAGTAGAAGGAAAAGTGA
>gene=chr20_35580024-35580326; species=calJac
GCTCGAAGTCGGCTTGCTGCATGTCTACACTCGGAGTCCGGCACAGCAGTCAAGAACCGCGGCGCCCAGCCCGCGCGCAGGCGCACTGACAGCAGGGCCCTGGCGGGGCGTCCAGGGAGCATCGGCAACCTACTGGCCTCCCGCGCAGGCGCACTGACAGTTGAGCCCTTCGGGCAGAGCAGCCCAGCGGCGCTAGCCCCGGACCCCCTGCGCAGGCGCATTGGCAGTCCAGCCGTCTTC-----AATCCCGCCAGGCCGCTGGACGTGAACGCGGAAGGGCGTGGCTAGAAGCAGAACTGA
>gene=chr20_35580024-35580326; species=canFam
GGTCCGAGTCAGCTCCCTGCATGGCTACAACCCGCGCCCGGCACAGCAGTCAAGAACCGCGGCGCTTGGACCGCGCGCAGGCGCACAGGCGGT-CGGC-CGGCCGACGAGTCCGCTCCGCGCTGCCTGCCTACTGGCCTCCCGCGCAGGCGCACTGACGGCTCAGCCCTTGGGGCC-GGCAGCCCAGCCACTTCAGCCCCGGACCCCGTGCGCAGGCGCAATGGCAGCCCAATGGCCCTC-----CA-CCGGCCCGAGAGTT-------TACT-GGGAGCGAGCGAGCAGAAGCCGAGACAA
>gene=chr20_35580024-35580326; species=equCab
GCTCCGAGTCGGCTCTCTGCATGGCTGCTCCCAGCGCCCGGCGCGGCAGTCAAGAACCGCG--GCCGAGCCCACGCGCAGGCGCACTGACAGCGCGACACGGCCTGCGAGTCGGCTCCGCGTTCCCAGCCGTCTGGCCTCCTGCGCAGGCGCATTTATAGCTCAGACCTTGGGGCGAGGCTGCCCAGTCGCTTCAGCCCCGGACCCCCTGCGCAGGCGCGGTGACAGTCCAATGGCCCTT-----AACCTGCCCCGGGTGAA-------TGAG-GAGGGAAGCCG-CTAGAAGCAGAACTAA
>gene=chr20_35580024-35580326; species=gorGor
GCTCGGAGTCGGCTCGCTGCATGGCTACACCTGGCGTCCGGCACAGCAGTCAAGAACCTCGGCGCCGGACCCGCGCGCAGGCGCACTCACAGCAGGGCCCTGGCGGGGAGTCCAAGGAGTATTGGCAGCCTATTGGCCTCCTGCGCAGGCTCACTGACAGTTGAGCCCTTCGGGCAGGGCAGCCTAGCGGCTCTTGCCTTGGGCTCCCTGCGCAGGCGCAATGGCAGTCCAGTCGTCCTCAAATCAATCCCGCCAGGGTGCTGGACGTGAACGCGAAAGGGCGTGGCTAGAAGCAGAACTGA
>gene=chr20_35580024-35580326; species=panTro
GCTCGGAATCGGCTCGCTGCATGGCTACACCTGGCGTCCGGCACAGCAGTCAAGAACCTCGGCGCCGGACCCGCGCGCAGGCGCACTGACAGCAGGGCCCTGGCGGGGAGTCCAAGGAGTATTGGCAGCCTATTGGCCTCCTGCGCAGGCTCACTGACAGTTGAGCCCTTCGGGCAGGGCAGCCTAGCGGCTCTTGCCTTGGGCTCCCTGCGCAGGCGCAATGGCAGTCCAGTCGTCCTCAAATCAATCCCGCCAGGGCGCTGGACGTGAACGCGAAAGGGCGTGGCTAGAAGCAGAACTGA
>gene=chr20_35580024-35580326; species=papHam
GGTCGGAGTCGGCTTGCTGCATGGCTACACCCGGCGTCCAGCACAGCAGTCAAGAACCTCGGCGCCTGGCCCGCGCGCAGGCGCACTGACAGCAGGGCCCTGGCGGGGAGTCCAAGCAGTATTGGCAGCCTATTAGCCTCCTGCGCAGGCTCACTGACAGTTGAGCCCTTCGGGCAGGGCAGCCTAGCGTCTCTAGCCTTGGGCTCCTTGCGCAGGCGTAATGGCAGTCCAGTCGTCCTC-AATCAATCCTGCCGGGACGCTGGACGTGAACGCGAAAGGGCGTGGCTAGAAGCAGAACTGA
>gene=chr20_35580024-35580326; species=ponAbe
GCTCGGAGTCGGCTCGCTGCATGGCTACACCTGGCGTCCGGCACAGCAGTCAAGAACCTCCGTGCCGGACCCGCGCGCAGGCGCACTGACAGCAGGGCCCTGACGGGGAGTCCAAGGAGTATTGGCAGCCTATTGGCCTCCTGCGCAGGCTCACTGACAGTTGAGCCCTTCGGGCAGGGCAGCCTAGCGGCTCTTGCCTTGGGCTCCCTGCGCAGGCGCAATGGCAGTCCAGTCGTCTTCAAATCAATCCCGCCAGGGCGCTGGACGTGAACGCGAAAGGGCGTGGCTAGAAGCAGAACTGA
>gene=chr20_35580024-35580326; species=rheMac
GGTCGGAGTCGGCTTGCTGCATGGCTACACCCGGCGTCCAGCACAGCAGTCAAGAACCTCGGCGCCTGGCCCGCGCGCAGGCGCACTGACAGCAGGGCCCTGGCGGGGAGTCCAAGCAGTATTGGCAGCCTATTAGCCTCCTGCGCAGGCTCACTGACAGTTGAGCCCTTCGGGCAGGGCAGCCTAGCGGCTCTAGCCTTGGGCTCCTTGCGCAGGCGTAATGGCAGTCCAGTCGTCCTC-AATCAATCCTGCCGGGACGCTGGACGTGAACGCGAAAGGGCGTGGCTAGAAGCAGAACTGA
>gene=chr20_37101247-37101512; species=hg19
GATGAGGTAGGTGCATCCGTCACTTCACTCCTCCCTCTCCACTTGATCCGGAATGGGAGGAACGCAATGCGTCCCGCGCGGCGATCTGGGATAGCTGCGCAGGCGCAGCTTCCGGCTCTGTGTCTCGGGAATTATTTGACGCCACCGGTTCAGCCCCGTAGAAAGCTCTGATTAGGCGCACCGCGCACGCGCAGTGGCCCACTTGGCTGGGGAGTTATTTGACGCCGCCGCCCCTGGCAGTCGGAAGTTGCCTGAGCAGATCCCA
>gene=chr20_37101247-37101512; species=bosTau
GATGAGATACGAGTATCCGTCACTCCACTCCTGCTCTTCT---TGATCCGGAAAAGAAGG-AGGGACTGTCCCGCGCGCGGCGATCTGGGATAGCTGCGCACGCGCAGCTTCCGGCTCCGTGTCTTGGGAATTATTTGACGCCGCCGTCTGGGACCTGCACAAGTCTCTGATCAGGCGCGCTGCGCACGCGCGGTGGCCCAGTCGGCTCGGGAGTTATTTGACGCTGCCGCCCCTGGCAGTCGGAAGTTGCCTGAGCAGATCCCA
>gene=chr20_37101247-37101512; species=calJac
GATGAGGTAGGTGTATCCGTCACTTTACTCCTCCCTGTCCATTTGATCCGGAAAGGGAGG-ACAGAATGCGCCCCGCGCGGCGAGCTGGGATAGCTGCGCAGGCGCAGCTTCCGGCTCCGTGTCTCGGGAATTATTTGACGCCTCTGGTTCAGCCCCGCAGAAGGCTCTGATCTGGCGCACTGCGCACGCGTAGTGGCCCACTTGGCTGGGGAGTTATTTGACGCCGCCGCCCCTGGCAGTCGGAAGTTGCCTGAGCTGAGCCCA
>gene=chr20_37101247-37101512; species=canFam
GACGAGGCAGGCGCATCCCGCGCTTCGCCCCTCCCACTCCACTTGATCCGGAAAGGAAGG-AGGGACTATGCCCCGCGCGGCCACCTGGGAAAGCTGCGCACGCGCAGCTTCCGGCGCCGTATCTCGGGAGTTATTTGACGCCGCGGCTTCGGACCCGCAGAAGTCTCTGATCAGGCGCGACGCGCACGCGCCGTGGTCCCCTCGGTTCCGGAGTTATTTGACGCTGCCGCCCCTGGCAGTCGGAAGTTGCCGGAGCAGAGCCCA
>gene=chr20_37101247-37101512; species=equCab
GATCGGGACTGCGCATCCGTCATCCCACTCCTCCCGCTCCACTTGATCCGGAAAGGGAGG-AGGGA--ATGCCCCGCGCGGCGATCTGGGATATCTGCGCACGCGCAGCTTCCGGCTCCATGTCTCGGGAATTATTTGACGCCGCTGCTTCGGACTCGGAGAAATCTCTGATCAGGCGCGCCGCGCACGCGCAGTGACCCACTCGGCTCGGGAGTTATTTGACGCTGCCG-CCCTGGCAGTCGGAAGTTGCCTGAGCAGAGCCCG
>gene=chr20_37101247-37101512; species=gorGor
GATGAGGTAGGTGCATCCGT-----------------------------------------------------------------------------------------------------------------------------------------------------------------------------------------------------------------------------------------------------
>gene=chr20_37101247-37101512; species=panTro
GATGAGGTAGGTGCATCCGTCACTTCACTCCTCCCTCTCCACTTGATCCGGAAAGGGAGGAACGGAATGCGTCCCGCGCGGCGATCTGGGATAGCTGCGCAGGCGCAGCTTCCGGCTCTGTGTCTCGGGAATTATTTGACGCCACCGGTTCAGCCCCGTAGAAAGCGCTGATTAGGCGCACCGCGCACGCGCAGTGGCCCACTTGGCTGGGGAGTTATTTGACGCCGCCGCCCCTGGCAGTCGGAAGTTGCCTGAGCAGATCCCA
>gene=chr20_37101247-37101512; species=papHam
GATGAGGTAGGCGCATTCGTCACTTCACTTCTCCCTCTCCACTTGATCCGGAAAGGAAGG-ACGGAATGCGTCCCGCGCGGCGAGCTGGGATAGCTGCGCAGGCGCAGCTTCCGGCTCTGTGTCTCGGGAATTATTTGACGCCACCGGTTCAGCCCCGCAGAAAGCGCTGATTAGGCACACCGCGCACGCGCAGTGGCCCACTTGGCAGGGGAGTTATTTGACGCCGCCGCCCCTGGCAGTCGGAAGTTGCCTGAGCAGAGCCCA
>gene=chr20_37101247-37101512; species=ponAbe
GATGAGGTGGGTGCATCCGTCACTTCACTCCTCCCTCTCCACTTGATCCGGAAAGGGAGGAACAGAATGCGTCCCGCGCGGCGATCTGGGATAGCTGCGCAGGCGCAGCTTCCGGCTCTGTGTCTCGGGAATTATTTGACGCCACCGGTTCAGCCCCGCAGAAAGCTCTGATTAGGCGCACTGCGCACGCGCAGTGGCCCACTTGGCTCGGGAGTTATTTGACGCCGCCGCCCCTGGCAGTCGGAAGTTGCCTGAGCAGATCCCA
>gene=chr20_37101247-37101512; species=rheMac
GATGAGGTAGGCGCATTCGTCACTTCACTCCTCCCTCTCCACTTGATCCGGAAAGGAAGG-ACGGAATGCGTCCCGCGCGGCGAGCTGGGATAGCTGCGCAGGCGCAGCTTCCGGCTCTGTGTCTCGGGAATTATTTGACGCCACCGGTTCAGCCCCGCAGAAAGCGCTCATTAGGCATATCGCGCACGCGCAGTGGCCCACTTGGCAGGGGAGTTATTTGACGCCGCCGCCCCTGGCAGTCGGAAGTTGCCTGAGCAGAGCCCA
>gene=chr20_39946438-39946559; species=hg19
CCCAGGTCGCCTCTGGCGGCCGCGGGGCGGGGCTTTCGAGCGGGTGCGAGCCCCCTGACGTCGCGGGGAGCGGACCTTGCCCCCGGCGCATGCGCCAGCACTCCTCCTCCCCCCTCCTCCC
>gene=chr20_39946438-39946559; species=bosTau
CCCAGGTCGCCTCTGGCGCCTGG-GGGCGGGGCTTTCGTGCGGG-----------------------------------------------------------------------------
>gene=chr20_39946438-39946559; species=calJac
CCCAGGTCGCCTCTGGCAGCCGTGGGGCGGGGCTTTCGAGAGGGCGCGAGCCCCCTGACGTCGCGGGGAGCGGACCTGGCCCCGAGCGCATGCGCGGGCAC--------------------
>gene=chr20_39946438-39946559; species=canFam
cccaggtcgccgctgccgcccgg-ggggcggggccTCACGCGGGCGCGAGCCCCCTGACGTCGCGGAGAGCGGACCTCGCCC--GGCGCATGCGC-AGGTCTCCCCG--------------
>gene=chr20_39946438-39946559; species=equCab
--------------------------------------------------CCCCCCGAAGTATCGTGGAGCAGACTTTGCCCCGGGCCCATGTACGAAATATCCAAG--------------
>gene=chr20_39946438-39946559; species=gorGor
CCCAGGTCGCCTCTGGCGGCCGCGGGGCGGAGCT-----GCGGGTGCGAGCCCCCTGACGTCGCGGGGAGCGGACCTTGCCCCCGGCGCATGCGCCAGCACTCCTCCTCCTCCC----CCC
>gene=chr20_39946438-39946559; species=panTro
CCCAGGTCGCCTCTGGCGGCCGCGGGGCGGGGCTTTCGAGCGGGTGCGAGCCCCCTGACGTCGCGGGCAGCGGACCTTGCCCCCGGCGCATGCGCCAGCACTCCTCCTCCCCCCTCCTCCC
>gene=chr20_39946438-39946559; species=papHam
CCCAGGTCGCCTCTGGCGGCCGCGGGGCGGGGCTTTTGAGTGGGTGCGAGCCCCCTGACGTCGTGGGGAGCGGACCTTGCCCCCGGCGCATGCGCCAGTCCCCTCCAGCTC----------
>gene=chr20_39946438-39946559; species=ponAbe
--------------------------------------------------CCCCCTGACGTCGCGGGGAGCGGACCTTGCCCCCAGCGCATGCGCCAGCATT-------------------
>gene=chr20_39946438-39946559; species=rheMac
CCCAGGTCGCCTTTGGCGGCCGCGGGGCGGGGCTTTTGAGTGGGTGCGAGCCCCCTGACGTCGTGGGGAGCGGACCTTGCTCCCGGCGCATGCGCCAG-----------------------
>gene=chr20_42839398-42839648; species=hg19
TCGGCACCCGACTGACCCGGATCCAAACCAGCCAAGGGGGCGGCCCGCGCCTCGGGAGTCGCGTTGCGCCTGCGCACTCCGGCATGCACCCCTCCCCCTGCTTATGCTCCTCCCACCCCAGTGACTCGGCAGCGCGGCAGCCGACGACTGCGCAGACGCAGGGCGGCGGCCGCGCCTCTCCAACGCCCCGCACCCGCCCCCCTCAGAAGCACGTGCGCCTTACGTAATTTCCTGTTATTCTTCGGTTTGC
>gene=chr20_42839398-42839648; species=bosTau
GCGGCGCCTGACTGACCCGGATCCAAATCCGCGGA-GGGACGACCAGCGCCTCCGAAGTCGCACTGCGCCTGCGCACCCAGGCACGCGCCCCGCCCCCTTCTCTTTCTCCTCCCATCTCGGGGAATCGGCGACGGGGGAGGCAGCGGCTGCGCAGGCGCGAGGTCGTGGCCGCGCGTCTCAAAAGCCTGGCGCCAGCCCCTCGT-GAAACACGTGCGCCTGACGTCATTTCCTGTTATTCTCTTCCCTGG
>gene=chr20_42839398-42839648; species=calJac
TCGGCTCCCGACTGACCCGGATCCAAACCCGCCAAGAGGGCGGCCCGCGCCTCAGGAGTTGCACTGAGCCTGCGCATTCCCGTCTGCGTCCCGCCCCCTACTCATGCTCCTCCCACCCCAGTGAGTCGGCAGCGCGGCAGGCGACGGCTACGCAGGCGCAGGACGGCGCCCGCGCCTCTCTAATGCCCCGTACCCGCCCCCTTCGGTAGCACGTGCGCATTACATCATTTCCTGTTATTCTTCGGGTTTT
>gene=chr20_42839398-42839648; species=canFam
GCGGCGCCTGACTGACCCGGATCCAAACCCGCGGAGGGGGCAGCGCGCGCCCCCGGGGTCGCACTGCGCCTGCGCACTCA-GCACGCGCCCCGCCCCCCGCTCACGCTCCTCC-CCCCCCGTGACTCGGCAGCGCGGCAGGCGGTGGCTGCGCAGGCGCGGGGCGCCGGCCGTGCCTCTCCGACGCCTTGTGCCCGCCCCTCTCGGAAGCACGTGCG-CTCACGTCATTTCCTGTTATTCTCCTCGCTGG
>gene=chr20_42839398-42839648; species=equCab
-------------------------------------------------------------------GCCTG-ACATATATGATCTCATCCCTCCCCCTGCTCATGCTCCTCCACTCCCAGTGACTCGGCTGCGCGGCAGGCGGTGGCTGCGCAGGCGCAGAGC-TGTGTCGCGCCTCCTCAACGCCCCGTACCCGCCCCTCTCGGAAGCACGTGCGCCTTACGTCATTTCCTGTTATTCTCTTCGTTCC
>gene=chr20_42839398-42839648; species=gorGor
----------------------------------------------------------------------------------------------------------------------------------------------------------------------------------------------------------------------------------------------------------
>gene=chr20_42839398-42839648; species=panTro
TCGGCGCCCGACTGACCCGGATCCAAACCAGCCAAAGGGGCGGCCCGCGCCTCGGGAGTCGCATTGCGCCTGCGCACTCCGGCATGCACCCCGCCCCCTGCTTATGCTCCTCCCACCCCAGTGACTCGGCAGCGCGGCAGCCGACGACTGCGCAGACGCAGGGCGGCGGCCGCGCCTCTCGAACGCCCCGCACCCGCCCCCCTCAGAAGCACGTGCGCCTTACGTAATTTCCTGTTATTCTTCGGTTTGC
>gene=chr20_42839398-42839648; species=papHam
TCGGCGCCCGACTGACCCGGATCCAAACCAGCCAAGGGGGCGGCCCACGCCTCGGGAGTCGCATTGCGCCTGCGCACTCCGGCATGCACCCCGCCCCCTACCCATGCTCCTCCCACCCCGGTGACTCGGCAGCGCGGCAGGGGACGGCTGCGCAGGCGCAGGGCGGGGGGCGCGCCTCTCGAACGCCCCGCACCCGCCCCCCTCGGAAGCACGTGCGCCTTACGTAATTTCCTGTTATTCTTCGGTCTGC
>gene=chr20_42839398-42839648; species=ponAbe
TCGGCGCCCGACTGACCCGGATCCAAACCAGCCAAGGGGGCGGCCCGCGCCTCGGGAGTCGCATTGCGCCTGCGCACTCCGGCATGCACCCCGCCCCCTACTCATGCTCCTCCCACCCCAGTGACTCGGCAGCGCGGCAGGCGACGACTGCGCAGGCGCAGGGCGGCGGCCGCGCCTCTCGAACGCCCTGCACCCGCCCCCCTCAGAAGCACGTGCGCCTTACGTCATTTCCTGTTATTCTTTGGTTTGC
>gene=chr20_42839398-42839648; species=rheMac
TCGGCGCCCGACTGACCCGGATCCAAACCAGCCAAAGGGGCGGCCCGCGCCTCGGGAGTCGCATTGCGCCTGCGCACTCCGGCATGCACCCCGCCCCCTACCCATGCTCCTCCCACCCCGGTGACTCGGCAGCGCGGCAGGGGACGGCTGCGCAGGCGCAGGGCGGGGGCCGCGCCTCTCGAACGCCCCGCACCCGCCCCCCTCGGAAGCACGTGCGCCTTACGTAATTTCCTGTTATTCTTCGGTCTGC
>gene=chr20_42939793-42939962; species=hg19
ATCTCGTCAGCCACCGTCCTCCTCTCCGTGCCCTCTCGGCCACCGTATCGCCCTTCGCCCGGACCTGCGCCTCCACCTCCCTTCGAGCGCATGCGCACTGCCCGCGAGTCCCACAGCTTGAGGCGTGCTTGGGCTCCGGAGCCCGCGCGCTCCCCCTCGTGGCCGCTGC
>gene=chr20_42939793-42939962; species=bosTau
ACCTCGTCGGCCACCGTCCTCCTCCGCGCACCCTCTCGGCCACCGTCTTGCCCTTCA-CCGGGCCGGCGCCACCGCCTCCCTTTGGGCGCATGCGCGCCGCTCGCAGGTCCCGCCCCT-GAGGGGCGTCGG-GCTTCGGAGCCCGCGCGCGCCCCCTCCTGGCCGCCGC
>gene=chr20_42939793-42939962; species=calJac
ATCTTGTCGGCCACCGTCCACCTCCTTGTG-CCTCTCGGCCACCGTATTGCTCTCCGCCCGGACCTGCGCCTCCGCCTCCCTTCGAACGCATGCGCTGCGCCCACGAGTCCCACCCTTTGCGACGCGTAATGGCTCCGGAGCCCGCGCGCTCCCCCTCATGGCCGCTGC
>gene=chr20_42939793-42939962; species=canFam
ACCTCGTCGGCC-----------------------------ACCGTCTAGCGCTTCG-CCCGAA----GCCGCGGCCTCCCCCC-GGCGCATGCGCGTCGCCCGCGAGCCCCGCCCC----------------CCGAGGAGCGCTCGCGCTCCCCCTCCCGGCCACCGC
>gene=chr20_42939793-42939962; species=equCab
--CTCGTCGGCCACCGTCCGCCTTCCCCAGCCCTCTCGGACACCGTCTGGCCCTTCG-CCGGCC-GGCGCCGCACCTCCTCTCG-GGCGCATGCGCGCCGCCCGCGGGCCCCACCCCT-GAAGAGCGCGCGCGCCCCGGAGCCCGCGTGCTCCCCCTCCTGGCCGCTGC
>gene=chr20_42939793-42939962; species=gorGor
-------------------------------------------------------------------------------------------------------------------------------------------------------------------------
>gene=chr20_42939793-42939962; species=panTro
ATCTCGTCAGCCACCGTCTTCCTCTCCGTGCCCTCTCGGCCACCGTATCGCCCTTCGCCCGGACCTGCGCCTCCACCTCCCTTCGAGCGCATGCGCACTGCCCGCGAGTCCCACAGCTTGAGGCGTGCTTGGGCTCCGGAGCCCGCTCGCTCCCCCTCGTGGCCGCTGC
>gene=chr20_42939793-42939962; species=papHam
ATCTCGTCGGCCACCGTCCTCCGCTCCGTGCCCTCTCGGCCACCGTATCGCCCTTCGCCCGGACCTGCGCCTCCACCTTCCTTCGGACGCATGCGCACCG-CCGCGAGTCCCACCCCTTGAGGCGTGCTTGGGCTCCGGAGCCCACGCGCCCCCCCTGGTGGCCGCTGC
>gene=chr20_42939793-42939962; species=ponAbe
ATCTCGTCAGCCACCGTCCTCCTCTCCGTGCCCTCTCGGCCACCGTATTGCCCTTCGCCCGGACCTGCGCCTCCACCGCCCTTCGAGCGCATGCGCACTGTCCGCGAGTCCCACCGCTTGAGGCGTGCTGGGGCTCCGGAGCCCGGACGCTCCCCCTCGTGGCCGCTGA
>gene=chr20_42939793-42939962; species=rheMac
ATCTCGTCGGCCACCGTCCTCCGCTCCGTGCCCTCTCGGCCACCGTATCGCCCTTCGCCCGGACCTGCGCCTCCACCTTCCTTCGAGCGCATGCGCACCG-CCGCTAGTCCCACCCCTTGAGGCGTGCTTGGGCTCTGGAGCCCACGCGCCCCCCCTGGTGGCCGCTGC
>gene=chr20_43991650-43991840; species=hg19
TTTGCCTTCACTCTTCCTTCTGCGCATGTGCTCAGTTCGCTATCCGGCTGCTTGTACCTGGTTCAGGAGGTTCAGGCAGAGGTTGCACCCACTACGCCTGCGCAACCTCAGCCCCGCCCCTCCGCTGCTTTCCCCGGAAACGTTTCTTTCCTACGCAGCCGCTCCTGCCGCCGTGGTCGCTGGAGCTTTG
>gene=chr20_43991650-43991840; species=bosTau
TTCGCCTTCATTTTTTCTTGTGCGCATGTGCACATCTCATTTCCGGGCTGCC-CTAC-TTGTTTGG-----------------------CACCACGCCTGCGCAATCTCAGCCCCGCCCCTCCA-------CCCCGGAAACGCTTCCTTCCTACGCAGCCGCTACACCCGCTGCAGCCGGTGGACCTTTG
>gene=chr20_43991650-43991840; species=calJac
TTCGTCTTCACTCTTCTTTCTGCGCCTGTGCTCCGTTCGTTATCTGGCTGCCCTTACCAAGTCCCCGCGATGCAGGCAAAGGTTGAACCCACTACGCCTGCGCAACTTTAGCCCTGCCCCTCCGCTGTTTTCCCCGGAAACGCTTCTTTCCTACGCGGCCGCTCCAGCAGCTGCGGTAGCTGGCATTTTG
>gene=chr20_43991650-43991840; species=canFam
TTCGCCTTCACTTTTCATCTTGCGCATGTGCGGACTCCGCTTCCCGGCGGCC----CCTCTCTAAGGAGGCTCAGCCGAAGGTTGCGCCCACCACGCCTGCGCGCTCTCTGCCCCGCCCCTCCACCGCCATCCCCGGAAACGCTTCTTTCCTACGCCGTCGCGGCTGGAGCCGTGGTCGCTGGATCTTTG
>gene=chr20_43991650-43991840; species=equCab
TTCGCCTTCATTTTTCATTTTGCGCATGTGCACACTTCGCTTCCCGGCGGCCGGTACCTCGCTCAGGTGGCTGAGCCGAAGATTGCACCCACTACGCCTGCGCAGTCTCAGCCCCGCCCCTCCACCGCCGTCCCCGGAAACGCTTCCCTCCTAC---------GCTGCAGCTGCCGTCGCTGGCGCTTTG
>gene=chr20_43991650-43991840; species=gorGor
TTTGCCTTCACTCTTCCTTCTGCGCATGTGCTCAGTTCGCTATCCGGCTGCTTGTACCTGGTTCAGGAGGTTCAGGCAGAGGTTGCACCCACTACGCCTGCGCAACCTCAGCCCCGCCCCTCCGCTGCTTTCCCCGGAAACGTTTCTTTCCTACGCAGCCGCTCCTGCCGCTGTGGTCGCTGGAGCTTTG
>gene=chr20_43991650-43991840; species=panTro
TTTGCCTTCACTCTTCCTTCTGCGCATGTGCTCAGTTCGCTCTCCGGCTGCTTGTACCTGGTTCAGGAGGTTCAGGCAGAGGTTGCACCCACTACGCCTGCGCAACCTCAGCCCCGCCCCTCCGCTGCTTTCCCCGGAAACGTTTCTTTCCTACGCAGCCGCTCCTGCCGCTGTGGTCGCTGGAGCTTTG
>gene=chr20_43991650-43991840; species=papHam
TTTGCCTTCACTCTTCCTTCTGCGCATGTGCTCAGTTCGCTATCCGGCTGCTAGTAGCTTGTTCAGGCGGTTCAGGCAAAAGTTGCACCCACTACGCCTGCGCAACCTCAGCCCCGCCCCTCCGCAGCTTTCCCCGGAAACGCTTCTTTCCTACGGAGTCGCTCCCGCCGCTGCGGTCGCTGGAGCTTTG
>gene=chr20_43991650-43991840; species=ponAbe
TTTGCCTTCACTCTTCCTTCTGCGCATGTGCCCAGTTCGCTATCCGGCTGCTTGTACCTCGTTCAGGCGGTTCAGGCAAAGGTTGCACCCACTACGCCTGCGCAACCTCAGCCCCGCCCCTCCGCTGCTTTCCCCGGAAACGTTTCTTTCCTACGCAGCCGCTCCTGCCGCTGTGGTCGCTGGAGCTTTG
>gene=chr20_43991650-43991840; species=rheMac
TTTGCCTTCACTCTTCCTTCTGCGCATGTGCTCAGTTCGCTATCCGGCTGCTAGTACCTTGTTCAGGCGGTTCAGGCAAAGGTTGCACCCACTACGCCTGCGCAATCTCAGCCCCGCCCCTCCGCAGCTTTCCCCGGAAACGCTTCTTTCCTACGGAGTCGCTCCCGCCGCTGCGGTCGCTGGAGCTTTG
>gene=chr20_44563224-44563385; species=hg19
CAAGCTGGGTGCGAGGAGCCAGCCGACCCTGCCACACTCAAGATGGCGGCGCGGCCGCGGCGAGGTCCCTCAGAGGCGGTACCAGCGCATGCGCAGCGCGGAGTCCCGGCCCGGGACACAAGATGGCGGCAGCGGCGCTGGGGAGGGCGAGGCGGAGGCGG
>gene=chr20_44563224-44563385; species=bosTau
CAAGCGGGGTCTAAGGAGCCGGCCGGTCCTGCCACACTCAAGATGGCGGCGCGGCAGCGGCGAAGTCCCTCAGAGGCGGTACCAGCGCATGCGCAGCGCGGAGTCCCGGCCCGGGACACAAGATGGCGGCAGCGGCGTTGGGGAGGGCGAGGCGGAGGCGG
>gene=chr20_44563224-44563385; species=calJac
CAAGCTAGGTGCTAAAAGACAGCCGACCCTGACACACTCAAGATGGCGGCGAGGCCGTGGCAAGGTCCCTCAAAGGCGGTACCAGCGCATGCGCAGCGCGGAGTCCCGGCCCGGGACACAAGATGGCGGCAGCGGCGCTGGGGAGGGCGAGGCGGAGGCGG
>gene=chr20_44563224-44563385; species=canFam
CCAGCAGGGTCTGTGGAGTCGGCCGGTCCTGCCACACTCAAGATGGCGGCGCGGCAGCGGCGAGGTCCCTCAGAGGCGGTACCAGCGCATGCGCAGCGCGGAGTCCCGGCCCGGGACACAAGATGGCGGCAGCGGCGCTGGGGAGGGCGAGGCGGAGGCGG
>gene=chr20_44563224-44563385; species=equCab
CAAGCATAATCTTGGAGAGCTGTCGGTCTTGCCACACTCAAGATGGCGACGCGGCAGCG------------------------------------------------------------------------------------------------------
>gene=chr20_44563224-44563385; species=gorGor
CAAGCTGGGTGCGAGGAGCCAGCCGACCCTGCCACACTCAAGATGGCGGCGCGGCCGCGGCGAGGTCCCTCAGAGGCGGTACCAGCGCATGCGCAGCGCGGAGTCCCGGCCCGGGACACAAGATGGCGGCAGCGGCGCTGGGGAGGGCGAGGCGGAGGCGG
>gene=chr20_44563224-44563385; species=panTro
CAAGCTGGGTGCGAGGAGCCAGCCGACCCTGCCACACTCAAGATGGCGGCGCGGCCGCGGCGAGGTCCCTCAGAGGCGGTACCAGCGCATGCGCAGCGCGGAGTCCCGGCCCGGGACACAAGATGGCGGCAGCGGCGCTGGGGAGGGCGAGGCGGAGGCGG
>gene=chr20_44563224-44563385; species=papHam
CAAGCTGGGTGCGAGGAGCCAGCCGATCCTGCCACACTCAAGATGGCGGCACGGCCGTGGCGAGGTCCCTCAGAGGCGGTACCAGCGCATGCGCAGCGCGGAGTCCCGGCCCGGGACACAAGATGGCGGCAGCGGCGCTGGGGAGGGCGAGGCGGAGGCGG
>gene=chr20_44563224-44563385; species=ponAbe
----------------------------------------------------------------------------------------------------GAGTACCGGCCCGGGACACAAGATGTCAGAAGCGGCGCT-GGGAGGGCGAGGC-GAGGCGG
>gene=chr20_44563224-44563385; species=rheMac
CAAGCTGGGTGCGAGGAGCCAGCCGATCCTGCCACACTCAAGATGGCGGCACGGCCGTGGCGAGGTCCCTCAGAGGCGGTACCAGCGCATGCGCAGTGCGGAGTCCCGGCCCGGGACACAAGATGGCGGCAGCGGCGCTGGGGAGGGCGAGGCGGAGGCGG
>gene=chr20_47662730-47662901; species=hg19
AGCGCAGAAACAGAGCGGGGCCCCGATTGGCCCTTCGAACTTGGGTGGGGCCAGAGCATTCCTGGCCCCGCCCCCTGCAGCGGGCCGCTCGCTCATGCGCTCTGGCCTCAGGCTCGCTGTCGCGCCATTTTGCCGGGGTTTGAATGTGAGGCGGAGCGGCGGCAGGAGCGG
>gene=chr20_47662730-47662901; species=bosTau
AGCCCC--CTCAGAGCGGGGCCGTGATTGGTGATTGGAATCTGGGTGGAGC-CGAGCGCCCTTGGCCCCGCCCCTTA-CTCGGCCCTTGTACGCATGCGCCCCGGCCGCAGCCTCCCTGCCGCGCCATTTTGCCGGGGTTTGAATGTGAGGTGGAGTGGCGGTAGGAGTGG
>gene=chr20_47662730-47662901; species=calJac
AGCGTAAAAAC--AGCGAGGCCCCGATTGGCCCTTCGAACCTGGGTGGGGTTAGAACATTCCTGGCCCCGCCCTCTTCCGCGGCCCGCTCGCGCATGCGCTCTGGCATCAGCCTAGCTGTCGCGCCATTTTGCCGGGGTTTGAATGTGAGGCGGAGCAGCGGCAGCAGCGA
>gene=chr20_47662730-47662901; species=canFam
AGCGCCGACACAGAGC-CGGTCGCGATTGGCCAGTCGAGCGTGGGCGGGGCCTGAGCGCTcccggccccgccccccgcctccgcccgcTCACGCATGCGCCGGGGCCGCAGCCTCGCCGCCGCGCCATTTTGCCGGGGTTTGAATGTGAGGCGGAGCGGCGGCAGGGGTGG
>gene=chr20_47662730-47662901; species=equCab
AGCGCAAACACAGAGCGGGGCCGCGATTGGTCGTTCGAGC-TCGGTGGGGCCCGAGcgctcccggccccgccccctgcctcggcccgctcacgcatgcgccc-ggccgcagcctcgccgccgcgccATTTTGCCGGGGTTTGAATGTGAGGCGGAGCGGCGGCGGGAGTGG
>gene=chr20_47662730-47662901; species=gorGor
AGCGCAGAAACAGAGCGGGGCCCCGATTGGCCCTTCGAACTTGGGTGGGGCCAGAGCATTCCTGGCCCCGCCCCCTGCAGCGGGCCGCTCGCCCATGCGCTCTGGCCTCAGGCTCGCTGTCGCGCCATTTTGCCGGGGTTTGAATGTGAGGCGGAGCGGCGGCAGGAGCGG
>gene=chr20_47662730-47662901; species=panTro
AGCGCAGAAACAGAGCGGGGCCCCGATTGGCCCTTCGAACTTGGGTGGGGCCAGAGCATTCCTGGCCCCGCCCCCTGCAGCGGGCCGCTCGCGCATGCGCTCTGGCCTCAGGCTCGCTGTCGCGCCATTTTGCCGGGGTTTGAATGTGAGGCGGAGCGGCGGCAGGAGCGG
>gene=chr20_47662730-47662901; species=papHam
AGCGCAGAAACAGAGCGGGATCCGGATTGGCCCTTAGAACTTGGGTGGGGACAGAGCATTCCTGGCCCCGCCCCCTGCAGCGGACCGCTCGCGCATGCGATCTGGCCTCAGCCTCGCTGTCGCGCCATTTTGCCGGGGTTTGAATGTGAGGCGGAGCGGCTGCAGGAGCGG
>gene=chr20_47662730-47662901; species=ponAbe
AGCGCAGAAACAGAGCGGGGCCCCGATTGGCCCTTCGGACTTGGGTGGGGCCAGAGCATTTCTGGCCCCGCCCCCTGCAGCGGGCCGCTCGCGCATGCGCTCTGGGCTCAGGCTCGCTGTCGCGCCATTTTGCCGGGGTTTGAATGTGAGGCGGAGCGGCGGCAGGAGCGG
>gene=chr20_47662730-47662901; species=rheMac
AGCGCAGAAACAGAGCGGGGTCCGGATTGGCCCTTAGAACTTGGGTGGGGACAGAGCATTCCTGGCCCCGCCCCCTGCAGCGGGCCGCTCGCGCATGCGATCTGGCCTCAGCCTGGCTGTCGCGCCATTTTGCCGGGGTTTGAATGTGAGGCGGAGCGGCTGCAGGAGCGG
>gene=chr20_56964079-56964177; species=hg19
CCGAAGCCCCGCCCCTTACTGCCCCGCAGTCCCGCCCCCGTGGCTTGTGCCGCGCCTGCGCACTGTCCCGGAAGGGGCTCTACGCGCGCAGCTTTAGT
>gene=chr20_56964079-56964177; species=bosTau
GCGACGCCCCGCCCCCTGCCTCCCGGCAGCCCCG-CCCCACGGCCACCGCCGCGCCTGCGCACTGCT-CGGCAGGGGCTC-GCGCGCTCTC-----CT
>gene=chr20_56964079-56964177; species=calJac
GCGAGGCCCCGCCCCTTGCTGCTCCGCAGTCCCGCCCCTGTGGCTTCTGCCGCGCCTGCGCACTGTCCCGGGAGGGGCTCCACGCGCGCAGCTTTCGT
>gene=chr20_56964079-56964177; species=canFam
ACGAAgccccgccccctgccgcccggtagccccg-ccccgcggcccgcgccgcgcctgcgcacggcgccgggaggggctccgcgcgcgcag-----ct
>gene=chr20_56964079-56964177; species=equCab
A-GAcgccccgccccctgccgcccggcagccccgcccccccggACAGCGCCGCGCCTGCACACTGTCCCCTGAGGGGGGACGCGCGCGCAG-------
>gene=chr20_56964079-56964177; species=gorGor
CCGAAGCCCCGCCCCTTGCTGCCCCGCAGTCCCGCCCCCGTGGCCTGTGCCGCGCCTGCGCACTGTCCCGGGAGGGGCTCCACGCGCGCAGCTTTAGT
>gene=chr20_56964079-56964177; species=panTro
CCGAAGCCCCGCCCCTTGCTGCCCCGCAGTCCCGCCCCCGTGGCTTGTGCCGCGCCCGCGCACTGTCCCGGAAGGGGCTCTACGCGCGCAGCTTTAGT
>gene=chr20_56964079-56964177; species=papHam
GCGAAGCCCCGCCCCTTGCTGCCCTGCAGTTCCGCCCCCGTGGCTTGTACCGCGCCTGCGCACTGTCCCGGGTGGGGCTCCACGCGCGCAGCTTTAGT
>gene=chr20_56964079-56964177; species=ponAbe
CCGAAGCCCCGCCCCTTGCTGCTCCGCAGTCCCGCCCGCGTGGCTTGTGCCGCGCCTGCGCACTGTCCCGGGAAGGGCTCCACGCGCGCAGCTTTAGT
>gene=chr20_56964079-56964177; species=rheMac
GCGAAGCCCCGCCCCTTGCTGCCCTGCAGTTCCGCCCCCGTGGCTTGTACCGCGCCTGCGCACTGTCCCGGGTGGGGCTCCACGCGCGCAGCTTTAGT
>gene=chr10_5726553-5726738; species=hg19
AGGGTCGGCAACGCGAGACACCACGCGCTCGTTGGGATCGGCCGCCTAATCAGGAGCGAGCTGTGGCCTTACGCCTGCGCAGAGGGGAGACGCGAGCGCCGCGTGGACGCTGACCTCGGTCCGCGCCTGCGCCTTGGTTTCTTCCCGGCGATTGGTTCCCATCTCTGAGGGAGACGCCTCACTTC
>gene=chr10_5726553-5726738; species=bosTau
CGCGCCCACCTCGCAAGATGCCTCGCACCCGCCAGAATCCGTCATCCATCCCGGGCCGTGCTGAGGCCTCGCGCCTGCTCAGAGGAGAGTGGCGAGCGCCGCGTGGACGCCGGCCGCAATCTGCGCCTGCGCGTCGGCTTCTCCTCAGCGATTGGCTCCTGCCCCCTAGGGGGCAGCCACAGTTC
>gene=chr10_5726553-5726738; species=calJac
GGGGTCGGCTTCGCGAGAAAAGACGCGCGCGCCGGGATTGGCCGTCCAATCAGGAGCGAGCTGAGGCCTTACGCCTGCGCAGAAGGGAGACGAGAGCGCCGCGTGGACGCCGACCTCGGCCCGCGCCTGCGCCTTGGCTTCTCCCCGGCGATTGGTTCCCATGTCTGAGGGGGAGGCCTCACTTC
>gene=chr10_5726553-5726738; species=canFam
CGCACCAA-CCCTGGAGACACCAGGCGCACG-CAGAGTCCGTCCTCCATCCCAGGGCGCGCTGTAGACTCGCGCCTGCGCCTACGGGGGAGGCTAGCGCCGCGTGGACGCGGCCCACAGTCCGCGCGTGCGCATCGGCCTCTCCTCCGTGATTGGCTCCCGCCGT--------GCGCCACGGTT-
>gene=chr10_5726553-5726738; species=equCab
TGT-CCAGCCCCGCGAGATTCCCGGTGCACG--AGACTCCGTCGTCCATCCTGGGGCGCGCTGCGACCTCGCGCCTGCGCAGAGGGGAGA-GTGAGCGCCGCGTGGACGCCGGTCTCAGCGCACGCCTGCGCGTCGCTTTTTCCTCAGCGATTGGCTCCTGCCTCCTACGGGGACGCCACAGTTC
>gene=chr10_5726553-5726738; species=gorGor
-----------------------------------------------------------------------------------------------------------------------------------------------------------------------------------------
>gene=chr10_5726553-5726738; species=panTro
AGGGTCGGCAACGCGAGACACCACGCGCTCGTTGGGATCGGCCGCCCAATCAGGAGCGAGCTGTGGCCTTACGCCTGCGCAGAGGGGAGACGCGAGCGCCGCGTGGACGCTGATCTCGGTCCGCGCCTGCGCCTTGGTTTCTTCCCGGCGATTGGTTCCCATCTCTGAGGGGGACGCCTCACTTC
>gene=chr10_5726553-5726738; species=papHam
GGGGTCGCCATCGCGAGACGCCACGCGTTCGCAGGGATCGG-GGCCCAATCAGGAAAGAGCTGTGGCCTTACGCCTGCGCAGAGGGGAGACGCGAGCGCCGCGTGGACGCTGACCTCGGCCCGCGCCTGCGCCTTGGTTTCTTCCAGGCGATTGGTTCCCATCTCTGAGGGGGACGCCTCACTTC
>gene=chr10_5726553-5726738; species=ponAbe
AAGGTCGGCAACGCGAGACACCACGCGCTCGCCGGGATCGGCCGCCCAATCAGGAGCGAGCTGTGGCCTTACGCCTGCGCAGAGGGGAGACGCGAGCGCCGCGTGGACGCTGACCTCGGCCCGCGCCTGCGCCTTGGTTTCTTCTCGGCGATTGGTTCCCATCTCTGAGGGGGACGCCTCACTTC
>gene=chr10_5726553-5726738; species=rheMac
GGGGTCGCCATCGCGAGACGCCACGCGTTCGCAGGGATCGG-GGCCCAATCAGGAGCGAGCTGTGGCCTTACGCCTGCGCAGAGGGGAGACGCGAGCGCCGCGTGGACGCTGACCTCGGTCCGCGCCTGCGCCTTGGTTTCTTCCAGGCGATTGGTTCCCATCTCTGAGGGGGACGCCTCACTTC
>gene=chr10_6130876-6131022; species=hg19
CGTGCAGTGCGGTCCTCCCGCGGGCAGggggcagtgcggcaaggcgccctcggcgcaggcgcagaggccgaagcaggcgcaggcgcaggcggggcgcaggcgcgggcgcGCTCTCCCGGCAGCCCGCGCTCCCTGACCCCGCGCCG
>gene=chr10_6130876-6131022; species=bosTau
GGCTCTGCGGGGTCCTCCGGCCGGCAGGGGGCGCAGCG----GGCGCCCTCAACGCAGGCGC----------------------------------------CGGGCGCTCTCTTCCGGCCGTACGCGCC--GTGACCCCGCGCCG
>gene=chr10_6130876-6131022; species=calJac
CGTGCAGTGCGGTCCTCCCGCGGGCAGGGGGCAGTGCGGCAAGGAGCCCTCGGCGCAGGCGCAGAGGCCAAAGCAGGCCTaggcgcatgcgcggctcaggcgcaggcgcGCTCTCCCGGCAGCCCGCGCTCTCTGACCCCGCGCAG
>gene=chr10_6130876-6131022; species=canFam
-----------GTCCTcccgccggcagggggcgcggcgcccaggcggct---------------------------------------------cgc-ggcgcaggcgccctctcgcggccgcacgcccc--ctgaccccgcgccg
>gene=chr10_6130876-6131022; species=equCab
--------------------------------------------------------------------------------------------------------------------------------------------------
>gene=chr10_6130876-6131022; species=gorGor
CGTGCAGTGCGGTCCTCCCGCGGGCAGggggcagtgcggcaaggcgccctcggcgcaggcgcagaggccgaagcaggcgcaggcgcaggcggggcgcaggcgcgggcgcGCTCTCCCGGCAGCCCGCGCTCCCTGACCCCGCGCCG
>gene=chr10_6130876-6131022; species=panTro
CGTGCAGTGCGGTCCTCCCGCGGGCAGggggcagtgcggcaaggcgccctcggcgcaggcgcagaggccggcgcaggcgcaggcgcaggcggggcgcaggcgcgggcgcGCTCTCCCGGCAGCCCGCGCTCCCTGACCCCGCGCCG
>gene=chr10_6130876-6131022; species=papHam
CGTGCAGTGCGGTCCTCCCGCGGGCAGggggcagtgcggcaaggcgccctcggcgcaggcgcagaggccgaagcagacgcaggcgcaggcgcggcgcaggcgcgggcgcGCTCTCCCGGCAGCCCGCGCTCCCTGACCCCGCGCCG
>gene=chr10_6130876-6131022; species=ponAbe
CGTGCAGTGCGGTCCTCCCGCGGGCAGGGGGCAGTGCGGCAAGTCGCCCTcggcgcaggcgcagaggccgaagcaggcgcaggcgcaggcgcggcgcaggcgcgggcgcGCTCTCCCGGCAGCCCGCGCTCCCTGACCCCGAGCCG
>gene=chr10_6130876-6131022; species=rheMac
CGTGCAGTGCGGTCCTCCCGCGGGCAGggggcagtgcggcaaggcgccctcggcgcaggcgcagaagccgaagcaggcgctggcgcaggcgcggcgcaggcgcgggcgcgcTCTCCCGGCAGCCCGCGCTCCCTGACCCCGCGCCG
>gene=chr10_12085162-12085324; species=hg19
TACCAGCACCTCAAACCAGGGCCCCAGCGGAGGGGTGGAGTGTTCCGAGGACCCGAGGCAGGAAGTGGATTGGTCGCCAGGAAAGGGAAAGCGCCTGAATTGGAGCTGCGCAGGCGCAGGCGCTTCGCGGGGGATGGGGGTGGGAAGCGCGAATGGGGCGGG
>gene=chr10_12085162-12085324; species=bosTau
AACCTGCACCTCCAGCCAGGGCCTCAGCGGAGGGGAGGAGTATTCAGAGGCCCGGAGGCAGGAAGTGGATTGGTCGCCAGGAAAGGGAAAGCGCCTGAATTGGAGGTGCGCAAGCGCAGGCGCTGGAGGGAGACCGGAGGGGGAAAGCGAGAATGGGGAGGG
>gene=chr10_12085162-12085324; species=calJac
TACCAGCACCTCAAGCCAGGGCCCCAGCGGAGGGGTGGAGTGTTCCTAGGACCAGAGGCAGGAAGTGGATTGGTCGCCAGGAAAGGGAAAGCGCCTGAATTGGAGCTGCGCAGGCGCAGGCACTTTGTGGGGCGCGGGGAGGGGGTGCGCGAATGGGGCGGG
>gene=chr10_12085162-12085324; species=canFam
AACCAGCGCCTCCAGCCAGGTCCCCGGCGGAGGGGCGGAGCGTTCCAAGGCCCCAAGGCAGGAAGTGGATTGGTCGCCAGGAAAGGGAAAGCGCCTGAATCGGAGATGCGCAGGCGCAGGCACTggggggggggggGGGGGGGGAAACGGGATTGGGCCGGG
>gene=chr10_12085162-12085324; species=equCab
AACCAGCCCCTCAAGCCAGGGCCCCAGCAGAGAGGAGGAGTGTTCCGAGGACCGAAGGCAGGAAGTGGATTGGTCGCCAGGAAAGGGAAAGCGCCTGAATTGGAGATGCGCAGGCGCAGGCGCTgcgggggggggggagggggaaagcgagaatggggcggg
>gene=chr10_12085162-12085324; species=gorGor
TATCAGCACCTCAAACCAGGGCCCCAGCGGAGGGGTGGAGTGTTCCGAGGACCCGAGGCAGGAAGTGGATTGGTCGCCAGGAAAGGGAAAGCGCCTGAATTGGAGCTGCGCAGGCGCAGGCGCTTCGCGGGGGATGGGGGTGGGAAGCGCGAATGGGGCGGG
>gene=chr10_12085162-12085324; species=panTro
TACCAGCACCTCAAACCAGGGCCCCAGCGGAGGGGTGGAGTGTTCCGAGGACCCGAGGCAGGAAGTGGATTGGTCGCCAGGAAAGGGAAAGCGCCTGAATTGGAGCTGCGCAGGCGCAGGCGCTTCGCGGGGGATGGGGGTGGGAAGCGCGAATGGGGCGGG
>gene=chr10_12085162-12085324; species=papHam
TACCAGCACCTCAAGCCAGGGCCCCAGCGGAGAGGTGGAGTGTTCCGAGGACCCGAGGCAGGAAGTGGATTGGTCGCCAGGAAAGGGAAAGCGCCTGAATTGGAGCTGCGCAGGCGCAAGCACTTCGCGGGGGATGGGGGTGGGAAGCGCGAATGGGGCGGG
>gene=chr10_12085162-12085324; species=ponAbe
TACCAGTACCTCAAATCAGGGCCACAGCGGAGGGGTGGAGTGTTCCGAGGACCCGAGGCAGGAAGTGGATTGGTCGCCAGGAAAGGGAAAGCTCCTGAATTGGAGCTGCGCAGGCGCAGGCGCTTCGCGGGGGATGGGGGTGGGAAGCGCGAATGGGGCGGG
>gene=chr10_12085162-12085324; species=rheMac
TACCAGCACCTCAAGCCAGGGCCCCAGCGGAGAGGTGGAGTGTTCCGAGGACCCGAGGCAGGAAGTGGATTGGTCGCCAGGAAAGGGAAAGCGCCTGAATTGGAGCTGCGCAGGCGCAAGCACTTCGCGGGGGATGGGGGTGGGAAGCGCGAATGGGGCGGG
>gene=chr10_14880074-14880252; species=hg19
ACACAGAGTTTCCATTGGCTCTCAAGGAAGGGATAGGAAGGGGGCGGAGTGTAGGAGCCTTTTCCCGTCCCTCCCCGGTTGCGCGTGCGCACTGTGCAGTTTCCGCGGAGCGCAGAGACGCGCTGAAGCTACTCGCGGACTGCGCGTGAAGAAAGGCGGAACCTTCACGCTGATTGGC
>gene=chr10_14880074-14880252; species=bosTau
ACCGTGAGTTTCCATTGGCTCTCAGGAAAAGA---------GGGTGGGACGAAGGAGCCTTTTCGTTTCTCTCCCCGACCGCGCGTGCGCAATGTGCTGCCCCAGCGGGGC-----GACTCACAATAGCTAATCGCCGACTGCGCGACAGAAAAGGCGGGACCTTCACGCTGATTGGC
>gene=chr10_14880074-14880252; species=calJac
ACTGAGAGTTTCCATTGGCTCTCAAGGAAGGGGCAGGAAGGAGGCGGAGCGAAGAAGCC-TTTCCCGGCCCTCCCCCGCTGCGCGTGCGCAC-GTGCAG-TTCCCCGGAGAGCGTAGACGCGCTGAAGCTACTCGCCGACTGCGCGTGAAGAAAGGCCGAAACTTCACGCTGATTGGC
>gene=chr10_14880074-14880252; species=canFam
ATCCTGAGTTCCCATTGGCCTCC--GCAGGGGGCGAG------------CGAAGAGATCCCTTCCAGGCCCTCCCG-ACCGCGCGTGCGCACCCTGCGCACCCGGCAGGGCGGGGCAGCCCAGGAAAGCTATTCGCCGACAGTCCGGGAGGAAAGGCGAAACCTTCGCGCTGATTGGT
>gene=chr10_14880074-14880252; species=equCab
ATCCCGAGTTTCTATTGGCTCTCACGAAAGGGGCAAGAACGGGGTGGGGCGAAGGAGCCCCTTCCTGTCCCTCCCCGACTGCGCGTGCGCTCTGTGACGCTCCAGC-GGGCGGAGAGACGCACTAAAGCTATTCGCCCACTGCTCGAGGGGGAAGGCGGGACCTTCACGCTGATTGGT
>gene=chr10_14880074-14880252; species=gorGor
ACTGAGAGTTTCCATTGGCTCTCAAGGAAGGGATAGGAAGGGGGCGGAGTGTAGGAGCCTTTTCCCGTCCCTCCCCGGTTGCGCGTGCGCACTGTGCAGTTTCCGCGGAGCGCAGAGACGCGCTGAAGCTACTCGCGGACTGCGCGTGAAGAAAGGCGGAACCTTCACGCTGATTGGC
>gene=chr10_14880074-14880252; species=panTro
ACTGAGAGTTTCCATTGGCTCTCAAGGACGGGATAGGAAGGGGGCGGAGTGTAGGAGCCTTTTCCCGTCCCTCCCCGGATGCGCGTGCGCACTGTGCAGTTTCCGCGGAGCGCAGAGACGCGCTGAAGCTACTCGCGGACTGCGCGTGAAGAAAGGCGGAACCTTCACGCTGATTGGC
>gene=chr10_14880074-14880252; species=papHam
ACTGAGAGTTTCCATTGGCTCTCACGGAA--GACAGGAAGGGGGCGGAGCGTAGAAGCCTTTTCCCGTCCCTCCCTGGTTGCGCGTGCGCACTATGCAG-TTCCGCAGAGCGCAGAGACGCGCTGAAGCTACTCGCGTACTGCGCGTGAAGAAAGGCAGAACCTTCACGCTGATTGGC
>gene=chr10_14880074-14880252; species=ponAbe
ACTGAGAGTTTCCATTGGCTCTCAAGGAAGGGACAGGAAGGGGGCGGAGTGTAGGAGCCTTTTCCCGTCCCTCCCCGGTTGCGCGTGCGCACTGTGCAG-TTCCGCGGGGCGCAGAGACGCGCTGAAACTGCTCGCGGACTGCGCGTGAAGTAAGGCGGCACCTTCACGCTGATTGGC
>gene=chr10_14880074-14880252; species=rheMac
ACTGAGAGTTTCCATTGGCTCTCACGGAAGGGACAGGAAGGGGGCGGAGCGTAGAAGCCTTTTCCCGTCCCTCCCTGGTTGCGCGTGCGCACTATGCAG-TTCCGCAGAGCGCAGAGACGCGCTAAAGCTACTCGCGTACTGCGCGTGAAGAAAGGCAGAACCTTCACGCTGATTGGC
>gene=chr10_27389353-27389592; species=hg19
CTCCCAAAGGAAACTCCGCGGTTTCCAATCTCTCCCTCCGGGTTACCAAGCAAGCGATCCCGCTAGACACAAGTGCGCATGCGCACCTCAGATGGCAAGGTCCACGCGCGTGCGCACGAAGGCCCAGTGGTCAAGTGTGCTCCATGCGCATGTGCAAGGCCCAGACCTCGCAAATCTCGGCGACTGGGACGAGCCCTGCGTTCCTGTCAAACAAATGTCGGTGGGAGTCTGGCTGAGTG
>gene=chr10_27389353-27389592; species=bosTau
CTCCCAGGGGAAGCTCAATGGTTTGGAATCTTTCATCCCAGAATGATCGTTG----ACACCTAGAAACACAT-TGCCCATGTGCAC----------------------------------GACTCGTCGGGCCATACTG-CCAGTGCGCATGTGCTAGGCCCGGAGGC--CAAA--TCTGAGATTGTGGGCGGTG-TAGGCACATTTCAATC----AACTGTGCCAGT-TGGCTAAGCG
>gene=chr10_27389353-27389592; species=calJac
TTCCACACGGAAACTCCGCGGTTTCCAATCTCTCCCTCCGGGTTACCAAGCTAGCGGTGCCGCCAGACACAAGTGCGCCTGCGCGCTTCGGACAGCCGGGTCCCTGCGCTTGCGCAGGAAGGCCCGGTGGGCCAGGTTGCTCCGTGCGCATGTGCAAGG-CCAATCCTCGCAAATCTCGGTGACGGGGACTAGCTCTGCGTTCCAGTCAAACAAATGTCGGTGGGAGTTTGGCTGAGCG
>gene=chr10_27389353-27389592; species=canFam
GTCCCAGACTGAGCACCGGGGTCCAAAATCTCTCTCTGCAGAACAAATGTAA----ATGCAGCTAAACACAAATGCGCCTGCGCACCTCAGAAACTGGCGTCACT-CGCCTGCTCACAAGGAGCCCATGGCCAAGAGTGCCCAAAGCGCATGTGCGAGGCCCAAGCCTCTCAAATCTCCGCGGCT--GAGCTGGG-T-GGTTCCCCTCAAAC----GTTGCCGGGA---TGGCTGAGCA
>gene=chr10_27389353-27389592; species=equCab
ATCCCAGACCAAACTCTGCGGTTGAGAATCTCTCAGCGCAGACCAACCGTAA----ATGTCGCTAAACACAAGCGCGCATGTGCACCTTCGAAGATGCCGTTACTGCGCGTGCGCACAGAGACCCAGGGGCCCAGGGTGCCCAGAGCGCACGTGCGAGGCCTAGGTGGTTC-AATCTCGGCGATTGTGGGCAGCG-G-GTTCGCTTACAGTC----TTCGGTGGGCGT-CGGCTGAGTG
>gene=chr10_27389353-27389592; species=gorGor
CTCCCAAAGGAAACTCCGCGGTTTCCAATCTCTCCCTCCGGGTTACCAAGCAAGCGATCCCGCTAGACACAAGTGCACATGCGCACCTCAGACGGCAAGGTCCACGCGCGTGCGCACGAAGGCCCAGTGGCCAAGTGTGCTCCGTGCGCATGTGCAAGGCCCAGACCTCGCAAATCTCGGCGACTGGGACGAGCCCTGCGTTCCTGTCAAACAAATGTCGGTGGGAGTCTGGCTGAGTG
>gene=chr10_27389353-27389592; species=panTro
CTCCCAAAGGAAACTCCGCGGTTTCCAATCTCTCCCTCCGGGTTACCAAGCAAGCGATCCCGCTAGACACAAGTGCGCATGCGCACCTCAGACGGCAAGGTCCACGCGCGTGCGCACGAAGGCCCAGTGGCCAAGTGTGCTCCGTGCGCATGTGCAAGGCCCAGACCTCGCAAATCTCGGCGACTGGGACGAGCCCTGCGTTCCTGTCAAACAAATGTCGGTGGGAGTCTGGCTGAGTG
>gene=chr10_27389353-27389592; species=papHam
GTCCCAGAGGAAACTCCGCGGTTTCCAATCTTTCCCTCCGGGTTACCAAGCAAGCGAAGCCGCTAGACACAAGTGCGCATGCGCGCCTCGGACTGCAAGGTCCATGCGCGTGCGCTGGAAGGCCCAGTGGCCCAGGGTGCTCCGTGCGCATGTGCAAGGCCCAGGCCTCGCAAATCTCGGAGGCTGGAAGCAGCCCTGCGTTGCTGTCAAACAAATGTCTGTGGGAGTTTGGCTGAATG
>gene=chr10_27389353-27389592; species=ponAbe
CTCCCAAAGGAAACTCCGCGGTTTCCAATCTCTCCCTCCGGGTTACCAAGCAAGCGATCCCGCTAGACACAAGTGCGCATGCACGCCTCAGAAGGCAAGGTCCATGCGCGTGCGCACGAAGGCCCAGTGGCCAAGGGTGCTCCGTGCGCATGTGCAAGGCCCAGGCCTCGCAAATCTCGGCGACTGGGACGAGCCCTGCGTTCCTGTCAAACAAATGTCGGTGGGAGTTTGGCTGAGTG
>gene=chr10_27389353-27389592; species=rheMac
CTCCCAGAGGAAACTCCGCGGTTTCCAATCTTTCCCTCCGGGTTACCAAGCAAGCGAAGCCGCTAGACACAAGTGCGCATGCGCGCCTCGGACTGCAAGGTCCATGCGCGTGCGCTGGAAGACCCAGTGGCCCAGGGTGCTCCGTGCGCATGTGCAAGGCCCAGGCCTCGCAAATCTCGGAGGCTGGGAGCAGCCCTGCGTTGCTGTCAAATAAATGTCGGTGGGAGTTTGGCTGAATG
>gene=chr10_27793121-27793239; species=hg19
GCCGTGGAGCTACCTCAAGGCGGAACTGGGGAGTCCAGGGCTTCGGCAGCCTGAACACCCGGTGTGAAAGGAAGGTGGCAGACGTGGAGCGGCGCGCATGCGCAGCAGCTCACTCTGC
>gene=chr10_27793121-27793239; species=bosTau
GACGCAGAGCTACCTCCGGGCGGAACTGGGGCGTCCCGGGCCCCTGCAAACTAAACACCCGGTGTGAAAGGAAGGTGGCCCCGGCGGGGCGGGACGCATGCGCG-CAGCACGCCCCGG
>gene=chr10_27793121-27793239; species=calJac
GCCGTGGAGCTACCTCAAGGCGGAACTGGGGCGTCCAGGGCTTCGGCAGCTTGAACACCCGGTGTGAAAGGAAGGTGGCAGCCGTGGAGCGGCGCGCATGCGCAGCAGCTCCCCCTGC
>gene=chr10_27793121-27793239; species=canFam
GACGCAGCGCTTCCTCAAGGCGGAACTGGGAAGACCGGCGCTTGTGCAACCTAAATACCCGGGTAGGAAGGAAGGTGGCAGATGCGCAGCGCTGCGCATGCGCGGCACCGCTCCCGGG
>gene=chr10_27793121-27793239; species=equCab
GCCGCAGAGCTACCTCAAGGCGGAACTGGGGCGTCGGAGGCCTCTGCAACCTAAACACTCGGTGTAAAAGGAAGGTGGCAGCCGCGGAAGCGTGCGGCAGGACAGCACCCCTGCCTGG
>gene=chr10_27793121-27793239; species=gorGor
GCCGTGGAGCTACCTCAAGGCGGAACTGGGGAGTCCAGGGCTTCGGCAGCCTGAACACCCGGTGTGAAAGGAAGGTGGCAGACGTGGAGCGGCGCGCATGCGCAGCAGCTCACTCTGC
>gene=chr10_27793121-27793239; species=panTro
GCCGTGGAGCTACCTCAAGGCGGAACTGGGGAGTCCAGGGCTTCGGCAGCCTGAACACCCGGTGTGAAAGGAAGGTGGCAGACGTGGAGCGGCGCGCATGCGCAGCAGCTCACTCCGC
>gene=chr10_27793121-27793239; species=papHam
GCCGTGGAGCTACCTCAAGGCGGAACTGGGGCGTCCAGGGCTTCGGCAGCCTGAACACCCGGTGTGAAAGGAAGGTGGCAGCCGTGGAGCGATGCGCATGCGTAGCAGCTCACTCTGC
>gene=chr10_27793121-27793239; species=ponAbe
GCCGTGGAGCTACCTCAAGGCGGAACTGGGGAGTACAGAGCTTCGGCAGCCTGAACACCCGGTGTGAAAGGAAGGTGGCAGACGTGGAGCGGCGCGCATGCGCAGCAGCTCACTCTGC
>gene=chr10_27793121-27793239; species=rheMac
GCCGTGGAGCTACCTCAAGGCGGAACTGGGGCGTCCAGGGCTTCGGCAGCCTGAACACCCGGTGTGAAAGGAAGGTGGCAGCCGTGGAGCGATGCGCATGCGCAGCAGCTCACTCTGC
>gene=chr10_43951040-43951157; species=hg19
GAACCTGACGGGAAACGGCCCCTCTAGGTCCGTGGCGCGGCGCGCTTGTGGCAGCGACGGGCACTGCCGCGCATGCGCGGCCCATTTCCGAGAGTGGCAGGGCTGGGCGCGGTGGGG
>gene=chr10_43951040-43951157; species=bosTau
---------------------------------------------------------------------------------------------------------------------
>gene=chr10_43951040-43951157; species=calJac
GAGCCTGACGGGAAACCGCCCCTACCGGTCTTTGGCGGGGCGCAGTAGCGGTAGCGACGAGTGCTGTCGCGCATGCGCGGCCAAGGTCCGGGAGTGGCAAGGCTGGGCGCGGACGGG
>gene=chr10_43951040-43951157; species=canFam
GGGCCCGACGGGAAACG-TCCATCGCGGTCCGCGTGGCGCCGGGCGGAAGCCGGAAGCGGGTGTTCTGGCGCATGCGCCGTCCGGGCCTGGGCGCGGTGGGGGTGGGCGCAGCTGGG
>gene=chr10_43951040-43951157; species=equCab
AGCCCTGATGGGAAACG-CCCCTCCCGGTCTGCGGCGCACTGTGCAGGCGCCGGGAACGAGCGCTCTGGCGCATGCGCCGCTACGGCCCGGCCGAGgtggggctgggcacagccggg
>gene=chr10_43951040-43951157; species=gorGor
-----------------------------------------------------------------------CATGCGCAGCCCATTTCCGAGAGTGGCAGGGCTGGGCGCGGTGGGG
>gene=chr10_43951040-43951157; species=panTro
GAACCTGACGGGAAACGGCCCCTCTAGGTCCGTGGCGCGGCGCGCTTGTGGCAGCGACGGGCACTGCCGCGCATGCGCGGCCCATTTCCGAGAGTGGCAGGGCTGGGCGCGGTGGGG
>gene=chr10_43951040-43951157; species=papHam
GAGCCTGACGGGAAACGGCCCCCCTAGGTCCCTGGCGAGGCACGCCTGTGACAGCGACGGGCACTGCCGCGCATGCGCTGCCCATTTCCCGTAGTGGCAAGGCTGGGCGCGGTCGGG
>gene=chr10_43951040-43951157; species=ponAbe
GAACCTGACGGGAAAGGGCCCCTCTAGGTCCGTGGCGCGGCGCGCTTGTGGCAGCGAGGGGCACTGCCGCGCATGCGCGGCCCATTTCCGAGAGTGGCAGGGCTGGGCCCAGTGGGG
>gene=chr10_43951040-43951157; species=rheMac
GAGCCTGACGGGAAACGGCCCCCCTAGGTCCGTGGCGAGGCACGCCTGTGACAGCCACGGGCACTGCCGCGCATGCGCTGCCCATTTCCCGTAGTGGCAGGGCTGGGCGCGGTCGGG
>gene=chr10_50747076-50747258; species=hg19
GACGGGCCGTGGCGCCTGCGCCCTCAGCTCAACCATAGACACCGCCCCCAACAGCGACTCCGACTTCTGCTGGTGCGGGGAGGCCCGTGGCGCATGCGCCTGGCTCAGCGTTTGTTTTTAAGCACGGGCAAGACCACGTGGTTTGGAGGGACGGGCTCAGCAGCGCCTTTCTACTTGCGTGC
>gene=chr10_50747076-50747258; species=bosTau
GACCGGGCGCGGCGCGTGCGTCTTCTTGCC-GCCGTAAGCACCGCCCCCAACAATGACCCG-ACAG--CCGTGCGCGGCGGGGCCTAGGGCGCATGCGCCGGG--------TAGGTTTTGAACCCGGGTGAGGCCACGTGGTTTGAGCTC-GTGACACAGCCGTGCTTTTCTACCTGCGA--
>gene=chr10_50747076-50747258; species=calJac
GGCGGGCCTCGGCGCCTGCGCCCTCAGCCC-GCCATAGACGCCGCCCCCAACAGCGACTCTGACTCGGGCTTGTGTG-GAAGGCCCGCGGCGCATGCGCAGAGCTCAGCGTTTGTTTTTATGCACGGGCGAGACCACGCGG-TCGGAGGGA-------------------------------
>gene=chr10_50747076-50747258; species=canFam
G--CGGCC-CGGCGCATGCGTCCTCGGTCC-CCCGTCAGCCCCGCCCCC-AGCGTGACCCG-ACGG--GCTTGCGCGGTAGGCCCCAAGGCGCATGCGCCAGG--------CCGACGAGGACGGTGGCCGAG--CACGTGCTTTTAAGGA-GGCGCGTGGCCCCGCCTTTCCGCCTGCGCGC
>gene=chr10_50747076-50747258; species=equCab
GACCGATCGCGGCGCATGCGTCTTCTGCCC-GTCGTAAGCGCCGCCCCCTACAGTGACGTG-ACGG--GCTCGCGCGGTGGGGCCTAAGGCGCATGCGCCGGG--------CCGACGGGAGCGGCGGGCGAGGCCACGTGGTATGAGCGA-GGGATGCAGCCCCGCCTTTCTCCCTGCGATC
>gene=chr10_50747076-50747258; species=gorGor
GACTGGCCG-GGCGCCTGCGCCCTCAGCTCAACCATAGACACCGCCCCCAACAGCGACTCCGACTTCTGCTGGTGCGGGGAGGCCCGCGGCGCATGCGCCTGGCTCAGCGTTTGTTTTTAAGCACGGGCAAGACCACGTGGTTTGGAGGGACGGGCTCAGCCGCGCCTTTCTACTTGCGTGC
>gene=chr10_50747076-50747258; species=panTro
GACTGGCCGTGGCGCCTGCGCCCTCAGCTCAACCATAGACACCGCCCCCAACAGCGACTCCGACTTCTGCTGGTGCGGGGACGCCCGCGGCGCATGCGCCTGGCTCAGCGTTTGTTTTTAAGCACGGGCAAGACCACGTGGTTTGGAGGTACGGGCTCAGCAGCGCCTTTCTACTTGCGTGC
>gene=chr10_50747076-50747258; species=papHam
GACGGGCCTTGGCGCCTGCGCCCTCAGCTCAACCGTAGACACCGCCCCCAACAGGGACTCCGAGTCGGGCTGGCGCGAGGTGGCTCGCGGCGCATGCGCCTGGCTCAGCGCTTGTTTTTAAGCACGCGCAAGACCACGTGGTTTGGAGGGAAGCGCTCAGCCGCGCCTTTGTCCTTGCGTGC
>gene=chr10_50747076-50747258; species=ponAbe
GACGGGCCGTGGCGCCTGCGCCCTCAGCTCAACCATAGACACCGCCCCCAACAGCAACTCCGACTTCTGCTGGTGCGGGGAGGCTCGCGGCGCATGCGCCTGGCTCAGCGTTTGTTTTTAAGCACGGGCAAGACCACGTGGTTTGGAGGGACGTGCTCTGCCGCGCCTTTGTACTTGCGTGC
>gene=chr10_50747076-50747258; species=rheMac
GACGGGCCGTGGCGCCTGCGCCCTCAGCTCAACCGTAGACACCGCCCCTAACAGGGACTCCGACTCGGGCTGGCGCGAGGTGGCTCGCGGCGCATGCGCCTGGCTCAGCGCTTGTTTTTAAGCACGGGCAAGACCACGTGGTTTGGAGGGAAGCGCTCAGCCGCGCCTTTGTCCTTGCGTGC
>gene=chr10_60028780-60028950; species=hg19
CTTTTCCTCCTCCCACCTCCCGTAGCTGTCAAAATCCGGAGTCCAGACTTCCTTATGGCCAGGACAGCTCCACGCATGCTCAGCACCTACCAGGGTCGAGCTCACACACGTGCCTACGACCCGCCGCGGCGCCTGCGCGGTAGCATCGCGGAGTCGGTGCTTTAGTACGC
>gene=chr10_60028780-60028950; species=bosTau
CTCTTCCTCCTCCCTCCTCCTGTGGCTGTCAAATTCCGTACTCAACACTTCCTAAAGGTCGGGTAAGCTCCGCGCATGCTCAGTATCAGCCCGGGTGCTTAATACACACGTGCTGACGGACAGTCGCGGCGCCTGCGCGGTAGCTGCCTGGAGTCAGTGCCTTAGGACGC
>gene=chr10_60028780-60028950; species=calJac
ATTTTCC---CCTCCGCTCCTGTGGCTGTCAAAATCCGTAGTCCAGACTTCCTTAAAGCCAGCATAGCTCCACGCATGCTCAGCACCTACCGGGGTCGAGCTCACACACGTGCTTACGGCTGGCTGCGGCGCCTGCGCGGTAGCAGCGCGGAGTCGGTGCTTTAGTACGC
>gene=chr10_60028780-60028950; species=canFam
CTCTTCCTCCTCCCCACTTTTGCGGCTGTCAAAATCCAGTCTCAAGACTTCTTTAAGA-CGGGGCAGCTCCGCGCATGCTCAGCATCAGCTGGGGT--GCAATACACACGTGCTTACGGCCAGCCGCGGCGCCTGCGCCGTAGCGGCCTGGAGTCGGTGGCGTAGGACGT
>gene=chr10_60028780-60028950; species=equCab
CTCTTCCTCCTCCCCGCTCCTGCTGCTGTCAAAATCCGGACTCAAGACTTCCCTAAATCCGGGGCAGATCCGCGCATGCTCAACATCTACTTGGGTGGATAATACACACGTGCT----------CTCGGCGCCTGCGCCGTAGCAGCCTGGAGTAGGTGCCTTAGGCCGC
>gene=chr10_60028780-60028950; species=gorGor
CTTTTCCTCATCCCCCCTCCCGTAGCTGTCAAAATCCGGAGTCCAGACTTCCTTAAGGCCAGGACAGCTCCACGCATGCTCAGCACCTACCAGGGTCGAGCTCACACACGTGCTTACGACCCGCCGCGGCGCCTGCGCGGTAGCAGCGCGGAGTCGGTGCTTTAGTACGC
>gene=chr10_60028780-60028950; species=panTro
CTTTTCCTCCTCCCACCTCCCGTAGCTGTCAAAATCCGGAGTCCAGACTTCCTTAAGGCCAGGACAGCTCCACGCATGCTCAGCACCTACCAGGGTCGAGCTCACACACGTGCTTACGACCCGCCGCGGCGCCTGCGCAGTAGCAGCGCGGAGTCGGTGCTTTAGTACGC
>gene=chr10_60028780-60028950; species=papHam
CTTTTCCTCCTCCCAGCTCCCGTGGCTGTCAAAATCCGGAGTCCAGACTTCCTTAAGGCCAGGACAGCTCCACGCATGCTCAGCACCTACCAGGGTCGAGCTCACACACGTGCTCACGACCCGCCGCGGCGCCTGCGCGGTAGCAGCGCGGAGTCGGTGCCTTAGTACGG
>gene=chr10_60028780-60028950; species=ponAbe
CTTTTCCTCCTCCCCGCTCCCGTAGCTGTCAAAATCCGGAGTCCAGACTTCCTTACCGCCAGGACAGCTCCACGCATGCTCAGCACCTACCAGGGTCGAGCTCACACACGTGCTTACGACCCGCCGCGGCGCCTGCGCGGTAGCAGCGCGGAGTCGGTGCTTTAGTACGC
>gene=chr10_60028780-60028950; species=rheMac
CTTTTCCTCCTCCCCGCTCCCGTGGCTGTCAAAATCCGGAGTCCAGACTTCCTTAAGGCCAGGACAGCTCCACGCATGCTCAGCACCTACCAGGGTCGAGCTCACACACGTGCTTACGACCCGCCGCGGCGCCTGCGCGGTAGCAGCGCGGAGTCGGTGCCTTAGTACCG
>gene=chr10_70091576-70091826; species=hg19
AAAACTGGATGGTTCTAACGTAAGCAAGAAAAACGGTGCGCGCTGCAGCTCTTTAACTGGAACAGCCTCTGCTCGGTCTACCTCGCCCCCAACAGCTGCGCAACCCACCACCGCGCAGGCGCGCTGCGTGCCGCCAGCGCCATGCGAAACCGACTTTCCCGTCTCGCGAGAGTGGGGCCGGCCGCCTTCGCAGTTCTCGCTCCGCCCCCCACTTCTTGCTCGTTCCCTCCCATCCCCCCAAGCCAGTAGC
>gene=chr10_70091576-70091826; species=bosTau
AGAACTTGATGGGTATATAGTAAGCAGGAAAGGTGGAGTTTGCG--ACCTCTTTCTCTAAACTAACCCCGCTTCTATCCGCCTCTCACC----AACTATTTATCCGACCAACGCGCAAGCGCACTTCTTGCCGCCGGCCCCAAGGGAGACCGACTCTCTTGTCTCGCGAGAGCGGGGCCGGCCGACTCCCTAGCTCTCGCTCCACCCACTTCTCCTCGCTCGCTCTCTCCCATCCCCCCAAGCCAGTAGC
>gene=chr10_70091576-70091826; species=calJac
AAAACTGGATGGTTCCACCGTAAGCAAGGAAGA----GCGCGCTACAGCTCTTTA----GACCAGTCTCAGCTCTGTCTACCTCGCCCCCAACAGCTGAGCCGCTCACCTCCGCGCAGGCGCACTTCGCGCCGCCAACGTCCGGCGGACCCGACTTTCCCGTCTCGCGAGAGTGGGGCCGGCCGCCTTCTCAGCTCTCGCTCCGCCCACCACTTCTTG---GCTCTCTCCCATCCCCCCAAGCCAGTCGC
>gene=chr10_70091576-70091826; species=canFam
CGCATTTAACAGTTTTACGGTAA---------------CCCGCG-------TCTCTCTAAACTAGCTCCGCTATTCCCCACTTCTTTCCCCCAAACTGGTCAACCCACCAGCGCGCACGCGCGCTTCCAGCGGCCAGCACCGAGGGAGCTCGCCTCTCTGGTCTCGCGAGAGCGGG-CCGGCAGTCTCCGTTGCTCTCGCCCCACCCCCTCCTTCTCGCTCGCTCTCTCCCATCCCCCCAAGCCAGTCGC
>gene=chr10_70091576-70091826; species=equCab
AGAATTTGATGGTTTTACGGTAAGCAAGAGAGGCTGAGTCCGCC--ACCTCTTTCTCTAAGCCGGCCGCG-GGTTCTCCGCCTCTCCC-----AAGTGGGCAACCCACCCGCGCGCAGGCGCACTTCCTGACCCCCGTGCCAAGGGGGACCGACTCTCTTGTCTCGCGAGAGCAGGGCCGGCCGTCTTCGTTGCTCTCGCCCCACCCCCTCCTTCTCGCTCGCTTTCTCCCATCCCCCCCAGCCAGTCGC
>gene=chr10_70091576-70091826; species=gorGor
AAAACTGGATGGTTCTAACGTAAGCAAGAAAAACGGTGCGCGCAGCAGCTCTTTAACTGGAACAGCCTCT-CTCTGTCTACCTCGCCCCCAACAGCTGCGCAACCCACCACCGCGCAGGCGCGCTGCGTGCCGCCAGCGCCAGGCGAACCCGACTTTCCCGTCTCGCGAGAGTGGGGCCGGCCGCCTTCGCA----------------------------------------------------------
>gene=chr10_70091576-70091826; species=panTro
AAAACTGAATGGTTCTAACGTAAGCAAGAAAAACGGTGCGCGCTGCAGCTCTTTACCTGGAACAGCCTCTGGTCTGTCTACCTCGCCCCCAACAGCTGCGCAACCCACCACCGCGCAGGCGCGCTGCGTGCCGCCAGCGCCATGCGAAACCGACCCTCCCGTCTCGCGAGAGTGGGGCCGGCCGCCTTCGCAGTTCTCGCTCCGCCCCCCACTTCTTGCTCGTTCCCTCCCATCCCCCCAAGCCAGTAGC
>gene=chr10_70091576-70091826; species=papHam
AAAACTGGATGGTTCTACCGTAAGCAAGACAGACTGCACACACGACAGCTCTTTACCTGGACCAGCCTCTGCTCTGTCTACCTCGCCCCCAACAGCTGGGCAGCCCACCACCGCGCAGGCGCGCTTCGTGTTGCCAGCGCCAGGCGAACCCGACTTTCCCGTCTCGCGAGAGTGGGGCCGGCCGCCTTCGCAGTTCTCGCTCCGCCCCCCACTTCTTGCTCGCTCCCTCCCATCCCCCCAAGCCAGTTGC
>gene=chr10_70091576-70091826; species=ponAbe
AAAACTGGATGGTTCTACCGTAAGCAAGAAAGACGGTGCGCGTTGCAGCTCTTTAACTGGAACAGCCTCTGCTCTGCCTACCTCGCCCCCAACAGCTGCGCAGCCCACCACCGCGCAGGCGCGCTGTGTGCCGTCAGCGCCAGGCGAACCCGACTTTCCCGTCTCGCGAGAGTGGGGCCGGTCGCCTTCGCAGTTCTCGCTCCGCCCCCCACTTCTTGCTCGCTCCCTCCCATCCCCCCAAGCCAGTAGC
>gene=chr10_70091576-70091826; species=rheMac
AAAACTGGATGGTTCTACCGTAAGCAAGAAAGACTGCACAC---ACAGCTCTTTACCTGGACCAGCCTCTGCTCTGTCTACCTCGCCCCCAACAGCTGGGCAGCCCACCACCGCGCAGGCGCGCTTCGTGCTGCCAGCGCCAGGCGAACCTGACTTTCCCGTCTCGCGAGAGTGGGGCCGGCCGCCTTCGCAGTTCTCGCTCCGCCCCCCACTTCTTGCTCGCTCCCTCCCATCCCCCCAAGCCAGTTGC
>gene=chr10_73975992-73976178; species=hg19
AGGAGGAGAAACAGGAGACTGCTGCAGCAGACGTGCGATAGGAAATTTCCCCAGGCCGGGTTTGACCGAGTGCGCATGCGGGCCGAGGGCTGGCGCCTGCGCAGTGGGACAGCGCCGATGGCGTAGTTTCCTGGGGACCCAGCTGGGTGGGAAAAGTGGCTAGGAGTTAGCTTGGGAGCCGCTGGT
>gene=chr10_73975992-73976178; species=bosTau
AGGAGAAGGAACTGGAGCCTGCCGCAGAGGGCGTGTAAGAGGAAATTTCCTCAGGCCGCACGAGACA-ATTGCGCATGCGGGCCAAGCGGTGGCGCCTGCGCAGTGGGATGGCGCCAGTGGTGTCGCCCCCTGGAGATCTGGGTGGGTGTGGGGTATGGCTTGGAGTTAGCTTGGGAACAGCTGAC
>gene=chr10_73975992-73976178; species=calJac
AGGTGGAGAAACAGGAGACTGCTGTAGAAGACGTGCGAAAGGAAATTTCCCCAGGCCGGGTTGGACTGACTGCGCATGCGGGCCGAGGGGTGGAGACTGCGCAGTGGGACAGCGCCGATGGCGTCGTTTCCTG-GAACCCAGCTGGGTGGGTAGCGTGGCTAGGAGTCTGCTTGGGAGCCGCTAGT
>gene=chr10_73975992-73976178; species=canFam
AGGAGGAGAGACTGGAGCCTGCTTCGGTGGGAGCGTGAGAGGAAATTTCCTTAGGCCGCGCCGGACGGGGTGCGCATGCGCGCGGAGAGCTGGCGCCTGCGCGGTGGGGCGGCGCGGGTAGCATCGCCCCCTTGAGACCGAGCGGGAAGGCAGGATTGCCTTGGAGTTGGTTCGGCAGCCGCGGGC
>gene=chr10_73975992-73976178; species=equCab
AGGAGGAGAAACAGGAGCCTGCTGCAGAGG--GCGTGTCAGGAAATCTCCTCTGGCTGCGCCAGACTGAGTGCGCATGCGGGCCGAGGGGCGGCGCCTGCGCAGTGGGACGGCGCCTGTGGCGTCGTCCCCTTGGGACCGAGCGGGGAGGTGGGGGTGGCTTGGAGTTAGATTGGGAA-CGCTGGC
>gene=chr10_73975992-73976178; species=gorGor
AGGAGGAGAAACAGGAGACTGCTGCAGCAGACGTGCGAAAGGAAATTTCCCCAGGCCGGGTTTGACCGAGTGCGCATGCGGGCCGAGGGCTGGCGCCTGCGCAGTGGGACAACGCCGATGGCGTCGTTTCCTGGGGACCCAGCTGGGTGGGAAAAGTGGCTAGGAGTTAGCTTGGGAGCCGCTGGT
>gene=chr10_73975992-73976178; species=panTro
AGGAGGAGAAACAGGAGACTGCTGCAGCAGACGTGCGATAGGAAATTTCCCCAGGCCGGGTTTGACCGAGTGCGCATGCGGGCCGAGGGCTGGCGCCTGCGCAGTGGGACAGCGCCGATGGCGTCGTTTCCTGGGGACCCTGCTGGGTGGGAAAAGTGGCTACGAGTTAGCTTGGGAGCCGCTGGT
>gene=chr10_73975992-73976178; species=papHam
AGGAGGAGAAACAGGAGACTGCTGTAGCAGACGTGCGACAGGAAATTTTCCCAGGCCGGGTTTGACTGAGTGCGCATGCGGGCCAAGGGGTGGCGCCTGCGCAGTGGGACAGCGCCGATGGCGTCGTTTCCTGTGGACCCAGCTGGGTGGGAAATGTGGCTAGGAGTTAGCTTGGGAGCCGCTGGT
>gene=chr10_73975992-73976178; species=ponAbe
AGAAGGAGAAACAGGAGACTGCTGTAGCAGACGTGCGAAAGGAAATTTCCCCAGGCCGGGTTGGACTGAGTGCGCATGCGGGCCGAGGGCTGGCGCCTGCGCAGTGGAAGAGCGCCGATGGCGTCGTTTCCTGGGGACCCAGCTGGGTGGGAAAAGTGGCTAGGAGTTAGCTTGGGAGCCGCTAGT
>gene=chr10_73975992-73976178; species=rheMac
AGGAGGAGAAACAGGAGACTGCTGTAGCAGACGTGCGACAGGAAATTTTCCCAGGCCGGGTTTGACTGAGTGCGCATGCGGGCCAAGGGGTGGCGCTTGCGCAGTGGGACAGCGCCGATGGCGTCGTTTCCTGTGGACCCAGCTGGGTGGGAAATGTGGCTAGGAGTTAGCTTGGGAGCCGCTGGT
>gene=chr10_75531907-75532033; species=hg19
ATTAAGATGTAACCATTAGCCTCATCTTTACTCCCGAAAGCTCACTTTGCTTTTAGTCCTGGCCGTCGGCTGAGCGAGCTGCGCATGCGCCACGTGCCCCCGTGGCGTAGGGCCTCGTCCGGTCAC
>gene=chr10_75531907-75532033; species=bosTau
ATTAAGATGTATCCAGTAGCGTCATTTTTCTCTGCCACGTATCACTTTCCCTCTAGTCCTTCCTGCCGGCTGAGCAAGCCGCGCATGCGCCACATGCCCCTGTGGCGTAGGA------CCCATCGC
>gene=chr10_75531907-75532033; species=calJac
ATTAAGATGTAACCATTAGCCTCCTCTTTATTGCCAAAAGCTCACTTTGCTTTTAGCCCTGGCCGTCGGCTGAGCGAGCTGCGCGTGCGCCGTGTGCCCCAGTGGCGTAGGACCTCGTTCCATCAC
>gene=chr10_75531907-75532033; species=canFam
ATTAAGATGTAAC----AGCCTCATTTTTACTCGTGACTTACCATTTCCCCCCCATTCGATCCTGCCGGCTGCGCGAACTGCGCATGCGTCACACGCCCCGTGGGCGTCGGATCCTGTCCGGTCGC
>gene=chr10_75531907-75532033; species=equCab
ATTAAGATGTAACCAGTAGCCTCATGTTTACCCGCGAC-TATCACTTTCCCTCCAGCCCTTCCTGCTGGCAGAGCGAGCTGCGCATGCGCAATCTGCTCCCGTGGCGTAGGACCTCGTCCCGGTGC
>gene=chr10_75531907-75532033; species=gorGor
ATTAAGATGTAACCATTAGCCTCATCTTTACTCCCGAAAGCTCACTTTGCTTTTAGTCCTGGCCGTCGGCTGAGCGAGCTGCGCATGCGCCGCGTGCCCCCGTGGCGTAGGGCCTCGTCCGGTCAC
>gene=chr10_75531907-75532033; species=panTro
ATTAAGATGTAACCATTAGCCTCATCTTTACTCCCGAAAGCTCACTTTGCTTTTAGTCCTGGCCGTCGGCTGAGCGAGCTGCGCATGCGCCACGTGCCCCCGTGGCGTAGGGCCTCGTCCGGTCAC
>gene=chr10_75531907-75532033; species=papHam
ATTAAGATGTAACCATTAGCCTCATGTTTACTCCCGAAAGCTCACTTTGCTTTTAGCCCTAGCCGTCGGCTGAGCGAGCTGCGCATGCGCCGCGTGCTCCCGTGGCATAGAGCCTCGTCCAGTCAC
>gene=chr10_75531907-75532033; species=ponAbe
ATTAAGATGTAACCATTAGCCTCATCTTTACTCCCGAAAGCTCACTTTACTTTTAGTCCTGGCCGTCGGCTGAGCGAGCTGCGCATGCGCCGCGTGCCCCCGTGGCGTAGAGCCTCGTCCCGTCAC
>gene=chr10_75531907-75532033; species=rheMac
ATTAAGATGTAACCATTAGCCTCATGTTTACTCCCGAAAGCTCACTTTGCTTTTAGCCCTGGCCGTCGGCTGAGCGAGCTGCGCATGCGCCGCGTGCTCCCGTGGCATAGAGCCTCGTCCAGTCAC
>gene=chr10_93558039-93558207; species=hg19
CTCTCGCCTCACATTTCCCACAAACCCTTCGCGCCGCCTCGCTAGCCGAAACCTGCCCAGCCGGTGCCCGGCCACTGCGCACGCGCGGGACGACGTCACGTGCGCTCCCGGGGCTGGACGGAGCTGGCAGGAGGGGCCTTGCCAGCTTCCGCCGCCGCGTCGTTTCAG
>gene=chr10_93558039-93558207; species=bosTau
CTGTCGCCTCACATTTCCCACAAACCCCTCGCGCGGCCT-GCTGGCCAAAACCTGTCCGGCCTGCCTACCACCACTGCGCACGCGCGGCGCGACGTCACGTGCGCTCCCAGGGCTCAGCGGAGCTGGCGGGAGGGGCCTTGCTAGCTTCCGCCGCCGCGTCGCTTCTG
>gene=chr10_93558039-93558207; species=calJac
CCGTCACTACATATTTCCCACAAACCCTTCGCGCAGCCCAGCTCGCGGAAACCTGCACGGCCGATTCCCGGTTACTGCGCACGCGCGGGACAACGTCACGTGCTCTCCCAGGGCTCGGCGGAGCTGGCAGGAGGGACCTTGCCACCTTCCGCGGCCGCGTCGCTTCAG
>gene=chr10_93558039-93558207; species=canFam
GCCTCGCCTCACATTACCCACAAACCCCTCGCGCGGCCTCG-GCGCGGAAATCGGTCGGGCCGGTCTCCGATCACTGCGCACGCGCGGCACCACGTCACCGGCCCTCCCAGGGCTCCGCGGACCTGGCAGGAGGGGCCTTGCCAGCTTCCGCTGCCGCGTCGCTTCAG
>gene=chr10_93558039-93558207; species=equCab
CTTTCGCCGCACATTTCCCACAAACCCCTGGCGCGGCCCTGTTCGCCGAAACCAGCCCGGCGCGGCTCGGAACACTGCGCACGCGCGGCAGGACGTCACGTGCGCTCCCAGGGCTCCGCGGAGCTGGCAGGAGGGGCCTCACCAGCTTCCGCCGCCGCGTCGCCTCAG
>gene=chr10_93558039-93558207; species=gorGor
------------------------------------------------------GCCCAGCCGGTGCCCGACCACTGCGCACGCGCGGGACGACGTCACGTGCGCTCCCGGGGCTGGACGGAGCTGGCAGGAGGGGCCTTGCCAGCTTCCGCTGCCGCGTCGTTTCAG
>gene=chr10_93558039-93558207; species=panTro
CTCTCGCCTCACATTTCCCACAAACCTTTCGAGCCGCCTCGCTAGCCGAAACCTGCCCAGCCGGTGCCCGGCCACTGCGCACGCGCGGGACGACGTCACGTGCGCTCCCGGGGCTGGACGGAGCTGGCAGGAGGGGCCTTGCCAGCTTCCGCCGCCGCGTCGTTTCAG
>gene=chr10_93558039-93558207; species=papHam
CTCTCGCCTCACATTTCCCACAAACCCTTCTTGGCGCCCCGCTCGCCGAAACCTGCCCGGCCGGTGCCCGGCCACTGCGCACGCGCAGAACGACGTCACGTGCGCTCCCAGGGCTTGGCGGAGCTGGCAGGAGGGGCCTTGCCAGCTTCCGCCGCCGCGTCGCTTCAG
>gene=chr10_93558039-93558207; species=ponAbe
CTCTCGCCTCACATTTCCCACAAACCCTTCGCGCCGCCCCGCTAGCCGAAACCTGCCCGGCCGGTGCCCGGCCACTGCGCACGCGCGGAACGACGTCACGTGCGCTCCCAGGGCTCCGCGGAGCTGGCAGGAGGGGCCTTGCCAGCTTCCGCCGCCGCGTCGTTTCAG
>gene=chr10_93558039-93558207; species=rheMac
CTCTCGCCTCACATTTCCCACAAACCCTTCTCGGCGCCCCGCTAGCCGAAACCTGCCCGGCCGGTGCCCGGCCACTGCGCACGCGCAGAACAACGTCACGTGCGCTCCCAGGGCTTGGCGGAGCTGGCAGGAGGGGCCTTGCCAGCTTCCGCCGCCGCGTCGCTTCAG
>gene=chr10_94333777-94333903; species=hg19
AGCCAGCGCAGTCGCCGGGATCACCGCAAACGCTTCCTGCTTGCGCTTCGAGCCGGCCCTGCGCACTGCGCATGCTCTAGCCGCGGCGCCGCGCGGTCTCCCGGGAGCTGCGGAGAGGTAGCTGCT
>gene=chr10_94333777-94333903; species=bosTau
CCCCAGCGAAGCCGCCGGGATCACAGCGAACGCTTCCTCCTTGTGCC--GAGCCGGCCTCGCTCACTGCGCATGCTCAGCCTGCCGCGCCGCGCCGCCTCCCGAGAGCCTCGGAGCGGCCGCCTCT
>gene=chr10_94333777-94333903; species=calJac
AGCCAGCGCAGTCGCCGGGATCACGGCGAACGCTTCTTGCTTGCGCTGCGAGCCGGCCCTGCGCACTGCGCATGCCCTTTCCGCAGCGCCGCGCTGTCTCCCGGGAGCTGCGGAGAGGCAGCCGCT
>gene=chr10_94333777-94333903; species=canFam
CCCCAGCGAAGCCGCCGGGAGCACCGCGGACGCTTCCTTCTTGCACCGGGAGCCGGCCCTGCCCACTGCGCATGCTCAGTCcgccgcgccgcgccgcCTCCCGGGAGCCGCTGCGCGGCCGGGGCT
>gene=chr10_94333777-94333903; species=equCab
CCCCAGCGCAGCCGCCGGGAGCACGGCGAACGCTTCCTCCTTGCGCCGGGAGCCGGCCCTACCCACTGCGCATGCTCAGGCAGCCGCGCCGCGCCGCCTCCCGGGAGCCGCAGAGCGGCCGCCTCT
>gene=chr10_94333777-94333903; species=gorGor
AGCCAGCGCAGTCGCCGGGATCACCGCAAACGCTTCCTGCTTGCGCTTCGAGCCGGCCCTGCGCACTGCGCATGCTCTAGCCGCGGCGCCGCGCGGTCTCCCGGGAGCTGCGGAGAGGTAGCCGCT
>gene=chr10_94333777-94333903; species=panTro
AGCCAGCGCAGTCGCCGGGATCACCGCAAACGCTTCCTGCTTGCGCTTCGAGCCGGCCCTGCGCACTGCGCATGCTCTAGCCGCGGCGCCGCGCGGTCTCCCGGGAGCTGCGGAGAGGTAGCCGCT
>gene=chr10_94333777-94333903; species=papHam
AGCCAGCGCAGTCGCCGGGATCACCGCGAACGCTTCCTGCTTGCGCTTCGAGCCGGCCCTGCGCACTGCGCATGCTCTAGCCGCCGCGCCGCGCGGTCTCCCGGGAGCTGCAGAGAGGCAGCCGCT
>gene=chr10_94333777-94333903; species=ponAbe
AGCCAGCGCAGTCGTCGGGATCACCGCAAACGCTTCCTGCTTGCGCTTCGAGCCGGCCCTGCGCACTGCGCATGCCCTAGCCGAAGCGCCGCGCGGTCTCCCGGGAGCTGCGGAGAGGTAGCCGCT
>gene=chr10_94333777-94333903; species=rheMac
AGCCAGCGCAGTCGCCGGGATCACCGCGAACGCTTCCTGCTTGCGCTTCGAGCCGGCCCTGCGCACTGCGCATGCTCTAGCCGCCGCGCCGCGCGGTCTCCCGGGAGCTGCAGGGAGGCAGCCGCT
>gene=chr10_99185837-99185981; species=hg19
TGCCGTGCCGAAGCGCGCCCCCTCCTGTCGGGGGCCGCAGCGCCAGGATGCAGCGCATGCGCACACCTGGAGGGCGGAGAGCGGTCCAGAGCGAGTGGAAAGATTTGGGCGAGAACTTGCGCGGGAGCCGGACTGAGCGGTGCG
>gene=chr10_99185837-99185981; species=bosTau
TGTCTTCCTGGAGAGCGCCCCCTCCGCCCGGCGGCTGCAGCGCCCGCACGGAGCGCATGCGTACACCCGGCGGGAGGAGGGTGGCCCCGAGCTAGCGGAAAGATTTGGCCGTGCAAGTGAAAGGGAGCTGACGGGTGGGGCGCA
>gene=chr10_99185837-99185981; species=calJac
TGGCATGCCGGAGCGCTCCCTCTCCCCTCCGGGGTCTCAGCGCCTGTAGGCGGCGCATGCGTACACCTGGCGGGCGGAGGGCGGTCCCGAGCCAGCGGAAAGATTTGGGAAAGAATCTGCGCGGGAGCCGGACTGTGCGGTGCG
>gene=chr10_99185837-99185981; species=canFam
TGGCGCCCTCGAGCGCGCCCCTCCCCC-CGGCGGCCGCAGCTTGGTCCCCGGGCGCATGCGCACACCCggcgggcggagggcggccccgagcgggtggaaagatttgggcgagcgagtgcgcgggagccgggcggcgcggtgcg
>gene=chr10_99185837-99185981; species=equCab
TGTCGTCCTCGAGCTCGCCTCTCCCTC-AGGCGGCCGTGGCGCTGGCACGGGGCGCATGCGCACACTCGGCGGACGGAGGGCGCCCCAGAGCGAGTGCAAAGATTTGGGCAGG-------------------------------
>gene=chr10_99185837-99185981; species=gorGor
TGCCGTGCCGGAGCGCGCCCCCTCCCGTCGGGGGCCGCAGGACCAGGATGCGGCGCATGCGCACACCTGGAGGGCGGAGAGCGGTCCAGAGCGAGTGGAAAGATTTGGGCGAGAACTTGCGCGGGAGCCGGACTGTGCGGTGCG
>gene=chr10_99185837-99185981; species=panTro
TGCCGTGCCGGAGCGCGCCCCCTCCCGTCGGGGGCCGCAGCGCCAGGATGGGGCGCATGCGCACACCTGGAGGGCGGAGAGCGGTCCAGAGCGAGTGGAAAGGTTTGGGCGAGAACTTGCGCGGGAGCCGGACTGTGCGGTGCG
>gene=chr10_99185837-99185981; species=papHam
TG-AGTGCCGGAGCGCGCCCCCTCCCGTCTGGGGCCGCGGAGCCAGGATGCGGCGCATGCGCACACCTGGCGGGCGGAGAGCGGTCCAGAGCAAGCAGAAAGATTTGGGCGAGACTGTGCGCGGGAGCCGGGCCATGCGGCGCG
>gene=chr10_99185837-99185981; species=ponAbe
TGCCGTGCCGGAGCGCGCCCCCTCCCGTCGGGGGCCGCAGCGCCAGGATGCGGCGCATGCGCACACCTGGAGGGCGGAGAGCAGCCCGGAGCGAGTGGAAAGATTTGGGCGAGAACTTGCGCGGGAGCCGTTCTGTGCGGCGTG
>gene=chr10_99185837-99185981; species=rheMac
TG-AGTTCCGGAGCGCGCCCCTTCCCGTCTGGGGCCGCGGAGCCAGGATGCGGCGCATGCGCACACCTGGCGGGCGGAGAGGGGTCCAGAGCAAGCAGAAAGATTTGGGCGAGACTGTGCGCGGGAGCCAGGTCGTGCGGCGCG
>gene=chr10_99205862-99205935; species=hg19
CATTTCCCAGGTTACCCCGGGACAAATCCGGGGGCGGAACTTCAGAGGTCCACGCTGGCGCCTGCGCGTGTGG
>gene=chr10_99205862-99205935; species=bosTau
CATTTCCCAGGTTGCATCGGGACGAGTTCGGGGGCGGGGCTTCGGAACTCC-----TGCGCTTGCGCCTGTGG
>gene=chr10_99205862-99205935; species=calJac
AATTTCCCAGATTACCCCGGGACAAATCCGGGGGCGGAACTTCAGAGCTCCACGCTTGCGACTGCGCCTGTGG
>gene=chr10_99205862-99205935; species=canFam
TATTTCCCAGGTTGCTCCGGGACCAGGGCGGGGGCGGGGCTCCGGGACGCC-----TGCGCTTGCGCCTGTGG
>gene=chr10_99205862-99205935; species=equCab
CATTTCCCAAGTTGCCTCGGGAAGGGAGCGGGGGCGGGGCTTCGGAACGCGCCGCGCGCGCCTGCGCCTGTGG
>gene=chr10_99205862-99205935; species=gorGor
CATTTCCCAGGTTACGCCGGGACAAATCCGGGGGCGGAACTTCAGAGCTCCACGCTTGCGCCTGCGCGTGTGG
>gene=chr10_99205862-99205935; species=panTro
CATTTCCCAGGTTACCCCGGGACAAATCCGGGGGCGGAACTTCAGAGCTCCACGCTTGCGCCTGCGCGTGTGG
>gene=chr10_99205862-99205935; species=papHam
CATTTCCCAGGTTACCCCGGGACAAATCCGGGGGCGGAACTTCAGCGCTCCATGCTTGCGCCTGCGCGTGTGG
>gene=chr10_99205862-99205935; species=ponAbe
CATTTCCCAGGTTACCTCGGGACAAATCCGGGGGCGGAACTTCAGAGCTCCACGCTTGCGCCTGCGCGTGTGG
>gene=chr10_99205862-99205935; species=rheMac
CATTTCCCAGGTTACCCCGGGACAAATCCGGGGGCGGAACTTCAGCGCTCCATGCTTGCGCCTGCGCGTGTGG
>gene=chr10_99258136-99258278; species=hg19
GCCATAACGCGAACTAGAGACCGTGGGAGGGGATATGGGCGGTGGCTCGAGACGGGCTCTCCGCGCATGCGCCTCCCGAGCCAATCTCCGGGGAAGCGCAAGGGGGCGGGGCGCCGGGGTCACGTGCCTGCCGGCTTCTGCC
>gene=chr10_99258136-99258278; species=bosTau
GCCATGACGCGAACTGGAGACCGTGGGAGGGGAAGTGGGCGGTGGCACGGACCAGGCTCTCAGCGCACGCGCCTCCCGAGCCAATCGCCTGGGAAGGCTGAG-GGGCGGGGCGCCTGGATCACGTGTCTGCCGGCTCCAGGC
>gene=chr10_99258136-99258278; species=calJac
GCCATGACGCGAAGTGGAGACCGTGGGAGGGGATACGGGCTGTGGCACCAGACGAGCTCTCCGCGCATGCGCCCCTTGAGCCAATAGCCGGGGAAGGCTAAGGGGGCGGGGCGCCCGGGTCACGTGTCTGCCGGCTTCTGTC
>gene=chr10_99258136-99258278; species=canFam
GCCATGACGCGAACCAGAGACCGCGGGAGGGGAAGTGGGCGGCGGCACGGGACGGGCTCTGAGCGCACGCGCCCCCTGGGCCAATCGCCTGGGAAGGCGAAAGAGGCGGGGCTGGTGGATCACGTGCCTGCCGGCCCCCGGC
>gene=chr10_99258136-99258278; species=equCab
GCCATGATGCGA-------ACTGTGGGAGGGGAAGTAGGCGGTGGTGCGGGACGAGCTCTCGGCGCATGCGCCTCCCGAGCCAATCGCCTGGGAAGGCTGAGGGGGCGGGGCGCCTGGATCACGTGCCTGCCGGCTCCGGGC
>gene=chr10_99258136-99258278; species=gorGor
----------------------------------------------------------------------------------------------------------------------------------------------
>gene=chr10_99258136-99258278; species=panTro
GCCATGACGCGAACTAGAGACCGTGGGAGGGGATATGGGCGGTGGCACCAGACGGGCTCTCCGCGCATGCGCCTCCCGAGCCAATCGCCGGGGAAGGGCAAGGGGGCGGGGCGCCGGGGTCACGTGCCTGCCGGCTTCTGCC
>gene=chr10_99258136-99258278; species=papHam
GCCATGACGCGAACAAGAGACCGTGGGAGGGGATATGGGCGGTGGCAAGAGACAGGCTCTCCGCGCATGCGCCTCCCGAGGCACTCGCGGGGGAAGGCCAAGGGGGCGGGGCGCCCGGGTCACGTGCCTACCGGCTTCTAGC
>gene=chr10_99258136-99258278; species=ponAbe
GCCATGACGCGAACTAGAGACCGTGGGAGGGGATATGGGCGGTGGCACGAGACGGGCTCGGCGCGCATGCGCCTCCCGAGCCAATCGCCGGGGAAGGGCGAGGGGGCGGGGCGCCCGGGTCACGTGCCTGTCGGCTTCTGGC
>gene=chr10_99258136-99258278; species=rheMac
GCCATGACGCGAACAAGAGACCGTGGGAGGGGATATGGGCGGTGGCAAGAGACGGGCTCTCCGCGCATGCGCCTCCCGAGGCAATCGCGGGGGAAGGCCAAGGGGGCGGGGCGCCCGGGTCACGTGCCTACCGGCTTCTAGC
>gene=chr10_99400155-99400287; species=hg19
TCCAGTAAGCCAATTGGAAGCTAAGCGTGGCGCTGGTATAGTAGGGGCAGGGGGCGTGCCTGACCCAAGGTTGGGTCCTGGAGCATGCGCAGTCTTCACAGAAGGTGACGGGGAGAAAAATGCGGAGGCAGC
>gene=chr10_99400155-99400287; species=bosTau
----------CAGTGCGAAGCTAAGGGCGGTGCCGGGCTGGAAGGGAAAGGGGGCGTGTCTGA-CCGGAGCTTGCTCCTGGAGCATGCGCAATCTTCAGAGAAGGTGACGG-GCATAAAATGCGGAGGACGG
>gene=chr10_99400155-99400287; species=calJac
TCCGGTAAGCCAATTGGAAGCTAAGGGTGGTGCTGGGATAGCAAGGGCAGAGGGCGTGTCTGACCTGAGGTTGGGTCCTGGAGCATGCGCAGTCTTCACAGAAGGTGACGGGGAGAAAAATGCGGAGGCAGA
>gene=chr10_99400155-99400287; species=canFam
ACAGGTCAG-CAATCGGAAGCTGAGCGAGAGGCAGGGCTGCTGAGAGCAGGGGGCGTGTCTGACCCAGGTTTGGCTCCTGGAGCATGCGCAGTCTTCACAGACGGTGACGG-GCGAAAATTGCGGAGGGCGC
>gene=chr10_99400155-99400287; species=equCab
ACCTGTCAG-CGTTTGGAGGCTGGGGGGGTGGGGGGGCTGGTAAGAAGAGAGGGCGTGTCTGATCCGGCTTTGGCTCCTGGAGCATGCGCAGTCTTCACAGAATGTGACGG-GCGAATAATACCAAGGGCGC
>gene=chr10_99400155-99400287; species=gorGor
TCCAGTAAGCCAATTGGAAGCTAAGCGCGGCGCTGGTATAGTAGGGG-AGGGGGCGTGTCTGACCCAAGGTT-GGTCCTGGAGCATGCGCAGTCTTCACAGAAGGTGACGGGGAGAAAAATGCGGAGGCAGC
>gene=chr10_99400155-99400287; species=panTro
TCCAGTAAGCCAATTGGAAGCTAAGCGTGGCGCTGGTATAGTAGGGGCAGGGGGCGTGTCTGACCCAAGGTTGGGTCCTGGAGCATGCGCAGTCTTCACAGAAGGTGACGGGGAGAAAAATGCGGAGGCAGC
>gene=chr10_99400155-99400287; species=papHam
TCCAGTAAGCCAATTGGAAGCTAAGCGCGGCGCTGGGATAGTAGGGGCAGAGGAAGTGTCTGACCCAAGGTTGGGTCCTGGAGCATGCGCAGTCTTCACAGAAGGTGACGGGGAGAAAAATGTGGAGGCAGC
>gene=chr10_99400155-99400287; species=ponAbe
TCCAGTAAGCCAATTGGAAGCTAAGCGCGGCGCTGGGATAGTAGGGGCAGAGGGCGTGTCTGACCCAAGGTTGGGTCCTGGAGCATGCGCAGTCTTCACAGAAGGTGACTGGGAGAAAAATGCGGAGGCAGA
>gene=chr10_99400155-99400287; species=rheMac
TCCAGTAAGCCAATTGGAAGCTAAGCGCGGCGCTGGGATAGTAGGGGCAGAGAA-GTGTCTGACCCAAGGTTGGGTCCTGGAGCATGCGCAGTCTTCACAGAAGGTGACGGGGAGAAAAATGTGGAGGCAGC
>gene=chr10_99496790-99496860; species=hg19
GCAGGCGCACTGCTGGCAAGGGTGCTTGCCTGTGCTGGGGTGGGCGGAGCTAAACCCGGAGCGGGATGAC
>gene=chr10_99496790-99496860; species=bosTau
GCAGGCGCAGTGCGGCTGCCGGGGCTCACCTGTCCCAGAGTGGGCGGAGCTAAAGCCGGAGCGCGATGAC
>gene=chr10_99496790-99496860; species=calJac
GCAGGCGCACTGCGGGGGAGAGCGCTCACCTGGGCTGGAGTGGGCGGAGCAAAACCCGGAGCGAGATGGC
>gene=chr10_99496790-99496860; species=canFam
ACAGGCGCAGTGCGGCCGGAGGCGCTCACCTGTGCCGGGGTGGGCGGGGCTAACGCGGGAGCGTGGTGAC
>gene=chr10_99496790-99496860; species=equCab
GCAGGCGCAGCACTGACGAAAGCGCTCACCTGTGCTCGAGTGGGCGGAGCTAAggccggagcgcgATGAC
>gene=chr10_99496790-99496860; species=gorGor
GCA-GCGCACTGCTGGCAAGGGTGCTCACCTGTGCTGGTGTGGGCGGAGCTAAACCCGGAGCGGGATGAC
>gene=chr10_99496790-99496860; species=panTro
GCAGGCGCACTGCTGGCAAGGGTGCTCACCTGTGCTGGGGTGGGCGGAGCTAAACCCGGGGCGGGATGAC
>gene=chr10_99496790-99496860; species=papHam
GCAGGCGCAGTGCTGGCAAGAGGGCTCACCTGTGCTGGAGTGGGCGGAGCTAAAGCCGGAGCGGCATGAC
>gene=chr10_99496790-99496860; species=ponAbe
GCAGGCGCACTGCTGGCAAGGGTGCTCACCTGTGCTGGGGTGGGCGAAGCTAAACCCGGAGCGGGATGAC
>gene=chr10_99496790-99496860; species=rheMac
GCAGGCGCAGTGCTGGCAAGGGTGCTCACCTGTGCTGGAGTGGGCGGAGCTAAAGCCGGAGCGGCATGAC
>gene=chr10_101945745-101945860; species=hg19
CACGTGCAGCCGACTCCCGCGCCGAGCCAACCGCCGCCAACAGCCGGCCCCGCCCACTCGCCCAGCACTGCGGCTGCGCGGGGACGCACACGGCGTAGCCCCGGCCCGCGGCTAG
>gene=chr10_101945745-101945860; species=bosTau
CACGTGGAGCCGCCACCAAGGCCGGGCCAACCGCCGCCAACAGCCGGCCCCGCCCACCCGCGGGGCAATGCGGCTGCGCGGACACGCACGCGACGCCGC---GTCCTGCGGCTAG
>gene=chr10_101945745-101945860; species=calJac
CACGTGCAGCCGACTCCCGTGCAGAGCCAACAGCCGCCAACAGCCGGCCCCGCCCACTCGCCCAGCACTGCGGCTGCGCGGGGACGCACAAGGCGTAGCCCCGGTCCGCGACTAG
>gene=chr10_101945745-101945860; species=canFam
CACGTGCAGCCGCCTCCCGGGCCGCGCCAACCGCCGCCAACAGTCGGCCCCGCCCACTCGGCCGGCACTGCGGCTGCGCAGCCACGCACGCGACGCAGCCTCGTCGCGCCACTAG
>gene=chr10_101945745-101945860; species=equCab
CACGTGC------------------------------------------------------------------------------------------------------------
>gene=chr10_101945745-101945860; species=gorGor
-------------------------------------------------------------------------------------------------------------------
>gene=chr10_101945745-101945860; species=panTro
CACGTGCAGCCGACTCCCGCGCCGAGCCAACCGCCGCCAGCAGCCGGCCCCGCCCACTCGCCCAGCACTGCGGCTGCGCGGGGACGCACACGGCGTAGCCCCGGCCCGCGGCTAG
>gene=chr10_101945745-101945860; species=papHam
CACGTGCACCCGACTCCCGGGCCAAGCCAACCGCCGCCAACAGCCGGCCCCGCCTACTCGCCCAGTACTGCGGCTGCGCGGAGACGCACACGGCGTAGCCCCGGCCCGCGACTAG
>gene=chr10_101945745-101945860; species=ponAbe
CACGTGCCACCGACTCCCGCCCCCAGCCAACCGCCGCCAACAGCCGGCCCCGCCCCTTCGCCCGGCACTGCGGCTGCGCGGGGACGCACACGGCGTAGCCCCGGCCCGCGGCTAG
>gene=chr10_101945745-101945860; species=rheMac
CACGTGCACCCGACTCCCGGGCCAAGCCAACCGCCGCCAACAGCCGGCCCCGCCTACTCGCCCAGTACTGCGGCTGCGCGGGGACGCACACGGCGTAGCCCCGGCCCGCGACTAG
>gene=chr10_104179404-104179547; species=hg19
gggctcaccgcggggaggggcggcgcggACTCCGCGTGGTGCTGAAGGGGACAGCGCCAGATTTGTCGCACTGCGCAGGCGCAGAGGCGCGAACAAAGAGGGGAGGGGGACGAGGCGCGCGGCCGGAGGTGGTGCGCGCTCAC
>gene=chr10_104179404-104179547; species=bosTau
GGGCTCACCGCGGGGAGGGGCGGCGCGGGCTCGGCGTGGTGCTGAAGGGGACAGCGCCAGATTTGTCGCACTGCGCAGGCGCAGAAGCGCGAACAAAGCTGGAAGGGGGAGGAGGCGCGCGGCCCGAGGAGGTGCGCGCCCAC
>gene=chr10_104179404-104179547; species=calJac
gggctcaccgcggggtggggcggcgcggACTCCGCGTGGTGCTGAAGGGGACAGCGCCAGATTTGTCGAACTGCGCAGGCGCAGAGGTGCGAACAAAGAGGGGAGGGGGACGAGGCGCGCGGCCGGAGGCGATGCGTGCTCAC
>gene=chr10_104179404-104179547; species=canFam
gggctcaccgcggggaggggcggcgcgggcTCCGCGTGGTGCTGAAGGGGACAGCGCCAGATTTGTCGCACTGCGCAGGCGCAGAGGCGCGAACAAAGCGAGGAGGAGGAGGAGGCGCGCGTCGCGAGGTGGTGCGCGCCTAC
>gene=chr10_104179404-104179547; species=equCab
gggctcaccgcggggaggggcggcgcgggcTCCGCGTGGTGCTGAAGGGGACAGCGCCAGATTTGTCGCACTGCGCAGGCGCAAAGGCTCAAACAAAATGGGGAGGGGGAGGAGGCGCGCGGCCCGAAGTGGTGCGCGGCCCT
>gene=chr10_104179404-104179547; species=gorGor
gggctcaccgcggggaggggcggcgcggACTCCGCGTGGTGCTGAAGGGGACAGCGCCAGATTTGTCGCACTGCGCAGGCGCAGAGGCGCGAACAAAGAGGGGAGGGGGACGAGGCGCGCGGCCGGAGGTGGTGCGCGCTCAC
>gene=chr10_104179404-104179547; species=panTro
gggctcaccgcggggaggggcggcgcggACTCCGCGTGGTGCTGAAGGGGACAGCGCCAGATTTGTCGCACTGCGCAGGCGCAGAGACGCGAACAAAGAGGGGAGGGGGACGAGGCGCGCGGCCGGAGGTGGTGCGCGCTCAC
>gene=chr10_104179404-104179547; species=papHam
gggctcaccgcggggaggggcggcgcggACTCCGCGTGGTGCTGAAGGGGACAGCGCCAGATTTGTCGCACTGCGCAGGCGCAGAGGCGCGAACAAAGAGGGGAGGGGGACGAGGCGCGCGGCCGGAGGTGGTGCGCGCTCAC
>gene=chr10_104179404-104179547; species=ponAbe
GGGCTCACCGCGGGGAGGGGCGGCGCGGACTCCGCGTGGTGCTGAAGGGGACAGCGCCAGATTTGTCGCACTGCGCAGGCGCAGAGGCGCGAACAAAGAGGGGAGGGGGACGAGGCGCGCGGCCGGAGGTGGTGCGCGCTCAC
>gene=chr10_104179404-104179547; species=rheMac
gggctcaccgcggggaggggcggcgcggACTCCGCGTGGTGCTGAAGGGGACAGCGCCAGATTTGTCGCACTGCGCAGGCGCAGAGGCGCGAACAAA-----GGGGGGGACGAGGCGCGCGGCCGGAGGTGGTGCGCGCTCAC
>gene=chr10_120966962-120967103; species=hg19
GCTCCCAGCAGGCCCCGCGCCGCGAGCACCGAGGCAGGAGGCGCGCCTGGGCCGGCGCTTGCGCAGTGCGGCCGCCCGAGCCTGCTAGTACCACACCCCCGGGAGGGACTGAGGGGAGGCAGAAGCATCCGAGGCATTAAA
>gene=chr10_120966962-120967103; species=bosTau
AGTCCCAGCAGGCCCCGCGCCGCGAGGGCCGGAGCGGGAGGCGTGGCCGGCCCGGCGCCTGCGCAGTGCGGCCGCCCGAGCCTGCGAGTACCACACCCCCGGGACGGACAGAGGGGAGGCAGAAGCATCCGAAGCATTAAA
>gene=chr10_120966962-120967103; species=calJac
GCTCCCAGCAGGCCCCGCGCCACGAGCGCCCAGGCAGGAGGCGCGCCCGGGCCGGCGCCTGCGCAGTGCGGCCGCCGGAGCCTGCTAGTACCACACCCCCGGGAGGGACGGAGGGGAGGCAGAAGCATCCGAGGCATTGAA
>gene=chr10_120966962-120967103; species=canFam
AGTCCCAGCAGGCCCCGCGCCACGAGCGCCGAGGCAGGAGGCGCGGCC-TCCCGGCGCCTGCGCAGTGCGACCACCCGAGCCCGCTAGTACCACACCCCCGGGAGGGACGGAGGGGAGGCAGAAGCATCCGAGGCATTAAA
>gene=chr10_120966962-120967103; species=equCab
---------------------------------------------------------------------------------------------------------------------------------------------
>gene=chr10_120966962-120967103; species=gorGor
------------------------------------------------------------------------------------------------------------------------AGAAGCATCCGAGGCATTAAA
>gene=chr10_120966962-120967103; species=panTro
---------------------------------------------------------CTTGCGCAGTGCGGCCGCCCGAGCCTGCTAGTAC--------CGGGAGGGACTGAGGGGAGGCAGAAGCATCCGAGGCATTAAA
>gene=chr10_120966962-120967103; species=papHam
GCTCCCAGCAGGCCCTGCGCCGCGAGCGCCGAGGCAGGAGGCGCGCCTGGGCCGGCGCTTGCGCAGTGCGGCCGCCCGAGCCTGCTAGTACCACACCCCCGGGAGGGACGGAGGGGAGGCAGAAGCATCCGAGGCATTAAA
>gene=chr10_120966962-120967103; species=ponAbe
GGTCCCAGCAGGCCCCGCGCCGCGAGCACCGAGGCAGGAGGCGCGCCTGGGCCGGCGCTTGCGCAGTGCGGCCGCCCGAGCCTGCTAGTACCACACCCCCGGGAGGGACGGAGGGGAGGCAGAAGCATCCGAGGCATTAAA
>gene=chr10_120966962-120967103; species=rheMac
GCTCCCAGCAGGCCCTGCGCCGCGAGCGCCGAGGCAGGAGGCGCGCCTGGGCCGGCGCTTGCGCAGTGCGGCCGCCCGAGCCTGCTAGTACCACACCCCCGGGAGGGACCGAGGGGAGGCAGAAGCATCCGAGGCATTAAA
>gene=chr10_124713767-124714024; species=hg19
TGGAAATGGGCAGGCAAAGCGACTTCCGGCTCACTCCGCTTCAAGTACCCGCCGCTTCTTGCTTTGGTGGGGAGAGCAGGCACCAGAGACACGCATGCGCATGTGCCAGCTGGCCTCAGGCGCGGCGTTCAAAGTGTGCGGGGAGGAGGTCGAGAGCGGAGCATGCGCACTGGCAGACCCTTGCTCTTTCGCTGGAGACTATGCGCAGGCGCGGTGCACTGCGCGCCGGCACGAGGGTGTTTTCGACGTTGGCTGTG
>gene=chr10_124713767-124714024; species=bosTau
GGAAGGTGAAGGAACAGGGCAACTTCCGGCTCGGCCCCCGGCAAACCTCGGCCGCAGTTCCCCGTTGTCTGGAGACCAGCTAAGGTAGACACGCACACGCG--CGCCGGCTGGATTTGGCAGCGGGGTTCAAAACGCGGTGGGATGAGCGCCAGATTAGAGCATGCGCCCTGACAG-CTCGTGGGCCACCCTCTGGG-CTATGCGCAGGCGCAGTGCGGTG-----------------------GACTTTGAGCTTA
>gene=chr10_124713767-124714024; species=calJac
TGGAAGTGGGTAGGCAAGGCGACTTCCGGCTCACTCTGCTACAAATACCCGCGGCTTCTGGCTTAGGTAGGGAGGGTAAGCACCAGAGGCACGCATGCGCGTGTACCAGCTGAACTCTAGCAGCGCGTTCGAAGTATGCAGGGAAGCGGTCGAGAGTAGAGCATGCGCACTGGCAGCCCCTCGCTCTCCCGCTGGAGACTATGCGCAGGCGCGGTGCACTGCGCGCCGGCACGAGGGTGTTTTCGACGTTGGCTTTG
>gene=chr10_124713767-124714024; species=canFam
-----------------------------------------------------------------------------------------------------------------------------------------------------------------------------------------------------------------------------------------------------------------
>gene=chr10_124713767-124714024; species=equCab
------------------------------------------------CTGTCACTACTCGCTCCTGTTTGGAGAACCTCTACTAGAGACACGCATGCGCA--TGTCAGCAGGC-------------TTCCAAA-CCGGCGGGGCGAACTCAAGCGCGGAGCATGCGTACTGACGG-CGCTCGTTCTACAGCTGCAG-CTGTGCGCAGGCGCGGTGCGGTGCGCGCGGGACCGGGGGCGGTTTTGACGCTG-CTGCG
>gene=chr10_124713767-124714024; species=gorGor
TGGAAGTGGGCAGGCAAAGCGACTTCCGGCTCACTCCGCTTCAAGTACCCGCCGCTTCTTGCTTTGGTGGGGAGAGCAGGCACCAGAGACACGCATGCGCATGTGCCAGCTGGCCTCAGGCGCGGCGTTCAAAGTGTGCGGGTAGGAGGTCGAGAGCGGAGCATGCGCACTGGCAGACCCTTGCTCTTTCGCTGGAGACTATGCGCAGGCGCGGTGCACTGCGCGCCGGCACGAGGGTGTTTTCGACGTTGGCTGTG
>gene=chr10_124713767-124714024; species=panTro
TGGAAGTGGGCAGGCAAAGCGACTTCCGGCTCACTCCGCTTCAAGTACCCGCCGCTTCTTGCTTTGGTGGGGAGAGCAGGCACCAGAGACACGCATGCGCCTGTGCCAGCCGGCCTCAGGCGCGGCGTTCAAAGTGTGCGGGGAGGAGGTCGAGAGCGGAGCATGCGCACTGGCAGACCCTTGCTCTTTCGCTGGAGACTATGCGCAGGCGCGGTGCACTGCGCGCCGGCACGAGGGTGTTTTCGACGTTGGTTGTG
>gene=chr10_124713767-124714024; species=papHam
TGAAAGTGGGC-GGCAAAGCGACTTCCGGCTCACTCCGCTTCAAGTACCGGCCACTTCTGGTTTTGGTAGGGAGAGCAGGCACCAGAGCCACGCATGCGCATGTGCCTGCTGGACTCAGGCGCGGCGCTCAAAGTGGGCGGGGAAGAGGTCGAGAGCGGAGCCTGTGGACTGGCAGACCCTCGCTCGCTCGCTGGAGACTATGCGCAGGCGCGGTGCACTGCGCACCGGCACTAGGGTGTTTTTGCCGTTGGCTGTG
>gene=chr10_124713767-124714024; species=ponAbe
TGGAAGTGGGCAGGCAAAGCGACTTCCGGCTCACTCCGCTTCAAGTACCCGCCGCTTCTGGCTTTGGTGGGGAGAGCAGGCATCAGAGACACGCATGCGCATGTGCCAGCTGTACTCAGGCGCAGCTTTCAAA--GTGCGGGGAGGAGGTCGAGAGCGGAGCATGCGCACTGGCAGACCCTTGCTCTCCCTCTGGAGACTACGCGCAGGCGCGGTGCACTGAGCGCCGGCACGAGGGTGTTTTCGACGTTGGCAGTG
>gene=chr10_124713767-124714024; species=rheMac
TGAAAGTGGGC-TGCAAAGCGACTTCCGGCTCACTCCGCTTCAAGTACCGGCCACTTCTGGCTTTGGTTGGGAGAGCAGGCACCAGAGCTACGCATGCGCATGTGCCTGCTGGACTCAGGCGCGGCGCTCGTAGTGTGCGGGGAAGCGGGGGAGAGCGGAGCCTGTGGACTGGCAGACCctcgctcgctcgctGGAGACTATGCGCAGGCGCGGTGCACTGCGCGCCGGCACTAGGGTGTTTTTGCCGTTGGCTGTG
>gene=chr10_127059331-127059449; species=hg19
GCGCCTGACAATGCAGACACGGCTGAGTGCATCCTGTGTAACCGGCGCATGCGCGCCCAGAGGCGCCCCACACGCTCTTCAAGGTTAGAGCGGGAATGCAGAGGGCGGGCAGGTAGGA
>gene=chr10_127059331-127059449; species=bosTau
GTATCTGACAGTGAAGACACTGAAGTGATGCTTATGCCTAGCTAAATCACACATGCCCCAAAGTGCCCCACACGCTCACCAAGGTTGGAGAGTGGATGCTGCATGGTGGCAGGCAGGA
>gene=chr10_127059331-127059449; species=calJac
GCGCCTGAC-ATGCAGACACGG-AGAGTGCGTCCTGTGAAACTGACACATGCATGCCC-GGGGCGCCCCACATGCTTCTCAAGGTTAGAGCAAGGATGCCGGGGGCTGGCAGGTAGGA
>gene=chr10_127059331-127059449; species=canFam
GCGTCTGGCAATGAAGACACTGAAGGGATGATCCTACTTAAAC------CACACACCCATGCATAATCCACACTTTCAACAAGATTGGAG----------CTGGATGAGGGTGCTGA-
>gene=chr10_127059331-127059449; species=equCab
GCGTCTGAAAATGAAGACTCTAAACTGATGA-CGTGCTTAACTGACG-GCGCACGTCCGG--------CACACTCTCGTCGCGGCTGCAGGGAGGACGCTGCGCGGTGGCGGGCAGGA
>gene=chr10_127059331-127059449; species=gorGor
----------------------------------------------------------------------------------------------------------------------
>gene=chr10_127059331-127059449; species=panTro
GCGCCTGACAATGCAGACACGGCAGAGTGCATCCTGTGTAACCGGCGCATGCGCGCCCAGAGGCGCCCCACACGCTCCTCAAGGTTAGAGCGGGAATGCAGAGGGCGGGCAGGTAGGA
>gene=chr10_127059331-127059449; species=papHam
GCGCCTGACAATGCAGACA-----GAGGGCATCCTGCGTAACCGGAGCATGCGCGCCCAGGGGCGCCCCACACGATCCTCAAGGTTAGAGCACCGATGCTGAGGGCGGGCAGGTAGGA
>gene=chr10_127059331-127059449; species=ponAbe
GCGCCTGACAATGCAGACATGGCAGAGTGCAGCCTGTGAAACCGGCGCATGCGCGCCCAGAGGCGCCCCACACGCTCCTCAAGGTTAGAGCAGGAATGCAGACAGCGGGCAGGTAGGA
>gene=chr10_127059331-127059449; species=rheMac
GCTCCTGACAATGCAGACATGGCGGAGGGCATCCTGCGTAACCGGAGCATGCGCGCCCAGGGACGCCCCACACGATCCTCAAGGTTAGAGCACGGATGCTGAGGGCGGGCACGTTGGA
>gene=chr10_135207476-135207694; species=hg19
GGGTCTCCTCGCAGTCCCGCCCCGACGCTCGACCCACCATTCGTCCCTCCCTCTGGGCCCGGGCCCCGCCCACTCCGGGCTTCGCCGGAGGCGGAGGCAACGTCGTGCGCACGCGCAGGCCGTGGTGCGGCCCCTTGGAGCGCCGGAAGCCCGCAGTGCCGGAGGCCCGCAGCGCCGGAACCTCAGAGGCGGGTCGCAGCGGCGCAGAGGAGGTCAGC
>gene=chr10_135207476-135207694; species=bosTau
GCCCTGGCTCGTAGCCCCGCcccggcccccagccgctgct-----ccgtccc-tggtccccagccccgcccccg--gtccccggcccGCGCTAGAGGCAGCGTCGTGCGCATGCGCGGGCCGCGC--CGGCCGC-TGGAGCCCCGGAACCTTTGTGCGG----------------G------GTCGCACGGGCCCGGCGGATGGGTGGAGCGG-----
>gene=chr10_135207476-135207694; species=calJac
-----------------------------------------------------------------------------------------GGCGGGGGCAACGTCGTGCGCACGCGCGGGCCGTGCCGCGGGATCCTGGAGAGCCGGAAGCCGGCAGAAC-----------------------------------------------------------
>gene=chr10_135207476-135207694; species=canFam
--------------------------------------------------------------------------------------------------------------------------------------------------------------------------------------------------------------------------
>gene=chr10_135207476-135207694; species=equCab
TGGTCGGCTCGTAGCCCCGCTCCGGCTCCCAGCCCGCGCCAGGCTCCGCCCC-CAACCCGGGGCACCGCCCCCT--AGGCTCCGCCCACGCCCCAGGCAGCGTCGTGCTCACGCGCAGGCCGCGCCTGGA-----------------ACGCCCGAGAGC----------------CGGAACGGC-TGGCCGGGTCGCGGGCTGGGCGGAGAGG-----
>gene=chr10_135207476-135207694; species=gorGor
GGGTCTCCTCGCAGTCCCGCCCCGACGCTCGACCCCCCATTCGTCCCTCCCTCTGGGCCCGGGCCCCGCCCACTCCGGGCTTCGCCGGGGGCGGAGGCAACGTCGTGCGCACGCGCAGGCCGTGCTGCGGCCCCTTGGAGCGCCGGAAGCCCGCAGTGGCGGAGGCCCGCAGCGCCGGAACCTCAGAGGCGGGTCGCAGCGGCGCAGAGGAGGTCAGC
>gene=chr10_135207476-135207694; species=panTro
GGGTCTCCTCGCAGTCCCGCCCCGACGCTCGACCCACCATTCGTCCCTCCCTCTGGGCCCGGGCCCCGCCCACTCCGGGCTTCGCCGGGGGCGGAGGCAACGTCGTGCGCACGCGCAGGCCGTGCTGCGGCCCCTTGGAGCGCCGGAAGCCCGCAGTGCCGGAGGCCCGCAGCGCCGGAACCTCAGAGGCGGGTCGCAGCGGCGCAGAGGAGGTCAGC
>gene=chr10_135207476-135207694; species=papHam
GGGTCTCCTCCTAGTCCCGCCCCGGCTCCCGGCCCACCATTCGCCCCTCCCCCTGGGCCCGGGGCCCGCCCACTCCAGGCTTCGCCAGGGGCGGAGGCGACGTCGTGCGCACGCGCGGGCCGTGCTGCGGGACCTTGGAGCGCCGGAA--------------------------------CCTGAGAGGCGGGTCGCGGCGGCGCGCAGGAGGTCGGC
>gene=chr10_135207476-135207694; species=ponAbe
GGGTTTCCTTGTAATCCCGCCGCGGCGCCCGGCCCACTATTCGTCCCTCCCTCTGGGCCCGGGCCCCGCCCACTCCGGGCTTCGCCGGGGGCGGAGGTAACGTCGTGCGCACGCGCGGGCCGTGCTGCGGGCCCAGGGAGCGCCGGAA----------------GCCCGCAGCGCCGGAACCTCAGCGGCGGGTCGCGGCGGCGCAGAGGAGGTCAGC
>gene=chr10_135207476-135207694; species=rheMac
GAGTCTCCTCCTAGTCCCGCCCCGGCTCCCGGCCCACCATTCGCCCCTCCCCCTGGGCCCGGGGCCCGCCCACTCCAGGCTTCGCCAGGGGCGGAGGCGACGTCGTGCGCACGCGCGGGCCGTGCTGCGGGACCTTGGAGCGCCGGAA--------------------------------CCTGAGAGGCGGGTCGCGGCGGCGCACAGGAGGTCGGC
>gene=chr11_1330831-1331066; species=hg19
GCCGCCGCCGCCACAGTCAGCTGACAgccgccgcgccccgcccccggcaccgccccACTGCGCAGGCGCCGCGCCAGGCACCGCCCCTTCCGGCTCTCGCGCGCACGCGCGCTCCAGGGTAGGGCAGGCGCAGCCTCTCGCCCGGCGCCTGCGCACCTGCTCTCTCCTCGAGCCCTGCAGCCCGGCGAAATGGCTCCCGGCGGGGCCGTTTGCGCATGCCCAGTCATGACGGTTG
>gene=chr11_1330831-1331066; species=bosTau
GCCGCAGCCGCCTCAGTCAGCTGAcgg-cg----gccccgcccccgcccgg--ccc-cgACGCAGGCGCA----G-CGCCCCGCCGCTTCCGGCTT-CTCGCGCACGCGCGCTCC-----------------------CGCTGGGCGCCTGCGCAGTTGCACCCCCT----GCGCCGCGGCCCCGCGAAATGGCTCCCGAGCCGGCAGTGTGCGCATGC----------------
>gene=chr11_1330831-1331066; species=calJac
gccgccgccgccACAGTCAGCTGACAgccgccgcgcccctcccccggccccgccccACTGCGCAGGCGCCGCGCCAGGCACCGCCCCTTCCGGCTCGCGCGCGCACGCACGCTCCAGGGGCGGTCAAGCGCAGCCTCTCGCCCGGCGCCTGCGCACCCGCT-TCTCTCCGAGCCCAGCAGGCCGGT-CAATGGCTCCGGGCACGGCCGTCTGCGCATGCCCCTTCATGACCGCCG
>gene=chr11_1330831-1331066; species=canFam
gccgccgccgccTCGGTCAGCTGACGCCTG----GACCCGCCCCCGCGCCG--CTCACTGCGCAGACGCC-----ACGCCCCGCCCCTCCCGGCGC-CGCACGCACGCGCGCCCT-----------------------CGGCGGACGCCTGCGCAGTCGCTCCTTCC----GGGGCGCCGCCCCGCGAAACGGCTCCCGAGCTGGCCGTGTGCGCACGCTC--------------
>gene=chr11_1330831-1331066; species=equCab
-----------------------------------------------------------------------------------------------------------------------------------------------------------------------------------GCCCCGCGAAATGGCTCCCGAGCTGGCCGTCTGCGCATGCCT----------GCTG
>gene=chr11_1330831-1331066; species=gorGor
-------------------------------------------------------------------------------------------------------------------------------------------------------------------------------------------------------------------------------------------
>gene=chr11_1330831-1331066; species=panTro
-------------------------------------------------------------------------------------------------------------------------GGGCAGGGGCAGCCTATAGCCCGGGGCCTGCGCACCCGCTCTCTCCTCGAGCCCCGCAGCCCGGCGAAATGGCTCCCGGCGGGGCCGTCTGCGCATGCCCAGTCATGACGGTCG
>gene=chr11_1330831-1331066; species=papHam
GCCGCCGCCGCCACAGTCAGCTGACAggcgccgcgccccgcccccgggTCCACTCCACTGCGCAGGCGCCGCTCCAGGCACCGCCCCTTCCGGCTCTCTCGCGCACGCGCGCTCCAGTGTCGGGCAGGCACAGCCTCTCGCCCGGCGCCTGCGCACCCGCTCTCTCCTGGAGCCCCGCAGCTCAGCGAAATGGCTCCCGGCGGGGCCGTCTGCGCATGCCCAGTCGTGACGGCCG
>gene=chr11_1330831-1331066; species=ponAbe
GCCGCCGCCGCCACAGTCAGCTGACAgccgccgcgccccgcccccggcaccgccccATTGCGCAGGCGCCGCGCCAGGCACCGCCCCTTCCGGCTCTGGCGCGCACGCGCGCTCCAGGGTCGGGCAGGCACCGCCTCTCGCCCGGCGCCTGCGCACCGGCTCTTTCCTCGAGCGCCGCAGCCAGGCGAAATGGCTCCCGGCGGGGCCGTCTGCGCATGCCCAGTCATGACGGTCG
>gene=chr11_1330831-1331066; species=rheMac
GCCGCCGCCGCCACAGTCAGCTGACAggcgccgcgccccgcccccggggccACTCCACTGCGCAGGCGCCGCTCCAGGTACGGCCCCTTCCGGCTCTCTCGCGCACGCGCGCTCCAGTGTCGGGCAGGCACAGCCTCTTGCCCGGCGCCTGCGCAGCCGCTCTCTCCGCGAGCCCCGCAGCTCAGCGAAATGGCTCCCGGCGGGGCCGTCTGCGCATGCCCAGTCGTGACGGCCG
>gene=chr11_6704554-6704729; species=hg19
GGCCGGAACTGGAAACTGGAAGGTAGAGCCGGTGGCGGCAATTTCAGGGAACGCATGCGCCTTAGCTCGGAGCGTGGTGAACGTGTTTGCGCATGCGCATCAGAGCCTGCCTCGTTGGCAATCTCGGGAAGGGCGGAGAAACGGTGTTGAGCTTTTCCAGAGGCGGCGAGCTGGG
>gene=chr11_6704554-6704729; species=bosTau
GGCCGGAACTGGAAACTC----AGAGACGCGGCCGAGGCGGAGCTTAGAGACTCACGCGCCCTACGTAGCCGCGTGGTGGACGTGTTTGCGCATGTGTATCGGAGCCTGCCTCGTTGGCAGCCTTGGGGAGGGCGGGGACGGGGCGTTAACCTCGTCTGGAGGAGGAGAGACGGG
>gene=chr11_6704554-6704729; species=calJac
GGCCGGAACTGGAAACTGGAAGGTAGACCGGGTGGAGGCAATTTGAAGGAACGCATGCGTCTTAGCGCGGAGCGTGGCAAACGTGTTTGCGCATGCGCATCAGAGCCTGCCTCGTTGGCAGTCTCGAAAAGGGCGGAGAAAGGGTGTTGAGCTTTTCCAGAGGCGGCGAGCTGGG
>gene=chr11_6704554-6704729; species=canFam
GGCCGGAACTGGAAATTCGCAgggggcgggggcggAAACGGCCTTGAGAGACGCATGCGCCGTGCCTCCGTGCGTGGTGGACGTGTTTGCGCATGAGCATCAGAGCCTGCCTCGCTGGCAGCCTGGGGGAGGGCGGGGAGGAGGTGTTGGCTCCTTCCAGG------GAGCGGGG
>gene=chr11_6704554-6704729; species=equCab
GGCCGGAACTGGAAACTCGTGGGGAGATACTGCGGAGGCGAATTTGAGAGACGCATGCGCCGTAGCCAGGCGCGTGGAGGACGTGTTTGCGCATGAGTATCAGAGCCTGCCTCGTTGGCAACCTGAGGGAGGGCGGAGAAGGGGTGTTGACCTCTTCCCGAGGAGGCGAGCGGGG
>gene=chr11_6704554-6704729; species=gorGor
GGCCGGAACTGGAAACTGGAAGGTAGACCCGGTGGAGGCAATTTCAGGG------------------------------------------------------------------------------------------------------------------------------
>gene=chr11_6704554-6704729; species=panTro
GGCCGGAACTGGAAACTGGAAGGTAGACCCGGTGGCGGCAATTTCAGGGAACGCATGCGCCTTAGCTCGGAGCGTGGTGAACGTGTTTGCGCATGCGCATCAGAGCCTGCCTCGTTGGCAATCTCGGGAAGGGCGGAGAAACGGTGTTGAGCTTTTCCAGAGGCGGCGAGCTGGG
>gene=chr11_6704554-6704729; species=papHam
GGCCGGAACTGGAAACTGGAAGGTAGACCGGGTGGCGGCAATTTCAGGGGACGCATGCGCCTTAGCTCCGAGCGTGGCGAACGTGTTTGCGCATGCGCATCAGAGCCTGCCTCGTTGGCAATCTCGGGAAGGGCGGAGAAATGGTGTTGAGCTTTTCCAGAGGCGGCGAGCTGGG
>gene=chr11_6704554-6704729; species=ponAbe
GGCCGGAACTGGAAACTGGAAGGTAGACTGGGTGGAGGCAATTTCAGGGGACGCATGCGCCTTAGCTCGGAGCGCGGTGAACGTGTTTGCGCATGCGCATCAGAGCCTGCCTCGTTGGCAATCTCGGGAAGGGCGGAGAAACAGTGTTGAGCTTCTCCAGAGGCGGCGAGCTGGG
>gene=chr11_6704554-6704729; species=rheMac
-------------------------------------------------------------------------------------------------------------------------------------------------------------------------------
>gene=chr11_18417792-18417916; species=hg19
GGCCCGCCCATCTTCCGGACTTGGGCGGGGCGTAAAAGCCGGGCGTTCGGAGGACCCAGCAATTAGTCTGATTTCCGCCCACCTTTCCGAGCGGGAAGGAGAGCCACAAAGCGCGCATGCGCGC
>gene=chr11_18417792-18417916; species=bosTau
CGGCCGCTAATCTTCCGGGTCTGGGCGGGGCGTAAACTCCGCGGGCCCCTGCACCTG-GCCACTGG-ATGTTCACTGCTT-----CTTC-GGGGCGGGGGAAACTAGAG-CTGCGCATGAGCAG
>gene=chr11_18417792-18417916; species=calJac
AGCCCGCCAATCTTCCGGATTTGGGCGGGGCGTGAAACCCGGGCCTTCTGGGGACCGAGCTGTTAATCTGATTTCCGCCCACCTTTCGGAGCGGGAAGGAGAGCGAC--AGCGCGCATGCGCAA
>gene=chr11_18417792-18417916; species=canFam
ccgc-------------ggtcggggggggccgggg---ccgggg----------ccgggccg--ggTCCGGGCCCTGCCCGGC--CTTCCGCCGCT---GCAAGGGGCGAGTGCGCATGAGCGG
>gene=chr11_18417792-18417916; species=equCab
-GGCG----------CGGGGGAGGGAGGGGCGGCTAACCCGCCGGCTCCAGCGGCCCAGCTGTCGGTCTGATCTCCGCCC-----CTTCGGGGGAGGGGGGACCGAGGGAGCGCGCATGAGCAG
>gene=chr11_18417792-18417916; species=gorGor
----------------------------------------------------------------------------------------------------------------------------
>gene=chr11_18417792-18417916; species=panTro
GGCCCGCCCATCTTCCGGACTTGGGCGGGGCGTAAAAGCCGGGTGTTCGGAGGACCCAGCAATTAGTCTGATTTCCGCCCACCTTTCCGAGCGGGAAGGAGAGCCACAAAGCGCGCATGCGCGC
>gene=chr11_18417792-18417916; species=papHam
GGCCCGCCCATCTTCCGGATTTGGGCGGGGCGTAAAAGCAGGGCGGTCTGAAGCCGCAGCTATTAGTCTGATTTCCGCCCACCTTTCCGAGCG---AGGAGAACCACAAAGCGCGCATGCGCGC
>gene=chr11_18417792-18417916; species=ponAbe
GGCCCGCCCATCTTCCGGACTTGGGCGGGGCGTAAAAGCCGGGCGTTCGGAGGACCCAGCAATTAGTCTGATTTCCACCCACCTTTCGGAGCGGGAAGGAGAGTCACAAAGCGCGCATGCGCGC
>gene=chr11_18417792-18417916; species=rheMac
GGCCCGCCCATCTTCCGGATTTGGGCGGGGCGTAAAAGCAGGGCGGTCTGAAGCCGCAGCTATTAGTCTGATTTCCGCCCACCTTTCCGAGCG---AGGAGAACCACAAAGCGCGCATGCGCGC
>gene=chr11_44117148-44117275; species=hg19
CTGCAGCGGTGCTCGGACTCCTCCTGTCCAGCAGGAGGCGCGGCCCGGCAGCTCCCGCATGCGCAGTGCGCTCGGTGTCAGACGGCCCGGATCCCGGTTACCGGCCCCTCGCTCGCTGCTCGCCAGC
>gene=chr11_44117148-44117275; species=bosTau
CCTGAGTGGTGCCCTAACTCCTCCCGTCCAGCAGGAGGCGCGGCCGGA-CGCTCCCGCATGCGCGGTGCGCTGGGTGTCAGA--CCGCCGAGCCCAGTGGCCTGCCCGGGGCTCCCCGCTCGTTCCC
>gene=chr11_44117148-44117275; species=calJac
CTGCAGCGGTGCCCTGACTCCTCCTGTCCAGCAGGGGGCGCGGCCCGGCCGCTCCCGCATGCGCAGTGCGCTTGGTGTCAGACGCCCCGGAGCCCGGTCGCCTGCCTGGCGCCGGCTGCTGGCTCCC
>gene=chr11_44117148-44117275; species=canFam
-------------------------------------------------------------------------------------------------------------------------------
>gene=chr11_44117148-44117275; species=equCab
CTTAAGCGGTGCCCTGACTCCTCCTGTCCGCCAGGGGGCGC-GCCGGGCCGCTCCCGCATGC-----------------------------------------------------------------
>gene=chr11_44117148-44117275; species=gorGor
CTGCAGCGGTGCTCTGACTCCTCCTGTCCAGCAGGAGGCGCGGCCCGGCAGCTCCCGCATGCGCAGTGCGCTCGGTGTCAGACGGCCCGGATCCCGGTTACCGGCCCCTCGCTCGCTGCTCGCCAGC
>gene=chr11_44117148-44117275; species=panTro
CTGCAGCGGTGCTCTGACTCCTCCTGTCCAGCAGGAGGCGCGGCCCGGCAGCTCCCGCATGCGCAGTGCGCTCGGTGTCAGACGGCCCGGATCCCGGTTACCGGCCCCTCGCTCGCTGCTCGCCAGC
>gene=chr11_44117148-44117275; species=papHam
CTGCAGCGGTGTCCTGACTCCTCCTGTCCACCAGGAGGCGCGGCCTGGCCGCTCCCGCATGCGCAGTGCGCTCGGTGTCAGACACCCCGGAGCCCGGTCACCCGCCCCGAGCTCGCTGCTGGCTCGC
>gene=chr11_44117148-44117275; species=ponAbe
CTGCAGCGGTGCTCTGACTCCTCCTGTCCAGCAGGAGGCGCGGCCCGGCCGCTCCCGCATGCGCAGTGCGCTCGGTGTCAGACGTCCCGGAGCCCGGTCACCGGCCTCGCGCTCGCTGCTCGCTAGC
>gene=chr11_44117148-44117275; species=rheMac
CTGCAGCGGTGCCCTGACTCCTCCTGTCCACCAGGAGGCGCGGCCTGGCCGCTCCCGCATGCGCAGTGCGCTCGGTGTCAGACGCCCCGGAGCCCGGTCACCCTCCCCGAGCTCGCTGCTGGCTCGC
>gene=chr11_46264904-46265094; species=hg19
CAGCCCGACCGGCTGCTTGCTGTCTGATGCAACAGTTTGCAACGCTGTTCTGGGAGTTGAGTCCTGCTGCGGGGCGCCGGGAACCGGGCCGACGCGCATGCGCGGGCTGCGGCCCCGCCCCAAAGGGCGGAGGGGGAGCTTTTCACCAGATGTGCGGGGGGCGGGGCCGGTCGGCCAGGGAGACCTCTGG
>gene=chr11_46264904-46265094; species=bosTau
CGGCCCGGCCGGCTGCTTGCTGTCTGATGCAACAGTTTGCAACGCCGTTCTGGGAGCCGAG-CCTGCCGCGGGGCGCGGGGCGTGCGGCCTATGCGCATgcgcgggccggggcc-cgcc-ccTCCGGCAAGGGAGAAGCTTTTCACCAGATGTGCGGGGGGCGGGGC-----GGGCAGGGAGACCTTTGG
>gene=chr11_46264904-46265094; species=calJac
CGGCGCGACCGGCTGCTTGCTGTCTGATGCAACAGTTTGCAACGCCGTTCTGGGAGTTGAGTTTTGCAgcggggcgccgggcctcgggcccACGCGCATGCGCGGGCTGCAGCCCCGCCCCATAGGGCGGAGGGGGTGCTTTTCACCAGATGTGCGAGGGGCGGGGCCGGCCTGCTGGGGAGACCTCTGG
>gene=chr11_46264904-46265094; species=canFam
CGGCCCGGCCGGCTGCTTGCTGTCTGATGCAACAGTTTGCAACGCTGTTCTGGGAGCCGAG-CCTGCCGCGGGGCGCTGGGCGCCCTGCTGACGCGCATgcgcgggctgcggcc-ccgcgggccgggcgggggAGAAGCTTTTCACCAGATGTgccggggccggggc-----gggcggggagacCTTTGG
>gene=chr11_46264904-46265094; species=equCab
----------------------------------------------------------------------------------------------------------------------------------------------------------------------------------------------
>gene=chr11_46264904-46265094; species=gorGor
CGGCCCGACCGGCTGCTTGCTGTCTGATGCAACAGTTTGCAACGCTGTTCGGGGAGTTGAGTCCTGCTGCGGGGCGCCGGGAACCGGGCCGACGCGCATGCGCGTGCTGCGGCCCCGCCCCAAAGGGCGGAGGGGGAGCTTTTCACCAGATGTGCGGGGGGCGGGGCCGGTCGGCCAGGGAGACCTCTGG
>gene=chr11_46264904-46265094; species=panTro
CGGCCCGACCGGCTGCTTGCTGTCTGATGCAACAGTTTGCAACGCTGTTCTGGGAGTTGAGTCCTGCTGCGGGGCGCCGAGAACCGGGCCGACGCGCATGCGCGGGCTGCGGCCCCGCCCCAAAGGGCGGAGGGGGAGCTTTTCACCAGATGTGCGGGGGGCGGGGCCGGTCGGCCAGGGAGACCTCTGG
>gene=chr11_46264904-46265094; species=papHam
CTGCCCGACCGGCTGCTTGCTGTCTGATGCAACAGTTTGCAACGCTGTTCTGGGAGTTGAGTCCTGCTGCGGGGCGCCGGGAACGGGGCCGACGCGCATGCGCGGGCTGCGGCCCCGCCCCACAGGGCGGAGAGGGGGCTTTTCACCAGATGTT-GGGGGGCGGGGCCGGTCGGCCGGGGAGACCTCTGG
>gene=chr11_46264904-46265094; species=ponAbe
CGGCCCGACCGGCTGCTTGCTGTCTGATGCAACAGTTTGCAACGCTGTTCTGGGAGTTGAGTCCTGCTGCGGGGCGCCGGGAACCGGGCCGACGCGCATGCGCGGGCTGCGGCCCCGCCCCAAAGGGCGGAGGGGGAGCTTTTCACCAGATGTGCGGGGGGCGGGGCCGGTCGGCCAGGGAGACCTCTGG
>gene=chr11_46264904-46265094; species=rheMac
CTGCCCGACCGGCTGCTTGCTGTCTGATGCAACAGTTTGCAACGCTGTTCTGGGAGTTGAGTCCTGCTGCGGGGCGCCGGGAACGGGGCCGACGCGCATGCGCGGGCTGCGGCCCCGCCCCACAGGGCGGAGGGGGGGCTTTTCACCAGATGTT-GGGGGGCGGGGCCGGTCGGCCGGGGAGACCTCTGG
>gene=chr11_47664220-47664393; species=hg19
AGGTCGGGGCGGGGCTTAAGGGACAGAGGCGCATGCGTTCTGCCGGGGGCTCGCCCTTCACCAGGAATGACGGTTTCTCTTGCACATGCGCTTCCAGGCCGCAAGTGTCCGGAAACAGAAGAATGGGAGTGTCAGTGGGGGAGTGTGACCGTGACGGCAGAGGCAAGGTCAGA
>gene=chr11_47664220-47664393; species=bosTau
ACGTCGGGGCGGGGCTTACGGGCCC-GGGCGCACGCGTCAGGTGGGATCCCCGCCCTCCGCTAGGAACGGCCACTTCTCCTGCGCTTGCG----CAGGCAGAGAGCTTCCGGGTGGGGAAGAATGGGCGTGGCAATAGGGC---CTGACCTTGTCAGCCAAGGCAAGGTCAGA
>gene=chr11_47664220-47664393; species=calJac
GGGTCGGGGCGGGGCTTATGGGACGGAGGCGCATGCGTTTTGCCGGGGGCTCGTTCT---CCAGAAATGACGGTTTCTCTTGCACATGCGCT----GACCCCAAGGGTCCGGAAACAGAA---TGGGAGTGGCAGTGCGGGAGGGTGACCCTGACGGCAAAGGCAAGGTCAGA
>gene=chr11_47664220-47664393; species=canFam
ggggcggggcggggcTTACGGGTCAGGCGCGCATGCGCCCTGGGGGATCCGCGCGCTCCACTCGGAACGGCAGTTTCTCTTGCGCTTGCG----CAGGCC-GGAGCGT-CCGGAGGAGGAGAATGGGCGTGGCGATGGGGGGTTGTGACCCTGACAGCAAAGGCAAGGTCAGA
>gene=chr11_47664220-47664393; species=equCab
ACGGCGGGGCGGGGCTTTCGGGCTCGGAGGGCAATCGCCCTGCCTGCTCCA-GCTCTCCTGGAAGGCGGGGAGGTTTCTCTTTGCTTGCG----CAGCCTGGAAGCTC-TCGGA--AGAAGGATGGGCGTGACAATGGGGGGT-GTAACCGTGACAGCAAAGGCAAGGTCAGA
>gene=chr11_47664220-47664393; species=gorGor
-----------------------------------------------------------------AATGACGGTTTCTCTTGCACATGCGCTTCCAGGCCGCAAGTGTCCGGAAACAGAAGAATGGGAGTGTCAGTGGGGGAGTGTGACCGTGACGGCAGAGGCAAGGTCAGA
>gene=chr11_47664220-47664393; species=panTro
-----------------------------------------------------------------------------------------------------------------------------------------------------------------------------
>gene=chr11_47664220-47664393; species=papHam
GGGTCGGGGCGGGGCTTACGGTACAGAGGCGCATGCGTTCTGCCGGGGGCTCGTCCT---CCGGGAATGACGGTTTCTCTCGCACATGCGCGTCCAGGCCGCAAGTGTCCGGAAACAGAAGAAAGGGAGTGGCAGGGGGGGAGTGTGACCCTGACGGCAAAGGCAAGGTCAGA
>gene=chr11_47664220-47664393; species=ponAbe
CGGTCGGGGCGGGGCTTAAGAGACAGAGGCGCATGCGTTCTGCCGGGGGTTCGCCCTTCACCAGGAGTGACGGTTTCTCTTGCACATGCGCTTCCAGGCCGCAAGTGTCCGGAAACAGAAGAATGGGAGTGGCAGTGGGGGAGTGTGACCGTGACGGCAGAGGCAAGGTCAGA
>gene=chr11_47664220-47664393; species=rheMac
GGGTCGGGGCGGGGCTTACGGTACAGAGGCGCATGCGTTCTGCCGGGGGCTCGTCCT---CCGGGAATGACGGTTTCTCTCGCACATGCGCGTCCAGGCCGCAAGTGTCCGGAAACAGAA----GGGAGTGGCAGGGGGGGAGTGTGACCCTGACGGCAAAGGCAAAGTCAGA
>gene=chr11_47788915-47789097; species=hg19
GGCGCTGCGACGCGTAATCAATATTCATACACCGTGACACCGCCTCCAGCCCGGATCCGCTTTCAACCAGCGGAGCACGCGCTTGCGCAAGCGCCTCGGACCCTTCGGCTCTTCTGGCTCCTCCTCACCAGGAGAAAGGGCGGGATTACCAACTGCGCTAGGCGATTGGCTGTTTTGACCCA
>gene=chr11_47788915-47789097; species=bosTau
GGCGCGGCGATGCGTAATCAATATTCATACGCTGCGACGCCGCCTCCTGCAGGGATCCGCTTTTAACCGGCGGAGAGCGCGCTAGCGCAAGCGCACGGGCCTGGTGTGCTCTTCTGGCCCCGCCCCAGGAAGGGA--GGGCGGACTTACCCATGGGGTTAGGCGATTGGTTATTTTGACACA
>gene=chr11_47788915-47789097; species=calJac
GGTGCTGCGACGCGTAATCAATATTCATGCCCCGCGACACCGCCTCCTGCCCAGATCCGCTTTCAACCGGCGGAG--CGCGCTCGCGCAAGCGCCTCGTGCACCTCGGCTCTTCTGGCTCCTCCTCACCGGGAGAAAGGGCGGGCTTACCCATGGCGCTAGGCGATTGGCTGTTTTGACCCA
>gene=chr11_47788915-47789097; species=canFam
CGCGCGGCGCTGCGTAATCAATATTCATGCACCGCGACACCGCCTCCTGAGAGAATCCGCTTTTAACCGGCGGAGCGCGCGCCCGCGCAAGCGCCTGGGCTCTTTACGCTAGTCTGGCTCCGCCCCAGAGGGGAA--GGGCGGGCTTACCCACGCTGCTAGACGATTGGCTATTTTGATCTA
>gene=chr11_47788915-47789097; species=equCab
GGCACGGCGCTGCGTAATCAATATTCATGCGCCGCAACACCGCCTCCAGCGACGATCCGCTTTTAACCGGCCGAGCGCG-----------------GAGCCCCTCACGCCCTTCTGTCTCCTCCCCGCAAAAGAA--GGGCGGGCTTACCCACGGCGCTAGATGATTGGCTGTTTTGACCCA
>gene=chr11_47788915-47789097; species=gorGor
--------------------------------------------------------------------------------------------------------------------------------------------------------------------------------------
>gene=chr11_47788915-47789097; species=panTro
ggcgctgCGACGCGTAATCAATATTCATGCACCGCGACACCGCCTCCAGCCCGGATCCGCTTTCAACCGGCGGAGCACGCGCTTGCGCAAGCGCCTCGGGCCCTTCGGCTCTTCTGGCTCCTCCTCACCAGGAGAAAGGGCGGGATTACCAACTGCGCTAGGCGATTGGCTGTTTTGACCCA
>gene=chr11_47788915-47789097; species=papHam
GGCACTGCGACGCGTAATCAATATTCATGCACCGCGACACCGCCTCCAGCCCGGATCCGCTTTCAACCGGCCGAGCGCGCGCTTGCGCAAGC---------------------------------------------GGGCGGGCCTACCCACGGCGCTAGGTGATTGGCTGTTTTGACCCA
>gene=chr11_47788915-47789097; species=ponAbe
GGCGCTGCGACGCGTAATCAATATTCATGCACCGCGACACCGCCTCCAGCCCGGATCCGCTTTCAACCGGCGGAGCACGCGCTTGCGCAAGCGCCTCGGGCCCTTCGGCTCTTCTGGCTCTTCCTCACCAGGAGAAAGGGCGGGATTACCAACTGCGCTAGGCGATTGGCTGTTTTGACCCA
>gene=chr11_47788915-47789097; species=rheMac
GGCACTGCGACGCGTAATCAATATTCATGCACCGCGACACCGCCTCCAGCCCGGATCCGCTTTCAACCGGCCGAGCGCGCGCTTGCGCAAGCGCCTCGGGCCCTTCGGTTCTTCTGGCTCCTCGTCACCGGGAGAAAGGGCGGGCTTACCCACGGCGCTAGGTGATTGGCTGTTTTGACCCA
>gene=chr11_58345818-58345961; species=hg19
TCTGGTTTCCCATCTATTTTTCCTAAAGCCTAGGCGAAATAAGACTTCATCTCCCAGAATGCCCTTGGTTAAGTTAACGGTGCGCATGCGCCAAGAGGCGGGCCCTCGTTGCCCCCACAACCCCGCCTCCGTTTTGCCGCCGC
>gene=chr11_58345818-58345961; species=bosTau
TCGGGGTTGCCATCT-GTCTTCCGAAGGCTCAGGGGAAGCGGAACTTCACTTCCCAGGATGCCTCGGAGCGAGCTGACCAGGCGCATGCGCCAGAAGGCGGGTCCTCCTTGCCCTCACGACCCCGCCTCTGTTCCACCGCCGC
>gene=chr11_58345818-58345961; species=calJac
TCTGGTTTCCCATCTG-TTTTCCTAAAGCCTAGGCGAAATAGGACTTCATCTCCCACAATGCCCTTGGTTAAGTT-ACTATGCGCATGCGCCAGGAGGCGGGCTCTCGTTGCCCCCACAACCCCGCCTTCGTTCTACCGCCGC
>gene=chr11_58345818-58345961; species=canFam
TCCGGTTTCTAATCT-TCCCCCCCGAAGCTTAGGCTCTTTAAGACTCCATCTCCCAGGATGCCTTTTAACAAGTTAACCGAGCGCATGCGCCAAGAGGCGGACCCTCCTTGCCCTCACGACCCCGCCTCTGTTCTACCGCCGC
>gene=chr11_58345818-58345961; species=equCab
-----------------------------------------------------------------------------------------------------------------------------------------------
>gene=chr11_58345818-58345961; species=gorGor
T-TGGTTTCCCGTCTATTTTTCCTAAAGCCTAGGCGAAATAAGACTTCGTCTCCCAGAATGCCCTTGGTTAAGTTAACGGTGCGCATGCGCCAAGAGGCGGGCCCTCGTTGCCCCCACAGCCCCGCCTCCGTTTTGCCGCCGC
>gene=chr11_58345818-58345961; species=panTro
TCTGGTTTCCCATCTATTTTTCCTAAAGCCTAGGCGAAATAAGACTTCATCTCCCAGAATGCCCTTGGTTAAGTTAACGGTGCGCATGCGCCAAGAGGCGGGCCCTCGTTGCCCCCACAACCCCGCCTCCGTTTTGCCGCCGC
>gene=chr11_58345818-58345961; species=papHam
TCTGGTTTCCCATCTATTTTTTCTAAATCCTAGGCGAAATAAGACTTCATCTCCCAGAATGCCCTTGGTTAAGTTAACGGCGCACATGCGCCAGGAGGCGGGCCCTCGTTG-ACCCACAACCCCGCCTCCGTTTTGCCGCCGC
>gene=chr11_58345818-58345961; species=ponAbe
TCTGGTTTCCCATCTATTTTTCCTAAAGCCTAGGCGAAATAAGACTTCAACTCCCAGAATGCCCTT-GTTAAGTTAACAGTGCGCATGCGCCAAGAGGCGGGCCCTCGATGCCCCCACAACCCCGCCTCCGTTTTGCCGCCGC
>gene=chr11_58345818-58345961; species=rheMac
TCTGGTTTCCCATCTATTTTTTCTAAAGCCTAGGCGAAATAAGACTTCATCTCCCAGAATGCCCTTGGTTAAGTTAACGGTGCACATGCGCTAGGAGGCGGGCCCTCGTTG-ACCCACAACCCCGCCTCCGTTTTGCCGCCGC
>gene=chr11_60681529-60681693; species=hg19
ATGCTTGTGGGGGGAAAAAGAAACGCAATAGATAAAGCGGGGCGCATGCGCTCCCGGCACAGGCTTCGATTGTGAGGAAGGCCGGCTAGTCTCCGAGCTCATCCCGCCTTGCGCATGCGGAGAAGGTAAACCAGCGCCCCGAGTTGAGGCGCGGGTTTGGTGGC
>gene=chr11_60681529-60681693; species=bosTau
ATGCCTG-------GGATAAATACGCAAGCGG-AGAGTAGAGCGCATGCGCTGACGGCTCCGATTTGGGCTTTTTGGGCGGCCCGCAGGTCC--GGGCACGTCCCGCCTTGCGCGTGCGCAGACGATAAACCAACGCCCCGAGTTGAGGCGCGGGTGTAGTGCC
>gene=chr11_60681529-60681693; species=calJac
ATGCTCGCGTGGGGAAAAAGAAACGCAATAGATAACGCGAGGCGCCTGCGCTTCCGGCAC---CATCGGCTGGGAGGGAGGCCGGCTCGTCTCCGAGCTCCTCCCGCCTTGTGCATGCGCAGACGGTAAACCAACGCCCCGCGTCGAGGCGCGGGTTTGGTGGC
>gene=chr11_60681529-60681693; species=canFam
ATGCTCGGGGGGGGGGTCGCAAAGGTGAGCAA-AGGGTCGCGCGCATGCGCCCACGGCACAGGTTTGGGC-----------------GGTCTCCCGGCTCATCCCGCCTTGCGCGGGCGCAGACGCTGAACCAACG-ACCGGGTTAAGGCGCGGGTTTGTTGGG
>gene=chr11_60681529-60681693; species=equCab
ATGCTTC--------GGGAAAAACGTAATGGAGAAGGTAGCGCGCATGCGCCCACGGCACTGGCTTGGCC--CGAGAGAGGCCGGCAGGTC-CCGGGCTCATCCCGCCTTGCGCGTGCGCAAACGACAAACCAACACCCCGTATTGAGGCGCGGGTTTGGTGGC
>gene=chr11_60681529-60681693; species=gorGor
ATGCTTGTGGGGGGAAAAAGAAACGCAATAGATAAAGCGGGGCGCATGCGCTCCCGGCACAGGCTTCGATTGTGAGGAAGGCCGGCTAGTCTCCGAGCTCATCCCGCCTTGCGCATGCGGAGAAGGTAAACCAACGCCCCGAGTTGAGGCGCGGGTTTGGTGGC
>gene=chr11_60681529-60681693; species=panTro
ATGCTTGTGGGGGTAAAAAGAAACGCAATAGATAAAGCGGGGCGCATGCGCTCCCGGCACAGGCTTCGATTGTGAGGAAGGCCGGCTAGTCTCCGAGCTCATCCCGCCTTGCGCATGCGGAGAAGGTAAACCAACGCCCCGAGTTGAGGCGCGGGTTTGGTGGC
>gene=chr11_60681529-60681693; species=papHam
ATGCTTGT-GGGGAAAAAAGAAACGCAATAGATAAAGCGGGGCGCATGCGCTCCTGGCGTGGGTTTCGATTGTGAGAAAGGCCGGCTAGTTTCCGGGCTCATCCCGCCTTGCGCATGCGGAGAAGGCAAACCAACGCCCGGAGTTGAGGCGCGTTTTTGGTGGC
>gene=chr11_60681529-60681693; species=ponAbe
ATGCTTGTGGGGGGAAAAAGAAACGCAATAGATAAAGCGAGGCGCATGCGCTCCCGGCACAGGCTTCGACTGTGAGGAAGGCCGGCTAGTTTCCGAGCTCATCCCGCCTTGCGCATGCGGAGAAGGTAAACCAACGCCCCGAGTTGAGGCGCGGGTTTGGTGGC
>gene=chr11_60681529-60681693; species=rheMac
ATGCTTGT-GGGGAAAAAAGAAACGCAATAGATAAAGCGGGGCGCATGCGCTCCCGGCGTGGATTTCGATTGTGAGAAAGGCCGGCTAGTTTCCGGGCTCATCCCGCCTTGCGCATGCGGAGAAGGCAAACCAACGCCCGGAGTTGAGGCGCGTTTTTGGTGGC
>gene=chr11_61582688-61582828; species=hg19
GCCGTCCCCGCCGCGGCATTCCCGGCCCCAAATCACACTGCGGGAAGCTCCAGCGTTGGTGCCTGTTTCGTCTGCGCATGCGCCGGGACACGCCTGCGCCCTTGGCCGCAGTCAGGGCTCCCGAGTGGTCACTCTGGTTG
>gene=chr11_61582688-61582828; species=bosTau
GCACTCCCGGCTGCAGCAGCCCCGGCCCCAAATCACACTGCAAGAAGCCCCAGCGTTCCGGCCTGCTCCGTCTACGCATGCGCCAGTCCACATCTTCGCCTTCGGCCACAGCCTGCGGGCCCCAGTGGTCTCTC-CGGAG
>gene=chr11_61582688-61582828; species=calJac
GCCGTCCCCGCCGCGGCATCCCCGGCCCCAAATCTCACTGCGGGAAGCCCCAGCGTCGGTGCCTGGTGCGTTTGCGCATGCGCTGGCCCACGCCTGCGCCCTCGGCCGCTTTCTGGGCTCCCGAGTGGTCACTCGGGGTG
>gene=chr11_61582688-61582828; species=canFam
GCCAGCCCCGTTACGGGGGCCCCGGCCCCAAATCACAC-GCGGGAAGACCCTGCGTCGGCGCCGGCCTCGTGTGCGCATGCGCCAGCCGACGTCCGCGCCCTCCTCGGCAGCCTGGGCTTCCCAggggcggccc-gggcg
>gene=chr11_61582688-61582828; species=equCab
GCGCTCTCCGCCTCGGAGGCCCCCGCCCCAAATCACACTGCAGGAAGCCCCGTCGTCGGAGCCTGCTCCGTCTGCGCTTGCGCCGCTCTACGCCTTCGCCTGCGGCCGCAGTCTAAACGCCCCACTGGTCACTTGGGGTG
>gene=chr11_61582688-61582828; species=gorGor
GCCG-CCCCGCCGCGGCATCCCCGGCCCCAAATCACACTGCGGGAAGCCCCAGCGTTGGTGCCTGTTTCGTCTGCGCATGCGCCGGGACACGCCTGCGCCCTTGGCCGCAGTCAGGGCTCCCGAGTGGTCACTCTGGTTG
>gene=chr11_61582688-61582828; species=panTro
GCCGTCCCCGCCGCGGCATCCCCGGCCCCAAATCACACTGCGGGAAGCCCCAACGTTGGTGCCTGTTTCGTCTGCGCATGCGCCGGGACACGCCTGCGCCCTTGGCCGCAGTCAGGGCTCCCGAGTGGTCACTCTGGTTG
>gene=chr11_61582688-61582828; species=papHam
GCCGTCCCCGCCGCGGCATCCCGCGCCCCAAATCACACTGCGGGAAGCCCCAGCGTTGGTGCCTGTTTCGTCTGCGCATGCGCTGGCCCACGCCTGCGCCCTCAGCCGCCGTCAGTGTTCCCGAGTGGTCGCTCTGGTTG
>gene=chr11_61582688-61582828; species=ponAbe
GCCTTCCCCGCCGCGGCATCCCCGGCCCCAAATCACACTGCGGGAAGCCCCAGCGTCGGTGCCTGTTTCGTCTGCGCATGCGCCGGCCCACGCCTGCGTCCTTGGCCGCAGTCAGGGCTCCGGAGTGGTCACTCTGGTTA
>gene=chr11_61582688-61582828; species=rheMac
----------------------------------------------------------GTGCCTGTTTCGTCTGCGCATGCGCTGGCCCACGCCTGCGCCCTCGGCCGCCGTCAGTGTTCCCGAGTGGTCGCTCTGGTTG
>gene=chr11_62341456-62341614; species=hg19
AGTTCGGTATCCAGTGGCGCTGAATTGGAAAAAGAACTGGGTGGGTGGGGCCTGCTGGCCAGCGCGGAAAAAGCTCGGGCCTGCGCATTGGAGCTCTTGACTGGCCCGCCCCCCAGGTGCAGCGGGCCAATCGGAGTCTAGACGTGGAGGTAGACAGC
>gene=chr11_62341456-62341614; species=bosTau
AGTTCGGTATCCCGCAGCGCTGAA-CGGAAAAAGAAGT----GGGTGGGGCCTGCTGGCCAGCGCGGAAAAAACTCGCGCCGGCGCAGT------------------G------GGGGAT----GACCAATCCGAGTCAGGACGCGGAGGTAGACCGC
>gene=chr11_62341456-62341614; species=calJac
AGTTCGGTATCCAGTGGCGCTGAATTGGAAAAAGAACGGCGTGGGGGGGGCCTCCGCGCCAAGGCGGAAAAAGCCTGCGCCTGCGCATTGGAGCTCTTAACTGGCCCGCCCCTCAGGCGCAGCGGACCAATCGGAGTTCAGACGTGGAGGTAGACGGC
>gene=chr11_62341456-62341614; species=canFam
AGTTCTACACCCCGCCGCGCTGAATTGCAGAAAGAAGG----GGGTGGGGCCTGCTGGTCGTCACAGGGACAGCTCGCGCCTGCGCCACGCGACTCTTGACTGGCCCGCCCCGCAGGCGA----GGCCAATGGGAGTCCCG-CTTGGAGGTGCGAGGC
>gene=chr11_62341456-62341614; species=equCab
AGTTCGGTGTCCCGCGGCACAGAATTGGAAAGGGAAGG----GGGTGGGGTCTGCTGGCCTACGCGGAAAAGGATCGCGCCTGCGCAATGGGGCTCCGGACTAGCCCTCCCCTCAGGTAC----CACCAATCGGAGTCCCGAGGTGGAGATACTGGGC
>gene=chr11_62341456-62341614; species=gorGor
AGTTCGGTATCCCGTGGCGCTGAATTGGAAAAAGAATTGGGTGGGTGGGGCCTGCTGGCCAGCGCGGAAAAAGCTCGGGCCTGCGCATTGGAGCTCTTGACTGGCCCGCCCCTCAGGTGCAAAGGGCCAATCGGAGTCTAGACGTGGAGGTAGACAGC
>gene=chr11_62341456-62341614; species=panTro
AGTTCGGTATCCAGTGGCGCTGAATTGGAAAAAGAACTGGGTGGGTGGGGCCTGCTGGCCAGCGCGGAAACAGCTCGGGCCTGCGCATTGGAGCTCTTGACTGGCCCGCCCCTCAGGTGCAGCGGGCCAATCGGAGTCTAGACGTGGAGGTAGACAGC
>gene=chr11_62341456-62341614; species=papHam
AGTTCGGTATCCAGTGGCGCCGAATTGGAAAAAGAACGGAGTGGGTGGGGCCTGCTGGCCAGCGCGGAAAAAGCTCGCGCCTGCGCATTGGAGATCTTGACTGGCCCGCCCCTCAGGTGCAGCGGGCCAATCGGAGTCTAGACGTGGAGGTAGACAGC
>gene=chr11_62341456-62341614; species=ponAbe
AGTTCGGTATCCAGTGGCGCTGAAATGGAAAAAGAACGGGGTGGGTGGAGCCTGCTGGCCAGCGCGGAAAAAGCTCGCGCCTGCGCATTGGAGCTCTTGACTGGCCCGCCCCTCAGGTGCAGCGGGCCAATCGGAGTCTAGACGTGGAGGTAGACCGC
>gene=chr11_62341456-62341614; species=rheMac
AGTTCGGTATCCAGTGGCGCCGAATTGGAAAAAGAACGGAGTGGGTGGGGCCTGCTGGCCAGCGCGGAAAAAGCTCGCGCCTGCGCATTGGAGATCTTGACTGGCCCGCCCCTCAGGTGCAGCGGACCAATTGGAGTCTAGACGTGGAGGTAGACAGC
>gene=chr11_62420726-62420811; species=hg19
AGCCCGAGCCGAGCCCGAGGCGCGAGCGGCGGAGCGCAGGCGGCGCATGCGCGCTGACAGGAAACGCGAAAGGAACCAGCTACCA
>gene=chr11_62420726-62420811; species=bosTau
AGCCCTAGCCAAGCCTGAGGCGGGAGCGGCGGAGCGCAGGGAGCGCATGCGCGCTGACTGGAAACCCGAAAGGAACCAGCGAAAA
>gene=chr11_62420726-62420811; species=calJac
AGCCCGAGCCGAGCCCGAGGCGGGAGCGGCGGAGCGCAGGCGGCGCATGCGCGCTGACAGGAAACGCGAAAGGAACTAGATACCA
>gene=chr11_62420726-62420811; species=canFam
AGCCCTAGCCGAGCCCGAGGCGGGAGCGGCGAAGCGCAGGCAGCGCATGCGCGCTGACAGGAAGCCCGAAAGGAACCAGCGACTG
>gene=chr11_62420726-62420811; species=equCab
ATCCCGAGCGGAGCCCGAGGCGGGAGCAGCGGAGTGCAGGCAGCGCATGCGCGCTGACGGGAAACCCGAAAGGAACCAGCAACAA
>gene=chr11_62420726-62420811; species=gorGor
-------------------------------------------------------------------------------------
>gene=chr11_62420726-62420811; species=panTro
AGCCCGAGCCGAACCCGAGGCGCGAGCGGCGGAGCGCAGGCGGCGCATGCGCGCTGACAGGAAACGCGAAAGGAACCAGCTACCA
>gene=chr11_62420726-62420811; species=papHam
AGCCCGAGCCGAGCCCGAGGCGGGAGCGGCGGAGCGCAGGCGGCGCATGCGCGCTTACAGGAAACGCGAAAGGAACCAGCTACCG
>gene=chr11_62420726-62420811; species=ponAbe
AGCCCGAGCCGAGCCCGAGGCTGGAGCGGCGGAGCGCAGGCGGCGCATGCGCGCTGACAGGAAACGCGAAAGGAACCGGCTACTA
>gene=chr11_62420726-62420811; species=rheMac
AGCCCGAGCCGAGCCCGAGGCGGGAGCGGCGGAGCGCAGGCGGCGCATGCGCGCTTACAGGAAACGCGAAAGGAACCAGCTACTA
>gene=chr11_62623425-62623549; species=hg19
ACGGCGAGCGCACGCGCATACGTTGACCGCATGCGACCCCGGGGAGTTGTGGGTAGAGAGTTCCAGGGAAGGAGGGCGTAGACAAAGCGCCACCTGAACTTGCGGCGCGAAAAAGGCGCGCATG
>gene=chr11_62623425-62623549; species=bosTau
ACGGCCGGCGCAAGCGCAGAGGGAAATGG------------GTGGATTGTGGGTAGAGATTTCTAGAGGAAGTGAAAG---GCTGTTAGCCCCCTGAAGCGGTGGCGCGAAAAAGGTGCGCATG
>gene=chr11_62623425-62623549; species=calJac
ATGG-AAGCGCACGCGCATACATTGACCGTCTGCGACCCCGGGGAGTTGTGGGTAGAGAGATCCGGGGCAGGGGGGCGTAGACAAAGCGCTACCTGAACCTGTGGCGCGAAAAAGGCGCGCATG
>gene=chr11_62623425-62623549; species=canFam
ATGGC-GACGCAGGCGCATAAGGAGAGGGCGCGCGAACCCGGGGGATTGTGGGTAGAGAATTCCTGGGAAGGCGGGAGTTCAGTGAGCCCCGCCTGGAGCTGGGGCGCGAAAAAGGTGCGCATG
>gene=chr11_62623425-62623549; species=equCab
ATAGCGGGCGCACGCGCATAAGAAGAGGGAGCTCGGGCCTGGGGAGTTGTGGGTAGA----------GAAGGCGGGCGTGGAGTGCCCGCCCCCAGAAACTGTGGCGCGAAAAAGGTGCGCATG
>gene=chr11_62623425-62623549; species=gorGor
ACGGCGAGAGCACGCGCATACGTTGACCGCATGCGACCCCGGGGAGTTGTGGGTAGAGAGTTCCAGGGAAGGAGGGCGTAGACAAAGCGCCACCTGAACTTGCGGCGCGAAAAAGGCGCGCATG
>gene=chr11_62623425-62623549; species=panTro
ATGGCGAGCGCACGCGCATACGTTGACCGCATGCGACCCCGGGGAGTTGTGGGTAGAGAGTTCCAGGGAAGGAGGGCGTAGACAAAGCGCCACCTGAACTTGCGGCGCGAAAAAGGCGCGCATG
>gene=chr11_62623425-62623549; species=papHam
ATGGCGAGCGCACGCGCATACGTTGACCGCATGCGACCCCGGGGAGTTGTGGGTAGAGAGTTCCAGGGAAGGAGGGCGTGGACAAAGCGCTACCCGAACTTGTGGCGCGAAAAGGGCGCGCATG
>gene=chr11_62623425-62623549; species=ponAbe
ACGGCGAGCGCACGCGCACACGTTGACCGCATGCGACCCCGGGGAGTTGTGGGTAGAGAGTTCCAGGGAAGGAGGGCGTAGACAAAGCGCTACCTGAACTTGCGGCGCGAAAAAGGCGCGCATG
>gene=chr11_62623425-62623549; species=rheMac
ATGGCGAGCGCACGCGCATACGTTGACCGCATGCGACCCCGGGGAGTTGTGGGTAGAGAGTTCCAGGGAAGGAGGGCGTGGACAAAGCGCTACCTGAACTTGCGGCGCGAAAAGGGCGCGCATG
>gene=chr11_63448812-63448947; species=hg19
CGTGAGGCCGGCTTTGCCCCTCCTTCCCTGCAAGAGCGCAGAGGAGCGGTTCTTGCGCCTGCGCCCTGCGCCGCTGCGCGCTTTGGCACCCGCTTGGGGCCCTTTGTGCGCATGCGCGCTCGCGCTCCCGCCCTC
>gene=chr11_63448812-63448947; species=bosTau
CGCGAAGCAGGTTTTGGCCCTCCTTCCCTGGAGGAGCGCCGAGGGACAGTTCTTGCGCCTGCGCCCTGCGTCAGTGGGCG---CAAGTCGCCCCCGAGGGCCCTTGTGCGCCTGCGCGGTCGCTCTCCCGCCCTC
>gene=chr11_63448812-63448947; species=calJac
CGTGAGACCGGCTTTGCCCCTGCTTCCCAGCAGGGGGGCGGAGAAACCGTTCTTGCGCCTGCGCTCTGCACCACTGCGCGCTTTGGCACCCACTCGAGGGCCTTTGTGCGCGTGCGCGTCCGCGCTCCCGCCCTC
>gene=chr11_63448812-63448947; species=canFam
CGTGAAGCCGGCTTTGCCCCACCTTCCCCACAGGAACGCGGAGGGACCGTTCTTGCGCTTGCGCCCTGCGTCGCTGGGCGCCTTGGCGCCCGCCCGAGAGCCCCTGTGCGCCTGCGCGCTCGCGCTCCCGCC--C
>gene=chr11_63448812-63448947; species=equCab
CGTGACGCCCGCTCTGCTCTGCCTCCCCTGCAGTAGCGCGGAGGGACAGTTCTTGCGCCTGACCCCTGCGTCTCTGGGCGCATTGACGCCCGACCGAAGGCACATGTGCACCTGCGCGATCGATATCCGGCC--C
>gene=chr11_63448812-63448947; species=gorGor
CGTGAGGCCGGCTTTGCCCCTCCTTCCCTGCAAGGGCGCAGAGCAGCCGTTCTTGCGCCTGCGCCCTGCGCCGCTGCGCGCTTTGGCACCCGCTTGGGGCCCTTTGTGCGCATGCGCGCTCGCGCTCCCGCCCTC
>gene=chr11_63448812-63448947; species=panTro
CGTGAGGCCGGCTTTGCCCCTCCTTCCCTGCAAGAGCGCAGAGCAGCGGTTCTTGCGCCTGCGCCCTGCGCCGCTGCGCGCTTTGGCACCCGCTTGGGGCCCTTTGTGCGCATGCGCGCTCGCGCTCCCGCCCTC
>gene=chr11_63448812-63448947; species=papHam
CGTGAGGCCGGCTTTGCCCCTCCTTCCCGGCAAGAGCGCCGATCAACGGTTCTTGCGCCTGCGCCCTGCGCCGCTGCGCGCCTAGGCACCCGCTCGGGGCCCTTTGTGCGCATGCGCGCTCGCGCTCCCGCCCTG
>gene=chr11_63448812-63448947; species=ponAbe
-------------------------------------------------------------------------------------------------------TTGTGCGCATGCGCGCTCGCGCTCCCGCCCTC
>gene=chr11_63448812-63448947; species=rheMac
CGTGAGGCCGCCTTTGCCCCTCCTTCCCGGCAAGAGCGCCGATCAACGGTTCTTGCGCCTGCGCCCTGCGCCGCTGCGCGCCTAGGCACCCGCTCGGGGCCCTTTGTGCGCATGCGCGCTCGCGCTCCCGCCCTG
>gene=chr11_64085492-64085628; species=hg19
TCGGCTGTCCAGCACCCAGTGCAAACGAGGCGTGGGTCCCGGAAGCTCTGTTCTGCGGGTGGCCGCTCGCGCCTGCGCAGTGGAGGCGGCCCAGGCCCGCCTTCCGCAGGGTGTCGCCGCTGTGCCGCTAGCGGTG
>gene=chr11_64085492-64085628; species=bosTau
CCGGAGATCCA-CCCCTAATACGGAG--------CTGGTCGGAAGCCCTGCCCA-TTCGTGGCCGTCCACGCCTGCGCGGTGGCGGCGCCTCTG--CCGTCTTCCGCAGGATTGCGTCGTAGCGCTCCGGTTCCGC
>gene=chr11_64085492-64085628; species=calJac
TCTGCGGTCCAGC-CCCAATGCAAATGAAGTTAGGGTCCTACAGGATCTGTTCGGCGCGTAGCCGCTCGCGCCTGCGCAGTGGAAGAGGTCCCGGCCCGCCTTCCGCCGGCTATCGCCGCTGTGCTTCCAGCTGTG
>gene=chr11_64085492-64085628; species=canFam
CTGGTTGTCCAGCCCCAGACGCCCAAGAGCCGAGCGCCCCAGAAGCCCCGCCCCTTGCTCGGCCCC-GACGCCTGCGCAGTGGAGGAGCCC-TGCTCCGCCTCTCGCGGGATCCCGCGGGGGCTTATCCTGCTggg
>gene=chr11_64085492-64085628; species=equCab
CCAGTGGTCCAGCCCCTAATGCAAATGAGCCCCGCGTCCCGGAAGCCCCGCCCC-CGCGCG-------ACGCCTGCGCAGTGGAGG------GGCCCCGCCTC-CGGAGAGTCCTGCCGCGGCCCCTATCGCCGGG
>gene=chr11_64085492-64085628; species=gorGor
TCGGCTGTCCAGCCCCCAGTGCACACGAGGCGTGGGTCCCGGAAGCTCTGTTATGCGGGTGGCCGCTCGCGCCTGCGCAGTGGAGGCGGCCCAGGCCCGCCTTCCGCAGGGTGTCGCGGCTGTGCCGCCAGCGGTG
>gene=chr11_64085492-64085628; species=panTro
TCGGCTGTCCAGCCCCCAGTGCAAACGAGGCGTGGGTCCCGGAAGCTCTGTTCTGCGGGTGGCCGCTCGCGCCTGCGCAGTGGAGGCGGCCCAGGCCCGCCTTCCGCAGGGTGTCGCCGCTGTGCCGCCAGCGGTG
>gene=chr11_64085492-64085628; species=papHam
TCTGCTGTCCAGCCCCCGATGCAAATAAGGCGAGGGTCCCGGAAGCTCTGTTACACGCGTGGCCGCTCGCGCCTGCGCAGTGGAGGCGGCCCAGGCCCGCCTTCCGCAGGGTGTCGCAGCAGTGCCTCCAGCCGTG
>gene=chr11_64085492-64085628; species=ponAbe
TCTGCTGTCCAGCCCCCAGTGCAAACGAGGCGTCGGTCCCGGAAGCTGTGTTTTGCGGGTGGCCGCTCGCGCCTGCGCAGTAGAGGCGGCCCAGGCCCGCCTTCCCCAGGGTGTCGCCTCTGTGCTGCCAGCGGTG
>gene=chr11_64085492-64085628; species=rheMac
----------------------------------------------------------------------------------------------------------------------------------------
>gene=chr11_65029181-65029405; species=hg19
CCGGGCGTTGCGAGTCACAACCGGCATTCTCGCGCCGTGAGAGAGAACTGCGCAGCTGCTGACTGGCGGGCCGCCAGGCGCGTGCGTAGAGACGCCCACACGCCCGCTGATGCGCACGCGCCCTGGGCCGCGCGTGCGCGCGTGGGGTTCCGGAATGAGCCGGGGAAAGCAAGGGGAAGGTTTGGGGTTGGCTCCCGGTTTCGCGCATGCGTGCACTGCACAAA
>gene=chr11_65029181-65029405; species=bosTau
---------------------------------------------AACTGCGGAGCCGCCGTAGAGCGGGCGGCCAGGCACCGGCGCGCGAGCTGGCACTCAGGCATTTGTGCTCAAGCGTTCTCGGACGCGCGTGCGCGCGCTTAGTCAGGGACCTGACAGCCGGAAGCAGGAGGAAGTGGTGGGGTTGAACCTGGGTCTCGCGCATGCGTGCGCCGTACAAA
>gene=chr11_65029181-65029405; species=calJac
CGGGGCTTCGCCGGTCACACCCCTCCTCCTCGCCCAGCGAGAGACAACTGCGCAGCTGCCAGCGGGCTGGCCGCTAGGCGCGTGCGTAGAGTCGTCCACACGCCCGCTAGTGCGCACGCGCCCTGGGTCGCGCGTGCGTGCATGGGGTCCGGGGATGAGCCCCGGAAAGCAAGGGAAAGGGGTGGGGCTGGAGCAGGGTCTCACGCATGCGTGCGCTCCACGAA
>gene=chr11_65029181-65029405; species=canFam
AAGCCCTTCGCGCGCCGAGCCCAGCTTTCGCGCCCTACGGGGC--AACTGCGCAGCCGCCGTAAGGCCGCCGTCCGGACGCGGGCGCGCGAGCCGCCGTATCGAAGTTTGTGCGCACGCGCCGGGAGA------------CGCGGCGTCTGAGAACCGGAAGGAAGCTgggggggggtggggtggggttgggggggCGTCTCGCGCATGCGCGCGCCTTGCAAA
>gene=chr11_65029181-65029405; species=equCab
ACGGACGCCGCGCGCCCAACGCTGTTTTCGCGCCCTGCGGGAG--AACTGCGCAGCCGCAAGCAGACTG----CTAGgcgcaggcgcgggagcgggcgtgtcagcgtttgtgcgcacgcgccctcagacgcgcgtgcgcgcgcgGAGTC-GGAAACCCTGAGAAGGAAGCGGGGGGAAGGGGTGGGCTTAAACCCGCGTCTCGCGCATGCGCGCGCTGCGCAAA
>gene=chr11_65029181-65029405; species=gorGor
CCGGGCGTTGCGAGTCACAACCGGCATTCTCACCCCATGAGAGACAACTGCGCAGCTGCTGACTGGCGGGCCGCCAGGCGCGTGCGTAGAGACGCCCACACGCCCGCTGATGCGCACGCGCCCTGGGCCGCGCGTGCGCGCGTGGGGTCCCGGAATGAGCAGGGGAAAGCAAGGGGAAGGTTTGGGGTTGGCTCCCGGTTTCGCGCATGCGTGCACTGCACAAA
>gene=chr11_65029181-65029405; species=panTro
CCGGGCGTTGCGAGTCACAACCGGCATTCTCGCGCCGTGAGAAAGAACTGCGCAGCTGCTGACTGGCGGGCCGCCAGGCGCGTGCGTAGAGACGCCCACACGCCCGCTGATGCGCACGCGCCCTGGGCCGCGCGTGCGCGCATGGGGTTCCGGAATGAGCCGGGGAAAGCAAGGGGAAGGTTTGGGGTTGGTTCCCGGTTTTGCGCATGCGTGCACTGCACAAA
>gene=chr11_65029181-65029405; species=papHam
CGGGGCGTTGCGGGTCGCACCCGGCTTTCTCGCCCAGTGAGAAAGAACTGCGCAGCTGCCGACTGGCTGGCCGCCAGGCGCGTGCGTAGAGACGCCCACACGCCCGGTGATGCGCACGCGCCCTGGGCCGCGCGTGCGCGCGTCGGGTCCCGGAATGGGCCGAGGAAAGCAAGCGGAAGGGTTGGGGTTGGCTCCCGGTTTCGCGCATGCGTGCGCTGCACAAA
>gene=chr11_65029181-65029405; species=ponAbe
CCGGGCGTTGCGGGTCACAACCTGCATTCTCGCCCCGTGAGAAAGAACTGCGCAGCTGCTGACTGGCGGGCCGCCAGGCGCGTGCGTAGAGACGCCCACACGCCCGCTGATGCGCACGCGCCCTGGGCCGCGCGTGCGCGCGTGGGGTCCCGGAATGAGCCGGGGAAAGCAAGGGGAAGGTTTGGGGTTGGCTCCCGGTTTCGCGCATGCGTGCACTGCACAAA
>gene=chr11_65029181-65029405; species=rheMac
TGGGGCGTTGCGGGTCGCACCCGGCTTTCTCGCCCAGTGAAAAAGAACTGCGCAGAGGCCGACTGGCTGGCCGCCAGGCGCGTGCGTAGAGACACCCACACGCCCGGTGATGCGCACGCGCCCTGGGCCGCGCGTGCGCGCGTCGGGTCCCGGAATGAGCCGGGGAAAGCAAGCGGAAGGGTTGGGGTTGGCTCCCGGTTTCGCGCATGCGTGCGCTGCACAAA
>gene=chr11_65101186-65101384; species=hg19
TACCCGGCCCCCGCGAACAGGCGTAAAGCTCTTTCTTCAGTGCTCGCTCTAGTGCGCGCGCCCGGACGGCGCCTGCGCAGAGGGCAAGGAACCTGGTACCCCGGTGCGGTCCCGGCGCCTGCGCGCTGCGGACTGTGGGGCTTCTCGGCCCGAGGCAGAGGAACAGGGAAGATGGCGGCTGTGGTGGAGAATGTAGTG
>gene=chr11_65101186-65101384; species=bosTau
--CCAGGCTGGGGAGAACCGGCA-GAAGCTCGTTCTCCGTCGCTCGCTCTCGCGCACGCGCCCGAGTGCCGCCTGCGCAGAAG-CAAGGAAATTACTTCTCT-CTGCGGTCCCAGCGCCTGCGCGCTGCGGGCTCCGG-GCCTCCCGGCCTGAGGGAGAGGAGCCGGGAAGATGGCGGCCGTGGTGGAAAATGTAGTG
>gene=chr11_65101186-65101384; species=calJac
TTCCCGGCCCCCGCAGACAAGCGTAGAG--CTTTCTTCAGTACTCGCTCTCGTGCGCGCGCCCGGGCGGCGCCTGCGCAGAGGGCGAGGAACCTGGTGCCCCCGTGTGGTCCCGGCGCCTGCGCGCTGCGGACTCTGGGGCCTCCCGGCCCGAGGGAGAGGAGCAGGGAAGATGGCGGCTGTGGTGGAGAATGTCGTG
>gene=chr11_65101186-65101384; species=canFam
--CCCCGCCCCTGTGGACAGTCACGAAGCT---------------GCTCTCGCGCGCGTGCTCGGGCGGCGCCTGCGCAGAGG-CGAGGAAACCGGTTCCCCGGTGCGGTCCCTGCGCCTGCGCGCTGAGGGCTCCGG-GCCTCCCGGCCTGAGGGAGAGGAGCAGGGAAGATGGCGGCTGTGGTAGAAAATGTAGTG
>gene=chr11_65101186-65101384; species=equCab
--CGTGTCCCTCGCGAACACGCACGAAGCTCGGTCTCCGTCGCTCGATCTcgcgcgcgcgcgcgggcggcgccTGCGCAGAAA-CAAGGAAACTGGTTCCCCCGAGCGGTCCCGGCGCCTGCGCGCTGCGGGCTCCGG-GCCTCCCGGCCTGAGGGAGAGGAGCAGGGAAGATGGCGGCTGTGGTGGAAAATGTAGTG
>gene=chr11_65101186-65101384; species=gorGor
TACCCGGCCCCCGCGAACAGGCGTAAAGCTCTTTCTTCAGTGCTCGCTCTAGTGCGCGCGCCCGGACGGCGCCTGCGCAGAGGGCAAGGAACCTGGTACCCCGGTGCGGTCCCCGCGCCTGCGCGCTGCGGACTGTGGGGCCTCTCGGCCCGAGGCAGAGGAGCAGGGAAGATGGCGGCTGTGGTGGAGAATGTAGTG
>gene=chr11_65101186-65101384; species=panTro
TACCCGGCCGCCGCGAACAGGCGTAAAGCTCTTTCTTCAGTGCTCGCTCTAGTGCGCGCGCCCGGACGGCGCCTGCGCAGAGGGCAAGGAACCTGGTACCCCGGTGCGGTCCCGGCGCCTGCGCGCTGCGGACTGTGGGGCCTCTCGGCCCGAGGCAGAGGAGCAGGGAAGATGGCGGCTGTGGTGGAGAATGTAGTG
>gene=chr11_65101186-65101384; species=papHam
TACCCGGCCCCCGGGAACAGGCCTAAAGTTCTTTCTTCGGTGCTCGCTCTCGTGCGCGCGCCCGGACGGCGCCTGCGCAGAGGGCGAGGAACCTGGTACCCCGGTGCGGTCCCGGCGCCTGCGCGCTGCGGACTTTGGGGCCTCCCGGCCCGAGGGAGAGGAGCAGGGAAGATGGCGGCTGTGGTGGAGAATGTAGTG
>gene=chr11_65101186-65101384; species=ponAbe
TACCCGGCCCCCGCGAACAGGCGTAAAGCTCTTTCTTCAGTGCTCGTTCTAGTGCGCGCGCCCGTACGGCGCCTGCGCAGAGGGCGAGGAACCTGGTACCCTGGTACGGTCCCGGCGCCTGCGCGCTGCGGACTTTGGGGCCTCCCGGCCCGAGGGAGAGGAGCAGGGAAGATGGCGGCTGTGGTGGAGAATGTAGTG
>gene=chr11_65101186-65101384; species=rheMac
TACCCGGCCCCCGGGAACAGGCCTAAAGTTCTTTCTTCGGTGCTCGCTCTCGTGCGCGCGCCCGGACGGCGCCTGCGCAGAGGGCGAGGAACCTGGTACCCCGGTGCGGTCCCGGCGCCTGCGCGCTGCGGACTTTGGGGCCTCCCGGCCCGAGGGAGAGGAGCAGGGAAGATGGCGGCTGTGGTGGAGAATGTAGTG
>gene=chr11_65383092-65383256; species=hg19
CCCAAACGCTTTTACGCTCGAACTTGCTTTAGTCCTGGAGTCTGCGCACGCCCAAAGGGCACCCCTCGCGTCCTACCGCGCCATCACCTTTCTGCGCTTGCGCATTCATGCCGTCAAGTTTTCCTTTTCCGGGTCCCAATTGGAATCGTTGGGCGCATGCGCCA
>gene=chr11_65383092-65383256; species=bosTau
CCCAAGGGGTTTTGC-------CTTCCCTTAGACCCGGACTCTGCGCAAGCCCGTAGGTC---C-CCGCTTCTTATCGCTCTACCACCTCCCTGCGCTTGCGCATTCAAGCCTCCAGGTTTTCCTTTTCCGGGTCCCAACTTGGCTTGTTGGGCGCATGCGCCA
>gene=chr11_65383092-65383256; species=calJac
CCAAAA-----------------------------------CTGCGCAGGCCCAAAGGGCATCCCTCGCATCACACAGCGCCGCCACCTATCTGCGCCTGCGCTTTCATGCCGTCAAGTTTTCCTTTTCCGGGTCCCAATTGGAACCGTCGGGCGCATGCGCTA
>gene=chr11_65383092-65383256; species=canFam
CCCTAGCGCTACCAC-------TTT---TTAGGCCTGGACTCCGCGCACGCCCAAAGGGCTCCG-CCGCGTCTTAGCGCTCCACGACCTTCCTGCGCGTGCGTCTTCATGCCTTCAAGTTTTCCTTTTCCGGGTCCCAACTAGGCCGGTCGGGCGCATGCGCCA
>gene=chr11_65383092-65383256; species=equCab
CTCAAGCGCTTCTAC-------TTTCCCTTGCACCTAGATTCTGCGCACGCCCACAGGGCTCCG-CCGCTTTTTA--TCTCCATCACCTCCCTGCGCTTGCGCATTCATGCCGTAAGGTTTTCCTTTTCCGGGTCCCAACTGGGCCCGTCGGGCGCATGCGCCA
>gene=chr11_65383092-65383256; species=gorGor
CCCAAACGCTTTTACGCTCGAACTTGCTTTAGTCCTGGACTCTGCGCACGCCCAAAGGGCACCCCTCGCGTCCTACCGCGCCATCACCTTTCTGCGCTTGCGCATTCATGCCGTC-AGTTTTCCTTTTCCGGGTCCCAATTGGAACCGTTGGGCGCATGCGCCA
>gene=chr11_65383092-65383256; species=panTro
CCCAAACGCTTTTACGCTCGAACTTGTTTTAGTCCTGGACTCTGCGCACGCCCAAAGGGCACCCCTCGCGTCCTACCGTGCCATCACTTTTCTGCGCTTGCGCATTCATGCCGTCAAGTTTTCCTTTTCCGGGTCCCAATTGGAACCGTTGGGCGCATGCGCCA
>gene=chr11_65383092-65383256; species=papHam
CTCAAACGCTTTTACGCATGAACTTGCTTTAGTTCTGGACTCTGCGCACGCCCAAATGGCACCCGTCGCGTCCTACCGCGCCACCACCTCTCTGCGCTTGCGCATTCATGCCGTCAAGTTTTCCTTTTCCGGGTCCCAATTGGAACCGTTGGGCGCATGCGCCA
>gene=chr11_65383092-65383256; species=ponAbe
CCCAAACGCTTTTACGCTCGAACCTGCTTTAGTCCTGGATTCTGCGCACGGCCAAAGGGCACCCCTCGCGTCCTACCGCGCCATCACCTCTCTGCGCTTGCGCATTCATGCCGTCAAGTTTTCCTTTTCCGGGTCCCAATTGGAACCGTTGGGCGCATGCGCCA
>gene=chr11_65383092-65383256; species=rheMac
CCCAAACGCTTTTGCGCATGTACTTGCTTTAGTTCTGGACTCTGCGCACGCCCAAATGGCACCCCTCGCGTCCTACCGCGCCACCACCTCTCTGCGCTTGCGCATTCATGCCGTCAAGTTTTCCTTTTCCGGGTCTCAATTGGAACCGTTGGGCGCATGCGCCA
>gene=chr11_65420425-65420580; species=hg19
GGTTGCTGCGGGCTCCTTGTGCGCCTGCGCAGTCGAGAAGGGGGCCCACGCCGGCCAGCGCTTTTTGCTGCTGCGCTTGCGCTGGGGCAAAGCGGAAGTACGTCCAGCTGTAGCCCTTGTGGGCTGCGGCTGGGCCTTTGTTTTGGCTTCCTGAG
>gene=chr11_65420425-65420580; species=bosTau
CGTTGTAGAAAGCTATCTGTGCGCTTGCGCACTCGGGAAAGGCCCTCGC--TATCTAGGGCCGGTGGCTGCTGCGCGTGCGTCGGGACAAAACGGAAGGATGTCCGGCTCTAG-CC-CTTGGGCCATGGCTTGGTTTTTGTTCAGGACTCCTGGG
>gene=chr11_65420425-65420580; species=calJac
GGTCGCTGGGGGCTCCTTGTGCGCATGCGCATACGAGAAGGCTGCCCAAGCCGGCCAGCGCTTTTCGCTGCTGCGCGTGCGCTGGGCCAAAGCGGAAGTTTGTCCAGCTGTAGCCC-TGTGGGCTGCGGCTGGACCTTTGTTTTGGCTTCCTGAG
>gene=chr11_65420425-65420580; species=canFam
CCCCGCAGAAGGCTGTC--TGCGCCTGCGCACTTG-GAAAGG--CTAGC--GGGCTGGGCCCTTTCGCGACTGCGCCTGCGTGGGGCTGAGCAGGAAGTAC-TAGAGCTCCGCCGC-TTCGGGCTGTGGCCTGGCTTTTGTTTAGGCCTCTCTAC
>gene=chr11_65420425-65420580; species=equCab
CGTCGCAGAATAACATC--TGCGCATGCGCACTTGAGAATGGGCCCAGC--CCGCCGCGGCCTGTCGCCGCTGCGCGTGCGTCAGGCCAAGCCGGAAGTACTTCCAGCTCGAGCCT-TCT--GCTGTTACGTGACTTTTGTTTAGGCCTCCTGGA
>gene=chr11_65420425-65420580; species=gorGor
GGTTGCCGAGGGCTCCTTGGGCGCCTGCGCAGTCGAGAAGGGGGCCCACGCCGGCCGGCGCTTTTTGCTGCTGCGCTTGCGCTGGGGCAAAGCGGAAGTACGTCCAGCTGTAGCCC-TGTGGGCTGCGGCTGGGCCTTTGTTTTGGCTTCCTGAG
>gene=chr11_65420425-65420580; species=panTro
GGTTGCTGAGGGCTCCTTGTGCGCCTGCGCAGTCGAGAAGGGGGCCCACGCCGGCCAGCGCTTTTTGCTGCTGCGCTTGCGCTGGGGCAAAGCGGAAGTACGTCCAGCTGTAGCCCTTGTGGGCTGCCGCTGGGCCTTTGTTTTGGCTTCCTGAG
>gene=chr11_65420425-65420580; species=papHam
GGTCGTTGAGGGCTCCTTGTGCGCCTGCGCACTCGAGAAGGGGGACCAGGCCGGCCAGCGCTATTTGCT-CTGAGCTTGCGCTGGGGCAAAGCGGAAGTACGTCCAGCTGTAGCCC-TGTGGGCTGCGGCTGGGCCTTTGTTTTGGCTTCCTGAG
>gene=chr11_65420425-65420580; species=ponAbe
GGCTGCTGAGGGCTCCTTGTGCGCCTGCGCACTCAAGAAGGGGGCTCACGCCGGCCAGCGCTTTTTGCTGCTGCGCTTGCGCTGGGGCAAAGCGGAAGTACGTCCAGCTGTAGCCC-TGTGGGCTGCGGCTGGGCCTTTGTTTTGGCTTCCTGAA
>gene=chr11_65420425-65420580; species=rheMac
GGTCGCTGAGGTCTCCTTGTGCGCCTGCGCACTCGAGAAGGGGGACCAAGCCGGCCAGCGCTATTTGCT-CTGAGCTTGCGCTGGGGCAAAGCGGAAGTACGTCCAGCTGTAGCCC-TGTGGGCTGCGGCTGGGCCTTTGTTTTGGCTTCCTGAG
>gene=chr11_65728948-65729073; species=hg19
GGGCTCTAAGTCCTTCCAGTTCTGGGATCCCACCTCCGGGTTAATTCCGCTTCCCTTGAGGAGCGCATGCGCAATGGGACCACTCGCTCAAAGAACCCACCCGACCCGAGACGGCGCGAATGTGC
>gene=chr11_65728948-65729073; species=bosTau
GGTCCCTAGGTCCC----ATTCTGGGATACAGTCTCCAGACCCAGTC-GCGAACCTTGAGGCGCGCACGCGCAGTCGACCCACCGGCTTAAAGACCGCTACC-GGCTCTGCTGGTGCGACTGCGC
>gene=chr11_65728948-65729073; species=calJac
GTGTTCTAACTCCTTCCAGTTTTGGGATCCCATCTCCGGGTTAATTCCGCGTCCCTTGAGGAGCGCATGCGCAACAGGACCACCTGCTCACAGAACCCACTGGACCCAAGACCGCGCGAATGCGC
>gene=chr11_65728948-65729073; species=canFam
----TTTAGGG-GTTATA-GTTCGGAGGGCTGTAACTACACC----CGGGGGAC----------GCACGCAC--------------TTTTAAAAACGCCCCC-GCCCAACCCAGCG---------
>gene=chr11_65728948-65729073; species=equCab
GACCTCCAGGTCCTTACATGTTTGGGATCCAGTCTCCAGACCGCGTCCGCGAACCTTTAAGAACGCATGCGCCGTCAGACCACTAGCTCTAGGACCGCCCCC-ACCCAAGCCAGCGCGAATGCGC
>gene=chr11_65728948-65729073; species=gorGor
----------------------------------------------------CCCTTGAGGAGCGCATGCGCAATGGGACCACTCGCTCAAAGAACCCACCCGACCCGAGACGGCGCGAATGTGC
>gene=chr11_65728948-65729073; species=panTro
gggctctaagtccttccagttctgggatccCACCTCCGGGTTAATTCCGCTTCCCTTGAGGAGCGCATGCGCAATGGGACCACTCGCTCAAAGAAGCCAGCCGACCCGAGACGGCGCGAATGGGC
>gene=chr11_65728948-65729073; species=papHam
gccctctaagtccttccagttctgggatcccatCTCCGGGTTAATTCCGCTTCCCTTGAGTAGCGCATGCACAACGGGACCACTGGCTCAAATAACCCACCCGACCCGCGACGGCGCGAATGTGC
>gene=chr11_65728948-65729073; species=ponAbe
GGGCTCTAAGTCTTTCCAGTTCTGGGATCCCACCTCCTGGTTAATACCGCCTCCCTTGAGGAGCGCATGCGCAATGGGGCCACTGGCTCAAAGAACCCACCCGACCGGAGACCGCGCGAAAGTGC
>gene=chr11_65728948-65729073; species=rheMac
-----------------------------------------------------------------------------------------------------------------------------
>gene=chr11_66035885-66036064; species=hg19
AACTACAAGCCCCAGAAGGCAATGCGCCAGCAGTGATGGGAGTGGGCGCGGAGGCGCGGGCTCCCCGACTACGCCTGCGCAGCGGGGCTGAGTTGGAGAACGTCTTAGACTACAAGTTCCGGGAATCAGCGCGGCGAGGCCTGAGAAGAAGACGTTTGCGCCTGCGCGTCGCGGGCGGG
>gene=chr11_66035885-66036064; species=bosTau
AACTACAAGCTCCAGAAGGCACTGCGC-GGCGATG----GGGG--G-------------------------------------------------------------------------------------------------------------------------------------
>gene=chr11_66035885-66036064; species=calJac
AACTACAAACCCCAGAAGGCAATGCGCCAGCAGTGATGGGAGTGGGCGGGGAGGCGCGGGCTCCCCGACTACGCCTGCGCAGCTGGTTTGAGTAGGAGAACGTGGCCGACTACAAGTTCCGAAAAGCAGCGCGGCGAGGCCCCAGTCTACAATGTTTGCGCCTGCGCATCGCGGGCGGG
>gene=chr11_66035885-66036064; species=canFam
AACTACAAGCCCCAGAATGCAATGCGC-GGCGATGATGGGTGG--GCTAGGAGACGCGG---CCTCATTTACGCCTGCGCAACGGGAGAGAGTTGGGCAAAGTAGGAGACTACAAGTTCCAAGAAGCAATGCGGCAAGGCCCCAGTCGGGAATGTTTGCGCCTGCGTGTCGCGGGCGGG
>gene=chr11_66035885-66036064; species=equCab
AACTACAAGCCCCAGAGGGCAATGCGC-TGCGACGATGGTTGC--GCTAGGAGGCGCGGGCTCCTCGTTTACGCCTGCGCAACGGGGGTGAGCAGGATAACGTCCGAGACTACAAGTTCCGAGAAGCAACGCGGCGAGGCCCGAATCGGGAATGTTTGCGCCTGCGCGTCGCGGGCGGG
>gene=chr11_66035885-66036064; species=gorGor
AACTACAAGCCCCAGAAGGCAATGCGCCAGCAGTGATGGGAGTGG--------------------------------------------------------------------------------------------------------------------------------------
>gene=chr11_66035885-66036064; species=panTro
AACTACAAGCCCCAGAAGGCAATGCGCCAGCAGTGATGGGAGTGGGCGCGGAGGCGCGGGCTCCCCGACTACGCCTGCGCAGCGGGGCTGAGTTGGAGAACGTCTTAGACTACAAGTTCCGAGAATCAGCGCGGCGAGGCCTGAGAAGAGGACGTTTGCGCCTGCGCGTCGCGGGCGGG
>gene=chr11_66035885-66036064; species=papHam
AACTACAAGCCCCAGAAGGCAATGCGCCAGTAGTGATGGGAGTGGGCGCGGAGGCACGGGCTCCCCGACTACGCCTGCGCAGCGGGGCTGAGTTGGAGAACGTCTCAGACTACAAGTTCCGAGAACCAGCGCGGCGAGGCCTGAGAAGAGGACGTTTGCGCCTGCGCGTCGCGGGCGGG
>gene=chr11_66035885-66036064; species=ponAbe
AACTACAAGCCCCAGAAGGCAATGCGTCAGCAGTAATGGGAGTGGGCGCGGAGGCGCGGGCTCCCCGACTACGCCTGCGCAGCGGGGCTGAGTTGGAGAACGTCTCAGACTACAAGTTCCGAGAATCAGCGCGGCGAGGCCTGAGAAGAGGACGTTTGCGCCTGCGCTTCGCGGGCGGG
>gene=chr11_66035885-66036064; species=rheMac
AACTACAAGCCCCAGAAGGCAATGCGCCAGTAGTGATGGGAGTGGGCGCGGAGGCACGGGCTCCCCGACTACGCCTGCGCAGCGGGGCTGAGTTGGAGAACGTCTCAGACTACAAGTTCCGAGAACCAGCGCGGCGAGGCCTGAGAAGAGGACGTTTGCGCCTGCGCGTCGCGGGCGGG
>gene=chr11_66360515-66360654; species=hg19
AGAAAGCCGAGGGGTTACTAAGGCAACCAGGAGCCCGACGGCCCGAGTGCGCCTGCGCGGCCGCCACCCGGTGGCTGACGAAGCAGGGCCTTGCGTGCGCACGCACTAGGAGGAGGAGTTAAGGGTGGCTTTAGAGGCT
>gene=chr11_66360515-66360654; species=bosTau
-----CTCTAGCGGTTACTAAGGTAACGAGGGGCCAGCGGGCCCAAGTGCGCCTGCGCAA--ACCGTCGCGTGGATGCGGGAGCAGAGCCTTGCGTGCGCGCGCACCGGAAGGCGGGGCAAGGAGTGGCTTCCGGGGCT
>gene=chr11_66360515-66360654; species=calJac
AGAAAGCCGAGTGGTTACTAAGGCAACCAGGGACCCGACAGCCCGAGTGCGCCTGCGCGGCCGCTACCCTTTGACAGACGGGGCAGGGCCTCGCGCGCGCGCGCATTAGGAGGCGGAGCTAAGGGTGGCTTTCGGGGCT
>gene=chr11_66360515-66360654; species=canFam
AAGACGCCAAGAGGTTACTAAGGCAACCAGGCGCCGGATGGTCCGAGTGCGCCTGCGCAG--CCCTCCCAAAGAGTGACGTGGGAGGGCCTGACGTGCGCGCGCACCAGGAGGCTGAGCAAAGTGTGGCTTCCGAAGCT
>gene=chr11_66360515-66360654; species=equCab
AGGAAGCCGAACGGTTACTAAGGCAACCAGGC-CCGGACAGCCGGAGTGCGCCTGCGCGG--ACGAGTTGGAG---GGCGTGGCGGGGCCTTGCGTGCACACGCACCAGGAGGCGGGGCAAGGTGTGCCTTCCGGCGCT
>gene=chr11_66360515-66360654; species=gorGor
AGAAAGCCGAAGGGTTACTAAGGCAACCAGGAGCCCGACGGCCCGAGTGCGCCTGCGCGGCCGCCACCCGGTGGCTGACGAAGCAGGGCCTTGCGTGCGCACGCACTAGGAGGAGGAGTTAAGGGTGGCTTTAGAGGCT
>gene=chr11_66360515-66360654; species=panTro
AGAAAGCCGAGGGGTTACTAAGGCAACCAGGAGCCCGACGGCCCGAGTGCGCCTGCGCGGCCGCCACCCGGTAGCTGACGAA-CAGGGCCTTGCGTGCGCACGCACTAGGAGGAGGAGTTAAGGGTGGCTTTAGAGGCT
>gene=chr11_66360515-66360654; species=papHam
AGAAAGCGGAGTGGTTACTAAGGCAACCAGGAGCCCGAGGGCCCGAGTGCGCCTGCGCGGCCGCCACCCGGCGGCTGACGGGGCAGGGCATTGCGTGCGCACGCACTAGGAGGCGGAGTTAAGGGTGTCTTTCGAGGGT
>gene=chr11_66360515-66360654; species=ponAbe
AGAAAGCCGGGTGGTTACTAAGGCAACCAGGAGCCCGACGGCCCGAGTGCGCCTGCGCGGCCGCCACCCGGTGGCTGACGGGGCAGGGCCTTGCGTGCGCACGCACTAGGAGGCGGAGTTAAGGGTGGCTTCAGAGGCT
>gene=chr11_66360515-66360654; species=rheMac
AAAAAGCGGAGTGGTTACTAAGGCAACCAGGAGCCCGAGGGCCCGAGTGCGCCTGCGCGGCCGCCACCCAGCGGCTGACAGGGCAGGGCCTTGCGTGCGCACGCACTAGGAGGCGGAGTTAAGGGTGTCTTTCGAGGGC
>gene=chr11_67085231-67085377; species=hg19
TTAGCCTCCAGGGACAACCCGGAAACCACATTTCCCAGCGTGCCGAGCGCCTCTGCGCAGGCGCAAAGAGTTTCCCTCGTTGCCATGGGAACCTCGCCCCTTCTAGAGTCCTGGCCGCTTGACTCAGCTAAGCGCGAAGGTGTTGT
>gene=chr11_67085231-67085377; species=bosTau
CTGGCCGCCGATGACAGTCTGGAAACCACATTTCCCAGTGTGCCTGGCGCCTTCGCGCAAGCGCGAAGAT-CCGCCCCGTTTCCATGGGAACCTCACTC--TCCAGAGTCCCGGCGGCTAGACTCTGAGGAGAGTC-AGTTGTCGG
>gene=chr11_67085231-67085377; species=calJac
TTAGCCTCCATGGACAACCCGGAAACCACATTTCCCAGCGTGCCTAGCGCCTCTGAGCAGGCGCAAAGAGTTCCCCTCGTTGCCATGGGAACCTCGCCCCTACTAGAGTCCCGACCGCTTGACTCCACGAAGCGCGAACGTGTTGT
>gene=chr11_67085231-67085377; species=canFam
TTGGCCGCCGGTGGCGGACCGGGAACTACGTTTCCCACAATGCCT----------CGCAGGCGCGAGGAG-CCCTC--GTTTCCATGGGAACCTAGCTT-----AGGGCACTAGCTCCTTAACTTGGAGGACCGCGTGGCCG-CGC
>gene=chr11_67085231-67085377; species=equCab
CTGGCCGCTGCTGACAGCCCCGAGACCACAACTCCCAGCGTGCCTAGCGCGTCCGCGCAGGCGCAAAGAG-CCCTCTCGTTTCCATGGGAACCTCGCCC---CCGGAGTCCCGGCGGCTCAACTCTGCCCAGCGTGAAGCTGTTGC
>gene=chr11_67085231-67085377; species=gorGor
TTAGCCTCCAGGAACAACCCGGAAACCACATTTCCCAGCGTGCCGAGCGCCTCTGCGCAGGCGCAAAGAGTTTCCCTCGTTGCCATGGGAACCTCGCCCCTTCTAGAGTCCCGGCCGCTTGACTCAGCGAAGCGCGAAGGTGTTGT
>gene=chr11_67085231-67085377; species=panTro
TTAGCCTCCAGGGACAACCCGGAAACCACATTTCCCAGCGTGCCGAGCGCCTCTGCGCAGGCGCAAAGAGTTTCCCTCGTTGCCATGGGAACCTCGCCCCTTCTAGAGTCCCGGCCGCTTGACTCAGCTAAGCGCGAAGGTGTTGT
>gene=chr11_67085231-67085377; species=papHam
TTAGCTTCCAGGGACAACCCAGAAACCACATTTCCCAGCGTGCCTAGCGCCTCTGCGCAGGCGCAAATAGTTTCCCTCGTTGCCATGGGAACCTCGCCCCTTCTAGAGTCCCGGCCGCTTGACTCAGCGAGGCGC---GGTGTGGT
>gene=chr11_67085231-67085377; species=ponAbe
TTAGCCTCCAGGGACAACCCGGAAACCACATTTCCCAGCGTGCCGAGCGCCTCTGCGCAGGCGCAAAGAGTTTCCCTCGTTGCCATGGGAACCTCGCCCCTTCTAGAGTCCCGGCCGCTTGACTCAGCGAAGCGCGAAGGTGTTGT
>gene=chr11_67085231-67085377; species=rheMac
TTAGCTTCCAGGGACAACCCGGAAACCACATTTCCCAGCGTGCCTAGCGCCTCTGCGCAGGCGCAAATAGTTTCCCTCGTTGCCATGGGAACCTCGCCCCTTCTAGAGTCCCGGCCGCTTGACTCAGCGAGGCGC---GGTGTGGT
>gene=chr11_67250733-67250855; species=hg19
TGTCTACCCTACCCTTCTCCCCCTCTGCGGCGTGGTGCGCATGCGAGGCGGGAGGAGGCCTTAGGCGAGAGGTTGCGCATGCCCAGAGGGCAGCGTCCACTGCCCCTACCGCTCACATGCAG
>gene=chr11_67250733-67250855; species=bosTau
TATCGACCCGCTTCCCCTTAACCTCGGTGGCGCGGTGCGCATGCGAGGCGGGACGAGGCCTTAGGCGAGATATTGCGCATGCCCAGACAGCAGTGGTCGGTGACCCTACTGCTCACATGCCG
>gene=chr11_67250733-67250855; species=calJac
TGTCTCCCCCTCCCCTCGCCCC-TCTGCGGCGTGGTGCGCATGCGAGGCGGGAGGAGGCCTTAGGCGAGAGGTTGCGCATGCCCAGAGGACA-CCTTCAGTGACCCTACAGCTCACATGCGG
>gene=chr11_67250733-67250855; species=canFam
TGCCCAGCCCCCTCCCCTCGACCCTGGCGGCGCGGTGCGCATGCGAGGCGGGAGGAGGCCTTAGGCGAGAGGTTGCGCATGCCCAGAGAGCAGCGGCCGCTGACCCTACCGCTCACATGCCG
>gene=chr11_67250733-67250855; species=equCab
TGTCTAGCCCCCTCCCCTTCACCCGTGCGGCGCGGTGCGCATGCGAGGCGGGAGGAGGCCTTAGGCGAGAGGTTGCGCATGCCCAGATAGCAGCGGTCGGTGACCCTACCACTCCCACGCGG
>gene=chr11_67250733-67250855; species=gorGor
TGTCTACCCTACCCTTCTCCCCTTCTGCGGCGTGGTGCGCATGCGAGGCGGGAGGAGGCCTTAGGCGAGAGGTTGCGCATGCCCAGAGGGCAGCGTCCACTGACCCTACCGCTCACATGCAG
>gene=chr11_67250733-67250855; species=panTro
TGTCTACCCTACCCTTCTCCCCCTCTGCGGCGTGGTGCGCATGCGAGGCGGGAGGAGGCCTTAGGCGAGAGGTTGCGCATGCCCAGAGGGCAGCGTCCACTGACCCTACCGCTCACATGCAG
>gene=chr11_67250733-67250855; species=papHam
TGTCTACCCCTCCCCGCTCCCCCTCTGCGGCGTGGTGCGCATGCGAGGCGGGAGGAGGCCTTAGGCGAGAGGTTGCGCATGCCCAGAGGGCAGCGGCCAGTGACCCTACCGCTCACATGCAG
>gene=chr11_67250733-67250855; species=ponAbe
TGTCTACCCTACCCTTCGCCCCCTCTGCGGCGTGGTACGCATGCGAGGCGGGAGGAGGCCTTAGGCGAGAGGTTGCGCATGCCCAGAGGGCAGCGTCCACTGACCCTACCGCTCACATGCAG
>gene=chr11_67250733-67250855; species=rheMac
TGTCTAGCCCTCCCCGCTCCCCCTCTGCGGCGTGGTGCGCATGCGAGGCGGGAGGAGGCCTTAGGCGAGAGGTTGCGCATGCCCAGAGGGCAGCAGCCAGTGACCCTACCGCTCACATGCAG
>gene=chr11_67276088-67276338; species=hg19
GGTGCCTTGCGCGCTTCTCCGCTCTGGGGGCCGAAGGACGCAGGGCTTTGACGTCCCGAGCCCTGCGCCCCACCCCGTGCGCTTTTACGTCACCTTTCACCGGTTCAACACCCGCTCCCCGATCTGCGCATGCGCCCGCCCGAGGCCTGCGTTTGTTCCCATGGCAACAGGCCCCTCATGGATGCCGCCACGTACCGTTCTTCCTGCGGCTTGGCTCGTCCTCAGGTCTAAGGGCGACCTCAAAGACCCC
>gene=chr11_67276088-67276338; species=bosTau
gccgccgcgcgcgccTGTCCGCTCTGGGTGCCGGAGGACGCAGGGCTTTGACGTTCCCAGCCCCGCGCCCCACCCTGTGCGCTTTTACGTCACCTTTCACCGGTTCCACAACCTGTCCCCGATTCGCGCATGCGCCCTCCCGAGGCCTCCATATGTTCCCATGGCAACGGGTCCTGCACCTACGCGGGTGA-TGCGCCTCTCCCTTCCAATTGCCTGGACTTCGGGTCTAAGGGCGACTTCAAAGACTCC
>gene=chr11_67276088-67276338; species=calJac
GCCGCTGTGCGTCCCTATCCGCTCCTGGGGCCGAAGGACGCAGAGCTTTGACGTCCCGAGCCCCGCGCCCCACCCCGTGCGCTTTTACGTCACCTTTCACCGGTTCAACACCCTCTCCCCGATCTGCGCATGCGTCCGCCCGAGGCCTGCGTTTGTTCCCATGGCAACAGGCCCTACTTCAGTGCCGCCACGCGCAGCTCTTCCTGTGGCTTGGCTGGTCCTCAGGTCCAAGGGCGACCTCAAAGACCCC
>gene=chr11_67276088-67276338; species=canFam
AGCACCGCGCGCGCCTTTCCGCACTGAATGCCGGAGGACGCAGGGCTTTGACGTGCGGAGCCCTGCGTCTCACCCCGTGCGCTTTTACGTCACCTTTCGCCGGCTCCACACCCTTTCCCCGGCCTGCGCATGCGCCCTCCTAAAGCTTCCGTTTGTTCCTATGGCAACGGGTCCCTCATCGACGCTGCCTC-CGCGCCTCT----CGGGTTTGCCTCGTCCTTTGGTCTAAGGGCGGCCTCAAAGACCCC
>gene=chr11_67276088-67276338; species=equCab
----------------------------------------------------------------------------------------------------------------------------------------------------------------------------------------------------------------------------------------------------------
>gene=chr11_67276088-67276338; species=gorGor
GCTGCCTTGCGCGCTTCTCCGCTCTGGGGGCCGAAGGACGCAGGGCTTTGACGTCCCGAGCCCTGCGCCCCACCCCGTGCGCTTTTACGTCACCTTTCACCGGTTCAACACCCGCTCCCCGATCTGCGCATGCGCCC-CCCGAGGCCTGCGTTTGTTCCCATGGCAACAGGCCTCTCATGGATGCCGCCACGTACCGTTCTTCCTGCGGCTTGGCTCGTCCTCAGGTCTAAGGGCGACCTCAAAGACCCC
>gene=chr11_67276088-67276338; species=panTro
ACTGCCTTGCGCGCTTCTCCGCTCTGGGGGCCGAAGGACGCAGGGCTTTGACGTCCCGAGCCCTGCGCCCCACCCCGTGCGCTTTTACGTCACCTTTCACCGGTTCAACACCCGCTCCCCGATCTGCGCATGCGCTCGCCCGAGGCCTGCGTTTGTTCCCATGGCAACAGGCCCCTCATGGATGCCGCCACGTACCGTTCTTCCTGCGGCTTGGCTCGTCCTCAGGTCTAAGGGCGACCTTAAAGACCCC
>gene=chr11_67276088-67276338; species=papHam
GCTGCCGTGCGCGCTTCTCCGCTCCGGGGGCCGAAGGACGCAGGGCTTTGACGTCCCGAGCCCCGCGCCCCACCCCGTGCGCTTTTACGTCACCTTTCACCGGTTCAACACCCTCTCTCCGATCTGCGCATGCGCCCGCCCGAGGCCTGCGTTTGTTCCCATGGCAACGGGCCCTTCATCTATGCCGCCGCGCACCGTTCTTCCTGCGGCTTGGCTTGTCCTCAGGTCCAAGGGCGACCTCAAGGACCCC
>gene=chr11_67276088-67276338; species=ponAbe
GCTGCCTTGCGCGCTTCTCCGTTCTGGGGGCCGAAGGACGCAGGGCTTTGACGTCCAGAGCCCTGCGCCCCACCCCGTGCGCTTTTACGTCACCTTTCACCGGTTGAACACCCTCTCCCCGATCTGCGCATGCGCCCGCCGGAGGCCTGCATTTGTTCCCATGGCAACAGGCCCCTCATGGATGCCGCCACGTACGATTCTTTCTGTGGCTTGGCTCGTCCTCAGGTCTAAGGGCGACCTCAAAGACCCC
>gene=chr11_67276088-67276338; species=rheMac
GCTGCCGTGCGCGCTTCTCTGCTCCGGGGGCCGAAGGACGCAGGGCTTTGACGTCCCGAGCCCCGCGCCCCACCCCGTGCGCTTTTACGTCACCTTTCACCGGTTCAACACCCTCTCCCCGATGTGCGCATGCGCCCGCCCGAGGCCTGCGTTTGTTCCCATGGCAACGGGCCCTTCATCTATGCCGCCGCGCACCGTTCTTCCTGAGGCTTGGCTTGTCCTCAGGTCCAAGGGCGACCTCAAGGACCCC
>gene=chr11_70049239-70049448; species=hg19
CCAAGGCCCCACCTCCCACCCGGAAAAGAGACGATACGCCGGGCGCAGGCGCAGAAGCCGCGCCCGTCCGCGGCGCCGCCAGCCAGGGCGGAAACGGCTGCGGCTTCGCTAGGGACGCATGCGCGGGTCCCTTAGTTTTCGCGAGATAACGGTCGAAAACGCGCTCTTGTCGATTTCCTGTAGTGAATCAGGCACCGGAGTGCAGGTTC
>gene=chr11_70049239-70049448; species=bosTau
ccgCGAGTGCGCTCTGGGTTTAGCAGGGAGAACGTCGTCAGTGCGCATGGACCGGGGGCGGTGCC--TGGCGTCGCCAGCCTCCCGGGCGGAAATGGCTACGGTTGGGCTTGCGGCGCATGCGCGAGGCCCGGAGCTACCGCGAGA--------------------------------------GGGAC-------------C------
>gene=chr11_70049239-70049448; species=calJac
TCGAGGCCCCACTTCCCACCCGGAAAAGAGACGATCCGCTGGGCGCAGCCGCAGAAGCCGCGCCCATCCGCTGCGCCGCCACCCAGGGCGGAAACGGCTACGGCTTCGCTCGGGACGCATGCGCGGGTCCCGGAGTTCTCGCGAGATAACGGTCGAAAGGGTGCCACGGTGGGTTTCCGGTAGTGGATTTGGCACCGGAGTGCCGGGCC
>gene=chr11_70049239-70049448; species=canFam
CCGCGCGCGCGTCTCGGGACTGGGGGGGCGGAGGTCCGCAGGGCGCAGGCGCCGGGGACGCTCCC--TGGTGGCGCCCGCCTTCCGGGCGGAAACGGCTACAGTCGAGCCGGGGACGCATGCGCGGGTCCCGGAGTTCTCGCGAGATCCGGAGCTGGGGCGTGAGTGCAGGCGTGGTCT-----------------------cggggcc
>gene=chr11_70049239-70049448; species=equCab
-----------------------------------------------------------------------------------------------------------------------------------------------------------------------------------------------------------------
>gene=chr11_70049239-70049448; species=gorGor
CCAAGGCCCCACCTCCCACCCGGAAAAGAGACGGTCCGCCGGGCGCAGGCGCAGAAGCCGCGCCCGTCCGCGGCGCCGCCAGCCAGAGCGGAAACGGCTACGGCTTCGCTAGGGACGCATGCGCGGGTCCCTTAG-TTTCGCGAGATAACGGTCGAAAACGCGCTCCTGTCGATTTCCGGTAGTGAATCAGGCACCGGAGTGCAGGGTA
>gene=chr11_70049239-70049448; species=panTro
CCAAGGCCCCACCTCCCACCCGGAAAAGAGACGATACGCCGGGCGCAGGCGCAGAAGCCGCGCCCGTCCGCGGCGCCGCCAGCCAGGGCGGAAACGGCAACGGCTTCGCTAGGGACGCATGCGCGGGTCCCTTAGTTTTCGCGAGATAACGGTCGAAAACGCGCTCTTGTCGATTTCCGGTAGTGAATCAGGCGCCGCAGTGCAGGGTC
>gene=chr11_70049239-70049448; species=papHam
CCAAGACCCCACCTCCCACCCGGAAAAGAGACGATCCGCCGGGCGCAAGCGCAGACGCCACGCCCGGCCGCTGCGCCGCCAGCCAGGGCGGAAACGGCTACGGCTTCGCTCGGGGCGCATGCGCGGTTCCTGGAGTTTTCGCGAGATAACAGTCCAAAAGGCGCCCTGGTCGACTTCCGGTAGGGGATCCGGCACCGAAGTGCACGGCC
>gene=chr11_70049239-70049448; species=ponAbe
CCATGGCCCCACCTCCCACCCGGAAAAGAGACGATCCGCCAGGCGCAGGCGCAGAAACCGCGCCCGTCCGCGGCGCCGCTAGCCAGGGCGGAAACGGCTACGGCTTCGCTAGGGACGCATGCGCAGGTTCCTTAGTTTTCGCGAGATAACGGTCGAAAACGCGCTGCTGTCGATTTCCGGTAGTGAATCAGGCGCCGGAGTGCAGGGTC
>gene=chr11_70049239-70049448; species=rheMac
CCAAGACCCCACCTCCCACCCGGAAAAGAGACGATCCGCCGGGCGCAGGCGCAGACGCCACTCCCGGCCGCTGCGCCGCCAGCCAGGGCGGAAACGGCTACGGCTTCGCTCGGGGCGCATGCGCGGTTCCCGGAGTTTTCGCGAGATAACAGTCCAAAAGGCGCCTTGGTCGACTTCCGGTAGGGGATCCGGCACCGAAGTGCACGGCC
>gene=chr11_72504722-72504823; species=hg19
ACGTGTCGATCCCGAGACTCTCGGCTTGCGCAGGCGCTCTTTGGTGTTTACAGCGGCCGCGAAGCCCCGCGTTTGCGCGTGCGCTTCCCGCCCGGGACCGC
>gene=chr11_72504722-72504823; species=bosTau
GCGTGTCCATCCCCAGGCGCTCCGTTCGCGCAGGCGCTCTTCGGTGTTTACAGAAGCCCTGAGGCCCGGCATTTGCGCGTGCGCTTCCCGTCAGGGATCGC
>gene=chr11_72504722-72504823; species=calJac
AAGTGTCGATCACGAGAAGCTTGGCTTGCGCAGGCGCTCTTTGGTGTTTACGAAGGCCTCGAGGCCCCGCTTTTGCGCGTGCGCTTCTCGCCCGGGACCGC
>gene=chr11_72504722-72504823; species=canFam
ACGTGTTGATCCCGAGACGCTCCGTTAGCGCAGGCGCTCTTCGGTGTTTACAGGGGCCGCGAGGGCCAGCCTTTGCGCGTGCGCCTGCCGCCAGGGGCCGT
>gene=chr11_72504722-72504823; species=equCab
ACGCGTTGGTCCCAAGACGCTCCATTTGCGCAGGCGCTCTGCGGTGTTTACAGAGGCCGCGAGGACCCGCGTTTGCACATGCGCTTTCCGCCAGGGGCTAC
>gene=chr11_72504722-72504823; species=gorGor
ACGTGTCGATCCCGAGACTCTCGGCTTGCGCAGGCGCTCTTTGGTGTTTACAGCGGCCGCGAAGCCCCGCGTTTGCGCGTGCGCTTCCCGCCCGGGACCGC
>gene=chr11_72504722-72504823; species=panTro
ACGTGTCGATCCCGAGACTCTCGGCTTGCGCAGGCGCTCTTTGGTGTTTACAGCGGCCGCGAAGCCCCGCGTTTGCGCGTGCGCTTCCCGCCCGGGACCGC
>gene=chr11_72504722-72504823; species=papHam
ACGTGTCGATCCCGAGACTCTCGGCTTGCGCAGGCGCTCTTTGGTGTTTACAGAGGCCGCGAAGCCCCGCGTTTGCGCGTGCGCTTCTCGCCCGGGACCGC
>gene=chr11_72504722-72504823; species=ponAbe
ACGTGTCGATCCCGAGACTCTCGGCTTGCGCAGGCGCTCTTTGGTGTTTACAGAGGCCGCGAAGCCCCGCGTTTGCGCGTGCGCTTCCTGCCCGGGACCGC
>gene=chr11_72504722-72504823; species=rheMac
ACGTGTCGATCCCGAGACTCTCGGCTTGCGCAGGCGCTCTTTGGTGTTTACAGACGCTGCGAAGCCCCGCGTTTGCGCGTGCGCTTCTCGCCCGGGACCGC
>gene=chr11_73882027-73882177; species=hg19
CCTTCCCTCCAATACACTACAATACCCAGGACGCTTTGCTACAATACCTCTCCGGGGTTGGCTGGGGGGCGCCTCCAGCTGCGCAAGCGCATAGGGATGCGCCCTTTGTGGACTCCATTGCGCAGGGTGCATTGCCCTGAAGAGCGCTCC
>gene=chr11_73882027-73882177; species=bosTau
CTTTCCTACCAGTAGACTACAACACCCAGGACGCTTTGCTACCCTACCTCTGCAGGGCTGAAC-GCGGTCGCCTCCAACTGCGCAAGCGCAGAATG---CGCTCTTTGAGGACTCCATTGCCCAGGGTACAT-------AGGAGCGCTTC
>gene=chr11_73882027-73882177; species=calJac
TCTTCCCTACAATAGACTACAATACCCAGGATGCTTTGCTACACTACCTCTGCGGGGTTGGCT-GGCGGTGCCTCCAGCTGCGCAAGCGCATAGGGATACGCCCTTCGAGGACTCCATTGCCCAGGGTGCATTGCCCTGAAGAGCGCTCC
>gene=chr11_73882027-73882177; species=canFam
TCTTACTG-CAAGAGACTACAACACCCAGGATGCTTTGCTACACTACCTCTGCGAGGTTGGCC-GCTGTCGTGTGCAGCTGCGCAAGCGCAAAGGGATACGCCCTTTGAGGACTTCATTGCCCAGAGTGCATTGCCTGTAGGAGAGCCTG
>gene=chr11_73882027-73882177; species=equCab
------------------------------------------------------------------------------------------------------------------------------------------------------
>gene=chr11_73882027-73882177; species=gorGor
CCTTCCCTCCAATACACTACAATACCCAGGACGCTTTGCTACAATACCTCTCCGGGGTTGGCTGGGGGGCGCCTCCAGCTGCGCAAGCGCATAGGGATACGCCCTTTGTGGACTCCATTGCGCAGGGTGCATTGCCCTGAAGAGCGCTCC
>gene=chr11_73882027-73882177; species=panTro
CCTTCCCTCCAATACACTACAATACCCAGGACGCTTTGCTACAATACCTCTCCGGGGTTGGCTGGGGGGCGCCTCCAGCTGCGCAAGCGCATAGGGATGCGCCCTTTGTGGACTCCATTGCGCAGGGTGCATTGCCCTGAAGAGCGCTCC
>gene=chr11_73882027-73882177; species=papHam
CCTTCCCGCCAATAGACTACAATACCCAGGATGCTTTGCTACAATACCTCTGCGGGGTTGGCT-GGGGGCGCCTACCGCTGCGCAAGCGCATAGGGATACGCCCGTTGAGGACTCCATTGCCCAGGGTGCATTGCCCTGAAGACGGCTCC
>gene=chr11_73882027-73882177; species=ponAbe
CCTTCCTGCCAATAGACTACAATACCCAGGACGCTTTGCTACAATACCTCTGCGGGGTTGGCT-GGGGGCCCCTCCAGCTGCGCAAGCGCATAGGGATACGCCCGTTGAGGACTCCATTGCCCAGGGTGCATTGCCCTGAAGAGCGCTCC
>gene=chr11_73882027-73882177; species=rheMac
CCTTCCCGCCAATAGACTACAATACCCAGGATGCTTTGCTACAATACCTCTGCGGGGTTGGCT-GGGGGCGCCTCCGGCTGCGCAAGCGCATACGGATACGCCCGTTGAGGACTCCATTGCCCAGGGTGCATTGCCCTGAAGACGGCTCC
>gene=chr11_76092253-76092425; species=hg19
GCACGCGCAAGGAAGCGCGCCTGCCGGGGTGTGGCGAGGCGGAGGCGGGACCTGGCGCGCGCCGCCGCAGTGCGACTGCGCACAGTCTAATCCGCGGGGAGAGAGAATTGCGCATGCGCGCCTGTCTCCCGGGACGCTAGAGCAGGCGGTTCCTGGGCTGCTCCGGTAGGTT
>gene=chr11_76092253-76092425; species=bosTau
GTACGCGCAAGGAAGCGCGCCCGCTCGGGTGTGGCGAGGCAGAGGCGGGGCCTGGCGCAGGCTGCCGCAGTGCGCCTGCGCGCGGCCTA-CCCGCGAAGGGAGGGAATGGCGCATGCGGGCGTGTCTCCAGGGACTCCAGAGGCTCCAAGCCCTCTGCACCTCCGGTAGGTT
>gene=chr11_76092253-76092425; species=calJac
GCATGCGCAACGAAGCGCGCCTGGCGGCGTGTGACGAGACGGAGGCGGGACTTGGCGCGCGCTGCCTCAGTGCGACTGCGCACAGTCTAATCCGCGAGGGAAGGGAATTGCGCATGCGCGCCTGTCTCCCTGGCTCCTAGAGTAGGCGAGCCCCAGGCTGCTCTGGTAGGTT
>gene=chr11_76092253-76092425; species=canFam
GCACGCGCAAAGAAGCGCGCCGGCCCGGGTGTGGCGAGGCGGAGGCTGGGCCTGGCGCGA--TGCCGCAGTGCGCCTGCGCGCAGCCTACCCCGCGAGGAGTGGACACTGCGCATGCGGGCGTGTCTCCTGGGACTCCGGAGCGGCCGAGCCCCCGGTACCTTCGGTAGGTT
>gene=chr11_76092253-76092425; species=equCab
GCACGCGCGAGGAAACGCGCCGGGCAGGGCGTGGCGCCGCACCCACT-------CCCCGA-TTGCCCGCGTGCGCTTGCGCACGGCCTCCCCCGCGATGGGAGGTGATTGCGCATGCGGTCGTGTCTCCCGGGACTCGGGAGCAGGCGAGTCCCGGGCCGCTCCGGTAGGTT
>gene=chr11_76092253-76092425; species=gorGor
GCACGCGCAAGGAAGCGCGCCTGCCGGGGTGTGGCGAGGCGGAGGCGGGACCTGGCGCGCGCTGCCGCAGTGCGACTGCGCACAGTCTAATCCGCGGGGAGAGAGAAATGTGCATGCGCGCCTGTCTCCCGGGACTCTAGAGCAGGCGATTCCCGGGCTGCTCCGGTAGGTT
>gene=chr11_76092253-76092425; species=panTro
GCACGCGCAAGGAAGCGCGCCTGCCGGGGTGTGGCGAGGCGGAGGCGGGACCTGGCGCGCGCTGCCGCAGTGCGACTGCGCACAGTCTAATCCGCGGGGAGAGAGAATTGCGCATGCGCGCCTGTCTCCCGGGACGCTAGAGCAGGCGATTCCCGGGCTGCTCCGGTAGGTT
>gene=chr11_76092253-76092425; species=papHam
GCACGCGCAAGGAAGCGCGCCTGCCGGGGTGTGGCAAGGCGGAGGCGGGACCTGGCGCGCGCTGCCGCAGTGCGACTGCGCACAGTCTAATCCGCGAGGGAAGAGAATTGCGCATGCGCGCCTGTCTCCCGGGACGCTAGAGCAGGCGATACCCTGGCTGTTCCGGTAGGTT
>gene=chr11_76092253-76092425; species=ponAbe
GCACGCGCAAGGAAGCGCGCCAGCCGGGGTGTGGCGAGGCGGAGGCGGGACCGGGCGCGCGCTGCCGCAGTGCGACTGCGCACAGTCTAATCCGCTGGGGGAGAGAATTGCGCATGCGCGCCTGTCTCCCGGGAAGCTAGAGTAGGCGATTCCCGGGCTGCTCCGGTAGGTT
>gene=chr11_76092253-76092425; species=rheMac
GCACGCGCAAAGAAGCGCGCCTGCCGGGGTGTGGCAAGGCGGAGGCGGGACCTGGCGCGCGCTGCCGCAGTGCGACTGCGCACAGTCTAATCCGCGAGGGAAGAGAATTGCGCATGCGCGCCTGTCTCCCGGGACGCTAGAGCAGGCGATACCCTGGCTGCTCCGGTAGGTT
>gene=chr11_76155977-76156081; species=hg19
AGGCCTTTTGGTGTTTGTTCTCCGAAAGGCGGGAAAAGCGAACTACACCTCCCGACTGGCCGCGCGCGGCTGCGCCTGCGCCCTGTTACCTGTCGCCATCTTGC
>gene=chr11_76155977-76156081; species=bosTau
AGATCTTTTGGTGTCCGTTCTTCGAAAGGCGGGAAAGGCGAACTACACCTCCCGACTTGCAACGCGCGCCTGCGCCTGCGCCCTGATACCTGTCGCCATCTTGC
>gene=chr11_76155977-76156081; species=calJac
AGGCCTTTTGGCGTTTGTTCTTCGAAAGGCGGGAAAGGCGAACTACACCTCCCGACTGGCCGCGCGCGGCTGCGCCTGCGCCTTGTTACCTGTCGCCATCTTGC
>gene=chr11_76155977-76156081; species=canFam
AGGCCTTCTGGAGTCTGTTCTCCGAAAGGCGGGAAAGGCGAACTACACCTCCCGACTGGCAGCGCGCGGCTGCGCCTGCGCCCTGATGCCTGTCGCCATCTTGC
>gene=chr11_76155977-76156081; species=equCab
AGGCCTTCTGGCGTCCGCTCTGCGAAAGGCGGGAAAGGCGAACTACACCTCCCGACTGCCAGCGCGCGGCTGCGCCTGCGCCCTGATACCTGTCGCCATCTTGC
>gene=chr11_76155977-76156081; species=gorGor
AGGCCTTTTGGTGTTTGTTCTCCGAAAGGCGGGAAAGGCGAACTACACCTCCCGACTGGCCGCGCGCGGCTGCGCCTGCGCCCTGTTACCTGTCGCCATCTTGC
>gene=chr11_76155977-76156081; species=panTro
AGGCCTTTTGGTGTTTGTTCTCCGAAAGGCGGGAAAGGCGAACTACACCTCCCGACTGGCCGCGCGCGGCTGCGCCTGCGCCCTGTTACCTGTCGCCATCTTGC
>gene=chr11_76155977-76156081; species=papHam
AAGCCTTTTGGTGTTTGTCCTCCGAAAGGCGGGAAAGGCGAACTACACCTCCCGACTGGCCGCGCGCGGCTGCGCCTGCGCCCTGTTACCTGTCGCCATCTTGC
>gene=chr11_76155977-76156081; species=ponAbe
AGGCCTTTTGGTGTTTGTTCTCCGAAAGGCGGGAAAGGCGAACTACACCTCCCGACTGGCCGCGCGCGGCTGCGCCTGCGCCCTGTTACCTGTCGCCATCTTGC
>gene=chr11_76155977-76156081; species=rheMac
AAGGCTTTTGGTGTTTGTCCTCCGAAAGGCGGGAAAGGCGAACTACACCTCCCGACTGGCCGCGCGCGGCTGCGCCTGCGCCCTGTTATCTGTCGCCATCTTGC
>gene=chr11_77850644-77850798; species=hg19
CCGCACGCTTCCCACCAACTTGATCCACATCCGGGATCCCGCGCATGCGGAGAAAGCCCTCTGAAGCCGTGCCCGCTAGCTGCGCGCATGCGGCGAGCGGCGCAGCCAGTCCGGGGACTGCAGTCAGCTATTTAAACCTCCCGCCCACCTTTTC
>gene=chr11_77850644-77850798; species=bosTau
CCGCCAGCTTTCAATCAACTAGACCCTCCTGCACGGCCCCGCGCATGCGGGGAGGGCCCTCGGAGGCCGCGCCCGCGAGCCGCGCGCATGCGCCGAGCCGCTCAGCTAGAGGGAGGCCGGAGCTGGGGCGTTTAAACCTCCCGCCC--------
>gene=chr11_77850644-77850798; species=calJac
ACGCACGCTTCCTACCAACTTGATTCACATCCGGGATCCCGCGCATGCGTGGAAGATCCTCTGAGGCTGTGCCTGCGAGCTGCGCGCATGCGGCGAGTCGCGCAGCCAGTCAGAGGACTGCAGTCAGCTATTTAAACCTCCCGCCCACCCTTCC
>gene=chr11_77850644-77850798; species=canFam
TCGCGCGCTTCGAACCAATCGGATCCGCATCCGGGCTCCCGCGCATGCGGGGAGGGCCTTCTGAGCCGGCGCC-GGCCGCTCCGCGCATGCGCTGAGCCAGTCCGCCCGTGGGACGGCGGAGCTCTGGCGTTTAAATCTCCTGCTGGCCCGTTT
>gene=chr11_77850644-77850798; species=equCab
CGCCGCGCACTCAACCCACTTGATCCGCATCCGGGCTCCCGCGCATGCGGGGAAGGACGGCTGAGGCGGCGCCCGTGAGCCGCGCGCATGCGCCCAGCCGCTCCGCCTGCGGGAGCCCAGAGCTTCAGGATTTAAACCTCCCGCTCGCCGCCCT
>gene=chr11_77850644-77850798; species=gorGor
CCGCACGCTTCCTACCAACTTGA-CCACATCCGGGATCCCGCGCATGCGGAGAAAGCCCTCTGAAGCCGTGCCCGCTAGCTGCGCGCATGCGGCGAGCTGCGCAGCCAGTCCGGGGACTGCAGTCAGCTATTTAAACCTCCCGCCCACCTTTTG
>gene=chr11_77850644-77850798; species=panTro
CCGCACACTTCCCACCAACTTGATCCACATCCGGGATCCCGCGCATGCGGAGAAAGCCCTCTGAAGCCGTGCCCGCTAGCTGCGCGCATGCGGCGAGCAGCGCAGCCAGTCCGGGGACTGCAGTCAGCTATTTAAACCTCCCGCCCACCTTTTC
>gene=chr11_77850644-77850798; species=papHam
CCGCACGCTTCCTACCAACTTGAGCCACATCCGGGATCCCGCGCATGCGGAGAAGGCCCACTGAAGCGGAGCCCGCGAGCTGCGCGCATGCGGCGAGCCGCGCAGCCAGTCCGAGGACTGCAGTCAGCTCTTTAAACCTCCCGGCCATTTTTTC
>gene=chr11_77850644-77850798; species=ponAbe
CCGCACGCTTCCTACCAACTTGATCCACATCCGGGATCCCGCGCATGCGGAGAAAGCCCTCTGAAGCGGTGCCCGCGAGCTGTGCGCATGCGGCGAGCCGCACAGCCAGTCCGAGGACTGCAGTCAGCTATTTAAACCTCCCGCCCACCTTTTC
>gene=chr11_77850644-77850798; species=rheMac
CCGCACGCTTCCTACCAACTTGATCCACATCCGGGATCCCGCGCATGCGGAGAAGGCCCACTGAAGCGGAGCCCGCGAGCTGCGCGCATGCGGCGAGCCGCGCAGCCAGTCCGAGGACTGCAGTCAGCGATTTAAACCTCCCGGCCACTTTTTC
>gene=chr11_85955484-85955617; species=hg19
CGAGAATTCAAACAGAGGAGGGGCTTGGAGGAGGCGGGTTTCGACGAACCCAGCGCAAGAGTACGCCACGGCGCCTGCGCATCCCCTGACGGGTACTTTCCATTCGCCAGATGGGGGAAGCCAGGGGGAAGCA
>gene=chr11_85955484-85955617; species=bosTau
CAAGATTTCCAA--GAGGAGGGGCCTGGAGGAGGCGGGCCCGGAC-AACCAAGCGCGAGCACACGCCCCGGCGCATGCGCACCTGTTAGCGGGCACCTTCCATTAGCTAGGCAGGGGAGGCAGGCGCGAGGC-
>gene=chr11_85955484-85955617; species=calJac
CGAGAATTCAAACAGAGGAGGGGCTTGGAGGAGGCGGGTCTCCACGAACTCATCGCAAGAGTACGCCACAGCGCCTGCGCATCCCCTGACGGGTACTTTCCATTCTTCAGAGGGGGGAAGCCAGTGGGAAGCA
>gene=chr11_85955484-85955617; species=canFam
CGAGCTTTCGGA--GAGGAGGGGCCCCG-GGAGGCGGGTCTGGAC-AACCCAGCGCGAGAATACGCCCCGGCGCATGCGCAGGTCTGAGTCGGTAACTTCCACTTGCTAGATGGGGGAGGCAAGTGAGAGGGA
>gene=chr11_85955484-85955617; species=equCab
CAGCATTTCGAA--GAGGAGGGGCTTGGAGGAGGCGGGTCCGGAC-AACCCAGCGCGAGAATACGCCCCGGCGCATGCGCACCTCTTGGTGCGTAACTTCCATTTGCTAGATGGGGGAGACAAGTGAGAAGCA
>gene=chr11_85955484-85955617; species=gorGor
CGAGAATTCAAACAGAGGAGGGGCTTGGAGGAGGCGGGTTTCGACGAACCCAGAGCAAGAGTACGCCACGGCGCCTGCGCATCCCCTGACGGGTACTTTCCATTCGCCAGATGGGGGAAGCCAGGGGGAAGCA
>gene=chr11_85955484-85955617; species=panTro
CGAGAATTCAAACAGAGGAGGGGCTTGGAGGAGGCGGGTTTCGACGAACCCAGCGCAAGAGTACGCCACGGCGCCTGCGCATCCCCTGACGGGTACTTTCCATTCGCCAGATGGGGGAAGCCAGGGGGAAGCA
>gene=chr11_85955484-85955617; species=papHam
CGAGAATTCAAACAGAGGAGGGGCTTGGAGGAGGCGGGTCTCCACGAACCCAGCGCAAGAGTACGCCACGGCGCCTGCGCATCCCCTGAAGGGTACTTTCCATTCGCCAGATGGGGGAAGTCAGGGGGAAGCA
>gene=chr11_85955484-85955617; species=ponAbe
CGAGAATTCAAACAGAGGAGGGGCTTGGAGGAGGCGGGTTTCGACGAACCCAGCGCAAGAGTACGCCACGGCGCCTGCGCATCCCCTGACGGGTACTTTCCATTCGCCAGATGGGGGAAACCAGGGGGAAGCA
>gene=chr11_85955484-85955617; species=rheMac
CGAGAATTCAAACAGAGGAGGGGCTTGGAGGAGGCGGGTCTCCACGAACCCAGCGCAAGAGTACGCCACGGCGCCTGCGCATCCCCTGAAGGGTACTTTCCATTCGCCAGATGGGGGAAGTCAGGGGGAAGCA
>gene=chr11_92931119-92931237; species=hg19
TGCCCCGGCGCTCCCCAACCGCGCGGCGAGGAGCATGCGCAGTGGGACAGCCCGGCTCGGCGGGCACCGCCGGCGAGGGGCGGGAGGGGCCGAAGACCCGAGGACTGCTGCGAGGCCG
>gene=chr11_92931119-92931237; species=bosTau
ccgcctcccgcctcccgcctcccgGCCGCCGAGCATGCGCACTGCGGTGGGCCGGCC------GCTCTCCCCG-----AGCGCCTGGGGCCAGGAGCCCCAGGAGCCCGCTGAGGAAG
>gene=chr11_92931119-92931237; species=calJac
ggccccggcgcTCCCAACCGGCGCGGCAACGAGCATGCGCAGTGGGGCGCACCGACTCCGCGGGCACTGCCGGCGAGGGGCGGGAGAGGACGAAGATTCGAGGACTGCAG-GAGGCCG
>gene=chr11_92931119-92931237; species=canFam
gccgccggggcTTTCGT----TCCCCTG--GGGCTcgcggggcgcggcggg------------gcgc--------cgggACGCCCGGGA------GGAC------GCCCGCGGAAGAG
>gene=chr11_92931119-92931237; species=equCab
ACATCCCATGAGTTCGTCTCCCCCCCTG--GGGCACGACGGGTGACGCATGCTGCCCCGCCCAGCAC--------GGGGGCGCGCGGGA------GCCTAGGGGTGCTAGGGGTAGAG
>gene=chr11_92931119-92931237; species=gorGor
TGCCCCGGCGTTCCCCAACCGCGCGGCGAGGAGCATGCGCAGTGGGACAGCCCGGCTCGGCGGGCACTGCCGGCGAGGGGCGGGAAGGGCCGAAGACCCGAGGACTGCTGCGAGGCCG
>gene=chr11_92931119-92931237; species=panTro
TGCCCCGGCGCTCCCCAACCGCGCGGCGAGGAGCATGCGCAGTGGGACAGCCCGGCTCGGCGGGCACTGCCGGCGAGGGGCGGGAGGGGCCGAAGACCCGAGGACTGCTGCGAGGCCG
>gene=chr11_92931119-92931237; species=papHam
TGCCCCGGCGCTCTCCACCCGCGCGGCGAGGAGCATGCGCAGTGGGGCAGCCCGGCTCGGCGGGCACTGCCGGCGAGGGGCGGGAGGGGCCGAAGACCCAAGGACTGCAGCAAGGCCG
>gene=chr11_92931119-92931237; species=ponAbe
TGCCCCGGCGATCCCCAACCGCGCGGCGAGGAGCATGCGCAGTGGGACAGCCCGGCTCGGCGGGCACTGCCGGCGAAGGGCGGGAGGGGCCGAAGACCCGAGGACTGCTGCGACGCCG
>gene=chr11_92931119-92931237; species=rheMac
TGCCCCGGCGCTCTCCACCCGCGCGGCAAGGAGCATGCGCAGTGGGGCAGCCCGGCTCGGCGGGCACTGCCGGCGAGGGGCGGGAGGGGCCGAAGACCCAAGGACTGCAGCAAGGCCG
>gene=chr11_118901538-118901685; species=hg19
CCCCGCATACCGCCTCCTACCTGAACAGAGGCGGGAGCCCGAATAGGACGGGGCGGGGCTAGCGAAGGCTGCGCAAGCGCGGCCGGCGGGGGCGTGGTCTTCGCCTGCTGCTTCGCTTGCCGGCCAGTGGAGTTCCCCGCCCCACAT
>gene=chr11_118901538-118901685; species=bosTau
CCCCGCACACCGCCCCCTACCTGAACAGAGGTGGGAGCCGGAGTAGCAAGGGGCGGGGCGGCCGGGCGCTGCGCCCGCGCCCTGAATG-GGGCGGGGCCTCCGCCTGCGACTT----------------------------------
>gene=chr11_118901538-118901685; species=calJac
CCCCGCAGGCCGCCCCGTACCTGAAGAGAGGCGGGAGACCGAAGAGGACGGGGCGGGGCCAGCGGGGACTGCGCATGTGCGGCGGGCGGGGGCGTGGTCTTCGCC------------------------------------------
>gene=chr11_118901538-118901685; species=canFam
CCCCGCATTCCGCCCGCTACCTGAGCGCAGGCGGGAGCC-GAATTGGAGCGAgcggggcccgcgggcgctgcgcctgcgcgc-----g-gggcggggc---------------------cTGGCCAAGAGCCAAGTCCACCCCCAAG
>gene=chr11_118901538-118901685; species=equCab
CCCCGCGTGCCGCCCCCTACCTGAACGGAGGCGGGAGCCCGACTAGGAcggggcggggccggcgggcgcTGCGCGGGCTCGCTGGCTG-GGGCGGGGCCTCCGCCGGCGTCTT----TTCGGCCCGGGAGTCGAGTCGGTCCCCAAG
>gene=chr11_118901538-118901685; species=gorGor
CCC-GCATACCGCCTCCTACCTGAACAGAGGCGGGAGCCCGAATAGGACGGGGCGGGGCAAGCGAAGGCTGCGCATGCGCGGCGGGCGGGGGCGTGGTCTTCGCCTGCTGCTTCGCTTGCCGGCCAGTGGAGTTCCCCGCCCCACAT
>gene=chr11_118901538-118901685; species=panTro
CCCCACATACCGCCTCCTACCTGAACAGAGGCGGGAGCCCGAATAGGACGGGGCGGGGCTAGCGAAGGCGGCGCATGCGCGGCCGGCGGGGGCGTGGTCTTCGCCTGG-GCTTCGCTTGCCGGCCAGTGGAGTTCCCCGCCCCACAT
>gene=chr11_118901538-118901685; species=papHam
CCCCGCATACCGCC-CCTACCTGAACAGAGGCAGGAACCCGAATAGGACGGGGCGGAGCCAGCGAAGGCTGCGCATGCGCGACTGGCGGGGGCGTGGTCTTCTCCTGT---TTCGCTTGCCGGCAAGTGGAGTTCTCCGCGCCACAT
>gene=chr11_118901538-118901685; species=ponAbe
CCCCGCATACCGCC-CGTACCTGAACAGAGGCGGGAGCCCGAATAGGACGGGGCGGGGCCAGCGAAGGCTGCGCATGCGCGGCGGGCGGGGGCGTGGTCTTCGCCTGCTGCTTCGCTTGCCGGCCAGTGGAGTTCCCCGCCCCGCAT
>gene=chr11_118901538-118901685; species=rheMac
CCCCGCATACCGCC-CCTACCTGAACAGAGGCAGGAGCCCGAATAGGACGGGGCGGAGCCAGCGAAGGCTGCGCATGCGCGACGAGCGGGGGCGTGGTCTTCTCCTGCTTCTTCGCTTGCCGGCAAGTGGAGTTCTCCGCGCCACAT
>gene=chr11_118991930-118992126; species=hg19
CCGCGAGGCCCACGCAACCAGCCAACTAAAGCGAAGAACCACGTGAGGGAGACCCCACTGCGCACCAGGCGCGAGCCCTGCGCATGCCCGTTGGGTCCCGGAGGCCGAGCCTGCGCAGTTAGGGGAACTCAGGCCCATAGGCTCCCCGCCTTTGCGTTGCCCTGAGCAGCGAGGCGCGGTCACGTGCTACCTTTTG
>gene=chr11_118991930-118992126; species=bosTau
C---AACTCCCACGCGGCCAG----CTGGAGCTGTAACCAACGGGGGGGAGACCCCTCTCGGCTCACAGCCCGAGCTCGGCGCATGCCCAGTGGATGCCGTGCGCCGAGCCTGCGCAGTCGGGGAAATTCGGGCCCTAGGGAAGCCTGCCTGCACTTAGCCTGCAGACCTGCGGCGTCCGC-AGCGCTACCTTCCC
>gene=chr11_118991930-118992126; species=calJac
CCGGGAGGCCCACGCAACCAGCGAACTAAGGCGAAGAACCACGTGAAGGAGACCCCACTAGGCACCAATCGCGGGCCCTGCGCATGCCCATTGAGTCCCGGAGGCCGAGTCTGCGCAGTTAGGGGAACTCTGGCCCGTAGGCTCCCCGCCTGTGCGTCGCCCCGAGCGCCTAGGCGCTGTCAAGCGCTACCTTTTT
>gene=chr11_118991930-118992126; species=canFam
c-----------------------------------------GTAGGAGAGACCCCGCTCGGCACGCAGCCCGAGCCCCGCGCAGACCCAGT-GGTGCCGAGCGCGGAGCCTGCGCAG-TAGGAGAACCCGGGGCCTTGA--TCCCAGCCCACGCCCCGCCAGGAGCCCGCGGGCGCCAGC-CTCGTTGCCTTGCC
>gene=chr11_118991930-118992126; species=equCab
C---GCTGCCCACGTGGCCGG----CTAACGCAGCA---AGCAGAGGAGA-ACCCCGCTCGGCGACCAACGCGAGCCTTGCGCATGCCCACTGGGTGCCGTGCGCCGAGCCTGCGCAGTTGGGGGAATTCGGGCTCTTGGGTTCCCTGCCTGCGTCCCGCCGGGAGCCCCGCGACGCCGGC-AGCGCAGCCTTTCC
>gene=chr11_118991930-118992126; species=gorGor
CCGCGAGGCCCACGCAACCAGCCAACTAAAGCGAAGAACCACGTGAGGGAGACCCCACTGGGGACCA-GCGCGAGCCCTGCGCATGCCCGTTGGGTCCCGGAGGCCGAGCCTGCGCAGTTAGCGGAACTCAGGCCCATAGGCTCCCCGCCTTTGCGTCGCCCTGAGCATCGAGGCGCGGTCATGTGCTACCTTTTG
>gene=chr11_118991930-118992126; species=panTro
CCGCGAGGCCCACGCAACCAGCCAACTAAAGCGAAGAACCACGTGAGGGAGACCCCACTGGGCACCAGGCGCGAGCCCTGCGCATGCCCGTTGGGTCCCGGAGGCCGAGCCTGCGCAGTGAGGGGAACTCAGGCCCATAGGCTCCCCGCCTTTGCGTCGCCCTGAGCATCGAGGCGCGGTCACGTGCTACCTTTTG
>gene=chr11_118991930-118992126; species=papHam
CCGCGAGGCCCACGCAACCGGCCAACTAAATCGAAGAACCACGTGAGGGAGACCCCACTGGGCACCGGGCGTGAGTCCTGCGCATGCCCGTTGGGTCCCGGAGGCCGAGTCTGCGCAGTTAGGGGAACTCAGGCCCATACGCTCCCCGCCTTTGCGTCGCCCGGAACATCGAGGCGCGGTCATGTGCTACCTTTTG
>gene=chr11_118991930-118992126; species=ponAbe
CCGCGAGGCCCACGCAACCAGCCAACTAAAGCGAAGAACCACGTGATGGAGACCCCACTGGGCACCAGGCGCGAGCCCTGCGCATGCCCGTTGGGTCCCGGAGGCCGAGTCTGCGCAGTTAGGGCAACTCAGGCCCATAGGCTCCCCGCCTTTGCGGCGCCCCGAGCATCGAGGCGCGGTCATGTGCTACCTTTTG
>gene=chr11_118991930-118992126; species=rheMac
CCGCGAGGCCCACGCAACCGGCCAACTAAACCGAAGAACCACGTGAGGGAGACCCCACTGGGCACCGGGCGCGAGCCCTGCGCATGCCCGTTGGGTCCCGGAGGCCGAGTCTGCGCAGTTGGGGGAATTCAGGCCCATACGCTCCCCGCCTTTGCGTCGCCCCGAACATCGAGGCGCGGTCATGTGCTACCTTTTG
>gene=chr11_133938854-133938973; species=hg19
TCGGCTGGGCCCGGCGGTCGCCATGGTAACTGGGGCGGGTCGCAGGGTCCTGGCAGGCTGGGCGCATGCGCGCGGGGACTACAAGCCGCGCCGCGCTGCCGCTGGCCCCTCAGCAACCC
>gene=chr11_133938854-133938973; species=bosTau
TCGCC---GCC--GTGGTCGCTATGGTGACCGGGGCGGGCG-CAGAAcc---gcgggcagggcgcgtgcgcggggag----------------cgggcccg-cggccccTCAGCTGCGC
>gene=chr11_133938854-133938973; species=calJac
TCAGCTGGGCCTGGCGGTCGCTATGGTAAC-----CCGCTCGCCGGGTCCAGGCA-GTTGGGCGCATGCGCGCGAGGACTAC-------------------------------------
>gene=chr11_133938854-133938973; species=canFam
TGCGCCGGGCC--GTGGTCGCTATGGAGAccggggcgggtcgcggggcccgggcgggcAGGGCGCATGCGCGCGGGG-----CAGCTGCGCGGCGAGCCCG-CGGCCCCTCAGCTCCCG
>gene=chr11_133938854-133938973; species=equCab
CCAGC-GGGCCGGGTGGTCGCTATGGTAACCGGGGCGGTTTTAGGGGGCCCGGCAGGCTGGGCGCATGCGCTTCGGG-----CAgcggcgccgcgcg-cgg-cgcccccTCAGCTCCCC
>gene=chr11_133938854-133938973; species=gorGor
-----------------------------------------------------------------------------------------------------------------------
>gene=chr11_133938854-133938973; species=panTro
TCGGCTGGGCCCGGCGGTCGCCATGGTAACTGGGGCGGGTCGCAGGGTCCCGGCAGGCTGGGCGCATGCGCGCGGGGACTACAAGCTGCGCCGCGCTGCCGCTGGCCCCTCAGCAACCC
>gene=chr11_133938854-133938973; species=papHam
TCGGCTGGGCCCGGCGGTCGCCATGGTAACTGGGGCGGGTCGCGGCGTCCTGGCGGGCTGGGCGCAT--GCGCGGGGACTACAAGCTGCGCCGCGCGGCCGCTGGCCCCTCAGTTCCCC
>gene=chr11_133938854-133938973; species=ponAbe
TCGGCTGGGCCCGGCGGTCGCCATGGTAACTGGGGCGGGTCGCAGGGGCCTGGCCGGCTGGGCGCATGCGCGCGGGGACTACAAGCTgcgccgcgcggccgccggccccTCAGCTCCCC
>gene=chr11_133938854-133938973; species=rheMac
TCGGCTGGGCCCGGCGGTCGCCATGGTAACTGGGGCGGGTCGCGGCGTCCTGGCGGGCTGGGCGCAT--GCGCGGGGACTACAAGCTGCGCCGCGCGGCCGCTGGCCCCTCAGCTCCCC
>gene=chr21_30257592-30257818; species=hg19
GGGCTCGTACACGTCGCTGAAGGCGCCGCGGCCCACGTGCCCGTGGAACGGCGTAGCGAAGTTCTCCCCTGCCATAGTCCTTCGCTGCGTTCCATGCGCGTGCGCAGGGCGTGCGCATGCGCATGCGCATGCCCTCACCCTCATGCGCAGGCCTAGGAGTGGGGCTGGCGTCCCGGGCGACCAGTGTGTTGTTGTTGGGTCTTAATTCTAAATTTGTCAGTGGCTC
>gene=chr21_30257592-30257818; species=bosTau
GGGCTCGTACACATCGCTGAAGTCGCCGCGGCCCACATGCCCATGCAGCGGCGTTGGGAAGCTGGGCGCCGCCA----TCCCTCCTCGGGCCGGCGCGCGTGCGC---AGTTGCGCATGCGTA------------CGTGCAAGGGCGCGGG--TCGGGGTGGGGCACCAGGGGCGGCGAGG---------------------AGCCGGCGGGT------------G
>gene=chr21_30257592-30257818; species=calJac
GGGCTCGTACACGTCGCTGAAGGTGCCGCGGCCCACGTGTCCGTGCAATGGCGTGGGGAAACTCAGGGCTGCCATCTTCCTGCGGTGCGTCCCACGAGCCTGCGCCAGGCTCGCGCATGCGCA--------------------------------------------------------------------TTCTTGAGTGTTAATTCTAAATTTATCTGTGGCCC
>gene=chr21_30257592-30257818; species=canFam
GGGCTCGTACACATCGCTGAAGGGGCCTCGGCCCACGTGCCCGTGCAGCGGCGTGGGGAAGCTCGGGGCCGCCA----TCTTCCCTTCGTCCTGCGCGCCTGCGC--------------CCTA------------GTTgcgcgtgcgcagg---gggggcggggc--cagaggcCGAGAGG---------------------CGAACgtcaat------------g
>gene=chr21_30257592-30257818; species=equCab
GGGCTCGTACACGTCGCTGAAGGCGCCGCGGCCCACGTGCCCATGCAGTGGCGTGGGGAGTCCAAGCGCTGCCA----TCTTTCCTCCGCCCCACGCGCACGCGC---AAGCGCGCATGCGTA------------ACTGCGCGAGCGCAGG--TGGGGGCGGGGCGCTGGAGGCGGAGAGT---------------------CGCCTGTAGAA------------G
>gene=chr21_30257592-30257818; species=gorGor
----------------------------------------------------------------------------------------------------------------------------------------------------------------------------------------------------------------------------------
>gene=chr21_30257592-30257818; species=panTro
GGGCTCGTACACGTCGCTGAAGGCGCCGCGGCCCACGTGCCCGTGGAACGGCGTAGCGAAGCTCTGCCCTGCCATAGTCCTTCACTGCGTTCCCtgcgcatgcgc-----gtgcgcatgcgcgtgc------------CCTCAAGCGCAGGCCTAGGAGTGGGGCTGGAGTTCCGGGCGACCAGTGTGGTGTTGTTGGGTCTTAATTCTAAATTTGTCAGTGGCTC
>gene=chr21_30257592-30257818; species=papHam
GGGCTCGTACACGTCGCTGAAGGCGCCGCGGCCCACGTGCCCGTGGAACGGCGTAGGGAAGCGCTGGCTCGCCATAGTCCTTCACTGCGTTCTGCGCGCCTGCGCAGGGCGCGCGCATGCGCATCC------------CCTCAAGCGCCGGTCTGGGAGTGGGGCTGGAGTTCCGGGCGACCCGAGTG---TTCTTCGGTCTTATATCTAAATTTGTCTGGGGACC
>gene=chr21_30257592-30257818; species=ponAbe
GGGCTCGTACACGTCGCTGAAGGCGCCGCGGCCCACGTGCCCGTGCAACGGCGTAGGAAAGCTCTGCCCTGCCATAGTCCTTCACTGCGTTCCAtgcgcatgcgcagggcgtgcgcatgcgcgtgcgcatAC------TCTCAAGCGCAGGCCTAGGAGTGGGGCTGGAGTTCCGGACGGCCGGTGTG---TTGTTGCGTCttaattctaaatttgtctgtggctg
>gene=chr21_30257592-30257818; species=rheMac
GGGCTCGTACACGTCGCTGAAGGCGCCGCGGCCCACGTGCCCGTGGAACGGCGTAGGGAAGCGCTGGCTCGCCATAGTCCTTCACTGCGTTCTGCGCGCCTGCGCAGGGCGCGCGCATGCGCATCC------------CCTCAAGCGCCGGTCTGGGAGTGGGGCTGGAGTTCCGGGCGACCCGAGTG---TTCTTCGGTTTTATATCTAAATTTGTCTGGGGACC
>gene=chr21_33651356-33651581; species=hg19
ATGGGAAAAAAAACCGCCGCTGCTCATGCGCGGGGCGGGGAGCGGTGGCGGAGGCCGAGAAGGGGCAAAAGCCTGAAGGGGGCGGGACGGCGGGCGGCCTCTAGTGCGCATGCGCGCCGTGCGGCCTTGGCCAAGCGTGATAGTCACTGCGCCTGCGTCAGGTTTTCCAGCCTGAAGAAATTGATGATGCAGACCTGTTTGCTTGTCTTCCTAAGGATTATTCAC
>gene=chr21_33651356-33651581; species=bosTau
ACGGG----AGGAACGCCCCTGCGCGTGCGCGGGGCGGGGCGAGGCAGTGGAGGACCCGAAGGGCGCGGGGCCTGAGGGAGGCGGGGTCTCGGGCAGCCTATAGCGCGCATGCTCGCAGT-GGAGCAGGGACTAGCTGTAGTGTCCAGGCACCTGGGTTGAG-TTTCCACCTTCAAGAAATTGAGGCTGTAGGACATCTCGCATGACTACCTGGGGAGAGTTCAG
>gene=chr21_33651356-33651581; species=calJac
AAGGGAAGAAAAAAAGCCCCTGCGCATGCGCAGGGCAGGCCGCAGTGGCGGAGGCCGAGAAGGGGCAAATGCCTTAGGGGGGCAGGACGGCGGGCG----------------------------------------------GTCACTGCGCTTGCGTCACGCTTTCTAGTTTGAAGAAATTGACGCTGCACACCTGTTTGCTTGTCTTGCTAGGGATTATTCGC
>gene=chr21_33651356-33651581; species=canFam
ACGGG----AAATGCGCCGCTGCGCATGCgcggggcggggcaaggaggcggaggtcggaaagggg-cggggcCTGAGGGAGATGAAACGGCGGACAGCCCCTAGTGCGCATGCTCCTTGT-CGGGCTGAGCCCAACCGGGTGATCTCTGGGGCTGAGTCAGATTTTCCATCATTAGGAGGTTGGAGCTGCTGCAGAT----------------------------
>gene=chr21_33651356-33651581; species=equCab
ACGGG----AAACACGCTCTTGCGCACGCGCGGGGAGTGGGGGGGTGGTGGATGCCGAGAAGGGGCTGGAGCCTGGGAAACGACGGACGGTGAACTACCCCTAGCGCGCATGCTCGCCGT-CGGGCTGAGCCCGGCCGGGTGGTCTCTGCGCCTGCGTCAGGTTTTGTATCCTTAAGGGGTTGGAGCTAATGGAGTTGAAGTTAGGCGCCCCAAAAATTACC-AG
>gene=chr21_33651356-33651581; species=gorGor
ACGGGAAAAAAAACCGCCGCTGCTCATGCGAGGGGCGGGGCGCGGTGGCGGAGGCCGAGAAGGGGCAAAAGCCTGAAGGGGGCGGGACGGCGGGCGGCCTCTAGTGCGCATGCGCGCCGTGCGGCCTCGGCCAGGCGTGATAGTCACTGCGCCTGCGTCAGGTTTTCCAGCCTGAAGAAATTGGTGA-GCAGACCTGTTTGCTTGTCTTCCTAAGGATTATTCAC
>gene=chr21_33651356-33651581; species=panTro
ATGGGAAAAAAAACCGCCGCTGCTCATGCGCGGGGCGGGGCGCGGTGGCGGAGGCCGAGAAGGGGCAAAAGCCTGAAGGGGGCGGGACGGCGGGCGGCCTCTAGTGCGCATGCGCGCCGTGCGGCCTTGGCCGGGCGTGATAGTCACTGCGCCTGCGTCAGGTTTTCCAGCCTGAAGAAATTGATGATGCAGACCTGTT-GCTTGTCTTCCTAAGGATTATTCAC
>gene=chr21_33651356-33651581; species=papHam
AAGGGAAAAAAAACCGCGGCTGCACATGCGCGGGGCGGGGCGCGTTGGCGGAGGCCGAGAAGGGGCAAACGCTTGAA-GGGGCCGGACGGCGGGCGGCTTCTAGTGCGCATGCGCGCCGTGCGCCCTGGGCCTGGCGTGTTAGTCACTGCGCCTGCGTCAGGTTTTCCAGCCTGAAGAAATTGACGCTGCAGACCTGTTTGCTTGTCTTCCTAAGGATTATTCAC
>gene=chr21_33651356-33651581; species=ponAbe
ATGGGAAAAAAAACCGCCGCTGCCCATGCGCGGAGCGGGGCGCGGTGGCGGAGGCCGAGAAGGGGCAAACGCCTGAAGGGGGTGGGACGGCGGGCGGCCTCTAGTACGCATGCGCACCGTGCGGCCTGGGCCTGGCGTGATAGTCACTGCGCCTGCGTCAGGTTTTCCAGCCTGAAGAAATTGACGTTGCAGACCTGTTTTCTTGTCTTCCTAAGGATTATTCAC
>gene=chr21_33651356-33651581; species=rheMac
---------------------------------------------------------------------------------------------------------------------------------------------------------------------------------------------------------------------------------
>gene=chr21_34697146-34697371; species=hg19
GCTAGGAGGAAAGGCGCGTGCGTGGAGGAACGGCGCGTGCGCGGAGGGGCGGTGTGTGTGTCAGAAGAGGCGGCGCGTGCGTAGAGGGGCGGTGAGAGCTAAGAGGGGCAGCGCGTGTGCAGAGGGGCGGTGTGACTTAGGACGGGGCGATGGCGGCTGAGAGGAGCTGCGCGTGCGCGAACATGTAACTGGTGGGATCTGCGGCGGCTCCCAGATGATGGTCGT
>gene=chr21_34697146-34697371; species=bosTau
---------------------GTGAAGGCACGGCGCGTGCGCAGGTCGGAG--GGCTGAG--GGAAGGGCCGACGTGGGCGGGGC-----CGGAGCGGCTGGAGGGGACACGG-------CGAACGGCGGGACGGCCTGGGTGCCTCAGTC---------------TCGCGGGTGGCCGAAGATGTGACTGG-AGGGCTACCGGCGGCCCGCGGACGATGCTCGC
>gene=chr21_34697146-34697371; species=calJac
------------------------------CGGCGCCTGCGCGATGGGGCG--GTGAGGGCTAGGCGGGGCGGCCCGGGCACAGAGGGGCGGTGACAGCTAGGAGGGGCAGCGCGTGCGCAGAGCGCCGATGTGACTTAGGACGGGGAGATGTGAGCTAAGAGGAGCAGCGCGTGAGCGGAGATGTGACTGGTGGGACTTACGGCGGCTCGCGGAGGATGGTCGC
>gene=chr21_34697146-34697371; species=canFam
GCTCGGCCAGCGGC-G---GCCGGACGATGGGGCGCGCCCGGGCGCAggcg--gggtgagaggcggtgggcggggcgagcgcggg-----agggggagagggaggggagaaag-------gaaggggcggggcggCCTTTGCG--GAGGGT---------------CGGCGTGTGCCGGAGGATGTGACCCGCTCGGCCAG-GGCGGCCC-CGGACGATGCTCAC
>gene=chr21_34697146-34697371; species=equCab
-------------------------------------------------------------------------------CGTGGC-----CGGAGGGGC------------------------GGGGAGAGGCGGCCTGCGAGAAGAGGCT---------------TCGCGCGTAGCCGAGGATGTGACTGGCAGGGCCAGCGGCGGTCCGCAGATGATGTTCGC
>gene=chr21_34697146-34697371; species=gorGor
GCTAGGAGGAAAGGCGCGTGCGTGGAGGAACGGCGCGTGCGCGGAGGGGTG--GTGTGTGCCAGAAGAGGCGGCGCGTGCGTAGAGGGGCGGTGAGAGCTAAGAGGGGCAGCGCGTGCGCAGAGGGGCGGTGTGACTTAGGACGGGGCGATGGCAGCTGAGAGGAGCGGCGCGTGCGCGGACATGTAACTGGTGGGACCTGCGGCGGCTCCCAGATGATGGTCGC
>gene=chr21_34697146-34697371; species=panTro
GCTAGGAGGAAAGGCGCGTGCGTGGAGGAACGGCGCGTGCGCGGAGGGGCG--GTGTGTGCCAGAAGAGGGGACGCGTGCGTAGAGGGGCGGTGAGAGCTAAGAGGGGCAGCGCGTGCGCAGAGGGGCGGTGTGACTTAGGACGGGGCGATGGCAGCTGAGAGGAGCGGCGCGTGCGCGGACATGTAACTGGTGGGACCTGCGGCGGCTCCCAGATGATGGTCGC
>gene=chr21_34697146-34697371; species=papHam
GCTAGGAGGAAAGGCGCGTGCGCGGAGGAATGGCGCGTGCGCGGAGAGGCG--GTGCGAGCCATGGGGAAAAGCGCGTGCGCAGAGGGGCGATGAGAGCTAGGAGGGGCAGCGCGTGCGCAGAGGGGCGGTGTGGCTTAGGAGGGGGCCATGTAAGCTAAGAGGAGTGTTGCGTTCGCGGAGATGTGACTGGTGGGACCTGCGGCGGCTCCCATATGATGGTCAC
>gene=chr21_34697146-34697371; species=ponAbe
GCTAGGAAGAAAGACGCGTGAGCTGAGGGACCGCGCGTGCGCAGAGGGGCG--GTGTG-------AGGGGCGGCGCGTGCGCAGAGGGGCGGTGAGCGCTAAGAGGGGCAGCGCGTGCGCAGAGGGGCGGTGTGACTTAGGACGGGGCGATGGAAGCTAAGCGGGGAGGCGCGTCGGCGGAGATGTGACTGGTGGGACCTGCGGCGGCACCCAGATGATGGTCGC
>gene=chr21_34697146-34697371; species=rheMac
GCTAggaggaaaggcgcgtgcgcggaggaatggcgcgtgcgcggagAGGCG--GTGCGAGCCATGGGGAAAAGCGCGTGCGCAGAGGGGCGATGAGAGCTAGGAGGGGCAGCGCGTGCGCAGAGGAGCGGTGTGGCTTAGGAGGGGGCAATGTAAGCTAAGAGGAGTGTTGCGTTCGCGGAGATGTGAGTGGTGGGACCTCCGGCGGCTCCCATATGATGGTCAC
>gene=chr21_34863698-34863866; species=hg19
TCGGTCCTGCCCCGCCCCCTCCTCACCTGCGCAGACCTGGGGTAGGGGTTCCGCGGCTCCCGCCCCCCTGCCGCGCCTCTGCGCATGCGTGCGCGGTCCGCCCTTCACTGCGGGTGTCCCTCCCACCGCCTCCAGCTGGTGCCTCCGCCGGGCTAGACCATTTGCCAC
>gene=chr21_34863698-34863866; species=bosTau
TCAgccccgccccgccTCCTACTCACCT---CAGACGC--------GGCTCAGCGGCTCCCACTACCAAGCTGAGCCTCTGCGCGTGCGTGCGCCATCTGCCCTTCGCCACAGGCGTCTCCGT--------TGGGCCCGCTCCGCCGCTGGGCTAGACCATCTG-CGT
>gene=chr21_34863698-34863866; species=calJac
TCGGTCCTGCCCCGCCCCCTCCTCACCTGCGCAGGCC-GGGGTAGGGGTTCCGCGGCTCCCGCACTTACGCCGCGCCTATGCTCATGCGTACACTGTCCGCCCGTCACGCCGGGGGTCTGTACCGCGGAACCCAGCCGGTGTCTCCGCCGAGATAAACCATCTGCCAC
>gene=chr21_34863698-34863866; species=canFam
TCAgccccgccccggcccccACTCACCTTCCCGGCCGCGGCGAAGGGGCTTAGCGGCTCCCACCCCCATGCTGCGCCTCTGCGCATGCGTGCGCGGTCTGCCCTT--------------CCGC--------TGTCCGCGCGTCTCCGCTGGACTAGACCATCTGCCGG
>gene=chr21_34863698-34863866; species=equCab
TCAGCACCACCCCGTCACTTATTAACTTTCAAAGACTTTGCAAGAGGGTCTAGGGGCTCGGGCCCACATGCTGC-CTTCTGGCGATGGGTGCGCGGGCCGCCCTTGCT-CCAGGTGACTCCCA--------GAGCGACGGGCACCAGCCGGCCGGGACCATCTGCGTT
>gene=chr21_34863698-34863866; species=gorGor
TCGGTCCTGCCCCGCCCCCTCCTCACCTGCGCAGACCTGGGGTAGGGGTTCCGCGGCTCCCGCCCCCCTGCCGCGCCTCTGCGCATGCGTGCACGGTCCGCCCTTCACTGCGGGTGTCCCTGCCACCGCCTCCACCTGGTGCCTCCGCCGGGCTAGACCATTTGCCAC
>gene=chr21_34863698-34863866; species=panTro
TCGGTCCTGCCCCGCCCCCTCCTCACCTGCGCAGACCTGGGGTAGGGGTTCCGCGGCTCCCGCCCCCCTGCCACGCCTCTGCGCATGCGTGCGCGGTCCGCCCTTCACTGCGGGTGTCCCTGCCACCGCCTCCAGCTGGTGCCTTCGCCGGGCTAGACCATTTGCCAC
>gene=chr21_34863698-34863866; species=papHam
TCGGTCCTGCCCCGCCCCCTCCTCACCTGCGCAGCCCTTGGGTAGGGGTTCCGCGGCTCCCGCGCCCATGCCGCGTCTCTGCGCATGCGTGCGCGG-CCGCCCGTCACTCCCGGTGTCTGTGCCGCGGTCTCCAGCTGGTGCCTCCGCCAGGCTAGACCATCTGCCAC
>gene=chr21_34863698-34863866; species=ponAbe
TAGGTCCTGCCCCGCCCCCTCCTCACCTGCGCAGACCTGGGGTAGGGGTTCCGCGGCTCCCGCCCCCCTGCCGCGCCTCTGCGCATGCGTGCGCGGTGCGCCCTTCACTCCGGGTGTCAGTGCCGCGGCCTCTAGCTGGTGCCTCCGCCGGGCTAGACCATCTGCCAC
>gene=chr21_34863698-34863866; species=rheMac
TCGGTCCTGCCCCGCCCCCTCCTCACCTGCGCAGCCCTTGGGTAGGGGTTCCGCGGCTCCCGCGCCCATGCCGCGTCTCTGCGCATGCGTGCGCGGCCCGCCCGTCACTCCCGGTGTCCGTGCCGCGGTCTCCAGCTGGTGCCTCCGCCAGGCTAGGCCATCTGCCAC
>gene=chr21_35288097-35288264; species=hg19
AGTGGGAAGAGAGAAACGCGCAAGGGCGCACGCGCGCGTTGGCGTAACCGCTAGGTTCTCTGGGAAGTGTAGGCGTAGGGCGTCAGGCCGCAGGCGCAGAGACCTCCCTCGGGCTGGGAGTTGTAGTTCTTAGCAGTGGTAAGGGCTGGACCCTCGGGGTGGAGCCA
>gene=chr21_35288097-35288264; species=bosTau
AGTCT---GCGAGAGAGAC-AGAGAGCGCACGCGTGCGTCAGCGTAGCCGCTCGGCCTGCTGGGAAATGTAGGCGTAGGTCGTCAGGCCGCATGCCCGGGGATCTCCCTCAGGCTGGGAGTTGTAGTCCTCAGGAGTGGTCAGAGCTGG----TGGGGGTGAGGCTA
>gene=chr21_35288097-35288264; species=calJac
AGTGAGAAGCGAGTGGTGCACAAGGGCGCAGGCGCACGTTAGCGTAATCGCTAGGTTCTCTGGGAAGTGTAGGCGTAGGGCGTCAGGCGGCATGCGCAGAGACCTCCCTCCGGCTGGGAGTTGTAGTTCTTAGCAGTGGTAAGGGCTGGACGCTGGGGGTGGAGCCA
>gene=chr21_35288097-35288264; species=canFam
CGTC-------AGAGAGACTCAAGGGCGCACGCGTGCGTCAGCGTAGCCGCTCGGCCCTCTGGGAAATGTAGGCGCAGGTGGTCAGGCCGCATGCGCAGGGGTCGCCGTCAGGCTGGGAGTTGTGGTTCTTAGAAGTGTTAAA----------TGGACCCGGAGCTA
>gene=chr21_35288097-35288264; species=equCab
AGCTG-CAGAGAGAGAGACGCGAGGGCGCATGCGTGCGTCAGCGTACCCGCCGAGCCCCCTGGGAGGTGTAGGCGTAGGTCGTCA-GCCGCATGCGCAGTGACCTCTGTCAGGCTGGGAGTTGTAGTTCTTAGGGCTGGT-------------TCGTCTTAGGGCTA
>gene=chr21_35288097-35288264; species=gorGor
AGTGGGAAGAGAGAAACGCGCAAGGGCGCACGCGCGCGTTGGCGTAACCGCTAGGTTCTCTGGGAAGTGTAGGCGTAGGGCGTCAGGCCGCAGGCGCAGAGACCTCCCTCAGGCTGGGAGTTGTAGTTC--------------------------------------
>gene=chr21_35288097-35288264; species=panTro
AGTGGGAAGAGAGAAACGCGCAAGGGCGCACGCGCGCGTTGGCGTAACCGCTAGGTTCTCTGGGAAGTGTAGGCGTAGGGCGTCAGGCCGCAGGCGCAGAGACCTCCGTCGGGCTGGGAGTTGTAGTTCTTAGCAGTGGTAAGGGCTGGACCCTCGGGGTGGAGCCA
>gene=chr21_35288097-35288264; species=papHam
AATGGGAAGAGAGAGGCGCGCAAGAGCGCACGCGCACGTTAGCGTAACCGCTAGGTTCTCTGGGAAGTGTAGGCGTAGGGCGTCAGGCCGCAGGCGCAAAGACCTCCCTCCGGCTGGAAGTTGTAGTTCTTAGCAGTGGTAAGGGCTGGACCCTTGCGGTGGAGCCA
>gene=chr21_35288097-35288264; species=ponAbe
AGTGGGAAGCGAGAGATGCGCAAGGGCGCACGCGCGCGTTGGCGTAACCGCTAGGTTCTCTGGGAAGTGTAGGCGTAGGGCGTCAGGCCGCACGCGCAGAGACCTCCCTCAGGCTGGGAATTGTAGTTCTTAGCAGTGGTAAGGGCGGGACCCTAGGGGTGGAGCCA
>gene=chr21_35288097-35288264; species=rheMac
AGTGGGAAGAGAGAGGCGCGCAAGAGCGCACGCGCACGTTAGCGTAACCGCTAGGTTCTCTGGGAAGTGTAGGCGTAGGGCGTCAGGCCGCAGGCGCAAAGACCTCCCTCCGGCTGGGAGTTGTAGTTCTTAGCAGTGGTAAGGGCTGGACCCTTGCGGTGGAGCCA
>gene=chr21_35747586-35747827; species=hg19
GGGCCTACGTGGACTTCAGCCTCCAGCCACAGGGACAAGAGCTGCTGGCCAGGGCTGCCCGCCTGGGCTCACTGCGCCTGCGCAGTGAGCAGCGCGCCCCAGGTCTTCTGCCCGGGCCCACTGCGCCTGCGCACGGAGTAGTGCACTCTCGTCGGCGGCACCGGCCCACTGCGCCTGAGCACGTAGCGGTGCATTTCGGGACCTGTAGTTTTCCCCGGCAGGACGGTAGAAGTCGTGGTTT
>gene=chr21_35747586-35747827; species=bosTau
TGCCGCA-----------------------------------------CTAAGGCC----GCCCCGGCCCATAGCGCGTGCGCGAGGAGCCGCCTACCCCG--------GCGCAGG-----TGCGCCGGCGTGCGGAGCGGTGCACACCATGAGGTGGCTCAGGCTCATTGCTCCGGTGCGCGGAGCGGTGCATTTCGGGACGTGTAGTTTCCCCGCG--GCATTGTGGGAGTGGTGGTTT
>gene=chr21_35747586-35747827; species=calJac
GGGCCTAAGTGAACATCAGCCTTCCGCTA------------------GCCCAGGCTGCTCGCCTGGGCCCACTGCGCCTGCGCACGGAGCGGCGCGCCCTAGGACGGCTGCCCGCGCCCACGGCGCCTTCGCACGGAGTAGTGCACCCAGGTCGTCTGCACCGGCCCACTACGCCTGCGTACGGAGTGGTGCGTTTCGGGAAGTGTAGTTTTTCCC---------GTGGAAGTCTTGGTTT
>gene=chr21_35747586-35747827; species=canFam
GG--CCA-----------------------------------------CCAA---------TCGTGAcccgctgcgcctgcgc--------gccgcccccc--------tccc----------cccccccgcccagcagc-------------------ccgggcccactgcgccg--gcgcgcgGCGGTGCATTTCGGGATGTGTAGTTTCCTCCCC--GCACGCTGGGAGTCTCGCTTC
>gene=chr21_35747586-35747827; species=equCab
GG----------------------------------------------CCAA---------TCCCCATCCGCCGCAGCTGCATAAAG----GCCGCCCACT--------ACTG----------CGCCGGCGCGGGGTGGTGTGCCTACGA--AGGCCG-CTGGGCCCACTGCGCCG--GCGCAGAGCGGTGCACTTCGGGACTGGTAG-TTCCCCGCG--GCATTGTGGGAGTCGTGGTTT
>gene=chr21_35747586-35747827; species=gorGor
GGGCCTACGTGGACTTCAGCCTCCAGCCACACGGCCAAGAGCTGCTGGCCAGAGCTGCCCTCCTGGGCTCACTGCGCCTG-GCAGTGAGCAGCGCGCCCCAGGTCTTCTGCCCGGGCCCACTGCGCCTGCGCACGGAGTAGTGCACCCGCGTCGGCGGCACCGGCCCACTGCGCCTGAGCACGTAGCGGTGCATTTCGGGACGTGTAGTTTTCCCCGGCGGGACGGTAGAAGTCGTGGTTT
>gene=chr21_35747586-35747827; species=panTro
GGGCCTACGTGGACTTCAGCCTCCAGCCACGAGGCCAAGAGCTGCTGGCCAGGGCTGCCCGCCTGGGCTCACTGCGCCTGCGCAGTGAGCAGCGCGCCCCAGGTCTTCTGCCCGGGCCCACTGCGCCTGCGCACGGAGTAGTGCACCCACGTCGGCGGCACCGGCCCACTGCGCCTGAGCACGTAGCGGTGCATTTCGGGACGTGTAGTTTTCCCTGGCAGGACGGTAGAAGTCGTGGTTT
>gene=chr21_35747586-35747827; species=papHam
GGTCCTACGTCGACTTCAGCCTCCCGCCACAGGACCGACAGCTGCTGGCCAGGGCTGCCCGCCTGGGCTCATTGCGCCTGCGCATGGAGCGGCGCGCCCCAGGACGGCTGCCCGAGCCCACTGCGCCTGAGCACGGAGTAGTGCACCCAGGTCGGCTGCACTGGCCCATTGCGCCTGCGCACGAAGTGGTGCATTTCGGGACATGTAGTTTTCCCCGGCAGGACGGTGGAAGTCGTGGTTT
>gene=chr21_35747586-35747827; species=ponAbe
GGGCCTACGTAGACTTCAGCCTTTAGCCAGAGGGCCAAGAGCTGCGGGCCAGGGCTGCCCGCCTGAGATCACTGCGCCTGCGCACGGAGCAGCGAGCCCCAGGTCGTCTGCCCGGGCCCACTGCACCTGCGCACGGAGAAGCGCACCCACGTCTGCGGCACCGGCCCACTGCGCCTGAGCACGTAGCGGTGCATTTCGGGATGTGTAGTTTTCCCCAGCAGGACGGTAGAAGTCGTGGTTT
>gene=chr21_35747586-35747827; species=rheMac
GGTCCTACGTCGACTTCTGCCTCCAGCCACAGGACCGAGAGCTGCTGGCCAGGGCTGCCCGCCTGGGCTCACtgcgcctgcgcacggagcggcgcgccccaggacggctgcccgggcccactgcgcctgagcacggagtagtgcacccaggtcggctgcactggcccattgcgcctgcgcacggagtggtgcaTTTCGGGACGTGTAGTTTTCCCCGGCAGGACCGTGGAAGTCGTGGTTT
>gene=chr21_37432784-37432964; species=hg19
CTGCCTGGTGTCCTTAAGCAATCCAAGTCCTCAGTCTCCCGGGTCCGCCCCTTCCGCCGCGGGCGGCAGCTTCCGGCTCGCGCATGCGCAGTGTTCGCGGACTCGCCGCCAACGCCCAGTACAGTCGGGGACGAGGTCGGCACACCCACAGCCCCATAACCCCTACGTCGAGTCAGGGGT
>gene=chr21_37432784-37432964; species=bosTau
CCGCCTCTAGGCCAC-ACTGACCCAAGTCCGTGGTCGCCAGGGAGCTCTCGG--CGCCGCGGGCCTCAGCCTCCGGCTTGCACATGCGCATTCTTC-----------------------------------------------------------------------------CAGGAGT
>gene=chr21_37432784-37432964; species=calJac
CCGCTTCGCGTCCTTAAGCAATCCAAGTCGTCAGTCTCCCGGGTCCGCCTTTTCCGCCGCGGGCTGCCGCTTCCGGCTCGCGCATGCGCAGTTTCCGCGGACTCGCCGCCGACGCCCAATCCAGGAGGGTTGGAGGTCCGCACCCGGAAACCCCCATAACCCCCACGTCTAGTCAGAGGT
>gene=chr21_37432784-37432964; species=canFam
------------------------------------------------------------------------------------------------------------------------------------------------------------------------------------
>gene=chr21_37432784-37432964; species=equCab
CCGCATCGAGTCCTC-ACTGACCCAAGTCCTAAGTCGCCGGGGACCCTTCCCTCCGCTGCAGGCCCACGCCTCTGGCCTGCGCATGCGCATTGTTTCTGGATGCGT------CG---------GAC----------TCTG-AACTCCCGAGC---------------------CAAGGGC
>gene=chr21_37432784-37432964; species=gorGor
CCGCCTGGCGTCCTTAAGCAATCCAAGTCGTCAGTCTCCCGGGTCCGCCCCTTCCGCCGCGGGCGGCAGCTTCCGGCTCGCGCATGCGCAGTGTTCGCGGACTCGCCGCCAACGCCCAATACAGTCGGGGACGAGGTCGGCAGCCCCACAGCCCCATAACCCCTACCTCGAGTCAGGGGT
>gene=chr21_37432784-37432964; species=panTro
CCGCCTGGTGTCCTTAAGCAATCCAAGTCCTCAGTTTCCCGGGTCCGCCCCTTCCGCCGCGGGCAGCAGCTTCCGACTCGCGCATGCGCAGTGTTCGCGGACTCGCCGCCAACGCCCAATACAGTCGGGGACGAGGTCGGCAACCCCACAGCCCCATAACCCCTACCTCGAGTGAGGGGT
>gene=chr21_37432784-37432964; species=papHam
CCGCCTGGTGTCCTTAAGCAATCCAAGTCCTCAGTCTCCCGGGTCGGCCCCTTCCGCCACGGGCGGCAGCTTCCGGCTCGCGCATGCGCAGTGTCCGCGGACTCGCCGCCAATGCCCAAT--AGTCTGGGACGAGGTCGGCACCCCTACACCCCCATAAGCCCTACGTCGAGTCTGGGTT
>gene=chr21_37432784-37432964; species=ponAbe
CCGCCTGGTGTCCTTAAGCAATCCAAGTCCTCAGTCTCCCGGGTCCGCCCCTTCCGCCGCGGGCGGCAGCTTCCGGCTAGCGCATGCGCAGTGTCCGCGGACTCGCCGCCAACGCCCAATACAGTTGGGGACGAAGTTGGCACCCCCACACCCCCATAACCCCTACCTCGAGTCAGCAGT
>gene=chr21_37432784-37432964; species=rheMac
CCGCCTGGTGTCCTTAAGCAATCCAAGTCCTCAGTCTCCCGGGTCGGCCCCTTCCGCCGCAGGCGGCAGCTTCCGGCTCGCGCATGCGCAGTGTCCGCGGACTCGCCGCCAATGCCCAAT--AGTCTGGGACGAGGTCGGCACCCGTACACTCCCATAACCCCTACGTGGAGTGTGGGGT
>gene=chr21_44299649-44299844; species=hg19
CTCTTCCTGTCCGCACCGGTCGGTGACGCCAGGCGCAGACGCCGAGAGATGACGTATACCCCACGTACCGCGCATGCTCAAGGACGAGCCTGCCTTGAGCATGCGTGAAAGGTGCTGTGACCGCCCTCCGGGTTGTGGCTGGTGGCCTTCGGTGTTTCGGGTTTGGCAGTTCACTCACCAAGGTGATCTGATGGA
>gene=chr21_44299649-44299844; species=bosTau
CTCTTCCGGCCCGCGCTAGAGAGTGACGTCAGGCGTAGACGCCGCGAGGTGACGT-CATCTGGATcgccccgc--------gcgcgagccggcggcgggcATGCGCAGAAGGTGTTCTCTCCCTGCATTCGGCATCGGCGTTCGCGCCT------TTTGGAGTCGGT----TGCTGATCAGTTTTGTCCGAAGGA
>gene=chr21_44299649-44299844; species=calJac
CTCTTCCTGTCCGCGGCCGCCGGTGACGTCACGCGTAGACGCCGAGAGATGACGTATCCCCCAC-----------------GGAAGAGCCTGCCTTGCGCGTGCGCTGCAGGTGCTGTGACCGTCCTCCCGTTTGCGGTTGGTGGCCGTCGGTGTTTCGGGCTGGGCCGCTCACTCACCATGGCGATCTGACGGC
>gene=chr21_44299649-44299844; species=canFam
CTCTTCCTGCTGGCGCCGCGCGGTGACGTCAGGCGCAGGCGC-GCGCGGTGACGT-CACCGGGCCCGCCCCGC--------GGAGGCGCTGGCCGCGCGCACGCGCACCAGGCG---------------------------------------------------------------------------------
>gene=chr21_44299649-44299844; species=equCab
CTCTTCCTGCAGGCACCAGACAGTGACGTCACGCGCAGGCGCTGCGAGGTGACGT-CACCTGCCCGTAGCCAT--------CCAAGCG-GGGCCCTGGGCATGCGCAGAAGGTG------CTTTCCACCTT---CAGACTTCTGTGCCTGGGTGGTTCATGATG-AT----CCCTGACTAAGTTCGTCTGGGGAT
>gene=chr21_44299649-44299844; species=gorGor
---------------------------------------------------------------------------------------------------------------------------------------------------------------------------------------------------
>gene=chr21_44299649-44299844; species=panTro
CTCTTCCTGTCCGCACCGGTCGGTGACGCCAGGCGCAGACGCCGAGAGATGACGTATCCCCCACCTACCGCGCATGCTCAAGGACGAGCCTGCCTTGAGCATGCGTGAAAGGTGCTGTGACCGTCCTCCCGGTTGTGGCTGGTGGCCTTCGGTGTTTCGGGTTTGGCAGTTCACTCACCAAGGTGATCTGATGGA
>gene=chr21_44299649-44299844; species=papHam
CTCTTCCTGTCTGCACCGGTCGCTGACGCCAGGCGCAGACGCCGTCAGATGACGTAGCCCTCACCTACTGCGCATGCTCCAGG-CGAGCCTGCCTTGAGCATGCGCAGCAGGCGCTGTGACCGTCCTCCCGGTTGGGATTCGTGGCCTTCGGTGTTTCGGGCTTGGCGGTTAACTCACCAAGGTGATCTGATGGC
>gene=chr21_44299649-44299844; species=ponAbe
CTCTTCCTGTCCGCACCGGTCGGTGACGCCAGGCGCAGACGCCGAGAGATGACGTATCCCCCACCTACCGCGCATGCTCAAGGACGAGCCTGCCTTGAGCATGCGTGGAAGGTGCTGTAACCGTCCTCCTGGTTGTGGCT-GTGGCCTTTGGTGTTTCGGGCTTGGCACTTCACTCACCAAGGTGATCTGATGGA
>gene=chr21_44299649-44299844; species=rheMac
CTCTTCCTGTCTGCACCGGTCGCTGACGCCAGGCGCGGACGCCGACAGATGACGTAGCCCTCACCTACTGCGCATGCTCCAGG-CGAGCCTGCCTTGAGCATGCGCGGCAGGCTCTGTGACCGTCCTCCCGGTTGGGATTCGTGGCCTTCGGTGTTTCGGGCTTGGCGGTTCACTCACCAAGGTGATTTGATGGC
>gene=chr21_45209182-45209358; species=hg19
AATGAGATTAAAAAACAACAGATCTTTGCCTCAGAATCCCGACCCACCGCAGCCCCAGCGAGGCGCAGGCGCAGGCGCAGGCGCGCGCTCGCTGGTTCCGCCCATGCGCACAGGCAGGGAGCGCGCGCCCCCTCTGTAGCCTTCGGCCTCCGGGGGCTGCAGTTGCGCGGCTCGGC
>gene=chr21_45209182-45209358; species=bosTau
-------------------------------------------------------------------------------------------------------------------------------------------------------------TGTCATTACGGGGCCTTGC
>gene=chr21_45209182-45209358; species=calJac
AATGAGATGAAAAGACAAGAGAGCATTGACT-----------------------------------------------------------GATAGTTCCGCGCATGCGCACCGGCAGGGAGCGCGTGCCCTCTCTGCCGCCTTCCGCCTCTGGGGTCTGCAGTTGCGCAGCTCGGC
>gene=chr21_45209182-45209358; species=canFam
---------------------------------------------------------------------CGCAGCCGCGGGCACGCGCTCAACGGCTCTGTAATCGCGCGTGTCCCGGGCCCA-------------CGGGCTCCGGCCGCC----GAGGTCAGCGCCCCGCCCGGC
>gene=chr21_45209182-45209358; species=equCab
-------------------------------------------------------------------------------------------------------------------------------------------------------GGACGCTGTCTTTGCACCTCCTGGC
>gene=chr21_45209182-45209358; species=gorGor
AATGAGATTAAAAAACAACAGATCTTTGCCTCAGAATCCCGACCCACCGCAGCCCCAGCGAGGCGCAGGCGCAGGCGC------GCGCTCGCTGGTTCCGCCCATGCGCACAGGCAGGGAGCGCGCGCCCCCTCTGTAGCCTTCGGCCTCCGGGGGCTGCAGTTGCGCGGCTCGGC
>gene=chr21_45209182-45209358; species=panTro
AATGAGATTAAAAA-CAACAGATTTTTGCCTCAGAATCCCGACCCACCGCAGCCCCAGCGAGGCGCAGGCGCAGGCGC------GCGCTCGCTGGTTCCGCCCATGCGCACAGGCAGGGAGCGCGCGCCCCCTCTGTAGCCTTCGGCCTCCGGGGGCTGCAGTTGCGCGGCTCGGC
>gene=chr21_45209182-45209358; species=papHam
AATAAGATTAAAAAACAACAGATCTTTGCCTCACAACCCCGGCCAACCGCAGCCCCAGCCAGGCGCAGGCGCAGGCGC------GCGCTCTACGGCTCCGCGCGTGCGCACAGGCAGGGAGCGCGGGCCCCCTCGGCAGTCTCAGGCCTCCGGGGGCTGCAGTTGCGCAGCTCGGC
>gene=chr21_45209182-45209358; species=ponAbe
AATGAGATTAAAAAACAACAGATCTTTGCCTCACAATCCCGACCAACCGCAGCCCCAGCGAGGCGCAGGCGCAGGCGCAGGCGCGCGCTCGATGGTTCCGCGCATGCGCACAGGCAGGGAGCGCGCGCCCTCTCGGTAGCCTTCGGCTTCCGGGGGCTGCAGTTGCGCGGCTCGGC
>gene=chr21_45209182-45209358; species=rheMac
AATAAGATTAAAAAACAACAAATCTTTGCCTCACAACCCCGGCCAGCCGCAGCCCCAGCGAGGCGCAGGCGCAGGCGC------GCGCTCGACGGCTCCGCGCGTGCGCACAGGCAGGGAGCGCGCGCCCCCTCGGCAGTCTTAGGCCTCCGGGGGCTGCAGTTGCGCGGCTCGGC
>gene=chr21_45553330-45553536; species=hg19
AGCCTCGAGCACGAGCCCTCAGCCACCACCGGAAGGAAGACAGGGTTCCCGGAACTCTATTCGGAGGCTCTGCGCAGGCGCGGCCCCCGCCCACCGGCGAACTCACTGGATAGGGCTGAGACGGGGGCGGGTCTTGGCTCCGCCCAGAAGGCTGCGCAGGCGCAGTCCCGACGAGCAACGCGTTTGTAGAGGGGTGGGTGCGCACG
>gene=chr21_45553330-45553536; species=bosTau
---------------------------------------------------------------------------------------------------------------------------GGGG------------ACTCCCGGGCTACTGCGCAGGCGCGGCCCCG------------------------------------
>gene=chr21_45553330-45553536; species=calJac
GGCCTTGGGCCCGAGCCCTCAGCCACCACCCGAAGGAGGACAGGGTTCCCGGAGCTCTACCCGGAGGCTCTGCGCAGGCGCA--CCCCGCCCACCGGCGCACTCACCGGATAGGGCTGCGACGGGGGCGG------GCTCCGCCCCGAAGGCTGCGCAGGCGCCGTCCCGACCAGCTGCGCGTTTGTAG-----------------
>gene=chr21_45553330-45553536; species=canFam
-----------------------------------------------------------------GGCTGTGCGCAggcgcgg-ccacgcccaccggcgcgctcgcgggcg------------gggg----------------ccgggcggcTGCGCAGGGGCAG--------------GCG----------------CGCGCAGA
>gene=chr21_45553330-45553536; species=equCab
--------------------------------------------------------------------------------------------------------------------------------------------------------------------------------------------------------------
>gene=chr21_45553330-45553536; species=gorGor
AGCCTCGAGCACGAGCCCTCAGCCACCACCAGAAGGAAGACAGGGTTCCCGGAACTCTACTCGGAGGCTCTGCGCAGGCGCGG-CCCCGCCCACCGGCGTACTCACGGGATAGGGCTGAGACGGGCGCGGGTCTTGGCTCCGCCCCGAAGGCTGCGCAGGCGCAGTCCCGACAAGCAACGCGTTTGTACACGGGTAGGTGCGCACG
>gene=chr21_45553330-45553536; species=panTro
AGCCTCGAGCACGAGCCCTCAGCCACCACCGGAAGGAAGACAGGGTTCCCGGAACTCTATTCGGAGGCTCTGCGCAGGCGCGG-GCCCGCCCACCGGCGCACTCACTGGATAGGGCTGAGACGGGGGCGGGTCTTGGCTCCGCCCCGAAGGCTGCGCAGGCGCGGTCCCGACGAGCAACGCGTTTGTAGACGGGTGGGTGCGCACG
>gene=chr21_45553330-45553536; species=papHam
------------------TCAGCCACCACCGGAAGGAGGACTGGGTTCCCGGAACTCTACCCGGAGGCTCTGCGCAGGCGCGG-CCCCGCCCACCGGCTCACTCTCGGGATTGGGCTGAGACGGGGGCGGGTCTTGTCACCGCCCCGAAGGCCGCGCAGGCGCGGTCCCCACAAGCAACGCGTTTGTAGGCGCTTAGGTGCGCACG
>gene=chr21_45553330-45553536; species=ponAbe
AACCTCGAGCCCGAGCCGTCAGCCACCACCGGAAGGAAAACACGGTTCCCGAAACTCTACCCGGAGGCTCTGCGCAGGCGTGG-CCCCGCCCACCGGGGCACTCACGGGATAGGGCTGAGACGGGGGCGGGTCTTGGCTCTGCCCCGAAGGCCGCGCAGGCGCGGTCCCGACAAGCAACGCGTTTGTAGACGGG-------GCACG
>gene=chr21_45553330-45553536; species=rheMac
AGCCTGGAGCCCGCGCCCTCAGCCACCACCGGAGGGAGAACAGGGTTCCCGGAACTCTACCCGGAGGCTCTGCGCAGGCGCGG-CCCCGCCCACCGGCTCACTCTCGTGATTGGGCTGAGACGGGGGCGGGTCTTGTCTCCGCCCCGAAGGCTGCGCAGGCGCGGTCCCCACAAGCAACGCGTTTGTAGGCGGTTAGGTGCGCACG
>gene=chr21_46707841-46708018; species=hg19
CGCCCCCGTGAAATGCGTTCCCAGTAGCCACGGCAACGCCCAGCTCCGCCCTCCCCGCGCATGCGTTATGCGCCATCACCGGCAAGCAGGGGCGGGAGGGGGAACTGCGCGTGCGCAGAGTCTCCGCCCTCCTGACCGCAGCGGCTAGAGGTTCCATTGCAGACCCGGAGGCCGTGG
>gene=chr21_46707841-46708018; species=bosTau
CGCCCTCTGGGAGAGCGTCTCCCGTAGCCACGGCAACG--CCACGGGGCCCACCCAGCGCATGCGTCGTGCGTGATC--------------------------------------CGGAGTCCGGACATTCC-------------TTCGGCCTAACTTGCAGA----GCCGCGGGGG
>gene=chr21_46707841-46708018; species=calJac
CG--CCCGCGGAACGGGTGCCCAGTAGCCACGGCAACGC-CAGAGCCCACCTCCCCGCGCATGCG-TAGGCGCCGTCCCCGGCGGGCTGAGGCGGGATCCGGAACTGCGCGGGTGCGGCTTCTCCACCCTCCTGAGCGCTGGGGCCGGCAGTAGCATCGCGGTCCCGGTCCCGGTGG
>gene=chr21_46707841-46708018; species=canFam
---------------------------------------------------------------------------------------------------------------------------------------------------------------------------------
>gene=chr21_46707841-46708018; species=equCab
CGCCCCCGGCGAGCGCGTCGGCAGTAGCCCCCGCAACG--TCGCGGGCTCAGCCTCGCGCATGCGTCCTGCGTCGTAGCTGTCTCCCCGGGCTGGCGGGGAAAACTGGGG-----GGGAG---AAGCATCCCCCACC--TGCGGCTGGAGGCTGGCGTGGGGGTCGGGCGGGGGGCG
>gene=chr21_46707841-46708018; species=gorGor
CGCCCCCGTGAAATGCGTTCCCAGTAGCCACGGCAACGCCCAGCTCCGCCCTCCCCGCGCATGCGTTATGCGCCATCACCGGCAAGCCGGGGCGGGAGGGGGAACTGCGCGTGCGCAGAGTCTCCGCCCTCCTGACCGCCGCGGCTAGAGGTTCCATTGCAGACCCGGAGGCTGTGG
>gene=chr21_46707841-46708018; species=panTro
CGCCCCCGTGAAATGCGTTCCCAGTAGCCACGGCAACGCCCAGCTCCGCCCTCCCCGCGCATGCGTTATGCGCCATCACCGGCAAGCAGGGGCGGGAAGGGGAACTGCGCGTGCGCAGAGTCTCCGCCCTCCTGACCGCCGCGGCTAGAGGTTCCATTGCAGACCCGGAGGCCGTGG
>gene=chr21_46707841-46708018; species=papHam
CGCCCCCGTGAAACGCGTTCCCAGTAGCCACGGCAACGCCCAGAGCAGCCCTTCCCGCGCATGCGTTATGCGCCATCACCAGCAAGCCGGGGCGGGAGCAGGAATTGCGCGTGCGCGGATTCTCCGCCCTCCTGAGCGCCGTGGTCGGCGGTTCC------------------GTGG
>gene=chr21_46707841-46708018; species=ponAbe
CCCCCCCGTGAAATGCGTTCCCAGTAGCCACGGCAACGCGTAGCTCCGTCCTCCCCGCGCATGCGTTATGCGCCAACACCGGCAAGCCTGGGCGGGAGGGGGAACTGCGCGTGCGCAGATTCTCCGCCCTCCTGACCGCCGCGGCTGGAGGTTCCATTGCAGACCCGGAGGCCGTGG
>gene=chr21_46707841-46708018; species=rheMac
CGCCCCCGTGAAACGCGTTCCCAGTAGCCACGGCAACGCCCAGAGCAGCCCTTCCCGCGCATGCGTTATGCGCCATCACCAGCAAGCCGGGGCGGGAGCAGGAATTGCGCGTGCGCGGATTCTCCGCTCTCCTGAGCGCAGTGGTCGGCGGTTCC------------------GTGG
>gene=chr21_48055368-48055674; species=hg19
CTCGCAAGACCGCGGGACGCGCAGATGTGAAGTGCGCCTGCGCGGGGCGCAGCCCCAGCTGCAGACGATCTGTGAGCGACGCGCCGGCGCAAGTCGAGGGCGGTGGCTTGGCTTCCCTGGAATGGGGGACGTCTTAGGACTGCGCCTgcgcggggcgccgggccctgggcggggccTTCCCGGCTGACGGCCTGCGTGCACTGCGCTTGCGCGGGTTGAGGGCGGTGGCTCAGGCTCCTGGAAAGGACCGTCCACCCCTCCGCGCTGGCGGTGTGGACGCGGAACTCAGCGGAGAAACGCGATTGA
>gene=chr21_48055368-48055674; species=bosTau
GCGGCGGGACCTCAAAACGAGTTTGCGCAGGGAGA-TCCACCTAGGACTGAGTCTTCTCCAGGATGCGCGCCAGCGCACGGCGCCTGCGCA-GTTCAGGGCGTTGGCT-CACTCTCCCGACAGGGTGGGCGTGGACG-GTGGCGCATGCTCGCGGAGCCGGTTCCAGGGCGGGGCCT--TCCACGGCGGGGGTGTTCACAGAGCGCCTGCGCGGGCAGAGGGCGGTGGCTT-GTTTCTTGGTGGGTGCTGGCTTCCACTCCTTTCCGGAGGTGTGGACGC-GACCTCAGCGGAGAAACGCAACTGA
>gene=chr21_48055368-48055674; species=calJac
TTGGCACGACCGC-AGAGGCGCAGACATGCAGTGCGCCTGCGTAGGACGCTGTCCTAGCTACAGATGGTCTGTGCGCAGTGCGCCTGCGCGAGCCGAGGGCGGTGGCCCGGCTTCCCAAGAGGGCGGGGCGTCTGGGGACGACGCCTGCGCGGGGCGCCTGGCTGTGGGCTGGGCCTTCTCGGCTGACGGCCTGCGCGCACTGCGCTTGCGCGGGTTGAGGGCGGTGGCTCAGGCTCCTGGAAGGGACCATCCGCCCCTCGGCACTGGCAGTGTGAACGCGCAACTCAGCGGAGAAACGCGGCTGA
>gene=chr21_48055368-48055674; species=canFam
GAGGCGGGCCCGTGGAGTGCGCCTGCGCGGGGCGCGTC--CCCAAGCCAGGGCCTTTGCCAGGACGGGCCTGAGT-GACTGCGCCTGCGTGCGCCGAAGGCGGTGGTTCCGTTCTCCCGAC-GAAGGAGCCAGTACG-ACTGCGCAGGCACGGGGCGCGGGGTCCAGGGAGGGGCTGCGTCCGCGGCCGGC--GCCCGTACTGCGCCTGCGC----------------------------------------------------------------------------------------------
>gene=chr21_48055368-48055674; species=equCab
------------------------------------------------------------------------------------------------------------------------------------------------------------------------------------------------------------------------------------------------------------------------------------------------------------------
>gene=chr21_48055368-48055674; species=gorGor
CTCGCAAGACCGCGGGAGGCGCAGATGTGAAGTACGCCTGCGCGGGGCGCAGCCCTAGCTGCAGACGATCTGTGAGCGGCGCGCCGGCGCAAGTCGAGGGCGGTGGCTCGGCTCCCCTGGAATGGGCGACGTCTTAGGACTGCGCCTgcgcggggcgccgggccctgggcggggccTTCCCGGCTGACGGCCTGAGTGCACTGCGCTTGCGCGGGTTGAGGGCGGTGGCTCAGGCTCCGGGAAAGGACCGTCCGCCCGTCTGCGCTGGCGGTGTGGACGCGGAACTCAGCCGAGAAACGCGATTGA
>gene=chr21_48055368-48055674; species=panTro
CTCGCAAGACCGCGGGAGGCGCAGATGTGAAGTGCGCCTGCGCGGGGCGCAGCCCTAGCTGCAGACGATCTGTGAGCGGTGCGCCGGCGCAAGTCGAGGGCGGTGGCTCGGCTTCCCTGGAATAGGGGACGTCTTAGGACTGCGCCTgcgcggggcgccgggccctgggcggggccTTCCCGGCTGACGGCCTGCGTGCACTGCGCTTGCGCGGGTTGAGGGCGGTGGCTCAGGCTCCTGGAAAGGACCGTCCGCCCCTCCGCGCTGGCGGTGTGGACGCGGAACTCAGCGGAGAAACGCGATTGA
>gene=chr21_48055368-48055674; species=papHam
CTCTCAAGAGCGCGGGAAGCTCGGACGTGAAGTGCGCT--------GCGCAGCCCAAGCTGCAGACGGTCTGTGAGCGGCGCGCCTGCGCGAGTGGAGGGCGGTGGCTCGGCTCCCCTGGAAGGGGGGCCGTCTGAGCACTGCGCCTGCGCGGGGCGCCGCACACTGGGCGGGA-CTCCTCGGCTGACGGCCTGCGTGCACTGCGCTTGCGCGGGTTGAGGGCGTTGGCTCAGGCTCCTGGAAGAGACCGTCCGCCCTTCCGCGCTGGCGGTGTGGACGCGGAACTCAGCGGAGAAACGCGGCTGA
>gene=chr21_48055368-48055674; species=ponAbe
CTCGTAAGACCGCGGGAGGCGCAGATGTGAAGTGCGCCTGCGCGGGGCGCAGCCTTAGCGGCAGACGATCTGTGAGCAGTGCGCCTGCGCGAGTCGAGGGCGGTTGCTCGGCTTCCCCGGAATGGGGGATGTCTTAGGACTgcgccggcgcggggcgccgggcTCTGGGCGGGGCCTTCTCGGCTGACGGCCTGCGTGCACTGCGCTTGCGCGGGTTGAGGGCGGTGGCTCAGGCTCTTGGGAAGGACCGTCCGCCCCTCCGCGCTGGCGGTGTGGACGCGGAACCCAGCGGAGAAACGCGATTGA
>gene=chr21_48055368-48055674; species=rheMac
CTCTCAAGAGCGCGGGAAGCTCAGACGTGAAGCGCGCT--------GCGCAGCCCAAGCTGCAGACGGTCTGTGAGCGGCGCGCCTGCGCGAGTCGAGGGCGGTGGCTCGGCTCCCCTGGAAGGGGGGCCGTCTGAGCACTGCGCCTGCGCGGGGCGCCGGACACTGGGCGGGA-CTTCTCGGCTGACGGCCTGCGTGCACTGCGCTTGCGCGGGTTGAGGGCGTTGGCTCAGGCTCCTGGAAAAGACCGTCGGCCCCTCAGCGCTGGCGGTGTGGACGCGGAACTCAGCGGAGAAACGCGGCTGA
>gene=chr12_12849563-12849698; species=hg19
TCACTCTACGAAAAAGCCCATTGGCGGCTACCCAGGTTACCGTCCTGTTGCCATTGCGCCTGCGCGGCGGTTTGTTTACCAGTCCAGGCGAAGCGCTGTGTCGCGGTTCTCGCCGCCCCGAGCGCCTTGGTTTGC
>gene=chr12_12849563-12849698; species=bosTau
TTACTGTACGAAAAATCCCATTGGCTGCAAACCAGGTTACACGCCTGTCGCCACTGCGCCTGCGCTAGGCTTTGTTTACTACC------TCGG------CGCTGGGT-CCCGCC--TCAAGAG-CTGGCGTGTAA
>gene=chr12_12849563-12849698; species=calJac
TCACTCTACGAAAAAGTCCTTTGGCGGCTACCCAGGTTACCGTCCTGCTGCCATTGCGCCTGCTCGGTGGTTTGTGGCCCAGCTCAGGCGAAGCGCTGAGTCCCACTT-----CACCGCGAGCGCCTTGGTTTGC
>gene=chr12_12849563-12849698; species=canFam
TCACTTTGCGAAAAAcccccgcgccccccgACCCGGTTTGCCGTCCTCCGGGACTGCGCCTGCGCGG--------------------------------CGCTCGGTCCCGCTT--CCCGGGCGCCCGCGTTCTC
>gene=chr12_12849563-12849698; species=equCab
TCACTCTACGAGAAATCCCATTGGCTACCAGCCAGCTTCCCCGGCCGCCGCCGTTGCGCCTGCGCGG--------------------------------GGCTTGTT--TACTC--CCCGGGCGGCCGCTC--GC
>gene=chr12_12849563-12849698; species=gorGor
TCACTCTACGAAAAAGCCCATTGGCGGCTACCCAGGTTACCGTCCTGTTGCCATTGCGCCTGCGCGGCGGTTTGTTTACCAGTCCAGGCGAAGCGCTGTGTCGCGGTTCTCGCCACCCCGAGCGCCTTGGTTTGC
>gene=chr12_12849563-12849698; species=panTro
TCACTCTACGAAAAAGCCCATTTGCGGCTACCCAGGTTACCGTCCTGTTGCCATTGCGCCTGCGCGGCGGTTTGTTTACCAGTCCAGGCGAAGCGCTGTGTCGCGGTTCTCGCCGCCCCGAGCGCCTTGGTTTGC
>gene=chr12_12849563-12849698; species=papHam
TCACTCTACAAAAAAGCCCATTGGCAGCTACCCAGGTTACCGTCCTGTTGCAATTGCGCCTGCGCGGCGGTTTGTTTACCAGCCCGGGCGAAGCGCTGTGTCCCGGTTCTCGCCGCCCCGAGCGCCTTGGTTTGG
>gene=chr12_12849563-12849698; species=ponAbe
TCACTCTACGAAAAAGCCCATTGGCGGCTACCCAGGTTACCGTCCTGTTGCCATTGCGCCTGCGCAGCGGTTTGTTTACCAGTCCAGGCGAAGCGCTGTGTCCCGGTTCTCGCCGCCCCGAGCGCCTTGGTTTGC
>gene=chr12_12849563-12849698; species=rheMac
TCACTCTTCAAAAAAGCCCATTGGCAGCTACCCAAGTTACCGTCCTGTTGCAATTGCGCCTGCGCGGCGGTTTGTTTACCAGCCCGGGCGAAGCGCTGTGTCCCGGTTCTCGCCGCCCCGAGCGCCTTGGTTTGG
>gene=chr12_13197229-13197395; species=hg19
CCCAGCAAGCGGGTCCCACCTTTCCCGGTCCCAGCCCCACGCACCGCCGCTCGGAACTACACTTCCCGGCAGAACGCGGGCGCGCGCACGCGCACCGGGGCCTCAGCCATGGCGACCGTGCTGTCCAGGGCGCTCAAGCTGCCGGGTAAGGAGTCGCATGCTTGCG
>gene=chr12_13197229-13197395; species=bosTau
ACGCGC--CCGGCTCCCACCTTTTCAGGTCCCGGCCCCGCGCACC-CGACTGCGAACTACACTTCCCGGCAGGACGCGAGCGCGCGCACGCGCACCGGGGCCTCCACCATGGCGACCGTGCTGTCCAGGGCGCTCAAGCTCCCCGGTAAG---CTGCAACCTCGCG
>gene=chr12_13197229-13197395; species=calJac
CCCGGCGTGCAGGTCCCACCTTTCCCGGTCCCAGC-----------CCGCCCTGAACTACACTTCCCGGCAGAACGCGGGTGTGCGCACGCGCACCGGGTCCTCCGCCATGGCGACCGTGCTGTCCAGGGCGCTCAAGCTCCCGGGTAAGGAGTCGCAGCTTTGCG
>gene=chr12_13197229-13197395; species=canFam
TGCCGC----AGCTCCCACCCGCCA-GGTCGCAGCCCCGCGCACCGCCGCGGCGAACTACACTTCCCGGCAGGACGCGCGCGCGCGCACGCGCACCGGGGCCTCCGCCATGGCGACTGTGCTGTCCAGGGCGCTCAAGCTCCCGGGTAAGGAGCCGCAGCCTCGCG
>gene=chr12_13197229-13197395; species=equCab
----------------------------------------------------------------------------------------------------------------------------------------------------------------------
>gene=chr12_13197229-13197395; species=gorGor
CCCAGCAAGCGGGTCCCACCTTTCCCGGTCCCAGCCCCACGCACCGCCGCTCGGAACTACACTTCCCGGCAGAACGCGGGCGCGCGCACGCGCACCGGGGCCTCCGCCATGGCGACCGTGCTGTCCAGGGCGCTCAAGCTGCCGGGTAAGGAGTCGCATGCTTGCG
>gene=chr12_13197229-13197395; species=panTro
CCCAGCAAGCGGGTCCCACCTTTCCCGGTCCCAGCCCCACGCACCGCCGCTCGGAACTACACTTCCCGGCAGAACGCGGGCGCGCGCACGCGCACCGGGGCCTCCGCCATGGCGACCGTGCTGTCCAGGGCGCTCAAGCTGCCGGGTAAGGAGTCGCATGCTTGCG
>gene=chr12_13197229-13197395; species=papHam
cccagcaAGCGGGTCTCACCTTTCCCGGTGCCAGCCCGGCGCACCGCCGCCCGGAACTACGCTTCCCGGCAGAACCCGGGCGTGCGCACGCGCACCGGGGCCTCCGCCATGGCGACCGTGCTGTCCAGGGCGCTCAAGCTCCCGGGTAAGGAGTCGCAACCTTGCG
>gene=chr12_13197229-13197395; species=ponAbe
CCCAGCAAGCGGGTCCCACCTTTCCCGGTCCCGGCCCCACGCACCGCCGCCCGGAACTACACTTCCCGGCAGAACGCGGGCGCGCGCACGCGCACCGGGGTCTCCGCCATGGCGACCGTGCTGTCCAGGGCGCTCAAGCTGCCGGGTAAGGAGTCGCATCCTTGCG
>gene=chr12_13197229-13197395; species=rheMac
cccagcaAGCAGGTCTCACCTTTCCCGGTGCCAGCCCGGCGCACCGCCGCCCGGAACTACGCTTCCCGGCAGAACCCGGGCGTGCGCACGCGCACCGGGGCCTCCGCCATGGCGACCGTGCTGTCCAGGGCGCTCAAGCTCCCGGGTAAGGAGTCGCAACCTTACG
>gene=chr12_25099445-25099695; species=hg19
tataaactattgataggctaaacattgtttttttgtatcacaaattccaggaacataatgagtgaggcagttagtcaggaacaaaatgtctttaaataattactcctgcgcatgcgtacggggggacgtgactgaagtctcacactcctatctctctgggcctgataaattgtgtagccttcacaaagctcagatcgctctgcgctatttttcttttttcaGGGAGTTGCACAGCTACTGACAGAAAGCA
>gene=chr12_25099445-25099695; species=bosTau
-----------------------------------------------------------------------------------------------------------------------------------------------------------------------------------------------------------------------------GGGAGATACACAATTCCTGAAAGAAACCA
>gene=chr12_25099445-25099695; species=calJac
-ataaattattgataggctaaacatc--ttttttgtatcacaaattccaggaacacatcgagtaaggcagttag----gaacaaa-tgtctttaaataattgctcctgctcaggggtccgg-ggggcgtggctgaagtcgcaccctcctg--tctctgggcctgatacattgtgcagcccttacaaagctcagattgctctgagctatttttcttttttcaGGGAGTTGCACAGCTACTGACAGAAGGCA
>gene=chr12_25099445-25099695; species=canFam
-----------------------------------------------------------------------------------------------------------------------------------------------------------------------------------------------------------------------------GAGAAATACGCAGCTACTCAAGGAAATCA
>gene=chr12_25099445-25099695; species=equCab
--------------------------------------------------------------------------------------------------------------------------------------------------------------------------------------------------------------------------------------------ACTGAAGGAAATCA
>gene=chr12_25099445-25099695; species=gorGor
----------------------------------------------------------------------------------------------------------------------------------------------------------------------------------------------------------------------------------------------------------
>gene=chr12_25099445-25099695; species=panTro
cataaactattgataggctaaacattgtttttttgtatcacaaattccaggaacataatgagtgaggcagttag----gaacaaattgtctttaaataattactcctgcgcatgcgtacggcggggcgtgactgaagtctcacactcctatctctctgggcctgataaattgtgtagccttcacaaagctcagatcgctctgcgctatttttcttttttcaGGGAGTTGCACAGCTACTGACAGAAAGCA
>gene=chr12_25099445-25099695; species=papHam
tataaactattgataggctaaacattg-ttttttgtatcacaaattccaggaacataatgagtgaggcagtcagtcaggaacaaaacgtctttaaataattgctcccaagcacggctacag-ggggtgtggctgaagtctcacactcctgtgtctctgggcctgataaattgtgtagccttcacaaagctcagatcgctctgagctatttttcttttttcaGAGAGTTGCGCAACTACTGTCAGAAAGCA
>gene=chr12_25099445-25099695; species=ponAbe
tataaactactgataggctaaacattgtttttttgtatcacaaattccaggaacataatgagtgaagcagttagtcaggaacaaaatgtctttaagtaacta---ctgggcatgggtatgg-gaggcgtggctaaagtctcacactcctatctctctgggcctgataaattg---------cacaaagctcagatccctctgagctatttttcttttttcaGGGAGTTGTATAGCTACTGACAGAAAGCA
>gene=chr12_25099445-25099695; species=rheMac
cataaactattgataggctaaacattg-ttttttgtatcacaaattccaggaacataatgagtgaggcagtcagtcaggaacaaaacgtctttaaataattgctcccgtgcatggctacag-ggggtgtggctgaagtgtcacactcctgtgtctctgggcctgataaattgtgtagccttcacaaagctcagatcgccctgagctatttttcttttttcaGAGAGTTGCGCAACTACTGTCAGAAAGCA
>gene=chr12_27090862-27091012; species=hg19
TCCCCGATCATCTCCTAGCACACCGGTCCTTCCCAGGCTTCCTAAGAGCAGGAgcgcgcgtgcgcgtgcacacacacacacgcactcgggctcgcgcgtgcgcacagcgcTCTCCGATAGCCCGGCCAAGCCTCCCTTCCCCCTCGTAGG
>gene=chr12_27090862-27091012; species=bosTau
TCCCCGTTCATCTCTTAGCACACCGGTCCTTCCCAGGCTTCCTAAATGCAGGAGCGCGCGCGCCTGCGCACACTCACACAC----TCGGACTGGCGCGTGCGCAAAGCACTCTTCGATAGCCCCGCCAAGCTGCCCTTCCCCCTCGGCGG
>gene=chr12_27090862-27091012; species=calJac
TCCCCGATCATCTCCTAGCACACCGGTCCTTCCCAGGCTTCCTAAGTGCAGGAGCGCGCGTGCGCGTGCACACTCACACAC----TAGGGCTCGCGCGTGCGCACAGCGCTCTCCGACCACCCCACCAAGCCTCCCTTCCCCCTCGGAGG
>gene=chr12_27090862-27091012; species=canFam
TCCCCGCTCATCTCCAAGCACACCGGTCCTTCCCAGGCTTCCTAAATGCAGGAGCGCGCGCGCGTGCGCACACTCACACAC----TCGGACTCGCGCGTGCGCAGAGCCCTCTTCCTCAGCCCCGCCAAGCTGCCCTTCCCCCGTGGTGG
>gene=chr12_27090862-27091012; species=equCab
TCCCCGCTCATCTCCTAGCACACCGGTCCTTCCCAGGCTTCCTAAATGCAGGAGCGCGCGCGCGTGCGCACACCCACACAC----TCAGACTTGCGCGTGCGCAAAG-ACTCTTCGACAGCCCCGCCAAGCTGCCCTTCCCCCTCCGTGG
>gene=chr12_27090862-27091012; species=gorGor
TCCCCGATCATCTCCTAGCACACCGGTCCTTCCCAGGCTTCCTAAGAGCAGGAgcgcgcgtgcgcgtgcacactcacacac----tcgggctcgcgcgtgcgcacagcgcTCTCCGACAACCCGGCCAAGCCTCCCTTCCCCCTCGTAGG
>gene=chr12_27090862-27091012; species=panTro
TCCCCGATCATCTCCTAGCACACCGGTCCTTCCCAGGCTTCCTAAGAGCAGGAgcgcgcgtgcgcgtgcacactcacacac----tcgggcgcgcgcgtgcgcacagcgcTCTCCGACAGCCCGGCCAAGCCTCCCTTCCCCCTCGTAGG
>gene=chr12_27090862-27091012; species=papHam
TCCCCGATCATCTCCTAGCACACCGGTCCTTCCCAGGCTTCCTAAGAGCAAGAgcgcgcgtgcgcgtgcacactcacacac----tcgggctcgcgcgtgcgcacAGCGATCTCCGACAGCCCGGCCAAGTCTCCCTTCCCCCTCGGAGG
>gene=chr12_27090862-27091012; species=ponAbe
TCCCCGATCATCTCCTAGCACACCGGTCCTTCCCAGGCTTCCTAAGAGCAGGAACGCGCGTGCGCGTGCACACTCACACAC----TCGGGCTCGCGCGTGCGCACAGAGCTCTCCGACAGCCCCGCCAAACCTCCCTACCCGCTCGGAGG
>gene=chr12_27090862-27091012; species=rheMac
TCCCCGATCATCTCCTAGCACACCGGTCCTTCCCAGGCTTCCTGAGAGCAAGAgcgcgcgtgcgcgtgcacactcacacac----tcgggctcgcgcgtgcgcacAGCGATCTCCGACAGCCCCGCCAAGTCTCCCTTCCCCCTCGGAGG
>gene=chr12_31479044-31479220; species=hg19
CTCAACTGCCTTGTCTAGAAAGATAGTCTCCTGCAGTTCTGCAGTTGCTACCGCTGGCCGGGAAGGTGTAGATTCCGCTTTCCCTCTGCGCACGCGCGGCTCCCGGCACAAAATTCTCTTGAATCGAACTTATTTGCATACGGGCGCGCGCACGTTGCGGGCTGGGAGGGGGAGAA
>gene=chr12_31479044-31479220; species=bosTau
CTCAACTGCCTTGTCTAGAAAGATTGTCTCCTGCAGTTCTGCAGTTGCTACCGCTGGCGGGGAAGGTGTAGATTCCGCTTTCCCTCTGCGCACGCGCGGCTCCCGGTACAAAATTCTCCTGAATCGAACTTATTTGCATACGGGCGCGCGCGCGTCGAGGGCTGGGA-GGGGAAAA
>gene=chr12_31479044-31479220; species=calJac
CTCAACTGCCTTGTCTAGAAAGATTGTCTCCTGCAGTTAGGCAGTTGCTACCGCTGGCCGGGAAGGTGTAGATTCCGCTTTCCCTCTGCGCACGCGCGGCTCCCGGCACAAAATTCTCTTGAATCGAACTTATTTGCATACGGGCGCGCGCACGTCGCGGGCTGGGGGGGGGAGAA
>gene=chr12_31479044-31479220; species=canFam
CTCAACTGCCTTGTCTAGAAAGATTGTCTCCTGCAGTTCTGCAGTTGCTACCGCTGGCCGGGAAGGTGTAGATTCCGCTTTCCCTCTGCGCACGCGCGTCTCCCGGTACAAAATTCTCCTGAATCGAACTTATTTGCATACGGGCGCGCGCGCGTCGGGGGCTGGGA-GGGGAGGA
>gene=chr12_31479044-31479220; species=equCab
CTCAACTGCCTTGTCTAGAAAGATTGTCTCCTGCAGTTCTGCAGTTGCTACCGCTGGCCGGGAAGGTGTAGATTCCGCTTTCCCTCTGCGCACGCGCGGCTCCCGGTACAAAATTCTCGTGAATCGAACTTATTTGCATACGGGCGCGCGCGCGTCGAGGGCTGGGA-GGGGAGAA
>gene=chr12_31479044-31479220; species=gorGor
CTCAACTGCCTTGTCTAGAAAGATTGTCTCCTGCAGTTCTGCAGTTGCTACCGCTGGCCGGGAAGGTGTAGATTCCGCTTTCCCTCTGCGCACGCGCGGCTCCCGGCACAAAATTCTCTTGAATCGAACTTATTTGCATACGGGCGCGCGCACGTCGCGGGCTGGGAGGGGGAGAA
>gene=chr12_31479044-31479220; species=panTro
CTCAACTGCCTTGTCTAGAAAGATTGTCTCCTGCAGTTCTGCAGTTGCTACCGCTGGCCGGGAAGGTGTAGATTCCGCTTTCCCTCTGCGCACGCGCGGCTCCCGGCACAAAATTCTCTTGAATCGAACTTATTTGCATACGGGCGCGCGCACGTCGCGGGCTGGGAGGGGGAGAA
>gene=chr12_31479044-31479220; species=papHam
CTCAACTGCCTTGTCTAGAAAGATTGTCTCCTGCAGTTCTGCAGTTGCTACCGCTGGCCGAGAAGGTGTAGATTCCGCTTTCCCTCTGCGCACGCGCGGCTCCCGGCACAAAATTCTCTTGAATCGAACTTATTTGCATACGGGCGCGCGCACGTCGCGGGCTGGGAGGGGGAGAA
>gene=chr12_31479044-31479220; species=ponAbe
CTCAACTGCCTTGTCTAGAAAGATTGTCTCCTGCAGTTCTGCAGTTGCTACCGCTGGCCGGGAAGGTGTAGATTCCGCTTTCCCTCTGCGCACGCGCGGCTCCCGGCACAAAATTCTCTTGAATCGAACTTATTTGCATACGGGCGCGCGCACGTCGCTGGCTGGGAGGGGGAGAA
>gene=chr12_31479044-31479220; species=rheMac
CTCAACTGCCTTGTCTAGAAAGATTGTCTCCTGCAGTTCTGCAGTTGCTACCGCTGGCCGAGAAGGTGTAGATTCCGCTTTCCCTCTGCGCACGCGCGGCTCCCGGCACAAAATTCTCTTGAATCGAACTTATTTGCATACGGGCGCGCGCACGTCGCGGGCTGGGAGGGGGAGAA
>gene=chr12_32908788-32909038; species=hg19
CGCAAGATGGGCGCCGCCATCTTGGTAGCGGCACGAAGGGAATGCTGGGATTGCAGAGGCTCCCACCACACCCACCTACTTACAGCTCCTAGGGAAGGTGCTTCAGTGTTTTTCTGCGCATGCCCGAGACGGTTACGTAGTTACGGAGCTTGCGCTCTCAGCAGTTGAGTCCCGACTCCAAGTGGCGATTCCGCCTCAGAGCCgtcgccttacgttcccttaaacttaatttttccatcagcagtgtgga
>gene=chr12_32908788-32909038; species=bosTau
CGCAACATGGGCGCCGCCATCTTGGCGGCGGCACGAAAGGAATGCTGGGACCTTAGAGGC-CCA-CCTCACCTTGCCGCCTGAAATTTCTACAGAATTTGT--CGGTGTGTTTCTGCGCATGCCCAGCTGAG-----------------------------------AGTTCTGACCCTGGGTGGGGTTTCGGCCAAAAGTCGGTAACCGTAAGTTCCGTAGAActtattttcctccttggtaacgtgga
>gene=chr12_32908788-32909038; species=calJac
CGAAAGATGGGCGCCGCCATCTTGGTGGCGGCACGAAAGGAATGCTGGGATTGTAGAGGCCCCCGTCACACCCACATGCTAACAGCTCCCAGGGAAGGCGTTTCAATGTTTTTCTGCGCATGCCCGAGGCGGTTACGTAGTTACCGAGCTTGCGCTCTCAGCAACAGAGTTCGGGCTCCAGGTGGCGATTCCatctcaggtccgtcgcgctaagttccttaaagcttaatttcttcatccgcagtgagga
>gene=chr12_32908788-32909038; species=canFam
CGCAACATGGGGGCCGCCATGTTGGACTCGGCACGATGGGAATGCTGGGATATCAGAGCC-CTCGCCACGCCCGCCAACCTGCAGTTTCTACGGAAGCTACTTCCGTGTTTTTCTGCGCATGCCCgggcgggTCACTTAGTTACGGAGCTTGAGTTCTCAGCAGTCGAGTTCTGACCTCAAGCGAGGATTCCGCTTACCCTGCGTCACCTTAAATCAGCTAAAATTT-ATTTCCTCATTCGTAACGTAGG
>gene=chr12_32908788-32909038; species=equCab
CGCAACATGGGCGCCGCCATCTTGGCGGCGGCACGAAGGGACTGCTGGGATCTTAGAGGC-CCCGCCACGCCCGCCCGCCTACAATTCCCACAGTATTTGCTTCCGTGTTTTTCTGCGCATGCCCGGCTAAGTTGCTTGGTTACGGCGCTTGCGCTCCC-GCAGTCGATT------CTAAAGTGCGGATTCCGCTTATTGTGCGTCACCTTAA----GTTAATATttaatttccccatctgtagcgtgga
>gene=chr12_32908788-32909038; species=gorGor
CGCAAGATGGGCGCCGCCATCTTGGTGGCGGCACGAAGGGAATGCTGGGATTGCAGAGGCTCCCACCACACCCACCTACTTACAGCTCCTAGGGAAGGTGCTTCAGTGTTTTTCTGCGCATGCCCGAGACGGTTACGTAGTTACGGAGCTTGCGCTCTCAGCAGTTGAGTCCCGACTCCAAGTGGCGATTCCGCGTCAGAGCCGTTGCcttacgttcccttaaacttaatttttccatcagcagtgtgga
>gene=chr12_32908788-32909038; species=panTro
CGCAAGATGGGCGCCACCATCTTGGTGGCGGCACGAAGGGAATGCTGGGATTGCAAAGACTCCCACCACACCCACCTACTTACAGCTCCTAGGGAAGGTGCTTCAGTGTTTTTCTGCGCATGCCCGAGACGGTTACGTAGTTACGGAGCTTGCGCTCTCAGCAGTTGAGTCCCGACTCCAAGTGGCGATTCCGCCTCAGAGCCgtcgccttacgttcccttaaacttaatttttccatcagcagtgtgga
>gene=chr12_32908788-32909038; species=papHam
CGAAAGATGGGCGCCGCCATATTGATGGCGGCACGAAGGGAATGCTGGGATTGCAGAGGC-CCCGCCACACCCACCTGCTTGCCGCTCCTAGGGAAGGTACGTCAGTGTTTTTCTGCGCATGCCCAAGGCGGTTACGTAGTTACGGAGCTTGCGCTCTCGGTAGTTGAGTTCCGACTCCAAGTGGCGATTCCGCCTGAGAGCCgtcgctttaagttccctgaaacttaatttccccattcgcagtgtgga
>gene=chr12_32908788-32909038; species=ponAbe
CGCAAGATGGGCGCCGCCATCTTGGTGGCGGCACGAAGGGAATGCTGGGATTGCAGAGGC-CCCGCCACGCCCACCTACTTACAGCTCCTAGGAAAGGTGCTTCAGTGTTTTTCTGCGCATGCCTGAGACGGTTACGTAGTTACGGAACTTGCGCTCTCAGCAGTTGAGTCCCGACTCCAAGTGGCGATTCCGCCTCAGAGCCTTGGCcttacgtttcctgaaacttaatttccccatacgcagtgtgga
>gene=chr12_32908788-32909038; species=rheMac
----------------------------------------------------------------------------------------------------------------------------------------------------------------------------------------------------------------------------------------------------------
>gene=chr12_46384607-46384774; species=hg19
GAGCGGGAGGAAGGGCAGCTGCGCTGGAGGGGCCTTCTGGGAAACGTCCTTCCAGCACCGCCCTTCGCCCACACTGCGGATGGTGCGCATGCGCAGCGCGTGGACTTTGGCCTCTGCCCTCCTTTGGCAGTTTTACAGGCTGCGTCGCGGAGGACAATGAAAGAGGC
>gene=chr12_46384607-46384774; species=bosTau
GAGCAGGAGGGAGGGCCCCAGCTATGGCGCGGGCTTCTGGGAAACGTCCTTAACGCCCGGCTCGCCTCCCACGCCGCAGGTTCTGCGCCTGCGC-------GGCGCGCTGGAGTCAGCCTGCGTTGCCGGCTGTACACCTCAAGCTGTAGAAGACAGTTAAGAAGGC
>gene=chr12_46384607-46384774; species=calJac
GAGCGGGAGGAAGGGCAGCAGCGATGGAGGGGCCTTCTGGGAAACGTCCTTCCCTC-CCGCCCTTCGCCTACGCCGCGGGGGGTGCGCATGCGCCGCGCGTGGACTTTTGCCTCAGAGCTCCTTTGGTGGCTTTACGGGCTGCGTCGCTGTGGACAATGAAAGAGGC
>gene=chr12_46384607-46384774; species=canFam
GAGCGGGAGGGAGAAGGGCGGCGACGGCGCGGGCTTCTGGGAAACATCCTCCCTCCCCCGCC--CCCTCCCCGCTGCGGACTGTGCGCAGGCGCCGTGAGGGAGGCG-----------CTGCTCGGGCGGC--------------------GGACAATGCAGGCGGC
>gene=chr12_46384607-46384774; species=equCab
GAGCGGGAGGGAGTACGGCAGAGATGGCGCGGGCTTCTGGGAAACATCTTCCCTGCCCCGCCCTCCTTTCTCGCTGTGGGCTGTGCGCATGCGCCGTCCCTGGAGCGCAGGATT----CCGCTCGGGCGGCTGC-GGGGCTAAGTCGCTGAAGACAATGAAGGAGGC
>gene=chr12_46384607-46384774; species=gorGor
GAGCGGGAGGAAGGGCAGCTGCGCTGGAGGGGCCTTCTGGGAAACGTCCTTCCAGCACCGCCCTTCGCCCACACTGCGGATGGTG----------------------------------------------------------------------------------
>gene=chr12_46384607-46384774; species=panTro
GAGCGGGAGGAAGGGCAGCTGCGCTGGAGGGGCCTTCTGGGAAACGTCCTTCCAGCACCGCCCTTCGCCCACACTGCGGATGGTGCGCATGCGCAGCGCGTGGACTTTGGCCTCTGCCCTCCTTTGGCAGTTTTACAGGCTGCGTCGCGGAGGACAATGAAAGAGGC
>gene=chr12_46384607-46384774; species=papHam
GAGCGGGAGGAAGGGCAGCTGCGATGTAGGGGCCTTCTGGGAAACGTCCTTCCTGCCCCGCCTTTCGCCAACGCTGCGGATGGTGCGCCTGCGCAGCGCGTGGACTTTGGCCTCAGCGATCCTTTGGCAGTTTTACAGGCTGCGTCGCGGAGAACAATGAAAGAGGC
>gene=chr12_46384607-46384774; species=ponAbe
GAGCGGGAGGAAGGGCAGCTGCGACGGAGGGGCCTTCTGGGAAACGTCCTTCCAGCCCCGCCCTTCGCCCACGCTGCGGATGGTGCGCATGCGCAGCGCGTGGACTTTGGCCTCTGCTCTCCTTTGGCAGTTTTACAGGCTGCGTCGCGGAGGGCAATGAAAGAGGC
>gene=chr12_46384607-46384774; species=rheMac
GAGCGGGAGGAAGGGCAGCTGCGATGGAGGGGCCTTCTGGGAAACGTCCTTCCTGCCCCGCCTTTCGCCAACGCTGCGGATGGTGCGCCTGCGCAGCGCGTGGACTTTGGCCTCAGCGCTCCTTTGGCAGTTTTACAGGCTGCGTCGCGGAGAACAATGAAAGAGGC
>gene=chr12_48357297-48357411; species=hg19
GGAAGGCCTCCGGAGCCGCGAAGAGCGCACGCGCGAGCGCGCGCCCGCGTTCTCCTGGCGGGCTTGGTATTTGGCGCCTGCGCGCTGAGTGCGTGCCGCTCCGCCGACCGAAGA
>gene=chr12_48357297-48357411; species=bosTau
-----GCCAGCTGGGCTGCGAAGGGCGCA--CGCGCGCTCACCCCGGCGTCCCCGAGCCG-GCTTGCCACCGAGTGCATGCGCACCGAGTGCGTGCAGTTCTAAACACTCGAGA
>gene=chr12_48357297-48357411; species=calJac
GGAAGGCCCTC-GAGTCCTGAAGAGCGCACGCGCGAGCGCGCTCCTGCGTCCCCGGAGCCGGCTGGGTGTTCGGCGCATGCGCGCGGCGTGCGTGCCGCTCCGCCGACTCGAGA
>gene=chr12_48357297-48357411; species=canFam
------ccagccgggctgcgaagagcgcacgcgcgagctcccgcctgcgtctcccccccc-GCTGGCCTTTCGGCGCGTGCGCAGTGAGCGCCCGCAGCTGCGAGGAGCGGAGA
>gene=chr12_48357297-48357411; species=equCab
-----GACAGCTGGGCTGCGAAGAGCGCACGCGCGAGCGCACGCCGGCGTGTCCCCCACA-GCTTGCCATTCGGCGCGTGCGCACCGAGTGCCTGCAGCTCCGAGGACCGAAGA
>gene=chr12_48357297-48357411; species=gorGor
GGAAGGCCTCCGGAGCCGCGAAGAgcgcacgcgcgagcgcgcgcccgcgTTCTCCTAGCGGGCTTGGTATTTGGCGCCTGCGCGCTGAGTGCGTGCCGCTCCGCCGACCGAAGA
>gene=chr12_48357297-48357411; species=panTro
GGAAGGCCTCCGGAGCCCCGAAGAGCGCACGCGCGAGCGCGCGCCCGCGTTCTCCTAGCGGGCTTGGTATTTGGCGCCTGCGCCCTGAGTGCGTGCCGCTCCGCCGACCGAAGA
>gene=chr12_48357297-48357411; species=papHam
------------------------------------------------------------------------------------------------------------------
>gene=chr12_48357297-48357411; species=ponAbe
GGAAGGGCTCCGGAGCCGCGAAGAGCGCACGCGCGAGCGCGCGCTGGCGTTCTCCTAGCGGGCTTGGTATTTGGCGCCTGCGCGCTGAGTGCGTGCCGCTCCGCAGACCCAAGA
>gene=chr12_48357297-48357411; species=rheMac
GGAAGGCCTCCGGAGCCGCGAAAAGCGCACGCGCGAGCGCGCTCTGGCGTCCCCGGGGCGGGCTTGGTATTTGGCGCCTGCGCGCTGAGTGCGTGCGGCTCCGCCGACCGAAGA
>gene=chr12_48551290-48551478; species=hg19
CCGGAAGCAGAAGCTGTCGGGGGCAGGCCCTCTGTTTACCGGACTAGAAGACCAACTAAGATGGGCGCCTGCGCACTGATGAGTGTTCGTCAGCGGGGCGCGCCTGCGCAGACTTGTGCAGCAGCTTTCGCCCTCCAGAGGCCTAGTTAGGGGGTTACTTTCTCCTTTTACTCAGAGGCTTTGCGCGC
>gene=chr12_48551290-48551478; species=bosTau
CCGGAAGCAGAAGTTGTCTCCCGCGGGTGCTCTGTTTACAGGTT-----GGACGACTGGGATGCGCGCCTGCGCACCGACCACCGTCCGAAGGCGGAACGCGCCTGCGTAGACGTGCGAAGCCGCTTCCGTCTAACCGGGGT----TTATCAGTTTACTTTCTAGCCGC-GGCAAAGGCTTT-TGCGC
>gene=chr12_48551290-48551478; species=calJac
CCGGAAGCAGAACCCCTCGGCGGCAAGCCC--------CGGGACGAGAAGACCAGCTAAGATAGGCGCCTGCGCACTGGCGAGCGTTCGTCAGGGGGGCGCGCCTGCGCAGACTCGTGCAGCAGCTTGCGTCCTCCCGAGGCCTAGTTAAGGGCTTACCGGCTCCTTTGGCGCAGAGGTTTTGAGCGC
>gene=chr12_48551290-48551478; species=canFam
CCGGAAGCAGAAGTCGTCTCCGGCGGGCCCTCTGTCCACAGGATGTGAAAGGCGACGGGGAGGGGTGCCCGCGCGCCGACCAATGGCTGCGGGCGGCGCGCGCCTGCGCAGACTCGTGAGGCGGCCTGCGCCCTCCCCGGGTAGAGGTAACAGGTGATTTTCTGGGCCCGCCGGGAGG-GTTGCGCGC
>gene=chr12_48551290-48551478; species=equCab
CCGGAAGCAGAAGTTGTCCCCAGCAGGCCCTCTGTTTACAGGATGCAAAGCACGACTAGGAAGGGCGCCTGCGCACCGACCAGTGTCCGTAGGCGGGACGCGACTGCGCAGACTCCTGAAGCAGCCTCCAGCCTACCTAGGCCCAGTTAACGCGATGCTTTCTCGCCTCGTCCACAGGCTTTGCGCGC
>gene=chr12_48551290-48551478; species=gorGor
CCGGAAGCAGAAGCTGTCGGGGGCAGGCCCTCTGTTTACCGGACTAGAAGACCAACAAAGATGGGCGCCTGCGCACTGATGAGTGTTCGTCAGCGGGGCGCGCCTGCGCAGACTTGTGCAGCAGCTTTCGTCCTCCAGAGGCCTAGTTAGGGGGTTACTTTCTCCTTTTACTCAGAGGCTTTGCGCGC
>gene=chr12_48551290-48551478; species=panTro
CCGGAAGCAGAAGCTGTCGGGGGCAGGCCCTCTGTTTACCGGACTAGAAGACCAACTAAGATGGGCGCCTGCGCACTGATGAGTGTTCGTCAGCGGGGCGCGCCTGCGCAGACTTGTGCAGCAGCTTTCGTCCTCCAGAGGCCTAGTTAGGGGGTTACTTTCTCCTTTTACTCAGAGGCTTTGCGCGC
>gene=chr12_48551290-48551478; species=papHam
CCGGAAGCAGAAGCTGTCGGGGGCAGGCCCTCTGTTTACAGGACAAGAAGACCAACTAAGATGGGCGCCTGCGTACTGATGAGTGTTCGTCACTGGGGCGCGCCTGCGCAGACTTGTGCAGCAGCTTCCGTCCTCACTAGGCCTAGTTAGGGGGTTACTTTCTCCTTTT-CACAGAGGCTTTGTGCGC
>gene=chr12_48551290-48551478; species=ponAbe
CCGGAAGCAGAAGCTGTCGGGGGCAGGCCCTCTGTTTACCGGACTAGAAGCCCAACTAAGATGGGCGCCTGCGCACTGATGAGTGTTCGTCAGCGGGGCGCGCCCGCGCAGACTTGTGCAGCAGCTTTCGTCCTCCAGAGGCCTAGTTAGGGGGTTAATTTCTCCTTTTACTTAGAGGCTTTGCGCGC
>gene=chr12_48551290-48551478; species=rheMac
CCGGAAGCAGAAGCTGTCGGGGGCAGGCCCTCTGTTTACAGGACAAGAAGACCAACTAAGATGGGCGCCTGCGTACTGATGAGTGTTCGTCACTGGGGCGCGCCTGCGCAGACTTGTGCAGCAGCTTCCGTCCTCACTAGGCCTAGTTAGGGGGTTACTTTCTCCTTTT-CACAGAGGCTTTGTGCGC
>gene=chr12_49961587-49961784; species=hg19
GCTGGGGAGGTGGGGGTAAACTCGCAAGCCCATTCTCACCCCACGGTCTCCATGCCTTTGCGCATGCGTAACACTTCGAGCCAGATTCTAACCCGGTCCGGCCCACGCATGCGCAGCTTTTCGGGGCGCCACTGGGGCGGGGCCCCAAACTTGGGGGGTGGTCGTCCCCGGCGGCACTCTGCAAAACTCCATTTCAT
>gene=chr12_49961587-49961784; species=bosTau
GCGGGGGAAG--GGAGTCAACTCCCAGGCTAATTCTCACCCCACCTTTGGCATGCTTTTGCGCATGCGTAATTTCTCGGACCAGATTCTGGCCCAGTCCGGCCCACGCATGCGCAGATTTTCGGGGCGCTACCGGGGCGGGGCCCCAAACCTG--GGGGGATCGTACCCGGCAGCATTCTGGGAAACCCCATTTCAC
>gene=chr12_49961587-49961784; species=calJac
GCTGGGGAGGTAGGGGTCAACTCGAAAGCCCATTCTCACCCCACACGCTCCTTGCCTTTGCGCATGCGTAACACCTCGAGCTAGGTTCTAATCCTGTCCGGCCCACGCATGCGCAGCTTTTCGGGGCGCCACTGGGGCGGGGCCCCAAACCTGGGGG--GGTCGTCCCTGGCGGCACTCTGGAAAACTCCATTTCAC
>gene=chr12_49961587-49961784; species=canFam
GCGAGGGACA--GAGAGCGACTCCTAGGCCAAGTCTCACCCCACCTTCGGCTTTCCTTTGCGCATGCGTAACATCTCGGACCAGATTCTGGGCCGGGCCGGCCCACGCATGCGCAGATTTTCGGGGCGCTACCGGGGCGGGGCCCCAAACACTGGGGGGGGTCTTCCCCCGCGGCACCCTGGAAAACCCCACTTCGC
>gene=chr12_49961587-49961784; species=equCab
GCGAGGG-----GGGACCAATCCCCAGGCCAATTCTCATCCCACCTTCGGCACGCCTTTGCGCATGCGTAACACCTCGGACCAGATTCTGGCCCGGTCCGGTCCACGCATGCGCAGGTTTTCGGGGCGCTACCGGGGCGGAGCCCCAAACCTT-GGGGGGTTCCTCCCCGGCGGCACTCTGGGAAACTCCATTTCAC
>gene=chr12_49961587-49961784; species=gorGor
GCTGGGGAGGTGGGGGTAAACTCGCAAGCCCATTCTCACCCCACGGTCTCCATGCCTTTGCGCATGCGTAACACTTCGAGCCAGATTCTAACCCGGTCCGGCCCACGCATGCGCAGCTTTTCGGGGCGCCACCGGGGCGGGGCCCCAAACTTGGGGGGTGGTCGTCCCCGGCGGCACTCTGCAAAACTCCATTTCAC
>gene=chr12_49961587-49961784; species=panTro
GCTGGGGAGGTGGGGGTAAACTCGCAAGCCCATTCTCACCCCAAGGTCTCCATGCCTTTGCGCATGCGTAACACTTCGAGCCAGATTCTAACCCAGTCCGGCCCACGCATGCGCAGCTTTTCGGGGCGCCACCGGGGCGGGGCCCCAAACTTGGGGGGTGGTCGTCCCCGGCGGCACTCTGCAAAACTCCATTTCAC
>gene=chr12_49961587-49961784; species=papHam
GCTGGAGAGGTGGGGGTAAACTCGCAAGCCCAGTCTCACCCCGCGAGCTCCATGACTTTGCGCATGCGTAACACCTCGAGCCAGATTCTAACCCGGTCCGGCCCACGCATGCGCAGCTTTTCGGGGCGCCACCGGGGCGTGGCCCCAAACTTTGGGGG-GGTCGTCCCCGTCGGCACTCTGGAAAACTCCATTTCAC
>gene=chr12_49961587-49961784; species=ponAbe
GCTGGGGAGGTGGGGGTAAACTCACAACGCTATTCTCACCCCACGGGCTCCATGCCTTTGCGCATGCGTACCTCCACGAGCCAGACTCTAACCCGGTCCGGCCCACGCATGCGCAGCTTTTCGGGGCGCCACCGGGGCGGGGCCCCAAACTTGGGGG--GGTCGTCCCCGGCGGCACTCTGCAAAACTCCATTTCAC
>gene=chr12_49961587-49961784; species=rheMac
GCTGGAAAGGTGGGGGTAAACTCGCAAGCCCAGTCTCACCCCGCGAGCTCCATGACTTTGCGCATGCGTAACACCTCGAGCCAGATTCTAACCCGGTCCGGCCCACGCATGCGCAGCTTTTCGGGGCGCCACCGGGGCGTGGCCCCAAACTTTGGGGG-GGTCGTCCCCGTCGGCACTCTGGAAAACTCCATTTCAC
>gene=chr12_54069808-54070001; species=hg19
CAGAGGGCTCTAGGTCCCAAGGCCTTACCTGCTCCCACTGCAGAGAAGACAGAGAGGGGCGGAGCAGCGGGAAGAGCGAAAGGAAGGCTCAGCGCATGCGTGACCCGGGCCAACGAGTCGCTCAGCCACGGATAGAGTGATTGCAACATACAGGATCAGCTCAGGCATCACAGCGCCGCCTGCCAGGGCTGTG
>gene=chr12_54069808-54070001; species=bosTau
ACCCGGGCGCGAGGGCCCAAGGCCTTACCTGCTCCCAGTGCAGAGAAGACAGAGAGGGGCGGGGGGGCGGGAATAGGAAAAGGAAGGCTCAGCGCAGGCGCGGCCCGGACCAAAGAGTCGCTCCGCCAAGGCTAGAGAGATTGCAAACTTGAGGGTGGGCCCAGGCACCACAGCGCCGCCTGCCAGCTCCGTG
>gene=chr12_54069808-54070001; species=calJac
CAGAGGGAACAACATCCCAAAGCCTTACCTGCTCCCAGTGCAGAGAAGACAGAGAGGGGCAGAGCGGCGGGAATAGCGAAAGGAAGGCTCAGCGCATGCGTGGCCCGGGCCAACGAGTCGCTCCGTCACAGATAGAGCGATTGCAACGTGGAGAATCGGCCCAGGCACCACAGCGCCGCCTGCCAGGGCTGTG
>gene=chr12_54069808-54070001; species=canFam
TCGCGGGCGCGAGGGCACAAGGCCTTACCTGCTCCCAGAGCGGAGACGACCGAGAGGGGCGGGGGGGCGGGAAGAGCCAAAGGAAGGCTCGGCGCATGCGCGGCCTGGACCAACGAGTCGCCCTACGAGGGCTAGAGTGACCGCGACGTTGGGGGTCGGCCCGGGCGCCACAGCGCCGCCTGCCAGCTGTGCG
>gene=chr12_54069808-54070001; species=equCab
ACGCGGGCGCGAGGGTCCAAGGCCTTACCTGCTCCCACTGCAGAGAACACAGAGAGGGGCGGGG-GGCGGGAATAGCGAAAGGAAGGCTCGGCGCCTGCGCGGCCCGGACCAACGAGTCGCTCCGCCAAGGATAGAGGGATTGCAATGTTGAGGGTCGGCCCCGGCGCCACAGCGCCGCCTGCCAGCTCTGTG
>gene=chr12_54069808-54070001; species=gorGor
CAGAGGGCTCTAGGTCCCAAGGCCTTACCTGCTCCCACTGCAGAGAAGACAGAGAGGGGCGGAGCAGCGGGAAGAGCGAAAGGAAGGCTCAACGCATGCGTGACCCGGGCCAACGAGTCGCTCAGCCACGGATAGAGTGATTGCAACATACAGGATCAGCTCAGGCATCACAGCGCCGCCTGCCAGGGCTGTG
>gene=chr12_54069808-54070001; species=panTro
CAGAGGGCTCTAGGTCCCAAGGCCTTACCTGCTCCCACTGCAGAGAAGACAGAGAGGGGCGGAGCAGCGGGAAGAGCGAAAGGAAGGCTCAGCGCATGCGTGACCCGGGCCAACGAGTCGCTCAGCCACGGATAGAGTGATTGCAACATACAGGATCAGCTCAGGCATCACAGCGCCGCCTGCCAGGGCTGTG
>gene=chr12_54069808-54070001; species=papHam
CAGAGGGCACTAGGTCCCAAGGCCTTACCTTCTCCCACTGCAGAGAAGACAGAGAGAGGCGGAGCAGCGGGAATAGCGAAAGGAAGGCTCAGCGCATGCGTGGCCTGGGCCAACGAGTCGCTCCACCACGGATAGAGTCATTGCAACATAGAGGATCAGCTCAGGCATCACAGCGCCGCCTGCCAGGGCTGTG
>gene=chr12_54069808-54070001; species=ponAbe
CAGTGGGCACTAGGTCCCAAGGCCTTACCTGCTCCCACTGCAGACAAGACAGAGAGGGGCGGAGCAGCGGGAAGAGCGAAAGGAAGACTCAGCGCATGCGTGACCCAAGCCAACGAGTCGCTCAGCCACGGATAGAGTGATTGCAACATACAGGATCAGCTCAGGCATCACAGCGCCCCCTGCCAGGGCTGTG
>gene=chr12_54069808-54070001; species=rheMac
CAGAGGGCTCTAGGTCTCAAGGCCTTACCTTCTCCCACTGCAGAGAAGACGGAGAGGGGCGGAGCAGCGGGAATAGCGAAAGGAAGGCTCAGCGCATGCGTGGCCTGGGCCAACGAGTCGCTCCACCACGGATAGAGTGATTGCAACATAGAGGATCAGCTCAGGCATCACAGCGCCGCCTGCCAGGGCTGTG
>gene=chr12_54673855-54674075; species=hg19
CAAGCCACCACCGCCGCCGCCTTCTGCGCAACGCCAACCGCCCGCCAAAACGGATCCTTCCCTGCGCCTGCGCAACCAATCCTGGGACCGGACCTTTTTTCTCCGCCCACTACGCATGCGCAAAGCTAGGACAAACTCCCGCCAACACGCAGGCGCCGTAGGTTCACTGCCTACTCCTGCCCGCCATTTCACGTGTTCTCAGAGGCAGGTGGAACTTCTT
>gene=chr12_54673855-54674075; species=bosTau
CAAGCCACCGCCGCTGCCGCCTTCTGCGCAACGCCAACCGCCCGCCAAAACGGATCCTTCCCTGCGCCTGCGCGACCAATCCTGAGACCGGACC--CTTTCCCCGCCCATTACGCCTGCGC-AAAAGGGGCCCAACTCCCGCCACTACGCAGGCGCCTTAGGTTCGCCGCCGTCTTCTGCCCGCCATTTCACGTGTTCCTAGCGCCAAACGGAACTTCTT
>gene=chr12_54673855-54674075; species=calJac
CAAGCCACCACCGCCACCACCTTCTGCGCAACGCCAACCGCCCGCCAAAACGGATCCTTCCCTGCGCCTGCGCAACCAATCC-GGGAACGGACC--CTTTCTCCGCCCACCACGCATGCGCAAAGCTGGAACCAACTCCCGCCAATACGCAGGCGCCGTAGGGTCACTGCCTAGTACTGCCCGCCATTTCACGTGTTCCCAGAGGCTGCTGGAAGTTCTT
>gene=chr12_54673855-54674075; species=canFam
CGGGACGCCGCCGCCGCCGCCTTCTGCGCAACGCCAACCGCCCGCCAAAACGGATCCTTCCCTGCGCCTGCGCGGCCAATCCTGCGACCGGACC--CTTTCTCCGCCCATTACGCCTGCGCAGAGCGGGGCGCGACTCCCGCCACGACGCAGGCGCCGTAGAGTCGCCGCCGTCTCCCGCCCGCCATTTCACGTGCTCCAAGCGCCGAGCGGAACTGGTT
>gene=chr12_54673855-54674075; species=equCab
CAAGCCACTGCTGCCGCCGCCTTCTGCGCAACGCCAACCGCCCGCCAAAACGGATCCTTCCCTGCGCCTGCGCGACCAATCCTGGAACCGGACC--CTTTCTCCGCCCATTACGCCTGCGCAAAACGGGGCACAACTCCCGCCACTACGCAGGCGCTGTAGGTTCGCCGCCGTCTCCCGCCCGCCATTTCACGTGTTCCAAGCGCCAGGCGGAACTTCTT
>gene=chr12_54673855-54674075; species=gorGor
CAAGCCACCACCGCCGCCGCCTTCTGCGCAACGCCAACCGCCCGCCAAAACGGATCCTT-CCTGCGCCTGCGCAACCAATCCTGGGACCGGACCTTTTTTCTCCGCCCACTACGCATGCGCAAAGCTAGGACAAACTCCCGCCAACACGCAGGCGCCGTAGGTTCACTGCCT-GTCCTGCCCGCCATTTCACGTGTTCTCAGAGGCAGGTGGAACTTCTT
>gene=chr12_54673855-54674075; species=panTro
CAAGCCACCACCGCCGCCGCCTTCTGCGCAACGCCAACCGCCCGCCAAAACGGATCCTTCCCTGCGCCTGCGCAACCAATCCTGGGACCGGACCTTTTTTCTCCGCCCACTACGCATGCGCAAAGCTAGGACAAACTCCCGCCAACACGCAGGCGCCGTAGGTTCACTGCCTAGTCCTGCCCGCCATTTCACGTGTTCTCAGAGGCAGGTGGAACTTCTT
>gene=chr12_54673855-54674075; species=papHam
CTAGCCACCACCGCCGCCGCCTTCTGCGCAACGCCAACCGCCCGCCAAAACGGATCCTTCCCTGCGCCTGCGCAACCAATCCTGGGACCGGACCTTTTTTCTCCGCCCACTGCGCATGCGCAAAGCTAGAATCAACTCCCGCCAACACGCAGGCGCCGTAGGTTCACTGCCCAGTCCTGCCCGCCATTTCACGTGTTCCCAGAGGCAGGTGGAACTTCTT
>gene=chr12_54673855-54674075; species=ponAbe
----------------------------------------------------------------------------------------------------------------------------------------------------------------------------------------------------------------------------
>gene=chr12_54673855-54674075; species=rheMac
CTAGCCACCACCGCCGCCGCCTTCTGCGCAACGCCAACCGCCCGCCAAAACGGATCCTTCCCTGCGCCTGCGCAACCAATCCTGGGACCGGACCTTTTTTCTCCGCCCACTGCGCATGCGCAAAGCTAGAACCAACTCCCGCCAACACGCAGGCGCCGTAGGTTCACTGCCTAGTCCTGCCCGCCATTTCACGTGTTCCCAGAGGCAGGTGGAACTTCTT
>gene=chr12_57623359-57623538; species=hg19
AGAAAAAAGCGGTGAGTGGGCGAACTACAATTCCCAAAAGGCCACAAAGGGGCCACCACTACGCATGCGTAGATCCCTCCCGTTAGCTTTGGCGCCTCAGCGAGCTCTTCTCGCGCATGCGTTCTCCGAACGGTCTTCTTCCGACAGCTTGCTGCCCTAGACCAGAGTTGGTGGCTGGA
>gene=chr12_57623359-57623538; species=bosTau
CTGAAGA---GAGAA---A--AAACTACAATTCCCAACAGACCCTAAAGG-GCCCACCTTACGCATGCGTAGGTCCCGCCC--TAATTCTGGCCTCCCG-GTAGCTC-TATCGCGCCTGCGCCCTCCGATCGGTCGCCTTTCTACCCCTTGCTTTCCCGCGCCGGAGTTGGTACCCGGA
>gene=chr12_57623359-57623538; species=calJac
AGAAAAAGGTGGGAA------GAACTACAATTCCCATAAGGCCACAAAAGGGCCACCACTACACATGCGTAGGTCCCTCCCTTTAGCTTTGGCTTCTCAGCGCGCTCTTCTCGCGCATGCGTTCTCCGATCGGTCTTCTTCCGACAGCTTGCTGCCCTAGACCGGAGTTGGTGGCTGGA
>gene=chr12_57623359-57623538; species=canFam
GGTTGGGGGCGGGCG---G--GAACTACAACTCCCAAGAGACCCTCAAGG-GGCCACCGCACGCATGCGTAGGCCCCTCCCCTTGATCCTGGCTGCCCG---GGCCGTTCTCGCGCACGCGCTGTCGGGTCAGGCGGCTTCCTACCCCG---CTCCCCCGGCCGGAGTTGGCGGCCAGA
>gene=chr12_57623359-57623538; species=equCab
CACAAGAAGGGGGAG---A--AAACTACAATTCCCGGAAGACCATAAAAG-AGCTACTTCACGCATGCGTAGGTCCCTCCCCTCG-CTCTGGCTTCTCGAGTGGCTCTTCTGGCGCATGCGCTCTCAGATCAGTCTCCTTCCAACCGCTTGCTTCAGCCGGAGATAGTTTGTGGCTGGA
>gene=chr12_57623359-57623538; species=gorGor
AGAAAAAAGCGGGGAGTGGGCGAACTACAATTCCCAAAAGGCCACAAAGGGGCCACCACTACGCATGCGTAGATCCCTCCCGTTAGCTTTGGCGTCTCAGCGCGCTCTTCTCGCGCATGCGTTCTCCGAACCGTCTTCTTCCGACAGCTTGCTGCCCTAGACCAGAGTTGGTGGCTGGA
>gene=chr12_57623359-57623538; species=panTro
AGAAAAAAGCGGTGAGTGGGCGAACTACAATTCCCAAAAGGCCACAAAGGGGCCACCACTACGCATGCGTAGATCCCTCCCGTTAGCTTTGGCGTCTCAGCGCGCTCTTCTCGCGCATGCGTTCTCCGAACGGTCTTCTTCCGACAGCTTGCTGCCCTAGACCAGAGTTGGTGGCTGGA
>gene=chr12_57623359-57623538; species=papHam
AGAAAAAACCGGGGAGGCTGAGAACTACAATTCCCAAAAGGCCACAAGGGCGCCACCATTACGCATGCGTAGGTCCCTCCCCTTAGCCTTGGAGTCTCAGCGCGCTCTTCTCGCGCATGCGTTCTCCGAACGGTCTTCTTCCGACAGCTTAGTGCCCTAGACCAGAGTTGGTGGCTGGA
>gene=chr12_57623359-57623538; species=ponAbe
AGAAAAAAGCGGGGAGTGGGAGAACTACAATTCCCAAAAGGCCACAAAGGGGCCACCACTACGCATGCGTAGATCCCTCCCGTTGGCCTTGGCGTCTCAGCGCGCTCTTCTCGCGCATGCGTTCGCCGAACGGTCTTCTTCCGACAGCTTGCTGCCCTAGACCAGAGTTGGTGGCTGGA
>gene=chr12_57623359-57623538; species=rheMac
AGAAAAAAGCGGGGAGGCTGAGAACTACAATTCCCAAAAAGCCACAAAGGCGCCACCATTACGCATGCGTAGGTCCCTCCCCTTAGCCTTGGAGTCTCAGCGCGCTCTTCTCGCGCATGCGTTCTCCGAACGGTCTTCTTCCGACAGCTTGGTCCCCTAGACCAGAGTTGGTGGCTGGA
>gene=chr12_64845776-64845899; species=hg19
CCGACTCGGCAGTTGCCGCCGCGGCTGTGGTGACTACCAGACGGGCCATAGGCGTGCGCACGCGCACCCGCACCGGCGCGCCGGCCGTCGGTCACGTGGCCTCCGGCCAGGGCTTGCGAAGCC
>gene=chr12_64845776-64845899; species=bosTau
CAGCCTTGGCAGCGGAGGCTGAGGCCCAGGC----------CGATCCGGCGGAGTGCGCACGCGCACC------CGCGCGCCGGCCGTCGGTCACGTGGCCTCTGTCCAGGGCTTGCGAAGCC
>gene=chr12_64845776-64845899; species=calJac
CCGACTCAGCTATTACCGCTGCGACTGCGGTGTCTACCGGACGGGCCGCAGGCGTGCGCACGCGCACCCGCACCCGCGCGCCGGCCGTCGGTCACGTGGCCCCCGGCCAGGGCTTGCGAAGCC
>gene=chr12_64845776-64845899; species=canFam
---------------------------------------------------------------------------------------------------------------------------
>gene=chr12_64845776-64845899; species=equCab
-----------------------------------------------------------------------------------GCCGT-GGTCACGTGGACC-CGCCGGGGGCTCGGGAAGCC
>gene=chr12_64845776-64845899; species=gorGor
CCGACTCGACAGTTGCCGCCGCGGCTGTGGTGGCTACCAGACGGGCCATAGGCGTGCGCACGCGCACCCGCACCGGCGCGCCGGCCGTCGGTCACGTGGCCCTCGGCCAGGGCTTGCGAAGCC
>gene=chr12_64845776-64845899; species=panTro
CCGACTCGGCAGTTGTCGCCGCGGCTGTGGTGGCTACCAGACGGGCCATAGGCGTGCGCACGCGCACCCGCACCGGCGCGCCGGCCGTCGGTCACGTGGGCCCCGGCCAGGGCTTGCGAAGCC
>gene=chr12_64845776-64845899; species=papHam
CCGACTCAGCAGTCGCCGCCGCAGCTGCGGTGGCTACCGGACGGGCCATAGACGTGCGCACGCGCACCCGCACCGGCGCGCCGGCCGTCGGTCACGTGGCCCCCGGCCAGGGCTTGCGAAGCC
>gene=chr12_64845776-64845899; species=ponAbe
CCGACTCGGCAGTTGCCGCCGCGGCTGTGGTGGCTACCGGACGGGCCATAGGCGTGCGCACGCGCACCCGCACCGGCGCGCCGGCCGTCGGTCACGTGGCCCCCGGCCAGGGCTTGCGAAGCC
>gene=chr12_64845776-64845899; species=rheMac
CCGACTCAGCAGTCGCCGCCGCAGCTGCGGTGGCTACCGGACGGGCCATAGACGTGCGCACGCGCACCCGCACCGGCGCGCCGGCCGTCGGTCACGTGGCCCCCGGCCAGGGCTTGCGAAGCC
>gene=chr12_69080648-69080711; species=hg19
GGGCGTGCACCTGTAGGCTGAAGTCGCGCATGCGCTAGATGGGAACGTTGTTTCTTCTCCCCT
>gene=chr12_69080648-69080711; species=bosTau
GAAAGTGCGGCTGCCGGCGAAAGTTGTGCATGCGCCTAAAGGGAAAGTTGTTTCTTTTCCCCT
>gene=chr12_69080648-69080711; species=calJac
GGGCTAGCTCATGTAGGCTCAAGTCGCGCATGCGCTAGGTGGGAACGTTGTTTCTTCTCCCCT
>gene=chr12_69080648-69080711; species=canFam
GGACCTGCGGCAGCAGGCGGAAGTCGCGCGTGCGCTCGCTGGGACGGCGCGTTCTCCCCTCCT
>gene=chr12_69080648-69080711; species=equCab
---------------------------------------------------------------
>gene=chr12_69080648-69080711; species=gorGor
GGGCGTCCACCTGTAGGCTGAAGTCGCGCATGCGCTAGATGGGAACGTTGTTTCTTCTCCCCT
>gene=chr12_69080648-69080711; species=panTro
GGGCGTGCACCTGTAGGCTGAACTCGCGCATGCGCTAGATGGGAACGTTGTTTCTTCTCCCCT
>gene=chr12_69080648-69080711; species=papHam
GGGCCTGCACCTGTAGGCTGAAGTCGCCCATGCGCTAGATGGGAACGTCGTTTCTTCTCCCCT
>gene=chr12_69080648-69080711; species=ponAbe
GGGCCTGCACCTGTAGGCTGAAGTCGCGCATGCGCTAGATGGGAACATTGTTTCTTCTCCCCT
>gene=chr12_69080648-69080711; species=rheMac
GGGCCGGCACCTGTAGGCTGAAGTCGCCCATGCGCTAGATGGGAACGTCGTTTCTTCTCCCCT
>gene=chr12_69753375-69753561; species=hg19
tattatttcctgcctttcattttttttttggtttggaactcctGCACTGGTCCTGTGATGTGACTGCAGCCGCCAGGCGCGTGCGCAGTGTACACTGCGTGCGCATACGCGAGCCCGTTGCGCCTGCGCGCGGTGCGGCCGTCGCCCCTCTTTTCGCGGCGTTCTCCACCTGCGCGGGCCTGAATG
>gene=chr12_69753375-69753561; species=bosTau
-----------------------------------------------------------------GCAACGGCCCTGCGCGTGCGCAGTGTAAG---------------AGAGCTTGTCGCGCCTGCGCACAACGTCGCCGCTGCCGCCCCTCCAGATCCGACTTCACCGAGAGCGGAGCTGAATG
>gene=chr12_69753375-69753561; species=calJac
tattatttccttccttccaatttttctg--ATTTGAAACTTGTGGACTGGTTTTGTAATGTGACTGCAGCGGCCAAGCGCGTGCGCAGTGTGTACTGCGTGCACACACGCGAGCCCGTTGCGCCTGCGCACGGCACCGCCGTCGCCCCTCCTTCCGTTGCGCTCTCCACCTGCGCGGGGTTGAATG
>gene=chr12_69753375-69753561; species=canFam
tattatttccttccattt-----tcttcctctttggaattcctaGACTGGTCCTCTGATGT-----------------------------------ACTCGCGCCG---CCAGCTCCCTGCGCCTGCGCAC-TCGCT-CCGCCGGCGCTCCTTCCGTGGGGCTCTCAGCGCGC--GGGGCTCCACG
>gene=chr12_69753375-69753561; species=equCab
------------------------------------------------------------------------------------------------------------------------------------------------------------------------------------------
>gene=chr12_69753375-69753561; species=gorGor
tattatttccttcctttcatttttttttttgtttggaactcctGGACTGGTCCTGCGATGTGACTGCAGCCGCCAGGCGCGTGCGCAGTGTACACTGCGTGCGCATACGCGAGTCCGTTGCGCCTGCGCGCGGTGCCGCCGTCGCCCCTCTTTTCGCGGCGCTCTCCACCTGCGCGGGCCTGAATG
>gene=chr12_69753375-69753561; species=panTro
tattatttccttcctttcattttttttt-ggtttggaactcctGGACTGGTCCTGTGATGTGACTGCAGCCGCCAGGCGCGTGCGCAGTGTACACTGCGTGCGCATACGCGAGCCCGTTGCGCCTGCGCGCGGTGCCGCCGTCGCCCCTCTTTTCGCGGCGCTCTCCACCTGCGCGGGCCTGAATG
>gene=chr12_69753375-69753561; species=papHam
tattatttccttcctttcattttttttg--gtttggaactcctGGACTGGTTTTGCGATGTGACTGCAGCTGCCAGGCGCGTGCGCAGTGTACACTGCGTGCGCACACGCGAGCCCGTTGCGCCTGCGCACGGTGCCGCCGTCGCCCCTCCTTCCGCTGCGCTCTCCACCTGCGCGGGGCTGAATG
>gene=chr12_69753375-69753561; species=ponAbe
tattatttccttcccttcatttttttttttgtttggaactcctGGACTGGTCCTGTGATGTGACTGCGGCCGCCAGGCGCGTGCGCAGTGTACACTGCGTGCGCATACGCTAGCCCGTTGCGCCTGCGCCTGGTGCCGCCGTCGCCCCTCCTTCCGCGGCGCTCTCCACCTGCGCGGGCCTGAATG
>gene=chr12_69753375-69753561; species=rheMac
tattatttccttcctttcattttttttg--gtttggaactcctgtACTGGTCTTGCGATGTGACTGCAGCCGCCAGGCGCGTGCGCAGTGTACACTGCGTGCGCACACGCGAGTCCGTTGCGCCTGCGCACGGTGCCGCCGTCGCCCCTCCTTCCGCTGCGCTCTCCACCTGCGCGGGGCTGAATG
>gene=chr12_75784769-75784939; species=hg19
TTTCCCTCCTCCCTCCTCCCTTTCTCCTTCCGGGAGGCGGGACAAGGCTTGCTTGCGTCCTCCGTAGATTGGCAGGTCACTGGGACGGCCAGCGCGTGCGCACTGGCCTGTCAGCGGCCGGTGGACCATGGAGGCCGCAAGGCCCTTCGCCCGGGAGTGGAGGGCCCAGT
>gene=chr12_75784769-75784939; species=bosTau
------------TCCCTCGGCT------CCGGAGAGGCGGGGCCCGCCTGCACCGCCCCTCCCGTTGACTGGTGGGCCGCCGGGGCAGCGTGCGCGTGCGCACTGGCCTGTCCGCGGTAGGTGGACTATGGAGGCACT---GCCCTTCTCCGTGGAGTGGTACGCCCGAT
>gene=chr12_75784769-75784939; species=calJac
--tccttcctccctcctccctttttctttccGGGAGGCGGGGCACGTCTCGCCTGCGTGCCCCGTAGATTGGCAGGTCACCAGGACAGCCGGCGCAGGCGCACTGGCCTGTCCGAGGCCGGTGGACCATGGAGGTCGGAAGGTGTTTCGTCTGGGAATGGAGCGCCCAAT
>gene=chr12_75784769-75784939; species=canFam
------------TCCCTCGGCTCC----TCTAACA----GAACCCGGCGAGCGCATGCGTCCCGTGGGCCGGCCAAGCGCAGAGGCGCCCGGGGCATGCGCAGTGGCCTGCTCGC--CCGGCGGACCATGGAGGCCCCGAGGCCCCCGCCGTGGGGGTGGCGTGGCCGGT
>gene=chr12_75784769-75784939; species=equCab
------------cc-----gcccc----ccggggaggc-ggggccg----------gccccCTGCGGACTGGCAgccccccggggcgggcggcgcgTGCGCACTGGTCTCTCCGCGGCTGGTGGACCATGGAGGCCCCGAGGCCCTTCGCTTCTGCTGGGGGCGCCCGCT
>gene=chr12_75784769-75784939; species=gorGor
T-------------------------------------------------------------------------------------------------------------------------------------------------------------------------
>gene=chr12_75784769-75784939; species=panTro
ttt-cctcctccctcctccctttctccttccGGGAGGCGGGACAAGGCTTGCTTGCGTCCTCCGTAGATTGGCAGGTCACTGGGACGGCCAGCGCGTGCGCACTGGCCTGTCAGCGGCCGGTGGACCATGGAGGCCCCAAGGCCCTTCGCCCGGGAGTGGAGCGCCCAAT
>gene=chr12_75784769-75784939; species=papHam
T-TTCCTCCTCCCCGCTCCCTTTCTCCCTCCAGGAGGCGGGACAAGGCTCGCCTGCGTCCCCCGTAGATTGGCAGGTCACTGGGACGGCCAGCGCGTGCGCACTGGCCTGTCCGCGGCCGGTGGAACATGGAGGCCCCAAGGTCTTTCGCCCGGGAGTGGAGCGCACAAT
>gene=chr12_75784769-75784939; species=ponAbe
---ccctcctccctcctccctTTCTCCTTCCGGGAGGCGGGACAAGGCTTGCTTGCGTCCTCCGTAGATTGGCAGGTCACTGGGACGGCCAGCGCGTGCGCACTGGCCTGTCAGCGGCCGGTGGACCATGGAGGCCCCAAGGCCCTTCGCCCGAGAGTGGAGCGCCCAAT
>gene=chr12_75784769-75784939; species=rheMac
T-TTCCTCCTCCCCGCTCCCTTTCTCCCTCCGGGAGGCGGGACAAGGCTCGCCTGCGTCCCCCGTAGATTGGCAGGTCACTGGGACGGCCAGCGCGTGCGCACTGGCCTGTCCGCGGCCGGTGGACCATGGAGGCCCCAAGGTCCTTCGCCCGGGAGTGGAGCGCACAAT
>gene=chr12_80328955-80329061; species=hg19
GGCGGCCAATCTAACGTAACTTCGCGAGATCCGGACTGGGAGGCGCCCTTCGACCAGTGCGCATGCGCCCTGGGCCTGTGCCCGCCCCAGGAAGAGCGCTCCCGCG
>gene=chr12_80328955-80329061; species=bosTau
GGCGGCCAATCTAACGTAACTTCGCGAGATCCGGGCAGGGAGGTGCCCTTCGGCCAGTGCGCATGCGCTCGGGGCCTTTGCCCGCCCCAGGAAGAGAGCTCCTGCG
>gene=chr12_80328955-80329061; species=calJac
GGCGGCCAATCTAGCGTAACTTCGCGAGATCCGGACGAGGACGCGCCCTTCGACCAATGCGCATGCGTCCTGGGCCTGTGCCCGCCCCAGGAAAAGCGCTCCCGCG
>gene=chr12_80328955-80329061; species=canFam
GGCGGACGATCGAACGTAACTTCGCGAGATCCGGGCAGGGAGGCGCCCAGCGGCCCGTGCGCATGCGCGCGAGGCCCCGGCCCGCCCCCGGAAGAGCGCTCCCGCG
>gene=chr12_80328955-80329061; species=equCab
GGCGGCCAATCTAACGTAACTTCGCGAGATCCGGGCAGGGAGGCGCCCTTCGGCCAGTGCGCATGCGCCCTGGGCCTGCGCCCGCCCCAGGAAGAGCGCTCCCGCG
>gene=chr12_80328955-80329061; species=gorGor
GGCGGCCAATCTAACGTAACTTCGCGAGATCGGGACTGGGAGGCGCCCTTCGACCAGTGCGCATGCGCCCTGGGCCTGCGCCCGCCCCAGGAAGAGCGCTCCCGCG
>gene=chr12_80328955-80329061; species=panTro
GGCGGCCAATCTAACGTAACTTCGCGAGATCCGGACTGGGAGGCGCCCTTCGACCAGTGCGCATGCGCCCTGGGACTGCGCCCGCCCCAGGAAGAGCGCTCCCGCG
>gene=chr12_80328955-80329061; species=papHam
GGCGGCCAATCTAACGTAACTTCGCGAGATCCGGCCTGGGAGGTGCCCTTCGACCAGTGCGCATGCGCCCTGGGTCTGCGCCCGCCCCAGGAAAGGCGCTCCCGCG
>gene=chr12_80328955-80329061; species=ponAbe
GGCGGCCAATCTAACGTAACTTCGCGAGATCCGGACTGGGAGGCGCCCTTCGACCAGTGCGCATGCGCCCTGGGCCTGCGCCCGCCCCAGGAAGAGCGCTACCGCG
>gene=chr12_80328955-80329061; species=rheMac
GGCGGCCAATCTAACGTAACTTCGCGAGATCCGGACTGGGAGGTGCCCTTCGACCAGTGCGCATGCGCCCTGGGCCTGCGCCCGCCCCAGGAAAGGCGCTCCCGCG
>gene=chr12_95397496-95397661; species=hg19
ACCCACCGGATGGAAGCTGCCACTCAGCCGCAGGAAGCCCACGCCCAGAAGGTTCTCACGCGAACGCCAGACGTGGTGGCTCTGCGCGTGCGCAGAGCTAGGTCTTGCCTACGCGGTCATGTTCTGGCTTCCCAAGTAGGCAGAATTGGTTTCCCCTGGAAGCAA
>gene=chr12_95397496-95397661; species=bosTau
ACCCACCGGC-GGAACCAGCCACTCAGCGGCAGGGAGCCGAC--ACAGAAAGTTTCCAAGCACGCGCGGCAGGAGGTGGTTTTGCGCATGCGCGGGTCTGGAGCTCCCCCTTGTGGCCTCCTCCCGTTTTCCAGAGAAGATGAGCTTTGTTTCCCT------CCA
>gene=chr12_95397496-95397661; species=calJac
ACCCACCGGATGGAAGCAGCC------------GAAGCCCACGCCCAGAAGGTTCCCACGCGTGTGCCCGATTTGGTGGTTCTGCGCGTGCGCAGAGACAGACC-------------------------------GCAGGCGGAATTGGTTTTCCCTGGAAGCAA
>gene=chr12_95397496-95397661; species=canFam
ACGCACCGGGCGGAAGCCAACCCGCGGCAGCGCCGTGCCGGC-CACAAAAAGTTCCTGCTCGCGCATGATCCGCGGTGGCTCTACGCATGCGCGGAGC-GGC------------------------------GGAGGGCGCTCGGCTGGTTTCCATGGGAAACGA
>gene=chr12_95397496-95397661; species=equCab
ACACACCGGGAGGAAGCGTCCACTCAGCTGCAGGGAGCCCAC-GACAGAAGGTTCCCACCCAGGAGC-----GC-ATGGTTCTGCGCATGCGCGAGTCTGGAGCTCCCCCGTGCGGCCGCTTTCCGGTTTCGAAAAAAGGCGTGGTTGATTTTCCT------CAA
>gene=chr12_95397496-95397661; species=gorGor
ACCCACCGGATGGAAGCTGCCACTCAGCCGCAGGAAGCCCACGCCCAGAAGGTT-CCACGCGAACGCCAGACGTGGTGGCTCTGCGCGTGCGCAGAGCTAGGTCTTGCCTACGCGGTCATGTTCTGGCTTCCCAAGTAGGCAGAATAGGTTTCCCCTGGAAGCAA
>gene=chr12_95397496-95397661; species=panTro
ACCCACCGGATGGAAGCTGCCACTCAGCCGCAGGAAGCCCACGCCCAGAAGGTTCCCACGCGAACGCCAGACGT--------------------------GGTCTTGCCTACGCGGTCATGTTCTGGCTTCCCAAGTAGGCAGAATTGGTTTCCCCTGGAAGCAA
>gene=chr12_95397496-95397661; species=papHam
ACCCACCGGCTGGAAGCCGCCACTCAGCCGCAGGAAGCCCAAGCCCAGAAGGTTCCCACGCGAACGCCAGACGCGGTGGCTCTGCGCCTGCGCAGAGCTAGGTCTTTCCCACGCTGTCTTGTTCTGGCTTCCCAAGTAGGCAGAATTGGTTTCCCCTGGAAGCAA
>gene=chr12_95397496-95397661; species=ponAbe
ACCCACCGGATGGAAGCTGCCACTCAGCCGCAGGAAGCCCACGCCCAGAAGGTTCCCAAGCGAATGCCTGACGTGGTGGCTCTGCGCGTGCGCAGACCTAGGTCTTCCCTACGCGGTCATGTTCTGGCTTCCCAAGTAGGCAGAATTGGTTTCCCCTGGAAGCAA
>gene=chr12_95397496-95397661; species=rheMac
ACCTACCGGATGGAAGCCGCCACTCAGCCGCAGGAAGCCCAAGCCCAGAAGGTTCCCACGCGAACGCCAGACGCGGTGGCTCTGCGCCTGCGCAGAGCTAGGGCTTTCCTACACGGTCTTGTTCTGGCTTCCCAAGTAGGCAGAATTGGTTTCCGCTGGAAGCAA
>gene=chr12_102036267-102036424; species=hg19
AGTACGAGAAGATCGCCTTCCAGTATGGAATCACCGACCTGCGCGGCATGCTCAAGCGACTCAAGCGCATGCGCAGAGAGGAGAAGAAGAGCGCAGGTGAGCGCTCCCGGGGGCGAGGCAGCGGCCGAGGGGCGTGGCAGCGTTCGAAAGCCTTGAC
>gene=chr12_102036267-102036424; species=bosTau
AGTACGAGAAAATCGCCTTCCAGTACGGTATCACTGACCTGCGTGGTATGCTCAGGCGGCTCAAGCGCATGCGCAGAGTGGAAAAGAAGAGTGCAGGTGAGCACTCCTAGGGGAGA-----------------------------------------
>gene=chr12_102036267-102036424; species=calJac
AATACGAGAAGATCGCCTTCCAGTATGGAATCACCGACCTGCGCGGCATGCTCAAGCGGCTCAAGCGCATGCGCAGGGTAGAGAAGAAGAGCGCAGGTGAGCGCGCCCGAGGGCGAGGCAGTGGCCGAGGGACGTGGCAGCATTCTAAAGACTTGAC
>gene=chr12_102036267-102036424; species=canFam
AGTACGAGAAGATCGCCTTCCAGTATGGCATCACCGACCTGCGCGGCATGCTCAAGCGGCTCAAGCGCATGCGCAGGGTGGAGAAGAAGAGTGCAGGTGAGCGCCCCCGGGGGCGG-------------------GG--ggacgcgg-ggacgcggc
>gene=chr12_102036267-102036424; species=equCab
AGTACGAGAAGATCGCCTTTCAGTACGGCATCACCGACCTGCGCGGGATGCTCAAGCGGCTCAAGCGCATGCGCAGAGTGGAGAAGAAGAGCGCAGGTGAGCCCTCCCCGGGGCGT-------------------GG--GCACGCGGAAGACGTGAC
>gene=chr12_102036267-102036424; species=gorGor
AGTACGAGAA-ATCGCCTTCCAGTATGG-ATCACCGACCTGCGCGGCATGCTCAAGCGGCTCAAGCGCATGCGCAGAGAGGAGAAGAAGAGCGCAGGTGAGCGCGCCCGGGGGCGAGGCAGCGGCCGAGGGGCGTGGCAGCGTTCGAAAGCCTTGAC
>gene=chr12_102036267-102036424; species=panTro
AGTACGAGAAGATCGCCTTCCAGTATGGAATCACCGACCTGCGCGGCATGCTCAAGCGGCTCAAGCGCATGCGCAGAGAGGAGAAGAAGAGCGCAGGTGAGCGCGCCCGGGGGTGAGGCAGCGGCCGAGGGGCGTGGCAGCGTTCGAAAGCCTTGAC
>gene=chr12_102036267-102036424; species=papHam
AATACGAGAAGATCGCCTTCCAGTATGGAATCACCGACCTGCGCGGCATGCTCAAGCGCCTCAAGCGCATGCGCAGGGTGGAGAAGAAGAGCGCAGGTGAGCGCGCCCGGGGGCGTGGCAGCGGCCGAGGAGCGTGGCAGGGTTCGAAAGACTTGAC
>gene=chr12_102036267-102036424; species=ponAbe
AGTACGAGAAGATCGCCTTCCAGTATGGAATCACCGACCTGCGCGGCATGCTCAAGCGGCTCAAGCGCATGCGCAGAGAGGAGAAGAAGAGCGCAGGTGAGCGCGCCCGGGGGCGAGGCAGCGGCCGAGGGGCGTGGCAGCGTTCGAAAGACTTGAC
>gene=chr12_102036267-102036424; species=rheMac
AATACGAGAAGATCGCCTTCCAGTATGGAATCACCGACCTGCGCGGCATGCTCAAGCGCCTCAAGCGCATGCGCAGGGTGGAGAAGAAGAGCGCAGGTGAGCGCGCCCGGGAACGTGGCAGCGGTTGAGGGGAGTGGCAGGGTTCGAAAGACCTGAC
>gene=chr12_106751760-106751933; species=hg19
ACAAGGATGCGCCCTGAGGGGGCGTTGCCCGGAGTGCTCGGGCCGCCAAGGGGGCGGGCTGGCGGTTTGTGCGCATGCGCCGGGCTTCTGCGCATGCCCAGAGCGTCGCGCTTGCGAGTCTTTTTTCCAGAGCCGGCCTCCGCGTGCGCGAGTGAAGGCTGATCCCAGAGGAG
>gene=chr12_106751760-106751933; species=bosTau
GCCGTGATGCGTCCCCGAGAGGCGTTGCCCCGAGAGTCCTGGCCGTGGAGGGGGCGGGCC-GCGTCTTCCGCGCATGCTCAGGGCT-C-------------------------------C--CACTCCCTAGCCGGCTGCTGGACCCACGTGCAATGGTTGAGCTG-GGGGAG
>gene=chr12_106751760-106751933; species=calJac
GCCGAGAGGCGCCTTGAGGGGGCGTTGCCCAGAGTGTTCGGGCCGGCAAGGGGGCGGGCTTGCGGTTTCTGCGCATGAGCTGGGGTTCTGCGCATGCTCACAGCGTCCCGCGTGCTAGTC-----TTCACAGCCGGACTCCGCGTGCGCGAGTGAAGGCAAAGCCAGGAAGAG
>gene=chr12_106751760-106751933; species=canFam
GCCGGGAGCAG-CCGCAGGAGGCGTTGCCCCGAGAGCTCTCGC-------GGCGCGGCGA-GCG------GGACGGGCGCGGCACT-CTGCGCATGCC---------------------C--TCTTCCGGTGCGGGTCGCCGCGTGCGCGGGGAGG-----------------
>gene=chr12_106751760-106751933; species=equCab
GCCGGGACGAGTCCTCAGGGGGCGTTGCCCCGAGAGCTCTCGCCACGGAGGCTGCGGCCC-GCGGCTTCTGCGCATGCTCAGTACT-CCGCGCATGCT---------------------G--CTTTCCCCAGCCGGCCGCCGCGTGCGCGTGGAAGGCCCGAGTTCTGCCGAG
>gene=chr12_106751760-106751933; species=gorGor
-----------------------------------------------------------------------------------------------------------------------------------------------------------------------------
>gene=chr12_106751760-106751933; species=panTro
ACAAGGATGCGCCCTGAGGGGGCGTTGCCCGGAGTGCTCGGGCCGCCAAGGGGGCGGGCTGGCTGTTTGTGCGCATGCGCCGGGCTTCTGCGCATGCCCAGAGCGTCGCGCGTGCGAGTCTTTTTTCCAGAGCCGGCCTCCGCGTGCGCGAGTGAAGGCTGATCCCAGAGGAG
>gene=chr12_106751760-106751933; species=papHam
GCCTGGATGCGCCCTGAGGGGGCGTTGCCCGGAGTGC-CGGGCCGCTAA-GGGGCGGGCTGGGGGTTTGTGCGCATGCGCCGGGCATCTGCGCATGCTCAGAGCGTCGCGCGTGCCAGTC--TTTTTCAGAGCCGGCATCCGCGTGCGCGAGTGAAGGCTGAGCCCTGAGGAG
>gene=chr12_106751760-106751933; species=ponAbe
GCCGGGATGCGCCCTGAGGGGGCGTTGCCCGAAGTGCTCGGGCCGCCAAGGGGGCTGGCTGGCGGTTTTTGCGCATGCGCAGGGCTTCTGTGCATGCTCAGAGCGTCGCGCGTGCGAGTC--TTTTCCATAGCCGGTCTCCGCGTGCGCGAGTGAAGGCTGATCCCAGAGGAG
>gene=chr12_106751760-106751933; species=rheMac
GCCTGGATGCGCCCTGAGGGGGCGTTGCCCGGAGTGC-CGGGCCGCTAA-GGGGCGGGCTGGAGGTTTGTGCGCATGCGCCGGGCATCTGCGCATGCTCAGAGCGTCGCGCGTGCCAGTC-TTTTTCCAGAGCCGGCATCCGCGTGCGCGAGTGAAGGCTGAGCCCAGAGGAG
>gene=chr12_108079485-108079632; species=hg19
TCCTATTTCTCATTCGGCGCCTCAGAATGACGTCTGAAATGAGCGCCGACGCTGCCCAAACAGGAGCCTGCGCATGCGCTCTGCCCTGGCAGCGGCCCTGTGCAGATCCCTGAGCGTGTGGCAGCAGTGCGGTCGTGGTCCCTCCCT
>gene=chr12_108079485-108079632; species=bosTau
ACCCCTTTCCCGTTCGCCGCTTTCGAATGACGTCAGAAGCGGGCGCCGACCCCTAAGGACCAGGTGCCGGCGCCTGCGCTCTTCCCAAGCTGCGGCCGGGAGGCCTTCACGGAGCTTGTGGCCGAAGGGCGGAGGGGTTTCCACCCG
>gene=chr12_108079485-108079632; species=calJac
TCCCATTTTCCCTTCGGCGTCTCCATATGACGTCAGAAACGAGCGCCGACGCTGACCGAGCTAGAGTCGGCGCATGCACTCTG--CGGGTAGCGGCCCCATGCGAAGCCCCAGGCCTGTGGCTGCAGTACTGCGGTGGTCCCTCCGG
>gene=chr12_108079485-108079632; species=canFam
AGCCCTTTCC---GCGGCGCCGCGGGATGACGTCAGAAGCGGGCG-CGGACGCGCAGAAACGCCGGCGTGCGCGTGTGCTGTGTGCGGGCCGCGGCGCGGGCT--GTCAGCGACGGCGCGGCCGCGGGGCGGCGGGGCTCCCTGCTG
>gene=chr12_108079485-108079632; species=equCab
GCCGGCTTCCCTTTCGGCGCCTTCGGATGACGTCAG-AGCGGGCACCGAAGCCGCAGGAACCGGAACCCGCGCCTGCGCTCTGCCCCGGCGGCGGCCCGGAC---GGCCCCGAGCGTGTGGCCGGAGGGC-GCGGGCGTCCCTCCCG
>gene=chr12_108079485-108079632; species=gorGor
TCCTATTTCTCATTCGGCGCCTCAGAATGACGTCTGAAATGAGCGCCGACGCTGCCCAAACAGGAGCCTGCGCATGCGCTCTGCCCTGGCAGCGGCCCCGTGCAGAGCCCTGAGCGTGTGGAAGCAGTGCGGTCGTGGTCCCTCCCT
>gene=chr12_108079485-108079632; species=panTro
TCCTATTTCTCATTCGGCGCCTCAGAATGACGTCTGAAATGAGCGCCGACGCTGCCCAAACAGGAGCCTGCGCATGCGCTCTGCCCTGGCAGCGGCCCCGTGCAGAGCCCTGAGCGTGTGGCAGCAGTGCGGTCGTGGTCCCTCCCT
>gene=chr12_108079485-108079632; species=papHam
TCCCATTTCCCATTCGGCGCCTCAAAATGACGTC-AAAACGAGCGCCAACGCTGAACGAGTAGGAGCCCGCGCATGCGCTCTGCCCTGGCAGCTAGCCTGTGCGGAGACCAGAGCGTGGGGCCGCAGCGAGGCTGTGGTCCCGCCCG
>gene=chr12_108079485-108079632; species=ponAbe
TCCCATTTCCCATTCGGCGCCTCACAATGACGTCTGAAACGAGCGCCGACGCTGCCCAAGCAGGAGCCCGCGCATGCGCTCTGCCCTGGCAGCGGCCTAGTGCGGAGCCCGGCGTGTGTGGCCGCAGTGCGGCCGTGGTCCGTCCCG
>gene=chr12_108079485-108079632; species=rheMac
TCCCATTTCCCATTCGGCGCCTCAAAATGACGTC-AAAACGAGCGCCAACGCTGCCCGAGAAGGAGCCCGCGCATGCGCTCTGCCCTGGCAGCGACCCTGTGCGGAGACAAGAGCGTGTGGCCGCAGCGAGGCTGTGGTCCCGCCCG
>gene=chr12_108154989-108155101; species=hg19
CCCGCAAGCGGCGCCCGCGCACCGCGTCGCCCTTCTCCCAGCCCAGGCCCCTCCGCGCGTGCGCACGGCAGAGGCACTGGCCGCGAGAGGCTCGGCCGGGAGTTCCGCGTCT
>gene=chr12_108154989-108155101; species=bosTau
CCTGCAAGCGGCGCCCGCGCGTTCACTCCTCCTCCCCCCCATCCCCCCACTCCCGCGCTTGCGCGCGGCGAGGACCCGGGCCGTGAGAGGCTAGGCCTGGAGCGCCGCGTCT
>gene=chr12_108154989-108155101; species=calJac
cccgcaagcggcgcccgcgcaccgccgcgccccTCTCCCAGCCCAGGCCCCTCCGCGCGTGCGCACGGAAGATGCGCAGGCCGCAAGAAGCTCCGCCGGGAGCTCAGTATCT
>gene=chr12_108154989-108155101; species=canFam
cccgcgagccgcgcctgcgttccgg--cgcccctccccccgccgagccccgtccgcgcctgcgcacggc-gggccccggggcgcggaaggcgccgccgggagctccgcggcc
>gene=chr12_108154989-108155101; species=equCab
----------------------------------------------------------------------------------------------------------------
>gene=chr12_108154989-108155101; species=gorGor
CCCGCAAGCGGCGCCCGCGCACCGCCTCGCCCTTCGCCCAGCCCAGGCCCCTCCGCGCGTGCGCACGGCAGAGGCACTGGCCGCGAGAGGCTCGGCCGGGAGTTCCGCGTCT
>gene=chr12_108154989-108155101; species=panTro
CCCGCAAGCGGCGCCCGCGCACCGCGTCGCCCTTCTCCCAGCCCAGGCCCCTCCGCGCGTGCGCACGGCAGAGGCACTGGCCGCGAGAGGCTCGGCCGGTAGTTCCGCGTCT
>gene=chr12_108154989-108155101; species=papHam
CCCGCAAGCGGCGCCCGCGCACCGCCTCGCCCCTCTCCCAGCCCAGGCCTCTCCGCGCGTGCGCGCGGCAGATGCGCTGGCCGCGAGAGGCTCCGCCGTGAGCTCTGCGTCT
>gene=chr12_108154989-108155101; species=ponAbe
CCCGCAAGCGGCGCCCGCGCACCGCCTCTCCTTTCTCCCAGCCCAGGCCCCTCCGCGCGTGCGCATGGCAGAGGCACTGGCCGCGAGAGGCTCGGCCGGGAGCTCCGCGTCT
>gene=chr12_108154989-108155101; species=rheMac
-------------------------------------------------------CGCGTGCGCGCCGCAGATGCGCTGGCCGCGAGAGGCTCCGCCGCGAGCTCTGCGTCT
>gene=chr12_109535253-109535438; species=hg19
GAATAGGCCCCCGGGCACCGTTGCACGCCCCACCTCCTCCCAGGGGCGTTGCACTCCAGCCCCTCCCGCACATGCGCACTGGGCCTTCCACCGCCCCCCGCCCCCAGCAAAGCCCCCCGCTCGGAGCATGCGCGGGCCGCTTGGCGCCAATTGCTGACCGCCACAGCCACAGCCAGGGCTAGCCT
>gene=chr12_109535253-109535438; species=bosTau
--------------------TTAGAAGCCCTACTAGGCCCCAGGGTTCTCTCTTCGCAGCCCCTCCCACACATGCGCGTTGGGGCCTCCACCGCCCCCCGC--CCA-----GAATCCCATTTGGAGCATGCGCGGGCCGCTTGGCGCCAACTGTTGCCCACCTCGGCTG------GCGCCAAACT
>gene=chr12_109535253-109535438; species=calJac
TAATAGGCCCCGGGGCACCTTTACACGCCCCACCTCCTCCCAGAGGCGTTGCAAGGCAGCCCCTCCCGCACATGCGCACTAGGCCTTCCACAGCCCCCCGCCCCCAGCAAAGCCCCCAGCTCGGAGCATGCGCGGGCCGCTTGGCGCCAATTGCTGACCGCCACAGCCA------GGACCAGCTT
>gene=chr12_109535253-109535438; species=canFam
-----------------------------------------------------------------------------------------------------------------------------------------------------------------------------------------
>gene=chr12_109535253-109535438; species=equCab
CAGTAAAC------------GTCCACGCCCCGCC-TCCCCTAGGGGCGTC-CTGGGCAGCCCCTCCCGCACATGCGCATTAGGCCCCTCGCCGCCCCCCGC--CCAG------ACCCCGGTCGGAGCATGCGCGGGCCGCTTGGCGCCAACTGCAGACCGCCTCAGCAG-------CGCGAGTCT
>gene=chr12_109535253-109535438; species=gorGor
GAATAGGCCCCCGGGCACCGTTGCACGCCCCACCTCCTCCCAGTGGCGTTGCACTCCAGCCCCTCCCGCACATGCGCACTGGGCCTTCCACCGCCCCCCGCCCCCAGCAAAGCCCCCCGCTCGGAGCATGCGCAGGCCGCTTGGCGCCAATTGCTGACCGCCACAGCCA------GGGCTAGCCT
>gene=chr12_109535253-109535438; species=panTro
GAATAGGCCCCTGGGCACCGTTGCACGCCCCACCTCCTCCCAGGGGCGTTGCACTCCAGCCCCTCCCGCACATGCGCACTGGGCCTTCCACCGCCCCCCGCCCCCAGCAAAGCCCCCCGCTCGGAGCATGCGCGGGCCGCTTGGCGCCAATTGCTGACCGCCACAGCCA------GGGCTAGCCT
>gene=chr12_109535253-109535438; species=papHam
GAATAGGCCCGCGGGCACCGTTGCACGCCCCACCTCCTCCCAGGGGCGTTGCACTCCAGCCCCTCCCGCACATGCGCACTGGGCCTTCCACCGCCCCCCGCCCCCAGCAAAGCCCCCCGCTCGGAGCATGCGCGGGCCGCTTGGCGCCAATTGCTGACCGCCACAGCTA------GGGCCAGCCT
>gene=chr12_109535253-109535438; species=ponAbe
GAATAGTCTCCCGGGTACCGTTGCACGCCCCACCTCCTCTCAGGGGCGTTGCACTCCAGCCTCTCTCGCACATGCGCACTGGGCCTTCCACCGCCCCCCGCCCCCAGCAAAGCCCCCCGCTCGGAGCATGCGCGGGCCGCTTGGCGCCAATTGCTGACCGCCACAGCAA------GGGCTAGCCT
>gene=chr12_109535253-109535438; species=rheMac
GAATAGGCCCGCGGGCACCGTTGCACGCCCCACCTCCTCCCAGGGGCATTGCACTCCAGCCCCTCCCGCACATGCGCACTGGGCCTTCCACCGCCCCCCGCCCCCAGCAAAGCCCCCCGCTCGGAGCATGCGCGGGCCGCTTGGCGCCAATTGCTGACCGCCACAGCCA------GGGCCAGCCT
>gene=chr12_110283249-110283415; species=hg19
GCTCTGCCTCTGCGGCACAATGGGGACAGCGCCACCTACCGGGCCCGTGGGAGCTGCAGGGGCTCAAGCGCAGGCGCTCAATGCGCAGGCGCAGGGCTGTGGGGCCGGCGTGAACCCGGGAACCCATCCACCAACCAACCAGCAAAACTGAAGGGTCGTGTCCCCA
>gene=chr12_110283249-110283415; species=bosTau
GCTCCGGGGAAGCGGCTCTCTGCTCACAGCGCCACCTACCGGGACCGCGGGACCTGCAG--------------GAGGTCGGCGCGCAGGCGCACGGCGGTGGGGCCG--CTGAACCAAAGAACCCATTG----ATCAGCCAAATAAACCCAGGAACTCCGTTTTCC
>gene=chr12_110283249-110283415; species=calJac
GCTCTGCTTCCGCGGTGCAATGGGGACAGCGCCATCTACCGGGCCCGTGGGAGTTGCAG--------------GCGCTTAGTGCGCAGGCGCAGGACGGTGGGCCCGGCGTGAACCCTGGAACCCATCC----ACCGACCAGCAGAACCGAAGGGTGGTGTCCCCA
>gene=chr12_110283249-110283415; species=canFam
gc-----------cgcgcAGGGTCCGCAGCGCCACCTGCCGGGTCCGAGGGAGCCGCGG--------------GAGGTCAGCGCGCAGGCGCGGGGCGGTG----gggtggggggtggggGCTCCTCCA-----GGAGCCCAGCGAACCCAAGGGCTCTCCCCTCC
>gene=chr12_110283249-110283415; species=equCab
G-------------GCGCAGTGTCGACAGCGCCACCTACCGGGCCTGCAGGAGCTGCAG--------------GCGGCCAGTGCGCAGGCGCGGGGCGGTAGGATCGGCGTGAATCAGGCAACCCATCA----AGCAACCAACCAAACCCAAGGTCTCCGTTCTCC
>gene=chr12_110283249-110283415; species=gorGor
GCTCTGCCTCTGCGGCACAATGGGGACAGCGCCGCCTACCGGGCCCGTGGGAGCTGCAGGGGCTCAAGCGCAGGCGCTCAATGCGCAGGCGCAGGGCTGTGGGGCCGGCGTGAACCCGGGAACCCATCC----ACCAACCAGCAAAACTGAAGGGTCGTGTCCCCA
>gene=chr12_110283249-110283415; species=panTro
GCTCTGCCTCTGCGGCACAATGGGGACAGCGCCACCTACCGGGCCCGTGGGAGCTGCAGGGGCTCAAGCGCAGGCGCTCAATGCGCAGGCGCAGGGCTGTGGGGCCGGCGTGAACCCGGGAACCCATCC----ACCAACCAGCAAAACTGAAGGGTCGTGTCCCCA
>gene=chr12_110283249-110283415; species=papHam
GCTCTGCCTCTGCGGCGCAATGGGGACAGCGCCGCCTACCGGGCCCATGGGAGCTGCAG--------------GCGCTCAATGCGCAGGCGCAGGGCTGTGGGGCCGGCGTGAAGCCGGGAAACCATCC----ACCAACCAGCAAAACTGAAGGGTGGTGTCCCTA
>gene=chr12_110283249-110283415; species=ponAbe
GCTCTGCCTCTGCGGCATAGTGGGGACAGCGCCACCTACCGGGCCCGTGGGAACAGCAGGGGCTCAGGCGCGAGCGCTCAATGCGCAGGCGCAGGGCTGTGGGACCGGCGTGAACCCGGGAACCCATCC----ACCAACCAGCAAAACTGAAGGGTGGTGTCCCCA
>gene=chr12_110283249-110283415; species=rheMac
----------------------------------------------------------------------------------------------------------------------------------------------------------------------
>gene=chr12_110841838-110841978; species=hg19
AACTGGAATTAAATATTCTAATCGGGCGCCAGGGACAGACCTAACGGCCTTTACAGTGGCGCATGCGCACCAGGCTAGGGCCGCCGCGCCCCTCCTCAGGTGTTTTGTGTTCCTGCCAAGTCAGGCTTCGGCCCTGGGGG
>gene=chr12_110841838-110841978; species=bosTau
AGTTGGAATTAAATATCTTAATCAGGCGCCAGGGACAGTCCTAACTGCTTTAATGGTCTCGCCCGAGCTCT-------AAGTGCCACGCCCCCTCCTAGGGGATGTGTGTACCTGCGGAGTCCGGCTTCGCTTTT-----
>gene=chr12_110841838-110841978; species=calJac
AACTGGAATGAAATATTCTAATCGGGCGCCAGGGACAGACCTAACGGCTTTTACAGTTGCGCATGCGCACCAGGCAGGGGCCGCCGCGCCCCTCCTCAGATGTTTTGTGT------CCAATCAGGCTTTCGCCTAGGGTG
>gene=chr12_110841838-110841978; species=canFam
AGCAGGAGTTAAATTTTTTAGCCAGGCGCTAGGGGCAGCCCTAGCTGCTTTTACAGTCGGGCTTGCGCACTAGGCTGAAGGCACCACGCCCCCTTCTGG-TATAATGTGTACCTGCTGAGCGAGGCTTCGCCTCAGGGTA
>gene=chr12_110841838-110841978; species=equCab
AGCTGGCATTAAATATTTTAATCAGGCGCCAGGGGCAGTCCTGAGCGCTTGCACCGTCGCTCTCGCGCACCTGGCTGAAGGTGCCACGCCTCCTCCCAG---GTGTGCGTACCTGTGGCTTCTGGCTTCAGCTT-GGATG
>gene=chr12_110841838-110841978; species=gorGor
AACTGGAA-TAAATATTCTAATCGGGCGCCAGGGACAGACCTAACGGCCTTTACAGTGGCGCATGCGCACCAGGCTAGGGCCGCCGCGCCCCTCCTCAGGTGTTTTGTGTTCCTGCCAAGTCAGGCTTCGGCCCTGGAGG
>gene=chr12_110841838-110841978; species=panTro
AACTGGAATTAAATATTCTAATCGGGAGCCAGGGACAGACCTAACGGCCTTTACAGTGGCGCATGCGCACCAGGCTAGGGCCGCCGCGCCCCTCCTCAGGTGTTTTGTGTTCCTGCCAAGTCAGGCTTCGGCCCTGCAGG
>gene=chr12_110841838-110841978; species=papHam
AACTGGAATTAAATATTCTAATCGGGCGCCAGGGACAGACCTAACGGCTTTTACAGTCGCGCATGCGCACCAGGCAGGGGCCGCCGCCTCCCTGCTCAGGTGTTTTGTGTTCCTGCTAAGTCAGGCTTTGTCCCTGGATG
>gene=chr12_110841838-110841978; species=ponAbe
AACTGGAATTAAATATTCTAATCGGGCGCCAGGGACAGACGTAACGGCTTTTACAGTCGCGCATGCGCACCAGGCTAGGGCCGCCGCACCCCTCCTCAGGTGTTTTGTGTTCCTGCCAAGTCAGGCTTAGGCCCTGGAGG
>gene=chr12_110841838-110841978; species=rheMac
AACTGGAATTAAATATTCTAATCGGGCGCCAGGGACAGACCTAACGGCTTTTACAGTCGCGCATGCGCACCAGGCAGGGGCCGCCGCCTCCCTGCTCAGGTGTTTTGTGTTCCTGCTAAGTCAGGCTTTGTCCCTGGATG
>gene=chr12_111021168-111021293; species=hg19
CCCTAGCCCCGCCCCGATTCACCGCTCAGGCCCAAGCCCAGCCCCTTGGGCTCGCTGCCTTATGCAGTCACCAAGGTTGAACATGCGCAGAGGGTGCGGACGCAGTGTCTCTTGGGAATTATAGT
>gene=chr12_111021168-111021293; species=bosTau
CTATAGCCCCGCCACGGCCCACGGCTTAGGACCAAGCCCCTCCTCCTCGGCTCGGTGCCCTATGCAGTCACAGAGGTCGAGCTTGCGCAGAGGATGTGGTCACAATATCTCCTGGGAGTTGTAGT
>gene=chr12_111021168-111021293; species=calJac
CCCTAGCCCCGCCCCGATTCGCGGCTTCGGCTCAAGGCCCGCCCCTCGGGCTCGCTGCCCTATGCCGTCACCAAGGTTGAGCGTGCGCAGAGGATGCGAACACAGTGTCTCCTGGGAATTGTAGT
>gene=chr12_111021168-111021293; species=canFam
ccacggccccgccacggcGTGT--------TCCAAGCCACGCCCCTCGGGCTCGGTGCCTTTTGCTGTCTCCGAGGCTGAGCTTGCGCAGAGGGTGTGGACGCGATGTCTCCTGGGAGTTGTA--
>gene=chr12_111021168-111021293; species=equCab
CCCTAGCCCCGCCACGATTCGCGGCTCAGGCCCAAGCCCCGCCCCTCGGGCTCGCAGCCGTGTGCAATCACCGAGGTCGAGCGTGCGCAGAGGGTGTGGACGCAATGTCTCCTGGGAGTTGTAGT
>gene=chr12_111021168-111021293; species=gorGor
-----------------------------------------------------------------------------------------------------------------------------
>gene=chr12_111021168-111021293; species=panTro
CCCTAGCCCCGCCCCGATTCACCGCTCAGGCCCAAGCCCAGCCCCTTGGGCTCGCTGCCTTATGCAGTCACCAAGGTTGAACATGCGCAGAGGGTGCGGACGCAGTGTCTCCTGGGAATTATAGT
>gene=chr12_111021168-111021293; species=papHam
CCCTAGCCCCGCCCCGATTCAACGCTCAGCCCCAAGCCCCGCCCCTCGGGCTTTCAGCCTTATGTAGTCACCAACGTTGAGCATGCGCAGAGAGTGCAAACGCAGTGTCTCCTGGGAATTATAGT
>gene=chr12_111021168-111021293; species=ponAbe
CCCTAGCCCCGCCCCGATTCACCGCTCAGGCCCAAGCCCCGCCCCTTGGGCTCGCTGTCTTATGCAGTCACCAAGGTTGAGCATGCGCAGAGGGTGCGGACGCAGTGTCTCCTGGGAATCATAGT
>gene=chr12_111021168-111021293; species=rheMac
CCCTAGCCCCGCCCCGATTCAACGCTCAGCCCCAAGCCCCGCCCCTCGGGCTTTCAGCCTTATGTAGTCACCAAGATTGAGCATGCGCAGAGAGTGCGAACGCAGTGTCTCCTGGGAATTATAGT
>gene=chr12_112546549-112546698; species=hg19
GGTCCTGCACATGGCCCCGCGTCGCCATGATGACAAGCGCAGAACCACAGTGCGCACGCGCGGGGCAGGACCCCGGGAAAGGGCTATTAAAGGGCCAGCGTCGATCTCGCTTGTCTATCACGATAGTCGCGGTGCTGCGACTGAACGCG
>gene=chr12_112546549-112546698; species=bosTau
GGTCCTGCACATGGCCCCGCGTCGCCATGATGACAAGCGCAGGACCGCAGTGCGCACGCGCGGGGCAGGCCCCCGGGAAGGGGCTGTTAAAGGGCCAGCGCCGATCTCGTTCTTCTATCGCGATGGTCGCGGGGTTGTGACAGAACGCG
>gene=chr12_112546549-112546698; species=calJac
GGTCCTGCACATGGCCCCGCGTCGCCATGATGACAAGCGCAGAACTGCAGTGCGCACGCGCGGGGCAGGCCCCCGGGAAGGGGCTGTTAAAGGGCCAGAGTCGATTTCGCTTGTCTATCGCGATAGTTGTGGAGCCGCGACTCAACGCG
>gene=chr12_112546549-112546698; species=canFam
GGTCCTGCACATGGCCCCGCGTCGCCATGATGACAAGCGCAGAACCGCAATGCGCACGCGCGGGGCAGGCCCTCGGGAAGGGGCTGTTAAAGGGCCAGCGCTGATCTCGCTCTTCTATCGCGATAGTCGCGGAGCTGCGACTGGACGC-
>gene=chr12_112546549-112546698; species=equCab
GGTCCTGCACATGGCCCCGCGTCGCCATGATGACAAGCGCAGAACCGCAGTGCGCACGCGCGGGGCAGGCCCCCGGGAAGGGGCTGTTAAAGGGCCAGCGCTGATCTCGCTCGTCTATCGCGATAGTCGCGGGGTTGCGACTGAATGTG
>gene=chr12_112546549-112546698; species=gorGor
GGTCCTGCACATGGCCCCGCGTCGCCATGATGACAAGCGCAGAACCACAGTGCGCACGCGCGGGGCAGGACCCCGGGAAAGGGCTATTAAAGGGCCAGCGTCGATCTCGCTTGTCTATCACGATAGTCGCGGTGCTGCGACTGAACGCG
>gene=chr12_112546549-112546698; species=panTro
GGTCCTGCACATGGCCCCGCGTCGCCATGATGACAAGCGCAGAACCACAGTGCGCACGCGCGGGGCAGGACCCCGGGAAAGGGCTATTAAAGGGCCAGCGTCGATCTCGCTTGTCTATCACGATAGTCGCGGTGCTGCGACTGAACGCG
>gene=chr12_112546549-112546698; species=papHam
GGTCCTGCACATGGCCCCGCGTCGCCATGATGACAAGCGCAGAACCACAGTGCGCACGCGCGGGGCAGGACCCCGGGAAGGGGCTATTAAAGGGCCAGCATCGATCTCGCTTGTTTATCGCGATAGTCGCGGTGCTGCGACTGAACGCG
>gene=chr12_112546549-112546698; species=ponAbe
GGTCCTGCACATGGCCCCGCGTCGCCATGATGACAAGCGCAGAACCACAGTGCGCACGCGCGGGGCAGGACCCCAGGAAAGGGCTATTAAAGGGCCAGCGTCGATCTCGCTTGTCTATCACGATAGTCGCGGTGCTGCGACTGAACGCG
>gene=chr12_112546549-112546698; species=rheMac
GGTCCTGCACATGGCCCCGCGTCGCCATGATGACAAGCGCAGAACCACAGTGCGCACGCGCGGGGCAGGACCCCGGGAAAGGGCTATTAAAGGGCCAGCATCGATCTCGCTTGTTTATCGCGATAGTCGCGGTGCTGCGACTGAACGCG
>gene=chr12_120755331-120755422; species=hg19
GACACCTCCACCTCACGCGGACGCCACCTAGTGTGACCATTACCAGCCACTGCGCCTGCGCAGACTCGGGTTTTCTGTGCGCGCCAGAGGG
>gene=chr12_120755331-120755422; species=bosTau
------CCCACCTTCCACGGAC-------------------ACCGACCACTGCGCCTGCGCTGGCTCGCCCTCTACCCTCACGCGAGAGGG
>gene=chr12_120755331-120755422; species=calJac
GCCGCCACCACCTCTAGCAGACGCAGTCTGGTGCGCTCATTACCAGTCACTGCGCCTGCGCAGACTCGCGTTTCTTTTGCGCGCGAGAAGG
>gene=chr12_120755331-120755422; species=canFam
G--ACCGCCACCTCACCCTGACGCCGCCTGGAGCAACCGGCACCAGCCACTGCGCCTGCGCCAGCTCGGGC-CGACGCG-----AGAGGGG
>gene=chr12_120755331-120755422; species=equCab
----CCCCCACCTCACAGGAACGCCGCCTCAAGCTACCATTACCAACCACTGCGCCTGCGCCGGCTCGGGCTCTAAGCG-----TCAGAGG
>gene=chr12_120755331-120755422; species=gorGor
GCCGCCTCCACCTCACGCGGACGCCCC-TAGTGTGACCATT-CCAGCCACTGCGCCTGCGCAGACTCGGGTTTCCTGTGCGCGCCAGAGGG
>gene=chr12_120755331-120755422; species=panTro
GCCACCTCCACCTCACGCGGACGCCACCTAGTGTGACCATTACCAGCCACTGCGCCTGCGCAGACTCGGGTTTCCTGTGCGCGCCAGAGGG
>gene=chr12_120755331-120755422; species=papHam
G------CCACCTCACGCGGACGCCACTGGGGGTGACCATTACCAGCCACTGCGCCTGCGCCGACTCAGGTTTCTTGGGCAAGCCAGAGGG
>gene=chr12_120755331-120755422; species=ponAbe
GCCGCCTCCACCTCACGCGGACGCCACCTAGTGCGACCATTACCAGCCACTGCGCC------GACTCGGATTTCCTGTGCGCGCC-GAGGG
>gene=chr12_120755331-120755422; species=rheMac
G------CCACCTCACGCGGACGCCACTGGGGGTGACCATTACCAGCCACTGCGCCTGCGCCAACTCAGGTTTCCTGGGCGAGCCAGAGGG
>gene=chr12_120875612-120875785; species=hg19
TCCAGGTACCAGGGCACCCTGCACAAACCTCTCTTGAGCTTCCGCCTCGCCCAGGTGGGGACGGTAGGGAGACCGGAGGGCACACGCATGCGCACGAAGGAAACGGTAAAGCCTGAAGGGAGGTGCAGAGCGCATGCTCTCTCTTGCCCGAGATGCCGAGGATTTTGACAAGG
>gene=chr12_120875612-120875785; species=bosTau
CCTGGATGCCAGGATGTCCTCCACAAACCTTTTTTTTGCCTTAACTTCACCGCGGTGCTGACCTTAGGAAACAGGAggagaagg--------------------------gcagcaTCAGGCTTGCTGAGCGCATGCTCCCTCTGGCTCGCGGCTCCGAGCTTTCACACT---
>gene=chr12_120875612-120875785; species=calJac
-----------------------------------------------------------------------------------------------------------------------------------------------------------------------------
>gene=chr12_120875612-120875785; species=canFam
TCCGGACGCCGGAGCGCCCTCCATAAACCTTTCGTCCTCCCTCGCCTCACCAGGGTGGGAACAGT-AGGAGGAGGAGGTG---------------------------------------------CAGAGCGCATGCTCCCTCAAAACTGTGGCTCTGAGGATTTTAACTGGG
>gene=chr12_120875612-120875785; species=equCab
CCCGGAGGCCAGCGTGCCCTCCACCAACCTTTCTTTTGCCATAGTCTCACCGGGTTGGGCATGGTAGGGACAGGGGAGCGCAAC---------------------------------GCGAAGCGCAGAGCGCATGCTCCCTCAAA--CGCGCCCGCGAGGATTTTGACAAGG
>gene=chr12_120875612-120875785; species=gorGor
TCCAGGTACCAGGGCACCCTGCACAAACCACTCTTGAGCTTCCGCCTCGCCCAGGTGGGGACGGTAGGGAGACCGGAGGGCACACGCATGCGCACGAAGGAAACGGTAAAGCCTGAAGGGAGGTGCAGAGCGCATGCTCTCTCTTGCCCGAGATGCCGAGGATTTTGACAAGG
>gene=chr12_120875612-120875785; species=panTro
TCCAGGTACCAGGGCACCCTGCACAAACCTCTCTTGAGCTTCCGCCTCGCCCAGGTGGGGACGGTAGGGAGACCGGAGGGCACACGCATGCGCACGAAGGAAACGGTAAAGCCTGAAGGGAGGTGCAGAGCGCATGCTCTCTCTTGCCCGAGATGCCGAGGATTTTGACAAGG
>gene=chr12_120875612-120875785; species=papHam
TCCAGGTACCGGGAAACCTTGCACAAACCTCTCTTGAGCTTCCGCCTCGCCCAGGTGGGGACGGTAGGGAGACCAGTGGACACACGCATGCGCACGAAGGAAACGGCAAAGCCTGAAGGAAGGTGCAGAGCGCATGCTCTCTCTTGCTCGAGACGCCGAGGATTTTGACGAGG
>gene=chr12_120875612-120875785; species=ponAbe
TCCAGGTACCAGGGAACCCTGCACAAACCTCTCTTGAGCTTCCGCCTCGCCCAGGTGGGGACGGTAGGGAGACCGGAGGGCATACGCATGCGCACGAAAGAAACGGTAAAGCCTGAAGGGAGGTGCAGAGCGCATGCTCTCTCTTGCCCGAGATGCCGAGGATTTTGACAAGG
>gene=chr12_120875612-120875785; species=rheMac
TCCAGGTACCGGGGAACCTTGCACAAACCTCTCTCGAGCTTCCGCCTCGCCCAGGTGGGGACGGTAGGGAGACCAGTGGACACACGCATGCGCACGAAGGAAACGGCAAAGCCTGAAGGAAGGTGCAGAGCGCATGCTCTCTCTTGCTCGAGACGCCGAGGATTTTGACGAGG
>gene=chr12_123849801-123849985; species=hg19
CCGTTTCCCCGCCCTTTTTTCCCCGCGGCCTGTCGGGAAGAAGGTCCGCGTGCCAGGGCTATCGGGAGGTCGGCCGGAGGGCCGCGCGCATGCGCCCCGCGCCTGCTTTCAAACTCCGGTTAGGAAGGGCCTGGAGCTATTTTCAGAACCTGTTAGGGTGGGGAGCTACGGCCCAGGAAGTTAC
>gene=chr12_123849801-123849985; species=bosTau
CCGTTCCTCCGCCCTTTCGCCCCCGCGGGCTGTCGGGAAGAAGGTCGGTGCTTTGACGCCACGAGGAGGTCAGCTGGTGGGCCGGGCGCATGCGTGCCACACCTGCTTTCAAAGTC--GCTAGGAGGGGCCTGAAGCTGTTTTC-AAACGT-TTTTGGTGTGTGGCTTTGGCCCAGGAGGTTAT
>gene=chr12_123849801-123849985; species=calJac
CCGTTTCCCCGCCCTTTTTCCCCCGCGGGCTGTCGGGAAGAAGGTCCGCGTGCCGGGGCCACCGGGAGGTCGCCCGGTGGGCCGCGCGCATGCGCACCGCGCCTGCTTTCAAACTCCCGCTAGGAAGGGCCTGGAGCTATTTTCAGAACCTGTTAGGGTGGGGAGCTGAGGCCCAGGAAGTTAG
>gene=chr12_123849801-123849985; species=canFam
CCGTTCCACCTCCCTTTCTGCCCCGCGGGCTGTCGGGAGGAAGGTCTGTGCTCTGCCGCCACGAGGAGGTCAGCTTGTGGCCCGGGCGCATGCGTCCCACACCTGCTTTCAAAGTCGGGCTAGGAGGGGCCCGGAGCTATTTTCAAAATGT-TTTTGGTGTGTGGCTTCGGTCCAGGAAGTTAC
>gene=chr12_123849801-123849985; species=equCab
CT-TTCCCCCTCCCTTTCTCCCCCGCGGGCTGTTGGGAAGAAGGTCGGCGCTCTGGGGCCACGAGGAGGTCAGCCGGTGGGTCGGGCGCATGCGTCCCACACCTGCTTTGAAAGTCGTGCCAGGAGGGGCCCGAAGCTATTTTCAAAAGGC-TTTGGGTGTGTGGCTTCGGCCCAGGAAGTTAT
>gene=chr12_123849801-123849985; species=gorGor
CCGTTTCCCCGCCCTTTTTTCCCCGCGGCCTGTCGGGAAGAAGGTCCGCGTTCCAGGACTATCGGGAGGTCGGCCGGAGGGCCGCGCGCATGCGCCCCGCGCCTGCTTTCAAACTCCGGCTAGGAAGGGCCTGGAGCTATTTTCAGAACCTGTTAGGGTGGGGAGCAACAGCCCAGGAAGTTAC
>gene=chr12_123849801-123849985; species=panTro
CCGTTTCCCCGCCCTTTTTTCCCCGCGGCCTGTCGGGAAGAAGGTCCGCGTGCCAGGGCTATCGGGAGGTCGGCCGGAGGGCCGCGCGCATGCGCCCCGCGCCTGCTTTCTAACTTCGGCTAGGAAGGGCCTGGAGCTATTTTCAGAACCTGTTAGGGTGGGGAGCTACGGCCCAGGAAGTTAC
>gene=chr12_123849801-123849985; species=papHam
CTGTTTCTCCGCCCTTTTTTCCCCGCGGCCTGTCGGGAAGAAGGTCCCCGTGCCAGGACTACCGGGAGGTCGGCCGGAGGGCCGCGCGCATGCGCCCCGCGCCTGCTTTCAAACTCAGGCTAAGAAGGGCCTGGAGCTATTTTCAGAACCTGTTAGGGTGGGCAGCTACGGCCCAGGAAGTTAC
>gene=chr12_123849801-123849985; species=ponAbe
CCGTTTCCCCGCCCTTTTTTCCCCGCGGCCTGTCGGGAAGAAGGTCCGCGTGCCAGGTCTATCGGGAGGTCGGACGGAGGGCCGCGCGCATGCGCCCCGCGCCTGCTTTCAAACTCCAGGTAGGAAGGGCCCGGAGCTATTTTCAGAACCTGTTAGGGTGGGGAGCTACGGCCCAGGAAGTTAC
>gene=chr12_123849801-123849985; species=rheMac
CTGTTTCTCCGCCCTTTTTTCCCCGCGGCCTGTCGGGAAGAAGGTCCCCGTACCAGTGCTACCGGGAGGTCGGCCGGAGGGCTGCGCGCATGCGCCCCGCGCCTGCTTTCAAACTCAGGCTAAGAAGGGCCTGGAGCTATTTTCAGAACCTGTTAGGGTGGGCAGTTACGGCCCAGGAAGTTAC
>gene=chr22_28315249-28315534; species=hg19
CTGCGCGGCCCCGCCTCCCTGCCCCCCCGAGCCACCATCGCGCCTGCGTGCTTACACCCTTCCGCCGCGACCAGTCGCGTCAGCGCGCGAGGGGGCCTAGCTCCGCCCAGTTTCGTGCCCCACCCCGGGCACACGAGGCCTCCACTGCGGTTGCGCAGCCTGCCGAAGAGCGTGCGGCTTCTACTGCGGCTGCGCAAGCTCGACGCGCGCACTCTTGTCTGCTTACGAGGGCTCCTCCCTTCAGCTTTGGTCCCTCGGGGCGTCTGGGCAGCCTACGCTTTCCGG
>gene=chr22_28315249-28315534; species=bosTau
CTGCGCGGCTCCGCC-CCCTG-CCGTCCCAGCCGCCGCGGCGCCTGCGCGTCCACACCCTTCCGCCGCGACCCGTCGCGTCAGCGCGCGAGAGGAGCTGGCCCCGCCCAGTCCCGCGCCCCGCCCTGGGCGCGCGAAGGTTCGTCTGCGGCTGCGCGG--GCTCAGCGCGTG-------------------------------------TTGGCCTGTCTCCAGGCGGCGGCTCGCGTTTCCAGTCTGGTTCTATCGAGGGAGCAGTGCAGCCTGCGCTCTCTGG
>gene=chr22_28315249-28315534; species=calJac
CTGCGCGGCCCCTCCTCCCTG--CCCCCGTACCACCTCCGCGCCTGCGCACCTACACTCTTCCGCCGCGACCAGTCGCGTCAGCGCGCGAGGGGGCCTAGCTCCGCCCAGTTCCGTGCCCCACCCCGGGCACACGAGGCCTCTACTGCGGTTGCGCGGTCGGTTTAAGAGCGTGCGGCTTCCACTGCGGTTGCGTAAACTCAGCGCGCGCACTCCAGTCTGCTTACGAGGGCGCCTCCCTCCAGCTTTGGTCCCTTGGGGCGCCTGGGCAGCCTACGCTTTCCGG
>gene=chr22_28315249-28315534; species=canFam
CTGCGCGGCCCCGCCTCCTTG-CCCCCCGAGCCGCCGCGGCGCCTGCGCGTCCACGCCCTTCCGCCGCGACTCGTCGCGTCAGCGCGCGCGAGGGGCTGGCTCCTCCCCGCCCCGCGCCCCACCCTGGGCTGGCGGGGCTTGCACTGAGGCTGCGCGGGGAGCCGGCGGGAGGGCAGCTTCTACTGCGGCTGCGCGC--------------CGCTCGCCCCTTCTCGAGGGAGCCCGCCCCCCGTCGAGGTCCCTCGGGGCGAGGGTGGCGCCTACGCTCTCCGG
>gene=chr22_28315249-28315534; species=equCab
CTGCGCGGCCCCGCCTCCCTG---CCCCGAGCCCCCACAGCGCCTGCGCGTCCACACCCTTCCGCCGCGACCCGTCGCGTCAGCGCGCGCGAGGGGCTAG-------CAGTTCCGCGCTCCACCCTGGGCGCACGAGGTCTTCAGAGCGCTTGCGCGGGCTTCTCCCGAGCGCGCGGCTTCTACT----------------------------------------------------------------------------------------------------
>gene=chr22_28315249-28315534; species=gorGor
CTGCGCGACCCCGCCTCCCTGCGCCCCCGAGCCACCGTCGCGCCTGCGTGCTTACACCCTTCCGCCGCGACCAGTCGCGTCAGCGCGCGAGGGGACCTAGCTCCGCCCAGTTTCGTGCCCCACCCCGGGCACACGAGGCCTCGACTGCGGTTGCGCAGCCTGCCGGA----GTGTGGCTTCTACTGCGGCTGCGCAAGCTCGACGCGCGCACTCTTGTCTGCTTACGAGGGCTCCTCCCTTCAGCTTTGGTCCCTCGGGGCGTCTGGGCAGCCTACGCTTTCCGG
>gene=chr22_28315249-28315534; species=panTro
CTGCGCGGCCCCGCCTCCCTGCCCCCCCGGGCCACCATCGCGCCTGCGTGCTTACACCCTTCCGCCGCGACCAGTCGCGTCAGCGCGCGAGGGGGCCTAGCTCCGCCCAGTTTCGTGCCCCACCCCGGGCACACGAGGCCTCCACTGCGGTTGCGCAGCCTGCCGAAGAGCGTGCGGCTTCTACTGCGGCTGCGCAAGCTCGACGCGCGCACTCTTGTCTGCTTATGAGGGCTCCTCCCTTCAGCTTTGGTCCCTCGGGGCGTCTGGGCAGCCTACGCTTTCCGG
>gene=chr22_28315249-28315534; species=papHam
CTGCGCGGCCCCGCCTCCCTG-CCCCCCGAGCCACCATAGCGCCTGCGTGCCTACACCCTTCCGCCGCGACCAGTCGCGTCAGCGCGCGAGGGGGCCTAGCTCCGCCCAGTTTCGTGCCCCACCCCGGGCATAGGAGGCCTCCACTGCGGTTGCGCAGCCCGCTGAAGAGCTTGCGGCTTTTACTGCGGCTGCGCAAACTTGACGCGCGCACTCCAGTCCGCTGACGAGGGCTCCTCCCTTCAGCTTCAGTCCCTCGGGGCGTTTGGGCAGCCTACGCTTTCCGG
>gene=chr22_28315249-28315534; species=ponAbe
CTGCGCGGCCCCGCCTCCCTG-CCCCCCGAGCCACCATCGCGCCTGCGTGCTTACACCCTTCCGCCGCGACCAGTCGCGTCAGCGCGCGAGGGGGCCTAGCTCCGCCCAGTTTCGTGCCCCACCCCGGGCACACGAGGCATCCTCTGCGGTTGCGCAGCCCGCCGAAGAGCGTGCGACTTCTACTGCGGCTGCGCAAGCTGGACGCGCGCAGTCTTGTCTGCTTACGAGGGCTCCTCCCTTCATCTTTGGTCCCTCGGGGCGTCTGGGCAGCCTACGCTTTCCGG
>gene=chr22_28315249-28315534; species=rheMac
CTGCGCGGCCCCGCCTCCCTG--CCCCCGAGCCACCATAGCGCCTGCGTGCCTACACCCTTCCGCCGCGACCAGTCGCGTCAGCGCGCGAGGGGGCCTAGCTCCGCCCAGTTTCGTGCCCCACCCCGGGCACACGAGGCCTCCACTGCGGTTGCGCAGCCCGCCGAAGAGCTTGCGGCTTTTACTGCGGCTGCGCAAACTCGACGCGCGCACTCCTGTCCGCTGACGAGGGCTCCTCCCTTCAGCTTCAGTCCCTCGGGGCGTTTGGGCAGCCTACGCTTTCCGG
>gene=chr22_30163293-30163429; species=hg19
ACAAATCCCATAAAGTGTTGCACGTCTAGGGCCTTTGGGGAACGAGGTCGGCCCCAGCGCAGGCGCGGTGGCGCGAGTTGGACTGTGAAGAAACATGGCGGCCGCGACGTTGACTTCGAAATTGTACTCCCTGCTG
>gene=chr22_30163293-30163429; species=bosTau
ACAAATCCCATAAAGCATTACACGTGGAGGCCCTTTGGAGAGAAAGGTC-GTCGCGGCGC--------CGGCGCTCGTTCTGCAGCGGACAAACATGGTGGCCCCAACGTTGACTGCGAGGTTGTACTCCTTGCTG
>gene=chr22_30163293-30163429; species=calJac
ACAAATCCCATAAAGCGTTGCACGTCTAGGGTCTTTGGAGAACGAGGTCAGCCCCGGCGCGGGTGCAGTGGCGCGAGATAGACTGTGAAGAAACATGGCGGCCCAGACATTGACTGGGAAAATGTACTCCCTGCTG
>gene=chr22_30163293-30163429; species=canFam
ACAAATCCCATAGAGTGTTGCACGTCGAGGACTTTTGGAGCGCATGGTCGGCCGCGGCGCA--------GGCGCAGGCTTGACAGCGAAGAAACATGGCGGCCCCGACGTTTACTGCGAGGTTGTACTCGTTGCTG
>gene=chr22_30163293-30163429; species=equCab
ACAAATCCCGTC-AGTGTTGCACTTCGAGGACCTTTAGAAAGCAAGGTCGGCAGCGGCGCAGGCGTGGTGGCGCGAGTTCGGCAGTGGAGAAATATGGCGGCCCCGACGTTTACTGCGAGGTTGTACTCTCTGCTG
>gene=chr22_30163293-30163429; species=gorGor
ACAAATCCCATAAAGTGTTGCACGTCTAGGACCTTTGGAGAACAAGGTCGGCCCCAGCGCAGGCGCGGTGGCGCGAGTTGGACTGTGAAGAAACATGGCGGCCGCGACGTTGACTTCGAAATTGTACTCCCTGCTG
>gene=chr22_30163293-30163429; species=panTro
ACAAATCCCATAAAGTGTTGCACGTCTAGGGCCTTTGGAGAACGAGGTCGGCCCCAGCGCAGGCGCGGTGGCGCGAGTTGGACTGTGAAGAAACATGGCGGCCGCGACGTTGACTTCGAAATTGTACTCCCTGCTG
>gene=chr22_30163293-30163429; species=papHam
ACAAATCCCATAAAGTGTTGCACGTCTAGGGCCTTTGGAGAACGAGGTCGGCCCCTGCGCAGGCGCGGTGGCGCGAGTTGGACCGTGAAGAAACATGGCGGCCGCGACGTTTACTTCGAAATTGTACTCCCTGCTG
>gene=chr22_30163293-30163429; species=ponAbe
ACAAATCCCATAAAGTGTTGCGCGTCTACAGCCTTTGGAGAACGAGGTCGGCCCCGGCGCAGGCGCGGTGGCGCGAGTTGGACTGTGAAGAAACATGGCGGCCGCGACGTTGACTTCGAAATTGTACTCACTGCTG
>gene=chr22_30163293-30163429; species=rheMac
----------------------------------------------------------------------------------------------------------------------------------------
>gene=chr22_31063827-31063950; species=hg19
GACAGTCTCACCGCTTCCGTAGCCGCCCGGGCTCTGTGCGCATGTGCGACACTCCCTCCCCGGCCCCGCCCCCTTATGCGTCTCCCAGGCAACGCGCCGCGCGGGGCTCCAGGTTCCGCCCAG
>gene=chr22_31063827-31063950; species=bosTau
GACAATCCGGCCGCATCCGCAGGCTTCCGGGCTACGCCCA----CACGGcccgccccccCTGGTCCCGCCTTCCTTGCTGTCTCCCGGGCAACGTGCCGTGCTCCGCGCACCGCTCTGCGCAG
>gene=chr22_31063827-31063950; species=calJac
GACTATCTTACTGCTTCCGTAGCCGCCCGGACTCTGTGCGCATGTCCAGCACACCCTTCCCGACCCCGCCCCCTGGTGCGTCTTCCCCGCAAAGCGCCGAGCTCGGCTCCAGGCTCCGCCCAT
>gene=chr22_31063827-31063950; species=canFam
------------------------------------------------------------------------------------------------------------------TCTGACCTG
>gene=chr22_31063827-31063950; species=equCab
GACAATCCTATCGCGTCCGCAGCTTCT-CGGCTCTGCGAA----CCCGTCCTGCCCCC---GGTCCTGCCTCCTTCTCCGTCTCCCGGGCAACGGGC---GGT-----------CCTGCGCAG
>gene=chr22_31063827-31063950; species=gorGor
GACA-----------------------------------------------------------------------------------------------------------------------
>gene=chr22_31063827-31063950; species=panTro
GACAATCTCACCGCTTCCGTAGCCGCCCGGGCTCTGTGCGCATGTGCGACACTCCCTCCCCGGCCCCGCCCCCTTATGCGTCTCCCAGGCAACGCGCCGCGCGTGGCTCCAGGTTCCGCCCAG
>gene=chr22_31063827-31063950; species=papHam
GACAATCTCGCCGCTTCCGTAGCCGCC-------------CATGTGCGACACCCTCTCCCCGCCCCCGCCCCCTTATGCTTCTCCCAGGCAACCAGCCGCGCTCGGCTCCAGGCTCCGCCCAG
>gene=chr22_31063827-31063950; species=ponAbe
GACAATCTCACCGCTTCCGTAGCC-CCCGGGCTCTGTGCGCATGTGTGACACTCCCTCCCCGGCCCCGCCCCCGTATGCGTCTCCCAGGCAACGCGCCGCGCGGGGCTCCAGGTTCCGCCCAG
>gene=chr22_31063827-31063950; species=rheMac
---------------------------------------------------------------------------------------------------------------------------
>gene=chr22_37172512-37172627; species=hg19
GAAGTGGGTTCGCCTACAATGGGGCAGGTTGGGCTCTAGGCGGTCTGGAGCGGCGCCTGCGCAGTGGGCCAGGCCGCCGCTGTAGAGGTCGTTTTGACTTGCTCTGACTTCGCGC
>gene=chr22_37172512-37172627; species=bosTau
GAAGTGGGTTCGCCCATGAGGGGGCCGATCGCGAGCGCGGGAGAC--GAGCGGCGCTGGCGCACTGGACGAGG-TGCGCTTGCTCAGGCAGCTTTGAGCCAG-----CGCTGAGC
>gene=chr22_37172512-37172627; species=calJac
GAAGTGGGTTCGCCTACCAGGGGGCAGGTCCGGCTCTAGGCGTTCTGGGGCGACGCCAGCGCGGTGGGCCGGGCTGCCGCTGCTGAGGCCGTATTGACTTGGTTTGAGTTCGCGC
>gene=chr22_37172512-37172627; species=canFam
GAAGTGAGTTCGCCCACGAGGGGGCCGGTCCGGCGCGCGGGAGTTTGCAGCGGCGCCTGCGCAGT-AACGAGGCCGCGGCTGCCGAAGCAGCCGCGAGCAGGTTGGACTTCGCGA
>gene=chr22_37172512-37172627; species=equCab
GAAATGGGTTCGCCCACGA---GGCCCCTC-GGCGCGCGCGAGTCTGCAGCGGCGCCTGCGCAGTAGAGGAGGGCGCAGTTGCCCGAGCAGCTCTGAGCGGCTTTGACGTCGCGA
>gene=chr22_37172512-37172627; species=gorGor
GAAGTGGGTTCGCCTACAATGGGGCAGGTTGGGCTCTAGGCGGTCTGGAGCGGCGCCTGCGCAGTGGGCCAGGCCGCCGCTGTAGAGGCCGTTTTGACTTCCTCTGACTTCGCGC
>gene=chr22_37172512-37172627; species=panTro
GAAGTGGGTTCGCCTACAATGGGGCAGGTTGGGCTCTAGGCGGTCTGGAGCGGCGCCTGCGCAGTGGGCCAGGCCGCCGCTGTAGAGGTCGTTTTGACTTGCTCTGACTTCGGGC
>gene=chr22_37172512-37172627; species=papHam
GAAGTGGGTTGGCCTACAATGGGGCAGGTTGGGCGCTAGACAGTCTGGAGTGGCGCCTGCGCAGTGGGCCAGGCCGCGGC-GTAGAGGCCGTTCTGACTTTCTTTGACTTCGCGC
>gene=chr22_37172512-37172627; species=ponAbe
GAAGTGGGTTCG-CTACAATGGGGCAGGTTGGGCTCTAGGCGGTCTGGAGCGGCGCCTGCGCAGTGGGCCAGGCCGCCGCTGTAGAGGCCGTTTTGACTTCCTTTGACTTTGCGC
>gene=chr22_37172512-37172627; species=rheMac
GAAGTGGGTTCGCCTACAATGGGGCAGGTTGGGCGCCAGACAGTCTGGAGTGGCGCCTGCGCAGTGGGCCAGGTCGCGGC-GTAGAGGCCGTACTGACTTTGTTTGACTTCGCGC
>gene=chr22_39052577-39052705; species=hg19
TGGCGCTGGGAACCCCCGCGCCGGTTACCCCTTTCCTCGGTGGTAGAGGCCGGGCGGGGCAGCGCATGCGCGTGGCGGGCAGGCGGCAGGAGGCGGGTGGGTCAAGGTAACTCTGGGCTACAGAGTCC
>gene=chr22_39052577-39052705; species=bosTau
TCGCGATGGGGACCGCGGCGCCGGGTACCCCCACTCTCGGTGGTAGAATCCG--CGGGGCTGAGCCCGCGCAT-GCGCGTA----GCGGCCGGGC----------------CGCGGTTGACGGGTACC
>gene=chr22_39052577-39052705; species=calJac
TGGCGATGGGGACC-------------CCCCTTTCCTCGGTGGTAGAGGCCGGGCGGGGCTGCGCATGCGCGTGACGGGCGGGCGGCAGGAGGCGAGTTGCTAACGGTAGCGCTGGCCTACAGGGTCT
>gene=chr22_39052577-39052705; species=canFam
TCCCGTTGTGCACCCCCGCGCCGGGCACCCCTATCCGCGATGGAAGAGTCCGGGCGGGGATGCGCGTGCGCAC-ACAGGCGGGGGGCGGAGCGGC----------------CGTGGGTGACCGGCAGT
>gene=chr22_39052577-39052705; species=equCab
TCGCGTTGGGGACCCCCGCGCCGGCCACCCCCC-CCTCGGTGGTAGAgcccgggcggggctgcgcgtgcgcgcggctggcggggggcAGAGGGGC----------------TGTGGGTGA-GGGCGGC
>gene=chr22_39052577-39052705; species=gorGor
TGGCGCTGGGAACCCCCGCGCCGGTTACCCCTTTCCTCGGTGGTAGAGGCCGGGCGGGGCGGCGCATGCGCGTGGCGGGCGGGCAGCAGGAGGCGGGTGGGTCAAGGTAGCTCTGGGCTACAGGGTCC
>gene=chr22_39052577-39052705; species=panTro
TGGCGCTGGGAACCCCCGCGCCGGTTACCCCTTTCCTCGGTGGTAGAggccgggcggggcggcgcatgcgcgtggcgggcgggcggccggAGGCGGGTGGGTCAAGGTAGCTCTGGGCTACAGGATCC
>gene=chr22_39052577-39052705; species=papHam
TGGCGCTGGGAACCCCCGCGCCGGTGCCCCCTTTCCTCGGTGGTAGAGGCCGGGCGGGGTGGCGCATGCGCGTGGAGGGCTGGCGGCAGGAGGCGGGTGGGTCAAGGTATATCTGTACTACAGAGTCC
>gene=chr22_39052577-39052705; species=ponAbe
TGGCGCTGGGAACCCCCGCGCCGGTTACCCCTTTCCTCGGTGGTAGAggccgggcggggcagcgcctgcgcgtggcgggcgggcggTAGGAGGCGGGTGGGTCAAGGTAGCTCTAGGCTACAGGGTCC
>gene=chr22_39052577-39052705; species=rheMac
TGGCGCTGGGAACCCCCGCGCCGGTGCCCCCTTTCCTCGGTGGTAGAGGCCGGGCGGGGTGGCGCATGCGCGTGGCGGGCTGGCGGCAGGAGGCGGGTGGGTCAAGGTATATCTGTACTACAGAGTCC
>gene=chr22_41840566-41840634; species=hg19
CCCAACTGGCCGCAATACGCATGCCCGGTAAGGGGAGCCGACCGAGGGTCGAAGAGCCCAGGAAAAGT
>gene=chr22_41840566-41840634; species=bosTau
CTCAGCCAG-GGAACTACGCATGC-------------CCGACGGAGGGTGAGAGAATCCAGGAAAAGT
>gene=chr22_41840566-41840634; species=calJac
CCTAACTGGCTGCATTACGCATGCCCGGTAATGGGAGCTGACCGAGGGTCGGACAGCCCAGGAAAAGT
>gene=chr22_41840566-41840634; species=canFam
TTTAGCCAG-----------------------------------------------------------
>gene=chr22_41840566-41840634; species=equCab
CTCAGCCGG-CAAACCACGCATGCCCAGTACAGGGAGCTGGCAGAGGGTCGGAGAACGAAGGAAAAGT
>gene=chr22_41840566-41840634; species=gorGor
CCCAACTGGCCGCAATACGCATGCCCGGTAAGGGTAGCCGACCGAGGGTCGAAGAGCCCAGGAAAAGT
>gene=chr22_41840566-41840634; species=panTro
CCCAACTGGCCGCAATACGCATGCCCGGTAAGGGGAGCCGACCGAGGGTCGAAGAGCCCAGGAAAAGT
>gene=chr22_41840566-41840634; species=papHam
CCCAAGTGGCCGCAATACGCATGCCCGGTAAGGGGAGCCGACCGAGGGTCGAAGAGCCCAGGAAAAGT
>gene=chr22_41840566-41840634; species=ponAbe
CCCAACTGGCCGCAATACGCATGCCCGGTAAGGGGAGCCGACCGAGGGTCGAAGAGCCCAGGAAAAGT
>gene=chr22_41840566-41840634; species=rheMac
CCCAAGTGGCCGCAATACGCATGCCCGGTAAGGGGAGCCGACCGAGGGTCGAAGAGCCCAGGAAAAGT
>gene=chr22_42062787-42062971; species=hg19
TGGCGCTTGACTTCTACCGCGGCCATCGCGCTTCCATCCGCCAGGTGGCGACACAGCCGGCGCGGAGCGCCGATCTGGGCCTGCGCATGCGCGCCACGGACGAGGCAGGCCGGGTGCCTGGGCCTGGGAGCCATAAGCCGGAGAGTCTGGCGGGCTAAGCTCAGCGGCATCCGGGTTCCTTGTG
>gene=chr22_42062787-42062971; species=bosTau
-----CCCAATTTCTTAGACTGCAAACACGCTTCAGTCCAGCAGGCGGTGATGGCACGCACACAGCCACTGAGCAATGGCCTGTGCGTGCACACCGCAAACCTGGCGCCGAGAGCGTGCGGGATGGGAGG----AACAGGGAGGCTCTG----------CCGAGTGGCAGTCAGAGGAGGTGGG
>gene=chr22_42062787-42062971; species=calJac
CGA-GCTTGACTTCTACCGCGGCCATTGCGCTTCCATCCGCCAGGTGGCAACATAGCCGGCGCGGAGCGCGGACCTGGACCTGCGCATGTGCGCCACGAACGAGGCGGGCCGAGTTCCTGCGCCTGGGAGCCATTAGTGGAAGGGTGTGGCGGCCTAAGCTCGGCTGCGCCCGGGTTCC-GGTG
>gene=chr22_42062787-42062971; species=canFam
--------------------------------------------------------------------------------------------------------------------------------------------------------------GCTGAGCGGCCGGCAGGTGGAGCAGC
>gene=chr22_42062787-42062971; species=equCab
------TTAACTTCTCTGACTGCAAACAAGCTTCAGTCCACAAGGTGCTGGGGACGCTGGGGCGCTGAGTGGAGCCCGGCCCGCGCATGCGCGCCGCGGAGCGGGCGGTGCGGGCACCCGGACGGGGAGG----GAGGGGGAGGGTTCG---------ACCCAGCAGTGGGCAGGTGATGGAGC
>gene=chr22_42062787-42062971; species=gorGor
--------------------------------------------------------------------------------------------------------------------------------------------------------------GCTCAGCGGCATCCGGGTTCCTTGTG
>gene=chr22_42062787-42062971; species=panTro
TGGCGCTTGACTTCTACCGCGGCCATCGCACTTCCATCCGCCAGGTGGCGACATAGCCAGCGCGGAGCGCCGACCTGGGCCTGCGCATGCGCGCCACGGACGAGGCAGGCCGGGTGCCTGGGCCTGGGAGCCATAAGCCGGAGAGTCTGGCGGGCTAAGCTCAGCGGCATCCGGGTTCCTTGTG
>gene=chr22_42062787-42062971; species=papHam
TGGCGCTTGACTTCTACCGCGGCCATCGGACTTCCATCCGCCAGGCGGCGATGTAGCCGGCGCGGAGCGCGGACCTGGGCCTGCGCATGCACGCCACGGAGGAGGCGGGCCGGGTTCCCGGACCTGGGAGCCATAAGCGGGAGGGTCTGGTGGGCTAAGCTGAGCTGCACCCGGGTGCCTTCTG
>gene=chr22_42062787-42062971; species=ponAbe
TGGCGCTTGACTTCTACCGCGGCCGTCGCGCTTCCATGCGCCAGGTGGCGACATAACCGGCGCGGAACGCGGACCTAGGCCTGCGCATGCGCGCCACGGACGAGGCGGGCCGGGTTCCTGGGGCTGGGAGCCATAGGCGGGAGGGTCTGGCGGGCTAAGCTCAGCGGCACCCGGGTTCCTTGTG
>gene=chr22_42062787-42062971; species=rheMac
TGGCGCTTGACTTCTACCGCGGCCATCGGGCTTCCATCCGCCAGGCGGCGATATAGCCGGCGCGGAGCGCGGACCTGGGCCTGCGCATGCACGCCACAGAGGAGGCGGGCCGGGTTCCCGGACCTGGGAGCCATAAGCGGAAGGGTCTGGTGGGCTAAGCTGAGCTGCACCCGGGTGCCTTCTG
>gene=chr22_42486833-42487029; species=hg19
GGAGGAACGCCCCGCCTGTATGCTGGGTGGGCGGGAGGATGACTCTGAGGCTCTCGGATTGGCTGGGAAGCCTCTCTCTGGCTGAGCGAACGGTGGGTGCTGCGCATGCTCATCTACAGAAACGCCGCTTGGCCTTTGGACTACACCATCTGTCGCTCGCTCTAACGAGCCGGCGTTGCCGCCAGGGGACGCTCGG
>gene=chr22_42486833-42487029; species=bosTau
AACTTAAAGTCCCGCCCCCAAATGCCGTGGGCGGGAGAACGGCTACAGAGTTCTCTGATTGGCGGAGAAACCTCTCTCTGGGT-GGAGGCAGGTGTAGGCTGCGCATGCTCACCTGCGGTATCGTCGGTCTACCGTTGGGCGTCCT-AACTG----TTGCCCGACCGC---------GCTGACAGGGGGCGCTCGG
>gene=chr22_42486833-42487029; species=calJac
GGAGAGACGCCCCGCCTCTATGCTGGGTGGGCGGGAGGATGACTGTCAGGCTCTCCGATTGGCTAGGAAGCctctctcTAGGTGGGCGAGTGGTGGG-GCTGCGCATGCTCATCCACAGAAGCACCGCTAGGCCGTTGGGCCGCTC-ACCTG----TCGCTCTGACGTGCCGGCGCCGCC----------------
>gene=chr22_42486833-42487029; species=canFam
AACCGAAAGACACGCCCCCAAACGCCGTAGGCGGGAGGATAGCTGGCGGGCCCTCTGATTGGCTGTGAGGTCCCTCTCTGGGTGGGCGGCCGCTGGGGGCTGCGCATGCCCAAGAGCAGAAACCCGGCTCAGCCGTAGGCGGGCCT-AACCT----TGGCCTAACCGC---------GCCGCCAGGGGCCGCTCGA
>gene=chr22_42486833-42487029; species=equCab
GATTAAACGCCCCGCCCCCAAGCCCCGTGGGCG--------GCTCTGGGGCCCTTTGATTGGCTGGAAAGTC----TGTGGGCGGGCGGCTGGTGGGGCCTGCGCATGCTCATTTGAGGAAACGCCGCTCGGCCGTTGGTCGTCCT-AAACG----TGGCCCGACGGC---------GCCGCCAGGGGGCGCACGC
>gene=chr22_42486833-42487029; species=gorGor
GGAGGAACGCCCCGCCTGTATGCTGGGTGGGCGGGAGGATGACTCTGAGGCTCTCGGATTGGCTGGGAAGCCTCTCTCTGGCTGAGCGAACGGTGGGTGCTGCGCATGCTCATCTACACAAACGCCGCTTGGCCTTTGGACTACCCCATCTG----TCGCTCTAACGAGCCGGCGTCGCCGGCAGGGGACGCTCGG
>gene=chr22_42486833-42487029; species=panTro
GGAGGAACGCCCCGCCTGTATGCTGGGTGGGCGGGAGGATGACTCTGAGGCTCTCGGATTGGCTGGGAAGCCTCTCTCTGGCTGAGCGAACGGTGGGTGCTGCGCATGCTCATCTACAGAAACGCCGCTTGGCCTTTGGACTACACCGTCTG----TCGCTCTAACGAGCCGGCGTCGCCGCCAGGGGACGCTCGG
>gene=chr22_42486833-42487029; species=papHam
GGGGGAATGCCCCGCCTGTAGGCTGGGTGGGCGGGAGGATGACTGTAAGGCTCTCCGATTGGCTGGGAAGCCTCTCTCTGGCTGAGCGAACGGTGGGGGCTGCGCATGCTCATCTACAGAAGCGCCGCTTGGCCTTTGGACTAACCTATCTG----TCGCGCTAACGGGCCGGCGTCGCCGCTAGGGGACGCTCGG
>gene=chr22_42486833-42487029; species=ponAbe
GGAGGAACGCCCCGCCTGTATGCTGGGTGGGCGGGAGGATGACTCTGAGGCTCTCGGATTGGCTGAGAAGCCTCTCTCTGGCTGAGCGAACGGTGGGGGCTGCGCATGCTCATCTGCAGAAACGCTGCTTGGCCTTTGGACTACCCCATCTG----TCGCTCTAACGAGCCGGCCTCGCCGCCAGGGGACGCTTGG
>gene=chr22_42486833-42487029; species=rheMac
GGGGGAATGCCCCGCCTGTATGCTGGGTGGGCGGGAGAATGACTGTAAGGCTCTCCGATTGGCTGCGAAGCCTCTCTCTGGCTGAGCGAAGGGTGGGGGTTGCGCATGCTCATCTACAGAAGCGCCGCTTGGCCTTTGGACTAACCTATCTG----TCGCGCTAACGGGCCGGCGTCGCCGCCAGGGGACGCTTGG
>gene=chr22_43253315-43253458; species=hg19
CAATCCCCGCCCACGACCGGGCCCGTCCACCGCCGGGGCGCAGGCGCCGCTCGCTTTCCCTCCCCGCCCTCGCTTCAGCCGCGCCGCTGGCCCGACCCCAGGCGCTGCACGCGCGTGCGCAGGAGGCTCGCGCGCCATTTGCG
>gene=chr22_43253315-43253458; species=bosTau
-----------------------------------------------------------------------------------------------------------------------------------------------
>gene=chr22_43253315-43253458; species=calJac
CAAACCCCGCCCACTACCGGGCCCGCCCACCGCCGGGGCGCAGGCGCCCCTCGCTTTCCCGCCCCGCTGTCGCTTCAGCGGCGCTGCTAGCAGGGTCCCAGACACTGTATGCGCGTGCGCAGAAGGCTCGCGCGCCTTTCGTG
>gene=chr22_43253315-43253458; species=canFam
CAGGCCACGCCCATCGA-GGCCACGCCCACCACCGGGGCTCACGCGCCGCTC----TCTTCTCGCGGCCTCGCTC-AGC---------GGCTCCGCCCACTgcgccgcccgcgcgTGCGCAGGAGCCCGGCGCCGCTCCTCCC
>gene=chr22_43253315-43253458; species=equCab
-----------------------------------------------------------------------------------------------------GCGCTGCATGCGCGTGCGCAGGAGCCCGGAGCCCCTCCTCCT
>gene=chr22_43253315-43253458; species=gorGor
CAATCCCCGCCCACGACCGGGCCCGCCCACCGCCTGGGCGCAGGCGCCGCTCGCTTTCCCTCCCCGCCCTCGCTTCAGCCGCGCCGCTGGCCCGACCCCAGACGCTGCACGCGCGTGCGCAGGAGGCTCGCGGGCCATTTGCG
>gene=chr22_43253315-43253458; species=panTro
CAATCCCCGCCCACGACGGGGCCCGCCCACCGCCGGGGCGCAGGCGCCGCTCGCTTTCCCTCCCCGCCCTCGCTTCAGCCGCGCCGCTGGCCCGACCCCAGACGCAGCACGCGCGTGCGCAGGAGGCTCGCGCGCCATTTGCG
>gene=chr22_43253315-43253458; species=papHam
CAAGCCCCGCCCACGACTGGGCCCGCTCACCGCCGGGGCGCAGGCGCCGCTCGCTTTCCCTCCCCGCCCTCGCTTCAGCCGCGCGGCTGGCCGGACCCCGGACGCTGCACGCGCGTGCGCAGGAGGCTCACGCGCCATTCGCG
>gene=chr22_43253315-43253458; species=ponAbe
CAAGCCCCGCCCACGACCGGGCCCGCCCACCGCCGGGGCGCAGGCGCCGCTCGCTTTCCCTCCCCGCCCTCGCTTCAGCTGCGCCGCTGGCCCGACGGCGGACACTGCACGCGCGTGCGCAGGAGGCTCGCGCGCCATTTGCG
>gene=chr22_43253315-43253458; species=rheMac
CAAGCCCCGCCCACGACTGGGCCCGCTCACCGCCGGGGCGCAGGCGCCGCTCGCTTTCCCTCCCCGCCCTCGCTTCAGCCGCGCGGCTGGCCGGATCCCGGACGCTGCACGCGCGTGCGCAGGAGGCTCACGCGCCATTCGCG
>gene=chr22_45559637-45559845; species=hg19
AGCCGACGCCCCAAAGCGCGGCTGCTGGCGCCGGCTACGAGATCAAGGTCGGCGCGTGCGCGCTTGCGCGAGACCGGCATTCTCAGCCCCGCGCCGGTTTCCAGGGAGCTGGGCGCATGCGCCGCGTAAGGGGCCCGGCCGGCGGAAGGAGGTGCTACTGCCGGAAGCGCCGGCGCGCTTGCGCAGTAGCTGAACGCGGGCGTTTCTT
>gene=chr22_45559637-45559845; species=bosTau
GCCG-ACGCCACAAGCCCCGCCCCCCGGTGCCGACTTCCT-GCCGGGACGTGCGCTTGCGCGCATGCGGAAAAGGGGAATGCGCCTTC-GGCAACGGTTTTAAAGCAGTTGGGCGCATGCGCTGCGAGAGGCCC--CGCCGCCG-TGGGTAGTGCTGCCAACCGAGGCTCCGGCGCGCTTGCGCAGTAGCTGGAAGCGGGCGTTTCTT
>gene=chr22_45559637-45559845; species=calJac
-----------------------------GCCGACGCCGCTATTAAGGTCGGCACATGCGCGCTTGCGCGAGATGGGCGCGCTCCGCCCCACGCGGGTTTCCAGGGAACTGGGCGCATGCGCCGCGTGAGGGGCCCGGCGGGCGGAAGGCGGTGCTGCGGCTGT-GTCTCCGGCGCGCTTGCGCAATAGCTGAACGCGGGCGTTTCTT
>gene=chr22_45559637-45559845; species=canFam
----------------------------------------------------------------------------------------------------------------------------------------------------------------------------------------------------------------
>gene=chr22_45559637-45559845; species=equCab
ACCA-ACGCCGTAAACTCGAGCCGCAGGCGCCAGCTCTCTGGCTGAAGTGTGCGCATGCGCGCAGGCGTAAGCCAGGCGCGCTCCTTCTGGGAACAGTTTGCAAGCAGCTGGGCGCATGCGCACCGTGACGCTC--CGCCCACA-AGAAAGGAGTCGCTGCGCCAGGCTCTGGC----------------------------------
>gene=chr22_45559637-45559845; species=gorGor
AGCCGACGCCCCAAACCGCGGCTGCTGGCGCCGGCTACGAGATTAAGGTCGGCGCGTACGCGCTTGCGCGAGACAGGCATTCTCAGCCCCGCGCCGGTTTCCAGGGAGCTGGGCGCATGCGCCG-GTAAGGGGCCCGGCCGGCGGAAGGAGGTGCTACTGCCGGAAGCGCGGGCGCGCTTGCGCAGTAGCTGAACGCGGGCGTTTCTT
>gene=chr22_45559637-45559845; species=panTro
AGCCGACGCCCCAAACCGCGGCTGCTGGCGCCGGCTACGAGATTAAGGTCGGCGCGTGCGCGCTTGCGCGAGACCGGCATTCTCAGCCCCGCGCCGGTTTCCAGGGAGCTGGGCGCATGCGCCGCGTAAGGGGCCCGGCCGGCGGAAGGAGGTGCTACTGCCGGAAGCGCCAGCGCGCTTGCGCAGTAGCTGAACGCGGGCGTTTCTT
>gene=chr22_45559637-45559845; species=papHam
AGCCGACACCCCAAGCCGCCGCTGCCGGCGCCGGCTCCGGGATTAAGGTCGGCGCGTGCGCGCTTGCGCGAGACAGGCACGCTCAGCCCGGCGCCGGTTTCTAGGGAGCTGGGCGCATGCGCCGCGTGAGGGGCCCGGCCGGCGGAAGGAGGCGCTGCTACCGGAGGTCCCGGCGCGCTTGCGCAGTAGCTGAACGCGGGCGTTTCTT
>gene=chr22_45559637-45559845; species=ponAbe
AGCCGACGCCCCAAACCGCGGCTGCTGGCGCCGGCTCCGAGATCAAGGTCGGCGCGTGCGCGCTTGCGCGAGACCGGCAGTCTCAGCCCCGCGCCGGTTTCCAGGGAGCTGGGCGCATGCGCCGCGTAAGGGGCCCGGTCGACGGAAGGAGGTGCTACTGCCGGAAGCGCCGGCGCGCTTGCGCGTTAGCTGAACGCGGGCGTTTCTT
>gene=chr22_45559637-45559845; species=rheMac
AGCCGACACCCCAAGCCGCCGCTGCCGGCGCCGGCTCCGCGATTAAGGTCGGCGCGTGCGCGCTTGCGCGAGACGGGCACGCTCAGCCCGGCGCCGGTTTCTAGGGAGCTGGGCGCATGCGCCGCGTGAGGGGCCCGGCCGGCGGAAGGAGGCGCTGCTACCGGAGGTCCCGGCGCGCTTGCGCAGTAGCTGAACGCGGGCGTTTCTT
>gene=chr22_46692569-46692688; species=hg19
CCTAGTGACACTTGGCGGCCAGGCCGGGCAGACTTCCGGGTGGGTGATCCCTGGCGCTGTGCGGAGCCATTCGCTGCGCTGAAGCAGTGCGCATGCGCACTGGACGCTTCTTACCAGCG
>gene=chr22_46692569-46692688; species=bosTau
TCCTGTGCTGAGCCAAAG----GAGCCTAAGGCACCCAG--------------CGGGCATGCGC--------AGCGAGCCAAGGCAGTGCGCACGCGCGCCACCTTCCCCTCCCCCCGG
>gene=chr22_46692569-46692688; species=calJac
-----------------------------------------------------GCGCCGTGCGGAGCCAATCACTGCGTTGAAGCAGTTCGCATGCGCGCGGGGTGTTTCTTACCGGCG
>gene=chr22_46692569-46692688; species=canFam
CCTGCGGACACACGGAACC----CAGCGGGAG---CCTG--------------CCAGCAG------------CGAGCACGGAGCCAGTGCGCACGCGCGCCGCGCCCTCCTCCCCGCGG
>gene=chr22_46692569-46692688; species=equCab
tccgcaaccgaatggagcgcctAGAGCTAGGAACCCCTG--------------TAAGCTGTCACCGCAGGCCCGCGC-CGAACCCCGGGCATGCGTGCGCCGCGTTCTCCTCCTGTGTC
>gene=chr22_46692569-46692688; species=gorGor
CCTAGTGACACTTGGCGGCCAGGCCGGGCAGACTTCCGGGTGGGTGAGCCCTGGCGCTGTGCGGAGCCATTCGCTGCGCTGAAGCAGTGC-CATGCGCACTGGACGCTTCTTACCAGCG
>gene=chr22_46692569-46692688; species=panTro
CCTAGTGACCCTTGGCGGCCAGGCCGGGCAGACTTCCGGGTGGGTGAGCCCTGGCGCTGTGCGGAGCCACTCGCTGCGCTGAAGCAGTGCGCATGCGCACTGGACGCTTCTTACCGGCG
>gene=chr22_46692569-46692688; species=papHam
GCTAGTGACACGTAGCGGCCAGGCCGGGCAGACTTCCGTGTGGATGCGCCCTGGTGCCGTGCGGAGCCAATCGCTGTGCTGGAGTAGTGCGCATGCGCCCTGGACGCTTCTTACCAGCG
>gene=chr22_46692569-46692688; species=ponAbe
CCTAGTGACACTTGGCGGCCAGGCCGGGCAGACTTCCGGGTGGGTGAGCCCTGGCGCTGTGCGGAGCCATTCGCTGCGTTGAAGCAGTGCGCATGCGCACTGGACGCTTCTTCCCAGCC
>gene=chr22_46692569-46692688; species=rheMac
CCTAGTGACACGTAGCGGCCAGGCCGGGCAGACTTCCGTGTGGATGCGCCCTGGTGCCGTGCGGAGCCAATCGCTGTGCTGGAGTAGTGCGCATGCGCCCTGGACGCTTCTTACCAGCG
>gene=chr22_50963961-50964125; species=hg19
CTGCGCTCTGCCCCGCCGGCTCAGGGAAAGCGGGCGCCACACGCTCACAGGCAGGGCGCAGGCGTCCCCGGAGCTGCGCATGCGCACACGGGCGCAGCCGCTGACAGGCTCTCAGCGCGTGCGCGGAAGGCGGAGCCCGCCGGGGGTCACGTGTTCATCGAGAC
>gene=chr22_50963961-50964125; species=bosTau
CGGCACC---------------ACGGGCCTC--CCGCCC--AGCTCGACGTCAGCGCGCATGCGTCAACGACAACGCGCGCGCGCAGACGGCAGTGGC-ACGGGC-CGCCCGGTGCGCGTGCGCCAAAGGC-----CCGCCGGAAGTCACGTAT---AGGAGGC
>gene=chr22_50963961-50964125; species=calJac
CCACGCCCCGTCCCGTGGGCTCAGGATCCCCG--CGCCACACACTCGCAGCCAGGCCGTAGGCGTCCCGGGAGCTGCGCATGCGCAGACGGGCGCAGCTGCTGACAGGCGCTCGACGCGTGCGCG---GGTGGAGCCCGCCGGAGGTCACGTGTTTGCCGAGCC
>gene=chr22_50963961-50964125; species=canFam
CAGCGCC---------------A-----------CACGGCACGCCGGGCTCGGGCGCTCCCGCCTCGGCGCCAGAGCGCATGCGCGGGCGTGCGTGCG-GCTCGCCCACCCCGCGCGCGTGCGCAGAAGACGGGCGCAGCCTAAGGCTGCGCG----------C
>gene=chr22_50963961-50964125; species=equCab
CCGCGCC---------------AGGGCCCCT--CCGCCGCGCGCTCCGCACCAGCGCGCATGCGTCAACGGCGCCGCGCACGCGTGGA-----------GCTGGCGTGCTCTGTGCGCGTGCGCAAAAGAGGGACCCAACACGCGGCCTGGCG----------G
>gene=chr22_50963961-50964125; species=gorGor
CTGCACTCTGCCCCGTCGGCTCGGGGAAAGCGGGCGCCGCACGCTCACAGGCAGGGCGCAGGCGTCCCCGGAGCTGCGCATGCGCAGACGGGCGCAGCCGCTGACAGGCT------------------------------------------------------
>gene=chr22_50963961-50964125; species=panTro
CTGCGCTCTGCCTCGCCGGCTCAGGGAAAGCGGGCGCCACACGTTCACAGGCAGGGCGCAGGGGTCCTCGGAGCTGCGCATGCGCACACGGGCGCAGCCGCTGACAGGCTCTCAGCGCGTGCGCGGAAGGCGGAGCCCGCCGGGGGTCACGTGTAAATCGAGAc
>gene=chr22_50963961-50964125; species=papHam
CTGCGCTCCGCCCCGCGGGCTCAGGTATCGTGGGCGCCACAAGCTCGCAGCCAGGGCGCAGGCGTCCCCGGAGCTGCGCATGCGCAGACGGGCACGGCCGCTGACGCGCTCTCGGCGCTTGCGCGGAAGGCGGAGCCCACCGCAGGTCACGTGTTCGCCGAGAc
>gene=chr22_50963961-50964125; species=ponAbe
CTGCGCTCCGCCCCGCCGGCTCAGGGAAAGTGGACGCCACACGCTCGCAGCCAGGGCGCAGGCGTCCCCGAAGCTGCGCATGCGCAGACGGGCGCAGCCCCTGACAGGCTTTCAGCGCGTGCGCGGAAGGCGGAGCCCGCCGGAGATCACGTGTTCGCCGAGAC
>gene=chr22_50963961-50964125; species=rheMac
CTGCGCTCCGCCCCGCGGGCTCAGGTATCGTGGGCGCCACAAGCTCGCAGCCAGGGCGCAGGCGTCCCCGGAGCTGCCCATGCGCAGACGGGCACGGCCGCTGACGCGCGCTCGGCGCTTGCGCGGAAGGCGGAGCCCACCGCAGGTCACGTGTTCGCCGAGAC
>gene=chr13_21714538-21714679; species=hg19
CGTCAGCACCCGCCTTTTCCCGAAGTCGCAACACGCAGGCGCGCTCCGGCTCGCTCACCACGCACGGAAGTGCGCCTGCGCCAGGAGACGCCCCGCCCAGCCCCTGGCCGACTATAAAGTGTCGAGCTTCTCCTCGCGAGA
>gene=chr13_21714538-21714679; species=bosTau
CGCCAGTGCCCGCCCCTTCCC-AGGAGCCAACGCGCAGGCGCGCCCGGGCTAGCGCTTCATA---GCTAGTGCGCCTGCGCCGGGAGATGCCCCGCCCTCG--CCGGTCATATATAAAACTTCGAGCGTCTCCTCGCGAGA
>gene=chr13_21714538-21714679; species=calJac
CGCCACCAC---CCTTTTCCTTCTGTCGCAACACGCAGGCGCGCCCGGGCTCACGCGCCGCGCACCGAAGTGCGCCTGCGCCAGGAGACGCCCCGCCCAGTGCC-GGCCGAATATAAAATGTGGAGCTTCTCCTCGCGAGA
>gene=chr13_21714538-21714679; species=canFam
CGCCAACGCCCGCCTTTTTCCGAGGACGCAACACGCAGGCGCGGCCGGGCTCACGCGCCGCACAACGAACTGCGCCTGCGCCAGCAAACGCCCCGCCCCTCC-CCGGTCCTCTATAAAGCCTCGAGCTTCTCCTCGCGAGA
>gene=chr13_21714538-21714679; species=equCab
CGCCAGTGCCCGCCTTTTCCCGAGGACGCAACACGCAGGCGCGGCAGGGCCCACGCGCCAGACAATGAATTGCGCCTGCGCTAGGGAACGCCCCGCCCCCA--TTGGTCCTCTATAAAGCCTCGAGTTTCTCCTCGCGAGA
>gene=chr13_21714538-21714679; species=gorGor
CGTCAGCACCCGCCTTTTCCC-AAGTCGCAACACGCAGGCGCACTCCCGCTCGCACACCACGCACGGAAGTGCGCCTGCGCCAGGAGACGCCCCGCCCAGCCCCTGGCGGACTATAAAGTGTCGAGCTTCTGCTCGTGAGA
>gene=chr13_21714538-21714679; species=panTro
CTCCAGCACCCGCCTTTTCCCGAAGTCGCAACACGCAGGCGCGCCCCGGCTCGCACACCACGCACGGAAGTGCGCCTGCGCCAGGAGACGCCCCGCCCAGCCCCTGGCCGACTATAAAGTGTCGAGCTTCTCCTCGC----
>gene=chr13_21714538-21714679; species=papHam
GGCCAGCACCCGCCTTTTCCCGAAGTCGCAACACGCAGGCGCGC-CCGGCTCGCACGACACGAACGGAAGTGCGCCTGCGTCAGGAGACGCCCCGCCCAGCCCCTGCCCGACTATAAAGTGTCGAGCTTCTCCTCGCGAGA
>gene=chr13_21714538-21714679; species=ponAbe
CGTCAGCACCCGCCTTTTCCCGAAGTCGCAACACGTAGGAGCGCTCCGGCTCGTACGCCACGCACGGAAGTGCGCTTGCGCCAGGAGACGCCCCGCCCAGCCAGTGGCCGACTATAAAGTGTCGAGCTTCTCCTCGCGAGA
>gene=chr13_21714538-21714679; species=rheMac
GGCCAGCACCCACCTTTTCCCGAAGTCGCAACACGCAGGCGCGC-CCGGCTCGCACGCCACGAACGGAAGTGCGCCTGCGTCAGGAGACGCCCCGCCCAGCCACTGCCCGACTATAAAGTGTCGAGCTTCTCCTCGCGAGA
>gene=chr13_27998600-27998784; species=hg19
GCCGAGGACGCAGAAACCCCCGCCTCTCATCCAGGGCTGACAGGGCACGGGCCGCGAGCCGCGGCGGGGCCTCCTGGCGCATGCGCGATCTCCCGGAGCATGCGCAGCAGCGGCGCCGACGCGGGGCGGTGCCTGGTGACCGCGCGCGCTCCCGGAAGTGTGCCGGCGTCGCGCGAAGGTTCAG
>gene=chr13_27998600-27998784; species=bosTau
GCTGGGTAGGACAAA-------GCCTCCGCCGGGAAAGGTAGAGGCGC-------GGGCAGCCGAGGGGCTCCCCGGAGCAAACGCAAAAGC--GGAGCATGCGCGAGCGCTACGCCGGCGC----------------------CACGCTCCCGGAAGTGCCGTGGGCCCACGCGTTGGGTGGA
>gene=chr13_27998600-27998784; species=calJac
GCAGAGGAGTCAGACGACCGCGCCCCTCATCCAgggcgggcggggcgt-------gggccgcggcggggccTCCTGGCGCATGCGCGATCTCCCGGAGCAGGCGCGGCCGCAGCGCCGACGAGGGGCGGGGC--GGTG-CCGAGTGCGCTCCCGGAAGTGTGCCGGCGTAGCGCTAGGGTTCAG
>gene=chr13_27998600-27998784; species=canFam
CCTCGGGCGGAGGGA--------------cccgcg---ggaggggcgc-------tggcccgcgAGCGGCCTC---------------------GGAGCATGCG------CGTCTGCGGCGTGGGGCGGGGCCTGgcg------CGCGCTCCCGGAAGTGCGGCGGGGTCGCGCGTCGGGT---
>gene=chr13_27998600-27998784; species=equCab
GCTGGGAAGACGAAG-------GCACCCGCCGGTAGCGGGCGGGGCGC-------TGGCCGGCGCAAGCTTTC---------------------------------------------------------------------------------------------------------------
>gene=chr13_27998600-27998784; species=gorGor
GCGGAGGACGCAGAAAC-CCCGCCTCTCATCCAGGGCTGGCAGGGCACGGGCCGCGAGCCGCGGCGGGACCTCCTGGCGCATGCGCGATCTCCCGGAGCATGCGCAGCAGCGGCGCCGACGCGGGG-GGTGCCTGGTGACCGCGCGCGCTCCCGGAAGTGTGCTGGCGTCGCGCGAAGGTTCCG
>gene=chr13_27998600-27998784; species=panTro
GCCGAGGACGCAGAAACCCCCGCCTCTCATCCAGGGCTGGCAGGGCACGGGCCGCGAGCCGCGGCGGGGCCTCCTGGCGCATGCGCGATCTCCCGGAGCATGCGCAGCAGCGGCGCCGACGCGGGGCGGTGCCTGGTGACCGCGCGCGCTCCCGGAAGTGTGCCGGCGTCGCGCGAAGGTTCAG
>gene=chr13_27998600-27998784; species=papHam
GCAAAGGACGCAGAAGC-CCCGCCTCTTATCCAgggcgggcggggcgcgtggcgcgggcggcggcggcgcTTTCTGGCGCAGGCGCGATCTCCCGGAGCATGCGCAGCCGTggcgccggcgcggggcggggcctggtgcccccccgcgcTCCCGGAAGTGTGCCGGCGTCGCGCGAAGGTTCAG
>gene=chr13_27998600-27998784; species=ponAbe
GCCGAAGACACAGAAACCCCCGCCTCTCATCCACGGCTGCCAgggcgc-ggccgcgagccgcggcggggccTCCTGGCGCATGCGCGATCTTCCGGCGCATACGCAGCAGCGGCGCCGACGCGGGGCGGTGCCTGGTGACCGCGCGCTCTCCCGGAAGTGTGCCGGCGTCGCGCGAAGGTTCAG
>gene=chr13_27998600-27998784; species=rheMac
GCAAAGGACGCAGAAGC-CCCGCCTCTTATCCAgggcgggcggggcgcgtggcgcgggcggcggcggcgcTTTCTGGCGCATGCGCAATCTCCCGGAGCATGCGCAGCAGTggcgccggcgcggggcggggcctggtgcccccccgcgcTCCCGGAAGTGTGCCGGCGTCGCGCGAAGGTTCAG
>gene=chr13_40229682-40229868; species=hg19
TTGTCCCGCCCCCCACATCTTCTCCGCCCCTCACGCTTCTGAGAGCCCAAGCAGGGTTACCCGGCGAAGACTTCCGGGGCCGATGCGCATGCGCGGCCGATTTGCACATGCGCAATACTCGCGCTGCCTCCGTGGTCCCTGCCTGGCTGAGGTGGCAGCAGGGGGCGGGACGCGCAGCGCTATGGC
>gene=chr13_40229682-40229868; species=bosTau
TTGCTCCGCCTCCCTCGATTTCCACCCGCCCCG---TCCTAGGAGCC------AGGCTGA--GGCACAGGCGTCCGAGGG-----CGCATGCGCGGCAGCAGCGCAT--GCGTGCTACGCG-GCTACTGGCGC-GTCCCTTTTGGGCTGAGGTGGCCGGCGCCTGCGGGACGCCAGGCGCTATGGC
>gene=chr13_40229682-40229868; species=calJac
TTGTCCCGCCCCCGGTGTCTTCTCCACCCGTCGAGCTTCTGGGAGCCCAGGCAGGGTTACCCGGTGGAGCCTTCCGGGGCCGAAGCGCATGCGCAGCCGATCTGCACATGCGCAATACTCGCGCTGTCGCCGCGATCCCGGCCTGGCTGAGGTGGCAGGGGG---CGGGACGCGCTGCGTTATGGC
>gene=chr13_40229682-40229868; species=canFam
TCGCCCCCGCCCCcgcccctcgcgcccctccagcgcccctGCGGAGC------TGGCTA---CGCGGAGCCTCCGGGGGG-----CGCGTGCGCGGCC-----------GCGCAGTATCGGCGCCGCCGGCGCGGTCCGAGCGGGGCTGAGGTGGCGGCCGCGGACGGAGCCTGCGCCCCCATGGC
>gene=chr13_40229682-40229868; species=equCab
CTGCCCCTCCTCCCCTCACTCTCCCCCACCTCGCGCTTCTGCGAGCC------TGGCTGG--GGCAGAGCCTTCCGAGGG-----CGCATGCGCGGCA-----------GCGCACTACGCGCGCTGCCGGCGTGGTCCCAGCGGGGCTGAGGTGGCCGCAGAGGACGGGGCTGGCGGCGCCATGGC
>gene=chr13_40229682-40229868; species=gorGor
---------------------CTCCGCCCCTCACGCTTCTGGGAGCCCAAGCAGGGTTACCCGGCCAAGACTTCCGGGGCCGATGCGCATGCGCGGCCAATTTGCACATGCGCAATACTCGCGCTGCCTCCGTGGTC-CTGCCTGGCTGAGGTGGCAGCAGGGGGCGGGACGCGCAGCGCTATGGC
>gene=chr13_40229682-40229868; species=panTro
TTGTCCCGCCCCCCACATCTTCTCCACCCCTCACGCTTCTGGGAGCCCAAGCAGGGTTACCCGGCGAAGACTTCCGGGGCCGATGCGCATGCGCGGCCGATTTGCACATGCGCAATACTCGCGCTGCCTCCGTGGTCCCTGCCTGGCTGAGG-GGCAGCAGGGGGCGGGACGCGCAGCGCTATGGC
>gene=chr13_40229682-40229868; species=papHam
TTGTCCCGCCCCCCACATCTTCTTCACCCCTCACCCTTCTGGGAGCCCAGGCAGGGTTACCCGGTGGAGCCTTCCGGGACCGATGCGCATGCGCGGTCGATCTGCACATGCGCAATATTCGCGCTGCCGCCGCTGTCCCTGCCTGGTTGAGGTGGCAGCAAGGGGCGGGACGCGCAGCGCTATGGC
>gene=chr13_40229682-40229868; species=ponAbe
TTGTCCCGCCCCCCACATCTTCTCCACCCCTCACGCTTCTGGAAGCCCAAGCAGGGTTGCCCGGCGGAGACTTCCGGGGCCGATACGCATGCGCGGTCGATCTGCACATGCGCAATACTGGCGCTGCCGCCGCCGTCCCTGCCTGGCTGAGGCGGCAGCAGGGGGCGGGACGCGCAGCGCTATGGC
>gene=chr13_40229682-40229868; species=rheMac
TTGTCCCGCCCCCCACATCTTCTTCACCCCTCACCCTTCTGGGAGCCCAGGCAGGGTTACCCGGTGGAGCCTTCCGGGACCGATGCGCATGCGCGGCCGATCTGCACATGCGCAATATTCGCGCTGCCGCCGCTGTCCCTGCCTGGTTGAGGTGGCAGCAAGGGGCGGGACGCGCAGCGCTATGGC
>gene=chr13_45492158-45492307; species=hg19
GACAAATTGAGTCTTCTCGGTCGGCTTCCGCCCACTCCATCGCGTTCATCCGTAGGCGTCAAACCTGCTCCTGCGCCTGCGCGGAGTCTGCAGCGGTTTAAACCGTTCAGGTTCGCATTCTACTGTTTCTCTCCTTGcaggggcccttg
>gene=chr13_45492158-45492307; species=bosTau
GACAAATTGAGTCTTCAGTCTCAGCTTCCTCCCGCCCCGCCTCTTCCGACATCCGCTGGCAGACCTATTTCTGCGCATGCGGA----------------------------------------------------------ggcgctcg
>gene=chr13_45492158-45492307; species=calJac
GACAAATTGAGTCTCCTCAGTCGGCTTTCGCCCGCTCTATCCGGTCCGTCCGCAGGCGTCAAAcctgctcctgcgcctgcgcAGAGCCTGCCGCCATTTTACCCGGTCCGGCTCGCAGTCTGCTGTTTCTCTCCTTGCCCGGCCGCTTG
>gene=chr13_45492158-45492307; species=canFam
GGTAAATTGAGTCGCTCGCCGCGGCTTCCGCCCGCCC-GCCTCGCAGGGCGGCCGGCGTCAGACCCGCTTCTGCGCCTGCGGG-ACC-CGAGGCCGCCTAACCCCTTCC-----GCTCCCCGC---CCGCCCC----------------
>gene=chr13_45492158-45492307; species=equCab
GACAAATTGAGTCTGCCGCAGCGGCTTCGGCCCGCCCAGCCACACTGAGCTTCCGGCAGCGGACCTGCCTGTGCGCCTGCGCA-CCCTCGCGGCCGCTTCCCCCGTTCCGG---GCTACCCGCTAGCCGTCCCCTCAAGTTCGCCCTCA
>gene=chr13_45492158-45492307; species=gorGor
-----------------------------------------------------------------------------------------------------------------------------------------------------
>gene=chr13_45492158-45492307; species=panTro
GACAAATTGAGTCTTCTCGGTCGGCTTCCGCCCACTCCATCGCGTTCATCCGTAGGCGTCAAACCTGCTCCTGCGCCTGCGCGGAGTCTGCAGCGGTTTAAACCGTTCAGGTTCGCATTCTACTGTTTCTCTCCTTGCAGGGGCTCTTG
>gene=chr13_45492158-45492307; species=papHam
GACAAATTGAGTCTTCTCGGTCGGCTTCCGCCCGCTCCATCACGTTCGTCCGTAGGCGTCAAACCTCCTCCTGCGCCTGCGCGGAGTCTGCAGGCGTTTAAACTGCTCAGGTTCGTA---------TTCTCTCTTTACAGgggcctctg
>gene=chr13_45492158-45492307; species=ponAbe
GGCAAATTGAGTCTTCTCAGTTGGCTTCCGCCCGCTCCATCGTGTTCATCCGTGGGCGTCAAACCTGCTCCTGCGCCTGCGCGGAGTCTGCAGCCGCTTAAACCGTTCAGGTTCGCATTCTACTGTTTCTCTCCTTGCAGGGGCCCTTG
>gene=chr13_45492158-45492307; species=rheMac
GACAAATTGAGTCTTCTCAGTCGGCTTCCGCCCACTCTATCACGTTCGTCCGTAGGCGTCAAACCTCCTCCTGCGCCTGCGCGGAGTCTGCAGCCGTTTAAACTGCTCAGGTTAGTA---------TTCTCTCCTTACAGgggcctttg
>gene=chr13_48575368-48575510; species=hg19
CGGCCACTAGCCTGCCGTAGAACATGGAGGCCGCCATTTCTGAGTCGGACCCCGTCCCCTCGGCGCCGCGCGCAGGCGCACAGGCGACAGGCGGCCCAAGGCGCAGCCTCTCTGCAGCGCTCACCTACGCCCCGCCTCGCGC
>gene=chr13_48575368-48575510; species=bosTau
CAGCCAAGAGCCGGCTGTAGAACACGGAGGCCGCCATTTCTCAGTCCGACCAAGTCCCCTGGGCGCCGCGCGCAGGCGCAGAACCTCGAGACGACCGGAGACGCGGCGGCTCCCTAGCGCGCACC------GCCCCTAGCCC
>gene=chr13_48575368-48575510; species=calJac
CAGCCAACAACCGGCCGTAGAATACGGAGGCCGCCATTTCTAAGTCGGGCCCCGTCCCTTCGGCGCCGCGCGCAGGCGCACAAGCGCCAGGCGGCCCAAGGCGCAGCCTCTCTGCAGCGCTCACCAACGCCCCTCCTCGCCC
>gene=chr13_48575368-48575510; species=canFam
----------------------------------------------------------------------------------------------------------------------------------------------
>gene=chr13_48575368-48575510; species=equCab
CGACCAACAGCCGGCTGTAAAACATGGAGGCCGCCA-TTCTGAGTCCGACCCCGTCCCCTGAGCGCCGCGCGCAGCCGCAGAAGCGCTAGACGGCCTGCGACGAAACAGCTCCCGGGCGCTCACC------GCTCCTGGCCC
>gene=chr13_48575368-48575510; species=gorGor
CGGCCACCAGCCTGCCGTAGAACATGGAGGCCGCCATTTCTGAGTCGGACCCCGTCCCCTCGGCGCCGCGCGCAGGCGCACAGGCGACAGGCGGCCCAAGGCGCAGCCTCTCTGCAGCGCTCACCTACGCCCCGCCTCGCGC
>gene=chr13_48575368-48575510; species=panTro
CGGCCACTAGCCTGCCGTAGAACATGGAGGCCGCCATTTCTGAATCGGACCCCGTCCCCTCGGCGCCGCGCGCAGGCGCACAGGCCACAGGCGGCCCAAGGCGCAGCCTCTCTGCAGCGCTCACCTACGCCCCGCCTCGCGC
>gene=chr13_48575368-48575510; species=papHam
CGGCCAACAGCCGTCCGTAGAACACGGAGGCCGCCATTTCTGAGTCGGACCCCGTCCACTCGGCGCCCCGCGCAGGCGCACAGGCGCTAGGCGGCCCAAGGCGCAGCCTCTCTGCAGGGCTCACCAACGCCCCGCCTCGCCC
>gene=chr13_48575368-48575510; species=ponAbe
CGGCCACCAGCCGGCCGTAGAACATGGAAGCCGCCATTTCTGAGTCGGACCCCGTCCCCTCGGCGCCGCGCGCAGGCGCACAGGCGATAGGCGGCCCAAGGCGCAGCCTCTCTGCAGCGCTCACCTACGCCCCGCCTCGCAC
>gene=chr13_48575368-48575510; species=rheMac
CGGCCAACAGCCGGCCGTAGAACACGGAGGCCGCCATTTCTGAGTCGGACCCCGTCCCCTCGGCGCCCCGCGCAGGCGCACAGGCGCTAGGCGGCCCAAGGCGCAGCCTCTCTGCAGGGCTCACCAACGCCCCGCCTCGCCC
>gene=chr13_48669159-48669312; species=hg19
CCAAACCGCCTCCCAGCCGCTCCTTCTCCTTCTCACCACTCGAAGACGCAGCCATTTTCCCCAGAGTCCCGCCACCGGCGCACGCGCAGAGCGAGCTGACGCAGGTGCGTGGCGAGAAGGCGGGCTCGGAAGGCGGAAGAGTCACCCAGGAGA
>gene=chr13_48669159-48669312; species=bosTau
CTAAGCCGCCGCCCGGCCGCTCCTTCTCCTTCTCGCCGCTCGACGCCGCCGCCATGGTGCCCACAG-------GCAGGCGTGCGCGCAGTGCGCACTG--GCGAC---------GAGAGGCGGGCTCGGCCGGCGGAAGGATCGCCGAGGC-A
>gene=chr13_48669159-48669312; species=calJac
CCAAGCCGCCTCCCAGCCGCTCCTTCTCCTTCTCACCACTCGAAGACGCAGCCATACTCCCGACCGTCCCGCCGCTGGCGCACGCGCAGTGCATGCTGACGCAGGGGCGTGGCGGGTAGGCAGGCTCGGAAGGCAGAAGAGTCACCCAGTGAA
>gene=chr13_48669159-48669312; species=canFam
ccgcgccgccccccGGCCGCTCCTTCTCCTTCTCCCCACCCGAGGCCGCCGCCATGCTGCTCGCGGGCCGGAAGCCGGAGACTGCGCA--GACCCCGGC-GCGCG-----------GAGGCGGGCTCCGGAAGCGGAAGGGCCACCGAggcgg
>gene=chr13_48669159-48669312; species=equCab
CCGAGCCGCCTCCCGGCCGCTCCTTTTCCTTCTCGCCACTCGAAGACGCCGCCATGCTTCCTACCGGCTGGCAGCCGGCGCCAGCGCAGTGCGCGCTGG-GCGAG---------GAGAGGCGGGTTTGGGAGGCGGAGGGGCCACCGAGGCAG
>gene=chr13_48669159-48669312; species=gorGor
CCAAACCGCCTCCCAGCCGCTCCTTCTCCTTCTCACCACTCGAAGACGCAGCCATTCTCTCTAGAGTCCCGCCACCGGCGCACGCGCAGAGCGCGCTGACGCAGGTGCGTGGCGAGAAGGCGGGCTCGGAAGGCGGAAGAGTCACCCAGGAGA
>gene=chr13_48669159-48669312; species=panTro
CCAAACCGCCTCCCAGCCGCTCCTTCTCCTTCTCACCACTGGAAGACGCAGCCATTCTCCCCAGAGTCCCGCCACCGGCGCACGCGCAGAGCGCGCTGACGCAGGTGCGTGGCGAGAAGGCGGGCTCGGAAGGCGGAAGAGTCACCCAGGAGA
>gene=chr13_48669159-48669312; species=papHam
CCAAGCCGCCTCCCAGCCTCTCTTTCTCCTTCTCACCACTCGAAGACGCAGCCATTTTCCTCACAGCCCTGCCGCCGGCGCACGCGCTGAGCGCGCTGACGCAGGGGCGTGGCGAGGAGGCGGGCTCAGAAGGCGGAAGAGTCATCCAGGAGA
>gene=chr13_48669159-48669312; species=ponAbe
CCAAACCGCCTCCCAGCCGCTCCTTCTCCTTCTCACCACTCGAAGACGCCGCCATTCTCCCCAGAGCCCCGCCGCCGGCGCACGCGCAGAGCGCGCTGACGCAGGTGCGTGGCGAGAAGGCGGGCTCGGAAGGCGGAAGAGTCACCCTGGAGA
>gene=chr13_48669159-48669312; species=rheMac
CCAAGCCGCCTCCCAGCCTCTCTTTCTCCTTCTCACCACTCGAAGACGCAGCCATTTTCCTCACAGCCCCGCCGCCGGCGCACGCGCTGAGCGCGCTGACGCAGGGGCGTGGCAAGGAGGCGGGCTCGGAAGGCGGAAGAGTCATCCAGGAGA
>gene=chr13_49106720-49106982; species=hg19
CAGACGTGGGAGCTTAGGATGAGAGCGGCCTCCGAGCAGATGATCACCCTGGAACGACGCCAAACGCGACCCCTACCAGAGGACTCGCGCATGCGCAGCGCAGCCTGGGCCGGCGGCCTGGGCAGGATGTAGTCGCGAGCAGCGCACCGGGCCCACGCCAGCGGAATTGCGCATGCGCAGGGCCGCCTCTGCCTGCGGCCTGGGCTGGGTGTAGCCCCGGAACCTAGCTCTTAACTCCCGCCAGCAGTTTTACGCATGCGCG
>gene=chr13_49106720-49106982; species=bosTau
-----AAAGA-----------GAAAAGGCCTCCAGGCGGGTGACGAGCCTGGCGAGACGCCACACGCCACTTCCGCTAGTGACTC-ACGCATGCGCAACGCCGCCTCGGTCTGAGACCTGGGTCGGGTACGATCCCGGGCCGCGCGCCGTGCCACCGCCCGCGGCTGTGCGCACGCACGCCGACACCTGAGCCCCAGTACCGGGCAAGGTGTCGACCCCGAGCCCCGCGCCCAGGCCTCGCCGGAGGACTTGCGCACGCGCA
>gene=chr13_49106720-49106982; species=calJac
CAGACCCGGGAGCTCAGGAAGAGAACAGCCTTCTGGCAGGCGAGCACATCGGAACGACGCCAAACGCGACCCCTACCAGACGACTCGCGCATGCGCAGCGCAGCCTGGGCCGGC-GTCTGAGTAGTATGTAGCCCCGAGCAGCGCACCGGGTCCCCGCCAGCGGAATTGCGCATGTGCAGGGCAGCCACTGCCCGCGGCCTGGGCTGGGTGTAGCCCCAGAACCCAGCCCCTAGCCCTCGCCGGCAGGTGTACGCATGCGCG
>gene=chr13_49106720-49106982; species=canFam
---------------------------gcccc---gcggccgctgcgcc-------------------------gcccgcgcacctgcgcacgcgcagcgccgccg-ggcccgcggccgggggAGGGCTCAGAGccgcgc------ccc-gcccccgcccgcggctttgcgcacgcgcggcgacgcctcggccccggcctcggcctcg------------------------------------------------------
>gene=chr13_49106720-49106982; species=equCab
TGGCCAAGGT-----------GGGGAAGCCTCCAGGCAGACGACACGCCTGGGGCGACGCCAAACGCCTCCTTTGCCAGCGTACCTGCGCATGCGCACCGCCGCTTCGACCCGCGGGCCGAGTAGGCTACAATCCCGAGCCGCGCGCCC-ACCCCGGCCAGGGGCTTTGCGCACGCGCAGAGACGCCTCGGTCCTGGGCCTGGTGCGG------------AGTCGCAAGTCTAGGCCCCGCCACCGGGTTTGCGCACGCGCG
>gene=chr13_49106720-49106982; species=gorGor
CAGACGCGGGAGCTTAGGATGAGAGCCGCCTCCGAGCAAATGA-CACCCTGGAACGACGCCAAACGCGACCCCTACCA-AGGACTCGCGCATGCGCAGCGCAGCCTGGGCCGGCGGCCTGGGCAGGATGTAGTCGCGAGCGGCGCACCGGGACCACGCCAGCGGAATTGCGCATGCGCAGGGCCGCCTCTGCCTGCGGCCTGGGCTGGGTGTAGCCCCAGAACCTAGCTCTTAACTCCCGCCAGCAGTTTTACGCATGCGCG
>gene=chr13_49106720-49106982; species=panTro
CAGACGCGTGAGCTTAGGATGAGAGCGGCCTCCGAGCAGATGATCAGCCTGGAACGACGCCAAACGCGACCCCTACCAGAGGACTCGCGCATGCGCAGCGCAGCCTGGGCCGGCGGCCTGGGCAGGATGTAGTCGCGAGCAGCGCACCGGGCCCACGCCAGCGGAATTGCGCATGCGCAGGGCCGCCTCTGCCTGCGGCCTGGGCTGGGTGTAGCCCCAGAACCTAGCTCTTAACTCCCGCCAGCAGTTTTACGCATGCGCG
>gene=chr13_49106720-49106982; species=papHam
CGGACGCGGGAGCCTAAGTTGAGAGCGGCCTCTCGGCAGGTGATCACCCTGGAATGACGCCAAACGGGACCCCAACCAGAGGACTCGCGCATGCGCAGCGCAGCCGGGGCCGGC-GCTTCGGCAGGATGTAGTCCCGAGCAGCGCGCCGGACCCACGCCAGCGGAATTGCGCATGCGCAGGGCAATCTCTGCCCGCGGCCTGGGCTGGGTGTAGCTCCAGAACCTAGCCTCCAGCTCCCGCCAGCAGGTTTACGCATGCGCG
>gene=chr13_49106720-49106982; species=ponAbe
CTGACGCGGGAGCTTAGGAAGAGAGCGGCCTCCGGGCAGATGATCACCCTGGAACCACGCCAAACGCGACCCCTACCAGAGGACTCGCGCATGCGCAGCGCAGCCTAGGCCGGCGGCCTGGGCAGGATGTAGTCGCGAGCAGCGCGCCGGGCCCACGCCAGCGGAATTGCGCATGCGCAGGGCCGCCTCTGCCTGCGGCCTGGGCTGGGTGTAGCCCCAGAACCTAGCTCTTAACTCCCGCCAGCAGGTTTACGCATGCGCG
>gene=chr13_49106720-49106982; species=rheMac
CGGACGCGGGAGCTTAAGTTGAGAGCGGCCTCTCGGCAGGTGATCACCCTGGAATGACGCCAAACAGGACCCCTACCAGAGGACTCGCGCATGCGCAGCGCAGCCTGGGCCGGC-GCTTCGGCAGGATGTAGTCCCGAGCAGCGCGCCGGACCCACGCCAGCGGAATTGCGCATGCGCAGGGCAATCTCTGCCCGCGGCCTGGGCTGGGTGTAGCTCCAGAACCTAGCCTCCAGCTCCCGCCAGCAGGTTTACGCATGCGCG
>gene=chr13_50510654-50510790; species=hg19
CAGGGGGCGTGGCGTTGCGGGCCTGCGGATGTGGGACGGCGTGCGCCTGCGCACCAGCTGGTTTTTTCTCCTTGGGCGGTTTCGCGCACGCCCCCAGGGCTGACAGGTGAGTGGGGCTGTCTGTCCCTCAGTACTT
>gene=chr13_50510654-50510790; species=bosTau
c-----gAAGC----GGGTGGCGGCCTGGCGCGGGACTGCGCGCGCTGGCGCGTAGGAT--TTTTT-TCCTTTGCAAAGCC-AGCTTGTGGTCCTGATACTGAGGGATGCGTGAGCTTGGCCGATTCACTGTACGC
>gene=chr13_50510654-50510790; species=calJac
aagggggcggggcggggcgggCAAGCTGATGTAGGACGGTGTGCGTCTGCGCACCAGCTGTTTTTT-CTC---AGGCGGTTTCGCGCACTGCCCCAGCGCTGACAGGTGAGTGGGGCTGTCTGTCCCTCAGTATTC
>gene=chr13_50510654-50510790; species=canFam
----------------------------------------------------------------------------------------------------------------------------CCCCGGGTACAT
>gene=chr13_50510654-50510790; species=equCab
gcgga-------------gggcggacgggcgagggacggCTTGCGCCTGCGCGGAGGCTCGTTTGT-G-CTTTGGGCGGCCTCGCGTATGAGTCGTATCCTGACGTGTGACTGAGGTTGTCTGG-CCTTCTCACAC
>gene=chr13_50510654-50510790; species=gorGor
tagggggcgtggcgttgcgggCCTGCGGATGTGGGACGGCGTGCGCCTGCGCACCAGCTAGTTTTTCCTCCTTGGGCGGTTTCGCGCACGCCCCCAGCGCTGACAGGTGAGTGGAGCTGTCTGTCCCTCAGTACTT
>gene=chr13_50510654-50510790; species=panTro
CAGGGGGCGTGGCGTTGCGGGCCTGCGGATGTGGGACGGCGTGCGCCTGCGCACCAGCTGGTTTTTTCTCCTTGGGCGGTTTCGCGCACGCCCCCAGCGCTGACAGGTGAGTGGGGCTGTCTGTCCCTCAGTACTT
>gene=chr13_50510654-50510790; species=papHam
cagggggcgtggcgtggccggCCTGAGGCTGTGGGACGCCGTGCGCCTGCGCACCAGCTGGTTTTT-CCTCTTGGGCTGTTTCGCGCACTCCCTCAGCGCTGACAGGTGAGTGGGGCTGTCTGTCCCTCAGTACTC
>gene=chr13_50510654-50510790; species=ponAbe
cagagggcgtggcGTGGCGGGCCTGCGGCTGTGGGACGGCGTGCGCCTGCGCACCAGCTGGTTTTT-CTCCTTGGGCGGTTTCGCGCACGCCCCCAGCGCTGACAGGTGAGTGGGGCTGTCTGTCCTTCAGTACTC
>gene=chr13_50510654-50510790; species=rheMac
----------------------------------------------------------------------------------------------------------------------------------------
>gene=chr13_50656244-50656406; species=hg19
TCTTGCTTTCCCGACATTTTTACGCATGCGCAAACTCCAACCCTCCCCCCTCCTCCCGCCAGGCACATGCGCAGAATCATCGTGGTGCACGGCTCTCCCTTTGCTTCTTCGGTTGCAGTCCTCTTGCTTCTTGCGCGTGCGTGTAGCGCTTTTGCAAAGCCG
>gene=chr13_50656244-50656406; species=bosTau
------------------------------------------------------------------------------------------------------------------------------------------------------------------
>gene=chr13_50656244-50656406; species=calJac
TCCCGCTTTCCCGACATTTTTGCGCAAGCGCAAACTCCAACCCT---TCCGCCTCCCGCCAGGCACATGCGCAGAATCATCGTTGTGCGCGGCTCTCCCTTCGCTTCCTCGGTCGCAGTCCTCTTGCTTCTTGCGCGTGCGTGTAGCGCTTTTGCAAAGCCG
>gene=chr13_50656244-50656406; species=canFam
TCCGGCTTTCCCGGCACTTCTGCGCACGCGCACACTCCCCCCC----CCAGCTCCGCGCCTCGGACATGCGCAGAGCCGTCGCTGCCGGCCGCTCGCGCTCCGCTTCCTCCGTCTCACGCCTCCGACCTCCCGCGCGTGCGTGCAGCGCCCGGGCTCCGCGG
>gene=chr13_50656244-50656406; species=equCab
TCTTCCTTTCCCGACGCTTCTGCTCATGCGCAAACTCCTACCC----CAACCCCCGCGCCTTGAACATGCGCAGAATCATCGCTGTTCGCCGCTCTCCCTTCGCTTCCTCCGTCGCAGTCCT---GTTTCTTGCGCGTGCGTTCAGCTCCTTTGCTCAGCCG
>gene=chr13_50656244-50656406; species=gorGor
TCTTGCTTTCCCGACATTTTTACGCATGCGCAAACTCCAACCCTCCCCCCGCCTCCCGCCAGGCACATGCGCAGAATCATCGTGGTGCACGGCTCTCCCTTTGCTTCTTCGGTTGCAGTCCTCTTGCTTCTTGCGCGTGCGTGTAGCGCTTTTGCAAAGCCG
>gene=chr13_50656244-50656406; species=panTro
TCTTGCTTTCCCGACATTTTTACGCATGCGCAAACTCCAACCCTCCCCCCTCCTCCCGCCAGGCACATGCGCAGAATCATCGTGGTGCACGGCTCTCCCTTTGCTTCTTCGGTTGCAGTCCTCTTGCTTCTTGCGCGTGCGTGTAGCGCTTTTGCAAAGCCG
>gene=chr13_50656244-50656406; species=papHam
TCTTGCTTTCCCGACATTTTCGCGCATGCGCAAACTCCAACTCT--GCTCTCCTCCCGCCGTGCACATGCGCAGAATCATCGTTGTGCGCGGCTCTCCCTTTGCTTCTACGGTCGCAATCCTCTTGCTTCTTGCGCGTGCGTGTAGCGCTTTTGCAAAGACT
>gene=chr13_50656244-50656406; species=ponAbe
TCTTGCTTTCCCGACATTTTTACGCATGCGCAAACTCCAACCCTCTCCCTCCCTCCCGCCAAGCACATGCGCAGAATCATCGTGGTGCACGGCTCTTCCTTTGCTTCTTCGGTTGCAGTCCTCTTGTTCCTTGCGCGTGCGTGTAGCGCTTTTGCAAAGCCG
>gene=chr13_50656244-50656406; species=rheMac
TCTTGCTTTCCCGACATTTTCGCGCATGCGCAAACTCCAACTCT--GCTCTCCTCCCGCCGTGCACATGCGCAGAATCATCGTTGTGCGCGGCTCTCCCTTTGCCTCTACGGTCGCAATCCTCTTGCTTCTTGCGCGTGCGTGTAGCGCTTTTGCAAAGACT
>gene=chr13_52158356-52158505; species=hg19
CGCATGCGTCCTAGTGGTGCTGCAGCGCCCGGGGAGTCGCGGAGGGGAGGGGTGAAAATGGGCTTGCGGGACTGACGCACGCGCATTGGGATACCAGATCCCCGCCTCCTGCTCCAGGTTTCCCCTCCTCCTTCACCACCCTCCCGGAA
>gene=chr13_52158356-52158505; species=bosTau
CGCCTGCGCTCTAGAGGTGCGGCGAGGCTACGGGAATGGCGGAGGAGCGGGGCGGAAACGGC-TCCGAGGACTGGCGCACGCGCATTGGGCCGCCGGCGCCCCGCCCACTT-TGTCAGTTACCCCTCCTCCTCCACCACCCTCCCGGAA
>gene=chr13_52158356-52158505; species=calJac
CGCATGCGTCCTAGTGGTGCTGCAGGATCCGCGGAGTCGCGGAGGGGAGGGGGAGAAATGGGTTTGAGGGACTGACGCACGCGCGTTGGGAAACCAGAGCCCCGCCTTCTGTTCCCGGTT-----TCCTCCTTCGCCACCGTCCCGGAA
>gene=chr13_52158356-52158505; species=canFam
CGCATGCGTcccggggggcctg-------------acggcgacggggccgcggggggcgggg-ctagcgggccggcgcacgcgcgtggggccccccccgccccgccTCCTG-CCCGGGGTTCCGCTCCTCCCCCACCGC----------
>gene=chr13_52158356-52158505; species=equCab
CGCATGCGTCCCAGGGGTACTGCAAGACTTTGGGAATTGCGGAGGGGCGGGGCGGAAATGGG-CTAGGGGGCTAACGCACGCGCATTGGGCCGCCAGCGCCCCGCCTCCTGTCTCAGATTTCCCCTCCTCCTCAACCACCCTTCCGGAA
>gene=chr13_52158356-52158505; species=gorGor
CGCATGCGTCCTAGTGGTGCTGCAGCGCCCGGGGAGTCGCGGAGGGGAGGGGTGAAAATGGGCTTGTGGGACTGACGCACGCGCATTGGGATACCAGAGCCCCGCCTCCGGCTCCAGGTTTCCCCTCCTCCTTCACCACCCTCCCGGAA
>gene=chr13_52158356-52158505; species=panTro
CGCATGCGTCCTAGTGGTGCTGCAGCGCCCGGGGAGTCGCGGAGGGGAGGGGTGAAAATGGGCTTGCGGGACTGACGCACGCGCATTGGGATACCAGATCCCCGCCTCCTGCTCCAGGTTTCCCCTCCTCCTTCACCACCCTCCCGGAA
>gene=chr13_52158356-52158505; species=papHam
CGCATGCGTCCTAGTGGTGCTGCAGCGCCCGGGGAGCCGCGGAGGGGAGGGGGAAAAACGGGCGAGGGGGACTGACGCACGCGCACTGGGACACCAGATCCCCGCCTCCTGCTCCAGGTTTCCCCTCCTCCTTCACCACCCTCCCGGAA
>gene=chr13_52158356-52158505; species=ponAbe
CGCATGCGTCTTAGTGGTGCCGCAGCGCCCGGGGAGTCGCGGAGGGCAGGGGGGAAAATGGGCTTGCGGGACTGACGCACGCGCATTGGGATACCAGATCTCCACCTCCTGCTCCAGGTTTCCCCTCCTCCTTCACCACCCTCCCGGAA
>gene=chr13_52158356-52158505; species=rheMac
CGCATGCGTCCTAGTGGTGCTGCAGCGCCCGGGGAGCCGCGGAGGGGAGGGGGGAAAATGGGCGAGGGGGACTGACGCACGCGCACTGGGACACCAGATCCCCGCCTCCTGCTCCAGGTTTCCCCTCCTCCTTCACCACCCTCCCGGAA
>gene=chr13_77901163-77901316; species=hg19
cgccactgccgccgccaccaccgctaccaccgccaccaccgccgGGGCTACCCGCAATGGGAAGCTGCCGGCCTCACAGAGCATGCGCCACTCCTCGCACATGCTCAGTAACTGCCGCCCCTTTTCCTCCCCACCCCCTCTCCGCCACCACTC
>gene=chr13_77901163-77901316; species=bosTau
cgccgctgccgccgccgcctccgct---------gccaccgccgGAGCCACCCGCAATGGGAAGCGGCCGGCCGTACTGGGCATGCGCCACTCCTCGCGCACGCTCAGTCCCTCCGGCcccgttcccgccccactccctctccgccgccactg
>gene=chr13_77901163-77901316; species=calJac
cgccactgccgccgccaccaccgct---------accaccgccTGGGCTACCCGCAATGGGAAGCTGCCGGCCGCACTGAGCCTGCGCCACTCCTCGCACATGCTCAGTAACTGCAGCCCTTTTTCCTCCCCACCCCCTCTTCG-CACCACTC
>gene=chr13_77901163-77901316; species=canFam
cgccgctgccgccgctgccgccgcc---------gccaccgccgGGGCTACCCGCAATGGGAAGCTGCCGGCCGCACTGGGCATGCGCCACTCCTCGCACATGCTCAGTAACCCCAACCCGTCTCCCTCCCC-TCCCCCCCTCGCCACCACTC
>gene=chr13_77901163-77901316; species=equCab
---------------------------------------------------------------------------------CATGCGCCACTCCTCGCACATGCTCAGTAACTCCAGCCCTTCTCTCTCACC-CCGCCTCTCCGCCACCACTC
>gene=chr13_77901163-77901316; species=gorGor
c-ccactgccgccgccaccaccgct---------accaccgccgGGGCTACCCGCAATGGGAAGCTGCCGGCCTCACAGAGCATGCGCCACTCCTCGCACATGCTCAGTAACTGCCGCCCCTTTTCCTCCCCACCCCCTCTCCGCCACCACTC
>gene=chr13_77901163-77901316; species=panTro
cgccactgccgccgccaccaccgctaccaccgctaccaccgccgGGGCTACCCGCAATGGGAAGCTGCCGGCCTCACAGAGCATGCGCCACTCCTCGCACATGCTCAGTAACTGCCGCCCCTTTTCCTCCCCACCCCCTCTCCGCCACCACTC
>gene=chr13_77901163-77901316; species=papHam
cgccactgccgccgccaccaccgct---------accaccgccgGGGCTACCCGCAATGGGAAGCTGCCGGCCTCACAGAGCATGCGCCACTCCTCGCACATGCTCAGTAACTGCAGCCCCTTTTCCTCCCCACCCCCTCTCCGCCACCACTC
>gene=chr13_77901163-77901316; species=ponAbe
cgccactgccgccgccaccaccgct---------accaccgccgGGGCTACCCGCAATGGGAAGCTGCCGGCCTCACAGAGCATGCGCCACTCCTCGCACATGCTCAGTAACTGCCGCCCCTTTTCCTCCCCACCCCCTCTCCGCCACCACTC
>gene=chr13_77901163-77901316; species=rheMac
cgccactgccgccgccaccaccgct---------accaccgccgGGGCTACCCGCAATGGGAAGCTGCCGGCCTCACAGAGCATGCGCCACTCCTCGCACATGCTCAGTAACTGCAGCCCCTTTTCCTCCCCACCCCCTCTCCGCCACCACTC
>gene=chr13_100150908-100151051; species=hg19
CCCCGGCCCCTCCCACCAGACCCAGGCCGACCTAGATGACGTGTCCGAGTAGGAGTTGGCGAGGTGCGGCCGGGCGGCCGGCCCTGCGCATGCGTGATACTTGCACCGGTCGAGATGGTAGCATGAGTCTGGAGGTCATTTTC
>gene=chr13_100150908-100151051; species=bosTau
CCCCTGGCTCGCCCACCAGGCCCAGGCCTCGCGGGGTGACGTGTCGGGGTAGGAGTTGGCGAGGTGTGGC----TGGCTGGGCGTGCGCACGCGCAATCCGCGCAGTGGGCGGGCCAGCTG---GAGACCGGAGACCATTGTT
>gene=chr13_100150908-100151051; species=calJac
TCCCTTCCCTTTCCATCGGACCTCGGCCGACCTAGATGACGTGTCCGAATAGGAGTTGGCGGGGTGCGGC----GGGTCGGCCTTGCGCATGCGTGACCCGCGCACCGGTCGAGCGGGTAGCGTGAGTTTGGAGGTCATTTTC
>gene=chr13_100150908-100151051; species=canFam
CCCCCTGTCCTACCACCGGG-CCCGGCCGCGAGGGGTGACGTGTCGGGGTAGGAGTTGGGGAGGAGCCGC----CTGTGGGCCCTGCGCATGCGCCGTCCGCACTCTGGTCAGACAGGCTG---GAGTCCGGGGACCATTT--
>gene=chr13_100150908-100151051; species=equCab
CCCCTGGCCCTTCCACCTGG-CCAGGCCGCGCGCGATGACGTGTCCAGATAGGAGCTGACGAGGCGCGGT----CGGCCTGCCCTGCGCATGCGCCATTCGCGCACGGGTCGGCTCGACTC---GACTCCGGAGATCATTTTC
>gene=chr13_100150908-100151051; species=gorGor
CCCCGGCCCCTCCCACCAGACCCAGGCCGACCTAGATGACGTGTCGGAGTAGGAGTTGGCGAGGTGCGGCCGGCCGGCCGGCCCTGCGCATGCGTGATACTTGCACCGGTCGAGATGGAAGCATGAGTCTGGAGGTCATTTTC
>gene=chr13_100150908-100151051; species=panTro
CCCCGGCCCCTCCCACCAGACCCTGGCCGACCTAGATGACGTGTCCGAGTAGGAGTTGGCGAGGTGCGGCCGGCCGGCCGGTCCTGCGCATGCGTGATACTTGCACCGGTCGAGATGGTAGCAAGAGTCTGGAGGTCATTTTC
>gene=chr13_100150908-100151051; species=papHam
CCCTGGCCCCTCCCACCGGACCCCGGCCGACCTAGATGACGTGTCCGAATAGGAGTTGGCGAGGTGCGGC----CGGCCTGCCCTGCGCGTGCGTGATACGCGCACTGGTGGAGTCGGTAGCGGGAGTCTGGTGGTCGTTTTC
>gene=chr13_100150908-100151051; species=ponAbe
CCCCGGCCCCTCCCACCGGACCCCGGCCGACCTAGATGACGTGTCGGAATAGGAGTTGGCGAGGTGCGGC----CGGCCGGCCCTGCGCATGCGTGATACGTGCACCGGTCGAGTTGGTAGCCTGAGTGTGGAGGTCATTTTC
>gene=chr13_100150908-100151051; species=rheMac
CCCTGGCCCCTCCCACCGGACCCCGGCCGACCTAGATGACGTGTCCGAATAAGAGTTGGCGAGGTGCGGC----CGGCCTGCCCTGCGCGTGCGTGATACGCGCACCGGTGGAGTCGGTAGCAGGAGTCTGGTGGTCGTTTTC
>gene=chr13_100153616-100153745; species=hg19
AACTCCTCCTGGTGCCTGCGACCGTTCTCACTGAGCATGTGCAGACGGCGGTGCGCATGCTCTGTTGCGGTCCGCTTCGGTTTCTGTTGCGGGACCCGGGGTGTCTCCTAGCGCAACCGGAACTAGCCT
>gene=chr13_100153616-100153745; species=bosTau
---------------------------------------------------------------------------------------------------------------------------------
>gene=chr13_100153616-100153745; species=calJac
AACTCCTGTGGGTGCTTGCGACCCCTCTCACTGAGCATGTGCAAAGGGCGGTGCGCATGCTCGGTCGCGGTCCGGTTCGGTTTCTGTTGCGGGACGCAGGGTGTCTCCTAGCGCAACCGGAACTAGCCG
>gene=chr13_100153616-100153745; species=canFam
AACTCCTCCCGGCGCTTGCGGCCCCTCTCACTGAGCATGTGCAGGCGGCGCTGCGCATGCTCTGTCGAGCTCCGGTTCGGTTGCTGTTGCGGGACCCGCGGCGTCTCCTAGCGCAACCGGAACTGTCCG
>gene=chr13_100153616-100153745; species=equCab
AACTCCTCGGGGCGCTTGCGGCCCCTCTCACTGAGCATGTGCAGGCGGCGTTGCGCATGCTCTGTCGAGGTCCGGTTCGGTTTCTGTTGCGGAACCCGCGGTGTCTCCTAGCGCAACCGGAACTATCCG
>gene=chr13_100153616-100153745; species=gorGor
AACTCCTCCTGGTGCCTGCGACCGTTCTCACTGAGCATGTGCAGACGGCGGTGCGCATGCTCTGTCGGGGTCCGCTTCGGTTTCTGTTGCGGGACCCAGGGTGTCTCCTAGCGCAACCGGAACTAGCCG
>gene=chr13_100153616-100153745; species=panTro
AACTCCTCCTGGTGCCTGCGACCGTTCTCACTGAGCATGTGCAGACGGCGGTGCGCATGCTCTGTTGCGGTCCGCTTCGGTTTCTGTTGCGGGACCCGGGGTGTCTCCTAGCGCAACCGGAACTAGCCT
>gene=chr13_100153616-100153745; species=papHam
AACAACAACTGGTGCCTGCAACCGTTCTCACTGAGCATGTGCAGACGGCCATGCGCATGCTCTGTCGCGGTCCGGTTCGGTTTCTGTTGCGGGACCCAGGGTGTCTCCTAGCGCAACCGGAACTAGCCG
>gene=chr13_100153616-100153745; species=ponAbe
AACTCCTCCTGGTGCCTGCGACCGTTCTCACTGAGCATGTGCAGACGGCGGTGCGCATGCTCTGTCGCGGTCCGGTTCGGTTTCTGTTGCCGGACCCAGGGTGTCTCCTAGCGCAACCGGAACTAGCCG
>gene=chr13_100153616-100153745; species=rheMac
AACAACTCCTGGTGCCTGCAACCGTTCTCACTGAGCATGTGCAGACGGCGATGCGCATGCTCTGTCGCGGTCCGGTTCGGTTTCTGTTGCGGGACCCAGGGTGTCTCCTAGCGCAACCGGAACTAGCCG
>gene=chr13_111365259-111365482; species=hg19
TGACGGATGGCGCAGGCGCGGGAGCCGCCTAGGCTGCTGGGAGTGGTGGTCCGGCCGCGGAATGGGTAGGTCTCCCGCGCACTCTGCGGCCGCAGCTCAAAGGACACCGAGAGGGTGCCAGTGCGCATGCGCCGCCACTTCCGCCCGTGCCCGGCCCTCCCCTTCCTTCCGCCTCCCGGAGGACTTGGGTTTCTAGTAGTAAGAGTCCGGGGGGCATTACTCA
>gene=chr13_111365259-111365482; species=bosTau
TGTTGGACCGCGCAAGCGCGCGAGCCGCGGGGGCCGCTGGGAGTGGTGGTCCGACCGCCAGA-TGGTAGGTCTcccgcgcggccggcggccgc--cgtggcc------------gcccTAGTGCGCACGCGCGCTCACTTCC------GCCCGACCGGGCCCCGCCCG----CCCCGAGAGGACGCGGGTTTCCAGTAGTGAG--------------------
>gene=chr13_111365259-111365482; species=calJac
TGACAAACGGCGCAGGCGCGGGAGCCGCCGAGGCTGCTGGGAGTGGTGGTCCGGCCGCAGAATCGATAGGTCTCCCGCGCACTCCGAGGCGGCAGTTCGGAGGACGCCGA-AGGAGGCCATGGCGCACGCGTCGCCACTTCCGCCCATGTCTTGCTCGTCCCTTCCTTCCGCCTCCCAGAGGACTTGGGTTTCTAGTAGTAAGAATCCGGGGGGCGTTACCTA
>gene=chr13_111365259-111365482; species=canFam
CG-AGGACCGCGCAGGCGCGGGAG-CGCCGAGGTTGCTGGGAGTGGTGGTCC-GCGGCCCGA-CGGTAGGTCTCCGCCCCGGCCTGTGGCCGC--CCCGG-C------------GTGCAAGTGCGCATGCGCCCCCACTTCCGCCC-TGCGCGGCCCGGCCTCTCTCCCCGCCCCCC-CGGGACGCGGGTTTCTCCTAGTAGGAGCCCGGGAGGAGTTATCCG
>gene=chr13_111365259-111365482; species=equCab
-------------------------------------------------------------------------------------------------------------------------------------------------------------------------------------------------------------------------------
>gene=chr13_111365259-111365482; species=gorGor
TGACGGATGGCGCAGGCGCGGGAGCCGCCTAGGCTGCTGGGAGTGGTGGTCCCGCCGCGGAATGGGTAGGTCTCCCGCGCACTCTGCGGCCACAGCTCAAAGGACACCGAGAGGGTGCCAGTGCGCATGCGCCGCCACTTCCGCCCGTGCCCGGCCCTCCCCTTCCTTCCGCCTCCTGGAGGACTTGGGTTTCTAGTAGTAAGAGTCCGGGGGGCATTACTCA
>gene=chr13_111365259-111365482; species=panTro
TGACGGATAGCGCAGGCGCGGGAGCCGCCTAGGCTGCTGGGAGTGGTGGTCCGGCCGCGGAATGGGTAGGTCTCCCGCGCACTCTGCGGCCGCAGCTCAAAGGACACCGAGAGGGTGCCAGTGCGCATGCGCCGCCACTTCCGCCCGTGCCCGGCCCTCCCCTTCCTTCCGCCTCCCGGAGGACTTGGGTTTCTAGTAGTAAGAGTCCGGGGGGCATTACTCA
>gene=chr13_111365259-111365482; species=papHam
TGACGGATGGCGCAGGCGCGGGAGCCGCCTAGGCTGCTGGGAGTGGTGGTCCCGCCGCGGAATTGGTAGGTCTCCCGCGCACTCCGCGGCCTCAGCTCGGAGGACACCGAGAGGGTGCCAGTGCGCATGCGCCGCCACTTCCGCCCGTGCCCGGCCCTCCTCTTCCTTCCGCCTCCCGGAGGACTT-GGTTTCTAGTAGTAAGAGTCCGGGGGGCATTACTCA
>gene=chr13_111365259-111365482; species=ponAbe
TGACGGATGGCGCAGGCGCGGGAGCCGCCTAGGCTGCTGGGAGTGGTGGTCCGGCCGCGGAATGGGTAGGTCTCCCGCGCACTCTGCGGCCGCAGCTCAAAGGACACCGAGAGGGTGCCAGTGCGCATGCGCCGCCACTTCCGTCCGTGCCCGGCCCCCCCGTTCCTTCCGCCTCCCGGAGGACTTCGGTTTCTAGTAGTAAGAGTCCGGGAGGTATTACTCA
>gene=chr13_111365259-111365482; species=rheMac
TGACGGATGGCGCAGGCGCGGGAGCCGCCTAGGCTGCTGGGAGTGGTGGTCCCGCCGAGGAATTGGTAGGTCTCCCGCGCACTCCGCGGCCTCAGCTCGGAGGACACCGAGAGGGTGCCAGTGCGCATGCGCCGCCACTTCCGCCCGTGCCCGGCCCTCCTCTTCCTTCCGCCTCCCGGAGGACTTGGGTTTCTAGTAGTAAGAGTCCGGGGGGCATTACTCA
>gene=chr5_218226-218469; species=hg19
ACCTCAGCGTTCCCTTAACGCCACCGTCCGCGGGTCCGCTTTGCGCAGGCGCGGCGCCCCCACTCAGTACCCGCTCCGGGCGTGGCATGGTGCGCAGGCGCGATGTCCCCCACTGCAGCCCCGCTCGACTCCGGCGTGGTGCGCAGGCGCGGTATCCCCCCTCCCCCGCCAGCTCGACCCCGGTGTGGTGCGCAGGCGCAGTCTGCGCAGGGACTGGCGGGACTGCGCGGCGGCAACAGCAGA
>gene=chr5_218226-218469; species=bosTau
---------------------------------------------------------------------------------------------------------------------------------------------------------------------------------------------------------------------------------------------------
>gene=chr5_218226-218469; species=calJac
ACCTCGGTGTCGCCCCAGCGCCACCGTCCGCAAGTCCGCTTTGCGCAGGCGCGGCGCCCCCACTCAGCCCCCGCCCAGGGTGTGGCGTGGTGCGCAGGCGCGACGTCCCCCGCGGCCGCCCAGCTGGACCCCGGCGTAGTACGCAGGCGCGGTATCCCCCCAG---------CGCGACCCCGGTGTGGTGCGCAGGCGCAGTCTGCGCGGTGACTGGCGGGACAGTACGGCTGC---AACTGA
>gene=chr5_218226-218469; species=canFam
GGCTCCGGATGCCCTCAGCGGCACGGTCTGCGGACCCTG--TGCGCAGGCGCG-----------ATGCCCCCACCGCGGG----------CGCG--------------------------------------G-CGTGGTGCGCAGGCGCGGTGTCCCC-----------------GCCTGGGCGCGATGCGCAGGCGCAGTGTGCGCGGGGGTTGGTGGGACAGCGCGGTGG--AGGACAGA
>gene=chr5_218226-218469; species=equCab
-------------------------------------------------------------------------------------------------------------------------------------------------------------------------------------------------------GGCCTGCGC-GGGGCTAGTGGGTC-TCCCTGCAG--AGGGCAAG
>gene=chr5_218226-218469; species=gorGor
--------------------------------------------------------------------------------------------------------------------------GCTCGACCCCGGC---GTGCGCAGGCGCGGTATCCCCCCTCCCCCGCCAG-----------------------------------------------------------------------
>gene=chr5_218226-218469; species=panTro
ACCTCAGCGTTCCCCTAACGCCACCGTCCGCGGGTCCGCTTTGCGCAGGCGCGGCGCCCCCACTCAGTACCCGCTTCGGGCGTGGCATGGTGCGCAGGCGCGATGTCCCCCACTGCAGCCCCGCTCGACCCCGGCGTGGTGCGCAGGCGCGGTATCCCCCCTCCCCCGCCAGCTCGACCCCGGTGTGGTGCGCAGGCGCAGTCTGCGCAGGGACTGGCGGGACTGCGCGGCGGCAACAGCAGA
>gene=chr5_218226-218469; species=papHam
ACCTCCGCGTCCCCTCAACGCCTCCGTCCGCGGGTCCGCTTTGCGCAGGCGCGGCGCCCCCACTCAGCCCCCGC-CCGGGCGTGACGTGCTGCGCAGGCGCGATGTCCCCCACTACCGCCCCGCTCGACCCCGGCGTGGTGCGCAGGCGCGATATCCCCCTAG---------CGCGAGCCCGGCGTGGTGCGCAGGCGCAGTCTGCGCAGGGACTGGCGGGACTGCGTGGCGGCGTCAACAGT
>gene=chr5_218226-218469; species=ponAbe
ACCTCGGTGTTCCCCTAACGCCACCGTCCGCGGGTCCGCTTTGCGCAGGCGCAGCGCCCCCACTCAGCCCCCGCCCCGGGCGTGGCATGGTGCGCAGGCGCGATGTCCCCCACTGCAGCCCCGCTCGACCCCGGCGTGGTGCGCAG-------------------------------------------------------------------------------------------------
>gene=chr5_218226-218469; species=rheMac
ACCTCCGCGTCCCCTCAACGCCTCCGTCCGCGGGTCCGCTTTGCGCAGGCGCGGCGCCCCCACTCAGCCCCCGC-CCGGGCGTGACGTAGTGCGCAGGCGCGATGTCCCCCACTACCGCCCCGCTCGACCCCGGCGTGGTGCGCAGGCGCGATATCCCCCTAG---------CGCGACCCCGGCGTGGTGCGCAGGCGCAGTCTGCGCAGGGACTGGCGGGACTGCGTGGCGGCGTCAACAGT
>gene=chr5_10250269-10250423; species=hg19
CCGAAGGCCGCCGATTCCAGAAGATACTGTCTGGCGTGAAATTAGTCTCAGTAGAAACATAAGTCCCGCGCGTCTTGTGCTGCGCGTGCGCAAGCTTTTGGGCCCTCCCGAGAAAGGGAAGTGCATTCTCGCTTCCGTAGCGGTCTCCGCCGGT
>gene=chr5_10250269-10250423; species=bosTau
CCGAAGGCCGTTGCTTCCAGAAGGTACTGTCTGGCGTTAAACTAGTCTCAAGTGAGAAATAGGTCTCGGGCGGCCTGCACTGCGCCTGCGCGAGCTCTTGCGCCCTCCCGCGAGAGGAAGGCGGGCTCTGGGTTCCGGCGTGGTCTCCGCTGGT
>gene=chr5_10250269-10250423; species=calJac
CCGAAGGCCGCCGATTCCAGAAGATACTGTTCGGCGTGAAATTAGTCTTAGTTGAAACATAAGTCCCTGGCGTCTTGTGGTGCGCCTGCGCAAACTTTTGAGCCCTCCCGCGAGAGAAAAGTGCGTTCTCGGTTCTGTAGCAGTTTCCGCGGGT
>gene=chr5_10250269-10250423; species=canFam
CCTAAGGCCTCTGATTCCAGAAGGTACTGTCCAGCGTCAAACTAGTCTCGAGTGAAAAATAAGTCTCAGGCGGCGCGGACTGCGCCTGCGCGCACTGTTGCGCCCTCCCGCGAGCGGAAGGCGTGTGCTCGGTTCCGGAGCGGTCTCCGCCGGT
>gene=chr5_10250269-10250423; species=equCab
CCGAAGGCTGCTGATTCCAGAAGGTACGGTCTGGCGTTAAACTAGTCTCAAGTGGAAAATAAGTCTCGCGCAACCTGTGCTGCGCATGCGCGAGCGGTTGCTCCCTCCCGCGAGAGTAAAGTGTCTTCTTGCTTCCGGAGTGGTCTTCGCCGGT
>gene=chr5_10250269-10250423; species=gorGor
CCGAAGGCCGCCGATTCCAGAAGATACTGTCTGGCGTGAAATTAGTCTCAGTAGAAACATAAGTCCCGCGCGTCTTGTGCTGCGCGTGCGCAAGCTTTTGGGCCCTCCCGCGAGAGGAAAGTGCGTTCTCGCTTCCGTAGCGGT-TCCGCCGGT
>gene=chr5_10250269-10250423; species=panTro
CCGAAGGCCGCCGATTCCAGAAGATACTGTCTGGCGTGAAATTAGTCTCAGTAGAAACATAAGTCCCGCGCGTCTTGTGCTGCGCGTGCGCAAGCTTTTGGGCCCTCCCGCGAAAGGGAAGTGCCTTCTCGCTTCCGTAGTGGTCTCCGCCCGT
>gene=chr5_10250269-10250423; species=papHam
CCGAAGGCCGCCGATTCCAGAAGATACTGTCTGGCGTGAAATTAGTCTCAGTAAAAATATAAGTCCCGCGCGTCTTGTGCTGCGCGTGCGCAAGCTTTTGGGTCCTCCCGCGAGAGAAAAGTGCGTTCTCGCTTCCGTAGCGGTCTCCGCCGGT
>gene=chr5_10250269-10250423; species=ponAbe
CCGAAGGCTGCCGATTCCAGAAGCTACTGTCTGGCGTGAAATTAGTCTCAGTAGAAACATAAGTCCCGCGCCTCTTGTGCTGCGCATGCGCAAGCTTTTGGGCCCTCCCGCGAGAGCAAAGTGAGTTCTCGCTTCCGTAGCGGTCTCCGCCGGT
>gene=chr5_10250269-10250423; species=rheMac
CCTAAGGCCGCCGATTCCAGAAGATACTGTCTGGCGTGAAATTAGTCTCAGTTAAAATATAAGTCCCGCGCGTCCTGTGCTGCGCGTGCGCAAGCTTTTGGGTCCTCCCGCGAGAGAAAAGTGCGTTCTCGCTTCCGTAGCGGTCTCCGCCGGT
>gene=chr5_10441940-10442041; species=hg19
CTCGCTCAGGGCCGCGTGCGCGTGCGCGGCTCCAGGGGCGGGGCCTGCTCGCGTCCCGGGTGCCTGGATACCGAGCGCGTCCGTAGTGGCGGCTGGCGCTA
>gene=chr5_10441940-10442041; species=bosTau
CCCGGCTCGAGGCGTGTGCGCCTGCGCGACGCCAGGGGCGGAGCCCGCGCGCGTCTCGGTTGCCTGGTTACCGCTCGAATTAGGAAGGGCAGTTGGCCCTC
>gene=chr5_10441940-10442041; species=calJac
CTCGTTCAGGGCCGCGTGCGCGTGCGCGATGCAGGGGGCGGGGCCTGCGCGCGTCCCGGTTGCCTGGATACCGAGCGCGTCCCTGGCGGCTGCCGGAGCTA
>gene=chr5_10441940-10442041; species=canFam
gccgagccgagccgagccgagccgagccgagccggGGGCGGGGCCCGCGGGCGTCCCGGTTGCCTGGATA-CTCCCGAAACAATCGCTGCCGCGGGCGCTT
>gene=chr5_10441940-10442041; species=equCab
CTCAGCCCGAGGCGTGTGCGCTTGCGCGGAGCCAGGGGCGGGGCCCTTGCGCGTCCCGGTTGCCTGGATACCACTTGGAACAATAGCAGCGGCGTGAGCTC
>gene=chr5_10441940-10442041; species=gorGor
CTCGCTCAGGGCCGCGTGCGCGTGCGCGGCTCCAGGGGCGGGGCCTGCTCGCGTCCCGGTTGCCTGGATACCGAGCGCGTCCGTAGTGGCGGCTGGTGCTC
>gene=chr5_10441940-10442041; species=panTro
CTCGCTCAGGGCCGCGTGCGCGTGCGCGGCTCCAGGGGCGGGGCCTGCTCGCGTCCCGGGTGCCTGGATACCGAGCGCGTCCGTAGTGGCGGCTGGCGCTA
>gene=chr5_10441940-10442041; species=papHam
--------GGGCCGCCTGCGCGTGCGCGGTGCCAGGGGCGGGGCCTGCTCGCGTCTCGGTTGCCTGGATACCGAGAGCGTCCGTAGTGGCCGCTGGCGCTG
>gene=chr5_10441940-10442041; species=ponAbe
CTCGCTCAGGGCCGCGTGCGCGTGCGCGGCTCGAGGGGCGGGGACTGCTCGCGTCCCGGTTGCCTGGATACCGAGCGCGTCCGTAGTGGCGGCTGGCGCTC
>gene=chr5_10441940-10442041; species=rheMac
GCCGCCTG----CGCGTGCGCGTGCGCGGTGCCAGGGGCGGGGCCTGCTCGCGTCTCGGTTGCCTGGATACCGAGAGCGTCCGTAGTGGCCGCTGGCGCTG
>gene=chr5_14264862-14264968; species=hg19
GAGTATAATCCTGCGGGCTCCGCAGAGAAGTGGCCGGCCCGGAGAGGGTGACGTCACCTCCCTCTGCGCGTGCGCTTGCGGAGCGAGGGCGGTGCCTGCCAAACTG
>gene=chr5_14264862-14264968; species=bosTau
GTGACTAATCCTGCAGGCACTGCAGAGGACTGGCCTGCCTGGAAAGGGTGACGTCACCTCTGTCTGCGCGT---------------GCGCGCGGCC------GCTG
>gene=chr5_14264862-14264968; species=calJac
GAGCGTAATCCTGCGGGCTCCGCAGCTAAGTGGCCGGCCCGGAGAGGGTGACGTCACCTCCCTCTGCGCACGCGCTTGCATAGCGAGGGCGGTGCCTGCCAAGCTG
>gene=chr5_14264862-14264968; species=canFam
GTGAGCGATGCTGCGGGGTCGG-----GGGTGG-CTGCCC-----GGGTGACGTCACCTCCGCCGGCG----------------------GCCGCT------GC--
>gene=chr5_14264862-14264968; species=equCab
GTGACTAATCCTGCAGGCACTGCAGAGGAGTGGCCTGCCTGGAAAGGGTGACGTCACCTCCATTTGCG---------------CATGTGTGGCGCT------ACTG
>gene=chr5_14264862-14264968; species=gorGor
GAGTATAATCCTGCGGGCTCCGCAGAGAAGTGGCCGGCCCGGAGAGGGTGACGTCACCTTCCTCTGCGCGTGCGCTTGCAGAGCGAGGGCGGTGCCTGCCAAAGTG
>gene=chr5_14264862-14264968; species=panTro
GAGTATAATCCTGCGGGCTCCGCAGAGAAGTGGCCGGCCCGGAGAGGGTGACGTCACCTCCCTCTGCGCGTGCGCTTGCGGAGCGAGGGCGGTGCCTGCCAAACTG
>gene=chr5_14264862-14264968; species=papHam
GAGCATAATCCTGCGGGCTCCGCAGAGAAGTAGCCGGCACGGAGAGGGTGACGTCACCTCCCTCTGCGCACGCGCTTGCCGAGCGAGGGCGGTGCCTGCCAAGCTG
>gene=chr5_14264862-14264968; species=ponAbe
GAGTATAATCCTGCGGGCTCCGCAGAGAAGTGGCCGGCCGGGAGAGGGTGACGTCACCTCCCTCTGCGCGTGCGCTTGCGGAGCGAGGGCGGTGCCTGCCAAACTG
>gene=chr5_14264862-14264968; species=rheMac
GAGCATAATCCTGCGGGCTCCGCAGAGAAGTAGCCGGCACGGAGAGGGTGACGTCACCTCCCTCTGCGCACGCGCTTGCCGAGCGAGGGCGGTGCCTGCCAAGCTG
>gene=chr5_17219199-17219449; species=hg19
TGGACCGACCCCCCACCCCCACCTCCCGGGATTACAGCCCGGGCCAACAGACCCCCAGTATACTGCAGGCAAAATGAATGAATCGGGACTGTAATTACCTATTCCTTTGTCTTGGCCTCGCGCATGCGCCGGAGAGCAGGGTGTGGAGGGCCCGGCAGCCCCATCCCATCTCCATCATCCAGCCACCCACTCCCCTCCCGAGCCGAGGAACAAAGGCGTTTGCCCTAAATGTTGCGGGAAACCCTTGGAC
>gene=chr5_17219199-17219449; species=bosTau
TGGATCAGC------------CTCGCAGGGATTACAACCGGGGCTCACAGA-CCTCAG--TACTGCGGGCAAAATGAATGAATCCGGACTGTAATTACCTATTCCTTTGTCTTGGCCTCGCGCATGCGCCGGAGAGCAGGGTGTGGAGGGCCCGGCCGACCCATCTGACCTCCATCACCCACCCACCCACTCCCTTCCCAAGCCCAGGAACAAAGGCGTTTGCCCTAAATGTTGCGTGAAACCCTTGGAT
>gene=chr5_17219199-17219449; species=calJac
TGGACCGACTTCCCCCCTT--CCCCCAGGGATTACAGCCCGGGCTAACAGACCCCCAG--TACTGCAGGCAAAATGAATGAATCGGGACTGTAATTACCTATTCCTTTGTCTTGGCCTCGCGCATGCGCCCGAGAGCTGGGTGTGGAGGGCCCGGCAGCCCCATCCCATCTCCATCATCCAGCCACCCACTCCCCTCCCGAGCCGACGAACAAAGGCGTTTGCCCTAAATATTGCGGGAAACCCTTGGAC
>gene=chr5_17219199-17219449; species=canFam
--------------------------------------------------------------CTGCGGGCCGAATGAATGAACCGGGGCCGTAATTACCTATTCCTTTGTCTCGGCCTGGCGCATGCGCCGGAGAGCTGGGTGTGGAGGCCCCGGCAGCCCCAGCCGAGCCCCATCACCCACCCACCCACCCCCTCCGCGCGCCGGGGAACAAAGGCGTTTGCCCCGAATGTTGCGTGAAACCCTTGGCC
>gene=chr5_17219199-17219449; species=equCab
TGGATCAACACCCCCGCCCCTCCCCCCGGGATTACAGCCAGGGCTAACAGATCCCCAG--TACTGCGGGCAAAATGAATGAATCGGGACTGTAATTACCTATTCCTTTGTCTTGGCCTCGCGCATGCGCCGGAGAGCAGGGTGTGGAGGGCCCGGCAGCCCCATCTGATCTCCATCACCCACCCACCCAGTCCTTTCCTAAGCCGAGGAACAAAGGCGTTTGCCCTAAATGTTGTGTGAGACCCTCGGAC
>gene=chr5_17219199-17219449; species=gorGor
TGGACCGACCCCCCACCCCCACCTCCCGGGATTACAGCCTGGGCCAACAGACCCCCAGTATACTGCAGGCAAAATGAATGAATCGGGACTGTAATTACCTATTCCTTTGTCTTGGCCTCGCGCATGCGCCAGAGAGCAGGGTGTGGAGGGCCCGGCAGCCCCATCCCATCTCCATCATCCAGCCACCCACTCCCCTCCCGAGCCGAGGAACAAAGGCGTTTGCCCTAAATGTTGCGGGAAACCCTTGGAC
>gene=chr5_17219199-17219449; species=panTro
TGGACCGACCCCCCACCCCCACCTCCCGGGATTACAGCCCGGGCCAACAGACCCCCAGTATACTGCAGGCAAAATGAATGAATCGGGACTGTAATTACCTATTCCTTTGTCTTGGCCTCGCGCATGCGCCGGAGAGCAGGGTGTGGAGGGCCCGGCAGCCCCATCCCATCTCCATCATCCAGCCACCCACTCCCCTCCCGAGCCGAGGAACAAAGGCGTTTGCCCTAAATGTTGCGGGAAACCCTTGGAC
>gene=chr5_17219199-17219449; species=papHam
TGGACCGACTCCCCCCCCCCACCTCGCGGGATTACAGCCCGGGCGAACAGACCCCCAG--TACTGCAGGCAAAATGAATGAATCGGGACTGTAATTACCTATTCCTTTGTCTTGGCCTCGCGCATGCGCCGGAGAGCAGGGTGTGGAGGGCCCGGCAGCCCCATCCCATCTCCATCATCCAGCCACCCACTCCCCTCCCGAGCCGAGGAACAAAGGCGTTTGCCCTAAATGTTGCGGGAAACCCTTGGAC
>gene=chr5_17219199-17219449; species=ponAbe
TGGACCGACCCTCCACCCCCACCTCCCGGGATTACAGCCCGGGCCAACAGACCCCCAGTATACTGCAGGCAAAATGAATGAATCGGGACTGTAATTACCTATTCCTTTGTCTTGGCCTCGCGCATGCGCCGGAGAGCAGGGTGTGGAGGGCCCGGCAGCCCCATCCCATCTCCATCATCCAGCCACCCACTCCCCTCCCGAGCCGAGGAACAAAGGCGTTTGCCCTAAATGTTGCGGGAAACCCTTGGAC
>gene=chr5_17219199-17219449; species=rheMac
----------------------------------------------------------------------------------------------------------------------------------------------------------------------------------------------------------------------------------------------------------
>gene=chr5_34008200-34008363; species=hg19
AATccccggcgccacgcccccagccgcggcgccgcgccccAAAGGCACCACCCCCGTCCCTCTTTTGCGGGCCTGCGCAAGCCCGCGGAGTCTGCGCACTGGGCGCTTCCCCACCCCCGGCCTCCCGGGACCGCCAGTGCCAAATGCAGTAGGTTGCTTTCCT
>gene=chr5_34008200-34008363; species=bosTau
---GCACGCTCCCTCC--------CTCGTGGCCCCGCCCCC-------------------------ACGCGTCTGCGCGCAGCCGCAGAGCCTGCGAAATAGGCGTCTTCGGA----CCGCCTCC----------GGATCTGGGCTG--TTAGTGGCCT-GTT
>gene=chr5_34008200-34008363; species=calJac
----------------------------------------------------TCCGCCCCTTTTTGGTGCGCCTGCGCGAGTCCACAGAGTCTGCGCCCTAGGTGCTTCC---CTCCCGGCCTCCCGGGTTAGCC------AAATTTTCTAGCTTACTTTCCT
>gene=chr5_34008200-34008363; species=canFam
GGAGCACTGGGCGGAT--------CCC---GCCCCGCCTCCTGG--CCGGGT-----CC-GCCCCGCTGTGCTTGCCCGCGGTCGCTGGGC-------TCGGGCGAGCTCACGCCTCCTCCCTCTC---------TGCGTATCCGCTGTTAAAAGGGTG-CAG
>gene=chr5_34008200-34008363; species=equCab
AAGGCACGGCCCCGAG--------CGC---GCACTGCCCCTATG-----------------------TGCGCCTGCGCGCCGCCGCGGAGTCTGCGCAGTGG---------TGTGTCCTCCCGCCC---------GGCG---CCGCACGTCAAGGGTTT-ACT
>gene=chr5_34008200-34008363; species=gorGor
GCTCCC--------------------CGGCGCCGCGCCCCGAAGGCACCACCCCCGGCCCTCCTTTGTGGGCCTGCGCGAGCCCGCGGAGTCTGCGCACTGGGCGC-TCCCCACCCCCGGCCTCCCGGGACCGCC-GTGCGAAATGCAGTAGGTTGCTTTCCT
>gene=chr5_34008200-34008363; species=panTro
AATccccggcgccacgcccccagccgcggcgccgcgccccAAAGGCACCACCCCCGTCCCTCTTTTGTGGGCCTGCGCAAGCCCGCGGAGTCTGCGCACTGGGCGCTTCCTCACCCCCGGCCTCCCGGGACCGCCAGTGCCAAAGGCAGTAGGTTGCTTTCCT
>gene=chr5_34008200-34008363; species=papHam
TAGGCCGAgcgccccgcccccagccccggcgccgcgccccAAATGCGTCACCCCTGCCCCTCTTTTGTGCGCCTGTGCGAGCCCGCGGAGTCTGCGCACTGCGCGCTTCC---CGCCCGGTCTCCCGGTACTGCCAGTGGCAAATTCGCTAGGTTACTTTTCT
>gene=chr5_34008200-34008363; species=ponAbe
AAGGTC--------------------CGGCGCCGCGCCCCAAATGCATCACCCGCGTCCCTCTTTTGTGGGCCTGCGCGAGCCCGCGGAGTCTGCGCACTGGGCGCTTCCCCACCCCCGGCCTCCCGGGACCGCCAGTGCCAAATGCACCAGGTTGCTTTCCT
>gene=chr5_34008200-34008363; species=rheMac
cagccccggcgccgcgcccccagccccggcgccgcgccccAAATGCGCCACCCCTGCCCCTCTTTTGTGCGCCTGTGCGAGCCCGCGGAGTCTGCGCACTGGGCGCTTCC---CGCCCGGTCTCCCGGTACTGCCAGTGGCAAATACGCTAGGTTACTTTTCT
>gene=chr5_52095787-52095970; species=hg19
TGCACCTTCTTGAGGGAGTTCATTCGTCCGGAGCGCCTCACAGCTTAGTGCGCCTGCGCACGCGCGAACTGCGGCCCCGCCTCTCCTTTGGGGACGGGAGACGTGCGTCGGGTCGCGGGACGGGGGCTGCGCATGCGCCTTCATTTCGTCAGCCCGCTGTTGCGTGCTGCCAGCGGGAACTGT
>gene=chr5_52095787-52095970; species=bosTau
TGTGCTTTCCTTAGGTGGTTTATTCTTCGGGAAAACCTCCGGGCTTAGCGCGCCTGCGCACGCGCAAGCTGCGGCCCCGCCTCCTCCTTGGGGACGTAGGCCGTGCGCTGGGAGGCAGGAGGAGGGCTGCGCATGCGCCCTCGTTGCATCAGCC--TTGGTCTGTA-CAGCAGCAGGAACCGC
>gene=chr5_52095787-52095970; species=calJac
TGCACCTTCTTTACCGAGCTCATTCGCCCGGAGCGTCTTATAGCTTAGTGCGCCTGCGCCCGCAAGACCTACGGCCCCGCCTCTCCGTTGGGGACGTGAGACGTGCGACTAGGCGCGCGACGCGGACTGCGCATGCGCCTTCATTACATCAGCCCGCTGCTCCATGCTGCCAACGGGAGCAGT
>gene=chr5_52095787-52095970; species=canFam
AGCGCTTCCCCCCGCGGGTTT--CCTCCGAACGC-GCCTCGCGACGACTACGCCTGCGCCCCGGGGGCCTGCGACCCCGCCTACCCCGTGGGGACGTAAGACGTGCGCCGAGGGGCGGGCTGCGCGCTGCGCATGCGCTCTGCTGGCGGCCGCC-CTGGGTCCGCGCTGGCGGCTGGAGGCTC
>gene=chr5_52095787-52095970; species=equCab
CGCGCTTTCCTTAGCTGGTTCGTCTGTCAGGGGC-GCCTG--------CCCGCTTGCGCAGGCGCAAA-TGCGGCTCCGCCTCCCCCTTGGTG-CGTAAGACGTG------------------------CGCATGCGCCCTCATTGCATCAGCCGCTTGATTCGTGCTGGCGGCTGGAACCGC
>gene=chr5_52095787-52095970; species=gorGor
TGCACCTTCTTGAGGGAGTTTATTCGTCCGGAGCGCCTCACAGCTTAGTGCGCCTGCGCACGCGCGAACTGCGGCCCCGCCTCTCCTTTGGGGACGGGAGACGTGCGTCGGGTCGCGGAACGCGGGCTGCGCATGCGCCTTCCTTTCGTCAGCCCGCTGCTGCGTGCTGCCAGCGGGAACTGT
>gene=chr5_52095787-52095970; species=panTro
TGCACCTTCTTGAGGGAGTTCAGTCGTCCGGAGCGCCTCACAGCTTAGTGCTCCTGCGCACGCGCGAACTGCGGCCCCGCCTCTCCTTTGGGGACGGGAGACGTGCGTCGGGTCGCGGGACGCGGGCTGCGCATGCGCCTTCATTTCGTCAGCCCGCTGTTGCGTGCTGCCAGCGGGAACTGT
>gene=chr5_52095787-52095970; species=papHam
TGCACCTTCTTTAGGGAGTTCATTCGTCCCGAGCGCCTCACAGCTTAGTGCGCCTGCGCGTGCGCGGACTGCGGCCCCGCCTCCCCTTTGGGGGACGTGGACGTGCGCCGGGTCGCGGGACGCGGGCTGCGCATGCGCCTTCATTACGTCAGCCCGCTGCCTCGGGCTGCCAGCGGGAACCGC
>gene=chr5_52095787-52095970; species=ponAbe
TGCACCTTCTTGAAGGAGTTCATTCCTCCGCAGCGCCTCACAGCTTAGTGCGCCTGCGCACGCGCGAGCTGCGGCCCCGCCTCTCCATTGGGGACGGGAGACGTGCGTCGGCTCGCAGGACGCGGGCTGCGCATGCGCCTTCATTTCGTCAGCCCGCTGCTGCGTGCTGCCAGCGGGAACCGC
>gene=chr5_52095787-52095970; species=rheMac
TGCACCTTCTTTAGGGAGTTCATTCGTCCCGAGCGCCTCACAGCTTAGTGCGCCTGCGCGTGCGCGGACTGCGGCCCCGCCTCCCCCTTGGGGACGTGA-ACGTGCGTCGGGTCGCGGGACGCGGGCTGCGCATGCGCCTTCATTACGTCAGCCCGCTGCCTCGGTCTGCCAGCGGGAACCGC
>gene=chr5_52405565-52405709; species=hg19
TAGGACAGCGGGACCGAATCACGGCCGCAAAGGCGCAGGCGCGGGCTCACCCGGAGCGCAGGCGTAACCCGACGGCGCTCAGCCCCCGCCTGCGCCTGCACGGAGCATGCGCACAACCAGCTCCGCCCCGCGCCGGGCTCTAGC
>gene=chr5_52405565-52405709; species=bosTau
AGGAACGTCTCGCCCGCATCCCGGCCGCGGAAGCGGAGGCG-CCAGTGGCGCAGCGCGCAGGCGCAACCTGCCGGCCC----CTTC------CGCCCCTACGCAGCACGCGCAGAGCTGGTTCCGCCCC----GCTGTTTACCT
>gene=chr5_52405565-52405709; species=calJac
AGGGACCTCTGGACCTAATCGCAACCGCAGAGGCGCA-----------------------GGCGCAACCGGAGGGAGTTCGGCCAGCTCTTGCGCCTGCACGGAGCATGCGCACAACTAGCTCCG-CCCACGCCCAGCTGAGGC
>gene=chr5_52405565-52405709; species=canFam
CGCGGCCCCCGCTCCGGGTCCCGGCCGCGGAGGCGGAG---CAAGTCGGCGGAGTGCGCAGGCGCAGCCCCTCGGCCT----CTTCCGCCCGCGCCCTCGCGGGGCCTGCGCAGAGCTcgccccgcccc----gccgcgcgccc
>gene=chr5_52405565-52405709; species=equCab
CGCGATCCCTGGTCCGGCTCCCGGCCGTGGAGGCGGCG---CCAGCTGACCGAGAGCGCAGGCGCAACCTGACGGCTC----CTTC------CGCCCGCACTGGGCATGCGCAGAACCAGCTCCGCCCC----ACTGTTCTGTC
>gene=chr5_52405565-52405709; species=gorGor
TAGGACAGCGGGACCGAATCACGGCCGCAAAGGCGCAGGCGCGGGCTCACCCGGAGCGCAGGCGTAACCCCACGGCGCTCAGCCCCCGCCTGCGCCTGCACGGAGCATGCGCACAACCAGCTCCGTCCCG-GCCGGGCTCTGGC
>gene=chr5_52405565-52405709; species=panTro
TAGGACAGCGGGACCGAATCACGGCCGCAAAGGCGCAGGCGCGGGCTCACCCGGAGCGCAGGCGTAACCCGACGGCGCTCAGCCCCCGCCTGCGCCTGCACGGAGCATGCGCACAAGCAGCTCCGCCCCGCGCCGGACTCTGGC
>gene=chr5_52405565-52405709; species=papHam
TGGGACAGCAAGACCAAATTACAGCCGCAGACGCGCAGGCGCGGGCCTAGCCGGAGCGCAGGCGCAACCGGAGGGCGCTCGGCCCCCGCCTACTCCTTCACGGAGCATGCGCACAACTAGCTCCGCCCCGCGCCTGGCTCTAGC
>gene=chr5_52405565-52405709; species=ponAbe
TGGGATAGCAAGACCGAATCACGGCCGCAAAGGCGCA-GCGCGGGCCCACCCGGCGCGCA-GCGCAACCCGAGGGCGCTCAGCCCCC-CCAGCCTGTGCACAGAGCATGCGCACAACCAGCTCAGCCCCGCGCGGGGCTCTGGC
>gene=chr5_52405565-52405709; species=rheMac
TGGGACAGCAAGACCAAATTACAGCCGCAGAGGCGCAGGCGCGGGCCTAGCCGGAGCGCAGGCGCAACCGGAGGGCGCTCGGCCCCCGCCTACTCCTTCACGGAGCATGCGCACAACTAGCTCCGCCCC------GGCTCTAGC
>gene=chr5_61601928-61602059; species=hg19
GCCAGCCGAAAAGGAAGAAGAGACGCCGGAGGCGCGCTCTGCGCAGGCGCGCGGCGCCCCGCCTCCCCAGCGTCGGCTCCCCGGCGGGCGGTGCGGGCCCTCCCACTCTACCCCGCGCCGTCTCACGGCCC
>gene=chr5_61601928-61602059; species=bosTau
GCGGGCCGACCAGGAA---AAGACGCGGGAGGCACGCTCTGCGCAGGCGCGGGGCGCCCCGCCTCCCCAGCGTCGGCTCTTGGGCGGGCGGCGCGAGCCCTCCCACTCT-CCCCGCGCCGCCGCACCGCCC
>gene=chr5_61601928-61602059; species=calJac
GCC--CAGCAGAAGAGGAAGAGACGCCAGAGGCGCGCTCTGCGCAGGCGCGCGGCACCCCGCCTCCCCAGCGCTG-TCCCCGGGCGGGCGGTGCGGGCCCTCCCACTCTACCCCGCGCCGCCTCACGGCCC
>gene=chr5_61601928-61602059; species=canFam
gcgggccgagcaggaa---gggacgcgggcggcgcgctgagcgcaggcgcgcggcgccccgc-cccccagcgtcggctcccgggcgggcggcgcgggccctcccactct-ccccgcgccgccggacggccc
>gene=chr5_61601928-61602059; species=equCab
GCCGGCCGGAGAGGAA---GAGATGCGGGCGGTACTCTTTGCGCAGGCGCGCGGGAAAACGCGTATCCAGCTCATGAAGAAGGGCGGAAGATACGACTATCACCTCTCG-CGACGTCCAGTCGGCGATCTC
>gene=chr5_61601928-61602059; species=gorGor
GCCAGCCGAAGAGGAAGAGGAGACGCCGGAGGCGCGCTCTGCGCAGGCGCGCGGCGCCCCGCCTCCCTAGCGTCGG-------------------------------------------------------
>gene=chr5_61601928-61602059; species=panTro
GCCAGCCGAAGAGGAAGAAGAGACGCCGGAGGCGCGCTCTGCGCAGGCGCGCGGCGCCCCGCCTCCCCAGCGTCGGCTCCCCGGCGGGCGGTGCGGGCCCTCCCACTCTACCCCGCGCTGTCTCACGGCCC
>gene=chr5_61601928-61602059; species=papHam
GCAAGCCGAAGAGGAAGAAGAAACGCC-GAGGCGCGCTCTGCGCAGGCGCGCGGCGCCCCGCCTCCCCAGCGTCGGCTCCCTGGCAGGCGGCGCGGGTCCTCCCACTCTACCCCGCGCCGCCTCACGGCCC
>gene=chr5_61601928-61602059; species=ponAbe
GCAAGCCGAAGAGGAAGAAGAGACGCCGGAGGCGCGCTCTGCGCAGGCGCGCGGCGCCCCGCCTCCCCAGCGTCGGCTCCCGGGCGGGCGGTGCGGGCCCTCCCACTCTACCCCGCGCCGTCTCACGGCCC
>gene=chr5_61601928-61602059; species=rheMac
GCAAGCCGAAGAGGAAGAAGAAACGCC-GAGGCGCGCTCTGCGCAGGCGCGCGGCGCCCCGCCTCCCCAGCGTCGGCTCCCGGGCAGGCGGCGCGGGCCCTCCCACTCTACCCCGCGCCGCCTCACGGCCC
>gene=chr5_61708359-61708555; species=hg19
AGAAACCAGACCTATGGTTTCCATGGTGACAGATCCGGCTAGTCCGGACTCCTGGCTCTTTATACTGCGCAAGCGCACTGCGCAAGCGCACACAACTGATTTGGATACCCCGCGCCTTTTGGTTCAAAGACAAAGCCCCTCCTTCCCCTTCCCGCCGTTCGCCTATCGCCTTCTCTCTCTGCCGGTCGCATGCGCG
>gene=chr5_61708359-61708555; species=bosTau
GCACAGCGAACCTATGGTTTCCATGGTTACAGATTGCGCTCGTCCGGGGTCCCAGCTCCTTATATTGCGCAAGCGCAC-------------AGTGCTACCTTTGATGGCCGGCGCCTTTGGTTTCGAAGAGAAAGCTCCTCCCTCTCCTT-TCTCCGTTCTCCTATCATCTTCTCCCTTTGCCTAGTCCACGCGCT
>gene=chr5_61708359-61708555; species=calJac
GCTAACCAGACCTATGGTTTCCATGGTGACGGATCCGGCTAGTACGGTCTCC-GGCTCTTTATATTGCGCAAGCGCAC-------------ACAACTGATTTGGGTACCCCGCGCCTTTGGATTCGAAGAGAAAGCCCCGCCTTCCTCTTCCTGCCGTTAGCCTATCGCCTTCTCCCTTTGCTGGTCGCGTGTGCG
>gene=chr5_61708359-61708555; species=canFam
GCCTCGCGGAGGCACCGTTCCCATGGTTACAGCCCCTGCGCCTCCGGCCGCCCCGC--TCGCTACTGCGCAGGCGCAG-------------ACCGCTGATTTCGCCCCCAGGCGCCTTCAGTTTCGAAGAGGAAGCCCCT-CCTCCCCTC-GTGCCGTCGTCCTATCGCCGCCTCTCTCTGCCGGCTGCACGCCCG
>gene=chr5_61708359-61708555; species=equCab
GCAACGCGG------CTTTCCAACGGTTACAGATCCCGCGCGTAGAGGCTCCCCGCTGTCTACACTGCGCAAGCGCAC-------------TCTGCCGGTTTGGACGCCCGGCGCCTTCGATTTCGAAGAGGAAGCTCCTCCCTCCTCTT-CCGCCGTTGTCCTATCGAATTCTCCCTGTGCCCGCTCCACGCGCT
>gene=chr5_61708359-61708555; species=gorGor
----------------------------------------------------------------------------------------------------------------------------------------------------------------------------------------------------
>gene=chr5_61708359-61708555; species=panTro
AGAAACCAGACCTATGGTTTCCATGGTGACAGATCCGGCTAGTCCGGACTCCTGGCTCTTTATACTGCGCAAGCGCAC-------------ACAACTGATTTGGATACCCCGCGCCTTTTGGTTCGAAGAGAAAGCCCCTCCTTCCCCTTCCCGCCGTTCGCCTATCGCCTTCTCTCTCTGCCGGTCGCATGCGCG
>gene=chr5_61708359-61708555; species=papHam
GCAAACCAGACCTATGGTTTCCATGGTGACAGATCCGGCTAGTCCGGACTCCCGGCTCTTTATACTGCGCAAGCGCTC-------------ACAACTGATTTGGCTACCCCGCGCCTTTTGGTTCGAAGAGAAAGCCCCTCCTTCCCCTTCCTACCGTTCGCCTATCGCCCTCGCTCTTTGCTGGTCGCATGCGCG
>gene=chr5_61708359-61708555; species=ponAbe
AGAAACTGGACCTATGGTTTCCATGGTGACAGATCCTGCTAGTCCGGACTCCCGGCTCTTTATACTGCGCAAGCGCAC-------------ACAACTGATTTGGCTACCCCGCGCCTTTTGGTTCGAAGAGAAAGCCCCTCCTTCCACTTCCCGCCGTTCGCCTATCGCCTTCTCTCTTTGCCGGTTGCATGCGCA
>gene=chr5_61708359-61708555; species=rheMac
GCAAACCAGACCTATGGTTTCCATGGTGACAGAGCCGGCTAGTCCGGACTCCCGGCTCTTTATACTGCGCAAGCGCTC-------------ACAACTGATTTGGCTACCCCGCGCCTTTTGGTTCGAAGAGAAAGTCCCTCCTTCCCCTTCCCACCGTTCGCCTATCGCCCTCGCTCTTTGCTGGTCGCATGCGCG
>gene=chr5_64331277-64331430; species=hg19
GACCACGGCAGGCGACTGGGAGCTTGTGGACTGCCAGGGTCTGGAGCGGGCCCGGCCATCCCGCCGCTGCGCATGCGCCACCCAGGCCGCTGGCCGGAGAAACCTAGTGGCGGCGGGAGGCGGGAGGCTGGGAGTACGCGGGGGAAGCTGGAA
>gene=chr5_64331277-64331430; species=bosTau
GAG---------------GGAGCAGGTGGCCGGCCA---------GCGACCTG------CAGGCTGTTGCGCATGCGCC------GTAGCCTGCCGCGGG-GCCgggggggggggg------------------------ggg----------
>gene=chr5_64331277-64331430; species=calJac
GAC--------------------------------------------------------CCCGCCGCTGCGCATGCGCCACCCAGGCCGCCGGCCGGAGAAACCTCCAGGAGGCTGGAGGCGGGAGGCGGGGAATGCGCGGGGTAGGCGGGAA
>gene=chr5_64331277-64331430; species=canFam
---------------------------------------------------------------------------------------------------------------------------------------------------------
>gene=chr5_64331277-64331430; species=equCab
GAC---------------GGTGAAGGTGGCGGGCCAGCGGGGGGAGCAGGCAT------CA----ACTTGGCATGCCCCCTCTCGCCCGCCCACGGAGTT-GGTGGGGGGCGGCTG------------------------GGC----------
>gene=chr5_64331277-64331430; species=gorGor
GACCACGGCAGGCGACTGGGAGCTTGTGGACTGCCAGGGTCTGGAGCGGGCCCGGCCAGCCCGCCGCTGCGCATGCGCCACCCAGGCCGCTGGCCGGAGAAACCTAGTGGCGGCAGGAGGCGGGAGGCTGGGAGTACGCGGgggaagctggaa
>gene=chr5_64331277-64331430; species=panTro
GACCACGGCAGGCGACTGGGAGCTTGTGGACTGCCAGGGTCTGGAGCGGGCCCGGCCATCCCGCCGCTGCGCATGCGCCACCCAGGCCGCTGGCCGGAGAAACCTAGTGGCGGCGGGAGGCGGGAGGCTGGGAGTACGCGGGGGAAGCTGGAA
>gene=chr5_64331277-64331430; species=papHam
GACCACGGCAGGCGACCCGGAGCTGGTGGGCTGCCAGGGTCTGGAGCGGGCCCGGCCAGCCCGCCGCTGCGCATGCGCCACCCAGGCCGCCAGCCGGAGAAACCTCGGGTAGGCGGGAGGC--------GGGTGTGCGCGGGGGAAGCGGGAA
>gene=chr5_64331277-64331430; species=ponAbe
GACCACGGCAGGCGACTGGGACCTTGCGGGCTGCCAGGGTCTGGAGCGGGCCTGGCCAGCCCGCCGCTGCGCATGCGCCACCCACGCCGCTGGCCGGAGAAACCTCGgggaggcgggaggcgggaggctgggagTACGCgcgggaagcgggaa
>gene=chr5_64331277-64331430; species=rheMac
GAACACGGCAGGCGACCCGGAGCTTGTGGGCCGCCAGGGTCTGGAGCGAGCCCGGCCAGCCCGCCGCTGCGCATGCGCCACCCAGGCCGCCAGCAGGAGAAACCTCGGGTAGGCGGGAGGC--------GGGTGTGCGCGGGGGAAGCGGGAA
>gene=chr5_68389695-68389859; species=hg19
ATAGGAGGCGGAGCTTCAATGCGACACAACGTGGCGGGAGGAGCCTAAGGGACGAGGAAAGGCGAGTGTTCTGCTTGCGCAGACGCAAGGCTGGGCACTCCCCCGGGAGTGAGGGTTGCTGGGCCTGATGACGTGGCTTGGCAACGTCCCTACCGCCGCTGCTT
>gene=chr5_68389695-68389859; species=bosTau
ATGGGGGGCCAGAACTCCATTCAAAGCCCCGCGGTAGGAGGAGCCTTGGGA----GGGATGGCGAGTGTTGAGCATGCGCAGGCGCAGGACCGGGCCCTCCCCCGAGAGTGAGGGCTGCTGGGCCTGATGACGTGGCCTGGTGCCGTCCGCTCCGGTG-AGCCT
>gene=chr5_68389695-68389859; species=calJac
AGAGGAGGCAGGG-TTCAATGCGTCACAACGTGGCGGGAGGAGCCTAAGGGGCAAGGAAAGGCGAGTGTTCTGCTTGCGCAGGCGCCGTGCTATGCACTCCCCCGGGAGTGAGGGTTGCTGGGCCTGATGACGTGGCTTGGCAACGTCCCTACCGGCGCTGCCT
>gene=chr5_68389695-68389859; species=canFam
acgg-gagcgggggcgtggcccg--agcccgcgggaggcgggg-ctaagggg---ggggcgcgggACGCCGCGTGTGCGCAGGCGCAGC-CCGGGCTCTCCCCCGGGAGCGGGGGCTGCTGGGCCGGATGACGTGGCCGGGCGACGTCCGCTGCGGTG-CGCCT
>gene=chr5_68389695-68389859; species=equCab
ATCG-GGGCGAGGATTCGATCCTTCACCTCACGGTGGGAGGAA-CTAGGGTG---AGGGTGGCGAGTGCGGCGTTTGCGCAGGCGCAGG-CTGGGCACTCTCCCGGGAACGAGGGCTGCTGGGCCCGATGACGTGGCCTGGCAACGTCTGCTCCGGGG-CGCCT
>gene=chr5_68389695-68389859; species=gorGor
ATAGGAGGCGGGGCTTCAATGCGACACAACGTGGCGGGAGGAGCCTAAGGGACTAGGAAAGGCGAGTGTTCTGCTTGCGCAGACGCAAGGCTGGGCACTCCCCCGGGAGTGAGGGTTGCTGGGCCTGATGACGTGGCTTGGCAACGTCCCTACCGCCGCTGCTT
>gene=chr5_68389695-68389859; species=panTro
ATAGGAGGCGGGGCTTCAATGCGACACAACGTGGCGGGAGGAGCCTAAGGGATGAGGAAAGGCGAGTGTTCTGCTTGCGCAGACGCAAGGCTGGGCACTCCCCCGGGAGTGAGGGTTGCTGGGCCTGATGACGTGGCTTGGCAACGTCCCTACCGCCGCTGCTT
>gene=chr5_68389695-68389859; species=papHam
ATAGGAGGCGGGGCTTCAATGCGCCACAACATGGCGGGAGGAGCCTAAGAGGCGAGGAAAGGCAAGCGTTCCGCTTGCGCAGACGCAGGGCTGGGCACTCCCCTGGGAGTGAGGGTTGCTGGGCTTGATGACGTGGCTTGGCAACGTCCCTACTGGCGCTGCCT
>gene=chr5_68389695-68389859; species=ponAbe
ATAGGAGGCGGGGCTTCAATGCGACACAACGTGGCGGGAGGAGCCTAAGGGACGTGGAAAGGCGAGTGTTCTGCTTGCGCAGACGCAAGGCTGGGCACTCCCCCGGGAGTGGGGGTTGCTGGGCCTGATGACGTGGCATGGCAACGTCCCTACTGCCGCTGCCT
>gene=chr5_68389695-68389859; species=rheMac
ATAGGCGGCGGGGCTTCAATGCGCCACAACATGGCGGGAGGAGCCTAAGAGGCGAGGAAAGGCAAGTGTTCCGCTTGCGCAGACGCAAGGCTGGGCACTCCCCTGGGAGTGAGGGTTGCTGGGCTTGATGACGTGGCTTGGCAACGTCCCTACTGGCGCTGCCT
>gene=chr5_68788472-68788618; species=hg19
CTAGGACGCAGCAGGTGGGACTCGCGGCGCTGGCCCGCAGGCTTCCCGCACCCCCTTCCACGTTGGTGCGCATGCCCGGGGGCAGGGCCGGTTGTAGggaggagggaaaggagagggagaagggggaggagaCGTCCCCAGCCCAG
>gene=chr5_68788472-68788618; species=bosTau
GCGGGGAGCCGCAGGTGGGGCTCCCGGCGCCCGGCCGCGGACTTTCCGCACC-CGGGCCGGGTTGGTGCGCATGCCCGGGGGCAGGCGGGC---AGGGTGGGTCG-------------GGGGGAGGAGGTTTAT------------
>gene=chr5_68788472-68788618; species=calJac
CCCGGACGTAGCAGGTGGGACTCGCGGCGCGAGCCCGCGGGCCTCCCGCACCCC--TTCACGTTGGTGCGCATGCCcgggggcagggccgggtgtggggaggagggagaggattgggaggaggggcgggagacgTCCCCAGCCCTG
>gene=chr5_68788472-68788618; species=canFam
GC--GGCGCAACAGGTGAGGCGGAC---GCGGGGCCGCGCGGCTCC----------------------------------------------------------------------------------------------------
>gene=chr5_68788472-68788618; species=equCab
--------------------------------------------------------------------------------------------------------------------------------------------------
>gene=chr5_68788472-68788618; species=gorGor
CTGGGACGCAGCAGGTGGGACTCGCGGCGCTGGCCTACAGGCTTCCCGCACCCCTTTCCACGTTGGTGCGCATGCCCGGGGGCAGGGCCGGTTGTAGggaggagggaaaggagagggagaagggggaggagaCGTCCCCAGCCCAG
>gene=chr5_68788472-68788618; species=panTro
CTGGGACGCAGCAGGTGGGACTCGCGGCGCTGGCCCGCAGGCTTCCCGCACCCCCTTCCACGTTGGTGCGCATGCCCGGGGGCAGGGCCGGTTGTAGggaggagggaaaggagagggagaagggggaggagaCGTCCCCAGCCCAG
>gene=chr5_68788472-68788618; species=papHam
CCGGGACGCAGCAGGTGGGTCTCTCGGGGCTGGCCCGCAGGCTTCCCGCACCCCCCTCCACGTTGGTGCGCATGCCCGGGGGCAGGGCCGGTTGTAgggaggaggggaagaagagagaggagggggaggagACGTCCCCAGCACAG
>gene=chr5_68788472-68788618; species=ponAbe
CCGGGACGCAGCAGGTGGGACTCGCGGCGCTAGCCCGCAAGCTTCCCGCACCCCCCTCCACGTTGGTGCGCATGCCCGGGGGCAGGGCCGGTTGTAGggaggagggaaaggagagggaggagggggaggagACGTCCCCAGCCCAG
>gene=chr5_68788472-68788618; species=rheMac
CCGGGACGCAGCAGGTGGGTCTCTCGGGGCTGGCCCGCAGGCTTCCCGCACCCCCCTCCACGTTGGTGCGCATGCCCGGGGGCAGGGCCGGTTGTAgggaggaggggaaagagagagaggagggggaggagACGTCCCCAGCCCAG
>gene=chr5_77590462-77590665; species=hg19
AGTCCAGAGGGCACGGAACAAAACTAGTTCTCGTACGGAGGAGCGCGCGCAGGCGCTTCCGGACTCGTCACGGCTCCCTGAGCCGACCTGGCAGTCCACCCCCTGCGCATGCGCAGTGTGCAGGCCTGCTAGATTACCACCCGGGCCATCCAGGCCTGCGCGGACTTTCCTGCTCCGGGCTTTAGAGGTAGCTGAGCGGCTGC
>gene=chr5_77590462-77590665; species=bosTau
GGTCCCAGCGACTGGAAACAAAACTAGTTCTCGTGCAGAGGGGCGCGCGCAGGCGCTTCCGGACTCGTCACCGCTCCCACAGCCGACCCGGCGGGCCACTCTCTGCGCATGCCCCGTGTGCGCG-CGGCCAGAGCCCACCCCGGCCACTCCCCGCCGGACTGGAGTTCCCGCCTCCGGGCTTTTGAGGTAGCTGAGCGGCTCG
>gene=chr5_77590462-77590665; species=calJac
AGTCCAGACGGCAAGGAACAAAACTAGTTCCCCTACTGAGAGACGCGCGCAGGCGCTTCCGGACTCGTCACGGCTCCCTGAGCCGACCTGGCCGTGCACCCCCTGCGCATGCGCAGTATGCGGGCCGTCCGGC-TCCTACCCGGGCCGTCCAAGCCTGCGCGAACTTTCCTGCTCCGGGTTTTAGAGGTAGCTGAGCGGCCGC
>gene=chr5_77590462-77590665; species=canFam
CGACCCG-GGGCGCCGGACGAAACTACTTGTGGAGCCGAGCCGCGC--GCGGGCGCTTCCGGGCTCGTCACGgc-ccctccgccgg-ctggcgtcccgccccccgcgcatgcccAGTGCGC-GGCTGGCCGGAGCCCTCGTCGGCCGCTCCCGGGC--GCCGGGATTCCCTTCTCCGGGCTTTCCGAGCGGCTGAAGGGCTTG
>gene=chr5_77590462-77590665; species=equCab
CGGCCGCAGGACGCGGAACAAAACTAGTTGTCGAGCGGTGGGGCGCGCGCAGGCGCTTCCGGACTCGTCACGGCTCCCTGAGCCAACCTGGCGGCCCACCCCCTGCGCATGCCCAGTGTGCGGGCTGGCCGGAGCCCACTCCGGCCGCTCCAGGCCCGCCTGGATTTCCCCTCTCCGGGCCTTCGAGGTCGCTGAGAGGCTGG
>gene=chr5_77590462-77590665; species=gorGor
AGTCCAGAGGGCACGGAACAAAACTAGTTCTCGTACCGAGGAGCGCGCGCAGGCGCTTCCGGACTCGTCACGGCTCCCTGAGCCGACCTGGCAGTCCACCCCCTGCGCATGCGCAATGTGCAGGCCTGCTAGATTACCACCCGGGCCGTCCAG-CCTGCGCGGACTTTCCTGCTCCGGGCTTTAGAGGTAGCTGAGCGGCTGC
>gene=chr5_77590462-77590665; species=panTro
AGTCCAGAGGGCACGGAACAAAACTAGTTCTCGTACCGAGGAGCGCGCGCAGGCGCTTCCGGACTCGTCACGGCTCCCTGAGCCGACCTGGCAGTCCACCCCCTGCGCATGCGCAGTGTGCAGGCCTGCTAGATTACCACCCGGGCCATCCTGGCCTGCGCGGACTTTCCTGCTCCGGGCTTTAGAGGTAGCTGAGCGGCTGC
>gene=chr5_77590462-77590665; species=papHam
AGTCCAGAGGGCACGGAACAAAACTAGTTCGCGTACCAAGGAGCGCGCGCAGGCGCTTCCGGACTCGTCACGGCTCCCTGAGCCGACCTGGCAGTCCACCCCCTGCGCATGCGCAGTGTGCGGGAAGGCAGGA-TACCACCCGGGGCGTCCAGGCCTGCGCAGACTTCCCTGCTCCGGGCTTTAGAGGTAGCTGAGCGGCTGC
>gene=chr5_77590462-77590665; species=ponAbe
AGTCCAGAGGGCACGGAACAAAACTAGTTCTCGTACCGAGGAGCGCGCGCAGGCGCTTCCGGACTCGTCACGGCTCCCTGAGCCGACCTGGCAGTCCACCCCCTGCGCATGCGCAGTGTGCAGGCCGGCTGGATTCCCACCCGGGCCGTGCAGGCCTGCGCGGACTTTCCTGCTCCGGGCTTTAGAGGTGGCTGAGCTGCTGC
>gene=chr5_77590462-77590665; species=rheMac
AGTCCAGAGGGCACCGAACAAAACTAGTTCGCGTACCGAGGAGCGCGCGCAGGCGCTTCCGGACTCGTCACCGCTCCCTGAGCCGACCTGGCAGTCCACCCCCTGCGCATGCGCAGTGTGCGGGAAGGCAGGA-TACCACCCGGGCCGTCCAGGCCTGCGCGGACTTCCCTGCTCCGGGCTTTAGAGGTAGCTGAGCGGCTGC
>gene=chr5_78280495-78280614; species=hg19
GAAAACGAAAGACAAAGCCACCCGCCCAAcccggcggccggggcgcgggtccgcggggcgccAGAGCCGGGCATGCGCAGAGGCCGCGGCGGGCTGCCGGCCTGGAAGAGCGAGGTTGG
>gene=chr5_78280495-78280614; species=bosTau
GAAAACCGAAGGCAGA----------AAACCCGCCGGGAGGGGCGCGGGAGGGAGCGGCGCCGGAGCCGGGCATGCGCAGAGACCTCCGCGGGCTGCGGGCCTGGGAGGGCGCCGCCCG
>gene=chr5_78280495-78280614; species=calJac
GAAAACGAAAGACAAAGCCACTCGCCTAACCCGGCTGCAGGGGCGC--------GGGGCGCCGGAGCCGGGCATGCGCAGGCGCCGCGGTGGGC-------------------------
>gene=chr5_78280495-78280614; species=canFam
GAGAGCGGGGG--------------------CGGCC----ggtggggggcgggcgggtggccagggc---gcatgcgcagag---gcggcggcctgcggccccggagcagcgaggccgg
>gene=chr5_78280495-78280614; species=equCab
GAAAATGAAAGACAGA----------AAA--CGCCC----------GAAACGCAGGGGCGCCGGAGCCGGGCATGCGCAGAG---GCCGCG----GCGGGCCTGGGAGGGTGCTGCCCC
>gene=chr5_78280495-78280614; species=gorGor
-----------------------------------------------------------------------------------------------------------------------
>gene=chr5_78280495-78280614; species=panTro
GAAAACGAAAGACAAAGCCACCCGCCCAAcccggcggccggggcgcgggtccgcggggcgccAGAGCCGGGCATGCGCAGAGGCCGCGGCGGGCTGCCGGCCTGGAAGAGCGAGGTTGG
>gene=chr5_78280495-78280614; species=papHam
GAAAACGAAAGACAAAGCCGCTAGCCCAACCCGGCGGCAGCGGCGCGGGTCCGTGGGGCGCCGGAGCCGGGCATGCGCAGAGGCCACGGCGGGCTGCCGGCCTGCAGGAGCGAGGTCGG
>gene=chr5_78280495-78280614; species=ponAbe
GAAAACGAAAGACAAAGCCACCCGCCCAACCCGGCGGCCAGGGCGCGGGTCTGCGGGGCGCCGGAGCCGGGCATGCGCAGAGGCCGCGGCGGGCTGCCGACCTGGAAGAGCGAGGTCGG
>gene=chr5_78280495-78280614; species=rheMac
GAAAACGAAAGACAAAGCGGCTAGCCCAAcccggcggcaggggcgcgggtccgcggggcgccggagccgggcATGCGCAGAGGCCACGGCTGGCTGCCGGCCTGCAGGAGCGAGGTCGG
>gene=chr5_90679102-90679295; species=hg19
CCCGCTCGTCTCAGTGGTCTCCTTACAAAGACGGGCGGCTAAAAGCTGCCAGCTCACTTTAAGAGCAGCTTTGTGAAAAACAACCCCAGTGCGCAGGCGCAGGCCGCGGCTGCTGTCCGCCCTCCCTGCGCGCCCCCTCccgcgccgcgccgcgccgcgcTCGCTCCCTTGCCCGCTCGCTCCCGGGTACAGT
>gene=chr5_90679102-90679295; species=bosTau
-------------------------------------------------------------------------------------------------------------------------------------------------------------------------------------------------
>gene=chr5_90679102-90679295; species=calJac
CCTGCTCGTCTCAGCGGTCTCCTTACAAAGACGGGCGGCTAAAGGCTGCCAGCTCACTTTAAGAGCAGCTTTGTGAAAAACAACCCCAGTGCGCAGGCGCAAGTTGCGGCTGCTGTCCGCCCTCCCTGCGCGCTCCCTCCCGCGCCGCGCCGcgccttgctcgctcccttgttcgctcgctcCCGGGTACAGT
>gene=chr5_90679102-90679295; species=canFam
CCCGCTAGTCTCAGTGGTCTCCTTACAAAGACGGGCGGCTGGAGCCTGCCAGCTCACTTTAAGAGCAGCTTTGTGAAAAACAACCCCAGTGCGCAGGCGCACGCCGCGGCTGCTGTCCGCCCTCTCGGCGCGTCCCCG------------------------------------GCTCGCTCGCGGGTACAGT
>gene=chr5_90679102-90679295; species=equCab
CCTGCGAGTCTCAGTGGTCTCCTTACAAAGACGGGCGGTTGGAGGCTGCCAGCTCACTTTAAGAGCAGCTTTGTGAAAAACAACCCCAGCGCGCATGCGCACGCCGCGGCTGCTGTCGGCCCTCCCTGCGCGCCCCCTC----------CCGCG---GgctcgctccctcgctcgctcgctcgCGGGTACAGT
>gene=chr5_90679102-90679295; species=gorGor
CCCGCTCGTCTCAGTGGTCTCCTTACAAAGACGGGCGGCTAAAGGCTGCCAGCTCACTTTAAGAGCAGCTTTGTGAAAAACAACCCCAGTGCGCAGGCGCAGGCCGCGGCTGCTGTCCGCCCTCCCTGCGCGCCCCCTCccgcgccgcgccgcgccgcgcTCGCTCCCTTGCCCGCTCGCTCCCGGGTACAGT
>gene=chr5_90679102-90679295; species=panTro
CCCGCTCGTCTCAGTGGTCTCCTTACAAAGACGGGCGGCTAAAGGCTGCCAGCTCACTTTAAGAGCAGCTTTGTGAAAAACAACCCCAGTGCGCAGGCGCAGGCCGCGGCTGCTGTCCGCCCTCCCTGCGCGCCCCCTCccgcgccgcgccgcgccgcgcTCGCTCCCTTGCCCGCTCGCTCCCGGGTACAGT
>gene=chr5_90679102-90679295; species=papHam
CCCGCTCGTCTCAGTGGTCTCCTTACAAAGACGGGCGGCTAAAGGCTGCCAGCTCACTTTAAGAGCAGCTTTGTGAAAAACAACCCCAATGCGCAGGCGCAGGCCGCGGCTGCTGTCCGCCCTCCCTGCGCGCCCCCTCccgcgctgcgccgcgctgcgctcgctcccttgctcgctcgctcCCGGGTACAGT
>gene=chr5_90679102-90679295; species=ponAbe
CCCGCTCGTCTCAGTGGTCTCCTTACAAAGACGGGCGGCTAAAGGCTGCCAGCTCACTTTAAGAGCAGCTTTGTGAAAAACAACCCCAGTGCGCAGGCGCAGGCCGCGGCTGCTGTCCGCCCTCCCTGCGCGCCCCCTCccgcgccgcgccgcgccgcgcTCGCTCCCTTGCCCGCTCGCTCCCGGGTACAGT
>gene=chr5_90679102-90679295; species=rheMac
CCCGCTCGTCTCAGTGGTCTCCTTACAAAGACGGGCGGCTAAAGGCTGCCAGCTCACTTTAAGAGCAGCTTTGTGAAAAACAACCCCAATGCGCAAGCGCAGGCCGCGGCTGCTGTCCGCCCTCCCTGCGCGCCCCCTCccgcgccgcgccgcgccgcgcTCGCTCCCTTGCTCGCTCGCTCCCGGGTACAGT
>gene=chr5_94890777-94890843; species=hg19
AAAAGCGGGAATTTCTCTGTTGCGCATGTGCGCGCTCTCCGCCTGATAGGAGTTGTAGTTCTGCGG
>gene=chr5_94890777-94890843; species=bosTau
TGAGAGAGGGCGCTCTCCTGTGTGCATGCGCTCCCCTCGAGCCTCATGGGAGTTGTAGTTCTGAGG
>gene=chr5_94890777-94890843; species=calJac
AAAAGCTGGGACTTCTCTGTTGCGCATGTGCACGATCTCAGCCTGATGGGAGTTGTAGTTTTGAAG
>gene=chr5_94890777-94890843; species=canFam
GAGGGAGGGGAATTCCCCTTTGCGCATGCGCGCACGCCCAGCCTGCTGGGAGTTGTAGTTCTGCGG
>gene=chr5_94890777-94890843; species=equCab
TGAGGCAGGGGACTCTCCTTTGCGCATGTGCGCCCTCCAAGCCTGATGGGAGTTGTAGTTCTGCGG
>gene=chr5_94890777-94890843; species=gorGor
------------------------------------------------------------------
>gene=chr5_94890777-94890843; species=panTro
AAAAGCGGGGATTTCTCTGTTGCGCATGTGCGCGCTCTCCGCCTGACAGGAGTTGTAGTTCTGCGG
>gene=chr5_94890777-94890843; species=papHam
AAAAGCGGGGACTTCTCTGTTGCGCATGTGCGCGCTCTCAGCCTGATGGGAGTTGTAGTTCTGCGG
>gene=chr5_94890777-94890843; species=ponAbe
AAAAGCGGGGATTTCTCTGTTACGCATGTGCGTTCTCTCCGCCTGATGGGAGTTGTAGTTCTGCGG
>gene=chr5_94890777-94890843; species=rheMac
AAAAGCGGAGATTTCTCTGTTGCGCATGTGCGCGCTCTCAGCCTGATGGGAGTTGTAGTTCTGCGG
>gene=chr5_96518865-96519115; species=hg19
ACGCAACTTGGCCACATTCACTTTCCCCATGGCGGCCCCAGTCCGAACCCAGATGCCTCTCCGACGACAGCCGCAAAGCGTAAGGCAGGTCGTTATTCCAGCCTCTAAGCGCTTTACAGCGCCAGATGGCTCGCGCACGCGCTGCGTCTTAGTATAGGTCCTTGTTAATAGTTAGAAGTGCTGTTCTCATTGATATAGGAAAATAAAACTACTTGTATGTCTTATGAAACACATAGTATGTAACAAGTGA
>gene=chr5_96518865-96519115; species=bosTau
ACGCAACTTGGCCACATTCACCTTCCCCATGGCGGACCGGAACTCAGGC------------------AAACCGGGGAG-ACCAGGAGCGCAGTTAACGCAG-GTCTACGCTTCTCACAGGGCCGGGCGGCTCGCGCACGCGCAGTTTAT-CCTACAGGTCCTTGTCACTAAATGGATGTTCCGTTCTCACTGCCTTGGGGCAATGAAACATCTTCTGAGCCTGATGAAGTACACAGTATGGAACAAAGCA
>gene=chr5_96518865-96519115; species=calJac
ACGCAGCTTGGCCACATTCACCTTCCCCATGGCTACCTCAGTTCGGACCTAGACGTCTTTCACACGACAGCCGGAAAGCGCAGAGCACGTCGCTATTCCAGCCTCTACGCACTTTACAGGGTCAAATGGCTCGCGCATGCGCTGCATCTTATTATAGGTCC---TTAATAGCTAGAAGAGCTAATCTCATTGGTATAGGAAAATAAAACTA----TATGTTTTATGAAGCATATAGTATAGAAAAAGGGA
>gene=chr5_96518865-96519115; species=canFam
ACGTAACTTGGCCACGTTCACCTTCCCCATGGCGCCCGAAGACCAAGCCAGGAG-CCGCCTCCTCTGCAGC-------CGCAGACTCTGCGGACGCCTCGGCAGCTCCGGGCGCCTCGGCGCAGGGGCGCTCGCGCATGCGCCGCTGCGCGCTGCAGGTCCTCGTTAATGGA---ACGCTCCCGCCCCG----CGTGGGAAAA--TCACACGTCCCGTGTTCTACGCTGCACGCCGCAGGGGACGATGCA
>gene=chr5_96518865-96519115; species=equCab
ACGCAACTTGGCCACGTTCACCTTCCCCATGGCGGCCGCGCCCGAAGCCCAGAA-GCCCCTCCACCACCAC-CCAGAGCGCAGATCAGGTCC-CGGCCCAGCCTCTACGTGTCCCAGGGT----GGTGGCTCGCGCATGCGCGGCTCCTGACTGCAGGTCCTTGTC-GTAAGCAGAAGTGCTATTCTCACTGCCATGGGGAAATAAAATATCTTGTGAGTTTTATGAAGCGTATAGTACAGAAAAAAGCA
>gene=chr5_96518865-96519115; species=gorGor
ACGCAACTTGGCCACATTCACCTTCCCCATGGCGGCCCCAGTCCGAACCCAGATGCCTCTCCCACGACAGCCGCAAAGCGTAAGGCACGTCGTTATTCCGGCCTCTAAGCGCTTTACAGCGCCAGATGGCTAGCGCACGCGCTGCGTCTTAGTATAGGTCCTTGTTAATAGACAGAAGTGCTGTTCTCACTGATATAGGAAAATAAAACTACTTGTATGTTTTATGAAGCACATAGTATGTAACAAGGGA
>gene=chr5_96518865-96519115; species=panTro
ACGCAACTTGGCCACATTCACCTTCCCCATGGCGGCCCCAGTCCGAACCCAGATGCCTCTCCCACGACAGCCGCAAAGCGTAAGGCAGGTCGTTATTCCGGCCTCTAAGCGCTTTACAGCGCCAGATGGCTCGCGCACGCGCTGCGTCTTAGTATAGGTCCTTGTTAATAGACAGAAGTGCTGTTCTCATTGATATAGGAAAATAAAACTACTTGTATGTTTTATGAAGCACATAGTATGTAACAAGTGA
>gene=chr5_96518865-96519115; species=papHam
ACGCAACTTGGCCACATTCACCTTCCCCATGGCGGCCCCTGTCCGAGCCCAGATGCCTCCCCCACGACAGCCGGAAAGCGCAAGGCAGGTCGTTATTCCGGCCTCTAAGCGCTTTACAGTGCTGGATGGCTCGCGCACGCGCTGCGTCTTACTATAGGTCCTTGTTAATAGATAGAGGTGCTGTTCTCATTGGTAAAGGAAAATAAAACTACTTGTATGTTTTATGAAGCATATAGTATGTAACAAGTGA
>gene=chr5_96518865-96519115; species=ponAbe
ACGCAACTTAGCCACATTCACCTTCCCCATGGCGGCCCCAGTCCGAGCCCAGATGCCTCTCCCACGACAGCCGCAAAGCGTAAGGCAGGTCGTTATTCGGGCCTCTAAGCGCTGTACGGCGCCAGATGGCTCGCGCACGCGCTGC-TCTTACTACAGGTCCTTGTTAATAGATAGAAGTGTT-TTCTCATTGGTATAGGAAAATAAAACTACTTGTATGTTTTATGAAGCACATAGTATGTAACAAG-GA
>gene=chr5_96518865-96519115; species=rheMac
ACGCAACTTGGCCACATTCACCTTCCCCATGGCGGCCCCTGTCCGAGCCCAGATGCCTCTCCCACGACAGCCGGAAAGCACAAGGCAGGTCGTTATCCCGCCCTCTAAGCGCTTTACAGCGCTGGATGGCTCGCGCACGCGCTGCGTCTTACTATAGGTCCTTGTTAATAGATAGAAGTGCTGTTCTCATTGGTAAAATAAAATAAAACTACTTATACGTTTTATGAAGCATATAGTATGTAACAAGTGA
>gene=chr5_96519413-96519540; species=hg19
TAATTGCGCCTGCTCCGGCAGCTCCGGAGGGCGTGGTTAATGGAACTCATGCGCTTGCTCAGTACTTCTCTTAGGTTGGTCTAGGAGGCTTCGAAGTGCGCCTGCGCTGGTTGGGGTGGGAGTTTAA
>gene=chr5_96519413-96519540; species=bosTau
TACCTGCGCATGCTCAGGC-----GGGCCGCCAAGGTGGAAAGAACTCGGGCGTCACTTGGCTACTTGGTCGGAGTTGCTCCCTG-GACTCCCCAGCGCGCCTGCGCTGCCTGGGAGTGGGGTCTGG
>gene=chr5_96519413-96519540; species=calJac
TAATTGCGCCAGCTCCAGCAGCCCCGGAACGGGTTGTTAATGGAACTCCTGTGCTTGCTAAGTACTTCCCTTAAATT-GTCCGTGAGGCTTCGGAGTGCGCCTGCGCGGTTTAGGGTGGGGTTTTAA
>gene=chr5_96519413-96519540; species=canFam
CCACAGCGCCCGCCCCG---G---AGGGGGGCGTGGCTAAAAGCTCTCTTGCGCGTGCTCAGTGTTGGTTTTAGGGAGGGCGGCGGGCCTCGGGAGTGCGCCTGCGCGGGGCGGGGGCGGGGCTTGG
>gene=chr5_96519413-96519540; species=equCab
TAACTGCGCCTGCTCCGGGGG---GGGAAGGCGTGCTTAATACAACTCTCGCGCCTGCTCAGTG-CGGCTTTAAGGTTGTACTCGAGACTCTGGAGTGCGCCTGCGCTTCGTGGGGGTGGGGTTTAG
>gene=chr5_96519413-96519540; species=gorGor
TAATTGCGCCTGCTCCGGCAGCTCCGGAGGGCGTGGTTAATGGAACTCATGCGC-------------------------------------------------------------------------
>gene=chr5_96519413-96519540; species=panTro
TAATTGCGCCTGCTCCGGCAGCTCCGGAGGGCGTGGTTAATGGAACTCATGCGCTTGCTCAGTACTTCTCTTAAGTTGGTCTGGGAGGCTTCGAAGTGCGCCTGCGCTGCTTGGGGTAGGAGTTTAA
>gene=chr5_96519413-96519540; species=papHam
TAATTGCGCCTGCTCCGGCAGCTCCGGAGGCCATGGTTCACGGAACTCCTGCGCTTGCTCGGTA-----CTTAAGTTGGTCCAGGAGGCTTCGGAGTGCGCCTGCGCTGGTTGGGGTAGGTGTTTAA
>gene=chr5_96519413-96519540; species=ponAbe
TAATTGCGCCTGCTCCGGCAGCT-CGGAGGGCGTGGTTAATGGAACTCATGCGCTTGCTCAGTACTTCTCTTAAGTTGGTCCGGAAGGCTTCGGAGTGCGCCTGCGCTGGTTGGGGTAGGGGTTTAA
>gene=chr5_96519413-96519540; species=rheMac
TAATTGCGCCTGCTCCGGCAGCTCCGGAGGCCATGGTTAATGGAACTCCTGCCCTTGCTCGGTACTTCTCTTAAGTTGGTCCGGGAGGCTTCGGAGCGCGCCTGCGCTGGTTGGGGTAGGTGTTTAA
>gene=chr5_112043077-112043279; species=hg19
CACGGGACAGAACAGCGAAGCAGTGCCCGGCAAGCGGAGCGCAGCACCCATTGCGCCTGCGCATAACAGGCTCTAGTCTCCGGGCTGTGGGAAGCCAGCAACACCTCTCACGCATGCGCATTGTAGTCTTCCCACCTCCCACAAGATGGCGGAGGGCAAGTAGCAAGGGGGCGGGGTGTGGCCGCCGGAAGCCTAGCCGCTG
>gene=chr5_112043077-112043279; species=bosTau
CAAGAGAGCAGACGGCGGTGCCGAAGC---------CGGCGCAGCG-------CGCCTGCGCGTTACGATCCCTCGCGGCGCGGCTCGGGGA-GCCGGCAGCCTGGCGCGCGCCTGCGCAGTGCGGTCTTCCCGCCTCCGACAAGATGGCGGCGGCCGAGTAGCGCGGGGGCGGGGTGTGGCCGCCGGAAGCCCGGCCGCTG
>gene=chr5_112043077-112043279; species=calJac
CACGGGACAGGTCCGCCGGGCAGGGCCCCTCAAGCGGAGCGCAGTAGCCAATGCGCCTGCGCATAAGAGGCTCTAGTCCTCGGGCCGTGGGACGCCGGCACCACCACTTACGCATGCGCACTGGATTCTTCCCGCCTCCCACAAGATGGCGGAGGGCAAGTAGCAAAGGGGCGGGGTGTGGCCGCCGGAAGCCTGGCCGCTG
>gene=chr5_112043077-112043279; species=canFam
----------------------------------------------------gcgccTGCGCACTGCAGCCCCGCGC---GGAGCGGCA---CGCCGGCGCCCCTGCGCACGCATGCGCGCTGCACTCCTCCCGCCTCCGGCAAGATGGCGGAGGCCAAGTAGCCAGGGGGCGGAGTGTGGCCCCCGGAAACCCGGCGGCTG
>gene=chr5_112043077-112043279; species=equCab
CACAAAACACGACCCTGAAGCGCAGCCGGGGGAC--------AGCGCCCAACGCGGCTGCGCATTACAGCCTGTCGC---AGGGCTGGGGGACGCCGGCGATCTCGCGCACGCATGCGCACTGTATTCTTCCCGCCTCCACCAAGATGGCGGTGGCCAAGTAGCGAGGGGGCGGAGTGTGGCCGCCGGAAACCCAGCCGCTG
>gene=chr5_112043077-112043279; species=gorGor
----------------------------------------------------------------------------------------------------------------------------------------------------------------------------------------------------------
>gene=chr5_112043077-112043279; species=panTro
CACGGGACAGAACAACGAAGCCGTGCCCGGCAAGCGGAGCGCAGCACCCATTGCGCCTGCGCATAACAGGCTCTAGTCTCCGGGCTGTGGGAAGCCAGCGACACCTCTCACGCATGCGCATTGTAGTCTTCCCACCTCCCACAAGATGGCGGAGGGCAAGTAGCAAGGGGGCGGGGTGTGGCCGCCGGAAGCCTAGCCGCTG
>gene=chr5_112043077-112043279; species=papHam
CACGGGACAGAATCGCCAAGCAGTGCCCCGCAAGCGGAGCGCAGCACCCATTGCGCCTGCGCATAACAGGCTCTAGTCCCTCGGCTGTGGGAAGCCAGCACCACCTCTCACGCATGCGCAGTGCATTGTTCCCACCTCCCACAAGATGGCGGAGGGCAAGTAGCAAGGGGGCGGGGTGTGGCCGCCGGAAGCCTGGCCGCTG
>gene=chr5_112043077-112043279; species=ponAbe
CACGGGACAGAACAGCGAAGCAGTGCCCGGCAAACGGAGCGCAGCACCCATTGCGCCTGCGCATAACAGGCTCTAGTCTCTGGGCTGTGGGAAGCCAGCAACACCTCTGACGCATGCGCATTGTAGTCTTCCCACCTCCCACAAGATGGCGGAGGGCAAGTAGCAAGTGGGTGGGGTGTGGCCGCCGGAAGCCTGGCTGCTG
>gene=chr5_112043077-112043279; species=rheMac
CACGGGACAGAATCGCCAAGCAGTGCCCCGCAAGCGGAGCGCAGCACCCATTGCGCCTGCGCATAACAGGCTCTAGTCCCTCTGCTGTGGGAAGCCAGCACCACCTCTCACGCATGCGCAGTGTATTCTTCCCACCTCCCACAAGATGGCGGAGGGCAAGTAGCAAGGGGGCGGGGTGTGGCCGCCGGAAGCCTGGCCGCTG
>gene=chr5_112312171-112312309; species=hg19
ACACCTAAGCCCCGACCCCTCTGAACTTCCCAGAAGCGCGCAGGAGGCATGGTGCGCATGCGTGTAGCCACCTCAAAGGCGGCGGGAAGTTGGTTTTCTGAGTAGCAACTGAGCAGCTTGAAGACGGATTGGAAGTAG
>gene=chr5_112312171-112312309; species=bosTau
AGAGGGAATACCAGTACCCACCAGACTTCCTAGTAGAGTCAAAGAGGGATGATGCGCATGCGCCTATCCACCGACCA-GCGGCGGGAAGTTGGTTTACTGAGTGGTAACTGAGCAGCTTGAAGACGGATTGGAGCCGA
>gene=chr5_112312171-112312309; species=calJac
ACACTAAAGCCCCGAGCCCTCCAAACTTCCTAGAAGCGCGCAGGAGGCATGGTGCGCATGCGTTTAGCCACCCCAAAGGCGGCGGGAAGTTGGTTTTCTGAGTAGCAACAGAGCAGCTTAAAGACGGATTGGAAGTAG
>gene=chr5_112312171-112312309; species=canFam
---GCGAG-----GAGCCGCCCGGACCCGCCGGGAGCGCAAAGGCGGCTCAGCGCGCGTGCGCGGGCCC------GAGGCGGCGGGAAGCTGGTTTTCTGAGCAGCAGCCGAGCTGCTTGGAGACGGATTGGAGACGA
>gene=chr5_112312171-112312309; species=equCab
ACAGCGAAGACCTGAGCCCTTCAAACTTCCTAGTAGTGCCAAGGAGGCATGGTGCGCGTGCGCATATCCACGTCAGAGGCGGCGGGAAGTTGGTTTTCTGAGCAGCTACTGAGCAGCTTGAAGACGGATTGGAGACGA
>gene=chr5_112312171-112312309; species=gorGor
GCACCTAAGCCCCGACCCCTCTAAACTTCCCAGAAGCGCGCAGGAGGAATGGTGCGCATGCGTGTAGCCAACCCAAAGGCGGCGGGAAGTTGGTTTTCTGAGTAGCAACTGAGCAGCTTGAAGACGGATTGGAAGTAG
>gene=chr5_112312171-112312309; species=panTro
ACACCTAAGCCCCGACCCCTCTAAACTTCCCAGAAGCGCGCAGGAGGCATGGTGCGCATGCGTGTAGCCACCCCAAAGGCGGCGGGAAGTTGGTTTTCTGAGTAGCAACTGAGCAGCTTGAAGACGGATTGGAAGTAG
>gene=chr5_112312171-112312309; species=papHam
ACACGGAAGCCCCGACCCCTCTAAACTTCCTAGAAGCGCGCAGGAGGCGTGGTGCGCCTGCGTGTAGCCACCCCAAAGGCGGCGGGAAGTTGGTTTTCTGAGTAGCAACTGAGCAGCTTGAAGACGGATTGGAAGTAG
>gene=chr5_112312171-112312309; species=ponAbe
ACCCCTAAGCCGCGACCCCTCTAAACTTCCTAGAATCGCGCGGGAGGCATGGTGCGCATGCGTGTAGCCACCCCAAAGGCGGCGGGAAGTTGGTTTTCTGAGTAGCAACTGAGCAGCTTGAAGACGGATTGGAAGTAG
>gene=chr5_112312171-112312309; species=rheMac
ACACGGAAACCCCGACCCCTCTAAACTTCCTAGAAGCGCGCAGGAGGCGTGGTGCGCCTGCGTGTAGCCACCCCAAAGGCGGCGGGAAGTTGGTTTTCTGAGTAGCAACTGAGCAGCTTGAAGACGGATTGGAAGTAG
>gene=chr5_130500931-130501124; species=hg19
AGGCTCGGAAGAAGGGAGGAACCCGCAGAGCGTGCGGCGCGAGAGGGCGCAGCCAAGCCTGCGCAGGTGCCCCGGCTCTGGCGCCCCACCTAATCTTGCGCGTGCGCACTGGCGACCTGGGCTGCGAGTGCGGCCAGCGCGCTAGAGCGCCTCAGGGACCTCCGGCTTGGGGAAGTTCCTGGTCTTGAGCTCC
>gene=chr5_130500931-130501124; species=bosTau
AAGGTCGGAAGGAGGGAGGAGCCGGGGGCGCGGGCAGAGCGGGAGCCAGCCGACAAGCTTGCGCAGGGACCGCCACTAGCACGCCCCAGCAACTCGTGCGCATGCGCACTGGCGACTTGCGCTCG-GGTGTTGCTTGCGCGCGGGAGCTCTAGGGGAACCCGG-CCAAAGAGAGGTTCTCGATGACAGGACCC
>gene=chr5_130500931-130501124; species=calJac
AGGCTCGGAAGGAGGGAGGAACCAGCTGAACGTGCAGCGCGAGAACGCGCAGCCAAGCCTGCGCAAGGACCCGGGCTCGTGAGACCCAGCGAACCCTGCGCGTGCGCATTGGCGACCTGGGCTAC---------------------------------------GCTAGAGCAAGTTCCCGATATTTAGCTCC
>gene=chr5_130500931-130501124; species=canFam
AAGCTCGGGAGGAGGGAGGAGCCGGGGCGGCGGGCGGAGCGGGAGTGCGCGGCCAAGCCTGCGCGGGGACCGCTGCTCGGGCGCCCGGACTGGTCCTGCGCGTGCGCACTAGC-CCGGGCGCCGCGGGTGCAGGGAGCGCGCGGGAGCCCTCGG--AGCAGCC-CAGAAGGGAGGTTCCTGGTCTGGAGCTCT
>gene=chr5_130500931-130501124; species=equCab
AAGCTCGAGAGGAGGGAGGAGCCGCGGGAGCAGGCGGAGCGGCAGCG------CAGGCTT-----GGGACCCCGGCTCTCG---CCGCGCTGGTCCAGCGCGTGCGCACTGAC-----GTGGCGC-GGTGCGGCGGGCGTGCCAGGGCCCTGGGCAAATGGCC-TGGAATAAAGGTTCCTGAGCCTGGGCCCC
>gene=chr5_130500931-130501124; species=gorGor
AAGCTCGGAAGAAGGGTGGAACCCGCAGAGCGTGCGGCGCGAGAGGGCGCAGCCAAGCCTGCGCAGGTGCCCCGGCTCTGGCGCCCCACCTAATCTTGCGCGTGCGCACTGGCGACCTGGGCTGCGAGTGCGACCAGCGCACCAGAGCGCCGCAGGGACCTCCGGCTTGGGGAAGTTCCTGGTCTTGAGCTCC
>gene=chr5_130500931-130501124; species=panTro
AGGCTCGGAAGAAGGGAGGAACCCGCAGAACGTGCGGCGCGAGAGGGCGCAGCCAAGCCTGCGCAGGTGCCCCGGCTCTAGCGCCCCACCTAATCTTGCGCGTGCGCACTGGCGACCTGGGCTGCGAGTGCGGTCAGCGCGCCAGAGCGCCGTAGGGACCTCCGGCTTGGGGAAGTTCCTGGTCTTGAGCTCC
>gene=chr5_130500931-130501124; species=papHam
AGGCTCGAAAGGAGGGAGGAACACGCGGAGCGTGCGGCGCGAGAGGGCGCAGCCAAGCCTGCGCCGGTGCCT--------GCGCCCCAGTGAATCCTGCGCGTGCGCACTGGCGACCGGGGCTGCGAGAGCGGCCAGCGTGCCGGAGCTCCGCAGGAACTGCAGGCAGGGGGAAGTTCCTGGTCTTGAGCTCC
>gene=chr5_130500931-130501124; species=ponAbe
AGGCTCGGGAGGAGTGAGGAACCCGCTGAGCGTGCGGCGCGAGAGGGCGCAGCCAAGCCTGCGCAGGTGCCCCGGCTCTGGCGCCCCACCTAATCTTGCGCGTGCGCACTGGCGACCTGGGCTGCGAGTGCGGCCAGCGAGCTGCAGCGCCGCAGGAACTGCCGGCTTGGGGAAGTTTCTAGTCTTGAGCTCT
>gene=chr5_130500931-130501124; species=rheMac
AGGCTCGAAAGGAGGGAGGAACCCGCGGAGCGTGCGGCGCGAGAGGGCGCAGCCAAGCCTGCGCCGGTGCCT--------GCGCCCCGGTGAATCCTGCGCGTGCGCACTGGCGACCGGGGCTGCGAGAGCGGCCAGCGTGCCGGAGCTCCGCAGGAACTGCGGGCAGGGGGAAGTTCCTGGTCTTGAGCTCC
>gene=chr5_130970918-130970985; species=hg19
GTCTGCGCGGGGGCGGGGGAGAGTAAGTGCGCATGCGCAGCACGCACGCGCACGCTAAGAAACGCCC
>gene=chr5_130970918-130970985; species=bosTau
GCCCGCGCGGGGGCGGAGGAAGGCTAATGCGCGTGCGCAGCACGCGCAAGCGCGCAAACGAACGCCT
>gene=chr5_130970918-130970985; species=calJac
GCCCGCGCGGGGGCGGGGGAGAGTAAGTGCGCACGCGCGGCACGCACGCGCACGCTAAGGAACACCC
>gene=chr5_130970918-130970985; species=canFam
GCCCGCACGGGGGCGGAGGAGGAGCAGTGCGCGTGCGCAGCA-GGGAGAGCACGCAAACGAGCGCCC
>gene=chr5_130970918-130970985; species=equCab
GCCCGCGCGGGGGAGGCGGAGGACGAGTGCGCATGCGCAGCACGCGCGAGCACGCAAACTAGCGCCC
>gene=chr5_130970918-130970985; species=gorGor
GCCTGCGCGGGGGCGGGAGAGAGTAAGTGCGCATGCGCAGCACGCACGCGCACGCTAA-AAATGCCC
>gene=chr5_130970918-130970985; species=panTro
GTCTGCGCGGGGGCGGGGGAGAGTAAGTGCGCATGCGCAGCACGCACGCGCACGCTAAGAAACACCC
>gene=chr5_130970918-130970985; species=papHam
GCCCTGGCGGGGGCGGGGGAGAGTAAGTGCGCATGCGCAGCACGCATGCGCACGCTAATGAACGCCC
>gene=chr5_130970918-130970985; species=ponAbe
GCCTGCGCGGGGGAGGGGGAGAGTAAGTGCGCATGCGCAGCACGCACGCGCACGCTAAGAAACGCCC
>gene=chr5_130970918-130970985; species=rheMac
GCCCTGGCGGGGGCGGGGGAGAGTAAGTGCGCATGCGCAGCACGCACGCGCACGCTAAGGAACGCCC
>gene=chr5_132073261-132073455; species=hg19
CCGCATTCCGAGCTCGCCCCGCCCCAAGCCCAGTCTCAGGCTCTCTCGGCCCTTGAATTACGCCTGCGCGGAGGCTTTCCGAGTCCATCTCCTAGGACGCCAGACTGAGGCCGCGCGTGCGCAATGCTGCCATTCTGCTGCGCTAGAAATGTGGCACGCACTGAGGCGGAGGTAACCTGGCAGCCCGGGGTTGG
>gene=chr5_132073261-132073455; species=bosTau
GCGCACTCCGAGCTCGCCCCGCCCCGTCCCCGGCACGAGGCTTCCTCCGCCCTTGTATTACGCCTGCGCCAGAACTTTCCGAGTCCGTCTCCTAGGAAGCCA--------CTGCGCTTGCGCAATGCTGCCATTCCGCTGCGCTGGAAATCTGGCCGGATTTAGAGGTGGGGT-ATCTGACTACTACCGATGGA
>gene=chr5_132073261-132073455; species=calJac
GCGCATTCCGAGCTCGCCCCGCCCCAATGCCTGTCTCAGGCTCCCTACGCCCTTGAATTACGCCTGCGCCGAGGCTTTCGGAGTCCATCTCCTAGGACACTAGACTGAGGCCGCGCGTGCGCAATGCTGCCATTCTGCGGCGCTAGAAATGTGGCCCGCACTGATGCGGAGATAACCTGGTAGCCCCGGGTTGG
>gene=chr5_132073261-132073455; species=canFam
GCGCACTCCGCGCTCGCCCCGCCCCGTCCCCGGCCTCTCGCTTCCTCGGCCCCGGAGTTGCGCCTGCGCGGAGGCTTTCCGAGTCCGTCTCCTAGGACGCCCGGCTGAGGCCGCGCCTGCGCAGTGCTGCCGGTCGGCCGCTTTATTAATCTGGCCCGCAGTGGGGCGGGGGC-ACCTGGCTACCACCGGTTGA
>gene=chr5_132073261-132073455; species=equCab
GCGCACTGCGAACTCGCCCCGCCTCGTCCCCTGCCCCAAGCTTCCTCGGCCCCTGAATTACGCCTGCGCCAAGGCTTTCCGAGTTCGTCTCCTAGGACGCCAGACGGAGG-CGCGCCTGCGCAATGCTGTCGTTCCGCTGCGCCAGAAATCTGGCCCGCATTGGGGCGGGGAT-GCTTGACTGCCGCCGGTTTG
>gene=chr5_132073261-132073455; species=gorGor
CCGCATTCCGAGCTCGCCCCGCCCCAAGCCCAGTCTCAGGCTCTCTCGGCCCTTGAATTACGCCTGCGCGGAGGCTTTCCGAGTCCATCTCCTAGGACGCCAGACTGAGGCCGCGCGTGCGCAATGCTGCCATTCTGCTGCGCTAGAAATGTGGCACGCACTGAGGCGGAGATAACCTGGCAGCCCCGGGTTGG
>gene=chr5_132073261-132073455; species=panTro
--------------------------------------------------------------------------------------------------------------------------------------------------------------------------------------------------
>gene=chr5_132073261-132073455; species=papHam
CCGCATTCCGAGCTCGCCCCGCCCCAAGCCCAGTCTCAGACTCTCATGGCCCTTGAATTACGCCTGCGCGGAGGCTTTCCGAGTCCATCTCCTAGGACTCCAGACAGAGGCCGCGCGTGCGCAATGCTGCCATTCTGCTGCGCTAGAAATGTGGCCCGCACTGAGGCGGAGATAACCTGGCAGCCCCGGGTTGG
>gene=chr5_132073261-132073455; species=ponAbe
CCGCATTCCGAGCTCGCCCCGCCCCAAGCCCAGTCTCAGGCTCTCTCGGCCCTTGAATTACGCCTGCGCGAAGGCTTTCCGAGTCCATCTCCTAGGACGCCAGACTGAGGCCGCGCGTGCGCAATGCTGCCATTCTGCTGCGCTAGAAATGTGGCCCGCACTGAGGCGGAGATAACCCGGCAGCCGCGGGTTGG
>gene=chr5_132073261-132073455; species=rheMac
CCGCATTCCGAGCTCGCCCCGCCCCAAGCCCAGTCTCAGACTCTCATGGCCCTTGAATTACGCCTGCGCGGAGGCTTTCCGAGTCCATCTCCTAGGACTCCAGACAGAGGCCGCGCGTGCGCAATGCTGCCATTCTGCTGCGCTAGAAATGTGGCCCGCACTGAGGCGGAGATAACCTGGCAGCCCCGGGTTGG
>gene=chr5_133561901-133562151; species=hg19
AACTGGGGGTCAAAGCGCAGGCGCGACGTAGCCGGCTGGTAACTGAAGCGCCTTGACTTTTTGGGCGTGGCTCCCGGAGGGCGGGGTGGTGGGGGAAGGGAAGGATGGAGCTGGAGCATGCGCAGTGCGCACAGCGGCGAACCGGACTAATCCCTGAGCACTATTCCAGGAGAGGCGAGGGCTTGGGCCGCGCGCAGGCGCAGACCGGATGGAAGCCGGGGCCACTGGCAGCCTGTAACTGGTTCCCCTG
>gene=chr5_133561901-133562151; species=bosTau
AGGTAGGGCTCGACGCGCAGGCGCAAAGCAGCCCGCTGGTTAC--AGGCACCTTGGCCTTTAGGGCGTGGTCCTTGCAGGGAGGGGCCGA--GGGAAGGG-AAGTCCGAGACCGAGTAGGGGCCTGGCTTGCTGCTGGGATGTAGGCTAATCCTGGAGCACTAAATCCTGCGCTGCGCGGGCGTGAACATGGCGCAGGCGCGGTTGGGGTGCGAG-GATGGCTCCTTGCAGCTGGAGACTTCTTCCCTAA
>gene=chr5_133561901-133562151; species=calJac
AACTGGGGGTCAAAGCGCAGGCGCGACTTAGCCGGCTGGTAAC--AGTCGCCTTCGCTTTTAGGGCGTGGCTCCCGGAGGGC-GGGTGGTGGGGGAAGGGAAGGATGGAGTTTGAGCGTGCGCAATGCGCACAGCGGCGAACCGGACTAATCCCTTAGCGCTACGCCCCGAGAGGTGAGAGATTGGGCCACGCGCAGACGCAGACCGGATGGAAGTGGGGGTTACTGTCTGTCTGTAACTGGTTCCCCTG
>gene=chr5_133561901-133562151; species=canFam
AAGC-GGGGCCAAGGCGCAGGCGCAACGT-GACGGCCGGTTAC--AGGCGCCTTCGCTCTTAGGGCGTGGTCGCCGCGGGAGGGGCCGAGGGGGAAGGGG-AGACCCGGGtccgggccgccgcggggccTCCAGCCCGCAGCCGGGCTAGTTCCCGAGCGCGACGTCCTccgcggcgggggcg--------ggccgggggcgggccggggGCGGGGGGCAGGACCTCGCCGCCCGAGACGCGTTCCCTAC
>gene=chr5_133561901-133562151; species=equCab
AACTAGGGGCCAAGGCGCAGGCGCAACGGAGCCGGCTGGTAAC--AGGCACGGTCGCTTTTAGGGCGTGGTCCCCGAAGGGAGGGGTCGAGGGGGAAGGG-AAGACCGAGCCCGAGCAAACGCGGTGCTCGCACCCAGGAAGCCGGCTGATTCCAGGGCACTACGTCCTGCTTggcgcgggcgcgggcgcgggcctggcgcaggcgcggcgTGGGAGGGATCTCCTCGCAGCCGGAG-ACTTTCCCCTAA
>gene=chr5_133561901-133562151; species=gorGor
----------------------------------------------------------------------------------------------------------------------------------------------------------------------------------------------------------------------------------------------------------
>gene=chr5_133561901-133562151; species=panTro
AACTGGGGGTCAAAGCGCAGGCGCGACGTAGCCGGCTGGTAACTGAAGCGCCTTGACTTTTTGGGCGTGGCTCCCGGAGGGCGGGGTGGTGGGGGAAGGGAAGGATGGAGCTGGAGCATGCGCAGTGCGCACAGCGGCGAACCGGACTAATTCCTTAGCACCACGCCAGGAGAGGCGAGGGCTTGGGCCGCGCGCAGGCGCAGACCGGATGGAAGCCGGGGCTACTGGCAGCCTGTAACTGGTTCCCCTG
>gene=chr5_133561901-133562151; species=papHam
AACGGGGGGTCAAAGCGCAGGCGCGACGTAGCCGGTTGGTAACTGAGGCGCCTTGACTTTTTGGGCGTGGCTCCCGGAGGGCGGGGTGGTGGGGGAAGGGAAGGATGGAGCTGGAGCATGCGCAGTGCGCACAGCGGCGAACTGGACTAATCCCTTAGCGCTAAACCCTGAGAGGAGAGGACTTGGACAGCGCGCAGGCGCAGACCGGGTGGAAACCGGGGCTACTGGCGGCCTGGAACTGGTTCCCATG
>gene=chr5_133561901-133562151; species=ponAbe
AACT-GGGGTCAAAGCGCAGGCGCGACGTAGCCGGCTGGTAACTGAAGCGCCTTGACTTTTTGGGCGTGGCTCCCGGAGGGCGGGGTGGTGGGGGAAGGGGAGGATGGAGCTGGAACATGCGCAGTGCGCACAGCGGCGAACCGGACTAATCTCTTAGCACTATGTCAGGAGAGGCGAGGGCTTGGGCCGCGCGCAGGCGCAGACCGGATGGAAGCCGGAGCTATTGGCAGCCTGTGACTGGTTCCCCTG
>gene=chr5_133561901-133562151; species=rheMac
AACTGGGGGTCAAAGCGCAGGCGCGACGTAGCCGGTTGGTAACTGAGGCGCCTTGACTTTTTGGGCGTGGCTCCCGGAGGGCGGGGTGGTGGGGGAAGGGAAGGATGGAGCTGGAGCATGCGCAGTGCGCACAGCGGCGAACTGGACTAATCCCTTAGCGCTAAACCCTGAGAGGAGAGGACTTGGACCGCGCGCAGGCGCAGACCGGGTGGAAACCGGGGCTACTGACGGCCTGGAACTGGTTCCCATG
>gene=chr5_138678022-138678192; species=hg19
CCCCCCTCCCACCGCCTCGGCAACAAAGCTTATTGTTTCTACCCACTTTACGCCTGCGCGTCGCCACGCGCAGCCCCTACTTGCTGCGCGTGCGCGCCTCAGCCGAGGCTGGGGTTTGGGGAGAGAGGGGCGGAGGGACTGGCGGGCTCTTGGCGTCTTGGGGGAACGCT
>gene=chr5_138678022-138678192; species=bosTau
c-tccccgctgccgcctcggcAACAAAGCTCATTGTTTCTCCCCACTTTACGCCTGCGCGTCGCCACGCGCTGCCGCTACTTGCTGCGCTTGCGCGCTCCTCCTGAGGCTAGGGTGGGAAGAGAGAGGGGCGGAGGGACTGGCGGGTTGCCTGCGTACTAGTAGAGTTTT
>gene=chr5_138678022-138678192; species=calJac
-CCCCCCACCACCGCCTCGGTAACAAAGCTCATTGTTTCTACCCACTTTACGCCTGCGCGTCGCCACGCGCAGCCCCTACTTGCTGCGCTTGCGCGCCTCAGCCGAGGCTGGGGTTTGGGGGGAGAGGGGCGGAGGGACTGGCGGGATGTTGGCGAGCTGGGGGAACGCT
>gene=chr5_138678022-138678192; species=canFam
ccccccccccgccGCTACGGCAACAAAGCTCATTGTTTCTCCCCTGTTTACGCCTGCGCGTCGCCACGCGGAGCCCCTACTTGCTGCGCTTGCGCACTGCTCCCGTGGCTGGGGTAGGAAGAGAAAGGGGCGGAGGGACTGGCGGGCTGGCGGCGCTCTAGGGGAGTTCT
>gene=chr5_138678022-138678192; species=equCab
GCCCCCCACGGCCACCTCGGCAACAAAGCTCATTGTTTCTTCCCACTTTACACTCTCGCGTCGCCACGCGCAGCCCCTACTTGCTGCGCGTGCGCGCTCCTCCCGAAGCTGGGGTGGGAAGAGAAAGGGGCGGAGGGACTGGCGGGCTGGCGGCGTCCGAGGGGAGTTCT
>gene=chr5_138678022-138678192; species=gorGor
-CCCCCCCGCACCGCCTCGGCAACAAAGCTCATTGTTTCTACCCACTTTACGCCTGCGCGTCGCCACGCGCAGCCCATACTTGCTGCGCGTGCGCGCCTCAGCCGAGGCTGGGGTTTGGGGAGAGAGGGGCGGAGGGACTGGCGGGCTCTTGGCATCCTGGGGGAACGCT
>gene=chr5_138678022-138678192; species=panTro
CCCCCCTCCCACCGCCTCGGCAACAAAGCTTATTGTTTCTACCCGCTTTACGCCTGCGCGTCGCCACGCGCAGCCCCTACTTGCTGCGCGTGCGCGCCTCAGCAGAGGCTGGGGTTTGGGGAGAGAGGGGCGGAGGGACTGGCGGGCTCTTGGCGTCCTGGGGGAACGCT
>gene=chr5_138678022-138678192; species=papHam
-CCCCCAACCACCGCCTCGGCAACAAAGCTCATTGTTTCTACCCACTTTACGCCTGCGCGTCGCCACGCGCAGCCCCTACTTGCTGCGCGTGCGCGCCTTAGCCGAGGCTGGGGTTTGGGGAGAGAGGGGCGGAGGAACTGGCGGACTCTTGGCGTTCTGGGGGAACGCT
>gene=chr5_138678022-138678192; species=ponAbe
CCCCCCCCCCACCGCCTCGGCAACAAAGCTCATTGTTTCTACCCACTTTACGCCTGCGCGTCGCCACGCGCAGCCCGTACTTGCTGCGCGTGCGCGCCTCAGCCGAGGCTGGGGTTTGGGGAGCGAGGGGCGGAGGGACTGGCGGGCTCTTGGCGTCCTGGGGGAACGCT
>gene=chr5_138678022-138678192; species=rheMac
-CCCCCAACCACCGCCTCGGCAACAAAGCTCATTGTTTCTACCCACTTTACGCCTGCGCGTCGCCACGCGCAGCCCCTACTTGCTGCGCGTGCGCGCCTTAGCCGAGGCTGGGGTTTGGGGGGAGAGGGGCGGAGGAACTGGCGGACTCTTGGCGTCCTGGGGGAACGCT
>gene=chr5_139682672-139682798; species=hg19
AGCGCCTGCGCAGTGGGAGTTGGACTGAAATAGGGTGGGGAAGGGCGCGTCTTACTTTGTGCGCCGGTCTTTCTTCTGCGCCTGCGCATGAGTTGGACTAACCGGGCTTCTTATCTTTCTCTGAGA
>gene=chr5_139682672-139682798; species=bosTau
TGCGCCTGCGCAGTGGGAGAAGCCCGGAAAGAGCGTGGGGAAGGGCGCCTGAAGGGTTGATAGCGCCTCTTCCTTCTGCGCCTGCGCATGAGG-GGGCTGCTTGGTTTT-----------------
>gene=chr5_139682672-139682798; species=calJac
GGCGCCTGCGCAGTGGGAGTTGGCCCGAAAGAGAGTGGGGAAGGGCGCGCCTTAGTTTGAGCGTCCG----TCTTCTGCGCCTGCGCATGAGTTGAACTAACCCAGCTTCTTCCCATTCTCTGTGA
>gene=chr5_139682672-139682798; species=canFam
TGCGCCTGCGCAGC----CGGAGTCAGAAAGAGGGTGGGGAGGGGCGC----------------------TCCTTCTGCGCCTGCGCATGAGTCGGACCAGCAGGGCT------------------
>gene=chr5_139682672-139682798; species=equCab
TGCGCCTGCGCGGT-GGAGACGGCCGGAATGAGGGGGGGGAAGGGCGCTTGGCAGTTTGATTGTCCCGCCTCCTTCTGCGCCTGCGCACGAGTCGGGCTAGTAGCTATT-----------------
>gene=chr5_139682672-139682798; species=gorGor
AGCGCCTGCGCAGTGGGAGTTGGACTGAAATAGGGTGGGGAAGGGCGCGTCTTACTTTGTGCGTCGGTCTTTCTTCTGCGCCTGCGCATGAGTTGGACTAACCGGGCTTCTTATCTTTCTCTGAGA
>gene=chr5_139682672-139682798; species=panTro
TGCGCCTGCGCAGTGGGAGTTGGACTGAAATAGGGTGGGGAAGGGCGCGTCTTACTTTGTGCGCAGGTCTTTCTTCTGCGCTTGCGCATGAGTTGGACTAACCGGGCTTCTTATCTTTCTCTGAGA
>gene=chr5_139682672-139682798; species=papHam
TGCGCCTGCGCAGTGGGAGTTGGCCTGAAAGAGGGTGGGGAAGGGCGCGCCTTACTTTGTGCATCCGTCCTTCTTCTGCGCCTGCGCATGAGTTGGACTAACCGGGCTTCCTACCTTTCTATGAGA
>gene=chr5_139682672-139682798; species=ponAbe
GGCGCCTGCGCAGTGGGAGTTGGACTGAAATACGGTGGGGAAGGGCGCGCCTTACTTTGTGCTTCCGTCTTTCTTCTGCGCCTGCGCATGAGTTGGACTAACCGGGCTTCTTATCTTTCTCTGAGA
>gene=chr5_139682672-139682798; species=rheMac
TGCGCCTGCGCAGTGGGAGTTGGCCTGAAAGAGGGTGGGGAAGGGCGCGCCTTACTTTGTGCATCCGTCCTTCTTCTGCGCCTGCGCATGAGTTGGACTAACCGGGCTTCCTACCTTTCTATGAGA
>gene=chr5_139944314-139944484; species=hg19
ACCTCCCCCTTTCCAAAAATGCTCCGGAAGTGCCTTCGCCCTCCGTAAAGATGGCCGGGGCAGTCGGCACGAGGGAGGCGGGGATGCGCCTGCGCAACAAGTTCGGCGGGGAAGATGGCGGATGACAAGGTGAGTGGCCGTGGGGGTGATCTGCAGCCGGGCGTGGTCTT
>gene=chr5_139944314-139944484; species=bosTau
GCCTCACCTTTTCCTGAAATGCCCCGGAAGTACCTGTGCCCTCAGTAAAGATGGCGGCAGCGTTTGCCAGGAGGGAGGCGGTGCTGCGCCTGCGCAACAAGTTCTGCAGGGAAGATGGCGGATGACAAGGTGAGTGGACATCAGGATTGTCTGCAGTCGGGGGTGGGCTT
>gene=chr5_139944314-139944484; species=calJac
ACCTCACCCTTTACAAAAATGCTCCGGAAGTGCCTTCGCCCTCAGTAAATATGGCCGGAGTAGTCGGCACTAGGGAGGCGGGGCTGCGCCTGCGCAACAAGTTCGGCGGGGAAGATGGCGGATGACAAGGTAAGTGGCCTTGGGGGTGATCTGCAGCCGGGCGTGGTCTT
>gene=chr5_139944314-139944484; species=canFam
ACCTCACCCTTTCCAAAAATGTCCCGGAAATGCCTTCGCCCTCAGTAAAGATGGCCGCTGCACTTGGCGCGAGGAAGGCGGGGTTGCGCCTGCGCTACAAGTTCGCCGGGGAAGATGGCGGATGACAAGGTGAGTGAATGTGGGCGTTATCTGCAGTGTGGGGTGGTCTT
>gene=chr5_139944314-139944484; species=equCab
GCCTCACCCTTTCCAAAAATGCCCCGGAAGTGCCTCCGCCCTCAGTAAAGATGGCCGTAACCCTTGACAGGAGGGAGGCGGGGCTGCGCCTGCGCAACAAGTTCAGCGGGGAAAATGGCGGATGACAAGGTGAGTGAACGTGGGGGTGATGTCCAGTCGGGTGTGGTGTT
>gene=chr5_139944314-139944484; species=gorGor
ACCTCCCCCTTTCCAAAAATGCTCCGGAAGTGCCTTCGCCATCCGTAAAGATGGCCGGGGCAGTCGGCATGAGGGAGGCGGGGATGCGCCTGCGCAACAAGTTCGGCGGGGAAGATGGCGGATGACAAGGTGAGTGGTCGTGGGGGTGATCTGCAGCCGGGCGTGGTCTT
>gene=chr5_139944314-139944484; species=panTro
ACCTCCCCCTTTCCAAAAATGCTCCGGAAGTGCCTTCGCCCTCCGTAAAGATGGCCGGGGCAGTCGGCATGAGGGAGGCGGGGATGCGCCTGCGCAACAAGTTCGGCGGGGAAGATGGCGGATGACAAGGTGAGTGGCCGTGGGGGTGATCTGCAGCCGGGCGTGGTCTT
>gene=chr5_139944314-139944484; species=papHam
GCCTCACCCGTTCCAAAAATGCTCCGGAAGTGCCTTCGCCCTCAGTAAAGATGGCCGGGGCAGTCTGCATGAGGGAGGCGGGGATGCGCCTGCGCAACAAGTTCGGCTGGGAAGATGGCGGATGACAAGGTGAGTGGCCGTGGGGGTGATCTGCAGCCGGGCGTGGTCT-
>gene=chr5_139944314-139944484; species=ponAbe
GCCTCCCCCTTTCCAAAAATGCTCCGGAAGTGCCTTCGCCCTCAGTAAAGATGGCCGGGGCAGTCCGCATGAGAGAGACGGGGATGCGCCTGCGCAACAAGTTCGGCGGGGAAGATGGCGGATGACAAGGTGAGTGGCCGTGGGGGTGATCTGCAGCCGGGCGTGGTCTT
>gene=chr5_139944314-139944484; species=rheMac
GCCTCACCCGTTCCAAAAATGCTCCGGAAGTGCCTTCGCCCTCAGTAAAGATGGCCGGGGCAGTCGGCATGAGGGAGGCGGGGATGCGCCTGCGCAACAAGTTCGGCTGGGAAGATGGCGGATGACAAGGTGAGTGGCCGT--GGGTGATCTGCAGCCGGGCGTGGTCT-
>gene=chr5_140700411-140700474; species=hg19
CGGAGCCCCAGCTAGCGCAGGCGCAATAGCGCAATTACGCTGCCCAGCGTGAAACTCATCTTT
>gene=chr5_140700411-140700474; species=bosTau
CAGGCTTTCAGCGCGCGCAGGCGCAACT-CGCGATTACGCCGTTCGGCGT--GGCTTGTTATC
>gene=chr5_140700411-140700474; species=calJac
CGGAG-CCCGGCGTGCGCCGGCGCAATAGCGCAATTACGGTGCCCAGCGTGAAGTTCGTCTTT
>gene=chr5_140700411-140700474; species=canFam
CGGGCTCCCAGCGCGCGCAGGC--------GCAATTACATTATCCGGG----GACTTGTCCTC
>gene=chr5_140700411-140700474; species=equCab
CGGGCTCCTAGCGCGCGCAGGCGCAGTGGCGCAATTACGCTATCCGGCGT--GATTTGTCTTC
>gene=chr5_140700411-140700474; species=gorGor
---------------------------------------------------------------
>gene=chr5_140700411-140700474; species=panTro
CGGAGCCCCAGCTAGCGCAGGCGCAATAGCGCAATTACGCTGCCCAGCGTGAAACTCATCTTT
>gene=chr5_140700411-140700474; species=papHam
CGGAGCCCCGGCGCGCGCAGGCGCAATAGCGCAATTACGCTGCCCAGCGTGAAACTCATCTTT
>gene=chr5_140700411-140700474; species=ponAbe
CGGAGGCCCGGCTGGCGCAGGCGCAATAGCGCAATTACGCTGGCCAGCGTGAAACTCATCTTT
>gene=chr5_140700411-140700474; species=rheMac
CGGAGCCCCGGCGCGCGCAGGCGCAATAGCGCAATTACGCTGCCCAGCGTGAAACTCGTCTTT
>gene=chr5_141704587-141704740; species=hg19
ACCACTGCCTGGGAAAATGGCTTTTTTATGAATGGGAGGGAAGGGAGCGCCAGTGCGCACGCGTGCCGTTCGCGATTCTATGAATGGGTGGGCACAACAGACCCTGAGCGCGCATGCGCTCCGCTCCTTTTTTTATGAATGGGGGGCGGGAAA
>gene=chr5_141704587-141704740; species=bosTau
ACCACTGCCTGGGAAAATGGCTTTTTTATGAATGGGAGGGAAGGGAGCTCCAGTGCGCACGCGCGCCGCTCGCGATTCTATGAATGGGTGGGCACAAGAGACCCCGCGCGCGCATGCGCCGCGTTCCTTTTTTTATGAATGGGGGGCCGGAAA
>gene=chr5_141704587-141704740; species=calJac
ACCACTGCCTGGGAAAATGGCTTTTTTATGAATGGGAGGGAAGGGAGCTCCAGTGCGCACGCGCCTCTTTCGCGATTCTATGAATGGGTGGGCACAAGAGACCCCGAGCGCGCATGCGCTGCGCTCCTTTTTTTATGAATGGGGGGCGGGAAA
>gene=chr5_141704587-141704740; species=canFam
ACCACTGCCTGGGAAAATGGCTTTTTTATGAATGGGAGGGAAGGGAGCTCCAGTGCGCACGCGCTGCATTCGCGATTCTATGAATGGGTGGGCACAAGAGACCCCGCGCGCGCATGCGCCGCGCTCCTTTTTTTATGAATGGGGGGCCGGAAA
>gene=chr5_141704587-141704740; species=equCab
ACCACTGCCTGGGAAAATGGCTTTTTTATGAATGGGAGGGAAGGGAGCTCCAGTGCGCACGCGCGCCGTTGGCGATTCTATGAATGGGTGGGCACAAGAGACCCCGTGCGCGCATGCGCTGCGCTCCTTTTTTTATGAATGGGGGGCCGGAAA
>gene=chr5_141704587-141704740; species=gorGor
ACCACTGCCTGGGAAAATGGCTTTTTTATGAATGGGAGGGAAGGGAGCGCCAGTGCGCACGCGTGCCGTTCGCGATTCTATGAATGGGTGGGCACAACAGACCCTGAGCGCGCATGCGCTGCGCTCCTTTTTTTATGAATGGGGGGCGGGAAA
>gene=chr5_141704587-141704740; species=panTro
ACCACTGCCTGGGAAAATGGCTTTTTTATGAATGGGAGGGAAGGGAGCGCCAGTGCGCACGCGTGCCGTTCGCGATTCTATGAATGGGTGGGCACAACAGACCCTGAGCGCGCATGCGCTCCGCTCCTTTTTTTATGAATGGGGGGCGGGAAA
>gene=chr5_141704587-141704740; species=papHam
ACCACTGCCTGGGAAAATGGCTTTTTTATGAATGGGAGGGAAGGGAGCGCCAGTGCGCACGCGCGCCGTTCGCGATTCTATGAATGGGTGGGCACAAGAGACCGCGAGCGCGCATGCGCTGCGCTCCATTTTTTATGAATGGGGGGCGGGAAA
>gene=chr5_141704587-141704740; species=ponAbe
ACCACTGCCTGGGAAAATGGCTTTTTTATGAATGGGAGGGAAGGGAGCGCCAGTGCGCACGCGTGCCGTTCGCGATTCTATGAATGGGTGGGCACAACAGACCCAGAGCGCGCATGCGCTGCCCTCCTTTTTTTATGAATGGGGGGCGGGAAA
>gene=chr5_141704587-141704740; species=rheMac
ACCACTGCCTGGGAAAATGGCTTTTTTATGAATGGGAGGGAAGGGAGCGCCAGTGCGCACGCGCGCCGTTCGCGATTCTATGAATGGGTGGGCACAAGAGACCGCGAGCGCGCATGCGCTGCGCTCCATTTTTTATGAATGGGGGGCGGGAAA
>gene=chr5_148931037-148931189; species=hg19
AGCGAGAGGGCGGAACCGGATCCGTGAGAGTCGCGGCCCACGCTCCGAGCGTCACCCTGTCACCGCCCAGCTGCGCATGAGCGCTGCAACTCCTGCTGACTGCGCAGGCGTGCCGCGGCCTGTCCTCACCCCCGTCCCGGGCTCTCTTCCAC
>gene=chr5_148931037-148931189; species=bosTau
AGCGGGAGGGCGGAACCGGATCCGTGAGAGTCGCGGCCCACGCTCTGAACGTCACTCCATCACCGCCCAATTGCGCACGCGTACTGCAAC-CCTGCTTACTGCGCAAGCGTGCTGTGGTCTCTTCTCATCCCCGCCCGGGGCCCATTTCCAC
>gene=chr5_148931037-148931189; species=calJac
AGCGGGAGGGCGGAACCGGATCCGTGAGAGTCGCGGCCCACGCTCCAAGCGTCACCTCGTCACCGCCCAGCTGCGCATGAGCACTGTAACTCCTGCTGACTGCGCAGGCGTGCCGCGGCTGGTACTCA-CCCCGCCCCAGGCTCTCTTCCAC
>gene=chr5_148931037-148931189; species=canFam
AGCGGGAGGGCGGAACCGGATCCGTGAGAGTCGCGGCCCACGCTCCGAGCGTCACCCCGTCACCGCCCAGCCACGCATGCGTCCTGCAGC-CCTGCTGATTGCGCAGGCGTGCGGTGGCTTTccccccctcccgcccccggcTCACTTCCAC
>gene=chr5_148931037-148931189; species=equCab
AGCGGGAGGGCGGAACCGGATCCGTGAGAGTCGCGGCCCACGCTCGGAGCGTCACCCCGGCCCCGCCCAACCGCTCATGCGTACTGCAAC-GCTGCTGACTGCGCAGGCGTGCCGTCGTCTCTCCTTACTCCCCCCCCCGGCTCACTTCCAC
>gene=chr5_148931037-148931189; species=gorGor
---------------------------------------------------------------------------------------------------------------------------------------CCCAGGCTCTCTTCCAC
>gene=chr5_148931037-148931189; species=panTro
AGCGAGAGGGCGGAACCGGATCCGTGAGAGTCGCGGCCCACGCTCCGAGCGTCACCCTGTCACCGCCCAGCTGCGCATGAGCGCTGCAACTCCTGCTGACTGCGCAGGCGTGCCGCGGCCTGTCCTCACCCCCGTCCAGGGCTCTCTTCCAC
>gene=chr5_148931037-148931189; species=papHam
AGCGAGAGGGCGGAACCGGATCCGTGAGAGTCGCGGCCCACGCTCCGAGCGTCACCCTGTCACCGCCCAGTAGCGCATGAGCGCTGCAACTCCTGCTGACTGCGCAGGCGTGCCGCGGCCTG-CCTCACCCCCGCCCCGGGCTTTCTTCCAC
>gene=chr5_148931037-148931189; species=ponAbe
AGCGAGAGGGCGGAACCGGATCCGTGAGAGTCGCGGCCCACGCTCCGAGCGTCACCCTGTCACCGCCCAGCTGCGCATGAGCGCTGTAACTCCTGCTGACTGCGCAGGCGTGCCGCGGCCTGTCCTCA-CCCGGTCCCAGGCTCTCTTCCAC
>gene=chr5_148931037-148931189; species=rheMac
AGCGAGAGGGCGGAACCGGATCCGTGAGAGTCGCGGCCCACGCTCCGAGCGTCACCCTGTCACCGCCCAGTAGCGCATGAGCGCTGCAACTCCTGCTGACTGCGCAGGCGTGCCGCGGCCTG-CCTCA-CCCCGCCCCGGGCTTTCTTCCAC
>gene=chr5_159846085-159846198; species=hg19
AATGTTTACTTCCGGCTTTTCGCCTAATTCCGGCGGCCACTGCGGTAACTTCCGGATGACCGGCACATGCGCACTAATTTCCTGGCGGGGCCGGGGGCGGAGGGGGGCCCTCC
>gene=chr5_159846085-159846198; species=bosTau
AATGTTTACTTCCTAC-TTCCGCCCTCTCCCGGCAGCCACTGCGGCACTTTCCCGGCGACCCACACAGGCGCACTTGGCTCGGCGGAGCGGGGGGGGC---------------
>gene=chr5_159846085-159846198; species=calJac
AATGTTTACTTCCGGCTTTCCGCCTTATTCCGGCAGCCACTGAGACAACTTCCGGATGAATGGCACATGCGCACTAATTTCCTGGAGGGGGCGGGGGG---------------
>gene=chr5_159846085-159846198; species=canFam
AATGTTTACTTCCTGCTTTCCGCCCTCTCCCGGCAGCCACTGCGGTAGTTTCCGGACGAGCGACACATGCGCACTAACCTTTCGGTAGGGGACCAGGT-------------CA
>gene=chr5_159846085-159846198; species=equCab
AATGTTTACTTCCTGCTTTCCACCTCCTCCCGGCAGCCACCGCGGTATCTTCAGAACGATCGACACATGCGCATTAATCCCCTGGCGTCGCA---------------------
>gene=chr5_159846085-159846198; species=gorGor
AATGTTTACTTCCGGCTTTTCGCCTAATTCCGGCGGCCACTGCGGTAACTTCCGGATGACCGGCACATGCGCACTAATTTCCTGGCGGGGCCGGGGGCGGAGGGGGGCCCTCC
>gene=chr5_159846085-159846198; species=panTro
AATGTTTACTTCCGGCTTTTCGCCTAATTCCGGCGGCCACTGCGGTAACTTCCGGATGACCGGCACATGCGCACTAATTTCCTGGCGGGGCCGGGGGCGGAGGGGGGCC-TCC
>gene=chr5_159846085-159846198; species=papHam
AATGTTTACTTCCGGCTTCTCGCCTCATTCCGGCGGCCACTGCTGTAACTTCCGGACGATCGGCACATGCGCACTAATTTCCTGGTGGGACGCGGGGCGGAGTGGAGGCCTTT
>gene=chr5_159846085-159846198; species=ponAbe
AATGTTTACTTCCGGGTTTTCGCCTTATTCCGGCGGCCACAGCGGTAACTTCCGGATGATCGGCACATGCGCACTAATTTCCTGGCGGGGAGCGGGGCGGAGCGGGGGCCTCC
>gene=chr5_159846085-159846198; species=rheMac
AATGTTTACTTCCGGCTTTTCGCCTCATTCCGGCGGCCACTGCGGTAACTTCCGGACGATCGGCACATGCGCACTAATTTCCTGGTGGGACGCGGGA-GGAGTGGAGGCCTTT
>gene=chr5_162887059-162887245; species=hg19
CCAGTCCCTCCCGGCCGCGGCCGCACCAGGCGGAGCCGAGCGCACGCGCGGAATCCCACGCTTAGGCTACGCCTCGGCCTCTCCGCTCGGGTCACTGCGCATGCGCAGGAACGCAAGCTAGCGCTTTGGTGTGCGTGTTCGTTTTTCCCTTTGAATGGCCGTTTACGGCACCGGCAGGCCCCGGAT
>gene=chr5_162887059-162887245; species=bosTau
CCAGTGCCTCCCGGAAGCGGTGGCACCGAGC-AAGCAGAGTTCACGCCCGGAATCCCGCCTT-GAGCCACACCCCGGCTTCTCCGCTCGGGTCACTGCACATGCGCAGAAATGTAACCTGCGGTCTCCGCTT--GAGTGCGCGTTTCCCTTTCAGTGGCCATTGAGGAGGCCGACAGGACCCAGTT
>gene=chr5_162887059-162887245; species=calJac
CCAGTGCCTCCCGGCCGCCGCCGCACCAGGCGGAGCCAAGCGCAAGCGCGGAATCCCACGCTCAGGGTA-----CGGCCCCTTAGCTCGGGTCACTGCACATGCGCAGGAACGCAAGCTGGCGTCTCGATGTCCGTCTTCGTTGTTTCCTTTGAATGACCATTTACGGCACCGGCGGAACCCAGTT
>gene=chr5_162887059-162887245; species=canFam
CCGGGGCCTTCCAGCTGCAGCCGCACGGAGC-GAGACGAGCGCACGCGCGAGCTCCCGCGCTCAGGCCACGCCCC-GACTCTCCGCTCAGGTCACTGCACATGCGCAGGGACGTCAGCCGAGGTCTCCGCGA----GCTCCTTTCTCCTTTCCAGTGGCCGTTTACGACGCTGGCAGTGCCCAGTT
>gene=chr5_162887059-162887245; species=equCab
TCAGTGCCTCCTGGCTGCAGCCGCGCCGTGC-GAGCTGAGCGCATGCGCGGAATCTCACGCTCAGGCCACGCCCCGGCCTCGCTGCTCGGGTCACAGCACATGCGCAGGAATATAAGCTGACGTCTCAACGT--GGGTTCGTTTTTTCCTT-------CCGTTTAGGCCCTGGTCAGAACCCAGTT
>gene=chr5_162887059-162887245; species=gorGor
CCAGTCCCTCCCGGCCGCAGCCGCACCAGGAGGAGCCCAGCGCACGCGCGGAATCCCACGCTTAGGCTACGCCTCGGCCTTTCCGCTCGGGTCATTGCGCATGCGCAGGAACGCAAGCTGGCGCCTTGGTGTGCGTGTTCGTTTTTCCCTTTCAATGGCCATTTACGGCACCGGCAGGCCCCGGAT
>gene=chr5_162887059-162887245; species=panTro
GCAGTCCCTCCCGGCCGCAGCCGCACCAGGCGGAGCCGAGCGCACGCGCGGAATCCCACGCTTAGGCTACGCCTCGGCCTCTCCGCTCGGGTCACTGCGCATGCGCAGGAACGCAAGCTGGCGCCATGGTGTGCGTGTTCGTTTTTCCCTTTGAATGGCCATTTACGGCACCGGCAGGCCCCGGAT
>gene=chr5_162887059-162887245; species=papHam
CCAGTGCTTCCCGGCCGTAGCCGCACCAGGCGGAGCCGAGCGCACGCGCGGAATCCCACGCTCAGGCTACGCCTCGGCCACTCTGCTCGGGTCACTGCACATGCGCAGGAACGCAAGTTGGCGTCTCGGTGTTCCTGTTCGTTTTCCCTTTTGAATGGCCATTTACGGCACCAGCAGAACCCGGAT
>gene=chr5_162887059-162887245; species=ponAbe
CCAATCCCTCCCGGCCGCAGCCGCACCAGGCGGAGACGAGCGCACGCGCGGAAGCCCACGCTTGGGCTACGCCTCGGCCCCTCCGCTCGGGTCACTGCGCATGCGCAGGAACGCAAGCTGGCGTCTTCGCGTGCGTGTTCGTTTTTCCCTTTGAATGGCCATTTACGGCACCGGCAGGACCCGGAT
>gene=chr5_162887059-162887245; species=rheMac
CCAGTGCTTCCCGGCCGTAGCCGCACCAGGCGGAGCCGAGCGCACGCGCGGAATCCCACGCTCAGGCTACGCCTCGGCCACTCTGCTCGGGTCACTGCACATGCGCAGGAACGCAAGCTGGCGTCTCGGTGTTCCTGTTCGTTTTCCCTTTTGAATGGCCATTTACGGCACCAGCAGAACCCGGAT
>gene=chr5_169010562-169010696; species=hg19
ACCAGCCCAAGGAAAAATTTATGTGGAGCCACGTCTGCGCCTGCGCCTGCGCCAAGCCCACGGCGCGCCACTTGCACATGCGCAGTAGCTGTAGGAGGGGGTGGGCGCTCCATTGGGCGTTTCTCTTGGTTTTT
>gene=chr5_169010562-169010696; species=bosTau
ACCAACCGTGAGTAAGGCTGACGACGAGCTACGT------TTGAGCC-------------------------TGCGCCAAAGCCGCC----TAGCGGGCGT--GGCACTGTCTTGGACGTTCCTCCCTTTTTTC
>gene=chr5_169010562-169010696; species=calJac
ATCAGCACAAGGTACAATTTACGATGAGCCACAT------CTGCGCCTGCGCCAGGCTCACGACGCGCCACTTGCATCTGCGCAGTAgcggggggcggggg--------------GGCTTTTCTCTGAGTTTTT
>gene=chr5_169010562-169010696; species=canFam
GCCAAGCCCGGGGGCAGCGGACGCCA-------C------CAGCTCCCGCGTCCCGCTCGCTTCTGCGCATGTGCGGC--------------AAAGGGGCG--GGCGCACTCCTCCCCGAGCTTCTCAGTTTTC
>gene=chr5_169010562-169010696; species=equCab
ACCAACCCTGAGTAAGGTTGACGACGAGCCCCCT------CGGCACCCACGCCCAGCCCACTGCCCTCCACGTGCGCCCTCACTGTCGTTCTAGTGGGCGG--GGCACTCTGCTGAACGTTCTTCCGGGTTTTT
>gene=chr5_169010562-169010696; species=gorGor
ACCAGCCCAAGGAAAAATTTATGTGTAGCCACGTCTGCGCCTGCGCCTGCGCCAAGGCCACGGCGCGCCACTTGCACATGCGCAGTAGCTGTAGGGGGGGGCGGGCGCTCCATTTGGCGTTTCTCTTAGTTTTT
>gene=chr5_169010562-169010696; species=panTro
ACCAGCCCAAGGAAAAATTTATGTGGAGCCACGTCTGCGCCTGCGCCTGCGCCAGGCCCACGGCGCGCCACTTGCACATGCGCAGTACCTGTAGGAGGGGGCGGGCGCTCCATTGGGCGTTTCTCTTAGTTTTT
>gene=chr5_169010562-169010696; species=papHam
ACCAGCCCAAGGTACAATTTGTGTTGAGCCACGT------CTGCGCCTGCGCCAAGCCCACGGCGCGC--------------CGGTAGCTCTAGGAGGGGGCGGGCGCTGCATTGGGCGTTTCTCTTAGTTTTT
>gene=chr5_169010562-169010696; species=ponAbe
ACCAGCCCAACGAAAAATTTATGTGGAGCCACGTCTGCGCCTGCGCCTGCGCCAAGCTCACGGTGCGCCACTTGCACATGCGCAGTAGCTGTAGGAGGGGGCGGGCGCTCCATTGGGCGTTTCTCTTAGTTTTT
>gene=chr5_169010562-169010696; species=rheMac
--------------------------------------------------------------------------------------------------------------------------------------
>gene=chr5_176739431-176739557; species=hg19
ACACGTTCGGGCGGGAAAAGAAGCAGGTTTCAAATTTGAAAACCCAAGCGATGGGGCGGGGTTGAGAGGGGAGCTGGGCCTCAATGCGCAGGCGCCGGCGGAGGGGCGGCGGACCCGGCTCCTGCC
>gene=chr5_176739431-176739557; species=bosTau
ACAAGTTCGGGCGGGAAAAGGAGCAGGTTTCAAATTTGAAAACCCCGGCGGTGGGGCGGGGTTAAGCGGGGAATGGGGCCGCAGTGCGCAAGCGCCGGGGGAGGGGGCGCGGATCTGGCTCGGGCG
>gene=chr5_176739431-176739557; species=calJac
ACACGTTCCGGCGGGAAAAGAAGCAGGTTTCAAATTTGAAAACCCGAGCGATGGGGCGGGGTTGAGCGGGGAGCTGAGCCGCAATGCGCAGGCGCCGGCTGAGGGGCCGCGGACCCGGCTCCTGCG
>gene=chr5_176739431-176739557; species=canFam
ACACGTTCAGGCGGGAAAAGGAGCAGGTTTCAAATTTGAAAACCCGGGCCATCGGGCGGGGTTGGGCGGGGAACGGAGCTGCAGTGCGCAGGCGCCAGGGGAAGGGGCACAGATCT-GCTCCTATG
>gene=chr5_176739431-176739557; species=equCab
ACACGTTCCGGCGGGAAAAGTAGCAGGTTTGAAATTTGAAAACCCGGGCGGTGGGGCGGGATTGAGCGGGGAACGAGGCTGCAGTGCGCAGGCGCCGGAGGAGGGGGCGCGGGCCG-GCTCTCGCG
>gene=chr5_176739431-176739557; species=gorGor
------------------------------------------------------------------------------------------------------------------------------
>gene=chr5_176739431-176739557; species=panTro
ACACGTTCGGGCGGGAAAAGAAGCAGGTTTCAAATTTGAAAACCCAAGCGATGGGGCGGGGTTGAGAGGGGAGCTGGGCCTCAATGCGCAGGCGCCGGCGGAGGGGCGACGGACCCGGCTCCTGCC
>gene=chr5_176739431-176739557; species=papHam
ACACGTTCGGGCGGGAAAAGAAGCAGGTTTCAAATTTGAAAACTCGAGCGGTGGGGCGGGGTTAAGCGCGGAGCTGGGCCGCAACGCGCAGGCGCCGGCGGAGGGGCGGTGGCCCCGGCTCCTGCC
>gene=chr5_176739431-176739557; species=ponAbe
ACACGTTTGGGCGGGAAAAGAAGCAGGTTTCAAATTTGAAAACCCAAGCGATGGGGCGGGGTTGAGAGGGGAGCTGGGCCGCAATGCGCAGGCGCCGGCGGAGGGGCGCCGGACCCGGCTCCTGCC
>gene=chr5_176739431-176739557; species=rheMac
ACACGTTCGGGCGGGAAAAGAAGCAGGTTTCAAATTTGAAAACTCGAGCGGTGGGGCGGGGTTAAGCGGGGAGCTGGGCCGCAACGCGCAGGCGCCAGCGAAGGGGCGGTGGCCCCGGCTCCTGCC
>gene=chr5_177019109-177019251; species=hg19
GGGATTTGTGGTCCACCCGGCGGAACTCGCGGTCCCGGCAGGCACCGCGGCGGCGGCAGGGCGACGTGGCGCGGCCGGCTGCGGCTGCGCAGGCAGGTGGAGCAAGATGGCTGTGGAGCTGGGCGTGCTGCTCGTCCGGCCC
>gene=chr5_177019109-177019251; species=bosTau
GGGACTTGTAGTCCACCCGGCGGAACTCGCTGTCCCGGCAGCTCCCGCGGCGGCGGCTGGGCTACGTGGCGAGGCAGGCTGCGCCTGCGCGGGCAGGTGGGGCAAGATGGCTGCTGAGCGGAGCTTGTGGGTCGTCGGGCTC
>gene=chr5_177019109-177019251; species=calJac
GGGACTTGTGGTCCACCTGGCGGAACTCGCGGTCCCGGCAGGCACCGCGGCGGCGGCAGGGCGACGTGGCGCGGTAGGTTACGGCTGCGCGGGCGGGTGGAGCAAGATGGCTGTGGAGCTGGGCGTGAGGGTCGTCCGGCCC
>gene=chr5_177019109-177019251; species=canFam
GGGACTTGTAGTCCAGCTGGTCGAACTCGCTGTCCCAGCAGACCCCGCGGCGGCGGCAGGGCTACGTGGCGCCGCCGGCTGCGGTTGCGCCGGCAGGTGGGGCAAGATGGCCGCGGAGCAGGGCATGAGGGTCGTCGGGCCC
>gene=chr5_177019109-177019251; species=equCab
GGGACTTGTAGTCCACTCTGCGGAACTCGCTGTCCCGACACGCCCCACGGCGGCGGCTGGGCTACGTGGCGCGGTCGGCTGCGGCTGCGCGAGCAGGTGGGGCAAGATGGCTGCGGAGCAGGGCGTGCTGTTCGTCGGGCCC
>gene=chr5_177019109-177019251; species=gorGor
GGGATTTGTGGTCCACCCGGCGGAACTCGCGGTCCCGGCAGGCACCGCGGCGGCGGCTGGGCGACGTGGCGCGGCCGGCTGCGGCTGCGCAGGCAGGTGGAGCAAGATGGCTGTGGAGCTGGGCGTGCTG-TCGTCCGGCCC
>gene=chr5_177019109-177019251; species=panTro
GGGATTTGTGGTCCACCCGGCGGAACTCGCGGTCCCGGCAGGCACCGCGGCGGCGGCAGGGCGACGTGGCGCGGCCGGCTGCGGCTGCGTAGGCAGGTGGAGCAAGATGGCTGTGGAGCTGGGCGTGCTGGTCGTCCGGCCC
>gene=chr5_177019109-177019251; species=papHam
GGGATTTGTGGTCCA-CCGGCGGAACTCGCGGTCCCGGCAGGCACCGCGGCGGCGGCAGGGCGACGTGGCGCGGCCGGTTGCGGCTGCGCAGGCTGGTGGAGCAAGATGGCTGTGGAGCTGGGCGTGCTGGTTGTCCGGCCC
>gene=chr5_177019109-177019251; species=ponAbe
GGGATCTGTGGTCCACCCGGCGGAACTCGCGGTCCCGGCAGGCACCGCGGCGGCGGCAGGGCGACGTGGCGCGGCCGGCTGCGGCTGCGCAGGCAGGGGGAGCAAGATGGCTGTGGAGCTGGGCGTGCTGGTCGTCCGGCCC
>gene=chr5_177019109-177019251; species=rheMac
GGGATTTGTGGTCCA-CCGGCGGAACTCGCGGTCCCGGCAGGCACCGCGGCGGCGGCAGGGCGACGTGGCGCGGCCGGTTGCGGCTGCGCAGGCTGGTGGAGCAAGATGGCTGTGGAGCTGGGCGTGCTGGTTGTCCGGCCC
>gene=chr5_179050640-179050843; species=hg19
ACACGCGACTTCTGCGTGGCTAAGACGAAATGGCCAGCGGGCGCCTGCGCAACCTAAATAAGGTCCCTTGTGCGAGTTCTGCGCACGCGCAGCCAGCTGCCCGCACCGCCCCGTTGCGTCACAAAGAGCTCTGGCGCATGCGTAATTTCAAGAGCCAGCCCACCTCCCGCCGGCGGATTATTACACGCTTGGGTTTTGGGCTC
>gene=chr5_179050640-179050843; species=bosTau
AGACACAACTTCGGCGCGGCTGAGACGAAATGGCTAGTGGGCGCCTGCGCAACCTAAATAAGGCCCTTTGAACAAGCTCTGCGCACGCGCAGCCAGGTGCCCGCACCGCCCTCTTGCGTCACACAGAGCTTGGACGCATGCGTAGTTTTACGAGCCGGCCCA-CTCCAGCCCGCTAATTATTATTCGCATGCGTATTTGGTTC
>gene=chr5_179050640-179050843; species=calJac
ACACCCAACTCCAGCGTGGGTAAGACGAAATGGCCAACAGGCGCTTGCGCAACCTAAATAAGGCCCTTTGTGCGAGCTCTGCGCACGCGCAGCCAGCTGCTCGCCCCGCCCCCTTGCGTCACAAAGAGCTCTGACGCATGCGTAACTTCAAGAATCAGCCTACCTCCGGTTGGTAGATTATTACACGCCTGCGTTTTGGACTC
>gene=chr5_179050640-179050843; species=canFam
ACACACGACTTCGGCGTGGCTGAGAAGAAATGGCCAGCGGGCGCCTGCGCAACCTAAATAAGGCCCTTTGAACAAGCTCTGCGCACGCGCAGCTGGGTGCCCGCACCGCCCCCTTGCGTCACAGAGAGCCCCGACGCATGCGTAACTTCTCGAGCCGCCCCCCACC--GCCAGCGAGCTATTCTGCGCTTGCGTCTTAGGCTT
>gene=chr5_179050640-179050843; species=equCab
-----------------------------------------------------------------------------------------------------------------------------------------------------------------------------------------------------------
>gene=chr5_179050640-179050843; species=gorGor
ACACGC-ACTTCTGCGTGGCTAAGACGAAATGGCCAGCGGGCGCCTGCGCAGCCTAAATAAGGCCCTTTGTGCGAGTTCTGCGCACGCGCAGCCAGAGGCCCGCACCGCCCCGTTGCGTCACAAAGAGCTCTGGCGCATGCGTAATTTCAAGAGCCAGCCCGCCTCCCGCCGGCGGATTATTACACGCTTGGGTTTTGGGCTC
>gene=chr5_179050640-179050843; species=panTro
-------------------------------------------------------------------TTGTGCGAGTTCTGCGCACGCGCAGCCAGCTGCCCGCACCGCCCCGTTGCGTCACAAAGAGCTCTGGCGCATGCGTAATTTCAAGAGCCAGCCCACCTCCCGCCGGCGGATTATTACACGCTTGGGTTTTGGGCCC
>gene=chr5_179050640-179050843; species=papHam
AAACCCGACTTCTGCGTGGCTAAGACGAAATGGCCAGCGGGCGCCTGCACAACCTAAG-AAGGCCTTTTGTGCGAGCTCTGCACACGCGCAGCCAGCTGCCCGCACCGCCCGGTTGCGTCACAAAGAGCTCCAGCTCAAGCGTAACTTCAAGAGCCACCCCACCTCCCGCCGGCGGATTATTACACGCTTGGGTTTTGGGCTC
>gene=chr5_179050640-179050843; species=ponAbe
ACAAGCGACTTCTGCGTGGCTAAGATGAAATGGCCAGCGGGCGCCTGCGCAACCTAAATAAGGCCCTTTGTGCGAGCTCTGCGCACGCGCAGCCAGCTGCTCGCACCGCCCCGTTGCGTCACAAAGAGTTCTGGCGCATGCGTAATTTCAAGAGCCAGCCCACCTCCCGCCGGCGGATTATTACACACTTGGGTTTTGGGCTC
>gene=chr5_179050640-179050843; species=rheMac
AAACCCGACTTCTGCGTGGCTAAGACGAAATGGCCAGCGGGCGCCTGCGCAACCTAAATAAGGCCCTTTGTGCGAGTTCTGCGCACGCGCAGCCAGCTGCCCGCACCGCCCCGTTGCGTCACAAAGAGCTCTGGCGCATGCGTAGTTTCAAGAGCCAGCCCACCGTCCGCCGGCGGATTATTACACGCTTGGGTTTTGGGCGC
>gene=chr6_8435772-8435908; species=hg19
CTATGTGTCCCTGCGCGCGTGCGCAGACGCGTGGCCCCGCCTCCCGACAGGCCTGTGTGGCCGGTGGCGGGCGGGCCGTTACCTCCCGCGCATGCTCTATGGGGTAGAGACGCTAGGCCGGCACTGCCTAGGTGGG
>gene=chr6_8435772-8435908; species=bosTau
TTATGTGTCCGCCTGCGCGTGCGCAGTCGCGAGGCCCCGCCCCCTCGTCAGCCCCGGGCTCCGCCGGCAGGGGCGCGACTACGTCTCGCGCATGCGCCCTCTGCCCGGCGCGCTGGCCCAGCGCGGGTGTGGT---
>gene=chr6_8435772-8435908; species=calJac
CTATGTGTCCCAGCACGCGTGCGCAGACGCGCGTCCCCGCCTCCCGGCCGGCCTGTGCAGCCGCCAGTGTGCGCGCCGCTACCTCCCGCGCATGCTCTATCGTGTTGAGACGCAAGGCGGGCACTGCTTAGGTGGG
>gene=chr6_8435772-8435908; species=canFam
CTACGTGTCTCCGCGCGCGTGCGCGGTTgcgccgccccgccccctgggcggcctggccctcggggggggagggcgcggTCAGCTCTCGCGCATGCTCTGTGCTCTCGAAAGGCGGCGGGAGCGT------GCTGGG
>gene=chr6_8435772-8435908; species=equCab
CTATGTGTCCCCATGCGCGTGCGCAGTTGCACAGCGCCGCCCACTCGCCGGCCTCCGCCGCGGGTGGTGTTTGCTCGGTTACCTCTCGCGCATGCTCTGTGCCCTTAGGATGCTGCAACCGCGCGGCCGAGGTGGG
>gene=chr6_8435772-8435908; species=gorGor
CTATGTGTCCCTGCGCGCGTGCGCAGACGCGTGGCCCCGCCTCCCGACAGGCCTGTGCCGCCGGTGGCGTGCGGGCCGTTACCTCCCGCGCATGCTCTATGGGGTAGAGACGCTAGGCCGGCACTGCCAAGGTGGG
>gene=chr6_8435772-8435908; species=panTro
CTATGTGTCCCTGCGCGCGTGCGCAGACGCGTGGCCCCGCTTCCCGACAGGCCTGTGCTGCCGTTGGCGGGCGGGCCGTTACCTCCCGCGCATGCTCTATGGGGTAGAGACGCTAGGCCGGCACTGCCAAGGTGGG
>gene=chr6_8435772-8435908; species=papHam
CTATGTGTCCCTGCGCGCGTGCGCAGACGCGTGGCCCCGCCTCCCGACGGGCCTGTGCCGCCGCCGGCGTGCGCGCCGTTACCTCCCGCGCATGCTCTATCGGGTAGAGACGCAAGGCAGGCACTGCCAAGGT-GG
>gene=chr6_8435772-8435908; species=ponAbe
CTATGTGTCCCTGCGCGCGTGCGCAGACGCGTGGCCCCGCCTCCCGTCAGGCCTGTGCCGCTGGGGGCGTGCGGGCTGTTACCTCCCGCGCATGCTCTATCGGGTAGAGACGCTAGGCCGTCACTGCCAAGGTGGG
>gene=chr6_8435772-8435908; species=rheMac
CTATGTGTCCCTGCGCGCGTGCGCAGACG-GTGGCCCCGCCTCCCGACGGGCCTGTGCCGCCGCCGGCGTACGCGCCGTTACCTCCCGCGCAGGCTCTATCGGGTAGAGACGCAAGGCAGGCACTGCCAAGGT-GG
>gene=chr6_10404363-10404569; species=hg19
GCGAAGAGGGAAAAGGTGGCTGTACGGCGCCCCGCGGCTGCAGTGGCCGGGATTGAGCCCGCGGCGGAGCGAGCTGCGCTTGCGCGAGGAGGAGGGCGGAGCGGAGGACTCCGCGAGCGCGCGGCAGCGAACGAAGCGCGCACCAGAACTCGCTCGCGGGAAAGCAGCGGAGAGCGCAGGCGCGCGCCGCATCGCCCGCTCCCCCG
>gene=chr6_10404363-10404569; species=bosTau
GCGAGGAGGGAACAGGCGGGTGCACGGCGCCCCGCGGCTGCCGCGGGCGGGACTGAGTCCGCCGCGGAGGGAGCTGCGCGTGCGC---AGGAggggggcggccgggcgcccggTGAGCGCGCTTTGCCGGCC---GCGCGCCCCGGAACGAGCGCGCGGGAAGGCGGCGGAGTGCGCAGGCGCGCGTCGCCTCG-------CCCCA
>gene=chr6_10404363-10404569; species=calJac
GC--AGAGTGAAAAGCTGGCTGCACGGCGCCCCGCGGCTGCGGCGGCCGGGACTGAGCCCGCGGCGGAGCGAACTGCGCTTGCGCAAAGA--ACGCCGAGGACTAGGACCCAGCGAGCGCGCGGCAGTGGACTACGCGCGCACCAAAACTGG---GCGG----GCAGCGGAGAGCGCAGGCGCGCGCCGCCTAGCTCGCTTCCCCC
>gene=chr6_10404363-10404569; species=canFam
GCCAGAAGCAAAAAGGCGGCTGCACGGCGCCCCGCCGCTGCAGCAGCCGGGACTGAACCCGCGGCGCGGTGAGCTGCGCGTGCGCGCGGGGAgggggggggccaggggcggggggggcgcg----gaaggctggtgcgcgcgcggggccccgcgcgcgg---ggcggTGGAAAGCGCAGGCGCGCGCCGCCTGA-------CCCCG
>gene=chr6_10404363-10404569; species=equCab
GTCAGAACGAAAAAGGCGGCTGCACGGCGCCCTGCAGCTGCAGCTGCCGGGACTGAACCCGCGGCGGAGCGACTTGCGCGTGCGCGTGTGGAGGAAGGGGGCGGAGGGCCCGGTGAGCGCGCTGCGGAGGCC-GGGCGCGCGCCAGAACCCGCACGCGGGAAGGCGGTGGAGAGCGCAGGCGCGCGCCGCCTCG-------CCCCA
>gene=chr6_10404363-10404569; species=gorGor
GCGAAGAGGGAAAATGTGGCTGCACGGCGCCCCGCGGCTGCAGTGGCCGGGATTGAGCCCGCGACGGAGCGAGCTGCGCTTGCGCAAGGAGGAGGGCGGAGCGGAGGACTCCGCGAGCGCGGGGCAGCGAACGGAGCGCGCACCAGAACTCGCTCGCGGGAAGGCAGCGGAGAGCGCAGGCGCGCGCCGCATCGCCCGCTCCCCAG
>gene=chr6_10404363-10404569; species=panTro
GCGAAGAGGGAAAAGGTGGCTGTACGGCGCCCCGCGGCTGCAGTGGCCGGGATTGAGCCCGCGGCGGAGCGAGCTGCGCTTGCGCAAGGAGGAGGGCGGAGCGGAGGACTCCGCGAGCGCGCGGCAGCGAACGAGGCGCGCACCAGAACTCGCTCGCGGGAAGGCAGCGGAGAGCGCAGGCGCGCGCCGCATCGCCCGCTCCCCCG
>gene=chr6_10404363-10404569; species=papHam
GCGAAGAGGAAAAAGGTGGCTGCACGGCGCCCCGCGGCTGCAGCGGCCGGGACTGAGCCCGCGGAGGAGCGAGCTGCGCTTGCGCAAGGAGGAGGCCGGGGCGGAGGACCCCGCGAGCGCGCGGCAGCGAACGAGGCGCGCACCAAAACACGCTCGCGAGAAGGCAGCGGAGAGCGCAGGCGCGCGCCGAA-CGCCCGCCGCCCCC
>gene=chr6_10404363-10404569; species=ponAbe
ACGAAGAGGGAAAAGGTGGCTGCACGGCGCCCCGCGGCTGCAGTGGCCGGGATTGAGCCCGCGGCGGAGCGAGCTGCGCTTGCGCGAGGAGGAGGGCGGGGCGGAGGACTCCGCGACCGCGCGGCAGCGAACGAGGCGCGCACCAGAACGCGCTCGCAGGAAGGCAGCGGAGAGCGCAGGCGCGCGCCGCATCGCCCGCTCCCCCG
>gene=chr6_10404363-10404569; species=rheMac
GCGAAGAGGAAAAAGGTGGCTGCACGGCGCCCCGCGGCTGCAGCGGCCGGGACTGAGCCCGCGGAGGAGCGAGCTGCGCTTGCGCAAGGAGGAGGGCGGGGCGGAGGACCCCGCGAGCGCGCGGCAGCGAACGAGGCGCGCACCAAAACACGCCCGCGAGAAGGCAGCGGAGAGCGCAGGCGCGCGCCGAA-CGCCCGCCGCCCCC
>gene=chr6_10419799-10419898; species=hg19
CTCACCTGGTCATAAAGAGCTGGGTTGCTACCTGCCGACGCATGCGCGCTGGCCCAGGAATTCACTCCGCCAGCTGCAGTCCCAGCGCCGCACAGAGCT
>gene=chr6_10419799-10419898; species=bosTau
CTCACCTGGTCATAAAGAGCTGGGTTGCTACCTGCCGACGCATGCGCGCTAGCCCAGGAATTCGCTCCGCCAGCCCTAGTCCCAGCGCCTCGCAGAGCT
>gene=chr6_10419799-10419898; species=calJac
CTCACCTGGTCATAAAGAGCTGGGTTGCTACCTGCCGACGCATGCGCGCTGGCCCAGGAATTCACTCCGCCAGCTGCAGTCCCAGCGCCTCGCGGAGCT
>gene=chr6_10419799-10419898; species=canFam
CTCACCTGGTCATAAAGAGCTGGGTTGCTACCTGCCGACGCATGCGCGCTGGCCCAGGAATTCGCTCCGCCAGCCCTAGTCCCAGCGCCTCGCGGAGCT
>gene=chr6_10419799-10419898; species=equCab
CTCACCTGGTCATAAAGAGCTGGGTTGCTACCTGCTGACGCATGCGCACTAGCCCAGGAATTCACTCCGCCAGCCCTAGCCTCCTCGCCTCGCAGAACT
>gene=chr6_10419799-10419898; species=gorGor
CTCACCTGGTCATAAAGAGCTGGGTTGCTACCTGCCGACGCATGCGC-CTGGCCCAGGAATTCACTCCGCCAGCTGCAGTCCCAGCGCCGCACGGAGCT
>gene=chr6_10419799-10419898; species=panTro
CTCACCTGGTCATAAAGAGCTGGGTTGCTACCTGCCGACGCATGCGCGCTGGCCCAGGAATTCACTCCGCCAGCTGCAGTCCCAGCGCCGCACAGAGCT
>gene=chr6_10419799-10419898; species=papHam
CTCACCTGGTCATAAAGAGCTGGGTTGCTACCTGCCGACGCATGCGCGCTGGCCCAGGAATTCACTCCGCCAGCTGCAGTCCCAGCGCCTCACGGAGCT
>gene=chr6_10419799-10419898; species=ponAbe
CTCACCTGGTCATAAAGAGCTGGGTTGCTACCTGCCGACGCATGCGCGCTGGCCCAGGAATTCACTCCGCCAGCTGCAGTCCCAGCGCCGCACGGAGCT
>gene=chr6_10419799-10419898; species=rheMac
CTCACCTGGTCATAAAGAGCTGGGTTGCTACCTGCCGACGCATGCGCGCTGGCCCAGGAATTCACTCCGCCAGCTGCAGTCCCAGCGCCTCACGGAGCT
>gene=chr6_10747917-10748029; species=hg19
CAAGCCCCGCCCCCACTGTCCCCATTCTCCGCTCACCTCTCTCCAAGGACACTGCGCACGCGCCACGACGTCCCGCCTTTCTCCCCGCCCTGCCGCGGCCCCGGGGCGCAGC
>gene=chr6_10747917-10748029; species=bosTau
CTAGCCCCGCCCC-------------------ACGCTACGCCCCCAGGACGC-AAA-GAGTGCGACGACTTCAGGCCTCTAGCCCCGCCCCGCCCCGCCCCCGGGACGCAGA
>gene=chr6_10747917-10748029; species=calJac
-----------------------ATTCCCTGCCCGTCCCTCTCCCGGTACACTGCGTACGCGCCACAACGCTCCGCCCCTCT-CCCGCCCTGTCGCGCCCCCGGGAGGCAGA
>gene=chr6_10747917-10748029; species=canFam
CGAGCCCCGCCCC-------------------ATGCGCCTCGCCTGGGACGC-ACGCGCGCGCCGCGACTCCGCCCCCCGAGCCCCACCCCGCCTCGCCCCCGGGACGCA-T
>gene=chr6_10747917-10748029; species=equCab
caagccccgcccc-------------------ataccccccccCCATGACGCGGAGCGCGCGCCGCGCCTCGCCGCCGTAAGCCCCGC----------CCCTGGAGCGCAGG
>gene=chr6_10747917-10748029; species=gorGor
CAAGCCCCGCCCCCACCGTCCCCATTCTCCGCTCACCTCTCTCCAAGGACACTGCGCACGCGCCACGACGTCCCGCCTTTCTCCCCGCCCTGCCACGCCCCCGGGGCGCAGC
>gene=chr6_10747917-10748029; species=panTro
CAAGCCCCGCCCCCACTGTCCCCATTCTCCGCTCACCTCTCTCCAAGGACACTGCGCACGCGCCACGACGACCCGCCTTTCTCCCCGCCCTGCCGCGCCCCCGGGGCGCAGC
>gene=chr6_10747917-10748029; species=papHam
CAAGCCCCGCCCCCACCGTCTCCATTCTCCGCTCTCCCCTCTCCCAGGACACTGCGCAGGCGACACGACGCCCCGCCTTTCTCCCCGCCCTGCCGCGCTCCAGGGACGCAGC
>gene=chr6_10747917-10748029; species=ponAbe
CAAGCCACGCCCCCACCGTCCCCATTCTCCGCTCATCCCTCTCCAAGGACACTGCGCACGCACCACGACGCCCCGCCCTTCTCCCCGCCCTGCCGCGCCCCCGGGACGCAGC
>gene=chr6_10747917-10748029; species=rheMac
CAAGCCCCGCCCCCACAGTCTCCATTCTCCGCTCTCCCCCCTCCCAGGACACTGCGCGGGCGACACGACGCCCCGCCTTTCTCCCCGCCTTGCCGCGCTCCAGGGACGCAGC
>gene=chr6_24667080-24667256; species=hg19
CCAACTCCATCTTCCTGCCGCCTCTGCACCGCCCCTTTAAGCGGAACAGGAGGCCAACGCGCGGCTCTGCGCAGGCGCCTGTGTCATGGCGCTCCCGCATCAACCGCCCGGCGGGGAAATGCGCTGCTCTCGGAAAACTGGTGCAGCTGCGCCGCAAGGGAGCCGCCGGGGCGGTG
>gene=chr6_24667080-24667256; species=bosTau
TCCGCTCCATCGGTTCCCCGCAAGTTCACTGCACCTTGAAGGGCGGGGACGGTCAGGCGCCAGACTCTGCACAGGCGCCAGCGCCCCGGTGCTAGCCTATCAACCACCGGCGGGG-AAACACGCTCCTCTCGGAACGTA-GAGCGCATGCGCAGCAAGAAAGTCGGCGAT--GGCG
>gene=chr6_24667080-24667256; species=calJac
CGAGCTCCATCGTTTTACCGCTTCCGCACCGCCCCTTTAAGCGGAACAGGAAGCCCACTCCAGGCTCTGCGCAGGCGCCCGCGCTCCGGCGCCCCCGCATCAACTGCCCGGCGGGGAAACTTGCT-TTCTTCGAGAATTGGTGCAGCTGCGCCGCGAGCGAACCGCCCAGGCGGTG
>gene=chr6_24667080-24667256; species=canFam
GCCGCTCCATCCGCCCGCCGCGGGCCCACCAC--------------------------GCCCCTCACGGGGCAGGCGCCGCTGCGCAGGCGCGCCCGCCTCGCCCGCCTCGCCGG-AAGCGCGCCgcgggcggagggagggcgtggctttgcggtgggagcgcggccggg--gccg
>gene=chr6_24667080-24667256; species=equCab
[truncated: 1,138,742 more chars]
