# Supplementary material for: Combining phylogenetic footprinting with motif models incorporating intra-motif dependencies
Source: BMC Bioinformatics. 2017 Mar 1;18:141. doi: 10.1186/s12859-017-1495-1 (PMC5333389; doi:10.1186/s12859-017-1495-1)
Supplement: Supplementary file 2 — Sequence data. This archive contains data files of alignments of the ChIP-seq positive regions and negative control regions for each of the 35 TFs in FASTA format. (ZIP 83763.2 kb) [file 12859_2017_1495_MOESM2_ESM.zip › NRSF/NRSF_neg.txt]

>gene=chr20_72253-73253; species=hg19
TGTCTTGCACAAAAGAAGTGGAAGGTCTAGACTTGAAACTTATAGAAAATTCCACGAAGTACAAAGTAAAATCGAGCCAGTAAAATAACAAAGATAGAATAAATGACTCTAGAGGAGTGAAGGTAGAATAAATAATTGGTGAAGCTGGACTAGAGCCAACATTTCCCAGAGGATAAAATATAAACCAAATTATTGTGAGCCTAatatatacatacatacatacatctatatatgttttatatatatTATCACATTAAGTTCAAATAAGGTTGTTTAGAAAATTActtgctcttctgcacatataccaggcttcctcctccatagagccttatctctagctgcttcctctgcctagaatacacttatctaggtactccttgggcaattGTCTTGAGAAAGATGATCATGCCGTTTACTgcttgataaatgaacatacaatgcagcacactagtttccctttagatttatatcctcacccctcaaatgagtagtcacactgc
>gene=chr20_72253-73253; species=bosTau
TGTCCAGGATGAAGGAGGTGGAATGGTTACCCTTGAAACTTACAGAAAATTTTACCAAGGGGAAAG--AATTGAAG---------------------------------------------AGAATAATGAATCACTGGAGAAG-TGGCATAATACCAACATGTACCAGGGGAGGAAATAGGAGCCAAATTATCATGCTTTCTCTCTATCTCAACCCACAAA-------CAGTACTTTTCATACTTTACCAAATTAAATTGAAAA---GTTGTTTTGAGAATTACTTGACCTTCCTCACACATCATTATCTTCCTCCAACATACAGCCTTTGCATTAGT------TGTTTCCTAGAATACATCAACATGGGTGCTTCTCGGGTAGTTTGC-TGAGAAAGATGGTCATGCAGT----TGCTTAATA-----------AATGGAACAGACTAGTTTCACTTTAGATCCGCATCCTC---CCTGCAATAAATTATGATGCTTC
>gene=chr20_72253-73253; species=calJac
TGTCATGCAAGAAAGAAGTGGAGGGTCTAGACTTGACATTTATAGAAAATTCCATGAAGTACAAAGTAAAATGGAGCCAGTAAAATAACAAAGAGAGAATAAACAGCTGTAGAAGAGGGAAGGTAGAATAAATAATTGGAGAAGTGGGACTAGAGTCAACATTTTCCAGAGGATAAAATATGAACCAAATTATTGTAAGCCTA--------ATACATACATACATCTATATACGCTTTGTGCATATTATCACGTAAAATTCAAGCAAGGTTGTTTAGAGAATTActtgctgttctgtacatatgtcaggcttcctcctccatagagccttatctctagctgcttccgctgcctagaatacacttATCGAGGTACTCCTTGGGCACATGTCTTGAGAAAGATGATcatacagtttaatggttgataaatgaacatacaatgcagcacactagtttccctttagatttatatcctcacccctcaaatgagtagtcacactgc
>gene=chr20_72253-73253; species=canFam
TATCTTGAATGAAAAAAGTGGAATGTCTACATTTGAAACTTACAGAAAATTCTAACATGAGCAAAGTAAATTTAAGCCAGT-AAATAGTAA--------------------------------GAGAATCAATCATTAAAGAAG-TGGAAT--AAACTTCTTGGCCCAGGGGAGGCAATAGAAGACAAATTATTGTGAGCTTTATATATGTCAACCCATGAA-------AGGTGCTTTTTATACATTATCAAATTAAATCCAGAAAAGATTGTTTTGAGAATTACTTCCCCTTTCTAATATATACCAGGCTACCCCCAATATAGAACCTTTGCTCTAGCTGCATTCTCTGCTTAGAATACACTAGCCTTT-TACTTTGCAGGCAATTTTC-TGAGAAAGATGATCATGTTGC---TTTCTTGATAAATGATcatacaatggagcaagctagtttcattttacattcatatctatatcctacaaatgaattatcacattgc
>gene=chr20_72253-73253; species=equCab
TGTGTTGGATGTAAGACACGGAATGGCTACACTTG-AACTTACAG-AAATTCCACCATGAGC-AAGTAAATTTGAGCCAGTAAAATAATAA--------------------------------GAGAATGAGTCATCGAGGAAG-GGTGATCGAGCCAACACATCCCAGGGGAGGCAATAGGAGCCAAACTGTTGTGAGATGTATATATGTCAA-CCACGAA-------AGGTGCTTTTCATACATTGTCAAATTAAATCCAAAAAATGTTGTTTTGAGAATTActtgttattcctcatatatgccaggcttccctcactg-agaacctttgctccagcttctccctctgcccggaatacactAACTTTGACACTTCTCGGGCTATTTGC-TGAGGAAGATGGTCATGTAGT---GTGTTTGATAAATGACCATATGAAGGAgcagcctaggttcactttagattcatatcttccccccttgaatgaattctcacactgc
>gene=chr20_72253-73253; species=gorGor
TGTCTTGCACAAAAGAAGTGGAAGGTCTAGACTTGAAACTTATAGAAAATTCCACGAAGTACAAAGTAAAATCGAGCCAGTAAAATAACAAAGATAGAATAAATGACTCTAGAAGAGTGAAGGTAGAATAAATAATTGGTGAAGTTGGACTAGAGCCAACATT-CCCAGAGGATAAAATATAAACCAAATTATTGTGAGCCTAatatatacatacatacatac-tctatat-tgttttatatatatTATCACATTCAGTTCAAATGAGGTTGTGTAGAAAATTActtgctcttctgcacatataccagccttcctcctccatagagccttatctctagctgcttcctctgcctagaatacacttatctaggtactccttgggcaattGTCTTGAGAAAGATGATCATGCCGTTTACTgcttgataaatgaacatacaatacagcacactagtttccctttagatttatatcctcacccctcaaatgagtagtcacactgc
>gene=chr20_72253-73253; species=panTro
TGTCTTGCACAAAAGAAGTGGAAGGTCTAGACTTGAAACTTATAGAAAATTCCACGAAGTACAAAGTAAAATCGAGCCAGTAAAATAACAAAGATAGAATAAATGACTCTAGAAGAGTGAAGGTAGAATAAATAATTGGTGAAGTTGGACTAGAGCCAACATTTCCCAGAGGATAAAATATAAACCAAATTATTGTGAGCCTAatatatacatacatacatacatctatatatgttttatatatatTATCACATTCAGTTCAAATGAGGTTGTTTAGAAAATTActtgctcttctgcacatataccaggcttcctcctccatagagccttatctctagcggcttcctctgcctagaatacacttATCTAGGTACTCCTTGGGCAATTGTCTTGAGAAAGATGATCATGCCGTTTACTgcttgataaatgaacatacaatgcagcacactagtttccctttagatttatatcctcacccctcaaatgagtagtcacactgc
>gene=chr20_72253-73253; species=papHam
TGTCTGGCACAAAATAAGTGGAAGGTCTAGACTTGAAACTTACAGAAAATTCCACGAAGTACAAAGTAAAATGGAGCCAGTAAAATAACAAAGATAGAATAAATGACTCTAGAAGAGCGAAGGTAAAATAAATAATCGGTGAAGTTGGACTAGAGCCAATATTTCCCAGAGGATAAAATATGAACCAAGTTATTGTGAGCCTAACACAGATATACATACATACATCTATATATGCTTTATATATATTATCACATTAAATTCAAGCAAGGTTGTTTAGAAAATTActtgctcttctgtacatatgccaggcttcctcctccatagagccttatctctagctgcttcctctgcctagaatatacttatctaggtactccttgggcaattGTCTTGAGAAAGATGATCAGGCAGTTTACTgcttgataaatgaacatacaatgcagcacactggtttccctttagatttatatcttcacccctcaaataagtagtcacactgc
>gene=chr20_72253-73253; species=ponAbe
TGTCTTGCACAAAAGAAGTGGAAGGTCTAGACTTGAAACTTACAGAAAATTCCACGAAGTACAAAGTAAAATGGAGCCAGTAAAATAACAAAGATAGAATAAATGACTCTAGAAGAGTAAAGGTATAATAAATAATTGGTGAAGTTGGACTACAGCCAACACTTCCCAGAGGATAAAATATGAACCAAATTATTGTGAGCCTAatacatacatacatacatacatCTATATATGCTTTATATATATTATCACATTAAATTCAAACAAGGTTGTTTAGAAAATTActtgctcttctgcacatatgccaggcttcctcctccataaagccttacctctagctgcttcctctgcctagaatacacttatctaggtactccttgggcaattGTCTTGAGAAAGATGATcatgcagtttactgcttgataaatgaacatacaatgcagcacactagtttccctttagatttatatcctcatccctcaaatgagtagtaacactgc
>gene=chr20_72253-73253; species=rheMac
TGTCTGGCACAAAATAAGTGGAAGGTCTAGACTTGAAACTTACAGAAAATTCCACGAAGTACAAAGTAAAATGGAGCCAGTAAAATAACAAAGATAGAATAAATGACTCTAGAAGAGCGAAGGTAAAATAAATAATCAGTGAAGTTGGACTAGAGCCAATATTTCCCAGAGGATAAAATATGAACCAAGTTATTGTGAGCCTAACACATATATACATACATACATCTATATATGCTTTATATATATTATCACATTAAATTCAAGCAAAGTTGTTTAGAAAATTActtgctcttctgtacatataccaggcttcctcctccatagagccttatctctagctgcttcctctgcctagaatatacttATCTAGGTACTCCTTGGGCAATTGTCTTGAGAAAGATGATCAGGCAGTTTACTgcttgataaatgaacatacaatgcagcacactagtttccctttagatttatatcttcacccctcaaatgagtagtcacactgc
>gene=chr20_74052-75052; species=hg19
agagtttcatctacaggtcctgcattcacttctctctcattcacattttgaccaactgcaatttggtttcttttttcataccactcggaagctgctctcctcagtatgaagttaccttcatactactaaaagcatggacattttcctgccttcatcatttttttttaacctctcagcagtatttgactacaaaatgaccactctgtcctttaagaaacagtctcctctcctgCTTAATGTAGTCACATCTGATACAACTTTCCCCATAACCTTTTATGCATTTTCTGTTTTCATGCATATCAGCCCAACTTGCAATTGTCAGTATCTCCAGTCTTTCAACAACTGCTTGTGAAATACCCCTGTACAGGGCAATCCAGAAATGCCAGAAAATTATCAGCTGTCTCTGGATCATCTGTCAACTATGGGGGAAGCTGGATAAATAGTCCAGGTCCTTTGAGCCTCATGTAGAATAACTTTGAGGCTTGGTAATATTTTTTTTT
>gene=chr20_74052-75052; species=bosTau
agagtttggtctccaggtaccactttcactcttctctcattcacatgtcaatc-actttacttctgtttctccattcctacca--------------ctctgaagattaggtgacactcatcatgttaaatacatagaggcac--ctg-ccttat-----tagcagtatttgccaGCAAAGTGTGCCAAC-ACATGTTTGCATTTTCCTTTAGGAAACATTTTCCACGGTTTCACAATCTGGTCGTACCTGATACAACTTTCCTTGTGTCC-CTTTGGCATTTGCCGTTTTCCTGCACACCAGTCTGACTTGCA-CTAGCAGTATCCTCAAAGTACGGTTGATTGCTTGCAAATCAACCCTGTAGGAAgcagtccagaaatgccagggaattatcagttcagtctggatcatctgtcaactattggggatggtggaaaaatattccagctcctctgtccctcaagaatgatagctttg----------------------
>gene=chr20_74052-75052; species=calJac
----------------------------------------------------------------------------------------------------------------------------------------------------------------ttttttaacctctcagcagtatttacccacaaaacgaccactctgtcctttaagaaacattctcctctcctgCTTAATGTAGTTGTATCTGAT--AACTTTCCATATAACC-TCTATGCAAGTGCTGTTTTTATGCTTATCAGCCAGATCTAC----------ATCCCCAGTCTCTCAGCAGCTGCTTGTGAAATATCCTTGTACAAGGCAATCCAGAAATGCCAGAAAATTATCAGCTGTCTCTGGATTATCTAGCAACTATGGGGGAAGCTGGATACATAGTCCAGGTCCTTTGAGCCTCATGTAGAATAATTTTGGGGCTTGGTA--ATTTTTTTTT
>gene=chr20_74052-75052; species=canFam
agagttttgtctccaggtgctactttgac--ttttctcattcacatttca-ccaacttcacttttgttactttttccctaccactgtgaaacttctcctctcatgtttaagtgacaatcatcatattaaacacatggacactt--ctgcccttatc----ttactcaactgttcagcagtatttgcctac-aaatgtccactcactgccttaagaaacactttcctctcttgCATAATCTAGTCATATCTGATGCAACTTTCCTTGGACCC-TTTTGGCATTTA-CATTTTCATGCACATGAG-----CCTGTAATTGGCAGTATCCTCAAAGCATGGTTGATTGTATGTGAAATACCCCTGTACAGAGCAATTCAGAAACAAGAAGGAATTATGAGCTCACTCTAGATCATCTAtcaactattgcgg-tggcagataaatactgtagctcctttcattctc---aaggataattctgaggcttg---------------
>gene=chr20_74052-75052; species=equCab
agagttttgtctccaggtgctacttccac--ttctttccttcacatttcagccaacttcgcttttgtttcttttctcctaccactctgaaactgctcctctcgaggttaagtggcactcatcatgttaaatacatggacactt--ctggccttatc----ttgctcaacgtttcagcagtatttgcttac-aaatgtctgctcactcttttaagaaacattttcctctctcgCACAATACAGTCATGTCTGATACAACGTTCCTTGtatgc-ctttggcatttgccattttcatgcataccaggctgatctgccactagcagtatccccaaagcatggctgattgatggcaaaatatccctgcacagggaaatccagaaatgacaaggaattatcagctcactctgggtaatctatcaactcttggggatggtggataaaccttccag-tcctttgaccctcaagaaggatgactttgaggcttg---------------
>gene=chr20_74052-75052; species=gorGor
agagtctcatctacaggtcctgcattcacttctctctcattcacattttgaccaactgcaatttggtttcttttttcataccactcggaagctgctctcctcagtatgaagttaccttcatactactaaaagcatggacattttcctgccttcatc--ttttttttaacctctcagcagtatttgactacaaaatgaccactctgtcctttaagaaacagtctcctctcctgCTTAATGTAGTCACATCTGATACAACTTTCCCCATAACCTTTTATGCATTTTCTGTTTTCATGCATATCAGCCCGACTTGCAA-TGTCAGTATCTCCAGTCTTTCAACAACTGCTTGTGAAATACCCC-GTACAGGGCAATCCAGAAATGCCAGAAAATTATCAGCTGTCTCTGGATCATCTGTCAACTACGGGGGAAGCTGGATAAATAGTCCAGGTCCTTTGAGCCTCATGTAGAATAACTTTGAGGCTTGGTAATATTTTTTTTT
>gene=chr20_74052-75052; species=panTro
agagtttcatctacaggtcctgcattcacttctctctcattcacattttgaccaactgcaatttggtttcttttttcataccactcggaagctgctcttctcagtatgaagttaccttcatactactaaaagcgtggacattttcctgccttcatc-tttttttttaacctctcagcagtatttgactacaaaatgaccactctgtcctttaagaaacagtctcctctcctgCTTAATGTAGTCACATCTGATACAACTTTCCCCATAACCTTTTATGCATTTTCTGTTTTCATGCATATCAGCCCGACTTGCAACTGTCAGTATCTCCAGTCTTTCAACAACTGCTTGTGAAATACCCCTGTACAGGGCAATCCAGAAATGCCAGAAAATTATCAGCTGTCTCTGGATCATCTGTCAACTACGGGGGAAGCTGGATAAATAGTCCAGGTCCTTTGAGCCTCATGTAGAATAACTTTGAGGCTTGGTAATATTTTTTTTT
>gene=chr20_74052-75052; species=papHam
agagtttcatttacagatcctgcattcacttctctctcattcacattttgactaactgcaatttagtttcttttctcaca-cactcggaagctgctctcctcagtatgaagtgaccttcatactactaaaagcatggacactttcctgccttcatc-tttttttttaacctctcagcggtatttgaccacaaaatgaccactctgttctttaagaaacagtctcctctcctgCTTAATGTAGTCGCATCAGATACAACTTTCCCTATAACC-TTTATGCATTTTCTGTTTTCGTGCATATCAGCCCAACCTGCAACTGTCAGTATCTCCAGTCTTTCAACAACTGCTTGTGAAAtacccctgtatatggcaatccagaaatgccagaaaattatcagctgtctccggatcatctattaactatgggggaagctggataaatagtccaggtcctttgagcctcatgtagaataactttggggcTTGGTAATATTTTTTTTT
>gene=chr20_74052-75052; species=ponAbe
agagtttcatctacaggtcctgcattcacttctctctcattcacatcttgatcaactgcaatttagtttcttttctcataccatttggaagctgctatcctcagtatgaagtgaccttcaaactactaaaagcatggacattttcctgccttcatcttttttttttaacctctcagcagtatttgaccataaaatgaccactctgtcctttaagaaacagtctcctctcctgCTTAATGTAGTCGCATCTGATACAACTTTCCCTATAACC-TTTATGCATTT--TGCTTTCATGCATATCAGCCCGACCTGCAACTGTCAGTATCTCCAGTCTTTCAACAACTGCTTGTGAAATACCCCTGTACAGGGCAATCCAGAAATGCCAGAAAATTATCAGCTGTCTCTGGATCATCTATCAACTATAGAGGAAGCTGGATAAATAGTCCAGGTCCATTGAGCCTAGTGTAGAATAACTTTGGGGCTTGGTAATATTTTTTTTT
>gene=chr20_74052-75052; species=rheMac
agagtttcatttacagatcctgcattcacttctctctcattcacattttgaccaactgcaatttagtttcttttctcacaccactcggaagctgctctcctcagtatgaagtgaccttcatactactaaaagcatggacactttcctgccttcatc-tttttttttaacctctcagcagtatttgaccagaaaatgaccactctgttctttaagaaacagtctcctctcctgCTTAATGTAGTCGCATCAGATACAACTTTCCCTATAACC-TTTATGCATTTTCTGTTTTCATGCATATCAGCCCAACCTGCAACTGTCAGTATCTCCAGTCTTTCAACAACTGCTTGTGAAAtacccctgtatatggcaatccagaaatgccagaaaattatcagctgtctccggatcatctgttaactatgggggaagctggataaatagtccaggtcctttgagcctcatgtagaataactttggggcttgGTAATATTTTTTTTT
>gene=chr20_74296-75296; species=hg19
ACATCTGATACAACTTTCCCCATAACCTTTTATGCATTTTCTGTTTTCATGCATATCAGCCCAACTTGCAATTGTCAGTATCTCCAGTCTTTCAACAACTGCTTGTGAAATACCCCTGTACAGGGCAATCCAGAAATGCCAGAAAATTATCAGCTGTCTCTGGATCATCTGTCAACTATGGGGGAAGCTGGATAAATAGTCCAGGTCCTTTGAGCCTCATGTAGAATAACTTTGAGGCTTGGTAATATTTTTTTTTTCCTGTGGTAATTCCCTTATTTGCAGTTCAAGGCTATTATGGGAAGAAAACATAAATGGATGTTAGTTCTTCAAGGTTTTTACTGTAACTGTGCACCCTTTCATTCTTCAAGGTTTTTCTGTAACACTGCACCTTCAGGACCTGATGCCCAATTAAACATTTTTTTAAGTTTTTTGGTTTTTTTTTAATAAAAACTAAATGCTATTTTTTCttctacttttagttgatgtgtaataattgttca
>gene=chr20_74296-75296; species=bosTau
GTACCTGATACAACTTTCCTTGTGTCC-CTTTGGCATTTGCCGTTTTCCTGCACACCAGTCTGACTTGCA-CTAGCAGTATCCTCAAAGTACGGTTGATTGCTTGCAAATCAACCCTGTAGGAAgcagtccagaaatgccagggaattatcagttcagtctggatcatctgtcaactattggggatggtggaaaaatattccagctcctctgtccctcaagaatgatagctttg--------------------------------------------------------------------------------------------------------------------------------------------------------------------------------------------------------------------------------------------------------------------------
>gene=chr20_74296-75296; species=calJac
GTATCTGAT--AACTTTCCATATAACC-TCTATGCAAGTGCTGTTTTTATGCTTATCAGCCAGATCTAC----------ATCCCCAGTCTCTCAGCAGCTGCTTGTGAAATATCCTTGTACAAGGCAATCCAGAAATGCCAGAAAATTATCAGCTGTCTCTGGATTATCTAGCAACTATGGGGGAAGCTGGATACATAGTCCAGGTCCTTTGAGCCTCATGTAGAATAATTTTGGGGCTTGGTA--ATTTTTTTTT-CTTGCGGTAATTCCCTTATTTGCAGTTCAAGGCTATTATGGGGAGAAAACGTAAATGGATTTTAGTTCTTCAAGTTTTTTATTATAACTGTGCATCCTTCCATTCTTCAAGGTTTTTCTGTCACTCTGCACCCTCGGGGACTAATGCACAAGTAAACACTTTTATAAGGTTTTTTTTGTTTGTTTTGTAAAAACTAAATGCTATTTTTTCttttactcttagttgacatataataattgttca
>gene=chr20_74296-75296; species=canFam
ATATCTGATGCAACTTTCCTTGGACCC-TTTTGGCATTTA-CATTTTCATGCACATGAG-----CCTGTAATTGGCAGTATCCTCAAAGCATGGTTGATTGTATGTGAAATACCCCTGTACAGAGCAATTCAGAAACAAGAAGGAATTATGAGCTCACTCTAGATCATCTAtcaactattgcgg-tggcagataaatactgtagctcctttcattctc---aaggataattctgaggcttg-------------------------------------------------------------------------------------------------------------------------------------------------------------------------------------------------------------------------------------------------------------------
>gene=chr20_74296-75296; species=equCab
ATGTCTGATACAACGTTCCTTGtatgc-ctttggcatttgccattttcatgcataccaggctgatctgccactagcagtatccccaaagcatggctgattgatggcaaaatatccctgcacagggaaatccagaaatgacaaggaattatcagctcactctgggtaatctatcaactcttggggatggtggataaaccttccag-tcctttgaccctcaagaaggatgactttgaggcttg-------------------------------------------------------------------------------------------------------------------------------------------------------------------------------------------------------------------------------------------------------------------
>gene=chr20_74296-75296; species=gorGor
ACATCTGATACAACTTTCCCCATAACCTTTTATGCATTTTCTGTTTTCATGCATATCAGCCCGACTTGCAA-TGTCAGTATCTCCAGTCTTTCAACAACTGCTTGTGAAATACCCC-GTACAGGGCAATCCAGAAATGCCAGAAAATTATCAGCTGTCTCTGGATCATCTGTCAACTACGGGGGAAGCTGGATAAATAGTCCAGGTCCTTTGAGCCTCATGTAGAATAACTTTGAGGCTTGGTAATATTTTTTTTT-CCTGTGGTAATTC-CTTATTTGCAGTTCAAGGCTATTATGGGAAGAAAACATAAATGGATGTTAGTTCTTCAAGGTTTTTACTGTAACTGTGCACCCTTTCATTCTTCAAGGTTTTTCTGTAACACTGCACCTTCAGGACCTGATGCCCaattaaacatttttttaagttttttgtt-tttttttaataaaaaCTAAATGCTATTTTTTCttctacttttagttgatgtgtaataattattca
>gene=chr20_74296-75296; species=panTro
ACATCTGATACAACTTTCCCCATAACCTTTTATGCATTTTCTGTTTTCATGCATATCAGCCCGACTTGCAACTGTCAGTATCTCCAGTCTTTCAACAACTGCTTGTGAAATACCCCTGTACAGGGCAATCCAGAAATGCCAGAAAATTATCAGCTGTCTCTGGATCATCTGTCAACTACGGGGGAAGCTGGATAAATAGTCCAGGTCCTTTGAGCCTCATGTAGAATAACTTTGAGGCTTGGTAATATTTTTTTTT-CCTGTGGTAATTCCCTTATTTGCAGTTCAAGGCTATTATGGGAAGAAAACATAAATGGATGTTAGTTCTTCAAGGTTTTTACTGTAACTGTGCACCCTTTCATTCTTCAAGGTTTTTCTGTAACACTGCACCTTCAGGACCTGATGCCCaattaaacatttttttaagttttttgttttttttttaataaaaaCTAAATGCTATTTTTTCttctacttttagttgatgtgtaataattattca
>gene=chr20_74296-75296; species=papHam
GCATCAGATACAACTTTCCCTATAACC-TTTATGCATTTTCTGTTTTCGTGCATATCAGCCCAACCTGCAACTGTCAGTATCTCCAGTCTTTCAACAACTGCTTGTGAAAtacccctgtatatggcaatccagaaatgccagaaaattatcagctgtctccggatcatctattaactatgggggaagctggataaatagtccaggtcctttgagcctcatgtagaataactttggggcTTGGTAATATTTTTTTTTTCCTGTGGTAATTCCCTTATTTGCAGTTCAAGGCTATTATGGGAAGAAAACA--------------------AATGATTTTA--------------------GTTCTTCAAGGTTTTTCTGTAACACTGCACCATTGGGACCTGATGCCCAATTAAACATTTTTTTAAGTTGTTTGGTCTTTTTTTAATAAAAACTAAATGCTATTTTTGCttttacttttagttgacatgtaataattgttca
>gene=chr20_74296-75296; species=ponAbe
GCATCTGATACAACTTTCCCTATAACC-TTTATGCATTT--TGCTTTCATGCATATCAGCCCGACCTGCAACTGTCAGTATCTCCAGTCTTTCAACAACTGCTTGTGAAATACCCCTGTACAGGGCAATCCAGAAATGCCAGAAAATTATCAGCTGTCTCTGGATCATCTATCAACTATAGAGGAAGCTGGATAAATAGTCCAGGTCCATTGAGCCTAGTGTAGAATAACTTTGGGGCTTGGTAATATTTTTTTTT-CCTGTGGTAATTCCCTTATTTGCAGTTCAAGGCTATTATGGGAAGAAAACATAGATGGATTTTAGTTCTTCAAGGTTTTTATTGTAACTGTGCACCCTTTCATTCTTCAAGGTTTTTTGGTAACACTGCACCTTCAGGACCTGATGCCCAATTAAACTTTTTTTTAAGTTTTTTGGtttttttttaatGAAAACTAAATGCTATTTTTTCttttacttttaattgacatgtaataattgttca
>gene=chr20_74296-75296; species=rheMac
GCATCAGATACAACTTTCCCTATAACC-TTTATGCATTTTCTGTTTTCATGCATATCAGCCCAACCTGCAACTGTCAGTATCTCCAGTCTTTCAACAACTGCTTGTGAAAtacccctgtatatggcaatccagaaatgccagaaaattatcagctgtctccggatcatctgttaactatgggggaagctggataaatagtccaggtcctttgagcctcatgtagaataactttggggcttgGTAATATTTTTTTTT-CCTGTGGTAATTCCCTTATTTGCAGTTCAAGGCTATTATGGGAAGAAAACA--------------------AATGATTTTA--------------------GTTCTTCAAGGTTTTTCTGTAACACTGCACCATTGGGACCTGATGCCCAATTAAACATTTTTTTAAGTTGTTTGGTCTTTTTTTAATAAAAACTAAATGCTATTTTTGCttttacttttagttgacatgtaataattgttca
>gene=chr20_125087-126087; species=hg19
CATTTTGAAAATCTCACCAATTGGCAACAAAAGCCATATGTGTTTCAGTAATGGTGAGAAAGATGACAGCAATTATTTTAGCATTTCTTATTTTTGAAATGATAGTTTTTACTTCTGTTtaggtgtttgtgttttagctacattttaggaaattgcttggggattttgtgttcatgtataacaacatgctatatattttcccatttaaaatcatggggaattggcccctggtaAGTGTTTGTATACAGAATTCTGATTTCAGAAATGAGAATCTCATACATATCTAAAGAATTCTATGTGTGTTTATAAAATTTCACTTAATCCTCAAAGTAGGTATTTATGATTAGGAAAAACATGCTAAAGCAACTGGAAAGGCACTTGAATAAACAGTGCTCAAAAACTATTGCTATTTTTTATCCTCCTGTGATAAATACTTAGGCTTAATAATCTATATAATTCCTTTATTCAGGTAATTGGTATGTGAAAAAGTGTCTAAACGA
>gene=chr20_125087-126087; species=bosTau
TATTTTTAAAATCTCACTGAACATTAACAAAATCCATGTAGGTTAGGGTAATAAATAGAAGCATTATAGCAATAATCTGAGCATTTCTTATTTT-AAAATTATGGCTTTTACTTCTATTTAGGTATGTGTGTTTAGG-TACATCTTATGAAACTGGTTAGAGGTTTTGTATTCATGAGTAATAATGTGTTATATATTTTCC-ATTTAAAATAAAGGGAAATAGACACCTGGTGAGTTTGTGTATGCAGAATTTT-ATCTCTT-----AAAGGCTCATATTTACATATAAAACTC--TACATATACATAAAATCCGATTTAACgatcaaaccagatattcatgggaaggaaagctccaataaaagaactggaagggggcttggatagccagtccattgaactgattgTTAT-TTTAATCTTTTTGTGATAGATCCCTGGCTTAAACAATCTATATAATTCCTTTATGCAGGTAATTGGTATGTGAGAAAGTGTGCAAACAA
>gene=chr20_125087-126087; species=calJac
CATTTTGCAAATCTCACCAATTGGCAACAAAAGCCATGTGTGTTTCAGTAATGGTGAGAAAGATGACATCAATTATTTGAGCATTTCTTATTTTTAAAATAATAGTTTTCACTG-TATTTAGGTGTTTGTGTTTTAGCTGCATTTTAGGAAATGGGTTGGAGATTTTGTATTCATGTATAATAACATGCTATATATTTTCCCATATAAAATGATGGGAAATAGGCCCCTGGTA----TTTGTATACAGAATTCTGATTTCAGAAATGAGAATCTCATACATATCTAAAGAATTC----TGTCTCTATGAAATTTCACTTACTCCTCAAAGTAGGTGTTTACGATTAGGAAAAATATGCCAAAGCAACTGGAAAGACACTTGAATAATCAGTGCTCAAAAGCTATTGCTA--TGTTATTCTCCTGTGACAAATACTTAGGCTTAATAATCTATATAATTACTTTACGCAGGTAACTGGTTTATGAAAAAGTGTGCAAACAA
>gene=chr20_125087-126087; species=canFam
CATTTTGAAAATCTCACCAAGCAGCAACAAAAGCCATGTGCACTTGGATGACAGTAAGAAGCATTACAGTGATGAATTGAGCATTTCATATTTC-AAAATTTTCATATTTACTTCTTTTTAGGTATGTGTGTTTTAGTTACATTTTATGAAATTGGTTAGGGCTTTTG---TTACTAGAAATAATGAGATATATATATACTCACTTAAAACAACAGGGAATAGATACCCAGTGAGTTTTTACATCCAGAATTTCAATTTCAG-----GAAGGCTCATACATACAT-CAAAATTCTGTGTGTA-ATATAAAGTCTCATTTAATCCTCAGGGCA-AGTCTGAGGAATAGGAAAAATATAACAATGCCACTAGTAAGGGACTTGAATAATCAGTGTTCAAAAAC---TGTCAT-TTCTATCTTTTTGTGATAGGTCTCTGGTTTAAATAATCTATATAATTCCCTTACGCAGGTAATTGGTATGTGAGAAAGTGTGCAAACAA
>gene=chr20_125087-126087; species=equCab
TGGTATACAAATCTCACCAAGCATCAAGAAAAGCCACATGGGTTTGGGTAACAGTGCAAAGCATTATAGCAGTGATTTGAGCATTTTGTATTTT-CAAATAATAGTTTTTACTTCtatttagg--tgtgtgttccagttacattttatgaaattgattaggggttttgcattcatgagtaataatgtgttacatattttcccatttaaaataatgggaaatagacacctgGTGAGTGTTTATACGCAGACTTTTGATTTCAGAAATAGGAGGCTCACGCATATATAAAAAATTCTATGTATGTATATAAAATCTCATTTAATCCCCAGAGCAGATTTTCAGGATTAGAAAAAATATCACAAAGCAGCCAGTAAAGGACTTGAACAACCAGTGTTCAAAAACTGTTGTTAT-TTGTATCTTTTTG-----------TGGATTCACTGATCTATATAATTCCTTTATGCAGGTAATTGGTATGTGAGAAAGTGTGGAAACAA
>gene=chr20_125087-126087; species=gorGor
CATTTTGAAAATCTCACCAA-TGGCAACAAAAGCCATATGTGTTTCAGTAATGGTGAGAAAGATGACAGCAATTATTTTAGCATTTCTTATTTTTGAAATGATAGTTTTTACTTCTGTTtaggtgtttgtgttttagctacattttaggaaactggctggggattttg-gttcatgtataataacatgctatatattttcccatttaaaatcatgggaaattggcccctggtaAGTGTTTGTATACAGAATTCTGATTTCAGAAATGAGAATCTCATACATATCTAAAGAATTCAATGTGTGTTTATAAAATTTCACTTAATCCTCAAAGTAGGTATTTATGATTAGGAAAAACATGCTAAAGCAACTGGAAAGGCACTTGAATAAACAGTGCTCAAAAACTATTGCTATTTTTTATCCTCCTGTGATAAATACTTAGGCTTAATAATCTATATAATTCCTTTACTCAGGTAATTGGTATGTGAAAAAGTGTCTAAACGA
>gene=chr20_125087-126087; species=panTro
CATTTTGAAAATCTCACCAATTGGCAACAAAAGCCATATGTGTTTCAGTAATGGTGAGAAAGATGACAGCAATTATTTTAGCATTTCTTATTTTTGAAATGATAGTTTTTACTTCTGTTTAGGTGTTTGTGTTTTAGCTACATTTTAGGAAATCGGTTGGGGATTTTGTGTTCATGTATAATAACATGCTATATATTTTCCCATTTAAAATCATGGGAAATTGGCCCCTGGTAAGTGTTTGTATACAGAATTCTGATTTCAGAAATGAGAATCTCATACGTATCTAAAGAATTCTATGTGTGTTTATAAAATTTCACTTAATCCTCAAAGTAGGTATTTATGATTAGGAAAAACATGCTAAAGCGACTGGAAAGGCACTTGAATAAACAGTGCTCAAAAACTATTGCTATTTTTTATCCTCCTGTGATAAATACTTAGGCTTCATAATCTATATAATTCCTTTATTCAGGTAATTGGTATGTGAAAAAGTGTCTAAACGA
>gene=chr20_125087-126087; species=papHam
----------------------------------------------------------------------------------------------------------------------------------------------------------------------------------------------------------------------------------------------------------------------------------------TATCTAAAGAATTCTATGTGTGTTTATAAAATTTCACTTAAACCTCAAAGTAGGTATTTATGATTAGGAAAAACATGCTAAAGCAACTGGAAAGGCACTTGAATAAACAGTGCTCAAAAACTATTGCTATTTTTTATCCTCCTGTGATAAATACTTAGGCTTAATAATCTATATAATTCCTTTATTCAGGTAATTTGTATGTGAAAAGGTGTCTAAACGA
>gene=chr20_125087-126087; species=ponAbe
CATTTTGAAAATCTCACCAATTGGCAACAAAAGCCATATGTGTTTCAGTAATGGTGAGAAAGATGACAGCAATTATTTTAGCATTTCTTATTTTTGAAATGATAGTTTTTAATTTTGTTTAGATGTTTGTGTTTTAGCTACATTTTAGGAAATTGGTTGGGGATTTTGTGTTCATGTATAATAACATGCTATA-ATTTTCCCATTTAAAATCATGGGAAATAGGCCCCTGGTAAGTGTTTGTATACAGAATTCTGATTTCAGAAATGAGAGTCTCATACATATCTAAAGAATTCTATGTGTGTTTATAAAATTTCACTTAATCCTCAAAGTAGGTATTTATGGTTAGGAAAAACATGCTAAAGCAACTGGAAAGGCACTTGAATAAACAGTGCTCAAAAACTATTGCTATTTTTTATCCTCCTGTGATAAATACTTAGGCTTAATAATCTATATAATTCCTTTATTCAGGTAGTTGGTATGTGAAAAAGTGTCTAAACGA
>gene=chr20_125087-126087; species=rheMac
----------------------------------------------------------------------------------------------------------------------------------------------------------------------------------------------------------------------------------------------------------------------------------------TATCTAAAGAATTCTATGTGTGTTTATAAAATTTCACTTAAACCTCAAAGTAGGTATTTATGATTAGGAAAAACATGCTAAAGCAACTGGAAAGGCACTTGAATAAACAGTGCTCAAAAACTATTGCTATTTTTTATCCTCCTGTGATAAATACTTAGGCTTAATAATCTATATAATTCCTTTATTCAGGTAATTTGTATGTGAAAAGGTGTCTAAACGA
>gene=chr20_125244-126244; species=hg19
tggggattttgtgttcatgtataacaacatgctatatattttcccatttaaaatcatggggaattggcccctggtaAGTGTTTGTATACAGAATTCTGATTTCAGAAATGAGAATCTCATACATATCTAAAGAATTCTATGTGTGTTTATAAAATTTCACTTAATCCTCAAAGTAGGTATTTATGATTAGGAAAAACATGCTAAAGCAACTGGAAAGGCACTTGAATAAACAGTGCTCAAAAACTATTGCTATTTTTTATCCTCCTGTGATAAATACTTAGGCTTAATAATCTATATAATTCCTTTATTCAGGTAATTGGTATGTGAAAAAGTGTCTAAACGACGTTGGAATTTGCAAGAAGAAGTGCAAACCTGAAGAGATGCATGTAAAGAATGGTTGGGCAATGTGCGGCAAACAAAGGGACTGCTGTGTTCCAGCTGACAGACGTGCTAATTATCCTGTTTTCTGTGTCCAGACAAAGACTACAAGAATTTcaaca
>gene=chr20_125244-126244; species=bosTau
TAGAGGTTTTGTATTCATGAGTAATAATGTGTTATATATTTTCC-ATTTAAAATAAAGGGAAATAGACACCTGGTGAGTTTGTGTATGCAGAATTTT-ATCTCTT-----AAAGGCTCATATTTACATATAAAACTC--TACATATACATAAAATCCGATTTAACgatcaaaccagatattcatgggaaggaaagctccaataaaagaactggaagggggcttggatagccagtccattgaactgattgTTAT-TTTAATCTTTTTGTGATAGATCCCTGGCTTAAACAATCTATATAATTCCTTTATGCAGGTAATTGGTATGTGAGAAAGTGTGCAAACAAAACTGGAAATTGCAGAAGCACATGCAGAAATGGAGAGAGAGTGATAAATCCTCCTACCGGGATGTGCAGCAAAGAAAAATTATGCTGTATTCTGGATAATGGCTGTTCTAAAACC---GTTCCTCCTGGTGG------TAGTAGTATGACATCTGCA
>gene=chr20_125244-126244; species=calJac
TGGAGATTTTGTATTCATGTATAATAACATGCTATATATTTTCCCATATAAAATGATGGGAAATAGGCCCCTGGTA----TTTGTATACAGAATTCTGATTTCAGAAATGAGAATCTCATACATATCTAAAGAATTC----TGTCTCTATGAAATTTCACTTACTCCTCAAAGTAGGTGTTTACGATTAGGAAAAATATGCCAAAGCAACTGGAAAGACACTTGAATAATCAGTGCTCAAAAGCTATTGCTA--TGTTATTCTCCTGTGACAAATACTTAGGCTTAATAATCTATATAATTACTTTACGCAGGTAACTGGTTTATGAAAAAGTGTGCAAACAAAGCTGGACTTTGCAAGAAGAAGTGCAAACCCGGAGAGGTGTATGCAAAGCCTGCTTGGGTGACGTGCGGCAAAGAAAGTGTATGCTGTGTTCCAGGTAAAACACGTTCTGGTCACCCCTCTGTCCGTGTGGAGAAAAAGACTACGAGACGTTCAACA
>gene=chr20_125244-126244; species=canFam
TAGGGCTTTTG---TTACTAGAAATAATGAGATATATATATACTCACTTAAAACAACAGGGAATAGATACCCAGTGAGTTTTTACATCCAGAATTTCAATTTCAG-----GAAGGCTCATACATACAT-CAAAATTCTGTGTGTA-ATATAAAGTCTCATTTAATCCTCAGGGCA-AGTCTGAGGAATAGGAAAAATATAACAATGCCACTAGTAAGGGACTTGAATAATCAGTGTTCAAAAAC---TGTCAT-TTCTATCTTTTTGTGATAGGTCTCTGGTTTAAATAATCTATATAATTCCCTTACGCAGGTAATTGGTATGTGAGAAAGTGTGCAAACAAAACTGGAAATTGCAGGTCGGTGTGCAGACCGGGAGAGATGGCAACAGTGCCTCCTACTGGGATGTGCCCCAAAGAAAAAATGTGCTGCATCCTGTCTG------------------------CCTGCGGGGA------AACCACAAAGACAACAACA
>gene=chr20_125244-126244; species=equCab
taggggttttgcattcatgagtaataatgtgttacatattttcccatttaaaataatgggaaatagacacctgGTGAGTGTTTATACGCAGACTTTTGATTTCAGAAATAGGAGGCTCACGCATATATAAAAAATTCTATGTATGTATATAAAATCTCATTTAATCCCCAGAGCAGATTTTCAGGATTAGAAAAAATATCACAAAGCAGCCAGTAAAGGACTTGAACAACCAGTGTTCAAAAACTGTTGTTAT-TTGTATCTTTTTG-----------TGGATTCACTGATCTATATAATTCCTTTATGCAGGTAATTGGTATGTGAGAAAGTGTGGAAACAAAATTGGAAAGTGCAGGAGCAGCTGCAGAAAGGGAGAGGTGCCGATAGATCCTCCTACTGGCATGTGCAGCAAAGAAAAAACGTGCTGTGTTCTGTCTGGCCAAGAGCTTCATCCT---GCGATCTGTGGTGG------AACTGCAAAGCCTACAACA
>gene=chr20_125244-126244; species=gorGor
tggggattttg-gttcatgtataataacatgctatatattttcccatttaaaatcatgggaaattggcccctggtaAGTGTTTGTATACAGAATTCTGATTTCAGAAATGAGAATCTCATACATATCTAAAGAATTCAATGTGTGTTTATAAAATTTCACTTAATCCTCAAAGTAGGTATTTATGATTAGGAAAAACATGCTAAAGCAACTGGAAAGGCACTTGAATAAACAGTGCTCAAAAACTATTGCTATTTTTTATCCTCCTGTGATAAATACTTAGGCTTAATAATCTATATAATTCCTTTACTCAGGTAATTGGTATGTGAAAAAGTGTCTAAACGACGTTGGAATTTGCAAGAAGAAGTGCAAACCTGAAGAGATGCATGTAAAGAATGGTTGGGCAATGTGC-GCAAACAAAGGGACTGCTGTGTTCCAGCTGACAGACGTGCTAATTATCCTGCTTTCTGTGTCCAAACAAAGACTACAAGAACTTcaaca
>gene=chr20_125244-126244; species=panTro
TGGGGATTTTGTGTTCATGTATAATAACATGCTATATATTTTCCCATTTAAAATCATGGGAAATTGGCCCCTGGTAAGTGTTTGTATACAGAATTCTGATTTCAGAAATGAGAATCTCATACGTATCTAAAGAATTCTATGTGTGTTTATAAAATTTCACTTAATCCTCAAAGTAGGTATTTATGATTAGGAAAAACATGCTAAAGCGACTGGAAAGGCACTTGAATAAACAGTGCTCAAAAACTATTGCTATTTTTTATCCTCCTGTGATAAATACTTAGGCTTCATAATCTATATAATTCCTTTATTCAGGTAATTGGTATGTGAAAAAGTGTCTAAACGACGTTGGAATTTGCAAGAAGAAATGCAAACCTGGAGAGATGCACATAAAGAATGGTTGGGCAACGTGCGGCAAGCAGAGGGACTGCTGTGTTCCAGCTGACAGACGTGCTAATTATCCTGCTTTCTGTGTCCAAACAAAGACTACAAGAACTTCAACA
>gene=chr20_125244-126244; species=papHam
---------------------------------------------------------------------------------------------------------------------------TATCTAAAGAATTCTATGTGTGTTTATAAAATTTCACTTAAACCTCAAAGTAGGTATTTATGATTAGGAAAAACATGCTAAAGCAACTGGAAAGGCACTTGAATAAACAGTGCTCAAAAACTATTGCTATTTTTTATCCTCCTGTGATAAATACTTAGGCTTAATAATCTATATAATTCCTTTATTCAGGTAATTTGTATGTGAAAAGGTGTCTAAACGACATTGGAATTTGTAAGAAGACATGCAAACCTGAAGAGGCGCGTTCAGAACATGGTTGGGTAATGTGCGGCAAACATAAGGCATGCTGTGTTCCAGCTGACAAACGTTCTGCTTATCCTTCTTTCTGTGTCCGCTCAAAGACTACGAAAACTTcaaca
>gene=chr20_125244-126244; species=ponAbe
TGGGGATTTTGTGTTCATGTATAATAACATGCTATA-ATTTTCCCATTTAAAATCATGGGAAATAGGCCCCTGGTAAGTGTTTGTATACAGAATTCTGATTTCAGAAATGAGAGTCTCATACATATCTAAAGAATTCTATGTGTGTTTATAAAATTTCACTTAATCCTCAAAGTAGGTATTTATGGTTAGGAAAAACATGCTAAAGCAACTGGAAAGGCACTTGAATAAACAGTGCTCAAAAACTATTGCTATTTTTTATCCTCCTGTGATAAATACTTAGGCTTAATAATCTATATAATTCCTTTATTCAGGTAGTTGGTATGTGAAAAAGTGTCTAAACGATGTTGGAATTTGCAAGAAGAAGTGCAAACCTGAAGAGCTGCATGTAAAGAATGGTTGGGCAATGTGCGGCAAACAAAGGGACTGCTGTGTTCCAGCTGACAAACGTGCTAATTATCCTGCTTTCTGTGTCCAAACAAAGACTACAAGAACTTcaaca
>gene=chr20_125244-126244; species=rheMac
---------------------------------------------------------------------------------------------------------------------------TATCTAAAGAATTCTATGTGTGTTTATAAAATTTCACTTAAACCTCAAAGTAGGTATTTATGATTAGGAAAAACATGCTAAAGCAACTGGAAAGGCACTTGAATAAACAGTGCTCAAAAACTATTGCTATTTTTTATCCTCCTGTGATAAATACTTAGGCTTAATAATCTATATAATTCCTTTATTCAGGTAATTTGTATGTGAAAAGGTGTCTAAACGACATTGGAATTTGTAAGAAGACGTGCAAACCTGAAGAGGTGCGTTCAGAACATGGTTGGGTAATGTGCGGCAAACGTAAGGCATGCTGTGTTCCAGCTGACAAACGTTCTGCTTATCCTTCTTTCTGTGTCCGCTCAAAGACTACGAAAACTTcaaca
>gene=chr20_125296-126296; species=hg19
atttaaaatcatggggaattggcccctggtaAGTGTTTGTATACAGAATTCTGATTTCAGAAATGAGAATCTCATACATATCTAAAGAATTCTATGTGTGTTTATAAAATTTCACTTAATCCTCAAAGTAGGTATTTATGATTAGGAAAAACATGCTAAAGCAACTGGAAAGGCACTTGAATAAACAGTGCTCAAAAACTATTGCTATTTTTTATCCTCCTGTGATAAATACTTAGGCTTAATAATCTATATAATTCCTTTATTCAGGTAATTGGTATGTGAAAAAGTGTCTAAACGACGTTGGAATTTGCAAGAAGAAGTGCAAACCTGAAGAGATGCATGTAAAGAATGGTTGGGCAATGTGCGGCAAACAAAGGGACTGCTGTGTTCCAGCTGACAGACGTGCTAATTATCCTGTTTTCTGTGTCCAGACAAAGACTACAAGAATTTcaacagtaacagcaacaacagcaacaacaacTTTGATGATGACTACTGCT
>gene=chr20_125296-126296; species=bosTau
ATTTAAAATAAAGGGAAATAGACACCTGGTGAGTTTGTGTATGCAGAATTTT-ATCTCTT-----AAAGGCTCATATTTACATATAAAACTC--TACATATACATAAAATCCGATTTAACgatcaaaccagatattcatgggaaggaaagctccaataaaagaactggaagggggcttggatagccagtccattgaactgattgTTAT-TTTAATCTTTTTGTGATAGATCCCTGGCTTAAACAATCTATATAATTCCTTTATGCAGGTAATTGGTATGTGAGAAAGTGTGCAAACAAAACTGGAAATTGCAGAAGCACATGCAGAAATGGAGAGAGAGTGATAAATCCTCCTACCGGGATGTGCAGCAAAGAAAAATTATGCTGTATTCTGGATAATGGCTGTTCTAAAACC---GTTCCTCCTGGTGG------TAGTAGTATGACATCTGCAGCTACAGGAGGATCTA-----------------------------
>gene=chr20_125296-126296; species=calJac
ATATAAAATGATGGGAAATAGGCCCCTGGTA----TTTGTATACAGAATTCTGATTTCAGAAATGAGAATCTCATACATATCTAAAGAATTC----TGTCTCTATGAAATTTCACTTACTCCTCAAAGTAGGTGTTTACGATTAGGAAAAATATGCCAAAGCAACTGGAAAGACACTTGAATAATCAGTGCTCAAAAGCTATTGCTA--TGTTATTCTCCTGTGACAAATACTTAGGCTTAATAATCTATATAATTACTTTACGCAGGTAACTGGTTTATGAAAAAGTGTGCAAACAAAGCTGGACTTTGCAAGAAGAAGTGCAAACCCGGAGAGGTGTATGCAAAGCCTGCTTGGGTGACGTGCGGCAAAGAAAGTGTATGCTGTGTTCCAGGTAAAACACGTTCTGGTCACCCCTCTGTCCGTGTGGAGAAAAAGACTACGAGACGTTCAACAG---------CAGCAACAAGAAGAAGTTTGATGATGAATAAGACT
>gene=chr20_125296-126296; species=canFam
ACTTAAAACAACAGGGAATAGATACCCAGTGAGTTTTTACATCCAGAATTTCAATTTCAG-----GAAGGCTCATACATACAT-CAAAATTCTGTGTGTA-ATATAAAGTCTCATTTAATCCTCAGGGCA-AGTCTGAGGAATAGGAAAAATATAACAATGCCACTAGTAAGGGACTTGAATAATCAGTGTTCAAAAAC---TGTCAT-TTCTATCTTTTTGTGATAGGTCTCTGGTTTAAATAATCTATATAATTCCCTTACGCAGGTAATTGGTATGTGAGAAAGTGTGCAAACAAAACTGGAAATTGCAGGTCGGTGTGCAGACCGGGAGAGATGGCAACAGTGCCTCCTACTGGGATGTGCCCCAAAGAAAAAATGTGCTGCATCCTGTCTG------------------------CCTGCGGGGA------AACCACAAAGACAACAACAG-----------------------------------GCTTCAGA-
>gene=chr20_125296-126296; species=equCab
atttaaaataatgggaaatagacacctgGTGAGTGTTTATACGCAGACTTTTGATTTCAGAAATAGGAGGCTCACGCATATATAAAAAATTCTATGTATGTATATAAAATCTCATTTAATCCCCAGAGCAGATTTTCAGGATTAGAAAAAATATCACAAAGCAGCCAGTAAAGGACTTGAACAACCAGTGTTCAAAAACTGTTGTTAT-TTGTATCTTTTTG-----------TGGATTCACTGATCTATATAATTCCTTTATGCAGGTAATTGGTATGTGAGAAAGTGTGGAAACAAAATTGGAAAGTGCAGGAGCAGCTGCAGAAAGGGAGAGGTGCCGATAGATCCTCCTACTGGCATGTGCAGCAAAGAAAAAACGTGCTGTGTTCTGTCTGGCCAAGAGCTTCATCCT---GCGATCTGTGGTGG------AACTGCAAAGCCTACAACAGcagcagaagcatcagtagcatcaggagcatcaggagcatcagaa
>gene=chr20_125296-126296; species=gorGor
atttaaaatcatgggaaattggcccctggtaAGTGTTTGTATACAGAATTCTGATTTCAGAAATGAGAATCTCATACATATCTAAAGAATTCAATGTGTGTTTATAAAATTTCACTTAATCCTCAAAGTAGGTATTTATGATTAGGAAAAACATGCTAAAGCAACTGGAAAGGCACTTGAATAAACAGTGCTCAAAAACTATTGCTATTTTTTATCCTCCTGTGATAAATACTTAGGCTTAATAATCTATATAATTCCTTTACTCAGGTAATTGGTATGTGAAAAAGTGTCTAAACGACGTTGGAATTTGCAAGAAGAAGTGCAAACCTGAAGAGATGCATGTAAAGAATGGTTGGGCAATGTGC-GCAAACAAAGGGACTGCTGTGTTCCAGCTGACAGACGTGCTAATTATCCTGCTTTCTGTGTCCAAACAAAGACTACAAGAACTTcaacagtaacagcaacaacagcaacaacaacTTTGATGATGACTACTGCT
>gene=chr20_125296-126296; species=panTro
ATTTAAAATCATGGGAAATTGGCCCCTGGTAAGTGTTTGTATACAGAATTCTGATTTCAGAAATGAGAATCTCATACGTATCTAAAGAATTCTATGTGTGTTTATAAAATTTCACTTAATCCTCAAAGTAGGTATTTATGATTAGGAAAAACATGCTAAAGCGACTGGAAAGGCACTTGAATAAACAGTGCTCAAAAACTATTGCTATTTTTTATCCTCCTGTGATAAATACTTAGGCTTCATAATCTATATAATTCCTTTATTCAGGTAATTGGTATGTGAAAAAGTGTCTAAACGACGTTGGAATTTGCAAGAAGAAATGCAAACCTGGAGAGATGCACATAAAGAATGGTTGGGCAACGTGCGGCAAGCAGAGGGACTGCTGTGTTCCAGCTGACAGACGTGCTAATTATCCTGCTTTCTGTGTCCAAACAAAGACTACAAGAACTTCAACAGT---------AACAGCAAGAACAACTTTGATGGTGACTACTGCT
>gene=chr20_125296-126296; species=papHam
------------------------------------------------------------------------------TATCTAAAGAATTCTATGTGTGTTTATAAAATTTCACTTAAACCTCAAAGTAGGTATTTATGATTAGGAAAAACATGCTAAAGCAACTGGAAAGGCACTTGAATAAACAGTGCTCAAAAACTATTGCTATTTTTTATCCTCCTGTGATAAATACTTAGGCTTAATAATCTATATAATTCCTTTATTCAGGTAATTTGTATGTGAAAAGGTGTCTAAACGACATTGGAATTTGTAAGAAGACATGCAAACCTGAAGAGGCGCGTTCAGAACATGGTTGGGTAATGTGCGGCAAACATAAGGCATGCTGTGTTCCAGCTGACAAACGTTCTGCTTATCCTTCTTTCTGTGTCCGCTCAAAGACTACGAAAACTTcaacagtaacagcaacaacagcagcaacaacTTTGATGATGTCTAATGGT
>gene=chr20_125296-126296; species=ponAbe
ATTTAAAATCATGGGAAATAGGCCCCTGGTAAGTGTTTGTATACAGAATTCTGATTTCAGAAATGAGAGTCTCATACATATCTAAAGAATTCTATGTGTGTTTATAAAATTTCACTTAATCCTCAAAGTAGGTATTTATGGTTAGGAAAAACATGCTAAAGCAACTGGAAAGGCACTTGAATAAACAGTGCTCAAAAACTATTGCTATTTTTTATCCTCCTGTGATAAATACTTAGGCTTAATAATCTATATAATTCCTTTATTCAGGTAGTTGGTATGTGAAAAAGTGTCTAAACGATGTTGGAATTTGCAAGAAGAAGTGCAAACCTGAAGAGCTGCATGTAAAGAATGGTTGGGCAATGTGCGGCAAACAAAGGGACTGCTGTGTTCCAGCTGACAAACGTGCTAATTATCCTGCTTTCTGTGTCCAAACAAAGACTACAAGAACTTcaacagtaacagcaacaacagcaacaacaacTTTGATGATGACTACTGCT
>gene=chr20_125296-126296; species=rheMac
------------------------------------------------------------------------------TATCTAAAGAATTCTATGTGTGTTTATAAAATTTCACTTAAACCTCAAAGTAGGTATTTATGATTAGGAAAAACATGCTAAAGCAACTGGAAAGGCACTTGAATAAACAGTGCTCAAAAACTATTGCTATTTTTTATCCTCCTGTGATAAATACTTAGGCTTAATAATCTATATAATTCCTTTATTCAGGTAATTTGTATGTGAAAAGGTGTCTAAACGACATTGGAATTTGTAAGAAGACGTGCAAACCTGAAGAGGTGCGTTCAGAACATGGTTGGGTAATGTGCGGCAAACGTAAGGCATGCTGTGTTCCAGCTGACAAACGTTCTGCTTATCCTTCTTTCTGTGTCCGCTCAAAGACTACGAAAACTTcaacagtaacagcaacaacagcagcaacaCCTTTGATGATATCTAATGGT
>gene=chr20_127054-128054; species=hg19
TTCTCACCCTGGAAATCCTCATTCATAGCTTCCAACTTAAATATGATGAAAGGGAGATCAAGAGCTCTATAATGTGTCCTGAATGTTAGGACAGGCACTCATCCCAAGCAATAGAATGTTTTCCGTACATTACATTACATTGATGCTCTGCCTGCACCAATAAGAGAATATGACTGGGTGTATCATAGTCATCCATCCATGCCTCAGGCCCACTTCCCTGATAGTTGGACAGGGAGAATAGGGAATGCAGATGCCTTCGCTTTCTGGACACTTACAGTAGCTGTGTTTGTCTTTGTCATCTCAGTTTGCTCACTTATGAAATGCTAGCGTTTTACTCAGTATCTTTCTCCCCACCCCTGTCATAGTACATCTTTCTGATTCTGAAGATATAAGATTGGCTTATGTTTTGTGGGGTCAACTTCACCTTTGACCCCATAAGATCCTAGAGATTTAATGTAGATATATAAAAGTTGGAGAAAACATTGGTGGAAGGGTTTTCT
>gene=chr20_127054-128054; species=bosTau
TTCTCTCCTTGAGAATCTACATTCATAAATTCCAACTT----AGGACAGAAGGGAGATCAAGAGCTCTGTACTGTAACTTAAATACTGGGATAGGCACTTGTATTTAGCCATAGGACTTTTCTCATA-------------------------------------------------------------------------------------------------------------------------------------------------------------------------------------------------------------------------------------------------------------------------------------------------------------------------------------------------------------------------------------
>gene=chr20_127054-128054; species=calJac
TTCTCACCCTGGACATCCTCATTCGTAGCTTCGAACTTAAATGTAATGAAAGGGAGATCAAGAGCTTTATAGTGTGACCTGAATGCTAGGACAGTCACTCATCCCAAGCAATAGAGTGTTTCCCTTAC---------CA-----GCTCTGCCTGCACCAATAAGAGAATATGACCGGGCGTATTATAATTGTGCCTCCATGCCTCAGGCCCACTTTCCTGATAGTCGGACAGGGAGAATAGA-AATACAATTGCTTTCACTCTCTGGACACTTGTAGTTGCTGTGTTTGTCTTTGTCATCTCAGTTTGCTCCCTTATGAAATGATATTGTTTCTCTCAGTATCCTTCTCCCGACCCCTCCCATACTACATCTTTCTAATTTTGGAAATATAAGATTAGCTTCTGTTTTCTGGGGTCAGCTTCACATTTGACCCCATAAGCTCCTAGGGATTTAGTGTAGAGACATAAAAGTTGGGGAAAACATTGGTGGAAGGGTTTTCT
>gene=chr20_127054-128054; species=canFam
TCCTGTCCCTGGAAATCCTCAATCACAGATTCCAACTTAGACAGGATGGT----AGAATGAGATCTCTATAGTGTGACCTGAGCATGGGGATAGACACTCACTTTAAGCTTAAGGATTTTTCCCTTA--------------AGAACTCTGCTTGCACAAATAAGAGAATAGGACCAGGGGCATCATAGTCACCTACCCATGCCTCAGA--CACCTCCTTGATACTTAGACTGGGAGAATAGGAAATGCGGTTGCCTTCAC-----------------TGGCTATGTTTGTCTTTGTAGTCTCAGTTTGTCCACCTAGGAGGTGATAGGGTTGGACTGAATATCTTTCTCCTTACCCTTATCATGCTGTATCTTTCTGATGCTAAAAATATGAACTTACGTTATGCCTCATCAGGTCAACTTCACCTTTCACCTCACAAGAGGCCAAGGATTTAATGTGGAGAACTAAAAGTGGGTGAAAACATTGGTGGAAAAGTTAT-C
>gene=chr20_127054-128054; species=equCab
TCCTCTCCCTGGAAATCCTCAATCATAGATTCCAACTTAGATAAGATGGA----AGATCAAGATCTCTATAGTGTGCACTGAATACTGGGATAGGCACTCATCTTAAGACATAGGACTTTCCCCTTA--------------AGAGCTCTGCCTGCACCCATGAAAGAACATGACCAGGAGCATCACAGTCATCCATCCATGCC-------CACTTCCTTGATACTTGGACAGGAAAAATAGGAAATGCAGTTGCCTTCCCTTTCCGGACACCTCTAGTGGCCGTGGTTGTCTTTGTAGTTTCAATTTGCCCACTTATGAAATGGTAGGATTAGACTGAATGTCTTCCCCCTCACCCTTGTCATGCTGTATCCTTCTGATTCT-AAAATATGAGCTTATCTTATGTCTTGTGGGGTCAACTTTATCTCTGACCTCTTAAGAGGCCACAGGTTTAGTGTAGAGACTTCAAAGTGGGAGAAAACATTGGTGGCAGGGATATAT
>gene=chr20_127054-128054; species=gorGor
TTCTCACCCTGGAAATCCTCATTCATAGCTTCCAACTTAAATATGATGAAAGGGAGATCAAGAGCTCTATAATGTGCCCTGAATGTTAGGACAGGCACTCATCCCAAGCAATAGAATGTTTCCCGTACATTACATT-CATTGATGCTCTGCCTGCACCAATAAGAGAATATGACTGGGTGTATCATAGTCATCCATCCATGCCTCAGGCCCACTTCCCTGATAGTTGGACAGGGAGAATAGGGAATGCAGATGCCTTCGCTTTCTGGACACTTACAGTAGCTGTGTTTGTCTTTGTCATCTCAGTTTGCTCACTTATGAAATGATAGCGTTTTACTCAGTATCTTTCTCCCCACCCCTGTCATAGTACATCTTTCTGATTCTGAAGATATAAGATTGGCTTATGTTTTGTGGGGTCAACTTCACCTTTGACCCCATAAGATCCTAGAGATTTAATGTAGAGATATAAAAGTTGGAGAAAACATTGGTGGAAGGGTTTTCT
>gene=chr20_127054-128054; species=panTro
TTCTCACCCTGGAAATCCTCATTCATAGCTTCCAACTTAAATATGATGAAAGGGAGATCAAGAGCTCTATAATGTGTCCTGAATGTTAGGACAGGCACTCATCCCAAGCAATAGAATGTTTTCCGTACATTACATTACATTGATGCTCTGCCTGCACCAATAAGAGAATATGACTGGGTGTATCATAGTCATCCATCCATGCCTCAGGCCCACTTCCCTGACAGTTGGACAGGGAGAATAGGGAATGCAGATGCCTTCGCTTTCTGGACACTTACAGTAGCTGCGTTTGTCTTTGTCATCTCAGTTTGCTCACTTATGAAATGATAGCGTTTTACTCAGTATCTTTCTCCCCACCCCTGTCATAGTACATCTTTCTGATTCTGAAGATATAAGATTGGCTTATGTTTTGTGGGGTCAACTTCACCTTTGACCCCATAAGATCCTAGAGATTTAATGTAGAGATATAAAAGTTGGAGAAAACATTGGTGGAAGGGTTTTCT
>gene=chr20_127054-128054; species=papHam
TTCTCACCCTGGAAATCCTCATTCATAGTTTCCGACTTAAATATGATGAAAGGGAGATCAAGAGCTCTATAAAGTGTCCTGAATGTTAGGACAGGCACTCATCCCAAGCAATAGAATGTTTCCCTTACATTACACTACATTAGTGCTCTGCCTGCACCAATAAGAGAATATGACTGGGTGTATCATATTCGTCCATCCATGCCTCAGGCCCACTTCCCTGATAGTTGGACAGGGAGAATAGGCAATGCCGATGCCTTCACTTTCTGGACACTTACAGTAGCTGTGTTTGTCTTTGTCATCTCAGTCTGCTCACTTATGAAATGATAGTGTTTTACTCAGTATCTTTCTCCCCACCCCTGTCATAGTACATCTTTCTGATTCTGAAAATATAAGATTGGCTTATGTTTTGTGGGGTCAACTTCACCTTTGACCCCATAAGATCCTAGAGATTTAGTGTAGAGATATAAAAGTTGGAGTAAACATTGGTGGAAGGGTTTTCT
>gene=chr20_127054-128054; species=ponAbe
TTCTCACCCTGGAAATCCTCATTCATAGCTTCCAACTTAAATATGATGAAAGGGAGATCAAGAGCTCTATAATGTGTCCTGAATGTTAGGACAGTCACTCATCCCAAGCAATAGAATGTTTCCCTTATATTACATTACATTTGTGCTCTGCCTGCACCAATAAGAGAATATGACTGGGTGTATCATAGTCGTCCATCCATGCCTCAGGCCCACTTCCCTGATAGTTGGACAGGGAGAATAGGCAATGCAGATGCCTTCGCTTTCTGGACACTTACAGTAGCTGTGTTTGTCTTTGTCATCTCAGTTTGCTCACTTATGAAATGATAGCGTTTTACTCAGTATCTTTCTGCCCACCCCTGTCATAGTACATCTTTCTGATTCTGAAGATATAAGATTGGCTTATGTTTTGTGGGGTCAACTTCACCTTTGACCCCATAAGATTCTAGAGATTTAATGTAGAGATATAAAAGTTGGAGAAAACATTGGTGGAAGGGTTTTCT
>gene=chr20_127054-128054; species=rheMac
TTCTCACCCTGGAAATCCTCATTCATAGTTTCCGACTTAAATATGATGAAAGGGAGATCAAGAGCTCTATAAAGTGTCCTGAATGTTAGGACAGGCACTCATCCCAAGCAATAGAATGTTTCCCTTACATTACATTACATTAGTGCTCTGCCTGCACCAATAAGAGAATATGACTGGGTGTATCATAGTCGTCCATCCATGCCTCAGGCCCACTTCCCTGATAGTTGGACAGGGAGAATAGGCAATGCCGATGCCTTCACTTTCTGGACACTTACAGTAGCTGTGTTTGTCTTTGTCATCTCAGTCTGCTCACTTATGAAATGATAGTGTTTTACTCAGTATCTTTCTCCCCACCCCTGTCATAGTACATCTTTCTGATTCTGAAAATATAAGATTGGCTTATGTTTTGTGGGGTCAACTTCACCTTTGACCCCATAAGATCCTAGAGATTTAGTGTAGAGATATAAAAGTTGGAGTAAACATTGGTGGAAGGGTTTTCT
>gene=chr20_169494-170494; species=hg19
TTTGAACAAGCCCAAAGAATAAGGTTGGAGAAGAGAGACATACTCTCCCTATCCTAAACTTCAGAATCAGGGAACATCTTTGAGGGTTAGAGGAGTATATTTTGGGGCCATAAAAATACAATATGCCTTCTTCCTAGCAAGAGAGAAGGTAACTCTCACTGACAGGGCTTCTACGATGAACTTTgtgcttcgtgcttgtaagttcatgtaacctgtacatcaaatagaatcatgaaatatagtaattatactccttcacagatgagaaaattgagattaaaaggaaataatgtgcttaattcatacaacccgtcaatgatgaagacatattttaacctcacattgacatgactccaaaatgtgtgctattttaattactgtTGTAGTACAGGCTGAAAATGAATTTGAATGGAAAAGGGAATGGCCAGGCTCTCAGGTGAAAACTGTGTCCAGCATTATAAAGATAATTCTAGATGATGAGTTCATGGATACTTTTGAAA
>gene=chr20_169494-170494; species=bosTau
------------------ATAAAGATGAA-AACAAAGATAGATTCTCCATATTCTAAATTCCACAACC-AGGATCATCTTTGAAGGTTAAAAGGACAT-TTATAGGGCCACAAAGAGACAACCTACCTTCCTACCA------AGGAAGAGAATTCTCATGGTCAGAGCCCCCACCATGACTTCGGTGCTgcacttcagtaaactcatgtaat-cttgcat-aagtacaatcattgggaactgtcattatccttcgtgatagatgagaaaactgatttccaaagggaataattagctcatgtcatacaactaggcaatgaggaagatgtattttaacctcacatctacaggactccacagcttctactgttcacattactgttgtaatatAGGCTGAAAATGAATTTAAATGGAAAAAGAGATGGCCAGATTCCTGGGTGAAAAC--TGTTCACCATTGTAAAGGTAATGCTAGATGATGGA--------------AGGAG
>gene=chr20_169494-170494; species=calJac
TTTGAACAAGCCCAAAGAATTAAGTTGGAGAACAGAGACATATTCTCCCTATCCTAAACTTCAGAATTAGGGAACATGTTTGAGGGTTAGAGGAGTATATTTTGGGGCCACAAAAATATAATATGCCTTCTTCCTCGGAAGAGAGaagagaactctcactgacagagcttctactgtgaacttggtacttcatgcttgtaagctcatgtaatctatacatcaaacagaatcatgaaatatagtcattatactcgttgagagaggagagaattgagattaaaagggaataacgtgctcaatttatacaacaagtcagtgatgaagacatcttttaacctcacattgtcatgactccaaaatttgtgctattctaattacTGTTGTAATACAGGCTGAAAATGAATTTGAATGGAAAAGGGGATGGCCAGGCTCTCAGGTGAAAACTGTGTCCAGCATTTTAAAGATAATTCTAGATGATGAGTTCATGGATACCTTTGAAG
>gene=chr20_169494-170494; species=canFam
TTTGGACAAGCTCATGAAACAATGAGGGAAAACAAAGACA----TTTCCTCTCATGAAATTCA----------------------------------------------------------------------------------------------------------------------------------------------------------------------------------------ctctgccctccccACCTAAAATAAATAGTTTTAAAGGGAATGATTAGTTCAGTTCATACAATCAACCTGTGATCAAGATATATTTTACCCTCACATCTACATGTTTCCAAAGATTGTGCTGTTCTTGTTAC--TTGTAA---AGGCTGAAAATGAGTTTGAATAGAAAAACAGATGGTGAGGTTCCTGAGTGAAAACTATGTTTAAC-TTATAAAGATAATTCTAGATGATGGGTCCATGCCTACCTTTGGAG
>gene=chr20_169494-170494; species=equCab
TTTGGACAACCTCATGGAATAAAGATGGAGAACAAAGATAGATTCTTCCTATCCTAAATCCCAGAACCAGGGAGCATCTCTGAAGGTTAGAAAGGTAT-TTTCAGGGCCACAAAAAGACAATGTATCTTGCTACCTGCAAAAGAGAAGGGAATTCTCACTGACAGGGTTCCTACCATGAATTTGgtgcttcacatttataagttcatgtaatcctcccatgaaataccatcattagaaattgtcaggatactccttgacagacgagaaaacttagattcgaagggaataattagctcaattcatacaactagtcaatgatgaagacatattttaacctcacatctacatgactccaaaacttgtgctgttctcattacTGTTGTAGGATAGGCTGGAAATGAATTTGAAAGGAAAAAGAGATGACCAGGTTCCTGGGCAAAAACTATGTTCGACATTAGCAAGATAATTCTAGATGATGGATTCACTCCTACCTTTGAGG
>gene=chr20_169494-170494; species=gorGor
TTTGAACAAGCCCAAAGAATAAGGTTGGAGAAGAGAGACATACTCTCCCTATCCTAAACTTCAGAATCAGGGAACATCTTTGAGGGTTAGAGGAGTATATTTTGGGGCCATAAAAATACAATATGCCTTCTTCCTAGCAAGAGAGAAGGGAACTCTCACTGACAGGGCTTCTACGATGAACTTTGTGCTTCGTGCTTGTAAGTTCGTGTAACCTGTACATCAAATAGaatcatgaaatatagtcattatactccttcacagatgagaaaattgagattaaaaggaaataatgtgcttaattcatacaacccgtcaatgatgaagacatattttaacctcacattgacatgactccaaaatgtgtgctattttaattacTGTTGTAGTACAGGCTGAAAATGAATTTGAATGGAAAAGGGAATGGCCAGGCTGTCAGGTGAAAACTGTGTCCAGCATTATAAAGATAATTCTAGATGATGAGTCCACGGATACCTTTGAAA
>gene=chr20_169494-170494; species=panTro
--------------------------------------------------------------------------------------------------------------------------------------------------------------------------------------------------------------------------------------------------------------------------------------------------------------------------------------------------------------------------------------------------------------------------------------------------------------------------------------------------------------------
>gene=chr20_169494-170494; species=papHam
TTTGAAAAAGCCCGAAGCATAATGCTGGAGAACAGAGACATACTCTCCCTATCCTAAACTTCAGAATCAGGGAACACCTCTGAGGGTTAGAGGAACGTATTTTGGGGCCACAAAAATACAATATGCCTTCTTCCTAGCAAGAGAGAAGGAAACTCTCACTGACAGGGTTTCtaccatgaactttgtgcttcgtgcttgtaagctcatataatctatacatcaaatagaatcatgaaatatagtcattctactccttgacagatgaaaaaattgagattaaaaggaaataatgtgctcgattcatacaaccagtcaatgatgaagacatattttaacctcacattgacatgactccaaaatgtgtgctattCTAATCACTGTTGTAGTACAGGCTGAAAATGAATTTGAATGGAAAAGGGGATGGCCAGGCTCTCAGGTGAAAACTGTGTCCAGCGTTATAAAGATAATTCTAGATGATGAGTTCATGGATGCCTTTGAAG
>gene=chr20_169494-170494; species=ponAbe
TTTGAACAAGCCCAAAGAATAAGGTTGGAGAAGAGAGACATACTCTCCCTATCCTAAACTTCAGAATCAGGGAACATCTTTGAGGGTTAGAGGAGTATATTTTGGGGCCACAAAAATATAATATGCCTTCTTCCTAGCAAGAGAGAAGGGAACTCTCACTGACAGGGCTTCTATGATGAACTTTgtgctttgtgcttgtaagttcatgtaatctgtacatcaaatagaatcatgaaatatagtcattatactccttgacagatgagaaaattgagattaaaaggaaataatgtgcttaattcatacaacccatcaatgatg-agacatattttaacctcatattgacatgactcc-aaatgtgtgctattttaattactg-tgtagtacAGGCTG-AAATGAATTTGAATGGAAAA-GGAATGGCCAGGCTCTCAG----------------------------------------------------------------
>gene=chr20_169494-170494; species=rheMac
TTTGAAAAAGCCCAACGCATAATGCTGGAGAACAGAGACATACTCTCTCTATCCTAAACTTCAGAATCAGGGAACACCTCTGAGGGTTAGAGGAACGTATTTTGGGGCCACAAAAATACAATATGCCTTCTTCCTAGCAAGAGAGAAGGAAACTCTCACTGACAGGGTTTCtaccatgaactttgtgcttcgtgcttgtaagctcatataatctatacatcaaatagaatcatgaaatatagtcattctactccttgacagatgaaaaaattgagattaaaaggaaataatgtgctcgattcatacaaccaatcaatgatgaagacatattttaacctcacattgacatgactccaaaatgtgtgctattCTAATCACTGTTGTAGTACAGGCTGAAAATGAATTTGAATGGAAAAGGGGATGGCCAGGCTCTCAGGTGAAAACTGTGTCCAGCGTTATAAAGATAATTCTAGATGATGAGTTCATGGATGCCTTTGAAA
>gene=chr20_170234-171234; species=hg19
CACCTACATCCCCAAATATGGAGCTCACAGTCCCAGAATGTTCCACCATATCATCCCTCCTCCCCCTTCCTCAGGATATGCGCCCCTAGAGAGCAGGAACTATGACTTTCCGTCTGAGCTTCCAACCCATTTGGGTCAAGGTTGGTTGGTCGTGGGCCTTGGGTTGTGTGGGATAATCCTGTCTTATTCCTATTGTTCCAATGTTCCATCCGGCTACTGCTGCCTCTAACAAAACTAACCCAGTTTGGAAGATAAATTAAGTCATTAGTCGACACAGAAGCATATTCAACAATAATTTTTTTAATGTATAAAGCTTCCAGATAGTCATTCTAGGAGTAAGATTGCTTTTAGGTTTGGCTAGATAAATTGATATTATTTGAGAGTTTCCCATAAAGACTTGTCCATCTAGTAGAGCAAAATTCAACAACTGAAAGTTTTCAAAAGATCAAATCTCCTTAGCACAGCACTCAACTTATTATAAACTGGTCTCTGCTCTCCTC
>gene=chr20_170234-171234; species=bosTau
CACTTTCATTCCCAAATATGGAGTTCACAGTCACCAAATGTTTCATCACATCACATTTACTCCCCCTTCCTCAGGATATGAGCTGCCAGAGAACAAGAACAGTGATTTTCCACCTGGGCCATCAGCCCACTTGGGTCGAAGTGGGTTGGCTACACATCTTGGTTTGTGTGGGTCAGTCCTAGTTCATTCCTTCTCTTCCAATGTCCCATCCAACTGGTACCACCTCTCACAAAGGTAATTCA-TCTGGAA----AGTTGAATCATTAACGAACAC--AAGCATGT-----aaTAATTTTTTTAATGTATGAAACTTTCAGAAAATTCTCT-AAGAGAAAGATTGCGTTTAGGCTTGACTAGATGAATTGATGTTATTTC--AGTTTCCCATAATGTCTTACCCATCCAGTAAAGCTCAATTCCACAACTAAAATCTTTC-AAAGATCAAGTCTCATTAGTATGGTGTTCAACTCACTCTGAACTGGTTCCCACTCTCCTC
>gene=chr20_170234-171234; species=calJac
CACCTACATCCCCAAATATGGAGCTCACAGTCACAGAATGTTCCACCATATCATCCTTCCTCCCCCTTCCTCACAACATGTGCTCCTAGAGAGCAGGAACTGTGACTTTCCATCTGAACTTTCACCCCATTTGGGTCAAGGTTGGTTGGTCATGTGTCCTGCTTTGTGTGGGATAATCCTGTCTTACTCCTGTTGTTTCAATGTTCCATCCAGCTAGTGCTGCCTCTCACAAAAGAAACCCAGTTTGAAGGTTAAATTAAGTCATTAGTCGACACAGAAGCACATTCAATAACAATTTTTTAAATGTATAAGGCTTCTAGATAGTCATTCTAGGAGTAAGATTGCTTTTAGGTTTGGCTAGATAAATTGATATTATTTGAGAGTTTCCCATAAAGACTTGTCCATCTAGTAGAGCAAAATTCAACAACCAAAATTTTTCGGAAGATCAAATCTCTTTAGCACAGCATTCAACTTACTATAAACTGGTCCCTGCTCTCCTC
>gene=chr20_170234-171234; species=canFam
CACCTTCATTCCCATATATGGAGTTTACAATCACAGAATGTTCCATCACCTCACACCTACTCTTCTTTATTCAGGATGAGAGCTCCCAGAAAGGAGGAATATTGATTTTCCACTTGGGCCATCAGCCTAATTGGATCAAGGCTggttggtcatgtgttctggtttgtgtgagtcagtcctagtttattcctcttgtttcaatgtcccatcaagctaacaccacctctcacaaaagttaccca-tttggaagatTCATTAAATCATGAACTGAC----ATACATATCCaataataattttttaatt-tatGAAATTTCCAGAAAGTCATCT-GGGAGTAAGATAGCTTTTAGGTTTGGCTAGGTAAATTGATATTATTTCAAAGTCTCCCATAAAGTCTTCC----CCGGTACAGCTCAATTCTACAAATGAAGTCTTTCAAAAGATCATATCTCTTTAGCACAGTATCCAACTCATTATGAACTGGTCCCTGCTCACCTC
>gene=chr20_170234-171234; species=equCab
CACCTTCATTCCCACATATGGAGTTCACGGTCACAGAATGTTCCATCACATCACACCTACTCTtccttcctcagaatgtgagctcccagagagtaggaacaatgactttccacctGGTCCATCAGCCCATTTTGGTCAAGGTTGATCgatcatatgtcctgttttgcgtgggatggtcctagtttattcccatttttccaatgtcccatccagctagtgccacctttcacaaaagtaatctg-tttggaAAAGTAATTAAATCATTAACTGACACATGACAATATCCACTATTAATCTTTTTAATGTATGAAACTTTCAGAAAAACATCT-AGGAGTAAGATTGCTCTTAGGTTTGGCTAGATAAACTGATATTATTTCAGAGTTTCCCATTAAGTCTTACTCATCCAGTACTGCTCAGTTCTATAACCGAAGTCCTTCAAAAGATCAAATTTCTTTAGCACAGTGTTCAATTCATTacgaactggtccctgcttacctc
>gene=chr20_170234-171234; species=gorGor
CACCTACATCCCCAAATATGGAGCTCACAGTCACAGAATGTTCCACCATATCATCCCTCCTCCCCTTTCCTCAGGATGTGCGCCCCTAGAGAGCAGGAACTATGACTTTCCGTCTGAGCTTTCAACCCATTTGGGTCAAGGTTGGTTGGTCGTGGGCCCTGGGTTGTGTGGGATAATCCTGTCTTATTCCTATTGTTCCAATGTTCCATCCGGCTACTGCAGCCTCTAACAAAACTAACCCAGTTTGGAAGATAAATTAAGTCATTAGTCAACACAGAAGCATATTCAACAATAATTTTTTTAA-GTATAAAGCTTCTAGATAGTCATTCTAGGACTAAGATTGCTTTTAGGTTTGGCTAGATAAATTGATATTATTTGAGAGTTTCCCATAAAGACTTGTCCATCTAGTAGAGCAAAATTCAACAACTGAAAGTCTTCAAAAGATCAAATCTCCTTAGCGCAGCACTCAACTTATTATAAACTGGTCTCTGCTCTCCTC
>gene=chr20_170234-171234; species=panTro
--------------------------------------------------------------------------------------------------------------------------------------------------------------------------------------------------------------------------------------------------------------------------------------------------------------------------------------------------------------------------------------------------------------------------------------------------------------------------------------------------------------------
>gene=chr20_170234-171234; species=papHam
CACCTACATCCCCAAATATGGAGCTCACAGTCACAGAATGTTCCACCATATCTTCCTTCCTCCCCCTTCTTCAGGATGTGCACCCCTAGAGAGCAGGAACTATGACTTTCCATCTGAGCTTTCAACCCATTTGGGTCAAGGTTGGTTGGTCATGTGCCCTGGTTTGTGTGGGATAATCCTGTCTTATTCCTACTGTTCCAATGTTCCATCCATCTAGTGCTGCCTCTCGCAAAAGTAACCCAGTTTGGAAGATAAACTAAGTCATTAGCTGACACAGAAGCACATTCAATAATAATTTTTTT-ATGTATAAAACTTCTAGATAGTCATTCTAGGAGTAAGATTGCTTTTAGGTTTGGCCAGATAAATTGATACTATTTGAAAGTTTCCCATAAAGACTTGTCCTTCTAGTAGAGCAAAATTCAACAACTGAAATTCTTCAAAAGATCAAATCTCCTTAGCACAGCATTCAATTTATTATAAACTGGTCTCTGCTCTCCTC
>gene=chr20_170234-171234; species=ponAbe
CACCTACATCCCCAAATATGGAGCTCACAGTCACAGAGTGTTCCACCATATCATCCCTCCTCCCCCTTCCTCAGGATGTGCGCCCCTAGAGAGCAGGAACTATGACTTTCCGTCTAAGCTTTCAACCCATTTGGGTCAAGGTTggttggtcgtgggccctgggttgtgtgggataatcctgtcttattcctattgttccagtgttccatctggctactgctgcctctcacaaaactaacccagtttggaagataaattaAGTCATTAGTCGACACAGAAGCATATTCAACAATAATGTTTTTAATGTATAAAGCTTCTAGATAGTCATTCTAGGAGTAAGATTGCTTTTAGGTTTGGCTAGATAAATTGATATTATTTGAGAGTTTCCCATAAAGACTTGTCCATCTAGTAGAGCAAAATTCAACAACTGAAATTCTTCAAAAGATCAAATCTCCTTAGCACAGCACTCAACTTATTATAAACTGGTCTCTGCTCTCCTC
>gene=chr20_170234-171234; species=rheMac
CACCTACATCCCCAAATATGGAGCTCACAGTCACAGAATGTTCCACCATATCTTCCTTCCTCCCCCTTCCTCAGGATGTGCACCCCTAGAGAGCAGGAACTATGACTTTCCATCTGAGCTTTCAACCCATTTGGGTCAAGGTTGGTTGGTCATGTGCCCTGGTTTGTGTGGGATAATCCTGTCTTATTCCTACTGTTCCAATGTTCCATCCATCTAGTGCTGCCTCTCACAAAAGTAACCCAGTTTGGAAGATAAACTAAGTCATTAGTTGACACAGAAGCACATTCAATAATAATTTTTTT-ATGTATAAGACTTCTAGATAGTCATTCTAGGAGTAAGATTGCTTTTAGGTTTGGCCAGATAAATTGATACTATTTGAAAGTTTCCCATAAAGACTTGTCCATCTAGTAGAGCAAAATTCAACAACTGAAATTCTTCAAAAGATCAAATCTCCTTAGCACAGCATTCAATTTATTATAAACTGGTCTCTGCTCTCCTC
>gene=chr20_185317-186317; species=hg19
TTTAAGTATGTTTCATTTCTGAGAAATGTTCTCTGAATTCTACTTAAGATGTTATCTTTCCAAACTGCTGGACGGGCTGAATCCAGGCAAGAAATGGGATTGCAAATTCCCTTGCACGAAGACTTGATGGGTGAGTCAAAGCAAGATTCCCTTGCCATTCTTTGTTTAGAGGTGAGAGGAAGGTTAACTAGCATTTTATGCTATAAAAATCAGACACAAAGATAAGCAAAAAGAATACAACAGAAGCCACTCATTATTTCAGCTCTCTGTTAACACTTTGATGTTCACTTCTAAATATGCTTCCTCAAAGTAATTTCTTTTCACAACTGGGTAGGAGATAAGATAAAGCAAAGTGAGCTTGCTTGCTTTTCATCCACTCAGTTAAAAACAGTCTTCCAGTTGACACTCCCTGATACATGCACACTCAGGCACACACAAAAGTCTGCACTCATCCATTAACCTCAAGAAAGAGACCTGTTGACAAAATAGACATACACCAG
>gene=chr20_185317-186317; species=bosTau
TTT-AATGTGTTTCATTACTCAGAGATATTCTCTGAATCCTACTTAAGATGTTATCTTTCCAAac---------------------------------------------------------------------------------------------------------------------------------------------------------------------------------------------------------------------------------------------------------------------------------------------------------------------------------------------------------------------------------------------------------------------------------------------------
>gene=chr20_185317-186317; species=calJac
TTTAAGTATGTTTCATTTCTGAGAAATGTTCTCTGAATTCTACTTAAGATGTTATCTTTCCAAACTGCTGGACAGGCTGAATCCAGGCAAGAAATGGGATTGCCAATTCCCTTGTACAAAGACTTTGTGGGTGAGTCAAAGCAAGATTCTTTTGCCATTCTTTGTTTAGAGGTGAGAGGAAGGTTAACTAGCATTTTATGCTATAAAAATCAGACACAAAGATAAGCAAAAAGAATAAAACAGACGCTACTCATTATTTCAGCTCTCTGTTTACACGTTGATGTTTACTTCTAACTATGCTTCCCCAAAGTAATTTCTTTTCACAACTGGGTAAGAGATAAGATGGAGCAAAGCAAGCCTGCTTGCTTTTCATCCACTCAGTTTAAAATAGTCTTCTAGTTGACACTCCCTGATACATGCACACTCATGCACACACAAAACGCTGCACTCATCCCTCAACCTCAAGAAAAAGACCTGTTGACGAAATAGACATACACCAG
>gene=chr20_185317-186317; species=canFam
TTTAAATGTGCTTCATTTCTTAGAAATATTCTCTGAATTCTACTTAAGATGTTATCTTCCCAAACTGTTGAGTAAGCTGAATCCAGGCAAGAAATAGGAAGACTAATTCCCTC-TATAAAGTCT----GGAGGAGTCAA-GCAAGATTCTTTTGTTGTCCTTTGTTTAGGGATGTGAGGAAGTTGAATTAACATTTCATGCTAGAAAAATTAGACACATAGATAAGCAA----AAAGAAA-AGAGACCACCCATAATC---TACCACTGTTAATATTCTAGTGTTTACTTCTAAATATTTCACTCCAAAATAA-----TTTGACAACTGTATAAGAAGTAAGATGAAACAAAGTAAGCTTGCTTGCTTTTCAGTCACTCAGTTTAA---AGT-TGCTAGTCAACATTCCCTGGCACACATACA--AATACACATAC-AAAGTCTACATTCACCCATCCAATTCAAGACACATGCCTATTGGCAAAACAGACATGACCCAA
>gene=chr20_185317-186317; species=equCab
TTTAAATGGCTTTCATTTCTTAGAAATATTCTCTGAAATCTACTTAAAAGGTTATCTTTCCAAACTTTTAGACAGGCCAAATCCAGGCAAGAAATAGGATTACTAATTCCCTC-TATAAAGACT----GAGGGAGTCAAGGCAAGATTCTTTTGCTGATCTTTGTTTAGGAG---AAGGAAGCCAAATTAACATTTCATGCTAGAAAAATCAGACACACAGATAAACAATAAGAAGGAAA-AAAAACCGCC----------TTTCTCTGTTAACATTGTGGTGTTTACTTCAAAATATTCTGCTCCAAAATAATTTATTTTAACAATTGGGTAAGAGATAAGAAGATGTAAAATGAGCTTGCTTGCTTTTCATCCACTCAGTGTCA---AGTCTGCTAGTCGACACTCTCTGGCACACACACACTCATACACACAC-GAAGTCTACATTGATCCCTCCAATTCAAGAAAAAAGCCTGTTGGCAAAACAGACATACACTGA
>gene=chr20_185317-186317; species=gorGor
TTTAAGTATGTTTCATTTCTGAGAAATGTTCTCTGAATTCTACTTAAGATGTTATCTTTCCAAACTGCTGGATGGGC-GAATCCAGGCAAGA-ATGGGATTGCAAATTCCCTTGC-------------------------------------------------------------------------------------------------------------------------------------------------------------------------------------------------------------------------------------------------------------------------------------------------------------------------------------------------------------------------------------------------
>gene=chr20_185317-186317; species=panTro
--------------------------------------------------------------------------------------------------------------------------------------------------------------------------------------------------------------------------------------------------------------------------------------------------------------------------------------------------------------------------------------------------------------------------------------------------------------------------------------------------------------------
>gene=chr20_185317-186317; species=papHam
TTTAAGTGTGTTTCATTTCTGAGAAATGTTCTCTGAATTCTACTTAAGATGCTATCTTTCCAAACTGCTGGACGGGCTGAATCCAGGCAAGAAATGGGATTGCAAATTCCCTTGTACAAAGACTTGGTGGGTGAGTCAAAGCAAGATTCCTTTGCCATTCTTTGTTTAGAGGTGAGAGGAAGGTTAACTAGCATTTTATGCTATAAAACTCAGACACAAAGATAAGCAAAAAGAATAAAACAGAAGCCACTCATTATTTCAATTCTCTGTTAACACTTTGATGTTCACTTCTAAATATGCTTCCCCAAACTAATTTCTTTTCACAACTGGGTAGGAGATAAGATACAGCAAAGTGAGCTTGCTTGCTGTACATCCACTCAGTTTAAAATGGTCTTCCAGTTGACACTCCCTGATACATGCACAGTCATGCACACACAAAAGTCTGCACTCATCCCTCAACCTCAAGAAAGAGACCTGTTGACAAAATAGACATACACCAA
>gene=chr20_185317-186317; species=ponAbe
TTTAAGTATGTTTCATTTCTGAGAAATGTTCTCTGAATTCTACTTAAGATGTTATCTTTCCAAACTGCTGGACAGGCTGAATCCAGGCAAGAAATGGGATTGCAAATTCCCTTGTACAAAGACTTGATGGGTGAGTCAAAGCAAGATTCCCTTGCCATTCTTTGTTTAGAGGTGAGAGGAAGGTTAACTAGCATTTTATGCTATAAAAATCAGACACAAAGATAAGCAAAAAGAATAAAACAGAAGCCACTCATTATTTCAGCTCTCTGTTAACACTTTGATGTTCACTTCTAAATATGCTTCCTCAAAGTAATTTCTTTTCACAACTGGGTAGCAGATAAGATAAAGCAAAGTGAGCTTGCTTGCTTTTCATCCACTCAGTTTAAAATAGTCTTCCAGTTGACACTCCCTGATACATGCACACTCATGCACACACAAAAGTCTGCACTCATCTGTTAACCTCAAGAAAGAGACCTGTTGACAAAATAGACATACACCAG
>gene=chr20_185317-186317; species=rheMac
TTTAAGTATGTTTCATTTCTGAGAAATGTTCTCTGAATTCTACTTAAGATGCTATCTTTCCAAACTGCTGGACGGGCTGAATCCAGGCAAGAAATGGGATTGCAAATTCCCTTGTACAAAGACTTGGTGGGTGAGTCAAAGCAAGATTCCTTTGCCATTCTTTGTTTAGAGGTGAGAGGAAGGTTAACTAGCATTTTATGCTATAAAACTCAGACACAAAGATAAGCAAAAAGAATAAAACAGAAGCCACTCATTATTTCAATTCTCTGTTAACACTTTGATGTTCACTTCTAAATATGCTTCCCCAAACTAATTTCTTTTCACAACTGGGTAGGAGATAAGATACAGCAAAGTGAGCTTGCTTGCTTTTCATCCACTCAGTTTAAAATAGTCTTCCAGTTGACACTCCCTGATACATGCACAGTCATGCACACACAAAAGTCTGCACTCATCCCTCAACCTCCAGAAAGAGACCTGTTGACAAAATAGATATACACCAA
>gene=chr20_211236-212236; species=hg19
cttttttggactacatctttgaaatctcatatgtgtaattacacatagagcacatttctattcatactagccacatctcaagtgctcatagtcatatatgaatagaggatttcatagcatattgaacagcAACAAGGCTAGAGAGTTTTAGGGCACAAGTAATTATAGTGACTCTTAGGCATAGGGGATGCCCCTAATCCAGAGGAGACAGGCATATTTCTGAGGGCtgtggcatataatttaagagtatagaaattcaggtctgatatgcccggactagcatcctagattctggcactttttagctgtgtggtcttgaacaaatcatttatccacacataagcatcagtttatttattcataaaatggagatGTGAACATTATATTATATCCCAGAAATCAGCAATCTCAGATCACTCTTCCTCTTATTGCCCAAATTACAATGGCACAGCCACCTATTCTAGttttttaatagctttattgaagcataattgatatac
>gene=chr20_211236-212236; species=bosTau
ctttgg-----tacgtctttgaaatttcttatgtat-attactgttacagcatatttca--tcatactagtcatatttcaagtgctcgtagtcccatgtg----------------------------------------------------------------------------------------------------------------------------------------------------------------------------------------------------------------------------------------------------------------------------------------------------------------------------------------------------------------------------------------------------------------
>gene=chr20_211236-212236; species=calJac
cttttttggattacatctttgaaatctcctatgtgtaattacacttagagcacatttctattcctattagccacatctcaagtgcttatagtcacatatgggtagaagattctatagcatatggaacagc-acaAGGCTACAGAGTTTTCGGGCACAAGTGGTTACAG-AACTGTTAGGCAAATGGGATGCCACTAATCCACAGAAGACAGGCGTATCTCTGAGGGCtgtggcatgtgatttcagagtatagaaattcaggtctgatgtgactgggctaccatcct-gatacgagcacttttcagctgtgtggttttgaacaaaacatttatccacacgtaagcatcagtttatttattcataaaacagagatGTGAACATTATATCATATCCCAGAAATCAGCAATCTCAGATCACACTT----TTATTGCCTAAATTACAATGGCACAGACACCTATTCCAGttttttaacagctttattgaagcataattgatatac
>gene=chr20_211236-212236; species=canFam
--------------------------------------------------------------------------------------------------------------------------------------------------------------------------------------------------------------------------------------------------------------------------------------------------------------------------------------------------------------------------------------------------------------------------------------------------------------------------------------------------------------------
>gene=chr20_211236-212236; species=equCab
---ccTTGtactaagtctttaaaattgc-tatgtgt-aatactcttacaatacatttcaattcatacgagccacatttcaagtgctcatagtcccatgcggctagtgg-----ttaccacattggacggc-acTAGGTTAGAGAGTTTTAGGGCACAGATAGCTATGA-GACTGTTAGGCAAAGGAGATGATGCTAATCTAGAGACG-CAGCCATATTTCTGAGAACTGTGATATACAGTttaagagtatagaaattcaggcctgatgctcctaggctggcattct-g-ttctggcactttttagctgtgtggccttgaacaaatcatttatctatatgtgagcatccatttattcattcataaaataaagatGTAAATGTCGTATTATATCCCAGAATACACTTATCCCAGGTCGCACTTCCTTTTATTGCCCAAGTTACAAGGGCATGAACCCCTATTCTAG------------------------------------
>gene=chr20_211236-212236; species=gorGor
cttttttggactacatctttgaaatctcatatgtgtaattacacatagagcacatttctattcatactagccacatctcaagtgctcatagtca-atatgaatagaggatttcatagcatattgaacagcAACAAGGCTAGAGAGTTTTAGGGCACAAGTAATTATAGTGACTCTTAGGCATAGGGGATGCCCCTAATCCAAAGGGGACAGGCATATTTCTGAGGGCTGTGGCGTATAATTTaagagtatagaaattcaggtctgatatgcctggactagcatcc-agattctggcactttttagctgtgtggtcttgaacaaatcatttatccacacataagcatcagtttacttattcataaaatggagatGTGAACATTATATTATATCCCAGAAATCAGCAATCTCAGATCACTCTTCCTCTTATTGCCCAAATTACAATGGCACAGCCACCTATTCTAGttttttaatagctttattgaagcataattgatatac
>gene=chr20_211236-212236; species=panTro
cttttttggactacatctttgaaatctcatatgtgtaattacacatagagcacatttctattcatactagccacatctcaagtgctcatagtcatatatgaatagaggatttcatagcatattgaacagcAACAAGGCTAGAGAGTTTTAGGGCACAAGTAATTATAGTGACTCTTAGGCATAGGGGATGCCCCTAATCCAGAGGAGACAGGCATATTTCTGAGGGCtgtggcatataatttaagagtatagaaattcaggtctgatatgcctggactagcatcctagattctggcactttttagctgtgtggtcttgaacaaatcatttatccacacataagcatcagtttatttattcataaaatggagatatgaacattatattatatcccagAAATCAGCAATCTCAGATCACTCTTCCTCTTATTGCCCAAATTACAATGGCACAGCCACCTATTCTAGttttttaatagctttattgaagcataattgatatac
>gene=chr20_211236-212236; species=papHam
cttttttggactacatctttgaaatctcatatgtgtaattacacttagagcacatttctattcatactagccatatctcaagtgttcatagtcacatatcaatagaggattccctagaatattgaacagc-acaAGGCTAGAGAGTTTTAGGGCACAAGTAATTATAGTGACTGTTAGGCAAAGGGGATGCCACTAATCCAGAGAAGATAGGCATATTTCTGAGGGCtgtggcatataatttaagactatagaaattcaggtctgatatgcctggactagcatcct-gattctggcactttttagctgtgtggtcttgaacaaatcatttatccacacataagcatcagtttatttattcataaaatggagatGTGAACATTATATTATATCCCAGAGATCAGCAATCTCAGATCACACTTTCTTTTATTGCCCAAATTACAATGTCACAGACACCTATTCTAGttttttaacagctttattgaggcataattgatatac
>gene=chr20_211236-212236; species=ponAbe
cttttttggactacatctttgaaatctcgtatgtgtaattacacatagagcacatttctattcatactagccacatctcaagtgctcatagtcatatatgaatagaggatttcatagcatattgaacagc-acaAGGCTAGAGAGTTTTAGGGCACAAGTAATTATAGTGACTCTTAGGCAAAGGGGATGCTGCTAATCCAGAGGAGACAGGCATATTTCTGAGGGCTGTGGCATGTAATTTaagagtatagaaattcaggtctgatatgccgggactagcatcctagattctggcactttttagctgtgtggtcttgaacaaatcatttatccacacataagcatcagtttatttattcataaaacggagatGTGAACATTTTATTATATCCCAGAAATCAGCAATCTCAGATCACACTTCCTCTTATTGCCCAAATTGCAATGGCACAGACACCTATTCTAGttttttaacagctttattgaagcataattgatatac
>gene=chr20_211236-212236; species=rheMac
cttttttggactacatctttgaaatctcatatgtgtaattacacttagagcacatttctattcatactagtcatatctcaagtgttcatagtcacatatcaatagaggattccatagaatattgaacagc-AGAAGGCTAGAGAGTTTTAGGGCACAAGTAATTATAGTGACTGTTAGGCAAAGGGGATGCCACTAATCCAGAGGAGATAGGCATATTTCTGAGGGCtgtggcatataatttaagactatagaaattcaggtctgatatgcctggactagcatcct-gattctggcactttttagctgtgtggtcttgaacaaatcatttatccacacataagcatcagtttatttattcataaaatggagatgtgaacattatattatatcccagagATCAGCAATCTCAGATCACACTTTCTTTTATTGCCCAAATTACAATGTCACAGACACCTATTCTAGttttttaacagctttattgaggcataattgatatac
>gene=chr20_212253-213253; species=hg19
atgaaattggatccttatctcaccccatataaaagaaatcaactcaaaacggattaacgacttaaacataagacctaaaactgtaaaactactagaagaaaacacagtactgttctgtatttaagctccatgacatcgttctgggcaatgatttcttgcatatgaccccaaagcacaggcaacaaaagtgaaaataggtaactgCATCCAGATTTTTTAACATATTCTTCTCTGCTACATATCACCTACCTCCATTCAAAGGTCACCTTTCCCCATCCTACTCATTTTTTAATACAGTGTCACTCTAAGAAAGACAAAGATTTTTCATGATGCCCCACAGTGATTCTAGAATATAACTAAAAAATATTTTCCTGGAAGTTTTTGCACAACAGAAAGGAGTTGCAATACAAAGCATAAGTTTAACACCTGCTAGATATGTGTTCTCTGAGGAACCCCAAGCCTACCTGATGGGTGTCAGATTCTCTCCCTGCTACAGCTAT
>gene=chr20_212253-213253; species=bosTau
--------------------------------------------------------------------------------------------------------------------------------------------------------------------------------------------------------------------------------------------------------------------------------------------------------------------------------------------------------------------------------------------------------------------------------------------------------------------------------------------------------------------
>gene=chr20_212253-213253; species=calJac
atgaaattggatcattatctcacctcatatacaagaaattaactcaaaatggattaacgacttaaatatatgacctaaaactataaaactaccagaagaaa--acagtagttttctatgtttaagctccacgacattgttctgggcaataatttcttaaatgtgaccccaaacaacaggcaacaaatgcaaaatcagataactgCATCCATATTTTTTAACATATTCTTCTCTGCTACATATCACCTACCTCCATTTACAGACCACCTTCCCTCAACCTACTTATTTTTTAGTACAGTGTCACTCTAAGAAAGACAAAGATTTTTCGTGATGCCCCACAGTGATTCTAGAGTATAACTTAAAAATAATTTTCTGCAAGTTTTTGCACAACAGAAAAGAGTTGCAAAACAAAGCATAAATGTAACACATGATAGATATGTGTTCTCTGAGGAGCCCCAAGCCTACCTGATGGGCATTAGATTTTCTCTCTGCCACTGCTAT
>gene=chr20_212253-213253; species=canFam
----------------------------------------------------------------------------------------------------------------------------------------------------------------------------------------------------------------------------------------------------------------------------------------------------------------------------------------------------------------------------------------------------------------------------CATAACTTCAACTCCTGCTAAACATGTGTCTCCTGAAGAACCCCAAG--CATCTTATGAGT----GAGTCCCTCCCTACTACAGCTAT
>gene=chr20_212253-213253; species=equCab
--------------------------------------------------------------------------------------------------------------------------------------------------------------------------------------------------------------------TTTTTTAACATATTCCTCTCTGCTACATATCTCCCCCTTCAATTTAAAGCCCACTTTTCCTCAACCTACTGGTCCTTTACTACAGCGTCAGCCTAAGGAAGGCAAGGACTTTTCACAATGCCCCACAGTGATACTGAAGTGCAACTTTAAAATATAGTCCTCGAAGTTTTTGTACAACAGAAAAGAGTTGCCATACAAAGAATAACTTCAACTCCTGGTAGACACACGTTCCCTGAAGAACCTCAAGTACATCTTATGGGGATTAGATCCCCTCCCTGCTACAGCTGT
>gene=chr20_212253-213253; species=gorGor
ctgaaattggatccttatctcaccccatataaaagaaatcaactcaaaacggattaacgacttaaacatacgacctaaaactgtaaaactactagaagaaaacacaggactgttctgtatttaagctccatgacattgttctgggcaatgatttcttgcatatgaccccaaagcacaggcaacaaaagtgaaaatagataactgCATCCAGATTTTTTAACATATTCTTCTCTGCTACATATCACCTACCTCCATTCAAAGATCACCTTTCCCCA-CCTACTCATTTTTTAATACAGTGTCACTCTAAGAAAGACAAAGATTTTTCATGATGCCCCACAGTGATTCTAGAATATAACTAAGAAATATTTTCC-GGAAGTGTTTGCACAACAGAAAGGAGTTGCAATACAAAGCATAAGTTTAACACCTGCTAGATATGTGTTCTCTGAGGAACCCCAAGCCTACCTGATGGGTGTCAGATTCTCTCCCTGCTACAGCTAT
>gene=chr20_212253-213253; species=panTro
atgaaattggatccttatctcaccccatataaaagaaatcaactcaaaacggattaacgacttaaacataagacctaaaactgtaaaactactagaagaaaacacagcactgttctgtatttaagctccatgacattgttctgggcaatgatttcttgcatatgaccccaaagcacaggcaacaaaagtgaaaatagataactgCATCCAGATTTTTTAACATATTCTTCTCTGCTACATATCACCTACCTCCATTCAAAGATCACCTTTCCCCATCCTACTCATTTTTTAATACAGTGTCACTCTAAGAAAGACAAAGATTTTTCATGATGCCCCACAGTGATTCTAGAATATAACTAAAAAATATTTTCTTGGAAGTTTTTGCACGACAGAAAGGAGTTGCAATACAAAGCGTAAGTTTAACACCTGCTAGATATGTGCTCTCTGAGGAACCCCAAGTCTACCTGATGGGTGTCAGATTCTCTCCCTGCTACAGCTAT
>gene=chr20_212253-213253; species=papHam
atgaaagtggatccttatctcaccccatatacaagaaatcaattcaaa--tgattaacaacttaaacataagacctaaaactgtaaaactactagaagaaaacacagtacttttctgtatttaagctccatgacattgttctgggcaatgatttcttgcatatgaccccaaagtacaggcaacaaaagcgaaaatagataactgCATCCAGATTTTTTAACATATTCTTCTCTGCTACATATCACCTACCTTCATTCAAAGATCACCTTTCCCCATCCTACTCATTTTTTAATACAGTGTCACTCTAAGAAAGACAAAGATTTTTCATGATGCCCCACAGTAATTCTAGAATATAACTAAAAAATAT-TTCTTGGAAGTTTATGCACAACAGAAAGGAGTTGCAATACAAAACATAAGTTTAACACCTGCTAGATATGTGCTCTCTGAGGAACCCCAAGCCTGCCTGATGGGTGTTAGATTCTCTCCCTGCTACAGCTAT
>gene=chr20_212253-213253; species=ponAbe
atgaaattggatccttatctcaccccatataaaagaaatcaactcaaaatggattaacgacttaaacataagacgtaaaactgtaaaactactagaagaaaacacagcacttttctgtatttaagctccatgacattgttctgggcaatgacttcttgcatatgaccccaaagcacaggcaacaaaagtgaaaatagataactgCATCCAGATTTTTTAACATATTCTTCTCTGCTGCATATCACCTACCTCCATTCAAAGATCACCTTTCCGTATCCTACTCATTTTTTAATACAGTGTCACTCTAAGAAAGACAAAGATTTTTCATGATGCCCCCCAGTGATTCTAGAATATAACTAAAAAATATTTTCCTGGAAGTTTTTACACAACAGAAAGGAGTTGCAATACAAAGCATAAGTTTAACACCTGCTAGATATGTGTTCTCTGAGGAACCCCAAGCCTACCTGATGGGTGTCAGATTCTCTCCCTGCTACAGCTAT
>gene=chr20_212253-213253; species=rheMac
atgaaagtggatccttatctcaccccatatacaagaaatcaattcaaa--tgattaacaacttaaacataagacctaaaactgtaaaactactagaagaaagcacagtacttttctgtatttaagctccatgacattgttctgggcaatgatttcttgcatatgaccccaaagcacagtcaacaaaagcgaaaatagataactgCACCCAGATTTTTTAACATATTCTTCTCTGCTACATATCACCTACCTTCATTCAAAGATCACCTTTCCCCATCATACTCATTTTTTAATACAGTGTCACTCTAAGAAAGACAAAGATTTTTCATGATTCCCCACAGTAATTCTAGAATATAAC----------TTTCCTGGAAGTTTTTGCAAAACAGAAAGGAGTTGCAATACAAAGCATAAATTTAACACTTGCTAGATTTGTGCTCTGTGAGGAACCCCAAGCCTGCCTGATGGGTGTTAGATTCTCTCCCTGCTACAGCTAT
>gene=chr20_217344-218344; species=hg19
atccacctgcctcagccttccaaagtgctgggattacaggcgcgagccaccgtgcccggccAACAGATGCCTCTTAAAACACCCTGAGCCTCTGCCTTTATTCTAAATTTGTCAGTCACAGGCCCGGGAGAAAGCTGAGCAACTTCAATAGGATTTTTAACTCAAATCTAAGACAGAAGTTTATATAAAGTTGTAGTCAGACTCGGCTGTGTTCAGAAAGTATATTTCTTCCATTGCTCAGCAATTATTTATTAGCATCTATTCTGGTCTCTGGGCAAACATTAAGGACTAAGAAATGAATGAACTCTAATCATTTTCATTCTTTAAAAATTGTGCAGCCAAGAAAGAGAAATAAATAGGCAAATGACCACATAACAGCAAGACATGTATAGTGAAAGTCATGctcactgcaataaaaagaacctctagctctgagtgaggaagggggagtgggtgctgaggttgtgggaaagaggaAGCGTGGGTAGAGTGAGGCAGAC
>gene=chr20_217344-218344; species=bosTau
------------------------------------------------------------CAACAGATGCTTCTTAAAAGACTCCAAGTCTCTGCTTTCATTCTGGGTTTGTCAATAA----------GGAAAATTGAGCATCCTTAGTAGAATTTGTAACTTAAATCAAAGATATCAGTTTATATAAAGTTACAGTAAGA-----------------------------------------------------------------------------------------------------------------------------------------------------------------------------------------------------------------------------------------------------------------------------------------------------------
>gene=chr20_217344-218344; species=calJac
--------------------------------------------------------------------------------------------------------------------------------------------------------------------------------------------------------------------------------------------------------------------------------------------------------------------------------------------------------------------------------------------------------------------------------------------------------------------------------------------------------------------
>gene=chr20_217344-218344; species=canFam
--------------------------------------------------------------------------------------------------------------------------------------------------------------------------------------------------------------------TAAGCACATTTATTTCttcagccattcagcaaatattttttagcatttatcctagtctctgagcaaacactaaggatTGGGAGATAAATGACCTCTGATTGCTTTTGTATTGTAAGACATTCACAGTCAACTGAGATAGAGAAATAGACAAATGACTGTGGAACAATACGATGC-CACAGTAAAAGTG---CTCACTGC-AAAAAAAGAGCCCTCAGCCCTGGTTAGGCA---GGAGGTGGGTGCAGAGGCTGAGGAAGAGGGGAAAGATGAGTAAAGTTAGGTCTCT
>gene=chr20_217344-218344; species=equCab
------------------------------------------------------------CAACAGATTCCTCTTAAAGCACCCTGAGCCTCTGCCTCCATTCTGGGTTTGTCAATCACCGGCTGTGGGCAAAGCTGAACAACCTTATTAAGATTCTTCATTCAAATCCTAGATATCTGTTTATATAAGGTCATGATCAGACATGACTGT---------GTGCATTTCTTCCAtcatccagcaagtatttattagcatttatgctggtctctgggcaaacactaaggaTTAGGAAACTAATGATCTCTAATTGCTTCTGTACTTCAAAACACACACAGTCAACTGAGATAAAGAAATCGATAAAGGAC-ACAGAACAGTGAAATGCGTACAGCAAAAGTGATGCACGCTAC-GTAGAAAGAGCCTCCAGCCCTACGTAGGCAAAGGGGAGTGGGTGCTGAGGACGTGGAAGAGAAGAAACATGAGTTGAGTTAGGTAACC
>gene=chr20_217344-218344; species=gorGor
atccacccgcctcagccttccaaagtgctgggattacaggcgtgagccaccgcgcccggccAACAGATGCCTCTTAAAACACCCTGAGCTTCTGCCTTTATTCTAAATTTGTCAGTCACAGGCCCGGGAGAAAGCTGAGCAACTTCAATAGGATTTTTAACTCAAATCTAAGACAGAAGTTTATATAAAGTTGTAGTCAGACTCGGCTGTGTTCAGAAAGTATATTTCTTCCATTGCTCAGCAAGTATTTATTAGCATCTATTCTGGTCTCTGGGCAAACATTAAGGACTAAGAAATGAACGAACTCTAATCATTTTCATTCTTTAAAAATTGTGCAGCCAAGAAAGAGAAATAAATAGGCAAATGACCACATAACAGCAAGACATGTATAGTGAAAGTCATGCTCACTGCAATAAAAAGAACCTCTAGCTCTGAGTGAGGAAGGGGGAGTGGGTGCTGAGGATGTGGGAAAGAGGAAGCGTGGGTAGAGTGAGGCAGAC
>gene=chr20_217344-218344; species=panTro
atccacccgcctcagccttccaaagtgctgggattacaggcgtgagccaccgcgcccggccAACAGATGCCTCTTAAAACACCCTGAGCCTCTGCCTTTATTCTAAATTTGTCAGTCACAGGCCCAGGAGAAAGCTGAGCAACTTCAATAGGATTTTTAACTCAAATCTAAGACAGAAGTTTATATAAAGTTGTAGTCAGACTCAGCTGTGTTCAGAAAGTATATTTCTTCCATTGCTCAGCAAGTATTTATTAGCATCTATCCTGGTCTCTGGGCAAACATTAAGGACTAAGAAATGAATGAACTCTAATCATTTTCATTCTTTAAAAATTGTGCAGCCAAGAAAGAGAAATAAATAGGCAAATGACCACATAACAGCAAGACATGTATAGTGAAAGTCATGCTCACTGCAATAAAAAGAACCTCTAGCTCTGAGTGAGGAAGGGGGAGTGGGTGCTGAGGATGTGGGAAAGAGGAAGTGTGGGTAGAGTGAGGCAGAC
>gene=chr20_217344-218344; species=papHam
atccacccacctcagccttccaaagtgctgggattacaggcgtgagccaccgcgcccagccAACAGATGCCTCTTAAAACACCCTGAGCCTCCGCCTTTATTCTAAATTTGTCAGTCACAGGCCCTGGGGAAAGCTGACCAACTTCACTAGGATTTTTAACTCAAATCCAAGATAGAAGTTTATATAAAGTTGTAGTCAGACTTCGCTGTGTTCAGAAAGTATATTTCTTCCATTGCTCAGCAAGTATTTATTAGCATCTATTCTGGTCTCTGGGCAAACATTAAGGATGAAGAAATGAATGAACTCTAATCATTTTCATGCTTTAAAAGTTGTGCAGCCAAGATAGAGAAATAAAT-GGCAAATGACCACACAACAGCAAGACATGTATAGTGAAAGTCATACTCACTGCAATAAATAAAACCTCTAGCTCTGAGTGAGGAAGAGGGAGTGGGTGCTGAGGATGTGGAAAAGAGGAAGCGTGGGTAGAGTGAGGTAGAC
>gene=chr20_217344-218344; species=ponAbe
atccacccgcctcagccttccaaagtgctgggattacaggcatgagccactgtgcccagccAACAGATGCCTCTTGAAACACCCTGAGCCTCTGCCTTTATTCTAAATTTGTCAGTCACAGGCCCAGGGGAAAGCTGAGCAACTTCAATAGGGTTTTTAACTCAAATCTAAGACAGAAGTTTATATAAAGTTGTAGTCAGACTCGGCTGTGTTAAGAAAGTGTATTTCTTCCATTGCTCAGCAAGTATTTATTAGCATCTATTCTGGTCTCTGGGCAAACATTAAGGACTAAGAAATGAATGAACTCTAATCATTTTCATTCTTTAAAAATTGTGCAGCCAAGATAGAG----AAATAGGCAAATGACCACATAACAGCAAGACACGTATAGCGAAAGTCATGCTCACTGCTATAAAAAGAACCTCTAGCT----GTGAGGAAGGGGGAGTGGGTGCTGAGGATGTGGAAAAGAGGAAGCGTGGGTAGAGTGAGGCAGAC
>gene=chr20_217344-218344; species=rheMac
atccacccacctcatccttccaaagtgctgggattacaggcatgagccaccgcgcccagccAACAGATGCCTCTTAAAACACCCTGAGCCTCTGCCTTTATTCTAAATTTGTCAGTCACAGGCCCTGGGGAAAGCTGACCAACTTCACTAGGACTTTTAACTCAAATCCAACATAGAAGTTTATGTAAAGTTGTAGTCAGACTTGGCTGTGTTCAGAAAGTATATTTCTTCCATTGCTCAGCAAGTATTTATTAGCATCTATTCTGGTCTCTGGGAAAACATTAAGGACTAAGAAATGAATGAACTCTAATCATTTTCATGCTTTAAAAGTTGTGCAGCCAAGATAGAGAAATAAAGAGGCAAATGACCACATAACAGCAAGACATGTATAGTGAAAGTCATGCTCACTGCAATAAATAAAACCTCTAGCTCTGAGTGAGGAAGGGGGAGTGGGTGCTGAGGATGTGGAAAAGAGGAAGCGTGGGTAGAGTGAGGCAGAC
>gene=chr20_238482-239482; species=hg19
TAGGAGGAAAGGAAAACTGGGAACGAGGAACACTAGCATATCTGGTTGCTCTGGTGATAGATGAGCCAGGTTGGGTGGAGGCAGGGCTCACCCCACTGAGTTCCAGTCTAAGGTAGAGATCTCCTAACAACCACCACTAGCCTTGATATCCCACACCCAAACACCACCCTATATAACCTTTACAAAAATTTGTTTTCTATTCTAAAATGATAGTCACCCTCAACCTAAACCAAAATATCTTCTTTCACTTTATGTGAGCTCCTTATATCTAACCTCCTAAGACACACTGAAGGCTTCTGTCATCACCATGTGCATCCATTGAGATCAGCCCGGGTTGGAGCTCAAAGGAGATTTTGAGCCTAGAAGGAAGAGATTGAGGTTCCCATCCCTATGCTCAACAGACAGCTGGCAGGTGGGGGATGGAAGCAGACCTCTTAGAGGGCTAGTTCCCACAGGATGGTAAGCAATGGGTTCAGCTCAAACCCTGGGGCTAGGAGATA
>gene=chr20_238482-239482; species=bosTau
GGAGAAGAGTGAAGGGCTGGGAGCCAGGAACACCAGCAGATCTGGTTTCTCTGGTGACAGACAAGCCAGGTTGGAAGTAGGCAGGGCTCAGCCCACTGAGCTCTGACCTAAAGTGGGGGTCTCCCAGCATCCACCACTGTCCCCAATACCCCTTATCCATCCATCAAACTAT---ACCCTTACCAAAAATTTTTTCCCATTCTAAAACAAGAGTCAGCCCCAACTTGGTTCAAAATATTCCCTTTCCCCTTACATGAGCTCTCTACATCTAAGCTCCTAAAACGCTGAGAAGGCGTCTCTCTTCCACATTTGCAGCCTCTGAGATCAGCCCAGGTCTGTGCTCAGAGGAGAGACCAAGCCCTGGGGTGAAAAATTCGGAGCACCTGCCT-ACACCCA--AGAGGGCTGGCAGGGAGAA------AGGAGACCTCTTAGAAGGTAAGTGTACATAAAATGTCAAAGGAGGTGCTCAGCTCAAACACTGGGG---GAAGAGA
>gene=chr20_238482-239482; species=calJac
TAAG-GGAAAGAAGAACTGGGAAGAAGGAACACTAACTGATGTGGTTGTTCTGGTGATAGATGAGCC-----GGGTGGGGGCAGGGTTCACCCCA--GAGTTCCAGCCTAAGGTGGGGATCTTCTAATAACCAACACTAGCCTTGATATCCCACACCCACACACCACCCTATATAACCTTTACAAAAATTTGTTTTCTATTCTAAAATGATAGTCACCCTCAAGCTGAACCAAAGTATTCTCTTCCACTTTATGTGAGCTCCCCACATCCAACCACCTAAG--ACACTGAA-GCCTCTGTCAGCACTAAGTGCATCCATTGAGATCAGCCCGGGTTGGGGCTCAAAGGAGATATTGAGCCTAGAAGGAAGAGATTGAGGTTCTCGTCCCTATGCTCAAAAGAGAATTGGCAGGTGGGAAATGGAAGGAGACCTCTTAGA-GGCTAGTTCCCATAGGATGG--AGCAAAGAGTTCAACTCAAACCCTGGGGCTAAGAGAGA
>gene=chr20_238482-239482; species=canFam
GGAAGAGAGAGAAGGGCAGGGGACCAGGAACACTAGCAGATCTGGTTGATCTGGTGACAGGCAAGCCAAGTTGAGGCGAGGCAGGACTCACCCTACTAAGTTCCAACCTAAGGTAGGGATCTCTCAGCATTCACTACCAGCCTCAATACCCCATACCCAGCCATCACCGTATATGAACTTTACAAAAACTTTTTTCCTGTTCTGAAACAAAAGTGAGCCTCAACCTGGTCTGAAATATCTTCTTTCACTTTACATGAGCTCCCTATGTCTGAGGTCTGAAGATGCTAAGAAGGCATCTCTCTCTGCCGTTTTCATCCTTTAAGATCAGCCCGGGTTAGTACTCTGAGGAGAGACTGGGCCTG---AGCAGGGGAGTAGA----CATTCCCATGTCCTGCAGAGTGCTGGCAGGCAGGAC-----AAGAGACCTCTCAGAAGGCAAGTTCACACAAGATGGCAAGCAATGTGCTCAACTTGAACCCTGGGGTGAGGAGGGC
>gene=chr20_238482-239482; species=equCab
GGAGGGGAAATGAGAGCTGGGGC-TAGGAACACTAGCAGATCTGGTGACTCTGGTGACAGATAAGCCAGGTTGGGATAAGGCAGGACTCACCCTA--GAGC-----CTTAAGGTAGTGATCTCCCAACATCCCCCTTTGGCCCCGATACCCCAGACCCAGCCACCACCCTAT-CAGCCTTTACAAAAACTTCTTTCCTGTTCTGAAACCAGAGTCAGCCTCAACCTGGTCCAAAATACTTCGTCTCACTGTATGTGAGCTCCCTATATCTAAGCTCCTAAGACACGGAGAAGGCGTCTTTCTTCACCGTTTTCATCTTTTGAGATCAGCCCGGGTTAGTGCCCAGAGGAGAGACTGAGCCTGGGAGGAAGAGACGTAGGGTCCTTCCCCCACGCCCAACAG-GAGCCTCCAGGCAGGGC-----CTGAAACGTCTTGGAGGGCAAGTTCACACAGGATGGCAAACCAGGTGCTCGGCTCACAGCCT-GGGCGAGCAGAGA
>gene=chr20_238482-239482; species=gorGor
--------------------------------------------------------------------------------------------------------------------------------------------------------------------------------------------------------------------------------------------------------------------------------------------------------------------------------------------------------------------------------------------------------------------------------------------------------------------------------------------------------------------
>gene=chr20_238482-239482; species=panTro
TAGGAGGAAAGGAAAACTGGGAACGAGGAACACTAGCAGATCTGGTTGCTCTGGTGATAGATGAGCCAGGTTGGGTGGAGGCAGGGCTCACCCCACTGAGTTCCAGTCTAAGGTAGAGATCTCCTAACAACCACCACTAGCCTTGATATCCCACACCCAAACACCACCCTATATAACCTTTACAAAAATTTGTTTTCTATTCAAAAATGATAGTCACCCTCAACCTGAACCAAAATATCTTCTTTCACTTTATGTGAGCTCCTTATATCTAACCTCCTAAGACACACTGAAGGCTTCTGTCATCACCATGTGCATCCATTGAGATCAGCCCGGGTTGGAGCTCAAAGGAGATTTTGAGCCTAGAAGGAAGAGATTGAGGTTCCCATCCCTATGCTCAACAGACAGCTGGCAGGTGGGGGATGGAAGCAGACCTCTTAGAGGGCTAGTTCCCACAGGATGGTAAGCAATGGGTTCAGCTGAAACCCTGGGGCTGGGAGATA
>gene=chr20_238482-239482; species=papHam
CAGGAGGAAGGGAGAACTGGGAACAAGGAACACTAGCAGATCTGGTTGCTCTGGTGCTAGATGAGCCAGGTTGGGTGGAGGCAGGGCTCACCCCACT-AGTTCCAGTCTAAGATAGAGATCTCCTAACAACCACCACTAGCCTTGATATCCCACACCCAAACACCACCCTATATAACCTTTATAAAAATTTGTTTTCTATTCTAAAATGATAGTCACCCTCAACCTGAACCAAAATATCTTCTTTCAATTTATGTGAGCTCCTTTTATCTAACCTCCCAAGACACACTGAAGGCTTCTGTCATCACCATGTGCATCCACTGAAATCAGCCCGGGTTGGAGCTCAAAGGAGGTATTGAGCCTAGAAGGAAAAGATTGAGGTTCCCAGCCCTATGCTCAACAGAAAGCTGGCAGGTGGGGGATGGAAGTAGACCTCTTACAGGGCTAGTTCCCACAGGATGGTAAGCAATGGGTTCAGCTCAAACCCTGGGGCTAGGAGATA
>gene=chr20_238482-239482; species=ponAbe
TAGGAGGAAAGGAAAACTGGGAACGAGGAACACTAGCAGATCTGGTTGCTCTGGTGATAGATGAGCCAGGTTGGGTGGAGGCAGGGCTCACCCCACTGAGTTCCAGCCTAAGGTAGAGATCTCCTAACAACCACCACTAGCCTTGATATCCCACACCCAAACACCACCCTATATAACCTTTACAAAAATTTGTTTTCTATTCTAAAATGATAGTCACCCTCAACCTGAACCAAAATATCTTCTTTCACTTTATGTGAGCTCCTTATATCTAACCTCCTAAGACACACTGAAGGCTTCTGTCATCACCATGTGCATCCATTGAGATCAGCCCGGGTTGGAGCTCAAAGGAGATTTTGAGCCTAGAAGGAAGAGATTGAGGTTCCCGTCCCTATGCTCAACAGACAGCTGGCAGGTGGGGGATGGAAGTAGACCTCTTAGAGGGCTAGTTCCCACAGGATGGTAAGCAACGGGTTCAGCTCAAATGCTGGGGCTAGGAGATA
>gene=chr20_238482-239482; species=rheMac
CAGGAGGAAGGGAGAACTGGGAACAAGGAACACTAGCAGATCTGGTTGCTCTGGTGCTAGATGAGCCAGGTTGGGTGGAGGCAGGGCTCACCCCACT-AGTTCCAGTCTAAGATAGAGATCTCCTAACAACCACCACTAGCCTTGATATCCCACACCCAAACACCACCCTATATAACCTTTATAAAAATTTGTTTTCTATTCTAAAATGATAGTCACCCTCAACCTGAACCAAAATATCTTCTTTCAATTTATGTGAGCTCCTTTTATCTAACCTCCCAAGACACACTGAAGGCTTCTGTCATCACCATGTGCATCCACTGAAATCAGCCCGAGTTGGAGCTCAAAGGAGGTATTGAGCCTAGAAGGAAAAGATTGAGGTTCCCAGCCCTATGCTCAACAGAAAGCTGGCAGGTGGGGGATGGAAGTAGACCTCTTACAGGGCTAGTTCCCACAGGATGGTAAGCAATGGGTTCAGCTCAAACCCTGGGGCTAGGAGATA
>gene=chr20_269054-270054; species=hg19
gtccccatttcacaaatgagaaaaccaaggctcagagagatgaatgatttttccaagtgagtaaatggcagagccaaaatctgaccccatgtctgcctgagcctgacccaaggccTCGGAACTCCCCTGTAAAGCATGATAATGAtgtggcagagtttattctacgatttcaccaaaccttgttttcttttcctcctggaaaaacagatggactacatttcccaccttcccttgtggttagcagaggtcatgtggctaaattatggcccctgaaacatgagtaggagtaacatttgtcacttcaaatctggaccccccccaaaaaaaatgcccacataattgtccatgttcttgttctctctcttccctctatgccagctggatgcaaaagtatccagcagaagacttcaagaccttacaaaatatcagacccacaaggtcaaaggaacctggatccctgaatgaccatgtggaacagaatccctccttcctcagatcca
>gene=chr20_269054-270054; species=bosTau
gtcttcattttaaaaatgaggaaacagaaatttagagagatgaatgactttcccaagagaggagatgagagaaccaagatctgaatccatgtctgcctaag------ccaaggccTCAGAACTCCCCTGGAAGGCGTGACAGTGAtgtggcagagattatcc--caagttcaccaaactctgttttcttttcc-----------tagctggactacatttcccatctttccttggggttaagggtgggcatgtggctgagttaaggacactggaatatgagtgggcgtgatgtctgtcacttcaagtctaggcc---cttaaaagatctgtccacaagatcatccatattcttgctctctttctt--ctttctg----ctggatgcaaaaggacccaacagaggacttcaggaccttacaagatgtcctagtcac-aaggtgatggagcctagactccagaatgatcatgtgaaaaagattaccgccctccccagatcca
>gene=chr20_269054-270054; species=calJac
gtccccatttcacaaatgagaaaaacaaggcttagagagatgaatgatttttccaagtgagtaaatagcagagccaaaatctgaccccatgtctgcctgagcctgacccaaggccTCAGAACTCCCCTGGAAAGCATGATAATGAtgcagcagagattattctatgagttcaccaaaccctgttttctttttctcctagaaatacagatgcactacattttccaccttcccttgtggttagcagaggtcatgtggctaaattgtggcccctgaaacatgagtaggagtagcatttgccacttcaaatctggaccctcccc---aaaaatgcccacataattttccttgttcttgttctctctcttccctctctgccagctggctgcaaaagtatccagca----------agaccttacaaaatatcagagccacaaggtcaaaggaatctggatccctgaatgaccgtatggaacagaatgccaccttcctcagataca
>gene=chr20_269054-270054; species=canFam
gtcctcattctacaaatgagaaaactaaagctcagagagagaaatggctttccaagata------gagaacagccaagatatgaacctgtgtcagcctgag------ccaaggcctgAGAACTCCCCTGGACAACATGACAACA---tggcagagattatcc--tgagttgacaaaaccctgtttcctt-tcctcttggacacatagcaggacaacgtttctcatcttcccttttggttaagggtggtcatatgactgagttatggccactggaatatgagtgggagtgatatatgtcttgtcatgtctaagcc---ctaaaaaaaattgcccacaaaactacccatattcttacacacgccctctcctttctaccagctgaatgcagaagtatctagcagaggacttcaagaccttacaaactgtcagagccataaggttgaaggaacctggatccctgaatgatcatgtaga-aagattacttcctcccccagatcca
>gene=chr20_269054-270054; species=equCab
gtcctcatttcacaaatcaggaaactaaaggtctgagaaatgaatgacttttcgaagtgagtaaaaggcaaagccaagctatgaacccatgtctgcct-AG------GCAAGGCCTCAGAACTCCCCAGGAAGGCATGACAATGAAgtgacagagattatcc--tgagtttactaaa--ctgttttcttttcctcctggacacacagctggactacatttcccatct-tccctgtggttaggggtggtccta----tgagctatggtcactggaatatgagtggaagtgatatgtgtcacttcaagtctgggcct--ctagaaaaaactacccacaaaatcatccatattcttgctctctctctcttctctctgccagttggatgcagaagaatctagcagaggatttcaaggcgttacaaaacctcagagccacaatgttgaaggaggctggatccctgaatggtcatatggaaaagattacctcctcccactcatctg
>gene=chr20_269054-270054; species=gorGor
--------------------------------------------------------------------------------------------------------------------------------------------------------------------------------------------------------------------------------------------------------------------------------------------------------------------------------------------------------------------------------------------------------------------------------------------------------------------------------------------------------------------
>gene=chr20_269054-270054; species=panTro
gtccccatttcacaaatgagaaaaccagcgctcagagagatgaatgatttttccaagtgagtaaatggcagagccaaaatctgaccccatgtctgcctgagcctgacccaaggccTCGGAACTCCCCTGTAAAGCATGATAATGAtgtggcagagtttattctatgatttcaccaaaccttgttttcttttcctcctggaaaaacagatggactacatttcccaccttcccttgtggttagcagaggtcatgtggctaaattatggcccctgaaacatgagtaggagtaacatttgtcacttcaaatctggacccccccccaaaaaaatgcccacataattgtccatgttcttgttctctctcttgcctctatgccagctggatgcaaaagtatccagcagaagacttcaagaccttacaaaatatcagacccacaaggtcaaaggaacctggatccctgaatgaccatgtggaacagaatccctccttcctcagatcca
>gene=chr20_269054-270054; species=papHam
gtccccatttcacaaatgagaaaaccaaggctcagagagatgaatgatttttccaagtgagtaaatggcagagccaaaatctgaccccatgtctgcctgagcctgacccaaggccTCAGAATTCCCCTGTAAAGCATGATAACGAtgtggcagagattattctatgagttcaccaaaccttgttttcttttcttcctggaaaaacagaaggactacatttcccaccttcccttgtggttagcagaggtcatgtggctaaattatggcccctgaaacatgagtaggagtaacatttgtcacttcaaatctggaccccccccaaaaaaaatgcccacataattgtccatgttcttgttctctctcttccctctatgccagctgaatgcaaaagtatccagcagaagacttcgagaccttacaaaatatcagacccacaagatcaaaggaacctggatccctgaatgaccatgtggaacagaatccctccttcctcagatcca
>gene=chr20_269054-270054; species=ponAbe
gtccccatttcacaaatgagaaaaccaaggctcagagagatgagtgatttttccaagtgagtaaatggcagagccaaaatctgaccccatgtctgcctgagcccgaCCCAAGGCCTC-GAACTCCCCTGTAAAGCATGATAATGAtgtggcagagattgttctatgatttcaccaaaccttgttttcttttcctcctggaaaaagagatggactacatttcccaccttcccttgtggttagcagaggtcatgtggctaaattatggcccctgaaacacgagtaggagtaacaattgtcacttc-aatctggacccc-ccccaaaaaaatgcccacataattgtccattttcttgttctctctcttccctctatgctagctggatgcaaacgtatccagcagaagacttcaagaccttacaaaatatcagacccacaaggtcaaaggaacctggatccctgaatgaccatgtggaacagaatccctccttcctcagatcca
>gene=chr20_269054-270054; species=rheMac
gtccccatttcacaaatgagaaaaccaaggctcagagagatgaatgatttttccaagtgagtaaatggcagagccaaaatctgaccccatgtctgcctgagcctgacccaaggccTCAGAATTCCCCTGTAAAGCATGATAATGAtgtggcagagattattctatgagttcaccaaaccttgttttcttttcttcctggaaaaacagaaggactacatttcccaccttcccttgtggttagcagaggtcatgtggctaaattatggcccctgaaacatgagtaggagtaacatttgtcacttcaaatctggacccccccaaaaaaaaatgcccacataattgtccatgttcttgttctctctcttccctctatgccagctgaatgcaaaagtatccagcacaagacttcgagaccttacaaaatatcagacccacaaggtcaaaggaacctggatccctgaatgaccatgtggaacagaatccctccttcctcagatcca
>gene=chr20_287054-288054; species=hg19
ttcttcagggtctcaatatgttggccaggctggtcttgaactcctgccctcaagtgatccttccaccttggcttctcagagtggtaggattacaggtgtaagccaccacacccagccCAAGAAAGAttttattttatttttttatacagacagggtcttgctatgttgcccaggctagactcaaactcctggacaacatagcaatcttcctgcctcagcctcccTAGTAGCCAGGTGTGCACGGAACAAATTAtatgtattaatatggaacaatctctaagacacattattaaatgaaaaaaagcaagatatggtatcctacagtttacattttttaatgttggaataaatacatacataccctcagcaccataggaaagattttaaaaaagaaaaaatatatatacatatgcttatttttgtacaaatatgtaacactggaaggatattaatgaaattcgtaatttgtaACTTTGGAGAACTGGATATTTGGGGTTTGG
>gene=chr20_287054-288054; species=bosTau
-----------------------------------------------------------------------------------------------------------------------------------------------------------------------------------------------------------------------------------------------------------------------TATTAAAAACCTCCTAAGACACATTTTAAAGTG-AACAAAGCAAGATATGGTATGCTTCTGTTTACA-----------------------------------------------------------------------ACATACACATGCTTATTTATGTATAGA---ATAA-TGTGGAAGGATATTAGTGAAATTGATAACTTGTAGCTTCGAAGAACCTGCTATTTAGGATTTGG
>gene=chr20_287054-288054; species=calJac
------------tcaatatgttgcccaggctggtcttgaactcctggcctcaagtgatccttctgtcttggcttctcagaatgttaggattctaggtgtaagccactgcacccagccCAGGAACTAtttatttttattttt---tatagatagggtcttgctatgttgcccaggctggactcaaactcctgggcaacatagcaatctgtctgcctcagcctccctagtagctgggtgtgcacagaacaatttatatatattaatatggaataatctctaagacacattataaaatgaaaaaaagcaagatgtggcactctacagtttaca-tttttaatgttggaataaaTACATACATATGCTCAGCACCATTGGAAAGATTCAAAAAAAGAAAAAATATATATACATATGCTTATTTATGTACAGA---ATAACTCTGGAAATATATTAATGAAATT-GTAATTTATAACTCTGGAGAACTGGATATTTGGGGTTTGG
>gene=chr20_287054-288054; species=canFam
--------------------------------------------------------------------------------------------------------------------------------------------------------------------------------------------------------------------------------------------------------------------------------------------------------------------------------------------------------------------------------------------------------------------------------------------------------------------------------------------------------------------
>gene=chr20_287054-288054; species=equCab
----------------------------------------------------------------------------------------------------------------------------------------------------------------------------------------------------------------------------------------------------------------------------------cTCCAAGACATATTTTAAAGTG-AACAAAGCAATATATGGTATGCTACTGTTTACATTTT-----------------------------------------------------aaatgatGGAATAAATACACACATGCTTATTTATGTATAGA---ATAACTCTGGAAGAATATTAATGAAATCGGTAACTTATAGCTTCGAAGAACTGGATATACGGGGTTTAG
>gene=chr20_287054-288054; species=gorGor
ttcttcAGGGTCTCAATACGTTGGCCAGGCTGgtcttgaactcctgccctcaagtgatccttccaccttggcttctcagagtgctaggattacaggtgtaagccaccacacccagcccaagaaagattttattttatttttttatacagacagggtcttgctatgttgcccaggctagactcaaactcctggacaacatagcaatcttcctgcctcagcctccctagtagccgggtgtgCACAGAACAAATTAtatgtattaatatggaacaatctctaagacacattattaaatg-aaaaaagcaagatatggtatcctacagtttacattttttaatgttggaataaatacatacataccctcagcaccataggaaagattttaaaaaagaaaaaatatatatacatatgcttatttttgtacaaatatgtaacactggaaggatattaatgaaattcgtAATTTGTAACTTTGGAGAACTGGATATTTGGGGTTTGG
>gene=chr20_287054-288054; species=panTro
ttcttcagggtctcaatatgttggccaggctggtcttgaactcctgccctcaagtgatccttccaccctggcttctcagagtgctaggattacaggtgtaagccaccacacccagcccaagaaagattttatttt--ttttttatacagacagggtcttgctatgttgcccaggctagactcaaactcctggacaacatagcaatcttcctgcctcagcctccctagtagccgggtgtgCACGGAACAAATTAtatgtattaatatggaacaatctctaagacacattattaaatgaaaaaaagcaagatatggtatcctacagtttacattttttaatgttggaataaatacatac----cctcagcaccataggaaagattttaaaaaagaaaaaatatatatacatatgcttatttttgtacacatatgtaacactggaaggatattaatgaaattcgtaatttgtaACTTTGGAGAACTGGATATTTGGGGTTTGG
>gene=chr20_287054-288054; species=papHam
ttcttcAGGTTCTCAATATGTTGCCTAGGCTGgtcttgaactcctggcctcaagtgatcctcccaccttggcttctcagagtgctaggattacaggtgtaagccactgcacccagcccaagaactattttattttattttttcatacagacagggtcttgctacgttgcccaggctggactcaaactcctgg---acacagcaatcttcctgcctcagcctccctagtagctgggtgtgCACagaacaatttatatgtattaatatgaaacaatctctaagatacattataaaatt-aaaaaagcaagatatggcatcctacagtttacattttttaatgttggaatgaatacatacatacgttcagcaccataggaaagattttttaaaagaaaaaatatatatacttatgcttatttatgtacaaa---ataacactggaaggatattaatgaaattcataatttgtaacttTGGAGAACTGGATATTTGGGGTTTGG
>gene=chr20_287054-288054; species=ponAbe
ttcttcagggtctcaatatgttgcccaggctggtcttgaactcctgccctcaagtgatcctcccaccttgccttctcagagtgctaggattacaggtgtaagccaccacacccagcccaagaacgattttatttt-tttttttatacagacagggtcttcctatgttgcccaggctggactgaaactcctggacaacatagcaatcttcctgcctcagcctccctagtagccaggtgtgCACAGAACAAATTATATGTATTAATATGGAACAATCTCTAAGACACATTATAAAATGAAAAAAAGCAAGATATGGTATCCTACAGTTTACATTTTTTAATGTTGGAATAAATACATACATACCCTCAGCACCATAGGAAAGATTTTGAAAAAGAAAAAATATATATACATATTCTAATTTATGTACAAATATGTAACACTAGAAGGATATTGATGAAATTCGTAATTTGTAACTTTGAAGAACTGGATATTTGGGGTTTGG
>gene=chr20_287054-288054; species=rheMac
-------------------------------------------------------------------------------------------------------------------------------------------------------------------------------------------------------------------------------------------------------------------------------------------------------------------------------------------------------------------------------------------------aaaaaagaaaaaatatatatacttatgcttatttatgtacaaa---ataacactggaaggatattaatgaaattcataatttgtaacttTGGAGAACTGGATATTTGGGGTTTGG
>gene=chr20_288331-289331; species=hg19
gctccagctggtcattcctggaagcagatctcttcctcccctacccatggttaatccttacctgcctggggcactcagctctaatgctgcttcctaactagagcctaccctaacatcctgtatcagaccctcttacaccgtccgttacctccctggcctctccttcagcagttactcgggtgcaatgatatacttatttgtgccatggtttgattgatatctgcctctgcctctccactttgagctccctgagggcaggaaccagtctcttttggctcacggttatagcttgagcaattagcactatgcctggcacagagtaaagcctaataaatatttattgcatgcatgaTCTAGAATCACTTGGCTGAGGTTACAGATTAAGACACGTGTCTACTTGTCCTTCTTTAATATACTTAACATACCTTAGCACTCTGTCATTGACACATACTGAACAAGGGCTTATTCATTCATCTTTTAAAAGCTAACTCACTCTTTTA
>gene=chr20_288331-289331; species=bosTau
gctcccaacaaccattccaggaat------tcacccttctagacccatggttaacctttgccttcc-ctggtgctcagcgctaatgctacttcctaaaaacagccttctctaac---ctagaccaaacccttttacactctc--------------ccctcctttttgtggtcactcaggtaca---atatgtttatttacgctgtgttttgattaatatctgcc--------------ttgagttcccagagggcaaagaacagactttttt-gcccttggttttagttccaacattgtgtactgtacctggcatacagtaaagcccaataaatatttattgcatggataaTCTAGGATTACTTGGCTACAGTTACAGATCAG--GATATGCCTCCTTATCCttt--------ATTCAAAATATCCCAGCACCCTGTTACTGACC--TACTGAATAAGGGCTTATTCATTCATCTTTAAAAAGCAAATTCACTCCTTTG
>gene=chr20_288331-289331; species=calJac
--------------------------------------------------------------------------------------------------------------------------------------------------------------------------------------------------------------------------------------------------------------------------------------------------------------------------------------------------------------------------------------------------------------------------------------------------------------------------------------------------------------------
>gene=chr20_288331-289331; species=canFam
--------------------------------------------------------------------------------------------------------------------------------------------------------------------------------------------------------------------------------------------------------------------------------------------------------------------------------------------------------------------------------------------------------TCTACTTGTCCTTCTTTAATATACTCAAAATATCCCAGCACC------------------------------ATTCTTTCATCTTTAAAAACCTAATTCTCTCCTTCA
>gene=chr20_288331-289331; species=equCab
gctcctgctagtcattccaggaat------tccccctccctggccgacggttaaccctcaccttcc-ccggcgcgcagctctgaggccgcttcctcac-gcagccttccctaaccttccagagcggactctctcacgctccc----------------cttctcccagcacggactcagatacaatgatacgtttatttatgccgcgatttaattaatgtctgcctctg----------ctgagctcccagagggccggcagcggac-ctttt-gctcccggttgcagctccagtagttagcactgtgcctggcacatagtaaagcccaatgaata-ttattgcatgaatgaTCTAGAATTACTCGGCTGAGGTTACAGATCAG--GACATGTCTACTT-------CTTAATGTACTCAAGGTATCCCAGCACCCTGTCACTGCCCTATACTGAAGAAG-TCTTGTTCATTTATCTTTAGAAAGTGAATTCACCCCTTCA
>gene=chr20_288331-289331; species=gorGor
gctccagctggtcattcctggaagcagatctcttcctcccctacccatggttaatccttacctgcctggggcactcagctctaatgctgcttcctgactagagcctaccctaacatcctgtatcagaccctcttccaccatccgttacctccctggcctctctttcagcagttactcgggtgcaatgatatacttatttgtgccatggtttgattgatatctgcctctgcctctccactttgagctccctgagggcaggaaccagtctcttttggctcacggttatagcttgagcaattagcactatgc-tggcacagagtaaagcctaatacatatttattgcatgcatgaTCTAGAATCACTTGGCTGAGGTTACAGATTAAGACACGTGTCTACTTGTCCTTCTTTAATATACTTAACATACCTTAGCACTCTGTCATTGACACATACCGAGCAAGGGCTTATTCATTCATCTTTTAAAAGCTAACTCACTCTTTTA
>gene=chr20_288331-289331; species=panTro
gctccagctggtcattcctggaagcaggtctcttcctcccctacccatggtgaatccttacctgcctggggcactcagctctaatgctgcttcctaactagagcctaccctaacatcctgtatcagaccctcttacaccatccgttacctccctggcctctccttcagcagttactcaggtgcaatgatatacttatttgtgccatggtttgattgatatctgcctctgcctctccactttgagctccctgagggcaggaaccagtctcttttggctcacggttatagcttgagcaattagcactatgcctggcacagagtaaagcctaataaatatttattgcatgcatgaTCTAGAATCACTTGGCTGAGGTTACAGATTAAGACACGTGTCTACTTGTCCTTCTTTAATATACTTAACATACCTTAGCACTCTGTCATTGACACATACTGAACAAGGGCTTATTCATTCATCTTTTAAAAGCTAACTCACTCTTTTA
>gene=chr20_288331-289331; species=papHam
gctccagctggtcattcctggaagcagacctcttcctcctctacccatggttaatccttacctgcctggggcactcagctctaatgctgcttcctaactagagcctaccctaacatcctgtatcagaccctcttacaccatcccctacctccctggcctctccttcagcagttactcgggtgcaatgatatacttattcgtgccatggtttgattgatatctacctctgcctctcaactttgagctccctgagggcaggaaccagtctcttttggctcacggttatagcttcagcaattagcactgtgcctggcacagagtaaagcctaataaatatttattgcatgcatgaTCTAGAATTACTTGGCTGAGGTTACAGA----GGCACGTGTCTACTTGTCCTTCTTTAATATACTTAACATACCTTACCATTCTGTCATTGACGCATACTGAAGAAGGGCTTATTCATTCATCTTTTAAAAGCT--------------
>gene=chr20_288331-289331; species=ponAbe
--------------------------------------------------------------------------------------------------------------------------------------------------------------------------------------------------------------------------------------------------------------------------------------------------------------------------------------------------------------------------------------------------------------------------------------------------------------------------------------------------------------------
>gene=chr20_288331-289331; species=rheMac
gctccagctggtcattcctggaagcagacctcttcctcccctacccatggttaatccttacctgcctggggcactcagctctaatgctgcttcctaactagagcctaccctaacatcctgtatcagaccctcttacaccatcccctacctccctggcctctccttcagcagttactcgggtgcaatgatatacttattcgtgccatggtttgattgatatctacctctgcctctcaactttgagctccctgagggcaggaaccagtctcttttggctcacggttatagcttcagcaattagcactgtgcctggcacagagtaaagcctaataaatatttattgcatgcatgaTCTAGAATTACTTGGCTGAGGTTACAGATTAAGACACGTGTCTACTTGTCCTTCTTTAATATACTTAACATACCTTACCATTCTGTCATTGACGCATACTGAAGAAGGGCTTATTCATTCATCTTTTAAAAGCTAACTCACTGTTTTA
>gene=chr20_288487-289487; species=hg19
ggtgcaatgatatacttatttgtgccatggtttgattgatatctgcctctgcctctccactttgagctccctgagggcaggaaccagtctcttttggctcacggttatagcttgagcaattagcactatgcctggcacagagtaaagcctaataaatatttattgcatgcatgaTCTAGAATCACTTGGCTGAGGTTACAGATTAAGACACGTGTCTACTTGTCCTTCTTTAATATACTTAACATACCTTAGCACTCTGTCATTGACACATACTGAACAAGGGCTTATTCATTCATCTTTTAAAAGCTAACTCACTCTTTTAGTTTTCCCACCTTTGATAAGGGAGGATAGGACCTGGGAGGTCAGGCCCTCGGTTTACTAGCTCATCCTCCTCTATTTCTCTGAGAGCATAAAATCACTGGAAGTCAGCCAGCATGCCCCATGGCACTGTGAGGCACAGGGGAGAAGCACCAGGCTCCTGGATTCTGAATGCGTGGCTT
>gene=chr20_288487-289487; species=bosTau
ggtaca---atatgtttatttacgctgtgttttgattaatatctgcc--------------ttgagttcccagagggcaaagaacagactttttt-gcccttggttttagttccaacattgtgtactgtacctggcatacagtaaagcccaataaatatttattgcatggataaTCTAGGATTACTTGGCTACAGTTACAGATCAG--GATATGCCTCCTTATCCttt--------ATTCAAAATATCCCAGCACCCTGTTACTGACC--TACTGAATAAGGGCTTATTCATTCATCTTTAAAAAGCAAATTCACTCCTTTGGTCTTCTCCCCTTTGGTAAGAGAG--------CTGAA-GGTCAG---------------ACCATTCTT--CCTATTCCTCTGAAGGCAT---ATCATTGAAACTTAGCCTGCATGGCCCCC-AAACTGTGAGGCCCAG-------------------TGGATTGTGAATGCCTAGCTT
>gene=chr20_288487-289487; species=calJac
-------------------------------------------------------------------------------------------------------------------------------------------------------------------------------------------------------------------------------------------------------------------------------------------------------------------------------------------------------------------------------------------------------------------------------------------AGCCAGCATGCCCCATGGCACTGTAAGGCACAGGGGAGAAGCACCAGGCTCTTGGATTCTGAATGCCTGGGAT
>gene=chr20_288487-289487; species=canFam
----------------------------------------------------------------------------------------------------------------------------------------------------------------------------------------------------------------------TCTACTTGTCCTTCTTTAATATACTCAAAATATCCCAGCACC------------------------------ATTCTTTCATCTTTAAAAACCTAATTCTCTCCTTCAGTGTTCTCACTTTTGATAAGGGAA--------CTGAGCAGCCAG---------------GCCCATCCTCCCCTATTTCTCTGAGGGCTT---ATCACTGAAAC--AGCCTGCATGTCCCCTGGCACAGTGAGGCACAGGAGA-GAGCACCAGGTTCCTGGATTCCAAATGCTTGACTT
>gene=chr20_288487-289487; species=equCab
gatacaatgatacgtttatttatgccgcgatttaattaatgtctgcctctg----------ctgagctcccagagggccggcagcggac-ctttt-gctcccggttgcagctccagtagttagcactgtgcctggcacatagtaaagcccaatgaata-ttattgcatgaatgaTCTAGAATTACTCGGCTGAGGTTACAGATCAG--GACATGTCTACTT-------CTTAATGTACTCAAGGTATCCCAGCACCCTGTCACTGCCCTATACTGAAGAAG-TCTTGTTCATTTATCTTTAGAAAGTGAATTCACCCCTTCAGTCTTCTCACCTCCGATAAGGGAG--------CTGGG-GGTCGG---------------GCCCATCCTCCCCTATTTCTCTG-GGGCAT---ATTACTGAAACTTAGCCTGCAACTCCCC-GGTATTGTGAGGCACAGGGGA-GAGCCCCAGGCTGCTGGCTTCTGAAGGCCTGGCTT
>gene=chr20_288487-289487; species=gorGor
ggtgcaatgatatacttatttgtgccatggtttgattgatatctgcctctgcctctccactttgagctccctgagggcaggaaccagtctcttttggctcacggttatagcttgagcaattagcactatgc-tggcacagagtaaagcctaatacatatttattgcatgcatgaTCTAGAATCACTTGGCTGAGGTTACAGATTAAGACACGTGTCTACTTGTCCTTCTTTAATATACTTAACATACCTTAGCACTCTGTCATTGACACATACCGAGCAAGGGCTTATTCATTCATCTTTTAAAAGCTAACTCACTCTTTTAGTTTTCCCACCTTTGATAAGGGAGGATAGGACCTGGGAGGTCAGGCCCTCGGTTTACTAGCTCATCCTCCTCTATTTCTCTGAGAGCATAAAATCACTGGAAGTCAGCCAGCATGCCCCATGGCACTGTGAGGCACAGGGGAGAAGCACCAGGCTCCTGGATTCTGAATGCGTGGGTT
>gene=chr20_288487-289487; species=panTro
ggtgcaatgatatacttatttgtgccatggtttgattgatatctgcctctgcctctccactttgagctccctgagggcaggaaccagtctcttttggctcacggttatagcttgagcaattagcactatgcctggcacagagtaaagcctaataaatatttattgcatgcatgaTCTAGAATCACTTGGCTGAGGTTACAGATTAAGACACGTGTCTACTTGTCCTTCTTTAATATACTTAACATACCTTAGCACTCTGTCATTGACACATACTGAACAAGGGCTTATTCATTCATCTTTTAAAAGCTAACTCACTCTTTTAGTTTTCCCACCTTTGATAAGGGAGGATAGGACCTGGGAGGTCAGGCCCTCGGTTTACTAGCTCATCCTCCTCTATTTCTCTGAGAGCATAAAATCACTGGAAGTCAGCCAGCATGCCCCATGGCACTGTGAGGCACAGGGGAGAAGCACCAGGCTCCTGGATTCTGAACGCGTGGGTT
>gene=chr20_288487-289487; species=papHam
ggtgcaatgatatacttattcgtgccatggtttgattgatatctacctctgcctctcaactttgagctccctgagggcaggaaccagtctcttttggctcacggttatagcttcagcaattagcactgtgcctggcacagagtaaagcctaataaatatttattgcatgcatgaTCTAGAATTACTTGGCTGAGGTTACAGA----GGCACGTGTCTACTTGTCCTTCTTTAATATACTTAACATACCTTACCATTCTGTCATTGACGCATACTGAAGAAGGGCTTATTCATTCATCTTTTAAAAGCT-----------------------------------------------------------------------------------------------------------------------------------CCATGGCACTCTGAGGCACAGGGGAGAAGCACCAGGCTCCTGGATTCTGAATGCCTGGGTT
>gene=chr20_288487-289487; species=ponAbe
--------------------------------------------------------------------------------------------------------------------------------------------------------------------------------------------------------------------------------------------------------------------------------------------------------------------------------------------------------------------------------------------------------------------------------------------------------------------------------------------------------------------
>gene=chr20_288487-289487; species=rheMac
ggtgcaatgatatacttattcgtgccatggtttgattgatatctacctctgcctctcaactttgagctccctgagggcaggaaccagtctcttttggctcacggttatagcttcagcaattagcactgtgcctggcacagagtaaagcctaataaatatttattgcatgcatgaTCTAGAATTACTTGGCTGAGGTTACAGATTAAGACACGTGTCTACTTGTCCTTCTTTAATATACTTAACATACCTTACCATTCTGTCATTGACGCATACTGAAGAAGGGCTTATTCATTCATCTTTTAAAAGCTAACTCACTGTTTTAGTTTTCCCACCTCTGATAAGGGAGGATAGGAACTGGGAGGTCAGGCCCTCGGTTTACTAGCTCATCCTCCTCTATTTCTCTGAGGGCATAAAATCACTGGAAGTCAGCCAGCATGCCCCATGGCACTCTGAGGCACAGGGGAGAAGCACCAGGCTCCTGGATTCTGAATGCCTGGGTT
>gene=chr20_291462-292462; species=hg19
AAGGAGAGCAAAACTGTTTCAATTACGCAACAATATATACCATTCTCTACTAAAACAATTTTAGGAAATGAAAATGTAGGCAATGGGATGATATAGTCTGCTCTATATGAATGTCTTTCATTATAGGTATTTTAATTTAACTTAAAATGATCAAGGAACTAGTCATCTTTCCTTTGTATTTCAAATGCATACAAAATTAAAGATACCGAGTTTTTTGATGCAGAGTTCATGAGACATTGACTTAATTAGTTGGTAGGCAACTTTTACTGAACCATCTAATTCCTGGTTCAGAACATTACAACTGGAGGATAAATGAATATTTCTCTTAATCCATGGAAGAAATTCTGTTTTTGAGGCGGGCTGCGTAAATGGCTCTGACACTCTGGAGTCTAAATAAACCAAATGTGTTTTTAAAACCCGTTTGCCATTACAAaaaaaaaacttcaattttttagaacacttttagatttacagaaaaattgtgaatataaagttcccgt
>gene=chr20_291462-292462; species=bosTau
AAGGAGAACAAAAGTGTTCCAATTA---CACAGTATATGTTGTTCTCTACTAAAACAATTTTAGGCAATGAAAATTTAGGCAGTGGGGT--TGATACCATCTCTATGTGGATGTCTTTCTTTATAGGTGTTTTAATTTA-----AAATGATCAAGAAGCTAGTCAATTTTCTTTTGTATTTCAAATGCATAC-AAATGAAAGACGCTGAGG-TT-TGTTACTGAGTTC-CGAGACATTGACCTAAGCAATTGATAGTCGACTTTTATTGGA-----------------CAAAACACTGAAACTGTAGGATAAATGAGTATTTCTTTTACTCCATTGAAGAAATTCCATTTTTAAGGCAGGCTGTGTA-A----TTTAACACTCTAAAGTCTAAATAAACTAAACGTGTTTCTAAAACCT-TATGCCAttttttaaaacaaacttta-tttttgagaacagtttcagatttacagaaaaattgtgaatacaaagttcctat
>gene=chr20_291462-292462; species=calJac
AAGAAGAGCAAAACTGTTTTAATTACGCAACAATATATACCATTCTCTACTAAAACAATTTTAGGCAATGAAAATGTAGGCAATGGGATGATATAGTCTGTTCTATGTGATTTTCTTTCGTTGGAGGTATTTTCATTTTACTTAAAATAATCAAGGAACTGGTCATCTTTCCTTTGTATTTGA-----ATACAAAATTAAAGATCCTGAGTTTTTTAATGCAGCGTTCATAAGATATTGACTTAATTAGTTGGTAGACAACTTTTGTTAAAAAAACGAATTCCTGGTTCAGAACATTACAACTGTAGGATAAATAAACTTTTCTCTTAATCCATGGAAGAAATTCTGTTTTTGAGGCGGGCTGCTTG-ATGGCTCTGACACTCTGGAGTCTAAATAAACCAAATGTGTTTTTAAAACCTG--TGTTATTACAAAAAAACAActtca-ttttttagaacacttttagattaacagaaaaattgtgaatataaagtttccat
>gene=chr20_291462-292462; species=canFam
AAGGCGAATAAAACTGTTCCAATTACGCAACAATATATGTCATTCTGTACTAAAC-AATTTTGGGCAAGAAAAATGCAGGCAATAGGGT--TGATATCTGCTC--TGTGGATTTCTTTCATTATAGGTATTTTGATTTAACTTAAAATCATCAAGGAACCGGTCATCTTTCCTTTGTATTTCAAATCCATAC-AAATTAAAGATGCTGAGTTTT-TGATGCTGAGTTCATGAGATATTGACCTATGTAATTGGTAGTCAACTC---TTAATTGGTTTAACTCCTGATTCAA---AGTAAAACTGTAGGATAAATGAATGTTTATTTTAATCCATTGAAGAAATAACATTTCCAAGGGATGTTGTGTG-ATGGCTTTGACACTCTAAAGTCTAAAGAAACTAAATGTGTATTTA-------------------------AAACCTTG-TCATTA-----------------------------------------------
>gene=chr20_291462-292462; species=equCab
AAGGAGAACAAAACGGTTCCAATTACACAACAATGTATGTCATTCTCTACTAAAAGAATTTTAGGCAAGGAAAATTTAGGCAATGAGGT--TGACATCTGCTC--TGTGGATTTCTTTCATTATAGGGATTTTCATTTAATTTAAAGTGATCAAGGAACTAGTCATCTTTCCTTTGTATTTCAAATACATAC-AAATTAAAGATGCT--GTTTT-TGATGCTGAGTTCATGAGACCTTGACCTAAGTAATTGGTAGCTGACTTTCATTGGACAATTTAACTCCTAGTTCAAAACATTAAAACTGTAAGATAAACGAATATTTCTCTTTATCCAGTGAAGAAATTCCttctt-AAGGCAGGCTGTGTA-ATGGTTTCAACGCTCTAAAGTCTAAATAAACTAAATGTATTTTTAAAATCT-TGTGCCATTTAAAAaaaataaactta-ttttttagaacagttttagatttacagaaaaattgcaaataaaaagttcctat
>gene=chr20_291462-292462; species=gorGor
AAGGAGAGCAAAACTGTTTCACTTACGCAACAATATATACCATTCTCTACTAAAACAATTTT-GGAAATGAAAATGTAGGCAATGGGATGATATAGTCTGCTCTATATGAATGTCTTTCATTATAGGTATTTTAATTTAACTTAAAATGATCAAGGAACTAGTCATCTTTCCTTTGTATTTCAAATGCATACAAAATTAAAG--AA---GTTTTTTGATGCACAGTTCATGAGACATTGACTTAATTA------------------------------------------------------------------------------------------------------------------------------------------------------------------------------------------------------------------------------------------------------------
>gene=chr20_291462-292462; species=panTro
AAGGAGAGCAAAACTGTTTCAATTACGCAACAATATATACCATTCTCTACTAAAACAATTTTAGGAAATGAAAATGTAGGCAATGGGATGATATAGTCTGCTCTATATGAATGTCTTTCATTATAGGTATTTTAATTTAACTTAAAATGATCAAGGAACTAGTCATCTTTCCTTTGTATTTCAAATGCATACAAAATTAAAGATACCGAGTTTTTTGATGCAGAGTTCATGAGACATTGACTTAATTAGTTGGTAGGCAACTTTTACTGAACCATCTAATTCCTGGTTCAGAACATTACAACTAGAGGATAAATGAATATTTCTCTTAATCCATGGAAGAAATTCTGTTTTTGAGGCGGGCTGCGTAAATGGCTCTGACACTCTGGAGTCTAAATAAACCAAATGTGTTTTTAAAACCTGTTTGCCATTACAAaaaaaaaacttcaattttttagaacacttttagatttacagaaaaattgtgaatataaagttcccgt
>gene=chr20_291462-292462; species=papHam
AAGGAGAGCAAAACTGTTTCAATCATGCAACAATATATACCATTCTCTACTAAAACAATTTTAGGAAATGAAAATTTAGGCAATGGGACGATATAGTCTGCTCTATGTGAATGTCTTTCATTGTAGGTAT-----TTTAACTTAAAATGATCAAGGAACTAGTCATCTTTCCTTTGTATTTCAAATACATACAAAATTAAAGATCCCAAGTGTTTTGATGCAGAGTTCATGAGACATTGACTTAATTAGTTGGTAGACAACTTTTACTGAACCATCTAATGCCTGGTTCAGAACATTGTAACTGGAGGATAAATG-ATATTTCTCTTAATCCGTGGAAGAAATTCTGTTTTTGAGGCGGGCTAAGCACATGGCTCCGACACTCTGGACTCTAAATAAACCAAATGTGTTTTTAAAACCTGTTTGCCATTACAAAAAaaaaacttcattttcttagaacacttttagatttacagaaaaactgttaatgtaaagttcctgt
>gene=chr20_291462-292462; species=ponAbe
--------------------------------------------------------------------------------------------------------------------------------------------------------------------------------------------------------------------------------------------------------------------------------------------------------------------------------------------------------------------------------------------------------------------------------------------------------------------------------------------------------------------
>gene=chr20_291462-292462; species=rheMac
AAGGAGAGCAAAACTGTTTCAATCATGCAACAATATATACCATTCTCTACTAAAACAATTTTAGGAAATGAAAATTTAGGCAATGGGACGATATAGTCTGCTCTATGTGAATGTCTTTCATTGTAGGTAT-----TTTAACTTAAAATGATCAAGGAACTAGTCATCTTTCCTTTGTATTTCAAATACATACAAAATTAAAGATCCCAAGTGTTTTGATGCAGAGTTCATGAGACATTGACTTAATTAGTTAGTAGACAACTTTTACTGAACCATCTAATGCCTGGTTCAGAACATTATAACTGGAGGATAAATGAATATTTCTCTTAATCCGTGGAAGAAATTCTGTTTTTGAGGCGGGCAACGTACATGGCTCCGACACTCTGGACTCTAAATAAACCAAATGTGTTTTTAAAACCTGTTTGCCATTACAAAAAAAAaacttcattttcttagaacacttttagatttacagaaaaactgttaatgtaaagttcccgt
>gene=chr20_326386-327386; species=hg19
AAGATGTGGCCCTATCTTGCCGAGctcattcttctgtgtgtccccagcccctagcacaaggagaaacagaatagatgctcaAGACACAAAGGCATGTCTGTGCAAGGGTGCTTGAtgacggttggaggggcacaatgactttcccaagatcacacagcaaatgtgggacaaaatcaaggctGACAGCTCATGACAGGGTGGGAGGCAGATGCAGCTGCCTGGCACAGGCTGGCTCTCCAGGGAGATGGGCAGTGGGCACGCATTGCCCAGGGCAGAACTGGGGCTAGGGGAGGAAACAACAAGGGAGGCTGTCATTAGCTCCTTCCAAAGTGGAGGTCACTTCTCTCCCAACCCCGAGTCCTCCACCCAAACTCCCTTCTCAAGGTACAAGGGCTGATCCCGTACCAGGGATGGGTAGGGACTCAAAGAGGAAAAGAGGATGAAAAGAGGATGGGGACTGAGTGAGATGTGAGGACTCCAGAGGGATTAGCGGCTCTCAA
>gene=chr20_326386-327386; species=bosTau
aggaagtgtcttcactttgcagagttcaTGCATCCCTGTGTCCCCCACTTCCAACCCAAGGAAAGACAGACTGGACACTCAGGGCATAAAAGCACATGTGTGCATTGGTGCCTGAAgaagcttggagaggcgtggtgactttgccaagaccatacagtaaatgtgggacaaagccaaggctGTGGGCACATGACAAGGAATGA---------GGCTGCCTGGCAAGGGCTGGCTCTCTAGGGAGATGGGCTGGAAGCACACACTGCCCAGGACAGAGCTAGGGGTATGCTGGGAGAGAG--AGGGAA----------GATCCTTCCAGAAGAGAAAGGATGTCTCCCCCAACACTTCCTCTCCCACACCAGCTCTCTTCTCAAGATAAGGGCGCCCAT----CCTCAGCAAGGGGTAGGGACTCACAGAGGGAG--AGAATGGACAGAAGATGGGGACTCAGTGGAGGGTGAGGACTTTAGTCAGACAAGGGGCTTCTGA
>gene=chr20_326386-327386; species=calJac
AAGATATGGCCCCATCTTGCAAAGCTCATTCATTCGTGTGTCCCCAGCCTCTAGCACAAGGAGAAAGAGAGTGGACACTCAAGACACGAAGGCATGTTCATGCAA-GGTGCCTGAtgaaggttggaggggcacagtgactttcccgagatcacacagcaaatgtgggacagaaccaaagctGACAGCTCATAGCAGGGTGTGAAGTAGATGCAGATGCCTGACACCGGCTGGCTGTCCAGGGAGACGGGCAGTGGGCACACACTGCCCAGGGCAGAACTGGGGTTGG-GGAGGAGAGAACAAGGGAGGCTGTCATTGGCTCCTTCCAAAGTGGAAGTCATTTCTCTCCCAACCCCCCG-CCCCCACCCAAACTCCCTTCTCAAGGTACCAGGGCTGATCCTGTACCAGGGAGGGGTAGGG--TCAAAGAG-----------GTAAAGAGGATGGGGACTGAGTGAGAAAGGGGGGCTTCAGAGAGACTAGGGGCTCTCGC
>gene=chr20_326386-327386; species=canFam
--gatatggcctcatcttgc--agtttattggTCTCTGTATCTCCAGCCCC-AGTACATGGAGAGGCAGAATGGATGTTCAAGGCATGAAGGTATGTTTGTGCAATGCTGTTTGAtgaagttcagagcagtgcagtgactttcccaagaccacacagcaagtgtgggacaaaaccaagGCTGTGGGCACAGGACAAGAAATGAAGTAGACACAATTATCTGGCAAGGGCTGGCTCTCT-----------------GCACACGCTGCCCAGGGCAGACCTGAGGGTAGGTTAG-----AG--AGGGAGGCTATCGTTTGTTCCTTCCAGAGAGGAAAGGACTACTCTCCCAACCCCTCCTCCCTAACCTCAACTCCCTTCTCAAGATAAGGGGGTTGAC----CCTTAGCCAGGT-CAGGGGGTCAAAGAGGGAAAGAGAATGGAGAGAGGATAGGGACTGAGT-------------------AAGATAGGGGGCTCCCGA
>gene=chr20_326386-327386; species=equCab
aagatgtggtcccatcttgtggagctcatttttgtttgtgtccccagcccctagcacaaggagagacagaatggacgctcaaGGCATGAAGGCGTGTTTATGCCATGGTCCCTGAtgaagcttggagaggtgcagtgactttcccaagaccacacagcaaatgt-ggacgaaatcaaggttGTGGGCACATGACGAAGAATGAAGTAAGCCCAGCTGCCTGG-AAGGCCTGCCTCGCTGGGGAGATGGGCCACAGGCACACACTGCCCAGGGCATAACGAAGGGTAGGTTGGGAGAGAG--AGGAAGGTTGTCATTGGCTCCTTCCAGAGGGGAAAGGAGTCCCCTCCCAACTCCTCCTCCCCACCGTGA--CTCCTTCTCCAGATAATGGGGCTGAT----CCCTAGCAAGGGGTAGGGGCTCAAAGAGGAAAAGGAAATAGAGAGAGGAGGGAGCCTCAGT-CAGGGCTAGGGCTTCAGTAAGAGAAGGGGCTCCTGA
>gene=chr20_326386-327386; species=gorGor
AAGATGTGGCCCTATCTTGCAGAGctcattcatctgtgtgtccccagcccctagcacaaggagaaacagaatagatgctcaAGACACAAAGGCATGTTTGTGCAAGGGTGCTTGAtgaaggttggaggggcacaatgactttcccaagatcacacagcaaatgtgggacaaaatcaaggcCGACAGCTCATGACAGGGTGTGAAGCAGATGCAGCTGCCTGGCACAGGCTGGCTCTCCAGGGAGATGGGCAGTGGGCACACATTGCCCAGGGCAGAACTGGGGCTAGGGGAGGAAAGAACAAGGGAGGCTGTCATTAGCTCCTTCCAAAGTGGAAGTCACTTCTCTCCCAACCCCGAGTCCTCCACCCAAACTCCCCTCTCAAGGTACAAGGGCTGATCCTGTACCAGGGATGGGTAGGGACTCAAAGAGGAAAAGAGGATGAAAAGAGGATGGGGACTGAGTGAGAAGTGAGGACTTCAGAGAGATTAGGGGCTCTCAA
>gene=chr20_326386-327386; species=panTro
AAGATGTGGCCCTATCTTGCACAGctcattcatctgtgtgtccccagcccctagcacaaggagaaacagaacagatgctcaAGACACAAAGGCATGTTTGTGCAAGGGTGCTTGAtgacggttggaggggcacaatgactttcccaagatcacacagcaaatatgggacaaaatcaagGCTGACAGCTCATGACAGGGTGTGAGGCAGATGCAGCTGCCTGGCACAGGCTGGCTCTCCAGGGAGATGGGCAGTGGGCACGCATTGCCCAGGGCAGAACTGGGGCTAGGGGAGGAAAGAACA-GGGAGGCTGTCATTAGCTCCTTCCAAAGTGGAGGTCACTTCTCTCCCAACCCCGAGTCCTCCACCCAAACTCCCTTCTCGAGGTACAAGGGCTGATCCTGTACCAGGGATGGGTAGGGACTCAAAGAGGAAAAGAGGATGAAAAGAGGATGGGGACTGAGCGAGATGTGAGGACTCCAGAGAGATTAGGGGCTCTCAA
>gene=chr20_326386-327386; species=papHam
AAGATGTGGCCCTATCTTGCAGAGctcattcatctgtgtgtccccagcccctagcacaaggagaaacagaatggatgctcaAGACACGAAGGCATGTTTGTGCAAGGGTGCCTGAtgatggttggaggggcacaatgactttgccaagatcacacagcaaatgtgggacaaaaccaaggctGACAGCTCATAACAGGGCGTGAAGTAGATGCAACTGACTGGCACAGGCTGGCTCTCCAGGGAGATGGGCAGTGGGCACACATTGCCCAGGGCAGAACTGGGGCTAG----------------------------------------------------------------CCCCTAGTCCTCCACCCAAACTCCCTTCTCAAGCTACAAGGGCTGATCCTGTACCAGGGAGGGGTAGTGACTCAAACAGGAAAAGAGGACGAAAAGAGGATGGGGACTGAGTGAGAAGTGAGGACTTCAGAGAGATTAGGGGCTCCCAA
>gene=chr20_326386-327386; species=ponAbe
--------------------------------------------------------------------------------------------------------------------------------------------------------------------------------------------------------------------------------------------------------------------------------------------------------------------------------------------------------------------------------------------------------------------------------------------------------------------------------------------------------------------
>gene=chr20_326386-327386; species=rheMac
AAGATGTGGCCCTATCTTGCAGAGCTCATTCATCTGTGTGTCCCCAGCCCCTAGCACAAGGAGAAACAGAATGGATGCTCAAGACACGAAGGCATGTTTGTGCAAGGGTGCCTGAtgatggttggaggggcacaatgactttgccaagatcacacagcaaatgtgggacaaaaccaagGCTGACAGCTCATGACAGGGCGTGAAGTAGATGCAACTGACTGGCACAGGCTGGCTCTCCAGGGAGATGGGCAGTGGGCACACATTGCCCAGGGCAGAACTGGGGCTAG----------------------------------------------------------------CCCCTAGTCCTCCACCCAAACTCCCTTCTCAAGGTACAAGGGCTGATCCTGTACCAGGGAGGGGTAGTGACTCAAACAGGAAAAGAGGACGAAAAGAGGATGGGGACTGAGTGAGAAGTGAGGACTTCAGAGAGATTAGGGGCTCCCAA
>gene=chr20_327355-328355; species=hg19
GGGTGGGGCTCCATGAGGGGGATGGAGACCTGGAAAAGGGACTGACGGTGCAGCGAGGAGAGGAAGGCTCGGTTAAGGGATGGGTCTTCCACGGGAGGGGTGGGGAACTGCGGGAGTGACGGCAGCTTCGGTGAGGAGTCTGAGGGGCTGCGTGAGGGGCTGGGGCCCAGGGAGTCCGAGGGGTCTCTGTGAGGGCGCTGGGGTGTCCGAGCGAGCAGGGAACTCTGGAAGGGGACAGGAGCCGGGGGAGCTGCAGGCGGCCGCCGTCTGCAGAGCCAGGCCCTGAggcgggccggcgccccctcccccgccccgAACTGCGGCGCAGGCGCGAACCGGACCCGCCTTTGCTCGGCGGAGACAGCAGGCAGAGAGGTGAGCTTAGCCCTGCCCCACGCGCGGCCAGGCCCCAGCCCCAGCCCCTGGAGAACCCCCGCGCTCTGCCCGCATCCTCAGCCCGGGCCGTGTCCCGCCAGGGCCGGGACCTTTGCGCCTGAGCC
>gene=chr20_327355-328355; species=bosTau
GAGTAGGGGTCCCTGAGGGAGATGGAGGCCCAGAG--GGAACCGAGGATGGAGTGAGGAAATGAAGGTTCAGCAGAGTCAAGGGTCTTCAGTCAGAGGGCTGAGAGATTGATGGAGCAG-------TCAGGGGAGGAGTTTGAGGGGCCGCATGAGGGAGTCGGGTCCAGGGAGGTGTTGGGGTCCACGCGAGGGGTCTGGGGTCTCTGAGAGAGAAGAGACTTCTTGGAAGGGAGAGGGGCTC--ACAGCTGCAGGGGTCCGAAATCTGCAGAGCCAGCTCTCGGGGCGGGCTGGCGCCCCCGCCCCCGCCCCCGACTGCGGCGCAGGCGCCAACACAACCCGCTT--GCTCGGCAGAGACCGCGGACCAAGAGGTGAGCTCAGCCCCGCTCCACGCGCGGCCCGACCCCCGCCCCGCCTCCTGGAGAGCCCCC-ATCCCTGCC-GCACCCCTAGTTT-GGCCGTGTCCCTCCTCGGGCAGAACAGCGGTGCCCCTGCC
>gene=chr20_327355-328355; species=calJac
GGGTAGGACTTCATGAGAGGGAAGGAGACCCAGAGAAGGGACTGAGGGTACAGCGAGGAGATGAAGGCTCAGTGAGGGGATGGGTCTTCCATGAGAGGGATGGGGAGCGGCGGGGGTGATAGGAGCTCCGGTGAGGAGTTT------------GAGGGGTTGGGGCCCAGGGAGTCCGAGGGGTCTCTGTGAGGGGTCTGGGGTCTGAGAGAGAGAAGGGAACTCTGGACGGGGACAGGAGCTGGGGGAGCTGCAGGGGGCCGCTGTCTGCAGAGCCAGCACCTGCGGCAGGCCGACCCCCCCCCCCGCGCCCCGAACTGCGGCGCAGGCGCGAACTGAGCCCGCTTTAGCTCGGCGGAGACTGCGGGCAGAGAGGTGAGCTTAGCCCCGCTCCACGCGCGGCCCGACCCCAGCCCCGTCCCCTGGAGAATCCCCGCGCTCTGCCTGCAGCCCCAGCCCGGGCCGTGTCCCGCCTGGGACTGGACGGCTGCGCGTGAGCC
>gene=chr20_327355-328355; species=canFam
GGTTGGGACTCCGTGGAGGGAATGGAAACCCATAGAGGGGGCCGAGGATGCAATGAGGAAGTGACGGCTCAGTGACGGCGAGGGTCTTGGGTCAGAGGGGTGAGAGATGGAGGGAGCGATGGAATGTCGGATGAGGAGTTTGAGGGACCGAAGGAGGGGGTGCGTTCCGGGGAGGCCGTGGGGTTTCCGCGAGCGGTCTGGGGCCTCAGAGTGAGAAGGAAACTCTGGAAGGAGACAGGGGCTA--TCCACTGCAGGGGTCCGCAATCTGCAGAGCCAGCCCTTGGGGCGGGCGGGTGCCCCCCCCCCCGCCCCCGGCTGCGGCGCAGGCGCCGACAAAAGCAGCTT--GCTCGGCGGAGACAGCAGGCGGAGAGGTGAGCTCGGCCCTG-----------------ACCCCACCCCGCCTTCTGGGGAGC-CCC-ACCTCAGCCCGCATCCCCAGCCC-GGCCGCGTCCAGCCTCGGACGGGGCGGCGGCGCCCGTGCC
>gene=chr20_327355-328355; species=equCab
GGGGGGGGTTCCATGAGGGGGATGGAGGACTAGAGA-GGAACTAAGGATACAGTGAGGAAATGAAGGCTCGTGAAGGGCGAGGG-CTTCAGCGAGAGCGGTGGGAGATTGAGGGAGTGATGGGAGGGCCGGTAATGAGTTTGAAGGACTGCATGGAGGGGTGGGGCGCACGGAGA-GGTGGGTTCTCCGTGAGGGACCTGGG----------------------------------------------------------------------------------------------------------------------------------------------------------------------------------------------------------------------------------------------------------------------------------------------------------
>gene=chr20_327355-328355; species=gorGor
----------------------------------------------------------------------------------------------------------------------------GCTTCGGTGAGGAGTTTGAGGGACTGCATGAGGGGTTGGGGCCCAGGGAGTCCCAGGGGTCCCTGTGAGGGAGCTGGGGTGTCCGAGCGAGCAGGGAACTCTGGAAGGGGACAGGAGCTGGGGGAGCTGCAGGCGGCCGCTGTCTGCAGAGCCAGGCCCCGAGGCGGGCCGACGCCCCCTCCCCCGCCCCGAACTGCGGCGCAGGCGCGAGCCGAACCCGCTTTTGCTCGGCGGAGACAGCAGGCAGAGAGGTGAGCTTAGCCCTGCCCCGCGCGCGGCCGGACCCCAGCCCCAGCCCCTGGAGAATCCCCGCGCTCTGCCCGCATCCTCAGCCCGGGCTGTGTCCCGCCAGGGCCGGGACCTTTGCGCCTGAGCC
>gene=chr20_327355-328355; species=panTro
GGGTGGGGCTCCATGAGGGGGATGGAGACCTGGAAAAGGGACTGACGGTGCAGCGAGGAGATGAAGGCTCAGTTAAGGGACGGGTCTTCCACGAGAGGGGTGGGGAGCTGCGGGAGTGATGGCAGCTTCGGTGAGGAGTTTGAGGGACTGCAGGAGGGCTTGGGGCCCAGGGAGTCCCAGGGGTCTCTGTGAGGGAGCTGGGGTGTCCGAGCGAGCAGGGAACTCTGGAAGGGGACAGGAGCTGGGGGAGCTGCAGGCGGCCGCCGTCTGCAGAGCCAGGCCCTGAggcgggccggcgcccccccccccgccccgAACTGCGGCGCAGGCGCGAACCGAGCCCGCTTTCGCTCGGCGGAGACGGCAGGCAGAGAGGTGAGCTCAGCCCTGCCCCACGCGCGGCCAGGCCCCAGCCCCAGCCCCTGGAGAGTCCCCGCGCTCTGCCCGCATCCTCAGCCCGGGCTGTGTCCCGCCAGGGCCAGGACCTTTGCGCCTGAGCC
>gene=chr20_327355-328355; species=papHam
GGGTGGGGCTCTATAAGGGGGATAGAGACCTAGAGAAGGGACTGACGGTACAGCGAGGAGATGAAGGCTCAGTGAGGGGATGGGTCTTCCATGAGAGGGGTGGGGAACTGCGGGAGTAATGGGAGCTTCGGTAAGGAGTTTGAGGGACTGCATGAGGGGTTGGGACCCAGGGAGTCCGAGGGGTCTCTGTGAGGGACCTGGGGTGTCAGAGCGAGAAGGGAACTCTGGAAGGGGACAGGAGCTGGGGGAGCTGCAGCGGGCCGCTATCTGCAGAACCAGTCCCTGAGAcgggccggcgccccccCCCCCGCCCCGAACTGCGGCGCAGGCGCGAACCGAACCCGCTTTTGCTCGGCGGAGACTGCAGGCAGAGAGGTGAGCTTAGCCCTGCTCCACGCGCGGCCAGACCCCAGCCCCATCCCCTGGAGAATCCCCGCGCTCTGCCTGCATCCTCAGCCCAGGCTGTGTCCCGCCTGGGACAGGACCGCTGCGCCTGAGCC
>gene=chr20_327355-328355; species=ponAbe
--------------------------------------------------------------------------------------------------------------------------------------------------------------------------------------------------------------------------------------------------------------------------------------------------------------------------------------------------------------------------------------------------------------------------------------------------------------------------------------------------------------------
>gene=chr20_327355-328355; species=rheMac
GGGTGGGGCTCCATAAAGTGGATAGAGACCTAGAGAAGGGACTGACGGTACAGCGAGGAGATGAAGGCTCAGTGAGGGGATGGGTCTTCCATGAGAGGGGTGGTGAACTGCGGGAGTAATGGGAGCTTCGGTAAGGAGTTTGAGGGACTGCATGAGGGGTTGGGACCCAGGGAGTCCGAGGGGTCTCTGTGAGGGACCTGGGGTGTCAGAGCGAGAAGGGAACTCTGGAAGGGGACAGGAGCTGGGGGAGCTGCAGCGGGCCGCTATCTGCAGAACCAGTCCCTGAGAcgggccggcgccccccCCCCCGCCCCGAACTGCGGCGCAGGCGCGAACCGAACCCGCTTTTGCTCGGCGGAGACTGCAAGCAGAGAGGTGAGCTTAGCCCTGCTCCACGCGCGGCCAGACCCCAGCCCCATCCCCTGGAGAATCCCCGCGCTCTGCCTGCATCCTCAGCCCAGGCTGTGTCCCGCCTGGGACAGGACCGCTGCGCCTGAGCC
>gene=chr20_348313-349313; species=hg19
ACAGACGGTGGGTCAGATGCGCGGTAAGGAGGGTCAGGTACACGGCCCATGGGATCGAATAGATTCATGGGTGGGtctttaagacaaccgccttcactcaatcctaagccctccccacagctaccaccctattttttctcccctttgcagaaaagggctttgagaaaattgtctatcctcgctgtttttaattagtcttctctctctctctccctctgagacaggatctgctctctcacccaagctggagtgcagtggcgtgatcatggctcactgcagcctcaacctcctgggctcaaacgatcttcccacctcagcctcctgagtagctgggactacaggtgtgcactaccatgcctggctaatttttgtattttttgtagagactgggttttgccatgttgcccaggctggttttgaactcccaggctcaagtgatccatccacctcagcctcccaaagtgctgggactgcaggtgtgagccaccacacctggccct
>gene=chr20_348313-349313; species=bosTau
atggatgtttgggcagatgtgtggtgaggatggacaggttgatggtagatgaggttgaatggatTCATGGATCGatctttaagacaacaggcttcccttgactatgaaccttccccacagctaccattcattctttacttcattttgtagcaaaagtctttgaaaaaattgtttgtactcactgtctctgatt--cttagtctctct-----------------------------------------------------------------------------------------------------------------------------------------------------------------------------------------------------------------------------------------------------------------------------------------------------
>gene=chr20_348313-349313; species=calJac
ATGGATGATGGGTCAGATGCACGGTAAGGATGGACAGGCACGTGGCACGAGGGATTGAATAGATTCATGAATGAGtctttaagacaacctccttcactcaatcctaagccctccccacagctaccatcctattttttctcccctttgcagcaaaggtctttgagaaaattgtctatactcactgtttttaattcctcttctctctctctctccctctgaaacagcgtctgctctcctgcccaggctggagtgtagtgacgtgatcatggctcactgaagcctcagccttctgggctcaaacgatcttcccacctcagcctcccgagcagctgggactacaggtgtgcactaccatgcctggctaatttttgcattttttgtagagactgggttttgcactgttacccaggctggtttcaaattcccaagctcaagcaatccatccatctcaacctcccaaagtgctgggactgcagacaggagccaccatgcctggccct
>gene=chr20_348313-349313; species=canFam
ATGGCTATTCAGGCGGATGCAAGGTGAGGATGGACAGGTAGACAGAAGAAGGAGCTAAACAGATTCATGGATGGatctttaagaccatggactttgctcaatcctaagccctcctcatggctaccgcctattttttactcccttttgcagcaaaggtctttgaaagag-tgtctatactcactgtctctaatt-----------------------------------------------------------------------------------------------------------------------------------------------------------------------------------------------------------------------------------------------------------------------------------------------------------------ct
>gene=chr20_348313-349313; species=equCab
ATGGTTCCTCgggcagacgcgtggtgaggtgggacaggtagatggtagacggagttgaatagacgcatggatggatctttaagacgacagtcttcccttgatcccaagccctccccacagctaccacccgttttttgctcccctttgcagcaaaggtctttgaaaaaattgtctatactcactgtctctaatt--cctcttctttct-----------------------------------------------------------------------------------------------------------------------------------------------------------------------------------------------------------------------------------------------------------------------------------------------------
>gene=chr20_348313-349313; species=gorGor
ACAGATGGTGGGTCAGATGCACAGTAAGGATGGTCAGGTACACGGCCCATGGGATCGAATGGATTCATGGGTGGGTCTTTAGGACAACCGCCTtcactcaatcctaagccctccccacagctac-accctattttttctcccctttgcagaaaagggctttgagaaaattgtctatcctcgctgtttttaatt-------------------------------------------------------------------------------------------------------------------------------------------------------------------------------------------------------------------------------------------------------------------------------------------------------------------
>gene=chr20_348313-349313; species=panTro
ACAGATGGTGGGTCAGATGCACGGTAAGGATGGTCAGGTACACGGCACATGGGATCGAATAGACTCATGGGTGGGtctttaagacaaccgccttcactccatcctaagccctccccacagctaccaccctattttttctcccctttgcagaaaagggctttgagaaaattgtctatcctcgctgtttttaattagtcttctctctctctctccctctgagacaggatctgctctctcacccaagctggagtgcagtggcgtgatcctggctcactgcagcctcaacctcctgggctcaaacgatcttcccacctcagcctcctgagtagctgggactacaggtgtgcactaccatgcctggctaatttttgtattttttgtagagactgggttttgccatgttgcccaggctggttttgaactcccaggctcaagtgatccatccacctcagcctcccaaagtgctgggactgcaggtgtgagccaccacacctggccct
>gene=chr20_348313-349313; species=papHam
ATGGATGGTGGGTCAGATGCACGGTAAGGATGGTCAGGTACA-GGCACATGGGATTGAATAGATTCATGGGTGGGtctttaagacaacagcctttactcaatcctaagccctccccacagctaccactctattttttctcccctttgcagaaaaggtcttggagaaaattgtctaccctcgctgtttttaat-----ttctctgtctctctccctctgagacaggatctgctctctcacccaggctggagtgcaatggcgtgatcatggctcactgaaacctcaacctcctgggctaaaacgatcttcccacctcagcctcccgagtagctgggactacaggtatgcactaccacgtctggctaatttttgtattttttgtagagactgggttttgccatgttgcccacgctggttttgaactcccaggctcaagtgatccatccacctcagcctcccaaagtgctgggactgcaggtgtgagccaccacaccagggcct
>gene=chr20_348313-349313; species=ponAbe
ATGGATGGTGGGTCAGAAGCACAGTAAGGATGGTCAGGTACATGGCACACGGGATTGAATAGATTCGTGGGTGGGtctttaagacaacagccttcactcaatcctaagccctccccacagctaccaccctattttttctcccctttgcagaaaaggtctttgagaaaattgcctatcctcactgtttttaattactcttctctctctctcaccctctgagacaggatctgctctctcacccaagctggagtgcagtggcgtgatcatggctcactgcagcctcaacctcctgggctcaaacgatcttcccacctcagcctcccgagtagctgggactacaagtgtgcactaccacgcctggctaatttttgtattttttgtagagactgggttttgccatgttgcccaggctggttttgaactcccaggctcaagtgatccatccacctcagcctcccaaagtgctgggactgcaggtgtgagccaccacacccggccct
>gene=chr20_348313-349313; species=rheMac
ACGGATGGTGGGTCAGATGCACGGTAAGGATGGTCAGGTACA-GGTACATGGGATTGAATAGATTCATGGGTGGGtctttaagacaacagcctttactcaatcctaagccctccccacagctaccaccctattttttctcccctttgcagaaaaggtcttggagaaaattgtctatcctcactgtttttaatttctcttctctatctctctccctctgagacaggatctgctctctcacccaggctggagtgcagtggcgtgatcgtggctcactgcagcctcaacctcctgggctcaaacgatcttcccacctcagcctcccaagtagctgggactacaggtatgcactaccacgcctggctaatttttgtattttttgtagagactgggttttgccatgttacccaggctggttttgaactcccaggctcaagtgatccatccacctcagcctcccaaagtgctgggactgcaggtgtgagccaccacaccagggcct
>gene=chr20_351236-352236; species=hg19
TAAAGGGCCTGTCGGACCACATGTACCATCCCACATCCCAGACCAGCTCTGCACTCAGAGACTGTCCCTCTCTCCCTGCCCTGACTCAGCACCTGCCTGGCCTATCCCCAGTGGTCCTGCCTGACTCTACCTCCAGCTCCCACCCTGCTGAGTCACAGTCAGGCTGGTCAGGGGGCTGTCCCATGTTCAGTCCAGCCCCTCAGCCTTCCTCGACCTGGGGGGGTATGGGGAGCAGCCCAGAGGGGAGGGGAGCAGGTGCCAAGCTCTTGATTCCTGTGCCTGAGCACTGCCCTGTTGAGACCAGAGAGAGAATCTATGGCTAGGGTATCTGGGGCTACAGTTGGGGTTTATCTGGGGCCTGGGGTCACACATGATGGATTAGAGCTAAATCTATCTCCAGGGTTATAACTCAATCAGGAGCTAGAATTCAAATTCAGTTTATGGATCATGTGGGGAAAAAGTGACCAAGACACCGTTCAGTTTGGGACCTGTGTCGGCGT
>gene=chr20_351236-352236; species=bosTau
TAATGGTCTCAGCTAGCCACATACACCATCT---GTTCCAGACCCTCTCTAGCCTCAGGGATCATCTTTGTCTCCCTGCACTGACTCAGCACCTGCACCGCTCCTCCCCAGTGGCCCTGCCTGACTCCCTGTCCAGCCACCACCCTGCGGAGTCACACTTGGGGTAATCCGAGGACGGCCC-CAGCTCAACCCAGCCCCTTGGCCATCCTCATCCT---AGGAAGGCGTAAGATGCTCAGAAAGGAGGCCAGCAGATGCCAACCTCTCGATGCTTGTGCCTGAGCACAG--GTCCTGATTCTCTGG--------------------GCCTGAGGTAAAAGTTGGGGCTTAGCT-GAGACTGGGGTCAAGGGTAATGGATTAGAGCTAAGTCTGTCTGCAGGACTGTAGCTCTGTCAGGAGCTGGCATTGGAATTTAGGTCAGGGGTCAAGATGGGAGAATACT-----TTCAGCACTCAGCCTGGGACCAGAGTCGGATC
>gene=chr20_351236-352236; species=calJac
CAAAGGGCCTGGCGGGCCACATGTACCATCCCACATTCC--ACAAGCTCTGCCCTCAGAAACTATCCCTCTCTCTCTGCCCTGACTCAGCACCCACCTGGCCTAGCCCCAGTGGTCCTGCCTGACTCCGCCTCCTGCCCCCACCCTGCTGAGTCAGAGTCAGACTGGTCAGGGGGCTGCTCCACATTCAATCCAGCCCATTGGCCTTCCTTGATCTGGGGAGGCTTGGGGAGCAGGCCAGAGGGGAGGGGAGCAGGTGCCAAGCTCTTGATGCCTGTGCCTGAGCACTGTCCTGTTAAGACTAGAGAGAGAATTTATGGCCAGGATATCTGGGTTTAGAGTTGGGGGTTTTCTGGGGCCTGGGGTCACACATAATGGATTACAACTAAATCTGTCTCCAGGATTATAACTCAATCAGGAGCTCGAATTCAAATTCAGTTTATGGATCGTGTGGGGAAAAAATGACCAAGACAGCGTTTGGTTTGGGGCTTGGCTCGGGGT
>gene=chr20_351236-352236; species=canFam
CAGTGGTCCTGGCTGGCCCCATGCACCATCC---ATTCCAGACCCGCTCTAACCTCAGGGACTGT--CTCTCTTCCTGTACTGACACCGCACCTGCCCAGCCCATCCCCAGTGGCCCTGCCTGACTCCATGTCCTG-CCCCACCCTGCTGAGTCATACTTGGGCCACTCTGAGGATGGTTTCCAGCTCCATCCAGCCCTTTGGCCATCTGCAACCC---GGGACAGGGTAAGATTGCCAGGAGGGAGGCCAGCAAGTGCCAAGCAA-TGATATCTATGCCTCAGGACGACTCTCTCGATCCTTGAGA----------GACCA---GGCCTAGGGCTCCAGTTGGAGTCGCTCTGGGGCCTGGGGTCAGGAATAAAGGATTAGAGCCAAATCTGTCTGCAGGATTGTAACTTAATCATGAGCTGGAATTGGAATTTAGGTCAAGGGTCAGAATGGGAAAAAGTGACCAAGGCAGTGCTTGGTTTG-GGCTGGAGTCGGATT
>gene=chr20_351236-352236; species=equCab
TAACGGTCCGGCCCAGCCGCTTGCAGCATCC---GTGCCAGACCCGCTCTGACCTCAGCGCCTGT--CTCTCTCCCTGCACTGACTCAGCACCTGCCCAGCCCAGCCCCAAGGGACCTGC-TGGCTCTACCTCCCTCCCCCATCCTGCTGAGTCACACTTATGCTAGTCAGGAGGCGGTCACCCGGTCAACCCAGCCCCTGGGTCATCCTCGACCT---GGGAGAAGCTAAGAGGACCAGAAGGGAGGCCATCTGGTGCCAAGCTCTTGATGCCTGTGCCTGAGCACTGCTCTCTTGGTTCTCGAGAGAGTGCCTCTGACCA---GGCCTGGGGCTAGAGCT-GGCTTTATCTGAGGCCTGGGGTGAGGGGTAATAGATTAGAGCTAAGTCTGTCTGCAGGGCTATAACTCAGTCAGGAGCAGGAGCTGGAATTCAAGTCAGGGGTCAGGACAGGAAAATGTGACCAAGTCAGCACTCAGTTTGGGGCCAGGGTCGGACT
>gene=chr20_351236-352236; species=gorGor
TAAAGGGCCTGTCGGACTACATGTACCATCCCACATCCCAGACCAGCTCTGCCCTCAGAGACTGTCCCTCTCTCCCTGCCCTGACTCAGCACCTGCCTGGCCTATCCCCAGTGGACCTGCCTGACTCTACCTCCAGCTCCCACCCTGCTGA-TCACAGTCAGGCTGGTCAGGGGGCTGTCCCATGTTCAGTCCAGCCCCTCAGCCTTCCTCGACCT-------------------------------------------------------------------------------------------GAGAATCTATGGCTAGGGTATCTGGGGCTACAGTTGGGGTTTATCTGGGGCCT-GGGTCACACATGATGGATTAGAGCTAAATCTATCTCCAGGGTTATAACTCAATCAGGAGCTAGAATTCAAATTCAGTTTATGGATCATGTGGGGAAAAAGTGACCAAGACGCTGTTCAGTTTGGGACCTGGGTCGGGGT
>gene=chr20_351236-352236; species=panTro
TAAAGGGCCTGTCGGACCACATGTACCATCCCACATCCCAGACCAGCTCTGCCCTCAGAGACTGTCCCTCTCTCCCTGCCCTGACTCAGCACCTGCCTGGCCTATCCCCAGTGGTCCTGCCTGACTCTACCTCCAGCTGCCACCCTGCTGAGTCACAGTCAGGCTGGTCAGGGGGCTGTCCCATGTTCAGTCCAGCCCCTCAGCCTTCCTCGACCTGGGGGGTTATGGGGAGCAGGCCAGAGGGGAGGGGAGCAGGTGCCAAGCTCTTGATGCCTGTGCCTGAGCACTGCCCTGTTGAGACCAGAGAGAGAATCTATGGCTAGGGTATCTGGGGCTACAGTTGGGGTTTATCTGGGGCCTGGGGTCACACATGATGGATTAGAGCTAAATCTATCTCCAGGGTTATAACTCAATCAGGAGCTAGAATTCAAATT-AGTTTATGGATCATGTGGGGAAAAAGTGACCAAGACACCGTTCAGTTTGGGACCTGGGTCGGGGT
>gene=chr20_351236-352236; species=papHam
TAAAGGGCCTTTCGGACCACATGCA-CATCCCACATTCCAGACCAGCTCTGCTCTCAGAGACTGTCCCTCTCTCCCTGCCCTGACTCAGCACCTGCCTGGCCTATCCCCAGTGGTCCTGCCTGACTCCACCTCCAGCCCCGACCCTGCTGAGTAACAGTCAGGCTGGTCAGGGGGCTGCCTCATGTTCAACCCAGCCCCTCAGCCTTCCTCGACCTGGGGAGGTGTGGGGAGCAGGCCAGAGGGGAGGGGAGCAGGTGCCAAGCTCTTGATGCCTGTGCCGGAGCACTGCCCTGTTGAGACTAGAGAGAGAATCTATGTCCAGGGTATCTGGGGCTAGAGTTGGGGTTTATCTGGGGCCTGGGGTCACACATGATGGATTAGAGCTAAATCTGTCTCCAGGGTTATAACTAAATCAGGAGTTAGAATTCAAATTCAGTTTATGAATCATGTAGGGAAAAAACGACCAAGACAGTGTTCAGTTTGGGGCCTGGGTCAGGGT
>gene=chr20_351236-352236; species=ponAbe
TAAAGGGCCTGTCGGACCACATGTACCATCCCACATCCCAGACCAGCTCTGCCCTCAGAGACTGTCCCTCTCTCCCTGCCCTGACTCAGCACCTGCCTGGCCTATCCCCAGTGGTCCTGCCTGACACCACCTCCAGCCCCCACCCTGCTGAGTCACAGTCAGGCTGGTCAGGGGGCTGCCCCATGTTCAGTCCAGCCCCTCAGCCTTCCTCGACCTGGGGGGGTATGGGGAGCAGGCCAGAGGGGAGGGGAGCAGGTGCCAAGCTCTTGATGCCTGTACCTGAGCACTGCCCTGTTGAGACCAGAAAGAGAATCTATGGCTAGTGTATCTGGCGCTATCGTTGGGGTTTATCTGGGGCCTGGGGTCACACGTGATGGATTAGAGCTAAATCTATCTCCAGGATTATAACTCAATCAGGAGCTAGAATTCAAATTCAGTTTATGGATCATGTGGGGAAAAAGTGACCAAGACACTGTTCAGTTTGGGACCTGGGTCGGGGT
>gene=chr20_351236-352236; species=rheMac
TAAAGGGCCTTTCAGACCACATGCA-CATCCCACATTCCAGACCAGCTCTGCTCTCAGAGACTGTCCCTCTCTCCCTGCCCTGACTCAGCACCTGCCTGGCCTATCCCCAGTGGTCCTGCCTGACTCCACCTCCAGCCCCGACCCTGCTGAGTAACAGTCAGGCTGGTCAGGGGGCTGCCTCATGTTCAACCCAGCCCCTCAGCCTTCCTCGACCTGGGGAGGGGTGGGGAGCAGGCCAGAGGGGAGGGGAGCAGGTGCCAAGCTCTTGATGCCTGTGCCGGAGCACTGCCCTGTTGAGACTAGAGAGAGAATCTATGTCCAGGGTATCTGGGGCTAGAGTTGGGGTTTATCTGGGG-CTGGGGTCACACATGATGGATTAGAGCTAAATCTGTCTCCAGGATTATAACTAAATCAGGAGTTAGAATTCAAATTCAGTTTATGGATCATGTGGGGAAAAAACGACCAAGACAGTGTTCAGTATGGGGCCTGGGTCAGGGT
>gene=chr20_352369-353369; species=hg19
CAACTTCCAGCTCAAGTTCCTTCACCCAGGCGGCCTAAGCCCTCTCAGCACTGGCCCCAAAGCCTTCCTTCATCCCTCAACTTCCTCCATCACTCCCTGACAGCCTGGCCTTGCTCAGTGTCCCTCGCAAGGCTGAACAGTCCTCATTCTGGCACCTCAGGGGACAGGGTAGGGGTGGGGACTATGGGACAGGGCTCAGTGCTGGACCCAGGAGGGCGCCTTGCGCAAGGTTTTCTGATGCAACTGGCTGAGTGCTTCAGCATTCCACCCCCACCCCCCAAGCTTTTCTCAGAAAGGCAAGGCCTGGGCAGTTATCCAGACTGAACATATAATCCCCTTCCTTCTCTGGCCTTTGATGGCTTCAGGACCTGCAGGCAAaaggaaggcaggaaggcaggcaggaaggaaggaaggTCAGGTGACTCAGCAATGCGTCCAGCACTGGGAGCTGGCAGATCTGGGGCTCCCTCATCCTCCAGCTGAGAGGCGAGAAAGAGAAT
>gene=chr20_352369-353369; species=bosTau
CTTCTTCTAGTCTAAGTTCCGTCCCCTGGACAGATGAG-------CAGCAGGAGCCCC-AACCCTTCCAT---CTCTGGCCCAGCTAGGTCATGCCCCAGGGTCCAAGCCTGGCTCAGTCTCCCCAACAATAGCTAACCATCCCCACTCTGTTACCCCAGGG-TATGGGGAGGGGTGGGGGCTGTGGGACAGGGCTCTGTGCCTGACCCAGGAGGGTGCCTTGCGCAAGGCTTTCTGATGCAACTGGCTGAACACCTCAGCACCC----TCCACCCCAAAAGCTTTTCTCAGAAAAGGAA-GGCCAGGCAGTGTCCTGGATTGAACTCATAATCCCCTTCTTTCCCTGACCC-TGGTGGCTTCAGGACAGGCAGGAGGCAGGTCAGAAGGAAGGC---------AGGGCAGGGATCACAAGAGTCAGCAAGGACTCCAGAATAGCGAGGGGGCGGAGCCGGGGCTTCCTCCGCCCCCAGGGGAAAGATAAAGGTGGGAGT
>gene=chr20_352369-353369; species=calJac
CAACTTCCAGCTCAAGTTCCATCACCCAGGCAGCCTAAACCCTCTCAGCACTGGCCCCAAAGCCTTCCTCCATCCCTCAGCTTCCTCCATCACTCCCTGACAGCCCATCCTGGCTCAGTGTTCCTCACAAGGCCAAACAATCCTCACTCTGGTATCCCAGGGGACAGGGTAGGGGTGGGGACTGTAGGACAGGGCTCTGTGCCTGACCCAGGAGGGTGCCTTGCGCAAGGTTTTCTGATGCAACTGGCTGAGTTCTTCCGCACTCCACCCCCACCCCCAAAGCTTTTCTCAGAAAGGGAAGGGCTGGGCAGTGACTGGGACTGGATGCATAATCCCCTTCCTTCTCTGGCCTCTGATGGCTTCAGGACCTGACGGCAAAAGGAA-----GA-----------------------TCTGGTGACTCAGCACTGATTCCAGCATTGGGATCTGGCAGATCTGGGGCTCCCTTCTCCTCCAGCTGAAAGGTTAGAAAGAGAAT
>gene=chr20_352369-353369; species=canFam
--CCTTTTAGCCTAAGTTCCATCATCCACACAGACAAG-------TAGCACCTGTGCCAAACCCTTCCTTC--CCCTCACCTCCCTGGGTCAGACCCTGAGGCCCAGGCCTGGCTCAGTGTCCCCCACAAAGCCTAGCAGTCCTTGTTCTGGCA-CCCAGGGGACCAGAGGGGGGTAGGGGCTCTGGGGCAGGACTCTGTGCCTGACTCAAGAGGGCACCTTGCGTAAGGCTTTCTGATGCAACTGGCTGAACACCTCAGTACCCC-CTCCTACTCTTCAAGCTTTTCCCAGAAACAGAAGGGCTGGGCAGTGGCCTGAATCAAACACATAATCCCTCTCCTTCCGGGGCCC-TGATGGCTTTGGGAGCAGCAGGAGCCAGGCTGACAGGCAGGC---------AGAGCAGGGATCCAATGACTCAGCAACAGCTCCATTATTGGAGCAGGCC-GATCTAGGGCTTCCTCCTCCTCCAGCGGGAAGGCAAGGGAGAGAAT
>gene=chr20_352369-353369; species=equCab
CACCTTCCAGCCTGAGTTCCACCGTCCAGGCAGAGGAG-------CAGCATCCGCCCCAAACCCTTCCATC--CTCTCACCTCCCCAAGTCATTCCCGCGGGGCCAGGCCTGGCTGAGTGTCCCCTACAAGGCCTAA-GGTTCTCACTCTGGCACCCCAGGGGGCCGGGGGGGGGTAGGGGCCA--GGGCAAGGCTCTGTGCTTGACCCAGGAGGGCCCCTTGCGCAAGGCTTTCTGATGCAACTGGCTGAACACCTCGGCACCTC---CCCACCCTGCAAGCTGTTCTCAGAAAGGGAAGGGCTGGACAGTGCCCTGGATTGAACACATAATCCCCTTCCTTCCCTGGCCC-TGGTGGCTTCAGGGCC-TCAGGGAGCAGGCAGGAAGGCAGGC---------AGGGCCGGGCTCAGATGACTCAGCAGCAACTCCAG--TTGGAGGGGGCG-GATCC-GGGCTCCCTCCGCCTCCAGCTGGAAGGTAAGGGACGGAGT
>gene=chr20_352369-353369; species=gorGor
CAACTTCCAGCTCAAGTTCCTTCACCCAGGCAGCCTAAGCCCTCTCAGCACTGGCCCCAAAGCCTTCCTTCATCCCTCAACTTCGTCCATCACTCCCTGACAGCCTGGCCTTGCTCAGTGTCCCTCACAAGGCTGAACAGTCCTCATTCTGGCACCTCAGGGGACAGGGTAGGGGTGGGGACTATGGGACAGGGCTCAGTGCTGGACCCAGGAGGGCGCCTTGCGCAAGGTTTTCTGATGCAACTGGCTGAGTGCTTCAGCACTCCACCCCCACCCCCCAAGCTTTTCTCAGAAAGGCAAGGCCTGGGCAGTTATCCAGACTGAACATATAATCCCCTTCCTTCTCTGGCCTTTGATGGCTTCAGGACCTGCAGGCAAaaggaaggcaggaaggcaggcaggaaggaaggaaggTCAGGTGACTCAGCAATGTGTCCAGCACTGGGAGCTGGCAGATCTGGGGCTCCCTCATCCTCCAGCTGAGAGGCGAGAAAGAGAAT
>gene=chr20_352369-353369; species=panTro
CAACTTCCAGCTCAAGTTCCTTCATCCAGGCGGCCTAAGCCCTCTCAGCACTGGCCCCAAAGCCTTCCTTCATCCCTCAACTTCCTCCATCACTCCCTGACAGCCTGGCCTTGCTCAGTGTCCCTCGCAAGGCTGAACAGTCCTCATTCTGGCACCTCAGGGGACAGGGTAGGGGTGGGGACTATGGGACAGGGCTCAGTGCTGGACCCATGAGGGCGCCTTGCGCAAGGTTTTCTGATGCAACTGGCTGAGTGCTTCAGCAGTCCACCCCCACCCCCCAAGCTTTTCTCAGAAAGGCAAGGCCTGGGCAGTTATCCAGACTGAACATATAATCCCCTTCCTTCTCTGGCCTTTGATGGCTTCAGGACCTGCAGGCAAaaggaaggcaggaaggcaggcaggaaggaaggaaggTCAGGTGACTCAGCAATGCATCCAGCACTGGGAGCTGGCAGATCTGGGGCTCCCTCATCCTCCAGCTGAGAGGCGAGAAAGAGAAT
>gene=chr20_352369-353369; species=papHam
CAACTTCCAGCTCAAGTTCCATCACCCAGGCAGCCTAAGCCCTCTCAGCACTGGCCCCAAAGCCTTCCTCCATCCCTCAACTTCCTCCCTCACTCCCTGACAGCCTGGCCTGGCTCAGTGTCCCTCACAAGGCCAAACAGTCCTCACTCTGGCACCCCAGGAGACAGGGTAGGGGTGGGGACTATGGGACAGG-----GTGTTTGACCCAGGAGGGCGTCTTGTGCAAGGTTTTCTGATGCAACTGGCTGAGTGCTTCAGCGCTCCACCCCCACCCCGCAAGCTTTTCTCAGAAAGGCAAGGGCTGGGCAGTTATCCAGACTGAACACATAATCCCCTTCCTTCTCTGGCCTCTGATGGCTTCAGGACCTGCAGACAAaaggaaggcaggaaggaaggaaggaaggaaggaaggTCAGGTGACTCAGCAATGAGTCCAGCATTGGGAGCTGGCAGATCTGGGGCTCCCTCCTCCTCCAGCTGAGAGGCGAGCAAGAGAAT
>gene=chr20_352369-353369; species=ponAbe
CAACTTCCAGCTCAAGTTCCATCACCCAGGCAGCCTAAGCCCTCTCAGCACTGGCCTGAAAGCCTTCCTTCATCCCTCAACTTCCTCCATCACTCCCTGACAGCCTGGCCTTGCTCAGTGTCCCTCACAAGGCTGAACAGTCCTCACTCTGGCACCTCAGGGGACAGGGTAGGGGTGGGGACTACGGGACAAGGCTCGGTGCTGGACCCAGGAGGGCGCCTTGCACAAGGTTTTCTGATGCAACTGGCTGAGTGCTTCAGCGCTCCACCCCCACCCCACAAGCTTTTCTCAGAAAGGCAAGGCCTGGGCAGTTATCCAGACTGAACATAAAATCCCCTTCCTTCTCTGGCCTCTGATGGCTTCAGGACCTGCAGGCAAaaggaaggcaggaaggcaggcaggcaggaaggaaggTCAGGTGACTCAGCAATGTGTCCAGCACTGGGAGCTAGCAGATCTGGGGCTCTCTCATCCTCCAGCTGAGAGGCGAGAA--AGAAT
>gene=chr20_352369-353369; species=rheMac
CAACTTCCAGCTCAAGTTCCATCACCCAGGCAGCCTAAGCCCTCTCAGCACTGGCCCCAAAGCCTTCCTCCATCCCTCAACTTCCTCCATCACTCCCTGACAGCCTGGCCTGGCTCAGTGTCCCTCACAAGGCCAAACAGTCCTCACTCTGGCACCCCAGGAGACAGGGTAGGGGTGGGGACTATGGGACAGG-----GTGTTTGACCCAGGAGGGCGTCTTGTGCAAGGTTTTCTGATGCAACTGGCTGAGTGCTTCAGCGCTCCACCTCCACCCCCCAAGCTTTTCTCAGAAAGGCAAGGGCTGGGCAGTTATCCAGACTGAACACATAATCCCCTTCCTTCTCTGGCCTCTGATGGCTTCAGGACCTGCAGACAAaaggaaggcagga----aggaaggaaggaaggaaggtcaggTGACTCAGCAATGAGTCCAGCATTGGGAGCTGGCAGATCTGGGGCTCCCTCCTCCTCCAGCTGAGAGGCGAGAAAGAGAAT
>gene=chr20_380095-381095; species=hg19
tggtggcatgggcctgtaatcccagctactcgggaggctgaggcaggagaatcacttgaacccaggaggcagagattgcagtgagtcaagattgcaccactgcactccagcctgagcgacagagcaagactctgtctcaaaataataataaaaTGTAATATTCACTCTTATCAAATAATGGATGTCACCACACCCCGACCCTAATTAGTGAGGACTTTCATGTTCTACTTGTCTTCATTTAATCATCATTGTATAAGAGTTTTACAATATCAAATTAGTAGATGTATATTACTGAAAGGGAAGGACTGTTAGAAATTTACTTGAGGAATGTCTGCCACTGGGGGCTGAACACAAAAGATCCTATTGTGACCTGCCAGATTATTCattcacttagcaattcaacaaccatcgctgaatgcctactataggccaggtgccatgcaagacagatgtgctcccaccctcaagggttcacagtctaatagaggagagagatgtta
>gene=chr20_380095-381095; species=bosTau
-----------------------------------------------------------------------------------------------------------------------------------------------------------------------------------------------------GCCGCAACTAGTAGGGACTTTGATGTTCTGTTTGTGTTCTTTGGTTGATCACTGTGTAAGAGATTTACAATATCAAAGTAATGCATATGTGTTACTGGGAGGGAGGAACtgttagacatttaattggggattttctgcaactgggagctaaatacaaaagatcacaccatgacctgcccaattatTCATTAAACTAGCAATTCAACAACTATT-CCTAATGCCACTTGTAGCGTAGGCCCCATGagagatg-acatgatcatgccctcatggattca--gtgcaacagaggagacagatatta
>gene=chr20_380095-381095; species=calJac
tggtggtgtgtgcctgtaatgccagctacttgggaagcttaggcaggaaaatcacttgaacccaggaggtggagattgcagtgagccaagattgcaccactgcactccagcctgagtgacaaagcaagactctttctcaaaataataataaaaTGTAATATCCACTC--ATCAAATAGTGGACGTCACCACA-CTCGACTCTAATTAGTGAGGACTTTCGTGTTC----TGTCTTCATTTAATCATCATTGTATATGAATTTTACACTATCAAATTAGTACATGTATATTACTGAAAGGGAATGACTGTTAGAAACTTACTTGAGGATTGTCTGCCACTGGAGGCTGAACACAAAACATCCTATTGTGACCTGCCAGATTattcattcatttagcaattccacaaccaccgctgaatgtctactacaggccaggtgccatgcaagacggatgtgcccctgccctcaagaattcacagtctcataaaggagacagatgtta
>gene=chr20_380095-381095; species=canFam
---------------------------------------------------------------------------------------------------------------------------------------------------------TGCAAAATCCATTCTCACCAAGTAATGCCTGTGGCCACATCCCGA-TGCAATTAGTGGGACCTTTCATGTTCTCTTTATATTCATATAATGATCATCATA--AAAGTTTTACAATATTAAATTAATACATAT----TACTGCAAGTGAGGGACTATAGGAGATTTAATTGGCAGTTTTGTATAACTGGTACCTAAACACAAAAGATAATATTGTGGCCTGCCCAATTATTTACTTATTTAGCAATTCTACCCCTTTT-ATGAATGATGGCTGCGGGCTGGGCGTCGTGCCAGATGGACGTGATCCTCTGTTCAAGGTCTCA--GTCCAATAGCTGAGCCAGACGTTG
>gene=chr20_380095-381095; species=equCab
------------------------------------------------------------------------------------------------------CACTCTCGCCCAGCCG------------------------------------------------------------TGCAGGTAGCCACACACCGACTGCAACTGGTGGGGACTTTCCTGTTCTATTTATGTTCATTCAGTGACCATTGTAGGGAAGTTTCACAATGTCAAGTTAATACGTACATATTACCA-GAGGGAGGGACCGTTAGAGATTTAAGTGGGGATTTTCTGCAACTGGGAGCTAAACACAAAAGCTCGCATCGTGGCTGGCCCGATGactccttcacttagcaactgggcaactata-ctgaatgccgactgtaggccaggcaccgtgcaagagggatgcggtcctgcccccaaggactca--gtctaacagaggagacag--gtta
>gene=chr20_380095-381095; species=gorGor
-------------------------------------------------------------------------------------------------------------------------------------------------------------------------------------------------CCCGACCCTAATTAGTGAGGACTTTCATGTTCTACTTGTCTTCATTTAAACATCATTGTATAAGAGTTTTACAATATCAAATTAGTACATGTATATTACTGAAAGGGAAGGACTGTTAGAAATTTACTTGAGGAATGTCTGCCACTGGGGGCTGAACACAAAAGATCCTATTGTGACCTGCCAGATTATTCACTCACTTAGCAattcaacaaccatcgctgaatgcctactataggccaggtgccatgcaagacagatgtgctcccaccctcaagggttcacagtctaatagag-agagagatgtta
>gene=chr20_380095-381095; species=panTro
tggtggggcttgcctgtaatcccagctacttgggaagctgagggaggagaatcacttgaacccaggaggcagagattgcagtgagccaagattgcaccactgcactccagcctgagcgacagagcgagactctgtctcaaaataacaataaaaTGTAATATTCACTCTTATCAAATAGTGGATGTCACCACACCCCGACCCTAATTAGTGAGGACTTTCATGTTCTACTTGTCTTCATTTAATCATCATTGTATAAGAGTTTTACAATATCAAATTAGTACATGTATATTACTGAAAGGGAAGGACTGTTAGAAATTTACTTGAGGAATGTCTGCCACTGGGGGCTGAACACAAAAGATCCTATTGTGACCTGCCAGATTATTCACGCACTTAGCAattcaacaaccatcgctgaatgcctactataggccaggtgccatgcaagacagatgtgctcccaccctcaagggttcacagtgtaatagaggagagagatgtta
>gene=chr20_380095-381095; species=papHam
tgttggtgtgtgcctataatcccagctacttgggaagctgaggcaggagaatcacttgaacccaggaggcagagattgcagtgagccaagattgtaccactgcactccagcctgagggacagagcaagactctgtctcaaaataataataaaaTGTAATATTCACTCTTATCAAATAATGGATGTCACCACACCCCGACCCTAATTAGTGAGGACTTTCATGTTCTACATGTCTTCATTTAATCATCATTGTATAAGAGTTTTACATTATCAAATTAGTACATGTATATTACTGAAAGGGAAGGACTGTTAGAAAATTACTTGAGGAATGTCTGCCACTGGGGGCTGAATACAAAAGATCCTATTGTGACCTGCCAGATTATTCACTCatttagcaattcaacaa-cattgctgaatgcctactataggccaggtgccatgcaagacagatgtactcctgccctcaaggattcacagtctaatagaggagagagatgtta
>gene=chr20_380095-381095; species=ponAbe
tggtggtgcgtgcctataatcctggctacttgggaagctgaggcaggagaatcacttgaacccaggagacagagattgcagtgagtcaagattgcaccactgcactccagcctgtgcaacagagcaagactctgtctcaaaataataataaaaTGTAATATTCACTCTTATCAAATAATGGATGTCACCACACCCCGACCCTAATTAGTGAGGACTTTCATGTTCTACTTGTCTTCATTTAATCATCATTGTATAAGAGTTTTACAATATCAAATTAGTACATGTATATTACTGAAAGGGAAGGACTGTTAGAAATTTACTTGAGGAATGTCTGCCACTGGGGACTGAACACAAAAGATCCTATTGTGACCTGCCAGATTATTCACTCACTTAGCAattcaacaaccatcgctgaatgcctactgtaggccaggtgccatgcaagacagatgtgctcccaccctcaaggattcacagtctaatagaggagagagatgtta
>gene=chr20_380095-381095; species=rheMac
tgttggtgtgtgcctataatcccagctacttgggaagctgaggcaggagaatcacttgaacccaggaggcagagattgcagtgagccaagattgcaccactgcactccagcctgagtgacagagcaagactctgtctcaaaataataataaaaTGTAATATTCACTCTTATCAAATAATGGATGTCACCACACCCCGACCCTAATTAGTGAGGACTTTCATGTTCTACTTGTCTTCATTTAATCATCATTGTATAAGAGTTTTACATTATCAAATTAGTACATGTATATTACTGAAAGGGAAGGACTGTTAGAAAATTACTTGAGGAATGTCTGCCACTGGGGGCTGAACACAAAAGATCCTATTGTGACCTGCCAGATTattcactcatttagcaatttaacaa-cattgctgaatgcctactataggccaggtgccatgtaagacagatgtactcctgccctcaaggattcacagtctaatagaggagagagatgtta
>gene=chr20_382236-383236; species=hg19
ggcattgtgatctagcgttagactactactcacctgatgatacgtcagaaggagaatcatctcctttgggtgatccaggatcatgaagccgtgacaatgtccatgattggatgtcaggagcagatgatgttaatgattaaccgtgggtaatgtctacaatatggatacagtgcaaaagggatgattcacatcctacgtggaatagtgcaggattgcatgagatttcatcatgtggttggctgcaggtaactgacattgcagaaagcaaaaccacagatcatgggggTGGGGGTGGGGAACTACTGTACAACATGAGATATATTTGATCAAATAAGATGAGGTGCACCTAAAACTTTCCCTACAGGTTGTATGCCCCTGAGTAAATTGCTTGGTGTCTCTGGATCTCCAGCTGTTCCCCTTCTCTCTGCATGGCTAAGCCCTGTCCGTCACTTGGGGCTGGACCTAGAGCCCTGCCTGGCCACTAAGCCCTCAGAACAGGG
>gene=chr20_382236-383236; species=bosTau
--------------------------------------------------------------------------------------------------------------------------------------------------------------------------------------------------------------------------------------------------------------------------------------------------------------------------------------------------------------------------------------------------------------------------------------------------------------------------------------------------------------------
>gene=chr20_382236-383236; species=calJac
ggcattgtgatctagcgttaggttactactaacctgacgatgcgtcagaaggagaatcatctccctcgggtgatccaacaccatgaagctgtgacagtgtccatggttggatgtcaggagcagacgatgttgatgattaatggtggttaacgtctacaacctggatacagtggaaaagggatgattcacctcctaggtgaaatagtgcaggatggcgtgagacttcatcatgTCGTTGGCTGCAGGCAACTGAAATTGTAGAAGGTGAAAACACAGATCATGGGGGTGGGGGTGGGGAATTACTGTACAACATGAGCTAC-------CAAATAAGATGATGTGCACCTAAAACTGTCCCTACAGGTTGTGTGCCCCTGGGAAAATTGCTTGGTGTCTCTGGATCCCCAGCTGTTCCCCTTCTCTCTGCATGGCTAAGCCCTGCCCATCACTTGAGGCTGAACCTAGAGCTCTGCCTGACCACTAAGCCCTCAGGACAGGG
>gene=chr20_382236-383236; species=canFam
------------------------------------------------------------------------------------------------------------------------------------------------------------------------------------------------------------------------------------------------------------------------------------------------------------TAATAGACAACACGAGATATACTTGATTAAAGAAGTTGATGTGTACATAAAACTGACCCTGTAGGTTGTGTGTTCCTGGACAAATTGCTTGGTGTCTCTGGGCCCCAGCCTGTTCCTCTCCTCTCCATGTAACTAAGCCTTGCCTTGCTTTTGAGACTGGGCCA---GCCCTCCCCTGT-CTGAAGCCTGCAGAACAGAG
>gene=chr20_382236-383236; species=equCab
------------------------------------------------------------------------------------------------------------------------------------------------------------------------------------------------------------------------------------------------------------------------------------------------------------------ACGACATGAGATACACTTGATCTAATAAGTTGATGTGTCCCTAAAACCCACCCTGCAGGCTGTGCGCTCCCCCGCAAATGGCTTGGTGTCT-GGGGCCTCAGCCTGTTCCCCTCCTCTCCGTGTGGCTAAGCCCTGCCCATCACTTGAGGCTG------------------------------------GCTCT
>gene=chr20_382236-383236; species=gorGor
ggcattgtgatctagcgttagactactactgacctgacgatacgtcagaaggagaatcatctcctttgggtgatccaggatcatgaagccgtgacaatgtccatggttggatgtcaggagcggatg-tgttaatgattaaccgtgggtaatatctacaatatggatacaggggaaaagggatgattcacatcctacgtggaatagtgcaggatagcgtgagatttcatcatgtggttggctgccggtaactgacattgcagaaggcaaaaccacagatcatgggggTGGGGGTGGGGAACTACTGTACAACATGAGA-ATATTTGATCAAATAAGATGAGGTGCACCTAAAACTGTCCCTACAGGTTGTATGCCCCTGAGTAAATTGCTTGGTGCCTCTGGATCTCCAGCTGT-CCCCTTCTCTCTGCATGGCTAAGCCCTGTCCATCTCTTGGGGCTGGACCTAGAGCCCTGCCTGGCCACTAAGCCCTCAGAACAGGG
>gene=chr20_382236-383236; species=panTro
ggcattgtgatctagcgttagactactactgacctgacgatacgtcagaaggagaatcatctcctttgggtgatccaggatcatgaggccgtgacaatgtccatggttggatgtcaggagcagatgatgttaatgattaaccgtgggtaatgtctacaatatggatacagtgcaaaagggatgattcacatcctacgtggaatagtgcaggattgcatgagatttcatcatgtggttggctgcaggtaactgacattgcagaaagcaaaaccagagatcatgggggTGGGGGTGGGGAACTACTGTACAACATGAGATATATTTGATCAAATAAGATGAGGTGCACCTAAAACTGTCCCTACAGGTTGTATGCCCCTGAGTAAATTGCTTGGTGTCTCTGGATCTCCAGCTGTTCCCCTTCTCTCTGCATGGCTAAGCCCTGTCCGTCACTTGGGGCTGGACCTAGAGCCCTGCCTGGCCACTAAGCCCTCAGAACAGGG
>gene=chr20_382236-383236; species=papHam
gacattgtgatctagcattaggctactgctgacctgacgatatgtcagaaggagaatcatctcctttgggtgatccaggatcatgaagccatgacaatgaccatggttggatgtcaggagcagatgatgttgatgattaatggtgggtaacgtctacaatatggatacagtggaaaagagatgattcacatcctaggtggaatagtgcaggatggcatgagatttcatcatgtcgttggctgcaggtaactgaaattgcagaaagcaaaaccacagatcatgggggTGGGAGTGGGGAACTACTGTACAACATGAGATATATTTGATTAAATAAGATGATGTGCACCTAAAACTGTCCCTACAGGTTGTATGCCCCTGGGTAAATTGCTTGGTGTCTCTGGATCTCCAGCTGTTCGTCTTCTTTCTGCATGGCTAAGCCCTATCCATCACTTGAGGCTGGACCTAGAGCCCTGCCTGGCCACTAAGCCCTCAGAACAGGG
>gene=chr20_382236-383236; species=ponAbe
ggcattgtgatctagcattagactactactgacctgacgatacgtcaga--gaaaatcatctcctttgggtgatccaggatcatgaagccatgacaatgtccatggttggatgtcaggagcagatgatgccaatgattaaccgtgagtaatgtctacaatatggatacagtggaaaagggacaattcacatcctacgtggaatagtgcaggagggcatgagatttcatcatgtggttggctgcaggtaactgacattgcagaaagcaaaaccacagatcatgggggTGGGGGTGGGGAACTACTGTACAACATGAGATACATTTGATCAAACAAGATGATGTGCACCTAAAACTGTCCCTACAGGTTGTATGCCCCTGAGTAAATTGCTTGGTGTCTCTGGATCTCCAGTTTTTCCCCTTCTGTCTGCATGGCTAAGCCCTGTCCATCACCTGAGGCTGGACCTAGAGCCCTGCCTGGCCACTAAGCCCTCAGAACAGGG
>gene=chr20_382236-383236; species=rheMac
gacattgtgatctagcattaggctactgctgacctgacgatacgtcagaaggagaatcatctcctttgggtgatccaggatcatgaagccatgacaatgaccatggttggatgtcaggagcagatgatgttgatgattaatggtgggtaacgtctacaatatggatacagtggaaaagagatgattcacatcctaggtggagtagtgcaggatggcgtgagatttcatcatgtcgttggctgcaggtaactgaaattgcagaaagcaaaaccacagatcatgggggTGGGAGTGGGGAACTACTGTACAACATGAGATATATTTGATTAAATAAGATGATGTGCACCTAAAACTGTCCCTACAGGTTGTATGCCCCTGGGTAAATTGCTTGGTGTCTCTGGATCTCCAGCTGTTCGTCTTCTTTCTGCATGGCTAAGCCCTATCCATCACTTGAGGCTGGACCTAGAGCCCTGCCTGGCCACTAAGCCCTCAGAACAGGG
>gene=chr20_426015-427015; species=hg19
GGGTGGGAAGGAGAGCAAAGACGTAAGGAGGCCAGGCGCCTCGTGCAGAAGGCCACTGTGCATCACTGGGAACTGCTCTGAATTTCAAAGTCCACAGCTACAAAATGAGGATATTCCAAGGATCAAATAAAATCATGAATGTGGGAACAACAGACCACTGAAAAAAACCCTAACGCCTATAAAGTTGTGGGAGCACTAAGCTGTTTAGAAAGGTATATTGAGACTCACATAAAGAACCACCTAACAACTCTTGACCCAGCAATTCTAAAACTAAAGAGCTGCAAAGAGGAGACAGTCCTTGTGTTCAGCTGCTAAGTCCAATACAGCATGAAAGGAGGCAGTCTCTAGCCATTATACATATAACAAGTGTACATTTCCTCCAACCAAACCAAGTGCTGTATAATAAGCGTACATTTCTCTCACAACCCAAATCCAAAGCTAGTAAGGCTGGGCAACACTTCCTCACACGTAGGCTTCACGGTATAAAAAGATGAGGGAAG
>gene=chr20_426015-427015; species=bosTau
-------------AGCAGAAAAGTTAGGAGGCCA--------------GCACCCATTATGCGTTACTGGGaatcactctgaatttcaaagttcacatatgtaaaatggggatattccaagcatcaagtaagagcatgaatgtggaaacCACAGACCGCTG-GAAAAACTCTAACATCTATAAAGTGTA-GGAAGATTGAGCGGTTCAGAAAGGAGTATTAAGATGTACATGGAGAAGAACCTAAGCTCTCTTAGCCCTGAAATTCTAAAACTAAGACACTGGTAACAGGAGACAGTACTTGTGTTCAGTTGCTAAGCCCAAC------TGAAAGGAGGCAGACTCCAGCTGTTA----CATA------------------------------------TATAACAAGTATACATCTCCTTCATAATGGAAATCAAAACCAGAGGAGCCTGTAGAAT------------ACAGACTTCATCTTAAA--AAGATATGAGAAA
>gene=chr20_426015-427015; species=calJac
GGGTGGGAAGGAGAGTAAAGACATAAGGAGGCC-------TCAGGCAGAAGCCCACTGTGCATCATGGGGAACTGCTCTGAATTTCAATGTCCACAGCTAAAAAATAAGGATATTCCAAGGATCAAATAAAATCATGAATGTGgg----------------AAAAAATCCTAATACCTATAAAGTTGTGAGAGCACTAAGCTGTTTAGAAAGGTATATTGAGACTCACACAAAGAACCATCTAACATCTCTTGACTCAGCAATTCTAAAACTAAGATGCTGCAAAGAGGAGACAGTCCT-GTGTTCAGCTGCTAAGTCCAATACAATGTGAAAGGAGGCAGACTCTAGCTATTATATATAGAACAAGTGTATATTTCCCTCAACCAAACCAAGTGCTATATAATAAGCATACATTTCCCTTGCAACCCAGATCAAAAGCTAGTACAGGTGGGCAACACTTCCTCACA--CAGGCTTCATGGTATAACAAGAGGAGGGAGG
>gene=chr20_426015-427015; species=canFam
AGGCAGAAGCTGTAGCAGAGAAATTGGGAATCCA-GGGCCTACTGAAGGCCACTCCTATGTGCCTCTGGGGACTGCTCTGAATTTCAAGGTCCACATTGGTAAAACGTGGATGTTCCATGGATCAAGTGAGATCATGGAGGTGGAGACCACAGACCACTG-GAAAAACCTGAACATCTGTACAGCCTAGGAAATACTGAGCTATAGGGAAAGGAGTATTAGGACTCCTACAAAGAAGAGCCTCAGCTCTCTTGACCCTGACATCTTAAAGCTAAGACACTGCAAACAGGAG------TTTGCATTCATCTGGTAAGTCCAGCACAGTGTGAACGGAGGCAGTCTCTAGCTGCTG--GATATGAAAGGCATACATTTCCCTGAACCACACTGGCTGTAACAGAACAAGTACACACTTCCATCACAACCCAAATCCAAAACAGAGGAGCATGTGTAATACTTCACCACACATACACTTCATCTGACA--AAGAGCTGGGAAG
>gene=chr20_426015-427015; species=equCab
AGGTGGAAGT----GCAGAGCAGTCTGGAGGCCG-GGGCCTGCCGTAGGCTGCCACTGCTCCCCACTGGCaactgctctgaatttcaagg-ccacatctgtaacatg-ggacattccaaagatcaagtaagatcatgagtgtagaaacCAGAGGCCACTG-AAAATACTCTAACATCTGTAAAGTCTAGGGAGCACTGAGCTGTTCAAAAAGG-GTACTGAGATTAATATAAAGAAAAACCTAACTTCTCTTGATGCTGAAATTCTAAAACTAAG--ATTGCAAATAGGAGATAGTACTTGTGTTCAGTGGATAAGCCCAATACAGTATGA---GAGGCAGTCTCTAGCTGTTA--TATATA------------------------------------TATAACAAGTGCATATTTCCTTCACAACCAGAATCGAAAGCAGAGGAGCCTACGCAACACTCCCCCACATGCAGACTTCATCTTATA--AAGATATGAGAAA
>gene=chr20_426015-427015; species=gorGor
GGGTGGAAAGGAGAGCAAAGACGTAAGGAGGCCAGGCGCCTC-TGCAGAAGGCCAATGTGCATCACTGGGAACTGCTCTTAATTTCAAAGTCCACAGCTACAAAATGAGGATATTCCAAGGATCAAATAAAATCATGAATGTGGGAACAACAGACCACTGAAAAAAACCCTAACACCTATAAAGTTGTGGGAGCACCAAGCTGTTTAGAAAGGTATATTGAGACTCACATAAAGAACCACCTGACAACTCTTGACCCAGCAATTCTAAAACTAAAGAGCTGCAAAGAGGAGGCAGTCCTTGTGTTCAGCTGCTAAGTCCAACACAGTGTGAAAGGAGGCAGCCTCTAGCCATTATACATATAACGAGTGTACATTTCCTCCAACCAAACCAAGCGCTGTATAATAAGCGTACATTTCCCTCACAACCCAAATCAAAAG--------------------------------------------------------------
>gene=chr20_426015-427015; species=panTro
GGGTGGGAAGGAGAGCAAAGACGTAAGGAGGCC---------------AAGGCCACTGTGCATCACTGGGaactgctctgaacttcaaagtccacagctacaaaatgaggatattccaaggatcaaataaaatcatgaatgtGGGAACAACAGACCACTGAAAAAAACCCTAACGCCTATAAAGTTGTGGGAGCACTAAGCTGCTTAGAAAGGTATATTGAGACTCACATAAAGAACCACCTAACAACTCTTGACCCAGCAATTCTAAAACTAAAGAGCTGCAAAGAG--GACAGTCCTCGTGTTCAGCTGCTAAGTCCAACACAGTGTGAAAGGAGGCAGTCTCTAGCCATTATACATATAACCAGTGTACATTTCCTCCAACCAAACCAAGTGCTGTATAATAAGCGTACATTTCCCTCGCAACCCAAATCCAAAGCTAGTAAGGCTGGGCAACACTTCCTCACACGCAGGCTTCATGGTATAAAAAGATGAGGGAAG
>gene=chr20_426015-427015; species=papHam
GGGTGAGAAGGAGAACAAAGATGTAAGGAGAACAGGCGCCTCGTGCAGAAGGCCACTGCACATCACTGGGAACTGCTCTGAATTTCAAAGTCCACAGCTACAAAATGAGGATATTCCAAGGATCAAATAAAATCATGAATGTGGGAACAATACACCACTGAAAAAAACCCTAACACCTATAAAGTTGTGGGAGCACTAAGCTGTTTAGAAAGGTATACTGAGACTCACACAAAGAACCACCTAACATCTCTTGACCCAGCAATTCTAAAACTAAGACGCTGCGAAGACGAGACAGTCCTTGTGTTCAGCTGGTACGTCCAATACAGTGTGAAATGAGGCAGTCTCTAGCTGTTATATATATAACAAGTGTACATTTTCCCTAAACAAACCAAGTGCTGTATAATAAGCGTACATTTCCCTTGCAACCCAAATCAAAAGCTAGTAAGGCTGGGCAACACTTCCTCACATGCAGGCTTCATGGTATAAAAAGATGAGGGAAG
>gene=chr20_426015-427015; species=ponAbe
GGGTGGGAAGGAGAGCAAAGACGTAAGGAGGCCAGGTGCCTTGTGCAGAAGGCCACTGTGCATCACTGGGAACTGCTCTGAATTTCAAAGTCCACAGCTACAAAATGAGGATATTCCAAGGATCAAATAAAATCATGAATGTGGGAACAACAGACCACTGAAAAAAACCCTAACACCTATAAAGTTGTGGGAGCACTAAGCTGTTTAGAAAGGTATATTGAGACTCACACAAAGAACCACCTAACATCTCTTGACCCAGCAATTCTAAAACTAAGATGCTGCAAAGAGGAAACAGTCCTTGTGTTCAGCTGCTAAGTCCAATACAGTGTGAAAGGAGGCAGTCTCTAGCTGTTATATATATAACAAGTGTACATTTCCCCCAACCAAACCAAGTGCTGTATAATAAGCGTACATTTCCCTCGCAACCCAAATCAAAAGCTAGTAAGGCTGGGCAACACTTCCTCACACGCAGGCTTCATGGTATAAAAAGATGAGGCAAG
>gene=chr20_426015-427015; species=rheMac
GGGTGAGAAGGAGAACAAAGATGTAAGGAGAACAGGCGCCTCGTGCAGAAGGCCACTGCTCATCACTGGGaactgctctgaatttcaaagtccacagctacaaaatgaggatattccaaggatcaaataaaatcatgaatgtGGGAACAATACACCACTGAAAAAAACCCTAACACCTATAAAGTTGTGGGAGCACTAAGCTGTTTAGAAAGGTATACTGAGACTCACACAAAGAACCACCTAACATCTCTTGACCCAGCAATTTTAAAACTAAGACGCTGCGAAGACGAGACAGTCCTTGTGTTCAGCTGGTACGTCCAATACAGTGTGAAAGGAGGCAGTCTCTAGCTGTTATATATATAACAAGTGTACATTTTCCCCAAACAAACCAAGGGCTGTATAATAAGCATACATTTCCCTCGCAACCCAAATCAAAAGCTAGTAAGGCTGGGCAACACTTCCTCACATGCAGGCTTCATGGTATAAAAAGATGAAGGAAG
>gene=chr20_439344-440344; species=hg19
CTGGCTTGCAGTAAATGACATTATTTTTCCCATACTGTTAAGGTGATGCTCACTGCAGAACTCTCTAAACAGATCTGCAGACTCTTTGGCCTGTTTCTAACACTACCGGTGTTTCCCAGAGGAGGATGCTGTCCCAACGTGGATTTCGGCTGCTGTTTTTTTCAGGCCCCAACACCACCCTCCTCAACCCCACAGCCTAGTGATTAAATGTCAGTGGCAGATGGAGAAAGCACTCCCACGTGTGCCACTCTGACAAATACTTTATTCCAACTAAATGTATAGGCTCTCACTGTGACATAAAAAGGGAAGAGGAAACAGAAAATTCAAGTGAGCTAAAGATGTATGAATTACAGAGTGAGATCAACTGCTAGACGACACAGGGAGGGAGTTAGCAGCGTCTCCACTGAAAGACAAATTCACAGACATCCTGTTTATTTCCGAAAGAGAAACATCATAGAGCTATTCTTGGGATGTTCAGGAAAAGATTAAAATAAATGCCT
>gene=chr20_439344-440344; species=bosTau
CTGGCCTTTAGTAAATGGCATTATTTCCCCAATATTAATAAGAATATCCTCACTGTAG-------TAAATAGATTTATAGGCACTTTGGCCTTTTTCTAAATCTACTGGTGATTCCCAGGGTAGAATGCTGCTCAAGTGCAGATTTTAGCTGTTGTCT-GTTCAGACCCCAACATCACCTTTCTCAATCCCATATTTAAGTGATCAAATGTTAGTGGAAGATGAAGAAGGCACTCCTGTGTGTGCCACACACACAAACAATTCATTGCACTTAA-TGTACAGGTTTTGATTGTGACATAAAAAGGTAGGAGAAAACAGAAAACTTAAATGATCTGGAGAAGTATAAATTACATAGTGGTATCAACTGTGAGACTACACAATGAGGGAGTAAGCGGAGTCTTAA----CCAATTAATCTACACATACCCTCTTTGCTGCAGAAGAAGAAAAA---------------------GCATGGAAAAAGGTTAAAATcAATGTCT
>gene=chr20_439344-440344; species=calJac
CTGGATTGCAGTAAATGACATTATTTTTTTCGTACTGTTAAAATGATGCTCACTGCAG---------AATAGATCTGTAGACTCTTTGGCCTGTTTCTAAAACTACTAGTGTTTCCCTGAGTAGGATGCTGCCCCAATGTAGATTTCGGCTGCT-CTTTTTTCAGGCCCCAACACCACCTTCCTCAATCCTACATCCTAGTGACTAAATGTCAGCGGCAGATGGAGAAAGCACTCCCACGTCTGCCACTCTGACAAATGCTTTATTGCACCTAAATGTATAGGCTCTCATTGTGACATAAAAAGGGAAGAGGAAACAGAAAACTCAAGTGAACTAAAGATGTATGAATTACAGAGTGAGATCAACTGCTAGACGACACAGGGAAGGAATTAGCAGCGTCTCCATTGAAAAATAAATTCAC--ACGTCCTGTTTATTTCAGAAAGAGAAAAATCATAGCGCTACTCTTGGGATGTTCAGGAAAAGattaaaataaatatct
>gene=chr20_439344-440344; species=canFam
GTGGCCTATAGTAAATGACATTATCTTTCC------CCTAGGGATAGGCTCAGT-CACAACT---TAAATATACACGTAGACACTCTGGCCTTTTTCTAAAACTACTGGTATTTCACAAAGTAGGATATGGCTCAAATGTGGACTTTAGCTGCTGTCT-GTTTAGGTTCCACTATTAAC---------CCCACAATTGAGTAATT----GGTAGTGACAGATGAGGAAGGCATGTGTATATGTGCCACTTG---------TTAATTGCCCCTAA-TATATAGGCTCTCATTGTGACGTTAAAAAGGAAGAGAAAACAGAAAACTCAAATAAGCTGGAGATGTATAAATTATAGAGTGATAACAACTGCTAGGCTACAGAACAAGGAAGTTAGC--AGAGTCAGCTAAACAACTAGT--------------TTCATCTCAGAAAGAGAAAAATCATAGACCTATTCATGGGATGCTCAGGAAAACATTAAAATTAATGTCC
>gene=chr20_439344-440344; species=equCab
TTGGCTTTTGGTAAATGACACTATTTCCCC------CATAAGAAGATGCTCACTGCACAACT---TAAATAGGCCCGTAGACGCTTTGGCCTCTTTCTAAAGCTGCTGGTACTTCTCAGGGTAGGACGGTGCTCAGCTCTGGGTCTCAGCTGCTGCCC-GTTAAGGCCCCACCATTACCTTCCTCAGTCCCACATCAGAGGGACTAA-CGTTAGCAGCAGGTGAGAAAGGC-TTCCCATGTACACCACTCCCAACAC---TTTATTGCACCTAA-TACACATGCTCTCACTGTGACATAAAAAAGGAGGAGAAAACAGAAAACTCCAGT-AGCTGGAGATGTATAAATTACAGAGTGATATACAGTGCTAGAGTACAGAATGAGGGAGTTAGC--AGTCTCAACTGAACAACTAATTTACACATACCCTCTTCACCTCAGAAAGAGAAAAATCAGAGT--TACTCTTGGGATGGTCAGGAAAAGATTAAAGTGAATGTCT
>gene=chr20_439344-440344; species=gorGor
CTGGCTTGCGGTAAATGACATTATTTTTCCCATGCTGTTAAGATGATGCTC-CTGCAGAACTCTCTAAACAGATCTGCAGACTCTTTGGCCTGTTTCTAAAACTACTGGTGTTTCCCAGAGTAGGATGCTGTCCC-ATGTGGATTTCGGCTGCTGTTTTTTTCAGGCCCCAACACCACCTTCCTCAACCCCACACCCTAGTGATTAAATGTCAGTGGCAGATGGAGAAAGCACTCCCACGTGTGCCACTCTGACAAATACTTGATTCCAACTAAAGGTATAGGCTCTCACTGTGACATAAAAAGGGAAGAGGAAACAGAAAATTCAAGTGAGCTAAAGATGTATGAATTACAGAGTGAG-TCAACTGCTAGACGACACAGGGAGGGAGTTAGCAGCGTCTCCACTGAAAGACAAATTCACAGACATCCTGTTTATTTCCGAAAGAGAAACATCATAGAGCTATTCTTGG-ATGTTCAGGAAAAGATTAAAATAAATGCCT
>gene=chr20_439344-440344; species=panTro
CTGGCTTGCGGTAAATGACATTATTTTTCCCATACTGTTAAGATGATGCTCACAGCAGAACTCTCTCAACAGATCTGCAGACTCTTTGGCCTGTTTCTAAAACTACTGGTGTTTCCCAGAGTAGGATGCTGTCCCAATGTGGATTTCGGCTGCTGTTTTTTTCAGGCCCCAACACCACCTTCCTCAACCCCACACCCTAGTGATTAAATGTCAGTGGCAGATGGAGAAAGCACTCCCACGTGTGCCACTCTGACAAATACTTTATTCCAACTAAATGTATAGGCTCTCACTGTGACATAAAAAGGGAAGAGGAAACAGAAAATTCAAGTGAGCTAAAGATGTATGAATTACAGAGTGAGATCAACTGCTAGACGACACAGGGAGGGAGTTAGCAGCGTCTCCACTGAAAGACAAATTCACAGACATCCTGTTTATTTCCGAAAGAGAAACATCATAGAGCTATTCTTGGGATGTTCAGGAAAAGATTAAAGTAAATGCCT
>gene=chr20_439344-440344; species=papHam
CTGGCTTGCAGTAAATGACATTATTTTTCCCATACTGTTAAGATGATGCTCACTGCAGAACTCTCTAAACAGATCTGCAGACTCTTTGGCCTGTTTCTAAAACTACTGGTGTTTCCCAGAGTAGGATGCTGCCCCAGTGTGGATTTCGACTGCTGTTTTTTTCAGGCCCCAACACCACCTTCCTCAACCCCACACCCTAGTGAGTAAATGTCAGTGGCTGATGGAGAAAGCACTCACACGTGTGCCACTCTGACAAATACTTTATTACAACTAAATGTATACACTTTCACTGTGACATAAAAAGGGAAGAGGAAACAGAAAACTCAAGTGAGCAAAAGATGTATGAA-TACAGAGTGAGATCAACTGCTAGATGACACAGGGAGGGGGTTAGCAGCATCTCCACTGAAAAACAAATTCACAGACATCCTGTTTATTTCCGAAAGAGAAACACCATAGAGCTATTCTTGGGATGTTCAGGAAAAGATTAAAATAAACGCCT
>gene=chr20_439344-440344; species=ponAbe
ACGGCTTGCAGTAAATGACATTATTTTTCCCATACTGTTACGATGATGCTCACTACAGAACTCTCTAAACAGATCTGCAGACTCTTTGGCCTGTTTCTAAGACTACT-GTGTTTCCCAGAGTGGGATGCTGCCCCAGTGTGGATTTCGGCTGCTGTTTTTTTCAGGCCCCAACACCACCTTCCTCAACCCCACACCCTAGTGATTAAATATCAGTGGCAGATGGAGAAAGCACTCCCACGTGCGCCACTCTGACAAATACTTTATTCCAACTAAATGTATAGGCTCTCACTGTGACATAAAAAGGGAAGAGGAAACAGAAAACTCAAGTGAGCTAAACATGTATGAATTACAGAGTGAGATCAACTGATAGACAACACAGGGAGGGAGGTAGCAGCGTCTCCACTGAAAAACAAATTCACAGACATCCTGTTTATTTCCGAAAGAGAAACATCATAGAGCTATTCTTGGGATGTTCAGGAAAAGATTAAAATAAATGCCT
>gene=chr20_439344-440344; species=rheMac
CTGGCTTGCAGTAAATGACATTATTTTTCCCATACTGTTAAGATGATGCTCACTGCAGAACTCTCTAAACAGATCTGCAGACTCTTTGGCCTGTTTCTAAAACTACTGGTGTTTCCCAGAGTAGGATGCTGCCCCAGTGTGGATTTCGACTGCTGTTTTTTTCAGGCCCCAACACCACCTTCCTCAACCCCACACCCTAGTGAGTAAATGTCAGTGGCCGATGGAGAAAGCACTCACACGTGTGCCACTCTGACAAATACTTTATTCCAACTAAATGTATAGACTTTCACTGTGACATAAAAAGGGAAGAGGAAACAGAAAACTCAAGTGAGCAAAAGATGTATGAA-TACAGAGTGAGATCAACTGCTAGATGACACAGGGAGGGAGTTAGCAGCATCTCCACTGAAAAACAAATTCACAGACATCCTGTTTATTTCCGAAAGAGAAACACCATAGAGCTATTCTTGGGATGTTCAGGAAAAGATTAAAATAAACGCCT
>gene=chr20_456386-457386; species=hg19
gtgcttgTGTGATTCCATTTGGTCTCTTCTAAGTTTCTGTGATTCATGAGAAGAGCACGCCCTGAGTAGCTGCTGCAACTTCTGCCACATTGGGCAAACCTGAATCCAATTCACATGGAGGTGTCCAGCCCAGCCGACCCACAACCTGAAAAACAGCTGCTTGGGCTGAACTTGATCTAGATCAGCTGAACTACATACAGTTGCCTTAGAAATTTGTGAGACTAAGACTAGACAGAGAACAAAAGCAAAAGAAAGAAAAAATTTGTCTGCAATGACTGGCTAGGAACCTGGACAGATTCCTGGCAACATAGCTGTGCAAAAGCAGCCCCACAAGCAAAATTGAGCCAGGAGACAGGGTTCTGATCCCAGGCATGGGCCTTGGCAGCTGAAACTTGTTAGGCTGGGCCTCTCCCTCGCCAGTTCAGGCAGCCCCTCCTCTGAGGCCTCATGGACCATTCTCTCTTCTCCAAGACTTCAAGATTCCTTCCTAGTGAGttttt
>gene=chr20_456386-457386; species=bosTau
-----------------TTTGGCCTCTTGT--GCCCCAGCCATCC---ATAAGAACATCCCCTGGGTAGCTGCTGCAACTTCTGCTACATGGAG----CCTGAAACCA---AACAC--AGGAGCTCAGTCCAGTCAATCCTCAACCTGAAGCTGAGCCGCTT-GGCTGAACCCACTTTAGATCAGTTGAA----CTATAGCTGACCTAGAGATCTGTGAGGATAA-AAGGACCAGAGAGCAAAAAAAA-AGCAAGAGAAAATTTATCTTTAATGACTGGTTAGAAACCTGGACA-A-TCCTGGAACCACAGCTATACAAAGGCACTCTGGGAAGCAGAACCAAACA-AGACACAGAATTCTGATGCCAAGTGTGGGCCCTGGCAGCTCGAACTCACTAGGCAGGGCCTCTCTCAACTCAGCTCCAGTATCCCCTCTTCTGAGGCTTTCTTGATCATTCTCTCCTCTCCGAGAGTTCTGGACTTCTTTCTGAGGAGTTTTT
>gene=chr20_456386-457386; species=calJac
GTGCTTGTGTGATTTCATTTGGCCTCTTAT--GTTTCAGTG----AAGAGAAGAGCATGCTCTGGATAGCTGCTGCAACTTCTGCCACATTGGGCAAACCTGAATCCAGTTCACACAGAGGTGCCCAGCCCAGTCGAACCACAACCTGAAGAACAGCTGCTTGGGCTGAACTTGGTCTAGATCAGTTGAACT------AGTCACCTTAGAAATCTGTGAGGCAAAGACTAGACAGATGGCCAAAGCAAGAGAAAGAAAAACTTTATCTGCAATGACTGGCTGTAAACCTGGACCGATTCCTGGTACCAGAGCTGTGCAAAAGCAGCCCAGGAAACAAAATTGAGCCAGAAGACACGGTTCTGATCCCAGGCATGGCCCTTGGCAGGTTAAACTTGCTAGGCTGGGCCTCTCCC-AGCCAGTTCAAGCAGCCCCTCCACTGAGGCCTCACTGACCATTCTACCGTCTCCAAGAGTTCAAGTTTCCTTCCTTAGTGGttttt
>gene=chr20_456386-457386; species=canFam
-TGCTTATGTGATTTCATTTGGCTTCTTGT--GTTCCAACAACTC---ATAAGAGTATACCCTGGGCAGCTGCTCCAACTTTAGCCATATGGAACAAACAGGAATCCAACCAACAC--AGGACCCCAGCCCAG-----CCTCAACCTAAAGCAGAGCTGTTT-GGCTGAATCCAGGTTAGG-CAGTTGAA----CTACAGTTGACCTAGA--TCTGTGAGGATAAAAAGGACCAGAGAGCCAAAG--AGAGGAAGAAAACATTTATCTATAATGA----CTAGAAATCT------ATTCTTGGTAGCACAGCTCTGCAAAGGCAGTCCAGGAAGCAGAACAGAGCCAGGAGACAGGATTCTGATCCCAGGTACAGGGCCTGATGGCTAAAACGTACTAGGCTGGGCCCTTCCCTAACCAGCTCCAGCAGCCCTTCCTTTGAGGCTTCTTTGACCATTCTCTCTGTGCCAAGAGCTCAGGATTCCACTCT-----------
>gene=chr20_456386-457386; species=equCab
gtgcttgtgtgatttcatttggccttttat--gctcc-----ttg---agaaaagcatgccccgcatacctgttgcagctttagccacgtggaacaaacccAAGTCTAATCAGCAT--AGGAACCCAGCCCAGCGAAACCTCAACC---AGAAGAATTGCTT-GGCTGAACCCAGTTTAGATCAGTCAAA----CTAAAGTTGACTTAGAGATTTGTGTGATTAGAAAGGACAAGAGAGCAAAGGCAAGAGAGAGCAAAAGTTGATCTGTACTGACCGGCTAGAAAGCTGGTCA-ATTCCTGGCAGCACAGCTTTGCAAAGGCAGTCCAGGCAGCAGAACTGAGCCAGGAGTCAGGGTTCTGCTCCCA-GTGTGGGCCCTGGGAGCTCAAACTTGCTAGGCTGGTC-TCTCCCTAGCcagctctggcatcccctcctctgagccttctctgaccAGTCTCCCTTCCCCAAGAGTTCAGGACTCCTTTCTATG-AGTTTTT
>gene=chr20_456386-457386; species=gorGor
gtgcttgtgtgatttcatctggtctcttataagtttctgtgatccatgagaagagcacgccctgggtagctgctgcaacttctgccacattgggcaaacctgaatccaattcaca-ggaggtgtccagcccagccgacccacaacctgaaaaacagcTGCTTGGGCTGAACTTGATCTAGATCAGCTGAACTACGTACAGTTGCCTTAGAAAT-TGTGAGACTAAGACTAGACAGAGAGCAAAAGTAAGAGAAAGAAAAAATTTATCTGCAATGACTGGCTAGGAACCTGGACAGATTCCTGGCAACACAGCTGTGCAAAAGCAGCCCCACAAGCAAAATTGAGCCAGGAGACAGGGTTCTGATCCCAGGCATGGGCCTTGGCAGCTGAAACTTGTTAGGCTGGGCCTCTCCCTCGCCAGTTCAGGCAGCCCCTCCTCTGAGGCCTCATGGACCATTCTCTCTTCTCCAAGACTTCAAGATTCCTTCCTAGTGAGttttt
>gene=chr20_456386-457386; species=panTro
gtgcttgtgtgattccatttggtctcttataagtttctgtgatccatgagaagagcacgccctgggtagctgctgcaacttctgccacattgggcaaacctgaatccagttcacatggaggtgtccagcccagccgacccacaaCCTGAAAAACAGCTGCTTGGGCTGAACTTGATCTAGATCAGCTGAACTACATACAGTTGCCTTAGAAATTTGTGAGACTAAGACTAGACAGAGAACAAAAGCAAAAGAAAGAAAAAATTTATCTGCAATGACTGGCTAGGAACCTGGACAGATTCCTGGCAACACAGCTGTGCAAAAGCAGCCCCACAAGCAAAATTGAGCCAGGAGACAGGGTTCTGATCCCAGGCATGGGCCTTGGCAGCTGAAACTTGTTAGGCTGGGCCTCTCCCTCGCCAGTTCAGGCAGCCCCTCCTCTGAGGCCTCATGGACCATTCTCTCTTCTCCAAGACTTCAAGATTCCTTCCTAGTGAGttttt
>gene=chr20_456386-457386; species=papHam
gtgcttgTGTGATTTCATTTGGTCTCTTAT--GTTTCTGTGATCCATGAGCAGAGCGTGCCCTGGGTAGCTGCTGCAACTTCTGCCACATTGGGCAAACCTGAATCCAGTTCACATGGAGGTGTCTAGCCCAGCCGACCCACAATCTGAAAAACAGCTGCTTGGGCTGAACTGGATCTAGATCAGCTAAA----GTACAGTTGCCTTAGAAATTTGTGAGACT--GACTAGACAGAGAGCAAAAACAAGAGAAAGAAAAAATTTATCTGCAATGACTGGCTAGAAACCTGGACAGATTCCTGGCAACACAGCTGTGCAAAAGCAGCCCCGCAAGCAAAACTGAGCCAGGAGACAGGGTTCTGATCCCAGGCCTGGGCCTTGGCAGCTGAAACTTTTTAGGCTGGGCCTCTCCCTAGCCAGTTCAGGCAGCCCCTCCTCTGAGGCCTCACTAACTGTTCTCCCTTCTCCAAGACTTCAAGATTCCTTCCTAGTGAGttttt
>gene=chr20_456386-457386; species=ponAbe
gtgcttgTGTGATTTCATTTGGTCTCTTATAAGTTTCTGTGATCCATGAGAAGAGCACGCCCTGGGTAGCTGCTACAACTTCTGCCACATTGGGCAAACCTGAATCCAATTCACATGGAGGTGCCCAGCCCAGCCGACCCACAACCTGAAAAACAGCTGCTTGGGCTGAACTTGATCT--ATCAGCTGAACTACACACAGTTGCCTTAGAAATTTGTGAGACTAAGACTAGACAGAGAGCAAAAGCAAGAGAAAGAAAAAATTTATCTGCAATGACTGGCTAGGAACCTGGACAGATTCCTGGCAACACAGCTGTGCAAAAACAGCCCCGCAAGCAAAATTGAGCCAGGAGACAGGGTTCTGATCCCAGGCATGGGCCTTGGCAGCTGAAACTTGTTAGGCTGGGCCTCTCCCTAGCCAGTTCAGGCAGCCCCTCCTGTGAGGCCTCATGGACCATTCTCTCTTCTCCAAGACTTCAAGATTCCTTCCTAGTGAGttttt
>gene=chr20_456386-457386; species=rheMac
gtgcttgtgtgatttcatctggtctcttat--gtttctgtgatccatgagaagagcgtgccctgggtagctgctgcaacttctgccacattgggcaaacctgaatccagttcacatggaggtgtccagccccgccgacccacaaCCTGAAAAACAGCTGCTTGGGCTGAACTGGATCTAGATCAGCTAAA----GTACAGTTGCCTTAGAAATTTGTGAGACTAAGACTAGACAGAGAGCAAAAACAAGAGAAAGAAAAAATTTATCTGCAATGACTGGCTAGAAACCTGGACAGACTCCTGACAACACAGCTGTGCAAAAGCAGCCCCGCAAGCAAAACTGAGCCAGAAGACAGGGTTCTGATCTCAGGCATGGGCCTTGGCAGCTGAAACTTTTTAGGTTGGGCCTCTCCCTAGCCAGTTCAGGCAGCCCCTCCTCTGAGGCCTCACTAACTGTTCTCCCTTCTCCAAGACTTCAAGATTCCTTCCTAGTGAGttttt
>gene=chr20_469494-470494; species=hg19
TTACATAAACGGGTCATCATGTCTACAGGTATGAATGCTACCTCCTAACAGTTTAGACTTCAACTCAATGTGATAGTGTTAGAAAAAGCAAACTACTTTATAAACTGGTTTCTTCCTCTTGAAATGTCACcctggtgaacccttatttttctcccctcaaaacccaattgaagatgtcacttcttttgggaagctcccattgcacactcaaactactcaccactactgccttttgtgccttgtccacatttctactctgaagttatgactgtaacctattttgttgtatgtttgactcccttacaagatcagctatgaactatctgaggggaagaaaactattctttcttttttctgtattcctcagtactgcatgcacttgatacagagtTATTGACTTTAATGGAATTCAGGTTGTATTCTTTGACTCATTAAAATTGGACATGGTGCTCAAAGGGAACAAGACAATGGTACCTTCCACAAGGTCCTAGAATCATTCC
>gene=chr20_469494-470494; species=bosTau
TAACAATATGGGACCATCATGGCTACAGGTACGAACGCTACCCATTTAC--TTCAAATCACTACC-AGTGTGAACATATAAGAAAAAACAAACGGTTTTATAACCTGGTTCCTTCCCTctggaatg---------TCATCCCCCACCCTCCGCCCCCAACAGCCTAGCTGAAGATATTACTTCCTTTGGAAAGTTCTCCTCA-----TCAGACCACTCATTATAACTGCCTTTTATATCTTATCTACACTTTTA--CCGACTTTATGACCATGACTTATTTTCTTATACATTTGGTTCTCTTACTAGGTAGACTGTGAAAAACCTTGGGCAGAG--GGCTATTTTTTT-----CCTATATTCCTCAAACCTGCGTGCATCTAACAAAAAGCTGCTGATTTTAACTGAATTTACCTGATATTCTTCAACTCATCAAAATTAATCACTGTGCTC-----AAACAAGGCAACGGTACCTCCCACAAGGCCCTAGAATCAT---
>gene=chr20_469494-470494; species=calJac
TAATATAAAGGCATCATCATGTCTACAGGTATGAATGCTACCTTGGAACAATTTAGACTTCAACTCAATGTG---GTGTTAGAAAAAGCAAATCACTTTATAAACTGGTTCCTTCCTCTTGAAATGTCACCCTGGTGAA----------------CTCAAAACCCAATTGAAGatgtcacttcttttgggaggctccc-ttgcacactcagactatttaccactactgccttttttgccttgtccacacttccactctgaagttacgactataatctatttccttgtatgtctgactcccttacaagatcgactatgaactatttga-gggaag--aactgttcttttttttttctgtaatcctcagtactgcatgcacttgatacagagtTACTGACTTTAATGGAATCCAGGTTGTATTCTCTGACTCATTAAATATGGACATGGTACTCAAAGGGAACAAGGCAGTGGTACCTTCCACAAGGTCCTAGAATCATTCC
>gene=chr20_469494-470494; species=canFam
TAACAGAAAGGGGTCACTATGGTTAGAGGTATGAATGTGA-CAACTTAT--TTAAAATTATTACTCAACATGAAGGTGTCAGGAAAAGCAAATAGTCTTATAACCTGGTTCCTTCCCCTTAAAAGGTCTCTctggtcaagcattatc--ccccacctcacaacccaactgaaaatgtcacttcttttgggaagctgctcttgtacattcagaccactctctacaactgacttttgtacctggtctacagctctactctgactttatgactgtaacttatttccttatatgttctgttcccttactgaatagagtatgagctatttgagagaagg--gactattctttt---attctgtattccT--------CATGTCCTGACTACAGACTTACTGATTTTAACTAAATTCAGGTGGCA----CTGACTCA-TAAAAATGGTCATGGTGCTC-----CAACTAGGCAACAGTACCTTCCACAAGGTCCTAGAATCATTCC
>gene=chr20_469494-470494; species=equCab
TAAAAGAAAGCGATCACCATGGCTATGGGTGTGAATGTTACCGATTTAA--TTCAGATTATTGCTCAGTGTGAAGGTATCAAAAAGATGCAATTGCTTTGTAACCTGGTTCCTTCCCCTTGAAATGTCACcctggtgaagtcttatttgtcccccctcacaacccagctgaagacgtcacatcttttggaaagcttccctagtacactcagaccactcaccacaactgctgtttgcaccctgtctacatttctaccctgactttatgcctgtgacctctgtc-----atgtttggttcctgaactagat-gattatgaactatttgagaagagg--gactattctttt----ttctgtattcTTCAATCCTGCGTGCGGGTGATACAGAGTTGCTGGTTTTAATCGAATTCAGGTGGTATTCTTAGACTCATTAAAAATGTTCATTGTgctc---ggAAACAAGGCAACAGTACCTTCCACAAGGCCCTAGAATCATTCC
>gene=chr20_469494-470494; species=gorGor
TTACATAAATGGGTCATCATGTCTATAGGTATGAATGCTACCTCCTAACAGTTTAGACTTCAACTCAATGTGA-AGTGTTAGAAAAAGCAAACTACTTTATAAACTGGTTTCTTCCTCTTGAAATGTCACCCTGGGGaacccttatttttctcccctcaaaacccaattgaagatgtcacttcttttgggaagctcccattgcacactcaaactactcaccactactgccttttgtgccttgtccacacttctactctgaagttatgactgtaacctattttgctgtacgtttgactcccttacaagatcaactatgaactatttgaggggaagaaaactattctttcttttttctgtattcctcagtactgcatgcacttgatacagagtTATTGACTTTAATGGAATTCAGGTTGCATTCTTTGACTCATTAAAATTGGGCATGGTGCTCAAAGGGAACAAGGCAATGGTACCTTCCACAAGGTCCTAGAATCATTCC
>gene=chr20_469494-470494; species=panTro
--------------------------------------------------------------------------------------------------------------------------------------------------------------------------------------------------------------------------------------------------------------------------------------------------------------------------------------------------------------------------------------------------------------------------------------------------------------------------------------------------------------------
>gene=chr20_469494-470494; species=papHam
TAACATAAAGGGGTCATCATGTCTATAGGTATGAATGCTGCCTCCTAACAGTTTAGACTTCAACTCAATGGGATAGTGTTAGAAAAAGCAAACTACTTTATGAACAGGTTTCTTTCTCTTGAAATGTCATcctggcgaactcttatttttctcccctcaaaacccaattgaagatgtcacttcttttgggaagctcccattgcacactcaaaccactcatcgctactgccttttgtgccttgtccacacttctactctgaagttatgactataatctattttgttgtatgtttgactcccttacaagatcaactatgaactactcga-gggaag--aactattctttc-tttttctgtattcctcagtactgcatg-acttgatacagagtTATTGACTTTAATGGAATTCAGGTTGTATTCTTTAAATCATTAAAATTGGACACGGCACTCAAAGGGAACAAGGCAATGGTACCTTCCACAAGGTCCTAGAATCATTCT
>gene=chr20_469494-470494; species=ponAbe
TTACATAAACGGGTCATCACGTCTACAGGTATGAATGCTACCTCCTAACAGTTTAGACTTCAACTCAATGTGATAGTGTTAGAAAAAGCAAACTACTTTATAAACTGGTTTCTTCCTCTTGAAATGTCACcctggtgaactcttatttttctcccctcaaaacccaattgaagatgtcgcttcttttgggaagctcccattgcacactcaaactactcaccactacggccttttgtgccttgtccacacttctactctgaagttatgactgtaatctattttgttgtatgtttgactcccttacaagatcaactatgaactatctga-gggaagaaaactattctttcttttttctgtattcctcagtactgcatgcacttgatacagagtTATTGACTTTAATGGAATTCAGGTTGTATTCTTTGACTCATTAAAATTGGACATGGTGCTCAAAGGGAACAAGGCAATGGTACCTTCCACAAGGTCCTAGAATCATTCC
>gene=chr20_469494-470494; species=rheMac
TAACACAAAGGGGTCATCATGTCTATAGGTATGAATGCTGCCTCCTAACAGTTTAGACTTCAACTCAATGGGATAGTGTTAGAAAAAGCAAACTACTTTATAAACCGGTTTCTTTCTCTTGAAATGtcatcctggcgaactcttatttttctcccctcaaaacccaattgaagatgtcacttcttttgggaagctcccattgcacactcaaaccactcatcgctactgccttttgtgccttgtccacacttctactctgaagttatgactataatctattttgttgtacgtttgactcccttacaagatcaactatgaactactcga-gggaag--aactattctttc-tttttctgtattcctcagtactgcatg-acttgatacagagTTACTGACTTTAATGGAATTCAGGTTGTATTCTTTAAATCATTAAAATTGGACATGGCACTCAAAGGGAACAAGGCAATGGTACCTTCCACAAGGTCCTAGAATCATTCC
>gene=chr20_478489-479489; species=hg19
ACAGTAATTCAAACCAAGACTTGGCTCATTTACCGTTGTTCCAAGATCTGTCCATTCACTGCCCTCTATTTCTCCAACATTACATTAACTTTAAAGAGATACTTTGGGTCTTCAACTCTTAAAAATGAAGAATTACTTAAACATATATTGCGGAAGCTATAATCCACTGTCAGAAACATACTGATCTAGATACGTTAATATGCACTGACACCCACCTATAATTTAGTTTGCTTTTCATGTATCTTCAGACCTTCTCAAAAGAGGCATTTTGGCAAATATACTGCCTCCTTAGTAGGGAACTAACTCATCTTTGCCTTACATAGTTGGCCCTGCAGATCACCAGTGGGTATGCAGATGGCATGATACCAAACCTGTTGAGTCAATTTAACAAAACTATTCTTGTTCCAATTGGAAAGTAAACTCTGAACAACTGTTATGTATCCTTTCCAGTTTCCAAAGAGTTGCAGAATGTTTTTTACATGGACATATCTTtttttttt
>gene=chr20_478489-479489; species=bosTau
GTAGTAATTCAAATCAAGACTTGGCTCATGTACCACTGTTCTAAGA----CCTGTTTACCAGTCTCTACTTCTCCAACATAACATTAACTTTAAAGATATACTTTGGGGTTTCAACTCTTAAAAGTGAAAAACTACTTAAGCTCATATTGTTCAAACTATAATCTACTTTTGGAAGCATACCAATTGATATTTGC-AACATGCGCTGATACACATTTTCAGCTTAGTTTGTTTTTCATTTACTTCCAGATCTTCTCATAAAAGGAATGTGGGCAAATACATAACCTCCTTAGTAGGGAATTAACCCACCTTTGGTCTACACAGTCGCCACTGCAGATCACCAGTGGGTACGCAGATGGCTTGTTGCCAAACACATCAGGACAATTTAACAGAA-TATTTCTGTCCCAATTTGAAAGTA----------------------------------------------------------------------------------
>gene=chr20_478489-479489; species=calJac
ACAGTAATTTCAACCAAGACTTGGCTCATTTACCGTTGTTCCAAGATCTGG---------------------TCCAACATTACATTAACTTTAAAGAGATACTTTGAGTCTTCAACTCTTAAAAGTGAAGAATTACTCAAACATATATTGCAGAAGCTATAATCCA--GTCAGAAATATACCGATCTAGATACGCTAATATGCATTGATACACACTTATAATTTAGTTTGCTTT-----TATCTTCAGACCTTCTCAAAAAAGGCATTTTGACAAATATACCACCTCCTTAACAGGGAACTAATTCATCTATGGCTTACAGAGTAGGCCCTGCAGATCACCAGTGGGTACACAGATGTTACGATGCCAAACCCGTTGAGTCAATTTTACC--------------------------------------------------------------------------------------------------------------
>gene=chr20_478489-479489; species=canFam
GTAGTAATTCAAACTAAGACTTGGCTCATTTGACACTGTTCCAAGGTCTGTCTGTTCACCAGTCTCTGCTTCTCCAACAGAAAATGCTTTTTAAAGAGATACTTTGGGTTTTTAATCCTTAAAAGTGAAGACTTATTTAAACTTGTATTGCTCAAGCTATAATGCACTGTTGGGAATATACCAATTTATATATGT-AACATGCATTAATACACATTTGTAATTTACTCTGCTTTTCATTTATCTCCAGACCTTTTCATACAAGGCATTTTGG--------------CCTCAGTAAGGTATTAACCCATCTTTGGCTTACAT---TAGCACTGTGGATCACTAGTGGGTATGCAGATGGCTTGCTGACAAATCT-----GTCAATTTAACAGAACTATTCCTGTCCCAATTTGAAAGTTAACTCCAAATGACTATCATGTATCCTTTCCAGGTTCCAAAAAGTTGCAGATT------------------------------
>gene=chr20_478489-479489; species=equCab
GCAGTAATTCAAACCAAGACATGGCTTATTTGCCCTTGTTCCAAGATCTGTCTGTTCACCAGTGTCTACTTCTCCAGTAGA---TTCACTTTAAAGAGATACTTTGAGTCTTTAACTATCAAATGTGAAGA-TTATTTAAACTCATATTGCTGAAGCTATAATCCACTATTGGAAACATAGCAATTTATATATGC-AACATGCACTGATCAACATTTGCAATTTAGTTTGCTTTTCATTTATCTCCAGACCATCTCATAAAAGGCATTTTGGTAAATACACAGCCTCCTTAGCAGGGAACTAACTCATCTCTGGCTCACATAGTTAGTGTTGCAGATCACGAGTAGGTATGCAGACGACTTGCTGCCAAATCTGCTGAGCCAATTTAAAGGAATTATTCCTGTCCCAGTTTGAAAGCAAACTCTGAACAACTGTTAGGTATCCTTTCCAGTTTCCAAAAAGCTGTAGACT------------------------------
>gene=chr20_478489-479489; species=gorGor
ACAGTAATTCAAACCAAGACTTGGCTCATTTACCGTTGTTCCAAGATCTGTCCATTCACTGCCCTCTATTTCTCCAACATTACATTAACTTTAAAGAGATACTTTGGGTCTTCAACTCTTAAAAATGAAGAATTACTTAAACATATATTGCAGAAGCTATAATCCACTGTTAGAAACATACTGATCTAGATACGTTAATATGCACTGACACACACCTATAATTTAGTTTGCTTTTCATGTATCTTCAGACCTTCTCAAAAGAGGCATTTTGGCAAATATACTGCCTCCTTAGTAGGGAACTAACTCATCTTTGGCTTACATAGTTGGCCCTGCAGATCACCAGTGGGTATGCAGATGGCATGATGCCAAACCTGTTGAGTCAATTTAACAAAACTATTCTTGTTCCAA-TGGAAAGTAAACTCTGAACAACTGTTATGTATCCTTTCCAGTTTCCAAAGAGTTGCAGAATGTTTTTTACATGGACATATCtttttttttt
>gene=chr20_478489-479489; species=panTro
ACAGTAATTCAAACCAAGACTTGGCTCATTTACCGTTGTTCCAAGATCTGTCCATTCACTGCCCTCTATTTCTCCAACATTACATTAACTTTAAAGAGATACTTTGGGTCTTCAACTCTTACAAATGAAGAATTACTTAAACATATATTGCGGAAGCTATAATCCACTGTCAGAAACATACTGATCTAGATACGTTAACATGCACTGACACACACCTATCATTTAGTTTGCTTTTCATGTATCTTCAGACCTTCTCAAAAGAGGCATTTTGGCAAATATACTGCCTCCTTAGTAGGGAACTAACTCATCTTTGGCTTACATAGTTGGCCCTGCAGATCACCAGTGGGTATGCAGATGGCATGATGCCAAACCTGTTGAGTCAATTTAACAAAACTATTCTTGTTCCAATTGGAAAGTAAACTCTGAACAACTGTTATGTATCCTTTCCAGTTTCCAAAGAGTTGCAGAATGTTTTTTACATGGACATATCtttttttttt
>gene=chr20_478489-479489; species=papHam
ACAGTAATTCAAACCAAGACTTCGCTCATTTACCGTTGTTCCAAGATCTGTCCATTCACTGCTCTCTATTTCTCCAACACTACATTAATTTTAAAGAGATACTCTGGGTCTTTAACTCTTACTAGTGAAGAATTACTTAAACATATATTGCAGAAGCTATAATCCACTGTTAGAAACATATCGATCTAGATACGTTAATATGCACTGATACACACCTATAATTTAGTTTGTTTT-----TATCTTCAGATCTTCTCAAAAAAGACATTTTGGCAAATATACTGCCTCCTTACTAGGGAACTAACTCATTTTTGGCTTATATAGTTAGCCCTGCAGATCACCAGTGGGTATGCAGATGGCATGATGCCAAACCTGTTAAGTCAATTTAA-AAAACTATTCTTGTTCCAATAGGAAAGTAAACTCTGAACAACTGTTATGTATCCTTTCCAGTTTCCAAAGAGTTGCAGAATGTTTTTTACATGGACATGTCtttttttttt
>gene=chr20_478489-479489; species=ponAbe
ACAGTAATTCAAACCAAGACTTGGCTCGTTTACCGTTGTTCCAAGATCTGTCCATTCACTGCCCTCTATTTCTCCAACATTACATTAACTTTAAAGAGATGCTTTGGGTCTTCAACTCTTAAAAGTGAAGAATTACTTAAACATATACTGCGGAAGCTATAATCCACTGTTAGAAACATACTGATCTAGATACGTTAATATGCACTGACACACACCTATAATTTAGTTTGCTTTTCATGTATCTTCAGACCTTCTCAAAAGAGGCATTTTGGCAAATATACTGCCTCCTTAGTAGGGAACTAACTCATCTTTGGCTTACATAGTTGGCCCTGCAGATCACCAGTGGGTATGCAGATGGCATGATGCCGAACCTGTTGAGTCAATTTAACAAAACTATTCTTGCTCGAATTGGAAAGTAAACTCTGAACAACTGTTATGTACCCTTTCCAGTTTCCAAAGAGTTGCAGAATGTTTTTTACATGGACATATCtttttttttt
>gene=chr20_478489-479489; species=rheMac
ACAGTAATTCAAACCAAGACTTCGCTCATTTACCGTTGTTCCAAGATCTGTCCATTCACTGCTCTCTATTTCTCCAACATTACATTAATTTTAAAGAGATACTCTGGGTCTTCAACTCTTAAAAGTGAAGAATTACTTAAACATATATTGCAGAAGCTATAATCCACTGTTAGAAACATACCGATCTAGATACATTAATATGCACTGATACACACCTATAATTTAGTTTGTTTT-----TATCTTCAGACCTTCTCAAAAAAGACATTTTGGCAAATATACTGCCTCCTTACTAGGGAACTAACTCATTTTTGGCTTATATAGTTAGCCCTGCAGATCACCAGTGGGTATGCAGATGGCATGATGCCAAACCTGTTAAGTCAATTTAA-AAAACTATTCTTGTTCCAATAGGAAAGTAAACTCTGAACAATTGTTATGTATCCTTTCCAGTTTCCAAAGAGTTGCAGAATGTTTTTTACATGGACATGTCtttttttttt
>gene=chr20_485236-486236; species=hg19
TCATTATATAATGAAAAGTAAAGGAAATAAGTATTAGGCAATAactgggagagaagagactgtacctttgctcccttactctgccacaacctagctatatgagtcaactcaaatcacttctcttgcttcagtttcccgatctgtcaaataagcagaacttgttctattgagttcataggatACAATAAAATTTTATTTATTTGCTTTGGCACCAAAAACCTTTTAAATGCTGTTTTAAAAAAGTCTTCAAAACTACTTTTAAAAATCTATATTCCAAATACCTCTGAAATTATCTCTTGTACTCACCTTGAGAATTTTAACAACAACTTTTTCATTATTTGTGATGTTGATGGCTTCAAATACTTCACTGTATTTACCTCGGCCTAATTTTCGAACCAGCTGGTAGTCATCTTGATTTCTGTGGACACAAACAAAATGACTTATAAACGGTCAAATTATCAGCATCAATTCAAATTACAGGAATCTATTACCAGCAGCTG
>gene=chr20_485236-486236; species=bosTau
------------------------------------------------------------------------------------------------------------------------------------------------------------------------------------------------------------------------------------------------------------------------------------------------------------------------------------------------------GATGTTGATGGCTTCAAATACTTCACTGTATTTACCCCGACCTAATTTTCTAACCAGCTGGTAGTCATCTTGATTTCTGGGAACAAAAATACAGTGATTT-ACAAAGTTCAAATTATCA-TACTATTTCAATTTACAAAACTGTCgtgtcagtcgc--
>gene=chr20_485236-486236; species=calJac
TCATTATATAATTAAAAGTATAGGAAATAAGTATTAGGTCAGAACT-AGAGAGAAGAGACTGTACCTTTACTCCCTTACTCTGCCACA------------GAGTcaactcaaatcatctctcttgcttcagtttcctgatctgtcatataagcacaacttgttctattgagttcacaggatACAATAAAATTTTATTTATTTGCTTTGGCACCAAAAACCTTTTAAATGCCATTTTAAAAAAGTTTTCACAACTACGTTTAAAAATCTATATTCCAAATACCTCTGAAATTATCTCTTGTACTCACCTTGAGAATTTTAACAACAACTTTTTCATTATTTGTGATGTTGATGGCTTCAAATACTTCACTGTATTTACCTCGGCCTAATTTTCGCACTAGCTGGTAGTCATCTTGATTTCTGTGGACAAAAACAAAATGACTTATAATAAGTCAAATTATCAGCATCAATTCAACTTACAGGAATCTATTACCACCAAGTG
>gene=chr20_485236-486236; species=canFam
ATGGATTATAACTAAAAATCTAGGGAATCAGTATTAGGTAAGACctaggagagagaagatcgaacctttactcccttcttcctccacaatctagctgtatggcttgaatcaaatcacttctcttgcttcagtttcct-atctgtcaaataaagagAAACTCTTCTATCCACTTCACCAGAC---AATAAAT------AAAGTGTTAAAGCACAAAAACCCTTTCAAATGCTACTTGAAAAAAGGtatTACGATTACTTAAAAAAATCTAAATTCCAAATACCTCTGAAATGATAACTTATACTCACCTTGAGAATTTTAACAACAACTTTTTCATTATTTGTGATGTTGATGGCTTCAAATACTTCACTGTATTTACCCCGGCCTAATTTTCGAACCAGCTGGTAGTCATCTTGATTACTGTGAACAAAAACACAATGATTTCAAAAAGTTCAAACTATAG-CACTAAT-TAACTTTAAAAACTCTACTATCAGGAGGAG
>gene=chr20_485236-486236; species=equCab
AGAGAGTATTACTAAAAATACAGGAAACTGGCATTGCACAAGATCTAGGAGAGAGGAG-----------ACTCCCCTCctctgccacaatctagctgtatgacttgagttaaatcacttctcttgcttcggttccctgatccgtcaaatgaataaaacctcttctactgattttagaggacacaacaaaat------aaggcattaaagcaCAATGACCATTTCAAATGCTACTT-AAAAAAGGCATCACTATTACTTAAAACAATCTAAATTCCAAATAATTCTGAAATTATCACTTGCACTCACCTTGAGAATTTTAACAACAACTTTTTCATTATTTGTGATGTTGATGGCTTCAAATACTTCACTGTATTTACCCCGGCCTAATTTTCGAACCAGCTGGTAGTCATCTTGATTTCTGTGAACAAACACACAATGATTT-AAAACGTTCAAATTATTA-CACCAATGCAACTTACAAAACTCTATAAACAGCAGGAG
>gene=chr20_485236-486236; species=gorGor
TCACTATATAATGAAAAGTAAAGGAAGTAAGTATTAGgcaataactgggagagaacagactgtacctttgctcccttactctgccacaacctagcta-atgagtcaactcaaatcacttctcttgcttcagtttcctgatctgtcaaataagcagaacttgttctattgagttcataggatACAATAAAATTTTATTTATTTGCTTTGGCACCAAAAACCTTTTAAATGCTGTTTTAAAAAAGTCTTCA-AACTATTTTTAAAAATCTATATTCCAAATACCTCTGAAATTATCTCTTGTACTCACCTTGAGAATTTTAACAACAACTTTTTCATTATTTGT-----------------------------------------------------------------------------------------------------------GTCAAATTATCAGCATCAATTCAACTTACAGGAATCTATTACCAGCAGGTG
>gene=chr20_485236-486236; species=panTro
TCATTATATAATGAAAAGTAAAGGAAATAAGTATTAGgcaataactgggagagaagagactgtacctttgctcccttactctgccacaacctagctatatgagtcaactcaaatcacttctcttgcttcagtttcctgatctgtcaaataagcagaacttgttctattgagttcataggatACAATAAAATTTTATTTATTTGCTTTGGCACCAAAAACCTTTTAAATGCTGTTTTAAAAAAGTCTTCAAAACTATTTTTAAAAATCTATATTCCAAATACCTCTGAAATTATCTCTTGTACTCACCTTGAGAATTTTAACAACAACTTTTTCATTATTTGTGATGTTGATGGCTTCAAATACTTCACTGTATTTACCTCGGCCTAATTTTCGAACCAGCTGGTAGTCATCTTGATTTCTGTGGACACAAACAAAATGACTTATAAACGGTCAAATTATCAGCATCAATTCAACTTACAGGAATCTATTACCAGCAGGTG
>gene=chr20_485236-486236; species=papHam
TCATTATATAATGAAAAGTATAGGAAATAAGTATTAGgcaagaactgggagagaagagactgtacctttgctcccttactctgccacaacctagcaatataagtcaactcaaatcacttctcttgcttcagtttcctgatctgtcaaataagcagaacttgttctattgagttcacagTATACAACAAAATTTTATTTATTTGCTTTGGCACCAAAAACTTTTAAAATGCTGTTTTAAAAAAGTCTTCACAACTATTTTTAAAAATCTATATTCCAAATACCTCTGAAATTATCTCTTGTACTCACCTTGAGAATTTTAACAACAACTTTTTCATTATTTGTGATGTTGATGGCTTCAAATACTTCACTGTATTTACCTCGGCCTAATTTTCGAACCAGCTGGTAGTCATCTTGATTTCTGTGGATACAAACAAAATGACTTATAAATGGTCAAATTATCAGCATCAATTCAACTTACAGGAATCTACTGCCAGCAGGTG
>gene=chr20_485236-486236; species=ponAbe
TCATTATATAATGAAAAGTAAAGGAAATAAGTATTAGgcaagaactgggagagaagagactgtacctttgctccctcactctgccacaacctagctatatgagtcaactcaaatcacttctcttgcttcagtttcctgatctgtcaaataagcagaacttgttctattgagttcataggatACAATAAAATTTTATTTATTTGCTTTGGCACCAAAAACCTTTTAAATGCTGTTTTAAAAAAATCTTCAAAACTATTTTTAAAAATCTATATTCCAAATACCTCTGAAATTATCTCTTGTACTCACCTTGAGAATTTTAACAACAACTTTTTCATTATTTGTGATGTTGATGGCTTCAAATACTTCACTGTATTTACCTCGGCCTAATTTTCGAACCAGCTGGTAGTCATCTTGATTTCTGTGGACACAAACAAAATGACTTATAAACAGTCAAATTATCAGCATCAATTCAACTTACAGGAATCTATTACCAGCAGGTG
>gene=chr20_485236-486236; species=rheMac
TCATTATATAATGAAAAGTATAGGAAATAAGTATTAGgcaagaactgggagagaagagactgtacctttgctcccttactctgccacaacctagcaatataagtcaactcaaatcacttctcttgcttcagtttcctgatctgtcaaataagCAGAACTTGTTCTATTGAGTTCACAGTATACAACAAAATTTTATTTATTTGCTTTGGCACCAAAAACTTTTAAAATGCTGTTTTAAAAAAGTCTTCACAACTATTTTTAAAAATCTATATTCCAAATACCTCTGAAATTATCTCTTGTACTCACCTTGAGAATTTTAACGACAACTTTTTCATTATTTGTGATGTTGATGGCTTCAAATACTTCACTGTATTTACCTCGGCCTAATTTTCGAACCAGCTGGTAGTCATCTTGATTTCTGTGGATACAAACAAAATGACTTATAAATGGTCAAATTATCAGCATCAATTCAACTTACAGGAATCTACTGCCAGCAGGTG
>gene=chr20_510426-511426; species=hg19
TATATCTCCTATTTGGCTCACATATTACTTTTAAAAattgagataaaatccatgtaacataaaactcatcattttagggtacaatcagtaccctaaaatggtgtgttttcgtatattcacaatgctgtggaaccatcaccactatctgattccagaacacttcatcgccccaaaaagaaacccagtacctcagaggattaactcccaatagcctcttcctacaatcctctggcaaccaataatctgctttctgtcttcatgtatttgcctattatggacatttcacataaatggaatcatgcaatatgtggcctcttccacttagcaaaatgtctacaagtttatccacgttgttgcaagtatcagtaattcatttccttttacagctgaattcactgtataaatacatcacattctggttgtccattcactgacagatatttggactgtctccactttttggctactatgaaataatgtcgctaggtgcatatgtgtac
>gene=chr20_510426-511426; species=bosTau
--------------------------------------------------------------------------------------------------------------------------------------------------------------------------------------------------------------------------------------------------------------------------------------------------------------------------------------------------------------------------------------------------------------------------------------------------------------------------------------------------------------------
>gene=chr20_510426-511426; species=calJac
TATATCGCCTATCTGGCTCAAATATTACttttaaaaactgagataaaatccatgttgcataaaactaatcattttggggtacaatcagtaccctagaatggcatgctttagtacatttacaatgctgtgaaaccatcactactgtctgattccagaacaccacatcgcccc-aaaagaaacctagtacctgagaggagtaactcccaacagcctcttcctacaatcctctggcaaccaataatctgctttctat-tccatatatttgcctattatggacatttcacataaatggaatcatgcaatatgtggcctcctttacttagcaaaatgtctccaaggttatccacattgttgcaaatatcagtagttcattcccttgtatggctgaattcactgtataaagacaccacattttggttaaccattcattgacagatatttggactgtctctactttttggctactatg-aataatgtcgctaggtgcatttgtgtaT
>gene=chr20_510426-511426; species=canFam
--------------------------------------------------------------------------------------------------------------------------------------------------------------------------------------------------------------------------------------------------------------------------------------------------------------------------------------------------------------------------------------------------------------------------------------------------------------------------------------------------------------------
>gene=chr20_510426-511426; species=equCab
-ATATGTCCTATTTGGCTCACATAGTATTTTTTAAAattgagataaaatccacataacataaaattcaccattttaaagtacaatcag----------tgg---tttttagtatattc-caat---gtgcaaccatcacagcgatctgattccagaacacttcgtcacccccaaaagaaacccaatacc-catagcag-agctcctaataccctcccccctcag----ctggaaaccactgatctgctctctgtctctatgaatttgcctatcctggacatttcatataaatggaatcatacagtatgtgacctctttcatttagc---agattttcaaggttatccatgttgtagcttttaacagtagctcattcctttttatgactaaatctactgtatggatataccacattttgttcatccattcactgctggacatctgggttgtttccacttttcagcaattatg-agtaacagtgctataaacattcctatac
>gene=chr20_510426-511426; species=gorGor
TATATCTCCTATTTGGCTCACATATTACTTTTAAAAattgagataaaatccatgtaacataaaactcatcattttagggtacaatcagtaccctaaaatggtgtgttttcgtatattcacaatgctgcagaaccatcaccactatctgattccagaacacttcatcgccccaaaaagaaacccagtacctcagaggattaactcccaatagcctcttcctacaatcctctggcaaccaataatctgctttctgtcttcatgtatttgcctattatggacatttcacatacatggaatcatgcaatatgtggcctctttcacttagcaaaatgtctacaagtttatccacgttgttgcaagtatcagtagttcatttccttttacggctgaattcactgtataaatatatcacattttggttgtccattcactgacagatatttggactgtctccactttttggctactatgaaataatgtcgctaggtgcatatgtgtac
>gene=chr20_510426-511426; species=panTro
TATATCTCCTATTTGGCTCACATATTACttttaaaaattgagataaaatccacgtaacataaaactcatcattttagggtacaatcagtaccctaaaatggtgtgttttcgtatattcacaatgctgcggaaccaccaccactatctgattccagaacacttcatcgccccaaaaagaaacccagtacctcagaggattaactcccaatagcctcttcctacaatcctctggcaaccaataatctgctttctgccttcatgtatttgcctattatggacatttcacataaatggaatcatgcaatatgtggcctctttcacttagcaaaatgtctacaagtttatccacattgttgcaagtatcagtagttcatttccttttacagctgaattcactgtataaatatatcacattttggttgtccattcactgacagatatttggactgtctccactttttggctactatgaaataatgtcactaggtgcatatgtgtac
>gene=chr20_510426-511426; species=papHam
TGTATCTCCTATCTGGCTCACATATTACTTTTAAAAattgagataaaatccat--------------------ttagggtacaattggtaccctaaaatggtgtgttttagtatattcacaatgttgtggaaccatcactactaactgattccagaacacgtcatcgccccaaaaagaaactcagtacctcagaggagtaactcctgacagcctcttcctacagtcctctggcaaccaaaaatctgctttctgtctccatgtatttgcctattatggacatttcacataaatggaatcatgcaatatgtggcctctttcacttagcaaaatgtctacaaggttatccacattgttgcaagtatcagtagttaatttccctttgtggctgaattcactgtataaatataccacattttggttatccattcattgacggatatttggactgtctccactttttggctactatg-aacaatgttgctaggtgcatttgtgtac
>gene=chr20_510426-511426; species=ponAbe
TATATCTCCTATTTGGCTCACATATTACTTTTAAAAattgagataaaatccatgtaacataaaactgatt-----------------gtaccctaaaatggtgtgttttcgtatattcacaatgctgcagaaccatcaccactatctgattccagaatacttcatcgccccaaaaagaaacccagtacctcagaggattaactcccaacagcctcttcctacaatcctctggcaaccaataatctgctttctgtcttcatgtatttgcctgttatggacatttcacacaaatggaatcatgcaatatgtggcctctttcacttagcaaaatgtctacaagtttatccacgttgttgcaagtatcagtagttcatttccttttatggctgaattcactgtataaatatatcacattttggttgtccattcactgacagatatttggactgtctccactttctggctactatgaaataatgtcgctaggtgcatatgtgtac
>gene=chr20_510426-511426; species=rheMac
TGTGTCTCCTATCTGGCTCACATATTACttttaaaaattgagataaaatccat--------------------ttagggtacaactggtaccctaaaatggtgtgttttagtatattcacaatgttgtggaaccatcactactaactgattccagaacacgtcatcgccccaaaaagaaactcagtacctcacaggagtaactcctgacagcctcttcctacagtcctctggcaaccaaaaatctgctttctgtctccatgtatttgcctattatggacatttcacataaatggaatcatgcaatatgtggcctctttcacttagcaaaatgtctacaaggttatccacattgttgcaagtatcagtagttaatttccctttgtggctgaattcactgtataaatataccacattttggttatccattcattgacggatatttggactgtctccactttttggctactatg-aacaatgttgctaggtgcatttgtgtac
>gene=chr20_520096-521096; species=hg19
tatgtgagtagaataaacccacccagaaaatccaagataatctacctaagatccttaactttaattaaatctacttaacatattcatgttccagggtttatagtatggaaatcgtaggggagccattctgcttaccgcagtctgccttctggtttccaaggattcatctctctctcaaatgcaaaatacatccatcccatcccaaggtcccaaaggtttcccatctaaagcttatcatttcagaagtcccaaatctcattcatctattcaggtgtggatgaggttctggggacaaaacagtaagtccaattcctggggcacaattcctaaagaaacaagttctctactcccaacataccactgtgagacatgtagagaataacagttagacattccagttcaaatgggcaaaatgtaaaagaaaacagagcctccggtccaaagcagtttcaaaatctagggaatctccattccatttcaaagcctgggaaaaatcctct
>gene=chr20_520096-521096; species=bosTau
catgtgaacagattggacctacccagaaaatccaggataaccattttagaattcttaaccacagttatatccacaaaacaaactcagattccagagg-------------atCTTTGG---------------AATAGAgtccaccctatggcctccaaagacttatacctctcccaaatgcaaaaaccatccaattcatcataaggtctca------tttcatctaaagttcatcaattcaaaactcccaaatctcaccatgtaaagcaggtatggatgaagctctgggtataaaacattaagtgcaacccctggagcacaatttctaaaaaaagaagttatctgctcccaatctgtaatggtgagacaagcataaggcaatagtcaaacattccagttcaaacagggaaaacataagggaaagtggatccatcggtctaaagcagtttcaaaatgtgggcaaactccattacatttcaaacccagggaaatctcttct
>gene=chr20_520096-521096; species=calJac
catgtgagtagaacaaacccacccagaaaatctaaaataatctatctaagatccttaacttcaattaaatctacataacacattcaggttcccgggtttatagtatggaaattgtaggggagccattccgcctaccgcagtctgccttctggattccaaggattcatctctctcccaaatgcaaaatacatcc-tcccatcctaaggtcccaaaggttttccatctaaagttcattatttcagaagtcccaaatctcattcatctattcaggtgtggatgaggttctggaggtaatacagtaggtacaactcctggggcaaaattact----aaacaagttctctgctcccaacatactattgagagacatatatagaataacggttcagaattccagttcaaatgggtaaaatgtaaaagaaaacagaggcaagggttcaaagcagtttcaaaatctcgggtatctccattccatttcaaagcctggtaaaaatcctct
>gene=chr20_520096-521096; species=canFam
tat---gtcagattggacccactaaaaaaatccaggataaccttcctaagatacttaaccataattacattcacataatatattcatattccagggattaaggtatagacatctgggggGGGGCAGAGTATCTACCTCAGCCAA--ctccaacatccagagattcacatctctcccaaatgcaaaatacatccatcccatcctaaggtctca------tctcacataaagctcatcaattaaaaagtcccaaacctcatcatttaaatcaggtatagatgaagctctggggataatacat-aagtacaacccatggggcacaattcctgaaaa-caaagttatctgctcccaaaatacaagagtaggacaggaacaggacaatagttagacattccagttccaataagaaaaatggaagaaaaaccagatctattggtccaaagcagtttcaaaatctgggcaaactccaatccttttcaaagtcagcagaaaattctct
>gene=chr20_520096-521096; species=equCab
cacatgattagattgaacctacccagaaaatccaggataa----tgtaggatccctaaccataattacatccacaaaaaatattcagattacagagattagggtacagacatctttgggggatcattctacctcccataTCctaccctctggcctccaaagattcccatctctccaaaatgcaaaatacatccatcccatcctaaggtctca------tctcatctaaagctcagcaactcaaaagtcccaaatcatctcatctaaatcaggtgtgaatgaggctctggatataacacatcaagtacaactcttggggcacaagtcctaaaa---caagttatctgctcccaacatacaacggtgggacaggcacagggcaacatttgggtattccagttctaacagagaaaacgtaaaataaaacagatctatcggcccaaagcagtttcaaaatcggggcaaactccactccatttcaaaactagggaaaaatcctct
>gene=chr20_520096-521096; species=gorGor
--------------------------------------------------------------------------------------------------------------------------------------------------------------------------------------------------------------------------------------------------------------------------------------------------------------------------------------------------------------------------------------------------------------------------------------------------------------------------------------------------------------------
>gene=chr20_520096-521096; species=panTro
tatgtgagtagaataaacccacccagaaaatccaagataatctacctaagatccttaactttaattaaatctacttaacatattcatgttccagggtttatagtacggaaatcgtaggggagccattctgcttaccgcagtctgccttctggtttccaaggattcatctctctctcaaatgcaaaatacatccatcccatcccaaggtcccaaaggtttcccatctaaagcttatcatttcaaaagtcccaaatctcattcacctattcaggtgtggatgaggttctggggacaaaacagtaagtccaattcctggggcacaattcctaaagaaacaagttctctactcccaacataccactgtgagacacgtacagaataacagttagacattccagttcaaatgggcaaaatgtaaaagaaaacagagcctccggtccaaagcagtttcaaaatctagggaatctccactccatttcaaagcctgggaaaaatcctct
>gene=chr20_520096-521096; species=papHam
tatgtgagtagaataaacccacgcagaaaatccaagataatctacctaagatccttaactttaattaaatctacataacatactcaggttccagggtttatagtatggaaatcataggggagccattatgcttacaacagtctgccttctagtttccaaggattcatctctcttccaaatgcaaaacacatccatcccatcccaaggtcccaaaggtttcccatctaaagctt---atttcaaaagtcccaaatctcattcatctattcaggtgtggatgaggttctggggataaaacagtaagtccaagtcctagggcacaattcctaagaaaacaagttctctgctcccaaaatactattgtgagacagacatagaataacagttaaacattccagttcaaacgggcaaaatgtaaaagaaaacagagccacgggtccaaagtagtttcaaaatctagggaatctctattccacttcaaagcctgggaaaaatcctct
>gene=chr20_520096-521096; species=ponAbe
tatgtgagtagaataaacccacccagaaaatccaagataatctacctaagatccttaactttaattacatctacttaacatattcaagttccagggtttatagtatggaaatcgtaggggagccattctgcttaccgcagtctgccttctggtttccaaggattcatctctctcccaaatgcaaaatacatccatcccatcccaaggtcccaaaggtttcccatctaaagcttatcatttccaaagtcccaaatctcattcatctattcaggtgtggatgaggttctggggataaaacagtaagtccaattcctggggcacaattcctaaagaaacaagttctctactcccaacataccattatgagacatgtatagaataacagttagacattccagttcaaatgggcaaaatgtaaaagaaaacagagcctcgggtccaaagcactttaaaaatctagggaatctccattccatttcaaagcctgggaaaaatcctcT
>gene=chr20_520096-521096; species=rheMac
tatgtgagtagaataaacccacgcagaaaatccaagataatctacctaagatccttaactttaattaaatctacataacatactcaggttccagggtttatagtatggaaatcataggggagccattatgcttacaacagtctgccttctggtttccaaggattcatctctctcccaaatgcaaaacacatccatcccatcccaaggtcccaaaggtttcccatctaaagctt---atttcaaaagtcccaaatctcattcatctattcaggtgtggatgaggttctggggataaaacagtaagtccaactcctagggcacaattcctaagaaaacaagttctctgctcccaaaatactattgtgagacagataaagaataagagttaaacattccagttcaaacgggcaaaatgtaaaagaaaacagagccacgggtccaaagtagtttcaaaatctagggaatctctattccacttcaaagcctgggaaaaatcctct
>gene=chr20_527096-528096; species=hg19
tgctccaagtggtctttcctggcttactcttacgtttgctgtcagtgaacaggccagcaaactggttagaactccatggcctcattcacatgtctggcagttggttggggttgttggcttgagtgccttggttctcctccatgttgcttcttcagtaagctaactcaggcttacttacatgacggcccccagaagaaagaaaacaaaagcagcaagatctcttcagatctaggcttagaaatgatatagcatcattttcactgtattatatcgatcaaaggcagtcatatggccagctcagattcaaggagagtagaaatagattccatctcttcatgagaaaaacatcaaatcatactgcaaggagtcatgtgtataaggagggtggaattgttgtggccacctttgcaaacattatatcacaTAAGTAATCGTAGGCATggaactggttaaagaaattatggtacagccagacatggggctattcacagcaatgagaa
>gene=chr20_527096-528096; species=bosTau
ggctgtacatggttttgcctggcttactgctgca-ttgcagtcagtttgcaagtcagcaaactcattaatcatatatggtctcattcacgagtctggcagatggctggggctgctggcttgagagcctaggttcttctccacgtgg---cttcaacaagctagctcaggcttcctca--tgatggcctctgaaagtaaaa-caccaaagcaacaaggcctcttgaggcctaggctctgaagtgctatagcatcatcttcactacattttattgatcaatgcctatcacatgtccaactcagattcaagaagactagaaatag------tctcttgatggaaaagacaacagatcatattgcagagtcaagtatgt---ggggtgggggaatcattgtgaccatctttatgaacaacacagcac-TAAATGACCATGGGTACAGAACTGGTTATGTAAATTATGGTATAGCTAAACATGGAGCTATTAATAGG---GAGag
>gene=chr20_527096-528096; species=calJac
tgctctaagtggtctttcctggcttactgtcacttttgccacgagtgagcaggccagcaaactggttagtcctctgcggcctcattcacatgtctggcagttggttggggctgttggcttgagtgccttggttctcctccaggttgcttcttcagtgagctagctcaggcttccttacatgatggcctccaaaagaaagaaaacaaaagcagcaagatctcttcagacctaggcttagaaatgctattgggtca-tttcactgcattatattgatcaaagacggccacatgaccagctcagattcaaggagaatagaaatagattccatctcttcatgagaaaaacatcaaatcatactgcaaggagtcatgtgtgtaaggatggtggaactgttgtggccacttttgaaaacattgtattacaTAAATAACTATAGGtatggaactggttaaagaaattatggtacagccagatatggagctattcccagcaatgagag
>gene=chr20_527096-528096; species=canFam
tgctgtgcatggtctcacttgtctcactcccacatttgtggtcaatgactatgttggcaagctggctggccctagatggcctcgtttacatgtctgccagttccctgg-------ggcttaagtgccttgg---ttcttcatgctgcttcttcag-cagctagctcaggcttcctcacatgatggcctccaaaaggaagagaacaaaagcatcaaggcctcttgagggctaggctcagaagtgctagagcatcattctcactgcattttattgagcaaaggctgtcatgtggccagctcagattcaaggagagtagaaaccaactccatctcttgatgaaaaaaacatcggatcataccacacagagttgtgtgcgccaggatggcggaactgttgtggctgtttttgc---aaacataccac-CATGTGCC--------TGGAACGGGTTAGATAAATTATCATGCAGCTAAACATGGAGCTATTAACaac---aagac
>gene=chr20_527096-528096; species=equCab
--------------------ggctcactcctgtgtttgcagccagttagcaagtcagcaagctggctggccctatacggcctcatgtgcaggtctggcaattgactggggctgttgactggagtgctgtagttctcctccatgtggcttctt-------ctagctcaggcttcctcacttggtggcctccaaaaggaaaagaagaaaagcagc-----------aggcctaggctccgaagtgctatagcatcactttcactgcgctttattgatcggag-ccatcacatggccagctcaggttcaagggcagtagaagtagactctgtttcttgatgggaaaaccatccaatcgtattgcaaacagtcgcgtgcacagggatgggagaattgttgtgaccatctctgcaaaaaacatcccac-TAAGTGACCATATGTATCTAACTGGTTGAATAAATTATAGTACAGGTAACCATGGTGCTATTaacaat---gaggg
>gene=chr20_527096-528096; species=gorGor
----------------------------------------------------------------------------------------------------------------------------------------------------------------------------------------------------------------------------------------------aaatgatatagcatcattttcactgtattatattgatcaaaggcagtcatatggccagctcagattcaaggagagtagaaatagattccatctcttcatgagaaaaacatcaaatcatactgcaaggagtcatgtgtataaggagggtggaattgttgtggccacctttgcaaacattatatcacaTAAGTAATCATAGGCATggaactggttaaagaaattacggtacagccagacatggggctattcacagcaatgagaa
>gene=chr20_527096-528096; species=panTro
tgctccaagtggtctttcctggcttactcttaagtttgccgtcagtgaacaggtcagcaaactggttagaactccatggcctcattcacatgtctggcagttggttggggttgttggcttgagtgccttggttctcctccatgttgcttcttcagtaagctaactcaggcttacttacatgatggcccccagaagaaagaaaacaaaagcagcaagatctcttcagatctaggcttagaaatgatatagcatcattttcactgtattatatcgatcaaaggcagtcatatggccagctcagattcaaggagagtagaaatagattccatctcttcatgagaaaaacatcaaatcatactgcaaggagtcatgtgtataaggagggtggaattgttgtggccacctttgcaaacattaaatcacaTAAGTaatcataggcatggaactggttaaagaaattatggtacagccagacatggggctattcacagcaatgagaa
>gene=chr20_527096-528096; species=papHam
tgctccaagtggtctttcctggcttactcttacatttgctgtcagtgagcaggtcagcaaactggttagaactctatggcctcattcacatgtctgacagctggttggggttgttggcttgagtaccttggttctcctctatattgcttcttcagtaagctaactcaggcttccttacatgatggcctccaaaagaaagaaaacaaaagcagcgagatatcttcagacctaggcttagaaataatatagtgtcattttctctgtattatattgatcaaaggcagtcacatggccagctcagattcaaggaaagtagaaatagattccatttcttcatgagaaaaacatcaaatcatactgcaagaagtcatgtgtataaggatggtggaattgttgtggccacctttgcaaacattatatcacataagtaaccataggcatggaactggttaaataaattatggtacagtcagacatggagctattcacagcaatgagag
>gene=chr20_527096-528096; species=ponAbe
tgctccaagtggtctttcctggcttactcttacatttgccatcagtgaacaggtcagcaaactggttagaactctatggcctcattcacacgtctggcagttggttggggttgttggcttgagtgctttggttctcctccttgttgcttcttcagtaagctaactcaggcttccttacgtgatggcccccagaagaaagaaaacaaaagcagcaagatctcttcagatctaggcttagaaatgatatagcctcattttcactgtattatatcgatcaaaggcagtcatatggccagctcagattcaaggagagtagaaatagattccatctcttcatgagaaaaacatcaaatcatactgcaaggagtcatgtgtataaggagggtgaaattgttgtggccacctttgcaaacattatatcacataagtaaccataggcatggaactggttaaagaaattatggtacagccagacatggggctattcacagcaatgagaa
>gene=chr20_527096-528096; species=rheMac
tgctccaagtggtatttcctggcttactcttacatttgctgtcagtgagcaggtcagcaaactggttagaactctatggcctcattcacatgtctgacagctggttggggttgttcgcttgagttccttggttctcctccatattgcttctgcaggaagataaataaggcttccttacatgatggcctccaaaagaaagaaaacaaaagcagcgagatatcttcagacctaggcttagaaataatatagtgttattttccctgtattatattgatcaaaggcagtcacatggccagctcagattcaaggaaagtagaaatagattccatttcttcatgagaaaaacatcaaatcatactgcaagaagtcatgtgtataaggatggtggaattgttgtggccacctttgcaaacattatatcacaTAAGTAACCATAGGCATggaactggttaaagaaattatggtacagtcagacatggagctattcacagcaatgagag
>gene=chr20_538331-539331; species=hg19
agacacagccaagactagcacccaggctagagcctgggctgttgacctttctgcttcatcatttgcctcCCATACCTTTCCTGGGCTCGTCAGTCCTGGGGATGCTCAACTCACCCAACACTGTGTTTCAAGCCCAGGGAATCCAGGATCGGTtagttcagtggttaggggtatgggctgcttggattctatttccagcgccaccaaggggccttattctgtctgaaccttggttttctcctctgcaaaatggggctaacagtgcatacccttgtagcactgttacaaggtaggggaactgtacagatgtaatgatttgtgtatgtgaGTCATTTACAAGCCTTTGGAGTGGCTGGCACCCATCATTGTTTGCTGTTGCTGTGATTATCATGCCATTGGACTgtggcttgaaaccctacaggcccaaggctccctttaatagtagttataatgcttcttttctaaaataaaatacatgaataacataacctgctgacgca
>gene=chr20_538331-539331; species=bosTau
--------------------------------------------------------------------------------------------------------------------------------------------------------------------------------------------------------------------------------------------------------------------------------------------------------------------------------------------------------------------------------------------------------------------------------------------------------------------------------------------------------------------
>gene=chr20_538331-539331; species=calJac
agacactgtcaagactagcacccaggccagaacctgtgctattgacctctccacttcaccgtttgcctcCAATACCTTTCCCCGGCTCTTCAGTCCTGGGAATGCTCAAATCACCCAACGTTATCTTTCAAGCCCAGGGAATCTGGGGCTGGTtagttcagtggttaggggtatggactgtgtggattcaatttccagccccaccaaggggccatattctgtctgaacctcggttttctcctctgcaaaatggggctaacaggacacacccttgtagc-----catctggtaggggaactgtagagatgtaatgatttatgcatgtgagccatttacaaGCCTTTGGAGGGGCTGGAACCCATCATTGTTTGCTGTTGTGGTGATTATCATGCCATTGGACTATGGCTTGAAATGCTACTggcccaaagctccctttaacagtagttataatgcttcttttctaaaataaaatacacgaagaacataagctgctgacaca
>gene=chr20_538331-539331; species=canFam
ggacacaaccaactttggaacccaggccagaacctgtgctcttgacccctctactCCCCTCTATGGCTCTCCACCCTTTCCTGGGGCCTTCAGGCCTGGAGATGCTCAGTTCACCCAACATGGTCTTTCAGGCCTAGGAAATCCAGGGCTGGAT-GCTGGGTGGTTGGGAGCACTG---GTTTGGATTCAATTTCCAGCTCCATCCAGGGGacttattctgtctgaacctcagtcttcccctctgtgaagtgggg-tagccatacACA-TTGTGTAGC------ACCTGGCAGGAGAACCGTGCAGATGTACTGATTCT--TGGATAAGTTGCTTA---GCCTTTTGAGGGGCCATCACTCC-----------TGACCCCGTGACTGTCCTGCAGAGGAACCCTGGGCTG-ACCCCTGTGGGGCTAGTTTTCCTCT---TAGCAGttgcaatgcttcttttctcaaatggcattcataaatgacataacctacggacaca
>gene=chr20_538331-539331; species=equCab
ggacacaaccaagatcggaatccaggccagaccctgtgctcctgacctctttgctCCCCCGGGTGCCTCTCCACCTTTTCCT-GGGCCTTCAGGCCTGGGGGTGCTCAGCTCACCCAGCATGGTCTGTCAGGCCCAGCAAATCCAGGGCTGGAT-GCTGGGTGGTTAGGAGGGTGG---GTTTGGATTCGATTTCCAGCCCCACCCA-GGGCctcattctgtctgaacctcggtttccccctctgtgatatgggg-taactatacac-----tgtagg------atctggtagggggactGTGTGGATGTAACCATTCCTATGGGTAAGTCCCTGA---GCCTTTTGGGGGACCAGCACTCCCCATGC--TGGCTGCCCTGTGAGTGTCGTGCCGTGTAACTGTGGGTTGAaaccccaggggctcagtgttcctttc-acaacagttgtaatgcttctgttctaaaatgaaattcataaataacataacctattgacaca
>gene=chr20_538331-539331; species=gorGor
agacacagccaagactagcacccaggctagagcctgggctgttgacctttctgcttcatcatttgcctcCCATACCTTTCCTGGGCTCGTCACTCCTGGGGATGCTCAACTCACTCAACATTGTGTTTCAAGCCCAGGGAATCCAGGATCGGTtagttcagtggttaggggtatgggctgcttggattctatttccagcgccaccaaggggccttattctgtctgaaccttggttttctcctctgcaaaatggggctaacagtgcatacccttgtagcactgttacaaggTAGGGGAACGGTACGGATGTGATGATTTGTGTATGTGAGTCATTTACAAGCCTTTGGAGTGGCTGGCACCCACCATTGTTTGCTGTTGCTATGATTATCATGCTATTGGACTATGGCTTGAAACCCTACAGGCCCAAGGCTCCCTTTAATAGTAGTTATAATGCTTCTTTTCTAAAATAAAATACATGAATAACATAACCTGCTGACGCA
>gene=chr20_538331-539331; species=panTro
agacacagccaagactagcacccaggctagagcctgggctgttgacctttctgcttcatcatttgccTCCCATACCTTTCCTGGGCTCGTCAGTCCTGGGGATGCTCAACTCACCCAACATTGTGTTTCAAGCCCAGGGAATCCAGGATTGGTtagttcagtggttaggggtatgggctgcttggattctatttccagcgccaccaaggggccttattctgtctgaaccttggttttctcctctgcaaaatggggctaacagtgcatacccttgtagcactgttacaaggTAGGGGAACGGTACAGATGTAATGATTTGTGTATGTGAGTCATTTACAAGCCTTTGGAGTGGCTGGCACCCATCGTTGTTTGCTGTTGCTGTGATTATCATGCCATTGGACTATGGCTTGAATccctacaggcccaaggctccctttaatagtagttataatgcttcttttctaaaataaaatacatgaataacataacctgctgacgca
>gene=chr20_538331-539331; species=papHam
agacacagccaagactagcatccaggccGGAGCctgtgctgtTGACCTTTCTGCATCATCATTTTTCTCCCATATCTTTCCTGGGCTCTTCAGTCCTGGGGATGCTTAACTCACCCAACATTGTATTTCAAGCACAGGGAATCCAGGACTAGTTAGTTCAGTGGTTAGGGGTATGGACGGCTTGAATTCAATTTCCAGCCCCACCAAGGGGCcttattctgtctgcaccttggttttctcctctgcaaaatgggactaacagtgcacacccttgtaac-----cacctggtaggggaactgtacagatgtaatgatttgtgcaggtgagtcatttacaaGCCTTTGGAGCGGCTGGCACCCATCATTGTTTGCTGTTGCTGTGATTATCATGCCATCGGACTATGGCTTGaaa-cctacaggcccaaggctcccttcgacagtagttataatgcttcttttctaaaataaaatacatgagtaacataacctgctgacaca
>gene=chr20_538331-539331; species=ponAbe
agacacggccaagactagcacccaggccagagcctggcctgttgacctttctgcttcatcatctgcctcCCATACCTTTCCTGGGCTCGTCAGTCCTGGGGATGCTTAACTCACCTAACATTGTGTTTCAAGCCCAGGGAATCCAGGATTGGTtagttcagtggttaggggtatgggctgcttggattcaatttccagccccaccaaggggccttattctgtctgaaccttggttttctcctctgcaaaacagggctaacagtgcatacccttgtagc-----cacctggtaggggaaccgtacagatgtaatgatttgtgtatgtgagtcatttacaagcctttggagtggctggcacCCATCATTGTTTGCTGTTGCTGTTATTATCATGCCATTGGATTATGGCTTGAaaccctagaggcccaaggctccctttaatagtagttataatgcttcttttctaaaataaaatacatgaataacataacctgctgttgca
>gene=chr20_538331-539331; species=rheMac
agacacagccacgactagcatccaggccggagcctgtgctgttgacctttctgcATCATCATTTTCCTCCCATATCTTTCCTGGGCTCTTCAGTCCTGGGGATGCTTAACTCACCCAACATTGTATTTCAAGCACAGGGAATCCAGGACTAGTtagttcagtggttaggggtatggacggcttgaattcaatttccagccccaccaaggggccttattctgtctgcaccttggttttctcctctgcaaaatgggactaacagtgcacacccttgtaac-----cacctggtaggggaactgtacagatgtaatgatttgtgcaggtgagtcatttacaaGCCTTTGGAGCGGCTGGCACCCATCATTGTTTGCTGTTGCTGTGATTATCATGCCATTGGACTATGGCTTGaaa-cctacaggcccaaggctcccttcgacagtagttataatgcttcttttctaaaataaaatacatgagtaacataacctgctgacaca
>gene=chr20_554448-555448; species=hg19
tgtgttccatgagggcagggacgttttctcgatcacagccatatccccaacagtaatagcaaattgcagatgctcaataaatgctttctggataaatggaGGGGTGAaatcattttgacaatcagaagaagaaggtgccccccttttacagataaggaaccaaaggtacagagagattaagtaacatgccccgaggtcacacagccagAATCAGATGGTGTCTGTCTGGGAATGTGTCCCTGCAAGCCAGGCCTAGAAGGTGGGCAGATGGGGTTACGCAGAGAGGAGCTAGGACCATCTGGATAAGGGAGGGTTGTGGGGGCAAGCCCCACCCATCCTTGTTTTCTCCATTCGAATAGTGGTTTGTGGCTGTTTTCCTCAAGGGCGACTCAGGTGACCTTCAGGTTGGGGCCTCCTGGGTCCCAGGGGCCTGCTGGGTGGAGGGCCCGGTCTGGCTGGGCTGCTTTTCTCGCCCCTTTGCCGGCCCGCTGGCTTCACGC
>gene=chr20_554448-555448; species=bosTau
--------------------------------------------------------------------------------------------------------------------------------------------------------------------------------------------------------------------------------------------------------------------------------------------------------------------------------------------------------------------------------------------------------------------------------------------------------------------------------------------------------------------
>gene=chr20_554448-555448; species=calJac
tgtattccatgaggacagggacatttcc---atcacagtcatatccccagtggtaacagcaaagagcagatgctcaataaatgctttctggataaatggaGGGATGAAATCATTTTGCCAATCAGAATAAGAAAGTGGctcccttttacagatacggaaccaaaggcacagagagattaagtcatatgccccaaggtcacacagtcagaatcagATGG----TGTCTGGGGTTGTTTCCCTGCAAGCCAGGCTTAGAAGGTGGGCAGATGGGGTTATGCAGAGAGGAGCCAGGACCATCTGGACAAGGAAGGGGTGTGGGGGCAAGCCCCGCCCATCCTTGTTTTCTCCACTCAAATGGTGGTTTGTGGCTGTTTTCCTCAAGGGCGACTCAGGTGACCTTCAGGTTGGGGCCTGCTGGGTCCCAGGGGCCTGCTGGGTGGAGGGCCCGGTCTGGCTGGGCTGCTTTTCTCGCCCCTTTGCCCGCCTGCTGGCTTCACGC
>gene=chr20_554448-555448; species=canFam
tgtgttccatgaaggtaggagcactgtctcctctacacctgtatcccca---------gcatccagcagatgcccaataaatgcctgatggatgaaCAGAGGGATGGaatcctcttgacaaccagaggaaggaggtagttccctttt----ataaagaatca-aagcccggagagattaagtaacacaccccaaggtcacacagccagaatcagat-gtgtctgtctggcggtgtcttcctgccagccaAGCCCAGAAAGTGGGCAGATGGGGTTGTGCAGAGAGGAGCTAGAACCATCTAGACTGGGAAGGGGTGGTGGGGGGAGCCCCACCCATCCGTGCTTTCTCTTCGATGATGGTGGTTTGTGGCTGTTTTCCTCAAGAGCGACTCAGGTGACCTTCAGGTTGGGGCCTGAGCAGTCCCAGGGGCCAGCTGGGTGGAGGACCCGGTCTGGCCGGGTTGCTTTTCTCGCCCCTTTGCCCGCCCTCTGGCTTCACGC
>gene=chr20_554448-555448; species=equCab
---------TGAGGGCGGTAAGATGAACTCGT-TCCAGCTGAAACGACA----TGCGCGCGTATATCACAATCTTGATAAATGTCTGCTGGGAGAATAGAGGCACAGaatcctcttgacaatcacaggaagggggtattccccttttaccgataagaaaccaaaggcacagagacgttaagtaacatgctacaaggtcacacagctagAAGGGGATGGTGTCTGTCTGGGGATGTCTCCCTGCCAGCAGGACGCAGAAGGTGGGCAGATGGGGTCATGCAG--AAGAACTAGGACCATCTGGACAGGGAAGGAGTGTGGGGGCGAGCCCCACCCATCCGTGTTTTCTCCTTGCGGATGGTGGTTTGTGGCCATTTTCCTCAGGGGCGACTCAGGTGACCTTCAGGTTGGGGCCTGAGCAGTCCCAGGGGCCGGCTGGGTGGAGGGCCCGGTCTGGCCCGGCTGCTTTT-TCGCCCCTTTGCCCGCCTGCTGGCTTCGCAC
>gene=chr20_554448-555448; species=gorGor
tgtgttccatgagggcagggacgttttctcgatcacagccatatccccaacagtaatagcaaattgcagatgctcaataaatgctttctggataaatggaGGGGTGAAATCATTTTGACAATCGGAAGAAGAAGGTGCcccccttttacagataaggaaccaaaggtacagagagattaagtaacatgccccaaggtcacacagccagAATCAGATGGTGTCTGTCTGGGAATGTTTCCCTGCAAGCCAGGCCTAGAAGGTGGGCAGATGGGGTTACGCAGAGAGGAGCTAGGACCATCTGGATAAGGGAGGGTTGTGGGGGCAAGCCCCACCCATCCTTGTTTTCTCCATTCGAATAGTGGTTTGTGGCTGTTTTCCTCAAGGGCGACTCAGGTGACCTTCAGGTTGGGGCCTC-------------------------------------------------------------------------------------
>gene=chr20_554448-555448; species=panTro
tgtgttccatgagggcagggatgttttcttgatcacagccatatccccaacagtaatagcaaattgcagatgctcaataaatgctttctggataaatggaGGGGTGAaatcattttgacaatcagaagaagaaggtgccccccttttacggataaggaaccaaaggtacagagagattaagtaacatgccccaaggtcacacagccagaatcagatggTGTCTGTCTGGGGATGTTTCCCTGCAAGCCAGGCCTAGAAGGTGGGCAGATGGGGTGACGCAGAGAGGAGCTAGGACCATCTGGATAAGGGAGGGTTGTGGGGGCAAGCCCCACCCATCCTTGTTTTCTCCATTCGAATAGTGGTCTGTGGCTGTTTTCCTCAAGGGCGACTCAGGTGACCTTCAGGTTGGGGCCTCCTGGGTCCCAGGGGCCTGCTGGGTGGAGGGCCCGGTCTGGCTGGGCTGCTTTTCTCGCCCCTTTGCCGGCCCGCTGGCTTCACGC
>gene=chr20_554448-555448; species=papHam
tgtgttccatgagggcagggacattttctcgatcacagccatgtccccaactgtaacagcaaatagcagatgcttaataaatgctttctggataaatggaGGGGTGAAATCATTTTGACAATCAGAAGAAGAAGGTGCccctcttttccagataaggaaccaaaggtacagagagattaagtaacatgccccaaggtcacacagccagAATCAGATGGTGTCTGTCTGGGAATGTTTCCCTGCAAACCAGGCTTAGAAGGCGGGCAGATGGGGTTATGCAGAGCGGAGCTAGGACAATCTAGATAAGGGAGGGTTGTGGGGGCAAGCCCCACCCATCCTTGTTTTCTCCACTCGAATGGTGGTTTGTGGCTGTTTTCTTCAAGGGCAACTCAGGTGACCTTCAGGTTGGGGCCTCCTGGGTCCCAGGGGCCTGCTGGGTGGAGGGCCTGGTCTGGCTGGGCTGCTTTTCTCGCCCCTTTGCCTGCCCGCTGGCTTCACGC
>gene=chr20_554448-555448; species=ponAbe
tgtgtttcatgagggcagggacgttttctcgatcacagccatatccccaacagtaacagcaaattgcagatgctcaataaatgctttctggataaatggaGGGGTGAaatcattttgacaatcagaagaagaaggtgcccccattttacagataaggaaccaaaggtactgagagattaagtaacatgccccaaggtcacacagccaTAATCAGATGGTGTCTGTCTGGGAATGTTTCCCTGCAAGCCAGGCTTAGAAGGTGGGCAGATGGGGTTACGCAGAGAGGAGCTAGGACCATCTGGATAAGGGAGGGTTGTGGGGGCAAGCCCCACCCATCCTTGTTTTCTCCACTCGAATGGTGGTTTGTGGCTGTTTTCCTCAAGGGCGACTCAGGTGACCTTCAGGTTGGGGCCTCCTGGGTCCCAGGGGCCTGCTGGGTGGAGGGCCCGGTCTGGCTGGGCTGCTTTTCTCGCCCCTTTGCCTGCCCGCTGGCTTCACGC
>gene=chr20_554448-555448; species=rheMac
tgtgttccaggagggcagggacattttctcgatcacagccatgtccccaccagtaacagcaaatagcagatgcttaataaatgctttctggataaatggaGGGGTGAaatcattttgacaatcagaagaagaaggtgccccccttttccagataaggaaccaaaggtacagagagattaagtaacatgccccaaggtcacacagccagaatcagatggTGTCTGTCTGGGAATGTTTCCCTGCAAACCAGGCTTAGAAGGTGGGCAGATGGGGTTATGCAGAGCAGAGCTAGGACCATCTGGATAAGGGAGGGTTGTGGGGGCAAGCCCCACCCATCCTTGTTTTCTCCACTCCAATGGTGGTTTGTGGCTGTTTTCTTCAAGGGCAACTCAGGTGACCTTCAGGTTGGGGCCTCCTGGGTCCCAGGGGCCTGCTGGGTGGAGGGCCTGGTCTGGCTGGGCTGCTTTTCTCGCCCCTTTGCCTGCCCGCTGGCTTCACGC
>gene=chr20_569054-570054; species=hg19
aaAAGGAGGACATGCTTCTCAGGCTAATGCCTCtcccagcccctacttaacagaagggaccactgaggcacagagaggagaagggactttgtcaaggtcacacTGATGATGTGGACTAAGAACTGACAGCCTCTTGATAGCCCTGTGGTGGGGGATATCTTGTGTCAGATGGGGAGGGCAGAGGTCAGGGACTGTGTGCAGCCCCATTGGTCAGTCCAGTGCACTGATCCGCTAGTCAGACAGAGTCCTCCAAGGTTGACCAAGTCATGGACTGAAGGCAAAAAGGACCGGGGGACCTGGAGGGGAGGAGAGAAGAATGCTGGTGTTTATCACGCACTAACTATGCTAGATGCTCGGGTGCCGGACGTCACCCCTAGGGAATTCACAAATTTGGGGGCAGACACGTCCTACAAAAATAACTCAAGTTTCTGGCGAAAGTGTGGTAAGTGTTCCAGCAGAGGCCTCTCtagtgacatctaggtttttgtctgctcactggt
>gene=chr20_569054-570054; species=bosTau
-aGAGGGGGAAATGCCTCTTAGGTCAATGCCT-TGCCAGCCCCTGTGGAacagaaaggacctctgaggcttgtcaaggggaagggacttttctaaagtcacgtagatgacacggactgagacttg--ggcctcctgatccccTTGTGGTGGGG-ATATGCTGTGCCAGAGGGATAGGGCAG-GGTCAGGAGTCATGCATACTCTCGC------GGCCACTGCGGTAGCCAG------GGTCAGGGTCTTCCAAAGATGGCCAAAACACAGACTGAATGTAAAGAGGGCTTGGG-TTGTGAAGGAGAGGAGGGAAGCACAGTGGTGTCCCTCAAGCAGAGTCCATGCTAGATGGCTT------AGACCTTGCCCCAAGGGCACTCACAGATTCAGGGGAAG---------ACAAAAATAACTTAAATTCCTGGTGGCAGTGTGGCCAGTGCTCCAACAGAGACATCACTACTGATATCTGGACTTTTGTCTGCCCAGTAGC
>gene=chr20_569054-570054; species=calJac
AAAAAGAGGACATGcttctgaggttaaagcctctcatagcctctatgtaacagaagggaccactgaggctcagagaggagaagggactttctcaaggtcactccgatgatgtggactaagaactgatggtctcttgaGAGCCCTGTGGTGGGGGATGTA-TGTGCCAGAAGGGGAGGGCAGAGATTAGGGACTGTGTGCAGCCCCATG-GTGAGAGGAGTTCACGGATCCGCT----AGGCAGAGTCCTCCAAGGCTGACCAAGTCATAGACTGAAGGC-AAAGGGACCTGGGGACTTGAAGGGGAGGAGAGAAGAATGCTGCTGTTTATTGCCCACTGGCTATGCTAGACGTTTAGGTGCTAGATATCACCCCTGCGGAATTTACAAATTTGGGGGAAGAC--GTCCTACAAAAGTAACTCAAGTTTGTGGCAACAGTGTGGTAAATGCTCCAACAGAGGCACCTCTAGTGACTTCTGGGGGTTTGTCTGGTAAGTGGT
>gene=chr20_569054-570054; species=canFam
-aAAGGAGAATATGCCTTTCAGGTCAATGCCTCTCCCAACCCCTACTTAACAGAAGGGACCACTTAGGCTTAGTAGGGGGGGGGGACTCGCTCAAGGTCATACCAATGACGTGGACTGAGAACTG--GACCTCCTGATCCACCTGTGGTAGGG-ACAGGATGTACCAGGGTGGTAGGGCAGGGGTCAG-------------------------GGCCACAGCACTGGCCAG------AGTCAGGGTCCTCCGAAGCTGGCCAAGTCACAGACTGAGTGCACAAAGGCTCTGTA-TCCTGAAGGAGAGGAGGGAAGAACAGAGGCGTTCATCAGGTGCTGTCC-TGCTAGATGCCTGGTGGCTGGACTTTGCTTCAAGGGGACTCATAGATTCAAAGGAAGGTGCATCCTACAAAAGTTACTCAGGTTCCTGGCGGCGGTGGGGCAAATGCTCCAACACAGGCATTGCTCATgacatctgagcttttgcctgctgagtggc
>gene=chr20_569054-570054; species=equCab
-aaAGGAGG----------------AGTGCCTCCCTCAGcccctgtttaac-gaagggaccactgaggatgagtgaggggaggggactttctcaaggtcacgtcaatgacatggactgagaactg--gccctcccgatgcccCTGTGGTGGAG-AGATCCTGTGCCAGAGGGGTAGGGCAGAGGGCAGGGATCATGTGCACTCCCATGAGCCTGGCCACTGCACTGACCAG------GGTCAGGGTCCTTCAAAGATGACCAAGTC----ATTGAGTGCAAAAAGGCCCCGGC-TCCTGAGGGAGAGGAGGGAAGCACCTG-GAGTTCATCAAGCACAGCCCATGCTAGATGCCATGGCGCTGGCCTTTGCCCACAGGGAACTCATGGATTCAGAGGAAGA--CATCCTGCAAAAATAACTCAGGTTCCTGGCGGCTGCGTGGCAAACGCTCCAACAGAGGCATCTCCGg-gacatctgagcttttgcctgcccagtggc
>gene=chr20_569054-570054; species=gorGor
-----------------------------------------------------------------------------------------------------------------------------------------------------------------------------------------------------------------GTCAGTCCAGTGCACTGATCCGCTAGTCAGACAGAGTCCTCCAAGGTTGACCAAGTCATGGACTGAAGGCAAAAAGGACCGGGGTACCTG--GGGGAGGAGAGAAGAATGCTGGTGTTTATCGCGCACTGACTATGCTAGATGTTCGGGTGCCGGACGTCACCCCTAGGGAATTCACAAATTTGGGGGCAGACACGTCCTACAAAAATAACTCAAGTTTCTGGCGAAAGTGTGGTAAGTGTTCCAACAGAGGCCTCTCtagtgacatctgggtttttgtctgctcactggt
>gene=chr20_569054-570054; species=panTro
AAAAGGAGGACATGCTTCTCAGGCTAATGCCTCtcccagcccctacttaacagaagggaccactgaggcacagagaggagaagggactttgtcaaggtcacacTGATGATGTGGACTAAGAACCGACAGCCTCTTGAGAGCCCTGTGGTGGGGGATACCTTGTGTCAGATGGGGAGGGCAGAGGTCAGGGACTGTGTGCAGCCCCATTGGTCAGTCCAGTGCACTGATCCGCTAGGCAGACAGAGCCCTCCAAGGTTGACCAAGTCATGGACTGAAGGCAAAAAGGACCGGGAGACCTG--GGGGAGGAGAGAAGAATGCTGGTGTTTATCGCGCACTGACTATGCTAGATGTTCGGGTGCTGGACGTCACCCCCAGGGAATTCACAAATGTGGGGGCAGACACGTCCTACAAAAATAACTCAAGTTTCTGGTGAAAGTGTGGTAAGTGTTCCAACAGAGGCCTCTCTAGCGACATCTAGGTTTTTGTCTGCTCACTGGT
>gene=chr20_569054-570054; species=papHam
aaAAGGAGGACATGCTTCTCAGGCTAATGCCTCtcccagcccctatttaacagaaggcaccactgaggcacaga---gagaagggactttctcaaggtcacacTGATGATGTGGACTAAGAACTGACAGCCTCTTGATAGCCCTGTGGTGGGGGACATCTTGTGCCAGACGGGGAGGGCAGAGGTCAGGGACTGTGTGCAGCCCCATTGGTCTGTCCAGTGCACTGATCCACCAGTCAGACAGAGTCCTCCAAGGTTGACCAAGTCATGGACTGAAAGCAAAAAGGACCGGGGGACCTGGAGGGGAGGAGAGGGGAATGCTGGTGTTTATCGCGCACTGACTATGCTAGATGTTTGGGTGCCGGACGTCACTCCCAGATAATTCACAAATGTGGGGGCAGACATGTCCTACAAATATAACTCAAGTTTCTGGCGACAGTGTGCTAAGTGCTCCAACAGAGGCCTCTCTAGTGACATCTGGGTTTTTGTGTGCTTACTGGT
>gene=chr20_569054-570054; species=ponAbe
aaAAGGAGGACATGCTTCTTAGGCTAATGCCTCtcccagcccctacttaacagaagggaccactgaggcacagagaggagaagggactttgtcaaggtcacacTGATGATGTGGACTAAGAACTGACAGCCTCTTGATAGCCCTGTGGTGGGGGATATCTTGTGTCAGATGGGGAGGGCAGAAGTCAGGGACTGTGTGCAGCCCCACTGGTCAGTCCAGTGCACTGATCCGCTAGTCAGACAGAGTCCTCCAAGGTTGACCAAGTCATGGACTGAAGGCAAAAAGGACCGGGGGACCTGGAGGGGAGGAGAGAAGAATGCTGGTGTTTATTGCGCACTGACTATGCTAGATGTTCGGGTGCCAGACATCACCCCTAGGGAATTCACAAATTTGGGGGCAGACACATCCT----AGATAACTCAAGTTTCTGGCGACAGTGTGGTAAGTGCTCCAACAGAGGCCTCTCTAGTGACATTTAGGTTTTTGTCTGCTCAGTGGT
>gene=chr20_569054-570054; species=rheMac
aaAAGGAGGACATGCTTCTCAGGCTAATGCCTCtcccagcccctgtttaacagaaggcaccactgaggcacaga---gagaagggactttctcaaggtcacacTGATGATGTGGACTAAGAACTGACAGCCTCTTGATAGCCCTGTGGTGGGGGACATCTTGTGCCAGACGGGGAGGGCAGAGGTCAGGGACTGTGTGCAGCCCCATTGGTCTGTCCAGTGCACTGATCCACTAGTCAGACAGAGTCCTCCAAGGTTGACCAAGTCATGGACTGAAGGCAAAAAGGACCGGGGGACCTGGAGGGGAGGAGAGGGGAATGCTGGTGTTTATCGCGCACTGACTATGCTAGATGTTTGGGTGCCGGACGTCACTCCCAGATAATTCACAAATGTGGGGGCAGACATGTCCTACAAATATAACTCAAGTTTCTGGCGACAGTGTGCTAAGTGCTCCAACAGAGGCCTCtgtagtgacatctgggtttttgtctgcttactggt
>gene=chr20_582487-583487; species=hg19
ATCGTCTTCACTGTGGCTGTCTCTGGGATAAGTGATATTTCTAGAGTCTTATAGCATTTTGAATTTGTTTTACAATGAAAGCACAGGCAGAGAAACCTATAAATATTTTTTCAGAAACAGTTATCAGTATAGAAGCTTTTTTGGAAGGACACTCAGGAAGCTGCCTCTGGGGAGGGGCCTGAGGAGGTCTGTACTTTTCACTGCATACCATTTGATACAACTTGGATTACTTACCAGTGCATACAGGGTCTATTAAAAACTATCTCACAAAGCAAAACAAATACTTATCTTTCTGTTCTAGCTGCTCTTACTAGTTAGAGACTGAGCCAGGgaggcccagaggggtcaagcaacatctctggggtcacccagcaaatctggtggcggagtgggcctccagccagagcacccaagtgtctgctctgcccccactcccagGCTTCCTGCCATTGACAAGGCCACAGTCCTTTTCCTGTGGCTTTGCCAGAGGCTGGCTGTAC
>gene=chr20_582487-583487; species=bosTau
ATAGTGTTAACAGTGGTTGTCTTTGGGATGGGTGATATTTCTAAGATCCTGCAGTATTTGAGtatgtgtatACAATGAATACATAAGCAGAGACATCTATAAATACTTTTTCAGAACCAGTAATCAGTAAAG-AGCATTTCTGGAAGGACACACAGGAAACTGCT---GCGGAGGAGCCTGAGGAGGTACATACTTTTCACTGCAT-CTACTGGATACAACTGGCTTTGTTTACCAATGCATAAATGGCATAATAAAAACTATTTAACAAGGCAAAACAAATAATTATTATTCTGTCTCAGCTGTTCTTGCTGGttagggattaggctagggagactgggaggggtcacgcaccttctctggggtcgcccagcaaatctggtggcagagtgggccgctagccggagcatccaactatctgctctgtcctcactcccaggtttcctgccaTTGACAAAGTCACAGTCCTTTTCCCGTGGCTTTGCGAGGGGCTGCCTGGAC
>gene=chr20_582487-583487; species=calJac
---------------------------------------------------------------------------------------cagagaaaCCTATAAATACTTTTTCAGAAACAGTCATCAGTATA-CAGCCTTTCTGGAAGGACATGCAGGAAGCTGCCTTTGGGAAGGGGCCTGAGGAGGTCTGTACTTTTCCCTGCATACCGTTTGATACAACTTGGATTACTTATCAATGCACACAGGGTCCATTAAAAACCATCTAACAAAGCAAAACAAATACTTATCTTTCTGTTGTAGCTGTTCTTGCTAGTT--AGATTGAGCCAGAgaggcccagagaggtcaagcaacatctccggggtcacccagcaaatctggtggcggagtgggcctccagccagagcacccaagtgtctgctctgcccccactcccaggtttcctgccattgacaagaccacagtccttttcCTGTGGCTTTGCCAGAGGCTGCCTGTAC
>gene=chr20_582487-583487; species=canFam
ACAGCGTTAACTGTGGTCGTCTTTGGGATGTGTGATATTTCTAGGGTCTTGCAGCGTTTATATTTTTT---ACAATGGAAACATAAGCAAAGAAACTT----GTGCTTTCTCAGTACTAGAAATCAGGAAAG-AGCACTTCTAGAGGAACACACAGGAAAATGCC---GGGGAAGAGACTGAGGAGGTA---------------------CTGAATT-------ACTTACCCACCTGTGCATAAATGGTCTATTAAAAACTTTTTAACCAGGCAAACCAAATAATGATCATTCTGTCCTAGCTATTCTTGCTGGTTAGAGACTGGCCCAAGgaggcccagagaagtcgagcaatttctctggggtcacccagccaatctgctggcagagtgggcctctagccagagcacccaagtgtctgctctgtccccactcCTGGGTTTCCTGCCATTGACGAAGTCACAGTCC-TTTCCTACGGCTTTGCCAGGGGCTGCCTGGCC
>gene=chr20_582487-583487; species=equCab
---GTGTTCAC-GTGGTTGTCTTTGG-----GTGATATTTCTAGGGTCGTGTAGCATTTAATTTTTTT---ACAATGAAAACAGAAGCAGAGAAACCTGTAAGTACTCTTTTAGAAACAGTAATCAGTTCAG-AGCATTTCTGGAAGGACACACAGGAAACTGCT---GGGGAGGAGCCTGAGGAGGTATGTACTTTTCACTGTGTACTATTGGATACAACTTGAGTTCTTACCCCGCGCATAAACGGTCTATTAAAAACTATTTAACAAGGCAAAACAAATAATTatcattctgtcccagctgttcttgttggttagagatcagccgaaggaggcccagaggggtcaagcaacttctctggggtcacccagcaaatctggtggcagagcgggcctccagccagagcacccaagtgtctgctgtgccctgactcccaggcttcctgccaTTGACGAGGTCACAGTTCTTTTCCTGTGGCTTTGCCAGGGGCTGCCTGGAC
>gene=chr20_582487-583487; species=gorGor
ATTGTCTTCACTGTGGTTGTCTTTGGGATAAGTGATATTTCTAGAATCTTGTAGCATTTTGAATTTGCTTTACAATGAAAGCACAGGCAGAGAAACCTATAAATATTTTTTCAGAAACAGTTATCAGTATAGAAGCTTTTTTGGAAGGACGCTCAGGAAGCTGCCTCTGAGGAGGGGCCTGAGGAGGTCTGTACTTTTCACTGCATACCATTTGATACAACTTGGATTACTTACCAATGCATACAGGGTCTATTAAAAACTATCTCACAAAGCAAAACAAATACTTATCTTTCTGTTCTAGCTGCTCTTACTAGTTAGAGACTGAGCCAGGgaggcccagaggggtcaagcaacatctctggggtcacccagcaaatctggtggcggagtgggcctccagccagagcacccaagtgtctgctctgcccccactcccagGCTTCCTGCCATTGACAAGGCCACAGTCCTTTTCCTGTGGC---------------------
>gene=chr20_582487-583487; species=panTro
ACTGTCTTCACTGTGGCTGTCTCTGGGATAAGTGATATTTCTAGAGTCCTGTAGCATTTTGAATTTGTTTGACAATGAAAGCACAGGCAGAGAAACCTATAAATATTTTTTCAGAAACAGTTATCAGTATAGAAGCTTTTTTGGAAGGACACTCAGGAAGCTGCCTCTGGGGAGGGGCCTGAGGAGGTCTGTACTTTTCACTGCATACCATTTGATACAACTTGGATTACTTACCAATGCATACAGGGTCTATTAAAAACTATCTCACAAAGCAAAACAAATACTTATCTTTCTGTTCTAGCTGCTCTTACTAGTTAGAGACTGAGCCAGGgaggcccagaggggtcaagcgacacctctggggtcacccagcaaatctggtggtggagtgggcctccagccagagcacccaagtgtctgctctgcccccactcccaggcttcctgccattgacaaggccacagtccttttcCTGTGGCTTTGCCAGAGGCTGGCTGTAC
>gene=chr20_582487-583487; species=papHam
ATAGTCTTCACTGTGGTTGTCTTTGGGATGAGTGATATTTCTAGAGTCTTGTAGCAATTTGCATTTATTTTACAATGAAAACACAGGCAGAGAAACCTATAAATTTTTTTTCAGAAACAGTAATCAGTATAGAAGC-TTTCTGGAAGGACACTCAGGAAGCTGCCTCTGGGGAGGGGCCTGAGGAGGTCTGTACTTTTCACTGCATACCATTTGACGCAACTTGGATTACTTACCAATGCAAACAGGGTATAGTAAAAATTATCTCACAAAGCAAGACAAATACTTATCTTTCTGTTCTAGCTGCTCTTACTAGTTGGAGATTGAGCCAGGgaggcccagaggggtcaagcaacatctctggggtcacccagcaaatctggtggcggagtgggcctctagccagagcacccaagtgtctgctctgcccccactcccaggtttcctgcCATTGACAAGGCCACAGTCCTTTTCCTGTGGCTTTGCCAGAGGCTGGCTATAC
>gene=chr20_582487-583487; species=ponAbe
ATTGTCTTCACTGTGATTGTCTTTGGGATAAGTGATATTTCTAGAATCTTGTAGCATTTTGAATTTATTTTACAATGAAAGCACAGGCAGAGAAACCTATAAATATTTTTT------CAGTTATCAGTATAGCAGCTTTTTTGGAAGGACACTCAGGAAGCTGCCTCTGGGGAGGGGCCTGAGGAGGTCTGTACTTTTCACTGCATACCATTTGATACAACTTGGATTACTTACCAATGCATACAGGGTCTATTAAAAACTATCTCACAAAGCAAAACAAATACTTATCTTtctgttctagctgctcttactggttagagattgagccagggaggcccagaggggtcaagcaacatctctggggtcacccagcaaatctggtggcggagtgggcctccagccagagcacccaagtgtctgctctgcccccactcccgggtttcctgccattgacaaggccacagtccttttcCTGTGGCTTTGCCAGAGGCTGGCTGTAC
>gene=chr20_582487-583487; species=rheMac
ATAGTCTTCACTGTGGTTGTCTTTGGGATGAGTGATATTTCTAGAGTCTTGTAGCATTTTGCATTTATTTTACAATGAAAACACAGGCAGGGAAACCTATAAATTTTTTTTCAGAAACAGTAATCAGTATAGAAGC-TTTCTGGAAGGACACTCAGGAAGCTGCCTCTGGGGAGGGGCCTGAGGAGGTCTGTACTTTTCACTGCATACCATTTGACACAACTTGGATTACTTACCAATGCAAACAGGGTATAGTAAAAACTATCTCACAAAGCAAAACAAATACTTATCTTtctgttctagctgctcttactagttagagattgagccagggaggcccagaggggtcaagcaacatctctggggtcacccagcaaatctggtggcggagtgggcctctagccagagcacccaagtgtctgctctgcccccactcccaggtttcctgccattgacaaagccacagtccttttcCTGTGGCTTTGCCAGAGGCTGGCTATAC
>gene=chr20_591405-592405; species=hg19
GGGAGTGGCGGCGCTAGCTCCAGCCTGTCCGGTTTCACTACCTCTTGGAATCCTACCACCACCATCCCATCACACACACACGGGCTATCTTTCCTCAATGCCTGCTTGCCTTCTAGAAACCTTAGATTGTTCAGCCTGACGTGTCCTCTTCAGAGAATTGCTGAGCCAAAGGTGGTTGCCGGGGTCTCGATCTCACTCGTGCCTGCTGCTCAGCTCTCTCCAGGCACTAGCTAAACCAGCATCCACTTGGCCTTGAAAATAAGCCCGAGTGGCAGCCGGTGTAGCAGACAGAGCGCAGGGAGTGGAGTTGAAAGGCTTCTAGGTGCATTTTGGCTCCTCTGGGCGTCTGTTTTCCTGACGATGCCTGCAGCTCTGCCATGCTGTGCTTTCCTGGCTTCCCTGATCCAGGCCAGAATTAGGGGAAGAAGAGGGAGCGAGGGATTTCCCATGACTGCCGGGGGAGGAGCCCCTTAGGACCCAGGGTCTGCGGGAGAGTCTGT
>gene=chr20_591405-592405; species=bosTau
AGGAGTGAGAGCACTGGCCCTAGCCTGCTTGTCTTCACTG---CTTGAAGTGCCAACACCACCCCCTC--GGCGCTTACAGAGACTATCTTCCCTTGTTGCCTTCCTTCCTTCTGGAAACCTTAGATTGTTCAGCCTGACGTC--TTCCTCAGAGAATTACTGAAATGATGATGGTTGCTGGGGTCCCCAGGTTGCTCACGTCCCTTTCCCAGCTCCCTTTGGGGGCTGGCCTAACCTGGATTCACTTGGCCTTGACAATAGGCCCACATGGCAGCCCGTGAAGCAGAGAGAGCCCAGGGAGTGAAGTCAGAGGAGCTCTAGGTACGTTTAGGCTCTTCTGGGCATCAGTTCTCTGGACGATACCTCTAGCTCTGCCATGCTGTGCTTTCCTGGCTCTCCAGACCCAGGCCAGAATGGGGGAGAGGCAGGGAGCTGGAGGGTTTTCCTTGGCCGCTGGGAGAGCAGTCCCTGAGGCCCTAGGGTCTTCGGGAAGGTCTGT
>gene=chr20_591405-592405; species=calJac
GGGAGTAGGGGTGCTAACTCCAGCCTGTCCGG-TTCACTACCTCTTGGAATCCCATCA-CACCATCCCATCACATACACATGGGCTATCTTTCCTCAGTGCCTGCCTTCTGTGTGGAAACCTTCGATTGTTCAGCCTCGTGTGTCCTCCTCAGAGTACTGATGAGCCAACGGTGGTTGCTGAGGTCTCCATGTCACTCGTACCTGCTGCTCAGGCCTCTCCAGGCACTAGCTAAACCAGCATCCACTTGGCCTTAAAAATACACTCGAATGGCAGCCGGTGTAGCAGAGA----GCAGGGAGCGGAGTTGAAAGGCTCCTGGGTGCATTTTGGCTCCTCTGGGCGTCTGTTTTCCTGACGATACCTGCAGCTCTGCCATACTGTGTTTTCCTGGCTTCCCTAATCCAGATCAGAATTGGGGGAAGAAGAGGGAGC-AGGGGTTTCCCGTGGCTGCTGGGGGAGGAGCCCCTTAGGACCCAGGGTCTGCGGGAGAGTCTGT
>gene=chr20_591405-592405; species=canFam
GGGAGGGGAGGCATTAGCCCCAGCCTAGATAGCCTTACTG---------GTCCCGGTAA----CCCTC--CCCCCCCACAGAGGCTATCTGTCCTCATttccttccttccttccAGAAACCTAAGGTTGTTGAGTCTGATGTT--CTTCTCAGAGAATTACTGAGCTGTTGATGGCAGCTGGGGTCCCCATGCTG----TGCCCTCTTCCCAGGTCCATCTGT------------------ATCACTTGGCCTTAAAAATAAACCCGGATG--CATCTATGTGGTAGAGAGGGCACAGGGAGTGAAGGTAAAGGGTTTCTAGAGGTGTTTTGGCTCTTTTGGGCCTCAGCTTTCTTGAAGATGCCTCCAGCTCTGCTA--CACTGCTTTCCTGGCTCCCCTACCCCAGACCAGAATGGGGGCGGGG-----AGCTAGAGGGATTCCCTTGGCTGCCGGG-GAGCAGCCCCTGAAGCCCCAGGGCCTGTGGGAAGTTCTGT
>gene=chr20_591405-592405; species=equCab
GGGAGTGAGGGCACTAGTCCCAGGCTGTATGGCTTC-CTGTCCCCCACATCCCCAGTAAAATCCCCTC--CCGGCTCGTAGAGGCTGTCTTCCCTCGTTGTCTGCCTGCCTT-CGGAAACTTCGGATTGTTCAGCCCGACGGC--CTCCTCAGAGAAATACTG-GCTGT----------TGGGGTCCCCATGTTGCTCATGGCCCCCTCCCAGCTCCATCTGGGGAATGGACAAGCCTGCAGCCCCTTGGTCTTGAAAATAAGCCTAAATGGCAACCCATGTGGCAGAGAGAGCGCATGGAGTGGAGCTGAAAGGCTCCTAAATGCGTTTTGGCTCTTTTGGGCCTGAGCTGTCTTGAAGACGCCTCCGGCTCTGCCACGCGCTGCTGTCCTGGCTTTCCTGACGCAGGCCGGAATGGGGGAGGGC-----GGCTGGAGGGTTTCCCGTGGCTGCTGGGAGAGCAGCCCCTTAGGCCCCAGGGTCTGCGGGAAAGTCTGT
>gene=chr20_591405-592405; species=gorGor
GGGAGTGGGGGCGCTAGCTCCAGCCTGTCCGGTTTCACTACCTCTTGGAATCCTACCACCACCATCCCATCACACACACACGGGCTGTCTTTCCTCAATGCCTGCTTGCCTTCTAGAAACCTTAGATTGTTCAGCCTGATGTGTCCTCCTCAGAGAATTGCTGAGCCAACGGTGGTTGCCGGGGTCTCGATCTCACTCGTGCCTGCTGCTCAGCTCTCTCCAGGCACTAGCTAAACCAGCATCCACTTGGCCTTGAAAATAAGCCCGAATGGCAGCCGGTGTAGCAGACAGAGCGCAGGGAGTGGAGTTGAAAGGCTTCTAGGTGCATTTTGGCTCCTCTGGGCGTCTGTTTTCCTGACGATGCCTGCAGCTCTGCCATGCTGTGCTTTTCTGGCTTCCCTGATCCAGGCCAGAATTAGGGGAAGAAGAGGGAGCGAGGGATTTCCCATGACTGCCGGGGGAGGAGCGCCTTAGGACCC-GAGTCTGCGGGAGAGTCTGT
>gene=chr20_591405-592405; species=panTro
GGGAGTGGGAGCGCTAGCTCCAGCCTGTCCGGTTTCACTACCTCTTGGAATCCTACCACCACCATCCCATCACACACACACGGGCTATCTTTCCTCGATGCCTGCTTGCCTTCTAGAAACCTTAGATTGTTCAGCCTGATGTGTCCTCCTCAGAGAATTGCTGAGCCAACGGTGGTTGCCGGGGTCTCGATCTCACTCGTGCCTGCTGCTCAGCTCTCTCCAGGCACTAGCTAAACCAGCATCCACTTGGCCTTGAAAATAAGCCCGAATGGCAGCCGGTGTAGCAGACAGAGCGCAGGGAGTGGAGTTGAAAGGCTTCTAGGTGCATTTTGGCTCCTCTGGGCGTCTGTTTTCCAGACGATGCCTGCAGCTCTGCCATGCTGTGCTTTCCTGGCTTCCCTGATCCAGGCCAGAATTAGGGGAAGAAGAGGGAGCGAGGGATTTCCCATGACTGCCGGGGGAGGAGCCCCTTAGGACCCAGGGTCTGCGGGAGAGTCTGT
>gene=chr20_591405-592405; species=papHam
GGGAGTGGGGGCGCTAGCTCCAGCCCGTCCGGTTTCACTACTTCTTGGAATCCTACCACCACCATCCCATCGCACACACACGGGCTATCTTTCCTCAATGCCTGCCTTCCTTCTAGAAACCTTAGATTGTTCAGCCTGATGTGTCCTCCTCAGAGAACTGCTGAGCCAACGGTGGTTGCTGGGGTCTCCATCTCACTCGTGCCGGCTGCTCAGCTCTCTCCAGGCACTAGCTAAACCAGTATCCACTTGGCCTTGAAAATAAGCCCGAATGGCAGCCCGTATAGCAGAGAGAGCGCAGGGAGTGAAGTTGAAAGGCTCCTAGGTGCATTTTGGCTCCTCTGGGCTTCTGTTTTCCTGACGATGCCTGCAGCTCTGCCATGCTGTGCTTTCCCGGCTTCCCTGATCCAGGTCAGAACTGGGGGAAGAAGAGGGAACGAGGGGTTTCCCATGGCTGCCGGGGGAGGAGCCCCTTAGGATCCAGGGTCTGCGGGAGAGTCTGT
>gene=chr20_591405-592405; species=ponAbe
GGGAGTGGGGGCGCTAGATCCAGCCTGTCCGGTTTCACTACCTCTTGGAATCCTACCACCACCATCCCATCACACACACACGGGCTATCTTTCTTCAATGCCTGCTTGCCTTCTAGAAACCTTAGATTGTTCAGCCTGATGTGTCCTCCTCAGAGAATTGCTGAGCCAACGGTGGCTGCCGGGGTCTCGATCTCACTCGTGCCTGCTGCTCAGCTCTCTCCAGGCACTAGCTAAACCAGCATCCACTTGGCCTTGAAAATAAGCCCGAATGGCAGCCGGTGTAGCAGAGAGAGCGCAGGGAGTGGAGTTGAAAGGCTTCTAGGTGCATTTTGGCTCCTCTGGGCGTCTGTTTTCCTGATGATGCCTGCAGCTCTGCCATGCTGTGCTTTCCCGGCTTCCCTGATCCAGGCCAGAACTGGGGGAAGAAGAGGGAGCGAGGGGTTTCCCATGGCTGCCGGGGGAGGAGCCCCTGAGGACCCAGGGTCTGCGGGAGAGTCTGT
>gene=chr20_591405-592405; species=rheMac
GGGAGTGGGGGCGCTAGCTCCAGCCTGTCCGGTTTCACTACTTCTTGGAATCCTACCACCACCATCCCATCGCACACACACGGGCTATCTTTCCTCAATGCCTGCCTTCCTTCTAGAAACCTTAGATTGTTCAGCCTGATGTGTCCTCCTCAGAGAACTGCTGAGCCAACGGTGGTTGCTGGGGTCTCCATCTCACTCGTGCCGGCTGCTCAGCTCTCTCCAGGCACTAGCTAAACCAGTATCCACTTGGCCTTGAAAATAAGCCCGAATGGCAGCCCGTATAGCAGAGAGAACGCAGGGAGTGAAGTTGAAAGGCTCCTAGGTGCATTTTGGCTCCTCTGGGCGTCTGTGTTCCTGACGATGCCTGCAGCTCTGCCATGCTGTGCTTTCCCGGCTTCCCTGATCCAGGTCAGAACTGGGGGAAGAAGAGGGAACGAGGGGTTTCCCATGGCTGCCGGGGGTGGAGCCCCTTAGGATCCAGGGTCTGCGGGAGACTCTGT
>gene=chr20_595236-596236; species=hg19
GAAAAAGACTaatgacagttagcatttattgagggcttactttgtgtcaagaattCATAGGTGTATATTCACAACCTTAACTTCAGTGAGACAAGTAAAATGCATTTCTCTCTCATTCAAGGCCTTTGGAGGTAGGGCTGCTCTGGCATTCCACAGtgtggtcgccagcttccaagattgccagcaatgatccttgcctcctagtattcatctgcgtgtgtagaaccctcccccattgaatcagatttgactcatgtgaccaaaagaatatgacagaagtgacggtatgtgacttctgaatgtagctcataaaggcattgagctcctgccttgttctcttgagtcatttactctggggacagcagccaccatgccatgaggacactcaagccgtctgtggagagagaccaaggtccctagcctacagccatcaccaatttgccagccaagtgagtgagcctccttggatgtggatcctGAATTCCTGACCTGCAGGACCT
>gene=chr20_595236-596236; species=bosTau
AAAAGAGATTAATGGTAGTTAGCATTTAATGAGGACCTACTGTGTGCCAAGAACTCATAGATATATAATCACAATCTTAATTTCAGTTAGGCAAATAGAATGTATTTCTCTTTCATTCAAGGTGTTT---------GCAGGTAGGGC------TGGTCTGACATTCCATAGTGTACatagcttccagtgatccttgttccc---tg-tcacccccttgtgtagacacctcccccattgaatcagatctgacttTGATGGTAGAATCGAGGTGATAAAGATAacatcatgtgacttcccaatgcagattataaaggTACTtagtttctgccttgttctcttgaatctctaactgtggggatggcaaccacca-atcaggag-acattcaagttgtctatagagaggaactgaggcccccagcctacagccagcaccaacttg-gagccatgtgactgaacctcccttgatgtggatcctGGATTCCCAACCTGCAAGAACT
>gene=chr20_595236-596236; species=calJac
GAAAAAGACtaatgagagttggcatttattgagggcttactttgtgtcaagaattCACAGGTGTATATTCACAACCTTAACTTCActtaaacaagtaaattgtatttctctcatattcaaggcctttagaagtagtgccgctctggcattccatggtgtggtcaccagcctacaagactgccaacaatgacccttgccgcctggtattcatcagcgtgt---gacccctatcccgttgattcagatttgagttgtgtgaccaaaagaatatggcagaagtgacagtacatgatgtctgaatctagctcataaaggcattgagctcctgtcttgttctcttgagtcattgactctggggacagcagccaccatgccatgaggacactcaagctgtctgtggagaggaactgaggtcctcagcctgcagccatcaccagtttgccagccaagtcagtgagcctccttggatgtggatcctgaattcctgacgtgtaggacct
>gene=chr20_595236-596236; species=canFam
GAAGAAGATGAATGGTAGT----ATTTATGGAGGGCCTATTTTGTGTCAAGAACTCATAGATGTA---TTACGATCTTAAGTTCAGTTAGGTGAATGGAACATATGTCTCTGTCATTCAGAACGTTT---------GCAGGTCTGGTGCTCTGTGCTGtggtat-------------------ccagtgatccccgtttcctggtactcacccac-tgtgtagacccttgcctcactgaaccacttctgacttgtgtgacc-agaagaatttg--gaagtgatagtatgtgccttttgaacctagctgatgagagccttga------gccttggtctcttgaatcactcactctggggacagcagccgcccggtgctgaggatattcaagttgtctgtaaag--------aggtccccagcccacaggcagcacccatgggccacccctgtgagtaagcctccttggatgtggatcttGAATT-CTGACCCAAAGGAACT
>gene=chr20_595236-596236; species=equCab
GAAAAAGGCTGATGATAGC----ATTTATGGAGGGCCTACTTTGTGTCAAGAACACACGGATAGGTAATCACAACCTTAAGTTCAGTTAGGAAAATAAAATGTGTCTGTCCCCGGGAGGAGGTGGCGGGTG---GGGCTGATCCGACATTCCAG--tgtggtagcctgcctccaagatcgccctcgatgacccttgtctcggggtggtctccccctcgtgtacactcctcccacactgaatcagatc---------tgacc-aaagaacagagcagaagtggcggcgcgtgacttctggatctagctgatacaggttttgagcttctgccttgttctcttgaatcactcactctggggacagccgcccccacgccatgaggtcactccacttgtcagtaaagtggagccgaggtccccagccaacagccagcaccaaattgccaaccatgcaagtgagtttccttggctgtggatcctgatttcctgacccacaggaact
>gene=chr20_595236-596236; species=gorGor
GAAAAAGACTaatgacagttagcatttattgagggcttactttgtgtcaagaattCATAGGTGTATATTCACAACCTTAACTTCAGTGAGACAAGTAAAATGCATTTCTCTCTCATTCAAGGCCTTTGGAGGTAGGGCTGCTCTGGCATTCCACAGtgtggtggccagcctccaagattgccagcaatgatccttgcctcctagtattcatctgtgtgtgtagaaccctcccccattgaatcagatttgactcatgtgaccaaaagaacatg-cagaagtgacagt-tgtgacttctgaatctagctcataaaggcattgagctcctgccttgttctcttgagtcatttactctggggacagcagccaccatgccatgcggacactcaagccgtctgtggagagagaccaagg-ccccagcctacagccatcaccaatttgcc-gccaagtgagtgagcctccttggatgtggatcctGAATTCCTGACCTGCAGGACCT
>gene=chr20_595236-596236; species=panTro
GAAAAAGACTAATGACAGTTAGCATTTATTGAGGGCTTAGTTTGTGTCAAGAATTCATAGGTGTATATTCACAACCTTAACTTCAGTGAGACAAGTAAAATGCATTTCTCTCTCATTCAAGGCCTTTGGAGGTAGGGCTGCTGTGGCATTCCACAGtgtggtcgccagcctccaagattgccagcaatgatccttgcctcctagtattcatctgcgtgtgtagaaccctcccccattgaatcagatttgactcatgtgaccaaaagaatatgacagaagtgacagtatgtgacttctgaatctagctcataaaggcattgagctcctgccttgttctcttgagtcatttactctggggacagcagccaccatgccatgaggacactcaagccgtctgtggagagagacaaaggtccctagcctacagccatcaccaatttgccagccaagtgagtgagcctccttggatgtggatcctgaattcctgacctgcaggacct
>gene=chr20_595236-596236; species=papHam
GAAAAAGACtaataagagttagcatcaattgagggcttactttgtgtcaagaattCATAGGTGTATATTCACAACCTTAACTTTAGTTAGACAAGTAAAATGCATTTCTCTCTCATTCAAGACCTTTGGAGGTAGGGCTGCTCTGGCATTCCGTGGtgtggtcgccggcctccaagattgccagcaatgatccttgcctcctggcattcatctgtgtgtgtagaccccgcccccattgaatcagatttgactcatgtgaccaaaagaatatgacagaagtgacagtatgtgacttctgaatctagctcataaaggcattgagctcctccctttttcttttgagtcatttactctggggacagcagccaccatgccatgaggacactcaagccatctgcggagagggactaaggtccctagcctacagccgtcaccaatttaccagccaagtgagtgagcctccttggatgtagatcctGAATTCCTGACCTGCAGGACCT
>gene=chr20_595236-596236; species=ponAbe
GAAAAAGACTaatgacagttagcatttattgagggcttactttgtgtcaagaattCGTAGGTGTATATTCACAACCTTAACTTCAGTGAGACAAGTAAAATGCATTTCTCTCTCATTCAAGGCCTTTGGAGGTAAGGCTGCTCTGGCATTCCGTGGtgtggtcgccagcctccaagattgccagcaatgatccttgcctcctagtattcatctgcatgtgtagacccctcccccattgaatcagatttgactcatgtgaccaaaagaatatgacagaagtgacagtatgtgacttctgaatctagctcataaaggcattgagctcctgccttgttctcttgagtcatttactctggggacagcagccaccatgccatgaggacactcaagccgtctgtggagagaggccaaggtccctagcctacagccatcaccaatttgccagccaagtgagtgagcctccttggatgtggatcctgaattcctgacctataggacct
>gene=chr20_595236-596236; species=rheMac
GAAAAAGACTAATAAGAGTTAGAATCTATTGAGGGCTTACTTTGTGTCAAGAATTCATAGGTGTATATTCACAACCTTAACTTGAGTTAGACAAGTAAAATGCATTTCTCTCTCATTCAAGGCCTTTGGAGGTAGGGCTGCTCTGGCATTCTGTGGtgtggtcgccggcctccaagattgccagcaatgatccttgcctcctggcattcatctgtgtgtgtagacccctcccccattgaatcagatttgactcatgtgaccaaaagaatatgacagaagtgacagtatgtgacttctgaatctagctcataaaggcattgagctcctccctttttcttttgagtcatttactctggggacagcagccaccatgccatgaggacactcaagccatctgcggagagggactaaggtccctagcctacagccgtcaccaatttaccagccaagtgagtgagcctccttggatgtagatcctGAATTCCTGACCTGTAGGACCT
>gene=chr20_598236-599236; species=hg19
GAGAAAAGTGTATTTCGTGGTACTTCTTTCAGGGAAAATGCAATGTAAATTGAaataataatattattgaggggtaacaatatgccaggcactctgctaggaacttatttaatcctcacagcagtctcatgagctaagtactattaatattcccgttctataggtgagtagactaaagagcagaaaggttaagtaatttgcttaaggtcacatagctagggagtggacaggaattcTTTGATAAGTTGCTTGTGGTGAGGATAACAAGGGAAGACCCTCCCCCGGGGTAGTTTAAGCTCAGATGCTCACAAAACTCTGCTCCAGGGAGAGTGAGCCTACTTGGTTGAAGAGCACTGATTTTGTTGAGTAGAGGATGCAAGTTTGGGCCAGAGTGGAATTGTTCAAGAATAGAGAGGAGGTTGGTGCTGCCATGGGTGCCCTCCTTCAGCTCCATCGCTTTAAGGAAAGGATGAGCTCATGTTTAAAGACTTTTAAGTTGA
>gene=chr20_598236-599236; species=bosTau
GGGGGAAATGTGTTTCCTGGCACTTTCATCAGGGAAAGAGCAATGAAAATAGGAAGAATACTAT--ttgagagattactctttgccaggcactcttataaacactcaattaatcctcagaacagccccatgagctaagtactactaatattcccatttaacagatgagtagagtaaggagcagagagattaagtaacttgcctaaggtcatacagctagggagt-gacagGAATTCTTTGATAAATTGTTTGTGACCGGGATGAGGAGGGAAGAACCCACTTTAGGGTATTTCAAACTCAGATGCTCACAAAACTCCACCCCAGAGAGAAAAGGCCT-TTTAACTGCAGTGTTCTGATTTTGTGGGGTTGGGGATGCAAATTTAGGCCAAGGTGAAATTGCTCACTAATAGAGAGGAGGTTGCTCCTGCTATGGCTGTTTGCCTTCAGTTCCATCCCTCCAAAGGAGTATCAGTCTCATGCTTAGAGGCCATCAAGCTGT
>gene=chr20_598236-599236; species=calJac
GAGAAAAATGTATTTTGTGGTAATTCTTTCAGAGAAAATGCAACATAAATGAAaataataatattatcaaggagtaacaatatgccaggcattcttctaggcactaatttaatcctcacagtagactcatgaggtaagaactattaatattcccattctacaggtgagtagactaaagaacagagaggttaagtaatttgcttaaggtcacatagctagtgagtggacaggaattcTTTGGTAAGTTGCATGTGGTGAGGATAACAAGGGAAGACCCTCCCCCAGGGTAGTTTAAGCTCATCTGCTCACAAAACTCTGCTCCAGGGAGAGTGGGCCTACTTGGTAGCAGAGCACTGATTTTGGTGAGTAGAGGATGCAAGTTTGGGCCACAGTGGAATT-TTCAATAATAGAGAGGAGGCTGGTGCTGCCATGGCTGCCCTCCTTCAAGTCCATCCCTTTAAGGCAATGATGAGCTGATGTTTAAAGACTATTAAGTTGA
>gene=chr20_598236-599236; species=canFam
AAAAAAAATGTGTTTCCTGGCACTTCTGTGAAGGGAAGTGCAATGAAGAtattaatattattattattattGGAttgcaatatgccacacactcttctaagcacttatttaaccctcagaacagcctcatgaactaagtactgtgaatagtctcattt-acagaggagtagactaaggaacagagaggttaagtaacttgcctaaggtcacacagctagggagcagacaggaatattttgaaaaattgcttgtcaTGAAGATGAGGAGAGAAGACCCTTCTTCAGGGTAGTTTAAGCTCAGATGCTCACAAAACTCTGATCTAGGGAGAAAGGGCCT-GTTAGCTGAGGTATTCTGATTTTGCTGAGTAGGGGATGCAAGTCTGGGCCAGAGTGGAGTTGCTGAATAATTGAAGGGAAGCAGATGCAGCCATGCCTGCCCTCCTTCAGCTCCATCCCTCCAAAGAAATGTTGGGTGGATGCTTAAAGACCATGAGGTTGA
>gene=chr20_598236-599236; species=equCab
GTAAAAAATATGTTTCCCGGCACTTCTGTCAGGGGAAGAGCAATGAAAATTGAaataatactattgctgagggattactatatgcag-gcactcttctaagcacttatttaatcctcagagcagccccatgagctaagtactattaatattcccatttaacagatgagtagactaaggaacagagacgttaagtaacttgcctaaggtcacacagctagggagtggACAGGAAATCTCTGAGAAGTTGCTTGTGGTGGGGATGAGGAGGGAACATCCCATCCCAGGGTAGTTAATGTTCAGATGCTCACAAAACTCTGCTCCAGGAAGAGTGGGTCT-GTTTGCTGCAGTGCTCTGATTTCGTTGAGCAAAGGATGCAAGTTTGGGCCAGAGTGGAATTGCTCAATAACAGAGAGGAGGCTGATGCTGCCATCCGTGCCCTCCGTCAGCTCCATCTTTCTAAAGAAATGTTGGGCTGATGCCGTTAGACTATCAAGTTGA
>gene=chr20_598236-599236; species=gorGor
GAGAAAAATGTATTTTGTGGTACTTCTTTCAGGGAAAATGCAATGTAAATTGAaataataatattattgaggggtaacaatatgccaggcactcttctaggaacttatttaatcctcacagcagcctcatgagctaagtactattaatattcc-gttctataggtgagtagactaa-gagcagaaaggttaagtaatttgcttaaggtcacatagctagggagtggacaggaattcTTTGATAAGTTGCTTGTGGTGAGGATAACAAGGGAAGACCCTCCCCCAGGGTAGTTTAAGCTCAGATGCTCACAAAACTCTGCTCCAGGGAGAGTGAGCCTACTTGGTTGAAGAGCACTGATTTTGTTGAGTAGAGGATGCAA-TTTGGGCCAGAGTGGAATTGTTCAAGAATAGAGAGGAGGTTGGTGCTGCCATGGGTGCCCTCCTTCAGCTCCAT-GCTTTAAGGAAAGGATGAGCTCATGTTTAAAGACTTTTAAGTTGA
>gene=chr20_598236-599236; species=panTro
GGGAAAAATGTATTTCGTGGTACTTCTTTCAGGGAAAATGCAATGTAAATTGAaataataatattattgaggggtaacaatatgccaggcactctgctaggaacttatttaatcctcacagcagcctcatgagctaagtactattaatattcccattctataggtgagtagactaaagagcagaaaggttaagtaatttgcttaaggtcacatagctagggagtggacaggaattcTTTGATAAGTTGCTTGTGGTGAGGATACCAAGGGAAGACCCTCCCCCAGGGTAGTTTAAGCTCAGATGCTCACAAAACTCTGCTCCAGGGAGAGTGAGCCTACTTGGTTGAAGAGCACTGATTTTGTTGAGTAGAGGATGCAAGTTTGGGCCAGAGTGGAATTGTTCAAGAATAGAGAGGAGGTTGGTGCTGCCATGGGTGCCCTCCTTCAGCTCCATTGCTTTAAGGAAAGGATGAGCTCATGTTTAAAGACTTTTAAGTTGA
>gene=chr20_598236-599236; species=papHam
GAGAAAAATGTATTTCGTGGTACTTCTTTCAGGGAAAATGCAATGTAAATTGAAAAaatattattattgaggggtaacaatatgccaggcactcttctaggaacttatttaatcctcatagtagcctcatgagctaagtactattaatgttcccgatctataggtgagtagactaaagagcagaaaggttaagtaatttacttaaggtcacatagctagggagtggacaggaattcTTTGATAAGTTGCATGTGGTGAGGATAACAAAGGAAGACCCTCCCCCAGGGTATTTTAAGCTCAGATGCTCACAAAACTCTGCTCCAGGGAGAGTGAGACCACTTGGTTGCAGAGCACTGATTTTGTTGAGTAGAGGATGCAAATTTGGGCCAGAGTGGAATTGTTCAATGATAGAGAGGAGGTTGGTGCTGCCATGGGTGCCCTCCTTCAGCTCCATTGCTTTAAGGAAAGGATGAGCCCATGTTTAAAGACTATTAAGTTGA
>gene=chr20_598236-599236; species=ponAbe
GAGAAAAATGTATTTCGTGGTACTTCTTTCAGGGAAAATGCAATGTAAATTGAaataataatattattgaggggtaacaatatgccaggcactcttctaggaacttatttaatcctcacagcagcctcacgagctaagtactattaatattcccgttctataggtgagtagactaaggagcagaaaggttaagtaatttgcttaaggtcacatagctagggagtggacaggaattcTTTGATAAGTTGCTTGTGGTGAGGATAACAAGGGAAGACCCTCCCCCAGGGTAGTTTAAGCTCAGATGCTCACAAAACTCTGCTCCAGGGAGAGTGAGCCTACTTGGTTGCAGAGCACTGATTTTGTTGAGTAGAGGATGCAAGTTTGGGCCAGAGTGGAATTGTTCAATAATAGAGAGGAGGTTGCTGCTGCCATGGGTGCCCTCCTTCAGCTCCATCGCTTTAAGGAAAGGATGAGCTCATGTTTAAAGACTTTTAAGTTGA
>gene=chr20_598236-599236; species=rheMac
GAGAAAAATGTATTTCGTGGTACTTCTTTCAGGGAAAATGCAATGTAAATTGAaataataatattattgaggggtaacaatatgccaggcactcttctaggaacttatttaatcctcatagtagcctcatgagctaagtactattaatgttcccgatctataggtgagtagactaaagagcagaaaggttaagtaatttacttaaggtcacatagctagggagtggacaggaattcTTTGATAAGTTGCTTGTGGTGAGGATAACAAAGGAAGACCCTCCCCCAGGGTATTTTAAGCTCAGATGATCACAAAACTCTGCTCCAGGGAGAGTGAGATCACTTGGTTGCAGAGCACTGATTTTGTTGAGTAGAGGATGCAAATTTGGGCCAGAGTGGAATTGTTCAATGATAGAGAGGAGGTTGGTGCTGCCATGGGTGCCCTCCTTCAGCTTCATCGCTTTAAGGAAAGGATGAGCTCATGTTTAAAGACTATTAAGTTGA
>gene=chr20_615015-616015; species=hg19
GGAGGGAGGGGAGCATCCGTTTTGGGAGGGAAGTGTCAGTTTTGAGCACACACAGTCCTCTGCAGCTTGAGGAGGAGGAAGGCTGGGTCTGTGGAGGGTGGGGAGCGGGTGGCACCAGAACAAAGCCCCGGGGGTAGCAGCCTGGGCCCTGCAGCTCCTTCGCAGCTGACAGTCCCTGAGCTAATTACCATTAATGAGCAGCTGGGCCCAGTTTCCCGGGATTTGCATTCACTGTGCTAGTCAGCGCCACTGTGGATGGAAGCCAGCGCCAGCCTTCTGGGGTGGGGGTGACTCAGGGAGCCGAGGTAAGATCGCTGGCTTCATGTGGGGCTGAAGAAGGTGTGGCTTTGCCTTTCCTGCAGGTTAGGAGATGGCCGAGGTACAATCGTGCCTGGAGGCAGGGCACTGGCATCATCCACCTGTCCTCAGCCAGGGCCGGGGTAAGGGTCTTGGGGAAGGAACAGGTCTTGTGGCCCTCAGAAGCCCTCAGACATTTGGTT
>gene=chr20_615015-616015; species=bosTau
GGACATAGGGGAGCATCAGTCTGGGGAGGAGTGGGT-----------GCCCACCGTCCCCTGAAGC-TCAGGGAGGAGGAGGCTGGGTCCATGGAGCACAGCCC-----------CAGAACAAAG-CCCGGGAGC---AGTCAA---CT-GAAGCTTCTTCCCAGCTGACAGACCCTGAGCTAATTGTCTTTAATGAGCAGCTGGGCCCGGTTTCCTGGGATTTGCATTTGCA--GATAAGCAGCACCTCTGTGGATGGCAGCC-AGACTGGCCTTCCAGGGGG-TGATTATTCCGGCAGCTGAGGTAAGATCTCCTGCCTTGTGCAGGGCTGGGGAAGGCGTTGATTTGCCTCCCCTGCAGATTAGGGGAT-ATTGGAGGGCAAAGTCCACTGGAGGCAGGGGGCTGGCATCAATTATCCATCTTGG-CCAGGGCCGGGGTGTGGGTCCTGGGGAGGGGACCAGGGTTTTAGCGCTTGCAAATCTCAGGACATT-AGGC
>gene=chr20_615015-616015; species=calJac
GGACGGAGGGGAGCATCCATTTTGGGAGGGAAGGGTCCGTTTTGAGCACTCACAGTCCTCTGCAGTTTTAGGAGGAGGAAGGCTGGGTCTCTGGAGGGTGGGAAGCGGGTGGCA-CAAAACAAAG-CCTGGGGGTAACAGCCTGGGCCCTGCAGCTTCTTCGCAGCTGACAGACCCCGAGCTAATTACCATTAATGAGCAGCTGGGCCCAGTTTCCTGGGATTTGCATTCACCGCACTAGTCAGTACCACTGTGGATGGCAGCCAGTGCCAGCCTTCTGGGATGGGGGTGACTCGGGGAGCCGAGGTAAGATCGCTAGCTTCATGTGGGGCTGCGGAAGGTGTGGCTTTGCTTTCCCGGCAGATTAGCAGATGGCCGAGGGACAATCGTGCCTGGAGGCAGGGCCCTGGCGACATCGAACTGTTGTCAGCCAATGCTGGGGTGAGGATCCTGCAGAAGGAACAGGCCTTGTG----------------------------
>gene=chr20_615015-616015; species=canFam
GGACAGAGGGAGGGATGACT---------------------------GCACACAG---------------GAAGGGAGGAGGCTGTCCCTGGGGAGGGTGGCA------------CAGAACAGAG-ACCGGGAGT---AGTCTGGGCCA-GCAGCTCCTTCCCGGCAGGCAGATCCTGAGCTGATGGTCCTTAACTAGCAGCTGGGTGCAGTTCCCTGTGATTCGCAGCCACAGCCA--GTCAGTACCTCTGCGGT---------GTGCTAGCCTTCCAGAGGG-TACC-ATACAGGGAGCCAAGGT-AGATTGCCAGCCTCATGCTGGGCTAGTGAAGGTGTCAGTTTGCCTTCTCTGCAAATTAGGGGATTGTTGGAAGGCAATATCAACTGCAGGCAGGGGGCTGGCATCAATTATC---------CCAACACTGGGCTGTGGGTTCTGGGGAGGGGACAGGGTTTGTACCCCTCACAAATCCCTGGACTTT--GCA
>gene=chr20_615015-616015; species=equCab
GGACAGAAGGGAGCGTGAATTTGGGGAG-GGGGCAC-----------GCACGGGGTCCACTGCAGC-TCGG---GGAGGAGGCTGTGCCTGCTCAGGGTGGCCC-----------CAGAACGAAG-CCCAGGAGC---AGCCC-GGCCC-GCAGCTCCTTCCCAGT-GACAGCTCCTGAGCTAACTGTCATTAAGGAGCAGCTGGGC-CAGGGTCCTGGGGTTTGCGTTGGCAGTCACGAGCAGCCCCTCTGCGGA---------GGGC-AGCCGGCC-------TCGC-CTTCAGGGAGCCGAGGTCAGATCGCC-GCCTCCTGTGGGGCTGGGGAAGGTGTCATTTTGTCTTCCCTGCAGATTAGGAGATGGTCGGAGGACAATCTCGAGTGGAGGCAGGGAGCTGACATCCGTTCTCCATCCTAGGCCAGGGCCGCGGTGCAGGTCCTGG---GGGGACAGGGGCTGTAGCCCTCACAAATCCTAGGGTGTT-AGGC
>gene=chr20_615015-616015; species=gorGor
GGAGGGAGGGGAGCATCCATTTTGGGAGGGAAGTGTCAGTTTTGAGCACACACAGTCCTCTGCAGCTTGAGGAGGAGGAAGGCTGGGTCTGTGGAGGGTGGGGAGCGGGTGGCACCAGAACAAAG-CCCGGGGGTAGCAGCCTGGGCCCTGCAGCTCCTTCGCAGCTGACAGACCCTGAGCTAATTACCATTAATGAGCAGCTGGGCCCAGTTTCCCGGGATTTGCATTCACTGTGCTAGTCAGCACCACTGTGGATAGAAGCCAGCGCCAG-CTTCTGGGGTGGGGGTGACTCAGGGAGCCGAGGTAAGATCGCTGGCTTCATGTGGGGCTGAAGAAGTTGTGGCTTTGCCTTTCCTGCAGGTTAGGAGATGGCCGAGGTACAATCGTGCCTGGAGGCAGGGCACTGGCATCGTCCACCTGTCCTCAGCCAGGGCCGGGGTAAGGGTCCTGGGGAAGGAACAGGTCTTGTGGCCCTCAGAAGCCCTCAGACATTTGGTT
>gene=chr20_615015-616015; species=panTro
GGAGGGAGGGGAGCATCCATTTTGGGAGGGAAGTGTCAGTTTTGAGCACACACAGTCCTCTGCAGCTTGAGGAGGAGGAAGGCTGGGTCTGTGGAGGGTGGGGAGCGGGTGGCACCAGAACAAAG-CCCGGGGGTAGCAGCCTGGGCCCTGCAGCTCCTTCGCAGCTGACAGACCCTGAGCTAATTACCATTAATGAGCAGCTGGGCCCAGTTTCCCGGGATTTGCATTCACTGTGCTAGTCAGCGCCACTGTGGATGGAAGCCAGCGCCAGCCTTCTGGGGTGGGAGTGACTCAGGGAGCCGAGGTAAGATCGCTGGCTTCATGTGGGGCTGAAGAAGGTGTGGCTTTGCCTTTCCTGCAGGTTAGGAGATGGCCGAGGTACAGTCGTGCCTGGAGGCAGGGCACTGGCATCATCCACCTGTCCTCAGCCAGGGCCGGGGTAAGGGTCCCGGGGAAGGAACAGGTCTTGTGGCCCTCAGAAGCCCTCAGACATTTGGTT
>gene=chr20_615015-616015; species=papHam
GGAGGGAGGGGAGCGTCCGTTTTGGGAGGGAAGTGTCAGTTTTGAGCACACACAGTCCTCTGCAGCTTGAGGAGGAGGAAGGCTGGGTCTGTGGAGGGTGGGGAGCGGGTGGCACCAGAACAAAG-CCTGGGGGTAGCAGCCTGGGCCCTGCAGCTCCTTCCCAGCTGACAGACCCTGAGCTAATTACCATTAATGAGCAGCTGGGCCCAGTTTTTCGGGATTTGCATTCACTGTGCTAGTCAGCGCCACTGTGGATGGAAGCCAGCGCCAGCCTTCTGGGGTGGGGGTGACTCAGGGAGCCGAGGTAAGATCACTGCCTTCATGTGGGGCTGAAGAAGGTGTGGCTTTGCCTTTCCTGCAGATTAGGAGATGGCCGAGGCACAATCGTGCCTGGAGGCAGGGCACTGGCATCATCCACCTGTCCTCAGCCAGGGCTGGGGTAAGGGTCCTGGGGAAGGAACAGGTCTTATGGCCCTCACGAACCCTCAGACATTTGATt
>gene=chr20_615015-616015; species=ponAbe
GGAGGGAGGGGAGCGTCCATTTTGGGAGGGAAGTGTCAGTTTTGAGCACACACAGTCCTCTGCAGCTTGAGGAGGAGGAAGGCTGGGTCTGTGGAGGGTGGGGAGCGGGTGGCACCAGAACAAAG-CCCGGGGGTAGCAGCCTGGGCCCTGCAGCTCCTTCGCAGCTGACAGACCCTGAGCTAATTACCATTAATGAGCAGCTGGGCCCAGTTTCCCGGGATTTGCATTCACTGTGCTACTCAGTGCCACTGTGGATGGAAGCCAGCGCCAGCCTTCTGGGGTGAGGGTGACTCAGGGAGCCGAGGTAAGATTGCTGGCTTCATGTAGAACTGAAGAAGGTGTGGCTTTGCCTTTCCTGCAGATTAGGAGATGGCCGAGGTACAATCGTGCCTGGAGGCAGGGCACTGGCATCATCCACCTGTCCTCAGCCAGGGCCGAGGTAAGGGTCCTGGGGAAGGAACAGGTCTTGTGGCCCTCACAAATCCTCGGACATTTGGTT
>gene=chr20_615015-616015; species=rheMac
GGAgggaggggagcgtccgttttgggagggaagtgtcagttttgAGCACACACAGTCCTCTGCAGCTTGAGGAGGAGGAAGGCTGGGTCTGTGGAGGGTGGGGAGCGGGTGGCACCAGAACAAAG-CCTGGGGGTAGCAGCCTGGGCCCTGCAGCTCCTTCGCAGCTGACAGACCCTGAGCTAATTACCATTAATGAGCAGCTGGGCCCAGTTTTTCGGGATTTGCATTCACTGTGCTAGTCAGCGCCACTGTGGATGGAAGCCAGCGCCAGCCTTCTGGGGTGGGGGTGACTCAGGGAGCTGAGGTAAGATCGCTGCCTTCATGTGGGGCTGAAGAAGGTGTGGCTTTGCCTTTCCTGCAGATTAGGAGATGGCTGAGGCACAATCGTGCCTGGAGGCAGGGCACTGGCATCATCCACCTGTCCTCAGCCAGGGCTGGGGTAAGGGTCCTGGGGAAGAAACAGGTCTTATGGCCCTCACGAACCCTCAGACATTTGATT
>gene=chr20_619054-620054; species=hg19
ctcagcctaggtgacacagccagaccttgcctcaaaaaaaaTTTTTTTTTAAAAGAAAAGAGACAATCATGtgatggttgccagaatggcctccagagagggcctccctaggctgaatcctggctctgcctcatccttgccgtatgactctgggccaaggaccttgcctctttgagcctcagtttttacatctgcaaagtgggggtcataattgtccctgtcttattggcttgttgtgaggattaaatgactttatattggagaacagggcccagcatgtcaaaagtactTTCTGTTTGTTAAATACAATGAAAAAGGGTGAGGACATGCAGAAGCAAGATTAATCCTTTTTCAATCTCTTCCAGTCCTGATTCCTGCAAGGAGAGTCAGGGTTGGTGGGGATGTGTATCTCTAACACCAGCCCAATCTGGAGGAAGTTAGTAACAAGGTTATATTTATGTTGTTTATATTTACAGCTACCTTTATTTGTGCCACATGAT
>gene=chr20_619054-620054; species=bosTau
-----------------------------------------------------------------------------------gagtggccttcagaatgggcctgactaggttgcctctaggctctgcctcagccctgctgtgtgactgtgggcaaggggcctcatcccttcgagcctcagcttcctcatctgcaaagtgggaatcataagtgtgtccactgcatgtggtggttgtgaggattcaatgcctttatactcgggaagtatttaaaTAAC---GTAAGTGCTTT-TGTCTGTTAAATAAAACAAAAAAAGGTGAGGA--CACAGAAGCAAGATGAATCTTTTTTCAGTATCCTTGAGTCCA---------GGAGAAAGTCTGAATTGGTGGGGGTG------------------------------------------------------------------------------------------------
>gene=chr20_619054-620054; species=calJac
tccagcctaggtggtgcagccagatcttgccttaaac--aaTTTTTTTTTTAAAGAAAAATGACAATCACGTGATGGTCTCCagagcagcctccagagatggcctgcctgggcagaatcctgtctctgcctcatccctgctcgatgaccgtgggccaaggaccttgtctctttgagcctcaattttctcatctgcaaagcgggggtcataattgttcccacctcattggcttgttgtgaggattaaatgactttatattggagaacagggcctggcatgtcaaaagtactTTCTGTTTGTTAAATACAATGAAAAAGGGCGAGGACATGCAGAAGCAAGATTAATCCTTTTTCAATCTCATCCAGTCCTGATT-CTGCAAGGAGAGTCAGGTTTGGTGGGGATGTGTTTATCTAACACCC-CTCAATCTGGAAGAAGTTAGTAACAGGGTTATATGTATGTTGTTTATATTTACAGCTACCTTTATTTGTGCCACAtatt
>gene=chr20_619054-620054; species=canFam
---------------------------------------------------------AACAGACAAACTCTGG--------CGGAATGGCCTCCACGATGGG---AGGAgggttgaatcctggctctgcctcatctgtgctgtgtgactgtcggcaaaggaactcatctct--gagcctc----tttttatttgcaaagtggag-taataagtgtacctacctcatgggattattgtg----ttaactggcttcatattggggaagcatttaaaGAATATCATAAGTGCTTCCTGTTTGTT-AATAAAATGAGAAAAGGTGAGGA--TGCAAAAGCAAGATGAATCTTTTCTTATTCTCTTCCACTTCTGACTCCTGCGAGGAGAGCCTGGGTCGGTGGGGGTG---------AGCAGCCTCCAGATCTGGAGA-AGTCGGCAAGGGtgttatgtttacattgtttattttgacagccacatttatttatgtcacgtgct
>gene=chr20_619054-620054; species=equCab
---------------------------------------AGTTCTGTCTTCAAAGA-----Gacagaatcatg-----tcttggagtggcctccagaatgagcctgactgggttgaacctcggctctgcctcacgcctgctgtgtgactgtgggcaagagagctcatctctctgagcctcagtttccttatctgcaaaacggagataataagtgtacccacctcacgggtttgttgtgaggattaaatgatgctctatttgggaagcatttaaatagtatcATAAATGCTTTCTGTTTGTTAAATAAAATGAGAAAAGGTGGGGACATGCGGA-GCAAGACGAATCTGTTTCCAGTCTCTTCCAGCCCTGACTCCTGCGGGGAGAGTCTGGGTCGGT-GGCGTG---------AGCATCCTCCAGGTCGGAGGA-AGTCAGGAACTGGGTTATGTTTACATCGTTTGTATTGACAGCTACATTCACTCATGTCACGTGAT
>gene=chr20_619054-620054; species=gorGor
ctcagcctaggtgacacagccagaccttgcctcaaaaaaaa-TTTTTTT-AAAAGAAAAGAGACAATCATGTGAtggttgccagaatggcctccagagagggcctccctaggctgaatcctggctctgcctcatccttgccgtatgactctgggccaaggaccttgcctctttaagcctcagtttttacatctgcaaagtgggggtcataattgtccctgtctcattggcttgttgtgaggattaaatgactttatattggagaacagggcccggcatgtcaaaagtactTTCTGTTTGTTAAATACAATGAAAAAGGGTGAGGACATGCAGAAGCAAGATTAATCCTTTTTCAATCTCTTCCAGTCCTGATTCCTGCAAGGAGAGTCAGGGTTGGTGGGGATGTGTATCTCTAACACCAGCCCAGTCTGGAGgaagttagtaacaaggttatatttatgttgtttatatttacagctacctttatttgtgccacatgat
>gene=chr20_619054-620054; species=panTro
ctcagcctaggtgacacagccagaccttgcctcacaaaaaaaTTTTTTTTAAAAGAAAAGAGACAATCATGtgatggttgccagaatggcctccagagagggcctccctaggctgaatcctggctctgcctcatccttgccgtatgactctgggccaaggaccttgcctctttgagcctcagtttttacatctgcaaagtgggggtcataattgtccctgtcttattggcttgttgtgaggattaaatgactttatattggagaacagggcccggcatgtcaaaagtactTTCTGTTTGTTAAATACAATGAAAAAGGGTGAGGACATGCAGAAGCAAGGTTAATCCTTTTTCAATCTCTTCCAGTCCTGATTCCTGCAAGGAGAGTCAGGGTTGGTGGGGATGTGTATCTCTAACACCAGCCCAATCTGGAGGAAGTTAGTAACAAGGTTATATTTATGTTGTTTATATTTACAGCTACCTTTATTTGTGCCACATGAT
>gene=chr20_619054-620054; species=papHam
--------------------------------------------------------------------------------------------------------------------------------------------------------------------------------------------------------------------------------------------------------------------------------------------------------------------------------------------------------------------------------------------------------------------------------------------------------------------------------------------------------------------
>gene=chr20_619054-620054; species=ponAbe
ctcagcctaggtgacacagccagaccttgcctcaaaaaaaaTTTTTTTTTAAAAGAAAAGAGACAATCATGtgatggttgccagaatggcctccagagagggccttcctaggctgaatcctggctctgcctcatccttgccgtatgactctgggccaaggaccttgcctctttgagcctcagttttcacatctgcaaagtgggggtcataattgtccctgtctcattggcttattgtgaggattaaatgactttatattggagaacagggcccggcatgtcaaaagtactTTCTGTTTGTTAAATACAATGAAAAAGGGTGAGGACATGCAGAAGCAAGATTAATCCTTTTTCAATCTCTTCCAGTCCTGATTCCTGCAAGGAGAGTCAGGGTTGGTGGGGATGTGTATCTCTAACACCAGCCCAATCTGGAGGAAGTTAGTAACAAGGTTATATTTATGTTGTTTATATTTACATCTACCTTTATTTGTGCCACATGAT
>gene=chr20_619054-620054; species=rheMac
ctcagcctaggtgacacagccagactttgcctcaaaa-------------------------------------------------------------------------------------------------------------------------------------------------------------------------------------------------------------------------------------------------------------------------------------------------------------------------------------------------------------------------------------------------------------------------------------------------------------------------------
>gene=chr20_620052-621052; species=hg19
GCACAGGGAATAGCTCCTTTTTCAAGTTATGTCCTGATCCGGATCACTTCTTTCTACCCGTGTGCAATCCACCAAGCATCACCTGGGGCTCTGGTGACAGCAGCATCCCCTTCACCTTCTTTCTCTTCCTGCTCCACTCGGCAGCCAGagccagaccatgtccttcctctgctcaaagcctcacaaggctcccagctcacttggagaaaaagccgaagtcctcacccagctatgaggcccctcccaagctgatgaccctcacccctcctcacccctccagcctcgtcacctgcccagccacagcccttctcccacctccactgaccccaccacactggcctccttgctgcttcttgaacactcactctgtgcaggctccagctcaggacttttgcatatgctgttccctctgcctggaacacatccctctgacacccacagggcatttttcctctcattgcccaggtcaatgccccctctcagagaggcccatccacctt
>gene=chr20_620052-621052; species=bosTau
-----------ggctctatcttcaaattacatccggattctggtcacttctctccaccctgatccaacccactgaccagaatctggggccctggtgacagcaacatccccttcaccccctttccaaccctgcttgactcagcagccagaggca--ccaggtccctcctctgctccaagcctcacatgactcccag-----------------tcaaagtg-----------------------ccaggctgacagtg----------cccacctctcccacctcatcagctgcccag-cccag-tcttgtcccatccaggctgcccctcccacactggccaccctgctgtttcctggac----aatccaag-gggcttcacctcagggcttttgcacgtgctgttcct-------------------tctgacagccatagggcttctttcctctc--tgttcaggttgatgtccccccttggagaagccta-acgcctt
>gene=chr20_620052-621052; species=calJac
-----------agctccttcttcaagttatggcctgatttgaatcacctctttctaccCGGGTGCAATCCAGCAAGCATCACCTGGGGCTGTGGTGACAGCAGCATTCCCTTCATCTTCTTTCTCTTGCTGCTCTACTCTGCAGC------cagaccatgtcctttctcttctcaaagcctcacatggctcccagctcactcggagaaaaagccaaagtccccaccccactatgaggcccttcccaagttgatggcg----------cttacttctccagcctcaccacctgctcagcccca-cctttctccca-ctccacttctcccaccacactggcctccttgctgcttct------------ctgtgcagactccagctcaggacatttgcatatgttgttccctctgcctggaacgcatccctctgacacccacagggt-ttttccctctcattgtccaggtcaatgcccctcctc--agaggcacatccacatt
>gene=chr20_620052-621052; species=canFam
-------------ctccatctttctattacatctggattctgatcacttctcttcaccctggtccagtctaccaaccaccacct-gggccctggtgacagcagcatccccctccccccctccccat--gtgctccgcttagcagccagagccagcccaggtgtcccctctgtctagagcttcacatggctcccagatcacttgggggaaaagccaaaatcttcaccac-ctatgaggcccctcccaagctgatggcg----------cccatctctcccacctcctcacctgcccagccccagactttgtcccatccaggctgcccccaccacagtgaccttcttgctctttcttggac----actccaagcaggttccatctcacagcttttgcatgtgttgttccttctgcttggaacacgtccgtctgacatctgcagggcttctttcctttc--tgttcaggtcactgccccctcacagagaggccaa-ccatctt
>gene=chr20_620052-621052; species=equCab
tccacgggaag--ctccatcttcagatgacatctgggttctgatctcgcctctctaccccggtccgatccaccaacatcagctg-gggccctggtgacagcagcctccccctccaccccttcccatccctgctccacgcagcagccggagccacaccagctctctcctctgctcaaagcctcacatggctcccagctcacttgggggaaaaaccaaagtcctcactgc-ctatgaggcccct-ccaagctgacagta----------cccagctccccctcctc-tcactgtcccag-cccaggcctcgtcccatccaggctgcccccactgca-tggcctccttgctgtttctgggac----actccaaggaggctcctcctcagggcttttgcacgtgctgttccttctgcttgaaacacatccctcagacacggacaaggcttcttttctctc--tgtttaggtcaatgtccgccctcagagaggcccagccacctt
>gene=chr20_620052-621052; species=gorGor
GCACAGGGAAtagctcctttttcaagttatgtcctgatccggatcacttctttctacccgtgtgcaatccaccaagcatcacctggggctctggtgacagcagcatccccttcaccttctttctcttcctgctccactcggcagccagagccagaccatgtccttcctctgctcaaagcctcacatggctcccagctcacttgg-gaaaaagccgaagtcctcacccggctatgaggcccCTCCCAAGCTGATGACc----------------------------------------------------------------------------------------------------------actctgtgcaggctccagctcaggacttttgcatatgctgttccctctgcctggaacacatccctctgacacccacagggcatttttcctctcattgtccaggtcaatgtcccctctcagagaggcccatccacctt
>gene=chr20_620052-621052; species=panTro
GCACAGGGAATAGCTCCTTTTCCAAGTTATGTCCTGATCCGGATCACTTCTTTCTAGCCGTGTGCAATCCACCAAGCATCACCTGGGGCTCTGGTGACAGCAGCATCCCCTTCACCTTCTTTCTCTTCCTGCTCCACTCGGCAGCCAGagccagaccatgtccttcctctgctcaaagcctcacaaggctcccagctcacttggagaaaaagccgaagtcctcacccagctatgaggcccctcccaagctgatgac----------cctcacctctccagcctggtcacctgcccagccacagcccttctcccacccccactgcccccatcacactggcctccttgctgcttcttgaa----cagtctgtgcaggctccagctcaggacttttgcatatgctgttccctctgcctggaacacatccctctgacacccacagggcattttccctctcattgcccaggtcaacgccccctctcagagaggcccatccacctt
>gene=chr20_620052-621052; species=papHam
GC---------agctccttcttcaagttatgtcccgattcggatcaattctttctacccaggtgcgatccaccaagcatcacctggggctctggtgacagcagcatcaccttcaccttccttcttttcctgctctacttggcagccagagccagaccatgtccttcctctgctcaaagcctcacgtggctcccagctcactcggagaaaaagctgaagccctcaccctgctatgaggcccctcccaagatgatgacc----------ctcacctctccagcctcgtcacctgcccagccacggctcttctcccacccccactgtccccaccacactggcctctttgctgcttcttgaacactc----tctgcaggctccagctcagggcttttgcatatgctgttccctctgcctggaacacatccctctgacacccacagggcatttttcctctcattgtccaggtcaatgccccctctcagagaggcccatccacctt
>gene=chr20_620052-621052; species=ponAbe
GCACAGGGAAGAGCTCATTTTTCAAGTTATGTCCTGATCCGGATCACTTCTTTCTATCTGTGTGCAATCCACCAAGCATCACCTGGGGCTCTGGTGACAGCAGCATCCCCTTCACCTTCTTTCTCTTCCTGCTCCACTCGGCAGCCAGagccagaccatgtccttcctctgctcaaagcctcacatggctcccagctcacttggagaaaaagccgaagtcctcaccccgctatgaggcccctcccaagctgataacc----------ctcccctctccagcctcctcacctgcccagccacagcccttctcccaccgctactgcccccaccgtactggcccccttgctgcttcttgaacacTC-----------------------------------------------------------------------------------------------------------------------------------------
>gene=chr20_620052-621052; species=rheMac
-----------agctccttcttcaagttatgtcccgattcggatcaattctttctacccaggtgcgatccaccaagcatcacctggggctctggtgacagcagcatcaccttcaccttccttcttttcctgctgtacttggcagccagagccagaccatgtccttcctctgctcaaagcctcacgtggctcccagctcacttggagaaaaagctaaagccctcaccctgctatgaggcccctcccaagatgatgacc----------ctcacctctgcagcctcgtcacctgcccagccgcagccctcctcccacccccactgtccccaccacactggcctccttgctgctggttgaacactc----tctgcaggctccagctcagggcttttgcatatgctgttccctctgcctggaacacatccctctgacacccacagggcatttttcctctcattgtccaggtcaatgccccctctcagagaggcccatccacctc
>gene=chr20_620151-621151; species=hg19
CTCCTTTTTCAAGTTATGTCCTGATCCGGATCACTTCTTTCTACCCGTGTGCAATCCACCAAGCATCACCTGGGGCTCTGGTGACAGCAGCATCCCCTTCACCTTCTTTCTCTTCCTGCTCCACTCGGCAGCCAGagccagaccatgtccttcctctgctcaaagcctcacaaggctcccagctcacttggagaaaaagccgaagtcctcacccagctatgaggcccctcccaagctgatgaccctcacccctcctcacccctccagcctcgtcacctgcccagccacagcccttctcccacctccactgaccccaccacactggcctccttgctgcttcttgaacactcactctgtgcaggctccagctcaggacttttgcatatgctgttccctctgcctggaacacatccctctgacacccacagggcatttttcctctcattgcccaggtcaatgccccctctcagagaggcccatccaccttacctaaatatttc
>gene=chr20_620151-621151; species=bosTau
ctctatcttcaaattacatccggattctggtcacttctctccaccctgatccaacccactgaccagaatctggggccctggtgacagcaacatccccttcaccccctttccaaccctgcttgactcagcagccagaggca--ccaggtccctcctctgctccaagcctcacatgactcccag-----------------tcaaagtg-----------------------ccaggctgacagtg----------cccacctctcccacctcatcagctgcccag-cccag-tcttgtcccatccaggctgcccctcccacactggccaccctgctgtttcctggac----aatccaag-gggcttcacctcagggcttttgcacgtgctgttcct-------------------tctgacagccatagggcttctttcctctc--tgttcaggttgatgtccccccttggagaagccta-acgccttaatgagacgtttc
>gene=chr20_620151-621151; species=calJac
ctccttcttcaagttatggcctgatttgaatcacctctttctaccCGGGTGCAATCCAGCAAGCATCACCTGGGGCTGTGGTGACAGCAGCATTCCCTTCATCTTCTTTCTCTTGCTGCTCTACTCTGCAGC------cagaccatgtcctttctcttctcaaagcctcacatggctcccagctcactcggagaaaaagccaaagtccccaccccactatgaggcccttcccaagttgatggcg----------cttacttctccagcctcaccacctgctcagcccca-cctttctccca-ctccacttctcccaccacactggcctccttgctgcttct------------ctgtgcagactccagctcaggacatttgcatatgttgttccctctgcctggaacgcatccctctgacacccacagggt-ttttccctctcattgtccaggtcaatgcccctcctc--agaggcacatccacattacctaagtatttc
>gene=chr20_620151-621151; species=canFam
ctccatctttctattacatctggattctgatcacttctcttcaccctggtccagtctaccaaccaccacct-gggccctggtgacagcagcatccccctccccccctccccat--gtgctccgcttagcagccagagccagcccaggtgtcccctctgtctagagcttcacatggctcccagatcacttgggggaaaagccaaaatcttcaccac-ctatgaggcccctcccaagctgatggcg----------cccatctctcccacctcctcacctgcccagccccagactttgtcccatccaggctgcccccaccacagtgaccttcttgctctttcttggac----actccaagcaggttccatctcacagcttttgcatgtgttgttccttctgcttggaacacgtccgtctgacatctgcagggcttctttcctttc--tgttcaggtcactgccccctcacagagaggccaa-ccatcttaacaaattatctt
>gene=chr20_620151-621151; species=equCab
ctccatcttcagatgacatctgggttctgatctcgcctctctaccccggtccgatccaccaacatcagctg-gggccctggtgacagcagcctccccctccaccccttcccatccctgctccacgcagcagccggagccacaccagctctctcctctgctcaaagcctcacatggctcccagctcacttgggggaaaaaccaaagtcctcactgc-ctatgaggcccct-ccaagctgacagta----------cccagctccccctcctc-tcactgtcccag-cccaggcctcgtcccatccaggctgcccccactgca-tggcctccttgctgtttctgggac----actccaaggaggctcctcctcagggcttttgcacgtgctgttccttctgcttgaaacacatccctcagacacggacaaggcttcttttctctc--tgtttaggtcaatgtccgccctcagagaggcccagccaccttaaggagctgtttc
>gene=chr20_620151-621151; species=gorGor
ctcctttttcaagttatgtcctgatccggatcacttctttctacccgtgtgcaatccaccaagcatcacctggggctctggtgacagcagcatccccttcaccttctttctcttcctgctccactcggcagccagagccagaccatgtccttcctctgctcaaagcctcacatggctcccagctcacttgg-gaaaaagccgaagtcctcacccggctatgaggcccCTCCCAAGCTGATGACc----------------------------------------------------------------------------------------------------------actctgtgcaggctccagctcaggacttttgcatatgctgttccctctgcctggaacacatccctctgacacccacagggcatttttcctctcattgtccaggtcaatgtcccctctcagagaggcccatccaccttacctaagtatttc
>gene=chr20_620151-621151; species=panTro
CTCCTTTTCCAAGTTATGTCCTGATCCGGATCACTTCTTTCTAGCCGTGTGCAATCCACCAAGCATCACCTGGGGCTCTGGTGACAGCAGCATCCCCTTCACCTTCTTTCTCTTCCTGCTCCACTCGGCAGCCAGagccagaccatgtccttcctctgctcaaagcctcacaaggctcccagctcacttggagaaaaagccgaagtcctcacccagctatgaggcccctcccaagctgatgac----------cctcacctctccagcctggtcacctgcccagccacagcccttctcccacccccactgcccccatcacactggcctccttgctgcttcttgaa----cagtctgtgcaggctccagctcaggacttttgcatatgctgttccctctgcctggaacacatccctctgacacccacagggcattttccctctcattgcccaggtcaacgccccctctcagagaggcccatccaccttacctaaatattcc
>gene=chr20_620151-621151; species=papHam
ctccttcttcaagttatgtcccgattcggatcaattctttctacccaggtgcgatccaccaagcatcacctggggctctggtgacagcagcatcaccttcaccttccttcttttcctgctctacttggcagccagagccagaccatgtccttcctctgctcaaagcctcacgtggctcccagctcactcggagaaaaagctgaagccctcaccctgctatgaggcccctcccaagatgatgacc----------ctcacctctccagcctcgtcacctgcccagccacggctcttctcccacccccactgtccccaccacactggcctctttgctgcttcttgaacactc----tctgcaggctccagctcagggcttttgcatatgctgttccctctgcctggaacacatccctctgacacccacagggcatttttcctctcattgtccaggtcaatgccccctctcagagaggcccatccaccttacctaagtatgtc
>gene=chr20_620151-621151; species=ponAbe
CTCATTTTTCAAGTTATGTCCTGATCCGGATCACTTCTTTCTATCTGTGTGCAATCCACCAAGCATCACCTGGGGCTCTGGTGACAGCAGCATCCCCTTCACCTTCTTTCTCTTCCTGCTCCACTCGGCAGCCAGagccagaccatgtccttcctctgctcaaagcctcacatggctcccagctcacttggagaaaaagccgaagtcctcaccccgctatgaggcccctcccaagctgataacc----------ctcccctctccagcctcctcacctgcccagccacagcccttctcccaccgctactgcccccaccgtactggcccccttgctgcttcttgaacacTC------------------------------------------------------------------------------------------------------------------------------------------------------
>gene=chr20_620151-621151; species=rheMac
ctccttcttcaagttatgtcccgattcggatcaattctttctacccaggtgcgatccaccaagcatcacctggggctctggtgacagcagcatcaccttcaccttccttcttttcctgctgtacttggcagccagagccagaccatgtccttcctctgctcaaagcctcacgtggctcccagctcacttggagaaaaagctaaagccctcaccctgctatgaggcccctcccaagatgatgacc----------ctcacctctgcagcctcgtcacctgcccagccgcagccctcctcccacccccactgtccccaccacactggcctccttgctgctggttgaacactc----tctgcaggctccagctcagggcttttgcatatgctgttccctctgcctggaacacatccctctgacacccacagggcatttttcctctcattgtccaggtcaatgccccctctcagagaggcccatccacctcacctaagtatgtc
>gene=chr20_655369-656369; species=hg19
CCAGGGGACCAGGAGCCACTTTGGGGGAACCCCTCCCAGAAATCCTCTCTTTCTTGCAGTCCCCAGGACAGGCCCAGCCTTTGGCAGGCATGTGGCTGAGGGTAACAAAAGAGTTATTGAGAGAGGGGGTCTGAGAGCACTTGTGTGACATCGGCAGGGGAGCAGGTTTGAAGGGAGGGAGGGCGCCCCCAGCCACCCCCAGGGAACCAACCCTGTCTCTCCAGGGACTGAACATCCAGGGCTCTTTACCTTCCCCCTTCCCGGGCAGCCAGCTTCTCTTCCTCAACGGGGGAGAGGGAACCCTCAAAGTGCCTTGTGCCTCAGTGCCCAGCGCTGGCCTTTCACGAGCAGCCCCGTCTGTGTTCTCTTGCCACCCCCTCACTCTAGCCCTATTTGAGGGCCACAACTTTCAAAGTCCCGGCTGGCGCGTGGCTGCGGGATGGGCCGACCCCGCGACTTTCCCTTTGTACGACCTAGCCCCTGCCCCGCCCGCACGGCCC
>gene=chr20_655369-656369; species=bosTau
CTAGGAGACCAAGAGCCACTTTGGGGGAACCCCTCCTAGAAATTCCCTCTTCCTCTCAGTCCCCAGGACAGGCCCAGCCTTTGGCAGGCATGTGGCTGAGGGTAACAAAAGAGTTGCTGAGAG-AGGGGGCTGAGAAGACTTGTCTGGCATCACCAGGGGAGCAGACTTGAAGGGAAAGAGGGTGCCCCCAGCTACCCCTAGGGAGCCAACCCTCTCTCCCCAGGGATTGGTGGTCCAGGCCAGTTTACCTTCACCATCCTCGGACAACCAGCCTCCTTCCCTCAACCAGGAAGAGGGGACCCTTAGAACGCCTTGTGCATTAGCCCCCAGCACTAACCCTTAATGGACACCACTCTCTCCATTCTCTCACCA-TCCTTCACTCCAGTTCCAATCTAGGGCCACAACTTTCAAAGTCCAGGCTGACGCTCGCTGGCGGGATGGGCCGACCCTGCGACTTTCCCTTTGTACGACCTGGCCCTCGCCCCGCCTGCCTGGCCC
>gene=chr20_655369-656369; species=calJac
CCCGGGGACCAGGAGCTACTTTGGGGGAACCCCTCCCAGAAATCCCCTTTTTCTTGCAGTCCCCAGGACAGGCCCAGCCTTTGGCAGGCATGTGGCTGAGGGTAACAAAAGAGTTATTGAGAGAGGGGGTCTGAGAGCACTTGTGTGGCATCAGCGGGGGAGCAGGTTTGAAGGGAGGGAGGGCGCCCCCAGCCACCCCCAGGGAGCCAACCCTGTCTCTCCAGGGACTGAACATCCAGGGCTCTTTACCTTCCCCCTACCCAGGCAGCCAGCTTGTCTTCCTCAACTGGAGAAAGGGGACCCTCAAACTGCCTGGTGCCTTAGTCTCCAGCACGGGTCCCTCATGAACTGCCCTCTCTGTGTTCTCTGGCCACCCCCTCACTCTAGCCCTATTTGAGGGCCACAACTTTCAAAGTCCCGGCTGGCGCGTGGCTGCGGGATGGGCCGACCCCGCGACTTTCCCTTTGTACGACCTAGCCCCTGCCCCGCCCGCACGGCCC
>gene=chr20_655369-656369; species=canFam
CCAGGGGACCAGGAGCCACTTTGGGGGAATCCCTCCTAGAAATCCCTTCTTCCTTGCAGTCCCCAGGATAGGCCCAGCCTTTGGCAGGCATGTGGCCGAGGGTAACAAAAGAGTTGCTGAGAGAGGGGGCCTGAGAACACTTGTCTGGCATCATCAGGGGAGCAGGCTTGAAGAGAAGGAGGGCACCCCCAGCTACACCCTAGGAGCCAGCCCTCTCTCCCCAGGGACTGGTAGTCCAGGCTCGAATATATTCCCCACACTCAGGCAGCCAGCCTCCTTCCCTCCACCAGGGAGAGGGGACCCTCAGACTGCCTTGTACATGAGCCCCCAGCATTAGCCCTTCGTGGGCCTCTCTCTTTCCATTCTCTCACCA-CCCCTCACTCCAGCCCCGTTCTAGGGCCACAACTTTCAAAGTCCGGGCTGGCGCGTGGCTGTGGGATGGATCGACCCTGCGACTTCCCCTTTGTAGGACCTAGCCCCTGCCCCGCTTGCCCGGCCC
>gene=chr20_655369-656369; species=equCab
CCAGGGGACCAGGAACCACTTTAGGGGAATCCCTCCTAGAAATCCCCTCTTCCTCACAGTCCCCAGGAC-TGCCCAGCTTCTGGCAGGCATGTGGCTGAGGGTAACAAAAGAGTTGCTGAGAGAGGGGGCCTGAGAACACTTGTCCGGCATTGCTAGGGGAGCAGGGTTGAAGGGAAGGAGGGTGCCCCCAGCTACCCCCAGGGAGTGAACCCCAGCTCCTCAGGGACTGGTGGTCCAGGCCTGCTTACCTTGCCCGCCCTCAGGCAGCCACCCTCCTTCCCTCAACCAGGGACAGGGGACCCTCAGACTGCCTTGTGCATTAGCCCCCAGCACTAGCCCTTCATGGGCCCCTCTCTCTCCATGTTCTCACCA-CCCCTCACTCCAGCCCCGTTCTGGGGCCACAACTTTCAAAGTCCGGGGCGGCGCGGGGCTGCGGGATGGGCCCACCCTGCGACTTTCCCTTTGTACGACCTAGCCTCTGCCCCGCCCGCCTGGCCC
>gene=chr20_655369-656369; species=gorGor
CCAGGGGACCAGGAGCCACTTTGGGGGAACCCCTCCCAGAAATCCTCTCTTTCTTGCAGTCCCCAGGACAGGCCCAGCCTTTGGCAAGCATGTGGCTGAGGGTAACAAAAGAGTTATTGAGAGAGGGGGTCTGAGAGCACTTGTGTGACATCGGCAGGGGAGCAGCTTTGAAGGGAGGGAGGGCGCCCCCAGCCACCCCCAGGGAACCAGCCCTGTCTCTCCAGGGAGTGAACATCCAGGGCTCTTTACCTTCCCCCTTCCCAGGCAGCCAGGTTCTCTTCCTCAACGGGGGAGAGGGAACCCTCAAACTGCCTTGTGCCTTAGTGCCCAGCACTGGCCTTTCACGAACAGCCCTCTCTGTGTTCTCTTGCCACCCCCTCGCTCTAGCCCTATTTGAGGGCCACAACTTTCAAAGTCCCGGCTGGCGCGTGGCTGCGGGATGGGCCGACCCCGCGACTTTCCCTTTGTACGACCTAGCCCCTGCCCCGCCCGCACGGCCC
>gene=chr20_655369-656369; species=panTro
CCAGGGGACCAGGAGCCACTTTGGGGGAACCCCTCCCAGAAATCCTCTCTTTCTTGCAGTCCCCAGGACAGGCCCAGCCTTTGGCAGGCATGTGGCTGAGGGTAACAAAAGAGTTATTGAGAGAGGGGGTCTGAGAGCACTTGTGTGACATCGGCAGGGGAGCAGCTTTGAAGGGAGGGAGGGCGCCCCCAGCCACCCCCAGGGAACCAACCCTGTCTCTCCAGGGACTGAACATCCAGGGCCCTTTACCTTCCCCCTTCCCAGGCAGCCAGCTTCTCTTCCTCAACGGGGGAGAGGGAACCCTCAAACTGCCTTGTGCCTTAGTGCCCAGCACTGGCCTTTCACGAACAGCCCTCTCTGTGTTCTCTTGCCACCCCCTCACTCTAGCCCTATTTGAGGGCCACAACTTTCAAAGTCCCGGCTGGCGCGTGGCTGCGGGATGGGCCGACCCCGCGACTTTCCCTTTGTACGACCTAGCCCCTGCCCCGCCCGCACGGCCC
>gene=chr20_655369-656369; species=papHam
CCAGGGGACCAGGAGCCACTTTGGGGGAACCCCTCCCAGAAATCCCCTCTTTCTTGCAGTCCCCAGGACAGGCCCAGCCTTTGGCAGGCATGTGGCTGAGGGTAACAAAAGAGTTATTGAGAGAGGGGGTCTGAGAGCACTTGAGTGACATCGGCAGGGGAGCAGGTTTGAAGGGAGGGAGGGCGCCCCCAGCCACCCCCAGAGAACCAACCCTGTCTCTCCAGGGACTGAACATCCAGGGCTCTTTACCTTCCCCCTCCCCAGGCAGCCAGCTTCTCTTCCTCAGCTGGGGAGAGGGAACCCTCAAACTGCCTTGTGCTTTAGTCCCCAGCACTGGCCCTTCATGAACAGACCTCTCTGTGTTCTCTCGCCACCCCCTCACTTTAGCCCTATTTGAGGGCCACAACTTTCAAAGTCCCGACTGGCGCGTGGCTGCGGGATGGGCCGACCCCGCGACTTTCCCTTTGTACGACCTAGCCCCTGCCCCGCCCGCACGGCCC
>gene=chr20_655369-656369; species=ponAbe
CCAGGGGACCAGGAGTCACTTTGGGGGAACCCCTCCCAAAAATCCTCTCTTTCTTGCAGTCCCCAGGACAGGCCCAGCCTTTGGCAGGCATGTGGCTGAGGGTAACAAAAGAGTTATTGAGAGAGGGGGTCTGAGAGCACTTGTGTGACATCGGCAGGGGAGCAGGTTTGAAGGGAGAGAGGGCGCCCCCAGCCACCCCCAGGGAACCAACCTTGTCTCTCC-GGGGCTGAACATCCAGGGCTCTTTACCTTCCCCCTTCCCAGGCAGCCAGCTTCTCTTCCTCAACTGGGGAGAGGGAACCCTCAAACTGCCTTGTGCCTTAGTCCCCAGCACTGGCCTTTCACGAACAGCCCTCTCTGTGTTCTCTCGCCACCCCCTCACTCTAGCCCTATTTGAGGGCCACAACTTTCAAAGTCCCGGCTGGCGCGTGGCTGCGGGATGGGCCGACCCCGCGACTTTCCCTTTGTACGACCTAGCTCCTGCCCCGCCCGCACGGCCC
>gene=chr20_655369-656369; species=rheMac
CCAGGGGACCAGGAGCCACTTTGGGGGAACCCCTCCCAGAAATCCCCTCTTTCTTGCAGTCGCCAGGACAGGCCCAGCCTTTGGCAGGCATGTGGCTGAGGGTAACAAAAGAGTTATTGAGAGAGGGGGTCTGAGAGCACTTGAGTGACATCGGCAGGGGAGCAGGTTTGAAGGGAGGGAGGGTGCCCCCAGCCACCCCCAGAGAACCAACCCTGTCTCTCCAGGGACTGAACATCCAGGGCTCTTTACCTTCCCCCTCCCCAGGCAGCCAGCTTCTCTTCCTCAGCTGGGGAGAGGGAACCCTCAAACTGCCTTGTGCTTTAGTCCCCAGCACTGGCCCTTCATGAACAGACCTCTCTGTGTTCTCTCGCCACCCCCTCACTCTAGCCCTATTTGAGGGCCACAACTTTCAAAGTCCCGACTGGCGCGTGGCTGCGGGATGGGCCGACCCCGCGACTTTCCCTTTGTACTACCTAGCCCCTGCCCCGCCCGCACGGCCC
>gene=chr20_660054-661054; species=hg19
TACCTTCAGAGGGGAGGAGGCCTTAAGTATGGATGAAATACACAATGGCCAGCAGAATTTCATCACTAGGACACCAGGAAGGGCCTTCTGTCCCCCAAACCTCCCCCCACCCCAGCTTACTGGTTTcaggaagttcactgtggggaattaatttctctaagtcacatgaaataaggaaataacttttattcccaaggatgttcgctgcagcatcagagatggtaataaaaaccctgggttggagaaagcaaggagagggttgtgaagaagacgttcactccatgtagtattctgcagccattaaaaattctcatttggggagaaaagctcataaaatgtgttaagtgaggggtgcagaatacagaaacctctcacagcacgttcacaaccatgaaccaaaacaaaaataaacacacacaAAAGAGTGAAATAAGGGTCTGGAACTATGGGGTTTCCCTCTCCCTTCTTTTTGTGTTTTCCAAAAAGATCATAAAATATTT
>gene=chr20_660054-661054; species=bosTau
--------------GGGTGTCCTTAAGCAAGGATGAAATACACAACCTCTGGCATGGTTTCAGCTCTAGGACACCATGGAGGGCCTTCTGTCTCCCAAACTTCCCCCAGTACTGGCTCACTGTTTTCAGAAAAGCCATGTTTAGGAATTCATTTCTCCAAGTCACATCAAATAAGGAAAGAAT-TTTAATCCCAGGCATGCTTGCTACAGCATCAGAGACTGGAATAAAAGCCTCAAGTTGGAGAAAATGG-GGAGGAGCTGTGAGGAAAACATTCCCTTGATGGAATATTCTGCAGCCATTAAAAATTATCATATGGAGG-AAGACCTTGT------CTTTCAATGAAAGACACAAAATCTTGAAATCCCTTACAGCACGTTTGCAACTACGGGCCAAAATAAAGATAAATATGCACAGAAAAGTG-AAGAAGGATGCGGAACTAT--GTGTTTC-TCTACCTTCTTTTTGTGTTTTCCAAAAAGACTATAAAATGTTT
>gene=chr20_660054-661054; species=calJac
TACTTTCAGTGGGGAGTAGACCTTAAGCATGGATGAAATACACAGTGGCCAGCAGAATTTCATCACTAGGACACCAGGAAGGGCCTTCTGTCCCCCAAACCTCCCCCCAACCCAGCTTACTGGTTTCAAAAAGTTCACTACTGGGGATTCATTTCTCTTAGTTACATGAAATAAGGATATAACTTTTATTCCCAAGGATGTTTGCTGAAGCATCAGAGACAGGAATAAAAACCGCAGGCTGGAGAAAGCAGGGAGAGGGTTGTGAAGAAGACAGTCACCCCATGTAGTATCCTGCAGCCATGAAAAATTCTCATATGGGGAGATAAGCTCATAGAATATGCTAAGTGAGGGGTGCAGAATGCAGAAATCTCTCACAGCATGTTCACAACCATGAACCAAAACAAAAATAAACACACACAGAAAAGTGAAAGAAGGGTCTGGAACGATGGGGCTTCTCCTGCTCTTC-TTTTGTATTTTCTAAAAAGATCATGAAATATTT
>gene=chr20_660054-661054; species=canFam
TACCTAT-GGGGTGGGGAGGCCTGAAGCATGGATGAAGTACACAATGGCTGGCACAGCTTCATCACTAGGG------------CCTTCTGTCCCCTCAGCCCCACCCAACACTGGCTT-CTGGTTCCAGAAAGTCCACTATGAGAAACTAATTTCTCCAAATCACATCAAATAAGTAAAGAAC-TTTAATCTCAGGGATGTTTGCTGCAGCATCAGAGACTAGAATAAAAACCCCAAACTGGAGAAAATGGAGAGGGGGCGATGAAGAAGATACCTGCTTGATGGACTATT-TATAGTCATTAAAAATCATCATAAGAGGG-AAGGGCTCGTGGAATATGTTAAGTCAAGGATGTAGAATCCAGAAATCTCTCATAGCATGTTCACAACTATGAACCAAAATAAAAACAAACATACTCAGAAAAGTGAAAGGAGGATGGAGGTCTATGAATTTTCTCCCCTCCGTCTTTTCATGTTTTCTAAAAAGACCATAAAATGTTT
>gene=chr20_660054-661054; species=equCab
TACCTACAGGGGTGGGGAGGCCTTAAGCATGGATGAAACTCACAATGGCTGGTGCGGTTCCATCACTAGGTTGCCAAGAAGGACCCTCTGTCCCCCAGACCTCCCCCAGCACCAGCTTACTGGCTTCAGAAAGTCCACTGTCAGGAATTCACTTCTCCAAGTCACATCAGATAAGGGAAGAAT-TTTACTCCCAGGAATGCCTGCTGCCGCATCAGAAGCTGGAACAAAAACCCCAGGCTCGAGCAAATGGGGAGGGAGTTGTGAAGAAGACGCCCGCTTGatggaatattctacagctgttaacaatgaacatacagggg-aaaagctcatggaatatgttaagtgaaggatgcagaatccagaaatctctcacaacatgttcacagctatgaactaaaataaaaataaacatgcaCGGACAAGTGAAAGGAGGGTGTAGGACTGTGGGTTTGTCC---TGCTTCTTCTTGTGCTCTTCAAAAA-ACCCTACCACCTTT
>gene=chr20_660054-661054; species=gorGor
--------------------------------------------------------------------------------------------------------------------------------------------------------------------------------------------------------------------------------------------------------------------------------------------------------------------------------------------------------------------------------------------------------------------------------------------------------------------------------------------------------------------
>gene=chr20_660054-661054; species=panTro
TACCTTCAGAGGGGAGGAGACCTTAAGTATGGATGAAATACACAATGGCCAGCAGAATTTCATCACTAGGACACCAGGAAGGGCCTTCTGTCCCCCAAACCTCCCCCCACCCCAGCTTACTGGTTTcaggaagttcactgtggggaattaatttctctaagtcacatgaaataaggaaataacttttattcccaaggatgttcgctgcagcatcagagatggtaataaaaaccctgggttggagaaagcaaggagagggttgtgaagaagacgttcactccatgtagtattctgcagccattaaaaattctcatatggggagataagcttatagaatgtgttaagtgaggggtgcagaatacagaaacctctcacagcacgttcacaaccatgaaccaaaacaaaaataaacacacacAAAAGAGTGAAATAAGGGTCTGGAACTATGGGGTTTCCCTCTCCCTTCTTTTTGTGTTTTCCAAAAAGATCATAAAATATTT
>gene=chr20_660054-661054; species=papHam
TACTTTCAGTGGGGAGGAGGCCTTAAGCATGGATGAAATGCACAATGGCCAGCAGAATTTCATCACTAGGACACCAGGAAGGGCCTTCAGTCTCCCAAGCCTCCC-CCACCCCAGCTTACTGGTTTcagaaagttcactgttgggaattaatttctctaagtcacatgaaataacgaaataacttttattcccaaggatgttcgctgcagcatcagagacgggaatgaaaaccctggattggagaaagcaaggagagggttgtgaagaagacattcactccatgtagtattctgcagccattaaacattctcatatggggagataagctcatagaatatgttaagtgaggggtgcagaatgcagaaa--tcttacagcacgttcacaaccttgaaccaaaacaaaaataAACTCACACAAAAGAGTGAAATAAGGGTCTGGAACTATGGGGTTTCCTCCTCCCTTCTTTTTGCATTTTCCAAAAAGATCATAAAATATTT
>gene=chr20_660054-661054; species=ponAbe
TACCTTCAGAGGGGAGGAGGCCTTAAGTATGGATGAAATACACAATGGCCAGCAGAATTTCATCACTAGGACACCAGGAAGGGCCTTCTGTCCCCCAAACCTCCCACCACCCCAGTTTACTGGTTTCAGAAAGTTCACTGTTGGGAATTAATTTCTCTAAGTCACATGAAATAAGGAAATAACTTTTATTCCCAAGGATGTTCGCTGCAGCATCAGAGATGGTAATAAAAACCCCGGTTTGGAGAAAGCAAGGAGAGGGTTGTGAAAAAGACGTTCACTCCATGTAGTATTCTGC-GCCATTAAAAA-TCTCATAT-GGGAGATAAGCTCACAGAATATGTTAAGTGAGGGGTGCAGAATACAGAAACCTCTCACAGCATGTTCACAACCATGAACCAAAACAAAAATAAACACCCCCAAAAGAGTGAAATAAGGGTCTGGAACTATGGGGTTTCCCTCTCCCTTCTTTTTGTATTTTCCAAAAAGATCATAAAGTATTT
>gene=chr20_660054-661054; species=rheMac
TACTTTCAGTGGGGAGGAGGCCTTAAGCATGGATGAAATACACAATGGCCAGCAGAATTTCATCACTAGGACACCAGGAAGGGCCTTCAGTCTCCCAAGCCTCCC-CCACCCCAGCTTACTGGTTTCAGAAAGTTCACTGTTGGGAATTAATTTCTCTAAGTCACATGAAATAACAAAATAACTTTTATTCCCAAGGATGTTCGCTGCAGCATCAGAGACGGGAATGAAAACCCTGGATTGGAGAAAGCAAGGAGAGGGTTGTGAAGAAGacattcactccatgtagtattctgcagccattaaacattctcatatggggagataagctcatagaatatgttaagtgaggggtgcagaatgcagaaa--tcttacagcacgttcacaaccttgAACCAAAACAAAAATAAACTCACACAAAAGAGTGAAATAAGGGTCTGGAACTATGGGGTTTCCTCCTCCCTTCTTTTTGCATTTTCCAAAAAGATCATAAAATATTT
>gene=chr20_663369-664369; species=hg19
ctaggtaacccctcctcCCATCGCTCCCTTGCCTGACCCCAGGATCTAGCCCAGGATAGGGGTGATATGTAGTGGAAAGGAGCTagttgacatttattgagcacttattatgtgctaggagccaagtccagccctttacatagattgcctcacttaaccatcataacaacctgtgagtgtggcccatggctatccccattttacagatgaggaaaccaaggctcacagatgcaaggtgacttgcccaaggagacccagctaggaatcagtggtgtcagtatttaaaccaggctgcctggctacaaagtcctgatcttAAACCATGAGTCCTTCCCTCTAAGAGGGCAAAAGATACCAATGCTAGGGTGGGTAGGTGAGGGCCCTCCAAAGAATGTCCCTCCCCTtccccctgccagggctgacagctccttgagtgggattccggatctgctccattcattgccgcacctccatcgtctacccagagccgggtaaatagt
>gene=chr20_663369-664369; species=bosTau
ctagttaacccctcct-cCATTGCTGCCCTGCTTGACTCCAAGATCTAGCCCAGGACAGAGATGATATGCAGTGGGAAAGAGT-----gacatttattgagcacttcttatgtgccaggagccaaatctaaccctttctgtggattacctcatttaatcatcacaacagtctttgaatggggcccacagctatcc--attttacagatgaagaaaccaaggctcagagagacaaagtgacttgcccacggagatccagctag---------gtgtcaggattcaaac---------------------cctgatcttaaatatacaatccctctttctaACAGGGCCA------------------------GAGGTG------CCAAAGGGAGTCTCCCTCCTCCCccc--ccagggctgactgctcctta--aaggggcccatatctcttccattcactgccacactcttattacctacatagtgctgggcaaataat
>gene=chr20_663369-664369; species=calJac
ctagggaatccctcctcCCACTGCTCCTTTGCCTGACCCCAAGATCTAGCTCAACATAGGGATGATATGTGGTGGGAAGGAGCTagttgacattaactgagcacttattatgttctaggtgccaagctcaaccctttatgtagattg-ctctcttaaccatcctaaccacccgtgagtatggcccatggctatccccgttttacagatgaggaaactgaggctcatggaggcaaggcgacttgccctaggagatccagctaggaaccagtggtgtcagtatttaaaccaggctgcctggctacaaaaccctgatcttAAACTATGAGTCCCTCTCTCTAAGAGGGC-AAAGGTACCAGTGCTGGCATAAGTAGGCAAGGGCCCTTCAAGGAATGTTCCTCCTCTTCCACCGCCCAGCGCTGACAGCTCCTCGAGTGGAATTCCAGAtctgctgcattcattgccgcacctccatcatctacccagcgccaggtaaatagt
>gene=chr20_663369-664369; species=canFam
CTAGTC-ACACTTTCTCCTATCCCCACCCTGCTTGACCCCAGGATCCAGCCCAGGACAGATAGGATCTGTGTTG-GAAGGAAC-----gacatttactgagcacttactatgtgctgggagccaaatctagccctttgtgtggattacatcatccaaccatcaccacaatctaccaatggtacatacctttttcc-----------------------------------------------------------------------------------------------------------------------------------------------------------------------------------------------------------------------------------------------------------------------------------------------------------------
>gene=chr20_663369-664369; species=equCab
ctagttaacccctcctcCCATCGCTCCCCTGCTTGACCCCAGGATCTAGCCCTGGACAGAGAGGCTATGTGGTGAGGAGGAGC-----gacgtttacggagcattcattctgtgccgggagtccagtccaatctct-------attacctcatttgaccatcacaacaagctgtggggggggcctaatgctatcc--attttacagatgaggaaaccgaggctcggagaggcaaggtgatgtgcccaaagagacccagctag---------gtgtcaggattcaaaccagactacctagctgcaaagccctggtcttaaacccagaacccctctCCCTAAACTGGCCGGAGGTGCCAATGCAGGGCCGGG--GTGGGGGGACCTCCAGAGGGGGTCTCACTCCCCccccctgccagggctggatgctcctca---gggggcccagatctgctctatttcctgccacacc-ccttcacatacacagtgctggacacatgac
>gene=chr20_663369-664369; species=gorGor
ctaggtaacccctcctcCCATCGCTCCCTTGCCTGACCCCAGGATCTA---------------------------------------------------------------------------------------------------------------------------------------------------------------------------------------------------------------------------------------------------------------------------------------------------------------GTACCGATGCTGGGGTGGGTAGGTGAGGGCCCTCCAAAGAATGTCCCTCCCCTtccccctgccagggctgacagctccttgagtgggattccagatctgctccattcattgcctcacctccatcgtctacccagtgccgggtaaatagt
>gene=chr20_663369-664369; species=panTro
ctaggtaacccctcctcCCATCGCTCCCTTGCCTGACCCCAGGATCTAGCCCAGGATAGGGGTGATATGTAGTGGAAAGGAGCTagttgacatttattgagcacttattatgtgctaggagccaagtccagccctttacatagattgcctcacttaaccatcataacaacctgtgagggtggcccatggctatccgcattttacagatgaggaaaccaaggctcacggatgcaaggtgacttgcccaaggagacccagctaggaatcagtggtgtcagtatttaaaccaggctgcctggctacaaagtcctgatcttAAACCATGAGTCCTTCCCTCTAAGAGGGCAAAAGATACCAATGCTAGGGTGGGTAGGTGAGGGCCCTCCAAAGAATGTCCCTCCCCTtccccctgccagggctgacagctccttgagtgggattccggatctgctccattcattgccgcacctccatcgcctacccagtgctgggtaaatagt
>gene=chr20_663369-664369; species=papHam
ctaggcaacccctcctcCCATCGCTCCCTTGCCTGACCCCAGGATCTAGCCCAGGATAGGGGTGATATGTGGTGGAAAGGAGCTagtcaacatttattgagcacttattatgtgctaggagtcaagtccagctctttacgtagattgcctcacttaaccatcataacaacctgtgagtgtggcccatggctatccccattttacagatgaggaaaccaaggctcacagaggcaagatgacttgcccaaggagacccagctaggaatcagtggtatcagtatttaaaacaggctgcctggctacaaagccctgatcttAAA--------CCTTCCCTCTAAGAGGGCAAAAGGTACCAATGCTGGGGTGGGTAGACGAGGGCCCTCCAAGGAAtgtctctcccctccccgctgccagggctgacaggtccttgagtgggattccatatctgctccattcattgccgcacctccatcatctacccagtgctgggtaaatagt
>gene=chr20_663369-664369; species=ponAbe
ctaggtagcccctcctcCCATCGCTCCCTTGCCTGACCCCAGGATCTAGCCCAGGATAGGGGTGATATGTAGTGGAAAGGAGCTagttgacatttattgagcactgattatgtgctaggagccaagtccagccctttacgtagattgcctcgcttaaccatcataacaacctgtgagtgtggcccatggctatccccattttacacatgaggaaaccaaggttcgtggaggcaaggtgacttgcccaaggagacccagctaggaatcagtggtgtcagtatttaaaccagtctgcctggctacaaagtcctgatcttAAACTGTGAGTCCTTCCCTCTAAGAGGGCAAAAGTTACCAATGCTGGGGTGGGTAGGCGAGGGCCCTCCAAAGAATGTCCCTCCCATtccccctgccagggctgacagctccttgagtgggattccagatctgctccattcattgccgcacctccatcgtctacccagtgcagggtaaatagt
>gene=chr20_663369-664369; species=rheMac
ctagacaacccctcctcCCATCGCTCCCTTGCCTGACCCCAGGATCTAGCCCACGATAGGGGTGATATGTGGTGGAAAGGAGCTAGTCGAcatttattgagcacttattatgtgctaggagtcaagtccagctctttacgtagattgcctcacttaaccatcataacaacctgtgagtgtggcccatggctatccccattttacagatgaggaaaccaaggctcacagaggcaagatgacttgcccaaggagacccagctaggaatcagtggtatcagtatttaaaacaggctgcctggctacaaagccctgatcttAAA--------CCTTCCCACTAAGAGGGCAAAAGGTACCAATGCTGGGGTGGGTAGGCGAGGGCCCTCCAAGGAatgtctctcccctccccgctgccagggctgacaggtccttgagtgggattccatatctgctccattcattgccgcacctccatcatctacccagtgctgggtaaatagt
>gene=chr20_665015-666015; species=hg19
gctccctgccaagtcaggatgggcttcctcactccaaggtggcctctctTGCCTCCCTCTCTTCCCCACCAGCCGAGCTCAGAACCATGCCTGGGAGATGCTGAGGTGGCAATGGAGCTGCAGAGTTGGCATTTCCAGGCTCCCAGGACTCCTGGCACAGAGGAATCAACCCCTCTCAGCAGCCCCGGCTCTGCCTCCTGCTCCCTGCCTCTGCTCATATACCAGCTGGGACTCATCAGCTTCTAGAGAAAGCCAGGAGGTGGCCCAGGTGCATGGAGGCAGGGGGCTGTCAATATTGACCTGTGCTTGACCGCAGACTTTGCCAGTGGACAGGTTGCTAAGGAGTCAGAATGTCCACATGCCCCTAGTGCTCATCTTCCTAGCCTCCCATCTCACCTAGCTGCAGAGGGGGAGGGGgagcacaagagttgaaagcgtggatgatctgggttcacttcggctgcttaccaacaagttacccagcctggggaagtttccca
>gene=chr20_665015-666015; species=bosTau
GCTTTCTGCCAGATCAAGGCTGGCTCCTTTACCCCACGGTGGCCTCTCCTGCCTCCATCTCTTCCCTACCAGCCGAGCTGAGAACCATCCCTGGCAGATGCTAAGGCGGCGCTGAAGCTGCAGAGTTGGCATTTCCGGGCTCCCAGGGCTCCTGGCACAGAGGAATCAACCCTTCTCTGCACCCCTAGCTCTGTCTCCTGCT-TCTGCCTCTGCTCATATACCAGCTGGGACCCATCAGCTTCCGGAGAAAGTCAGGCGGTGG-CCAGGTGCATGGAGGCAGGGGGCTGTCAATATTGACCTATGCCTGACCCCAGACTAGT-----GGACAGACTCCTAAGAAGTCAGAACACCCACAGGCTCCAAGTGCACCCCTTCACAGCCCTCTCTCTCACCTGGCTGTAGAGGGCCAGGG-gagcagagaggtataaagcctgaatggcctgggttcagatctgctgcttatggatgagttatgtaccctggggaacttaccta
>gene=chr20_665015-666015; species=calJac
GCTCCCTGCCAAGTCAGGATGGGCTTCCTTGCTCCATGGGTGTCTCGCCTGCCTCCCTCTCTTCCCCACCAGCCAAGCTCAGAGCCATGCCTGGCAGGTGCTGAGGTGGCATTGGAGATGCAGAATTGGCATTTCTGGGCTCCCAGGACTCCTGACACAGAGAAATCAACCCCTCTCAGCACGCCCGGCTCTGCCGCCTGCTCCCTACCTCTGCTCATATACCAGCTGGGACTCATTAGCTTCTAAAGAAAGCCAGGAGGTGGCCCAGGTGCATGGAGGCAGGGGGCTGTCAATATTGACCTGTGCTTGACCCCAGACTTTGTGGGTGGACAGGTTGCTAAGGAGTCAGAACATCCATATGCACCTAGTGCTCACCTTCCTAGCTTCCTGTCTCACTTGGCTACAGAGGGCGAGGGGgagcacaggag-agggagcatggatgatctgggttcacttcggctacttaccaacaagtta------------------ccta
>gene=chr20_665015-666015; species=canFam
GCTCCCTGCCAGATCAAGGCTGCTGCCCTCACTCTACAATGGCCTCTCCTGCCTCCCTCTCTTCCCCACCAGCCGAGCCCAGAACCATCCATGGCAGATGCTGAGGCTGCGTTGGATCTGCCGAGTTGGCATTTCCAGGCTCCCAGGGCTCCTGGCACAGAGGAGTCAACCATTCTCAGCACCCCCAGTTCTGCCTTCTGCTCCCCGCCTCTGTTCATATACCAGCTGGGACCCATCAGCTTCTAGAGAAAGCCAGGAGATGGCCCAGGTGTGCAGAGTCTAGGGACTTTCAATATTGACCTATGCCTGACCCCAGACTTGGTGTGGGGACAGAGGCCCAAGGATTCAGGACCCCCACATGCTCCTAGTGCATACCTTCCCAGTCCTCCATCTCACCCTGCTGTGGGAGGGCtggg-gagaagaggggttaaaagcttggatggtctgggttcaaatcttctgcttactgtcaatttacctaacctgagtgacttacctg
>gene=chr20_665015-666015; species=equCab
---ccctgccagatcaAGGCTGGCTTCCTAGCCCTGCAGTGGCCTCTCCTGCCTCCCTTGCTTCCCCATCAGCCAAGCCCAGAACCATCCCTGGCAGATGCTGAGATGGCGTTGGAGCTGCAGAGTTGGCATTTCCGGGCTCCCAGGGCT-CTGGCACAGAGGAATCCACCCCTCTCAGCACCCCCAGCTCTGCCTCCTGCTCCCTGCCTCTGCTCGTACACCAGCTGGGACCCATCAGCTTCTGGAGAAAGCCAGGAGGTGGCCCAGGTGTGTGGAGGCAGGGGGCTGTCCATACTGACCTGTGCCTGACCCCAGACTTGGTGGGTAGACAGACTCCTAAGGAGTCAGAGCATCC-CATGCCCCC-TTGCACACCTTACGAGCCCTCTGCCTCACCCAGCTGCAGAGGGGCGGGG-GGCCAGGGGGGTTACAAGCATagatggcctgagtttaaatttgctacttactagccagttatctaccctgagcaagcgaccta
>gene=chr20_665015-666015; species=gorGor
gctccctgccaagtcaggatgggcttcctcactccaaggtggcctctcttgccaccctctcttccCCACCAGCCGAGCTCAGAACCATGCCTGGCAGATGCTGAGGCGGCAATGGAGCTGCAGAGTTGGCATTTCCGGGCTCCCAGGACTCCTGGCACAGAGGAATCAACCCCTCTCAGCAGCCCCGGCTCTGCCTCCTGCTCCCTGCCTCTGCTCATATACCAGCTGGGACTCATCAGCTTCTAGAGAAAGCCAGGAGGTGGCCCAGGTGCATGGAGGCAGGGGGCTGTCAATATTGACCTGTGCTTGACCCCAGACTTTGCC-GTGGACAGGTTGCTAAGGAGTCAGAATGTCCACATGCCCCTAGTGCTCACCTTCCTAGCCTCCCATCTCACCTAGCTGCAGAGGGGGAGGGGgagcacaagagttgaaagcgtggatgatctgggttcacttcggctgcttaccaacaggttacccagcctggggaagtttccca
>gene=chr20_665015-666015; species=panTro
GCTCCCTGCCAAGTCAGGATGGGCTTCCTCACTCCAAGGTGGCCTCTCTTGCCTCCCTCTCTTCCCCACCAGCCGAGCTCAGAACCATGCCTGGCAGATGCTGAGGTGGCAATGGAGCTGCAGAGTTGGCATTTCTGGGCTCCCAGGACTCCTGGCACAGAGGAATCAACCCCTCTCAGCAGCCCCGGCTCTGCCTCCTGCTCCCTGCCTCTGCTCATATACCAGCTGGGACTCATCAGCTTCTAGAGAAAGCCAGGAGGTGGCCCAGGTGCATGGAGGCAGGGGGCTGTCAATATTGACCTGTGCTTGACCCCAGACTTTGCGGGTGGACAGGTTGCTAAGGAGTCAGAATGTCCACATGCCCCTAGTGCTCACCTTCCTAGCCTCCCATCTCACCTAGCTgcagagggggagggggagcacaagagttgaaagcgtggatgatctgggttcacttcggctgcttaccaacaagttacccagcctggggaagtttccca
>gene=chr20_665015-666015; species=papHam
gctccctgccaagtcaggacgggcttcctcactccaaggtggc--ctcttgcctccctctcttccCCACCAGCCGAGCTCAGAACCATGCCTGGCAGATGCTGAGGCGGCATTGGAGCTGCAGAGTTGGCATTTCCGGGCTCCCAGGACTCCTGGCACAGAGGAATCAACCCCTCTCAGCACCTCCGGCTCTGCCTCCTGCTCCCTGCCTCTGCTCATACACCAGCTGGGACTCATCAGCTTCTAGAGAAAGCCAGGAGGTGGCCCAGGTGCATGGAGGCAGGGGGCTGTCAATATTGACCTGCACTTGACCCCAGACTTTGCGGGTGGACAGGTTGCTAAGGAGTCAGAATGTC-------------TGCTCATCTTCCTAGCCTCCCATCTCACctggctgcagagggagagggggagcacaggagttgaaagcgtggatgatctgggttcactttggctacttaccaacaagttatccagccgggggaagtttccca
>gene=chr20_665015-666015; species=ponAbe
GCTCCCTGCCAAGTCAGGATGGGCTTCCTCACTGCAAGGTGGCCTCTCTTGCCTCCCTCTCTTCCCCACCAGCCGAGCTCAGAACCATGCCTGGAAGATGCTGAGGCAGCAATGGAGCTGCAGAGTTGGCATTTCCAGGCTCCCAGGACTCCTGGCACAGAGGAATCAACCCCTCTCAGCAGCCCTGGCTCTGCCTCCTGCTCCCGGCCTCTGCTCATATACCAGCTGGGACTCATCAGCTTCTAGAGAAAGCCAGGAGGTGGCCCAGGTGCATGGAGTCAGGGGGCTGTCAATATTGACCTGTGCTTGACCCCAGACTTTGCGGGTGGACAGGTTGCTAAGGAGTCAGAATGTCCACATGCCCCTAGTGCTCACCTTCGTAGCCTTCCATCTCACCTAGCTGCAGAGGGGGAGGGGgagcacaagagttgaaagcgcggatgatctaggttcacttccgctacttaccaacaagtgacccagcctggggaagtttccca
>gene=chr20_665015-666015; species=rheMac
GCTCCCTGCCAAGTCAGGACGGGCTTCCTCACTCCAAGGTGGCCTCTCTTGCCTCCCTCTCTTCCCCACCAGCCGAGCTCAGAACCATGCCTGGCAGATGCTGAGGCGGCATTGGAGCTGCAGAGTTGGCATTTCCGGGCTCCCAGGACTCCTGGCACAGAGGAATCAACCCCTCTCAGCACCTCCGGCTCTGCCTCCTGCTCCCTGCCTCTGCTCATACACCAGCTGGGACTCATCAGCTTCTAGAGAAAGCCAGGAGGTGGCCCAGGTGCATGGAGGCAGGGGGCTGTCAATATTGACCTGCGCTTGACCCCAGACTTTGCGGGTGGACAGGTTGCTAAGGAGTCAGAATGTTCACATGCCCCTAGTGCTCATCTTCCTAGCCTCCCATCTCACCTGGCTGTAGAGGGAGAGGGGgagcacaggagttgaaagtgtggatgatctgggttcacttcggctacttaacaacaagttatccagcctggggaagtttccca
>gene=chr20_676054-677054; species=hg19
tgtttttctagaatgtctccaggaagggattgctgggaataagtgcaaaataatgcccaattgttctccagagtggttgtacaactgactcccttatcaccagtgtcaaggagtccttgttccacataattgatcacatttggacttgtctagctttttaagttttgccaattgagtagacaggaaatgagcttttaatttggatttctctaattactcagaggttgagcatcttttcaaatgtttgttggctattcatgttttcgcttctctatgtctgtccaaatctttagtccatttttctttttgattgtttgtccttgtcttattgaattgtaggggttctttatatatttgggtgctaatctttgtcagttaaattgttacggacatcttctagcttgtgacttgtctttccacttttaaaaaatggtgaactttgatgaacggtatcggttgtaatgtaactaatttattaatatatgcctttatggtttgtc
>gene=chr20_676054-677054; species=bosTau
ggtttctctagaatgtacccaggaatggattgctgggagtaagtgcagaataatgacaagttgttctccaaa---gttgtatagttgacccccctaaaaccagtgtcaaggagtccttattccatgcaagtgatcacatttggatttgttcagccttttaggttttgccgatctagtggacataaaatgagcttttaatttggatttcctgaattactaagaggttgagcatcttttcatatgctcattggctgttcatgttttctattttctgtgtttgttcaaattttcagcttatttttctttt-ga----ttgtcttcgtcttgttgatttgtaggaactctttatatacttgaatactaatctttgt----cagattgttacaaacattttccagtttgtggcttagtttttcagtttt---ttatggtgaactttgaac---agtcttaattctaatgtaattagtttattaatatttgcctttatggtttgga
>gene=chr20_676054-677054; species=calJac
Tgtttctctagaatggctccaggaatggattgctgggaatgagtgcaaaataatgcccaattgttctccagagtggttgtacagctgac-cccttatcaacagtgtcaaggagtccttgttccacataactgatcacatttggatttgtctagctttttaaattttgccaatggagtagacaggaaacgagcttttaatttgggtttctctaattactcagaggttgagcatcttttcaaatgtttgttggctgttcatgttttctcttctctgtgtctgtccaaatctttagcccatttttctttt-gattgtttgtccttgtcttattgatttgaaggggctctttatgtatttggatgctaatctttgtcagccaaactgttacaaatatcttctagcttgtgacttgtctttccacttttaaaaaatggtgaactttgatgaacagtatccgttgtaatgtagcggatttattactatttgcctttatggtttgtc
>gene=chr20_676054-677054; species=canFam
tgtttctctagaatgtcacctggaatggattactgagaggaagagtaaaataatgccaagttg---ttcaaagtggttgtacaattgacctcct-atcaccagtgtcaaggaattctggttccacataagtgatcaagttggaatttatccagctttgtaagttttcctaatctagtggacacaatacgaactcttagtttggattttgctaattactaagatgttaaacatctttgtatatgtttatgggctgttcatgttttctattctttatacctattcaaatctttagcctatttttctttc---ttgattgtctttgtcttactgatttgtaggagctctttatatatttgggtactaatatttgt-aatcagactgttacaagctttccccaacttgtggcttattgtttcactttt--cttattgtgaattttgaacag-agtattaattctaatgtag--aatttattaatatttgcctttatggtttgga
>gene=chr20_676054-677054; species=equCab
---------------------------------------------------------------------------------------------------------TCAaggagtccttgttccacataagtgctcacatttggatttgtccagctttttaagttttgccaatctagtggacacgaaatgagcttttaatttggatttccctaattactaacaggttgagcatctttttgtatgtttcttggctcttcatgttttctattctctatgtcagttcaaatctttagtctatttttctttt------tttatctttgtcttattgatttgtagaatctctttacatacttgggtactaatttttatcagtcagattgttacaaacatttcccagcttgtggcttatcttttcacttt----ttatggtgaactttgaacac-agtcttaattctaatttagttgatttattaatatttgcctttatggtttgga
>gene=chr20_676054-677054; species=gorGor
tgtttttctagaatgtctccaggaagggattgctgggaataagtgcaaaataatgcccaattgttctccagagtggttgtacaactgactcccttatcaccagtgtcaaggagtccttgttccacatgattgatcacatttggatttgtctagctttttaagttttgccaattgagtagacaggaaatgagcttttaatttggatttctctaattactcagaggttgagcatcttttcaaatgtttgttggctattcatgttttcgcttctctatgtctgcccaaatctttagtccatttttctttttgattgtttgtccttgtcttattgatttgtaggggttctttatatatttgggtgctaatctttgtcagttaaattgttacggacatcttctagcttgtgacttgtctttccacttttaaaaaatggtaaactttgatgaacggtatcggatgtaatgtaactaatttattaatatatgcctttatggtttgtc
>gene=chr20_676054-677054; species=panTro
tgtttttctagaatgtctccaggaagggattgctgggaataagtgcaaaataatgcccaattgttctccagagtggttgtacaactgactcccttatcaccagtgtcaaggagtccttgttccacataattgatcacatttggatttgtctagctttttaagttttgccaattgagtagacaggaaatgagcttttaatttggatttctctaattactcagaggttgagcatcttttcaaatgtttgttggctattcatgttttcgtttctctatgtctgtccaaatctttagtccatttttctttttgattgtttgtccttgtcttattgatttgtaggggttctttatatatttgggtgctaatctttgtcagttaaattgttacggacatcttctagcttgtgacttgtctttccacttttaaaaaatggtgaactttgatgaacggtatcggttgtaatgtaactaatttattaatatatgcctttatggtttgtc
>gene=chr20_676054-677054; species=papHam
cgtttttctagaatgtctccaggaatggattgctgggaataagtgcaaaataatgcccaattgttctccagagtggttgtacaactgactctcttatcaccagtgtcaaggagtccttgttccacataattgatcacatttggatttgtctagctttttaagttttgccaattgagtagacaggaaatgagcttttaatttggatttctctaattactcagaggttgagcatcttttcaa-------------------------gcttctctatgtgtgtccaaatctttagcccatttttcttttggattgtttgtccttgtcttattgatttgtaggggctctttatatatttgggtgctaatctttgtcagtcaaattgttgccgacatcttctagcttgtgacttgtctttctacttttaaaaaatggtgaattttgatgaatggtatcagttgtaatgtaactaatttattaatatttgcctttatggtttgtc
>gene=chr20_676054-677054; species=ponAbe
tgtttttctagaatgtctccaggaagggattgctgggaataagggcaaaataatgcccaattgttctccagagtggttgtacaactgacttccttatcaccagtgtcaaggagtccttgttccacataattgatcacatttggatttgtctagctttttaagttttgccaattgagtagacaggcaatgagcttttaatttggatttctctaattactcagaggttgagcatcttttcaaatgtttgttggctattcatgttttcgcttctctatgtctgtccaaatcattagtccatttttctttttgattatttgtccttgtcttattgatttgtaggggttctttatatatttgggtgctaatctttgtcagttaaattgttacggacatcttctagcttgtgacttgtctttccacttttaaaaaatggtgaactttgatgaacggtatcagttgtaatgtaactaatttgttaatatttgcctttatggtttgtc
>gene=chr20_676054-677054; species=rheMac
cgtttttctagaatgtctccaggaatggattgctgggaataagtgcaaaataatgcccaattgttctccagagtggttgtacaactgactctcttatcaccagtgtcaaggagtccttgttccacataattgatcacatttggatttgtctagctttttaagttttgccaattgagtagacaggaaatgagcttttaatttggatttctctaattactcagaggttgagcatcttttcaa-------------------------gcttctctatgtgtgtccaaatctttagcccatttttcttttggattgtttgtccttgtcttattgatttgtaggggctctttatatatttgggtgctaatctttgtcagtcaaattgttgccgacatcttctagcttgtgacttgtctttctacttttaaaaaatggtgaattttgatgaatggtatcagttgcaatgtaactactttattaatatttgcctttatggtttgtc
>gene=chr20_681355-682355; species=hg19
catggctcactgcagcctcagcctcccgggcttaagagatcctcccacctcagcctcctgagtagctgggaccacaggagcatgccaccatgcctggctaattttttaattttttattattagtagagactgggtctcgctctattgcccaggctggactggaactcctggcctcaagggatcctctcgtcttggcctcccaaagtgctggTGTAAGTCATGGCTCCTGGCCTCATGTTTCGTTTTATGGTGAAATCCATAAAATGGGTTTTTTTAGGGCCAGGTTCAGGCCAGGTTTCCCCTTGTCTTTGGAGAATGTAGCTTCTCCCATCTGTGAGGTTCCATGTGaagaaggaatggaaggaaggagagaagacaagaagggaaggaggggggacaggaggagggagaaatagggagtgaagTATAGAATAAATAAATAGAAGAGGGGggccgggcatggtggctcatgcctgtaatcccagcacttcgggaggcca
>gene=chr20_681355-682355; species=bosTau
-----------------------------------------------------------------------------------------------------------------------------------------------------------------------------------------------------------------------------------------CATGCTTCATTTTATGACGAAGTCCAT------GGTC-----ATGACCAGGTTAGGACCAGATTGACCCTCGCCTTTGGGGAATGTAGCTTCTCCC---TGTGAGATTTCATAGGGGGAAGGAATGCCagaaaggca-------aaggagggagagaggaaa---gggagcatgg-------aggcatg------------------------------------------------------------------------------
>gene=chr20_681355-682355; species=calJac
catggctcactgcagcctcaacctcctgggcttgagaggtcctcccacctcagcctcctgagtagctgggaccacaggagcatgccaccatgcccagctaactttttaattttttatttttagtagagactgggtttccctgtattgcccaggctggtcttgaactcctggcctcaagggatcctctcgccttggcctcccaaagtgctggtgtgagccatggctcctggccTCATGTTTCATTTTATGGTGACATCCATAAAATGGATTTTTTTAGGGCCACATTCAGACCAGGTTTCCCCTTGTCTTTGGAGAATGTAGTCTCTCCCATTTGTGAGGTTCCATGTAgagaaggaatggaaggaaggagagaagacaaaaagagaaggagtgaggacaggaggaaggaggaatagggagtgaagtatagagtaaatgaatagaagagggG-------------------------------------------------
>gene=chr20_681355-682355; species=canFam
-------------------------------------------------------------------------------------------------------------------------------------------------------------------------------------------------------------------------------------------------ATTTTATGGTGAAGTCCGT------GGTT-----GTGACTGGGTTGAGCCCGCGTTT-CCCCTGCCTTTGGAGA--GGAGCTTCTCCC---TATGAGATCTCATGTGGggaaggaatggaagcaaggag-------aaggaaggcgaaaggaaaggcagaaggaggg--------------aaatatgaaagaaaggaatggaagaaggga------------------------------------------------
>gene=chr20_681355-682355; species=equCab
----------------------------------------------------------------------------------------------------------------------------------------------------------------------------------------------------------------------------------------TCAGGTCTCATCTCGTGGTGAAGTCCAC------GGCC-----ATGACCAGGTTCAGGCCAGGTTTCCCCCTGCCTTTGGGGAATGTAGCTTCCCAC---TATGAGATTTCATATGGGGAAGCCGTggaaggaaggaa----------------------------------------------------------------------------------------------------------------------------------
>gene=chr20_681355-682355; species=gorGor
catggctcactgcagcctcaacctcccaggcttaagagatcctcctacctcagcctcctgagtagctgggaccacaggagcatgccaccatgcctggctaattttttaattttttattattagtagagactgggtctcgctctattgcccaggctggactggaactcctggcctcaagggatcctctcgtcttggcctctcaaagtgctggTGTAAGTCATGGCTCCTGGCCTCATGTTTCATTTTATGGTGAAATCCATAAAATGGGTTTTTTTAGGGCCAGGTTCAGGCCAGGTTTCCCCTTGTCTTTGGAGAATGTAGCTTCTCCCATCTGTGAGGTTCCATGTGaagaaggaatggaaggaaggagagaagacaagaaggaaagcaggggggacaggaggagggagaaatagggagtgaagTATAGAATAAATAAATAGAAGAGGGGggccgggcatggtggctcatgcctgtaatcccagcacttcgggaggcca
>gene=chr20_681355-682355; species=panTro
catggctcactgcagcctcaacctcccgggcttaagagatccccccacctcagcctcctgagtagctgggaccacaggagcatgccaccatgcctggctcattttttaattttttattattagtagagactgggtctcactctattgcccaggctggactggaactcctggcctcaagggatcctctcgccttggcctcccaaagtgctggTGTAAGTCATGGCTCCTGGCCTCATGTTTCATTTTATGGTGAAATCCATAAAATGGGTTTTTTAAGGGTGAGGTTCAGGCCAGGTTTCCCCTTGTCTTTGGAGAATGTAGCTTCTCCCATCTGTGAGGTTCCATGTGaagaaggaatggaaggaaggagagaagacaagaagggaaggaggggggacaggaggagggagaaatagggagtgaagTATAGAATAAATAAATAGAAGAGGGGggccgggcatggtggctcgtgcctgtaatcccagcacttcgggaggcca
>gene=chr20_681355-682355; species=papHam
catggctcactacagcctcaacctcccaggcttaaaagatccttccacctcagcttctggagtagctgggaccacaggagcatgccaccatgcctggctaatttttttattgtttattattagtagagactgggtctccctatgttgcctaggctgatcttgaactcctggcctcaagatatcatctcaccttggcctcccaaagtgctggggtgagtcacggctcctggccTC--GTTTCATTTTATGGTGGAATCCATAAAATGGGTTTTTT-AGGGCCAGGTTCAGGCCAGGTTTCCCCTTGTCTTTGGAGAATGTAGCTTCTCCCATC--TGAGGTTCCATGTAGAgaaggaatgaaaggaaggaaagaagacaagaagggaaggagggGGGACAGGAGGAGGGAGGAATAGGGAGTGAAGTATAGGATAAATAAGTAGAAGAGTGGggctgggaatggtggctcacacctgtaatcccagcactttgggaggtcg
>gene=chr20_681355-682355; species=ponAbe
catggctcactgcagcctcaacctcctgggcttaagagatcctcccacctcagcctcctgagtagctgggaccacaggagcatgccactatgcctggctaat-------ttttttattattagtagagactgggtctccctttattgcccaggctggtcttgaactcctggcctcaagggatcctctcgccttggccacccaaagtgctggTGTGAGTCATGGCTCCTAGCCTCATGTTTCATTTTATGGTGAAATCCATAAAATGCATTTGTTTAGGGCCAGGTTCAGGCCAGGTTTCCCGTTGTCTTTGGAGAATGTAGCTTCTCCCATCTGTGAGGTTCCATGTGaagaaggaatggaaggcaggagagaagagaagaagggaaggagtggggacaggaggagggagaaatagggagtgaagTATAGAATAAATAAATAGAAGAGggg-------------ggctcatgcctgtaatcccagcactttgggaggcca
>gene=chr20_681355-682355; species=rheMac
catggctcactacagcctcaacctcccaggcttaaaagatcctcccacctcagcttctggagtagctgggaccacaggagcatgccaccatgcctggctaatttttttattttttattattagtagagactgggtctccctatgttgcccaggctgatcttgaactcctggcctcaagatatcgtctcaccttggcctcccaaagtgctggtgtgagtcacagctcctggccTCATGTTTCATTTTATGATGGAATCCATAAAATGGGTTTTTT-AGGGCCAGGTTCAGACCAGGTTTCCCCTTGTCTTTGGAGAATGTAGCTTCTCCCATC--TGAGGTTCCATGTAGAgaaggaatgaaaggaaggaaagaagacaagaagggaaggagggGggacaggaggagggaggaatagggagtgaagtataggataaataagtagaagagtggggctgggaatggtggctcacacctttaatcccagcactttgggaggtcg
>gene=chr20_699448-700448; species=hg19
GAGCACTTGCCAGTCATGCCTGCCACATAGCAAGTAATCTGTCATAACTGTCACTGTTATTCTGGCCCTGACATTCCAGGGTTCCTTGAGGTGGGGCAGGATGAGGGATGGGCTGGGCATCATGAAGGAAGGTGCTGATGTATCACCTACTGACAGTTTAGAAAAGGGAAGGCAGCCATGTGACCCACAGGCAGTGTCCCCCTGCCTGAGCCTTATTTGCAGGGCTGTGGCATCGGTGAGCAGGACAGGGACCACCACGCCCACTAGAGAAAGAAGCACGTGCTGCTTTTGTGAGTTCACAAAGGTCTTGGTTTTCCAGGGCCAACAGTGTCCCCGCCACACGTGACCACCTCAGAACCATCACCTGCCACCTGCCAGGGCCTGGGAGTTGGAATCTGAGGtggaaggagagagcaggggccaactcctggctgctcccctctcttggtatgtgaccctgggcaagcctctgcacctctgtcccctttgtcctctcttgt
>gene=chr20_699448-700448; species=bosTau
gattctttaccgctca-----gccac----------gCTTGTCCTTACTGCCACTGTTATTCTGGCTCTGACAGTCCAGGGTTCTCTGAGGTGGGGCTAGACAGAAGACGAGCTGGGTACCATAAAG-------------TATCGCCTACTTCCAGTTTAGAAAGATGAGAGCAGCTGTGTGACCTCTGGCCAGTGTCTGCCTGTCTGAGTCTTATGCACTGGGCTGTGGCATGAGCAAGAAGGACGAGC---AGCACGCCCACTGGAGAAAGAAGAATGTTCTGCTTTTGTG---------TGGCCTCTATCTCCCAGGGCCAGCAATGTCCTTGCTACATGTGACCATCTCAGAATT--CATCTGCCACCTGCTGGGGCCTGGGAGTGGGAGGCTGAGACGGGAagagagagcaaggtccaaattctggctgttcctgtttctagttctgtaaccttgagcaaacctctgtgcctgtgtc--ccatttcttcacatgt
>gene=chr20_699448-700448; species=calJac
GAGCACTTGTCTGACATGCCTGCCGCATAGCAAGTAACCTGTCATTACTATCACTGTTATTTTGGCCCTGACATTCTAGGGTTCCCTGAGGCAGGGCAGGATGGGGGAGGAGCTGAGCATCAAGAAGGACAGTGTTGATGTATCACCTACTGACAGTTTAGAAAAGGGAAGGCAACAATGTGACCCACGGGCAGTGTTGTCCTGCCTGAGCCTTGTCTGCAGGGCTGTGGCACTGGGGAGCAGGACAAGG---ACCACACCCACTGGAGAAAGAAGCACGTGCTGCTTTTGTGAGTTCACAAAGGTCTAAAGCTTCCAGGGCTAACATTGTCCCTGCCACATGTGACCA-------------------------------------------------------------------------------------------------------------------------------------------------------
>gene=chr20_699448-700448; species=canFam
------ttgccagccaggcctgccacatagtgagtgGCCTATCCTTTGTGCCACTGTTATTCTGGCCCTCGCATTCTGGGGTTCCTGGAGGCAGCGCTGGACAGGGGATATGCCAGGTACCACAAAGGAAGGTACTGGCACATCACCCACTGCCAGTTTAGTAAAGCGAAGGCAACTGAGTGA---------AGTGTCTGCCTGTCTAAGCTGTATCTGATGAGCTGTGGCATCAGGGAGAAAGACAAGG---ATCGTGCCCACTAGAGAAAGAACAGGATGCT-----------CCTAAAAAGGCC--------CCAGGGCCAACAATATCCCTGTCACATATGACCACCTCACTATTGTCACCTGCTACCTGCTGGGGC--------------ATGAGGTGACAagagagagcaaggtccagatcctggctgctcccccttcttgctgcgtgacctcgggcaaacctctgtatctccatcctccatctcctcacttgt
>gene=chr20_699448-700448; species=equCab
----------------------------TATCACCCG------------------------------------------------------------------------------------ATAACG-------------TGTCACTAACTGCCAGTTCAGAAAAGTGAAGGCAGCTGTGTGACCGCTGGCCAGTATCCGCCAGTCTGAGCCTTATCTGCTAGGCTGTGGCATCAGTGAGAAGGACAAGG---ATCCCACCCACTGGAGAAAGAAGAATGTTCTGCTTTTGTGAGCCCTCGAAGGCCTCGATC-TCCAGAGCCGACAAGGTCCCTGCCACATGTGAACACCTCAAAATTGTCACCTGCCACCTGCTGGGGCCTGGgagtagggg-ctaaggtgggaagaga--gcagggtccgaatcctggctgctcccctctgttgctgtgtgacctcaggcaagcctctgcgcctctgtctcctgtttcctcacgtgt
>gene=chr20_699448-700448; species=gorGor
GAGCACTTGCCAGTCATGCCTGCCACATAGCAAGTAATCTGTCGTAACTGTCACTGTTATTCTGGCCCTGACATTCCAGGGTTCCTTGAGGCGGGGCAGGATGAGGGATGGGCTGGGCATCATGAAGGAAGGTGCTGATGTATCACCTACTGACAGTTTAGAAAAGGGAAGGCAGCCATGTGACCCACAGGCAGTGTCCCCCTGCCTGAGCCTTATTTGCAGGGCTGTGGCATCGGTGAGCAGGACAGGGACCACCACGCCCACTAGAGAAAGAAGCACGTGCTGCTTTTGTGAGTTCACAAAGGTCTTGGTTTTCCAGGGCCAACAGTGTCCCCGCCACACGTGACCACCTCAGAACCATCACCCGCCACCTGCCAGGGCCTGGGAGTTGGAATCTGAGGtggaaggagagagcaggggccaactcctggctgctcccctctcttgctatgtgaccctgggcaagcctctgcacctctgtcccctttgtcctctcttgt
>gene=chr20_699448-700448; species=panTro
gagcacttgccagtcatgcctgccacatagcaagtaatctgtcataactgtcactgttattCTGGCCCTGACATTCCAGGGTTCCTTGAGGCGGGGCAGGATGAGGGATGGGCTGGGCATCATGAAGGAAGGTGCTGATGTATCACCTACTGACAGTTTAGAAAAGGAAAGGCAGCCATGTGACCCACAGGCAGTGTCCCCCTGCCTGAGCCTTATTTGCAGGGCTGTGGCATCGGTGAGCAGGACAGGGACCACCACGCCCACTAGAGAAAGAAGCACGTGCTGCTTTTGTGAGTTCACAAAGGTCTTGGTTTTCCAGGGCCAACAGTGTCCCCGCCACACGTGACCACGTCAGAACCATCACCCGCCACCTGCCAGGGCCTGGGAGTTGGAATTTGAGGTGGAAGGAGAGAGCAGGGGCCAACTCCTGGCTGCTCCCCTCTCTTG-----------------------------------------------------
>gene=chr20_699448-700448; species=papHam
CAGCACTTGCCAGTCATGCCTGCCACATAGCAAGTAATCTCTCATAACTGTCACTGTTATTCTGGCCCTGACATTCCAGGGTTCCTTGAGGCGGGGCAGGATGGGGGATGAGCTGGACATCATGAAGGAAGGTGCAGATGTATCACCTACTGACAGTTTAGAAAAGGGAAGGCAGCCATGTGACCCACAGGCAGTGTCCCCCTGCCTGAGCTTTATTTGCGGGGCTGTGGCGTCGGTGAGCAGGACAGAAACCACCACGCCCACTGGAGAAAGAAGCACATGCTGCTTTTGTGAGTTCACAAAGGTCTCGGTCTTCCAGGGCCAACAGTGTCCCCGCCACATGTGACCACCTCAGAACCATCACCCGCCACCTGCCAGGGCCTGGAAGTTGGAATCTGAGGTGGAaggagagagcaggggccgactcttggctgctcccctctcttgctatgtgaccctgggcaagcctctgcacctctgtcccctttgtcctctc--gt
>gene=chr20_699448-700448; species=ponAbe
GAGCACTTGCCAGTCATGCCTGCCACATAGCAAGTAATCTGTCATAACTGTCACTGTTATTCTGGCCCTGACATTCCAGGGTTCCTTGAGGCGGGGCAGGATGGGGGATGGGCTGGGCATCATGGAGGAAGGTGCAGATGTATCACCTACTGACAGTTTAGAAAAGGGAAGGCAGTCATGTGACCCACAGGCAGTGT---CCTGCCTGAGCCTTATTCGCAGGGCTGTGGCATCGGTGAATAGGACAGGGACCACCACGCCCACTAGAGAAAGAAGCACGTGCTGCTTTTGTGAGTTCACAAAGGTCTCGGTCTTCCAGGGCCAACAGTGTCCCCGCCACATGTGACCACCTCAGAACCATCACCTGCCACCTGCCAGGGCCTGGGAGTTGGAATCTGAGGtggaaggagagagcaggggccaactcctggctgctctcctctcttgctatgtgaccctgggcaagcctctgcacctctgtcccctttgtcctctcttgt
>gene=chr20_699448-700448; species=rheMac
CAGCACTTGCCAGTCATGCCTGCCACATAGCAAGTAATCTCTCATAACTGCCACTGTTATTCTGGCCCTGACATTCCAGGGTTCCTTGAGGTGGGGCAGGATGGGGGATGAGCTGGGCATCATGAAGGAAGGTGCAGATGTATCACCTACTGACAGTTTAGAAAAGGGAAGGCAGCCATGTGACCCACAGGCAGTGTCCCCCTGCCTGAGCTTTATTTGCGGGGCTGTGGCGTCGGTGAGCAGGACAGAAACCACCACGCCCACTGGAGAAAGAAGCACATGCTGCTTTTGTGAGTTCACAAAGGTCTCGGTCTTCCAGGGCCAACAGTGTCCCCACCACATGTGACCACCTCAGAACCATCACCCGCCACCTGCCAGGGCCTGGAAGTTGGAATCTGAGGtggaaggagagagcaggggccgactcctggctgctcccctctcttgctatgtgaccctgggcaagcctctgcacctctgtcccctttgtcctctcttgt
>gene=chr20_722494-723494; species=hg19
ggagttttcccctctagagatgttaaacgtttgccagGAGGAAATCAATCCTCTAATGGCCACCTTcaaggaggcaacacagtggagtgatcatgcttgttggctctggagccagaacacctgggttcaaagtccagctctatcacttaccagctgtgtgaccttgttcagttacttaacctctctgagcctcattagtctcattcatgaTTACGTATTTCATTGGGGACTCAATGCCATCTTCCATATAAGTGCTCTCTCAATTAATGTTATATATTAATATTATCAATCAGCTTAAGAGGTGGGGAAACTTTCTTGTTTTCCATCCTAGGAAAGGGAGTGCTGAGGACAGGACTTGCAGTGTCAAAAAGGAACCTCAAAAACGGCAATGTGTAACTGCAGGTCTGGGCCATTTTTGAGGGTCTCTTGAGCATTGGCAGACCAGATCTTTATGCCAACACAGGTTGTGCGTGTGGGGGTTAGAGGAGGAGAGGCCTTCT
>gene=chr20_722494-723494; species=bosTau
--------------------------------------------------------------------------------------------------------------------------------------------------------------------------------------------------------------------------------------------------------------------------------------------------------------------------------------------------------------------------------------------------------------------------------------------------------------------------------------------------------------------
>gene=chr20_722494-723494; species=calJac
ggggttttcccctctagagatgttaaatgtttgCCAGGAGGAAATGAGTCCTCTAATGGCCACCTTCAAGGATGTagcacagtggagtgatcatgcctattggctctggagccagaccacctaggttcaaagtctagctctatcatttaccagttgtgtgatgttattcagttacttaacctctctgagcctcattagtctcattcatgATTCCCTATTTCATGAGGGACTCAATGCCATCTTCTATATAAGTGCTCTCTCAATTAATGTTACATATTAATATTATCAGTCAGCTTAGGAGGCGGATAAACTTTCTTGTTTTCCATCCTAGGAAAGGGGTTGCTAAGGACAGGACTTGCAGTGTCAAAATGGAACCTTAAAAATGGCAATG-------CCAGGTCTGGGCCATTTTTGAGGGTGTCCTGAGCACTGGAAGGCCAGATCTTTATGCCAATACAGGTTGT--------------------GAGAGGCCTTCC
>gene=chr20_722494-723494; species=canFam
ggataatttccccttagagatcttaagcagttaCCAGGAGAGAATGGATCCTCTAGACACCACCTTcaggga-gcagcacggtagagtgatcatacctattggctctggagccagaccacctggcttcaaactccagccctatcacttaccgagtgcgttatctggttcagttacttaacctctctgagcctc----------------attacctttttcagtagggattcaatgcaagcatccatgTAAATGCTCTCTCAATAAGTGTTGTTTATTAATATTACAAATCAGCCTAGGAAGTGGTGGGACTTTCTTGTTTTTCATCTGAGGAAAAGGGGTGATGGGAACAGGATCTGTGATGTCAAAGGGGAACCTCAACAAGGGCAATGTATAACCCTAGGCTGAAGCCCTAATGGAGGG-GTCTTGAACGCTGGCAGACCAGATCTTTGTACGAGTACGGGCTGTGTGCATGACGAGTGGGTGCCAAGG-ATCTCCT
>gene=chr20_722494-723494; species=equCab
gtagttttttcctttagagaTACTAAACACTTATCAGGAGGACATGGATCCTCTGACGACCACGCTCAGGGA-Gcagcacagtggcgtgatcacgcctattggctctggagctggaccacctgggttcaagctccagctccaccacttaccggctgtgtgacctagttcagttacttaacgtctctgagcctcattagtttaattcacaattacctatttcaggtgggatt---------CGTTCATGTAAATGCTCTCTCAACAAATGTCACTTATTAATATCATAAATCAGCTGAGGAGGTGGGGGAATTCTCTTTTTTCCCATTCTGGGAAAGCGGGTGACAGGAACAGGACTTGCACTGTCAAAGAGGAACCTTAACAAGAGCAATGCGTAACCCCAGGTGGGGACCTTAATGGAGGGAGTCTCAAGCGCTGGCAGAGCAGATCTTCATGCCAGCACGGGCTGTGCGCACGGCGGTTGAGCGATAAGGGGCCTCCT
>gene=chr20_722494-723494; species=gorGor
GGAGTTTTCCCCTCTAGAGATGTTAAACGTTTGCCAGGAGGAAATCAATCCTCTAATGGCCACCTTCAAGGAGGcagcacagtggagtgatcatgcttgttggctctggagccagaccacctgggttcaaagtccagctctaccacttaccagctgtgtgaccttgttcagttacttaacctctctgagcctcattagtctcatTCATGATTACCTATTTCATTAGGGACTCAATGCCATCTTCCATATAAGTGATCTCTCAATTAATGTTATATATTAATATTATCAATCAACTTAGGAGGTGGGGAAACTTTCTTGTTTTCCATCCTAGGAAAGGGGGTGCTGAGGACAGGACTTGCAGTGTCAAAAAGGAACCTCAAAAATGGCAATGTGTAACTCCAGGTCTGGGCCATTTTTGAGGGTCTCTTGAGCACTGGCAGACCAGATCTTTATACCAACACAGGCTGTGCATGTGGGGGTTAGAGGAGGAGAGGCCTTCT
>gene=chr20_722494-723494; species=panTro
ggagttttcccctctagagatgttaaacgtttgccagGAGGAAATCAATCCTCTGATGGCCACCTTCAAGGAGGcaacacagtggagtgatcatgcttgttggctctggagccagaccacctgggttcaaagtccagctctatcacttaccagctgtgtgaccttgttcagttacttaacctctctgagcctcattagtctcattcatgaTTACCTATTTCATTAGGGACTCAATGCCATCTTCCATATAAGTGCTCTCTCAATTAATGTTATATATTAATATTATCAATCAGCTTAAGAGGTGGGGAAACTTTCTTGTTTTCCATCCTAGGAAAGGGAGTGCTGAGGACAGGACTTGCAGTGTCAAAAAGGAACCTCAAAAATGGCAATGTGTAACTCCAGGTGTGGGCCATTTTTGAGGGTCTCTTGAGCATTGGCAGACCAGATCTTTATGCCAACACAGGTTGTGCGTGTGGGGGTTAGAGGAGGAGAGGCCTTCT
>gene=chr20_722494-723494; species=papHam
ggagttttcccctctagagatgttaaacgtttgCCAGGAGGAAATGAATCCTCTAATGCCCAGTTTCAAGGAGGcagcacagtggagtgatcatgcttattggctctggagccagaccacctaggttcaaagtacaactctaccacttaccagctgtgtgaccttgttcagttacttaacctctctgagccttattagtctcattcatgattacctatttcattaggAACTCAGTGCCATCTTCCATACTGGTGCTCTCTC----AGTGTTATACATTAATATTATCAATCTGCTTAGGAGGTGGGGAAAATTTCTTGTTTTCCATCCTAGGAAAGTGGGTACTGAGGACAGAACTTGCAGTGTCAAAAAGGAACCTCAAAAATGGCAATGTGTAACTCCAGGTCTGAGCCATTTTTGAGGATCTCTTGAACACTGGCAGACCAGATCTTTATGCCAACACAGGTTGTGCGTGTGGGGGTTAGAGGGGGAGAGGCCCTCT
>gene=chr20_722494-723494; species=ponAbe
ggagttttcccctctagagatgttaaacatttgccagGAGGAAATGAATCCTCTAATGGCCATCTTCAAGGAGGcagcacagtggagtgatcatgcttgttggctctggagccagaccacctgggttcaaagtccagctctatcacttaccagctgtgtgaccttgttcagttacttaacctctctgagcctcattagtctcattcatgaTTACCTATTTCATTAGGGACTCAATGCCATCTTCCATATAAGTGCTCTCTCAATTAATGTTATACGTTAATATTATCAATCAGCTTAGGAGGTGGGGAAACTTTCTTGTTTTCCATCCTAGGAAAGGGGGTGCTGAGGACAGGACTTGCGGTGTCAAAAAGGAATCTCAAAAATGGCAATATGTAACTCCAGGTCTGGGCCATTTTTGAGGGTCTCTTGAGCACTGGTAGAACAGATCTTTATGCCAACAGAGGTTGTGCGTGTGGGGGTTAGAGGAGGAGAGGCCTTCT
>gene=chr20_722494-723494; species=rheMac
ggagttttcccctctagagatgttaaacatttgCCAGGAGGAAATAAATCCTCTAATGCCCAGTTTCAAGGAGGcagcacagtggagtgatcatgcttattggctctggagccagaccacctacgttcaaagtacaactctaccacttaccagctgtgtgaccttgttcagttacttaacctctctgagccttattagtctcattcatgattacctatttcattaggAACTCAGTGCCATCTTCCATATTGGTGCTCTCTC----AGTGTTATATATTAATATTATCAATCTGCTTAGGAGGTGGGGAAAATTTCTTGTTTTCCATCCTAGGAAAGTGGGTACTGAGGACAGAACTTGCAGTGTCAAAAAGGAACCTCAAAAATGGCAATGTGTAACTCCAGGTCTGAGCCATTTTTGAGGGTCTCTTGAGCACTGGCAGACCAGATCTTTATGCCAACACAGGTTGTGTGTGTGGGGGTTAGAGGGGGAGAGGCCCTCT
>gene=chr20_757342-758342; species=hg19
gcactccagcctggacaatagagcaagactctgtctcaataaaacaaaaacaaacaaacaaacaaacaaaaaacaaaaaaaaaacaccaactggaaagatatctcaaaaggccaacctgcaacagtggtgttatttgcaggagtaattggggaagttgcatatcttataacctccagaataatggctggcaatcatttatgtctacaccttaggaggacccaggctcctcttctttccccagcctgatggcctctcattaactttacaaaagtggttGCTCACAGTGCTACGGCCTGTAAGTGCAGGGCCAGGATGTGAATGCAGACTCAAATTGGTGCCTCCatggatgtaaaacatattgcacagattctgacacctagtaaatgctcagtgcatattgactTCTACAAATAATTCTGGCCTGCCTGTTGTGTTATTTTCCAAGACATTCATTTACTTAACAAGCAATCAATCACTCTCCAGGCTAATGCTTGGGGCG
>gene=chr20_757342-758342; species=bosTau
---------------------------------------------------------------------------------------------------------------------------------------------------------------------------------------------------------------------------------------------------------------------------------------------------ggccagtaagtgcagagtcaggattcgagcccagatgtaaactgg------ccca-gTGCGAAATAA-TCTcacagggcttggcacctagtaactgctcaCTGCGTGAAGACTTCTACGAATAATTCTGGCTTGCTTTCTGCCTTATTCTCTGACACAGATAATCACTTGATAAGTAATCA----CTCCCCTAGGAAATGCTTGGGGTG
>gene=chr20_757342-758342; species=calJac
--------------------------------------------------------------------------------------------------------------------------------------------------------------------------------------------------------------------------------------------------------------------------------------------------------------------------------------------------------------------------------------------------------------------------------------------------------------------------------------------------------------------
>gene=chr20_757342-758342; species=canFam
--------------------------------------------------------------------------------------------------------------------------------------------------------------------------------------------------------------------------------------------------------------------------------------------gtgccctagctgggaaatgcagggtcagattcgaggct--gactcctactggc--------------------g-tcaCACAGGGCCTGGCGCCTGGTAAATGCCCATTGCAGATTGACTTCTCCTGAGAATTCCGGCCGGCTTTTTGCCTTATTCTCTGAGATATTCATTTGCTTGATAAGCAATCA----CTCTCCAGGCAGATGCTTGGGATG
>gene=chr20_757342-758342; species=equCab
-----------------------------------------------------------------------------------------------------------------------------------------------------------------------------------------------------------------------------------------------------------------------------------ttgctcaaggtgctatagctggtaagtgcagggtcaggattggaacccagACTCGAACTGGCACCCTCGTG-GCATAAAATGG-CCACACGGGGCCTGACGCCTAGTAAAGGCCCTCTGCCTG-TGACTTCTGC-GAGAATTCTGGCCTGCTTTTTGCATAGTTCTCTGAGACATTCGTTCACGTGATCAGCACTCA----CTCTGCAGGCCAATGCTTGGGCCG
>gene=chr20_757342-758342; species=gorGor
gcactccagcctggacaatagagcaagactctgtctcaataaaacaaaaacaaacaaacaaacaaacaaaaaacaaacaaaaaacaccaactggaaagatatctcaaaaggccaacctgcaacagtggtgttatttgcaggagtaattggggaagttgcatatctt-taac-tccagaataatggctggcagtcatttatgtctacaccttaggaggacccaggctcctcttctttccccagcctgatggcctctcattaactttacaaaagtggttGCTCACAGCGCTACGGCCTGTAAGTGCAGGGCCAGGATGTGAATGCAGACTCAAATTGGTGCCTCCatggatgtaaaacatattgcacagattctgacacctagtaaatgctcagtgcatattgactTCTACAAATAATTCTGGCCTGCCTGTTGTGTTATTTTCCAAGACATTCATTTACTTAACAAGCAATCAATCACTCTCCAGGCTAATGCTTGGGGCG
>gene=chr20_757342-758342; species=panTro
gcactccagcctggacaatagagcaagactctgtctcaataaaacaaaaacaaacaaacaaac-------aaacaaacaaaaaacaccaactggaaagatatctcaaaaggccaaccttcaacagtggtgttatttgcaggagtaattggggaagttgcatatcttataacctccagaataatggctggcaatcatttatgtctacaccctaggaggacccaggctcctcttctttccccagcctgatggcctctcattaactttacaaaagtggttGCTCACAGTGCTACGGCCTGTAAGTGCAGGGCCAGGATGCGAATGCAGACTCAAATTCCTGCCTCCatggatgtaaaacatattgcacagattctgacacctagtaaatgctcagtgcatattgactTCTACAAATAATTCTGGCCTGCCTGTTGTGTTATTTTCCAAGACATTCATTTACTTAACAAGCAATCAATCACTCTCCAGGCTAATGCTTGGGGCG
>gene=chr20_757342-758342; species=papHam
gcactccagcctggacaacagagcaagactccgtctcaaaaaaacaaaa-caacaaaacaaaa-aacaaaa---aaacaaaaaacaccaactggaaagatatctcaaaagaccaacctacaatagtggtgttatttgcaggagtaattggggaagttgcatatcttatgacctccagaataatgactggcaatcgtttatgtctacaccttaggaggacccaggctcctcttcttcccccagcctgcttgcctctcattaacgttacaaaagtggttgctcacagtactacggcctgtaagtgcagggccaggatttgaacgcagactcaaactggtgcctccaTGGGTATTCAACATATTgcacagattctgacacctagtaaatgctcagtgcatgttGACTTCTACAAATAATTCTGGCCTACCTGTTGTGTTATTTTCCAAGACATTCATTTGCTTAACAAGCAATCAATCACTCTCCAGGCTAATGCTTGGTGTG
>gene=chr20_757342-758342; species=ponAbe
gcactccagcctggacaatagagcaagactctgtctcaataaaacaaaaacaaacaaacaaaa------------aacaaaaaacaccaactggaaagatatctcaaaaggccaacctacaatagtggtgttatttgcatgagtaattggggaagttgcatatcttataacctccagaataatggctagcaatcatttatgtctacaccttaggaggacccaggctcctcttctaccaccagcctgacggcctctcattaactttacaaaagtggttGCTCACAGTGCTACGGCCTGTAAGTGCAGGGCCAGGATGTGAATGCAGACTCAAATTGGTGCCTCCatggatgtaaaacatattgcacagattctgacacctagtaaatgctcagtgcatattgactTCTACAAATAATTCTGGCCTGCCTGTTGTGTTATTTTCCAAGACATTCATTTACTTAACAAGCAATCAATCATTCTCCAGGCTAATGCTTGGGGCG
>gene=chr20_757342-758342; species=rheMac
gcactccagcctggacaacagagcaagactccgtctcaaaaaaacaaaa----------------------aacaaacaaaaaacaCCAActggaaagatatctcaaaagaccaacctacaatagtggtgttatttgcaggagtaattggggaagttgcatatcttatgacctccagaataatgactggcaatcgtttatgtctacaccttaggaggacccaggctcctcttcttcccccagcctgcttgcctctcattaactttacaaaagtggttGCTCACAGTACTACGGCCTGTAAGTGCAGGGCCAGGATTTGAACGCAGACTCAAACTGGTGCCTCCATGGGTATACAACATATTGCACAGATTCTGACACCTAGTAAATGCTCAGTGCATGTTGACTTCTACAAATAATTCTGGCCTGCCTGTTGTGTTATTTTCCAAGACATTCATTTACTTAACAAGCAATCAATCACTCTCCAGGCTAATGCTTGGGGTG
>gene=chr20_804236-805236; species=hg19
GAGACCCAAACCTCTCCCCCCAGCCTTCTCCATCTGTCCCCTTCGGCTtctgccacctgctccgtgtgatccaggccaggtcacctccgctttctgggccttggttcccccacgtgtccaatgtgggTTTCCCAAATACCAGTGACTTGTGTCAGTCCACTTTTGTAATTGTAGCCAACTCCacttactatttcttaagtgaacttactctccttcacttaaatagatttaatttaaaaagaaatgttataccagctctgtaaatggaaaaccagtttcatctgccacaagtagaaacataataggaaaaaataatgaaatggaaataaaacaatgttactctagtctagcCTCaagtgaaaaaagtcagacacaaaaggttacatttatatgattgtctagaaaatgcaaaactagagagaaagaaaacagaccactggttgccagggttggggagagggagctgacaatatcaaggggtgcagaaactttttagggtg
>gene=chr20_804236-805236; species=bosTau
AGA-CCCAAGGCGCCCCTCCCAGCCTCCACCGTCTGTTCTctcacgcttcagctgcctgctcagtgggacccaggcca-gtcacctcccctttctgggcctcggtttccccatgtgtc----------------------------------------------------------------------------------------------------------------------------------------------------------------------------------------------------------------------------------------------------------------------------------------------------------------------------------------------------------------------------------------------
>gene=chr20_804236-805236; species=calJac
GAGACCCAAGCCTCTCCCTTCGGCCTTCTCCATCTGTCCTCTTCAGCGTCGGCCGCCTGCTCCGTGTGATCCAGGCCAGGTCACCTCCGCTTTCTTGGCCTTGGTCC-CGCATATGTTAAATGTGGCTTTTCCAAACACCCATGACTTGTGTC--------------------------tccacttactatttcttaaatgaacgtactctcctttacttaaatagattcagtttgaaaagaaattttataccagctttgcaaatggaaagccagtttcatctgccacaagtagaaacatcataggaaaaaataatgaaatggaaatgaaacaatggtactctagtctagCCTCaagtgaaaaaagtcagacacaaaagcttacatttatacgagtgtctagaacaggcaaaactagagagaaagaaaacagactagtggttgccagggttggggagagggagctaaccatatcaaggggtgcagaaactttttagggtg
>gene=chr20_804236-805236; species=canFam
GGGCCCCAAGCCTCTCCTCTCAGTTTCTGCCATCTGTTCTCtcctgcttctgtcacttgcttgatgtgatccaggcca-gtcaactcccccttctgggccttggtttccccctctgtcacgtgcagaggttccaaagaggagggacttgtgtc---tcactcttgtgattgttgctatagtaacttcaacttttggaaggaaacatgtgcccctttgcttaaacagatttaatttgaaaagaaattccatgctatctccatacgtggaaattcattattgtttgccataattggaaagattctgggaaaaaataatggaatgggaatagaacaatgtcatactagTCTTGCTTCAAGTGCAAGAAGCCTGAT----------Acatttataagatattgcagaaaagacaaaactatggagaaagaaaacagatgagtggctgtcagagtgaggcagagggaagtgacagtaaaa-cacaagagggaagtgccccaggtg
>gene=chr20_804236-805236; species=equCab
GCG-CCC-AGCTTGTCCTCCCAGCCTCCACCATCTGTCtcctcctgcttcggccacctgctccaggtgatccaggcca-gtcacc-tccctttctgggccttggtttccccatgggtcacaggcagagattccaaagatgagtggcttgtgtc---ccactttcgtcattgctgccacagtgacttcatgtttttaaagtgaatttactctcctttgcttagacagattgaattgaaaaagaagtctcctgctacttctataagtgaaaatccagtatcatttgccataattagaaaaatactgggaaaaaataatgggatgggaataaaacaatgctattctagTCTGGCTTCAAGTGAAAGAAGCCAAAC----------Gcatttatataatattctagaaaaggcaaaactatagagaaagaaaacagatcagtggttgccagcgtgggg--gtgggaattgactgcaaaagggcacgagggaagtgttctggg-g
>gene=chr20_804236-805236; species=gorGor
--------------------------------------------------------------------------------------------------------------------------------------------------------------------------------------------------------------------------------------------------------------------------------------------------------------------------------------------------------------------------------------------------------------------------------------------------------------------------------------------------------------------
>gene=chr20_804236-805236; species=panTro
GAGACCCAAGCCTCTCCCCCCAGCCTTCTCCATCTGTCTC-TTCGGCTtctgccacctgctccatgtgatccaggccaggtcacctccgctttctgggccttggttcccccacgtgtccaatgtggCTTTCCCAAATACCAGTGACTTGTGTCAGTCCACTTTTGTAATTGTAGCCAACTCCacttactatttcttaagtgaacttactctccttcacttaaatagatttaatttaaaaagaaatgttataccagctctgtaaatggaaaaccagtttcatctgccacaagtagaaacataataggaaaaaataatgaaatggaaataaaacaatgttactctagtctagcCTCaagtgaaaaaagtcagacacaaaaggttacatttatatgattgtctagaaaatgcaaaactagagagaaagaaaacagaccactggttgccggggtgggggagagggagctgacaatatcaaggggtgcagaaactttttagggtg
>gene=chr20_804236-805236; species=papHam
GAGACCCCAGCCTCTCCCTGCAGCCTTCTCCATCTGTCCTCTTCTGCTTCTGCCACCTGCTCCGTGTGATCCAGACCAGGTCACCTCCGCTTTCTGGGCCTTGGTTC-----------------------CCCAAACACCAGTGACTTGTGTCCGTCCACTTTTGTAATTGTAGCCATCTCCacttactattttttaaatgaacttactctcctttacttaaatagatttaatttaaaaagaaattttattccagttctgtaaatggaaaatcagtttcatctgccacaagtagaaatataataggaaaaaataatgaaatggaaataaaacaatgttattctagtctagcCTCTagtgaaaaaagtcagacacaaaaggttacatttatatgattgtctagaaaaggcaaaactagagagaaagaaaacagaccagtggttgccagggctggggagagggagctgacaatatcaaggggtgcagaaactttttagggtg
>gene=chr20_804236-805236; species=ponAbe
GAGACCCAAGCCTCTCCCCCCAGCCTTCTCCATCTGTCCTCTTCGGCTtctgccacctgctccgtgtgatccaggccaggtcacctccgctttctgggccttggttcccccacttgtccaatgtggCtttcccaaataccagtgacttgtgtccttccacttttgtaattgtagccatctccacttactatttcttaaatgaacttactctccttcacttaaatagattcaatttaaaaagaaattttataccagctctgtaaatggaaaaccagtttcatctgccacaagtagaaacataataggaaaaaataatgaaatggaaataaaacaatgttactctagtctagcCTCaagtgaaaaaagtcagacacaaaaggttacatttatatgattgtctagaaaa-gcaaaacgagagagaaagaaaacagaccactggttgccagggttggggagagggagctgacaatatcaaggggtgcagaaattttttagggtg
>gene=chr20_804236-805236; species=rheMac
GAGACCCCAGCCTCTCCCCGCAGCCTTCTCCATCTGTCCTCTTCTGCTTCTACCACCTGCTCCGTGTGATCCAGACCAGGTCACCTCCGCTTTCTGGGCCTTGGTTC-----------------------CCCAAACACCAGTGACTTGTGTCTGTCCACTTTTGTAATTGTAGCCATCTCCacttactatttcttaaatgaacttactctcctttacttaaatagatttaatttaaaaagaaattttattccagttctgtaaacggaaaaccggtttcatctgccacaagtagaaatataataggaaaaaataatgaaatggaaataaaacaatgttattCTAGACTAGCCTCTagtgaaaaaagtcagacacaaaaggttacatttatatgattgtctagaaaaggcaaaactagagagaaagaaaacagaccagtggttgccagggctggggagagggagctgacaatatcaaggggtgcagaaactttttagggtg
>gene=chr20_820494-821494; species=hg19
CCCATTTCTGCCTCCGTGGAGGGCTAGGCAGGGCTCAGCAGGCCATTTGGAGGATGAAGGACTTGTTGCCCCGTCCCCTGTAAAGTCAGGGACTGGAGGAGGCTGCAGTGCTGAGGGGGAAGGAAAGCTGATGTGCATCACTGCCGGTCTCCTCATGCCCTGTACCCTAGTCCTGGCCCAGCTCCCACAGGCACAGACATGGAACAGGAGCCTCTTCAGCCTGAGTGTGGCAGAGGGCTGGGGCTGAGGCCTGGGGGACAGCTCCTTCTCTGGGCCTCAGGATTCCCATGAAAAAATGGCCTATCAAATGTTCCTACCTGCAGTGAGTTATAGGACTTGGGGTGGAAGAGGTGACAGTCACCTCCCTCTGGGAATTCCTTCCTGCAGGGCTGCAGTCTCATGGGATTAAATGAGGGGGCTCTGGGGATTTAAATGAGTATGGTGCCTGGCACCCCAAAATTCTAGTTATTGTTGTTACTATGACGGCTGTTGTTGCCGAT
>gene=chr20_820494-821494; species=bosTau
CTCACTGTTGCCTTTGTTGAGGGTTAGGAAGGCCCCAGCAGTCTGCTTGGACAATGATGGTCTTGTTCCCTTATCCTCC-TAAAATCAGGGGCTAGAAGAGGTTTCACTCCCAGGTGG--AAGAGAGTTGTTCTGAATCAGTTCCTGTCCCCTTGTGCCCGCCACCTCAATGCTGGTGCAGCCCCCACAGGCACAGACATGGAACTGGGTCCTCTTTCACTTCC-------------TTGGGGCTCATGTCTGAGGCTCACTTCCTTCTTTGGACCGCAGGCTCCCAGTG-AAAACTGGCTTATCGAATGTG-CCACCTTAAGTGATGTAAAGAGCTTGG--TGGCAGAAGAGACGGTCATTCCCTCCCAGGGGTTCCTTCTGGCAGGGCTACTgtctcatgggatcaaataagggtagtatagagatttaaacaagGACCGTGTCTGGCAATCTGAAATTCTAGTTATTATTATTGCTATTATTACTGTCATTACTAAT
>gene=chr20_820494-821494; species=calJac
CCCATTTCTGCCTCAGTGGAGGGCTAGGCAGGGCCCTGCAGGCCATTTGGGGGATGATGGACTTGTTGCCCCGGCCCCTGTAAAGTCAGTGACTAGAGGAGGCTGCAGTGCCCA-GGGGAAGGAAAGCTGATGTGAATCACTGCCGGCCTCCTCATGCCCTACACACTAGTCCTGGCCCAGCTCCCACAGGCACAGACAGGGAACAGGAGCCTCTTCAACCTGTGCAGGGCAGAG------GGCTGAAGCCTGGGGGACCCCTCCTTCTCTGGGTCTCAGGATTCCGGTG-GAAAATGGCCTATCAAATGCGCCTACCTGAAGTGAAGTATAGGGCTTGGGCTGGAAGAGGTGACAGTCACCTCCTCCTGGGAATTCCTTCCTGCAGGGCTGCAGTCTCATGGGATTAAATGAGGAGA--CTGGGGGTTTAAATAAGTATGGTGCTTGGCACTAAACAATTCTAGTTATTGCTGCTACTATTACAGCTGTTGTTACGGAT
>gene=chr20_820494-821494; species=canFam
CCCATTGTTGCCTCAGTA-AGGGCCAGACAGGACCCAGCAGAACATTTAGGGGATGATGGTCTTTTTCTCTCATTCCCC-TAAAACCAGAGCCTGGAGGAGACCTCACTCCCAGGGGA--AGGAGAGTTGTTCTGAGTCACTTCCTGTCCCCTCATGCCCTCCACCCCAGTCAGGGTGCAGCCCCCACGGGCGCAGATA-----------------TGGTTTCC-------------CCAGGGCTCAGGACTGAGGGGCACTTCCTTCTCTGGGCCTCAGGATCCCAGTG-GAAACTGGCCTATCAAATGTG-CCACCTGAAGTGACACAGAGGGCTTGGGTTGGCAGAGGACACAATCAGTCCCTCCCAAGGATTCATTCCTGCAGTGTTGCAGTCTCATAAGATTAAATATGATGGATCCAGAGACTTACAGGAGTATGGTGCCTGGAACTCAAACATTCTAGTT------ATTACCATTgctgccatcattagtaat
>gene=chr20_820494-821494; species=equCab
CCTATTGTCACCTCAGTGGAGGGCCAGGCGGGACCCAGCAGGCCA-TTGGGGAATGAAGGTCTCGTTCCCTCA-CCCTC-TAAAATCAGAGCCTGGAGGAGGCCTCCCCCCCAGGGGG--AGGAGCGCTGCTCTG-GTCACTTCCTGTCCCCTCCCGCCCTGCACCCTGATCCTGGCACAGCCCCCACAGGCACAGACGTGGACTTGGGCCCCCTCTGGTCTTC-------------CCAGGGCTCAGGTCTGAGGGTCACTCCCTTCTCTGGGCCTCAGGACCCCAGAG-GAAACCAGCCTACCAAATGAG-CGGCCAGAAGTCACCTCTAGGGCTTGGGCTGGCAGAGGGGACAGTCACTCCCTCTCAGGGGTTCCTTCCTGCAGGATGAcagcctcatggagttcaata-------tccaggg-------tGGGTCCAGTGCCCGGCCCTCAGAACTTCTAGTT---GTTATTATTGTTATTGCTGTTGTTACTAAC
>gene=chr20_820494-821494; species=gorGor
CCCATTTCTGCCTCAGTGGAGGGCTAGGCAGGGCTCAGCAGGCCA-TTGGAGGATGATGGACTTGTTGCCCCGTCCCCTGTAAAGTCAGGGACTGGAGGAGGCTGCAGTGCTGAGGGGGAAGGAAAGCTGATGTGCATCACTGCCGGTCTCCTCATGCCCTGTAC-CTAGTCCTGGCCCAGCTCCCACAGGCACAGACATGGAACAGGAGCCTCTTCAGCCTGAGTGGGGCAGAGGGCTGAGGCTGAGGCCTGGGGGACAGCTCCTTCTCTGGGCCTCAGGATTCCCATGAAAAAATGGCCTATCAAATGTTCCTACCTGCAGTGAGTTATAGGACTTGGGGTGGAAGAGGTGACAGTCACCTCCCTCTGGGAATTCCTTCCTGCAGGGCTGCAGTCTCATGGGATTAAATGAGGGGGCTCTGGGGATT-----------------------------------------------------------------------
>gene=chr20_820494-821494; species=panTro
CCCATTTCTGCCTCCGTGGAGGGCTAGGCAGGGCTCAGCAGGCCATTTGGAGGATGAAGGACTTGTTGCCCCGTCCCCTGTAAAGTCAGGGACTGGAGGAGGCTGCAGTGCTGAGGGGGAAGGAAAGCTGATGTGCATCACTGCCAGTTTCCTCATGCCCTGTACCCTAGTCCTGGCCCAGCTCCCACAGGCACAGACATGGAACAGGAGCCTCTTCAGCCTGAGTGGGGCAGAGGGCTGAGGCTGAGGCCTGGGGGACAGCTCCTTCTCTGGGCCTCAGGATTCCCATGAAAAAATGGCCTATCAAATGTTCCTACCTGCAGTGAGTTATAGGACTTGGGGTGGAAGAGGTGACAGTCACCTCCCTCTGGGAATTCCTTCCTGCAGGGCTGCAGT----------------------CTCTGGGGATTTAAATGAGTATGGTGCCTGGCACCCCAAAATTCTAGTTACTGTTGTTACTATGACGGCTGTTGTTACCAAT
>gene=chr20_820494-821494; species=papHam
-------CTGCCTCAGTGGAGGGCTAGGCAGGGCTCAGCAGGCCATTTGGAGGATGATGGA-TTGTTGCCCCATTCCCTGTAAAATCAGGGACTGGAGGAGGCCGCAGTGCTGAGGGGGAGGGAAAGCTGATGTGAGTCACTGCCGGCCTCCTCATGCCCTACACCCTGGTGCTGGCCCAGCTGCCACAGGCACAGAGATGGGACAGGAGCCTCTTCAGCCTGAGCGGGGCGGAGGGCTGAGGCTGAGGCCTGGGAGACAGCTCCTTCTCTGCGCCTCAGGATTCCTGTGAAAAAATAGCCTATCAGATGTGCCTACCTGAAGTGAGTTATAGGACTTGGGCTGGAAGAGGTGACAGTCACTACCCTCTGGGAATTCCTTCCTGCAGGGGTGCAGTCTCATGGGATAAAATGAGGGGGCTCTGGGGGGTTAAATGAGTATGGTGTCTAGCACCCAAAAATTCTAGTTATTGTTGTTACTATGACGGCTGTTGTTACCGAT
>gene=chr20_820494-821494; species=ponAbe
CCCATTTCTGCCTCAGTGGAGGGCTAGGCAGGGCTCAGCAGGCCATTTGGAGGATGATGGACTTGTTGCCCCATCCCCTGTAAAGTCAGGGACTGGAGGAGGCTGCAATGCTGAGGGGGAAGGAAAGCTGATGTGAATCACTGCTGGCCTTCTCATGCCCTATACCCTAGTCCTGGCCCAGCTCCCACAGGCACAGACATGGAACAGGAGCCTCTTCAGCCTGAGCCAGGCAGAGGGCTGAGGCTGAGGCCTGGGCGACAGCTCCTTCTCTGGGCCTCAGGATTCCCATGAAAAAATGGCCTATCAAATGTTCCTACCTGCAGTGAGTTATAGGACTTGGGGTGGAAGAGGTGACAGTCACCTCCCTGCGGGAATTCCTTCCTGCAGGGCTACAGTCTCATGGGATTAAATGAGGGGGCTCTGGGGATTTAAATGAGTATGGTGCCTGGCATCCAAAAATTCTAGTTACTGTTGTTACTATGACGGCTGTTGTTACCGAT
>gene=chr20_820494-821494; species=rheMac
TCCATTTCTGCCTCAGTGGAGGGCTAGGCAGGGCTCAGCAGGCCATTTGGAGGATGATGGA-TTGTTGCCCCATTCCCTGTAAAATCAGGGACTGGAGGAGGCTGCATTGCTGAGGGGGAGGGAAAGCTGATGTGAGTCACTGCCGG---CCTCATGCCCTACACCCTGGTGCTGGCCCAGCTGCCACAGGCACAGACATGGGACAGGAGCCTCTTCAGCCTGAGCGGGGCGGGGGGCTGAGGCTGAGGCCTGGGAGACAGCTCCTTCTCTGCGCCTCAGGATTCCTGTGAAAAAATGGCCTATCAGATGTGCCTACCTGAAGTGAGTTATAGGACTTGGGCTGGAAGAGGTGACAGTCACTACCCTCTGGGAATTCCTTCCTGCAGGGGTGCAGTCTCATGGGATAAAATGAGGGGGCTCTGGGGGGTTAAATGAGTATGGTGTCTAGCATCCAAAAATTCTAGTTATTGTTGTTACTATGACGGCTGTTGTTACCGAC
>gene=chr20_827342-828342; species=hg19
GGCTGCAGCACTCAGAAACAGGAAGCTCTAATGGGGGCCCTGGTGACAGGTTTGATGTAGGTTTTATTTTAAGCATAAAGAGGAGATTTCCGTTGGACTGTTGACAAACATCCACATCAGCCCAGCTGTCCATCTCTCTGTCTGTCTGCCTGTCTACAACTAGCCCCCAGGGGCCTGGGATGGGCCTGGGCAGTTTGGGGAAGGAAGGGAAAATTGGGTTCTAGAAGAAGATGGTGTTCCAGCTCATGAGACTGGAGCTCATGATACTGGTGGGGAGACAAGCATGAGGAGGGTGGTGACCTACCCACAACCCCCCATGGTGCCCAGCAGTTTTGACAATGCAGGAGCTGGGCCTCCAGGGTCCCCATGCTGAAGGAGTGATGGTGTCAGGAGAGAGAATCCAGGCAGGATCTGCAGACGTGGTGCCCTTTGAGGTGTCAAAGACTAGATTTCCTAGGCAACCCTGCTAGAATTCAGGGCTAGTCATTGCCCCTTGCTGT
>gene=chr20_827342-828342; species=bosTau
GGCTACAGCACTCAGGAACAGGAAGCTCTAATGGGGGCCCTGGTGACAGGTTTGATGTAGGTTTTATTTTAAGCATAAAGAGGAGATTTCCGTTGGACTGTTGACAAACATCCAGGTCAGCCCAGCTGT--------CTGTCTG---------------ACAGTCCCCAGGGGACTTGACTGGGCTTGAGCCATTTGGGGAAAT-AGGGGAAATCAGGTTGTAGAAGAGGATGGTGTTCAAATCATTGAGG--GGagttcatggtacagattgggagacaggcacaa-gccggggatgacct---------gc-tgtaggctcccagcaggtttggcaatgcaggagcggccccctccaa-tccCCATGTTAAAGGAGTGATGGGGTTGGG-CTGATAATCTGTGTCAGCTCTGCAGAGGTGGTGCCTTTTGAGGTGTCAAAACCTTTACCTCCAAGGCAACTCAGCCTCAATTCTGTGCTAAGGGTTGCCCCTTGCCAT
>gene=chr20_827342-828342; species=calJac
GGCTTCAGCACTCAGAAACAGGAAGCTCTAATGGGGGCCCTGGTGACAGGTTTGATGTAGGTTTTATTTTAAGCATAAAGAGGAGATTTCCGTTGGGCTGTTGACAAATATCCAGGTCAGCCCAGCTGTCCATCCGTCTGTCAGTCTCCCTGTCTACAGCTAGCCCACAGGGGCCTGGGATGGGCCTGGGCAGTTTGGGGAAAGTAGGGAGAATTGGGTTCTAGAAGAGACTGG-GTTCCAGCTCATGAGACTGCAGctcatgatacagatggggagacaagcatgaggagggtggtgacttacccacaatcccccaTGGTGCCCAGCAGTTTTGACAATGCAGGAGCTGGGCCTCCAGGGTCCCCATGCTAAAGGAATGATGGTGTCAGGAGAGAGAATCCAGCCAGGTTCTGCAGAGGTGGTGCCCTTTGAGGTGTCGAAGAC-----TTCCTGGGAAACCTTGTTAGAATTCAGGGCTACTCATTGCCCCTTGCTGT
>gene=chr20_827342-828342; species=canFam
GGCTGCAGCACTCAGAAACAGGAAGCTCTAATGGGGGCCCTGGTGACAGGTTTGATGTAAGTTTTATTTTAGGCATAAAGAGGAGATTTCCGTTGGGCTGTTGACAAACATCCAGGGCAGCCCAGctgt--------ctgtctgtctgACAGTCTATGGTCAGCCCCCAGGGGATTGGGCTGGGCCTGGGCAGTGCAGGGGAACAA-GGGAAACTGGGTTATAGAAAGTGGTGCT---CCAGCTCATGAGAATGGagtccatgataaggatggggagacaagcacagg------------------------------gGCACCCAGCAGGTCTGACGATGCAGGAGTTGAGTCTCTTGG-TCCCCCC-TTTAAGGAGTGATGGGGTCGGGAGGGATAATCCCGGCAGGCTCCACAGAGGAGGTGCCCTTTGAGGTGTCAAAGACCAGCTCCTCCAGTCAACCTGGCCTGAATTCTGTGCTAAGTGTTGCCCCTCCCTGG
>gene=chr20_827342-828342; species=equCab
GCCTGCAGGACTGCGAAACAGGAAGCTCTGATGTGGGCCTTGGTGACAGGTTTGATGTAGGTTTTATTTTAAGCATAAAGAGGAGATTTCCGTTGGGCTGTTGACAAACATCCAGGTCAGCCCAGCTGT--------CTGTCTGTCTGACAGTCTATAACCAGCCCCCAGGGGATTGAGCTAGGCCTGAGTGGTTCAGGGAAACAAGGGGAAACTGGGTTATAGAAGATGGTGTT---CAAGCTCATGAGAATGGAGACCatgatacagatggggagacaggcacagggagggtgatgccct---------gctcacgggcacccagcaggtttgacagtgcaggatctgggcctcatgg-tccccATGTTAAAGGAGTAATGGGGTCGGG-GGGCTAATCAGGGCAGAGTCTGCAGAGGGGCCGTCCTTTGGGGTGTCAAAGACCAGCCCCTCAGGGCAACTTGGCCAGAATTctgtactaagcattgccccttgctgt
>gene=chr20_827342-828342; species=gorGor
GGCTGCAGCACTCAGAAACAGGAAGCTCTAATGGGGGCCCTGGTGACAGGTTTGATGTAGGTTTTATTTTAAGCATAAAGAGGAGATTTCCGTTGGACTGTTGACAAACATCCAGATCAGCCCAGCTGTCCATCTCTCTGTCTGTCTGCCTGTCTACAACTAGCCCCCAGGGGCCTGGGATGGGCCTGGGCAGTTTGGGGAAAGAAGGGAAAATTGGGTTCTAGAAGAAGATGGTGTTCCAGCTCATGAGACTGGAGCTCATGATACTGGTGGGGAGACAAGCATGAGGAGGGTGGTGACCTACCCTCAACCCCCCATGGTGCCCAGCAGTTTTGACAATGCAGGAGCTGGGCCTCCAGGGTCCCCATGCTGAAGGAGTGATGGTGTCAGGAGAGAGAATCCAGGCAGGATCTGCAGACGTGGTGCCCTTTGAGGTGTCAAAGACTAGATTTCCTAGGCAACCCTGCTAGAATTCAGGGCTAGTCATTGCCCCTTGCTGT
>gene=chr20_827342-828342; species=panTro
GGCTGCAGCACTCAGAAACAGGAAGCTCTAATGGGGGCCCTGGTGACAGGTTTGATGTAGGTTTTATTTTAAGCATAAAGAGGAGATTTCCGTTGGACTGTTGACAAACATCCAGATCAGCCCAGCTGTCCATCTCTCTGTCTGTCTGCCTGTCTACAACTAGCCCCCAGGGGCCTGGGATGGGCCTGGGCAGTTTGGGGAAAGAAGGGAAAATTGGGTTCTAGAAGAAGATGGTGTTCCAGCTCATGAGACTGGAGCTCATGATACTGGTGGGGAGACAAGCATGAGGAGGGTGGTGACCTACCCACAACCCCCCATGGTGCCCAGCAGTTTTGACAATGCAGGAGCTGGGCCTCCAGGGTCCCCATGCTGAAGGAGTGATGGTGTCAGGAGAGAGAATCCAGGCAGGATCTGCAGACGTGGTGCCCTTTGAGGTGTCAAAGACTAGATTTCCTAGGCAACCCTGCTAGAATTCAGGGCTAGTCATTGCCCCTTGCTGT
>gene=chr20_827342-828342; species=papHam
GGCTACAGCACTCAGAAACAGGAAGCTCTAATGGGGGCCCTGGTGACAGGTTTGATGTAGGTTTTATTTTAAGCATAAAGAGGAGATTTCCGTTGGACTGTTGACAAACATCCAGGTCAGCCCAGCTGTCCATCTCTCTGTCTGTCTGCCTGTCTACAACTAGCCCCCGGGGGCCTGGGATGCGCCTGGGCAGTTTGGTGAAAGAAGGGAAAATTGGGTTCTAGAAGAGGATGGTGTTCCAGCTCACAAGACTGGAGCTTGTGATACAGGTGGGGAGACAAGCATGAGGAGGGTGGTGACCTACCTATAACCCCCCGTGGTGCCCAGCAGTTTTGACAGTGCAGGAGCTGGGCCTCCAGGGTCCCCATGCTGAAGGAGTGATGGTGTCAGGAGAGAGAATCCAGGCAGGATCTGCAGACGTGGTGCCCTTTGAGGTGTCAAAGACTAGATTTCCTGGACACTTCTGCTAGAATTCAGGGCTAGTCATTGCCCCTTGCTGT
>gene=chr20_827342-828342; species=ponAbe
GGCTGCAGCACTCAGAAACAGGAAGCTCTAATGGGGGCCCTGGTGACAG-------------------------ATAGAGAGGAGATTTCCGTGGGACTGTTGACAAACATCCAGATCAGCCCAGCTGTCCATCTCTGTGTCTGTCTGCCTGTCTACAACTAGCCCCAGGGGCCTTGGGATGGCTCTGGCTAG-TTGAGAAAAGAAGAGAATAATGGTTTGTAGAGGAGGAT-GTGTCCCAGCTCATGAGACTGGAGTTCATGATACTGGTGGGGAGACAAGCATGAGGAGGGTGGTGACCTACCTACAACCCCCCGTGGTACCCAGCAGTTTTGACAGGGCAGGAGCTGGGCCTCCAGGGTCCCCATGCTGAAGGAGTGATGGTGTCAGGAGAGAGAATCCAGGCAGGATCTGCAGACGTGGTGCCCTTTGAGGTGTCAAAGACTAGATTTCCTAGGCAACCCTGCTAGAATTCAGGGCTAGTCATTGCCCCCTGCTGT
>gene=chr20_827342-828342; species=rheMac
GGCTACAGCACTCAGAAACAGGAAGCTCTAATGGGGGCCCTGGTGACAGGTTTGATGTAGGTTTTATTTTAAGCATAAAGAGGAGATTTCCGTTGGACTGTTGACAAACATCCAGGTCAGCCCAGCTGTCCATCTCTCTGTCTGTCTGCCTGTCTACAACTAGCCCCCAGGGGCCTGGGATGGGCCTGGGCAGTTTGGTGAAAGAAGGGAAAATTGGGTTCTAGAAGAGGATGGTGTTTCAGCTCACGAGACTAGAGCTTGTGATACAGGTGGGGAGACAAGCATGAGGAGGGTGGTGACCTACCCACAACCCCCCATGGTGCCCAGCAGTTTTGACAGTGCAGGAGCTGGGCCTCCAGGGTCCCCATGCTGAAGGAGTGATGGTGTCAGGAGAGAGAATCCAGGCAGGATCTGCAGACGTGGCGCCCTTTGAGGTGTCAAAGACTAGATTTCCTGGACACCTCTGCTAGAATTCAGGGCTAGTCATTGCCCCTTGCTGT
>gene=chr20_830236-831236; species=hg19
tccatccattaatacaacttatttttttaatacaacttattttttaataaagcttttcaaattaagttgcatatatcagtacacttcccttaaagtcactttagtgtgcatgccattagctagaattcaatatttgtttgtcttgttcctctctaggtaacatttacatggaatgaaatgcacagatcttaaaggtgccatttgctgaatttagacaaatgcatactgtaccccaaacccctatcagggtatcaagcattatcacctcagaaagtttccttgcatcgctctcctgccgattgctgcctgcccaccATGGACATATTTTTATATCCATATATATCAGTACTAACaagcagcatcccttgtcctttcctctacatcagcctcgctccccaaaagcaaccacttacaacttcttaaactatttcttctggtactttcctccatatttttaaataacttgcttttcctgctgttttcttgatcaattttaggca
>gene=chr20_830236-831236; species=bosTau
--------------------------------------------------------------------------------------------------------------------------------------------------------------------------------------------------------------------------------------------------------------------------------------------------------------------------------------------------------------------------------------------------------------------------------------------------------------------------------------------------------------------
>gene=chr20_830236-831236; species=calJac
ttcatcca------------------ttaatacaagttacttttttataaagcatttcaaagtaggttgcaattatcagtacacttccattaacgtcactttagcatacatgccgttagctggagttaaatatttgtttgctttgttcctctggaggtaaaatttacatggattgaaatgcgcaggtcttaaaggtactgtgtgctgagtttagacaaatgcatactataccccag-------tcaggatatcaagcattgtcacctcagaaaattttcttgcatcgctctcctgccaagtcctgtctgcccaccATGGACATATTTTTATATCCATATGTATTAACACTACTaagcaacatccctt-------------------------------------------------------------------------------------------------------------------------------------
>gene=chr20_830236-831236; species=canFam
tacatcaa------------------ttaagacaaccta-tt-----tgaagctttacaaagtaagttgcaaacatcagtacacttcccctaaaggcactttagcatgcatACCACTAGTTAGAGCCCAATATTTGTTTATCTTTTTTCCCTGTATgtaaaatttatatctggtgagacacacagatcttaaaggtaccctttgcagaatttagacaaatgtatactgtttcccaaactccagccaggatatagagtgccataaccatggaaagttccctcatgttccatgtctgtcaattcctgtccctagCTCATGGatacatctatgtatctgtata----agtactaataagaaacattttctgtccttc-------------cctgatccgtt-aaacagccacattcaactcttttaactatttcttctggtactttcttccatatttttaagtaagatgc-tttcttgtggttttctggattaatttta----
>gene=chr20_830236-831236; species=equCab
tccatcta------------------gtcagacaacttattt-----tgaagctttccaaagaaagttgcaaacatcagtggccttctcttaaaggcactttag---------------ctggagttcaatatttgtttaccttttttctcgggaggtaaaatttacatgcagtgaaaagcagagatcttaaaggtaccatttg-tgagttgagac-cgtgcatactgtaccccacaccccagccgggatacagagcaccctcgccgcagaaagttccctcgtgtcccctcgctgtcagttcctgtccccacctcATGGATCTATCTGTGCATCTACATA----AGCACTAA-gaaaaacaccccttgtccttc-------tccggctctgctcccca-aaacagccacgtccaactcttttagctgtttcttctggtactttcctccgtatttctaaggaacatgctttccttgctgttttcttgattaattttaggca
>gene=chr20_830236-831236; species=gorGor
------------------------------------------------------------------------------------------------------------------------tagaattcaatatttgtttgtcttgttcctctctaggtaacacttacatggaa-gaaatgcacagatcttaaaggtgccatttgctgaatttagacaaatgcatactgtaccccaaacccctatcagggtatcaagcattatcacctcagaaagtttccttgcatcactctcctgctgattcctgcctgcccaAAATGGACATATTTTTATATCCATATATATCAGTAATAACaagcagcatcccttgtcctttcctctacatcagcctcgctccccaaaagcaaccacttacaacttcttaaactatttcttctggtactttcctccatatttttaaataa-ttgcttttcctgctgttttcttgatcaattttagg--
>gene=chr20_830236-831236; species=panTro
tccatccattaatacaacttatttttttaatacaacttattttttaataaagcttttcaaagtaagttgcaaatatcagtacacttcccttaaagtcactttagtgtgcatGCCATTAGCTAGAATTCAATATTTGTTTGTCCTGTTCCTCCCTaggtaacatttacatggaatgaaatgcacagatcttaaaggtgccatttgctgaatttagacaaatgcatactgtaccccaaacccctatcagggtatcaagcattatcacctcagaaagtttccttgcatcactctcctgccgagtcctgcctgcccaccatggacatatttttctatccatataTATCAGtaataacaagcagcatcccttgtcctttcctctacatcagcctcgctccccaaaagcaaccacttacaacttcttaaactatttcttctggtactttcctccatatttttaaataacttgcttttcctgctgttttcttgatcaattttaggca
>gene=chr20_830236-831236; species=papHam
tccatcca------------------ttaatacaacttactttttaataaagcttttca----aagttgcaaatatcagtacacttcccttaaagt-actttagtatgcatgccattagctagaattcaatatttgtttgttttgttcctctggaggtaaggtttacatggaatgaaatgcacagatcttaaaggtaccatttgctgaatttagacaaatgcatactgtaccccagacccctatcagagtatcaagcattgtcacctcagaaagtttccttgcatcgctctcctgccgattcctgcctgcccaccATGGACATATTTTtatatccatatatatc------------------------------------------------------------------------------------------------------------------------------------------------------------
>gene=chr20_830236-831236; species=ponAbe
tcca----------------------ttaatacaacttattttttaataaaacttttcaaagtaagttgcaaatatcagtacacttcccttaaagtcactgtagtatgcatgccattagctagaattcagtatttgtttgttttgttcctctctaggtaagatttacctggaatgaaatgcacagatcttaaaggtgccatttgctgaatttagacaaatgcatactgtaccccaaacccctatcagggtatcaagcattatcacctcagaaagtttccttgcatcgctctcctgccgattcctgcctgcccaccATGGACATATTTTTATATCCATATATATCAGTACTAACaagcagcatcccttgtcttttcctctacatcagccttgctccctaaaagcaaccacttacaacttcttaaactatttcttctggtacttgcctccatatttttaaataacttgcttttcctgctgttttcttgattaattttaggca
>gene=chr20_830236-831236; species=rheMac
tccatcca------------------ttaatacaacttactttttaataaagcttttca----aagttgcaaatatcagtacacttcccttaaagt-actttagtatgcatGCCATTAGCTAGAATTCAATATTTGTTTGTTTTGTTCCTCTGgaggtaaggtttacatggaatgaaatgcacagatcttaaaggtaccatttgctgaatttagacaaatgcatactgtaccccagacccctatcagagtgtcaagcattgtcacctcagaaagtttccttgcatcgctctcctgccgattcctgcctgcccaCCATGGacatatttttatatccatatatatc------------------------------------------------------------------------------------------------------------------------------------------------------------
>gene=chr20_835015-836015; species=hg19
GGGGCCTTCCCTTTGGCCTTCTGGCGTTTGAAAATAGCCTAGCTCAGCCCCTAGCTTGGGCCCCTACCCTCCCTGGGGTGCCAAGCTGGAGCCAGGGGGCTCTGTCTGGAGCCTGCCAGCCTGGTGCCGGGCTGGGATCAAGGCCACCTGACAGCTGGGCCAGGCAGTCCTGGAAGGTTCTTAAGGGCAAACAGGGCATGCTGGATGTCCCAGACCTCCCTCCCCACCTATTGTCCCTCCTCCCTCAGTGTCCACCGGCAGGATAAATCCCTTCATCCTCTACAGGCCTGCAGCCCTTGCAGCTTGCAAATCTTTTTCTTGGTTTGTTTCTAATTTCACCCCTGCTCAGTAGctactttactggtgaggacactgaggctcagagatgacaactgcctcactgaggttacgttgcagttatgattcaggcccaagtcttgcccagccctgtcctgtcaccgcgtgcaCgtgtgtgtgtttgtgtttgtgtgtgtgtgtgt
>gene=chr20_835015-836015; species=bosTau
GGGGCCCTCTCCCTGGCCTTCCTAGGGATGAAAATAGCCTAGCCCAGCCCCCAGGTTGGCCCCCTACGCTCACTATGGCATTCAGCTGGAGCCAGGGGGCTCTGTCTGGAGCCTGCCAGCCTGGCGTTGGGCTGGAATCG-GGCCTCCTGACAGCTGGGCCAGGCAGCCCTGGGAGGTTCTTAAGGGCAAACTGGGCTGGTTGGATGCCCCCCACTTCCCACCCTACTCC---CCTCTCCTTTATCAGTTTCCATTGGCAAGGTAAATCCCTtaatcccctacatgcctgcagcctttgcagcttgcaaaactcttccttggtctgtgtctaatttcac-tctgcagggtagctgcattaccagggggaacataaagcctcagagaggacagctgtctcattgaggttacatagcAATTACTGGTGAGACACAGGTCTGGCCCAGCCTTGCTCCTCCCT-----------------------------------------
>gene=chr20_835015-836015; species=calJac
GGAGTCTTCTCTTTGGCCTTCTGGCGTTTGAAAATAGCCCAGCCCAGCCCCTAATTTGGGCCCCTACCCT-CCTGGGGCGCCTAGCTGGAGCCAGGGGGCTCTATCTGGAGCCTGGCAGCCCGGCACTGGGTTGGGATCAAGGCCACCTGACAGCTGGGCCAGGCAGTCCTAGAAGGTTCTTAAGGGCAAACAGGGCCTCCTGGCTGTCCCAGACCTCCCTCCCCACCTATCATCCCTCCTCCTTCAGTGTCCACC-GCGGGATAAATCCCTTAATCCTCTGCAGGCCT-------TTGCAGCTTGTAAATCTTTTGCTTGGTTTGTTTTGAATTTCACTCCTGCTCAGTAGctactttactggtggggacactgaggctcggagatgacagctgcctcactgaggtta--ttgcaattatgattgaagcccaagtcttgcccagccctgtcctgTCACCGCATACACgtgtgtgcatgtgcgtgtgtgtgtgtgtgtgt
>gene=chr20_835015-836015; species=canFam
GGAGCCCTCTCCCTGGCCCTCCTGGGGATGAAAATAGCCTAGTCCAGCCTCTAGGTTGGCCCCT-ACCCTGACTATGGCATCTAGCTGGAGCCAGGGGGCTCTGTCTGGAGCCTGCCAGCCTGGCGCTGGGCTGGGATCGCAGCTTCCTGACAGCTGGGCCAGGCAGCCCCGAGAGGTTCTTAAGGGCAAACCGGGCCTGTTGGATGTCCCCAACCCCCCTCCCCACCTA---TCCCTCCTCCCTCAGAGTCCACTGGCAGGCTAAATCCCTTAATCCTCTACATGCTTGCAGCCTTTGCAGCTCACAGAACTTTTTCTTGGTCTGTGTCTAATTGCAC-CCTGCACAGTAGGGGCCttaccattggggacaccgaggctcagagaggacagctgcctcattgaggttac-aggcagttagtaatggaacccaggtctggcccagtccTGCCCTGCCAG--AAtgtgtgtgtgtg--------tgtgtgtgtgtgtgtgt
>gene=chr20_835015-836015; species=equCab
GGGGGCCTCCCCCTGGCCCTCCTGGGGATGAAAATAGCCCAGCTCAGCCCCCAGGGTGGCCCCC-ACCCTCACTGTGGCATCCGGCTGGAGCCAGGGGCCTCTG--TGGAACCTGCCAGCCTGGCGCTGGGCTGTGACCGAGGCTGCCTGACAGCTGGGCCAGGCA-CCATGGGAGGGCCTTAAGGGCAAACTGGGCCTGTTGG-TGTCCCCAACCTCCTCCCCCACCCA---TCCCTCCTCCCTCAGTGTCCACTAGCCGGATAAATCCCTTAATCCTCCATGTGCCTGCAGCGTATCCAGCTTGCAAAGCTCTTTCTCTGTCCGTGTCTAATTTCGC-CCCACACAGTGGCTGGtttcccgatggggacgctgaggctcagagaagtcagctgcctcactgaggtgacacagcagttaccgttagaa-ccaagtctgGCCAAGCCCTGCCCTGCCAG--Cgtgtgtgtgtgtg--------tgtgtgtgtgtgtgtgt
>gene=chr20_835015-836015; species=gorGor
GGGGCCTTCTCTTTGGCCTTCTGGCGTTTGAAAATAGCCTAGCTCAGCCCCTAGCTTGGGCCCCTACCCTCCCTGGGGTGCCAAGCTGGAGCCAGGGGGCTCTGTCTGGAGCCTGCCAGCCTGGTGCTGGGCTGGGATCAAGGCCACCTGACAGCTGGGCCAGGCAGTCCTGGAAGGTTCTTAAGGGCAAACAGGGCCTGCTGGATGTCCCAGACCTCCCTCCCCACCTATTGTCCCTCCTCCCTCAGTGTCCACCGGCAGGATAAATCCCTTAATCCTCTACAGGCCTGCAGCCCTTGCAGCTTGCAAATCTTTTTCTTGGTTTGTTTCTAATTTCACCCCTGCTCAGTAGctactttactg-tggggatgctgaggctcagagatgacaactgcctcactgaggttacattgcagttatgattcaggcccaagtcttgcccagccctgtcctgtcaccgcgtgcacgtgtgtgtgtgtgtgtgtgtgtgtgtgtgtgt
>gene=chr20_835015-836015; species=panTro
GGGGCCTTCTCTTTGGCCTTCTGGCGTTTGAAAATAGCCTAGCTCAGCCCCTAGCTTGGGCCCCTACCCTCCCTGGGGTGCCAAGCTGGAGCCAGGGGGCTTTGTCTGGAGCCTGCCAGCCTGGTGCTGGGCTGGGATCAAGGCCACCTGACAGCTGGGCCAGGCAGTCCTGGAAGGTTCTTAAGGGCAAACAGGACCTGCTGGATGTCCCAGACTTCCCTCCCCACCTATTGTCCCTCCTCCCTCAGTGTCCACCGGCAGGATAAATCCCTTAATCCTCTACAGGCCTGCAGCTCTTGCAGCTTGCAAATCTTTTTCTTGGTTTGTTTCTAATTTCACCCCTGctcagtagctactttactggtggggacactgaggctcagagatgacaactgcctcactgaggttacattgcagttatgattcaggcccaagtctTGCCCAGCCCTGTCCTGTCACTGCGTGCACgtgtgtg----------tgtgtgtgtgtgtgt
>gene=chr20_835015-836015; species=papHam
GGGGCCTTCTCTTTGGCCTTCTGGCGTTTGAAAATAGCCTAGCCCAGCCCCTAGCTTGGGCCCCTACCCTCCCTGGGGCGCCCAGCTGGAGCCAGGGGGCTCTGTCTGGAGCCTGCCAGCCTGGTGCTGGGCTGGGATCAAGGCCACCTGACAGCTGGGCCAGGCAGTCCTGGAAGGTTCTTAAGGGCAAACAGGGCCTGCTGGATGTCCCAGACCTCCCTCCCCACCTATGGTCCCTCCTCCCTCAGTGTCCACCGGCAGGATAAATCCCTTAATCCTCTAGAGGCCTGCAGCCTTTGCAGCTTGTAAATCTTTTTCTTGGTTTGTTTCTAATTTCACCCCTGCTCGGTAGctactttactggtggggacactgaggctcagagatgacagctgcctcactgaggttacattgcagttaTGATTCAAGCTT--GTCTTGCCCAGGCCTGTCCTGTCACCTCTTGCACATGTGTG--------------------TATTT
>gene=chr20_835015-836015; species=ponAbe
GGGGCCTTCTCTTTGGCCTTCTGGCATTTGAAAATAGCCTAGCTCAGCCCCTAGCTTGGGCCCCTACCCTCCCTGGGGTGCCGAGCTGGAGCCAGGGGGCTCTGTCTGGAGCCTGCCAGCCTGGTGCTGGGCTGGGATCAAGGCCACCTGACAGCTGGGCCAGGCAGTCCTGGAAGGTTCTTAAGGGCAAACAGGGCCTGCTGGATGTCCCAGACCTCCCTCCCCACCTATTGTCCCTCCTCCCTCAGTGTCCACCGGCAGGATAAATCCCTTAATCCTCTACAGGCCTGCAGCCCTTGCAGCTTGCAAATCTTTTTCTTGGTTTGTTTCTAATTTCACCCCTGCTCAGTAGctactttactggtggggacactgaggctcagagatgacaactgcctcactgaggttacattgcagttatgattcaggcccaagtcttgcccagccctgtcctgtcaccgcgtgcaCgtgtgtg------tgtttgtgggtgtgtgtgt
>gene=chr20_835015-836015; species=rheMac
GGGGCCTTCTCTTTGGCCTTCTGGCGTTTGAAAATAGCCTAGCCCAGCCCCTAGCTTGGGCCCCTACCCTCCCTGGGGCGCC----------------------------------------------------------------------------------------------------------------------------------------------------------------------------------------------------------------------------------------------------------------------------------------------------------------------------------------------------------------------------------------------------------------------------------
>gene=chr20_843488-844488; species=hg19
gggacattctatcaatacgacttctcactgtggatgttgaccttgattgctggcacgtttctccactgcaaaatcactgtttctgtcctccattcaacgccatactctttggaagaaagtcactccatgcagcccgtgcttaaggagtgggagttatgttccacctcctggagggtgacgcacttaAGCTACTTAAGCTAATAAGTATTTTTTATGTAGCAAAAGCTAACAGATAAACAAACCCTTTTGTTTCGTAGATCTATGTTATTTGGGTTTTCTATTACATGCAGTCAAACCCAATTTTAAATGGATGCAGAATTTATTTCTCAGGGAGGTTGTGATAATTGAATCAGAGAGGCAGGGACAGTACCTACAGCAGTGTTTGGGTGAATAAACAGTAACAATAATCATCGTTggccaggtgtggtggctcatgcctataatcccagccctttgggaggccaaagccagtggactacttgagcccaggagtttgagac
>gene=chr20_843488-844488; species=bosTau
--------------------------------------------------------------------------------------------------------------------------------------------------------------------------------------------------------------------------------------------------------------------------------------------------------------------------------------------------------------------------------------------------------------------------------------------------------------------------------------------------------------------
>gene=chr20_843488-844488; species=calJac
gggacatacaatccacacaacttatctctgtggatgttgacctggatcactggcacctttctctgctgtaaagctcctctatctatctttctttctttgctgtattctttggaagaaagtcattccatgcagcccacgcttaagaagtgggagttatgttccacatcctgaaaggtggag---------tGCttaagctactgagtatttgttatgtagcaaaagctaacagataAACAAACTACTTTGTTTTGTAGATCTATGTTATTTGAGTTTTCTACTACATGCAGTCAAATCTAATTTTAAAT-------GACTTTATTTCTCAGGGAAGTTGTGAGAATTGAATTAGTGAGGTAGGGACTGTACATATGGCAGTGTTTGGATGAATACATAATAACAATAATGATTGTTGGTTAGGTATggtggctcacacctgtaatctcagcactttgagaggccaaagcgagtggatcacttgagcccaggagttcgagat
>gene=chr20_843488-844488; species=canFam
ggtagatactgccatcatgacttattagtatgaacctgaactttgatcactgtca-gattctctactgtaaagtcactcttttt-tctttctttccatgcagtgctctttggaatcaggtcactatgtgcagcccacactaaggcgtggggagttttttttctctttcttaagggtggagtatttac-----ataaattacttg--attttt---------------------TACAGAAACCACTTTCTTTTGTAAGTCTATGGCTTTTGAGTTTTCTGTTACATGATGTTGAACCTGACCCTATATGGACACAGAATTGATTTCAT-GGGAGATGGTGAAATATGAATGAGTGAGACAGGATTAGTACATATA--ATTGTTTGGATGGATTAATAATGACAATAAT--------------------------------------------------------------------------------------------
>gene=chr20_843488-844488; species=equCab
------------------------------------------------------------------------------------------------------------------------------------------------------------------------------------------------ttaagccactagatattcattatgcagcaaaagctaaccgctaca-CAGCTCTTTTCTGTCATTAGTCTGTGTTATCTGAGTTTTCTGGAACAGGAAGTCAAACCTAGTCCTAAACAGACACAGAATTTATTCAACAGGGAAATTGTGAGAATTTAGTGAGTGAGAC------AGTACATAGC--AGCCCCT-GACAGATTAATAGTAATAATAAT--------------------------------------------------------------------------------------------
>gene=chr20_843488-844488; species=gorGor
gggacattctatcaatacgacttctcactgtggatgttgaccttg-ttgctggcacgtttctccactgcaaagccac-------gtcctccattccac-ccatactctttggaagaaagtcactccatgcagcccgtgcttaaggagtgggagttatgttccacctcctgaagggtggtgcacttaagctacttaagctattaagtatttttTATGTAGCAAAAGCTAACAGATAAACAAACCCTTTTGTTTCGTAGATCTATG--------GTTTTCTATTACATGCAGTCAAACCCAATTTTAAATGGATGCAGAATTTATTTCTCAGGGAGGTTGTGATAATTGAATCAGAGAGGCAGGGACAGTACCTACAGCAGTGTTTGGGTGAATACACAGTAACAATAATCATTGTTggccaggtgtggtggctcatgcctataatcccagccctttgggaggccaaagccagtggactacttgagcccaggagtttgagac
>gene=chr20_843488-844488; species=panTro
gggacattctatcaatacgacttctcactgtggatgttgaccttgattgctggcacgtttctccactgcaaagccactgtttctgtcctccattccacgccatactctttggaagaaagtcactccatgcagcccatgcttaaggagtgggagttatgttccacctcctgaagggtgacgcacttaagctacttaagctattaagtatttttTATGTAGCAAAAGCtaacagataaacaaacccttttgttgcgtagatctatgttatttgggttttctattacatgcagtcaaacccaattttaaatgGATGCAGAATTTATTTCTCAGGGAGGTTGTGATAATTGAATCAGAGAGGCAGGGACAGTACCTACAGCAGTGTTTGGGTGAATAAACAGTAACAATAATCATCGTTggccaggtgtggtggctcatgcctataatcccagccctttgggaggccaaagccagtggactacttgagcccaggagtttgagac
>gene=chr20_843488-844488; species=papHam
-----------------------------------------------------------------------------------------------------------------------------------------------------------ATGTTCTACCTCCGGAAGGGTGGTGCACTTAAGCTACttaagctactaagtattttttatgtcacaaaagctaacagataaacaaacccctttgttttgtaaatctatgttatttgggttttcgattacatgcagtcaagcctaattttaaatgGATGCAGAATATATTTCTCAGGGAGGTTGTGAGAATTGAATCAGAAAGGCAGGGACAGTACATACAGCAGTGTTTGGGTGAATAAACAGTAATAATAATCATTGTTggccaggtgtggtgcctcatgcctgtaatcccagccctttgggaggccaaagccagtggactacttgagcccaggagtttgaaac
>gene=chr20_843488-844488; species=ponAbe
gggacatactatcaatacgacttctcactgtggatgttgaccttgatagctggcacgtttctccactgtaaagccactctttctttcctccattccatgccatactctttggaagaaagtcactccatgcagcccatgcttaaggagtgggagttatgttccacctcctgaagggtggcgcacttaAGCTACttaagctactaagtagtttttatgtagcaaaagctaacagataAACAAATCCTTTTGTTTTGTAGATCTATGTTATTTGGGTTTTCTATTACATGCAGTCAAACCTAATTTTAAATGGATGCAGAATTTATTTCTCAGGGAGGTTGTGATAATTGAATCAGAGAGGCAGGGACAGTACTTACAGCAGTGTTTGGGTGAATAAACAGTAACAATAATCATTGTTggccaggtgtggtggctcttgcctgtaatcccagccctttgggaggccaaagccagtggactacttgagcccaggagtttgagac
>gene=chr20_843488-844488; species=rheMac
gggacatagtatcaatacgacttctcactgtggatgttgaccttgatcgctggcatgtttctccactgtaaagccactctttctttcctccattccatgccgtagtctttggaagaaagtcactccatgcagcccatgcttaaggagtgggagttatgttctacctccggaagggtggtgcacttaAGCTACttaagctactaagtattttttatgtcacaaaagctaacagataAACAAATCCCTTTGTTTTGTAGATCTATGTTATTTGGGTTTTCTATTACATGCAGTCAAGCCTAATTTTAAATGGATGCAGAATTTATTTCTCAGGGAGGTTGTGAGAATTGAATCAGAGAGGCAGGGACAGTACATACAGCAGTGTTTGGGTGAATAAACAGTAATAATAATCATTGTTggccaggtgtggtggctcatgcctgtaatcccagccctttgggaggccaaagccagtggactacttgagcccaggagtttgagac
>gene=chr20_844331-845331; species=hg19
ctctcaggaagtgagggtaattatgcagttgcgatcttaacaagtcttgtctatagagaaggcagactctggcaaggctaatgctgtcattgggaaagaagcagcggtcacttgtattagctgggactgaggggtgtttggtcattttcgtggcttggaaatgtgcatgatttgtctttgttcagacatgattacagagtgttccacttttcgtcttgattcatcaatcactgaggacctcatctgatgttggtgttctggggaatcattaacattggacaggacataagctgttctctgtgcatgttgggctgacttgcagcaacacccagtcctagctgatgactatccaggatggcccctggatgtcagggctgctttcctctttctcaATTTCAGTCAACATTAGTGGGTCTGAGAGGATCCCTTCCTCCTTTTAAAGCTCTCCATATATTAAGTTGGAGCAACAAGCTCATTCCTGCTCAAACTGGGCAGGCATT
>gene=chr20_844331-845331; species=bosTau
--------------------------------------------------------------------------------------------------------------------------------------------------------------------------------------------------------------------------------------------------------------------------------------------------------------------------------------------------------------------------------------------------------------------------------------------------------------------------------------------------------------------
>gene=chr20_844331-845331; species=calJac
ctcttaggaagtggtggtaattttgtagagggaatcttaacaaatcttgtcggtagagaaggcagactcgagcagggctaacgctgtcattgagaaagaagcagtgatcacttgtattagctgggactggggggtgcttggtcatttttgtggtttggaaatgtgaatgacttgtctttgttcagacatgattacagagcgttccactttttgtcttgattcatcagtcactgagaatctcctctgatgttggtgttctgggcgatcattaatgttggataggacataagctcttccctatatgtgttgggccgacttgcaccagcacccagacctagctgatgacaatgtgggccagcccctgggtgtcagggctgctttcctctttctcGATTTCATTCAACACTAGTGGGTCCAAGAGGATCTGTTCCCCCTTTTAAAGATCTCCGTATATTAAGTTGCAGCAGCAAGCTCATTCTTGCTCAAAATGGGCAGGCGTT
>gene=chr20_844331-845331; species=canFam
ctttcaggaagtgggagtag-tagacagttgggctcccaatcaaccttctctggtgagaagccagactcgagtagggctaaggctctgagtgagataggggccgcagtca-ctgtatttgccagggtaggggcctgtgctgtcattttggtggcctggagatggtcaagttttgtctttgttcagacatgattacagagtggtctggcttttgtcttggttcatcgggcacagaataccttgtctgtttctg-tttcttgt--------ttctattcaacaagacatcagctggtgcccgtgaggatcaggctcagctg-atca-catccaagcc-agatg--------tcgg-------------------ggctgc-tctctctttctcaATTGAAGTTAATGCTGGTAGGTCTGGGA-GATTCCTGCTCCC---TAAAGATCTCCAGATATTAAGTTGGAGCCAGAAGCTCATTCTTGCTCAAATTGGGCTGTA-TC
>gene=chr20_844331-845331; species=equCab
ctgtcaagaagtgggagaaactagatggttgggatcctggtaaatcttctctacagagaaggcagacgggagccaggataacgctgtcaggggagaagaggcagccgtca-cagga-tagccagcacggggg-atgtttggtcatttttgtgccttggaaatgtttacgtttcg----agttcagacgtgatcacagagtgatcttgcttttgtcttggttcatcagtcacagagcgtcttgtccgaggctgatgttctgcggca----ttgtgttccacaggac-tcggctgtcacccgagaggctcaggtggttcgg-agcaccacccaggcc-aagtggtc-----ccggc-cagctcctggg-ggca-ggctgc-ctcctcttcctcCATCT-AGCAGACACTGGTGGGTCCCAGAGGATGCCTTCTCCC---GCCAGAGGGCCGGCCAGAAGGTTAGAG-CACAAGCTCATTGCTGCTCAATTCGGGAGGGC-AT
>gene=chr20_844331-845331; species=gorGor
-------------------------------------------------------------------------------------------------------------------------------------------------------------------------------------------------------------------------------------------------------------------------------------------------------CTctgtgcatgctgggctgacttgcagcaacacccagtcctagctgatgactatccagcatggcccctggatgtcagggctgctttcctctttctcaATTTCAGTCAACATTAGTGGGTCTGAGAGGATCCCTTCCTCCTTTTAAAGCTCTCCATATATTAAGTTGGAGCAACAAGCTCATTCCTGCTCAAACTGGGCAGGCATT
>gene=chr20_844331-845331; species=panTro
ctctcaggaagtgggggtaattatgcagttgcgatcttaacaagtcttgtctatagagaaggcagactctggcaaggctaatgctgtcattgggaaagaagcagtggtcacttgtattagctgggactggggggtgtttggtcattttcgtggcttggaaatgtgcatgatttgtctttgttcagacatgattacagagtgttccacttttcgtcttgattcatcaatcactgaggaccccatctgatgttggtgttctggggaatcattaacattggacaggacgtaagctgttctctgtgcatgctgggctgacgtgcagcaacacccagtcctagctgatgactatccaggatggcccctggatgtcagggctgctttcctctttctcaATTTCAGTCAACGTTAGTGGGTCTCAGAGGATCCCTTCCTCCTTTTAAAGCTCTCCATATATTAAGTTGGAGCAACAAGCTCATTCCTGCTCAAACTGGGCAGGCATT
>gene=chr20_844331-845331; species=papHam
ctttcaggaagtgggggtaattatgcagttgggatcttaacaagtcctttctatagagaaggcagactc-aacaaggctaacggtttcattgggaaagaagcagtggtcacttgtattagctgggactggggggtgtttggtcatttttgtggcttggaaatgtgcatgatttgtctttgttcaggcacagttacagagtgttccacattttgtcttgattcatcaatcactgaggacctcatctgatgttggtgttctgggcaatcattaacgttggacaggacataagctgtttcctgtgcgtgttgggctgactcgcagcaacacccagtcctagctgatgactatccaggacggcccctggatgtcagggctgctttcctctttctcaATTTCCGTCAACATTAGTGGGTCTGAGAGGATCCCTTCCTACTTGTAAAGCTCTCTATATATTAAGTTGGAGCAACAAGCTCATTCCTGCTCAAACTGGGCAGGCATT
>gene=chr20_844331-845331; species=ponAbe
ctctcagagagtgggggtaattatgcagctgggatctgaacaagtcttgtctatagagaaggcagattctggcaaggctaatgctgtcattgggaaagaagcagcggtcacttgtattcgctgggactggggggtgtttggtcattttcgtggcttggaaatgtgcatgatttgtctttgttcagacatgattacagagtgttccacttttcgtcttgattcatcaatcactgaggacctcatctgatgttggtgttctgggcaatcattaacgttggacaggacataagctgttccctgtgcgtgttgggctgacttgcagcaacacccagtcctagctgatgactatccaggatggcccctgtatgtcagggctgctttcatctttctcaATTTCAGTCAACATTAGCGGGTCTGAGAGGATCCCTTCCTCCTTTTAAAGCTCTCCATATATTAAGTTGGAGCAACAAGCTCATTCCTGCTCAAACTGGGCAGGCATT
>gene=chr20_844331-845331; species=rheMac
ctttcaggaagtgggggtgattatgcagttgggatcttaacaagtcctttctatagagaaggcagactc-aacaaggctaacggtttcattgggaaagaagcagtggtcacttgtattagctgggactggggggtgtttggtcatttttgtggcttggaaatgtgcatgatttgtctttgttcaggcacggttacagagtgttccacattttgtcttgattcatcaatcactgaggacctcatctgatgttggtgttctgggcaatcattaatgttggacaggacataagctgttccctgtgcgtgttgggctgactcgcagcaacacccagtcctagctgatgactatccaggacggcccctggatgtcagggctgctttcttctttctcaATTTCCGTCAGCATTAGTGGGTCTGAGAGGATCCCTTCCTACTTGTAAAGCTCTCTATATATTAAGTTGGAGCAACAAGCTCATTCCTGCTCAAACTGGGCAGGCATT
>gene=chr20_875184-876184; species=hg19
ACCTGCTCCAAGTAGTCAAACAGCATATTCATGCCTGAGGTGAGACTTTCCCAGGcatcttccccaagcttctcatttgcctgaacatagacaaactgaggcccagaagtcttgcccaaggtcaccatctggcaggCTAGGCTCTAAGACTCCTTGCCTGAGGGCTGCAGAGCTGAGCTGGTGATTCAGGGCAGCTCAGGGTCCCCTCAAGTGACTGGAGCTCCCCAAGCACCTCACTGGTCCCCCACTTGTCCTGTGGTTGCAAGTGGCTGGGCAGGGCAAAGGTTACCCACAGCTGGATCCCATCACCCAGTTTGCCACACCCGCCCACCAGCACAGGCCCTGGGATGGATAATCTGGGCCAGATGGGCTCAGTTAGGCTGGGCTGGGCTCTGGAGACTAATATTGGCCTGGGTGGTGGGAGCTAGGTCTGGCCCATGGCTGAGGCACCAGCTGGAAGGGCAGGGAATGGATCCCAGTGGAGGAACTCACCCAGCGTG
>gene=chr20_875184-876184; species=bosTau
-------------------------------------------------------------------------------------------CAAACTGAGACCCAGAAAACTTGCCTAAGGTCACCAGCTGATGGCCTGGGTTCCAAGACTCCCTCCCCAAGGTCTGCACAGCAGGCCTGGGGCCTCAGGGTAGCTTGGGGTCCTCTCTAGTAATGGGAACCCCCTAAGCATCTTATTAGTCCCCTATTTGTTCTGTGGCTACAAATGGCTGGGTGGG-CGAAGGCCACCCACAGCTGGGACCCATCACCGAACTTGCAT-----GCCCACT--CGTGGGCTCTAGGATG-GTAATCTGGGCAAGAAGGGCCCAGTTCAGCCAGCCTCAGCTCTGATGAGTAATGTCAGCCTGTGT-GTAGGGGTTGGGTCCAGCCCAGGGCTCAGGCACCAACTGGAAGGGTGGGGGAAAAGTCCTCATGGAGAGGAAA-CCCCAGATG
>gene=chr20_875184-876184; species=calJac
ACCTGCTCCAAGCGGTCAAACAGCAAATTCATGCCTAAGGTGAGCCTTTCCCAGGCATCTTCCCCAAGATTCTCATTTGTGTGAACGTGGACAATCAGAGGCCT-GAAGTCTTGCCCAAGGTCACCATATGGCAGGCTAGGTTCTAAGACTCCTTGCTTAAGGGCTGCAGAGCTGAGCTGGTGATTCAGGGCAGCTCAGGGTCCTCTCGAGTGACTGGAGCTCCTCAAGCACCTCACTAGTCCCCCACTTGTCCTCTAGTTGCAAGTGGCTGGGCAGGGCAAAGGCTACCCACAGCTGGAACCCATCACCCAATTTGCCACACCCGCCCACCAGCACGGGTTCTGGGATGAATAATCTTGGCCAGATGGGCTCAGTTAGGCTACGTTGGGCTCTGGAGACTAACATTGGCCTGGGTGGTGGGAGCTGGGTCTGGCTCATGGCTCAGGCACCAGCTGGAAGGGCAGGGGATGGATCTCAATAGAGGAACTGACTCAGCATG
>gene=chr20_875184-876184; species=canFam
TTCAACTCTAGGCAGACAAATAGCAAGTTTAGTCCCAAgacgagactttctcagccatcctccctaagcctctcatttgt----aggtggacaaactgaggcctagaagacttgcccaaggtcacCACCTGGTGGGCTAGGTTCCACGACTCCCTGCCCAAGATCTGCAGAGCTGGGCTGGGGACACAGGGTAACTTGGGGTCATCTCAAGTGACAGGAGTTCCATGAGTACCGTATTGGTCCCTTGGTTGTCCTGTGGCT--AAGTGGCTGGGTGGGGCCCAGGCCACCCACAGCTGGGGCCCATCACTTAATTTGCCACACCCGCCCACCAGCATGGGTCCTAGGATGGGAAATTGGGGCCAGATGGTCCCATTTTGGCCATGCTGGGCTCTGGTGAGTAATGTTGGCCTGTGTAGTGGGGATTGGGTCTGGCCTAGGGTTCAGGCTCAGGCTGGAAGGATGGGGGGAGAGTCCCAATGAATGAGCCAGCCCAGAATG
>gene=chr20_875184-876184; species=equCab
TTC------------------TGCAAGTTCATTCCTGCCGTgagaccttctcaggcatctcctccaagcttctcatctgc----agatggacacactgaggcccgg-aTACTC-CCCAAGGTCATCACCTGGTGGGCTAGGTTCCGAGACTCTTTGCCCAAGGTCTGCAGAGCTGGGCTGGTGCCTCAGGGTAGCTTGAGTTCATCTTGAGTGATAGGAGCTCCTTTAGCACCTCACTGGTCCCCCGCTTGTCCTGTGGCTGCAAGTGGCTGGTCGGGGCAAAGGCTGCCCACAGCTGGGGCCCATCACCCAATTGGCCTCACCCGCCCACCAGCATGGGCCCTGGGATGGCTAATCTGGGCCACATGGGCCCAGTTTGGCTAGGCTGGGCTCCGGTGACTAATGTTGGCCTGTGTAGAGGGGGTTGGGTCTGTCCTAGGGCTCAGACACCAGCTGAAGGGTCGGGGGAAGGATCCCAAAGGAGGAAGTGACCCTGGGTG
>gene=chr20_875184-876184; species=gorGor
--------------------------------------------------------------------------------------------------------------------------------------------------------------------------------------------------------------------------------------------------------------------------------------------------------------------------------------------------------------------------------------------------------------------------------------------------------------------------------------------------------------------
>gene=chr20_875184-876184; species=panTro
ACCTGCTCCAAGTAGTCAAACAGCATATTCATGCCTGAGGTGAGACTTTCCCAGGcatcttccccaagcttctcatttgcctgaacatggacaaactgaggcccagaagtcttgcccaaggtcaccatctggcaggCTAGGCTCTAAGACTCCTTGCCTGCGGGCTGCAGAGCTGAGCTGGTGATTCAGGGCAGCTCAGGGTCCTCTCAAGTGACTGGAGCTCCCCAAGCACCTCACTGGTCCCCCACTTGTCCTGTGGTTGCAAGTGGCTTGGCAGGGCAAAGGTTACCCACAGCTGGAGCCCATCACCCAATTTGCCACACCCGCCCACCAGCACAGGCCCTGGGATGGATAATCTGGGCCAGATGGGCTCAGTTAGGCTGGGCTGGGCTCTGGAGACTAACATTGGCCTGGGTGGTGGGAGCTAGGTCTGGCCCATGGCTGAGGCACCAGCTGGAAGGGCAGGGGATGGATCCCAGTGGAGGAACTCACCCACCGTG
>gene=chr20_875184-876184; species=papHam
ACCTGCTCCAAGTGGTCAAACAGCAAATTCATGACTGAGGTGAGACTTTCCCAGGcatcttccccaaccttcttatttgcctgaacatggacaaactgaggcccaaaagtcttgcccaaggtcacCATCTGGCAGGCTAGGCTCTAAGACTCCTTGCCTGAGGGTTGCAGAGCTGAGCTGGTGATTCAGGGCAGCTCAGTGTCCTCTCGAGTGATTGGAGATCCCCAAGCACCTCACTGGTCCCCAACTTGTCCTGCAGTTGCGAGTGGCTGGGCAGAGCAAAGGCTACCCACAGCTGAAGCCCATTACCCAATTTGCCACACCCGCCCACCAGCACAGGCCCTGGGATGGATAATCTGGGCCAGATGGGCTCAGTTAGGCTGAGCTGGGCTCTGGAGGCTAACATTGGCCTGGGTGGTGGGAGCTGGGTCTGGCCCACGGCTCAGGCACCAGCTGGAAGGGCAGGGGACAGATCCCAATGGAGGAACTGACCCAACATG
>gene=chr20_875184-876184; species=ponAbe
--------------------------------------------------------------------------------------------------------------------------------------------------------------------------------------------------------------------------------------------------------------------------------------------------------------------------------------------------------------------------------------------------------------------------------------------------------------------------------------------------------------------
>gene=chr20_875184-876184; species=rheMac
ACCTGCTCCAAGTGGTCAAACAGCAAATTCATGCCTGAGGTGAGACTTTCCCAGGcatcttccccaagcttcttatttgcctgaacatggacaaactgaggcccaaaagtcttgcccaaggtcacCATCTGGCAGGCTAGGCTCTAAGACTCCTTGCCTGAGGGTTGCAGAGCTGAGCTGGTGATTCAGGGCAGCTCAGTGTCCTCTCGAGTGATTGGAGATCCCCAAGCACCTCACTGGTCCCCAACTTGTCCTGCAGTTGCGAGTGGCTGGGCAGAGCAAAGGCTACCCACAGCTGAAGCCCATCACCCAATTTGCCACACCCGCCCACCAGCACAGGCCCTGGGATGGATAATCTGGGCCAGATGGGCTCAGTTAGGCTGAGCTGGGCTCTGGAGGCTAACATTGGCCTGGGTGGTGGGAGCCGGGTCTGGCCCACGGCTCAGGCACCAGCTGGAAGGGCAGGGGACAGATCCCAATGGAGGAACTGACCCAACATG
>gene=chr20_892342-893342; species=hg19
GGCAGAGTATGGCACTTCTTGGATGGGACACCTGGGGCAACTGGGGGAATGGCAGTCACACACGGGAGCCCTTATTGAGCACCTGCTGTGTGCAGAGGCTTTCTCTGCTCTGCTTCTCTTGACCCCACATCAAAGGTCAGGGGTAGGTGCTGTCATTCTCCTCCCAGCCTCCGGATTAGGCACTGAGAGGGAAGGGCCAGCACTGGGTCCTAGAGGGAGGGCATGGTGGACAGAGGAGGTCATGTGACTAGCCACTGAGCTGCCCAGCCCAGCTAGAGATGCCTGCACTGCAGCCGGCTCTGTCCCCCAACCTCCTCAATATTCCTGCCTGCAGCTTCTCATCCATATGAGCGGGGTGGAGCAGAGCCCAGAGCTGACGTGCAGCCCCAGGAGCTGGCTCCAGATGGGAGTTACTGGGGCAGGGGCTTTCCaggagcgaggaggaggagagagagggaggcagaaggagggggagagcagggagaagaaagggaagggga
>gene=chr20_892342-893342; species=bosTau
GGCTAAGTGTGGCACTTCCTGGTTGAGAGGCCCTGGCC-GCTGGGG-GATGACAGGA-CAGGAGAGGGTCTTTATTAAGCACCTGCTCTGGGCGGATGCTTTCCGGGCTCTGCCTCTCTTAACCCCACATCAAATGTC---AGTAGGTGCTTTCCCTCT----CTTGTCTCCACACACAGCA----------AGT------------TTCCTGAG----TCTGTGGTGGACTCAGGA-GCCAGGCG-CTAACCACTGGAAGGCACAGCCCAGCAAGGGATGCCTGCTCTCCAGCTGGCTCTGCCCCCCCATCCCCTCAACATTCCT-GCTGCAGCTCTTCACCCAGATGAAGGAG-TGGAGCAGAGCCAAGAGCTGATGTGCAGCCCCCGAT----GCTCCAGACATGAGTCACTGGGGCAGAGGC-TTCCaggaggaggggggaggaaaaggagaccagtgggaggaaggg---------------------aagggga
>gene=chr20_892342-893342; species=calJac
GGCAGAGGATGGCACTTCTTGGCTGGGACACCTGGGACAACTAGGGGAATGGCAGTCACACATGGGAGGCCTTATTCAGCATCTGCTGTGTGCAGGGGCTTTCCTTGGTCTGCTTCTCTTGACCCCACATGGAAGGTCAGGAGAAGGTGCTGTCATTTTCCTCCCAGCCTTCAGATGAGGCACTGAGAGGGAAGGGCCAGCGCTGGGTCTTAGAGCAAGAGCGTGGTGGACAGAGGAGGTCATGTGACTAGCCACTGAGCTGCCTGGCCCAGCTAGAGATGCCTGCACTCAAGCTGGCTCTGTCCCCCAACCTCCTCAATATTCCTGGCTGCAGCTTTTCATACAGATGAAGTGGGTGGAGCAGAGTCCAGAGCTGATGTGCAGCCACCGGAGCTGGCTCCAGATGGGAGTCACTGGGGGAGGGGCTTTCCag----gaggaggaggagagtaggagag---gaaggagaggcagagcagggagaagaaagggaacaggg
>gene=chr20_892342-893342; species=canFam
AGCAGAACCGGGCACTTTCTGGCAGAGA--CTGGGGTCAACTTGGGGGATGATAGTACCAGGAGTGACCCTTCA-TGAGCACCTGCTGCAGGCAAATCCTTTCCTGGTTCTGCTTCTCTTAAGCCCACATCAAA---------------------CCCT----CTCCCCACCAGATGAGGCACC--GAGCACAGGGCCAGCGCTAGGTCACACAGACAGG-------GGACCCAGGAGGCCCCGTGACCTGCCACTGTGCTGCACAGCCTGCCCG-GGAAGCCTGCCCCCCCGCTGGCTCTGTCCACCCACCCCCTCAACATTCCTGGCTGCAGCTTTCCTCCCAGATGAGAGGA--GGAGCAGGGCCAGGAGATGATGTGCAGCCCCCGATAGCAACTCCAGACGTGAGTCATTAGGGCAGAGGCTTTCCagggggatagttaggaggagagagagaggtggaagaagggg----aagagtagaaggaagaagtggggt
>gene=chr20_892342-893342; species=equCab
GGCAGAGGATGGCACCTCCTGGCGGAGA--CCCGGGGTAGCTGGGGGAACGATGGAA-CAGGAG-GAGCGTTGGTTGAGCCCCTGCTGCGGGCAGATGCTCTCCTGGCTCTGGGA----GGAGGTGGCTTCATT---------------------CTC-----CTCGTCACCAGTTGGGGCACT--GAGAGCAGGGCCGGCCCTGGCTCACAGAGCTAGTCCTGGGCAGACCCAGGAGGCCGTGTGACTAACCACCGTGCCGCACGGCCCAGCCGCAGGAGCCTGCTCTCCAGCTGGCTGTGTCCTCCCACCCCCTCGGCATTCCTGGCTGCTGCTTTTCACCCAGATGAGGGGG-TGGAGCGGAGCCAAGAGCTGATGTGCAGCCCCC-ACAGCGACTCCAGACGTGAGTCACTGGGGCAGAGGCTCTCCaggag---ggaggggaaggaagagagtggaaggagggggag----aagagtagaaggcagggaggggga
>gene=chr20_892342-893342; species=gorGor
--------------------------------------------------------------------------------------------------------------------------------------------------------------------------------------------------------------------------------------------------------------------------------------------------------------------------------------------------------------------------------------------------------------------------------------------------------------------------------------------------------------------
>gene=chr20_892342-893342; species=panTro
GGCAGAGGATGGCACTTCTTGGATGGGACACCTGGGGCAACTGGGGGAATGGCAGTCACACACGGGAGCCCttattgagcacctgctgtgtgcagaggctttctctgctctgcttctcttgaccccacatcaaaggtcaggagtaggtgctgtcattctcctcccagcctccagatgaggcactgagAGGGAAGGGCCAGCACTGGGTCCTAGAGGGAGGGCATGGTGGACAGAGGAGGTCATGTTACTAGCCACTGAGCTGCCCAGCCCAGCTAGAGATGCCTGCACTGCAGCCGGCTCTGTCCCCCAACCTCCTCAATATTCCTGCCTGCAGCTTCTCATCCATATGAGTGGGGTGGAGCAGAGCCCAGAGCTGATGTGCAGCCCCAGGAGCTGGCTCCAGATGGGAGTTACTGGGGCAGGGGCTTTCCAGgagcgaggaggaggagagagagggaggcagaaggagggggagagcagggagaagaaagggaagggga
>gene=chr20_892342-893342; species=papHam
GGCAGAGGATGGCACTTCTTGGCTGGGACACCTGGAGCAACTGGGGAAATGGCAGTCACACACAGGAGCCCTTATTGAGCACCTGCTGTGTGCAGAGGCTTTCCCTGCTCTGCTTCTCTTGGCGTCACATAGAAGGTCAGGAGTAGGTGCTGTCATTCTCCTCCCAGCCTCCGGATGAGGCACTGAGAGGGAAGGGCCAGCATTGGGTCCTAGAGCAAGGACGCGGTGGACAGAGGAGGTCATGTGACTAGCCACTGAGCTGCCCAGCCCAGCTAGAGATGCCTGCACTGCAGCTGGCTCTGTCCCCCAACCTCCTCAATATTCCTGCCTGCAGCTTTTCATCCAGATGCAGAGGGTGGAGCAGAGCCCAGAGCTGATGTGCAGCCCCAGGAGCTGACTCCAGATGGGAGTCACTGGGGCAGGGGCTTTCCAGGAGggaggaggaggagagggagggaggcagaaggaggaggagagaagggagaagaaagggaagggga
>gene=chr20_892342-893342; species=ponAbe
GGCAGAGGATGGCACTTCTTGGATGGGACACCTGGGGCAACTGGGGGAATGGCAGTCACACACGGGAGCCCttattgagcacctgctgtgtgcagaggctttccctgctctgcttctattgaccccacatcaaaggtcaggagtaggtgctgtcactctcctcccagcctccagatgaggcactgagAGGGAAGGGCCAGCACTGGGTCCTAGAGCGAGGGCGTGGTGGACAGAGGAGGTCATGTGACTAGCCACTGAGCTGCCGAGCCCAGCTAGAGATGCCTGCACTGCAGCTGGCTCTGTCCCCCAACCTCCTCAATATTCCTGCCTGCAGCTTCTCAACCATATGAGGGGGGTGGAGCAGAGCCCAGAGCTGATGTGCAGCCCCAGGAGCTGGCTCCAGATGGGAGTCACTGGGGCAGGGGCCTTCCAggagggaggaggaggagagtgagggaggcagaatgagggggagagcatggagaagaaagggaagggga
>gene=chr20_892342-893342; species=rheMac
ggCAGAGGATGGCACTTCTTGGCTGGGACACCTGGAGCAACTGGGGAAATGGCAGTCACACACGGGAGCCCttattgagcacctgctgtgtgcagaggctttccctgctctgcttctcttgacgtcacatagaaggtcaggagtaggtgctgtcattctcctcccagcctccagatgaggcactgagagggaagggccagcattgggtcctagagcgaggacgtggtggaCAGAGGTGGTCATGTGACTAGCCACTGAGCTGCCCAGCCCAGCTAGAGATGCCTGCACTGCAGCTGGCTCTGTCTCCCAACCTCCTCAATATTCCTGCCTGCAGCTTTTCATCCAGATGCAGAGGGTGGAGCAGAGCCCAGAGCTGATGTGCAGCCCCAGGAGCTGACTCCAGATGGGAGTCACTGGGGCAGGGGCTTTCCAggagggaggaggaggagagggagggaggcagaaggagggggagagaagggagaagaaagggaagggga
>gene=chr20_939015-940015; species=hg19
CTCCACATGTTTTAAATTCTGCTACTCCAAACTCAGCAGTATCATGGTTTTGCAACACCCTCTTGATGCTCAAGAAGCATTTACAAGTTTCTTTTCCCTTTATTAAGAAAGTTTTAAAAAAAAGTTAGGGTCTTGAAACAATAACAACGGAGCATTTCAGAGGCACAAACGTTTGCAGAAGAGAAGCTGGTGGCCTGGCCAGGCGGAGGAGGGGGCTCTAGCTGTTCTCGGGGAGGTGAGAGCAGGGAAGTCAGAGAGAGGGTGGGCCTGCTGGGAGGGGGGGGTTCAGGCCAGGGCTCCCCAGCTGCCAGGTGGAGGGCAGGTCTGAGGGTGGGTGCTCTCTTGGGGTCGGGAATGTAATATTTCATCACCTAGAGCCTCTCCCCCAGCCTGCTGACCATCTTCCTTCCCCAGGCCACCCCTGGGCCCCTTGGAGCTCCGACTCTTGCTTCTCCTGCCCATTCCTGTCCCAGTCACGGAGCCCTACGTGTTCAGGCCAA
>gene=chr20_939015-940015; species=bosTau
ccctacattgtttaggttcaattactccaaattcatcaggatcatgattttgcaaca-ccacttgatgcccaagaagcatctgagagtCCCTT---TATTAAAA-----------AAAAAAAAAGTAGAGTCTTGAAACAA---CAACAGAGCATTTCAGAGGCACTAACTTTTGCAGAAAAGAAGCTAGTGGTCTGGCCAGGTGAGGG-----GCTCTTGCTGACCTCAGGGAGACAA-------------AGAGTGA-----GGCCTTG--------GGGGAGTTA----GGGGATTGCC-TGTGTCAGGTGGAGGG-GAGCCTGAGAATGGGCGCTGTCTCTGGGT-GGGGCTGTCCTTCTTCATCACCTTCAGCCTCTCCTCCGGCCTGCTGAC--ACCCCCATTTCCAGGCCACCCT-GGGACCCTGGGGTCTCATGCGCTC------CTTGT---------TCTTGGCTGCTGGC-------------------
>gene=chr20_939015-940015; species=calJac
CTCCACATGTTTT-AATCCTGCTACTCCAAACTCATCAGAATCACAG---------------TTGATGCTTAAGAAACATTTGCAAGTTTCTTTTCCCtttattaa-aatttttttaaaaaatGTTAGGGTCTTGAAACAATAAAAATGGAGCATTTTAGAGACACAAATATTTGCAGAAGAGAAGCTGGTGGCCTGGCCAGGTGAAGGAGGGGGCTCTAGCTGTTCTCAGGGAGGTGAGGGGAGGGAAGTCAGGGAGAGGGTGGGCATTT-------------------------------TGCAGTCAGGTAGAAGGCAGCTCTGAGGGTGGACACTCTCTTGGGGTGGGGGGGGTAATGTTTCATCACCTAGAGGCTCT-CCCCAGCCTGCTGACCACCTTCCTTCCCCAGGCCAC-------------------CCGACTCTTGTTTCTCCTGCTCATTCCTGTCTGGGCTACGGAGTCCTATGCCTTCAGGCTAG
>gene=chr20_939015-940015; species=canFam
ccccacatggtttagattcagttattccaaattcatcagcatcatggttttgtaacacccgcctgatgcccaagaagcacttgcaaatCTTTTTTCTCTTTATTAAAA------AAAAAAAAAGTTGGGGTCTTGAAACAA---CAATAGAGCATTTCAGAGGCACAAACTTTTGCAGAAGAGAAGCTGGTGGTCTGGCCAGGCGAGGA--AGGGCTGTAGCTGTCCTCAGGGAAGTGA---AGGGAACGTGGGAATGAGGGTGAGCCTTG--------GAGGGGTCA----AGAGAT-----TGAGCCAGATAGAGGG-AAGCCTAAGGGCGGGTACTTTCTTGGAGT-CGGGGAATGCTACTTCATCACCTGGAGCCTCTCTTCCAGCCTGTGGAT--ACCCCATTCCCCAGGCCACCCT-GGGCCCCTTGGACCTCAGACTCTC------AGTGC---------TCCTAGCTCCTGGA-CCTT-GAGTTCAGGCCAG
>gene=chr20_939015-940015; species=equCab
CTCCACATGGTTTAGATTCGGCAACTCCAAACTCATAAGCATCATGGTTTTGTAACACCCGCTTGATGCCCACGAAGGATTTGCAAGTTTCTTTTCCCTTTATT---T------AAAAAAAATGCTGTGGTCTTGAAACAA---CAACAGAGCATTTCAGAGGCACAAAGTTTTGCA-AAGAGAAGCTGGTGGCCTGGCCAGGCGAGGA--AGGGCTCTAGCTGTCCTCAGGGAGGCGAG--GGGGGAAGTGAGAGTGAGGTTG-GCCTTG--------GGGGGGTTA----GGGGATCCCCATGGGCTAGGCAGGGGGTGGGTCTGAGGGTAGGCACTCTCCTGTGGT-GGAGGAGTGCCATTTCATTACCTTTAGCCTCTCCTCCATCCTGCGCA---GCCCCCTGCCCCAGGCCACCCT-GGGCCCCTCGGGTCTCAGACTTCC--------TGA---------TCCTGGATGCTGAACCCTC-TGGTTCAGGCCAG
>gene=chr20_939015-940015; species=gorGor
CTCCACATGTTTTAAATTCTGCTACTCCAAACTCAGCAGTATCATGGTTTTGCAACACCCTCTTGATGCTCAAGAAGCATTTACAAGTTTCTTTTCCCTTTATTAAGAAAGTTAAAAAAAAAAGTTAGGGTCTTGAAACAATAACAACGGAACATTTCAGAGGCACAAACGTTTGCAGAAGAGAAGCTGGTGGCCTGGCCAGGCGGAGGAGGGGGCTCTAGCTGTTCTCAGGGAGGTGAGAGCAGGGAAGTCAGAGAGAGGGTGGGCCTGC--GGTGGGGGGGGGTCAGGCCAGGGCTCCCCAGCTGCCAGATGGAGGGCAGGTCTGAGGGTGGGTGCTCTCTTGGGGTCGGGAAT-TAATATTTCATCACCTAGAGCCTCTCCCCCAGCCTGCTGACCATCTTCCTTCCCCAGGCCACCCCTGGGCCCCTTGGAGCTCCGACTCTTGCTTCTCCTGCCCATTCCTGTCCCAGTCACGGAGCCCTATGTGTTCAGGCCAA
>gene=chr20_939015-940015; species=panTro
CTCCAC--GTTTTAAATTCTGCTACTCCAAACTCAGCAGTATCATGGTTTTGCAACACCCTCTTGATGCTCAAGAAGCATTTACAAGTTTCTTTTCCCTTTATTAAGAAAG-TTTAAAAAAAAGTTAGGGTCTTGAAACAATAACAACGGAGCATTTCAGAGGCACAAACGTTTGCAGAAGAGAAGCTGGTGGCCTGGCCAGGCGGAGGAGGGGGCTCTAGCTGTTCTCGGGGAGGTGAGAGCAGGGAAGTCAGAGAGAGGGTGGGCCTGC--GGGGGGCGGGGGTCAGGCCAGGGCTCCCCAGCTGCCAGGTGGAGGGCAGGTCTGAGGGTGGGTGCTCTCTTGGGGTCGGGAATGTAATATTTCATCACCTAGAGCCTCTCCCCCAGCCTGCTGACCATCTTCCTTCCCCAGGCCACCCC------------------------------------------------------------------------------
>gene=chr20_939015-940015; species=papHam
CTGCACATGTTTTAAATTCTGCTACTCCAAACTCATCAGTATCATGGTTTTGCAACACTCTCTTGATGCTCAAGAAGCATTTGCAAATTTCTTTTCCCtttattaaaaaaatttaaaaaaaatGTTAGGGTCTTGAAACAATAACAACAGAGCATTTCAGAGGCACAAACTGTTGCAGAAGAGAAGCCGGTGGCCTGGCCAGGCGAAGGA-GGGGCTCTAACTGTTCTCAGGGAGGTGAGAGGAGGGAAGTCACAGAGAGGGTGGGCCTGG--------GGAGGGTCAGCCAGGGGCTCCCCAGCTGCCAGGTGGAGGGCAGGTCTGAGGGTGGGTGCTCTCTTGGGGTAGGGGATGTAATATTTAGCCACCTAGAGCCTCTCCCCCAGCCTGCTGACCACCTTCCTTCCCCAGGCCACTCCTGGGCCCCTTGGAGCTCCGACTCTGGCTTCTCCTGCCCATTCCTGTCCCAGCCACAGAGCCCTATGTGTTCAGGCCAG
>gene=chr20_939015-940015; species=ponAbe
CTCCAC--GTTTTAAATTCTGCTACTCCAAACTCAGCAGTATTATGGTTTTGCAACACCCTCTTGATGCTCAAGAAGCATTTGCAAGTTTCTTTTCCCtttattaagaaaattaaaaaaaaaaGTAAGGGTCTTGAAACAATAACAACGGAGCATTTCAGAGGCACAAACGTTTGCAGAAGAGAAGCTGGTGGCCTGGCCAGGCGAAGGAGGGGGCTCTAGCTGTTCTCAGGGATGTGAGAGCAGGGAAGTCAGAGAGAGGGTGGGCCTTG--------GGGGGGTCAGGCCAGGGATCCCCAGCTGCCTGGTGGAGGGCAGGTCTGAGGGTGGGTGCTCTCTTGGGGTCAGGGATGTAATATTTCATCACCTAGAGCCTCTCCCCCAGCCTGCTGACCACCTTCCTTCCCCAGGCCACCCCTGGGCCCCTTGGAGCTCCAACTCTTGCTTCTCCTGCCCATTCCTGTCCCGGTCACGGAGCCCTATGTGTTCAGGCTGA
>gene=chr20_939015-940015; species=rheMac
CTGCACATGTTTTAAATTCTGCTACTCCAAACTCATCAGTATCATGGTTTTGCAACACCCTCTTGATGCTCAAGAAGCATTTGCAAATTTCTTTTCCCtttattaaaaaaatttttaaaaaatGTTAGGGTCTTGAAACAATAACAACAGAGCATTTCAGAGGCACAAACTGTTGCAGAAGAGAAGCCGGTGGCCTGGCCAGGCGAAGGA-GGGGCTCTAACTGTTCTCAGGGAGGTGAGAGGAGGGAAGTCACAGAGAGGGTGGGCCTGG--------GGAGGGTCAGCCAGGGGCTCTCCAGCTGCCAGTTGGAGGGCAGGTCTGAGGGTGGGTGCTCTCTTGGGGTAGGGGATGTAATATTTAGTCACCTAGAGCCTCTCCCCCAGCCTGCTGACCACCTTCCTTCCCCAGGCCACTCCTGGGCCCCTTGGAGCTCCGACTCTGGCTTCTCCTGCCCATTCCTGTCCCAGCCACAGAGCCCTGTGTGTTCAGGCCAG
>gene=chr20_943448-944448; species=hg19
gttccatccagttctctcacatcgtgccccaccctcacgtagctgaaaagtctgcttgctgggagctgaattctgtttgactcatgaataccaattggtttcgaacacttccattcactgaagattctagggcactgtgagtgtggtgtcaatcagagatcaattgggttggaccttactaatcattggtcactgttgggaaatcgcatctctgatggcgatgtggccacgtacttggggcgcTGACCACGGCCGCGGTCCTCACTGGGATTGTACTTCCCTAAGTGTCTGTTGGTATGTTGGGCCAAGCGCTTCCATCAAGAAAtttcttttctttctcctctatattacagttaggacactatactgataaaaaaaaattacctttgcaagtaggccacattctccatgaacttcattaagaatgataaagagggtattcccaaatccttcttattaaaaggggggtgttcagtttgagagggttgggaactcctgGC
>gene=chr20_943448-944448; species=bosTau
ATCCCATCCAGTTCCCTAACGGC-TGCCCTAGCTTCACGTAGC-GAGGAATCAGCTTGCTCAGAGCCGAACTCTGTCTCGTGTGTGAATGCCAAGTGCTGTGGGACACTCCCCTT-GCTGACTAGTCTAGGGC--CACCAGTGTGCTGTCAATCGGAGGTGAGCTCTGTTGGACTTTACAGAGAACTGGTCGCCATTGGGAAACTGAGTCTCTGATGGCAACACGGTGGTGCCTG--AGGCCCTGACTGCGGCTACCGCCTTCACTGTGATGTTACTTCAGTCAGTACTCTCTGGTGTGTTGGACCCAGCACGGCCATAATGAAACTtctcttacatctcctgcacattacAGCTAGG-TACTATACTGATTTTTTTAA-TGACAAGTGCAAATAGGTCACATTATCCATGACTTT-GTTT--AGT-GTCAAGCGGTTGTCCCAAGTCCTTTATT-----ATAGGAGT--ATCAGTCTGAAGGGGTCTCAAACCCCCGAC
>gene=chr20_943448-944448; species=calJac
attccatccagttccctcacatcgtgccccaccctcacgtagctgaaaggtgtgcttgctgggagctgaattctgttttacccatgaatgccaagcggttttgaacactttcattcactgaagattctagggcactgtgagtgcgctgccaatcagagagcagtttggttggactttattaatcattggtcacttttggg-aattgcatctc--atggcaacgcagccacgcttgtggGGTGCTGACCACAACCGCAGTCCTCACTGGGATTCTGCCTCCCTAAGTGTCTGCTTA---GTTGGGTCAAGCGCTTCCACCAGGAAATTTCTTTTCTTTCTCC-CCACGTTACGGTTAGGGAATTATACTGATTAAAAAAA-TTGCCTTTGCAAGTAGGCTACACTCTCCATGAACTTCATTAAGAGTAGTAAGGAGGATATTCCCAAATCCTTCTTATTAAAAGGGGGGTGTTCAGTCTGAGAGGGTTGGGACCTTCTGGC
>gene=chr20_943448-944448; species=canFam
GTTCCACTCAGTTCTTGCACCTC-TGCCCCGCCCCCACACAACTGAAGA--CTACACCCTCAGAGCCAAGCTCCATCTCACCTGTGAAGGTTATGTGCTTTTGAACACTCTTAGTCCCTGAACATCCCCAGGC--TGCCAGCGTGGTGCCAGTCAGAGATCTGGTTGCTTGGGCTTTACTACGAGTGGGTCCCCTCTGGGAGGTCGCGTCTCTG-----------------------CAGCCCTGACCATAGCTCTCA-CT----TTTGCCCTGACTCCGCTAAGTGCTCACCGAGGGTGTGGGCCCAGTGCTGCCATGGGGCAAtttctcttctttctcttttatgtgac----agggcactctactgatttt-ttaa-tgacctgtgcaaggggatcacattatccatgaac-----ttggagttgtaaaaagggcactccaaaatccttgttattaaaagggaggcagtcagtccgaaagggcagagaaGTCCTTGC
>gene=chr20_943448-944448; species=equCab
atcccatccagttctctagcggc-cggcccaccctcacgtggctgagaaacctgcttgctcagagctgaactccgtcttgtgtgtgaatgccaagcgcttctgaacactcccattcgctgagcattctggggc--tgccagggtgctgtcaagcagagatcagtttccttggactttgttcagagttggtcgccactgggaaactgcatttctgatgtcaacgcggctACGCATGCAAGGCCTTGACCGCGTCTATCA-CTCCACTGCGACCCCACTTCACGAAGTTCTC-----TGGTGAGGGCCTAGCACTGCCA-GAAGC--------------ctcttttctattacagtgagggtgctatacagatgaa-acaa-gggcctgcgcaagagggctacgttatctgtgaactccatttagagcagcaaagagggcgttccaagatccttgttatgaaaagggagctggtcagtctgaaagggtggagaactcctGAC
>gene=chr20_943448-944448; species=gorGor
gttccatccagttctctcacatcgtgccccaccctcacgtagctgaaaagtctgcttgctgggagctgaattctgtttgactcatgaatgccaa-tggttttgaacacttccattcactgaagattctagggcactgcgagtgcggtgtcaatcagagatcaattgggttggaccttactaatcattggtcactgttgggaaattgcatctctgatggcgatgtggcCACGTACTTGGAGCGCTGACCACGGCCGCGGTCCTCACTGGGATTGTGCTTCCCTAAGTGTCTGTTGGTATGTTGGGCCAAGCGCTTCCATCATGAAAtttcttttctttctcctctatattacagttaggacactatactgataaaaaaaa-ttacctttgcaagtaggccacattctccgtgaacttcattaagaatgataaagagggtattcccaaatccttcttattaaaaggggggtgttcagtttgagagggttgggaactcctgGC
>gene=chr20_943448-944448; species=panTro
gttccatccagttctctcacatcgtgccccaccctcacgtagctgaaaagtctgcttgctgggagctgaattctgtttgactcatgaatgccatgtggtttcgaacacttccattcactgaagattctagggcactgcgagtgtggtgtcaatcagagatcaattgggttggaccttactaatcactggtcactgtggggaaatcgcatctctgatggcgatgtggccacgtacttggggcgcTGACCACGGCCGTGGTTCTCACTGGGATTGTGCTTCCCTAAGTGTCTGTTGGTATGTTGGGCCAAGCGCTTCCATCATGAAAtttcttttctttctcctctatattacagttaggacactatactgataaaaaaaa-ttacctttgcaagtaggccacattctccatgaacttcattaagaatgataaagagggtattcccaaatccttcttattaaaaggggggtgttcagtttgagagggttgggaactcctgGC
>gene=chr20_943448-944448; species=papHam
attccatccagttctctcacaccgtgccccaccctcatgtagctgaaaagtctgcttgctgggagctgaattctgttttactcatgactgccaagtgatttcgaacacgtgcattcactgaagactctagagcactgcgagtgtggtgtcaatcagagatcaatttggttggaccttactaacggttggtcacttttgggaaatcgcatctctgatggcaatgcggcCACGCACTTGGGGCGCTGACCATGGCTGCGGTCTTCGCTGGGATTATGCTTCCCTAAGTGTCTGCTGGTATGTTGGGCCAAGCGCTT---TCATGAAAtttcttttctttctcctctatattacagttagggcactatactgataaaaaaat-ttacctttgcaagtaggctacattctccatgaacttcattaagaatggtatagaaggtattcccaaatccttcttattaaaaggggggtgttccgtttgagagggttgggaactcctgGC
>gene=chr20_943448-944448; species=ponAbe
gttccatccagttctctcacatcgtgccccaccctcatgtagctgaaaagtctgcttgctgggagctgaattctgtttgacccatgaatgccaagtggttttgaacacttccattcactgaagattctagggcactgtgagtgtggtgtcaatcagagatcagttgggttggaccttactaatcgctggtcactgttgggaaatcgcgtctctgatggcgatgcggcCACGCACTTGGGGCGCTGACCACGGCCGCGGTCCTCACTGGGATTGTGCTTCCCTAAGTGTCTGCTGATATGTTGGGCCAAGCGCTTCCATCATGAAAtttcttttctttctcctctgtattacagttaggacactatactgataaaaaaaa-ttacctttgcaagtaagctacattctccatgaacttcattaagaatggtaaagagggtattcccaaatcctccttattaaaaggggggtgttcagtttgagagggttgggaactcctgGC
>gene=chr20_943448-944448; species=rheMac
--------------------------------------------------------------------------------------------------------------------------------------------------------------------------------------------------------------------------------------------------------------------------------------------------------------------------------------------------------------------------------------------------------------------------------------------------------------------------------------------------------------------
>gene=chr20_957394-958394; species=hg19
tacataaataaggcatatgttccccaggttactgcagaccctacccctccctattgtatttcaGATACTGAGGGAAAAGGTCAGCTGCCCTATGTTATCATCCTTGAGCTACATCTTAACACCCACTTCACTCACTCACAATAGAaaacaatgtagagcaggggttctcaaacttgggcatgcatcagattcacctagagagcctgttaaaaacacaggctgctgggccttaccctagagttgctgattcattaggtctgggcagggcctgagaatccgcattgctaacaggttcccaggtgatgctgacctttgctggtcctgggcccacactttgagaactactagtgtggaacagggttaagagccagactggttggattgaaatttcagctctgccccttacctttgccatgtgaccttgacccagtgccttaacctcactgtgcttcagttttctcatctgtaaaacaagaatcctcctggctgacctcacaggt
>gene=chr20_957394-958394; species=bosTau
tccacagacagggcctatgttctccggtttgccaaggtccccaccA--CTCCGTATTATCCCTGACACTGAGGGCAAAGGTCAACCGCCAT-TATTATCATCC----------ATCTTACAGCTGCTTCATTCATTCACATTAGAAGGCAATGCAGAGTaggggttcccaaacttgggcatgcatcagattcacctggaggcctggtt-aaatcactgattgctgagccttcccctc-agttgctgattcagtaagtctgggtagggcttgagaatctacactgctaacaggttccaa----------------------------------ctttaa-a---------gtggagcagggttaagagccacactgcttgcgttcaag---cagctctgccccttattcttgtcacgtccccttgaactagtgccttagctgccctgtgcttcaattttcccacctgtaaaatagggttcacactgaccaacctgagagAA
>gene=chr20_957394-958394; species=calJac
cacataaataaggcatatgctccccaggtcactgcagaccctaccccaccctatcgtattccagatACTGAAGGCAAAGGTCAGCTGCCCTTTGTTCTCATCCTGGAGCTACATCTT-ACACCCACTTCACTCTCTCACAATAGAagacaatgtagagcagggtttttcacactcaggactgcatcagattcacctagagggcctgttaaaaacacaggccactgggtcttaccctagagttgctgattcagtaggtctagacaggacttgagaatgtgcattgctaacaggttcccagatgatactgac----------cctgggcccacactttgagaactactagtgtggaacacggttaagaaccagacaggttggattgaagtttctgctctgccccttacccttgccatgtgaccttgaactagtgccttaacctctctgtgctccggttttcccatctgtaaaacaagaaacctcctggttgacctcacaggt
>gene=chr20_957394-958394; species=canFam
tacatagatggggcacaggctcaccagtctg-------ccccaCCA--CTCGATATTATCCCTGACACTGAGGGCAAAGGTCAGCTGCCCTGCATTATCATCCTTGAGCCTCTGTCTCGCACCCACTTCACTCACTGGTGTTAGAAGGCAATGTAGAGCACGggttctcaaatgcgggcatgtatcagattcactt--tggatttgtt-aaagcacagatggttgggtcctccccccgaactgttgatttggtgggtctgggcagggcttgagaatgtgcactgctaacaggttcccaggtgctgctggt-ccagctggtcctgggaccacacttgaaga---------ctcaGGTAGGATTAAgagccagacagtatgggttcaaatcccagttctaccccttatccttgtcatgtgacctt-------------aacctctctgtgcttcagttttcccactggtaaaacaagtgtcatactggctgagcttccagtg
>gene=chr20_957394-958394; species=equCab
tacagagatggggcacaggctctccagtttgctgcagtccccaccA--CTCCTTATTATCCCTGACACTGAGGACAAAGGTCGGCTGTCCTG---TACCATCCTTGAGCTGCTGTCTAAC-CCCCCTTCACTCACTCACATTAGAAGACAACGTAAAGCGGGggttctcaaacgtggacatgtggcagcgtcaccaggagcgcttgtt-aaagcacagatggctggggcccaccccagagtggctgattcagtaggtctgggcggggcctgagaatctgcattgctaacgggttcccaggggttggggat-gctgctggtcctgggaccacactttaaga---------Gtggagtcgggttaagagccagactgctggggttcaaacccc-gctccgccccttacccttgccatgtgaccttgaaccagtaccttaacctctctgtgcttcagtttttccatctatcaaacaggaatcatagaggctaacctcaCGGAA
>gene=chr20_957394-958394; species=gorGor
tacataaataaggcatatgctccccaggttactgcagaccctacccctccctgttgtattccaGATACTGAGGGCAAAGGTCAGCTGCCCTATGTTATCATCCTTGAGCTACATCTTAACACCCACTTCACTCACTCACAATAGAaaacaatgtagagcaggggttctcaaacttgggcatgcatcagattcacctagagggcctgttaaaaacacaggctgctgggccttaccctagagttgctgattca-taggtct-ggcagggcctgagaatccgcattgctaacaggttcccaggtgatgctgacctttgctggtcctgggcccacactttgagaactactagtgtggaacagggttaagagccagactggttggattgaaatttcagctctgccccttacctttgccatgtgaccttgacccagtgctttaacctcactgtgcttcagttttctcatctgtaaaacaagaatcctcctggctgacctcacaggt
>gene=chr20_957394-958394; species=panTro
tacataaataaggcatatgctccccaggttactgcagaccctaccCCTCCCTGTTGTATTTCAGATACTGAGGGAAAAGGTCAGCTGCCCTATGTTATCGTCCTTGAGCTACATCTTAACACCCACTTCACTCACTCACAATAGAAAACAATGTAGAGcaggggttctcaaacttgggcatgcatcagattcacctagagggcctgttaaaaacacaggctgctgggccttaccctagagttgctgattcattaggtctgggcagggcctgagaatctgcattgctaacaggttcccaggtgatgctgacctttgctggtcctgggcccacactttgagaactactAGTGTGGAACAGGGTTAAgagccagactggttggattgaaatttcagctctgccccttacctttgccatgtgaccttgaaccagtgccttaacctcactgtgcttcagttttctcatctgtaaaacaagaatcctcctggctgacctcacaggt
>gene=chr20_957394-958394; species=papHam
tacatcaataaggcacatgctccccaggttactgcagaccctacccctctctattgtattccaGATACTGAGGGCAAAGGTCAGCTGCCCTGCGTTCTCTTCCTTGAGCTACCTCTTAACACCCACTTCCCTCACTCACAGTAGAACACAATGTAGAGcaggggttctcaaacttggacatgcatcagattcacctagagggcctgttaaaaacacaggctgctgggccttaccttagagttgctgattgagtaggtctagacagggcctgagaatccacattgctaacaggttcccaggtgatgctgacctttgctggccctgggcccacactttgagaactactagtgtgaaatagggttaagagccagactggttggattgaaatttcagctttgccccttacccttgccatgtgaccttgaaccagtgccttaacctctctgtgcttcagttttctcatctgtaaaacaggaatcctcctggctgacctcccagat
>gene=chr20_957394-958394; species=ponAbe
tacataaataaggcatatgctccccaggttactgcagaccctacccctccctattgtattccaGATACTGAGGGCAAAGGTCAGCTGCCCTATGTTATCATCCTTGAGCTACATCTTAACACCCACTTCACTCACTCACAATAGAAAACAATGTAGAGcaggggttctcaaacttgggcatgcatcagattcacctagacggtctgttaaaaacacaagctgctgggccttaccctagagttgctgattcattaggtctgggcagggcctgagaatccacattgctaacaggttcgcaggtgatgcttacctttgctggtcctgggcccacactttgagaactactAGTGTGGAACAGGGTTAAgagccagactggttggattgaaatttcagctctgccctttacctttgccatgtgaccttgaaccagtgccttaacctcactgtgtttcagttttctcatctgtaaaacaagaatcctcctggctgacctcacaggt
>gene=chr20_957394-958394; species=rheMac
tacatcaataaggcacatgctccccaggttactgcagaccctaccCCTCTCTATTGTATTCCAGATACTGAGGGCAAAGGTCAGCTGCCCTGCGTTCTCTTCCTTGAGCTACCTCTTAACACCCACTTCCCTCACTCACAGTAGAACACAACGTAGAGcaggggttctcaaacttggacatgcatcagattcacctagagggcctgttaaaaacacaggctgctgggccttaccttagagttgctgactgagtaggtctaggcagggcctgagaatccacatggctaacaggttcccaggtgatgctgacctttgctggccctgggcccacactttgagaactactagtgtgaaatagggttaagagccagactggttggattgaaatttcagctttgccccttacctttgccatgtgaccttgaaccagtgccttaacctctctgtgcttcagttttctcatctgtaaaacaggaatcctcctggctgacctcccagat
>gene=chr20_972494-973494; species=hg19
CtttcatagaggagtgaacagagactcagagagggtgggtcactgtgccacagtcacacagcACTTAGGACCACCCTATCCTCTGAATCTGGCATGCTCAAAATGACCTTCTTTGGATGAGTTAGGTCTGCTGAGCACTTTCAAACAGAGGCAGGGCCATCTCTGACATCAGGCTCGAACGTTCTGTACACTAGGAAGAGCCCAACCTCTCCCCCCATGACGCATGACAGTTATCaccattaaagaaacactgactgtcttccaggggcgtcacatgcatagtcatcttgaaaaccatatgaggtagatgctcttattgtccccattgtattgacagacaacatcgagattcaggagtcaaatactgtcacccaagcatggcagtaacagaactgggagctgagcccaggactgtccacagcccaaatctcacactccctgcgtggcaccaggcCCTTTTAACCGTCATTGATGAGCACTCCCTATGTACCAGCAATGCG
>gene=chr20_972494-973494; species=bosTau
ccttcatagaggagtgaacagaggctcagagagggtgagtcactgtgctgtagacacatagcACTTAGGGCCTCCCTAGCCTCTGAATCTGGGCTTCCCCAAATAACTTTCTTTTGAAGAGTTAGGTCTGCCAAGGACTTTCAAACCCAGGCAGGGGCTTGTCTGACGTTAGGCTGGAACGTCCTGGACAGTA----GAGCAAG------CTTCCTATGACGCATGACTGGCgtcaccatttatt-agcacctactgtctcccaggtgggttacatgcac---aattttgacaatcctatgatgtagctgctactattgtcaccatggtactgacagacaacactgagattcagtaatgaaatatcttcacacgaacatggcagtagcagagctgggagctgagcccaggcctgt-ctgagcccaaatcccgcactccctgcccggcactagacactcttc----tCACCAACGAGCACTCACCATGTGCCGTGGGTGCC
>gene=chr20_972494-973494; species=calJac
------TAGAGGAGTGAACAGAGGCTCAGAAAGGGTGGGCCACTGTGTCACAGTCATACAGCACTTTGGGCCACCCTATCCTCTGAATCTGACATCATCAAGATGACCTTCTTTGGACGAGTTAGGTCTGCTGCGGACTTTCAAACAGAGGCAGGGCCATCTCTGACATCAGGTTTGAACGTTCTGTACACTAGGAAGAGCCCA------CGCCCCATGATGCGTGATGGTTATCACCACTGAAGAAGCACCAGCTGCCTTCCAGGGGGGTCACACGCAtagtcatcttgacaaccacatgagatagatgctattattgtccccattgtactgacagatgacatcaagattcaggagtcaaataccgtcacccaagcatggcaataacagaactaggagctgaacccagggctgt-gacagcccaaatctcgcactccctgcgtggcaccaggcCCTTTTAATGGTCATTGACGAGCACTCCCTATGCGCTAGCAATGTG
>gene=chr20_972494-973494; species=canFam
atttcacagaagagtgaacagaggctcagagagaatg-gtctctgtgccgcagtcacacagcATTTAGGACCACTCTAATCTCTGAATCTGGGCTCCTCAAAGTGACCTTCTTTTAGCAAGTTAGGTCTCCTGAGGACTTCCAAA--CAGGCAGGGACATGTCTGACATCAGGCTAGAATGTTCTGGACACTAGAAAGAGCCAA------CCTCCCATGGCGCATCATGGTTATtgccattaagtgaacacttactatctctcaggtgcgttacaaacat---aatctcaacaaccacctgacatagatgctcctatcgtctccattgtactgacagatgacgcggagattcgggagtggaatattttcacccaagcacggcggtcgcagagacaggagctggacccaTAGATGT-CACAGCCCCAATCCTACCCTCCCCAC------CTGGA-ACTCTTGA-----------GCGCTCCCCCTATTTGATAGAAAT---
>gene=chr20_972494-973494; species=equCab
CtctcatagaggaatgaacagaggcttagagaggctgagtcaccatgccacggtcacacagcACTCAGGACCACCCCATCCTCTGAACCTGGGCTCCTCAAAGTAACCTTCT------------GGTCTGCTGGGGACGTTCAAACTGAGGCAGGGGCATGTCCGATATCAGGCTGGAACGTTCTGGACACTAGAAAGAGCCAA------CCCTCCATGACGCACGACCGTTGTCACCACTGACTAGGCACCTACTGTCTCCCAGGTGGGGTACAGGCAT---CGTCT--ACAAGCGTATGATGTAGATGCTCTTGTGGTC-CCGTCATACTGAGAGATGGCAC-----------------------TCCCCCAGGCACGGCAGTAGCACAGCTGGGAGCTGAGCCCAGGCCTGT-CACAGCCCAAACCCCACACACCCTGGCT----CTGGA-CACCTCAACAGTCGCTAACGAGTGCTCCCTGTGTGCCAGGAATGCG
>gene=chr20_972494-973494; species=gorGor
CTTTCACAGAGGAGTGAA--------CAGAGAGGGTGGGTCACTGTGCCACAGTCACACAGCACTTAGGACCACCCTATCCTCTGAATCTGGCATGCTCAAAATGACCTTCTTTGGATGAGTTAGGTCTGCTGAGGACTTTCAAACAGAGGCAG-GCCATCTCTGACATCAGGCTCGAACGTTCTGTACACTAGGAAGAGCCCAACCCCCCCCTCCATGACGCATGACATTTATCACCATTAAAGAAACACTGACTGTCTTCCAGGGGGGTCACATGCAtagtcatcttgaaaaccatatgaggtagatgctcttagtgtccccattgtattgacagacaacatcgagattcaggagtcaaatactgtcacccaagcacggcagtaacagaactgggagcagagcccaggacc-tccacagcccaaatctcacactccctgc-tggcaccaggcCCTTTTAACCGTCATTGACGAGCACTCCCTATGTACTAGCAATGCG
>gene=chr20_972494-973494; species=panTro
CtttcatagaggagtgaacagagactcagagagggtgggtcactgtgccacagtcacacagcACTTAGGACCACCCTATCCTCTGAATCTGGCATGCTCAAAATGACCTTCTTTAGATGAGTTAGGTCTGCTGAGGACTTTCAAACAGAGGCAGGGCCATCTCTGACATCAGGCTCGAACGTTCTGTACACTAGGAAGAGCCCAACACCCCCCTCCATGACGCATGACAGTTATCACCATTAAAGAAACACTGACTGTCTTCCAGGGGGGTCACATGCAtagtcatcttgaaaaccatatgaggtagatgctcttattgtccccattgtattgacagacaacatcgagattcaggagtcaaatactgtcacccaagcatggcagtaacagaactgggagctgagcccaggactgtccacagcccaaatctcacactccctgcgtggcaccaggcCCTTTTAACCATCATTGACAAGCACTCCCTATGTACTAACAATGCG
>gene=chr20_972494-973494; species=papHam
-----atagaggagtgaacagagactcagagaggatgggtcactgtgccacagtcacatagcACTTAGGACCACCCTATCCTCTGAATCTGGCATCCTCAAAACGACCTTCTTTGGATGAGTTAGGTCTGCTGAGGACTTTCAAACAGAGGCAGGGCCATCTCTGACATCAGGCTCGAAC-TTCTGTATGCTAGGAAGAGCCCA------CCCCCCATGACGCATGACAGTTATCaccattaaagaagcactgactgtcttccagggg-gtcacatgcatagtcatcttgacaaccatatgaggtagatgctcttattgtccccattgtattgacagacaacatagagattcaggagtcagatactgtcacccaagcacagcagtaacagaactgggagctgagcccaagactgt-cacagcccaaatctcacactccctgcatgtcaccaggcCCTTTTAACCATCACTGATGAGCACTCCCTATATGCTAGCAATGTG
>gene=chr20_972494-973494; species=ponAbe
CtttcatagaggagtgaacagagactcagagagcgtgggtcactgtgccacagtcacacagcACTTAGGACCACCCTATCCTCTGAATCTGGCATGCTCAAAATGACCTTGTTTGGATGAGTTAGGGCTGCTGAGGACTTTCAAACAGAGGCAGGGCCATCTCTGACATCAGGCTCGAACGTTCTGTACACTAGGAAGAGCCCAAC-CCGCCTCCCATGACGCATGACAGTTATCACCATTAAAGAAACACTGACTGTCTTCCAGGGGGGTGACATGCATAGTGATCTTGAAaaccatatgaggtagatgctcttattgtccccattgtattgacagacaacatcgagattcaggagtcaaatactgtcacccaagcatggcagtaacagaactggcagctgagcccaggactgtccacagcccaaatctcacactccctgcatggcaccaggctCTCTTAACCGTCATCGACGAGCACTCCCTATGTGCTAGCAATGCG
>gene=chr20_972494-973494; species=rheMac
-----atagaggagtgaacagagactcagagagggtgggtcactgtgccacagtcacatagcACTTGGGACCACCCTATCCTCTGAATCTGGCATCCTCAAAACGACCTTCTTTGGATGAGTTAGGTCTGCTGAGGACTTTCAAACAGAGGCAGGGCCATCTCTGACATCAGGCTCGAAC-TTCTGGACGCTAGGAAGAGCCCA------CCCCCCATGACGCATGACAGTTATCaccattaaagaagcactgactgtcttccaggg--gtcacatgcatagtcatcttgacaaccatatgaggtagatgctcttattgtccccattgtattgacagacaacatagatattcaggagtcagatactgtcacccaagcatagcagtaacagaactgggagctgagcccaggactgt-cacagcccaaatctcacactccctgcatgtcaccaggcCCTTTTAACCATCACTGACGAGCACTCCCTATATGCTAGCAATGTG
>gene=chr20_996015-997015; species=hg19
AGCATCAGCAGGAAACCACCAGCCCCCACTTCCCTGTTTCTGCATGTCTGTTATTTGGTCCTTCCTGTGTGTGATGGAGGGAAAGATGGCTGTGTGTGATGGAAAAAAAGATGGTCCTGAATGAGCCTGATTCCACTTCTGGGTTCCCACACCCTCTGGTAATTCCCTCCTTTCCCCCGTTTCTGCCCTGTATCTCCTACAGTGTCTCCAGCCCTCCTTCACTCCATTTCTCCCTCTCATCATAGACTGTCTTGGAAGTTCTGCCTACAAATGTGGCAGCTGCTGTCCCACTCTTCTCTCCATCCCCTCTGGAAGCCTGGCCTCTCCCCAACTTCCTGCTCTGTTCTGTAGCTCACTCAGCGAGGACCAGTCCCTCTCTGTCATGAGATCCACTTTTTCTCTCCAACCTCCCTGTGGGCCTCTGTCCTGTCAACATCCCTCCTGACACTCTCTGTGACATTTGACCACCTGCTGGAATCAAAGAATGTGGGCTCTGCAAT
>gene=chr20_996015-997015; species=bosTau
GGTACCAGCAGGAAGCTACCAGCCCTCACGTGGCTGTTTCTGCATCCCTAGTTCTTGGTTCTTCTTATGTGAGGAGGAGGGAAAGATGGCTGCTCA---------------TGGTCCTGAACTAGCCAGATTCCTACCCCTGGGTGCAACCCCCTTTGCTAGCTTCCTTCTTCTCCTCCCCACCCTCCTCCATCTCCTCCAGTGTGTCCACCCCACCTTCACTTCACTTCTCTCTGTCATCATGAAACATCTCAGAAGTTCTGCCCATCTGTGTGGTGGCTGCTTTCTCACCCTCTTCTCCATCCTCCCTGAAGGTTTGGCTTCCAC---TCTTCCT-------------CTGTACTCAGC-GGATCTGGTCACTTTTTGTCAGGAGATCCACTTTTT------------------------------------------------------------------------------------------------------
>gene=chr20_996015-997015; species=calJac
GGCATCAGCATGAAACCACCAGCCCCCACTTCCCTGTTACTGCATGTCTATTTCTTGGTCCTTCCTGTGTGTGATGGAGGGAAAGATGGCTGCTCA---------------CGGTCCCAAATGAGCCTGATTCCACTGCTGGGTTCTCATACCCTCTAGCAGTTCCCTCCTTTTGCCCATTTCTGCCCTCTGTCTCCCACAGTGTCCCTGGCCCTCCGTTGCTCCATTTCTCCCTCTTATCATAGACCGTCTTGGAAGTTCTGCCTACAGATGCGGCAGCTGCTGTCTTGCTCCTCTCT-------------------------------------------------------------------CCAGTCCTTCTCTGTCATGAGATCCACTTTTTCTCTCCAACCTCCCTGTGGGCCTCTGTGCTGCCAACATCCTTCCTGACACTCTCTGTGACACTTGACCACCTGTTGGAATCAAAGAATGTGGGCTTTGCAGT
>gene=chr20_996015-997015; species=canFam
GGCATCAGCTGGAAGCCACTGGTCCTCACTT-CCTGTTTCTGCATGTC-----------CCCAGTGGTGCATGGTGGAGGGAAGGATGACTGCTCA---------------TGGTTCTCAGCGAGCTTGACCC--------------------ACCTGTGAGCCCTCACCCTCCTCCTGTCCTGGAGCTCCATCTCCTGGGGTGTCTCTGTCCATCCTTCGCTCTGCTTCT--CCCTCCTCACGAAACATCCCCAAAGTTCTGCCCACGCCTGTGGTGGCTGTTTTCTCGCTCTCTTCTCCGCTCCCTCCAGAAGCATGGCCTATCT---AGTTCCCGCTCCCAGGAGTAGCTGACCCAGCAGGG-CCGGTCCCTCCCCAACACGAGAGCCACTCTT-CTTCCCAA------------TCTCTGCACT-TGGGCACTCTTCTGGATGCTCCCTGTGACACTTCA-CACACACTAGAAACACAGAACCTGGGTTCTGTGTT
>gene=chr20_996015-997015; species=equCab
GGCTTCAGCGAGAA-CCACTGG----CTCCT-GCTGTTTTTGCATGTCTGGTTCTTGGTCCTTCTTGTGTGAGGTGGAGGGATAGCCAGAATCCCA-------------------CCTCTGGGACCCCACCCC---------------------TCTGTGAGTTCCCTCCTTCCCCCCATCCCTACCCTCCCTCTCCTGCAGTGTCTCCATCTCTCCTTCGCTCCACATCTGCCCCTCGTCATGAAACGTCTTAGACGTTCTGCCCACACGCGGCGCGGCTG-CTTCTCACTCGCTTCTCCACTCTC-CGGGAGGTCTGGCCTCTGC---ACTCCCTGCTCCGAGGTGTAGCTTGCTCAGCGGGGCCCGGTCCCT--CTGTCATGAGATGCACTTTGACTCTCCAACCTCCCTGTGGCCCTCTGCCCT-TGGCCACCCTTCCTGACGTTCTCCGTGACACTTCAGCACCCATTGGAAACAAAGAAAATGGGCTGTGCCGT
>gene=chr20_996015-997015; species=gorGor
GGCATCAGCAGGAAACCACCAGCCCCCACTTCCCTGTTTCTGCATGTCTGTTTCTTGGTCCTTCCTGTGTGTGATGGAGGG-------------------------AAAGATGGTCCTGAATGAGCCTGATTCCACTTCTGGGTTCCCACACCCTCTGGTAATTCCCTCCTTTCCCCCGTTTCTGCCCTCTATCTCCTACAGTGTCTCCAGCCCTCCTTCACTCCATTTCT-CCTCTCATCATAGACTGTCTTGGAAGTTCTGCCTACAAATGTGGCGGCTGCTGTCCCGCTCTTTTCTCCATCCCCTCTGGAAGCCTGGCCTCTCCCCAACTTCCTGCTCTGTTCTGTAGCTCACTCAGC-AGGACCAGTCCCTCTCTGTCATGAGATCCACTTTTTCTCTCCAACCTCCCTGTGGGCCTCTGTCCTGTCAACATCCCTCCTGACACTCTCTGTGACATTTGACCACCTGCTGGAATCAAAGAATGTGGGCTCTGCAGT
>gene=chr20_996015-997015; species=panTro
GGCATCAGCAGGAAACCACCAGCCCCCACTTCCCTGTTTCTGCATGTCTGTTTCTTGGTCCTTCCTGTGTGTGATGGAGGGAAAGATGGCTGTGTGTGATGGAAAAAAAGATGGTCCTGAATGAGCCTGATTCCACTTCTGGGTTCCCACACCCTCTGGTAATTCCCTCCTTTCCCCCGTTTCTGCCCTGTATCTCCTACAGTGTCTCCAGCCCTCCTTCACTCCATTTCTCCCTCTCATCATAGACTGTCTTGGAAGTTCTGCCTACAAATGTGGCGGCTGCTGTCCCGCTCTTCTCTCCATCCCCTCTGGAAGCCTGGCCTCTCCCCAGCTTCCTGCTCTGTTCTGTAGCTCACTCAGCGAGGACCAGTCCCTCTCTGTCATGAGATCCACTTTTTCTCTCCAACCTCCCTGTGGGCCTCTGTCCTGTCAACATCCCTCCTGACACTCTCTGTGACATTTGACCACCTGCTGGAATCAAAGAATGTGGGCTCTGCAAT
>gene=chr20_996015-997015; species=papHam
-----------------------------CTCCCTGTTTCTGCGTGTCTGTTTCTTGGTCCTTCCTGTGTGTGATGGAGGGAAAGATGGCTGTGTGTGATGGAAAGAAAGATGGTCCTGAATGAGCCTGATTCCACTTCTGGGTTCCCACACCCTCTGGTAATTCCCTCCTTCCCCCGGTTTCTGCCCTCTATCTCCTATAGCGTCTCCAGTCCTCCTTTGCTCCATTTCTCCCTCTCATCATAGACTATCTTGGAAGTTCTGCCTACAAATGTGGCGGCTGCTGCCTCGCTCCTCTCTCCATCCCCTCTGGAAGCCTGGTCTCTCCCCAACTTCCTGCTCTGTTGTGTAGCTCACTCATCGGGGACCAGT--CTCTCTGTCATGAGATCCACTTTTTCTCTCCAACCTCCCTGTGGACCTCTGTCCTGTCAACATCCCTCCTAACACTATCTGTGACATTTGACCACTTGCTGGAATCAAAGAATGTGGGCTCTGCAGT
>gene=chr20_996015-997015; species=ponAbe
GGCATCAGCAGGAAACCACCAGCTCCCACTTCCCTGTTTCTGCATGTCTGTTTCTTGGTCCTTCCTGTGTGTGACAGAGAGAAAGATGGCTGTGTGTGATGGAAAAAAAGATGGTCCTGAAGGAGCCTGATTCCACTTCTGGGTTCCCACACCCTCTGGTAATTCCCTCCTTTCCCCGGTTTCTGCCCTCTATCTCCTACAGTGTCTGCAGCCCTCCTTCACTCCATTTCTCCCTCTCATCATAGACTGCCTTGGAAGTTCTGCCTACAAATGCGGCGGCTGCTGTCCCGCTCTTCTCTCCATCCCCTCTGGAAGCCTGGCCTCTCCCCAACTTCCTGCTCTGTTGTGTAGCTCACTCAGCGAGGACCAGTCCCTCTCTGTCATGAGATCCACTTTTTCTCTCCAACCTCCCTGTGGGCCTCTGTCCTGTCAACATCCCTCCTGACACTCTCTGTGACATTTGACCACC-GCTGGAATCAAAGAATGTGGACTCTGCAGT
>gene=chr20_996015-997015; species=rheMac
GGCATCAGCAGGAAACCACCAGCCCCCACTCCCCTGTTTCTGCGTGTCTGTTTCTTGGTCCTTCCTGTGTGTGATGGAGGGAAAGATGGCTGTGTGTGATGGAAAGAAAGA-----------------------------------------------------------------------------------------------------------------------------------------------------------------------------------------------------------------------------------------------------------------------------------------------------------------------------------------------------------------------------------------------------
>gene=chr20_1017448-1018448; species=hg19
GGGGTGGGGTCAAGTTCATAAAGTCCCCAAAGAATCAAGGCCTCCTTGTTTATTTTCCCGAAAATGTTCCCCATTACCCAGAACAGCATAGGGGCCAAGCAGGCCGCAGGCAGGGAAAAAGCTTTAACCTCCCCGCTGCTCAGCTCAGCACATCACTATTTGACTTGCATTTTAAAAATAATTACAAACTTAATGAAAAAATAACCTAACCCCCAAACAGGCCAGGGACTCATGGCCAGCATTGGCAGGAGCAAGCCCCTGGCAGCTGTGAGGATGAGATGCAAAGGGTATAGAGGAACCACTGGAAGACAGGGGACACCCTTTAGATGGACACTCCCTCTCTCTAGCGCCAGCTTTGGCTCCCTATTGCCCTTTGTGTCATGCCCAAATGTCTCAGCCCATGTCTTAGAGCCAGTTTTACTCAGGCCCTATGTGGAAGACACTGGAACCCAAAGAGGAAAGGAAGTTGCTCAGGTTGTGCATTGTGTGGGACCTGATGC
>gene=chr20_1017448-1018448; species=bosTau
GGGGTAAGGGCAGGTTCATAAAGTCCCCGAAGGAGCAAGG----TCTGTTTATTTTCTCCAAAATGTTCCCCTTTACCCAGAATAGGGT-GGGGCCCAGCGGGCCGCAGGCAGGGAAAAAGCTTTAACCTCCAGCCTGCGCAGCTCAGCACGTCACAATTTGACTTGCATTTTTTTAATAATTGCAAACTTAATGAAAAAATAACCTAA-CCCCAAACACAGCAGGAACTCATGGC----ATTGGCGGGAGC----CCCTGGCAGCTATGAGGACAAGACGCAAAAGGTCCAGAGTAGCTGCTGGAAGATAAGGGATGCCCTTCATCTGGAGCCTCTCCCTCTCCATCACCAGCCTTGGCTCCCTATTGCCTGTT-TATCATACCCAAATGTCTCAGCCTAT-CCTTAGAGCAGACTTTCTTCAGGCCCTCCAGGGAGGAC-ACAG-GCCCAGAGGGGA----AAGTTG-TCAGGT-GTGTGCA-TGTGAGAGCTAC-GC
>gene=chr20_1017448-1018448; species=calJac
GGGGTGGGGTCAAGTTCATAAAGTCCCCAAAGAATCAAGGCCTCCTTGTTTATTTTCCCGAAAATGTTCCCCTTTACCCAGAACAGCATGGGGGCCAAGCAGGCCGCAGGCAGGGAAAAAGCTTTAACCTCCTGCCTGCTCAGCTCAGCACATCGCTATTTGACTTGCATTTTAAAAATAATTACAAACTTAATGAAAAAATAACCTAACCCCCAAACAAGCCAGGGACTCATGGTCAGCACTGGCAGGAGCAAGCCCCTGGCAGCAGTGAGGATGAGATGCAAGGGGTACAGAGGAGCCACTGGAAGACAGAGGACACCCTTTATATGAACACTCCCTCTCTCTAGAGCCAGCATTGGCTCCCTATCGCCCTTTGTATCCTGCCTAAATCTCTCAACCTATGTCTTAGTGCCATTTTTACTCACGCTC--TGTGGAAGACACTAGAACCCAAAGGGGAAATGAAGTTGCTCAGGTTGTGCATTGTGTGGGACCTGATGC
>gene=chr20_1017448-1018448; species=canFam
GGGGTAGGGTCAAGTTCATAAAGTCCCCAAAGCATCAAGGCCTCCTTGTTTATTTTCCCGAAAATGTTGCCCTTTACCCAGAACAGGGTGGGGGCCCAGTGGGCCGCAGGCAGGGAAAAAGCTTTAACCTCCAGCCTGCTCGGCTCAGCATGTCACAATTTGACTTGCATTTTTTTAATAATTGCAAACTTAATGAAAAAATAACCTAACCCCAAAACACAGCAGGGACTCATGGCTAGTATTGGCGAGAGC----CCCTGGCAGCTGTGAGGACAAGATGCAAAGGGT--AGAGGA-CCAGTGGAGGACAGCGGGTACCCTTCATCTGGAGACTCTCTCTCTCCAGAGCCAGGCTTGGTTCCCCATTGCCTTTTGTGTCATGCCCAACTGTCTCAGCCTAGGTCTTAGAGCTGATTTTCCTCAGATCTTATGTAGAGGACTCTGGGACCCAGAGGGGTGAGGACATGG-C--AGTTGTAGGCTGTGTGAGAGCTGATGC
>gene=chr20_1017448-1018448; species=equCab
GGGGCAGGGTCAAGTTCATAAAGGCCCCAAAGGATCAAGGCTGCCTTGTTTATTTTCCCAAAAATGTTCCCCTTTACTCAGAACAAGGGGGCGG-GCAGCGGGCCCCAGGCAGGGAAAAAGCTTTAACCTCCAGCCTGCTCAGCTCAGCACGTCACAACTTAACTTGCATTTTTTTAATAATTGCAAACTTAATGAAAAACTAACCTAACCCCAAA--ACAGCAGGGTCTCATGGTCAGCATTGGCGGGAGC----CCCTGGCAGCTATGAGGACATGATGCAAAGGGTACAGAGGAACCACTGGAAGACAGGCGATGCTCTTCATCTGGAGACTGCCTCTCTCCAGGGCCAGCCTTGGCTCCCTATTGCCTTTTGCATGATGCCCAACTGTCTCAGCCTCTGCCTTAGAGCGGATTTTCCTCAGGTCCAATGTAGAGGAC-CTGGGAGCCACAGGGGAAGGGAAGTCG-TCAGGTCATGTGTCGTGTGAGGGCTGATGC
>gene=chr20_1017448-1018448; species=gorGor
GGGGTGGGGTCAAGTTCATAAAGTCCCCAAAGAATCAAGGCCTCCTTGTTTATTTTCCCGAAAATGTTCCCCATTACCCAGAACAGCATAGGGGCCAAGCAGGCCGCAGGCAGGGAGAAAGCTTTAACCTCCTCCCTGCTCAGCTCAGCACATCACTATTTGACTTGCATTTTAAAAATAATTACAAACTTAATGAAAAAATAACCTAACCCCCAAACAGGCCAGGGACTCATGGCCAGCATTGGCAGGAGCAAGCCCCTGGCAGCTGTGAGGATGAGATGCAAAGGGTATAGAGGAACCACTGGAAGACAGGGGACACCCTTTAGATGGACACTCCCTCTCTCTAGTGCCAGCTTTGGCTCCCTATTGCCCTTTGTGTCATGCCCAAATGTCTCAGCCCATGTCTTAGAGCCAGTTTTACTCAGGCCCTATGTGGAAGACACTGGAACCCAAAGAGGAACGGAAGTTGCTCAGGTTGTGCATTGTGTGGGACCTGATGC
>gene=chr20_1017448-1018448; species=panTro
GGGGTGGGGTCAAGTTCATAAAGTCCCCAAAGAATCAAGGCCTCCTTGTTTATTTTCCCGAAAATGTTCCCCATTACCCAGAACAGCATAGGGGCCAAGCAGGCCACAGGCAGGGAAAAAGCTTTAACCTCCCCCCTGCTCAGCTCAGCACATCACTATTTGACTTGCATTTTAAAGATAATTACAAACTTAATGAAAAAATAACCTAACCCCCAAACAGGCCAGGGACTCATGGCCAGCATTGGCAGGAGCAAGCCCCTGGCAGCTGTGAGGATGAGATGCAAAGGGCATAGAGGAACCACTGGAAGACAGGGGACACCCTTTAGATGGACACTCCCTCTCTCTAGCGCCAGCTTTGGCTCCCTATTGCCCTTTGTGTCATGCCCAAATGTCTCAGCCCATGTCTTAGAGCCAGTTTTACTCAGGCCCTATGTGGAAGACACTGGAACCCAAAGAGGAAAGGAAGTTGCTCAGGTTGTGCATTGTGTGGGACCTGATGC
>gene=chr20_1017448-1018448; species=papHam
GGGGTGGGGTCAAGTTCATAAAGTCCCCAAAGAATCAAGGCCTCCTTGTTTATTTTCCTGAAAATGTTCCCCTTTACCCAGAACAGCGTGGGGGCCAAGCAGGCCGCAGGCAGGGAAAAAGCTTTAACCTCCCGCCTGCCCAGCTCATCACATCACTATTTGACTTGCATTTTAAAAATAATTGCAAACTTAATGAAAAAATAACC-AACCACCAAACAGGCCAGGGACTCATGGCCAGCATTGGCAGAAGCAAGCCCTTGGCAGCTGTGAGGATGAGATGTAAGGGGTATAGAGGAGTCACTGGAAGACAGGGGACACTCTTTAGATGGACACTCCCTCTCTCTAGCGCCAGCTTTGGCTCCCTATTGCCCTTTGTATCATGCCCAAATGTCTCAACCCATGTCTTAGAGCCAGTTTTACTCAGGCCCTATGTGGAAGACACTGGAACCCAAAAGGGAAAGGAAGTTGCTCAGGTTGTGCATTGTGTGGGGCCTGATGC
>gene=chr20_1017448-1018448; species=ponAbe
GGGGTGGGGTCAAGTTCATAAAGTCCCCAAAGAATCAAGGCCTCCTTGTTTATTTTCCCGAAAATGTTCCCCTTTACCCAGAACAGCATAGGGGCCAAGCAGGCCGCAGGCAGGGAAAAAGCTTTAACCTCCCCCCTGCTCAGCTCAGCACACCACTATTTGACTTGCATTTTAAAAATAATTACAAACTTAATGAAAAAATAACCTAACCCCCAAACAGGCCAGGGACTCATGGCCAGCATTGGCAGGAGCAAGCCCCTGGTAGCTGTGAGGATGAGATGCAAAGGGTATAGAGGAACCACTGGAAGACAGGAGACACCCTTTAGATGGACACTCCCTCTCTCTAGCACCAGCTTTGGCTCCCTATTGCTCTTTGTATCATGCCCAAATGTCTCAGCCCATGTCTTAGAGCCAGTTTCACTCAGGCTCTATGTGGAAGACACTGGAACCCAAATGGGAAAGGAAGTTGCTCAGGTTGTGCATTGTGTGGGACCTGATGC
>gene=chr20_1017448-1018448; species=rheMac
GGGGTGGGGTCAAGTTCATAAAGTCCCCAAAGAATCAAGGCCTCCTTGTTTATTTTCCTGAAAATGTTCCCCTTTACCCAGAACAGCGTGGGGGCCAAGCAGGCCGCAGGCAGGGAAAAAGCTTTAACCTCCCGCCTGCCCAGCTCATCACATCACTATTTGACTTGCATTTTAAAAATAATTGCAAACTTAATGAAAAAATAACC-AACCGCCAAACAGGCCAGGGACTCATGGCCAGCATTGGCAGAAGCAAGCCCTTGGCAGCTGTGAGGATGAGATGTAAGGGGTATAGAGGAGTCACTGGAAGACAGGGGACACTCTTTAGATGGACACTCCCTCTCTCTAGCACCAGCTTTGGCTCCCTATTGCCCTTTGTATCATGTCCAAATGTCTCAACCCATGTCTGAGAGCCAGTTTTACTCAGGCCCTATGTGGAAGACACTGGAACCCAAAAGGGAAAGGAAGTTGCTCAGGTTGTGCATTGTGTGGGACCTGATGC
>gene=chr20_1025234-1026234; species=hg19
CATCTGGTAAATCTGGGCTTGGAGTTTGGAGGATCGGAAACAGGAACGACCTCTCTGGGGACAGTTCTTAAGTTCTAATGGAGCAACTCTTCACAGAGGGACTTGCAAAGCTCTTAATTAAAGTTACCATCAGAACAAAGACTCTCTGAAGCAAGAATTTGGACCCCAATGGAGTCCTGAATCCAGGCAACCAAGCTTGCATAAGTGTGCAACACAAAGGCAAATGAGTCCCCAAGGAAGAAGAGGCTCCATCCTCAGCTTGCTGCCCTTGTCTGAGGGAAGCACCATGCCCTACAGCTGACATTTACTGAGTTTGCATCCGTTgactcttttggttgcagaaaactggctcagacaaaaaggggatttgctggactgaaaaggccaggctggagctatggtgcagcaggatctaagggcttaagtgatgtctttagggtggggtttctctccatttttttctgctcagcatccttcagaatccacttcattcccagAGT
>gene=chr20_1025234-1026234; species=bosTau
CATCAGATAGTATCAGG-------TCTGGATCATTGAAAATAGGAA---CATCATTGAGGATGGACCCTAAATTCTCATGGAGCAACTCTTTGCAGAGGGGCTTGCAAAGCCCATGATTAAAGGTACCATCAGAACAAAAACTCTCTGAAATAAATGTTTGGACTCCATCAGAGCCCCTAGTACAGGGAACCAGGCCTGATT--TTGTGCACCACAAAATCAAGTGAG-GCCTGAGGAATAAAAGGC------------ATGCAGCCCGT--GTGAGGGCCGCACCAC--------CCTCACGT---CTATGTCTGTATCAGTTGACTCCTTTGTTTGCGGcaaactggatcacacaaaaaggggatcgactgaactggaaagcccaggctggagctccggta-ggcaggatgtaaggactccaatgatgtcattaaggt-gaattt----cca--tttttttgctcagcattctctagtgttggcttcatgctcagg-T
>gene=chr20_1025234-1026234; species=calJac
----------------gcttgGAGTTTGGATGATTAGAAACAGGAACAACATCTCTGGGGACAGTTCTTAAGTTCTAATGGAGCAACTCTTCACAGAGGGGCTCGCAAAGACCTTAATTAAAGTTACCATCAGAACAAAGAGTCTCTGAAGCAGGAATCTGGACCCCATTGGAGCCCTAAATGCAGGGCACCGAGCCTGTGTAAGTGT--AACACAAAGGCAAATGAGTCCCCAAGGAAGAAGAGGCTCCGTCCTCAGCTTTCTGCCCTTGTCTGACGGAAGCA-CATGCCCTAAAGCTGACATTTACTGAGTTTGGATTTGCTGACTCTTT-GGTGGTGGAaaactggctcagacaaaaatgggatttgctggactgaaaagcccaggctggaactacggtgcaacaggatctaa-ggctcaagtgatattgctggggtggggtttctctccatttttt--tgctcagcatccttcggggtccactttattcccagAGT
>gene=chr20_1025234-1026234; species=canFam
CATCTAAAAAAATCAGGTGTGGAGCTCAGATAATTGGAAACAGGAA---CATCTCTGGGGATGGTCCCTAAATTCTCATGGAGTAAGTCCTCACACAGAGGCTTGCAAAGCCCTTAATTAAAGATATCATCAGAACACAAATTCTTTGAAGCAAAAGTTTGGACCCCATCAGAGCCCCAAATCCAGGGAACCAGGCCTGCCTCAGTGTGCAGCACAAAACCAAATGAG-GCCTGAGGAAGACAGGGCTCCGTCCTTCGCATGCTGCCCAC--ATGAGGGATG--CTAT--CCTACTGCTAACATGGATTGTGTTTTTATCAGTTGACTCCTCTGATTGTGG----------------aaaaggggattttttggactggaaatcccaggctggagcttcgatggggcagggtctaaggactccaatgataccatcagaa----atttctctcca--tttctctgctcagcatccttcagagttggcttcatccccagggt
>gene=chr20_1025234-1026234; species=equCab
CATCTGGTAAAATCAGGCTTGGAGTTCGGATAATTGGAAACAGGAATGGCATCTCCGGGGACGGTCCCTAAATTCTCCTGGAGCAACTCTTCACAGAGGGGC-TGCAAAGCCCTGAATTAAAGGCACCCTCAGAGCAAAAGCTCTCCAAAGCAAAAG-TTGGACCCCATCAGAGCCCTGAATCCGGGGAACCAGGCCTTCCTGA--GTGCCACACAGAAACAAACGAA-GCCTGAGGAAGAGAAGGCTCCATCCTTGACTTGCTGCCCAT--GGGAGGGACACGCCAT--CCCAC-------ACTGACTGC------ACCAATTGTCTCCTTTGGTTGTGGcaaactggctgatgcaaaaaggaggcttcctggactgaaaagcccaggctggagctccggtacggct-ggtctaagggcaccaatgatgtcattggggt-gtggttctctcca--tttttctgctcagcatgcttcacagttggtttcattcccagggt
>gene=chr20_1025234-1026234; species=gorGor
CATCTGGTAAATCTGGGCTTGGAGTTTGGATGATCGGAAACAGGAACGACCTCTCTGGGGACAGTTCTTAAGTTCTAATGGAGCAACTCTTCACAGAGTGACTTGCAAAGCTCTTAATTAAAGTTGCCATCAGAACAAAGACTCTCTGAAGCAAGAATTTGGACCCCAATGGAGTCCTGAATCCAGGCAACCAAGCTTGCATAAGTGTGCAACACAAAGGCAAATGAGTCCCCAAGGAAGAAGAGGCTCCGTCCTCAGCTTGCTGCCCTTGTCTGAGGGAAGCACCATGCCCTACAGCTGACATTTACTGAGTTTGCATCTGTTgactcttttggttgcagaaaactggctcagacaaaaaggggatttgctggactgaaaaggccaggctggagctatggtgcagcaggatctaagggctcaagtgatgtcgttagggtggggtttctctccgtttttttctgctcagcatccttcagaatccacttcattcccagAGT
>gene=chr20_1025234-1026234; species=panTro
CATCTGGTAAATCTGGGCTTGGAGTTTGGATGATCGGAAACAGGAACGACCTCTCTGGGGACAGTTCTTAAGTTCTAATGGAGCAACTCTTCACAGAGGGACTTGCAAAGCTCTTAATTAAAGTTACCATCAGAACAAAGACTCTCTGAAGCAAGAATTTGGACCCCAATGGAGTCCTGAATCCAGGCAACCAAGCTTGCATAAGTGTGCAACACAAAGGCAAATGAGTCCCCAAGGAAGAAGAGGCTCCGTCCTCAGCTTGCTGCCCTTGTCTGAGGAAAGCACCATGCCCTACAGCTGACATTTACTGAGTTTGCATCCGTTgactcttttggttgcagaaaactggctcagacaaaaaggggatttgctggactgaaaaggccaggctggagctatggtgcagcaggatctaagggctcaagagatgtcattagggtggggtttctctccgtttttttctgctcagcatccttcagaatccacttcattcccagAGT
>gene=chr20_1025234-1026234; species=papHam
CATCTGGTAAATCTGGGCTTGGAGTTTAGATGATTGGAAACAGGAACGAACTCTCTGGGGACAGTTCTTAAGTTCTAATGGAG-AAATCTTCACAGAGGGGCTTGCAAAGCCCTTAATTAAAGTTACCATCAGAACAAAGATTCTCTGAAGCAAGAATTTGGACCCCATTGGAGTCCTGAATCCAGGCAACCAAGCTTGCATAAGTGTGCAACACAAAGGCGAATGAGTCCCCAAGGAAGAAGAGGCTCCATCCTCAACTTGCTGCTCTTGTCTGAGGGAAGCACCATGCCCTACGGCTGACATTTACTGAGTTTGCATCCGTTGACTCTTTTGGTTGTGGAaaactggctcagacaaaaatgggatttgctggactgagaaggccagactggagctacagtgcagcaggatctaagggcccaagtgatgttgttggcgtggggtttctctccatttttttctgctcagcatccttcagagtccacttcattcccagAGT
>gene=chr20_1025234-1026234; species=ponAbe
CATCTGGTAAATCTGGGCTTTGAGTTTGGATGATTGGAAACAGGAACGACCTCTCTGGGGACAGTTCTTAAGTTCTAATGGAGCAACTCTTCACAGAGGGACTTGCAATGCTCTTAATTAAAGTTACCATCAGAACAAAGACTCTCTGAAGCAAGAATTTGGACCCCACTGGAGTCCTGAATCCAGGCAACCAAGCTTGCATAAGTGTGCAACACAAAGGCAAATAAGTCCCCAAGGAAGAAGAGGCTCCGTCCTCAGCTTGCTGCCCTTGTCTGAGGGAAGCACCATGCCCTACAGCTGACATTTACTGAGTTTGCATCCGTTGACTCTTTAGGTTGCGGAaaactggctcagacaaaaacgggatttgctggactgaaaaggccaggctggagctatggtgcagcaggttctaagggctcaagtgatgtcgttagagtggggtttctctctgtttttttctgctcagcatccttcagaatccacttcattcccagAGT
>gene=chr20_1025234-1026234; species=rheMac
CATCTGGTAAATCTGGGCTTGGAGTTTAGATGATTGGAAACAGGAACGATCTCTCTGGGGACAGTTCTTAAGTTCTAATGGAG-AAATCTTCACAGAGGGGCTTGCAAAGCCCTTAATTAAAGTTACCATCAGAACAAAGATTCTCTGAAGCAAGAATTTGGACCCCATTGGAGTCCTGAATCCAGGCAACCAAGCTTGCATAAGTGTGCAACACAAAGGCGAATGAGTCCCCAAGGAAGAAGAGGCTCCATCCTCAACTTGCTGCTCTTGTCTGAGGGAAGCACCATGCCCTACGGCTGACATTTACTGGGTTTGCATCCGTTgactcttttggttgtggaaaactggctcagacaaaaatgggatttgctggactgagaaggccagactggagctacagtgcagcaggatctaagggcccaagtgatgttgttggcgtggggtttctctccatttttttctgctcagcatccttcagagtccacttcattcccagAGT
>gene=chr20_1058184-1059184; species=hg19
gttcgagagcagcctggccaacatggtgaaaccccgtctctactaaaaatacaaaaattagacggacatgggctaatttgatgggcgcctgtaatcccagaggcttggatgtgagaatctcttgaacctgggaggcgaaggttgcagtgagtcaagattgtgccactgcactccagcctgggcaacagagtaagaccctgtctcaaaaacaaaaacaacaaaaaaCTAGATCCAGCCCTACTTCCGCCCTCCACTTTCTCCCTGCCATCCCTCCAAAGAGATGTCAGGACTAAAAAAGACAGGTAGAGGCTGACTCCCATTCAGATTCCCCCTTCTTGGCACAGGACAGAAACTGAGGTAATTCCACAGGTGGCGTCTACACAGACAGTTCTGAGCAGCCTCTTGCAGATTTCTGTGGGTCAGAGAATCGAGGAGAGCCAGGCATTTCAAGGTGGCACAGGTGAGGCATCAAAAGCTAATAGTCCTGGCTGAAAATCAGG
>gene=chr20_1058184-1059184; species=bosTau
----------------------------------------------------------------------------------------------------------------------------------------------------------------------------------------------------------------------------aaaaactagatcctgtcctgCGTCCATCCTCTACATTTGCCTT-CGATCCCTTCAAGGAGATGTCAAGATGAGAAAAGACAGACACTGGCTGAGTCCCAGCTAGATTCCTCCTTCTTGGCCCAGTTCAGGAGCTGAAA-AATTCTGCATGAAGTGCCTAGGTAGACACCTCTGAGTAACCTCCTGCAGATTTCTGCAGGTCAGAGAATCCAGGTGAGCCTGACACCTGACAGTGGCAGCTGTGAGGCAACAAAAGCCAATAGGCTCAGCTAAAAATCAAA
>gene=chr20_1058184-1059184; species=calJac
gttcaaagccagcctggccaacatggtgaaaccccatctctactaaaaatacaaaaattagccggacatggactaatttggtgggcgcctgtaatcccaggtacttggaagtgagactctcttgaaccgggaaggagaaggttgcagtgagctaagatcatgtcactgcactccagcctgggcaaaagagtgagatcctgtctcaaaaac--aaaca--aaaaaaCTAGATCCAGCCTTACTTCTGCCCTCCCCTTTCCCCCTCCCATTCCTCTGAAGAGATGTCAGGACTAAAGAAGACAGTCAGAGGCCAATTCCCATTCAGAGTCCCTCTGCTTGGCACAGGATAGAAAATGAAGTCATTCTGTGGAAGGTGTCTACACACACAG-----------CTCTTGCAGATTCCTGTGGGTCAGAGAATCAAGAAGAGCCAGACACTTCA---------AGGTGAGGCATTAAAAGCTAATACTCCTGGCCGGAAATCAAG
>gene=chr20_1058184-1059184; species=canFam
-----------------------------------------------------------------------------------------------------------------------------------------------------------------------------------------------------------------------------------AGATTGAGTCTGGCTTCCACTCTCC-TTCTGCACCC-TCATCCCTTCGGGGACATGTCAGGGTAAAAAAAGACAGGAGTTGGCTGAGTCATAGCCAGAGCCCTCCTTCTTATCACCATATAG------GAA-AATTCTTCAGGAGTTGCCTAGAGAAACAG------ATTACCTCTCACAGATTCCCACAGGTCAGAGAATCGAGGTGAATCAGGCACCTGAAGGTGGCACAGGTGAAGCATCAAAAACTAATAGTCCTGGCTAAAAATCAGA
>gene=chr20_1058184-1059184; species=equCab
----------------------------------------------------------------------------------------------------------------------------------------------------------------------------------------------------------------------------agaaactaggtTGAGCCTCACTTCCACCCTCA-CCTTAGCTTT-GCATCCCTTCAAGGAGATGTCAGGGTGAAGAGAGATGGGTACTGGCTGAGTCCCAGCTGGATCCCCCCATCTTGGCACAGTACAG-GAGCTGAA-AATTCTGCAGAGGGTGCCTTGGCAGACTG------TAGCC-CCCAACAGAT-CCCACAGGTCAGAGAGTCGAGGTGAGCCAGGCGCCTGAAGACGGCACAGGTGAGGCATCGAAAGCCAACAGTCCCGACTGAAAATCAG-
>gene=chr20_1058184-1059184; species=gorGor
-----------------------------------------------------------------------------------------------------------------------------------------------------------------------------------------------------------------------------------AGATCCAGCCCTACTTCCGCCCTCCACTTTCTACCTGCCATCCCTCCAAAGAGATGTCAGGACTAAAAAAGACAGGTAGAGGCTGACTCCCATTCAGATTCCCCCTTCTTGGCACAGGACAGAAACTGAGGTAATTCCACAGGTGGTGTCTACAAAGACAGTTCTGAGCAGCCTCTTGCAGATTTCTGTGGGTCAGAGAATTGAGGAGAGCCAGGCATTTCAAGGTGGCACAGGTGAGGCATCAAAAGCTAATAGTCCTGGCTGGAAATCAGG
>gene=chr20_1058184-1059184; species=panTro
--------------------------------------------------------------------------------------------------------------------------------------------------------------------------------------------------------------------------------------------------------------------------------------------------------------------------------------------------------------------------------------------------------------------------------------------------------------------------------------------------------------------
>gene=chr20_1058184-1059184; species=papHam
gttcaagaccaacctggccaacatggcgaaatcccgtctctactaaaaatacaaaaattagacggacatgggctaatttggtgggtgcctgtaatcccagagacttggacatgagaatctcttgaacctgggaggtgaaggttgcagtgagccaagattgtgccactgcactccagcctgggcaacagagtaagaccctgtctcaaaaacaaaaacaacaaaaaaCTAGATCCAGCCCTACTTCTGCCCTCCACTTTCTCCTTGTCATCCCTCCAAAGAGATGTCAGGACTAAAAAAGACAGGCAGAGGCTGACTGCCATTCAGATTCCCCCTTCTTGGCACAGGACAGGAACTGAGGTAATTCTGCAGGTGGTGTCTACACAAACAGTTCTGAGCAGCCTCTTGCAGATTTCTGCAGGTCAGAGAATTGAGAAGAGCCAGGCATTTCAACGCGGTGCAGGTGAGGCATCAAAAGCTAATAGTCCTGGCTGGAAATCAGG
>gene=chr20_1058184-1059184; species=ponAbe
gttcgagagcagcctggccaacatggtgaaaccccgtctctactaaaaatacaaaaattagatggacatgggctaatttggtgggcgcctgtaatcccagaggcttggatgtgagaatctcttcaacctgggaggcgaaggttgcagtgagccaagatcgtgccactgcactccagcctgggcaacagagtaagactctgtttcaaaaacaaaaacaacaaaaaaCTAGATCCAGCCCTACTTCCGCCCTCCACTTTCTCCCTGCCATCCCTCCAAAGAGATGTCAGAACTAAAAAAGACCAGCAGAGGCTGACTCCCATTCAGATTTCCCCTTCTTGGCACAAGATAGAAACTGAGGTAATTCCGCAGGTGGTTTCTACACAGACAGTTCTGAGCAGCCTCTTGCAGATTTCTGCAGGTCAGAGAATCGAGGAGAGCCA-GCATTTCAAGGTGGCACAGGTGAGGCATCAAAAGCTAATAGTCCTGGCTGGAAATCAGG
>gene=chr20_1058184-1059184; species=rheMac
gttcaagaccaacctggccaacatggtgaaatcccgtctctactaaaaatacaaaaattagacggacatgggctaatttggtgggtgcctgtaatcccagagacttggacacgagaatctcttgaacctgggaggtgaaggttgcagtgagccaagattgtgccactgcactccagcctgggcaacagagtaagaccctgtctcaaaaacaaaaacaacaaaaaaCTAGATCCAGCCCTACTTCTGCCCTCCACTTTCTCCTTGTCATCCCTCCAAAGAGATGTCAGGACTAAAAAAGACAGGCAGAGGCTGACTGCCATTCAGATTCCCCCTTCTTGGCACAGGACAGGAACTGAGGTAATTCTGCAGGTGGTGTCTACACAAACAGTTCTGAGCAGCCTCTTGCAGATTTCTGCAGGTCAGAGAATTGAGAAGAGCCAGGCATTTCAACGCGGCGCAGGTGAGGCATCAAAAGCTAATAGTCCTGGCTGGAAATCAGG
>gene=chr20_1058342-1059342; species=hg19
tgtgccactgcactccagcctgggcaacagagtaagaccctgtctcaaaaacaaaaacaacaaaaaaCTAGATCCAGCCCTACTTCCGCCCTCCACTTTCTCCCTGCCATCCCTCCAAAGAGATGTCAGGACTAAAAAAGACAGGTAGAGGCTGACTCCCATTCAGATTCCCCCTTCTTGGCACAGGACAGAAACTGAGGTAATTCCACAGGTGGCGTCTACACAGACAGTTCTGAGCAGCCTCTTGCAGATTTCTGTGGGTCAGAGAATCGAGGAGAGCCAGGCATTTCAAGGTGGCACAGGTGAGGCATCAAAAGCTAATAGTCCTGGCTGAAAATCAGGATGAGGAGGGCACAGGAGCTGCCAGCATGAAGCGATGACATGTAGGACTAGATGTTCTTCCTGTTCTGGGATTTTGTGAGCCTCTCAGGACTTAAACAAGCTGGTGGGGAAGAAAAGTCTTAAACTGACTGTGATTGCCACCTCAATCCCTACTCTTC
>gene=chr20_1058342-1059342; species=bosTau
--------------------------------------------------------------aaaaactagatcctgtcctgCGTCCATCCTCTACATTTGCCTT-CGATCCCTTCAAGGAGATGTCAAGATGAGAAAAGACAGACACTGGCTGAGTCCCAGCTAGATTCCTCCTTCTTGGCCCAGTTCAGGAGCTGAAA-AATTCTGCATGAAGTGCCTAGGTAGACACCTCTGAGTAACCTCCTGCAGATTTCTGCAGGTCAGAGAATCCAGGTGAGCCTGACACCTGACAGTGGCAGCTGTGAGGCAACAAAAGCCAATAGGCTCAGCTAAAAATCAAAATGAGGAAGGCGCAGGAGCAGGCAGCTTGATTGCAG----------ACAAGATGCTCCTCC-ATCCAGGGATTGTGTGATGCCCTGTAGACCTGGACAACCCAGCAGGGAAGAAGACTATTAAATGG----AGATTTCAacctctgtctctgctcctc
>gene=chr20_1058342-1059342; species=calJac
catgtcactgcactccagcctgggcaaaagagtgagatcctgtctcaaaaac--aaaca--aaaaaaCTAGATCCAGCCTTACTTCTGCCCTCCCCTTTCCCCCTCCCATTCCTCTGAAGAGATGTCAGGACTAAAGAAGACAGTCAGAGGCCAATTCCCATTCAGAGTCCCTCTGCTTGGCACAGGATAGAAAATGAAGTCATTCTGTGGAAGGTGTCTACACACACAG-----------CTCTTGCAGATTCCTGTGGGTCAGAGAATCAAGAAGAGCCAGACACTTCA---------AGGTGAGGCATTAAAAGCTAATACTCCTGGCCGGAAATCAAGATGAGGAGGGCACAGGAGCTGCTGACATGAAGGGATAACATGCAGGACTAGGTGTTCTTCTTGTTCTGGGATTTTGTAAGCCTC-CAGGACTT----AAGCTGGTGGGGAAGAAGAGTCTTAAACTGACTATGATTTCCACCTCAATCCCTACTCTTC
>gene=chr20_1058342-1059342; species=canFam
---------------------------------------------------------------------AGATTGAGTCTGGCTTCCACTCTCC-TTCTGCACCC-TCATCCCTTCGGGGACATGTCAGGGTAAAAAAAGACAGGAGTTGGCTGAGTCATAGCCAGAGCCCTCCTTCTTATCACCATATAG------GAA-AATTCTTCAGGAGTTGCCTAGAGAAACAG------ATTACCTCTCACAGATTCCCACAGGTCAGAGAATCGAGGTGAATCAGGCACCTGAAGGTGGCACAGGTGAAGCATCAAAAACTAATAGTCCTGGCTAAAAATCAGAATGAAGAAGTTGCAGGGGCAGAGAGCATAGC---------TGTAGGACTAGCTACTCCTCCCATGTGGGGATTATATAAGCACTTTAGGATTTAGACAACCTAGCAG---AGAAGAACATTAAACTGACTGAGATTTCAACCTCCATCTCTATtcctc
>gene=chr20_1058342-1059342; species=equCab
--------------------------------------------------------------agaaactaggtTGAGCCTCACTTCCACCCTCA-CCTTAGCTTT-GCATCCCTTCAAGGAGATGTCAGGGTGAAGAGAGATGGGTACTGGCTGAGTCCCAGCTGGATCCCCCCATCTTGGCACAGTACAG-GAGCTGAA-AATTCTGCAGAGGGTGCCTTGGCAGACTG------TAGCC-CCCAACAGAT-CCCACAGGTCAGAGAGTCGAGGTGAGCCAGGCGCCTGAAGACGGCACAGGTGAGGCATCGAAAGCCAACAGTCCCGACTGAAAATCAG---GAGGACGGCGCAGGAGCAGCCAGCATGACAGCAGGACATGTAGGACCAGAAGCTCCCCCCACCCTGGGATTATGTGAGCCCCTCAGGATTTACACAACCCAGGAGGGAAGAAGAATATTAAACGGAC--AGATTTCAacctccatctctactcctc
>gene=chr20_1058342-1059342; species=gorGor
---------------------------------------------------------------------AGATCCAGCCCTACTTCCGCCCTCCACTTTCTACCTGCCATCCCTCCAAAGAGATGTCAGGACTAAAAAAGACAGGTAGAGGCTGACTCCCATTCAGATTCCCCCTTCTTGGCACAGGACAGAAACTGAGGTAATTCCACAGGTGGTGTCTACAAAGACAGTTCTGAGCAGCCTCTTGCAGATTTCTGTGGGTCAGAGAATTGAGGAGAGCCAGGCATTTCAAGGTGGCACAGGTGAGGCATCAAAAGCTAATAGTCCTGGCTGGAAATCAGGATGAGGAGGGCACAGGAGCTGCCAGCATGAAGCGATGACATGTAGGACTAGATGTTCTTCCTGTTCTGGGATTTTGTGAGCCTCTCAGGACTTAAACAAGCTGGTGGGGAAGAAGAGTCTTAAACTGACTGTGATTGCCACCTCAATCCCTACTCTTC
>gene=chr20_1058342-1059342; species=panTro
--------------------------------------------------------------------------------------------------------------------------------------------------------------------------------------------------------------------------------------------------------------------------------------------------------------------------------------------------------------------------------------------------------------------------------------------------------------------------------------------------------------------
>gene=chr20_1058342-1059342; species=papHam
tgtgccactgcactccagcctgggcaacagagtaagaccctgtctcaaaaacaaaaacaacaaaaaaCTAGATCCAGCCCTACTTCTGCCCTCCACTTTCTCCTTGTCATCCCTCCAAAGAGATGTCAGGACTAAAAAAGACAGGCAGAGGCTGACTGCCATTCAGATTCCCCCTTCTTGGCACAGGACAGGAACTGAGGTAATTCTGCAGGTGGTGTCTACACAAACAGTTCTGAGCAGCCTCTTGCAGATTTCTGCAGGTCAGAGAATTGAGAAGAGCCAGGCATTTCAACGCGGTGCAGGTGAGGCATCAAAAGCTAATAGTCCTGGCTGGAAATCAGGGTGAGGAGGGCACAGGAGCTGCCAGCATGAAGGGATGATGTGTAGGACTAGATGCTCTTCCTGTTCTGGGATTTTGTGAGCCTCTCAGGACTTAAACAAGCTGGTGGGGAAGAAGAGTCTTAAACTGACTGTGGTTGCCACCTCAATCCCTACTGTTC
>gene=chr20_1058342-1059342; species=ponAbe
cgtgccactgcactccagcctgggcaacagagtaagactctgtttcaaaaacaaaaacaacaaaaaaCTAGATCCAGCCCTACTTCCGCCCTCCACTTTCTCCCTGCCATCCCTCCAAAGAGATGTCAGAACTAAAAAAGACCAGCAGAGGCTGACTCCCATTCAGATTTCCCCTTCTTGGCACAAGATAGAAACTGAGGTAATTCCGCAGGTGGTTTCTACACAGACAGTTCTGAGCAGCCTCTTGCAGATTTCTGCAGGTCAGAGAATCGAGGAGAGCCA-GCATTTCAAGGTGGCACAGGTGAGGCATCAAAAGCTAATAGTCCTGGCTGGAAATCAGGATGAGGAAGGTACAGGAGCTGCCAGCATGAAGGGATGACATGTAGGACTAGATGTTCTTCCTGTTCTGGGATTTTGTGAGCCTCTCAGGACTTAAACAAGCTGGTGGGGAAGAAGAGTCTTAAACTGACTGTGATTGCCACCTCAATCCCTACTCTTC
>gene=chr20_1058342-1059342; species=rheMac
tgtgccactgcactccagcctgggcaacagagtaagaccctgtctcaaaaacaaaaacaacaaaaaaCTAGATCCAGCCCTACTTCTGCCCTCCACTTTCTCCTTGTCATCCCTCCAAAGAGATGTCAGGACTAAAAAAGACAGGCAGAGGCTGACTGCCATTCAGATTCCCCCTTCTTGGCACAGGACAGGAACTGAGGTAATTCTGCAGGTGGTGTCTACACAAACAGTTCTGAGCAGCCTCTTGCAGATTTCTGCAGGTCAGAGAATTGAGAAGAGCCAGGCATTTCAACGCGGCGCAGGTGAGGCATCAAAAGCTAATAGTCCTGGCTGGAAATCAGGGTGAGGAGGGCACAGGAGCTGCCAGCATGAAGGGATGACGTGTAGGACTAGATGCTCTTCCTGTTCTGGGATTTTGTGAGCCTCTCAGGACTTAAACAAGCTGGTGGGGAAGAAGAGTCTTAAACTGACTGTGGTTGCCACCTCAATCCCTACTGTTC
>gene=chr20_1077342-1078342; species=hg19
cctgttttttcactttatgtacatggaatcatgcagtacagtacagtattgtgtctggcttctttcattgaaaattataattgtgaaattcatccatgttgttgcatgaattagaagctcatttatttttgttgctctttagttttctatatatgagtaaaccacaatttatttattcattttactggcaatgtactttaacatttttcccagtttggggcttttgtagaattctatgaacactttgtatttgtcttctggtgcacatgggtactcatttatattaggcataaacctaggagtagaattgatagtccacagggtatgcatatatttggctttattagatactatcaattttccaaagctgctgtaccaatgtaaagtaagatgtataaaagtttcacttgccctacattcttgtttatacttggcattgtcagagttttcctttttagccattctggtgaatgtgtagagttatctcattgaggcgtaaa
>gene=chr20_1077342-1078342; species=bosTau
cctgg-tttatattt---atacacagaatcatgcagtacgtatc--tattgtgtctgtcttctttcactaaaaattatg-ttgtgagactcatccatcttgtcacataaagtaaaaac-tattcatttttatagccctttagctttctat-tacaaacataccacaatttatatattcattccactggccacggacgtt-gaatcattcccagtttggggctattacagaattatacaaaccctttttgtatactttctggtgctcatttggactaatttctatagggtataaacctgagagtgaaattgctgg-ccataaggtgtgcatatatctggcttA-tgagacactgtcagttttcaaaagtggctgtactgatttaaaccaatatgtg--aaagtttcagtcgttccacacccttgtctgtacttggcagtgtcagatctttcctttttaaccatcttggtgagtgtgtagaggtatctcattgaggctgaaa
>gene=chr20_1077342-1078342; species=calJac
cctgtttttgcactttatgtacatggaattatacagtacgtatc--tattgtgtctggcttctttcattgaaaattgtaattgtgaaattcatccatgttgttgcatgaagtagaagctcatttatttttattgctctttagttttctat-tatgagtaaaccacaagttatttatttattttactggcaatgtactttagcattattccaagtctggggctttggtaaaagtctgtgaacactttgtatttgtcttctggtgcacataggtactcatttatgttagctataaacctaggagtagaactgctaggccacagggtttgcatatattgtgccttattagatactatcaattttccaaagttgctgtgccaacgtaaagcaagatgtataaaagtttcagttgtcttacattcttgtctacacttggtattgtcagacttttcctttttagccattctgatgaatgtgtagagatatctcatcgaggcttaca
>gene=chr20_1077342-1078342; species=canFam
--------------------------------------------------------------------------------------------------------------------------------------------------------------------------------------------------------------------------------------------------------------------------------------------------------------------------------------------------------------------------------------------------------------------------------------------------------------------------------------------------------------------
>gene=chr20_1077342-1078342; species=equCab
cctggttttaagcttgatgtacatggaatcatacagcatgtgtc--tactgtgtctggcttctttcattcaaaattatgcttgtgggattcatccatcttgtcacatgaattaggaactcgcttatttttattgttctttagttttctgtgtacgaatataccacaatttattcattcatcccactggcgatggacgtttgaactgttcccagtttggggctatgacagaattctatgaacactttgtatatatcttctggccctcatgcggactaatttctattgggtataaccctaggagtggaattgctgg-ccatacggtgtgcatacatttggcttt-ctagacactgtcagttttccaaagtatctgtaccaatttaagccaagatgcctagaaggttcagttgctccatatccttgtctgcatgtggtattgtcagactttctctttttagccattttagcgagtatgtgaagttatctcattgaggctgacg
>gene=chr20_1077342-1078342; species=gorGor
cctgtttttgcactttatgtacatggaatcatgcagtacagtacagtattgtgtctggcttctttcattgaaaattataattgtgaaattcatccatgttgttg------------------------------------------------------------------------------------------------------------------------------------------------------------------------------------------------------------------------------------------------------------------------------------------------------------------------------------------------------------------------------------------------------------
>gene=chr20_1077342-1078342; species=panTro
[truncated: 13,548,033 more chars]
