# Supplementary material for: Combining phylogenetic footprinting with motif models incorporating intra-motif dependencies
Source: BMC Bioinformatics. 2017 Mar 1;18:141. doi: 10.1186/s12859-017-1495-1 (PMC5333389; doi:10.1186/s12859-017-1495-1)
Supplement: Supplementary file 2 — Sequence data. This archive contains data files of alignments of the ChIP-seq positive regions and negative control regions for each of the 35 TFs in FASTA format. (ZIP 83763.2 kb) [file 12859_2017_1495_MOESM2_ESM.zip › NRSF/NRSF_pos.txt]

>gene=chr20_656163-656480; species=hg19
AGGGGTGGTAGGTGGGGGCCGGCACCCCGCTGCACTGGAAGCCGTCCCCTTTGATCTTCTTTACCAGGAAGGAgcgcggcatggcgcggccggcgcggggctcggtgcggggaggcggccggccgggcgcgATCGGCTGTGTCCGCGCGGGTTTTCAGCACTGGACAGCTCCCAGCGGGCTGGAGCGCGGGAGGCCGCTCGGAGCCGGCACCGGTGGCGGCGGCCCCGGCTCGGGCTCGGGCTTGGCGGCGGCGGCGCGCAGACAGGGGATCGCGGGAGCTGCGCTCAGCACTCCGGCTGCCGGCTTTATATGGGAC
>gene=chr20_656163-656480; species=bosTau
AGGGGTGATAGGTGGGGGCCGGCACCCCGCTGCACTGGAAGCCGTCGCCTTTGATCTTCTTTACCAGGAAGGAGCGGGGCATGGTGCGACTGGCGTGGGACTCGGTGGGGGGAGGAGGCCAGCCGGGCGCGATTGGC--TGTCTGCGCGGGGTTTCAGCACTGGACAGCTCCCAgcgggc-ggcgggcgggcggcagcgcggagccggcaccggtggcggcggccccggcTGTGGCTCCCGCTCGGCGGCGGCGGCTCTCAGACAGGCGATCGCTGGAGCTGTGCTCAGCACTCCGGCTGCCGGCTTTATATGGGAC
>gene=chr20_656163-656480; species=calJac
AGGGGTGGTAGGTGGGGGCCGGCACCCCGCTGCACTGGAAGCCGTCCCCTTTGATCTTCTTTACCAGGAAGGAGCGCGGCATGGTGCGACTGGCGGGGGGCTCGGTGGGGGGAGGCGGCCAGCCGGGCGCGATTGGC--TGTCCGCGCGGGTTTTCAGCACTGGACAGCTCCCAgcgggcgggcgggcgggcggCCGTTTGGAGCCGGCCCGGGTGGCGGCGGCCCCggatcgggctcgggctcggCGGCGGCGGCGCGCAGACAGGGGATCGCTGGAGCTGTGCTCAGCACTCCGGCTGCCGGCTTTATATGGGAC
>gene=chr20_656163-656480; species=canFam
AGGGGTGGTAGGTGGGGGCCGGCACCCCGCTGCACTGGAAGCCGTCCCCTTTGATCTTCTTTACCAGGAAGGAGCGCGGCATGGTGCGACTGGCGGGGGGCTCGGTGGGGGGAGGCGGCCAGTCGGGCGCGATTGGC--TGTCAGAGCGGGGTTTCAGCACTGGACAGCTCCCA------------GCGGGCGGCAGCGCGGAGCCGGCACCGGTGGCGGCGGCCCCGGCTC-GGCTCCCGCTCGGCGGCGGCGGCGCGCAGACAGGCGATCGCTGGAGCTGTGCTCAGCACTCCGGCTGCCGGCTTTATATGGGAC
>gene=chr20_656163-656480; species=equCab
----------------------------------CGGGGAGCAGTCT------GTGTTCTATACCAAGGAGGTACACTACATGCCTAGGCTTGCTCGAGTCTCCTGTGAGGGAGGTGGCCAGCCGGCCGGGTTTGGC--GGATCTCACGAGTTTTCAGCTCTGGAAAAGCTCCATCTGGGGGGCGGACAGGCGGCAGTCCGGAGCGTGCCACGGTGGCGGCGGCCACCGCTCAGGCTTCCGCTCGGCGGCGGCGGCGCGCAGACAGGCGATCGCTGGAGCTGTGCTCAGCACTCCGGCTGCCGGCTTTATATGGGAC
>gene=chr20_656163-656480; species=gorGor
-----------------------------------------------------------------------------------------------------------------------------------------------------------------------------------------------------------------------------------------------------------------------------------------------------------------------------
>gene=chr20_656163-656480; species=panTro
AGGGGTGGTAGGTGGGGGCCGGCACCCCGCTGCACTGGAAGCCGTCCCCTTTGATCTTCTTTACCAGGAAGGAGCGCGGCATGGTGCGACTGGCGGGGGGCTCGGTGGGGGGAGGCGGCCAGCCGGGCGCGATTGGCTGTGTCCGCGCGGGTTTTCAGCACTGGACAGCTCCCGGCGGGCTGGAGTGCGGGGGGCCGCTCGGAGCCGGCACCGGTGGCGGCGGCCGCggctcgggctcgggctcggTGGCGGCGGCGCGCAGACAGGGGATCGCAGGAGCTGTGCTCAGCACTCCGGCTGCCGGCTTTATATGGGAC
>gene=chr20_656163-656480; species=papHam
AGGGGTGGTAGGTGGGGGCCGGCACCCCGCTGCACTGGAAGCCGTCCCCTTTGATCTTCTTTACCAGGAAGGAGCGCGGCATGGTGCGACTGGCGGGGGGCTCGGTGGGGGGAGGCGGCCAGCCGGGCGCGATTGAC--TGTCCGCGCCGGTTTTCAGCACTGGACAGCTCCCAGCGGGCCGGCGGGCGGGAGGCCGCTCGGAGCCGGCACCGGTGGCGGCGGCCCCAGCTCGGGCTCGGGCTCGGCGGCGGCGTCGCGCAGACAGGGGATTGCAGGAGCTGTGCTCAGCACTCCGGCTGCCGGCTTTATATGGGAC
>gene=chr20_656163-656480; species=ponAbe
AGGGGTGGTAGGTGGGGGCCGGCACCCCGCTGCACTGGAAGCCGTCCCCTTTGATCTTCTTTACCAGGAAGGAGCGCGGCATGGTGCGACTggcggggggctcggTGAGGGGAGGCGGCTAGCCGGGCGCGATTGGT--TGTCCGCGCGGGTTTTCAGCACTGGACAGCTCCCAGCGGGCTGGAGTGCGGGAGGCCGCTCGGAGCCGGCACCGGTGGCGGCGGCCccggctcgggctcaggctcggCGGCGGCGGCGCGCAGACAGGGGATCGCAGGAGCTGTGCTCAGCACTCCGGCTGCCGGCTTTATATGGGAC
>gene=chr20_656163-656480; species=rheMac
AGGGGTGGTAGGTGGGGGCCGGCACCCCGCTGCACTGGAAGCCGTCCCCTTTGATCTTCTTTACCAGGAAGGAGCGCGGCATGGTGCGACTGGCGGGGGGCTCGGTGGGGGGAGGCGGCCAGCCGGGCGCGATTGAC--TGTCCGCGCCGGTTTTCAGCACTGGACAGCTCCCAgcgggcgggcgggcgggAGGCCGCTCGGAGCCGGCACGGGTGGCGGCGGCCCCTgctcgggctcgggctcggCAGCGGCGGCGCGCAGACAGGGGATCGCAGGAGCTGTGCTAAGCACTCCGGCTGCCGGCTTTATATGGGAC
>gene=chr20_859422-859726; species=hg19
aTTAAATAAAATATTTCAATCAGCTACATAAATAGTAGAGCAAACTTTGTTCAGTGACAGCGCAGCCACTGCAAGATTTCAGCAACACAGAAATGTAAAACTGAGAGTGTGGGGAATGTCATGTCCCAATGCCCTTGGACAGAACAAGAATTCAGCACCAAGGACAGGGGCACACCCAAGGCCCGCTCCCCAATTTAGTCACGATGCAATGCGGGTTAGCCTGATGGTTAATATTCAGGGTTCTTTTGTGTATTTCTGCACCTGGACACCCTATTCCTCCTTGCCATTTTAATGGTTGTTTAAA
>gene=chr20_859422-859726; species=bosTau
a---aCTTAAAAACTTAAATCCGCTGCATACATGGCTGAGCAAACTTTGTTCAGTGACATGGCAGCCACTGCAAAATTTCAGTAAC--AGAAATGTAAAACAAAGAGCACTGAG-GTGGAGTGTCCCAACACCCTTAGCCAGGACAGTAATTCAGCACTAAGGACAGGG-CACACCTAAGCCCCACTCCCCATTTTA--------GTACCACTGATCAGCCTAATGGTTTATAGTCAGCA--CTCTTGTGTATTTCTGCTTTTGAGCACCCTCTTGCTTTTTGCCATTTGAATAATTCTTTAAA
>gene=chr20_859422-859726; species=calJac
aTTAAATAAAAGATTTCAATCAGCTACATAAACAGTAGAGCAAACTTCGTTCAGTGACAGTGCAGCCACTGCAAGACTTCAGCAACATAGAAATGTAAAACTGAGTGTG-GGGAAATGTCATGTCTCAATGCCCTTGGACAGAGCACTAATTCAGCACCAAGGACAGAGGCACACACAAGGCCCACTCCCTATTTTAGTCCCCATGCAGTGTGGATTAGCCCGATGGTTAATATTCACTGGTCTTTTGTGCATTTCTGCATCTGCACACCCTAGTCCTCCTTTTCATTTTAATAATTGTTTAAA
>gene=chr20_859422-859726; species=canFam
a---aaCTAAAGATTTTAATCAGCTGCATAAATTGCAGAGCAAATTTTGTTCAGTGACATGGCAGCTGCTGCAAGATTTCAGCAACACAGAAATGCAAGGCTAAGCACGTTAGGTGTCACGTGTCCCAAT------GCCCAGAGCAATGGTTCAGCACCAAGGACAGGGGCACACCTAAGCCCCACTCCCCATTTTAGTCCCGCGGTGCTGCTGATTGGCCTAATGATTAATCTTCAGTGCTCTTTGTA-------TACTTCTGAGTATCCTATTTCTTCTTGCTATTTTAATAATTATTTAAA
>gene=chr20_859422-859726; species=equCab
a-----CTGAAGATTTTAATCAGCTGCATAAACTGTAGAGCAAACTTCGTTCAGTGACATGACAGGCACTGCAAAATTTCAGCAACATAGAAATGGGAAGCTAGGAGCATTTGTTATCACGTGTCCCAATGCCCGCGGCCAGAACAATAGTTCAGCACCAAGGACAGGGGCACACGTAAGCCCCACTCCCCACTTTAGTCGTGCTATTTGCCTGATTAGCCTAATGGTTAATACCCAGGACTCTTTTTGATATTTCTGCCTCTGAGCACTCTATTTCTTTCTGCCACTTTAATGATGGTTTAAA
>gene=chr20_859422-859726; species=gorGor
---------------------------------------GCAAACTTTGTTCAGTGACAGCGCAGCCACTGCAAGATTTCAGCAACACAGAAATGTAAAACTGAGAGTGTGGGGAATGTCATGTCTCGATGCCCTTGGGCAGAACAAGAATTCAGCACCAAGGACAGGGGCACACCCAAGGCCCGCTCCCCAATTTAGTCACGATGCAATGCGGGTTAGCCTGATGGTTAATATTCAGTGTTCTTTTGTGTATTTCTGCACCTGGACACCCTATTCCTCCTTGCCATTTTAATGGTTGTTTAAA
>gene=chr20_859422-859726; species=panTro
aTTAAATAAAATATTTCAATCAGCTACATAAATAGTAGAGCAAACTTTGTTCAGTGACAGCGCAGCCACTGCAAGATTTCAGCAACACAGAAATGTAAAACTGAGAGTGTGGGGAATGTCATGTCCCAATGCCCTCGGACAGAACAAGAATTCAGCACCAAGGACAGGGGCACACCCAAGGCCCGCTCCCCAATTTAGTCACAGTGCAATGCGGGTTAGCCTGATGGTTAATATTCAGGGTTCTTTTGTGTATTTCTGCACCTGGACACCCTATTCCTCCTTGCCATTTTAATGGTTGTTTAAA
>gene=chr20_859422-859726; species=papHam
aTTAAAT-AAGTATTTCAATCAGCTACATAAATAGA---GCAAACTTTGTTCAGTGACAGCGCAGCCACTGCAAGATTTCAGCAACACAGAAATGTAAAACTGAGAGTGTGGGGAATGTCATGTCCCAATGCCCTTGGACAGAACAAGAATTCAGCACCAAGGACAGGGGCACACCCAAAGCCCGCTCCCCAATTTAGTCACGATGCAGTGCGGATTAGCCTGATGGTTAATATTCAGTGTTCTTTTGTGTACTTCTGCACCTGGACACCCTATTCCTCCTTGCCATTTTAATTATTGTTTAAA
>gene=chr20_859422-859726; species=ponAbe
aTTAAATAAAATATTTCAATCAGCTACATAAATAGTAGCACAAACTTTGTTCAGTTACAGCGCAGCCACTGCAAGATTTCAGCAACACAGAAATGTAAAACTGAGAGTGTGGGGAATGTCGTGTCCCAATGCCTTTGGACAGAACAAGAATTCAGCACCAAGGACAGGGGCACACCCAAGGCCCGCTCCCCAATTTAGTCACGATGCAATGCGGTTTAGCCTGATGGTTAATATTCAGTGCTCTTTTGTGTATTTCTGCACCTGGACACCCTATTCCTCCTTGCCATTTTAATGGTTGTTTAAA
>gene=chr20_859422-859726; species=rheMac
aTTAAAT-AAGTATTTCAATCAGCTACATAAATAGA---GCAAACTTTGTTCAGTGACAGCGCAGCCACTGCAAGATTTCAGCAACACAGAAATGTAAAACTGAGAGTGTGGGGAATGTCATGTCCCAATGCCCTTGGACAGAACAAGAATTCAGCACCAAGGACAGGGGCACACCCAAAGCCCGCTCCCCAATTTAGTCACGATGCAGTGCGGATTAGCCTGATGGTTAATATTCAGTGTTCTTTTGTGTACTTCTGCACCTGGACACCCTATTCCTCCTTGCCATTTTAATTATTGTTTAAA
>gene=chr20_865734-866039; species=hg19
TTAGCCCTTTCTTGCACCAGGTGCCGCAACAACACCAGCAGCTGGCGCAGGCTGTGCTGCTGGTCCTGCAGGAGGCTGGAGTTGTGCCTGACACCGCGCAGGCCGCGCTCGATGTTGGTGAGGGCGGCGCTCTGGCGGCTCAGCGTGTTCAGCAGCTTCGCCTTCTTGCTGAGGATGCTGGCCAGCTCCTCCTGCTGCTTGGTCTCCAGGGCCTGCAACCGCTTCTCGAGCGCGCTGCGGGGTAGGGGGCGCACAGAGGTGAGCCTGGCATCCTCGCGAAGCACGCACCCCCGCGCGCCTCCCCG
>gene=chr20_865734-866039; species=bosTau
ATGACGC------GCACCAGGCGCTGCACCGACTCGAGCAGCTGGT---------GCTGCTGGCGCTGCAGGAGGCTGGAGTTGCTGCTGGCGGCGCGCAGGGTGCGCTCGAGGCCGGCGAGGGCGCCGCTCTGGCGGCCCAGCAGGCGCCGCAGTCGCTCCTTCTCGCCGCGGAGGCTGGCCAGCTCCGCCTGCTGCTGTGTCTCCAGGGCTTGCACCCGCGTCTCCAGCGCGCTGCGGGGAGGAGCGCAC--AGGAGTGAACCCGCCGCCCCCACCGTGCAGTCACACTCA-AGGCTTTCCCG
>gene=chr20_865734-866039; species=calJac
TTAGCCCTTTCTTGCATCCGGTTCCGCCACACCACCAGCTGCTGGCGCAGTTGGTGCTGCTGTTCCTGCAGGAGACTGGAGTTGTGCCTGAGACCTTGCAGGCCGAGCTCGATGTTGGTGAGGGCAGCGCTCTGGCGGCTCAGCGCATTCAGCAGCTGCTCCTTCTTACTGAGGAGGCTGGCCAGCTCCTCCTGCTGCTTCATTTCCAGGGCCCGCAACCGCGCCTCTAGCGTGCTGCCGGGTAGAGGGTGCACAGTGGTGAGCCTGCGGTCCTCGCGAAGCATGTGCCCCCGCGTGCCTCCCTG
>gene=chr20_865734-866039; species=canFam
ACGACGC------GCACCAGGCGCTGCACGGACTCCAGCAGCTGGC---------GCTGCTGGCGCTGCAGGAGGCTGGAGTTGCTGCTGGCGGCGCGCAGGCTGCGCTCGAGGCCGGCGAGGGCGCCGCTCTGGCGGCCCAGCAGACGCCGCAGCCGCTCCTTCTCGCCGCGGAGAGAAGCCAGCTCCGCCTGCTGCTGCGTCTCCAGGGCCTGCACCCGCGTCTCCAGCGCGCTGCGGGACGGGGCGCAC--GAGCGTCAGCCCGCTGTCCCCACCGCGCTGCCACACTCGCGCGCTTGCCCG
>gene=chr20_865734-866039; species=equCab
ACGACGC------GCACCAGGCGCTGCACCGACTCCAGCAGCTGGC---------GTTGCTGGCGCTGCAGGAGACTGGAGTTGCTGCTGGCGGCGCGCAGGCTGCGCTCGAGGCCGGCGAGGGCGCCGCTCTGGCGGCCCAGCAGGCGCCGCAGCCGCTCCTTCTCGCCGCGGAGGCTGGCCAGCTCCGCCTGCTGCTGCGTCTCCAGGGCCTGCACCCGCGTCTCCAGGGCGCTGCGGG-CGGGGCGCA---GAG-GTAAGCCCGCCGTCCCCACCAGGCAGTCACACGCGCGCGCTT---CG
>gene=chr20_865734-866039; species=gorGor
TTAGCCCTTTCTTGCACCAGGTCCCGCAACAACACCAGCAGCTGGCGCAGGCTG-----------------------------------------------------------------------------------------------------------------------------------------------------------------------------------------------------------------------------------------------------------
>gene=chr20_865734-866039; species=panTro
TTAGCCCTTTCTTGCACCAGGTCACGCAACACCACCAGCAGCTGGCGCAGGCTGTGCTGCTGGTCCTGCAGGACGCTGGAGTTGTGCCTGACACCGCGCAGGCCGCGCTCGATGTTGGTGAGGGCGGCGCT------------------------------------------------------------------------------------------------------------------------------------------------------------------------------
>gene=chr20_865734-866039; species=papHam
----------CTTGCACCAGGTCCCGCAACAACAGCAGCAGCTGGCTCAGGCTGTGCTGCTGGTCCTGTAGTAGGCTGGAGTTGTGCCTGACATCGCGCAGGCGGCGCTCGATGTTGGTGAGGGCGGCGCTCTGGCGGCTCAGCGTGTTCAGCAGCTTCGCCTTCTTGCTGAGGATGCTGGCCAGCTCCTCCTGCTGCTTGGTCTCCAGGGCCTGCAACCGCTTCTCGAGCTCGCTGCGGGGTAGGGAGCGCACAGAGATGAGCCTGGCATCCTCACGAAGCATGCACCCC-------------G
>gene=chr20_865734-866039; species=ponAbe
TTAGCCCTTTCTTGCACCAGGTCCCGCAACAACACCAGCAGCTGGCGCAGACTGTGCTGCTGGTCCTGCAGGAGGCTGGAGTTGTGCCTGACACCGCGCAGGCCGCGCTCGATGTTGGTGAGGGCGGCGCTCTGGCGGCTCAGCGTGTTCAGCAGCTTCGCCTTCTTGCTGAGGATGCTGGCCAGCTCCTCCTGCTGCTTGGTCTCCAGGGCCTGCAACCGCTTCTCGAGCGCGCTGCGGGGTAGGGGGCGCACAGAGGTGAGCCTGACATCCTCGCGAAGCACGCACCCCCGCGCGCCTCCCCG
>gene=chr20_865734-866039; species=rheMac
TTAACCCTTTCTTGCACCAGGTCCCGCAACAACAGCAGCAGCTGGCTCAGGCTATGCTGCTGGTCCTGTAGGAGGCTGGAGTTGTGCCTGACATCGCGCAGGCGGCGCTCGATGTTGGTGAGGGCGGCGCTCTGGCGGCTCAGCGTGTTCAGCAGCTTCGCCTTCTTGCTGAGGATGCTGGCCAGCTCCTCCTGCTGCTTGGTCTCCAGGGCCTGCAACCGCTTCTCGAGCTCGCTGCGGGGTAGGGGGCGCACAGAGATGAGCCTGGCATCCTCGCGAAGCATGCACCCCGGCGCGCCTCCCCG
>gene=chr20_1152139-1152466; species=hg19
ggccacacagaccacaaatcctggctccaagtccagggcgtttccaGTAAGCACTGTCCAAATCAGTCATGGAGGTCCCTGAGTGACAAAAATATGCAGGACCCCTTCTTTCCCCCTCCCAGTTCCCGCAGCTAGGCTGAGTGTTAAGAGGAAGGTGCCATACAGGTTCAGCACCCTGGTCAGCGCCCAGCCTCCCTAAAGCCGCTGGAGGAGGCCTTTGGAGCCAGCTCAGGTCAGTGTCTGCTGCTTCCTTACCCAGGATGGCCCACTCTTGGGGACAGACAGGCATCCTGAGAGGAGGGGGCCTGGACCTAGGTGTCTTGCCAC
>gene=chr20_1152139-1152466; species=bosTau
TGCCACAAAGACTACAAATCCTAGCC-------CCAAACTTGTGTATCAAACATTACCCCCAACAGTCATATTGGTCTCTGAGTGACAAAAATATG---ACCCCCCTCCTCCCTCTTCTTTCTCCCCTCAGCCAGGCTG-----TAAGAGGAAGGGGCCATGCAGCTTCAGCACCCTGGTCAGCGCCCACC-TAGGCACAGCTGCCAGACGAAGCCTTTGGGCG-AGGGTAGGCCAATGTCGACTGCTCCCCAGTCCAGGATGGCCCTCCTCT-GGGATAGACAGGCATCC---AGGAAGGA----TGAACCTAGGTATTCTGCC-T
>gene=chr20_1152139-1152466; species=calJac
ggccacacagaccacaaatCCTGGCTTCAAGTCCAAAGCATTTCCAGTAAACAGTG-CTAAATCAGTCATTGAGGTCCTTGAGTGGCAAAAATATGAAGGAACCCTTCTTTCCCCCTCCCAGTTCCCGCAGCTAGGCTGTG--TTAAGAGGAAGGTGTCATACAGGTTCAGCACCCTGGTCAGCGCCTAGCCTCCCTAAAGCCGCTGGAGGAGGCCTTTGGGGCCAGGTCAGGTCAGTATCTGCTGTTCCCAGACCTAGGATGGCC--------------------CATTCTGAGAGGAGGGGGCCTGGACCTAGGTGTCTTGCCAC
>gene=chr20_1152139-1152466; species=canFam
agctt--cagaccacaAACTGTAGCT-----------------CCACT--AAACTGCCCAAAACAGTCATGTTGGTCTCATAG--------------GAGTCTCCTTCCTTCT-----CTCCTCCCCTCAGCTAGGCTGAGTGTT-AGAGGAAGG-GCCATCCAGGTTCAGCACCCTGGTCAGCACCAACCTTCGGTGC----------AGCTGCCTTTGG----AGGATAAGCCAGTGGTGGCTACTCTCTGATCCAGGATAATCCATTCCTGGGGGCAGGCAGGCATGGTAAGAGAAAAGGGCCTGGACCTAGGTGTTGTGCC-T
>gene=chr20_1152139-1152466; species=equCab
ggacacaaagACCACAAATCCTAGCT------CCAAAACTTTCCCACTAAACACTGCCCAAAACAGTCATGTTGGTTCCTGAGTGACAAAAATTTGAGAATCCCCTTCTTCTC-----TTCCCTTTCTCAGCTAGCCTGTGTGTTAAGAGGAAGGCGCTGTACAGGTTCAGCACCCTGGTCAGCGCCCACCTTATGCGCGCCGGCCAGAGGCAGCCTTTTGGCC-AGGATAGGCCAGTGCCTGCTGCTCCC--GCTCAGGGTGGCCGACCCCAGGGGACAGGCAGGCATCCTAAGAGAAGGGAACCTGGACCTAGGTGTCCTGCC-T
>gene=chr20_1152139-1152466; species=gorGor
ggccacacagACCACAAATCCTGGCTCCAAGTCCAGGGCGTTTCCAGTAAGCACTGTCCAAATCAGTCATGGAGGTCCCTGAGTGACAAAAATATGAGGGACCCCTTCTTTCCCCCTCCCAGTTCCCGCAGCTAGGCTGAGTGTTAAGAGGAAGGTGCCATACAGGTTCAGCACCCTGGTCAGCACCCAGCCTCCCTAAAGCCGCTGGAGGAGGCCTTTGGAGCCAGCTCAGGTCAGTGTCTGCTGCTTCCTCACCCAGGATGGCCCACTCTTGGGGACAGACAGGCATCCTGAGAGGAGGGGGCCTGGACCTAGGTGTCTTGCCAC
>gene=chr20_1152139-1152466; species=panTro
ggccacacagaccacaaatCCTGGCTCCAAGTCCAGGGCGTTTCCAGTAAGCACTGTCCAAATCAGTCATGGAGGTCCCTGAGTGACAAAAATATGAGGGACCCCTTCTTTCCCCCTCCCAGTTCCCGCAGCTAGGCTGAGTGTTAAGAGGAAGGTGCCATACAGGTTCAGCACCCTGGTCAGCGCCCAGCCTCCCTAAAGCCGCTGGAGGAGGCCTTTGGAGCCAGCTCAGGTCAGTGTCTGCTGCTTCCTCACCCAGGATGGCCCACTCTTGGGGACAGACAGGCATCCTGAGAGGAGGGGGCCTGGACCTAGGTGTCTTGCCAC
>gene=chr20_1152139-1152466; species=papHam
ggtcacacagACCACAAATTGTGGCTCCAAGTCCAAGGCATTTCCAGTGAGCACTGCCCAATTCAGTCATGGAGGTCCCTGAGTGACAAAAATATGAGGGACCCCTTCTTTCCCCGTCCCAGTTCCCGCAGCTAGGCTGAG----AAGAGGAAGGTGCCATACAGGTTCAGCACCCTGGTCAGCGGCCAGCCTCCCTAAAGGCGCTGGAGGAGGCGTTTGGAGCTAGGTCAGGACAGTGTCTGCTGCTTCCTCACCCAGGATGGCCCACTCCTGGGGACAGGCAGGCATCCTGAGAGGAGGGGGTCTGGACCTAGGTTTCTTGCCAC
>gene=chr20_1152139-1152466; species=ponAbe
ggccacacagACCACAAATCCTGGCTCCAAGTCCAGGGCATTTCCAGTAAGCACTGTCCTAATCAGTTATGGAGGTCCCTGAGTGACAAAAATATGAGGGACCCCTTCTTTCCCCCTCCCAGTTTCCGCAGCTAGGCTGAGTGTTAAGAGGAAGGTGCCACACAGGTTCAGCACCCTGGTCAGCGCCCAGCCTCCCTAAAGCCGCTGGAGGAGGCATTTGGAGCCAGGTCAGGTCAGTGTCTGCTGCTTCCTCACCCAGGATGGCCCACTCTTGGGGACAGACAGGCATCCTGAGAGGAGGGGGCCTGGACCTAGGTGTCTTGCCAC
>gene=chr20_1152139-1152466; species=rheMac
ggtcacacagaccacaaatTGTGGCTCCAAGTCCAAGGCATTTCCAGTGAGCACTGCCCAATTCAGTCATGGAGGTCCCTGAGTGACAAAAATATGAGGGACCCCTTCTTTCCCCGTCCCAGTTCCCGCAGCTAGGCTGAG----AAGAGGAAGGTGCCATACAGGTTCAGCACCCTGGTCAGCGGCCAGCCTCCCTAAAGGCGCTGGAGGAGGCGTTTGGAGCTAGGTCAGGACAGTGTCTGCTGCTTCCTCACCCAGGATGGCCCACTCCTGGGGACAGGCAGGCATCCTGAGAGGAGGGGGTCTGGACCTAGGTTTCTTGCCAC
>gene=chr20_1960112-1960357; species=hg19
TTGTTGCACAGAACAAATTGGTTTGCCTTTCTCCCTCCTTGATCATTTAAGCATTCAAGAGGCTGCTCTCAATCATTTCCGAAAGAGGTTTTCACTCCCTTCTGTAAGGAGTTAGGCACTGTCCAGGGTACCAACATGACTGGGAGTTCAGGAAGTCAGTTCTTCAAGAGGTGCTTTTCTGAACAATGAGGACTCAGAGTACACTGACTAAACATTAAACCCACTAGAAGACTGGACCCTCTACT
>gene=chr20_1960112-1960357; species=bosTau
CTGTTGCACAGAACAAATTGGTTTGTCTCACT-CCTGCTTGATTGTTTCAGCATTCAGAAGGCGGCTCTCAACCATTTTGGAAAAAGATTTTCACTCCCATCTGTGAGAAGTTGGGTGCTGTCCAGGGTATCAACACGGACTGGAGTCCAGGAACCAGGTTCTTCAAAAGGTGTGTTTCTAAACAACGCAAACTCAGAGTACACTGACTGAACATTTAATCCACTGGGAGACGGAACTCTGTAGC
>gene=chr20_1960112-1960357; species=calJac
TTGTTGCACAGAACAAATTGGTTTGCCTTGCTCCCTCCTTGATCATTTAAGCATTCAAGAGACTGTGCTCAATCATTTCTGAAAGGGGTTTTCACTCCCTTCTGTAAGGAGTTGGGGACTATCCAGGGTACCAACATGACTGGGAGCTCAGGAAGTCAGTTCTTCACGAGGTGCTTTTCTGAACAATGAGGACTCAGAGTACACTGACTAAACATTAAACCCACTAGACGACTGGACCCTCTACT
>gene=chr20_1960112-1960357; species=canFam
TTGCTGCACAG-----ATTGCTTTGTCTTGCTCCCTTCTGGATCATTTCAGTATTCAGTGGGCTGCTCTC-ACCATTTGGG-GAGGGGTTTTCATGCCCTTCCTTGAG--GCTGGGTGCTATCCAAGGTACCAACATGAACTGGAGTCCAGGAACCTGGTTCTTCAAGAGGTATGTTTCTAAATGAGGAGAACGCAGAGAACT-CAACTGAACACAT-GCCCACTGGAGGACTGAACTCTCTCGT
>gene=chr20_1960112-1960357; species=equCab
TTGTTGCACAGAGAAAATTGGTTTGCCTTGCTCCCTCCTTGATCGTTCCAGCATTCACAGGGCTGCTCTCAACCATTTAGGAGAGGCATTTTCACGCCCTT-GGTGAGGAGTTGGGCGCTGTCCAGGGTACCAACATGAACTGGAGTCCAGGAACTCCGCTCTTCAAGACATGTGTTTCTACGCTATGAGAAGTCAGACCACAGTAACTGACCATTCAACCCACTAGAAGACTA-----------
>gene=chr20_1960112-1960357; species=gorGor
TTGTTGCACAGAACAAATTGGTTTGCCTTTCTCCCTCCTTGATCATTTAAGCATTCAAGAGGCTGCTCTCAATCATTTCCGAAAGGGGTTTTCACTCCCTTCTGTAAGGAGTTGGGCACTGTCCAGGGTACCAACATGACTGGGAGTTCAGGAAGTCAGTTCTTCAAGAGGTGCTTTTCTGAACAATGAGGACTCAGAGTACACTGACTAAACATTAAACCCACTAGAAGACTGGACCCTCTACT
>gene=chr20_1960112-1960357; species=panTro
TTGTTGCACAGAACAAATTGGTTTGCCTTTCTCCCTCCTTGATCATTTAAGCATTCAAGAGGCTGCTCTCAATCATTTCCGAAAGGGGTTTTCACTCCCTTCTGTAAGGAGTTGGGCACTGTCCAGGGTACCAACATGACTGGGAGTTCAGGAAGTCAGTTCTTCAAGAGGTGCTTTTCTGAACAATGAGGACTCAGAGTACACTGACTAAACATTAAACCCACTAGAAGACTGAACCCTCTACT
>gene=chr20_1960112-1960357; species=papHam
TTGTTGCACAGAACAAATTGGTTTGCCTTGCTCCCTCCTTGATCATTTAAGCATTCAAGAGGCTGCTCTCAATCATTTCCTAAAGGGGTTTTCACTCGCTTCTGTAAGGA-----------------GTACCAACATGACTGGGAGTTCAGGAAGTCAGTTCTTCAAGAGGTTCTTTTCTGAACAATGAGGACTCAGAGTACACTAACTAAACATTAAACCCACTAGAAGACTGGACCCTCTGCT
>gene=chr20_1960112-1960357; species=ponAbe
TTGTTGCACAGAACAAATTGGTTTGCCTTTCTCCCTCCTTGATCATTTAAGCATTCAAGAGGCTGCTCTCAATCATTTCCGAAAGGGGTTTTCACTCCCTTCTGTAAGGATTTGGGCACTGTCCAGGGTACCAACACGACTGGGAGTTCAGGAAGTCAGTTCTTCAAGAGGTGCTTTTCTGAACAATGAGGACTCAGAGTACACTGACTAAACATTAAACCCACTAGAAGACTGGACCCTCTACT
>gene=chr20_1960112-1960357; species=rheMac
TTGTTGCACAGAACAAATTGGTTTGCCTTGCTCCCTCCTTGATCATTTAAGCATTCAAGAGGCTGCTCTCAATCATTTCCTAAAGGGGTTTTCACTCGCTTCTGTAAGGA-----------------GTACCAACATGACTGGGAGTTCAGGAAGTCAGTTCTTCAAGAGGTTCTTTTCTGAACAATGAAGACTCAGAGTACACTAACTAAACATTAAACCCACTAGAAGACTGGACCCTCTGCT
>gene=chr20_1986495-1986817; species=hg19
AGCTTTGGATTCCAAGAGATGGCAAAATGAAGATGTCACTAATAGTCAGTGAAAAGCTGGCTCATTCTTCCTCTCTTTATTCACTTCCCCTGGGCTCCATTTTCTGCCTCAGCACCTGCGCCGCCTCATGCTCGGTAGCAGGAATTTGCTTTTCAGCACCACGGACAGCGATTGGCTGGCAGCCGGGGAGGCGAGGAAGCCAGAACGTGGGACattcatgcaaccaaacaaatatttactgagcacatcctgggggcaggcatactgaagaatacagagatTtatgtggtcttgacctttaaatcacttaatctcttcgagt
>gene=chr20_1986495-1986817; species=bosTau
AGCTTTGAATTCCAAGATATGATAAAATGAAGATGTCACTATTAGCCAGTGAAAAGTTGGCTCATTCTTCCCCTCTCTACTCACTTCCCCTGGGCTCCATTTTCTGCCTCAGCACCTGCGCTGCCTCATACTGAGAAGCAGGAA-TTGCTTTTCAGCACCACGGACAGCAATCTGCAGGCAGCCAGA-AAGCGAGG-AGCCGGAACTTCGGGCATCCATGAAGCCAaacaaatattgactgagcacatcctggggccaggcatactggagaatacgaagatttatgtggtcctgacctttaaataacttaATCTCTTCAAGT
>gene=chr20_1986495-1986817; species=calJac
AGCTTTGGATTCCAAGAGATGGCAAAATGAAGATGTCACTAATAGTCAGTGAAAAGCTGGCTCATTCTTCCTCTCTCTATTCACTTCCCCTGGGCTCCATTTTCTGCCTCAGCACCTGCGCCGCCTCATGCCCAGCAACAGGAATTTGCTTTTCAGCACCACGGACAGCGACTGGCTGGCAGCCGGGGAGGCGAGGAAGCCAGAACGTGGGGCATTCGTGCAACCAaacaaatatttactgagcgcatcctggggccagacatactgaagaatacagagatttatgtggtcttgaccttcaaataacttaATCTCTTCGAGT
>gene=chr20_1986495-1986817; species=canFam
AGCTTTGGTTTCCAAGATATGGCAAAATGAAGATGTCACTAATAGCCAGTGAAAAGTTGGCTCATTTTCCCCCTCTCTATTCACTTCCCCTGGGCTCCATTTTCTGCCTCAGCACCTGCGCTGCCTCATGCTGAGTAGCAGGAATTTGCTTTTCAGCACCACGGACAGCAATCGGCTGGCAGCCGGTAAGGCGAGG-AGCCAGAACTTGGGGCATCTACGCAGCCAaacaaatatttactgagcacatcctggggccaggcacACTGGAGAATATAAAGATTTACGTGGTCTTGACCTTCAAATAACTTAATCCCTTCAAGT
>gene=chr20_1986495-1986817; species=equCab
AGCTTTGGATTGCTAGATATGGCAAAATGAAGATGTCACTAATAG-CAGTGAAAAGTTGGCTCATTTTCCCCCTCTCTGCTCCCTTCCCCTGGGCTCCATTTTCTGCCTCAGCACCTGCGCTGCCTCATGCCGAGTAGCAGAAATGTGCTTTTCAGCACCACGGACAGCAGTCGGCTGGCATCCGGCAAGGCGAGG-AGCCAGAACTTGGCGCACCCATGCAGCCAaataaatatttactgagcacatcccggggccaggcacactggagaatacaaagatgtatat-gtcctgaccttcaaataacttaATCTCTTCAAAT
>gene=chr20_1986495-1986817; species=gorGor
AGCTTTGGATTCCAAGAGATGGCAAAATGAAGATGTCACTAA-AGTCAGTGAAAAGCTGGCTCATTCTTCCTCTCTTTATTCACTTCCCCTGGGCTCCATTTTCTGCCTCAGCACCTGCGCCGCCTCATGCTCGGTAGCAGGAATTTGCTTTTCAGCACCACGGACAGCGATTGGCTGGCAGCCGGGGAGGCGAGGAAGCCAGAACGTGGGACattcatgcaaccaaacaaatatttactgagcacatcctgggggcaggcatactgaagaatacagagatTtatgtggtcttga-ctttaaatcacttaatctcttcgagt
>gene=chr20_1986495-1986817; species=panTro
AGCTTTGGATTCCAAGAGATGGCAAAATGAAGATGTCACTAATAGTCAGTGAAAAGCTGGCTCATTCTTCCTCTCTTTATTCACTTCCCCTGGGCTCCATTTTCTGCCTCAGCACCTGCGCCGCCTCATGCTCGGTAGCAGGAATTTGCTTTTCAGCACCACGGACAGCGATTGGCTGGCAGCCGGGGAGGCGAGGAAGCCAGAACGTGGGACATTCATGCAACCAAACAAATATTTACTGAGCACATCCTGGGGGCAGGCATACTGAAGAATACAGAGATTTATGTGGTCTTGACCTTTAAATCACTTAATCTCTTCGAGT
>gene=chr20_1986495-1986817; species=papHam
AGCTTTGGATTCCAAGAG-CGGCAGAATGAAGATGTCACTAATAGTCAGTGAAAAGCTGGCTCATTCTTCCTCTCTTTATTCACTTCCCCTGGGCTCCATTTTCTGCCTCAGCACCTGCGCCGCCTCATGCTCGGGAGCAGGAATTTGGTTTTCAGCACCACGGACAGCGATTGGCTTGCAGCCGGGGAGTCGAGGAAGCCAGAACGTGGGACTCTGATGCAACCAAACAAATGTTTACTGAGCACATCCTGGGGGCAGGCATACTGAAGAATACAGAGATTTATGTGGTCTTGACCTTTAAATAACTTAATCTCTTCGAGT
>gene=chr20_1986495-1986817; species=ponAbe
AGC-TTGGATTCCTAGAGATGGCCAAATG-AGATGTCACT-ATAGTCAGTG-AAAGCTGGCTCATTCTTCCTCTCTTTATTCACTTCCCCTGGG-------------------------------------------------------------------------------------------------------------------------------------------------------------GGGGGCAGGAATAATGAAGAATACAGAGATTTATGTGGTCTTGACCTTTAAATAACTTAATTTCTTCGAGT
>gene=chr20_1986495-1986817; species=rheMac
AGCTTTGGATTCCACGAG-CGGCAGAATGAAGATGTCACTAATAGTCAGTGAAAAGCTGGCTCATTCTTCCTCTCTTTATTCACTTCCCCTGGGCTCCATTTTCTGCCTCAGCACCTGCGCCGCCTCATGCTCGGGAGCAGGAATTTGGTTTTCAGTACCACGGATAGCGATTGGCTTGCAGCCGGGGAGTCGAGGAAGCCAGAACGTGGGACTTTGATGCAACCAAACAAATGTTTACTGAGCACATCCTGGGGGCAGGCATACTGAAGAATACAGAGATTTATGTGGTCTTGACCTTTAAATAACTTAATCTCTTCGAGT
>gene=chr20_4544228-4544510; species=hg19
ATCCATGCTCTGTGAAAAAGAAATATAGGCAATTTATGAATTTTATATTCATGACATAATGTATAACAGGTTTATTCACattgattcattaagtaagtgtggagtgaggcatgtgtctggtactgtccttggtgctgatgccagcgacacgagcaagaagagtttgtgtctcacggaactacagcctagtggaggagacagacatTACTCAAGtgtaactggatattaaaattgaagtttcaaataaggtatcataatacattccaaaatgagttgtcagat
>gene=chr20_4544228-4544510; species=bosTau
------------------------------------------------------------------------------------------------------------------------------------------------------------------------------------------------------------------------------------------------------------------------------------------
>gene=chr20_4544228-4544510; species=calJac
ATCCATGCTCTGTGAAAAAAAAATATAGACAATTTATGCATTT-ATATCAATGACATAACGTATAACAGGTTTATTCACattgattcattaaatgagtgtggagtgagggatgtgcctggaactgtccttggtgctgatgctagcgacatgagcaagaagag--tgtgtatcagggaactacagtctagtggaggagacagacattaCTCAAGTGTAACTGAATATTAAAATTGAAGTTTCAAACGAGGTACCATAATATATTCCAAAATGATTTTCCAGAT
>gene=chr20_4544228-4544510; species=canFam
ATCCATGCT-TGTAAAAGA-AAATCTAGGCAGTTTATATACTC-AT-TTCATGGCATAAGGTACAACAGGTTTGTTTACACTGattcatttaac-aatgttgagcatggggcatacctgacactgtccttggtgctgatgttagagatgtgagcaagaggagcttcttcctcatggg-ctacaggcttgtagaggagacagatgtTAATCAAGTATAACTGGGTA-TTAAATGAAAGTTCCAACTGAGGTATCACAATACATTCCAAAATGAATTTCCAGGA
>gene=chr20_4544228-4544510; species=equCab
ATACACTGTCTGTAAAAGAGAAATATAGGCAATTTACACATTC-TTATTCATGACATAAGGTAAAACAGGTTCGTTCACattgattcattaaacaagtgcggagtattgtgtgttcctggaactgtccttggtgctgacgttagagacgtgaacaagaGGAGTTT--------------------CTTGTAGAGGAGACAGATACTAATTAAGtgtaaccggtat-taaaatggaagtttcaactgaggtatcataatatattccaaaatgagtcgccaggt
>gene=chr20_4544228-4544510; species=gorGor
ATCCATGCTCTGTGAAAAAGAAATATAGGCAATTTATGAATTT-ATATTCATGACATAATGTATAACAGGTTTATTCACattgattcattaagtaagtgtggagtgaggcatgtgtctggtactgtccttggtgctgatgccagcgacacgagcaagaagagtttgtgtctcacggaactacagcctagtggaggagacagacatTACTCAAGtgtaactggatattaaaattgaagtttcaaataaggtatcataatacattccaaaatgagttgccagat
>gene=chr20_4544228-4544510; species=panTro
ATCCATGCTCTGTGAAAAAGAAATATAGGCAATTTATGAATTT-ATATTCATGACATAATGTATAACAGGTTTATTCACACTGattcattaagtaagtgtggagtgaggcatgtgtctggtactgtccttggtgctgatgccagcaacacgagcaagaagagtttgtgactcacggaactacagcctagtggaggagacagacatTACTCAAGTGTAACTGGATATTAAAATTGAAGTTTCAAATAAGGTATCATAATACATTCCAAAATGAGTTGCCAGAT
>gene=chr20_4544228-4544510; species=papHam
ATCCATGCTCTGTGAAAAAGAAATATAGGCAATTTGTGCATTT-ATATTCATGACATAACGTATAACAGGTTTATTCACattgattcattaaataagtgtggagtgaggcatgtgtctggaactgtccttggtgctgatgctagcgacacgagcaagaagagtttgtgtctcacggaactacagcctagtggaggagacagacatTACTCAAGtgtaactggatattaaaattgaagtttcaaataaagtatcataatacattccaaaatgagtagccagat
>gene=chr20_4544228-4544510; species=ponAbe
ATCCATGCTCTGTGAAAAAGAAATATAGGCAATTTATGAATTT-ATATTCATGACATAATGTATAACAGGTTTATTCACattgattcattaaataagtgtggagtgaggcatgtgtctggtactgtccttggtgctgatgctagcgacatgagcaagaagagtttgtgtctcacggaactacagcctagtggaggagacagacatTACTCAAGtgtaactggatattaaaattgaagtttcaaataaggtatcataatacattccaaaatgagttgccagat
>gene=chr20_4544228-4544510; species=rheMac
ATCCATGCTCTGTGAAAAAGAAATATAGGCAATTTGTGCATTT-ATATTCATGACACAACGTATAACAGGTTTATTCACattgattcattaaataagtgtggagtgaggcatgtgtctggaactgtccttggtgctgatgctagcgacacgagcaagaagagtttgtgtctcacggaactacagcctagtggaggagacagacatTACTCAAGTGTAACTGGATATTAAAATTCAAGTTTCAAATAAAGTATCATAATACATTCCAAAATGAGTAGCCAGAT
>gene=chr20_4711601-4711897; species=hg19
GGTTGCGGGGAGGAGACCTTCCATACACCCCGTGTCCAAGGGAGAATTACATGCACAGGCTTATCAGAGGTGACACCAGCATCCAGCAGGGAAGGGTGTTTTGCAACCAGGGGCTCCATGCTCAAAAAAATAACATTCAGCACCAAGGAGAGGGATTTTCAAGAACGAAGCAGAGGGTAAGGTGCAGGCAGGGTCCCGGCTAGGTGCAAGCCATGTCGGTTGTGGTGTGCTGGAATTTCGAAATCTGTAATTAAGATTCTAATTTTTTTAATTGGCTGTTTTGGTTCGGGGCTACT
>gene=chr20_4711601-4711897; species=bosTau
------GGGCAGGGGAACTGCTGTTAG-----TATCCAAGGAAGAATTACTCGCTTAGGCTCATCAGAGGTGACATCAGCATCCAACAAGGC----------------------TCTAGGCTC-AATCAACAAGGTTCAACATCAAGGAAAGAGATGTTCAAGGACTAAGCAGAGGGAAGGATCCA-GAAGGGTCCTGGTTAGGCAGGACCTGT---AGTTGTGTTCTCCTTGAATTTCTAAATCCATAATTCGGGTTTCTATTTTTTTAACTGGCTGTTTTGACTCAAGTTTACT
>gene=chr20_4711601-4711897; species=calJac
GGTTGCGGGGAGGAGACCAACCATGCACCTGGTGTCCAGGGCAGAATTACATGCTCAGGCTTATCAGAGGTGACATCATCATCCAGCAGGGGAAGGTGTTTTGCAACCAGGGGCTCCATGCTC-AAGAAATAATAATCAGCACCAAGGAGAGGGATTTTCAAGAACGAAGCAGATGATAAGATGCA-----------------------------------------------------------------------------TTTTTTAATCAGCTGTTTTGGTTCGGGGCCACT
>gene=chr20_4711601-4711897; species=canFam
------GGGCAGGGG----CCCCAGGG-----------GGAGAGAATTACACACATGGGCTCATCAGAGGTGCCATCAGCATCCTACAGGGTGGAGTGTTATGCCCCCCAAGGCTCCAGGTTC-AAGAAACAACCT---------------------------GGCTTCGCAGAGGGAAGGGTCCA-GTGGGGTCCTGGCTAGCCAATTTCCATATCAGCTGCATTGTACTCGAATTTCCAAAACCATTTATAGGGTTCTC-TTTTTTTAACTGGA-GTTTTGACTCAGGGCTACT
>gene=chr20_4711601-4711897; species=equCab
----------AGGGG----GCCAGGAG-----------GGAGAGAATTATGCACTCAGGCTCATCAGAGGTGATATCAGCATCCAACA-GGTAGGGTGTTATG-CCCTCAGGGCTCTGGGCTC-AAGAAAAAAATGTCAACACCAGGGAGAGGAATTTTCAAGGACTAAGCGGAG------------CTTGGGTCCTGGCTAGGTGAGACCCATACCAACTCTGTTGTACTTGAATTTCCAAATCCAAAATTAAGATTTCTATTTTTTTAACTGGCAATTCTGACTCAGGGCTACT
>gene=chr20_4711601-4711897; species=gorGor
GGTTGGGGGGAGGAGACCTTCCATACACCCCGTGTCCAAGGGAGAATTACATGCACAGGCTTATCAGAGGTGACACCAGCATCCAGCAGGGAAAGGTGTTTTGCAACCAGGGGCTCCATGCTCAAAAAAATAACATTCAGCACCAAGGAGAGGGATTTTCAAGAACGAAGCAGAGGGTAAGGTGCAGGCAGGGTCCTGGCTAGGTGCAAGCCATGTC-GTTGTGGTGTGCTGGAATTTCAAAATCTGTAATTAAGATTCTAATTTTTTTAATTGGCTGTTCTGGTTCGGGGCTACT
>gene=chr20_4711601-4711897; species=panTro
GGTTGGGGGGAGGAGACCTTCCATACACCCCGTGTCCAAGGGAGAATTACATGCACAGGCTTATCAGAGGTGACACCAGCATCCAGCAGGGAAAGGTGTTTTGCAACCAGGGGCTCCATGCTCAAAAAAATAACATTCAGCACCAAGGAGAGGGATTTTCAAGAACGAAGCAGAGGGCAAGGGGCAGGCAGGGTCCTGGCTAGGTGCAAGCCATGTCGGTTGTGTTGTGCTGGAATTTCAAAATCTGTAATTAAGATTCTAATTTTTTTAATTGGCTGTTTTGGTTCGGGGCTACT
>gene=chr20_4711601-4711897; species=papHam
GACTGGGGGGAGGAGACCATCCATGCACCCCGTGTCCAAGGGAGAATTACATGCACAGGCTTATCAGAGGTGACACCAGCATCCAGCAGGGAAAGGTGTTTTGCAACCAGGAGCTCCATGCTC-AAAAAATAACATTCAGCACCAAGGAGAGGGATTTTCAAGAACAAAGCAGAGGTGAAGGTGCAGGCAGGGTCCTGGCTAGGTGCAAGCCACATCGATTGTGTTGTGCTGGTATTTCTAAATCTGTAACTAAGATTCTAATTTTTTTAATTGGCTGTTTTGGCTCGGGGCTACT
>gene=chr20_4711601-4711897; species=ponAbe
GGTTGGGGGGAGGAGACCTTCCATACACCCCGTGTCCAAGGGAGAATTACATGCAAAGGCTTATCGGAGGTGAAACCAGCATCCAGCAGGGAAAGGTGTTTTGCAACCAGGGGCTCCATGCTCAAAAAAATAACATTCAGCACCAAGGAGAGGGATTTTCAAGAATGAAGCAGAGGGTAAGGTGCAGGCAGGGTCCTGGCTAGGTGCAAGCCATGTCGGTTGTGGTGTGCTGGAATTTCAAAATCTGTAATTAAGATTCTAATTTTTTTAATTGGTTGTTTTGGTTCAGGGCTACT
>gene=chr20_4711601-4711897; species=rheMac
GACTAGGGGGAGGAGACCATCCATGCACCCCGTGTCCAAGGGAGAATTACATGCACAGGCTTATCAGAGGTGACACCAGCATGCAGCAGGGAAAGGTGTTTTGCAACCAGGAGCTCCATGCTC-AAAAAATAACATTCAGCACCAAGGAGAGGGATTTTCAAGAACAAAGCAGAGGTTAAGGTGCAGGCAGGGTCCTGGCTAGGTGCAAGCCATGTCGATTGTGTTGTACTGGTATTTCTAAATCTGTAACTAAGATTCTAATTTTTTTAATTGGCTGTTTTGGCTCGGGGCTACT
>gene=chr20_5380875-5381153; species=hg19
AAAAAAAAATCAAGGAAAGAATATAGTTGAACAATTATGCTTCTTAGTGTACCCCAAGGGTATAGATATGATCCTCCAAAGAGTTGTCCAGCACCCTTAATGTCACTGGTTTACTTGATGAGAGTCCTGACTGGAGCTGTCCTCAGCTGTGGTGCTGAAAGGTTAACTTTCTAGAAACACTGGATAGCCTGAACCATGAACAAAAACAGCTACTGGGAGAGGGGTGGGTCTTTTCCTAAGTGATCTTCAGGCCCCTCAAACTTTGCAGTCTCAAATGA
>gene=chr20_5380875-5381153; species=bosTau
---------------------------------------------------------------------------------AGTTGTCCAATACCTTGACTGTCAAGGATTGACC--GTGGGAACCCTGACTGGAGCTGTCCTCAGTAGTGGTGCTGAAAGCATAAATTTCTGGGAAAAATGGAGACCCCAAACAATGAATTAGAACAGCTTTTGTGA-------AGGTCTTTTTTGGTATGTCCTTCAGGTCCCTCAAGCTTTACAGTCCAAAACAA
>gene=chr20_5380875-5381153; species=calJac
-AAAAAAAAACAAGGGAATAATACAGTTGAACAATCATGCTTTTTAGTACACCCCAAGGGTATAGATATGATCCTCCAAAGAGTTATCCAGCACCTTT-ATGTCACTGGGTTAGTTGGT--GAGTCCTGACTGGAGCTGTCCTCAGTTGTGGTGCTGAAAGGCTTACTTTCTAGAAACAATGGATAGACTGAACAATGAACAAAAATAGCTACTGGGAGGAGGATGGGTCTTTTCTTGGGTGATCTTAAGGCCCCTCCAACTTTGCAGTCTCAAATGA
>gene=chr20_5380875-5381153; species=canFam
-TAAAGTAGC-----------TGTGGTTGAACAATCATGCTTCTTATTG---CCCAAGGATATGGATATGGTCCTCCAAATAGTGGTCTAGCACCTTGACTGTCACAAGGTGACTTAGTGAGAA-CCTGACTGGAGCTGTCCTCCGCTGGGGTGCTGAAAAGTTAACTTCTTGGAAACGCATGAGAGTCTGAACAATGAACAAGAACAGTTTGGGGGA-------AGAACCTTTCTGGGGTGTCTTGCAGGCCCCTCAAACTTTACAGTACAAAACAA
>gene=chr20_5380875-5381153; species=equCab
-AAAAGAAGTCAAGGAGTCAGTGTGGTTGAACAGTCATACCTCTTAATGTACTTCAAAGGTTTGGATATGGTCCTCCAAATAGTT---CAGCATCTTGACTGTCATGG---------GTGAGAACCCTAACTGGAGCTGTCTTCAGTTGTGGTGCTGAAAGTTTAATTTTCTGGAAACACTGGAGAGCTTCAACAATGAGTAAGAGCAGTTTGGGGGA-------AGGTACTTCTTGGAGTGTCCTTCAGGGCCCTGAAACCTTACAGTCCAAAACAA
>gene=chr20_5380875-5381153; species=gorGor
-AAAAAAAATCAAGGAAAGAATATAGTTGAACAATTATGCTTCTTAGTGTACCCCAAGGGTATAGATATGATCCTCCAAAGAGTTGTCCAGCACCTTTAATGTCACTGGGTTACTTGATGAGAGTCCTGACTGGAGCTGTCCTCAGCTGTGGTGCTGAAAGGTTAACTTTCTGGAAACACTGGATAGCCTGAACAATGAACAAAAACAGCTACTGGGAGAGGGGTGGGTCTTTTCCTAAGTGATCTTCAGGCCCCTCAAACTTTGCAGTCTCAAATGA
>gene=chr20_5380875-5381153; species=panTro
-AAAAAAAATCAAGGAAAGAATATAGTTGAACAATTATGCTTCTTAGTGTACCCCAAGGGTATAGATATGATCCTCCAAAGAGTTGTCCAGCACCCTTAATGTCAATGGGTTACTTGATGAGAGTCCTGACTGGAGCTGTCCTCAGCTGTGGTGCTGAAAGGTTAACTTTCTGGAAACACTGGATAGCCTGAACAATGAACAAAAACAGCTACTGGGAGAGGGGTGGGTCTTTTCCTAAGTGATCTTCAGGCCCCTCAAACTTTGCAGTCTCAAATGA
>gene=chr20_5380875-5381153; species=papHam
AAAAAAAAATCAAGGAAAGAATATAGTTGAACAATTATGCCTCTTAGTGTACCCCAAGGGTATAGATATGATCCTCCAAAGAGTTGTCCAGCACCTTTAATGTCACTGGGTTACTTGGTGAGAGTCCTGACTGGAGCTGTCCTCAGTTGTGGTGCTGAAAGGTTAACTTTCTGGAAACACTGGATAACCTGAACAATAAACAAAAACAGCTACTGGGAGGAGGGTGGGTCTTTTCTTAAGTGATCTTCAGGCCCCTCAAACTTTGCAGTCTCAAATGA
>gene=chr20_5380875-5381153; species=ponAbe
-AAAAAAAATCAAGGAAAGAATATAGTTGAACAATTATGCTTCTTAGCATACCCCAAGGGTATAGATATGATCCT-CAAAGACTTATCCAGCACCTTTAATGTCACTGGGTTACTTGGTGAGAGTCCTGACTGGAGCTGTCCTCAGCTGTGGTGCTGAAAGGTTAACTTTCTGGAAACACTGGATAGCCTGAACAATGAA-AAAAACAGCTACTGGGAGGGGGGTGGGTCTTTTCTTAATTGATCTTCAGGCCCCTCAAACTTTGCAGTCTCAAATGA
>gene=chr20_5380875-5381153; species=rheMac
AAAAAAAAATCAAGGAAAGAATATAGTTGAACAATTATGCCTCTTAGTGTACCCCAAGGGTATAGATATGATCCTCCAAAGAGTTGTCCAGCACCTTTAATGTCACTGGGTTACTTGGTGAGAGTCCTGACTGGAGCTGTCCTCAGTTGTGGTGCTGAAAGGTTAACTTTCTGGAAACACTGGATAACCTGAACAATAAACAAAAACAGCTACTGGGAGGAGGGTGGGTCTTTTCTTAAGTGATCTTCAGGCCCCTCAAACTTTGCAGTCTCAAATGA
>gene=chr20_5892178-5892521; species=hg19
GCTGGTTTTCCGGGGCCGCTCCATCGCGCCTTCCTCCTGCGCCTCGCTTCTCCGGTCCAGCCGCCATCTTCCTTTCCGCACAGGGGCCGCCGAGCGGGGCCATGCAGCCAACGCTGCTTCTCAGCCTCCTGGGAGCCGTGGGGCTGGCGGGTGAGTGGGCGCGGCGGGCCGGTCAGCACCGCGGACAGCGCCAGCCTCGCTCTTCCCCGCCGCTCCCGCAGCCAGGCTGGCGGATCCCGGGAGAGAGGGAGGGTTGAGGGGAAGGTTTACCTCTTGCTTCGTTTCTTCTCCTCCCTGGGTGTTTTCCTTCAGCTCCTCCCACCCGTTTGACTTGGAAAAAGCT
>gene=chr20_5892178-5892521; species=bosTau
GTTGTTTTCCCACAGCATCTTCATCTCGCCTTCCGTCCCCTTCTCATT-CACCCTTCCGACTGCTATCCTCTTCTCCGCGCAGATTTGGACGAGCGAGGCCATGCAGCCGGCCGCCCTTCTCGGCCTTCTGGGAGCCACGGTGGTTGCAGGTGAGTGGGCGCGGCTGGCCGTTCAGCACCGCGGACAGCGCCAGCCTCTGTCTCCTTGGCAGTTCTGGCATCTTGGCTGGTGGATACTGGGTGAGAGGGAGGGTTGAGTGAA-GGTCTCTCCCTTGATTAATTTCTTCCCTTCCCTGAGTGTTTCCCTTCAACTCCGCCCCAACATCTGACTTGGAAAAAGCC
>gene=chr20_5892178-5892521; species=calJac
GCTGGTTTCCCGGGGCCGTTCCGTCGCGCCTTCCTCCTGCGCCTCGCTTCTCCGGTCCAGCCGCCATCTTCCTCTCCGCGCAGGGGCCGGCGAGCGGGGCCATGCAGCCAGCGCTGCTTCTCAGCCTCCTGGGAGCCGTGGGGCTGGCGGGTGAGTGGGCGCGGCGGGCCGGTCAGCACCGCGGACAGCGCCAGCATCGCTGTTCCCCGCCGCTCCCGCAGCCAGGCTGGCGGATCCCGGGAGAGACGGAGGGTTGAGGGGAAGGCTTATCTCTTGCTTCATTTCTTCTCCTTCCTGGGTGTTTTCCTTCAACTCCTCCCGCCCCTTTGACTTGGAAAAAGCT
>gene=chr20_5892178-5892521; species=canFam
GCTGCTTTCCCGGAGCATCTTTATCTTGCCTTCTGCCCGCATCTCACT-CACAGGTCCAGCCGCCATCCTCTT---CGTGCAGATTCGGGCAAGCGGAGCCATGCAGCCTGCAGTGTTTCTCTGCCTCCTGGGAGCTGCAGTGGTGGCCGGTGAGTGGGCTCCGCGGGCTGATCAGCACCGCGGACAGCGCTTGCCGCGTTC-TCTCGGCCGCTGGGGC-CGTAGGCTGATAGATACTGGGGGAGAGGAAGGGTTGGGTGGAAGATTTCTCCTTTGCTTAATT----------------------CCCGAAACTCTGCCTCATCGTCTGACTTGGAAAAAGCC
>gene=chr20_5892178-5892521; species=equCab
GCTGCTTCCTCGGAGCATCTTCATCTCGCCTTCCGTCCGCATCTCACT-CACCGGTCCAGCCGCCATCCTCTTCTCCGCGCAGATTCGGGCGAGCCGGGCCATGCAGCCGGCGGTGTTTCTCGGCCTCCTGGGTGCGGCGGTGGTGGCCGGTGAGTGGGTGCGGCGGGCCGTTCAGCACCGCGGACAGCGCTAGCCTCGGTCTTCACAGCCGCTCTGGCACATAGGCTGGCGGATACTGGGAGAGAGG--GGGTAGGGTCCAAGGTTTCTCCCTTGCTTAATTTCTTCTCTTCCCTGGGTGTTTCCCTTCAACTCCGCCCCATCGTCTCACTTGGAGAAAGCC
>gene=chr20_5892178-5892521; species=gorGor
GCTGGTTTTCCGGGGCCGCTCCATCGCGCCTTCCTCCTGCGCCTCGCTTCTCCGGTCCAGCCGCCATCTTCCTCTCCGCACAGGGGCCGGCGAGCGGGGCCATGCAGCCAACGCTGCTTCTCAGCCTCCTGGGAGCCGTGGGGCTGGCGGGTGAGTGGGCGCGGCGGGCCGGTCAGCACCGCGGACAGCGCCAGCCTCGCTCTTCCCCGCCGCTCCCGCAGCCAGGCTGGCGGATCCCGGGAGAGAGGGAGGGTTGAGGGGAAGGTTTATCTCTTGCTTCGTTTCTTCTCCTCCCTGGGTGTTTTCCTTCAGCTCCTCCCACCCGTTTGACTTGGAAAAAGCT
>gene=chr20_5892178-5892521; species=panTro
GCTGGTTTTCCGGGGCCGCTCCATCGCGCCTTCCTCCTGCGCCTCGCTTCTCCGGTCCAGCCGCCATCTTCCTCTCCGCACAGGGGCCGCCGAGCGGGGCCATGCAGCCAACGCTGCTTCTCAGCCTCCTGGGAGCCGTGGGGCTGGCGGGTGAGTGGGCGCGGCGGGCCGGTCAGCACCGCGGACAGCGCCAGCCTCGCTCTTCCCCGCCGCTCCCGCAGCCAGGCTGGCGGATCCCGGGAGAGAGGGAGGGTTGAGGGGAAGGTTTACCTCTTGCTTCGTTTCTTCTCCTCCCTGGGTGTTTTCCTTCAGCTCCTCCCACCCGTTTGACTTGGAAAAAGCT
>gene=chr20_5892178-5892521; species=papHam
GCTAGTTTCCCGGGGCTGCTCCATCGCGCCTTCCTCCTGCGCCTCGCTTCTCCGGTCCAGCCGCCATCTTCCTCTCCGCACAGGGGCCGGCGAGCGGGGCCATGCAGCCAGCGCTGCTTCTCAGCCTCCTGGGAGCCGTGGGGCTGGCGGGTGAGTGGGCGCGGCGGGCCGGTCAGCACCGCGGACAGCGCCAGCCTCGCTCTTCCCCGCCGCTCCCGCAGCCAGGCTGGCGGATCCCGGGAGAGAGGGGGGGTTGAGGGGAAGGTTTATCTCTTGCTTCGTTTCTTCTCCTCTCTGGGTGTTTTCCTTCAACTCCTCCCACCCGTTTGACTTGGAAAAAGCT
>gene=chr20_5892178-5892521; species=ponAbe
GCTGGTTTCCCGGGGCCGCTCCATCGCGCCTTCCTCCTGCGCCTCGCTTCTCCGGTCCAGCCGCCATCTTCCTCTCCGCACAGGGGCCGGCGAGCGGGGCCATGCAGCCAACGCTGCTTCTCAGCCTCTTGGGAGCCGTGGGGCTGGCGGGTGAGTGGGCGCGGCGGGCCGGTCAGCACCGCGGACAGCGCCAGCCTCGCTCTTCCCCGCCGCTCCCGCAGCCAGGCTGGCGGATCCCGGGAGAGAGGGAGGGTTGAGGGGAAGGTTTATCTCTTGCTTCGTTTTTTCTCCTCCCTGGGTGTTTTCCTTCAGCTCCTCCCACCCGTTTGACTTGGAAAAAGCT
>gene=chr20_5892178-5892521; species=rheMac
GCTAGTTTCCCGGGGCTGCTCCATCGCGCCTTCCTCCTGCGCCTCGCTTCTCCGGTCCAGCCGCCATCTTCCTCTCCGCACAGGGGCCGGCGAGCGGGGCCATGCAGCCAGCGCTGCTTCTCAGCCTCCTGGGAGCCGTGGGGCTGGCGGGTGAGTGGGCGCGGCGGGCCGGTCAGCACCGCGGACAGCGCCAGCCTCGCTCTTCCCCGCCGCTCCCGCAGCCAGGCTGGAGGATCCCGGGAGAGAGGGGGGGTTGAGGGGAAGGTTTATCTCTTGCTTCGTTTCTTCTCCTCCCTGGGTGTTTTCCTTCAACTCCTCCCACCCGTTTGACTTGGAAAAAGCT
>gene=chr20_6799134-6799429; species=hg19
CATAGAAGAAGGTGCTTTGGGATTGCTGGTTTCTGTAGTCTTCTTTTACCAGCAGGATGGAGACAGGGTCCCTGATGAGAATGGGGTGATTGCTAAGGGTGTTGGTATGGTGAGAATTCAGGGTGAGGCTGCTGACCAGGGTACTGAGAGGGGAAATTCTGAGAAGTGCAGCTGCCTGCCCATTCCGGTGAAGAGTGAAGATGGACAGAGCTTTGCACTGACCCTGTTGCTCTTCCCGCTGGGGTGGCCAGTGTGGAATCCAATGAGCTACTAACAAGGACAGTTACCTTTGCAG
>gene=chr20_6799134-6799429; species=bosTau
------------------------------------agTCTTCTTTTACCAG---GATGGAGACAGGGTCCCTGGAGAGGGTAGGGTGGGAACTAAGGGTGTTGAAATGGTGAGGGTTTAGGGTGAGACTGCTGACCAGGGTGCTGAGAGAATAATTTTTTTGAAGTGCAACTGCCTGTGCATTCCACTGAACAGTGGAGATGAACAAAGC-TTGCACTGAT------------------------CCCATTAACAGGGGCCgggattctcaggcaagaacaattgcttctcTGG
>gene=chr20_6799134-6799429; species=calJac
TCTAGAAGAAGGTACTTTGGGATTGCTGGTTTCTGTAGTCTTCTTTTACCAGAAGGATGGAGACAGGGTCTCTGATGAGGATAGGGTGAGAGCAAATGGTGTTGGTATGGTGAGAGTTCAGGGTGAGGCCGCTGACCAGGGTACTGAGAGGGGAAATTCTTAGAAGTGCAGCTGCCTGCCCATTCCAGTGAAGAGTGAAGATGGACAGAGCTTTGCACTGACTCTGCTGCTCTTTCCACTGGGGTGGCCAGTGTGGAGTCTGGTGGGCTACTAACAAGGACAGTTACCTTTGTAG
>gene=chr20_6799134-6799429; species=canFam
tttataagaagctgcttttggatatttggttcctccagcattcttaaacaagcaggatgaagacagggttccTGGGGAGGTTAGGGTGAGAACTAAGGGTGTGGGAGCAGTGGGAGTTCAGGGTGAGGCTGCTGACCAGGGTGCTGAGAGGGGAGATTGTTAAAAGTGCAGCTGTCTGTCTATTCCAGTGAGTGATGGAAATGGACAAAACTCTGCACTTACCCTGTGGCTCTTCCCATTGGGGTGTCTAGTATGCAGTCCA--GTGTGATTAAT--GGGCAGTTGC-CTTGC--
>gene=chr20_6799134-6799429; species=equCab
TCTAGAAGGAGCTGCTTTTAGATATTTGGGTTCTCCAGGCTTCTTTTACCAGAAGGATGGAGACAGGGTCCCTGGTGAGGGTGAGGTGAGAGCTAAGGGTGTGGGAGCTGTGAGAGTTCAGGGTGAGGCCGCTGACCAGGGTGCTGAGA--GGAAATTGTTAAAAGTGCAGCTGCCTGCCCATTCCAGTGAGCAATGGAGGTGGACAAAGCTTTGCACTGACACTGTGGCTCTTCCCAATGGGGTGTCCAGTGTGGAGTCCAGTGGATGACTAACAGGAGCAGTTGCTTTTGTGG
>gene=chr20_6799134-6799429; species=gorGor
CATAGAAGAAGGTGCTTTGGGATTGCTGGTTTCTGTAGTCTTCTTTTAGCAGCAGGATGGAGACAGGGTCCCTGATGAGAATGGGGTGAGAGCTAAGGGTGTTGGTATGGTGAGAATTCAGGGTGAGGCTGCTGACCAGGGTACTGAGAGGGGAAATTCTGAGAAGTGCAGCTGCCTGCCCATTCCGGTGAAGAGCGAAGATGGACAGAGCTTTGCACTGACCCTGTTGCTCTTCCCGCTGGGGTGGCCAGTGTGGAATCCAATGAGCT-CTAACAAGGACAGTTACCTTTGCAG
>gene=chr20_6799134-6799429; species=panTro
CATAGAAGAAGGTGCTTTGGGATTGCTGGTTTCTGTAGTCTTCTTTTACCAGCAGGATGGAGACAGGGTCCCTGATGAGAATGGGGTGAGAGCTAAGGGTGTTGGTATGGTGAGAACTCAGGGTGAGGCTGCTGACCAGGGTACTGAGAGGGGAAATTCTGAGAAGTGCAGCTGCCTGCCCATTCCGGTGAAGAGTGAAGATGGACAGAGCTTTGCACTGACCCTGTTGCTCTTCCCGCTGGGGTGGCCAGTGTGGAATCCAATGAGTTACTAACAAGGACAGTTACCTTTGCAG
>gene=chr20_6799134-6799429; species=papHam
CAT---AGAAGGTGCTTTAGGATTGCTGGTTTCTGTAGTCTTCTTTTACCAGCAGGATGGAGACAGGGTCCCTGATGAGAATGCGGTGAGAGCTAAGGGTGTAGGTATGGTGAGAATTCAGGGTGAGGCTGCTGACCAGGGTACTGAGAGGAGAAATTCTTAGAAGTGCAGCTGCCTGCCCATTCCGGTGAAGAGTGAAGATGGACAGAGCTTTGCACTGACCCTGCTGCTCTTCCCACTGGGGTGGCAAGTGTGGCGTCCAGTGAGCTACTAACAAGGACAGTTACCTTTGCAG
>gene=chr20_6799134-6799429; species=ponAbe
CATAGAAGAAGGTGCTTTGGGATTGCTGGTTTCTGTAGTCTTCTTTTAGCAGCAAGATGGAGACAGGGTCCCTGATGAGAATGGGGTGAGAGCTAAGGGTGTTGGTATGGTGAGAATTCAGGGTGAGGCTGCTGACCAGGGTACTGAGAGGGGAAATTCTTAGAAGAGCAGCTGCCTGCCCATTCCGGTGAAGAGTGAAGATGGACAGAGCTTTGCACTGACCCTGCTGCTCTTCCCACTGGGGTGGCCAGTGTGGAATCCAATGAGCTACTAACAAGGACAGTTACTTTTGCAG
>gene=chr20_6799134-6799429; species=rheMac
CATAGAAGAAGGTGCTTTAGGATTGCTGGTTTCTGTAGTCTTCTTTTACCAGCAGGATGGAGACAGGGTCCCTGATGAGAATGCAGTGAGAGCTAAGGGTGTAGGTATGGTGAGAATTCAGGGTGAGGCTGCTGACCAGGGTACTGAGAGGGGAAATTCTTAGAAGTGCAGCTGCCTGCCCATTCCGGTGAAGAGTGAAAATGGACAGAGCTTTGCACTGACCCTGCTGCTCTTCCCACT-GGGTGGCAAGTGTGGCGTCCAGTGAGCTACTAACAAGGACAGTTACCTTTGCAG
>gene=chr20_7588939-7589230; species=hg19
ATTTAAATAACATGGGCAACATCTTTCATTTCAGGGTGCTTACATTAAGTAGAAAAAAGGAAAACCTTATTTCCTGTGGCCCCCTGTGCATGGTTTTTCCCCCAGACTATtttctgttttccttttccaactttgtgctctggccatggtgctgaatgctggagggccacaactcgattagccccaggcTGACACGAAGAGCACAGTTCAAATTGTGGATTTAAAGTTACAGTAGATAATTATTCTTTTGTAAGAAGTGGTATTTTCTTTTTTGAGTAGGATAATTTGTGA
>gene=chr20_7588939-7589230; species=bosTau
ATTTATGTAACCTGTGTCACATTTTGCACTTCAGGAGATTGTCATTAAGTAGAAGAAAGTAATACTTT--TGCTTGTAGACCCCTGTGTATAGTTCC--CCctagacgattctct-------------tactttgtgctctggccatggtgctgaatgctgaaggtccacaccttggtcagcccaggGTTGACTTGAAAAGTGCAGCTCAAATTATAGATTCAAAGCCACTATGGGTACTT---CATTTTGAAGGAAAGCG-----ATTCTCTGAAGAGGAGAATTAATGA
>gene=chr20_7588939-7589230; species=calJac
ATTTAAATAACCAGGGCCACACATTTCATTTCAGGAGGCCTACATTAAGTGAAAGAAAGGAAAAGCTT-TTGCTTGTGGCCCCTTGTACATAGTTTT-CCCCCAGACTTTTTTCTTTTCTCCTTTTTCCAGTTTGTGCTCTGGCCATGGTGCTGAATGCTGGAGGGCCACAACTTGACCGGCCCCAGGCTGACTCGAAGAGCACATTTCCAATTGTGGATTTAAAGTTATAGGAGATAATTATTCTTTTGTAAGATGTGGTATTTTCTTTTTTGAGTAGGAGAACTTTTGA
>gene=chr20_7588939-7589230; species=canFam
GTTTCAATAACATAGGTCACATTTTGCATATCATGAGGCTGGCATTAAGTAGAAGAAAAT------------CTTTTGGACCCCAGTGTATAATTTC--CCCCAGATGGTT-----TTTTTTTTCCCCGACTTTGTGCTCTGGCCATGGTGCTGAATGCTTGAGGGCCACACCTTGGGCATCACTGGACAGACTTAAAGAATGCAATTTAAATGATGGATTCAAAGCCACAGCAGATACTT---TTTTTGGAAGGAAAGAAGTATTATTCTCTGAAGAAGAGGAGCTGTGA
>gene=chr20_7588939-7589230; species=equCab
ATTTAAACAATCTGAGTCACATTTTGCATTTAAGGAGGTTGGCATTAAGAGGAAGAAAGTAAGACCTT--TGCCTGTGGACCCCTGTGTACAGTTTC--CCCA----GACT-----TTTTTTTTCTTTAACTTTGTGCTCTGGCCATGGTGCTGAATGCTGGAGGGCCACACCTTGGGCAGCCTCAGGCAGACTT---GAGTGCAGTTCAAATTGAGTATTTAAAGTCACAATGGATACTT---CTTTTCAAAGGAAAGAGATGTTATTCTCTGCAGAGTAAGAGTTGTGA
>gene=chr20_7588939-7589230; species=gorGor
ATTTAAATAACATGGGCAACATCTTTCATTTCAGGATGATTACATGAAGTAGAAAAAAGGAAAAACTTATTTCCTGTGGCCCCCTGTGCATGGTTTTCCCCCCAGACTATtttctgttttccttttccaactttgtgctctggccatggtgctgaatgctggagggccacaactcgatcagccccgggcTGACTCGAAGAGCACAGTTCAAATTGTGGATTTAA-------------------------------------------------------------------
>gene=chr20_7588939-7589230; species=panTro
ATTTAAATAACATGGGCAACATCTTTCATTTCAGGATGCTTACATTAAGTAGAAAAAAGGAAAAACTTATTTCCTGTGGCCCCCTGTGCATGGTTTTCCCCCCAGACTATTTTCTGTTTTCCTTTTCCAACTTTGTGCTCTGGCCATGGTGCTGAACGCTGGAGGGCCACAACTCGATCAGCCCCGGGCTGACTCGAAGAGCACAGTTCAAATTGTGGATTTAAAGTTACAGTAGATAATTATTCTTTTGTAAGAAGTGGTATTTTCTTTTTTGAGTAGGATAATTTGTGA
>gene=chr20_7588939-7589230; species=papHam
ATTTAAATAACCTGGACAACACCTTTCATTTCAGGATGCTTACATTAAGTAGATAAAAGGAAAAAA-----ACCTGTGGCCCCCTGTGCACAGTTTT-CCCCCAGACTGTTTTCTTTTTCCCTTTTCCAACTTTGTGCTCTGGCCATGGTGCTGAATACTGGAGGGCCACAACTCTATCAGCCCCAGGCTGACTCGAAGAGCACAGTTCAAATTGTGGATTTAAAGTTACAGTAGATAATTATTCTTCTGTAAGAAGTGGTATTTTCTTTTTTGAGTAGGAGAATTTGTGA
>gene=chr20_7588939-7589230; species=ponAbe
ATTTAAATAACCTGGGCAACATCTTTCATTTCAGGATGCTTACATTAAGTAGAAAAAAGGAAAAACTTATTTCCTGTGGCCCCCTGTGCCTGGTTTTCCCCCCAGACTATTTTCTGTTTTCCTTTTCCAACTTTGTGCTCTGGCCATGGTGCTGAATGCTGGAGGGCCACAACTCGATCAGCCCCAGGCTGACTCGAAGAGTACAGTTCAAATTGTGGATTTGAAGTTACAGTAGATAATTATTCTTTTGTAAGAAGTGGTATTTTCTTTTTTGAGTAGAATAATTTGTGA
>gene=chr20_7588939-7589230; species=rheMac
-------------------------------------------------------------------------------------------------------------------------------------------------------------------------------------------------------------------------------------------------ATTCTTCTGTAAAAAGTAGTATTTTCTTTTTTGAGTAGGAGAATTTGTGA
>gene=chr20_9495126-9495395; species=hg19
TTGCGGATGCAGTTGCAGAACAGGAAACAGACCCAGGGAGAAGTTTAGTCCCCCCAGATCTCATTGGCCCTCCGCACAAGCCAAGCCACAGCCACTCCTGCCACACAATCGGATTGCTTTCAGCACTCGCAGCCGTGGACCGCCGTGCGGTCCTTTCCTCCGCAGTGAGCCGATTTGCTCTGCCAGCAGCTGTCGGTGCCGCGCTCGACACCGAGTCCTAGCTAGGCGCTCACAGAATACGCGCTCCCTCCCTCCCCCTTCTCTGTCCC
>gene=chr20_9495126-9495395; species=bosTau
TTGCGGATGCAACTGCAGCACAGGAAA------CAGGGAGAA-TCTGGCCCTCCCAAGTCTCACTGGACCTCTGCATGAACCCAGCCACCGTCACTTCTGCAACACAACC-GAATTCTTTCAGCACTCGCA---GAGTACCGCCGCGCGATCCTGCCCTCCGCAGTGAGCGGACTCA-TCAGCCCGCTTGGGTA-----------CCACGCCGCGGC--CGC-C--CGCGCACCGAGCTCTCGCCCGCCTCCTGCCCCCTCTCGCGCCC
>gene=chr20_9495126-9495395; species=calJac
TTGCGGATGCAATTGCAGAACAGGAAACAGTCCCAGGGAGGATTTTAGCCCCCCCAAATCTCATTGGCCCTCCGCACAAGCCAAGCCACAGCCACTCCTGCCACACAACCGGATTGCTTTCAGCACTCGCAGCCGTGGACCGCCGCGCGGT-GTTTTCTCTGCAGTGAGCTGATTTGCTCTGCCAGCAGCGGTCGGTGCCGCACTAGACACCGAGTCCTAGC-CAGCGCTCACAGAATACTCTCTCCCTCCCTCCTCCTTCTCTGGCCC
>gene=chr20_9495126-9495395; species=canFam
-TGCAGATGCAACTGCAGAACAGGAAACAGACTCGGGGAAAA-TTTTGCCCCCCAACATCCCATTGGCTGTCTGCACCAGCCGAGCCACAAGCTCTCCTccaccaccacc-GATCCCTTTCAGCACTCGCAGCCGCGGACCACCTCGCGGTCGGCTCCTCCGCAGTGAGCCGCCTCGTTCGGGCGGCCCGGGTCGGTGCGGCCCCCGCCACCAGGTCTCCGC-CCGCGCGCAGGGAACTCGCGCTcccccccgccccccgcacggcccc
>gene=chr20_9495126-9495395; species=equCab
TTTCGGATGCAATTGCAGCACAGGAAGCAGACTTAGGAAGAATTTTTGCCCCCTCAAATCTCATTGGCCCTCTGCACAAGCCAAGCCACTATCACTCCTACAACAAAACG-GAATCCTTTCAGCACTCGCTGCCGTGGACCACGGCGCGGTCCGTTCCTCCGCAGTGAGCCGACTCGTTCAGCCTGCATCGGTCGGTGCGGCACCCGACACCAAGTCCCCGC-CAGCAGGCACAGAACACGCGCTGC---CCTCCTCCCTCTGGGTCTC
>gene=chr20_9495126-9495395; species=gorGor
TTGCGGATGCAGTTGCAGAACAGGAAACAGACCCAGGGAGAAGTTTAGTCCCCCCAAATCTCATTGGCCCTCCGCACAAGCCAAGCCACAGCCA-TCCTGCCACACAATCGGATTGCTTTCAG-ACTCGCAGCCGTGGACCGCCGTGCGGTCCTTTCCTCTGCAGTGAGCTGATTTGCTCTGCCAGCAGCTGTCGGTGCCGCACTCGACACCGAGTCCTAGC-----------------------------------------------
>gene=chr20_9495126-9495395; species=panTro
TTGCGGATGCAGTTGCAGAACAGGAAACAGACCCAGGGAGAAGTTTAGTCCCCCCAAATCTCATTGGCCCTCCGCACAAGCCAAGCCACAGCCACTCCTGCCACACAATCGGATTGCTTTCAGCACTCGCAGCCGTGGACCGCCGTGCAGTCCTTTCCTCTGCAGTGAGCTGATTTGCTCTGCCAGCAGCTGTCGGTGCCGCACTCGACACCGAGTCCTAGCCAGGCGCTCACAGAATACGCGCTCCCTCCCTCCTCCTTGTCTGTCCC
>gene=chr20_9495126-9495395; species=papHam
TTGCGGATGCAATTGCAGAACAGGAAACAGAACCAGGGAGAATTTTAGTACCCCCAAATCTCATTGGCCCTCCGCACAAGCCAAGCCACAGCCACTCCTGCCACACAATCGGATTGCTTTCAGCACTCGCAGCCGTGGACCGCCGCGCGGTCCTTTCCTCTGCAGTGAGCTGATTTGCTCTGCCAGCAGCTGTCGGTGCCGCACTCCACACCGAGTCCTAGC-CAGCGCTCACAGAATACGCGCTCCCTCCCTCCTCCTTCTCTGTCCC
>gene=chr20_9495126-9495395; species=ponAbe
TTGCGGATGCAATTGCAGAACAGGAAACAGACCCAGGGAGAAGTTTAGTCCTCCCCAGTCTCATTGGCCCTCGGTACAAGCCAAGCCACAGCCGCTCCTGCCACACAATCGGATTGCTTTCAGCACTCGCAGCCGTGGACCGCCGTGCGGTCCTTTCCTCTGCAGTGAGCTGATTTGCTCTGCCAGCAGCTGTCGGTGCCGCACTCGACACCGAGTCCTAGC-CAGCGCTCACAGAATACGCGCTCCCTCCCTCCTCCTTCTCTGTCCC
>gene=chr20_9495126-9495395; species=rheMac
TTGCGGATGCAATTGCAGAACAGGAAACAGAACCAGGGAGAATTTTAGTACCCCCAAATCTCATTGGCCCTCCGCAGAAGCCAAGCCACAGCCACTCCTGCCACACAATCGGATCGCTTTCAGCACTCGCAGCCGTGGACCGCCGCGCGGTCCTTTCCTCTGCAGTGAGCTGATTTGCTCTGCCAGCAGCTGTCGGTGCCGCACTCCACACGGAGTCCTAGC-CAGCGCTCACAGAATACGCGCTCCCTCCCTCCTCCTTCTCTGTCCC
>gene=chr20_9640944-9641213; species=hg19
CAAGCAAAAATCTGTGGTAGATTAAGATTATTTTAATTTTCTCTCCTTTCTCTCTTCCCTTAGGGCTCTCTCCAtcttttctttgacaagtattttttgtgcacctgctgaagccgggcactgtccatggtactgaagacgcaatagggaggcagacaaagatccttaccacccttatggggctctcatgataggagagaaaacaataaacaagtaaataggaaaattacgtagtatattagaagatgataaggcccgtgagaaaaaaa
>gene=chr20_9640944-9641213; species=bosTau
CAGGTGGAAATCTATAGTTGAATAAGACTGTTTTAATTGCTTCTCCAGCCTGTCTCCCTTCA-CCCTTCCTCTGtcttttcttcctcaagtattttttgagaacctacaaaaggctggcactgctatgggtgtggaaga-ttaagagagaaacagacaaagatcactgcgaccct--tgggactctccagtcagcagggaaaacaat-cacaga-taataagtacattacatagtgctttagactatggtgaGACTTGAGAAAa---ac
>gene=chr20_9640944-9641213; species=calJac
CAAGCAGAACTCTGTCATAGCTTAAGATTATTTTAATTTTGTCTCCATTCTTTATTCCCTTAGGCCTCTCTCCAtcttttctttgacaaatagtttttgcgcacctgttgaaaccagtcactgtccatggtactgaatactcaacagagaagcagacaaaaatccttaccacccttatggggctttcatgataggaaagaaaacagtaaacaagtaaataggtgaattacatagcgtattagaagatgataaggcccagg-gaaaaaaa
>gene=chr20_9640944-9641213; species=canFam
CATG---AAATTGGTTGCAGAGCAAGATTAT-----TCATCTTTCCATTTTTTCTTTCCTTGGTGTTCACTCTGtctt----tcgacaaatattttctgagcacctactaaagtgaggcactgttctaggtgctgaagactcaatgcggagatg----aagatccctgtcaccct-aaggggttctcccaacaggagagaaaac----aacaaataaataggtaaactacatcatgtattagaaggtgataagaccaggggaaatgaaa
>gene=chr20_9640944-9641213; species=equCab
CAAGCTGAAATGTGTTGTAGAGCAAGATTATTTTAATCGTCTCTCCATTCTTTCTTCCCTCAATCCTCCCTTCAtcttttc-ttcacaagtattttttgagcatctactaaagccaggcgctgtcctgggtgctgaagacttgacagagaaaca----aagatccccaccaccct-tatgggatctccagccaggaaagaaaacagtaaacgaataaattggtaaattattttgtgtattagaaggtgata-----ttgggagatggga
>gene=chr20_9640944-9641213; species=gorGor
CAAGCAAAAATCTGTGGTAGATTAAGATTATTTTAATTTTCTCTCCATTCTCTCTTCCCTTAGTCCTCTCTCCAtcttttctttgacaagtattttttgtgcacctgctgaagcagggcactgtccatggtactgaagacgcaatagggaggcagacaaagatccttaccacccttatggggctctcatgataggagagaaaacaataaacaagtaaataggaaaattacgtagtatattagaagatgataaggcccgtgagaaaaaaa
>gene=chr20_9640944-9641213; species=panTro
CAAGCAAAAATCTGTGGTAGATTAAGATTATTTTAATTTTCTCTCCATTCTCTCTTCCCTTAGGCCTCTCTCCAtcttttctttgataagtattttttgtgcacctgctgaagccgggcactgtccatggtactgaagacgcaatagggaggcagacaaagatccttaccacccttatggggctctcatgataggagagaaaacaataaacaagtaaataggaaaattacgtagtatattagaagatgataaggcccgtgagaaaaaaa
>gene=chr20_9640944-9641213; species=papHam
CAAGCAAAAATCTGTGGTAGATTAAGATTATTTTAATTTTCTCTCCATTCTTTCTTCCCTTAGGCCTCTCTCCAtcgtttctttgacaaatatttcctgtgcacctgctgaagtcgggtactgtccatggtactgaagatgcaacagggaagcagacaaagatccttaccacccttacggggctctcatgataggagagaaaacaataaacaagtaaataggcaaattacgtagtatattagaagatgataaagtccaggagaaaaaaa
>gene=chr20_9640944-9641213; species=ponAbe
CAAGCAAAAATCTGTGGTAGATTAAGATTATTTTAATATTCTCTCCATTCTTTCTTCCCTTAGGCCTCTCTCCAtcttttctttgacaagtattttttgtgcacctgctgaagctgggcactgtccatggtattgaagacacaatagggaggcagacaaagatccttaccacccttatggggctctcatgataggagagaaaacaataaacaagtaaataggaaaattacatagtatattagaagatgataaggcctgggagaaaaaaa
>gene=chr20_9640944-9641213; species=rheMac
CAAGCAAAAATCTGTGGTAGATTAAGATTATTTTAATTTTCTCTCCATTCTTTCTTCCCTTAGGCCTCTCTCCAtcgtttctttgacaaatattttctgtgcacctgctgaagtcgggtactgtccatggtactgaagatgcaacagggaagcagacaaagatccttaccacccttatggggctctcatgataggagagaaaacaataaacaagtaaataggcaaattacgtagtatattagaagatgataaagtccgggagaaaaaaa
>gene=chr20_9810625-9810884; species=hg19
ccaccaacagtcttttttcaacccccactgggcccaggagccccatgagcagtgaattccaaggtcccagctatgcagagcaaggctcagaaggaggcaaagagctcaaggggtctttgttgcagaggagcagtgctgtccaggtgctgagaagttggagtgcagagtagcagagccctctaatatacagtgaccaggacagggacctgtcttgcTaatttaagattattttctctgtcctgttttaagcacaagtgaa
>gene=chr20_9810625-9810884; species=bosTau
TCACTAACAATCCTTCCTTGGCCTGTCTTGGGCCCCAGAGCCTCCTAAGAGGGGAAGTCTGAGGCCCCAGGAATGCAAAGCAGGGTCCAG-TGGGGGCCAAGG-------GG--CTCTGATGCAGG-GGGCTTGGCTGCACAGGTGCCAAGAGGTGGGAGAACACAGCAGGTAAACTCTTTACTATACAGTATC-----CAGGGGATCC-CTTGGTAATTTAAG---ATT-------TCCTGTTTTTAGTGCAATTAAA
>gene=chr20_9810625-9810884; species=calJac
CCACCAACAGTCTTTTTTCAGCCCCCATTGGGTCCAGGAG--ACATGAGAAGTAAATTCCAAGGTCCCAGCTATGCAGAGCTAGACTCAGAAGGAAGCAAGGGGCTCTAGGGCTCTTTGCTGCAGAAGAGCAGGGCTCTCCAGGTGCTGAGAAGTTGAAGTGCAGAGTAGCAGAGCCCTTTACTAAGCAGTGAGCAGGGCAGGGacctctcttgctaatttaagattattttctctgtcctgtttttagtgcaagtgaa
>gene=chr20_9810625-9810884; species=canFam
ccatgaacagtctttcctcagccacccttgggcccaggagCCTTTTGAGCAGGAAAGTCCAGG-----AAGTCTGTGA--------------------------------------CTG-AACAGAGGGGTGTGGCTGTAAAGTTGCACAGAGGCTGGGGGATAGAGTAGCTGAGCTCTTTGTAGGGTAGTGCCCAGAGTGGGGGCCCCGCCTGGTAATTTAAG---ATTTCCTAGATCCTGTTTTT--TAGAACTAAA
>gene=chr20_9810625-9810884; species=equCab
ccattagcagcctttcctcaggcccccttaggcccaggggtCTGATTAGTAGGGAAGTCCAAGGTCCCAACTATGCAGAGAAGGGCCCAGAAGGGGGCCAAGA-------GGCTCTTTG-TGCAGAGGGACACCTCGCTACAGGTGCATAGAGGCTGCAGGACGGAGCAGCCGAGTTCTTTAACGTGCAGTGTCCAGGACTGGGGTCCCTCTTGGTAACTGAAG---ATTTTCTCTGTCCTGTTTTTAGTGCAATTGAA
>gene=chr20_9810625-9810884; species=gorGor
ccaccaacagtcttttttcagcccccattgggcccacgagccccatgagcagtgaattccaaggtcccagctatgcagagcaaggctcagaaggaggcaaagagctcaaggggtctttgttgcagaggagcagggctgcccaggtgctgagaagttgtagtgcagagtagcagagccctctaatatgcagtgaccaggacagggacctgtcttgcTaatttaagattattttctctgtcctgtttttagcacaagtgaa
>gene=chr20_9810625-9810884; species=panTro
ccaccaacagtcttttttcagcccccattgggcccaggagCCCCATGAGCAGTGAATTCCAATGTCCCAGCTATGCAGAGCAAGGCTCAGAAGGAGGCAAAGAGCTCAAGGGGTCTTTGTTGCAGAGGAGCAAGGCTGTCCACGTGCTGAGAAGTTGGAGTGCAGAGCAGCAGAGCGCTCTAATATGCAGTGACCAGGACAGGGACCTGtcttgctaatttaagattattttctctgtcctgtttttagcacaagtgaa
>gene=chr20_9810625-9810884; species=papHam
ccatcaacagtcttttttcagcccccatgggacccaggagccccatgagcagtgaattccaaggtcccagctacgcagagcaagactcagagggaggcaaagggctccaggggtctttgttgcagaggagcagggctgtccaggtgatgagaagttggagtacagagtagcagagccctctaatatgcagggaccggtacaggtacctctcttgctagtttaagATTATTTTTTCTGTCCTGTTTTTAGTGCAAGTGAA
>gene=chr20_9810625-9810884; species=ponAbe
CCACCAACAGACTTTTTTCAGCCCCCATTgggcccaggagccccatgagcagtgaattccaaggtcccagctatgcagagcaaggctcagaaggaggcaaagggctcaaggggtctttgttgcagaggagcagggctgtccaggtgctgagaagttggagtgcagagtagcagagccctctaatatgcagtgaccgggacagggacctctcttgcTaatttaagattattttctctgtcctgtttttagtgcaagtgaa
>gene=chr20_9810625-9810884; species=rheMac
ccaccaacagtcttttttcagcccccatggggcccaggagccccatgagcagtgaattccaaggtcccagctacgcagagcaagactcagagggaggcaaagggctccaggggtctttgttgcagaggagcagggctgtccagctgatgagaagttggagtacagagtagcagagccctctaatatgcagggaccggtacaggtacctctcttgctagtttaagATTATTTTTTCTGTCCTGTTTTTAGTGCAAGTGAA
>gene=chr20_10200083-10200488; species=hg19
GTTCCCGCCCCGGGCAAGCTGAGCTGCTGCAGCGACAGCAGCCTCCATGCCCCGCGGACTTGATTTATGCCGCCTGCTCCACGTCAACTGCAGGCTGGCGGGAGGCGGGCGGGTCGTGCCGGGTGGGAGGGCTCTGCGGAGGGCTGGCGCGGGTGGGCTGGCTTCGGGGACTGCGGCGGCCCGCGCTCAGCACCCTGGATAGCAACACCGAGGGCTCGCGCGGGCGCCCTCGACCTTTCAGCACCGGGGACAGCGGTCCGGCCGCAGCGCCTCATCTGCCTGCGGCAGAAATGCCTGGCCGGGGCTGGATGTGCCAGGGCTGGAGACCAAATTGTCTCCCTGAGACCCCGGTCTTACGGAGACCCTTAATAGAGGAGTCATAGTAGCTTAAAAGAAAACAAGAAA
>gene=chr20_10200083-10200488; species=bosTau
GTTCCCGCCCCGGGCAAGCTGAGCTGCAGCCGCCACAGCAGCCTCCATGCCCCACAGACTTGATTTATGCCGCCTGCTCCACGTCAACAGCAGGCTGGCGGAAGGCGGGCGGGTAGTGCTGGGTGGGAGGGCTCTGCGGAAGACTggcgggggcgggCTCGCCTCCGGGACTGCGGCGGCCCGCTCTCAGCACCCTGGACAGCAACACCAGGGGACTGCGTTGGCGCCCGCGACCTTTCAGCACCGCGGATAGCGGTCCTGCCACAGCGCTGCATTTACCTGCGGCAGAGACGCCTGGCCAG-GCTAGAGGTTT--------CAGGCCAAACTGCTTCTCTGAGACTCCGATCTCTCGGATATCCCTAATAGAGCAGGCATAGTAGGTTAAAAGGAAAAAAT---
>gene=chr20_10200083-10200488; species=calJac
GTTCCCGCCCCGGGCAAGCTGAGCTACTGCAGCGACAGCAGCCTCCATGCCCCGCGGACTTGATTTATGCCGCCTGCTCCACGTCAACTGCAGGCTGGCGGGGGGCGGGCGGGTCGTGCCGGGTGGGAGGGCTCTGCGGAGGGCTGGCGCGGGTGGGCTGGCCTCGGGGACTGCGGCGGCCCGCGCTCAGCACCCTGGATAGCAATACCAAGGGCTCGCGCGGGCGCCCTCGACCTTTCAGCACCGGGGACAGCGGTCCGGCCGCAACGCCGCATCTGCCTGCGGCAGAAACGCCTGGCCAGGGCTGGATGTGCCAGGGCTGGAGACCAAATTGTCTCTCTGAGACCCCGGTCTTACGGAGACTCTTAATAGAGCAGTCATAGTAGGTTAAAAGAAAACAAGAAA
>gene=chr20_10200083-10200488; species=canFam
GTTCCCGCCCCGGGCAAGCCGAGCTGCAGCAGCGGCAGCAGCCTCCATGCCCCGCGGACTTGATTTATGCCGCCTGCTCCCCGTCGACTGCAGGCTGGCGGGAGGCGGGCGGGTCATGCTGTGTGGGAGGGCTCTGCGGAGGGCCGGCGGGGGTGGGCTCGCCTCGGGGACTGCGGCGGCCCGCAGTCAGCACCCTGGACAGCGATGCCCAGGCCCCTCGCGGGCGCCCGCGACCTTTCAGCACCGCGGAGAGCGGCCCGGCAGCCTCGCCGCATCTACCTGCCGCAGAGCTGCCTGGCCAG-GCT-GCCGG-TCAGGGCTGGAGGCCAAATTGCCTCTCTGAGACCTCGGTCTCACAGAGATCCCTGATAGAGAAGACGTAGTAGGTTAACAATTAAAAAG-AA
>gene=chr20_10200083-10200488; species=equCab
GTTCCTGCCCCGGGCAAGCTGAGCTACAGCAGCGACAACAGCCTCCATGTCCCACGGACTTGATTTATGCCGCCTGCTCCACGTCAACTGAAGGATGGCCGGAGTC-GGCAGGTCGTGCTGGGTGGGAGGGCTCTGCGGAGGGCTGGCGGGGGTGGGCTCGCCTCGGGGACTGCGGCGGCCGGTACTCAGCACCCTGGACAGCAATACCGAGGGACCGCGCTGGCGCCCGCGACCTTTCAGCACCTCGGACAGCAGTCTGGCCACAGCGCCGCGTCTACCTGCGGCACGGATGCCTGGCCAG-GCTAGATAGTCCAGGACTCGAGGCCAAATTGCC----TGAAACCCCGGTCTCACAGAGA-CCCTAGTAGAGCAGACATAGTAGGCTAAA----AAGGAG-AA
>gene=chr20_10200083-10200488; species=gorGor
GTTCCCGCCCCGGGCAAGCTGAGCTGCTGCAGCGACAGCAGCCTCCATGCCCCGCGGACTTGATTTATGCCGCCTGCTCCACGTCAACTGCAGGCTGGCGGGAGGCGGGCGGGTCGTGCCGGGTGGGAGGGCTCTGCGGAGGGCTGGCGCGGGTGGGCTGGCTTCGGGGATTGCGGCGGCCCGCGCTCAGCACCCTGGATAGCAATACCGAGGGCTCGCGCGGGCGCCCTCGACCTTTCAGCACCGGGGACAGCGGTCCGGCCGCAGCGCCTCATTTGCCTGCGGCAGAAATGCCTGGCCGG-------------------------------------------------------------------------------------------------------
>gene=chr20_10200083-10200488; species=panTro
GTTCCCGCCCCGGGCAAGCTGAGCTGCTGCAGCGACAGCAGCCTCCATGCCCCGCGGACTTGATTTATGCCGCCTGCTCCACGTCAACTGCAGGCTGGCGGGAGGCGGGCGGGTCGTGCCGGGTGGGAGGGCTCTGCGGAGGGCTGGCGCGGGTGGGCTGGCTTCGGGGACTGCGGCGGCCCGCGCTCAGCACCCTGGATAGCAACACCGAGGGCTCGCGCGGGCGCCCTCGACCTTTCAGCACCGAGGACAGCGGTCCGGCCGCAGCGCCTCATCTGCCTGCGGCAGATGTGCCTGGCCGGGGCTGGATGTGCCAGGGCTGGAGACCAAATTGTCTCCCTGAGACCCCGGTCTTACGGAGACCCTTAATAGAGGAGCCATAGTAGGTTAAAAGAAAACAAGAAA
>gene=chr20_10200083-10200488; species=papHam
GTTCCCGCCCCGGGCAAGCTGAGCTGCTGCAGCGACAGCAGCCTCCATGCCCCGCGGACTTGATTTATGCCGCCTGCTCCACGTCAACTGCAGGCTGGCGGGAGGCGGGCGGGTCGTGCCAGGTGGGAGGGCTCTGCGGAGGGCTGGCGCGGGTGGGCTGGCTTCGGGGACTGCGGCGGCCCGCGCTCAGCACCCTGGATAGCAATACCGAGGGCTCGCGCGGGCGCCCTCGACCTTTCAGCACCGGGGACAGCGGTCCGGCCGCAGCGCCGCATCTGCCTGCGGCAGAAATGCCTGGCCAGGGCTGGATGTGCGAGGGCTGGAGACCAGATTGTCTCTCTGAGATCCCGGTCTTACGGGGACCCTTAATAGAGGAGTCATAGTAGGTTAAAAGAAAACAAGAAA
>gene=chr20_10200083-10200488; species=ponAbe
GTTCCCGCCCCGGGCAAGCTGAGCTGCTGCAGCGACAGCAGCCTCCATGCCCCGCGGACTTGATTTATGCCGCCTGCTCCACGTCAACTGCAGGCTGGCGGGAGGCGGGCGGGTCGTGCCGGGTGGGAGGGCTTTGCGGAGGGCTGGCGCGGGTGGGCTGGCTTCGGGGACTGCGGCGGCCCGCGCTCAGCACCCTGGATAGCAATACAGAGGGCTCGCGCGGGCGCCCTCGACCTTTCAGCACCGGGGACAGCGGTCCAGCCGCTGCGTCGCATCTGCCTGCGGCAGAAATGCCTGGCCAGGGCTGGATGTGCCAGGGCTGAAGACCAAATTGTCTCTCTGAGACCCCGGTCTTACGGAGACCCTTAATAGAGGAGTCATAGTAGGTTAAAAGAAAACAAGAAA
>gene=chr20_10200083-10200488; species=rheMac
GTTCCCGCCCCGGGCAAGCTGAGCTGCTGCAGCGACAGCAGCCTCCATGCCCCGCAGACTTGATTTATGCCGCCTGCTCCACGTCAACTGCAGGCTGGCGGGAGGCGGGCGGGTCGTGCCAGGTGGGAGGGCTCTGCGGAGGGCTGGCGCGGGTGGGCTGGCTTCGGGGACTGCGGCGGCCCGCGCTCAGCACCCTGGATAGCAATACCGAGGGCTCGCGCGGGCGCCCTCGACCTTTCAGCACCGGGGACAGCGGTCCGGCCGCAGCGCCGCATCTGCCTGCGGCAGAAATGCCTGGCCAGGGCTGGATGTGCGAGGGCTGGAGACCAAATTGTCTCTCTGAGACCCTGGTCTTACGGGGACCCTTAATAGAGGAGTCATAGTAGGTTAAAAGAAAACAAGAAA
>gene=chr20_12828477-12828737; species=hg19
GAAGAAAAATTGGAATTGCATGAAGAAATGGGAATGGAGTGTAATATTTAATCAGAGTACTCCATTTTTATCAAGGCCTGTCCGACTCTACATTCCATTACCACTTCATTAAAAAATATGCTGTCCCCGGTGCTGAAACTGCTGTACTTGTTTAACAGCAGAGCAACCAAGCTTCAAGCCAGAAAAGGAAGTAGCAATGCCCCAGATGGAGGCAGGAGCTTTTGTTAGCTAAAGCACTATTTATCCAAAGTTGCTGGAGA
>gene=chr20_12828477-12828737; species=bosTau
GAGGAAAAATCAGAATTGCATGAAGAAATGGGAATGGACTGTAATCTTTAAGCAGGGTGCTCCGTTTTAATCAAGGCTTGTCCTACTCTACATCCCATTACCACTTCATT--AAAATACTCTGTCCCTGGTGCTGAAACTGCTGTAGTTGCTTAACAGCAGAGTAACCATGCTTCAAGCCAGGAAAGGAGGTAGCAATACCG-GGCTGCAGGCAGGAGCTTTTGTTAGCTGAAGCACTATTTATCCAGAATTGCCTGAGA
>gene=chr20_12828477-12828737; species=calJac
GAAGAAAAATTGGAATTGCATGAAGAAATGGGAATAGAGTGCAATCTTTAATCAGAGTACTCCATTTTAATCAAGGCATGTCTGACTCGACATTCCATTACCACTTCATT--AAAATATGCTGTCCCTGGTGCTGAAATTGCTGTGCTTGTTTAACAGCAGAGCAACCAAGCTTCCAGCCAGAAAAGGAAGTAGCTATGCCCAGGATGGAGGCAGGAGCTTTTGTTAGCTAAAGCACTGCTTATCCAAAGTTGCTAGAGC
>gene=chr20_12828477-12828737; species=canFam
GAAGCAAATTCAGAACCACATGAAGAAATGGGAATGGACTGTAATCTTTAAGCAAAGTATTCCATTTTAATCAAGGCATGTCCTACCCTGCATTCCATCACCACTTCATT--AAAAGATGCTGTCCCCGGTGCTGAAACTACTGTAGTTGTTTAACAGCAGAGCAACCATGCTTCAAGCCAGGAAAGGAAGTAGCAATGCCT-GGCCGAAGGAGGAAGCTTTTGTTAGCTTGAGCACTATTTATCCAAAGTTGCCTGAGA
>gene=chr20_12828477-12828737; species=equCab
GCAGAAAAATCAAAACTGCATGAGGAAATAGGAATGGACTGTAATCTTTAAAGAGAGTGCTGCATTTTAATCAAGGCATGTCCCCCTCTAAGTCCCATTACCACTTAATT--AAAATACACTGTCCCTGGTGCTGAAACAACTGTAG-TGTTTAACAGCAGAGCAACCATGCTTGAAGCCAGGAAAGGAGGCAGCAATACCT-GGATGGAAGCAGGAGCTTTGGTTAGCTGAAACACTATTTATCCAAAGTTGCCTAGGA
>gene=chr20_12828477-12828737; species=gorGor
GAAGAAAAATCGGAATTGCATGAAGAAATGGGAATGGAGTGTAATATTTAATCAGAGTACTCCATTTTGATCAAGGCCTGTCCGACTCTACATTCCATTACCACTTCATTAAAAAATATGCTGTCCCCGGTGCTGAAACTGCTGTACTTGTTTAACAGCAGAGCAA-CAAGCTTCAAGCCAGAAAAGGAAGTAGCAATGCCCCAGATGGAGGCAGGAGCTTTTGTTAGCTAAAACACTATTTATCCAAAG-TGCTGGAGA
>gene=chr20_12828477-12828737; species=panTro
GAAGAAAAATCGGAATTGCATGAAGAAATGGGAATGAAGTGTAATATTTAATCAGAGTACTCCATTTTGATCAAGGCCTGTCCGACTCTACATTCCATTACCACTTCATTAAAAAATATGCTGTCCCTGGTGCTGAAACTGCTGTACTTGTTTAACAGCAGAGCAACCAAGCTTCAAGCCAGAAAAGGAAGTAGCAATGCCCCAGATGGAGGCAGGAGCTTTTGTTAGCTAAAGCACTATTTATCCAAAGTTGCTGGAGA
>gene=chr20_12828477-12828737; species=papHam
GAAGAAAAATTGGAATTGCATGAAGAAATGGGAATGGAGGGTAATCTTTAATCAGAGTACTCCATTTTAATCAAGGCATGTCTGACTCTACATTCCATTACCACTTCATT--AAAATATGCTGTCCCCGGTGCTGAAACTGCTGTACTTGTTTAACAGCAGAACAACCAAGCTTTAAGGCAGAAAAGGAAGTAGCAATGCCCAGGATGGAGGCAGGAGCTTTTGTTAGCTAAAGCACTATTTATCCAAAGTTGCTGGAGA
>gene=chr20_12828477-12828737; species=ponAbe
GAAGAAAAATTGGAATTGCAGGAGGAAATGGGAACGGAGTATAATACTTAATCAGAGTACTCCATTTTGATCAAGGCATGTCTGACTCTACATTCCATTACCACTTCATTAAAAAATATGCTGTCCCTGGTGCTCAAACTGGTGTACTTGTTTAACAGCAGAGCAACCAAGCTTCAAGCCAGAAAAGGAAGTAGCAATGCCCCAGATGGAGGCAGGAGCTTTTGTTAGCTAAAGCACTATTTATCCAAAGTTGCTGGAGA
>gene=chr20_12828477-12828737; species=rheMac
GAAGAAAAATTGGAGTTGCATGAAGAAATGGGAATGGAGGGTAATCTTTAATCAGAGTACTCCATTTTAATCAAGGCACGTCTGACTCTACATTCCATTACCACGTCATT--AAAATATGCTGTCCCCGGTGCTGAAACTGCTGTACTTGTTTAACAGCAGAGCAACCAAGCTTTAAGGCAGAAAAGGAAGCAGCAATGCCCAGGATGGAGGCAGCAGCTTTTGTTAGCTAAAGCACTATTTATCCAAAGTTGCTGGAGA
>gene=chr20_16195725-16195964; species=hg19
TACCACAGGGATTTTCAGGATCACACGGGATCATTGGAAAGCCGGAGAGGATGAGGAGGAACTGAGGTTGAATTGGATGGAAAGCAGATCCAAATTGTCTTGGCAGCAGAAACTGCTGGACAGCACCTTTTCTGAAATGAAGGCATTCTAACCCTTTCACTTCTATCCTCAGCCTTTCAGTCTAGATTTAAAATCTCGTGAAAGGGTATGGCCAGCCAAGCCTAAGTTACGTGGCTGCT
>gene=chr20_16195725-16195964; species=bosTau
CATCAAAGAGCTTTGCAAGCTCCTGCAGGATTGCA-GGACGAAGGAGAGTGTGCTGAGGAATGAGGGCTGAAGTGGA--------AGATGCAAACAGCTTTAGTTGCACGGACTGCCTGGCAGCACCACGTCTAGAATGAAGGAACTCTGGCCCTGTCATCCTTCTCTGCATCCTTTTGGTCTGGATCCAGAATCCCCGCAAAGGATGTGGTGAGCCAAACCG--GCCATGTGGCTGCT
>gene=chr20_16195725-16195964; species=calJac
CACCAGAGGGATTTGCAGCATCCCATAGGATCACTGGGAAGTAGGAGAGGATGCTGAGGAGCTGGAGTTGAAATAGACAGAAAGCAGATCCAAATGGTCTTGGCAGCACAAACTGCTGGATAGCACCTTTTCTGAAATGAAGGCATTCTAACCCTTTCACTTCTCTCTGCATTCTTTCAGTCTAGTTTCAAAATCCTAGGAAAGGGTATGGTCAGCCAAGCCTAAGTTACGTGGCTACC
>gene=chr20_16195725-16195964; species=canFam
CATCAGAAAGATTTGCAGGATCTCATAGGATTACAGGGAAGAAAGAGGAGATACTGAATAACCATGGCTGAAATGAATGGAAG-CAGACTGAA--AGTCTTTGTAGCATTTACTAATTGATAGCATCATATCTAGAATGAAGGCACTATAATACTTTCATCCTTCTC-GTAT-CTTTTGGTCCAGATTCAAAATCCCAGGAAGGAGTTTGATTAGCTAAACCT--GTCACGTGGCTGTC
>gene=chr20_16195725-16195964; species=equCab
CATCAGAGGGCTTTGCAGGCTCTCACA-GATTA---GGGAGAGAGGGGGGTTGCCAAAGAACCAAGGCTGAAATCGATGGAAG-CATATCCAAGCGGTCTTGGTAGCGTCAACTGCTTGGTAGCACCATGTCTAGAATGAAGACACTCTAACACTTTCCTCCTTCTCTGTCTCATTTCAGTCTAGATTCAAAATCCCAGGAAAGAGTATGGTTAGTCAAGCCT--GTCATGTGGCTGCC
>gene=chr20_16195725-16195964; species=gorGor
TACCACAGGGATTTTCAGGATCACATGGGATCATTGGAAAGCCGGAGAGGATGAGGAGGAACTGAGGTTGAATTGGATGGAAAGCAGATCCAAATTGTCTTGGCAGCACAAACTGCTGGACAGCACCTTTTCTGAAATGAAGGCATTCTAACCCTTTCACTTCTATCCTCAGCCTTTCAGTCTAGATTTAAAATCCCGTGAAAGGGTATGGCCAGCCAAGCCTAAGTTACGTGGCTGCC
>gene=chr20_16195725-16195964; species=panTro
TACCACAGGGATTTTCAGGATCACACGGGATCATTGGAAAGCCGGAGAGGATGAGGAGGAACTGAGGTTGAATTGGATGGAAAGCAGATCCAAATTGTCTTGGCAGCACAAACTGCTGGACAGCACCTTTTCTGAAATGAAGGCATTCTAACCCTTTCACTTCTATCCTCAGGCTTTCAGTCTAGATTTAAAATCCCGTGAAAGGGTATGGCCAGCCAAGCCTAAGTTACGTGGCTGCC
>gene=chr20_16195725-16195964; species=papHam
CACCAGAGGGATTTGTAGGATCACACAGGATCACTGGGAAGCAGGAGAGGATGCTGAGGAGCTGAGGGTGAATTGAATGGAAAGCAGATCCAAATTGTCTTGGCAGCACAAAATGCTGGACAGCACCTTTTCTGAAACAAAGGCATTCTAACCCTTTCACTTCTCTCCACATCCTTTCAGTTTAGATTTAAAATCCCGTGAAAGGGTGTGGCCAGCCAAGCCTAAATTACGTGACTGCC
>gene=chr20_16195725-16195964; species=ponAbe
CACCAGAGGGATTTGCAGGATCACACGGGATCATTGGGAAGCCGGAGAGGATGCTGAGGAACTGAGGTTGAATTGGATGGAAAGCAGATCCAAATTGTCCTGGCAGCACAAACTGCTGGACAGCACCTTTTCTGAAATGAAGGCATTCTAACCCTTTCACTTCTATCCTCAGCCTTTCAGTCTAGATTTAAAATCCCGTGAAAGGGTATGGCCAGCCAAGCCTAAGTTACGTGGCTGCC
>gene=chr20_16195725-16195964; species=rheMac
CACCAGAGGGATTTGTAGGATCACACAGGACCATTGGGAAGCAGGAGAGGATGCTGAGGAGCTGAGGGTGAATTGAATGGAAAGCAGATCCAAATGGTCTTGGCAGCACAAAATGCTGGACAGCACCTTTTCTGAAACAAAGGCATTCTAACCCTTTCACTTCTCTCCACATCCTTTCAGTTTAGATTTAAAATCCTGTGAAAGGGTGTGGCCAGCCAAGCCTAAATTACGTGACTGCC
>gene=chr20_17064437-17064720; species=hg19
ACTGTCGAGCTTGTTAATCTTCCAGATTTGCCAGGTGGCTCTTCATCCAAGACATCAAAGAACAGCCATATATAAAGTCACATTGGCCCCACTCCTATTCTGATAAACTTCACTTTGCCCACCATTTCAGAACCCAGGACAGCTCCTCCTTCCCAGCCTACTCTGCAGAAGAAATGGTGCCCCCAGTAGGTTTTGAAAACTCCACATATAGCTTCCTGGCAATAGTCTAAATCTATAGACAGCAGACAGCATCTGAGAGTGGAAATTTAAAAAGCTATTAGTT
>gene=chr20_17064437-17064720; species=bosTau
ACTCTCAAGCTTGCTAACCTCACGGGTCTGCTAGGTGGTCCTTCTTCTCAGACGCTGC---------------------CTGTTG---CC-TTGCTGTTGTGATGACCTGTGCTTTCCCCAACATTTCAGAACCCAGAGTTCC------------------------------------TTCCCATCAGGCTTTGGGTACACCATGGGCAGCTTCCTGGCTGTGGTCTAAATTT--CAGCAGCAGACAGCATCTGAAAACAGCAATTTGAAGAACTATTGGCT
>gene=chr20_17064437-17064720; species=calJac
ACAGTCGAGCTCATTAATCTTACAGATTTGCCAGGTGGTTCTTCACTCAAGACCTCAAGCGACAGCCATATATAAAGTTACATTGGCCTCACTGGTATTCTGATAAACTACACTTTATCCACCATTTCAGAACCCAGGACTGCTCCTCCTTCCCAACCTACACTGCAGAAGAATTGGTG-CCCCAGCAGG-TTTGAAAACACCATCTACAGCTTCCTGGCTAGAGTCTGAATCTATAGACAGCAGGCAGCATCTGAGAGTGGACATTTAAAGGGCCATTAGTT
>gene=chr20_17064437-17064720; species=canFam
ACTGTCAAGCTTGTTAATCTCACAGAATTGCCAGGAGGTTCTTCTTTCAATACACGGCAGAGCAGT-----AAAAAGTCCCATTGACCCCATTGCTGTTCTGATAATCTGTACCCTCCCCAGCATTTCAGCACCCAGAATTTC-CCATCTTCCCAGACCACTC--AGGCAGAAATCATGCTTTTATTAGGCTTTGGAAACCTGGTGGACAGCTTCCTGGCCATAGTCTGACTTT--AAGCAGCAGGCAGTATCTGCCACTGGAAATTTAAAGAGCTATTGGTT
>gene=chr20_17064437-17064720; species=equCab
ATAGTCAAGCCTCTTAATCTCACAGCTTTGCCAGGTGGTTCTTCACCCAAGACCTTGCAGAGCAGT--TGTGTCAAGTCCCATTGACCCCATTGCTGTTCTGATGGTCTATACTTTCCCCAGGATTTCAGAACCCAGGATTTCTCCTCCCTCTCAGACTACTCTGAGGCAGAAATGGTGTCCTTATTAGGCTTCAGAAACACCATGGGCAGCTTCCTGGCTATCGTCTGAATTT--AAGCAGTAGACAGCATCGAAGAGTGGAAATTTAAAGAGCTATTGGCT
>gene=chr20_17064437-17064720; species=gorGor
-------------------------------------------------------------------------------------------------------------------------------------------------------------------------------------------------------------------------------------------------------------------------------------------
>gene=chr20_17064437-17064720; species=panTro
ACTGTCGAGCTTGTTAATCTTCCAGATTTGCCAGGTGGCTCTTCATCCAAGACATCAAAGAACAGCTATATATAAAGTCACATTGGCCCCACTCCTATTCTGATAAACTTCACTTTGCCCACCATTTCAGAACCCAGGACAGCTCCTCCTTCCCGGCCTACTCTGCAGAAGAAATGGTGCCCCCAGTAGGTTTTGAAAACTCCACATATAGCTTCCTGGCAATAGTCTAAATCTATAGACAGCAGACAGCATCTGAGAGTGGAAATTTAAAAAGCTATTAGTT
>gene=chr20_17064437-17064720; species=papHam
ACTGTTGAGCTTGTTAATATTCCAGATTTGCCAGGTGGCTCTTCATCGAAGACATCAAAGAACAGCCATATATAAAGTCCCATTGGCCCCACTGCTATTCTGATAAACTTCACTTTGCCCACCATTTCAGAACGCAGGACAGCTCCTCCTTCCCAGCTTACTCTGCAGAAGAAATGGTGCCCCCAGTAAGTTTTGAAAACTCCATATACAGCTTCC------TAGTCTAAATCCATAGACAGCAGACAGCATCTGAGAGTGGAAATTTAAAAAGCTGTTACTT
>gene=chr20_17064437-17064720; species=ponAbe
ACTGTCGAGCTTGTTAATCTTCCAGATTTGCCAGGTGGCTGTTCATCCAAGACATCAAAGAACAGCCATATATAAAGTCACATTGGCCCCACTGCTATTCTGATAAACTTCACTTTGCCCACCATTTCAGAACCCAGGACAGCTCCTCCTTCCCAGCCTACTCTGCAGAAGAAATGGTGCCCCCAGTAGGTTTTGAAAACTCCACATATAGCTTCCTGGCAATAGTCTAAATCTATAGACAGCAGACAGCATCTGAGAGTGGAAATTTAAAAAGCTATTAGTT
>gene=chr20_17064437-17064720; species=rheMac
ACTGTTGAGCTTGTTAATATTCCAGATTTGCCAGGTGGCTCTTCATCGAAGACATCAAAGAACAGCCATATATAAAGTCCCATTGGCCCCACTGCTATTCTGATAAACGTCACTTTGCCCACCATTTCAGAACGCAGGACAGCTCCTCCTTCCCAGCCTACTCTGCAGAAGAAATGGTGACCCCAGTAAGTTTTGAAAACTCCATATACAGCTTCC------TAGTCTAAATCCATAGACAGCAGACAGCATCTGAGAGTGGAAATTTAAAAAGCTGTTACTT
>gene=chr20_17207208-17207534; species=hg19
GCAGCGGGAAACAAGCAGGAAGAGGCACAGAGGCCGGCGCCCCTGCTCCCCTCGGGGCCTCTGAGAGCGGCACACACCGTAATTCCCTTCCCAGAGCCTACAGATTCCCACAAACAATGACATCACTCCGCCGCCGCTGGCCTGATTACAGCTGGGGGGATTTTCCTGGGCGCGCGGCGGGCCAGGCTGAGATGGGGGAGCTCTCCGGTGCTGAAAGGGGCGGGGGCGCGGGCTcgctgcgctgcgctgcgctgcgctgcgcCCCCAGAAGGCGGAGGCggccgggccgggccgggccgggGGTgggcgggggcgggcccggggcg
>gene=chr20_17207208-17207534; species=bosTau
GCAGCAGAAAATAAACAGGAAGCA----AGAGGCCGGTGCCCCAGCTGTCCTCGGGGCCTC-GGGAGCGGCGCACACCGTAATTCCCTTTGCAGAGCCCACAGATTTCCACCAACAATGACATCACTCCGGCGCCACCGACCGGATTACAGCTGGGGGGATTTTCCCGGGAGCGC-GC-GGCCCGGGCGAGATGGGGGCGCTCTCCGGTGCTGAAAGGGGCGGGGGCGCGGGCTCGCCTC---------------ACGGCGCCCCCAGcgggcggaggcggaccggcccggcc-----gggggcgggcaggggcgggccccgggcg
>gene=chr20_17207208-17207534; species=calJac
GCAGCGGGAAACAAGCA--------CACAGAGGCCGGCGCCCCAGCTCCCCTCGGGGCCTCCGAGAGCCGCACACACAGTAATTCCCTTCCCAGAGCCTACAGATTCCCACAAACAATGACATCACTCCGCCGCCGCTGGCCTGATTACAGCTGGGGGGATTTTCCTGGGCGCTCGGC-GGCCAGGCTGAGAAGGGGGAGCTCTCCGGTGCTGAAAGGGGCGGGGGCGCGGGCTCCCAGC---------------GCTGCACCCCCAGAAGGCGGAGGCggccgggctgggccgggccgggggcgggcgggggcgggcccggggcg
>gene=chr20_17207208-17207534; species=canFam
GCAGCGGAAAACAAGCA-----------agaggCCGGTGCCCCGGCTCCCCTCGG-GCCGGACAGAGCGGCCCGCGCCGTAGTTCCCCTCCCCGAGCCCGCGGCTCTCCACAAACAATGACATCACT-CGGCGCCGCCGACCGGCTTGCAGCTGGGGGGATTTTCCGGGGAGCGAGGCGGG-CCGGGCGAGGCGGGGGAGCTCTCCGGTTCTGAG-----------------------GC---------------TCGGCGCCCCCCGTCggcggaggcggaccggccgggac-----gggggcgggcgggggcgggcccggggcg
>gene=chr20_17207208-17207534; species=equCab
--------------------------------------------------------------------------------------------------------------------------------------------------------------------------------------------------------------------------------------------------------------------------------------------------------------------GAGGTCGGGCCCGGGGCG
>gene=chr20_17207208-17207534; species=gorGor
GCAGCGGGAAACAAGCAGGAAGAGGCACAGAGGCCGGCGCCCCAGCTCCCCTCGGGGCCTCCGAGAGCGGCACACACCGTAATTCCCTTCCCAGAGCCTACAGATTCCCACAAACAATGACATCACTCCGCCGCCGCTGGCCTGATTACAGCTGGGGGGATTTTCCTGGGCGCGCGGCGGGCCAGGCTGAGATGGGGGAGCTCTCCGGTGCTGAAAggggcgggggcgcgggctcgctgcgctgcgctgcgctgcgctgcgcccccagaaggcggaggcggccgggccggg-----ccgggggtgggcgggggcgggcccggggcg
>gene=chr20_17207208-17207534; species=panTro
---------------------------------------------------------------------------------------------------------------------------------------------------------------------------------------------------------------------------------------------------------------------------GAAggcggagcgggccgggccgggccggtccgggggtgggcgggggggggcccggggcg
>gene=chr20_17207208-17207534; species=papHam
GCAGCGGGAAACAAGCAGGAAGAGGTACAGAGGCCGGCGCCCCAGCTCCCTTCGGGGCCTCCGAGAGCGGCACACACCGTAATTCCCTTCCCAGAGCCTACAGATTCCCACAAACAATGACATCACTCCGCCGCCGCTGGCCTGATTACAGCTGGGGGGATTTTCCTGGGCGCGCGGCGGGCCAGGCTGAGATGGGGGAGCTCTCCAGTGCTGAAAggggcgggggcgcgggctcgcggc---------------gctgcgcccccAGAAGGCGGAGGCggccgggccgggccgggcctggggagggcgggggcgggcccggggcg
>gene=chr20_17207208-17207534; species=ponAbe
GCAGCGGGAAACAAGCAGGAAGAGGCACAGAGGCCGGCGCCCCAGCTCCCCTCGGGGCCTCCGAGAGCGGCACACACCGTAATTCTCTTCCCAGAGCCTACAGATTCCCACAAACAATGACATCATTCAACCGCCGCTGGCCTGATTACAGCTGGGGGG---------------------------------------------------------------------------------gctgcgctgcgctgcgctgcgcCCCCAGAAggcggaggcggcggggccgggccgggccgggggtgggcgggggcgggcccggggcg
>gene=chr20_17207208-17207534; species=rheMac
GCAGCGGGAAACAAGCAGGAAGAGGTACAGAGGCCGGCGCCCCAGCTCCCTTCGGGGCCTCCGAGAGCGGCACACACCGTAATTCCCTTCCCAGAGCCTACAGATTCCCACAAACAATGACATCACTCCGCCGCCGCTGGCCTGATTACAGCTGGGGGGATTTTCCTGGGCGCGCGGCGGGCCAGGCTGAGATGGGGGAGCTCTCCAGTGCTGAAAggggcgggggcgcgggctcgcggc---------------gctgcgcccccAGAAGGCGGAGGCggccgggccgggccgggcctggggagggcgggggcgggcccggggcg
>gene=chr20_17208270-17208579; species=hg19
TGCCTCCGGTGATCTTTCACCGGTTATGTAATTAAAATGTCCTTCATCTGTACTAGTAAGGTCATCAAAATAATTTACTGCTCTTTGACTTGATGGCGAAAATAGGATAACACCTTTCACAGGATGCCATGCTCCGGGGATGCTGTCCGAGGTACCAAGTTCTCGAGGCTGCCTGGGGATGGAGGGATGAAGCCCTGAACAGCTAAGCCTGGCGTTGGCTACTTGGCCAGGGAAGTCTCCCCCACCCCCATCCCCCGGAGAAAGAATAGTTTCCTACAGACGAGGCTGGACGTTTGGACACTGCAATTC
>gene=chr20_17208270-17208579; species=bosTau
CGCCTCCGGTGATCTTTCACGGGTTATGTAATTAAAATGCCCTTCAATGCTACTCGGAAGGTCATGAAAACAATTGATCGCCCTTTGACTTGGTGGAGAAAACAGGATAACACCTTTCAAACAATGCGGTGCGCCCGGGCTGCTGTCCGAGCGACCAAGTTCTCAAGGCTGCCTGGGGGT-GAGGCAAGAAGTGCCCGCCGTCTGGGCTTGGCG-TGGCAGACCCGTCGGGGATGTGCCCCCCGCCCCTATCTCCCGGAGAAAGGCTAGTTTCCGAGGGACAGGGCTGGAAGCTTGGACATCGCAGTTC
>gene=chr20_17208270-17208579; species=calJac
TGCCTCCGGTGATCTTTCACCGGTTATGTAATTAAAACGTCCTTCATCTGTGCTAGTAAGGTCATCAAAATAATTTATTGCCCTTTGACTTGATGGCGAAAATAGGATAACACCTTTCAAAGGATGCCATGCTTCCGGGATGCTGTCCGAGGTACCAAGTTCTCGAGGCTGCCTGGGGATGGAGGGACGAAGCCCTGAATGTCTGAGCCTGGCGTTGGCTGCTTGGCCAGGGATGTCTCCCCCACTCCCGTGCCCCGGAGAAAGAATAGTTTCCTACTGACAGGGCTGGACGCTTGGACATTGCAATTC
>gene=chr20_17208270-17208579; species=canFam
TGCCTCCGGTGATCTTTCACGGGTTATGTAATTAAAATGTCCTTCAATTGTACTAGTAAGGTCATAAAAATAATTTATTGCTCTTTGACTTGGTGGTGAAAACAAGGGAACACCTTTCTAACAATGCCTTGCGCCCGGGCTGCTGTCCGAGGTACCAAGTTCTCAAGGCTGCGTGGGGATGGAGGAATGAAGCGCTGAACATCTGGGCTTGACGTTCGCAGTCTTGCCGGGGATGTATCCCCTGCCCCCATCTCCTGGAGAAAGAGTAGTTTCCGACGGACAAGGCTAAAAGCTTGAACATCGCAATTC
>gene=chr20_17208270-17208579; species=equCab
TGCCTCCGGTGATCTTTCACGGGTTATGTAATTAAAATGTCCTTCAATTGTACTAGTAAGGTCATTAAAATAATTTATTGCTCTTTGACTTGGTGGCAAAAACAGGATAACAGCTTTCAAACAATGCCTTGCGCCCGGGATGCTGTCCGAGGTACCAAGTTGTCAAGGCTGCCTGGGGATGGAGGGGTGAAGTGATGAACAGCTGGGCTTGGCGTTAACTCTCTTG-CAGGGATGTATCCCCCGCCCCCTTCTCCCGGAGAGAGAGTAGTTCCCGACGGACAGGGCTAGAAGCTTGGACGTTGCAATTC
>gene=chr20_17208270-17208579; species=gorGor
TGCCTCCGGTGATCTTTCGCCGGTTATGTAATTAAAATGTCCTTCATCTGTACTAGTAAGGTCATCAAAATAATTTACTGCTCTTTGACTTGATGGCGAAAATAGGATAACACCTTTCACAGGATGCCATGCTCCCGGGATGCTGTCCGAGGTACCAAGTTCTCCAGGCTGCCTGGGGATGGAGGGATGAAGCCCTGAACAGCTGAGCCTGGCGTTGGCTACTTGGCCAGGGACGTCTCCCCCACCCCCATCCCCCGGAGAAAGAATAGTTTCCTACAGACGATGCTGGACGTTTGGACACTGCAATTC
>gene=chr20_17208270-17208579; species=panTro
TGCCTCCGGTGATCTTTCACCGGTTATGTAATTAAAATGTCCTTCATCTGTACTAGTAAGGTCATCAAAATAATTTACTGCTCTTTGACTTGATGGCGAAAATAGGATAACACCTTTCACAGGATGTCATGCTCCCGGGATGCTGTCCGAGGTACCAAGTTCTCGAGGCTGCCTGGGGATGGAGGGATGAAGCCCTGAACAGCTGAGCCTGGCGTTGGCTACTTGGCCAGGGACGTCTCCCCCACCCCCATCCCCCGGAGAAAGAATAGTTTCCTACAGACGAGGCTGGACGTTTGGACACTGCAATTC
>gene=chr20_17208270-17208579; species=papHam
TGCCTCCGGTGATCTTTCACCGGTTATGTAATTAAAATGTCCTTCATCTGTACTAGTAAGGTCATCAAAATAATTTATTGCTCTATGACTTGATGGCGAAAATAGGATAACACCTTTCAAAGGATACCATGCTCCCGGGATGCTGTCCGAGGTACCAAGTTCTCGAGGTTGTCTGGGGATGGAGGGATGAAGCCCTGAATAGCTGATCCTGGCGTTGGCTGCTTGGCCAGGGACGTCTCCCCCACCCCCATCCCCTGGAGAAAGAATAGTTTCCTACAGACGGGTCTGGAAGCTTGGATATTGCAATTC
>gene=chr20_17208270-17208579; species=ponAbe
TGCCTCCGGTGATCTTTCACAGGTTATGTAATTAAAATGTCCTTCATCTGTACTAGTAAGGTCATCAAAATAATTTACTGCTGTTTGACTTGATGGCGAAAATAGGATAACACCTTTCACAGGATGCCATGCTCCCGGGATGCTGTCCGAGGTACCAAGTTCTCGAGGCTGCCTGGGGATGGAGGGATGAAGCCCTGAACAACTGAGCCTGGCGTTGGCTACTTGGCCAGGGACGTCTCCCCCACCCCCATCCCCCGGAGAAAGAATAGTTTCCTACAGACGGGGCTGGACGTTTGGACACTGCAATTC
>gene=chr20_17208270-17208579; species=rheMac
TGCCTCCGGTGATCTTTCACCGGTTATGTAATTAAAATGTCCTTCATCTGTACTAGTAAGGTCATCAAAATAATTTATTGCTCTATGACTTGATGGCGAAAATAGGATAACACCTTTCAAAGGATACCATGCTCCCGGGATGCTGTCCGAGGTACCAAGTTCTCGAGGTTGTCTGGGGATGGAGGGATGAAGCCCTGAATAGCTGATCCTGGCGTTGGCTGCTTGGCCAGGGACGTCTCCCCCACCCCCATCCCCTGGAGAAAGAATAGTTTCCTACAGACGGGTCTGGAAGCTTGGATATTGCAATTC
>gene=chr20_17420611-17420831; species=hg19
AGAATCAGGCTTTTCTGGATGCTGGTCAACGTCTCTGTCTTCACTAGAGAGCCGACACTGCACAGCAGCAGGTCCGTCCTGTTGCAGGGATATTTCagcaggtggagagctcttgacagtggagagacctgagttttaacctcagtcctgccccccattggctggggaacttcagactagtcgatgtctccattcctcactttttgcaaaatgGTCTGAG
>gene=chr20_17420611-17420831; species=bosTau
----------------------------------------------------------------------------------------------------------------------------------------------------------------------------------------------------------------------------
>gene=chr20_17420611-17420831; species=calJac
AGAATCAGGCTTTTCTGGATACTGGCCCACGTCCCCGTCTTCACTAAAGAGACGGCACTGCACAGCAGCAGGTCTGTCCTGTTGCAGGGATATTTCAGCAGGTGGAGAGCTTTTGACAGGGGAGAGTCCTGAGTTTTAACCTCAGTCCCA-CCCCCAGTGGCTGAGGAACTTCAGACTAGTCAGTGCCTCCATTCCTCACCTTCTGCCAAACGGTCTGAG
>gene=chr20_17420611-17420831; species=canFam
AGAACCAGGCTCTTCTGCTAGCCTGTTCCCATCTCCACCTTCACTAGACAGCCAGTGTTTCATGA-AAGGGGGATGCTCTGTTGCAGGGA--TTTTaacaagtagagagagcttgacagctgggatacccaagttctcacctcaatcctgtcccctgttgacccgg--ac-------tagtcggtttctccatgccttaccttcgttaaaatagTCCACG
>gene=chr20_17420611-17420831; species=equCab
AG--TCAGGCTTTTCTGCTGGTCTGTCCGCATCTCCGTTTTGACTGGACAGCCAACGTTACACGACAGGAAATCTGTTCTGCTGAAGGGATGTTTTAACAAGTGGGGAAAGCTTAAAAGTTAGGAGAT--------------------------------------------------------------CATTCCTCCCCTTCTGT-TAATAGTCTACA
>gene=chr20_17420611-17420831; species=gorGor
AGCATCAAGCTTTTCTGG-TGCTGGTCAACGTCTCTGTCTTCACTAGAGAGCCAACACTGCACAGCAGCAGGTCCGTCCTGTTGCAGGGATATTTCagcaggtggagagctcttgacagtggagagacctgagttttaacctcagtcctgccccccattggctggggaacttcagactagtTGGTGTCTCCATTCCTCACTTTTTGCAAAATGGTCTGAG
>gene=chr20_17420611-17420831; species=panTro
AGAATCAGGCTTTTCTGGATGCTGGTCAACGTCTCTGTCTTCACTAGAGAGCCAACACTGCACAGCAGCAGGTCCGTCCTGTTGCAGGGATATTTCagcaggtggagagctcttgacagtggagagacctgagttttaacctcagtcctgccccccattggctggggaacttcagactagtcggtgtctccattcctcactttttgcaaaatgGTCTGAG
>gene=chr20_17420611-17420831; species=papHam
AGAATCAGGCTTTTCTGGCTGCGGGTCAACGTCTCTGTCTTCACTAGAGAGCCAACACTGCACAGCAGCAGGTCCGTCCTGTTGCAGGGATATTTCAGCAGGTGGAGAACTCTTGACAGTGGAGAGACCTGAGTTTTAACCTCAGTCCTGGCCCCCATTGGCTGGGGAACTTCAGACTAGTCAGTGTCTCCATTCCTCACTTTCTGCAAAATGGTCTGAG
>gene=chr20_17420611-17420831; species=ponAbe
AGAATCAGGCTTTTCTGGCTGCTGGTCAACGTCTCTGTCTTCGCTAGAG--------------AGCAGCAGGTCTGTCCTATTGCAGGGATATTTCagcaggtggagagctcttgacagtggagagacctgagttttaacctcagtcctgccccccattgactagggaacttcagactaatcggtgtctccattcctcactttctgcaaaatgGTCTGAG
>gene=chr20_17420611-17420831; species=rheMac
AGAATCAGGCTTTTCTGGCTGCGGGTCAATGTCTCTGTCTTCACTAGAGAGCCGACACTGCACAGCAGCAGGTCCGTCCTGTTGCAGGGATATTTCAGCAGGTGGAGAACTCTTGACAGTGGAGAGACCTAAGTTTTAACCTCAGTCCTGCCCCCCATTGGCTGGGGAACTTCAGACTAGTCAGTGTCTCCATTCCTCACTTTCTGCAAAATGGTCTGAG
>gene=chr20_18989189-18989445; species=hg19
CTCTAAGCACTGGTATTATTTGGGTTCTAGAACTGCACCCTAGCCCCTCGATGAGGGGCATGAAAAGCATCTGACTTTCCGTCTTTGCTATGGGTAGCAtttcctccctggctctcttgctgctggacagctccttcctccatagccctagacccactgctcatgccagccgtggctttaacttctgcaccaccagtaacaccatttcctctttgtccttccagccctgcaggtggagtggcctccagctgtcact
>gene=chr20_18989189-18989445; species=bosTau
----------------------------------------------------------------------------------------------------------------------------------------------------------------------------------------------------------------------------------------------------------------
>gene=chr20_18989189-18989445; species=calJac
CTCTAAGCATTGGTATTATTTGGATTTCAGAACTGCACCCTAGCCCCTCGATGGGGGGCATGAAAAGCATCTGACTTTCTGTCTTTGctctgggtagcatttcctccctggcactcttgctgctggacagctcctccctccatagccccagacccactgctcatgccagccccagctttaacttcttaac--ccagtaacaccattttctctttgtcctcccagccctgcatgtgcagtggcctccagctgtcact
>gene=chr20_18989189-18989445; species=canFam
CTCTAAGCATTAGTAATAATTGGATCT-AGAATTCTACCTTAGTCCCTCAGTG-GGGACATGAAAAACAGCTGATTTCCCATTTTTGCTC-----------------------CTATTGATGCTGAATG-CTCCTCCTTCCATTGACCTAGACTCAGTGCTCAGACCAGCCATGGGTTCAATTTCTGCAGCTTC---AACACCATTT--TGGttagcctcctaaccctgaggctggagtgacctctagctgtaact
>gene=chr20_18989189-18989445; species=equCab
CTCTAAGCATTGGTATTATTTGGGTCT-CAGACTCCATGTTAGTCCCTCAGTA-GGGACATGAAGAGCATGTGATTTCCTGTCTCTGCTCTGagtggcattttctctgtggctctcctactgctggacagctcctccttccacaggcccagactcactgctcaggccagctatggtttcaacttctgcagctctaggaacaccgttt--tttttgtccttctagatctatgtgtggagtggcctctagctgtcact
>gene=chr20_18989189-18989445; species=gorGor
CTCTAAGCACTGGTATTATTTGGGTTCTAGAACTGCACCCTAGCCCCTCGATGAGGGGCA-GAAAAGCATCTGActttccgtctttgctctgggtagcatttcctccctggctctcttgctgctggacagctccttcctccatagccctagacccactgctcatgccagccgtggctttaacttctgcacc-ccagtaacaccatttcctctttgtccttccagccctgcaggtggagtggcctccagctgtcact
>gene=chr20_18989189-18989445; species=panTro
CTCTAAGCACTGGTATTATTTGGGTTCTAGAACTGCACCCTAGCCCCTCAATGAGGGGCATGAAAAGCATCTGACTTTCCGTCTTTGCTATGGGTAgcatttcctccctggctctcttgctgctggacagctccttcctccatagccctagacccactgcttatgccagccgtggctttaacttctgcaccaccagtaacaccatttcctctttgtccttccagccctgcaggtggagtggcctccagctgtcact
>gene=chr20_18989189-18989445; species=papHam
CTCTAAGCATTGGTATTATTTGGGTTTCAGAACTGCACCCTAGCCCCCGGATGGGGGGCAGGAAAAATAGCTGActttccgtctttgctctgggtagcatttcttccctggctctcttgctgctggacagctccttcctccatagccctagacccactgctcatgccagctgtggcttcaacttctgcaccaccagtaacaccatttcctctttgtccttccagccctgcaggtggagtggcctccagctgtcact
>gene=chr20_18989189-18989445; species=ponAbe
CTCTAAGCACTGGTATTACTTGGGTTCCAGAACTGCACCCCAGCCCCTCGATGGGGGGCATGAAAAGCGTCTGActttccgtctttgctctgggtagcatttcctccctggctctcttgctgctggacagctccttcctccatagccctagacccactgctcatgccagccgtggctttaacttctgcaccaccagtaacaccatttcctctttgtccttccagccctgcaggtggagtggcctccagctgtcact
>gene=chr20_18989189-18989445; species=rheMac
CTCTAAACATTGGTATTATTTGGGTTTCAGAACTGCACCCTAGCCCCCGGATGGGGGGCAGGAAAAATAGCTGACTTTCCGTCTTTGCTCTGGGTAgcatttcctccctggctctcttgctgctggacagctccttcctccatagccctagacccactgctcatgccagctgtggcttcaacttctgcaccaccagtaacaccatttcctctttgtccttccagccctgcaggtggagtggcctccagctgtcact
>gene=chr20_19081708-19081934; species=hg19
ATTTCAAACTTCTCCAAGTAAAAATCCCACTGAGTGTGGCGCTCACTGTTGGAGAAGTCATTGTTGTTAGTCACTGTGGGGAGCTGGTCAGAACCATCCCACTGGACAGCTCTATGGAGGGATCACTGGCATTGTACTTTGGTGACACAGGCGCTGTCTCCTGGGTCTTAAACAGCTTAAACTTCAGGTCGCCATTTGCAAACTTGGCCCCTAAATCTCAGCCTTG
>gene=chr20_19081708-19081934; species=bosTau
----------------------------------------------------------------------------------------------------------------------------------------------------------------------------------------------------------------------------------
>gene=chr20_19081708-19081934; species=calJac
ATTTCAAATTTCTCCAAGT-AAAATCCCATTGAGTGTGGCGCTTACTGTTGGAGAAGTTATTACTGTTGGTCACTGTGGGGAGCTGGTCAGGGCCACCCCACTGGACAGCTCTACGGAGGTATCACCAGTATTGTGCTTTGGTGACACAGACGCTGTCACCTGGGTCTTAAACAGCTCAAACTTCAGGTTGCCATCTGCAGACTTGGCCCCTAAATCTCAGCCTTG
>gene=chr20_19081708-19081934; species=canFam
ATTTCAAACTTCTCAGAGTAAGAAACCCATTGAGTGTGGTACTTCCTGTCATAGAGGTCATGTTTGACCTTGA--GTGAGCGTCTGGTTAAGACCACTCCA-TGGACAGTTCCAGGGGGG-----------------------------------ACATCTAGAGTCCTGAAGAGCTTAAACCTCTGGTCACCATCTTCAAACTTGGCCCCTAAACCTGAGCCTTG
>gene=chr20_19081708-19081934; species=equCab
ATTTCAAACTTCTCTGAGGAAAAACCCCATTGAGTATGGTGCTTCATGTCAGAGAGGTCACTGTTGACCTTGA--GTAGGGGGCTGGTCAGGACCACTCTACTGGACAGCTCCAGAGGGG---------------------------------C-ATGTCTTGGGTCTTGAAGAGCTCAGACCTCAGGTCACCATCTGCAGACTCGGACCCTAAAACTGAGCCTTG
>gene=chr20_19081708-19081934; species=gorGor
ATTTCAAACTTCTCCAAGTAAAAATCCCACTGAGTGTGGC-CTCACTGTTGGAGAGGTCATTGTTGTTGGTCACTGTGGGGAGCTGGTCAGAACCATCCCACTGGACAGCTCTATGGAGGTATCACTGGCATTGTACTTTGGTGACACAGGCGCTGTCTCCTGGGTCTTAAATAGCTCAAACTTCAGGTTGCCATTTGCAAACTTGGCCCCTAAATCTCAGCCTTG
>gene=chr20_19081708-19081934; species=panTro
ATTTCAAACTTCTCCAAGTAAAAATCCCACTGATTGTGGCGCTCACTGTTGGAGAAGTCATTGTTGTTAGTCACTGTGGGGAGCTGGTCAGAACCATCCCACTGGACAGCTCTATGGAGGGATCACTGGCATTGTACTTTGGTGACACAGGCGCTGTCTCCTGGGTCTTAAATAGCTCAAACTTCAGGTTGCCGTTTGCAAACTTGGCCCCTAAATCTCAGCCTTG
>gene=chr20_19081708-19081934; species=papHam
ATTTCAAACTTCTCCAACTAAAAATCCCACTGAGTGTGGCGCTTACTGTTGGAGAGGTCATTGTTGTTGGTCACTGTGGGGAGCTGGTCAGAACCACCCCACTGGACAGCTCTATGGAGGTATCACTGGCATTGTACTTTGGTGACACAGGCGCTGTCACCTGGGTCTTAAATAGCTCAAGCTTCAGGTCGCCTTTTGCAAACTTGGCCCCTAAATCTCAGCCTTG
>gene=chr20_19081708-19081934; species=ponAbe
ATTTCAATCTTCTCCAAGTAAAAATCCCACTGAGTGTGGTGCTCACTGTTGGAGAGGTCATTGTTGTTGGTCACTGTGGGGAGCTGGTCAGAACCATCCCACTAGACATCTCTATGGAGGTATCACTGGCATTGTACTTTGGTGACACAGGCGCTGTCTCCTGGGTCTTAAATAGCTCAAAGTTCAGGTTGCCATTTGCAAACTTGGGCCCTAAATCTCAGCCTTG
>gene=chr20_19081708-19081934; species=rheMac
ATTTCAAACTTCTCCAAGTAAAAATCCCACTGAGTGTGGTGCTTACTGTTGGAGAGGTCATTGTTGTTGGTCACTGTGGGGAGCTGGTCAGAACCATCCCACTGGACAGCTCTATGGATTTATCACTGGCATTGTACTTTGGTGACACAGGCGCTGTCACCTGGGTCTTAAATAGCTCAAGCTTCGGGTCGCCTTTTGCAAACTTGGCCCCTAAATCTCAGCCTTG
>gene=chr20_22785965-22786244; species=hg19
CTAAGGCAGCACAGAAAGGGCTGGGCGAAGGCAGAGTCAGCTGCGAGAACTGCTGTGGCTTGCCAAACAATTCCAGTAAGCTGAAGCCACAGGCAAGGGAGAATCTGAGGTCAAGTGCTGAGACAGCACCATGGATAGCTCTCCTGGGTACAGGGgcttgaaagaatgtgttaagaaggattctgaggctgtgactgagccaagaaggcaacactgctatgactgactaatgacgcctgccatggacatgtgaggggggatgtggtggAAGGTTTGCAG
>gene=chr20_22785965-22786244; species=bosTau
ATGAAATCACACAGAAGGGAC-GAGTCAAGGCAGATCCAGCTGCAAGAAGAGC-------TGGGAGGCAACCCCAGTGAGT-GA-----------------AACCTGAGGGCAGGGGTTGTGGCAGCACCATGGATAGCTCCCTGGGCAACAG--GGCGGGAgcactgtgttaagaaggattctgaggctgtga-ggggccaagctggaaggattgctacgattgactaatgatgactcctatggacatg-caaa--aggTAGGATGAAAATTCTGCAG
>gene=chr20_22785965-22786244; species=calJac
CTGAGGCAGCACAGAAAGAGCTGGGCAAATGCAGAGTCAGCTGCGAGAACTGCTATGGCTTGGCAAACAACTGCAGGAAACTGAAGCCACAGACAAGGGAGAATCTGAGGTCAAGGGCTGAGGCAGCACCATGGATAGCTCTCCTGGGTACAgctgcttgaagcgatgtgttaagaaggattctgaggctgagactgagccaagaaggcaagattgctgtgagtgactgaatatgtctgctgtggacatgtgagagg--ATGTGGTGGAAGGTTTGCAG
>gene=chr20_22785965-22786244; species=canFam
CTGAAATCACACAGAAGAGACCGAGTCAGAGCAAATTCAGCTGCAAGAACTGCGGCAGCGTGGCAAGCAACTCTAGCGAGC-CACGGAGCAGCGTAGGGAGAATCTGGGGCCAAGGGCT-GGACAGTACCATGGATAGCTCCCCCTGGCACAgctatttgaagcaaggtgttaagaaggattctgagactctgattgggccaggctggaaagagggcaatgattgattaatgacgtctgccatagacGTGTAAGG--CGATGTGGTGTGATGTTTG-AA
>gene=chr20_22785965-22786244; species=equCab
TTGAAATAACACAGAAGGGACTGGGTCAAGGCAGAATCAGCTACAAGAACTGCTAGGGCTTGGCAAGCAACTTCAGTGAGC-AAAGTAGCAGAAGAGGGAGAATCTGAGGTCAGGGGGTCCCGCAGCACCATGGAGAGCTCCCCTGGGCTCAgctgcttgaagca--gtgttaagaaggattctgaggctgtgactgggccaagctggaaagattgctatgattgattaatgatgcctgccatggacatgtgaag--gagtggggtagaatgtttgcga
>gene=chr20_22785965-22786244; species=gorGor
CTAAGGCAGCACAGAAAGGGCTGAGCAAAGGCAGAGTCAGCTGCGAGAACTGCTATGGCTTGGCTAACAATTCCAGTAAGCTGAAGCCACAGGCAAGGGAGAATCTGAGGTCAAGTGCTGAGACAGCACCATGGATAGCTCTCCTGGGTACAGGGgcttgaaggaatgtgttaagaaggattctgaggctgtgactgagccaagaaggcaacactgctatgactgactaatgacgcctgccgtggacatgtgagggg--atgtggtggaaggtttgcag
>gene=chr20_22785965-22786244; species=panTro
CTAAGGCAGCACAGAAAGGGCTGGGCGAAGGCAGAGTCAGCTGCGAGAACTGCTATGGCTTGGCAAACAATTTCAGTAAGCTGAAGCCACAGGCAAGGGAGAATCTGAGGTCAAGTGCTGAGACAGCACCATGGATAGCTCTCCTGGGTACAGGGgcttgaaggaatgtgttaagaaggattctgaggctgtgactgagccaagaaggcaacactgctatgactgactaatgacgcctgccgtggacatgtgagggg--ATGTGGTGGAAGGTTTGCAG
>gene=chr20_22785965-22786244; species=papHam
CTAAGGCAGCATAGAAAGGGCTGGGCGAAGGCAGAGTCAGCTGCAAGAACTGCTATGGCTTGGCAAACAACTCCAGTAAGCTAAAGCCACAGGCAAGGGAGAATCTGAGGTCAAGCGCTAAGACAGCACCATGGATAGCTCTCCTGGGTACAGCAGATtgaagtaatgtgttaagaaggattctgaggctgtgactgagccaagaaggcaagactgctatgactgaataatgatgcctgccgtggacatgtgagggg--atgtggtggAAGGTTTGCAG
>gene=chr20_22785965-22786244; species=ponAbe
CTAAGGCAGCACAGAAAGGGCTGGGCGAAGGCAGAGTCAGCGGTGAGAACTGCAATGGCTTGGCAAACAACTCCAATAAGCTGAAGCCACAGGCAAGGGAGAATCTGAGGTCAAGTGCTGAGGCAGCACCATGGATAGCTCTCCTGGGTACAAGGgcttgaagcaatgtgttaagaaggattctgaggctgtgactgaaccaagaaggcaacactgctatgactgactaatgacagctgccgtagacatgtgaaggg--ATGTGGTGGAAGGTTTCCAG
>gene=chr20_22785965-22786244; species=rheMac
CTAAGGCAGCATAGAAAGGGCTGGGTGAAGGCAGAGTCAGCTGCAAGAACTGCTATGGCTTGGCAAACAACTCCAGTAAGCTAAAGCCACAGGCAAGGGAGAATCTGAGGTCAAGCGCTAAGACAGCACCATGGATAGCTCTCCTGGGTACAGCAGATtgaagtaatgtgttaagaaggattctgaggctgtgactgagccaagaaggcaagactgctatgactgaataatgatgcctgctgtggacatgtgagggg--ATGTGGTGGAAGGTTTGCAG
>gene=chr20_25061642-25061990; species=hg19
TTCCCCGCGACCCGTCTGGATTTCTTTGGGGAAATGGGTAGGCCAGGAACACATCTCTAGGCGTAACTACAATGAATCCCCAAGGTTGCTTCTTTCTCCTGCACAGGGGACTGGGAGGACGCTGCGCCGGCAGAGGAGCGCGGTACCCGGGACTCCCTTTTCAGCACCCCAAGGGGCGGACAGTTCCAGGGCTCGAGGCCCCGTACTCTTCCAGGACCCGTCAATCATTCGATCATTTCCGCCCGCGTTTCCACCTGGTACCTTGTTCGGTGCTGCTGGTGACCACCACAGGCCCGGGCCTTCCCGACCCACGCAGCTGCCAGAGGCGGAGACTGGCGCCTGGCGCTG
>gene=chr20_25061642-25061990; species=bosTau
TCCCCCACAGTCCGTACCGACTTCTCTGAGGATCTGG-----------------------GCACAGCTGCTGTAAATGGGCGAGCTCG----CTTCTTCGGTGCAGGGAGTAAGG-----------------GAGAAGCGGGGTGCCCA-AACTCGCTCTTCAGCACCC--GGAGGAGGACAGATCCAGGCCTC--CGCCCCGCGCTTGTCAAGGGCCTGTCAATCCGTCAATCAATTCATCTAACCTAGCCGGCGGGTACCGGGTTCCGTGCCGCTGATGAACGAGGCAGGCCCAG-GTTTCCCGACCCCTGCAGCACCCAGAGGCCGAACCCCGCGTGG-----CG
>gene=chr20_25061642-25061990; species=calJac
TTCCCCGCCACCCGCCTGGATTTCTTTGAGGAGATGGGTAGGCGGAGAACACATCTCTAGGC-TAACTACAATGAATCCCCGAGGTTGCTTCTTTCTCCTGC----------------CCGCGGTGCCGGCAGAGGAGCAAGGTAACCGAGACCCTCTTTTCAGCACCCTGAGGGACGGACAGTTCCTGGGCTCGAGGCCCGGTGCTCTTCAAGGAGCCGCCAATCATTCGATCCGTTCCGCCCGCGTTTCCACCTGGTACCAGGTTCGGTGCTGCTGGTGAACAACACAGGCCCAGGCCTTCCCGACCCACGCCGCTGCCAGAGGCTGAGACTGGCGCCTGGCGCTG
>gene=chr20_25061642-25061990; species=canFam
TTCCCCATAACCCGCCTCGACGTCTTTGAGGAAATAGCTGGGGTCGGAACGAAATGCTGAGCACAGC-GCAATGAACGGGCGAGGCTGCTTCCCTCTCACGTGTGCGGAGGAGGGAGG--GCAGCGCGAAG-TGGAAGCGCAGTCCC---GACTCCCCCTTCAGCACCCCAGAAGGCGGACAGTTCCAGCCC---------CCGGCCGCCCGTG--CTTTTCCATCTGTGGATC----CAGCCTGGCTCGCCGCGAGTTCCTGGATGCTGTGCTCGTGAGAAACGAGCACGCCCCGG-CCTCCCCGACCTATGCC-----------------CTCAGG----------
>gene=chr20_25061642-25061990; species=equCab
CTCCCCATAATCCACCTCGACTTCTTTGAGGAAATAGGCGGGCTCACGACAAAACACTGAGCATAATTACAGTGAATTGGCGAGGTTG----TTTCTCACGTGTGGGGAGGAGCGAGG--GCGGCGCGAGGAGAAAAGCACGGTACCCG-GACTCCCTTTTCAGCACCCCGGGAGACGGACAGTTCCAGGCCT--------CCCGACCTCCATGGACCTGTCAATCATTCAATCACTTCAGAAAACGTCGCCGGCCAATACAGGGTTCTGTGCTGCTGGCCAACAAGACCGGCCCAG-GC-CTCCGACCTACGCCGTTCCCAGAGGCCGAGAGTCGCGCGGGGCGCTG
>gene=chr20_25061642-25061990; species=gorGor
TTCCCCGCGACCCGCCTGGATTTCTTTGGGGAAATGGGTAGGCCGGGAACACATCTCTAGGCGTAACTACAATGAATCCCCAAGGTTGCTTCTTTCTCCTGCACAGGGGACTGGGAGGACGCTGCGCCGGCAGAGGAGCGCGGTACCCGGGACTCTCTTTTCAGCACCCCGAGGGGCGGACAGTTCCAGGGCTGGAGGCCGCGTACTCTTCAAGGACCCGTCAATCATTCGATCATTTCCGCCCGCGTTTCCACCTGGTACCTTGCTCGGTGCTGCTGGTGAACACCACAGGCCCGGGCCTTCCCGACCCACGCAGCTGCCAGAGGCGGAGACTGGCGCCTGGCGCTG
>gene=chr20_25061642-25061990; species=panTro
TTCCCCGCGACCTGTCTGGATTTCTTTGGGGAAATGGGTAGGCCGGGAACACATCTCTAGGCGTAACTACAATGAATCCCCAAGGTTGCTTCTTTCTCCTGCACAGTGGACTGGGAGGACGCTGCGCCGGCAGAGGAGCGCGGTACCCGGGACTCTCTTTTCAGCACCCCGAGGGGCGGACAGTTCCAGGGCTCGAGGCCCCGTACTCTTCAAGGACCCGTCAATCATTCGATCATTTCCGCCCGCGTTTCCACCTGGTACCTTGTTCGGTGCTGCTGGTGACCACCACAGGCCCGGGCCTTCCCGACCCACGCAGCTGCCAGAGGCGGAGACTGGCGCCTGGCGCTG
>gene=chr20_25061642-25061990; species=papHam
TTCCCCGCGACCCGCCGGGATTTCTTTGGGGAAATGGGTAGGCCAGGAACACATCTCTAGGCGTAACTACAATGAATCCTCGAGGTTGCTTGTTTCTCCTGCACGGGGGACTGCGTGGACGCCGCGCCGGCAGAGGAGCAAGGTACCCGGGACTCTCTTTTCAGCACCCCGATGGGCGGACAGTTCCAGGGCTCGAGGCCCCGTGTTCTTCAAGGACCT-TCAATCATTCGATCATTTCCGCCCGCGTTTCCACCTGGTACCTTGTTCGGTGCTGCTGGTGAACAACAAAGGTCCGGGCCTTCCCGATTCACACCGCTGCCAGAGGCCGAGACTGGCTCCTGGCGCT-
>gene=chr20_25061642-25061990; species=ponAbe
TTCCCCGAGACCCGCCTGGATTTCTTTGGGGAAATGGGTAGGCCAGGAACACATCTCTAGGCGTAACTACAATGAATCCCCAAGGTTGCTTCTTTCTCCTGCACAGGGGACTGGGAGGACGCTGCGCCGGCAGAGGAGCGCGGTACCCGGGACTCTCTTTTCAGCACCCCGAGGGGCGGACAGTTCCAGGGCTCGAGGCCCCGTGCTCTTCAAGGACCCGTCAATCATTCGATCATTTCCGCCCGCGTTTCCACCTGGTACCTTGTTCGGTGCTGCTGGTGAACATCACAGGCCCGGGCCTTCCCGACCCACGCAGCTGCCAGAGGCTGAGACTGGCGCCTGGCGCTG
>gene=chr20_25061642-25061990; species=rheMac
TTCCCCGGGACCCGCCAGGATTTCTTTGGGGAAATGGGTAGGCCAGGAACACATCTCTAGGCGTAACTACAACGAATCCTCGAGGTTGCTTGTTTCTCCTGCACGGGGGACTGCGTGGACGCCGCGCCGGCAGAGGAGCAAGGTACCCGGGACTCTCTTTTCAGCACCCCGATGGGCGGACAGTTCCAGGGCTCGAGGCCCCGTGCTCTTCAAGGATCT-TCAATCATTTGATCATTTCCGCCCGCGTTTCCACCTGGTACCTTGTTCCGTGCTGCTGGTGAACAACAAAGGTCCGGGCCTTCCCGATTCACACCGCTGCCAGAGGCCGAGACTGGCGCCTGGCGCT-
>gene=chr20_30257763-30258020; species=hg19
agggaacactcagcaaacagatagcagagtcgggatcaaactgcaagactgcctagcttcaaagGGAGGGCTGCTATGTCAGGACACTTCCCTGAAGTTGGAGGCTGGAGGGACCTGTCCTGTCAGTAGTGCTGAAAGGATGGATTTCCAGGAGAAGGAATGTGGGAGCAGGGTTGAGGTGGAGGATCTGGGGAAAGGAGGGCACTAGGGCCGTGGCTATGCTTCCCTGTCTCCCTCTCCATCCTAGCTAGCCTCTG
>gene=chr20_30257763-30258020; species=bosTau
cggacagacccagttaacaaggggcagagccaggatcaaagcccaggactgcctggtcccaacctgggtgctGCTacagtagaatactctcct-gcat----tgcagggaa----ttctttaccagctgagcc-aca----GGC-----------------------CTGGGGTAGAG-------GCCTGGGAAGAGAAGGGCA----G----TGGCAG-GAGTCCTTAATTTGGCCTTCATCCTGCTTAGCCTCCA
>gene=chr20_30257763-30258020; species=calJac
AGGGAAcactcagcaaacagatggcagagtcgggatcagactgcaagactgcctagcttcaaagggagtgctGCTAAGGCA----ACTTCCCTTACGTGGGAGGCTGGAGGGACCTGTCCTGCCAGCAGTGCTGAAA-------------------GGAATGCGGGAGCAGGATTGAGGTAGAGGATCTGGGGAAAGGAGGACAGTAGGGACATGGCTATGCTTCCCTGTCTCCCACTCCAT-CTAGCCAGCCTCTG
>gene=chr20_30257763-30258020; species=canFam
AGaaaagacccagttaataggtggcatagctaggatcagaac-cagggttcctcagctccaaa-gAAGTAAAGCTATAGTGGGATACCTTCCT-ATGTGGGGGGCTGGGATGA-----CCTGTCAGTAGTACTAAAA----GGA------------------------------TGTGG------GTCTGGGGAGAGAAGGGCAGAGGG----TGGCATTGCTTCCCCATCTCCCCCTTCATCC-------------
>gene=chr20_30257763-30258020; species=equCab
aggaaagacccagctaacaggtggcagagcca-gaccagggc-ccaggactgccagctccaaagggagtgctgctacagcaggacactgcccT-GTGTGAGGGGCCGGGAGGACCTATCCTGTCACTAGTGCT-GAA----GGA----------------TGTAGGGGTGGGGCTGAGC------GTCTGGGGAGAGAAGGGCA----G----TGGCGGTGTTTCCCTGTCTCTGCCTTCATCCTGGCTAGCTTCCA
>gene=chr20_30257763-30258020; species=gorGor
agggaacactcagcaaacagatagcagagtcaggatcaaactgcaagactgcctagtttcaaagGGAGGGCTGCTATGTCAGGACACTTCCCTGAAGTTCGAGGCTGGAGGGACCTGTCCTGTCAGTAGTGCTGAAAGGATGGATTTCCAGGAGAAGGAATGTGGGACCAGGGTTGAGGTGGAGGATCTGGGGAAAGGAGGGCACTAGGACCGTGACTATGCTTCCCTGTCTCCCGCTCCATCCTAGCTAGCCTCTG
>gene=chr20_30257763-30258020; species=panTro
agggaacactcagcaaacagatagcagagtcgggatcaaactgcaagactgcctagcttcaaagGGAGGGCTGCTATGTCAGGACACTTCCCTGAAGTTGGAGGCTGGAGGGACCTGTCCTGTCAGTAGTGCTGAAAGGATGGATTTCCAGGAGAAGGAATGTGGGAGCAGGGTTGAGGTGGAGGATCTGGGGAAAGGAGGGCACTAGGGCCGTGGCTATGCTTCCCTGTCTCCCGCTCCATCCTAGCTAGCCTCTG
>gene=chr20_30257763-30258020; species=papHam
agggaacactcag----cagacagcagagtcaggatcgaactgcaaga----ctagcttcaaagggagtgctgctatggcaggacacttcccT-AAGTCTGAGGCTGGAGGGATGTGTCCTGTCAGTAGTGCTGAAA----GGATTTCCAGGAGAAGGAATGTGGGAGCAGGGTTGAGGTGGAGGATCTGGGGAGAGGAGGGCAGTAGGGCCGTGGCTATGCTTCCCTGTCTCCCACTCCATCCTAGCCAGTCTCTG
>gene=chr20_30257763-30258020; species=ponAbe
agggaacactcagcaaacagatagcagagtcgggatcaaactgcaagactgcctagcttcaaagGGAGGGCTGCTATGTCAGGACACTGCCCTGAAGTTGGAGGCTGGAGGGACCTGTCCTGTCAGTAGTGCTGAAA----GGATTTCCAGGAGAAAGAATGTGGGAGCAGGGTTGAGGTGGAGGATCTGGGGAGAGGAGGGCACTAGGGCCATGGCTATGCTTCCCTGTCTCCCGCTCCATCCTAGCCAGGCTCTG
>gene=chr20_30257763-30258020; species=rheMac
agggaacactcag----cagacagcagagtcaggatcgaactgcaaga----ctagcttcaaagggagtgctGCTATGGCAGGACACTTCCCTGAAGTCTGAGGCTGGAGGGACGTGTCCTGTCAGTAGTGCTGAAA----GGATTTCCAGGAGAAGGAATGTGGGAGCAGGGTTGAGGTGGAGGATCTGGGGAGAGGAGGGCAGTAGGGCCGTGGCTATGCTTCCCTGTCTCCCACTCCATCCTAGCCAGTCTCTG
>gene=chr20_30556128-30556597; species=hg19
cgcTACGAGCTGCGGGACTGCTGCTGGGTGCTGTGCGCGCTGCTCGTGTTCTTCTCCGACGGTGCCACGGACCTGTGGCTGGCGGCCTCCTACTACCTGCAGAATCAACACACCTACTTCAGCCTCACCTTGCTGTTCGTGCTCCTGCCCTCGCTGGTCGTGCAGTTACTGAGCTTCCGCTGGTTCGTCTACGACTACTCGGAGCCCGCAGGGTCCCCGGGACCCGCCGTCAGCACCAAGGACAGCGTAGCCGGCGGAGCCGCCATCAGCACCAAGGACAGCGCCGGCGCCTTCCGGACCAAAGAAGGCAGCCCCGAGCCGGGTCCCCAGCCTGCGCCCTCCTCGGCCAGCGCCTACCGCCGCCGCTGCTGCCGCCTCTGCATCTGGCTGCTGCAGACCCTCGTCCACCTCCTGCAGCTCGGCCAGGTCTGGAGGTAGGAGAAGCGCAGGTGGAGGGACCTGAGCCCGA
>gene=chr20_30556128-30556597; species=bosTau
cgcTACGAGCTGCGGGACTGCTGCTGGGTGCTGTGCGCGCTGCTCGTGTTCTTCTCCGACGGCGCCACGGACCTGTGGCTGGCGGCCTCCTATTACCTGGAGGGTCAGCACACCTACTTCGGCCTCACGTTGCTGTTTGTGCTCCTGCCTTCGCTTGTCGTGCAACTGCTCAGCTTTCGCTGGTTCGTTTACGACTATACGGAGCCCGCGGGGGCCCCGGGACCCGCCGTCAGCACCAAGGACAGCGGTACCGGCGGGCCGGTCATCAGCACCAAGGACAGCGCCGTCGCCTTCCGGACCAAAGAAGGCAGTCCTGAGCTGGGCTCCCGACCCGCGCCCTCCTCAGCCAGCACCTACCGCCGCCGTTGCTGCCGCCTCTGCATCTGGCTGCTGCAGACCCTCGTCCACCTCCTGCAGCTCGGCCAGGTCTGGAGGTAGGAGAAGCTCAGGTGGAGAGAACCGAGTTGGA
>gene=chr20_30556128-30556597; species=calJac
cgcTACGAGCTGCGGGACTGCTGCTGGGTGCTGTGCGCGCTGCTCGTGTTCTTCTCCGACGGCGCCACGGACCTGTGGCTGGCGGCCTCCTACTACCTGCAGGGTCAACGCACCTACTTCAGCCTCACCTTGCTGTTCGTGCTCCTGCCCTCGCTGGTCGTGCAGCTGCTGAGCTTCCGCTGGTTTGTCTACGACTACTCGGAGCCCGCTGGGGCCCCGGGACCCGCCGTCAGCACCAAGGACAGCGTCGCCGGCGGACCCGCTATCAGCACCAAGGACAGCGCCAGCTCCTTCCGGACCAAAGAAGGCAGCCCCGAGCCGAGTCCCCAGCCTGAGCCCTCCTCCGCCAGCGACTACCGCCGCCGCTGCTGCCGCCTCTGCGTCTGGCTGCTGCAGACCCTCGTCCACCTTCTGCAGCTCGGCCAGGTCTGGAGGTAGGAGAAGCGCAGGTGGAAGGAGCTGAGCCTGA
>gene=chr20_30556128-30556597; species=canFam
CGCTACGAGCTGCGGGACTGCTGCTGGGTGCTGTGCGCGCTGCTCGTGTTCTTCTCCGACGGCGCCACGGACCTGTGGCTGGCGGCCTCCTACTACCTGCAGGGTCAGCGCACCTACTTCGGCCTCACGTTGCTCTTCGTGCTCCTGCCCTCGCTGGTCGTGCAGCTGCTCAGCTTCCGCTGGTTCGTTTACGATTACTCGGAGCCCGCGGGCGCGCCGGGACCCGCCGTCAGCACCAAGGACAGCGGCGCCGGCGGGCCCTCAATCAGCACCAAGGACAGCGCCGCCGCCTTCCGGACCAAAGAAGGCGGCCCCCAGCTGGGTCCCGGGCCCGCGCCCTCCTCGGCCAGCGCCTACCGCCGCCGCTGCTGCCGCCTCTGCGTCTGGCTGCTGCAGACCCTCGTCCACCTCCTGCAGCTCGGCCAGGTCTGGAGGTAGGAGAAGCTCAGGTGGAGGGAGCTGAGCTCGA
>gene=chr20_30556128-30556597; species=equCab
----------------------------------------------------------------------------------------------------------------------------------------------------------------------TGCTCAGCTTCCGCTGGGTTGTCTGCGCTTATACGGAGAACGCGGAGGCCCCGGGACCCGCCATCAGCACCAAGGACAGCGGCGCCGGCGGCCCCGCCATCAGCACCAAGGACAGCGCCGTTGCCTTCCGAACCAAAGACGGCAGCTCGGAGCTGGACCCCCCGCCAGAGCCCTCCTCGGCCACAGCCTACCGCCGCCGCTGCTGCCGCCTCTGCATCTGGCTGCTGCAGACCCTCGTCCACCTCCTGCAGCTCGGCCAGGTCTGGAGGTAGGAGAAGCGCAGGTGAAGGGAGCAGAGTTGGA
>gene=chr20_30556128-30556597; species=gorGor
----------------------------------------------------------------------------------------------------------------------------------------------------------------------------------------------------------------CAGGGTCCCCGGG-CCCGCCGTCAGCACCAAGGACAGCGTAGCCGGCGGAGCCGCCATCAGCACCAAGGACAGCGCCGGCGCCTTCCGGACCAAAGAAGGCAGCCCCGAGCCGGGTCCCCAGCCTGCGCCCTCCTCGGCCAGCGCCTACCGCCGCCGCTGCTGCCGCCTCTGCATCTGGCTGCTGCAGACCCTCGTCCACCTCCTGCAGCTCGGCCAGGTCTGGAGGTAGGAGAAGCGCAGGTGGAGGGACCTGAGCCCGA
>gene=chr20_30556128-30556597; species=panTro
cgcTACGAGCTGCGGGACTGCTGCTGGGTATTGTGCGCGCTGCTCGTGTTTTTTTCCGACGGTGCCACGGACCTGTGGCTGGCGGCCTCCTACTACCTGCAGAATCAACACACCTACTTCAGCCTCACCTTGCTGTTCGTGCTCCTGCCCTCGCTGGTCGTGCAGTTACTGAGCTTCCGCTGGTTCGTCTACGACTACTCGGAGCCCGCAGGGTCCCCGGGACCCGCCGTCAGCACCAAGGACAGCGTAGCCGGCGGAGCCGCCATCAGCACCAAGGACAGCGCCGGCGCCTTCCGGACCAAAGAAGGCAGCCCCGAGCCGGGTCCCCAGCCTGCGCCCTCCTCGGCCAGCGCCTACCGCCGCCGCTGCTGCCGCCTCTGCATCTGGCTGCTGCAGACCCTCGTCCACCTCCTGCAGCTCGGCCAGGTCTGGAGGTAGGAGAAGCGCAGGTGGAGGGACCTGAGCCCGA
>gene=chr20_30556128-30556597; species=papHam
cgcTACGAGCTGCGGGACTGCTGCTGGGTGCTGTGCGCGCTGCTCGTGTTCTTCTCCGACGGCGCCACGGACCTGTGGCTGGCGGCCTCCTACTACCTGCAGGGTCAACACACCTGCTTCAGCCTCACGTTGCTGTTTGTGCTCCTGCCCTCACTGGTCGTGCAGCTGCTGAGCTTCCGCTGGTTCGTCTACGACTACTCGGAGCCTGCAGGGTCCCCGGGACCCGCCGTCAGCACCAAGGACAGCGTAGCCGGCGAAGCCGCCATCAGCACCAAGGACAGCGCCGGCGCCTTCCGGACCAAAGAAGGCAGCCCAGAGCCGGGTCCCCAGCCTGCGCCCTCCTCGGCCAGCGCCTACCGCCGCCGCTGCTGCCGCCTCTGCATCTGGCTGCTGCAGACCCTCGTCCACCTCCTGCAGCTGGGCCAGGTCTGGAGGTAGGAGAAGCGCAGGTGGAGAGAGCTGAGCCCGA
>gene=chr20_30556128-30556597; species=ponAbe
----------------------------------------------------------------------------------------------------------------------------------------TCGTGCTCCTGCCCTCGCTGGTCGTGCAGTTGCTGAGCTTCCGCTGGTTCGTCTACGACAACTCGGAGCCCGCAGGGTCCCCGGGACCCGCCGTCAGCACCAAGGACAGCGTAGCCGGCGGAGCCGCCATCAGCACCAAGGACAGCGCCGGCGCCTTCCGGACCAAAGAAGGCAGCCCCGAGCCGGGTCCCCAGCCTGCACCCTCCTCGGCCAGCGCCTACCGCCGCCGCTGCTGCCGTCTCTGCATCTGGCTGCTGCAGACCCTCGTCCACCTCCTGCAGCTCGGCCAGGTCTGGAGGTAGGAGAAGCGCAGGTGGAGGGACCTGAGCCCGA
>gene=chr20_30556128-30556597; species=rheMac
cgcTACGAGCTGCGGGACTGCTGCTGGGTGCTGTGCGCGCTGCTCGTGTTCTTCTCCGACGGCGCCACGGACCTGTGGCTGGCGGCCTCCTACTACCTGCAGGGTCAACACACCTGCTTCAGCCTCACGTTGCTGTTTGTGCTCCTGCCCTCACTGGTCGTGCAGCTGCTGAGCTTCCGCTGGTTCGTCTACGACTACTCGGAGCCTGCAGGGTCCCCGGGACCCGCCGTCAGCACCAAGGACAGCGTAGCCGGCGAAGCCGCCATCAGCACCAAGGACAGCGCCGGCGCCTTCCGGACCAAAGAAGGCAGCCCCGAGCCGGGTCCCCAGCCTGCGCCCTCCTCGGCCAGCGCCTACCGCCGCCGCTGCTGCCGCCTCTGCATCTGGCTGCTGCAGACCCTCGTCCACCTCCTGCAGCTGGGCCAGGTCTGGAGGTAGGAGAAGCGCAGGTGGAGAGAGCTGAGCCCGA
>gene=chr20_31780789-31781031; species=hg19
tgtaaaatcaggcaaattagttcttagatgataaggatgcatttgtgaaaattGCCTGTCAATGTGAGCTActattattatagatggagagacggagaccatgaaagggcttgggagctgtccagcatcaaacagcaagaaatgggcagcgccatgctagaattcaagggtctGGGACCACAAACCAGTAAACTGAAGCTAGGACACCCTCTGCCTCCCCACTCACAGAAGACCGAGTGGCT
>gene=chr20_31780789-31781031; species=bosTau
tgtaaaataggactaataagtttttatattgtaaggatACATTTGTGAAAATTG----TCAGTGTcagctattgttattacagatggggaaactgaggcccaggaagggcatgggagctgtccg-tgtcaaacagcaaggaatgggcagggccggtctagagcacaagattc---------------ACAGATGGAAGCAAGAGTATCCTCTCCCTTGCTTCTCAGA-----------GACT
>gene=chr20_31780789-31781031; species=calJac
--------------------------------------------------------------------------------------------------------------------------------------------------------------------------------------------------------------------------------------------------
>gene=chr20_31780789-31781031; species=canFam
ggtaaaatgggactaattagtttttatatcataaggatgCATTTGTGAAAATTGCCCATCAATGCCAGCTACTGTTAttatagatggggaaactgaggcccaaaaagggagtggag-ctgttcagtgtcaaacagcaaggaataggtagatccaggttagaacccaagtgtct--------------ctCAACTGAAGCCAAGGTACATCCCCCCTTGCCTTTCAGAGCAGACTGAGTGGCT
>gene=chr20_31780789-31781031; species=equCab
tgtaaaatgggactaagtaatctttatagcataaggatgcattcgtgaaaattgcctGTCAATGTcagctattgttattacagatggggaaaccgaggcccagaaagggcatgggagctatccagcgtcaaacagcaa-gaatgagtggagtcaggctagaactcaaggctcc--------------ctgaA-------TAAGACACCCCCTCCCTCACCTCGCAGGGCAGACTGAGTGGCT
>gene=chr20_31780789-31781031; species=gorGor
tgtaaaatcaggcaaattagttcttagatgataaggatgcatttgtgaaaattGCCTGTCAATGTGAGCTActattattatagatggagagacggagaccatgaaagggcttgggagctgtccagcatcaaacagcaagaaatgggcagcgccatgctagaattcaagggtctgggaccacagaccgGTAAACTGAAGCTAGGACACCCTCTGCCTCTCCACTCACAGAAGACCGAGTGG-T
>gene=chr20_31780789-31781031; species=panTro
tgtaaaatcaggtgaattagttcttagatgataaggatgcatttgtgaaaattGCCTGTCAATGTGagctactattattatagatggagagacggagaccatgaaagggcttgggagctgtccagcatcaaacagcaagaaatgggcagtgccatgctagaattcaagggtctgggaccacagaccAGTAAACAGAAGCTAGGACACCCTCTGCCTCCCCACTCACAGAAGACCGAGTGGCT
>gene=chr20_31780789-31781031; species=papHam
tgtaaaatcaggttaattagttcttgcatgataaggatgcatttgtgaaaattGCCTGTCAATGTGAGCtattatttttatagatggagagacggagacccagaaagggcttgggagctgtccagcatcaaacagcaagaaatgggcagcaccatgctggagctcaagggtctgggaccacagaccAGTAAACTGAAGCTAGGACATCCTCTGCCTCCCCACTCACAGAAGACCGAGCGGCT
>gene=chr20_31780789-31781031; species=ponAbe
tgtaaaaccaggcgaattagttcttagatgatgaggatgcatttgtgaaaattGCCTGTCAATATGagctactattattatagatggagagacagagaccatgaaagggcttgggagctgtccagcatcaaacagcaagaaatgggcagcgccatgctagaactcaagggtctgggaccacagaccAGTAAACTGAAGCTAGGACACCCTCTGCCTCCCCACTCACAGAATACCGAGTGACT
>gene=chr20_31780789-31781031; species=rheMac
tgtaaaatcaggttaattagttcttgcatgataaggatacatttgtgaaaactgactgTCAATGTGAGCtattatttttatagatggagagacggagacccggaaagggcttgggagctgtccagcatcaaacagcaagaaatgggcagcgccatgctggagctcaagggtctgggaccacagaccAGTAAACTGAAGCTAGGACATCCTCTGCCTCCCCACTCACAGAAGACCGAGCGGCT
>gene=chr20_31797589-31797889; species=hg19
TGTATTATTGTGTTGTGAAGTAGGCCAAGGCGACGAGGAAGAGCCACCTTAATTGATGAGAGGAAGTCCAGGGAAACAATGAGAAAACGTTATCCAGAGAGAGGCAGTGGATGGGTGTCCCGACAGGAATAGATTTCAGCACCACGGACAGCAGTCACGCCAGTGCGGAGGGGGAGGGCAGAAGCGGGAAAGGCTGTCCGTTCTGACCGGAAGAAAGGGTGTGAAATTTACTAATACCTGGATTATCTCACACAGAATCAGCTTCTGCATCCTAGTCTCCTCCCTGGAATGTCCTCCACA
>gene=chr20_31797589-31797889; species=bosTau
TACATCTTTCTGTCATGAAGTAGGCCAAGGTGAGGAGCATGATTCACCTTAGTTGATGAG----AGTCCAGAAAA-CAGCAAGAATTTGTTATTCAGTGATAGGCAGAGCGTGCGTGTCAGGCTAGGAATATGGTTCAGCACCATGGATAGCGGACATACCAATCTGAAGGAAGGTG--------GGGGAAGG---TCAGCACTGGCTTA-AGAAAGGGTATGAAGTTAACTAATATCTTGATTATTTCATACAGAGTCAGGTT---CTGGCTGGT---CTCCCTGGAATGTCCTCCAAG
>gene=chr20_31797589-31797889; species=calJac
TGCATTATTGTTCTGTGAAGTAGACCCAGGCGATGAAGCAGAGCCACCTTTATTGATGAGAGGAAGTCCAGGGAAACAATGAGAAAAC--TATCCAGATAGAGGCAGTGGTTAGGTGTCCCCACAGGAATAGACTTCAGCACCGTGGACAGCAGTCACACCAGCGCGGAGGGAGAGTGCAGGAGTGGAAAGGGCTGTCAGTTCTGACCCACAGAAAGGGTGTGAAATTTACTAATACCTCGATTATCTCACACAGAATCAGCTCCTGCATCCTAGCCTCCTCCATGGAATGTCCTCCACA
>gene=chr20_31797589-31797889; species=canFam
TATATCCTTGTGTCATGAAGTAAGTCAAGGTGAGAAGGAAGATCCATCTTAGTTGATGAGAGACAGTACAGGGAA-----CAGAATTTTTTATCCTGGGAGACGCAGTGGATGGATGTCCAAACTGGTATATGGTTCAGCACCATGGATAGTGGACATAT--GAGGGAAGTGAGATG--------GGCAGAGG---TCAGCTCTGGTTTA-AAAAAGGGTATGAAGTTGACTAATATCTTTATTATCTCACACAAAATTAGGTCTCGCTTGCTGACCTCCTCCTTGGAATGTCCTCCACA
>gene=chr20_31797589-31797889; species=equCab
TGCATCCTTGTGTTGTGAAATAGGCCAAGGGGAG-GGGAGGCTCCATTTTAGTTGATGAG----TGTCCAGGGAA-----CAGAAATTGTTATCCAGGGATAGGCAGTGGATGGGGGTCCGGACAGAAATTTGGTTCAGGACCATGGACAGTGGACAGCCCAGTGTGAACGAGGTGG--------GGGAGGGG---TCAGCTTTGACTTA-AGAACGGGTGCAAAGTTGACTAATATCTTGATTATCTCATGCAGAATCAGGTCCTGCATGCTGGTCTCCTTCCTGGAATGCCCTCCACA
>gene=chr20_31797589-31797889; species=gorGor
---------------------------------------------------------------------------------------------------------------------------------------------------------------------------------------------------------------------------------------------------------------------------------------------GGAATGTCCTCCACA
>gene=chr20_31797589-31797889; species=panTro
TGTATTATTGTGTTGTGAAGTAGGCCAAGGCGACGAGGAAGAGCCACCTTAATTGATGAGAGGAAGTCCAGGGAAACAATGAGAAAACGTTATCCAGAGAGAGGCAGTGGATGGGTGTCCCGACAGGAATAGATTTCAGCACCACGGACAGCAGTCACGCCAGTGCGGAAGGGGAGGGCAGAAGTGGGAAAGGCTGTCCGTTCTGACCGGAAGAAAGGGTGTGAAATTTACTAATACCTGGATTATCTCACACAGAATCAGCTTCTGCATCCTAGTCTCCTCCCTGGAATGTCCTCCACA
>gene=chr20_31797589-31797889; species=papHam
TGTATTATTGTGTTGTGAAGTAGGCCAAGGTGACGAGGAAGAGCCACCTTGATTGATGAAAGGAAGTCCAGGGAAACAATGAGAAAACGTTATCCAGAGAGAGGCAGTGGATGGGTGTCCCTACAGGAATAGACTTCAGCACCACGGACAGCAGTCATACCAGCGCGGAGGGAGAGGGCAGAAGTGGGAAAGGCTGTCGGTTCTGACCGGAAGAAAGGGTGTGACATTTACTAATACCTGGATTATTTCACACAGAATCAGCTTCTGCATCCTAGTTTTCTCCCTGGAATGTTCTCCACA
>gene=chr20_31797589-31797889; species=ponAbe
TGTATTATTGTGTTGTGAAGTAGGCCAAGGCGACGAGGAAGAGCCACCTTAATTGATGAGAGGAAGTCCAGGGAAACAATGAGAAAACGTTATCCAGAGAGAGGCAGTGGATGGGTGTCCCGACAGGAATAGACTGCAGCACCACGGACAGCAGTCATGCCAGTGCGGAGGGAGAGGGCAGAAGCGGGAAAGGCTGTCAGTTCTGACCGGAAGAACGGGTGTGAAATTTACTAATACCTGGATTATCTCACACAGAATCAGCTTCTGCATCCTAGTCTCCTTCCCGGAATGTCCTCCACA
>gene=chr20_31797589-31797889; species=rheMac
TGTATTATTGTGCTGTGAAGTAGGCCAAGGTGACGAGGAAGAGCCACCTTAATTGATGAAAGGAAGTCCAGGGAAACAATGAGAAAACGTTATACAGAGAGAGGCAGTGGATGGGCGTCCCTACAGGAATAGACTTCAGCACCACGGACAGCAGTCTTACCAGCGCGGAGGGAGAGAGCAGAAGTGGGAAAGGCTGTCAGTTCTGACCGGAAGAAAGGGTGTGAAATTTACTAATACCTGGATTATTTCACACAGAATCAGCTTCTGCATCCTAGTCTTCTCCCTGGAATGTTCTCCACA
>gene=chr20_32234813-32235095; species=hg19
AACAACAGCAGAGAATCATGTTCCTTTGCTGTGGAACACATAAGCCCCACAGTTTTCCAGTCAGCCTAATACATGGGTATCCCCCGACCCCATCTGCCTCCTTAAGCCACAGTCCTTGGTGGGGAACTCTAAGGGGGACGGAGTCAGTACCCCGGACAGGGCCACATTTGCATGAGACATGGCTGTCTCACAGGTCACAGAGCCATTACAACAGCTTACTAGTTTTTCATGGATTTGTTGGATTAACACCTTAAGCAGGTTTTttattgttattttgtttgt
>gene=chr20_32234813-32235095; species=bosTau
AAGAATAACAG--AATA--GTTGCTTTATTGTTCAGC-----------------------------------------------------------TTTCCTTTAGTTGCAGCAGTC---GAGGTATC-TAAC--AGATGAAATCAGAACCTCAGACAGGCCTGCGTTTCCCTGAGAA-GAGATGTCCC--------------------------------------TATAAATCTGGTGG-----------------------------------------
>gene=chr20_32234813-32235095; species=calJac
AAGAACAGCAGAGGATCATGTTACTTTGCTGTGGAACACA--------------------------------------------------------------------------------------------------------------------------------------------------------------------------------------------------------------------------------------------------
>gene=chr20_32234813-32235095; species=canFam
ATGAATAACAG--AATAATGTTACTTTATTGTGGAAT-------------------------------------------------------------TCCTTAAACTGCAGCAACTGGTGGTACATC-CAACAGAAATGAAATTAGGACCCTAGGCAGGCCTACATTCACTTGGAAAAGGGATATCTCATAGGTGATGGAG--------------------------------------------------------------------------------
>gene=chr20_32234813-32235095; species=equCab
AAGACTAACGG--AATAATGTTACCTTATTGTGGAAC-------------------------------------------------------------TCCTTAAACTGCAGTCGCTGG-GAGGTGTC-T-----TGATGAAATTAGTACCCCGGACAGGCTTACATTTCCACAAGATGGGGATGTCCCATAG------------------------------------------TCGTGGA--------------------------------------AC
>gene=chr20_32234813-32235095; species=gorGor
AACAACATCAGAGAATCATGTTCCTTTGCTGTGGAACACATAAGCCCCACAGTTTTCCAGTCAGCCTAATACATGGGTATCCCCCAACCCCATCTGCCTCCTTAAGCCACAGTCCTTGGTGGGGAACTCTAAGGGGGATGGAGTCAGTACCGCGGACAGGGCCACATTTGCATGAGACATGGCTGTCTCACAGGTCACAGAGCCATTACGCCACCTTACTGGTTTTTCATGGATTTGTTGGATTAACACCTTAAGCAGGTTTTTTGTTGTTAtttt-tttgt
>gene=chr20_32234813-32235095; species=panTro
AACAACAGCAGAGAATCATGTTCCTTTGCTGTGGAACACATAAGCCCCACAGTTTTCCAGTCAGCCTAATACATGGGTATCCCCCGACCCCATCTGCCTCCTTAAGCCACAGTCCTTGGTGGGGAACTCTAAGGGGGACGGAGTCAGTACCCCGGACAGGGCCACATTTGCATGAGACATGGCTGTCTCACAGGTCACAGAGCCATTACAACAGCTTACTAGTTTTTCATGGATTTGTTGGATTAACACCTTAAGCAGGTTTTttgttgttattttgtttgt
>gene=chr20_32234813-32235095; species=papHam
AAGAACAGCAGGGAATCATGTTCCTTTGCTGTGGAACACATAAGCCCCACAGTTTTCCAGTCAGCCTAATACATGGGTATCCCCCACCCCCATCTGCCTCCTTAAGCCTCAGTCCTTAGTGGGGAACCCTAAGGGGGATGGAGTCAGTACCCCGGACAGGGCCACATTTGCATGAGACACAGCTGTCTCACAGGTCACAGAGCCTCTACGCCAGCTTACTGGTTTTTCATGGATTTGTTGGATTAACACTGTAAGCAGG--ttttgttttcgttgt-----t
>gene=chr20_32234813-32235095; species=ponAbe
AACAACAGCAGAGAATCATGTTCCTTTGCTGTGGAACACATAAGCCCCACAGTTTTCCAGTCAGCCTGATACATGGGTATCCCCCACCCCCATCTGCCTCCTTAAGCCACAGTCCTTGGTGGGGAACTCTAAGGGGGATGGAGTCAGTACCCCAGACAGGGCCACATTTGCATGAGACATGGCTGTCTCACAGGTCACAGAACCATTATGCCAGCTTACTGGTTTTTCATGGATTTGTTGGATTAACACCTTAAGCAGGTTtttt-ttgttgttat-tttgt
>gene=chr20_32234813-32235095; species=rheMac
---AACAGCAGGGAATCATGTTCCTTTGCTGTGGAACACGTAAGCCCCACAGTTTTCCAGTCAGCCTAATACATGGGTATCCCCCACCCCCATCTGCCTCCTTAAGCCTCAGTCCTTAGTGGGGAACCCTAAGGGGGATGGAGTCCGTACCCCGGACAGGGCCACATTTGCATGAGACACAGCTGTCTCACAGGTCACAGAGCCTCTACGCCAGCTTACTGGTTTTTCATGGATTTGTTGGATTAACACTGTAAGCAGG--Ttttgttttcgttgt-tttgt
>gene=chr20_32454269-32454539; species=hg19
cctaaataaggtcatattcacagcttccagggatttggatgttgacatatctttgggagCTATGACAGTCAGCCTCACCTCACAGGCTCCCTACCAGAGAAAGGCAAGTGAGGGCCAGCGGATTCCTCTAAGGACCTTGGAGAGTGCCGCATACAGTAAGCTCAACAAATGTGAACCCTAAGAAAGAGACATGGAGGCACAGGGAGGAAAAGATCACGGAAGAGCTTGCCCTGGCCATGCTGAGACCCCTTCCCCCCAGCTTTGGGCCTT
>gene=chr20_32454269-32454539; species=bosTau
cccaaagaaggtcacattcacaggttctggggatttggatgtgggtatatctttGGGGGTCAGCACAGTCAGC-ACACCTCACAAGCGCCTGGCCAGAAACACAAACATGGAGAGAAGAGGGTGTCTCTGATGGC-------AGTGCTGCATGCAGCAAGCTCGATAAATGTGAACCCAA----AGAAAACTCGAGACACAGGGAGGAAAAAGCCATGGGG---------------------AGAGCCTTTCCC------TTC-AGCCTT
>gene=chr20_32454269-32454539; species=calJac
cctaaataaagtcatggtgccgggttccggggatttggatgtggacatatctttggagACTATGACAGTCAGTTGCCCCTCACAGGCTCACCACCAGAGAAACG-GAGGGAGGACCTGCAGGTTCCTCtaaagaccttggacagtgccgcatacagtaagctcaacaaatgTGAACCCCAAGAA--AGACATCGAGGCACAGGGAGGAAAAGATCATGGAGGAGCTAGTCCTGGCAGTGCTGAGACCCCTTCCCCCT-GCTTGGGGCCTT
>gene=chr20_32454269-32454539; species=canFam
cctaaataagatcgtatccaaaggttccagggatttggatgtgggcagatctttGGGGGTTATCACAGTTGTC-ACACCTCGCAGGCATGCTGCCAGAGAGAGGAGAGTGTGGAGC--AGGATTCCTCCAAGGACCACAGATAATGTTGCATGCAGTAAGCTCAAAAAATGTGCACCTAGAGGA--AAAAACTGGGACACAGGAAGGAAAAAAGCATGGAG--------------AGTCCTGAGACCCTTTCCC-------TTGGGTCTT
>gene=chr20_32454269-32454539; species=equCab
tccaaataaggtcacattcacaagttccgactgtttggatgtggacatatctttGGGTGTTATCATCGTCCTC-ACACCTCACAGGCGCGCTGCCAGAGAAACGGAAGTGAGAAGCAGAGGATCCCTCTAAGGACCCAAGACAGCGCTGCGTACAGCAGGCTCAATAAGTGTGAACCCAAAGAA--AGAAATTggggcacagtgaggaaaaagctgtagaggaagatgggctgttagctcagggagtcttcctc------TTTGGGTCTT
>gene=chr20_32454269-32454539; species=gorGor
cctaaataaggtcatattcacagcttccagggatttggatgtggacatatctttgggagCTATGACAGTCAGCCTCACCTCACAGGCTCCCTACTAGAGAAAGGCAAGTGAGGGCCAGCGGATTCCTCtaaggaccttggacagtgccgcatacagtaagctcaacaaatgtgaaccctaAGAAAGAGACATGGAGCCACAGGGAGGAAAAGATCATGGAAGAGCTTGCCCTGGCCGTGCTGAGACCCCTTCCTCCCAGCTTTGGGCCTT
>gene=chr20_32454269-32454539; species=panTro
cctaaataaggtcatattcacagcttccagggatttggatgctgacatatctttgggagctatgacagtcagcctcacctcaCAGGCTCCCTACCAGAGAAAGGCAAGTGAGGGCCAGCGGATTCCTCTAAGGACCTTGGACAGTGCCGCATACAGTAAGCTCAACAAATGTGAACCCCAAGAAAGAGACATGGAGGCACAGGGAGGAAAAGATCACGGAAGAGCTTGCCCTGGCCGTGCTGAGACCCCTTCCCCCCAGCTTTGGGCCTT
>gene=chr20_32454269-32454539; species=papHam
cctaaataaggtcatattcacaggttccagggatttggatgtggacatatctttgggggCTATGACAGTCAGCTGCACCTCACAGGCTTGCTCTCAGAGAAAGGCAAGTCAGGACCAGTGGATTCCTCTAAGGACCTTGGACAGTGCCACATACAGTAAAGTCAACAAATGTGAACCCCAAGAA--AGACATGCAGGCACAGGGAGGAAAAGATCATGGGGGAGCTTGCCCTGGCAGTGCTGAGACCCCTTCACCCCCGCTTTGGGCCTT
>gene=chr20_32454269-32454539; species=ponAbe
cctaaataaggtcatattcacagcttccagggatttggatgtgggcatatctttgggagCTATGACAGTTAGCCTCACCTCACAGGCTCGCTACCAGAGAAAGGCAAgtgaggaccagtggattcctctaaggaccttggacagtgccgcatacagtaagctcaacaaatgtGAACCCCAAGAAAGAGACATGGAGGCACAGGGAGGAAAAGATCATGGAAGAGCTTGCCCTGACAGTGCTGAGACCCCTTCCCCCCAGCTTTGGGCCTT
>gene=chr20_32454269-32454539; species=rheMac
------------------------------------------------------------------------------------------------------------------------------------------------------------------------------------------------------------------------------------------------------------------------------
>gene=chr20_32569845-32570067; species=hg19
TGGGGATATCtgtattcatcaaagattttttgttggaagtgacagaaaccgaactgtaactactttgagcaagaaagggtaattcattgtttcacatacacaaaccatggacagcacccggtggagccaataccccagatgactggattcagacacccaaaggccaccaggctgttctctcttttctctgctgctctttgcctgttggagccattcttacca
>gene=chr20_32569845-32570067; species=bosTau
tgAGAATATCtgtgtcagtcaaagactctttgtttgaagcaatagaaactcaactctaactactttgagcatgaaaaggggatgtattggctcacgtaaccaaaccatggacagtacagagcagagctgaccccagcatggactggatttagacatgcaaacactgtcaggcttttctct--tctctctgttgctctttgcttgttggagtcattcctgcct
>gene=chr20_32569845-32570067; species=calJac
TGGGGATACCTGGattcatcaaagattttttgttggaagtgatagaaacccaactccaactactttcagcaagaaggggtagttcactggctcacataatcaaaccatggacagcgccacgtggcgctgataccctgggtgactggattcagataccccaaggccaccaggctgttctctc--ttctctgctgctctttgcctgttggagccattcttgcct
>gene=chr20_32569845-32570067; species=canFam
TAGGGATATCtgtattagtcaaagattctttgttggaagtggtagaaacccaactctaactag-ttgaccac-aaaaggggatttactggctcacataaccaaaccatggacagcacagggtagaactgattctagtgaggagtaggttcagatatccaaatactatcacgtgcttcact--tttctttgctgctctttacttgttggggccattcttgctt
>gene=chr20_32569845-32570067; species=equCab
TGGGGATATCtgtattagtcaaggattctttgtcggaagtgacagaaacccaactttcactag-----caag-aaaagggaatttattggctcacataatcaaaccatgga-agcacagggtggggctgatctcagtgataaccggattcagatatcc-aatgccctcaggctcttctct--tctctctgctgctcttcgcttgttggagccattcttgcct
>gene=chr20_32569845-32570067; species=gorGor
TGGGGATATCtgtattcatcaaagattttttgttggaaatgacagaaaccgaactgcaactactt-gagcaagaaagggtaattcattgtttcacatacacaaaccatggacagcacccggtggagccaataccccagatgactggattcagacacccaaaggccaccaggctgttctctcttttctctgctgctctttgcctgttg-agccattcttacca
>gene=chr20_32569845-32570067; species=panTro
TGGGGATATCtgtattcatcaaagatgttttgttggaagtgacagaaaccgaactgcaactactttgagcaagaaagggtaattcattgtttcacatacacaaaccatggacagcacccggtggagccaataccccagatgactggattcaggcacccaaaggccaccaggctgttctctcttttctctgctgctctttgcctgttggagccattcttacca
>gene=chr20_32569845-32570067; species=papHam
TGGCGATATCAGTATTCATCAAAGGTtttttgttggaagtgatagaaacccaactgcaactactttgagcaagaaacggtagttcattcgttcacataaccaaaccgtggacagcgccctgtggagccaataccccggatgactggattcagctacataaaggccaccaggctgttctctctcttttctgctgctctttgcctgttggagccattctcgcca
>gene=chr20_32569845-32570067; species=ponAbe
TGGGGATATCtgtactcatcaaagattttttgtgggaagtgatagaaactgaactgcaac-actttgcgcaagaagaggtagttcattggttcacatacccaaaccatggacagcgcccggtggagccaataccccagatgactggattcagacacccaaagaccaccaggctgttctctcttttctctgctgctctttgcctgttggagccattcttacca
>gene=chr20_32569845-32570067; species=rheMac
TGGCGATATCtgtattcatcaaaggttttttgttggaagtgatagaaacccaactgcaactactttgagcaagaaagggtagttcatttgttcacataaccaaaccgtggacagcgccctgtggagccaataccccggatgactggattcagctacataaaggccaccaggctgttctctctcttttctgctgctctttgcctgttggagccattctcgcca
>gene=chr20_34644925-34645163; species=hg19
ACCCACAGCTCAGACTAGCAGCAGGGAAACTAAAGTATTCCTTTCTTGAAGGGCTTTCTATTTCAGATCAGGCCACAGATTCTGGTGTGTCACTGCTCAATCAGGAGGCAGATTCAGGACCTGGGTCAGGGCTTAGGCTTGGACAGAGTCAAGAAAGCTAAATggctgggtgccgtggctcatgcctgtaatcccagcactttgggaggcggaggagggcagattgcttgaggccagg
>gene=chr20_34644925-34645163; species=bosTau
ACCCACAGTTCAGACTAGAAGCAGGGAGATTAAAAGACTTATTTCTTGAAGGA----TTATTTCAGATCAGGTCAGAGATTCTGGGGCATCACTGCTCAACCAGGAGGTAGATTCAGGGCCTGGGTCAAGACTCAGGATGGTGCAGAGTAGGGCAAGCTAAAT---------------------------------------------------------------------------
>gene=chr20_34644925-34645163; species=calJac
ACCAACAGCTCAGACTAGAAGCAGCGAAACTAAAGGATTTCTTTCTTCAAGGGCTTTC--TTTCAGATCAGACCACAGATTCCGGAGTGTCACTGCTCAGTCAGGAGGCAGATTCAGGGCCTGGGTCAGGGCTCAATCTTGGGCAGAGTCAAAAAAGTTAAATggccaggtgcagtggctcatgcctgtaatcccagcactttgggaggccgaggcaggcagattgcttgaggccagg
>gene=chr20_34644925-34645163; species=canFam
ACCCA-GGTTTAGACTGGAAGCTGGGAAATGAAAAGACTTCTTTTTTGAAGGGCTTCCTATTTCAGATCAGGCCCAAGTTCCTGGGTTTTCACTGTTCAACCAGGTGGCAGATGCAGGGCCTGGGTCAGGCCTCAGGATTGTGCAGAGTGGGGCAAGCTAAAT---------------------------------------------------------------------------
>gene=chr20_34644925-34645163; species=equCab
ACTCACAGGTCAGGCTAGAAGCAGGATAATGAAAAGAATTCTTTCTTGAAGGGCTTTCTAGTCTAGGTCAGGCCAGAGATTCAGGGGTGTCACTCTTCAACCGGGAGG-------AGGGACTGGGTCAAGGCTCAGGATTGTGCAAACTGGGGCTAGCTAAAT---------------------------------------------------------------------------
>gene=chr20_34644925-34645163; species=gorGor
ACCCACAGCTCAGACTAGAAGCAGGGAAACTAAAGGATTCCTTTCTTGAAGGGCTTTCTATTTCAGATCAGGCCACAGATTCTGGTGTGTCACTGCTCAATCAGGAGGCAGATTCAGGACCTGGGTCAGGG-TTAGGCTTGGACAGAGTCAAGAAAGCTAAATggccgggtgccgtggctcatgcctgtaatcccagcactttgggaggccgaggagggcagattgcttgaggccagg
>gene=chr20_34644925-34645163; species=panTro
ACCCACAGCTCAGACTAGAAGCAGGGAAACTAAAGGATTCCTTTCTTGAAGGGCTTTCTATTTCAGATCAGGCCACAGATTCTGGTGTGTCACTGCTCAATCAGGAGGCAGATTCAGGACCTGGGTCAGGGCTTAGGCTTGGACAGAGTCAAGAAAGCTAAATggccgggtgctgtggctcatgcctgtaatcccagcactttgggaggccgaggagggcagattgcttgaggccagg
>gene=chr20_34644925-34645163; species=papHam
ACCCACAGCTCAGACTAGAATTGGGGAAACTAAAGGATTCCTTTCTTGAAGGGCTTTCTATTTCAGATCAGGCCACAGATTCTGGTGTGTCACTGCTCAGTCAGGAGGCAGATTCAGGGCCTGGATCAGGGCTCAGGCTTGGACAGAGTCAAGAAAGCTAAATggctgggtgccatggctcaagcctgtaatcccagcactttgggaggccgaggagggcagattgcttgaggccagg
>gene=chr20_34644925-34645163; species=ponAbe
ACCCACAGCTGAGACTAGAAGCAGGGAAACTAAAGGATTCCTTTCTTGAAGGGCTTTCTATTTCAGATCAGGCCACAGATTCTGGTGTGTCACTGCTCAATCAGGAGGCAGATTCAGGACCTGGGTCAGGGCTTAGGCTTGGACAGAGTCAAGAAAGCTAAATggccaggtgcc-tggctcacgcctgtaatcccagcactttgggaggccgaggagggcagagtgcttgaggccagg
>gene=chr20_34644925-34645163; species=rheMac
----------------------------------------------------------------------------------------------------------------------------------------------------------------------------------------------------------------------------------------------
>gene=chr20_34892725-34892938; species=hg19
catccttgtgcaagcctcccgggcccccatgtgaggtgttctcgagggcaAAGCCTGCTCATCTTCAACCTGATCATATATATACCGCCAGGTCGCTGTCCAGCCCCTGGCTCTCGCTGGCTCCCAGCTCATTCGCCAAGATCTTCCCACTGCTCCAGGGAGCCCACTCTCCTCCTTGCTGACACCCTGCCCAAACATGCCACCTCTTTGCCT
>gene=chr20_34892725-34892938; species=bosTau
catccttgtaagaatcttctggacccctgtgtgaggcgttctccagggcaaatCCTGCTCATCTTTGACTTGACT----GTATGTTGCCAGGTCACTGTCCAGCTCTTGGCTCTTGCTAGCTCCCAGCTCGGATAAGAAGGTCTTCCTACTGCTCC----AGGCGGTCCATTGTCCTATTGACACTCTGCTAAAACAT--AACCACCTTTCAC
>gene=chr20_34892725-34892938; species=calJac
catccttgtgcaagcctcccgggcccccatgtgaggtgttctcgagggcaAAGCCTGCTCATCTTCAACCTGATCATATATATACTGCCAGGTTGCTGCCCAGCCC----------CTGGCTCACAGCTCATTTGCCAACATCTTCCCACTGCTCCAGAGAGCCCACTCTCCTCCCTGCTGACATCCTGCCTAAACATGTCACCTCTTTGCCT
>gene=chr20_34892725-34892938; species=canFam
catccttgtacaagtctcctggaaccacgtgtgaggtgttcttgagggCCAAGCCCACTCATCTTTGACCTGACC----ACATACTGGCAGGTTGCTGCCGGGCTCCTGACTCTTACTGGCTCCTGGCTTAGACAATAAGTTCCTTCCACTATTCC----AAGCAGTTCTCTTCCCTA-TGACACCCTGCCCAGACATACAGTCACCTTTTTC
>gene=chr20_34892725-34892938; species=equCab
tatccttggacaagtctccaggacccctgtgtgaggtgttctcgagggcaAGGCCCGCTCATCTTCCACCTGACC----ACATATCGCCAGGCTGCTGTCCAGCCCCTGGCTCTCACCGACTCCCAGCTGAGACGATAAGGT-------CCAGGGC----GGCCCATTCTCTGCCCTCCTGACACCCTGCCCAAACATACATCCACCTTTTAT
>gene=chr20_34892725-34892938; species=gorGor
--TCCTTGTGCAAGCCTCCCGGGCCCCCATGTGAGGTGTTCTCGAGGGCAAAGCCTGCTCATCTTCAACCTGATCATATATATACTGCCAGGTCGCTGTCCAGCCCCTGGCTCTCGCTGGCTCCCAGCTCATTCGCCAAGATCTTCCCACTGCTCCAGGGAGCCCACTCTCCTCCTTGCTGACACCCTGCCCAAACATGCCACCTCTTTGCCT
>gene=chr20_34892725-34892938; species=panTro
catccttgtgcaagcctcccgggcccccatgtgaggtgttctcgagggcaAAGCCTGCTCATCTTCAACCTGATCATATATATACTGCCAGGTCGCTGTCCAGCCGCTGGCTCTCGCTGGCTCCCAGCTCATTCGCCAAGATCTTCCCACTGCTCCAGGGAGCCCACTCTCCTCCTTGCTGACACCCTGCCCAAACATGCTACCTCTTTGCCT
>gene=chr20_34892725-34892938; species=papHam
catccttgtgcaagtctcccgggcccccgtgtgaggtgttctcgagggcaAAGCCTGCTCATCTTCAACCTGATCATATATATACTGCCAGGTCGCTGTCCAGCCCCTGGCTCTCGCTGGCTCCCAGCTCATTCGCCAAGATCTTCCCACTGCTCCAGAGAGCCCACTATCCTCCTTGTTGACACCCTGCCCAAACATGccacctctttgcct
>gene=chr20_34892725-34892938; species=ponAbe
catccttgtgcaagcctcccgggcccccatgtgtggtgttctcaagggcaAAGCCTGCTCATCTTCAACCTGATCATATATATACTGCCAGGTCGCTGTCCAGCCCCTGGCTCTCACTGGCTCCCAGCTCATTCGCCAAGATCTTCTCACTGCTCCAGGGAGCCCACTCTCCTCCTTGCTGACACCCTGCCCAAACATGCCACCTCTTTGCCT
>gene=chr20_34892725-34892938; species=rheMac
catccttgtgcaagtctcccgggcccccgtgtgaggtgttctcgagggcaAAGCCTGCTCATCTTCAACCTGATCATATATATACTGCCAGGTCGCTGTCCAGCCCCTGGCTCTCGCTGGCTCCCAGCTCATTCGCCAAGATCTTCCCACTGCTCCAGGGAGCCCACTATCCTCCTTGTTGACACCCTGCCCAAACATGCCACCTCTTTGCCT
>gene=chr20_34972948-34973266; species=hg19
tggcctgagatcacattgctggggtgtgtagagcccagccgaccatggctccctacctgtccccaggtactcatcttcctttcTTAATCCCCAACCTCCAGCTGCTCTTAGAAGTGTTTTCCAGGGGAACCTGGTCTTGGGAGCCTGGTTGGGATTTCAGAACCTTGGACAGCTCCCAGTGGACCTGGGCCTCGGCTGGGCCTAGGGCCCTGGGTGTGAGGTCCTATTCAGTGGGATGAGACCCTCCACCTCATCTTGGCCGTGTGGAGGCAGCAGGACTCTGGATGAGCCAGCAAAGCTAAGGGTCCCCCCTCCTTC
>gene=chr20_34972948-34973266; species=bosTau
catccagagatcgcactgctggaaagtgtggagcctgattggccatggctccctgcttgtccctaagtgctaatctttcctctTGAATTCCCAAACCCCAGTGGCTCCTGGAAGTGTTTGCCAAGGGGACCCTGTCTCATGAACACTGTTGGGGTTTCAGCACCATGGATAGAGCTCAGTG-AACTGGCTCTCAGCTGTGCCTGGGACCTTGGATGGCAGGTTTTTTTTAGGGGGATGGGACCCTCCACTTCATCCTCACCATCTAGGGATAGCAGGGCTCTGGATGAGCCAGCAAAGCCAAGCGTCCAC--CGCATC
>gene=chr20_34972948-34973266; species=calJac
tggcctgaaaccacactgctaggatgggtagagcccagctgaccatggctccctacctgtccccaggtactaatcttcctttcTGAATCCTGAACCTCCACCTACTCTTAGAAGTGTTTTCCAGGGGAATCTTGTCTTGGGAGCCTGGTTGGGATTTCAGTACCTCGGACAGCGCCCACTGTACCCGGGCCTCAGCTGGGCCTAGGGCCCTGGGTGTCAGGTCCTATTCAGTGGGATGAGACCCTCTACTTCATCCTGGCCTCATGGAGGCAGCAGGGCTCTGGATGAGCCAGTAAAGCTAAGGGTCCCCCATCCTTC
>gene=chr20_34972948-34973266; species=canFam
tgccctgaaatcacactgcttggaaatgAGGAGTCCAACTGGCTATGGTCCTTGGCCTGTCTCTAGATACTCACTTCCCTTCTTGAATTCACAGACCCCAGTGGCTCCTAAAAGTGTTTGCCAAGGGGGTCCAATCTCAAGAGCCTTGCTG-GGCTTCAGCACCACGGACAGCACCTGGTG-AATTGGGTCTCAGCTGTGCTGGAGGCCCTGGATGGCAGGACCTTTC-GGGGGGTTGGAGCCCTCCACCTCATCCTAACCATGTGGAGATAGCAGGGCTCCAGGTGAATTAGCAAAGCCAGGTGTCCACCCCCCTTC
>gene=chr20_34972948-34973266; species=equCab
---------atcacactgctggaaagtgtggagcccgtctggccatggctccctgcctgtccccaggtactaat----cttcctgaattcccaacccCCCCcggctcgTTGAAGTGTTTGCCAGCGGGGCCCGGTCTTGGGAGCTCAGCTGGGGTTTCAGCACCGCGGACAGCGCTCAGTG-AACTGGGCCTCAGCTGTGCCTGGGGTTCTGGATGG-------------------TGGGACCCTTCACCTCATTCTTGCCATGTGGAGATAGCAGGGCTCTGAATGAGCCAGCTAAGCCAAGGGTCCAC--GCCTTC
>gene=chr20_34972948-34973266; species=gorGor
tggcctgagatcacattgctggggtgtgtagagccCAGCCGACCATGGCTCCCTACCTGTCCCCAGGTACTGATCTTCCTTTCTTAATCCCCAACCTCCAGCTGCTCTTAGAAGTGTTTTCCAGGGGAACCTGGTCTTGGGAGCCTGGTTGGGATTTCAGCACCTTGGACAGCTCCCAGTGGACCTGGGCCTCGGCGGGGCCTAGGGCCCTGGGTGTGAGGTCCTATTCAGTGGGATGAGACCCTCCACCTCATCTTGGCCGTGTGGAGGCAGCAGGACTGTGGATGAGCCAGCAAAGCTAAGGGTCCCCCCTCCTTT
>gene=chr20_34972948-34973266; species=panTro
tggcctgagatcacattgctggggtgtgtagagccCAGCCGACCATGGCTCCCTACCTGTCCCCAGGTACTAATCTTCCTTTCTTAATCCCCAACCTCCAGCTGCTCTTGGAAGTGTTTTCCAGGGGAACCTGGTCTTGGGAGCCTGGTTGGGATTTCAGCACCTTGGACAGCTCCCAGTGGACCTGGGCCTCGGCTGGGCCTAGGGCCCTGGGTGTGAGGTCCTATTCAGTGGGATGAGACCCTCCACCTCATCTTGGCCGTGTGGAGGCAGCAGGACTCTGGATGAGGCAGCAAAGCTAAGGGTCCCCCCTCCTTC
>gene=chr20_34972948-34973266; species=papHam
tggcctgagatcatactgctggggtgtgtagagcccagctgactatggctccctacctgtccccaggtactaatcttcctttcTGAGTCCCCAACCTCCAGCTGCTCTTAGAAGTGTTTTCCAGGGGAACCTGGTCTCGGGAGCCTGGTTGGGATTTCAGCACCTTGGACAGCTTCCGGTGGGCCTGAGCCTTGGCTCGGGCTAGGGCCCTGGGTGTGAGGTCCTATTCGGTGGGATGAGACCCTCCACCTCATATTGGCCATGTGGAGGCAGCAGGGCTCTGGATGAGCCAGCAAAGCTAAGGGTCCCCCCTCCTTC
>gene=chr20_34972948-34973266; species=ponAbe
tggcctgggatcacactgctggggtgtgtagagcccagccgaccatggctccctacctgtccccaggtactaatcttcctttcTGAATCCCCAACCTCCAGCTGCTCTTAGAAGTGTTTTCCAGGGGAACCTGGTCTTGGGAGCCTGGTTGGGATTTCAGCACCTTGGACAGCTCCCAGTGGACCTGGGCCTCGGCTGGGCCTAGGGCCCTGGGTGTGAGGTCCTATTCAGTGGGATGAGACCCTCCACCTCATCTTGGCCATGTGGAGGCAGCAGGACTCTGGATGAGCCAGCAAAGCTAAGGGTCCCCCCTCCTCC
>gene=chr20_34972948-34973266; species=rheMac
tggcctgaactcacactgctggggtgtgtagagcccagctgaccatggctccctacctgtccccaggTACTAATCTTCCTTTCTGAGTCCCCAACCTCCAGCTGCTCTTAGAAGTGTTTTCCAGGGGAACCTGGTCTCGGGAGCCTGGTTGGAATTTCAGCACCTTGGACAACTTCCGGTGGACCTGAGCCTTGGCTCGGGCTAGGGCCCTGGGTGTGAGGTCCTATTCGGTGGGGTGAGACCCTCCACCTCATATTGGCCATGTGGAGGCAGCAGGGCTCTGGATGAGCCAGCAAAGCTAAGGGTCCCCCCTCCTTC
>gene=chr20_35012415-35012830; species=hg19
aATAGACCTGGAAGTAGCTTCTCAGGGCCTTACTAAATGTGGGGCAAGTAACTAGCTAGAAAAAAAAAGAAGCTTTCATTGCCACCTCAGCATGGGGGAAGGGGATTTTGACACTTTGACCTTTGAGCTGTGCTGTTTGGGGTGCGGGGCACTCGTTTGCCTCTGTCCTTAGTGCTGATGTCAGGGGTGTTGTCCGTGGTGCTGAAGATAGAGAGGGTAGAGATTTGGCCTGGTCCCGACGCCTGGGGGTGCTGTCCTCGGTTCTGTCTTGAGAGTTTTCATGAATCATTTCCAGGACTGTGTGGTTTTCTGGGGACCCAACTGGGAGGTCAGAAGCTTTGGCCCTGGCATTGTGCAAATCTGAGCAATATCTGAGGTAGGATTTGAGCCTCTGttaccatctaccaggcaccct
>gene=chr20_35012415-35012830; species=bosTau
AATAGAGAAAGAACTAGCTG--------------------AGGGAAAAAAAAAA--------AAAAAAGAGGCTTTCAATGCCACCATAGCATGGGCA---GGGGTTTTGCCACT--GACCTCGGTACTGGG-TATATAGGGTGTGCACGACGTGGTTGC-CCTGTCCTCGAGGTGGATAGT-GGAGTGCTGTCCATGGTACTGAAGAGAG----------GGTTTGGCTCGGTCCCAGCAGCTAGGGACGCTGTCCGTGGTTCCGTCTTGGGA-CTCTCATGAATCATTTCCAGGAC--T--GCTTTACTGGGAACCCAGTTGGGAGATCAGAGTCTTTGGCCTTGGCATTAA-AAAACCCTAACAGTATCTGAGGTGAGATTTGGGTCCATGTTATTGTTTA-----cacttt
>gene=chr20_35012415-35012830; species=calJac
AATAGAACTGGACGTAGCTTCTCGAGGTCTTAGTAATTGTGAGGCAGGTAAGTAGCTAGAAAAAAGAGGAAGGTTTCATTGCCACCTTGGGATGAGGGAAGGGGATTTTGACACTTTGACCTTTGAGCTGTGCTCTTTGGGGTACAGGGCACTCATTTGCCTCTGTCCTTGGTGCTGATGTCTTGGGCGTTGTCCGTGGTGCTGAAGATAGA----GTACGGATTTGAACCGTTTCCAACGCCTGGGGGTACTATACTTGGTTCTGTCTTAAGAGCTTTCATGAATCATTTCAAGGAC--TGTGGTTTTCTAGGGACCCAGCTGGGAGGTCAGAAGCTTTGGCCCTGGCATTGTGCAAATCTGAGCAATATCTGAGGTAGAATTTGAGCCTCTGTTACCATCTCCCAGGCACCCT
>gene=chr20_35012415-35012830; species=canFam
-ATAGAAATTCAAGTGGCCCTTCTGGGCCTTACAAATAGCAGAGCAGGTAACTAGCAGG---AAAATAGAGGCATTTGATGTCACCTTAGCATGGGCC---AAGGGTTTGACGCT--GACCTCGGCTCTGAGTTGTTTGGAGAGCACAGGACCCA---GC-CAGA-TCCTGGTGTTGATGGCTGGGGTGTTCTCCGTGGTACTGAAGAGAA----------TGTTTGGCCCTCTTC----ATCTGGGGCTGCTGTCCATGGTTGTGTCTTGATAATTCTCATTGATCATTTCCAGGAC--TCTAATTTCTAGGGGACCCAGCTAGCAGGTCAGAGGCTTTGGTCCTGGCACTGAAAAAATTGGAGAAATATCTGAGGTA-GATTTGGGTCCATGttactgtctggcatgtaccct
>gene=chr20_35012415-35012830; species=equCab
AATAGAAATGGAAGTAACCCTTCTGAGCCTTACAAATAGCGGAGCAGGTGACTAGCTGG---AAAATGGAGGCTTTCAGTGCCACCCCAGCATGGGTG---TGGGTTTTGACCCT--GACCTCGCCTCTGGGCTGTCTAGGGTGCACAGGGCACAGTTGC-CCAT-CCCTGGTGTTGATGGCAGGGGCGCTGTCCGTGGTGCTGAAGAGAG----------GATTTGGCCCCGTACCAG-CTCCGGGGATGCTGTCCATGGTTCTGTCTTGAGAGTT---ATGAATCATTTCCAGGAC--TCTGGTTTGTAGGGGACCCAGCTGGGAGGTCAGAGGCTTTGGGTCTGGCATTGGGCAAGTGAGAGCAATTTCTGAGGTAGGATTCAGGCTCGTGttattgtctgccaggcgctgt
>gene=chr20_35012415-35012830; species=gorGor
aaTAGACCTGGAAGTAGCTTCTCGGGGCCTTACTAAATGTGGGACAAGTAACTAGCTAG-AAAAAAAAGAAGCTTTCATTGCCACCTCAGCATGGGGGAAGGGGATTTTGACACTTTGACCTTTGAGCTGTGCTGTTTGGGGTGCGGGGCACTCGTTTGCCTCTGTCCTTAGTGCTGATGTCAGGGGTGTTGTCCGTGGTGCTGAAGATAGAGAGGGTAGAGATTTGGCCTGGTCCCGACGCCTGGGGGTGCTGTCCTCGGTTCTGTCTTGAGAGTTTTCATGAATCATTTCCAGGACTGTGTGGTTTTCTGGGGACCCAACTGGGAGGTCAGAAGCTTTGGCCCTGGCATTGTGCAAATCTGAGCAATATCTGAGGTAGGATTTGAGCCTCTGttaccatctaccaggcaccct
>gene=chr20_35012415-35012830; species=panTro
aaTAGACCTGGAAGTAGGTTCTCAGGGCCTTACTAAATGTGGGGCAAGTAACTAGCTAGAAAAAAAAAGAAGTTTTGATTGCCACCTCAGCATGGGGGAAGGGGATTTTGACACTTTGACCTTTGAGCTGTGCTGTTTGGGGTGCGGGGCACTCGTTTGCCTCTGTCCTTAGTGCTGATGTCAGGGGTGTTGTCCGTGGTGCTGAAGATAGAGAGGGTAGAGATTTGGCCTGGTCCCGACGCCTGGGGGTGCTGTCCTCGGTTCCGTCTTGAGAGCTTTCATGAATCATTTCCAGGACTGTGTGGTTTTCTGGGGACCCAACTGGGAGGTCAGAAGCTTTGGCCCTGGCATTGTGCAAATCTGAGCAATATCTGAGGTAGGATTTGAGCCTCTGttaccatctaccaggcactct
>gene=chr20_35012415-35012830; species=papHam
--------------TAGCTTCGCAGGGCCTTACTAATTGTGGGACAGGTAACTAGCTAG--aaagaaagaaaTTTTCATTGCCACCTCAGCATGAGGGAAGGGGATTTTGACACTTTGATCTTTGAGCTGTGCTGTTCGGGGTGCGGGACACGCGTTTGCCTCTGTCCTTGGTGCTGATGTCAGGGGTGTTGTCCGTGGTGCTGAAGATAGAGAGGGTAGGGATTTGGCCTGGTCCTGACGCCTGGGGGTGCTGTCCTCGGTTCTGTCTTGAGAGCTTTCATGTATCATTTCCAGGAC--TGTGGTTTTCTGGGGACCCAGCTGGGAGGTCAGAAGCTTTGGCCCTGGCATTGTGCAAATCTGAGCaatatttgaggtaggatttaagcctctgttacaatctaccaggcaccct
>gene=chr20_35012415-35012830; species=ponAbe
aaTAGACCTGGAAGTAGCTTCTCAGGGCCTTACTAATTGTGGGGCAAGTAACTAGCTAG-AAAAAAAAGACGCTTTCATTGCCACCTCAGCATGGGGGAAGGGGATTTTGACACTTTGACCTTTGAGCTGTGCTCTTTGGGGTGCGGAGCACTCGTTTGCCTCTGTCCTTGGTGCTGATGTCAGGGGTGTTGTCCGTGGTGCTGAAGATAGAGAGGGTAGCGATTTGGCCTGGTCCCGACGCCTGGGGGTGCTGTCCTCGGTTCTGTCTTGAGAGCTTTCATGAATCATTTCCAGGAC--TGTGGTTTTCTGGGGACCCAACTGGGAGGTCAGAAGCTTTGGCCCTGGCATTGTGCAAATCTGAGCAATATCTGAGGTAGGATTTGAGCCTCTGttaccatctaccaggcaccct
>gene=chr20_35012415-35012830; species=rheMac
--------------TAGCTTCGCAGGGCCTTACTAATTGTGGGACAGGTAACTAGCTAGAGAAAGAAAGAAATTTTCATTGCCACCTCAGCATGGGGGAAGGGGATTTTGACACTTTGACCTTTGAGCTGTGCTGTTCGGGGTGCGGGACACGCGTTTGCCTCTGTCCTTGGTGCTGATGTC-GGGGTGTTGTCCGTGGTGCTGAAGATAGAGAGGGTAGGGATTTAGCCTGGTCCTGACGCCTGGGGGTGCTGTCCTCGGTTCTGTCTTGAGAGCTTTCATGTATCATTTCCAGGAC--TGTGGTTTTCTGGGGACCCAGCTGGGAGGTCAGAAGCTTTGGCCCTGGCATTGTGCAAATCTGAGCaatatttgaggtaggatttgagcctctgttacaatctaccaggcaccct
>gene=chr20_36255400-36255733; species=hg19
AATATTTTTCTTGGTAAAAGACCCATGAGATTGTTTATATCCTAAAAGGTTTATGACTCGCCTAAGAGGCTGAGATATAACCggaccagatggtctaaggtcctcttcagcacacacatgctgtgattctGCACCCTTAGAGCAGAAGCACCACAGACAGCGCCAATACCATTCAGCACCACGGACAGAGCCACGCTCTGACGTCTTCTGCAGAAAAGTCCCATCAACTATTACACTGACCCAAAGAATGAACGAGGCAAGACCACTGAGTGCCCAAAATCAGTGGGATAGGAAGTCAGAATCTGCAACAGACACAGATGGCTTTCCCTCTCC
>gene=chr20_36255400-36255733; species=bosTau
TATATATTTCTGAGTAGAGG------------------ATCCTAAAAGGTTTTTGAATCCCCAAGGAGGTTGAGACAA-ACCAgaccagatggtttaaggtccttttcagctcaaatgtgctgcaattctTTATCCTGAGAGCTGAAAGATCAC----AGAGCCAAAGCCTTCCATC-------------------------gtcccctggggaaaagtcccaccagtatttttgccgacccAAAGAATGGATGATGGAAGACCCTTGACTACCTAGAATCCGTGAGATAAGAAGTCAGCCCTTGCAATAGATATGGACATTTTTTCCTC--T
>gene=chr20_36255400-36255733; species=calJac
AATATTCTTCTTGGTAAAGGGCCCATGAGATTGTTTATATCCAAAAAGGTTTATGACTCCCCAAAGAGGCTGAGATATAACtggaccagatggtccaaggtcctcttcagcacacacatgctgtgattctGCACCCTGAGAGGGGAAGGACTACAGACAGCACCAAAGCCACACAGCACCACGGACAGAGCCACGCTCCGACGTCTTCTGCAGAAAAGTCCCATCAACTATTACACTGACCCAAAGAATGAATGATGGAAGACCCCTACATGCCCAAAATCAGTGAGCTAGGAGGTCAGAATCTGCAATAGACACAGATGGCTTTTCCTCT-C
>gene=chr20_36255400-36255733; species=canFam
CATATTTTTCTGGGTAGAGG------------------GTCCTAAAGAG-TTTTGACTCCCAAAAGAGGTTGAGACAT-ACCAGACCAGATGGTCTGTGGTTCTCTTCAGCACACACATGCTGGAATTCTGCACCCTGGGAGCTGAAGGACCCT----------------------------GGACGGAGCCAAGACCTGAAGCCTTCTGCAACAAAATCCCACCACTTC-TATACTGACCCGAAGAATGGAGGATGGAAGATCTCGGAGTGCCCAGAATCAGTGGGATAGA-AGTCAGAGCCTGCAGTAGACACAGATGGCTTTCCTCC--C
>gene=chr20_36255400-36255733; species=equCab
TATATTTTTCTAAGTAGAGG------------------GTCCTAAAAGGTTTTTGACTCCCAAAAGAGGTTGAGTCAT-ACCTGACCAGATGGTCTATGGTCCTCTTCAGCACACACATGCTGCAATTCTGCAGCCTGAGAGGTGGGAGACCATGGACAGCATCAAAGTCATTCAGCACCACGGACAGAGTCATGGCCTGAAG---TCTGCAGCAAAATCCCACCAGCTT---------CCCAAAGAATGGATGATGGAAGACCCCTGACTGTCCAGAACCAGTGGAAGAGGTAGTCAGGGCCTGCAATAGACACATATGGCTTTCCTCC--C
>gene=chr20_36255400-36255733; species=gorGor
AATATTTTTCTTGGTAAAAGACCCATGAGATTGTTTATATCCTAAAAGGTTTATGACTCCCCTAAGAGGCTGAGATATGACCggaccagatggtctaaggtcctcttcagcacacacatgctgtgattctGCACCCTTAGAGCAGAAGCACCACAGACAGCGCCAATACCATTCAGCACCACGGACAGAGCCACGCTCCGACGTCTTCTGCAGAAAAGTCCCATCAACTATTACACTGACCCAAAGAATGAACGAGGCAACACCCCTGAGTGCCCAAAATCAGTGGGATAGGAAGTCAGAATCTGCAACAGACACAGATGGCTTTCCCTCTCC
>gene=chr20_36255400-36255733; species=panTro
AATATTTTTCTTGGTAAAAGACCCATGAGATTGTTTATATCCTAAAAGGTTTATGACTCCCCTAAGAGGCTGAGATATAACCggaccagatggtctaaggtcctcttcagcacacacatgctgtgattctGCACCCTTAGAGCAGAAGCACCACAGACAGCGCCAATATCATTCAGCACCACGGACAGAGCCACACTCCGACGTCTTCTGCAGAAAAGTCCCATCAACTATTACACTGACCCAAAGAATGAACGAGGCAAGACCCCTGAGTGCCCAAAATCAGTGGGATAGGAAGTCAGAATCTGCAACAGACACAGATGGCTTTCCCTCTCC
>gene=chr20_36255400-36255733; species=papHam
AGTATTTTTCTTGGTAAAAAGCCCATGAGAATGTTTACATCCTAAAAGGCTTATGACTTCCCAAAGAGGCTGAGATATAACCggaccagatggtctaaggtcctcttcagcacacacatcctgtgattctGCACCCTTAGAGCGGAAGGACCACAGACAGCGCCAAAGCCATTCAGCACCACGGACAGAGCCACGCTCCGACGACTTCTGCAGAAAAGTCCCATCAACTACTACACTGACCCAAAGAATGAATGATGCAAGACCTCTGAGTGCCCAAAATCAGTGGGATAGGAAATCAGAATCTGCAACAGACACAGATGGCTTTTCCTCT-C
>gene=chr20_36255400-36255733; species=ponAbe
AATATTTTTCTTGGTAAAAGACCCATAAGATTTTTTATATCCTAAAAGGTTAATGACTCCCCTAAGAGGCTGAGATATAACCggaccagatggtctaaggtcctcttcagcacacacatgctgtgattctGCACCCTTAGAGCAGAAGCA-CACAGACAGCGCCAATAACATTCAGCACCACGGACAGAGCCACGCTCCGCCGTCTTCCGCAGAAAAGTCCCATCAACTATTACACTGACCCAAAGAATGAACGATGCAAGACCCCTGAGTGCCCAAAATCAGTGGGATAGGAAGTCAGAATCTACAACAGACACAGATGGCTTTCCCTCTCC
>gene=chr20_36255400-36255733; species=rheMac
AGTATTTTTCTTGGTAAAAAGCCCATGAGAATGTTTACATCCTAAAAGGCTTATGACTTCCCAAAGAGGCTGAGATATAACCggaccagatggtctaaggtcctcttcagcacacacatgctgtgattctGCACCCTTAGAGCGGAAGGACCACAGGCAGCACCAAAGCCATTCAGCACCACGGACAGAGCCACGCTCCGACGACTTCTGCAGAAAAGTCCCATCAACTACTACACTGACCCAAAGAATGAATGATGCAAGACCTCTGAGTGCCCAAAATCAGTGGGATAGGAAATCAGAATCTGCAACAGACACAGATGGCTTTTCCTCT-C
>gene=chr20_36309860-36310105; species=hg19
aggtcacagagtcaaccagtgtggtggaagcaggctgcatctcaggcctgagctcagagctgtgtgtgtaaccgttgcatcctcctgcctctGGAAGGCAGATTCACGGAGCCAGCACCAAGGCCAGGGCCCAGAGCTCAGGGTTGGATTTCTGGTTGCTGAATTCATGCTGTACTCCCTGGCATTGGCTCAGCCAACTGTGGCTAAGAGTTGACTTTGCTTCCCTGCTCTGTGTACCTGTCTTC
>gene=chr20_36309860-36310105; species=bosTau
AGAT-----------GCAATAAGGTGGAGGCAGGCTTCAAGCCAAGACTGATCCCAGAGCC--AAG------------------TTTCTCACTGAAGGTGGCTTTACGGAGACAGGACCAAGGCCAGGGCAC-CAGCTCAGGGCTGGTTTTCGGGCAGCTGACTCCTTGC-----TCCTGAGCGCTGGCTCTGCCAACTGAGGCTAAGAGTTGACTTTGCTTCCCCGTCTCCCCCACCTTCCCTC
>gene=chr20_36309860-36310105; species=calJac
aggtcacagaatcaaccagtataatggaggcaggctacttctcaggcctcagctcagagctctgtgtgcaacctctgcatcctcctgcttcTGGAAGGCAAACTCATGGAGCCAGCACCAAGGCCAGGGCCCAGAGCTCAGCCCTGGATTTCTGGCTGCTGAATTCTTGTTCTACTCCCTGGCGTTGGCTCAGCCAACTGTGGCTAAGAGTTGACTTTGCTTCCCTGCTCTGCATACCTGCCTTC
>gene=chr20_36309860-36310105; species=canFam
aggccactgggtcaaccagcatgggggaggcaggctgcaatccaagactgatctcagagCTCAGAA------------------TCCCTCCCCAAAGGTAGCTTCAGAGAGACAGGACCAAGGCTAGGGCCTACAGCTCAGGGCTGGGGTCCTGGCAGCTGAATCCTTGC-----TCCCAAGTGCTGGCTCAGCCCACTGTGGCT--GAGTTGACTTTGCTTcctccccccccctactttttccc
>gene=chr20_36309860-36310105; species=equCab
agatcacaaggccagccagtacgctggaggcagggtgcaccacaaggctggtctcagcgctcCACACGTCACCGCTGCCTTCTCTGCCTGCCCGAAGGTAGCTTCTTGGAGACAGGACCAAGGCCAGGGGCTAGAGCTCAGGACTGGGTTTCTGGCAGTGGAATCCTTGC-----TCCCGGGCGCTGGCTCAGCCAAGTGTGGCTAAGAGTTGAC-----TCTCCCCCTTCCCCGACCATCCCTC
>gene=chr20_36309860-36310105; species=gorGor
AGGTCACAGAGTCAACCAGTGTGGTGGAAGCAGGCTGCATCTCAGGCCTGAGCTCAGAGCTCTGTGTGTAACCGTTGCATCCTCCTGCCTCTGGAAGGCAGATTCACGGAGCCAGCACAAAGGCCAGG-CCCAGAGCTCAGGGTTGGATTTCTGGCTGCTGAATTCATGCTGTACTCCCTGGCATTGTCTCAGCCAACTGTGGCTAAGAGTTGACTTTGCTTCCCTGCTCTGTGTACCTGCCTTC
>gene=chr20_36309860-36310105; species=panTro
AGGTCACAGAGTCAACCAGTGTGGTGGAAGCAGGCTGCATCTCAGGCCTCAGCTCAGAGCTCTGTGTGTAACAGTTGCATCCTCCTGCCTCTGGAAGGCAGATTCAAGGAGCCAGCACCAAGGCCAGGGCCCAGAGCTCAGGGTTGGATTTCTGGCTGCTGAATTCATGCTGTACTCCCTGGCATTGGCTCAGCCAACTGTGGCTAAGAGTTGACTTTGCTTCCCTGCTCTGTGTACCTGCCTTC
>gene=chr20_36309860-36310105; species=papHam
aggtcacagagtcaaccagtatggtggaggcaggctgcatctcaggcctgagctcagagctctgtgtgtaaccgttgcatcctcctgcctctGGAAGGCAGATTCACGGTGCCAGCACCAAGGCCAGGGCCCAGAGCTCAGGGTTGGATTTCTGGGTGCTGAATTCTTGCTGTACTCCCTGGCGTTGGCTTGGCCGACTGTGGCTAAGAGTTGACTTTGCTTCCCTGCTCTGCGTGCCCGCCTTC
>gene=chr20_36309860-36310105; species=ponAbe
AGGTCACAGAGTCAACCAGTGTGGTGGAAGCAGGCTGCATCTCAGGCCTGAGCTCAGAGCTCTTTGTGTAACCGTTGCATCCTCCTGCCTCTGGAAGGCAGATTCACGGAGCCAGCACAAAGGCCAGGGCCCAGAGCTCAGGGTTGGATTTCTGGCTGCTGAATTCATGCTGTACTCCCGGGCATTGGCTCAGCCAACTGTGGCTAAGAGTCGACTTTGCTTCCCTGCTCTGCGTACCTGCCTTC
>gene=chr20_36309860-36310105; species=rheMac
aggtcacagagtcaaccagtatggtggaggcaggctgcatctcaggcctgagctcagagctctgtgtgtaaccgttgcatcctcctgcctctGGAAGGCAGATTCACAGTGCCAGCACCAAGGCCAGGGCCCAGAGCTCAGGGTTGGATTTCTGGGTGCTGAATTCTTGCTGTACTCCCTGGCGTTGGCTTGGCCGACTGTGGCTAAGAGTTGACTTTGCTTCCCTGCTCTGTGTGCCCGCCTTC
>gene=chr20_36529712-36530026; species=hg19
CGCCTGGCCAGCCCAGGATAACCTAAACACCACCTCTGTGTGGGAAGAAAGTGAGAAGTGAGAGAATCAGGCAAACACGGCCCCTTCCTCCAAGGCATGTGGTCCAGAAGGTTCGGGGGGTGGGGGAAGCGGTCGACGCTTGGGACCTGTCCTCGGTACTGAAGGGAGCGCGGGGGCTGTGGACGGTGCTAGAACACAGTGCTTGTAAGTGCGGGACATCGTGGAGGAGGTGTCCTTAGTTTGGAAGGAGCTGGATTGTTGCTGGCTACCACGGGCCCCATCCGGTGTGCTACCCCCCCCCCATAATACTGGAA
>gene=chr20_36529712-36530026; species=bosTau
CGCCAGGCCATTCCAGGATAGCCTAAATACTACCTCTGCGTGGGAGGGAAATGATAAGTAAGTTAATCAGGAAAAAAAAGCC-CTTACTCCAGAGAATATGGACGGGAAGGAGCTAG------------ATGACGACG---GGGTTT-GTCCGCGGTGCTGAAGGCGGTGTGAATGCTGTCCGTTG-----------GGTATTCGTAAGAGCGCCCCTTCA---GGGTGCTGTCCATGGTTTCGAATAAACTGTATTGTTGCTGGAGAACACAGGCCCCAACGGGTGTGTTG----TCCGCCATATTATGGAAA
>gene=chr20_36529712-36530026; species=calJac
CACCTGAGCAGCCCAGGATAACCTAAACACCACCTCTGTGTGGGAAGAAAGTGAGAAGTGAGAGAATCAGGCAAACACGGTCCCTTCCTTCAGGGCGTGTTGGCCCAAAGGTGAGGC--------------GTCGACTCCTGGGACCTGTCCTCGGTGCTGAAGGGAGCGCTG-GACTTTGGATGGTGCCGGAACACAGTGCTTGTAAGTGTAGGACATCGTGGGGGAGGTGTCCTTAGTTTGGAAGGAGCAGGATTGTTGCTGACTACCACGGGTCCTATCCGGTGTGCCA----CCCCCAAAAATACTGGAA
>gene=chr20_36529712-36530026; species=canFam
CACCTGGCCATGCCAGGATAACCTAAGTACCATCTCTGTGTGGGAAGGAAGTGAGAAGTGAGTCAATCAGGCAAAACCAACCTCTTCCTCCGGTGAATGTGGGCAGGAAGGTGTTGG-----------GGCTATGGCG---GGGATCTGTCCGCGGTGCTGAAAGTAGCGTGGGAGC--TCCGTTGTGCTGAAACATAGCAC-ACGTAATTGG--GCTTCA---GGGGTCTGTCCACAGTTTTGAACGAACTGGATTGCTGCTGGAGGCCATAGGCCCCATCCAGTGTGCTG----CCCGCCATAACATGGAGG
>gene=chr20_36529712-36530026; species=equCab
------------CTCGGATAGCCTAAATACCACCTCTGTGTGGGAAGGAAGTGAGAAGTGAGTTAATGTGGCAAAACCGGCCCCTTCCTCCAGTGAATGTGGGCCGGAAGGAgtTGGGGCGGGGGGGCGGTGACGGCG---GGGATCTGTCCGCGGTGCTGAAGGCAGCGCGGGGGTTGTCAGCTGTGCTGAAACACAGTAC-TGTAAGTGGGACACTTCA---GGGGGCTGTC--CGGTTTTGAATGAACTGAATTGTTGCTGGTGACCACAGGCCACATCCGGTGTGCTG----CCCGCCATAATATGGAAG
>gene=chr20_36529712-36530026; species=gorGor
CGCCTGGCCAGCCCAGGATAACCTAAACACCACCTCTGTGTGGGAAGAAAGTGAGAAGTGACAGAATCAGGCAAACACGGCCCCTTCCTCCAAGGCATGTGGTCCAGAAGGTTCGGGGGGGGCGGGGAGCGGTCGACGCTTGGGACCTGTCCTCGGTACTGAAGGGAGCGCGGGGGCTGTGGACGGTGCTGGAACACAGTGCTTGTAAGTGCGGGACATCGTGGACGAGGTGTCCTTAGTTTGGAAGGAGCTGGATTGTTGCTGGCTACCACGGGCCCCATCCGGTGTGCTA---CCCCCCCATAATACTGGAA
>gene=chr20_36529712-36530026; species=panTro
CGCCTGGCCAGCCCAGGATAACCTAAACACCACCTCTGTGTGGGAAGAAAGTGAGAAGTGAGAGAATCAGGCAAACACGGCCCCTTCCTCCAAGGCATGTGGTCCAGAAGGTTCGGGGGGTGGGGGAAGCGGTCGACGCTTGGGACCTGTCCTCGGTACTGAAGGGAGCGCGGAGGCTGTGGACGGTGCTAGAACACAGTGCTTGTAAGTGCGGGACATCGTGGAGGAGGTGTCCTTAGTTTGGAAGGAGCTGGATTGTTGCTAGCTACCACGGGCCCCATCCGGTGTGCTA---CCCCCCCATAATACTGGAA
>gene=chr20_36529712-36530026; species=papHam
CGCCTGGCCAGCCCAGGATAACCTAAACACCATCACTATGTGGGAAGAAAGTCAGAAGTGAGAGAAACAGGCAAACACGGCCCCTTCCTCCAGGGCATGTGGTCCAGAAGGTGCGGG-------------GGTCGACACCTGGGACCTGTACTCGGTGCTGAAGGGAGTGCGG-GGCTGTGGATGGGGCTGGAACACAGTGCTTGTAAGTGCGGGACATCGTGGAGGAGGTGTCCTTAGTTTGGAAGAAGCTGGACTGTTGCTGGCTACCACGGGCCCCTTCCGGTGTGCTA----CCCCCCATAATACCGGAA
>gene=chr20_36529712-36530026; species=ponAbe
CGCCTGGCCAGTCCAGGATAACCTAAACACCACCTCTGTGTGGGAAGAAAGTGAGAAGTGAGAGAATCAGGCAAACACGGCCCCTTCCTCCAAGGCATGTGGTCCAGAAGGTTCGGG-------------GGTCGACGCTTGGGACCTGTCCTCGGTACTGAAGGGAGCGCGG-GGCTGTGGATGGTGCTGGAACACAGTGCTTGCAAGTGCGGGACATCGTGGAGGAGGTGTCCTTAGTTTGGAAGGAGCTGGATTGTTGCTGGCTACCACGGGCCCCATCCGGTGTGCTG---CCTCCCCATAATACTGGAA
>gene=chr20_36529712-36530026; species=rheMac
cgcctggccagcccaggataacctaaacaccatcactatGTGGGAAGAAAGTCAGAAGTGACAGAAACAGGCAAACACGGCCCCTTCCTCCAGGGCATGTGGTCCAGAAGGTGCGGG-------------GGTCGACACCTGGGACCTGTACTCGGTGCTGAACGGAGTGCGG-GGCTGTGGATGGGGCTGGAACACAGTGCTTGTAAGTGCGGGACATCGTGGAGGAGGTGTCCTTAGTTTGGAAGAAGCTGGACTGTTGCTGGCTACCACGGGCCCCTTCCGGTGTGCTA----CTCCCCATAATACCGGAA
>gene=chr20_36530106-36530494; species=hg19
ACACACGGCTGGACGCGGGATCCACCTGTGTTCTGGAGTGGGGAGTGGGCTGTCGGAGGGGTTGACCCTGTTCGACGGGGACGGGGAAGAAAGTCTGAGGGTCTGTCCACGGTGTGAACCCTAGCATCAAAGGGCCAGTTGAGACGCTGTCCACGGTGCCCAAAGGATgggcccgggtggggcggggggcggggggcggggggggggcTGGCGCTGTCCTCCTCCGTGGTGCTGAAACCGGGAGGACCAGGCTGTGTGAGCAGGGAGGCCTGgggaagggcaagggatgagagcaggagggaccccgcccaggagtcaggggcctcgcccgactcgccgtgggacctcagagaagctaattacctgatttcaggcgcttccttatctt
>gene=chr20_36530106-36530494; species=bosTau
CCACAATGCT-------GGATCCACCTGTGGTCTGGAGAGGGATGTGGGCCTTCTCTAGTTCTGAC-CCATTCGGCGGGGGTGAGGGAGGCAATCAGAAGGTCTGTCCATGGTGTGAACCCTCCCATCTAAGAGTCCGAAGAGGTGCGGTGGGTGAGGTTGAAAAGATGGG------------------------------TG--GGTGGATGCTGTCCTCCTCCGAGGTGCTGAAACCGCGGCGGGAGGGCTGTGCCCGGAACGATGCCTGATGAAGCACAAGGGATGAGAGTAGGAGAGATCCTGCCCGGGAGGCAGGAACTTGGCCCGACTCGCTG-AGGTCCTCGGAGAAGCTCTGTCTCTGATTTAACGTGCTTAGTCTTCTT
>gene=chr20_36530106-36530494; species=calJac
CCACAGTGCTGGACGCGGGATCCACCTGTGTTCTGGAGTGGGGGGTGGGCTGTCGGAAGTGTTGACCCTGTTTGGCGGGGACGGGGGAGAAAATCCGAGGGCCTGTCCACTGTGTGAACCCTAGCATCAAAGGGCTAGCTGAGACGCTGTCCGCGGTGCGAAAAGGATAGGCGC---------------------------TGAGGGCTGGCGCTATCCTCCTCCGTGGTGCTGAAGCCGGGAGGACCAGGCCGTGTGAGCCGCGAGGCCTGGGGAAGGGCGAGGGATGAGAGCAGGAGGGACCCCGCCCGGGAGTCAGCGGCCTCGGCCGACTCGCCGTGGGACCTCAGAGAAGCCAATTCTCTAGTTTCAGGTGCTTCCTCATGTT
>gene=chr20_36530106-36530494; species=canFam
CCACAATGCT-------GGATCTATCTGTAGTCTGGAGAGGGGAGTGGA----CTGCAGCGCTCAC-CCATTCGGCG-AGGCGGGAGAGGAAACCGGAAGATCTGTCCACGGTGTGAATCTTCGAATCTAAGCGCCCGCCCAGGCGAGGTCCCCGAGGCCAAAAAGATGGG------------------------------GG-GAGCTGACGCTGTCCTCCCCCGCGGTGCTGAACCCGCGGCGGAAGGACCGGGTCGGGGGCGAGGCCTGAGGAAGGACAAGGGATGAGAGCGGGAGGGACCCTGGCCTGGCATCAGGGACCTCGTCTGGCTCGTTGTGACACCTGGGAGAAGCTATGCCTCTGATTTAATGCGCTTCCGCATCTT
>gene=chr20_36530106-36530494; species=equCab
CCACAATGCT-------GAATCCACCTGTGGTCTGGAGCGGGGAGTGGGCCGTCTGCGATGCTC---CCATTcggcg-gggccggggg------cgggggcTCTGTCCACGGTGTGAATCCTCGCATCTGAGAGGCAGCCGAGGCGCCGTCCACGAGGCGGAAAAGATCGG------------------------------CGGGGGTTGGCGCTGTCCTCCTCCGTGGTGCTGAACCCGCGGCGGAATGGCCGTGTTGGGAAGAAGGCCTAGCGaaggacaagggatgagggcaggagggaccgtgctcaggagtcagggacttcgcccgactcactgtgggacctcggagaagctacttctctgatttaatgtgcttcctcatctt
>gene=chr20_36530106-36530494; species=gorGor
ACACACGGCTGGACGCGGGATCCACCTGTGTTCTGGAGTGGGGAGTGGGCTGTCGGAGGGGTTGACCGTGTTCGACGGGGACGGGGAAGAAAGTCTGAGGGTCTGTCCACGGTGTGAACCCTAGCATCAAAGGGCCAGTTGAGACGCTGTCCGCGGTGCCCAAAGGATGGGCCTGGGTGGGGC------CGGGTGGAGG-GGGGGGGCTGGCGCTGTCCTCCTCCGTGGTGCTGAAACCGGGAGGACCAGGCTGTGTGAGCAGGGAGGCCTGGGGAACGG-AAGGGATGAGAGCAGGAGGGACCCCGCCCAGGAGTCAGGGGCCTCGCCCGACTCGCCGTGGGACCTCAGAGAAGCTAATTACCTGATTTCAGGTGCTTC-TTATCTT
>gene=chr20_36530106-36530494; species=panTro
ACACACGGCTGGACGCGGGATCCACCTGTGTTCTGGAGTGGGGAGTGGGCTGTTGGAGGGGTTGACCCTGTTCGACGGGGACGGGGAAGAAAGTCTGAGGGTCTGTCCACGGTGTGAACCCTAGCATCAAAGGGCCAGTTGAGACGCTGTCCGCGGTGCCCAAAGGATgggcccgggtggggc-gggcgcgg-----ggggggggggcTGGCGCTGTCCTCCTCCGTGGTGCTGAAACCGGGAGGACCAGGCTGTGTGAACAGGGAGGCCTGGGGAAGGGCAAAGGATGAGAGCAGGAGGGACCCCGCTCAGGAGTCAGGGGCCTCGCCCGACTCGCCGTGGGACCTCAGAGAAGCTAATTACCTGATTTCAGGTGCTTCCTTATCTT
>gene=chr20_36530106-36530494; species=papHam
CCACAGGGCTGGACGCGGGATTCACCTGTGTTCTGGAGTGGGTGGTGGGCTGTCGGAGGGGTTGACCCTGTTCGGCGGGAACGGGGGAGAAAGTCTGAGGGTCTGTTCACGGTGTGAACCCCAGCATCAAAAGGTCAGTTGAAACGCTGTCCACGGTGCCCAAAGGATGGGACC---------------------------TGGGGACCGGCGCTGTCCTCCTCCATGGTGCTGAAACTGGGAGGACCAGGCTGTGTGAGCAGCGAGGCCTGGGGAAGGGCAAGGGATGAGAGCAGGAGGGACCCCGCTCGGGAGTCAGGGGCCCCGCCCGGCTCGCCGTGGGACCTCAGAGAAGCTAATTACCTGATTTCAGGTGCCTTCTTATCTT
>gene=chr20_36530106-36530494; species=ponAbe
ACACAGGGCTGGACGCGGGATCCACCTGTGTTCTGGAGTGGAGAGTGGGCTGTCGGAGGGGTTGACCCTGTTCGACGGGGACGGGGAAGAAAGTCTGAGGGTCTGTCCACGGTGTGAACCCTAGCATCAAAGGGCCAGTTGAGACGCTGTCCGCGGTGCCCAAAGGATGGGACCGGGGGCGGC----GGCGGGTGGGGGGAGGGGGGCTGGCGCTGTCCTCCTCCGTGGTGCTGAAACCGGGAGGACCAGGCTCCGTGagcagcgaggcctggggaagggcaagggatgagagcaggagggaccccgcccgggagtcaggggcctcgctcgactagccgtgggacctcagagaagctaattacctgatttcaggtgcttccttatctt
>gene=chr20_36530106-36530494; species=rheMac
CCACAGGGCTGGACGCGGGGTTCACCTGTGTTCTGGAGTGGGTGGTGGGCTGTCGGAGGGGTTGACCCTGTTCGGCGGGAACGGGGGAGAAAGTCTGAGGGTCTGTTCACGGTGTGAACCCCAGCATCAAAAGGTCAGTTGAAACGCTGTCCACGGTGCCCAAAGGATGGGACC---------------------------TGGGGACCGGCGCTGTCCTCCTCCATGGTGCTGAAACTGGGAGGACCAGGCTGTGTGagcagcgaggcctggggaagggcaagggatgagagcaggagggaccccgctcgggagtcaggggccccgcccggctcgccgtgggacctcagagaagctaattacctgatttcaggtgctttcttatctt
>gene=chr20_37309204-37309525; species=hg19
AGGAGAGAGTGAATGCCCTTGGTTGTCTCCATTCCAGACTAGAGGGGGGATAAATGAGGGACCTCCACTAAAACATCAGTGGAAGGACCCTAGGAAGAATGAACTGTCTAGAGAACAGACCAACAGATCCTCAGCGGACACTGTGAGCTGTCCAGGGTCCTGAGTATTCTGTTCTAGGGGAACACAGTGCCATGCTCTGATCTGCCCACTCCTGTGCCAGGGTCACCCTACTCAAGACCCGCCCTAGTGATTGTTATGCTGACATCTGAGAGAACCAGCCTTATAGTGGGAATAGAGGATTTGACATCTGCTCAAATGGAA
>gene=chr20_37309204-37309525; species=bosTau
AGGAGTTAGTGAATACCCTGGGTTATCTTCAGCCCAGACTATAGCTGGGATAAATGAGGAACATGCCATAAATAATTACAGGAAGGACCCTAGTAGGAAAAAAGTGTC-------CCGATCAACAGATCCGTGACAGACACATTGAGCTGTCCAGCGTGCTGACTCTCTTG---------------------TTCTCTGACCTGGCCTCTCCTGCCCCAGGGTCACCCCACGCGGCCCCTTTCCTA---------------------------------------------------AGTTT--CATCCATCC--------
>gene=chr20_37309204-37309525; species=calJac
AGGAGAGAGTGGATGCCCTTGGTTATCTCCATTCTAGACTAGAGTGGGGATAAATGAGGGACTTCCCCTAAATCATCATTGGGAGGACCCTAGGAAGAATGAATTGTCT-CAGAACCTACCCACATATCCTCTGGGGACACTGTGAGCTGTCCAGGGTGCTGAGTCATCTGTTTTAGGGGAACACAGTGCCATGCTCTGATCTGCCCACTCCTGGGCCAGGGTCACCCTACTCAAGATCCGTCCTGGTAATTGTTATGCTAACATCTGAGAGAACCAGCCTTATGGTGGGAATAGAGGGTTTGACATCTGTTCAAATGAAA
>gene=chr20_37309204-37309525; species=canFam
AGGAGACAGTGAATACCCTGGATTAGTCCCACTCCAAG-TATAGCTAGGATAAATGAGGGGCCTTCCCTAAATCATTCACGGAAGGACCCTAGTAAGAAAGAACTGTTG------CTTACCGACAGATCAATGGCAGACTGCATGAGCTGTCCAGGGTGCTGG--CTCTTGTTTTAGGGGAACACAGTACCATTCTCTGATCTGGCCCCTCCTGCCCCATGGTCA-CCTGCTCAACCCCTACCCTA---------------------------------------------------GGTTTAACATCAGTTGAAATCAAT
>gene=chr20_37309204-37309525; species=equCab
AGGAGA-AGTGAATACCCTGGATTATCCCCACTCCAGATTATATATGGGATAAATGAGGGCTGTCTCCTAAATCATCCATGGAAGAACCGTAGGAAGAGAGAACCGTCT------CCCACCAGCAGATCAATGGCAGATACCATGAGCTGTCCAGGGTTCTGACTCTCTTGTTCTAGGGGAACCCAGTACCATTCTCTGACCTGGCCCCTCCTCCCCGAGGGCCACCCTACTCAACCCCTACCTTA---------------------------------------------------GTTTTAACAAATGTTCAAATCAAA
>gene=chr20_37309204-37309525; species=gorGor
AGGAGAGAGTGAATGCCCTTGGTTGTCTCCATTCCAGACTAGAGGGGGGATAAATGAGGGACCTCCACTAAAACATCAGTGGAAGGACCCTAGGAAGAATGAACTGTCT-GAGAACAGACCAACAGATCCTCAGCGGACACTGTGAGCTGTCCAGGGTCCTGAGTCTTCTGTTCTAGGGGAACACAGTGCCATGTTCTGATCTGCCCACTCCTGTGCCAGGGTCACCCTACTCAAGACTCG-CCTAGTGATTGTTATGCTGACATCTGAGAGAACCAGCCTTATAGTGGGAATAGAGGATTTGACATCTGCTCAAATGGAA
>gene=chr20_37309204-37309525; species=panTro
AGGAGAGAGTGAATGCCCTTGGTTGTCTCCATTCCAGACTAGAGGGGGGATAAATGAGGGACCTCCACTAAAACATCAGTGGAAGGACCCTAGGAAGAATGAACTGTGT-GAGAACAGACCAACGGATCCTCAGCGGACACTGTGAGCTGTCCAGGGTCCTGAGTCTTCTGTTCTAGGGGAACACAGTGCCATGCTCTGATCTGCCCACTCCTGTGCCAGGGTCACCCTACTCAAGACCCGCCCTAGTGATTGTTATGCTGACATCTGAGAGAACCAGCCTTATAGTGGGAATAGAGGATTTGACATCTGCTCAAATGGAA
>gene=chr20_37309204-37309525; species=papHam
AGGAGAGAGTGAATGCCCTTGGTTATCTCCATTCCAGACTAGAGTGGGGATAAATGAGGGACCTCCACTAAAACATCAGTGGAAGGACCCTGGGAAGAATGAACTGT---CAGAACCTACCAACAGATCCTCAGCGGACACTGTGAGCTGTCCAGGGTCCTGACTGTTCTGTTCT-GGGGAACACAGTGCCATGCTATGATCTGCCCACTCCTGTGCCAGGGTTACCCTACTCAAGACCCGCCCTAGTGATTATTATGCTGACATCTGAGAGAACCAGCCTTGTAGTGGGAATAAAGGGATTGACATCTGCTCAAACGGAA
>gene=chr20_37309204-37309525; species=ponAbe
AGGAGAGAGTGAATGCCCTTGGTTATCTCCATTCCAGACTAGAGTGGGGATAAATGAGGGACCTCCACTAAAACATCAGTGGAAGGACCCTAGGAAGAATGAACTGTCT-GAGAACTGACCAACAGATCCTCAGCGGACACTGTGAGCTGTCCAGGGTCCTGAGTCTTCTGTTCTAGGGGAACACAGTGCCATGCTCTGATCTGTCCACTCCTGTGCCAGGGTCACTCTACTGAAGACCTGCCCTAGCGATTGTTATGCTGACATCTGAGAGAACCAGCCTTATAGTGGGAATAGAGGATTTGACATGTGCTCAAATGGAA
>gene=chr20_37309204-37309525; species=rheMac
AGGAGAGAGTGAATGCCCTTGGTTATCTCCATTCCAGACTAGAGTGGGGATAAATGAGGGACCTCCACTAAAACATCAGTGGAAGGACCCTGGGAAGAATGAACTGT---CAGAACCTACCAACAGATCCTCGGCGGACACTGTGAGCTGTCCAGGGTCCTGACTGTTCTGTTCT-GGGGAACACAGTGCCATGCTATGATCTGCCCACTCCTGTGCCAGGGTCACCCTACTCAAGACCCGCCCTAGTGATTATTATGCTGACATCTGAGAGAACCAGCCTTGTAATGGGAACAAAGGGTTTGACATCTGCTCAAACGGAA
>gene=chr20_37314520-37314850; species=hg19
GCAAACAATCTGAGAGGGAGGTTTAAGAATACGAAGAGGAAGGCTTGTGTATGAACAGGAGGCGCTTGTTTAAATAATGAAGCGGAGAAAAGATAATGTAAAAATGCCTTTGTCTATGTTTAGTTAGGTTTCCTCAGAGACCCGGGTAATTGCGGCTGAGCTGTCCGAGGTGCTGACGGCTGGGCGAGAGGAGCGGTTGAATGTATGCACAACGCCCAGAGGTAAATGCCTGGTCCACAGTTCTCAGCCCAATCAAGTTTGCCCTGCTTTATGGGTTTCTTCTTGGCCAATGACAAACAAACTTCCAGGCAGGTGATTAGTAACTTTTGT
>gene=chr20_37314520-37314850; species=bosTau
GCAAACAATCCGAGAGCGAGTTTTAAATGAGCAAAGAGAAAGCCTTGTGTGTGAACAAGAGATTTTTATTTAAATAATGAAGTAGAGAAAAGATAATGTAAAAATGCCTTTG----TGTTTAAATAGGTTTCCTCAGAGATCCGTGTAATTGTAGCTGAGCTGTCCGAGGTGCTGCCGGCTAGATGAGAGGAAAGCTTG----------------TCAGAGCTAAATGCCTGGTGCATACTTCTCAG-TCTGCCAAGTTTGGCCTCTTGCAACAGTTTCTTTCCAGTCAGTGATAAACACACAGCCAGATGTT--ACTAATATTGTTTAT
>gene=chr20_37314520-37314850; species=calJac
GCAAACAATCTGAGAAGGAGGTTTCAGAACGCAAAGAGGAAGGCTTGTGTATGAACAGGAGGCGCTTGTTTAAATAATGAAGCAGAGAAAAGATAATGTAAAAATGCCTTTG----TGTTTAGTTAGGTTTCCTCAGAGACCCTGATAATTGCGGCTGAGCTGTCCGAGGTGCTGGCGGCTGGGCGAGAGGAGCGGTTGAATATATGCACAACGCCCAAAGGTAAATGCCTGGTCTGCAGTTCTCAGCCCAATCAAGTTTGGCCTGCTTTATGGGTTTCTTTTCGGCCAATGACAAACAAAATTCCGGGCAGGTGATTGCTAACTTTTGT
>gene=chr20_37314520-37314850; species=canFam
GCAAACAATCTAAGGGAAGGGTTTAAGTGAGCGAAGAGGAAGGCTTGTGTATGAACAAGAAGAGCTTGTTTAAATAATGAAGTGGAGAAAAGATAATGTAAAAATGCCTTCG----TGTTTAGATAGGTTTCCTCAGAGATCTGCGTAATTGTAGCTGAGCTGTCCGAGGTGCTGACGGTTGGGTGACGGGAAAGCTTG----------------CAAGAGGTAAAAGCCTGGCCTGTAGTTCTCAG-TCCATCAGATTTGGCCTTTTTCATCAGTTTCTTTCCAACCAATGACAAATACACTGCCAGATGTT--ACTAATCCCATTCAT
>gene=chr20_37314520-37314850; species=equCab
GCAAATAATCTGAGAGGGAGATTTAAACGAGCAAAGAGGAAGGCTTGTGTATGAACAAGAGGCGCTTGTTTAAATAATGAAGTGGAGAAAAGATAATGTAAAAATGCCTTTG----TGTTTAGTTAGGTCTCCTCAGAGACCCGCGTAATTGTAGCTGAGCTGTCCGAGGTGCTGACGGCTGGGTGAGAGGCGTGCTTG----------------CCAGAAGTAAATGCCTGGTCCCCACTTCTCAG-TCCATCAAGTTTGGCTTCTTTCATCAGTTTCTTTCCAGTCAATGACAAACACACTGCCAGATGTT--ACTAGTA----TCAT
>gene=chr20_37314520-37314850; species=gorGor
GCAAACAATCTGAGAGGGAGGTTTAAGAATACGAAGAGGAAGGCTTGTGTATGAACAGGAGGCGCTTGTTTAAATAATGAAGCGGAGAAAAGATAATGTAAAAATGCCTTTGTCTATGTTTAGTTAGGTTTCCTCAGAGACCCGGGTAATTGCGGCTGAGCTGTCCGAGGTGCTGACGGCTGGGCGAGAGGAGCGGTTGAATGTATGCACAACGCCCAGAGGTAAATGCCTGGTCCACAGTTCTCAGCCCAATCAAGTTTGCCCTGCTTTATGGGTTTCTTCTTGGCCAATGACAAACAAACTTCCAGGCAGATGATTAGTAACTTTTGT
>gene=chr20_37314520-37314850; species=panTro
GCAAACAATCTGAGAGGGAGGTTTAAGAATACGAAGAGGA-GGCTTGTGTATGAACAGGAGGCGCTTGTTTAAATAATGAAGCGGAGAAAAGATAATGTAAAAATGCCTTTGTCTATGTTTAGTTAGGTTTCCTCAGAGACCCGGGTAATTGCGGCTGAGCTGTCCGAGGTGCTGACGGCTGGGCGAGAGGAGCGGTTGAATGTATGCACAACGCCCAGAGGTAAATGCCTGGTCCACAGTTCTCAGCCCAATCAAGTTTGCCCTGCTTTATGGGTTTCTTCTTGGCCAATGACAAACAAACTTCCAGGCAGGTGGTTAGTAACTTTTGT
>gene=chr20_37314520-37314850; species=papHam
GCAAACAATCTGAGAGTGAGGTTTAAGAACGCAAAGAAGAAGGCTTGTGTATGAACAGGAGGCGCTTGTTTAAATAATGAAGCGGAGAAAAGATAATGTAAAAATGCCTTTGTCTATGTTTAGTTAGGTTTCCTCAGAGACCCGGGTAATTGCGGCTGAGCTGTCCGAGGTGCTGACGGTTGGGCGAAAGGAGCGATTGAATGTATGCACAACGCCCAGAGATAAATGCCTGGTCCACAGTTCTCAGCCCAATCAAGTTTGGTCTGCTTTATGGGTTTCTTTTTGGCCAATGACAAACACACTTCCAGGCAGGTGATTAGTAACTTTTGT
>gene=chr20_37314520-37314850; species=ponAbe
GCAAACCATCTGAGAGGGAGGTTTAAGAATACGAAGAGGGACGCTTGTGTATGAACAGGAGGCGCTTGTTTAAATAATGAAGCGGAGAAAAGATAATTGTAAAATGCCTTTG--------------------------------------------------------------------------------------------------------------------------------------------------------------------------------------------------------------------------
>gene=chr20_37314520-37314850; species=rheMac
GCAAACAATCTGAGAGTGAGGTTTAAGAACGCAAAGAAGAAGGCTTGTGTATGAACAGGAGGCGCTTGTTTAAATAATGAAGCGGAGAAAAGATAATGTAAAAATGCCTTTGTCTATGTTTAGTTAGGTTTCCTCAGAGACCCGGGTAATTGCGGCTGAGCTGTCCGAGGTGCTGACGGTTGGGCAAAAGGAGCGATTGAATGTATGCACAACGCCCAGAGATAAATGCCTGGTCCACAGTTCTCAGCCCAATCAAGTTTGGCCTGCTTTATGGGTTTCTTTTTGGCCAATGACAAACACACTTCCAGGCAGGTGATGAGTAACTTTTGT
>gene=chr20_37321045-37321390; species=hg19
TATTTGGCCAGCAAAGAAACTCTccctcccctaccatcaccatttcctctccttttccttttgcctcttccccctttccctccctttctcctccctcccttaccttctcctttcctcctttcttcccTGCTTGCTTTGGCTTAATGAAAGGCCTCACAGGACGCTGTCCGTGGTGCTGACTTGTTTTTCTGTCTTGTTCAAACTCTGTATGCAAATGAAAAGACAACACAGCTATTGAATGTTGAAGCTGGGGACATTCCCCAAGCTAATCTCTGTGCCTGTGGTGTGGCCACGGCTCTGGCCATTATCTCTGGCCACAGTGCCCCGGAGATGCTGATGCTGACC
>gene=chr20_37321045-37321390; species=bosTau
TATTTGACCTGCAAAATAATTCTCCTTCCCCTTCTCTCACCATCCTCTACCTTTTCTATCCCTC-TCT--------TTActccctttctcc---atccctccttccctccctccctccctt-------ccc-cct---------TGGAAAGACTCCCAATGCGCTGTCCTTGGTGCTGACTCGTTTTTCTCCCTTGTTCAGG--TGGCAAGCAAGTGAAAAGA---CACAGCTAGTGAGTGTTGAAGCTGGGGACATTCCCCAAAGTAAATTCTGTGCCTTGGGCATGATCATAACT----------------GTCACAGTGCCCCAAAGATACTGATGTTGACC
>gene=chr20_37321045-37321390; species=calJac
TATTTGGCCTGTAGAGAAActctccctcctctcccatcaccatttcctctccttttccttttgcttcttccccctttccctccctttcttctccctc----accttcccctttccttctttcatcccTGCTTACTTTCGCTTAAGGAAAGGCCTCACAGGATGCTGTCCGTGGTGCTGACTTGCTTTTCTTTCTTGTTCAAACTTTGTATGCAAATAAAAAGACCACAGAGCTATTGAATGTTGAAGCTGGGGACATTCCCCAAGCTAATCTCTGTGTCTGTGGTGTGGCCAGGGCTCTGACCAT--TCTCTGGCCACAGTGCCCCGGAGATGCTGATGCTGACC
>gene=chr20_37321045-37321390; species=canFam
TATTTGCCCTGCAAAAGAATTGTCCTTCCTCTTCAC----CATTCTCTCCCCTttccctccctcatcc--------tctttcccttcctccttccttccttctttccttcctctctccttccttccttcct--------CTTAGAGGAAAGATTTATAACATGCTGTCCTTGGTAATGACTCCTTTTTCTCCCCTGCTTAAA--CTGTATGCAAATAAAAATA---CACAGCTAGGGAGTATTGAAGCT-GGGACATTTCCCAAGCTAAGTTGTGTACCATTGGTGTGGCCGGAGCT----------------GCCACAGTACCCCACAGATGCCGGTGCTGACC
>gene=chr20_37321045-37321390; species=equCab
TACTTG-GCTACAAAAGAATTCTCCTTCCCATTTCCCTCGCATTCTCTCCCTTTCCCT-------CCC--------TCTCGGGTTTTCTCcttcctcccaccttccctcactccctccttccttccttccA--------ATAGGCAGAAAGCCTCACGATGCGCTGTCCTTGGTGCTGACTCAGTCCCCCTCCTTGTTCAAA--CGGTATGCAAATAAAAG-A---CACAGCTGGTGAGAGCGGAAGCTGGGGACATTCTCCAAGCTAAGTTCTGTGCCTTTAGTGTGGTCAGGGTT----------------GCCACAGTGCCCCA-AAATGCCGATGCTGACT
>gene=chr20_37321045-37321390; species=gorGor
TATTTGGCCAGCAAAGAAActctccctcc-ctaccatcaccatttcctctccttttccttttgcctcttccccctttccctccctttctcctccctcccttaccttctcctttccgcctttcttccctgctttctttcgctTAATGAAAGGCCTCACAGGACGCTGTCCATGGTGCTGACTTTTTTTTCTGTCTTGTTCAAA--CTGTATGCAAATGAAAAGACAACACAGCTATTGAATGTTGAAGCTGGGGACATTCCCCAAGCTAATCTCTGTGCCTGTGGTGTGGCCACGGCTCTGGCCATTATCTCTGGCCACAGTGCCCCGGAGATGCTGATGCTGACC
>gene=chr20_37321045-37321390; species=panTro
TATTTGGCCAGCAAAGAAGctctccctcccctaccatcaccatttcctctccttttccttttgcctcttccccctttccctccctttctcctctctcccttaccttctcctttcctcctttcttccctgctttctttcgctTAATGAAAGGCCTCACAGGACGCTGTCCGTGGTGCTGACTTGTTTTTCTGTCTTGTTCAAACTCTGTATGCAAATGAAAAGACAACACAGCTATTGAATGTTGAAGCTGGGGACATTCCCCAAGCTAATCTCTGTGCCTGTGGTGTGGCCACGGCTCTGGCCATTATCTCTGGCCACAGTGCCCTGGAGATGCTGATGCTGACC
>gene=chr20_37321045-37321390; species=papHam
TATTGGGCATGCAAAGAAActctccctcccctcccctcaccatttcctctccttttccttttgcctcttcccccattctctccctttctcctccctccctcaccctctccTTTCCTCCTTTCTTCCCTGCTTTCTTTCACTTAATGAAAGGCCTCACAGGATGCTGTCCGTGGTGCTGACTTGTTTTTCTCTCTTGATCAAA--CTGTATTCAAAT-GAAAGACCATACAGCTGTTGAATGTTGAAGCTGGGGACATTCCCCAAGCTGTTCTCTGTGCCTGCGGTGTGGCCAGGGCTCTGGCCATTATCGCTGGCCACAGTGCCCCAGAGATGCTGATGCTGACC
>gene=chr20_37321045-37321390; species=ponAbe
TATTTGGCCTGCAGAGAAACTCTCCCTCCCCTACCATCACCATTTCCTCTCCTTTTCCTTTTGCCTCTtccccctttccctccctttctcctccctccctcaccttctcctttcctcctttcttccctccTTTCTTTCGCTtaatgaaaggccccacaggacgctgtccgtggtgctgacttgtttttctctcttattcaaacttggtatgcaaatgaaaagaccacacagctattgaatgttgaagctgGGGACATTCCCCAAGCTAATCTCTGTGCCTGTGGTGTGGCCAGGGCTCTGGCCTTTATCTCTGGCCACAGTGCCCCAGAGATGCTGATGCTGACC
>gene=chr20_37321045-37321390; species=rheMac
TATTTGGCACGCAAAGAAActctccctcccctaccctcaccatttcctctccttttccttttgcctcttcccccattttctccctttctcctccctccctcaccctctcctttcctcctttcttccctgctttctttcactTAATGAAAGGCCTCACAGGATGCTGTCCGTGGTGCTGACTTGTTTTTCTCTCTTGATCAAA--CTGTATTCAAAT-CAAAGACCATACAGCTGTTGAATGTTGAAGCTGGGGACATTCCCCAAGCTATTCTCTGTGCCTGCGGTGTGGCCAGGGCTCTGGCCATTATCGCTGGCCACAGTGCCCCAGAGATGCTGATGCTGACC
>gene=chr20_37507490-37507812; species=hg19
TAAATGGACTATTTTTAAAAATTCAGGATTGATAGCTGGAAGGAGAAGTGAGGTGAGAGATGGGTTTTAGAGAGCAAGAGCGAGTCAGAAAGAGGCATTCAGGGCATCTGGGGAGAGGGGAATTGGGATAAGAGCAGATACCTTGGAGAGCTCCCGGACGGCCAGTGCGTGTTTAGGCGGGCCAGGCTCTGCGGAGCGGAAGGGAGATCAGGTCCCTAGGTCTGCAGTGAAGCTGTAAGGAGAGGTGCTGGGAGAATTCTGGAGGTAGAATCAGTAAAGAACAGGGGCCTGGTGCAGCGGGGGTCTGATGTATTTATGAATA
>gene=chr20_37507490-37507812; species=bosTau
TAATTGGGCCATTTAAAAAAACTGAGGAAAGAGAAG------------TGAGGTGAG--ATGGAGTTGGGAGATCAACAGGGATTCAAGAAGAGGGGCGCAGGGCGTCTGGGGAGAGGGGAATTGGGAGCAAAGCGAATACCTTGGAGAGTTCCCGGGCGGCA--------------------GGGCTCTGCGGGGGGGGAGGGAGATCAGATTCTTGGGTCTGCAGAG-----------GGAGGTGCTTCGAGAATTCTGGAAGCAAAATTAGTGAAGAACGGGGACCTGGTACAGCTGAAGTCTGATGTGTTCGTGAATG
>gene=chr20_37507490-37507812; species=calJac
TAATTGGACTATTTTTAAAAATTCAGGGGAGATAGGTGGAAAGAGAAGTGAGGTGAGAGATGGGTTTTGGAGAGCAAGAGCAAGCCGGAAAGAGGCATACAAGCCATTTGGGGAGAGAGGAATTGGGATAGGAGCAGATACCTTGGAGAGCTCCCCAGCGGCCAGCGCGT-TTTAGGCAGACCAGGCCCTGCGGGGCGGAATGGAGATCCTGTCCCTGGGTCTGCAGTAAAGCTGTAAGGAGAGGTGCTGGGAGAATTCTGGAGATAGAATCAGCAAAGAACAGGGGCCTGGTGCAGCTGGAGTCTGATGTGTTTATAAATA
>gene=chr20_37507490-37507812; species=canFam
TAATTAGACTTTTTTTTTTAA-TGAGGAGAGAGAAGTAGACAGAGATGTGAGGTGAG--ACAGGGTTGGGGAAGCAACAGGAAATCAGGAAGAGGAGTGCAGGGCATTTGGGGAGAAGGCCATTGGGGGAAAAAAGGCTACCTTGGAGAGTTCCCGGGCGGCC--------------------AGGGGCGGCCAGACAGAAGGGAGATCAAGTTCCTGCATCTGCAGGGAAGCTGTGGCGAGAGGTACTGGGAGCATTCTGGAAACGGAATTAGTGAAGAACAGGGACCTGGCACAGTTGGGGTCCAATGTGTTCATAAATG
>gene=chr20_37507490-37507812; species=equCab
TAATTGGGCTATTTAAAACAATTGAGGAGAGATAAGTGGAAAAGGAAGTGAGATGAG--ACAGGGTTGGGGGAGCAACAGGAATCCAAGAAGCAGAGTTCAGGGCGTCTGGGGAGAGGGGCACTGGGATGAGAGTAGCTACCTTGGAGAGTTCCTGGGCGGCC--------------------AGGCTCTGCAGGGCAGAAGGGAGGTCAGGTTCCTGGGTCTGCAGGGAAGCTGCAGAGGGAGGTGCTGGAAGAATTCTAGAAGCAAAATTAGT---GAACAGGGACCTGGCACAGCTGGGGTCTGATGTGTTCATGAATG
>gene=chr20_37507490-37507812; species=gorGor
TAATTGGACTATTTTTAAAAATTCAGGATTGATAGCTGGAAGGAGAAGTGAGGTGAGAGATGGGTTTTAGAGAGCAAGAGCGAGTCAGAAAGAGTCATTCAGGGCATCTGGGGAGAGGGGAATTGGGATAAGAGCAGATACCTTGGAGAGCTCCCGGACGGCCAGTGCGTGTTTAGGCAGGCCAGGCTCTGCGGAGTGGAAGGGAGATCAGGTCCCTAGGTCTGCAGTGAAGCTGTAAGGAGA-GTGCCGGGAGAATTCTGGAGGTAGAATCAGTAAAGAACAGGGGCCTGGTGCAGCGGGGGTCTGATGTA----------
>gene=chr20_37507490-37507812; species=panTro
TAATTGGACTATTTTAAAAAATTCAGGATTGATAGCTGGAAGGAGAAGTGAGGTGAGAGATGGGTTTTAGAGAGCAAGAGCGAGTCAGAAAGAGGCATTCAGGGCATCTGGGGAGAGGGGAATTGGGATAAGAGCAGATACCTTGGAGAGCTCCCAGACGGCCAGTGCGTGTTTAGGCAGGCCAGGCTCTGCGGAGCGGAAGGGAGATCAGGTCCCTAGGTCTGCAGTGAAGCTGTAAGGAGAGGTGCCGGGAGAATTCTGGAGGTAGAATCAGTAAAGAACAGGGGCCTGGTGCAGCGGGGGTCTGATGTATTTATGAATA
>gene=chr20_37507490-37507812; species=papHam
TAATTGGACTA-TTAAAAAAAATCAGGAGAGATAGCTGGAAGGAGAAGTAAGGTGAGGGATGGGTCTTGGAGAGCAAGAGCAAGTCAGAAAGAGGCATGCAGGGCATTTTGGGAGAGGGGAATTGGGATAAGAGCAGATACCTTGGAGAGCTCCCGGGCAGCCAGTGCGTGCT--------------TCTGCAGAACGGAAGGGAGATCAGGTCCCTAGGTCTGCAGTGAAGCTGTAAGGAGAGGTGCTGGGAGAATTCTGGAGGTAGAATCAGTAAAGAACAGGGGCCTAATGCAGCGGGGGTCCGATGT-TTTATGAATA
>gene=chr20_37507490-37507812; species=ponAbe
TAATTGGACTATTTAAAAAAATTCAGGATTGATAGCTGGAAGGAGAAGTGAGGTGAGAGATGAGTTTTGGAGAGCAAGAGCGAGTCAGAAAGAGGCATTCAGGGCATCTGGGGAGAGGGGAATTGGGATAAGAGCAGATACCTTGGAGAGCTCCCGGGCGGCCAGTGAGTGTTTAGGCAGGCCAGGCTCTGCGGAGCGGAAGGGAGATCAGGTCCCTAGGTCTGCAGTGAAGCTGTAAGGAGAGGTGCCGGGAGAATTCTGGAGGTAGAATCAGTAAAGAACAGGGGCCTGGTGCAGCGGGGGTCTGATGTATTTATGAATA
>gene=chr20_37507490-37507812; species=rheMac
TAATTGGACTA-TTAAAATAAATCAGGAGAGATAGCTGGAAGGAGAAGTGAGGTGAGGGATGGGTCTTGGAGAGCAAGAGCAAGTCAGAAAGAGGCATGCAGGGCATTTCAGGAGAGGGGAATTGGGATAAGAGCAGATACCTTGGAGAGCTCCCGGGCAGCCAGTGCGTGCT--------------TCTGCAGAGCGGAAGGGAGATCAGGTCCCTAGGTCTGCAGTGAAGCTGTAAGGAGAGGTGCTGGGAGAATTCTGGAGGTAGAATCAGTAAAGAACAGGGGCCTAATGCAGCGGGGGTCTGATGT-TTTGTGAATA
>gene=chr20_37824422-37824735; species=hg19
CTAATTGCTCCAAACTGACAAGGAGGCTTTTTTCATTTAGAGATACAGGGAAATGGAACTTTCTTGCTGATGTTTCCTAGTCAAGCATGCTTTTTGGAATTCTAATTTGATCTTTTGGTTGCGGGTGGGTGAGTGGGGTCTGGTTTCAGCACTGGGTCAGGGACAGCTCCCAGAGAAGAAGGAAGTAGCACAGTGGGGACTAGGGTGGAAATCTCTTCTGCCTGCAAGGCCGTTAAttgggaggtagtaaattctctgtcactagaagtgtgcaaatggagatgaatTTTTTTTTTTTTACTTGCATGGAAAG
>gene=chr20_37824422-37824735; species=bosTau
CTAATTGCTCCAAACTGAAAGGGAGTCTTTTTTCATTTAGAGATACAGAGAAATGGAACTTTCTTGCTGACGTTTCCAAGTCAAGCGTGACTTTTGGAATTGTAATTTGATCTTTTGGTTGGGAAGAGGTGGGAAGGGCCTGATTTCAGCACTGGGTCAGGAACAACTCCCAAGAAAGAAGGAACCTTAGAAGTGGTGACTGGGGTGGAAAACTCTTCTAAGTTGCAGGgagctggtgggaaggtaatgagttctctgtcactagaagtatgcaaatggagATGA------TTTTTTTTATTTGCTTGGAAAG
>gene=chr20_37824422-37824735; species=calJac
CTAATTGCTCCAAACTGACAGGGAGGCTTTACTCATTTAGAGATACGTGGAAATGGAACTTTGTTGCTGATGTTTCCTAGTCAAGCGGGCTTTTTGGAATTGTAATTTGATCTTTCCGTTGCGGGTGG----GTGGGGTCTGGTTTCAGCACTGGGTCTGGGACAGCTCCCAGGCAAGAAGGAATTAGCATAGTGGGGAC--GGGTGGAAAACTCTTCTGCCTGTTAGGCAGTT-Attgggtgttagtaaattctctgtcactagaagtgtgcaaatggagat---tttttttttttttACCTGCTTGGAAAG
>gene=chr20_37824422-37824735; species=canFam
CTAATTGCTCCAAACTGACAAAGAGCCTTTTTTCATTTAGAGATACAGGGAAATGGAACTTTCTTGCTGATGTTTCCAAGTCAAGCATGCCTTTTGGAATAGTAATTTGATCTCTTGGATGGGGAGGGATGGAGGGAGTCTGGTTTCAGCACTGGGTCAGGGACAGCTCCCAGGA--AAGGGAATCAAAGTCCTCATGACCCGAATGGAAAGCCCTTCT--GTTAAAGGGAGTTTGttacgaggtagtgaattctctgtcaatagaagtaagcaaatggagATGA----------------------------
>gene=chr20_37824422-37824735; species=equCab
CTAATTGCTCCAAACTGACAAGAAGTCTTTTTTCGTTTAGAGATACAGGGAAATGGAACTTTCTTGCTGATGTTTCCAAGTCAAGCATGCCTTTTGGAATTGTAATTTGATCTTTGGGTTGAGGAGGGGTTGAGGGGGTCTGCTTTCAGCACTGGATCAGGGACAGCTCTCGGGAAAGAAGGAACCAGAGTACTGGTGACTAAGACGGAAGACTCTTCTAAGTTACAGGGAGCCTGttgggaggtagtgactgctttgtcactggaggtgtgcaaatggagatga------ttttttttacctgcttggaaag
>gene=chr20_37824422-37824735; species=gorGor
CTAATTGCTCCAAACTGACAAGGAGGCTTTTTTCATTTAGAGATACAGGGAAATGGAACTTTCTTGCTGATGTTTCCTAGTCAAG-GTGCTTTTTGGA-TTCTAATTTGATCTTTTGGTTGCGGGTGGGTGAGTGGGGTCTGGTTTCAGCACTGGGTCAGGGACAGCTCCCAGAGAAGAAGGAAGTAGCATAGTGGGG-CTAGGGTGGAAATCTCTTCTGCCTGCAAGGCCGTTAAttgggaggtagtaaattctctgtcactagaagtgtgcaaatggagATGAGTTTTTTTTTTTTTACTTGCATGAAAAG
>gene=chr20_37824422-37824735; species=panTro
CTAATTGCTCCAAACTGACAAGGAGGCTTTTTTCATTTAGAGATACAGGGAAATGGAACTTTCTTGCTGATGTTTCCTAGTCAAGCGTGCTTGTTGGAATTCTAATTTGATCTTTTGGTTGCGGGTGGGTGAGTGGGGTCTGGTTTCAGCACTGGGTCAGGGACAGCTCCCAGAGAAGAAGGAAGTAGCACAGTGGGGACTAGGGTGGAAATCTCTTCTGCCTGCAAggctgttaattgggaggtagtaaattctctgtcactagaagtgtgcaaatggagATGAGtttttttttttttACTTGCATGGAAAG
>gene=chr20_37824422-37824735; species=papHam
CTAATTGCTCCAAACTGACAAGGAGGCTTTTTTCTTTTAGAGATACAGGGAAATGGAACTTTGTTGCTGATGTTTCCTAGTCAAGCGTGCTTTTTGTAATTGTAATTTGATCTTTTGGTTGCGGGTGGGTGAGTGGGGTCTGGTTTCAGCACTGGGTCAGGGACAGCTCCCAGGGAAGAAGGAACTAGCATAGTGGGGACTTGGGTGGAAATCTCTTCTGCCTGCAAGGCAGTTAAttgggaggtagtaaattctctgtcactagaagtgtgcaaaaggagATGGttttttttttttttACTT-CATGGAAAG
>gene=chr20_37824422-37824735; species=ponAbe
CTAATTGCTCCAAACTGACAAGGAGGCTTTTTTCATTTAGAGATACAGGGAAATGGAAGTTTCTTGCTGATGTTTCCTAGTCAAGCGTGCTTTTTGGAATTGTAATTTGATCTTTTGGTTGTGGGTGGGTGAGTGGGGTCTGGTTTCAGCACTGGGTCAGGGACAGCTCCCAGAGAAGAAGGAAGTAGCATAGTGGGGACTAGGGTGGAAATCTCTTCTGCCTGCAAGGCAGTTAAttgggaggtagtaaattctctgtcactagaagtgtgcaaatggagATGAgtttttgttttttTACTTGCATGGAAAG
>gene=chr20_37824422-37824735; species=rheMac
CTAATTGCTCCAAACTGACAAGGAGGCTTTTTTCATTTAGAGATACAGGGAAATGGAACTTTGTTGCTGATGTTTCCTAGTCAAGCGTGCTTTTTGTAATTGTAATTTGATCTTTTGGTTGCGGGTGGGTGAGTGGGGTCTGGTTTCAGCACTGGGTCAGGGACAGCTCCCAGGGAAGAAGGAACTAGCATAGTGGGGACTTGGGTGGAAATCTCTTCTGCCTGCAAGGCAGTTAAttgggaggtagtaaattctctgtcactagaagtgtgcaaaaggagATGAGTTTTTTTTTTTTTACTT-CATGGAAAG
>gene=chr20_40283576-40283863; species=hg19
TCCCTAAGAGTCAGTCCAAGGAGAATTCCCTTCTGGAAGGGAGCAGAGTGCTTCACAATGGGTGACATTGGTGGTGGTCAGGGAGCGCAATGAAGTAGTATCAGAAACTGGGCTGTTCAACCACAGGGCCACTGGGGAGCTGTCCATGGTTTGGGGTAGGCTCCTCACCAGCTCTGGCTGTCTCTCTCACTCTCTGCCAGGGCCCAGTTGATTTGataggctgtggagtcagattgcctagatttgaatccaacttcctctcccaggggaaagggactaaattttgt
>gene=chr20_40283576-40283863; species=bosTau
GCCCTCAGCGTTGGCCCAAGGAGAATTTCCCTCTGCAAGAAATCAGAGCTCTCCACAAAGGGAGACACTGGTGGTGGTCAGGAGTCACAAAGAACCAGCCTCAGGAACCTGGCTCTTCAAGCTCAGGGCCTCA-GGGAGCTCTCCATGGTTT-GGGTGGTCTTCCCACCTGCTCT--------------------GCCAGGGCCCAGCTGGCT-GGGAGGCTGTGGAGTAAAACTGCTCAGCTTTGAATTCAGCTTCCTCTCCCAAGGGCGAGGAACTGTGTTTGgt
>gene=chr20_40283576-40283863; species=calJac
TCGTTAAGAGTCAGTCCGGGGAGAATTCCCTTCTGCAAGAAAGCAGAGTGCTTCACAATGGGTGACATTGGTGATGGCCAGGGAGTGCAAAGAAGTAGTGTCAGAAACTGAGCCGTTCGACCACAGGGCCACTGGGGAGCTGTCCATGGTTTGGGGTAGGCTCCTCACCAGCTCTGGCTGTCTCTCTGACCCTCTGCAAGGGCCCAGTTGACTTGAta-------gagtcaaattgcctagatttgtattcaacttcctctcccaagtgcaagggactaaattttgt
>gene=chr20_40283576-40283863; species=canFam
TCCCTAAGAGTCAGTCCAAGGAAAATTCCCCTCTGCAAGAAAGCAGAGCTCTTCACAAAGGGTGACATTGGTAGTGGTCATT-GGTACAATGAACCAGTCTCAGGGATGTAACTATGCAACC--AGGGGCCTG-GGGAGCTGTCC-TGGTTTGGGGTAGCCTCCCTACCAACT--------CTCTCTGACCCGCTACCAGGGCCTGGTTGACTGGGGGAATAGTAGGGACAAACGGCTCAGATTTTAATATAGCTTCCTCACTCAAgagcaaggaactcaacttggt
>gene=chr20_40283576-40283863; species=equCab
TCTCTAAGAGTCAGTACAAGGAAAATTCCTGTCTGCAAG-AAGCAGAGCTCTTCACAACAGCTGACATGGATGGTGGTCAGGAGGTACAAGGAACCAGCCTCAGGAACATGGCTATTCAATCAGAAGGCCATG-GGGAGCTGTCCATGGTTTTGGGTGGCCTCCCCACCAGCT--------CTCTCTGACCCTCTGCCAGGGCTCAGTTGACTGGGTAggctatggagtcaaagtattcagatttgaattcagcttcctcactcaagggcaaggaaccaaactttgt
>gene=chr20_40283576-40283863; species=gorGor
-----------------------------------------------------------------------------------------------------------------------------------------------------------------------------------------------------------------------------------------------------------------------------------------------
>gene=chr20_40283576-40283863; species=panTro
TCCCTAAGAGTCAGTCCAAGGAGAATTCCCTTCTGGAAGGAAGCAGAGTGCTTCACAATGGGTGACATTGGTGGTGGTCAGGGAGCGCAATGAAGTAGTATCAGAAACTGGGCTGTTCAACCACAGGGCCACTGGGGAGCTGTCCATGGTTTGGGGTAGGCTCCTCACCAGCTCTGGCTGTCTCTCTCACTCTCTGCCAGGGCCCAGTTGATTTGataggctgtggagtcagattgcctagatttgaatccaacttcctctcccaggggaaagggactaaattttgt
>gene=chr20_40283576-40283863; species=papHam
TCCCTAAGAGTCAGTCCAAGGAGAATTCCCTTCTGGAAGGCAGCAGAGTGCTTCACAATGGGTGACATTGGTGGTGGTCAGGGAGGGCATTGAAGTAGTTTCAGAAACTGGGCTGTTCAACCACAGGGCCACCTGGGAGCTGTCCATGGTTTGGGGTAGGCTTCTCACCAGCTCTGGCTATCTCTCTGACCCTCTGCCAGGGCCCAGTTGACATGataggctgtggagtcaaattgcctagatttgaattcaacttcctttcccaagagcaagggactaaatttttt
>gene=chr20_40283576-40283863; species=ponAbe
TCCCTAAGAGTCAGTCCAAGGAGAATTTCCTTCTAGAAGGAAGCAGAGTGCTTCACAATGGGTGACATTGGTGGTGGTCAGGGAGTGCAATGAAGTAGTCTCAGAAACTGGGCTGTTCAACCACAGGGCCACTGGGGAGCTGTCCATGGTTTGGGGTAAGCTCCTCACCAGCTCTGGCTGTCTCTCTCACTCTCTGCCAGGGCCCAGTTGATTTGataggctgtggagtcagattgcctaaatttgaatccaacttcctctcccaagggcaagggactaaattttgt
>gene=chr20_40283576-40283863; species=rheMac
TCCCTAAGAGTCAGTCCAAGGAGAATTCCCTTCTGGAAGGCAGCAGAGTGCTTCACAATGGGTGACACTGGTGGTGGTCAGGGAGGGCATTGAAGTAGTCTCAGAAATTGGGCTGTTCAACCACAGGGCCACCTGGGAGCTGTCCATGGTTTGGGGTAGGCTTCTCACCAGCTCTGGCTATCTCTCTGACCCTCTCCCAGGGCCCAGTTGACTTGataggctgtggagtcaaattgcctagatttgaattcaacttcttttcccaagggcaagggactaaattttgt
>gene=chr20_40653331-40653647; species=hg19
GTCAGCTAGCAACTCTGTTGTCCTTTCCCTCACTCTGCAGAACTTATACTTACAGATCTCATCAAGTAGGGCTCTCCCAAGATCGCATCCTACCCAGGACAAGTATGCCTTCCCCAGGCTCATTCTAGGCTCTGCTGTGGGTCTGGAGCTGTCCAGTGTCCTGAAACAACCCACCACGAGATGGGTTTAGTGAATCCAGCTGTAAGCAATTAAAGAACCCACGTGTGGCAGGCCTCATTTGGTTTAGGCAGCTTCTCTTCTGGCTTCCTTCCTCAAGTGCACTTGGGAACATGTATTACATGGGGAACTGTTAGTA
>gene=chr20_40653331-40653647; species=bosTau
ATCA-----CCTCTCTACTACCCTTGCTCTCACC--ACTGACTTTTCTCTGACAGATCCCATCAAGCCAGGCTCCCCCTGGATCAGATCCTACACCAGGTTGTGATGCCTCCCTGGGGCCCCGTCTGGGCTCTGCTGCGGGCCTGGAGCTGTCCAGGGTCCTGAAACAACCCACCCAGAGACTGGCTTAGTGAATCCAGATGGAGTCAATTAAGG-ACGCATTCTCGACAAGCCTCATTTGGTTCAGGAAGCTTCTGTTCTGGCTTTCTGCCTCAAGTGCACTTGAG-GCAGAAATAGGGGGGGGAACAGCCAGTC
>gene=chr20_40653331-40653647; species=calJac
GTCAGGTACCATCTCTGTTCTTCTTTCCCTTGCTCTACAGAACTTCTACTTACAGATCTCATCAAAT-GGGCTCCCCCAAGATCACATCCTACCCAGGGCAAGTATGTCTCCCCCAGGCTCATTCTAGGCTCTGCTGTAGGTCTGGAGCTGTCCGGTGTCCTGAAATAACCCACCATGAGACCGGTTTAGTGAATCCAGCTGTAAGCAATTAAAGAACCCACGTGTGGCAGGCCTCATTTGGTTTAGGCAGCTTCTCTTCTGGCTTCCTTCTTCAACTGCACTTGGGAGCATGCAGTACATTGGGAACTGTTAGTA
>gene=chr20_40653331-40653647; species=canFam
GTCAGTTACCATCTCTGCTACCCCTGCCCTCACCCCACTGATATTCCACTGGCAGATCC-ATCAAGTGAGGCTCCCCCTGGATCACATCCTGTACTGGACGATGATGCCT---------CTCTTCTAGGTCTTGCGATGGGCCTGGAGCTGTCCAGCGTTCTGAAACAGCCCACTATGAGCCTGGCTTAGTGAATCCAGCTGTAGGCAATTACAG-ACTCATGC------------------TTCAGGAAGCTTCTGCTCTGGCTTTCTGCCTCAAGTGCACTTGGGAACGTGAAATACATGGGTAACTGTTAGTA
>gene=chr20_40653331-40653647; species=equCab
GTTAACTGTCATCTCTGCTGCCCCTTCCCTCACTCAACTGACCTTCCACTGACAG-----ATCAGGTAAGGCTCCCCCTGCATCACATCTTATACTGGACGGTGATGCTTCCCTGGGACCCCTTCTAGGCTGTGCTGTTGGCCTGGAGCTGTCCAGTGTCCTGAAACAACCCAGCGTGAGTCTGGCTTAGCGAATCCAGCTGCAGGCAATGAAAG-ACTCGTGCTTGATAAGCCTCCTTTGGTGCAGGAAGCTTCTGTTCTGGCTTTTTGCCTCAAGTGTGCTTGGGAACATGAAATTCACGGAGAACTGTTAGTA
>gene=chr20_40653331-40653647; species=gorGor
GTCAGCTAGCAACTCTGTTGTCCTTTCCCTCACTCTGCAGAACTTATACTTACAGATCTCATCAAGTAGGGCTCTCCCAAGATCGCATCCTACCCAGGACAAGTATGCCTTCCCCAGGCTCATTCTAGGCTCTGCTGTGGGTCTGGAGCTGTCCAGTGTCCTGAAACAACCCACCACGAGATGGGTTTAGTGAATCCAGCTGTAAGCAATTAAAGAACCCACGTGTGGCAGGCCTCATTTGGTTTAGGCAGCTTCTCTTCTGGCTTCCTTCCTCAAGTGCACTTGGGAACATGTATTACATGGGGAACTGTTAGTA
>gene=chr20_40653331-40653647; species=panTro
GTCAGCTAGCAACTCTGTTGTCCTTTCTCTCACTCTGCAGAACTTATACTTACAGATCTCATCAAGTAGGGCTCTCCCAAGATCACATCCTACCCAGGACAAGTATGCCTTCCCCAGGCTCATTCTAGGCTCTGCTGTGGGTCTGGAGCTGTCCAGTGTCCTGAAACAACCCATCACGAGATGGGTTTAGTGAATCCAGCTGTAAGCAATTAAAGAACCCACGTGTGGCAGGCCTCATTTGGTTTAGGCAGCTTCTCTTCTGGCTTCCTTCCTCAAGTGCACTTGGGAACATGTATTACATGGGGAACTGTTAGTA
>gene=chr20_40653331-40653647; species=papHam
GTCAGCTAGCAACTCTGTTGTCCTTTGCCTCACTCTGCAGAACTTATACTTACATATCTCATCAAGTGGGGCTCTCCCAAGATCACATCATACCCTGGACAAAGATGCCTTCTCCGAGCTCATTCTAGGCTCTGCTGTGGGTCTGGAGCTGTCCAGTGTCCTGAAACAACCCACCAGGAGACGGGTTTAGTGAATCCAGCTGTGAGCAATTAAAGAACCCACGTGTGACGGGCCTCATTTGGTTTAAGCAGCTTCTCTTCTGGCTTCCTTCCTCAAGTGCACTTGGGAACATGCAGTACATGGGGAACTGTTAGTA
>gene=chr20_40653331-40653647; species=ponAbe
GTCAGCTAGCCACTCTGTTGTCCTTTCACTCACTCTGCAGAACTTATACTTACAGATCTCATCAAGTAGGGCTCTCCCAAGATCGCATCCTACCCAGGACAAGTATGCCTTCCCAAGGCTCATTCTAGGCTCTGCTGTGGGTCTGGAGCTGTCCAGTGTCCTGAAACAACCCACCACGAGATGGGTTTAGTGAATCCAGCTGTAAGCAATTAAAGAACCCACGTGTGGCAGGCCTCATTTGGTTTAGGCAGCTTCTCTTCTGGCTTCCTTCCTCAAGTGCACTTGGGAACATGCAGTACATGGGGAACTGTTAGTA
>gene=chr20_40653331-40653647; species=rheMac
GTCAGCTAGCAACTCTGTTGTCCTTTGCCTCACTCTGCAGAACTTATACTTACATATCTCATCAAGTGGGGCTCTCCCAAGATCACATCATACCCTGGACAAAGATGCCTTCTCCGAGCTCATTCCAGGCTCTGCTGTGGGTCTGGAGCTGTCCAGTGTCCTGAAACAACCCACCAGGAGACGGGTTTAGTGAATCCAGCTGTAAGCAATTAAAGAACCCACGTGTGACGGGCCTCATTTGGTTTAAGCGGCTTCTCTTCTGGCTTCCTTCCTCAAGTGCACTTGGGAACATGCAGTACATGGGGAACTGTTAGTA
>gene=chr20_40669661-40670096; species=hg19
TGGTTCTTGTGTTTCTGCGTGTGCTCACATAGGACTCCTAGCTTCTAGTACTGAACCTTAGTTCTGTTCGCATCTTTTTGTGACCTCTGTTGATCTGGGAGCAGCTTTCCTTCTTTAACCAAGGCTCTGCTGTCCATAGATTGCTGGTGCTGAATAAGTCCAATCCACTACTGCCCTCGATGCTCCCGTTTTGGGGTTCTCTCTCCGGCCCTGTGACTTTCTGAGTATAAACTATGCTTGGTCTTGTTCATAACAATCTCTAAAGATTGATTGATTTTTGTGAGCTGCCAAAGAGAAGTGCCTGGAATAGCAATTGTTACTGTGAAACAGGGCTGAGAGGCTGGAATGGTGAGCATTTCTGCCACCTGGGGGAGGTCGCAGGGAATATATTTAAGTTGCAATTTTCTCCACCTCCTAGAAACTCCTCAGTTCTTG
>gene=chr20_40669661-40670096; species=bosTau
GGCTTCTCCTCCTCCTGGCTGTGCTCACAAGGGATCCTCAGCTTCTGAAACTCAATCATATTCTT-TTGGCATCTCCTGCTGACTTCTGTTGGTTTGTGC-TCACTTTCCCTCTTTTACCGAAACCCT-CTATTTACTGATTCTTGGTGCTGCAAAAGCTCA----AGTACTGCCCTCCAGGCTTCTGTTTTTGTCTTCTTTGCCCAGGTCTGTGATTTCCTGGGTATAAACAATGCTTGATCTGGTTTATAGCAATTCCTAAGGATTGATTG----AAAAAATCTGCCAAAGAGAAGTGCCTGGAATGGCAATTATTATTATGAAACAGGGCAGAGATGTTGGCCTGGTGAACATTTTTGCCACTTGGGGAAGGTTGTAGGGGGTTTCTTTAAGTCAAAAATTTCTCAGCCTCTCTGAAAGTCCTTAAGAGCGG
>gene=chr20_40669661-40670096; species=calJac
TGGTTCTTGTGTTTCTGGATGTGCTCACATAGGGCTCCTAGCTTTTAGTACTTAACCTTAGCTGTGTTCACATCTTTCTGTGACGTCTGTTGGTCTGGGC-CAGCTTTCCCTTTTTAACCAAGA--CTGTTGTCCATAGATTCCCGGTGCTGAGTAAGTCCAATCCACTCCTGCCCTCGATGCTCCCATTTTTGGGTTCTCTCTCCAGCTCTGTAACTTCCTGGATATAAACTATGCTTGATCTGGTTCATAACAATCTCTAATGATTGATTGATCTCTTTGATCTGACAAAGAGAATTGCCTGGAGTAGCAATTGTTATTGTGAAACAGGGCTGAGATGCTAGTATGGTGAATATTTCTGCCACCTG-GGGAGGTCACAGGGAATATTTTTAAGTTGCAATTTTCTCTACCTGTTAGAAACTCCTCAGTT-TTG
>gene=chr20_40669661-40670096; species=canFam
TGGCTCCTGTGTTCCTGGTTTTGCTCACAGGAGGCCCTCAGATTCTGACACTCACCCTTAGTCCT-TTGGTATCACCTGGACACCTCTATCAGTCT-TGC-TAACTCCCCTACTCTAATCAAGACCCTGCTGTTCACCGAATACTAGTGCTGAAAATGCCCAACCCAGGACTGCCCTCTATGTTCCTG----TAACTTCTCTGCCCAGTTCTGTGACTTTCTGGGCATAGAGGATGCTTGATCTGGTTCATGGCACTTCCTAAGGATTGATTGATTTTTTTGATCTGCTGAAGAGAAGTGCCTGGAATAGCAGTTGTTACTATGCAACAGGGCTAGGATGGTGG-----TGACCGTTGCTGCTACCTGAGGAAGGTCACAGGGAATATCT--ACATCGCAGTTTTCTCTACCTCCCAGAAAGTCCTAAATTCTTG
>gene=chr20_40669661-40670096; species=equCab
TGGTTCTTCTGTTCCTGGCTGCACTCACATAGGG-CCTAAGCTTCTCATCCTCAACTTTGGTCCT-TTGGCACCTTCTGGTGACCTCTCTCGGTCTGTGC-TAACTTTCCCCCTCTAACCAAGACCCTGCTGTTCACTGATTCCTCGTGCTGAAAA-GCCTAACCCAGTACTGCTCTTTCTGCTCCTGTTTTTGTCTTCTCTGCCCAGCTCTGTGACTTTCTGGGTATGAATGATGCTTCAGCTGGTTTGTAGAAGTCCCCAAGCGTTGATTGATTTTTTTAACCTGCCAGAGAGAAGTGCCCAGAATGGCAGTTGTTATCATGAAACAGGGCCGAGATGTTTG-----CG-TGGCATCTGCCACCTCGAGGAGGTCACAGGGAGTATCTTAAAGTCACAATTTTCTCTCCCTCCCAGAAAGCCCTTAGTTCCTG
>gene=chr20_40669661-40670096; species=gorGor
TGGTTCTTGTGTCTCTG--TGTGCTCACATAGGACTCCTAGCTTCTAGTACTGAACCTTAGTTCTGTTCGCATCTTTTTGTGACCTCTGTTG-TCTGGGAGCAGCTTTCCCTCTTTAACCAAGGCTCTGCTGTCCATAGA-TGCTGGTGCTGAGTAAGTCCAATCCACTACTGCCCTCGATGTTCCCGTTTTGGGGTTCTCTATCCGGCCCTGTGACTTTCTGAGTATAAACTATGCTTGGTCTTGTTCGTAACAATCTCTAAAGATTGATTGGTTTTTGTGATCTGCCAAAGAGAAGTGCCTGGAATAGCAATTGTTACTGTGAAACAGGGCTGAGATGCTGGAATGGTGAACATTTCTGCCACCTGGGGGAGGTCGCAGGGAATATATTTAAGTTGCAATTTTCTCCACCTCCTAGAAACTCCTCAGTTCTTG
>gene=chr20_40669661-40670096; species=panTro
TGGTTCTTGTGTTTCTGCGTGTGCTCACATAGGACTCCTAGCTTCTAGTACTGAACCTTAGTTCTGTTCGCATCTTTTTGTGACCTCTGTTGATCTGGGAGCAGCTTTCCCTCTTTAACCAAGGCTCTGCTGTCCATAGATTGCTGGTGCTGAATAAGTCCAATCCACTACTGCCCTCGATGCTCCTGTTTTGGGGTTCTCTATCCGGCCCTGTGACTTTCTGAGTATAAACTATGCTTGGTCTTGTTCATAACAATCTCTAAAGATTGATTGATTTTTGTGATCTGCCAAAGAGAAGTGCCTGGAATAGCAATTGTTACTGTGAAACAGGGCTGAGAGGCTGGAATGGTGAACATTTCTGCCACCTGGGGGAGGTCGCAGGGAATATATTTAAGTTGCAATTTTCTCCACCTCCTAGAAACTCCTCAGTTCTTG
>gene=chr20_40669661-40670096; species=papHam
TGGTTCTTGTGTTTCTGGATGTGCTCACATAGGGCTCCTAGCTTCTAGTACTGAACCTTAGTTCTGTTCGCATCTTTTTGTGACCTTTGTTGGTCTGGGAGCGGCTTTCCCTCTTTAACTAAGGCTCTGCTGTCCATAGATTGCTGGTGCTGAATAAGTCCAATCCACTACTGCCGTCCATGCTCTCGTGTTTGGGTTCTCTGCCCAGCCCTGTGACTTTCTGAGTATAAACTATGCTTGGTCTGGTTCATAATGATCTCTAATGACTGATTGATTTTTGTGATCTGCCAAAGAGAAATGCCTGGAATAGCAATTGTTATTGTGACACAGGGCTGAGATGCTGGGATGGTGAACATTTCTGCCACCTGAGGGAGGTCGCAGGGAATATTTTTAAGTTGCAGTTTTCTCGATCTCCTAGAAACTCCTCAGTTCTTG
>gene=chr20_40669661-40670096; species=ponAbe
TGGTTCTTGTGTTTCTGCATGTGCTCACGTAGGGCTCCTAGCTTCTAGTACTGAACCTTAGTTCTGTTCGCATCTTTTTGTGACCTCTGTTGATCTGGGAGCAGCTTTCCCTCTTTAACCAAGGCTCTGCTGTCCATAGATTGCTGGTGCTGAATAAGTCGAATCCACTACTGCCCTCGATGCTCCCGTTTTGGGGTTCTCTGTCCGGCCCTGTGACTTTCTGAGTATAAACTATGCTTGGTCTGGTTCATAACAATCTCTAAAGATTGATTGATTTTTGTGATCTGCCAAAGAGAAGTGCCTGGAATAGCAATTGTTACTGTGAAACAGGGCTGAGATGCTGGGATGGTGAACATTTCTGCCACCTGGGGGAGGTCGCAGGGAATATATTTAAGTTGCAATTTTCTCCACTTCCTAGAAACTCCTCAGTTCTTG
>gene=chr20_40669661-40670096; species=rheMac
TGGTTCTTGTGTTTCTGGATGTGCTCACATAGGGCTCCTAGCTTCTAGTACTGAACCTTAGTTCTGTTCGCATCTTTTTGTGACCTTTGTTGGTCTGGGAGCGGCTTTCCCTCTTTAACTAAGGCTCTGCTGTCCATAGATTGCTGGTGCTGAATAAGTGCAATCCACTACTGCCGTCCATGCTCTCGTGTTTGGGTTCTCTGCCCAGCCCTGTGACTTTCTGAGTAGAAACTATGCTTGGTCTGGTT-ATAACGATCTCTAATGACTGATTGATTTTTGTGATCTGCCAAAGAGAAATGCCTGGAATAGCAATTGTTATTGTGACACAGGGCTGAGATGCTGGGATGGTGAACATTTCTGCCACCTGGGGGAGGTCGCAGGGAATATTTTTAAGTTGCAATTTTCTCGATCTCCTAGAAACTCCTCAGTTCTTG
>gene=chr20_40808463-40808768; species=hg19
ATCACCATGATGATAGTATGGGTGACTAGCCTAAAGAAAGGCATGGAATAGCCAAGTATAGCCAGCTGTAGTAATAGCAGAACCCAGCAATGGGCAAGAAGATGCAGAAATCAATGCTAGATCATCTTGAGCTAAAGAAGATCAGGGTCAGCACCAAGGACAGATCCTGGATGCGGTGGCTCCGGGAAGATTCCTGCAGATAGACGTGTTTTGTCATAAACAAGGAAGTCAAAGATTACAGAGTTTTCTCCTTACCCCAGAAGGCTAGGCTAGTGGTGAGACTCAGCTCTCATAGGCACAAGGGT
>gene=chr20_40808463-40808768; species=bosTau
ATCACCATGGTCACAGCATGAGTGACTAGGTTAAAAGAGAATTTG-CAAAGTCCAGTATAGTCAACTGGAGTCATAGCAGGAGTGAG-AATGGGAAAGTGGAGGAAGGCTTCAATGCCAGACCTTA-TGGGCTAATGAAGGTCAGACTCAGCACC--AGAGAGACTTGGAAAGCAGTGGCT------------------------------------------------------------------------------------------------------------TCATAGGTACAAGGAT
>gene=chr20_40808463-40808768; species=calJac
ATCACCATGGTGATACTATGAGTGACTAGCCTAAATCAGGGCTTGGAATAGCCCAGTATAGCCAGTTATAGTAATTGCAGAACCCAGCAATGGACAAGTAGATGCAGAATTCAATGCCAGATCATCCTGAGCCAAAGAAGATTCGGGTCAGCACCAAGGACAGATCCTGAAAGCAGTGGCTCCAGGAAGATTCCTGCAGATAGACACACTTTGTCATAAA----AAAGTCAAAGATTACAGAGTGTTCTCTTTACTCCAGAACACTATGATAGTGATAGGACTCAGCCCTCATATGCACAAAAGT
>gene=chr20_40808463-40808768; species=canFam
GTCACTATGGGCATAGAATGGGTATATAGCCTAAATGAGAACTTGGAATAAT-CAGTATAGCCAATTGGAGTCAC-----AACCCAGTATAGGGCAAGCAGAGGCAGGATTCAATGCTAGACCTTACTGGGCTAAG----GTCAGAATCAGCACCAAGGAGAGATCATGGAAGCAGTGGCT------AGATTCCTGTAGATGGATATGTTTTATAGTAGACAAGGAAGCTGGAGTTTAAAAGGTTTGCTCTCAGCTTCAGGAGGCTAGCATGGTAATGGGACTCAGCTCTCATAGGTATAAAAAT
>gene=chr20_40808463-40808768; species=equCab
ATCACCATGGTCATAGCACTGGTGACAAGCCTAATTGAGGACTTGGAATAGTCCAGGATAGCCAATAGGAGTCATAGTAGAATCCAGAAATGGGCAAGTGGAGGCAGGACTCAATGCCAGACTTTACTGGGTTAAGGAATGTCAGAATCAGCACCAAGGAGAGATCCTGAAAGCAGTGGCT------AGATTCCTACAGTTGGACACGCTTTATCACGGGCAAAGAGCTTGAAGGTTATAGGGTTTGCTCTCTGTTTCAGAAGGGTAGGATGGCAGT-AGACTCAGCCCTCATAGGTGTAAGGGT
>gene=chr20_40808463-40808768; species=gorGor
-------------------------------------------------------------------------------------------------------------------------------------------------------------------------------------------AGATTCCTGCAGATAGACATGTTTTGTCATAAACAAGGAAGTCATAGATTAC--AGTTTTCTCCTTAGCCCAGAAGGCTAGGCTAGTGGTGAGACTCAGCTCTCATAGGCACAAGGGT
>gene=chr20_40808463-40808768; species=panTro
ATCACCATGATGATAGTATGGGCGACTAGCCTAAAGAAAGGCATGGAGTAGCCAAGTATAGCCAGTTGTAGTCATAGCACAACCCAGCAATGGGCAAGAAGATGCAGAAATCAATGCTAGATCATCTTGAGCTAAAGAAGATCAGGGTCAGCACCAAGGACAGATCCTGGATGCGGTGGCTCCAGGAAGATTCCTGCAGATAGACATGTTTTGTCATAAACAAGGAAGTCAAAGATTACTGAGTTTTCTCCTTACCCCAGAAGGCTAGGCTAGTGGTGAGACTCAGCTCTCATAGGCACAAGGGT
>gene=chr20_40808463-40808768; species=papHam
ATCACCATGGTGATAGTATGGGTGACTAGCCTAAATGAAGGCTTGGATTAGCCCAGTATAGCCAGTTGTAATAATAGCAGAACTCAGCAATGGGCAAGTAGATGGAAAATTCAATGCCAGATCGTCTTGAGCTAAAGAAGATCAGGGTCAGCACCAAGGACAGATCCTGAATGCAGTGGCTCCAGGGAGATTCCTGCAGATAGACATGTTTTGTCATAAACAAGGAAGTCAAAGATTAC--AGTTTTCTCCTTACCCCAGAAGGCTGGGCTAGTGGTGAGACTCAGCTCTCATAGGCACAAGGGT
>gene=chr20_40808463-40808768; species=ponAbe
ATCACCATGATGATAGTATGGGTGACTAGCCTAAAGAAAGGCATGGAATAGCCAAGTATAGCCAGCTGTAGTAATAGCAGAACCCAGCAATGGGCAAGAAGATGCAGAAATCAATGCCAGATCATCCTGAGCTAAAGAAGATCAGGGTCAGCACCAAGGACAGATCCTGGATGCAGTGGCTCCAGGGAGATTCCTGCAGATAGACATGTTTTGTCATAAACAAGGAAGTCAAAGATTACAGAGTTTTCTCCTTAACCCAGAAGGCTAGGCTAGTGGTGAGACTCAGCTCTCATAGGCACAAGGGT
>gene=chr20_40808463-40808768; species=rheMac
ATCACCATGGTGATAGTATGGGTGACTAGCCTAAATGAAGGCTTGGATTAGCCCAGTATAGCCAGTTGTAATAATAGCAGAACTCAGCAATAGGCAAGTAGATGGAAAATTCAATGCCAGATCGTCTTGAGCTAAAGAAGATCAGGGTCAGCACCAAGGACAGATCCTGAATGCAGTGGCTCCAGGGAGATTCCTGCAGATAGACATGTTTTGTCATAAACAAGGAAGTCAAAGATTAC--AGTTTTCTCCTTACCCCAGAAGGCTAGGCTAGTGGTGAGACTCAGCTCTCATAGGCACAAGGGT
>gene=chr20_40811867-40812096; species=hg19
ATGGTTCTAATATTTCAAGTACTACAGAGAAGCCAATCCACTTATAATTTTAAGTGCAACATAAGGAAGGGTCTTCCTGGGAACCTAACAGCAAGGAAGACCAACACCATGGACAGAGACGCTAACACCGTCCCCTGCCCTTCACCCTGTCTTTCAGGATATAGGAAGAAGTTAACATTACTGATGTCTTTTGGACTCTGGATGTTAGGGAATACATTTATACTCACAA
>gene=chr20_40811867-40812096; species=bosTau
AGGGAGTTAATAATCCAAATACTCCAGGGACGGCAAACCACGCATGATTACAAGTCCTAGGGAAAGGA----CTTCCTGAGAACCTGATCTCAAGGAGAAACAGCACCTTGGACAAAGACAT-----CCGTCTCTTGTCATTCACAT----TCTCAAGTTCTAGGGAAGAGTTAATTTTATTGATGTCTTTTGGACTCTGTCTTTTAGGGAATACATTTATACTCACAA
>gene=chr20_40811867-40812096; species=calJac
ACGGTTCTAATATTTCAAGTACTACAGAGAGGCCAATCCATTTATAATTATAAGTGCAACGTAAGTAAGGGTCTTTCTGTGAACCTACCAGCAAGGAAGACCAGAACCATGGATAGAGACACTAACACCATCCCCTGCCCTTCACACACTCTTTCAGGCTGCAGGAAGAAGTTAACATTCCTGATGTCTTTGGGACTCTGGATGTTAAGGAATACATTTATGCTCACAA
>gene=chr20_40811867-40812096; species=canFam
ATGGAACTAACACTCC-AA----------AGGTCAGAACACTCCTAATT------------------A----CTTCCTGAGGACTTGACTTCAAGCACAATCAGCACCTTGGACAAAGACTT-----CTAAGTC-TGCTCTTTCCTTTTTCTCTCAGGCCCTATGGAGAAGTTAACATTCCTGATGTGTTTCAGACTCTGTATTTTAGGGAATACATTTACACTTACAA
>gene=chr20_40811867-40812096; species=equCab
ATGGAGATAATACTCCCAATACTCCAGGGAGGTCAAAATATCCACAATTCTAAGTCCAAGGGAAAGGA----CTTCCTGTGAACCTGAACTCAAGGGCTGTCAGCACCTTGGACAGAGACAT-----CTGTCTC-TGCCCTTCAGAT-TTCTCTCAAGCCCTGGGGAGAAGTTAACATTATTGATGTCTTTTGGACTCTGTATTCCAGGAAATATATTTACACTAACAA
>gene=chr20_40811867-40812096; species=gorGor
-------------------------------------------------------------------------------------------------------------------------------------------------------------------------------------------------------------------------------------
>gene=chr20_40811867-40812096; species=panTro
ATGGTTCTAATATTTCAAGTACTACAGAGAAGCCAATCCACTTATAATTTTAAGTGCAACGTAAGGAAGGGTCTTCCTGGGAACCTAACAGCAAGGAAGACCAACACCATGGATAGAGACGCTAACACCCTCCCCTGCCCTTCACACTGTCTTTCAGGATATAGGAAGAAGTTAACATTACTGATGTCTTTTGGACTCTGGATGTTAGGGAATACATTTATACTCACAA
>gene=chr20_40811867-40812096; species=papHam
ATGGTTCTAATATTTCAAGTACTACAGAGAAGCCAAACCTTGTATAATTATAAGTGCAGTGTAAGGAAGGT-CTTCCTGGGAACCTAACGGCAAGGAAGACCAGCACCATGGATAGAGACACTGACACAATCCCCTGCCCTTCACACTGTCTTTCAGGATGTAGGAAGAAGTTAACATTACTGATGTCTTTTGGACTCTGGATGTTAGGGAATACATTTATACTCACAA
>gene=chr20_40811867-40812096; species=ponAbe
ACGGTTCTAATATTTC-AGTACTACAGAGAAGCCAA------------------------------------CTTCCTGAGAACCTAACAGCAAGGAAGACCGGCACCTCGGATAGAGACGCTAACAACTTCCCCTGCCCTTCACACTGTCTTTCAGGATGTAGGAAGAAGTTAACATTACTGATGTCTTTTGGACTCTGGATGTTAGGGAATACATTTATACTCACAA
>gene=chr20_40811867-40812096; species=rheMac
ATGGTTCTAATATTTCAAGTACTACAGAGAAGCCAAACCTTGTATAATTATAAGTGCAGTGTAAGGAAGGT-CTTACTGGGAACCTAACGGCAAGGAAGACCAGCACCATGGATAGAGACACTGACACCATCCCCTGCCCTTCACACTGTCTTTCAGGATGTAGGAAGAAGTTAACATTACTGATGTCTTTTGTACTCTGGATGTTAGGGAATACATTTATACTCACAA
>gene=chr20_41317272-41317546; species=hg19
ttcacatgaggagaccaaggtacaaattgcccaaggtcatgtggctaattagtgagtgtgctgggatactcaggctgtcttgctctagaggccatgattttaacTCACACAGTGAGCTGATGCCCCACTGTTCTCAGCACCCTGGTCAGCGACACAGTGAGGCAGGTACATGAAGGCTGGGAGATATCATATTCTGCCTAACTAACAAGTAATGAGGGCTGACTCTGCTATGTTTGGGGATGTGGAGTCAAAGCAAATAACTGTCTCTACCCTG
>gene=chr20_41317272-41317546; species=bosTau
----------------------------------------------------------------------------------------------------------------------------------------------------------------------------------------------------------------------------------------------------------------------------------
>gene=chr20_41317272-41317546; species=calJac
ttcacatgaggaaaccaaggcacaaattggccacggtcatgtggccagt-agtgagtgtgctgggatACTCAGGCTATCTTGCTCTAGATGCCATGATTTTAACTCACAAACTGAGCTGAGG-CCCACTGTTCTCAGCACCCTGGTCAGCGACACAGTGAGGCAAGTACATGAAGGCTGGGAGATACCATCTTTTGCCTAACAAACCAGTAATGAGGGCAGACTCTGCTACGTTCGAGGATGTGGAGTCAAAGCAAATAACTGTCTCTACCCTG
>gene=chr20_41317272-41317546; species=canFam
cgcatgcgagcaaacgaaggcacagagtgtccaagatcatgcagctaTGACCTGGTGGCTTTTGG--ACTTGGGATGCCTTGCTCT--GGTCTGCGAGTCCCACCGATGCACCTAA---CCGGCCCATTGCTCCTAACACTGGGGTCAGCAGAAGG--GAGGTGAGCAGATAAGAGCCAGGAGGTAATTTTTTGTTGTTCAAGAACAAATACTGAGGGCTGATT---CTATGTCGGAAGATAGGGAGTCAAAGCCAATAACTGTCTCTACCCTG
>gene=chr20_41317272-41317546; species=equCab
tgcatatgaggaaactaaggcacacaacaccgaaggtcatgcagctaggacatgatggtgctgggaaaccctagctggtatgctct--aggtgaagattctcactgatgcactgaa---ctgccccCGTGAGCC---------AGTGAGCCAGACAGTGAGCCAGGGAGATGAGAGGCAGGAGGTAAGGtcttttgtcaaacaaacaagtactgagggctcattctgctatgtctgaggacagtgagtcaaagcaaataactgtctctaccctg
>gene=chr20_41317272-41317546; species=gorGor
ttcacatgaggagaccaaggtacaaattgcccaaggtcatgtggctaattagtgagtgtgctgggatactcaggctgtcttgctctagaggccacgattttaactcacACAGTGAGCTGATGCCCCACTGTTCTCAGCACCCTGGTCAGCGACACAGTGAGGCAGGTACATGAAGGCTGGGAGATACCATATTCTGCCTAACTAACAAGTAATGAGGGCTGACTCTGCTATGTTTGGGGATGTGGAGTCAAAGCAAATAACTGTCTCTATCCTG
>gene=chr20_41317272-41317546; species=panTro
ttcacatgaggagaccaaggtacaaattgcccaaggtcatgtggctaattagtgagtgtgctgggatactcaggctgtcttgctctagaggccatgattttaacTCACACAGTGAGCTGATGCCCCACTGTTCTCAGCACCCTGGTCAGCGACACAGTCAGGCAGGTACATGAAGGCTGGGAGATACCATATTCTGCCTAACTAACAAGTAATGAGGGCTGATTCTGCTACGTTTGGGGATGTGGAGTCAAAGTAAATAACTGTCTCTATCCTG
>gene=chr20_41317272-41317546; species=papHam
ttcacatgaggagactaaggtaccaattgcccaaggtcatgtggctagttagtgagtgtgctgggatactcaggctgtcttgctctagaggccatgattttaactcacacactgagctgatgccccactgTTCTCAGAACCCTGCTCAGCAACACAGTGAGGCAGGTACACAAAGGCTGGGAAATACCATACtttacctaacaaacaagtaatgagggctgactctgctatgtttggggatgtggagtcaaagcaagtaactgtctctacccta
>gene=chr20_41317272-41317546; species=ponAbe
ttcacatgaggagaccaaggtacaaattgcccaaggtcatgtggctagttagtgagtgtgctgggacactgaggctgtcttgctctagaggccatgattttaactcacacactgagctgatgccccactgTTCTCAGCACCCTGGTCAGCGACACGGTGAGGCAGGTACATGAAGGCTGGGAGATACCATATTCTGCCTAACAAACAAGTAATGAGGGCTGACTCTGCTATGTTTGGGGATGTGGAGTCAAAGCAAATAACTGTCTCTACCCTG
>gene=chr20_41317272-41317546; species=rheMac
ttcacatgaggagactaaggtaccaattgcccaaggtcgtgtggctagtcagtgagtgtgctgggatactcaggctgtcttgctctaggggccatgattttaactcacacactgagctgatgccccactgTTCTCAGAACCCTGCTCAGCAACACAGTGAGGCAGGTACACGAAGGCTGGGGGATGCCATACTTTGCCTAACAAACAAGTAATGAGGGCTGACTCTGCTATGTTTGGGGATGTGGAGTCAAAGCAAGTAACTGTCTCTACCCTA
>gene=chr20_41816463-41816736; species=hg19
GGCTGCTGAATAAACACATTACTCATTTAAAAATTGAAAAGAAGTTCTATTCCTGATATGAAAGCAACCAGATTTGCATTTTAATAGTTGTGGGCGAGCGCCACCTGGCGGGAGCATCCGGAACGGGCGGCGTTCAGCACTGGACAGCTTCCCGAGCCGGTACGGGTTTTACCGCTTGCTACCCAAGAACGATTCGAGACCCGTGATGGAATATTTTTGATCCTGTTTCTGCCGCGGGAACGTGAGTGGTATTAATGTGTGGTTGGCCGGTCA
>gene=chr20_41816463-41816736; species=bosTau
GGCTGCTGAATAAACACATTACTCATTTAAAAACTGAAAAGAAGTTCTATTCCGGAGATGAAAGCAACTAGATTTGCATTTT-ACAGTTGTGGGCGAGCGCCACCTGGCGGGAGCATCCGGAAGCGGCGGCTTCCAGCATCCGGCAGCTTCCCAAGCCCGGACGGTTTTTACCGCACGCTGCCCAAGAACGCTGCGAGACCCGTGGAGGAATATTTTTGATACTGTTCTCGCGGAGGGAACGTGAGTATCACTCACGGGTGGCAGGCCGCCCA
>gene=chr20_41816463-41816736; species=calJac
GGCTGCTGAATAAACACATTACTCATTTAAAAATTGAA---AAGTTCTATTCCTGATATGAAAGCAACCAGATTTGCATTTTAATAGTTGTGGGCGAGCGCCACCTGGCGGGAGCATCCGGAACGGGCGGCGTTCAGCACTGGACAGCTTCCCGAGCCGGTACGGGTTTTACCGCTCGTTCCCCAAGAACGATATGAGACCCGTGATGAAATATTTTTGATCCTGTTTCTGCCGCGGGAACGTGAGTGGTATTAATGTGCGGTTGGCCGGTCA
>gene=chr20_41816463-41816736; species=canFam
GGCTGCTGAATAAACACATTACTCATTTAAAATTTGAAAAGAAGTTCTATTCCTGAGATGAAAGGGACTAGATTTGCATTTTAACAGTTGTGGGCGAGCGCCACCTGGCGGGGGCA-GCGCACGCGGCGGCTGTCTGCATCGGGCAGCTTCCCCAGCCGGCGGGG-CTTTCCCACGCGCTGCCCAAGAG-----------CCGCGCCCGAGTATTTTTGACACTGTTTTTGCCGCGGGGACGTGAGTACTGTTAGGGTGTGGCAGGCCGGCCA
>gene=chr20_41816463-41816736; species=equCab
GGCTGCTGAATAAACACATTACTCATTTAAAAACTGAAAAGAAGTTCTATTCCTGAGATGAAAGCAACTAGATTTGCATTTTAACAGTTGTGGGCGAGCGCCACCTGGCGGGAGCATCCGGAAGCGGCGGCTTTCAGCCTTGGACAGATTCCCAAGCCTGTATGG-TTTTACCGCACGTTACCAAAGAACGGTTTGAGATCCTTGGTGGAATATTTTTGATATTGTTTTTGCTGCGGGAACTTGAGTACTATTAACGTGTGGCAGGCTGGCCA
>gene=chr20_41816463-41816736; species=gorGor
GGCTGCTGAATAAACACATTACTCATTTAAAAATTGAAAAGAAGTTCTATTCCTGATATGAAAGCAACCAGATTTGCATTTTAATAGTTGTGGGCGAGCGCCACCTGGCGGGAGCATCCGGAA-GGGCGGCGTTCAGCCCTGGACAGCTTCCCGAGCCGGTACGGGTTTTACCGCTTGCTACCCAAGAACGATTCGAGACCCGTGATGGA-TATTTTTTATCCTGTTTCTGCCGCGGGAATGTGAGTGGTATTAATGTGTGGTTGGCCGGTCA
>gene=chr20_41816463-41816736; species=panTro
GGCTGCTGAATAAACACATTACTCATTTAAAAATTGAAAAGAAGTTCTATTCCTGATATGAAAGCAACCAGATTTGCATTTTAATAGTTGTGGGCGAGCGCCACCTGGCGGGAGCATCCGGAACGGGCGGCGTTCAGCACTGGACAGCTTCCCGAGCCGGTACGGGTTTTACCGCTTGCTACCCAAGAACGATTCGAGACCCGTGATGGAATATTTTTGATCCTGTTTCTGCCGCGGGAACGTGAGTGGTATTAATGTGTGGTTGGCCGGTCA
>gene=chr20_41816463-41816736; species=papHam
GGCTGCTGAATAAACACATTACTCATTTAAAAATTGAAAAGAAGTTCTATTCCTGATACGAAAGCAACCAGATTTGCATTTTAATAGTTGTGGGCGAGCGCCACCTGGCGGGAGCATCCGGAACGGGCGGCGTTCAGCACTGGACAGCCTCCCGAGCCGGTACGGGTTTTACCGCTTACTACCCAAGAATGATTTGAGACCCGTGATGGAATATTTTTGATCCTGTTTCTGCAGCGGGAACGTGAGTGGTATTAATGTGTGGTTGGCCGGTCA
>gene=chr20_41816463-41816736; species=ponAbe
GGCTGCTGAATAAACACATTACTCATTTAAAAATTGAAAAGAAGTTCTATTCCTGATATGAAAGCAACCAGATTTGCATTTTAATAGTTGTGGGCGAGCGCCACCTGGCGGGAGCATCCGGAACAGGCGGCGTTCAGCACTGGACAGCTTCCCGAGCCGGTACGGGTTTTACTGCTTGCTACCCAAGAACGATTCGAGACCCGTGATGGAATATTTTTTATCCTGTTTCTGCCGCGGAAACGTGAGTGGTATTAATGTGTGGTTGGCCGGTAA
>gene=chr20_41816463-41816736; species=rheMac
GGCTGCTGAATAAACACATTACTCATTTAAAAATTGAAAAGAAGTTCTATTCCTGATACGAAAGCAACCAGATTTGCATTTTAATAGTTGTGGGAGAGCGCCACCTGGCGGGAGCATCCGGAACGGGCGGCGTTCAGCACTGGACAGCCTCCCGAGCCGGTACGGGTTTTACCGCTTACTACCCAAGAACGATTTGAGACCCGTGATGGAATATTTTTGATCCTGTTTCTGCAGCGGGAACGTGAGTGGTATTAATGTGTGGTTGGCCCGTCA
>gene=chr20_41949250-41949498; species=hg19
GGATACGTGGCCACTCTGCTGGGGTATGAACTTCCGGGTGCCATGCTCCAAAATCCTCCTCAGCTGTCTCATTCCAGCTGCATTCTGGAGCCCAGACCCCATCCAGCTCCTCAAGCTGCTGTCCAGTGCTGATGTGGAGTGCTGTCTGGGAACCATCGCCTTGCCCAAGTGCATCTAGAAGCCTTCCTAGAGTGTGGCTAAATCCATGTTGTTTACTGGGGTGTCCCTCCTTCTAGACTTATTAAATC
>gene=chr20_41949250-41949498; species=bosTau
GCATGTGTGGCAAGTCTGCTAGGGTGAGGACTTCCAGCTGCCAAGTTGGAAAAGCCACCTCAGCTACCCACTTCCAGCTTCATTCTGGAGATCAGGCCCCACCCAGACCCTCAGGCCACTGTCCACTGT-GAT---GAGCGATGTTTAGGCATGATCACCTCACCCTGGAGCATTTAGAAGCATTCCTAGAGTACGGCCAGATCCATGCTGTTCACCAGAATGTCCCTGCTGGTAGCCTTATTAAATC
>gene=chr20_41949250-41949498; species=calJac
GGATAGGTGGCCACTTGGCTCGCGTACAAACTTCCAGGTGCCATGCTCTAAAACCCACCTTGGCTGCCTCATTGCAGCTGCGTTCTGGAGGCCAGACCTCATGCAACTCCTCAAGCTGCTGTCCAGTGCTGATACTGAGCACCATCTGGGAAACACCAGCTGGCCCAGGTGCAGCTAGAAGCCTTCCTAGAGTGTGGCTAAAGCCACGTTGTTTACCAGAGTGTCCCACCTTCCAGCCGTATTAAATC
>gene=chr20_41949250-41949498; species=canFam
GCCCATGTGGCTACTCTGCCTGGGTGGGAATGCCAAGCCGCCGTGCTTGA-AACCCACCCCAGCTATCTCCTTCTAGCTGCATTCTGGAGGTCAGGCCCTACCCAGCCCCTTGGGCTGCTGTCCAGTGCTGATGGGGGGTGATGTCTGGTAGCTATCATCTCACCCTGGAGCATCTGGAAGCATTCCTAGAGTGTGGCCAAATCCATGTTATTTACCAGCATGCCCCTGCTGGTAGCTTTATTAAATC
>gene=chr20_41949250-41949498; species=equCab
GCCTACATGGCTACTCTGCCAGGGTGGGAACTTCAAGCTGCCAGGCTTGACAACCCACTTTGGCTCCATCCTTCCAGCTCCATTCTGGAGATCAGGCTCCATCCAGACCCTCAGGCCACTGTCCAGTGC-AATGAGGAGTGATGTGTGGGAAGCATCACCTCATCCTGGAACATCTGGAAGCATCCTTAGCGCACGGCCAAATCCAGGTTGTTTACCAGAATGTCCCTGCCAGTAGCCT--TTAAATC
>gene=chr20_41949250-41949498; species=gorGor
GGATACGTGGCCACTCTGCTGGGGTACGAACTTCCGGGTGCCATGCTCCAAAATCCTCCTCAGCTGTCTCATTCCAGCTGCATTCTGGAGCCCAGACCCCATCCAGCTCCTCAAGCTGCTGTCCAGTGCTGATGTGGAGTGCTGTCTGGGAACCATCGCCTTGCCCAAGTGCATCTAGAAGCCTTCCTAGAGTGTGGCTAAATCCATGTTGTTTACTGGGGTGTCCCTCCTTC-AGACTTATTAAATC
>gene=chr20_41949250-41949498; species=panTro
GGATAAGTGGCCACTCTGCTGGGGTACGAACTTCCGGGTGCCATGCTCCAAAATCCTCCTCAGCTGTCTCATTCCAGCTGCATTCTGGAGCCCAGACCCCATCCAGCTCCTCAAGCTGCTGTCCAGTGCTGATGTGGAGTGCTGTCTGGGAACCATCGCCTTGCCCAAGTGCATCTAGAAGCCTTCCTAGAGTGTGGCTAAATCCACGTTGTTTACTGGGGTGTCCCTCCTTCTAGACTTATTAAATC
>gene=chr20_41949250-41949498; species=papHam
GGATATGTGGCCACTCTGCTGGGGTACGAACTTCCGGGTGCCATGCTCCAAAATCTTCCTTGACTGTCGCATTCCAGATGCGTTCTGGAGCCCAGACCCCATCCAGCTCCGCAAGCTGCTGTCCAGTGCTGATGTGGAGTGCTGTCTGGGAACCATCATGTTGCCCAAGTGCATCTAGAGGCCTTCCTAGAGTGTGGCTAAATCCATGTTGTT-ACTGGGGTGTCCCTCCTCCTAGCCTTATTAAATC
>gene=chr20_41949250-41949498; species=ponAbe
GGATATGTGGCCACTCTGCTGGGGTACGAACTTCCGGGTGCCATGCTCCAAAATCCTCCTCAGCTGTCACATTCCAGCTGTGTTCTGGAGCCCAGACCCCATCCAGCTCCTCAAGCTGCTGTCCAGTGCTGATGTGGAGTGCTGTCTGGGAACCATCGCCTTGCCCAAGTGCATCTAGAAGCCTTCCTAGAGTGTGGCCAAATCCATGTTGTTCACTGGGGTGTCCCTCCTTCTAGACTTATTAAATC
>gene=chr20_41949250-41949498; species=rheMac
GGATATGTGGCCACTCTGCTGAGGTACGAACTTCCGGGTGCCATGCTCCAAAATCCTCCTTGACTGTCGCATTCCAGATGCGTTCTGGAGCCCAGACCCCATCCAGCTCCGCAAGCTGCTGTCCAGTGCTGATGTGGAGTGCTGTCTGGGAACCATCACGTTGCCCAAGTGCATCTAGAGGCCTTCCTAGAGTGTGGCTAAATCCATGTTGTT-ACTGGGGTGTTCCTCCTCCTAGCCTTATTAAATC
>gene=chr20_42876801-42877152; species=hg19
TGGCCCCAGCCCCTAAAATGCTTCTAGGACCTAGGGGACCTGAGGGGCAGTTGGAAATCCAACTGGATTCTCAGGGTTCCCGCTTCCTGGGGGTAAGGCTGTGAACTGCACCCCTCAGACAGGGGCGCCTCTAGGGGCGCAATCTCCCACCCTGGGCGGTTGTCCCGTCTCTGGGCCACGGATTCAGCACCATGGCCAGGGCCCAGAGGCAGGTCCTGCAGGGGCCTAAGCGGCACCACTGCCTGACCTTCTGACTCCTCTTCTTcctggaagatccttttgttccattcgttcattttccagatggaaaaacagaatccatgaagagaaagggccttggaactcaaagAC
>gene=chr20_42876801-42877152; species=bosTau
------CAACCCCACAGCCCTTTCTCAGACTCAGGGGAGCTGGAAGGTGGTTGGGAATCCAGTTAAG-------GGTTCCCGCTTTCTAGGGGTGAGGCCGAACCCCGCACCTGTAAGACCAGGGCACCTCTAGGGGCGCAATCTCCAACCCTGGG---CTGTCCTATCTATGAGGCACAAATTCAGCACCATGGCCAGGTCCCAGCCGCTGGTCCTGGTGCAGCCTACGG-TCACCATTGCCTGACCCTTC-----CGCTTCTCCCTG-AAGATCCTTCTGTTCCAGTCACGTATTTTCCAGATGGAGAAATAGATGCCTTAAAGAGAAATGGCCTTGGAACCAG---TC
>gene=chr20_42876801-42877152; species=calJac
T------AGCTCCTAAAATGCTTCTAGAA-CTAGAGAAGTTGAGGGGTCGTTGGAAATCCAGCTGGAGTCTCAGGGTTCCCGCTTCCTGGGGGTGAAGCTGTGAACTGCACCCCTCAAACAGGGGCGCCTCTAGGGGCGCAATCTCCCACCCAGGGCGGCTGGCCTGTGTCTGGGACATGGATTCAGCACCATGGCCAGGACCCAGAGGCAGGTCCTGCGGGGGCCTAAGCTGCACCGCTGCCTGACCCTCTGACTCCTCTTCTTCCTGAAAGATCCTTTTGTTC----------------------------------CATGaagagaaagggccttggaacccaaagac
>gene=chr20_42876801-42877152; species=canFam
------CAGCCCCTCTGCCCCTTCTCAGACCCAGACGAGCTGGGGGGCAGCTAGGAATCCAGCTGAG-------GGTTCCCGCTTCCGGGGGGTGAGGCCAAGCACTGCGCCTGTGAGACAGGGGCGCCTCTAGGGGCGCAATCTCCCACCCCGGGCGGCTGTCC-GTCAGTGGGGCACGAATTCAGCACCACGGCCAGGGCCCAACAGCGAGCGTTGATGGTTTCTAAGG-ATTCCGTAGTCAGACCTTGGAATTCCTCTTCTTcctgggagatccttttgttacattcactcatttttcagatggagaaacagattcc-taaagagaaagggccttggaaccaaaagac
>gene=chr20_42876801-42877152; species=equCab
------GGGCCCCTCGGCCCCTTTTCAGACCCAGAGGAGCTGGAGGGCAGTTGAGGATCCAGCTGAG-------GGTTCCCGCTTCCTCGGGGTGAGGCCAGGCTCTGCGCTTGT--AAGACGGCCGGCTCTAGGGGCGC-ATCTCCCACCCTGGGTGGCTGTCCTGCCTGTGGGGCACGGATTCAGCACCATGGCCAGGGCCCAGCGACCGGTCCTGCTGTGGCCTAAGC-GCGCCACCGCCTGACTCCCGGA--CCCTTCCTCcctggaagatccttttgttccattcactcattttccagatggagaaacagatcccttaaagagaaagggccttgGAGCAAAAAGAC
>gene=chr20_42876801-42877152; species=gorGor
TGGCCCCAGCCCCTAAAATGCTTCTAGGACCTAGGGGACCTGAGGGGCAGTTGGAAATCCAACTGGATTCTCAGGGTTCCCGCTTCCTGGGGGTGAGGCTGTGAACTGCACCCCTCAGACAGGGGCGCCTCTAGGGGCGCAATCTCCCACCCTGGGCTGTTGTCCCGTCTCTGGGCCACGGATTCAGCACCATGGCCAGGGCCCAGAGGCAGG-CCTGCAGGGGCCTAAGCGGCACCACTGCCTGACCTTCTGACTCCTCTTCTTcctggaagatccttttgttccattcgttcattttccagatggaaaaacagaatccatgaagagaaagggccttgGAGCTCAAATAC
>gene=chr20_42876801-42877152; species=panTro
TGGCCCCAGCCCCTAAAATGCTTCTAGGACCTAGGGGACCTGAGGGGCAGTTGGAAATCCAACTGGATTCTCAGGGTTCCCGCTTCCTGGGGGTAAGGCTGTGAACTGCACCCCTCAGACAGGGGCGCCTCTAGGGGCGCAATCTCCCACCCTGGGCGGTTGTCCCGTCTCTGGGCCACGGATTCAGCACCATGGCCAGGGCCCAGAGGCAGGTCCTGCAGGGGCCTAAGCGGCACCACTGCCTGACCTTCTGACTCCTCTTCTTcctggaagatccttttgttccattcgttcattttccagatggaaaaacagaatccatgaagagaaagggccttgGAACTCAAAGAC
>gene=chr20_42876801-42877152; species=papHam
TGGCTTCAGCCCCTAAAATGCTTCTAGGACCTAGGGGAGCTGAGGGGCAGTTGGAAATCCAGCTGGATTCTCAGGGTTCCCGCTTCCTGGGGGTGAGGCAGTGAACTGCACCCCTCAGACAGGGGCGCCTCTAGGGGCGCAATCTCCCATCCTAGGCGGTTGTCCCGTCTCTGGGCCACGGATTCAGCACCATGGCCAGGGCCCAGAGGCAGGTCCTGCCGGGGCCTAAGCGGCACCACTGCCTGACACTCTGACTCCTGTTCTTCCTGGAAGATCCTTTTGTTCCACTCGTTCTTTTTCCAGATGGAAAAACAGATTCCATGAAGAAAAAGGGCCTTGAAACCCAAAGAC
>gene=chr20_42876801-42877152; species=ponAbe
TGGCCCCAGCCCCTAAAATGCTTCTAGGACCTAGGGGAGCTAAGGGGCAGTTGGAAATCCAACTGGATTCTCAGGGTTCCCGCTTCCTGGGGGTGAGGCTGTGAACTGCACCCCTCAGACAGGGGCGCCTCTAGGGGCGCAATCT-CCACCCTGGGCGGTTGTCCCGTCTCTGGGCCACGGATTCAGCACCATGGCCAGGGCCCAGAGGCAGGTCCTGCAGGGGCCTAAGTGGCACCACTGCCTGACCCTCTGACTCCTCTTCTTcctggaagatccttttattccattcgttcattttccagatggaaaaacagattgcatgaagaggaagagccttggaacccaaagAC
>gene=chr20_42876801-42877152; species=rheMac
TGGCTTCAGCCCCTAAAATGCTTCTAGGACCTAGGGGAGCTGAGGGGCAGTTGGAAATCCAACTGGATTCTCAGGGTTCCCGCTTCCTGGGGGTGAGGCAGTGAACTGCACCCCTCAGACAGGGGCGCCTCTAGGGGCGCAATCTCCCATCCTAGGCGGTTGTCCCGTCTCTGGGCCACGGATTCAGCACCATGGCCAGGGCCCAGAGGCAGGTCCTGCCGGGGCCTAAGCGGCACCACTGCCTGACACTCTGACTCCTGTTCTTcctggaagatccttttgttccactcgttctttttccagatggaaaaacagattccatgaagaaaaagggccttgaaacccaaagAC
>gene=chr20_42893009-42893282; species=hg19
AAGCTCCTTCCATCCCTGAACATCCTGGCTCTATTGAGGCCAACTCAGCTTCTCTTGGCCCTGTCCTGCCCCCAGGCCAAGATCTTGGAGCATGATGATGTGAGCTACCTGAAGAAGATCCTCGGGGAACTGGCCATGGTGCTGGACCAGATTGAGGCGGAGCTGGAGAAGAGGAAGCTGGAGAACGAGGGTGGGTGCCAGCCCTGGGGGAGGTGGGGGCTGCAGCCCACCCAGCCTACTCTTCCCCTGCCCAGTCTCAGCCTCTTTTTTCCG
>gene=chr20_42893009-42893282; species=bosTau
AAGATTCTTCCATCCCTGCTCATCTTTGCCCTATTGAAGCCAACTCAGCTCCTCTAGCTCCTGTCCTGCCCACAGGCCAAGATCTTGGAACACGATGACGTGAGCTACCTGAAGAAGATCCTGGGGGAGCTGGCCATGGTTCTGGACCAGATCGAGGCTGAGCTGGAGAAGAGGAAGCTTGAGAACGAGGGTGGGTGCCAGTTCTGGCGTGAGTGCTGG----AGCACATCCAGCCCACCCTGTCT-------GTCTCAGCATCTTT--TCCC
>gene=chr20_42893009-42893282; species=calJac
AAGCTCCTTCCATCCTTGGACCTCCTGGCTCTATTGAAGCCAACTCAGCTTTTCTTGGCCTTGTCCTGCCCCCAGGCCAAGATCTTGGAGCATGATGATGTGAGCTACCTGAAGAAGATCCTCGGGGAGCTGGCCATGGTGCTGGACCAGATCGAGGCCGAGCTAGAGAAGAGGAAGCTGGAGAACGAGGGTGGGTGTCAACCCTGGGGGGGGTGGGGGCTGCAGCCCACC-AGCCTACTTTGCCCCCACCCAGTCTCAGCCCCTTTTTTCCC
>gene=chr20_42893009-42893282; species=canFam
CAGCTCCTTCCATCTCTGGTTATCCAGGCTCAGTGGAAGCCAACTCAACTCCCCTGGTTCCTATCTTGTCCCCAGGCCAAGATCCTGGAGCACGATGATGTGAGCTACCTAAAGAAGATCCTTGGGGAGTTGGCCATGGTGCTGGACCAGATCGAGGCGGAGCTGGAGAAGAGGAAGCTGGAGAATGAGGGTGGGTGCCAGCTCTGGGGTGGGTGCTGG----AGCCTCTTCAGCCCA-CCCACCCCTGCCCAATTCCAACCCCTTT--ATCC
>gene=chr20_42893009-42893282; species=equCab
AAGATCCTTCCATCCCTGATGATCCCAGCTCTCCTGAGGGCAACTCAGCTCCTCTGGCTCCTGTCTTGCCCCCAGGCCAAGATCCTGGAGCACGACGACGTGAGCTACCTGAAGAAGATCCTCGGGGAGCTGGCCATGGTGCTGGACCAGATCGAGGCGGAGCTGGAGAAGAGGAAGCTCGAGAACCAGGGTGGGTGCCAGCCCTGGGGTGGGTGCTGG----AGCCCACTCAGCC---CCTGCCCCTGCCC-GTCCCAGCTTCTTTTCTCCC
>gene=chr20_42893009-42893282; species=gorGor
-------------CCCTGAACATCCTGGCTCTATTGAGGCCAACTCAGCTTCTCTTGGCCCTGTCCTGCCCCCAGGCCAAGATCTTGGAGCACGATGATGTGAGCTACCTGAAGAAGATCCTCGGGGAGCTGGCCATGGTGCTGGACCAGATTGAGGCGGAGCTGGAGAAGAGGAAGCTGGAGAACGAGGGTGGGTGCCAGCCCTGGGGGAGGTGGGGGCTGCAGCCCACCCAGCCTACTCTTCCCCTGCCCAGTCTCAGCCTCTTTTTCCCC
>gene=chr20_42893009-42893282; species=panTro
AAGCTCCTTCCATCCCTGAACATCCTGGCTCTATTGAGGCCAACTCAGCTTCTCTTGGCCCTGTCCTGCCCCCAGGCCAAGATCTTGGAGCATGATGATGTGAGCTACCTGAAGAAGATCCTCGGGGAACTGGCCATGGTGCTGGACCAGATTGAGGCGGAGCTGGAGAAGAGGAAGCTGGAGAACGAGGGTGGGTGCCAGCCCTGGGGGAGGTGGGGGCTGCAGCCCACCCAGCCTACTCTTCCCCTGCCCAGTCTCAGCCTCTTTTTTCCG
>gene=chr20_42893009-42893282; species=papHam
AAGCTCCTTCCATCCCTGAACATCCTGGCTCTATTGAGGCCAACTCAGCTTCTCTTGGCCCTGTCCTGCCCCCAGGCCAAGATCTTGGAGCACGATGATGTGAGCTACCTGAAGAAGATCCTTGGGGAGCTGGCCATGGTGCTGGACCAGATCGAGGCCGAGCTGGAGAAGAGGAAGCTGGAGAACGAGGGTGGGTGCCAGCCCTGGGGGAGGTGGGGGCTGCAGCCCACCTAGCCTACTCTGCCCCTGCCCAGTCTCAGCCTCTTTTTTCCC
>gene=chr20_42893009-42893282; species=ponAbe
AAGCTCCTTCCATCCCTGAACATCCTGGCTCTATCGAGGCCAACTCAGCTTCTCTTGGCCCTGTCCTGCCCCCAGGCCAAGATCTTGGAGCACGATGATGTGAGCTACCTGAAGAAGATCCTCGGGGAGCTGGCCATGGTGCTGGACCAGATCGAGGCCGAGCTGGAGAAGAGGAAGCTGGAGAACGAGGGTGGGTGCCAGCCCTGGGGGAGGTGGGGGCTGCAGCCCACCCAGCCTACTCTTTCCCTGCCCAGTTTCAGCCTCTTTTTTCCC
>gene=chr20_42893009-42893282; species=rheMac
AAGCTCCTTCCATCCCTGAACATCCTGACTCTATTGAGGCCAACTCAGCTTCTCTTGGCCCTGTCCTGCCCCCAGGCCAAGATCTTGGAGCACGATGATGTGAGCTACCTGAAGAAGATCCTTGGGGAGCTGGCCATGGTGCTGGACCAGATCGAGGCCGAGCTGGAGAAGAGGAAGCTGGAGAACGAGGGTGGGTGCCAGCCCTGGGGGAGGTGGGGGCTGCAGCCCACCTAGCCTACTCTGCCCCTGCCCAGTCTCAGCCTCTTTTTTCCC
>gene=chr20_43025146-43025400; species=hg19
TATCCCCTGGAATCTGCTGCCTCTTGAGCTGGGGCCCGACAGCAAGTGAGCAGAGGTAAAGAACAGCTGCTAAATTGATGGCATTGAGGCTAGTGCTTGTTCATGGCTGGGTGTGTGGTACCTGGAGCTGTCCTGAGCAGGGGTCCTGATTCCAACTGATTATGTGGCCAGTGTGTCATGCAATCAATGACCAATGACAGTGATTGCTACTATTGTACTGTATGCCTACACGTGGtcatttaatgcttgaacca
>gene=chr20_43025146-43025400; species=bosTau
tTTCCCCTGGGATCTGGAACATGTTGAGCTGGGGTCTGACAGCCCCA-----GAGATAAAGAAGGGCTGCAGAGTTGATGGCAAAGAGGCCAGGGTGAGCTCAGGGCTGGGCCAGCTGTCCCTGGAGTTCTCTTGTGCAGGGGTCCTGATTCCAGCTGACTTTGTAGCCA--AGGTCAAGGAGTCAGTC-------CCAGCAGTCACTGCTATTGCCCTGTATGCCTACACTTGGCCATTTCATGCCCACACCA
>gene=chr20_43025146-43025400; species=calJac
TATCTCCCAGGATCTGCTGCCTCTTGAGCTGGGGCCTGACAGCAGGTGAGCAGAGGTAAAGAACGGCTGCTAAGTCGATGGCACTGAGGCCAGAGCTTGTTCATGGCTGGGTGTGCAGTACCTGGAGCTGTCCTAAGCAGGGGTCCTGATTCCGACTGATTATGTGGCCAGTGTGTCATGGAGTCAATGACCAATGACAGTAACTGCTACTGTtgtactgtgcgcctacatccagttgtttaatgcttgaacca
>gene=chr20_43025146-43025400; species=canFam
TATCTGCTAAGAGCCACCATATGTCAAG-TGGGGTCAGATAGCCCAT-----GAGAGCAAAAGTGGCTGCTGAGCTGATGGCACCGAGGCAAGGGTTTGTCCATGGCTGGGCAGGCCATCCCCGGAGTTCTCCTGAGCAGGGGTCCTGATTGCCACCAATTGTATGACTAGTGCGTCAAGGAGTCAACCACCAGCGATGATAATTGCCCCTGTTGCACCAGATGCCTACACTTGGtcatttaatgtctacacca
>gene=chr20_43025146-43025400; species=equCab
CATCCCCTGGGAGCTGTCACATGTTAAGCTGGGGTCTGACAGCCCAA-----AAGAGAGAGAAAGGCCGCTGAGTTGATGGCACAGAGGCCAGGGTTTGTTCATGGCTGGGCAGGCCGTCCCTGGAGCTCTCCTGTGCGCAGGCCCTGATTCCAATGGACAATGTGGCCAGTGGGTCAAGGAGTCAACCACCAATGACAATAATcattgctgttgcatggtatgcctacactctgtcatttaatgccctcactg
>gene=chr20_43025146-43025400; species=gorGor
TATCCCCTGGAATCTGCTGCCTCTTGAGCTGGGGCCTGACAGCAGGTGAGCAGAGGTAAAGAACAGCTGCTAAATTGATGGCATTGAGGCTAGTGCTTGTTCATGGCTGGGTGTGTGGTACCTGGAGCTGTCCTGAGCAGGGGTCCTGATTCCAACTGATTATGTGGCCAGTGTGTCATGGAATCAATGACCAATGACAGTAATTGCTACTATTGTACTGTATGCCTACACGTGGtcatttaatgcttgaact-
>gene=chr20_43025146-43025400; species=panTro
TATCCCCTGGAATCTGCTGCCTCTTGAGCTGGGGCCTGACAGCAGGTGAGCAGAGGTAAAGAACAGCTGCTAAATTGATGGCATTGAGGCTAGTGCTTGTTCATGGCTGGGTGTGTGGTACCTGGAGCTGTCCTGAGCAGGGGTCCTGATTCCAACTGATTATGTGGCCAGTGTGTCATGGAATCAATGACCAATGACAGTAATTGCTACTATTGTACTGTATGCCTACACGTGGtcatttaatgcttgaacca
>gene=chr20_43025146-43025400; species=papHam
TATCCCCTGGAATCTGCTGCCTCTTGAGTTGGGGCGTGACAGCCAGTGAGCCAAGGTAAAGAACGGCTGCTAAATTGATGGCATTGAGGCCAGACCTTGTTCATGGCTGGGCATGCGGTACCTGGAGCTGTCCTGAGCAGGGGTCCTGATTCCAACTGATTATGTGGCCAGTGT-TCATGGAGTCAATGACCAATGACAGTAATTGCTACTGTTGTACTGTGTGCGTACACCTGGtcatttaatgcttgaatca
>gene=chr20_43025146-43025400; species=ponAbe
TATCCCCTGGAATCTGCTGCCTCTTGAGCTGGGGCCTGACAGCAGGTGAGCAGAGGTAAAGAACGGCTGCTAAATTGATGGCATTGAGGCCAGTGCTTGTTCGTGGCTGGATGTGCGGTACCTGGAGCTGTCCTGAGCAGGGGTCCTGATTCTGACTGATTATGTGGCCAGTGTGTCATGGAGTCAATGACCAATGACAGTAATTGCTACTGTTGTACTGTGTGCCTACACCTGGtcatttaatgcttgaacca
>gene=chr20_43025146-43025400; species=rheMac
TATCCCCTGGAATCTGCTGCCTCTTGAGTTGGGGCCTGACAGCCGGTGAGCCGAGGTAAAGAACGGCTGCTAAATTGATGGCATTGAGGCCAGACCTTGTTCATGGCTGGGCGTGCGGTACCTGGAGCTGTCCTGAGCAGGGGTCCTGATTCTGACTGATTATGTGGCCAGTGT-TCATGAAGTCAATGACCAATGACAGTAATTGCTACTGTTGTACTGTGTGCTTACACCTGGtcatttaatgcttgaatca
>gene=chr20_43405674-43405973; species=hg19
ACGTCCCTCATCAGACTCCTTGAGTCCCGGGGCACTTCAATCTTCACTTCTCTTGGGGTAACTATTCCATGGCACCTTGAAACACAGTTCTCATCCACCTAGTCGATGTCAGTGTTTACAGCGTGAGCTCATTCGTCATTTACTTCCATTCAGCACCAGGGATAGCGCCCACACTGCCCATCCCCACTGAAAGTGTGTTAAATTGAATTGGCTTTAGGATGTGTCCCCAAGAAAAATGGAAATTCTCTCTGGTAAAGAAAACAAGTAGATGTCACTCTGCTGTTTATACTTGAATATGA
>gene=chr20_43405674-43405973; species=bosTau
CCTTCTCTGATCAAACTCTCTGAGTCCCGGGGCACTTT-GTCTTCACTTTTATT-GGGTATCTATTCCACTTCACCTTGAAATACAGTCCTTGGTCACCTACTTGATATCT-TGTCTGCTGTATAAGCTCATTCCGCCTTCATTTCCCTTCAGAACCATGGACAGCACCCACATTGCCCAT-CCTACTAACAGTGTGTTTAATTGAATTGCTTTTAGAA--CATCCTCAAGAAAAGTGTAAAT--CCTCCAGTAAAGAAAACAAGTGAGTCTCATTCAGTTGTCCGT-ACTGAGTATGA
>gene=chr20_43405674-43405973; species=calJac
ACGTCCCTCATCAGACTCCTTGAGTCCCAGAGCACTTCAATGTTCACGTCTCTTGGGGTAACTATTCCACAGCACCCTGAAACACAGTTCTCATCCACCTAGATGATGTCTCCGTTTACAGCCTGAGCTGATTCCTCACTTACTTCCATTCAGCACCAGGGACAGCACCCATACTGCCCATCCCCACTGAAAGCGAGCTAAATTGAATTGGCTTTAGGATGTAGCCCCAATAAAAATGCAAAT--TCTCTGGT-----AAACAAGTAGATCTCACTCTGCTGTTTATACTTGAATATAA
>gene=chr20_43405674-43405973; species=canFam
acttccccgatcaggcTCCCTGAGTCCCGGGCCACTTC-ATCTTCACCTCT-CCTGGGTATCTACTCCACTGCATCTCAAAACACAGTCCTCAGTCACCTAGTTGGTACATGTGTTTACAATGTAAGCTTGTTCTTCCCCTACACCCCTTCAGCACCTAGGACAGCACCAACACTGCCCAT-CCCATGAGGA--GTAATTAATTGAATTGGCTTTAGGATGTGTCCCCAAGAAAAAGGCAAAT--TCTCCAATAAAGAAAACAGGTAAGTTTCAGTCAGTTGTTTATACCTGAATGTGA
>gene=chr20_43405674-43405973; species=equCab
ACTTCCCTGATCAGACTCCTCGAGTCCCGGGGCACTTC-ATCTTCACGTCTATTGGGGTATCTATCCCACTACACCTCGAAATACAGTCTTCAGTCACCTAGCTGACGTCAGTGTCTACAGTGGAAGCTCGTTCTGCGTTTACTTCCCTTCAGCACCTAGGACAGCACTCACATTACCCAT-CCCACTAACAGTGTGTTCGACTGAATTGGCTTTAGGATGTGTCCCCAAGAAAAATGCAAAT--TTTCCAGTAAAGAAAACAAGTAAATCTCACTCAATTGTTTATACCTGAATACGA
>gene=chr20_43405674-43405973; species=gorGor
-----------------------------------------------------------------------------------------------------------------------------------------------------------------------------------------------------------------------------------------------------------------------------------------------------------
>gene=chr20_43405674-43405973; species=panTro
ACGTCCCTCATCAGACTCCTTGAGTGCCGGGGCACTTCAATCTTCACTTCTCTTGGGGTAACTATTCCACGGCACCTTGAAACACAGTTCTCATCCACCTAGTCGATGTCAGTGTTTACAGCGTGAGCTCATTCGTCATTTACTTCCATTCAGCACCAGGGATAGCGCCCACACTGCCCATCCCCACTGAAAGTGTGTTAAATTGAATTGGCTTTAGGATGTGTCCCCAAGAAAAATGGAAATTCTCTCTGGTAAAGAAAACAAGTAGATGTCACTCTGCTGTTTATACTTGAATATGA
>gene=chr20_43405674-43405973; species=papHam
ACGTCTCTCATCAGACTCCTTGAGTCCTGGGACATTTTAATCTTCACTTCTCTTGGGGTAACTATTCCACGGCACCTTGAAACACAGTTCTCATCCATCTAGTCGATGTCTGTGTTTACAGCATGAGCTCATTCGTCATTTACTTCCATTCAGCACCAGGGATAGCGCCCACACTGCCCATCCCCACTGAAAGTCTGTTAAATTGAATTGGCTTTAGGATGTGTCCCCAAGAAAAATGTAAATTCTCTCTGGTAAAGAAAACAAGTAGATCTCACTCTGCTGTTTATACTTGAATATGA
>gene=chr20_43405674-43405973; species=ponAbe
ACGTCCCTCATCAGACTCCTTGAGTCCCGGGGCACTTAAATCTTCACTTCTCTTGGGGTAGCTATTCCACGGCACCTTGAAACACAGTTCTCATCCACCTAGTTGATGTCTGTGTTTACAGCATGAGCGCATTCCTCA-----------TCAGCACCAGGGACAGCGCCCACATTGCCCATCCCCGCTGAAAGTGTGTTAAATTGAATTGGCTTTAGGATGTGTCCCCAAGAAAAATGTAAATTCTCTCTGGTAAAGAAAACAAGTAGATCTCACTCTGCTGTTTATACTTGAATATGA
>gene=chr20_43405674-43405973; species=rheMac
ACGTCTCTCATCAGACTCCTTGAGTCCTGGGGCATTTTAATCTTCACTTCTCTTGGGGTAACTATTCCACGGCACCTTGAAACACAGTTCTCATCCACCTAGTCGATGTCTGTGTTTACAGCATGAGCTCATTCGTCATTTACTTCCATTCAGCACCAGGGATAGCGCCCACACTGCCCATCCCCACTGAAAGTCTGTTAAATTGAATTGGCTTTAGGATGTGTCCCCAAGAAAAATGTAAATTCTCTCTGGTAAAGAAAACAAGTAGATCTCACTCTGCTGTTTATACTTGAATATGA
>gene=chr20_43408828-43409157; species=hg19
aacatctccaaaattaagatgtgaatggcaaccagtggcatgtcagagttaaattctgacatgttttagctcccttggtggtatataaagttgtgacttgcaactgaaggcctctaaaatgcgattaagtCCACAGCAAAGAACTGGCGTGTGCAGGAACTGTCCGTGGTGCTGACTGAGCACAGAGGACTGGGCCTGCCTAGGGCAGAGGTGGGGCTCACAAGGGAGATTTTAGAACTACGAAGCATCCCTATCTGTGGTTGTTTTCAAACCACAATTCCTTCCCACTGGCTTGCTGGTGCCTGAAATTCCACCCTCAAAGAATCATC
>gene=chr20_43408828-43409157; species=bosTau
gacatctatgaaattaagatgtgaaagacaactg--agcatgtcagagttaaattctgacattttttttctcttttggtaatacataAAGTTGTGA--TGTAA------------------------------TAGCTGACAGCCAAATGCAGAGGGAACTGTCCATGGTGCTGATTGGG-GCGGGGTTCTGGGCTTG-CTGAGGCAGAGGTAGTGCTCACTGGGGAGACCTCAGAACCAAGTAA---CCCTATCCCCTGTTGTTTCAGAACCACAGTCCCTTCCCACAGGCTTGTTGATGTCTCCAATTCCA--------------CC
>gene=chr20_43408828-43409157; species=calJac
A-CATCTCCAAAATTAATATGTGAATGGCACCAAAAGGCATGTCAGAAGTATATTCTGACAT---------------------------------------------------------------------------------------------------------------------------------------------------------------------------------------------------------------------------------------------------------------------------
>gene=chr20_43408828-43409157; species=canFam
AACGCCTTTGAAATTAAGGTGTGAATGACAACCAATGGCAAGTC--AGTCGAAGTC-------------------TGATGGTATATAAAATTGTGGTTAGGAATTGAAGACTTCTTAGATATTACTGA--ACAGACCGAAGAACGAGATGTGCTGGGAACTGTCCGTGGTGCTGACCAAGTGCAGAGGCTTTGGCTTGCCTGCGGCAGAGGTGGAGCTCACGGGGGAGACCTCAGAACAA---------GCCCATCCCTGTCGTTTTTAAGCCACAATTTCTTTCCACTGGCTTGATGATATCTCAAATCCCC--------------CC
>gene=chr20_43408828-43409157; species=equCab
aacatctctgaaattaagatactaatgacaaccaatggcatgtcagagttaaattctgtcacgttttatatctcttggtggtacataaagttgtgacgtgcagttgaaggcttcgtagatGCTGCTAAGTACATAGCAAACAGCCAGATGCACGGGAAGCTGTCCGTGGTGCTGACCAGGCGCTGAGGCCTGGGCTCGCCTGGGGCGGAGGTGGAGCCCACAGGGGAGACCTCAGAACAAGGCAA---ACCAATCCTATGTTGTTTTTAA---ACAATCCCTTCCCACAGGCTTGCTGATGTCTCAGATTCCA--------------TC
>gene=chr20_43408828-43409157; species=gorGor
aacatctccaaaattaagatgtgaatggcaaccagtggcatgtcagagttaaattctgacatgttttagctcccttggtggtatataaagttgtgacttgcaactgaaggcctctaaaatgcgattaagtCCACAGCAAAGAACTGGCGTGTGCAGGAACTGTCCGTGGTGCTGACTGAGCATAGAGGACTGGGCCTGCCTAGGGCAGAGGTAGGGCTCACAAGGGAGATTTTAGAACTAGGAAGCATCCCTATCTGTGGTTGTTTTAAAACCACAATTCCTTCCCACTGGCTTGCTGGTGCCTGAAATTCCACCCTCAAATAATCACC
>gene=chr20_43408828-43409157; species=panTro
aacatctccaaaattaagatgtgaatggcaaccagtggcatgtcagagttaaattctgacatgttttagctcccttggtggtatataaagttgtgacttgcaactgaaggcctctaaaatgcgattaagtCCACAGCAAAGAACTGGCGTGTGCAGGAACTGTCCGTGGTGCTGACTGAGCATAGAGGACTGGGCCTGCCTAGGGCAGAGGTGGGGCTCACAAGGGAGATTTTAGAACTACGAAGCATCCCTATCTGTGGTTGTTTTCAAACCACAATTCCTTCCCACTGGCTTGCTGGTGCCTGAAATTCCACCCTCAAAGAATCATC
>gene=chr20_43408828-43409157; species=papHam
---------------AAGATGTGAATGGCAACCAATGGCAtgtcagagttaaattctgacatgttttagcttccttggtggtatataaagttgtgacttgcaactgaaggcctctaaaatgcaattaagtCCACAGCAAAGAACCAGTGCGTGCAGGAACTGTCCGTGGTGCTGACTGAACAGAGAGGACTGGGCCTGCCTAGGGCGAAGGTGGGGCTCACAAGGGAGATTTTAGAACTACGAAGCATCCCTATCTGTGGTTGTTTTTAAACTACAATTCCTTCCCACTGGCTTGCTGATGCCTGAAATCCCACCCTCAAAGAATCACC
>gene=chr20_43408828-43409157; species=ponAbe
agcatctccaaaattaagatgtgaatggcaaccaatggcaagtcagagttaaattctgacatgttttagctcccttggtggtatataaagttgtgacttgcaactgaaggcctctaaaatgcgatcaagtCCACAGCAAAGAACTGGCGTGTGGAGGAACTGTCCGTGGTGCTGACTGAGCACAGAGGACT-----------GGGCAGAGGTGGGGCTCACAAGGGAGATTTTAGAACTACGAAGCATCCCTATCTGTGGTTGCTTTAAAACCACAATTCCTTCCCACTGGCTTGCTGGTGCCTGAAATTCCACCCTCAAAGAATCACC
>gene=chr20_43408828-43409157; species=rheMac
---------------AAGATGTGAATGGcaaccaatggcatgtcagagttaaattctgacatgttttagcttccttggtggtatataaagttgtgacttgcaactgaaggcctctaaaatgcaattaagtCCACAGCAAAGAACCAGTGCGTGCAGGAACTGTCCGTGGTGCTGACTGAACAGAGAGGACTGGGCCTGCCTAGGGCGAAGGTGGGGCTCACAAGGGAGATTTTAGAACTACGAAGCATCCCTATCTGTGGTTGTTTTTAAACTACAATTCCTTCCCACTGGCTTGCTGATGCCTGAAATCCCACCCTCAAAGAATCACC
>gene=chr20_44143880-44144116; species=hg19
cactttgatcatctatcatttgtattaggtattgtatgtctctctcccattagcatcttaatttcacaaaggcagggtctcaggctctttgctttaacctcagcacctaggacagtgcctggcacataactatgtgcccaacatatgtctgatgaagtgaatTGAACTGAATTGACTCTCAATCCGGTAAGGTAAGAAATGGGCTCTGTTTGTGCTGCATCACCTCCCCCACCACC
>gene=chr20_44143880-44144116; species=bosTau
----------------------------------------------------------------------------------------------------------------------------------------------------------------------------------------------------------------TTTGTGTTGCCCCCCC------------
>gene=chr20_44143880-44144116; species=calJac
cactttgatcatctatcatgtgtattagctattgtatgtctctctctcattagaatttcagtttcacaaaggaagggtcttaggctccttgctctaacctcagcacctagcacagtgcctggcacat-actatgtgcccaacatatgtctgatgaagtgaattgaatTGAATCGACTCTCAATCTGGTAAGGTAAGAAATGGGCTCTCTTTATGCTGTACTGCCTCCCCTAC--CC
>gene=chr20_44143880-44144116; species=canFam
--------------------------------------------------------------------------------------------------------------------------------------------------------------------------------------------------------------------------------------------
>gene=chr20_44143880-44144116; species=equCab
c-cttttactgtctgttacgtgtattaggtattttctgtttctctcccactggaaaattaattccacaaaggcaaggtctttgactcattgctttagcctccacatctaggacagtggctggcacat-catacatgcctcatatatatttgatgaactgaatT-----G-ATTGACTCCTTATCCTATGAGATAAGAAATGGGCTCTCTTTGTGCTGC------------------
>gene=chr20_44143880-44144116; species=gorGor
cactttgatcatctatcatgtgtattaggtattgtatgtctctctcccattagcatcttaatttcacaaaggcagggtcttaggctcgttgctttaacctcagcacctaggacagtgcctggcacat-actatgtgcccaacatatatctgatgaagtgaatTGAACTGAATTGACTCTCAATCCGGTAAGGTAAGAAATGGGCTCTGTTTGTGCTGCATCACCTCCCCCACCACC
>gene=chr20_44143880-44144116; species=panTro
cactttgatcatctatcatgtgtattaggtattgtatgtctctctcccattagcatcttaatttcacaaaggcagggtctcaggctctttgctttaacctcagcacctaggacagtgcctggcacataactatgtgcccaacatatgtctgatgaagtgaatTGAACTGAATTGACTCTCAATCCGGTAAGGTAAGAAATGGGCTCTGTTTGTGCTGCATCACCTCCCCCACCACC
>gene=chr20_44143880-44144116; species=papHam
cactttgatcatctatcatgtgtattaggtattgtatgtctctctcccattagcatcttaatttcacaaaggcagggtcttaggctccttgctttaaccccagcacctaggacagtgcctggcacat-actatgtgcccaacatatatctgatgaaGTGACTTGAACTGAATTGACTCTCAATCCAGTAAGGTAAGAAATGGGTTCTGTTGGTGCTGCACCACCTCCCCCACCACT
>gene=chr20_44143880-44144116; species=ponAbe
cactttgatcatctatcatgtgtattaggtattgtatgtctctctcccattagcatcttaatttcacaaaggcagggtcttaggctctttgctttaaccccagcacctaggacagtgcctggcacat-actatgtgcccaacatatatctgatgaagtgaatTGAACTGAATTGACTCTCAATCCGGTAAGGTAAGAAATGGGCTCTGTTTGTGCTGCATCACCTCCCCCACCACC
>gene=chr20_44143880-44144116; species=rheMac
cactttgatcatctatcatgtgtgttaggtattgtatgtctctctcccattaacatcttaatttcacaaaggcagggtcttaggctccttgctttaaccccagcacctaggacagtgtctggcacat-actatgtgcccaacatatatccgatgaaGTGACTTGAACTGAATTGACTCTCAATCCAGTAAGGTAAGAAATGGGTTCTGTTGGTGCTGCACCACCTCCCCCACCACT
>gene=chr20_44655933-44656258; species=hg19
GGGTATCCAAAAAACCAAGTGGCAGCGATACTTGATTGGTAGGTCCCTCAGAGGCACTTTTGAGTCAGCTGCTGAAAACTCCACGGTTGACCCAATCTGAAGCCACTGACAAATTGTATTAATACAAGTAAAGCTGAGCCCTGGATCCTGTCCATGGTCCTGAAAAAAGTCCTGTCCTATACCCCGGTCTCCAGGGATATGAATGGCTCTTTAGGATTTTTGCAGGTTTTCTGGAGGCTTCCCCTTCAGTTGCAAGCCAAGAGTCCATTCTAGCCCTGCACCTCTGAAGCCTGAGCACAAGAAAAGGAATAAAGCACATCTCAGA
>gene=chr20_44655933-44656258; species=bosTau
CAGTGTCCATAAAATCCAGTGAAGGGGTTATTTTACTGGAGGATGCCTCAGAGTCCCACTTCAGTTAGCTGCTGAAGACTCGGTGGTTGATCCAATCTGAAGCCAGCGACACA-----TGGGTACAACAGAATCTGAGCCGCAGGCCCTGTCCATGGTCCTG-AAAAACTCATGTCCTAGAACTGGATCGCTAGAGGTGCAGATTATTTTTTAGGACCCTTGAAGATCTTCTG---GGCCCACCTCCAGTTGCAAGCTGAGAGGCCACTCTGGCCCTGCACCTATAAAGCCTGAGCACAAGAAAAGGGAGAGAGTTCATCTCCAA
>gene=chr20_44655933-44656258; species=calJac
GGGTATCCAAAAAACCAAGTGGCAGCGATACTTGGTTGGTAGGTCCCTCAGAGGCATCTTTGAGCCAGCTGCTGAAGACTCCACGGTTGACCCAAACTGAAGCCACTGACAAATT-TATCAATACAAGTAAAGCGGAGACCTGGGTCCTGTCCATGGTTCTG-AAAAAGTGCTGTCCTGTATTCTGGTCTCCAGGTATATGAATGGCTCTTTAGGATCCTTGCAGGTTTTCTGGAGGCTTCCCCTTCAGTTGCAAGCCAAGAGTCCATTCTAGCCCTGCACTTCTGAAGCCTGAGCACAAGAAAAGGAAGAAAGCGCATCTCAGA
>gene=chr20_44655933-44656258; species=canFam
CAGCATCCATAAACCCTGGTGGTAGTGATACCTTAGTGGTGGGTCCCTCCGAA-CCTCTTTCAGTCAGCTGCCAAAGACT--GTGATTGACCTGATCTGAAGCCACTGACAAA-----TATGTGCAA-GGACTCTGAGCAGCGGGTCCTGTCAATGGCCCTG--TAAAGTCATGTCCTAGAATGGGGTCTCTAGTCATGTGGACAGTTTTTTAGGACCCTTGAAG-TCTTCTG---GGCCTACTTCCAGTTGCCAGCTGAGGGGCCCCTTCAGTCCTGCACCTCTGAAGCCTGGCCACCAGAAAGGGGAGAGAGCTCATCTCAGA
>gene=chr20_44655933-44656258; species=equCab
GAGGGTCCGCAAAACCCAGTGGCTGTGATATTTTATTGGTGGATCCCTCACGG-GCCCCTTTTGTCACCAGCCCAAGACTCCATGGTTGACCCAATCTGAAAGCACTGCCAAA-----TGTATACAACAGACTCTGTGTGGTGGGCCCTGTCCGTGGTTCAG--AAGCATCAAATCCTATAACTGGTTCTCCAGTCATATAGACGGCTTTTTAGGACCTTTGAAGGTTTTCTG---GGCCCACCTTCAGTTGCGAGCCAAGAGGCTGCTCCAGTCCTGCAGCCCTGAAGCCTGACCACAAGAAAAGGGAGAAACCTCATCTCAGA
>gene=chr20_44655933-44656258; species=gorGor
GGGTATCCAAAAAACCAAGTGGCAGTGATACTTGATTGGTAGGTCCCTCAGAGGCACTTTTGAGTCAGCTGCTGAAAACTCCACGGTTGACCCAATCTGTAGCCACTGACAAATTGTATTAATACAAGTAAAGCTGAGCCCTGGAT-CTGTCCATGGTCCTGAAAAAAGTGCTGTCCTATACCCCGGTCTCCAGGGATATGAATGGCTCTTTAGGATTTTTGCAGGTTTTCTGGAGGCTTCCCCTTCAGTTGCAAGCCAAGAGTCCATTCTAGCCCTGCATCTCTGAAGCCTGAGCACAAGAAAAGGAAGAAAGCACATCTCAGA
>gene=chr20_44655933-44656258; species=panTro
GGGTATCCAAAAAACCAAGTGGCAGCGATACTTGATTGGTAGGTCCCTCAGAGGCACTTTTGAGTCAGCTGCTGAAAACTCCACGGTTGACCCAATCTGAAGCCACTGACAAATTGTATTAATACGAGTAAAGCTGAGCCCTGGATCCTGTCCATGGTCCTGAAAAAAGTGCTGTCCTATACCCCGGTCTCCAGGGATATGAATGGCTCTTTAGGATTTTTGCAGGTTTTCTGGAGGCTTCCCCTTCAGTTGCAAGCCAAGAGTCCATTCTAGCCCTGCACCTCTGAAGCCTGAGCACAAGAAAAGGAAGAAAGCACATCTCAGA
>gene=chr20_44655933-44656258; species=papHam
GGGTATCTGAAAAACGAAGTGGCAGCGAAGCTTAGTTGGTAGGTCCCTCAGAGGCACTTTTGAGTCAGCTGCTGAAAACTCCACGGTTGACCCAATCTGAAGCCACTGACAAATTGTGTTAATACAAGTAAAGCTGAGCCCTGGATCCTGTCCATGGTCCTGAAAAAAGTGCTGCCCTATACCCCAGTCTCCAGGGATATGAATGGCTCTTTAGGATTTTTGCAGGTTTTCTGGAGGCTTCCCCTTCAGTTGCAAGCCAAGAGTCCATTCTAGCCCTGCACCCCTGAAGCCTGAGCACAAGAAAAGGAAGAAAGCACATCTCAGA
>gene=chr20_44655933-44656258; species=ponAbe
GGGTATCCAAAAAACCAAGTGGCAGCGATACTTGGTTGGTAGGTCCCTCAGAGGCACTTTTGAGTCAGCTGCTGAAAACTCCACGGTTGACCCAATCTGAAGCCACTGACAAATTGTATTAATACAAGTACAGCTGAGCCCTGGATCCTGTCCATGGTCCTGAAAAAAGTGCTGTCCTATACCCCGGTCTCCAGGGATATGAATGGCTCTTTAGGATTTTTGCAGGTTTTCTGGAGGCTTCCCCTTCAGTTGCAAGCCAAGAGTCCATTCTAGCTCTGCACCTCTGAAGCCTGAGCACAAGAAAAGGAAGAAAGCACATCTCAGA
>gene=chr20_44655933-44656258; species=rheMac
GGGTATCTGAAAAACGAAGTGGCAGCGAAGCTTAGTTGGTAGGTCCCTCAGAGGCACTTTTGAGTCAGCTGCTGAAAACTCCACGGTTGACCCAATCTGAAGCCACTGACAAATTGTGTTAATACAAGTAAAGCTGAGCCCTGGATCCTGTCCATGGTCCTGAAAAAAGTGCTGCCCTATACTCCAGTCTCCAGGAATATGAATGGCTCTTTAGGATTTTTGCAGGTTTTCTGGAGGCTTCCCCTTCAGTTGCAAGCCAAGAGTCCATTCTAGCCCTGCACCCCTGAAGCCTGAGCACAAGAAAAGGAAGAAAGCACATCTCAGA
>gene=chr20_44658053-44658376; species=hg19
GCGGCGGGGGAGGGGGCAGCGAGGAGAGGAGGCAGCTCTGGGGTTAGAGGCGGAGCGGGGGCCACCTCCTTCAGAGAGGAGGCTGGGACTGACCCGGGCGGTGGGCGCCAGTTGCAGCCTGGAGCTCAGCTCCATTGGAATGCTCCGGGCGCTGTCCAAGGTGCTGGAATGCGCCGCGCCCGGGGGCAGAGCTGCGGGCCGGGGGATTATCGCTGCCCACGGCTTCGGGCTGACTTGGGTTAGCTAAACCGAGGAGGCGGTGGGAAGGGGATAGAAGACCTAGAATGGGCTGATGTGGAGCTCGACGGCGGGAGGAGGGCTCC
>gene=chr20_44658053-44658376; species=bosTau
GCGG---------------CGAGGAGAGGAAGCAGCTCTGGGGTTAGAGGCAGAGCGGGGGCCGCCTCCTTCGGAGGCGAGGCTGGGATTGACCCGGGCGGTGGGCGCCCAAGTCGGCCTGGAGCCCAGCTCCATTGGAATGCGCCAGGCGCCGTGCGAGGTGCTGGAATGTGCCGCACCC-GGGCCAGGACGGGGGGCCGAGGGCTTGCCACTGCCCACGGCCCGGGGCAGACGTGGGCTAGCTAAGCGGGGGAGTCAGTGGGAACGGGTTGGAAGAGCTAGAATGGGCTGACGTGGAGCTCGACGGCGGGAGGAGGGCTCC
>gene=chr20_44658053-44658376; species=calJac
GCGGCGGGGGAGGGAGCAGCGAGGAGAGGAGGCAGCTCTGGGGTTAGAGGCGGAGCGGGGGCCACCTCCTTCAGAGGGGAGGGTGGGACTGACCCAGGCGGTGGGCGCCGGCAGAAGCCTGGAATGCAGCTCCATTGGAATGCTCCGGCCGCTGTCCAAGGTGCTGGAATGCGCCGCGCCCGGGGGCAGAGCTGGGGGCCGGGGGATTGTCGCTGTCCATGGCTTCGGGCCGACTTGGGTTAGCTAAACCGAGGAGGTGGTGGGAAGGGGATAGAAGAGCTAGAATGGGCTGACGTGGAGCTCGACGGCGGGAGGAGGGCTCT
>gene=chr20_44658053-44658376; species=canFam
GCGGCGAGGGAGGGGGCGGCAAGGAGAGGAGGCAGCTCTAGGGTTAGAGGCAGAGCGGGGGCCGCCTCCTTCAGAGAGGAGGCTGAGACTGACCGGGGCGGTGGGCGCCCAAGGCGGCCTGGAGCCCGGCTCCATTGGAATGCGCCAGGCGCTGTCCGAGGTGCTGGAATGCGCCGCGCCC-CGGGCAGGGCTGGGGGCCGAGGGGTTGCCATTGCCCACAGCCCGGGGCAGACGTGGGTTAGCTAAGCGGGGGAGGCGGTGGGAAGGGGATGGAAGAGCTAGAATGGGCTGACGTGGACCTCGACGGCGGGAGGAGGGTTCC
>gene=chr20_44658053-44658376; species=equCab
GCGGCGAGGGAGGGGGCGGCGAGGAGAGGAGGCAGCTCTGGGGTTAGAGGCAGAGAGGGGGCCGCCTCCTTCAGAGACGAGGCTGGGATTGACCGGGGCGGTGGGCGCCCTCGGCGGCCTGGAGCCTTGCTCTATTGGAATGCGCCAGGCGCTGTCCAAGGTGCTGGAATGCGCCGCGCCC-GGGGCAGGGCTGGGGGCCGAGGGCTTGCCGTTGCTCGCGG-CCGGGGCAGACGTGGGTTAGCTAAGCGGAGGAGGCGGTGGGAAGGGGATGGAAGAGCTAGATTGGGCTGACGTGGAGCTCGACGACGGGAGGGGGGCTCC
>gene=chr20_44658053-44658376; species=gorGor
GCGGCGGGGGAGGGGGCAGCGAGGAGAGGAGGCAGCTCTGGGGTTAGAGGCGGAGCGGGGGCCACCTCCTTCAGAGAGGAGGCTGGGACTGACCCGGGCGGTGGGCGCCAGTTGCAGCCTGGAGCTCAGCTCCATTGGAATGCTCCGGGCGCTGTCCAAGGTGCTGGAATGCGCCGCGCCCGGGGGTAGAGCTGCGGGCCGGGGGATTATCGCTGCCCACGGCTTCGGGCCGACTTGGGTTAGCTAAACCGAGGAGGCGGTGGGAAGGGGATAGAAGACCTAGAATGGGCTGATGTGGAGCTCGACGGCGGGAGGAGAGCTCC
>gene=chr20_44658053-44658376; species=panTro
GCGGCGGGGGAGGGGGCAGCGAGGAGAGGAGGCAGCTCTGGGGTTAGAGGCGGAGCGGGGGCCACCTCCTTCAGAGAGGAGGCTGGGACTGACCCGGGCGGTGGGCGCCAGTTGCAGCCTGGAGCTCAGCTCCATTGGAATGCTCCGGGCGCTGTCCAAGGTGCTGGAATGCGCCGCGCCCGGGGGCAGAGCTGCGGGCCGGGGGATTATCGCTGCCCACGGCTTCGGGCTGACTTGGGTTCGCTAAACCGAGGAGGCGGTGGGAAGGGGATAGAAGACCTAGAATGGGCTGATGTGGAGCTCGACGGCGGGAGGAGGGCTCC
>gene=chr20_44658053-44658376; species=papHam
GCGGCGGGGGAGGGGGCAGCGAGGAGAGGAGGCAGCTCTGGGGTTAGAGGCGGAACGGGGGCCACCTCCTTCAGAGAGGAGGCTGGGACTGACCCGGGCGGTGGGCGCCGGCCGCAGCCTGGAGCTGAGCTCCATTGGAATGCTCCGGGCGCTGTCCAAGGTGCTGGAATGCGCCGCGCCCGGTGGCAGAGCTGTGGGCCGGGGGATTGTCGCTGCCCACGGCTTCGGGCCGACTTGGGTTAGCTAAACCGAGGAGGCGGTGGGAAGGGGATAGAAGACCTAGAATGGGCTGATGTGGAGCTCGACGGCGGGAGGAGGGCTCC
>gene=chr20_44658053-44658376; species=ponAbe
GCGGCGGGGGAGGGGGCAGCGAGGAGAGGAGGCAGCTCTGGGGTTAGAGGCGGAGCGGGGGCCACCTCCTTCAGAGAGGAGGCTGGGACTGACCCGGGCGGTGGGCGCCAGTTGCAGCCTGGAGCTCAGCTCCATTGGAATGCTCCGGGCGCTGTCCAAGGTGCTGGAATGCGCCGCGCCTGGGGGCAGAGCTGCGGGCCGGGGGCTTGTCGCTTCCCACGGCTTCGGGCCGACTTGCGTTAGCTAAACCGAGGAGGCGGTGGGAAGGGGATAGAAGACCTAGAATGAGCTGATGTGGAGCTCGACGGCGGGAAGAGGGCTCC
>gene=chr20_44658053-44658376; species=rheMac
GCGGCGGGGGAGGGGGCAGCGAGGAGAGGAGGCAGCTCTGGGGTTAGAGGCGGAACGGGGGCCACCTCCTTCAGAGAGGAGGCTGGGACTGACCCGGGCGGTGGGCGCCGGCCGCAGCCTGGAGCTGAGCTCCATTGGAATGCTCCGGGCGCTGTCCAAGGTGCTGGAATGCGCCGCGCCCGGTGGCAGAGCTGCGGGCCGGGGGATTGTCGCTGCCCACGGCTTCGGGCCGACTTGGGTTAGCTAAACCGAGGAGGCGGTGGGAAGGGGATAGAAGACCTAGAATGGGCTGATGTGGAGCTCGACGGCGGGAGGAGGGCTCC
>gene=chr20_44669569-44669891; species=hg19
GGGACAACCTCCTGGAATGGGACAATCTCCTAGTGTTGGACAACTCCTCCAGGATGGGAAAAGACACAGAAGTCTACAGGGTCCAGGGACTCAGATCCAAGTCCACTCCATCCACTGCTCAGAGGTGGAGGGCGGCCCCCGAGACCGCTGTCCACGGTGCTGAAACACAGCATTGCACTAATGcggtgcttctccaccttggctgcttattagaatcacttggggagcttaagaaaaaaaaaaaaaagccaatggccaggcttcatttaaattaaacgaggaactctggatatggggacctggcgtccgtgtgtttaaaagg
>gene=chr20_44669569-44669891; species=bosTau
GGGACAACCTTCTGGAATGAGACAACCTCTTAGTGTTAAACACCTTCTCTATCGTAGGACAGGACACAGAAG---AGAGGGTCTAGGGGTTCAGGTC-CATTCCCCTACATCCAGGGCTCA-----GAAGGATGGCATTTGGGACTGCTGTCCATGGTGCTGAAACAG--CATCGCAGGAAAGCAGTAGTTCTCTGCCCTGGCT-CATACTAGAGTTACTTGGTTAgctt--------tgaaaaaacgctgat-cctgggctccatcccaattaaatcaaaatctctggatatggggccctggcatctgtgt-ttttcgtgc
>gene=chr20_44669569-44669891; species=calJac
GGGACAATCTCCTGGAATGAGGCAATCTCCTAGTGTTGGACAATTTTTCCAGGATGGGAAAAGACACAGAAGTCTAGAGGGTTCAGAGGCTCAGACCCGAGTCCCCTCCATCCACTGCTCAGAAGAAGGGGGCTTCCCCTGAGACCGCTGTCCGCGGTGCTGAA--ACAGCGTGGCGTTAACGCCgtggttctcccccttggctgcttattagaattactagggtaacttaaagaaaaaaaaaaaatgccaatggccaggcttcatttaacttaaacgaggaactctggatatggggacctggcgtccatgtgtttgaaagc
>gene=chr20_44669569-44669891; species=canFam
GGGACAAATTCCTGGAATAGGACAACTTATTAGTGTTGT-CCTATTCTCTATCCTGGGAAAGATCACAGAAG---AAAGGGTCTAGGGGCTCAGATC-CATT-TCCTGAAATCTCCGGCTA-----GGACGGC---GTCAGAGACTGCTGTCCGTGGTGCTGAAACACAGCTTTGCACCAAAACGGTG---CTTTGCGGtggctgcatattaaaatcacttgggtagctt--------tgaaaaaacaccgac-tctgtgctccatcccaattaaattagaatctctggatatggggccctgggatctgtgttttttagagc
>gene=chr20_44669569-44669891; species=equCab
G-GACAACCTCCTGGAATGGGACAACCTCTTAGTTTTAAACACCTTCTCTATCATGGGAAAGGACGTAGAAG---AGAGGGTCTAGGGGCTCAGGTG--------CTGCATCCTCTGCCTG-----GAAAGGC--TGCCGGAGACTGCTGTCCATGGTTCTGAAACATAGCATTGCACTAAGGcagtggttctctgcccaggctgcaaactggaatcactttggcagctt--------tgaaaaaacactgat-tctgggctccatcccaattaaatcagaacctctggatttggggccctggcatctgtgtctttttgagc
>gene=chr20_44669569-44669891; species=gorGor
GGGACAACCTCCTGGAATGGGACAATCTCCTAGTGTTGGACAACTCCTCCAGGATGGGAAAAGACACAGAAGTCTAGAGGGTCCAGGGACTCAGATCCAAGTCCACTCCATCCACTGCTCAGAGGTGGAGGGCGCCCCCCGAGACCGCTGTCCACGGTCCTGAAACACAGCATTGCACTAATGcggtgcttctccaccttggctgcttattagaatcacttggggagcttaagaaaaaaaaaaaaa-gccaatagccaggcttcatttaaattaaacgaggaactctggatatggggacctggcgtccgtgtgtttaaaagg
>gene=chr20_44669569-44669891; species=panTro
GGGACAACCTCCTGGAATGGGACAATCTCCTAGTGTTGGACAACTCCTCCAGGATGGGAAAAGACACAGAAGTCTAGAGGGTCCAGGGACTCAGATCCAAGTCCACTCCATCCACTGCTCAGAGGTGGAGGGCGGCCCCCGAGACCGCTGTCCACGGTGCTGAAACACAGCATTGCACTAATGcggtgcttctccaccttggcggcttattagaatcacttggggagcttaagaaaaaaaaaaaaaagccaatggccaggcttcatttaaattaaacgaggaactctggatatggggacctggcgtccgtgtgtttaaaagg
>gene=chr20_44669569-44669891; species=papHam
GGGACAACCTCCTGGAATGGGACAGTCTCCTAGTGTTGGACAACTCCTCCAGGATGGGAAAAGACACAGAAGTCTAGAGGGTCCAGGGACTCAGATTCAAGTCCACTCCATCCACTGCTCAGAGGTGCAGGGCGGCCCCCGAGACCGCTGTCCACGGTGCTGAAACACAGCGTTGCACTAATGcggtggttctccaccttggctgcttattagaatcacttggggaacttaaaaaaaaaaaaaa---gccaatggccaggcttcatttaaattaaacgaggaactctggatatggggacctggcgtccgtgtgtttaaaagg
>gene=chr20_44669569-44669891; species=ponAbe
GTGACAACCTCCTGGAATGGGACAGTCTCCTAGTGTTGGACAACTCCTCCAGGATGGGAAAAGACACAGAAATCTAGAGGGTCCAGGGGCTCAGGTCCAAGTCCACTCCATCCACTGCTCAGAGGTGGAGGGCGTCCCCCGAGACCGCTGTCCACGGTGCTGAAACACAGCATTGCACTAACGCGAtgcttcaccaccttggctgcttattagaatcacttggggagcttaagaaaaaaaaaaaaa-gccaatggccaggcttcatttaaattaaacgaggaactctggatatggggacctggcgtccgtgtgtttaaaagg
>gene=chr20_44669569-44669891; species=rheMac
GGGACAACCTCCTGGAATGGGACAGTCTCCTAGTGTTGGACAACTCCTCCAGGATGGGAAAAGACACAGAAGTCTAGAGGGTCCAGGGACTCAGATTCAAGTCCACTCCATCCACTGCTCAGAGGTGCAGGGCGGCCCCCGAGACCGCTGTCCACGGTGCTGAAACACAGCATTGCACTAATGcggtggttctccaccttggctgcttattagaatcacttggggaacttaaaaaaaaaaaaaaaa-gccaatggccaggcttcatttaaattaaacgaggaactctcgatatggggacctggcatccgtgtgtttaaaagg
>gene=chr20_44685870-44686212; species=hg19
AATCCCGGGACGCCAAGCTTGTTTTGCTCAACATGCCTGGGCCTCCCCGCAACCGCAATGGTGATGAAAACTGTATCCTGGAATTAAAATTGGGGGAAAGAGGGAGGTGGACGTCAGGGAATCTGGGTCCTGTCCCTGGGATGGAAGAGCTGAGCTGTTCCTGCCTCCGGATCAGCACCTCGGACAGGGACACGGGCGCGAGAGGTCCCCTGGCAGCCGAGCGCGACCCCAATTTCGTCGGGAGGGAAGGAGACCGGGTCTTTCTCCTTGACCGGCTCTCAGACATGGAGTTTCTCGAGGTCCTCACAGAGCACCTGGACCGGGTGATGCTGGTCCGCGGCG
>gene=chr20_44685870-44686212; species=bosTau
AATCCCAGGATGCCAAGCTTGTTTTGCTCAACATGCCTGGGCCTCCCCGCAACCGCAACGGTGACGAAAACTGTATCCTGGGCTTAAAATTGGGAGGAAGAGGGAGGCGGACGTCAGGGGTCTTAGTTCCTAGCCCTGGGGAGGAAGGGCTGAGCCAGGTCGGCTTCAGAATCAGCACCTCGGACAGGGACGCGAGCCCGGC--GTTCCGCTGGCGCCTAACGGGAGCCTGATTCCAGGGGGAGGAAAGGGGAC--GGTCTTTCTCCTTGACGGGCGCTCAGACATGGAATTCCTCGAGGTTCTCACCGAGCGCCTGGACCGGGTGATGCTGGTCCGCGGCG
>gene=chr20_44685870-44686212; species=calJac
AATCCCGGGACGCCAAGCTTGTTTTGCTCAACATGCCTGGGCCTCCCCGCAACCGTAATGGTGATGAAAACTGTATCCTGGAATTAAAATTGGGGGAAAGAGGGAGGTGGACGTCAGGGAAGCTGGGTCCTGTCCCTGGGATGGAATTGCTGAACTGTTTCTGCCTCCGGATCAGCACCTCGGACGGGGACACGGGCGCGAGAGGTCCCCTGGCAGCCTAGCGCTACCCGAATTTCATCGGGAGGGAAGGAGATCGGGTCTTTCTCCTTGACCGGCTCACAGACATGGAATTCCTCGAGGTCCTCACAGAGCACTTGGACCGGGTGATGCTGGTCCGCGGCG
>gene=chr20_44685870-44686212; species=canFam
AATCCCGGGATGCCAAACTGGTTTTGC---------------------------------------------------------------------------------------------------------------------------------------------------------------------------------------------------------------------------------------------------------------------------------------------------------------------------
>gene=chr20_44685870-44686212; species=equCab
AATCCCGGGATGCCAAGCTTGTTTTGCTCAACATGCCTGGGCCTCCCCGCAACCGCAATGGTGACGAAAATTGTATCCTGGATTTAAAGCTG-GGGGAAGTGGGGGGTGGACGACAGGGGACCTGGGTCCTAG-CCTGGGATGGAAGAGCTGAGCCGTTGCTGCTTCAGGATCAGCACCTCGGACAGGGATGCGGGCCCAGC--GTTCTCTGGCGGCAGAACGCGACCCTAATTCCATCCGAAGGGAAGGGGACG-GGTCTTTCTCCTTGACGGGCGCTCAGACATGGAGTTCCTCGAGGTCCTCACCGAGCACCTGGACCGGGTGATGCTGGTCCGCGGCG
>gene=chr20_44685870-44686212; species=gorGor
A-----------------------------------------------------------------------------------------------------------------------------------------------------------------------------------------------------------------------------------------------------------------------------------------------------------------------------------------------------
>gene=chr20_44685870-44686212; species=panTro
AATCCCGGGACGCCAAGCTTGTTTTGCTCAACATGCCTGGGCCTCCCCGCAACCGCAATGGTGATGAAAACTGTATCCTGGAATTAAAATTGGGGGAAAGAGGGAGGTGGACGTCAGGGAATCTGGGTCCTGTCCCTGGGATGGAAGAGCTGAGCTGTTCCTGCCTCCGGATCAGCACCTCGGACAGGGACACGGGCGCGAGAGGTCCCCTGGCAGCCGAGCGCGACCCCAATTTCGTCGGGAGGGAAGGAGACCGGGTCTTTCTCCTTGACCGGCTCTCAGACATGGAGTTTCTCGAGGTCCTCACAGAGCACCTGGACCGGGTGATGCTGGTCCGCGGCG
>gene=chr20_44685870-44686212; species=papHam
AATCCCGGGACGCCAAGCTTGTTTTGCTCAACATGCCTGGGCCTCCCCGCAACCGCAATGGTGACGAAAACTGTATCCTGGAATTAAAATTGGGGGAAAGAGGGAGGTGGACATCAGGGAACCTGGGTCCTCTCTCTGGGATGGAAGAGCTGAGCTGTTCCTGCCTCCGGATCAGCACCTCGGACAGGGACACGGGCGCGAGAGGTCCCGTGGCAGCCGAGCGCGACCCCAATTTCGTCGGGAGGGAAGGAGACCTTGTCTTTCTCCTTGACCGGCTTTCAGACATGGAATTCCTCGAGGTCCTCACAGAGCACCTGGACCGGGTGATGCTGGTCCGCGGCG
>gene=chr20_44685870-44686212; species=ponAbe
AATCCCGGGACGCCAAGCTTGTTTTGCTCAACATGCCTGGGCCTCCCCGCAACCGCAATGGTGATGAAAACTGTATCCTGGAATTAAAATTGGGGGAAAGAGGGAGGTGGACGTCAGGGAATCTGGGTCCTGTTCCTGGGATGGAAGAGCTGAGCTGTTCCTGCCTCCGGATCAGCACCTCGGACAGGGACACGGGCGCGAGAGGTCCCCTGGCAGCCGAGCGCGACCCCAATTTCGTCGGGAGGGAAGGAGACCGGGTCTTTCTCCTTGACCGGCTCTCAGACATGGAGTTTCTCGAGGTCCTCACAGAGCACCTGGACCGGGTGATGCTGGTCCGCGGCG
>gene=chr20_44685870-44686212; species=rheMac
AATCCCGGGACGCCAAGCTTGTTTTGCTCAACATGCCTGGGCCTCCCCGCAACCGCAATGGTGACGAAAACTGTATCCTGGAATTAAAATTGGGGGAAAGAGGGAGGTGGACATCAGGGAACCTGGGTCCTCTCTCTGGGATGGAAGAGCTGAGCTGTTCCTGCCTCCGGATCAGCACCTCGGACAGGGACACGGGCGAGAGAGGTCCTGTGGCAGCCGAGCGCGACCCCAATGTCGTCGGGAGGGAAGGAGACCTTGTCTTTCTCCTTGACCGGCTTTCAGACATGGAATTCCTCGAGGTCCTCACAGAGCACCTGGACCGGGTGATGCTGGTCCGCGGCG
>gene=chr20_44858106-44858441; species=hg19
AGTCACAACCAGCGATggcactgccacttattagaagtttgaccttggatctgtcatgaaccgctttgtgcttcaatctccccattttgtgaaatgagggtggtagtattacagatctcctgagatcattttgagaattcaatttccacgtccagcaccaaggacagtgcctgaaccatgccaagaacccaataagtgcaggttgttgttGTCAACTCAAGAGGCACAGCACACCAGTATACAATGGCACAATTATGCCTCCCTCACAGAGGTGCTGAAATGGGAGAAGATACATAAAGCATCAGGCTTATGGTGGGTGCACAATATCTAGTGGC
>gene=chr20_44858106-44858441; species=bosTau
AATCACAGTCAG---Tgactcccccactc-ttagcagtttgaccttgggactgtcatgaacccctttttgcctcaatttcctcc-tttgtgaaatgagggtgagagtaccatcgtactcctgggatcgatttcagaattcaatttccatattcagcagcaaggaaagcgcctaccccatgctaagaactcagtaaaggcaggttgttGCTGTCTTCTCAGGAGGCGCTGCAGGCCTGtatacaatggcacaatcaagcctccctcacagacatactgaaatgagagacgatacacacagcatcaggctcatggtgggcgctcaataaatagtggc
>gene=chr20_44858106-44858441; species=calJac
AGTCACAATCAGTGAAgacactgccactttttagaagtttgaccttggatctgtcacgaacccctttgtgcttcaatctcctcgttttacgaaatgagggtggtagtattacaaatctcctgagatcattttgagaattcaatttccacatccagcactgaggacagtgcctggcccatgccaagagcccagtaagtgcag---gttgttgtCATCTCAGGAGGCACGGCACGCCAGTATACAATGGCAAAATTATGCTTCCCTCACAGAGGTACTGAAATGGGAGATGATACATAAAGCATCAGGCTCATGGTGGGTGCACAATAACTAGTGGC
>gene=chr20_44858106-44858441; species=canFam
AATCACAATCAGGGATgactctgccacctactagcagttttaccttgaacatgtcacaagcctccttgtgcctcacttttctta-tttgcgaaatgaagatgatggtactaccaaactccggggattgttttgagaattcaccttccttgttcagcaccgaggacagtgcctagcccatgctaagaattcaataaatgcag---gttgttgttGTCTTGGGAGGCACGGCATGCCCctatacaatagaacaatcatgcctccctcacagacatgctgaaaagggagaagatatataaagcatcaggctcatggtgggtgctcaataaatagtggt
>gene=chr20_44858106-44858441; species=equCab
AGGCACAATCAGTGAcagccctgtcacttattatcagtttgaccttgggcatgtcacgaattcctttgtccctcaattttctcg-tttgtgaaacgaaggtgacagtactatcaaactcctgggatcgttttgagaattcaatttccatgttcagcactgaggacagtgtctgacccatgctaagaactcgataaaggcag---gttgttgttGTCTCAGGAGGCAATGCATACCGGTATACAATGGCACAATCACGCCTCCCTCACAGACACACTGAAATGGGAGAAGATACATAAAGCATCAGGCTCATGGTGGGTGCTCAATAAACAGTGAC
>gene=chr20_44858106-44858441; species=gorGor
AGTCACAACCAGCGATggcactgccacttattagaagtttgaccttggatctgtcatgaacccctttgtgcttcaatctccccattttgtgaaatgagggtggtagtattacaaatctcatgagatcattttgagaattcaatttccacgtccagcaccaaggacagtgcctggaccatgccaagaacccaataagtgcaggttgttgttGTCAACTCAAGAGGCACAGCACGCCAGTATACAATGGCACAATTATGCCTCCCTCACAGAGGTGCTGAAATGGGAGAAGATACATAAAGCATCAGGCTTATGGTGGGTGCACAATAGCTAGTGGC
>gene=chr20_44858106-44858441; species=panTro
AGTCACAACCAGCGATggcactgccacttattagaagtttgaccttggatctgtcatgaaccgctttgtgcttcaatctccccattttgtgaaatgagggtggtagtattacaaatctcctgagatcattttgagaattcaatttccacgtccagcaccaaggacagtgcctggaccatgccaagaacccaataagtgcaggttgttgttGTCAACTCAAGAGGCACAGCACACCAGtatacaatggcacaattatgcctccctcacagaggtgctgaaatgggagaagatacataaagcatcaggcttatggtgggtgcacaatagctagtggc
>gene=chr20_44858106-44858441; species=papHam
AGTCACAACCAGCGATggcactgccacttattagaagtttgaccttggatctatcatgaacccatttgtgcttcaatctcctcattttgcgaaatgagggtggtagtattacaaatctcctgagatcattttgagaattcagtttccacgtccagcaccgaggatagtgcctggaccatgccaagagcccaataagtgcaggttactgttGTCGTCTCAAGAGGCACAGCACGCCAGTACACAATGGCACAATTATGACTCCCTCACAGAGGTGCTGAAATGGGAGAAGATACGTAAAGCATCAGGCTCATGGTGGGTGCACAATAACTAGTGGC
>gene=chr20_44858106-44858441; species=ponAbe
AGTCACAACCAGTGATggcactgccacttattagaagtttgaccttggatctgtcatgaacccctttgtgcttcaatctccccattttgtgaaatgaaggtggtagtattacagatctcctgagatcattttgagaattcaatttccacgtccagcaccaagaacagtgcctggaccatgccaagaacccaataagtgcag---gttgttgtCATCTCAAGAGGCACAGCACGCCAGTACACAATGGCACAATTATGCCTCCCTCACAGAGGTGCTGAAATGGGAGAAGATACATAAAGCATCAGGCTCATGGTGGGTGCACAATAACTAGTGGC
>gene=chr20_44858106-44858441; species=rheMac
AGTCACAACCAGCGATggcactgccacttattagaagtttgaccttggatctatcatgaacccatttgtgcttcaatctcctcattttgtgaaatgagggtggtagtattacaaatctcctgagatcattttgagaattcagtttccacgtccagcaccgaggaca-tgcctggaccatgccaagagcccaataagtgcaggttactgttGTCGTCTCAAGAGGCACAGCACGCCAGTACACAATGGCACAATTATGACTCCCTCACAGTGGTGCTGAAATGGGAGAAGATACGTAAAGCATCAGGCTCATGGTGGGTGCACAATAACTAGTGGC
>gene=chr20_44859338-44859941; species=hg19
taatattttcactttaaagaggaggaaatggaggctgagtgaagttaagtaatgaacctcttagtgcttccatttcctcattagtgagatgggtaagaatactaccaaactcgtggatcactgtgagaactcagatttctatgctcagcaccaaggacagtaccttgacaagctcacctggtgcaggagagaggcaggtttcaaacccacgtggatctgatgtcaaagcccACATATATCCTGCCTTAGAGGGAGGAGGAGGGGCTGCTTGGAGTAGAAGTAGATAGGTGAGACAGAGAGAGGGAGGACTCAGACACAGGAGCAGGGGGGCAGAGGAGGGGAAGGACAGGAGCTGGGTTTAGATTCTCCCTCCCCTACAGCTGGTCCAAGCCCAGACTTCCAGAAGTAGAGCTGGGACTGGTTGACAGGAGCGGGCTGCTGTCCGTGGTGCTGCTGCCCAGCCCTTCTGCTAAGTGGTGGTTAAGGGCCTAGGTCCAGGCTGGAATGGGAAGGGTTGCCCAACTGATTCTTGGCTAAACAGGATCTCAGGGCCCATGGATCCATGTGGAATGTTAGATATGGAATGGCTTGTCCTTGAAGAGC
>gene=chr20_44859338-44859941; species=bosTau
taagatttctactttgcaggtaaggaaatagaggctgagtgaagtttaataaAGaaccccttt-tgtctcaacttcatcatctgtgaaatgggta----------------ctcaggaccatgtaagaactcagatttccttgtttaacagctgggacagtgcctggctaaattcatctggcaaggaaaagaggcaagattcaaacccaggtcaatctgatgtcaaaacACACATGTATCTTGCCTTAAAGGTAGTAGGGGGGATCAATAGGAGCAGAAGTAGACAGG--CAAGT----GAGAGAAGAGTCAAAGAAAGGAGAG-AAAGAAAGAGGAGGAG---AGCAAGAACTGGATTCAGATTCTCCCTCCCTGGTATTTAGTTCAAGCCCAGACTTTCAGACAgagaAGCAGGATTGGCTAGGTTGAGCCATTCGCTGTCCGTGGTGCTGCC-CCTAGCCCTTCTGCTATATGA-GATTAAGGGCCTAATTCCAGACTGACGTAGGAAGGATTGCCCAAAGGATTCTTGCATAAACAGGATCGCAGAACCCAGGGCTCCATGTAGAATGTTGGATATGGAAAGGCTGCTCCTTGAGGGGC
>gene=chr20_44859338-44859941; species=calJac
taatattttcactttaaagaggaggaaacggaggctgagtgaagttaagtaatgaacctctttgtgcttccatttcctcattagcgaaacgggtaagaatacgaccaaactggtggatcattgtgagaactcagatttctgtgctcagcaccaaggacagtacctTGACGAGTTCACCTGGTTC-----AGAGGCAGGTTTGAAACCCACGTGGATCTGATGTCAAAGCCCACATTTATCCGGCCTTAGAGGTAGAAGGAGGGGCTGCTTGGAGTAGAAGTAGATAGGTGTGTCTGAGAGAGGGAGGACTCAGACACAGGAGAAGGGGTGCAGAGAAAGGGAAGGACAGGAGCTGGGTTTAGATTCTCCCTCCCCTACAGCTGGTTCAAGCCCAGACTTCCAGAAGTAGAGCTGGGACTGGTTGACAGGAGCAGACCGCTGTCTGTGCTGCTGCTGCCCAGCCCTTCTGCTAAGTGGTGGTT-GGGGCGTAGGTCCAGGCTGGAATACGAAGGGTTGCCCAACTGATTCTTGGCTAAACAGGATCTCAGGGCCCATGGATCCATGTGGAATGTTAGATATGGAAAGGCTTGTCCTTGGAGAGC
>gene=chr20_44859338-44859941; species=canFam
taagatttccactttacagatgaagaaat-gaggctgagtggagttaagtaaGGAAGccctttgtgcttcagtctcctcacttgtgaaataggTAATATTACTGCCAAACTCTCAGGATCACGTGAGAACTCAGTTTTCCATGTTCAGAActg-----------------agttcacttggcaaggaagaatggcaggattcaaacccaggatgatctgatgtcaacccccatTCGTGCCTGGCCTTAAAagtaggaggagggatcagtaggagt---aggagacagg--caagtaagagagggaagag-tggagaaaggggagggaaggatgaggaggggAGTGGCAAGAGTTGCATTCGGATTCTCCCTGCCC-ACAGCTGG-TCAAGCTCAGACTTCTAGAAGCAGGGTTGGGATTAGCTAGGATGAACTGGTCGCTGTCCGTGGTGCTGTCAGCCAACTCTTCATCTACGAGG-GGTTAAGGGCCTCTAGCCAGGCTGGCATAGGAAACGTTGCCTAAATGATTCTTGGATAAACAAGATCTCAGAGC--AGAGCTCCACATGGAATGTTAGATGTGGAAAGGTTGGTCCTTGGAGAGC
>gene=chr20_44859338-44859941; species=equCab
taagattcccaccttatggatgacgaaatggaggctgaatgaagttaagtaatgaatccctttgtacctcaatgtcctcgtttgtgaaatgggtaacagtactaccaaattctcaggatcgtgtgagaacac-gatttccatgttcagcaccgaggacagttccCATTcaagttcacctctcaaggaagaggggtagaattcaaacccaggcctatctgatgtcaaaactcacac-tATCCTGCCTTAAAGCGAGGAGTAGGAGTCCATAGGAGTAGAAGTAGACAGG--CAAGTAAGAGAGGGAAGAGTCAGAGAAAGGAGAGGGAAGGAAGAGGAGGGGCGTCGCAGGAGTTGCGTTCGGATTCTCCGGCCCCAACAGCTGGTTCAAGTTCAGACCTCCAGAAGCCCAGCCGGAATTGGCTGGGATGAGCTGTTCACTGTCCGTGGTGCTGCTGGCCAGCACTGCCGCTA----A-CGTCAAGGGCCTCAATCCAGGCTGGCGTGGGA-----------ACTGATCCTTGGGTAAACAGGATCTCAGAGCCCAGGGCTCCATGTAGAATGTTAGATATGGAAG-GCTGGCCCTTGGAGAGC
>gene=chr20_44859338-44859941; species=gorGor
---------------------------------------------------------------------------------------------------------------------------------------------------------------------------------------------------------------------------------------------------------------------------------------------------------------------------------------------------------------------------------------------------------------------------------------------------------------------------------------------------------------------------------------------------------------------------------------------------------------------------
>gene=chr20_44859338-44859941; species=panTro
taatattttcactttaaagaggaggaaatggaggctgagtgaagttaagtaatgaacctcttagtgcttccatttcctcattagtgagatgggtaagaatactaccaaactcgtggatcactgtgagaactcagatttctatgctcagcaccaaggacagtaccttgacaagttcacctggtgcaggagagaggcaggtttcaaacccacgtggatctgatgtcaaagcccACATATATCCTGCCTTAGAGGGAGGAGGAGGGGCTGCTTGGAGTAGAAGTAGATAGGTGAGACAGAGAGAGGGAGGAGTCAGACACAGGAGCAGGGGGGCAGAGGAGGGGAAGGACAGGAGCTGGGTTTAGATTCTCCCTCCCCTACAGCTGGTTCAAGCCCAGACTTCCAGAAGTAGAGCTGGGACTGGTTGACAGGAGCGGGCTGCTGTCCGTGGTGCTGCCGCCCAGCCCTTCTGCTAAGTGGTGGTGAAGGGCCTAGGTCCAGGCTGGAATGGGAAGGGTTGCCCAACTGATTCTTGGCTAAACAGGATCTCAGGGCCCATGGATCCATGTGGAATGTTAGATATGGAATGGCTTGTCCTTGAAGAGC
>gene=chr20_44859338-44859941; species=papHam
taatattttcactttaaagaggaggaaatggaggctgagtgaagttaagtaatgaacctcttagtgtttccatttcctcattagtgagacgggtaagaatactactaaactcgtggatcactgtgagaactcagatttctatgctcagcgccaaggagagtaccttgacaagttcacctggtgcagaagagaggcaggtttcaaacccacgtggatctgatgtcaaagcccACATATATCCTGCCTTAGAGGTAGGAGGAGGGGCTGCTTGGAGTAGAAGTAGATAGGTGAGAGAGAGAGAGGGAAGACTCAGACACAGGAGCAGGGGGGAAGAGGAGGGGAAGGACAGGAACTGGGTTTaGATTCTCCCTCCCCTACAGCTGGTTCAAGCCCTGACTTCCAGAAGTAGAGCTGGGACTGGTTGACGGGAGCGGGCTGCTGTCCGTGGTGCTGCCGCCCAGTCCTTCTGCTAAGTGGTGGTTAGGGGCCTAGGTCCAGGCTGGAATGGGAAGGGTTGCCCAACTGATTCTTGGCTAAACAGGATCTCAGGGCCCATGGATCCATGTGGAATGTTAGATATGGAAAGGCTGGTCCTTGAAGAGC
>gene=chr20_44859338-44859941; species=ponAbe
taatattttcactttaaagaggaggaaatggaggctgagtgaagttaagtaatgaacctcttagtgcttccatttcctcattagtgagatgagtaagaatactaccaaactcgtggatcactgtgagaactcagatttctatgctcagcaccaaggacagtacctTGACAAGTTCACATGGTGCAGAAGAGAGGCAGGTTTCAAACCCACGTGGATCTGATGTCAAAGCCCACATATATCCTGCCTTAGAGGTAGGAGGAGGGGCTGCTTGGAGTAGAAGTAGATAGGTGAGACAGAGAGAGGGAGGACTCAGACACAGGAGCAGGGGGGCAGAGGAGGGGAAGGACAGGAGCTGGGTTTATATTCTCCCTCCCCTACAGCTGGTTCAAGCCCAGACTTCCAGAAGTAGAGCTGGGACTGGTTGACAGGAGCGGGCTGCTGTCCGTGGTGCTGCCGCCCAGCCTTTCTGCTAAGTGGTGGTGAAGGGCCTAGGTCCAGGCTGGAATGGGAAGGGTTGCCCAACTGATTCTTGGCTAAACAGGATCTCAGGGTCCATGGATCCATGTGGAATGTTAGATATGGAAAGGCTAGTCCTTGAAGAGC
>gene=chr20_44859338-44859941; species=rheMac
taatattttcactttaaagaggaggaaatggaggctgagtgaagttaagtaatgaacctcttagtgtttccatttcctcattagtgagacgggtaagaatactactaaactcgtggatcactgtgagaactcagatttctatgctcagcaccaaggacagtaccttgacaagttcacctggtgcagaagagcggcaggtttcaaacccacgtggatctgatgtcaaagcccACATATATCCTGCCTTAGAGGTAGGAGGAGGGGCTGCTTGGAGTAGAAGTAGATAGGTGAGAGAGAGAGAGGGAAGACTCAGACACAGGAGCAGGGGGGAAGAGGAGCGGAAGGACAGGAACTGGGTTTAGATTCTCCCTCCCCTACAGCTGGTTCAAGCCCTGACTTCCAGAAGTAGAGCTGGGACTGGTTGACGGGAGCGGGCTGCTGTCCGTGGTGCTGCCGCCCAGTCCTTCTGCTAAGTGGTGGTTAGGGGCCTAGGTCCAGGCTGGAATGGGAAGGGTTGCCCAACTGATTCTTGGCTAAACAGGATCTCAGGGCCCATGGATCCACGTGGAATGTTATATATGGAAAGGCTGGTCCTTGAAGGGC
>gene=chr20_44859338-44859941; species=hg19
taatattttcactttaaagaggaggaaatggaggctgagtgaagttaagtaatgaacctcttagtgcttccatttcctcattagtgagatgggtaagaatactaccaaactcgtggatcactgtgagaactcagatttctatgctcagcaccaaggacagtaccttgacaagctcacctggtgcaggagagaggcaggtttcaaacccacgtggatctgatgtcaaagcccACATATATCCTGCCTTAGAGGGAGGAGGAGGGGCTGCTTGGAGTAGAAGTAGATAGGTGAGACAGAGAGAGGGAGGACTCAGACACAGGAGCAGGGGGGCAGAGGAGGGGAAGGACAGGAGCTGGGTTTAGATTCTCCCTCCCCTACAGCTGGTCCAAGCCCAGACTTCCAGAAGTAGAGCTGGGACTGGTTGACAGGAGCGGGCTGCTGTCCGTGGTGCTGCTGCCCAGCCCTTCTGCTAAGTGGTGGTTAAGGGCCTAGGTCCAGGCTGGAATGGGAAGGGTTGCCCAACTGATTCTTGGCTAAACAGGATCTCAGGGCCCATGGATCCATGTGGAATGTTAGATATGGAATGGCTTGTCCTTGAAGAGC
>gene=chr20_44859338-44859941; species=bosTau
taagatttctactttgcaggtaaggaaatagaggctgagtgaagtttaataaAGaaccccttt-tgtctcaacttcatcatctgtgaaatgggta----------------ctcaggaccatgtaagaactcagatttccttgtttaacagctgggacagtgcctggctaaattcatctggcaaggaaaagaggcaagattcaaacccaggtcaatctgatgtcaaaacACACATGTATCTTGCCTTAAAGGTAGTAGGGGGGATCAATAGGAGCAGAAGTAGACAGG--CAAGT----GAGAGAAGAGTCAAAGAAAGGAGAG-AAAGAAAGAGGAGGAG---AGCAAGAACTGGATTCAGATTCTCCCTCCCTGGTATTTAGTTCAAGCCCAGACTTTCAGACAgagaAGCAGGATTGGCTAGGTTGAGCCATTCGCTGTCCGTGGTGCTGCC-CCTAGCCCTTCTGCTATATGA-GATTAAGGGCCTAATTCCAGACTGACGTAGGAAGGATTGCCCAAAGGATTCTTGCATAAACAGGATCGCAGAACCCAGGGCTCCATGTAGAATGTTGGATATGGAAAGGCTGCTCCTTGAGGGGC
>gene=chr20_44859338-44859941; species=calJac
taatattttcactttaaagaggaggaaacggaggctgagtgaagttaagtaatgaacctctttgtgcttccatttcctcattagcgaaacgggtaagaatacgaccaaactggtggatcattgtgagaactcagatttctgtgctcagcaccaaggacagtacctTGACGAGTTCACCTGGTTC-----AGAGGCAGGTTTGAAACCCACGTGGATCTGATGTCAAAGCCCACATTTATCCGGCCTTAGAGGTAGAAGGAGGGGCTGCTTGGAGTAGAAGTAGATAGGTGTGTCTGAGAGAGGGAGGACTCAGACACAGGAGAAGGGGTGCAGAGAAAGGGAAGGACAGGAGCTGGGTTTAGATTCTCCCTCCCCTACAGCTGGTTCAAGCCCAGACTTCCAGAAGTAGAGCTGGGACTGGTTGACAGGAGCAGACCGCTGTCTGTGCTGCTGCTGCCCAGCCCTTCTGCTAAGTGGTGGTT-GGGGCGTAGGTCCAGGCTGGAATACGAAGGGTTGCCCAACTGATTCTTGGCTAAACAGGATCTCAGGGCCCATGGATCCATGTGGAATGTTAGATATGGAAAGGCTTGTCCTTGGAGAGC
>gene=chr20_44859338-44859941; species=canFam
taagatttccactttacagatgaagaaat-gaggctgagtggagttaagtaaGGAAGccctttgtgcttcagtctcctcacttgtgaaataggTAATATTACTGCCAAACTCTCAGGATCACGTGAGAACTCAGTTTTCCATGTTCAGAActg-----------------agttcacttggcaaggaagaatggcaggattcaaacccaggatgatctgatgtcaacccccatTCGTGCCTGGCCTTAAAagtaggaggagggatcagtaggagt---aggagacagg--caagtaagagagggaagag-tggagaaaggggagggaaggatgaggaggggAGTGGCAAGAGTTGCATTCGGATTCTCCCTGCCC-ACAGCTGG-TCAAGCTCAGACTTCTAGAAGCAGGGTTGGGATTAGCTAGGATGAACTGGTCGCTGTCCGTGGTGCTGTCAGCCAACTCTTCATCTACGAGG-GGTTAAGGGCCTCTAGCCAGGCTGGCATAGGAAACGTTGCCTAAATGATTCTTGGATAAACAAGATCTCAGAGC--AGAGCTCCACATGGAATGTTAGATGTGGAAAGGTTGGTCCTTGGAGAGC
>gene=chr20_44859338-44859941; species=equCab
taagattcccaccttatggatgacgaaatggaggctgaatgaagttaagtaatgaatccctttgtacctcaatgtcctcgtttgtgaaatgggtaacagtactaccaaattctcaggatcgtgtgagaacac-gatttccatgttcagcaccgaggacagttccCATTcaagttcacctctcaaggaagaggggtagaattcaaacccaggcctatctgatgtcaaaactcacac-tATCCTGCCTTAAAGCGAGGAGTAGGAGTCCATAGGAGTAGAAGTAGACAGG--CAAGTAAGAGAGGGAAGAGTCAGAGAAAGGAGAGGGAAGGAAGAGGAGGGGCGTCGCAGGAGTTGCGTTCGGATTCTCCGGCCCCAACAGCTGGTTCAAGTTCAGACCTCCAGAAGCCCAGCCGGAATTGGCTGGGATGAGCTGTTCACTGTCCGTGGTGCTGCTGGCCAGCACTGCCGCTA----A-CGTCAAGGGCCTCAATCCAGGCTGGCGTGGGA-----------ACTGATCCTTGGGTAAACAGGATCTCAGAGCCCAGGGCTCCATGTAGAATGTTAGATATGGAAG-GCTGGCCCTTGGAGAGC
>gene=chr20_44859338-44859941; species=gorGor
---------------------------------------------------------------------------------------------------------------------------------------------------------------------------------------------------------------------------------------------------------------------------------------------------------------------------------------------------------------------------------------------------------------------------------------------------------------------------------------------------------------------------------------------------------------------------------------------------------------------------
>gene=chr20_44859338-44859941; species=panTro
taatattttcactttaaagaggaggaaatggaggctgagtgaagttaagtaatgaacctcttagtgcttccatttcctcattagtgagatgggtaagaatactaccaaactcgtggatcactgtgagaactcagatttctatgctcagcaccaaggacagtaccttgacaagttcacctggtgcaggagagaggcaggtttcaaacccacgtggatctgatgtcaaagcccACATATATCCTGCCTTAGAGGGAGGAGGAGGGGCTGCTTGGAGTAGAAGTAGATAGGTGAGACAGAGAGAGGGAGGAGTCAGACACAGGAGCAGGGGGGCAGAGGAGGGGAAGGACAGGAGCTGGGTTTAGATTCTCCCTCCCCTACAGCTGGTTCAAGCCCAGACTTCCAGAAGTAGAGCTGGGACTGGTTGACAGGAGCGGGCTGCTGTCCGTGGTGCTGCCGCCCAGCCCTTCTGCTAAGTGGTGGTGAAGGGCCTAGGTCCAGGCTGGAATGGGAAGGGTTGCCCAACTGATTCTTGGCTAAACAGGATCTCAGGGCCCATGGATCCATGTGGAATGTTAGATATGGAATGGCTTGTCCTTGAAGAGC
>gene=chr20_44859338-44859941; species=papHam
taatattttcactttaaagaggaggaaatggaggctgagtgaagttaagtaatgaacctcttagtgtttccatttcctcattagtgagacgggtaagaatactactaaactcgtggatcactgtgagaactcagatttctatgctcagcgccaaggagagtaccttgacaagttcacctggtgcagaagagaggcaggtttcaaacccacgtggatctgatgtcaaagcccACATATATCCTGCCTTAGAGGTAGGAGGAGGGGCTGCTTGGAGTAGAAGTAGATAGGTGAGAGAGAGAGAGGGAAGACTCAGACACAGGAGCAGGGGGGAAGAGGAGGGGAAGGACAGGAACTGGGTTTaGATTCTCCCTCCCCTACAGCTGGTTCAAGCCCTGACTTCCAGAAGTAGAGCTGGGACTGGTTGACGGGAGCGGGCTGCTGTCCGTGGTGCTGCCGCCCAGTCCTTCTGCTAAGTGGTGGTTAGGGGCCTAGGTCCAGGCTGGAATGGGAAGGGTTGCCCAACTGATTCTTGGCTAAACAGGATCTCAGGGCCCATGGATCCATGTGGAATGTTAGATATGGAAAGGCTGGTCCTTGAAGAGC
>gene=chr20_44859338-44859941; species=ponAbe
taatattttcactttaaagaggaggaaatggaggctgagtgaagttaagtaatgaacctcttagtgcttccatttcctcattagtgagatgagtaagaatactaccaaactcgtggatcactgtgagaactcagatttctatgctcagcaccaaggacagtacctTGACAAGTTCACATGGTGCAGAAGAGAGGCAGGTTTCAAACCCACGTGGATCTGATGTCAAAGCCCACATATATCCTGCCTTAGAGGTAGGAGGAGGGGCTGCTTGGAGTAGAAGTAGATAGGTGAGACAGAGAGAGGGAGGACTCAGACACAGGAGCAGGGGGGCAGAGGAGGGGAAGGACAGGAGCTGGGTTTATATTCTCCCTCCCCTACAGCTGGTTCAAGCCCAGACTTCCAGAAGTAGAGCTGGGACTGGTTGACAGGAGCGGGCTGCTGTCCGTGGTGCTGCCGCCCAGCCTTTCTGCTAAGTGGTGGTGAAGGGCCTAGGTCCAGGCTGGAATGGGAAGGGTTGCCCAACTGATTCTTGGCTAAACAGGATCTCAGGGTCCATGGATCCATGTGGAATGTTAGATATGGAAAGGCTAGTCCTTGAAGAGC
>gene=chr20_44859338-44859941; species=rheMac
taatattttcactttaaagaggaggaaatggaggctgagtgaagttaagtaatgaacctcttagtgtttccatttcctcattagtgagacgggtaagaatactactaaactcgtggatcactgtgagaactcagatttctatgctcagcaccaaggacagtaccttgacaagttcacctggtgcagaagagcggcaggtttcaaacccacgtggatctgatgtcaaagcccACATATATCCTGCCTTAGAGGTAGGAGGAGGGGCTGCTTGGAGTAGAAGTAGATAGGTGAGAGAGAGAGAGGGAAGACTCAGACACAGGAGCAGGGGGGAAGAGGAGCGGAAGGACAGGAACTGGGTTTAGATTCTCCCTCCCCTACAGCTGGTTCAAGCCCTGACTTCCAGAAGTAGAGCTGGGACTGGTTGACGGGAGCGGGCTGCTGTCCGTGGTGCTGCCGCCCAGTCCTTCTGCTAAGTGGTGGTTAGGGGCCTAGGTCCAGGCTGGAATGGGAAGGGTTGCCCAACTGATTCTTGGCTAAACAGGATCTCAGGGCCCATGGATCCACGTGGAATGTTATATATGGAAAGGCTGGTCCTTGAAGGGC
>gene=chr20_44890566-44890805; species=hg19
TACTGCCTTAGCGTGCCTGCAACTCACATGAGCATGTGTGTGGCTGAACACATGCATGCATGTGCATCACTGATGTGTGCAGGGGTGGCATACACACGCACCACATcccggcaccaaggacagctccctacacatactaggtgctcaataagtgtGGAGCGAGAGACTAAATGGGTGTCTACTCTTCGTGTGCTGAGCCCAAGGGCTGTTTCTGGGGCCTGGGAGTGATGCACGTGTAG
>gene=chr20_44890566-44890805; species=bosTau
TACTGCCTCAGCCTG-CCTTGACGCGCGTGAGCATGGGTGTGCCTGAGCACATGAGTGCCTTTGCATCAGTGATGTGTGTAGGGGCAGCACGCATGCGCACAgtatcccagcaactagaacaacttctggcacatgacaggtgctcagtaagtgtGGAG-GGTTGACTGCATAGGGGCCTACTCTGTGTGAGTTGAGCCCATGGGCTGTTTCCAGGGCCCTGGGGTGATGCAGGTGTCC
>gene=chr20_44890566-44890805; species=calJac
TACTGCCTTGGTGTGCCTGCAACTCACATGAGGGTGTGTGTGGCTGAACGCACGCCTGCATGTGCATCACTGATGTGTGCCGGGG----------------------------------------------------------------------------------------------------------------------------------------------------------
>gene=chr20_44890566-44890805; species=canFam
---------------------------------------------------------------------------------------------------------------------------------GTACAT--TGGAGGTGCAGTGAGTGTGCAGGGAGGGACTGGATGGGAGTCTGCTGTGTGTGGGCTGAGCCCATCGGCTATTTCTGGGGCTGTGGGTGGGTGTG-ATGCCG
>gene=chr20_44890566-44890805; species=equCab
TACTGCCTT-----------GATATGCCCGTGCA-----------------GTGTGTGCCTTTGTATCACTGACATGTGCAGGCGCGGTACACGTGGGCActgtatcccagcacctagatcaactccctgcacatagtaggcactcagtaTGGCTGGAGGGAGTGGCTGGA----------------------TGAGCCCATGGGCTGTTCCTGGGGCCTTGGGGTGATGTGTATGTCG
>gene=chr20_44890566-44890805; species=gorGor
-----------------------------------------------------------------------------------------------------------------------------------------------------------------------------------------------------------------------------------------------
>gene=chr20_44890566-44890805; species=panTro
TACTGCCTTAGTGTGCCTGCAACTCACATGAGCATGTGTGTGGCTGAACACATGCATGCATGTGCATCACTGATGTGTGCAGGGGTGGCATACACACGCACCACAccccggcaccaaggacagctccctacacatactaggtgctcaataagtgtGGAGCGAGAGACTAAATGGGGGTCTACTCTTCGTGTGCTGAGCCCAAGGGCTCTTTCTGGGGCCTGGGAGTGATGCACGTGTAG
>gene=chr20_44890566-44890805; species=papHam
TACTGCCTCAGCGTGCCTGCAATTCACATGAGCATGTGTGAGGCTGAACACACGCATGCATATGCATCACTGATGTGTGCAGGGGCAGCATGCACATGTACCACATcctagcaccaaggacagctccctgcacacactaggtgctcagtaagtgtGGAGCGAGAGACTAAATGGGGGTCTGCTCTTCGTGTGCTGAGCCCAAGGGCTATTTCTGGGGCCTGTGAGTGATGCACGTGTAG
>gene=chr20_44890566-44890805; species=ponAbe
----------------------------------------------------------------------------------------------------------------------------------------------------------------------------------------TTCGTGTGCTGAGCCCAAGGGCTGTTTCTGGGGCCTGGGAGTGATGCACATGTAG
>gene=chr20_44890566-44890805; species=rheMac
TACTGCCTCAGCGTGCCTGCAATTCACATGAGCATGTGTGAGGCTGAACACACGCATGCATGTGCATCACTGATGTGTGCAGGGGCAGCATGCACATGTACCACATcccagcaccaaggacagctccctgcacacactaggtgctcagtaagtgtGGAGCGAGAGACTAAATGGGGGTCTGCTCTTCGTGTGCTGAGCCCAAGGGCTATTTCTGGGGCCTGTGAGTGATGCACGTGTAG
>gene=chr20_44921745-44922063; species=hg19
GCCAAGACCCCTTAGTGGTTACAACCCTCTAGAATCCAGGGAAGGAGGCCAACCTCTTGCTGTCATCTGGTCTGAAGACTGCCCCCATCCCCAGTCCTAGCAATGGCCTGTTGCCTCAGCCACCCACACATTCTGTGGACTCAGAGAGTACCTTGGACAGCAACCAGACACTTTATAAAAAATGCTTTTATCCTCCATGAAGCTGCCGCTACAGGGAGCTGTCTGTGCTGACCTGCATCTCCGTGTGTGCATGGAGACATGTGCTTGTAGAAGAGGCCTTGCTTCTTCCATTTTTCAATCCATCCCAGGCCTTTCTGA
>gene=chr20_44921745-44922063; species=bosTau
GCCAAGACCCT-TAGCGGTTCCAGCACTCCAGAATCCAGGGAAGGAAGCCAACCTCTTGCTGTTCCCCATTCAGAGAACTGTCCCCACCCCCAGTCCCCGCAAGCGCCTGCCGCCCCAGCCACCCACACAGTCTGCAGCCCCAGCAAGTACCTTGGATAGCGACCAGACACTCTTTTCTTAAGGCTTTTATCCTTAGTGGAGCTGCCACTATAGGGAGCTGTCTGTGCAGAACTGCATTCCCACATGTGCACAGAGACATTTACTAATAGAAGAGGCCTTGCTTCTTCTATTTTTCAATCCATCCC-----AGACCAA
>gene=chr20_44921745-44922063; species=calJac
GCCAAGACCCCTTAGTGGTTACAACCCTCTGGAATCCAGGAAAGGAGGCTAACCTCTTGCTGTCA-----TCTGAAGACTGCCCCCATCCCCAGTCCCGGCAATGGCCTGTTGCCTCAGCCACCCACACAATCAGTGAACTCAGAGAGTACCATGGACAGCAAACAGACGCTTCATAAAAAATGC-TTTATCCTCTGTGAAGCTGCCGCTACAGGGAGCTGTCTGTGCAGACTTGCATCTCCGTATGTGCATGGAGA-ATGTGCTTGTAGAAGAGGCCTTGCTTCTTCCATTTTTCAATCCATCCCAGGCCTTTCTGA
>gene=chr20_44921745-44922063; species=canFam
GCCAAGACCCT-TCGCGGTTCCAACA--CTAGAATCCAGGGAAGGAAGCCAACCTCTTGCTGTCACCCGTTCAGAAGACTGCCCCCACCCCCACTCCCAGCAAGTGCCTGCCGCCCCCACCACCCCCACAGTCTGCGGACCCAGCGAGGGCCTTGGACAGCGACCAGACGCTATTTAAAAAATGCTTTTATCCTCAGTGGAGCTGCTGCGACAGGGAGCTGGCTGTGCAGACCTGTA-TCCCGTGTGTGCACAGTGA-------TCCTAGAAAAAGCTTTGCTTCT---ACTTTTTGGTCCATTCC-----AGGCTGA
>gene=chr20_44921745-44922063; species=equCab
GCCAAGACCCT-TAGTGATTCCAGCACTCTAGAATCCAAAGAAGGAAGCCAACCTTTTGCTGTCCCCCGCTCAAAGAACTGCCCCCACCCCCAATCCCAGCAAGTGCCTGTCGCTCCAGCTCCCCACACAGCGTGCGGACCCTGCTATAGCCTTGGACAGCGACCAGGCGCTTTTTTAAAAAGCCTTTTATCCTCGGTGGAGCTGCCTCTCCAGGCAGCTGTCCTTGCAGACCTGCA-TTCCGCACGTGCGCGGAGACGT----ACTCAGAAGACGCCTTGCTTCTTCCATTTTCCAACCCATCCC-----AGGCGGA
>gene=chr20_44921745-44922063; species=gorGor
GCCAAGACCCCTTAGTGGTTACAACCCTCTAGAATCCAGGGAAGGAGGCCAACCTCTTGCTGTCATCTGGTCTGAAGACTGCCCCCATCCCCAGTCCTAGCAATGGCCTGTCGCCTCAGCCACCCACACATTCTGTGGACTCAGAGAGTACCTTGGACAGCAACCAGACACTTTATAAAAAATGCTTTTATCCTACATGAAGCTGCCGCTACAGGGAGCTGTCTGTGCTGACCTGCATCTCTGTGTGTGCATGGAGACATGTGCTTGTAGAAGAGGCCTTGCTTCTTCCATTTTTCAATCCATCCCAGGCCTTTCTGA
>gene=chr20_44921745-44922063; species=panTro
GCCAAGACCCCTTAGTGGTTACAACCCTCTAGAATCCAGGGAAGGAGGCCAACCTCTTGCTGTCATCTGGTCTGAAGACTGCCCTCATCCCCAGTCCTAGCAATGGCCTGTCGCCTCAGCCACCCACACATGCTGTGGACTCAGAGAGTACCTTGGACAGCAACCAGACACTTTATAAAAAATGCTTTTATCCTCCATGAAGCTGCCGCTACAGGGAGCTGTCTGTGCTGACCTGCATCTCCGTGTGTGCATGGAGACATGTGCTTGTAGAAGAGGCCTTGCTTCTTCCATTTTTCAATCCATCCCAGGCCTTTCTGA
>gene=chr20_44921745-44922063; species=papHam
GCCAAGACCCCTTAGTGGTTACAACCCTCTAGAATCCAGGGAAGGAGGCCAACCTCTTGCTGTCATCTGGTCTGAAG-CTGCCCCCATCCCCAGTCCCAGCAATGGCCTGTCGTCTCAGCCACCCACACACTCTGTGGACTCAGAGAGTACCTTGGACAGCAACCAGACGCTTAATAAAAAATGCTTTTATCCTCCATGAAGCTGCCGCTACAGGGAGCTGTCTGTGCAGACCTGCGTCTCCGTGTGTGCATGGAGACATGTGCTTGTAGAAGAGGCCTTGCTTCTTCCATTTTTCAATCCATCCCAGGACTTTCTGA
>gene=chr20_44921745-44922063; species=ponAbe
GCCAAGACCCCTTAGTGGTTACAACCCTCTAGAATCCAGGGAAGGAGGCCAACCTCTTGCTGTCATCTGGTCTGAAGACTGCCCCCATCCCCAGTCCCAGCAATGGCCTGTCGCCTCAGCCACCCACACATTCTGTGGACTCAGAGAGTACCTTGGACAGCAACCAGACACTTTATAAAAAATGCTTTTATCCTCCATGAAGCTGCCCCTACAGGGAGCTGTCTGTGCTGAACTGCATCTCCGTGTGTGCATGGAGACATGTGCTTGTAGAAGAGGCCTTGCTTCTTCCATTTTTCAATCCATCCCAGGCCTTTCTGA
>gene=chr20_44921745-44922063; species=rheMac
GCCAAGACCCCTTAGTGGTTAAAACCCTCTAGAATCCAGGGAAGGAGGCCAACCTCTTGCTGTCATCTGGTCTGAAG-CTGCCCCCATCCCCAGTCCCAGCAATGGCCT-----CTGGGCCACCCACACACTCTGCGGACTCAGAGAGTACCTTGGACAGCAACCAGACACTTTATAAAAAATGCTTTTATCCTCCATGAAGCTGCCGCTACAGGGAGCTATCTGTGCAGACCTGCGTCTCCGTGTGTGCATGGAGACATGTGCTTGTAGAAGAGGCCTTGCTTCTTCCATTTTTCAATCTATCCCAGGACTTTCTGA
>gene=chr20_45644761-45645043; species=hg19
AAGGACGCATCCTAATCATGTGTCCTTGGTCCTTTTTTTTCCCCCTCTTCCTTCAAAGGCATCAAGACAGAAGACAGCTTGAACCATTCCCCTGGCCAGAGTGGATTCCTCAGCTATGGCTCCAGCTTCAGCACCTCACCCACTGGACAGAGCCCATACACCTACCAGATGCACGGTCAGTGTGGCGCTGTGGCCCCTTCCTGCCCATCTCTAAGGACCACCTAAGTTGGGTGTCCATTCattcattcattcagcagattttttgagcacctactatgtgcc
>gene=chr20_45644761-45645043; species=bosTau
AAGGAAGCATCCTAATTGTGTGTGCCTGGTGCTTCTCTTT------CC-CCTTCCAAGGCATCAAGACAGAAGACAGCTTGAACCATTCCCCCGGCCAGAGTGGCTTCCTCAGCTATGGCTCCAGCTTCAGCACCCCAGCCTCTGGACAGAGCCCGTACACCTACCAGATGCATGGTGAGTGCAGTCCTGC-GCCCTTCCCTGCCG-TCTCGAAGGACTGCCTGAGTCGGGTGTCCGTTCGttcatttattcaacagctttattgagtacctactatgtgcc
>gene=chr20_45644761-45645043; species=calJac
AAGGACACATCCTAATCATGTGTCCTTGGTGCTTTTTTT--CTCCTCTTTCTTCAAAGGCATCAAGACAGAAGACAGCTTGAACCATTCCCCTGGTCAGAGTGGATTCCTCAGCTATGGCTCCAGCTTCAGCACCCCACCCACTGGACAGAGCCCATACACCTACCAGATGCACGGTCAGTGTGGCACT-TGGCCCCTCCCTGCCCGTCTCTAAGGACCACCTAAGTTGGGTGTCcattcattcattcattcaGCAGatttattgagcacctactatgtgcc
>gene=chr20_45644761-45645043; species=canFam
AAGGAAGCATCCTAATCATGTGTCCCCGGTGCTTCTTTTT-------CTTTTCCCAAGGCATCAAGACAGAAGACAGCTTGAACCATTCCCCCAGCCAGAGTGGATTCCTCAGCTACGGCTCCAGCTTCAGCACCCCACCCACTGGACAGAGCCCATACACCTACCAGATGCACGGTCAGTGTGGTGCTGCGGCCCCTTCCTGTCCACCTCTAAGGACTGCCTAAGTTAGGTGTCCattcatccatttacttgccagattcattgagcacctactatgtgcc
>gene=chr20_45644761-45645043; species=equCab
-AGGAAGCATCCTAATCTTATGTCCCTGGTGCTTCTTTTT------CCCCCTTCAAAGGCATCAAGACAGAAGACAGCTTGAACCATTCCCCTGGCCAGAGTGGATTCCTCAGCTATGGCTCCAGCTTCAGCACCCCACCCACTGGACAGAGCCCGTACACCTACCAGATGCACGGTCAGTGTGGCGCTGCGGCCCCTCCCTGCTGGTCTCTAAGGACCTCCCGAGTTGGGTGCCCATTCatttctttattcagctgatttattgagcacctactatgtgcc
>gene=chr20_45644761-45645043; species=gorGor
AAGGACGCATCCTAATCATGTGTCCTTGGTCCTTTTTTCCCCCCCTCTTCCTTCAAAGGCATCAAGACAGAAGACAGCTTGAACCATTCCCCTGGCCAGAGTGGATTCCTCAGCTATGGCTCCAGCTTCAGCACCCCACCCACTGGACAGAGCCCATACACCTACCAGATGCACGGTCAGTGTGGCGCTGTGGCCTCTTCCTGCCCATCTCTAAGGACCACCTAAGTTGGGTGTCCATTCattcattcattcagcagattttttgagcacctactatgtgcc
>gene=chr20_45644761-45645043; species=panTro
AAGGACGCATCCTAATCATGTGTCCTTGGTCCTTTTTTTTCCCCCTCTTCCTTCAAAGGCATCAAGACAGAAGACAGCTTGAACCATTCCCCTGGCCAGAGTGGATTCCTCAGCTATGGCTCCAGCTTCAGCACCCCACCCACTGGACAGAGCCCATACACCTACCAGATGCACGGTCAGTGTGGCGCTGTGGCCCCTTCCTGCCCATCTCTAAGGACCACCTAAGTTGGGTGTCCATTCattcattcattcagcagattttttgagcacctactatgtgcc
>gene=chr20_45644761-45645043; species=papHam
AAGGACGCATCCTAATCATGTGTCCTTGGTCCTTTTTTTTCCCCCTCTTCCTTCAAAGGCATCAAGACAGAAGACAGCTTGAACCATTCCCCTGGCCAGAGTGGATTCCTCAGCTATGGCTCCAGCTTCAGCACCCCACCCACTGGACAGAGCCCATACACCTACCAGATGCACGGTCAGTGTGGCGCTGTGGCCCCTTCCTGCCCGTCTCTAAGGACCACCTAAGTTGGGTGTCCATTCattcattcattcagcagattttttgagcacctactatgtgcc
>gene=chr20_45644761-45645043; species=ponAbe
AAGGATGCATCCTAATCATGTGTCCTTGGTCCTTTTTTTTCCCCCTCTTCCTTCAAAGGCATCAAGACAGAAGACAGCTTGAACCATTCCCCTGGCCAGAGTGGATTCCTCAGCTATGGCTCCAGCTTCAGCACCCCACCCACTGGACAGAGCCCATACACCTACCAGATGCACGGTCAGTGTGGCGCTGTGGCCCCTTCCTGCCCATCTCTAAGGACCACCTAAGTTGGGTGTCCATTCattcattcattcagcagattttttgagcacctactatgtgcc
>gene=chr20_45644761-45645043; species=rheMac
AAGGACGCATCCTAATCATGTGTCCTTGGTCCTTTTTTTTCCCCCTCTTCCTTCAAAGGCATCAAGACAGAAGACAGCTTGAACCATTCCCCTGGCCAGAGTGGATTCCTCAGCTATGGCTCCAGCTTCAGCACCCCACCCACTGGACAGAGCCCATACACCTACCAGATGCACGGTCAGTGTGGCGCTGTGGCCCCTTCCTGCCCGTCTCTAAGGACCACCTAAGTTGGGTGTCCATTCattcattcattcagcagattttttgagcacctactatgtgcc
>gene=chr20_47139728-47140049; species=hg19
CCCAGCTTTCTCTTTCTCTCTTCACCCACTTTGGATTGGGAGCCTCAAAACCACTGTGCTGAAACCACTTCTAGGCATCAGCACCATTCACTAACAGCACACTGGCCTTTGTTCTAAGACAGGGATTCAGCAGTTACATAGAtgtgcactgagcactgagctgtcctaggtgctgaaatgatttcatcaggagcaatcagaggctgcctagtccaggaatctcagacATTTGACCCTGGCTGAATGCCCTTATTGGAGCAGGAAAGAAGTGCAACAGTTTGCAATAAAATAGGCCCCTCATTTGCCATCCAGGGACACACA
>gene=chr20_47139728-47140049; species=bosTau
-------------------------------------------------------------------------------------------------------------------------------------------------------------------------------------tTGCCTTGGGAGCAATCAGATGCTGAGCTGTTCACCGATCTCAGAC--------TCAGTTGAATTCACCTCTTACACGAGGAAGGGGATGTTA--GTTTGTAATA-AACAGGCCTATTCTTTGAGGGCCAAGTACACACA
>gene=chr20_47139728-47140049; species=calJac
CCCAGCTCTCTC------TCTTCAACCACTTTAGATTGTGAGCCTCAAAACCATCATCTTGAAACCACTTCTGGGCATCAGCACTGTTCACTAACAGCACAGTGGCCTTTGTTCTAAGACAGAGATTCCGCAGTTAC--AGATGTGCATTGAGCACTGAGCTGTCCTAGGTGCTGAAATGAT----------------TAAGGCTGCCTAGTCCAGGAATCTCAGACGTGTGACTCTGGCTGAATGCACCTATTGGAGAAGGAAAGAAGTGGGCCAGTTTGCAATTAAATAGTCCTCTCCTTTGCCCTCCAGGCACAGACA
>gene=chr20_47139728-47140049; species=canFam
CCCGGCTCTCCC------CTCTGCCCCACTTCGGATCGCCAGCCTCAGAACCGTGGTGCTGAGACCAC-TTCTCTCCCCAGCACC--------------------------------------------------------------------------------------------------------------------------------------------------------------------------------------------------------------------------------------------
>gene=chr20_47139728-47140049; species=equCab
CCCAGCTTTCTC------CTTTCACCCACCTCGGCTCG-GAACCCCAGAACCCCAGGGCTGAGACCAC-GTCTCTCCTCCGCACCCGTCACTGACAGCCC-CCC--GCTTGCTCTAGGACGTGTGTCTGGTCttcacacgaacaattattgagcactgagctgtcccgggtgctgacatcattgcctggggagcaaTCAGGGGCTGGATGCATCAGTGACCTCAGACACGTGACTCTTGCCCAATGCACTTATCAGACAAGGAAGTGGGTGTTACCGT-TGTAATA-AACAGGCCTGCCCTTTGCAGGCCAAGCACACACA
>gene=chr20_47139728-47140049; species=gorGor
CCCAGCTTTCTCTTTCTCTCTTCACCCACTTTGGATTGTGAGCCTCAAAACCATTGTGCTGAAACCACTTCTAGGCATCAGCACCATTCACTAACAGCACACTGGCCTTTGTTCTAAGACAGGGATTCAGCAGTTACATAGATGTGCACTGAGCACTGAGCTGTCCTAGGTGCTGAAATGATTTCATCAGGAGCAATCAGAGGCTGCCTAGTCCAGGAATCTCAGACATTTGACCCTGGCTGAATGCCCTTATTGGAGCAGGAAAGAAGTGCAACAGTTTGCAATAAAATAGGCCTCTCCTTTGCCATCCAGGGACACACA
>gene=chr20_47139728-47140049; species=panTro
CCCAGCTTTCTCTTTCTCTCTTCACCCACTTTGGATTGTGAGCCTCAAAACCACTGTGCTGAAACCACTTCTAGGCATCAGCACCATTCACTAACAGCACACTGGCCTTTGTTCTAAGACAGGGATTCAGCAGTTATATAGATGTGCACTGAGCACTGAGCTGTCCTAGGTGCTGAAATGATTTCATCAGGAGCAATCAGAGGCTGCCTAGTCCAGGAATCT--GACATTTGACCCTGGCTGAATGCCCTTATTGGAGCAGGAAAGAAGTGCAACAGTTTGCAATAAAATAGGCCTCTCCTTTGCCATCCAGGGACACACA
>gene=chr20_47139728-47140049; species=papHam
CCCAGCTTTCTCTTTCTCTCTTCACCCATTTTGGATTGTGAGTCTCAAAACCATTGTGCTGAAACCACTTCTAGGCATCAGCACTGCTCACTAACAGCACACCGGCCTTTGTTCTAAGACAGGGATTCAGCAGTTACATAGAtgtgcactgagcactgagctgtcctaggtgctgaaatgatttcatcaggcgcaatcagaggctgcctagtccaggaatctcagacATTTGA--CTGGCTGAATGCACTTATTGGAGAAGGAAAGAAGTGCAACAGTTTGCAATAAAATAGGCCTCTCCTTTGTCATCCAGGGACACTTA
>gene=chr20_47139728-47140049; species=ponAbe
CCCAGCTTTCTCTTTCTCTCTTCACCCACTTTGGGTTGTGAGCCTCAAAACCATTGTACTGAAACTACTTCTAGGCATCAGCACCATTCACTAACAGCACACTGGCCTTTGTTCTAAGACAGGGATTCAGCAGTTACATAAATGTGCACTGGGCACTGAGCTGTCCTAGGTGCTGAAATGATTTCATCAGGAGCAATCAGAGGCTGCCTAGTCCAGGAATCTCAGACATTTGACTCTGGCTGAATGCACTTATCGGAGAAGGAAAGAAGTGCAACAGTTTGCAATAAAATAGGCCTCTCTTTTGCCATCCAGGGACACACA
>gene=chr20_47139728-47140049; species=rheMac
CCCGGCTTTCTCTTTCTCTCTTCACCCACTTTGGATTGTGAGTCTCAAAACCATTGTGCTGAAACCACTTCTAGGCATCAGCACTGCTCACTAACAGCACACCGGCCTTTGTTCTAAGACAGGGATTCAGCAGTTACATAGATGTGCACTGAGCACTGAGCTGTCCTAGGTGCTGAAATGATTTCATCAGGCGCAATCAGAGGCTGCCTAGTCCAGGAATCTCAGACATTTGA--CTGGCTGAATGCACTTATTGGAGAAGGAAAGAAGTGCAACAGTTTGCAATAAAATAGGCCTCTCCTTTGTCATCCAGGGACACTTA
>gene=chr20_48099158-48099647; species=hg19
CGTCTTCTCACCTCCATCCCGACGGCTGCGAGGCAGAAAGCGAAAGCGGACGCGGGTCAGCAAACGGGGAGCTGGGCATGCTGTCCCCCCGCCCCCCACCTCTCCACCAGGCTCCCAGCCGGCCTTGACCTTCCCCCGCGCTTAAGCGGCTCAGTGGGGTAGGACGGATGGTCGCTGTCCCTCCCGCCGGTGCTGAAGTCCGCCGCACCCCATGGATGGAGGGAGGGGCCGCCCCTCGGGGCGGGGAGAGGGCCCCAAGAGATGCCCCTGGAGCCCGGGAGGCCCCACCCTGGGCTTCTGCGGCCCAGGCGCGACCCAGCCGCCCGGGGCGCTGTCCGCCCCTTAGAGTGCTGAAACTCTCTTCATTATGGGTCTCCCGATCGAGTCCCGAACCTGGCCCCGCCATGGGGAGAGAGGGGGAGCTGCATGAAAActttctttctttatctttttctttctttcttcttcttctttccttctttttttttt
>gene=chr20_48099158-48099647; species=bosTau
CGTCTTCTCACCTCCATCCCGACGGCTGTGAGGCAGA------AAGCGGACGCAGGTCAGCGGACGAGGAGCTGTGCGCGGC-------CCCTCCCCACCTCTCCACCCCGGCCCCTGCCGGCCTTGACCTT-CCCGGCGCTTAAGCGGCTCAGGGCCGCAGCCGGGCTGGGCGCTGTCCCTCCCGCCGGTGCTGAAGTCCGCCCCACCCCGTGGCTGGAGGGAGGGGCCGCCCTCCGGAGCGGGGAGAGGGCCCCAAGAGGCGCAGGGGGGACCCGGGAGGCCCCACCCCGGCCTTCCGCCGCCCTGGCTCTGTTCTGCCGCCTGGGGCGCTGTCCGCCCCGTCGAGTGCTGAAACTCGCTTTTCTCTGGGTCTCCCCGTCGAGGGCCGCACCTGGCCCCGCCATGCGGAGAGGAGGGCAGCTGAATGAAAAA------------------------------------------tttttattatttt
>gene=chr20_48099158-48099647; species=calJac
CGTCTTCTCACCTCCATCCCGACGGCTGCGAGGCAGAAAGCGAAAGGGGACGCGGGTCAGCAAACGGGGAGCTGGGCATGCCGCCCCCCCA----AAACCTGTCCACGAGGCTCGCAGCCGGCCTTGACCTT-CCCGGCGTTTAAGCGGCTCAGTGGGGTAAGACGGATGGGCGCTGTCCCTCCCGCCGGTGCTGAAGTCCGCCCCACCCGATGGATGCAGGGAGGGGCCGCCCCTCAGGGCGGGGAGAGGGCCCCAAGAGATGCCCCTGGAGCTCGGCAGGCCCCACCCCGGGCTTCCGCGGCCTAGGCGCAACCCAGCCGCCTGGGGCGCTGTCCGCCCTTTAAAGTGCTGAAACTTGCTTCTCTATAGGGCTCCTGATCGAATCCCGAACCTGGCCCCGCCAAGGGGACGGAGGGGGAGCTGCATGAAAActtt----------------------------------------------------
>gene=chr20_48099158-48099647; species=canFam
CGTCTTCTCACCTCCATCCCGACCGCTGCAGGGCAGG------AAGCGGACGCGGGTCAGCAAGCAGGGAGCTGGGCGCGGC-------CCCCCCCTACCTCTCCACTGGGGCCCCAACCGGCCTTGACCTT-CCCGGTGCTTAAGCGGCTCAGGGGGGCTGAACGGCTTGGCGCTGTCCCTCCCGCCGGTGCTGAAGCCCGCCCCACCCCACGGGT----------------------GGCGGGGAGAGGACCCCCAGAGGCGCTC-GGGGATCCGGGAGGCCCCACCCCGGGTTTCTGCCGCCCAGGCCCGACCCAGCCGCCCGGGGCGCTGTCCTCCCCGTCGAGTGCTGAAACTCGCTTCTCTCTGGGTCTCCCCGTCG----------------------------------------------------------------------------------------------------------
>gene=chr20_48099158-48099647; species=equCab
CGTCTTCTCACCTCCATCCCGACGGCTGCGAGGCAGA------AAGCGGACGCATGTCAGCAAACA-------GGGCGCGGC-------CCCTCCCCACCTCTCCGCCGGGGCCCCAGCCCGCCTTGACCTT-CCCAGCGCTTAAGCGGCTCAGGGG-GCAGAATGGCCGGGTGCTGTCCCTCCAGCAGGTGCTGAAGTCCGCCCTACCCGGTGTTTGGAGGGAGGGGCCGCCCTTCCGGGCGGGGAGAGAGCCCCAAGAGGCTCCCCGGGGGCCCGGGAGGCCCCA-CCCGGGCTCCTGCGGCCCCGACCCGACCCA-CCGCCCAGGGAGCTGTCCGCCCCCTCGAGTGCTGAAACTCGCTGCTCTCTGGGTCG--------AGTCCCTAACCTGGCCCCGCAATGGGAAGA-AAGGGGCGCTGCACGAGAAA------------------------------------------TTTTTTTTTTTTT
>gene=chr20_48099158-48099647; species=gorGor
---------------------------------------------------------------------------------------------------------------------------------------------------------------------------------------------------------------------------------------------------------------------------------------------------------------------------------------------------------------------------------------------------------------------------------------------------------------------------------------------------------
>gene=chr20_48099158-48099647; species=panTro
CGTCTTCTCACCTCCATCCCGACGGCTGCGAGGCAGAAAGCGAAAGTGGACGCGGGTCAGCAAACGGTGAGCTGGGCATGCTGTCCCCCCGCCCCCCACCTCTCCACCAGGCTCCCAGCCGGCCTTGACCTTCCCCCGCGCTTAAGCGGCTCAGTGGGGTAGGACGGATGGTCGCTGTCCCTCCCGCCGGTGCTGAAGTCCGCCGCACCCCATGGATGGAGGGAGGGGCCGCCCCTCGGGGCGGGGAGAGGGCCCCAAGAGATGCCCCTGGAGCCCGGGAGGCCCCACCCTGGGCTTCTGCGGCCCAGGCGCGACCCAGCCGCCCGGGGCGCTGTCCGCCCCTTAGAGTGCTGAAACTCTCTTCATTATGGGTCTCCCGATCGAGTCCCGAACCTGGCCCCGCCATGGGGAGAGAGGGGGAGCTGCATGAAAACtttctttctttatctttttctttctttcttcttcttctttccttttttttttttt
>gene=chr20_48099158-48099647; species=papHam
CGTCTTCTCACCTCCATCCCGACGGCTGCGAGGCAGAAAGCGAAAGCGGACGCGGGTCAGCAAACGGGGAGCTAGGCATGCTGTCCCCCCGCCCCCCACCTCTCCACCAGGCTCCCAGCCGGCCTTGACCTT-CCCCGCGCTTAAGCAGCTCAGTGGGGTAGGACGGATGGGCGCTGTCCCTCCAGCCGGTGCTGAAGTCCGCCCCACCCCATGGACGGAGGGAGGGGCTGCCCCTCAGGGCGGGGAGAGAGCCCCAAGAGATGCCCCTGGAGCCCGGGAGGCCCCACCCCGGGCTTCTGCGGCCCAGGCGCGACCCAGCCGCCCGGGGCGCTGTCCGCCCCTTAGAGTGCTGAAACTCGATTCTCTATGGGTCTCCCGATCGAGTCCCGAACCTGGCCCCACCATGGGGAGAGAGGGGGAGCTGCATGAAAActttctttctttctttttttctt---------------------------------
>gene=chr20_48099158-48099647; species=ponAbe
CGTCTTCTCACCTCCATCCCGACGGCTGCGAGACAGAAAGCGAAAGCGGACGCAGGTCAGCAAACGGGGAGCTGGGCATGCTGTCCCCCCGCCCCCCACCTCTCCACCAGGCTCCCAGCCGGCCTTGACCTTCCCCCGCGCCTAAGCGGCTCAGTGGGGTAGGATGGATGGTCGCTGTCCCTCCCGCCGGTGCTGAAGTCCGCCGCACCCCATGGATGGAGGGAGGGGCCGACCCTCGGGGCGGGGAGAGGGCCCCAAGAGATCCCCCTGGAGCCCGGGAGGCCCCACCCTGGGCTTCTGCGGCCCTGGCGCGACCCAGCCGCCCGGGGCGCTGTCCGCCCCCTAGAGTGCTGAAACTCTCTTCAATATGGGTCTCCCGATCGAGTCCCGAACCTGGCCCAGCCATGGGGAGAGAGGGTGAGCTGTATGAAAA----ctttctttatctttttctttctttcttcttcttcttctttcctttttttttt
>gene=chr20_48099158-48099647; species=rheMac
CGTCTTCTCACCTCCATCTCGACGGCTGCGAGGCAGAAAGCGAAAGCGGACGCGGGTCAGCAAACGGGGAGCTAGGCATGCTGTCCCCCCGCCCCCCACCTCTCCACTAGGCTCCCAGCCGGCCTTGACCTT-CCCCGCGCTTAAGCAGCTCAGTGGGGTAGGACGGATGGGTGCTGTCCCTCCAGCCGGTGCTGAAGTCCGCCCCACCCCATGGACGGAGGGAGGGGCTGCCCCTCGGGGCGGGGAGAGAGCCCCAAGAGATGCCCCTGGAGCCCGGGAGGCCCCACCCCGGGCTTCTGCGGCCCAGGCGCGACCCAGCCGCCCGGGGCGCTGTCCGCCCCTTAGAGTGCTGAAACTCGATTCTTTATGGGTCTCCCGATCGAGTCCCGAACCTGGCCCCACTATGGGGAGAGAGGGGGAGCTGCATGAAAActttctttcttt--------------------------------------------
>gene=chr20_50227971-50228231; species=hg19
CTAAAAGGGTCATCCTAACCACAAAGTCTTCATCTCGACAAGAGCACTTTGGGAAAAATAAAAACACTGTGTTCTCTGACAGACTCATGTCCCGGTGCAATTCTAACTGGGACTTGCTCTCGGCCATTTTCAGCACAGTGGACAGGGGTTAAAGGCATTTTCTTTAGCACAAAGAACAATGCCTCATCCTGGAATTCTTTTTCTACATCAATGTTAACAGTAACATCCAGTTTTTGAAGAAGTCAGCTCATCCCGGCCAG
>gene=chr20_50227971-50228231; species=bosTau
CTAAATGGGCCAGACTGAACACGCCGCCTTCGCCCTGGAAACAGCACTGTGGAAAA--TAAACACACTGTATTCCATCGGAGGCCACTGTCAAGGTGCAATTCTAAG-GGGACT--CTCTCAGTTACTTTTGGCACAGTGGACA-GGGTTAAGGG-GTTTTTTATAGCACAAAGAACAATTCCTCACACTAGAAGTTTTTCTCTGAATCCATGTTTATGGTAACACACGGGCATTACAGAAGTAAATTCATCCAGGCCAG
>gene=chr20_50227971-50228231; species=calJac
CTAAAAGAGTCATCCTAGCCATAAAGCCTTCATCTCAACAAGAGCATTCTGGGAAAAATTAAA--ACTACGTTCTCT----GACCAGTGTCCAGGGGCAATTCTAACTGGGACTTGCTCTTGGCCATTTTCAGCACAGTGGACATGGGTTCAAGGCATTTTCTTTAACACAAAGAACAATGCCTCGTCCTGGAATTC-TTTTCTACATCGATGTGAAGGGTAACATCCAGTTTGTGAAGAACTCAGCTCATCCCAGCCGG
>gene=chr20_50227971-50228231; species=canFam
TGAAAAGGGCTGGGCTGGCCCCAGAGCCTTCACCTTGGAGAGAACATTAGGGAAAA--T-AAAACGCTATGGTCTATTAGAGACAAAGGTCAAGGTTCAGCTCTAACAGGGACTTGCCCTCGACCACTCTCAGCACAGTGGACA-GGGCTGAAGGCTGCTTCTAAGGCTCAAACAACAATTGCCCACCCTGAAA-TTTTTTTCTAAATTGATGTGAGTAACAACGTACAGGC--------AGTCGGCTCACCCAGCTCAG
>gene=chr20_50227971-50228231; species=equCab
CGAAAAGGGCCCGGCTGCCCACACAGCA--CACC-TGGCAAGAGCACTGGGGAGAA--TAAAAACACTGCGTTCTGTCACAGGCAGCGGTCGAGGTGGAACTCCACGCAGGACCTGCTCTCGCCCCCTTTCAGTACAGCGGAC--GGGCCGAAGGCTGCTTTTCCAGCACAAAGGACACTTCTTCATCCAGGAATTTTTTTTCTGAATCGATGTGAACGGGAACATACGGGCACTGAAGAAGTCAGCTCATCCAGGCCAG
>gene=chr20_50227971-50228231; species=gorGor
CTAAAAGGGTCATCCTAACCACAAAGTCTTCATCTCGACAAGAGCACTTTGGGAAAAATAAAAACACTGTGTTCTCTGACAGACTCATGTCCCGGTGCAATTCTAACTGGGACTTGCTCTTGGCCATTTTCAGCACAGTGGACAGGGGTTAAAGGCATTTTCTTCAGCACAAAGAACAATGCCTCATC-TGGAATT-TTTTTCT-CATCAATGTTAACAGTAACATCCAGTTTTTGAAGAAGTCACCTCATCCCGGCCAG
>gene=chr20_50227971-50228231; species=panTro
CTAAAAGGGTCATCCTAACCACAAAGTCTTCATCTCGACAAGAGCACTTTGGGAAAAATAAAAACACTGTGTTCTCTGACAGACTCATGTCCCGGTGCAATTCTAACTGGGACTTGCTCTTGGCCATTTCCAGCACAGTGGACAGGGGTTAAAGGCATTTTCTTTCGCACAAAGAACAATGCCTCATCCTGGAATTCTTTTTCTACATCAATGTTAACAGTAACATCCAGTTTTTGAAGAAGTCAGCTCATCCCGGCCAG
>gene=chr20_50227971-50228231; species=papHam
CTAAAAGAGTCATCCTAACCACACAGTCTTCATCTCGATGATAGCACTTTGGGAAAAATAAAAACACGGTGGTCTCTGGCAGACCCACGTCCCGGTGCAATTCTAACTGGGACTTGCTCTTGGCCATTTTCAGCACAGTGGACAGGGGTTAAAGGCATTTTCTTTAGCACAAAGAACAATGCCTCATCCTGGAATTCTTTTTCTATATCAATGTTAACGGTAACATCCAGTTTTTGAAGAAGTCAGCTCATCCCGGCCAG
>gene=chr20_50227971-50228231; species=ponAbe
CTAAAAGGGTCATCCTAACCAT-AAGTCTTCAACTCGACAAGAGCACTTTGGGAAAAATAAAAACACTGCGTTCTCTGACAGACTAATGTCCCGGTGCAATTCTAACTGGGAGCTGCTCTTGGCCATTTTCAGCACAGTGGACAGGGGTTAAAGGCATTTTCTTTAGCACAAAGAACAATGCCTCATCCTGGAATTCTTTTTCTACATCAATGTTAATGGTAACATCCAGTTTTTGAAGAAGTCAGCTCATCCCGGCCAG
>gene=chr20_50227971-50228231; species=rheMac
CTAAAAGAGTCATCCTAAC-----AGTCTTCATCTTGATGATAGCACTTTGGGAAAAATAAAAACACGGTGGTCTCTGGCAGACCCACGTCCTGGTGCAATTCTAACTGGGACTTGCTCTTGGCCATTTTCAGCACAGTGGACAGGGGTTAAAGGCATTTTCTTTAGCACAAAGAACAATGCCTCATCCTGGAATTCTTTTTCTACATCAATGTTAACGGTAACATCCAGTTTTTGAAGAAGTCAGCTCATCCCGGCCAG
>gene=chr20_54579083-54579334; species=hg19
CGGGTTCGAGTCGCACACCACCAGACACTTGCCCTCCAGCACGATGGGCTCCGTGTCGTTCTGTGCCCAGACGGGCAGCCCCGGCAGCGTGAGGACCAGCAGCACGGCCGGCACCGCGGACAGCGCCCGGCGCCCGGAGCCCATGGTGAGCCGTGTGGGCAGCCGCAGCCGGCTGGCGCTGGTGCTCGCCCGCGTCGCCTCCTACCCCGGGATCCCGGTGCTCGGGAAGATGCTAGCGGCTAGGTCGACAG
>gene=chr20_54579083-54579334; species=bosTau
CGGGTTCGAGTCGCACACCACGAGGCACTTGCCCTCCAGCACGATGGGCTCTGTGTCATTCTGCGCCCAGACGCGCAGCCCCGGCAGGGCGAGGGCTAGCAGCAgggccggcagcgcggccggcgcccggcgccgggggcccATGGCGAGCCTGGGGG-CCGCCGCAGCTGGCCGGCGCTCCCGCGTGCCCGCGTGGTCTCCT-CCCCGGGACCCCGGTGCTGGGGAC-GTGCGGGTGGCTAGATGCACCA
>gene=chr20_54579083-54579334; species=calJac
CGGGTTCGAGTCGCACACCACCAGACACTTGCCCTCCAGCACGATGGGCTCCGTGTCGTTCTGTGCCCAGACAGGCAATCCCGGCAGCGTGAGGACCAGCAGCACTGCCGGCACCGCGGACAGCACCCGGCGCCCGGAGCCCATGGTGAGCCGCGTGGGCAGCCGCAGCCGGCTGGCGCTGGTGCGCGCCCGCGTCGCCTCCTATCCCGGGATCCCGGTGCTCAGGGAGATGCCGGCGGCTAGGTCGACAG
>gene=chr20_54579083-54579334; species=canFam
CGGGTTCGAGTCGCACACCACCAGACACTTGCCCTCCAGCACGATGGGCTCCGTGTCGTTCTGCGCCCAGACGGGCAGCGCGGGCAGGGTGAGGGCCAGCAGCACGGCCGGCACCACGGACAGCGCCCGGGCCCCGGAGCCCATGGTGAGCCGCGTGGGCAGCCGCCGCGGGCTGGCGCTTCTGCTcggccgcgcctcctccccccccggggccc-ggcgctcggcag-cggcccgcggccAGAAGGACGG
>gene=chr20_54579083-54579334; species=equCab
GGGGTTCGAGTCGCACACCACCAGACACTTGCCCTCCAGCACGATGGGCTCCGTGTCGTTCTGCGCCCAGACGGGCAGCCCCGGCAGAGTGAGGGCCAGCAACACGGCCGGCACCACGGACAGCGCCCGGCGCCCTGAGCCCATGGTGAGCCGCGTGGGCAGCCGCAGCCGGCTGGCGCTTCCGCTCGCCCGCGTCGCCTCCTACCCCGGGACCCCGAGGTCGGGAAG-ATGCCAGTGGCTAGACCGACAG
>gene=chr20_54579083-54579334; species=gorGor
CGGGTTCGAGTCGCACACCACCAGACACTTGCCCTCCAGCACGATGGGCTCCGTGTCGTTCTGTGCCCAGACGGGCAGCCCCGGCAGCGTGAGGACCAGCAGCACGGCCGGCACCGCGGACAGCGCCCGGCGCCCGGAGCCCATGGTGAGCCGTGTGGGCAGCCGCAGCCGGCTGGCGCTGGTGCTTGCCCGCGTCGCCTCCTACCCCGGGATCCCGATGCTCGGGAAGATGCTAGCGGCT----------
>gene=chr20_54579083-54579334; species=panTro
CGGGTTCGAGTCGCACACCACCAGACACTTGCCCTCCAGCACGATGGGCTCCGTGTCGTTCTGTGCCCAGACGGGCAGCCCCGGCAGCGTGAGGACCAGCAGCACGGCCGGCACCGCGGACAGCGCCCGGCGCCCGGAGCCCATGGTGAGCCGTGTGGGCAGCCGCAGCCGGCTGGCGCTGGTGCTCGCCCGCGTCGCCTCCTACCCCGGGATCCCGGTGCTCGGGAAGATGCTAGCGGCTAGGTCGACAG
>gene=chr20_54579083-54579334; species=papHam
CGGGTTCGAGTCGCACACCACCAGACACTTGCCCTCCAGCACGATGGGCTCCGTGTCGTTCTGTGCCCAGACCGGCAGCCCCGGCAGCGTGAGGACCAGCAGCACGGCCGGCACCGCGGACAGCGCCCGGCGCCGGGAGCCCATGGTGAGCCGTGTGGGCAGCCGCAGCCGGCTGGCGCTGGTGCTCGCCCGCGTCGCCTCCTACCCCGGGATCCCGGTGCTTGGGAAGATGCTAGCGGCTAGGTCGACAG
>gene=chr20_54579083-54579334; species=ponAbe
CGGGTTCGAGTCGCACACCACCAGACACTTGCCCTCCAGCACGATGGGCTCCGTGTCGTTCTGTGCCCAGACAGGCAGCCCCGGCAGCGTGAGGACCAGCAGCACCGCCGGCACCGCGGACAGCGCCCGGCGCCCGGAGCCCATGGTGAGCCGCGTGGGCAGCCGCAGTCGGCTGGCGCTGGTGCTCGCCCGCGTCGCCTCCTACCCCGGGATCCCGGTGCTCGGGAAGATGCTAGCGGCTAGGTCGACAG
>gene=chr20_54579083-54579334; species=rheMac
CGGGTTCGAGTCGCACACCACCAGACACTTGCCTTCCAGCACGATGGGCTCCGTGTCGTTCTGTGCCCAGACGGGCAGCCCCGGCAGCGTGAGGACCAGCAGCACGGCCGGCACCGCGGACAGCGCCCGGCGCCGGGAGCCCATGGTGAGCCGTGTGGGCAGCCGCAGCCGGCTGGCGCTGGTGCTCGCCCGCGTCGCCTCCTACCCCGGGATCCCGGTGCTCGGGAAGACGCTAGCGGCTAGGTCGACAG
>gene=chr20_56623221-56623514; species=hg19
AGGGTCAGGTCGCCCACTAGCAGATGAACTCCTTGCTCATCCTTGTGTTCCAAGCAGAAACTAACACAAAACCAGACAACCTGGAATGAAGACAAGAAACCCTTGGCCTGCTGGGTCATGAAGCTATTTCTGGCTGCTGTCCATGGTACTGGCAAGAAGCATGAAGCCTGCCAATGTCAGGTGGTTAGAGCCCTCTTGGGAAGCTAAAAGATTCTTATCGTCCAATTCATGCTTTTCACAGCCTCCTTGGTTTTTCACTGGGTCTTTCCAACAAGTCTTACCTGTCTCCTCTC
>gene=chr20_56623221-56623514; species=bosTau
AGGGTCATATCTTCCAGAAGGAGAGGAACTCCTAGGTCTCCCCTGTGTTCTAAACAGAACCCAG------------CCTCATGAGAAGAAGACAAAAAGCCCTTGGCT-------TCATGAGCACATGTTTGACTGCTGTCCATGGTACCAAAAGGAAGCATAGATCCAGCTAACGTTGGGTGGCTATAGCTT-------------------TCTTATCACCTGACTCATGGTTCTGACAA--CTCAATGTGTTTGATGGAGTCTTTCCAACACTTCTTACCTGTCTTCTTCT
>gene=chr20_56623221-56623514; species=calJac
AGGGTCAGATCGCCCACTATCAGATGAACTCCTTGCTCATCCATGTGTTCCGAGCAGAAACTTACACAAAACCAGACAACCTGGAATGAAGACAAGAAACCCTTCACCTGCTGGGTCATGAAGCTATTTCTGGCTGCTGTCCATGGTACTAGTGAGACGCATGAAGCCAGCCAATGTTAGGTGGTTAGAGCCTTTTTGGGAAGCAAAAAAATTCTCATTATCCAATTCATGGTTTTCACAGCCTCCCTGGTTTTTCACTGGGTCTTTCCAACAAGTCTCACCTGCCTCCTCTC
>gene=chr20_56623221-56623514; species=canFam
---GTCCGATGTCCCAGTAGGAGATGAACTCCTTGCTCTTCCCTGTATTCCAAACAGACCCCAAAGGACATCCGGACACCATGAAGTGGAGGTCA--AACTCTTGCCCTTTCCGGTCATGAGCTCCCTTCTGGCTGCTGTCCATGGTACCAGAAAGAGGCACAGAGCCAGCTGATGCTGAGTGGCTACAGCCTTCTTGGGAAGATACAAAAC--TTACTACCCAGCCTACAGTTTCGAGAGTCCCCAACATGTTTGACCGAGACATTCCAATCTGTCTTACTTGTCTTTTCTT
>gene=chr20_56623221-56623514; species=equCab
AGGGTCAGATCTCCCAGTAGGAGAT-AACTCCTTGCTCATCCCTGTGTTCCAAAAAGAACCTAGCACAAACCCAGACACCATGGAACGAAGACAAG-AACCCTTGGCCTTCCAGGTCATGAGCACCCTTCTGGTTGCTGTCCATGGTACCACCCAGAAGCACGGAG-CGGCTAATGTTGGGTGGCTACAGCCTTCTTGGGAAGCTGAAAGACCCTCATCATCCGATTCGTGGTTTTGACAGCCACCAATGGGTTTGATTGGGACTTGCCAACATTTCTTGCCTGTCTCCTTCT
>gene=chr20_56623221-56623514; species=gorGor
AGGGTCAGGTCGCCCACTAGCAGATGAACTCCTTGCTTATCCTTGTGTTCCAAGCAGAAACTAACACAAAACCAGACAACCTGGAATGAAGACAAGAAACCCTTGGCCTGCTGGGTCACGAAGCTATTTCTGGCTGCTGTCCATGGTACTGGCAAGAAGCATGAAGACTGCCAATGTCAGGTGGTTAGAGCCCTCTTGGGAAGCTAAAAGATTCTTATCGTCCAATTCATGCTTTTGACAGCCTCCTTGGTTTTTCACTGGGTCTTTCCAACAAGTCTTACCTGTCTCCTCTC
>gene=chr20_56623221-56623514; species=panTro
AGGGTCAGGTCGCCCACTAGCAGATGAACTCCTTGCTCATCCTTGTGTTCCAAGCAGAAACTAACACAAAACCAGACAACCTGGAATGAAGACAAGAAACCCTTGGCCTGCTGGGTCATGAAGCTATTTCTGGCTGCTGTCCATGGTACTGGCAAGAAGCATGAAGCCTGCCAATGTCAGGTGGTTAGAGCCCTCTTGGGAAGCTAAAAGATTCTTATCGTCCAATTCATGCTTTTGACAGCCTCCTTGGTTTTTCACTGGGTCTTTCCAACAAGTCTTACCTGTCTCCTCTC
>gene=chr20_56623221-56623514; species=papHam
AGGGTCAGATTGCCCACTAGCAGATGAACTCCTTGCTCATCCTTGTGTTCCAAGCAGAAACTAACACAAAACCAGACAACCTGGAATGAAGACAAGAAACCCTTGGCCTGCTGGGTCATGAAGCTATTTCTGGCTGCTGTCCATGGTACTAGCAATAAGCATAAAACCTGCCAACATCAGGTGGTTAGGGCCCTCTTGGGAAGCTAAAAGATTCTTATCATCCAATTCATGGTTTTGACAGCCTCCTTGGTTTTTCACTGGGTCTTTCCAACAAGTCTTACCTGTCTCCTCTC
>gene=chr20_56623221-56623514; species=ponAbe
AGGGTCAGATCACCCACTAGCAGATGAACTCTTTGCTCCTCCTTGTATTCCAAGCAGAAACTAACACAAAAACAGACAACCTGGAATGAAGACAAGAAACCCTTGGCCTGCTGGGTCATGAAGCTATTTCTGGCTGCTGTCCATGGTACTGGCAAGAAGCATGAAGCCTGCCAATGTCAGGTGGTTAGAGCCCTCTTGGGAAGCTAAAAGATTCTCATCATCCAATTCATGCTTTTGACAGCCTCCTTGGTTTTTCACTGGGTCTTTCCAACAAGTCTTACCTGTCTCCTCTC
>gene=chr20_56623221-56623514; species=rheMac
AGGGTCAGATCGCCCACTAGCAGATGAACTCCTTGCTCATCCTTGTGTTCCAAGCAGAAACTAACACAAAACCAGAC-ACCTGGAATGAAGACAAGAAACCCCTGGCCTGCTGGGTCATGAAGCTATTTCTGGCTGCTGTCCATGGTACTAGCAATAAGCATGAAGCCTGCCAACGTCAGGTGGTTAGGGCCCTCTTGGGAAGCTAAAAGATTCTTATCATCCAATTCATGGTTTTGATAGCCTCCTTGGTTTTTCACTGGGTCTTTCCAACAAGTCTTACCTATCTCCTCTC
>gene=chr20_57717302-57717578; species=hg19
AAGGAATCAGTAGACTCCCATGGAAAGAGTAACTGATTCCTCATGGTGGGAAGCACTTGAGCTGGGAGCCGTACTTCCTTTGGTCTGCCAGCAGCCTGGGAAGGATGGGAAACTAGCCAATGGGCACTGGAGCTGTCCTAGGTCCTGAACAGCCTTCTTTCCTCCGTGAAAGGCCTGAATCTGGTTTGTGTTCTCTTCTTCCCCAATACCCCCTACCCCCACATTTAAGGTagtgtttccaaagcttgggattcgtagccgtggaagagcacaaga
>gene=chr20_57717302-57717578; species=bosTau
CAGAAAGCAGCAGCCACTCCTGTGAAGAGCAGCTGGTTCCCC--AGTGGGACACGCCTGAGCGGGGAGCCCGAC-TCCTCTGGCACGTCCTCAC--AGGGAAGGCGGCAGAGCTAGACCACAGGCACAAGAACTGCACTAGGTTCTGTTTTGTTTT-TTCCCCCC---------------------------------------------------------------------------------------------------------------
>gene=chr20_57717302-57717578; species=calJac
AAAGAATCAGTAGACTCCCATGGAAAAAGTAACTGATTCCTCATGGTGGGAAGCACTTGAGCAGGAAGCCGTACCTCCTCTTACTTGGCAGCAGCCTGAGAAGGATGGGAAACTAGACATTGGGCACTGGAGCTGTCCTAGGTCCTGAACAGCCTTCTTT-CTCTGTGAAAGGCCTGAAGCTCGCTTGTGCTCTCTTCTCCCCTCACCTCCCCTGCCCCCACATTTAAGGTATTGTTTCCAAATCTTGATATTCATAGTCATGGCAAAGCAGAAGA
>gene=chr20_57717302-57717578; species=canFam
CAGAAAGCAGCAGACATTGATGTGCAGAGTAACCCTTTCCCCATGGTAGGAAGCACT------------GGTGT-TCCTCTGTCCTGGCAGCATG-CAGGGAAGGTGGGGAACTAGACAACAGGCATTAGAACTGTCCTAGGTTCTGAAGAGCCCT-CTTCCCTTG-GTAAGACCTCGAGTTGGTTTGGGTCCTCTTTTTCTTCAACAATACCT----CCATGTTTAAGGGTATGTTTCCAAAGC-TGGGGTTCACTGAATTTGTGGAGTGCAAGA
>gene=chr20_57717302-57717578; species=equCab
CAGAAAGCAGCAGACACTGATGTGAAGAGCAACTGATTCCCC-TGGTGGGAAACACTTCAGCAGGGAGCTGCAC-TCTTCCAGGCTGGCAGCCCC-CTGGGAGGGTGGGGAGCTAGACCATGGGCACAAGAGCTGTCCTAGGTTCTGAACAGC----CTTCCCTCC-AGGAGACCTCAACTTGGTTTGGGTCCTCTTCTTCTTCAGCAACTACT----TCCTGTTTGAGGTAGTGTTTCCAGAGCTCGGGGTTCACAGCGGTTGTGGAGCAGACGA
>gene=chr20_57717302-57717578; species=gorGor
AAGGAATCAGTAGACTCCCATGGAAAGAGTAACTGATTCCTCATGGTGGGAAGCACTTGAGCTGGGAGCCGTACTTCCTTTGGTCTGCCAGCAGCCTGGGAAGGATGGGAAACTAGCCAATGGGCACTGGAGCTGTCCTAGGTCCTGAATAGCCTTCTTTCCTCCGTGAAAGGCCTGAATCTGGTTTGTGTTCTCTTCTTCCCCAATATCCCCTACCCCCACATTTAAGGTagtgtttccaaagcttgggatttgtagccacggaagagcacgaga
>gene=chr20_57717302-57717578; species=panTro
AAGGAATCAGTAGACTCCCATGGAAAGAGTAACTGATTCCTCATGGTGGGAAGCACTTGAGCTGGGAGCCGTACTTCCTTTGGTCTGCCAGCAGCCTGGGAAGGATGGGAAACTAGCCAATGGGCACTGGAGCTGTCCTAGGTCCTGAACAGCCTTCTTTCCTCTGTGAAAGACCTGAATCTGGTTTGTGTTCTCTTCTTCCCCAATACCCCCTACCCCCACCTTTAAGGTagtgtttccaaagcttgggattcgtagccatggaagagcacaaga
>gene=chr20_57717302-57717578; species=papHam
AAGGAATCAGTAGACTCCCATGGAAAGAGTAACTGATTCCTCGTGGTGGGAAGCACTTGAGCTGGGAGCCGTACTTCCT----CCTGCCAGCAGCCTGGGAAGGATGGGAAACTAGACGATGGGCACTGGAGCTGTCCTAGGTCCTGAACAGCCTTCTTTCCTCTGTGAAAGGCCTGAAGCTGGCTTGTGTTCTCTTCTTCCCCAATACCTCCCACCCCCACATTTAAGGTagtgtttccaaagcttgggattcatagccatggaagagcacaaga
>gene=chr20_57717302-57717578; species=ponAbe
AAGGAATCAGTAGACTCCCATGGAAAGAGTAACTGATTGCTCATGGTGGGAAGCACTTGAGCTGGGAGCCGTACTTCCTTTGGTCTGCCAGCAGCCTGGGAAGGATGGGAAACTAGACAATGGGCACTGGAGCTGTCCTAGGTCCTGAACAGCCTTCTTTCCTCCGTGAAAGGCCTGAATCTGGTTTGTGTTCTCTTCTTCCCCAATACCCCCCACCCCCACATTTAAGGTagtgtttccaaagcttgggattcatagccgcggaagagcacagga
>gene=chr20_57717302-57717578; species=rheMac
AAGGAATCAGTAGACTCCCGTGGAAAGAGTAACTGATTCCTCGTGGTGGGAAGCACTTGAGCTGGGAGCCGTACTTCCT----CCTGCCAGCAGCCTGGGAAGGATGGGAAACTAGACGATGGGCACTGGAGCTGTCCTAGGTCCTGAACAGCCTTCTTTTCTCTGTGAAAGGCCTGAAGCTGGCTTGTGTTCTCTTCTTCCCCAATACCTCCCACCCCCACATTTAAGGTagtgtttccaaagcttgggattcatagccatggaagagcacaaga
>gene=chr20_58340683-58340922; species=hg19
ATAGCTAATGGGATACAAGGAGCGTGCAATATTTGCATCTGGTGTTTAGCTGGAGGCTCTCTGCAGGCAGGAATTAGGCCTGTTGTAACACCCCCTCCCTGACCACTGTGTTTTCAGCACCATGGACAGCACCCAACAGCTCTTGGGTACCTCCAGAAACAGCAGCTGATAGATGAATGAACCCCATAGGAGCTAACACAgtgacccaaggacaagccccagctccactaggcttttcc
>gene=chr20_58340683-58340922; species=bosTau
ATGACA-GTGGGGTGTATGGGACGTGCAGT-GTCCCTTCTATAGTTTCA----GAGATTTGTGAGGACAG-GATCAGGTTTGCCTCAG-------------------------TCAGCACCATGGACAGCACCCCTCCCT-----------GTTAGGAATACTCCCTGAGTGATGGGTGAATCCT----------TCACAGAGACTTTGGGG------CCAGCTTTG------------
>gene=chr20_58340683-58340922; species=calJac
ATAGGTAATGGGATACAAGGGCCATGCACTATTTGCATCTGGTGTTTCACTGGAGGCTCTCTGCGGGCAGGAATTGAGCCTACTGTAACACCCCCTCCTGCACCAC--TCTTTTCAGCACCACGGACAGCA--------CTCCTGGGTACCTCCAGAAACAGCAGCTGATAGATGA-----------AGGAGCTAACACAgtgacccaaggacaagcttcagctccaccaggcttctcc
>gene=chr20_58340683-58340922; species=canFam
ATAACA--TGGGGTCTGCAGGATGTGCAGCACCTACTTCTCCAGTTTCT-TTGAAGTTCTCCAAGGGCAGGTATCAGGCCAGCACCGT-----------------------------------GGACAGCGC-CCACCCAGCCGGC----CCTCCAGAACCTTCCCC-----ATG--GTAATCCC----------ATGCTAGGACTTCAGGA------CCAGCTCTGCCAAGCTGTTCC
>gene=chr20_58340683-58340922; species=equCab
GTAACA----------ATGGGACATGCAGTGTTCGCTTCTAAAGTGTggctggaagctctggaaggtaaggagtggggtcagcactgt------------------------ttcagcaccgcggacagcgccctgcccagtaggc----cctctggagcatttcctggtggatggatgagtCCC----------ACCCAGTGACTTCAGGT------CCA-----GTCGGGCTGTCCC
>gene=chr20_58340683-58340922; species=gorGor
ATAGCTAATGAGATACAAGGAGCATGCAATATTTGCATCTGGTGTTTAGCTGGAGGCTCTCTGCAGGCAGGAATTAGGCCTGTTGTAACACCCCGTCCCCGACCACTGTGTTTTCAGCACCATGGACAGCACCCAACAGCTCTTGGGTACCTCCAGAAAAAGCAGCTGATAGATGAATGAACCCCATAGGAGCTAACACAGTGACCCAAGGACAAGCTCCAGCTCTACTAGG-TTttcc
>gene=chr20_58340683-58340922; species=panTro
ATAGCTAATGGGATACAAGGAGCATGCAATATTTGCATCTGGTGTTTAGCTGGAGGCTCTCTGCAGGCAGGAATTAGGCCTGTTGTAACACCCCCTCCCCTGACACTGTGTTTTCAGCACCATGGACAGCACCCAACAGCTTTTGGGTACCTCCAGAAACAGCAGCTGATAGATGAATGAACCCCATAGGAGCTAACACAgtgacccaaggacaagctccagctccactaggcttttcc
>gene=chr20_58340683-58340922; species=papHam
ATAGCTAATGGGATACAAGGAGCATGCAATATTTCCATCTGGTGTTTAGCTGGAGGCTCTCTGTGGGCAGGAATTAGGCCTGTTTTAACACTCCCTCCCCGACCACTGTGTTTTCAGCACCATGGACAGCA-CCAACAGCTCCTGGGTACCTCCAGAAACAGCAGCTAATAGACGAATGAACCCCACAGGAGCTAACACAGTGACCCAAGGACAAGCTCCAGCTCCACCAGGCTTttcc
>gene=chr20_58340683-58340922; species=ponAbe
ATAGCTAATGGGATACAAGGGGCATGCAATATTTGCATCTGGTGTTTAGCTGGAGGCTCTCTGCAGGCAGGAATTAGGCCTGTTGTAACACCCCCTCCCCGACCACTGTGTTTTCAGCACCATGGACAGCACCCAACAGCTCCTGGGTACCTCTGGAAACAGCAGCTGATAGATGAATGAACCCCATAGGAGCTAACACAgtgacccaaggacaagctccagctccactaggcttttcc
>gene=chr20_58340683-58340922; species=rheMac
ATAGCTAATGGGATACAAGGGGCATGCAATATTTCCATCTGGTGTTTAGCTGGAGGCTCTCTGCGGGCAGGAATTAGGCCTGTTTTAACCCTCCCTCCCCGACAACTGTGTTTTCAGCACCACGGACAGCA-CCAACAGCTCCTGGGTACCTCCAGAAACAGCAGCTGATAGATGAATGAACCCCACAGGAGCTTACACAgtgacccaaggacaagctccagctccaccaggcctttcc
>gene=chr20_58924549-58924784; species=hg19
cttcagagcctttatccccatcagaaagtgtcctattgaataattttcttttttgcgctgccaggtctccagtagaatgcaaactccctgaggTCCGCTGCGCTCCCACCAGTACCTTGGACAGCGCTGGGCTCGCAGTAATTGTGTGTTAGCGAATGAACAAGTGGGCAAGGATGGAACGCTCCACCTGATCCTGAAACCGAACATTCATCCACACCAGTCTGCTCCTTAAGGG
>gene=chr20_58924549-58924784; species=bosTau
cttcagaacaattctccccattggaaggtgtcctgttggatgggttcttta--cataccaccagtttctgagtgggatgcaagctccaggaag----------------------------------------------------------------------------------------------------------------------------------------------
>gene=chr20_58924549-58924784; species=calJac
CTTCAGAGCCTTTATCCCCATTGGAAAGTGCCCTATTGTATGATTTTCTTCA-TGCACTACCTGGTCTCCAGCAGAAAGCGAACTCCCACTGATCTACTGCGCTTCCACCAGTACCTTGGACAGCGCTGGACTCCCATTAATTGTGTGTTAGCGAGTGAGCAAGTGGGCAAGGATGAAATGCTCCACCTGGTTCTGAAACCCAACATTCATCCACACTAGCCTGCTCCTTAAGGA
>gene=chr20_58924549-58924784; species=canFam
CTCCGGAGCA---------ATCGGAGGGCGTCGGACCTGAGGGTTTGCTCA--CACGTTCTCGGCCTCCCAGCCAAAGCCCAGCCTCGGGAGAGCCGCAGCCCCGCGTCTGGTTCCTGCACCGGCGCCGGGCCC-------GT------------GCATGTGCGTGTGCATAGAAGCAGCTCCCCACCTG-------------------------ACCCGTCCCCTCCTCTGGGC
>gene=chr20_58924549-58924784; species=equCab
CTTCCGAGCATTTA-CGCCCTTGGAAAGGGGCGCGGCTGATGGTTTATTCA--CAC-CTGTGGGGTCCCCAGGTGAATGTGCAC-GCGGGGAGGCCTCGCCTCCGCCTCCGGTTCCTGAACAG--GCCAGGCCC-------GC----GGTGGGTGGGATGAGCAAGCACATCACAACACAGCCCTCCGTGACCC---AGAAACAGAATGTTCCCCCCACGTCACCCCCGCAAGGA
>gene=chr20_58924549-58924784; species=gorGor
cttcagagcctttatccccatcagaaagtgccctattgaataattttcttttttgcgctgccaggtctccagtagaatgcaaactccctgaggTCCGCTGTGCTCCCACCAGTACCTTGGACAGCGCTGGGCTCG----------------------------------------------------------------------------------------------------
>gene=chr20_58924549-58924784; species=panTro
cttcagagcctttatccgcatcagaaagtgccctattgaataattttcttttttgcgctgccaggtctccagtagaatgcaaactccctgaggtccgctgcactcccaccagtaccttggacagcgctgggctcgcagtaATTGTGTGTTAGCGAATGAACAAGTGGGCAAGGATGGAACGCTCCACCTGATCCTGAAACCGAACATTCATCCACACCAGTCTGCTCCTTAAGGG
>gene=chr20_58924549-58924784; species=papHam
cttcagagcctttgtccccatcggagagtg-ccgattgaatgattttcttttttgtgccgccaggtctctagtacaatgcaaactcccagaggTCCACTGTGCTCCCACCAGTACCTCGGACAGAGCTGAGCTCGCAGCAATTGTGTGTTAGCAAATGAACAAGTAGGCAAGGATGGAATGCTCCACCTGATCCTGAAACTGAACATTCATCCATACCAGTCTGTTCCTTGAGGA
>gene=chr20_58924549-58924784; species=ponAbe
cttcagagcctttatccccatcggaaagtgccctattgaatgattttctttgttgcactgccaggtctccagtagaatgcaaactccctgaggTCTGCTGCGCTCCCACCAGTACCTTGGACAGTGCTGAACTCGCAGTAATTGTGTGTTAGCGAATGAACAAGTGGGCAAGGATGGAATGCTCCACCTGATCCTGAAACCGAACATTCATCCACACCAGTCTGCTCCTTAAGGA
>gene=chr20_58924549-58924784; species=rheMac
cttcagagcctttgtccccatcggaaagtg-ccgattgaatgattttcttttttgtgccgccaggtctctagtacaatgcaaactcccagaggtccactgtgctcccaccagtgcctcggacagagctgagctcgcagcaattgtgtgttagcgaatgaacgagtAGGCAAGGATGGAATGCTCCACCTGATCCTGAAACCGAACATTCATCCATACCAGTCTGTTCCTTGAGGA
>gene=chr20_59164695-59165048; species=hg19
GAAAGGACACTATTTAGAAGACTGTGGAAGCAATATTTCCCTTGTTGAGCAGAAATGTTTTATTCTTTCTGTAAGTTCTTGGAATATGAGGCCTCACATGACTAGAGGAGCTATTTTAAATATCACAGGAGCTGTTCAGAAAATGGCCTTGCCCAACTCAGGACCAAGGACAgctctcaaacccttagaaccaaggacagcgttaaaggcctccccaggtgttcagcatcacaaacaaaacacatttccgtattatatacattttgcatattaaagagagaaaTAGCAGAGGCAAATACGCTCTAAGGCCAAAGGCAATTCTGTTTCTCACATAAGGAAATTCAGGGTACTAG
>gene=chr20_59164695-59165048; species=bosTau
GAA-GGAGGCCACCAAGAAGGTCAGAGAACACTCCTT-CCCTTGTT-GGCACCAGCCTTCTATCCTTCCTATGGGTTCTTGGCTTAAAAAATCTCACAGGAGCAGCAGAGCTCTTTCAGATGTCACAGGAGCTGTTCAGAAAACAGCCTCACCCAGCGGGGAGCCAAGAGCAGTTCTCAAAGTCTTATCACCTAGGACAGCTCCTAGGGTCTCCCC--ATGCTTAGCTGCAGAAACAAGAAAGGTTCCCACATTATATACAACCTGCATATTAACCAGGGAAatagcaaaggcatgtacattttaaaaccaaaaacattcttgctttcttgacAAGGAAGC-CAGGATATTAC
>gene=chr20_59164695-59165048; species=calJac
GAAGGGACACTACTTAGAAGACTGTGGAAGCAATCTTCCCCTTATTGAGCAGAAATGTTTTATTCTTTCTGTAAGTTTTTGGAATATGAGGCCTTACATGAC------AGCTATTTCAAATATCACAGGAGCTGTTCAGAAAATGGCCTTGCCCGTCTCAGTACCAAGCACAGCTCTCAAACCCTTAGAATCAAGGACAGTGTTCAAGAGCTCCTCAGGTGTTCCACATCAGAAACAAAACACATTCCCGTATTACATACATTTTGCATATTAAAGAGAGACAGGGCAGAGGAAAATGCACTCTAAGGTCAAAGGCAATTCTGTTTCTTTC-TAAGGAAATTCAGCGTACTAG
>gene=chr20_59164695-59165048; species=canFam
GGAGGCATGCTACTGGGGAGGCCGGGGAGGCAACCCT-CCCTCCTTGGGCAGCGACTTTTTATTCTCCCTGGGAGTTCTCGGCTTGTCAGACTTTGCAGGGGCATTGGCACTGTCTCAAACGTCACAGGAACTGTTCAGAAAATGACCTTCCCCGACTTGGAAGCTCGGACAGTTCTGGAACCCTGGTCACCGCGGA-GGCTCCGGTGGTCTTCCC--GGGTTTGTCATCAGAAACAAGAACTGTTTCCACATTATGTACAATTTGCATATTAAAGAGGGAAATATCAAAGGCAAATATGCTCTGAGCCCAAAGGCAATGGTGTTTGCTTCATAAAAGCAC-CAGGACATTAG
>gene=chr20_59164695-59165048; species=equCab
GAAGGGAGGCTGCTAGGAAGGCTGTGGAGGCAGCCGT-CCCTCGCTGGGCAGCAACCtcttattctccctgtgggttctcagcctgtaagacctcacatgaggatcagagcaatttcaaacgtcactggagctgttcagaaaatgaccttgcacaacttagaaccaaggacagctctca---------------------------cgatctcccc--gtgttcagcatcagaaacaagaaacatttccacgttatatataatttgcatattacagggggaaatatcaaggGCAAAAATGTTCTGAGGTCAAAGGCCGTGCTGTTTGCTT-ATAAGGAAAC-CGGGATATCAG
>gene=chr20_59164695-59165048; species=gorGor
GAAAGGACGCTATTTAGAAGACTGTGGAAGCAATATTCCCCTTGTTGAGCAGAAATGTTTTATTCTTTCTGTAAGTTCTTGGAATATGAGGCCTCACATGACTAGAGG----------------------------------------------------------------------------------------------------------------------------AAACAAAACACATTCCCGTATTATATACATTTTGCATATTAAAGAGAGAAATAGCAGAGGCAAATACGCTCTAAGGCCAAAGGCAATTCTGTTTCTCACATAAGGAAATTCAGGGTACTAG
>gene=chr20_59164695-59165048; species=panTro
GAAGGGACACTATTTAGAAGACTGTGGAAGCAATATTCCCCTTGTTGAGCAGAAATGTTTTATTCTTTCTGTAAGTTCTTGGAATATGAGGCCTCACATGACTAGAGGAGCTATTTTAAATATCACAGGAGCTGTTCAGAAAATGGCCTTGCCCAACTCAGGACCAAGGACAGCTCTCAAACCCTTAGAACCAAGGACAGCGTTCAAGGCCTCCCCAGGTGTTCAGCATCACAAACAAAACACATTTCCGTATTATATACATTTTGCATATTAAAGAGAGAAATAGCAGAGGCAAATACGCTCTAAGGCCAAAGGCAATTCTGTTTGTCACATAAGGAAATTCAGAGTACTAG
>gene=chr20_59164695-59165048; species=papHam
GAAGGGACACTACTTAGAAGACTGTGGAAGCAATATTCCCCTTGTTGAGCAGAAATGTTTTATTCTTTCTGTGAGTTCTTGGAATATAAGGCCTCACATGACTAGAGAAGCTATTTTAAATATCACAGGAACTGTTCAGAAAATGGCCTTGCCCAACTCAGGACCAAGGACAgctctcagacccttagaacaaaggacagcgttcaaggcctccccaggtgttcagcatcacaaacaaaacacatttccatattatatacattttgcatattaaagagagaa-----------------------------------------------------------------------
>gene=chr20_59164695-59165048; species=ponAbe
GAAGGGACACTATTTAGAAGACTGTGGAAGCAATATTCCCCTTGTTGAGCAGAAATGTTTTATTCTTTCTGTAAGTTCTTGGAATATGAGGCCTCACATGACTAGAGGAGCTATTTTAAATATCACAGGAGCTGTTCAGAAAATGGCCTTGCCCAACTCAGGACCAAGGACAgctctcaaacccttagcaccaaggacagtgttcaaggcctccccaggtgttcagcatc----acaaaacacatttccatattatatacattttgcatattaaagagagaaaTAGCAGAGGCAAATATGCTCTAAGGCCAAAGGCAATTCTGTTTCTCACATAAGGAAATTCAGGGTACTAG
>gene=chr20_59164695-59165048; species=rheMac
GAAGGGACACTACTTAGAAGACTGTGGAAGCAATATTCCCCTTGTTGAGCAGAAATGTTTTATTCTTTCTGTGAGTTCTTGGAATATGAGGCCTCACATGACTAGAGAAGCTATTTTAAATATCACAGGAACTGTTCAGAAAATGGCCTTGCCCAACTCAGGACCAAGGACAGCTCTCAAACCCTTAGAACCAAGGACAGCGTTCAAGGCCTCCCCAGGTGTTCAGCATCACAAACAAAACACATTTCCGTATTATATACATTTTGCATATTAAAGAGAGAAATA--------------------------------------------------------------------
>gene=chr20_59496156-59496411; species=hg19
AGAGCTCCTGGGGGGCTGTAGGTTGTAACTTCCTGGTCTGCATTTTATCCCCAAGGTGGATGCCACTACTTTAAAAGTGGAGTGAAAAGTCCTTTCATAGCTGTCCAGGTTGTTGGCTTCCTGGGAGCTGTCCGAGGCGCTGAACGGATGCTGCTGTTAGGAGCGTGATGTTAGTTCTGCGATGGTAAAAGAACAGTTCCTGCTTTTGAGTTTCTGCTCGCCCTGAAAGTTGCCTTCTGGCTGCAGCTCCACAAA
>gene=chr20_59496156-59496411; species=bosTau
AGAGCTCAGTGTGGGCTGGAGATTGTTACTCCTCGA---------------------------------------------------------------------------------------------------------------------------------------------------------------------------------------------------------------------------
>gene=chr20_59496156-59496411; species=calJac
AGAGCTCCTGGGGGGCTGTA----------------TCTGCATTTTACCCCCAAAGTGGATGCCACTTCTTTAAACATGGAGTGAAAAGTTCTTTCATAGCTGTCCAGGTTGT---CTTCCTATGAGCTGTCCAAGGTGCTAAACAGAT--------------------------------------------TGGTTCCGGCTTTTGAGCTTCTGCTTGCCCTGAACGTTGCCCTCTGGCTGCAGCTCCACAAA
>gene=chr20_59496156-59496411; species=canFam
AGAGCTCAGCGTGGGCGGCACTGTGTTACTCGCTGACCTGCATGTCACCCCATGAGTGGGTGCTACTCCTTTAGAGGTGGAAAGAGTGGTCCTTTCCCATCTGTCCGGGCCCTTGGCTCCC-AGGAGCTTCCCAAGGTGCTAAGTGGATGCTGCTGTTATG-----------AG--------------------------TTCCATGGGACTTCCACTTGCCCTGAACCTTGCCCTCTGGCTTCACCTGCACACA
>gene=chr20_59496156-59496411; species=equCab
AGCGCTCAGAGTGGGCTGGAGGTTGCTACTCCTTGATCTGCATTTCATCCCACAAGTGGACGCTACATCTTTAGAAGTGGAGAGAGCAGTCCTTTCGCAGCTGACCGGGCTGTCCGCTCTG-AGGAGCTGTCCAAGGTGCTAAGCGGAGGCTGCTGTTAGG-----------AGTTCCCCGGAGGTCAAAGAACAGTTCCTCCCCCTGAGCATCTGCTTGCCTTGAACGCTGCCCTCCGGCTTCACCTCCACAAA
>gene=chr20_59496156-59496411; species=gorGor
AGAGCTCCTGGGGGGCTGTAGGTTGTAACTTCCTGGTCTGCATTTTATCCCCAAGGTGGATGCCACTACTTTAAAAGTGGAGTGAAAAGTCCTTTCATAGCTGTCCAGGTTGTTAGCTTCCTGGGAGCTGTCCAAGGCGCTGAACAGATGCTGCTGTTAGGAGCGTGATGTTAGTTCTGCGATGGTAAAAGAACAGTTCCTGCTTTTGAGTTTCTGCTTGCCCTGAAAGTTGCCTTCTGGCTGCAGCTCCACAAA
>gene=chr20_59496156-59496411; species=panTro
AGAGCTCCTAGGGGGCTGTAGGTTGTAACTTCCTGGTCTGCATTTTATCCCCAAGGTGGATGCCACTACTTTAAAAGTGGAGTGAAAAGTCCTTTCATAGCTGTCCAGGTTGTTGGCTTCCTGGGAGCTGTCCAAGGCGCTGAACGGATGCTGCTGCTAGGAGCGTGATGTTAGTTCTGTGATGGTAAAAGAACAGTTCCTGCTTTTGAGTTTCTGCTTGCCCTGAAAGTTGCCTTCTGGCTGCAGCTCCACAAA
>gene=chr20_59496156-59496411; species=papHam
ACAGCTCCTGGGGGGCTGTAGGTTGTAACTCCCGGGTCTGCATTTTAACCCCAGGGTGGATACCACTCCTTTGAAAGTGGAGTGAGAAGTCCTTTCATAGCTGTCCAGGTTCTTGGCTGTCTGTGAGCTGTCCAAGGTGCTGAACGGATGCTGCTGTTAGG-----------AGTTCCATGATGGTAAAAGAACAGTTCCTGCTTTTGAGCTTCTGCT-GCCCTGAACGTTGCTTTCTGGCTTCAGCTCCACAAA
>gene=chr20_59496156-59496411; species=ponAbe
AGAGCTCCTGGGGGGCTGTAGGTTGTAACTTCCGGGTCTGCATTTTATCCCCAAGGTGGATGCCACTCCTTTAAAAGTGGAGTGAAAAGTCCTTTCATAGCTGTCCAGGGTGTTGGCTTCCTGGGAGCTGTCCAAGGTGCTGAACGGATGCTGCGGTTAGG-----------AGTTCTGTGATGGTAAAAGAACAGTTCCTGCTTTTAGGTTTCTGCTTGCCCTGAACGTTGCCTTCTGGCTGCAGCTCCACAAA
>gene=chr20_59496156-59496411; species=rheMac
ACAGCTCCTGGGGGGCTGTAGGTTGTAACTCCCGGGTCTGCATTTTAACCCCAAGGTGGATACCACTCCTTTGAAAGTGGAGTGAGAAGTCCTTTCATAGCTGTCCAGGTTCTTGGCTGTCTGTGAGCTGTCCAAGGTGCTGAACGGATGCTGCTGTTAGG-----------AGTTCCATGATGGTAAAAGAACAGTTCCTGCTTTTGAGCTTCTGCTTGCCCTGAACGTTGCTTTCTGGCTTCAGCTCCACAAC
>gene=chr20_59617634-59617865; species=hg19
atttaccgagaacccagcaagtcccaagcagtgttctaggcaccagaatacTCGCCGCCTTGTCTATAACTGTCAAACCTCTGACGGCACGGACAGAGCCCCTGGACTCACTCTGTCCAGCTTCATGGTGCTGAAACGGTTTCTTCTTGACCTGTCACGGACGCCCGGCTCTCCAGTACCGCACTAATCCTGCACAAACAGAAGCAGCCCTTCTTGTTTGAGTTTAGTTTC
>gene=chr20_59617634-59617865; species=bosTau
-GTTTCTGAGTACCTAGCAACTGCCCAGCAGTGTCCCAGATGGCAGGATGCCCACTGA--TGAGTAACACTGGCAAATCACAGACAAAAGGGAA-GAGCTCGGCTGGACAGTCCGTGCAGGTGCTCTGGGC--------TAATTTCTGAGCCTATTGGGG--CCCTGGCTTTCCAGCC-CCGGATGATCCTGCACAAACAGAAGAAGCCCTTCTT-TCTGCGTTTGG-CTC
>gene=chr20_59617634-59617865; species=calJac
atttactgagaacctagcaagtgccaagcggtgctctaggcaccagCATTCTCACCGCCATGTCCAGAACTGTCAGA-CTCTGACAGAATGGACAGAGTGCCTGGACTCACTCTGTCCAGCCTCATGGTGCTGAAACTGTTCCTTCCTGACCCGGCAGGGACGCCCGGCTCTCCAGTACTGCACTAATACTACACAAACAGAAGCAGCCCttcttgtttgagttaagttcc
>gene=chr20_59617634-59617865; species=canFam
GTTTGCCGAGCACCCAGCAAGCACCAC-ACCTGCTCCAGGCCCCGGGACACCTGCTGC--------AAACCGAGA--CTGCTCACAGGAGGGACCAAGCCCTGCCGGCCG-----------TGCTCGGAGCAGAAAGGGTTATTCCTGAACCTGCCAGGG--CACTGGCTCTGCCCCTGGGCCCTAACCCCACATGAACAGAAGGGGCCCCTCTTGTTTGAATCTAG-TCC
>gene=chr20_59617634-59617865; species=equCab
gttgacagagcacctagccagtgccaagcagtgctctaga-cccgggctgcccagtgc--tgagcaacacggacaaGCTGTGCACGGAAGGGACCGAGCCCTGCTGGACG--CTGTGCAGCCACGTGGGGCTGGAAGGGTCGTTTCTGAGTCTGCCTGGC--CACCGGCTCTCCAGCT--CCACTAATCCTGCACAAACAGGAGAAGCTCTTCCC-TTCGCGTTTGG-TCC
>gene=chr20_59617634-59617865; species=gorGor
atttaccgagaacccagcaagtcccaagcagtgttctaggcaccagaatacTCGCCGCCTTGTCTAAAACTGTCAAACCTCTGACGGCACGGACAGAGCCCCTGGACTCACTCTGTCCAGCTTCATGGTGCTGAA-TGGTTTCTTCTTGACCTGTCACGGACGCCCGGCTCTCCAGTACC-CACTAATCCTGCACAAACAGAAGCAGCCCTTCTTGTTTGAGTTT-GTTTC
>gene=chr20_59617634-59617865; species=panTro
atttaccaagaacccagcaagtcccaagcagtgttctaggcaccagaatacTCGCCGCCTTGTCTAAAACTGTCAAACCTCTGACGGCACGGACAGAGCCCCTGGACTCACTCTGTCCAGCTTCATGGTGCTGAAACGGTTTCTTCTTGACCTGTCACGGACGCCCGCCTCTCCAGTACCGCACTAATCCTGCACAAACAGAAGCAGCCCTTCTTGTTTGAGCTTAGTTTC
>gene=chr20_59617634-59617865; species=papHam
atttaccgagaacctaggaagtgccaaacagtgttctaggcaccagaatactcaccgccgtgtctaaaacggtcaaacctccGACGGCATCGACAGAGCCCCCGGACTCACTCTGTCCAGCTTCATGGTGCTGAAATGGTTTCTTCTGGACCTGTCCGGGACGCCGGGCTCTCCAGTAGTGCACTAATCCTGCGCAAACAG-AGCAGCCCttcttgtttgagtttagttcc
>gene=chr20_59617634-59617865; species=ponAbe
atttaccgagaacccagcaagggccaagcagtgttctaggcaccagaatactcaccgctgtgtctaaaactgtcaaaCCTCTGATGGCACGGACAGAGCCCCTGGACTTACTCTGTCCAGTTTAATGGTGCTGAAACGGTTTCTTCTTGACCTGTCAGGGACGCCCGGCTCTCCAGTACCGCACTAATCCTGCACAAACAGAAGCAGCCCTTCTTGTTTGAGTTTAGTTTC
>gene=chr20_59617634-59617865; species=rheMac
atttactgagaacctaggaagtgccaaacagtgttctaggcaccagaacactcaccgccgtgtctaaaacggtcaaaCCTCCAACGGCATCGACAGAGCCCCCGGACTCGCTCTGTCCAGCTCCATGGTGCTGAAATGGTTTCTTCTGGACCTGTCCGGGACGCCCGGCTCTCCAGTATTGCACTAATCCTGCGCAAACAG-AGCAGCCCTTCTTGTTTGAGTTTAGTTCC
>gene=chr20_59920784-59921064; species=hg19
AGCGGCTGCCAGGAGTGAGTGGTGTTGGGGCTTCATCCTCGGGGAGGGCTCTTTGTGCTTCCAGGTTACAAACTAGAGAGGTGGACAACCCCTGCCACTGGCAGGAAAGACATGGGCAAGAGGAGAGGCGCTCTCCAAGGTATGCATTCCTTAGGGTGCCCTGTCAGCTCTGCGTCTTCTATTCGATCAATGTTTGCTGAGCACCTGCTGTGGACCTGGTATTTTGTAAGCATTCTGGCAGCACGTTCTCCCTTCCTCATGCGGGTGGCACTCCCCTGGG
>gene=chr20_59920784-59921064; species=bosTau
AGGATGTTTAAGGACCATCTACCACCCAGTCCTC-----AGGAGGAGACCCT--GTGCTT-TGAGTTACAGGCTGGGCAGGTGGATGCC-----CTGCTTGCCTGAAGGGC--AGGAACTGTGCAGGGCGCTGTCCAAGGTACTGT------------------------------TTCTACCCAGTACATTTTCA---GGCACCTGCTCTGGACCTATTATTTCCTGGTCATTTCAGCTCTAAATTCTCCTTCCCTCGTGGGGATCATGCTCTCAGGGT
>gene=chr20_59920784-59921064; species=calJac
AGCAGCTGCCAGAAGCGCGTTATACCAAGGCTTCCTCCTCAGGGAGGGGTCCTTGTGCTTCCAGGTTGCAAACAGGAGAGGTGGAAGACCCCCACCGCCAGCAGGAAAGACATGGGCAAGAAGAGAGGCGGCCTCCAAGGTTCGCATTCCTCAGGTCGCCCTGTCAGCGCTTCttcttctattcggtaaatgtttgctgagcacctgctgtgggcctggtattttctaagcattctggcagtgagttctcctttcctcatgtgggtggcactcccctggg
>gene=chr20_59920784-59921064; species=canFam
----------------------------------------------------------------------------------------------------------------------------------------------------------------------------------------------------------------------------------------------------------------------------------------
>gene=chr20_59920784-59921064; species=equCab
AAGTGGCCGCAGGAGC-CGTGGTGTTGGGGTCTCAAGCTCTGAGAGGAGCCT--GTGCGCCTGAGTTCCCGGGCGGAAAGGTGGACCAC-----CTGCTGGCTCGGAAGACCTGGGAGATGC-CGGGGTGCCCTCCAGGGTACTTGATCTTCAGGGTCCCTGTTTAAG-TTTGttcttccagtcaacaaatattta-----------------acccagcactttctaggc-attcagctgtccgttctccttcctttgtggggatcacattctaggggg
>gene=chr20_59920784-59921064; species=gorGor
AGCAGCTGCCAGGAGTGAGTGGTGTTGGGGCTTCATCCTCGGGGAGGGCTCTTTGTGCTTCCGGGTTACAAACTAGAGAGGTGGAC-ATCCCTGCCGCTGGCAGGAAAGACATGGGCGAGAGGAGAGGCACTCTCCAAGGTATGTATTCCTTAGGGTGCCCTGTCAGCTCTGCGTCTTCTATTCGGTCAATGTTTGCTGAGCACCTGCTGTGGACCTGGTATTTTCTAAGCATTCCGGCAGCACGTTCTCCTTTCCTCATG-GGGTGGCACTCCCCTGGG
>gene=chr20_59920784-59921064; species=panTro
GGCGGCTGCCAGGAGTGAGTGGTGTTGGGGCTTCATCCTCGGGGAGGGCTCTTTGTGCTTCCAGGTTACAAACTAGAGAGGTGGACGACCCCTGCCGCTGGCAGGAAAGACATGGGCAAGAGGAGAGGCGCTCTCCAAGGTATGCATTCCTTAGGGTGCCCTGTCAGCTCTGCGTCTTCTATTCGGTCAATGTTTGCTGAGCACCTGCTGTGGACCTGGTATTTTCTAAGCATTCTGGCGGCACGTTCTCCCTTCCTCATGCGGGTGGCACTCCCCTGGG
>gene=chr20_59920784-59921064; species=papHam
AGCGGCTGCCAGGAGCGAGTGGTGTTGGCGCTTCATCCTCAGGGAGGGCTCTTTA---CTCTGGGTTACAAACTAGAGAGGTGGACGACCCCTGCTGCCGGCAGGAAAGACATGGACAAGAGGAGAGGCGCCCTCCAAGGTATGCATTCCTTAGGGTGCCCTGTCAGCTCTGCttcttctattcggtaaaggtttgctgagcacttactgtggacctggtattttctaagca-tccggcggcgcgttctcctttcctcatgcgggtggcactcccctggg
>gene=chr20_59920784-59921064; species=ponAbe
AGCAGCTGCCAGAAGTGAGCGGTGTTGGGGCTTCATCCTCGGAGAGGGCTCTTTGTGCTTCCGGGTTACAAACTAGAGAGGTGGACGACCCCTGCCACTGGCAGGAAAGACATGGGCAAGAGGAGAGGCGCTCTCCAAGGTACTCATTCCCTAGGGTGCCCTGTCAGCTCTGCGTCTTCTATTCGGTCAATGTTTGCTGAGCACCTGCTGTGGACCTGGTATTTTCTAAGCATTCTGGCGGCACGTTCTCCTTTCCTCATGCGGGTGGCACTCCCCTGGG
>gene=chr20_59920784-59921064; species=rheMac
AGCGGCTGCCAGGAGCGAGTGGTGTTGGCGCTTCATCCTCAGGGAGGGCTCTTTGTGCTTCTGGGTTACAAACTAGAGAGGTGGACGACCCCTGCCGCCGGCAGGAAAGACATGGACAAGAGGAGAGGCGCCCTCCAAGGTACACATTCCTTAGGGTGCCCTGTCAGCTCTGCttcttctattcggtaaatgtttgctgagcacttactgtggacctggtattttctaagca-tctggCGGCGCGTTCTCCTTTCCTCATGCGGGTGGCACTCCCCTGGG
>gene=chr20_60101119-60101370; species=hg19
ACTCATGCAGTAATGACAACGTGGCTAGTACATGGGTGGGGACGTGGACACTGGCTGTTCCTTCCGAGTCTCTATGGGTCCCTCTGTCCCTCTCCTGCTGGTGCCCCTCCCCCTCCCCGGGTGGTTCTGTCCAGCATTTCAGAAGTCTGCCCAGGCAGAAGCAGGAGGATTCTTCTCTTCGTAGGGATAAACACGACCCGCCTGGCCTCTGTATGAGTCAGGATCCAAGGACTTAACTTTATGCAGAAGGA
>gene=chr20_60101119-60101370; species=bosTau
------------------------ctgagtcaggggaggggactaggacccaggccatccattcccggtcccactgcatcccacca-ccCACTCCCTCTTCTGAT--ACCGACAATCCAGGGGCTTCTGTCTGACTCTGCACAA--CAATGCAGTC-AAAGCAGGAAGTCTTTTCTCTTTGTAGGAATGAGCATGGTCA-CTTAGCATTCATGTCAC------------------------------AGGT
>gene=chr20_60101119-60101370; species=calJac
ACCTCTGCATCAGTGGCAACGTGGTTGGTATGTGGGAGGGGACGTGGATGCCAGCCATTCATTCCGAGTCTCTGTGGCTCCCTCTGTCCCTCTCCTGCTG--------------------------------------------------------------------------------------------ACGACCCGCCTGGTCTCTGTATTAGTCAGTGTCCAAGGACTTAACTTCATGCAGAAGGA
>gene=chr20_60101119-60101370; species=canFam
------------------------ctcatcgacgggagcgggactgggccccggcc-accactcccggtctccttgcgtccctcca-cccgcccccccttCTGGC--AGTCGCTGCCCGGGTGCTTCTGTCTGGCTTTTCGGGCGTCCACACGGGCAGAAGGAGGAAAATCTTCC-TTTT--------------------CTAAGCTTCCGTGTCAGGGAGGGCCTAGCAGGGCTGTGTTGTGACGTAGGA
>gene=chr20_60101119-60101370; species=equCab
------------------------ttcatgtgtgagagtg-------------gctccccactccctgtctccgtgcctcccgcgc-ccaccccctCCTGGTGAT--GGTGACCGCCCAGGTGGTTCTGTCTGGCTTTCCTGAAGCCCACACAGTCGGAGGCAGGA--TTCTTTC-CTTCGCAGGAATGAGCATGGCCTGCTTAGCTTCTCTGTTAGAGAGGGACTAGAGAGGCTACGTCATGAGGAAGGA
>gene=chr20_60101119-60101370; species=gorGor
ACTCATGCGGTAATGACAACGTGGCTAGTACATGGGTGGGGACGTGGACACTGGCTG-TCCTTCCGAGTCTCTAC-GGTCCCTCTGTCCCTCTCCTGCTGGTG-TCC------CCCCCGGGTGGTTCTGTCCAGCATTTCAGAAGTCTGCCCAG-CAGGAGCAGGAGGATTCTTCTCTTTGTAGGGATAAACACGACCCACCTGGCCTCTGTATGAGTCAGGATCCAAGGACTTAACTTTGTGCAGAAGGA
>gene=chr20_60101119-60101370; species=panTro
ACTCATGCAGTAATGACAACGTGGCTAGTACATGGGTGGGGATGTGGACACTGGCTGTTCCTTCCGAGTCTCTATGGGTCCCTCTGTCCCTCTCCTGCTGGTGGCCC-CCCCCTCCCCGGGTGGTTCTGTCCAGCATTTCAGAAGTCTGCCCAGGCAGAAGCAGGAGGATTCTTCTCTTCGTAGGGATAAACACGACCCGCCTGGCCTCTGTATGAGTCAGGATCCAAGGACTTAACTTTGTGCAGAAGGA
>gene=chr20_60101119-60101370; species=papHam
ACCTCTGCAGTAATGACAGTGTGGCTAATACATGAGTGGGGACGTGGTCACTGGCTGTTCCTTCCAAGTCTCTACGGGTCCCTCTGTCCCTCTCCTGCTGATGGTCCCCCCCCTCCCTGGGTGGTTCTGTCCAGCATTTCAGAAGTGCGCCCAGGCAGAAGCAGGGGAATTCTTCTCTTTGCAGGGATAAACACGACCCACCTGGCCTCTGTATGAGTCAGGCTCCAAGGACTTAACTTTGTGCGGAAGGA
>gene=chr20_60101119-60101370; species=ponAbe
ACCTCTGCAGTAATGACAACGTGGCTAGTACATGGGTGGGGATGTGGACACTGGCTGTTCCTTCCGAG--TCTACAGGTCCCTCTGTCCCTCTCCTGCTGGTGGTCC------CCCCCGGGTGGTTCTGTCCAGCATTTCAGAAGTCTGCCCAGGCAGAAGCAGGAGGGTTCTTCTCTTTGTAGGGATAAACACGACCCGCCTGGCCTCTGTTTGAGTCAGGATCCAAGGACTTAACTTTGTGCAGAAGGA
>gene=chr20_60101119-60101370; species=rheMac
ACCTCTGCAGTAATGACAGTGTGGCTGGTACATGAGTGGGGACGTGGTCACTGGCTGTTCCTTCCGAGTCTCTACGGGTCCCTCTGTCCCTCTCCTGCTGATGGTCC--CCCCTCCCTGGGTGGTTCTGTCTAGCATTTCAGAAGTGCGCTCAGGCAGAAGCAGG-GGATTCTTCTCTTTGCCGGCATAAACACGACCCACCTGGCCTCTGTATGAGTCAGGCTCCAAGGACTTAAC--TGTGCGGAAGGA
>gene=chr20_60105771-60106089; species=hg19
AACCGTGGATGCTGGATCCAGGAGTGAGGGCTGGGGAGCAGGTGAGCGCACAACAGAACGAGTGAGGGCAGTCCTGCCCTCAGCCAGATCCAGCATTAGAGACAAGTATCTCCAGCCTCTTGCAGCCTTCTTCACTGTTTTATCCATAGCTGCAGCCACAGCGCTGTCCAGGGAGGAGGTGCTGAATACGTGTTGGAAAGAATCAGCTGCTCCGAGGCCCTGGCTGTCAGGACAACTAATATCTATGCCAATAGTTCATCTCTAGGCCCCCAGATGGGTGGGCCAAGGGAAAAGCAAGGCTCAACAGCCTTCAGGTTT
>gene=chr20_60105771-60106089; species=bosTau
GACCACAGTTTGCTGGTCCAGGAGGCAG-GCCCAGGAGCATGTACGCTT-------GACCAGTGAA-GGGGGCCTACCTTCCGCTTGACCT-GACGCGGAGACA----TTACAGATCTGTTGCAGTCGGGTCCTCCGTTGGATCTATGTCTG-GGGCACGGCGCTGTCCACAGAGGCAGTGC------------TGAAAGATGGAGCTGCTGT-------TCCTTGTCAGGACGATTAAT-------------ATTCGTGTCTA--------------GAGGTCGAGGGAGAAAGCGGACTGGACCACCTCAATATCA
>gene=chr20_60105771-60106089; species=calJac
AACCATGGATGCTGGATCCAGGAGGCAGGGCTCGGGAGCAGGTGAGCACACATGAGAACCAGCGAGGGTCGTCCTGCCTTCAGCTAGATCCAGCAGCAGAGACAAGAATCTCCAGCATCTGGTAgctttcttcactgttttatccacagctgcagccacagtactgtccatggaggaggtgctgaatacatgttGAAAAGAATAAGCTGCTCCGAGACCGTTACCTTCAGGACAACTAATATCCACACTAATAGTTCCTCTCCAGGCTCCCAGATGTGTAGGCCAAGGGAAAAGCAGGGCTGAACAGCCTTCAGGTTT
>gene=chr20_60105771-60106089; species=canFam
-------------AGACTCGGAAGGCAGGGCCCAGGAGCATATGTGCCCGTCTAAGAACCAGTGAAGGGAGTCCAGCTTTCAGCCTGATCTAACAGTAGAGACAAATACTGGAAGCATCCTGTGACTTTGTCATCTTTGGTAT-CTACAGGTGGGGCCTGGTGCTGTCCACCTGG-GGGTGCTGAACGTGTGCCTGAAGA-TGGAGCTGCTCTGA---CATCCTTCAGACGCAGATGAGCACCCGCT-TAAGGGTTCGTTTCCAGAACCCCACATGCGTGGGTCAAGGAAGAAATAGGACTGACCTATCTTAACATCA
>gene=chr20_60105771-60106089; species=equCab
AACGGTGGGCGCTAGATCCAGGAGGCAG-GCCCAGGAGCCTATGCGCCTGTCTATGAACCAG--GAGACGAGGCTGCTCTCAGCTTGACCCAACAGTAGCGATAAATACCACAAGCATCTTGCAACCTTTTTGTCTTTTGTATCCATTTCTGCCAGCCCAGTGCTGTCCACTGAGCGGGTGCTGAATACATGTGTGAAAGATTGAACTGCTCTGC---CATCACTGTCAGGACTATTAATACCCACC-CTATAGTTCCTTTCCAGACCCCTACACTTGTGCATCAAGGGAGAAATAGGATTGAACCATCTTAACATCA
>gene=chr20_60105771-60106089; species=gorGor
AACCGTGGATGCTGGATCCAGG----GGGGCTCGGGAGCAGGTGAGCGCACAGCAGAACGAGTGAGGGCGGTCCTGCCCTCAGCCAGATCCAGCAGTAGAGACAAGTATCTCCAGCCTCTTGCAGCCTTCTTCACTGTTTTATCCATAGCTGCAGCCACAGCGCTGTCCAGGGAGGAGGTGCTGAATACATGTTGGAAAGAATCAGCTGCTCCAAGGCCCTGGCTGTCAGGACAACTAATATCTATGCCAATAGTTCATCTCTAG-----------------------------------------------------
>gene=chr20_60105771-60106089; species=panTro
AACTGTGGATGCTGGATCCAGGAGTCAGGGCTCGGGAGCAGGTGAGCGCACAGCAGAACGAGTGAGGGTGGTCCTGCCCTCAGCCAGATCCAGCAGTAGAGACAAGTATCTCCAGCCTCTTGCAGCCTCCTTCACTGTTTTATCCATAGCTGCAGCCACAGCGCTGTCCATGGAGGAGGTGCTGAATACATGTTGGAAAGAATCAGCTGCTCCGAGGCCCTGGCTGTCAGGACAACTAATATCTATGCCAGTAGTTCATCTCTAGGCCCCCAGATGGGTGGGCCAAGGGAAAAGCAGGGCTCAACAGCCTTCAGGTTT
>gene=chr20_60105771-60106089; species=papHam
AACCGTGGATGCTGGATCCAGGAGTCAGGGCTCGGGAACAGGTGAGCACACAGAAGAACGAATGAGGGCGGTCCTGCCTTCAGCCAGATCCAGCAGTAGAGACAAGTATCTCCAGCCTC-TGCAGCCTTCTTCACTGTTTTAGCCATAGCTGCAGCCACAGCACTGTCTGGGGAGGAGGTGCTGAATACATGTTGGAAAGAATGAGCTGCCCCGAGGTCGTGGCTGTCAGGACAACTAACATCCATGGCAATAGTTCATCTCTAGGCCCCCAGATGGGTGCGCCAAGGGAAAAGCAGGGCTTAACAGCCTTCAGGTTT
>gene=chr20_60105771-60106089; species=ponAbe
AACCGTGGATGCTGGATCCAGGAGTCAGGGCTCGGGAGCAGGTGAGCACACAGCAGAACGAGTGAGGGCGGTCCTGCCCTCAGCCACATCCAGCGGTAGAGACAAGTATCTCCAGCCTCTTGAAGCCTTCCTCACTGTTTTATCCACAGCTGCAGCCACAGAGCTGTCCAGGGAGGAGGTGCTGAACACATGTTGGAAAGAATGAGAGGCTCCGAGGTGGTGGCTGTCAGGACAACTAATATCCATGCCGATAGTTCATCTCTAGGCCCCCAGATGGGTAGGCCAAGGGAAAAGCAGGGCTCAACAGCCTTCAGGTTT
>gene=chr20_60105771-60106089; species=rheMac
AACCGTGGATGCTGGATCCAGGAGTCGGGGCTCGGGAACAGGTGAGCACACAGAAGAACGAATGAGGGCGGTCCTGCCTTCAGCCGGATCCAGCAGTAGAGACAAGTATCTCCAGCCTCTTGCAGCCTTCTTCACTGTTTTAGCCACAGCTGCAGCCACAGCGCTGTCTGGGGAGGAGGTGCTGAATACATGTTGGAAAGAATGAGCTGCCCCGAGGTCGTGGCTGTCAGGACAACTAACATCCATGCCAATAGTTCATCTCTAGGCCCCCAGATGGGTGCGCCAAGGGAAAAGCAGGGCTCAACAGCCTTCAGGTTT
>gene=chr20_60183387-60183690; species=hg19
CAAAGAGAAGTTGCAGCTATCATTCTGAGAACAAAGAGAAGAGTCTATGAAGAGACAGCCCACAAAGCATCCCTGTCCAAGTGGAACTGCTACGACCCCAGCACGTGTCCAGCAGCACCTGGCCCTGCAGCCTAGAGTCGTCAGGACCCTGGACAGTTCTCCAGGTCTCATGCGTGGTGATGGACGATTCTGCCCCACTGGGCGTTAAGGACTGCACTTGTTCTTCCTACTTGATCCTCTCAATTTTGCTTTATGGCATGGGAGTGCTCAACGCAGCCAAGAACGTGGTCCACCACAGCTCGC
>gene=chr20_60183387-60183690; species=bosTau
CAAATGGAAGTTGCAGCTGTCATTTTGAGAACAAAA--------ATATCAATGG-----CCACTAAGAGTCCTCCCTCAAATGGAGCAGCCCCAATGCCAGCGGGTGGTTGCCAGCGCAGACCGCTGCACCCAGGAGTCGTCAGCACCCTGGACAG---CCCCAGCCTGCAGCCAGGGG---------ACTGTCCCTCAGCCT--GTGGAGCTGTG-------TTT----CTC----ACGTAGTTTTGCTCTGTGATGTAGGAGTGTTTGACAC------------GACCCACTGCGGCTTTC
>gene=chr20_60183387-60183690; species=calJac
-----------------------------------------------------------------------------------------------------------------------------------------------------------------------------------------------GCCCCACTGGGCGTTTAGGACTGCACTTCTTCTTTCTACTTGATCCTCTCAACTTTGCTCTATGGCAGAGCAATGCTCAGTGCAGCTAAGAACGTGGTCCACCACAGCCTGC
>gene=chr20_60183387-60183690; species=canFam
CAAATGGAAGTTGTTGCTGTCATCCTGAGAACAAGA---GAAGCCTGTCAGTGGATGACCCCTGGAG-ACCCTCCCTCAGATGGGGC-GCCCTGGCCCCAGTCGGTGGTCGCCGGCACCTAATGCTGCAGCTTGGAGCCAGCAGCACCGTGAACAG---CCTGG---------------------------ACCCCGCAGC----CTGGAACTGCG-------TTTGCTCCGTATTCTCACAGTTTTGATCTGTGGTCTAGGAACGTTGGACACAGCCCCAGACATGGCCTGTGGCAGCTTCC
>gene=chr20_60183387-60183690; species=equCab
GAAACGGGAGTTGCAGCTGTCAT-TTGAGGACAAAAAGAAGAGCGTGACCATGCACGCCCCACCAAGCGTCCTCTCTTATGTGCATCTGCCGTGACCCCAGGCAGTGATTGCCGGCACCTACGGCTG--------------CAGCACCCTGGACAG---CCCCAGCCTGC--CCCCGGT---------GTCGCCCTGCGGCAT--GTGGAGCTGCT-------TTCGCTCTTTATCCTCACGGTTTTGGTTTGCGGTGTAGGAATATTTGACAC-GCCAAGAACATGGCCCATTGCAGCTTTC
>gene=chr20_60183387-60183690; species=gorGor
CAAAGAGAAGTTGCAGCTATCATTCTGAGAACAAAGAGAAGAGTCTATGAAGAGACAGCCCACAAAGCATCCTTGTCCAAGTGGAACTGGTACGACCCCAGCACGTGTCCAGCAGCACCTGGCCCTGCAGCCTAGAGTC-TCAGGACCCTGGACAGTTCTCCAGGTTTCATGCCTGGTGATGGACGACTCTGCCCCACTGGGCGTTTAGGACTGCACTTGTTCTTCCTACTTGATCCTCTCAATTTTGCTTTATGGCATGGGAGTGCTCAACGCAGCCAAGAATGTGGTCCACCACAGCTCGC
>gene=chr20_60183387-60183690; species=panTro
CAAAGAGAAGTTGCAGCTATCATTCTGAGAACAAAGAGAAGAGTCTATGAAGAGACAGCCCACAAAGCATCCTTGTCCAAGTGGAACTGCTATGACCCCAGCACGTGTCCAGCAGCACCTGGCCCTGCAGCCTAGAGTCGTCAGGACCCTGGACAGTTCTCCAGGTCTCATGCCTGGTGATGGACGACTCTGCCCCACTGGGCATTTAGGACTGCACTTGTTCTTCCTACTTGATCCTCTCAATTTTGCTTTATGGCATGGGAGTGCTCAACGCAGCCAAGAACGTGGTCCACCACAGCTCGC
>gene=chr20_60183387-60183690; species=papHam
CAAAGAGAAGTTGCAGCTACCATTCTGAGAACAAAGAGAAGAGTCTATGAAGAGACAGCCCACAAAGCATCCTTGTCCAAGTGGAACTGCTACGACCCCAGCACGTGTCCAGCAGCAGCTGGCCCTGCAGCCTAGAGTCGTTAGGACCCTGGACAGTTCTCCAGGTCTCATGCCTGGTGATGGATGACTCTGCCCCACTGGGCATTTAGGACTGCACTTGTTCTTTCTACTTGATCCTCTCAACTTTGCTTTATGGTATAGGAGTGCTCAATGCAGCTAAGAACGTGGTCCACCACAGCTCGC
>gene=chr20_60183387-60183690; species=ponAbe
CAAACAGAAGTTGCAGCTGTCATTCTGAGAACAAAGAGAAGAGTCTATGAAGAGACAGCCCACAAAGCATCCTTGTCCAAGTGGGACTGCTATGACCCCAGCACGCATCCCGCAGCACCTGGCCCTGCAGCCTAGAGTCGTCAGAACCCTGGACAGTTCTCCAGGTCTCATGCCTGGTGATGGATGACTCTGCCCCACTGGGCTTTTAAGACTGCACTTGTTCTTTCTACTTGATCCTCTCAATTTTGCTTTATGGCATAGGAGTGCTCAACGCAGCTAAGAACGTGGTCCACCACAGCTCGC
>gene=chr20_60183387-60183690; species=rheMac
CAAAGAGAAGTTGCAGCTACCATTCTGAGAACAAAGAGAAGAATCTACGAAGAGACAGCCCACAAAGCATCCTTGTCCAAGTGGAACTGCTAGGACCCCAGCACGTGTCCAGCAGCAGCTGGCCCTGCAGCCTAGAGTCGTTAGGACCCTGGACAGTTCTCCAGGTCTCATGCCTGGTGATGGATGACTCTGCCCCACTGGGCATTTAGGACTGCACTTGTTCTTTCTACTTGATCCTCTCAACTTTGCTTTATGGCATAGGAGTGCTCAGTGCAGCTAAGAACGTGGTCCACCACAGCTCGC
>gene=chr20_60527054-60527389; species=hg19
CCCACCCGCAGGGCAGACAAAAGAGGCATGGCCCAGCCAGCTGCGGGACCCTGCACCCCCcactcactcacacatgtgcacatgcacacacatgcacacgtgcaaacacacacacacgcacacacacacaGCCCTCCTCGGCTCACAGGGGGCTGCAGGACGCTGTCCAAGGTACTGACCTCCCTGCTGCTGGGCCCCTCGCTGCTGAGCCAGGCAGGGGAAGTCAGCTGGGCCAACTGGGAGGGTCGGGCAGGGACAGCACCTGAAATCCCTGCTCAGCCCCCTGTGCCGTTCCTGCCCCTGAGACCACGGCCAGCCACCCAAGGGCTACCCCT
>gene=chr20_60527054-60527389; species=bosTau
--------------------------------------------------------------------------------------------------------------------CACACACACACACAGCTGTCCTG-ACTCACATGTGGCTGAAGGGCGCTGTCCACGGTGCTGA-CTTTCAGCTGTCTGGCCC------------------------------------------------------------------------------------------------------------------------------------------
>gene=chr20_60527054-60527389; species=calJac
TCCACCCGCAGGGCAGACGAAAGAGGAGTGGTCCAGCCAGCTGCGGGACCCTGCACCCCCCAGTcactcacacatgtgcacacgcacacacatgccctcatgcaaacacaca------cacacacacacTGCCCTCCTCGGCT--CAGTGGGCTGCAGGGTGCTGTCCAAGATACTGACCTCCCTGCTGCT-GGCCCCTCGACCCTGAGCCAGGCACGGGGAGCCAGCTGGGCCAGCTGGGAGGGCGTGGCAGGGACAACACCCGGAATCCCTGCT-GGGCCCCTGAGCTGTCCCTGCCCCTGAAACCA----CAGCCATCCCAGGGATACCCCT
>gene=chr20_60527054-60527389; species=canFam
CCACTCTAAGGG-----CCCAGGAGGCCTGGTCCTGCC---------------------------------------------------------------------------------------------------------------------------------------------------------------------------------------------------------------------------------------------------------------------------------------------------------
>gene=chr20_60527054-60527389; species=equCab
TCACTCTGCCAG-----CCAAGGAGGCCTGGTCCACCAGGCAGGGGGCCTCTG--caccccatgcacccacacgcgcacacaagcacacac--------------atgcacc----cctgcacacacacTGCTGTCCCC-GCTCACGT-TGGCTGCAGGGTGCTGTCCGCGGTGCTGACCCTCCAGCCACCTGGCCC-----------GCT-------GGGCGTCAGCTGGGCCTCCTGAGAGGGCCAGGCGGGGACAGTCCCAG---------------------CACCGTCCCTGCAGCCTGGGCCTTGACTGGCCACGCAAAGCCTGCTCCT
>gene=chr20_60527054-60527389; species=gorGor
CCCACCCGCAGGGCAGACGAAAGAGGCATGGCCCAGCCAGCTGCGGGACCCTGCACCCCCcactcactcacacatgtgcacaagcacacacatgcacacgtgcaaacacaca------cacacacacacaGCCCTCCTCGGCTCACAGGGGGCTGCAGGACGCTGTCCAAGGTACTGACCTCCCTGCTGCTGGGCCCCTCGCTGCTGAGCCGGGCAGGGGAAGTCAGCTGGGCCAACTGGGAGGGTCGGGCAGGGACAGCACCCGAAATCCCTGCTCAGCCCCCTGTGCCGTTCCTGCCCCTGAGACCACGGCCAGCCACCCAAGGGCTACCCCT
>gene=chr20_60527054-60527389; species=panTro
CCCACCCACAGGGCAGACGAAAGAGGCATGGCCCAGCCAGCTGCGGGACCCTGCACCCCCCACTCACTCATACATGTGcacatgcacacacatgcacacgtgcaaacaca--------cacacacacacaGCCCTCCTCGGCTCACAGGGGGCTGCAGGACGCTGTCCAAGGTACTGACCTCCCTGCTGCTGGGCCCCTCGCTGCTGAGCCGGGCAGGGGAAGTCAGCTGGGCCAACTGGGAGGGTCGGGCAGGGACAGCACCTGAAATCCCTGCTCAGCCCCCTGTGCCGTTCCTGCCCCTGAGACCACGGCCAGCCACCCAAGGGCTACCCCT
>gene=chr20_60527054-60527389; species=papHam
CCCACCCGCAGGGCAGACGAAAGAGGCATGGCTCAGCCAGCTGCGGGACCCTGCACCCCCcactcactcacacatgtacacacgcatgcacatgcacacgtgaaca------------cacacgcacacaGCCCTCCTCAGCTCACAGTGGGCTACAGGACGCTGTCCAAGGTACTGACCTCTCTGCTGCTGGGCCCCTCGTCACTGAGCCGGGCGGGAGGAGTCAGCTGGGCCAGCT-GGAGGACCAGGCAGGGACAGCACCCGAAATCCCTGCTCAGCCCCCTGTGCTGTTCCTGCCCCTGAGACCGTGGCCAGCCACCCAAGGACTACCCCT
>gene=chr20_60527054-60527389; species=ponAbe
CCCACCCGCAGGGCAGACGAAAGAGGCATGGCCCAGCCGGCTGCGGGACCCTGCA----------------------------------------------------------------------------------------------------------------------------------------------------------------------------------------------------------------------------------------------------------------------------------------
>gene=chr20_60527054-60527389; species=rheMac
CCCACCCGCAGGGCAGACGAAAGAGGCATGGCTCAGCCGGCTGCGGGACCCTGCACCCCCCACTCACTCACACATGTGCACATGCCTGCACATGCACATGTGAacacacacacacacacacacacacacaGCCCTCCTCAGCTCACAGTGGGCTGCAGGATGCTGTCCAAGGTACTGACCTCTCTGCTGCTGGGCCCCTCGTCGCTGAGCCGGGCAGG---AGTCAGCTGGGAAAGCT-GGAGGACCAGGCAGGGACAGCACCCGAAATCCCTGCTCAGCCCCCTGTGCTGTTCCTGCCCCCGAGACCGTGGCCAGCCACCCAAGGACTACCCCT
>gene=chr20_61174070-61174368; species=hg19
ATCCTGGGCACAACATTTACCTTCTGCACCCATGGGAAACCTGCCCAGGAAGCATGGCCCACACCAGGCAGAGTGCACACACCATTTTTATTAAGCAGAGTGGCGAGAGCGCAGTGGCTGTGAGGTCCTTCCAGGACCCCGCTTGTGGACAGCTCCCAGCAGCTGCAGCTCACTCCCAGCCCCAGCTGACTCCCAGACCCTCAGTGAGCCCTGGGCTGGATCAAAGTACAGGGACGATCCTGTGGGTGCACCCCAGCATGGCAAGCTTCCAGGAGACCCTAGACCCCGGCTGGGGGTC
>gene=chr20_61174070-61174368; species=bosTau
ACCTTGGGTAG-TAGTTTGCCTTCTTCACGTGAGGAAAACCTGCCCAAGCAGGCCAG--TGGATCAGGCATGGGGAGGGCATAGC---TTCCTTAAACAGTAGAGAAA--CCAGTGG--AGA--GCATTTTCAGAACT-TGCCTGTGGACAGCTCC---CTGCCAAGCTCACTGCCTGCCCCAA------------------GGCGAGCCCTAGGCTGGGCAGGAGATGTGGGGA-TGCCCATGGGTGCATCCTGGGGAGCTGGGCTTGCAGGCGCCCAG----CCCCACCCTGTGCC
>gene=chr20_61174070-61174368; species=calJac
ACCCTGGGCTTGACGTTTACCTTTTGCACCTGTGGGAAACCTGCCCAGGAAACATGGTCCACA-CAGGTTGAGTGCAAACGCCATTTTTATTAAGCAGAGTAGCAAGAAAGCAGTGGCCGTGAGGTCCTTCCAGGACCCTGCT--TGGATAGCTCCCAGCAGCCGGAGGG-------------AGCTCACCCTCAGCCCCTCAGGGAGCCCTGGGCTGGACCGAAGTGCAGGGACAATCCCGTGTGTGCATCCCAACATGGCAAGCTTCCAGGAGACCCTAGAGCCTGGCTGGGGGTC
>gene=chr20_61174070-61174368; species=canFam
GACGGTGGTGC----------CTCTGCGCCTGTCGTCAGCCCCGCATGG--GACCAG-GAGCTCCTGGCCTGGGAGGAGCGCTCC---AACAGGGCACCGCTGAAGGCTCGGGGTGGGAAGGCTGCAGCTTCGGGGCTGGGCTTGCAGAGGACCCTG--GGACCCATGTGACTGACCTT--CTG-----------------CTGCCAGCGGGGGGCGTGACGGAGCGACAGAGGCGGCCCCCTGCG--CAC-CCCGGGCTGGTGCC-----GGTGGGCCA-----------GGGT-GC
>gene=chr20_61174070-61174368; species=equCab
ACCCTGGGTGCATAATTTGCGCTCTGCACCTGTGCAAATCCTGGCAGGGA-GGCCAG-CCCCTTCAGGCTGGGGAGTGG-GCCCCTGTGACGGAACAGAGCAGCAAGAATGCAGCCGCGAGGCCGCATCTTCAGCACC-CGCTCGCGGACAGCTCCAC-AGGCCGCCCTCACTGCCTGTCGCTG-----------------CTGTGGGCGGGCGGCAGGACAGAGGGGCAGGGAC-GGTCCGTGCG--CACACCCGGGAGGCAGCCTTGAAGGAGCCCCAA--CCCCCACTGGGTGGC
>gene=chr20_61174070-61174368; species=gorGor
----------------------------------------------------------------------------------------------------------------------------------------------------------------------------------------------------------------------------------------------------------------------------------------------------------
>gene=chr20_61174070-61174368; species=panTro
ATCCTGGGCACAACATTTACCTTCTGCACCCATGGGAAACCTGCCCAGGAAGCATGGCCCACACCAGGCAGAGTGCACACACCATTTTTATTAAGCAGAGTGGTGAGAGCGCAGTGGCTGTGAGGTCCTTCCAGGACCCCGCTTGTGGACAGCTCCCAGCAGCTGCAGCTCACTCCCAGCCCCAGCTGACTCCCAGACCCTCAGTGAGCCCTGGGCTGGATCAAAGTACAGGGACGATCCTGTGGGTGCACCCCAGCATGGCAAGCTTCCAGGAGACCCTAGACCCCGGCTGGGGGTC
>gene=chr20_61174070-61174368; species=papHam
ACCCTGGGCACAACATTTACCTTCTGCACCTGTGGGAAACCTGCCCAGGAAGCATGGCCCACACCAGGTAGAGTGCACACACCATTTTTACGAAGCAGAGTAGCAAGAATACAGTGGCCGTGAGGTCCTTCCAGGACCCTGCTTGTGGACAGCTCCCAGCAGCCACAGCTCACTCCCAGCCCCAGCTGACTCCTGGCCCCTCAGTGAGCCCTGGGCTGGATCAAAGTATGGGGACGATCCTGTGGGTGCACCCCAGCATGGCAAGCTTCCAGGAGACCCTAGACCCCGGCTGGGGGTC
>gene=chr20_61174070-61174368; species=ponAbe
ACCCTGGGCACAACATTTACCTTCTGCACCCATGGGAAACCTGCCCAGGAAGCATGGCCCACACCAGGTAGAGTGCACCCACCATTTTTATTAAGCAGAGCAGCAAGAATGCAGTGGCTGCGAGGTCCTTCCAGGACCCTGCTTGTGGACAGCTCCCAGCAGCCGCAGCTCACTCCCAGCCCCAGCTGACTCCCAGCCCCTCAGTGAGCCCTGGGCTGGATCAAAGTACAGGGACGATCCTGTGGGTGCACCCCAGCATGGCAAGCTTCCAGGAGACCCTAGACCCCGGCTGGGGGTC
>gene=chr20_61174070-61174368; species=rheMac
ACCCTGGGCACAACATTTACCTTCTGCACCTGTGGGAAACCTGCCCAGGAAGCATGGCCCACACCAGGTAGAGTGCACACGCCATTTTTACGAAGCAGAGTAGCAAGAATACAGTGGCCATGAGGTCCTTCCAGGACCCTGCTTGTGGACAGCTCCCTGcagccgcagctcactcccagccccagcttactccTGGTCCCTCAGTGAGCCCTGGGCTGGATCAAAGTATGGGGACGATCCTGTGGGTGCACCCCAGCATGGCAAGCTTCCAGGAGACCCTAGACCCCGGCTGGGGGTC
>gene=chr20_61185019-61185303; species=hg19
AGCCCCACACACCACACACTCACACCCAGAGATGTCCTCGGGTGGGGGGCGCAGGCACTGAGGAGGCCTGTGGGGTGCCGGGGTGGGGACCCCGTCTCTGCCGCAGGTATCTGCAGCTCTGCCACCAGGCTCTTTCAGCACCAAGGAGAGCAGCTGAGGGGCTCCTGTGTTCCTGGGGGCCCGTGTGCTCTCTGGACCTGCAGCTGGTCCCATTCTGGGGTCCGTGCCTGTTCCCGGAAGCACGGATCCCAGGCAGGCAGTGGGCTGGCCTGGCCTGGTTCTGG
>gene=chr20_61185019-61185303; species=bosTau
TGCCCCGCGCACTGTCCACTC-AGGCCACAGATGTTCTCGGGTGGCAGATGCC-----AAAGCTG---TCCAAGGTG--GCCCCGGGACCA-----TCCACAGCC----CCCCACCTCCCTTTGTGAG-CTTTTTCAGCACCAAGGAGAGCAGCCGCCA------------------GGCC-------------------ATGCTGGCCCCACACCAAGGTCTG----TGTTCTCTGGGACAGTGACGCCTGGGTGGCAGCAGGCTG----AGGTCATGTTTGT
>gene=chr20_61185019-61185303; species=calJac
AGCCCCACACACCACACACTGACACCCAGAGATGTCCTTGGGTGGGGGACACTGGCACTGAGGAGGCCTGTGGGGTGCTGGGGTGGGGACCTGGTCCTCTCTGCAGGTGTCTGCAGCTCGGCTGCGAGGCTCTTTCAGCACCAAGGAGAGCAGCCGAGGGGCTCACGTAGCCCTGGGGACCCATGTGCTCTCTGGGCCTGCAGCTGGTCCCATTCTGGAGTCTGTGCCTGCTCCCCGAAGCCTGGATCCCAGGCAGGGAGTGGGCCGGCCTAGCCTGAGTCCGT
>gene=chr20_61185019-61185303; species=canFam
TGTCCCCCATGTC--CCACTCCCGGCCACGGACGTCCTCAGACGGGAGGTGCC-----TGTGGTGGCCTCTGGGGTG--GCCGCGGGGATG-----TCCACC------------------------CGGCCC-----------------GCGGCCCCTG-------------CCGCGGACCG------------------AGGGGGGCCCC--------------------------GGAGCCGCACCCCCGGCGGGCAGCGGGCTGGCTCGGCTCGGGTTTGT
>gene=chr20_61185019-61185303; species=equCab
TGCCCCTCATGCCTTCCACTCTGGGCCAGAGATGACCTCAGG-AGGAGATGTC-----TGTGGTGGCCTCCAGGGTG--GGTGCAGGGACC-----CCCACAGCC------------TCTGCTGTGCGGCTCTTTCAGCACCGCGGACAGCGGCCACTGGGCTCCAAGGA--CCGGGGGCCT------------------GGGCTGGTCCC-TGCTGGGGTCTG----TGTTCGTCCGAAACCACACGCTCGGCAGGCAGCGGGCTGGCTCGCCT-GGGTTTGT
>gene=chr20_61185019-61185303; species=gorGor
AGCCCCACACACCACACACTCACACCCAGAGATGTCCTCGGCTGGGGGGCGCAGGCACTGAGGAGGCCTGTGGGGTGCTGGGGTGGGGACCCCGTCTCTGCTGCAGGTATCTGCAGCTCTGCCACCAGGCTCTTTCAGCACCAAGGAGAGCAGCTGAGGGGCTCCTGTGGCCCTGGGGGCCCGTGTGCTCTCTGGAACTGCAGCTGGTCCCATTCTGGGGTCCGTGCCTGTTCCCGGAAGCACGGATCCCAGGCAGGCACTGGGCTGGCCTGGCCTGGGTCTGT
>gene=chr20_61185019-61185303; species=panTro
AGCCCCACACACCACACACTCACACCCAGAGATGTCCTCGGGTGGGGGGCGCAGGCACTGAGGAGGCCTGTGGGGTGCCGGGGTGGGGACCCCGTCTCTGCTGCAGGTATCTACAGCTCTGCCACCAGGCTCTTTCAGCACCAAGGAGAGCAGCTGAGGGGCTCCTGTGTTCCTGGGGGCCCGTGTGCTCTCTGGACCTGCAGCTGGTCCCATTCTGGGGTCCGTGCCTGTTCCCGGAAGCACGGATCCCAGGCAGGCAGTGGGCTGGCCTGGCCTGGGTCTGT
>gene=chr20_61185019-61185303; species=papHam
AGCCCCACACACCACAAACTCACAACCAGAGATGTCCTTGGGTGGGGGGCGCGGGCACCGAGAAGGCCTGTGGGGTGCTGGGGTGGGGACCCCGTCTCTGCTGCAGGTGTCTGCAGTTCTGCTGCCAGGCTCTTTCAGCACCAAGGAGAGCAGCTGAGGGGGTGCTGTGGCCCTGGGGGCCCATGTGCTCTCTGGACCTGCAGCCGGCCCTATTCTGGGGTCTGTGCCTGTTCCCCGAAGCACGGATCCCAGGCAGGCAGTGGGCTGGCCTGGCCTGGGTCTGT
>gene=chr20_61185019-61185303; species=ponAbe
AGCCCCACACACCACACACTCACACCCAGAGATGTCCTCGGGTGGGGGGCGCAGGCACTGAGAAGGCCTGTGGGGTGCTAGGGTGGGGACCCCATCTCTGCTGCAGGTATCTGCAGCTCTGCCACCAGGCTCTTTCAGCACCAAGGAGAGCAGCTGAGGGGCTCCTGTGGCCCTGGGGGTCCGTGTGCTCTCTGGACCTACAGCTGGTCCCATTCTGGGGTCTGTGCCTGTTCCTGGAAGCACGGATCCCAGGCAGGCAGTGGGCTGGCCTGGCCTGGGTCTGT
>gene=chr20_61185019-61185303; species=rheMac
AGCCCCGCACACCACAAACTCACAACCAGAGATGTCCTTGGGTGGGGGGCGTGGGCACCGAGAAGGCCTGTGGGGTGCTTGGGTGGGGACCCCGTCTCTGCTGCGGGTGTCTGCAGTTCTGCTGCCAGGCTCTTTCAGCACCAAGGAGAGCAGCTGACGGGGTGCTGTGGCCCTGGGGGCCCATGTGCTCTCTGGACCTGCAGCCGGCCCTATTCTGGGGTCTGTGCCTGTTCCCCGAAGCACGGATCCCAGGCAGGCAGTGGGCTGGCCTGGCCCGGGTCTGT
>gene=chr20_61372789-61373138; species=hg19
GACGGGTCTGCAGGTGGCCAGAGTTCTCCTGATGGGGTCCTTGCCCCCAGCTGGCTTGGGGGTCCCTACACCGGCCCCCTGCCCCACACCATGTTCCTCCCACCCCATGTCTGTGCGCCCCTTCGAGCATGCCTGGGCATTGTCCATGGTACTGAACCCCTGAGGCTCCCTGGGGCTCTGGCATTCTCTTGAGCCTTTCCCAGAAATTCCAAACCAGAAGAAAAGTGCAGGGAACAGAGTGGAGGAGCCATGGACAGAGGCTGTGGGGCAGGCTCAGTCCCTGAGAGGTCGCCAAGGAGCCACAGCCTTGGACTAGATGCTCTCAAAACCTGGCAATGGCCCACAGAAG
>gene=chr20_61372789-61373138; species=bosTau
AAAGAGTCTGAGGACGTGTGGAGTGTTCCTGATGG--CCCCTGCCCCAAGCTGGCCC-TACTCCCCCGACCCAATCTCTCTATC--------TCTC---------------AGGCCAGCGGC--------CAGTGGGCACTGTCCATGGTGCTGAACCC-CGAGGCTCTCTGGGGCTCGAGCATTCTTTTCACCCTCTCCCAGAAATTCCAAGCCAGAAGATGAGCATGAGAACCAGAGTGGAGGAGTGATGGATGGAGGTTCA-------------GTCCTGAAAG---------AGTCATGGCCTTTGCACTAGATGTGCTCAAATTTCTGCAGTTACCCAAAGT--
>gene=chr20_61372789-61373138; species=calJac
GAGGGGTCTGCAGGCGGCCAGAGTTCTCCTGATGGGGTTCCTGCCCCGAGCTGGCTTGGGGGTCCCCACACCGGCCCCC-GTCCCACA---------------------TCTGTG-GCCCCTTCGATGGTGTCTGGGTACTGTCCGTGGTGCTGAAACCC-GAGGCT-CCTGGGGCTCT-GCATTCTCTTGAGCCTCTCCCAGAAATTCCAAAGCAGAAGAAAAGTGCAGGGAGCGGAGTGGAGGAGCCGTGGACAGGGGCTGCATGGCAGTGTCAGTCCCTGAGAGGTCGCCAAGGAGC------------------------AAAACCTGGAAGTGGCACAGAGAAG
>gene=chr20_61372789-61373138; species=canFam
GAAGGGCCTGGAGATGGGTGGAGTGTTCCTGATGG--CCCCTGCTCC-AGCTGGCT---GGGTCCCCAGCC---CCCACCTCTCCCAGCCTAGCCC-------------------------------------------------------------------------------------------------------------------------------------------------------------------------------------------------------------------------------------------------------------
>gene=chr20_61372789-61373138; species=equCab
GAAGGTCCTCCCACT--GTGGG----TCCTTATGC--CCTTAGGTCCCAGCCCCC----AGGTCCCTACCCAGGTCCCCCCTCACCACCACATTCC---------------AGTGCAGCCCCATCTGCTCCTATGGGCACTGTCCGTGGTGCTGAACTC-TGAGTCTCCCTAGGGCTCCAGAAT----TCCAGCCTCTCCCAGAAATTTGAAACCAGAAGAAGAGCTCGGGGACCAGGGTGGACGAAAAATGAATAGAAGTTCA-------------GCCCTGAGATATCACCAAGAATTGTGGCCTTTGAACTAGACATTCTCAAAAATTTGCAGTTACCTGAAAAAA
>gene=chr20_61372789-61373138; species=gorGor
GAGGGGTCTGCAGGTGGCCAGAGTTCTCCTGATGGGGTCCTTGCCCCTAGCTGGCTTGGGGGTCCCTACACCGGCCCCCTGCCCCACACCATGTTCCTCCCGCCCCGTGTCTGTGCGCCCCTTCGAGCATGCCTGGGCACTGTCCATGGTACTGAACCCATGAGGCTCCCTGGGGCTCTGGCATTCTCTTGAGCCTCTCCCAGAAATTCCAA-CCAGAAGAAAAGTGCAGGGAGCAGAGTGGAGGAGCCATGGACAGAGGCTGTGGGGCAGGCTCAGTCCCTGAGAGGTCGCCAAGGAGCCACAGCCTTGGACTAGATGCTCTCAAAACCTGGCAATGGCCCACAGAAG
>gene=chr20_61372789-61373138; species=panTro
GAGGGGTCTGCAGGTGGCCAGAGTTCTCCTGATGGGGTCCTTGCCCCCAGCTGGCTTGGGGGTCCCTACACCGGCCCCCTGCCCCACACTATGTTCCTCCCACCCCATGTCTGTGCGCCCCTTCGAGCATGCCTGGGCACTGTCCATGGTACTGAACCCCTGAGGCTCCCTGGGGCTCTGGCATTCTCTTGAGCCTCTCCCAGAAATTCCAAACCAGAAGAAAAGTGCAGGGAGCAGAGTGGAGAAGCCATGGACAGAGGCTGTGGGGCAGGCTCAGTCCCTGAGAGGTCGCCAAGGAGCCACAGCCTTGGACTAGATGCTCTCAAAACCTGGCAATGGCCCATAGAAG
>gene=chr20_61372789-61373138; species=papHam
GAGGGGTCTGCAGGTAGCCAGAGTTCTCCTGATGGGATCCTTGCCCCCCGCTGGCTTGGGGGTCCCCACACCGGCCCCCTGCCCCACACCATGTTCCTCTCACCCCAGGTCTGTGCGCCCCTTCAAGCATGCCCGGGCACTGTCCGTGGTACTGAACCCCTGAGGCTCCCTGGGGCTCTGGCATTCTCTTGAGCCTCTCCCAGAAATTCCAAACCAGAAGAAAAGCGCAGGGACCAGAGTGGAGGAGCCATGGACAGAGGCTGTGGGGCAGGCTCTGTCCCTGAGAGGTCAGCAAGGAGCCACAGCCTTGGACTAGAGGCTCTCaaaaCCTGGCAGTGGCCCACAGAAG
>gene=chr20_61372789-61373138; species=ponAbe
GAGGGGTCTGCAAGTGGCCAGAGTTCTCCTGATGGGGTCCTTGCCCCCAGCTGGCTTGGGGTTCCCCACACGGGCCCCCTGCCCCACACCGTGTTC----------------ACGTGCCCCTTCAAGCATGTCTGGGCACTGTCCATGGTACTGAACCCCTGAGGCTCCCTGGGGCTCTGGCATTCTCTTGAGCCTCTCCCAGAAATTCCAAACCAGAAGAAAAGCGCAGGGAGCAGAGTGGAGGAGCCATGGACAGAGGCTGTGGGGCAGGCTCAGTCCCTGAGAGGTCGCCAAGGAGCCACAGCCTTGGACTAGATGCTCTCAAAACCTGGCAATGGCCCACAGAAG
>gene=chr20_61372789-61373138; species=rheMac
GAGGGGTCTGCAGGTAGCCAGAGTTCTCCTGATGGGATCCTTGCCCCCCGCTGGCTTGGGGGTCCCCATACCGGCCCCCTGCCCCACACCATGTTCCTCCCACCCCAGGTCTGTGTGCCCCTTCCAGCATGCCTGGGCACTGTCCGTGGTACTGAACCCCTGAGGCTCCCTGGGGCTCTGGCATTCTCTTGAGCTTCTCCCAGAAATTCCAAACCAAAAGAAAAGCGCAGGGACCAGAGTGGAGGAGCCATGCACAGAGGCTGTGGGGCAGGCTCTGTCCCTGGGAGGTCAGCAAGGAGCCACAGCCTTGGACTAGAGGCTCTCAAAACCTGGCAGTGGCCCACAGAAG
>gene=chr20_61701229-61701565; species=hg19
GCAGGCTGGACCCGGCGTCCTTGCGGGCTGTTGGCAACACCGTCTGGAGAGGGACCGGGCCCTGTGCCCGCCAGTCCCCAGGGCGGGGCGGCCTGAGCTGGCCTGGTCTGCTGTCCTTGGGATCAGGCCAGGACTCAGCTCTGTGCCTGGGGGCCCTCTCCAAGGTGCTGACGACACCATGTTCCAGCCTTCACTCCTGCCAGCCTGGGAGACCTTCGAGCGGCTTTAACAAACCCCATCGCAACTGGGcttgccttgaacacagccctggacaatggctctgtctgggtgtctttgggaatacacgtctttttactaacttcagtcagaccttca
>gene=chr20_61701229-61701565; species=bosTau
GCA----AGGT---GTGTCCTTGCTGGTTGTTGGCA-CTTCCGTTGGAGAA-GGCCAGGCTCTGTGCCCACTAGTCTCTGGGGCA--------CTAGCGTGTCTGGCCCGCTGTCCCTGGGACCCGGCCAAGTCTGTGCGCTGGGCCTGGTGTCACTCTCCAAGGTGCTGAAGACAC--T---------------CATTCCAACCTCCAAGAGCTTCAAGAGGCTCTGACAAACA-CAGC-CCACTGGGCCTCTCTTTCACACATCG-TGAGTTATGCTTCTGCCTGCGCATC-TTGGGAGCAGAAGTATTTTTGTTAAACTTGGTCAGACATTGA
>gene=chr20_61701229-61701565; species=calJac
ACAGGCTGGGTCCAGCATCCTTGCAGGCTGTTGGCACTGCCGTCTGGAGAGGGACCGGGCCCTGTGCCCACCAGTC-----------------------------------------------------------------------------CCCTCTCCAAGGTGCTGATGACACCATGTTCCAGCCTTCACTTCTGCCAGCCTTGGAGACCCTCGGGCAGCTTTGACAGACCCCAGCTTAGTGGGGcttggcttgaacacagccctgaatgatggttctgtttgggtgtcttcgggaacacacgtctttttactaacttcagtcagaccttga
>gene=chr20_61701229-61701565; species=canFam
ACA---AAGGC---GTGTCCTTGCCGGCTGCTGGCACCTCCTGCCTGGGAG-GGCCGGGCCCTGTGCCTCCACGTCCCCTGAGTGG------CCCAGCTGACCCAGGGCGCTGTCCC-GGGATCCGGTCAGGACGCAGTGCAGGGTCCGGGG-CGCTGTCCGCGGTGCTGAAGAC----G---------------ACCTCCAGCCCGGGACAGCTTGGGGCCG---------ACGCCAGCTCCACCGGGCCTCGGGGTAACACACCG-GGAGCTACGGTCCTGCCTACGTG-CTTGGGGAACCTAAGTGTTTCCATCAGCCTCAGTCAGACCTTGA
>gene=chr20_61701229-61701565; species=equCab
GCA--CAAGGC---ACGTCCTTGCTGGCTGTTGGCACTCCCTCCTGGAGAA-GGCTGGGCGCT----------GTCCCTGGGGCAG------CCGAGCTGGCCTGGCCCGCTGTCCCTGGGATCCGTCCGGGACCGAGCGCAGGGCTTGGGG-TGCTCTCCAAGGTGCTGAAGATGC-AA---------------CGCTCCCCCCTTGAA----TTTCGACCGCTTCGACAAACGCCAGCTCAGCCGGGCCCC----TAACGCATCA-TGAGTTATGGTTCTGCCTGCATGTCTTTGGGAACATAAGTCTTTTTATTAACCTCAGTCAGACCTTGA
>gene=chr20_61701229-61701565; species=gorGor
GCAGGCTGGACCCGGCGTCCTTGCGGGCTGTTGGCAACACCGTCTGGAGAGGGACCGGGCCCTGTGCCCGCCAGTCCCCAGGGCGGGGCGGCCTGAGCTGGCCTGGTCTGCTGTCCTTGGGATCAGGCCAGGACTCAGCTCTGTGCCTGGGGGCCCTCTCCAAGGTGCTGACGACACC-TGTTCCAGCCTTCACTCCTGCCAGCCTGGGAGACCTTCGAGCGGCTTTAACAAACCCCATCGCAACTGGGcttgccttgaacacagccctggacaatggctctgtctgggtgtctttgggaacacacgtctttttactaacttcagtcagaccttca
>gene=chr20_61701229-61701565; species=panTro
GCAGGCTGGACCTGGCGTCCTTGCGGGCTGTTGGCAACACCGTCTGGAGAGGGACCGGGCCCTGTGCCCGCCAGTCCCCAGGGCGGGGCGGCCTGAGCTGGCCTGGTCTGCTGTCCTTGGGATCAGGCCAGGACTCGGCTCTGTGCCTGGGGGCCCTCTCCAAGGTGCTGACGACACCATGTTCCAGCCTTCACTCCTGCCAGCCTGGGAGACCTCCGAGCGGCTTTAACAAACCCCATCGCAACTGGGcttgccttgaacacagccctggacaatggctctgtctgggtgtctttgggaacacacgtctttttactaacctcagtcagaccttca
>gene=chr20_61701229-61701565; species=papHam
GCAGGCTGGGACCAGCGTCCGTGCGGGCTGTTGGCAGCACTGTCTGGAGAGGGACCGGGCCCTGTGCCCGCCAGTCCCCAGGGTGGGGCGGCCTGAGCTGGCCTGGTCTGCTGTCCTTGGGATCGGGCCAGGACTCAGCTCTGCGCCTAGGGGCCCTCTCCAAGGTGCTGATGACACCATGTTCTAGCCTTCACTCCTGCCAGCCTGGGAGGCCTTCGAGCAGCTTTAACAAACCCCAGCACAACCGGGctcaccttgaacacagccctggacaatggctctgtctgggtgtctttgggaacacatgtctttttactaacttcagccagaccttca
>gene=chr20_61701229-61701565; species=ponAbe
GCAGGCTGGGCCCAGCGTCCTTGCAGGCTGTTGGCAACACCGTCTGGAGAGGGACTGGGCCCTGTGCCTGCCAGTCCCCAGGGCGGGGCGGCCTGAGCTGGCCTGGTCTTTTGTCCTTGGGATCAGGCCAGGACTCAGCTCTGTGCCTGGGGGCCCTCTCCAAGGTGCTGATGACACCGTGTTCCAGCCTTCACTCCTGCCAGCCTGGGAGAACTTCGGGCGGCTTTAACAAACCCCATCACAACTGGGcttgccttgaacacagccctggac-atggctctgtctgggt-tctttgggaacacacgtctttttactaacttcagtcagaccttca
>gene=chr20_61701229-61701565; species=rheMac
GCAGGCTGGGACCAGCGTCTGTGCGGGCTGTTGGCAGCACTGTCTGGAGAGGGACCGGGCCCTGTGCCCGCCAGTCCCCAGGGTGGGGCGGCCTGAGCTGGCCTGGTCTGCTGTCCTTGGGATCAGGCCAGGACTCAGCTCTGCGCCTAGGGGCCCTCTCCAAGGTGCTGATGACACCATGTTCCAGCCTTCACTCCTGCCAGCCTGGGAGGCCTTCAAGCAGCTTTAACAAACCCCAGCGCAACCGGGctcaccttgaacacagccctggacaatgcctctgtctgggtgtctttgggaacacatgtctttttattaacttcggctagaccttca
>gene=chr20_61747808-61748123; species=hg19
AGTTCGTTGCAGTGGAATCCATGGCCCAGGTGAGCACAGCTGCAGGGAGCTGCGCGGGGGGAGCCGCAGAGCTGGGCACTTGCGAATTAAGTCCCGGTGACCGGTGACTGCCGAGGCTCTGGCAGGCGGAGGGCGGGGTGCGGAGATGCCGTTCAGAACCTCGGACAGCGCCGCGGCCCATCCGGCCAGCCAGAAGCTGGGTTTCATCTGTTTTCTTGGGGACTCCAGGATTACGGAGTATTGCCATGATAGGGGCCAGAGTGCTTTATCCCCCAAAGCACCCCCCAAAACGCGGCACGGGTGCAGGCTCCGGCC
>gene=chr20_61747808-61748123; species=bosTau
GGTTCATTGCAATTAAATCTGCCCTCCAGGTGAACACACCTGTGAGGAGCCGTGCAGGTAGAGCCACAGAGCTGAGTACTTGCAGGTTCCATCCTGGAGATCGGGGACGGCCAAGGGTCTGGAGGGTGGAGGGCAGG---GAGAGGCACCATCCAGCACCTTGGAGAGCGCCCTCAG------------CCACCTCACAGGTT---TCTGTTCCCCT-GGGACCCCAGGATCACAAGATAAAGCCATGCTGGGGATGAGAGGGCTTTACCTCTCTCAGCATCCCTT-AAACAGGAGGCAGATCCCAGTTT--G-C
>gene=chr20_61747808-61748123; species=calJac
AGTTGGTTGCAGTGGAATCCGTGG-CCAGGTGAGTACAGCCGCA---------------------------------------------------------CAGTGACCGCCGAGGCTCGGGCAGGCGCGGGGCGGGGTGCTGAGATCCCATTCAGCACCTCGGACAGCGCTGAGGCC-----------------------------CTATTTTCTTGGGGACTCCAGGATAACGGAGTAATGCCATGATGGGGGCCAGAGTCCTCTATCCCCCAAAGCACCCCT---GATGCCACATGGGAGCCGGCTCCGGCC
>gene=chr20_61747808-61748123; species=canFam
AGTTCATTGCAGGGGAATCCAC-GTCCATGTGAGCACAGGTGCGAGGAGCCGTGCAGGTGT-------------AATACTTGCAGGGTGAGTCCCCAGGAGTGGGG-TGGCCAGGGGTCTGGAGGGCGGAGGGTGGGGATTGGAGGCG--GCTCAGCACCTC-GGCAGCGGCGTGGTCTCCCCTCACACCCTGGCGCTGGGCT---T-TGCTTCCCCGGGGGCCCCAGGATTGGG--ACAGGG-----GCTGAGGCCAGAGCG-----CCCCCGAAAGCACCCCCTGAAGCAGGAAGCGGGCTCTAGCTCTGA-G
>gene=chr20_61747808-61748123; species=equCab
GGTTCACGGCTATGGAAACTACTGCCCACTTGAGCACACCTGTGAGGAGCCGTGCAGGGATAGCCAGAGGGCTGAACAACTGCAGTTCAAGTCCCCGAGAGCAGGGACGGCGGGGGGCCGAGCGGGCAGACGCCAGGGACCGGCAGCACCGTTCAGCACCGTGGACAGCGCCGCGGTCCTTCCTCTC-TCCTGGCGCGCAGTT---TCTGTCTTCCT-GGGCCTCCAGGATTGTGAAACAAAGCCATGATGGGGGTCAAAGTGCTCTACCCCTCAATGCACCCCCTGAAAcgggaaacgggttctggctcggg-c
>gene=chr20_61747808-61748123; species=gorGor
AGTTCGTTGCAGTGGAATCCATGGCCCAGGTGAGCACAGCTGCAGAGAGCCGCGC-GGGGGAGCCGCAGAGCTGGGCAATTGCGAATTAAGTCCCGGTGATCGGTGACCGCCGAGGCTCTGGCAGGCGGAGGGCGGGGTGCGGAGATGCCGTTCAGAACCTCGGACAGCGCCGCGGCCCATCCGGCCAGCCAGAAGCTGGGTTTCATCTGTTTTCTTGGGGACTCCAGGATTATGGAGTATTGCCATGATAGGGGCCAGAGTGCTTTATCCCCCAAAGCACCCCCCAAAACGCGGCACGGGTGCAGGCTCCGGCC
>gene=chr20_61747808-61748123; species=panTro
AGTTCGTTGCAGTGGAATCCATGGCCCAGGTGAGCACAGCTGCAGGGAGCTGCGCGGGGGGAGCCGCAGAGCTGGGCAGCTGCGAATTAAGTCCCGGTGACCGGTGACCGCCGAGGCTCTGGCAGGAGGAGGGCGGGGTGCGGAGATGCCGTTCAGAACCTCGGACAGCGCCGCGGCCCATCCGGCCAGCCAGAAGCTGGGTTTCATCTGTTTTCTCGGGGACTCCAGGATTACGGAGTATTGCCATGATAGGGGCCAGAGTGCTTTATCCCCCAAAGCACCCCCCAAAACGCGGCACGGGTGCAGGCTCCGGCC
>gene=chr20_61747808-61748123; species=papHam
AGTTTGTTGCAGTGGAATCAATGGCCCAGGTAAGCACAGCTGCAGGGAGCCGCGCGGGGGGAGCCACAGAGCCGGGCAGTTGCAGGTTAAGTCC-------CGGTGACCACCGAGGCTCTGGCAGGCGGAGGGCGGGGTGCGGAGAGGCCATTCAGCACCTCGGACAGCGCCACGGCCCATCCTTCCAGCCAGAAGCTGGGTTTCCTCTGTTTTCTTGGGGACTCCAGGATTGCGGAGTAATGCCATGATAGGGGCCAGAGCGCTTTATGCCACAAAACACCCCCCGAGACACGGAACGAGTGCAggctccggcc
>gene=chr20_61747808-61748123; species=ponAbe
AGTTCCTTGCAGTGAAATCCATGGCCCAGGTGAGCACAGCTGCAGGGAGCCGCGCGGGGGGAGCCGCAGAGCTGGGCAATTGCGAATTAAGTCC-------CGGTGACCGCTGAGGCTCTGGCAGGCGGAGGGTGGGGTGCGGAGATGCCATTCAGAACCTCGGACAGCGCCGCGGCCCATCCGGCCAGCCAGAAGCTAGGTTTCATCTGTTTTCTTGGGGACTCCAGGACTATGGAGTAATGCCATGATAGGGGCCAGAGTGCTTTATCCCCCAAAGCACCCCCCAAAACGCGGCACGGGTGCAggctccggcc
>gene=chr20_61747808-61748123; species=rheMac
AGTTTGTTGCAGTGGAATCAATGGCCCAGGTGAGCACAGCTGCAGGGAGCCGCGCGGGGGGAGCCACAGAGCCGGGCAGTTGCAGGTTAAGTCC-------GGGTGACCACCGAGGCTCTGGCAGGCGGAGGGCGGGGTGCGGAGAGGCCATTCAGCACCTCGGACAGCGCCACGGCCCATCCTTCCAGCCAGAAGCTGGGTTTCGTCTGTTTTCTTGGGGACTCCAGGATTGCGGAGTAATGCCATGATAGGGGCCAGAGCGCTTTATCCCacaaaacaccccccgagacacggaacgagtgcaggctccggcc
>gene=chr20_62092778-62093066; species=hg19
AGCCCCTTCCCCATAGCTGCCCAGAGGTGAGCCAAGCCCCTGACTCTATGGCCTGGGCGGATGCCAAACAAGAATCACACAAGGGGATCCTCTGGCCCACGAGGAGCCGCAACTGCAGCTCCTGGTCAGGACCATGGCCAGCACCCCGGGGGCCGGCCCTCCTCCCCCATCCCCAAGAGTGGCCCCAGAGCCTAATCAGGTAGGAGGGCAGAAATATCACCTACCCCAGGCAGCAGGGAGGAGGAGGCTGCACCTACCCCGGGCAGCAGGGAGGAGGAGGCTGTACCT
>gene=chr20_62092778-62093066; species=bosTau
AGCCCCTTCCCC-GCGCCAGCCACTCGTGGACAAAGCCCCGTTCTCCACGGTCCTGCATGGAGTTCACAGGG---------------------------------------------GTTCCTGATCAGGACCACGGCCAGCACCC---CGCCCAGCCCTCC------------------------------------------------------------------------------------------------------------------------------
>gene=chr20_62092778-62093066; species=calJac
AGCCCC-TCCCCAAAACCACCCGGAGGTGAGCCAAGTCCCCGACTCTGTGGCCTGGGCGGATGC----CAGGAATCAC-CAAGAGA--CCTCTGGCCCACGAGGAGCCACAGCTGCAGCTCCTGGTCAGGACCACGGCCAGCACCC-GGGGGCCGCCCCTTCCCCCCCATCCCCAAGAGTGGCCCCAGTGCCCAGCCAGGTAGGAGGCCAGAGATA------------------------------------------------------------------------
>gene=chr20_62092778-62093066; species=canFam
--------------------------------------------------------------------------------------------------------AGCCGCCGCTG-GCCTGCTGCTCAGGACCACGGCCAGCGCCT---CGCCCGCCCGCCCCGCcc-------------------------------------------------------------------------------------------------------------------------
>gene=chr20_62092778-62093066; species=equCab
GGCACCTTCCCCAGCGTCAGCCAGTGGTGGGCCAAGCCCCACGCTCCATGGCCTGGCCTGACG------------------------------------------------------GCTCACAGTCAGCACCACGGCCAGCGCCC---CTCCCGGGGCCCCCGCCC-------------------------------------------------------------------------------------------------------------------------
>gene=chr20_62092778-62093066; species=gorGor
------------------------------------------------------------------------------------------------------------------------------------------------------------------------------------------------------------------------------------------------------------------------------------------------
>gene=chr20_62092778-62093066; species=panTro
AGCCCCTTCCCCATAGCTGCCCAGAGGTGAGCCAAGCCCCTGACTCTATGGCCTGGGCGGATGCCAAACAAGAATCACACAAGGGGATCCTCTGGCCCACGAGGAGCCGCAACTGCAGCTCCTGGTCAGGACCATGGCCAGCACCCCGGGGGCCGGCCCTCCTCCCCCATCCCCAAGAGTGGCCCCAGCGCCTAATCAGGTAGGAGGGCAGAAATATCACCTACCCCAGGCAGCAGGGAGGAGGAGGCTGCACCTACCCCGGGCAGCAGGGAGGAGGAGGCTGTACCT
>gene=chr20_62092778-62093066; species=papHam
AGCCCCTTTCCCAAAGCTGCTCAGAGGCGAGCCAAGCCCCTGACTCTATGGCCTGGGCAGATGCCAACCAAGAATCACACAAAGGGACCCTCTGGCCCACGAGGAGACACAACTGCAGCTCCTGGTCAGGACCACGGCCAGCACCC-GGGGGCC-GGCCTCCTCCACCATCCCCAAGAGTGGCCCCAGCGCCTAGCCAGGTAGGAGGGCAGAGATATCACCTACCCCAGGGAGCAGGGAGGGGGTG------------------------------------------
>gene=chr20_62092778-62093066; species=ponAbe
AGCCCCTTCCCCATAGCTGCCCAGAGGTCAGCCAAGCCC--GACTCTATGGCCTGGGTGGATGCCAAACAAGAATCACATAAGGGGACCTTCTGGCCCACGAGGAGCCACAACTGCAGCTCCTGGTCAGGACCATGGCCAGCACCC--GGCGCC-GCCCTCCTCCCTCATCCCC--GAGTGGCCCCAGCACCTAACCAAGTAGGAGGGCAGAGATATCACCTACCCCAGGCAGCAGGGAGGAGGAGGCTGCACCTACCCCAGGGAGCAGGGAGGAGGAGG----ACCT
>gene=chr20_62092778-62093066; species=rheMac
AGCCCCTTTCCCAAAGCTGCTCAGAGGCGAGCCAAGCCCCTGACTCTATGGCCTGGGCAGATGCCAACCAAGAATCACACAAAGGGACCCTCTGGCCCACGAGGAGACACAACTGCAGCTCCTGGTCAGGACCACGGCCAGCACCC-GGGGGCC-GGCCTCCTCCACCATCCCCAAGAGTGGCCCCAGCGCCTAGCCAGGTAGGAGGGCAGAGGTATCACCTAGCCGGGGAagcag---ggaggaggcggcacctaccccagggagcagggagggggtggc---gcct
>gene=chr20_62106606-62106894; species=hg19
GCTCAAACAATCTTTGCCAAGACCGCATCGACAGGACTCCAGAGAGGATGAGCAGAATTCAGACGTACGTGGTGCCCAGCTCCAGCGGAGGAGACAGTCAGTCTTCGCCCAGGCGGCCAGGGCAGCAGCGGATTCCACGCGGGCGCTGTCCCTTCAGCACCTCCAGCACCATCCTCTCCCCGGAACCTGCAAGCCCAGCCCCTTCTCTGGTCTCCTCCAGGCAAGTAACCTCAAGGCCTCCCCAGTGTCCCACGTCACTGGGCTGCACTAAGCGACCAGAGAACATGA
>gene=chr20_62106606-62106894; species=bosTau
GCTCAAGTCATCTTTGCCAAGACTGCACTGACAGGA-TCCAGAGAAGAGGAGTGGAATTCAGATGCACACGATGCCCAGCTCCAGTTGGGGAGA-----AAGCTTTCTCCTGTACTCTTGAGCA----------------GGGCGCTGTCCTTTCAGCACCACC---------------TCAGAGCCTCCTAGACCAACGC-CACTTTCCTCT---CTTGG-------CTTC----CTCCTCCCATCCCCCATATCACT-GGTTACACTGAGC---------------
>gene=chr20_62106606-62106894; species=calJac
GCTCAAGCAGTTTTTGCCAAGACTGCATTGACAGGATTCCAGAGAGGATGAGCAGAATTCAGACGTTCATGGTGCCCAGTTCCAGC--AGGGGATAGTCAGTCTTCGCCCAGGCAGCCAGGGC-GTGGTGGATTCCACGAGGGTGCTGTCCCTTCAGTACCTCCAGTACCGTCTTCTCCCAGGAACCTTAAAGCCCAGCCCCTTCTCTGGTCTCCTCCAGGCAAGTAACCTCGAGTCCTGCCCGATCTCCCACATCACTGAACTGCACTGAGCAGCCAG-GAACATGA
>gene=chr20_62106606-62106894; species=canFam
------------------------------------------------------------------------------------------------------------------------------------------------------------------------------------------------------------------------------------------------------------------------------------------------
>gene=chr20_62106606-62106894; species=equCab
GCTCAAGCCATCTTTGCCAAGACTGCACTGAC-GGA-TCCAGAGAAGAGAAGTGGAATTCAGATGCACATGACGCCCAACTCCTGCTGAGGAGA-----CGGCTCTCACC-GGACTC--GGGTGACAGC-----CAAGCTGGGCGCTGTCCTTTCAGCACCTCCAGCAGTGAACACTCTCCAGAACCTTCGAGCCCAGCGCCTGCTCCCCTCTCCTCATGG-------CCTC----CTCCTCCTGTCCCCAACATCGCT-GTCTACACTAAGC-AGCCGAGAATG-GA
>gene=chr20_62106606-62106894; species=gorGor
GCTCAAGCAATCTTTGCCAAGACCGCATCGACAGGACTCCAGAGAGGATGAGCAGAATTCAGACGTACGTGGTGCCCAGCTCCAGCGGAGGAGACAGTCGGTCTTTGCCCAGGCGGCCAGGGCGGCAGCGGATTCCACGTGGGCGCTGTCCCTTCAGCACCTCCAGCACCATCCTCTCCCCGGAACCTGCAAGCCCAGCCCCTTCTCTGGTCTCCTCCAGGCAAGTAACCTCAAGGCCTCCCCAG-GTCCCACGTCACTGGGCTGCACTAAGCGACCAGAGAACATGA
>gene=chr20_62106606-62106894; species=panTro
GCTCAAGCAATCTTTGCCAAGACCGCATCGACAGGACTCCAGAGAGGATGAACAGAATTCAGACGTACGTGGTGCCCAGCTCCAGCGGAGGAGACAGTCAGTCTTCGCCCAGGCGGCCAGGGCGGCAGCGGATTCCACGCGGGCGCTGTCCCTTCAGCACCTCCAGCACCATCCTCTCCCCGGAACCTGCAAGCCCAGCCCCTTCTCTGGTCTCCTCCAGGCAAGTAACCTCAAGGCCTCCCCAGTGTCCCACATCACTGGGCTGCATTAAGCGACCAGAGAACATGA
>gene=chr20_62106606-62106894; species=papHam
GCTCAAGCAATCTTTGCCAAGACTGCATCGACAGGACTCCAGAGAGGATGAGCAGAATTCAGACGTACGTGGCGCCCAGCTCCAGCGGGGGAGACAGTCGGTCCTCACCCAGGCGGCCAGGGTGGCAGCGGATTCCACACGGGCGCTGTCCCTTCAGCACCTCCAGCACCGTCCTCTCGCTGGAACCTGCAAGCCCAGCCCATTCTCTGATCTCCTCCAGGGAGGTAACCTCGAGGCCTCCCCAGCCTCCCACGTCACTGGGCTGCACCAAACGACCAGAGAACATGA
>gene=chr20_62106606-62106894; species=ponAbe
CCTCAAGCAATCTTTGCCAAGACTGCATCGACAGGACTCCAGAGAGGATGAGCAGAATTCAGACGTACGTGGCACCCAGCTCCAGCGGAGGAGACAGTTGGTCTTCGCCCAGGTGGCCAGGGCGGCAGCGGATTCCACGTGGGCGCTGTCCCTTCAGCACCTCCAGCACCATCCTCTCCCTGGAACCCGCAAGCCCAGCCCCTTCTCTGGTCTCCTCCAGGCAAGTAACCTCGAGGCCTCCCCAGTCTCCCACATCACTGGGCTGCACTAAGCAACCAGAGAACATGA
>gene=chr20_62106606-62106894; species=rheMac
GCTCAAGCAATCTTTGCCAAGACTGCATCGACAGGACTCCAGAGAGGATGAGCAGAATTCAGACGTACGTGGCGCCCAGCTCCAGCGGGGGAGACAGTCGGTCCTCACCCAGGCGGCCAGGGTGGCAGCGGATTCCACACGGGCGCTGTCCCTTCAGCACCTCCAGCACCGTCCTCTCGCCGGAACCTGCAAGCCCAGCCCATTCTCTGATCTCCTCCAGGGAGGTAACCTCGAGGCCTCCCCAGCCTCTCACGTCACTGGGCTGCACCAAACGACCAGAGAACATGA
>gene=chr20_62276640-62276910; species=hg19
CTCCTTTTTCCTTCCCAATGATTGTGTGGTCACCTTGAGATGAAACCAGGCCCTCTCCAGGCACATGCTCTCTGTCTATCTAGGGCTGGGCTTGGGCCACTGATGCCACCAAGGAGCAAGGGAGGGAAGCTGTCCGTTCAGCACCACAGCCAGCCCTCTTGCCCATTCAGGTCAATCAAGTGCCCACCAGCCAGTGTCCCTGCTGCCCAACCCAAACCAGAAGCAAGCCGGGCTCCTGTGGCCCTGTGCCCTGTCAGGGGAAGAGGAAGG
>gene=chr20_62276640-62276910; species=bosTau
CTCTTGT---CCCCGCACCTGCCGTGCTGCCACCCTGGGATGAAACCTGGTTCTCACTAGACACACACCGGTGCCTC--TCAAAGCCA-----------------------------GAGTGAAGGGAGCTGTCCGTTCAGCACCACACCCCTCCCTCTAC-CCTTGCAGGGCG----AGTGCCCCC-AGCCAATATCCACAGTACCCAACCAGAAAAGGAGGTAAGCC----TGCTCAGGCCCTGGGCCCTGTCAG-AGAAGGGGAGA-
>gene=chr20_62276640-62276910; species=calJac
CTCCTTTCTCCTTCCTAATGATCGTGTGGTCACCCTGAGATGAAACCAGGCCCTCACCAGGCACATGCTCTCTGCCCATCTAGGGCTGGGCTTGGGCCACTGATGCCACCAAGAGCAAAGGGAAGGGAGCTGTCCGTTCAGCACCACAGCCAGCCCTCTTGCCCCTTCAGGTCAATCAAGTGCCCACCAGCCAGTGTGCCTGCTGCCCAACCAAAACCAGAAGTAAGCTGGGCTCCTGTGGCCCTCCACCCTGTAAGGGCAAGGGGAAGG
>gene=chr20_62276640-62276910; species=canFam
CTCCTGTGTCTCCCCTGTTTACC-----ATGACCCA--GCTGAGACCCCGAGATCACCAGGCCGGGGCTCCCCGTCGGGCTCCAGCCA-----------------------------GA-TGCGGGGAGTTGTCTGCTCAGTACCAGAGCCGGCCCTCTGG-CCTTGCAGAG---------------------------CCCGTGCCCACCCAGAAGAGGAGCTGAGCTCGTCCGCTGAGGCCCTGCGCCCTGGCAGGTGAAGGGGAGG-
>gene=chr20_62276640-62276910; species=equCab
CTCCTGTCTCCACACCGTTTAACGTGTGACCACCCC--GATAAAGCCAAGCCCTCACGAGACGCATACTCGCTGCCCATCTAGGGCCA-----------------------------AAGGGAAGGGAGCTGTTCATTCAGCACCACAGCCTGCCC-ATAG-CCTTGCAGAGGG----AGTGCCCAC-AGCCAGCGTCCCCAGTGCCCAACCAGAAAAGAAGGTAAGCCTGGCTGCTGAGGCCCTGAGCCCTGTCAGGGGAAAGGAAGA-
>gene=chr20_62276640-62276910; species=gorGor
CTCCTTTTTCCTTCCCAATGATTGTGTGGTCACCTTGAGATGAAACCAGGCCCTCTCCAGGCACATGCTCTCTGTCCATCTAGGGCTGGGCTTGGGCCACTGATGCCACCAAGGACCAAGGGAGGGAAGCTGTCCGTTCAGCACCACAGCCAGCCCTCTTGCCCATTCAGGTCAATCAAGTGCCCACCAGCCAGTGTCCCTGCTGCCCAACCCAAACCAGAAGCAAGCCAGGCTCCTGTGGCCCTGTGCCCTGTCAGGGGAAGAGGAAGG
>gene=chr20_62276640-62276910; species=panTro
CTCCTTTTTCCTTCCCAATGATTGTGTGGTCACCTTGAGATGAAACCAGGCCCTCTCCAGGCACATGCTCTCTGTCCACCTAGGGCTGGGCTTGGGCCACTGATGCCACCAAGGACCAAGGGAGGGAAGCTGTCCGTTCAGCACCACAGCCAGCCCTCTTGCCCATTCAGGTCAATCAAGTGCCCGCCAGCCAGTGTCCCTGCTGCCCAACCCAAACCAGAAGCAAGCCGGGCTCCTGTGGCCCTGTGCCCTGTCAGGGGAAGAGGAAGG
>gene=chr20_62276640-62276910; species=papHam
CTTCTTTCTCCTTCCTAATGATCGTGTGGTCACCCCGAGATGAAGCCAGGCCCTCTCCAGGCACATGCTCTCTGCCCATTTAGGGCTGGGCTTGGGCCACTGATGCCACCAAGAACCAAGGGAGGGCAGCTGTCCAGTCAGCCCCACAGCCAGGCCTCTTGCCCATTCAGGTCAAACAAGTGCCCACCAGCCAGTGTCCCTGCTACCCAACCCAAACCAGAAGTAAGCCGGGCTGCTGTAGCCGTGTGCCCTGTCAGGGGAAGGGGAAGG
>gene=chr20_62276640-62276910; species=ponAbe
CTCCTTTTTCCTTCCCAATCATTGTGTGGTCACCCTGAGATGAAACCAGGCCCTCTCCAGGCACATGCTCTCTGCCCATCTAGGGCTGGGCTTGGGCCACTGATGCCACCAAGGACCAAGAGAGGGAAGCTGTCCGTTCAGCACCACAGCCAGCCCTCTTGCCCATTCAGGTCAATCAAGTGCCCATCAGCCAGTGTCCCTGCTGCCCAACCCAAACCAGAAGTAAGCCGGGCCCCTGTGGCCCTGTGCCCTGTCAGGGGAAGAGGAAGG
>gene=chr20_62276640-62276910; species=rheMac
CTCCTTTCTCCTTCCTGATGATCGTGTGGTCACCCCGAGATGAAGCCAGGCCCTCTCCAGGCACATGCTCTCTGCCCATTTAGGGCTGGGCTTGGGCCACTGATGCCACCAAGAACCAAGGGAGGGCAGCTGTCCAGTCAGCCCCACAGCCAGGCCTCTTGCCCATTCAGGTCAAACAAGTGCCCACCAGCCAGTGTCCCTGCTGCCCAACCCAAACCAGAAGTAAGCCGGGCTGCTGTAGCCGTGTGCCCTGTCAGGGGAAGGGGAAGG
>gene=chr20_62513321-62513550; species=hg19
TTTGATGGGATGTACCCATGTGGGTGGACACTGGAGGGAGCTGGAGGGGATAGAAGCGGGGCCTTCACTAGGGGCCAGGACAGACCCTTGCACTGTGAAAAGAGGCCTGGGAATGGAACTGTCCGATGTTCTGAAGGCACACGGGGCCCCGCCGTCTGGAGCAGGGGCACCTTGCGGGCTGCATGGCCACTCTGTGACGCTCGTTCCCCACAGACGTGGTTGAGCTTGC
>gene=chr20_62513321-62513550; species=bosTau
TC---T------------TGTGGGTGGGTG-----GG--ACAGGAG--------------ATCTCCACGGGGTGCCAAGACCACCCCTTGAGCCA-----AGTGGCATGAGGTGGAGATAGGTCCCCGTTCTCAAAGGAGACATAGAACAGGGGGCTGGA---GGGGCTGCTTACCGCCCGTTTG----AGCTGCCAGGCTCAAACCCTGTGGGTGCAGTCGAGC----
>gene=chr20_62513321-62513550; species=calJac
TTTGGTGGGATGCAC-CATGTGGGTGGACACCTG-GGGAGCTGGAGGGGGTGGAAGC-AGGCCTTCACTAGGG----------------GCACTGTGAGAAGAGGCCTGGGAATGGAATTGTCCCATGTCCCCGTGGCACAC---------------------AGGGCTCCTTGTGGGCCGCATGGCCATGCTGTGAAGCTCGTCTCCCACAGGCCTGGTTGAGCT-GC
>gene=chr20_62513321-62513550; species=canFam
TC---TGGGATGCACGCGCCCAGGTGGATG-----GG--GCAGGAGGGATGGAAAGGGGGGTGTTTAC--TGATCCAAAGCCACCATTTGCAC--------------TGAGATGAAGGTC--CCCCAGCTTAGAAAGG-CAGAGGAGGATGGGGGCTGGA---GGGGCTCCCGA-GGGCTGCACACCCACACTGTCCAGCGCATTCCCCACGGGCTTGGTGGAGT----
>gene=chr20_62513321-62513550; species=equCab
TCTCATGTGATGCCCCCGTGTGGGTGGACA-----AG--GCAGGAGGGAGGGAAAAGGCAGTCTTTGTTAAGAGCCAAGACCACCCCTTGCACTG-----GGTGGCGTGAGATGAAGGTC--CCCCAGTGCTGAAAGGACACAGAAGGATGGGGGCTGGA---GGGGCTCCTCACAGGCCGCGTGTCC-CACTGTCAGATGCGTTCCCCATGAGTGTGGTTGGGCT-GT
>gene=chr20_62513321-62513550; species=gorGor
TTTGATGGGATGTACCCATGTGGGTGGACACTGGAGGGAGCTGGAGGGGATAGAAGCGGGGCCTTCACTAGGGGCCAGGACAGACCCTTGCAGCGTGAAAAGAGGCCTGGGAATGGAACTGTCCGATGTTCCGAAGGCACACGGGGCCCCGCCGTCTGGAGCAGGGGCACCTTGCGGGCTGCATGGCCACTCTGTGACGCTCGTTCCCCACAGACGTGGTTGAGCTTGC
>gene=chr20_62513321-62513550; species=panTro
TTTGATGGGATGTACCCATGTGGGTGGACACTGGAGGGAGCTGGAGGGGATAGAAGCGGGGCCTTCACTAGGGGCCAGGACAGACCCTTGCACTGTCAAAAGAGGCCTGGGAATGGAACTGTCCGATGTTCTGAAGGCACACGGGGCCCCGCCGTCTGGAGCAGGGGCACCTTGCGGGCTGCATGGCCACTCTGTGACGCTCGTTCCCCACAGACATGGTTGAGCTTGC
>gene=chr20_62513321-62513550; species=papHam
TTTGGTGGGATGTACCCATGTGGGTGGACACTGGAGGGAGCTGGAGAGGATAGAAGCGGGGCCTTCACTAGGAGCCGGGACAGACCCTTGCACTGTGAAAAGAGGCCTGGGAATGGAACTGTCCGATGCTCTGAAGGCACAC-GGGCTCCCCTGTCTGGAGGAGGGGCACCTTGCGGGCTGCATGGCCACTC--TGAAGCTCATT-CCCACAGCCGTGGTTGA----GC
>gene=chr20_62513321-62513550; species=ponAbe
TTTGATGGGATGGAC------------------------ACTGGAGGGGATAGAAGCGGGGCCTTCACTAGGGGCCGGGACAGACCCTTGCACTGTGAAAAGAGGCCTGGGAATGGAACTGTCCGATGTTCTGAAGGCACACGGGGCCGCGCCGTCTAGAGCAGGGGCACCTTGCGGGCTGCATGGCCACTCTGTGATGCTTGTTCCCCGCAGACGTGGTTGAGCTTGC
>gene=chr20_62513321-62513550; species=rheMac
TTTGGTGGGATGTACCCATGTGGGTGGACACTGGAGGGAGCTGGAGAGGATAGAAGCGGGGCCTTCACTAGGGGCCGGGGCAGACCCTTGCACTGTGAAAAGAGGCCTGGGAATGGAACTGTCCGATGCTCTGAAGGCACAC-GGGCCCCGCTGTCTGGAGCAGGGGCACCTTGCGGGCTGCATGGCCACTC--TGAAGCTCGTT-CCCACAGCCGTGGTTGA----GC
>gene=chr20_62793250-62793600; species=hg19
AAGACTATACCTTGCTGTTGTCACTTACAAGCAGGGATCTGTTGGGGTTTGGAATTCTCTGTCTCAGCCCGGAGCCCAGAGTTCAGCGATAGCTGAATACTGGTGCGAGCTCAGAAGCTTCCGTGTGCGGAGAACAAAGACTGAGGCGCTCTGGGGGGAGAGCGCTGTCCGAAGTGCTGATCAGACTTCGGATCCACCCACCGCTCAGGCCGCCTCCCAGGGGCTGAAGGGCGGCAGCCGAACCGGAGAGACGTGCCGGCGGCCGCTCTTCTGTCCTGCTCTTTTCCCTGGACTCCTTTGTCTTGACGGGGTCAGCTAAAGACTTCGAACCTTTACTCATCAAAGCTCAT
>gene=chr20_62793250-62793600; species=bosTau
TCA-TGACACCTTGCTGCTGTCACTTACA-CGCAAGGCTGG--GAGACTTGGAATCGCCTCTCCCGCC---AGGCTCGGGGAC---------------TGTCGAGTG--CCAG---TCCTGACTGCGC---GAACAAAAGCC-----CTCGGGCGAGG-GAGCGCTGTCCAACGTGCTGATCAGATC-CAGGCGCGTCTGGACCCTACCACTC-------AGGCTGAC--AAAGCTGCGAAACCTT-AAAACTTG-CGGCTAAGTCCCTTC---CTGGCTCCCTTCCT---------TTGTCTTGGTGGAGTGGGAGGGAGATTTTGAACCTTTACTCATCAAAACCTGT
>gene=chr20_62793250-62793600; species=calJac
AAGATTATACCTTGCTGTTGTCAC---------GGGGTCTGCTGGGGTTTGGAATTCTCCGTCTCAGCCTGCAGCCTGGAGT----------------------GCCAACTCACAGACTTCCCTGCGCTGAGAACAAA----GAGGCGCTCTGGGGGGAGAGCGCTGTCCGAAGTGCTGATCAGACCTCGGATCCACCCACCGCTCAGGCTCCTTCACA-GGGCTGAAGGGCGGCAGCCCAACCTGAAAAACGTGTTGGCAGCCCCCTCTCTGCCCTGCTCTTTCCCCTGGACTCCTTTGTCTTGGCCGTGTCAGCTAAAGAGTTCGAACCTTTACTCCTCACAACTCAT
>gene=chr20_62793250-62793600; species=canFam
CGGGGGACACCTCGCCGCCGTCAGGGGCC-AGCGGGGCGGGGCGGGGCTGGGGATGGCCT-----------CCGGCCGGAGCA---------------GCCGCCGCG---------------------CGGGGACAAAGGCC--GGCGCCGGGGGAGG-GAGCGCTGTCCGAAGTGCTGATCAGGCCGCAGGCGCGGCCGC-ACCCTCGCCCC---------GCTGGA-GCGGGAAGCCGAGCCCC-GCAAGCTGCC--CATGGAGCTGCC---CCTGCTCCTGGCCTGCAACCCCTTTGTCTAGATGGAGTCGGCTAAAGATTGTGAACCTTTACTCATCAAAACCCAT
>gene=chr20_62793250-62793600; species=equCab
TCGGTC-TACCTTGCTGTGGTCACTTAGA-GGCAGAGCCGG--GATCCTTGGAACGGCCT-----------CTG-CCGGCGCG---------------GCCGCGGCGATTCGG-------GCTCGCGCCGAGAACAAA-GCC--CGGGCCTGGCGCGG-GAGCGCTGTCCGAAGTGCTGATCCAGTcgcgggcgcgcctgc-cgccccggcgcgc-----ggccTGAA-GCCG--CGCCGAGCCTCGGACTCTTGCCTGCAAAGTCCCTT----CCTCCTCCTTTCCTGTGACTCCTTTGTCTTGATGGAGTCAGCTAAAGATTTTGAACCTTCATTCATCAAAACTCAT
>gene=chr20_62793250-62793600; species=gorGor
AAGACTATACCTTGCTGTTGTCACTTACAAGCAGGGATCTGTTGGGGTTTGGAATTCTCTGTCTCAGCCCGGAGCCCAGAGTTCAGCGATAGCTGAATACTGGTGCGAACTCAGAAGCTTCCGTGTGCGGAGAACAAAGACCGAGGCGCTCTGGGGGGAGAGCGCTGTCCGAAGTGCTGATCAGACTTCGGATCCACCCACCGCTCAGGCTGCCTCCCAGGGGCTGAAGGG-------------------------CGGCGGCCGCTTTTCTGTCCTGCTCTTTTCCCTGGACTCCTTTGTCTTGACGGGGTCAGCTAAAGAGTTCGAACCTTTGCTCATCAAAGCTCAT
>gene=chr20_62793250-62793600; species=panTro
AAGACTATACCTTGCTGTTGTCACTTACAAGCAGGGATCTGTTGGGGTTTGGAATTCTCTGTCTCAGCCCGGAGCCCAGAGTTTAGCGATAGCTGAATACTGGTGCGAACTCAGAAGCTTCGGTGTGCGGAGAACAAAGACCGAGGCGCTCTGGGGGGAGAGCGCTGTCCGAAGTGCTGATCAGACTTCGGATCCACCCACCGCTCAGGCTGCCTCCCAGGGGCTGACGGGCGGCAGCCGAACCGGAGAAACGTGCCGGCGGCCGCTTTTCTGTCCTGCTCTTTTCCCTGGACTCCTTTGTCTTGACGGGGTCAGCTAAAGAGTTCGAACCTTTGCTCATCAAAGCTCAT
>gene=chr20_62793250-62793600; species=papHam
GAGACTATACCTTGCTGTTGTCACTCACAAGCAGGGGTCTGCTGGGGTTTGGGATTCTCTGTCTCAGCCCGGAGCCCCGAGCTTGGCGATGGCTGAAAACCGGCGCGAGCTCAGGAGCTTCCCTGTGCGGAGAACAAAGACGGAGGCGCTCTGGGGGGAGAGCGCTGTCCGAAGTGCTGATCAGACTTGGGATCCACCCACCGCTCAGGCTCCCTCCCC--GGCTGCAGGG-------------------------CGGCGGCCCCTTTTCGGCCCTGCGCTTTCCCCTGGACTCCTTTGTCTTGAC-GTGTCAGGTAGCGAGTGCGACCCTTTACTCATCACAGCTCCT
>gene=chr20_62793250-62793600; species=ponAbe
AAGACTATATCTTGCTGTTGTCACTTACAAGCAGGGATCTGTTGGGGTTTGGAATTCTCTGTCTCAGCCCGGAGCCCAGAGTTTAGCGATAGCTGAATACTGGTGCGAACTCAGAAGCTTCCCTGTGCGGAGAACAAAGACTGAGGCGCTCTGGGGGGAGAGCGCTGTCCGAAGTGCTGATCAGACTTCGGATCCACCCACCGCTCAGGCTCCCTCCCAGGGGCTGAAGGGCGGCAGCCGAAGCGGAGAAACGTGCCGGCGGCCGCTTTTCTGCCCCGCTCTTTCCCCTGGACTCCTTTGTCTTGACGGGGTCAGCTAAAGAGTTCGAACCTTTGCTCATCAAAACTCAT
>gene=chr20_62793250-62793600; species=rheMac
AAGACTATACCTTGCTGTTGTCACTCACAAGCAGGGGTCTGCTGGGGTTTGGAATTCTCTGTCTCAGCCCGGAGCCCCGAGTTTGGCGATGGCTGAAAACCGGCGCGAGCTCGGAAGCTTCCCTGTGCGGAGAACAAAGACGGAGGCGCTCTGGGGGGAGAGCGCTGTCCGAAGTGCTGATCAGACTTCGGATCCACCCACCGCTCAGGCTCCCTCCCAGGGGCTGGAGGG-------------------------CGGCGGCCCCTTTGCGGCCCTGCTCTTTCCCCTGGACTCCTTTGTCTTGCC-GTGTCAGGTAAAGAGTGCGAACCTTTACTCATCACAGCTCCT
>gene=chr20_62798185-62798456; species=hg19
GGAGATGTCAGGGAGAGGCTGGCAGAGGGTATGCGGCCACGGGGGTGCATGCTGGGCAGCTCTGGCAGCTGACCAACGGCAGCCTGGATGGTGGCTGGAGCTTGGCCTGTCCCTGCTGTGGATGTGGTGGGCGCTCTCCCTGGTGCTGCTCAGAGACTCACTCCCTTCCTCTCTGGCCTGGGGTCACTGAATGTGCAGACAATGACATTTGTGGTGGTGTGGTGGGTAGAGGAGACCCACACCACTCTGCACTGGGGAGACAGGGGTCAGA
>gene=chr20_62798185-62798456; species=bosTau
ATAGGCGTCAGGGAGGGGCCAGCAGAGAGAATGCTGGCACAGGAGCATGCTCTGGGCACTCCAGGGAGCTGACCTACAG------------TGCATGAAGCTTGGCCTGTCCCCGCCTTGGCTGGGGTGGACGTTCTCTCTGATGCTGCCTAGAGTCAGGGTCTTTCCTCTTCTGGCCTGGAGTCACTGAATGTGCCCACAAGGACCCAGGTGACTCTGTGTG------AGGGGGTCTGAGACA----ACTCTGGGTGTGTGTGCAG----
>gene=chr20_62798185-62798456; species=calJac
AGAGATGTCAGGGAGAGGCTGGCAGAGGGTATGCGGGCACTGGCATGCACGCTGGGCAGCTCTGGCAGCTGACCAA-GGCAGCCTGGAT--TGGCTGGAGCTTGGCCTGTCCCCTACGTGGACGTTGTGGGCGCTCTCCCTGGTGCTGCCCAGAGACCCAGCCCCCTCCGCCCGGGCCTGGGGTCACTGAATGTGCAGACAATGACATTTGTGGTGGTATGGGGGGCAGAGCAGACC--CACCACTCTGCATTGGGGAGATGGGGGTCAGA
>gene=chr20_62798185-62798456; species=canFam
---------------AGACCTGC----------------------------CCGGGAGCAGCGGGCAGCTGAGCGACAG------------TCGCTGGAGGTTGGCCTGTTGCCGCCCTGGCCGTGGGGGACACTCCCGCTGGTGCTGCCTAGAGCCCAGCCCCT---TCCTCTGGCCTGGGGTCACCGAAGGGGTCCTGGAGGACATGGGTGGCTCTGTGTGAGGCAGGGAGGACCTGTGCTA----ACTCTGG--------GGAATGGA
>gene=chr20_62798185-62798456; species=equCab
AGAGGTGTCAGAGAGAGGCCTGCAGAGAGTGTGCTGGCACGGGAGTGCTCACCGGGCACTCCAGGCACCTGAACCATAG------------TGACTGGAGC-TGGCCTGTCCCCGCTATGGCTGTGCTGGGTGCTCTCCCTGGTGCTGCCCAGAGTCCAGGCCCC---TCCTCTAGCCTGGGGTCACTGAATGTGCCCAGGAGGACATGGGTGACTCTGTGTGGGGCAGAGGGGATCTGTATCA----ACTCTGGGTGTGCATGCAGCAGA
>gene=chr20_62798185-62798456; species=gorGor
GGAGATGTCAGGGAGAGGCTGGCAGAGGGTATGCGGCCACGGGGGTGCACGCTGGGCAGCTCTGGCAGCCGACCAACGGCAGCCTGGATGGTGGCTGGAGCTTGGCCTGTCCCTGCTGTGGACGTGGTGGGCGCTCTCCCTGGTGCTGCTGAGAGACTCACTCCCTTCCTCTCTGGCCTGGGGTCACTGAATGTGCAGACAATGACATTTGCGGTGGTGTGGTGGGTAGAGGAGACCCACACCACTCTGCACTGGGGAGACAGGGGTCAGA
>gene=chr20_62798185-62798456; species=panTro
GGAGATGTCAGGGAGAGGCTGGCAGAGGGTATGCGGCCACGGGGGTGCACGCTGGGCAGCTCTGGCAGCTGACCAACGGCAGCCTGGATGGTGGCTGGAGCTTGGCCTGTCCCTGCTGTGGACGTGGTGGGCGCTCTCCCTGGTGCTGCTCAGAGACTCACTCCCTTCCTCTCTGGCCTGGGGTCACTGAATGTGCAGACAATGACATTTGTGGTGGTGTGGTGGGGAGAGGAGACCCACACCACTCTGCACTGGGGAGACAGGGGTCAGA
>gene=chr20_62798185-62798456; species=papHam
AGAGATGTCAGGGAGAGGCTGGTAGAGGGTATGTGGCCAT-GGGGTGCACTCTGGGCAGCTCTGGCAGCTGACCAACGGCAGCCTGGATGGTGGCTGGCGCTTGGCCTGTGCCCGCTGTGGACGTGGTGGGTGCTCTCCCTGGTGCTGCCCAGAGACTCACTCCCTTCCTCTCTGGCCTGGGGTCACTGAATGTGCAGACAATGACATTCGTGGTGGTGTGGGGGGCAGAGGAGACCCACACCCCTCTGCACTGGGGAGAC-GGGGTCAGA
>gene=chr20_62798185-62798456; species=ponAbe
GGAGATGTCAGGGAGAGGCTGGCAGAGGGTATGCGGCCACGGGGGTGCACGCTGGGCAGCTCTGGCAGCTGACCAACGGCAGCCTGGATGGTGGCTGGAGCTTGGCCTGTCCCCGCTGTGGACGTGGTGGGCGCTCTCCCTGGTGCTGCTCAGAGACTCACTCCCTTCCTCTCTGGCCTGGGGTCACTGAATGTGCAGACAATGACATTTGTGGTGGTGTGGTGGGTACAGGAGACCCACACCACTCTGCTTTGGGGAGACAGGGGTCAGA
>gene=chr20_62798185-62798456; species=rheMac
AGAGATGTCAGGGAGAGGCTGGTAGAGGGTATGCGGCCAT-GGGGTGCATGCTGGGCAGCTCTGGCAGCTGACCAACGGCAGCCTGGATGGTGGCTGGCGCTCGGCCTGTCCCCGCTGTGGAGGTGGTGGGTGCTCTCCCTGGTGCTGCCCAGAGACTCACTCCCTTCCTCTCTGGCCTGGGGTCACTGAATGTGCAGACAATGACATTCGTGGTGGTGTGGGGGGCAGAGGAGACCCACACCACTCTGCACTGGGGAGACGGGGGTCAGA
>gene=chr20_62823800-62824093; species=hg19
ATCGGGGTCAGCCTTCCAGAGGCTGGCTTCGGACAGGAGATGGGTGGTGAGGAGCCAGCATGGGAGGGCAGTGAACACACAAACCCTGTGCATGGGACCGTCACAGCCTGCGGCGTGCCTCTGAGTTCAGCACCAGGCATGTGGACAGCTCAGGACCGGTTGGAAGGGGCTGCCAGAAGTCAGGTGGTCGTGTGTCGGGGTATGCAGGAGCTGATGGTAGCTCCTCAACCCCCTTCTTGCCAAATATTCAGAGATATGGAATCAAGGAAAAGATCAGTTGCATGGCCATTCAG
>gene=chr20_62823800-62824093; species=bosTau
--------------------GCCTGGCCTGAGAAG-GAAGTGGG-GCTGAGGAGCCGTGGC--------------TGGAGAAGTCCTATGTGGGAGGCAATCACAGCTGCCT---GGGCTCTGAGTTCAGCACCAGGCATGTGGACAGCTCATAGGTGGGTGGAAGTGGCTGATAGA------ATTGTTGTGTGCT-GAAAGTGCAGGTAT-----------TTGTCAACCCCTTCTTG----------AGAGATACGCAACCCAGGAGCATAGTGAATGCATGGGTGCTCAG
>gene=chr20_62823800-62824093; species=calJac
A-CTGGATCAGCCTTGCAGAGGCTGGCTTCGGACAGGAGACAGGTGGTGAGGAGCCAGCACGGGAGGGCAGTTAACAGACAAAGCCTGTGCCAGGGACCGTGATAGCGTGCCGCTTG-CTCTGAGTTCAGCACCAGGCATGTGGACAGCTCAGGACCGGTTGGAAGCGGCTGCCAGAGGTTAGGTGGTGGTGTGTCGGGAAGTGCAGGTGCTGACGGTAACTCCTTAACTCCCTTCTTGCAAAACATTCGGAGATATGGAATCATAAAAAAGGGCAATTGCATGACCATTCAG
>gene=chr20_62823800-62824093; species=canFam
-------------------GGACGGACTTCCCATG-CAGGTGGGTGGTGG--ACCCAGTGCTGGAGGGCGGTGGGCAGAG----CCCG-GTGGGGAGCGGGAGGGGCCCCCCGTGCACCTCTGGGTTCAGCACCGGGCGTGTGGACAGCTCAGCGAGGGGCCGAAGGGGCTGTTAGAAGTCCGG-GGTGGTGTGTTGGAAAGTACAGGTATTGACTGTAGGTCCTTAAACCACTGCGTG------------------------------------------------------
>gene=chr20_62823800-62824093; species=equCab
-------------------GGACCTGCCTCAGGCAGCAGGTGGGTGGCGG-GAGCCAGTGCTGGACAGTGGTGAGCAGAGGAGGCCTGTGT-GGAGGCGGTCAGAGCCTGCTTTCAGCCTCTGAGTTCAGC-CTTGGCATTGGGACAGCTCAGGGATGGTTGGAAGGGGCTGTCAGAAATCAGCTTGTTGTGTGTTAGGAAATGCAGTCGTTGATGGTAGGTCCTTAAACCTTGTCTTG----------AGAGATGTGCAA-TCCAGAAAAGGTTGGTTGCATGT-CATTTAG
>gene=chr20_62823800-62824093; species=gorGor
ATCAGGGTCAGCCTTCCGGAGGCTGGCTTCGGACAGGAGATGGGTGGTGAGGAGCCAGCATGGGAGGGCAGTGAACACACAAACCCTGTGCTTGGGACCGTGACAGCCTGCGGCGTGCCTCTGAGTTCAGCACCAGGCATGTGGACAGCTCAGGACCGGTTGGAAGGGGCTGCCAGAAGTCAGGTGGTCGTGTGTCGGGGTGTGCAGGCACTGATGGTAGCTCCTCAACCCCCTTCTTGCCAAATATTCAGAGATACGGAATCAAGGAAAAGATCAGTTGCATGGCCATTCAG
>gene=chr20_62823800-62824093; species=panTro
ATCGGGGTCAGCCTTCCAGAGGCTGGCTTCGGACAGGAGATGGGTGGTGAGGAGCCAGCATGGGAGGGCAGTGAACACACAAACCCTGTGCATGGGACCGTGACAGCCTGCGGCGTGCCTCTGAGTTCAGCACCAGGCATGTGGACAGCTCAGGACCGGTTGGAAGGGGCTGCCAGAAGTCAGGTGGTCGTGTGTCGGGGTGTGCAGGCACTGATGGTAGCTCCTCAACCCCCTTCTTGCCAAATATTCAGAGATACAGAATCAAGGAAAAGATCAGTTGCATGGCCATTCAG
>gene=chr20_62823800-62824093; species=papHam
ATCAGGGTCAGCCTTCCAGAGGCTGGCTTAGGACAGGAGACGGGTGGTGAGGAGCCAGCATGGGAGGGCAGTGAACACACAAACCCTGTGCAGGGGACTGTGACAGCCTGCGGCATGCCTCTGAGTTCAGCACCAGGCATGTGGACAGCTCAGGGCCGGTTGGAAGGGGCTGCCAGAAGTCAGTTGGTGGTGTGTCGGGGTGTGCAGGCACTGATGGTAGCTCCTCAACCCCCTTCTTGCAAATTATTCAGAGATATGGAATCAAGGAAAAGATCAGTTGCATAGCCATTCAG
>gene=chr20_62823800-62824093; species=ponAbe
ATCGGGGTTAGCCTTCCAGAGGCTGGCTTAGGACAGGAGATGGGTGGTGAGGAGCCAGCATGGGAGGGCAGTGAACACACAAACCCTGTGCACAGGACCGTGACAGCCTGCGGCACGCCTCTGAGTTCAGCACCAGGCATGTGGACAGCTCAGGACCGATTGGAAGGGGCTGCCAGAAGTCAGGTGGTGGTGTGTCGGGGTGTGCAGGCACTGATGGTAGCTCCTCAACCCCCTTCTTGCAAAATATTCAGAGATATAGAATCAAGGAAAAGATCAGTTGCATGGCCATTCAG
>gene=chr20_62823800-62824093; species=rheMac
ATCAGGGTCGGCCTTCCAGAGGCTGGCTTAGGACAGGAGACGGGTGGTGAGGAGCCAGCATGGGAGGGCAGTGAACACACAAACCCTGTGCAGGGGACTGTGACAGCCTGCGGCATGCCTCTGAGTTCAGCACCAGGCATGTGGACAGCTCAGGACCGGTTGGAAGGGGCTGCCAGAAGTCAGGTGGTGGCGTGTCGGGGTGTGCAGGCACGGATGGTAGCTCCTCAACCCCCTTCTTGCAAATTATTCAGAGATATGGAATCAAGGAAAAGATCAGTTGCATAGCCATTCAG
>gene=chr10_2274744-2274999; species=hg19
TGGGATTGCATGGGGTGGTTGGAAAGACTGGTCGTGCAGGTAGGATGGGGGGACCGTGAGATTGAATGGCGTGGTTGGAAAGAGTGGTCATGCTTGAAGATTAGAGTGGTTACTGTATGTACCATGGACAGCACCCACTTCGAAAAGATCAGCCTGTAATTTAGGAAGATTTACCGTGCTGAGATCAAATTTGTTTTGGCATAATACATTTATGTTGCAGCCACACCGGCTTTTGCGTGTTAATCTCTGAGGTTC
>gene=chr10_2274744-2274999; species=bosTau
-----------------------------------------AGGGTGGAGAGAACCTGGGGGTGGACGG---GGATTAGCACAGTTGAGATGACGGAAGATTAGGGTCATGATTCTGTGTACCAAGAGTTTCAGACGCTTTGAAAAGATCAAGCTGCAACATGGAGAGACTTATTGTGCTTAGATCAACTTTGTTTTGGCATAATAACTTTATGGTGCAGTCACTCTGGGTTTTTCCTATTAATCTCT-------
>gene=chr10_2274744-2274999; species=calJac
-----------------------------------------------------------------------------------------------------------------------------------CACCCACTTCACAAAGATCAGCCTGTAATACAGGAATATCTACTGTGCTGAAATCAACTTCATTTTGGCATGATATATTTATGTTGCAGTCACACTGGGTTTTGTGTGTTAATCTCTGAGGTGC
>gene=chr10_2274744-2274999; species=canFam
-----------------------------------------------------------------------------------------------------CGGAGGGG-CTGTGTATGTACCGTGGACAGAAGCCACTTTGAAAAGATCCA-ATGCAATGCTGGGAGATTTATCTTGCAGAGATCAGCCTAGTTTGGGCATAATACCCTAATGGTGCAGTCACACTGGGCTTTTTATACTCATCTCTCTGATTC
>gene=chr10_2274744-2274999; species=equCab
--------CACAGGTTGCTTGGGAAGAACAAGT--------GGGAAGGAAGGAGC--TGGGTTTAATGA---GGATTAGAACCAAAGAGATGACGGAAAACTAGAGGGT-GACTTCATGCACCATGGATTGCAACCACTTTGAAAAGATCAGCCTGCAACATGGAAAGATTTGTTGTGCTGAAATGAGCTTTGTTTTGTCATAATAACTTAA-GTTGCAGTCACGCCAGGTTTTTTGTATTAATCTCTCAGATTC
>gene=chr10_2274744-2274999; species=gorGor
TGGGATTC---------------------------------------------------------------------------------ATGCTTGAAGATTAGAGTGGTTACTGTATGTACCATGGACAGCACCCACTTCAGCAAGATCAGCCTGTAATTTAGGAAGATTTACTGTGCTGAGATCAAATTTGTTTTGGCATAATACATTTATGTTGCAGCCACACTGGCTTTTGCGTGTTA-------------
>gene=chr10_2274744-2274999; species=panTro
TGGGATTGAATGGGGTGGTTGGAAAGACTGGTCGTGCAGGTAGGATGGGGGGATCGTGAGATTGAATGGCGTGGTTGGAAAGAGTGGTCATGGTTGAAGATTAGAGTGGTTACTGTATGTACCATGGACAGCACCCACTTTGACAAGATCAGCCTGTAATTTAGGAAGATTTACTGTGCTGAGATCAAATTTGTTTTGGCATAATACATTTATGTTGCAGCCACACCGGCTTTTGCGTGTTAATCTCTGAGGTTC
>gene=chr10_2274744-2274999; species=papHam
------------------------------------------------------------------------GGATTAGGACAGTAGAGATGCTTGAAGATTAGAGTGGTTACTCTATGTACCATGGATTGCACCCACTTCAAAAAGATCAGCCTGTAATTTAGGAAGATTTACTGTGCTGAAATCAACTTTGTTTTGGCATAATACATTTATGTTGCAGCCACACTGGGTTTTGTGTGTTAATCTCTGAGGTTC
>gene=chr10_2274744-2274999; species=ponAbe
------------------------------------------------------------------------GGATTAGGACAGTGGAGATGCTTGAAGATTAGAGTGGTTACTCTATGTACCATGTACTGCACCCACTTCAAAAAGATCAGCCTGTAATTTAGGAAGATTTACTGTGCTGAGATCAACTTTGTTTTGGCATAATACATTTATGTTGCAGCCACACCGGGTTTTGCGTGTTAATCTCTGAGGTTC
>gene=chr10_2274744-2274999; species=rheMac
-----------------------------------------------------------------------------------------ATGCTTGAAGATTAGAGTGGTTACTTTATGTACCATGGATTGCACCCACTTCAAAAAGATCAGCCTGTAATTTAGGAAGATTTACTGTGCTGAAATCAACTTCGTTTTGGCATAATACATTTATGTTGCAGCCACACTGGGTTTTGTGTGTTAATCTCTGAGGTTC
>gene=chr10_3997780-3998048; species=hg19
GAAATTAAGAGCAAGGTGAACGATTGGTCAGCAGGGGTGATCGTGATCGGGGCTGTGGCAAGAACCCAGCAGGAGACAGTTGATTGCGCTCTCCAGCTCTCCGGTGCTCTCCAGGCCTCAGCACAATCTCCAGCGTTCCAGGCTTTGTCTTTCAGGAGCTGGACAGGGGTCCTCTATAGAAAAACAACATTCAGTCCTCCCAAGAGACAGCCTCTTCCCTTTTAGTTTCACGCTCCAAGCAGGCAGAGAGAACCATAAACTTTTCCTT
>gene=chr10_3997780-3998048; species=bosTau
GAAATAAAGAGCAGGGTGAACACTTAGTCAGTAG----------------------------------------------------------------------------------------------------GTTCTCAGGGCTGCATTTCAGGAGTTGGACAGAGGTCCCTGGCGG-AGAGAAACATATAATCCCCTC---AGAGA------------------TCCTGCAAGAA-TAAGAGGAGGGAGTCATCACCACC---TG
>gene=chr10_3997780-3998048; species=calJac
GAAATTAAGAGCGAGGCGAAGGATTGGTCAGCAGGGG------TGAGCC------TGGCAAGGATTCCGCAGGAGAT------------------------------------GGCTTCACCAAAATCTCCAGTGTTTCTGGATTTGTATTTCAGGAGCTGGACGGCGGTCCTCAAT---AGAGCAACATTCAGTCCACCCCAGAGACAGCCTCTTCCCTTTTAGTTTCACGCTCCAGGCAAGCAGAGGGAACCGTAAACTTTTCCTT
>gene=chr10_3997780-3998048; species=canFam
----------------------------------------------------------------------------------------------------------------------------AAGCTCCAGGGTGGTGTGGCCTGAATTTCCGGAGCTGGACAGAGAACCCC-ATTT-AGGAGAACATCCAATCCCCCCGAAGGAGATGAGCTTGCTTTTTACTTCCCTGCTGGAAGCGAAGACAGGTAGTCATAAACCTGTCCTC
>gene=chr10_3997780-3998048; species=equCab
AAAATAGAGACAATGGTGAGTAATTGGTCAGCAGTGTTG-------------------------------------------------------------------------------------AAGCTCTAGGGCTCTCTGGTCTGCATTTCAGGAGTTGGACAGAGGTTTCCGATGG-AGAAAACCATCCAGTCTCCCTTAGACAGATCATTTTCCCTTTGAGTTTCCTGCCTCAGGCAAGGAGAGAGAGTCATAAACTTCTCCTC
>gene=chr10_3997780-3998048; species=gorGor
GAAATTAAGTGCAAGGTGAACGATTGGTCAGCAGGGGTGAT-GTGATCGGGGCTGTGGCAAGAACCCAGCAGGAGAC-GTTGATTGTGCTCTCCAGCTCTCTGGTGCTCTCCAGGCCTCAGCACAATCTCCAGCGTTCCAGGCTTTGTCTTTCAGGAGCTGGAC-G-GGTCCTCTATAGAAAAACAACATTCACTCCTCCCAAGAGACAGCCTCTTCCCTTTTAGTTTCACGCTCCAAGCAGGCAGAGAGAACCATAAACTTTTCCTT
>gene=chr10_3997780-3998048; species=panTro
GAAATTAAGAGCAAGGTGAACGATGGGTCAGCCGGGGTGATCCTGATCCGGGCTGTGGCAAGAACCCAGCAGGAGACAGTTGATTGCGCTCTCCAGCTCTCCGGTGCTCTCCAGGCCTCGGCACAATCTCCAGCGTTCCAGGCTTTGTCTTTCAGGAGCTGGACAGAGGTCCTCTGTAGAAAAACAACATTCAGTCCTCCCAGGAGACAGCCTCTTCCCTTTTAGTTTCACGCTCCAAGCAGGCAGAGAGAACCATAAACTTTTCCTT
>gene=chr10_3997780-3998048; species=papHam
GAAATTAAGGGCAAGTTGAACAATTGGTCAGCAGCGG------TGATTGGGGCTATGGCAAGGATTCCGCAGGAGACAGTTGATTGTAACATGGAAGACTCCGGTGCTCTTCAGGCCTCAGCACAATCTCCAGCGTTTCCGGCTTTGTATTTCAGGAGCTGGACAGGGGCCCTCGATTGAAGAACAACGTTCAGTCACGCCAGGAGACAGCCTCTTCCCTTTTAGTTTCATACTCCAAGCAGGCAGAGGGAACCATAAACTTTTCCTT
>gene=chr10_3997780-3998048; species=ponAbe
GAAATTAAGAGCAAGGTGAACGATTGGTCAGTAGGGGTGATCGTGATCGGGGCTGTGGCAAGGACTCCGCAGGAGGCAGTTGATTGTGATACCGAAGCCTCCGGTGCTCTCCAGGCCTCAGCACAATCTCCAGCGTTCCCGGCTTTGTCTTTCAGGAGCTGGACAGGGGTCCTCGATACAAAAACAACATTCAGTCCTCCCAAGAGACAGCCTCTTCCCTTTTAGTTTCATGCTCCAAGCAGGCAGAGAGAACCATAAACTTTTCCTT
>gene=chr10_3997780-3998048; species=rheMac
GAAATTAAGGGCAAGGTGAACGATTGGTCAGCAGGGG------TGATTGGGGCTATGGCAAAGATTCCGCAGGAGACAGTTGATTGTAACATGGAAGACTCTGGTGCTCTTCAGGCCTCAGCACAATCTCCAGCGTTCCCGGCTTTGTATTTCAGGAGCTGGACAGGGGCCCTCGATTGAAGAACAACGTTCAGTCACGCCAAGAGACAGCCTCTTCCCTTTTAGTTTCATACTCCAAGCAGGCAGAGGGAACCATAAACTTTTCCTT
>gene=chr10_4183725-4183976; species=hg19
tcagcttccagccttccctgggtgaaccttccttgccacgctggtcctcccctcctggcccacagcttacttcttgctccaagtttgctggtcaagacatgggggtgagcagagaagggagctctccatggttctgcttcagcctcagtcttaggcaggccctaagtgtgtctgggtctcaatgattctacccaagccctctgacctcttcatggcagccaaacaccactctgcatctttggtGCCTCTCG
>gene=chr10_4183725-4183976; species=bosTau
-----------------------------------------------------------------------------------------------------------------------------------------------------------------------------------------------------------------------------------------------------------
>gene=chr10_4183725-4183976; species=calJac
tca-cttctggccttccatgggtgaagcttcctcactgctctggtacccccctcttggcccactgcttacttcatacaccaaa-ttgctggtcaagatatgggggtgggcagagaagggagctctccatggttctgcttcagcctcagtcttaggcagg-cgtaagtgtgccaaggtctcaatgattctacccaagtcctctgtcctcttcatggcagccaaacaccactttgcatctttggtGCCTCTAG
>gene=chr10_4183725-4183976; species=canFam
atagcttccagctctcc-tgtgtgagcctctctccatactcatgctcttgtccaatgaaagacttcttgtttcttacctaatgtttgctggccaggtaatggggcctggcagggaaaggagttctctgcggcccttgctca------gtcctaaacagactc-aagtgtgcttgggtctcaatgaccctgcttga------------cctcatggcagccaGCGGCTGCTTTGTGTCTTCGGTGTGTCTCA
>gene=chr10_4183725-4183976; species=equCab
tcagcttccagctttccctgtgtgagcctctctctgtgctcttgcccgcgtccagtggtagatggcttgcttctctcttaatgtttgctggtcaggcggtgggagtcagcaggggaggcagttctcagtggtcctggttcagcct--gtcttaggcaggccc-tagtgcggctgtgtctcagtgatgccgccgca--------ccctccttat-gcagccaagtac----ttgcatctttggtgggatttg
>gene=chr10_4183725-4183976; species=gorGor
tcagcttccagccttccctgggtgaaccttccttgccacgctggtcctcccctcctggcccacagcttacttcttgctccaagtttgctggtcaagacatgggggtgagcagagaagggagctctccatggttcggcttcagcctcagtcttaggcaggccataagtgtgcctgggtctcaatgattctacccaagccctctgacctcttcatggcagccaaacaccactctgcatctttggtGCCTCTCA
>gene=chr10_4183725-4183976; species=panTro
tcagcttccagccttccctgggtgaaccttccttgccacgctggtcctcccctcctggcccacagcttacttcttgctccaagtttgctggtcaagacatgggggtgagcagagaagggagctctccatggttctgcttcagcctcagtcttaggcaggccctaagtgtgcctgggtctcaatgattctacccaagccctctgacctcttcatggcagccaaacaccactctgcatctttggtGCCTCTCG
>gene=chr10_4183725-4183976; species=papHam
tcagcttccagccttccatgggtgaaccttctttgccactctgggcctcccctcctggcccacagcttacttcttgctccaagtttgctggtcaagacgtgggggtgagcagagaagggacctctccatggttctgcttcagcctcagtcataggcaggccctaagtgtgcctgggtctcagtgattctacccaagtcttctgacctcttcatggcagccaaacaccactttgcatctttggtGCCCCTCA
>gene=chr10_4183725-4183976; species=ponAbe
tcagcttccagccttccctgggtgaaccttccttgccactctggtcctcccctcctggcccacagcttacttcttgctccaagtttgctggtcaagacatgggggtgagcagagaagggagctctccatggttctgcttcagcctcagtcttaggcaggccctaagtgtgcctgggtctcaatgattccacccaagccctctgacctcttcatggcagccaaacaccactctgcatctttggtGCCTCTCG
>gene=chr10_4183725-4183976; species=rheMac
tcagcttccagccttccatgggtgaaccttctttgccactctgggcctcccctcctggcccacagcttacttcttgctccaagtttgctggtcaagacgtgggggtgagcagagaagggacctctccatggttctgcttcagcctcagtcctaggcaggccctaagtgtgcctgggtctcagtgattctacccaagtcctctgatctcttcatggcagccaaacaccactttgcatctttggtGCCCCTCG
>gene=chr10_6755156-6755416; species=hg19
ccagccCCCTTTCCATTTTACTCCAAATAGCCACTAAGAGGGCTTCTACACTGATTAAATGTGTCCCCACATTTACGGGGTTACCACACAGTTTCGGAAAGAAGGGAAGAAGCCCTCTCCATGGTTCTGCCCTAGAAGTTGAGCACACTACAGGGAGCAAGAGCTTAGAGTTGCCCCTGAAGATCTAAAGCACTGGTGAATCGTGTGTAGGGAAGAAAATACAGGCAGCAACTTCGTTCCACTCTGTGGGAAGCTTTGAC
>gene=chr10_6755156-6755416; species=bosTau
--------------------------------------------------------------------------------------------------------------------------------------------------------------------------------------------------------------------------------------------------------------------
>gene=chr10_6755156-6755416; species=calJac
gcagccCCCTTTCCATTTTGTTTTAGATAGCCACTAAGAGGGCTTCTACACTAATTAAATGTGTAAGTACATTTATGAGGCTGCCATACAGTTTCAGAAAGAAGGGAAGAAGCCCTCTCCATGGTTCAGCCCTAGAGGTTGAGCACACTAAAGGGAGCAAGAGCTTAGAGTTTCCCCTGAAGATCGAATGCACTGGCAAAA-GCAGGTAGGGAAGAAAATACGGGCAGCAACTTTATTCCACTTCATGGGAAGCTTTGAC
>gene=chr10_6755156-6755416; species=canFam
----------------ATCCTAACAGGTAGCCTCTAGGAGGGCCTTTACC-AGATTCCACATGATCACACATTTATGAGGCTACC------TTTGTGGAAAAAGGGAAGAGGCAATCTCTATGCCTCTGCCCTAAAATTTGGGTGCGCTAAAAGAAGCAAGCTCTTATAGTTGTCCCTTGAGTTCAGGTGAATTGGATAAT---------TCAAGCAAATACAAACAGCAATTTTGTTCCACAGGGTTGGACATTTAGCC
>gene=chr10_6755156-6755416; species=equCab
------------------------AGACACCCTCTAAGAGTGCTTCCACC-TGATCCCATGTGGTCACACATTTACGAGGCCACCATACAATTTGAGGAAGAAGGAAAGAGGCCATGTCTACGGCTCTGCCTTAGAAGTTG-GAGCACCCAACAGAGAATGATCGCAGAGTTG-CCGCCGAGTTC-TGTGACTTGGGTAAC-G-GTGAAGGGAAGCAAATACAAGCAGCCACTTTCTTCCACTTGGTTGGAAGTTTCGCC
>gene=chr10_6755156-6755416; species=gorGor
ccagccCCCTTTCCATTTTACTCCAAATAGCCACTAAAAGGGCTTCTACACTGATTAAATATGTCCCCACATTTACGGGGTTACCACACAGTTTCGGAAAGAAGGGAAGAAGCCCTCTCCATGGTTCTGCCCTAGAAGTTGAGCACACTACAGGGAGCAAGAGCTTAGAGTTGCCCCTGAAGATCTAAAGCACTGGTGAATCGCGTGTAGGGAAGAAAATACAGGCAGCAACTTCGTTCTACTCTGTGGGAAGCTTTGAC
>gene=chr10_6755156-6755416; species=panTro
ccagccCCCTTTCCATTTTACTCCAAATAGCCACTAAGAGGGCTTCTACACTGATTAAATGTGTCCCCACATTTACGGGGTTACCACACAGTTTCGGAAAGAAGGGAAGAAGCCCTCTCCATGGTTCTGCCCTAGAAGTTGAGCACACTACAGGGAGCAAGAGCTTAGAGTTGCCCCTGAAGATCTAAAGCACTGGTGAATTGCGTGTAGGGAAGAAAATACAGGCAGCAACTTCGTTCCACTCTGTGGGAAGCTTTGAC
>gene=chr10_6755156-6755416; species=papHam
ccagccCCCTTTCCATTTTATTCCAAATAGCCACTAAGAGGACTTCTACACTGATTAAATGTGTCACCACGTTTATGGGGCCACCATACAGTTTCAGAACGAAGGGAAGAAGCCCTCTCCACGGTTCTGCCCTAGAAGTTGGGCACACCACAGGGAGCAAGAGCTTAGAGTTGCCCCCGAAGATCTAAAGCCCTGGCAAAT-GCGTGTAGGGAAGAGAATACAGGCAGCAACTTTGTTCTACTCTGTGGGCAGCTTTGAC
>gene=chr10_6755156-6755416; species=ponAbe
ccagtcCCCTTTCCATTTTATTCCAAATAGCCACTAAGAGGGCTTCTACACTGATTAAATGTGTCCCCATATTTATGGGGCTACCACACAGTTTCGGAAAGAAGGGAAGAAGCCCTCTCCATGGTTCTGCCCTAGAAGTTGAGCACACTACAGGGAGCAAGAGCTTAGAGTTGCCCCTGAAGATCTAAAGCACTGGCGAATCGCGTGTAGGGAAGAAAATACAGGCAGCAACTTCATTCCACTCTGTGGGAAGCTTTGAC
>gene=chr10_6755156-6755416; species=rheMac
ccagccCCCTTTCCATTTTATTCCAAATAGCCACTAAGAGGACTTCTACACTGATTAAATGTGTCCCCACGTTTATGGGGCCACCATACAGTTTCAGAACGAAGGGAAGAAGCCCTCTCTACGGTTTTGCCCTAGAAGTTGGGCACACCACAGGGAGCAAGAGCTTAGAGTTGCCCCTGAAGATCTAAAGCACTGGCAAAT-GCGTGTAGGGAAGAGAATACAGGCAGCAACTTTGTTCTACTCTGTGGGCAGCTTTGAC
>gene=chr10_6755710-6755983; species=hg19
CATGAAGTAACTTGCCAAAGATTACCTGGGTAGAGACTGAATAACTCAAACCAAGGTTGTGGCCCTTTTGCCTACACTGTTAAATGGCAGCACTACTGTGAGGGAGGTCTTGAAGTAACTCATGAAGCTTCAACCAGAGCACCTCGGACAGCTCCCAGCCAATGAAAGGAAGTTTCTGGGTCGAGATGTTTTCCGGACGAATGTGTTGAACCTGGTCCCTTAACTCTCTCCATCACTATTTTGACCAGAACGAGGAAGTGGtttttttccacc
>gene=chr10_6755710-6755983; species=bosTau
---------------------------------------------------------------------------------------------------------------------------------------------------------------------------------------------------------------------------------------------------------------------------------
>gene=chr10_6755710-6755983; species=calJac
CACTCAGGAACTTG---------------GTAGAGGCTGAATAACTCAAACCAAGACTGTGGTCCTCTTGCCTC--CTGTT-AATGGCAGCACTGCTGTGACGGAGGTCTTCGGGTAACTCAGGAAGCTTCAACCAGAGCACCTCTGACAGCTCCCGGCCAAT--GAGGAAGTTTCTGAGTCAAGATGTTCTCATGACAAATGCTTTGAACCTGGTCC-------------------ATTTTGACCAGAATGAGGAAG-GGTTTttttctttc
>gene=chr10_6755710-6755983; species=canFam
-------------------------------------------------------------------------------------------------------------------------------------------------------------GCCAATGAAATGAAGATTGTGAATTGAGATGTTTTCATGACAAATACCTGGAACCTAGTCCCACGGCCCCCTTCACTATTATTTTGATCAGAAAAAGAAAA---------------
>gene=chr10_6755710-6755983; species=equCab
agttatataactt-cccaaggtgacgtgaaatgaggctg-gcatagtgacccaagactctggcATGCTTGCCGGCATTGTTGAATGTCAGCGCAACATTGCCAATGGTCTCGACTTAAATCACAAAGCTCCAAGCAGAGGTTCAGGGGAAGGTCCCAGTCAATGGAATCAAGTTTGTGAAAAGAGATGCTCTCATGACAAATGCCTTGAACCTAGCCCCTTGGCAGTCTTTGCTACCATTTCGGCCAGAAA----------------------
>gene=chr10_6755710-6755983; species=gorGor
CATGAAGTAACTTGCCAAAGATTACCTGGGTAGAGACTGAATAACTCAAACCAAGGTTGTGGCCCTTTTGCCTGCACTGTTAAATGGCAGCACTACTGTGAGGGAAGTCTTGAAGTAACTCATGAAGTTTCAACCAGAGCACCTCGGACAGCTCCCAGCCAATGAAAGGAAGTTTCTGAGTCGAGATGTTTTCGTGACGAATGTGTTGAACCTGGTCCCTTAACTCTCTCCATCACTATTTTGACCAGAACGAGGAAG-AGttttttttcccc
>gene=chr10_6755710-6755983; species=panTro
CATGAAGTAACTTGCCAAAGATTACCTGGGTAGAGACTGAATAACTCAAACCAAGGTTGTGGCCCTTTTGCCTACACTGTTAAATGGCAGCACTACTGTGAGGGAGGTCTTGAAGTAACTCATGAAGCTTCAACCAGAGCACCTTGGACAGCTCCCAGCCAATGAAAGGAAGTTTCTGGGTCGAGATGTTTTCGTGACGAATGTGTTGAACCTGGTCCCTTAACTCTCTCCATCACTATTTTGACCAGAACGAGGAAG-GGttttttttcccc
>gene=chr10_6755710-6755983; species=papHam
aatgaagtaacttgccaaagattatctgggtagagactgaacaactcaagccaaggtcGTGGCCCTTTTGCCTCCACTGTTAAATGGCAGCACTACTGTCAGGGAGGGCTTGAGGTAACTCATGAAG--------------------------------------------------------------------------------------------------------------------------------------------------
>gene=chr10_6755710-6755983; species=ponAbe
AATGAAGTAACTTGCCAAAGATTACCTGGGTAGAGACTGAATAACTGAAACCAAGGTTGTGGCCCTTTTGCCTACACTGTTAAATGGCAGCACTGTTGTGAGGGAAGTCTTAAAGTAACTCATGAAGCTTCAACCAGAGCACCTCGGACAGCTCCCA------GAAAGGAAGTTTCTGAGTGGAGATGTTTTTGTGACGAATGTGTTGAACCTTGTCCCTTAACTCTCTCCATCACTATTTTGACCAGAACGAGGAAG-GGttttttttcccc
>gene=chr10_6755710-6755983; species=rheMac
CATGAAGTAACTTGCCAAAGATTATCTGGGTAGAGACTGAACAACTCAAGCCAAGGTCGTGGCCCTTTTGCCTACACTGTTAAATGGCAGCACTACTGTGAGGGAGGGCTTGAGGTAACTCATGAAG--------------------------------------------------------------------------------------------------------------------------------------------------
>gene=chr10_6780499-6780724; species=hg19
GCAAGACCCCGAAATTCAAGCCACACAAAGAAAGGAGGAGGGGGCCGTTGGCATTTACTGAACCTTATAAAACTGTCAGCAAAACAGCCCTTAGGCTTGGACTCCCTGCTAGCCGGGTTTTACGGTGCTGAAGTCAGCATCTTGATTCAGCTGCATAAATAATCTCCTGCAGTCCTGCAAGGCCTGGGGTAGGAGAGGGTATGGGGACCAGGGCACTCTGTAAGG
>gene=chr10_6780499-6780724; species=bosTau
--------------TGCAAGCCCCGTTGAGGCAG-AGGAAGGAGCACCTGGCATTTACTGAGGCTGATACAACTGTCAGGAAACCCATCTGGGTGCTCCAACT-CCTGGCCGCTGT--TTGACGGTGCTGAAGTCAGCATCTTAATTCAGCTGCATAAATAACTCCTCAGA--CCTGCAAGGATT-GGGGAGGAG-CGAGGTGGGGGCCCAGCAATGCTGTCAGG
>gene=chr10_6780499-6780724; species=calJac
ACACAACCCTAAAATGCAAGCCACACAAAGAAAGGAGGAGGGGGCCATTGGCGTTTACTGA----------------AGCAAAGCAGCCTGTACACTTGGACTCCCTGCTAGCCGGGTTTTACAGTGCTGAAGTCAGCATCTTGATTCAGCTGCATAAATAATC--------TCCTGCAAGGCCTGGGGTAGGAGAAGGGCTGGGGACCGGGGAACTCTGAGAAG
>gene=chr10_6780499-6780724; species=canFam
GCGAGCCCCCAGAATGCAAGCCCCACAAAGGCAGGAGGAGGGAGCCGTTGGCATTTACGGAGGCTTATAAAACTGTCAGCAAATCAGCCCTTGTACTTGGACT-CTGGACTGCTGTGCTTTACAATGCTGAGGTCAGCATCC-------------------------AGGGGTCCTGCGAGGCCTGGGGGAGTGG------------TAAGGGAGATCTGTCTGG
>gene=chr10_6780499-6780724; species=equCab
GCCAGCCGCTGAAATGCAAGCCGCACATAGGCAGGAGAAGGGAGCCATTGGCACTTACTGAGGCTTATAAAACTGTCAGCAAAAC--CCTTTACGCTTGGACTCCCCGGTTGCTGTGCTTTATAGTGCTGAGGTCAGCATCTTGATTCAGCTGCATAAATAACCTCATAGAGTCCTGCAAGGCCTGGGGCAGACG--GGGTGGGGGCCCAAGGAAATCTGTCAGA
>gene=chr10_6780499-6780724; species=gorGor
GCAAGACCCCGAAATTCAAGCCACACAAAGAAAGGAGGA-GGGGCCGTTGGCGTTTACTGAAGCTTATAAAACTGTCAGCAAAACAGCCCTTACGCTTGGACTCCCTGCTAGCCGGATTTTACAGTGCTGAAGTCAGCATCTTGATTCAGCTGCATAAATAATCTCCTGCAGTCCTGCAAGGCCTGGGGTAGGAGAGGGTATGGGGACCAGGGCACTCTGTAAGG
>gene=chr10_6780499-6780724; species=panTro
GCCAGACCCCGAAATTCAAGCCACACAAAGAAAGGAGGAGGGGGCCGTTGGCGTTTACTGAAGCTTATAAAACTGTCAGCAAAACAGCCCTTACGCTTGGACTCCCTGCTAGCCGGGTTTTACGGTGCTGAAGTCAGCATCTTGATTCAGCTGCATAAATAATCTCCTGCAGTCCTGCAAGGCCTGGGGTAGGAGAGGGTATGGGGACCAGGGCACTCTGTAAGG
>gene=chr10_6780499-6780724; species=papHam
GCAAGACCCCGAAATTCAAGCCACACAAAGAAAGGAAGAGGGGGCCGTTGGCGTTTACTGAAGCTTGTAAAACTGTCAGCAAAGCAGCCCTTACGCTTGGACTCCCTGCTAGCCGGGTTTTACAGTGCTGAAGTCAGCATCTTGATTCAGCTGCATAAATAATCTCCTGCAGTCCTGCAAGGCCTAGGGTAGGAGAGGGTGTGGGGACCAGGGAACTCTGTAAGG
>gene=chr10_6780499-6780724; species=ponAbe
GCAAGACCCCGAAATTCAAGCCACACAAAGAAAGGAGGAGGGGGCCGTTGGCGTTTACTGAAGCTTATAAAACTGTCAGCAAAGCAGCCCTTACACTTGGACATCCTGCTAGCCGGGTTTTACAGTGCTGAAGTCAGCATCTTGATTCAGCTGCATAAATAATCTCCTGCAGTCCTGCAAGGCCTGGGGTAGGAGAGGGTGTGGGGACCAGGGCACTCTGTAAGG
>gene=chr10_6780499-6780724; species=rheMac
GCAAGACCCCGAAATTCAAGCCACACAAAGAAAGGAAGAGGGGGCCGTTGGCGTTTACTGAAGCTTGTAAAACTGTCAGCAAAGCAGCCCTTCCGCTTGGACTCCCTGCTAGCCGGGTTTTACAGTGCTGAAGTCGGCATCTTGATTCAGCTGCCTAAATAATCTCCGGCAGTCCTGCAAGGCCTGGGGTAGGAGAGGGTGTGGGGACCAGGGAACTCTGTAAGG
>gene=chr10_8877800-8878018; species=hg19
GTTAAATAAAAAATAAAATCACAGTCATTTTCATCAATGTAACACATAGGACCAGAAAAGTTGCTAGGTGGGCTTCATAAGGTGAAAGCTACAGTTCGAGATGAGCACCTTGGATAGCTCCAAAATAAACTAAATAGTGGCTTTGGCTGACTGAAACTAAGGCTGTTTGATCTGAAGTTAGCTGATGTCCACAAGAATAGTACACTCTCAAGGTAGAC
>gene=chr10_8877800-8878018; species=bosTau
CACCCCTCACAA----A-TCAAAGCCATTTGCTTCGATATAACAGGTAGGACCAGGAAATTTGCTACATAGTCACAGTAA-CTGACAGCTACGGCCTGAGATGAGCACCTTGGATAGCTCCAAAACAAGCCAG----TGGCTTTGTCCAAAAGAAAGTAACACTATTTTTTCTGAAGTCAGTCTTAATCTAAAGCTCTagtACCCTCTCGAAGTAG-C
>gene=chr10_8877800-8878018; species=calJac
GTTAAAT-AAAAGGAAAATCATGGTCATCTGCCTCGATGTGACAGGTAGGACCAGGAAAGTCACTAGGTGGGCTTGATAATCTGAAAGCTACACTTCGAGATGAGCACCTTGGATAGCTCCAAAATAAACCCAGTAGTGGTTTTGGCCAACTGAAACTAAGGCGACCTGATCTGAAGTTAGCTTGTGTCTGCGGGAGCAGTACACTCTCAAGTTAGAC
>gene=chr10_8877800-8878018; species=canFam
ataaaataaaaaaataa-TCAAATCTGTTTGCTTCAATAGAATAGATAAGACCAGGAAAGTTGCTAAGTAGGCTTGGTCAGC---------TGGTCTGAGATGAGCACCTTGGATAGCTCCAAAATAAACTAG----TGGCTTTGGCCAAATGAAA--CAGGCTATTTCATCTGAAGTTTGTTTAGCT-CAAAGACTCATACTACTATCAAAGTAGAC
>gene=chr10_8877800-8878018; species=equCab
TTTCCAAAAAAAAAAAA-TAAAAACCATTTGCTTCAATGGATCAGTTGAGACCAGGAAAGTTGCTAGGTGGGCTGTGTAAGCTGACAGCTATGGTCTAAGACGAGCACCTTGGATAGCTCCAAAATAAGCTAT----TGGCTTTGGCCAAATGAAACTGAGGCTATTTTATTGAAGTCAACCTAGATC-CAAAGATCTAGTATGCTCTCAAAGTAGAC
>gene=chr10_8877800-8878018; species=gorGor
--------------------------------------------------------------------------------------------------------------------------------------------------------------------------------------------------------------------------
>gene=chr10_8877800-8878018; species=panTro
GTTAAATAAAAAAGAAAATCACAGTCTTTTTCATCAATGTAACACATAGGACCAGAAAAGTTGCTGGGTGGGCTTGATAAGGTGAAAGCTACAGTTCGAGATGAGCACCTGGGATAGCTCCAAAATAAACTAAATAGTGGCTTTGGCCGACTGAAACTAAGGCTGTTTGATCTGAAGTTAGCTGATGTCCACAAGAATAGTACACTCTCAAGGTAGAC
>gene=chr10_8877800-8878018; species=papHam
GTTAAATAAAAAAGAAAATCACGGTCATTTTCATCAATGTGACCAATAGGACCAGGAAAGTTGCTAGGTGGGCTTGATAAGCTGAAAGCTATAGTTCGAGATGAGCACCTTGGATAGCTCCAAAATAAACTAAATAGTGGCTTTGGCCAACTGAAACTAAGGCTGTTTGATCTGAAGTTAGCTGATGTCCACAAGGATAGTTCACTCTCAAGGTAGAC
>gene=chr10_8877800-8878018; species=ponAbe
GTTAAATAAAAAAGAAAATCACAGTCATTTTCATCAATGTAACAGATAGGACCAGAAAAGTTGCTAGGTGGGCTTGATAAGGTGATAGCTACAGTTCGAGATGAGCACTTTGGATAGCTCCAAAATAAACTAAATAGTGGCTTTGGCCAACTGAAACTAAGGCTGTTTGAGCTGAAGTTAGCTGATGTCCACAAGAATAGTACACTCTCAAGGTAGAC
>gene=chr10_8877800-8878018; species=rheMac
GTTAAATAAAAAAGAAAATCAGGGTCATTTTCATCAATGTGACCAATAGGACCAGGAAAGTTGCTAGGTGGGCTTGATAAGTTGAAAGCTATAGTTCGAGATGAGCACCTTGGATAGCTCCAAAATAAACTAAATAGTGGCTTTGGCCAACTGAAACTAAGGCTGTTTGATCTGAAGTTAGCTGATGTCCACAAGGATAGTTCACTCTCAAGGTAGAC
>gene=chr10_13266739-13266984; species=hg19
AGCCGCGTGCTCAGGCCTAGTCTCACCTCGGCCCAGCTGGGTGCAGGGCCCAGTGACCAAGGCATGTTGAGGCACCGCAGCTGCCAGAAGTGTTTCCTTCTTATGTGGGCTCAGAGCTGGCCCTCCCCTTGGTGCTGAAAATCCCATTAGGTACTTGATAGCCCAGGGGCAGCCTGGAGCTCACAGAGCCAGGCCCAGGCCGGAGCTTTGTGTGTTCATCTTCAGCTCTTTCGGGCATTTCTCAA
>gene=chr10_13266739-13266984; species=bosTau
-----------------------------------------------------------------------------------------------------------------------------------------------------------------------------------------------------------------------------------------------------
>gene=chr10_13266739-13266984; species=calJac
AGCCACGTGCCCAGGCCGAGACTCACTTCCACCCAGTTAGGTGCCCGGCCCAGTGACCAGGGCAGGTTGAGGCACCACGCCTGCCAGGAGCGTTTCCTTCCTATGTGAGCACGGAGCTGTCGCTCCCCTTGGTGCTGAAAATCCCATTGGGTACCTAGTAGCCCAGGGGCAGCCTGGAGCTCACAGAGCCAGGCCCAGGCCAGAGCTTTGCGTGTTTACCTTCAGCTCTTTCAGACATTTCTCAA
>gene=chr10_13266739-13266984; species=canFam
AATCAGATGC---------------------------------------------------------------------ACCACTGGGTATGTTTCCTTCCTATGTGAGCTAAGAGTCAGTGCTACCCTTGATCTTAGAAATCCCTTTTGGGACTTAGT-----------AGCCCAGAGCT--TAGAGTCAGGCCCCAGCT-GGGCTTTGTGAA----------AGCCCATCAGACCTTTCTCAG
>gene=chr10_13266739-13266984; species=equCab
AGCCAGATGC---------------CCTCAAC-------AGAAAGGACCCTTGTTACCACTGGGTGT-TAGGCAACATGGCTGCTGGGAATGTTTCTTTTGTATGTGAGCTTAGAGTTGGCGCTGCCCTTCGTGCTGAAAATCCCCTTCTGCACTTGGTCTC-CAGGGACAGGCTGGAGCTCACAGAGTCTGGCCCAGGCTAGAGCTTTGGATATT-AGCCTTCAGCTGTTCAGGCCTTTCTCAG
>gene=chr10_13266739-13266984; species=gorGor
AGCCGCGTGCTCAGGCCTAGTCTCACCTCGGCCCAGCTGGGTGCAGGGCCCAGTGACCAAGGCATGTTGAGGCACCACGGCTGC-AGAAGTGTTTCCTTCCTATGTGGGCTCAGAGCTGGCCCTCCCCTTGGTGCTGAAAATCCCATTATGTACTTGACAGACCAGGGGCAGCCTGGAGCTCACAGAGCCAGGCCCAGGCCAGAGCTTTGTGTGTTCATCTTCAGCTCTTTCAGGCATTTCTCAA
>gene=chr10_13266739-13266984; species=panTro
AGCCGCTTGCTCAGGCCTAGTCTCACCTCGGCCCAGCTAGGTGCAGGGCCCAGTGACCAAGGCATGTTGAGGCACCACGGCTGCCAGAAGTGTTTCCTTGCTATGTGGGCTCAGAGCTGGCCCTCCCCTTGGTGCTGAAAATCCCATTAGGTACTTGATAGCCCAGGGGCAGCCTGGAGCTCACAGAGCCAGGCCCAGGCTGGAGCTTTTTGTGTTCATCTTCAGCTCTTTCGGGCATTGCTCAA
>gene=chr10_13266739-13266984; species=papHam
AGCCGCGTGCTCAGGCCTAGTCTCACCTTGGCCCAGTTGGGTGCAGGGCCCAGTGACCAGGGCATGTTGAGGCACCACAGCTGCCAGGAGTGTTTCCTTCCTATGTGGGCACAGAGCTGGTGCTCCCCTTGGTGCTGAAAATCCCATTAGGTACTTGATAGCCCAGGGTCAGCCTGGAGCTCACAGAGCCAGGCCCAGGCCAGAGCTTTGTGTGTTCATCTTCAGCTCTTTTGGACATTTCTCAA
>gene=chr10_13266739-13266984; species=ponAbe
AGCCACCTGCTCAGGCCTAGTCTCACCTCGGCCCAGCTGAGTGCAGGGCTCAGTGACCAGGGCATGTTGAGGCACCACGGCTGCCAGAAGTGTTTCCTTCCTATGTGGGCGCAGAGCTGGCCCTCCCCTTGGTGCCGAAAATCCCATTAGGTACTTGATAGCCCAGGGGCAGCCTGGAGCTCACAGAGCCAGGCCCAGGCCAGAGCTTTGTGTGTTCATCTTCAGCTCTTTTGGACATTTCTCAA
>gene=chr10_13266739-13266984; species=rheMac
AGCCGCGTGCTCAGGCCTAGTCTCACCTTGGCCCAGTTGGGTGCAGGGCCCGGTGACCAGGGCATGTTGAGGCACCACAGCTGCCAGGAGTGTTTCCTTCCTATGTGGGCACAGAGCTGGTGCTCCCCTTGGTGCTGAAAATCCCATTAGGTCCTTGATAGCCCAGGGGCAGCCTGGAGCTCACAGAGCCAGGCCCAGGCCAGAGCTTTGTGTGTTCATCTTCAGCTCTTTCGGACATTTCTCAA
>gene=chr10_13391870-13392162; species=hg19
agttaatagggaaacaggtccggaatttggtgtggggatggggctcagagatgcaaatctgggtgccatcagcatgtaaatggtgttcgaagcctccgtaagaggtgagattaaccccgaagggagagctcaggaaaaaagtgaaagagaccttggacagagctctgcagaacttggaaatcaagtggctgggCGGGACAGAGGCCGATCCCCGCTGCGTCGGTGGGAGGCCACCATCCTCAGAACCGACTCTTCCTCCCCGCCTCCACCCACCACGAGCTCACCGGGAAGC
>gene=chr10_13391870-13392162; species=bosTau
aggcaattggaaatgaggtctgccgcttggggtgggggtgtgagtttgagatgcaaatgtgggaaccatcagcatgtaaatggggtttgaagccccggaaagggttgagattaaccaggaat-gagaggagagggggaaaatgaaagagaccttggacagagcctggcagagcttcagacctgaatggctgggcgaggctgaggCTGATCCCTGCTT--TGTGTGGGAGGCAAGCGTTCTCAGAAACCGCTCCTCCTCCC-AGCTCCAG-CACACCTTG----------AGT
>gene=chr10_13391870-13392162; species=calJac
aactaattgagaaacccgtctggaatttggtatgggggtggggctcagaggtgcaaatatgggtaacatcagcatgtaaatagtgctcaaagcctccgaaagaggtgagattaaccccggagggagaactcaggaaaaaagtgaaagagaccttggacagagctctgcagaacttggaaatcaagtggctgggCGGGACAGAGGCTGATCCCCGGCGCATCGGTGGGAGGCCAGCAGCCTCAGAACCAGCTCTTCCTCCCCGCCTCCACCCACCACGAGCTCGCTGGGAAGC
>gene=chr10_13391870-13392162; species=canFam
ttgcaattggaaacaggagctggcaccgaggaggggggtgtgagtttgagatgcaaatgtggg-gccatcagcatgtaaatggaatttaaagcctcggaaagtggtgggattaaccggaaag-gagagttctggatgaaagtgaaggagaccttggacagagGCTGGCGAGGCTTTCCAGTGGAATGGCAGGGCTAGCGGGAGGCTGCTCCCTGCAGAGTCTGTGGGAGGCCAGCATCCTCAAAACCTGCTCCTCCTCCC-AGCTCCAC-AACAGCTAG----------AGC
>gene=chr10_13391870-13392162; species=equCab
aggcagttggaaactaggtctggcgcctgggatgggggtgtgactttgagatgcaaatgtgggtgccatcagcatataaatggactttgacgcctcggaaagtggtgagacgaaccaggagg-gagagttcaggaaaaaagtgaaagagaccttggacagagccctgcggagctccaaAATGGGATGGCTGGGCGAGCGAGAGGCTGACTGCTGCTGGGTCTGTGGGAGGTTAGCATGCTCAGAA-----TCATCCTCCC-AGCTCCAG-AACAACTTT----------AGT
>gene=chr10_13391870-13392162; species=gorGor
-----------------------------------------------------------------------------------------------------------------------------------------------------------------------------------------------GGCGGGACAGAGGCTGATCCCCGCTGCGTCGGTGGGAGGCCACCATGCTCAGAACCGACTCTTCCTCCCCGCCTCCACCCACCACGAGCTCACCGGGAAGC
>gene=chr10_13391870-13392162; species=panTro
agttaatagggaaacaggtccggaatttggtgtggggatggagctcagagatgcaaatctgggtgccatcagcatgtaaatggtgttcgaagcctccgtaagaggtgagattaaccccgaagggagagctcaggaaaaaagtgaaagagaccttggacagagctctgcagaacttggaaatcaagcggctgggCGGGACAGAGGCTGATCCCCGCTGCGTCGGTGGGAGGCCACCATCCTCAGAACCGACTCTTCCTCCCCGCCTCCACCCACCACGAGCTCACCGGGAAGC
>gene=chr10_13391870-13392162; species=papHam
AGTTAAtggggaaacaggtctggaatttggtgtgacggtggggctcagagatgtaaatctgggtgccatcagcatctaaaaggtgttcgaagcctccctcggaggtgagattaaccccggagggagagctcaggacaaaagtgaaagagaccttggacagagctcggcagaactgggaaatcaagtagctgggcgggaCAGAGGCTGATCCCCGCTGTGTCTGTGGGAGGCCACCATCCTCAGAACCGGCTCTTCCTCCCCGCCTCCACCCACCACGAGCTCACTGGGAAGC
>gene=chr10_13391870-13392162; species=ponAbe
agttaatagggaagcaggtccggaatttggtgtggggatggggctcagcgatgcaaatctgggtgccatcagcatgtaaatggcgttcgaagcctccgtaagaggtgagattaaccccgaagggagagctcaggaaaaaagtgaaagagaccttggacagagctctgcagaacttggaaatcaagtggctgggCGGGACAGAGGCTGATCCCCGCTGCGTCGGTGGGAGGCCACCATCCTCAGAACCGGCTCTTCCTCCCCGCCTGCACCCACCACGAGCTCACCGGGAAGC
>gene=chr10_13391870-13392162; species=rheMac
agttaatagggaaacaggtctggaatttggtgtgaccgtggggctcagagatgtaaatctgggtgccatcagcatctaaaaggtgttcgaagcctccgtcggaggtgagattaaccccggagggagagctcaggacaaaagtgaaagagaccttggacagagctcggcagaactgggaaatcaagtagctgggcgggaCAGAGGCTGATCCCCGCTGTGTCTGTGGGAGGCCACCATCCTCAGAACCGGCTCTTCCTCCCCGCCTCCACCCACCACGAGCTCACTGGGAAGC
>gene=chr10_14707948-14708193; species=hg19
CTATGTCAAACCTACCCCACCTGTACCCCCACTACAGACAGTAAGAGAGTGTCTTGCCCATAATGGACATGAGGGAGtcacttaacaaaaatttactgaattactactatgtatcaggcactgtccaaggtgctagggatgccattaaacaagactggtaatgtccctgctctcTAAGAGACAATATTGTAATAAACCACAGATTAACAGAAAGATTATTTTGGATTGtgtattaggccattctc
>gene=chr10_14707948-14708193; species=bosTau
-----------------------------------------------------------------------------------------------------------------------------------------------------------------------------------------------------------------------------------------------------
>gene=chr10_14707948-14708193; species=calJac
CTACATCAAACCTACCCCA-CTGTACCCCCACTACAGACAGTAAGAGAGTGCCTTGCCCATAATGGACATGAGGGAGGcatttcacaagaatttactgaattactactatgtaccaggcactgtccaaggtgctagggataccattaaagaagactggtaatgtccccactctctaagagacaatactttaataaaccacagattaacagaaatataattttggattatgtattaggccattctc
>gene=chr10_14707948-14708193; species=canFam
CCACACTTAATGCATCCTACCTGCATCTCCATTACACAGGGAAATAAAATGCCTTGCATATAGTGAACACGAAGGactcaat----aagaatttactgaatgactactaggtgccaaccactatccaaggtgcta-agataccaataaacaagataggcaaag---tttctctctgggggacaataagtaaccaaatca---atccatggaaggatgattttagattgt----------------
>gene=chr10_14707948-14708193; species=equCab
TCACATCAAACCCCCCTCACCCACATCTCCATTACGGTAAGAAAGAGAATGCCTTGCCCATAGTGGACACAAGGGACGcaat----aagaatttactgattgattactatgtgccaggcactgtccaaggtgctagggaaaacattaaacaagacaggcaaggtccttgctctccaggggacaataagtagataaatca---atcaatagaaagacgactttggat-------------------
>gene=chr10_14707948-14708193; species=gorGor
CTATGTCAAACCTACCCCACCTATACCCCCACTACAGACAGTAAGAGAGTGTCTTGCCCATAATGGACATGAGGGAGtcacttaacaaaaatttactgaattactactat-taccagg-actgtccaaggtgctagggatgccattaaataagactggtaatgtccctgctctctaagagacaatattgtaatAAACCACAGATTAACAGAAAGATTATTTTGGATTGtgtattaggccattctc
>gene=chr10_14707948-14708193; species=panTro
CTATGTCAAACCTACCCCACCTATACCCCCACTACAGACAGTAAGAGAGTGTCTTGCCCATAATGGACATGAGGGAGtcacttaacaaaaatttactgaattactactatgtaccaggcactgtccaaggtgctagggatgccattaaacaagactggtaatgtccctgctctctaagagacaatattgtaataaaccacagattaacagaaagattattttggattgtgtattaggccattctc
>gene=chr10_14707948-14708193; species=papHam
CTACGCCAAACCTACCCCACCTATACCCCCACTACAGACAGGAAGAGAGTGCCTTGCTCATAATGGACATCAGGG-Gtcacataacaaaaatttactgaattactactatgtgccaggcactgtccaaggtactgggggtgccattaaacaagactattaatgtccttgctctctaagagacaatattgcaataaaccacagattagcagaaagattattttggatcgtgtattaggccattctc
>gene=chr10_14707948-14708193; species=ponAbe
CTATGTCAAACCTACTCCACCTATACCCCCACTACAGACAGGAAGAGAGTGCCTTGCCCATAATGGACATGAGGGAGtcacttaacaaaaatgtactgaattactactatgtaccaggcactgtccaaggtgctagggatgccattaaacaagactggtaatgtccctgctctcTAAGAGACAATATTGTAATAAACCACAGATTAACAGAAAGATTATTTTGGATTGtgtattaggccattctc
>gene=chr10_14707948-14708193; species=rheMac
CTACGCCAAACCTACCCCACCTATACCCCCACTACAGACAGGAAGAGAGTGCCTTGCTCATAATGGACATCAGGG-Gtcacttaacaaaaatttactgaattactactatgttccaggcactgtccaaggtactagggataccattaaacaagactgttaatgtccttgctctctacgagacaatattgcaataaaccacagattaacagaaagattattttggatcatgtattaggccattctc
>gene=chr10_14922265-14922528; species=hg19
ATGCTTAAGGGTTTCTGACAATGAAGTTTCTGTGTGAGGTGGGGAGGATGAGGAAAGGGGCCGGAAAAGTTATTGCCACTAACAAGTGTTCTCCCTTCCCTGAAATTACCTCAAAACGCAAAAGGTGATCGCAACTACCTTGGAGAGCTACCAAGTAAAGCTTGAGTTTACTGATAGATTTTGTTTGGTAACACCAGTTTTCTCCATTTTTTTCCAGTgaatctgacagccaaaaagattgagacctcactaaagtcacatag
>gene=chr10_14922265-14922528; species=bosTau
ATATTTCAGGTTTTCTGATCATGAGACCCCTGGGTGAATTTGGGAGGGCGAGGAACGGGAT------ACTAGGAACAGC-------TCTTCTCTCTTCCTGGGAAATTCCTCCAAACCCAAAAGGTTATCACAGCTACCTTGGAGAGCTGCCAAGTAAAGCGTGCGTTTACTGATGGGTTTTGTTTGGTACTCCCAGtttactccagcctttttcagtgaagctgaatcccggaaagatggaaacctccctcaagtcatgtag
>gene=chr10_14922265-14922528; species=calJac
ATGCTTAAGGGTTTCCGACACTGAAGTGTCTGTGTGAGGTGGGGAAGATGAGGAAAGGGGCAGGAAA----GTTGCCTCTGACAAGTGTTCTCACTTCCCTGAAATTACCTCAAAACACAAAAGGTTATGCCAGCTACCTTGGAGAGCTACCAAGTGAAGCTTGAGCTTACTGATAGATTTTGTTTCGTAACGCCAATTTTCTCCATTTTTTTCCAGTGAATCTGACAGCCAGAAAGATTGAGACCTCACTAAAGTCAC--AG
>gene=chr10_14922265-14922528; species=canFam
GTGCCTCAAGGTTTCTGACAATGAAGCCCCTGTGAGAGCTGGGGAGAGTGAGGGAAGGAGT------GGTAAGAGCAGCT-----GTGTTCTCTCTTCCTTGGAAATCCCGC--AAAACAAAAGGTTACCACAATTACCTGGGAGAGCTACCAAGCAAAGCTGGAGTTTACCGATAGATTTTGTTTGTTTAATTGCACTCCATCCACC-TTTTTCACTGAACCTGAAATCCGT--AGATTGAAATCTCCCTGAAGTCATGTCG
>gene=chr10_14922265-14922528; species=equCab
GTGCTTCAGGCTTTGTGACAATGAAGTCCGTGTGTGAGTTGGGGAGGGTGAGGAAAGGAAT------AGTAAGAGCTGCT-----GTGTTCTTTCTTCCCTGGAAATCCCTC--AAAACAAAAGATTATCACAGCTACCTTGGAGAGCTACCACGTAAAGCTTGAATTTACTGATAGATTTTGTTTGATAACCCCCATTTATTCCACCTTTTT-CAGTGAATCTGAAAACCAGAAAGATGGAAACCTCGCTAAAATCATGTAG
>gene=chr10_14922265-14922528; species=gorGor
----------------------------------------------------------------------------------------------------------------------------------------------------------------------------------------------------------------------CAGTGAATCTGACAGCCAAAAAGATTGAGACCTCACTAAAGTCACATAG
>gene=chr10_14922265-14922528; species=panTro
ATGCTTAAGGGTTTCTGACAATGAAGCCTCTGTGTGAGGTGGGGAGGATGAGGAAAGGGGCCGGAAAAGTTATTGCCACTAACAAGTGTTCTCCCTTCCCTGAAATTACCTCAAAACGCAAAAGGTGATCGCAACTACCTTGGAGAGCTACCAAGTAAAGCTTGAGTTTACTGATAGATTTTGTTTGGTAACACCAGTTTTCTCCATTTTTTTCCAGTGAATCTGACAGCCAAAAAGATTGAGACCTCACTAAAGTCACATAG
>gene=chr10_14922265-14922528; species=papHam
ATGCTTAAGGGTTTCTGACAATGAAGTCTCTGTGTGAGGTGGGGAGGATGAGGAAAGGGGCAGGAAAAGTTATTGCCGCTAACAAGTGTTCTCCCTTTCCTGAAATTACCTCAAAACCTAAAAGGTGATCGCAACTACCTTGGAGAGCTACCAAGTAAAGCTTGAGTTTACTGATAGATTTTGTTTGGTAACACCAGTTTTCTCCATTTTTTTCCAGTGAATGTGACAGCCAGACAGATTGAGACCTCACTAAAGTCACATAG
>gene=chr10_14922265-14922528; species=ponAbe
ATGCTTAAGGGTTTCTGACAATGAAGTCTCTGTGTGAGGTGGGGAGGATGAGGAAAGGGGCCGGAAAAGTTATTGCCGCTAACAAGTGTTCTCCCTTCCCTGAAATTACCTCAAAACACAAAAGGTGATCGCAACTACCTTGGAGAGCTACCAAGTAAAGCTTGAGTTTACTGATAGATTTTGTTTGGTAACACCAGTTTTCTCCATTTTTTTCCAGTgaatctgacagccaaaaagattgagacctcactaaagtcacatag
>gene=chr10_14922265-14922528; species=rheMac
ATGCTTAAGGGTTTCTGACAATGAAGT--------------------------------------------------------------------------------------------------------------------------------------------------------------------------------------TTTTCCAGTGAATGTGACAGCCAGACAGATTGAGACCTCACTAAAGTCACATAG
>gene=chr10_16654306-16654617; species=hg19
TGGATATGAAACTACCAACAAGTTTAGTCACTTTCTGAGCCTGGTTTTCACTGAATATTACACATGACCATGCCAGTCATTGCCAAAGACAATCACCAAGATTCTGCCTGGAGGAAGGTGCAAACTCTTTTTGCTCTGTCCATGGTCCTGAACAGGCAGCTCCCAAGGACTAACTGAAAACATGAATAAGGGGACTGAGTATATCTTCAGTCCTCTGCAGCTCTCCCATTCACAGGCTAAGCTGTTCTCGAATCTGTTCAGATGGGAACCATATTACGTAAGAGTCAATAATCTTACGGTAACTCTGCAGT
>gene=chr10_16654306-16654617; species=bosTau
TGGATATAAAACTACCAAAAAAGTTAGTCACTTTCTGAGCCTGGTCCTCATTGAACTTAACACATAACCATGTTATTCAATGACAAAGATGATCATGGAGGCTCTTCCTGGAGAAAGGTGCCATCTC-TTTCGTTCTGTCCAGGGTTCTGAATGGGCGGCTCCCCAGCACCAATGGGAAAAATGAACAGGGGTATTGAATACACTTTCAGTCCTCATCAGCCCTCCCATTCACAGGCTAAGCTGTTCTGGAATCTATTCAGAGGGGAACCACATTACATAAGACTCAATAATCTAATGGTAACTCTGCAGT
>gene=chr10_16654306-16654617; species=calJac
TGGCTATGAAACTACCAACAAGTTTAGTCACTTTCGGAGCCTGGTCTCCACTGAAGATAACACATGACCATGCCAGTCAATGCCAAAGACAATCACCAAGATTCTGCCTGGAAGAAGGCACAGTC--TTTCTGCTCTGTCCCTGGTCCTGAACAGGCAGCTCACTAGGACTAATTGAAAACATGAATAAGGGCACTGAGTACATCTTCAGTCCTCTGCAGCTCTCCCATTCACAGGCTAAGCTCTTCTCCAATCTATTCAGATGGGAACCATATTACGTAAGAGTCAATAATCTTATGGTAACTCTGCAGT
>gene=chr10_16654306-16654617; species=canFam
CCAACATGAAACTACTAACA---------------TGAGCCTGGTCTTCATTGAACGTAACACATAA-CATGCTAGTCA------AAGAGAATCACAGAGAATCTTCCTGCAAGAAGGTTCACCAGC-TTTTGCTCTGTCTGGGGCTCTGAATGGGCGGCTCCCCGGGATGAAGTGAAGAAATGAATAAGGGTATGGAATACATCGT-TGTCCTCTCCAGCTCTCTCATTCACAGGCTGAGCTGTTCTCAGATCTATTCAGATGGGAACCACATTACGTAAGAGTCAATAATCTTATGGTAACTCTGCAGT
>gene=chr10_16654306-16654617; species=equCab
TGGATATAAAACTACCAATAAGTTTAGTCCATTTGTAAGCCTGGTCTTCACTGAACGGAACACATAACCATGCTAGTCAATGCCGAAGATAATGATGGAGAGTCTTCCTGGAAGAAGGTTCAGTCTC-TCTTGCTCTGTCCATGGTTCTGAATGGGTGGCTCACTAATACTAATTGAAAAAACAAATAAGGGTATTGAGTACATCTTCAGTCCTCTTCAGCTCTCCCATTCACAGGCTAAGCTGTTCTCAAGTCTATTCAGATGGGAACTACATTACGTAAGAGTCAATAATCTTATGGTAACTCTGCAGT
>gene=chr10_16654306-16654617; species=gorGor
TGGATATGAAACTACCAACAAGTTTAGTCACTTTCTGAGCCTGGTTTTCACTGAATATTACACATGACCATGCCAGTCATTGCCAAAGACAATCACCAAGATTCTGCCTGGAGGAAGGTGTAAACTCTTTTTGCTCTGTCCATGGTCCTGAACAGGCAGCTCCCAAGGACTAATTGAAAACATGAATAAGGGGACTGAGTATATCTTCAGTCCTCTGCAGCTCTCCCATTCACAGGCTAAGCTGTTCTCGAATCTGTTCAGATGGGAACCATATTACGTAAGAGTCAATAATCTTATGGTAACTCTGCAGT
>gene=chr10_16654306-16654617; species=panTro
TGGATATGAAACTACCAACAAGTTTAGTCACTTTCTGAGCCTGGTTTTCACTGAATATTACACATGACCATGCCAGTCATTGCCAAAGACAATCACCAAGATTCTGCCTGGAGGAAGGTGTAAACTCTTTTTGCTCTGTCCATGGTCCTGAACAGGCAGCTCCCAAGGACTAATTGAAAACATGAATAAGGGGACTGAGTATATCTTCAGTCCTCTGCAGCTCTCCCATTCACAGGCTAAGCTGTTCTCGAATCTGTTCAGATGGGAACCATATTACGTAAGAGTCAATAATCTTATGGTAACTCTGCAGT
>gene=chr10_16654306-16654617; species=papHam
TGGATATGAAACTACCAACAAGTTTAGTCACTTTCTGAGTCTGGTTTTCACTGAATATAACACATGACCATGCCAGTCAATGCCAAAGATAATCACCACGATGCTGCATGGAGGAAGGCGCAAGCTCTTTTTGCCCTGTCCATGGTCCTGAACAGGCAGCTCCCTCGGACTAATTGAAAACGTGAATACGGGGACTGAGTACATCTTCAGTCCTCTGCAGCTCTCCCATTCACAGGCTAAGCTGTTCTCAAATCTATTCAGATGGGAACCATATTACGTAAGAGTCAATAATCTTATGGTAACTCCGCAGT
>gene=chr10_16654306-16654617; species=ponAbe
TGGATGTGAAACTACCAACAAGTTTAGTCACTCTCTGAGCCTGGTTTTCACTGAATATTACACATGACCATGCCAGTCATTGCCAAAGACAATCACCAAGATTCTGCCTGGAGGAAGGTGTAAACTCTTTTTGCTCTGTCCATGGTCCTGAACAGGCAGCTCCCAAGGACTAATTGAAAACATGAATAAGGGGACTGAGTATATCTTCAGTCCTCTGCAGCTCTCCCATTCACAGGCTAAGCTGTTCTCGAATCTATTCAGATGGGAACCATATTACGTAAGAGTCAATAATCTTATGGTAACTCTGCAGT
>gene=chr10_16654306-16654617; species=rheMac
TGGATATGAAACTACCAACAAGTTTAGTCACTTTCTGAGTCTGGTTTTCACTGAATATAACACATGACCATGCCAGTCAATGCCAAAGATAATCACCACCATGCTGCCTGGAGGAAGGCGCAAACTATTTTTGCCCTGTCCATGGTCCTGAACAGGCAGCTCCCTCGGACTAATTGAAAACGTGAATACGGGGACTGAGTACATCTTCAGTCCTCTGCAGCTCTCCCATTCACAGGCTAAGCTGTTCTCAAATCTATTCAGATGGGAACCATATTACGTAAGAGTCAATAATCTTATGGTAACTCTGCAGT
>gene=chr10_16712593-16712885; species=hg19
aattccaagcccataagacattctcaattagatatctctccacttaagggtctcccaaaacctcaaatttagtgcacataagaccaaactcatctttcatgctccctgctttgcctctttttcttctGGTGTTCCCTTGGTCAGTACTGGTCAGCACCATGGATAGCGCCACAGAACCTCtttttttaagcctgagtcttgctcttgtcacccaggctggagtccaacggcacaatcttgactcactacaacctccacctcccaggttcaagtgattctcctgctccagcct
>gene=chr10_16712593-16712885; species=bosTau
AATGCTA-GCACATAAAACCTTCCCTATTATATATCTCTCCACTTAGGGGTATCTAGAAGTCTCAAATTCAGTATTTGTAAGACCAAATTCATCTTTCATGCCTCTTGCCTTGTGTCCTCCCTTTTCAGCATTC----------CATTGGTCAGCACCATGGATAGCTCCATAGGAA--CCACT----------A-------------------------------------------------------------------------------------------------
>gene=chr10_16712593-16712885; species=calJac
atttccagatccataaaaccttctctattaggtatctctccacttaagggtctcccaacacctcaaagttactgtacagaagaccaaactctgctt----------tgctt--cctcTTTTTCTTCCGGTGTTCCATTGGTCAGTACCCGTCAGCACCATGGACAGCGCCAGAGAA--------------------------------------------------------------------------------------------------------------------
>gene=chr10_16712593-16712885; species=canFam
AATTCTAGGACCATAAAACCTTCCCTAATAGATTTCTCTCCATTTAGGGTTATTCAGAAACCTCAAATTCAGGGTATATAAAATCAAACTTATCTTTCATTCCTCCTGCCTTGACTGCCCCCT-TCCCATGTTCTGTTGGTCAGCACTGGTCAGCACCATGGATAGCTCTGCA-----------------------------------------------------------------------------------------------------------------------
>gene=chr10_16712593-16712885; species=equCab
aattctaggctcataacatctcctctgtgacatctctccccactcaggggtatcaagaaacctcaaattcagtgtatataagaccaaacccatctttcatgccccctgccttgcctccaacCC-TTCTAGTGCGCCCCTGACAGCATTGGTCAGCACCACGGAGAGCTCTGCAGGGA--TCTTT------------------------------------------------------------------------------------------------------------
>gene=chr10_16712593-16712885; species=gorGor
aattccaagcccataaaaccttctcaattagatatctctccacttaagggtctcccaaaacctcaaatttagtgtacataagaccaaactcatctttcatgctccctgctttgcctctttttcttctGGTGTTCCCTTGGTCAGTACTGGTCAGCACCATGGATAGCGCCGCAGAACCTCtttttttaagcctgagtcttgctcttgtcacccaggctggagtccaacggcacaatcttgactcactacaacctccacctcccaggttcaagtgattctcctgctccagcct
>gene=chr10_16712593-16712885; species=panTro
aattccaagcccataaaaccttctcgattagatatctctccacttaagggtctcccaaaacctcaaatttagtgtacataagaccaaactcatctttcatgctccctgctTTGCTTCTTTTTCTTCTGGTGTTCCCTTGATCAATACTGGTCAGCACCATGGATAGCGCCACAGAACCTCtttttttaagcctgagtcttgttcttgtcacccaggctggagtccaatggcacaatcttgactcactgcaacctccacctcccaggttcaagtgattctcctgctccagcct
>gene=chr10_16712593-16712885; species=papHam
aattccaggcccataaaaccttctctattaaatatctctccacttaagggtctcccaaaacctcaaatttagtgtacataaaaccaaactcatctttcatgctccctgctttgcctctttttcttctGGTGTTCCCTTGGTCAGTACCAGTCAGCACCATGGATAGCACCACAGAACCTCttttttaaagatggtgtcttgttcttgtcacccaggctggagtccaatggcactatctcggctcactgcaacctccacctcccaggttcaagctatcctcctgatccagcct
>gene=chr10_16712593-16712885; species=ponAbe
aattccaagcccataaaaccttctcgacgagatatctgtccacttaagggtctcccaaaacctcaaatttagtgtacataagaccaaactcatctttcacgctccctgctttgcctctttttcttctGGCGTTCCCTTGGTCAGTACTGGTCAGCACCATGGACAGCGCCACCGAACCTCtttttttaagcctgagtcttgttcttgtcacccaggctggagtccaatgaaacaatcttgactcactgcaacctccacctcccaggttcaagtgattctcctgctccagcct
>gene=chr10_16712593-16712885; species=rheMac
aatttcaggcccataaaaccttctctattaaatatctctccacttaagggtctcccaaaacctcaaatttagtgtacataaaaccaaactcatctttcatgctccctgctttgcctctttttcttctGGTGTTCCCTTGGTCAGTACCAGTCAGCACCATGGATAGCACCACAGAACCTCttttttaaagatggtgtcttgttcttgtcacccaggctggagtccaatggcactatctcggctcactgcaacctccacctcccaggttcaagctatcctcctgatccagcct
>gene=chr10_18758110-18758356; species=hg19
gtgagctatgagtgcaccactgcactccagcctgggtgacagagggagaccctgtctcagggagaaaaaaagagaaaGCACAGAGCCTAGTTTGTTATATCACCCTTGGGGGTTCAAGGTCAGCACCATGGACATCGCCATTGGATGGGTTGGTTTTTATCATTCCTTCCTTCACACCAGTCTGTCAATTACCCCATCTTCCTTTATTTCGTTGCTAATATTTATGCCTCTCTAGTGTCATCCCAC
>gene=chr10_18758110-18758356; species=bosTau
------------------------------------------------------------------------------------------------------------------------------------------------------------------------------------------------------------------------------------------------------
>gene=chr10_18758110-18758356; species=calJac
gtgagctgtgattgcaccactgcactccagcctgggtgacaggaggagaccccatcttggggagagaaaaaaagaaaGCACAGATCCTAGTTTGGTATATCACCCTTGGGGGGTCAAGTTCAGCACCATGGACATCGCCATTGGGTATGTTGGTTTTTCTCATTCCTTCCTTCACACCAGTCTGTCA-TTACTCCCTCTTC----GTTTCGTTGCTAATATTTCTGCCTCTCTAGTATCATCCCAC
>gene=chr10_18758110-18758356; species=canFam
---------------------------------------------------------------------------------CATATATGATCTGC--TATTGCCTTTGGGAGCTCATGGTGAGCACCAGGAACATGGCCCCTGGGTGATGTGGTTTTTCTTGTTCTTTCTTTAGTGTCTATCAGTTAGTTATGCCATCTCCT------cTCTTGCTGATATTTCTGCCTCTCTTGTGCCATT-GGC
>gene=chr10_18758110-18758356; species=equCab
----------------------------------------------------------------------AAAGAAAACGCTGAGTGTAGTTTGG--TGTTGCCCTTGGGAGTTCAGGGTCCGCACCGTGGACCTCACCATTGGATGTCTGCGTTTTTCTCATTCCTTCCTTCCTGTCAGTCTGTTAGTTATCCCGTCTTCTGAGATCCTCTTGCTGGTATTTCTGCCTCTCTTATGCCATTCTAT
>gene=chr10_18758110-18758356; species=gorGor
gtgagctatgagtgcaccactgcactccagcctgggtgacagagggagaccctgtctcagggagaaaaaaagagaaaGCGCAGAGCCTAGTTTGGTATATCACCCTTGGGGGTTCAAGGTCAGCACCATGGACATCGCCATTGGATGGGTTGGTTTTTATCATTCCTTCCTTCACACCAGTCTGTCAATTACCCCATCTTCCTTTATTTTGTTGCTAATATTTATGCCTCTGTAGTGTCGTCCCAC
>gene=chr10_18758110-18758356; species=panTro
gtgagctatgagtgcaccactgcactccagcctgggtgacagagggagaccctgtctcagggaggaaaaaagagaaaGCACAGAGCCTAGTTTGGTATATCACCCTTGGGGGTTCAAGGTCAGCACCATGGACATCGCCATTGGATGGGTTGGTTTTTATCATTCCTTCCTTCACACCAGTCTGTCAATTACCCCATCTTCCTTTATTTCGTTGCTAATATTTATGCCTCTCTAGTGTCATCCCAC
>gene=chr10_18758110-18758356; species=papHam
gtgagctataagtgcaccactgcactccagcctgggtgacaggg---------------aggaaaaaaaaaaagaaaGCAGA---CCTAGTTTGGCATATCACCCTTGGGGTTTCAAGGTCAGCACCGTGGACATCACCATTGGATGCGTTGGTTTTTATCATTCCTTCCTTCACACCAGTCTGTCAATTACCCCATTTTCCTTTATTTCATTGCTAATATTTATGCCTCTCTAGTGTCATCCCAC
>gene=chr10_18758110-18758356; species=ponAbe
-----------------------------------------------------------------------------------------------------------------------TCAGCACCATGGACACTGCCATTGGATGTGTTGCGTGTGAACCTCCCTTACTTCACACCAGTCTGTCAGTTACCCCATCTTCCTTTATTTCGTTGCTAATATTTATGCCTGTCTAGTGTCATCTCAC
>gene=chr10_18758110-18758356; species=rheMac
--------------------------------------------------------------------------------------------------------------------------------TGGACATCGCCATTGGATGCGTTGGTTTTTATCATTCCTTCCTTCACACCAGTCTGTCAATTACCCCATTTTCCTTTATTTCATTGCTAATATTTATGCCTCTCTAATGTCATCCCAC
>gene=chr10_19111124-19111423; species=hg19
attattttattaattagataaattCATTAACTGGTTTGCATTTACCTTTCTCAAAAACCTTTATTTGGATTGTATGGCAGACACTTGGGGTGCAAATTGTCACAACTCTTTTGTCCACTTGATTTCAGCACTAAAGTCGTGGACAGTTCCCTCCCCTTGTCTGCTTTCTGCACCAAGTACTCTGTAGGCATACACTGTTCTGCTTTCTTGAAACCTGGACAAGCCATTCAGCTGCAAGCAGGTGCAACCTTGAAGTTCAAAGAGAGGTCATACACTGGGGCAATCCTTCATCAACAGAG
>gene=chr10_19111124-19111423; species=bosTau
----------------GGTAAGTTAATTAAATTGTTTGTTTTCACCTTTCTCATACACTTCTAGTTGGATTGTACAGAAGACACTTGCAATGGAAATT---------------------------------------------------------------------------------------------------------------------------------------------------------------------------------------------------------
>gene=chr10_19111124-19111423; species=calJac
ATGCTTTTATTAATTAGTTAAATTCATTAACTAGTTTGCATTTACCTTTCTCAAAAACCTTTATTTGGATTGTATGGCAGACACTTGGAATGCAAATTGCCACAACTCTTTTGGTCACTTG----------------------------------------------------------------------------------------------------------------------------------------------------------------------------------
>gene=chr10_19111124-19111423; species=canFam
----------------G-------GATAAATTGGTTTGTTTCTACCTTTCTCATAGACCTCTGTTCGGATTGTATGGCAGATGCTCACAATGCCAATT---------------------------------------------------------------------------------------------------------------------------------------------------------------------------------------------------------
>gene=chr10_19111124-19111423; species=equCab
----------------GATAAATTAATTGAATGCTTTGTTTTTACCTTTCCCACAAACTTCTG-----------TGGCAGACACTTGCAATGCAAATT---------------------------------------------------------------------------------------------------------------------------------------------------------------------------------------------------------
>gene=chr10_19111124-19111423; species=gorGor
attattttattaattagataaattCATTAACTGGTTTGCATTTACCTTTCTCAAAAACCTTTATTTGGATTGTATGGCAGACACTTGGGGTGCAAATTGTCACAACTCTTTTGTCCTCTTGATTTCAGCACTAAAGTCGTGGACAGTTCCCTCCCCTTGTCTGCTTTCTGCACCAAGTACTCTGTAGGCATACGCTGTTCTGCTTTCTTGAAACCTGGACAAGCCATTCAGCTGCAAGCAGGTGCAACCTTGAAGTTCAAAGAGAGGTCATACACTGGGGCAATCCTTCATCAACAGAG
>gene=chr10_19111124-19111423; species=panTro
attattttattaattagataaattCATTGACTGGTTTGCATTTACCTTTCTCAAAAACCTTTATTTGGATTGTATGGCAGACACTTGGGGTGCAAATTGTCACAGCTCTTTTGTCCACTTGATTTCAGCACTAAAGTTGTGGACAGTTCCCTCCCCTTGTCTGCTTTCTGCACCAAGTACTCTGTAGGCATACGCTGTTCTGCTTTCTTGAAACCTGGACAAGCCATTCAGCTCCAAGCAGGTGCAACCTTGAAGTTCAAAGAGAGGTCATACACTGGGGCAATCCTTCATCAACAGAG
>gene=chr10_19111124-19111423; species=papHam
ATTCTTATATTAATTAGATAGATTCATTAACTGGTTTGCATTTACCTTTCTCAAAAACTTTTATTTGGATTGTATGGCAGACACTTGGAGTGCACATTGTGACAACTC--TTGTCCACTTGATTTCAGCACTAATGTTGCAGACAGTTCCCTCCCCTTGTCTGTTTTCTACACCATGTACTCTGTAGGCATATTCTGTTCTGCTTTCTTGAAACCTTGACAAGCCATTCAGCTGCAAGCAGGTGCAACCTTGAAGTTCAAAGAGAGGTCATACACTGGGTCAATCCTTCATTAACAGAG
>gene=chr10_19111124-19111423; species=ponAbe
ATTCTTTTATTAATTAGATAAATTCATTAACTGGTTTGCATTTACCTTTCTCAAAAACCTTTATTTGGATTGTATGGCAGACACTTTGAGTGCAAATTGTCAGAACTCTTTTGTCCACTTGATTTCAGCACTAATGTCGCAGACAGTTCCCTCCCCTTGTCTGCTTTCTGCACCGCCTACTCTGTAGGCATACGCTGTTCTGCTTTCTTGAAACCTGGACAAGCCATTCAGATGCAAGCAGGTGCAACCTTGAAGTTCAAAGAGAGGTCAAACACTGGGGCAATCCTTCGTCAACAGAG
>gene=chr10_19111124-19111423; species=rheMac
-----------------------------------------------------------------------------------------------------------------------------------------------------------------------------------------------------------------------------------------------------------------------------------------------------------
>gene=chr10_23460251-23460565; species=hg19
GCACACACACCCTCCCCCCCATCCCCCCAACGGAAACAAGCACACACCCGGGACGGGAGGTATTAAAAAGGTGTGATCCCCTTGCTTTTAGATTTGAGCAGATGGCCCATGGTTTGAGGCGGTTGCCTCCGCAGGCTCGGCCTTTACCTTCAGCACCAAGGCCAGCGCACCTGGCTCCACGAGGCTCCCAGAACCTTCGCCATTCCGGGACTCTCATGCCCAGAACTGCAATAAAAAATGTTATTTCTCAATGAAATTCACCTTCCTAACTCATGAATTGCGCTTCATTCATTGCTCTTCACGAAGTGGTCATT
>gene=chr10_23460251-23460565; species=bosTau
acacacacacacacac----------------gaaacaagctcacactctaggcaggaggtagTAAGAGGGTGTGATCACGTTTCTTAGAGCCCCCTAACAATGGCCCTTGATCTGGGGACTTTGCCTCCAGAGGCCTGGCCGCTACCTTCAGCACCAAGGCCAGCGCACCTGGCTCTTTCGGGATCCCCCAACTTTCCCCATTGCAGAACTCTCACGCCCAGAACTGCAATAAAAAATGCCCTTTCTCAATGAAACATGCCATCTTAACTCTTGAAATGAGCTTCATAAGTTGCTGTTCATGGAGTAGTCACT
>gene=chr10_23460251-23460565; species=calJac
-----------------------------acggaaacaaacacacacTCTGGACGGGACGTGTTAAAAAGGTGTGATCCCCTTGCTTTTATCTTTG---AGATGGCTCATGGGTTGAGGCGGTTGCCTCCGTAGGCTCGGCCTTTACCTTCAGCACCAAGGCCAGCGCACCTGGCTCCACGGTACTCCCAGAACCTTCGCCATTCCGGGACTCTCATGCCCAGAACTGCAATAAAAAATGTTATTTCTCAATGAAATGCACCTTCCTAACTCATGAATTGAACTTCATTCATTGCTTTGCACGAAGTGGTCATT
>gene=chr10_23460251-23460565; species=canFam
ACACATCCAGACACGC----------------AAAACAAGCACACCCTCGGGGAAGGAGGTATGGAGAGAATGTGGTCGAATTTCTTTTGGGC-----------------GACTTGGAGATGTCGCCTCCAAAGGCGGGGCCTTTACCTTCAGCACCAAGGCCAGCGCACCTGGCTCTTGTGGGCTCTCCTCC---TCCTCACTCGGGGACT--CACGCCCAGAACTGCAAAAAAAAATATTCTTTGTCAACTAAACTCGCCTTCCTTATTCTTAAAAG---CTTCATAAATTGTTCTTCATGGAGTAGCCATT
>gene=chr10_23460251-23460565; species=equCab
acacacacgcacaGAG----------------AAACCAAGCACGTGCTCTGGGAA----GTATTAAGAGGACGTGATCGCATTTCTTTTGGCCCTCTGCCTAAGGCCGTTGATTTGAGGAGGTTGCCTCCAGAGGCGTGGCCTTTAGCTTCAGCACCAAGGCCAGCGCACCTGGCCTGTCGGGGGTCCCCGCACCTTCCTCGTTCGGGAACT--CACGTCCAGAGCTGCAATAAAAAATGTTCCTTGTCAACGAAACGCGCCTTCCTAATTCTTAAAACGCACTTCATAAGTTACT-TTCATGGAGTGGTCACT
>gene=chr10_23460251-23460565; species=gorGor
GCACACACACCCTCCCCCCCATCCCTGCAACGGAAACAAGCACACACCCTGGACGGGAGGTATTAAAAAGGTGTGATCCCCTTGCTTTTAGATTTGAGCAGATGGCCCATGGTTTGAGGCGGTTGCCTCCGCAGGCTCGGCCTTTACCTTCAGCACCAAGGCCAGCGCACCTGGCTCCACGAGGCTCCCAGAACCTTCGCCATTCCGGGACTCTCATGCCCAGAACTGCAATAAAAAATGTTATTTCTCAATGAAATTCACTTTCCTAACTCATGAATTGCGCCTCATTCATTGCTCTTCACGAAGTGACTGCT
>gene=chr10_23460251-23460565; species=panTro
GCACACACACCCTCCCCCCCATCCCCCCAACGGAAACAAGCACACACCCTGGACGGGAGGTATTAAAAAGGTGTGATCCCCTTGCTTTTAGATTTGAGCAGATGGCCCATGGTTTGAGGCGGTTGCCTCCGCAGGCTCGGCCTTTACCTTCAGCACCAAGGCCAGCGCACCTGGCTCCACGAGGCTCCCAGAACCTTCGCCATTCCGGGACTCTCATGCCCAGAACTGCAATAAAAAATGTTATTTCTCAATGAAATTCACCTTCCTAACTCATGAATTGCGCTTCATTCATTGCTCTTCACGAAGTGGTCATT
>gene=chr10_23460251-23460565; species=papHam
ACACACACACCCTTCACCCCACCCCCTTAACGGAAACAAGCACACACCCTGGACGGGAGGTATTAAAAAGGTGTGATCCCCTTGCTTTTAGCTTTGAGCAGATGGCCCATGGTTTGAGGCGGTTGCCTCCGCAGGCTAGGCCTTTACCTTCAGCACCAAGGCCAGCGCACCTGGCTCCGCGGGGCTCCCAGAACCTTCACCATTCCGGGACTCTCATGCCCAGAACTGCAATAAAAAATGTTATTTCTCAATGAAATTCACCTTCCTAACTCATGAATTGCGCTTCATTCATTGCTCTTCACGAAATGGTCATT
>gene=chr10_23460251-23460565; species=ponAbe
GCACACACACCCTCCCCCCCACCCCCGCAACGGAAACAAGCACACATCCTGGACGGGAGGTATTAAAAAGGTGTGATCCCCTTGCTTTTAGCTTTGAGCAGATGGCCCACGGTTTGAGGCGGTTGCCTCCGCAGGCTCGACCTTTACCTTCAGCACCAAGGCCAGCGCACCTGGCTCCGCGAGGCTCCCAGAACCTTCGCCATTCCGGGACTCTCATGCCCAGAACTGCAATAAAAAATGTTATTTCTCAATGAAATTCACCTTCCTAACTCATGAATTGCGCTTCATTCATTGCTCTTCACGAAGTGGTCATT
>gene=chr10_23460251-23460565; species=rheMac
ACACACACACCCTTCACCCCACCCCCTCAACGGAAACAAGCACACACCCTGGACGGGAGGTATTAAAAAGGTGTGATCCCCTTGCTTTTAGCTTTGAGCAGATGGCCCATGGTTTGAGGCGGTTGCCTCCGCAGGCTAAGCCTTTACCTTCAGCACCAAGGCCAGCGCACCTGGCTCCGCGGGGCTCCCAGAACCTTCACCATTCCGGGACTCTCATGCCCAGAACTGCAATAAAAAATGTTATTTCTCAATGAAATTCACCTTCCTAACTCATGAATTGCGCTTCATTCATTGCTCTTCACGAAGTGGTCATT
>gene=chr10_23805530-23805777; species=hg19
CTAAAATAAAAAATGGAAAAAGCGCTCCTTGGAGCTGCAACCTGGGCAATTTAAACCATTAGTGCAAATTTCAACAGTAGAGACAGAATCCTGAAAGAACTGAGGGTGGCAGTAGAGGAACAAGCATGCTATCTGGCCTTGGTGCTGAAAACAGCCAGATACAGGAATTCCAGCTTCATTCAATTTTCTCTCACAGATGGATTATTTCTCTTCACGTTTCCATTTCTCTTCTTTTTACCCCTTTTTA
>gene=chr10_23805530-23805777; species=bosTau
TTAAAGTAAAAAACTGAACAAGCACCCGTAGGAGTGACATTCTCAGTGGTTTAGCCCATC-ATGGAAATTGCAAAAAGAGAGCCAGGATCTTAAAAGAACTGAAGGTGGCAGTAGAGGAATAAACATTCTGTCTGGTCTTGGGACTGAAGGAAGCCAAATA-AGGAATTTTAGCTTCACGCAATTTTCTCTCACCTTTGTATTATTTCTCTTCCTGCTTCCTTTTCCCTTCTTTTTATCCCT----A
>gene=chr10_23805530-23805777; species=calJac
GTAAAATAAAAAATGGCAAAAGTACTCCTTGGAGTTGCAACCTGGGCCATTTAAACCATCAGTGCAAATTGCAACAGTAGAGCCAGGATCCTGAGAGAACTGAGGGTGGCAGTAGAGGAACGAGCATGCTATTTGGCCTTGGTGCTGATAACAGCCAGATACAGGAATTCCAGATTCATTCAATTTTCTCTCACAGATGGATTATTTCTCTTCACGTTTCTATTTCTCTTCTTTTTACCCCTTTCTA
>gene=chr10_23805530-23805777; species=canFam
ACAAAAAAAAAAAAGGAA-AATCACT--TAAGAGTTGTATCCTGGGTGGTTTAAACCATT-GTGGAACTTGCAAAAATAAAGCCAGGATCGTGAAAGAACTGAAGGTGGCAGTAGAGGAACAAACATGCTCTCTAG-TCTGGTACTGAAAAAAAACCAATATAGGAATTCCAGCT-----------------AGCTT----CTGTTCCTCTTCTT-----------------TTTTATTCCT----A
>gene=chr10_23805530-23805777; species=equCab
CTAAAATGAAAAATGGAACAAACACTCAAAGGAGTTGCATCCTGGATCATTGAACTCATT-GTG-CACCTGCAAAAATAGAGCCAGGATCTTGAAAGAACGGAAGGTGGCAGTAGAGGAACGAGCATACTTTCTGGTCCCGGTGCTGAAGAAAAGCCAAATCCAGGATTCCAGCTTCACTCAATTTTCTCTCACAGATGTATTACTTCTCTTCGTGTTGCCATTTCTCTTCTTTTTATCCCT----A
>gene=chr10_23805530-23805777; species=gorGor
CTAAAATAAAAAATGGAAAAAGCGCTCCTTGGAGCTGCAACCTGGGCAATTTAAACCATTAGTGCAAATTTCAACAGTAGAGACAGAATCCTGAAAGAACTGAGGGTGGCAGTAGAAGAACAAGCATGCTATCTGGCCTTGGTGCTGAAAACAGCCAGATAGAGGAATTCCAGCTTCATTCAATTTTCTCTCACAGATGGATTATTTCTCTTCACGTTTCCATTTCTCTTCTTTTTACCCCTTTTTA
>gene=chr10_23805530-23805777; species=panTro
CTAAAATAAAAAATGGAAAAAGCGCTCCTTGGAGCTGCAACCTGGGCAATTTAAACCATTAGTGCAAATTTCAACAGTAGAGACAGAATCCTGAAAGAACTGAGGGTGGCAGTAGAGGAACAAGCATGCTATCTGGCCTTGGTGCTGAAAACAGCCAGATACAGGAATTCCAGCTTCATTCAATTTTCTCTCACAGATGGATTATTTCTCTTCAGGTTTCCATTTCTCTTCTTTTTACCCCTTTTTA
>gene=chr10_23805530-23805777; species=papHam
CTCAAATGAAAAATGGAAAAAACACTCCTTGGAGTTGCAACCTGGGCAATTTAAACCATTAGTGCAAATTGCAACAATAGAGCCAGAATCCTGAAAGAACTGAGGGTGGCAGTAGAGGAACAAGCATGCTATCTGGCCTTGGTGCTGAAAACAGCCAGATACAGGAATTCCAGCTTCATTCAATTTTCTGTCACAGATGGATTATTTCTCTTCGCGTTTCCTTTTGTCTTCTTTTTACCCCTTTTTA
>gene=chr10_23805530-23805777; species=ponAbe
CTAAAATAAAAAATGGAAAAAGCACTCCTTGGAGTTGCAACCTGGGCAATTTAAACCATTAGTGCAAATTTCAACAATAGAGCCAGAATCCTGAAAGAACTGAGGGTGGCAGTAGAGGAACAAGCATGCTATCTGGCCTTGGTGCTGAAAACAGCCAGATACAGGAATTCCAGCTTCATTCAATTTTCTCTCACAGATGGATTATTTCTCTTCACCTTTCCATTTCTCTTCTTTTTACCCCTTTTGA
>gene=chr10_23805530-23805777; species=rheMac
CTCAAATGAAAAATGGAAAAAGCACTCCTTGGAGTTGCAACCTGGACAATTTAAACCATTAGTGCAAATTGCAACAATAGAGCCAGAATCCTGAAAGAACTGAGGGTGGCAGTAGAGGAACAAGCATGCTATCTGGCCTTGGTGCTGAAAACAGCCAGATACAGGAATTCCAGCTTCATTCAATTTTCTGTCACAGATGGATTATTTCTCTTCGCGTTTCCTTTCGTCTTCTTTTTACCCCTTTTTA
>gene=chr10_24115370-24115695; species=hg19
actcgggaggctgagaggatagaatcgcttgagcccagctaggagttcgaTAAAAGAAAACAGCCTTGACTGGTGATTTGAAAGCACCGTCAAAACTCCCTGCATTTCCTTTGGTGCTTGGTTTATGACTCCTCCTCAGAGATGCTCTTGTCCATGGTGCTGACCTCCTGATTCAAGCTGTGGATGGAGTTCAAGTAGCGGACGGCCAGGGTGTCCCTTCCATGCTGGGAACATAAGGAGCGTCCTGTGGTGTGTAGTTGCTGTTCTTCTGTGTTCAGTCTGTTGTAACTTTAAAGCTCTTCTTCGACTCCTCAAATGCTCCAAG
>gene=chr10_24115370-24115695; species=bosTau
------------------------------------------------GATAAAAGAAAGTAGCTTTGATTGGTAATTTGAAGGCAGGGTCGCAGCCCCTTGTGGTTCCTTTGGTTCCTTCTTTATTGAGCCTTC---CAGATGCCTCTGTCCATGGTGCTGACCTCCAGAC--A-----C-GCTCCCGTTTAAGTATTGGATG-TCCAGGgttgttTTTCATGCTAGGTTCCTAAAGAGCTCCCTTTGGTTTGTAGCTGCTGTTCTTCTCTGTTGAGTCTG-TATCATTTT-ACGCTCTTCTGCAACTTCCCCAGTGCTTAAAG
>gene=chr10_24115370-24115695; species=calJac
actcaggaggctgagagggtagaatcacttgagcccagctaggagttcaaTAAAAGAAAACAGCCTTGACTGGTGATTTGAAATCACTGTCAGCACTCCCTGCATTTCCTTTGGTGCCTGGTTTAGGATTCCTCCTCTGAGATACTCTTGTCCATGGTGCTGACCTCCAGATTCAAGCTGTGGTTAGAGTTCAAGCAGTAGATGGCCATGCTGT-TTTTCCATGCTGGGAACATAAGGAGTGTCCTGTGGTGTGTAGTTGCTTTTCTTCTGTGTTCAGTCTGTTGTAACTTTAAAGCTCTTCTTCGACTACTCATATGCTCCAAG
>gene=chr10_24115370-24115695; species=canFam
--------------------------------------------------TAAAAGAAAATGGTTTTGATTGGTGATTTGGGAGCAGGGCCATTGCTCCCTACAGTTCCTTTGGTGCTTCCTTTATGACTCCTTG---GAGATG-CCTTGTCCATGGTACTGACCTCCAGAT--AGTCTGT-ACTACAGTTTAAGTATTTGCTG--------------CCCATGCCAGAGACATAAAGAATGTCCTTTGGTTTGTAGCTGCTGTTCTTCTGTGTTGGGTCTGTTGTCATTTTAAAGCTCTTCTTAGACTCCTCCAGTGCTCAAAG
>gene=chr10_24115370-24115695; species=equCab
TTTTTG------------------------------------------GACTAAAGAAAATAGCTTTGATCGGTGGTTTGGGAGCAAGGTCACTGCGCCCTGTGATCCCTTTGGTGCTTCATTTTTGACTCCTTC---GAGGTGCCCTTGTCCGTGGTGCTGACCGCCAGAC--AGGCTGT-GCTCCAGTTTCAGTATTTGATG--------TT-TCTTCCATGCCGGGCACATAAAGAGCGCCCTTTGGTTTGTAGCTGCTGTTCT---GTGTTGAGTCTGTTATCATTTTAAAGTTCCACTTAGACTCCCCAAAAGTTTGAAG
>gene=chr10_24115370-24115695; species=gorGor
actcgggaggctgagaggatagaatcacttgagcccagctaggagttcgaTAAAAGAAAACAGCCTTGACTGGTGATTTGAAAGCACCGTCAAAACTCCCTGCATTTCCTTTGGTGCTTGGTTTATGACTCCTCCTCAGAGATGCTCTTGTCCATGGTGCTGACCTCCTGATTCAAGCTGTGGATGGAGTTCAAGTAGCGGACGGCCAGGGTGTCCCTTCCATGCTGGGAACATAAGGAGCGTCCTGTGGTGTGTAGTTGCTGTTCTTCTGTGTTCAGTCTGTTGTAACTTTAAAGCTCTTCTTCGACTCCTCAAATGCTCCAAG
>gene=chr10_24115370-24115695; species=panTro
actcaggaggctgagagaatagaatcgcttgagcccagctaggagttcgaTAAAAGAAAACAGCCTTGACTGGTGATTTGAAAGCACCGTCAAAACTCCCTGCATTTCCTTTGGTGCTTGGTTTATGACTCCTCCTCAGAGATGCTCTTGTCCATGGTGCTGACCTCCTGATTCAAGCTGTGGATGGAGTTCAAGTAGCGGACGGCCAGGGTGTCCCTTCCATGCTGGGAACATAAGGAGTGTCCTGTGGTGTGTAGTTGCTGTTCTTCTGTGTTCAGTCTGTTGTAACTTTAAAGCTCTTCTTCGACTCCTCAAATGCTCCAAG
>gene=chr10_24115370-24115695; species=papHam
actcgggaggctgagaggacagaattgcttgaacccagCTAGGAGTTCAATAAAAAAAAACAGCCTTGACTGGTGATTTGAAAGCACGGTCAGGACTCCCTGCCTTTCCTTTTGTGCCTGGTTTATGACTTCTCCTCCGAGATGCTCTTGTCCATGGTGCTGACCTCCAGATTCAAGCTGTGGATGGAGTTCGAGCAGTGGACGGGCAGGGTGTCCCTTCCATGCTGGGAACATAAGGAGCGTCCTGTGGTGTGTAGTTGCTGTTCTTCTGTGTTCAGTCTGTTGTAACTTTAAAGCTCTTCTTCGACTCCTCAAATGCTCCAAG
>gene=chr10_24115370-24115695; species=ponAbe
actcgggaggctgagaggatagaatcgcttgagcccagctaggagttcaaTAAAAGAAAACAGCCTTGACTGGTGATTTGAAAGCACAGTCAAAACTCCCTGCATTTCCTTTGGTGCTTGGTTTATGACTCCTCCTCTGAGATGCTCTTGTCCATGGTGCTGACCTCCTGATTCAAGCTGTGGATGGAGTTCAAGTAGCGT-CGGCCAGGGTGTCCCATCCATGCTGGGAACATAAGGAGCATCCTGTGGTGTGTAGTTGCTGTTCTTCTGTGTTCAGTCTGTTGTAACTTTAAAGCTCTTCTTCAACTCCTCAAATGCTCCAAG
>gene=chr10_24115370-24115695; species=rheMac
actcgggaggctgagaggacagaattgcttgaacccagCTAGGAGTTCAATAAAAGAAAACAGCCTTGACTGGTGATTTGAAAGCACGGTCAGAACTCCCTGCCTTTCCTTTTGTGCCTGGTTTATGACTTCTCCTCCGAGATGCTCTTGTCCATGGTGCTGACCTCCAGATTCAAGCTGTGGATGGAGTTCGAGCAGTGGACGGGCAGGGTGTCCCTTCCATGCTGGGAACATAAGGAGCGTCCTGTGGTGTGTAGTTGCTGTTCTTCTGTGTTCAGTCTGTTGTAACTTTAAAGCTCTTCTTCGACTCCTCAAATGCTCCAAG
>gene=chr10_25463347-25463715; species=hg19
[truncated: 6,854,017 more chars]
