# Supplementary material for: Combining phylogenetic footprinting with motif models incorporating intra-motif dependencies
Source: BMC Bioinformatics. 2017 Mar 1;18:141. doi: 10.1186/s12859-017-1495-1 (PMC5333389; doi:10.1186/s12859-017-1495-1)
Supplement: Supplementary file 2 — Sequence data. This archive contains data files of alignments of the ChIP-seq positive regions and negative control regions for each of the 35 TFs in FASTA format. (ZIP 83763.2 kb) [file 12859_2017_1495_MOESM2_ESM.zip › POU5F1/POU5F1_(SC-9081)_neg.txt]

>gene=chr20_522043-523043; species=hg19
CACCTGTTTCATCCTCAAATTGCAAGGCACTTCACCCATAACTACTTAGAAACTAACCCATGCTCCTCCTTAAATGTGTATTTCTCTTCTCTGTATTCCACAAAGGAGTACATAACTAGGCTTTTTTTTATTTTTAAAGAAAAGTCACCTCACGGGGACCTAACTGTATAATCAGTTGATTAATCAATCTAAGCAAATTTCCAATCTTGCATTCTTTCTTCAAGTCATACACCCTCCCGCAATAGCAAACCAAAGCCAAGTATTTCAAAGTCACAGAAGGACAAAAACATGCCCTGCTAAGACTGCAGGTGAACTTTTGAGAATACCACGGAGGAGAACTAGTATTGGTACTGGACTTTCAGCCCCAGGTCCACCAAGCCAGTAAAGCCAAATGACTTACAACAAAACCCTACAACAACTACAAAGATACTACTCTAAAGCCCTGTCTACAGTCAAATTCTTGACTATAAATTTTACTTAGAACAGAAGAGCCCCAAATA
>gene=chr20_522043-523043; species=bosTau
TACTTGTTTCATCCCTAAACAGTTATGCAATTAACAC---ACTAGGTAGAAACTCACCCTTGCTCTCCCTTAAACGTGTGCTTCTCTTTACTGTATTCCATATAAAAGGATATAACTAGACATATTT---GTTTTTAAAAAAAGTTACCCCGGGGTGACCTAATTTTGTAATCAGTTGATAAACTTATCTAAGCAAACCTGAAATATTTCA----TTCTTCAAGGCACACCCCCTCCTCCAACAGCAAACGAAAGTCAAGTATTTCAAAGTCACAGAAGGAC--AAACCTGTCTAGGTAAAACTGCAGGTGAACTTTTAAAAA-ACCACGA-GGAGAACTAGCATTGGTCCTGGTGTTTCAGTTCAAGGTCCACCTAGACAGTTAAGCCAAGTGACTT------AGAACCTACAACAGCTACAAATATAATATTCTGAAGCCTTGCCTACTGTCAGATTATTGACCACACACTTTACCTAGATTGGAGGAACCTC----A
>gene=chr20_522043-523043; species=calJac
CACCTCTTTCATCCCCAAATTGCAAGGCATTTCACCCATAACAACTTAGAAGCTAACCTATGCTCCTCCTTAAATGTGTAATTCTCTTCTCTGTATTCCACAAAAGAGGACATAACTAGGCATTTTTTTGTTGTTAAAGAAAAGTCACCTCAGGGTGACCTAATTTTGTAATCAGTTGATTAATCAATCTAAGCAAATTTCCAATCTTTCATTCTTTCTTCAAGTCACACACCCTCCCCCAATCGCAAGCCAAAGCCAAGTATTTTAAAGTCAAAGAAGGAC--AAACATGCCCTGCTAAGACTGCAGGTGAACTTTTGAGAATACCACAGAGGAGAGCTGGTATTGGTACTGGACTTTCAGCCCCAGGTCCACCAAGCCAGTAAAGCCAAATGACTTACAACAAAAGCCTACAACAACTACGAAGATAATATTCTAAGGCCCTGTCTACAGTCAAATTCTTGACTACAAATTTTACCTAGAACAGAAGAGTTCCAAATA
>gene=chr20_522043-523043; species=canFam
CACTTGTTTCATCCCCAAACAACAAGGCAATAAACCC---ATTTCGCAGAA-ATAACTCATGTT-CCCCTTAAATGTGTGCTTCTCTTTATTTTATTCCATATAAGATAACATAACTGTGCGTGTT----TGTTTaaaaaaaaGTTGCCCCAGGGTAACCTAACTTTGTAATCAGTTGATAAATCAAGCTAAGCAAACTTCAGATCTTTCATTCTTTCTTAAAGTCATGCGCCCTCCCCCAGTGGCACATGAAAGCTGGGTATTTCAAAGTCACAGAAGGAT--AAACCTGCTCAGATAAAACAGCAGTTGttttttttttAAGGACAAGA-GAAGATCGGTTATTGGTCCTGGTCTTTCA----AAGGTTCACCAAGCCAATTAATTCAACTGACTTACAACAAAACACTGCAACAAGTACAAAGAAAGTGTTCTGAAGTCTTGC---TTGTTAGATTCTTGACCAAAAATTTTACCTAGAACAGAGGACGCCCAAGTA
>gene=chr20_522043-523043; species=equCab
CACTTGTTTCATCCCCAAACAGCAAGGCAGCTCACCT---ATTACGCAGAAACTAACCCATGCTCCCCCTAAAATTTGTGCTTCTCTTTACTGTATTCCACACAAGAGAACATAACTAGGCATGGTT---TTTTTAAACAGAAGTTGCCCCAGGGTGATCTAACTTTGTAATCAGTTGATAAATCAACATAAGCAAACTTCCAATCTTTCATTCTTTCTTCAAGTCATACACCCTCCCCCAATAGCAAATGAAAGCCAAGTTTTTCAAAGTCACAGAAGGAC--AAACCTGCCCATGTAAAAATGCAAGTGAACTCTTCAAAATAACACGA-AGAGAACCAGTACCAGTCTTGGTCTTTCAGCCCAAGGTCCACCAAGCCAGTTAAGCCAAGTGACTTACAACAAAGCA---CCGCAATTACAAAGATAATATTCTGAAGCCCTGCCAATGGTCAGATTCCCGACCATAAATTTTACCTGGAATGAAGATACCCCAAATA
>gene=chr20_522043-523043; species=gorGor
--------------------------------------------------------------------------------------------------------------------------------------------------------------------------------------------------------------------------------------------------------------------------------------------------------------------------------------------------------------------------------------------------------------------------------------------------------------------------------------------------------------------
>gene=chr20_522043-523043; species=panTro
CACCTGTTTCATCCTCGAATTGCAAGGCACTTCACCCATAACTACTTAGAAACTAACCCATGCTCCTACTTAAATGTGTATTTCTCTTCTCTGTATTCCACAAAAAAGTACATAACTAGGC-TTTTTTTATTTTTAAAGAAAAGTCACCTCACGGGGACCTAACTTTATAATCAGTTGATTAATCTATCTAAGCAAATTTCCAATCTTGCATTCTTTCTTCAAGTCATACACCCTCCCCCAATAGCAAACCAAAGCCAAGTATTTCAAAGTCACAGAAGGACAAAAACATGCCCTGCTAAGACTGCAGGTGAACTTTTGAGAATACCACGGAGGAGAACTAGTATTGGTACTGGACTTTCAGCCCCAGGTCCACCAAGCCAGTAAAGCCAAATGACTTACAACAAAACCCTACAACAACTACAAAGATACTACTCTAAAGCCCTGTCTACAGTCAAATTCTTGACTATAAATTTTACTTAGAACAGAAGAGCCCCAAAAA
>gene=chr20_522043-523043; species=papHam
CACCTGTTTCATCCTCAAACTGCAAGGCATTTCACCCATAACTACTTAGAAACTAACCCACGCTCCTCCTTAAATGTGTATTTCTCTTCTCTGTATTCCACAAAAAAGTACATAACTAAGCATTGTTTTGTTTTTAAAGAAAAGTCACCTCAGGGGGACCTAACTTTGTAATGAATTGATTAATCAATCTAAGCAAATTTCCAATCTTTCA-------TTCAAGTCATACACCCTCCCCCAATAGCAAACCAAAGCCAAAAATTTCAAAGTCACAGAAGGACAAAAACATGCCCTGCTAAGACTGCAGGTGAACTTTTGAGAATACCACAGAGGAGAACTAGTATTGGTACTGGACTTTCAGCCCCGGGTTCACCAAGCCAGTAAGGCCAAAT-ACTTACAACAAAAACCT---ACAACTACAAAGATAATATTCTAAAGCCCTGTCTACAGTCAAATTCTTGACTATAAATTTTACCTAGAACAGAAGAGCCCCCAATA
>gene=chr20_522043-523043; species=ponAbe
CACCTGTTTCATCCTCAAATTGCAAGGCACTTCACCCATAACTATTTAGAAACTAACCCATGCTCCTCCTTAAATGTGTATTTCTCTTCTCTGTATTCCACAAAAGAGTACATAACTAGGCTTTTTTTTTTTTTTAAAGAGAAGTCACCTCACGGGGACCTAACTTTATAATCAGTTGATTACTCAATCTAAGCAAATTTCCAATCTTGCATTCTTTCTTCAAGTCATACACCCTCCCCCAATAGCAAACCAAAGCCAAGTATTTCAAAGTCACAGAAGGACAAAAACATGCCCTGCTAAGACTGCAGGTGAACTTTTGAGAATACCACGGAGGAGAATTAGTATTGGTACTGGACTTTCAGCCCCAGGTCCACCAAGCCAGTAAAGCCAAATGACTTACAACAAAACCCTACAACAACTACAAAGATAATACTCTAACGCCCTGTCTACAGTCAAATTCTTTACTATAAATTTTACTTACAACAGAAGAGCCCCAAATA
>gene=chr20_522043-523043; species=rheMac
CACCTGTTTCATCCTCAAACTGCAAGGCATTTCACCCATAACTACTTAGAAACTAACCCACGCTCCTCCTTAAATGTGTATTTCTCTTCTCTGTATTCCACAAAAAAGTACATAACTAAGCATTGTTTTGTTTTTAAAGAAAAGTCACCTCAGGGGGACCTAACTTTGTAATGAATTGATTAATCAATCTAAGCAAATTTCCAATCTTTCA-------TTCAAGTCATACACCCTCCCCCAATAGCAAACCAAAGCCAAAAATTTCAAAGTCACAGAAGGACAAAAACATGCCCTGCTAAGACTGCAGGTGAACTTTTGAGAATACCACAGAGGAGAACTAGTATTGGTACTGGACTTTCAGCCCCAGGTTCACCAAGCCAGTAAAGCCAAAT-ACTTACAACAAAAACCT---ACAACTACAAAGGTAATATTCTAAAGCCCTGTCTACAGTCAAATTCTTGACTATAAATTTTACCTAGAACAGAAGAGCCCCCAATA
>gene=chr20_548495-549495; species=hg19
GGCTAGGCAGCTGGACTAATCGTCCATTTCCCCCCGCCCGGAGGCCTCTTCCAGGCCCCCAGCTGCCCTGATGGGCCAGGTCAGCCCCCCCCACAGGAGCCCCCAGCCGCTCCCCATTCGGCTTTCCTTGTATTGTGCGCTGCCTGGTTTCTCGAGGAAATGGGGCGGCTGCTGGGTGCGGGGGCGGCCGCCAGCAGCCCCACCCCCTTCCCCCCATTGTCACTCCTGGCTTCTGCCCCTAGCCCCTGCTGCTGACACTAAAAATAGACCTGTTCACAGGGAGACGGCCCCACCCCTGAGCGGGGCCCCAGGCTCAGTGTCAGGTTGGGTTTGCCAAGACAGAGCTGCCCTGGGGACTGAGGTGGCTCAGCTGAAAGACCGGGGTCGAAACACGTTAGGgctgtgtgaccttaggtccccttttctcctctctgagcctcaatttcctcacctttaaaatggggtaaggctacctacctgctaaggttgctCTTGACAAT
>gene=chr20_548495-549495; species=bosTau
--------------------------------------------------------------------------------------------------------------------------------------------------------------------------------------------------------------------------------------------------------------------------------------------------------------------------------------------------------------------------------------------------------------------------------------------------------------------------------------------------------------------
>gene=chr20_548495-549495; species=calJac
GGCTAGGCAGCTGGACTAATTGTCCACTTCCCCCTGCCCAGAGGCCTCCTCCAGGCCCCCAGCTGCCCTAATGGGCCAGGTCAG-CCTCCACACAGGAGCCCCCAGCCGCTCCCCATTCGGCTTTCCTTGTATTGTGCGCTGCCTGGTTCCTCGAGGAAATGGGGCGGCCGCTGGGTGCGGGGGCGGCAGCCAGCAGCCCCACCCCCTTCCCCCCATTGTCACTCCTGGCTTCAGCCCCTAGCCCCTGCTGCCGACACTAAAAATAGACCTGTTCACAGGGAGACGGCCCCACCCCAGAGTGGGGCCCCAGGCTCAGCCTGGGGTTGGTGTTGCCAAGAC--AGCTGCCCTGGGGACTGAGGTGGTCCCTCTAAAAGACCAGGGTCAAGGCACGTTAGCgttgtgcgaccttaggcccccttttctcctctctgagcctcagtttcctcatctctaaaatgagataaggctacctacttgctaaggttgctCTTGACAGT
>gene=chr20_548495-549495; species=canFam
AGCCAGGCAGCAGGGCTAATGGCCCATTTCCCCTGGTCTATAGGCCTACTCTGGGCCCCCAGCTGCCCTGATGGGCCAGGTTAGCCCCCCCCACGGGAGCCCCCAGCCACTCCCCACTAGGCTTTCCTTGTATTGTGCACCGCCTGGTTCCTCGAGGAAATGGGGCGGCTGCTGGGTGCGGGGGCGGCCGCCAGCAGCCCCACCCCCTTCCCCCCATTGTCCCTCCTGGCTTTGGCCCCTAGCCCCTGCTGCGGACACTAAAAATAGTCCTGTTCACATTGAGATGGCCGCACCCCTGAGTGGCCCTCTAGGCTCTGTGTGAGGTTGGGGTTGCCAGGACAGAGTTGTCCCCAGGGGGTAGAGTATCCCACCAAGTGATCTGGGTGAAAGCACATGAGGgctgtgtgacctcagttggcctcctcccctctatgagcctctgtttcctcatctgtaaaatgagaaaaagacacctacctcctggtgttgtccttgagagt
>gene=chr20_548495-549495; species=equCab
GCCCAGGCAGCTGGACTAATGGTCCGTTTCCCCTGGTCTGCAGGCCTCCTCCGGGCCACCAGCTGCCCTGATGGGCCAGGTCA--CCCCCCCACGGGAGCCCCCAGCCGCTCCCCACTCGGCTTTCCTTGTATTGTGCACCGCCTGGTTCCTCGAGGAAATGGGGCGGCTGCTGGGTGCGGGGGCGGCCACCAGCTGCCCCACCCCCTTCCCCCCATTGTCACTCCTGGCTTTGGCCCCCAGCCCCTGCTGCCGACTCTAAAAATAGTTGTGTTCGCAGGGAGACAGCCGCACCCCTGAGCGGGCCTCTGGGCTCCGTGTGAGGTCGGGGTTGCCAGGACAAAGCTGTCCCCGGGAAGGACATGCCCCCTCCAAGTGACCTGGATCAAAGCACATCAGGgctgtgtgacctcaggtggccttctcccctctctgagcctcaggctccttatctgtaaaatg-ggtaaagatacc-acctgctggggttgctcttgagagt
>gene=chr20_548495-549495; species=gorGor
GGCTAGGCAGCTGGCCTAATCGTCCATTTCCCCCCGCCCGGAGGCCTCTTCCAGGCCCCCAGCTGCCCTGATGGGCCAGGTCAG-CTCCCCCACAGGAGCCCCCAGCCGCTCCCCATTCGGCTTTCCTTGTATTGTGCGCTGCCTGGTTTCTCGAGGAAATGGGGCGGCTGCTGGGGGCGGGGGCGGCCGCCAGCAGCCCCACCCCCTTCCCCCCATTGTCACTCCTGGCTTCAGCCCCTAGCCCCTGCTGCCGACACTAAAAATAGACCTGTTCACAGGGAGACGGCCCCACCCCTGAGCGGGGCCCCAGGCTGAGTGTCAGGTTGGGTTTGCCAAGACAGAGCTGCCCTGGGGACTGAGGTGGCTCAGCTAAAAGACCGGGGTCAAAACACGTTAGGgctgtgtgaccttaggtccccttttctcctctctgagcctcaattttctcacctttaaaatggggtaaggctacctacctgctaaggttgctCTTGACAAT
>gene=chr20_548495-549495; species=panTro
GGCTAGGCAGCTGGCCTAATCGTCCATTTCCCCCCGCCCGGAGGCCTCTTCCAGGCCCCCAGCTGCCCTGATGGGCCAGGTCAG-CCCCCCCACAGGAGCCCCCAGCCGCTCCCCATTCGGCTTTCCTTGTATTGTGCGCTGCCTGGTTTCTCGAGGAAATGGGGCGGCTGCTGGGTGCGGGGGCGGCCGCCAGCAGCCCCACCCCCTTCCCCCCATTGTCACTCCTGGCTTCGGCCCCTAGCCCCTGCTGCCGACACTAAAAATAGACCTGTTCACAGGGAGACGGCCCCACCCCTGAGCGGGGCCCCAGGCTCAGTGTCAGGTTGGGTTTGCCAAgacagagctgccctggggacggaggtggctcagctaaaagaccggggtcgaaacatgttagggctgtgtgaccttaggtccccttttctcctctctgagcctcaatttcctcacctttaaaatggggtaaggctacctacctgctaaggttgctCTTGACAAT
>gene=chr20_548495-549495; species=papHam
GGCTAGGCAGCTGGACTAATCGTCCATTTCCCCCCGCCCGGAGACCTCCTCCAGGCCCCCAGCTGCCCTGATGGGCCAGGTCAG-CCCCCCTACAGGAGTCCCCAGCCGCTCCCCATTCGGCTTTCCTTGTATTGTGCGCTGCCTGGTTCCTCGAGGAAATGGGGCGGCTGCTGGGTGCGGGGGCGGCCGCCAGCAGCCCCACCTCCTTCCCCCCATTGTCACTCCTGGCTTCGGCCCCTAGCCCCTGCTGCCGACACTAAAAATAGACTTGTTCACAGGGAGACGGCCCCACCCCTGAGTGGGGCCCCAGGCTCAGTGTCGGGTTGGGGTTGCCAAGACAGAGGGGCCCTGGGGACTGAGGTGGCTCCGCTAAGAGACCGGGGTCAAAACACGTTAGGACTGTGCAGACTTAGGCCCCCTTTTCTcctctctgagcctcaatttcctcatctttaaaatggggtaaggctacctacctgctaaggctgctCTTGACAAT
>gene=chr20_548495-549495; species=ponAbe
GGCTAGGCAGCTGGACTAATCGTCCATTTCCCCGGGCCTGGAGGCCTCCTCCAGGTCCCCAGCTGCCCTGATGGGCCAGGTCAG-CCCCCCCACAGGAGCCCCCAGCCGCTCCCCATTCGGCTTTCCTTGTATTGTGCGCTGCCTGGTTTCTCGAGGAAATGGGGCGGCTGCTGGGTGCGGGGGCGGCAGCCAGCAGCCCCACCCCCTTCCCCCCATTGTCACTCCTGGCTTCAGCCCCTAGCCCCTGCTGCCGACACTAAAAATAGACCTGTTCACAGGGAGACGGCCCCACCCCTGAGC-GGGCCCCGGGCACAGTGTCAGGTTGGGGTTGCCAAGACAAAGCTGCCCTGGGGACTGAGGTGGCTCAGCTAAAAGACCAGGGTCAAAACATGTTAGGgctgtgcgaccttaagcccccttttctcctctctgagcctcaatgtccttacctttaaaatggggtaaggctacctacctgctaaggttgctCTTGACAAT
>gene=chr20_548495-549495; species=rheMac
GGCTAGGCAGCTGGACTAATCGTCCATTTccccccgcccggAGACCTCCTCCAGGCCCCCAGCTGCCCTGATGGGCCAGGTCAG-CCCCCCTACAGGAGCCCCCAGCCGCTCCCCATTCGGCTTTCCTTGTATTGTGCGCTGCCTGGTTCCTCGAGGAAATGGGGCGGCTGCTGGGTGCGGGGGCGGCCGCCAGCAGCCCCACCCCCTTCCCCCCATTGTCACTCCTGGCTTCGGCCCCTAGCCCCTGCTGCCGACACTAAAAATAGACTTGTTCACAGGGAGACGGCCCCACCCCTGAGCGGGGCCCCAGGCTCAGTGTCGGGTTGGGGTTGCCAAGACAGAGGGGCCCTGGGGACTGAGGTGGCTCCGCTAAGAGAccggggtcaaaacacgttaggactgtgcgaacttaggcccccttttctcctctctgagcctcaatttcctcatctttaaaatggggtaaggctacctacctgctaaggttgctCTTGACAAT
>gene=chr20_638002-639002; species=hg19
TGAGGAAGtgttttagtcctttttggctgccatagcaataccatagactgggtggtttataaacaacagaactttgtctcttacagttttaggggctgagaaatccaagatcaaggtgACtttgtatctccccaacattcatatgttgaaatcccaacctccaggtgatggtgttgggaggtgggcctttgggaagtgattatgtcacggggttcatgggggtagagccctcatgaatgagattagtgtcctttttctttcttttgagacagggtctcactttgtcacccaggctggagtgcagtagaactgtaaagaaaacttctaatttttaaaatcaggaacctgataataactaaggaatcctgaacagagtgttggtagaaatacagatgaaaaaggccatttggatgaggaaatgaggaagatattattggacaatggaaaaaaggccatgttgttataaaatggcaaagaacttggctgaattatgtccacgt
>gene=chr20_638002-639002; species=bosTau
tgaggaagtg----------------------------------------------------------------------------------------------------------------------------------------------------------------------------------------------------------------------------------------------------------------------------------------------------------------------------------------------------------------------------------------------------------------------------------------------------------------------------------------------------------
>gene=chr20_638002-639002; species=calJac
TGAGGAAGTGTCTTAGTCA-TTTTGGctgccacagcaacaccatagactgggtggcttataaacaacagaaatttatttctcacagttttgggggcagagaaatccaagattaagatgACtttgtatctccccaacattcatatgctgaaatcccaacctccaggtgatggcgttggcaggtgggcctttgggaagtgattatgtcatggggtttatgagggcagaaccctcatgagtgaaattagtgtcttttttttctttcttgagacagggtctcactctgttactcaggctggagtgcagtggaaatgtaaggaaaacttcaaattttaaaaatcaggaacctggtaatagctaaggaattctgaacagaatattggtagatatacggatgaaaaaggacattcaaatgagaaaatgaggaagatattattggacagtgaaaaaaaggccatcttcttatgaaatggcaaagcacttgactgaattatgtcgatgt
>gene=chr20_638002-639002; species=canFam
tgaggaagtg----------------------------------------------------------------------------------------------------------------------------------------------------------------------------------------------------------------------------------------------------------------------------------------------------------------------------------------------------------------------------------------------------------------------------------------------------------------------------------------------------------
>gene=chr20_638002-639002; species=equCab
tgaggaag------------------------------------------------------------------------------------------------------------------------------------------------------------------------------------------------------------------------------------------------------------------------------------------------------------------------------------------------------------------------------------------------------------------------------------------------------------------------------------------------------------
>gene=chr20_638002-639002; species=gorGor
--------------------------------------------------------------------------------------------------------------------------------------------------------------------------------------------------------------------------------------------------------------------------------------------------------------------------------------------------------------------------------------------------------------------------------------------------------------------------------------------------------------------
>gene=chr20_638002-639002; species=panTro
TGAGGAAGtgttttagtcctttttggctgccatagcaataccatagactgggtggtttataaacaacagaaatttgtctcttacagttttaggggctgagaaatccaagatcaaggtgACtttgtatctccccaacattcatatgttgaaatcccaacctccaggtgatggtgttgggaggtgggcctttgggaagtgattatgtcatggggttcatgggggtagagccctcatgaatgagattagtgtcctttttctttctttcgagacagggtctcactttgtcacccaggctggagtgcagtggaactgtaaagaaaacttctaatttttaaaatcaggaacctgataataactaaggaatcctgaacagagtgttggtagaaatacagatgaaaaaggccatttgggtgaggaaatgaggaagatattattggacaatggaaaaaaggccatcttgttataaaatggcaaagaacttggctgaattatgtccatgt
>gene=chr20_638002-639002; species=papHam
TGAGGAAGtgccttagtcc-ttttggctgccatagcaataccatagact--gtggcttataaacaacagaaatttatttctcacagtttcaggggctgagaaatccaagatcaaggtgACtctgtatctccccaacatccatatgttgaaatc-------ccaggtgctgatgttgggaggtgggcctttgggaagtgattatgtcgcggggttcctgggggcagagccctcgtgagtgagattagtgtcctttttctttcttttgagacagggtctcactttgtcacccaggctggagtgcagtggaactgtaaagaaaacttcaaattttaaaaatcaggaacctgataataactaaggaatcctgaacagagtattggtagaaatacagatgaaaaaggccatttggatgaggaaatgaggaaga---tattggacgatggaaaaaagaccatcttgttacaaaatggcaaagaacttggctgaattatgtccatgt
>gene=chr20_638002-639002; species=ponAbe
TGAGGAAGtgtcttagtcc-ttttggctgccatagcaataccatagactgggtggcttataaacaacagaaatttgtttcttacagttttaggggctgagaaatccaagatcaaggtgACtttgtatctccctaacattcatatgttgaaatcccaacctccaggtgatggtgttgggaggtgggcctttgggaagtgattatgtcacagggctcatgggggtagagccctcatgaatgagattagtgtcctttttctttcttttgagacagggtctcactttttcacctaggctggagtgcagtggaactgtaaagaaaacttcagatttttaaaatcaggaacttgataataactaaggaatcctgaacagagtgttggtagaaatacagatgaaaaaggccatttggatgaggaaatgaggaagatattattggacaatggaaaaaaggccatcttgttataaaatggcaaagaacttggctgaattatgtccatgt
>gene=chr20_638002-639002; species=rheMac
CGAGGAAGtgccttagtcc-ttttggctgccatagcaataccatagact--gtggcttataaacaacagaaatttatttctcacagtttcgggggctgagaaatccaagatcaaggtgACtctgtatctccccaacatccatatgttgaaatc-------ccaggtgctgatgttgggaggtgggcctttgggaagtgattatgtcgcggggttcctgggggcagagccctcgtgagtgagattagtgtcctttttctttcttttgagacagggtctcactttgtcacccaggctggagtgcagtggaactgtaaagaaaacttcaaatttttaaaatcaggaacctgataataactaaggaatcctgaacagagtattggtagaaatacagatgaaaaaggccatttggatgaggaaatgaggaaga---tattggacgatggaaaaaagaccatcttgttacaaaatggcaaagaacttggctgaattatgtccatgt
>gene=chr20_801084-802084; species=hg19
acacagaagagtgtgtctatataattttgaattatatacccaacactcagatataacattagcattttgccatatttgcttcatctatttctttctgaaatattttaatgtaaattacagatatcatgaattttcatccccaaatactttagtctgcatCAGTCAAAGATATCTAATATTTAATCCACAATGGATTTCCCCAGTGGCAATTCCCCTAAATTGTGTTTTACAGTTGACAGTGGatttattgtaaaaggaaactcgatataccaagtgacaagcaagttatcttctgttataaatagaaaggatccctggaaatggacacagtgtcaggcccagagctgtgggtggagacctgctctctgtttgacataaataggagatcagtggctactaaatctgaagacagggcagcagcaaagaacattttctcacggatgtgatgagacttgaaagggactcagaaagggggtcactttctccaggttggggtaact
>gene=chr20_801084-802084; species=bosTau
acagagaaaaata-cagactgacattatgaactacatagacaatacccagatttaacacaggcatttt-ccacatttgcttcacctatttcttcctgaaatatcttaatgtgagttgtagatatcctcaatttttgtccccaaatactttagtttgcattagtaaCAGGTATCTCATATTTAGTCCACAACTGACTTCCCTGGTTA-----TCCTGAACATGTGTGTTACAGTTGATCATGGACTTCTTGTAAGAGGAAACTTGATACATGAAATGAAAAGCAAG-TATATTCTGTCGTAAATGGAATGTGCCTCTGGAAATGAGGACAGTGCCAGGCCCCAGGCTGCACCT-GAGGCCGGCTCTCTACTTG--TTACGCTGGAGCTTAGTGGGCACTGGCATTAAACACAG---AGCAGCAGAGAGGACTGACTCACTCATGCAAGGAGACCTGAAAAGGACTCTGAAA-GGAATCAGGCTGTCCAGGTTGGGATCAGA
>gene=chr20_801084-802084; species=calJac
acacaggagagta-------------------------------------------------------accgtatttgcttca-ctgtttctttctgcagta-tttaatgtaagtaacagatatcatgaattctcattcccaaacacgttagtctgcatCAATCAAATATGTCTAATACTTAATCCACAATGGGTTTTCCCAATGGCAATTCCCCTAAATTGTGTTTTACAGTTGACAATGGGTTTATTTTTAAAGGAAACTTGATATACTAAAAGACAAGCAGG-CGTCTTCTGTCATAAATAGAAA-------TGGAAATGGACACAGtgcca-gcccagagctgtgggtggaaacctgctctccatttgacataaataggggatcag-ggctactaaatctgaagacagggcagcagcaaagaacattttctcacttatgtgacgagacttgaaagggactgagaaagggggtcactttctccagattggggtcagt
>gene=chr20_801084-802084; species=canFam
ACATGGAAAAATA-GAGAATAATGTTGTAAACCATATACCCaacatccaga-ttaccattagcatttc-ccata-atactacttctatttctttttgagataatgtgatgtgaattatagatatga----attttcatctcaaatactttagtctgcatcaataacagatagctaatatttagtccacaactgacttgcccaagtg-----tccccaaaatgtgtttcacagTTGACaatggatttattgtgaaagaaaacttgatgcatgaaatg-aaagcaag-tgtcttctgccataaatagaaggtacctctggaaatggacccagtg-CAGACTCCAGGCTATAGct-gaggcctgccctttatttg--ttgtaagagtgatgagtgggcatggttgttaaagacagagcagctgcagcagagactttctcactgttggaataagacttgaa-----cttggaaagggaacctctttctcCATGTCAGGATGTGT
>gene=chr20_801084-802084; species=equCab
--------------------------------------------------------------------------------------------------------------------------------------------------------------------------------------------------------------------------------------------------------------------------------------------------------------------------------------------------------------------------------------------------------------------------------------------------------------------------------------------------------------------
>gene=chr20_801084-802084; species=gorGor
acacagaagagtgtgtctat-taattttgaattatatacccaacactcagatataacattagcattttgccatatttgcttcatctatttctttctgaaatattttaatgtaaatt-cagatatcatgaattttcatccccaaatactttagtctgcatCAGTCAAAGATATCTAATATTTAATCCACAATGGATTTCCCCAGTGGCAATTCCCCTAAATTGTGTTTTACGGTTGACAGTGGatttattgtaaaaggaaactcgatataccaagtgacaagcaagttatcttctgttataaatagaaaggatccctggaaatggacacggtgtcaggcccagagctgtgggtggagacctgctctctgtttgacataaataggagatcagtggctactaaatctgaagacagggcagcagcaaagaacatttcctcactgatgtgatgagacttgaaagggactcagaaagggggtcactttctccaggttggggtaact
>gene=chr20_801084-802084; species=panTro
acacagaagagtgtgtctatataattttgaattatatacccaacactcagatataacattagcattttgccatatttgcttcatctatttctttctgaaatattttaatgtaaattacagatatcatgaattttcatccccaaatactttagtctgcatCAGTCAAAGATATCTAATATTTAATCCACAATGGATTTCCCCAGTGGCAATTCCCCTAAATTGTGTTTTACGGTTGACAGTGGatttattgtaaaaggaaactcgatataccaagtgacaagcaagttatcttctgttataaatagaaaggatccctggaaatggacacagtgtcaggcccagagctgtgggtggagacctgctctctgtttgacataaataggagatcagtggctactaaatctgaagacagggcagcagcaaagaacattttctcactgatgtgatgagacttgaaagggactcagaaagggggtcactttctccaggttggggtaact
>gene=chr20_801084-802084; species=papHam
acacagaagagta-gagaataacattttgaattatatacccaacacgcagatatgacattagcattttgccatatttgcttcatctctttctttctgaaataatttaaagtaaattacag--atcatgaattttcatccccaaatactttagtctgcatCAGTCAAAGATATCTAATACTTAATCCACAATGGATTTCCCCATTGGCAATTCCCCTAAATTGTGTTTTACAGTTGACaacagatttattgtgaaaggaaacttgatatactaaatgacaagcaagttatcttctgttataaatagaaagtatccctggaaatggacacggtgccaggcccagagctgtgggtggagacctgttctctatttgacacaaataggagatcagtggctactaaatctgaagacagggcagtagcaaagaacattttctcactgatgtgatgagacttgaaagggacttagaaagggggtcacattctccagattggggtaaga
>gene=chr20_801084-802084; species=ponAbe
acacagaagagtatgtctatataattttgaattatatacccaacactcagatataacattagcattttgccatatttgcttcatctatttctttctgaaatattttaatgtaaattacagatatcatgaattttcatccccaaatacttcagtctgcatCAGTCAAAGATATCTAATATTTAATCCACCGTGGATTTCCCCAGTGGCAATTCTCCTAAATTGTGTTTTACAGTTGACAGTGGatttattgtaaaaggaaacttgatatatcaaatgacaagcaagttatcttctgttataaatagaaaggatccctggaaatggacacggtgccaggcctagagctgtgggtggagacctgctctctatttgacataaataggagatcagtggctactaaatctgaagacagggcagcagcaaagaacattttctcactgatgtgatgagacttgaaagggactcagaaagggggtcactttctccaggttggggtaact
>gene=chr20_801084-802084; species=rheMac
acacggaagagta-gagaataacattttgaattatatacccaacacgcagatatgacattagcattttgccatatttgctttatctctttctttctgaaataatttaaagtaaattacag--atcatgaattttcatccccaaatactttagtctgcatCAGTCAAAGATATCTAATACTTAATCCACAATGGATTTCCCCATTGGCAATTCCCCTAAATTGTGTTTTACAGTTGACaacagatttattgtgaaaggaaacttgatatactaaatgacaagcaagttatcttctgttataaatagaaagtatccctggaaatggacacggtgccaggcccagagctgtgggtggagacctgttctctatttgacacaaataggagatcagtggctactaaatctgaagacagggcagtagcaaagaacattttctcactgatgtgatgagacttgaaagggacttagaaagggggtcacattctccagattggggtaaga
>gene=chr20_825002-826002; species=hg19
CGCCCCCGCCCTACCTTGCCGCCTGCGGACCAGGGTCCCTGGCTACCTGCTACGGGGGCCGGCAGATGGTGGAGCCCGGAAACCGAGCGCTGTGGAGCGCCTGGAGGCCGACAAGGCCAAGTACGTCAAGAGCCTGCACGTGGCCAACACCCGCCAGGAGCCTGTGCAGCCCCTGCTGTCCAAACAGCCGCTCTTTAGCCCTGAGACTCGCCGCACAGTGCTCACGCCCAGCCGCCGAGCCCTGCCTGGCCCCTGCCGACGGCCCCAGCTGGACCTGGACATCCTCAGCAGCCTCATCGACTTGTGTGACAGCCCCGTGTCCCCTGCCGAGGCCAGCCGCACTCCTGGACGGGCCGAGGGAGCCGGCCGTCCTCCCCCAGCCACCCCTCCGCGACCGCCGCCCAGTACCTCTGCGGTCCGCCGGGTGGACGTccgccccctgcccgcctcgcctgcccggccctgcccatcacccggccctgccgccgcctccagcccag
>gene=chr20_825002-826002; species=bosTau
CACCCCTGCTCTACCTATCCGCCTACGGACCAAGGTTCCTGGCTACCTGCTCCGGCGGCCAGCGGACGGTGGAGCCCGGAAACCTAGTGCTGTTGAGCGCCTGGAGGCCGACAAGGCCAAGTACGTCAAGAGCCTGCATGTGGCCAACACTCGTCAGGAGCCTGTGCAGCCCTTGCTGTGCAAACAGCCCCTCTTCAGCCCTGGAACTCGCCGCACCGTGCTCACACCTAGCCGCCGAGCCCTGCCTGGTCCCGGCTGCCGGCCCCAGCTGGACTTGGACATCCTTAGCAGCCTCATCAACTTGTGTGATAGTCCTGTGTCCCCTGCCGAGGCCAGCCGTACCCCTGGACGGGCTGAGGGGGCCAGGCAGCCTCCCCTGGCCACACCTCCACGCCCACCACCGAGTATTGCTGCAGTCCGACGAGTGGATGTCCTGCCCCTGCCGGCATCACCTATCCAGCCCTGCCCATCGCCAGGCCCTGCCGCTGCCTCTAGCCCAG
>gene=chr20_825002-826002; species=calJac
CGCCCCTGCCCTACCTTGCCGCCTGCGGACCAAGGTCCCCGGCTACCTGCTACGGAGGCCGGCAGATGGTGGAGTCCGGAAACCGAGTGCTGTGGAGCGCCTGGAGGCCGACAAGGCCAAGTACGTCAAGAGCCTGCATGTGGCCAACACCCGCCAGGAACCTGTGCAGCCCCTGCTGTCCAAACAGCCACTCTTTAGCCCTGAGACTCGCCGCACAGTGCTCACGCCCAGCCGCCGAGCCCTGCCTGGCCCCTGCCGACGGCCCCAGCTGGACCTGGACATCCTCAGCAGCCTCATCAACTTGTGTGATAGTCCCGTGTCTCCTGCTGAGGCCAGCCGCACTCCTGGACGGGCAGAGGGAGCTGGCCAGCCTCCCCCAGCCACCCCTCCACGACCGCCACCCAGTACCTCTGCGGTCCGCCGAGTGGACGTCCGCCCTCTGCCTGCCTCACCTGCCCAGCCCTGCCCGTCATCGGGTCCTGCCGCCGCCTCCAGCCCAG
>gene=chr20_825002-826002; species=canFam
CACCCCTGCCCTACCTTTCCGCCTGCGGACCAAGGTCCCCGGCTACCTGCTCCGGCGGCCAGCAGATGGTGGAGCCCGGAAACCTAGTGCTGTGGAGCGCCTGGAAGCTGACAAGGCCAAGTATGTCAAGAGCCTGCATGTGGCCAATACCCGCCAGGAACCTGTGCAGCCCCTGCTGTCCAAACAGCCACTCTTCAGCCCTGGGACTCGCCGCACCGTGCTCACACCTAGCCGCCGAGTCCTGCCTGGTCCCGGCCGCCGGCCCCAGCTGGACCTGGATATCCTTAGCAACCTCATCGACTTGTGTGACAGTCCCGCATCCCCAACTGAGGCCAGCCGTACCCCTGCACGGACAGAGGGAGCCCACCAGGCACCCCCAGCCACCCCTCCACGCCCGCCACCGAGTACGGCTGCTGTCCGCCGAGTGGATGTCCGTCCCCTGCCTGCCTCACCTGCCCGGCCCTGCCCATCACCAGGCACTGCCACTGCCTCCAGCCCAG
>gene=chr20_825002-826002; species=equCab
CGCCCCCGCCCCACCTTTCCGCCTGCGGACCAAGGTTCCCGGCTACCTGCTACGGCGGCCAGCAGACGGTGGAGTCCGGAAACCTAGTGCCGTGGAGCGCCTGGAGGCCGACAAGGCCAAGTATGTCAAGAGCCTGCATGTGGCCAACACGCGTCAGGAACCTGTGCAGCCCCTGCTGTCCAAACAGCCACTCTTCAGCCCCGGGACTCGCCGCACAGTGCTTACACCTAGCCGCCGAGCCCTGCCTGGCCCTGGCCGCCGGCCCCAGCTGGACCTGGACATCCTTAGCAGCCTCATAAACTTGTGTGATAGTCCCGTGTCCCCTGCCGAGGCCAGCCGTACCCCCGGACGGGCAGAGGGGGCCCGCCACGCGCCTGTGGCCACCCCGCCACGTCCGCCGCCCAGTACGGCTGCGGTCCGCCGAGTGGATGTCCGTCCGCTGCCGGCCTCACCTGCCCGGCCCTGCCCATCGCCAGGCACTCCTGCCGCCTCCAGCCCAG
>gene=chr20_825002-826002; species=gorGor
CGCCCCCGCCCTACCTTGCCGCCTGCGGACCAAGGTCCCTGGCTACCTGCTACGGAGGCCGGCAGATGGTGGAGTCCGGAAACCGAGCGCCGTGGAGCGCCTGGAGGCCGACAAGGCCAAGTACGTCAAGAGCCTGCATGTGGCCAACACCCGCCAGGAGCCTGTGCAGCCCCTGCTGTCCAAACAGCCACTCTTTAGCCCTGAGACTCGCCGCACAGTGCTCACGCCCAGCCGCCGAGCCCTGCCTGGCCCCTGCCGACGGCCCCAGCTGGACCTGGACATCCTCAGCAGCCTCATCAACTTGTGTGATAGTCCCGTGTCCCCTG------CCAGCCGCACTCCTGGACGGGCAGAGGGAGCTGGCCGTCCTCCCCCAGCCACCCCTCCACGACCGCCGCCCAGTACCTCTGCGGTCCGCCGAGTGGACGTCCGCCCCCTGCCTGCCTCGCCTGCCCGGCCCTGCCCATCACCCGGCCCTGCCGCCGCCTCCAGCCCAG
>gene=chr20_825002-826002; species=panTro
CGCCCCCGCCCTACCTTGCCGCCTGCGGACCAAGGTCCCTGGCTACCTGCTACGGAGGCCGGCAGATGGTGGAGTCCGGAAACCGAGCGCCGTGGAGCGCCTGGAGGCCGACAAGGCCAAGTACGTCAAGAGCCTGCATGTGGCCAACACCCGCCAGGAACCTGTGCAGCCCCTGCTGTCCAAACAGCCACTCTTTAGCCCTGAGACTCGCCGCACAGTGCTCACGCCCAGCCGCCGAGCCCTGCCTGGCCCCTGCCGACGGCCCCAGCTGGACCTGGACATCCTCAGCAGCCTCATCAACTTGTGTGATAGTCCCGTGTCCCCTGCCGAGGCCAGCCGCACTCCTGGACGGGCAGAGGGAGCCGGCCGTCCTCCCCCAGCCACCCCTCCACGACCGCCGCCCAGTACCTCTGCGGTCCGCCGAGTGGACGTccgccccctgcccgcctcgcctgcccggccctgcccatcacccggccctgccgccgcctccagcccag
>gene=chr20_825002-826002; species=papHam
CGCCCCCGCCCTACCTTGCCGCCTTCGGACCAAGGTCCCTGGCTACCTGCTACGGAGGCCGGCAGATGGTGGAGTTCGGAAACCGAGTGCTGTGGAGCGCCTGGAGGCCGACAAGGCCAAGTACGTCAAGAGCCTGCATGTGGCCAACACCCGCCAGGAACCAGTGCAGCCCCTGCTGTCCAAACAGCCACTTTTTAGCCCTGAGACTCGCCGCACAGTGCTCACGCCCAGCCGCCGAGCCCTGCCTGGCCCCTGCCGACGGCCCCAGCTGGACCTGGACATCCTCAGCAGCCTCATCAACTTGTGTGATAGTCCCGTGTCCCCTGCCGAGGCCAGCCGTACTCCTGGACGGGCAGAGGGAGCCGGCCAGCCTCCCCCAGCCACCCCTCCACGACCGCCGCCCAGTACCTCTGCGGTCCGCCGAGTGGACGTCCGCCCCCTGCCTGCCTCGCCAGCCCGGCTCTGCCCATCACCGGGTCCTGCCGCCGCCTCCAGCCCAG
>gene=chr20_825002-826002; species=ponAbe
CGCCCCCGCCCTACCTTGCCGCCTGCGGACCAAGATCCCTGGCTACCTGCTACGGAGGCCGGCAGATGGTGGAGTCCGGAAACCGAGTGCTGTGGAGCGCCTGGAGGCCGACAAGGCCAAGTACGTCAAGAGCCTGCATGTGGCCAACACCCGCCAGGAACCTGTGCAGCCCCTGCTGTCCAAACAGCCACTCTTTAGCCCTGAGACTCGCCGCACAGTGCTCACGCCCAGCCGCCGAGCCCTGCCTGGCCCCTGCCGACGGCCCCAGCTGGACCTGGGTATCCTCAGCAGCCTCATCAACTTGTGTGATAGTCCCGTGTCCCCTGCCGAGGCCAGCCGTACTCCTGGACGGGCAGAGGGAGCCGGCCATCCTCCCCCAGCCACCCCTCCACGACCGCCGCCCAGTACCTCTGCGGTCCGCCGAGTGGACGTCCGCCCCCTGCCTGCCTCGCCTGCCCGGCCCTGCCCATCACCGGGCCCTGCCACCGCCTTCAGCCCAG
>gene=chr20_825002-826002; species=rheMac
----------------------------------------------------------------------------------------------------------------------------------------------------------------------------------------------------------------------------------------------------------------CGACGGCCCCAGCTGGACCTGGACATCCTCAGCAGCCTCATCAACTTGTGTGATACGCCCGTGTCCCCTGCCGAGGCCAGCCGTACTCCTGGACGGGCAGAGGGAGCCGGCCAGCCTCCCCCAGCCACCCCTCCAAGACCGCCGCCCAGTACCTCTGCGGTCCGCCGAGTGGACGTCCGCCCCCTGCCTGCCTCGCCAGCCCGGCTCTGCCCATCACCGGGTCCTGCCGCCGCCTCCAGCCCAG
>gene=chr20_877472-878472; species=hg19
ATGAACGCATGATAAATTCTGGTATGTCTGGGCCATATCTTACTATGtgtcaggactctgagcccaagcctgcgcgtatacatccagatggcctgatgcaactggagaaccacaaaagaagtgaaaatggctggttcctgccttaacggatgacattaccttgtgacattccttctcctggacaataagtctccgtagctccccaccaagcaccttgtgacccctgcccctgcccgccagagaacaaccccctttaactgtaattttccactacctacccaaatcctataaaactgcccaccccatctcctttttcagactcagtccacctgcacccaggtgattaaaaagctttattgctcacacaaagcctgtttggttcacatggacgtgcatgatatttggtgctgaagacccgggacaggaggactccttcaggagaccggtcccctgtccttgccctcattccatgaggagatccacctatgacctccgatcct
>gene=chr20_877472-878472; species=bosTau
attgacacatgaaaaattctggtATGTCTg--------------------------------------------------------------------------------------------------------------------------------------------------------------------------------------------------------------------------------------------------------------------------------------------------------------------------------------------------------------------------------------------------------------------------------------------------------------------------------------
>gene=chr20_877472-878472; species=calJac
ATGAATGAATGACAAATTCTAGTATGTCTGGGCCATGGCTTACTATG---------------------------------------------------------------------------------------------------------------------------------------------------------------------------------------------------------------------------------------------------------------------------------------------------------------------------------------------------------------------------------------------------------------------------------------------------------------------
>gene=chr20_877472-878472; species=canFam
atcaacacATGacaaattccagtatgtctgtgtcatggattacta-----------------------------------------------------------------------------------------------------------------------------------------------------------------------------------------------------------------------------------------------------------------------------------------------------------------------------------------------------------------------------------------------------------------------------------------------------------------------
>gene=chr20_877472-878472; species=equCab
ATTGACACATGacaaattccagtatgtccatgtcacggactactatg---------------------------------------------------------------------------------------------------------------------------------------------------------------------------------------------------------------------------------------------------------------------------------------------------------------------------------------------------------------------------------------------------------------------------------------------------------------------
>gene=chr20_877472-878472; species=gorGor
--------------------------------------------------------------------------------------------------------------------------------------------------------------------------------------------------------------------------------------------------------------------------------------------------------------------------------------------------------------------------------------------------------------------------------------------------------------------------------------------------------------------
>gene=chr20_877472-878472; species=panTro
ATGAACGCATGATAAATTCTGGTATGTCTGGGCCATAGCTTACTATGtgtcaggcctctgagcccaagcctgcacgtgtacatccagatggcctgatgcaactggagaaccactaaagaagtgaaaatggctggttcctgccttaactgatgacattaccttgtgacattccttctcctggacaatgagtttcagaagctccccactgagcaccttgtaacccttgcccctgcccacaagagaacaaccccccttaac-gtaattttccattacctacccaaatcctataaaactgcccaccccatctcctttttcacactcagtccacctgcactcaggtgattaaaaagctttattgctcacacaaagcctgtttggt------------------------------------------------------------------------------------------------------------------------
>gene=chr20_877472-878472; species=papHam
ATGAACGCATGACAAATTCTGGTATGTCTGGGCCATAGCTTACTATAtgtcaggcctctgagctgaagcctgcacggatacatccagatggcctgaagcaactgaaaaactacaaaagaagtgaaaatagctggttcctgccttaactgatgacattaccttgtgacattccttctcctgaacaataagtctccggagctccccactgagcaccttgtgacccccgcccctgccc-------------------------------------------------------------------------------------------------------------------------------------------------------------------------------------------------------------------------------------------------------------------------
>gene=chr20_877472-878472; species=ponAbe
ATGAACGCATGATAAATTCTGGTATGTCTGGGCCATAGCTTACTATGtgtcaggactctgagcccaagcctgcacgtatacatacagatggcctgatgcaactgaagaaccacaaaagaagtgaaactggctggttcctgccttaactgatgacattaccctgtgacattccttctcctggacaataagtctccatagctccccaccaagcaccttgtgacccctgcccctgcccgcca-agaacaaccccctttaactgtaattttccactacctacccatatcctataaaactgcccaccccattccctttttcggactcagtccacctgcacccaggtgattaaaaagctttattgctcacacaaagcctgtttggttcacatggatgtgcatgataTTTGGTGCTGAAGAC-------------------------------------------------------------------------------------
>gene=chr20_877472-878472; species=rheMac
ATGAACGCATGACAAATTCTGGTATGTCTGGGCCATAGCTTACTATAtgtcaggcctctgagctgaagcctgcatggatacatccagatggcctgaagcaaccgaaaaaccacaaaagaagtgaaaatggccagttcctgacttaactg-------------gtgacattccttctcctggacaataagtctctggagctccccactgagcaccttgtgacccctgcccctgcccaccagagaataatcccctttaactgtaattttccactacctacccaaatcctataaaactgccccccctatcttcttttttggactcagtccgcctgcacccaggtgattaaaaagctttattgctcacacaaagcctgtttgattcacatggatgtgcgtgacatttggtgctgaagaccccggacaggaggacttctttgggagacctgtcccctgtcctcaccttcactctgtgaggagatccacctatgaccttgggtcct
>gene=chr20_1429094-1430094; species=hg19
ccccagcctatgaggtagggattcattacagatgaagaaactgaggcacagcagggtgaagcaacttgcccaaaatcccagtgttggttcacggtagaggcagtatacaatccgagctatttggctctccatcctgtgctcttcacactgtcccactctCCTGTTGGGCCTTACACTCAGACAGGTATAGGCCTGGATTTCAAGACCCAGTTTCCTCATCAATAAAACAGAGTTAAAACTTCCCAGATACTTGAGAAAATAGCTAAAAACATGCACTGTACCCAACACATACTAAAAGTACAAACAAATGTCTATGTGGCTATGCAAGAATATCCAGGATGCTATGCAGGTTGGCAGGTAAAGGCAGAGACTGGAGGGACCCAGCTCTGCACTGGCCAGCAATATGGatctcaccaagtctcaggatccttctttgtagaatggggattaaaacaggattaaagaagataaaataaatgaaatacttagcatagcgctta
>gene=chr20_1429094-1430094; species=bosTau
--------------------------------------------------------------------------------------------------------------------------------------------------------------------------------------------------------------------------------------------------------------------------------------------------------------------------------------------------------------------------------------------------------------------------------------------------------------------------------------------------------------------
>gene=chr20_1429094-1430094; species=calJac
ccccagcctatgaggtagtgattcattacagataaggaaactgagcgacagcaggattaagcaacttgcccaaaatccccatgttggttcaccatggaggcagcatacaattcgagctgtctggctctccatcctgtgctcttcacactatCACACTCTCCTGCTGAAACTTACAGTCAGATAGATATAGGCCTGGATTTTAAGA-CCAGTTTCCTTATCAATAAA--AGAGTT-AAACTTCCCAGATAGTTGAGAAAACAGCTAAAAATACTCACTGTACCCAGCAGATACTAAAAGCACAAACAAATATCTACGTGGCTATGCAAGAATATCCAGGATACTACGCAGGTTGGTAGATAAAGGCAGAGACTGTAGGGACAGAGTTCTGCACTGGCCAGCAATAtggacctcatt-----------cccttatttgtagaatggggatcaaaacaggattaaagaagataaaac--gtgaaacacttagcacagtgctta
>gene=chr20_1429094-1430094; species=canFam
caatggcgtgtgaggtagagattcagtatagatgaggaaac--aggcacaatggcattaggtaacatactgaagatcccagtgttggtttgatgtgaaaccagtacacaatccaagctgcctggctct-tgtcctgtgctcttaacactgccacactTTCCTGCCAGGCCTTGGGATCAAGCAGACCTAGACCTGGACTTACAGAAACAGTTTGCTCACTGATAAAATGGAATTAAAATTTC-----TGGTTGAGATAATAGTTAAAAATATCCACCACATCCAGCATATACTAGAAACACAAACAAATGCTTATGTGGCTATGTAATAACATCCCAGATGcaatgcagcatgacaggtaagaacagagactggaaggaaccatctctgaactgaccaggcgtgtgaccctcttcaaggctcaaagtctttatttgtagactggagactgaaacaggattaaagatagtaacacatatgaaatgcttactacactgctta
>gene=chr20_1429094-1430094; species=equCab
caacagcctgtgaggtagggattcatcacagatgaagaacctgaggcacagtggggttaagcaacttgcccaaggtctcagtgttcttttgaggtgaagccaggacacaatccaagctgtctggctctaggtcctgtgctcttaacactgccacactCCCCGGCCAGGCCTTGGAGTCTGGCAGACCTAGACCTAGAGTTCAGGAAAAAGTTTACTCATCAATACAATAGAGTTAAAATGTCCCA--TGGTTGAGATAATAGCTAAAAACACACACCGTACCCAGCAAATACTAGAAGC----ACAAACGTCTATGCAGCTATGGAAGAACATCCAGGATGcaatgtagcatggcaggtaagagcagagactacagggaaccagctctacagtgaccagcagtgtggccttctttaaggctcagagtctttgtttgtagaatggggatcaaaactggattaaaggctataacacatgtgaaatgcttagtacagtattta
>gene=chr20_1429094-1430094; species=gorGor
ccccagcctatgaggtagggattcattacagatgaagaaactgaggcacagcagggttaagcaacttgcccaaaatcccagtgttggttcacggtagaggcagtatacaatcc-agctatttggctctccatcctgtgctcttcacactgtcccactctCCTGTTGGGCCTTACACTCAGACAGATATAGGCCTGGATTTCAAGACCCAGTTTCCTCATCAATAAAACAGAGTTAAAACTTCCCAGATAGTTGAGAAAATAGCTAAAAACATGCACTGTACCCAACACATACTAAAAGTACAAACAAATGTCTATGTGGCTATGCAAGACTATCCAGGATGCTATGCAGGTTGGCAGGTAAAGGCAGAGACTGGAGGGAcccagctctgcactggccagcaatatggatttcaccaagtctcagggtccttctttgtagaatggggattagaacaggattaaagaagataaaatatatgaaatacttagcatagcgctta
>gene=chr20_1429094-1430094; species=panTro
ccccagcctatgagatagggattcattacagatgaagaaactgaggcacagcagggttaagcaacttgcccaaaatcccagtgttggttcatggtagaggcagtatacaatccgagctatttggctctccatcctgtgctcttcacactgtcccactctCCTGTTAGGCCTTACACTCAGACAGGTATAGGCCTGGATTTCAAGACCCAGTTTCCTCATCAATAAAACAGAGTTAAAACTTCCCAGATAGTTGAGAAAATAGCTAAAAACATGCACTGTACCCAACACATACTAAAAGTACAAACAAATGTCTATGTGGCTATGCAAGAATATCCAGGATGCTATGCAGGTTGGCAGGTAAAGGCAGAGACTGGAGGGACCCAGCTCTGCACTGGCCAGCAATATGGatctcaccaagtctcagggtccttctttgtagaatggggattaaaacaggattaaagaagataaaatatatgaaatacttagcatagcgctta
>gene=chr20_1429094-1430094; species=papHam
ccccagcctatgaggtagggattcattacagatgaggaaactgaggcacaacagggttaagcaacttgcccaaaattccagtgttggttcacggaggaggcagtatacaatccgacctgtctggctctccatcctgtgctcttcacactgtcccactctCCTGTTGGGCCTTACAGTCAGACAGATATAGGCTTGGATTTCAAGACCCAGTTTCCTCATCAAAAAAACAGAGTTAAAACTTCCCAGATAGTTGAGAAAATAGCTAAAAACATGCACTGTACCCAGCACATACTAAAAACACAAACAAATGTCTATGTGGCTATGCAAGAATATCCAGGATGCTATGCAGGTTGGCAGGTAAGGGCAGAGACTGGAGGGACCCAGCTCTGCACTGGCCAGCAATATGGatctcaccaagtctcagggtccttctttctagaatggggatcaaaacaggattaaagaagataaaacatgtgaaatactttgcatagtgctta
>gene=chr20_1429094-1430094; species=ponAbe
ccccagcctatgaggtagggattcattacaaatgaagaaactgaggcacagcagggttaagcaacttgcccaaaatcccagtgttggttcacggtagaggcagtatac---ccaagctgtctggctctccatcctgtgctcttcacactgtcccactctCCTGTTGGGCCTTACACTCAGACAGGTATAGGCCTGGATTTCAAGACCCAGTTTCCTCATCAACAAAACAGAGTTAAAACTTCCCAGATAGTTGAGAAAATAGCTAAAAACATGCACTGTACCCAACACATACTAAAAGTACAATCAAATGTCTATGTGGCTATGTAAGAATATCCAGGATGCTATGCAGGTTGGCAGGTAAAGGCAGAGACTGGAGGGACCCAGCTCTGCACTGGCCAGCAATATGGatctcaccaagtctcagggtccttctttgtagaatggggatcaaaacaggattaaagaagataaaatatgtgaaatacttagcatagtgctta
>gene=chr20_1429094-1430094; species=rheMac
ccccagcctatgaggtagggattcattacagatgaggaaactgaggcacaacagggttaagcaacttgcccaaaattccagtgttggttcacggaggaggcagtatacaatccgacctgtctggctctccatcctgtgctcttcacactgtcccactctCCTGTCGGGCCTTACAGTCAGACAGATATAGGCTTGGATTTCAAGACCCAGTTTCCTCATCAAAAAAACAGAGTTAAAACTTCCCAGATAGTTGAGAAAATAGCTAAAAACATGCACTGTACCCAGGACATACTAAAAACACAAACAAATGTCTATGTGGCTATGCAAGAATATCCAGGATGCTATGCAGGTTGGCAGGTAAGGGCAGAGACTGGAGGGACCCAGCTCTGCACTGGCCAGCAATATGGatctcaccaagtctcagggtccttctttctagaatggggatcaaaacaggattaaagaagataaaacatgtgaaatacttcgcatagtgctta
>gene=chr20_1435094-1436094; species=hg19
AATGACCCTTATACTCACTCTCGGTTTACTGGTCTCTCCAGGGCTCTTGGTCACTCGCTCCACAGCTACAGCTCCATGCTCTTTGGCACCTTTAAAGAGATCATCCACCAGCTCGTTGGGACTTTTCTTCCTGGGAGGGCCAACAATCTGCTGTCCACTTCTCTCTGAGCCCCCAGCATAAAACCTGTGTACAAAATACACCTCTAACATGAAACACTCATGGAAAACATGAATAGAGCatgtgccaggttggtgctgggcacactgaggcaaagggtacaatgcttgtctttaaagaatttactggctagttgggaacacatggaaggaggcaagcaggtaaaatgcagtgtgagcagcaacagaagtcagtgagggaacactgggtgggaaggacagccaaggcttcctttaagggtgtcttctgggctgaatcttgaggataaggatgagtttatcaggtgaacaaactggggaaaggcattccaagcatgcaaaac
>gene=chr20_1435094-1436094; species=bosTau
ATCTACCCCTATGCTTACTCTTGGTTTACTGGTCTCTCCAGGGCTCTTGGTCACTCGTTCCACAGCTACAGCTCCATGCTCCTTGGCACCTTTAAAAAGATCGTCCACCAGCTCGTTGGGACTTCTCTTCCTGGGAGGGCCAACAATCTGCTGTCCACTTCTCTCTGAGCCCCCAGCATAAAACCTGCACAGAAAATACACATCTAACACCAAATACGCTTAGAaaatataaacagagcatgtgccatgctggagctgggcacaatgaggcaaagggcacaatgctcatttttatgaaacttactgtctagtgggagacacatgtaaagaggcaggcaggcatactgcagtgtgagccacagaaaaggtaaggaagggaatacagaacagggagaatagtcaagggttcctggaagggtgttttctgggctaaacctt------gaggatgagtttatcaggtaaagaaaccaggaaagggcattccaggcatgcatgac
>gene=chr20_1435094-1436094; species=calJac
AATGACCCTTATACTCACTCTCGGTTTACTGGTCTCTCCAGGGCTCTTGGTCACTCGCTCCACAGCTACAGCTCCATGTTCTTTGGCACCTTTAAAGAGATCATCCACCAGCTCGTTGGGACTTTTCTTCCTGGGAGGGCCAACAATCTGCTGTCCACTTCTCTCTGAGCCCCCAGCATAAAACCTGTGTACAAAATACACCTATAACATGAAACACTCATGGAaaacatgaatagagcgtgtgcca-----------ggcacactgaggcaaagggtacaatgcttctctttaaagagcttactggctagctgggaacacgtggaaggaggcaagcaggtacaatgcagtatgagcagcaacagaagtcagtgagggaacactgagtgggaaggatagccaaggcttcctacaagggtgtcttcagggctgagtcttgaggatgaggatgaatttatcaggtggacaaattggggaaaggcattccaggcatgcacaac
>gene=chr20_1435094-1436094; species=canFam
AATAATGCCCATGCTCACTCTGGGTTTACTGGTTTCTCCAGGGCTCTTGGTCACTCGCTCCACAGCTACAGCTCCATGTTCCTTGGCACCTTTAAAGAGATCATCCACCAGCTCGTTGGGACTTTTCTTCCTGGGAGGGCCAACAATCTGCTGTCCACTTCTCTCTGAGCCCCCGGCATAAAACCTGTGCAGAAAATACATGTCTACCACTAAACGCACTTGGAAAACATGAATAGAACatgtgccaggctgg-gctaggcacacagagataaagggtgcaatgcccatctgtaaggaatttattgtctagctggggaaata-gtaagtaggcaggcaggcataatgcagtatgaacagcaatggag----gtaagg-agcattgggtggggaagataatcaaggcttcct---agaatatcttctgggttgagtcttgaggatgaggatatgtttatcaggtgaagaaaccagggaagggcattccaggcatgcatgac
>gene=chr20_1435094-1436094; species=equCab
-----------TGCTCACTCTCGGTTTACTGGTCTCTCCAGGGCTCTTGGTCACTCGTTCCACAGCTACAGCTCCATGCTCCTTGGCACCTTTAAAGAGATCATCTACCAGCTCGTTGGGACTTTTCTTCCTGGGAGGGCCAACAATCTGCTGTCCACTTCTCTCTGAGCCCCCGGCATAAAACCTGTGCAGAAAACACAAATCTAACACCAAACGCACCTGGAaaacatgaatagagcacgtgccaggctggtgctggacacactgaggcgaagggtacaatgcccatctttaaggaacttactgtctagttggggacacatgtaaggaggcaggcaggcacaatgcagtgtgagcagcaacagaggtcagtaagggaacactgaatgggaaggacagtcaaggcttcac--aagggtatcttctgggctgagtcttgaggatgaggatgaatttagcaggtgaagaaaacagggaaggatattctaggcatgcacgac
>gene=chr20_1435094-1436094; species=gorGor
AATGACCCTTATACTCACTCTCGGTTTACTGGTCTCTCCAGGGCTCTTGGTCACTCGCTCCACAGCTACAGCTCCATGCTCTTTGGCACCTTTAAAGAGATCATCCACCAGCTCGTTGG-ACTTTTCTT-CTGGGAGGGCCAACAATCTGCTGTCCACTTCTCTCTGAG-CCCCAGCATAAAACCTGTGTACAAAATACACCTCTAACATGAAACACTCATGGAaaacatgaatagagcatgtgccaggttggtgctgggcacactgaggcaaagggtacaatgcttgtctttaaagaatttactggctagctgggaacacatggaaggaggcaagcaggtaaaatgcagtgtgagcagcaacagaagtcagtgagggaacactgggtgggaaggacagccaaggcttcctttaagggtgtcttctgggctgaatcttgaggataaggatgagtttatcaggtgaacaaactggggaaaggcattccaagcatgcaaaac
>gene=chr20_1435094-1436094; species=panTro
AATGACCCTTATACTCACTCTCGGTTTACTGGTCTCTCCAGGGCTCTTGGTCACTCGCTCCACAGCTACAGCTCCATGCTCTTTGGCACCTTTAAAGAGATCATCCACCAGCTCGTTGGGACTTTTCTTCCTGGGAGGGCCAACAATCTGCTGTCCACTTCTCTCTGAGCCCCCAGCATAAAACCTGTGTACAAAATACACCTCTAACATGAAACACTCATGGAAAACATGAATAGAGCatgtgccaggttggtgctgggcacactgaggcaaagggtacaatgcttgtatttaaagaatttactggctagctgggaacacatggaaggaggcaagcaggtaaaatgcagtgtgagaagcaacagaagtcagtgagggaacactgggtgggaaggacagccaaggcttcctttaagagtgtcttctgggctgaatcttgaggataaggatgagtttatcaggtgaacaaactggggaaaggcattccaagcatgcaaaac
>gene=chr20_1435094-1436094; species=papHam
AATGACCCTTATACTCACTCTCGGTTTACTGGTCTCTCCAGGGCTCTTGGTCACTCGCTCCACAGCTACAGCTCCATGCTCTTTGGCACCTTTAAAGAGATCATCCACCAGCTCGTTGGGACTTTTCTTCCTGGGAGGGCCAACAATCTGCTGTCCACTTCTCTCTGAGCCCCCAGCATAAAACCTGTGTACAAAATATACCTCTAACATGAAACACTCATGGAAAACATGAATAGAACatgtgccaggttggtgctgggcacactgaggcaaagggtacaacgcttgtctttaaagaacttactggctagctgggaacacatggaaggaggcaagcaggtacaatgcagtgtgagcagcaacagaagtcagtaagggaacactgggtgggaaggacagccaagacttcctataagggtgtcttctgggccgagtcttaaggatgaggatgagtttattaggtgaacaaattggggaaaggcattccaggcatgcaaaac
>gene=chr20_1435094-1436094; species=ponAbe
AATGACCCTTATACTCACTCTCGGTTTACTGGTCTCTCCAGGGCTCTTGGTCACTCGCTCCACAGCTACAGCTCCATGCTCTTTGGCACCTTTAAAGAGATCATCCACCAGCTCGTTGGGACTTTTCTTCCTGGGAGGGCCAACAATCTGCTGTCCACTTCTCTCTGAGCCCCCAGCATAAAACCTGTGTACAAAATACACCTCTAACATGAAACACTCATGGAAAACATGAATAGAGCatgtgccaggttggtgctgggcacactgaggcaaagggtacaatgcctgtctttaaagaatttactggctagctgggaacacatggaaggaggcaagcaggtacaatgcagtgtgagcagcaacagaagtcagtaagggaacattgggtgggaaggacagccaaggcttcctttaagggtttcttctgggctgagtcttgaggataaggatgagtttatcaggtgaacaaattggggaaaggcattccaagcatgcaaaac
>gene=chr20_1435094-1436094; species=rheMac
AACGACCCTTATACTCACTCTCGGTTTACTGGTCTCTCCAGGGCTCTTGGTCACTCGCTCCACAGCTACAGCTCCATGCTCTTTGGCACCTTTAAAGAGATCATCCACCAGCTCGTTGGGACTTTTCTTCCTGGGAGGGCCAACAATCTGCTGTCCACTTCTCTCTGAGCCCCCAGCATAAAACCTGTGTACAAAATACACCTCTAACATGAAACACTCATGGAAAACATGAATAGAGCatgtgccaggttggtgctgggcacactgaggcaaagggtacaacgcttgtctttaaagaacttactggctagctgggaacacatggaaggaggcaagcaggtacaatgcagtgtgagcagcaacagaagtcagtaagggaacactgggtgggaaggacagccaagacttcctataagggtgtcttctgggccgagtcttaaggatgaggatgagtttattaggtgaacaaattggggaaaggcattccaggcatgcaaaac
>gene=chr20_1489375-1490375; species=hg19
TGGTTTTCATGAAACTCATTCTTTTCTCTCTTCCCACCTTTTACTAATGGAAGAGTATTAGAAATTTATAGGGATAAGGCACACAGGGAATTGGTGTGTTTTGCGTGGTTAATGCAGACATCTTTTTTTTTCttttctagctttgctgaggtataactcacgcataaaaaatgtatagtttgaagatTCGAGTATGTTCACAGGGTTAAGATTCACTCGACTTTAGCGTGTAGAGGATTCTGACGCATCGTTATAAAACATGCCTGCTGGTGTCACTGCAGAGCTCTGGCAGTGCTGTTTTCACCAATGCCTTTCCTTCAGTATTGTATGTTTGACAGTGGCCAAATTAGGCAGCAGAAAAATGTGATGCATCTGCCTCATGGGAGGCTGTCACCGCAGAAACAGAGAGCAAATGCACCTTTAAGTTGCAAAAGCTGAGATCCAGATGGAAGATGCAAACGTTTGGAAAAATATGGGCTCTGCAGAGCCAGCCCCTTCCT
>gene=chr20_1489375-1490375; species=bosTau
--------------------------------------------------------------------------------------------------------------------------------------------------------------------------------------------------------------------------------------------------------------------------------------------------------------------------------------------------------------------------------------------------------------------------------------------------------------------------------------------------------------------
>gene=chr20_1489375-1490375; species=calJac
CGGTTTTCATGAAA--CGTTCTTTTCTCTCATCCTACATTTTACTAATGGAAGAGTATTAGAAATGTATAGGGATAAGTCACACGGGGAATTGGTGTGTTTTGTGTGGTTAATGCAAACATC---TTTTTTCTTTTCTAACTTTGTTGAGATATAACTCATGCATATAAAATGCATAGTTTGAAGACTTGAGTATATCCACAGGGTTGAGAGTCACTCGATTTTAGTGTGTAGAGGCTTCTGACGCATCGTTATAAAACATGCCTGCTGGTGTCACTGCAGAGCTCTGGCAGTGCAGTTTTCACCAATGCCTTTCCTTCAGTGTTGTACGTTTTACAGTGACCAAACTAGGCAGCAGAAAAATGTGATGCATCTGCCTTATGGGAGGCTGTCACTGTAGGAAAAGAGTGCAAATGCACCTTTAAGTTTCAAAAGCTGAGATCCAGATGAAAGATGCAAACGTTTGGAAAAAGATGAGCTCTGCAAAGCCAGTCCCTTCCT
>gene=chr20_1489375-1490375; species=canFam
---TTTTCATGGAACACATTATTTTCTCTCTTCCCACATTTTAATAATGGAAGAGTGTTGGAAATTTGTAGGAACAAGGCACATAGAGATTTGGTGTTTT--GTGTGGTTGA------------------------------------------------------------------------------------------------------------------tATGTATAAACTTCTGACATGTAGTCATAAAATGTGCCTGTTGGTGTCACTGCAGAGCTCTG-CAGCCCAGTTTTTACTGATGCCTTTCTCTCAATGTTCTGTACTTTATTATGGCCAAGTTGGGCA-CAGGTAAATGTAATGCATCGGTCTCAAGGGAGATTGTCATTGCAGAAATAGAGCATAAATTCATCTTTGAGTTTCCAAAGCTGAGCTCCAGATGAAAGATGTGAAAGTTTGGTAAAACACAGTTCCTGTAGAGGCAGTCTGTCCCT
>gene=chr20_1489375-1490375; species=equCab
TGGTTTTCAGGAGACTCATTATTTTCTCTCTTCCTGCCCATTAATAACGGAG-AATTTAAAAAATTTGTAGGAATAAGGTACATAGGGAATTGATGTTTT--GTATGGTTGGTGTA-ACTTCATCTTTTttcttttatagttttattgagatataattcacctatgtaaagtgcacaattcaatgatttgagtgtgttcctagggttgGGATGTGCTGGATTTTAG--TGTATGTACTTCTGACATGTAGCTGTATAACGTGCCTGTTGGTGTCACTGCAGGACTCTG-CTGTCCAGTTTTCACAGCTGCCTTCCTCTCAGTGTTGTGT--TTTCTTGTGACCAAATTAGGCAGCAGTTAAATGTAATGCGTCTGTCTCAAGGGAGACTGCCATTGCAGAAATGGGGGATAAATGCACCTTTGAGTTTCACAAGCTGAGAGCCGGATGAAAGACGCAAAAGTTTGGGAAAACACAGGTCCTGTAGAGGCAGCCCCTCCGT
>gene=chr20_1489375-1490375; species=gorGor
TGGTTTTCATGAAACTCATTCTTTTCTCTCTTCCCACATTTTACTAATGGAAGAGTATTAGAAATTTATAGGGATAAGGCACACAGGGAATTGGTGTGTTTTGCGTGGTTAATGCAGACATCTTTTTTTTTCTTTTCTAGCTTTGCTGAGGTATAACTCACGCATAAAAAATGT-------------------------------------------------------------------------------------------------------------------------------------------------------------------------------------------------------------------------------------------------------------------------------------------------------------------------------------t
>gene=chr20_1489375-1490375; species=panTro
TGGTTTTCATGAAACTCATTCTTTTCTCTCTTCCCACATTTTACTAATGGAAGAGTATTAGAAATTTATAGGGATAAGGCACACAGGGAATTGGTGTGTTTTGCGTGGTTAATGCAGACATCTTTTTTTTTCTTTTCTAGCTTTGCTGAGGTGTAACTCATGCATAAAAAATGTATAGTTTGAAGATTCGAGTATGTTCACAGGGTTAAGATTCACTCGACTTTAGCGTGTAGAGGATTCTGACGCATCGTTATAAAACATGCCTGCTGGTGTCACTGCAGAGCTCTGGCAGTGCTGTTTTCACCAATGCCTTTCCTTCAGTATTGTATGTTTGACAGTGGCCAAATTAGGCAGCAGAAAAATGTGATGCATCTGCCTCATGGGAGGCTGTCACCGCAGAAACAGAGAGCAAATGCACCTTTAAGTTGCAAAACCTGAGATCCAGATGGAAGATGCAAACGTTTGGAAAAATATGGGCTCTGCAGAGCCAGCCCCTTCCT
>gene=chr20_1489375-1490375; species=papHam
CGGTTTTCATGAAACTCATTCTTTTCTCTCTTTCCACATTTTACTAATGGAAGAGTATCAGAAATTTATAGGGATAAGGCACACAGGGAATTGGTGTGTTTTGCATGGTTAATGTAAACATCTTTTTTTTTCTTTTCTAGCTTTGCTGAGATATAACTTATGCATATAAAATGTATAGTTTGAAAATTCGAGTATATTTACAGGGTTGAGATTCACTGGACTTTAGCGTGTAGAGGCTTCTGACCCGTTGTTATAAAACATGCCTGCTGGTGTCACTGCAGAGCTCTGGCAGTGCAGTTTTCAACGATACCTT---TTCAGTATTGTATGTTTTTCAGTGACCAAATCAGGCAGCAGAAAAATGTGATGCATCTGCCTCATGGGAGGCTGTCACTGCAGAAACAGAGAGCAAATGCACCTTTAAGTTTTGAAAGCCGAGATCCAGATGGAAGATGCAGACGTTTGGAAAAATATGGGCTCTGCAGAGCCAGCCCCTTCCT
>gene=chr20_1489375-1490375; species=ponAbe
TGATTTTCATGAAACTCATTCTTTTCTCTCTTCCCACATTTTACTAATGGAAGAGTATTAGAAATTTATAGGGATAAGGCACACAGGGAATTGGTGTGTTTTGCGTGGTTAAGGCAAACATCTTTTTTTTTCTTTTCTAGCTTTGCTGAGGTATAACTCACGCATACAAAATGTGTAGTTTGAAGATTCGAATATATTCACAGGGTTGAGGTTCACTTGACTTTAGCGTGTAGAGGATTCTGATGCATTGTTATAAAACATGCCTGCTGGTGTCACTGCAGAGCTCTGGCAGTGCAGTTTTCACCAATGGCTTTCCTTCAGTATTGTATGTTTGACAGTGGCCAAATTAGGCAGCAGAAAAATGTGATGCATCTGCCTCATGGGAGGCTGTCACCGCAGAAACAGAGAGCAAATGCACCTTTAAGTTTCAAAAGCTGAGATCCAGATGGAAGATGCAAACGTTTGGAAAAATATGGGCTCTGCAGAGCCAGCCCCTTCCT
>gene=chr20_1489375-1490375; species=rheMac
CGGTTTTCATGAAACTCATTCTTTTCTCTCTTCCTACATTTTACTGATGGAAGAGTATCAGAAATTTATAGGGATAAGGCACACAGGGAATTGGTGTGTTTTGCATGGTTAATGTAAACATCTTTTTTTTTCTTTTCTAGCTTTGCTGAGATATAACTCATGCACATAAAATGTATAGTTTGAAAATTCGAGTATATTCACAGGGTTGAGATTCACTCGACTTTAGCGTGTAGAGGCTTCTGACCCATTGTTATAAAACATGCCTGCTGGTGTCACTGCAGAGCTCTGGCAGTGCAGTTTTCAATGATACCTT---TTCAGTATTGTATGTTTTTCAGTGACCAAATCAGACAGCAGAAAAATGTGATGCATCTGCCTCATGGGAGGCTGTCACTGCAGAAACAGAGAGCAAATGCACCTTTAAGTTTTGAAAGCTGAGATCCAGATGGAAGATGCAAACGTTTGGAAAAATATGGGCTCTGCAGAGCCAGCCCCTTCCT
>gene=chr20_1557094-1558094; species=hg19
ctgcatgattgttgtagtagctcaatgttgggaataacttacatatccatcaacagaagactgtaaaataaattttggtatttccataaattggagtatttttcagctgtaaaaaaactggagcagttctctatgtcctgatgtggaatctcgatatGAAATGACAGGGCTTACATTTGGGAGAAGTTTTCTAGTCACCAATGAGCTTTAGTATCTGAATGTGAGGTGCATTCTTAACATTTGGGAAACTGATGAAAAGAGAAATGCTGGCTCTCTGACACCTGGCTCTGTTTGGGGAACTTTTATCTAGCACCTATGATGCACCAGGCTCTTCTATGgagacagcgtctaatgctggggaaggaaggagactgccacgattcagatatggactctggctccaattctgtcactaactggccctgtgaccatggacaaggcccctgtcatgtcttggcttcagtctcccatctgtaaagggggttgggctggatggtctg
>gene=chr20_1557094-1558094; species=bosTau
cttcagcactgtttcagtagcccaaggttaggaacaactta-atgtccatcaacagaagactctaagatgaatgatggtgttgccatatgctgagt-gttaagtagctgttgaaaaa-cagggcag--ctctaggtgctgatatggaataGGGATTTGGGATCATGCAGGTGAAAGTATGGACAGTTTT-CCAGTCA-CCTCAGG-CTCAGGGTCTGAATGTGAGGGACCTTCTGGACCTTTGGGAAAGCAATGAAAGAG-------------CCTGTTTCATGGT-TAACTCAAGGAACTTTTATTCTGCAACTTGTGTGTGCAAGTCTCTTTCATGAAAGGAGT-TCCAATgctggtgcaggaaagagacggcttggaatcagtt-tgggttcttaatg-gatcctctcattgtct----atgtgactgtggtctggaccgctgtcatctcctggcctca-gccaccatctatacatgggtttgggaggatgtgtcta
>gene=chr20_1557094-1558094; species=calJac
ctgcaggattgttttagtaactcaaggttgggagtaacttacatatccatcaatagaaggttgtgaaataaattttgatatttccataaatgggaggttttttcagctgtaaaaaaaatggagcagctctctatgtcctgatgtggaatCTTGATACAGAATGACAGGACTTACATGTGGGAAAAGTTTACCGATCACCAACGGGCTTTTGTGTCTGAATGTGAGGAGCGTTCTGAACCTTTGGGAAACTGATGAAAAGAGAAATGCTGGCTCTCTGACCCGTGCTTCTGTTTGAGGAGCTTTTATTTAGCATCTATGATGTACCAGGCCCTTCTCTGGAGACTGTGTCTAACACTGGGGAAGGAAGGAGACTGCCTCGATTCagatacggacgctggttccaattctgtcaataactggccctgtgaccatggacaaggaccctgtcatctctttgcttcagtctcccacgtgtaaagagggttgggctggatgatctg
>gene=chr20_1557094-1558094; species=canFam
--------------------------------------------------------------------------------------------------------------------------------------------------------------------------------------------------------------------------------------------------------------------------------------------------------------------------------------------------------------------------------------------------------------------------------------------------------------------------------------------------------------------
>gene=chr20_1557094-1558094; species=equCab
ctgcagtgctgttttaatatctcaaggttgagaacaacttt-gcatccatcaatagatgactgtaaaatgagggattctgtctccatacgatggagtgttaggcagctgtggaaac--aatggcag--ctctcagggttgatatggaatCTTGATTGGGGATGATGTGCTTGAAAATTGGGAGAAGTTC-CCAGTCA-CCTTGGGCCTTAGGGGCTGAATGTGATGGGCATTCTGAACCTTTGGGAAACTGATGAAAGGAAATACGCTGGCTCCCTGTTCAATGGTTTGGTTTAACAAGTTTTCATTCAGTGCTTCCTATGGGCCAAGCTCTTCCATGGAAAGAGTGTCCAATGCCAGGGCAAGGAGTC---TTCCCAGAATGAGAT-CAGGTTCCGGAAC-AATCCCCTcactcactggccatgtgactgagggccagtcccccaacacctcttggcctcagtctcccctctgtacactggcttggactaggtggttta
>gene=chr20_1557094-1558094; species=gorGor
ctgcatgattgttgtagtagctcaatgttgggaataacttacatatccatcaacagaagactgtaaaataaattttggtatttccataaattggagtatttttcagctgtaaaaaaactggagcagttctctatgtcctgatgtggaatCTTGATATGAAATGACAGGGCTTATGTTTGGGAGAAGTTTTCCAATCACCAATGAGGTTTAGTATCTGAATGTGAGGTGCATTCTTAACATTTGGGAAACTGATGAAAAGAGAAATGCTGGCTCTCTGACACGTGGCTCTGTTTGAGGAGCTTTTATTGAGCACCTATGATGCACCAGGCTCTTCTATGGAGACAGCGTCTAACGCTGGTGAATGAAGGAGACTGTCT-GATTCagatatggactctgggtccaattctgtcactaactggccctgtgaccatggacaaggcccctgtcatgtcttggcttcagtctcccatctgtaaaggggtttgggctggatggtctg
>gene=chr20_1557094-1558094; species=panTro
ctgcatgattgttgtagtagctcaatgttggggataacttacatatccatcaacagaagactgtaaaataaattttggtatttccataaattggagtatttttcagctgtaaaaaaactggagcagttctctatgtcctgatgtggaatctcgatatGAAATGACAGGACTTACGTTTGGGAGAAGTTTTCCAATCACCAATGAGCTTTAGTATCTGAATGTGAGGTGCATTCTTAACATTTGGGAAACTGATGAAAAGAGAAATGCTGGCTCTCTGACACCTGGCTCTGTTTGAGGAGCTTTTATTTAGCACTTATGATGCACCAGGCTCTTCTATGGAGACAGTGTCTAATACTGGGGAGGGAAGGAGACTGCCACGATTCagatatggactctggctccaattctgtcactaactggccctgtgaccatggacaaggcccctgtcatgtcctggcttcagtctcccatcagtaaagggggttgggctggatggtctg
>gene=chr20_1557094-1558094; species=papHam
ctgcatgattgttttagtggctaa--ggtgggaataacttacatatccatcaacagaagactgtaaaataaaatttgatatttccatagattagagtatttttcaactgtaaagaaactggagcagctctctatgtcctgatgtggaatCTTGCTATGGAGTGATAGGGTGTACGTTTGGGAGAAGTTTTCCAATCACCAGCGAGCTTTAGTGTCTGAATGTGAGGTGCGTTGTGAACCTGTGGGAAACTGATGAAAAGAGAAATGCTGGCTCTCTGACCTGTGGTTCTGTTTGAGGAGCTTTTATTGAGCACCTATGACGCACCCGGCTCTTCTATGGAGACAGTATCCAACACTGGGGAAGGAAGGAGACTGCCTCGATTCagacatggactctggctccaattctgtcagtaattggccctgtgaccatggacaaggcccccgtcatgtcttggcttcagtctcccatctgtaaagggggttgggttggatggtctg
>gene=chr20_1557094-1558094; species=ponAbe
ctgcatgattgttgtagtagttcaacgttgggaataacttacatatccatcaacaaaagactgtaaaataaattttggtatttccataaattggagtatttttcagctgtaaaaaaactggagcagttctctatgtcctgatgtggaatctcgatatGAAATGACAGCGCTTACGTTTGGGAGAAGTTTTCCAATCACCAGTGAGCTTTAGTGTCTGAATGTGAGGTGCATTCTGAACATTTGGGAAACTGATGAAAAGAGAAATGCTGGCTCTCTGACACATGGTTCTGTTTGAGGAGCTTTTATTTAGCACCTATGATGCACCAGGCTCTTCTATGGAGACAGTGTCTAACACTGGGGAAGGAAGGAGACTGCCTTGATTCagatatggactctggctccaattctgtcactaactggccctgtgaccatggacaaggcccctgtcatgtcttggcttcagtctcccatctgtaaagggggttggactggatggtccc
>gene=chr20_1557094-1558094; species=rheMac
ctgcatgattgttttagtggctaa--ggtgggaataacttacatatccatcaacagaagactgtaaaataaaatttgatatttccatagat-----tatttttcatctgtaaagaaactggagcagctctctatgtcctgatgtggaatCTTGCTATGGAGTGATAGGGTGTACGTTTGGGAGAAGTTTGCCAATCACCAGCGAGCTTTAGTGTCTGCATGTGAGGTGCATTGTGAACCTGTGGGAAACTGATGAAAAAAGAAATGCTGGCTCTCTGACCTGTGGTTCTGTTTGAGGAGCTTTTATTGAGCACCTATGACGCACCCGGCTCTTCTGTGGAGACAGCATCCAACACTGGGGAAGGAAGGAGACTGCCTCGATTCagacatggactctggctccaattctgtcactaactggtcctgtgaccatagacaaggcccctgtcatgtcttggcttcagtctcccatctgtaaagggggttgggctggatggtctg
>gene=chr20_1958375-1959375; species=hg19
GGGAACATGTCTCTATCTCCTGTCCTGGTCATCTAGCATAGAAAACAGCCCATGGGAATTATGTGGGATGCAGACTCCCTCTGCAGCACCTCTCCCCACTCTCCTCATTGTGTTGCTTAATGCTCAAGCTTTGTCACCATCCCTTAAGACAATGTAGGAaaaaaaactcatttactgagcacctactgtgtaccaggatctttgcatatatgagctcctctaatcctcacagcaactctacaaaattggcactattagtctttattttatggaggcaggaactaaggctgagagaagccaaatggcttactcaaggtcgcacagatccaatgttccaatttaaagctgtgacacttcacagtttttgctctttctgttatcccacactTGGTTTTCCAACCTGAATAtgtgtgtgtgtgtgtgtgtgtgtgtgtgtgtAACTCTTCTTTATTCCCTAGCACTCTTTTCTGCAAATTTTTTTTCTCTCTGAGGACTGAGGC
>gene=chr20_1958375-1959375; species=bosTau
GGAGACATT--TG--CCCTCCAGCCTGGTCATGCAGCACGGGAGA--------------------------------------CAGCATCCCTCTTCTCTCTCCCCACTGTGTTGCCAGATGTTTGAGCTTTGTCACCATTCCTTAAGGCAGTGTAAGAaagaaaactcatttactgagtgcctaccatgttctagtagctttacatatgtgatcacacctgaccctcacagccactttacaaaactggcattgttcatctttattctacggaggaggggacaaaggctcagagaggtcatgtgacttacctaagttcaaacagatt------tcaaaattaggactagggtagtctgaagtttgtgctctttctgttagc--acattTAGTTCTTCAACTTGAatatgtg--------tgtgtgtatatatatatat-----TTTTTCTTTCCCCAGCACTCTTTTCTGAAAAGCTTATTACTCT-TGGGGACTAAGGT
>gene=chr20_1958375-1959375; species=calJac
AGGAACATGGCTCTATCTCCTGTCCTGGTCATCTGGCATAGGAAACGGCCCATGGGAATTATGTGGGACTCAGACTCCCTCTGCAGCACTTCTCCCCACCCTCCTTATTGTGTTACTCAATGCTCAAGCTTTGTCACCATCCCTTAAGACAATGTAGGAaagaaaactcatttactgagcacttactgtgcaccaggacctttgcatctatgagctcatctaaccctcacagcaagtctacaaaattggcactgttagtatttatttgatggagaaaggaactaaggctgagagaaaccaagtggcttaatcaaggtcgcacagatccaatgttcaaattaaaggctgtgactctctacagtttttgctctttctgttatcccacactTGGTTTTCCAACCTGAAtgtgtgtgtgtgtgtgtgtgtgtgtgtgtgtgtAACTCTTCTCTATTCCCTAGCACTCTTTTCTGCAAATTTTTTTTCTCTCTGAGGACTGAGGC
>gene=chr20_1958375-1959375; species=canFam
AGCAACATC--TGG-CCTCTCGCCTTGGTAACTCAGCATAGGAGAAAGTCCCTGGGAGT---CGGGGGTGGGGGtt-------------------------------------------------------------------------------------------------------------------------------------------------------------------------------------gtctttcttttacagaagaggaaagtaaggctcagagaggtcaaataacttacccaacatcacacagatc------tcaaatttagggcaatggtgctctaaagtttgtgctctttctctcatc--acactTAGTTTTCTGA--------------tgtgtgtgtgtgtgtgtgtgtgtgtA----TTTTTCATTCCCCAGCACTCTTTTCTGCAAATCTTTCTACACTATGGGGACTGAGGC
>gene=chr20_1958375-1959375; species=equCab
AG-AACATT--TCT-CCCTCCCACCCTGTCATCCAGCCCAGGAGACAGCCCCTGGGAGTTCCCTGTGACTCAGACTCCCTCTGCAGCCCCTCCCA--GCTCTCCCCACTGTGTTGCTGGAGGCTTGAGCTTTCCCACTGTCCCTTAAGACAATGTAGGAAGGGAAACTcatttactgagtgcctgctatatactaggagctttgcatctatgagtgcacctaattctcacagccaccttacaaagttggcaccattagtctttattttaaagaggagggaactaaggcttagagaggtcagatgactcactcaagggcacacagatc------tcaattgtagggagatgacactctaaagtttgtgctatttctgctatc--atattTAGCTTTCTAATCTGA---------tgtgtgtgtgtgtgtgtgtgtatgca-tatTTTTTCATTCCCCAGCACTCTTTTCTGCAAATCTTTTCACTCTCTGGGGACTGAGGc
>gene=chr20_1958375-1959375; species=gorGor
-------------------------------------------------------------------------------TCTGCAGCACCTCTCCCCACTCTCCTCATTGTGTTGCTTAATGCTCAAGCTTTGTCACCATCCCTTAAGACAACGTAGGAAAAAAAACTcatttactgagcacctactgtgtaccaggatctttgcatatatgagctcatctaatcctcacagcaactctacaaaattggcactattagtctttattttatggaggcaggaactaaggctgagagaagccaaatggcttactcaaggtcgcacagatccaatgttccaatttaaagctgtgacacttcacagtttttgctctttctgttatcccacgctTGGTTTTCCAACCTGAATAtgtgtgtgtgtgtgtgtgtgtgtgtgtgtgtAACTC-TCTTTATTCCCTAGCACTCTTTTCTGCAAATTTTTTTTCTCTCTGAGTACTGAGGC
>gene=chr20_1958375-1959375; species=panTro
GGGAACATGTCTCTATCTCCTGTCCTGGTCATCTAGCATAGAAAACAGCCCATGGGAATTATGTGGGATGCAGACTCCCTCTGCAGCACCTCTCCCCACTCTCCTCATTGTGTTGCTTAATGCTCAAGCTTTGTCACCATCCCTTAAGACAACATAGGAaaaaaaactcatttactgagcacctactgtgtaccaggatctttgcatatatgagctcatctaatcctcacagcaactctacaaaattggcactattagtctttattttatggaggcaggaactaaggctgagagaagccaaatggcttactcaaggtcgcacagatccaatgttccaatttaaagctgtgacacttcacagtttttgctctttctgttatcccacactTGGTTTTCCAACCTGAATAtgtgtgtgtgtgtgtgtgtgtgtgtgtgtgtAACTCTTCTTTATTCCCTAGCACTCTTTTCTGCAAATTTTTTTTCTCTCTGAGGACTGAGGC
>gene=chr20_1958375-1959375; species=papHam
AGGAACATGTGTCTATCTCCTGTCCTGGTCATCCAGCATAGAAAACAGCCCATGGGAATTATGTGGGATGCAGACTCCCTCTGCAGCACCTCTCCCCACTCTCCTCATTGTGGTGCTCAAGGCTCAAGCTTTGTCACCGTCCCTTAAGACAATGTAGGAaagaaaactcacttactgagcacctactgtgtaccaggatctttgcatatatgagctcatctaatcctcacagcgactctacaaaattggcactattagtctttattttacggaggcaggaactaaggctgagagaaaccaaatggcttactcaaggtcgcacagatccaatgttctaatttaaagctgtgacactccacagtttttgctctttctgttatcccacactTGGTTTTCCAACCTGGAtgtgtgtgtgtgtgtgtgtgtgtatgtgtgtgtAACTCTTCTTTATTTCC-AGCACTCTTTTCTGC-AATTTTTTTTCTCTCTGAGGACTGAGGC
>gene=chr20_1958375-1959375; species=ponAbe
GGGAACATGTCTCTATCTTCTGTCCTGGTCATCTAGCATAGAAAACAGCCCATGGGAATTATGTGGGATGAAGACTCCCTCTGCAGCACCTCTCCCCACTCTCCTCATTGTGTTGCTCAATGCTCAAGCTTTGTCACCGTCCCTTAAGACAACGTAGGAaagaaaactcatttactgagcacctactgtgtaccaggatctttgcatatatgagctcatctaatcctcacagcaactctacaaaattggcactattagtctttattttatggaggcaggaactaaggctgagagaagccaaatggcttactcaaggtcgcacagATCCAATGTTCCAATTTAAAGCTGTGACACTTCACAGTTTTTGC----TCTGTTATCCCACACTTGGTTTTCCAACCTGAATATACgtgtgtgtgtgtgtgtgtgtgtgtgt--AACTCTTCTTTATTCCCTAGCACTCTTTTCTGCAAATTTTTTTTCTCTCTGAGGACTGAGGC
>gene=chr20_1958375-1959375; species=rheMac
AGGAACATGTGTCTATCTCCTGTCCTGGTCATCCAGCATAGAAAACAGCCCATGGGAATTATGTGGGATGCAGATTCCCTCTGCAGCACCTCTCCCCACTCTCCTCATTGTGGTGCTCAAGGCTCAAGCTTTGTCACCGTCCCTTAAGACAACGTAGGAaagaaaactcacttactgagcacctactgtgtaccaggatctttgcatatatgagctcatctaatcctcacagcgactctacaaaattggcactattagtctttattttatggaggcaggaactaaggctgagagaaaccaaatggcttactcaaggtcgcacagatccaatgttccaaattaaagctgtgacactccacagtttttgctctttctgttatcccacactTGGTTTTCCAACCTGGAtgtgtgtgtgtgtgtgtgtgtgtgtgtgtgtgtAACTCTTCTTTATTTCC-AGCACTCTTTTCTGC-AATTTTTTTTCTCTCTGAGGACTGAGGC
>gene=chr20_2235472-2236472; species=hg19
AATTATTTCGCAGGGCATATCCTGTGTCTTTAGCTTTGGATTGTGTTTCTACCTCTAATGAGAACAAAATAGAGAAGGAGGAGCCAGGCATACAGCCGAATTTGATCTCACATACCAAGAAGAGGAAACTGAGGCCTGGAGAGATAAGGCCACCCACCCTTACCAGACCCTTTTACCAAGGTATCCAAAAACAGCAGCAGAGACTAAAAACACACTTTACTGGAACCCAAAGAGGTTTTCTCTAAGTCAAGCTAACCCAGCCTCAATCAATAGAGCCAGTGAGAAAACATTGATTGTCAAaactctgctcttccttcagggtccatctcagatgcggtctctttcatgaaacatttctgatctttccagccagcgtcaatcttttcctattatttctgtcctggattgggttgtagcatttacctcattctctcttggactatttgtacacatgtcttgtctcctgagatatgtggtaaactcctgggaagacaggcttg
>gene=chr20_2235472-2236472; species=bosTau
--------------------------------------------------------------------------------------------------------------------------------------------------------------------------------------------------------------------------------------------------------------------------------------------------------------------------------------------------------------------------------------------------------------------------------------------------------------------------------------------------------------------
>gene=chr20_2235472-2236472; species=calJac
AATGTTTTCGCAGGGCACATCCTGTGTCTTTAGCTTTGCGTTGCATTTCTGATTCTAATGAGAACAAAATAGAGGAGGAGGAGCCAGGCATACAGCTGAGTTCAACCTCACACACCAAGAGAGGGAAACTGAGGCCCAGAGAGACAGGGCCACCCAGCCTTACTGGATCCTTATAACAAGCTATCCAAAAACAGCAGCAGAGACTAAAAACACACTTTACTGGAACCCAAAGAGTTTTTTCCTAAGTCAAGCTAACCCCGCCTCAATCAATAGAGCCAGTGAGACAACGTTGACTATCAAAATTTTGCTCTTCCTTCAGGGTCCATCTCGGATGCAGTCTCTTTCCTGAAACTTTTTGGATCTTTCCAGCCAGAGTCAATCCTTTCCTCTTATTTCTGTCCTGGACTGGGTTGTAGCATTTACCG-ATTCTCTCTTAGACTGTATGTATACAGGTCTTGGCTCCTGAGAGATGTGGAAAACTCCTGGGAACACAGGCTTG
>gene=chr20_2235472-2236472; species=canFam
AATTCTTTTGTGGGGCACAGGCTGTGTCTCTAGCTTTGGGGTGGGTCTCTGCATCTAAAGAGGTCAAGGGATGGACACAGGAGCAgggcacacaactgaatcctatcttacaaaccaagaggaccaacctgaggcccatggagatcaggacacacagc-aCAGCAG-TCCCTTTACTAAAGTATCTGAC-ATGGCAGTAGAGACTAAGAACACACATTACTAAAACCCAGAGATTTTTTTTCCAAGTCAAACTAACCGAGCCTTACTCAAGAGAGCCAATGAGAAAGCCCCGGTCATGAGAAttcaactcttccttcagggtctagctcaaatgtggtttcttttgtggaaaatctctgatctttccagtcagagtcaatctt-----------ttggtccTTGGCTGGGTTGTCATATTTACCCAGTTCTCTCTTGAGCTGTTTGTATATCTCTCTTGTTTCCTATGCTGGGTGGCAGGGTTCTAAGAAGGCTAGCTTC
>gene=chr20_2235472-2236472; species=equCab
AAATCTTTTGTGGGACCCATACTGTGTCTCCAGCCTT-GTGTTGGTTTGTGCTGATAACAAGGACAAAGTAAGGAAAGAGGCCCTGGGCACCCAGCTGAAGTtcatcttataaaccaagagga-gaaactgaggcccagagagatgaggtcacccagc-ACAGCAG-TCCTCTTACTAAAGTATCTAAA-ACAGCAGGAGAGACCCGGAAGGCACTTTACTGGAGCCCAAAGA--GTTTTCCTGAGTCAAGCTAACCCAGCCTTACTC--TACAGTCAGCGAGAAAGtctttgtcatcaaaattctactcttccttcaaggtccagctcagatgtggtctcttttgtggtctcttgctgatctttccagccagactcaatctt-tcccgtgatctcggtcc-tggttgggtggtagcatttacccagttctctcttgaactatctgtagatctgtcttgctgcctgtgaaaggtggtgggctcctggggaggcaggcttg
>gene=chr20_2235472-2236472; species=gorGor
AATTATTTCGCAGGGCACATCCTGTTTCTTTAGCTTTGGATTGTGTTTCTGCCTCTAATGAGAA-AAAATAGAGAAGGAGGAGCCAGGCATGCAGCCGAGTTCGATCTCACATACCAAGAAGAGGAAACTGAGGCCTGGAGAGATAAGGCCACCCACCCTTATCAGATCCTTT-ACCAAGGTATCCAAAAACAGCAGCAGAGACTAAAAACACACTTTACTGGAACCCAAAGAGGTTTTCTCTAAGTCAAGCTAACCCAGCCTCAATCAATAGAGCCAGTGAGAAAACATTGATTGTCAaaattctgctcttccttcagggtccatctcagatgcggtctctttcatgaaacatttctgatctttccagccagcgtcaatcttttcctattatttctgtcctggattgggttgtagcatttacctcattctctcttggactatttgtacacatgtcttgtctcctgagatatgtggtaaactcctgggaagacaggcttg
>gene=chr20_2235472-2236472; species=panTro
AATTATTTCGCAGGGCATATCCTGTGTCTTTAGCTTTGGATTGTGTTTCTGCCTCTAATGAGAACAAAATAGAGAAGGAGGAGCCAGGCATACAGCCGAGTTTGATCTCACATACCAAGAAGAGGAAACTGAGGCCTGGAGAGATAAGGCCACCCACCCTTATCAGATCCTTTTACCAAGGTATCCAAAAACAGCAGCAGAGACTAAAAACACACTTTACTGGAACCCAAAGAGGTTTTCTCTAAGTCAAGCTAACCCAGCCTCAATCAATAGAGCCAGTGAGAAAACATTGATTGTCAaaattctgctcttccttcagggtccatctcagatgcggtctctttcatgaaacatttctgatctttccagCCAGCGTCAATCTTTTCCTATTATTTCTGTCCTGGATTGGGTTGTAGCATTTACCTCATTCTCTCTTGGACTATTTGTACACATGTCTTGTCTCTTGAGATATGTGGTAAACTCCTGGGAAGACAGGCTTG
>gene=chr20_2235472-2236472; species=papHam
CATTCTTTTGCAGGGCACATCCTGTGTCTTTAGCTTTGGATTCTGTTTCTACCACTAATGAGAACAAAATAGAGAAGGAGGAGCCAGGCATACAGCCGAGTTCGATCTCACACACCAAGAAGAGGAAACCAAGGCCTGGAGAGATAAGGCCACCCAGCCTTATCAGATCCTTTTACCAAGGTATCCAGAAACAGCAGCAGAGACTAAAAATACACTTTACTGGAACCCAGACAGGTTTTCTCCAAGTCAAGCTAACGCAGCCTCCATCAATAGAGCCAGTGAGAAAACGTTGACTATCAaaattctgctcttccttcagggtccatctcagctgcagtctccttcatgaaacctTTCTGATCTTTCCAGCCAGAGTCAGTCTTTTCCTATTACTTCTGTCCTGGATTGGGTTGTAGCATTTACCTCGTTCTCTCTTGGACTATTTGTACACATGTCTCGTCTCCTGAGATATGTGGTAAACTCCTGAGAAGACAGGCTTG
>gene=chr20_2235472-2236472; species=ponAbe
AATTATTTCGCAGGGCACATCCTGTGTCTTGAGCTTTGGATTGTGTTTCTGCCTCTAATGAGAACAAAATAGAGAAGGAGGAGCCAGGCATACAGCCGAGTTCGATCTCACATACCAAGAAGAGGAAACTGAGGCCTGGAGAGATAAGGCCACCCACCCTTATCAGATCCTTTTACCAAGGTATCCAAAAACAGCAGGAGAGACTAAAAATACACATTACTGGAACCCAAAGAGGTTTTCTGTAAGTCAAGCTAACCCAGCCTCAATCAATAGAGCCAGTGAGAAAACGTTGATTGTCAaaattctgctcttccttcagggtccatctcagatgcggtctctttcatgaaacatttctgatctttccagccagcgtcaatcttttcctattacttctgtcctggattgggttgtagcatttacctcattctctcttggactatgtgtacac--gtcttgtctcctgagatatgcggtaaactcctgggaagacaggcttg
>gene=chr20_2235472-2236472; species=rheMac
CATTCTTTTGCAGGGCACATCCTGTGTCTTTAGCTTTGGATTCTGTTTCTACCACTAATGAGAACAAAATAGAGAAGGAGGAGCCAGGCATACAGCCGAGTTCGATCTCACACACCAAGTAGAGGAAACCAAGGCCTGGAGAGATAAGGCCACCCAGCCTTATCAGATCCTTTTACCAGGGTATCCAAAAACTGCAGCAGAGACTAAAAACACACTTTACTGGAACCCAGACAGGTTTTCTCTAAGTCAAGCTAACGCAGCCTCCATCAATAGAGCCAGTGAGAAAACGTTGACTATCAaaattctgctctttcttcagggtccatctcagctgaggtctccttcatgaaacctttctgatctttccagccaGAGTCAGTCTTTTCCTATTACTTCTGTCCTGGATTGGGTTGTAGCATTTACCTCATTCTCTCTTGGACTATTTGTACACATGTCTCGTCTCCTGAGATATGTGGTAAACTCCTGGGAAGACAGGCTTG
>gene=chr20_2354043-2355043; species=hg19
tTCATTaagcctggatcctgatagttaatggaaacttaaagagtttactaaacgctttcttggcaaagcctagctttaaaaacaacattgtcttatgaaggacaaaaCAAAACAAAACAGAAACCAAAAAACCTGATAGGGCAGTCAGTGCTAGATGATGACCCATTATAATTAGTCTCCTCTGCCCTGTCCCGGAAGCACAGAGACTCTTGGCTTCAGTGGGTGGGGAACCTCAGGTCAACATAATTTACCAGAAATATGACTGAAAATATTTCAAAAACACTATCCTCATCACAGAGTGAGTGAGCCGAACTGAACCAAGGGGAGGATCTAGAATCAGATGACATCGAGAAGTTGATAGCAAAAGTGTTAGAACCGCTGACATCTCAATAGGTTCCACAGTGATTCTCCCTTTAATGAGCATGAAGAAGTATTTGCTGAATGAGTTTTGACAGGAATTAATGAATGCAGAATGGAAGAAATGAATGAAGAGGGGATCA
>gene=chr20_2354043-2355043; species=bosTau
tccattaggtctggctc----ttcttaatgcaaattt--agggttaattaagcccttttccagcaaagcc------agaagac--cactgtcttgtgaggga-----caaaaCAAA-CGGAAACCAGAACACTCAATCCGGCAGCCAATGCTGAGCAGTAGCCCACTGTTCTCATCCTCCTCCATC----------------------TTTGGCTTCAGTGGACGAGGAGTTCCAGG-CAACATAATTTATAGGAAATACAGTTCAAAATACTTCAAA-ACACTGTCCCCATTACAGAATGAGTGAATCCACATGAACCAAGGGGAGAAGTTAAAATCAGTTGCTATCTAGACATTGATAGAAAAAATGCACCAACCACTGATATCTCTGGAGACTTCACAGTGATTTGCCCTTTGGTGGGAATGAAGAAGTATTTGTCAAACTAATT-TGGAAGGAGTG--------------------AATGAATGAAAATTAAATGA
>gene=chr20_2354043-2355043; species=calJac
tTAATTaagcctggatcctgatagttaatggaaactt--agagttcactaaaccctttcttcacaaagcctagatttaaaaacaacgttgtcttatgaagaactaagcaaaaCAAAACAGAAACCAAAAAACCTGATTGGGCAGTCAGTGCTGGATGATGACCCACTGTAATTGGTCTCCTCTGCCCTCTCCCTGAAGCACAGAGACTCTTGGCTTCAGTGGGTGGGGAGTCCCAGGACAACATTATTTACCAGAAATATGGCTGAAAATATTTCAAAAACACTATCCCCATCACAGAATGCGTGAGCCGAACTGAACCAAGGGGAGGATCTAGAATCAGATGACACCGAGATGTTGATAGAAAAAGTGTTATAACCACTGACATCTCAATAGGTGCCACAGT-ATTCTCCCTCTGGTGGGCATGAAGAAGTATTTGCTGAATACGTTTTGACAGGAATGAATGACTCCCGAATGG-----ATGAATGAAGAGGGGATCA
>gene=chr20_2354043-2355043; species=canFam
-CCATTAGGCCTGACTCCTGACTGTTAGGGGAGGTTT--AAAGTTTACTAAACCCTTTCTTGGCAAGGCCAAGCTTTAAAGAT--CATTGTCTTGTTAGGCAATAATCAAAGCAAG-CAGAAACCAGAACATCCGATCAGGCAACCATGCCTG----------------------------CCATC-------------------GCTCTCCACTTCAGTGGGTGGGGAGTCCCAAGGCAACATAATTTATAAGAAAAACAGCTGAAAATACTTTAAACATATTATCCTCAAAGAAGAATGAGTGAACCATGATGAATCAAGAGGAGGATCTAAAATAGATTGATATATAAGCACTGATAAAAAAAATGCCACAAGTACTGAAGCCTATGTAGGTTCCATAGAGATTTACTCTCGAGTGGGTACAGAGATATATTTGTTGAATAAATTTTGGAAAGAGT-----------G---------AATGAATGTGGAGTATATGA
>gene=chr20_2354043-2355043; species=equCab
-----------------------------------------------------------------------------------------------------------------------------------------------------------------------------------------------------------------------------------------------------------------------------------------------------------------------------------------------------------------------------------------------------------------------------------------------------TTAAGTGAATTTTAGAAGGAGTGAATGGATGAAG---------AATGAATGGAAAGTGCATGA
>gene=chr20_2354043-2355043; species=gorGor
tTCATTaagcctggatcctgatagttaatggaaacttaaagagtttactaaaccctttcttggcaaagcctagctttaaaaacaacattgtcttatgaaggacaaaaCAAAACAAAACAGAAACCAAAAAACCTGATAGGGCAGTCAGTGCTAGATGATGACCGATTATAATTAGTCTCCTCTGCCCTTTCCCGGAAGCACAGAGACTCTTGGCTTCAGTGGGTGGGGAACCTCAGGTCAACATAATTTACCAGAAATATGACTGAAAATATTTCAAAAACACTATCCTCATCACAGAGTGAGTGAGCCGAACTGAACCAAGGGGAGGATCTAGAATCAGATGACATCGAGAAGTTGATAGCAAAAGTGTTAGAACCACTGACATCTCAACAGGTTCCACAGTGATTCTCCCTTTAATGAGCATGAAGAAGTGTTTGCTGAATGAGTTTTGACAGGAATTAATGAATGCAGAATGGAAGAAATGAATGAAGAGGGGATCA
>gene=chr20_2354043-2355043; species=panTro
tTCATTAAGCCTGGATCCTGATAGTTAATGGAAACTTAAAGAGTTTACTAAACCCTTTCTTGGCAAAGCCTAGCTTTAAAAACAACATTGTCTTATGAAGGACAAAACAAAACAAAACAGAAGCCAAAAAACCTGATAGGGCAGTCAGTGCTAGATGATGACCCATTATAATTAGTCTCCTCTGCCCTTTCCCGGAAGCACAGAGACTCTTGGCTTCAGTGGGTGGGGAACCTCAGGTCAACATAATTTACCAGAAATATGACTGAAAATATTTCAAAAACGCTATCCTCATCACAGAGTGAGTGAGCCGAACTGAACCAAGGGGAGGATCTAGAATCAGATGACATCGAGAAGTTGATAGCAAAAGTGTTAGAACCACTGACATCTCAATAGGTTCCACAGTGATTCTCCCTTTAATGAGCATGAAGAAGTATTTGCTGAATGAGTTTTGACAGGAATTAATGAATGCAGAAGGGAAGAAATGAATGAAGAGGGGATCA
>gene=chr20_2354043-2355043; species=papHam
tTCATTaagcctggatcctgatagttaatggaaactaaaagagtttactaaaccctttcttggcaaagcctagctttaaaaacaacattgtcttatgaaggactaaacaaAACAAAACAGAAACCAAAAAACCTGACTGGGCAGTCTGTGCTGGATGATGACTCATTATAATTGGTCTCCTGTGCCCTTTCCCTGAAGCACAGAGACTCTTGGCTTCAGTGGGTGGGGAACCTCAGGGCAACATAATTTACCAGAAACATGGCTGAAAATATTTCAAAAACACTATCCTCATCACAGAGTGACTGAGCAGAACTGAACCAAGGGGATGATCTAGAATCAGATGACACTGAGATGTTGATAGACAAAGTGTCAGAACCACTGACATCTCAATAGGTTCCACAGTGATTCTCCCTTTAGTGGGCATGAAGAAGTATTTGCTGAATGAGTTTTGACAGgaatgaatgaatgcagaatggatgacatgaatgaaga---gataa
>gene=chr20_2354043-2355043; species=ponAbe
tTCATTaagcctggatcctgatagttaatggaaacttaaagagtttactaaaccctttcttggcaaagcctagctttaaaaacaacattgtcttatgaaggacaaaaCAAAACAAAACAGAAACCAAAAAACCTGATTGGGCAGTCAGTGCTGGATGATGACCCATTATAATTAGTCTCCTCTGCCCTTTCCCAGAAGCACAGAGACTCTTGGCTTCAGTGGGTGGGGAACCTCAGGTCAACATAATTTACCAGAAATATGGCTGAAAATATTTCAAAAACACTATCCTCATCACAGAGTGAGTGAGCCGAACTGAACCAAGGGGAGGATCTAGAATCAGATGACATCGAGAAGTTGATAGAAAAAGTGTTAGAACCACTGACATCTCAATAGGTTCCACAGTGATTCTCCCTTTAATGAGCATGAAGAAGTATTTGCTGAATGAGTTTTGACAGGAATGAATGAATGCAGAACAGAAGAAATGAATGAAGAGGGGATCA
>gene=chr20_2354043-2355043; species=rheMac
tTCATTAAGCCTGGATCCTGATAGTTAATGGAAACTAAAAGAGTTTACTAAACCCTTTCTTGGCAAAGCCTAGCTTTAAAAACAACATTGTCTTATGAAGGACTAAACAAAACAAAACAGAAACCAAAAAACCTGACTGGGCAGTCCGTGCTGGATGATGACTCATTATAATTGGTCTCCTGTGCCCTTTCCCTGGAGCACAGAGACTCTTGGCTTCAATGGGTGGGGAACCTCAGGGCAACATAATTTACCAGAAACATGGCTGAAAATATTTCAAAAACACTATCCTCATCACAGAG---------------------------------------------------------------------------------------------------------------------------------------------------------------------------------------------------------
>gene=chr20_2553103-2554103; species=hg19
ATACTTACTGTGAGGGCTTCAATACATTTGAGACTTGTCTTCTCTCCAGTGAATACACTTAGAGAACTAATGATGTTAAAACCACTGGGATTTTATTTTCCAAACCCCAAATCAGGACAGGTTGAGTTGGTGGAGACCCAGAAGGGCTGTGGTGTGATCAGGGTCACGTGGATGATAAACAGCGATGTCCCCAGACGGATGGGGGCAGCTCTGTTTTGTTGAGTTGTATCATAACCTGGGCATCTGATTTAAGTTAGGGTAATGTTTCATGTTGGATATTTAAAGTGAGACTTACTGAAGTATCCTTCCTTTACCCACTGATTTGAAAAACTACCATTCTCATTCACTTAATTCTTGTACAGAGCCTGTTTCAGGGCTTTTATTCTGAACAATCATTTGATGTCATTACCTCAATGACATCAAATGCCTGGTAGTTCTAGGTTCCCCTTTTTACCTTTGGTtttttgtttgtttgtttttagaaacagagtctcactctg
>gene=chr20_2553103-2554103; species=bosTau
CTGATTACTGTGAGGGCTTCAATATACTGGAGATTTGTTTCC-CTCCAGTGAATAAACTCACAGAATTAATGGTGTTGAATCTACTGGGATATTATTTTCCAAGCCCCAAATCAAGACT-----GTTTGGTGGAGACCCAGAAGGGCCATGGTTTAATCAGAGTCATACAGAAGACAAACAGTGATGTCAACAGGGCATCAAGGACAGCTCTGG-----TGTGTTATGTCATAACCTGGGCTTCTGATTCAAGCTTAAGTAATGACCTCTATTGGATATTTAACTATGAAACTATGGAAGTATCTTTCCTTTACCTACTAATCTGAAAAACTATCGTTTTCATTCACTTAATTCTTGTATAGGGCCTTTTTTGAAACTTTTATTTGAATTCATCATTTCAA-CTATTGATTCAG-----TCTAATGGCTCATAAG----GCTTCCTCTTTTTACCTTTCTTTC-------------------------------------
>gene=chr20_2553103-2554103; species=calJac
AGTTGTACTGTGAGGGCTTCAACACATTTGAGACTTGTTTTCTCTCCGTCGAATACACTTGGAGAACTAATGATATGAAAACCACTGCGATTTTATTTTCCAAACCCCAAATCAGGATAGGTTGAGTTGGTGGAGACCCAGAAGGGCTGTGGTGTGATCAGGGTCACATGGTTGACAAACAGCTATGTCCCCAGAGGGATGGGGGCAGCTCTGTTTTGTTGAGTTGTATCATAATCTGGGCATCTGCTTGAAGTTAGGGTAGTGTTTCATGTTGGATATTTAATGTGAGACTTACTGAAGTATCCTTCCTTTGCCCATGGATTTG-AAAACTACCATTCTCCTTCACTTAATTCTTGTACGGA-----------GGCTTTTGTACTGAACCATCATTTGACGTCACTATCTCAATCAATTCTGATGCCTCGTAGTTCTAGGTTCCCCTTTTTACttttggttttttgtttgtttgtttttagagacagagtcttactctg
>gene=chr20_2553103-2554103; species=canFam
ACATTTACTGTGAGAGCATCAGTGTATTTGAGACTCACTTCCTCTCTGGTGAATAAACTAACAAAACTGATGAGATTAAAG-CACTGAGATCTTATTTCCCAAGCCCTAAATCAGGACA---------------------------------------------------------------------------------------------------------------------------------------------------------------------------------------------------------------------------------------------------------------------------------------------------------------------------------------------------------------------------------------------
>gene=chr20_2553103-2554103; species=equCab
AC-TTTGCT---------------------------------------GTGAATAAACTCGCAAAATTGATGGTGTTAAAACCACTGGGATCTTATTTT-----------------------------------------------------------------------------------------------------------------------------------------------------------------------------------------------------------------------------------------------------------------------------------------------------------------------------------------------------------------------------------------------------------------
>gene=chr20_2553103-2554103; species=gorGor
ATACTTACTGTGAGGGCTTCAATACATTTGAGACTTGTCTTCTCTCCAGTGAATACACTTAGAGAACTAATGATGTTAAAACCACTGGGATTTTATTTTCCAAACCCCAAATCAGGACAGGTTGAGTTGGTGGAGACCCAGAAGGGCTGTGGTGTGATCAGGGTCACGTGGATGATAAACAGCGATGTCCCCAGAGGGATGGGGGCAGCTCTGTTTTGTTGAGTTGTATCATAACC-GGGCATCTGATTTAAGTTAGGGTAATGTTTCATGTTGGATATTTAATGTGAGACTTACTGAAGTATCCTTCCTTTACCCACTGATTTGAAAAACTACCATTCTCATTCCCTTAATTCTTGTACAGAGCCCGTTTCAGGGCTTTTATTCTGAACAATCATTTGATGCCATTACCTCAATGACATCAAATGCCTGGTAGTTCTAGGTTCCCCCTTTTACCTTTGGTtttttgtttgtttgtttttagaaaca-agtctcactctg
>gene=chr20_2553103-2554103; species=panTro
ATACTAACTGTGAGGGCTTCAATACATTTGAGACTTGTCTTCTCTCCAGTGAATACACTTAGAGAACTAATGATGTTAAAACCACTGGGATTTTATTTTCCAAACCCCAAATCAGGACAGGTTGAGTTGGTGGAGACCCAGAAGGGCTGTGGTGTGATCAGGGTCACGTGGATGATAAACAGCGATGTCCCCAGAGGGATGGGGGCAGCTCTGTTTTGTTGAGTTGTATCATAACCTGGGCATCTGATTTAAGTTAGGGTAATGTTTCATGTTGGATATTTAATGTGAGACTTACTGAAGTATCCTTCCTTTACCCACTGATTTGAAAAACTACCATTCTCATTCACTTAATTCTTGTACAGAGCCCGTTTCAGGGCTTTTATTCTGAACAATCATTTGATGTCATTACCTCAATGACATCAAATGCCTGGTAGTTCTAGGTTCCCCTTTTTACCTTTGGTtttttgtttgtttgtttttagaaacagagtctcactctg
>gene=chr20_2553103-2554103; species=papHam
ATACTTACTGTGAGGGCTTCAATACATTTGAGACTTGTTTTCTCTCCAGTGAATACACTTAGAGAACTAATGATGTTAAAACCACTGGGATTTTATTTTCCAAACCCCAAATCGGGAGAGGTTGAGTTGGTAGAGACCCAGAAGGGCTATGGCATGATCAGGGTCACATGGATGATAAACAGCGATGCCCCCAGAGGGATGGGGGCAGCTGTGTTTTGTTGAGTTGTATCATAATCTGGGCATCTGATTTAAGTTAGGACAATGTTTCGTGTTGGATATTTAATGTGAGACTTAATGAAGCATCTTTCCTTTACCTACTGATTTGAAAAACTACCATTCTCATTCACTTAATTCTTGTACAGAGCCTGTTTCAGGGCTTTTATTCTGAACAATCATTTGATGTCATTACCTCAATTAATTTTGATGCCTGGTAGTTCTAGGTTCCCCTTTTTACGTTTGGttttttgttggtttgtttttagaaacagagtctcactctg
>gene=chr20_2553103-2554103; species=ponAbe
ATACTTACTGTGAGGGCTTCAATACATTTGAGACTTGTCTTCTGTCCAGTGAATACACTTAGAGAACTAATGATGTTAAAACCACTGAGATTTTATTTTCCAAA-CCCAGATCAGGACAGGTTGAGTTGGTGGAGACCCAGAAGGGCTGTGGTGTGATCAGGGTCACATGGATGATAAACAATGATGTCCCCAGAGGGATGGGGGCAGCTCTGTTTTGTTGAGTTGTATCATAACCTGGGCATCTGATTTAAGTTAGGGTAATGTTTCATGTTGGATATTTAATGTGAGACTTACTGAAGTATCCTTCCTTTACCCACTGATTTGAAAAACTACCATTCTCATTCACTTAATTCTTGGACAGAGCCTGTTTCAGGGCTTTTATTCTGAACAATCATTTGATGTCATTACCTCAATGACATCAAATGCCTGGTAGTTCTAGGTTCCCCTTTTTACCTTTGGTtttttgtttgtttgtttttagaaacagagtctaactctg
>gene=chr20_2553103-2554103; species=rheMac
ATACTTACTGTGAGGGCTTCAATACATTTGAGACTTGTTTTCTCTCCAGTGAATACACTTAGAGAACGAATGATGTTAAAACCACTGGGATTTTATTTTCCAAACCCCAAATTGGGAGAGGTCGAGTTGGTAGAGACCCAGAAGGGCTGTGGCATGATCAGGGTCACATGGATGATAAACAGCGATGTCCCCAGAGGGATGGGGGCAAGTCTGTTTTGTTGAGTTGTATCATAATCTGGGCATCTGATTTAAGTTAGGACAATGTTTCGTGTTGGATATTTAATGTGAGACTTACTGAAGTATCTTTCCTTTACCTACTGATTTGAAAAACTACCATTCTCATTCACTTAATTCTTGTACAGAGCCTGTTTCAGGGCTTTTATTCTGAACAATCATTTGATGTCATTACCTCAATTAATTTTGATGCCTGGTAGTTCTAGGTTCCCCTTTTTACGTTTGAttttttgttggtttgtttttagaaacagagtctcactctg
>gene=chr20_2982103-2983103; species=hg19
CAAGAGTCTTGCTGTCCCTACGTCTGTTCTACATTTTAGAGAAGGGATGCACAGGAAAACTAGTGCCTCTGGATTAGCCATCAGGGCTTAAAAAACTGACATCTCATCCTGCCCTGTACTTGGGTGGAAACCTGTGGAAATCTTATGTGAAGGAAGAGAATGCAAACTGTGGGTGAACTGAGAAATTCTGATCTAAAATAATGGTCTCTACTGCGTGTGTAAGAGTCCAGCCCAGGAAAATCTTTTCTTCCTTTTGTGGTATTCACAGCATAGGGTCAGGGGTAATTGCCTCTGTTAGTAAAATAACATGCAGAACCTCCAGGGTTTTAATCTGAAAGGAAATCTCTTGAGTAGGTGAGGGCAGATGGATTTTGAGGTCCTAATTTCCCTATCTTTGGGTCTTTCACTTTAATTTCTCCTATCACTGTCATGCTGGTTTCCAGTAAATATATTTGCTCCTTTCTTAAAGCTCTTGCTTCccagcctgggcaacatagcaa
>gene=chr20_2982103-2983103; species=bosTau
CAAGAATCTTGTTGTCTCTACATCTGTTCTACATTTTAGACAAGGGATGT-----AACAGTTATGCCTTATGATTAGTCGTGAGGGCTTTAAAATCTTG--TCTCATCCTATCCTGCATCAAGGTGGAAACCTGTGGAAATCTTGTCTTAGTGAAGAGAATGCAAACTGTGGGTGAATTGGGAAATTCCAATCTT-------------------------------CCAGCCCAGGAAACT--TTTTTCGCCTTTAT-GGGTTGACAGCACTGGGTCTAAATAAATTGCTTTTCTTAGAGAAATAACATGGAGGACCTCTGAGGTTTTAATGTGAAAGAAAATCTCTTGAGTAAGTGAAGGTAGATGGACTATGAGACTTTGATTATTGTTTCTTGTGGTCTTTCACTTTAGTTTCTCCTACTACTATACTGCTGGTTCCCAGGAAATATATTCGTTCCTT---------------------------------------
>gene=chr20_2982103-2983103; species=calJac
CAAGAGTCTTGCTGTCACTACCTCTGTTCTACATTTTAGAGAAGGGATGTGCAGGAAAAGTGGTGCCTCTGGATTAGTCATCGGGGCTTTAAAAACTGACATCTCATCCTGCCCTGTACGTGGGTGGAAACCTGTTTAAATTT-ATGTGAAGGAAGAGAATGCAAACTGT-GGTGAATTGGGAAATTCTGATCTGAAATAATGGTCTCTACTGCATGTGTAAGAGTCCAGCCCAGGAAACTCTCTTCTCCCTTTTAT-GTATTCACAGCTTAGGGTCAGGGGGAATTGCCTCTGTTAGTAAAACAAAATGCAGAACCTCCAGGGTTTTAATCTGAAAGGAACTCTCTTGAGTAGGTATGGGCGGATGGATTCTGAGGCCCTAATTCCCCTATCTTTGGATCTTTCACTTTAATTTATCCTACCACTATCATGCTGGTTTCCAATAAATATATTTGCTCCTTTCTTAAAGCTCTTGCTTCccagcctggacaacatagcaa
>gene=chr20_2982103-2983103; species=canFam
CAAGAGTCTTGCTATCACTACTTCTGCTCTACGTTTTAGACAA-GGGTGTACAGGAAAAATAATTCCTCTGGCTTAGTCATGAGAGCTTTAAAAACTTATGTCTCATCCTGGCCTGTATCAGGGTGGAAACCTGTGGAAATATTGTCTGGAAGAAGGCAAAGCAAA-----AGTAAACTGAGAAATTCCAGTCTTAAGT-GAGGTCTCTGTTTCATGTGTAAGAGTCCAGCCCAGGAAACTCCCTTTTCCCCTTTAT-ATATTGGCAGCATAGGGTCC-AACCAATTGCCTCTCTCAGTAAAATGACATGCAGAACCTGCAGCATTTTAATCTGAAAGAAACTCTCCTGAGTAAGTGAAGGCAGATGGACTATGAGACCCTGAGTCCTCTT----AGGGTCTTTGACTTTAATTTCTCCTACCGTGATCTTGCTTATTCCCAGGAAGTGTATTTGCTCCCTTCTTAAAGTT-----------------------------
>gene=chr20_2982103-2983103; species=equCab
CAAGAGTCTTGCGGTCCCTACCTCTGTTCTACATTTTACTCAAGGGATGTACAGGAAAAGTGATGCCTCTGGATTTGTCATGAGGGCTTTCAAAACTTGTATCTCATCCTGTCCCATACCAGGGTGGAAATCTGGGGAAATCTTATCTGGATGAAGAGAAGGCAAATTG--GGTGAATTGGGACATTCCAGTCTTAAGT-AAGGTCTCTGTTCCCTGTGTAAGAGTCCAGCCCAGGAAACTTTTTTTTTCCCCTTTT-GTATTGGTAGTACAGGATCTGAAGAAATTACCTCTCTTAGTAAAATAATATGCAGAACCTCCAGGGTTTTAATCTGAAGGAAAATCTC-TGAGT-AGTGAAGACAGATGAACTCTGAGACCCTGACTTTCATTTCCTAAGGTCTTTCACTTTAATTTCTCCTACCACCATCTTGCTGGTTCCCAGGAAATATGTTTGCCCTCTTCTTAAAGCT-----------------------------
>gene=chr20_2982103-2983103; species=gorGor
CAAGAGTCTTGCTGTCCCTACGTCTGTTCTACATTTTAGAGAAGGGATGCGCAGGAAAAGTAGTGCCTCTGGATTAGCCATCAGGGCTTAAAAAACTGACATCTCATCCTGCCCTCTACTTGGGTGGAAACCTGTGGAAATCT-ATGTGAAGGAAGAGAATGCAAACTGTGGGTGAACTGAGAAATTCTGATCTAAAATAATGGTCTCTACTGCGTGTGTAAGAGTCCAGCCCAGGAAAATCTTTTCTTCCTTTTGTGGTATTCACAGCATAGGGTCAGGGATAATTGCCTCTGTTAGTGAAATAACATGCAGAACCTCCAGGGTTTTAATCTGAAAGGAAATCTCTTGAGTAGGTGAGGGCAGATGGATTTTGAGGTCCTAATTTCCCTATCTTTGGGTCTTTCACTTTAATTTATCCTATCACTGTCATGCTGGTTTCCAGTAAATGTATTTGCTCCTTTCTTAAAGCTCTTGCTTCccagcctgggaaacatagcaa
>gene=chr20_2982103-2983103; species=panTro
CAAGAGTCTTGCTGTCCCTACATCTGTTCTACATTTTAGAGAAGGGATGCGCAGGAAAAGTAGTGCCTCTGGATTAGCCATCAGGGCTTAAAAAACTGACATCTCATCCTGCCCTGTACTTGGGTGGAAACCTGTGGAAATCT-ATGTGAAGGAAGAGAATGCAAAATGTGGGTGAACTGAGAAATTCTGATCTAAAATAATGGTCTCTACTGCGTGTGTAAGAGTCCAGCCCAGGAAAATCTTTTCTTCCTTTTGTGGTATTCACAGCATAGGGTCAGGGGTAATTGCCTCTGTTAGTAAAATAACATGCAGAACCTCCAGGGTTTTAATCTGAAAGGAAATCTCTTGAGTAGGTGAGGGCAGATGGATTTTGAGGTCCTAATTTCCCTATCTTTGGGTCTTTCACTTTAATTTCTCCTATCATTGTCATGCTGGTTTCCAGTAAATATATTTGCTCCTTTCTTAAAGCTCTTGCCTCccagcctgggcaacatagcaa
>gene=chr20_2982103-2983103; species=papHam
CAAGAGTCTTGCTGTCCCTACTTCTGTTCTACATTTTAGAGAAGAGATGTGCAGGAAAAGTAGTTCCTCTGGATTAGCCATCAGGGCTTAAAAAACTGACATCTCATCCTGCCCTGTACTTGGGTGGAAACCTGTGGAAATCT-ATGTGAAGAAAGAGAATGCAAACTGTGGGTGAATTGGGAAATTCCGATCTAAAATAATGGTCTCTACTGCATGTGTAAGAGTCCAGCCCAGGAAACTCTTTTCTTCCTTTTAT-GTATTCACAGCATAGGGTCAGGGGTAATTGCCTCTGTTAGTAAAATAACATGCAGAACCTCCAGGGTTTTAATCTGAAAGGAAATCTCTTGAGTAGGTAAGGGCAGATGGATTATGAGGTCCTAATTTTCCTGTCTTTGGGTCTTTTACTTTAATTTATCCTATCACTGTCATGCTGGTTTCCAGTAAATATATTTGCTCCTTTCTTAAAGCTCTTGCTTCccagcctgggcaacatagcaa
>gene=chr20_2982103-2983103; species=ponAbe
CAAGAGTCTTGCTGTCCCTACGTCTGTTCTACATTTTAGAGAAGGGATGCACAGGAAAAGTAGTGCCTCTGGATTAGCCATCAGGGCTTAAAAAACTGACATCTCATCCTGCCCTGTACTTGGGTGGAAACCTGTGGAAATCT-ATGTGAAGGAAGAGAATGCAAACTGTGGGTGAATTGAGAAATTCCGATCTAAAATAATGGTCTCTACTGTGTGTGTAAGAGTCCAGCCCAGGAAA--CTTTTCTTCCTTTTAT-GTATTCACAGCATAGGGTCAGGGGTAATTGCCTCTGTTAGTAAAATAACATGCAGGACCTCCAGGGTTTTAATCTGAAAGGAAATCTCTTGAGTAAGTGAGGGCAGATGGATTTTGAGGTCCTAATTTCCCTGTCTTTGGGTCTTTCACTTTAATTTATCCTGTCATTGTCATGCTGGTTTCCAGTAAATATATTTGCTCCTTTCTTAAAGCTCTTGCTTCccagcctgggcaacatagcaa
>gene=chr20_2982103-2983103; species=rheMac
CAAGAGTCTTGCTGTCCCTACTTCTGTTCTACATTTTAGAGAAGAGATGTGCAGGAAAAGTAGTTCCTCTGGATTAGCCATCAGGGCTTAAAAAACTGACATCTCATCCTGCCCTGTACTTGGGTGGAAACCTGTGGAAATCT-ATGTGAAGAAAGAGAATGCAAACTGTGGGTGAATTGGGAAATTCTGATCTAAAATAATGGTCTCTACTGCATGTGTAAGAGTCCAGCCCAGGAAACTCTTTTCTTCCTTTTAT-GTATTCATAGCATAGGGTCAGGGGTAATTGCCTCTGTTAGTAAAATAACATGCAGAACCTCCAGCGTTTTAATCTGAAAGGAAATCTCTTGAGTAGGTAAGGGCAGATGGATTATGAGGTCCCAATTTTCCTGTCTTTGGGTCTTTTACTTTAATTTATCCTATCACTGTCATGCTGGTTTCCAGTAAATATATTTGCTCCTTTCTTAAAGCTCTTGCTTCccagcctgggcaacatagcaa
>gene=chr20_3236084-3237084; species=hg19
AGTGTCCCTGCAAGTGCTGGCTGGGCCAGGGAGAGGAAGCCCAGTGGGGAGGCATCAGGGAGGCAGTGGCGGGGCTTCTCAGGGCCAACAGCAGCTCTGAGGTGTCTGGTCACATCTGTGTCAGGTCTGTCTGGGCTCTGGAAACCACCTGCTTAGCTGACTGCCGCAGCCAGTCCTTGATGCTGTCTTCCTTCAGGGAGCAGCCGATGAACACAAGGTAGCACTCCTGCTGCCCGCTGCTGTCTTGAGATACGCTTTTGGAGTCTGGTGGTGGTGTGGGTCCTTCCAAAACTGGCATGATGCTCAAGGAGTTGGCCAGTGTGTTGTAGCAGACCTCCATGGTCCTCTCAGAGTCTGTAAGGAGAATACACATTAGTCCCTGAGAGCCTGCCTTGAAAGGATACAGCTATGCTAAGACTGTGACAATGCAGATGGTTGGGATAGATTCATGAGAAAATGCAAGAGACAGAACTGATGTGACTGGTGGCAGCTTAGAAAGG
>gene=chr20_3236084-3237084; species=bosTau
AGAGTCCCTGAAAATGCTGGCTGAGCCTGTGACAGGTGAACCAGTGGTGAGAAAGCAGGGAGAGGGTGGGGTGGCTTCTCAGAGCCAGTAGCAACCCCTAAGTGTCTGGTGATATTGGTACCAGATCTGTTTGGGCTTC-GAAATCACCTGCTTAGCCGACTGCCGCAGCCAGTCCTTGACACTTTCTTCCTTCAGAGAGCAGCCTATGAACACGAGGTAGCATTCCTGCTGCCCGCTGCTGCTTTGAGGTGAGGTTCTGGAGTCAGGGGGTGGTGTGGGTCCCTCCAAAACTGGCACGATACTCAAGGAGTTGGCCAGAGTGTTGTGGCAGACCTCCATCATCCTCTCAGAGTCTGTAAGGAGAACACTTT--AGTCCCCGAGACCCTGCCCCTAAAGGTTAAGGTCACAGTAAGACTGTGGTAGTGCAGCTGGGTGGGACAGATTCCCAAGACAG--CTGGAGGGAAAACTGATGTGACTGGCAGCAAATTAGAAAGG
>gene=chr20_3236084-3237084; species=calJac
AGTGTCCCTGAAAGTGTTGGCTGGGCCTGGGAGGGGCAGCCCAGTGAGGAGGCATCAGGGAGGCAGTGGCGGGGTTTCTCAGGGCCTGCAGCAGCTCTGAGGTGTCTGGTCACATCTGTGTCAGGTCTGCCTGGACTCTGGAAACCACCTGCTTGGCTGTCTGCCGCAGCCAGTCCTTGATGCTGTCTTCCTTCAGGGAGCAGCCGATGAACACAAGGTAGCACTCCTGCTGCCCGCTGCTATCTTGAGATATGCTTTTGGAGTCCGGTGGTGGTGTGGGTCCTTCCAAAACTGGCATAATGCTCAAGGAGTTGGCCAGTGTGTTGTGGCAGACCTCCATGATCCTCTCAGAGTCTGTAAGGAGAATACACATTAGCCCCCAAGGGCCTGCCTT-AAAGGATACAGCTATGCTAAGACTGTAACAATGCAGACGGTTGGAACAGATTCATGAGAAAATGTAGGAGAGAGAACTGACATGACTGGTGGCAACTTAGAAAGG
>gene=chr20_3236084-3237084; species=canFam
AGCATTTCTGAAAGTGCTGGCTGAGCCTGTGACGGGCAGACCAGGAGGGAGGTCACGGA-----------GGGGCTCCTCAAGGCCAGGAGCAGCTCTG-GGTGTCTGGGCACATTTGTGCCAAACGTATCTGGGCTTTGGGAACCACCTGCTTAGCTGACTGCCGCAGCCAGTCCTTGACACTTTCTTCCTTCAGGGAGCAGCCGATGAACACAAGGTAACACTCCTGCTGCCCGCTGCTATCTTGAGGTGTGCTTCTGGAATCGGGCGGTGGTGAGGGTCCCTCCAAAACCGGGACAATGCTCAGAGAATTGGCTAGAGTGTTGTGGCAGACCTCCATGGCCCTCTCAGAGTCTGCAAGGAGAACACACGG-AGTTCCTGA------GTCCTGAAAGGATAAAGCTACACTAAGA-TG-TAATGTGTCGATGGTTGGGACAGATTCCTGTGACAATGCAGGAGGGAGAACTGCCATGATTGGTGTCAAGTTAGAAAAG
>gene=chr20_3236084-3237084; species=equCab
AGCATCCTTGCAAGTTCTGGCTGAGCCTGTCG-GGGCAGACCAGTGGAGAGGCAGCAGGCAGGCAGT---GGAGCTTCTCAAGGCCAGCAGCAGCCCTGACAAGTCTCATCATATCTGTACC-AATCTGTCTGGGCTTTGGCAACCACCTGCTTCGCTGACTGCCGCAGCCAGTCCTTGATGCTTTCCTCCTTCAAGGAGCAGCCGATGAACACGAGGTAGCACTCCTGCTGCCCGCTGCTGTCTTGAGGTGTGCTTCGGGAGTCCGGTGGTGGCGTGGGTCCTTCCAAAACTGGTATGATGCTCAAGGAATTGGCTAGAGTGTTGTGGCAGACCTCCATGGTTCTCTCAGAGTCTGCAAGGAGAACACATGTCAGTCCTTGAGACCCTGCCCTCACAGGAT-AAGTTACACTATGACTG-TATAGTGTAGATGGCTGGGACAGAGTCATGAGACAATGCAAGAGGGAAAACTGACATGACTGGTGGCAAGTTAGAAAAG
>gene=chr20_3236084-3237084; species=gorGor
AGTGTCCCTGCAAGTGCTGGCTGGGCCAGGGAGAGGAAGCCCAGTGGGGAGGCATCAGAGAGGCAGTGGCGGGGCTCCTCAGGGCCAACAGCAGCTCTGAGGTGTCTGGTCACATCTGTGTCAGGTCTGTCTGGGCTCTGGAAACCACCTGCTTAGCTGACTGCCGCAGCCAGTCCTTGATGCTGTCTTCCTTCAGGGAGCAGCCGATGAACACAAGGTAGCACTCCTGCTGCCCGCTGCTGTCTTGAGATACGCTTTTGGAGTCTGGTGGTGGTGTGGGTCCTTCCAAAACTGGCATGATGCTCAAGGAGTTGGCCAGTGTGTTGTAGCAGACCTCCATGGTCCTCTCAGAGTCTGTAAGGAGAATACACATTAGTCCCTGAGAGCCTGCCTTGAAAGGATACAGCTATGCTAAGACTGTGACAATGCAGATGGTTGGGATAGATTCATGAGAAAATGCAAGAGACAGAACTGATGTGACTGGTGACAGCTTAGAAAGG
>gene=chr20_3236084-3237084; species=panTro
AGTGTCCCTGCAAGTGCTGGCTGGGCCAGGGAGAGGAAGCCCAGTGGGGAGGCATCAGGGAGGCAGTGGCGGGGCTTCTCAGGGCCAACAGCAGCTCTGAGGTGTCTGGTCACATCTGTGTCAGGTCTGTCTGGGCTCTGGAAACCACCTGCTTAGCTGACTGCCGCAGCCAGTCCTTGATGCTGTCTTCCTTCAGGGAGCAGCCGATGAACACAAGGTAGCACTCCTGCTGCCCGCTGCTATCTTGAGATATGCTTTTGGAGTCTGGTGGTGGTGTGGGCCCTTCCAAAACGGGCATGATGCTCAAGGAGTTGGCCAGTGTGTTGTAGCAGACCTCCATGGTCCTCTCAGAGTCTGTAAGGAGAATACACATTAGTCCCTGAGAGCCTGCCTTGAAAGGATACAGCTATGCTAAGACTGTGACAATGCAGATGGTTGGGATAGATCCATGAGAAAATGCAAGAGACAGAACTGATGTGACTGGTGGCAGCTTAGAAAGG
>gene=chr20_3236084-3237084; species=papHam
AGTGTCCCTGAAAGTGCTGGCTGGGCCAGGGAGGGGAAGCCCAGTGGGGAGGCATTAGGGAGGCAGTGGCGGGGCTTCTCAGGGCCAGCAGCAGCTCTGAGGTGTCTGGTCACATCTGTGTCAGGTCTGTCTGGGCTCTGGAAACCACCTGCTTAGCTGACTGCCGCAGCCAGTCCTTGATGCTGTCTTCCTTCAGGGAGCAGCCGATGAACACAAGGTAGCACTCCTGCTGCCCGCTGCTGTCTTGAGATATGCTTTTGGAGTCCGGTGGTGGTGTGGGTCCTTCCAAAACTGGCATGATGCTCAAGGAGTTGGCCAGTGTGTTATAGCAGACCTCCATGGTCCTCTCAGAGTCTGTAAGGAGAATATACATTAGTCCCTGAGAGCCTGCCTTGAAAGGATACAGCTATGCTAAGACTGTGACAATGCAGATGGTTGGGACAGATTCACGAGAAAACGCAGGAGAGAGAACTGACGTGACTGGTGGCAGCTTAGAAAGG
>gene=chr20_3236084-3237084; species=ponAbe
--------------------------------------------------------------------------------------------------------------------------------------------------------------------------------------------------------------------------------------------------------------------------------------------------------------------------------------------------------------------------------------------------------------------------------------------------------------------------------------------------------------------
>gene=chr20_3236084-3237084; species=rheMac
AGTGTCCCTGAAAGTGCTGGCTGGGCCAGGGAGGGGAAGCCCAGTGGGGAGGCATTAGGGAGGCAGTGGCGGGGCTTCTCAGGGCCAGCAGCAGCTCTGAGGTGTCTGGTCACATCTGTGTCAGGTCTGTCTGGGCTCTGGAAACCACCTGCTTAGCTGACTGCCGCAGCCAGTCCTTGATGCTGTCTTCCTTCAGGGAGCAGCCGATGAACACAAGGTAGCACTCCTGCTGCCCGCTGCTGTCTTGAGATATGCTTTTGGAGTCCGGTGGTGGTGTGGGTCCTTCCAAAACTGGCATGATGCTCAAGGAGTTGGCCAGTGTGTTATAGCAGACCTCCATGGTCCTCTCAGAGTCTGTAAGGAGAATATACATTAGTCCCTGAGAGCCTGCCTTGAAAGGATACAGCTATGCTAAGACTGTGACAATGCAGATGGTTGGGACAGATTCACGAGAAAATGCAGGAGAGAGAACTGACGTGACTGGTGGCAGCTTAGAAAGG
>gene=chr20_3382043-3383043; species=hg19
ATGACTCTTCATTCTCTGAATACCCATGAAATTTAACATAGCCCACAGCTTCACCTGTAATTATTATCTTTCATTCAATAAATAATTACTGAAGCAGTGTTTCATAATAGCTAACAATAGCAGTTCAtactcagcgagtcctatgtgccagacaccaatctaagcagcaagggaaacaatgtgagaaatggcaattaaaaatagtcccagccccctgatactttccaggggtgatagagaaGATCCTTCCCAATGACCCTCTTGACAATAAAGAAATCCTACCTATGTCACCCAAGCTACCTCGGTATGGGGAGGGGGTGACCGTGGGGAGGGCTCCCCCGCCCCCTTTTGATACAGAAAGATCTGTAGAATCTTTCTATAGAAGATGGTAGAAGGGACGCCAGCACGGGAAATCCTTAATCAGACTgttttgctagagcacatcctccagtagcttcttcataaaacgggcatgtgaggtcaaattttgagaacttaca
>gene=chr20_3382043-3383043; species=bosTau
GTGAGTCTTCATTCTCTGAACACC------------CAGAACCCACAGTTTCACCTATAATTATTGTCCTTCATTCAACAAATAATTAGTGAAGCAGTGTTTCACAATAGCTAACAACAGTGG-TCacatttactgagtactatgtgccagacactgacctaagcactagggcaagcaatgtgggaaatgacaacaaaaaatggtcccaactctTTGGTAATTTCCAGGTGCAACGAAGAAGGCCCTTTCTTATGAGCCCTTTAACAAGGAAGAAATCTCACCTATAC--------------------------------------------------------------------------------------------------------------CTCCAGCACAGGAGCTCCTTAGTCAG-Acgttttgctaaagcacacccctcagtga-ctcat---aaagggtgcatggaaagtcaaactatgagatcttgca
>gene=chr20_3382043-3383043; species=calJac
ATGTCTCTTCATTCT-TGAATACTCATGAAATTTAACATAGCCCACAGCTTCACCTGTAA--ATTCTCTTTCATTCAATAAGTAATTACTGAAGCAGGTTTTCAGAATAGCTAACAATAGCAGTTCATATTCATCGGGTCCTATGTGCCAGACACCAATCTAAGCAGCAAGGGAAACACTGTGGGAAATGGTAATTTAAAATGGTCCC------------------------------------------------CCCTCTTGATAATAAAGAAATCCCACCTATGT-------------------------------------------------------------------------------------------------------------------GCACAGGAAATTCTTAATCAGAttgttttgctagagcacatcctccacttgcttcttcataaaatgtgcatgggaggtcaaattttgagaacttact
>gene=chr20_3382043-3383043; species=canFam
ATGATT----ATTCTCTGAACACTCATGAAATTTAATATAGCCCACAGCTTCAACTCTAATTATTCTCTTTTATTCAATAAATAATTAGTGAAGCAATATTTCATAATAGCTTACAACAGCAGTTCatatttagtgaatgctatgtgccagacattgatctaagtactagggCAAGCAATGTGGGAAATGGCAATAAAAAATGGTCCCAGGCTTTTGGTAATTTCCAGGGGTAACAAAGAAAGTCCTTCCTTATGAGTCCCTTAGCAAGGAAGAAATTCCACCTGTAG-------------------------------------------------------------------------------------------------ATGGTAGAAGGATCTCCAGCACAGGAACCCCTTAATCAGAttgttttgctaaagaacatcttccagtggcttcttaataaagggtgagtggaaggtcaaactttgagaatttgca
>gene=chr20_3382043-3383043; species=equCab
-TGATTCTTCATTCTCTGAACACCCATGAAATTTAACATAGCCCACAGCTTCACCCGTAATTATTCTCTTTCATTCAATAAATAATTAGTGAAGGAGTGTTTCATAATAGCTAACAACAGTGGTTCatatttagtgagtgctatgtgccagacactgacctaag-actagggcaagcaatgtgggaaacggcaataaaaaatggtcccagtcctTTGGTAATTTCCCGGGGCAACAAAGAAGGTCCTTCCTTATGAGTGCCTTAACAAGGAAGAAATCCCACCTGTAC-------------------------------------------------------------------------------------------------ATGAGATAAGGAGCTTCAGCACAGGAACCCCTTAATCAGACTgttttgctagagcacatcctccagtggcttcctaa-aacgggcacatggaaggtcaaacttggacacctcgca
>gene=chr20_3382043-3383043; species=gorGor
ATGACTCTTCATTCTCTGAATACCCATGAAATTTAACATAGCCCACAGCTTCACCTGTAATTATTATCTTTCATTCAATAAATAATTACTGAAGCAGTGTTTCATAATAGCTAACAAGAA-AGTTCATACTCAGCCAGTCctatgtgccagacaccaatctaagcagcaagggaaacaatgtgagaaatggcaattaaaaatagtcccagccccctgatacattccaggggtgatagagaaGATCCTTCCCAATGACCCTCTTGACAATAAAGAAATCCTACCTATGTCACCCAAGCTACCTCGGTATGGGGAGGGGGTGACCGTGGGGAGGG-TTCCCCGCCCCCTTTCGATACAGAAAGATCTGTAGAATCTTTCTATAGAAGATGGTAGAAGGGACGCCAGCACGGGAAATCCTTAATCAGATTGTTTTGCTAGAGCACATCCTCCAGTAG----------------------------------------------
>gene=chr20_3382043-3383043; species=panTro
ATGACTCTTCATTCTCTGAATACCCATGAAATTTAACATAGCCCACAGCTTCACCTGTAATTATTATCTTTCATTCAATAAATAATTACTGAAGCAGTGTTTCATAATAGCTAACAATAGCAGTTCATACTCAGCGAGTCCTATGTGCCAGACACCAATCTAAGCAGCAAGGGAAACAATGTGAGAAATGGCAATTAAAAATAGTCCCAGCCCCCTGATACTTTCCAGGGGTGATAGAGAAGATCCTTCCCAATGACCCTCTTGACAATAAAGAAATCCTACCTATGTCACCCAAGCTACCTCGGTATGGGGAGGGGGTGACCGTGGGGAGGG-TTCCCCGCCCCCTTTCGATACGGAAAGATCTGTAGAATCTTTCTACAGAAGATGGTAGAAGGGACGCCAGCACGGGAAATCCTTAATCAGAttgttttgctagagcacatcctccagcagcttcttcataaaacgggcatgtgaggtcaaattttgagaacttaca
>gene=chr20_3382043-3383043; species=papHam
ACGACTCTTCATTCTCTGAATACCCATGAAATTTAACATAGCCCACAGCTTCACCTGTAATTATTCTCTTTCATTCAATAAATAATTATTGGAGCAGTGTTTCATAATAGCTAACATTAGCAGTTCAAACTCagcgagttctacgtgccagacaccaatctaggcagcaagggaaacaatgtgggaaatggcaattaaaaatagtcccagccccctggtactttccaggggtgataaagaAGGTTCTTCCCCATGACCTTCTTGACAATAAAGAAATCCTACCTATGTCACCCAAGCTACCTTGGTATGGGGAGGGGGTGATCGTGGGGAGGG-TTCCCCGCCCCCTTTTGATATAGGAAGATCCGTAGAATCTTTCTATAGAAGATGGCAGAAGGGACCCCAGCATAGGAAATCCTTAATCAGAttgttttgctagagcacatcctccagtagcttcttcgtaaaacatgcatgggaggtcaaattttgagaactcaca
>gene=chr20_3382043-3383043; species=ponAbe
GTGACTCTTCATTCTCTGAATACCCATGAAATTTAACATAGCCCACAGCTTCACCTGTAATTATTATCTTTCATTCAATAAATAATTACTGAAGCAGTGTTTCATAATAGCTAACAATAGCAGTTCATACTCAGCGAGTCCTATGTGCCAGACACCAATCTAAGCAGCAAGGGAAACAATGTGAGAAATGGCAATTAAAAATAGTCCCAGCCCCCTGATACTTTCCAGGGGTAATAGAGAAGATCCTTCCCTATGACCCTCTTGACAATAAAGAAATCCTACCTATGTCACCCTAGCTACCTTGGTATGGGGAGGGGGTGATCGTGGGGAGGG-TTCCCTGCCGCCTTTCGATACAGAAAGATCTGTAGAATTTTCCTATAGAAGATGGTAGAAGGGACGCCAGCACAGGAAATCCTTAATCAGAttgttttgctagagcacatccttcagcagcttcttcataaaacgtgcatgggaggtcaaattttgagaacttacc
>gene=chr20_3382043-3383043; species=rheMac
--------------------------------------------------------------------------------------------------------------------------------------------------------------------------------------------------------------------------------------------------------------------------------------------------------------------------------------------------------------------------------------------------------------------------------------------------------------------------------------------------------------------
>gene=chr20_3644152-3645152; species=hg19
CTGATACCCCTGGGAGGAGCCTTTGCTGCAGCAACTCCCCGCCCTCATTAAGTCTCCACCCCAGGCTGCACCGTCAGGTAAACCTGGGAGCCACGGGATTCGGCGCCTGAATGTGCCTAGACGGACCCCAACACACTAGCCCTGCCACGCACACCCAGCAACACACAGACAACCACCCAGGGAGACCTGGTCTCTCCCATGCTAAACTAGGAACGCTATGAAACAGCATTTTTCTTTTCCTTTTTTATATAATTCTATTTTAAACTTAAAAAAATttttttgaatagagttggggtctcgctctattgcgcaggctggtcttgaactcctgggctcaaaccatcctcccacctcggcctctcaaagtgctaggatgacaggtgtgagccaccatgcctggccTAttttaaacttcttattgttgactaattttagacttgcagaaaagttggaaaatgtaagcattttccttacacccttcacccagcttcccctgatgg
>gene=chr20_3644152-3645152; species=bosTau
CTGACTCTGGTGGGAGGAGCCTTTGCGGAAATGA-TTCCTGCCCTCACTGAGTCCCCGC-CCAGGCTGCACCTTCAGATAGATCTGGGAGCCATTT---------------------------------------------------------------------------------------GACCTTGTCTCTCCCATACTAAACTATTAAATTTATGAAACAACATAATTCTTCTC----CTTTTATAAttttaactt----------------------------------------------------------------------------------------------------------------------------------------------------------------------------------------------------------------------------AAccagtttcccctaacat
>gene=chr20_3644152-3645152; species=calJac
CTGACGCCCCTGGGAGGAGCCTTTGTTTCGACAACTCCCCACCCTCATTAAGTCTCCACCCCACACTGCACCTTCAGGTAAGCCTGGGAGCTGTGGGATTCGGCACCTGCATGTGCCTAGATGGA-CCCAATGCCCTAGCCCCGCCATGCACACCCAGCAACACACAG-----CCCCCTGGGAGACCTGGTCTCTGCCATGCTAAACTAGGAACGCTATGAAACAGCATTGCTCTTTTCCTTTTATATAGAATTTTATTTTAAACTTAAAACAttttttttgaatagagatgaggtctcgctctgttgcccaggctggtcttgaactcctgggctcaaacgatcctcctacctcagtctctcaaagtgctaggatgacaggtgtgagccaccatgcccggccTAttttaaacattttattgttgactaattttagactagcaaaaaagttggaaaatgtaagcattttccttatacccttcacccagctttccctaatgg
>gene=chr20_3644152-3645152; species=canFam
CTGATCCCTGAGGGAGGAGCCTTTGTGGGAATGA-TCCCCGGCCCCACTGAGGCCCTACTCCAGGCTGTGCCTTCGGGTAGGTCCCCCAGTGGCTGAATTCAGCACCTGAATGTGCCTAGGTGTGctctctctctctctctctcacacacacacacacacacacac-acCAACAACCTAAGGAGACCTTGTCTCTCCCATGCCAAACCATTAACTTTATGAAACATCATTGTTCTTTCCC-TTCTTTTATAATTCT---------------------------------------------------------------------------------------------------------------------------------------------------------AACTTTTTATTTTTAACTAA----AGACTTGAAGAAAGTTGCTAAAATGTTAGTGTTCCCCTTACA-------------------------
>gene=chr20_3644152-3645152; species=equCab
CTAATGGGGCTGGGAGGAGCCTTTGC----CTGACTCCCCGCCCCCACTGAGTCTCTACTCCAGGCTGCACTTCCAGATTGATCTGGGAGCTACTGAATCCAGCGCCAGAGTGTGCCTAGATGGACCCCAACACACACTTCCC--CATACACACAAAGCAACACCT-CACAATAACCCACGAAGACCTTGTCTCTCCCACGCTAAACCATTAACTTTATGAAACAACGTTGTTCTGTACC-TTCTTTTATAAttttatttttaattt-----------------------------------------------------------------------------------------------------------------------------------------------------------------------------------------------------------------------------------------
>gene=chr20_3644152-3645152; species=gorGor
CTGATACCCCTGGGAGGAGCCTTTGCTGCAGCAACTCCCCGCCCTCATTAAGTCTCCACCCCAGGCTGCACCTTCAGGTAAACCTGGGAGCCACGGGATTCGGCGCCTGAACGTGCCTAGATGGACCCCAACACGCTAGCCCTGCCACGCACACCCAGCAACACACAGACAACCACCCAGGGAGACCTGGTCTCTCCCATGCTAAACTAGGAACGCTATGAAACAGCATTTTTCTTTTCCTTTTTTATATAATTCTATTTTAAACCTAAAAAAATTGttttgaatagagttggggtctcgctctattgcccaggctggtcttgaacttctgggctcaaaccatcctccca------cctctcaaagtgctaggatgacaggtgtgagccaccatgcctggcCTAttttaaacttcttattgttgactaattttagacttgcagaaaagttggaaaatgtaagcattttccttacacccttcacccagcttcccctgatgg
>gene=chr20_3644152-3645152; species=panTro
CTGATACCCCTGGGAGGAGCCTTTGCTGCAGCAACTCCCCGCCCTCATTAAGTCTCCACCCCAGGCTGCACCTTCAGGTAAACCTGGGAGCCACGGGATTCGGCGCCTGAACGTGCCTAGACGGACCCCAACACACTAGCCCTGCCACGCACACCCAGCAACACACAGACAACCACCCAGGGAGACCTGGTCTCTCCCATGCTAAACTAGGAACGCTATGAAACAGCATTTTTCTTTTCCTTTTTTATATAATTCTATTTTAAACTTAAAAAAAtttttttgaatagagttggggtctcgctctattgcccaggctggtcttgaactcctgggctcaaaccatcctcccacctcggcctctcaaagtgctaggatgacaggtgtgagccaccatgcctggccTATTTtaaacttcttattgttgactaattttagacttgcagaaaagttggaaaatgtaagcattttccttacacccttcacccagcttcccctgatgg
>gene=chr20_3644152-3645152; species=papHam
CTGATACCCCTGGGAGGAGCCTTTGCTGCAACAACTCCCCGCCCTCATTAAGTCTCCACCCCAGGCTGCACCTTCAGGTAAACCTGGGAGCCACGGGATTCCACACCTGAATGTGCCTAGATGGACCCCAACACACTAGCCCCACCACACACACCCAGCAACACACAGACAACCACCCAGGGAGACCTGGTCCCTCCCATGCTAAATTAGGAACACTATGAAACAGCATTTTTCTTTTCCtttttaatataattttattttaaaCTT-AAAttttttttttgaatagagttggggtctcaccctattgcccaggctggtcttgaactcctgggctcaaacgatcctcccacctcggcctctcaaagtgctagggtgaccggtgtgagccaccatgcctggccTAttttaaacttcttattgttgactaattttagacttgcagagaagttggaaaatgtaagcattttccttacacccttcacccagcttcccctaatgg
>gene=chr20_3644152-3645152; species=ponAbe
--------------------------------------------------------------------------------------------------------------------------------------------------------------------------------------------------------------------------------------------------------------------------------------------------------------------------------------------------------------------------------------------------------------------------------------------------------------------------------------------------------------------
>gene=chr20_3644152-3645152; species=rheMac
CTGATACCCCTGGGAGGAGCCTTTGCTGCGACAACTCCCCGCCCTCATTAAGTCTCCACCCCAGGCTGCACCTTCAAGTAAACCTGGGAGCCACGGGATTCCGCACCTGAATGTGCCTAGATGGACCCCAACACACTAGCCCCACCACGCACACCCAGCAACACACAGACAACCACCCAGGGAGACCTGGTCCCTCCCATGCTAAATTAGGAACACTATGAAACAGCATTTTTCTTTTCCtttttaatataattttattttaaaCTT-AAAAtttttttttgaatagagttggggtctcaccctattgcccaggctggtctcgaactcctgggctcaaacgatcctcccaccttggcctctcaaagtgctagggtgacaggtgtgagccaccatgcctggccTATTTtaaacttcttattgttgactgattttagacttgcagagaagttggaaaatgtaagcattttccttacaccctttacccagcttcctctaatgg
>gene=chr20_3874152-3875152; species=hg19
CAGGTGTGCAGAAGGTGTGGAAGCCCTGTGATCAGAGTGCTCCACAGTAGTGTGGACAACAAACTTATCCTTTGAAGATGACTCGCAAGGCATGTTGTAGCATGCCAGGGAGACCTTTGGGGCTTGTTGATTTTGGACTCCTACAAATCTAACCTTCATAATACAGTTTTTGTTTGTAGCTTGACAACACTAGCCTAGAAAATGGATCATTTTTTCTTGGCTTTCCGAGGAGCGTTGCTGTTGGCAGTATGGAACTGGAGCCGGGGCCCTGTTAGGCTGCCTTTATTAGGCTCAGCATTTCAGCTTCAGGGAATTAGGACGGATTGACCCCTGGGAGCTGAGGAAAAATGTTAGATTGCTATAGCTTTGTGGCCCATTGGGAGAGGCAAGATGGGAgttttttttttgtttgttttttgtttttttttttttttttttagaggagtttcactcttgttgcccaggccagagtgcagtggtgcaatcttggctcactgcaa
>gene=chr20_3874152-3875152; species=bosTau
CAGATGTGCAGGAGGTGTGGGAACTTGGGGATCACAGTGCTTTATGGCAGTGTGGGGGATGAGCTGGATCTTGGAAGGTGATTGTG-AAGCATGTTTCAGCACTCCAGGGAAAGCTTCGTGACGTGCTGATTTTGAACTCATACCAATCTAACCTCCATAATAAAGCTTTTGTTTGTAGCTTGATAGTACTAATCTAGAAAATAGTTAGC-TTTCCTTGATATTTGGGGGCGCATCAGTGTTGTCAGAATGAGACTGGTGCTTGGGTCCTGTGAGGCTGCTTTCATCTGGCTCAGTGTTT-ATCTTCAGGGAATTAGAAAGGGCCA-CCACCAGGAGCTCAGGGAAAAAGTTAGATTTCTATTTCTTTGTAGCCCATTTTGAGGGAAAGAGTAGGAG-------------------------------------------------------------------------------------------------------
>gene=chr20_3874152-3875152; species=calJac
----TGTGCAGAAGGTGTGGAAAC----TGATTAGAGTGCTCCACAATAGTGCGGAAGACCAGCTGGTTCTTTGAAGATGGCTCGCAAGGCATGTTGTAGCACGCCAGGGAGACCTTTGGGACTTACTGATTTTGGACTCATACAAATCTAACCTTCATAATAAAGCTTTTGTTTGTAACTTGACAACACTAGCCTGGAAAATGGATTACtttt-------------------ATCGATGTTGGATGTATGGTACTGGTGCTGGGGCCCTGTTAGACTGCCTTTATTATGCTCAGCATGTCAGTTTCAG-----------------------------------------------------------------------------------------------------------------------------------------------------------------------------------------------
>gene=chr20_3874152-3875152; species=canFam
CAGATGTGCAGGAGGTGTGGGAA-CCTGCGATGAGAGTGCCTT------GT--GGGTCATGAGCTGGATCTTTGCAGGGGACTCTC-AAGCATGTTGTAGCACGCCAGAGAGATCTTTGGGACATACTGCTTTTGGACTCATACCAGTCTAACCGCCATAATAAAGCTTTTGTTTGTAACTTGACGATACTAGCCTGGCAAATGGATTGGTTATCCTTGGCTTTT-GGGGAGCATCAGTATTGGCAGGATGGAATTGGTGCTGGGGCCCTGGGAGACTGCCCTTATTAGGTACAGTGTTTCATCTTCAGGGAATTAGGAAAGGCTGCCTGTTAGGAGCTCAGGAAAAA----AGATTTCTGTTGCTTTATAGCCTGTTTTGAGAGACAGAATGGGA--------------------------------------------------------------------------------------------------------
>gene=chr20_3874152-3875152; species=equCab
CAGATGTGCAGGAGGTATGGGAACCCTGGGATCGTAATTCTCCATGGCAGT--GGGTGACAAGCTGGAT-TTTGAAGGTGACTCCC-AGCCA---TGTAGCACGCCAGGGAGATCTTTGGGACGTGCTGATTTTGGACTCATGCCAATCTAACCTCCATAATAAAACTTTTGTTTGTAGCTTGACCATCCTAACCTAGAAAATGGATTGCTTTCTCTTGGCTTTCAGGGGAGTGTCGGTGTTGGCAGAATGGAACTGGCGCTGGAGCCCT------------TTATCAGGTGCAGTGTTTCATCTTCAGGGAATTGGGAAGGGCTGCCCACTAGGAGCTCAGGGAAAAA-GTAGATTTCTGTTGCTTTGTA-CCCATCTTGAGAGATGGAATGGGAG-------------------------------------------------------------------------------------------------------
>gene=chr20_3874152-3875152; species=gorGor
CAGGTGTGCAGAAGGTGTGGAAGCCCTGTGATCAGAGTGCTCCACAGTAGTGTGGATGACAAACTTATCCTTTGAAGATGACTCGCAAGGCATGTTGTAGCATGCCAGGGAGACCTTTGGGGCTTGTTGATTTTGGACTCCTACAAATCTAACCTTCATAATAAAGTTTTTGTTTGTAGCTTGACAACACTAGCCTAGAAAATGGATCATTTTTTCTTGGCTTTCCGAGGAGCGTTGCTGTTGGCAGTATGGAACTGGAGCCGGGGCCCTGTTAGGCTGCCTTTATTAGGCTCAGCATTTCAGCTTCAGGGAATTAGGACGGATTGACCCCTGGGAGCTGAGGAAAAATGTTAGATTGCTATAGCTTTGTGGCCCATTGGGAGAGGCAAGATGGGAG---------------------------tttttttttttttaagaggagtttcactctggttgcccaggccagagtgcagtggtgcaatcttggctcactgcaa
>gene=chr20_3874152-3875152; species=panTro
CAGGTGTGCAGAAGGTGTGGAAGCCCTGTGATCAGAGTGCTCCACAGTAGTGTGGACGACAAACTTATCCTTTGAAGATGACTCGCAAGGCATGTCGTAGCATGCCAGGGAGACCTTTGGGGCTTGTTGATTTTGGACTCCTACAAATCTAACCTTCATAATAAAGTTTTTGTTTGTAGCTTGACAACACTAGCCTAGAAAATGGATCATTTTTTCTTGGCTTTCTGAGGAGCGTTGCTGTTGGCAGTATGGAACTGGAGCTGGGGCCCTGTTAGGCTGCCTTTATTAGGCTCAGCATTTCAGCTTCAGGGAATTAGGACGGATTGACCCCTGGGAGCTGAGGAAAAATGTTAGATTGCTATAGCTTTGTGGCCCATTGGGAGAGGCAAGATGGGAG------------TTGtttttttttttttttttttttttttt--aggagtttcactcttgttgcccaggccaaagtgcagtggtgcaatcttggctcactgcaa
>gene=chr20_3874152-3875152; species=papHam
----TGTGCAGAAGGTGTGAAAGCCCTGTGATCAGAGTGCTCCACAGTAGTGTGGAGGACGAACTGGTTCCTTGAAGATGACTCGCAAGGCATGTTGTAGCACGCCAGGGAGACCTTTGGGGCTTGCTGATTTTGGACTCCTACAAATCTAACCTTCATAATACAGCTTTTGTTTGTAGCTTGACAATACTAGCCTAGAAAATGGATTACTTTTTCTTGGCT-----------------------------------------------------------------------------------------------------------------------------------------------------------------------------------------------------ttttttttttttttttttaagaagagttttgctcttgttgcccaggctggagtgtaatagtgcaatcttggctcactgcaa
>gene=chr20_3874152-3875152; species=ponAbe
CAGGTGTGCAGAAGGTGTGGAAGCCCTGTGATCAGAGTGCTCCACAGTAGTGTGGAGGACAAACTCATCCTTTGAAGATGACTCGCAAGGCATGTTGTAGCCTGCCAAGGAGACCTTTGGGGCTTGTTGATTTTGGACTCCTACAAATATAACCTTCATAATAAAGCTTTTGTTTGTAGCTTGACAACACTAGCCTAGAAAATGGATCATTTTTTCTTGGCTTTCGGAGGAGCGTTGCTGTTGGCAGTATGGAACTGGAGCTGGGGCCCTGTTAGGCTGCCTTTATTAGGCTCAGCATTTCAGCTTCAGGGAATTAGGACGGATTGACCCCTGGGAGCTGAGGAAAAATGTTAGATTGCTATAGCTTTGTGGCTCATTTGGAGAGGCAAGATGGGAG------------------Gtttttttttttttttttttttagacggagtttcactcttgttgcccaggccagagtgcagtggcgcaatcttggctcactgcaa
>gene=chr20_3874152-3875152; species=rheMac
----TGTGCAGAAGGTGTGAAAGCCCTGTGATCAGAGTGCTCCACAGTAGTGTGGAGGACGAACTGGTTCCTTGAAGATGACTCGCAAGGCATGTTGTAGCACGCCAGGGAGACCTTTGGGGCTTGCTGATTTTGGACTGCTACAAATCTAACCTTCATAATACAGCTTTCGTTTGTAGCTTGACAATACTAGCCTAGAAAATGGATTACTTTTTCTTGGCTTTTGGAGGAGC------ATCGACAGTCTGGAAATGGTGCCGGGGCCCTGTTAGACTGCCTTTATTAGGCTCAGCATTTCAGCTTCAGGGAATTAGGACGAATTGACCCCTGGGAGCTCAGGAAAAATGTTAGATTGCTATAGCTTTGTGGCCCATTTGGAGAGGCAAA------------------------tttttttttttttttttttttttgagaagagttttgctcttgttgcccaggctggagtgtaatagcgcaatcttggctcactgcaa
>gene=chr20_3914139-3915139; species=hg19
GCGACAAAGGCCTGCATGGCCTACAGAGAAACCCATCCATCCGCAGGTGGGGGTGTGGCTTGAAAGACCTGCTCTTAGTTCCCTTCTTTACCCTCCTGCTTGACATGGAGATGAGGCTCCAGGAGAGAGAGTGTAATGGAGTTAGTAAGAGACCCTCATGAAGTTTCTTGAGGCAAACCCGCAGGCTCATCCACTCCTCTTCTCTCGGCAGGGGGTAGTGTCAAAGTGCTTTGGTTGTCACAAGACCCAGACACCTAGGTTCCCAGTTTGGCTGGCCCAAGAGTTCTTCATGAGGCAAAAGAAGTGGCAGCTGGTGTCCTAGGTAGAGAGCAGCCATACAGACACCACATGTGTTCCTCCTGGCTCCACACAGACGTCGTGTCCAGCAACAGTCTGATCCTTGCGGTAAGCTATACAATGTTCTCTGCCCCAGGAAGGGGCCCCTGAGGGGGTCCACGGTCCTGCTTACTGTGCAACTGGGCCAGCTGTAGAACTGGCAT
>gene=chr20_3914139-3915139; species=bosTau
GCTGCAAAGGTGTGCAGGGCCTGCAGAGAAGCTCGTGTGTCCCCAGGGTGGAGGGTGGCTTTAAAGACCTGCCTTCAGTTCCTTTCTGAACCCTTCTGGTTGATGTGGAGATGAGTGTCTGGGAGACAGAATGTAATGGAGTTAGCAAGAGATCCTCTTGAGGTTTCTTGAACCAAA-TTGCAGGCTCATCCATTC-----CTCTTGGCACGGGGTAGTGTCAGAGTACTTTGGTTGTCACAAGACCCAGAAGTCTGGGTTCCCAGCCTAGCTGGCCCGAGAGTTCTTCATGAGACAAAGGGAGCAGCAGCTGGTGCCCTAGGT--AGAGCAGCCACACAGAGACCACTTGTGTTCCTCCCAGCTCTGCTCCTCC--CAGATCCTGCAACAGTTTGATCCTTGTGGTGAGCTATACAATGTTCTCTGCCCCGGGGAGGGGTCCCTGTAGGGGTCCACGGTCCTGCTTACTGTGCAACTGGGCCAGCTGCAGAACTGGCAT
>gene=chr20_3914139-3915139; species=calJac
GCTACAAAGGCCTGCACAGCCTGCACAGAAACCCATCCATCCGAAGGTGGGGGTGTGGCTTTAACGGCCTGCTCTTAGTTCTCGTCTTTACCCTTCTGCTTGACACGGAGATGAGGCTCCAGGAGAGAGAATGTAATA----TAGTAAGAGACTCTCACGAAGTTTCTTGAGGCATACCCACAGGCTCATCCACTCCTCTTCTCTCAGCAGGGGGTAGTGTCAAAGTGCTTTGGTTGTCATAAGACCCAGACACCTAGATTCCCAGCTTGGCTGGCCCAAGAGTTCTTCATGAGGC-AAAGAAGTGGCAGCTGGTGTCCTCAGTGGAGAGCAGCCATACAGACACCACTTGTGTTCTTCCTGGCTCCACACGGATGTTGTGTCCAGCAACAGTCTGATCCTTGTAGTAAGCTATACAATGTTCTCTGCCCCGGGGAGGGGCCCCTGAGGGGGTCCACGGTCCTGCTTACTGTGCAACTGGGCCAGCTGTAGAACTGGCAT
>gene=chr20_3914139-3915139; species=canFam
GCTGCAAAGGCATGCATGGTCTGCATAGAAGCTCATCTGTCCACAAGGTTGGGGGTGGCTTTAAAGACCTGCTCTCAGTTCCCTTCTCTACCCTTCTGCTTGATACGGAGATAAGTATCTGGGAGACAGAGT--AATGGCGTCAGCAAGAGACCCTCGTGAAATTTCTTGAACATAACCTGAAGGCTCATTCACTCCTCTTCTCTTGGCATGGGGTAGTGTCAGCGTGCTTTGGTTGTCACAAGACCCAGAAGTCTGGGTTCCCAGCTTAGCTGGCCC--GAGTTCTTCATGAGGC-AAGGAAGTGGCAGCTGGTGCCCCAGGT--AGAGCAGCCACACAGAGACCGCTTGTGTTCCTCCTGACTCCACATGGACATCGGATCCCGCAGCAGTTTGATCCTTG-GGGGAGCTATACAATGTTCTCTGCCCCAGGCAGGGGCCCCTGTGGTGGTCCACGGTCCTGCTTACTGTGCAGCTGGGCCAGCTGCAGAACTGGCAT
>gene=chr20_3914139-3915139; species=equCab
ACTGCAAAGGCATGCAGGGTCTGCAGAGAAGCTCATCTGTCCAGAGGGTGGGGGGTGGCTTTAAAGACCTGCCATCAGTTCCCTTCTCTACCCTTCTGCTTGATATGGAGATAAGTGTCTGGGAGACAGAGTGCAATGGAGTTAGCAAGAGACCCTCATGAAGTTTCTTGAGCCAAACCTGTAGGCTCATCCACTCCTCTTCTCTTGGCATGGGGTAGTGTCAGCGTGCTTTGGTTATCACAAGACCCAGAAGTCTGGATTCCCAGTTTAGCTGGCCCAAGAGTTCTTCATGAGGCAAAGGAAGTGGCAGCTGGTGCCCCAGGT--AGAGCAGCCACACAGAGACCGCTTGTGTTCCTCCTGGCTCCACATGGACATTGGATCCCCCAACAGTTTGATCCTTGTGGTAAGCTATACAATGTTTTCTGCCCCGGGTAGGGGCCCCTGTGGGGGTCCACGGTCCTGCTTACTATGCAACTGGGCGAGCTGTAGAACTGGCAT
>gene=chr20_3914139-3915139; species=gorGor
GCTACAAAGACCTGCATGGCCTACATAGAAACCCATCCATCTGCAGGTGGGGGTGTGGCTTTAAAGACCTGCTCTTAGTTCCCTTCTTTACCCTCCTGCTTGACATGGAGATGAGGCTCCAGGAGAGAGAGTGTAATGGAGTTAGTAAGAGACCCTCATGAAGTTTCCTGAGGCAAACCCGCAGGCTCATCCACTCCTCTTCTCCCGGCAGGGGGTAGTGTCAAAGTGCTTTGGTTGTCACAAGACCCAGACACCTAGGTCCCCAGTTTGGCTGGCCCAAGAGTTCTTCATGAGGCAAAAGAAGTGGCAGCTGGTGTCCTAGGTAGAGA-CAGCCATACAGGCACCACATGTGTTCCTCCTGGCTCCACACAGACGTCGTGTCCAGCAACAGTCTGATCCTTGCGGTAAGCTATACAATGTTCTCTGCCCCGGGAAGGGGCCCCTGAGGGGGTCCACGGTCCTGCTTACTGTGCAACTGGGCCAGCTGTAGAACTGGCAT
>gene=chr20_3914139-3915139; species=panTro
GCTACAAAGGCCTGCATGGCCTACATAGAAACCCATCCATCCGCAGGTGGGGGTGTGGCTTTAAAGACCTGCTGTTAGTTCCCTTCTTTACCCTCCTGCTTGACATGGAGATGAGGCTCCAGGAGAGAGAGTGTAATGGCGTGAGTTAGAGACCCTCGTGAAGTTTCTTGAGGCAAACCCGCAGGCTCATCCACTCCTCTTCTCTCGGCAGGGGGTAGTGTCAAAGTGCTTTGGTTGTCACAAGACCCAGACACCCAGGTTCCCAGTTTGGCTGGCCCAAGAGTTCTTCATGAGGCAAAAGAAGTGGCAGCTGGTGTCCTAGGTAGAGAGCAGCCATACAGACACCACATGTGTTCCTCCTGGCTCCACACAGACGTCGTGTCCAGCAACAGTCTGATCCTTGCGGTAAGCTATACAATGTTCTCTGCCCCGGGAAGGGGCCCCTGAGGGGGTCCACGGTCCTGCTTACTGTGCAACTGGGCCAGCTGTAGAACTGGCAT
>gene=chr20_3914139-3915139; species=papHam
GCTACAAGGGCCTGCATGGCCTATATAGAAACCCATCCATCCGCAGGTGGGGGTGTGGCTTTAAAGACCTGCTCTTAGTTCCCTTCTTTACCCTCCTGCTTGACATGGAGATGAGACTCCAGGAGAGAGAGTGTAATGGAGTTAGTAAGAGACCCTCATGAAGTTTCTTGAGGCAAACCCGCAGGCTCATCCACTCCTCTTCTCTCGGCAGGGGGTAGTGTCAAAGTGCTTTGGTTGTCACAAGACCCAGACACCCAGGTTCCCAGCTTGGCTGGCCCAAGAGTTCTTCATGAGGCAAAAGAAGTGGCAGCTGGTGTCCTAGGTAGAGAGCAGCCATACAGACACCGCTTGTGTTCCTCCTGGCTCCACACGGATGTCGTGTCCAGCAACAGTCTGATCCTTGTGGTAAGCTATACAATGTTCTCTGCCCCAGGAAGGGGTCCCTGAGGGGGTCCACGGTCCTGCTTACTATGCAACTGGGCCAGCTGTAGAACTGGCAT
>gene=chr20_3914139-3915139; species=ponAbe
GCTACAAAGGCCTGCATGGCCTACATAGAAACCCATCCATCTGCAGGTGGGGGTGTGGCTTTAAAGACCTGCTCTTAGTTCCCTTCTTTACCCTCCTGCTTGACATGGAGGTGAGGCTCCAGGAGAGAGAGTGTAATGGAGTTAGTAAGAGACCCTCATGAAGTTTCTTGAGGCAAACCCGCAGGCTCATCCACTCCTCTTCTCTCGGCAGGGGGTAGCGTCAAAGTGCTTTGGTTGTCACAAGACCCAGACACCTAGGTTCCCAGCTTGGCTGGCCCAAGAGTTCTTCATGAGGCAAAAGAAGTGGCAGCTGGTGTCCTAGGTAGAGAGCAGCCATACAGACACCACTTGTGTTCCTCCTGGCTCCACACAGACGTCATGTCCAGCAACAGTCTGATCCTTGCGGTAAGCTATACAATGTTCTCTGCCCCGGGAAGGGGCCCCTGAGGGGGTCCACGGTCCTGCTTACTGTGCAACTGGGCCAGCTGTAGAACTGGCAT
>gene=chr20_3914139-3915139; species=rheMac
GCTACAAAGGCCTGCATGGCCCATATAGAAACCCATCCATCCGCAGGTGGGGGTGTGGCTTTAAAGACCTGCTCTTAGTTCCCTTCTTTACCCTCCTGCTTGACATGGAGATGAGACTCCAGGAGAGAGAGTGTAATGGAGTTAGTAAGAGACCCTCATGAAGTTTCTTGAGGCAAACCCGCAGGCTCATCCACTCCTCTTCTCTCGGCAGGGGGTAGTGTCAAAGTGCTTTGGTTGTCACAAGACCCAGACACCCAGGTTCCCAGCTTGGCTGGCCCAAGAGTTCTTCATGAGGCAAAAGAAGTGGCAGCTGGTGTCCTAGGTAGAGAGCAGCCATACAGACACCGCTTGTGTTCCTCCTGGCTCCACACGGATGTCGTGTCCAGCAACAGTCTGATCCTTGTGGTAAGCTATACAATGTTCTCTGCCCCAGGAAGGGGCCCCTGAGGGGGTCCACGGTCCTGCTTACTATGCAATTGGGCCAGCTGTAGAACTGGCAT
>gene=chr20_4152103-4153103; species=hg19
ATCAGGGCCACAGGACGGACTCATTTCTCTGCCCTCTGTGGGCTGTGTAGGGGGCTCCTCTGGCTTCCTGGAGGCATTGGGGATTGACAGGCTTATCTGGGACAGGGCCTGAGGAGGGACAGGACCGTGGGATTAGCTGTGAGGGTCAGAATGCAGGGGACTCACGTGGCCCCTGCTTACTTGCGTGTCATTCCATGTGCGATGTCTGTTTGAGTTCAAAGTCTCTGAGACCAGGTGCAGGGAGCTGGGGGTTCTTTCTGTGCTGATCTTGGAGGCAGAGTGGCTGCCTGCATTCATTCCACGGTCCATTCCACAGCTTGTTCCAAAGACAGTCTGCTCATGATGTAGCTTCTGCACTTGACAAATTATTTTCATGCACGAGGCCCTTGAAAATGTTGACAGTCTTGTGACATCCATGGAGGGCCTTATTTGACGGTCACAAAGGAGCGGTGAGGACAAGCGGGCCATGCATGGCTCTGGGAGCAGGGAAGGCAGGTAGC
>gene=chr20_4152103-4153103; species=bosTau
---------AAGATGGAGATGCCTCA-TTTGCCATCTGTGGACAGTGCTTGTGGCTTCTCTGGCTT---AGGGGCTCCAGGGGTTGACAGGCCCATCTGGGACAAGGCTTGTGGAGACACAGAACTA--GGGTTAGCAGTGAAGGCCATGGAATAGGTGACCGACATGGCCCTTGTTTACCTG--CAGCACCCTA----TGATGTCTCTTTAAGTTGAAGGTCTCTGA-----TATGTTGGGAACGTGGGGTCCTTTTTGTGTTCATCTTAAAGGCAAACTGTGTGCCCACATT--------------TCCCACAATCCATTCCTGAAGCGATGAGTTCaaaatttaGCTACAGAATTTTACAAATGATTTTCCTGGACAAGGCTCTTAAAAATGCTGACAATCTCTAGACGTCCATA-----------------------ATAACGTAGTTAGGACAAGCTGGCCACTTAAAGAAATGGAGATGGGAAAGCCAGGTATC
>gene=chr20_4152103-4153103; species=calJac
ATGGGGGCCACAGGACAGACTGATTTCTCTGCCGTCTGTGGGCTGTGTAGGGTGCTTCTCTGGCTTCCTGGAGGCACGGGGGGTTGAGGGGCTTATCTGAGACAGGGCCTGAGGAGAAACAGGACTGT-GGATTAGCTGTGAGGGTCAGGGTGCAGGGGACTCACATGGCCCCTGCTTACCTGTGTGACATTCCATATGCCACGTCTGTTTGAGTTCAAAGTCTCTGAGACCCCGTGCGGAGAGCCGGGGGTTCTTTCTGTGCTGATCTTGGAGGCAGAATGGCTGCCTGCATTC-----------------------------AAAGACAGTCTGCTCATGATGTAGCTGAGGCGCTTGACCAATTATTTTCATGCACGAGGC--------------------------------------------------------------------------------------------------------------------
>gene=chr20_4152103-4153103; species=canFam
GTGGGGGCCCTGGGATGGACTCCTCATTCTGCCCTCTGTGGGCTGTGCATAGGGCTTTTCAGGCTCCTTGG----------------CAGTCCCATCTGGGACAAGGCCTTGGAGGGAACCAGGCTGTGGGATTCCTTGTGAAAATCAAGGTGCAGGTGACCCACCTGGCCCTTGCTTCCCTA--TGTGCCC------------TGTGTTCAAGTTTAAGTCTCTGGT-----AACATTGGGAGCTCAGGGTTCTTCCTGTGTTCATCTGAAAGGCAAAGTACCCACCTGCATA--------------TCCCACTGTGCATTTCTGAACCACTCTGCTTATAATT----TACAGAACTTTACAGATGCCTTTCACACTTGAGGCTTTGGCAAATATTGCCAATCTTGTGACATCCACGTAGGGACTTATTTGACTATCACAACAAGGTAGTGAGGACAAGCCCGCCACTT-------TTGAGGTT----AGCCAGGTAGC
>gene=chr20_4152103-4153103; species=equCab
GTGGGGACCACAGGGCAGACTCCTCATTCTGCCCTCTGTGGGCTGTGCTGGTGGCTTCTCTGGCTTCCTGGGGACCCCAGGGGTTGATGGGCCCATCTGGGACAAGGCCTATAAAGGGACATGACTGTGGGATTAGCCGTGAGGGTCAGGGTGCAGGTGACCTACATGGCCCCTGCTTACCTG--GGCGCCCACA--TGTGATGTCTATTTGAGTTCAAGGTCTCCGA-----GATGTTGGGAACACA--GTCCTTTCTGTGTTCATCTTCAAGGCTACCTGCTGGCCTGCGTT--------------TCCCACAATCCCTTCCTAAACCAGTCTGCTCATGATTCAGCTACAGAACTTTACAAATGATTTTCACA--TGAGGCTCTTGAAAATGCTGACAATCTTGTGATATCCACATGGGGCC---TTTAACTGTCACAACAATGTAGTTAGGACAAGCCAGTCACTTAAGGAAATGGAGGCTGGGAAGCCAGGTAGC
>gene=chr20_4152103-4153103; species=gorGor
ATCAGGGCCACAGGACAGACTCATTTCTCTGCCCTCCGTGGGCTGTGTAGGGGGCTCCTCTGGCTTCCTGGAGGCATCGGGGATTGACAGGCTTATCTGGGACAGGGCCTGAGGAGGGACAGGACCGTGGGATTAGCTGTGAGGGTCAGAATGCAGGGGACTCACGTGGCCCCTGCTTACTTGCGTGGCATTCCATGTGCGATGTCTGTTTGAGTTCAAAGTCTCTGAGACCAGGTGCAGGGAGCTGGGGGTTCTTTCTGTGCTGATCTTGGAGGCAGAGTGGCTGCCTGCATTCATTCCACGGTCCATTCCACAGCTTGTTCCAAAGACAGTCTGCTCATGATGTAGCTTCTGCACTTGACAAATTATTTTCATGCACGAGGCCCTTGAAAATGTTGACAGTCTTGTGACATCCATGGAGGGCCTTATTTGACGGTCACAACGGAGCGGTGAGGACAAGCGGGCCATGCATGGCTCTGGGAGCAGGGAAGGCAGGTAGC
>gene=chr20_4152103-4153103; species=panTro
ATCAGGGCCACAGGACGGACTCATTTC-----------------------------------------------------------------------------------------------------------------------------------------------------------------------------------------------------------------------------------------------------------------------------------------------------------------------------------------------------------------------------------------------------------------------------------------------------------------------------------------
>gene=chr20_4152103-4153103; species=papHam
ATTAGGGCCACAGGACAGACTCATTTCTCTGCCCTCTGTGGGCTGTGTAGGGGGCTCCTCTGGCTTCCTGGAGGCACTGGGGGTTGACAGGCTTATCTAGGACAGGGCCTGAGGAGGGACAGGACTGTGGGATTAGCTCTGAGGGTCAGGATACAGGGGACTCACATGGCCCCTGCTTACTTGCGTGGCATTCCATGTGCGATGTCTGTTTGAGTTCAAAGTCTCTGAGACCAGGTGCAGGGAGCTGGGGGTTCTTTCTTTGCTGATCTTGGAGGC-------------------A---CATTGTCCATTCCACAGCTTGTTCCAAAGACAGTCTGCTCACGGTGTAGCTTCCGCACTTGACAAATTATTTTTATGCACGAGGCCCTTGAAAATGTTGACAGTCTTGTGACATCCATGGAGGGTCTTATTTGACGGCCACAACAGAGCGGTGAGGACAAGGGGCCCATGCAAGGCTCTGGGAGCTGGGAAGGCAGGTAGC
>gene=chr20_4152103-4153103; species=ponAbe
ATCAGGGCCACAGGACAGACTCATTTCTCTGCCCTCTGTGGGCTGTGTAGGGGGCTCCTCTGGCTTCCTGGAGGCATCGGGGATTGACAGGCTTATCTGGGACAGGGCCTGAGGAGGGACAGGACTGTGGGATTAGCTGTGAGGGTCAGGATGCAGGGGACTCACATGGCCCCTGCTTACTTGCGTGGCATTCCGTGTGCGATGTCTGTTTGAGTTCAAAGTCTCTGAGACCAGGTGCAGGGAGCTGGGGGTTCTTTCTGTGC------TGGAGGCAGAGTGGCTGCCTGCATTCATTCCACGGTCCATTCCACAGCTTGTTCCAAAGACAGTCTGCTCATGATGTAGCTTCTGCACTTGACAAATTATTTTCATGCACGAGGCCCTTGAAAATGTTGACAGTCTTGTGACATCCATGGAGGGCCTTATTTGACGGTCACAACAGAGCGGTGAGGACAAGCGGGCCATGCATGGCTCTGGGAGCAGGGAAGGCAGGTAGC
>gene=chr20_4152103-4153103; species=rheMac
ATTAGGGCCACAGGACAGACTCATTTCTCTGCCCTCTGTGGGCTGTGTAGGGGGCTCCTCTGGCTTCCTGGAGGCACTGGGGGTTGACAGGCTTATCTAGGACAGGGCCTGAGGAGGGACAGGACTGTGGGATTAGCTCTGAGGGTCAGGATACAGGGGACTCACATGGCCCCTGCTTACTTGCGTGGCATTCCATGTGCGATGTCTGTTTGAGTTC--AGTCTCTGAGACCAGGTGCAGGGAGCTGGGGGTTCTTTCTGTGCTGATCTTGGA--------GGCTGCCTGCATTCA---CATTGTCCATTCCACAGCTTGTTCCAAAGACAGTCTGCTCACGGTGTAGCTTCCGCACTTGACAAATTATTTTTATGCACGAGGCCCTTGAAAATGTTGACAGTCTTGTGACATCCATGGAGGGTCTTATTTGACGGCCACAACAGAGCGGTGAGGACAAGCGGCCCATGCAAGGCTCTGGGAGCTGGGAAGGCAGGTAGC
>gene=chr20_4322103-4323103; species=hg19
TTGTCAGCATTTAACATTCCTCTCTTCCCCCACAGGCTTATTTGTGGCTTGGAGCCTCCGTGTCCTTCTAGCCCCGTCAATCTGTGGTTTTCTCTGTGTATCCACAGTCTTGAAGAAAAGCCCTGGGCACTGGCGCTAGGTTTTCCCATTTGACACAGAGGAGGCCTCCCTTTAAACGACAATAAAAATAGCCTCCATTTATGTTGCTGTTTCTTTCCCTTTGTCTCTTCTACTAAAGGAGCCAATTAAACAAAATGTGTGCTTTCGGCGCCTGTTCTGTATTCACTTTAAGATTTAATCAACCCTCTGAACCTGCAGCATAACTGCCTCATAATGTCAAGTTAATATATTGAGATCAGCTCAAACCCACCATTCCCAAGGGTGGTTTTGTTTAAAGGCAAGTTGTAATTGAATTTCTAAGCAACTGCCAAGCTTTCAAGGTACCAAAATAAACATTATCCAAACAGAAACTTATCCTGGAATCTTTGGTTAACTTATGT
>gene=chr20_4322103-4323103; species=bosTau
--------------------------------------------------------------------------------------------------------------------------------------------------------------------------------------------------------------------------------------------------------------------------------------------------------------------------------------------------------------------------------------------------------------------------------------------------------------------------------------------------------------------
>gene=chr20_4322103-4323103; species=calJac
TTGTCAGCATTTAACTTTCCTCTCTTCCCCCACAGGCCTATCTGTGGCTTGGAGCCTCCGTGTCCTTCTAGCCCTGTCAATCTGTGTTTTTCTCTGTGTATCCACAGTCTTGAAGAGAAGCCCTGGGCTCTGGTGCTATATTTTCCCATTTGGCACAGAGGAGGCCTCCCTTTAAACGACAATAAAAATAGCCTCCATTTATGTTGCTGTTTCTTTCCCTTTGTCTCTTCTACTAAAGGAGCCAACTAAACAAAACGTGTGCTTTCGGTGCCTGTTCTGTGTTCACTTTAAGATTTAATCAACCCTCTGAACCTGCAGCATAACTGTCTCATAATGTCAAGTTAATATATCGAGATCAGCTCGAACCTACCATTCCCAAGGGTGATTTTGTTTAAAGGCAAGTTGTAATTGAATTTCTAAGCAACTGCCAAGCTTTCAAGGTACCAAAATAAACATTATCCAAACAGAAACTTATCCTGGAATCTTTGGTTAACTTATGT
>gene=chr20_4322103-4323103; species=canFam
TTCTCAGTATTTACTATTCCTTTCCTCCTCCCAGGGCTTGCATGTGGCTGGGAGCCTCAGTTTCCTTCTAGCCCCGTCAATTTGTGCTT---TTTGTGTATCCATGGTCTTGAAGAAAAGCCATGGGAGCTGATGCTAGA-TCTCCCATCTGACACAGAGGAGGCTCCCTTTTAAACAATAATAAAAATAGCCTCCATTTATATTGCTGTTTTTCCTTCTTTGTCTCGTCTATTGGAAGAGCCAATTAAACAAAGCATGTGCTTTTGGTGCCTGTTCTGCACTCATTTTAAGATTTAATCAACCCTCTGAACCTGCAGCATAACTGCCTCATAATGTCAACTTAATATATTGAGATCAGCTCAAACCCACCATTCCCAAGGGTGGTTTTGTTTAAAGGCAAGTTGTAATTGAATTTCTAAACAACTGCCAAGCTTTCAAGGTACCAAAATAAACATCATCCAAACAGAAACTTCCCCTGGAGTCTTTGGTTAACTTACAT
>gene=chr20_4322103-4323103; species=equCab
CTGTCAGTATTTCACATCCTTTTCTTCCTCCCAAGACTTACAGGTGGCTTGGAGCCTCAGATTTcttctatccccatCAATTTGTGCTTGACTCTGTGGATCCACAGTCTTAAAGAAAAGCCATAGGAACTGATGCTAGATTTTCCCATCTGGCACAGAGGAGGCCTCCTTTTAAGCAATAATAAAAATAGCCTCCATTTATATTTC-GTTTTTCCTCCTTTGTCTCTTCTATTGAAAGAGCCAGTTAAACAAAGTGTGTGCTTTCGGCGCCTGTTCTGTGCTCACTTTAAGATTTAATCAACCCTCTGAACCTGCAGCATAACTGCCTCATAATGTTAAGTTAATATATTGAGATCAGCTCAAACCCATCATTCCCAGGGGTGGTTTTGTTTAAAGGCTAGTTGTAACTGAATTTCTAAACAACTGCCAAGCTTTCAAGGTACCAAAATAAACATTATCCAAACAGAATCTTACCCTGGAGTCTTTGATTAACTTATGT
>gene=chr20_4322103-4323103; species=gorGor
TTGTCAGCATTTAACATTCCTCTCTTCCCCCACAGGCTTATTTGTGGCTTGGAGCCTCCGTGTCCTTCTAGCCCTGTCAATCTGTGGTTTTCTCTGTGTATCCACAGTCTTGAAGAAAAGCCCTGGGCAGTGGCGCTAGGTTTTCCCATTTGACACAGAGGAGGCCTCCCTTTAAACGACAATAAAAATAGCCTCCATTTATGTTGCTGTTTCTTTCCCTTTGTCTCTTCTACTAAAGGAGCCAATTAAACAAAACGTGTGCTTTCGGCGCCTGTTCTGTGTTCACTTTAAGATTTAATCAACCCTCTGAACCTGCAGCATAACTGCCTCATAATGTCAAGTTAATATATTGAGATCAGCTCAAACCCACCATTCCCAAGGGTGGTTTTGTTTAAAGGCAAGTTGTAATTGAATTTCTAAGCAACTGCCAAGCTTTCAAGGTACCAAAATAAACATTATCCAAACAGAAACTTATCCTGGAATCTTTGGTTAACTTATGT
>gene=chr20_4322103-4323103; species=panTro
TTGTCAGCATTTAACATTCCTCTCTTCCCCCACAGGCTTATTTGTGGCTTGGAGCCTCCGTGTCCTTCTAGCCCCGTCAATCTGTGGTTTTCTCTGTGTATCCACAGTCTTGAAGAAAAGCCCTGGGCACTGGCGCTAGGTTTTCCCATTTGACACAGAGGAGGCCTCCCTTTAAACGACAATAAAAATAGCCTCCATTTATGTTGCTGTTTCTTTCCCTTTGTCTCTTCTACTAAAGGAGCCAATTAAACAAAATGTGTGCTTTCGGCGCCTGTTCTGTATTCACTTTAAGATTTAATCAACCCTCTGAACCTGCAGCATAACTGCCTCATAACGTCAAGTTAATATATTGAGATCAGCTCAAACCCACCATTCCCAAGGGTGGTTTTGTTTAAAGGCAAGTTGTAATTGAATTTCTAAGCAACTGCCAAGCTTTCAAGGTACCAAAATAAACATTATCCAAACAGAAACTTATCCTGGAATCTTTGGTTAACTTATGT
>gene=chr20_4322103-4323103; species=papHam
TTGTCAGCATTTAACATTCCTCTCTTCCCCCACAGGCTTATTTGTGGCTTGGAGCCTCCATGTCCTTCTAGCCCTGTCAATCTGTGCTTTTCTCTGTGTATCCACGGTCTTGAAGAAAAGCCCTGGGCACTGGTGCTAGGTTTTCCCATTTGACACAGAGGAGGCCTCCCTTTAAATGGCAATAAAAATAGCCTCCATTTATGTTGCTGTTTCTTTCCCTTTGTCTCTTCTACTAAAGGAGCCAATTAAACAAAATGTGTGCTTTCGGCGCCTGTTCTGTGTTCACTTTAAGATTTAATCAACCCTCTGAACCTGCAGCATAACTGCCTCATAATGTCAAGTTAATATATTGAGATCAGCTCAAACCCACCATTCCCAAGGGTGGTTTTGTTTAAAGGCAAGCTGTAATTGAATTTCTAAGCAACTGCCAAGCTTTCAAGGTACCAAAATAAACATTATCCAAACAGAAACTTATCCTGGAATCTTTGGTTAACTTATGT
>gene=chr20_4322103-4323103; species=ponAbe
TTGTCAGCATTTAACATTCCTCTCTTCCCCCACAGGCTTATATGTGGCTTGGAGCCTCCGTGTCCTTCTAGCCCTGTCAATCTGTGGTTTTCTCTGTGTATCCACAGTCTTGAAGAAAAGCCCTGGGTACTGGCGCTAGGTTTTCCCATTTGACACAGAGGAGGCCTCTCTTTAAACGACAATAAAAATAGCCTCCATTTATGTTGCTGTTTCTTTCCCTTTGTCTCTTCTACTAAAGGAGCCAATTAAACAAAATGTGTGCTTTCGGCGCCTGTTCTGTGTTCACTTTAAGATTTAATCAACCCTCTGAACCTGCAGAGTAACTGCCTCATAATGTCAAGTTAATATATTGAGATCAGCTCAAACCCACCATTCCCAAGGGTGGTTTTGTTTAAAGGCAAGTTGTAATTGAATTTCTAAGCAACTGCCAAGCTTTCAAGGTACCAAAATAAACATTATCCAAACAGAAACTTATCCTGGAATCTTTGGTTAACTTATGT
>gene=chr20_4322103-4323103; species=rheMac
TTGTCAGCATTTAACATTCCTCTCTTCCCCCACAGGCTTATTTGTGGCTTGGAGCCTCCATGTCCTTCTAGCCCTGTCAATCTGTGCTTTTCTCTGTGTATCCACGGTCTTGAAGAAAAGCCCTTGGCACTGGTGCTAGGTTTTCCCGTTTGACACAAAGGAGGCCTCCCTTTAAATGGCAATAAAAATAGCCTCCATTTATGTTGCGGTTTCTTTCCCTTTGTCTCTTCTACTAAAGGAGCCAATTAAACAAAATGTGTGCTTTCGGCGCCTGTTCTGTGTTCACTTTAAGATTTAATCAACCCTCTGAACCTGCAGCATAACTGCCTCATAATGTCAAGTTAATATATTGAGATCAGCTCAAACCCACCATTCCCAAGGGTGGTTTTGTTTAAAGGCAAGCTGTAATTGAATTTCTAAGCAACTGCCAAGCTTTCAAGGTACCAAAATAAACATTATCCAAACAGAAACTTATCCTGGAATCTTTGGTTAACTTATGT
>gene=chr20_5164043-5165043; species=hg19
tgTTCTAGactaataggtacaggaatatttaaagactcaaagacaatgcaacatgtatggcaacagatttgaaaacctagaggaaatattcatgatttcctgacaaaatatatactaaaagtcatgaagaagaaaacgtgaatagatcagtaactgtaaatgagctttgaaaattatgtaagattccatatctggaaagagaaacaggaccaaatgggttaacagctgagttttatctaacctttataccaaagccaatgaggagagagaagcaggaatgataaacccatttctgctacgattatagataaatcattctaaataaaatactagcaaatagaatctggcagtgtgtcaagggaataatatgcaaataccgagtggattttattccaaaaatgcagtggtttCATGTATCAGCATTGATAGAAATCACTGGCCAACTGAAGCAGCTAGGTGATCTTAGTGAAAAGGTTAAAgggcgggcgcggtggctcacg
>gene=chr20_5164043-5165043; species=bosTau
tgTTCTAAACCAACAGGTATAGGGATATTTAAAGAGTCCAGGACAGTGca-actgtacggcaacgaatatgaaaatctagaagaaaaaa--atcatttcctggcaagaggatgagtaaaagtcacaaagaagaaaacttgaacagatcagtaattataaaagagcttTGAAAAGTCCATAAGAATCCACACCTG---GAAAAAATG--ACCA---GTGATAGCAGCTGAGTTTTATTTACTccctgtattaaagctgataaa-agggagaaacaagaatgataaactgattttttttatgattatagctataccattctaagtaaacta-tagcaaatagaatctggcaatgtgtcaaaagaataatatactt------agtatattttattctgcaaatgtgatgatttc-tctatcaCCATTGATAGAAATCATAGGTTGACTGAAGAAGCTA--TGCTTTTAGTGAAAATGTGAA----------------------
>gene=chr20_5164043-5165043; species=calJac
tgTTCTGGGCTAACAGGTacaggaatatttaaagactcaaagacaatgcaacatgtatggcgacaaatttgaaaacctagaggaaatatttatgatttcctggcaaaatgtatattaaaagtcatgaagaagaaaacatgagtagatcaataactataaaagagctttgaaaattatgtaagattccatatctgaaaaaagaaacaggaccaaatgggttTATAGCTGAGTTTTATCtaacctttataccaaagccaatgaggagagagaagcaggaatggcaaacccatttctgctaaaattatagataaatcattctaaatgaaatattagcaaatagaatctggcagtgtgtcaagggaataatatgcaaatactga---gattttattccaaaaatgcagtggtttcatctatcaaAATTGATAGAAATCACCGGCCAACTGAAGCAGCTAGATGACCTTAGTGAAATGATAAAAggctgggtttggtggctcatg
>gene=chr20_5164043-5165043; species=canFam
TATTCTAGACTAACAAATACATGGATAATTAAAGAATCAAAGACAATGCa-actgtatggcaacaggttggaaaaactaaaggaaactttcatgat---ctgggaaaatgtctcccaaaagtcatgaagaagaaaacttgaaaagatcaagaactatagaagaacttTGAAAATCGCCTAAGAATCCACACATG--GGAAAAAGCA--ACCG---ATGATGATAGCAGAGTTTTATCTACCCCTTATATGAAAGCTAATAAGGAGGTagaaagaagaatgttacactgatttctttaatgattacaggtaa-ccattataaataaactattagcaaatagaatctggcaatgtgtcaaaagaaccatatagta------agtagatttttttccagaagtacaatggtttC-TCTGTCAGGATTTACAGAAATCAGAGGTTGACTGAGGAAGCTGGATGATCTTGGAGAGAAGATGAAGG--------------------
>gene=chr20_5164043-5165043; species=equCab
tgTTTTAGACTAATAGATCCAGGGATATTTGAAGAATCAAAGACAG-Gca-actgtgtggcaacaaatttgcaaacctagaggaaga-gtcatgatttcctggcaaaatgtctgctaaaagttatgaagaagaaaacttgaatagatcagtaaCTGTACAAGAACTTTGAAAATTACATAAGAATCCACACCTGGTGAAAGAAATG--ACCA---GAGATAATAGCTCAGTTTTATCTCACccttatactaaagccgatagggaaggagaaacaagagtgataaactgatttcttttacgattataggtaaaccattctaaataaagaattagaaaatagaatctggcaatgagtcaaaagagtgatatactg------agtagattttattccagaaatgca--ggttTC-TCTGTCAGCATTAATAGAAGTCGCAGGCTGACTGAAGAAGCGGGATGATCTTAGTGAAAATGTGAAGGCATA-----G----------
>gene=chr20_5164043-5165043; species=gorGor
--------------------------------------------------------------------------------------------------------------------------------------------------------------------------------------------------------------------------------------------------------------------------------------------------------------------------------------------------------------------------------------------------------------------------------------------------------------------------------------------------------------------
>gene=chr20_5164043-5165043; species=panTro
tgTTCTAGactaataggtacaggaatatttaaagactcaaagacaatgcaacatgtatggcaacagatttgaaaacctagaggaaatattcatgatttcctggcaaaatatatattaaaagtcatgaagaagaaaacgtgaatagatcagtaactctaaatgagctttgaaaattatgtaagattccatatctggaaagagaaacaggaccaaatgggttaacagctgagttttatctaacctttataccaaagccaatgaggagagagaagcaggaatgataaacccatttctgctacgattatagataaataattctaaataaaatactaacaaatagaatctggcagtgtgtcaagggaaaaatatgcaaataccgagtggattttattccaaaaatgcagtggtttCATCTATCAGCATTGATAGAAATCACTGGCCAACTGAAACAGCTAGGTGATCTTAGTGAAAAGGTTAAAgggcgggcgcggtggctcacg
>gene=chr20_5164043-5165043; species=papHam
tgTTCTAGACTAACAGGTACGGGAATATTTAAAGACGCAAAGACAATGcaacatgtatggcaacagatttgaaaccctagaggaaatattcatgatttcttggcaaaatgtgtactaaaagtcatgaagaagaaaacgtgaatagatcggtaactttaaatgagctttgaaaattatgtaagattccatatctggaaaaagaaacaggaccaaatgggttaacagctgagttttatctaacctttatactaaagctgatgaggagagagaagcaggaatgataaacccatttctgctgcgattgtagataaatcattctaaataaaatattagcaaatagaatctggcagtgtgtcaagggaataatatgcaaatactgagtggattttattccaaaaatgcagtggtttCATCTGTCAGCATTGATAGAAACCACTGGCCAACCGAAGCAGCTAGGTGATCTtagtgaaaaggtaaaaggccgggtgcggtggctcatg
>gene=chr20_5164043-5165043; species=ponAbe
tgTTCTAGATTAACAGGTACAGGAATATTTAAAGACTCAAATACAATGcaacatgtatggcaacagatttgaaaacctagaggaaatattcatgatttcctggcaaaatgtatactaaaagtcatgaagaagaaaacgtgaatagatcggtaactctaaatgagctttgaaaattatgtaagattccatatctggaaaaagaaacaggaccaaatgggttaacagctgagttttatctaacctttataccaaagccagtgaggagagagaagcaggaatgataaacccatttctgctatgattatagataaatcattctaaataaaatataagcaaatagaatctggcagtgtgtcaagggaataatatgcaaatactgagtggattttattccaaaaatgcaGTGGTGTCATCTATCAGCATTGGTAGAAATCACTGGCCAACTGAAGCAGCTAGGTGATCTTAGTGAAAAGGTTAAAgggcgggcacggtggctcacg
>gene=chr20_5164043-5165043; species=rheMac
tgTTCTAGGCTAACAGGTACAGGAATATTTAAAGACGCAAAGACAATGcaacatgtatggcaacagatttgaaaacctagaggaaatattcatgatttcttggcaaaatgtgtactaaaagtcatgaagaagaaaatgtgaatagatcaataactttaaatgagctttgaaaattatgtaagattccatatctggaaaaagaaacaggaccaaatgggttaacagctgagttttatctaacctttataccaaagctgatgaggagagagaagcaggaatgataaccccatttctgctgcgattatagataaatcattctaaataaaatattagcaaatagaatctggcggtgtgtcaagggaataatatgcaaatactgagtggattttattccaaaaatgcagtggtttCCTCTGTCAGCATTGATAgaaaccactggccaaccgaagcagctaggtgatcttagtgaaaaggtaaaaggccgggtgcggtggctcatg
>gene=chr20_6650454-6651454; species=hg19
ataacacaagtaaaaaatatccattctagtgggaagaggcaaccaataagcaagtaatcaagtcagtgaaacaattcatataatggtgaatactaggaagggtatagatgcaaaatcattgcacaggagagagggagggcttctttctagagatgatagttgaactaattctgaagaggaaagggagccagccaagggaaatcttggATGTTCATCCCACAGTCCCTCTGGAATTAATGAAACTAATGAATAAACTGTGTGCCAAGAAGAAATATTATAAATGTTAAGTGGTTTTTCTTGATAAGCAAAAAGAAAACTAGTATTCTAGGTATTACATGTGGGCACTGTAAATTTTAAAAAGAATTGTTCTCTTGTTAGCAGTCATTTGTTATTGATTGGTAATTGCCATCATCAAAATGCCAAATCATGTTGACCCATCTCTTCTGCTTCAAGACTTTCCCAGCCtgttccagttactatggctgcataacaaattaccc
>gene=chr20_6650454-6651454; species=bosTau
ataaagcaagacaa--aactctattctaatgggaagagacaaccaataaacaaatcatcaagttagtgaaat-attcttataatgtcaaatgctatgaaaggtatagacagaaaattcctagacaggagaaagggagaGCTTATCTCAAGAGATGATGGTTCAGCTAATTCAGAAAAAGACAGGGAGACGGTCATGTGAAAACTTGGAGATTCAGATGACAGCCCCACTTGAATTAGTGAAACTAATGAATAAACAGTGTTCCAAGAGGAAATATAAT---TGTTGAATTATTTTTTTTGAGAAGGGAAAATGAGCTCAGCATTCTAAGTAGTATTTGAGGGTATCCCAAGCTCTAAAAAGAGCTGCTGCCTTGTTAGCAGTAGTTTGTCACTGATTGGTAGCTGTCATCATCACAGTGCTAAATCATATTGCCTCATCTCCTCCACTCTAAGAC-CTCCCAGCTTGTTCCAGCCACTAT-GCAGCATAGTGAATGA---
>gene=chr20_6650454-6651454; species=calJac
ataacacaagttaaaaaaatcaattttagtgggaagagacaacgaataaacaagtaatcaagtcagttaaataattcttataatgctgaatgctatgaagggtatagatgcaaaatccttgtgcaggagagagggagggcttctttctaaagatgatagttgagctaattctgaagaagaaagggagctagccaagggaaaTCTTGGCTGTTCAGCTCACAGCCCTGTT---ATTCGTGAAACTAATAAATAAACAGTGTGCCAAGAAGAAATATTATAAATGTTGAATGGTTTTTCTTGATAAGCAAAAAGAAAACCACTATTCTAGGTAATATTTGTGGGCACCGTAAGCTTTAGAAAGAATTGTTCTCTTGTTAGCAGTCATTTGTTAGTGATTGGTAATTGCCATCATCAAAATGCTAAATCATGTTGACCCGTCTC--------CAAGACTTTCCCAACCtgttccagttactatggcagcataacaaattaccc
>gene=chr20_6650454-6651454; species=canFam
AGAAAGCAAGAAAgaaaattccattccagt---aagagacaaccagtaaatatgtcatcaaatcagtgaaataattcatgtaatggtgaatgctatgaaaagtatagacagaaaatccttgggtagaagggaggaagggcttctctcaagagatgatagttcatctaattctgaagaggacagggagacagccatgtgagaccttggagGTTCAGCCCATGGTCCCTCTAGAATTAGGGAAACTACTAAATAA--AGTATTCTAGGACAAGATGTGATAAGTGTTG-ATGATTTTTCTTGATCATAGAAAAGGAACTTAGCACTGCAAGTCATGTGTATGGGCACCCCAAGCTCTAGAAAAAACTGCTCTCTTGTTAGCAGTCATTTGTTATTGATT----ATTGTCACTGTCATGATGCTAAATCATGTTGGCCCATTTCC-CTACTCCAAGGCATTCCCAGCTtgttccagtcaccatggcttcataacaaattaccc
>gene=chr20_6650454-6651454; species=equCab
actaagcgagaaagaaaattctattctagtgggaagagataaccaataaacaagtcatcaaatcagtaaagtaattcctataatggtgaatgctatgaagagtata-acagaaaatccctggataggagagaagcagggcttctctcaggagatgatag-----ctaattctgaagaggacagggagacagtcatgtgaaaTCTTGAAGGTTCAGCCCTCAGCCCCTCGGGAATTAGTGAAACTACTGAATAAACAGTGTCCCAAGAAGAAATGTGGTAAGTGTTGAATGATTTTTCTTGATGAGAGAAAAGGAACTCAGCATT-CTAACAGTATTTGTGGGCACCCCAAGATCTAGAAAGAATTGCTCTCTTATTAGTAGTCATTTCATATTGATTGGTAATTATCACCATCATAATGCTAAATCACGTTGACCCATCTGCCTCACTCCAGGGCGCTCTCAACTtgttccagtcactatggctgcataacaaattaccc
>gene=chr20_6650454-6651454; species=gorGor
atgacacaagtaaaaaatatccattctagtgggaagagacaaccaataagcaagtaatcaagtcagtgaaataattcatataatggtgaatactatgaagggtatagatgcaaaatcattgcacaggagagagggagggcttctttctagagatgatagttgaactaattctgaagaggaaagggagccagccaagggaaatcttggATGTTCATCCCACAGTCCCTCTGGAATTAATGAAACtaatgaataaaatgTGTGCCAAGAAGAAATATTATAAATGTTAAGTGGTTTTTCTTGATAAGCAAAAAGAAAACTAGTATTCTAGGTAATATGTGTGGGCACTGTAAATTTTAAAAAGAATTGTTCTCTTGTTAGCAGTCGTTTGTTATTGATTGGTAATTGCCATCATCAAAATGCCAAATCATGTTGACCCATCTCTTCCGCTTCAAGACTTTCCCAGCCtgttccagttactatggatgcataacaaattaccc
>gene=chr20_6650454-6651454; species=panTro
ataacacaagtaaaaaatatccattctagtgggaagagacaaccaataagcaagtaatcaagtcagtgaaacaattcatataatggtgaatactatgaagGGTATAGATGCAAAATCATTGCACAGGAGAGAGGGAGGGCTTCTTTCTAGAGATGATAGTTGAACTAATTCTGAAGAGGAAAGGGAGCCAGCCAAGGGAAATCTTGGATGTTCATCCCACAGTCCCTCTGGAATTAATGAAACTAATGAATAAACTGTGTGCCAAGAAGAAATATTATAAATGTTAAGTGGTTTTTCTTGATAAGCAAAAAGAAAACTAGTATTCTAGGTAATACATGTGGGCACTGTAAATTTTAAAAAGAATTGTTCTCTTGTTAGCAGTCATTTGTTATTGATTGGTAATTGCCATCATCAAAATGCCAAATCATGTTGACCCATCTCTTCTGCTTCAAGACTTTCCCAGCCtgttccagttactatggctgcataacaaattaccc
>gene=chr20_6650454-6651454; species=papHam
ataacacaagtaaaaaatattcattctagtaggaagagataaccaataaacaagtaatcaagtcagtgaaataattcatataatggtgaatactatgaagtgtatagatgcaaaatcattgcataggagaaagggagggcttctttctagagatgatagttgtattaattctgaagaggaaagggagccagtcaagggaaaTCTTGGATGTTCATCCCATAGCCCTTCTGGAATTAATGAAGCTAATGAATAAACAGTGTGCCAAGAGG-AATATTATAGATGTTACATGGTTTTTCTTGATAAGCACAAAGAAAACTAGTATTCTAGGTAATATTTGTGGGCACTGTAAACTTTAGAAATAATTGTTTTCTTGTTAGCAGTCATTTGTTATTGATTGGTCATTGTCGTCATCAAAATGCTAAATGATGTTGACCCATCTCTTCCACTTCAAGGCTTTCCCAGCCtgttccagttactatggctgcataacaaattagcc
>gene=chr20_6650454-6651454; species=ponAbe
ataaaacaagtaaaaaatatccattctagtgggaagagacaaccaataaacaagtaatcaagtcagtgaaataattcatataatggtgaatactatgaaggctatagatgcaaaatcattgcacaggagagagggagggcttctttctagagatgatagttgaactaattctgaagaggaaagggagccagtcaagggaaaTCTTGGATGTTCATCCCACAGTCCCTCTGGAATTAATGAAACTAATGAATAAACAGTGTACCAAGAGGAAATATTATAAATGTTAAGTGGTTTTTCTTGATAAGCAAAAAGAAAACTAGTATTCTAGGTAATATTTGTGGGCACTGTAAATTTTAAAAAGAATTGTTCTCTTGTTAGCAGTCATTTGTTATTGAGTGGTAATTGCCATCATCAAAATGCCAAATCATGTTGACCCATCTCTTCCACTTCAAGGCTTTCCCAGCCtgttccagttactatggctgcataacaaattaccc
>gene=chr20_6650454-6651454; species=rheMac
ataacacaagtaaaaaatattcattctagtgggaagagataaccaataaacaagtaatcaagtcagtgaaataattcatataatggtgaatactatgaagTGTATAGATGCAAAATCATTGCATAGGAGAAAGGGAGGGCTTCTTTCTAGAGGTGATAGTTGTACTAATTCTGAAGAGGAAAGGGAGCCGGTCAAGGGAAATCTTGGATGTTCATCCCATAGCCCTTCTGGAATTAATGAAGCTAATGAATAAACAGTGTGCCAGGAGG-AATATTATAGATGTTACATGGTTTTTCTTGATAAGCACAAAGAAAACTAGTATTCTAGGTAATATTTGTGGGCACTGTAAACTTTAGAAATAATTGTTTTCTTGTTAGCAGTCATTTGTTATTGATTGGTCATTGTCGTCATCAAAATGCTAAATGATGTTGACCCATCTCTTCCACTTCAAGGCTTTCCCAGCCtgttccagttactatggctgcataacaaattagcc
>gene=chr20_8786454-8787454; species=hg19
TGACTTCTCTTTCTTATGTTGACATGGATAAACAAGCAATAAGGGTACAACACctgtgcctcaatatacttatctgtaaaatggaaaGACGACGAGCCTCTTTGTTAAAGAAGCATATCTCTTTGAGTGGCTAGAAGGGATACACACCACACATGTATACCAAACACTGTTTCATTTGCTGGTGGCATAGCCCAGCCTCCACAAGATCGTGGCTAAATTGTGCCAGAGATTTCACCCCCAAACTGATCACAACAGCACAAGGCATTAAACATCACAGGCAGCACGTTCACATTGCTCAAAGTCACTTGTTTTTAGCAAACTTCTGGGAGAAGAACATCTCTGAGGACTAGATTTTAGAAAACCTCCAGCTCTGTGAAAACAGGACTCACCTCTAGGAAACCACAATTAGTCACAGTTTCTGTCACTGAGAGGTGGGCAGCTGTTTTCCGTGTTCATCGCATCTGCTGGGGAAGCAATGCCAAGCAGAAGGAAAGGGAGAC
>gene=chr20_8786454-8787454; species=bosTau
TGATATCACTTTCTAACATC-TCATGGACAGGCAAGCAATAAGGGCACACCAtctgtgcctcagtatactcatctgtaaaatggagaGACTCCCAGCCTCTCTGCTGCAGGAGCAGG--TCTCTGGGTGTTTAGAAGGGCCAGACACCAGTCACATGGAACAAAGC-----TTGTTTGCTGGTGGCACACCCCAGCCTCTACAA-ATCACCACCAAATGTTGCCAGGGGTTTAGTCCCCAAATTGGTCATAACAGCAAGAGGAATT----------GGCAGGACATT-AAGTTTCTCAAAATCACTTGTTATTAACAAATGTCTTGGAGAAGAACCTCTCCCAAGATTAAATGTTAGAAAACTTCCAGCCTGGTGAAAACAGGCCTCATCTCCAGGAAACCTGTGCT------------------TGAGGTATGGGTAGCTGTTTTCTGTGTCTGATGCATCCAGTGGGAA-----TGGTAGGCGGGGATTGGGAGGGAA
>gene=chr20_8786454-8787454; species=calJac
CGGCTTATCTTTCTCATGTTGACATGGAAAAGCAAGCAATAAGGGTATAACAtctgtgcctcaatatacttatctgtaaaatggtaagatgattagcctcTTTGTTAAAGAAGCATATCTCTTTGAGCAGCTGGAAGGGATACACACCACACATGTATACCAAACACTGTTTCA-TTGCTAGTGGCATAGCCCAACCTC-------------------------------------------------------------------------------------------------------------------------------------------------------------------------------------------------------------------------------------------------------------------------------------------------------------
>gene=chr20_8786454-8787454; species=canFam
TAATATCTCTTGCTCACATT-TCATGGACAGGCAAGCAATAAAGGTGTACCAtctgtgccccagtatacacatctgtaaaatggggagactacctggcTCTCTGTCAAGGGAAGAAATCTCTCTGAGTGGCTGAAAGGAATAGACA-CATTCATG-ACACCAAACGCTGTTTCCTTC-CTGGTGGTACACTCCAGGCTTCATACGTTTTCAACCGAATCTGGCCAGGAATTTAGCCCCCAAACTGATCACAACAGCAAGAGTAATTAAATCTCATAACAAGGATGTTTGAGTTTCTCAAAATCACTTGTTTTTAACTAGTGTCTTAGAAAAGAACATCCCACAGGATTAGATGTTAGAACACTTCCAGCCCTGTGAACACAGGGCTCACCTCCAGGGGGTCACCATTGACAGCAGCTCCCACCATAGAGAGGCAGGAAGGTGTTTTCTGTGCTCATCATATCCAGCGGGCAAGCCATGCCAAGCA------TAGGGAGA-
>gene=chr20_8786454-8787454; species=equCab
TGATATCTCTTTCTCACATT-TCATGGACAGGCAAGCAATAAGGGCATATCGtctgagcctcagtgtactcatctgtaaaacggagaGACTACCTGGTACGCCTTTGAAGGAGCAGA--TCTCTGAGTGGTTAGAAGGGATAGACACTAGTCACATATACCAAACGCTGTTTCATTTGCTGGCGGCATACCCCAGCCTCCACAAGACCACAAACTAAGCTTGCCAGCTATTTAGCCCCCAAACTGATCATGACAGCTAGAGGAATTAAACATCGTAGGCAGTATATTCAAGTTTCTCAGAATCACTCATTTTTAACAAACGTCTTGGAGAAGAACATCTCCCGGGACTAGATGTTAGGAAACTTCCAGCCCTGTGCAAACAAGACTCACCTCCAGGAAGCCGAGGTCGGCAGCACCTCCTGTCAT-GCAAGGCAAGCAGCTGTTTTCTGTGTTCATCACATCCAGGGAGAAAGCAACGTCAAGCAGC----TAGGGAGAC
>gene=chr20_8786454-8787454; species=gorGor
TGACTTCTCTTTCTTATGTTGACATGGATAAACAAGCAATAAGGGTACAACACctgtgcctcaatatacttatctgtacaatggaaaGAC-GCGAGCCTGTTGGTTAAAGAAGCATATCTCTTTGAGTGGCTAGAAGGGATACACACCACACATGTATACCAAACACTGTTTCATTTGCTGGTGGCATAGCCCAGCCTCCACAAGATCATGGCTAAATTGTGCCAGAGATTTCACCCCCAAACTGATCACAACAGCACAAGGCATTAAACGTCAGAGGCAGCACGTTCACATTGCTCAAAGTCACTTGTTTTTAACAAACTTCTGGGAGAAGAACATCTCTGAGGACTAGATTTTAGAAAACCTCCAGCTCTGTGAAAACAGGACTCACCTCTAGGAAACCACAATTAGTCACAGTTTCTGTCACTGAGAGGTGGGCAGCTGTTTTCCGTGTTCGTCGCATCTGCTGGGGAAGCAATGCCAAGCAGAAGGAAAGGGAGAC
>gene=chr20_8786454-8787454; species=panTro
TGACTTCTCTTTCTTATGTTGACATGGATAAACAAGCAATAAGGGTACaacacctgtgcctcaatatacttatctgtaaaatggaaagacgacgagcctcTTTGTTAAAGAAGCATATCTCTTTGAGTGGCTAGAAGGGATACACACCACACATGTATACCAAACACTGTTTCATTTGCTGGTGGCATAGCCCAGCCTCCACAAGATCGTGGCTAAATTGTGCCACAGATTTCACCCCCAAACTGATCACAACAGCACAAGGCATTAAACATCACAGGCAACACGTTCACATTGCTCAAAGTCACTTGTTTTTAACAAACTTCTGGGAGAAGAACATCTCTGAGGACTAGATTTTAGAAAACCTCCAGCTCTGTGAAAACAGGGCTCACCTCTAGGAAACCACAGTTAGTCACAGTTTCTGTCACTGAGAGGTGGGCAGCTGTTTTCTGTGTTCATCACATCTGCTGGGGAAGCAATGCCAAGCAGAAGGAAAGGGAGAC
>gene=chr20_8786454-8787454; species=papHam
TGACTTCTCTTTCTCACGTTGACATGGATAAACAAGCAATAAGAGTACACCACCTATGCCTCAATATACTTACCTGTAAAATGGAAAGATGATGAGCCTCTTTGTTAAGGAAGCATATCTCTTTGAGTGGCTAGAAGGGATACTCGCCACACATGTATACCAAACACTGTTTCATTTGCTGGTGGCATAGCCCAGCCTCCACAAGGTCATGGCTACAATTTGCCAGAGATTTCACCCCCAAACTGATCACAACAGCACAAGGCATTAAACATCACAGGCAGCACGTTCACATTGCTCAGAGTCACTTGTTTTTAACAAACGTCTGGGAGAAGAACATCTCTGAGGACTAGATTTTAGAAAACTTCCAGCCCTGTGAAAACAGGACTCACCTCTAGGAAACCACAATTAGTCACAGTTTCTATCACTGAGAGGCGGGCAGCTGTTTTCTGTGTTCGTCGCATCTGCTGGGGAAGCAATGCCAAGCAGAGGGAAAGGGAGAC
>gene=chr20_8786454-8787454; species=ponAbe
TGACTTCCCTTTCTTATGTTGACAAGGATAAACAAGCAATAAGGGTACACCA------cctcaatatacttatctgtaaaatggaaagacgatgagcctcT--GTTAAAGAAGCATATCTCTTTGAGTGGCTAGAAGGGATACACACCACACATGT-TACCAAACACTGTTTCATTTGCTGGTGGCATAGCCCAGCCTCCACAAGATCATGGCTAAATTGTGCCAGAGATTTCACCCCCAAACTGATCACAACAGCACAAGGCATTAAACATCACAGGCAGCACGTTCACATTGGTCAACGTCACTTGTTTTTAACAAACGTCTGGGAGAAGAACATCTCTGGGGACTAGATTTTAGAAAACCTTCAGCCCTGTGAAAACAGGACTCACCTCTAGGAAACCACAGTTAGT--CAGTTTCTATCACTGAGAGGTGGGCAGCTGTTTTCCGTGTTCATCGCATCTGCTGGGGAAGCAATGCCAAGCAGAGGGAAAGGGAGAC
>gene=chr20_8786454-8787454; species=rheMac
TGACTTCTCTTTCTCACGTTGACATGGATAAACAAGCAATAAGGGTACACCACctatgcctcaatatacttacctgtaaaatggaaagacgatgagcctcTTTGTTAAGGAAGCATATCTCTTTGAGTGGCTAGAAGGGATACTCGCCACACATGTATACCAAACGCTGTTTCATTTGCTGGTGGCATAGCCCAGCCTCCACAAGGTCATGGCTACAATTTGCCAGAGATTTCACCCCCAAACTGATCACAACAGCACAAGGCATTAAACATCACAGGCAGCACGTTCACATTGCTCAGAGTCACTTGTTTTTAACAAACGTCTGGGAGCAGAACATCTCTGAGGACTAGATTTTAGAAAACTTCCAGCCCTGTGAAAACAGGACTCACCTCTAGGAAACTACAATTAGTCACAGTTTCTATCACTGAGAGGCGGGCAGCTGTTTTCTGTGTTCGTCGCATCTGCTGGGGAAGCAATGCCAAGCAGAGGGAAAGGGAGAC
>gene=chr10_201236-202236; species=hg19
ACCCTCTTTTACCATAACCAAAGAGGTCCTCGTTGGGAGACTGGCTGTCATCATGGTGATGTATTGACATTTTGGTGTACAAGAGACTTAAACCAGTTCTAAAAGGACAAGGGAATCCTTTGAGAAACCTATATACAGTTACTGGGCCATTGAGTGGCAAACCTTGAGGGAGGAGATAGAAAACAACAAATTTCAAGCACATGAGTGCAAAAGCCTGACCATTTAATTTACAGCAGGGATttttcaagtgtgatggactttaccctgcagtggttatttgtctctgtgtggagacaattttgatcatcatgccttggaggatactatgggtttcaactgggtaaaggccagggatgctgctgaacatctgatgatgcacaggatggccccacaaccaagaaccattggcctcaaatagctccaaggttgagagaacctgCTGTAGAGAGAAGCAGCCCCTGTGCAACTGAGTCGATTTTTCTGTATTGTTGCATATGATG
>gene=chr10_201236-202236; species=bosTau
--------------------------------------------------------------------------------------------------------------------------------------------------------------------------------------------------------------------------------------------------------------------------------------------------------------------------------------------------------------------------------------------------------------------------------------------------------------------------------------------------------------------
>gene=chr10_201236-202236; species=calJac
ACCCTCTTTTACCATAACCAAAGAGGTCCTCTTTGGGAGACTGGCTGTCATCATGGCGGTGTATTGACATTTTGGTGTACAACAGACTTAAAACAGTTATAAATGGACAAGGGAATCCTTTGAGAAACCAACATACAGTTATTGAGCCGTTGACTGGCAGACATTTAGGGAAGAGCTAGAAAACGACAAATTTCAAACACATGAGTACAAAAGCATGATCAGTTAATTTATAGCAGGGATTTTTCAAGTCTTGTGgactttgccatataggggctatttggctctgtctggagacaattttgatcgtcatgccttgaaagatactataggtatcaagtaggtagtggccagggatgctactgaacatctgatgatgcacaggatggccccacagccaagaaccactggcctcaaatagcttcagggttgagagaacctgCTGTAGAGAGAAGCAGCCCATGTGTAATCGAGTTGATTTTTTTGTATTGTTGCATATGATG
>gene=chr10_201236-202236; species=canFam
GCCCTCCTACACCATGA-------------CCCTGGGAGACCATCTGTCATCGCGGTGGTGGTCTGATA-TTTGGTGGACAG-GCATTTAAAACAATTTTTAAAGGGAAAGGCAATCTTTGGAGAAAGACACATACGGTTAGCGTGTCAGTGAGTGGTGA-CAGTAAGGGAGGGCACAGACTATCACAGAAGTCAAGTACACAag------------------tggtttgcaacagtgagtct------------------gttccctgcgggacatttggcaaagtctgcagacatgtttgattgtcatgctgtgggagataccgctggtgtctggcgggtagatgccaaggactctgcta--------------------aGTGCCCCAGAAC--ACAGAC-CTGCTCCATGAGGGCC-TGAGGTTGAGA-ACCCCACTGCA-AGGCAG-------------------GCAGGTG--------TCCGTGTGCACGACG
>gene=chr10_201236-202236; species=equCab
ACTGTCTTCCACCATGAGCAAAGAGGTCCTCCCTAGGAGAGTATCTGTCATCAG---GGTGGTCTGACACTTTGGTGGA-----CAACACAGACAATTTTAAAAGGAAAAGGGTATCCTTTGAGAAATGTGCAAACGGTTGCTGTGCTACTGAGTGGTGA--GCTCAGGGAGGAGATAGGAAATTACAAAAATCAAGCGCACAAGTGCACAACTCTGACCCTTTGGTTTGCAGCAgtgagttt------------------gctc-ccaggggacatttggcgctgactggagatgt-tttgattgtcatgccttgggggagacaatgggcatctagtaggtagaggccagggatgctgcta-------tactatgtacagtacagccccgcaac--agagtc------ccacgatagccttggggttaaga-accctgGTGCA-AGGCAG----CTCCTTTGTTACAAATCAGGTGTTGATATATCCCTGTGGATGATG
>gene=chr10_201236-202236; species=gorGor
----------------------------------------------------------------------------------------------------------------------------------ATATACAGTTACTGGGCCATTGAGTGGCAAACCTTGAGGGAGGAGATAGAAAACAACAAATTTCAAGCACATGAGTGCAAAAGCCTGACCATTTAATTTACAGCAGGGATttttcaagtgtggtggactttaccctgcaggggctatttgtctctgtgtggagacaattttgatcatcatgccttggaggatactatgggtatcaactgggtaaaggcgagggatgccgctgaacatctgatgatgcacaggatggccccacaaccaagaaccattggcctcaaatagctccaaggttgagagaacctgCTGTAGAGAGAAGCAGCCCCTGTGCAACTGAGTCGATTTTTCTGTATTGTTGCATATGATG
>gene=chr10_201236-202236; species=panTro
ACCCTCTTTTACCATAACCAAAGAGGTCCTCTTTGGGAGACTGGCTGTCATCATGGTGATGTATGGACATTTTGGTGTACAAGAGACTTAAACCAGTTCTAAAAGGACAAGGGAATCCTTTGAGAAACCTATATACAGTTACTGGGCCATTGAGTGGCAAACCTTGAGGGAGGAGATAGAAAACAACAAATTTCAAGCACATGAGTGCAAAAGCCTGACCATTTAATTTACAGCAGGGATttttcaagtgtggtggactttaccctgcaggggctatttgtctctgtgtggagacaattttgatcatcatgccttggaggatactatgggtttcaactgggtaaaggccagggatgctgctgaacatctgatgatgcacaggatggccccacaaccaagaaccattggcctcagatagctccaaggttgagagaacctgCCGTAGAGAGAAGCAGCCCCTGTGCAACTGAGTCGATTTTTCTGTATTGTTGCATATGATG
>gene=chr10_201236-202236; species=papHam
ACCCTCTTTTACCGTAACCAAAGAGGTCCTCTTTGGGAGACTGGCTGTCATCATGGTGATGTATTGACGTTTTGGTGTACAAGAGACTTAAACCAGTTCTAAAAGGACAAGGGAATCCTTTGAGAAACCTGTATACAGTTACTGGGCCATCGAGTGGCAAACCTTGAGGGAGGATATAGAAAACAACAAATTTCAAGCACAGGAGTGCAAAAGCCTGACCATTTAATTTACAGCAGGGATTTTTCAAGTCTGGTGgactttaccctgcaggggctatttggctctgtctggagacaattttgatcatcatgccttggaggatactataggcatcaactaggtaaaggccagggaagccactgagcat---atgacgcacaggatggcctcacaaccaggaaccactggcctcagatggctccagggttgagagaacctgCTGCAGAGAGAAGCAGCCCCTGTGCACCTGAGTCGATTTTTCTGTATTGTTGCATATGATG
>gene=chr10_201236-202236; species=ponAbe
ACCCTCTTTTACCATAATCAAAGAGGTGCTCTTTGGGAGACTGGCTGTCATCATGGTGATGTATTGACATTTTGGTGTACAAGAGACTTAAACCAGTTCTAAAAGGACAAGGGAATCCTTTGAGAAACCTATATACAGTTACTGGGCCATCAAGTGGCAAACCTTGAGGGAGGAGATAGAAAACAACAAATTTCAAGCACATGAGTGCAAAAGCCTGACCATTTAATTTACAGCAGGGATTTTTCAAGTCTGGTGgactttaccctgcaggggctatttgtctctgtgtggagacaattttgatcagcatgctttggaggatactataggtatcaactgggtaaaggccagggatgccgctgaacatctgatgatgcacaggatggccccacaaccaagaaccattggcctcaaatagctccaaggttgagagaacctgCTGTAGAGAGAAGCAGCCCCTGTGCAACTGAGTCGATTTTTCTGTATTGTTGCATATGATG
>gene=chr10_201236-202236; species=rheMac
ACCCTCTTTTACCGTAACCAAAGAGGTCCTCTTTGGGAGACTGGCTGTCGTCATGGTGATGTATTGACGTTTTGGTGTACAAGAGACTTAAACCAGTTCTAAAAGGACAAGGGAATCCTTTGAGAAACCTATATACAGTTACTGGGCCATCGAGTGGCAAACCTTGAGGGAGGATATAGAAAACAACAAATTTCAAGCACAGGAGTGCAAAAGCCTGACCATTTAATTTACAGCAGGGATTTTTCAAGTCTGGTGgactttaccctgcaggggctatttggctctgtctggagacaattttgatcatcatgccttggaggatactataggcatcaactaggtcaaggccagggaagccactgagcat---atgatgcacaggatggcctcacaaccaggagccactggcctcagatagctccagggttgagagaacctgCTGCAGAGAGAAACAGCCCCTGTGCACCTGAGTCGATTTTTCTGTATTGTTGCATATGATG
>gene=chr10_222175-223175; species=hg19
TTTTTTTAACTACAGGCTTCTTGAGAATCATGGTCTACTTTTACCAAAAGGAGCCTGTAATATTCCTCAAATGTGTTGGAGCAGAACAAAGATTGAAGACTGTATTAATGATCTCTACAAAGAGTCTTCTGTTCTTTCTTTTTGATGTCTCAATCTTTGATAAAACATAAATGAAGGTTCACTCTGGGCTCTTGTTATTTACATAACAGCTGAAAAAAAGTGAATTTAATAATTTTATATTGAAGGTTTAGTATGTTCAAAATTGCTAGGCACCTTGAAAAACATGAGTTATAAAAATGAATAAGACGTATCTTAGTTGAATTAAAACAATTCTTTTGAGGAATTTTGTACAAAATACTTTTGTACAAAAGCAATACATTtgtaagagatgtataaacaaattgatattagaatacagaggacaattgagttttatttggtttgattccaggagaaaagcctggtcagggaaaattgcattaaagtagatcctagaaagg
>gene=chr10_222175-223175; species=bosTau
--------------------------------------------------------------------------------------------------------------------------------------------------------------------------------------------------------------------------------------------------------------------------------------------------------------------------------------------------------------------------------------------------------------------------------------------------------------------------------------------------------------------
>gene=chr10_222175-223175; species=calJac
TTTCTTCAACTACAAGCTTCTTGAGAATCATGGGCTACTTTTACAAAAAGGAGCCTGTTACATTTCTTAAATGTGTTGGAGCAGAACAAAGATTGAGGACTGTACTAATGATCTCTACAAAGAGTCTTCTCATCTTTCTTTTTGATGTCTCGATCTTCGAT---------ATAAAGATTCGCTCTGGCCTCTTGCTATATACATAACAGCTGaaaaaa-------ttaataattttatattGAAGGTTTAGTATGTTCATAACTAGT-GACACTTTGAAAAACATTAGTTATAAAAAT---TATGACGTGTCTT--------TAAGACAGTTTTTTTGAGGAA-TTT-----------------------GCAATACATTtgtaagagatgtataaacaaattggtattagaatataaaagacaattgagttttatcttgtttgattccaggagaaaaggctggtcagggaaaactgcattaaagtggatcctggaaagg
>gene=chr10_222175-223175; species=canFam
GTTTTTAAACTATAAGCCTCTTGAGAATCACGAGCTCCTCTTCCTAAAGGGAGCC--------------------------------AAAAATTGAGGACCGCATTAGATGTCTCTCC---GAGTCTTATGGTCTTTTTTT--------------TTTGGCTCATAAT----GAGGGTTTGCTCTGGGACAT---TGTTTACATAACAGCTGGAGAAG-TTGAATTTCATAATTCTGTATCAGAAGCTTA---CGTTTGTAACTGCGAGGCACCTTGAAAGAC-----CTGAAAAA-T----GAGGTCT-----AGTTGAACGGATA-GATTCATCTGAGGAA-TTTAGAATTA-----ATTGCACAA--GCAGCACATATGTGAGAGTCCTATAAGCAAATCATAACTAGAATATACAAGAG--TTGAGTTGGGTT----------CTAGGGCAGGGGGTTGGTCGGAGCAAGGAGGCTGGGAGCGAGCCCCAGGCAGA
>gene=chr10_222175-223175; species=equCab
TCTTTTAAACTATAGCCCTTTTGAGAATCTCGAGCTACTCTTCCTGAAGGGAGCC--TCAAATTCCTCAGATGTATTGGAAG---AAAAAGATTGAGGATTATATTAAATATCTCTAC---AAGTCTTCTGATCTTTCTTTTTGATGTCTTAATCTTTGGTATAACATAAAGGATGGCTCACTTTGGAACTTTATTGTTTATATAACAACTGGAATGG-TTGAATTTCATAATTCCATGTCAGGTTTTCA---CGGTCATAACTGCTAGGCACCTGGAAAGA-------TGAAAAA-TAAACAAGACAT-----AACGGAATTAATG-GATTCTTTTGAGGAA-TTTATAAT--------TTGTACAA--GCAATAAATTTATGAGTAATGTGTAAACTAATTACAGTTAGAATACCCAAGAGAACTGAGTTTGATT----------CTAGTGGAAAGGGTTGGTCAAGAACAAGTGCATTGGAGTAAGTCATAGAAAGA
>gene=chr10_222175-223175; species=gorGor
TTTTTTTAACTACAGGCTTCTTGAGAATCATGGTCTACTTTTACCAAAAGGAGCCTGTAATATTCCTCAAATGTGTTGGAGCAGAACAAAGATTGAAGACTGTATTAATGATCTCTACAAAGAGTCTTCTGATCTTTCTTTTTGATGTCTCAATCTTTGATAAAACATAAATGAAGGTTCACTCTGGGCTCTTGTTATTTACATAACAGCTGAAAAAAAGTGAATTTAATAATTTTATATTGAAGGTTTAGTATGTTCAAAATTGCTCGGC-CCTTGAAAAACATGAGTTATAAAAATGAATAAGACGTATCTTAGTTGAATTAAAACAATTCTTTTGAGGAA---------------TTCTGTACAAAAGCAATACATTTGTAAGAGATGTATAAACAAATTGGTATTAGAATACAGAGGACAATTGAGTTTTATTTGGTTTGATTCCAGGAGAAAAGCCTGGTCAGGGAAAATTTCATTAAAGTAGATCCTAGAAAGG
>gene=chr10_222175-223175; species=panTro
TTTTTTTAACTACAGGCTTCTTGAGAATCATGGTCTACTTTTACCAAAAGGAGCCTGTAATATTCCTCAAATGTGTTGGAGCAGAACAAAGATTGAAGACTGTATTAATGATCTCTACAAAGAGTCTTCTGATCTTTCTTTTTGATGTCTCAATCTTTGATAAAACATAAATGAAGGTTCACTCTGGGCTCTTGTTATTTACATAACAGCTGAAAAAA-GTGAATTTAATAATTTTATATTGAAGGTTTAGTATGTTCAGAATTGCTAGGCACCTTGAAAAACATGAGTTATAAAAATGAATAAGATGTATCTTAGTTGAATTAAAACAATTCTTTTGAGGAATTTTGTACAAAATACTTTTGTACAAAAGCAATACATTTGTAAGAGATGTATAAACAAATTGGTATTAGAATACAGAAGACAATTGAGTTTTATTTGGTTTGGTTCCAGGAGAAAAGCCTGGTCAGGGAAAATTGCATTAAAGTAGATCCTAGAAAGG
>gene=chr10_222175-223175; species=papHam
tttttttaaCTACAGGCTTCTTGAGAATCATGGTCTACTTTTACCAAAAGGGGCCTGTTCCATTCCTCAAATGTGTTGGAGCAGAACAAAGATTGAAGACTGTATTAATGATCTCCAC--AGAGTCTTCTGATCTTTCTTTTTGATGTCTCAATCTTTGATAAAACATAAAGAAAGGTACACTCTGGGCTCTTGTTATTTACATAACAACTGaaaaaa-ttgaatttaataattttatattGAAGGGTTAGTATGTTCAAAACTGCTAGGCATGTTGAAAAACATGAGTTATAAAAATGAATAAGATGTATCTTAGTTGAATTAAAACAGTTCTTTTGAGGAA-TTTGTAAGTA-----TTTGTAC--AAGCAATACATTtgtaagagatgtataaacaaattgctattagaatacaaaggacaattgagttttatttggtttgattccaggagaaaaggctggtcagggaaaattgcattaaagtaaatcctagaaagg
>gene=chr10_222175-223175; species=ponAbe
tttttttaattaCAGCCTTCTTGAGAATCATTGTCTACTTTTACCAATAGGAGCCTGTAATATTTCTCAAATGTGTGGGAGCAGAACAAAGATTGAAGACTGTATTAATGATCTCTACAAAGTGTCTTCTGATCTTTCTTTTTGATATCTCAATCTTTGATAAAACATAAATGAAGGTTCACTCTGGGCTCTTGTTATTTACATAACAGCTGAAAAAAAGTGAATTTAATAATTTTATATTGAAGATTTAGTATGTTCAAAACTGCTAGACACCTTGAAAAACATGAGTTATAAAAATGAATAAGATGTATCTTAGTTGAATTAAAACAATTCTTTTGAGGCA-TTTGTAAGTA-----TTTGTAC--AAGCAATACATTtgtaagagatgtataaacaaattggtattagaatacagaggacaattgagttttatttggtttgattccaggagaaaaggctggtcagggaaaattgcattaaagtagatcctagaaagg
>gene=chr10_222175-223175; species=rheMac
tttttttaaCTACAGGCTTCTTGAGAATCATGGTCTACTTTTACCAAAAGGGGCCTGTTCCATTCCTCAAATGTGTTGGAGCAGAACAAAGATTGAAGACTGTATTAATGATCTCCAC--AGAGTCTTCTGATCTTTCTTTTTGATGTCTCAATCTTTGATAAAACATAAAGAAAGGTATACTCTGGGCTCTTGTTATTTACCTAACAACTGaaaaaa-ttgaatttaataattttatattGAAGGGTTAGTATGTTCAAAACTGCTAGGCACGTTGAAAAACATGAGTTATAAAAATGAATAAGATGTATCTTAGTTGAATTAAAACAATTCTTTTGAGGAA-TTTGTAAGTA-----TTTGTAC--AAGCAATACATTTGTAAGAGATGTATAAACAAATTGCTATTAGAATACAAAGGACAATTGAATTTTATTTGGTTTGATTCCAGGAGAAGAGGCTGGTCAGGGAAAATTGCATTAAAGTAAATCCTAGAAAGG
>gene=chr10_234175-235175; species=hg19
ATTTTAGTATCCATTAAAAACAAGTTACATATATCACTTCCTTTTCTTCTTTAATCCAAACAAATTAGTCACATCTGATTTGGACTATTATGACTTGGCTTTAGAGGTTTATAATTATTTTAAGTAATGGTTATAAGATAGTTTAAAGACATACTGTTGAAATAAGTACAGATTTTATACTAGTCTCTACTGGCATTGTTGGCTAGAGTGTGTGATTGAGGGAGGTTGGCTTGTTAATTATGGACTACTAGAAAAAGCAATTGAAGTATTGGACCTATATGTTTCCTTCCTGTCTTGGGCAACTTTAATTTTGTGTTTCTAGTGGTGATTACACTGTGAGTAGTATGATTAAACTAGCATTGGATTGGTAGACTAGTCCCACTCAAGTGAATGTTTCAGGTTAGGGCATCAATTAATTACTTGCGTTGCTTACTTTACGGTCAGACCCCAGTTAGAAAATGTGACCTCTGACCTCTTGTGACATGTTTGGCATTGACATT
>gene=chr10_234175-235175; species=bosTau
ATTTTAATACCCAATAAAAATAAGTTAC--ATGTCA---TTTTTTCCTCTTTAATC----CAAATTATTCATATCTAATTTAGATGATTATAATACAACATTAGACTTTCATAAGTATTCTAAATAATAGTT-----ATAAGATAAAGACATATTTTTGAAAGAAGTATGGGTTTTATTACAGTCTCTGCCAGTATTATTAGCTAATTGGTGTCATTGGGAGAGATCAAATT--TTTCTTGTC----TTGGAAAAAGCAGTTGAAGTCT----------CATTTCCTTTCTGTCTTGAGCAACTTTGATTTTGTGTTTCTAGAGGTGACCACATTGTGACTAGCATGATTAGACTGACATTGGATCGGTTGACTAGTCCCATTCAAGTTAATGTTTCAGATTAGGGCATCAATTAATTACATGTATTGCTTACTTTAGGGTCAAACCCCAATTAGAAAATGTGACCTCTGACCTCTTGTGACATGTTTGGCATTGAAATT
>gene=chr10_234175-235175; species=calJac
ATTTTAATGTTCAATAAAAACAAGTTACATATATCACTTTCTTTTCTTCTTTAATCCAAACAAATTATTCACATCT-------ACTATTATCACTTGGCTTTAGAGGTTTA-AATTATTTTAAGTAATGCTTATAAGATAGTTTAAAGACATGCTTTTGAAATAAGTACAGATTTTATACTAGTCTCTACTGGCATTGTTGGCTAGA----------GGGGGAGGTTAGCTTGTTTATTATTGACTACTAGAAAAAGCAATTGAAGCAGTTGACCTATATGTTTCCTTCCTGTTTTGGACAACTTTAACTTTGTGTTTCTAGAGGTGATCACACTGTGA--AGTATGATTAAACTAATATTCGATTGGAAGACTAGTCCCATTCAAGTGAATGTTTCAGATTAGGGCATCAATTAATTACATGTATTGCTTACTTTAGGGTCAAACCCCAGTTAGAAAATGTGACCTCTGACCTCTTGTGACATGTTTGGCATTGAAATT
>gene=chr10_234175-235175; species=canFam
ATTTTAATGTTCCAT-AAAGTAAGTCATGTGTGTCACTTCTGTTTCATCTTAAACCCAAACATACTATTTATATCTCATTTGGATAATTATAATGTGGCATTAGCATTTTGTAAGTATTCTAA----TAGTT-----ATAATGCAAATACACTCTGTTGAAGCAAGTGTGGATTTTATGTTCATCTCTTCTCGCATTATGGCTAGTTT-GTGCCATTGTGAGAGGTCACATTGCATTTTGCTGCCTGCTGGGAAGAGCCGTTGACCCTT--------TATGTCTTCTTGCTGTC-TGAGTACCTGTGACTTGGTGTTTCTAGAGGTGACCGTGCT-TGACTGATGTGATTGTACTGACATTGGGTCCGAAGACTAGTCCCATTCAAGTAAATGTCTCACATCAGGGCATCAATTAAT--------TTGCTTACTTTCAGGTCAAAGCCCAGGTATAAAATGTGGCCTCTGACCTCTTTTGCCGTGGTTGGCAGTGAAGTG
>gene=chr10_234175-235175; species=equCab
-----------------------------------------------------------------------------------------------------------------------------------------------TGAAGACGTGCTTTTGATGTAAGTATGGATTTTATACTAGTCTCTACCAGCATTATGAGCAAGTTAGTGTCACTGGGAGAGGTCACATTATTTTTTGTTGACTGCTGGAAAAAGCACTTGAACCTT--------CAGGTTTGCTTCCTGTCTTGAATAACTTTGACTTTGTGTTTCTAGAGGTGGTCACATTGTGACTAGCATGATTAGACTAAC-TTGGATTGGTAGACTAGTCCTGTTCAAGTTAATGTTTCAGATGAGGGCATCATTTAATTACATATATTGCTTACTTTAGGGTCAAACCCCAGTTAGAAAATGTGACCTCTGACCTATTATGACATGTTTGGCATTGAAATT
>gene=chr10_234175-235175; species=gorGor
ATTTTAGTATCCATTAAAAACAAGTTACATATATCACTTCCTTTTCTTCTTTAATCCAAACAAATTAGTCACATCTGATTTGGACTATTATGACTTGGCTTTAGAGGTTTATAATTATTTTAAGTAATGGTTATAAGATAGTTTAAAGACATACTGTTGAAATAAGTACAGATTTTATACTAGTCTCTACTGGCATTGTTGGCTAGAGTGTGTGATTGAGGGAGGTTAGCTTGTTAATTATGGACTACTAGAAAAAGCAATTGAAGTATTTGACCTATATGTTTCCTTCCTGTCTTGGGCAACTTTAATTTTGTGTTTCTAGTGGTGATTACACTGTGAGTAGTATGATTACACTAGCATTGGATTGGTAGACTAGTCCCATTCAAGTGAATGTTTCAGATTAGGGCATCAATTAATTACTTGTATTGCTTACTTTAGGGTCAAACCCCAGTTAGAAAATGTGACCTCTGACCTCTTGTGACATGTTTGGCATTGAAATT
>gene=chr10_234175-235175; species=panTro
ATTTTAGTATCCATTAAAAACAAGTTACATATATCACTTCCTTTTCTTCTTTAATCCAAACAAATTAGTCACATCTGATTTGGACTATTATGACTTGGCTTTAGAGGTTTATAATTATTTTAAGTAATGGTTATAAGATAGTTTAAAGACATACTGTTGAAATAAGTACAGATTTTATACTAGTCTCTACTGGCATTGTTGGCTAGAGTGTGTGATTGAGGGATGTTAGCTTGTTAATTATGGACTACTAGAAAAAGCAATTGAAGTATTTGACCTATATGTTTCCTTCCTGTCTTGGGCAACTTTAATTTTGTGTTTATAGTGGTGATTACACTGTGAGTAGTATGATTAAACTAGCATTGGATTGGTAGACTAGTCCCATTCAAGTGAATGTTTCAGATTAGGGCATCAATTAATTACTTGTATTGCTTACTTTAGGGTCAAACCCCAGTTAGAAAATGTGACCTCTGACCTCTTGTGACATGTTTGGCATTGAAATT
>gene=chr10_234175-235175; species=papHam
ATTTTAATATCCATTAAAAACAAGTTACATATATCACTTCCTTTTCTTCCTTAATCCAAACAAATTACTCACATCTGATTTGGTCTATTATGACTTGGCTTTAGAGGTTTATAAGAATTTTAAG---------TAAGACAGTTTAAAGACATACTTTTGAAATAAGTACAGTTTTTATACTAGTCTCTGCTGGCATTGTTGGCTAGACTGTGTGATTGAGGGAGGTTGGCTTGTTTATTATGGACTACTAGAAAAAGCAATTGAAGTATTTGACCTATATGTTTCCTTCCTGTCTTGGGCAACTTTAATTTTGTGTTTCTAGCGGTGATTACACTGTGACTAGTATGATTAAACTAACATTGGATTGGTAGACTAGTCCCATTCAAGTGAATATTTCAGATTAGGGCATCAATTAATTACTTGTATTGCTTACTTTAGGGTCAAACCCCAGTTAGAAAATGTGACCTCTGACCTCTTGTGACATATTTGGCATTGAAATT
>gene=chr10_234175-235175; species=ponAbe
ATTTTAGTATCCATTAAAAACAAGTTACATATATCACTTCCTTTTCTTCTTTAATCCAAATAAATTATTCACATCTGATTTGGACTATTATGACTTGGCTTTAGAGGTTTATAATTATTTTAAGTAATGGTTATAAGATAGTTTAAAGACATACTTTTGAAATAAGTACAGATTTTATACTAGTCTCTACTGGCATTGTTGGCTAGACTGTGTGATTGAGGGAGGTTAGCTTGTTAATTATGGACTACTAGAAAAAGCAATTGAAGTATTTGACCTATATATTTCCTTCCTGTCTTGGGCAACTTTAATTTTGTGTTTCTAGTGGTGATTACACTGTGACTAGTATGATTAAACTAGCATTGGATTGGTAGAGTAGTCCCATTCAAGTGAATGTTTCAGATTAGGGCATCAATTAATTACTTGTATTGCTTACTTTAGGGTCAAACCCCAGTTAGAAAATGTGACCTCTGACCTCTTGTGACATGTTTGGCATTGAAATT
>gene=chr10_234175-235175; species=rheMac
ATTTTAATATCCATTAAAAACAAGTTACATATATCACTTCCTTTTCTTCTTTAATCCAAACAAATTACTCACATCTGATTTGGACTATTATGACTTGGCTTTAGAGGTTTATAATAATTTTAAG---------TAAGACAGTTTAAAGACATACTTTTGAAATAAGTACAGATTTTATACTAGTCTCTACTGGCATTGTTGGCTAGACTGTGTGATTGAGGGAGGTTAGCTTGTTTATTATGGACTACTAGAAAAAGCAATTGAAGTATTTGACCTATATGTTTCCTTCCTGTCTTGGGCAACTTTAATTTTGTGTTTCTAGTGGTGATTACACTGTGACTAGTATGATTAAACTAACATTGGATTGGTAGACTAGTCCCATTCAAGTGAATATTTCAGATTAGGGCATCAATTAATTACTTGTATTGCTTACTTTAGGGTCAAACCCCAGTTAGAAAATGTGACCTCTGACCTCTTGTGACATATTTGGCATTGAAATT
>gene=chr10_254335-255335; species=hg19
tctgaggccagtctgatttagctcacactatgttttttatctggatatccaaagatctctttgaagtttagtaGTTAACTGGAGATACAGGTAGATACATTGACATTGatgtgtgtgtgtgtgtgtatatatatatgtatatgtatatatatatataGAGAGAGAGAGAGATCAGCGTTGAGGTTTGTTTGGAGGAGAGTGGAAAATGGCACAAATCCAACTTTATAACATTTATTTCTTTATTAAACAAAAAAGATACAAAGCAAATATGCCGAATATTAACATGAGTTGAATATAGTTGGTGAATACAAGGGAATCTGCAATGTTATTCTCAGTGATCCAGGGTGTGTCGGATATATTTCACTTTTTTGTTTTAAAAAAATACCTTGTAACGGTAAATCAGGGAATGTTTGCGTGCTTCAGTGACTCAAAGTATATTTCACTGAAAATCACGTTTTTGCCTGACTGATCACAACATGCGTCCATGCTTTCCTTATATG
>gene=chr10_254335-255335; species=bosTau
actgaggccagcctgatttgtctcccagtatgttttgtgtctagatatc-------CTAGT--------------TTACCAG-----------------------------------------------------------------------------TAGAGG----------TATTAGGGTTTGATTGGAGAGGAATGGAAAATGGCACAAAGTTGTGGCTGTAACGTTTATTTCCTTGAAAAAT--AAATGATATGAAGCAAATATGCCAAATGTTAACCTGAGTTTAGTACAATTGCTGAGTGCAAGAGAATCTATAACATCATTCTCTGTGGTGCAGGGTGTGTTTGGAACAAAA---TTTT-----TTAATAAAA-GCCATGTAACTATAAATCAGGAAGAGCTTGTATGCTTTAGTGATGCAAAATATATTTAATTGAAGATCACATTTTTGCCTTATTGATCATAGCATGCATTCTTGTTTTCTTTATATG
>gene=chr10_254335-255335; species=calJac
tctgagaccagtctgatttagctcacactatgttttttatctgg--atccaaatacatctttgaagtttagtGGTTAACTGGAGATATAGATAGATACATT--TATTTATATATATATacacac--acacacacacacacaaacatatatgtataca--cacacGGATCAATCAGTGTTGATGTTTATTTGGAGGAGAATGGAAAATGGCACAAATCCAACTCTGTAGAATTTATTTCTTTATTAAACAAAAAAGATACAAAGCAAATATGCCAAATATTAACATGAGTTAAATGTAGTTGGTGAATACAAAGGAATCTGCAATATCATTCTCAGTGATCCAAGGTGTGTTGGAAATATTTCACttttttatttaaaaaaaataCCTTGTAACTATAAGTCAGGGAATGTTTGTGTGCTTCAGTGACTCAAAGTATATTTCATTGAAAATCACATTTTTGC----CTGATCACAACATGCATCCATGTTTTCCTTGTACG
>gene=chr10_254335-255335; species=canFam
-------------------------------------------------------------------------------------------------------------------------------------------------------------------------------TGTTGGGATTTGAATGGAAAGAATGGGAAAATAGCACTCAACCATATCTGTAACATTTATTTCCTTAAGAAAC----AACCTATGAAGCAAATATGCCACACATTAACATGAGTTCA-TAGAATTGGTGAATACAAGGGACCCTGCAGCAGCATTCTCTGTGGTCCAGAGTGTGTTTGAAATAATACACTTTTAAAGATTAAATAAA-ACCATGTG-ACATAAATCAGGGAGT-CGTGTATGCATTAGTGATCCAAAGTATATTTCATTGAAAATCACATTTTTGCCTTATTGATCCCAGCATGCATTCTCGTTTCTT---TATG
>gene=chr10_254335-255335; species=equCab
tctgaggccgttgtggtttgtctcatattatgttttgtatctggatatccaaaggactctttGATGCCCAGACGTTTACTGG-----------------------------------------------------------------------------TAGAGG----------TGTTGGAGTTTGTTTAGGGTGGAATGGAAAATGGCACAAAGCTGTATCTATAACCTATATTTCCTTAAAAAATAAAAAAGATATGAAGCAAATTTCCCAAATGTTAACAAGAGTTCAATATAATTGATGAATACAAGGGAATCTGCACCATTATTCTCTATGGTCCAGGGTATGTTTCAAACActattttttttttggctgaagaaa-accgtgtgaATGTAACTCAGAGAGCACTTGTATGCTTTAGTGATCCACAGCATATTTCACTGAAAAGCACGTTCTTGCCTTATTGAT-CAAATGTGCATTCTTGTTTTCTTTATATG
>gene=chr10_254335-255335; species=gorGor
-------------------------------------------------------------------------------------------------------------------------------------------------------------------------------------------------------------------------------------------------------CAAAAAAGATACAAAGCAAATATGCCAAATATTAACATGAGTTGAATGTAGTTGGTGAATACAAGGGAATCTGCAATATTATTCTCAGTGATCCAGGGTGTGTTGGATATATTTCACTTTTTTGTTTTAAAAAAATACCTTGTAACGGTAAATCAGGGAATGTTTGCGTGCTTCAGTGACTCAAAGTATATTTCACTGAAAATCACGTTTTTGCCTGACTGATCACAACATGCGTCCATGCTTTCCTTATATG
>gene=chr10_254335-255335; species=panTro
tctgaggccagtctgatttagctcacactatgttttttatctggatatccaaagatctctttGAAGTTTAGTAGTTAACTGGAGATACAGGTAGATACATTGACATTGatgtgtgtgtgtgtgt--atatatatatgtatatgtatatatatatatataaAGAGAGAGAGATCAGTGTTGAGGTTTGTTTGGAGGAGAGTGGAAAATGGCACAAATCCAACTTTATAACATTTATTTCTTTATTAAACAAAAAAGATACAAAGCAAATATGCCGAATATTAACATGAGTTGAATATAGTTGGTGAATACAAGGGAATCTGCAATGTTATTCTCAGTGATCCAGGGTGTGTTGGATATATTTCACTTTTTTGTTTTAAAAAAATACTTTGTAACGGTAAATCAGGGAATGTTTGCGTGCTTCAGTAACTCAAAGTATATTTCACTGAAAATCACGTTTTTGCCTGACTGATCACAACATGCGTCCATGCTTTCCTTATATG
>gene=chr10_254335-255335; species=papHam
gctgaggccagtctgatttagctcatgctatgttttttatctggatatccaaagatctctttAAAATTCAGTGGTTCACTGGAGATGCAGATAGATACATTGACATTGAtgtgtgtgtgtgtgt------gtgtgtgtATA------------------AAGAGAGAGCAATCAGTGTTGAGG----TTTGGAGGAGAATGGAAAATGGCACAAATCCAACTTTATAAAACTTATTTCTGTATTAAACAAAAAAGATACAAAGCAAATATGCCAAGTATTAACATCAGTTGAATGTGGTTGGTGAAT--AAGGGGATCTGCAGTATTATTCTCTGTGATCCAGGGTGTGTTGGGAATATTTCACTTTTTTGTTTTTAAAAAATACTTTGTAACTATGAATCGGGGAATGTTTGCGTGCTTCAGTGACTCAAAATATGTTTCACTGAAAATCACACTTTTGCTTGATTGATCACAACATGCATCCATGTTTTCCTTATATG
>gene=chr10_254335-255335; species=ponAbe
tctgaagccagtctgatttagctcacactatgttttttatctggatatccaaagatctctttgaagtttagtGGTTAACTGGAGATACAGGTAGATACATTGACATTGATATATGTGTGTGTGT--GTTTGTGTGTGTATA------------------GAGAGAGAGAGATCAGTGTTGAGGTTTATTTGGAGGAGAGTGGAAAATGGCACAAATCGAACTTTATAACATTTATTTCTTTATTAAACAAAAAAGATACAAAGCAAATATGCCAAATATTAACATGAGTTGAATGTAGTTGGTGAATACAAGGGAATCTGCAATATTATTCTCAGTGATCCAGGGTGTGTTGGATATATTTCACTTTTTTGTTTTAAAAAAATACCTTGTAACTGTAAATCAGGGAATGTTTGCGTGCTTTGGTGACTCAAAGTATATTTCACTGAAAATCACGTTTTTGCCTGGCTGATCACAACATGCGTCCATGCTTTCCTTATATG
>gene=chr10_254335-255335; species=rheMac
tctgaggccagtctgatttagctcatgctatgttttttatctggatatccaaagatgtctttGAAGTTTAGTGGTTCACTGGAGATGCAGATAGATACATTGACATTGATAtgtgtgtgtgtgt------gtgtgtgtATA------------------AAGAGAGAGCAATCAGTGTTGAGG----TTTGGAGGAGAATGGAAAATGGCACAAATCCAACTTTATAAAACTTATTTCTGTATTAAACAGAAAAGATACAAAGCAAATATGCCAAGTATTAACATCAGTTGAATGTAACTGGTGAATataagggaatctgcaataTTATTCTCTGTGATCCAGGGCGTGTTGGAAATATTTCACTTTTTTGTTTTTAAAAAATATTTTGTAACTATAAATCAGGGAATGTTTGCGTGCTTCAGTGACTCAAAATATGTTTCACTGAAAATCACATTTTTGCTTGATTGATCACAACATGCATCCATGTTTTCCTTATATG
>gene=chr10_426321-427321; species=hg19
GATGATGGTTAACACGCAGGACACAAATGCTTAGATCACAACACAGAGGAAACGGCCATCCTCGAACCCATCCAAACAGGCATAATCCGTCCTCTACAGACCCTTCTCTGCAACAAAACAGGGGAATGTAGCAGCCGAACACTTGTCTTTCTTCTTTAAAAAACATAAGGAGTAAATAAAATGAGATCGCTGTACTGCCTCCCACATTGGACGTGACGACCTTTAAGAAGGCATTCATTTTGTTCTCATGCCAAAACCTACAGGGAAGCCTTGCCAGACCTCACTTAGTACAGCTTTACGGAATGTACGAAAGCCGTTTTTCACTTAATAACCTGGCCTCTGACCACTCCTACATGGGAAATTCACCTCAAGTTTTAAGACAGAATACACTTGAGTTCACAGGCACTGGCTCATTTTCCAAAAACACGCATCTGTCCCAACCTTTCTGTGGCACACAACTGAAACCCCCGCACAGAGGGAAGTTTCCCTTCTGTTCACAC
>gene=chr10_426321-427321; species=bosTau
GAAAGTTATTCAG--AGAGGACACCAATGCTCAGACAACAGCACAAAGGGAAAATCAGCTCC-AACCCTGTGAGAACAAGGA--CTC--------AG-------------CAACAAAACAGACTGGCAAGGCAGCCAATCACTCGGTTTTTTTCTTTTAAAGATGTAAGTAGTAGACAAAGTGTGAGTGCTGCAATGCTTCCCATGCT-GACA---TAATATTTAACAAAGTGTCCAGTTTGTCCTCACTCCCAAATCCACAGGAGAGGCCTCCCGGGCCCCACTCAAAATTGAATGATAGAATGGATCAAAGCTGTTTTT-ACTTAATAACTTGCCCTCTCACTTCTTACATGTGCAAACTGCACTTCAAGTTTTAGCACAAAGCA----CAAAAAGACA------GATTCATATTCCAAAAGCAAG-----------ACCATTCTGTAG-ACACAGCTG-GATACCAGACAGAACAGGAATCTGACCTCTAGTCACTG
>gene=chr10_426321-427321; species=calJac
GAAAGTGGTTAAAACACAGGACACAAATGCTTAGATCACAACATAGAGGAAACGCCCATCCTAGTACCCATTCAAAC---------CCATCCTCCATAGACCCTTCTCTGCAACAAAACAGAGCAATGTAGCAGCCAAACACTTG-------------------ATAAGGAGTAAATAAAACGTGAGCACTCTG-TGCTTCCCATACTGGATGTAACAACATTTAAGAAGGCATTCATTTTGTTCCCATGCCA-AACCTATAGGGAAGCCTTTCCAGACCCCACTTAAAACAGCTTTGCAGAATGTATGAAAGCCATTTTTCACTTAGTAACCTGGCCTCTGACCTCTCCTACGTGGAAAATTCACCTCAAGTATTGAGACAGAACACACTTGAGTTCAAAGGCCCTGGCTCATTTTCCAAAAACACGCATCTGTCCCCACCTTTCTGTGGCACACAAATGAAACCCCAGCATGCAGGGAAGTTTTCCTGCTGTTCATAT
>gene=chr10_426321-427321; species=canFam
---------------------------------------------------------------GAGACCATCTGAACAGGGGTAGTCGGTCCCCTAGGGGCCTTTCTTTCCAACAAAATCAGGCGACCTCACCACCAAACGCTTGTTT---CTTCTTAAACTATATGAATGG-AAGCAAAATCTGAGGGGC-------------------------TGGCCTTTCTGAGAGTGTCCCCCC-GTCCTCCCCCTGGGACC-ATGGGAGAGCCATCCTGGGCTCCACTCTGCGCGGCTGGATGGGACGGA-CGGGG------------------------CTCCTACTGTGTACATGTGGGAATTCCCCG---AGTCTCAGCATGAAG------TCAGTGCA-G------GGCTCGATCTATAAAAGCTTGAATTTGTCCCAGCC--TCTGTGG-AC--AGCCACAACACCGGGAACA--GGCAGCTTTCCTTCTGCTCCCAG
>gene=chr10_426321-427321; species=equCab
GAAGATTATTAAAGCACAGGACACAATCGCTTAGACAACAGCATAAAGGAAATGTCAGTCCT--AAACCATTTGAATAGGGGGAATTAGTCCTCTATGGGCCTATCTTTGCAACAAAATAGGGTGATGGACCAGCCAGACATTCATTTTTCTTCCTTTAAAAA-ATAAGTAGCAAATAAAATGTTAGGATTGTAATGCCTCCCACACTAGACC--GTGACATTT-----------------GTCCTCACACCGAAACC--CATAAGAGCCTTCCTCGACCTCATTCA-AATGGCTTGATAGAATGGATCAAAGCCATTTTT-ACTTAAT--CCTGGCCTCTGACCTGTTATACATGGGAAATTTCCTTCAAGTCATAGCACAAAGTACAAATAAACGCACT------AGCTCG-TTTCCAAAAGCAGGAATCTGTCTCAACCTTTCTGCGG-ACAGAGTTGAAGTACCAGGAGCG--GACTGTCT-CCCTCTAGTCACAG
>gene=chr10_426321-427321; species=gorGor
GATGATGGTTAACACGCAGGACACAAATGCTTAGATCACAACATAGAGGAAACGCCCATCCTCGAACCCGTCCAAACAGGCATAATCCGTCCTCTACAGACCCTTCTCTGCAACAAAACAGGGGAATGCAGCAGCCGAACACTTGTTTTTCTTCTTTACAAAACATAAGGAGTAAATAAAATGAGATCGCTGTACTGCCTCCCACATTGGACGTGACGACATTTAAGAAGGCATTCATTTTGTTCTC-TGCCAAAACCTACAGGGAAGCCTTGCCAGGCCTCACTTAAAACAGCTTTAC-GAATCTACGAAA-CCGTTTTTCACTTAATAACCTGGCCTCTGACCGCTCCTACGTGGGAAATTCACCTCAAGTCTTCAGACAGAATACACTTGAGTTCACAGGCACTGGCTCATTTTCCAAAAACACGCATCTGTCCCAACCTTTCTGTGGCACACAACTGAAACCCCCGCAGAGAGGGAAGTTTCCCTTCTGTTCACAC
>gene=chr10_426321-427321; species=panTro
GATGATGGTTAAC-------------------------------------------------------------------------------------------------------------------------------------------------------------------------------------------------------------------------------------------------------------------------------------------------------------------------------------------------------------------------------------------------------------------------------------------------------------------------------------------------------
>gene=chr10_426321-427321; species=papHam
-------------TCGCAGGACACAAATGCTTAGATCCCAACACAGAGGAAACGCCCATCCTAGAACCCCTTCAAACAGGCATAATCCATCCTCTACAGACCCTTCTCTGCAACAAAACAGGGGAATGTAG--------CACTTGTTTTTGTTCTTTAAAAAACATAAGGAGTAAGTAAAACAAGAGCACTGTACTGCCTCCCATTCTGGACACGACGACATTTAAGAAGGCATTCATTTTGTTCTCACGCCAGAACCTGCAGGGAAGCCTTGCCAGACCTCACTTAAAGCAGCTTTATAGAACGTACGAAAGCCATTTTTCAGTTAATAACCTGGCCTCTGGCCTCTACTACGTGGAAAGTTCACCTCAAATCTTAAGACAGAGTACAC-TGAGTTCACAGTCGCCGGCTCATTTTCCAAAAACACGCATCTGTCCCAACCCTTCTACAGCACACAACGGAAACCCCAGCACAGAGGGAAGTTTTCCTTCTGTTCACAC
>gene=chr10_426321-427321; species=ponAbe
GAAGATGGTTAACACGCAGGACACAAATGCTTAGATCATAACATAGAGGAAATGCCCATCCTCGAACCCGTTCAAACAGGCATAATCCGTCCTCTACAGATCCTTCTCTGCAACAAAACAGGGGAATGTAGCAGCCGAACACTTGTTTTTGTTCTTTAAAAAACATAATGAGTAAATAAAATGAGATCGCTGTACTGCCTCCCACGTTGGGCGTGATGACATTT---AAGGCATTAATTTTGTTCTCATGCCAAAACCTACAGGGAAGCCTTGCCAGACCCCACTTAAAACAGCTTTACAGAACGTATGAAAGCCGTTTTTCACTTAATAACCTGGCTTCTGACCTCTCCTACGTGGGAAATTCACCTCAAGTCTGAAGACAGAATACAC-TGAGTTCACAGGCACTGGCTCATTTTCCAAAAACATGCATCTGTCCCAACCTTTCTGTGGCACACAACTGAAACCCCCGCACAGAGGGAAGTTTCCCTTCTGTTCACAC
>gene=chr10_426321-427321; species=rheMac
-------------ACGCAGGACACAAATGCTTAGATCCCAACACAAAGGAAACGCCCATCCTAGAACCCCTTCAAATAGGCATAATCCATCCTCTACAGACCCTTCTCTGCAACAAAACAGGGGAATGTAG--------CACTTGTTTTTGTTCTTTAAAAAACATAAGGAGTAAGTAAAACGA----------------------------------------------------------------------------------------------------------------------------------------------------------------------------------------------------------------------------------------------------------------------------------------------------------------------------
>gene=chr10_659490-660490; species=hg19
GGAAATATGCGATTCCTTACCTCTCAATAATTGTCACTGTTTCTAATTCATGGTAATTGGGATGGGGACTTAACAGCAGGTAATTAGAGCAATTGCAGAATTTGCTACTGAATTACAATGGCAGATTCCTGAGAATGGAAGAACTGTTGCCCAGGAATGGAGTTCAACAGATCCTCTCCACACCCTGGTAAACATGGCATTTCGCACACCTGCTTTGGTCCCCCAGCCACCCTCCTGATCTCAACAGGTCTTCCCTGTGCCCCGGGAAACATGGCGTTTCCACACACCCCTGCTTTGGTTCCCCGGCCACCCTCCTGATCTCGGCCATCTGATGGCATCACTCCCCACAGCTGGAAACACCTGACCTCTTGTCACCCTCCCATCTGCCCTGCCTTCCTCCAGCCCAGGATATTCAGGGATACCCACATACAGGACCAGGAAACCAGGCATTATCCTAAACCAGTGCCTGCATTCAACGTCCTCCATGGCAGGACAGTCAC
>gene=chr10_659490-660490; species=bosTau
GGACAGCTTTGC-TTCCAACTTCTTAATAATTGCCATTGTTCCTAATTCATGATAATTGGAAGGGGAACTTAACAGCAGGTAATT-AAGCCACTGCACCATCTGCTACTGAATTACAATGCCACATTCGTAATAAC-CAGGAACTGTGGCCTAGAAACGCAGTCCAACAGGCTCTTCCC---------------------------------------------------------------------------------------------------------------------------------------------------------------------------------------------------------CCACTGCCTCGCCTTCCTCCAGCCGAAGAGGCTCAGGGATTCCTG-ATAGATGGCCAGGCAGCCT-G-CTTCTCCC-CACCAGCGACTGCACACACACCACTTCCC------GCGGCTGC
>gene=chr10_659490-660490; species=calJac
GGATATCTGTGATTCCTTACCTCTTAATAATTACCACTGTTTCTAATTCGTGCTAATTGGGATGGGGACTTAACAGCAGGTAATTAGAGCAATGGCAGAATTTGCTACTGAATTACAATGGCAGAATCCTGACAATGGAAGAACTGTTGCCCAGAAATGGAGTTCAACAAGTCCTCCCCA----C-------------------------------------------------------------------------GCCCCAGGAAATGTGGCATTTCCACACACCCCTGCTTTGGTCTTCCTGCCAGCCTCCTGATCTTGGCCATCTGATGGCAT----------------------CTGA-----------CCTCCTGTCTACCCTGCCTTCCTCCAGCCTGGGATATTCAGGGATGCCCATATACAGGACCAGAAAACCAGG-GGTATCCTAAACCAATACCTGCATTCAAAGTCCTCCACAGCATGACGGTCAC
>gene=chr10_659490-660490; species=canFam
--------------------------------------------------------------------------------------------------------------------------------------------------------------------------------------------------------------------------------------------------------------------------------------------------------------------------------------------------------------------------------------------------------------------------------------------------------------------------------------------------------------------
>gene=chr10_659490-660490; species=equCab
GGATAGCTTTGATTCCTTACCTCTTAATAATTACCACTGTTTCTAATTCATGATAACTGGAAGGGGAACTTAACAGCAGGTAATCAGAGCAACTGCACCATTTGCTACTGAATCACAATGCCACATTCCTAGTAAC-CAGGAACTGTTGCTGAAAATAG-AGTCCAACAGGCTCCTCCC------------------------------------------------GCCTCTGCAACC--------------------CCCAGCG--CAGGGAGAGGTCCTGACACCTCTGTGATGCATTCACATCTGCCCTTCTGACCTTGCCCTTCCCAAACCAAGC------------------ATGTTACCCAA-----------CCCCTGCCCTGCCTTCCCTCAGCCTAAGGTATCCAGGGGTTTCCATACAGATGGCCAGGAAGCCTGG-CCTATCCCAAACCAGTAACTACATTCCAAGTAGCCCACAGCAGGACAG----
>gene=chr10_659490-660490; species=gorGor
GGATATATGCGATTCCTTACCTCTCAATAATT-TCACTGTTTCT-ATTCATGGTAATTGGGATGGGGACTTAACAGCAGGTAATTAGAGCAATTGCAGAATTTGCTACTGAATTACAATGGCAGATTCCTGAGAATGGAAGAACTGTTGCCCAGGAATGGAGTTCAACAGATCCTCCCCACACCCTGGGAAACATGGCATTTCGCACCCCTGCTTTGGTCCCCCAGCCACCCTCCTGATCTCAACACGTCTTCCCTGTGCCCCAGGAAACATGGCGTTTCCACGCACCCCTGCTTTGGTTCCCCGGCCACCTTCCTGATCT-GGCCATCTGATGGCATCACTCCCCACAGCTGGAAACACCTGACCTCTTGTCACCCTCCCATCT-CCCTGCCTTCCTCCAGCCCGGGATATTCAGGGATACTCACATACAGGACCAGGAAACCAGGCATTATCCTAAACCAGTGCCTGCATTCAACGTCCTCCATGGCAGGACAGTCAC
>gene=chr10_659490-660490; species=panTro
GGATATATGCGATTCCCTACCTCTCAATAATTGTCACTGTTTCTAATTCACAGTAATTGGGATGGGGACTTAACAGCAGGTAATTAGAGCAATTGCAGAATTTGCTACTGAATTACAATGGCAGATTCCTGAGAATGGAAGAACTGTTGCCCAGGAATGGAGTTCAACAGATCCTCCCCACACCCTGGGAAACG-GGCATTTCACGCCCCTGCTTTGGTCCCCCAGCACCCCTCCTGATCTCAGCGGGTCTTCCCTGTGCCCCGGG------------------------------------------------------------------------------------------------------------------------------------------------------------------------------------------------------------------------------------------
>gene=chr10_659490-660490; species=papHam
GGATATCTGCGATTCCTTATCTCTCAATCATTATCACTGTTGCTAATTCA---TAATTGGGATGAGGACTTAAGAGCAAGTAACTAGAGCAGTTACAGAATTTGCTACTCAATTATAATGGCAGATTCCTGAGAATGGAAGAACTGTTGCCCAGGAATAGAGTTCAACAGGTCCTC----------------CATGGCATTTCGCACCCCTGCTTTGGTCCC-------------------------------CTCATGCCCTGGGAAACATGGCATTTCCAGGCATCCCCACTTTGGTCCCCCGGCCACCCTCCTGATCTCAGCCATCTGATGGCATCACTCCCCACAGCTAGAAACCCCTGACCTCTTGTCACCCTCCTGTCTGCCCTGCCTTCCTCCAGCCCAGGATATTCAGGGATGCCCACATAGAGGACCACGAAACCAAG-GTTATCCTAAACCAGTGCCTGCATTCAAAGTCCTTCATGGCAGGACAGTCAC
>gene=chr10_659490-660490; species=ponAbe
GGATATATGCGATTCCTTACCTCTCAATAATTATCACTGTTTCTAATTCATGGTAATTGGGATGGGGACTTAACAGCAGGTAATCAGAGCAATTGCAGTATTTGCTACTGAATTACAATGGCAGATTCCTGAGAATGGAAGAACTGTTGCCGAGGAATGGAATTCAACAGATCCTCCCCACACCCCAGG-----------------------------------------------------------------------------AAACATGGCATTTCCACGCA-CCCTGCTTTGGTCCCCCGGCCACCCTC--------------CTGATGGCATCACTCCCCACAGCTGGAAACACCTAACCTCTTGTCACCCTCCCATCTACGCTGCCTTCCTCCAGGCCGGGATATTCAGGGATACCCACATACAGGATCAGGAAACCAGGGGTTATCCTAAACCAGTGCCTGCATTCAACGTCCTCCATGGCAGGACAGTCAC
>gene=chr10_659490-660490; species=rheMac
GGATATCTGTGATTCCTTACCTCTCAATCATTATCACTTTTGCTAATTCATGGTAATTGGGATGGGGACTTAATAGC-----ATTAGAGCAATTACAGAATTTGCTGCTCAATTACAATGTCAGATTCCTGAGAATGGAAGAACTGTTGCCCAGGAATAGAGTTCAATAGGTCCTCCCCACGCCCCGGG-----------------------------------------------------------------------------AAACATGGCATTTCCACGCACCCCTGCTTTGGTCCCCCAGCCACCCTCCTGATCTCAGCCATCTGATGGCATCACTCCCCGCAGCTGGAAACACCTGACCTCTTGTCACCCTCCCGTCTGCCCTGCCTTCCTCCAGCCCAGGATATTCAGGGATGCCCACATACAGGACCAGGAAACCGGG-GTTATCCCAAACCAGTGCCTGCATTCAAAGTCCTCCACGGCAGCACAATCAC
>gene=chr10_866029-867029; species=hg19
ACACGCCTGTGCACTGTGGAGTCCTGTGCAGCACATCGCTATTTCCAAAACCTCTACAGTTGCTTCCTCCTAGGCCAGCCAGGGTGTCAGTTATTACTTAGTGGATTTCACGTTACAAGTCTTTTGAAATGCTCATTCTTGTGCCTTAACCTTAATCCATTTAATTAAATCTCAGGTTTGGTATAAATTAGATTTAAATGTCTTGTGAAGAGGTATATGCTTTATGTACTCACTGTAAACTTCTCCTCCCTTTTCTTCCGGTAGCCAAAGGAATTCTTCCTAGAGGAGTGGAAAGTGAAAGACTGTTATTTTTTTCCCACTTGGAGAATTTATTATTGAGCACGTTTGCACTCACATAATCAAAGTACACATCAATTCAGTCTTTATCACTTTGAAACCTTTCAAAGATGACTTTCAATTCTAAAATCCCAACTTCAGGAAGCGTAAGCAGAACAACACAAAGTTGACAGCAAGGGACTAACGTGGAAGTCCAGGCAAGT
>gene=chr10_866029-867029; species=bosTau
----ACA-GGGAAGTCAGGGGT--TTCTCAGGA---------------AACCGCCATCA---CCTCCTCTCAGAACATCGAAAGGGGCCATTATCACCCAGCCGACACCACATGGCGACGCCGTCTAAAAGTTCCTTCTCACACCTT------CGTCAA---------ACCTCATGTTCAGTGTAAGTGGGATTGAAACGTCAGGCAAAAGGGCAGGGCTCTGAGGTACTCACTGTGAACTTCTCCTCCCGCTTCTTCCGATAACCAAAGGAGCTCTTCCTAGAGAAGAGGAAAGCAGCAGACTGTGACCTTTT--CCACTGGAAACAGATTTCACTGAG------------TACACGCG---TGTGCACAT---TTCAGTCTTCACAACTTTGTAATCTACTATAGATGACTTTAGATTCTAAAATCCCAATCTTA-------TAAGAAAA---ACAAAAATTTTATAATAAAGAAGTAAAACTGAGGTCTAGATAGGG
>gene=chr10_866029-867029; species=calJac
-------------------------------------------------------------------------------------------------------------------------------------------------------------------------------GTTTGGTATAAATTAGATTTAAATATCTTGTGAGGGGGCATATGCTTTATGTACTCACTGTAAACTTCTCCTCCCTTTTCTTCCGGTAGCCAAAGGAATTCTTTCTAGAGGAGTGAAAAATGAAAGATTGTTATTTTTTCCCCACTTGGAGAATTTATTGTTGAGCACGTTTGTGCTCACATAATCAAAGTACACATTAATTCAGGCTTTAACA---------CTATCAAAGATGACTTTTGATTCTAAAATCCCAACTTTAAGAAGCATAAGCAGAACAACACAAAGTTTACAGCAACAGGATAACACAGGAGTCCAGGCAAGT
>gene=chr10_866029-867029; species=canFam
GAGCACACAGACACCCGGTGGCAACACTCTGGA---------------CACTGCCTCCAGCCTCTCCTCTCAGGCCAC----AATGTCCACTACCACCTGCTGTGCATCAGATGAAGACTCTGCTGAAAAGCTC---CCCAAATCTTTACCTCCATTCATATAGTTAAATCTCAGGTCTAGTATGAACTAGGTTTAAAGGTGTTGCAATAGGACAAGGGCTAGATATACTCACTGTCACTTTCTCCGTTC------TCCGT--ACCAA---GATTCT--CTAAGATAGAAG------AAAGAT---TGACTTTT--CCACTGGAAG--------------------------------------------------------------------------------------TTCTGTTTGAAAAATCCCAGCCTT---AAGTATACACAAA---ACAAAAATTTTATAGTAAAAGACTAAAAGTGATGTCTAGATTaaa
>gene=chr10_866029-867029; species=equCab
GCACACATAGGTACTATGCAGTAACACTCAGGC---------------AACTGCCACCACCTTCCCCTCTCAGAGCATCTAAAATGTCGGTTATTACCTAATGGATATCATGTTAAAAGTCTTTTGAAAAGCTCCTTCTCACATCTTAACCTTTACTGATTTGATTAAATCCCATCTTTAGTATAAACTAGATTGAAATGTCTTGCAAAAAGACATCGGCTTGATGTACTCACTGTAAACTTTTCCTCCCTTTTCTTCCGGTAACCAAAGGAATTTTTCCTAGAGGAGAGGAAAGCAAAAGACCATTAATTTTTT-CCACTCAGAA--------A---AG------------TATATGGA---TGTGCAGACATACTT-GTCTTTATTACTTTGTACTCTTTTGAAGATGATTTTCGATTCTAAAATCTCAACCTTAAGAAGTACAAGCAga------AAAATTTTATAATAAAGGACTAAAACTGATATCTAAATACGT
>gene=chr10_866029-867029; species=gorGor
ACACGCCTGTGCACTGTGGAGTCCCGTGCAGCACATCGCTATTTCCAAAACCTCTACAGTTGCTTCCTCCTAGGCCAGCCAGGATGTCAGTTATTACTTAGTGGATTTCACGTTACAAGTCTTTTGAAATGCTCATTCTTGTGTCTTAACCTTAATCCATTTAATTAAATCTCAGGTTTGGTATAAATTAGATTTAAATGTCTTGTGAAGAGGTATATGCTTTATGTACTCACTGTAAACTTCTCCTCCCTTTTCTTCCGGTAGCCAAAGGAATTCTTCCTAGAGGAGTGGAAAGTGAAAGACTGTTATTTTTTTCCCACTTGGAGAATTTATTATTGAGCACGTTTGCACTCACATAATCAAAGTACACATCAATTCAGTCTTTATCACTTTGAAACCTTTCAAAGATGACTTTCAATTCTAAAATCCCAACTTCAGGAAGCGTAAGCAGAACAACACAAAGTTGACAGCAAGGGACTAACG-----------------
>gene=chr10_866029-867029; species=panTro
ACACGCCTGTGCACTGTGGAGTCCCGTGCAGCACATCGCTATTTCCAAAACCTCTACAGTTGCTTCCTCCTAGGCCAGCCAGGGTGTCAGTTATTACTTAGTGGATTTCACGTTACAAGTCTTTTGAAATGCTCATTCTTGTGTCTTAACCTTAATCCATTTAATTAAATCTCAGGTTTGGTATAAATTAGATTTAAATGTCTTGTGAAGAGGTATATGCTTTATGTACTCACTGTAAACTTCTCCTCCCTTTTCTTCCGGTAGCCAAAGGAATTCTTCCTAGAGGAGTGGAAAGTGAAAGACTGTTATTTTTTTCCCACTTGGAGAATTTATTATTGGGCACGTTTGCACTCACATAATCAAAGTACACATCAATTCAGTCTTTATCACTTTGAAACCTTTCAAAGATGACTTTCAATTCTAAAATCCCAACTTCAGGAAGCGTAAGCAGAACAACACAAAGTTGACAGCAAGGGACTAACGTGGAAGTCCAGGCAAGT
>gene=chr10_866029-867029; species=papHam
ACACGCCTGTGCACGATGGAGTCCCGTGCAGCACATCGCTATTTCCAAAACCTCTACAACTGCTTCCTCCTAGGCCAGCCAGGGTGTCAGTTATTATTTAGCAGATTTCAGGTTACAAGTCTTTTGAAACGCTCATTCTTGTGTCTTAACCTTAATCCATTTAATTAAATCTCAGGTTTGGTATAAATTAGATTTAAATGTCTTGTCAAGAGGCATATGCTTTATGTACTCACTGTAAACTTCTCCTCCCTTTTCTTCCGGTAGCCAAAGGAATTCTTCCT--AGGAGTGGAAAGTGAAAGACTGTTA---------------------------TT-AG--------------------CAAAGTACACATCAACTCAGTCTTCATCACTTTAAAAACTTTCAAAGATGACTTTCAAGTCTAGAATCCCAACTCTAAGAAGCATAAGCGGAGCAACACAAAGTGTACAGCAAGGGACTAACGTGGAAGTCCAGGCAAGT
>gene=chr10_866029-867029; species=ponAbe
ACACGCCTGTGCACTATGGAGTCCCGTGCAGCACATTGCTATTTCCAAAACCTCTACAGTTGCTTCCTCCTAGGCCAGCCAGGGTGTCATTTATTACTTAGTGGATTTCACGTTACAAGTCTTTTGAAATGTTCATTCTTGTGTCTTAACCTTAATCCATTTAATTAAATCTCAGGTTTGATATAAATTAGATTTAAATGTCTTGTCAAGAGGTATATGCTTTATGTACTCACTGTAAACTTCTCCTCCCTTTTCTTCCGGTAGCCAAAGGAATTCTTCCTAGAGGAGTGGAAAGTGAAAGACTGTTATTTTTTTCCCACTTGGAGAATTTACTGTTGAGCACGTTTGCACTCACATAATCAAAGTACACATCAATTCAGTCTTTATCACTTTGAAACCTTTCAAAGATGACTTTCAATTCTAAAATCCCAACTTTAAGAAGCATAAGCAGAACAACACAAAGTTGACAGCAAGGGACTAACGCGGAAGTCCAGGCAAGT
>gene=chr10_866029-867029; species=rheMac
ACACGCCTATGCACGATGGAGTCCCGTGCAGCACATCGCTATTGCCAAAACCTCTACAACTGCTTCCTCCTAGGCCAGCCAGGGTGTCAGTTATTATTTAGCGGATTTCAGGTTACAAGTCTTTTGAAACACTCATTCTTGTGTCTTAACCTTAATCCATTTAATTAAATCTCAGGTTTGGTATAAATTAGATTTAAATGTCTTGTCAAGAGGCATATGCTTTATGTACTCACTGTAAACTTCTCCTCCCTTTTCTTCCGGTAGCCAAAGGAATTCTTCCT--AGGAGTGGAAAGTGAAAGACTGTTATTTTTTTCCCACGTGGAGAATTTACTGTTGAGCACGTTTGCACTCACATAAGCAAAGTACACATCAACTCAGTCTTCATCACTTTAAAACCTTTCAAAGATGACTTTCAAGTCTAGAATCCCAACTCTAAGAAGCATAAGCGGAGCAACACAAAGTGTACGGCAAGGGACTAACGCGGAAGTCCAGGCAGGT
>gene=chr10_890192-891192; species=hg19
CATTCCAGACAGTGACCACCGAGACCACTGGGGACCACAGACATGAAGGTTACGTTCCATGCTCAAATGTCAAAAGACTGTCATTACTCAATATTCCACGTCTTCATATACATATATATGGATATGAGTAGATACTCCTTCATAAAATATCACATTTGTATATACTTTAACTATTTGCACAATACTAGAAATATCAGGTACTAGAAAAACCACCACCAGCCTTACCTAGATAAGCAGAATTCCAATGTTTTTTTAAGTACTTCTCGGGGGTCTTCCTGGCTGTCTGGTTGAGACTCATTTCCTCCTACATAAAAGTAATAATCAACTTAGGAAAACCGGCTTAAAATTTAGGAAGCAGATAATTCAGTACAGCAGTTCTAATGCTTTCAACTTACGTTCTGACACAACTACGTAAGTGTATCCTAAGTAAGAAAAATGCTACTTTACCTATCAAAAAAGTAAATCATGCAAAAAAACCTATCCCTTTATCCCCCAAAACA
>gene=chr10_890192-891192; species=bosTau
--------------------------------------------------------------------------------------------------------------TACAGACACAGATGTTAACA-------------AAAGTACTACATCTATACAG-AG--TAACA-ACATACAACACCTTAGGTACCAGGTGCTAG-AAAAACACTACCATCCTTACCTAGACAAGCAGAATTCCAATGTCTTTTTAAGTACTTCCCGGGGGTCTTCCTGGCTTTCTGGTTGAGAATCATTCCCTCCTACATAAAGGCAA----------AGGAAAAATGGCTT-AAATTCACCAAGCACTTGATTCAGTATAGCAATTTTAATGGTTTCAATACACATAGTAATTTATCTACGT-AAT------AAAATAAAAAAAAT--TATTTTAC---------AAGGAAATCATAGAAAAACAAAAAATCCCTTA--CCCCCCAATA
>gene=chr10_890192-891192; species=calJac
--------------------------------------------------------------------GTCAAAAGACAGTTATTACTCAATATTCCACATC-------ATATATATATAGATATGAGTAGATACTCTTTCACAAAATCTTACATTTGTATATAACTTAACTATTTGTACAATATCAGAAAAATCAGGTACTAGAAAAACCATCACCAGCCTCACCTAGATAAGCAGAATTCCAATGTTTTTTTAAGTACTTCTCGGGGGTCTTCCTGGTTTTCTGGTTGAGACTCATTTCCTCCTACAGAAAAGTAATGATCAACTTAGGAAAAATAGCTTAAAATTTAGGAAGCAGATAATTCAGTACAGCAGTTCTAATGCTTTCAAC-----TTCTGACACAACTACATATGTGCATACTGAGTATGAAAAATGCTATTTTGCCTATC-AAAAAGTAAATCATGTAAAAAAATCTATCCCTTTATTCCCCAAAACA
>gene=chr10_890192-891192; species=canFam
caacccaggtACGGACCATCACGATCCG----------------AGGAACCAGGCCCAGTTCTCCACCGTCAGAGCT--ATGACTACTGCACATTCTCCATTTGAAGACACACAGACCGAGGTATCAGCTGATCTATACCCTTACAGTTTCCCATCTGTATATCAT--AACCA-GTGCACAACACCTGAGACAGTGGCTTCTAGAAAAACCACTAGGATCCTTACCTAGATAAGCAGAATTCCAATGTCTTTTTAAGTACTTCTCGGGGGTCCTCCTGGCTTTCTGGTTGAGATTCATTTCCTCCTACATAAAACAAATGATCACCTCAGGAAAAATGGCTTAAAATTTACCAAGCAGATGATTCAACACAG--ATTCTCATGTTTTCAATATACACATTAATTCATCTACAC-TGTGCAGATA---TAATAAAATCACTATTTTACCTACTAAAAAAAGAAATCAGATAAAAAA-----TCCTATTT--CTCCTAAACA
>gene=chr10_890192-891192; species=equCab
cagcccagataatg---gtgaagatctgtggggaacactgGTCCAAGGATTATGTTCAGTTCTCCAACGTCAAAGGT-AATTACTACTCAACATTCTGGATTTTAATATATACAGACATAGATATTAACAGACACACATTGCTAAAGTGCCACATCTGTAAACAAT--AACCA-ATGCAGAACAACACAGATATTAGGTACTAGAAAAACTACTACCGTCCTTACCTAGATAAGCAGAATTCCAATGTTTTTTTAAGTACTTCTCGAGGGTCTTCCTGGCTTTCTGGTTGAGACTCATTTCCTCCTACAGAAAAGTAATACTCAACTGAGGAAAAACGGCTTAAAATTTACCCAGCAGATGATTCAGTAAGGCAAGTCTAATATTCTCAATATACATATTAACTCATCTACAT-AGTGTATAGAACATAAGAAAAATGCTATTTTAGCTACTAAAAAGAGAAATCATAAAAAAAAAAA--TCCTGTT----CCCCAAACA
>gene=chr10_890192-891192; species=gorGor
CATTCCAGACAGTGACCACCAAGACCACTGGGGACCACAGACATGAAGGTTACGTTCCATGCTCAAATGTCAAAAGATTGTCATTACTCAATATTCCACGTCTTCATATACATATATATGGATATGAGTAGATACTCCTTCATAAAATATCACATTTGTATATACTTTAACTATTTGCACAATACCAGAAATATCAGGTACTAGAAAAACCACCACCAGCCTTACCTAGATAAGCAGAATTCCAATGTTTTTTTAAGTACTTCTCGGGGGTCTTCCTGGCTGTCTGGTTGAGACTCATTTCCTCCTACATAAAAGTAATAATCAACTTAGGAAAACCAGGTTAAAATTTAGGAAGCAGATAATTCAGTACAGCAGTTCTAGTGCTTTCAACTTACGTTCTGACACAACTACATAAGTGTATCCTAAGTAAGAAAAATGCTACTTTACCTATCAAAAAAGTAAATCATGCAAAAAAAACTATCCCTTTATCCCCCAAAACA
>gene=chr10_890192-891192; species=panTro
CATTCCAGACAGTGACCACCG-GACCACTGGGGACCACAGACATGAAGGTTACGTTCCATGCTCAAATGTCAAAAGATTGTCATTACTCAATATTCCACGTCTTCATATACATATATATGGATATGAGTAGATACTCCTTCATAAAATATCACATTTGTATATACTTTAACTATTTGCACAATACTAGAAATATCAGGTACTAGAAAAACCACCACCAGCCTTACCTAGATAAGCAGAATTCCAATGTTTTTTTAAGTACTTCTCGGGGGTCTTCCTGGCTGTCTGGTTGAGACTCATTTCCTCCTACATAAAAGTAATAATCAACTTAGGAAAACCGGCTTAAAATTTAGGAAGCAGATAATTCAGTACAGCAGTTCTAATGCTTTCAACTTACATTCTGACACAACTACATAAGTGTATCCTAAGTAAGAAAAATGCTACTTTACCTATCAAAAAAGTAAATCATGCAAAAAAACCTATCACTTTATCCCCCAAAACA
>gene=chr10_890192-891192; species=papHam
CACTCCAGACAGTGACCACCAACACCACGGGGGACCACTGACATGAAGGTTCCATTCCATTCTCAAACGTCAAAAGATTGTTATTACTCAATATTCCACGTCTTAATATTCATATATATGGATATGAGTAGATATTCCTTCATAAAATACCCCATTTGTATATAATTTAACTATTTGCACGAGACTAGAAATATCAGGCATTAGAAAAAACACCACCAGCCTTACCTAGATAAGCAGAATTCCAATGTTTTTTTAAGTACTTCCCGGGGGTCTTCCTGGCTTTCTGGTTGAGACTCATTTCCTCCTACAGAAAAGTAATAATCAACTTAGGAAAAATGGCTTAAAATTTAGGAAGCAGATAATTCAGTACAGCAGTTCTAGTGCTTTCAACTTACATTCTGACACAACTACATAACTGTATATTGAGTATGAAAAATGCTACTTTACCTATCAAAAAAGTAAATCATGCAAAAAAATGTATTCCTTTATCCCCCAAAACA
>gene=chr10_890192-891192; species=ponAbe
CATTCCAGACAGTGACCACCAAGATCACTGGGGACCACAGACATGAAGGTTACGTTCCATTCTCAAATGTCAAAAGATTGTTATTACTCAATATTCCAGGTCTTAATACACATATATATGGATATGAGTAGATACTCCTTCATAAAATATCACATTTGTATATACTTTAACTATTTGCACAATACCAGAAATATCAGGTACTAGAAAAACCACCACCAGCCTTACCTAGATAAGCAGAATTCCAATGTTTTTTTAAGTACTTCTCGGGGGTCTTCCTGGCTTTCTGGTTGAGACTCATTTCCTCCTACATAAAAGTAATAATCAACTTAGGAAAACCGGCTTAAAATTTAGGAAGCAGATAATTCAGTACAGCAGTTCTAATGATTTCAACTTATGTTCTGACACAACTACATAAGTGTATACTAAGTAAGAAAAATGCTACTTTACCTATCAAAAAAGTAAATCACGCAAAAAAAACTATCCCTTTATCCCCCAAAACA
>gene=chr10_890192-891192; species=rheMac
CACTCCAGACAGTGACCACCAACACCACGGGGGACCACTGACATGAAGGTTCCATTCCGTTCTCAAACGTCAAAAGATTGTTATTACTCAATATTCCACGTCTTAATATTCATATATATGGATATGAGTATATACTCCTTCATAAAATACCCCATTTGTATATAATTTAACTATTTGCACGAGACTAGAAATATCAGGCATTAGAAAAAACACCACCAGCCTTACCTAGATAAGCAGAATTCCAATGTTTTTTTAAGTACTTCCCGGGGGTCTTCCTGGCTTTCTGGTTGAGACTCATTTCCTCCTACAGAAAAGTAATAATCAACTTAGGAAAAACAGCTTAAAATTTAGGAAGCAGATAATTCAGTACAGCAGTTCTAGTGCTTTCAACTTACATTCTGACACAACTACCTAAGTGTATATTGAGTATGAAAAATGCTACTTTACCTATCAAAAAAGTAAATCATGCAAAAAAATGTATTCCTTTATCCCCCAAAACA
>gene=chr10_919351-920351; species=hg19
TTTTTTCTTACTCTCATAAACTCAATAAAACATAACTTAAAATATTATCCCAGCCAGAAAGATTTCAGGCTTCTGGTTTTTCTACAGTGTTCCAGTATTTCCCAAATTATATTTCATGGGATGGTGGTAACTAAATAAAATAGTTCATAAATTCCCCCAAAGGAAAACAGTATCAGAATTTTGTTCCGTAAAATATATAGCTACTCACAGTTGTATCTAATTTTCTAGCTTTACGAAATGATGTCTGAAATAAATAGCAATTTAAAAAGAGACGAAAAAATCAAAGGAGAGCAAAAAAATAAATAGCAATAAAAAATAGTATCTGTAGGTATCAAGAAATTATTACTAATTGTGTCAGGTGTGAAAATGGAATGATGTCagttagagatgcatgctgaagtatctgggataaagtgacacattatctacaatttgctttaaaatgccctagcaaatatagtaaatatatacacacaTATATAAAAGTTAAAACAGTCATG
>gene=chr10_919351-920351; species=bosTau
-TTTTTCTTAGTCTCATAAATCCAATAGAAACTAACTAACATTATTATCCCAGCCAGAGTCACTACAGAGTTTGGCTTTTTATAC--CATTTCAGCATTCTCTGAATTGCATTTCACGGAATGGTGGCAACCAAAGGAGTTAACATATATCTTCCCCAAAGGGAAACAACAGTAAAAA-TGTGTTCTTTAAACTTCTTAGGTTCTTATAGT----------------------------------------------------------------------------------------------------------------TGTCAATATTCAG-------TAATGATCATGCTAGGCACAAAACTGGAATGGTGTCAGTAAGAGATGTATATTGAAGGGTTCCCTGTGAA-TAGCATATTGTCTGGGATTTGCATTAAAACACACCTGAAAATAAAGTAA----ATACATACAGACGTAACACTTTCAAACACCATG
>gene=chr10_919351-920351; species=calJac
TTTTTCCTTACTCTCATAAACTCAATAAAATGTAACTTAAAATATTATTCCAGTCAGAAAGATTCCAGGCTTATGGTTTTTCT--AGTGTTTCAGTATTTCCCAAATTACATTTCATGGGATAGTGGTAACT-----AAATAGTTCACAAATTCCCCCAAAGGAAAACAGTATCAGAATTTTGTCCCTTAAAATATATAGGTACTTACAGTTATATCTAATTTTCTAGCTTTAAGAAAT---------------------------------------------------------------------------------------------------------------TGTGTCAGGTATGAAAATGGCATTAT----GtcagagatacatgctgaagcatttgggataaagtgacacattatctacaatttgctttaaaataacctagCACATATAGTAAATATATACACACACATAAAAAAGTTAAAACAGTTGTG
>gene=chr10_919351-920351; species=canFam
-TTTTTCCTACTCTCATAAACTCAATTAAAAATCCCTACAATTGTTATCCCAACCAGAGATATTTCAGACTCTTGCTTCTTC--CAGTGTTTCAGCATTCTCTAAATAACCTACCACGG-ATGCGGGCAATCAAAGAAGTGAGCGTGTAGATTTCCCAAGGAGAAACAAT------TAACGTTCTCTTCAGAATGTACAG-----------------------------------------------AAAAAAAAAAAAGGCAAAAACAAAACCTAGAATACATAGGCAGTCTAACTCATTTTCTGCCCCAAAAAG-GAAGTCTGCGGGTGTACAG-------AAATCATTGCG--AGGCATGAAGTTGGAATGGTGTT-------------------------------------------------------------------------------------------------------------------------
>gene=chr10_919351-920351; species=equCab
-CTTTTCTTATTCTCATAAACTCAATAAAAAATAACTAAA----TTATCCTAGCCAG-GGAATTTCACACTTTCGCTTTCTC--TAGTGCTTCAGCATTCTCTAAACTGTATTTCATGGTATGGCGGCAACT---GAAGTTAGCAGGTATACCCCCC-AGAGGAAACAATAATAAAAAATTTTTTCTTTAAAACTTATAGGTACTTATAGTTGTACCTAATTTTCTGCCTTTGAGAAATGACG------------------------------------------------------------------------------TCTGTGGATGTTCAG-------GAATAACTGTGCTAGGCAC-AACTGGAACTGGTGTCTGTTAGAGAAGCATGTTGGTATGTTTACGGTGAA-TGGCACATTGTCTGAGATTTGCTTTAAAACACCCCAGCAAATAAAGTAA----ATACATACATATATAACATCTT-----------
>gene=chr10_919351-920351; species=gorGor
TTTTTTCTTATTCTCATAAACTCAATAAAACATAACTTAAAATATTATCCCAGCCAGAAAGATTTCAGGCTTCTGGTTTTTCTACAGTGTTCCAGTATTTCCCAAATTATATTTCATGGGATGGTGGTAACTAAATAAAATAGTTCATAAATTCCCCCAAAGGAAAACAGTATCAGAATTTTGTTCCGTAAAATATA---CTACTCACAGTTGTATGTAATTTTCTAGCTTTACGAAATGATGTCTGAAATAAATAGCAATTAAAAAAGAGACGAAAAAATCAAAGGAGAGCAAAAAATTAAATAGCAATAAAAAATATTATCTGTAGGTATCAAGAAATTATTACTAATTGTGTCAGGTGTGAAAATGGAATGATGccagttagagatgcatgctgaagtatctgggataaagtgacacagtatctacaatttgctttaaaataccctagcaaataTAGTAAATAT---------------------------------
>gene=chr10_919351-920351; species=panTro
TTTTTTCTTATTCTCATAAACTCAATAAAACATAACTTAAAATATTATCCCAGCCAGAAAGATTTCAGGCTTCTGGTTTTTCTACAGTGTTCCAGTATTTCCCAAATTATATTTCATGGGATGGTGGTAACTAAATAAAATAGTTCATAAATTCCCCCAAAGGAAAACAGTATCAGAATTTTGTTCCATGAAATATATAGCTACTCACAGTTGTATCTAATTTTCTAGCTTTACGAAATGATGTCTGAAATAAATAGTAATTTAAAAAGAGACGAAAAAATCAAAGGAGAGCAAAAAAATAAATAGCAATAAAAAATAGTATCTGTAGGTATCAAGAAATTATTACTAATTGTGTCAGGTGTGAAAATGGAATGATGTCAGttagagatgcatgctgaagtatctgggataaagtgacacattatctacaatttgctttaaaataccctagcaaatatagtaaatatatacacacaTATATAAAAGTTAAAACAGTCATG
>gene=chr10_919351-920351; species=papHam
TTTTTTCTTATTCTCATGAACTCAACAAAACATAACTTTAAATGTTATCCCAGCCAGAAAGATTTCAGGCTTCTGGTTTTTCTACAGTGTTCCAGTATTTCCCAAATTATATTTCATGGGATGGTGTTAACTAAATAAAATAGTTCATAAATTCCCCCAAAGGAAAACTGTATCAGAATTTTGCTCTGTAAAATATATAGCTCCTTACAGTTGTATTTAATTTTCTAAATTTACGAAATGATGTCTGAAATAAATAGCAATTTTAAAAAGGTGAAAAAAATCAAAGGAGAG-GAAAAAATAAATAGCAATAAAAAATAGTGTCTGTAGGAATCAAGAAATTATCACTAATTATGTCAGGTGTGAAAATGGAATGAT----GTTAgagatgcatgctgaagtatttggggcaaggcgatacattatctacaacttgctttaaaataccctagcaaacacagtaaatatatacacacaTATATAAAAGTTAAAACAGTCATG
>gene=chr10_919351-920351; species=ponAbe
TTTTTTCTTATTCTCATAAACTCAATAAAACATAACTTAAAATATTATCCCAGCCAGAAAGATTTCAGGCTTCTGGTTTTTCTACAGTGTTCCAGTATTTCCCAAATTATATTTCATGGGATGGTGGTAACTAAATAAAATAGTTCATAAATTCCCCCAAAAGAAAACAGTAACAGAATTTTGTTCCGTAAAATATATAGCTACTCACAGTTGTATCTAATTTTCTAGCTTTATGAAATGATGTCTGAAATAAATAGCAATT-AAAAAAAGACAAAAAAATCAAAGGAGAGCAAAAAAATAAGTAGCAAT-AAAAATAGTATCTGTAGGTCTCAAGAAATTATTACTAATTGTGTCAGGTGTGAAAATGGAATGATGTCAGttagggatgcatgctgaagtatctgggataaagcgacacattatctacaatttgctttaaaataccctagcaaatatagtaaatatatacacacaTATATAAAAGTTAAAACAGTCATG
>gene=chr10_919351-920351; species=rheMac
TTTTTTCTTATTCTCATAAACTCAACAAAACATAACTTTAAATGTTATCCCAGCCAGAAAGATTTCAGGCTTCTGGTTTTTCTACAGTGTTCCAGTATTTCCCAAATTATATTTCATGGGATGGTGTTAACTAAATAAAATAGTTCATAAATTCCCCCAAAGGAAAACTGTATCAGAATTTTGCTCCGTAAAATATATAGCTCCTTACAGTTGTATTTAATTTTCTAAATTTACGAAATGATGTCTGAAATAAATAGCAATTTTAAAAAGGTGAAAAAAATCAAAGGAGAG-GAAAAAATAAATAGCAATAAAAAATAGTGTCTGTAGGAATCAAGaaaTTATTACTAATTATGTCAGGTGTGAAAATGGAATGAT----GTTAgagatgcatgctgaagtatttggggcaaggcgatacattatctacaacttgctttaaaataccctagcaaatacagtaaatatatacacacaTATATAAAAGTTAAAACAGTCATG
>gene=chr10_980467-981467; species=hg19
CATCTCTTCTTTCTCTTCGTATTGTGTAATCCTTTCCAACAATCAGAACTGGGCTTTTTGTTCCCTCATGATCTTCTTTTTTTCAAACCTGTGTCTCAGAAGAAACATCCATTTTCACCTTGAGATGTGAGGTTATAACATGAAATACATTTTCATGGCATCTCTCCTTAGACAAGATCAGTTTTTTAAAACTTTAGTATAAATTTCTCAAACCATGATCAGATACACTCCCTCATTTCCCATGTCAAGTGGTTACAAATTCTGTCAATCCTACCTAAAAACTCTTTCCTTCTCCCCGTCCCCCCAGTGGTTTTGCCGTTGTTACTGCTCACCTGGTTTGATTCAGTGGCGTCGCGGTTGGTCTCTGCTACAGTCCATTACTCACAGTGCCAGCACATGTTTCCTTAAAAAGCTTCATCACCATCCTCCTGCAATGCGACCTTCACCGGCTCCCCGTTGCCTGCCCAGGAGGATAAAGTCCAAGTTCTCCTGTGGAAAGA
>gene=chr10_980467-981467; species=bosTau
CGTCTCTTCTTTCCATTAATGTTGTGTGA----TCCCAACAATCAAAACTG-GCTTTTTTTTCTTGTGTGA-------TTATCTTAACCTGTACTTCAAAAGAAGCACCCATTTTCACCTTAGGGTGTGAGGTTATACCACAGTGAA--TTTTTATGGCATTTCTACTTAG---AGATCAATTTTTAAAAAC-----------------------------------------CACCTCTCATCTAAAACAGTTACAAGTTCTACCTATTCTATCCAAAAGCTGTTTCCTTTTCCC---GCGTTTGGTGGTTTTGCCGCTATTACTTCTCTCCCAGTTAGTTTTAGTAGCCTCACAGCTGATCT-------TACCCACCATTCACCATGCCAGCTTACTTTTCCTTTAAA---------ACCATC-----------CCCCTCTGAGTTGAGACTTCTTGGTTGCCCCAGAGGGTGAAGTCCAATATCTTTCATGGGCAGC
>gene=chr10_980467-981467; species=calJac
CATGTCTTCTTTCTCTTCATATCCTGTGATCCTTTCCAACAATCTCCACTGGGCTTTTTGTTCCCTCATGATCTTTTTTTTTCCAAACCCGTTTTTCAGAAGCAACATCCATTTTCACCTTGGGATGTGAGGTTAGAACATGATATACATGTTCATGGCATTTCAACTTAGACAAGATCAATTT------------------------------------------ACTCCCTCATTTTCCATGTCAGGCAATTAAAAATTCTATCAATCCTACCTAAGATCTCTGTTCTTCTCCCC-----------------------------------------------------------------------------------------------------------------------------------------------------------------------------------------------------------
>gene=chr10_980467-981467; species=canFam
CATCTCCTTTTTGTAGTCACATTGTGTGATCCTTCCT--CCTTCAAAACTGGGTTTTTTGTTCCCCTTTGCTATGTGTGTGTTTCAAGCTGCGTTTCAAAAGAAATATCCATTTTCA-CTTGGAATCTGAGGTTATAACATAAAACATGGTTTTGTGGCATTTTTGCTTAGAAAAGATCAATTTTAAAGAACTTTAGTATAAATTTCTCAGCCCATGGT--------CCCCCTCACTTCTCATGTCGTGTGATCACAAGTTGTACCTATCCTACCAAAAAAATCATTC---CTCCC---TTTTAGGATGGTTTTGCTGCTGTTACCGCTGTCCTGATT-------------------CCAATCTCTGGTTCACCCCACCACTCGTCATGCTAATACATATTTCCTGAAAAAGCCCCTTCACCACC-----------CTCCTCTG-----------GTGGTTGGCCCAGGAGGCTGAAGTCCAGTGTGTTTTATGGACAGA
>gene=chr10_980467-981467; species=equCab
CATCTCTTCTTTGTGTTCACATTGTGTGATCCTGTCTAACAACCAAAACCAG-CTTTTTGTTCTCCTAGGAT---TTTGTTTTTTGACCTGCGTTTCAGAACAAAGATCTATTGTCACCTTGGGATATGCGGTTACAACATAAAACGCATTTTTATGGCATTTTTACCTAGAAAAGACCAATTTTGAAACAC-----------------------------------------TGCTTCCCCTGTGCCGCCGTTACATATCCTACCTATCCCACCTAAAGCCTCTTTCC-TCTCCC---CCTGAGGAGGGTTTTGCCACGGTTACTTCCCTCC--ATTTGCTTTCACAGCATCGAGGGGGGCCTCTGCCTCGCCCCATC-TGCATCGCGCAGACAGAC-TATCCTTGAA-AGCCTGCTCACTGTC-----------AGCCTCCAAGG-ACAACCTGTTGTTCGCCCCGAGGG-TGAAGTCCAATGTGTTTTATGGGCGCA
>gene=chr10_980467-981467; species=gorGor
CATCTGTTCTTTCCCTTCGTATTGTGTAATCCTTTCCAACAATCAGAACTGGGCTTTTTGTTCCCTCATGATCTTCTTTTTTTCAAACCTGTGTTTCAGAAGAAATATCCATTTTCACCTTGAGATGTGAGGTTATAACATGAAATACATTTTCATGGCATTTCTCCTTAGACAAGATCAGTTTTTTAAAACTTTAGTATAAATTTCTCAAACCATGATCAGATAC--TCCCTCATTTCCCATGTCAAGTGGTTACAAATTCTGTCAATCCTACCTAAAAACTCTTTCCTTCTCCCCCTCCCCCCAGTGGTTTTGCTGTTGTTACTGCTCACCTGGTTTGATTCAGTGGCGTCGCGGTTGGTCTCTGCTACAGTCCATTACTCACAGTGCCAGCACACGTTTCCTTAAAAAGCCTCATCACCATCCTCCTGCAATGTGACCTTCACCGGCTCCCTGTTGCCTGCCCAGGAGGATAAAGTCCAAGTTCTTCTGTGGAAAGA
>gene=chr10_980467-981467; species=panTro
CATCTCTTCTTTCTCTTCGTATTGTGTAATCCTTTCCAACAATCAGAACTGGGCTTTTTGTTCCCTCGTGATCTTCTTTTTTTCAAACCTGTGTTTCAGAAGAAACATCCATTTTCACCTTGAGATGTGAGGTTATAACATGAAATACATTTTCATGGCATTTCTCCTTAGACAAGATCAGTTTTTTAAAACTTTAGTATAAATTTCTCAAACCATGATCAGATAC--TCCCTCATTTCCCATGTCAAGTGGTTACAAATTCTGTCAATCCTACCTAAAAACTCTTTCCTTCTCCCCCTCCCCCCAGTGGTTTTGCCGTTGTTACTGCTCACCTGGTTTGATTCAGTGGCGTCGCGGTTGGTCTCTGCTACAGTCCATTACTCACAGTGCCAGCACACGTTTCCTTAAAAAGCCTCATCACCATCCTCCTGCAATGCGACCTTCACCGGCTCCCCGTTGCCTGCCCAGGAGGATAAAGTCCAAGTTCTCCTGTGGAAAGA
>gene=chr10_980467-981467; species=papHam
--------------------------------------------------------TTTGTTCCCTCATGGTCTTCTTTTTTTCAAACCTGTGTTTGAGAAGAAACATCCATTTTCACCTTGAGATGTGAGGTTATAACATGAAATACATTTTCGTGGCATTTCTACTTAGACAAGATCAATTTTTTAAAACGTTAGCATAAATTTCTCAAACCATGGTCAGAT-C--TCCCTCATTTCCCATGTCAAGCGGTTACACATTCTGTCAATCCTACCTAAAAGCTCTTTCCTTCTCCCCCTCCGCTCAGTGTTTTGCCTGTTGTTACCGCTCAGCTGGT---------TAGCATCGCAGTTGGTCTCGGCTACAGTCCATTACTCACAGCGCCAACACACGTTTCCTTCAAAAGCCTCATCACCATCCTCCTGCAATGCGACCTTCACCGGCTCCCTGTTGCCTGCCCAGGAGGATAAAGTCCAATTTCTCCTGCGGAAGGA
>gene=chr10_980467-981467; species=ponAbe
CATCTCTTATTTCTCTTTGTATTGTGTAATCCTTTCCAACAATCAGAACTGGGCTTTTTGTTCCCTCATGATCTTCTTTTTTTCAAACCTGCGTTTCAGAAGAAACATCCATTTTCACCTTTAGATGTGAGGTTATAACATGAAATACATTTTCATGGCATTTCTACTTAGACAAGATCAGTTTTTTTAAACTTTAGTATAAATTTCTCAAACCATGGTCAGATAC--TCCCTCATTTCCCATGTCAAGTGGTTACAAATTCTGTCAATCCTACCTAAAAACTCTTTCCTTCTCCCCCTCCCCCAAGTGGTTTTGCCTGTTTTACTGCTCACCTGGTTTGATTCAGTAGCATCGCTGTTGGTCTCTGCTACAGTCCATTACTCACAGTGCCAGCACACGTTTCCTTAAAAAGCCTCATCACCATCCTCCTGCAATGCGACCTTCACCGGCTCCCTGTTGCCTGCCTAGGAGGATAAAGTCCAAGTTCTCTTATGGAAAGA
>gene=chr10_980467-981467; species=rheMac
CATCTCTTTTTTCTCTTCGTATTGTGTAATCCTTTCCAACAATCAAAACTAGGCCTTTTGTTCCCTCATGGTCTTCTTTTTTTCAAACCTGTGTTTGAGAAGAAACATCCATTTTCACCTTGAGATGTGAGGTTATAACATGAAATACATTTTCGTGGCATTTCTACTTAGACAAGATCAATTTTTAAAAACTTTAGCATAAATTTCTCAAACCATGGTCAGAT-C--TCCCTCATTTCCCATGTCAAGCGGTTACAAATTCTGTCAATCCTACCTAAAAGCTCTTTCCTTCTCCCCCTCCGCCCAGTGGTTTTGCCGTTGTTACCGCTCGCCTGGT---------TAGCATCGCAGTTGGTCTCTGCTACAGTCCATCACTCACAGTGCCAACACACGTTTCCTTAAAAAGCCTCATCACCATCCACCTGCAATACGACCTTCACCGGCTCCCTGTTGCCTGCCCAGGAGGATAAAGTCCAATTTCTCCTGCGGAAGGA
>gene=chr10_1008317-1009317; species=hg19
aactcactccagaggagaccacctgaactccagatgagaccacctgaactccggacgcagcctcccgagaccctgggcagagggctgagcttcacgtgcacagaattctgacctacagaagctgaggtggtagctggatgttgctctccactctaagcttgcactaaactgtgcagcagtagCGTTTCCCAGACTTGCCATTTCCTTTCTCCTTCTCCTTCCTCCAGCCTGTGGCCAGGTGCCTGCTCTCTGCACCCCACATACCATGGTAGTCCAGGCCTTGGTCCTCCCCCACCCCAGGATCACCACAGTGACCTGCTATTTTTAACCATATGTTTAAAATGGGGTAGGAAGACAGAAGCATGTCAAGTTCATGAAGCTTGAGTTCCAGAGACACCCTGACTTCACAAGTGAGTGACCGTGGATCTTTCTCACCCCATCATCTTCTTTCTTGGTTCATTTTCACCACGTGCTTCTTATCCACCACGCTGCTATTCCTT
>gene=chr10_1008317-1009317; species=bosTau
--------------------------------------------------------------------------------------------------------------------------------------------------------------------------------------------------------------------------------------------------------------------------------------------------------------------------------------------------------------------------------------------------------------------------------------------------------------------------------------------------------------------
>gene=chr10_1008317-1009317; species=calJac
---------------------------------------gcacctgagttccagatgcagcctcccaagaccctgagaagaaggctgtgtttcacgtgcacagaattttgacctacagaagctgagatgatcgc-ggatgttgttctccactctaagcttgcgctaagctgtgcagcagtTGCATCTGCCACAGCTGGC-CTTCCTTTCTTCCAGTCCTTCCTCCAGCCTGTGGCCAGGTGCCTGCTCTCTGTACTCCACCCTCCACGGCAGTCCAGGCCTTGATCCTCCCCCACCCCAGGAGCACCACAGTCACCTTCTGTTTCTAACCATATGTTTAAAATGGGGTAGGAAGATAGACGCGGATCAAGTTCATGAAGCTTGA-TTCCAAAATCACCCTGACTTCACAGGTGAGTGACTGTGGATCTTTCTTACCCCATCATTTTCTTTCTTGGTTCATTTTCACCACATGCTTCTTATCCACCAGGTTGCTATTTCCT
>gene=chr10_1008317-1009317; species=canFam
-----------------------------------------------------------------------------------------------------------------------------------------------------------------------------------------------------------------------------------------------------------------------------------------------------------------------------------------CAAATGTTCTAAATGGGGCAGGGATGCAGAAGCAGGCCAACTCCATGGAGTTGGATTTCCAGAGAGATCCTGAATTCACA----AGTAACCCTAGATCTAGCATGCC---CAATTTCCTTTCTGTATTCATTTTCACCACACATTCCT--TTCCCCAAGT-----TTTCTC
>gene=chr10_1008317-1009317; species=equCab
-----------------------------------------------------------------------------------------------------------------------------------------------------------------------------------------------------------------------------------------------------------------------------------------------------------------------------------------CAGATGTTCTAAATGGGGTAGGG-TACAGAACGAGGTCATGTCCGTGAGACTTGATTTCCAGAGAGACCCTAAATTCACA----AATGACCCTAAATCTTACCTGCC---TCATATTCTTTCTTTATTCATTTTCACCATACACTCCTTCTTCCCCAAGT-TTTATttctc
>gene=chr10_1008317-1009317; species=gorGor
aactcactccagatgagaccacctgaactccagatgaggccacctgaactccggatgcagcctcccgagaccctgggcagagggctgggcttcacatgcacagaattctgacctacagaagctgaggtggtagctggatgttgctctccactctaagcttgtactaaactgtgcagcagtagCGTTTCCCAGACTTGCCATTTCCTTTCTCCTTCTCCTTCCTCCAGCCTGTGGCCAGGTGCCTGCTCTCTGCACCCCATATACCATGGTAGTCCAGGCCTTGGTCCTCCCCTGCCCCAGGATCACCACAGTGACCTGCTATTTTTAACCATATGTTTAAAATGGGGTAGGAAGACAGAAGCATGTCAAGTTCATGAAGCTTGAGTTCCAGAGACACCCTGACTTCACAAGTGAGTGACCGTGGATCTTTCTCACCCCATCATCTTCTTTCTTGGTTCATTTTCACCACGTGCTTCTTATCCACCACGCTGCTATTCCTT
>gene=chr10_1008317-1009317; species=panTro
aactcactccaga---------------------tgagaccacctgaactccggatgcagcctcccgagaccctgggcagagggctgggcttcacatgcacagaattctgacctacagaagctgaggtggtagctggatgttgctctccactctaagcttgtactaaactgtgcagcagcagCGTTTCCCAGACTTGCCATTTCCTTTCTCCTTCTCCTTCCTCCAGCCTGTGGCCAGGTGCCTGCTCTCTGCACCCCATATACCATGGTAGTCCAGGCCTTGGTCCTCCCCCGCCCCAGGATCACCACAGTGACCTGCTGTTTTTAACCATATGTTTAAAATGGGGTAGGAAGACAGAAGCATGTCAAGTTCATGAAGCTTGAGTTTCAGAGACACCCTGACTTCACAAGTGAGTGACCGTGGATCTTTCTCACCCCATCATCTTCTTTCTTGGTTCATTTTCACCACGTGCTTCTTATCCACCACGCTGCTATTCCTT
>gene=chr10_1008317-1009317; species=papHam
---------------------------------------ccacctgaactccagatgcagcctcccaagatcctgggcagagggctgagcttcacgtgcacagaattctgacctacagaagcggaggtgatagctgggtgttgttctccactctaagcttgtgctaaattgtgcagcagtagCGTTTCCCACACTTGGCATTTCCTTTCTCCCTCTCCTTCCTCCAGCCTGTGGCCGTATGCCTGCTCTCTGCACCCCATATACCATGGTAGTCCAGGCCTTGGTCCTCCCCCACCCCAGGATCACCACAGTGACCTGCTATTTTTAACCATATGTTTAAAACGCGGTAGAAAGACAGAAGCATGTCAAGTTCATGAAGCGTGAGTTCCAGAGACACTCTGACTTCACAAGTGAGTGACTGTGGATCTTTCTCACCCTATCATCTTCTTTCTTGGTTCA-TTTAAACACGTGCTTCTTATCCACCACGTTGCTATTTCTT
>gene=chr10_1008317-1009317; species=ponAbe
---------------------------------------ccacctgaactccagaagcagcctcccgagactctgggcagagggctgagcttcacgtgcacggaattctgacctacagaagctgaggtgatagctggatgttgctctccactctaagcttgtgctaaattgtgcagcagtagCGTTCCCCACACTTGCCATTTCCTTTCTC---CTCCTTCCTCCAGCCTGTGGCCAGGTGCCTGCTCTCTGCACCCCATATACCATGGTAGTCCAGGCCTTGGTCCTCCCCAGCCCCAGGATCACCACAGTGACCTGCTATTTTTAACCATATGTTTAAAATAGAGTAGGAAGACAGAAGCATGTCAAGTTCATGAAGCTTGAGTTCCAGAGACACCCTGACTTCACAAGTGAGTGACCGTGGATCTTTCTCACCCCATCATCTTCTTTCTTGGTTCATTTTCACCACGTGCTTCTTATCCATCATGTTGCTATTCCTT
>gene=chr10_1008317-1009317; species=rheMac
---------------------------------------ccacctgaactccagatgcagcctcccaagaccctgggcagagggctgagcttcacgtgcacagaattctgacctacagaagcggaggtgatagctgggtgttgttctccactctaagcttgtgctaaattgtgcagcagtagCGTTTCCCACACTTGGCATTTCCTTTCTCCCTCTCCTTCCTCCAGCCTGTGGCCGTATGCCTGCTCTCTGCACCCCATATACCATGGTAGTCCAGGCCTTGGTCCTCCCCCACCCCAGGATCACCACAGTGACCTGCTATTTTTAACCATATGTTTAAAACGGGGTAGAAAGACAGAAGCATGTCAAGTTCATGAAGCGTGAGTTCCAGAGACACTCTGACTTCACAAGTGAGTGACTGTGGATCTTTCTCACCCTATCATCTTCTTTCTTGGTTCA-TTTAAACACGTGCTTCTTATCCACCACGTTGCTATTTCTT
>gene=chr10_1336192-1337192; species=hg19
TTTCACCTTACAGCTGGGGAAACTGATTCTCGAAGAAGGCAGCAGCCCCTCGCGTTGTTTGACTGATAACCAAGCAGAGGGTTCCAGTGATGTCGACCCTAGGACTTCTCCGGCTCTGACATGACTGTCTCGCTTCCCCCATCCAGCGATGGTAACCGCTGGGTCACACTGCCTTGCCTTTCTGTTATCTTGCCCCCAACGTCAAAGCTTTGCTGAGCTCATTATTACACCTGTGATGGAATTCCAGTCAAGCCATCTCCTTCCCTGAGTTGAAAATTGCTTCTCCCCTGATGCCAGCCCTAATTAGCGCTACCCAATTCTGACAACCCATGTGCCCACAGCATGGAGTGgtggctctcagccctgcctgcaaattgtattctcctggggagatttaaaaactgtcccctgccaaggccccgacctagaccaattgtgataggatgcctgggctggggccaggatgtctctgtttgtcaaagcagatttctgtgtgcagc
>gene=chr10_1336192-1337192; species=bosTau
TTCCAAGTGGCAGCCACGGAAACGGAC--TCAGAGCAGGCGGCAGACTCCTGTGAC-CCCCCTCGATGC------TGCCAGACCCAGGGAAGC-------------TCTCCAGCCTTTACACTGAAGTTGCACCACCCCATCT-GGTGGTGACA-CCATGGGATCAAGCCTCCCGGCCTTCTCTTTCT----CTTCCAACTTCAGAGGTGTGTGGACCCTCTGAC-ACA-------------TCCAGCCAGCCTGCCTCCT-CCCTCCGTGGGGCATCTCCTCCACCACAC-GTCA-CAGTAACTAGCTCCACCCCACCCACTGCTGTTGTGTG-CCCCGGTGTGAAGTGGTGGGTCACCACCTCACCCGCTTGCTAGCTTCTCCT-GGGAGATTTAACAGCA--CCAGGGCAAGGATAACAGCACCCACCAGCTGCACCAGGACGCCT-GGGTGAGGACAG---A--------------GGCAGA--------------
>gene=chr10_1336192-1337192; species=calJac
TTccaccttacagctggggaaactgagacttgaagaaggtggcaccccctcacgctgttccaccgatggccaggtggaggggccaggtgatgtcttccctacgatttctccagctCTGACATGAATGTCTTGCTTCCCCCATCCAGCGATGATAACCACTGGCTCGCACTGCCTTGCCTTTCTGTTCTCTTGTCCCCAACTTCAAAGTTTTGCTGAGCTCATTATCACACCTGTGACGGCATTCTAGTCAAA------CCTTCTCTGAGTTGAAAATCGCCTCTCCCCTGATGCCAGCCCTAATTAGCACTACCCAGTTCTGACAACCCATGTGCCCACAGCATGGAGTGgtggctctcagccctgcctgcaaattgtattctcctggggagatttaaagcctgtcccctgccaaggccccgacctagaccaattgtgacaggatgcctgggctggggccaggttgtctctgtttgtcaaagcAGTTTTCTGCTTGCAGC
>gene=chr10_1336192-1337192; species=canFam
--------------------------------------------------------------------------------------------------------------------------------------------------------------------------------------------------------------------------------------------------------------------------------------------------------------------------------------------------------------------------------------------------------------------------------------------------------------------------------------------------------------------
>gene=chr10_1336192-1337192; species=equCab
ttctattttacagctggagaaactgagactcaaagaagctGGCGACCTCTTGGAGCTACTTTGCATCAA------TGATCCGGGTGGGGATGCCTTTTCTGGAGCTGTCCCAGTTTTTGCATTAATGCCTCACTTCCCCCACCCGGCGACGATATCCACTGGATAAAGCCTTCTTGCCTT-GCTTTCTCTCACTCTCAATTCCAAAGCCTTGTTGAACTCATCACGGTTCCTTTGACAGAATTCCAGCCCATTCACACT---------GTCAAGCTTTCCGTCTACCAT-CAGCCATCCCTAATTAGCTCTACCCGACTCTGACCAACTGTGCA--CATAGTGTAAAGcggtgggtctcaaccctgtctgcatatcatcttctcccgaggagatttaaaaacattccagtgccgagacagccacctggaccaattataatacaatgcctggggtgaggccaaaatatctctgtttttaaaagcaggtttcaatgtgcgtc
>gene=chr10_1336192-1337192; species=gorGor
--------------------------------------------------------------------------------------------------------------------------------------------------------------------------------------------------------------------------------------------------------------------------------------------------------------------------------------------------------------------------------------------------------------------------------------ACCTAGAGCAATTGTGATGGGATGCCTGGGCTGGGGCCAGGATGTCTCTGTTTGTCAAAGCAGATTTCTGTGTGCAGC
>gene=chr10_1336192-1337192; species=panTro
TTCCACCTTACAGCTGGGGAAACTGATTCTCGAAGAAGGCGGCAGCCCCTCACGTTGTTTGACTGATAACCAAGCAGAGGGTTCCAGTGATGTCGACCCTAGGACTTCTCCGGCTCTGACATGACTGTCTCGCTTCCCCCATCCAGCGATGGTAACTGCTGGGTCACACTGCCTTGCCTTTCTGTTATCTTGCCCCCAACGTCAAAGCTTTGCTGAGCTCATTATTACACCTGTGATGGAATTCCAGTCAAGCCATCTCCTTCCCTGAGTTGAAAATTGCTTCTCCCCTGATGCCAGCCCTAATTAGCGCTACCCAATTCTGACAACCCGTGTGCCCACAGCATGGAGTGgtggctctcagccctgcctgcaaattgtattctcctggggagatttaaaaactgtcccctgccaaggccccgacctagaccaattgtgatgggatgcctgggctggggccaggatgtctctgtttgtcaaagcagatttctgtgtgcagc
>gene=chr10_1336192-1337192; species=papHam
TTACGCTTTACAGCTGGGGAAACTGCTTCTTGAAGAAGGCGGCAGCCCCCAGCGCCGTTCCACCAATGACCAGGCGGAGGGTTGAGGCAATGTCGTCCCTAGGATTTCTCCAGCTCTGACATGAATGTCTCACTTCCCCCATCCAGCGATGGTAACCGCTGGGTCACACTGCCTTGCCTTTCTGTTCTCTTGCCCCCAACTTCAAAGCTTTGCTGAGCTCATTATTACATCTGTGATGGAATTTCCGTCAAGCCATCTCCTTCCCTGAGTTGAAAATCGCCTCTCCCCTGCTGCCAACCCTAATTAGCGCTACCCAGTTCTGACAACCTGTGTGCCCACAGCATGGAGTGgtggctctcagccctgtctgcaaattgtattctcctggggagatttaaaaaccatcccctgccaaggccccgacctagaccaattgtgatgggatgcctgggctggggccaggacgtctctatttgtcaaagcagatttccgtgtgtagc
>gene=chr10_1336192-1337192; species=ponAbe
TTCCACCTTACAGCTGGGGAAACTGATTCTCGAAGAAGATGGCAACCCCTTGCGTTGTTTGACTGATAACCAGGCAGAGGGTTCCAGCGATGTCGTCCCTAGGATTTCTCCAGCTCTGACATGACTGTCTCACTTCCCCCATCCAGTGATGGTAACCGCTGGGTCACACTGCCTTGCCTTTCTGTTATCTTGCCCCCAACATCAAAGCTTCGCTGAGCTCATTATTACACCTGTGATGGAATTCCAGTCAAGCCATCTCCTTCCCTGAGTTGAAAATTGCCTCTCCCCTGATGCCAGCCCTAATTAGCCCTACCCAATTCTGACAACCCGTGTGCCCACAGCATGGAGTGgtggctctcagccttgtctgcaaattgtgttctcctggggagatttaaaaacagtcccctgccaaggccccgacctagaccaattgtgatgggatgcctgggctggggccaggatgtctctgtttgtcaaagcAGATTTCTGTGTGCTGC
>gene=chr10_1336192-1337192; species=rheMac
TTACGCTTTACAGCTGGGGAAACTGCTTCTCGAAGAAGGCGGCAGCCCCTAGCGCCGTTCCACCAATGACCAGGCGGAGGGTTGAGGCAATGTCGTCCCTAGGATTTCTCCAGCTCTGACATGAATGTCTCACTTCCCCCATCCAGCAATGGTAACCGCTGGGTCACACTGCCTTGCCTTTCTGTTCTCTTGCCCCCAACTTCAAAGCTTTGCTGAGCTCATTATTACATCTGTGATGGAATTTCCGTCAAGCCATCTCCTTCCCTGAGTTGAAAATCGCCTCTCCCCTGCTGCCAACCCTAATTAGCGCTACCCAGTTCTGACAACCTGTGTGCCCACAGCATGGAGTGgtggctctcagccctgtctgcaaattgtattctcctggggagatttaaaaaccatcccctgccaaggccctgacctagaccaattgtgatgggatgcctgggctggggccaggacgcctctgtttgtcaaagcagatttctgtgtgtagc
>gene=chr10_1435402-1436402; species=hg19
AGCTGAAACGCCAACACAGACACACACCAGATTGTTCTGTGTGCCCTTCCAGATGTGAGCGGTGGGCACAGATACAGGTGGTCCTTCAAATGATTGATGGGAAAAGGTGACTCCTTGCAAGAAAGTATATTTAAATTAGGAAAATAGTCTAAAGGTGTGTGTTCACACTTCACAAGGAGAAACTCACAGCTTTCCAAAGGATTAGCCAAGGCTCAGCCAAATTTGCAAAGTTCTAGACATGAGTGCTTCTCCTGGGGGTGGAGGCTGCAGAAGTTGCCTGACATCATCCTCGTCCTTTCAGGGTGGTGTCCTCCGTGAACTCTGCCTTAGGGTGTAATCATTAATAGCACTTGCTCCACTCACTCGTCCCAGGTTTAGAAGAGAAAGCGCAGAGCCATCCCACGTATGAAAGAAGCTCCTTTGGGAGGCAGGTGGCCTGAAGGCAACCACACTCTAATCCCCAATCAGCTTCTGATTCCAAGGCCAAATTCCTCACGTCC
>gene=chr10_1435402-1436402; species=bosTau
----------------------CACACCAGATTGCTCTAC--------------ATAAACAGTGGGCAAAG---------GACTGACATGTGACTGACGGG-------GACTCTTTGCAAGAAAGTGCATCTAAATAAGAAAAATCATCTAAAGGAGTGTGGTCACACTGTAC---------------------------------------------------------------------------------------------------------------------------------------------------------------------------------------------------------------------------------------------------------------------------------------------------------------------------------------
>gene=chr10_1435402-1436402; species=calJac
AGCGGAAGCACCAACACGCACACACACCAGGTTGTTC--TGTGCCCTTCCGGGTGTGAGTGGTGGTCACAGATACAGATGGCCCCTCAAATGATTGATGGGAAAA-GTGACTTCTTGCCAGAAAGTGTACTTAAACTAGGAAAATAGTCTAAAGGTGTGTGTTCACACTTCCAAAGGAGAAACTCACAGTTTTCCAAAGGATTGGCTGAGGCTAAGCCAGCTTTTCGAAGTTCTAGAC-----------------------------------------------------------------------CCTCAGTGAGCTTTACTTCAGGGTATAATAATCAATAGCACTTGCTCCACTCAGTCATGCCAGGTTTAGAAGAGAAAGCGCAGGGCCATCCCACTTGTGAATGAAGCTCCCTTGGGAGGCAGGTGGCCTGAAGGCAACCATAC-----TCCCTGATCAGCTTCTGATTCCAAGGCCAAATTCCTCACATCC
>gene=chr10_1435402-1436402; species=canFam
--------------------------------------------------------------------------------GTTCCTCAAATGATCGACCGACCAAGGCGACTCTTTGCCACAAAGTGCGTTTAGGTTTTAGGTACAATGTGAAGGTGCGTGTTCACACCCCAC----GGAGAGCCCAGGCCTCCCAGGGGATGTGCCGGG--------------------CCCTCAGC----GCGCTGCGCCGGGGCGTGGATGC-TCAG-GGT-GCAGGACACCGTCCTC-----------------------------------------------------------------------------------------------------------------------------------------------------------------------------------------------------------------
>gene=chr10_1435402-1436402; species=equCab
G---------------------CCCTCCAGATTGCTCTAT--------------GTGAACAGCGGGCAGAGACACAGATGGTCTGACAGGTGATTGACGGAGGAAGGCGACCTTTTGCAAGAAAGTGTATTTAAATTAAAAATCTGATCTGAAGGTGCGCGTTCACACTTCAC----TTAGACTCGGAGCTTTCCAAGTTGTCTGCCATG---------GTTCTGCAAA-GTCTCAAC-TTTATGCTTCCTCTGGGCGTGGATGCGTTAGAAGT-GGGTGATGTCATTCTCGTTAGTTCAC-----TGTCCCCCATGAAC-------tctggtgtaattattaatagcattttat-cactcatgtgtccca-atttggacaacaaagcctgaggtcatcctGCTTACAGACAAGGCTCTCATTTGGAGTGGGTGGTctgaaggcacctgaaccttaatcgccaactctcttctgactcgaaagccaaactcctcgc-tct
>gene=chr10_1435402-1436402; species=gorGor
------------AACACAGACACACACCAGATTGTTCTGTGTGCCCTTCCAGATGTGAGCGGTGGGCACAGATACAGGTGGTCCCTCA-ATGATTGATGGGAAAAGGTGACTCCTTGCAAGAAAGTATATTTAAATTAGGAAAATAGTCTAAATGTGTGTGTTCACACTTCACAAGGAGAAACTCACAGCTTTCCAAAGGATTAGCCAAGGCTCAGCCAAATTTGCAAAGTTCTAGACATGAGTGCTCCTCCTGGGGGTGGAGGCTCCAGAAGTTGCCTGACATCATCCTCGTCCTTTCAGGGTGGTGTCCTCCGTGAACTCTGCCTTAGGGTGTAATCATTAATAGCACTTGCTGCACTCATTCAT-CCAGGTTTAGAAGAGAAAGCGCAGCGCCATCCCACATATGAAAGAAGCTCCTTTGGGAGGCAGGTGGCCTGAAGGCAACCACACTCTAATCCCCAATCAGCTTCTGATTCCAAGGCCAAATTCCTCACGTCC
>gene=chr10_1435402-1436402; species=panTro
AGCTGAAACACCAACACAGACACACACCAGATTGTTCTGTGTGCCCTTCCAGATGTGAGCGGTGGGCACAGATACAGGTGGTCCCTCAAATGATTGATGGGAAAAGGTGACTCCTTGCAAGAAAGTATATTTAAATTAGGAAAATAGTCTAAAG-TGTGTGTTCACACTTCACAAGGAGAAACTCACAGCTTTCCAAAGGATTAGCCAAGGCTCAGCCAAATTTGCAAACTTCTAGACATGAGTGCTCCTCCTGGGGGTGGAGGCTGCAGAAGTTGCCTGACATCATCCTCGTCCTTTCAGGGTGGTGTCCTCCGTGAACTCTGCCTTAGGCTGTAATCATTAATAGCACTTGCTCCACTCACTCGTCCCAGGTTTAGAAGAGAAAGCGCAGAGCCATCCCACGTATGAAAGAAGCTGCTTTGGGAGGCAGGTGGCCTGAAGGCAACCACACTCTAATCCCCAATCAGCTTCTGATTCCAAGGCCAAATTCCTCACGTCC
>gene=chr10_1435402-1436402; species=papHam
AGCTGAGACGCCAACACGGACACACAACAGATTGTTCTGTGTGCCCTTCCAGATGTGAGCGGTGGACACAGATACAGATGGCCCCTCAAATGATTGATGGGAAAAGGTGACTCCTTGCAAGAAACTATATTTAAATTAGGAAAATAGTCTAAAGGTGTGTGTTCACACTTCACAAGGAGAAACTCACAGCTTTCCAAATGATTAGCCAAGGCTCAGCCAAATTT-CAAAGTTCTAGACACGAATGCTCCACCTGGGAGTGGAGGCTCCAGAAGTTGCCTGACATCATCCTCGTCCTTTCAGGATGGTGTCCTCAGTGAACTCTGCCTTAGGGTGCAATAATTAATAGCACTTCCTCCACTCGCGCGCCCCAGGTTTAGAAGAGAAAGCACAGAGCCATCCCACGTGTGAAAGAAGCTCCCCTGGGAGGCGGGTGGCCTGAAGGCAACTATACTCTAATCCCCAATCAGCTTCTGATTCCAAGGCCAAATTCCTCACGTCC
>gene=chr10_1435402-1436402; species=ponAbe
AGCTGAAACGCCAACATGGACACACACCAGATTGTTCTGTGTGCCCTTCCAGATGTGAGCGGTGGGCACAGATACAGATGTTCCCTCAAATGATTGATGGGAAAAGGTGACTCCTTGCAAGAAAGTATATTTAAATTAGGAAAATAGTCTAAAGCTGTGTGTTCACACTTCACAAGGAGAAACTCACAGCTTTCCAAAGGATTAGCCAAGGCTCAGCCAGATTTGCAAAGTTCTAGACACGAGTGCTCCTCCTGGGAGTGGAGTCTCCAGAAGTTGCCTGACATCATCCTCATCCTTTCAGGGTGGTGTCCTCCGTGAACTCTGCCTTAGAGTGCAATAATTAATAGCACTTGCTCCACTCACTCATCCCAGGTTTAGAAGAGAAAGTGCAGAGCCATCCCACGTGCGAAAGAAGCTCCTTTGGGAGGCGGGTGGCCTGAAGGCAACCATACTCTAATCCCCAATCAGCTTCTGATTCCAAGGCCAAATTCCTCACCTCC
>gene=chr10_1435402-1436402; species=rheMac
AGCTGAGACGCCAACATGGACACACAACAGATTGTTCTGTGTGCCCTTCCAGATGTGAGCGGTGGGCACAGATACAGATGGTCCCTCAAATGATTGATGGGAAAAGGTGACTCCTTGCAAGAAAGTATATTTAAATTAGGAGAATAGTCTAAAGGTGTGAGTTCACACTTCACAAGGAGAAACTCACAGCTTTCCAAATGATTAGCCAAGGCTCAGCCAAATTT-CAAAGTTGTAGACACGAATGCTCCACCTGGGAGTGGAGGCTCCAGAAGTCGCCTGACATCATCCTCGTCCTTTCAGGATGGTGTCCTCAGTGAACTCTGCCTTAGGGTGCAATAATTAATAGCACTTCCTCCACTCGCGCGTCCCAGGTTTAGAAGAGAAAGCACAGAGCCATCCCACCTGTGAAAGAAGCTCCCCTGGGAGGCGGGTGGCCTGAAGGCAACCATACTCTAATCCCCAATCAGCTTCTGATTCCAACGCCAAATTCCTCACGTCC
>gene=chr10_1518192-1519192; species=hg19
GCCTGATTGACAGCCCAGAAGCTGAGGCCTGAACGCATCTGCCAGGTGGTTATTGCTCTGCTTCCATGGAAACGCACACAGGACGGGGGAGCTGAGGTGAGGTTTTAAAGACAGCCTTCTTTTTATAACTTCCCTACCTTATCCTCTTCCATCTGACCGCCGTTTCCATGGCAACCAGATCAGAAAGGCCATCGGCCTCACGAACTCTGATTTGCACGGTGGATTTGCCAAGTGCCAGGCACCGCCATGCATCCAGGGAGGCAGAGGCGTCCCCGTGCATCCAAGTCACCCGAGGCCAGCTGGATGGAAAGGGCCAGGAGGTTGCAGGTGCCACGGCCCTCTGGGGTGTGGAGGGAACTCTAATTTCTGAACCCAGCCTGGGTGCCACAAGTGAGGGTGGCCGCATGATATTCACATGCTCGGGAACACTCCTGGCCCACAGGGACTTCCTTTCTTAACAATCAGAGACACAAGTGCTGGGCTGCCCACGGGTTCCGGAT
>gene=chr10_1518192-1519192; species=bosTau
---TGACTGACAGCCC-AGAGGCCACG-CCGATGGCGCC--GTGAGTGGAT-CTGCTCTGCTTCCATGGAAACGCA--CAAGCT--GGGAGACAAGGTGCGGTTTTAATGACAGACTTCTTTTTATAACTTCCCTACCTTATCCTCTTCCATCTGACCGCCGTTCCCATGGCAACCGGATCAGAAAGGCCATCGGCAGCCGGAACTCCGATCTGCCCAGAGGATTTC-AGACTGT------GAGCCGCTCCT-CCGGGAGGCT-------------------CACCCCAATGTGTTTGGCTGGGTGGAACCTGCTGCAAGGGTCCTGG--CACTCGACTCCTGCTACGTGGATTGAACTGCAAAGGCTGCATCCAG----GGGGGCAGGTGCAG----GACCAAGTTCTGGTCCCACACTGTGGA-----------------------CCACTCTT-ACAATTAGAGAGAACAGTATTGGGCTGCCTATGGGTGGAGAGG
>gene=chr10_1518192-1519192; species=calJac
GCCTGATTGACAGCCAGGAAGCTGAGGCCTGAACGCATC-GCCAGGTGGTTATTGCTCTGCTTCCATGGAAACGCATGCAGGAC-GGGGAGCGGAGGTGAGGTTTTAAAGACAGCCTTCTTTTTATAACTTCTCTACCTTATCCTCTTCCATCTGACCACCGTTCCCATGGCAACCAGATCAGAAAGGCCATCAGGCACGCGAACTCTGATTTGCACGGTGGATTTGCCAAGTACCAGGCGCTGC---ACATCCAGGGAGGCAGAGGCG--CCCGTGCATCTGAGTCGCCTGAGGGCCGCTGGATGAAAAGGG-TGTGAGGTTGCAGGCACCAGGGCCCTCTAGGGTGTGGAGGGAACTCTAATTGCTGAGCTCAGCCTGGGTGCCACGAGTGAGGGTGGCCAAGT---GTTCACACGCTCGGGGCCAGTCTTGGCCCACAGGAACTTCCTTTCTTAACAATCAGAGACACAAGTGCTGGGTGGCCCATGGGAGCAGGAT
>gene=chr10_1518192-1519192; species=canFam
GCCTGATTGACAGCCCAGGGGAGCAGGCCTGAGCGCGCCCGGCACCCAGTTATTGCTCTGCTTCCATGGAAACGTG--CCAGATGGGGGAGACAAGGTAAGGTTTTAAAGACAGCCTTCTTTTTATAACTTCCCTTCCTTATCCTCTTCCATCTGACCGCCGTTCCCATAGCAACCGGATCAGAAAGGCCATCGGCA-CCAGAACTCTTATTTGCACGGTGGATTTT-CGTGCGGGAGG-GCTACCCCTCGTCCCGGGAGGTGAGGGCG---CCTCCTCCTCCGCCCACACTGGGCAGGCCGGGGGGAAACCCCCGCAGG-CTCCTGGCGCCATGGCCCCGTGTGGCGTAGAGGGCAGTCCCCACGCCGTGTCCAGCGG-CGGCTTGGACGTGT--GTGGCCGCGTGAGGTTCACACGCGGAGGACGACTCAGGGCCCGCGGGAATTTCCTGCCCTCACAACCCGAGGTTAGGGTCTCAGGCTGCCCGCGGG-TGAGATG
>gene=chr10_1518192-1519192; species=equCab
GTCTGACTGACAGCCCAGGAGACCGAGCTGGAACACGCCTGGCAAGTGGTTATTGCTCTGCTTCCATGGAAACGCA--CGAGAT-GGGGAGACAAGGTAAGGCTTCAAAGACAGCCTTCTTTTTATAACTTCCCAACCTTACCCTCTTCCGTCTGACCGCTGTTCCCATGGCAACCGGATCAGAAAGGCCACCAGCA-GCCCAACTCTTATTTGCACAGTGGATTTCCCAAGTGTGAGG-GGCGCCGCTCACCCCAGGTGGGGAGGGTG---CC-CTCCATGTGCACACCCCCG--AGGCCGCGGAGAAACCACCAGAAGGTTCCTGG--CCATGGCCCTCTGTGGCATAAATGAAGCTTCA-GTGCTGTGTCCAACTGAGGATCCATGACTGT--GTGGCCATGTTAAGTTCACAATCAGCAGACGACTTAGAGCCCACGGTAATTTCCTTTTTTAACAAGCATAGATGAGAGTATTGGGCAGCCTGTGGGTTGAGAGT
>gene=chr10_1518192-1519192; species=gorGor
GCCTGATTGACAGCCCAGAAGCTGAGGCCTGAACGCATCTGCCAGGTGGTT-TTGCTCTGCTTCCATGGAAAC-CACACAGGACGGGGGAGCTGAGGTGAGGTTTTAAAGACAGCCTTCTTTTTATAACTTCCCTACCTTATCCTCTTCCATCTGACCGCCGTTTCCATGGCAACCAGATCAGAAAGGCCATCGGCCTCACGAACTCTGATTTGCACGGTGGATTTGCCAAGTGCCAGGCACCGCCGTGC-TCCAGGGAGGCAGAGGCGTCCCCGTGCATCCGAGTCACCCGAGGCCGGCTGGATGGAAA-GGCCGGGAGGTTGCAGGTGCCACGGCCCTCTGGGGTGTGGAGGGAACTCTAATTTCTGAACCCAGCCTGGGTGCCACAAGTGAGGGTGGCCGCATGACATTCACACGCTCGAGAACACTCCTGGCCCACAGGGACTTCCTTTCTTAACAATCAGAGACACAACTGCTGTGCTGCCCACGGGTTCCGGAT
>gene=chr10_1518192-1519192; species=panTro
------------------------------------------------------------------------------------------------------------------------------------------------------------------------------------------------------------------------CGGTGGATTTGCCAAGTGCCAGGCACCTTTGTGCATCCAGGGAGGCAGAGGCGTCCCCGTGCATCCGAGTCACCCGAGGCCGGCTGGATGGAAAGGGCCGGGAGGTTGCAGGTGCCAGGGCCCTCTGGGGTGTGGAGGGAACTCTAATTTCTGAACCCAGCCTGGGTGCCACAAGTGAGGGTGGCCGCATGATATTCACATGCTCGGGAACACTCCTGGCCCACAGGGACTTCCTTTCTTAACAATCAGAGACACAAGTGCTGGGCTGCCCACGGGTTCCAGAT
>gene=chr10_1518192-1519192; species=papHam
GCCTGATTGACAGCCCAGAAGCCGAGGCCTGAACGCATCTGCCAGGTGGTTATTGCTCTGCTTCCATGGAAACGCATGCAGGACGGGGGAGCCGAGGTGAGGTTTTAAAGACAGCCTTCTTTTTATAACTTGCCTACCTTATCCTCTTCCATCTGACCGCCGTT----------------------------------------------TTTGCACGGTGGATTTGCCAAGTGCCAGGTGCCGCCGTGCATCCAGGGAGGCAGAGGCATCCCCGTGCATCCGAGTCACCCGAGGGCGGCTGCATGGAAAGGGCTGGGAGGTTGCAGGTGCCACGGCCCTCTGGGGTGTGGAGGGAATCCTAATTGCTGAGCCCAGCCTGGGTGCCACGAGTGAGGGTGGCCACATCACGTTCAGATGCTCGGGGACA----------ACAGGAACTTCCTTTCTT---AATCAGAAACACAAGTGCTGGGA-GCCCACAGGTTCAGGAT
>gene=chr10_1518192-1519192; species=ponAbe
GCCTGATTGACAGCCCAGAAGCCGAGGCCTGAACGCATCTGCCAGGTGGTTATTGCTCTGCTTCCATGGAAACGCACGCAGGACGGGGGGGCCGAGGTGAGGTTTTAAAGACAGCCTTCTTTTTATAACTTCTCTACCTTATCCTCTTCCATCTGACCGCCGTTCCCATGGCAACCAGATCAGAA-GGCCATCGGCCTCACGAACTCTGATTTGCACGGTGGATTTGCCAAGTGCCAGGCACCGCCGTGCATCCAGGGAGGGAGAGGCGTCCCTGTGCATCCGAGTCACCCGAGGCCGGCTGGATGGAAAGGGCCCGGAGGTTGCAGGTCCCACTACCCTCTGGGGTGTGGAGGGAACTCTAATTTCTGAACCCAGCCTGGGTGCCACGAGTGAGGGTGGCCACATGACGTTCACACACTCGGGAACACTCCTGGCCCACAGGGACTTCCTTTCTTAACAATCAGAGACACAAGTGCTGGGCTGCCCGTGGGTTCTGGAT
>gene=chr10_1518192-1519192; species=rheMac
GCCTGATTGACAGCCCAGAAGCCGAGGCCTGAACGCATCTGCCAGGTGGTTATTGCTCTGCTTCCATGGAAACGCATGCAGGACGGGGGAGCCGAGGTGAGGTTTTAAAGACAGCCTTCTTTTTATAACTTGCCTACCTTATCCTCTTCCATCTGACCGCCGTTCCCATGGCAACCAGATCAGAAAGGCCATCGGCCGCACAAACTCTGATTTGCACGGTGGATTTGCCAAGTGCCAGGTGCCGCCGTGCATCCAGGCAGGCAGAGGTATCCCCGTGCATCCGAGTCACCCGCGGGGGGCTGCATGGAAAGGGCTGGGAGGTTGCAGGTGCCATGGCCCTCTGGGGTGTGGAGGGAATTCTAATTGCTGAGCCcagcctgggtgccacgattgagggtggccacatcacgttcagatgctcggggaca-------------GGAGCTTCCTTTCTT---AATCAGAAACACAAGTGCTGGACTGCCCACAGGTTCCGGAT
>gene=chr10_1531321-1532321; species=hg19
CAAGTCGTCTGGTCACAGTTCTCAGTATCCTCTGATCTAACATTTTCCTGTGAGTCCAGAGGAACAAATACCTTCACAGCCGCCACTTAATGTGTTGCCCATTAGTAGCGGATCCGCAAGTCTCGAGCTTTCTGTTTGCATTAGCGGAAGAAAAACAACAAAGTCAATCTCAGAGTTTTTTAAACCACTGGGAAAACTATAAAGATGGCAAATGCTTTTGAGTAACAATTATTAGGCAGAAGACACCACGGTTATTTCAACCTGCCTGGTCTTTAGGTAAGACGAACTCTGAACTTCTCAAACCAGCACTTTCTGAAGCCTAGAAGAAGAATATGTAAGGAAGAAGAGACTCCAACACAATTGTATACAAGAAATGCTGGATGAGGGATCCTAATAATTAGCATATTAGGATCAAACACTCTTGGGTGTCTCTCTTGGGTGAAATATCTGGTGAGCCTGAATGAGAGGGGGTCAAAATACTGTGGGATATTTAAATTAAA
>gene=chr10_1531321-1532321; species=bosTau
TTAATCCACTGTTCACACCTCTCAGCATTTTCTGATGGGGCATTTTTCTGTGATTTCAGAGGAACAAATCCCTTTATGGCTCCAAAGTAGTGTGTTGCCCGGGAGCAGTAAATCCATAAATTTAGGGTTTTCTATTTGTGTTAGTAGAAGG---AAGACAGAATCAATCTCAGAGTTTTTTAAACCAAG-AGGGAAACGTGAAGATGGAGAATGTTTCTGAATAATAATTCCTGGGCCAAACCCACCTCATCTATTTCAGCCTGATCAGTCCTTAAATGAGATGAACT--------------------------------------------------------------------------------------------------------------------------------------------------------------------------------------------------------------------
>gene=chr10_1531321-1532321; species=calJac
CAGGTCATCTGGCCACATTTCTCAGAATCCTCTGATCTAA----------------CAGAGGAATAAATGCCTTCACAACCACGACCTAATGTGTTGCCCATTGGCAGCGGATCCACAGGTTTCCAGTTTTCTGTTTGCATTAGCAGAAGAAATGCAATA---TCAATCTCAGAGTTTTTTAAACCGTGAGGGAAACTATAAAGATGGAAAATGCTTTTGAGTAACCATTCTCAGGCAAAAGTCACCACTCTTATTTTGACCTGCCTGGTCTCTAGGTAAGATGAA----------CTCAAACCAGCACTTTCTGCAGCCTAGAATAAGAATATGTAAGGAAGAAAAGACTCCAACATAATTGTACGCAAGAAACGCTGGATGAGT--------------------------------------GGCGTCTTTCTTGGGTGAAACATCTGGTGAGCCTGAATGAGAGGGAGATAAAATGCTGTGGGACATTTAAATTAAA
>gene=chr10_1531321-1532321; species=canFam
----------------------------------------------------------------------------------------------------------------------------------------------------------------------------------------------------------------GACATGTTCCCAAATAGTAATTCTTGAGTAAACACTGTCTCAGTTCTTTCGACCTGACCAGTCTTTAAATGAGACGAACGATAAGCTTCCCAAACAAGCACTTTTTACA-CCCAGAATAAGA----CTCGGGGAGATGCAAGCCCAAC------------------------------------------------------------------------------------------------------------------------------------------------
>gene=chr10_1531321-1532321; species=equCab
TTCTCCTGCCATTCACATTTCTCAGCATCCTCTGACGTAGCATCGCTCTGTGATTCCAGAGGAACAAATGTCTTCACTATCCCGACTTAATGTGTTGCCCAGTGGTCATAAATCCATGAATTTATATTTTCCTATCTGCGTGAGCAG-AAG---ACGACAGCATCAGTCTCAGCATTTTTTAAACCAC----GAGAACGTGAAGACAGAGAAGGTTTCTGAATGAGAACTCTTGGGTAAAAACCACCTCAACTCCTCCAACCTGACCAGGCTTTAAATGAGAGGAACTCTAAATTTCCCAAATAAGCACTTTTTAAAGCCCAGTAAAAGAGCATCCAGGAAAGCAGAGACTACAACATGTTAG-TATGAGAAAACATTGGATGGGT-----------TTAGCATATTCAGACAGATGGCCCTGA----TCTTTCTTGAGTGCAATACCTTGTGAGACTAAATGTGACAG----AAAATAATACCTGAAATTTAAATTAAA
>gene=chr10_1531321-1532321; species=gorGor
CAAGTCGTCTGGTCACAGTTCTCAGTATCCTCTGATCTAACATTTTCCTGTGAGTCCAGAGGAACAAATACCTTCACAGCCGCCACTTAATGTGTTGCCCATTAGTAGCGGATCCAGAAGTCTCGAGCTTTCTGTTTGCATTAGCAGAAGAAAAACAACAAAGTCAATCTCAG-GTTTTTTAAACCACTGGGAAAACTATAAAGATGGCAGATGCTTTTGAGTAACAATTCTTAGGCAGAAGACACCACGGTTATTTCAACCTGCCTGGTCTTTAGGTAAGACGAACTCTGAACTTCTCAAACCAGCACTTTCTGAAGCCTAGAAGAAGAATATGTAAGGAAGAAGAGACTCCAACACAATAGTATACAAGAAACGCTGGGTGAGT-----------TTAGGATATTAGGATCAAACACTCTTGGGTGTCTCTCTTGGGTGAAATA-CTGGTGAGCCTGAATGAGAGGGGGACAAAATACTGTGGGATATTTAAATTAAA
>gene=chr10_1531321-1532321; species=panTro
CAAGTCGACTGGTCACAGTTCTCAGTATCCTCTGATCTAACATTTTCCTGTGAGTCCAGAGGAACAAATACCTTCACAGCCGCCACTTAACGTGTTGCCCATTAGTAGCAGATCCACAAGTTTCGAGCTCTCTGTTTGCATTAGCAGAAGAAAAACAACAAAGTCAATCTCAGAGTTTTTTAAACCACTGGGAAAACTATAAAGATGGCAGATGCTTTTGAGTAACAATTCTTAGGCAGAAGACACCACGGTTATTTCAACCTGCCTGGTCTTTAGGTAAGACGAACTCTGAACTTCTCAAACCAGCACTTTCTGAAGCCTAGAAGAAGAATATGTAAGGAAGAAGAGACTCCAACACAATTGTATACAAGAAATGCTGGATGAGGGATCCTAATAATTAGCATATTAGGATCAAACACTCTTGGGTGTCTCTCTTGGGTGAAATATCTGGTGAGCCTGAATGAGAGGGCGTCAAAATACTGTGGGATATTTAAATTAAA
>gene=chr10_1531321-1532321; species=papHam
CAAGTCGTCTGGTCACATTTCTCAATATCCTCTGATCTAACATTTTCACGTGAGTTCAGAGGAACAAATACCTTCACAGGTGCCACTTAATGTGTTGCCCATTAGTAGCGGATCCACAAGTTTCGAGTCTTCTGTTTGCATTAGCAGAAGAAAAACAACAAAGTCAATCTCAGAGTTTTTTAAACCACTGGGAAAACTGTAAAGATGGCAAATGCTTTTGGGTAACAATTCTTAGGCAACAGACACCATGGTTATTTCAACCTGCCTGGTCTTTAGGTAAGATGAACTCTAAACGTCTCAAACCAGCACTTTCTGAAGCCTAGAAGAAGAATATGTAAGGAAGAAGAGACTCCAGCACAACTGTATGCAAGAAACACTGGATGAGT-----------TTAGCATAGTAGGATCAAACACTCTT-GGTGTCTCTCTTGGGTGAAACATCTGGTGAACCTGAATGAGAGGGGGACAAAATGCTGTGGGATATTTAAATTAAA
>gene=chr10_1531321-1532321; species=ponAbe
CAAGTTGTCTGGTCACATTTCTCAGTATCCTCTGATCTAACATTTTCCTGTGAGTCCAGAGGAGCAAATACCTTCACAGCCGCCACTTAATGTATTGCCCATTAGTAGCGGATCCACAGGTTTCGATCTTTCTGTTTGCATTAGCAGAAGAAAAACAACAAAGTCAATCTCAGAGTTTTTTAAACCATTGGGAAAACTATAAAGATGGCAAATGGTTTTGAGTAACAATTCTTAGGCAGAAGACATCACGGTTATTTCAACCTCCCTGGTCTTTAGGTAAGACGATCTCTGAACATCTCAAACCAGCACTTTCTGAAGCCT---AGAAGAATATGTAAGGAAGAAAAGACTCCAACACAATTGTATACAAGAAACGCTGGATGAGT-----------TTAGCATATTAGGATCAAACACTCTTGGGTGTCTCTCTTGGGTGAAATACCTGGTGAGTCTGAATGAGAGGGGGACAAAATACTGTGGGATATTTAAATTAAA
>gene=chr10_1531321-1532321; species=rheMac
CAAGTCGTCTGGTCACATTTCTCAG---------------------------------------------------------------------------------------------------------------------------------------------------------------------------------------------------------------------------------------------------GTCTTTAGGTAAGATGAACTCTAAACTTCTCAAACCAGCACTTTCTGAAGCCTAGAAGAAGAATATGTAAGGAAGAAGAGACTCCAACACAACTGTATGCAAGAAACACTGGATGAGT-----------TTAGCATATTAGGATCAAACACTCTT-GGTGTCTCTCTTGGGTGAAACATCTGGGGAACCTGAATGAGAGGGGGACAAAATGCTGTGGGATATTTAAATTAAA
>gene=chr10_1698335-1699335; species=hg19
GgaaagagagagagggaaagagagaaaaagggagagagagagagagagagCTGCTAATAATATACAACTCTATTCCTCTAGTGCGTGGTCTTGTGAATGACGCACACTTGTTGCATAAAAGGCCTTTCTCTTCATATTGGGGTGTTGGCTATGACTTGAGATTTGGGACTCTCACGCGTCTTCATGTGGGATGTGCCAGCTTTGACTCTGTGACTAGAACTGACTTCTTTAGGCCAATGTGCTCAAAGATAATAATGGTAATTAATCTTTTTTTAATGTGCCTATTATATATGGGAAGGTTATCTTAAAATTAAAATTATCTTCAAGGCTTATTTATCCTGTTGCCCAGAGAATGCTGTGGATTTTTTTTCCATGCCATGAAGTAGAGGCATTAGGATGGGCCAGAAAAAAACAAAGCAAATTCCTTCAAAGATAAGATACTTTAAGTTGAAAAATCAAGGAACTCTCTCTTCCTAAAGCAGTGGTACCCATCTAGTGTT
>gene=chr10_1698335-1699335; species=bosTau
-----cagacagagagggacagag----------------aaacggagCAAGCTCAGTTGGATGAAACTCTGCTCCC--AATTCTTGGCTCTGTGAGT----------------------GGCTTCACACCTAATACTGGGAC-----------CCTAAGGTCTGG--GCT----------GCGTGTGGGATGTGTAGAATTTT---------CTGAAATGAATGCCTTCAGGCAAATGTGTTTAATTGTCATAATTATAGCTAGTGATTATTAAATGCACTTCTCCTATGGG-GCAG---------------------------------AGCTCTCCTATGGCCCAGGGACA-CTGTGGTT---TCTCCCACGT---------GAAGCATCGGGTCAGGC-AGAGAAAAGCACAGGCAACCTGCTCCAAG--AAGATGCTGCCGGAAGGTGGATG-------CCCTTGTCCTTAAAGGGGTGCTCCCTGCCTGGTGTG
>gene=chr10_1698335-1699335; species=calJac
GgaaagagacagagagagagagagagacagagagagagagagagagagCGCTGCTAATGACATACAATTCTATTCCTCTAGTGCGTGGCCTTGTGAATGATGCACCCCTGTGACATAAAAGGCCTCTCTCTTCACACTGGGGTCTTGGCTATGACTTGAGATTTGGGGATCTTACTGTTCTTCATGTGGGACACACCGACTTTCACTCTGTGACTCGAGCTGA---CTTTAGGCCGGTCTGCTCACTGATAATAATGGAAATTAATCATTTTCTAATGTGCTTATTATATAGTGGAAGAGTATCTTAA----AAAGTTATCCTCAAGGCTTATTTATCCTGTTTCCCAGAGAATGCTGTGGATTTTTTCCCCATGCCATGAAGTGGGGGCATTAGGATGGGCCA-AAGAAACCAAAACAAATTCCTTCAAAGGTGAGATGCTTCAAGCTGGAAAATCAAGGAACTCTCTCTTCCTAAAGCAACAGCACTCATCTATTATT
>gene=chr10_1698335-1699335; species=canFam
--------------------------------------------------------------------------------------------------------------------------------------------------------------------------------------------------------------------------------------------------------------------------------------------------------------------------------------------------------------------------------------------------------------------------------------------------------------------------------------------------------------------
>gene=chr10_1698335-1699335; species=equCab
-----gagagagagagagagaggg----------------agggagagGAAGTTCAATTGCACAAAACTCTGTTTCC--AGTATCTGGCTTTGTGAATGATATATTCTTATGTTGTAAAAGGCTTTATAGTTAGTGTTGGGTC-----------CTTAAGATTTGGAAATTGGACTGCACTTCATGTGGAATGTACAGAATTCCACTCTGC-ACTAGAACTAATTTCTTTAGGCAAATATGCTTAATTGTAATAATTGTAACTAATAAAGTCAAAATGCACTTGTCATGTGAGGGTATC-----------TTAAAATTATTCTCAAGGTGGACTTGTCCTGTAGCCCAGACAGATCTGAGATG---TCTCCCACGCCAAGAGGTGGAAGCATTGTGAAAGGCTAGAGAAAAACAAAGAAAACTTGTTAAAAAGCAAGATGATTTATGAGGAAAGATGTACAGACTCTCTCTTCCTAAAGCAATGCTTTCCATTACATTTG
>gene=chr10_1698335-1699335; species=gorGor
GgaaagagagagagggaaagagagaaaaagagagagagagagagagagagCTGCTAATAATATACAACTCTATTCCTCTAGTGCGTGGTCTTGTGAATGACGCACCCTTGTTGCATAAAAGGCCTTTCTCTTCATATTGGGGTGTTGGCTATGACTTGAGATTT-GGACTCTCACTTGTCTTCATGTGGGATGTGCCAGCTTTGACTCTG-GACTAGAACCGACTTCTTTAGGCCAATGTGCTCAAAGATAATAATGGTAATTAATCTTTTTTTAATGTGCCTATTATATATGGGAAGATTATCTTAAAATTAAAATTATCTT-AAGGCTTATTTATCCTGTTGCCCAGAGAA-GCTGTGGATTTTTTTTCCATG-CATGAAGTAGAGGCATTAGGATGGGCCAGAAAAAAACAAAGCAAATTCCTTCAAAGATAAGATACTTTAAGTTGAAAAATCAAGGAACTCTCTCTTCCTAAAGCAGTGGTACCCATCTAgtgtt
>gene=chr10_1698335-1699335; species=panTro
Ggaaagagagagagggaaagagagaaaaagg----gagagagagagagagCTGCTAATAATATACAACTCTATTCCTCTAGTGCGTGGTCTTGTGAATGATGCACGCTTGTTGCATAAAAGGCCTTTCTCTTCATA--------TTGGCTATGACTTGAGATTTGGGACTCTCACTCGTCTTCATGTGGGATGTGCCAGCTTTGACTCTGTGACTAGAACTGACTTCTTTAGGCCAATGTGCTCAAAGATAATAATGGTAATTAATCTTTTTTTAATGTGCCTATTATATATGGGAAGGTTATCTTAAAATTAAAATTATCTTCAAGGCTTATTTATCCTGTTGCCCAGAGAATGCTGTGGATTTTTTTTCCATGCCATGAAGTAGAGGCATTAGGATGGGCCAGAAAAAAACAAAGCAAATTCCTTCAAAGATAAGATACTTTAAGTTGAAAAATCAAGGAACTCTCTCTTCCTAAAGCAGTGGTACCCATCTAGTGTT
>gene=chr10_1698335-1699335; species=papHam
GgaaagagagagagggagggggagagagagagagagagagagagacagagCGGCTAATGACATACAACTCTATTCCTCCAGTGTGTGGTCTTGTGAATGATGCACTCTTGTTGCATAAAAGGCCTTTCTCTTCATATTGGGGTGTTGGCTATGACTTGAGATTTGGGAACCTCACTCTTCTTCATGTGGGATGCACCGACTTTGACTCTGTGACTAGAACTGACTTCTTTAGGCCAATGTGCTCAGTGATAATGATGGTAATTAATC--TTTTTAATGTGCCTATTATATATGGGAAGATTATCTTAAAATTAAAATTATCCTTAAGGCTTATTTATCCTGTTGCCCAGAGAATGCTGTGGATTTTTTTCCCATGCCATGAAGTAGAGGCATTAGGATGGGCCAGAAAAAAACAAAGAAAATTCCTTCAAAGATAAGATACTTTAAGTAGAAAAATCAAGGAACTCTCTCTTCCTAAAGTAGTGGTACCCATCTAGTGTT
>gene=chr10_1698335-1699335; species=ponAbe
agaaagagagaga----------------------gagggagagagagagCTGCTAATGATATATAACTCTATTCCTCTAGTGTGTGGTCTTGTGAATGATGCACCCTTGTTGCATAAAAGGCCTTTCTCTTCATATGGGGGTGTTGGCTATGACTTGAGATTTGGGAATCTCACTCTTCTTCATGTGGGATGTACCAGCTTTGACTCTGTGACTAGAACTGACTTCTTTAGGCCAATGTGCTCAATGATAATAATGGTAATTAATCTTTTTTTAATGTGCCTATTATATATGGGAGGATTATCTTAAAATTAAAATTATCTTCAAGGCTTATTTATCCTGTTGCCCAGAGAATGCTGTGGA-TTTTTTTCCATGCCATGAAGTAGAGGCATTAGGATGGGCCAGAAAAAAACAAAGCAAATTCCTTCAAAGATAAGACGCTTTAAGTTGAAAAATCAAGGAGCTCTCTCTTCCTAAAGCAGTGATACCCATCTAGTGTT
>gene=chr10_1698335-1699335; species=rheMac
Ggaaagagagagggagggagggaga----------gagagaaagagagagCGGCTAATGACATACAACTCTATTCCTCCAGTGTGTGGTCTTGTGAATGATGCACTCTTATTGCACAAAAGGCCTTTCTCTTCATATTGGGGTGTTGGCTATGACTTGAGATTTGGGAACCTCACTCTTCTTCATGTGGGATGCACCGACTTTGACTCTGTGACTAGAACTGACTTCTTTAGGCCAATGTGCTCAGTGATAATGATGGTAATTAATC--TTTTTAATGTGCCTATTATATATGGGAAGATTATCTTAAAATTAAAATTATCCTCAAGGCTTATTTATCCTGTTGCCCAGAGAATGCTGTGGATTTTCCCCCCATGCCACAAAGTAGAGGCATTAGGATGGGCCAGAAAAAAACAAAGAAAATTCCTTCAAAGATAAGATACTTTAAGTTGAAAAATCAAGGAACTCTCTCTTCCTAAAGTAGTGGTACCCATCTAGTGTT
>gene=chr10_1698422-1699422; species=hg19
GgaaagagagagagggaaagagagaaaaagggagagagagagagagagagCTGCTAATAATATACAACTCTATTCCTCTAGTGCGTGGTCTTGTGAATGACGCACACTTGTTGCATAAAAGGCCTTTCTCTTCATATTGGGGTGTTGGCTATGACTTGAGATTTGGGACTCTCACGCGTCTTCATGTGGGATGTGCCAGCTTTGACTCTGTGACTAGAACTGACTTCTTTAGGCCAATGTGCTCAAAGATAATAATGGTAATTAATCTTTTTTTAATGTGCCTATTATATATGGGAAGGTTATCTTAAAATTAAAATTATCTTCAAGGCTTATTTATCCTGTTGCCCAGAGAATGCTGTGGATTTTTTTTCCATGCCATGAAGTAGAGGCATTAGGATGGGCCAGAAAAAAACAAAGCAAATTCCTTCAAAGATAAGATACTTTAAGTTGAAAAATCAAGGAACTCTCTCTTCCTAAAGCAGTGGTACCCATCTAGTGTT
>gene=chr10_1698422-1699422; species=bosTau
-----cagacagagagggacagag----------------aaacggagCAAGCTCAGTTGGATGAAACTCTGCTCCC--AATTCTTGGCTCTGTGAGT----------------------GGCTTCACACCTAATACTGGGAC-----------CCTAAGGTCTGG--GCT----------GCGTGTGGGATGTGTAGAATTTT---------CTGAAATGAATGCCTTCAGGCAAATGTGTTTAATTGTCATAATTATAGCTAGTGATTATTAAATGCACTTCTCCTATGGG-GCAG---------------------------------AGCTCTCCTATGGCCCAGGGACA-CTGTGGTT---TCTCCCACGT---------GAAGCATCGGGTCAGGC-AGAGAAAAGCACAGGCAACCTGCTCCAAG--AAGATGCTGCCGGAAGGTGGATG-------CCCTTGTCCTTAAAGGGGTGCTCCCTGCCTGGTGTG
>gene=chr10_1698422-1699422; species=calJac
GgaaagagacagagagagagagagagacagagagagagagagagagagCGCTGCTAATGACATACAATTCTATTCCTCTAGTGCGTGGCCTTGTGAATGATGCACCCCTGTGACATAAAAGGCCTCTCTCTTCACACTGGGGTCTTGGCTATGACTTGAGATTTGGGGATCTTACTGTTCTTCATGTGGGACACACCGACTTTCACTCTGTGACTCGAGCTGA---CTTTAGGCCGGTCTGCTCACTGATAATAATGGAAATTAATCATTTTCTAATGTGCTTATTATATAGTGGAAGAGTATCTTAA----AAAGTTATCCTCAAGGCTTATTTATCCTGTTTCCCAGAGAATGCTGTGGATTTTTTCCCCATGCCATGAAGTGGGGGCATTAGGATGGGCCA-AAGAAACCAAAACAAATTCCTTCAAAGGTGAGATGCTTCAAGCTGGAAAATCAAGGAACTCTCTCTTCCTAAAGCAACAGCACTCATCTATTATT
>gene=chr10_1698422-1699422; species=canFam
--------------------------------------------------------------------------------------------------------------------------------------------------------------------------------------------------------------------------------------------------------------------------------------------------------------------------------------------------------------------------------------------------------------------------------------------------------------------------------------------------------------------
>gene=chr10_1698422-1699422; species=equCab
-----gagagagagagagagaggg----------------agggagagGAAGTTCAATTGCACAAAACTCTGTTTCC--AGTATCTGGCTTTGTGAATGATATATTCTTATGTTGTAAAAGGCTTTATAGTTAGTGTTGGGTC-----------CTTAAGATTTGGAAATTGGACTGCACTTCATGTGGAATGTACAGAATTCCACTCTGC-ACTAGAACTAATTTCTTTAGGCAAATATGCTTAATTGTAATAATTGTAACTAATAAAGTCAAAATGCACTTGTCATGTGAGGGTATC-----------TTAAAATTATTCTCAAGGTGGACTTGTCCTGTAGCCCAGACAGATCTGAGATG---TCTCCCACGCCAAGAGGTGGAAGCATTGTGAAAGGCTAGAGAAAAACAAAGAAAACTTGTTAAAAAGCAAGATGATTTATGAGGAAAGATGTACAGACTCTCTCTTCCTAAAGCAATGCTTTCCATTACATTTG
>gene=chr10_1698422-1699422; species=gorGor
GgaaagagagagagggaaagagagaaaaagagagagagagagagagagagCTGCTAATAATATACAACTCTATTCCTCTAGTGCGTGGTCTTGTGAATGACGCACCCTTGTTGCATAAAAGGCCTTTCTCTTCATATTGGGGTGTTGGCTATGACTTGAGATTT-GGACTCTCACTTGTCTTCATGTGGGATGTGCCAGCTTTGACTCTG-GACTAGAACCGACTTCTTTAGGCCAATGTGCTCAAAGATAATAATGGTAATTAATCTTTTTTTAATGTGCCTATTATATATGGGAAGATTATCTTAAAATTAAAATTATCTT-AAGGCTTATTTATCCTGTTGCCCAGAGAA-GCTGTGGATTTTTTTTCCATG-CATGAAGTAGAGGCATTAGGATGGGCCAGAAAAAAACAAAGCAAATTCCTTCAAAGATAAGATACTTTAAGTTGAAAAATCAAGGAACTCTCTCTTCCTAAAGCAGTGGTACCCATCTAgtgtt
>gene=chr10_1698422-1699422; species=panTro
Ggaaagagagagagggaaagagagaaaaagg----gagagagagagagagCTGCTAATAATATACAACTCTATTCCTCTAGTGCGTGGTCTTGTGAATGATGCACGCTTGTTGCATAAAAGGCCTTTCTCTTCATA--------TTGGCTATGACTTGAGATTTGGGACTCTCACTCGTCTTCATGTGGGATGTGCCAGCTTTGACTCTGTGACTAGAACTGACTTCTTTAGGCCAATGTGCTCAAAGATAATAATGGTAATTAATCTTTTTTTAATGTGCCTATTATATATGGGAAGGTTATCTTAAAATTAAAATTATCTTCAAGGCTTATTTATCCTGTTGCCCAGAGAATGCTGTGGATTTTTTTTCCATGCCATGAAGTAGAGGCATTAGGATGGGCCAGAAAAAAACAAAGCAAATTCCTTCAAAGATAAGATACTTTAAGTTGAAAAATCAAGGAACTCTCTCTTCCTAAAGCAGTGGTACCCATCTAGTGTT
>gene=chr10_1698422-1699422; species=papHam
GgaaagagagagagggagggggagagagagagagagagagagagacagagCGGCTAATGACATACAACTCTATTCCTCCAGTGTGTGGTCTTGTGAATGATGCACTCTTGTTGCATAAAAGGCCTTTCTCTTCATATTGGGGTGTTGGCTATGACTTGAGATTTGGGAACCTCACTCTTCTTCATGTGGGATGCACCGACTTTGACTCTGTGACTAGAACTGACTTCTTTAGGCCAATGTGCTCAGTGATAATGATGGTAATTAATC--TTTTTAATGTGCCTATTATATATGGGAAGATTATCTTAAAATTAAAATTATCCTTAAGGCTTATTTATCCTGTTGCCCAGAGAATGCTGTGGATTTTTTTCCCATGCCATGAAGTAGAGGCATTAGGATGGGCCAGAAAAAAACAAAGAAAATTCCTTCAAAGATAAGATACTTTAAGTAGAAAAATCAAGGAACTCTCTCTTCCTAAAGTAGTGGTACCCATCTAGTGTT
>gene=chr10_1698422-1699422; species=ponAbe
agaaagagagaga----------------------gagggagagagagagCTGCTAATGATATATAACTCTATTCCTCTAGTGTGTGGTCTTGTGAATGATGCACCCTTGTTGCATAAAAGGCCTTTCTCTTCATATGGGGGTGTTGGCTATGACTTGAGATTTGGGAATCTCACTCTTCTTCATGTGGGATGTACCAGCTTTGACTCTGTGACTAGAACTGACTTCTTTAGGCCAATGTGCTCAATGATAATAATGGTAATTAATCTTTTTTTAATGTGCCTATTATATATGGGAGGATTATCTTAAAATTAAAATTATCTTCAAGGCTTATTTATCCTGTTGCCCAGAGAATGCTGTGGA-TTTTTTTCCATGCCATGAAGTAGAGGCATTAGGATGGGCCAGAAAAAAACAAAGCAAATTCCTTCAAAGATAAGACGCTTTAAGTTGAAAAATCAAGGAGCTCTCTCTTCCTAAAGCAGTGATACCCATCTAGTGTT
>gene=chr10_1698422-1699422; species=rheMac
Ggaaagagagagggagggagggaga----------gagagaaagagagagCGGCTAATGACATACAACTCTATTCCTCCAGTGTGTGGTCTTGTGAATGATGCACTCTTATTGCACAAAAGGCCTTTCTCTTCATATTGGGGTGTTGGCTATGACTTGAGATTTGGGAACCTCACTCTTCTTCATGTGGGATGCACCGACTTTGACTCTGTGACTAGAACTGACTTCTTTAGGCCAATGTGCTCAGTGATAATGATGGTAATTAATC--TTTTTAATGTGCCTATTATATATGGGAAGATTATCTTAAAATTAAAATTATCCTCAAGGCTTATTTATCCTGTTGCCCAGAGAATGCTGTGGATTTTCCCCCCATGCCACAAAGTAGAGGCATTAGGATGGGCCAGAAAAAAACAAAGAAAATTCCTTCAAAGATAAGATACTTTAAGTTGAAAAATCAAGGAACTCTCTCTTCCTAAAGTAGTGGTACCCATCTAGTGTT
>gene=chr10_1709317-1710317; species=hg19
TGAAAAGCTGAGAATGATGAATCAAACATTAAGTTAAATGTCACATGATAATTAGTCAGATATTGCGAGCTTACAACTAGGATCTTTCTGATTCTCTGTCTCTTCTTTAGGCATCAGGACTGAATCATATGTTTTATGAGGCCTATAAAACATGCAAACCTCTGATTTAGCTATTTTTAAGGACTGTAGAGACACTCAAATTTGGTGTATTTAAGTTGAACTCACATATAGGATATGTAAAATTGCATACAAAATTGCAAATGGGGTTCTCTGTAAATATGTTTGCTAATGAGAATATTTTAATTTCATAGATCATACCAGGAAGATAAATCATCCATTTACAAACAGCAGTTGCTTAAAAGATGTGGACTAGGCAATTTTTCCATCTCCAGTGGAACTGAGAGGTCCTTGTTTTCACAGCTGAATATTCAAAGGGGTGTTTACCATAATTGGAGGATGCTTGACAGTTTATGCAGCCCACACTTAGCAGGCTTCAAAAT
>gene=chr10_1709317-1710317; species=bosTau
TGTAAAGTCCAGGGCAATGAGTCAAACATTAAATTAAATGTCATATGATAATTGGTTAGGTGCTGTGAGCTCAAACCTAAGATCTGGCTTG--CTCTCTCTTTTCTTTAGGTATCA-GGCTGGAGCATGTGTTTTATGAGAGTTATAAAACATATGAACATTTCATTTGGCTATTTTTAAGGACTGTACAGACATTTAAATTTGGTATGTTTAAGCATAGCTCATATACAGGATAAGGAAAAGCACACACCACAGTACAAGTGGGGGTCTCTGTGAATATCTCTGCTAAT-AAAATGTTTTCATTGTGTAGATAATGCTGGGAAAGTAAATCCCGCACTCACAAACAGTGAGTGCTTAAAAGAAGCAATATAAGCAATTTCCCGA-CTCCACTGGAACCCAGGGATCCTTGTGTTCACAGCTGAATATTCAAAGGGCTGTTTACCATAATTGGAAGACACTTGACAGTTTAAGTAGCCCGCATTTAGCAGGCTTCAAAAT
>gene=chr10_1709317-1710317; species=calJac
TGAAAAGCCCAGAATGATGAATCAAACGTTCAGTTAAATGTCACATCATAATTAGTCAGATATTGCGAGCTTACACCCAAGATCTTTCTGATTCTCCCTCTTTTCTTTAGGCATCGGGACTGAATCACATGTTTTGCAAGAGCTATAAAA-ATGCAAACCTCTCATTTAGCTATTCTTAAGGACTGTAGACACATTCAAATGTGGTATATTTAAGTTGAATTCAC-TATAGTATACCTAAAATTGCATACAAAATTGCAAATGGGGTTCTTTGTAAGCATCTTTGCTAATGAAAACATTTAAATTTCATAGATAATACCGGGAAAAGAA---ATCCATTTACAAACAGCAGTTGCTTAAAAGATGTGGACTAGGCAAGTTTTCCATCTCCAGTGGAACTGAGCAGTCCTTGTTTTCACAGCTGAATATTCAAAGGGGT-TTTACCATAATTGAAGGATGCTTCACTGTTGATGCAGCCCACACTCAGCAGCCTTCAAAAT
>gene=chr10_1709317-1710317; species=canFam
CGGAAAGTCCAGGAAGATAAATCACACATCAAATTAAATGCCACTTGATAATTAGTCAGCTTCTGTGAGCTTAGACCTAGGATCTGCCTGA--CTCTCTCTTTTCTTTAGGTATGGGGACCGAAGCACGTGTTTTATGAGGGTCATAAAACATGTGAACATCTCATCGAGCTCTTCTTAAGGACGATATAGACGTTCAAATTCGGTGTGTCGGAGCTGAACGCGTGTACGGTGTAAGTAAAATCGCACGCCGAGTCGCAAACGGGGTTCTTTGTAAACATCTTTGCTAATAAAAACATTTTCATTTCGTAGATAATCCCAGGAAAATAAATCATGCATTTATAAACAGCAACTGCTTGAAAGGAGCAAACTAAGCAATTTTCCCGTCTGCCGCGGAACTGAACGATCCTTGTTTCCACAGCTGAATATTCAGAGGGCTGTTTACCGTAATTGGAAGACACTTGACAGTTTAAGTAGCCCACATTTAGCGGGCTTCAAAAT
>gene=chr10_1709317-1710317; species=equCab
TAGAAAGTCCGGAATGACGAATCTGACATTAAATTAAATGTCACATGATAATTAGTCAGGTACCGTGAGCTGAGACCTGAGATGGGTCGGCCTCTCTCCCTTTTCTTTGGGTATCAGGACTGAAGCACATGTTTTATGAGGGCTGTAAAGCATGTGAACATCTCATTTAGCTGTTTTTAAGGACTGTGCAGACATTCAAATTTGGTATGTTTAAGCTGAACTCATATACGGTGTAAGTAAAATTGCACACCGAATTACAAATGGGGGTCTTTGTAGACATCTTTGCTAATAAAAACATTTTCATTTTGTAGATAATACCAGGAAAATAAATCATGCGTTTATAAACAGCAGTCGCTTAAAAGAAGCAAACCGAGCAGTTTCCCCATCTCCACTGGAACTGAGAGATCCTTGTTTTCACAGCTGAATATTCAAAGGG-TGTTTACCATAATTGGAAGACACTTGACAGTATAAGTAGCCCACATTTAGCA-GCTTCAAAAT
>gene=chr10_1709317-1710317; species=gorGor
TGAAAAGCTGAGAATGATGAATCAAACATTAAGTTAAATGTCACATGATAATTAGTCAGATATTGCGAGCTTACAACTAGGATCTTTCTGATTCTCTGTCTCTTCTTTAGGCATCAGGACTGAATCATATGTTTTATGAGGCCTATAAAACATGCAAACCTCTGATTTAGCTATTTTTAAGGACTGTAGAGACACTCAAATTTGGTGTATTTAAGTTGAACTCACATATAGGATATGTAAAATTGCATACAAAATTGCAAATGGGGTTCTCTGTAAATATCTTTGCTAATGAGAATATTTTAATTTCATAGATCATACCAGGAAGATAAATCATCCATTTACAAACAGCAGTTGCTTAAAAGATGTGGACTAGGCAATTTTTCCATCTCCAGTGGAACTGAGAGGTCCTTGTTTTCACAGCTGAATATTCAAAGGGGTGTTTACCATAATTGGAGGATGCTTGACACTTTATGCAGCCCACACTTAGCAGGCTTCAAAAT
>gene=chr10_1709317-1710317; species=panTro
TGAAAAGCTGAGAATGATGAATCAAACATTAAGTTAAATGTCACATGATAATTAGTCAGATATTGCGAGCTTACAACTAGGATCTTTCTGATTCTCTGTCTCTTCTTTAGGCATCAGGACTGAATCATATGTTTTATGAGGCCTATAAAACATGCAAACCTCTGATTTAGCTATTTTTAAGGACTGTAGAGACACTCAAATTTGGTGTATTTAAGTTGAACTCACATATAGGATATGAAAAATTGCATACAAAATTGCAAATGGGGTTCTCTGTAAATATCTTTGCTAATGAGAATATTTTAATTTCATAGATCATACCAGGAAGATAAATCATCCATTTACAAACAGCAGTTGCTTAAAAGATGTGGACTAGGCAATTTTTCCATCTCCAGTGGAACTGAGAGGTCCTTGTTTTCACAGCTGAATATTCAAAGGGGTGTTTACCATAATTGGAGGATGCTTGACAGTTTATGCAGCCCACACTTAGCAGGCTTCAAAAT
>gene=chr10_1709317-1710317; species=papHam
TGAAAAGCCGAGAATGATGAATCAAACATTAAGTTAAATGTCACATGATAATTATTCAGATATTGCGAGTTTACACCTAGGATCTTTCTGATTCTCTCTTTTTTCTTTAGGCATCAGGACTGAATCATATGTTTTTTGAGGCCTATAAAACATGCAAACCTCTGATTTAGTTATTTTTAAGGACTATAGAGACACTCAAATTTGGTGTATTTAAGTTGAACTCACATATAGTATATGTAAAATTGCATACGAAATTGCAAATGGGGTTCTCTGTAAACATTTTTGCTAATGAAAACATTTTAATTTCATAGATTATACCAGGAAAATAAAACATCCATTTACAAACAGCAGTTGCTTAAAAGATGTGGACTAGGCAATTTTTCCATCTCCAGTGGAACTGAGAGGTCCTTGTTTTCACAGCTGAATATTCAAAGGGGTGTTTACCATAATTGGAGGATGCTTGACAGTTTATGCAGCCCACACTTAGCAGGCTTCAAAAT
>gene=chr10_1709317-1710317; species=ponAbe
TGAAAAGCTGAGAATGATGAATCAAACATTAAGTTAAATGTCACATGATAATTAGTCAGATATTGCGAGCTTACAACTAGGATCTTTTTGATTCTGTCTCTTTTCTTTAGGCATCAGGACTGAATCATAAGTTTTATGAGGCCTATAAAACATGCAAATCTCTGATTTAGCTATTTTTAAGGACTGTAGAGACACTCAAATTTGGTGTATTTAAGTTGAACTCACATATAGTATATGTAAAATTGCATACAAAATTGCAAATGGGGTTCTTTGTAAATATCTTTGCTAATGAGAATATTTTAATTTCATAGATCATACCAGGAAAATAAATCATCCATTTACAAACAGCAGTTGCCTAAAAGATGTGGACTAGGCAATTTTTCCATCTCCAGTGGAACTGAGAGGCCCTTGTTTTCACAGCTGAATATTCAAAGGGTTGTTTACCATAATTGGAGGATGCTTGACAGTTTATGCAGCCCACACTTAGCAGGCTTCAGAAT
>gene=chr10_1709317-1710317; species=rheMac
TGAAAAGCCGAGAATGATAAATCAAACATTAAGTTAAATGTCACATGATAATTATTCAGATATTGCGAGTTTACACCTAGGATCTTTCTGATTCTCTATCTTTTCTTTAGGCATCAGGACTGAATCATATGTTTTTTGAGGCCTATAAAACATGCAAACCTCTGATTTAGTTATTTTTAAGGACTATAGAGACACTCAAATTTGGTGTATTTAAGTTGAACTCACATATAATATATGTAAAATTGCATACGAAATTGCAAATGGGGTTCTCTGTAAACATTTTTGCTAATGAAAACATTTTAATTTCATAGATTATACCAGGAAAATAAAACATCCATTTACAAACAGCAGTTGCTTAAAAGATGTGGACTAGGCAATTTTTCCATCTCCAGTGGAACTGAGAGGTCCTTGTTTTCACAGCTGAATATTCAAAGGGGTGTTTACCATAATTGGAGGATGCTTGACAGTTTATGCAGCCCACACTTAGCAGGCTTCAAAAT
>gene=chr10_1730490-1731490; species=hg19
ATTCCCCCAGACAACACTCAGGGATGGCTCCGAGGGCAGGTGCATTTCTCACTGAGATCTGCACCAATGGAAATGGAAGGTACATTGGTGGCTTGAAAACATCACTGTGGCAGGAAAGCAGCAGCCCAGCGGGGTCCCTCCCCGCCCCCCGCCTGGCCTTCTGACTGTCATGTCACACACACTCAACATCTCATCCAACCCCCTCCTGCAAAAAATAAAAAGATAACTGAGGGTGATTGCTCATTAAACGTAAAGGGAACTCCTACTGTACTGGCTCAGTTTGAGAGGGGAATGGTGACTTACGTTAGCGCTGACTCAACCCTGACCCTGTCTCATCACTGACATCACAAAGCCTTTTTATACACCTTCTTGGTTTTTCTACTTCTGTTACCTAAGCTGAGAGACAGAGAGCTCTTTCCAAACATTTTAACGTAAAAAAGTAGTAATGATTACAAACCAAAAAACATTTTCACAAAGAATACAATTATATATATTGGAAA
>gene=chr10_1730490-1731490; species=bosTau
--------------------------------------------------------------------------------------------------------------------------------------------------------------------------------------------------------------------------------------------------------------------------------------------------------------------------------------------------------------------------------------------------------------------------------------------------------------------------------------------------------------------
>gene=chr10_1730490-1731490; species=calJac
ATTCTTCCAGACAACACTCAGGGACGGTTCCGAGGGTAGGTGCGTTTCTCACTGAGATCTGCACCCACGGAAATGGAATGTACACTGGGGGCTGGAAAACATCCCTGTGTCCAGAGAGCAGCAGCCCAGTGGGGACCCTCCTAACCCCCCCCCTGGCCTCCTGACCCTCGTGTCACACACACTCAGCA-CCCGTCCACCCACTTCCTGCCAAAAATAGAAAAATAAC--AGGGTGACTGCTCATTAAACATGAAGGGAACTCCTCATGTCCTGGCTCGGTCTGAGAGGGGAATGGTGACTTACATTAGCACTGACTCGACACCGACCCTGCCTCATCACTGACATCACGATGCC-TTTTATAC-CCTTCCTAGTTTTCCCACGCCTGCTACCTAAGCTGATAGAGGGAGAGCTCTTCCAAAACATTTTAAAGTAAAAAATCAGTAATGATTACAAACTAAAACATATTTTCACAAAGAATACGACTGTCTATATTGGAAA
>gene=chr10_1730490-1731490; species=canFam
CTCCGGGCAGGTAGCAGATGCACGCCGCTCCCGGGGTG----------------GGGCAGGCTCTGT----------GCACATGTCAGCAGTTTGAGAA-----------------GCCACGGGTCCACCCAGGGCCTCCCACACCTGTCTCCCTTCCCCCCCAACCTTCCGTCCATCCTGCTT----CCTCGGTGTACCCCCCCCTGCC-------AAATAACAGCTGAAGGTCATGACTCATTAAACA--ACACTAA---TTAATTTACTGGTTCCATTTGAGAGGGAACC-----CGTGGATTAGCACCGACTCTCCT-TAACCTTGAGCACTTCCTGACATCACAAAACATTCTTAAAAGCTTCTGTAGGATTTCTGCTCCCATTACCAAACTTGAGGGCTGGAGAACTCCTTAAAAATATTTCGAAGTAAAAAAAT-GTAATAATCGCACATTGG-AAACATGTTCGCGAAGAATAAAAGCACATACAGAG-AAA
>gene=chr10_1730490-1731490; species=equCab
CTTCCTCCAGGTGACTCCAAGACACTGCTCCCAGCGGGCCTGGGTCTTTCCAGAGGGGAAGTGCTGCGTAGGATGGAGCGCATGTTGGGGGCTTGAAAACACCGCAGTGGAGGGCCAGCAATGGACCATCTGGGACCCTCCACACCCTCCTCCCTTCCCCCTAATCATTACGTCTGCCCCGTTC----CCTCCATCTGCCCCCTCCTGCAAAAAGAGAAAAGAAAAATGAGGGTGATTACTCATTAAATA--AGGGTAACTTCTAATTTACTGCTGCAAATCAAGTGGGAAATTGTGACGTAAATTAGCATCGCGTCTACT-CAACCTTGAACCCTTTCTGACATCACAAAATGTTTGTATCAGCCTTCACGTTGTTTCTAATCCTGTTAACAAAGTCGAGGA-TGGATAACTCtttaaatatattttaaagttaaaatat-gtaataattGCAAATCAA-AAACCTGTTCACGTGTAACGA---CATATATATAG--AA
>gene=chr10_1730490-1731490; species=gorGor
ATTCCCCCAGACAACACTCAGGGATGGCTCCGAGGGCAGGTGCATTTCTCACTGAGATCTGCACCAATGGAAATGGAAGGTACATTGGTGGCTTGAAAACATCACTGTGGCAGGAAAGCAGCAGCCCAGTGGGGTCCCTCCCCGCCCCCTGCCTGCCCTTCTGACTGTCATGTCACACACACTCAACACCTCATCCAACCCCCTCCTGCAAAAAATAAAAAGATAACTGAGGGTGATTGCTCATTAAACGTAAAGGGAACTCCTACTGTACTGGCTCAGTTTGAGAGGGGAATGGTGACTTACGTTAGCGCTGACTCAACCCTAACCCTGTCTCATCACTGACATCACAACGCCTTTTTATACACCTTCTTGGTTTTTCTACTTCTGTTACCTAAGCTGAGAGACAGAGAGCTCTTTCCAAACATTTTAAGGTAAAAAAGTAGTAATGATTACAAACCAAAAAACATTTTCACAAAGAATGCAATTATATATATTGGAAA
>gene=chr10_1730490-1731490; species=panTro
ATTCCCCCAGACAACACTCAGGGATGGCTCCGAGGGCAGGTGCATTTCTCACTGAGATCTGCACCAATGGAAATGGAAGGTACATTGGTGGCTTGAAAACATCACTGTGGCAGGAAAGCAGCAGCCCAGCGGGGTCCCTCCCCGCCCTCCACCTGGCCTTCTG----TCATGTCACACACACTCAACATCTCATCCAACCCCCTCCTGCAAAAAATAAAAAGATAACTGAGGGTGATTGCTCATTAAACGTAAAGGGAACTCCTACTGTACTGGTTCAGTTTGAGAGGGGAATGGTGACTTATGTTAGCGCTGACTCAACCCTGACCCTGTCTCATCACTGACATCACAACGCCTTTTTATACACCTTCTTGGTTTTTCTACTTCTGTTACCTAAGCTGAGAGACAGAGAGCTCTTTCCAAACATTTTAAGGTAAAAAAGTGGTAATGATTACAAACCAAAAAACATTTTCACAAAGAATACAATTATATATATTGGAAA
>gene=chr10_1730490-1731490; species=papHam
GTTCCTCCAGACAACACTCAGGGATGGCTCCAAGGGCAGGTGCATTTCTCACTAAGATCTGCACCAATGGAAATGGAAGGTATATTGGTGACTTGAAAACGTCACTGTGGCAGGAAAGCA-CAGCCCAGCGGGGTCCCTCCCCACCCCCCACCTGGCCTTCTAACTGTCATGTCACACACACTCAACATCCCATCCATCCCCCTCCTGCAAAAAATAAAACAATAACTGAGGGTGATTGCTCATTAAACGTAAAGGGAACTCCTCGTGTACTGGCTCAGTTTGAGAGGGGAATGATGACTTAGGTTAGCACTGACTCAACCCTGACCCTATCTCATCACTGACATCACAACGCCTTTTTATATGCCTTCCTGGTTTCCCTACTTCTGTTACCTAAGCTGAGAGATGGAGAGCTCTTTCCAAACATTTTAAGGTAAAAAAGTAGTAATGATTGCAAACTAAAAAACATTTTCACAAAAAATACAATTATATATATTGGAAA
>gene=chr10_1730490-1731490; species=ponAbe
ATTCCTCCAGACAACACTCAGGGATGGCTCCGAGGGCAGGTGCGTTTCTCACTGAGATCTGCGCCAATAGAAATGGAAGGTACAATGGTGGCTTGAAAACATCACTGTGGCAGAAAAGCAGCAGCCCGGCGGGGTCCCTCTCCACCCCTTGCCTGGCCTTCTGACTATCATGTCACACACACTCAGCATCTCATCCAACCCCCTCCTGCAAAAAATAAAAAGATAACTGAAGGTGATTGCTCATTAAACGTAAAGGGAACTTCTACTGTACTGGCTCAGTTTGAGAGGGGAATGGTGACTTATGTTAGCGCTGACTCAACCCTGACCCTGTCTCATCACTGACATCACAACACCTTTTTATACACCTTCTTGGTTTTTCTACTTCTGTTACCTAAGCTGAGAGACAGAGATCTCTTTCCAAACATTTTAAGGTAAAAAAGTAGTAATGATTACAAACTGAAAAACATTTTCACAAAGAATACAATTATGTATATTGGAAA
>gene=chr10_1730490-1731490; species=rheMac
ATTCCTCCAGACAACACTCAGGGATGGCTCCAAGGGCAGGTGCATTTCTCACTAAGATCTGCACCAATGGAAATGGAAGGTATATTGGTGACTTGAAAACGTCACTGTGGCAGGAAAGCA-CAGCCCAGCGGGGTCCCTCCCCACGCCCCACCTGGCCTTCTAACTGTCATGTCACACACACTCAGCATCCCATCCATCTCCCTCCTGCAAAAAATAAAACAATAACTGAGGGTGATTGCTCATTAAACGTAAAGGGAACTCCTCCTGTACTGGCTCAGTTTGAGAGGGGAATGATGACTTAGGTTAGCACTGACTCAACCCTGACCCTATCTCATCACTAACATCACAACGCTTTTTTATATGCCTTCCTGGTTTCCCTACTTCTGTTACCTAAGCTGAGAGATGGAGAGCTCTTTCCAAACATTTTAAGGTAAAAAAGTAGTAATGATTGCAAACTAAAAAACATTTTCACAAAAAATACAATTATATATATTGGAAA
>gene=chr10_1799339-1800339; species=hg19
ATTTTGTAAAGAAGCCATAGAAAATGTTTCAGTAGAAGAGTGGTTGGCTGATATCAACACAAAGACAAGATCCACCTCAAAATGCTTTTCTTGTACTCCTTCTATGCTAGGGAATATATTCCTTCCCACCTCCAATTTTTCTAATTCTGATTTGCCCCCTGAATGAAAAATTCTTAGGAGCCATGAGGGTTTGAAGCATATACACTTGGACCAGGCCCATAACCAACtgtattagtcatcacctgccaggtgctgctgcagtaacaaatactcctggcatctgaaaggcttacaacagcaaaggctcatttccaataccattgcctatcagctgtggccttgctccacaaggtcctcctcatcctcaaatccagggtgatgacaaccttcatctagggctttgctgtgctcaaagtagaaggaaaagaacagtgactgaaccatgagatggctttcaaagctcctgctcagccatgatcaacatcacttccagtctcctc
>gene=chr10_1799339-1800339; species=bosTau
ATTTTGCACAGAAGTCATGGGAAACATTTCAGTGGGAGCATGGTTGGCTGTC-TGAGCACAGTCATGATACCTGCATCAACACTCCCCTGTGAAGCTCCTTCTACCTTCAGGAATCCTTTCTTCCCTGCCTCCCATTTTCCTGGCTCTAATGTG---TCTATGTGGGAGCGTTCCAGGACTAATGAGGTGTTGAAGAG----CATTTGACCCAAGCCAATAAGACAT--TATTTGTCATCCTTTGta-ggttatgctgcagtaacaaacagtccc-aagtctaaagggttcacagtaaTAAGGGTCCACTCTCAATGT-------------------GTCTTCTCCAGCAGGTCTTCCTCCTTCCCAG----------------------ATCGAGGACATGGCTGTGCTCACGGTAGAGGGGAA-----------AGAACCATGCAGTAGCTCTCAGGG-CCTGGTCTAGATGTGGCGTCCAGGA-GTCCAGTCTCCTC
>gene=chr10_1799339-1800339; species=calJac
ATTTTGTGCGGAAGCCATAGAAAGTGTTTTAGTTGAAGAGTGGTTGGCTGTTATCAACACAACGACAAGATCCACCTCAAAATGTTTTTCTTGTACTCCTTCTATGCTGAGGAATGTATTTCTCCCCACCTCC-ATGTTTCTGGTTCTGGTTTGTCTCCTGAGTGAAACACTCTCAGGAGCCATGAGGGTTTGAAGCATGTGCACTTGGCCCAGGCCCATAACCAGCtgtattagtcatcacctgccaggtgctgctgcagtgacgaatactcccagc----------cttacaatagcaaaggctcatttctgaccctgttgcatgtcagctgtggccttgctcaa-aaggtctttctcatcctcaaatccaggctgatgacagccttcatctagggctttgctctactcaaagtagaaggaaaagaacactggctgaaccgtgagatggctttcaatgctcctgctcaggtgtgttcggcatcacctccagtctcctc
>gene=chr10_1799339-1800339; species=canFam
GTTTTGTGCAGCAGCCACTGGAAACATTTTAGGAGAAGAACGGTGGCCTGTTAGGAACCTGAAGATGACACCTGGTTCAGAGG--GTCTGTGAGGTCTCT----------GTGAGCTCCCCGTGTC-----------CTCCTGGCTCTGCGGCGTGCTGTGACC---------------------CTGAGCTG--GAGCACACACGGGGCCTGAGCTGGGGGG-CGCCGCG-TGGCTGGCTCCTGCT-GCTGCCCCAGCAG--ACAGACAACC-----GCCCAAGCGGTTGGCATCATGAAAGGCTCACTCTCCGTCACGTCGCCTGCCGGCCGTGACTCTCCCCCAGAAGGTCTTCCTCGACCTCAACTCTAGGGTCGTGACAAGCCCTCCCCGGGACGGGGCTGTGCTCCTGGCAGAAGGACCAG----------------------------------CCCTGCTCAGATGTGGCACGCATGGCTTCCAGTTGCCTC
>gene=chr10_1799339-1800339; species=equCab
ATTTTGTACTGAAGCCATAGAAAATGTTTCAGTAAAAGAATGACTGGCTGCTGTGAACACAAAGGTGACATC-GCATCAAAAT--CTCTGTGGTACTCCTTTTATTTTAAGGAATCTTTCTCTATCCAGCTCCCATTTTCCTGGCTCT-CTATGTGCCCTGAATGGGAGGTTCCTGGAATTG---ATGAGTTGAAGAGTACACACCTAGCCCAAGCCAATAAGCCACTGTGTTAGTCATCTTTTCctaggttatgctgcagtaacaaatagtcccagaatctcaatggctcatgatgctaacagttctttctccatcacattgcatgtcagctgtagctctcctccagaaggtcttcctcattctcaaatccagggtcatg--acaacccatccaggacatggatgtgtcccctgtgaaaggaaaggaccagtggcagaagcaag-agattctttcaaaggctctgctcacatgtggcatacgtcaattcccatcacctc
>gene=chr10_1799339-1800339; species=gorGor
--------------------------------------------------------------------------------------------------------------------------------------------------------------------------------------------------------------------------------------------------------------------------------------------------------------------------------------------------------------------------------------------------------------------------------------------------------------------------------------------------------------------
>gene=chr10_1799339-1800339; species=panTro
ATTTTGTACAGAAGCCATAGAAAATGTTTCAGTAGAAGAGTGGTTGGCTGATATCAACACAAAGACAAGATCCACCTCAAAATGCTTTTCTTGTCCTCCTTCTATGCTAGGGAATATATTCCTTCCCACCTCCAATTTTTCTAATTCTGATTTGCCCCCTGAATGAAAAATTCTTGGGAGCCATGAGGGTTTGAAGCATATACACTTGGCCCAGGCCCATAACCAACtgtattagtcatcacctgccaggtgctgctgcagtaacaaacactcctggcatctgaaaggcttacaacagcaaaggcttgtttccaataccattgcctgtcagctgtggccttgctccacaaggtcctcctcatcctcaaatccagggtgatgacaaccttcatctagggctttgctgtgctcaaagtagaaggaaaagaacagtggctgaaccatgagatggctttcaaagctcctgctcagccatgatcaacatcacttccagtctcctc
>gene=chr10_1799339-1800339; species=papHam
ATTTTGTACAGAAGCCGTAGAAAATGTTTCAGTAGAAGAGTGGTTGACTGCTATCAACACAGAGACAAGATCCACCTCAAAATGCTTTTCTTGTACTCCTTCTATGCTAGGGAATGTATTCCTTCCCACCTCCAATTTTTCTAATTCTGATTTG-CCCCTGAATGAAAAATTCTTAGGAGCCATAAGGGTTTGAAGCATATACACTTGGCCCAGGCCCATAACCAGCtggattagtcatcacctgccaggtgctgctgcagtaacgaatactcccagcatctgaaaggcttacaacagcagaggctcatttccaatcccattgcctatcagccgtggccttgctccacaaggttctcctcatcctcaaatccagggtcatgacaaccttcatctcgggctttgctgttcccaaagtagaaagaaaagaatggtggctgaaccatgagacggctttcaaagctcctgcgcagccgtgatcaacatcactttcagtctcctc
>gene=chr10_1799339-1800339; species=ponAbe
ATTTTGTACAGAAGCTATAGAAAATGTTTCAGTAGAAGAGTGGTTGGCTGATATCAACACAAAGACAAGATCCACCTCAAAATGCTTTTCTTGTACTCCTTCTATGCTGGGGAATATATTCCTTCCCACCTCCAATTTTTCTAATTCTGATTTGCCCCCTGAATGAAAAATTCTTAGGAGCCATGAGGGTTTGAAGCATATACGGTTGGCCTAGGCCCATAACCAACtgtattagtcatcacctgccaggtgctgctgcagtaacaaatactcctggcatctgaaaggcttacaagagcaaaggctcatttccaataccattgcctgtctgctgtggccttgctccacaaggtcctcctcatcctgaaatccagggtgatgacaaccttcatctagggctttgctgtgctcaaagtagaaggaaaagaacagtggccgaaccatgagatggctttcaaagctcctgctcagccatgatcaacatcacttccagtctcctc
>gene=chr10_1799339-1800339; species=rheMac
ATTTTGTACAGAAGCCATAGAAAATGTTTCAGTAGAAGAGTGGTTGGCTGCTATCAACACAGAGACAAGATCCACCTCAAAATGCTTTTCTTGTACTCCTTCTATGCTAGGGAATGTATTCCTTCCCGCCTCCAATTTTTCTAATTCTGATTTGCCCCCTGAATGAAAAATTCTTAGGAGCCATGAGGGTTTGTAGCACATACACTTGGCCCAGGCCCATAACCAGCtggattagtcatcacctgccaggtgctgctgcagtaacgaatactcccagcatctgaaaggcttacaacagcagaggctcatttccaatcccgttgcctatcagccatggccttgctccatgaggttctcctcatcctcaaatccagggtgacgacaaccttcatctagggctttgctgttctcaaagtagaaggaaaagaacggtggctgaaccatgagatggctttcaaagctcctgcgcagccgtgatcaacatcactttcagtctcctc
>gene=chr10_1980321-1981321; species=hg19
TCCAGGAAAACCGCAGAAAGGAACAGCTTCATTTTTTATAAACTTCATACTAATATTTTGCTTTGAGAGTCATTCCTTAGAAAGTAAATTGCACAATGAACCCAAATTATTTTGTTAGAATGTTGAATCCGTTCAGGCATTTCCCAAAGAACCTGGAGAAAACTGGCTTCGTAAGGGATTGAGTTCGAAGTTACATCACTAGATCATTTTAAAGCCAATCCTACAGCCATTGTATTGTCAGTTTTGGAACCCTAAGCTTACTGGTAAGTTCAGAAAATTGCAAGTCATATTCCAGTCTTCTGGAATTCAGGCATATTTTTGCTTTCTGCATTCAGGTATATTTTTATTAGTACATTTATGACACAAATCTAATGTTTCGGCTTAAAGCAATACAAATGAGGACAGAACTGAAAGTATGCATTTGAATCTTGAATCCCCTTCTGTTTCTCGCCCAGTTAATTTTTTTCCTGTGGTGTCTACTTTACAACACAGGGTGCACA
>gene=chr10_1980321-1981321; species=bosTau
------------------------------------------------------ATTTTACTTTGAGTAGTGTTCTCCAGTAAGT-CGTGGTACAGAGAACCCAGATACTTTCCCTGGAAAGTTAAATCCATTCAGAAATTTCCCGTGGAATCTAGAGAACATTGGGTTTATAGGGGACTGATTTCAGAGTCACATCACCAGTGCTTTGTGAAGCCAAATC-AATGCTACTGT-----CAGTGTTTGAACCACAGGTTTACTCATAATTCTGGAGAACTGAAAGCAATACTACAGCCTTCT------------AATTGATGCCTCCTGTGTTGATAGAT-TTCTTACTTGTCAGTGTGCGCCAAAAATCTAATATT-TTATTCAAAACTGTAAAAATTAGGATAGGCCTGAATGTATGAATTTGAATCTTAAGTTTCATACTCC-------CCCATTTT-TTTTTTCCTGTCTCTTTTATTT-----TATAGAATATTGA
>gene=chr10_1980321-1981321; species=calJac
TTGGGGAAAACTGCAGACAGAAACAGCTTCGTTTTTTGTAAACTTCATACTAATATTTTGCTTTGAGAGTCATTCCTGAGATAGTAAATTGCACAAAGAACCCAAATAACATTGTTAGAATGTTGAATCCGTTCAAACATTTCCCAAAGAATCTAGAGAAAATTGGCTTCATAATGGATTCAGTTCAAAGTTATGTCATCAGATCATTTTGAAGCCAAATCTCAGGCTGTTGTATTGTCAGTTCTGGAACCCTAAGTTTCCTTACAAGTTCAGGAAATTGCAGGT--GGTTCCAGTCTTCTGGAATTCGGATGTATTTTTGCTTTCGGTGTTCAGGTATATTTTTGTTAGTACGTTTATGACACAAATCTAATGTTTT-TCTTAAAGCCAGGCAAATGAGGACAGACCGGAAAGTATGCATTTGAATCTAGAGTCCTCTTCTCTCTCTTCCCCAGTTTA-TTTT------------------------------------
>gene=chr10_1980321-1981321; species=canFam
----------------------------------------------------------TGTTTTGACAAATGTTCTCCAGACAGTAACTTGTAT-GGAAACCCAGGTGACTTGCCTGGGAAGTTAAGTCCATTCATTGAGTTCCCATGTAACC-GGGGACAGTTGGCTTCAGGAGGGACTGATGTCATGGTTCCCCCACTTGTGCCTTTTT-AGCCAAATCAAATGCCATTGC-----CTGTGTTGGAGTCACACATTTACTCATGATTCCAGGGAACTGAAAGAAAAATTCC-GTCTTCT------------GGTCA--GCCTTCTGCATGGATGTAT-TTTTCATCTGTATGTGTGTGACCAAAATCTAATACT-TGACTCCAAGTCATGAATATCAGGATAGACCAGAAAGTGTGAATTTGAATCCTAAGTTCCAGTCTCCCTCCAGCCCCATTTA-TCTTTTTCTGTCCCATTTACTTCGCCGTGTGGAACATGCA
>gene=chr10_1980321-1981321; species=equCab
----------------------------------------------------ACATTTTACTTGAAGAGTCGCTCTCCAGAAAGGAGCGTCGACAGAGGACCCGGGTGACTCACCCAGAGAGTTAAATCCATTCAGAAATTTCCCATGGAATCTAGAGAAAATTGGCTTTCTAAGGGATGGATTTTCAAGTTACATCAGCAGAGCCTGTGGAAGCCAAACCAAATGCCACTGT-----CAGTTTTTGAATCACAAGTTTACTCGTAACTTCAGAGAACTGTAAGTAACATTCCGGTCTTGT------------AATCAATGACTTCTGCACTGATTTTT-TTTTCATTTTTAAGTGTATGACAAAAATCTGATATT-TGACCCAAAGCTATAAAAATTATGACAGGCCCAAAAGTGTGAGTTTGAATCTTAAGTTCCATAGTCT-------CCCATTTA-TTTTTCCCTGTCTCCTTTACTTTATGGTATAGAATATGCA
>gene=chr10_1980321-1981321; species=gorGor
TCCAGAAAAACCGCAGAAAGGAACAGCTTCATTTTTTATAAACTTCATACTAATATTTTGCTTTGAGAGTCATTCCTTAGAAAGTAAATTGCACAATGAACCCAAATAATTTTGTTAGAATGTTGAATCCATTCAGGCATTTCCCAAAGAACCTGGAGAAAACTGGCTTCGTAAGGGATCGAGTTCGAAGTTCCATCACTAGATCATTTTAAAGCCAGTCCTAAGGCCGTTGTATTGTCAGTTTTGGAACTCTAAGCTTACTGGTAAGTTCAGAAAATTGCAAGTCATATTCCAGTCTTCTGGAATTCAGGCATATTTTTGCTTTCTGCATTCAGGTATATTTTTATTAGTACATTTATGACACAAATCTAATGTTTTGGCTTAAAGCAATACAAATGAGGACAGAACTGAAAGTATGCGTTTGAATCTTGAGTCCCCTTCTGTTTCTCGCCCAGTTTA-TTTTTTCCTGTGGTGTCTACTTTACAACA-----------
>gene=chr10_1980321-1981321; species=panTro
--------------------------------------------------------------------------------------------------------------------------------------------------------------------------------------------------------------------------------------------------------------------------------------------------------------------------------------------------------------------------------------------------------------------------------------------------------------------------------------------------------------------
>gene=chr10_1980321-1981321; species=papHam
TCAGGGAAAACCACAGGCAGGAAAAGCTTCTTTTTTTATAAACTTCATACTAATATTTTGCTTTGAGAGTCATTCCTTAGAAAGCAAATTGCACAAAGAACCCAAATAATTTTGTTAGAATGTTGAATCCATTCAGGCACTTCCCAAAGAGTCTGGAGAAAATGGGCTTTATAAGGGATTAAGTTCGAAGTTACATCACTGGATCATTTTAAAGCCAGTCCTAAGGCCATTGTGTCATCAGTTTTGGAACACTCAGTTTACCGATAAGTTCAGAAAATTGCAAGTCATATTCCAGTCCTCTGGAATTCAGACATATTTTTGCTTTCTGCATTCAGGTATATTTTTATTCGTTCATTTATGACACAAATCTGATGTTTTGGCTTAACTCTGTACAAATGAGGACAGACCTGAAAGTATGCATTTGAATCTTGAGTCCCCTTCTCTTTCTCTCCCAGTTTA-GTTTTTGCTGTGGTGTCTGCTTTACAACACAGGGTGCACA
>gene=chr10_1980321-1981321; species=ponAbe
TCCAGGAAAAGCGCAGACAGGAACAGCTTCATGTTTTATCAACTTCATACTAATATTTTGCTTTGAGAGTCATTCCTTAGAAAGTAAATTGCACAAAGAACCCAAATAATTTTGTTAGAATGTTGAATCCATTCAGGCATTTCCCAAAGAACCTGGAGAAAACTGGCTTCATAAGGGATTGAGTTCGAAGTTACATCACTAGATCATTTTAAAGCCAATCCTAAGGCCATTGTATTGTCAGTTTTGGAACCCTAAGCTTACTGATAAATTCAGAAAATTGCCAGTCATATTCTAGTCTTCTGGAATTCAGGCATATTTTTGCTTTCTGCATTCAGGTATATTTTTATTAGTACATTTATGACACAAATCTAATGTTTTGGCTTAAAGCAATACAAATGAGGACTGACCTGAAAGCATGCATTTGAATCTTGAGTCTCTTTCTGTTTCTCTCCCGGTTTA-TTTCTTCCTGTGGTGTCTACTTTACAACACAGGGTGCACA
>gene=chr10_1980321-1981321; species=rheMac
TCAGGGAAAACCACAGGCAGGAAAAGCTTTTTTTTTTATAAACTTCATACTAACATTTTGCTTTGAGAGTCATTCCTTAGAAAGCAAATTGCACAAAGAACCCAAATAATTTTGTTAGAATGTTGAATCCATTCAGGCACTTCCCAAAGAGTCTGGAGAAAATGGGCTTTATAAGGGATTAAGTTCGAAGTTACATCACTGGATCATTTTAAAGCCAGTCCTAAGGCCATTGTGTCGTCAGTTTTGGAACATTCAGTTTACCGATAAGTTCAGAAAATTGCAAGTCATATTCCAGTCCTCTGGAATTCAGACATATTTTTGCTTTCTGCATTCAGGTATATTTTTATTCGTTCGTTTATGACACAAATCTGATGTTTTGGCTTAACTCTATACAAATGAGGACAGACCTGAAAGTATGCGTTTGAATCTTGAGTCCCCTTCCCTTTATCTCCCAGGTTA-GTTTTTGCTGTGGTGTCTGCTTTACAACAAGGGGTGCACA
>gene=chr10_2162403-2163403; species=hg19
CCTGTGCCCTATTTCCCTCTGTTAACTTTGTTTTAATGTTACTGGAAATTGAATGATGCTTTTTGGTATTTCATGTTCAAGAATATTTCTACAATAGTTACTAGGATAATTCTTTGCTGAAGAACGTGACTTTAAAAAAATTAATTAATTGCCTTTTTAATCAATAATTTTTAAGCATAAAGTAAAAACTCAGAAACCTTTTTCCAGATAAAGAAGAATCAACTCCTACGCTAAAATGTAGAGAGAAAAAAGCTGACTTTTGACGGCATCGTAAAGTTGGTATTTCCTTGAGTGCAGGAGAAGCGCAGTGGCCACGGCAGGTGATAATTTTCTTTTCTGGTCCTGCAGGCTACTCTCCCTTGCCTGGAAAAGCCTGGATTTTCACTTAATTTCTTTTGAAGGGCAGACAAATTATTTCTCAGGTCAGCTAATGGTGGCAAAGCATATTTGACAAGTAACCACCTGGTGGGATCAGAGGCTCCAAGCATGTTTTTAAGCTA
>gene=chr10_2162403-2163403; species=bosTau
CTTGTATCCTATTTTCCTGTTTTAACTTTGTTTAGCtattattataaattaattattCTTTCAAAATATTTCATGTTCAAGAATAGTGTTTCAATAG-TCCTAGA-AAATTCTTCAGTGAAACAAATGACTTTGGGGAAAAAAACTG--AGTCCATTTCTTTTGGA--TTTTAGAAGCAGATCGAGACACTGAATGCATCTGGCCACATCAGGAAGATACAACGCTTACTCTGTGGTTAAGAAATAGAACTGCTGGTTT-TGACAGAATTGTAAGGACAGGCCCTTCCTGAACGTGAGAACAGGGCAGTTACTCTGACAATTGTTAATTTTCTTTTCTAATCCTGCAGGATGCTATTT-CTGCCTGGGAAAGCCTGGATCCTGACTTAATTT-TTCCAAAGGGCAGACAGATTA-TCCTCAGACCAGCTAATGGTGGCAGAGCATATTTGACAAGTAGACCCCTGATGGGATCAGAGGCTCAAAGCGTGTTTTCAAGTTA
>gene=chr10_2162403-2163403; species=calJac
CATGTACCCTGTTTCCCTGTGCTAATTTTGTTTTAATGTTATTGAAAATTAAATGCTGATTTTTGATATTTCATGTTCAAGAATATTTTTGCAATAGTTACTAGGATAATTCTTTGGTGAAGAA--------------------------------------------------------------------------------------------------------------------------------------------------------------------------------------------------------TAATTTTCCTTTCTGGTCCTGCAGGCTGCTCTCCCTTGCCTGGGAAAGCATGGATTCTCACTTAATTTTTTTTGAAGGGCAGACAAATTATATCCCAGATCAGCTAATGGTGGCAAAGCATATTTGACAAGTAGCCACCTGGTGGGATCAGAGGCTCCAAGCATGTTTTTAAGTTA
>gene=chr10_2162403-2163403; species=canFam
CCCCAGCCCTAGTTCCCTGTGTTAACTTTGGTC-GGTGTTACAGTAAATGGCGTATTGTTTTGAAA------------------AATCTCGCCATAGTTACTAGCGGGACTCTC-GGTGACGCAAATGACTTCG--ATAACAAATTAATAGCCCGTTTCTTTTGGA--TTTTAAGCACAAATGAAGACCCTGGAGACGTCTTGCCTCATCAGCAAGATTCAACACCTACTCCAGAGTTTAGAAATGTGATCACTGATTT-TGACAAAATGGCAAAGACGATCTTTTCTTGAAAGTCGGAGAGGGGCAGCGGCTATGGCGGCCGCTCGCTTTCTTCTCTGGGCCTGTGGGCTGCTGTTTCCCGCCCGGGAAGCCCCGGATCCTCACATAATTT-TTTTGAAGGGCAGACAAATTATTCCTCAGACCAGCTAATGGCAGCAGAACATATTTGACAAGTAGCCACCTGATGGGATCAGAGGCTCCAAGCATGTTTTCAAGTTA
>gene=chr10_2162403-2163403; species=equCab
CCTAGGCCCTATTTACCTGTTTTAATTCTGTTTAGGTATTATTGTAAATTGATTGCTCTTTCAAAATATTTTATGCTCAAGAATAATTTTGCAGTAGTTATTAGGTAAATTCTT---TGATGAAAAAGACTTTG--CAAACAAATTAATAGTCCTTTTCTTTTGGA--TTTTAAGAGCATGTTAAGAACCTGGAATCATCTTGCCACATCAGGAAGATTCAACATCCACTCTACAGTTTAGAAGTAAAACTATTGATTT-TGATGAAAttgtaaagaaggtcttttcttgggtgtaggAGAAGTGCAATTCCGATGACAATGGTTAATTTTCTTTTCCAGTCCTGCAGGCTGCTATTTCTTGCCTGGGAAAGCCTACATTGTCACTTAATTC-TTTTGAAGGGCAGACAAATTATTCCCTAGATCAGCTAATGGTGGAAGAACATATTTGACAAGTAGCCACCTGATGGGATCAGAGGCTCCAAGCATGTTTTCAAGTTA
>gene=chr10_2162403-2163403; species=gorGor
CCTGTGCCCTATTTCCCTCTGTTAACTTTGTTTGAATGTTACTGGAAATTGAATGATGCTTTTTGGTATTTCATGTTCAAGAATATTTCTACAATAGTTACTAGGATAATTCTTTGCTGAAGAACGTGACTTTACAACAATTAATTAATTGCCTTTTTAATCAATAATTTTTAAGCATAAAGTAAAAACTCAGAAACCTTTTTCCAGATAAAGAAGAATCAACTCCTACGCTAAAATGTAGAGAGAAAAAAGCTGATTTTTGACGGCATCGTCAAGTTGGTATTTCCTTGAGTGCGGGAGAAGTGCAGTGGCCATGGCAGGTGATAATTTTCTTTTCTGGTCCTGCAGGCTGCTCTCC-TTGCCTGGAAAAGCCTGGATTTTCACTTAATTTCTTTTGAAGGGCAGACAAATTATTTCCCAGATCAGCTAATGGTGGCAAAGCATATTTGACAAGTAGCCACCTGGTGGGATCAGAGGCTCCAAGCATGTTTTTAAGCTA
>gene=chr10_2162403-2163403; species=panTro
CCTGTGCCCTATTTCCCTCTGTTAACTTTGTTTTAATGTTACTGGAAATTGAATGATGCTTTTTGGTATTTCATGTTCAAGAATATTTCTACAATAGTTACTAGGATAATTCTTTGCTGAAGAACGTGACTTTAAAAAAATTAATTAATTGCCTTTTTAATCAATAATTTTTAAGCATAAAGTAAAAACTCAGAAACCTTTTTCCACATAAAGAAGAATCAACTCCTACGCTAAAATGTAGAGAGAAAAAAGCTGATTTTTGACGGCATCGTAAAGTTGGTATTTCCTTGAGTGCGGCAGAAGCGCAGTGGCCACGGCAGGTGATAATTTTCTTTTCTGGTCCTGCAGGCTGCTCTCCCTTGCCTGGAAAAGCCTGGATTTTCACTTAATTTCTTTTGAAGGGCAGACAAATTATTTCCCAGATCAGCTAATGGTGGCAAAGCATATTTGACAAGTAGCCACCTGGTGGGATCAGAGGCTCCAAGCATGTTTTTAAGCTA
>gene=chr10_2162403-2163403; species=papHam
CCTGTGCCCTATTCCCCTGTGTTAACTTCGTTTAAATGTTGCTGGAAATTGAATGATGCTTTTTGATATTTCATGTTCAAGAATATTTCTGCAACAGTTACTAGGATAATTCTTGGCTGAAGAATGTGACTTT--AAAAATTAATTAATTGCCTTTTT-ATCAATAATTTTTAAGCACAAAGTAAAAACTCAGAAACCTTTTTCCAGAGAAAGAAGAACCAACCCCTACGCTAAAATGCAGAGAGAAAAATGCTGGTTTTTGACGACATCGTAAAGATGGTATTTCCTTGAGTGTGGGAGAAGGGCAGTGGCCACGGCAGGTGCTAATTTTCTTTTCTGGTCCTGCAGGCTGCTCTCCCTTGCCTGGGAGAGTCTGGATTCTCACTTAATTTCTTTTGAAGGGCAGACAAATTATTTCCCAGATCAGCTAATGGTGGCAAAGCATATTTGACAAGTAGCCACCTGGTGATATCAGAGGCTCCAAGCATGTTTTTAAGCTA
>gene=chr10_2162403-2163403; species=ponAbe
CCTGTGCCCTATGCCCCTCCGTTAACTTTGTTTTAATGTTACTGGAAATTGAATGATGCTTTTTGGTATTTCATGTTCAAGAATATTTCTACAATACTTACTAGGAAAATTCTTTGCTGAAGAACGTGACTTTA-AAAAATTAATTAATTGCCTTTTTTATCAATAACTTTTAAGCACAAAGTAAAAACTCAGAAACCTTTTTCCAGATAAAGAAGAATCAACCCCTACGCTAAAATGTAGAGCGAAAAATGCTGCTTTTTGATGGCATCGTAAAGTTGGTATTTCCTTGAGTGCGGGAGAAGCGCAGTGGCCACGGCAAGTGCTAATTTTCTTTTGTGGTCCTGCAGCCTGCTCTCCCTTTCCCGGGAAAGCCTGCATTTTCACTTAATTTCTTTTGAAGGGCAGACAAATTATTTCCCAGATCAGTTAATGGTGGCAAAGCATATTTGACAAGTAGCCACCTGGTGGGATCAGAGGCTCCAAGCATGTTTTTAAGCTA
>gene=chr10_2162403-2163403; species=rheMac
CCTGTGCCCTATTCCCCTGTGTTAACTTTGTTTAAATGTTGCTGGAAATTGAATGATGCTTTTTGATATTTCATGTACAAGAATATTTCTGCAATAGTTACTAGGATAATTATTTGCTGAAGAACGTGACTTT--AAAAATTAATTAATTGCCTTTTT-ATCAATAATTTTTAAGCACAAAATAAAAACTCAGAAACCTTTTTCCAGAGAAAGAAGAATCAACCCTTACGCTAAAATGTAGAGAGAAAAATGCTGGTTTTTGACGACATCGTAAAGATGGCATTTCCCTGAGTGTGGGAGAAGCGCAGTGGCCACGGCAGGTGCTAATTTTCTTTTCTGGTCCTGCAGGCTGCTCTCCCTTGCCTGGGAGAGTCTGGATTCTCACTTAATTTCTTTTGAAGGGCAGACAAATTATTTCCCAGATCAGCTAATGGTGGCAAAGCATATTTGACAAGTAGCCACCTGGTGGGACCAGAGGCTCCAAGCATGTTTTTAAGCTA
>gene=chr10_2258490-2259490; species=hg19
CAAGTATAAAAATTATTGCAAATGGCTGACTTCAACAACCCCTTCCCAAGCATAAATTCCAGATGCTGTCAGCACTTTCATGAAACTGATTATATAAGCAAGATATTTAAGTTTTTTTCTTGAGCTTAAAAAATGGGatacataggcatgtgtgtgtgtctgtgtgtatattatatgtgtatatggtatctacagttatatatacatacataGTTTTTATTAGAGATACTGCATAACTCTGATGCTAACACAGCAAAAGGTATGATATTTGCTGAAGAAAAGTAAACATCTCTCTATGAAATGAAGACAAATGCTTAATTAAATTATTAGAAATTCTATCTTGCAGTATATTAAAATGATACCTGAATATGAAAAATGAAGATGGCTTCACACTGGAATCTTATAAATAATGTTAGCAGTAAGTTAAGTAGAAACATACATCATCATCTCAATAGATTTATAAAACATATGAAAAAGTAGACAATTTTAAATGTGTATCT
>gene=chr10_2258490-2259490; species=bosTau
--------------------------------------------------------------------------------------------------------------------------------------------------------------------------------------------------------------------------------------------------------------------------------------------------------------------------------------------------------------------------------------------------------------------------------------------------------------------------------------------------------------------
>gene=chr10_2258490-2259490; species=calJac
AATGTATAAAAATTACGGAAAATGGCTGACTT----AACCCCTTCCCAAGCATAAATTCCAAATGGTCTCAGGTTTTCCATGAAACTGATTATGTAAGTAAGACATTTAAG-TTTTTTCTTAAGCAT-AAAAATGAGAGatatatgca--tgtgtgtgtgtgtgcatatgatacatgtatgtatgGTA---ATAGTTACAT----ATACATAGTTTTCATTAGAGACACTGCATAACT--------------------GATATTATGTTTGCTGAAGAAAACTAGACATCTATCTATCAAATGAGGACAAATGTTTAATTAAATTATTAGAAATTTAATCTTGCAGTATATTAAAATGATACCTGAATATGAAATATGAAGATGGCTTCACACTAGAATCTTATAAATAATATTAGCAGTAAATTAGGTAGAAACATACATAATTATCTCAATACATTCATAAAACATTTGAAAAAGTATACAATTTAAAGTGTGTATCT
>gene=chr10_2258490-2259490; species=canFam
CGAGTATGAAAA--ATAGAATACCATAGACTCAAACAACCCCTTCCCAAGCATAATGTCCAATTGTTTACAGGATATTTATG-AACTAGTTTTTTGAACGGGGCATTTGTT---TCTCCTAGAGCATAAAAAGAACATTATGACCACATATGTGTGTACATCTGGGGATAGG-----tacatgtaatgtatatacatgtgtacatatatgtaggtgtT-------AGAT----AAACT-----GGTAATTCAGA----------------TTTGAAGAC---CAGACCTCCCCCTATTAACTGAATGTAAATTCT-----------TCAGAAATTCAATCTTGT---ATATTAAAATTATACC----TATGAAATAGAAAGATGCCTTGATACTTGAATCTTAGAAATAA------------GCTAAATAG-AAAA----ACACGATCTCAGTAGATTTATAAAGCATTTGAAAAATTTTATAGTTTCAAATATGTATGA
>gene=chr10_2258490-2259490; species=equCab
CAAGGATGAAAA--ATAAAAGACAACTGGCTCAAACAGGCCCTACTCAAGCTTAAGGTCCAACTGTTTACAGGATATTTATGAAACTAATTACTTGAGTGGGGCGTTTGTT---TTTCCTAGAGCACAAAATATGGGatatatatatatacgtgtatatatatgaggatagggtatatatatacaatatgtatatctatatatataaatatTGGTTTTATTAGAAAGATTGCATAACT-----GATAACTAAGGAAAA---------TTTCCTGAAGAAAACCAAACACCTCCCTATTAACTGAATGTAAGTTCTTAA--------TTGGAAATTCAATCTTGTAGCATATT---------------GATGATATATGAAGACGTCTTCACACAAGAATCTTATAAATAAT-----------AACAAATAC-AAAATATGTAATAATCTCAATAGATCGACACAAC-TTGAAAAAATTGTGCAATTG-AAATGTGTATGT
>gene=chr10_2258490-2259490; species=gorGor
--------------------------------------------------------------------------------------------------------------------------------------------------------------------------------------------------------------------------------------------------------------------------------------------------------------------------------------------------------------------------------------------------------------------------------------------------------------------------------------------------------------------
>gene=chr10_2258490-2259490; species=panTro
CAAGTATAAAAATTATTGCAAATGGCTGACTTCAACAACCCCTTCCCAAGCATAAATTCCAGATGCTGTCAGCACTTTCATGAAACTGATTATGTAAGCAAGATATTTAAGTTTTTTTCTCGAGCTTAAAAAATGGGatacataggcatgtgtgtgtgtctgtgtgtatattatatgtgtatatggtatctacagttatatatacatacataGTTTTTATTAGAGATACTGCATAACTCTGACGCTAACACAGCAAAAGGTATGATATTTGCTGAAGAAAAGTAAACATCTCTCTATGAAATGAAGACAAATGCTTAATTAAATTATTAGAAATTCTATCTTGCAGTATATTAAAATGATACCTGAATATGAAAAATGAAGATGGCTTCACACTGGAATCTTATAAATAATGTTAGCAGTAAGTTAAGTAGAAACATACATCATCATCTCAATAGATTTATAAAACATTTGAAAAAGTAGACAATTTTAAATGTGTATCT
>gene=chr10_2258490-2259490; species=papHam
CAAGTATAAAAATTATTGAAAATGGCTGACTTCAACAATCCCTTCCAAAGCATAATTTCCAAATACTCTCAGTTCTTTCATGAAACTGATTATGTAAGCAAGATATTTAAGCTTTTTTCTCGAGCATAAAAAATGGGatatatagaca--tgtgtgtgtctgtgtatatattatatgtatatatggtatatatagttatatatacatacataGTTTTTATTAGAGATACTGCATAACTCTGATGCTAACACAGTAAAAGGTATGATATTTGCTGAAGAAAAGTAGACA--TCTCTATGAAATGAAGACAAGTGTTTAATTAAATTGTTAGAAATTCTATCTTGCAGTATATTAAAATGATACCTGAATATGAATCATGAAGATGGCTTCACACTAGAACCTTATAAATAATATTAGCAGTAAGTTAAGTAGAAACATACATCATTATCTCAATAGATTTATAAAACATTTGAAAAAGTATACAATTTTAAATGTGTATCT
>gene=chr10_2258490-2259490; species=ponAbe
CAAGTATAAAAATTATTGAAAATCGCTGACTTCAACAACCCCTTCCCAAGCATAAATTCCAAATGCTCTCAGCACTTTCATGAAACTGATTATGTAAGCAAGATATTTAAGTTTTTTTCTCGAGCATAAAAAATGGGAtatataggcatgtgtgtgtgtctgtgtgtgtatgatatgtgtatatggtatatgtagttatatatacatacataGTTTTTGTTAGAGCTACTGCATAACTCTGGTGCTAACCCAGCAAAAGGTATGATATTTGCTGAAGAAAAGTAGACATCTCTCTATGAAATGAAGACAAATGCTTAATTAAATTATTAG----TCTATCTTGCAGTATATTAAAATGATACCTGAATATGAAAAATGAAGATGGCTTCACACTAGAATCTTATAAATAATATTAGCAGTAAGTTAAGTAGAAACATACATCATCATCTCAATAGATTTATAAAACATTTGAAAAAGCAGACAATTTTAAATGTGTATCT
>gene=chr10_2258490-2259490; species=rheMac
GAAGTATAAAAATTATTGAAAATGGCTGACTTCAACAATCCTTTCCCAAGCATAAATTCCAAATGCTCTCAGTTCTTTCATGAAACTGATTATGTAAGCGAGATATTTAAG-TTTTTTCTTGAGCATAAAAAATGGGatatacagacaggtgtgtgtgtctgtgtgtatattatatgtatatatggtatatatagttatatatacatacataGTTTTTATTAGAGATACTGCATAACTCTGATGCTAACACAGTAAAAGGTATGATATTTGCTGAAGAAAAGTAGACA--TCTCTATGAAATGAAGACAAGTGTTTAATTACATTGTTAGAAATTCTATCTTGCAGTATATTAAAATGATACCTGAATATGAATCATGAAGATGGCTTCACACTAGAACCTTATAAATAATATTAGCAGTAAGTTAAGTAGAAACATACATCATTATCTCAATAGATTTATAAAACATTTGAAAAAGTATACAATTTTAAATGTGTATCT
>gene=chr10_2520403-2521403; species=hg19
aggttcccgttgtggtcacaccccctccaccccattgctaacccagacatccactaatctgtctgcatctccacaattttctagtttcaaacattatataaatggaaacataggatatgcaacatttggagatcagctttctttgttcagcataacttccttgagatcctcccaagatgtttgtaccacagttggttttaaccctccgtcccctgaaggacatttctggtgttttcattttctagctcttatacatagagttgctatgaacattcaagtgcaggatttagtgtgagagtgatttctgggtcatatgttaagtacgtgtttagttttagaagaaactgccaaaatatattctgcatacttcaccattccacattcctcccagcaatacatgagtgactcaatgtatcagtatcttctccagcatttaaaatcatcaccattttttaaattttagccattatgtcaggtctttagtgatatctgattgttat
>gene=chr10_2520403-2521403; species=bosTau
--------------------------------------------------------------------------------------------------------------------------------------------------------------------------------------------------------------------------------------------------------------------------------------------------------------------------------------------------------------------------------------------------------------------------------------------------------------------------------------------------------------------
>gene=chr10_2520403-2521403; species=calJac
-------------------------------------------------------------------------------------------------ataaatggaaacatacaatatgcaacatttggagatcaattttctttgttcagcgtcaattccttgagatcctcccaaggtgttTGT--CATAGTTGATtttaacccttcattccctgaaggacattagtggtattttcaatttctagctctcatatgtagagctgctatgcacgttcatgtgcaggatttagtgtgagagggatttctgggtcatatggtaagtacgtgtttagttgtagaagaaaatgtcgacatgctttctgtgtacttcaccatttcccattcctatcagcgatatatgaaggattcagtttatcagtatctcctccggcatttgaaatcatcacctttttaaaaattttagacattatattaggtctttagcgacactttactgttac
>gene=chr10_2520403-2521403; species=canFam
aggctctgccggtggccacatcccctccaccccatcactgaccctgggaaccactaacatgtctccatctctacagttttattatttcaagtgttatataaa-ggactcctacggtacataacatttggagattggctctctttgctcagcagaattcccttgaaatacatccaaggtgtttggaccga---tgg-tttaacccttcatccactgaaggaaattcctgtttttccagtttttttcctattatgactaaagcttctatgaatatccatgaacagccatctgtgtgaggacgattgctgtgtcctgtggtgaatgtgtgttgcatctcggaggaaactgacaa--aatttttcacgtgctgcaccactttacattcccaccagcaatgtgtaagtgatgcaatttattggcatcatatccagcacttggtgttatcacaatttttt--attttagttattataataggtgtgtagtcctgtctcatttgggt
>gene=chr10_2520403-2521403; species=equCab
agactcacttggtagtcacatcccctgcatcccatcgctagccccggcaaccactaatctgtctccatcccgacaattttgttatttctaatgttctataaatggactcacacagtatggaacatttggagactgactttcactgctcagcataattctcttgagatctgcccaaatggttcataccacagttgg-tttaaccttctacccatggaaggacatttgggtttttcccagttttttcctattgtgaataaagcctctatgaacactcatataaagatttttgtgtgagaacaaatgttggatcatatggtacgtgcaagtttagttttgtaaaaaactgccaa-gtgtttttcaggaactgtaccattttgcattcccaccagcaatgtatgagcggtccaatttatt---atcttctccagcatttggtgttatcacaacttttt--attttagctattatagtaggaatggaatgatacttcattgtggt
>gene=chr10_2520403-2521403; species=gorGor
aggttcccgttgtggtcacaccccctccaccccattgctaacccagacatccactaatctgtctgcatctccacagttttctagtttcaaatattatataaatggaaacataggatatgcaacatttggagatcagctttctttgctcagcataacttccttgagatcctcccaagatgtttgtaccacagttggttttaaccctccatcccctgaaggacatttctggtgttttcaatttctagctcttatacatagagttgctatgaacattcaagtgcaggatttagtgtgaGAGTGATTTCTGG------------------------------------------------------------------------------------------------------------------------------------------------------------------------------------------------
>gene=chr10_2520403-2521403; species=panTro
aggttcccgttgtggtcacaccccctccaccccattgctaacccagacatccactaatctgtctgcatctccacaattttctagtttcaaatattatataaatggaaacacaggatatgcaacatttggagatcagctttctttgttcagcataacttccttgagatcctcccaagatgtttgtaccacagttggttttaaccctccttcccctgaaggacatttctggtgttttcattttctagctcttatacatagagttgctatgaacattcaagtgcaggatttagtgtgagagtgatttctgggtcatatgttaagtacgtgtttagttttagaagaaactgccaaaatatattctgcatacttcaccattccacattcctcccagcaatacatgagtgactcaatgtatcagtatcttctccagcatttaaaatcatcaccattttttaaattttagccattatgtcaggtctttagtgatatctgattgttat
>gene=chr10_2520403-2521403; species=papHam
aggctgccgttgtggtcacaccccctccaccccattgctaacccagacatccgctaatctgtctgcaactccataatgttctaatttcaaatactgtataaatggaaacatacaatatgcaacacttagagatcaactttcttttttcagcataacttccttgagatcctcccaagatgtttgtaccacagttggctttaacccttagtcccctgaaggacatttctgctgttttcagctttta--tgttacacatagagctgctacgaacattcaagtgcaggatttagt--gacagtgatttctgactcatatgttaagtacgtgtttagttttagaagaaactgccaaaatattttctacatacttcaccattccacattcctcccagcaatatatgagtgattcaatgtatcagtgtcttctccagcatttaaaatcatcaccatttttaaaattttagccattaagtcaggtctttggtgacatctcattgttat
>gene=chr10_2520403-2521403; species=ponAbe
aggttcccgttgtggtcacaccccctccaccccattgctaacccagacatccactaatctgtctgcatctccataattttctagtttcaaatattatataaatggaaacatatgatatgcaacatttggagatcagctttctttgttcagcataacttccttgagatcctcccaagatgtttgtaccacagttggttttaaccctccttcccctgaaggacatttctggtgttttcaatttctcgctcttatacatagagttgctatgaacattcaagtgcaggatttagtgcgagagtgatttctgggttacatgttaagtatgtgtttagttttagaagaaactaccaaaatgtattctgcatacttcaccattccacattcctcccagcaatacatgagtgactcagtgtatcagtatcttctccagcatttaaaatcatcaccattttttaaattttagccattatgtcaggtctttagtgatatctgattgttat
>gene=chr10_2520403-2521403; species=rheMac
aggttgccgttgtggtcacaccccctccaccccattgctaacccagacatccgctaatctgtctgcaactccataattttctaatttcaaatactgtataaatggaaacatacaatatgcaacacttagagatcaactttcttttttcagcataacttccttgagatcctcccaagatgtttgtaccacagtgggctttaacccttagtcccctgaaggacatttctgctgttttcagctttta--tgttacacatagagctgctacgaacattcaagtgcaggatttagt--gacagggatttctgactcatatgttaagtacgtgtttagttttagaagaaactgccaaaatattttctacatacttcaccattccacattcctcccagcaatatatgagtgattcaatgtatcagtgtcttctccagcatttaaaatcatcaacattttttaaattttagccattaagtcaggtctttggtgacatctcattgttat
>gene=chr10_2555354-2556354; species=hg19
AGACAATGAATTTTGattaaaagacacaaattgtcaaagtgaatttaaaaaaggacgaaatgatatgctatctaaaagacttccactggaatataaagaattacatcagttaacagtaaagtgataaagatataccatcgtaaccctaatcaaaagaaagctggaggaactatgttaatttcacacagagccaacttcagagcaaggaaaatgaacatggataaagcacagcactacataataataaaggggtcaacttttcaaaaagacataaaaatccttaaattgtaggcacctaagcacagagcaccaaaatgcatgaggcaaaatctcaaagaactacaacaagaaatagatggatccactacaatagctggagactgcggcagtcctctatcagagatggacagagcccacaggcaggaattcaggaaagacacagatgagaactcagcagcaccatcaagtaatgggacattatggtgacttcatccaaccac
>gene=chr10_2555354-2556354; species=bosTau
--------------------------------------------------------------------------------------------------------------------------------------------------------------------------------------------------------------------------------------------------------------------------------------------------------------------------------------------------------------------------------------------------------------------------------------------------------------------------------------------------------------------
>gene=chr10_2555354-2556354; species=calJac
AGACAATGAATTTcagttaaaagatacaagttgtcagagtgaattttaaaaaggaccaaaccatatgctatctaaaagacctccacttgaatataaataattaaatcagttaacattaaagtgataaagatataccacggtaacccttatcaaaagaaagctggaggaactatgtgattttcacacagagccaacttcagagcgaggacaatgaacatggataaagaacagcagtacataataatgtaggggtcaattctccaaaaagatctaaaactccttaaattgtaggcacctaagcacagagtaccaatatgtgtaagacaaagtctcatagaactacaacgagaaatagatggatccactgccatagctggagacagcagca-tcctctgtgagagatgggcagagccagcagtcagggattcgggaaaga-acagatgaggactcagcagcaccccccagtaacggg-cactgggacgatttcctccaaccac
>gene=chr10_2555354-2556354; species=canFam
-------------------------------------------------------------------------------------------------------------------------------------------------------------------------------------------------------------------------------------------------------------------------------------------------------------------------------------------------------------------------------------------------------------------------------------------------------------------------------------ataggacacatagaacactccatccaacaac
>gene=chr10_2555354-2556354; species=equCab
AGAAATTGAATTccaattaaaagatgtatattgtcataagggattaaaaataaaatgtaactgtatgttaggtaaaagaccccaacctgaatatatagaattaaataagttaacattaaaggggtaaagacatgctatggtacccttaagcaaaggaaagcacaagtagctgtattaatttcagatgaaaccgactccagagcaaggagatctatcagggataacgaggagcattacgtaatgataaagaggtcaattctccaagaagacaaagcaatccttaacatgtatgcacctaataacagagcttcaaaatacagaaggcaaa---------aactgcaaggagaaatagacgtatccgctgttatcactggagacttcaacaacacacttttag---ttgatagattaagcaagtgaacaatagataaggacgtaggt--aacctggatggtaccatgaatcactggcatttatagaatgccccatccaacagc
>gene=chr10_2555354-2556354; species=gorGor
AGACAATGAATTTcgattaaaagacacaaattgtcaaagtgaatttaaaaaaggaccaaatgatatgctatctaaaagacttccactggagtataaagaattacatcagttaacagtaaagtgataaagatataccatcgtaaccctaatcaaaagaaagctggaggaactatgttaatttcacacagagccaacttcagagcaaggaaaatgaacttggataaagcacagcactacataataataaaggggtcaacttttcaaaaagacataaaaatccttaaattgtaggcacctaaggacagagcaccaaaatgcatgaggcaaaatctcaaagaactacaacaagaaatagatggatgcactacaatagctggagactgcggcagtcctctatcagagatgggcagagcccacaggcaggaattcaggaaagacacagatgagaactcagcagcaccatcaagtaatgggacattatggtgacttcatccaaccac
>gene=chr10_2555354-2556354; species=panTro
AGACAATGAATTTTGATTAAAAGACACAAATTGTCAAAGTGAATTtaaaaaaggactaaatgatatgctatctaaaagacttccactggaatataaagaattatatcagttaacagtaaagtgataaagatataccatcgtaactctaatcaaaagaaagctggaggaactatgttaatttcacacagagccaacttcagagcaaggaaaatgaacatggataaagcacagcactacataataataaaggggtcaacttttcaaaaagacataaaaatccttaaattgtaggcacctaagcacagagcaccaaaatgcataaggcaaaatctcaaagaactacaacaagaaatagatggatccactacaatagctggagactgtggcagtccactatcagagatgggcagagcccacaggcaggaattcaggaaagacacagatgagaactcagcagcaccatcaagtaatgggacattatggtgacttcatccaaccac
>gene=chr10_2555354-2556354; species=papHam
-------------------------------------------------------------------------------------------------------------------------------------------------------------------------------------------------------------------------------------------------------------------------aagacataaaaatccttacattgcaggcacctaagcacagagcaccaaaatgcatgaggcaaaatctcatagaactacaacaagcgatagatggatccgctacagtagctggagaccgcaacagtcctctatcggagatgggcagagcccgcaggcaggaattcagggaagacacagaagagaactcagcagcaccatcaagtaatgggacattacggcaacttcacccaaccac
>gene=chr10_2555354-2556354; species=ponAbe
AGACAATGAATTTTGattaaaagacacaaattgtcagagtgaatttaaaaaaggaccaaatgatatggtatccaaaagacttccactggaatataaagaattacatcagttaac-gtaaagtgataaagatataccatcgtaaccctaatcaaaagaaagctggaggaactatgttaatttcacacagagccaacttcagagcaaggaaaatgaacacggataaagcacagcactacataataataaaagggtcaacttttcaaatagacacaaaaatccttgaattgtaggcacctaagcacagagcaccaaaatgcatgaggcaaaatctcaaagaactacaacaagaagtaaatggatccactacaatagctggagactgcggcagtcctctatcagagatgggcagagcccacaggcaggaattcaggaaaaacacagatgagaactcaacagcaccatcaagtgatgggacattatagtgacttcatccaaccac
>gene=chr10_2555354-2556354; species=rheMac
AGACAGTGAATTTcaattaaaaggcacaaattgtcagagtgaatttaaaaaaggaccaaaccatatgctatctaaaagacctccactcgaatataaagaattacatcagttaacagcaaagcgataaagatacaccatggtaaccctaatcaaaagaaagctggagaaac--tgttaatttcacacagagccaacttcagtgcaaggaaaacgatcacggataaagcacagcactacatcataataaaggggtcaacttttcaaaaagacatacaaatccttacattgcaggcacctaagcacagagcaccaaaatgcatgaggcaaaatctcatagaactacaacaagcgatagatggatccactacaatagctggagaccgtgacagtcctctatcagagatgggcagagcccgcaggcaggaattcaggaaagatacagaagagaactcagcagcaccatcaagtaatgggacattatggcaacttcacccaaccac
>gene=chr10_2569321-2570321; species=hg19
CAGTTTTATTTCCTTAACTCATTAAATATTCAATGATTCATAATAACAATTTTCCATGTAATTTTATTGTTCTCATTCTGGCATCAAATTCTTGTACCAAATACCAAAAGTAGAAAATACCCACTTTAAATAAGGACATTTTAGTTGCCATTTTCCTTGCATTCTATTATCAAAAGGAGCTTGTTGCAAAAGACTTCCAGATATTACTGAACGATGTCTCACTATTGTAACTCGGTGCAAATGAGAATTATGAAACAAAAAAGCCAGGAAGGCAGGAATATTCAACCAGTATCACACTAACTAGAGAGGAAGCTAAGAGAGTGTGAAATCAAAGAATAATCAATTTCCTAAAGGAACCAGGTGCTGCTCATGCCATGGCAGGTTATTTCAAGGGCACAAGAAAGGCAGGGGAGGCTGCAGAAGTTTGATTGAGAGGAATATAGTGGAAGATGAAGAAGCAAGCCTGGGTTTTTCCACTGAAGAAAGCGGCTCCTGCCTGC
>gene=chr10_2569321-2570321; species=bosTau
CAGTTTCATTTCTATAACTCATTAAATATTCAATGATTCATAATAACAATTTCCTGTGTAATTTTATTGTTCACATTCTGGCATCAACTTCTTGTACCAAATAACAAAAGTAT-AAATACCCACTTGAAATAAGGACATTTCAGTTTTCATTTTCATTGCATTATATTGTC-AAAGGAGCTTGTTGCAAAAGACTTCCAAATATTACTTAG-GCTGCCTCCCTATTATAACTCTGTGCAAATGGGAATTATGAAATGAAAAA-CCAGGAAGGCAGGAAAATTCAACCAACCTCACACTAACTGGAGAGGAAGCTAAGAGAGTGTGAAATCAAAGAATAATCAATTTCCTGAAGGAATGAGGTGGTGTGCATGTCATTACAGATTATCTCAAGGGCACGAGAAACACAAGGAAGGCTGAAAAAGTTGGAACGAGAGGTAC----------TTAGAGCAGCA-GTCTGGATTTTTCCACTGGAGAAAACAACCCCTGCCTTG
>gene=chr10_2569321-2570321; species=calJac
CAGTTTCATTTCCATAATTCATTAAATATTCAATGATTCATAATAACAATTTTCCATGTAATTTTATTGTTCTCATTCTGGCATCAAATTCTTGTACCAAATACCAAAAGTAG-AAATACCCAC-TAAAATAAGGACATTTTAGTTGTCATTCTCCTTGCATTATATTATCGAAAAGAGCTTGTTGCAAAAGACTTCCAAATATTACTGAAAGATGTTTCACCATTTTAACTCTGTGCAAATGAGAATTACGAAACAAAAAAACCAGGAAGGCAGGAATATTCGACCAGTATCACACTAACTAGAGAGGAAGCCAAGAGAGTGTGAAATCAAAGAATAATCAGTTTTCGAAAGGAACCAGGTGCTACTTATGCCGT-TCAGGTTATTTCAAGGGCACAAGAAAGGCGGAGGAGACTGCGGAAGTTTGATAGAGAGGAATATCGTGGAAGATGGAGAAGCAAGCCTGGGTTTTTCCGCTGAAGAAAGCGGCTCCTGCCCTG
>gene=chr10_2569321-2570321; species=canFam
CAGTCTCATTTCTATAACTCATTAAATATTCAATGATTCATAATAACAATTTTCCATGTAATTTTATTGTTCACATTCTGGCATCAGCTTCTTGCCCCAAATAAAATAAGTCT-AAATACCCACTTGAAAGAAGGACATTTTCGTTTTCATTTTCGTGGCACTATATTGTC-AGAGGAGCTCGTTGCAGAAGACTTCCAAATATTACCGAC-ACTGCCTCACCGTTATAACTCTGAGCAAATGGGAATTATGAAACAAAAAG-CCAGGAAAGCAGGAAAATTCAACCGATATCACAGTAACTGGAGAGGAAGCTAAGAGAGTGTGAAATCAAAGAATAATCAATTTCCTGAAGGAATAAGGTGCCGCCCACGTCATTACAGATTATCTCAAGGGCGTGAGAAAGTCAAAG---GCTGAAAAACTTGGAACAGGAGAA-C----------TTGGAAGAGCAGGTCTGGATTTTTCCACTGGGGAAAACAAGTCGTGCCTTG
>gene=chr10_2569321-2570321; species=equCab
CAGTCTCATTTCTATAACTCATTAAATATTCAATGATTCATAATAACAATTTCCCATGTAATTTTATTGTTCACATTCCAGCATCAACTTCTCGTACCAAATAACAAAAGTAT-AAATACCCACTTGAAATAAGGACATTTCAGTTTTCATTTTCATTGCATTAAATTGTC-AAAGGGGCTTGTTGCAAAAGACGTCCAAATATCACTGAG-AATGCCTCACTGTCATAATTCTGTGCAAATGGGAATTATGAAACAAAAAG-CCAGGAAGGCAGGAAAATTCAACCCATATCACACTAACTGGAGAGGAAGCTAAGAGAGTGTGAAATCAAAGAATAATCAATTTCCTAGAGGAATAAGGTGTCGCTCACGTCATTACAGATTATTTCAAGGGCATGAGAAAGGCAAAGACAGCTGACAGAGTTTGAGCAAGAGGTAC----------TTGGAGTAGCAGGTCTGGATTTTTCCACTGGAGAAAACAATTCCTGCCTTG
>gene=chr10_2569321-2570321; species=gorGor
CAGTTTTATTTCCTTAACTCATTAAATATTTAATGATTCATAATAACAATTTTCCATGTAATTTTATTGTTCTCATTCTGGCATCAAATTCTTGTACCAAATACCAAAAGTAGAAAATACCCACTTTAAATAAGGACATTTTAGTTGCCATTTTCCTTGCATTCTATTATCAAAAGGAGCTTGTTGCAAAAGAATTCCAGATATTACTGAACGATGTCTCACTATTGTAACTCGGTGCAAATGAGAATTATGAAACAAAAAAGCCAGGAAGGCAGGAATATTCAACCAGTATCACACTAACTAGAGAGGAAGCTAAGAGAGTGTGAAATCAAAGAATAATCAATTTCCTAAAGGAACCAGGTGCTGCTCATGCCGTGGCAGGTTATTTCAAGGGCACAAGAAAGGCAGGGGAGGCTGCAGAAGTTTGATTGAGAGGAATATAGCGGAAGATGAAGAAGCAAGCCTGGGTTTTTCCACTGAAGAAAGCGGCTCCTGCCTCG
>gene=chr10_2569321-2570321; species=panTro
CAGTTTTATTTCCTTAACTCATTAAATATTCAATGATTCATAATAACAATTTTCCATGTAATTTTATTGTTCTCATTCTGGCATCAAATTCTTGTACCAAATACCAAAAGTAGAAAATACCCACTTTAAATAAGGACATTTTAGTTGCCATTTTCCTTGCATTCTATTATCAAAAGGAGCTTGTTGCAAAAGACTTCCAGATATTACTGAACAATGTCTCACTATTGTAACTCGGTGCAAATGAGAATTATGAAACAAAAAAGCCAGGAAGGCAGGAATATTCAACCAGTATCACACTAACTAGAAAGGAAGCTAAGAGAGTGTGAAATCAAAGAATAATCAATTTCCTAAAGGAACCAGGTGCTGCTCATGCCGTGGCAGGTTATTTCAAGGGCACAAGAAAGGCAGGGGAGGCTGCAGAAGTTTGATTGAGAGAAATATAGCGGAAGATGAAGAAGCAAGCCTGGGTTTTTCCACTGAAGAAAGCAGCTCCTGCCTCG
>gene=chr10_2569321-2570321; species=papHam
CAGTTTCATTTCCATAACTCATTAAATATTCAATGATTCATAATAACAATTTTCCTTGTAATTGTATTGTTCTCATTCTGGCATCAAATTCTTGTACCAAATACCAAAAGCAG-AAATACCCACTTTAAATAAGGACATTTTCGTTGTCATTTGCCTTGCATTATATTATCAAAAGGAGCTTGTTGCAAAAGACTTCCAAGTATCACTGAAAGATGTCTCACTATGGTAACTCGGTGCAAATGAGAATTATGAAACAAAAAAGCCGGGAAGGCAAGAATATTCAACCAGTGTCACACTAACTAGAGAGGAAGCTAAGAGAGTGTGAAATCAAAGAATAATCCATTTCCTAAAGGAACCAGGTGCTGCTCTTGCCGTGGCAGGTTATTTCAAGGGCACAAGAAAGGCAGGGGAGACCGCAGAAGTTTGATGGAGAGGAATAGAGTGGAAGACGGAGAAGCAAGCCTGGGTTTTTCCACTGAAGAAAGCAGCTCCTGCCTCG
>gene=chr10_2569321-2570321; species=ponAbe
CAGTTTTATTTCCATAAAGCATTAAATATTCAATGATTCATAATAACAATTTTCCATGTAATTTTATTGTTCTCATTCTGGCATCAAATTCTTGTACCAAATACCAAAAGTAGAAAATACCCACTTTAAATAAGGACATTTTAGTTGTCATTTTCCTTGCATTCTATTATCAAAAGGAGCTTGTTGCAAAAGACTTCCAAATATTACTGAACGATGTCTCACTATTGTAACTCGGTGCAAATGAGAATTATGAAACAAAAAAGCCAGGAGGGCAGGAATATTCAACCAGTATCACACTAACTAGAGAGGAAGCTAAGAGAGTGTGAAATCAAAGAATAATCAATTTCCTAAAGGAACCAGGTGCTGCTCATGCCATGGCAGGTTATTTCAAGGGCACAAGAAAGGCAGGGGAGGCTGCAGAAGTTTGATTGAGAGGAATATAGCAGAAGATGAAGAAGCAAGCCTGGGTTTTTCCACTGAAGAAAGTGGCTCCTGCCTTG
>gene=chr10_2569321-2570321; species=rheMac
CAGTTTCATTTCCATAACTCATTAAATATTCAATGATTCATAATAACAATTTTCCTTGTAATTGTATTGTTCTCATTCTGGCATCAAATTCTTGTACCAAATACCAAAAGCAG-AAATACCCACTTTAAATAAGGACATTTTCGTTGTCATTTGCCTTGCATTATATTATCGAAAGGAGCTTGTTGCAAAAGACTTCCAAGTATCACTGAAAGATGTCTCACTATGGTAACTCGGTGCAAATGAGAATTATGAAACAAAAAAGCCGGGAAGGCAAGAATATTCAACCAGTGTCACACTAACTAGAGAGGAAGCTAAGAGAGTGTGAAATCAAAGAATAATCAATTTCCTAAAGGAACCAGGTGCTGCTCTTGCCGTGGCAGGTTATTTCAAGGGCACAAGAAAGGCAGGGGAGACTACAGAAGTTTGATGGAGAGGAATAGAGTAGAAGACGGAGAAGCAAGCCTGGGTTTTTCCACTGAAGAAAGCAGCTCCTGCCTCG
>gene=chr10_2902403-2903403; species=hg19
catcactctttattgaatattgtgttagaaccctgacaagttctttacgtttaatcttgcttaaattccataacaacattattgggaaggtaaccacttcaaagatgaggaaaaaaagctgaagatgtccagtggcaggatacagaagaaactagtggcaaagtcaggcctccaactaaggtctgtctgacaaagtctatgtttttaagcaccgtgttacactgcctcctcATAGATGGTATTCCCACAGGAGACCCTCAAAAATAATCTTGGGTTCTGATTTATTTTCTTATAAAATAATTTCTCTTCATTCAGGTATGAGAAAAAGATCTTTCTGTATTATATTTTTGTAATAAATATCAACCAAACCACTGATTATTTTTATAACTTGTTCTAACCAATCAATAAACATTCACCAGAACCAAATTTtagtgtggagaaatgaatactaaggttatcaagggaaggccaggtttgaaccccagttctgctattatgta
>gene=chr10_2902403-2903403; species=bosTau
--------------------------------------------------------------------------------------------------------------------------------------------------------------------------------------------------------------------------------------------------------------------------------------------------------------------------------aGAAAATGATATTTCTGTATTACATTTCTGTAAGAAATATCAACAAAAGCGTGCATTGTTTTTATGACTGGCTTTAACCAATCAATCGACAGTCATCAGAACCACATTTTCATGCTGTAAAATGAATAATAAGCTCATAGTTAGCAGGGCGAGTTTGAACT---------CCCCTGCTCA
>gene=chr10_2902403-2903403; species=calJac
catcactcctgattgaatattgtgttagaacgctgccaagttctttcggtttaatcttgcttaaattccagaacaacacagttgggaagttaaccacttcaaagatgagggaaaaagcttgaagatgtccagtggcaagatacagaagacactggaggcaaagccaggcctccagccaaggtctgcctgacaaagtctatgtttttaacccctgtgttacactgcttcCTTATAGAGGGTGTTTCCACACGAGATCCTCAAAGATAATCTTGGGTTCTGA-TTAGTTTTTTATAAAATACTTTCTCATCATTCAGGTATGAGAAAAAGATCTTTCTGTATTATATTTCTGCAATAAATATCAGCCAAACCACTGATCATTTTTATAACTTGTTCTATCCAATCCATAAATATTCATCAGAACCAAATTTtagtgtggcgaaatgaatactaaggttgtcatgggaaggctatgtttgaaccccagttctgccattaagta
>gene=chr10_2902403-2903403; species=canFam
TACCAATATTTATTGAATGATGTGTAGGAACTCTGCTAAAT------TGTGTAATCTCGTTTAAATATCAAAGCAGTC-TATCAGGGAATT---CATTTAAAACATAGAAAAATAGG--------------------------------------------------------------------------------------------------------------------------------------------------------------------------------------ATTTCTCATCATTCAGATATGAGAAAAATATTTTTCTGTACTATAACTCTGTAAGAGATAGCAACAAAACCACTAATTATTTTCATGACTAGCTTTACCTAATCACTAGGCAATCATCACAACCAAATTTTAGTGCCATCAAATGAAAGTAAGTGTCACA--TAAGaaagcgagtctggaccccagttccaccacgaagca
>gene=chr10_2902403-2903403; species=equCab
TATGaatatttcttgaatgatgtgttagaactctgctaagcgctttacatttaatc-cacttacatatcagaacagcc-catcagggatttcaccattcgagagatgaggaaataag-ttagagatgtccagcgacaggatacagaaccaattgatggcaaagctgggactcaaactaaggtctgagagatgaaatc--tatttttaaccactatgtcatgctgCCTCCCTATGTATCATGTCT--AAATGACATTCTCAAATATATTCTTGCGTTATGATTTATTTTCTT--------ATTTCCCATCATTCAGGTACGAGAAAAATATTTTTCCATCTTATATTTCTGCAAGAAATATCAAC-AAACCACCAATTATTCTTATGACTAGCTTTAACCAATCAATAAACATTCATCAGAACTAaa-tttggtgtagtaaaatgaatacgaagctcacggttagaagtccgagtttgaacccgggata---cactaacca
>gene=chr10_2902403-2903403; species=gorGor
catcactctttattgaatattgtgttagaaccctgacaagttctttacgtttaatcttgcttaaattccataacaacactattgggaaggtaaccacttcaaagatgaggaaaaaaagctgaaggtgtccagtggcaggatacagaagaaactagtggcaaagtcaggcctccaactaaggtctgtctgacaaagtctatgtttttaagcaccgtgttacaccgcctcctcATAGATGGTATTCCCACACGAGACCCTCAAAAATAATCTTGGGTTCTGATTTATTTTCTTATAAAATAATTTCTCTTCATTCAGGTATGAGAAAAAGATCTTTCTGTATTATATTTCTGTAATAAATATCAACCAAACCACTGATTATTTTTACAACTTGTTCTAACCAATCAATAAACATTCACCAGAACCAAATTTtagtgtggagaaatgaatactaaggttatcatgggaaggccaggtttgaaccccagttctgctattatgta
>gene=chr10_2902403-2903403; species=panTro
catcactctttattgaatattgtgttagaaccctgacaagttctttacatttaatcttgcttaaattccataacaacactattgggaaggtaaccacttcaaagatgaggaaaaaaagctgaagatgtccagtggcaggatacagaagaaactagtggcaaagtcaggcctccaactaaggtctgtctgacaaagtctatgtttttaagcaccgtgttacactgcctcctcATTGATGGTATTCCCACAGGAGACCCTCAAAAATAATCTTGGGTTCTGATTTATTTTCTTATAAAATAATTTCTCTTCATTCAGGTATGAGAAAAAGATCTTTCTGTATTATATTTCTGTAATAAATATCAACCAAACCACTGATTATTTTTATAACTTGTTCTAACCAATCAATAAACATTCACCAGAACCAAATTTTAGTGTGGAGAAATGAATACTAAGGTTATCATGggaaggccaggtttgaaccccagttctgctattatgta
>gene=chr10_2902403-2903403; species=papHam
catcactctttattgaatattgtgttagaatcctgccaagttctttaggtttaatcttgtttaaattccataacaacactattaggaaggtaaccacttcaaagatgaggaaaaaagcttgaagacgtccagtgacaggatgtagaagaaactagtggcaaagccaggcctccaactaaggtctgtctgacaaagtgtatgtttttaaccactatgttacactgCCTCCTTGTAGATGGTGTTCCCACACGAGATCCTCAAAAATAATCTTGGGTTCTGATTTATTTTCTTATAAAATAATTTCTCATCATTCAGGTATGAGAAAAAGATCTTTCTGTATTATATTTCTGTAATAAATATCAACCAAACCACTGATTATTTTTATAACTTGTTCTAACCAATCAATAAACATTCACCAGAACCAAATTTtagtgtggtgaaatgaatactaaggttatcatgggaaggccaggtttgaaccccagttctgccattacgta
>gene=chr10_2902403-2903403; species=ponAbe
catcactccttattgaatactgtgttagaaccctgccaagttctttaggtttaatcttgcttaaattccataacaacaccattgggaaggtaaccacttcaaagatgaggaaaaaaacttgaagatgtccagtggcaggatacagaagaaactagtggcaaagtcaggcctccaactaaggtctgtctgacaaagtctatgtttttaagcaccatgttacactgcctcctcATAGATGGTATTCCCACATGAGACCCTCAAAAATAATCTTGGGTTCTGATTTATTTTCTTATAAAATAATTTATCTTCATTCAGGTATGAGAAAAAGATCTTTCTGTATTATATTTCTGTAATAAATATCAACCAAACCACTGATTATTTTTATAACTTGTTCTAACCAATCAATAAACATTCACCAGAACCAAATTTTAAT-TGGTGAAATGAA---TAAGGTTATCATGggaaggccaggtttgaaccccagttctgccattatgta
>gene=chr10_2902403-2903403; species=rheMac
catcactctttatcgaatattgtgttagaatcctgccaagttctttaggtttaatcttgtttaaattccagaacaacactattaggaaggcaaccacttcaaagatgaggaaaaaagcttgaagacgtccagtgacaggatgcagaagaaactagtggcaaagccaggcctccaactaaggtctgtctgacaaagtctatg-ttttaaccactatgttacactgcctccttgTAGATGGTGTTCCCACAGGAGATCCTCAAAAATAATCTTGGGTTCTGACTTATTTTCTTATAAAATAATTTCTCATCATTCAGGTATGAGAAAAAGATCTTTCTGTATTATATTTCTGTAATAAATATCAACCAAACCACTGATTATTTTTATAACTTGTTCTAACCAATCAATAAACATTCACCAGAACCAAATTCtagtgtggtgaaatgaatactaaggttatcatgggaaggccaggtttgaaccccagttctgccgttacgta
>gene=chr10_3086244-3087244; species=hg19
TTAGAAGGTGAGGAAGAGAGACAGACACGAATTCCCAAGGGTTGAAGTTAGTATCTTGAGCTGAACCCCAAGCCTCCTAGCATTGTGTCCCATGCATGCACAGTCCCAGCCTTTTGGATTGGAGTGAGACACAGGACCCCGTGAGCATGAGGGCAGCTGAGGCTTCCACAGAAGCTGAGTGGGGTGGGGACTCCGGGCACTCCTCATTCTCATAGCAGGGAGCTTACCAGACGCTCCAAAAACTAAAGAAGTCCAAAGTCAACTAGGCCAGGATTTCTGTTTTTCTCAATATTAGAGTCTTGGTAACAGGTATATAAAACTCATTTATTTGAAATTGCTTTTCAACccaggcatggtggctcatgtctgtgatcccagcactttgggaggctgaggcaggaggatcatttgagctcagaagttcaagaccagcctgggcaacatagtgagacctcgtctctactaaaaataaaaaacaattagctaggtatggtggcgca
>gene=chr10_3086244-3087244; species=bosTau
---AGAGGCAGTGAAGAGAGATGGAAACAAATCCCAAAGGGTTGTTTTTAATATCTTGAGACAAATCCGAAGAAGTGTAGTATTGCATcacacacacacacacacacaGTTTCTCTGACTTCAGTGAACAGCTTTGCTAAGTTAGAT---------CTCAGGGTTCCC----AGACAGGCTGAGCTGG-------------------------AGGAGGGCTCTTG----------------CCAATGAAATCCC--GTCTGCTTGGTCAGGATTT--TACCTTCTCAATATTCCAG-CATGGTAACACTTATACAAAGC----TTGTTTGAAATTGCTTTTCA------------------------------------------------------------------------------------------------------------------------------------------------------------
>gene=chr10_3086244-3087244; species=calJac
TTAGATGGTGGGGAAGAGAGACAAACACTGATTCCCAAGGGCTGAAGTCAGTGTCCTGCGCTGAACCTCAGGCATCCTGGCACTGTGTCCCACGCACACACAGCCCCAGCCTTTCAGATTGTGGTGAGACACGGGGCCCCATGAACATGAGGGCAACTGAGGCTTCCACAGAGGCTGGGCTGGCTGGGGACTCTGGGCACTCCTCACTCTCATGGGAAGGAGCTTATCAAACTCTTCCAAAATTAAACGAGTTCCAAGTCAGCTAGGCCAGGATTTCTGTTTTTCTCAACATTAGAGTCATGGTAACATGTCTATAAAACTTATTTAACTGAAATTGCTTTTCAggcctggcgtggtggctcgtgtctgtgatcccagcactttgggcagctgaggcaggaggatcacttgagctcagaagtttgagaccagtctgggcaacatagtgagatctcgtctctactaaaaataaaaatatattagctgcatttggtggtgca
>gene=chr10_3086244-3087244; species=canFam
----------------------------------------------------------------------------------------------------------------------------------------------------------------------------------------------------------------------------AGCTGGCCAG-CGCGCCAGAAACGAATGCAATCCCAGGTCAGCTCGATCCCATTTT--TGCTTTCTGGCTATTCTAGTCGTCCTAACACTTGGATAGAGCTTCTTTGTTTGAAATTGCTTTTTA------------------------------------------------------------------------------------------------------------------------------------------------------------
>gene=chr10_3086244-3087244; species=equCab
-TCAGAGGCAGTGAAGAGGGATGGAAACAAATTCCAAAGGACTGTTTTTAGTATCTTTGGGTAAATCAAAAGAATTCTAATGTTACATCACACACACCCCCCCCCCCAGTTTTTCTGATTGCAATGAAA--CACTGCTTTGTCAGCTTGAGGCATGCTAAGAGTCCCT----GGATACAACCAGCTGG-------------------------GCCAGAGAGCTGGCCAG-CGCCCCAGAAATTAATGAAACCCCAAGTGGGCTTGGT-CAGATTT--TGCTTTCTGAATATTCCAGTCATGGCAACACTAATATATGACCTATTAATTTGAAACTATGTTTCA------------------------------------------------------------------------------------------------------------------------------------------------------------
>gene=chr10_3086244-3087244; species=gorGor
TTAGAAGGTGAGGAAGAGAGACAGACATGAATTCCCAAGGGTTGAAGTTAGTATCTTGAGCTGAACCCCAAGCCTCCTAGCATTGTGTCCCATGCATGCACAGTCCCAGCCTTTTGGATTGGAGTGAGACACGGGACCCCGTGAGCATGAGGGTAGCTGAGGCTTCCACAGAAGCTGAGCGGGGTGGGGACTCCGGGCACTCCTCATTCTCATAGCGGGGAGCTTACCAGACTCTCCAAAAACTAAAGAAGTCCCAAGTCAACTAGGCCAGGATTTCTGTTTTTCTCAATATTAAAGTCATGGTAA--------------------------------------------------------------------------------------------------------------------------------------------------------------------------------------------------
>gene=chr10_3086244-3087244; species=panTro
TTAGAAGGTGAGGAAGAGAGACAGACACGAATTCCCAAGAGTTGAAGTTAGTATCTTGAGCTGAACCCCAAGCCTCCTAGCATTGTGTCCCATGCATGCACAGTCCCAGCCTTTTGGATTGGAGTGAGACACGGGACCCCGTGAGCATGAGGGCAGCTGAGGCTTCCACAGAAGCTGAGCGGGGTGGGGACTCCAGGCACTCCTCATTCTCATAGCAGGGAGCTTACCAGACGCTCCAAAAACTAAAGAAGTCCCAAGTCAACTAGGCCAGGATTTCTGTTTTTCTCAATATTAGAGTCTTGGTAACAGGTATATACAACTCATTTATTTGAAATTGCTTTTCAACCCACgcatggtggctcatgtctgtgatcccagcactttgggaggctgaggcaggaggatcttttgagctcagaagttcaagaccagcctgggcaacatagtgagacctcgtctctactaaaaataaaaaacaattagctaggtatggtggcgca
>gene=chr10_3086244-3087244; species=papHam
TTAGAAGGTGAGGAAGAGAGACAGACACTAATTCCTAAGGGTTGAAGTTAGCATCTTGAGCTGAACCTCAAGCATCCTAGCACTGTGTCCCATGCATGCACAGTCCCAGCCTTTTGGATTGCAGTGAGACACGGGGCCCCATAAGCATGAGGGCGGCTGAGGCTTCCACAGAAGCTGGGCTGGGTGGGGACTCCGGGCACTCCTCATTCTCATGGCAGGGAGCTTACCAGACTCTTTGAAA-TTAAAGAAGTCCAAAGTCAGGTAGGCAAGGATTTCTGTTTTTCTCAATATTAGAGTCATGGTAACATGTATCTAAAGC----TTATTTGAAACTGCTTTTCAAgccaggcatggtggctcatgtctgtgatcccagcactttgggaggctgaggcaggagcaccatttgagctcagaagttcgagaccagcctgggcaacatagtgagacctcgtctctactaaaaat---aaacaattagctaggtatggtggcaca
>gene=chr10_3086244-3087244; species=ponAbe
TTAGAAGGTGAGGAAGAGAGACAGACACGAATTCCCAAGGGTTGAAGTTAGTATCCTGAGCTGAACCCCAAGCCTCCTAGCATTGTGTCCCATGCATGCACAGTCCCAGCCTTTTGGATTGCAGTGAGACACGGGACCCCGTGAGCATGAGAGCGGCTGAGCCTTCCACAGAAGCTGGGCTGGGTGGAGACTCCGGGG----------------------AGCTTACCAGACTCTCCAAAAGCTAAAGAAGTCCCAAGTCAGCTAGGCCAGGATTTCTGTTTTTCTCAATGTTAGAGTCATGGTAACAGGTATATAAAACTCATTTATTTGAAATTGCTTTTCAagccaggcgtggtggctcatgtctgtgatcccagcactttgggaggctgaggcaggaggatcatttgagctcataagttcaagaccagcttgagcaacatagtgagagctcgtctctactaaaaataaaaaacaattagctaggtatggtggcaca
>gene=chr10_3086244-3087244; species=rheMac
TTAGAAGGTGAGGAAGAGAGACAGACACTAATTCCCAAGGGTTGAAGTTAGCATCTTGAGCTGAACCTCAAGCATCCTAGCATTGTGTCCCATGCATGCACAGTCCCAGCCTTTTGGATTGCAGTGAGACACGGGGCCCCATGAGCATGAGGGCGGCTGAGGCTTCCACAGAAGCTGGGCTGGGTGGGAACTCCGGGCACTCCTCATTCTCATGGAAGGGAGCTTACCAGACTTTTTGAAA-TTAAAGAAGTCCAAAGTTAGCTAGGCAAGGATTTCTGTTTTTCTCAACATTAGAGTCATGGTAACATGTATCTAAAGCTTATTTATTTGAAATTGCTTTTCAagccaggcatggtggctcatgtctgtgatcccagcactttgggaggctgaggcaggagcaccatttgagctcagaagttcgagaccagcctgggcaacatagtgagacctcgtctctactaaaaataaaaaacaattagctaggtatggtggcgca
>gene=chr10_3159317-3160317; species=hg19
AGCCCTGAGCAGCTGTGACTCGAGGCTCAGATTTCCACAGCCGAGGAAAGGACCCAAGGAATTCTAGTCTAAAAATCTCTTTTTCAGACCTACAGTAAGCCTGGCGTCCCTGCATCCCTGGGGACAATGGGATTTCCTAATGTAGATGAAGCCTGAGTAATTCTCACCTTTGATCATGTCAGAGGTGCGAATATTAATCTCTGTCATCACTACACATTACAATTTCACATGGAAGGAAGGTAGTTTTTGGCAAATATAATAAATGATGGATTCCATGTAATTCCGGCTTATTGTTCCAAGGGAGTTAGCTGCACCCTTTGCTTTGCTTTACAGCCAGGACCCTGGTACTCCCAGCCACTGGTGGGATGGTGGGAGCCTCGGAGCTGGGTTAGCTCTACAGCTGCCTCCCGGCTGTTCTCATGAGCTCTGTGTGTGGGTGCCCTGGACGGTAAAGCTCTAGGTAGAGGCAGATGCATCCCTCGGTGTGCGTTCTGGGGCTG
>gene=chr10_3159317-3160317; species=bosTau
-------CCCAGC----CACTAGGTCACCACCACCCAAGG---GAGGA----CCCGAGGGGCTCC-GCACAAAACCGCAGGTTTCTGAACC---GTGGATGCCCTGTTGCGGTTACAGCGG---GGCCCGGATTTCCCGC---------AACACGAGGCTGTTTGCTCTCTCATC---TCT-GGGCGCAGCCATTACTGTGTGTC-----------TCATATTATA---TGGAAGGACAGTGTGGGTACCTGGGTCAGAGGGGCGTTGGATTCCGCACGAGTGTAGCCTGTTGTCCAA-AGGAATC-ATCCCAGCTTCTGCCCTGCCCTGAAGCTGGGCACCC--TGCCACCAGTGCT--------TCGC---------GGAGCTGACCTAGGTGTCCGAGCTCTTGTGGTCCGTCCCCCAGCACCCTG-GGGATGGTGGTGT-GATGGCGGAGCTCCATGCAGGGGATAGT--GCCCCCT-GGCTGCCTCCTGGGTCTT
>gene=chr10_3159317-3160317; species=calJac
TGCCCTGAGCAGCTGTGACTCAAGGCTCAGATTTCCACAGCCCAAGAAGGGACCCAAGGAATTCTAGTCTA-AAATGTCTTTTTCTGACCTACAGTAAGCCTCACGTCCCTGCATCGCTGGGGATGATGGGGTTTTCTAATACAGATGAAGTCTGAGTTCTTCTCATCTGTGATCATATCAGGGGTACGAATATTAATATCTGTCCTCACTACAGGTTACATTCTAATATGGAAGGGAGGTCGTTTTTGGCAGATAAAATAAATGATGGATTCCTCATAATTCTGGCTTTTTGTTCCAAGGGAGTTAGCTGCCCCCTTTGCTTTGCTTTACAGCTGGGGCCCTGGTACTCCCAACCAC--------TGGCAGGAGCCACAGAGCAGGGTTAGCTCTACAGCTGCCTCCCGGCTGTTCCCATGAGCCCCGTGTGCCGGTGCCCTGGACGGGAAAGCTCTAACTAGAGACAGGTGCATCCCTCGGTGTGCATCCTGGGGCTG
>gene=chr10_3159317-3160317; species=canFam
--------------------------------------------------------------------------------------------------------------------------------------------------------------------------------------------------------------------------------------------------------------------------------------------------------------------------------------------------------------------------------------------------------------------------------------------------------------------------------------------------------------------
>gene=chr10_3159317-3160317; species=equCab
AGACCTCCCCAGT----GCCGGGGGCACAGATTCCCACAG-TGGAGAAACGACCTGAGTGATTCCAGCCTGAAAACGTGGGCTTCTGAACCACAGTGAGTGTTGTTTTCCAGCCTGGCCGGAGGTGCTGTGATTTCCTAC---------AGCCTGAGGTCTTTCCATCTCTGGTC---GCAGGGGTGCAAGTATTAGTATCAGTCATTACGACAGATCACGTTTTAGCACCGAAGGAGATCGCTCGTATGGGAGTCTGATAAACATTGGGTTCCATGCAACGTTAGCTCATTGTCCCACAGAAGCT-GCCCCACCCTCCGTTCTGCTTTGCAGCCAGGCCCCT-ATGG-CCCGGCTGC--------TGGCCCACTCCACAGAGCGCGGCTTGTCCTCCAGCTGCTTGCCATCCGTCCCCAAGTACTTGG-CTGTTGGTCTTCT-GGGCTCAGAGCTCCTTGCAGAAGCAGGG--GGCTCCCCGTGAGCCTCCTGGGCCTC
>gene=chr10_3159317-3160317; species=gorGor
AGCCCTGAGCAGCTGTGACTCGAGGCTCAGATTTCCACAGCCGAGGAAAGGACCCAAGGAATTCTAGTCTAAAAATCTCTTTTTCAGACCTACAGTAAGCCTCGCGTCCCTGCATCGCTGGGGACAATGGGATTTCCTAATGTAGATGAAGCCTGAGT-ATTCTCACCTTTGATCATGTC-GGGGTG-GAATATTAATCTCTGTCATCACTACACATTACAATTTCAT-TGGAAGGAAGGTAGTTTTTGGCAAATATAATAAATGATGGATTCCATGTAATTCCGGCTTATTGTTCCAAGGGAGTTAGCTGCACCCTTTGCTTTGCTTTACAGCCAGGACCCTGGTACTCCCAGCCAC--------TGGTGGGAGCCTCAGAGCTGGGTTAGCTCTACAGCTGCCTCCCGGCTGTTCTCATGAGCTCTGTGTGTGGGTGCCCTGGACGGTAAAGCTCTAGGTAGAGGCAGATGCATCCCTCGGTGTGCGTTCTGGGGCTG
>gene=chr10_3159317-3160317; species=panTro
AGCCCTGAGCAGCTGTGACTCGAGGCTCAGATTTCCACAGCCAAGGAAAGGACCCAAGGAATTCTAGTCTAAAAATCTCTTTTTCAGACCTACAGTAAGCCTCGCGTCCCTGCATCGCTGGGGACAATGGGATTTCCTAATGTAGATGAAGCCTGAGTAATTCTCACCTTTGATCATGTCAGGGGTGCGAATATTAATCTCTGTCATCACTACACATTACAATTTCATATGGAAGGAAGGTAGTTTTTGGCAAATATAATAAATGATGGATTCCATGTAATTCCGGCTTATTGTTCCAAGGGAGTTAGCTGCACCCTTTGCTTTGCTTTACAGCCAGGACCCTGGTACTCCCAGCCAC--------TGGTGGGAGCCTCAGAACTGGGTTAGCTCTACAGCTGCCTCCCGGCTGTTCTCATGAGCTCTGTGTGTGGGTGCCCTGGACAGTAAAGCTCTAGGTAGAGGCAGATGCATCCCTCGGTGTGCGTTCTGGGGCTG
>gene=chr10_3159317-3160317; species=papHam
AGCCCTGAGCAGCTGTGACTCGAGGCTCAGATTTCCACAGCCAAAGAAAGGACCCAAGGAATTCTAGTCTAAAAATCTCTTTTTCGGACCTATAGTAACTCTTGCGTCCCTGCATCGCTGGGGACGATGGAATTTTCAAATGTAGATGAAGCCTGAGTTCTTCTCACCTTTGATCATGTCAGGGGTGCGAATGTTAATATCTGTCATCACTGCAGATCACGATTTCATATGGAAGGAAGGTGGTTTTTGGCAAATATAATAAATGATGGATTCCACGTAATTCTGGCTTATAGTTCCAAGGGAGTTAGCTGCACCCTTTGCTTTGCTTTACAGCCAGGACCCTGGTACTCCCAGCCAC--------TGCTGGAAGCCTCAGAGCTGGGTTAGCTCTGCGGCTGCCTCCTGGCTGTTCTCATGAGCTGTGCATGTCGGTGCCCCAGACGGTAAAGCTCTAGGTAGAGGCAGATGCATCCCTCGGTGTGTGTCCTGGGGCTG
>gene=chr10_3159317-3160317; species=ponAbe
AGCCCTGAGCAGCTGTGACTCGAGGCTCAGATTTCCACAGCCGAGGAAAGGACCCAGGGAATTCTAGTCTAGAAATCTCTTTTTCGGACCTACAGTAAGCCTCGCGTCCCTGCATCGCTGGGGACGATGGGATTTTCTAACGTAGATGAAGCCTGAGTGATTCTCGCCTTTGATCATGTCAGGGGTGTGAATATTAACATCTGTCATCACTACACATTACAGTCTCATATGGAAGGAAGGTAGTTTTTGGCAAATATAATAAATGATGGATTCCACGTAATTCTGGCTTATTGTTCCAAGGGAGTTAGCTTTACCctttgctttgctttACAGCCAGGACCCTGGTACTCCCAGCCAC--------TGGCGGGAGCCTCAGAGCTGGGTTAGCTCTGCAGCTGCCTCCTGGCTGTTCTCATGAGCTCTGCGTGTCGGTGCCCCAGACGGTAAACCTCTAGGTAGAGGCAGGTGGATCCCTTGGTGTGCGTCCCGGGGCTG
>gene=chr10_3159317-3160317; species=rheMac
agccctgagcagctgtgactcgaggctcagatttccacagccaaagaaaggacccaaggaattctagtctaaaaatctctcTTTCGGACCTATAGTAACTCTTGCGTCCCTGCATCACTGGGGACGATGGAATTTTCAAATGTAGATGAAGCCTGAGTTCTTCTCACCTTTGATCATGTCAGGGGTGCGAATGTTAATGTCTGTCATCACTGCAGATCACGATTTCATATGGAAGGAAGGTGGTTTTTGGCAAATATAATAAATGATGGATTCCACGTAATTCTGGCTTATCGTTCCAAGGGAGTTAGCTGCACCCTTTGCTTTGCTTTACAGCCAGGACCCTGGTACTCCCAGCCAC--------TGCTGGAAGCCTCAGAGCTGGGTTAGCTCTGCGGCTGCCTCCTGGCTGTTCTCATGAGCTGTGCATGTCGGTGCCCCAGACGGTAAAGCTCTAGGTAGAGGCAGATGCATCCCTCGGTGTGCGTCCTGGGGCTG
>gene=chr10_3216138-3217138; species=hg19
GCTGAAGGAGGCCCCCGTAGGAGTGGGTGGTTCTGCACTGTGGGCCAGAAGGGGCCCTGGGATTAGCCACGCTTGGAGAGGGTGGGGTAGCCCTTGGAGGAAGTCCGCACCAAGTCTGACCTTCCGGGTTTCTCAGAGCCTCTCTTCCTTCCTCCCTTCACCTTCTCCCTCTTTTTTTCCCCTTGTATCACGAATACAAACAGGCTCAAATCTCCCTCTGTCTCCTAATGGGCTCTGaaaaaaaaaattaaaaattaaatGGTAAGTAGATGGCTGCAGTCGGCTTGAACAAGCTAAAACTTTGGAAGCAATGTGGAAGGTAATACTGTGGGAAAAAGTCCCAACGTGTCTACCCTAAACTCTCCATAGGGCAGCCAGTTCTGGGCTGCAGGTAAACACGTACCTCCTTATTGAAGAGCCCAAAGGAACCAGAACACAGGCAATAATAGGAGCGACAGACACAAACACGCTCTGCGCATCACCCGTCTTCTAGGGAGAAT
>gene=chr10_3216138-3217138; species=bosTau
--------------------------------------------------------------------------------------------------------------------------------------------------------------------------------------------------------------------------------------------------------------------------------------------------------------------------------------------------------------------------------------------------------------------------------------------------------------------------------------------------------------------
>gene=chr10_3216138-3217138; species=calJac
----------------------------------------------------------------------------------------------------------GCACCAAGTCTGACCTTCCCAGTTTCTCAGAGCCTC----TCTTCCTCCCTTCACCTTCTCC-CTCTATTTTTCTCTTATATCATGAATACAAACAGACTCAAATCT-CCTCTGCCTCCTAACGGGCTCTGAAAAA---------AA---AAATGCTAAATAGATGGCTGCCGT--GCTTGAACAAATTAAGGCTTTGAAAGCAATGTGGCAGGTAATACAGTGAGTCAA---------GTGTCTACCCCAGACTCTCCACAGGGCAACCAGTTCTGGGCTGCAGGTAAACAAGCACCTCCTTATTGATGAGCCCAGAGGAACCAGAACAAAGGTAATAACAGAAATGACAGACACAAACACGCTCTGCGCATCACATCTCTTCTAGGAAGAAT
>gene=chr10_3216138-3217138; species=canFam
GCTTCAGGGGGGCAGGTCGT--GCGTGTGGGCCTGCGC-----------------CCTGGGATTAGCCTCACCTGCGCGCGCAGTGGCG------GGGAGAAGTCCGCCCCACCTCTGTCTG---CAGATCCTCAGGGCCA--CCTCCTTGCTTCTCT-CTCTCC----CTCATTTCTTCCCCTGGCCC---------------CTCTCAAATATCCCTGCCCGCTTCTGGGCTCTAAAGA----------A------------------------------------------AAACTTCTAAGTAGCAATGGAGAGGGTCACC---------AGAGACACC-AAAGCCTCCAAAAAACTCTCCAGGGTGCCATGGATT-----CTGCAGGTAACCGAGTAGCTCTTTATCGGAGAAAACAGGTGAACCAGAG-----GTGATGATGGAAG-CACTAATACAAACACACTCCGTGTG--ACTTTTCTTCCTTGGAAAAT
>gene=chr10_3216138-3217138; species=equCab
GCTTAAGGAGGACAGAGCATTAGGGGGTGGGCCGGCACTGTGTGGCAGGAAGGGGTTTGGGATTAACCACACTTGGGTGCGTGTGGGTGGAT-CTGGAGGAAGGCAGACCCAAGTCTGACCT---CAGCTTCCCAGAGCTT--CCTCCTTTCTTCTCTCCTCTCC----CTCATCCCTTCCCCAGGCCCACTAAGGTGAACAGGCTCGCATCTATCTCC-CTTCCTTCCAGGCTCTAAAGA----------AA---GAAGACTAGG----CAGGTGCAATCGCTCTCAACATGTAAACGCTTCAGCAGCGATGTAGAGGGTAACACTGCAAAGGAAAGTCACCAAAAGGCTACAAAAAGCTCTCCATAGTGCAGTAGCTT-----CTGCATTTAACCAAGTGCCTCTTTATTGGACAACCCAACTGAACCAGAGCTGAAGTGATGATCAAAC------------------------------------------------
>gene=chr10_3216138-3217138; species=gorGor
GCTGAAGGAGGCCCGCGTAGGAGTGGGTGGCTCTGCACTGTGGGCCAGAAGGGGCCCTGGGATTAGCCACGCTTGGAGAGGGTGGGGTAGCCCTTGGAGGAAGTCCGCACCAAGTCTGACCTTCCGGGTTTCTCAGAGCCTCTCTTCCTTCCTCCCTTCACCTTCTCC--------------------------------------------------------------------------------------------------------------------------------------------------------------------------------------------------------------------------------------------------------------------------------------------------------------------------------------------
>gene=chr10_3216138-3217138; species=panTro
GCTGAAGGAGGCCCGCGTAGGAGTGGGTGGCTCTGCACTGTGGGCCAGAAGGGGCCCTGGGATTAGCCACGCTTGGAGAGGGTGGGGTAGCCCttggaggaagtccgcaccaagtctgaccttctgggtttctcagagcctctcttccttcctccCTTCACCTTCGCCCTCTTTTCTTCCCCTTGTATCACGAATACAAACAGGCTCAAATCTCCCTCTGTCTCCTAATGGGCTCTGaaaaaaaaaataaaaaaataaatGGTAAGTAGATGGCTGCAGTCGGCTTGAACAAGCTAAAACTTTGGAAGCAATGTGGAAGGTAATACTGTGGGAAAAAGTCCCAATGTGTCTACCCCAAACTCTCCATAGGGCAGCCAGTTCTGGGCTGCAGGTAAACACGTACCTCCTTATTGAAGAGCCCAAAGGAACCAGAACACAGGCAATAATAGGAGCGACAGACACAAACACGCTCTGGGCATCACCCATCTTCTAGGGAGAAT
>gene=chr10_3216138-3217138; species=papHam
GCTGAAGGAGACCCGCGTACGAGTGGGTGGCCCTGCATGGTGGGCCAGAAGGGGCCCTGGGATTAGCCATGCTTGGAGAGGGTGGGGTAGGCCTTGGAGGAAGTCCGCAGCAAGTCTGACCTTCTCGGTTTCTCAGAGCCTCTCTTCCTTCCTCCCTTCACCTCCTCC--CTTTTTTTTCCCTTGTATGGCAAAT----ACAGACTTAAATCTCCCTCTGTCTCCTAATGGGCTCTGAAAAAAAAAGAAAAAAAATAAATGGTGGGTAGATGGCTGCAGTCGGCTGGAACAAGCTAAAGCTTTGGAAGCAATGTGGAAGGTAATACTGTGAGAAAAAGTCACAACGTGTCTACCCCAAACTCTCCATAGGGCAGTCGGTTCTGGGCTGCAGGTAAACACGTACCTCCTTTTTGAAGAGCCCAAAGGAACCAGAACAAAGGCAATAATAGGAGTGACAGACACAAACACACTCTGCCCATCACCTGTCTTCTAGGGAGAAT
>gene=chr10_3216138-3217138; species=ponAbe
GCTGAAGGAGGCCCGCGTAGGAGTCGGTGGCTCTGCACTGTGGGCCAGAAGGGGCCCTGGGATTAGCCACGCTTGGAGAGGGTGGGGTAGGCCTTGGAGGAAGTCCTCACCAAGTCTGACCTTCCGGGTTTCTCAGAGCCTCTCTTCCTTCCTCCCTTCACCTTCTCCCTCTTTTTTCCCCCTTGTATCACGAATACAAACAGGCTCAAATTTCCCTCTGTCTCCTAATGGGCTCTGaaaaaaaaataaaaaaaaaaaatGGTAAGTAGATGGCTGCAGTCGGCTTGAACAAGCTGAAAGTTTGGAAGCAATGTGGAAGGTAATACGGTGAGAAAAAGTCACAACGTGTCTACCCCAAACTCTCCATAGGGCAGCCACTTCTGGGCTGCAGGTAAACACGTACCTCCTTATTGAAGAGCCCAAAGGAACCAGAACAAAGGCAATAAT---AGCGACAGACACA---TCACTCTGCACATCACCTGTCTTCTAGGGAGAAT
>gene=chr10_3216138-3217138; species=rheMac
GCTGAAGGAGACCTGCGTATGAGTGGGTGGCCCTGCACTGTGGGCCAGAAGGGGCCCTGGGATTAGCCATGCTTGGAGAGGGTGGGGTAGGCCTTGGAGGAAGTCCGCACCAAGTCTGACCTTCTCGGTTTCTCAGAGCCTC----CCTTCCTCCCTTCACCTCCTCC--GTCTTTTTTCCCTTGTATCACAAAT----ACAGACTTAAATCTCCCTCTGTCTCCTAATGGGCTCTGAAAAAAAAGAAAATAAAATAAATGGTAAGTAGATGGCTGCAGTCGGCTGGAACAAGCTAAAGCTTTGGAAGCAATGTGGAAGGTAATACTGTGAGAAAAAGTCACAACGTGTCTACCCCAAACTCTCCATAGGGCAGTCAGTTCTGGGCTGCAGGTAAACACATACCTCCTTATTGAAGAGCGCAAAGGAACCAGAACAAAGGCAATAATAGGAGTGACAGACACAAACACATTCTGCCCATCACCTGTCTTCTAGGGAGAAT
>gene=chr10_3379236-3380236; species=hg19
GTCATTCTCAGAATGATTTACTCAAGCAGAGCTTAGGTGGGGATTACTGAATGTAGCAGAAAGTGGAAGTAAATTCCtttcgaaatacctcaggatcaggaaaattcaaacaaagcatttggtttgcctttttgcttctgaggctgaaaactgtgtatgtttaaaatgaaaggtaatccataaattccagagtcatttgaacttaactcatcaatatgttagtttgtcagtggatgtccaagTAAATATTTAGAGcagcggtgtccaatcttctggcttccctgggccacactggaagcagaagaattgtctcgggccacacataaaatatgcaaacattaacaatagttgataacgctaaaaaaaattgcaaagaatcttataatattttaagaaagtgtaccaatttttgctggtacactttcaaaaccatcctggcttatatacagcccacaggctgcgggttggacacacttgGCTTAGAGCTTTTTGGCTAAAAA
>gene=chr10_3379236-3380236; species=bosTau
GTCATTCTCCG-----TTTACTCAAGAGGAGCTTAGGTGGGGATTACTGAGGGCAGCAGGAGGTGCG-GAAAACTCCTTTCCAAATATTTTAGGCTCAGGAAAATCCAAA----GCCTTTTGTATGGCTTTTTCACTTTTAGGCTGAAAGCCACGTTTATTTAAAGAGAAATGTAAT--------------GTAATCCACATAT---TCATCAGTA---TCGTTTGTCAGTTGCTGTTACTATAAATGTC--------------CTAATGTTCT----------------------------------------------------------------------------------------------------------------------------------------------------------------------------------------------------------------------------------
>gene=chr10_3379236-3380236; species=calJac
GTCATTCTCAGAATGATTTACTCAG--AGAGCTTAGGTGGGGATTACCGAATGTAGCAGAAAGTGGAAGGAAATGCCTTTCCAAATATT------TCAGGAAAATTCAAACAGGGCATTTGGTTTGCCTTTTCTCTTCAGAGGCTGAGAACTGTGTATATTTAAAATGAAAGGTAATTCATCAATTCCAGAGTCA-TTGAAGTTAACCCATCAATTTGTTAGCGTGTCTGTGGATGTCCAAATAGATA-TTAGGGcaggggtgtccagtctgtcggcctccctaggccacactgaaagcaaaagaattgccttgggccacgtgtaaaatattctgacattcataatagttgat-acactgaaaaaaatcacaaagaatcttacgatgttttaagaaagtgtacccatttctgttcggcgttattcaaaaccatcctggctcacaagcagcctgcaggctgtgggttggacaagcttgGTTTAGAGGTTTTTTACTAAAAA
>gene=chr10_3379236-3380236; species=canFam
ATCATTCTCAAAACAATGAACCCAAACGTAGCTTAGGTAGGGGACATTGAAAGGAGCAGAAGGCAGGTACGTAATCCCTGACAAGTATTTTAGGTTCAGGAAAATCCAGA----GCGTTTTGTACGCTTTTTTTACTTTTAGGCCGGAAGCCACGTACATTTGAAAAGGAACATAAGCCACGTGCTCCAGCGCCGCTCAAACTTGACGCATCAATACGTTATTTTGTCTGTTGATCTTTGTGCAAATGTTCAGAGC----------------------------------------------------------------------------------------------------------------------------------------------------------------------------------------------------------------------------------------------------
>gene=chr10_3379236-3380236; species=equCab
GTCGTTCTCGCAATGGTTCTCTCAAGTGTGGTTTAGGCAGGGATCACCGAGGGTCGCAGAAAGTGGA---------CCTT-CAAATCTTTTAGGTTCGGAAAAATCCAAA----ACATTTTGTACGCCTTTTTTACTTTTAGGCTGAAAGT--CGTTCGTTTAAACAGAAACTCAATCCACGTA-TTCTGAGTCACTCATACTTCACGCACCGATATGTTCATTTGTCACTTGTTGTTCCTGTAAACGTTCAGAGC-----------TTTTTTT-----------GCTGCAAAACATGCAGAATATTCTTCTTATA---------------------------------------------------------------------------------------TAGTTTATGCTG-------------------------------------------------------------------------------------
>gene=chr10_3379236-3380236; species=gorGor
--------------------------------------------------------------------------------------------------------------------------------------------------------------------------------------------------------------------------------------------------------------------------------------------------------------------------------------------------------------------------------------------------------------------------------------------------------------------------------------------------------------------
>gene=chr10_3379236-3380236; species=panTro
GTCATTCTCAGAATGATTTACTCAAGCAGAGCTTAGGTGGGGATTACTGAATGTAGCAGAAAGTGGAAGtaaattcctttcgaaatacctcaggatcaggaaaattcaaacaaagcatttggtttgcctttttgcttctgaggctgaaaactgtgtatgtttaaaatgaaaggtaatccataaattccagagtcatttgaacttaactcatcaatatgttagtttgtcagtggatgtccaagTAAATATTTAGAGcagcggtgtccaatcttctggcttccctgggccacactggaagcagaagaattgtctcgggccacacataaaatatgcaaacattaacaatagttgataacgctaaaaaaaattgcaaagaatcttataatattttaagaaagtgtaccagtttttgctggtacactttgaaaaccatcctggcttacatacagcccacaggctgtgggttggacacgcttgGCTTAGAGCTTTTTGGCTAAAAA
>gene=chr10_3379236-3380236; species=papHam
GTCATTCTCAGAATGATTTACTCAAGCAGAGCTTAGGTGGGGATTACTGAATGTAGCAGAAAGTGGAAGTAAATTCCtttccaaatacctcaggatcaggaaaattcaaacaaagcatttggtttgcctttttgcttctgaggctgaaaactgtgtatgtttaaaatgaaaggtaacccacaaattccagagtcatttgaacttaactcatcagtgcgttagtttgtcagtggatgtccaagTAAATATTTAGAGcagggatgttcaatcctttggcttccctgggccacactggaagcagaagaattgtcttgggccacacataaaatatgctaacattaacaatagttgat-atgct-aaaaaaattgcaaagaatcttataatgtttcaagaaagtgtaccaatgtttgctgggtgtcattcaaaaccatcctggcttacatgcagcctacaggctgtgggttggacaagcttgGTTTAGAGTTTTTTGGCTAAAAA
>gene=chr10_3379236-3380236; species=ponAbe
GTCATTCTCAGAATGGTTTACTCAAGCAGAGCTTAGGTGGGGATTACTGAATGTAGCAGAAAGTGGAAGtaaattcctttcgaaatacctcaggatcaggaaaattcaaacaaagcatttggcttgcctttttgcttctgaggctgaaaactgtgtatgtttaaaatgaaaggtaacccataaattccagagtcatttgaacttaactcatcaatatgttagtttgtcagtggatgtccaagTAAATATTTAGAGcaggagtgtccaatcttctggcttccctggaccacactggaaaccgaagaattgtctcgggccacacataaaatatgcaaacattaataatagttgataacgct-aaaaaaattgcgaagaatcttataatattttaagaaagtgtaccaatttttgctggtacactttcaaaaccgtcctggcttacatgcagcccacaggctgtgggttggacacgcttgGCTTAGAGCTTTTTGGCTTAAAA
>gene=chr10_3379236-3380236; species=rheMac
GTCATTCTCAGAATGATTTACTCAAGCAGAGCTTAGGTGGGGATTACTGAATGTAGCAGAAAGTGGAAGtaaattcctttccaaatacctcaggatcaggagaattcaaacaaagcatttggtttgcctttttgcttctgaggctgaaaactgtgtatgtttaaaatgaaaggtaacccacaaattccagagtcatttgaacttaactcattggtgcgttagtttgtcagtggatgtccaagTAAATATTTAGAGcagggatgtccaatgctttggcttccctgggccacactggaagcagaagaattgtctcgggccacacataaaatacgctaacattaacaatagttgat-acgct-aaaaaaattgcaaagaatcttataatgtttcaagaaagtgcaccaatgtttgctgggtgtcattcaaaaccatcctggcttacatgcagcctacaggctgtgggttggacaagcttgGTTTAGAGTTTTTTGGCTAAAAA
>gene=chr10_3535236-3536236; species=hg19
GGAACAGAATTTGCCCAAGAAGCCAGTAATTGGTTGTTACCCAGGGTTATTGTCCAGGCAATACAGACACTTTGAGTAGCTCTGTGCATTCAACATTGTAACAGTGAGTGAGAATATTATCTAGAATGCGTGAGATGCCTGGAAATTGATGATGCTGGTGGAAAGCGGAGGGAAAGGCCACTCTGTGTGAGAAGCATCAGTGCGTTCAAATGAAAGAATCACTCCGTGATGTGTAGGCTAACCTTTATACATCTGCGATGACTGACTCACCTACTCACTAAAATGCCTATCTGCAAAATAACTTTTCAGTTGTAAATCTGAAACCATCCAACTGCCATTCCCAAACTTTTCCCACTGAATCAATAGTTTATAAAATAATCTCTAACAGTATAAGCTTTCTTGGAAACACAATTATCACATTACAGCCAAACATAGTGTATCTATGCTCTTTTCAAAACCAAACATTGTTTCTAGGAATGTAATGCAAATAAACTCTATAT
>gene=chr10_3535236-3536236; species=bosTau
GGATCAGAACTTGCATTAGGAGACAGAAATGTGTTGTTACTAATTGTCATGGTCTGGGCGATG---------------GCCCTGTGCTTTGAGCATCATAACGATGAGTGACATGATTACTCAAGATGTGTAAGAACCACGCAAG-TGATCTCACAGGTGCTGAGAATAAGGAAAGG--------CACGAAAAGCACCAGGGTCATCGAATGTGGGATTTGCCTGACGATGCTTGGATTGAAAT-TACACATCCACAGTGACTGAAACCGCAGATGACCAGAATGTCCTCTGACAAAGCAACTTTGCAATCGGAAGCCTGATACAAGCTACCCTCTA-TACCC---------CACTGAAACAACAGTTTATAAAAGAATCTTTAACAGTATAAGCTTTCCAGGAAACATGGTTATCATGTTACAGCCA----AAG---GACTCTGTTGTTCTGAAACCCAAATATTGTTTCTAGGAATATAACGCAAACAAACTTTATAT
>gene=chr10_3535236-3536236; species=calJac
GGAACAGATTTTGCCCTAGAAGCCAGTAATTGGTTGTTACCCAGTGTTATTGTCCAGGCAATGCAGACACTTTGAGTAGCCCTGCGCATTCAACATTGTAACAGCAAGTGAGAAAATTATCTAGAATTTGTGAGATGCCTGTAAAATGACCATGCTGGTGGTGGGTGGAGGGAAAGGCAACTCTATGTGGGACACATCCATGGGATGGAATGAAAGCATTGTGCCGTGATGTGTAGGCTTACCTTTATACATCTGAGATGAC--AGTCACCTACCTACTAAAATGCCTGTCTGCAAAATAACATTTCAGTTATAAATCTGAAATCATCCAACTTTCCTTCCAAAACTTGTCCCACTGAAACAATTGCTTATAAAATAATCTCTAACAGCATAAGCATTCTTGGAAACACAATTATCATGTTACAGTCAAACAGAGAGTATCTATGCTCTTTTGAAAAC----CATTCTTTCTAGGAACATAATGAAAACAAATTCTATAT
>gene=chr10_3535236-3536236; species=canFam
GGAGGAAGATCTGCACCGGAAGCCAGACACTGGTTGTTCCCAATTGTTAGTGTCC-GGTGATACAGACACATTGAGTAGCTTTGTGCATTAAACATGGTAACAGGGAGCGACAATA-TATCTAGAACACGTGAAAACCTTGGGAA-TGAGGGCACAAGTGGTGACAGGAAGGAAAGGCCACTCCTCATGAAGAGCCCGGATGTGACGGAACGTGCGATTTGCTCAACGATGCTCAGGCTGGAATGTGTGCATCTGCAATGACTGAATCAGCTGGCTGCCAGAAAGTCCTCTGACAAACCAACTTTGCAATTGTGGGTCCGATGTAATCTAATTTCTA-CACCTTACCGTTCCCACTGAAACAACAGTTTATAAAAGAATCTCGAGCAGTATCAGCTTTCCCAGAAACACAATTATCATGCTATAGCCA----GAGT--ATCTCTGTTGCTTCGAAAACCTAAGGATGTTTCTAGGAACATAACGCAAACAAACTCGGTCC
>gene=chr10_3535236-3536236; species=equCab
GAAGTAGAATTTGCACTAGAAGTGGGAAATTTATTGTCACCCGTTGTTATTGTCCAGGCAATATAGACACTTTGAGTAGCTTTGTGCAATAAACGTGATAACAGTGAGTGACAGAATTATTTCAAGTGTGGAAGAACTCCACAAA-TGATTGCTCTGGTGGGCAGAGAAGGGAAAGGCTGCTCCTCGTGAAAAGCACAGATGCAATTAAACGTGGGACTTGCGCAACGATGTTTAGGCTTTAATTTATACACCTACAGCGACTGAATCAGCTGATTACTATACTGTCCTCCGATAAAACAACTTTGTAATTGTAAATCTGATAGAATCTAACTTGTA-TCCCCCGCTTTTCTCACTGGAACAATAGTTTATTAAAGAGTCTTTAACAGTGTAAGCTTTCCTGGAAACACAATTATCATGTTACAGCCA----GAGCGTGTTTCTGCTGTTTTGAAAACCTAACATTGTTTCTAGGAATGTAATACAAACAAACTCTATAC
>gene=chr10_3535236-3536236; species=gorGor
GGAACAGAATTTGCCCGAGAAGCCAGTAATTGGTTGTTACCCAGGGTTATTGTCCAGGCAATACAGACACTTCGAGTAGCTCTGTGCATTCAACATTGTAACAGTGAGTGAGAATATTATCTAGAACGCGTGAGATGCCTGGAAATTGATGATGCTGGTGGAAAGCGGAGGGAAAGGCCACTCTGTGTGAGAAGCATCAGTGCGTTCGAATGAAAGAATCACTCCGTGATGTGTAGGCTTACCTTTATACATCTGCGATGACTGACTCACCTACTTACTAAAATGCCTATCTGCAAAATAACTTTTCAGTTGTAAATCTGAAACCATCCAACTTTCATTCCCAAACTTTTCCCACTGAATCAATAGTTTATAAAATAATCTCTAACAGTATAAGCTTTCTTGGAAACACAATTATCACATTACAGCCAAACATAGTGTATCTATGCTCTTTTCAAAACCAAACATTGTTTCTAGGAATGTAATGCAAATAAACTCTACAT
>gene=chr10_3535236-3536236; species=panTro
GGAACAGAATTTGCCCAAGAAGCCAGTAATTGGTTGTTACCCAGGGTTATTGTCCAGGCGATACAGACACTTTGAGTAGCTCTGTGCATTCGACATTGTAACAGTGAGTGAGAATATTATCTAGAATGTGTGAGATGCCTGGAAATTGATGATGCTGGTGGAAAGCGGAGGGAAAGGCCACTCTGTGTGAGAAGCATCAGTGCGTTCGAATGAAAGAATCACTCCGTGATGTGTAGGCTAATCTTTATACATCTGCGATGACTGACTCACCTACTTACTAAAATGCCTATCTGCAAAATAACTTTTCAGTTGTAAATCTGAAACCATCCAACTTCCATTCCCAAACTTTTCCCACTGAATCAATAGTTTATAAAATAATCTCTAACAGTATAAGCTTTCTTGGAAACACAATTATCACATTACAGTCAAACATAGTGTATCTATGCTCTTTTCAAAACCAAACATTGTTTCTAGGAATGTAATGCAAATTAACTCTATAT
>gene=chr10_3535236-3536236; species=papHam
GGAACAGAATTTGCCCGAGAAGCCAGTAATTGGTTGTTACCCAGGGTTATTGTCCAGGCAATAGAGACACTTGGAGTAGCTCTGTGCATTCAACATTGTGATAGTGGGTGAGAAAATTATCTAGAATGCGTGAGATGCCTGTAAAATGATGGTGCTGGTGTAGATTGGAGGCAAAGGCCACTCTGTGTGAGAAGCATCAGTGCATTCAAATGAAAGAATCACTCCGTGATGTGGAGGCTTACCTTTATACATCTGTGAT-ACTGAATCTCCTACCTACTAAAATGCCTATCTGCAAAATAATGTTTCAATTGTAAATCTGAAACCATCCAACTTTCATTCCCAAACTTTTCCCACAGAATCAATAGTTTATAAAATAATCTCTAGCAGTATAAGCTTTCTTGGAAACACAATTATCATGTTACAGCCAAACATAGTGTATCTACGCTCTTTGGAAAACCAAACATTGTTTCTAGGAATGTAATGCAAACAAACTCTATAT
>gene=chr10_3535236-3536236; species=ponAbe
GGAACAGAATTTGCCCGAGAAGCCAGTAATTGGTTGTTACCCAGGGTTATTGTCCAGGCAATACAGACACTTTGAGTAGCTCTGTGCATTCAACATTGTAACAGTGAGTGAGAATATTATCTAGAATGCGTGAGATGCCTGGAAAATGATGGTGCTGGTGGAGAGTGGAGGGAAAGGCCACTCTGTGTGAGAAGCATCAGTGCATTCGAATGAAAGAATCACTCCATGATGTGTAGGCTTACCTTTATACATCTGTGATGACTGACCCACCTACTTACTAAAATGCCTATCTGCAAAATAACGTTTCGGTTGTAAATCTGAAACCATCCAACTTTCGTTCCCAAACTTTTCCCACTGAATCAATAGTTTATAAAATAATCTCTAACAGTATAAGCTTTCTTGGAAACACAATTATCACATTACAGCCAAACATAGTGTATCTATGCTCTTTTCAAAACCAAACATTGTTTCTAGGAATGTAATGCAAACAAACTCTATAT
>gene=chr10_3535236-3536236; species=rheMac
GGAACGGAATTTGCCCGAGAAGCCAGTAATTGGTTGTTACCCAGGGTTATTGTCCAGGCAATAGAGACACTTGGAGTAGCTCTGTGCATTCAACATTGTGATAGTGAGTGAGAAAATTATCTAGAATGCATGAGATACCTGTAAAATGATGGTGCTGGTGTAGATTGGAGGCAAAGGCCACTCTGTGTGAGAAGCATCAGTGCATTTAAATGAAAGAATCACTCCGTGATGTGGAGGCTTACCTTTATACATCTGTGAT-ACTGAATCTCCTACTTACTAAAATGCTTATCTGGAAAATAATGATTCAGTTGTAAATCTGAAACCATCCAACTTTCATTCCCAAACTTTTCCCACAGAATCAATAGTTTATAAAATAATCTCTAGCAGTATAAGCTTTCTTGGAAACACAATTATCATGTTACAGCCAAACATAGTGTATCTACGCTCTTTGGAAAACCAAACATTGTTTCTAGGAATGTAATGCAAACAAACTCTACAT
>gene=chr10_3678138-3679138; species=hg19
GAGATGTTTTTATGTGGTTCACCTTCGACCTTCATCAGGGTGACTCAGGAGGCACATTCTGAAGCCACTCTCCAACACTTAAGTTTTTTGCCAGGTATTTTTCACAAAGCAACGATTTGAACAATGAAGGAGAAAATGTAGCCTCGCAACTTCATTCGTAAATAATCCAGACTAACCGCACGGAGTATAATGGATCAAAGTGAGCAGAATCGCTCACTTTGGATGAGATCAGCCCTAGAATGAAAGCAAAACCGAGATGATGGACGGCGCAGGCTCCTTGGAGATCCGTGTTCATGACACCTGCAAGGACTGTGGGCAAGCTGCCAACCAGACATGAAATTAGCAATTAGTTGCATATTCTTCCGAGTGGGTCATGTGCTCCTTGCAATCCAGGCACATCTCTTTCCATCTGGCAGGGGTGTGGCGTATTTCCAGAGGGCTTCAATGCGCAATCCGGCAGCGCACTGCTGGGAGCCCCGGCACAGGACGCCTGACCACAC
>gene=chr10_3678138-3679138; species=bosTau
--------------------------------------------------------------------------------------------------------------------------------------------------------------------------------------------------------------------------------------------------------------------------------------------------------------------------------------------------------------------------------------------------------------------------------------------------------------------------------------------------------------------
>gene=chr10_3678138-3679138; species=calJac
GAGATGATTTTATGTGGTTCACCATCGACCATCATCAGGGCAACTCAGGAGACACATTCTGAAGTCTCTCTGCAACACCTGTGTTTTCTGCCAGGTCTTTTTCGTGAAGCAACAATTTGAACAATGAAGGAGAAAAGGTAGCCTTGCCACTTCATACGTAACTAATCCAGACTAACCACACCATGTTTAATGCAACAAGGT--GCAGAAACGCTCCCTCTGAATGAGACCAGCACTAGAACGAAA-------------GATGGACAGCGCAGGATCCGTGGAGAACCGTGTTCATGACACCTGCAAGGCCTGTGGGCAAGCTGCCAACCAGACACGAAATTAGCAATTAGCCGCATATTCTTCTGAGTGTGTCACGTGCTCCTTCCAATCCAGACACATCTA--TCCATCTGGCA-GGGTGTGGCGTGTTTCCAGAGGGGTTCAATGCGCAATCCGGCAGCGCAGTGCGGGGAGCCCCGGCACAGGAGGCCTGACCACAC
>gene=chr10_3678138-3679138; species=canFam
--------CTGATGTGGTTTCCCACTGAGTTACATCAGGATAACCCAGATGACCAATTCCAAAGCCACCCCCCAGCAACTACAGGCTCAGCCTAGTGTCGCCCACAAAACAATGATTTGAGCAGC--AGAGGAAAAGTTGGCCTTGCTGCCTCGGCCATGAGTAATCCAGACGCG------GATGCGTAATGCATAAACCT--------------------GAT-ACAGGGGCCCCTGAGTGAAGGGGACACGGCAACGACAGAGGAAGCA---TCTT----GATTCTTTTTCAGGACACCTGAGAGAATGGCAGGCGGGCTGCCAAGCAGCCA-GGAGTGAGCAATCCCTTGCATATTTTTCAGAGTGCGTCAAATGCTTGTCCTA-CCCAGGCACATCTCTTCCCATCAGGCAGGGCCGTGTCTCATGTCCCTTGGGCTTCAGTGGACAATCTG-----GCAGTGCTGTGAGTGTGGCCACAGGACACTTGATCACAT
>gene=chr10_3678138-3679138; species=equCab
------------------------------------------ACTTGAAAGGCCGGCTCTGAAGCCGCTCCACAGCATCCACACTCTTGGCCCGTTGCTGCCTGTGGAGCAAGGATCTGAACAGCG-AGGGAAAAAGCTGGCCTTGCCACCTCGTCTGTAAATAATCCGGACCAA------GATGTATAATACCTACGCCT--------------------GATAACACAGG-CCCAGAGCGAAAGGAAAGCCGAGATGATGGACGAGGCAGGCTCCCCTGAGATCCGTTTTCATGACACCTGAGAGAAT-GCAGGCAGGC-ACCCACTAGTCA-GGGAAGAGCGATCGGTTGCACATTCTTCAGAGTGTGTCCAGTGCTCTTCTCA-TCCGAGCACATCACTCTCTGTCTGGCAGGGC--TGTCATATTTCCGTAGGGTTTCAGGGCACAAGCCA-----GCTGTTCTGTGAGCCTCAGCCCGGGGTTCTTGACCACGT
>gene=chr10_3678138-3679138; species=gorGor
GAGATGTTTTTATGTGGTTCACCTTCGACCTTCATCAGGGTGACTCAGGAGGCACATTCTGAAGCCACTCTCCAACACTTAAGTTTTTTGCCAGGTATTTTTCACAAAGCAACGATTTGAGCAATGAGGGAGAAAATGTAGCCTCGCAACTTCATTCGTAAATAATCCAGACTAACCGCACGAAGTATAATGGATCAAAGTGAGCAGAATCGCTCACTTTGGATGAGATCAGCCCTAGAATGAAAGCAAAACCGAGATGATGGACGGCGCAGGCTCCTTGGAGATCCGTGTTCATGACACCTGCAAGGACTGTGGGCAAGCTGCCAACCAGACATGAAATTAGCAATTAGTTGCATATTCTTCCGAGTGGGTCATGTGCTCCTTGCAATCCAGGCACATCTCTTTCCGTCTGGCAGGGGTGTGGCGTATTTCCAGAGGGCTTCAATGCGCAATCCGGCAGCGCAGTGCTGGGAGCCTCGGCACAGGACGCCTGACCACAC
>gene=chr10_3678138-3679138; species=panTro
GAGATGTTTTTATGTGGTTCACTTTCGACCTTCATCAGGGTGACTCAGGAGGCACATTCTGAAGCCACTCTCCAACACTTAAGTTTTTTGCCAGGTATTTTTCACAAAGCAACGATTTGAACAATGAAGGAGAAAATGTAGCCTCGCAACTTCATTCGTAAATAATCCAGACTAACCGCACGGAGTATAATGGATCAAAGTGAGCAGAATCGCTCACTTTGGATGAGATCAGCCCTAGAATGAAAGCAAAACCGAGATGATGGACGGCGCAGGCTCCTTGGAGATCCGTGTTCATGACACCTGCAAGGACTGTGGGCAAGCTGCCAACCAGACATGAAATTAGCAATTAGTTGCATATTCTTCCGAGTGGGTCATGTGCTCCTTGCAATCCAGGCACATCTCTTTCCATCTGGCAGGGGTGTGGCGTATTTCCAGAGGGCTTCGATGCGCAATCCGGCAGCGCAGTGCTGGGAGCCTCGGCACAGGACGCCTGACCACAC
>gene=chr10_3678138-3679138; species=papHam
GAAAACTTTTTATGTGGTTCACCTTTGACCGTCATCAGGGTGACTCAGGAGACACATTCTGAAGCCACTCTCCAACACCTGTGTTTTTTGGTGGGTATTTTTCATAAAGGAACTATTTGAACAATGAAGGAGAAAATGTAGCCTCGCAACTTCATTCGTAAATAATCCAGACTAACCACATGGTGTACAATGGATCAATGT--GCAGAATCGCTTACTTTGGATGAGATCAGCCCTAGAACGAAAGCAAAACCGAGATGATGGATGGCGCAGGCTCCTTGGAGATCCGCGTTGATGACACCTGCAAGGACTGTGGGCAAGCTGCCAACCAGACATGAAATTAGCAATTAGTTGCATATTCTTCCGAGTGGGTCACGTGCTCCTTCCAATCCGGGCACATCTCTTTCCATCTGGCAGGGGTGTGGCGTATTTCCAGAGGGTTTCAATGCGCAATCCGGCAGCGCAGTGCTGGCAGCCCCGGCACAGGATGCCTGACCACAC
>gene=chr10_3678138-3679138; species=ponAbe
GAGATGTTTTTGTGTGGTTCACCTTCGACCTTCATCAGGGTGACTCAGGAGACACATTATGAAGCCACTCTCCAACACTTATGTTTTTTGCCAGGTATTTTTCACAAAGCAACGATTTGAACAATGAAGGAGAAAATGTAGCCTCGCAACTTCATTCGTAAATAATCCAGACTAACCGCACAGAGTATAATGGATCAACGT--GCAGAATCGCTCACTTTGGATGAGATCAGCCCTAGAATGAAAGCAAAACCGAGATGATGGACGGCACAGGCTCCTTGGAGATCCGTGTTCATGACACCTGCAAGGACTGTGGGCAAGCTGCCAACCAGACATGAAATTAGCAATTAGTTGCATATTCTTCCGAGTGGGTCACGTGCTTCTTGCGATCCAGGCACATCTCTTTCCATCTGGCAGGGGTGTGGCGTATTTCCAGAGGGCTTCGATGCCCAATCCGGCAGCGCAGTGCTGGGAGCCCCGGCACAGGACGCCTGACCGCAC
>gene=chr10_3678138-3679138; species=rheMac
GAGAAGTTTTTATGTGGTTCACCTTCGACCTTCATCAGGGTGACTCAGGAGACACATTCTGAAGCCACTCTCCAACACCTGTGTTTTTTGGCGGGTATTTTTCATAAAGGAACGATTTGAACAATGAAGGAGAAAATGTAGCCTCGCAACTTCATTCGTAAATAATCCAGACTAACCACATGGTGTACAATGGATCAACGT--GCAGAATCGCTTACTTTGGATGAGATCAGCCCTAGAATGAAAGCAAAACCGAGATGATGGACGGCGCAGGCTCCTTGGAGATCCGCGTTCATGACACCTGCAAGGACTAT-GGCAAGCTGCCAACCAGACATGAAATTAGCAATTAGTTGCATATTCTTCTGAGTGGGTCACGTGCTCCTTCCAATCCAGGCACATCTCTTTCCATCTGGCAGGGGTGTGGTGTATTTCCAGAGGGTTTCAATGCGCAATCTGGCAGCGCAGTGCTGGCAGTCCCGGCACAGGATGCCTGATCACAC
>gene=chr10_4205467-4206467; species=hg19
TGATACCCCTGATTCAGATGATGAAACTCCTTATCCAGTTTTCTTACCAGATTGTTACCTGCCCGAGAGCAGCGATCATTACCTGCTTTTTTGGTGGCTTCACTTCAGCATCCTATACACTGTTGGTTCAATAAGTCACTGGTGTATTTGATATCTGTGGAACACATTTCTAATGTTAAGTGATCTTGTCTTAGACCTGAGATAACATCATCTTTTTCGTTTTATTGCATGACAATATCACGTACATTTTTAAGAGCTCTAAACAGAGTTTGGGATATCCTATTCATCTTTGATTTGCACCCCTCTTTTGGAGATCAACACTTAGATTCTTGGCTCATGAATTTGTTCAATGAGTATAAATGATTGAGTCTCTTAACTCCCAGAAGGGTTAACTAGAAAATTAGTCCTCAACTTGAAACTTCAATTATGTACATAAAATCTATGCACCCTCCTCATTAAGCACTTTTGTCAGTTGAAGCTAGTCTTCAATTTAATAATTT
>gene=chr10_4205467-4206467; species=bosTau
TGACACCATGGCTTCAGAGCATGAAACTC-TTATCCAgtttcctcacaagactgcaacctgcctgagg-caggcaccatagcctggtttatgtgtagattcttggtaGCATCC---------TCGGTTTGATACATAAAAAGTATCTTCTGTATCCATTGAACACATCTCTAGTATTAAATGGTCCTGCCTTTGACTTGAGATTACATCTTCTTTTCCCTTTTGTCTCATGAGGAGCCTACATGTTTTCCTGAGGGCTCACAACAGAG-CAGTCACATCCCATTCAT-TTTGATTTGTATCTCGCTTTTGGAGATTGCCACCCAGATTCTAGGTTCATGAAT--ATTCAGTGACTATAAAAAATAAAGTGTCTTCATTTGCAGACGGG------AGAAAATTAGTCTTCAACTTGAAACTTCGATTATGTACATAAAATCTGCATACCCTCTTAATTAAGCATTTCAGTCAACTGAAG------TTAAATTTAATAA-TG
>gene=chr10_4205467-4206467; species=calJac
TGATACCCCTGATTCAGATGATGAAACTCCTTATCCAgttttctcaccagactgtaacctgcccaagaacagcg---attgtctgttttactggtggtttcacttcagcatccgataaatcgttggttcagtaagtCACTAGTGTATTTTGTATCTGCAGAATGCATTTCTAATGTTAAATGACCTTGTCTTCAACTTGAGATAACATCATCTTCCTCATTTTATTTCATGGCAATATCACATACTTTCTTAAGAGTTCTAAACACAGTTGGGGATATCCTATTCGTCTTTG-TTTACACCCC-CTTTTGGAGATCACTACCTAGATTTTTGGCTCATAAATTTATTCAATGAATATAAATGATTGAGCCTCGTAACTCCCAGAAGGGCTAACTAGAAAATTAGTCCTCAACTTGAAACTTCAATTATATACATAAAATCTATGCACCCTCCTAATTAAGCACTTTTGTCAGCTGAAGCTAGTCtttaatttaataattt
>gene=chr10_4205467-4206467; species=canFam
TGATACCACTGACTCAGAGTATTAGACTGTTTGCCTGGTTTTCCCACCGGACTGCAACCCGCCTGAGG-CAGCTGTCACAGTTCCCTTCATTTGTAGATGCCCTACAGCATCTCAGCA----TTGGTTCAAGAAA----GGGTGTATTACATATGTATTGAGCACATTTCTAGTGCTGAATGATCCTGTCTTTGACTTGAAATAACA---TCTTTTTCATTTCATTTCATGAGGAAACTGCATATTTTCTTAAGGGCTCTACACAGAG-TGGAAAGATCCCATTTGTCTTTGATAGGTACCTCCCTTTTGGAGATTACCACCCAGATTCTAGGTTCATGAATTTGGTCAATGGCTATAAATAATCAACTCTCCTAATTCTCAGAAGGGTTAGCTAGAAAATTAGTCCTCAACTTGAAACTTCAATTATATACATAAAATCT-CATGCCCTCCTAATTAAACAC-TAAGTCGGCTGAAGCTACTCttaaatttaataattt
>gene=chr10_4205467-4206467; species=equCab
CGACCCCATGGACTCAAAGTATCAAAATTTTTATCCAGTCTTCCTACCAGATTTTAATCTGCCTGAGG-CAGCCAGCATAGCCTGCTGCATTTGTAGATTCTTGGCAGCATCCCAGCATCTGTTGGTTCAATAAATAACGGGTGTATTCCATATCTGCTGAACACATTCCTAGTGTTAAATGATCCTGTCTTCGACTTGAGATAACATCTTCTTTTTCATTTCATTTCATGAG---ATCACATATTTTCTTAAGAGCTATAAACAGAG-CAACAATATCCCATTTGTCTTTGATTTGCATTTCCCTTTTGGGGACTACCACCCAGATTTTAGGTTCATGAATTCCTTCAATGACTATAAATAATCAAGTCTCTTAATTCCCAGAAGGATTAACTAGAAAATTAGTCCTCAACTTGAAACTTCAATTACATACGTAAAATCTACATAACTTCCTAATTATACACTTTAGTCAGTTAAAGCTAGTCTTAAATTTGATAATTT
>gene=chr10_4205467-4206467; species=gorGor
TGATACCCCTGATTCAGATGATGAAACTCCTTATCCAGTTTTCTTACCAGATTGTTACCTGCCCGAGAGCAGCGATCATTACCTGCTTTTTTGGTGGCTTCAATTCAGCATCCTATACACTGTTGGTTCAGTAAGTCACTGGTGTATTTGATATCTGTGGAACACATTTCTAATGTTAAGTGA-----TCTTAGACCCGAGATAACATCATCTTTTTCGTTTTATTGCATGACAATATCACATACATTTTTAAGAGCTCTAAACAGAGTTGGGGATATCCTATTCATCTTTGATTTGCACCCCTCTTTTGGAGATCAACACTTAAATTCTTGGCTCATGAATTTGTTCAATGAGTATAAATGATTGAGTCTCTTAACTCCCAGAAGGGTTAACTAGAAAATTAGTCCTCAACTTGAAACTTCAATTATGTACATAAAATCTATGCACCCTCCTCATTAAGCACTTTTGTCAGCTGAAGCTAGTCTTCAATTTAATAATTT
>gene=chr10_4205467-4206467; species=panTro
TGATACCCCTGATTCAGATGATGAAACTCCTTATCCAGTTTTCTTACCAGATTGTTACCTGCCCGAGAGCAGCGATCATTACCTGCTTTTTTGGTGGCTTCACTTCAGCATCCTATACACTGTTGGTTCAATAAGTCACTGGTGTATTTGATATCTGTGGAACACATTTCTAATGTTAAGTGATCTTGTCTTAGACCTGAGATAACATCATCTTTTTCGTTTTATTGCATGACAATATCACGTACATTTTTAAGAGCTCTAAACAGAGTTGGGGATATCCTATTCATCTTTGATTTGCACCCCTCTGTTGGAGATCAACACTTAGATTCTTGGCTCATGAATTTGTTCAATGAGTATAAATGATTGAGTCTCTTAACTCCCAGAAGGGTTAACTAGAAAATTAGTCCTCAACTTGAAACTTCAATTATGTACATAAAATCTATGCACCCTCCTCATTAAGCACTTTTGTCAGTTGAAGCTAGTCTTCAATTTAATAATTT
>gene=chr10_4205467-4206467; species=papHam
TGACATCCCTGATTCAGATGATGAAACTCCTTATCCGGTTTTCTTACCAGATTGTTACCTACTCGAGAGCAGCAATCATTATCTGCTTTTTTGGTGGCTTCACTTCAGCATCCTATACACTGTTGGTTCAATAA---------GTATTTGATATCTGTGGAACACATTTCTAATGTTAAATGATCTTGTTTTAGACTCGAGATAACACCATCTCTTTTGTTTTATTGCATGACAATATCACATACA-TTTTAAGAGCTCTAAACAGAGTTGCGGATATCCTATTCATCTTTGATTTGCACCCCTCTTTTGGAGATCACCACTTAGATTCTTGGCTCATGAATCTGTTCAATGAGTATAAATGATTGAGTCTCTTAACTCCCAGAAGGGTTAACTAGAAAATTAGTCCTCAACTTGAAACTTCAATTATGTACGTAAAATCTATGCACCCTCCTCATTAAGCACTTTTGTCAGCTGAAGCTAGTCTTCAATTTAATAATTT
>gene=chr10_4205467-4206467; species=ponAbe
TGATACCCCTGATTCAGATGATGAAACTCCTTATCCAGTTTTCTTACTAGATTGTTACCTGCTCGAGAGTAGTGATCATTACCTGCTTTTTCGGTGGCTTCACATCAGCATCCTATACACTGTTGGTTCAATAAGTCACTGGTGTATTTGATATCTGTGGAACACATTTCTAATGTTAAATGATCTTGTCTTAGACCCGAGATAACATCATCTTTTTCGTTTTATTGCATGACAATATCACATACATTTTTAAGAGCTCTAAACAGAGTTGGGGATATCATATACATCTTTGATTTGCACCCCTCTTTTGGAGATCACCACTTAGATTCTTGGCTCATGAATTTGTTCAATGAGTATAAATGATTGAGTCTCTTAACTCCCAGAAGGGTTAACTAGAAAATTAGTCCTCAACTTGGAACTTCAATTATGTACATAAAATCTATGCACCCTCCTCATTAAGCACTTTTGTCAGCTGAAGCTAGTCTTCAATTTAATAATTT
>gene=chr10_4205467-4206467; species=rheMac
TGACATCCCTGATTCAGATGATGAAACTCCTTATCCGGTTTTCTTACCAGATTGTTACCTACTCGAGAGCAGCAATCATGATCTGCTTTTTTGGTGGCTTCACTTCAGCATCCTATACACTGTTGGTTCAATAA---------GTATTTGATATCTGTGGAACACATTTCTAATGTTAAATGATCTTGTTTTAGACTCGAGATAACACAATCTCTTTTGTTTTATTGCATGACAATATCACATACA-TTTTAAGAGCTCTAAACAGAGTTGCGGATATCCTATTCATCTTTGATTTGCACCCCTCTTTTGGAGATCACCACTTAGATTCTTGGCTCATGAATCTGTTCAATGAGTATAAATGATTGAGTCTCTTAACTCCCAGAAGGGTTAACTAGAAAATTAGTCCTCAACTTGAAACTTCAATTATTTACATAAAATCTATGCACCCTCCTCATTAAGCACTTTTGTCAGCTGAAGCTAGTCTTCAATTTAATAATTT
>gene=chr10_4638403-4639403; species=hg19
TCAACTGTCATAACAAAAAGCAATAGCTATTATTAGTTCTTCAAATTTCTTTGTGTATTTTCCATCATGAACAAATAGCTGAGATGAGTATAATTTTAACACAAAGCTATTCACAGGTAGGTAAAGATCACATATTTACAATTGCTGTGGCTTAACACTGGCTTACATATTATAAATGCTAATTTTGTTGTTTGGCTAGAAGAGTCCTGTTTTAGTCAAGTTGTTTCTGTTTTGACCAAGGGGCATTTAATCTAAATGCATAGCtatataatagtaatttataaatattgtatattttaGGGTGAGGTGGATTTTATTCAAGCAGAATGTCATACCTCTCAAACCACATGGAATGATTTTTTAATTTTTGTGAGCAAAATGCTACACTCAATCCAGTACACTACTTTTTACTCTACTGAATAATCTGATAATATCCTTGGTAATCCAGGGCACCttttttattttattttatttttttgagacagagtctctttctgttg
>gene=chr10_4638403-4639403; species=bosTau
TCAAGTGCCATAATAAAAAGAAATAGCTATCTCTAGCTCC-CAAATTTCTTTGTGCATTTTCCATCATGAATGAATAACTGAGTAGGGTGTCATTTTACCACAAAGCTAATTGCAGGTGGATAAGGGCTACACTTTTAACATGACTGTGTCTCTACGTTGGCTTATATAGGATAAATGATCATTTGGTTGCTTGAATAGAATATTTTTGTTTTAGTTGAGTTGTTTCTATTTTGATCAAGAGGCATTTATTCTAAATATATAGCTATATAATAATAATTTTTCAATG--ATATATTTTAGAGCAAGGTAGATTTTACTTAAGAGAAATGTCATACTTCTCAAAATACATAGAGTAATTTTTAATTCTTTGTGAGCAAGACACTCTATCCAACCCAGTACACTAGTTTTTATTCTACTGAATGACCTCGATATCTCTTTGGTAATTCAGGTCAGGTTTA---T--------------------------------------
>gene=chr10_4638403-4639403; species=calJac
TCAACTGTCATAACAAAAAGCAAGAGCTACTATTAGTTCTTCAAATTTCTTTGTGTATTTTCCATCGTGAACAAACAGCTGAGATGAGTATAATTTTAACACAAAGCTATTCACAGGTAGGTAAAGATCACACATTTACAATTGCTGTAGCTTAACACTGGCTTCCGCATTATAAACGCTAATTCTATTGGTTGACTGGAAGAGTCCTCTTTTACTCAAGTTGTTTCTGTTTTGGCCAAGGATCATTTAATCTAAACACATAGTTATATCATAGCAATTTATAAATATTACATGTTTTAGGCTTAGGTGGATTTTATTCTAGCAGAATGTCATACTTCTCAAACCACATGGAGTGATCTTTAATTTTTTGTGAGCAAAACACTACATTCAATCCAATGCAATAGTTTT-----TACTGAATAATCTGATAATATCCTTGGTAATCCAGGGCACCtttt--------ttttttttttttaagacagagtcttgctctgtcg
>gene=chr10_4638403-4639403; species=canFam
TCAAGTTTTGGAACAAAAAGAAATAGTCCTCATTAGTTCC-CAAAATTCTTTGTGTATTTTCCATCAT-AACATATAGCTGAGAGGAGTATAACTTTACCACAAACCCATCTGCACAGAGTTAAGGGCTACATGTCTAAAATTACTGTGTCATAACACACACTTATCTATGATAGATGCAAATTTTGTGGCTTGAAGAGAAGATTC--GTTTTAGTTGAGTTGTTTCTATTTTAACCAAAAAGCATTTATTTTAAATATATAGTCATATACTAATAATTCATTAATG--ACATATTTTAAGGTGACATAGATTTTATTCAAGTGGAATGCCACTCATCTCAAAACATGTAGAGGAATTTTTAATTCTTTATGAGCAAAACATTACATCCACCCCAATTCACTAGTTTTTCCTCCACTGAACAATCTCAAGAACTCCTTAGTAATCCAG----------------------------------------------------
>gene=chr10_4638403-4639403; species=equCab
TCAAGTGTCATAATAAAAAGAAATAGCTATTATTAGTTCC-CAAATGACTCTGTGTATTTTCCATCATGAACAAATAGCTGAGACGAGTGTAATTTTACCACAAAGCCATCTGCAGGTAGGT-AGGACTACACCTTTGAAACTGCTGTGTCTTAGCACTGGCTTACATATGATAAATGCAAATTTTATTGCTTGAATAGCAGACTCTTGTTATAGTTGAGTTGTTTCTATTTTGACCAAGAAGTGTTTATTCTAAATATACAGTTACATGATAATAATTTGCTAATG--ATATATTTTAGGGTGAAGTAGATTTTATTCAAGTGGAATGCCATGCTTCTCAAAACAGGTAGAGTAACTTTTAAGTTTTTGGAAGTAAGGCATGGCATCCAACCCAGTGCACCAGGTTTTATTCTGTGGA---------------------------------------------------------------------------------
>gene=chr10_4638403-4639403; species=gorGor
TCAACTGTCATAACAAAAAGCAATAGCTATTATTAGTTCTTCAAATTTCTTTGTGTATTTTCCATCATGAACAAATAGCTGAGATGAGTATAATTTTAACACAAAGCTATTCACAGGTAGGTAAAGACCACATATTTACAATCGCTGTGGCTTAACACTGGCTTACATATTATAAATGCTAATTTTGTTGTTTGGCTAGAAGAGTCCTCTTTTAGTCAAGTTGTTTCAGTTTTGACCAAGGGGCATTTAATCT-------------------------------------------------------------------------------------------------------------------------------------------------------------------------------------------------------------------------------------------------------
>gene=chr10_4638403-4639403; species=panTro
TCAACTGTCATAACAAAAAGCAATAGCTATTATTAGTTCTTCAAATTTCTTTGTGTATTTTCCATCATGAACAAATAGCTGAGATGAGTATAATTTTAACACAAAGCTATTCACAGGTAGGTAAAGATCACATATTTACAATTGCTGTGGCTTAACACTGGCTTACATATTATAAATGCTAATTTTGTAGTTTGGCTAGAAGAGTCCTGTTTTAGTCAAGTTGTTGCAGTTTTGACCAAGGGGCATTTAATCTAAATACATAGCtatataatagtaatttataaatattgtatattttaGGGTGAGGTGGATTTTATTCAAGCAGAATGTCATACCTCTCAAACCACATGGAATGATTTTTTAATTTTTGTGAGCAAAATGCTACACTCAATCCAGTATACTACTTTTTACTCTACTGATTAATCTGATAATATCCTTGGTAATCCAGGGCACCttttttattttattttatttttttgagacagagtctct--ctgttg
>gene=chr10_4638403-4639403; species=papHam
ACAACTGTCATAACAAAAAGCAATAGCTATTATTAGTTCTTCAAATTTCTTTGTGTATTTTCCATCATGAACAAATAGCTGAGATGAGTATAATTTTAACACAAAGCTATTCATAGGTAGTTAAAGACCACAAATTTACAATTGCTGTGGCTTAACACTGGCTTACATATTATAAATGCTAATTTTGTTGTTTGACTAGAAAAGTCCTCTTTTAGTCAAGTTGTTTCTGTTTTGACCAAGAGACATTTAATCTAAATACATAGCTATACAATAGtaatttataaatattatatattttaGGGTGAGGTGGATTTTATTCAAGCAGAATGTCATACCTCTCAAACCACATGGAGTGATTTTTTATTTTTTGTGAGCAAAATGCTACCCTCAATCCAGTACACTACATTTTACTCTACTGAATAATCTGATAATATTCTTGGTAATCCAGGGCACCttatttattttttatttatttattgagacagagtcttgctctgtcg
>gene=chr10_4638403-4639403; species=ponAbe
TCAACTGTCATAACAAAAAGCAATAGCTATTATTAGTTCTTCAAATTTCTTTGTGTATTTTCCATCACAAACAAATAGCTGAGATGAGTATAAGTTTAACACAAAGCTATTCACATTTAGGTAAAGACAACATATTTACAATTGCTGTGGCTTAACACTGGCTTACATATGATAAATGCTAATTTTGTTGTTTGACTAGAGGAGTCCTCTTTTAGTCAAGTTGTTTCTGTTTTGATCAAGGGGCATTTAATCTAAATACATAGCtatataatagtaatttataaatattatatattttaGGGTGAGGTGGATTTTATTCAAGCAGAATGTCATACCTCTCAAACCACATGGAGTGATTTTTTAATTTTTGTGAGCAAAATGCTACACTCAATCCAGTACACTACTTTTTAAGCTACTGAATAATCTGATAATATCCTTGGTAATCCAGGGCACCtttt--------ttttttttttttgagacagagtctctttctgttg
>gene=chr10_4638403-4639403; species=rheMac
ACAACTGTCATAACAAAAAGCAATAGCTATTATTAGTTCTTCAAATTTCTTTGTGTATTTTCCATCATGAACAAATAGCTGAGATGAGTATAATTTTAACACAAAGCTATTCATAGGTAGTTAAAGACCACAAATTTACAATTGCTGTGGCTTAACACTGGCTTACATATTATAAATGCTAATTTTGTTGTTTGACTAGAAAAGTCCTCTTTTAGTCAAGTTGTTTCTGTTTTGACCAAGAGACATTTAATCTAAATACATAGCTATACAATAGtaatttataaatattatatattTTAGGGTGAGGTGGATTTTATTCAAGCAGAATGTCATACCTCTCAAACCACATGGAGTGATTTTTTATTTTTTGTGAGCAAAATGCTACCCTCAATCCAGTACACTACATTTTACTCTACTGAATAATCTGATAATATTCTTGGTAATCCAGGGCACCttttttattttttatttatttattGAGACA---------tctgtcg
>gene=chr10_5391467-5392467; species=hg19
AGTGATGCTGCTACCTTTTAACCTAGCCCTGGATCTTCATAGAACAAAACACACATCCTTCAGGCTCCCTCAATTGTTAGAGATAAAATATAATCTCAGTATCATCTGCCTCCCCATACTTGTCTTTTTAAATAAATATCTAATAATCTCTCATTTTTATTTCATTTCTATAATATTATCTTCAATTACAGGCTCCACGTCTCAAATAATCACCCACTCTTGCTGTAAAGTTCTGTTCTCTCCTTGCCGTcagaaaggcagagtcatccagcaaaaacatgaccctcagacatgctgatgtcaggagccctgtgctctgaccatcgcctgactacagagccacccaagtgatttaacacatctgggcctcagtgtcctcttccgaaaaatgaagagaccgaactagatgatgaggtccctttcaggctaaacattctatgattctaGAAAAGTTAACAAAAAACAAAAGCATTTAAAATATCAGAAGAGTATCTGTTCAG
>gene=chr10_5391467-5392467; species=bosTau
AGTGATATCACTGTCTTCTAACCCAG-CCTCATTCTGTGGAGACCTGCACACATATCCTTCACCCTCCCTTGATTATTAGAGATGAAATGGAATCTCAATGCAATTTGAGTCCCCTAACTTGTCTTTTTGAATAAACCTCTAATAATCTCT--TTTTAATTTCATTTCAATACTATTATCTTCAATTATGGGCTCCGTGTCTACAACAATCCCTCACTCTCAAGGCCAAGTTCTGTTCTCTCCTTGTAGTTGGAAATGCAGGCTTATCCAGCAAAAAGATCATCCTTGAGAATGTTCATGTCGGG-GGCCTGAGTTCTGAGGTTCACCTGTGTGTGACCCCAGCTAAGA----------------------------------------------GACTGAACTAGAGCATGAACTCTCTTTTAGGCCAAACATTCTGTGATTCTGTAAGAGTTCAT-GCAAACAAAAGCATTTAAAATA-CTAAAGAATGTCTGTT---
>gene=chr10_5391467-5392467; species=calJac
AGTGGTGCTGCTGCCTTCTAACCTAGCCCTGGATCTTCACAGAACAAAATACACATCCTTCAGCCTCCCTCGACTGTTAGAGGTAAAATATAATCTCAGTATCTTCTGGCTCCCCACACTTGTCTTTTTAAATAAATATCTAATAATCTCTCATTTTTATTTCATTTCAATAATATCATCTGCAATTACAGGCTCCATGTCTAAAATAATCACTCACTCTTGCTGCAGAATTCTGTTCTCTCTTTGCAGTCAGAAACgcagagtcatcaagcaaaaacatgaccctca--------gatatcaggagccctgtgctctgaccataccctgactgtagcaccaatcaagtgatttaacacatctgggcctcagtgtcctcttctgaaaaatgaagagactgaactagatgatgaggtcccttttaggctaaacattctgtgattctacaaAAATTAACAAAAAACAAAAGCATTTAAAATATCAGAAGAATATCTGTTCAG
>gene=chr10_5391467-5392467; species=canFam
AGTGGTATTAGCACCTTCTAACCTAGCCTTAGACCGACATAAACCAAAACACACATTCTTCATCCTTCTTTGATCATTAGAAATAAAATGTAATCTCAATGCGATCTGATTCCCTACACTTGTCTTTCTGAATAAGTATCCAATAATCTCTCATTTTTATTTCATCTCAATAATATAATCTTCAATTATAGGCTCCCTGTCTAAGACACCCACTCACTCTCAAGGCAAAGTGTTGTTCCCTCCTCATGGTTGGAAATGCAGCGTCATCTGGCTATAAGATAACCCC-CAAAATATTCCTGGCAGGAGGCCTGAGTTCTCACAATAACCTGTGTGTGACCCTATCTGAA-----------------------------------------------GACTGAACTAGACTAGGAGGTTTCT--TAAGCCAAGTAGTCTATGATTCTAGAAAAGTCCAC-AGAAAC-AAAGCACTTAAAATACCTAAAGAATATCTGTTCAG
>gene=chr10_5391467-5392467; species=equCab
AGTGGTATTACTGCCTTCTAACCTAGCCCCAGATTTACATAGAACAAAACACACATTCTTTACCCTTCTTTA----TTAGAGATAAAATGTAATCTCAATATAATCTGACTCCCTACACTTGTCTTTTTTAATAAATGTCTAATAATCTCTCATTTTTATTTCATTTTAATAATATTATCTTCCATTACAGGCTCCATGTCTAAAACAATCACTCACTCTCAAGGCAAAGTTCGGTTTC-TCCTGGTGGTcagaaatgcagcatcatccagcaaaaacgagactctggagaaagttcacgtcagg-ggcctgag-cctgatactaacatgcgtgtgacctagtctaagtgatttaacacatcagtgcctcagtttcctcttctgaaaaatgaagagactgaaccagactatgaggtctcttgtaggccaaacattctatgattctagaatAGTTCAC-AGAAACAAAATCATTTAAAATACCTAAAGAATATCTGTTCAG
>gene=chr10_5391467-5392467; species=gorGor
AGTGGTGCTGCTACCTTTTAATCTA-CCCTGGATCTTCATAGAACAAAACACACATCCTTCAGGCTCCCCCAATTGTTAGAGATAAAATATAATCTCAGTATCATCTGCCTCCCCATACTTGTCTTTTTAAATAAATATCTAATAATCTCTCATTTTTATTTCATTTCTATAATATTATCTTCAATTACAGGCTCCAC-TCTCAAATAATCACCCACTCTTGCTGTAGAGTTCTGTTCTCTCCTTGCCGTcagaaaggcagagtcatccagcaaaaacatgaccctcagacatgctgatgtcaggagccccatgctctgaccatcgcctgactgcagagccatccaagtgatttaacacatctgggcctcagtgtcctcttccgaaaaatgaagagaccgaactagatgatgaggtccctttaaggctaaacattctatgattctaGAAAAGTTAACAAAAAACAAAAGCATTTAAAATATCAGAAGAGTATCTGTTCAG
>gene=chr10_5391467-5392467; species=panTro
AGTGGTGCTGCTACCTTTTAACCTAGCCCTGGATCTTCATAGAACAAAACACACATCCTTCAGGCTCCCTCAATTGTTAGAGATAAAATATAATCTCAGTATCATCTGCCTCCCCATACTTGTCTTTTTAAATAAATATGTAATAATCTCTGATTTTTATTTCATTTCT---ATATTATCTTCAATTACAGGCTCCACGTCTCAAATAATCACCCACTCTTGCTGTAGAGTTCTGTTCTCTCCTTGCCGTcagaaaggcagagtcatccagcaaaaacatgaccctcagacatgctgatgtcaggagccctgtgctctgaccatcgcctgactgcagagccacccaagtgatttaacacatctgggcctcagtgtcctcttccgaaaaatgaagagaccgaactagatgatgaggtccctttcaggctaaacattctatgattctaGAAAAGTTAACAAAAAACAAAAGCATTTAAAATATCAGAAGAGTATCTGTTCAG
>gene=chr10_5391467-5392467; species=papHam
AGTGGTGCTGCTACCTTTTAACCTAGCCCTGGATCTTCATAGAACAAAACGCACATCCTTCAGCCTCCCTCGGTTGTTAGAGATAAAATATAATCTCAGTATCATCTGGCTCCCCGTACTTGTCTTTTTTAATAAATATCTAATAATCTC--ATTTTTATTTCATTTCTATAATGTTATCTTCAATTACAGTCTCCATGTCTAAAATAATCTCTCACTCTTGCTGTAGAGTTCTGTTCTCTCCTTGCAGTCAGAAACGC--AGTCATCCAGCAAAAGCATGACCCTCGGACATGCTGATGTCAGGAGCCCTGTACTGTGACCGTAGCCTGACTGCAGCGCCATCcaagtgatttaacgcatctgggcctcagtgtcctcttctgaaaaatgaagagactgaactagatgatgaggtccctattaggctaaacattctatgattctaGAAAAGTTAACAAAAAACAAAAACATGTAAAATATCAGAAGAGTATCTGTTCAG
>gene=chr10_5391467-5392467; species=ponAbe
---------------------------------------------------------------------------------------------------------------------------------------------------------------------------------------------------------------------------------------------------------Tcagaaaggcagagtcatccagcaaaaacatgaccctcagacatgctgatgtcaggagccctgtgctctgaccatcgcctgactgcagagccatccaagtgatttaacacatctgggccccagtg---tcttctgaaaaatgaagagaccgaactagatgatgaggtcccttttaggctaaacattctatgattctaGAAAAGTTAACAAAAAACAAAAGCATTTAAAATATCAGAAGAGTATCTGTTCAG
>gene=chr10_5391467-5392467; species=rheMac
AGTGGTGCTGCTACCTTTTAACCTAGCCCTGGATCTTCATAGAACAAAACGCACATCCTTCAGCCTCCCTCGGTTGTTAGAGATAAAATATAATCTCAGTATCATCTGGCTCCCCATACTTGTCTTTCTTAATAAATATCTAATAATCTC--ATTTTTATTTCATTTCTATAATGTTATCTTCAATTACAGTCTCCATGTCTAAAATAATCTCTCACTCTTGCTGTAGAGTTCTGTTCTCTCCTTGCAGTCAGAAACGC--AGTCATCCAGCAAAAGCATGACCCTCGGACACGCTGATgtcaggagccctggactctgaccatagcccgactgcagcgccatccaagtgatttaacgcatctgggcctcagtgtcctcttctgaaaaatgaagagactgaactagatgatgaggtccctattaggctaaacattctatgattctaGAAAAGTTAACAAAAAACAAAAACATTTAAAATATCAGAAGAGTATCTGTTCAG
>gene=chr10_6159365-6160365; species=hg19
gctgggactacaggcgcccgccaccacgcccggctaattttttgtatttttaatagagacggggtttctccgtgttagccaggatggtcttgatctcctgacccgtgatccgcctcagcctccccaagtgctgggattacaggtgtgagccaccgagcccagcctgaaacgcctttttctgtgtggggaacttccttgtttccctcctccccgcaagagactagaaacttgctttcccagcctgtcttgcaggttgagtagggttgtgcgcttgggatctctgatcagaccggcaccGCAGTGTGGGAGAGAAGCTGTGTGAAGAGTCTGTCGTCTGACTTTGGCAAGGGTTCCTCTGCACAGTGTTGTGTGGCACTGGGGGCAGCAGTGGCAGAGACCTTGTCACCTCTGCTGGTGTGTGGTATCTGGCAGAGCAGTCTATGGAGGGGTTTGGGATTTTTGCTTTACATAAAACCTGCGGCTTGTCCCTGGCCTTTTCC
>gene=chr10_6159365-6160365; species=bosTau
--------------------------------------------------------------------------------------------------------------------------------------------------------------------------------------------------------------------------------------------------------------------------------------------------------------------------------------------------------------------------------------------------------------------------------------------------------------------------------------------------------------------
>gene=chr10_6159365-6160365; species=calJac
-----------------------------------------------------------------------------------------------------------------------------------------------------------------------------------------------------------------------agagactag-aacttgccttcctagtctgtcttgcaggtcgagcaggggtgtgtgcttgggatctctgatgagaccagcacAGCAGCTTGGGAG---AGCTGTGTGAGGAGTCCGTCCTCAAGCTTAGGCACGGGTTCCTCTG--CAGTGTTGTGTGGCACTGAGGACAGCAGTGACAGTGACCGTGTCACTCCTGCTGGTGTGTGGTGTCTGGCAGGGCAGTC--TGGAGGGGTTTGGGAATTTTGCTTTACATAAAACCTG----------------------
>gene=chr10_6159365-6160365; species=canFam
----------------------------------------------------------------------------------------------------------------------------------------------------------------------------------------------TTGCCTGCATCCAcctccctccctacaagatcagaaagtagctttccccgcctgtcttgcagcCTGG------------CCCTGAGTCTTCCCATC--ACTTGTGCC---------------AGCT-TCTAAAGAAGCCGTCCTCC--CACTGGCAGGGGCAGG----------------TGGTCTTTGGGGCAACCGTGGCAGAGACCTTGTCATGTTGTCTGGCATGTGTTGTGGAGCAGGACAGGCTTTGGAGAAGTTTGGCAGTCTTGCTCTAGTTAAACC-------------------------
>gene=chr10_6159365-6160365; species=equCab
--------------------------------------------------------------------------------------------------------------------------------------------------------------------------------------------------------------------------------------------------------------------------------------------------------------------------------------------------------------------------------------------------------------------------------------------------------------------------------------------------------------------
>gene=chr10_6159365-6160365; species=gorGor
gctgggactacaggtgcccgccaccactcccggctaattttttgtat-tttaatagagacggggtttctccgtgttagccaggatggtcttgatctcctgacctgtgatctgcctcagcctcccaaagtgctgggattacaggtgtgaaccaccgagccc-gcctgaaacgcctttttctgtgtgggcaacttccttgtttccctcctccccgcaagagactagaaacttgctttctcagcctgtcttgcaggttgagtagggttgtgcgcttgggatctctgatcagaccggcaccGCAGTGTGGGAGAGAAGCTGTGTGAAGAGTCTGTCCTCTGACTTTGGCAAGGGTTCCTCTGCACAGTGTTGTGTGGCACTGGGGGCAGCAGTGGCAGAGACCTTGTCACCCCTGCTGGTGTGTGGTATCTGGCAGAGCAGTCTATGGAGGGGTTTGGGATTTTTGCTTTACATAAAACCTGCGGCTTGTCCCTGGCCTTTTCC
>gene=chr10_6159365-6160365; species=panTro
gctgggactacaggcgcccgccaccactcctggctaattttttgtatttttaatagagacggggtttctccgtgttagccaggatggtcttgatctcctgacccgtgatccgcctcagcctcccaaagtgctgggattacaggtgtgagccaccgagcccagcctgaaacgcctttttctgtgtggggaacttccttgtttccctcctcccggcaagagactagaaacttgctttcccagcctgtcttgcagGTTGAGTAGGGTTGTGCGCTTGGGATCTCTGATCAGACCGGCACCGCAGTGTGGGAGAGAAGCTGTGTGAAGAGTCTGTCTTCTGACTTTGGCAAGGGTTCCTCTGCACAGTGTTGTGTGGCACTGGGGGCAGCAGTGGCAGAGACCTTGCCACCCCTGCTGGTGTGTGGTATCTGGCAGAGCAGTCTATGGAGGGGTTTGGGATTTTTGCTTTACATAAAACCTGCGGCTTGTCCCTGGCCttttcc
>gene=chr10_6159365-6160365; species=papHam
---------------------------------------------------------------------------------------------------------------------------------------------------------------------------cctttttcggtgtggggaacttcctcgtttccctcctccccgcaagagactagaaacttgctttcccagcctgtcttgcaggttgagtagggttgtgcacttgggatctctgatcagaccagcaccGCAGTGTGAGAGAG-AGCTGTGTGAAGCGTCTGTCCTCTGGCTTTGGCAAGGGTTCCCCTG--CAGTGTTGTGTGGCACTGGGGGCAGCCATGGCAGATGCCTTGTCACCCCTGCTGGTGTGTGGTGTCTGGCAGAGCAGTCTATGGAGGGGTTTGGGAATTTTGCTTTCCATAAATCCTGCGGCTTGCCCCTGGCCTAT---
>gene=chr10_6159365-6160365; species=ponAbe
gctggga----------ccgtcaccactcccggctaattttttgtatttttagtagagaaggggtttctctgtgttagccaggatggtctcgatctcctgacctgtgatctgcctcggcctcccagagtgctgggattacaggcgtgagccaccgcgcccagcctgaaacccctttttctgtgtggggaacttcctcgtttccctcctccccgcaggagactagaaacttgctttcccagcctgtcttgcagGTTGAATAGGGTTGTGCGCTTGGGATTTCTGATCAGACCAGCACCGCAGTGTGGGAGAGAAGCTGTGTGAAGAGTCTGTCCTCTGACTTTGGCAAGGGTTCCTCTGCACAGTGTTGTGTGGCACTGGGGGCAGCAGTGGCAGAGACCTTGTCATCCCTGCTGGTGTGTGGTATCTGGCAGAGCAGTCTATGAAGGGGTTTGGGAATTTTGCTTTACATAAAACCTGCGGCTTGTCCCTGGCCttttcc
>gene=chr10_6159365-6160365; species=rheMac
---------------------------------------------------------------------------------------------------------------------------------------------------------------------------cctttttcggtgtggggaacttcctcgtttccctcctccccccaagagactagaaacttgctttcccagcctgtcttgcagGTTGAGTAGGGTTGTGCACTTGGGATCTCTGATCAGACCAGCACCGCAGTGTGAGAG---AGCTGTGTGAAGCGTCTGTCCTCTGGCTTTGGCAAGGGTTCCCCTG--CAGTGTTGTGTGGCACTGGGGGCAACCATGGCAGATGCCATGTCACCCCTGCTGGTGTGTGGTGTCTGGCAGAGCAGTCTATGGAGGGGTTTGGGAATTTTGCTTTCCATAAATCCTGCGGCTTGCCCCTGGCCTATTCC
>gene=chr10_6556365-6557365; species=hg19
tcctaaatggcaggatttggttccaccagatgatgtcaaatgtccTGGAAGACCTTGCTTCATACACAGTTCATAGCAGGATTCTCCTCCTCCTCCCCCGCTTTGAAAATCCCCTCAAGCTTACCTGATTCGACATACTCTTTGACGAGCACAGCACAGTAAGGGTTAACAGCCTCGCCCTGACAAGACTGGCAGGACCCGCAGTCAAAGTTGGACAAGCCAATCCGAAGAAATGGCGACATGGTTGCGCCCTGGAAAAAGACAAAAGACAAACGCTGTTTGGGGGCTATAAAAGATATTATTTTTGGTGCCCCATGTCTACTTAACCAGTGCTTTATCATGGACAGCCAGAACCTCACATAGGTCCACTATCCATGTGAACAAATGTTTTCACTTCCCCTTCTGCAGAGGACACTGCTGGACTCACCCAAAACCACACACTGACTTGCTGAGGGGAGAGGCTTTCTGGAAGTCTGCACTCAACCTTGCTTTTGAGAAGT
>gene=chr10_6556365-6557365; species=bosTau
tcctgagctggaaagtcaggtcaagtcaggcggccttgaagatcccGGAAGGCCTTGCTTCCC----CGTTCACTGCAGGGTCTTCCTCTTCCCCCCCCACGCCCAACACCCACTCAAACTTACCTGATTCAACATACTCTTTGACAAGCACGGCACAGTAAGGGTTAACCGCCTCACCCTGGCAGGACTGGCAGGACCCACAGTCGAAGTTGGACAAGCCAATTCGGAGAAACGGTGACATGGTCACTCCCTGCAAAGTGACAGAAGACAACAGCTGTTTGAAGACTGTAAAATATATTATTTGGCGTGTTGCATCCCTG-TTAACCAGTGCTTTATCTCTGAAAGCCAGAGCCTCAAGTGGCTTGACTATCCATTCAAACAAATG-TTTTACTTCCCCTTCTGCACGGTGCATTATTGGGCTCACCCCAAACCGCAGGCTGACATGCCAGAGAAAGCGGCGTCCTGGACT--AATATTTAACCTTGTCAGTTAGACCT
>gene=chr10_6556365-6557365; species=calJac
tccttaatggtaggatttggttcaaccagatgatgtcaaatgtccTG--AGACCTTGCTTCATACGTAGTTCATAGCAGGATTCTCCTCCTCCTCCCCTGCTTTGAAAACCCACTCAAGCTTACCTGATTCGACGTACTCTTTGACGAGCACAGCACAGTAAGGGTTAACGGCCTCGCCCTGACAAGACTGGCAGGACCCGCAGTCAAAGTTGGACAAGCCAATCCGAAGAAATGGCGACATGGTTGCACCCTGGAAAACGACAAAAGACAAACGCTGCTT-GGGGCTATGAGAGATATTATTTTTGGTGTCCCATGTCCACTTAGCCAGTGCTTTATCGTGGACAGCCAGAACCTCCAATGGGTCCACTATCCATCTGAACGAATGCTTTCACTTCCCCTTCTGCAGAGGACACTGCTGGACTCACCCCAAACCACACACTGACTTGCCGAGGGGAGCGGCTTTCTGGAAGTCTGCACTCAACCTCGTTAGTGTGAATG
>gene=chr10_6556365-6557365; species=canFam
tcct-atttgtaaaattaggttgaaccagacgactctgaagttcctGGAAGGACTTGCCTCAT----AGTTCACAGCAGGACCTTCCTCTTCCCCCACCACCTCGAATACCCACTCAAGCTTACCCGATTCAACGTATTCTTTGACAAGCACAGCGCAGTAAGGGTTAACAGCCTCTCCTTGACATGACTGGCAGGATCCACAGTCAAAGTTGGACAAACCAATTCGAAGAAATGGTGACATGGTTGCTCCCTGCAAAGTGACCAAAGACAAAT-----------GCTATAAAATAAATTATTTTTGGTATCCCATTCTCACTTAACCAGAGCTTTATCACCAGCAGCCAGAGGCTCAAATGGTTCAACTATCCATTTGAACAAATGCTTTTATTTCCCCTTCTGCAAAGGACATTACTGGGCTCACCCTAAACCACAGACTAACTTGCCAAGGAAAGAGCCTTTCTGGACGTCTCTATTCAACCTCATCAGTTAGAACT
>gene=chr10_6556365-6557365; species=equCab
TCCCGAACTGTAGA------------------------AAGATCCTGGAAGGCCTCGCTTCAT----GGTTCACAGCAGAGTCCTCCTCCTCCTCTTCCACCCCCAAAACCCCCTCACGTTTACCTGATTCAACATATTCTTTGACAAGCACAGCGCAGTAAGGGTTAACGGCCTCTCCCTGACACGGCTGGCAGGACCCGCAGTCAAAGTTGGACAAGCCAATTCGAAGAAATGGCGACATGGTTGCTCCTTGCAAAGCGACAAAAGACAAATATTATTTGGGGGCTATCAAATACGTTATTTTTAGTGTCCCGTGCCCACTTCACTAGTGCTTTATCACCGGCAGCCAGAGCCTCAAATGGTTCAACTATCCATTTGAACAAACGCTTCTCCTTCCCCTGCTGCAAAGCACATTATTGGGCTCACCCCAAACCCCAGACGGCCATGCCAGAGAAAGAGGCGTTCTGGAAGTCTGCACTCAACCTCCTGAGTTAGAAGG
>gene=chr10_6556365-6557365; species=gorGor
tcctaaatggcaggatttggttccaccagatgatgtcaaatgtccTG-AAGACCTTGCTTCATACACAGTTCATAGCAGGATTCTCCTCCTCCTCCCCCGCTTTGAAAATCCCCTCAAGCTTACCTGATTCGACATACTCTTTGACGAGCACAGCACAGTAAGGGTTAACAGCCTCGCCCTGGCAAGACTGGCAGGACCCGCAGTCAAAGTTGGACAAGCCAATCCGAAGAAATGGCGACATGGTTGCGCCCTGGAAAAAGACAAAAGACAAACGCTGTTTGGGGGCTATAAAAGATATTATTTTTGGTGCCCCATGTCTACTTAACCAGTGCTTTATCGTGGACAGCCAGAACCTCACATAGGTCCACTATCCATGTGAACAAATGTTTTCACTTCCCCTTCTGCAAAGGACACTGCTGGACTCACCCAAAACCACACACTGAGTTGCCGAGGGGAGAGGCTTTCTGGAAGTCTGCACTCAACCTTGCTTTTGAGAAGT
>gene=chr10_6556365-6557365; species=panTro
GCCTAAATGGCAGGATTTGGTTCCACCAGATGATGTCAAATGTCCTGGAAGACCTTGCTTCATACACAGTTCATAGCAGGATTCTCCTCCTCCTCCCCCGCTTTGAAAACCCCCTCAAGCTTACCTGATTCGACATACTCTTTGACGAGCACAGCACAGTAAGGGTTAACAGCCTCGCCCTGACAAGACTGGCAGGACCCGCAGTCAAAGTTGGACAAGCCAATCCGAAGAAATGGCGACATGGTTGCGCCCTGGAAAAAGACAAAAGACAAACGCTGTTTGGGGGCTATAAAAGA---TATTTTTGGTGCCCCATGTCTACTTAACCAGTGCTTTATCGTGGACAGCCAGAACCTCACATAGGTCCACTATCCATGTGAACAAATGTTTTCACTTCCCCTTCTGCAGAGGACACTGCTGGACTCACCCAAAACCACACACTGACTTGCCGAGGGGAGAGGCTTTCTGGAAGTCTGCACTCAACCTTGCTTTTGAGAAGT
>gene=chr10_6556365-6557365; species=papHam
TCCTAAATGGAAGGATTTGGTTCCACCAGATGATTTCAAATGTCCTGGAAGACCTTGATTTATACATAGTTCATAGCAGGATTTTCCTCCTCCTCCCCTGCTTTGAAAACCCACTCAAACTTACCTGATTCGACATACTCTTTGACGAGCACAGCACAGTAAGGGTTAACAGCCTCGCCCTGACAAGACTGGCAGGACCCGCAGTCAAAGTTGGACAAGCCAATCCGAAGAAATGGCGACATGGTTACACCCTGGAAAACAACAAAAGACAAATGCTGTTTGGGGGCTATAAAAGATATTGTTTTTGGTGTCCCACGTCTACTTAGCCAGTGCTTTATCATGGACAGCCAGAACCTCACAAAGGTCCACTATCCATCTGAACAAATGTTTTCACTTCCCCTTCTGCAGAGGACACTGCTGGACTCACCCAAAACCACACACTGACTTGCCGAGGGGAGACGCTTTCTGGAAGTCTGAACTCAACTTCGCTAGTGAGAAGT
>gene=chr10_6556365-6557365; species=ponAbe
tcctaaatggtaggatttggttccaccagatgatgtcaaatgtccTGGAAGACCTTGCTTCATACATAGTTCATAGCAGGGTTCTCCTCCTCCTTCCCCGCCTTGAAAACCCACTCAAGCTTACCTGATTCGACATACTCTTTGACGAGCACAGCACAGTAAGGGTTAACAGCCTCGCCCTGACAAGACTGGCAGGACCCGCAGTCAAAGTTGGACAAGCCAATCCGAAGAAATGGCGACATGGTTGCGCCCTGGAAAAAGACAAAAGACAAACGCTGTTTGGGGGCTATAAAAGATATTATTTTTGGTGCCCCATGTCTACTTAACCAGTGCTTTATCGTGGACAGCCAGAACCTCACATAGGTCCACTATCCATCTGAACAAATGTTTTCACTTCCCCTTCTGCAGAGGACACAGCTGGACTCACCCAAAACCACACACTGACTTGCCGAGGTGAGAGGCTTTCTGGAAGTCTGCACTCAACCTCGCTATTGAGAAGT
>gene=chr10_6556365-6557365; species=rheMac
TCCTAAATGGTAGGATTTGGTTCCACCAGATGATGTCAAATGTCCTGGAAGACCTTGCTTTATACATAGTTCATAGCAGGATTTTCCTCCTCCTCCCCTGCTTTGAAAACCCACTCAAACTTACCGGATTCGACATACTCTTTGACGAGCACAGCACAGTAAGGGTTAACAGCCTCGCCCTGACAAGACTGGCAGGACCCGCAGTCAAAGTTGGACAAGCCAATCCGAAGAAATGGCGACATGGTTGCACCCTGGAAAACGACACAAGACAAATGCTGTTTGGGGGCTATAAAAGGTACTGTTTTTGGTGTCCCACGTCTACTTAGCCAGTGCTTTATCATGGACAGCCAGAACCTCACAAAGGTCCACTATCCATCTGAACAAACGTTTTCACTTCCCCTTCTGCAGAAGACACTGCTGGACTCACCCAAAACCACACACTGACTTGCCGAGGGGAGAGGCTTTCTGAAAGTCTGAACTCAACTTCGCTAGTAAGAAGT
>gene=chr10_6861403-6862403; species=hg19
TCCATATTTCCTTTATCTCTTTCTCGTTTTGATGAATAATGACAGGTTCTTGGCTTGTTTATCTTTTTGTTTTTCCCTCTGCCATGTGTGTTCCTACTCCTGCCTACTTACAGGTTTCAGGAAGCTTCCTGGGCTCTGGAAGTTTGCTGATCTGATCACCAGATTTCATTCACTCATGTAGCAAACAGTCAAGGAGACCCAAGTATGTGCCACACTCTCAGATATGCTGGTTCCTTGGCGAAATCACGTTAACTGGTTTGCAAAAGGAGTTTGTGCTGATTTCTCTGTGTTTCTGTGTTTATATGAGCCCAAACACAATAACCTAGTTGTATTATTTCCTGGGTGAATACTTGAATTCTTTTGCTTTTCTTTTTCAAAAGAATACCAATACATTTTTAGCATATATATAGGAGATCGTAAGTCTGGCATAAGTCTTGTCTCTAACAGCCCCCCTTGGATATCTGAGAGAGTAAATGTTTTCAAAGTTATTTTATTTCTGA
>gene=chr10_6861403-6862403; species=bosTau
--------------------------------------------------------------------------------------------------------------------------------------------------------------------------------------------------------------------------------------------------------------------------------------------------------------------------------------------------------------------------------------------------------------------------------------------------------------------------------------------------------------------
>gene=chr10_6861403-6862403; species=calJac
TCCATATTTTCTTTATCTCTTTCTAGTTTTGATGAATAATGACAGATTCTTGGCTTGTTGATCTTTTCGTTTTTCCCTCTG--GCGTGTGCTCCTGCTCCTGCCTACTTCTAGGTTTCAGGAATC-TCCTGGGCTCTGGAAGTTTGCTGATCCAATCACCAGATTTCATCCACTCATGTAGCACATGTTCACGGGGAGTCTAGTATGTGCCACGTTCTCAGATAGGCTGGATCTTTGGCGCAGCCACATTAACTGGTTTGCAAAAGGAGTTTGTGCTGATTTCTCTGTGTTTCTGTGTTTAGATGAGCCCAGACACAGTAGCCTCATTGTATTATTTCCTTGGTGAATACTTGAATTTTTTTGCTTTTCTTTCTCGAAAGAATACAAATAAATTTTAAGACTATATATGGGAGATTGTCAGTTTGGCATAAGCCTTGTCTCCAGCAG-CCCCCTTGGCTGTCTGAGAGAGTAAATGTTTCCAAGGTTATTTTATTTCTGA
>gene=chr10_6861403-6862403; species=canFam
TCTGTGATCCCATCA-CTCTCTCTAGTTTCAATGAATAAATAGAAGTTTGGGGCCTGCTTGTTAATTTGTTTCTCCCTCTGTTATGTCTCTTCTTACCTCTGCCTACCTCCAGGCTCTGGAATC-------------------CTGCTAATCTGTTGACCAGAGTTCATGCATTCTTGTAGCAGGTATTCACCAAGAGTCCATTATGTGTTATGATCCTGAATATGCTGGTCCTTTTGAGTAGCCACCTTTATTGATTTGCTGAAGGAGTATGTAATGATTCCTCTGTGTTTCTGTGTTTATCCAAGACCAAACACAAGAGTCAAGTTA---TGTTTCCTGGGTGAACACTTGAATTTCTTTCCTTTTCCTTTTCAAAAGaatataaataaatttttaaaatatatatGGAAGATTCTAAATCTGGCATAAGCCCTCTCTCAAGCTG-CCTCCCTGGATATGGGAGAAAGTAAGTGCTTTC-AAACTTTCTTGTTTTTGA
>gene=chr10_6861403-6862403; species=equCab
TCCATGTTTCCTTCATCTCTTTCTGGTTTTGATGAATAAATAGAGGTTTGGGGCCTGTTTGCTTATTCGTTTTTCCCTCTGGTGTGGCTATTCTCACTCCTGCCTACTTCGAGGTTCTGGAATC-------------------TTGCTAATCTGACTACGAGAGTTCATCCACTTGTGTAGC----------------------------TGTAATCCCAAGTATGCTGGTTCTCTTGAGCAACCACATGTATTGATTTGCTGAAGGAGTGTGTGATGAGCCCCCTGTGTTTCTATGTTTATCTGAGACCAAACACAATAGCCACGTTA---TGTTTCCTGGGTGAATACTTGAATTGGTTTCCGTTTCTTTTTCAAAGGAATACAAATAAATTGTTAAAATGTATTTGGGAGCTTCTAAGTCTGGCATAAACTCTCTCTCAAGGTG-CCTTCCTGGATATCCGAGAGAGTAAATGCTTTC-CAATTTACTTATCTTTGA
>gene=chr10_6861403-6862403; species=gorGor
TCCAAATT-CCTTTATCTCTTTCTGGTTTTGATGAATAATGACAGGTTCTTGGCTTGTTTATCTTTTTGTTTTTCCCTCTGCCGTGTGTATTCCTACTCCTGCCTACTTATAGGTTTCAGGAACCTTCCTGGGCTCTGGAAG-TTGCTGATCTGATCACCAGATTTCATTCACTCATGTAGCAAACAGTCAAGGAGACCCAAGTATGTGCCACACTCTCAGATATGCTAGTTCCTTGGTGAAATCACGTTAACCGGTTTGCAAAAGGAGTTTGTGCTGATTTCTCTGTGTTTCTGTGTTTATATGAGCCCAAACACAATAACCTAGTTGTATTATTTCCTGGGTGAATACTTGAATTCTTTTGCTTTTCTTTTTCAAAAGAATACCAATA-ATTTTTAGAATATATATAGGAGGTCGTAAGTCTGGCATAAGTCTTGTCTCTAACAGCCCCCCTTGGATATCTGAGAGAGTAAATGTTTTCAAAGTTATTTTATTTCTGA
>gene=chr10_6861403-6862403; species=panTro
TCCAAATTTCCTTTATCTCTTTCTGGTTTTGATGAATAATGACAGGTTCTTGGCTTGTTTATCTTTTTGTTTTTCCCTCTGCCGTGTGTGTTCCTACTCCTGCCTACTTATAGGTTTCAGGAACCTTCCTGGGCTCTGGAAGTTTGCTGATCTGATCACCAGGTTTCATTCACTCGTGTAGCAAACAGTCAAGGAGACCCAAGTATGTGCCACACTCTCAGATATGCTGGTTCCTTGGCGAAATCACGTTAACCGGTTTGCAAAAGGAGTTTGTGCTGATTTCTCTGTGTTTCTGTGTTTATATGAGCCCAAACACAATAACCTAGTTGTATTATTTCCTGGGTGAATACTTGAATTCTTTTGCTTTTCTTTTTCAAAAGAATACCAATACATTTTTAGAATATATATAGGAGATCGTAAGTCTGGCATAAGTCTTGTCTCTAACAGCCCCCCTTGGATATCTGAGAGAGTAAATGTTTTCAAAGTTATTTTATTTCTGA
>gene=chr10_6861403-6862403; species=papHam
TCCGTATTTCC-TGATCTCTTTCTAGTTTTGATGAATAATGACAGGTTCTCGGCTTGTTTATCTTTTTGTTTTTCCCTCTACTGTGTGTGTTCCTACTCCAGTGTACTTATAGGTTTCAGGAATGTTCCTGGGCTCTGGGAGTTTGCTGATCAGATCGCCAG-----ATCCAGTCATGTAGCAAATACTCACGGAGACCCAAGTATGTGCCACACTGTCAGATATGCTGGTTCTTTGGCGCAGCCACATTAACTGGTTTGCAAAAGGAGTTTGTGCTGATTTCTCTGTGTTTCTGTGTGTGTATGAACCCAAACACAATAGCCTAGTTGTAGTATTTCCTGGGTGAATACTTGAATTCTTTTGCTTTTCTTTTCCAAAAGAATACCGATAAATTTTTAGAATATATACGGGAGATTGTAAGTCTGGCGTAAGCCTTGTCTCTAACAGCCCCCCTTGGAGATCTGAGAGAGCAAATGTTTTCAAAGTTATTTTATTTCTGA
>gene=chr10_6861403-6862403; species=ponAbe
TCCATATTTCCTTTATCTCTTTCTAGTTTTGATGAATAATGACAGGTCCTTGGCTTGTTTACGTTTTTGTTTTTCCCTCTGCTGTGTGTGTTCCTACTCCTGCCTACTTATAGGTTTCAGGAATCTTCCTGGGCTCTGGAAGTTTGCTGATCTGATCACCAGATTTAATCCACTCGTGTAGCAAATACTCACGGAGACCCAAGTATGTGCCACACTCTCAGATATGCTGGTTCCTTGGTGCAATCATGTTAACCGGTTTGCAAAAGGAGTATGTGC-GATTTCTCTGTGTTTCTGTGTTTATAGGAGCCCAAACACAACAACCTAATTGTATTATTTCCTGGGTGAATACCTGAATTCTTTTGCTTTTCTTTTTCAAAAGAATACCAATAAATTTTTAGAATATATATAGGTGATTGTAAGTCTGGCATAAGCCTTGTCTCTAACAGCCCCCCTTGGATATCTGAGAAAGTAAATGTTTTCAAAGTTATTTTATTTCTGA
>gene=chr10_6861403-6862403; species=rheMac
TCCGTATTTCC-TTATCTCTTTCTAGTTTTGATGAATAATGGCAGGTTCTCGGCTTGTTTATCTTTTTGTTTTTCCCTCTACTGTGAGTGTTCCTACTCCTGTGTACTTACAGGTTTCAGGAATGTTCCTGGGCTCTGGGAGTTTGCTGATCAGAACGCCAG-----ATCCACTCATGTAGCAAATACTCACGGAGACCCAAGCATGTGCCACACTCTCAGATATGCTGGTTCTTTGGCACAGCCACATTAACTGGTTTGCAAAAGGAGTTCGTGCTGATTTCTCTGTGTTTCTGTGTGTATATGAGCCCAAACACAATAGCCTAGTTGTAGTATTTCCTGGGTGAATACTTGAATTCTTTTGCTTTTCTTTTCCAAAAGAATACCGAAAAATTTTTAGAATATATATGGGAGATTGTAAGTCTGGCATAAGCCTTGTCTCTAACAGCCCCCCTTGGATATCTGAGAGAGTAAATGTTTTCAAAGTTATTTCATTTCTGA
>gene=chr10_8945138-8946138; species=hg19
CATCATTTACTCAAACTAGATTAATCCTCTTAACACCTCTGCAATGAGGACTGTCTGCACTCAATTGCAGAACAATTCTTGCAATTGGTTCTTGTCTCAGCAGGAAGCACATAGGAGGCCTCACGGCTAAGGCAGAAATTGTCTTCCATGCTCTGGCAGCTCATTGGTGGGATGTAACTGAATGGCCTGGTTTGATTCCAGTTTGCTTGTATTTACCTGGGTTCCCTGATTCCCTCCCAAGTACAGGCCTTGTTACTGTAACTATAGACACACTCTATCTCAATGAACTTTATTTGTCTCAACTTTTCCTTGGCAATCTGAGCTCTGGCTTCTCATGCTTACTTGTTGTGGCCAATAGCCCCAGTGCAGCAGGAGTGGAAATGCATCATATGTTGAAATAAACTGGAAATTGAAGCATTAAAACCACTCTGATTCCTATTTGGGTGACTGCCACATCCCTTTCCACCAAAGAGTTCATTGGACATCTCCGGGATATTCAG
>gene=chr10_8945138-8946138; species=bosTau
CATCCTTTAGTCAAACTTCATTAATCTTCTTAACCCCTCTGTAATGGGGATTGCTTGTACTCAGTCGCAGGACAATTCTTGCAATTGGTTCTTGTCTCAGCAGGAAGCATATAAGAAGTTTCATGGCTAAGCCAGAAATTGTCTTATATGCTCTAGCAACCCATTTGCATTCTGAAACTGAATCGCCTGATTTTATTCCTATTTGCTCTTATTTGCCTGGGCTCCCTGACTCCCTCCTGGCTCTCAAACTTTCTGCCTAACGTATAGACAGACTTGATCTCAATTATT-TTATTAGTCTTAACCTTCCCTTGACAGTCTGGGCTTTGGTTCCTCCTGTCTATTTGTTGTGGCCCATCATCCCAGGGCATCAGAAGTAGAAAGGGTTTGTATGCCCAAAGAAACCAGAAATAGGAGCTTCGAAAACATTCACATTTGTATTTGTCTGATTGCTACAGCCATTTCTGCTAAAGAGTAATTTGGCCATCTCTGGGATATTTAA
>gene=chr10_8945138-8946138; species=calJac
CATCATTTGCTCAAACTAGAGTAATCCTCTTAACACCTCTGCAATGAGGACTGCCTGTACCCAACTGCAGGACAATTCTTGCAGCTGGTTCTTGTCTCAGCAGGAAGCATATAGGAAGCCTCATGGCTAAGCCAGAAATTGTCTTATATGCTCTGGCAGCTTGTCGGTATGATGTAACTGAAGGGCCTGGTTTGATTCCGGTTTGCTTGTGTTTACCTGGGTTCCCTGACTCCCTCCCAAGTCCAGGCCTTGTTGCCGTGTCTATAGACACCCTCTATCTTAATGAGCTTTATCTGTCCCAACTTTTCCTTGGCAATCTGAGCTC-----------------------TGGCCAGTAGTCCCAGTTCACCAGGAGTGGGAATGCATTGTATGTTGAAAGAAACTGGAAACTGAAGCATTAAAACCACTGTCATTCCTATTTGGGTGACTGCTACATCCCTTTTCACCAAAGAGTTCACTGGACATCTCTGGGATATTCAG
>gene=chr10_8945138-8946138; species=canFam
CCTCCCTTAGTCAAGCTTGATTAATCCTCTTAACACCTCTGTAATGGGGATTGCTGGCAGTCAATTGCGGGACAATTCTTGCAATCGGTTCTTGTCTCAGCAGGAAGCATAGAAGAAGCTTCATGGCTAAGCCAGAAATT--CTGATATGCTCTAGCAACCCATTTG--TTACGTAACTGAATCATCTGGTTTTATTCCTGTTTGCCTGGGTTTACCTGGACTCCCTGACTTCCTCCTGGCTCTAGACCTTTCTGACATAACT-------------ATCCTAATGAACATCACAAGTCTCACCCTTCCCTTGAAAATCTGAGCTCTGGTTTCTCCTGTC----TCCTGTGGCCCACAGTCCTAGTGTGGTCGAAGTGGG-AAGCTCCATATGTAAAAAGAAACCAGAAATGGAAGAATTACAAATCCTTTGATTTGATTTGGGCTGATTGCTACAACCTTTTCGACC--AGACTTCTTTGGGTATGTCTGGGCTAGGTAG
>gene=chr10_8945138-8946138; species=equCab
CATCCCTTAGTCAACCTTTATTATTCCTCTTAACACCTCTGCAATGGCAGCTGCCTGCACGCAACTGCAGGA-AATTCTTGCAATCGGTTCTTGTCTCAGCAGAAAACATGTAAGAAGCTTCATGGCTCAGCCTTAAATTGCCCCATATGCTCTATTGGTCCATTTGCATTATACAACTGAATCACTTGGTTTTATTCCTGTTGGCCTATATTCACCTGGACT--------TCCTCTTGGCTCTAGACCTTTCTGCCTTAACTAAAGACAGACTCGATCTCAACCAACTTTATTAGTCTCAACTTTCCCTTGATAATCTGAGCTCTGGTTTCTCCTGTCTATTTGTTGTGGCCCATAGTCCCAGTGCAGCAGAAGTAGGAAAGCTCTGCATGTAGAAAGAAACCAGAAATGGAAGCATTAAAAACATTCAGATTTGTACTTGGCTGATTGCTACAGCCCCTT--------------TTTGGGCATCTCTGGGAAATTCAG
>gene=chr10_8945138-8946138; species=gorGor
CATCATTTACTCAAACTAGATTAATCCTCTTAACACCTCTGCAATGAGGATTGTCTGCACTCAACTGCAGAACAATTCTTGCAATTGGTTCTTGTCTCAGCAGGAAGCATATAGGAGGCCTCATGGCTAAGGCAGAAATTGCCTTCCATGCTCTGGCAGCTCATTGGTATGATGTAACTGAATGGCCTGGTTTGATTCCGGTTTGCTTGTATTTACCTGGGTTCCCTGATTCCCTCCCAAGTACAGGCCTTGTTGCTGTAACTATAGACACACTCTATCTCAATGAACTTTATTTGTCTCAACTTTTCCTTGGCAATCTGAGCTCTGGCTTCTCATGCTTACTTGTTGTGGCCAATAGCCCCAGTGCAGCAGGAGTGGAAATGCATCATATGTTGAAATAAACTGGAAATTGAAGCATTAAAACCACTCTGATTCCTATTTGGGTGACTGCCACATCCCTTTCCACCAAAGAGTTCATTGGACATCTCCGGGATATTCAG
>gene=chr10_8945138-8946138; species=panTro
CATCATTTACTCAAACTAGATTAATCCTCTTAACACCTCTGCAATGAGGACTGTCTGCACTCAATTGCAGAACAATTCTTGCAATTGGTTCTTGTCTCAGCAGGAAGCACATAGGAGGCCTCACGGCTAAGACAGAAATTGTCTTCCATGCTCTGGCAGCTCATTGGTATGATGTAACTGAATAGCCTCGTTTGATTCCGGTTTGCTTGTATTTACCTGTGTTCCCTGATTCCCTCCCAAGTACAGGTCTTGTTGCTGTAACTATAGACACACTCTATCTCAATGAACTTTATTTGTCTCAACTTTTCCTTGGCAATCTGAGCTCTGGCTTCTCATGCTTACTTGTTGTGGCCAATAGCCCCAGTGCAGCAGGAATGGAAATGCATCATATGTTGAAATCAACTGGAAATTGAAGCATTAAAACCACTCTGATTCCTATTTGGGTGACTGCCACATCCCTTTCCACCAAAGAGTTCATTGGACATCTCCGGGATATTCAG
>gene=chr10_8945138-8946138; species=papHam
---------------------TGATCCTCTTAACACCTCTGCAATGAGGATTGCCTGCTCTCAATTGCAGAACAATTCTTGCAATTGGTTCTGGTCTCAGCAGGAAGCATATAAGAAGCTTCATGGCTAAGCCAGAAATTGTCTTATATGCTCTGGCAGCTCATTGGTATGATGTAACTGAATGGCCTGGTTTGACTCTGGTTTGCTTGTATTTACCTGGGTTCCCTGACTCCCTCCCAAGTCCAGGCCTTGTTGCTGTAACTATAGACACACTCTATCTCAATGAACTTTATTTGTCTCAACTTTTCCTTGGCAATCTGAGCTCTGGCTTCTCATGCTTATTTGTTGTGGCCAATAGTCCCAGTGCAGCAGGAGTGGGAATGCATCATATGTTGAAAGAAAGTGGAAATTGAAGCATTGAAGTCACTCTGATTCCTGTTTGGGTGACTGCCACATCCCTTTCCACCAAAGAGCTCATTGGACATCTCTGATATATTCAG
>gene=chr10_8945138-8946138; species=ponAbe
CATCATTTATTCAAACTAGATTAATCCTCTTAACACCTCTGCAATGAGGATTGTCTGCACTCAATTGCAGAACAATTCTTGCAATTGGTTCTTGTCTCAGCAGGAAGCGTATGAGAGGCCTCATGGCTAAGCCAGAAATTGTCTTCCATGCTCTGGCAGCTCATTGGTATGATGTAACTGAGTGGCCTGGTTTGATTCTAGTTTGCTTGTATTTACCTGGGTTCCCTGACTCCCTCCCAAGTACAGGCCTTGTTGCTGTAACTATAGACATACTCTATCTCAATGAACTTTATTTGTCTTAACTTTTCCTTGGCAATCTGAGCTCTGGCTTCTTATGCTTACTTGTTGTGGCCAATAGCCCCAGTGCAGCAGGAGTGGAAATGCAGCATATGTTGAAAGAAACTGGAAATTGAAGCATTAAAACCACTCTGATTCCTATTTGGGTGACTGCCACATCCCTTTCCACCAAAGAGTTCATTGGACATCTCCGGGATATTCAG
>gene=chr10_8945138-8946138; species=rheMac
CATCATTTACTCAAACTAGATTGATCCTCTTAACACCTCTGCAATGAAGATTGCCTGCTCTCAATTGCAGAACAATTCTTGCAGTTGGTTCTGGTCTCAGCAGGAAGCATATAAGAAGCTTCATGGCTAAGCCAGAAATTGTCTTCTATGCTCTGGCAGCTCATTGGTATGATGTAACTGAATGGCCTGGTTTGATTCTGGTTTGCTTGTATTTACCTGGGTTCCCTGACTCCCTCCCAAGTCCAGGCCTTGTTGCTGTAACTATAGATGCACTCTATCTCAATGAACTTTATTTGTCTCAACTTTTCCTTGGCAATCTGAGCTCTGGCTTCTCATGCTTATTTGTTGTGGCCAATAGTCCCAGTGCAGCAGGAGTGGGAATGCATCATATGTTGAAAGAAAGTGGAAATTGAAGCATTGAAGCCACTCTGATTCCTGTTTGGGTGACTGCCACATCCCTTTCCACCAAAGAGCTCATTGGACATCTCTGGGATATTCAG
>gene=chr10_8985138-8986138; species=hg19
GGAGAAGTTAGAGATGAGCTCAGAAGGAAAGGAGCTAACTTACTAGATATTTCACATTCAGTTGAGATATCAGAGGAGCCATGCTTTATGGGTAAGTGCCATACTCTAGGGAAGGCTCCTCATTAAGACTAGGgactaaacaaaatttaattcatcttagcaaataatacaaccaaatctaacaggaccaaacattctagcagtaatttaactgttgacatatcaaaacctaacaccttttagggaaaataacataatccagcgtccctaattaaacatccacaaatacaagcatataacaaaaagttactagacatgggaataaggaagaaaaatgtgacacataatCAATTTAAAAAGCAGGTAGTATTGTAGTAAAAGCAGGTTGAATTGACTTAAAGAAACCAACCATCTTTAGGATGTTGAATTTTTCCCCTTAAAGAATAGTATCACTTTTCATTTGTTCAAGGTGTCGTGTGCCAATCATTCCCTTCAAACAG
>gene=chr10_8985138-8986138; species=bosTau
--------------------------------------------------------------------------------------------------------------------------------------------------------------------------------------------------------------------------------------------------------------------------------------------------------------------------------------------------------------------------------------------------------------------------------------------------------------------------------------------------------------------
>gene=chr10_8985138-8986138; species=calJac
--------------------------------------------------------------------------------------------------------------------------------------------------TTAATTCATCTTAGCAAATAA---AATCAAGTTTAACAGGACCAAATATtctagcagttatttaactgttgacatatcaaaacctaacactttttagggaaaataacataatccagcatccctaatttatcatccacaaat-----------acaaaaagttactagacacaataataaggaagaaaaatgtgacacataatcaatttaaaaagcagataaTATTGTAGTAAAAGCAGATTGAATTGACTTAAAGAAACCAACCACCTTTAGGATGTCGAATCTTTCCTCCTAAAGAATAGTATCATTTTTTATTTGTTCGAGGCGTTGTTTGCCAGTTACTTCCTTCAAATAG
>gene=chr10_8985138-8986138; species=canFam
--------------------------------------------------------------------------------------------------------------------------------------------------------------------------------------------------------------------------------------------------------------------------------------------------------------------------------------------------------------------------------------------------------------------------------------------------------------------------------------------------------------------
>gene=chr10_8985138-8986138; species=equCab
--------------------------------------------------------------------------------------------------------------------------------------------------------------------------------------------------------------------------------------------------------------------------------------------------------------------------------------------------------------------------------------------------------------------------------------------------------------------------------------------------------------------
>gene=chr10_8985138-8986138; species=gorGor
GGAGAAGTTAGAGATGAGCTCAGAAGGAAAGGAGCTAACTTACTAGATATTTCACATTCAGTTGAGATATCAGAGGAGCCATGCTTTATGGGTAAGTGCCATACTCTAGGGAAGGTTCCTCATTAAGACTAGGGACTAAACAAAATTTAATTCATCTCAGCAAATAATACAACCAAATCTAACAGGACCAAACATTCTAGCAGTTATTTAACTGCTGACATATCAAAACCTaacaccttttagggaaaataacataattcagcgtccctaatttatcatccacaaatacaagcatacaacaaaaagttactacacatgggaataaggaagaaaaatgtgacACATAATCAATTTCAAAAGCAGGTAGTATTGTAGTAAAAGCAGGCTGAATTGACTTAAAGAAACCAACCCTCTTTAGGGTGTTGAATTTTTCCCCTTAAAGAATAGTATCACTTTTCATTTGTTCAAGGTGTCGTGTGCCAATCATTCCCTTCAAATAG
>gene=chr10_8985138-8986138; species=panTro
GGAGAAGTTAGAGATGAGCTCAGAAGGAAAGGAGCTAACTTACTAGATATTTCACATTCAGTTGAGATATCAGAGGAGCCATGCTTTATGGGTAAGTGCCATACTCTAGGGAAGGTTCCTCattaagactagggactaaacaaaatttaattcatcttagcaaataatacaaccaaatctaacaggaccaaacattctagcagttatttaactgttgacatatcaaaacctaacaccttttagggaaaataa-----tccagcgtccctaatttatcatccacaaatacaagcatataacaaaaagttactagacataggaataaggaagaaaaatgtgacacataatcaatttaaaaagcaGGTAGTATTGTAGTAAAAGCAGGTTGAATTGACTTAAAGAAACCAACCATCTTTAGGATGTTGAATTTTTCCCCTTAAAGAATAGTATCACTTTTCATTTGTTCAAGGTGTCGTGTGCCAATCATTCCCTTCAAATAG
>gene=chr10_8985138-8986138; species=papHam
GGAGAGGTTAGAGATGAGTTCAGATGGAAAAGAGCTAACTTACTAGATATTTTACATTCAGTTGAGATCTCAGAGAAGCCATTCTTTATGGGTCAGTGCCATACTCTAGAGAGGGTTCCTCATTAAGACTCGGgattaaacaaaatttaattcatcttagcaaataataaaatcaaatctaacaggaccaaacattctagcagttatttaactgttgacatatcaaaacctgacaccttttagggaaaataacataatccagcatccct-atttgtcatccacaaatacaagcatataacaaaaagttactagacatgggaataaggaagaaacatgtgacacataatcaatttaaaaagcagttagtATTGTAGTAAAAGCAGGTTGAA-----TTAAAGAAACCAACcatctttaggatgttgaattttcccccctaaagaatagtatcacttttcatttgttcaaggcgtcatgtgccaatcattcccttcaaatag
>gene=chr10_8985138-8986138; species=ponAbe
GGAGAAGTTAGAGATGAGCTCAGAAGGAAAGGAGCTAACTTACTAGATATTTCACATTCAGTTGAGATCTCAGAGAAGCCATGCTTTATGGGTAAGTGCCATACTCTAGAGAAGGTTCCTCATTAAGACTAGGGACTAAACAAAATTTAATTCATCTTAGTAAATAATACAACCAAATATAACAGGACCAAACATtctagcagttatttaactgttgaaatatcaaaacctaacaccttttagggaaaataacataatccagtgtccctaatttatcatccacaaatacaagcatataacaaaaagttactagatatgggaataaggaagaaaaatgtgacacaGAATAAATTTAAAAAGCAGGTAGTATTGTATTAAAAACAAGTTGAATTGACTTAAAGAAACCAACCATCTTTAGGATGTTGAATTTTTCCCCCTAAAGAATAGTATCACTTTTCATTTCTTCAAGGCGTTGTGTGCCAATCATTCCCTTCAAATAG
>gene=chr10_8985138-8986138; species=rheMac
GGAGAGGTTAGAGATGAGTTCAGATGGAAAGGAGCTAACTTACTAGATATTTCACATTCAGTTGAGATCTCAGAGAAGCCATTCTTTATGGGTAAGTGCCATACTCTAGAGAGGATTCCTCATTAAGACTAGGgactaaacaaaatttaattcatcttagcaaataataaaatcaaatctaagaggaccaaacattctagcagttatttaactgttgtcatatcaaagcctaacacatttcagggaaaataacataatccagcatccctaatttatcatccacaaatgcaagcatataacaaaaagttactagacatgggaataaggaagaaaaatgtgacacataatCAATTTAAAAAGCAGTTAGTATTGTAGTAAAAGCAGGTTGAATTGACTTAAAGAAACCAACCATCTTTAGGATGTTAAATTTTCCCCCCTAAAGAATAGTATCACTTTTCATTTGTTCAAGGCGTCATGTGCCAATCATTCCCTTCAAATAG
>gene=chr11_200039-201039; species=hg19
AGCACGCTTGTTTGGGCAATTGTAATCAGTTACTTTTTTTCTATGCTATTTTACCATTTTTTAATCTTGTTTTCTGCTGTGCCCAAATTATTAATAAATCAGATTGCATTAATAAGGGTTTGTCTTGGTGGAAGGATCAAGCATTTCCAGAAAGGAGCCCCCGTAGGCTGTCAGCACTTGCCCACAAGGGGTCCCATCCTGCCTTCTAGGGCCCAGGGTCAGCTTGGTGAGATGGGAGGGCCCAGGGTCTGTGTGGGGAGAGATGGTAGGGCCTGAGTACCTCAGACACCCTGCTCCACACTGTCCCTCCTGATGCTTTCTGCCTTGAACCCaaagatggccacacctgtgctcatcacctctgagcaatgctgggtcccttcccttgaatctggactatagcctgtgggtgtcctgagtaatgaggtatggcagaagtgatgccaccaggctcctgaggccacgcacacaacataccaaggaaacagcttccgcctgga
>gene=chr11_200039-201039; species=bosTau
AGCATGCTTCTTTGGACAATTGCAATCAGTTA--TTTTTTCTATG---TGTTCCCATTTGCTAACCTTGTTTCTTGCTGTGCCCAGA-TAATAATAAATCAGATTCTACTAGCAATGGTCTCTCTTGGGGG-AGGATCCAGCTTTTCCAGAAAGAGGCCCCCATAGTCGATCA-CACCATCCCATGTTAGG------------TTCCAGGGCCTGGGATCTG----AGCTGAGAGAAGGGCT----------------------------------------------------------------CTCCAGACGGT-----------------AGATGGT--------------------Ctgtgagactctgtgcccctcccctggattctagaatagagcctgtgaccatcctgaat--------------aacatgctgttacttgacttctgaagccaggcactcaacatacaaag-----ggtttctgcctgga
>gene=chr11_200039-201039; species=calJac
GGCACGCTTGTTTGGACGATTGTAACCAGTTATTTCTTTTCTACGATATTTTACCAGTTGCT-GTCTTGTTTTCTGCTGTGCCCAAAGTATTAATAAATCAGATTGCATTAATAAGGGTTTGTCTTGGTGGAAGGATCAAGCTTTTACAGAAAGGAGCGCCCATGGGCTGTCAGCACTTGCCCACATAGGGTCCCATCCTGGCTTGTAGGGCCCAGGGTCAGCTCGGT-------------------------------GAGACGGGAAGGCCTGAGTGCCTCAGACACCCTGCTCCACACTGTCCTTCCCGATACTGTCTGCCTTGAACCCAAAGACAGCCACGCCTGTGTTCGTCACCTCTGAGCAATGctgtgtccctccccttgaatctggacggcagcc-gtgactgtcctgaataatgaggtatggcagaactgatgccacctggtttctgatgccaggcatacaatgtaccaAGGATACATCCACTGCCTGGA
>gene=chr11_200039-201039; species=canFam
GACACAC----TTGGACAATGGGGACCGGTTA--TTTTTTCTACTCTGCTTTCGCATGTGCTAATCTTCTTTCCTGCTGTGCTCAGA-TATTAATAAAT--GATTTCA-CAGTAACGGTCTGTCCTGGCAGCGCAATCAAGCTTTTCCAAAAAGAGGCCCCCC------------------------GGGGTCCTATCCTGGCCTCCACGGCCTGGGGTCCA----AGTGGAGAGGAGGGCA-------------------------------CAGCACCCCTGGATCCCCTG--CCATGCCCACCCTCCTATTTCCACTCATTGTACACCCAGGGACGGTCACGCCAGCATCCGTCCCCTCTCCCTGCGT------------CCTGGAATCTGGACGAGAACCTGGGGCCACCCTCGGG--------------AAAGCGATACTGCGTGGCCTCTGAGACCAGGCATACAGCATACAGGTGGACCAGCTCCT--CTGTG
>gene=chr11_200039-201039; species=equCab
AGCACGCTTG-TTGGACAATTGTAACCAGTTA--TTTTTTCTATGCAACTTTCTCCTTTGCTAATCTTGTTTCCTGATGTGCCCAGA-TATTAATAAATCAGAATCCATTAGCAATGGTTTGTCCTGGGGGAAGGGTCATGCTTTTCCAGAACAGGGCCCCCATGGGCTGCAG-TGCCAGCCC-CGTCGGGTCCCATCCTGGCTTCGAGGCCCTGGGGTATG----AATAGAGGGGAGGGCT-------------------------------CCAGAGTGTCAG--GCCCTG--CCCAGCCTGCTCTCCTGATTCCGCTTGttgtacacccgaagatgatcacacctgcatccgt-cactctccctgcatatgctgtgtgtcccttgagt-----------cctgtgaccgccctga----------------acagtgatgctgcgtgacttctgggaccaggcacataacatacaaaggaaacagcttctgcatggg
>gene=chr11_200039-201039; species=gorGor
AGCACGCTTGTTTGGGCAATTGTAATCAGTTACTTTTTTTCTATGCTATTTTACCATTTTTTAATCTTGTTTTCTGCTGTGCCCAAATTATTAATAAATCAGATTGCATTAATAAGGGTTTGTCTTGGTGGAAGGATCAAGCTTTTCCAGAAAGGAGCCCCCATAGGCTGTCAGCACTTGCCCACAAGGGGTCCCATCCTGCCTTCT-----------------------------AGGGCCCAGGGTCTGTGTGGGGAGAGATGGGAGGGCCTGAGTACCTTAGACACCCTGCTCCACACGGTCCCTCCTGATGCTTTCTGCCTTGAACCCAAAGACGGCCACACCTGTGCTCATCACCTCTGAGCAATG-TGGGTcccttcccttgaatctggactacagcctgtgggtgtcctgagtaatgaggtatggcagaagtgatgccaccaggctcccgaggccacgcacacaacataccaaggaaacagcttccgcctgga
>gene=chr11_200039-201039; species=panTro
AGCACGCTTGTTTGGGCAATGGTAATCAGTTACTTTTTTTCTATGCTATTTTACCATTTTTTAATCTTGTTTTCTGCTATGCCCAAATTATTAATAAATCAGATTGCATTAATAAGGGTTTGTCTTGGTGGAAGGATCAAGCTTTTCCAGAAAGGAGCCCCCGTAGGCTGTCAGCACTTGCCCACAAGGGGTCCCATCCTGCCTTCTAGGGCCCAGGGTCAGCTTGGTGAGATGGGAGGGCCCAGGGTCTGTGTGGGGAGAGATGGTAGGGCCTGAGTACCTCAGACACCCTGCTCCACACTGTCCCTCCTGATGCTTTCTGCCTTGAACCCAAAGACGGCCACACCTGTGCTCATCACCTCTGAGCAATGCTGGgtcccttcccttgaatctggactacagcctgtgggtgtcctgagtaatgaggtatggcagaagtgatgccaccaggctcctgaggccacgcacacaacataccaaggaaacagcttccgcctgga
>gene=chr11_200039-201039; species=papHam
AGCACGCTTGTTTGGGCAACTGTAACCAGTTACTTTTTTCCTATGCTATTTTAACATATGTTAATCTTGTTTTCTGCTGTGCCGAAATTATTAATAAATCACATTGCATTAATGA-GGTTTGTCTTGGTGAAAAGATCAGGCTTTTCCAGAAAGGAG-TCCCATGCGCTGTCA------GCTCAC-ATGGGTCCCATCCTGGCTTCTAGGGCCCAGGGTCAGCTTGGAGAGATGGGAGGGCCCAGGGTCTGTGTGGGGAGAGATGGGAGCGCCTGAGTGCCTCGGACACCCTGCTCCACACTGTCCCTCCTGATGCTTTCTGCCTTGAACCCAAAGATA---------------------------------------------------------CTGCAGCCTGTGGGTCTCCTGAATaatga-----ggcaaaagtgatgccaccaggcttctgaggccaggcatacaacatgccaaggaaacagcttctgcctgga
>gene=chr11_200039-201039; species=ponAbe
AGCACGCTTGTTTGGGCAATTGTAACCAGTTACTTTTTTTCTATGCTATTTTACCAATTGTTAATCTTGTTTTCTGCTGTGCCCAAATTACTAATAAATCAGATTGCATTAATAAGGGTTTGTCTTCGTGGAAGGATCAAGCTTTTCCAGAATGGAGCCCCCGTAGGCTGTCACCACTTGCCCACAAGGGGTCCCATCCTGCCTTCTAGGGCCCAGGGTCAGCTTGGTGAGATGGGAGGGCCCAGGGTCTGTGTGGGGAGAGATGGTAGGGCCTGAGTGCCTCAGACACCCTGCTCCACACTGTCCCTCCTGATGCTTTCTGCCTTGAACCCAAAGACGGCCACACCTGTGCTCATCACCTCTGAGCAATGctgtgtcccttcctttgaatctggactgcagcctgtgggtgtcctgaataatgaggtatggcagaagtgatgccaccaggctcccgaggccaggcatactacataccaaggaaacagcttctgcctgta
>gene=chr11_200039-201039; species=rheMac
AGCACGCTTGTTTGGGCAACTGTAACCAGTTACTTTTTTTCTATGCTATTTTACCATATGTTAATCTTGTTTTCTGCTGTGCCGAAAGTATTAATAAATCACATTGCATTAATGA-GGTTTGTCTTGGTGAAAAGATCAGGCTTTTCCAGAAAGGAG-TCCCATGCGCTGTCA------GCTCAC-ATGGGTCCCATCCTGGCTTCTAGGGCCCAGGGTCAGCTTGGAGAGATGGGAGGGCCCAGGGTCTGTGTGGGGAGAGATGGGAGCGCCTGAGTGCCTCGGACACCCTGCTCCACACTGTCCCTCCTGATGCTTTCTGCCTTGAACTCAAAGACG---------------------------------------------------------CTGCAGCCTGTGGGTCTCCTGaataaaga-----ggcagaagtgatgccaccaggcttctgaggccaggcatacaacatgccaaggaaacagcttctgcctgga
>gene=chr11_426335-427335; species=hg19
GACAGGCTGCTGACACCCACTACCAGGCATCACCTTAGAGGTGTAAGGGAATTGGAGAGGCCTGAAGTCCACTCAAGACATCAGGCTTTCGGGGGAGACACTCAGGAAGCAACCCAGCCCTGCCAGGATCCCCAGGAAGCCTCGGGACTTGGGTACCCCTGGTGGCTTGGGGGCACTGATTAGGGGAATGCAGGCCCAGCTGGAAGGTCCCTGGGCTTCCTACCTGACCACAAAACCCCCTCAGGAGGACTAGAAGCTCACTAGGGGTTTGAACAACCAGGGACTCAGCACACAGGGTTGGACCAATTGACACTGAGGCCCCACACTGTCCTCCCCAACCCCAGCTGGCCTCCCAGCACATAGACAGCGTCCTTCTGCCTCCAGACAGGAGACCAGGGTTCACCCGCAGGAGCTTCCAGAGTGAGAGGTCCCACCAGGAGAGACGTGGCCCACAGCAAGCCATGGTGCACGCCTTTCCCAAGACGGATGGGGGTCAAGAA
>gene=chr11_426335-427335; species=bosTau
----GGCTGCCGACACCCACGGCCAGGCATCACCTCAGAGCTGGGAGGGACCTGGAGAGGCCTGCAGCCCACTCGACACATCCTGCCTGTGGGGCTGATGTCCGAGCAGCAGCCCCACCTCGCCCGGAGC---------ACCCAGGACTTAGGCCCCTCTGGTGGGCCGGGGGCACCCGCTGGAGGGATGCAGGCCTGGCTGAA---CCCCTGGGCCTCCTATCTGACCTCTAATCCCCCGCAAAAAGACAGAGATACTTCCAGGAGGTTGAACAACCAAAGACTCAGATCTCAGGATTGAGCCAATGGACACCGAGACCCCACGCTGT----CCCTCCCCCAGCTGGGCTCCCAGCATACCAA-AGCATCCTCCTTCCTCCAGGCAGGACACCAGGGTTCCCCTTCGGGAACAGACAGAGCAAAAGGCCCCACCAGGAGACACGTGGTCCAGAGCA----CTGGCACATACCTTTCTCAA-------------------
>gene=chr11_426335-427335; species=calJac
AACAGGCTGCTGACCCTCACTTCCCAGTATCGTCATATAAGTGGAAGGGAATCGGGGCGGCCTGCTGTCCCCTCAAGACATCCAGCTTTCAGGGGAGACACTCAGGAAGCAACACAGC-CTGCCAGGATCCCCAGGAAGCCTCAGGACTTGGGTACCCCTGCTGGTTTGGGGGC-------------GTGCAGACCCAGCTGGAAGGCCCCTGGGCCTCCTACCTGACCACAAAGCCCCC-CAGGAGGACTAGAAGCTCAGTAGGGGTTTGAACAGCTAAGAACTCAGCACGAAGGGTTGAACCAGTTGACACTGAGGTCCC-CACTGTCCTCCCCAGCCCCAGCTGGTCTCTCTGCACATGGGCAGCACCCTTCTGCCTCCAGATGGGAGATCAGGGTTCGCCTCCAGGAACTTCCAGAGTGAGAGGCCCTATCAGGAGAGACATGGCCCACAGCAAGCC-TGGCACATGCCTTTCCCAAGACAGATGGGGGTCAAGAA
>gene=chr11_426335-427335; species=canFam
------------------------------------------------------------------------------------------------------------------------------------------------------------------------------------------------------------------------------------------------TCAGGAAGACAGAGGCTCTTCTAGGGGGTTGAACCACCAAACAGTCGGGCTGCAGGGTTGAGCCAGTGGCTCCCGAGAGCCCGCACTGT----CGCTTCCCCAGCTGAGCTCTGACCACG-TGACAGCGTCCTTCCACCTC-------------------------GAAGGACGAACAGGGCAAGAGGTCGTCACGCGAGAGATGTGGCCCAGACCAGAGCCCGGCACACGCCTTTCTCGATACGGACAGTGACCAAGAA
>gene=chr11_426335-427335; species=equCab
---------------------------------------------------------------------------------------------------------------------------------------------------------------------------------------------------------------------------------------------------------------------------------------------------------------------ACGCTGTGATCCCATACTGT----CCCCGCCCCAGCTGAGCTCCCAGCACACCAACAGCGTCCTTCCGCCTCCAGGCAGGAGACCAGGATTCCCCTCCAGGGACCAATGGAGCAAGAGGTC-TGATGGGAGACACGTGGCCCAGAGCAAAGCCTGGCACACACCTTtctcagtacggacggtggcccagaa
>gene=chr11_426335-427335; species=gorGor
--------------------------------------------------------------------------------------------------------------------------------------------------------------------------------------------------------------------------------------------------------------------------------------------------------------------------------------------------------------------------------------------------------------------------------------------------------------------------------------------------------------------
>gene=chr11_426335-427335; species=panTro
GACAGGCTGCTGACACCCACTACCAGGCATCACCTTATAGGTGTAAGGGAATTGGAGAGGCCTGAAGTCCACTCAAGACATCAGGCTTTCGGGGGAGACACTCAGGAAGCAACCCAGCCCTGCCAGGATCCCCAGGAAGCCTCGGGACTTGGGTACCCCTGGTGGATTGGGGGCACTGATTAGGGGAATGCAGGCCCAGCTGGAAGGTCCCTGGGCTTCCAACCTGACCACAAAACCCCCTCAGGAGGACTAGAAGCTCACTAGGGGT----------------------------------------------------------------------------------------------------------------------------------------------------------------------------------------------------------------------------------------
>gene=chr11_426335-427335; species=papHam
GACAGGCTGCTGACACCCACTATCAGGTATCACCTTACAGGTAGAAGGGAACTGGAGAGGCCTTCAGTCCACTCAAGACATCAGGCTTTCAGGGGAGACACTCAGGAAGCAATCCAGCCCTGCCGGGAGCCCCAGGAAGCCTCAGGACTTGGCTA-CCCTGGTGGCTTGGGGGCACTGAGTCGGAGAATGCAGCCACAGCTGGAAGGTCCCTGGGCCTCCTACCTGACCACAAAGCCCCCTCAGGAGGACTAGAAGCTCACTAGGGTTTTCAACAACCAAGGACTCAGCACACAGGGTTGGACCAATTGACACTGAGGCGCCACAGTGTCCTccccaaccccagccccagccccagcACATAGACAGCGTCCTCCTGCCTGCAGACAGGAGACCAGGGTTCACCCCCAGGAACTTCCAGAGTGAGAGGT-CCACCAGGAGATACATGGCCCACAGCAAGCCATGGTGCACGCCTTTCCCAAGACGGATGGAGGTCAAGAA
>gene=chr11_426335-427335; species=ponAbe
GACAGGCTGCTGACACCCACTACCAGGCATCACCTTATATGTGGAAGGGAATTGGAGAGGGCTGCAGTCCACTCAAGACATCAGGCTTTCGGGGGAGACACTCAGGAAGCAACCCAGCCCTGCCAGGATCCCCAGGAAGCCTCAGGACTTGGGTACCCCTGGTGGCTTGGGGGCACTGATTAGGGGAATGCAGGCCCAGCTGGAAGGTCCCTGGGCCTCCTACCTGGCCAC-AAACCCCCTCAGGAGGACTAGAAGCTCACTAGGGATTTGAACAACCAAGGACTCAGCACACAGGGTTGGACCAATTGACACTGAGGCCCCACACTGTCCTCCCCAACCCCAGCTGGCCTCCCAGCACATAGACAGCGTCCTTCTGCCTCCAGACAGGAGACCAGGGTTCACCCCCAGGAACTTCCAGAGTGAGAGGTCCCACCAGGAGAGATGTGGCCCACAGCAAGCCATGGTACATGCCTTTCCCAAGATGGATGGGGGTCAAGAA
>gene=chr11_426335-427335; species=rheMac
GACAGGCTGCTGACA-CCACTATCAGGCATCACCTTACAGGTAGAAGGGAACCGGAGAGGCCTGCAGTCCGCTCAAGACATCAGGCTTTCAGGGGAGATACTCAGGAAGCAATCCAGCGCTGCCGGGAGCCCCAGGAAGCCTCAGGACTTGGCTG--CCTGGTGACTT-GGGGCACTGATTCGGAGAATGCAGCTGCAGCTGGAAGGTCCCTGGGCCTCCTACCTGACCACAAAGCCCCCTCAGGAGGACTAGAAGCTCACTAGGGTTTTCAACAACCAAGGACTCAGCACACAGGGTTGGACCAATTGACACTGAGGCCCCACAGTGTCCTccccaaccccagccccagccccagcACATAGACAGCATCCTCCTGCCTGCAGACAGGAGACCAGGGTTCAGTCCCAGGAACTTCCAGAGTGAGAGGT-CCGCCAGGAGATACGTGGCCCACAGCAAGCCATGGTGCACGCCTTTCCCAAGACGGATGGAGGTCGAGAA
>gene=chr11_571099-572099; species=hg19
agaaggacctccccagatcctcaacaaggagggtggccctgccagcctggatctctgactgctggcttccagactgagagaatgcctttctgttgtctaagggctctggtttgtggccgtttgatatgacagccctggGACACACAGACACCTGCCTTCCCTAGGTAGAGAATGCAGCCCTGCCTGTTCCCTCCCCCAGCTCTGAGAGTTTTGACTCCTTTGTTCTCTCCCCACCCACCTCCTCCAGCCACCCCTGCCCCTGCCTCCCCCAGGCATCCACCTGGCTCTGGGGCTCCCTGCTGCTGGGAGTGGGATGGGTCTCAGCAGGGGGCGATGACTGGGCTCATTGCCCACCAAGCCCTGTATGTGCACACGGACCTGATGGTGGGGTGGGGGGCAGGGGTGGGAAGGGGCTGGGCTAGGCCCTCCGGGATAAGCTGGCCTGGCGGGACAGAAGCAAGGGAGCTCCCAGCCCAGCTCCATCCTCCCGTGCACACCAG
>gene=chr11_571099-572099; species=bosTau
--------------------------------------------------------------------------------------------------------------------------------------------------------------------------------------------------------------------------------------------------------------------------------------------------------------------------------------------------------------------------------------------------------------------------------------------------------------------------------------------------------------------
>gene=chr11_571099-572099; species=calJac
ggaaggacctccccagatcctcaacagggagtgtgaccctgccagcctgggtctcagacctctggcttccagactgagagaatgcatttctgttgtctgaggcccacagtctgtgggtgtgtggtatggcagccccgggacacAGAGACG--GGCCCTCCCCAGACGGAG-ATGCAGCACTACCTGT-CCCTCCCCCGGCTCTGGGAGTTTTGACTCCTTTGTTCTCT----GCCCACCTTCTTCAGCTACCCTTGCCCCCGCCTCCCCCAGGCATCCACCTGGCTCTGGGGCTCCCTGCTGCGCGGGGTGGGATGGGTTTCAGCA-TGGGCGATGACTGGGTTCA---------------------------------------------------------------------GGGCTGGGCCATCTGGGAGAAGTTGGCCTGGCTGGACCGAAGCAAGGGAGCTCCCAGCCCAGCTCCACCCCCC-GTGCACACCGG
>gene=chr11_571099-572099; species=canFam
GAAAGGATTTCCTCAGA--TTTCTAAGGGAGCACAG--CTGC---CTTGGGTTCTGGATTTGTGACTTCTGGGG---------------CTGCTGTATTAAGTTACCCGCCGGTGGTCATTGGTTAGGGCAGTCCTGGGACACTAGTCTGCCCCCCTTCCCAAGTCGGGGAACACCGCTGTACCTGTCTCCTCCCCTGGCTCTG---------------------------------------------------------------------------------------------------------------------------------------------------------GCCCTGTATTTGCGAGCAGGCCTGACAGC-----------------------------------------------------------GCTGGACAGAACCAAGGTAGCCCCCAGCCATGTGTCCCCTGCCTGTATAGGAAGG
>gene=chr11_571099-572099; species=equCab
gaaaggactctcccaga--tctcagaaggagcacgg--ctgcaaacctggattttggacttgtggcctccaggatgaaagaatacatgtctgttgttttaagccacgttctggc-gtcatttgttatggctgccccaggacactgatacaCCCGCCTTCCTAAATCAGGGACCACTGTCCTGCCTGTCTCC----------------------------------------------------------ACTCCTGCCTCTG-----------------------------------------------------------------------------------------------GTTCTGTGTGTGCCTCCAGGCCTCATGGCAGGGGAAGGG-------------------------------------------------GCTCGATGGAACTGAAGAGAGCTCCAGCCCAGCTCCACCCTCCTGTACAGGAGAG
>gene=chr11_571099-572099; species=gorGor
AGAAGGACCT-CCCAGATCCTCAACAAGGAGGGTGGccctgccagcctggatctcagactgctggcttccagactgagagaatgcctttctgttgtctaagggctctggtttgtggccgtttgatatgacagccctggGACACACAGACACCTGCCTTCTCTAGGTAGAGAATGTAGCCCTGCCTGT-CCCTCCCCCAGCTCTGAGAGTTTTGACTCCTTTGTTCTCTCCCCACCCACCTCCTCCAGCCACCCCTGCCCCTGCCTCCCCCAGGCATCCACCTGGCTCTGGGGCTCCCTGCTGCTGGGAGTGGGATGGGTCTCAGCAGGGGGCGATGACTGGGCTCATTGCCCACCAAGCCCTGTATGTGCACATGGACCTGATGGCGGGCTGGGGGGCAGGGGTGGGAAGGGGCTGGGCTGGGCCCTCCGAGATAAACTGGCCTGGTGGGACAGAAGCAAGGGAGCTCCCAGCCCAGCTCCATCCTCCCGTGCACACCAG
>gene=chr11_571099-572099; species=panTro
AGAAGGACCTCCCCAGATCCTCAACAAGGAGGGTGGccctgccagcctggatct--gactgctggcttccagactgagagaatgcctttctgttgtctaagggctctggtttgtggccgtttgatatgacagccctggGACACACAGACACCTGCCTTCCCTAGGTAGAGAATGCAGCCCTGCCTGT-CCCTCCCCCAGCTCTGAGAGTTTTGACTCCTTTGTTCTCTCCCCACCCACCTCCTCCAGCCACCCCTGCCCCTGCCTCCCCCAGGCATCCACCTGGCTCTGGAGCTCCCTGCTGCTGGGAGTGGGATGGGTCTCAGCAGGGGGCGATGACTGGGCTCATTGCCCACCAAGCCCTGTATGTGCACACGGACCTGATGGCGGGGTGGGGGGCAGGGGTGGGAAGGGGCTGGGCTGGGCCCTCCGGGATAAGCTGGCCTGGTGGGACAGAAGCAAGGGAGCTCCCAGCCCAGCTCCATCCTCCCGTGCACACCAG
>gene=chr11_571099-572099; species=papHam
ggaaggacctccccagatcctcaacagggagtatggcccttccggcctggatctcagacttctggcttccagactgagagaatgcctttctgttgtctaaggcccctggtttgtggccgtttgatatgacagccctgggacacACAGACATCTGCCTTCACTAGATACAAAATGCAGCCCTGCCCAT-CCCTCCCCCAGCTCTGAGAGGTTTGACT-CTTTGTTCTCACCCCACCCACCTCCTCCAGCCACCCCTGCCCCCGCCTCCCCCAGGCATCCACCTGGCTCTGGGGCCGCCTGTTGCGGGGGGTAGGATGGGTCTCGGTA-GGAGCGATGATGGAGCTCACTGCCCACCAAGCCCTGTATGTGCACACAGACCTGATGGCGGGGTGGGGGGCAGGGGTGGGAAAGGGCTGGACTGGGCCCTCCAGGAGAAGCTGGCCTGGCTGGACAGAAGCCAGGGAGCTCCCAGCCCAGCTCCATCCTCCCGGGCACACCAG
>gene=chr11_571099-572099; species=ponAbe
agaaggacctccccatatcctcaacaaggagggtggccctgccagcctggatctcagactgctggcttccagactgagagaatgcctttctgttgtctaagggccctggtttgtggccgtttgatatgacagccctgggacacacagacaCCTGCCTTCCCTAGGTAGAGAATGCAGCCCTGCCTGT-CCCTCCCCCAGCTCTGAGAGTTTTGACTCCTTTGTTTTCACCCCACCCATCTCCTCCAGCCACCCCTGCCCCTGCCTTCCCCAGGCATCCACCTGGCTCTGGGGCTCCCTGCTGCTGGGAGTGGGATGGGTCTCAGCAGGGGGTGATGACTGGGCTCATCGCCCACCAAGATCTGTATGTGCACACAGACCTGATGGCGGGGTGGGGGGCAGGGGTGGGAAGGGGCTGGGCTGGGCCCTCCGGGAGAGGCTGGCCTGGCGGGACAGAAGCAAGGGAGCTCCCAGCCCAGCTCCATCCTCCTGTGCACACCAG
>gene=chr11_571099-572099; species=rheMac
ggaaggacctccccagatcctcaacagggagcatggcccttccagcctggatctcagacttctggcttccagactgagagaatgcctttctgttgtctaaggcccctggtttgtggccgtttgatatgacagccctgggacacACAGACATCTGCCTTCACTAGATACAAAATGCAGCCCTGCCGAT-CCCTCCCCCAGCTCTGAGAGGTTTAACT-CTTTGTTCTCACCCCACCCACCTCCTCCAGCCACCCCTGCCCCCGCCTCCCCCAGGCATCCACCTGGCTCTGGGGCCCCCTGTTGCGGGGGGTGGGATGAGTATCGGTA-GGGGCGATGATGGAGCTCACTGCCCACCAAGCCCTGTATGTGCACACAGACCTGATGGCGGGGTGGGGGGCAGGGGTGGGAAAGGGCTGGACTGGGCCCTCCGGGAGAAGCTGGCCTGGCTGGACAGAAGCAAGGGAGCTCCCAGCCCAGCTCCATCCTCCCGGGCACACCAG
>gene=chr11_582058-583058; species=hg19
GGAAGACCTGGAAGACAGATCTGGTGAGACAGCTGGTGTTCACGCCGGCTCCTGTGTTTCCTCTTGTCGTGATGGGGACAGCCTTTTATAACACATCCTCCGTGAGAGTGCTGTCACCACAGCTGGCCATGTCCCTGCGGTCACCTACGGTGAGGCCTTATATTCAGCTGTGGTGACGGCTCACTTTATTTGTAGTACTTCAtttcttttttttttttttttttgagacagggtgtcgctctgttgcccaggctggagtacagtggtgccatctcagctcactgcaacttctgcctcccgggttcaagtgattctcctggctcagcctcgtgagtagctgggattacaggcacgcaccatgacacttggctaattactttttgtatctttagtagagacggggtttcaccatctggtctggaactcttcctgacctcaagtgagccgctgtgcctggcctGTAGTCCTCCttttttttcttttttgagacggagtctcgc
>gene=chr11_582058-583058; species=bosTau
--------------------------------------------------------------------------------------------------------------------------------------------------------------------------------------------------------------------------------------------------------------------------------------------------------------------------------------------------------------------------------------------------------------------------------------------------------------------------------------------------------------------
>gene=chr11_582058-583058; species=calJac
GGAAGACCTGGAAGACAGATCTGGTGAGACAGCCGGTGTTCATGCCGGCTCCTGTGTTTCCTCTTGTCGTGATGGGGAC-----------------------------TGCTG------------GCCACATCCCCACAGTCACCTGCAGTGAGGCCTCGTCTTCAACTGCGGTGATGGCTCACTTTATTTGTAGTCC-----------------tttctttctgagatagggtcttgctctgttgcccaggcaggagtgcagcggtgccatctcagctcactgcagcctctgcctcctgggttcaagggattctcctggctcaccctcctgagtagctgggattacaggtgcgtactccgaaacctggctaa----tttttgtatttttagtagagatggggtttcaccat----------------------------------------------------------------------------------------
>gene=chr11_582058-583058; species=canFam
----------GAGGACCAGTCTGGTGAGAAGGCCGACATTTGGGCGGCCTCCGATACTTTCTCTCGCTGTGACAGGGACCCCGATTT-CAAAACATTGTTGGTGGAATTGATGTGAGCACA-CTGGCC--CTCCTGGCAGTCCCCTGCTGCGAGCCCTCACCTCCCACTGGGGCAGCGGCTTGCTGTCGATGTGATCCTTTGT---------------------------------------------------------------------------------------------------------------------------------------------------------------------------------------------------------------------------------------------------------------------------------------------------------
>gene=chr11_582058-583058; species=equCab
GGGGGACCTGGAAGACGGATCTGGTGAGAACATGTGCATTTGAGCGGCTTCTTGCGTCTCCTCTCGCTGTGACAGTGACAGCTGTTT-TAAAACGTCCTTGGTGAAATTTG------------TGGCC--CTCCCAGCAGTCCCCTGCAGCAAGTCCTCATCTCCAGCCGGCACGATGGCTCACTTTTGTTGTAACTCTTCCTTTC------------------------------------------------------------------------------------------------------------------------------------------------------------------------------------------------------------------------------------------------------------------------------------------------------
>gene=chr11_582058-583058; species=gorGor
GGAAGACCTGGAAGACAGATATGGTGAGACAGCTGGTGTTCACGCCGGCTCCTGTGTTTCCTCTTGTCGTGATGGGGACAGCCTTTTATAACACATCCTCCGTGAGAGTGCTGTCACCACAGCTGGCCATGTCCCCGCGGTCACCTACGGTGAGGCCTCATCTTCAGCTGTGGTGACGGCTCACTTTATTTGTAGTCCTTCAtttc-tttctttttttttttttgagacagggtgtcgctctgttgcccaggctggagtacagtggtgccatctcagctcactgcaacttctgcctcccgggttcaagtgattctcctggctcagcctcctgagtagctgggattacaggcacgcaccatgacacttggctaattactttttgtatctttagtagagacggggtttcaccatctggtctggaactcctcctgacctcaagtgagccactgtgcctggcctGTAGTCCTCCttttttttcttttttgagacggagtctcgc
>gene=chr11_582058-583058; species=panTro
GGAAGACCTGGAAGACAGATCTGGTGAGACAGCTGGTGTTCACGCCGGCTCCTGTGTTTCCTCTTGTCGTGATGGGGACAGCCTTTTATAACACATCCTCGGTGAGAGTGCTGTCACCACAGCTGGCCATGTCCCCGCGGTCACCTACGGTGAGGCCTCATCTTCAGCTGTGGTGACGGCTCACTTTATTTGTAGTCCTTCAtttcttttttttttttttttttgagacagggtgtcgctctgttgcccaggctggagtacagtggtgccatctcagctcactgcaacttctgcctcccgggttcaagtgattctcctggctcagcctcgtgagtagctgggattacaggcacgcaccatgacacttggctaattactttttgtatctttagtagagacggggtttcaccatctggtctggaactcctcctgacctcaagtgagccactgtgcctggcctGTAGTCCTCCtttttttttttttttgagatggagtctcac
>gene=chr11_582058-583058; species=papHam
GGAAGACCTGGAAGACAGATCTGGTGAGACAGCTGGTGTTCACGCCGGCTTCTGTGTTTCCTCTTGTCATGGTGGGGGCAGCCTTTTATAACACATTCTCCGTGAGAGTGCTGTCACCACAGCTGGCCCCGTCCCCATGGTCACCTGCAGTGAGGCCTCGTCTTCAGCTGTAATGACGGCTTACTTTATTTGTAGtctttt------tttttttttttttttttaagacggagtcttgctctgtcaccgaggctggagtgcagaggtgtgatctcagcccactgcaagctccgcctcccgagttcaggccattcttctgcctcagccttccgagtaactgggactacaggtacccgccaccacacgtggctaaa---tttttgtatttttagtagagatggggtttcacca----------------tcctgaccttgtgtgagccaccgcgcccggccttttttttt-tttttttattttttttaagacggagtcttgc
>gene=chr11_582058-583058; species=ponAbe
GGAAGACCTGGAAGACAGATCTGGTGAGACAGCTGGTGTTCACGCCGGCTCCTGTGTTTCCTCTTGTCGTGATGGGGACAGCCTTTTATAACACATTCTCTGTGAGAGTGTTGTCACCACAGCTGGCCATGTCTCCGCGGTCACCTACAGTGGGGCCTCGTCTTCAGCTGTGGTGACGGCTCACTTTATTTATAGTCC---------ttcttttttttttttttgagacagggtgtcgctctgttgcccaagctggagtgcagtggtgccatctcagctcactgcaactcctgcctcccgggttcaagtgattctcctggctcagcctcgtgagtagctgggattacaggcacgcaccatgacacttggctaattactttttgtatctttagtagagacagggtttcaccatctgatctggaactcctcctgacctcaagtgagccactgtgcctggcctGTAGTCCTCttttttttttttttttgagatggagtctcgc
>gene=chr11_582058-583058; species=rheMac
GGAAGACCTGGAAGACAGATCTGGTGAGACAGCTGGTGTTCACGCCGGCTTCTGTGTTTCCTCTTGTCACGGTGGGGGCAGCCTTTTATAACACATCCTCCGTGAGAGTGCTGTCACCACAGCTGGCCCCGTCCCCATGGTCACCTGCAGTGAGGTCTCGTCTTCAGCTGTAATGACGGCTTACTTTATTTGTGGtctttttttttttttttttttttttttttaagacggagttttgctctgtcaccgaggctggagtgcagtggtgtgatctcagcccactgcaagctccgcctcccgagttcaggccattcttctgcctcagccttccgagtagctgggactacaggtacccgccaccacacctggctaat---tttttgtatttttagtagagatggggtttcacc------------------------------------------------------------------------------------------
>gene=chr11_639158-640158; species=hg19
GGTGGCTGGGAAACCTCAGGGCCTGTGGTGTCGCCGCGCAGGTCCAGGGTGGCGCGTGGCTGCTGAGCCCCCGCCTGTGCGACGCCCTCATGGCCATGGACGTCATGCTGTGCACCGCCTCCATCTTCAACCTGTGCGCCATCAGCGTGGACAGGTGcgccgccctccccgcccgcgccccggcgcccccgcgccccgcccgccgccctcaccgcggccTGTGCGCTGTCCGGCGCCCCCTCGGCGCTCCCCGCAGGTTCGTGGCCGTGGCCGTGCCGCTGCGCTACAACCGGCAGGGTGGGAGCCGCCGGCAGCTGCTGCTCATCGGCGCCACGTGGCTGCTGTCCGCGGCGGTGGCGGCGCCCGTACTGTGCGGCCTCAACGACGTGCGCGGCCGCGACCCCGCCGTGTGCCGCCTGGAGGACCGCGACTACGTGGTCTACTCGTCCGTGTGCTCCTTCTTCCTACCCTGCCCGCTCATGCTGCTGCTCTACTGGGCC
>gene=chr11_639158-640158; species=bosTau
--------------------------------------------------------------------------------------------------------------------------------------------------------------------------------------------------------------------------------------------------------------------------------------------------------------------------------------------------------------------------------------------------------------------------------------------------------------------------------------------------------------------
>gene=chr11_639158-640158; species=calJac
--------------------------------------------------------------------------------------------------GACGTCATGCTGTGCACCGCTTCCATCTC--ACCTGTGCGCCATCAGCGTGGACAGGTG-GGcgccct-cccgcccgcgccc---------cgcaccctccccgccgccctcaccgcggccttcgcgctgtcccgcgccccTTCGGCGCTCCCCACAGGTTCGTGGCCGTGGCCGTGCCGCTGCGCTACAACCGCCAGGGTGGGAGCCGCCGGCAGCTGCTGCTCATCGGCGCCACGTGGCTGCTGTCCGCGGCGGTGGCGGCGCCGGTGCTGTGCGGCCTCAATGACGTGCGCGGCCGCGACCCCGCCGTGTGCCGCCTGGAGGACCGCGACTACGTGGTCTACTCGTCTGTGTGCTCCTTCTTCCTGCCCTGCCCGCTCATGCTGCTGCTCTACTGGGCC
>gene=chr11_639158-640158; species=canFam
GGCGGCTGGGGGGCGGCTGGTCTCGTGTCGTTGCGGCGCAGGTCCAGGGCGGCGTGTGGCTGTTCAGCCCCGGCCTCTGCGACGCGCTCATGGCGATGGACGTGATGCTGTGCACCGCCTCCATCTTCAACCTGTGCGCCATCAGCGTGGACAGGTGAgccgccccgcccgccaggccccgcctcgcgacccgccctcgccgcccctcc--caggccccgccccgcGGCCCGCCGCCCTCACTGCGC-CCCCGCAGGTTCGTGGCGGTGGCCGTGCCGCTGAGTTACAACCGCCAGGGCGGGGGCGGCCGCCAGCTGCTGCTCATCGGCGCCACGTGGCTGCTGTCGGCGGCGGTGGCGGCGCCCGTGCTGTGCGGCCTCAACGACGCGCGCGGCCGCGACCCCGCCGTGTGCCGCCTGGAGGACCGCGACTACGTGGTCTACTCGTCCGTGTGCTCCTTCTTCCTGCCCTGCCCGCTCATGCTGCTGCTCTACTGGGCC
>gene=chr11_639158-640158; species=equCab
GGTGGCTGGTGGAACACCTGTCTTGTGTTGTTGCGGCCCAGGTCCAGGGCGGCGTGTGGCTGCTGAGCCCCGGCCTCTGCGACGCGCTCATGGCCATGGACGTCATGCTGTGCACCGCCTCCATCTTCAACCTGTGCGCCATCAGCGTGGACAGGTGGGccgctcacc-------gccccgcttcgtgccccgcccgcgccgcgccccc--cggccccctcccctctccccgccgccctcaccgcGCTCCCCGCAGGTTCGTGGCCGTGGCCGTGCCCTTGAGCTACAACCGCCAGAGCCGGGGCGGCCGTCAGCTGCTGCTCATCGGCGCCACGTGGCTGCTGTCGGCGGCGGTGGCCGCGCCCGTGCTGTGCGGCCTCAACGACGCTCACGGCCGCGACCCCGCCGTGTGCCGCCTGGAGGACCGCGACTACGTGGTCTACTCATCCGTGTGCTCCATCTTCCTGCCCTGCCCGCTCATGCTGCTGCTCTACTG----
>gene=chr11_639158-640158; species=gorGor
GGTGGCTGGGAAACCTCAGGGTCTGTGGTGTCGCCGCGCAGGTCCAGGGTGGCGCGTGGCTGCTGAGCCCCCGCCTGTGCGACGTCCTCATGGCCATGGACGTCATGCTGTGCACCGCCTCCATCTTCAACCTGTGCGCCATCAGCGTGGACAGGTGcgccgccctccccgcccgcgccccggcgcccccgcgcccctcccgccgccctcaccgcggcctccgcgctgtccggcgcccccTCGGCGCTCCCCGCAGGTTCGTGGCCGTGGCCATGCCGCTGCGCTACAACCGGCAGGGTGGGAGCCGCCGGCAGCTGCTGCTCATCGGCGCCACGTGGCTGCTGTCCGCGGCGGTGGCGGCGCCCGTACTGTGCGGCCTCAACGACGTGCGCGGCCGCGACCCCGCCGTGTGCCGCCTGGAGGACCGCGACTACGTGGTCTACTCGTCCGTGTGCTCCTTCTTCCTACCCTGCCCGCTCATGCTGCTGCTCTACTGGGCC
>gene=chr11_639158-640158; species=panTro
GGTGGCTGGGAAACCTCAGGGTCTGTGGTGTCGCCGCGCAGGTCCAGGGTGGCGCGTGGCTGCTGAGCCCCCGCCTGTGCGACGCCCTCATGGCCATGGACGTCATGCTGTGCACCGCCTCCATCTTCAACCTGTGCGCCATCAGCGTGGACAGGTGCGCCGCCCTccccgcccgcgccccggcgcccccgcgcccctcccgccgccctcaccgcggcctccgcGCTTTCCGGCGCCCCCTCGGCGCTCCCCGCAGGTTCGTGGCCGTGGCCGTGCCGCTGCGCTACAACCGGCAGGGTGGGAGCCGCCGGCAGCTGCTGCTCATCGGCGCCACGTGGCTGCTGTCCGCGGCGGTAGCGGCGCCCGTACTGTGCGGCCTCAACGACGTGCGCGGCCGCGACCCCGCCGTGTGCCGCCTGGAGGACCGCGACTACGTGGTCTACTCGTCCGTGTGCTCCTTCTTCCTACCCTGCCCGCTCATGCTGCTGCTCTACTGGGCC
>gene=chr11_639158-640158; species=papHam
GGTGGCTGGGAAACCTCAGGGCCTGTGGTGTCGCCGCGCAGGTCCAGGGTGGCGCGTGGCTGCTGAGCCCCCGCCTGTGCGACGCCCTCATGGCCATGGACGTCATGCTGTGCACCGCCTCTATCTTCAACCTGTGCGCCATCAGCGTGGACAGGTGcgccgccctccccgcccgcgcccccgcgccctcgcgcccctcccgccgccctcaccgcggcctccgcgctgtcccgcgcacccTCGGCGCTCCCTGCAGGTTCGTGGCTGTGGCCGTGCCGCTGCGCTACAACCGCCAGGGCGGGAGCCATCGGCAGCTGCTGCTCATCGGCGCCACGTGGCTGCTGTCCGCAGCGGTGGCGGCGCCCGTGCTGTGCGGCCTCAACGACGTGCGCGGCCGTGACCCCGCCGTGTGCCGCCTGGAGGACCGCGACTACGTGGTCTACTCGTCCGTGTGCTCCTTCTTCCTACCCTGTCCGCTCATGCTGCTGCTCTACTGGGCC
>gene=chr11_639158-640158; species=ponAbe
GGTGGCTGGGAAACCTCAGGGCCTGTGGTGTCGCCGCGCAGGTGCAGGGTGGCGCGTGGCTGCTGAGCCCCCGCCTGTGCGACGCCCTCATGGCCATGGACGTCATGCTGTGCACCGCCTCCATCTTCAACCTGTGCGCCATCAGCGTAGACAGGTGcgccgccctccccgcccgcgccc--------ccgcgcccctcccgccgccctcaccgcggcctccgcgctgtccggcgcccccTCGGCGCTCCTCGCAGGTTCGTGGCTGTGGCCGTGCCGCTGCGCTACAACCGGCAGGGTGGGAGCCGCCGGCAGCTGCTGCTCATCGGCGCCACGTGGCTGCTGTCCGCGGCGGTGGCGGCGCCCGTACTGTGCGGCCTCAACGACGTGCGCGGCCGCGACCCCGCCGTGTGCCGCCTGGAGGACCGCGACTACGTGGTCTACTCGTCCGTGTGCTCCTTCTTCCTGCCCTGCCCGCTCATGCTGCTGCTCTACTGGGCC
>gene=chr11_639158-640158; species=rheMac
GGTGGCTGGGAAACCTCAGGGCCTGTGGTGTCGCCGCGCAGGTCCAGGGTGGCGCGTGGCTGCTGAGCCCCCGCCTGTGCGACGCCCTCATGGCCATGGACGTCATGCTGTGCACCGCCTCTATCTTCAACCTGTGCGCCATCAGCGTGGACAGGTGcgccgccctccccgcccgcgcccccgcgccctcgcgcccctcccgccgccctcaccgcggcctccgcgctgtcccgcgcacccTCGGCGCTCCCCGCAGGTTCGTGGCCGTGGCCGTGCCGCTGCGCTACAACCGCCAGGGCGGGAGCCACCGGCAGCTGCTGCTCATCGGCGCCACGTGGCTGCTGTCCGCAGCGGTGGCGGCGCCCGTGCTGTGCGGCCTCAACGACGTGCGCGGCCGTGACCCCGCCGTGTGCCGCCTGGAGGACCGCGACTACGTGGTCTACTCGTCCGTGTGCTCCTTCTTCCTACCCTGTCCGCTCATGCTGCTGCTCTACTGGGCC
>gene=chr11_845073-846073; species=hg19
GGTTGCAGGGGCCAGGGCCAGGGCTGTGGTGGGATGGCACCTGAGGTGCGGCTGCTCCTGGAGCCTGGGGGGTGTGGGAAGGTGCCCCCCACCCAGGGTCCTAAGTCTGTTGCCTTCACCCCCGACTCCCAGCAGATAAATACCCAACAGTGCAGGAAAGGATTACAGGGAAGGCCTGGAGTGTGGGGTTAGCCTCGGTGGTCCCAGGAGGAAAGACTGGGGGACCTCTGGACTATCTGTCCCTCCCCTGGGGCTGCTGGGGGTATCAGAGTGGTGTCTCCAGCCTCCAGGGCTCAGGTTTGGGTGGGAGGGGCCTGGTCCCACCCAGACTCTGTATGTAGCCCCCAGTCCCTGCTCCTCTGTGTGCATGAGGGAGTGCCAGCTTGCTTGGGACCCCCCAGGGTGAGGGCTTGGGACGGGCACTGGGGCCCCGCAGGGGCTGAGGCAGCCAGGAAGCCCACAGCATAGGCTGTTTGTGTTGGCGGGCCTCCCTACCTCCT
>gene=chr11_845073-846073; species=bosTau
GGGAGTGTCGG----------------------------------GAAGAGA-GCTCCCAGGTCCC-GGGGTGGCGGG-AGGGT----------------------------------------------------------CCTGAGGGG----------------------GCCCCTGTCCTGGGGTTGGCCTCACTGGGCCCGGGGAA--GTGCTGGAGG-CCCCTGGGTGGCCTCTTCCATTCCTGGAGG-----------------CAGTGTCTTCAGGCC---------------AGTGGGGGGAAGGC------------------------------------------------------TGGGGGGTGCTTGCGTGCC---CCTCCCCCG-------AGGTCGGG----------------------GGCTGAAGCAGCAGGAAGG-CGGCTCCGCAGGCTGTTTGTGTTGGCGGGCCTCCTGG-CTCCT
>gene=chr11_845073-846073; species=calJac
-----------------------------------------------------------------------------------------------------------------------------------------------------------------------------------------------GCCTCGGTGGACCCAGCAGGAAAGAATGGGGGGCCCCTGGACTGTCTGTCCCTCCCTTGGAGCTGGGGGTGGTC----AGTGATGGCTCCAGCCTC-AGGGCTCAGGTTTGTTTGAGAGGAGCCTGGTCCCACCTGGCCTCTCTG-GATCCCCCCAGTCCCTGCTCCTCTGTGTGCGTGAGAGGCTGCCCACTTGCTTGGGACCCCCCAGGGTGAGGGCCTGAGACAGGCACTGGGGCTCTGAAGGGGCTGAGGCCGCCAGGAAGCACACACC----GCAGTCTGTGTTGGGGGGCCTCTC----TCCT
>gene=chr11_845073-846073; species=canFam
ACTGGCCTGG-----------------GGTGGG----CAC-----------------------------------------------------CAGGGTCCTGAT--GGTTCTCTCCACCACCA------GACAGAAATGCCCCTGGGGGGTGGGGGGGCTGCAGGAGGAGCA------------GGGATG-------------TAGGGG---AG-------------------------------------------------------------------GACCCTGAGAT-------------GGGGGTTGG----------------------------------------------------TGTAGGGGGTACCC-----------CTCCCCCAGGGCGGGGGGCCTGGGTGGGGCCTGGGGCCTG-CAGGGGCTGGAGCAGCCGGAAGGCCGACACCACAGGCTGTTTGTGTTGGCGGGCCTCCCTG-CTCCT
>gene=chr11_845073-846073; species=equCab
GGGGGCGGGGG-----AGTGTGTGTCTGGTGGG----CACCTGAGGTAGGGT-GCTCCTGGAACCTGCAGTGGGTGGG-AGGTGCACC----CCAGGGTCCTAATTGTGTCCCCTCCACCCCAAGC--CAGGCAGAGAAATACCTGAGGGT---------GGCAGGAGAAGAGGCTTTGAGCTTGGGGTTGGCCTCAGTGGGCCCAGGAGGAAAGACCGGGGG-CCCCTTGGTGGCCTCTTCCCCCCCTGGAGT-----------------AGGTGTCCCCAGCCCCGGAGGCTCCCGTTTGGGTGGGGGGATGA------------------------------------------------------TGGGGGGTGCCAGCCTGCC---GCTCCCCCGGGGTGG-GGGCCTGGGTGGGTGCTGGGGCCTG------------GCAGCAGGAAGGCGGACACCACAGGCTGTTTGTGTTGGCGGGCCCTCCCA-CTCCT
>gene=chr11_845073-846073; species=gorGor
GGTTGCAGGGGCCAGGGCCAGGGCTGTGGTGGGATGGCACCTGAGGTGCGGCTG-TCCTGGAGCCTGGGGGGTGTGGGAAGGTGCCCCCCACCCAGGATGTTAAGTCTGTTGCCTTCACCCCCGACTCCCAGCAGATAAATACCCAACAGTGCAGGGGAGTATTACAAGGAAGGCCTGGAGTGTGGGGTTAGCCTCGGTGGTCCCAGGAGGAAAGACTGGGGGACCTCTGGACTATCTGTCCCTCCCCTGGGGCTGCTAGGGGTATCAGAGTGGTGTTTCCAGCCTCCAGGGCTCAGGTTTGGGTGGGAGGGGCCTGGTCCCACCCAGACTCTGTGTGCAGCCCCCAGTCCCTGCTCCTCTGTGTGCATGAGGGAATGCCAGCTTGCTTGGGACCCCCCAGGGTGAGGGCTTGGGACGGGCACTGGGGCCCCGCAGGGGCTGAGGCAGCCAGGAAGCCCACAGCATAGGCTGTTTGTGTTGGCGGGCCTCCCTACCTCCT
>gene=chr11_845073-846073; species=panTro
GGTTGCAGGGGCCAGGGCCAGGGCTGTGGTGGGATGGCACCTGAGGTGCGGCTGCTCCTGGAGCCTGGGGGGTGTGGGAAGGTGCCCCCCACCCAGGGTCCTAAGTCTGTTGCCTTCACCCCCGACTCCCAGCAGATAAATACCCAACAGTGCAGGGAAGGATTACAGGGAAGGCCTGGAGTGTGGGGTTAGCCTCGGTGGTCCCAGGAGGAAAGATTGGGGGACCTCTGGACTATCTGTCCCTCCCCTGGGGCTGCTGGGGGTATCAGAGTGGTGTCTCCAGCCTCCAGGGCTCAGGTTTGGGTGGGAGGGGCCTGGTCCCACCCAGACTCCGTGTGCAGCCCCCAGTCCCTGCTCCTCTGTGTGCATGAGGGAGTTCCAGCTTGCTTGGGACCCCCCAGGGTGAGGGCTTGGGACAGGCACTGGGGCCCCGCAGGGGCTGAGGCAGCCAGGAAGCCCACAGCATAGGCTGTTTGTGTTGGCGGGCCTCCCTACCTCCT
>gene=chr11_845073-846073; species=papHam
GGTTGCACGGGTCAGGGCCCGGGCTGTGGTGGGATGGCACCTGAGGTGCGGCTGCTCCTGGAGCCTGGGGGTTGTGGGAAGGTGCCCCCCACCCAGGGTCCTAAGTGTGTTGCTTTCACCCCCAACTCCCAGAAAAGAAATACCCAACAGTGCAGGGGAGGGTTACGGGGAAGGCCTGGAGTGTGGGGTTGGCCTCGGTGGTCCTGGGAGGAAAGACTGGGGAACCTCTGGACTGTCTGTCCCTCCCCTGGGGCTGGTGGGGGGATCAGAGTGGTGTCTCCAGCCTCTAGGGCTCAGGTTTGGGTGGGAGAGGCCTGGTCCCACCCAGACTCTGTGTGCAGCCCCCAGTCCCTGCTCCT-TGTATGCATGAGGGGGTGCTAGCTTGCTTGGGACCCCCCAGGGTGAGGGCCTGGGACGGGCACTGGGGCCCCGCAGGGGCTGAGGCAGCCAGGAAGCCCACAGCATAAGCTGTTTGTGTTGGCGGGCCTCCCTGCTTCCT
>gene=chr11_845073-846073; species=ponAbe
GGTTGCAGGGGCCAGGGCCAGGGCTGTGGTGGGATGGCACCTTAGGTGCGGCTGCTCCTGGAGCCTGGGGGGTGTAGGAACGTGCCCCCCACCTGGGGTCCTAAGTCTGTTGCCTTCACCCCCAACTCCCAGCAGATAAATACCCAACAGTGCAGGGGAGGATTACAGGGAAGGCCTGGAGTGTGGGGTTAGCCTTGGTGGTCCCAGGAGGAAAGATTAGGGGACCTCTGGACTGTCTGTCCCTCCCCTGGGGCTGCTGGGGGTATCAGAGTGGTGTCTCCAGCCTCCAGGGCTCAGGTTT-GGTGGGAGGGGCCTGGTGCCACCCAGACTCTGTGTGCAGCCCCCAGTCCCTGCTCCTCTGTGTGCATGAGGGGGTGCCAGCTTGCTTGGGACCCCCCAGGGTGAGGGCCTGGGACGGGCACTGGGGCCCCACAGGGGCTGAGGCAGCCAGGAAGCCCACAGCATAGGCTGTTTGTGTTGGCGGGCCTCCCTGCCTCCT
>gene=chr11_845073-846073; species=rheMac
GGTTGCACGGGTCAGGGCCCGGGCTGTGGTGGGATGGCACCTGAGGTGCGGCTGCTCCTGGAGCCTGGGGGTTGTGGGAAGGTGCCCCCCACCCAGGGTCCTAAGTGTGTTGCTTTCACCCCCAACTCCCAGAAGAGAAATACCCAACAGTGCAGGGGAGGGTTACGGGGAAGGCCTGGAGTGTGGGGTTGGCCTCGGTGGTCCTGGGAGGAAAGACTGGGGAACCTCTGGATGGTCTGTCCCTCCCCTGGGGCTGGTGGGGGGATCAGAGTGGTGTCTCCAGCCTCCAGGGCTCAGGTTTGGGTGGGAGAGGCCTAGTCCCACCCAGACTCTGTGTGCAGCCCCCAGTCCCTGCTCCT-TGTATGCATGAGGGGGTGCTAGCTTGCTTGGGACCCCCCAGGGTGAGGGCCTGGGACGGGCACTGGGGCCCCACAGGGGCTGAGGCAGCCAGGAAGCCCACAGCATAAGCTGTTTGTGTTGGCGGGCCTCCCTGCTTCCT
>gene=chr11_933499-934499; species=hg19
GGGGGCTGAAGCTGTGTGGTAAGATGAGCTCTGTGCTTGGGACAGGGTTGTAAGGGTCTGGCCAAGACGCATAGAAGAAATAGCATGTGAGTAGGAAGCAGCCCTATTTTAAATAGCGCCCTGGAGACTTGAATTGGGAAGAGGACCAAGAAGAGTGTGAGGCAGTGAGATGCCCAGCACCAGGGTGGGAGAGGCGAGTTCCAGTGACTCGTGGGCACTCAGGAGCGGGGATGACCCCAGAGACACAGGGAGCTTGGAACCATGCTTCTGTATTCAGACATGACTTTCTGCCAGCTTTGCACGCTTTTTCCTGAAACATTGTTGGCAGAGGGGAACTTGTATCTTCTGTTCAGTTGATTCTCGATTTTAAACGTTTGTTGCCTTTTGGAGCCTGCACTTCCCCTTACCTGGTGATTGGAGTGTGGGAATGGTTGGGGGTATCAAGGCTTCAGCAGGCTGGGAAGGTGGCAGGAGCACAGGGTGCCAGGGGTGGGCTGAGG
>gene=chr11_933499-934499; species=bosTau
GGCAGCTGGGGCTGTGTGCTGAGGTCAGCCCTGCCCTTGGGGGAGGCTTGTGAGGGAC--GCCAGGATGCGTAGAAGAGAGAGCACGTTGGGAGGAAGTG--CCCGACTTAAGCAGTGCCTTGGAGGCC-AACGTGGGAAGAGGACCAGGAAGGGTGTGGGGC-GCGAGGTGCG--GTGCCACAAAGGAAGAGGCAGGGCCCAG----------------------ATCGCGTCCCCTTGGGG------------------------------------------------------TGCA-GTCTCTGCC--CTGCA-------AAGAGAGG---AC--------------------------------------------------GGCTCACG------G-CGCCTGCCCGTGCACTCGAGGGCAG----GGGGTCA--GGGGCTGCTGG-TGGTGGGACCTGGGGAGGTGGGC-AGGTG-TGGGGTGGGCCAGCAG
>gene=chr11_933499-934499; species=calJac
GGGGGCTGAGGCTGTGTGGTACGAAGAGCTC--TGCTCGAGCCGGGCTTGTGAGGGTCTGGCCAGGGCACATAGAATATGTAACA--TGAGTAGGAAGCAGCCCTGGTTTAAATCGTGCCCTGGAGACTGGAACCAGGAAGAGGACC----------------AGTGGGGTGCCTCACACCAGGA-GGGAGAGGTGAGT-CCGGTGACTCAGGGGTGCCCAGGAGCTGGGCTGACCT-GGAGACACAGGGAGCATGTAACCACGCTTCCTCATTCAGACAATGCTTTCTGCCGGCTCTGCACACTTTTTCTCAGGGCATGGTTGGCAGA-TGGAACTTGTCTCTCCTGTTCGGTTCATTCTTG-TTTTCAACTTTGGTTGCCTTTTGGAGCCTGTG------CTTACCTAGTGGCTGGAGTGTGGAA------TGTGGTACCCAGACTT--GCAGGCTGGGAAGGTAGCAGGAGCACCAGGTG-CA-GGGTGGGCTGAGG
>gene=chr11_933499-934499; species=canFam
GGGAGCTGAGGCTGAGCGATAAGATTAGCTCTGCACTGTGGAGAGAGCCAAGGAGGTACAACCACAGCGCATGGGATAAATAGCAGGCAAGGAGGAAGTGGCCTTGTTTTAAATAGTGCCCT-GTGACT-GAGTTGGGAAGAAGACCAAGAAGAGTATGGGGAGGTGAGATGCAGAGCACCAGAAAGGAAGAGGCGAGTCC-------------------------------------------------------------------TGATG-CAAACATCACTTCCTGCCAACTCTTCATTCTTTTTCCTTCACTATTATTGGCAGAGAGGA---------------------------------------------------TAGGGCCCACA------ATCACCTAACAATGAGAGTGTGGGAAA---TGGAATCAGGAAAA-TACTGTGAGGTGGAAAGAGGGGAGGCACATCTGGTG-GGAGGGGGGCCTGTGG
>gene=chr11_933499-934499; species=equCab
GGGAGCTGAGGCTGTGTGATAAGATTAGCTCTGCCCTTGGGAGAGGGCTGAAAGGGTTTGGCCAAGATGCACAGAATAAATAGCATGCAAGGAGGAAGCAGCCCTGTTTTAAATAGTGCCCTGGAGACA-GAGTTGGGAAGAGGACCAAGAAGAGTGTGGGGAGGT--------GAGTGCCAGAAAGGGAGAGACGAGCCTC---------------------AGCTGCCGTTGCCCATAAGATACAGCTAACTTGTAGCCACACTCTTGCCTTCGGACAGCACTTCCTGCCAACTCTTCATGCTTTTTCCTTCAACATTGTGGGCAGGGAGGA------------------------------GTTAGGCC--------------GGGGCCCGCA------TTCAGCTAATAACGAGAGTGTGGGAAG---TGGGGTCATAGAGACTTCTGTGAGATGGGAAGGCGGGAGGTGGACAGGATG-CAGGCAGGGCTAGTGG
>gene=chr11_933499-934499; species=gorGor
GGGGGCTGAAGCTGTGTGGTAAGATGAGCTCTGTGCTTGGGACAGGGTTGTAAGGGTCTGGCCAAGACGCATAGAAGAAATAGCATGTGAGTAGGAAGCA-CCCTGTTTTAAATAGTGCCCTGGAGACTTGAATTGGGAAGAGGACCAAGAAGAGTGTGAGGCAGTGAGATGCCCAGCACCAGGGTGGGAGAGGCGAGTTCCAGTGACTCGTGGGCACTCAGGAGCGGGGATGACCCCAGAGACACAGGGAGCTTGGAACCACGCTTCTGCATTCAGACATCACTTTCTGCCAGCTTTGCACGCTTTTTCCTGAAACATTGTTGGCAGAGGGGAACTTGTATCTTCTGTTCAGTTGATTCTTGATTTTAAACGTT-GTTGCCTTTTGGAGCCTGCA------CTTACCTGGTGATTGGAGTGTGGGAATGGTTGGGGGTATCAAGGCTTCTGCAGGCTGGGAAGGTGGCAGGAGCACAGGGTG-CAGGGGTGGGCTGAGG
>gene=chr11_933499-934499; species=panTro
GGGGGCTGAAGCTGTGTGGTAAGATGAGCTCTGTGCTTGGGACAGGGTTGTAAGGGTCTGGCCAAGACGCATAGAAGAAATAGCATGTGAGTAGGAAGCAGCCCTGTTTTAAATAGTGCCCTGGAGACTTGAATTGGGAAGAGGACCAAGAAGAGTGTGAGGCAGTGAGATGCCCAGCACCAGGGTGGGAGAGGCGAGTTCCAGTGACTCGTGGGCACTCAGGAGCGGGGATGACCCCAGAGACACAGGGAGCTTGGAACCACGCTTCTGCATTCAGACATCACTTTCTGCCAGCTTTGCACGCTTTTTCCTGAAACATTGTTGGCACAGGGGAACTTGTATCTTCCGTTCAGTTGATTCTTGATTTTAAACGTTTGTTGCCTTTTGGAGCCTGCA------CTTACCTGGTGATTGGAGTGTGGGAATGGTTGGGGGTATCAAGGCTTCTGTAGGCTGGGAAGGTGGCACGAGCACAGGGTG-CAGGGGTGGGCTGAGG
>gene=chr11_933499-934499; species=papHam
GGGGGCTGAAGCTGTGTGGTGAGATGAGCTCTTTGCTTGGGACAGGGTTGTAAGGGTCTGGGCAAGACGCACAGAAGAAATAACATGTGAGTAGGAAGCAGCCCTGTTGTAAATAGTGCCCTGGAGACTTGAATTGGGAAGAGGACCAAGAAGAGTGTGAGGCAGTGAGATGCCCAGCACCAAGGCGGGAGAGGCGAGTTCCAGTGACTTGTGGGCACTCAGGAGCGGGGATGACCCGAGAGACACAGGGAGCTTGGAACCACCCTTCTGCATTCAGACATCAC-TTCTGCCATCTTTGCACGCTTTTTCCTGAAACATTGTTGGCGGAGGGGAACTTGTATCTTCTGTTCAGTTGATTCTTGATTTTAAACATTTGTTGCCTTTTGGAGCCAGCA------TTTACCTGGTGATTGGAGTGTGGGAATGGTTGGGGGTATCAGGGCTTCTGCAGGCTGGGAAGGTGGCAGGAGCACAGGGTA-CAGGGGTGGGCTGAGG
>gene=chr11_933499-934499; species=ponAbe
GGGGGCTGAAGCTATGT-----GATGAGCTCTGTGTTTGGGACAGGGTTGTAAGGGTCTGGCCAAGACGCATAGAAGAAATAACATGTGAGTAGGAAGCAGCCCTGTTTTAAATAGTGCCCTGGAGACTTGAATTGGGAAGAGGACCAAGAAGAGTGTGAGGCAGTGAGATGCCCAGCCCCAGGGCGGGAGAGGCGAGTACCAGTGACTCGTGGGCACTCAGGAGCGGGGATGACCCCAGAGACACAGGGAGCTTGGAACCACACTTCTGCATTCAGACATCGCTTTCTGCCAGCTTTGCACGCTTTTTCCTGAAACATTGTTGGCAGAGGGGAACTTGTATCTTCTGTTTAGTTGATTCTTGATTTTAAACGTTTGTTGCCTTTTGGAGCCTGCA------CTTACCTGGTGATCGGAGTGTGGGAATGGTTGCAGGTATCAAGGCTTCTGCAGGCTGGGAAGGTGGGAGGAGCACAGGGTG-CAGGGGTGGGCTGAGA
>gene=chr11_933499-934499; species=rheMac
--------------------------------------------------------------------------------------------------------------------------------------------------------------------------------------------------------------------------------------------------------------------------------------------------------------------------------------------------------------------------------------------------------------------------------------------------------------------------------------------------------------------
>gene=chr11_1051158-1052158; species=hg19
CCTGGGCGGGTAGAGGCCAGGTCCGGTATGAGGAGCCCTGGTTCCCTGAGGTAGACAGAGCCAGGCAGACGTTGAGGAGACATGGGGGCTGTAGCCCTGGCCCCACTGCCCGACTCTCTCTCTGCATTTCGGGAGCTGGCAAGATCCAAGGGGGTCCCCAAGGCCCTGAGGCTGCACTGAGCACCCCTTTCCTGCTCATTTTCAGATGCAGCGGTGTCCTGGACCCCTGGGGAGAGGTGACCCCCCCAGCAGGAAGCTGGGCCTGGTTTCTGTCCCTCTGCAGCCACAAGGCCTGGCTAGGATGCTGGGAGCACCACACCCTGGAGACTCAGCTCACCAAGGACTCAGGGGCGGGGGCTCCCCTGGCACCTGGGAAGCTGGGCCCCCGGCCCCCTGGACTCCCACCCAGACACCATCTCAACCCAGGTCTGTCTGCTCTCCCCGTCACTGCCCTGGGTTCTCCACTCCTGGACCCGACCCTGGTCCTGGGGCAGTGTCCC
>gene=chr11_1051158-1052158; species=bosTau
--------------------------------------------------------------------------------------------------------------------------------------------------------------------------------------------------------------------------------------------------------------------------------------------------------------------------------------------------------------------------------------------------------------------------------------------------------------------------------------------------------------------
>gene=chr11_1051158-1052158; species=calJac
CTGGGGCTGGGGGGTGTCAGGTTGGGGCTGAGGAGCCCCGGCTCCCCGAGGTGGACAGCACTGGGCAGACGTGGAGGAGACATGGGGGCCGCAGCCCTGGCCCCACTGCCCGGCTCTCCCTCTGCATTTTGGGAGCGTGTAAGACCCAAGGGGGTCCCCAAGGCCCTGAGGCTGCACCAATTCCCCCTTTCCTGCTCATTTTCAGAAGCGGCAGTGCCCTGG-CCCCTGGGGAGAGGTGG---CCCCAGTAGAAAGCCGGGCCTGATGTC--TCCCTCTGCAGCCACAAGGCCTGGCCAGGACACTGGGAGCACCACAGACTGGAGACTCAGCTGACCAGGAACTCAGGGGCGGGGGCTCCCTCAGCACCTGGGAAGTTGGGCCCCCTG--ACCTGGACTCCCACCTAGACACTGTCTCAGCCCAGGCCCGTCTGCTCTCTCCGTCACCACCTTGGGTCCTCCACTCCCAGATCCGACCCTAGTCCTGGGGCAGCGACAC
>gene=chr11_1051158-1052158; species=canFam
CTTGGGCAG-GGGGTGCAAGGCCCTGCACAAGGAAACCTCAGCACCCGAGCAAACCAG--GTGGGCAGACGGTGATTTGCCCTGGGTTGGCCGGGG---ACCTGG----TGGGGCCTGTGTGTGGCTCCGGGGGACA--GAAGCCCT-----GGTCCCTATGGCTCTGTGGCTCTGCTGAG----CCTGTCCTGCAAGTGTCCA-----------------AAGCCCCAGACACAGGA---TCTCATAGCCTGGAGGAGGTAGGAGCAGC--TTCCT---------GAAGGTCAAGGGAAGGTCGCCTTGCCTCCAGCCCCTTGGGGACCC-TTCACCAAGGACTCGGG-GTGGGATCTTCTGTGGCATCTTTGAAGTTGGGTATCTGGGCCCCTTGACACTGTCCCCACCCCTATCCCAACCCAATTCTGCCTGTCTTCCCCCCAGCT-CCGTGGGATCTGGGCCCCCAGAGCTGATCAT-ACCCTCAGGAAATGCCCA
>gene=chr11_1051158-1052158; species=equCab
CCGGGGCGGGGGGGGGCGAGGCCCTGCACATGGAGCCCCCAGCGCCCGAGGAAACCCGACGCGGGCAGCCAGCGAGGCGGCACAGGGGGCCCAGGGGACGCCCGGATCTTGGGACCTCCA---GACTTGGCAGGGCCTGGAGGCTCCAGGGGGATCCCCGAGTCTCCATGGCTGTACCAGGCCCTCCTTTCCTGTGAACGTTCAGAAGGGGCAGCGGCCAGAGACCCCAGACGCAGGAGATTTGCTCACCAGAACAGTGACCCCAGTA-C--TGCGTCAGCGGCAAGAAGGTCGGGGCAGGGTCCCCGCTTCTCCAGTCCCTTGGAACCCCGCTCACCAAGGACTCAGGCGTCGGGGCTTCCCCAGCATCTGGGACG-TGGGCATCCTGCCCCCTGGGCCCCTTCCCGGTCACCATCTCAACCCAAATCTGCCTGCCCCACCCCCCGCTCCCTTGGGGCCTGCACACTCAGACCTGATCACGACTCTTGGGGGATGTCCA
[truncated: 4,397,980 more chars]
