# Supplementary material for: Combining phylogenetic footprinting with motif models incorporating intra-motif dependencies
Source: BMC Bioinformatics. 2017 Mar 1;18:141. doi: 10.1186/s12859-017-1495-1 (PMC5333389; doi:10.1186/s12859-017-1495-1)
Supplement: Supplementary file 2 — Sequence data. This archive contains data files of alignments of the ChIP-seq positive regions and negative control regions for each of the 35 TFs in FASTA format. (ZIP 83763.2 kb) [file 12859_2017_1495_MOESM2_ESM.zip › POU5F1/POU5F1_(SC-9081)_pos.txt]

>gene=chr20_9553471-9553687; species=hg19
CAGTGCTGTGATTTTGTGAACGAGTAACTCCTTACAAAGGAGACCATGGTCTGCAAAGTTTTCAGGGGGATTTCCATATGGCATGATGTCATGAGAGAAGACCAGGTCAATTGTCTTGCAAATTATCACCCAGGCTGCTAAACTGCTTAGCTGCAGGGTTACCAGGTCATTAATTGTCATTGAAAATTGGATACATTTTAAGAAGGAATTCTCTCT
>gene=chr20_9553471-9553687; species=bosTau
AAGTCCTGCGATTTTGTGGAAAAGTAGCTTCATACAAATAAGACCGTGGTCTACATA-CATTAAGGTGGGTTTCCATACGGCAAGGTGTAGCAAGAGAAGACCAGATCG----ATTTGTAAATTATCACCCAGACTGCCAAATTGCTTAGCTGAGGT--CACAGGATGACTAACTGTCACTAAAACTCAGATACATTCTGAGaAGGAATTCTTTCT
>gene=chr20_9553471-9553687; species=calJac
CAGTGCTGTGATTTTGTAAAGGAGTAACTCCTTACAAA-GAAACCATGGTTTGCAAAGTTTTCAGGGGAATTTCCGTATGGCATGATGTAATGAGAGAAGACCAGATCAATCGTTTTGCAAATTATAACCCA-GCTGCTAAACAGCTTAGCTCCGGGGTTACTAGCTCATTAATTGTCATTGAAAATTTGATATATTTTAAGAAGAAATTCTCTCT
>gene=chr20_9553471-9553687; species=canFam
TGGTCCTGGGATTTTGTGAAAGAGTAACTTCACAGAAATGAGATCATAAACTACATA-TTTTTA-GGGGATTTCCATATGGCAAAATGTG--AAGAGAAGACTAGACCAT---TTTTGCAAATTATCAC--------TCAGCCTGCATAGTGGCAGTTCTACGAGCCCACTAATTGTCATTGAAAATCAAATACATTCTGAAAAAGAAGTCTCTCT
>gene=chr20_9553471-9553687; species=equCab
GAGTCCTGTGATTTTGTGCAAAAGTAACTTCATAAAAATGAGACCATGGTCTGCATC-CTTTTAGGGGGATTTCCATATGGCAAGATGTAATAAAAGAAGATCAGATCT----TTTTACAAATTATCACCCAGGCTGCTAAACTGTTTAGCTGCTGT--TACAAGGCCACTAGTTGTCACCGAAAATCAGATA----GTGAGAAGGAATTCTCTCT
>gene=chr20_9553471-9553687; species=gorGor
-------------------------------------------------------------------GGATTTCCATATGGCATGATGTAATGAGAGAAGACCAGGTCAATCGTCTTGCAAATTATCACCCAGGCTGCTAAATTGCTTAGCTGCAGGGTTACCAGGTCATTAATTGTCATTGAAAATTGGATACATTTTAAGAAGGAATTCTCTCT
>gene=chr20_9553471-9553687; species=panTro
CAGTGCTGTGATTTTGTAAACGAGTAACTCCTTACAAAGGAGACCATGGTCTGCAAAGTTTTCAGGGGGAAATCCATATGGCATGATGTAATGAGAGAAGACCAGGTCAATCGTCTTGCAAATTATCACCCAGGCTGCTAAATTGCTTAGCTGCAGGGTTACCAGGTCATTAATTGTCATTGAAAATTGGATACATTTTAAGAAGGAATTCTCTCT
>gene=chr20_9553471-9553687; species=papHam
CAGTGCTGTGATTTTGTGAACGAGTAACTCCTTACAAAGGAGACCATGGTCTGCAAAGTTTTCAGGGGGATTTCCATATGGCATGATGTAATGAGAGAAGGCCAGATCAATCGTCTTGCAAATTATCACCCAGGCTGCTAAACTGCTTAGCTGCAGGGTTACCAGGTCATTAATTGTCATTGAAAATTGGATACATTTTAACAAGGAATTCTCTCT
>gene=chr20_9553471-9553687; species=ponAbe
CAGTGCTATGATTTTGTGAAAGAGTAACTCCTTACAAAGGAGACCATGGTCTGCAAAGTTTTCAGGGGGATTTCCATATGGCATGAGGTAATGAGAGAAGACCAGGTCAATCGTCTTGCAAATTATCACCCAGGCTGCTAAACTGCTTAGCTGCAGGGTTACCAGGTCATTAACTGTCATTGAAAATTGGATACATTTTAAGAAGGAATTCTCTCT
>gene=chr20_9553471-9553687; species=rheMac
CAGTGCTGTGATTTTGTGAACGAGTAACTCCTTACAAAGGAGACCATGGTCTGCAAAGTTTTCAGGGGAATTTCCATATGGCATGATGTAATGAGAGAAGGCCAGATCAATCGTCTTGCAAATTATCACCCAGGCTGCTAAACTGCTTAGCTGCAGGGTTACCAGGTCATTAATTGTCATTGAAAATTGGATACATTTTAACAAGGAATTCTCTCT
>gene=chr20_10618258-10618474; species=hg19
AACCCTTTAAAACCCTTTCAGTGCTGTGGCCAGTTCCCCTGATTGCTCACAAACAATTCACCTCGACACTACAGGCCATTAATCCAGTGGTGTTTATTCAAGCAGTATTCACACTTGCTGTTGAATAACAAGGGAATCAAGGCTCCCCTAGATGGGGCTCCCGCAGTTCCAGCTTCACAGCAGCCCCAGGTCTTTGAGAACTCCAGATGAGTTTTG
>gene=chr20_10618258-10618474; species=bosTau
AGCTATTTAAAACCCT----CTAAGGTGGGTATCCCCCAAAGTTGCTCA-AAACAATTCACATCCACACTGCAGGCCATTAATCCAGTGGTGTTTATTCAAGCAGTATTCACACTCGCTGTTGAATAACAAGGGCATCAAGACCCC-GAAGATGGGGCTCTCACAGCTCCAGCTTCACAGCAGCCTCTGGGTTTCAAGAACTTAAGATGAAGGTGA
>gene=chr20_10618258-10618474; species=calJac
AACCCTTGAAAACCCTTTCAGTGCCGTGGCCAGTTCCTGTGATTGCTCACAAACAATTCACCTCCACACTACAGGCCATTAACCCAGTGGTGTTTATTCAAGCAGTATTCACACTTGCTGTTGAATAACAAGGGAATCAAGGCTCCCCTAGACGCGGCTCCCACAGCTCCAGCTTCACAGCAGCCCCAGGTCATTGAGAACTTCAGATGAGTTTTG
>gene=chr20_10618258-10618474; species=canFam
AGCTTTTTAAAACCCTTTTAGTGCGGTGGGCATTTCCCGTGAGTGCTCACAAACAATTCACCTCCACACTACAGGCCATTAATCCAGTGGTGTTTATTCAAGCAGTATTCACACTTGCTGTTGAATAACAAGGGAATCCAGGACCCCCGAGCTGGGGCTCTCACAGCTCTGGCTTCACAGCAGCCCATGTTTTTTGAGAACTTCAGCTGAATTTTG
>gene=chr20_10618258-10618474; species=equCab
AGCCGTTTAAAACCTTTTAAGTGTGGTGGGCATTTCCCGTGAGTGCTCACAAACAATTCACCTCCACACTACAGGCCATTAATCCAGTGGTGTTTATTCAAGCAGTATTCACACTTGCTGTTGAATAACAAGGGAATCAAGGCCCC-CAAGACAGGGCTCTCACAGCTCCAGCTTCACAGCAGCCCC-ACCGTTTGAGAACTTCAGATGAATTTTG
>gene=chr20_10618258-10618474; species=gorGor
AACCCTTTAAAACCCTTTCAGTGCTGTGGCCAGTTCCCCTGATTGCTCACAAACAATTCACCTCGACACTACAGGCCATTAATCCAGTGGTGTTTATTCAAGCAGTATTCACACTTGCTGTTGAATAACAAGGGAATCAAGGCTCCCCTAGATGGGGCTCCCGCAGTTCCAGCTTCACAGCAGCCCCAGGTCTTTGAGAACTCCAGATGAGTTTTG
>gene=chr20_10618258-10618474; species=panTro
AACCCTTTAAAACCCTTTCAGTGCTGTGGCCAGTTCCCCTGATTGCTCACAAACAATTCACCTCGACACTACAGGCCATTAATCCAGTGGTGTTTATTCAAGCAGTATTCACACTTGCTGTTGAATAACAAGGGAATCAAGGCTCCCCTAGATGGGGCTCCCGCAGTTCCAGCTTCACAGCAGCCCCAGGTCTTTGAGAACTCCAGATGAGTTTTG
>gene=chr20_10618258-10618474; species=papHam
AACCCTTTAAAACCCTTTCAGTGCGGTGGCCAGTTCCCCTGATTGCTCACAAACAATTCACCTCCACACTACAGGCCATTAATCCAGTGGTGTTTATTCAAGCAGTATTCACACTTGCTGTTGAATAACAAGGGAATCAAGGCTCCCCTAGATGGGGCTCCCGCAGCTCCAGCTTCACAGCAGCCCCAGGTCTTTGAGAACTTCAGATGAGCTTTG
>gene=chr20_10618258-10618474; species=ponAbe
AACCCTTTAAAACCCTTTCAGTGTGGTGGCCAGTTCCCCTGATTGCTCACAAACAATTCACCTCGACACTACAGGCCATTAATCCAGTGGTGTTTATTCAAGCAGTATTCACACTTGCTGTTGAATAACAAGGGAATCAAGGCTCCCCTAGATGGGGCTCCCGCAGTTCCAGCTTCACAGCAGCCCCAGGTCTTTGAGAACTCCAGATGAGTTTTG
>gene=chr20_10618258-10618474; species=rheMac
AACCCTTTAAAACCCTTTCAGTGCGGTGGCCAGTTCCCCTGATTGCTCACAAACAATTCACCTCCACACTACAGGCCATTAATCCAGTGGTGTTTATTCAAGCAGTATTCACACTTGCTGTTGAATAACAAGGGAATCAAGGCTCCCCTAGATGGGGCTCCCGCAGCTCCAGCTTCACAGCAGCCCCAGGTCTTTGAGAACTTCAGATGAGCTTTG
>gene=chr20_19939639-19939855; species=hg19
TTAATTATTCTACAATCTAAGATagaggtccacagactgtttctgtaaagggcaaagtaaactatttttggctttgcaggccatagagtctctgtcacaactactcaactacactattgtcatgcaaaagcagccatagacaatatgtaaatgatcgagcgtggctgtatttcactacaactttactcagaaacagatggcaggatggatttcgtc
>gene=chr20_19939639-19939855; species=bosTau
------------------------------------------------------------------------tttgtggc-catagagcctctgtcacagccactcaactctgccatcatagggcagccgcagctgttta-agtatgtagaccaagcagcag-gctgtatgtcaataaaactttatttgaaagcaagtggcaggataggtttggtc
>gene=chr20_19939639-19939855; species=calJac
TTAATGATTCTACAGTCTGAGATaggggtccacaaactctttctgtaaagggcaaagtgaaatatttttggctttgcaggccacacagtctccgccacaactactccaccatgccattgccatgcaaaagcagctgtagacaatgtgtaagtgacggagcatggctgcgtttcagtaca-----actcagaaacagatggcaggatggatctggtc
>gene=chr20_19939639-19939855; species=canFam
TTAATTCATCTATGTCCTAGGGTaggaatcagcaacc--tttctataaaaggcaaagtgaactatttttggctttgtgggccgtataa--tctgtcacaacctctcaaatctgcc-ttgcaa-----------ccacacgcaatatgtaaatgaatgagcgtggctttgtttcaataaaacttcatttaaaaataggcagcaggatagatt-----
>gene=chr20_19939639-19939855; species=equCab
TTAATTATTCTACAACCTAAGATGggggttggcaagctatttctgtcaagggcagagt-aaatgtttttggctttgtgggtcatacagtctctgtcatgactaatcaactctgct-ttgtagtacagatgcagccatagacaataaggaaatgaatgagcttggctttgttttaataaaactttattcaaaaacaagtggcaggatggatttggtc
>gene=chr20_19939639-19939855; species=gorGor
TTAATTATTCTACAATCTAAGATaggggtccacaaactgtttctgtaaagggcaaagtaaaatatttttggctttgcaggccatagagtctctgtcac-actac-caaatacactattgtcatgcaaaagcagccacagacaatatgtaaatgatcgagcgtggctgtatttcaatacaactttactcagaaacagatggcaggatggatttcgtc
>gene=chr20_19939639-19939855; species=panTro
TTAATTATTCTATAATCTAAGATaggggtccacaaactgtttctgtaaagggcaaagtaaaatatttttggctttgcaggccatagagtctctgtcacaactactcaactacactattgtcatgcaaaagcagccatagacaatatgtaaatgatcgagcgtggctgtatttcaatacaactttactcagaaacagatggcaggatggatttcgtc
>gene=chr20_19939639-19939855; species=papHam
TTAATTATTCTACAATCTAAGGTaggcatccacaaactgtttctataaagggcaaagtgaaatatttttggctttgcaggccatacagtctctgtcacaactactcaactatgctattgtcatgcaaaagcagccatagacaatatgtaaatgatcaggcttggctgtgtttcaatacaactttactcagaaacagatggcaggatggatttcatc
>gene=chr20_19939639-19939855; species=ponAbe
TTAATTATTCTACAATCTAAGATaggggtccacgaactgtttctgtaaagggcaaagtgaaatatttgtggctttgcaggccatacaggctctgtcacaactactcaactaagctattgtcatgcaaaagcagccatagacaatatgtaaatgatcgagcatggctgtgtttcaatacaactttactcagaaacagatggcaggatggatttcgtc
>gene=chr20_19939639-19939855; species=rheMac
TTAATTATTCTACAATCTAAGATaggcatccacaaactgtttctataaagggcaaagtgaaatatttttggctttgcaggccatacagtctctgtcacaactactcaactatgctattgtcatgcaaaagcagccatagacaatatgtaaatgatcaggcttggctgtgtttcaatacaactttactcagaaacagacggcaggatggatttcatc
>gene=chr20_33571928-33572144; species=hg19
atttgcaaattagggctaataatgggcacctggcagggcctttgtgcgcactggtaggtatacaggcagacaaacaatgaagacacacccagttgcattacaaaggagaggtgtgtaaggtcatagtgggaggttagggcaggaaggttcagaccaggaagaggtctattccagctttggagcagccaggaggccttcctagaggagggggcactt
>gene=chr20_33571928-33572144; species=bosTau
atttgcaaattagggctaataatatgcacctggcagggctattttgaCTAATATTCGATATACA----GTTGTACAGTGAAAATGCACCCAATCATAATAGAAAGGAGAAGTGTGAAGAATCACAGAGGGAGGTCAAGGTCAGAAGGTTT-GGACaggaaga-gtctcttccagcctcagagaatcagggaagacttcctagaggagggggctttt
>gene=chr20_33571928-33572144; species=calJac
atttgcagattagggctaatgataggcccctggca-gCCCATTTTGAGCGCTCATAGGTGTACaga----catacaatgaagatacacctaattgcgttacaaaggaaaggtgtataaggtcatagagggaggttagggcaggaaggttcagaccaggaagagggtccttccagctttggagcagccaggaggccttcctagaggagggagtactg
>gene=chr20_33571928-33572144; species=canFam
atttgcaaattaggaccaataatctgcacctggcagggccatcgtgTCTAATA------GTACG---------------CAGGTGCAGCTCAT-ACAATACAAAGGAAAAGGGT---GAATCACCCGGGGAAGTGAGGGTGAGAAGGTTT-GAGCAGCAAGAGGACTCTTCTAGCATCAGAGCA-cagggaagccttcct-tagaagtgggcattt
>gene=chr20_33571928-33572144; species=equCab
attcacaaataaggactaataatatgcacctggcagggccattttgaataataGTAGGTGTACA-----TTTCACAATGAAGACACACCTAATCACAGTACCAAGGAGAAGTGT---GAATcacagagggaggtgagggtaagaaaggtc-aagtgggaagaagtctcttccagcctcagagcatcagggaagccttcctagaggagggggcattt
>gene=chr20_33571928-33572144; species=gorGor
atttgcaaattagggctaataatgggcacctggcggggcctttgtgcacactggtaggtatacagg----caaacaatgaaggcacacccaattgcattacaaaggagaggtgtgtaaggtcatagtgggaggttagggcaggaaggttcagaccaggaagaggtctattccagctttggagcagccaggaggccttcctagaggagggggcactt
>gene=chr20_33571928-33572144; species=panTro
atttgcaaattagggctaataatgggcacctggcagggcctttgtgCGCACTGGTAGGTATACAGGCAGACAAACAATGAAGACACACCCAGTTGCATTACAAAGGAGAGGTGTGTAAGGTcatagtgggaggttagggcaggaaggttcagaccaggaagaggtctattccagctttggagcagcctggaggccttcctagaggagggggcactt
>gene=chr20_33571928-33572144; species=papHam
atttccaaattagggctaataattggcagctggcagggccattgtgagcactGGTAGGTATACagacagacatacaatgaagacacacccaattgcattacaaaggagaggtgtgtaaggtcatagcgggagtttagggcaggaaggttcagaccagaaagaggtctattccagctttggagcagccaggaggccttcctagaggagggggcacgt
>gene=chr20_33571928-33572144; species=ponAbe
atttgcaaattagggctaataatgggcacctggcagggccgttgtgcgcactggtaggtatacaggcagacaaacaatgaagacacacccaattgcgttacaaagcagaggtgtgtaaggtcatagtgggagattagggcaggaaggttcagaccaggaagaggtctattccagctttggagcagccaggaggccttcctagaggagggggcactt
>gene=chr20_33571928-33572144; species=rheMac
atttgcaaattagggctaataattggcagctggcagggccattgtgCGCACTGGTAGGTATACAGACAGACATACAATGAAGACACACCCAATTGCATTACAAAGGAGAGGTGTGTAAGGTcatagcgggagtttagggcaggaaggttcagaccaggaagaggtctattccagctttggagcagccaggaggccttcctagaggagggggcacgt
>gene=chr20_34961223-34961439; species=hg19
AGTCAAGGCCCCTTCTGAGCCATGACCTCAATTTTCCAAGGTAAGGCAGCTTGTTAGCATCTCAAAGAACACTCTCGCCTGCCACCATGTATATTCATGGAGCTTCAAAGAGGAAGCTCCAGACAGGAGGCTCTTTCTTTCCTTCCAAGAGCAAATTCTCACCCTCTCAGATGCAGGATGTAGTCTGGCTGGAAAAAGACTTATTTTTTCTTCTTT
>gene=chr20_34961223-34961439; species=bosTau
AGTCAAGATCCCCTTAGAGCTATGACCTCAATTTTCCAAGGTAAGGCAGCTTGTTAGCATCTCAAAGAACCCTC--GCCTGCCGCCATGTATATTCATGGAGCTTCAAAGAGGAAGCTCCAGACAGGAGACTCTTTCTTTCCTTCCAAGAGCAGATTCTCACCCTCTCCAATGCAGGATGTCGTCTGCCTGGGAAAAGACTTGATTTCTTTTTC--
>gene=chr20_34961223-34961439; species=calJac
agTCAAGGCCCCCTCTGAGCCATGACCCCAATTTTCCAAGGTAAAGCAGCTTGTTAGCATCTCAAAGAACACTCTTGCCTGCCACCATGTATATTCATGGGGCTTCAAAGAGGAAGCTCCAGACAGGAGGCTCTTTCTTTCCTTCCAAGAGCAAATTCTCACCCTCTCAGATGCAGGATGTAGTCTGGCTGGAAAAAGACTTATTTTTTCTTCTTT
>gene=chr20_34961223-34961439; species=canFam
AGTCACAGACCCCC-----TCATGACCTCAATTTCCCAAGGTAAAGCAGCTTGTTAGCATCTCAAAGAGCTCTCTCGC---CTGCCATGTATATTCATGGAGCTTCAAAAAGGAAGCTCCAGACAGGAGACTCTTTCTTTCCTTCCAAGAGCAAATTCTCACCCTCTCAGATGCAGGATGTAGTCTGGCTGGAAAAAGACTTAATTTCTTTTTC--
>gene=chr20_34961223-34961439; species=equCab
agtcaAGGCCCCCCCAAGGCCATGACCTCAATTTCCCGAGGTAAGTCAGCTTGTTAGCATCTCAAAGCACCCTCTCGCCAGCCGCCATGTATATTCATGGAGCTTCAAAGAGGAAGCTCCAGACAGGAGACTCTTTCTTTCCTTCCAAGAGCAAATTCTCACCCTCTCAGATGCAGGATGTCGTCTGGCTGGAAAAAGACTTGATTTCTTTTTC--
>gene=chr20_34961223-34961439; species=gorGor
agTCAAGGCCCCTTCTGAGCCATGACCTCAATTTTCCAAGGTAAGGCAGCTTGTTAGCATCTCAAAGAACACTCTCGCCTGCCACCATGTATATTCATGGAGCTTCAAAGAGGAAGCTCCAGACAGGAGGCTCTTTCTTTCCTTCCAAGAGCAAATTCTCACCCTCTCAGATGCAGGATGTAGTCTGGCTGGAAAAAGACTTATTTTTTCTTCTtt
>gene=chr20_34961223-34961439; species=panTro
agTCAAGGCCCCTTCTGAGCCATGACCTCAATTTTCCAAGGTAAGGCAGCTTGTTAGCATCTCAAAGAACACTCTCGCCTGCCACCATGTATATTCATGGAGCTTCAAAGAGGAAGCTCCAGACAGGAGGCTCTTT--TTCCTTCCAAGAGCAAATTCTCACCCTCTCAGATGCAGGATGTAGTCTGGCTGGAAAAAGACTTATTTTTTCTTCTTT
>gene=chr20_34961223-34961439; species=papHam
AGTCAAGGCCCCCTCTGAGCCATGACCTCAATTTTCCAAGGTAAGGCAGCTTGTTAGCATCTCAAAGAACGCTCTCGCCTGCCACCATGTATATTCATGGAGCTTCAAAGAGGAAGCTCCAGACAGGAGGCTCTTTCTTTCCTTCCAAGAGCAAATTCTCACCCTCTCAGATGCAGGATGTAGTCTGGCTGGAAAAAGACTTATTTTTTCTTCTTT
>gene=chr20_34961223-34961439; species=ponAbe
AGTCAAGGCCCCTTCTGAGCCATGACCTCAATTTTCCAAGGTAAGGCAGCTTGTTAGCATCTCAAAGAACACTCTCGCCTGCCACCATGTATATTCATGGAGCTTCAAAGAGGAAGCTCCAGACAGGAGGCTCTTTCTTTCCTTCCAAGAGCAAATTCTCACCCTCTCAGATGCAGGATGTAGTCTGGCTGGAAAAAGACTTATTTTTTCTTCTTT
>gene=chr20_34961223-34961439; species=rheMac
AGTCAAGGCCCCCTCTGAGCCATGACCTCAATTTTCCAAGGTAAGGCAGCTTGTTAGCATCTCAAAGAACGCTCTCGCCTGCCACCATGTATATTCATGGAGCTTCAAAGAGGAAGCTCCAGACAGGAGGCTCTTTCTTTCCTTCCAAGAGCAAATTCTCACCCTCTCAGATGCAGGATGTAGTCTGGCTGGAAAAAGACTTATTTTTTCTTCTTT
>gene=chr20_35200104-35200320; species=hg19
TTGCACTTAGGCTTTATCTGTGAAGCTTGCTTACGTGCAAAATCTGACCGGCTACCAGCCTCCCTCCACCACTACCCCGTCCTCCAGGAGAGAGGAGGGGCTCCAGGTCTTTGTTATGCAGCTCTCAGGTGGAGGAGGAGGCAGCACTCCCCCGCTTCCATTTTCCCAACCACATCTAGCACCAGACTTGGGAAACACTCGTCTAAGGGGCTGCTG
>gene=chr20_35200104-35200320; species=bosTau
gagtacttaggctttacctgcggaatttgtttacatgcaccatctgataccctaccagcagccccatacctccccctccccctccaggaagtcggaggggctcctgaactttgttat-cggttcccaggtggAGGAGGAAGGAG---CTGCTCCCTTCCCTTCGTCCTACCTGCTGTGGCACAAGAGCTGGGAAATACTGGCCTAGGGGGCTGCCG
>gene=chr20_35200104-35200320; species=calJac
TTGCACTTAGGCTTTACCTGTGAAGCTAGTTTCTGTGCAAAATCTGACCAGCTCCCAGCCTCCCTCCACCCCTACCCCATCCTCCAGGAGGCAGGAGGGGCTACAGGTTTTTGTTATGCAGCTCTTAGGTGGAGGAGGAGGCAG---TCACTCCTTTCCATTTCCCCAACCTCATCTAGCACCAGACTGGGGAAGCACTGGTGTAAAGGGCTGCTG
>gene=chr20_35200104-35200320; species=canFam
TGGTACTTATGCTTTACCTGGGGCATCCGTTTACAAGTGCAATCTGACACACTAACAGCCTCC-TTTACATCCCCCTCCCCCCCcaggaagtcggaggggctcctgaactttgttatccagctcccaggtgG-GGAGGAAGGAG---CTGCTGCCTTCTATTTGCCCCACCTGACCTAGCCCAAGCCTTGGGAAGCCCTGACCCAGGGA------A
>gene=chr20_35200104-35200320; species=equCab
ttgtatctaggctttacctgggaaatttgttgacatgcacaatctg--acaccaccAGTCTCC--------CCTCCCAACC-------------------CTCCTCCTCTTTGTTACCCAGCTCCCAGGTGGGGGAAGAAGCAG---CGGCTCCCTTTCATTTGCCCCACCTCATCTAGCACAAGACTTGGGAAGCACTGGCCTTGGGG-CTGCTG
>gene=chr20_35200104-35200320; species=gorGor
TTGCACTTAGGCTTTATCTGTGAAGCTTGCTTACGTGCAAAATCTGACCGGCTACCAGCCTCCCTCCACCCCTGCCCCGTCCTCCAGGAGGGAGGAGGGGCTCCAGGTCTTTGTTATGCAGCTCTCAGGTGGAGGAGGAGGCAGCACTCCCCCCCTTCCATTTCCCCAACCACATCTAGCACCAGACTTGGGAAACACTGGTCTAAGGGGCTGCTG
>gene=chr20_35200104-35200320; species=panTro
TTGCACTTAGGCTTTATCTGTGAAGCTTGCTTACGTGCAAAATCTGACCGGCTACCAGCCTCCCTCCACCCCTACCCCGTCCTCCAGGAGGGAGGAGGGGCTCCAGGTCTTTGTTATGCAGCTCTCAGGTGGAGGAGGAGGCAGCACTCCCCCGCTTCCATTTCCCCAACCACATCTAGCACCAGACTTGGGAAACACTGGTCTAAGGGGCTGCTG
>gene=chr20_35200104-35200320; species=papHam
TTGCACTAAGGCTTTACCTGTGAAGCTTGCTTACGTGCAAAATCTGATGGGCTACCAGCCTCCCTTCACCCCTACCCCGTCCTCCAGGAGGA------------AGGTCTTTGTTATGCGGCTCTCAGGTGGAGGAGGAGGCAG---TCACTCCCTTCCATTTCCCCAACCTCATCTAGCACCAGACTTGGGAAGAACTGGTCTAAGGGGCTGCTG
>gene=chr20_35200104-35200320; species=ponAbe
TTGCACTTAGGCTTTATCTGTGAAGCTTGCTTACGTGCAAAATCTGACGGGCTACTAGCCTCCCTCCACCCCTACGCCGTCCTCCAGGAGGGAGGAGGGGCTCCAGGTCTTTGTTATGCAGCTCTCAGGTGGAGGAGGAGGCAGCACTCCCCTTCTTCCATTTCCCCAACCTCATCTAGCACCAGACTTGGGAAGCACTGGTCTAAGGGGCTGCTG
>gene=chr20_35200104-35200320; species=rheMac
TTGCACTAAGGCTTTACCTGTGAAGCTTGCTTACGTGCAAAATCTGATGGGCTACCAGCCCCCCTTCACCCCTACCCCGTCCTCCAGGAGGA------------AGGTCTTTGTTATGCAGCTCTCAGGTGGAGGTGGAGGCAG---TCACTCCCTTCCATTTCCCCAACCTCATCTAGCACCAGACTTGGGAAGAACTGGTCTAAGGGGCTGCTG
>gene=chr20_45948228-45948444; species=hg19
AAACCCATCTTTTATACTTGAGGTATAATCCTTTCCCACTAGACACAGCCTCCTCCACCCTTCTCTCAATAATGCAGAAGTGGTGATTAAAGGGCACATTCATATGTAAAAGGCGAACTTCCAAACTCGCCTGGCAGGACAGAAATTGCTTCAATCTACAGAAAAGAGGCTGATTTACAATTGAATTCAGTGTTTAGCCCTCAACAACTAGAGGCA
>gene=chr20_45948228-45948444; species=bosTau
AAACCATCTTCCCACTGTACAG--------ctctccccc-----accctccctctctctcccCACCCAATAATGCAGAAGTGGTGATTAATGGGCACATTCATATGTAAAAGATGAACTTCCAAACTCTCACGGCCAGACAGAGAGGGCTTCCAACGAAGGAGAAGAGGCTGATTTACAAATGAATTCCCTGTTTAGCCTTCAATATCTAGAGGCA
>gene=chr20_45948228-45948444; species=calJac
AAACCCATCTTTTATACTCGAGGTATAATCCTTTCGCACTAGACACAGCCTCCTCCACCCCTCTCTCAATAATGCAGAAGTGGTGATTAAAGGGCACATTCATATGTAAAAGGCGAACTTCCAAACTCGCCTGGCAGGACAGAAATTGCTTCAATCTACGGAAAAGAGGCTGATTTACAAATGAATTCAGTGTTTAGCCCTCAACAACTAGAGGCA
>gene=chr20_45948228-45948444; species=canFam
AAGCCAAATTCCCGCT--------------ATTTCTCCC-----TCTGAAGGTCCCTCCCTGA---AAATCAGGC--GGATTGAGGCGACTCAACGCATTCGCATGGAAAAGGTGAACCTCCAAACTCCACAGGCAGGACAGAAATTGCCTCAATCCAGGGGAAAGAGGCTGATTTACAAATGAATTCACTGTGTTGCCCTCAACAACTAGAGGCA
>gene=chr20_45948228-45948444; species=equCab
AAACCATCTTCCCATTA--TAC--------CTCTCTTTC-----ACTCTCTCTCTGTCTCTGC---CAATAATGCAAAAGGGGTGATTAAAGGGCACATTCATATGTAAAAGGTGAACTTCCAAACTCTCCTGGCAGGACAGAAATTGCTCCAATCTAGGGAAAAGAGGCTGATTTACAAATGAATTCACTGGTTAGCCCTCAACTACTAGAGGCC
>gene=chr20_45948228-45948444; species=gorGor
AAACCCATCTTTTATACTCGAGGTATAATCCTTTCCCACTAGACACAGCCTCCTCCGCCCCTCTCTCAATAATGCAGAAGTGGTGATTAAAGGGCACATTCATATGTAAAAGGCGAACTTCCAAACTCGCCTGGCAGGACAGAAATTGCTTCAATCTACGGAAAAGAGGCTGATTTACAAATGAATTCAGTGTTTAGCCCTCAACAACTAGAGGCA
>gene=chr20_45948228-45948444; species=panTro
AAACCCATCTTTTATACTCGAGGTATAATCCTTTCCCACTAGACACAGCCTCCTCCACCCCTCTCTCAATAATGCAGAAGTGGTGATTAAAGGGCACATTCATATGTAAAAGGCGAACTTCCAAACTCGCCTGGCAGGACAGAAATTGCTTCAATCTACGGAAAAGAGGCTGATTTACAAATGAATTCAGTGTTTAGCCCTCAACAACTAGAGGCA
>gene=chr20_45948228-45948444; species=papHam
AAACCCATCTTTTATACTCAAGGTATAATCCTTTCCCACTAGACACAGCCTCCTCCACCC-TCTCTCAATAATGCAGAAGTGGTGATTAAAGGGCACATTCATATGTAAAAGGCGAACTTCCAAACTCGCCTGGCAGGACAGAAATTGCTTCAATCTACAGAAAAGAGGCTGATTTACAAATGAATTCAGTGTTTAGCCCTCAACAACTAGAGGCA
>gene=chr20_45948228-45948444; species=ponAbe
AAACCCATCTTTTATACTCGAGGTATAATCCTTTCCCACTAGACACAGCCTCCTCCACCCCTCTCTCAATAATGCAGAAGTGGTGATTAAAGGGCACATTCATATGTAAAAGGCGAACTTCCAAACTCGCCTGGCAGGACAGAAATTGCTTCAATCTACGGAAAAGAAGCTGATTTACAAATGAATTCAGTGTTTAGCCCTCAACAACTAGAGGCA
>gene=chr20_45948228-45948444; species=rheMac
AAACCCATCTTTTATACTCGAGGTATAATCCTTTCCCACTAGACACAGCCTCCTCCACCC-TCTCTCAATAATGCAGAAGTGGTGATTAAAGGGCACATTCATATGTAAAAGGCGAACTTCCAAACTCGCCTGGCAGGACAGAAATTGCTTCAATCTACAGAAAAGAGGCTGATTTACAAATGAATTCAGTGTTTAGCCCTCAACAACTAGAGGCA
>gene=chr20_55773825-55774041; species=hg19
GGCTCATGTGGGGTTAAACACCAGCCTTCTGAAAGAAGGTCTGCGATGGCTGCGCCCCGCTAGAATGGAAACACGCTGGCCCAAATTACTATCCTCCACATGCCCATTGTGTGCATGAGAAAAGCAAGGCCCCAGGAGGTGTCCGGGCTCCAAATTCCAGCAGCTGCTGGGGGCTCCTCTCCACCCACGCACAGTGTAACTGCCTAGTGGTTGCAA
>gene=chr20_55773825-55774041; species=bosTau
GGCTCACCTCACACCAAACATCAGG------AAAGGAGGTCTGTAACCCCTGTACTTCACAA--------------------GGATGAAAGTGA-------GCTCACCGTA---------------AGA------------------CGCTGCACGCCTA-----------------------------------------GCCCAG-GGCCCCA-
>gene=chr20_55773825-55774041; species=calJac
GGCTCCCGTGGTGTCAAACA-CAGGCTTCTGAAAGAAGGTCTGTGATGGTTGCGCCCCACTAGAATGGAAGCAGGCTGGCTCAAATTACTATCCTCCACCTGCCCGTTGTGTGC----------TGAGACCCCAGGAGGTGTCCAGACTCCAAATTCCAGTGGCCACCGGGGTCCCCTCTCTACCCAGGCACAGTGTAACTGCCTAATGGTTGCAA
>gene=chr20_55773825-55774041; species=canFam
GGCTCGCCTCACACCAGACACCAAACTTCTCAAAGACGATCTGGGACATCTGAGCCTCACTAGGACGGAAGCAAGCTCAGCAGCGTAACCGTCGTCAGCATGCCCATTGTATGGGTGTGAAAACAGAGGCCCCGAGAGGGGAC-TG-CTCCATATTCTGGGAG------------------------------------CCACCTAGTGGCTGCAA
>gene=chr20_55773825-55774041; species=equCab
GGCCCACACTG-GCCAAACACAAGGCTTCTGAGAGAAGGTGGGGGACATCTGTGCCTCGCTGGGATGGAAG-----------------CTGTCACCAACACGCCCATCGTGTGGGTGAGGAAACCGAGGCCCTGAGAGAGGAC-AGCCTCCATATTCCCGTGGTGGCCTGGAGACCCTCT-------------------CCACCTGGTGGCGCCAA
>gene=chr20_55773825-55774041; species=gorGor
GGCTCATGTGGGGTTAAACACCAGCCTTCTGAAAGAAGGTCTGCGATGGCTGCGCCCCACTAGAATGGAAACACGCTGGCCCAAATTACTATCCTCCACATGCCCATTGTGTGCATGAGAAAAGCAAGGCCCCAGGAGGTGTCCGGGCTCCAAATTCCAGTAGCTGCTGGGGGCTCCTCTCCACCCACGCACAGTGTAACTGCCTAGTGGTTGCAA
>gene=chr20_55773825-55774041; species=panTro
GGCTCATGTGGGGTTAAACACCAGCCTTCTGAAAGAAGGTCTGCGATGGCTGCGCCCCACTAGAATGGAAACACGCTGGCCCAAATTACTATCCTCCACATGCCCATTGTGTGCATGAGAAAAGCGAGGCCCCAGGAGGTGTCCGGGCTCCAAATTCCAGCAGCTGCTGGGGGCTCCTCTCCACCCACGCACAGTGTAACTGCCTAGTGGTTGCAA
>gene=chr20_55773825-55774041; species=papHam
GGCTCACGTGGGGTCAAACACCAGGCTTCCACAATAAGGTCTTTGATGGCTGCGCCCCACTAGAATGGAAGCACACTGGCCCAAATTGCTCTCCTCCACATGCCCATTGTGTGCATGAGAAAAGTAAGGCCCCAGGAGGTGTACAGACTCCAAATTCCAGCAGCTGCCAGGGCCCCTTCTACATCCAGGCACAGTGTAACTGCCTAGTAGTTGCAA
>gene=chr20_55773825-55774041; species=ponAbe
GGCTCACGCGGGGTTAAACACCAGCCTTCTGAGAGAAGGTCTGTGATGGCTGCGCCCCACTAGAATGGAAACACACTGGCCCAAATTACTATCCTCCACATGCCGATTGTGTGCATGAGAAAAGTAAGGCCCCAGGAGGTGTCCAGGCTCCAAATTCCAGCAGCTGCT-GGGGCCCCTCTCCACCCAGGCACAGTGTAACTGCCTAGTGGTTGCAA
>gene=chr20_55773825-55774041; species=rheMac
GGCTCACGTCGGGTCAAACACCAGGCTTCCGCAATAAGGTCTTTGATGGCTGCGCCCCACTAGAATGGAAGCACACTGGCCCAAATTACTCTCCTCCACATGCCCATTGTGTGCATGAGAAAAGTAAGGCCCCAGGAGGTGTACAGACTCCAAATTCCAGCAGCTGCCAGGGCCCCTTCTACATCCAGGCACAGTGTAACTGCCTAGTGGTTGCAA
>gene=chr20_55807269-55807339; species=hg19
agatagtaacaatggccctttctcatggagttgttgggaagattaCAGAAGCCATTTGCTGACAGGAGAA
>gene=chr20_55807269-55807339; species=bosTau
ggtta---acactggccttttctcata--------gggaagatcacaggaggtggc-gtttagggcagag
>gene=chr20_55807269-55807339; species=calJac
ggataatcacaatggccctttctcatggagttgttggaaagatcacagaagccatTTGCTCACAGGAGAA
>gene=chr20_55807269-55807339; species=canFam
----GATGATACTGGCCCTTTCTCACCGAGCT----------GTACAGA-GTCGGC-CCTTACGGCACTG
>gene=chr20_55807269-55807339; species=equCab
ggataataacagtggccctttctcacagagttcctgggaggatcacaga-gtcggc-acttacagcagcg
>gene=chr20_55807269-55807339; species=gorGor
agatagtaacaatggccctttctcatggagttggtgggaagatcaCAGAAGCCATTTGCTGACAGGAGAA
>gene=chr20_55807269-55807339; species=panTro
agatagtaacaatggccctttctcatggagttgttgggaagatcacagaagCCATTTGCTGACAGGAGAA
>gene=chr20_55807269-55807339; species=papHam
agatagtaacaatggccctttctcatggagttgttgggaagatcacagaagCCATTTGCTCACAGGGGAA
>gene=chr20_55807269-55807339; species=ponAbe
agatagtaacaatggccctttctcatggagttattgggaagatcacagaagCCATTTGCTGACAGGAGAA
>gene=chr20_55807269-55807339; species=rheMac
agatagtaacaatggccctttctcatggagttgttgggaagatcaCAGAAGCCATTTGCTCACAGGAGAA
>gene=chr20_59745618-59745834; species=hg19
ATAGATGTTCCTAAATACTTCTTTCCAGATCACTGCATCATTGACTCAAGCCCGGGGCCCAGGGTCCTGCGCCAGTCCATGCCGGGTCTTAGACATGCTTCACCCAGCATGAGGCTATGGGGCTCATTGGGGATGCGCATTTTCCCAGTTGGCCAAAAGCTTAGGCCAAGGATGAGCTCTTTGAAAACTCTGGCCCTTCCTCAGATGCATTAAAGA
>gene=chr20_59745618-59745834; species=bosTau
CTACTC----------ACTTTCCCCCAAGGTATTTCATCCATGATACATGATC---CCCAAG--TTCT------GCCCTGCCTG-GTCACAGACACACTGGTGCTGGGGA----------------GGAGGTGCATATGTTTTCCCAGCTGGCCAAGAGCACAGGTCAAAGACCAGAGCTCGAATGAGCCTGACCCTCAACCAGACACATGCAATC
>gene=chr20_59745618-59745834; species=calJac
------------------------------------------------------------------------------------------------------------------------------------------------------------------------------------------------------------------------
>gene=chr20_59745618-59745834; species=canFam
ATACAC----------ACTTCTTTGCAAGCCACTGCACCCCTCGGACAAGCCCGGGGTCGGG------------GCCCAGGCTG---CA---------------------GTGGCT----------G--GGGGTATGCATCTTCCCAGCTGGCCACAAGCACAGGGCAAAGAGCAGAGTGTGGACAGATCTTGCCTTTAACTGGACACATCGAAA-
>gene=chr20_59745618-59745834; species=equCab
ATACAC----------ACTTTTTCCGAAGCTACTGCATCCTCTACACAAGCTTGGGACCCAGGCTCCT------GCCCAGTCTG---CACTGACACACTGGAGCCAGGGTGCGGCT----------GGTGGGATGCGCTTTTCTCCATTTGGCCGAAAGCACAGGCCGTAGACTAGTGCTTGGACTGGTGTAGCCCTTAATCGGACGCGTTCACAT
>gene=chr20_59745618-59745834; species=gorGor
ATAGATGTTGCTAAATACTTCTTTCCAGATCACTGCATCATTGACTCAAGCCCGGGGCCCAGGGTCCTGCGCCAGTCCATGCCGGGTCTTAGACATGCTTCACCCAGCATGAGGCTATGGGGCTCATTGGGGATGCGCATTTTCCCAGTTGGCCAAAAGCTTAGGCCAAGGATGAGCGCTTTGAAAACTCTGGCCCTTCCTCAGATGCATTAAAGA
>gene=chr20_59745618-59745834; species=panTro
ATAGATGTTCCTAAATACTTCTTTCCAGATCACTGCATCATTGACTCCAGCCCGGGGCCCAGGGTCCTGCGCCAGTCCATGCCGGGTCTTAGACATGCTTCACCCAGCATGAGGCTATGGAGCTCATTGGGGATGCGCATTTTCCCAGTTGGCCAAAAGCTTAGGCCAAGGATGAGCGCTTTGAAATCTCTGGCCCTTCCTCAGATGCATTAAAGA
>gene=chr20_59745618-59745834; species=papHam
ATAGACGTTCCTAAATACTTCTTTCCGGATCACTGCATCATTGACTCAAGCCCGGGGCCCAGGGACCTGCGCCAGTCCATGCCGGGTCTTAGACACACTTCAGCCAGCACGAGACTATGGCGCTCATTGGGGATGTGCATTTTCCCAGTTGGCCAAAAGCTTAGGCCAAGGATGGGCACTTTGAAAACTCTGGCCCTTCCTCAGATGCATTAAAGA
>gene=chr20_59745618-59745834; species=ponAbe
ATAGACGTTCCTAAATACTTCTTTCCAGATCACTGCATCATTGACTCAAGCCCGGGGCCCAGGGTCCTGCGCCAGTCCATGCTGGGTCTTAGACACGCTTCAGCCAGCATGAGGCTATGGGGCTCATTGGGGATGCGCATTTTCCCAGTTGGCCAAAAGCTTAGGCCAAGGATGAGCACTTTGAAAACTCTGGCCCTTCCTCAGATGCATTAAAGA
>gene=chr20_59745618-59745834; species=rheMac
ATAGACGTTCCTAAATACTTCTTTCCAGATCACTGCATCATTGACTCAAGCCCGGGGCCCAGGGACCTGCGCCAGTCCATGCTGGGTCTTAGACACGCTTCAGCCAGCACGAGGCTATGGGGCTCATTGGGGATGTGCATTTTCCCAGTTGGCCAAAAGCTTAGGCCAAGGATGGGCACTTTGAAAACTCTGGCCCTTCCTCAGATGCATTAAAGA
>gene=chr10_6130771-6130987; species=hg19
CTCACCATCTGGGGGCGCTGCCGCGCTCCCCAAGCCTTGTGGAATTTCGAAAATGTGCGCCAGGGCGACACCTCTTGATGGTAAGAAGACGCCGGCGGAGGGGAGCGTGCAGTGCGGTCCTCCCGCGGGCAGggggcagtgcggcaaggcgccctcggcgcaggcgcagaggccgaagcaggcgcaggcgcaggcggggcgcaggcgcgggcgcGC
>gene=chr10_6130771-6130987; species=bosTau
CTCTCCGCCCGAGGTCAATGCCAGGC-TCCC--GGGGTGTGTAGCGTCACAACCTTGTGCCATCGCGACCCCTCTTGGCGGCAGGAAGTTTC-----------TGGGCTCTGCGGGGTCCTCCGGCCGGCAGGGGGCGCAGCG----GGCGCCCTCAACGCAGGCGC----------------------------------------CGGGCGCTC
>gene=chr10_6130771-6130987; species=calJac
CTTACCATCTGGGGGCGCTGCCGCGCTCCTCAAACTTTGTGGAATTTCGAAAACGTGCACCCAGGCGACACCTCTTGGTGGTAAGAGGACGCCTGCTGAGGGGAGCGTGCAGTGCGGTCCTCCCGCGGGCAGGGGGCAGTGCGGCAAGGAGCCCTCGGCGCAGGCGCAGAGGCCAAAGCAGGCCTaggcgcatgcgcggctcaggcgcaggcgcGC
>gene=chr10_6130771-6130987; species=canFam
CTCGCCGCGTGAGGGCACTGCCAGACTCGCCCAATAGTCTGAAAGCTCAGGAGCC--GGCCACTCAGACCCCTGTCGTGAGGGAgaggacgcaggcgaag----------------GTCCTcccgccggcagggggcgcggcgcccaggcggct---------------------------------------------cgc-ggcgcaggcgccc
>gene=chr10_6130771-6130987; species=equCab
------------------------------------------------------------------------------------------------------------------------------------------------------------------------------------------------------------------------
>gene=chr10_6130771-6130987; species=gorGor
CTCACCATCTGGGGGCGCTGCCGC-CTCCCCAAACCTTGTGGAATTTCGAAAATGTGCGCCAGGGCGACACCTCTTGATGGTAAGAAGACGCCGGCGGAGGGGAGCGTGCAGTGCGGTCCTCCCGCGGGCAGggggcagtgcggcaaggcgccctcggcgcaggcgcagaggccgaagcaggcgcaggcgcaggcggggcgcaggcgcgggcgcGC
>gene=chr10_6130771-6130987; species=panTro
CTCACCATCTGGGGGCGCTGCCGCGCTCCCCAAGCCTTGTGGAATTTCGAAAATGTGCGCCAGGGCGACACCTCTTGATGGTAAGAAGACGCCGGCGGAGGGGAGCGTGCAGTGCGGTCCTCCCGCGGGCAGggggcagtgcggcaaggcgccctcggcgcaggcgcagaggccggcgcaggcgcaggcgcaggcggggcgcaggcgcgggcgcGC
>gene=chr10_6130771-6130987; species=papHam
CTCACCATCTAGGGGCGCTGCCGCGCTCCCCAAATCTTGTGGAATTTCGAAAATGTGCGCCAGGGCGACACCTCTTGACGGTAAGACGACGCCGGCGGAGGGGAGCGTGCAGTGCGGTCCTCCCGCGGGCAGggggcagtgcggcaaggcgccctcggcgcaggcgcagaggccgaagcagacgcaggcgcaggcgcggcgcaggcgcgggcgcGC
>gene=chr10_6130771-6130987; species=ponAbe
CTCACCATCTGGGGGCGTTGCCGCGCTCCCCAAACCTTGTGGAATTTCGAAAATGTGCGCCAGGGCGACACCTCTTGATGGTAAGAAGACGCCGGCGGAGGGGAGCGTGCAGTGCGGTCCTCCCGCGGGCAGGGGGCAGTGCGGCAAGTCGCCCTcggcgcaggcgcagaggccgaagcaggcgcaggcgcaggcgcggcgcaggcgcgggcgcGC
>gene=chr10_6130771-6130987; species=rheMac
CTCACCATCTAGGGGCGCTGCCGCGCTCCCCAAACCTTGTGGAATTTCGAAAATGTGCGCCAGGGCGACACCTCTTGACGGTAAGACGACGCCGGCGGAGGGGAGCGTGCAGTGCGGTCCTCCCGCGGGCAGggggcagtgcggcaaggcgccctcggcgcaggcgcagaagccgaagcaggcgctggcgcaggcgcggcgcaggcgcgggcgcgc
>gene=chr10_12524589-12524805; species=hg19
CCTGCGGAACTTTTCCTGAGTGCTAATGGGTTTTTTCCCCCATATGCGTGTATACGTGACACACACATTTGCATTGATACCTACTGGGCCAGCTTGATGAACAGCCTGTGGCTGTGACTGTCTTTTGTTATGCACATGTAATTGCATTTAGTGGTAGCACCTGAAGATAGACTGCCAGGCGATAGGGCTAATTTTGGTCTCTGAACTCACCAAAGG
>gene=chr10_12524589-12524805; species=bosTau
-----GAAACTTCTCTGCATCGTTAGTGGGTTTTTTCC---ATATGCGTGTGTATGTTATATACACATTTGCATCCAAGCCTACGGGGTGTGCATGATAAACAGCTTGTGATTGTGACTGTCTTTTGTTACATGGATGAAATCGGATTCAGTGGCAGCACCCGAAGATGGACTGCAAGGAGATAAGGCTCG-TTTGGTTTCTGAACTCACCAGTAG
>gene=chr10_12524589-12524805; species=calJac
CCTG-GGAACTTTTCCTGAGTGCTAGTGCGTTTGTTCCCCCACATGCCTGTTTATGTGACACATA--TTTGCATGGATACCTACGGGGCCAGTGAGAGGAACAGCCTGTGACTGTGACTGTCTTTTGTTATGCACGTGTAATTGCATTCAGTGGTAACACCTGAAGATAGACCGCCAGGAGATAGGGCTAATTTTGGTCTCTCAGCTCTCCACTGG
>gene=chr10_12524589-12524805; species=canFam
-----GAAACTTCTTTTCAGTGTGAGTGGGTTTTTTCC---ATATGCGCATATATATTACACACATATTTGCATGGCAGCCTACTGGGCGTGCATGATAAACAGCCCGAGATTGTGACTGTCTTTTGTTATGGGAATGTAATCGAATTGAGTGGCAGCACCTGAGGATATACTGTGAGGCCATCAAGCTTATTTTGATCCCTGACCTCATTGATGA
>gene=chr10_12524589-12524805; species=equCab
-----GAAACTTCTTT--GGTGTTAGT-ATTTTTTTCC---ATATGCGCGGATATATTACTCACATA--TGCATAGCAGCCTCCGGGGCGCGCATGATCAACGGCCGCTGGTTGTGACTGTC-TTTGTTATGCGTACGGAACCGAATTCAATGGCGGCACCTGAAGATATTCTGCGAGGAGATAAGGCTAATTTTGGTCTCTGAACATGCCAATGG
>gene=chr10_12524589-12524805; species=gorGor
CCTGCGGAACTTTTCCTGAGTGCTAGTGGGTTTTTTCCCCCATGTGCGTGTATACGTGACACACACGTTTGCATTGATACCTACTGGGCCAGCTTGATGAACAGCCTGTGGCTGTGACTGTCTTTTGTTATGCACATGTAACTGCATTTAATGGTAGCACCTGAAGATAGACTGCCAGGCGATAGGGCTAATTTTGGTCTCTGAACTCACCAAAGG
>gene=chr10_12524589-12524805; species=panTro
CCTGGGGAACTTTTCCTGAGTGCCAGTGGGTTTTTGCCCCCATATGCGTGTATACGTGACACACACGTTTGCATTGATACCTACTGGGCCAGCTTGATGAACAGCCTGTGGCTGTGACTATCTTTTGTTATGCACATGTAATTGCATTTAGTGGTAGCACCTGAAGATAGACTGCCAGGTGATAGGGCTCATTTTGGTCTCTGAACTCACCAAAGG
>gene=chr10_12524589-12524805; species=papHam
CCTGGGGAACTTTGCCTGAGTGCTAGTGGGTTTC--CCCCCATATGTGTGTATATGTGACACACACATTTGCATGGACACCTACTGGGTCAGCTTGATGAACAGCCTGTGGCTGTGACTATCTTTTGTTATGCGCATGTGATTGCACTCAGTGGTAGCACCTGAAGATAGACTGCCAGGAGATAGGGCTAATTTTGGTCTCTGAACTCACCAATGG
>gene=chr10_12524589-12524805; species=ponAbe
CCTGGGGAACTTTTCCTGAGTGCTAGTGGGTTTTTTCTCCCATATGCGTGTATATGTGACACACACATTTGCATTGATACCTACTGGGCCAGCTTGATGAACACTGTGTGGCTGTGACTGTCTTTTGTTATGCACATGTAATTGCATTTAGTGGTAGCACCTGAAGATAGACCGCCAGGCAATAGGGCTAATTTTGGTCTCTGAACTCACCCATGG
>gene=chr10_12524589-12524805; species=rheMac
CCTGGGGAACTTTGCCTGAGTGCTAGTGGGTTTTC-CCCCCATATGTGTGTATATGTGACACACACATTTGCATGGACACCTACTGGGTCAGCTTGATGAACAGCCTGTGGCTGTGACTATCTTTTGTTGTGCGCATGTGATTGCATTCAGTGGTAGCACCTGAAGATAGACTGCCAGGAGATAGGGCTAATTTTGGTCTCTGAACTCACCAATGG
>gene=chr10_13669773-13669989; species=hg19
CACGTCTTCTGTAAGGAGCACACACCTAAGATTCCAATTCTTCTGACATGGGGAAAACCACCTCCAAGGCAAACCATCAGTTTGCCTTCCGCTTGCGCATAACAATTCTTGCCATGCTCTGCTGCTGAGTGAAGCTATTTGTATTTCATCAGGGTGTTCTCTTGCCTGACTTTGCCCCTCTTCTCACCTATTCCTTCAGGAACCTTAAGATGCCAA
>gene=chr10_13669773-13669989; species=bosTau
GTTATCTTCTGTAAGGCACAGACGCCTGAAATTCTAATCCT-GTGGTGTAAGGAAAATGACCCCTATGTCTTACCATCAGTTTGCCTTT-ATTGGTTCATAATAATACTTGCTGTGTTTTGGTGTCGACTGAAGCTATTTGTATTTCATCAG--TGTTCCCTTTCCTGGCTTTGCCTCTCTTCTCACCTGTTCCTTTGGGAAACTTAGGATCCCAG
>gene=chr10_13669773-13669989; species=calJac
CACATCTTCTGTACGGAACATACACCTAAGATTCCAGTTCTTCTAATGTGGGGAAAACCACCTCCCAGGCAAATTATCAGTTTGCCTTCTGCTTGCTCGTAACAGTTCTTGCCTTTCTTTGCTGCTGAGCGAAGCTATTTGTATTTCATCAGGGTGTTCTCTTGCTTGGCTTTGCCCTTCTTCTAACCTATGCCTTCAGGAACCTTCAGATGCCAA
>gene=chr10_13669773-13669989; species=canFam
GATATCTCCTATAAGGAGCCGATAGCCAGGATTCCATTTCT-----TACAGGAAAAACTACGTCCAAGTCTGGACACTGGCTTGCCTTGTATGCGCTCGGGAT-CTTCTTGCCCTGTGTCGG---TGGCTAAGGCTGCCTGCGTTTCCTTGGGGTG--CTCGCTCTTAGCCCT--CTCCCTTCTCACCTGTTGATTTGGAAAATTTAAGGTGCCAG
>gene=chr10_13669773-13669989; species=equCab
AATATCTTCTATAAGGAGCAAACACCTAAGATTCCAGTTCT-----TATAAG---AATTCCCTCCAAGGTTTCACGTCAGTTTCTCTTTTATTTGCTCATAATAATTCTTGCCATGTTTTGCTGCTGATTAAAGCTATTTATATTTCATCAGAGTGTTCTCTTTCTTAGCTTTGCCTCTCTTCTCACCTATTCCTTCAGGAAACTTAAGATGCCAA
>gene=chr10_13669773-13669989; species=gorGor
------------------------------------------------------------------------------------------------------------------------------------------------------------------------------------------------------------------------
>gene=chr10_13669773-13669989; species=panTro
CACGTCTTCTGTAAGGAGCACACACCTAAGATTCCAATTCTTCTGACATGGGGAAAACCACCTCCAAGGCAAACCATCAGTTTGCCTTCCACTTGCGCATAACAATTCTTGCCATGCTCTGCTGCTGAGTGAAGCTATTTGTATTTCATCAGGGTGTTCTCTTGCCTGCCTTTGCCCCTCTTCTCACCTATTCCTTCAGGAACCTTAAGATGCCAA
>gene=chr10_13669773-13669989; species=papHam
CACGTCTTCTGTAAGGAGCACACACCTAAGATTCTAATTCTTCTAACATGGGGAAAACCACCTCCAAGGCAAACCATCAGTTTGCCTTCTACTTGCTCATAACAATCCTTGCCATGCTTTGCTGCTGAGTGCAGCTCTTTGTATTTCATCAGGGTGTTCTCTTGCCTGACTTTGCCCTTCTTCTCACCTATGCCTTCAGGAACCTTAAGATGCCAA
>gene=chr10_13669773-13669989; species=ponAbe
CACGTCTTCTGTAAGGAGCACACACCTAAGATTCCAATTCTTCTTACATGGGGAAAACCACCTCCAAGGCAAACCATCAGTTTGCCTTCCACTTGCTCATAACAATTCTTGCCATGCTCTGCTGCTGAGTGAAGCTGTTTGTATTTCATCAGGGTGTTCTCTTGCCTGACTTTGCCCCTCTTCTCACCTATTCCTTCAGGAACCTTAAGATGCCAA
>gene=chr10_13669773-13669989; species=rheMac
CATGTCTTCTGTAAGGAGCACACACCTAAGATTCTAATTCTTCTAACATGGGGAAAACCACCTCCAAGGCAAACCATCAGTTTGCCTTCTGCTTGCTCATAACAATCCTTGCCATGCTTTGCTGCTGAGTGCAGCTCTTTGTATTTCATCAGGGTGTTCTCTTGCCTGACTTTGCCCTTCTCCTCACCTATGCCTTCAGGAACCTTAAGATGCCAA
>gene=chr10_16685598-16685814; species=hg19
GTATGCAAAACAGCCCATAGAGTTACCTAtctgcctttattaactctgtgatcttgggaaagttagctaacttttctgtgtctcagtttccaaatctacataacagacttggaacatggttctccaaatgcgcatactaagagcacctgccttaaagggtcgctgttaaggctaaagtagagaatgcaagtaTATTCAGCCCTTCATGTCTGCAAG
>gene=chr10_16685598-16685814; species=bosTau
Gtgcgtg----------ctcagtcactaag---ctctttgcaaccccatgactgtagc----ccaccaggttcctctgtccacaggatttcccaggca--------------------------agaatactgg-agtgggttgccatttcctactcgatcgtc----------------------------------------------------
>gene=chr10_16685598-16685814; species=calJac
ATAAGCAAAACAGCCTATAGCATTATGTatccgcctttattaacgatgtgaccttgggaaagttagctaacgtttctgtgcctcagtttccaaatctacataacagacttggaacatgatTCTCCGTATCTGTATACTAACAGTGCCTGCCTTAAAGCGTTGCTATTAAGGCTAAATTAGAGAATGCTAGTATATTCAGCCCttcatatctgcaag
>gene=chr10_16685598-16685814; species=canFam
-TACACAAAATTACCTTTTTCACTACTGat---cctatgttaaccatgtaatcttgggaaagtcccctaccgtctctgtgcctcaatttctaaatctacacaatgga-------------------------------------------------------------------------------------------------------------
>gene=chr10_16685598-16685814; species=equCab
TTGTATAAAATGACCCACATAGTTATCaat---cttgtattaactatgtgactttgggaaagttacctaacttctctgtgcctcagtttccaaatctacataa----------------------------------taagggcacttatctggtagggcagctgttaag-ctaaattagaaaataccagtaca----------------------
>gene=chr10_16685598-16685814; species=gorGor
GTATGCAAAATAGCCCATAGAGTTACCTAtctgcctttattaactctgtgatcttgggaaacttagctaacttttctgtgtctcagtttccaaatctacataatagacttggaacatggttctccaaatgtgcatactaagagcacctgccttaaaggtttgctgttaagg-taaagtagagaatgcaagtatattcagcccttcatatctgtaag
>gene=chr10_16685598-16685814; species=panTro
GTATGCAAAACAGCCCATAGAGTTACCTAtctgcctttattaactctgtgatcttgggaaagttagctaacttttctgtgtctcagtttccaaatctacataatagacttggaacatggttctccaaatgtgcatactaagagcaactgccttaaagggttgctgttaaggctaaagtagagaatgcaagtatattcagcccttcatatctgtaag
>gene=chr10_16685598-16685814; species=papHam
GTATGCAAACCAGCCCATAGAGTTACCTatcagcctttattagctctgtgaccttgggaaagctagctaacttttctgtgtctcagtttccaaatccacagaagagacttggaacatggttctccaaatgtgcatactaactgcacctgccttaaagggttgctgttaaggctaaagtagagaatgcaAGCATATTTAGCCCttcatatctgtaag
>gene=chr10_16685598-16685814; species=ponAbe
GTATGCAAAACAGCCCATAGAGTTACCTatccacctttattaactctgtgatcttgggaaagttagctaacttttctgtgtctcagtttccaaatctacgtaatagacttggaacatggttctccaaatgtgcatactaacagcacctgtcttaaagggttgctgttaaggctaaagtagagaatgcaagtatattcagcccttcatatctgtaag
>gene=chr10_16685598-16685814; species=rheMac
GTATGCAAACCAGCCCATAGAGTTACCTatccgcctttattagctctgtgaccttgggaaagctagctaacttttctgtgtctcagtttccaaatccacagaagagacttggaacatggttctccaaatgtgcatactaactgcacctgccttaaagggttgctgttaaggctaaaGTAGAGAATGCAAGCATATTTAGCCCttcatatctgtaag
>gene=chr10_16943158-16943374; species=hg19
ATAATAAATGCCAATGTATGTGCTCTAGTGAGAAAATGTTAGGGAAAAACAGTGATCTCATTGTAGAATCAAAGCCTTCTCTAATCACTTGCTTAATAAAAGAGCTCCATTTTCATGCAGGACAGGCTATTGTGGTTCTATTGTCTCAGAAGCATTTCACCCAGTCATTAGCACTCACAGTGATGGTGTGCCCTTGTGGGGCCTCCAACAGCGAAG
>gene=chr10_16943158-16943374; species=bosTau
AGTGTAGATGTCAATGAATGTACTCCAATCAGAGAATTTTAGGGAGAAA--ATGATTTGATGGCAGAATTAAAGCCTATTCTAATCACTTGCttattaaaaaaaCTCTGTCTCCACCCAGGACACAGTACTTTTATTG--TAGTTTCAGAAGTATTTCACCCACTCATTAGTACTCACATTGATGGTGTGGCCTTGTGGGGCTTCCAACAGCCAAG
>gene=chr10_16943158-16943374; species=calJac
ACTACAGGTGCCAATGCCTGTGCTTTAGTGAGAGAACATTCGAGAAAAACAGTGATCTCATTGTAGAATCAAAGCCTTCTGTAATCAATTGCTTACTAAAAGAGCTCCACTTCCATGCAGGACAGGCTATTGTGGTTCTATAGTCTCAGAATCATTTCACCCAGTCATTAGCACTCACAGTGATGGTGTGCCCCTGTGGGGCTTCCAACAGCCAAG
>gene=chr10_16943158-16943374; species=canFam
ATTGTAG------ATATCTACACTCTAATG---ACATTTTGGGCAGAAA--ATGAATTCATCACAAAAGCAAAGCCTATTCTAATAGCTTGCTTATTAAAAGAACTCTGTTTCCACACCAGACATGGTATTTTTGT-------------------TGTAGAAGAAAATCAGAACTTACAGTGATGGTAAAGCCTTGTGGTGCTTCCAACAACCAGG
>gene=chr10_16943158-16943374; species=equCab
ATTGCAGATGCCAATGTATGTACTCTCATGAGAGAATTTTAGGGAGAAA--ATGATCTGATTGCAGGATCAAAGCCTATTCTAAGCACTTGCTCATTAAAAAAACTCTGTTCACAGACACAATATTGTAGTTTTAT-----AGTCTCCAAAGTACTGTACCCAGTCATCAGAACTCACAGTGATGGTGTGGCCTTGTGGGGCTTCCAATAACCAAG
>gene=chr10_16943158-16943374; species=gorGor
------------------------------------------------------------------------------------------------------------------------------------------------------------------------------------------------------------------------
>gene=chr10_16943158-16943374; species=panTro
ATAATAAATGCCAATGTATGTGCTCTAGTGAGAAAATGTTAGGGAAAAACAGTGATCTCATTGTAGAATCAAAGCCTTCTCTAATCACTTGCTTACTAAAAGAGCTCCATTTTCATGCAGGACAGGCTATTGTGGTTCTATTGTCTCAGAAGCATTTCACCCAGTCATTAGCACTCACAGTGATGGTGTGCCCTTGTGGGGCCTCCAACAGCCAAG
>gene=chr10_16943158-16943374; species=papHam
ATTATAGATGCCAACGTAGGTGCTCTAGTGAGAGAATGTTAGGGAAAAACAGTGATCTCCTTGTAGAATCAAAGCCTTCTCTAATCACTTGCTTACTAAAAGAGCTCCATTTCCATGCACGACAGGCTATTGTGGTTCTATGGTCTCAGAAGCATTTCACCCAGTCATTAGCACTCACAGTGATGGTGTGCCCCTGTGGGGCCTCCAACAGCCAAG
>gene=chr10_16943158-16943374; species=ponAbe
ATAATAAATGCCAATGTATGTGCTCCAGTGAGAAAATGTTAGGGAAAAACAGTGATCTCATGGCAGAATCAAAGCCTTCTCTAATCGCTTGCTTACTAAAAGAGCTCCATTTTCATGCAGGACAGGCTATTGTGGTTCTATTGTCTCAGAAGCATTTCACCCAGTCATTAGCACTCACAGTGATGGTGTGCCCTTGTGGGGCCTCCAACAGCCAAG
>gene=chr10_16943158-16943374; species=rheMac
ATTATAGATGCCAACGTAGGTGCTCTAGTGAGAGAATGTTAGGGAAAAACAGTGATCTCATTGTAGAATCAAAGCCTTCTCTAATCACTTGCTTACTAAAAGAGCTCCATTTCCATGCACGACAGGCTATTGTGGTTCTATGGTCTCAGAAGCATTTCACCCAGTCATTAGCACTCACAGTGATGGTGTGCCCCTGTGGGGCCTCCAACAGCCAAG
>gene=chr10_20407105-20407321; species=hg19
TGGTATAAATTCCTTTCTTTTCTCAAATAGGGTGAGTTTTTCTTTCAGTTTGCAGTGTCTTATGTGTTCAAATCGTAGGGCATATTGGAAGTACAAAGAGTGAATTGCAATATGAATATGCAACCAGGTCAATGCTCTTTTGTTATGGTTATTTTGGCCCTCTCACTGACTACAGTATCTCATGGCTCCTGGGCTGGGGGAGAGAAGGAGGAGTAT
>gene=chr10_20407105-20407321; species=bosTau
CGTTATAAATTTCTTTCTTTTCCCAAATAGA----GTTTTTCTTTCAGCATTC--CATTTAGAGTGTTCAAATTGGAGGGCATATTGAAAGTACAAAGTGCAAGTTGTAGTATGAATGTACAATTGGGTCAGTGCTCTCTTGTTATGGCTGTTTTGTCCCTCTCATTGAGCAC-------------------------------------------
>gene=chr10_20407105-20407321; species=calJac
TGGTATAAATTCCTTTCTTTTCTCAAATAAGGTGAGTTTTTTTTTTGGTATCCAGTGTCTTATATGTTCAAATTACAGGGCAAATTGAAAGTGCAAAGACAGAATTGCAATATGAATATACAACTACTTCATTGCTCTTTTGTTACAGTTATTTTGGCCCTCTCACTAACTACAGTATCTCATGGCTCCTGGCCTACAGGAGAGAAGGAGGAATAT
>gene=chr10_20407105-20407321; species=canFam
C---ATAAATTCCTTTTTTTTCTCAAATGTG-TGAGTTTTTCTTCGGACATCTAATGTTTTGAATGTTAAAACTGTAGGACATATTGAAACTACAAAGTGTGAAGTATAATATGAATATACAATTGGGTCAGTGCTCTTTTGTTAAGGTTATTTTGTTCCTCTCACTGAC----------------------------------------------
>gene=chr10_20407105-20407321; species=equCab
T---ATAAATTCCTTTCTCTTTTCAAATAGAGTGAGTTTTTCTTTCAGCATCTAGTGTTTTGAGTGTTCAAATTGTAGGGCATATTGAAAGCACAAAGTGCGCGGTGTAATATGAATATACAATTGGATCAATGCTCTTTTGTTATGGTTATTTTCTCCCTCTCACTGACCA--------------------------------------------
>gene=chr10_20407105-20407321; species=gorGor
------------------------------------------------------------------------------------------------------------------------------------------------------------------------------------------------------------------------
>gene=chr10_20407105-20407321; species=panTro
TGGTATAAATTCCTTTCTTTTCTCAAATAGGGTGAGTTTTTCTTTCAGTTTGCAGTGTCTTATGTGTTCAAATCGTAGGGCATATTGGAAGTACAAAGAGAGAATTGCAATATGAATATGCAACCAGGTCAATGCTCTTTTGTTATGGTTATTTTGGCCCTCTCACTGACTACAGTATCTGATGGCTCCTGGGCTGGGGGAGAGGAGGAGGAGTAT
>gene=chr10_20407105-20407321; species=papHam
TGGTATAAATTCCTTTCTTTTCTCAAATGAGGTAAGTTTTTCTTTCAGTATGCAGTGTCTTATGTGTTCAAATTGTAGAGCATATTGAAAGTACAAAGAGTGAATTGCAATAGGAATATACAGCTAGGTCGATGCTGTTTTGTTACGGTTATTTTGGCACTCTCACTGACTACGGTATCTCATGGCTCCTGGCCTGGGGGAGAGAAGGAGGAGTAT
>gene=chr10_20407105-20407321; species=ponAbe
TGGTATAAATTCC-TTCTTTTCTCAAATAGGGTGAGTTTTTCTTTCAGTTTGCAGTGTCTTATGTGTTCAAATCATAGGGCATATTGAAAGCACAAAGAGTGAATTGCAATATGAATATGCAACCAGGTCAATGCTCTTTTGTTATGGTTATTTTGGGCCTCTCACAGACTATAGTATCTCATGGCTCCTGGGCTGGGGGAGAGAAGGAGGAGTAT
>gene=chr10_20407105-20407321; species=rheMac
TGGTATAAATTCCTTTCTTTTCTCAAATGAGGTGAGTTTTTCTTTCAGTATGCAGTGTCTTATGTGTTCAAATTGTAGAGCATATTGAAAGTACAAAGAGTGAATTGCAATAGGAATATACAGCTAGGTTGATGCTGTTTTGTTATGGTTATTTTGGCACTCTCACTGACTACGGTATCTCATGGCTCCTGGCCTGGGGGAGAGAAGGAGGAGTAT
>gene=chr10_21571030-21571246; species=hg19
GTTGAAAATGAGGTGCTAGCAAGACAGTTAGCCAAAGAGATCAGTAAACATCTGCAACAATGGAAGAGGAATTCCAGTGACAGGTCAGAAGTGAATATGTAGATTTAGGAGCCTCTGCCCAGCCGGTGACTGCTGTGAATGGATGAGCTCTCTGCGGGGGTAGAGAGCAGCAATCCAGGCCTTGGGGAattccttcattacaaatatttattagta
>gene=chr10_21571030-21571246; species=bosTau
GTTGAAAATGAGGTGCTAGCAAGACAATTAGGTAAAGAGATGGGTAAACACAGGCAACAATGGAAAAGGAATTCTGATAGCAGGGCACACTTGCATATGTAGATTCAGAA-CCCCTGCCCAGC--GGGGCAGCTGAAAACAGACGAG-----AGTGAGCACAGA--TGAGAGATGCAGGCTT-GGAGAGttccttcactgcaagtatttcttagaa
>gene=chr10_21571030-21571246; species=calJac
GTTGAAAATGAGGTGCTAGCAAGACAATTAGCTAAAGAGATCAGCAAACATCCGTAACAATGTCAAAGGAACTCCAGTGACAGGTCAGACCTGAATATGTAGATTTAGGAGCCTCTGCCCAGCCGGTGGCTGCTGTGAATGGATGAGCTCTCTGCGGGGGTGGAGAGCTGCAATCTGGGCCTTGGGGAATTCCTTAATTACAAATATTTATTAGTA
>gene=chr10_21571030-21571246; species=canFam
CTTGAAAATGAGGTGCTGGCAAGGCAATTAGGTGAAGAGATCAGTAACCATCTGCAGCAATGGAAAAGGAATTCCAATGACAGGTCAGACCAGAATTTGTAGATTCAGGAGCCTCTGCCCAG---GTGACAGCTGGGAATG---GAGTTCTCAGTGAGTA-CAAGATCAGAGATCCAAGTCTCGGGGAATTCCTTCACTACAATTATTTCTCATAT
>gene=chr10_21571030-21571246; species=equCab
GTTGAAAATGAGGTGCTAGCAAGACAATTAGGTAAAGAGATCAGTAAACATC-ACAACAATGGAAAAGAAATTCCAGTGACAGGTCAGACCTGAATATGTAGATTCGGACGCCTCTGCCCAGC--GTGACAGCTGGGGATGGATGAGCTCTCAGGGCACAGGAAGATTAGCTACCCAGGCCTCCGGGAGttccttcattacaaatgcttcttagaa
>gene=chr10_21571030-21571246; species=gorGor
------------------------------------------------------------------------------------------------------------------------------------------------------------------------------------------------------------------------
>gene=chr10_21571030-21571246; species=panTro
GTTGAAAATGAGGTGCTGGCAAGACAGTTAGCCAAAGAGATCAGTAAACATCTGCAACAATGGAAGAGGAATTCCAGTGACAGGTCAGAAGTGAATATGTAGATTTAGGAGCCTCTGCCCAGCCGGTGACTGCTGTGAATGGATGAGCTCTCTGCGGGGGTAGAGAGCAGCAATCCAGGCCTTGGGGAATtccttcattacaaatatttattagta
>gene=chr10_21571030-21571246; species=papHam
GTTGAAAATGAGGTGCTAGCAAGACAGTTAGCTAAAGAGATCAGTAAACATCTGCAACAATGGAAGAGGAATTCCAGTGACAGGTCAGACCTGAATATGTAGATTTAGGAGCCTCTGCCCAGCCGGTGACTACTGTGAATGGATGAGCTCTCTGCGGGGGTAGAGAGCAGCAATCCAGGCCTTGGGGAattccttcattacaaatatttattagta
>gene=chr10_21571030-21571246; species=ponAbe
GTTGAAAATTAGGTACTAGCAAGACAGTTAGCTAAAGAGATCAGTAAACATCTGCAACAATGGAAGAGGAATTCCAGTGACAGGTCAGACCTGAATATGCAGATTTAGGAACCTCTCCCCAGCCAGTAACTACTGTGAATGGATGAGCTCTCTGTGGGGGTAGAGAGCAGCAATCCAGGCCTTGGGGAATTCCTTCATTACAAATATTTATTAGTA
>gene=chr10_21571030-21571246; species=rheMac
GTTGAAAATGAGGTGCTAGCAAGACAGTTAGCTAAAGAGATCAGTAAACATCTGCAACAATGGAAGAGGAATTCCAGTGACAGGTCAGACCTGAATATGTAGATTTAGGAGCCTCTGCCCAGCCGGTGACTACTGTGAATGGATGAGCTCTCTGCGGGGGTAGAGAGCAGCAATCCAGGCCTTGGGGAattccttcattacaaatatttattagta
>gene=chr10_26055575-26055791; species=hg19
TGTTTTCTTTTCTTCCCAAAGAGGGAAAAATACCATGGGCTTTAGAGGAATCATCGCTCACTGTGGGAACCTTGCCCCCTCCCCAAGCCACCCCACTGTGCCCATAAACGTGCTGCCTGTAACCAATTGTTCCTGTTGAATAACAATGCGAGCTGAGGGGCTTTTTCTGCCTGAGCTGCAAATAGATTAGGCTGCTCCCTTTTATGTGTGCAAAGA
>gene=chr10_26055575-26055791; species=bosTau
TTCCCCCCCCTACCCCCAAAGAGGAAAAAACACCATGGACTTTGGAGGAAGCATCACTCGGTGTGGGACCACTGCCCCTCCCGCGCGGCTCCCCACTGTCCCCCTAAACGTGCAGTCTGTGACCAGTTGTTCCTGTTGAATAGATGCGTGAGCTGCCAGGCTTTTGCCGCCCG-CCTGCAGATAGATGGGGCTGCCTGCTTCTCTCAGGGTGGAGA
>gene=chr10_26055575-26055791; species=calJac
TCTTTTCTTTTCTTCCCAAAGAGGG-AAAATACCATGGGCTTTAGAGGAATCATCATTCACTGTGGG-ACCTTGCGCCCTCCCCAAGCCACCCTACTGTGCCCATAAACGTGCTGCCTGTAACCAGTTGTTCCTGTTGAATAACAGCGGGAGCTGAGGGGCTTTCTCTGCCTGAGCTGCAAATAGATTAGGCTGCTCGGTTTTATGTGTGCGAAGA
>gene=chr10_26055575-26055791; species=canFam
CTTTTTTTTTTTTTTCCAAAGA-GGAAAGACACTGTGGGCTTGGGAGGA-CCATCCCTCACTGTTGGGAGCATCCCCCCTCCCCAGACCTCCCCACGGTGCCTCTAAAAGTGCTGTCTGTAACCAATTGTTCCTGTTGAATGACAATGCGACCTGCAGGGCTTTTCCCGCCTG-CCTGCAAATAGATGAGGCTGCGTGCTTCCCTGTGTGTGAAG-
>gene=chr10_26055575-26055791; species=equCab
CTTC----------------------------------------------CCATCACTCACTGTGGGAACACTGCCCGCTCCCAGCGCCTCCCCACTGTGCCCTTAAACGTGCTGCCTGTAGCCAGTTGTTCCTGTTGAATAACAATGTGAGCTGCGGGGCTTTTTCCGCCTG-CCTGCATATAGATTAGGCTGCTCGCTTTGCTGAGTGTGAAGA
>gene=chr10_26055575-26055791; species=gorGor
------------------------------------------------------------------------------------------------------------------------------------------------------------------------------------------------------------------------
>gene=chr10_26055575-26055791; species=panTro
TGTTTTCTTTTCTTCCCAAAGAGGGAAAAATACCATGGGCTTTAGAGGAATCATCACTCACTGTGGGAACCTTGCCCCCTCCCCAAGCCACCCCACTGTGCCCATAAACGTGCTGCCTGTAACCAATTGTTCCTGTTGAATAACAATGCGAGCTGAGGGGCTTTTTCTGCCTGAGCTGCAAATAGATTAGGCTGCTCCCTTTTATGTGTGCAAAGA
>gene=chr10_26055575-26055791; species=papHam
tgtttTCCTTTCTTCCCAAACAGGGAAAAATACCATGGGCTTTAGAGGAATTGTCACTCACTGTGGGAACCTTGCCCCCTCCCCAAGCCACCCCACTGTGCCCATAAACGTGCTGCCTGTAACCAATTGTTCCTGTTGAATAACAATGCGAGCTGAGGGGCTTTTTCTGC-----CTGCAAATAGATTAGGCAGCTCCCTTTTATGTGTGCAAAGA
>gene=chr10_26055575-26055791; species=ponAbe
TGTTTTCTTTTCTTCCCAAAGAGGGAAAAATACCATGGGCTTTAGAGGAACCATCACTCACTGTGGGAACCTTGCCCCCTCCCCAAGCCACCCCACTGTGCCCATAAACGTGCTGCCTGTAACCAATTGTTCCTGTTGAATAACAATGCGAGCTGAGGGGCTTTTTCTGCCTGAGCTGCAAATAGATTAGGCTGCTCCCTTTTATGTGTGCAAAGA
>gene=chr10_26055575-26055791; species=rheMac
tgtttTCCTTTCTTCCCAAACAGGGAAAAATACCATGGGCTTTAGAGGAATCGTCACTCACTGTGGGAACCTTGCCCCCTCCCCAAGCCACCCCACTGTGCCCATAAACGTGCTGCCTGTAACCAATTGTTCCTGTTGAATAACAATGCGAGCTGAGGGGCTTTTTCTGCCTGCGCTGCAAATAGATTAGGCAGCTCCCTTTTATGTGTGCAAAGA
>gene=chr10_36738312-36738528; species=hg19
TGGAAAATCTGACTTTTTAATTCTCTATATGTATAACGTGCTTGTTAGGCCATTTAGCTGAAAACGCATCAGCAGAGCTCAAAATAGAAATACGTATATCTAATTATGTGCATAAACAATAAGCCAAGATTGCAACATCTGGTACTTTTGCAATCATGAATACCTGGCTTTAGGCTTCCCAGCATGGGGGATCGTTTTGGTCAAGGGCACAATGAC
>gene=chr10_36738312-36738528; species=bosTau
Tggcttcct----ttgtggctcagctg-gtaaagaacctgcctgcaatgc----------------------------------------------------------------------------------------------------------------------------------------------------------------------
>gene=chr10_36738312-36738528; species=calJac
TGGAAAATCTGAGTTTTTATTTCTCTAT-TGTACAATCTGCTTGTTGGGCTATTTAGCTGAAAACACATCAGCAGTGCTCAAAATAGAAATACATATATCTAATTATGTGCATAAACAATAAGCCAAGATTGCAACATCTGGTTCTTTTGCAATCTTGAATACCTGGCTTTAGGCTTCCCAGCATGGGGGATCCTTTTGGTCAAGGGCACGGTGAC
>gene=chr10_36738312-36738528; species=canFam
TGGAAAATTTGATATTTTATTTCCCTATATACACAACAAGCTGGTTGAGCTATTTAGTTAAAAATACATCAGCAGTGTTCAAAATTGAAGTATGTGTATCTAATTATGTGCATAAACAATAAACCAAAATTGCAACATCTGGTACTTTTGTAATCCTAAATACCTGACATTAGGTTTCTCTGTGGGA---GTCATTTTGAACAATGGTACAGTAAT
>gene=chr10_36738312-36738528; species=equCab
TGGAAAATTTT---TTTTATTTCT-------------------------GTATTTAGTTGAAAATATATCATCAGTGTTCAAAATAGAAGTATGTGTATCTAATTATGTGCATAAACAATAGGGTAAGATTGCAGCATCTGGTGCTGTCATGATCCTGATTACCTGA-ACCAGGTTTCATGGTGGGG---CCC----TGGACCCGAGGAGGCCAGG
>gene=chr10_36738312-36738528; species=gorGor
TGGAAAATTTGACTTTTTAATTCTCTATATGTATAACGTGCTTGTTAGGCCATTTAGCTGAAAACGCATCAGCAGAGCTCAAAATAGAAATACGTATGTCTAATTATGTGCATAAACAATAAGCCAAGATTGCAACATCTGGTACTTTTGCAATCATGAATACCTGGCTTTAGGCTTCCCAGCATGGGGGATCGTTTTGGTCAAGGGCACAATGAC
>gene=chr10_36738312-36738528; species=panTro
TGGAAAATCTGACTTTTTAATTCTCTATATGTATAACGTGCTTGTTAGGCCATTTAGCTGAAAACGCATCAGCAGAGCTCAAGATAGAAATACGTATATCTAATTATGTGCATAAACAATAAGCCAAGATTGCAACATCTGGTACTTTTGCAATCATGAATACCTGGCTTTAGGCTTCCCAGCATGGGGGATCGTTTTGGTCAAGGGCACAATGAC
>gene=chr10_36738312-36738528; species=papHam
TGGAAAATTTGACTTTTTACTTCTCTATATGTACAATGTGCTTGTTGGGCCATTTGGCTGAAAACACATCAGCAGTGTTCAAAATAGAAATATGTATATCTAATTATGTGCATAAACAATAAGCCAAGATTGCAACATCTGGTCCTTTTGCAATCATGAATACCTGGCTTTAGGCTTCCCAGCATGGGGGATTGCTTTGGTCAAGGGCACAGTGAC
>gene=chr10_36738312-36738528; species=ponAbe
TGGAAAATTTGACTTTTTAATTCTCTATATGTATAACGTGCTTGTTAGGCCATTTAGCTGAAAACGCATCAGCAGAGCTCAAAATAGAAATACATATATCTAATTATGTGCATAAACAATAAGCCAAGATTGCAACATCTGGTACTTTTGCAATCATGAATACCTGGCTTTAGGCTTCCCAGCATGGGGGATCGTTTTGGTCAAGGGCACAATGAC
>gene=chr10_36738312-36738528; species=rheMac
TGGAAAATTTGACTTTTTACTTCTCTATATGTACAACGTGCTTGTTGGGCCATTTGGCTGAAAACACATCAGCAGTGTTCAAAATAGAAATATGTATATCTAATTATGTGCATAAACAATAAGCCAAGATTGCAACATCTGGTCCTTTTGCAATCATGAATACCTGGCTTTAGGCTTCCCAGCATGGGGGATTGCTTTGGTCAAGGGCACAGTGAC
>gene=chr10_44250119-44250335; species=hg19
ATCTCTTGCTTCACTATTTTCCTCTCCCTCCAGGCAGCCCTTGCTGCCAGCTTCCAGAGGTGTCCGCTACCTCGGCAGCACATCTGCATTTGTTCAGAGGAGctttcatatgcaagtggtagcacaacaaggtacttttgtggcccttcctttccttttgaacttgaccctgtaccttgcagaaccttccaaatcgtacaggcctccttctttacg
>gene=chr10_44250119-44250335; species=bosTau
GCCCTT--TTTTACGATTTCCCCCTCCCTACATGCAGTCAGTGCTGCCAGCGTCCAGACACACTCTCCGCACGTGCAGGCGTTACTTGTTTACGTGTTTACGTTTTCACGTGCAAGTGGTGGCATAGCGCAGTGCTTTTGTGGGCCTccttcctttttttaacttgacaatgtatcttgggaagttttccatatcatacaggtctatttagttcaa
>gene=chr10_44250119-44250335; species=calJac
ATCTCTTGCTTTACTATTTTCCTCTCCCTCCAGGCAGCCCTTGCCACCAGCTTCCAGAGGTGTCCTCCTGGCCTACAGCACCCCTGTATTTGTTCA---GAGCTTTTGTGTGCAAGTGGTAGCACAGCAAGGTACTTTTGTGGCCCTTcctttccttttgaacttgactctggaccttggagagccttccaaatcgtatagacctgcttctttaca
>gene=chr10_44250119-44250335; species=canFam
GACTCTTGTTTTACTGTTTTCTCTT---TACACATAGTCACTGCTGCCAGCCTCAAAAGTTActctctacacacacaagcaatatgtttgtatttatttatgctttcatatgcaagtggtagtatagcaaaatacttctctgggttc--ttttttctttaaacttgacactatattttggagagccttccat-tcgtatggatctgcttcattcta
>gene=chr10_44250119-44250335; species=equCab
ACCTCCTGTTTTACCTTGATCCCCT---TACATGCAATCACTGCTGCCAGCTTCTAAAGATActctctgcacatacaagcagtacatccttattcatttatcttttcatatgtaagtagtagcacagcaaaata-ttttctgggttg--cttttttttttaacttgacaatttatcttggagagccttccat---------atctgcttcattcta
>gene=chr10_44250119-44250335; species=gorGor
ATCTCTTGCTTCACTATTTTCCTCTCCCTCCAGGCAGCCCTTGCTGCCAGCTTCCAGAGGTGTCCGCTACCTCTGCAGCACATCTGCATTTGTTCAGAGGAGctttcatatgcaagtggtagcacaacaaggtacttttgtggcccttcctttccttttgaacttgaccctgtaccttgcagaaccttccaaatcttacaggcctgcttcttta-g
>gene=chr10_44250119-44250335; species=panTro
ATCTCTTGCTTCACTATTTTCCTCTCCCTCCAGGCAGCCCTTGCTGCCAGCTTCCAGAGGTGTCCGCTACCTCGGCAGCACATCTGCATTTGTTCAGAGGAGctttcatatgcaagtggtagcacaacaaggtacttttgtggcccttcctttccttttgaacttgaccctgtaccttgcagaaccttccaaatcgtacaggcctccttctttacg
>gene=chr10_44250119-44250335; species=papHam
GTCTCCTGCTTCACTATTTTCCTTTCCCTCCAGGCAGCCCTTGTTGCCAGCTTCCAGAGGTGTCTGCTACCTCTGCAGCACATCTGCATTTGTTTAGAGGAGctttcctatgcaagtggtagcacaacaaggtacttttgtggtccttcctttccttttgaacctgactgtgtaccttgcagagccttccaaatcgtacgggcctgcttctttaca
>gene=chr10_44250119-44250335; species=ponAbe
ATCTCCTGCTTCACTATTTTCCTCTCCCTCCAGGCAGCCCTTGCTGCCAGCTTCCAGAGGTGTCCGCTACCTCTGCAGCACATCTGCATTTGTTCAGAGGAGctttcgtatgcaagtggtagcacaacaaggtacttttgtggcccttcctttccttttgaacttgacactgtaccttgcagaaccttccaaatcgtacaggcctgcttctttacg
>gene=chr10_44250119-44250335; species=rheMac
GTCTCCTGCTTCACTATTTTCCTTTCCCTCCAGGCAGCCCTTGTTGCCAGCTTCCAGAGGTGTCTGCTACCTCTGCAGCACATCTGCATTTGTTTAGAGGAGctttcctatgcaagtggtagcacaacaaggtacttttgtggtccttcctttccttttgaacttgactgtgtaccttgcagagccttccaaatcgtacgggcctgcttctttaca
>gene=chr10_53670066-53670282; species=hg19
tatttgttcctgatggaagttaggctcccatcctcccaagagactgagagaaaaggatctgtctcttttcttctaagattacatttcaaaaggatggttccaaggtccttgagaaggacattcctggggtgtgaaatcagctgggagaagattttcatcacaaagaggcagattaagaattttcagttgaaatttctttaaaagtaagtgctccaa
>gene=chr10_53670066-53670282; species=bosTau
-----------------------------------------------GAGAGAGGGGTGTT---ATATATTTCC-TGATTTTCATCCTAAGGAAGGATTTTTGAgtccttgagaaagacattcctgagctgtaaaacaggctagaagaagatctgtatctcaaacaggcaaattgagaat------ttgaaaattttct-aaagtaaacaccctaa
>gene=chr10_53670066-53670282; species=calJac
--------------------------------------------------------------------------------------------------------------------------------------------------------------------------------------------------------------agtgctccaa
>gene=chr10_53670066-53670282; species=canFam
tcatcatccccttctacagtcaggctcccaccctccca----------------------------------------------------------------------------------------------------------------------------------------------------------------------------------
>gene=chr10_53670066-53670282; species=equCab
taattgtcccttctggaagttaggcttctaccctcccaggagactgggagatagaggggct---at---ctcctatgattacatatctaaggaatggttcttgggtccttaagaaagacattcctgggttgtaaaactggctgggagaagatttgcatctcaaagaggcagaaaaagaatttacaattgtaaagtgtct-aaaggaaacgctcaaa
>gene=chr10_53670066-53670282; species=gorGor
tatttgttcctgatggaagttaggctcccatcctcccaagagactgagagaaaaggatctgtctcttttcttctaagattacatttcaaaaggatggttccaaggtccttgagaaggacattcct-gggtgtgaaatcagctgggagaagattttcatcacaaagaggcagattaagaattttcagttgaaatttctttaaaagtaagtgctctaa
>gene=chr10_53670066-53670282; species=panTro
tatttgttcctgatggaagttaggctcccatcctcccaagagactgagagaaaaggatctgtctcttttcttctaagattacatttcaaaaggatggttccaaggtccttgagaaggacattcctggggcgtgaaatcagctgggagaagattttcatcacaaagaggcagattaagaattttcagttgaaatttctttaaaagtaagtgctctaa
>gene=chr10_53670066-53670282; species=papHam
tatttgttccttatgaaagttagggtcccatcctctggagagactgagagaaaaggacttgcctccttccttctaagattacatttctaaaggatggctccaaggtccttgagaaagatattcctggggtgtgaaatcagctgggagaagattttcatcacaaagaggcagattaagaattttcagttgaaagttctttaaaagtaagtgctctaa
>gene=chr10_53670066-53670282; species=ponAbe
tatttgttcctgatggaagtttggctcccatccttccaagagactgagagaaaaagacctgtctccttccttctaagattacatttcaaaaggatggttccaaggtccttgagaaggacattcctggggtgtgaaatcaactgggagaagatttacatcacaaagaggcagattaagaattttcagtggaaagttctttaaaagtaagtgctctaa
>gene=chr10_53670066-53670282; species=rheMac
tatttgttccttatgaaagttaggatcccatcctccggagagactgaaagaaaaagacttgtctccttccttctaagattacatttctaaaggatggctccaaggtccttgagaaagatattcctggggtgtgaaatcagctgggagaagattttcatcacaaagaggcagattaagaattttcagttgaaagttctttaaaagtaagtgctgtaa
>gene=chr10_59483118-59483334; species=hg19
GCAACTACCCAGATTTTGCGACTAGTGTTGAAAGGAGAGAGCCATCTTCAAAGCAGAACAATTTTTATGAAGCCCTCCTACTGAGTGAAAATAGTTAGATTGACAAGAGATGAACCTTTGTCATTGTCATGCAAAGTAACCCAAGGGTTGTAGGGATCAGTCAGAAGGCACCAGGAATTCAAAAGAAAGATGTTTGAAGGAAGTGGCTTTACCCAA
>gene=chr10_59483118-59483334; species=bosTau
------------------------------------------------------------------------------------------------------------------------------------------------------------------------------------------------------------------------
>gene=chr10_59483118-59483334; species=calJac
ACAACTACCCAGCTTTTGCAACTAGTGTTGAAAGGAGACAGCCATCTTCTAAGCAGAGCAATTTTTATAAATCCCTCTTTCTGAGTGAAAATAGTCAAATTGGCAAGAGATGAACTCTTGTCATTGTCATGCAAAGTTACCCAAGGGTGGTA-GGATCAGTCAGAAGGCACTGGGAATGTAAGGGAAAGATGTTTGAAGGAAGTGCTTTTATCCAA
>gene=chr10_59483118-59483334; species=canFam
------------------------------------------------------------------ATGAATCTCTCTTATGGAGTGAAAATAGTCAAGTTGATAAAAGATGATCCTACATCATTTTCAAGTGAAGTAACCCAGGAATTGTAAGGATCAGTTAAAAGGCACCAGTAAAACCAAAGGGAGATGTTTGAAGGAAGTAGCGTCATCCAA
>gene=chr10_59483118-59483334; species=equCab
GCAACTACCCAGATTTGGAAATCAGACTTGAAAGGAGAGAAATCTCTTCAAAACATAGAAATTTTTATGA--CTCTCTCATGCAGTGAAAATAGTCGAGTTGACAAGAGATAATCCGTTGTCATTTTCATGTGAAGTAACCCAAGAGCTGTAAGGATGTGTTAGAAGGCACCAGGAAAACCAAGGGAGAGTGCTTAAAGGCAGCGGCTGGATCCAA
>gene=chr10_59483118-59483334; species=gorGor
GCAACTACCCAGATTTTGCAACTAGTGTTGAAAGGAGAGAGCCATCTTCAAAGCAGAACAATTTTTATGAAGCCCTCCTACTGAGTGAAAATAGTTAGATTGACAA-AGATGAACCTTTGTCATTGTCATGCAAAGTAACCCAAGGATTGTAGGGATCAGTCAGAAGGCACCAGGAATTCAAAAGAAAGATGTTTGAAGGAAGTGGCTTTACCCAA
>gene=chr10_59483118-59483334; species=panTro
GCAACTACCCAGATTTTGCAACTAGTGTTGAAAGGAGAGAGCCATCTTCAAAGCAGAACAATTTTTATGAAGCCCTCCTACTGAGTGAAAATAGTTAGATTGACAAGAGATGAACCTTTGTCATTGTCATGCAAAGTAACCCAAGGGTTGTAGGGATCAGTCAGAAGGCACCAGGAATTCAAAAGAAAGATGTTTGAAGGAAGTGGCTTTACCCAA
>gene=chr10_59483118-59483334; species=papHam
GCAATTACCCAGATTTTGCAACTAGTGTTGAAAGGAGAGAGCCATCTTCAAAGCAGAGCAATTTTTATGAAGCCCTTTTACTGAGTGAAAA-AGCCAGATTGACAAGAGATTAACCCTTGTCATTGTCATGCACAGTAATCCAAGGTTTGTAGGGATCAGTCAGAAGGCACCAGGAATTCGAGGGAAAGATGTTTGAAGGAAGTGACTTTACCCAA
>gene=chr10_59483118-59483334; species=ponAbe
GCAACTACCCAGATTTTGCAACTAGTGTTGAAAGGAGAGAGCCATCTTCAAAGCAGTACAATTTTTATGAAGCCCTCTTACTGGGTGAAAATAGTTAGATTGACAAGAGATGAACCCTTGTCATTGTCATGCAAAGTAACCCAAGGGTTGTAGGGATCAGTCAGAAGGCACCAGGAATTCAAAAGAAAGATGTTTGAAGGAAGTGGCTTTACCCAA
>gene=chr10_59483118-59483334; species=rheMac
GCAATTACCCAGATTTTGCAATTAGTGTTGAAAGGAGAGAGCCATCTTCAAAGCAGAGCAATTTTTATGAAGCCCTTTTACTGAGTGAAAA-AGCCAGATTGACAAGAGATTAACCCTTGTCATTTTCATGCACAGTAACCCAAGGGTTGTAGGGATCAGTCAGAAGGCACCAGGAATTCGAGGGAAAGATGTTTGAAGGAAGTGGCTTTACCCAA
>gene=chr10_61607179-61607395; species=hg19
GACAAGACAGTTAGGCTAATCATTAGAGCATTCTGATTATACTAGTTCTTAATGATGTGGGCAGTCAAGAATCTCCTGTCACTTGCAAATGAGCCTGACTCTGCAGGGGGGTTCAGTGCACTGCTGCCCATGACAAAGAGATGCTACTAGCATAGCAGGACTCTGAGCTCTCTAAGTCAAAGAAACAGAAGGAGGTGGTTTCAAAAGGTAAGGACA
>gene=chr10_61607179-61607395; species=bosTau
GACAAGACAGTTAAGCCAATCATAAGAGCATTTTGTTTATGCTAGCTCTAAATGATCTGGGTAGTCCAGAATCTT------------------CCTGACTTTGCAAGGGGCTCCACTGCACTGCGGTCCATGATAAACAGATGCAATTACGACA------CTGTGAGCTCTCAAGCTCAGTGATACAGC---TGGAGGTTTCAAAACATAAGGACA
>gene=chr10_61607179-61607395; species=calJac
GACAAGACAGTTAAGCCAATCATTAGAGCATTCTGATTATACTAGTTCTTAATGACGTGGGCAGTCCAGAATCTCCTGTCACTTGCAGATGAGCCTGACTTGGCAGGGGGCTTTGGTGCACTGCTGCCCATGACAAAGAGACATAACTAGCATAGCAGGACTCTGAGCTCTCTAAGTCAAAGACACAGAAGGAGGTGGTTTCAAAAGGTAAGGAGA
>gene=chr10_61607179-61607395; species=canFam
GACAAGACAGGTAAGCTAGTCATTAGAGCCTTCTG---ATACTA---CTTAATGATCTGAGCATCCCAGTATCTTCTATCACCTACAAATGCGTCCAAGTCTGCAGTGGGCTTCTGTGCACGGAGATCCATGACAAACAGATACAACTATGATAGTA-GAATCTATGTTCCAAAAGACAGGGACACAGA------AGGTTTCAAAAGGTAAGGACA
>gene=chr10_61607179-61607395; species=equCab
GACAAGACAGTTAAGCTAATCATGAGAGAATTCTGATTATACTAGCTCTTAATGATTTGGGCAGTCCAGAATCTTCTATCACCTGCAAATAAGTCCGACTCTGCATCGGACTTCAGTGCATTGCTGTCCATGACAAACAGATGCAACTATGACAGTAGGACCCTGAGCTCTCAAACTCAGTGACAGAGA---AGGAGGTTTCAAAAGGTAAGAGCC
>gene=chr10_61607179-61607395; species=gorGor
GACAAGACAGTTAGGCTAATCATTAGAGCATTCTGATTATACTAGTTCTTAATGATG-GGGCAGTCAAGAATCTCCTGTCACTTGCAAATGAGCCTGACTCTGCAGGGGGGTTCAGTGCACTGCTGCCCATGACAAAGAGATGCTACTAGCATAGCAGGACTCTGAGCTCTCTAAGTCA-AGAAACAGAAGGAGGTGGTTTCAAAAGGTAAGGACA
>gene=chr10_61607179-61607395; species=panTro
GACAAGACAGTTAGGCTAATCATTAGAGCATTCTGATTATACTAGTTCTTCATGATGTGGGCAGCCAAGAATCTCCTGTCACTTGCAAATGAGCCTGACTCTGCAGGGGGGTTCAGTGCACTGCTGCCCATGACAAAGAGATGCTACTAGCATAGCAGGACTCTGAGCTCTCTAAGTCAAAGAAACAGAAGGAGGTGGTTTCAAAAGGTAAGGACA
>gene=chr10_61607179-61607395; species=papHam
GACAAGACAGTTAAGCTAATCATTAGAGCATTCTGATTATACTAGTTCTTAATGATGTGGGCAGTCCAGAATCCCCTGCCACTTGCAAATGAGCCTGACTCTGCAGGAGGCTTCA-TGCACTGCTGCCCATGACAAAGAGATGCTACTAGCATTGCAGGACTCTGAGCTCTCTAAGTCAAAGACACAGAAGGAGGTGGTTTCAAAAGGTAAGGACA
>gene=chr10_61607179-61607395; species=ponAbe
GACAAGACAGTTAGGCTAATCATTAGAGCATTCTGATTATACTGGTTCTTAATGATGTGGGCAGTCCAGAATCTCCTGTCACTTGCAAATGAGCCTGACTCTGCAGGGGGGTTCAGTGCACTGCTGCCTATGACAAAGAGATGCTACTAGCATAGCAGGACTCTGAGCTCTCTAAGTCAAAGAAACAGAAGGAGGTGGTTTCAAAAGGTAAGGACA
>gene=chr10_61607179-61607395; species=rheMac
GACAAGACAGTTAAGCTAATCATTAGAGCATTCTGATTATACTAGTTCTTAATGATGTGGGCAGTCCAGAATCCCCTGCCACTTGCAAATGAGCCTGACTCTGCAGGAGGCTTCA-TGCACTGCTGCCCATGACAAAGAGATGCTACTAGCATTGCAGGACTCTGAGCTCTCTAAGTCAAAGACACAGAAGGAGGTGGTTTCAAAAGGTAAGGACA
>gene=chr10_68685624-68685840; species=hg19
ATCACGGTGACCATTCAGTTCCTACTGAGCCACCCAAAAGAATCATTCATTTTCCAGCAGAGAGCCTGCTCATTTGCAAGATAAAAGAGAGACATTTCTGCACATGCCCATAATGTTCTTCACCACTGGGGGCAGCTTTACATAAGACTGCATTCACTGAAACCAAAGCAACAGTCCGAGCAGCTTTCAGAATGACAGTCTGCAGAAGTGAGCTGA
>gene=chr10_68685624-68685840; species=bosTau
ATTACGGTGACCATTCAGTTCCTATTGAGCCACCCAAAAGAATCATTCATTTTCCAGCAGAGAGCCTGCTCATTTGCAAGATAAAAGAGAGACATTTCTGCACATGCCCATAATGTTCTTCACCACTGGGGGCAGCTTTACATAAGACTGCATTCACTGAAACCAAAGCAACAGTCTGAGCAGCTTTCAGAATGACAGTCTGCAGAAGTGAGCTGA
>gene=chr10_68685624-68685840; species=calJac
ATTGCTGTGACCATTCAGTTCCTACTGAGCCACCCAAAAGAATCATTCATTTTCCAGCAGAGAGCCTGCTCATTTGCAAGATAAAAGAGAGACATTTCTGCACATGCCCATAATGTTCTTCACCACTGGGGGCAGCTTTACATAAGACTGCATTCACTGAAACCAAAGCAACAGTCCGAGCAGCTTTCAGAATGACAGTCTGCAGAAGTGAGCTGA
>gene=chr10_68685624-68685840; species=canFam
ATTACGGTGACCATTCAGTTCCCATTGAGCCACCCAAAAGAATCATTCATTTTCCAGCAGAGAGCCTGCTCATTTGCAAGATAAAAGAGAGACATTTCTGCACATGCCCATAATGTTCTTCACCACTGGGGGCAGCTTTACATAAGACTGCATTCACTGAAACCAAAGCAACAGTCCGAGCAGCTTTCAGAATGACAGTCTGCAGAAGTGAGCTGA
>gene=chr10_68685624-68685840; species=equCab
ATTACGGTGACCATTCAGTTCCTATTGAGTCACCCAAAAGAATCATTCATTTTCCAGCAGAGAGCCTGCTCATTTGCAAGATAAAAGAGAGACATTTCTGCACATGCCCATAATGTTCTTCACCACTGGGGGCAGCTTTACATAAGACTGCATTCACTGAAACCAAAGCAACAGTCCGAGCAGCTTTCAGAATGACAGTCTGCAGAAGTGAGCTGA
>gene=chr10_68685624-68685840; species=gorGor
ATCACGGTGACCATTCAGTTCCTACTGAGCCACCCAAAAGAATCATTCATTTTCCAGCAGAGAGCCTGCTCATTTGCAAGATAAAAGAGAGACATTTCTGCACATGCCCATAATGTTCTTCACCACTGGGGGCAGCTTTACATAAGACTGCATTCACTGAAACCAAAGCAACAGTCCGAGCAGCTTTCAGAATGACAGTCTGCAGAAGTGAGCTGA
>gene=chr10_68685624-68685840; species=panTro
ATCACGGTGACCATTCAGTTCCTACTGAGCCACCCAAAAGAATCATTCATTTTCCAGCAGAGAGCCTGCTCATTTGCAAGATAAAAGAGAGACATTTCTGCACATGCCCATAATGTTCTTCACCACTGGGGGCAGCTTTACATAAGACTGCATTCACTGAAACCAAAGCAACAGTCCGAGCAGCTTTCAGAATGACAGTCTGCAGAAGTGAGCTGA
>gene=chr10_68685624-68685840; species=papHam
ATTACGGTGACCATTCAGTTCCTACTGAGCCACCCAAAAGAATCATTCATTTTCCAGCAGAGAGCCTGCTCATTTGCAAGATAAAAGAGAGACATTTCTGCACATGCCCATAATGTTCTTCACCACTGGGGGCAGCTTTACATAAGACTGCATTCAGTGAAACCAAAGCAACAGTCCGAGCAGCTTTCAGAATGACAGTCTGCAGAAGTGAGCTGA
>gene=chr10_68685624-68685840; species=ponAbe
ATCACGGTGACCATTCAGTTCCTACTGAGCCACCCAAAAGAATCATTCATTTTCCAGCAGAGAGCCTGCTCATTTGCAAGATAAAAGAGAGACATTTCTGCACATGCCCATAATGTTCTTCACCACTGGGGGCAGCTTTACATAAGACTGCATTCACTGAAACCAAAGCAACAGTCCGAGCAGCTTTCAGAATGACAGTCTGCAGAAGTGAGCTGA
>gene=chr10_68685624-68685840; species=rheMac
ATTACGGTGACCATTCAGTTCCTACTGAGCCACCCAAAAGAATCATTCATTTTCCAGCAGAGAGCCTGCTCATTTGCAAGATAAAAGAGAGACATTTCTGCACATGCCCATAATGTTCTTCACCACTGGGGGCAGCTTTACATAAGACTGCATTCAGTGAAACCAAAGCAACAGTCCGAGCAGCTTTCAGAATGACAGTCTGCAGAAGTGAGCTGA
>gene=chr10_77177483-77177699; species=hg19
GACAGGCTCTTGAGGGGTGGAAATGACTGGTAATTAGTGAACCTTCTCCAGAGTATACACGAAAGACACACTTCACAGTCTCCGTGACCTCTGCAGCCCGGTGAGGCTTTGTTATGTAGATGCTCTTAATTGGGTGAGTCACTTACTGCAAACAGCTTCAGGAGAGAGCGCTGTGGGCTGTTTCAGGGAGGCTTCCTACTAGGGCTTCTAACTCAG
>gene=chr10_77177483-77177699; species=bosTau
GACAGGCTCTTGAGGGGTGGAAATGACTGGTAATTAGTGAACCTTCTACG---CACGCACTAAAGACGCACTTCACAGTCTGCATGACCTCTGCAGCCCGGTGAGGCTTTGTTATGTAGATGCTCTTAATTGGGTGAGTCACTTACTGCAAACAGCTTTGGGAGAGAGAACCGTGGGCTGTTTCTGGGAGGCTTCCTACCAGAGGTTCTGACTTAG
>gene=chr10_77177483-77177699; species=calJac
GACAGGCTCTTGAGGGGTGGAAATGACTGGTAATTAGTGAACCTTCTTCGGAGTATACACGGAAGACACACTTCACAGTCTCCACGACCTCTGCAGCCCGGTGAAGCTTTGTTATGTAGATGCTCTTAATTGGGTGAGTCACTTACTGCAAACAGCTTCAGGAGAGAGCACTGTGGGCTGTTTCAGGGAGGCTTCCTACCAGGGCTTCTAACTCAG
>gene=chr10_77177483-77177699; species=canFam
GACAGGCTCTTGAGGGGTGGAAATGACTGGTAATTAGTGAACCTTCTCTGCTGCACACACTAAAGACACACTTCACAGTCTCTGTGACCTCTGCAGCCCGGTGAGGCTTTGTTATGTAGATGCTCTTAATTGGGTGAGTCACTTACTGCAAACAGCTTCAGGAGAGAGCACTGTAGGCTGTTTCAGGGAGGCTTCTTACCAGAGGTTCTAACTCGG
>gene=chr10_77177483-77177699; species=equCab
TCCTGCTTCTAAAGGGGTGAAAATAACTGTTACT--GCTCCCCTTCTCCGCTCCACACCCTAAATACTTTCTTAGCGGTTTCCGTAACCATTGGAATCCGGTGAGGCTTTGCTATTTAGATCTTCCTAATTGGGTGGGCCCTTC----CAGAACACCTCAGGAGAGAGCACCGT-GGCTGCTTCAGGGAGGCTTTCTACCAGAGATTCTAACTCAG
>gene=chr10_77177483-77177699; species=gorGor
GACAGGCTCTTGAGGGGTGGAAATGACTGGTAATTAGTGAACCTTCTCCAGAGTATACACGAAAGACACACTTCACAGTCTCCGTGACCTCTGCAGCCCGGTGAGGCTTTGTTATGTAGATGCTCTTAATTGGGTGAGTCACTTACTGCAAACAGCTTCAGGAGAGAGCGCTGTGGGCTGTTTCACAGAGGCTTCCTACTAGGGCTTCTAACTCAG
>gene=chr10_77177483-77177699; species=panTro
GACAGGCTCTTGAGGGGTGGAAATGACTGGTAATTAGTGAACCTTCTCCAGAGTATACACGAAAGACACACTTCACAGTCTCCGTGACCTCTGCAGCCCGGTGAGGCTTTGTTATGTAGATGCTCTTAATTGGGTGAGTCACTTACTGCAAACAGCTTCAGGAGAGAGCGCTGTGGGCTGTTTCAGGGAGGCTTCCTACTAGGGCTTCTAACTCAG
>gene=chr10_77177483-77177699; species=papHam
GACAGGCTCTTGAGGGGTGGAAATGACTGGTAATTAGTGAACCTTCTCCAGAGTATACACGAAAGACACACTTCACAGTCTCCGTGACCTCTGCAGCCCGGTAAGTCTTTGTTATGTAGATGCTGTTAATTGGGTGAGTCACTTACTGCAAACAGCTTCAGGAGAGAGCACAGTGGGCTGTTTCAGGGAGGCTTCCTACCAGGGCTTCTAACTCAG
>gene=chr10_77177483-77177699; species=ponAbe
GACAGGCTCTTGAGGGGTGGAAATGACTGATAATTAGTGAACCTTCTCCAGAGTATACACGAAAGACACACTTCACAGTCTCCGTGACCTCTGCAGCCCGGTGAGGCTTTGTTATGTAGATGCTCTTAATTGGGTGAGTCACTTACTGCAAACAGCTTCAGGAGAGAGCACTGTGGGCTGTTTCAGGGAGGCTTCCTACCAGGGCTTCTAACTCAG
>gene=chr10_77177483-77177699; species=rheMac
GACAGGCTCTTGAGGGGTGGAAATGACTGGTAATTAGGGAACTTTCTCCAGAGTATACACGAAAGACACACTTCACAGTCTCCGTGACCTCTGCAGCCCGGTAAGTCTTTGTTATGTAGATGCTGTTAATTGGGTGAGTCACTTACTGCAAACAGCTTCAG--GAGAGCACAGTGGGCTGTTTCAGGGAGGCTTCCTACCAGGGCTTCTAACTCAG
>gene=chr10_77842828-77843044; species=hg19
gtgcttttgataaactgacatctggggctgggctaaccagggaaagactgtccttcccagggctagccaattcttagagattgcaaatgactcacttagaggtgtgcctttgatatgcaaaggaacaaatccagagcccctgctgtgaaccacttcctctctctggctcctacactctaggagacagaattcctctgccctaatcatcccaggacc
>gene=chr10_77842828-77843044; species=bosTau
gtcttcttaatgccttggtggttgggacctaactgactcaggaaagactccccctcccagggctaaccagttcttagagatggcaaattactcaccagggatg-----------------cccacgcaatccagagcccattctctgcaccacctcctctattttgctttca-------------------cctctgtcctcagcttcctggagcc
>gene=chr10_77842828-77843044; species=calJac
gtgcttttgataaactgacatctggggctgggctaaccacagaaagactgtccct-tcagggctagccaattcttagagagtacaaatgactcacttagatgtgtgcctttcgtatgcaaaggaaccaatccagagctcctactatgaaccac-----ctctctagctcttacactgtaggaggcagtattcctctgccctaatcatcccaggaca
>gene=chr10_77842828-77843044; species=canFam
gtattcctgatgctttggcctctggggc----ctgactctggaaagattcctcct-ccagtgctaaccaatc---agagatcacaa---------aaggtagcacacctttcgtaggaaaactgaccaatccagtgccc-ttctctgaaccgcttcctctgtctggctcttatgttccaggaggcagtatttctctcccctaatcatccctgagtt
>gene=chr10_77842828-77843044; species=equCab
gtattctttatgctctggcatctggagcctagctgacttaggaaagactgcccctcccacggctaaccaatccttagagatcacaaatgagtcacatgggagcatgcgtttctcaagaaaactaaccagtccagagcccatactctgaaccacctcttctatctggctcttatactccaggaggcaatattcctctgccctact-atctcagagcc
>gene=chr10_77842828-77843044; species=gorGor
------------------------------------------------------------------------------------------------------------------------------------------------------------------------------------------------------------------------
>gene=chr10_77842828-77843044; species=panTro
gtgcttttgataaactgacatctggggctgggctaaccagggaaagactgtccctcccagggctagccaattcttagagattgcaaatgactcacttagaggtgtgcctttcatatgcaaaggaacaaatccagagcccctactgtgaaccacttcctctctctggctcttacactctaggagacagaattcctctgccctaatcatcccaggacc
>gene=chr10_77842828-77843044; species=papHam
gtgcttttgataaactaacatctggggctgggctaaccagggaaagactgtccctcccagggctggccaactcttagagattgcaaatgactcacttagaagtatgcctttcatatgcaaaggaacaaatccagagcccctactgtgaaccacctcttttctctggctcttacactctaggaggcagtattcctctgccctaatcatcccaggacc
>gene=chr10_77842828-77843044; species=ponAbe
gtgcttttgataaactgacatctggggctgggctaaccagggaaagactgtccctcccagggctagccaattcttagagattgcaaatgattcacttagaggtgtgcctttcatatgcaaaggaacaaatccagagcccctactgtgaaccacttcctctctctggctcttacactctaggagacagaattcctctgccctaatcatcccaggact
>gene=chr10_77842828-77843044; species=rheMac
gtgcttttgataaactaacatctggggctgggctaaccagggaaagactgtccctcccagggctggccaactcttagagattgcaaatgactcacttagaagtgtgcctttcatatgcaaaggaacaaatccagagcccctactgtgaaccacctcttttctctggctcttacactctaggaggcagtattcttctgccctaatcatcccaggacc
>gene=chr10_87651320-87651536; species=hg19
caggcaTAACTAGACATACATAACTAAACCCCCTGAATCCAGGGAAAGGACCATCTGAAAGGAGCAGGTGCAGCAATccttagaaataggccaaattagcaacagactaaagagatctgcataacaaagctccaaagcaagtcttgaaacatcaaaatattcaaagtaattcagctgtgtcccaaggagggagaaagtctttaaaggactaacaat
>gene=chr10_87651320-87651536; species=bosTau
caggcatagctaaa----c-----------------------------------------------------------------------------------------------------------------------------------------------------------------------------------------------------
>gene=chr10_87651320-87651536; species=calJac
caggcataactagaca---------------------tccaggaaaaggactatctgaaaggagcaggtacagcaatccttagaaatcggccaaattagcaacagactaaagagatgtgtataacaaagctttaaagcaagtcttcaaaaatcaaaatattcaaagtaatttatctgtgtcccaaggagggagaaggtatctaaaggactaacaat
>gene=chr10_87651320-87651536; species=canFam
caggcatagct---------------aactaccagagtctaaggaaaggaccacctagaaggatcaggcttaatcatcctcaataatgggtcaggttagcaacagactaaa-aga----cctaacaaagcttctgagcaagctc-aaaaaatcaaaatgttcgaagtaacataactctgttcaaggggagaaataagtagttaaaggaaggaaa--
>gene=chr10_87651320-87651536; species=equCab
-------------------------aaactacctgagtccagggaaagggtcacttgaaaggaTCAGGTTTAATAATcctcaataacggatcaaattagcaacagactaaagagacttgcttaacaaagcttcaaagcaagtcttgaaaaaccaaaatattcaaagtaacttaactgttccccaggggggagaaatgtacttaaaggaataaaaag
>gene=chr10_87651320-87651536; species=gorGor
------------------------------------------------------------------------------------------------------------------------------------------------------------------------------------------------------------------------
>gene=chr10_87651320-87651536; species=panTro
taggcaTAACTAGACATACATAACTAAACCCCCTGAATCCAGGGAAAGGACCATCTGAAAGGAGCAGGTGCAGCAATccttagaaataggccaaattagcaacagactaaagagatctgcataaaaaagctccaaagcaagtcttgaaaaatcaaaatattcaaagtaattcagctgtgtcccaaggagggagaaagtctttaaaggactaacaat
>gene=chr10_87651320-87651536; species=papHam
caggcaTAACTAGACAGACATAACTAAACCCCCTGAATCCAGGGAAAGGACCATCTGAAAGAAAAAGGTGCAGCAATccttagaaataggccaaattagcaacagactaaagagatctgcataacaaagcttcaaagcaagtcttgaaaaataaaaatattcaaagtaattcagctgtgtcccaaggagggaggaagtctttaaaggactaacaat
>gene=chr10_87651320-87651536; species=ponAbe
caggcaTAACTAGACATACATAACTAAACCCCCTGAATCCAGGGAAAGGACCATCTGAAAGGAGCAGGTGCAGCAATccttagaaataggccaaattagcaacagactaaagagatctgcataacaaagctccaaagcaagtcttgaaaaatcaaaatattcaaagtaattcagctgtgtcccaaggagggagaaagtctttaaaggactaacaat
>gene=chr10_87651320-87651536; species=rheMac
caggcaTAACTAGACAGACATAACTAAACCCCCTGAATCCAGGGAAAGGACCATCTGAAAGAAAAAGGTGCAGCAATccttagaaataggccaaattagcaacatactaaagagatctgcgtaacaaagcttcaaagcaagtcttgaaaaataaaaatattcaaagtaattcagctgtgtcccaaggagggaggaagtctttaaaggactaacaat
>gene=chr10_92685485-92685572; species=hg19
ttctcatgctaattaaccattaatctgtcaatactatcaaaggtaaagataggtaaagtacttgggattacctccactggagtgggg
>gene=chr10_92685485-92685572; species=bosTau
tt-taatgctaaataacaaataatcttctaatactattagggataaaga----taaagtgctta-ggtaatatcctctggagtgtga
>gene=chr10_92685485-92685572; species=calJac
ttctaatgctaattaaccattaatccttcaatactatcaaaggtaaagataggtaaagtgtttaggattacctcctctggagtagga
>gene=chr10_92685485-92685572; species=canFam
TTCTAATGCTAATT---AAAGAATTGTTTAGTGCCATAAGAGGTAAAGACAGTTTAAGGGCATGTGGTAGCCTCTTCTAGAACATGC
>gene=chr10_92685485-92685572; species=equCab
ttttaaagctaattaacaagaaatcctctagtactatttgatgtagagatagttaaaatgcttatgttagcctcctctggagcatga
>gene=chr10_92685485-92685572; species=gorGor
---------------------------------------------------------------------------------------
>gene=chr10_92685485-92685572; species=panTro
TTCTCATGCTAATTAACCATTAATCCTTCAATACTATCAAAGGTAAAGATAGGTAAAGTGCTTGGGATTACCTCCACTGGAGTGGGG
>gene=chr10_92685485-92685572; species=papHam
ttctaatgctaattaaccattaatccttcaatactatcaaaggtaaagataggtaaagtgcttgggattacctccactggagtggga
>gene=chr10_92685485-92685572; species=ponAbe
ttctcatgctaattaaccattaatcctgcaatactatcaaaggtaaagataggtaaagtgcttgggattacctccactggagtggga
>gene=chr10_92685485-92685572; species=rheMac
TTCTAATGCTAATTAACCATTAATCCTTCAATACTATCAAAGGTAAAGATAGGTAAAGTGCTTGGGATTACCTCCACTGGAGTGGGA
>gene=chr10_95601710-95601926; species=hg19
gatcctgaagaggctgcccctccctgacttagggcttagggctggggtttagggatcactaattcctggaggcagtacagactcccctggagagtgcctttcatatgcaaaccaaccaacccagagtccacatacccacctcctttcacacttggggccttctgctctaatcaccccagggccaactcccaaacaatgagagatagccccctatgt
>gene=chr10_95601710-95601926; species=bosTau
ga-----------ctgcccctcc--------------------------aagggttagcaaattcctagagatagtaaagactaggttagtact----tttcatatgcacactaaccag-----------------------------------------------------------------------agacagttcc------------taca
>gene=chr10_95601710-95601926; species=calJac
gatcctggagaggctgctcctccctgacttggggcttagggctggggtttagggatcaccgattcctgagggctgtaaagactcccc---------------------gaaccaaccaacccagaccctacacacccttttcctttcacactcagggccatctgcactaatcaccccagggccaattcccaaacaatgagagatagcc-cctatat
>gene=chr10_95601710-95601926; species=canFam
aactgtagatagactgtgtcttcc-------------agggttag-------------------cctacagagagt--agatttgcttagatttctcttttcctatgcaaactaaccagtccagagcccatatccccacctcttctcaca--gagggtcccctgccctaaccatctcagggccaggtaccagacaactagagacagac-ct-atac
>gene=chr10_95601710-95601926; species=equCab
----------------------------------------------------------------tcttggggtggcaaagacttgcttggtatgcatctttcatatgcaaactaaccaatccagggcccac-cctctgcttcctctcacactcagggtcctgtgccctaatcacctcaggaccaggtaccagacaactagagatagcc-cccacac
>gene=chr10_95601710-95601926; species=gorGor
ga-cctgaagaggctgcccctccctgacttagggcttagggctggggtttagggatcactaattcctggaggcagtacagactcccctggagagtgc-tttcatatgcaaaccaaccaacccagagtccacatacccacctcctttcacacttggggccttctgctctaatcaccccagggccaattcccaaacaatgagacatagccccctatgt
>gene=chr10_95601710-95601926; species=panTro
gatcctgaagaggctgcccctccctgacttagggcttagggctggggtttagggatcactaattcctggaggcagtacagactcccctggagagtgcctttcatatgcaaaccaaccaacccagagtccacatacccacctcctttcac--ttggggccttctgctctaatcaccccagggccaattcccaaacaatgagagatagccccctatgt
>gene=chr10_95601710-95601926; species=papHam
gatcctgaaaaggctgcccctccctgacttagggcttagggctggggtttagggatcactaattcctggaggcagtacagactcccctgaagagtgcctttcatatgcaaaccaaccaacccagagtccgcacacccacctcctttcacacttggggccatccgctctaatcaccccacagccaattaccaaacaatgagagatagccccctatgt
>gene=chr10_95601710-95601926; species=ponAbe
gatcctgaagaggctgcccctccctgatttagggcttagggctggggtttagggatcactaattcctggaggcagtacagactcccctggagagtgcctttcatttggaaaccaaccaacccagagtccatatacccacctcctttcacactcagggccttctgctctaatcaccccagggccaattcccaaacaatgagagatagccccctatgt
>gene=chr10_95601710-95601926; species=rheMac
gatcctgaaaaggctgcccctccctgacttagggcttagggctggggtttagggatcactaattcctggaggcagtacagactcccctgaagagtgcctttcatatgcaaaccaaccaacccagagtcagcacacccacctcctttcacacctggggccatccgctctaatcaccccacagccaattaccaaacaatgagagatagccgcctatgt
>gene=chr10_101673760-101673976; species=hg19
AGGCGGGACAGAATCTTCCCAGAGCTCTGGAATGCTCCACAACCCCCCAAACTCCTTTGAATAGGGTCGGCATTTCCCCCAGGCTTCCCACATTTACATATGAATCGCGCAAGTCACCCGGGCTATCACAGCAGGGCTTGTCCTAAAGGATGGAGCTGGAACCCTAAGCGTACTGGACTGAGAAGTGCACCAGCGGGCCCAGCAGTACCTGGATCA
>gene=chr10_101673760-101673976; species=bosTau
TGGCAGAATAGAATCTTCCCAGCGCTCCGGAATGCTCCACAACCCCCTAAAATCCTTTGAATAGGGTAGGCATTTCCCCCAGGCTTCCCATATTTACATATGAATCGTTCGAGTCCCCCAGGCTATCACAACAGGGCCTGTTCTAAAGGATGGAGCTGGAATCCTCTGCTTCCTGGACTGAGACGCAGA----AGGGCCCAGCTCTGCTCGACTCA
>gene=chr10_101673760-101673976; species=calJac
AGGCAGGGCAGAATCTTCCCAGAACTCTGGAATGTACCACAACCCCCTAAAATCCTTTGAATAGGGTCAGCATTTCCCCCAGGCTTCCTACATTTACATATGAATCACCCAAGCCACCCGGGCTATCTCTGCAGGGCTTGTCCTAAAGGATGGAGCTGGAACCCTGAGCGTACTGGACTGAGAGGTACACCAGCCGGCCCAGCTCTGCTTAGATCA
>gene=chr10_101673760-101673976; species=canFam
GGGCAGAGCAGAATCTTCCCAGAGCTCTGGAATGCTCCGCAACCCCC--AAATCCTTTGAATAGGGTAGGCATTTCCCCCAGGCTTCCCACATTTACATATGAATCGCC-GAGTCCCCCAGGCTATCAGGGCAGGGCCGGTTCTAAAGGATGGAGCTGGAATCCTT--CTGAGGGGAACGAGCTGCAGG----CGGCC-CGCCTTCGCTCGGCTCG
>gene=chr10_101673760-101673976; species=equCab
AGGCAGCGTGGAATCTTCCCAGGGCTTTGGAATGCTCCGCAACCCCCAAAAATCCTTTGAAAAGGGTCGGCATTTCCCCCAGGCTTGCCATATTTACATATGAATCGCCCCAGTCCCCCAGGCTATCACTGCAGGGTCAGTTCTAAAGGATGGA-CTGGACTCCTCCGCTCACTGGACTGACATGTAGA----CCGAT-TGGCTTCGCTCAGCTCA
>gene=chr10_101673760-101673976; species=gorGor
AGGCGGGACAGAATCTTCCCAGAGCTCTGGAATGCTCCACAACCCCCTAAACTCCTTTGAATAGGGTCGGCATTTCCCCCAGGCTTCCCACATTTACATATGAATCGCGCAAGTCACCCGGGCTATCACAGCAGGGCTCGTCCTAAAGGATGGAGCTGGAACCCTAAGCGTACTGGACTGAGAAGTGCACCAGCGGGCCCAGCAGTACCTGGATCA
>gene=chr10_101673760-101673976; species=panTro
AGGCGGGACAGAATCTTCCCAGAGCTCTGGAATGCTCCACAATCCCCTAAACTCCTTTGAATAGGGTTGGCATTTCCCCCAGGCTTCCCACATTTACATATGAATCGCGCAAGTCACCCGGGCTATCACAGCAGGGCTCGTCCTAAAGGATGGAGCTGGAACCCTAAGCGTACTGGACTGAGAAGTGCACCAGCGGGCCCAGCAGTACCTGGATCA
>gene=chr10_101673760-101673976; species=papHam
AGGCAGGGTAGAATCTTCCCAGAGCTCTGGAATGCTCCACAACCCCCTAAAATCCTTTGAATAGGGTCGGCATTTCCCCCAGGCTTCCCACATTTACATATGAATCGCGCAAGTCACCCGGGCTATCACAGCAGGGCTCGTCCTAAAGGATGGAGCTGGAACCCTAAGCGTACTGGACTGAGAAGTGCACCAGCAGGCCCAGCAGTACCTGGATCA
>gene=chr10_101673760-101673976; species=ponAbe
AGGCAGGGCAGAATCTTCCCAGAGCTCTGGAATGCTCCACAACCCCCTAAACTCCTTTGAATAGGGTCGGCATTTCCCCCAGGCTTCCCACATTTACATATGAATCGCGCAAGTCACCCGGGCTATCA-AGCAGGGCTCGTCCTAAAGGATGGAGCTGGAACCCTAAGCGTACTGGACTGAGAAGTGCACCAGCGGGCCCAGCAGTACCTGGATCA
>gene=chr10_101673760-101673976; species=rheMac
AGGCAGGGTAGAATCTTCCCAGAGCTCTGGAATGCTCCACAACCCCCTAAAATCCTTTGAATAGGGTCGGCATTTCCCCCAGGCTTCCCACATTTACATATGAATCGCGCAAGTCACCCGGGCTATCACAGCAGGGCTCGTCCTAAAGGATGGAGCTGGAACCCTAAGCGTACTGGACTGAGAAGTGCACCAGCAGGCCCAGCAGTACCTGGATCA
>gene=chr10_104102326-104102542; species=hg19
AAGCGTTAATCTGAGGAGCAGCCGGGCCCAGGGAATGTTTACCCAGGGAGGAGTGGGGGTGGTAGGAACTGAGTAGGCAGCTCCCTATATTTGCATGAAAATGAAGGTGCTTAGGAAACCCTGCTTCCTTTTGTCTCTAAAGGTGGGGCAGCCTAGATCACATCCCTAAACACTTTTGGTCTCTTTAGGAAGCCTTTTAGGGAGCTGGTCTCTGAA
>gene=chr10_104102326-104102542; species=bosTau
AAGCATTAATCTGCGGAGCAGCCGGG-CCAGGGAATATTTACCCTGAGAG----GGGTGTGGTAGGAATTGAGTCGGAAGCTCCCTGTATTTGCATGAAAATGGAGGTGCTTAGGAAACCCAGCTTCCTTTTGTCTCTAAAGGTGGGGCAGCCCTTATCCAGTCCCTAAATCTTTCTAGCCTATTTAGGAATCCTTTTAGGAAGCTAGTGTCTGAT
>gene=chr10_104102326-104102542; species=calJac
AAGCATTAATCTGAGGAGCAGCCGGGCCCAGGGAATGTTTACTCAGGAAGGGGGGGGGGTGGTAGGAATTGAGTAGGCAGCTCCTTACATTTGCATGAAAATGAAGGTGCTTAGAAAACCCTCCTTCCTTTTGTCTCTAAAGGTGGGGCAGCCTAGATCACATCCCTAAACATTTTTAGCCTCTTTAGGAAGCATTTTAGGGAGCTGGTCTCTGAA
>gene=chr10_104102326-104102542; species=canFam
AAGCATTAATCAGAGGAGCAACCGGGCCCGGGAACTGTTTACTCAAAGAG----GGAGGTGGTAGGAAATGAGTGGG-AGCTCCCTACATTTGCATGAAAATGAAGGTACTTAGAAAACCTAGCTTTCTTTTGTCTCTAAAGGT-GGGCAGCCTTGATCACGTCCTCAAATCTTTCTGGGCAATTTAGGAAGCCTTTTAGGGAGCTGGTCTCTGAA
>gene=chr10_104102326-104102542; species=equCab
AAGCACTAATCTGGGGAGCAGCCGGGCCCAGAGAATGTTTACCC--AGAG----AGAGGTGGTAGGAATTGATTGGGAAGCTCCCTGCATTTGCATGAAAATGAAAGTGCTTAGGAAACCCAGCTTCCTTTTGTCTCTAAAGGT-AAGCAGCCTTGATCATGTCCCTAAATCTTCCTGTCTTATTTAGGAAGCCTTTTAGGGAGCTGGT-TCTGAA
>gene=chr10_104102326-104102542; species=gorGor
------------------------------------------------------------------------------------------------------------------------------------------------------------------------------------------------------------------------
>gene=chr10_104102326-104102542; species=panTro
AAGCATTAATCTGAGGAGCAGCCGG-CCCAGGGAATGTTTACCCAGGGAGGAGTGGGGGTGGTAGGAACCGAGTAGGCAGCTCCCTATATTTGCATGAAAATGAAGGTGCTTAGGAAACCCTGCTTCCTTTTGTCTCTAAAGTTGGGGCAGCCTAGATCACATCCCTAAACACTTTTGGTCTCTTTAGGAAGCCTTTTAGGGAGCTGGTCTCTGAA
>gene=chr10_104102326-104102542; species=papHam
AAGCATTAATCTGAGGAGCAGCCGGGCCCAGGGAATGTTTACCCAGGGAGGAGGGGGGGTGATAGGAATTGAGTAGGCAGCTCCCTATATTTGCATGAAAATGAAAGTGCTTAGGAAACCCTG----CTTTTGTCTCTAAAGGTGGGACAGCCTAGATCACATCCCTAAACATTTTTGGTCTCTTTAGGAAACCTTTTAGGGAGCTGGTCTCTAAA
>gene=chr10_104102326-104102542; species=ponAbe
AAGCATTAATCTGAGGAGCAGCCGGGCCCAGGGAATGTTTACCCAGGGAGGAGTGGGGGTGGTAGGAATTGAGTAGGCAGCTCCCTATATTTGCATGAAAATGAAGGTGCTTAGGAAACCCTGCTTCCTTTTGTCTCTAAAGGTGGGGCAGCCTAAATCACATCCCTAAACATTTTTGGTCTCTTTAGGAAGCCTTTTAGGGAACTGGTCTCTGAA
>gene=chr10_104102326-104102542; species=rheMac
AAGCATTAATCTGAGGAGCAGCCGGGCCCAGGGAATGTTTACCCAGGGAGGAGGGGGGGTGATAGGAATTGAGTAGGCAGCTCCCTATATTTGCATGAAAATGAAAGTGCTTAGGAAACTCTG----CTTTTGTCTCTAAAGGTGGGACAGCCTAGATCACATCCCTAAACATTTTTGGTCTCTTTAGGAAACCTTTTAGGGAGCTGGTCTCTAAA
>gene=chr10_105792164-105792380; species=hg19
TTTGTAAGACTACATTTATTTAACTTGTTTGCCCCATTTCAACACCAGCTTGGTTCTCCTTTTCCTCCCTGCTTTGACACTCTCCTTTTCTTCCTCACTGTGAATGGGATTGTTATGCAAATTCTGCTTTTGGCAGTGTCTGCCTGGAGTAATTGGCATTTGCCTGAATTTCTCAGGCTTGCTCTGGAACAAATCACCTGCTTCTCTAATGAGCGT
>gene=chr10_105792164-105792380; species=bosTau
TCTGTAAGACT---CTGATTTAAATGGATTACCCCATTTCATTACCAGCCTGGTTTTCCCTCTCCTCCTTGCACTGACACTCTCCTTTTCCCCCTGGTGGTTCACTTGATTGTTACACAATTGACATTGTTGGCAGTGTCTCCTTGTAGTAACTGGCATTTGCCT-AGATTTTCAAGCTTGCTGTGGCACATGCCGC-------------------
>gene=chr10_105792164-105792380; species=calJac
TTTGTAAGACTCCATTTATTTAACTCGTTTG-CCCGTTTCAGCATCAGCTTGGTTCTCATTTTTCTCCCTGCTTTGGCACTCTCCTTTTCTTCCTCACCGTGAATAGGATTGTTATGCAAATTCTGCTTTCCGCAGGGTCTGCCTTGAGTAATTGGCATTAGCCTGAATGTCTCAGGCTTGCTCTGGAACAAATCACCTGCTTTTCTACTGAGCGT
>gene=chr10_105792164-105792380; species=canFam
TTTGTAAGACTCAATTTATTTAAATTGTTTACCCTCTTTCATCA-CAGAGTGGTTCTCTTT-TCCTGCTTGCATTGGCAGTCTTTTTTTCTCCCTAGCTGTTCATTTCATTGTTATGCAAATGATGTTGATGGCAGCATCTGCCTTTAGTAATTGGCATTCGCCC-AATTTTTCAGGCTTGCTCTGGAATGAACTGCCTACTTCTC---GGAGTAT
>gene=chr10_105792164-105792380; species=equCab
TTTGTAAGACTCTGTTTACTTAAATTGTTCGCCTTATTTCATTACCAGATGGGTTCTCCTT-TTCCTCTTGCGCCGGCACTCTCCTTCTCTCCCCAGCT-TTCATTTGATTGTTATGCAAATTACGTTTGTGGCAGCGTCTGCCTTTAGTAATTGGCATTTGCCT-AA-TTTCCAGGCTCAGTCTGGAACAAATTGCCCACTTCTCTGTGGAGTGT
>gene=chr10_105792164-105792380; species=gorGor
TTTGTAAGACTACGTTTATTTAACTTGTTTGCCCCATTTCAACACCAGCTTGGTTCTCCTTTTCCTCCCTGCTTTGACACTCTCCTTTTCTTCCTCACTGTGAATGGGATTGTTATGCAAATTCTGCTTTTGGCCGTGTCTGCCTGGAGTAATTGGCATTTGCCTGAATTTCTCAGGCTTGCTCTGGAACAAATCACCTGCTTCTCTAATGAGTGT
>gene=chr10_105792164-105792380; species=panTro
TTTGTAAGACTACATTTATTTAACTTGTTTGCCCCATTTCAACACCAGCTTGGGTCTCCTTTTCCTCCCTGCTTTGACACTCTCCTTTTCTTCCTCACTGTGAATGGGATTGTTATGCAAATTCTGCTTTTGGCAGTGTCTGCCTGGAGTAATTGGCATTTGCCTGAATTTCTCAGGCTTGCTCTGGAACAAATCACCTGCTTCTCTACTGAGCGT
>gene=chr10_105792164-105792380; species=papHam
TTTGTAAGACTACATTTATTTAACTTGTTTGCCCCATTTCAACACCAGCTTGGTTCTCCTTTTCCTCCCTGCTTTGGCATTCTCCTTTTCTTCCTCACTGTGAATGGGATTGTTATGCAAATTCTGCTTTTGGCAGTGTCTGCCTGGAGTAATTGGCATTTGCCTGAATTTCTCAGGCTTGCTCTGGAACAAATCACCTGCTTCTCTACTGAGCGT
>gene=chr10_105792164-105792380; species=ponAbe
TTTGTAAGACTACATTTATTTAACCTGTTTGCCCCATTTCAACACCAGCTTGGTTCTCCTTTTCCTCCCTGCTTTGACACTCTCCTTTTCTTCCTCACTGTGAATGGGATTGTTATGCAAATTCTGCCTTTGGCAGTGTCTGCCTGGAGTAATTGGCATTTGCCTGAATTTCTCAGGCTTGCTCTGGAACAAATCATCTGCTTCTCTACTGAGCGT
>gene=chr10_105792164-105792380; species=rheMac
TTTGTAAGACTACATTTATTTAACTTGTTTGCCCCATTTCAACACCAGCTTGGTTCTCCTTTTCCTCCCTGCTTTGGCACTCCCCTTTTCTTCCTCACTGTGAATGGGATTGTTATGCAAATTCTGCTTTTGGCAGTGTCTGCCTGGAGTAATTGGCATTTGCCTGAATTTCTCAGGCTTGCTCTGGAACAAATCACCTGCTTCTCTACTGAGCGT
>gene=chr10_108468349-108468565; species=hg19
ACTCAGGAAACGTCAGCTTCTTAAACTGTTCTCCACTCTCTTGGGGGTGAAAAACCTGGCTGAATACATCTGCTCTGAAGTGTCTTTATTCTAATCACAGTTGGTGCATGACAATAAAAGCTGATTACTCTCCCCCTGGCCTCTGCCTCCCACTATCTCCAGCCACCCCACAGCTTCCCTTCCCATTCCTGCTTCTCCACTTTTAAGGTGGGTATT
>gene=chr10_108468349-108468565; species=bosTau
GCTCCTGAACCCACAGTTTCTCAAATTGTTCTCTACTCTCTCGGAAGTGAAAAACCCACCTGAATG--TCTCATCTAAATTCTCTTGATCCTAATCACAGCA-GTGTCTGACAATAATGGCTGAT-------TAC--TGGCTCTGCCGCCCACTACCTCCAGCCACCCCACA----GCTTGTTACCACCTGGCTCTCTATTTTTAAGGCAGGTTCA
>gene=chr10_108468349-108468565; species=calJac
ACTCAGAAAACTTCAGCTTCTCACACTGTTCCCCACTCTCTCGGGG--TGAAAACCTGGCTGAATACATACGCTCTGAAGTGTCTCTATTCCAGTCACAGTTGGTGCACGACCATAAAAGCTGATTACTCTCCCCCTGGCCTCTGCCTCCCACTCTCTCCAGCCACCCCACAGCTTCCCTTCCCATTCTTGCTTCTCCATTTTTAAGGTGGGTATT
>gene=chr10_108468349-108468565; species=canFam
ACTCAA------------CCTCAAAAGGTTTCCCACTCTCTTAGGGGTGAAAAAACCACCTGAGTACATCTCATCTCTCTATTTCTTATCCTAATCACAGTCAGAGCATGACAATAATGGCTGATTACTCTCCACCTCGCCTCTGCCTCCCACCACCTCCAGCTACCCCACAGC-TTCCTGTTCCCATCTATTTCTCTATTTTTAAGGTGAGTATT
>gene=chr10_108468349-108468565; species=equCab
ACTCAGGAAATTTCAGCTTCTCAAATTGTTTCCCACTCTCTCGGAGGTGAAAAACTTGTCTCAATACATCTCATGTAAATTCTCTTTATCCCAATCACAGTCAGTGCATGACAATAATGGCTGATTACTCTCCACCTCGCCTTTGCCTCCCACCACCTCCAGCCTCCTCACAGC-TTCTTGTTCCCACCTGTCTCTCTATTTTTAAGATGGG--TT
>gene=chr10_108468349-108468565; species=gorGor
ACTCAGGAAACGTCAGCTTCTTAAACTGTTCTCCACTCTCTTGGGGGTGAAAAACCTGGCTGAATACACCTGCTCTGAAGTGTCTTTATTCTAATCACAGTTGGTGCATGACAATAAAAGCTGACTACTCTCCCCCTGGCCTCTGCCTCCCACTATCTCCAGCCACCCCACAGCTTCCCTTCCCATTCCTGCTTCTCCACTTTTAAGGTGGGTATT
>gene=chr10_108468349-108468565; species=panTro
ACTCAGGAAACGTCAGCTTTTTAAACTGTTCTCCACTCTCTTGGGGGTGAAAAACCTGGCTGAAAACATCTGCTCTGAAGTGTCCTTATTCTAATCACAGTTGGTGCATGACAATAAAAGCTGATTACTCTCCCCCTGGCCTCTGCCTCCCACTATCTCCAGCCACCCCACAGCTTCCCTTCCCATTCCTGCTTCTCCACTTTTAAGGTGGGTATT
>gene=chr10_108468349-108468565; species=papHam
ACTCAGGAAACTTCAGCTTCTTAAACTGTTCTCCACTCTCCTGGGAGTGAAAAACCTGGCTGAATATATCTGCTCTGAAGTGTCTTTATTCTAATCACAGTTGGTGCATGACAATAAAAGCTGATTACTCACCCCCTGGCCTCTGCCTCCCACTATCTCCAGCCACCCCACAGCTTCCCTTCCCATTCCTGCTTCTCCACTTTTAAAGTGGGTATT
>gene=chr10_108468349-108468565; species=ponAbe
ACTCAGGAAACGTCAGCTTCTTAAACTGTTCTCCATTCTCTTGGGGGTGAAAAACCTGGTTGAATACATCTGTTCTGAAGTATCTTTATTCTAATCACAGTTGGTGCATGACAATAAAAGCTGATTACTCTCCCCCTGGCCTCTGCCTCCCACTATCTCCAGTCACCCCACAGCTTCCCTTCTCATTCCTGCTTCTCCACTTTTAAGGTGGGTATT
>gene=chr10_108468349-108468565; species=rheMac
ACTCAGGAAACTTCAGCTTCTTAAACTGTTCTCCACTCTCCTGGGGGTGAAAACCCTGGCTGAATATATCTGCTCTGAAGTGTCTTTATTCTAATCACAGTTGGTGCATGACAATAAAAGCTGATTACTCACCCCCTGGCCTCTGCCTCCCACTATCTCCAGCCACCCCACAGCTTCCCTTCCCATTCCTGCTTCTCCACTTTTAAAGTGGGTATT
>gene=chr10_111928950-111929166; species=hg19
ggcagtaattaattgcaggcatctacttcccaggtggtcaggaggtttacttaagccagtgtagatgaaagtgcttagcatacgacttgacaTTGTCCTTCATAAATGGCTGTTGCTAGAATAACAATAACAACAACAACAGCAAGAAAGTAGTCTGATgttctttcttatgttaaaagaacatctccctttctaagatgtatatccaaggggatt
>gene=chr10_111928950-111929166; species=bosTau
ga------TTAATTACAGGCATCTACTTCCCAGACGGTCAGGAAGCTTACTTAAGGCAGCCTAGAAATGAGTCCTTAGCATAAAGCTCAACGCTGCCTTCAGTAAACAGCAGCTGTGAGAGTAATAAT------AACAATAACAaaaaagcagtctta--------cttatgttaagctgacact-gtccccttaagatgcacacccaca-gcact
>gene=chr10_111928950-111929166; species=calJac
gacagtaattaattgcaggcatctacttcccaggtggtcagaaggtttacttaagccagtgtagataaaagtgcttagcatacaacttgacattgtcctccataaatgGCTGTTGCTAGAATAATAAC------------AGGAAGAAAGTAGTCTTATgttctctcttatgtt-aaagaaaatcaccctctctaagatgtatat-taaggtcatc
>gene=chr10_111928950-111929166; species=canFam
gaccctaattaactccaggcatctgcttcccaggtggtcaggagggttaccttagtccgtgcagat-gaagcacttagcataatgtttgacattggcctcagtacgtggcc--------attaaTACC------AT------CAAGAAAGTGGTCTTCTGgactttcttaggttgagctgacacctgcctccctgggtggtgtacccagg-ac-cc
>gene=chr10_111928950-111929166; species=equCab
ga--ctaattaattgcaggcatctactatccaggtggtcaggaggtttgcttaagtcggtgtagataaaagagcttagcataatacccgacactgtccccaataaacggcagctGTGAGAATAATAAT------AA------CGAGAAAGTGGTCTTACAGCCTCCCTTAAGCTGAGGTG------GCCTCCCCAGGTTGCATGTCCACG-GCACC
>gene=chr10_111928950-111929166; species=gorGor
ggcagtaattaattgcaggcatctacttcccaggtggtcaggaggtttacttaagccagtgtagatgaaagtgcttagcatacgacttgacaTTTTCCTTCATAAATGGCTGTTGCTAGAATAACAATAACAACAACAACAGCAAGAAAGTAGTCTGATgttctttcttatgttaaaagaacatctccctttctaagatgtatatccacggggatt
>gene=chr10_111928950-111929166; species=panTro
ggcagtaattaattgcaggcatctacttcccaggtggtcaggaggtttacttaagccagtgtagatgaaagtgcttagcatacgacttgacaTTGTCCTTCATAAATGGCTGTTGCTAGAATAACAATAACAACAACAACAGCAAGAAAGTAGTCTGATgttctttcttatgttaaaagaacatctccctttctaagatgtatatccaaggggatt
>gene=chr10_111928950-111929166; species=papHam
gacagtaattaattgcaggcatctacttcccaggtggtcaagaggtttacttaagccagtgtagataaaagtgcttagcataCAACTTGATGTTGTCCTCCAGAAATGGCTGTTGCTAGAATAACAATAACAACAACAACAGCGAGAAAGTa-------gttctttcttatgttaaaagaacatctccctctctaagatgtatatccaaggcgatt
>gene=chr10_111928950-111929166; species=ponAbe
ggcagtaattaattgcaggcatctacttcccaggtggtcaggaggtttacttaagccagtgtagatgaaagtgcttagcatacgacttgacattgtcctccataaatgGCTGTTGCTAGAATAACAATAACAACAACAACAGCAAGAAAGTAGTCTGATgttctttcttatgttaaaagaacctctccctctctaag---------caaggggatt
>gene=chr10_111928950-111929166; species=rheMac
gacagtaattaattgcaggcatctacttcccaggtggtcaagaggtttacttaagccagtgtagataaaagtgcttagcatacaacttgacGTTGTCCTCCAGAAATGGCTGTTGCTAGAATAACAATAACAACAACAACAGCGAGAAAGTa-------gttctttcttatgttaaaagaacatctccctctctaagatgtatatccaaggggatt
>gene=chr10_117755655-117755871; species=hg19
CTTTAAAAAGCCAAAACTTGCCATCTTATAAGAAGTGGTGATGGGCTAAATGGTTTCTTTGTTTTTGGAAAAACACCAAACTGGAGCCTTTAGTTATGGAAATGTCAAGACAAAACTCTCTTCTGAAATGGAGATGCTTGAGATTCAAGCTGTGGCTTTAAGAAGCTTTAAGAAGCTTAAAACTGCTTTGGGAGCATAGAGGGAAGTTGGCCTGGG
>gene=chr10_117755655-117755871; species=bosTau
CTTTTAAAAACCAAAACTGATCATCTTGTAAGAAGTGGGAATGGGGCAAAAGGTTTCTTTGTTTTCAGAAAAACATCCAACTGGGGTCT----TTATGGAAATGTAAAGAC-AAAACTTTTTCTGAAATAGAGATATTTGAGATGCAAGGCATTGCTTT----------AAGAAGCTGAAAGCTGCTATGGAAATGGGGAAGGAAGTTAGCTAATA
>gene=chr10_117755655-117755871; species=calJac
CTTTAAAAAGCCGAAACTTACTGTCTTATAAGAAGTGGTGATGGGCT-AATGATTTCTTTGTTTTGGGAAAAACACCAAACTGGAGCCTTTAATTATGGAAATGTCAAGACAGAACCCTCTTCTGAAATGGAGATGCTTGAGATTCAAGCTGTGGCTTT----------AAGAAGCTAAAAACTGCTTTGGGAGCAAAGAGGGAAGTTGGCCTGGG
>gene=chr10_117755655-117755871; species=canFam
CTTTTCAGAACCCAAACCGATTATCTGGAAAGAAGTAGTGATGGGGTAAATGATTTCTTTGTTTTGGGAGAAACACCCAACTGAAGCCTTTAATTATGAAAATATAAAGACAAGAC---CTTCTGAAAGAGAGACATTTGAGATTCAAGCCAGAGCAGT----------AAG--------AACTACAGAGAGAGAGGAAAGGGGAATTAGCTGGGG
>gene=chr10_117755655-117755871; species=equCab
CCTTTAAAAACCGAAACTGATCATCTTATAAGAAGTgatgattagggaattgatttgtttgttttgg--aaaacacccaactagggcctttaattatggaaatgtgaaagcaagaccctcttctgaaatagagagatttgagaTGTAATCAACAGGTTA----------ACG---CTTTGAGC----------GAGGGGAGGGAAGTTAGCCGGGA
>gene=chr10_117755655-117755871; species=gorGor
CTTTAAAAAGCCAAAACTTGCCATCTTATAAGAAGTGGTGATGGGCTAAATGGTTTCTTTGTTTTTGGAAAAACACCAAACTGGAGCCTTTAGTTATGGAAATGTCAAGACAAAACTCTCTTCTGAAATGGAGATGCTTGAGATTCAAGCTGTGGCTTTAAGAAGCATTAAGAAGCTTAAAACTGCTTTGGGAGCATAGACGGAAGTTGGCCTGGG
>gene=chr10_117755655-117755871; species=panTro
CTTTAAAAAGCCAAAACTTGCCATCTTATAAGAAGTGGTGATGGGCTAAATGGTTTCTTTGTTTTTGGAAAAACACCAAACTGGAGCCTTTAGTTATGGAAATGTCAAGACAAAACTCTCTTCTGAAATGGAGATGCTTGAGATTCAAGCTGTGGCTTTAAGAAGCATTAAGAAGCTTAAAACTGCTTTGGGAGCATAGAGGGAAGTTGGCCTGGG
>gene=chr10_117755655-117755871; species=papHam
CTTTAAAAAGCCAGAACTTGCCATCTTATAAAAAGTGGTGATGGGCTAAATGGTTTCTTTGCTTTTGGAAAAACACCAAACTGGAGCCTTTAGTTATGGAAATGTCAAGACAAAACTCTCTTCTGAAATGGAAATGCTTGAGATTCAAGCTGTGGCTTT----------AAGAAGCTAAAAACTGCTTTGGGAGCACAGAGGGAAGTTGGCCTGGG
>gene=chr10_117755655-117755871; species=ponAbe
CTTTAAAAAGCCAAAACTTGCCATCTTATAAGAAGTGGTGATGGGCTAAATGGTTTCTTTGTTTTTGGAAAAACACCAAACTGG-------AGTTACGGAAATGTCAAGACAAAACTCTCTTCTGAAATGGAGATGCTTGAGATTCAAGCTGTAGCTTTAAGAAGCTTCAAGAAGCTTAAAACTGCTTTGGGAGCATAGAGGGAAGTTGGCCTGGG
>gene=chr10_117755655-117755871; species=rheMac
CTTTAAAAAGCCAGAACTTGCCATCTTATAAAAAGTGGTGATGGGCTAAATGGTTTCTTTGTTTTTGGAAAAACACCAAACTGGAGCCTTTAGTTATGGAAATGTTAACACAAAACTCTCTTCTGAAATGGAAGTGCTTGAGATTCAAGCTGTGGCTTT----------AAGAAGCTAAAAACTGCTTTGGGAGCACAGAGGGAAGTTGGCCTGGG
>gene=chr10_121446851-121447067; species=hg19
TGGTGGCAGTAATGATCAGAACCGGGAGTACCCAACTTCTTTCATGCTTGGGGGACTAGAGCTGCCCCCTCCATGCAGAATGGGCAAAGTAAGGGCAGAGGAGATCCATTAGCATCACAATAGGCCTAAAGCCTGCATTTGAAAGCTTCAAGAAAAGACTGAGAGGCAATCTCTTGctgtttcccctaaaggcagattggcagatcagtcctccta
>gene=chr10_121446851-121447067; species=bosTau
TGGTGGCAGCAATTACGGGAAATCGTAGCATCCATCATCATTCCT-CTACAGGGACTAGAGCTGTCCTCTCCAGGC-AAATGGACAAGGTATGAGCAGAGAAGAAC--TCAGCATCATGGCAGGCCTAAAACCTGCATTTGAAAGACTGGAGAAAAATG--AGAAGCAACTCCTTCCTGGGGTCCATAATGtcagacgag-----------ttcta
>gene=chr10_121446851-121447067; species=calJac
TGGTGGCAG-GATGATCGGAAATGGGAGTGCCCATCCTCTTTCCGGCTTGGGAGACTAGAGCTGCCCCCTCCACGCAGAATGGGCAAAATCAGGGCTGAGCAGAGCCATCAGCATCACAATAGGCCTACAGGCTGCATTTAAAAGCTTCCAGAAAAGACTGAGAGGCAATCTCTTGCTGTTTCCCCTGAAGGCagactggtcgatcagccctccta
>gene=chr10_121446851-121447067; species=canFam
TGGTGGCAGTAATTATGGGAAATCAGAGCACTCATTGTCATTCCCCCTCTTGGAACTAGAGCTCCTCCCTCTATGCAGAAGGAGCAGAGCATAGGCAGGGAAGAAC--TGAACATTATAGTAAGCCTAAAGCCTGCATTTGAAAGATGCAAGAAAAGAGT--GAGGCAACTTCTTACTGTGTACCAGTGAGGTAGATCGGCAGTTCAACTGTCTTA
>gene=chr10_121446851-121447067; species=equCab
TGGTGACAATAATTATGGGAAATCAGAGCCCTCATCCTTATTCTTCCCCTTGGGACCAGAGCTGCCCTCTCCATGCAGAATGGGCAGCGTATGGGCAGAGAAGAAC--TGAACATCATGGCAAGCCAAAAGCCTACATCTGAAAGACTCAAGAAAAGAGTGAGAGGCAACTTCATTCCATGGTCCAGTAAGGCAGATTGGCGGTTcaagcttcctg
>gene=chr10_121446851-121447067; species=gorGor
TGGTGGCAGTAATGATCAGAACCGGGAGTACCCAACTTCTTTCATGCTTGGGGGACTAGAGCTGCCCCCTCCATGCAGAATGGGCAAAGTAAGGGCAGAGGAGAGCCATTAGCATCACAATAGGCCTAAAGCCTGCATTTGAAAGCTTCAAGAAAAGACTGAGAGGAAATCTCTTGctgtttcccctaaaggcagattggcagatcagccctccta
>gene=chr10_121446851-121447067; species=panTro
TGGTGGCAGTAATGATCAGAACCGGGAGTATCCAACTTCTTTCATGCTTGGGGGACTAGAGCTGCCCCCTCCATGCAGAATGGGCAAAGTAAGGGCAGAGGAGAGCCATTAGCATCACAATAGGCCTAAAGCCTGCATTTGAAAGCTTCAAGAAAAGACTGAGAGGCAATCTCTTGCTGTTTCCCCTAAAGGCAGATTGGCAGATCAGCCCTCCTA
>gene=chr10_121446851-121447067; species=papHam
TGGTGGCAGTAATGATCAGAAACAGGAGTACCCAACTTCTTTCATGCTTGGGGGACTAGAGCTGCCCACTCTATGCAGAATGGGCAAAGTAAGGGCAGAGGAAAGGTATTAGCGTCACAATAGGCCTAAAGCCTGCATTTGAAAGCTTCAAGAAAAGACTGAGAGGCAATCTCTTGctgtttcccctaaaggcagattggcagatcagctctccta
>gene=chr10_121446851-121447067; species=ponAbe
TGGTGGCAGTAACGATCAGAACCGGGAGTATCCAACTTCTTTCATGGTTGGGGGACTAGAGCTGCCCCCTCCATGCAGAATGAGCAAAGTAAGGGCAGAGGAGAGCTATTAGCATCACAATAGGCCCAAAGCCTGCATTTGAAAGCTTCAAGAAAAGACTGAGAGGCAATCTCTTGctgtttcccctaaaggcagattggcagatcagctctccta
>gene=chr10_121446851-121447067; species=rheMac
TGGTGGCAGTAATGATCAGAAACAGGAGTACCCAACTTCTTTCATGCTTGGGGGACTAGAGCTGCCCACTCTATGCAGAATGGGCAAAGTAAGGGCAGAGGAGAGGTATTAGCGTCACAATAGGCCTAAAGCCTGCATTTGAAAGCTTCAAGAAAAGACTGAGAGGCAATCTCTTGCTGTTTCCCTTAAAGGCAGGTTGGCAGATCAGCTCTCCTA
>gene=chr10_125557420-125557636; species=hg19
TTTGTCTTGGCTGGGCATCTGTTTTCCATCAGTGCTCCCACCCTGCAGGAAGCACAGGAGGGTGAACTCACCTGGCAGTGGGCAGCCCAGGATCTCCATTCTCATGCAGATGCTCCCATTATCAAACCAGGACTGAGGGTTTATGCGGATGTAGCGGGCCACCATGGGGACGGGTAGCTCATTGAGAACAGGGATCTCCTTCTCACTGTTTCCCTC
>gene=chr10_125557420-125557636; species=bosTau
TTCACCTTGGCTAAGCACCTGTCTTCCACCGGCGTTCCCTCCCTGCAGGAAGCACAGAAGGGCAGACCCACCTGGCAACGGGCAGCCAAGGATCTCCATCCTCATGCAGATGCTCCCATTATCGAACCAGGACTGGGGGTTTATGCGGATGTAGCGTGCCACCATGGGGACGGGCAGCTCGTTCAGTACAGGGATCTCCTTTTCACTGTTTCCTTC
>gene=chr10_125557420-125557636; species=calJac
TTTGCCTTGGCTGGGCATCTGTTTTCCATTAGTGCTCCCACCCTGCAGGGAGCACAGGAGGGTAGACTCACCTGGCAGCGGGCAGCCCAGGATCTCCATTCTCATGCAGATGCTCCCGTTATCAAACCAGGACTGCGGGTTTACGCGGATGTAGCGGGCCACCATGGGGACGGGCAGCTCGTTAAGAATGGGGATCTCCTTCTCACTGTTTCCTTG
>gene=chr10_125557420-125557636; species=canFam
GTCACCTTGGCTAGGCACCTGTTCTCCGTCAGCACCCC--ACCCGCAGTAAGCAGGGAAGGGCGAGCTCACCTGGAAGCGGACAGCCAAGAATCTCCATCCTCATACAGATGCTCCCATTGTCAAACCAGGACTGTGGATTTATGCGGATATAGCGGGCCACCATGGGGACAGGCAGCTCATTGAGAACAGGGATCTCCTTTTCGCTGTTTCCTTC
>gene=chr10_125557420-125557636; species=equCab
TTCGCCTTGGCTAGGCACCTGTTCTCCACCAGCACTCCTACCCTGCAGGAAGAAAAGAAGGGCAAACTCACCTGGTAAAGGACAGCCAAGGATCTCCATCCTCATGCAGATGCTTCCGTTCTCGAACCAGGACTGCGGGTTGATGCGAATGTAGCGGGCCACGACGGGCACGGGCAGCTCGTTGAGAACAGGGATCTCCTTTTCACTGTTTCCTTC
>gene=chr10_125557420-125557636; species=gorGor
------------------------------------------------------------------------------------------------------------------------------------------------------------------------------------------------------------------------
>gene=chr10_125557420-125557636; species=panTro
TTTGTCTTGGCTGGGCATCTGTTTTCCATCAGTGCTCCCACCCTGCAGGAAGCACAGGAGGGTGAACTCACCTGGCAGTGGGCAGCCCAGGATCTCCATTCTCATGCAGATGCTCCCGTTATCAAACCAGGACTGAGGGTTTATGCGGATGTAGCGGGCCACCATGGGGACGGGTAGCTCATTGAGAACAGGGATCTCCTTCTCACTGTTTCCCTC
>gene=chr10_125557420-125557636; species=papHam
TTTGCCTTGGCTGGGCATCTGTTTTCCATCAGTACTCCCACCCTTCAGGAAGCACGGGAGGTTGAACTCACCTGGCAGAGGGCAGCCCAGGATCTCCATTCTCATGCAGATGCTCCCATTATCAAACCAGGACCTTGGGTTTATGCGGATGTAGCGGGCCACCATGGGGACGGGCAGCTCGTTGAGAACAGGGATCTCCTTCTCACTGTTTCCTTC
>gene=chr10_125557420-125557636; species=ponAbe
TTTGCCTTGGCTGGGCATCTGTTTTCCATCAGTGCTCCCACCCTGCAGGAAGCACAGGAGGGTGAACTCACCTGGCAGTGGGCAGCCCAGGATCTCCATTCTCATGCAGATGCTCCCATTATCAAACCAGGACTGCGGGTTTATGCGGATGTAGCGGGCCACCATGGGGACGGGTAGCTCATTGAGAACAGGGATCTCCTTCTCACTGTTTCCTTC
>gene=chr10_125557420-125557636; species=rheMac
TTTGCCCTGGCTGGGCATCTGTTTTCCATCAGTACTCCCACCCTTCAGGAAGCACGGGAGGTTGAACTCACCTGGCAGAGGGCAGCCCAGGATCTCCATTCTCATGCAGATGCTCCCATTATCAAACCAGGACCGTGGGTTTATGCGGATGTAGCGGGCCACCATGGGGACGGGCAGCTCGTTGAGAACAGGGATCTCCTTCTCACTGTTTCCTTC
>gene=chr11_291602-291818; species=hg19
TGGGGCTGCTCCATCGTTGTCTGAGCCTCCCGGTGCTGCCGCTGTGGCCGTTTCTTTGATGAGGCTCTCAGAGGCCGAGTCATTCACTGCCAGCCTGAAGCTGCCCATGCGCATATTCGGGCTGGAGCCTCTGAGGCCACACAAACGCCGGCTGGGGAGGCGAAGTGTGGGGCTGAGCACCAGAACTCCAGGAGCGTCTGGGCTGGAGACAGAACT
>gene=chr11_291602-291818; species=bosTau
----------------------------------------------------------------------------------------CTCCACCCG---CTCCCCACACCCAGACTCTGGCCTGAGCCCC-AA-CAGACGCAG-TGCCC-------AC---------------------CAG-GTCTGAGGAGTGTCTTGGTTGGGGATGTGGCC
>gene=chr11_291602-291818; species=calJac
TGGGACTGCTCCATCATTGTCTGAGCCTTCCCATGCTGGTGCTGTGGCCTTTTCTCTGATGAGGCTCCCAGAGGCCAAGTCATT-ACTGTCGGCCTGAGGCTACCCACGTCCACATTC-GGCCGGAGCCTCTGGG--CACACGAACACCGGCTGGGGAGCCAAAGTGTGGGGCTGAGGACCAGAACAAAGGGAGCATCTGAGCTGGAGACAGAACT
>gene=chr11_291602-291818; species=canFam
---------------------------------AGCCAGCGCTCCGGCCTCACCCCCGGTCGGGC------------AGCTGCCGAGCCCGTGCCTG----------------GATTCTGGCCTTGCTCCCGGG--GGCCGCAGATGCCTGCTGGGGAC---------------------TA--ACCCGAGGAGC-CCGGGGCTGGAGACGGCGAC
>gene=chr11_291602-291818; species=equCab
------------------------------------------------------------------------------------------------------------------------------------------------------------------------------------------------------------------------
>gene=chr11_291602-291818; species=gorGor
TGGGGCTGCTCCATCGTTGTCTGAGCCTCCCGGTGCTGCCACTGTGGCCGTTTCTTTGATGAGGCTCTCAGAGGCCGAGTCATTCACTGCCGGCCTGAAGCTGCCCATGCGCATATTCGGGCTGGAGCCTCTGAGGCCACACAAACGCCGGCTGGGGAGGTGAAGTGTGGGGCTGAGCACCAGAACTCCAGGAGCGTCTGGGCTGGAGACAGAACT
>gene=chr11_291602-291818; species=panTro
TGGGGCTGCTCCATCGTTGTCTGAGCCTCCCGGTGCTGCCGCTGTGGCCGTTTCTTTGATGAGGCTCTCAGAGGCCGAGTCATTCACTGCCGGCCTGAAGCTGCCCATGCACGTATTCGGGCTGGAGCCTCTGAGGCCACACAAACGCCGGCTGGGGAGGCAAAGTGTGGGGCTGAGCACCAGAACTCCAGGAGCGTCTGGGCTGGAGACAGAACT
>gene=chr11_291602-291818; species=papHam
TGGAG---------------CTGAGCCTCCCTGTGCCGCTGCTGTGG-CGTTTCTTTGATGAGGCTCCCAGAGG------CGTTCACTGCCGGCCTGAGGCCGCCCATGCCCATATTCGGGCC-GAGCCTCGGAGGCCACACAAACTCTGGCTGGGGAGGCGAAGTGTGGGGCTGAGGACCAGAACTCCAGGAGCCTCTGGGCTGGAGACAGAACT
>gene=chr11_291602-291818; species=ponAbe
TGGGGCTGCTCCATCGTTGTCTGAGCCTCCCGATGCTGCTGTTGTGGCCGTTTCTTTGATGAGGCTCCCAGAGGCCGAGTCATTCACTGCCGGCCTGAGGCTGCCCATGCCCATATTCCAGCTGGAGCCTCTGAGGCCACACAAACGCCGGCTGGGGAGGCGAAGTGTGGAGCTGAGGACCAGAACTCCAGGAGCGTCTGGGCTGGAGACAGAACT
>gene=chr11_291602-291818; species=rheMac
TGGAG---------------CTGAGCCTCCCTGTGCCGCTACTGTGG-CGTTTCTTTGATGAGGCTCCCAGAGG------CGTTCACTGCCGGCCTGAGGCCGCCCATGCCCATATTCCGGCC-GAGCCTCGGAGGCCACACAAACTCTGGCTGGGGAGGCGAAGTGTGGGGCTGAGGACCAGAACTCCAGGAGCCTCTGGGCTGGAGACAGAACT
>gene=chr11_944904-945120; species=hg19
aggtggagtagggcctttcctagagctttataaagactgtggctcttactAGAATGCTAAACACTGAGTATCCTTGAGTAGCTCAGGCCTTTGTAATGCAGAGTGGTGAATGGTGTGAGGGGTGAACAGCTTCGGAGAGGTCAGGCATGGAATGCAGGGGTGATGCTTGGCTCAGGTCTTGCTAGGCTGATGGGATGTGGGGGATGGTCTGGAAAG
>gene=chr11_944904-945120; species=bosTau
ag---ggagagggccttgtGCAGAGC----------------CTGTTCCTCGTGTGCTAAACGCTGAGGGTCCCACAGGGGCCC-AGCCCTTGTAGC-CAGAGTGGAGAGT-GTGTGAGGCGTAGTCAGCTC-------CTCAGGGAGGG----------------CTGGCGATGGTC-CG-------GAGAGGGTGTGGTGGCCGGGGCACGCTC
>gene=chr11_944904-945120; species=calJac
aggtggagtagggcctttcatagagctttataatgattgtggctcttactAAAATGCTAAACACCGAGTATCCTTGAGTAGCTCAGGCTGTTGTAATGCAGAGTGGCAAATGGTGTGAGGGGTGAATAGCTTAGGAGAGGTCAG---TGGAACAGAGGGGTGAGGCTTGGCTCAGTTCTTGCTAGGCTGATGGGATGTAGGGGATGGTTCCGAAAA
>gene=chr11_944904-945120; species=canFam
aagtggtgtagggcctcgtgtatagcattataaagactgtggcttttTTTTGCATACTAAACACTGGGAATCTCAGAGTTCCTCAAGCCCTTGTAATGCATAGTGTTAAGTGGTGTGAGATGTAATCAGCTTAGGGGAGGTCAGGCATGGAATACAGAGATAATGCTTGGGTCAGGTCTTGCTAAGCTCACA--GTGTGGGGGGTGATCCAGGAAA
>gene=chr11_944904-945120; species=equCab
aggtggtgtaggaccttgtgtcgaacattataaagactgtggc--tttttggcatatgaaacacgaagGGTCTTGGAATAGCTCAAGCCCTTGTAATGCAGCATGGTAAGTGGTGTGAGATGCTATCAGCTTAGGAGAGGTCAGGTATGAAATACAGGAGTAATGCTTGGGTCAGGTCTTGCTAAGCTGACAGGGTGTAGGGGCTGATCCAGGAAA
>gene=chr11_944904-945120; species=gorGor
------------------------------------------------------------------------------------------------------------------------------------------------------------------------------------------------------------------------
>gene=chr11_944904-945120; species=panTro
aggtggagtagggcctttcctagagctttataaagactgtggctcttactAGAATGCTGAACACTGAGTATCCTTGAGTAGCTCAGGCCTTTGTAATGCAGAGTGGTGAATGGTGTGAGGGGTGAACAGCTTGGGAGAGGTCAGGCATGGAATGCAGGGGTGATGCTTGGCTCAGGTCTTGCTAGGGTGATGGGATGTGGGGGATGGTCTGGAAAG
>gene=chr11_944904-945120; species=papHam
aggtggagtagggccttttgtagagctttttaaagatgatggctgttactAGAATGCTAAACACTGACTGTCCTCGAGTAGCTCAGGCCTATGTAATGCAGAGTGGTAAATGGTATGAGGGGTGAACAGCTTAGGAGAGGTCAGGCGTGGAATGCAGGGGTGATGCTTGGCTCTGGTCTTGCTAGGCTGATGGGATGTGGGGGATGGTTTGGAAAA
>gene=chr11_944904-945120; species=ponAbe
aggtggagtagggcctttcctagagctttataaagactgtggctgttactAGAATGCTACACACTGACTATCCTTGAGTAGCTCAGGCCTTTGTAATGCAGAGTGGTGAATGGTGTGAGGGGTGAACAGCTTAGGAGAGGTCAGGCATGGAATACAGGGGTGATGCTTGGCTCAGGTCTTGCTAGGCTGACGGGATGTGGGGGATGGTCTGGAAAA
>gene=chr11_944904-945120; species=rheMac
aggtggagtagggccttttgtagagctttttaaagatgatggctcttactAGAATGCTAAACACTGACTGTCCTCGAGTAGCTCAGGCCTTTGTAATGCAGAGTGGTAAATGGTATGAGGGGTGAACAGCTTAGGAGAGGTCAGGCGTGGAATGCAGGGGTGATGCTTGGCTCTGGTCTTGCTAGGCTGATGGGATGTGGGGGATGGTTTGGAAAA
>gene=chr11_15389329-15389545; species=hg19
ATAGCTCATCTTTCTGCCTCTCTTGTATCTTAAATTTTTCATTACAAATTTCCAGGGCTTCAAAGTAGAATCTCACAGCCGGCGCCTCTTTTCTCCCTTGCATGACAAAGAGCTGTCAAAAACGGTTCCTGGGCTGGCTAGTTTCTTCCCCTTTTTTCTCTCATCTAAATGTCAAACAACTTAGCTTAAATAAAGCCCAGCATTCTTCGTCTGGTG
>gene=chr11_15389329-15389545; species=bosTau
ATAGCTCATCTTTCTGCCTCTCTTGTATCTTAAATTTTTCATTACAAATTTCCAGGGCTTCAAAGTAGACTCTCACAGCCGGCGCCTTTTTTCTCCCTTGCATGACAAAGAGCTGTCAAAAACGGTTCCTGGGCTGGCTAGTTTCTTCCCCTTTTTTCTCTCATCTAAATGTCAAACAACTTAGCTTAAATAAAGCCCAGCATTCTTCGTCTGGTG
>gene=chr11_15389329-15389545; species=calJac
ATAGCTCATCTTTCTGCCTCTCTTGTATCTTAAATTTTTCATTACAAATTTCCAGGGCTTCAAAGTAGACTCTCACAGCCGGCGCCTCTTTTCTCCCTTGCATGACAAAGAGCTGTCAAAAACGGTTCCTGGGCTGGCTAGTTTCTTCCCCTTTTTTCTCTCATCTAAATGTCAAACAACTTAGCTTAAATAAAGCCCAGCATTCTTCGTCTGGTG
>gene=chr11_15389329-15389545; species=canFam
ATAGCTCATCTTTCTGCCTCTCTTGTATCTTAAATTTTTCATTACAAATTTCCAGGGCTTCAAAGTAGACTCTCACAGCCAGTGCCTTTTTTCTCCCTTGCATGACAAAGAGCTGTCAAAAACGGTTCCTGGGCTGGCTAGTTTCTTCCCCTTTTTTCTCTCATCTAAATGTCAAACAACTTAGCTTAAATAAAGCCCAGCATTCTTCGTCTGGTG
>gene=chr11_15389329-15389545; species=equCab
ATAGCTCATCTTTCTGCCTCTCTTGTATCTTAAATTTTTCATTACAAATTTCCAGGGCTTCAAAGTAGACTCTCACAGCCAGCGCCTTTTTTCTCCCTTGCATGACAAAGAGCTGTCAAAAACGGTTCCTGGGCTGGCTAGTTTCTTCCCCTTTTTTCTCTCATCTAAATGTCAAACAACTTAGCTCAAATAAAGCCCAGCATTCTTCGTCTGGTG
>gene=chr11_15389329-15389545; species=gorGor
------------------------------------------------------------------------------------------------------------------------------------------------------------------------------------------------------------------------
>gene=chr11_15389329-15389545; species=panTro
ATAGCTCATCTTTCTGCCTCTCTTGTATCTTAAATTTTTCATTACAAATTTCCAGGGCTTCAAAGTAGAATCTCACAGCCGGCGCCTCTTTTCTCCCTTGCATGACAAAGAGCTGTCAAAAACGGTTCCTGGGCTGGCTAGTTTCTTCCCCTTTTTTCTCTCATCTAAATGTCAAACAACTTAGCTTAAATAAAGCCCAGCATTCTTCCTCTGGTG
>gene=chr11_15389329-15389545; species=papHam
ATAGCTCATCTTTCTGCCTCTCTTGTATCTTAAATTTTTCATTACAAATTTCCAGGGCTTCAAAGTAGACTCTCACAGCCGGCGCCTCTTTTCTCCCTTGCATGACAAAGAGCTGTCAAAAACGGTTCCTGGGCTGGCTAGTTTCTTCCCCTTTTTTCTCTCATCTAAATGTCAAACAACTTAGCTTAAATAAAGCCCAGCATTCTTCGTCTGGTG
>gene=chr11_15389329-15389545; species=ponAbe
ATAGCTCATCTTTCTGCCTCTCTTGTATCTTAAATTTTTCATTACAAATTTCCAGGGCTTCAAAGTAGACTCTCACAGCCGGCGCCTCTTTTCTCCCTTGCATGACAAAGAGCTGTCAAAAACGGTTCCTGGGCTGGCTAGTTTCTTCCCCTTTTTTCTCTCATCTAAATGTCAAACAACTTAGCTTAAATAAAGCCCAGCATTCTTCGTCTGGTG
>gene=chr11_15389329-15389545; species=rheMac
ATAGCTCATCTTTCTGCCTCTCTTGTATCTTAAATTTTTCATTACAAATTTCCAGGGCTTCAAAGTAGACTCTCACAGCCGGCGCCTCTTTTCTCCCTTGCATGACAAAGAGCTGTCAAAAACGGTTCCTGGGCTGGCTAGTTTCTTCCCCTTTTTTCTCTTATCTAAATGTCAAACAACTTAGCTTAAATAAAGCCCAGCATTCTTCGTCTGGTG
>gene=chr11_19416702-19416918; species=hg19
AGCATGTGCCCATGTGCACGTGTGAGGCCATGGCTACACCTGAGTGGGCGCATGCTGTGCGTGTTAGTGCATTCACATTCCTGTTCATTGTCATGCAGATATTTGTCAGGGAGAGAAAGCCCCTCATTGGGCCCACACATCTGCTACCTTGGATAGCACTTGTTCCTCTTTGCCCCTACATTTGTTCAGTGTGCATTTTGAAGGCCTCCTTTGTGC
>gene=chr11_19416702-19416918; species=bosTau
------------------------------------------------------------------------------------------------------------------------------------------------------------------------------------------------------------------------
>gene=chr11_19416702-19416918; species=calJac
AGCCTGTGCCCATGTGCAGGTGTGAGTCCAGGGCTACCCCTGAGTGAGCGCATGCTGTGCGTGGGAGTGCATTCACACTCCTGTTCGTTGGCATGAAGACATTTGTCAGGGAGAGAATGCCTCTCATTGGGTGCACACATCTGCTACCCTGGATAGCTCTTGTCCGTCTGTCCCCCTCCATTTGTTCAGTGTACATTTTGAAGTCCTCCTCTGTAC
>gene=chr11_19416702-19416918; species=canFam
GGCAGGTGTCCGGGTcc--gcgccggcccccgcc--cccccATGGGG---------------------------ATGTGCCTGATTGTTGACACAAAGATGTTTCTAGGGGAGAGGAAG-CCCCCTGTAGGTACACCT-TCCGCTACCTTGGACAGCGC---TCGCGTCACCGTCCTTCATTCATTCAGCGTGCATTGCGAGGGCCTCC-------
>gene=chr11_19416702-19416918; species=equCab
AGTGTGTGCCCGTGTGTAGACGTGAGGCCATGTCTGCACCCGAGTGG-------------------------GCGTGTTCCTGGTCGTCGGCATGCAGACATT-CCAGAGGAGAGGAAG-CCCCCGATAGACCGACCC-TCTGCTCCCTTGGACAG--------------CCGCCCGTCATTTGTTTGGTGCACATTGTGAGGGCCCCCTCTGTGC
>gene=chr11_19416702-19416918; species=gorGor
AGCATGTGCCCATGTGCATGTGTGAGGCCATGGCTACACCTGAGTGGGCGCATGCTGTG-GTGTTAGTGCATTCACATTCCTGTTCATTGTCACGCAGATATTTGTC-GGGAGAGAAAGCCCCTCATTGGGCCCACACATCTGCTACCTTGGATAGCACTTGTCCCTCTTTGCCCCTACATTTGTTCAGTGTGCATTTTGAAGGCCTCCTCTGTGC
>gene=chr11_19416702-19416918; species=panTro
AGCATGTGCCCATGTGCATGTGTGAGGCCGTGGCTACACCTGAGTGGGTGCATGCTGTGCGTGTTAGTGCATTCACATTCCTGTTCATTGTCACGCAGATATTTGTCAGGGAGAGAAAGCCCCTCATTGGGCCCACACATCTGCTACCTTGGATAGCACTTGTCCCTCTTTGCCCCTACATTTGTTCAGTGTGCATTTTGAAGGCCTCCTCTGTGC
>gene=chr11_19416702-19416918; species=papHam
AGCATGTGCCCATGTGCATGTGTGAGTCCAGGACTACACCTGAGTGGGCGCATGCTGCATGTGTGAGTGCATTCACATTCCTGTTCATCAGTCCGCAGATATTTGTCAGGAAGAGAAGGCCCCTCATTGGGCCCACACATGTGCTACCTTGGATAGTACTTGTCCCTCTTTGCCTTTACGTTTGTTCAGTGTGCATTTTGAAGGCCTCCTCTGTGC
>gene=chr11_19416702-19416918; species=ponAbe
AGCATGTGCCCATGTGCATGTGTGAGGCCAGGGCTACACCTGAGTGGGTGCATGCTGTGCGTGTTAGTGCATTCACATTCCTGTTCATTGTCACCCAGATATTTGTCAGGGAGAGAAAGCCCCTCATTGGGCCCACACATCTGCTACCTTGGGTAGCACTTGTCCCTCTTTGCCCCTACATTTGTTCAGTGTGCATTTTGAAGGCCTCCTCTGTGC
>gene=chr11_19416702-19416918; species=rheMac
AGCATGTGCCCATGTGCATGTGTGAGTCCAGGACTACACCTGAGTGGGCGCATGCTGCACGTGTGAGTGCATTCACATTCCTGTTCATCAGTCCGCAGATATTTGTCAGGAAGAGAAGGCCCCTCATTGGGCCCACACATGTGCTACCTTGGATAGCACTTGTCCCTCTTTGCCCTTACGTTTGTTCAGTGTGCATTTTGAAGGCCTCCTCTGTGC
>gene=chr11_19839527-19839743; species=hg19
AGCCTTCTTGCCCACCCAGATAGCCTCTTTGCACCCCACAGGCTTCCCAGCTCCAGATCTTACCTCTCTCCCTGAATTCCCTTTTTTTCATGCAAAGCATTTTAGCACAGTCTACTGCCCCCTAAATTTGCATACTCTTACCCATCATTCTACAAAACAAAGAGATTTCCAGTTTGGGGGAGGGGTAGGGGTAAGGAGGGAAAATAATAACTCATG
>gene=chr11_19839527-19839743; species=bosTau
GGGCTTCTCTCCCACCCACGCAGCTTCTC--TGCTTCCCAGTCTGTCCAGCTGCAAACCTCTTCTCTCCCCCTGAATTCTTTCTTTCTAATGCTAAGCTTTTTA---------GCACTCACCTAAATTTGCACACTCATACCCACTATTTTACGTAACAAA-AAACCCCCTTCTT-GTG--GGGTAAAGG----GGAGAGGGA-------------
>gene=chr11_19839527-19839743; species=calJac
AGCCTTCTCGCCCACCCAGATAGCCCCTCTGCGTCCCACAGGCTTCCCAGCTCCAGATCTTACCTGTCTCCCTGATTTCCCTTTTTCTCATGCAAAGCATTGTAGCACAGTCTACAGTCCCCTAAATTTGCATACTTGTACCCGTCATTCTACAAAACAAAGAGATTTCCAGTTTGGGGGAAGGGGAGAGGTAAGGAGGGAAAAGAATAACTCATA
>gene=chr11_19839527-19839743; species=canFam
GGGCTTCTCTCCCACTC-CACAGCATCTCT-TACTTCCCGAGCTCCCAGGTTCCAGACCTCCTCTCTCTTCTTGAATTCCCTTTTTCTCATGCAAAGCATTTCAGCTCTGTCTCCACTCCCCTACATTTGCATCATCTGGCTGGTCATTCTGCATAACAAAGAAACCTCCTTGGGGGAGG-GGGTGTGGG----AGTAAGTAA-------------
>gene=chr11_19839527-19839743; species=equCab
GGACTTCTCTCCCACCCACACAGTCTCCC--TGCTTCTCAGTTTTC--AGCTCCAGACCGCCTCTCTCTCCCTGAATTCTCTCTTTCTCATGCAGAGCATTTCCGCTAAGTCTCCACTCCCCTAAATTTGCA---------TACTCATTCTTCGTTACAGAGAAACCT-----GGGTGGGTCGGGGTGGG----GATAAGTAG-------------
>gene=chr11_19839527-19839743; species=gorGor
AGCCTTC----------------CCTCTTTGCACCCCACAGGCTTCCCAGCTCCAGATCTTACCTCTCTCCCTGAATTCCCTTTTTTTCATGCAAAGCATTTTAGCACAGTCTACTGTCCCCTAAATTTGCATACTCTTACCCATCATTCTACAAAACAAAGAGATTTCCAGTTTGGGGGAGGGGTAGGGGTAAGGAGGGAAAATAATAACTCATG
>gene=chr11_19839527-19839743; species=panTro
AGCCTTCTTGCCCACCCAGATAGCCTCTTTGCACCCCACAGGCTTCCCAGCTCCAGATCTTACCTCTCTCCCTGAATTCCCTTTTTTTTATGCAAAGCATTTTAGCACAGTCTACTGTCCCCTAAATTTGCATACTCTTACCCATCATTCTACAAAACAAAGAGATTTCCAGTTTGGGGGAGGGGTAGGGGTAAGGAGGGAAAATAATAACTCATG
>gene=chr11_19839527-19839743; species=papHam
AGCCTTCTCGCCCACCCAGATAGCCTCTCTGTGCCCCACAGGCTTCCCAGCTCCAGATCTTACCTCTCTCCTTAAATTCCCTTTTTTTCATGCAAAGCATTTTAGCACAGTCTACTGTCCCCTAAATTTGCATACTCCGACCGGTCATTCTACAAAACAAAGAGATTTCCAGTTTGGGGGAGGGTGATGGGTAAGGAGGGAAAATAATAACTCATA
>gene=chr11_19839527-19839743; species=ponAbe
AGCCTTCTCGCCCACCCAGATAGCCTCTCTGCACCCCACAGGCTTCCCAGCTCCAGATTTTACCTCTCTCCCTGAATTCCCTTTTTTTCATGCAAAGCATTTTAGCACAGTCTACTGTCCCCTAAATTTGCATACTCTTACCCATCATTCTACAAAACAAAGAGATTTCCAGTTTGGGGGAGGGGTAGGGGTAAGGAGGGAAAATAATAACTCATA
>gene=chr11_19839527-19839743; species=rheMac
AGCCTTCTCGCCCACCCAGATAGCCTCTCTGTGCCCCACAGGCTTCCCAGCTCCAGATCTTACCTCTCTCCTTAAATTCCCTTTTTTTCATGCAAAGCATTTTAGCACAGTCTACTGTCCCCTAAATTTGCATACTCGTACCCGTCATTCTACAAAACAAAGAGATTTCCAGTTTGGGGGAGGGTGATGGGTAAGGAGGGAAAATAATAACTCATA
>gene=chr11_30047031-30047247; species=hg19
ACTTAGTACCTAATTCTAGGCTGCGGGGAAATGGATAGGAGGGCACCCCAAGGAGGTTAGAGAGATAGTCCTGGGGTTAGAGGGGAGTGTTCACAGTTCTGCATCTGAATACCACTCACATTTACTTAAGAGGCAGTGATGATTACTAGCCCCAGGTGTCCTGATTTGTAAATGTGGTTAAGGATTCCTTTCACTGGTCCGGTGCTGCCTGTTCTC
>gene=chr11_30047031-30047247; species=bosTau
CCTCAGCCCCCAATTTCAGGC-ACCTGAGAATGGAGGGAAAGGGGCTCCTAGGGGGTTAGAGAGGTAGTCCTAGGT--GGAAAGAAGAGTTCATATTTCTACATCAGAAAACCGCTCACATTTATGAAAGAAG---CAATGATTGCTCTCCCCAGGTGTTCAGATTTGTAAAT-TAG----AGATTTATATCCCTGATCTGGTGCTACCTAGTCTC
>gene=chr11_30047031-30047247; species=calJac
ACTTAGCACCTAATTCTAGCC-GCTGGGAAATGGATAGGAGTGCACCCCTAGGAAGTTAGAGAGATAGTCCTGGGG-AAGAGGGGAGAATTCACAGTTCTACATCTGAATATCACTCACACTGACTTAAGAGGCAGTGATGATTACTACTCCCAGGTGTCTTGATTTGTAGATGTAATTAAGGATTCCTTTCACTGGTCTAGTGCTGCCTGTTGTC
>gene=chr11_30047031-30047247; species=canFam
------------------------------------------------------------------------------------------------------------------------------------------------------------------------------------------------------------------------
>gene=chr11_30047031-30047247; species=equCab
CCTCGGTCTCCAATTCTAGAC-GCCTAGGAATGGGTGGGAGGGGGCTCCTA--GGGGTAGAGAGACAGTCCTGGGC--CCAAGGAAGTGTTCCTAGTTCCACACCTGAATATCACTCACATTTGC--GAAGAGCCCTGATGACTGCCATCCCCAGGTGCCCTGATTTGTAAATGCGG----AGCTT-CTCCCCAG---CCTAGGCTGCCTGGCCTC
>gene=chr11_30047031-30047247; species=gorGor
ACTTAGTACCTAATTCTAGGCTGCGGGGAAATGGATAGGAGGGCACCCCTAGGAGGTTAGAGAGATAGTCCTGGGGTTAGAGGGGAATGTTCACAGTTCT-CATCTGAATACCACTCACATTTACTTAAGAGGCAGTGATGATTACTAGCCCCAGGTGTCCTGATTTGTAAATGTGGTTAAGGATTCCTTTCACTGGTCTGGTGCTGCCTGTTCTC
>gene=chr11_30047031-30047247; species=panTro
ACTTAGTACCTAATTCTAGGCTGCGGGGAAATGGATAGGAGGGCACCCCTAGGAGGTTAGAGAGATAGTCCTGGGGTTAGAGGGTAGTGTTCACAGTTCTGCATCTGAATACCACTCACATTTACTTAAGAGGCAGTGATGATTACTAGCCCCAGGTGTCCTGATTTGTAAATGTGGTTAAGGATTCCTTTCACTGGTCTGGTGCTGCCTGTTCTC
>gene=chr11_30047031-30047247; species=papHam
ACTTAGCACCTAATTCTAGGCTGGGGGGAAAAGGATAGGAGGGCACCCCTAGGAGGTTAGAGAGACAGTCCTAGGATTAGAGGGGAGTGTTCACAGTTCTGCATCTGAATACCACTCACATTTACTTAAGAGGCAGTGATGATTACTAGCCCCAGGTGTCCTGATTTGTAAATGTAGTTAAGTATTCCTTTCACTGGTCTGGTGCTGCCTGTTCTC
>gene=chr11_30047031-30047247; species=ponAbe
ACTTAGTACCTAATTCTAAGCTGCGGGGAAATGGATAGGAGGGCACCCCTAGGAGGTTAGAGAGATAGTCCTGGGGTTAGAGGGGAGTGTTCACAGTTCTGCATCTGAATACCACTCACATTTACTTAAGAGGCAGTGATGATTACTAGCCCCAGGTGTCCTGATTTGTAAATGTGTTTAAGGATTCCTTTCACTGGTCTGGTGCTGCCTGTTCTC
>gene=chr11_30047031-30047247; species=rheMac
ACTTAGCACCTAATTCTAGGC---------------------------------------------------------------------------------------------------------------------------------------------------------------------------------------------------
>gene=chr11_35352109-35352325; species=hg19
gctgcagttgcaaagaaggttgctaatcagctgacctcaagatagggagatgcgcctgaattctccaggtgggaccagtggaatcacaggggttcttatgcatgaaaaagggaaacagaaaagaaagaactgaaggatggcagcatgacaaagacacagcccaatgttgctggctctaaagataaaggaaagggccaggagccaaggcatgtgaga
>gene=chr11_35352109-35352325; species=bosTau
gtta------------------ctcattaactgaccttgagatg--tagtttattctggattatccaagcgagacatatatcatcacaagtgctcttgtacgtaga---aggaggcaggagagagagaactaagaaatggcaacacaagaaagactctgtctaacatcatt---------------------ggccgtgagtcaagggatgtggac
>gene=chr11_35352109-35352325; species=calJac
gctgcagatgcaatgaaggctgctaatcagctgacttcaagatagggagacgcacctggattttccacgtgggaccagtataatcctaggggttcttatgcatgaaagagggaggcaggaaagaa--------aggatggcagcatgacaaagacacagcccaatgtttctggctttaaagataaaggaaagggccatgagccaaggcatgtgaga
>gene=chr11_35352109-35352325; species=canFam
gctg--------------------------ccaaccttgaggtggagagtttatcttggattacccaggtgggctcagtgtaaccacgaaggtc--tgcacgtgga--cgggaggcaggacag-gggaagtgagagacagcagcatgagtaagactcggccccacactgctggctttgcagagagaggaaggggccatgagccaagggatgtgggt
>gene=chr11_35352109-35352325; species=equCab
gttg-----------actgttgctgattaactcgccttgggatggggggcttatccgggattatccaggtgggccccatgtaatcacaagggtctttataagtgga--agggacacaggagagagagaactatgagacggcagcatgagagagactcagcccagtgttgctggctttgaagatagaggaaggggccaggagccaaggaatgtgggc
>gene=chr11_35352109-35352325; species=gorGor
------------------------------------------------------------------------------------------------------------------------------------------------------------------------------------------------------------------------
>gene=chr11_35352109-35352325; species=panTro
gctgcaggtgcgaagaaggttgctaatcagctgacctcaagatagggatatgcacctgaattctccaggtgggaccagtggaatcacaggggttcttatgcatgaaaaagggaggcagaaaagaaagaactggaggatggcagcatgacaaagacacagcccaatgttgctggatctaaagataaaggaaagggccaggagccaaggcatgtgaga
>gene=chr11_35352109-35352325; species=papHam
gctgcaggtacaaagaaggttgtaaatcagctgacctcaagacagggagatgtgcctggattctccaggtgggaccaatggaatcacaggggttcttatgcttgaaaaggggaggcaggaaagaaagaactggaggatggcagcatgacaaagacacagcccaacattgctggctttaaagataaaggaaagggccatgagccaaagcatgtgaga
>gene=chr11_35352109-35352325; species=ponAbe
gctgcaggtgcaaagaaggttgctaatcagctgacctcaagatagggagatgcgcctggattctccaggtgagaccagtggaattacaggggttcttatgcatgaaaaagggaggcagaaaagaaagaactggaggatggcagcatgacaaagacacagcccaatgttgctggctttaaagataaaggaaagggccatgagccaaggcatgtgaga
>gene=chr11_35352109-35352325; species=rheMac
gctgcaggtacaaagaaggttgtaaatcagctgacctcaagacagggagatgtgcctggattctccgggtgggaccaatggaatcacaggggttcttatgcttgaaaaggggaggcaggaaagaaagaactggaggatggcagcatgacaaagacacagcccaacattgctggctttaaagataaaggaaagggccatgagccaaagcatgtgaga
>gene=chr11_36131570-36131786; species=hg19
GAGGCAAAAATGCTGACTCCATTCGAAGAAACTGAAGGAGGCTGGGAGAGGTTGATTGCTGCCTTTGTGTACAGGTGGGGTTTTCTTCTTAGTAATAGAGTGTTTGCATGACAAAAGCTTCCTTTTCTTTAACCACAGCAGCAGGAGTTTGAAGATTTCTGAAACGTCTTTCATTTAGAAGCAAGTCAGAATGATTCTGTACTCAAAGACAGTAGT
>gene=chr11_36131570-36131786; species=bosTau
GAGGCAGAAATGCTGACTTCAGTGGAAGACCCAGAAGGAGGTTGAGAGAGGTTGATTG-TGCCTTTCTGTACCTGTGGGGTTCTCTTCTTAGTAATTGAGTGTTTGTCTCACGAAAGCCTCTTTCCCTTTACCCACTGCAGCAGGCGCTT--AGATTTCTAATGTGTCCCTCATTTAGAAGCAAGTCAGAATGATTCTCTACT-CATCAGAATAAT
>gene=chr11_36131570-36131786; species=calJac
GAGGCAAAAATGCCGACTCCATTCGAAGAAACTGAAGGAGGCTGGAAGAGGTTGATTGCTGCCTTTCTGTACAGGTGGGGTTTTCTTCTTAGTAATTG-GTGTTTGCATCACAAAACTTTCCTTTTCTTTAACCACAGCAGCAGGAGTTAGAAGATTTCTGAACTGCCTTTCA-TTAGAAGCAAGTCAGAATGATTCTGTGATCAAAGACAGTAGT
>gene=chr11_36131570-36131786; species=canFam
AGGGCAGAGATGCTGACTTTGTTGGAAAAAACAGGGGAGTGG-GGGAGAGGCTGATTGCCACCTTTCTGTACCTGGGGGGTTTTCTTCTTTATACTTTAGTGTGTGCATCATGAAAGCTTCCTTTCCTCGAACCATTGCAGCAGGAGCTTGAGCATTGCTGAAACGTCCCTCATTGAGAAGCAAGTCGGAATGATTCTCCACG-CAAGACCATAAT
>gene=chr11_36131570-36131786; species=equCab
A-GGCAGAAGTGCTGGCTGCGTCGGAAGAGCCAGCAGGAGGT-GGGGGAGGCTGAGTGTTGCCTTTCTCTACCTGTGGAGCTTTCTTCTTAGCACT---GTGTTTGCCTTACGGAAGCTCC---TCCTTTCACCGCTGCAGCAGGAGTTCGAGGATTTCCATAGTGTCCCTCATTTAGAAGCAAGTCAGAGTGATTCTCCGCT-CACTACAGTAAT
>gene=chr11_36131570-36131786; species=gorGor
GAGGCAAAAATGCTGACTCCATTCGAAGAAACTGAAGGAGGCTGGGAGAGGTTGATTGCTGCCTTTGTGTA-AGGTGG-GTTTTCTTCTTAGTAATTGAGTGTTTGCATGACAAAAGCTTCCTTTTCTTTAACCACAGCAGCAGGAGTTTGAAGATTTCTGAAACGTCTTTCATTTAGAAGCAAGTCAGAATGATTCTGTACTCAAAGACAGTAGT
>gene=chr11_36131570-36131786; species=panTro
GAGGCAAAAATGCTGACTCCATTAGAAGAAACTGAAGGAGACTGGGAGAGGTTGATTGCTGCCTTTGTGTACAGGTGGGGTTTTCTTCTTAGTAATTGAGTGTTTGCATGACAAAAGCTTCCTTTTCTTTAACCACAGCAGCAGGAGTTTGAAGATTTCTGAAACGTCTTTCATTTAGAAGCAAGTCAGCATGATTCTGTACTCAAAGACAGTAGT
>gene=chr11_36131570-36131786; species=papHam
GAGGCAAAAATGCTGACTCCGTTCGAAGAAACTGAAGGAGACTGGGAGAGGTTGATTGCCGCCTTTCTGTACAGGTGGGGTTTTCTTCTTAGTAATTGAGTGTTTGCATCACAAAAGCTTCCTTTTCTTTAACCACAGCAGCAGGAGTTCAAAGATTTCTGAAAGGTCTTTCATTTAGAAGCAAGTCAGAATGATTCTGCAGTCAGAGACAGTCAT
>gene=chr11_36131570-36131786; species=ponAbe
GAGGCAAAAATGCTGACTCCATTCGAAGAAACTGAA--AGGCTGGGAGAGGTTGATTGCTGCCTTTCTGTACAGGTGGGGTTTTCTTCTTAGTAATTGAGTGTTTGCATCACAAAAGCTTCCTTTTCTTTAATCACAGCAGCAGGAGTTTGAAGATTTCTGAAACATCTTTCATTTAGAAGCAAGTCAGAATGATTCTGTACTCAAAGACAGTAGT
>gene=chr11_36131570-36131786; species=rheMac
GAGGCAACAATGCTGACTCCGTTGGAAGAAACTGAAGGAGGCTGGGAGAGGTTGCTTGCCGCCTTTCTGTACAGGTGGGGTTTTCTTCTTAGTAATTGAGTGTTTGCATCACAAAAGCTGCCTTTTCTTTAACCACAGCAGCAGGAGTTCGAAGATTTCCGAAAGGTCTTTCATTTAGAAGCAAGTCAGAATGATTCTGCAGTCAGAGACAGTCGT
>gene=chr11_44580981-44581197; species=hg19
ACCCAGCTATAATGGGCTTAGAGTTCCAATCCCCTTTAAGTGCTTTGGAGAAAAAAATAAAGGTCGGTGGTCCTGCTGAGCCCATTCAAATGCAGGAATGACTGTGTTCAGGAATAGAGAAATGGAAACAGAAAGTGTGGGAAAGTGCTATTAACCACTTCCTGGCCTGAGACTCGGCAAGAGGACAGAGGATAGGGCGGGGTTATGCCAAGCAAG
>gene=chr11_44580981-44581197; species=bosTau
aCCCAGCTCTAA----CCCAGCTTTTAGATCCTCATCCAGTCCTTTGGAGAAGAAAGTGAAGGCCTT-GGCCCTGCTGAGCCCATTCAAATGCAGACATTACCGTGCTCAACCATAGACCCAGGCTT-----------GAAAAATTGCTATTGACCACTTCCTGGCCCAAGACTCAGAAAGAGGACACAGCAAGGAGCAGGTGTGTGCCAAGCAAG
>gene=chr11_44580981-44581197; species=calJac
-CCCAGCTATAAAGGGCTCAGAGTTCCAATCCCCTCTAAGTGGTTTGAGGAGGAAGATAAAGGTTGGCGGTCCTGCTGAGCCCATTCAAATGCAGGAATGACTGTGTTTAGAAATAGACAAATGGAAACAGAAAGTGTGGGAAAGTGCTATTAAGCACTTCCTGACCGGAGACTCAGCAAGAGGACA-------GGATGGGAGTATGCCCAGCAAG
>gene=chr11_44580981-44581197; species=canFam
AACCAGCTCTAAGGAGCTTAGAGTTCAGATCCTC---CAGTCCTTTGGAGAAGCCAGTAAAAGTCAGTGGCCCTGCTGAGTGC------------------------AGTCAAATGCACTCCGGTTT-----------GAGAAACTACTATTAACTGCTCTCTG-----------AGTGAGG--ACAGAGTTTGGGGCAAACTTGTGCCAGGAAAG
>gene=chr11_44580981-44581197; species=equCab
GCCCAGCCCCAAGGGGCTTAGAGTTCAGGTCCTT---CAGTCCTCTGGAGAAGAAAGGAAAGGTCGC-GGCCCTGCTGAGCCCCCTCACCC----------------GCAGGAACAGACCCGGGCTC-----------GAGACACCGCTACTAACCGCGGCCCG-----AGACCCAGCAAGA-----------GGACCGAGCGTGTGCCAAGCAAG
>gene=chr11_44580981-44581197; species=gorGor
ACCCAGCTATAATGGGCTTAGAGTTCCAATCCCCTTTAAGTGCTTTGGAGAAAAAAATAAAGGTCGGTGGTCCTGCTGAGCCCATTCAAATGCAGGAATGACTGTGTTTAGGAATAGAGAAATGGAAACAGAACGTGTGAGAAAGTGCTATTAACCACTTCCTAGCCTGAGACTCAGCAAGAGCACAGAGGATGGGGCGGGGTTATGCCAAGCAAG
>gene=chr11_44580981-44581197; species=panTro
ACCCAGCTATAATGGGCTTAGAGTTCCAATCCCCTTTAAGTGCTTTGGAGAAAAAAATAAAGGTCGGTGGTCCTGCTGAGCCCATTCAAATGCAGGAATGACTGGGTTCAGGAATGGAGAAATGGAAACAGAAAGTGTGAGAAAGTGCTATTAACCACTTCCTGGCCTGAGACTCAGCAAGAGGACAGAGGATAGGGCGGGGTTATGCCAAGCAAG
>gene=chr11_44580981-44581197; species=papHam
ACCCAGTTATAATGGGCTTAGGGTTCCGAGCCGGTTTAAGTGGTTTGGAG-AAAAAATAAAGGCTGGTGGTCCTGCTGAGCCCATTCAAATGCAGGAATGACTGCATTTA------------------------------GAAAGTGCTATTAACCACTTCCTGACCTGAGACTCAGCAAGAGGACAGAGGATGGGACGGAGTTATGCCAGGCAAG
>gene=chr11_44580981-44581197; species=ponAbe
ACCCAGCTATAATGGGCTTAGAGTTCCAATCCCCTTTAAGTG-GTTGGAGAAAAAAATAAAAGTCGGTGGTCCTGCTGAGCCCATTCAAATGCAGGAATGACTGTGTTTAGGAATAGAGAAATGGAAACAGAAAGTGTGAGAAAGTGCTATTAACCACTTCCTGGCCTGAGACTCAGCAAGAGGACAGAGGATGGGGCGGAGTTATGCCAAGCAAG
>gene=chr11_44580981-44581197; species=rheMac
ACCCAGTTATAATGGGCTTAGGGTTCCCAGCCGGTTTAAGTGGTTTGGAG-AAAAAATAAAGGCCGGTGGTCCTGCTGAGACCATTCAAATGCAGGAATGACTGCATTTA------------------------------GAAAGTGCTATTAACCACTTCCTGACCTGAGACTCAGCAAGAGAACAGAGGATGGGACGGAGTTATGCCAGGCAAG
>gene=chr11_56427275-56427491; species=hg19
GCATCTTTGGGTTGCACAAAACACCCCATGCAGTGCTTCTCACTAAGTCAATCATCACTAGAATGCTTTACAAAATTCCCCTGCGTTTCCTTCTTTTATCATTCAATTTGAAGGAGAAGAGAGTGAAATTCCTTGGAGGATCACAGTTCATCAAACCTTTGTGTTTCCTGTGAGTGCATAAAGTACTTCTGGGAATTGTTTGTGACACTTAAATAC
>gene=chr11_56427275-56427491; species=bosTau
GCAGTTTGGGGATTGTAAAAACAGTGCAGGTAACATTCATCATTGACTCAGTTACCACTAGAGAGCTGAAAAAAATTCCCTTGTGTTTCCTTCTTTTGTCACTAAAGTTGAAGGGAGAGAGAGTGAAATTCCATAGGGAATGGTAGTTCATCAAATCATTGAGTCTCCTTTGAGTGCAAAAACCACCTC-TGGGAGAAGTGATGA--CTTAAATAT
>gene=chr11_56427275-56427491; species=calJac
GCATCTTTAGTTTGCACAAAACAGCCCATGCAGTGCTTCTTACCAACTCAATCATCACTAGAATGTCTTA-AAAATTCCCCTGTGTTTCATTCTTTTATCATTAAAGTTGAAGGGGAAGAGAGTGAAATTCCTGGGAGGATCACAGTTCATCAAATCTTTTTGTTTCCTGTGAGTGCAGAAAGTACTTCTGGGAATTGTCTGTGACACTTAAATAC
>gene=chr11_56427275-56427491; species=canFam
GGAGCTTTGGGCTGGA-AAAACAGTGCATGTGGCTTTTCTTG---ACTCAATCACCACTGGAGTGCAGAAAAGAATTCCCTTGTGTTTCCCTCTTTTATCATTAAGGTTCAAGGAGGAGAGAGTGAAATTCCTTAGGGG-TGGCAGTTCCTCAGCTCTTCCAGTCTCCCATGAGTGCAGATATCACCTCTGAGGATAACCTGTGACTCTTGAAAAC
>gene=chr11_56427275-56427491; species=equCab
GCAGCTTTGGGCTGGT-AAAAAAGTCCCTGTAGCACTTATGGTTCATTCAATCATCACTAGACTGTTGAA---AATTCCCTTGTGCTTACTTCTTTTATTATTAAGGCTTAAGAAAGAAAAAGTGAAATTCTCTAGGGGATGACAGTTCATTGAACATTTGAGTCTCCTGTGAGTGCAGAAAGCACTTCTGAGGATTATTTGTGACTTTTAAACAC
>gene=chr11_56427275-56427491; species=gorGor
---------------------------------TGCTTCTCACTAAGTCAATCACCACTAGAATGCTTTACAAAATTCCCCTGTGTTTCCTTCTTTTATCATTTAATTTGAAGGAGAAGAGAGTGAAATTCCTTGGAGGATCACAGTTCATCAAACCTTTGTGTTTCCTGTGAGTGCATAAAGTACTTCTGGGAATTGTTTGTGACACTTAAATAC
>gene=chr11_56427275-56427491; species=panTro
GCATCTTTGGGTTGCACAAAACACCCCATGCAGTGCTTCTCACTAAGTCAATCATCACTAGAATGCTTTACAAAATTCCCCTGCGTTTCCTTCTTTTATCATTCAATTTGAAGGAGAAGAGAGTGAAATTCCTTGGAGGATCACAGTTCATCAAACCTTTGTGTTTCCTGTGAGTGCATAAAGTACTTCTGGGAATTGTTTGTGAGACTTAAATAC
>gene=chr11_56427275-56427491; species=papHam
GCATCTTTGGGTTGCAC-AAACACCCCATGCAGTGCTTCTTACTAACTCAATCATCAGTAGAATGCTTTAAAAAACTCCCCTGTGTTTCCTTCTTTTATCATTACATTTGAAGGAGAAGAGAGTGAAATTCCTTGGAGGATCACAGTTCGTCAAACCTTTGTGTTTCCTGTGAGTGCATAAAGTACTTCTGGGAATTGTTTGTGACACTTAAATAC
>gene=chr11_56427275-56427491; species=ponAbe
------------------------------------------------------------------------------------------------------------------------------------------------------------------------------------------------------------------------
>gene=chr11_56427275-56427491; species=rheMac
GCATCTTTGGGTTGCAC-AAACACTCCATGCAGTGCTTCTTACTAACTCAATCATCAGTACAATGCTTTAAAAAATTCCCCTGTGTTTCCTTCTTTTATCATTACATTTGAAGGAGAAGAGAGTGAAATTCCTTGGAGGATCACAGTTCATCAAACCTTTGTGTTTCCTGTGAGTGCATAAAGCACTTCTGGGAATTGTTTGTGACACTTAAATAC
>gene=chr11_57092434-57092650; species=hg19
gcggggccccgccccAACTCCGCCCAGGTCCACGCCCCCAGGGCGCTTCATGAATATGCATGAGCCGGTTGGAACCCGGGAGTGGGAAGCCCGTGCAGAATTCGTCCCACCGTCGGCAAACAGGCGCGGCCCAGCACTCAATTATTCATGAGGCTTGCAGATGAGGGGCCCGCCCCAGTCTCAGACCGGGGCGAAACTGACGCAATTCAGCCGGGA
>gene=chr11_57092434-57092650; species=bosTau
---------------------------------------------------------------------------------------------------------------------------------------------------------------------GGGTCCGCC-CCGGTTCGGACCCCCGCGAAGCTGACGCAACTCGGC-----
>gene=chr11_57092434-57092650; species=calJac
gcggggccccgccccATCCCCGCCCATGACCACGCCCCCAGGGCGCTTCATGAATATGCATGAGCCGGC-GGAACCCGGGAGTAGGAAGCCCGTGCAGAATTCTTCCCACCTTCGGCAACCAGGCGCGGCCCAGTACTCAATTATTCATGAGGCTTGCAGATAAGGGGCCCGCCCCAGGCTCAGACCGGGGCGAAACTGACGCAATTCAGCCGGGA
>gene=chr11_57092434-57092650; species=canFam
------------------------------------------------------------------------------------------------------------------------------------------------------------------------------------------------------------------------
>gene=chr11_57092434-57092650; species=equCab
GCGGGACCCCGCCCCGGCCCCGCCCAGGCCCACGCCTCCAGAGTGCTTCATGAATATCCATGAGCCGGC-GAAAACCCGGAGTAGGAAGCCCG---AGAACTCACCGGATGGTATGCAAATAGGCACAGCCCAGTGCTCAATTATTCATGAGGCTTACAAATGAGGGGCCCGCCCCAGGCTCAGACCTGGGCGAAACTGACGCAATTGAGCTCAGA
>gene=chr11_57092434-57092650; species=gorGor
gcggggccccgccccAGCTCCGCCCAGGTCCACGCCCCCAGGGCGCTTCATTAATATGCATGAGCCGGT-GGAACCCAGGAGTGGGAAGCCCGTGCAG-ATTCGTCCCACCGTCGGCAAACAGGCGCGGCCCAGTACTCAATTATTCATGAGGCTTGCAGATGAGGGGCCCGCCCCAATCTCAGACCGGGGCGAAACTGACGCAATTCAGCCGGGA
>gene=chr11_57092434-57092650; species=panTro
gcggggccccgccccAACTCCGCCCAGGTCCACGCCCCCAGGGCGCTTCGTGAATATGCATGAGCCGGT-GGAACCCGGGAGTGGGAAGCCCGTGCAGAATTCGTCCCACCGTCGGCAAGCAGGCGCGGCCCAGTACTCAATTATTCATGAGGCTTGCAGATGAGGGGCCCGCCCCAGTCTCAGACCGGGGCGAAACTGACGCAATTCAGCCGGGA
>gene=chr11_57092434-57092650; species=papHam
gcggggccccgccccAACTCCGCCCAGGCCCACGCCCCCAGGGCGCTTCATGAATATGCATGAGCCGGT-GGAACCCGGGAGTTGGAAGCCCGTGCAGAATTCGTCCCACCGTCGGCAAACAGGCGCGGCCCAGTACTCAATTATTCATGAGGCTTGCAGATGAGGGGCCCGCCCCAGGCTCAGACCGGGGCGAAACTGACGCAATTCAGCCGGGG
>gene=chr11_57092434-57092650; species=ponAbe
gcggggccccgccccAGCTCCGCCCAGGCCCACGCCCCCAGGGCGCTTCATGAATATGCATGAGCCGGT-GGAACCCGGGAGTGGGAAGCCCGTGCAGAATTCGTCCCACCGTCGGCGAACAGGCGCGGCCCAGTACTCAATTATTCATGAGGCTTGCAGATGAGGGGCCCGCCCCAGGCTCACACCGGGGCGAAACTGATGCAATTCAGCCGGCC
>gene=chr11_57092434-57092650; species=rheMac
gcggggccccgccccAGCTCCGCCCAGGCCCACGCCCCCAGGGCGCTTCATGAATATGCATGAGCCGGT-GGAACCCGGGAGTTGGAAGCCCGTGCAGAATTCGTCCCACCGTCGGCAAACAGGCGCGGCCCAGTACTCAATTATTCATGAGGCTTGCAGATGAGGGGCCCGCCCCAGGCTCAGACCGGGGCGAAACTGACGCAATTCAGCCGGGG
>gene=chr11_63828256-63828472; species=hg19
CTCGAATGCCCAGTCTTTGAGTCCTGCAGCCCCCGGGTCGCCCGGGTCCCGGAGCCGGCGGGTGTGAACGGGGCCAAAGCCCTCCAGGCCGGGCGTGTCAGCCCCGCCCCCGAGGCTCTTTGCATATTCATGACCTTGGCGGGCATGCGCAccgcggcggcggcggcggcggggctcccgggccgccaggcgaccgggcgggccggcgTCGACCTT
>gene=chr11_63828256-63828472; species=bosTau
CTCCAAGGCCGGGTCTTGGAACGCT----GCCCCCGGTCGCTCCCCTTCCCGCCACGGCGGGTGTGGGCGGGGACCAAGCCCTTGGCGCCCAGCGTGTCAGCCC---CTGCGGGCTTATTTGCATATTCATACCCTGGGCGGGCATGCGCATC------GCATCGG-GGTGGG-----------------CGGC------G--GGGTATCCTTTAC
>gene=chr11_63828256-63828472; species=calJac
CTCGAATGCCCAGTCTTTGAGTCCTGCAG-CCCCGGGTCTCCCAGCTCCCGGAG-CAGCGGGTGTGGACCGGGCCAAAGCCCTCCAGGCCGGGCGTGTCAGCCCCG-CCCCGAGTCTATTTGCATATTCATGAGCTCGGCGGGCATGCGCAcc---gcggcggcggcggcggggct---------cggggcggccTGGCAGGCCGGCGTCGACCTT
>gene=chr11_63828256-63828472; species=canFam
CTCAAAAGCCCCGTTTTGGAAGCCT-CGGGCCCCAGGTCGCGTTCGTTTCCgcgccgcagggggtgggcggggccgcggcccgcgggcacccgagggttagccccgcccgcgggcTCGTTTGCATATTCATGAGCCTGGCGGGCATGCGCACC------GCGGC-G-GCCGGG-----------------CTGC------A--------CCCTCAC
>gene=chr11_63828256-63828472; species=equCab
CTGGAAGGCCTGGTCTTGGAACCTTGCAGCCGCCAGGTCGACCCGGTTTCACTGCCG--GCGGGTGGGTGGGGCCAGAGCCCTCGGGCCC-GGAGTGTCGGCCCCGCCCGCGGGCTCATTTGCATATTCATAACCGGGGCGGGCATGCGCACC------ACGGCGG-GGCGGG-----------------TGGT------G--------TCTCCCT
>gene=chr11_63828256-63828472; species=gorGor
CTCGAATGCCCAGTCTTTGAGTCCTGCAGCCCCCGGGTCGCCC-GGTCCCGGAGCCGGCGGGTGTGAACCGGGCCAAAGCCCTCCAGGCCGGGCGTGTCAGCCCCGCCCCCGAGACTCTTTGCATATTCATGACCTTGGGGGGCATGCGCACCgcggcggcggcggcggcggGTCTCCCGGGCCTCCAGGCGACCGGGCGGGCCGGCGTCGACCTT
>gene=chr11_63828256-63828472; species=panTro
CTCGAATGCCCAGTCTTTGAGTCCTGCAGCCCCCGGGTCGCCCGGGTCCCGGAGCCGGCGGGTGTGAACGGGGCCAAAGCCCTCCAGGCCGGGCGTGTCAGCCCCGCCCCCGAGGCTCTTTGCATATTCATGACCTTGGCGGGCATGCGCAccgcggcggcggcggcggcggggctcccgggccgccaggcgaccgggcgggccggcgTCGACCTT
>gene=chr11_63828256-63828472; species=papHam
CTCGAATGCCCAGTCTCTAAGTCCTGCAGCCCCCGGGTCGCCCGCGTCCCGGAGCCAGCGGGTGTGAACTGGGCCAAAACCCTCCAGGACAGGCGTGTCAGCCCCGCCCCCGAGGCTCTTTGCATATTCATGACCTTGGCGGGCATGCGCAcg-------gggcgacggcggggctcccgggcggccaggcgaccgcgcgggccggcgTCGACCTT
>gene=chr11_63828256-63828472; species=ponAbe
CTCGAATGCCCAGTCTTTGAGTCCTGCAGCCCCCGGGTCGCCCGGGTCCCGGAGCCGGCGGGTGTGAACGGGGCCAAAGCTCTCCAGGCCGGGCGTGTCAGCCCCGCCCCCGAGGCTCTTTGCATATTCATGACCTTGGCGGGCATGCGCAcc---gcggcggcggcggcggggctcccgggccgccaggcgaccgggcgggcgggcgTCGACCTT
>gene=chr11_63828256-63828472; species=rheMac
CTCGAATGCCCAGTCTCTGAGTCCTGCAGCCCCCGGGTTGCCCGCGTCCCGGAGCCGGCAGGTGTGAACTGGGCCAAAACCTTCTAGGACCGACGTGTCAGCCCCGCCCCCGAGGCTCTTTGCATATTCATGGCCTTGGCGGGCATGCGCAcg-------gggcgacggcggggctcccgggcggccaggcgacggcgcgggccggcgTCGACCTT
>gene=chr11_70957664-70957880; species=hg19
GGTAGCCAAGTCTTTCCTGAAATTGCTCAGTGGAGAAAGGCCTTGGATCCCCTGCCCACCTCCCCTCCCTAACATCCCTGAGGCTCTTTTACATAAGAAAGGCATAGCTATCCCCCGGAAGCTGGTGAGGGGGTGGTGCAGCTCCAGGTGAAGGGCCCTCCTGATACCAAAACAAAAGGGCTAATGCAACTAGGGCTTCAATTAAAACACCaaaaa
>gene=chr11_70957664-70957880; species=bosTau
AGAATC--AGTCTTCCCCGAAATCACTCTGTACAGAAGGGCCTGGGACATC-----------CCCTCCC--------------ATCTTTTACCTACCAAAAGCCTTCCAGCCTCTCTGAATCTTGTG--------------------GGGAGCAGACTCCCAAACCCCAAAC-AAAG-----------------GCTTTAATTCAAACACCTGAAA
>gene=chr11_70957664-70957880; species=calJac
GGTAAAGAAGTCTTTCCTGAAATCGCTCAGGGGAGAAAGGCCTCCGGTCCCTTTCCCACCT-TCCTCCCCAACATCCCTGAGA--TTTTTACATCACAAAGGCATTGCTATCCCCAGGAAGCTGGCAAGGCGGGGGTGCAGCTCCAGGTGAAGAGCCCTCC-------------------------------------------------------
>gene=chr11_70957664-70957880; species=canFam
GGAAGC--AGACCCTTCTGAAGCTGCTAGGTGCAGAAAGGCCTGGGGATCCCCACCC-----CCCTCCT--------------ACCTTTTCCATATGAAAGGCCT--CAGTCCCTCCAAACCC----------------------------AAGGGCTCCT-GATACCAAAC-ACAGGAAGTGGTTGAACCAAGTCTTTAATTAAAACACCAAAAA
>gene=chr11_70957664-70957880; species=equCab
GGCCTC--AGAGTCTTCTGAAAAGAC--AGTGCAGACAGGCCTGTCGTCCCTTTCCC-----CTCTCC---------------ATCCTTTACATAAGAAAGCCCTTCTCATCCCTCTGAACCATGGGGGGGAGGGGTGTGCGT-CCAGTGAGGGGACCCCC-GCCTCC---C-AAAGGGAG-----------------TGATTA------------
>gene=chr11_70957664-70957880; species=gorGor
GGTAGCCAAGTCTTTCCTGAAATTGCTCAGTGGAGGAAGGCTTTGGATCCCCTGCCCACCTCCCCTCCCTAACATCCCTGAGTCTCTTTTACATAAGAAAGGCATAGCTATCCCCCGGAAGCTGGTGAGGGGGTGGTGCAGCTCCAGGTGAAGAGCCCTCCTGATACCAAAACAAAAGGGCTAATGCAACTAGGGCTTCAATTAAAACACCAAAAA
>gene=chr11_70957664-70957880; species=panTro
GGTAGCCAAGTCTTTCCTGAAATTGCTCAGTGGAGAAAGGCCTTGGATCCCCTGCCCACCTCCCCTCCCTAACATCCCTGAGGCTCTTTTACATAAGAAAGGCATAGCTATCCCCTGGAAGCTGGTGAGGGGGTGGTGCAGCTCCAGGTGAAGAGCCCTCCTGATACCAAAACAAAAGGGCTAATGCAACTAGGGCTTCAATTAAAACACCaaaaa
>gene=chr11_70957664-70957880; species=papHam
GGTAGCCAAGTCTTTCCTGAAATTGCTCAGTGGAGAAAGGCCTTGGGTCCCCTGCCCACCTCCCCTCCCCAACACCCCGGAAGCTCTTTTACATAAGAAAGGCACTGCTATCCCCCAGAAGCTGGTGAGGTGGCGGTGCAGCTCCA---GAAGAGCCCTCCTGATACC-AAACAAAAGGGCTAATGCAACTAGGGCTTCAATTAAAACACCAAAAA
>gene=chr11_70957664-70957880; species=ponAbe
GGTAGCCAAGTCTTTCCTGAAATTACTCAGTGGAGAAAGGCCTTGGATCCCCTGCCCACCTCCCCTCCCTAACATCCCTGAGGCTCTTTTACATAAGAAAGGCATAGCTATCCCCCGGAAGCTGGTGAGGGGGCGGTGCTGCTCCAGGTGAAGAGCCCTCCTGATACAAAAACAAAAAGGCTAATGCAACTAGGGCTTCAATTAAAACATCaaaaa
>gene=chr11_70957664-70957880; species=rheMac
GGTAGCCAAGTCTTTCCTGAAATTGCTCAGTGGAGAGAGGCCTTGGGTCCCCTGCCCACCTCCCCTCCCCAACACCCCAGGAGCTCTTTTACATAGGAAAGGCACTGCTATCCCCCAGAAGCTGGTGAGGTGGCGGTGCAGCCCCA---GAAGAGCCCTCCTGATACC-AAACAAAAGGGCTAATGCAACTAGGGCTTCAATTAAAACACCAAAAA
>gene=chr11_78640504-78640720; species=hg19
AAGAGAGACAAGAAGGAGAGAGGGCTAGGGAAGGGGAGCCAGGGAAATCCTCCTACAATGGGGCTGCCTAGGTCTTTAAATGGTTCTTGGGGACTATGTGATGAAATGGGAGCTGGTGGCCTTTATTATGGAAATGTAAGACTTAAGCTAAGGATCAGGGCCCCCGGGGGAGATGGTAAAGAGGGAACCTGGTTATAATGGTTTTTAATATCCTGC
>gene=chr11_78640504-78640720; species=bosTau
AAGAGACC--AGAGGGAGAGAGGGCCAGGGGAGAGGACCCAGGGAAGTCATCCAGCAAAGGGGCTGCCTGGGTCTTTAAAGGGTTCTCCGAGAGTAAGTGGAGAAATGGGAAACGGTGGCCTTTATTATGGAAATCTGAGATTTAGGTTGAGGATCTGGGCCCCTGGG---GGAGGTAAAGTGGAGACCCTGTTATAATAGCTGATAATGTCCTGC
>gene=chr11_78640504-78640720; species=calJac
AAGAGAGATAAGAGGGAGAGAGGGCCAGGGACGAAGAGCCAGGGAAATCCTCCTACAATGGGGCTGCCTGGGTTTTTAAATGGTTCTTGTGGACTACGTGATGAAATGGGAGCTGGTGGCCTTTATTATGGAAATGTAAAACTTAAGCCAAGGATCAGGGCCCCTGGGGGAGGTGGTAAAGAGGGAACCTGGTCATAATGGTTTCTGACATCCTGC
>gene=chr11_78640504-78640720; species=canFam
AAGAGACC--AGAGGGAGAGAAGGCCAGGAAAGGGGATCTAGGGAAATCCTCCCACAAAGGGACTACCTAGGTCTTTAAATGGTTCTTGGGGAGTAAGTGATGAAATGGGAGATGGTGGCCTTTATCATGGAAATGTAAGATTTAGGTTGAGGATCAGGGCCCCTGGGGAAGGGGGTAGAGAGGGGACCCTGT-GTAATAGTTGATAATATCCTGC
>gene=chr11_78640504-78640720; species=equCab
AAGAGACC--AGAGGGAGAGAGGGCCTGG-AAGGGGATCCAGGGAAATCCTCCCACAATGGGGCTG-----------AAATGGTTCTTGGGGAGTAAGTGATGAAATGGGAGATGGTGGCCTTTGTGATGGAAATGTAAGACTCCAGTTGAGGATCAGGGCCCC-----AGCAGGATAAACAGGGTCCCCTCT-TTA--------------CCTCC
>gene=chr11_78640504-78640720; species=gorGor
AAGAGAGACAAGAAGGAGAGAGGGCTAGGGAAGGGGAGCCAGGGAAATCCTCCTACAATGGGGCTGCCTAGGTCTTTAAATGGTTCTTGGGGACTACA-GATGAAATGGGAGCTGGTGGCCTTTATTATGGAAATGTAAGACTTAAGCTAAGGATCAGGGCCCCCGGGGGAGATGGTAAAGAGGGAACCTGGTTATAATGGTTTTTAATATCCTGC
>gene=chr11_78640504-78640720; species=panTro
AAGAGAGACAAGAAGGAGAGAGGGCTAGGGAAGGGGAGCCAGGGAAATCCTCCTACAATGGAGCTGCCTAGGTCTTTAAATGGTTCTTGGGGACTACGTGATGAAATGGGAGCTGGTGGCCTTTATTATGGAAATGTAAGACTTAAGCTAAGGATCAGGGCCCCCGGGGGAGATGGTAAAGAGGGAACCTGGTTATAATGGTTTTTAATATCCTGC
>gene=chr11_78640504-78640720; species=papHam
AAGACAGACCAGAGGGAGAGAGGGCTAGGGAAGGGCAGCCAGGGAAATCCTCCTACAATGGGGCTGCCTAGGTCTTTAAATGGTTCTTGGGGACTACGTGATGAAATGGGAGATGGTGGCCTTTATTATGGAAATGTAAGACTTAAGCCAAGGATCAGGGCCCCTGGGGGAGGTGGTAAAGAGGGAACCTGGTTATAATGGTTTTTAATATCCTGC
>gene=chr11_78640504-78640720; species=ponAbe
AAGAGAGACAAGAGGGAGAGAGGGCTAGGGAAGGGGAGCCACGGAAATCCTCCTACAATGGGGCTGCCTAGGTCTTTAAATGGTTCTTGGGGACTACGTGATGAAATGGGAGCTGGTGGCCTTTATTATGGAAATGTAAGACTTAAGCCAAGGATCAGGGCCCCTGGGGGAGGTGGTAAAGAGGGAACCTGCTTATAATGGTTTTTAATATCCTGC
>gene=chr11_78640504-78640720; species=rheMac
AAGACAGACCAGAGGGAGAGAGGGCTAGGGAAGGGCAGCCAGGGAAATCCTCCTACAATGGGGCTGCCTAGGTCTTTAAATGGTTCTTGGGGACTACGTGATGAAATGGGAGATGGTGGCCTTTATTATGGAAATGTAAGACTTAAGCCAAGGATCAGGGCCCCTGGGGGAGGTGGTAAAGAGGGAACCTGGTTATAATGGTTTTTAATATCCTGC
>gene=chr11_81358497-81358713; species=hg19
AGAGTTTGAATCCATAGCTCCCACCACTTGGCTTTTATTTTACAAGACTGAGGTATGTTTTTCCCAGCAGAAGAAGAGCATTTAAAGGTCTTTAAATTACACATGCTGAGTTGCATAACAATTGTCAACTAACTGAAAAGGTTAGAAGCGCACGCTTATGCTAAATGTGAAGTTGCCTATGAATCACAAAATGAGGCTGTCTCATTATCTACAGAA
>gene=chr11_81358497-81358713; species=bosTau
AGAGTTTGAAT-------------CACTTGGCTTTTATTTTTGAAGACTAAAGTATGTTTTTCACAGCCAGAAAAGAA----TAAAGGTTTTTAAATCACACATGCAAAGTTGCATAACAACAGTCAACTAACTCAAAAGATGAGAAATGCTCAC--GTGCTCAATG-------------------------TACATTGTTCC-ATATTTGCAGAA
>gene=chr11_81358497-81358713; species=calJac
AGAGTTTGAATCCACAGCTCCCACCACTCGGCTTTTATTTTACAAGACTGAGGTATGTTTTTCCCAGCAGAAGAAAAGCGTTTAAAGGTCTTTAAATTACACATGCAGAGTTTCATAACAATTGTCAACTAACTGAAAAGGTTAGAGGCGCACACTTAGGCTAAATGTGAAGTTGCCTATGAATCACAAAATGAGGCCGTCTCATTATCTGCAGAA
>gene=chr11_81358497-81358713; species=canFam
CGAGTTTGAAT-------------CCCTTGGCTTTTATTTTAGAAGACCGAGGTATGTGTTCCGCAGCCAAAGAAGAATATTTAAAGGTCTTCAAATCACACATGCAGAGTTGCATAACAATTGTC-ACTAACTCGAAAGGTTGGAACCACACAG--ACGCTAAATGTGGAGTTGCCTATGAATCACAAACTGGAGCTGTTTC-GTATTTGCAGAA
>gene=chr11_81358497-81358713; species=equCab
AGAGTTTGAGT-------------CATTTGGCTCTTATTTAAGAAGACAGAGGTATGTTTTTCACAACCGAAGAAGAATATTTAAAGTTCTTTAAATTACACAGGCAGAGTTGCATAACAATTGTCAACTAACTCAAAAGGTCGGAACGGCAGGC--ACTCCAAATGCTGAGATGTCTGTGAGTGAAAACCTGAAGCTGTTTC-ACATTTGTGGAA
>gene=chr11_81358497-81358713; species=gorGor
------------------------------------------------------------------------------------------------------------------------------------------------------------------------------------------------------------------------
>gene=chr11_81358497-81358713; species=panTro
AGAGTTTGAATCCATAGCTCCCACCACTTGGCTTTTATTTTACAAGACTGAGGTATGTTTTTCCCAGCAGAAGAAGAGCATTTAAAGGTCTTTAAATTACACATGCTGAGTTGCATAACAATTGTCAACTAACTGCAAAGGTTAGAAGCGCACGCTTATGCTAAATGTGAAGTTGCCTATGAATCACAAAACGAGGCTGTCTCATTACCTACAGAA
>gene=chr11_81358497-81358713; species=papHam
AGAGTTTGAATCCATAGCTCCCACCACTTGGCTTTTATTTTACAAGACTGAGGTATGTTTTTCCCAGGAGAAGAAGAGCATTTAAAGGTCTTTAAATTACACATGCTGAGTTGCATAACAATTGTCAACTAACTGAAAAGGTTAGAAGCGCACGCTTATGCTAAATGTGAAGTTGCCTATGAATCACAAAATGAGGCTGTCTCATTATCTGCAGAA
>gene=chr11_81358497-81358713; species=ponAbe
AGAGTTTGAATTCATAGCTCCCACCACTTGGCTTTTATTTTACAAGACTGAGGTATGTTTTTCCCAGCAGAAGAAGAGCATTTAAAGGTCTTT----------------------------------------------------AAGCACACGCTTATGCTAAATGTGAAGTTGCCTATGAATCACAAAATGAGGCTGTCTCATTATCTGCAGAA
>gene=chr11_81358497-81358713; species=rheMac
AGAGTTTGAATCCATAGCTCCCACCACTTGGCTTTTATTTTACAAGACTGAGGTATGTTTTTCCCAGGAGAAGAAGAGCATTTAAAGGTCTTTAAATTACACATGCTGAGTTGCATAACAATTGTCAACTAACTGAAAAGGTTAGAAGCGCACGCTTATGCTAAATGTGAAGTTGCCTATGAATCACAAAATGAGGCTGTCTCATTATCTGCAGAA
>gene=chr11_87204697-87204913; species=hg19
aggaaggaggaaaaaggatttttctcttcttataacggggaagcaagaagttatcccccattgctcctgaaagagtttcctcctgactcaactcctttggtatgcaaatacagtctctgcaggagtttgatagccccttgcctttaagctcttctgacttagaactctggcttgttcctcctagaaatggaaatacttaggaatatttccctctcc
>gene=chr11_87204697-87204913; species=bosTau
aggaatgaggaaaataa--ttttctcttcttacaaaagagaag---gcagttgtctccaatctctcctgaaagaa-------gagactatagatctttggtttgcaaatagcctttctccaggagtttgagagtttcttgcctctagtttcttcaaggtaagg-----ggttcattcctccttgaaatggaaaagcctaaggatgctcccttctcc
>gene=chr11_87204697-87204913; species=calJac
agggaggaagaaaaaggatttttctctgcttgtaaaggggaagcaggtggttatcccctgttgctcctgaaagagtttcctcttgactcaactcctttggtatgcaaatacaatctctgtaggagtttgatagccccttgccattaagct-ttgtgagttagagctctggttccttcctcctagaaatggaaatacttaggaatacctccctctcc
>gene=chr11_87204697-87204913; species=canFam
acggaagaggaaa------ttttttttccacgcacatgagagagaggcaactgtctcccatctctcctgaaacat-ttc---ctcactccagccctttcatgtgcaaataaaattactccagctatttgatagttcctggcctctagggtt-ccaaggtcagg-----agtt--ttacttcttgaaatggaaatacctcagtatgctgccttttcc
>gene=chr11_87204697-87204913; species=equCab
agagatgaggagaatga-tttttctctgcacacagaggggaaggaggctgctgtctcccatctctcctgaagggt-ttcctcctgactctagccctgtggtatgcaaataaaatctctccaggagcttgatagtcccttgcctctaggctttccaaggtgagg-----ggctcattcctccttgaaatggaaatacctagggatgctcccttctcc
>gene=chr11_87204697-87204913; species=gorGor
aggaaggaggaaaaaggatttttctctgcttataaaggggaagcaagaagttatcccccatttctcttgaaagagtttcctcctgactcaactcctttggtatgcaaatacagtctccacaggagtttgatagccccttgcctttaagcttttctgacttagaactctggcttgttcctcctagaaatggaaatacttaggaatatttccctcttc
>gene=chr11_87204697-87204913; species=panTro
aggaaggaggaaaaaggatttttctcttcttataacggggaagcaagaagttatcccccattgctcctgaaagagtttcctcctgactcaactcctttggtatgcaaatacagtctctgcaggagtttgatagccccttgcctttaagcttctctgacttagaactctggcttgttcctcctagaaatggaaatacttaggaatatttccctctcc
>gene=chr11_87204697-87204913; species=papHam
agggaggaggaaaaaggatgtttctctgcttataaaggggaagcaggtagttatcccccattgctcctgaa--agtttcctcctgactcaactccttgggcgtacaaatacaatctccacaggagtttgatagccccttgcctttaagcttttgtgacttagagctctggcttattcctcccagaaatggaaatacttaggaatatttccctctcc
>gene=chr11_87204697-87204913; species=ponAbe
agagaggaggaaaaaggatttttctctgcttataaaggggaagcaagaagttatcccccattgctcctgaaagagtttcctcctgactcaactcctttggtatgcaaatacagtctcctcaggagtctgatagccccttgcctttaagcttttctgacttagagctttggcttattcctcctagaaatggaaatacttaggaatatttccctctcc
>gene=chr11_87204697-87204913; species=rheMac
agggaggaggaaaaaggatgtttctctgcttataaaggggaagcaggtagttatcccccattgctcctgaa--agtttcctcctgactcaactccttgggtgtgcaaatacaatctccacaggactttgatagccccttgcctttaagcttttctgatttagagctctggcttattcctcctagaaatggaaatacttaggaatatttccctctcc
>gene=chr11_92044911-92045127; species=hg19
GGTAGAGTAGGGCCCAGATTTAAAGCTGGTGTCTCTCCCACACCTAACCCTCATCCCAGTCCCTCACTGTCCAGTGTCTTTGTCATTCAGTCTCCCCTGGTTTAATGTGTCAGCAGGAGGGCTTTATCTTCTTTTCAAAATCAAAAGGAGATGGCCCAGTGTGGCTCCTACATACCCATGAAAACCTTAAACATTTCCCCTTCCACATTTTATCCC
>gene=chr11_92044911-92045127; species=bosTau
GAT-GGGTAGGGCCCA--------------------------------------------------------------------------------------------------------------------------------------------------------------------------------------------------------
>gene=chr11_92044911-92045127; species=calJac
GGTAGACTAGAGCCCAGGTTTAGAGCAGGTATCTCTCCTACACCTAACCCTCGTCCCCACCCCTCACTGTCCAGTGTC--TGTCATTCAGTC-CATCTGGTTTAATGTGTCAGCAGGAGGGCTTTACCTTCTTTTC--AGTCAAAAGGAGATGACCCAGTGCACCT----GATATCCATGAAAACCTTAAACATTTTCCCTTCTATGTTTTGTCCA
>gene=chr11_92044911-92045127; species=canFam
GGTAGAGTAGGGCCTA-ATTTAGGGTCTGTTTTTCTTCCACAGTTATCCCTCACCCCTATCCCCTTCTATCCAGTGTC--TGTCATTAAGTC-CCTCTTGTTTAT----GCAGTAGGATAGCTTTACATTCCTTTCAAAATCACTAGGTGATAATTCAGATGAGC-----TATACTCAGGGAGAATTAAAAAATTTTCCCTCCCAT-TTTTATCCT
>gene=chr11_92044911-92045127; species=equCab
GGTAGACTAGGGTCCA-ATTTGCAGCCTGTTTCTCTCCCAAGTCTGTCTCTCACCCCCACACCCCATTGTGCAGTGTCTTTGTCATTAAGTC-CCTCTGGTTTGCTGTGTCAGCAGGAT-GCTTTACCTTCCTTTCAAAATCAATAGGAGTTGGCTCAGAGCAGC-----CATACTCATGAAGACCTTAAAAGATTTCTCTCCCATGTTTTATCCC
>gene=chr11_92044911-92045127; species=gorGor
------------------------------------------------------------------------------------------------------------------------------------------------------------------------------------------------------------------------
>gene=chr11_92044911-92045127; species=panTro
GGTAGAGTAGGGCCCAGATTTAAAGCTGGTGTCTCTCCCATACCTAACCCTCATCCCAGTCCCTCACTGTCCAGTGTCTTTGTCATTCAGTCTCCCCTGTTTTAATGTGTCAGCAGGAGGGCTTTATCTTCTTTTCAAAATCAAAAGGAGATGGCCCAGTGTGGCTCATACATACCCATGAAAACCTTAAACATTTCCCCTTCCACATTTTATCCC
>gene=chr11_92044911-92045127; species=papHam
GGTAGAGTAGGGCCCAGATTTAAAGTTGGTGTCTCTCCCACACCTAACCCTCATCCCAGTCCCTCACTGTCCAGTATCTTTGTCATTCAGTC-CCCCTGGTTTAATGTGTCAGCAGGAGGGCTTTACCTTCTTTTCAAAATCAAAAGGAGATGGCACAGCATGGCT----CATACCCATGAAAACCTTAAACGTTTCCCCTTCTACGTTTTATCCC
>gene=chr11_92044911-92045127; species=ponAbe
GGTAGAGTAGGGCCCAGATTTAAAGCTGGTGTCTCTCTCACACCTAACCCTCATCCCAGTCCCTCACTGTCCAGTGTCTTTGTCATTCAGTCTCCCCTGGTTTAATGTGGCAGCAGGAGGGCTTTACCTTCTTTTCAAAATCAAAAGGAGATGGCCCAGCGTGGCTCATACATACCCATGAAAACCTTAAACATTTCCCCTTCTACATTTTATCCC
>gene=chr11_92044911-92045127; species=rheMac
GGTAGAGTAGGGCCCAGATTTAAAGTTGGTGTCTCTCCCACACCTAACCCTCATCCCAGTCCCTCACTGTCCAGTATCTTTGTCATTCAGTC-CCCTTGGTTTAATGTATCAGCAGGAGGGCTTTACCTTCTTTTCAAAATCCAAAGGAGATGGCACAGCATGGCT----CATACCCATGAAAACCTTAAACGTTTCCCCTTCTACGTTTTATCCC
>gene=chr11_97727778-97727994; species=hg19
ACAATACACAGAAAATTGCTCAGCTTGTGGTCTACAGCCAGCAATTAACACCACTTAGCAGCTGTTAAAATGGGTAATCGCCTGTTGTTACCTTCATGTGGCTTAATTCAAATGCTAATTGCTCTCTGAGCACTGATCATAAACCTATCACATCCAGTATAATCACAGACACATTGAAGTAAAATAACTACTACTTTTTCATGGTGGGGGGGAGGA
>gene=chr11_97727778-97727994; species=bosTau
ACAATATACAGAAAATTGCTCAGCTTGTGGTCTAGAGCCAGCAATTAACACTGCTTAGGAGCTGTTAAAATGGGTAATCGCCTGTTGTTATCTTCATGTGGCTTAATTCAAATGTTAATTGCTCTCTAAGCACTTATCATAAACCTACCACATCCAGTACAATCGCAGACATTTTGAAGTAAAATAAATCGTAGTTTTGTTTGTTTGTGGTGGTGG
>gene=chr11_97727778-97727994; species=calJac
ACAATACATAGAAAATTGCTCAGCTTGTGGTCTACAACCAGCAATTAACACCACTTAGCAGCTGTTAAAACGGGTAATCGCCTGTTGTTATCTTCATGTGGCTTAATTCAAATGCTAATTGCTCTCTGAGCACTGATCATAAACCTATCACATCCAGTATAATCGCAGACACTTTGAAGTAAAATAACTACACTTTTGTTATGGTGGGGGGAACGA
>gene=chr11_97727778-97727994; species=canFam
ACAATACAGAGAAAATTGCTCAGCTTGTGGTCTACAGCCAGCAATTAACACCATTTAGCAGCTGTTAAAATTGGTAAT-GTCTGTTGTTATCTTCATGTGGTTTAATTCAAATGCCAATTGCTCTCTGAGCACTGATCATAAACCTACCACATCCTGTACAATTGCAGACA-TTTCAAGTAAAAT--------------GATATTTGTGGTGGCGT
>gene=chr11_97727778-97727994; species=equCab
ACAATACACAGAAAATTGCTCAGCTTGTGGTCTACAGCCAGCAATTAACACCACTTAGCAGCTGTTAAAATGGGTAATCGCCTGTTGTTATCTTCATGTGGCTTAATTCAAATGCTAATTGCTCTCTGAGCACTAATCAGAAATCTACCACATCCTGTACAATCGCAGACATTTTGAAATAAAATAAATAATACTTTTGGGGAATTGTGATGGTGG
>gene=chr11_97727778-97727994; species=gorGor
ACAATACACAGAAAATTGCTCAGCTTGTGGTCTACAGCCAGCAATTAACACCACTTAGCAGCTGTTAAAATGGGTAACCGCCTGTTGTTATCTTCATGTGGCTTAATTCAAATGCTAATTGCTCTCTGAGCACTGATCATAAACCTATCACATCCAGTATAATC-CAGACACATTGAAGTAAAATAACTACTACTTTTTCATGGTGGGGGGGAGGA
>gene=chr11_97727778-97727994; species=panTro
ACAATACACAGAAAATTGCTCAGCTTGTGGTCTACAGCCAGCAATTAACACCACTTAGCAGCTGTTAAAATGGGTAATCGCCTGTTGTTATCTTCATGTGGCTTAATTCAAATGCTAATTGCTCTCTGAGCACTGATCATAA-CCTATCACATCCAGTATAATCGCAGACACATTGAAGTAAAATAACTACTACTTTTTCATGGTGGGGGGGAGGA
>gene=chr11_97727778-97727994; species=papHam
ACAATACACAGAAAATTGctcagcgtgtggtctacagccagcaattaacaccacttagcagctgttaaaatgGGTAATCGCCTGTTGTTATCTTCATGTGGCTTAATTCAAATGCTAATTGCTCTCTGAGCACTGATCATAAACCTATCACATCCAGTATAATCGCAGACACATTGAAGTAAAATAACTACTACTTTTTTATGGTGGCGGGGAGGA
>gene=chr11_97727778-97727994; species=ponAbe
ACAATACACAGAAAATTGCTCAGCTTGTGGTCTACAGCCAGCAATTAACACTACTTAGCAGCTGTTAAAATGGGTAATCGCCTGTTGTTATCTTCATGTGGCTTAATTCAAATGCTAATTGCTCTCTGAGCACTGATCATAAACCTATCACATCCAGTATAATCGCAGACACATTGAAGTAAAATAACTACTACTTTTTTATGGTGGGGGGGAGGA
>gene=chr11_97727778-97727994; species=rheMac
ACAATACACAGAAAATTGctcagcgtgtggtctacagccagcaattaacaccacttagcagctgttaaaatgGGTAATCGCCTGTTGTTATCTTCATGTGGCTTAATTCAAATGCTAATTGCTCTCTGAGCACTGATCATAAACCTATCACATCCAGTATAATCGCAGACACATTGAAGTAAAATAACTACTACTTTTTTATGGTGGCGGGGAGGA
>gene=chr11_100661958-100662174; species=hg19
CTGCCTGGCTTGTGTCAGAGGTTTCTGTTAGACTTTGTGGATGGGCCAGGCAGGGAAGTGACTGGAGATCCCCATCAGCCTGTTCTCTTAAAATGCAATTTACATGATAATACCTTACATTCTTGTACCTGCTCTATGGTATTGTAAATTCCTGTTTAAGAAAGCACAGAAAGATCTGTGTTATGTTAAGCCTAGAAAACTATTAACACAATACTT
>gene=chr11_100661958-100662174; species=bosTau
CTGCCTGATTTATGTCAGAGGTACCTGTTAGACTTTGAGAGTGGGGCAGGC----AAGTGAGTGA--CTCTCCATTAGCCCCTTCTCCTAAAACACAATTTACGTGATAATACTTTGAATTTTTATTCTTGCCTTATAGGATTGTTAATTCCTGTTT-------------TTATTCTGTGGTATATTGTGCTTAGTAAACTGCTTATGTGATACTT
>gene=chr11_100661958-100662174; species=calJac
CTGCCTGGCTTGTGTCAGAGGTTTCTGTTTGACTTCGTGGCTGGGTCAGGCAGGGAAGTGACAGGAGATCCCCATTGGCCTGTTGTCTTAAAAAGCAATTTTCATAATAATACCTTATATTCTTGTACTTGCTCTATGATATTGTAAATTCCTGTTTAAGAAAGTACAGAAAGATCTGGGTTATGTTAAGCCTAGTAAACTATTAACACAATACTT
>gene=chr11_100661958-100662174; species=canFam
ATACCTGACTTGTGTCAGAGGTTCCT-TTAGATTTTGAGCATGGTCCAGGCTAGGAAGTAACTGG--CTCTGCATCAGCCCTTTGTCTTAAAACCCAGCTTATACAATAATACTTTGAATTTTTATACTTACTTCATAGGATTGTTAACTCCTGTTT-------------TCTTTCTGTGTTATATTGTGCTTTGTAAATTAT--------TACTT
>gene=chr11_100661958-100662174; species=equCab
CTGACTGACTTATGACAGAGGTTCCTGTTAGACTTTGAGGGTGGGGCAAGCGGGGAAGTGACTGG--CT-------------------------------------------------------------------------------ATCCCATTT-------------TCTTTCTGTGTTATGTTGTGCTGAGTAAATTATTAATGCAATACTT
>gene=chr11_100661958-100662174; species=gorGor
CTGCCTGGCTTGTGTCAGAGGTTTCTGTTAGACTTTGTGGATGCGTCAGGCAGGGAAGTGACTGGAGATCCCCATCAGCCTGTTCTCTTAAAATGCAATTTACATGATAATACCTTACATTCTTGTACCTGCTCTATGGTATTGTAAATTCCTGTTTAAGAAAGCACAGAAAGATCTGTGTTATGTTAAGCCTAGAAAACTATTAACACAATACTT
>gene=chr11_100661958-100662174; species=panTro
CTGCCTGGCTTGTGTCAGAGGTTTCTGTTAGACTTTGTGGATGGGTCAGGCAGGGAAGTGACTGGAGATCCCCATCAGCCTGTTCTCTTAAAATGCAATTTACATGATAATACCTTACATTCTTGTACCTGCTCTATGGTATTGTAAATTCCTGTTTAAGAAAGCACAGAAAGATCTGTGTTATGTTAAGCCTAGAAAACTATTAACACAATACTT
>gene=chr11_100661958-100662174; species=papHam
CTGCCTGGCTTGTGTCAGAGGTTTCTGTTAGACTTTGTGGGTGGGTCAGGCAGGGAAGTGACTGAAGATTCCCATCAGCCTGTTCTCTTAAAATGCAATTTACATGATAATACCTTACATTCTTCTACCTTATTTATGGTATTGTAAATTCCTGTTTAAGAAAGCACAGAAAGATCTGCGTTGTGTTAAGCCTAGAAAACTATTAACACCATGCTT
>gene=chr11_100661958-100662174; species=ponAbe
CTGCCTGGCTTGTGTCAGAGGTTTCTGTTAGACTTTGTGGGTGGGTCAGGCAGGGAAGTGACT--AGATCCCCATCAGCCTGTTCTCTTAAAATGCAATTTACATGATAATACCTTACATTCTTGTACCTGCTGTATGGTATTGTAAATTCCTGTTCAAGAAAGCACAGAAAGATCTGTGTTATGTTAAGCCTAGAAAACTATTAACACAATACTT
>gene=chr11_100661958-100662174; species=rheMac
CTGCCTGGCTTGTGTCAGAGGTTTCTGTTAGACTTTGTGGGTGGGTCAGGCAGGGAAGTGACTGGAGATTCCCATCAGCCTGTTCTCTTAAAATGCAATTTACATGATAATACCTTACATTCTTCTGCCTTATTTATGGTATTGTAAATTCCTGTTTAAGAAAGCACAGAAAGATCTGCGTTGTGCTAAGCCTAGAAAACTATTAACACAATGCTT
>gene=chr11_100849308-100849437; species=hg19
GTTTTCTTAGCTAAAAGAATGAACAACAGTTCTTTTGTCATGTTGATTTGATTCTTTGCATCTTCACTCGTGGCTCCACAGGAGTCAATAGCCGTGCTGCTGGGAGCAGAGTAGAGAGAAAATGTTCCT
>gene=chr11_100849308-100849437; species=bosTau
TTTGTCTTAACTATGAGAATACAAAGCAGCTCTTTTGTCTTGTGGATGTGACTCTT--------CCCTTGTGGCTCCAT-GGAGTCAATAGCAGGACTTCCAGAAGTGGAGTGGGGATAAAAGGCCTTT
>gene=chr11_100849308-100849437; species=calJac
GTTTTGTTAGCTAACAGAATGAA-AACAGTTCTTTTGTCAACATGATTTGATTCTTTGCATCTTCACTTGTGGCTCCACAGGAGTCGGTAA--GTGCTGCTGGGAGCAGAATAGAGAGAAAATGTTCCT
>gene=chr11_100849308-100849437; species=canFam
TTTGTCTTAGCTATCAGAATGAACAACCATTCTTTTGTCTTGATGATTTGATTCTT---------CCCTCTGGCTCCACAGGAGTCAA---TATCACTGCTAGAAGCTGCGTGG-GAGAAAATGTCTTT
>gene=chr11_100849308-100849437; species=equCab
GTTGTCTTAGCTCTCAGAATGAATAACAGTTCTCTTGTCGTGTTGATTTGATCCTT--------CCCCTGTGACTCCAAAGGTGTCAGTAACGTCACTGCCAGGAGCAGAGTGGGGAAAAAATGTCCTT
>gene=chr11_100849308-100849437; species=gorGor
GTTTTCTTAGCTAAAAGAATGAACAACAGTTCTTTTGTCATGTTGATTTGATTCTTTGCATCTTCACTTGTGGCTCCACAGGAGTCAATAGCCGTGCTGCTGGGAGC-----AGAGAGAAAATGTTCCT
>gene=chr11_100849308-100849437; species=panTro
GTTTTCTTAGCTAAAAGAATGAACAACAGTTCTTTTGTCATGTTGATTTGATTCTTTGCATCTTCACTTGTGGCTCCACAGGAGTCAATAGCCGTGCTGCTGGGAGCAGAGTAGAGAGAAAATGTTCCT
>gene=chr11_100849308-100849437; species=papHam
GTTTTCTTAACTAAAAGAATGAACAACAGAGCTTTTGTCATGTTGATTTGATTCTTTGCGTCTTCACTTGTGGCTCCACAGGAGTCAATAA-GGTGCTGCTGGGAGCAGAGTAGACAGAAAATGTTCCT
>gene=chr11_100849308-100849437; species=ponAbe
GTGTTCTTAGCTAGAAGAATGAACAACAgttCTTTTGTCATGTTGATTTGATTCCTTGCATCTTCACTTGTGGCTCCACAGGAGTCAGTAACCGTGCTGCTGGGAGCAGAGTAGAGAGAAAATGTTGCT
>gene=chr11_100849308-100849437; species=rheMac
GTTTTCTTAACTAAAAGAATGAACAACAGAGCTTTTGTCATGTTGATTTGATTCTTTGCATCTTCACTTGTGGCTCCACAGGAGTCAATAA-GGTGCTGCTGGGAGCAGAATAGACAGAAAATGTTCCT
>gene=chr11_116316554-116316770; species=hg19
ctggcttttgcttttgatatttaaagccaagcttttgaaattcaaaaatacccttttttctctcaagaACCTTGCCCTTAGAATTGAAATCCGTGGCTCTCAATACCATTGCCTCTACAATAGATTTACAAAAGGCTACTTAAGAGCTCAAAAGCCAGGAAAGGGACTCTTTGTTCTCTCTGCAGGGTCCCCTACCCTAAGGGCAATGCATAGAGA
>gene=chr11_116316554-116316770; species=bosTau
ctggctttggcttttgatatttaaagccaagcttttgaaattcaaaaatacccttttttctctcaaGCACCTTGCCCTTAGAATTGAAATCCATGGCTCTCAATACCATTGCCTCTACAATAGATTTACAAAAGGCTACTTAAGAGCTCAAAAGCCAGGAAAGGGACTCTTTGTTCTCTCTGTATGGT-CCCTACCCTAAGGGCAATG--CAGA-A
>gene=chr11_116316554-116316770; species=calJac
ctggcttttgcttttgatattttaagctaagcttttgaaattcaaaaatacccttttttctctcaaGCACCTTGCCCTTAGAATTGAAATCCATGGCTCTCAATACCATTGCCTCTACAATAGATGTACAAAAGGCTACTTAAGAGCTCAAAAGCCAGGAAAGGGACTCTTTGTTCTCTCTGCATGGTCCCCTACCCTAAGGGCAATGCAGAGAGA
>gene=chr11_116316554-116316770; species=canFam
CTGGCTTTGGCTTTTGATATTTAAAGCCAAGCTTTAGAAATTCAAAAATACCCTTTTTTCTCTCAAGCACCTTGCCCTTAGAATTGAAATCCGTGGCTCTCAATACCATTGCCTCTACAATAGATTTACAAAAGGCTACTTAAGAGCTCAAAAGCCAGGAAAGGGACTCTTTGTTCTCTCTGTATGGT-CCCTACCCTCAGGGCAATGC-CAGAGA
>gene=chr11_116316554-116316770; species=equCab
ctggctttggcgtttgatatttaaagccaagcttttgaaattcaaaaatacccttttttctctcaaGCACCTTGCCCTTAGAATTGAAATCCGTGGCTCTCAATACCATCGCCTCGACAATAGATTTACAAAAGGCTACTTAAGATCTCAAAAGCCAGGAAAGGGACTCTTTGTTCTCTCTGTATGGT-CCCTACCCTGAGGGCAGAGT-CGGGAG
>gene=chr11_116316554-116316770; species=gorGor
ctggcttttgcttttgatatttaaagccaagcttttgaaattcaaaaatacccttttttctctcaagaACCTTGCCCTTAGAATTGAAATCCGTGGCTCTCAATATCATTGCCTCTACAATAGATTTACAAAAGGCTACTTAAGAGCTCAAAAGCCAGGAAAGGGACTCTTTGTTCTCTCTGCAGGGTCCCCTACCCTAAGGGCAATGCATAGAGA
>gene=chr11_116316554-116316770; species=panTro
CTGGCTTTTGCTTTTGATATTTAAAGCCAAGCTTTTGAAATTCAAAAATACCCTTTTTTCTCTCAAGCACCTTGCCCTTAGAATTGAAATCCGTGGCTCTCAATACCATTGCCTCTACAATAGATTTACAAAAGGCTACTTAAGAGCTCAAAAGCCAGGAAAGGGACTCTTTGTTCTCTCTGCAGGGTCCCCTACCCTAAGGGCAATGCATAGAGA
>gene=chr11_116316554-116316770; species=papHam
ctggcttttgcttttgatatttaaagccaagcttttgaaattcaaaaatacccttttttctctcaaGCACCTTGCCCTTAGAATTGAAATCCATGGCTCTCAATACCATTGCCTCTACAATAGATTTACAAAAGGCTACTTAAGAGCTCAAAAGCCAGGAAAGGGACTCTTTGTTCTCTCTGCATGGTCCCCTACCCTAAGGGCAATGCATAGAGA
>gene=chr11_116316554-116316770; species=ponAbe
ctggcttttgcttttgatatttaaagccaagcttttgaaattcaaaaatacccttttttctctcaaGCACCTTGCCCTTAGAATTGAAATCCGTGGCTCTCAATACCATTGCCTCTACAATAGATTTACAAAAGGCTACTTAAGAGCTCAAAAGCCAGGAAAGGGACTCTTTGTTCTCTCTGCATGGTCCCCTACCCTAAGGGCAATGCATAGAGA
>gene=chr11_116316554-116316770; species=rheMac
CTGGCTTTTGCTTTTGATATTTAAAGCCAAGCTTTTGAAATTCAAAAATACCCTTTTTTCTCTCAAGCACCTTGCCCTTAGAATTGAAATCCATGGCTCTCAATACCATTGCCTCTACAATAGATTTACAAAAGCCTACTTAAGAGCTCAAAAGCCAGGAAAGGGACTCTTTGTTCTCTCTGCATGGTCCCCTACCCTAAGGGCAATGCATAGAGA
>gene=chr11_116580670-116580886; species=hg19
CATTTAGATGGAAACATAAATATAGCCATCACTTATTCTCCCGGCCGCCAGGATGGGTGTCCTGCTGCATCACTCCGCTTCCCACCCAGCCAGGCTAATGCATGAGAATGTCCTTTTTGTCATTCACATCCCTCTTGCATTTCACCACTGACTCTTCTGCTCCGGCCAGCACCCCTCAGCCCTGCCTAATTTGACCACGGCTCACGCTGGGAGATC
>gene=chr11_116580670-116580886; species=bosTau
CATTTAGATGGAAACATAAATATAGCCATCACTTATTCTCTCAGCCGCCAGGATGGGTGTCACGCTGCATCACGCCGCTTCCGAACCAACCGGGGTAATCTATGAGAATGACCTTTTTGCCATTCAAATCCCTCTTG-------------ACTTTTCTGCTCTGACC--GACCTGAGCTGTCTGACTACCGTGACCACTGCTCA-GCTGG------
>gene=chr11_116580670-116580886; species=calJac
CATTTAGATGGAAACATAAATATAGCCGTCACTTATTCTCCCAGCCGCCAGGACGGGTGTCCTGCTGTATCACTCCACTTCCCACCCAGCCAGGATCATGCTTGAGAATGTCATTTTTGCCATTCAAATCCCTCTCACATTTCAGCCTTGATTCTTCTGCTCTGACCAGCACCCCTCAGCCCTGCTTTATTTGACCACGGCTC-CACT--GAGATT
>gene=chr11_116580670-116580886; species=canFam
CATTTAGATGGAAACATAAATATAGCCATCACTTACTCTCTCAGCCGCCAGGATGGGTGTCATGCTGCATCACGCTGCTTCCGACCCAGCCAGGCTAATGCATGAGAATGACCTTTTTGCCATTCAGATCCTTCTAG-----------------TTCTGCTCTGGCCCATGCCCGTAGGGTCCACCTAATCTGACCACAGCTCATGCTGGGAAGGA
>gene=chr11_116580670-116580886; species=equCab
CATTTAGATGGAAACATAAATATAGCCATCACTTATTCTCTCAGCCGC------------------------------------------------------------------------------------------------------------------------------------------------------------------------
>gene=chr11_116580670-116580886; species=gorGor
CATTTAGATGGAAACATAAATATAGCCATCACTTATTCTCCCGGCCGCCAGGATGGGTGTCCTGCTGCATCACTCCGCTTCCCACCCAGCCAGGCTAATGCATGAGAATGTCCTTTTTGCCATTCAAATCCCTCTTGCATTTCAGCACTGACTCTTCTGCTCCGGCCAGCACCCCTCAGCCCTGCCCAATTTGACCACGGCTCACGCTGGGAGATC
>gene=chr11_116580670-116580886; species=panTro
CATTTAGATGGAAACATAAATATAGCCATCACTTATTCTCCCGGCCACCAGGATGGGTGTCCTGCTGCATCACTCCGCTTCCCACCCAGCCAGGCTAATGCATGAGAATGTCCTTTTTGCCATTCAAATCCCTCTTGCATTTCAGCACTGACTCTTCTGCTCCAGCCAGCACCCCTCAGCCCTGCCTAATTTGACCACGGCTCACGCTGGGAGATC
>gene=chr11_116580670-116580886; species=papHam
CATTTAGATGGAAACATAAATATAGCCATCACTTATTCTTCCAGCCGCCAAGATGGGTGTCCTGCTGCATCACTCCGCTTCCCACCCAGCCGGGCTAATGCATGAGAATGTCCTTTTTGCCATTCAAATCTCTCTTGCATTTCAGCATTGACTCTTCTGCTCCGGCCAGTGCCCCTCAGCCCTGCCTAATTTGACCACGGCTCACGCTGGGAGATC
>gene=chr11_116580670-116580886; species=ponAbe
CATTTAGATGGAAACATAAATATAGCCATCACTTATTCTCCCAGCCGCCAGGATGGGTGTCCTGCTGCATCACTCCGCTTCCCACCCAGCCAGGCTAATGCATGAGAATGTCCTTTTTGCCATTCAGATCCCTCTTGCATTTCGGCACTGACTCTTCTGCTCCGGCCAGCGCCCCTCAGCCCTGTCTAATTTGACCACGGCTCATGCTGGGAGATC
>gene=chr11_116580670-116580886; species=rheMac
CATTTAGATGGAAACATAAATATAGCCATCACTTATTCTTCCAGCCGCCAAGATGGGTGTCCTGCTGCATCACTCCGCTTCCCACCCAGCCGGGCTAATGCATGAGAATGTCCTTTTTGCCATTCAAATCCCTCTTGCATTTCAGCATTGACTCTTCTGCTCCGGCCAGTGCCCCTCAGCCCTGCCTAATTTGACCACGGCTCACGCTGGGAGATC
>gene=chr11_125311644-125311860; species=hg19
GTCTCTGGGGTTTTTCAGACAAAGCTGTTATCAAAATGCCAACCAGCTCCTGCATGGCTAATTTGCATATTCCATGTTGTGCTCTTTGAAGCAGGATGAATATGCATGAGGGCTTGGGCGGGGTGCAGAGCTGCTGGGCTGTGGGCTAAGGTGGCTCATTGTTCTTTTAGAAGAAAGGCATTAGTAAGAAACCAAAGCACTTTCCCAGCGAGCAAA
>gene=chr11_125311644-125311860; species=bosTau
GTCTCTGGGGTTTTTCAGACAAAGCTATTATCAAAATGCCAACCAGCTCCTGCCTGGCCGATTTGCATATTCCATGCTGTGCTCTTTGAAGCAGGATGAATATGCATGAGGGCCTGGGTGGGGTGTGGAGCTGCAGGGCTGTGGGCTAAGGTGGCTCATTGTTCTTTTTAAAGAAAGGCATTAATATGAAGCTA-AGTACCTTCCTGGTCAGCAGA
>gene=chr11_125311644-125311860; species=calJac
GTCTCTGGGGGTTTTCAGACAAAGCTATTATCAAAATGCCAACCAGCTCCTGCCTGGCTAATTTGCATATTCCATGCTGTGCTCTTTGAAGCAGGATGAATATGCATGAGAGTTTGGGCGGGGTCCAGAGCTGCTGGGCTGTGGGCTAAGGTGGCTCATTGTTCTTTTAGAAGAAAGGCATTAGAAGGAAGCCAAAACACCTCCCCAGCGAGCAGA
>gene=chr11_125311644-125311860; species=canFam
GTCTCTGGGGCTTTTCAGACAAAGCTATTATCAAAATGCCAACCAGCTCCTGCCTGGCCAATTTGCATATTCCATGCTGTGCTCTTTGAAGCGGGATGAATATGCATGAGGGCTTGGGCGGGGTGCGGAGCTGCGGGGCTGCGTGCTAAGGTGGCTCATTGTTCTTCTGAAAGAAAGGCAGCGAGAGGAAGCCAAGGCACCTTG-GGGTCCACAGA
>gene=chr11_125311644-125311860; species=equCab
GTCTCTGGGGTTTTTCAGACAAAGCTATTATCAAAATGCCAACCAGCTCCTGCCTGGTCAATTTGCATATTCCATGCTGTGCTCTTTGAAGCAGGATGAATATGCATGAGAGATTGGGC-GGGTGTGGAGCTGCTGGGCTGTGGGCTAAGGTGGCTCATTGTTCTTTTAAAAGAAAGGCATTAATATGAAGCCACAGCACCTTC-TGGTCAGCTGA
>gene=chr11_125311644-125311860; species=gorGor
GTCTCTGGGGTTTTTCAGACAAAGCTATTATCAAAATGCCAACCAGCTCCTGCATGGCTAATTTGCATATTCCATGCTGTGCTCTTTGAAGCAGGATGAATATGCATGAGGGCTTGGGCGGGGTGCAGAGCTGCTGGGCTGTGGGCTAAGGTGGCTCATTGTTCTTTTAGAAGAAAGGCATTAGTAAGAAACCAAAGCACTTTCCCAGCGAGCAGA
>gene=chr11_125311644-125311860; species=panTro
GTCTCTGGGGTTTTTCAGACAAAGCTATTATCAAAATGCCAACCAGCTCCTGCATGGCTAATTTGCATATTCCACGTTGTGCTCTTTGAAGCAGGATGAATATGCATGAGGGCTTGGGCGGGGTGCAGAGCTGCTGGGCTGTGGGCTAAGGTGGCTCATTGTTCTTTTCGAAGAAAGGCATTAGTAAGAAACCAAAGCACTTTCCCAGCGAGCAAA
>gene=chr11_125311644-125311860; species=papHam
GTCTCTGGGGTTTTTCAGACAAAGCTATTATCAAAATGCCAACCAGCTCCTGCCTGGCTGATTTGCATATTCCATGCTGTGCTCTTTCAA----GATGAATATGCATGAGGGCTTGGGCGGGGTGCAGAGCTGCTGGGCTGTGGGCTAAGGTGGCTCATTGTTCTTTTAGAAGAAAGGCTTTAGTAAGAAGCCAAAGCACCTTCCCAGCAAGCAGA
>gene=chr11_125311644-125311860; species=ponAbe
GTCTCTGGGGTTTTTCAGACAAAGCTATTATCAAAATGCCAACCAGCTCCTGCCTGGCTAATTTGCATATTCCATGCTGTGCTCTTTGAAGCAGGATGAATATGCATGAGGGCTTGGGCGGGGTGCAGAGCTGCTGGGCTGTGGGCTAAGGTGGCTCATTGTTCTTTTAGAAGAAAGGCATTAGTAAGAAACCAAAGCACTTTCCCAGTGAGCAGA
>gene=chr11_125311644-125311860; species=rheMac
GTCTCTGGGGTTTTTCAGACAAAGCTATTATCAAAATGCCAACCAGCTCCTGCCTGGCTGATTTGCATATTCCATGCTGTGCTCTTTGAA----GATGAATATGCATGAGGGCTTGGGCGGGGTGCAGAGCTGCTGGGCTGTGGGCTAAGGTGGCTCATTGTTCTTTTAGAAGAAAGGCTTTAGTAAGAAGCCAAAGCACCTTCCCAGCAAGCAGA
>gene=chr11_128603625-128603841; species=hg19
AAGTTTTCTCTGTTGTGCCCATCTGCCTTTGTCTAATTAGCCAAGGGTCACTTTGGCTGCCTCCCTTCCTTTCACATGGAGCAAAGGTACCCAGAGAGGCACATGTTGATGCATTCATATGCAAAGAAGTTCTTGTCTTTCTCTCTCTCAAGTCATTGTTCAGTGAGGAGTCAGCTCCCACATGCTCCTCCTATCTGGGCTGCAATCAGCACAGTG
>gene=chr11_128603625-128603841; species=bosTau
AATTTTCTTCTGATATACCCACCTGCCTTTGTCTGATTAGCTCC--ATCTCTTTAGCTACCTCCCTTGCTTTCCAA-GAAACACGGGTACTCAGAAAGACCCTTCTGGATGCATTCATATGCACAGAAGTTTGTGTCTTTTATTCTCTC----------GC--AGAGGGTGTGGAATCCCCTGGCCCCTTCTATCTGGGTTGCATTCAGCATCCAG
>gene=chr11_128603625-128603841; species=calJac
-------------TGTGCCCATCTGTCTTTGTCTAATTAGCCAAGGGTCACTTTGGCTGCCTCCCTTCCTTTCACATGGAACAAAGGTACCCAGAGAGGCACATGTTGATGTACTCATATGCAGAGAAGTTCTTGTCTTGCTCTCCCTT---TCATTGCTCAGCGAGGAGTCAGCTCACACATGCTCCTCCTATCTGGGTTGCAATCGGCACAGTA
>gene=chr11_128603625-128603841; species=canFam
AA-AGTTTTCTGACATGCCCATCTGTCTTAGCCTAATTAGCCCT--GTCTCTTTGGCAGCCTCCTGTCCTTTCAAATGGAACAAAAGTACCCAGAAAGACACATCTTGGTGCATTCATATGCAAAGAAGTTTGTATC--TTATTTTCTC----------ACAGAGAGGCGTTGGCTCCCACAAGCTCCTCCTATGTGGGTTGCAGTCAGCATAGTG
>gene=chr11_128603625-128603841; species=equCab
AA-TTTTTTCTGATGTGCCCATCTGTCTTTGTCTAATTGGCCAT--GTCTCTTTGGCTACCTCCCTTCCTTTCAGATGGAACAAAGGTATGCAGAAAGACACATCTTGATGCATTCATGTGCAAAGAAGTTTGTGTCTTTTGTTTTCTC----------TCAGAGCAGCATCAGCTCCCACAAGCTCCTCCTATCTGGGTTGCAATCAGCATAGTG
>gene=chr11_128603625-128603841; species=gorGor
AAGTTTTCTCTGTTGTGCCCATCTGCCTTTGTCTAATTAGCCAAGGGTCACTTTGGCTGCCTCCCTTCCTTTCACATGGAACAAAGGTACCCAGAGAGGCACATGTTGATGCATTCATATGCAAAGAAGTTCTTGTCTTTCTCTCTCTCAAGTCATTGCTCAGTGAGGAGTCAGCTCCCACATGCTCCTCCTATCTGGGCTGCAATCAGCACAGTG
>gene=chr11_128603625-128603841; species=panTro
AAGTTTTCTCTGTTGTGCCCATCTGCCTTTGTCTAATTAGCCAAGGGTCACTTTGGCTGCCTCCCTTCCTTTCACATGGAGCAAAGGTTCCCAGAGAGGCACATGTTGATGCATTCATATGCAAAGAAGTTCTTGTCTTTCTCTCTCTCAAGTCATTGCTCAGTGAGGAGTCAGCTCCCACATGCTCCTCCTATCTGGGCTGCAATCAGCACAGTG
>gene=chr11_128603625-128603841; species=papHam
AAGTTTTCTCTGTTGTGCCCGTCTGCCTTTGTCTAATTAGCCAAGGGTTACTTTGGCTGCCTCCCTTCCTTTCACATGGAACAAAGGTACCCAGAGAGGTACATGTTGATGCATTCATATGCAGAGAAGTTCTTGtctttctctttctcAAGTCATTGCTCAGCGAGGAGTCAGCTCCCACATGCTCCTCCTATCTGGGCTGCAATCGGTGCAGTG
>gene=chr11_128603625-128603841; species=ponAbe
AAGTTTTCTCTGTTGTGCCCATCTGCCTTTGTCTAATTAGCCAAGGGTCACTTTGGCTGCCTCCCTTCCTTTCACATGGAACAAAGGTACCCAGAGAGGCACATGTTGATGCATTCATATGCAAAGAATTTCTTGtctttctctctctcAAGTCATTGCTCAGTGAGGAGTCAGCTCCCACATGCTCCTCCTATCTGGGCTGCAATCAGCACAGTG
>gene=chr11_128603625-128603841; species=rheMac
AAGTTTTCTCTGTTGTGCCCGTCTGCCTTTGTCTAATTAGCCAAGGGTTACTTTGGCTGCCTCCCTTCCTTTCACATGGAACAAAGGTACCCAGAGAGGTACATGTTGATGCATTCATATGCAGAGAAGTTCTTGTCTTTCTCTTTCTCAAGTCATTGCTTAGCGAGGAGTCAGCTCCCACATGCTCCTCCTATCTGGGCTGCAATCGGTGCAGTG
>gene=chr11_131993512-131993581; species=hg19
AATGCTATATGCGCATTTGATGAGCCAGCCAACAGGTGCCTGAGTACCTGCCGTGAGACCAGCTGGCAA
>gene=chr11_131993512-131993581; species=bosTau
AGTGCTGTGTGAACATCCCGTACACTGGTCAACAGGTGTCTGCCCACCT-TCAGGGGACCAGCCAGCAG
>gene=chr11_131993512-131993581; species=calJac
AATGCTCTATGCACATTTGATGAGCCAGTCAACAGGTGCCTGAGTACCTGCCGTAAGACCAGCTGTCAA
>gene=chr11_131993512-131993581; species=canFam
AGCCTTGGGGGCGTGCCCAGGATGCCCCTCAACAGGTGTCTGTGCACCTGCC-GCGGGACAG-TGGTGC
>gene=chr11_131993512-131993581; species=equCab
AATGCTGTGTGCACATTCTGTACATCAATCAACAGGGGTCTGTGTACCTGCCATGCAACCAGCTGGTAT
>gene=chr11_131993512-131993581; species=gorGor
AATGCTATATGCGCATTTGATGAGCCAGCCAACAGGTGCCTGAGTACCTGCCGTGAGACCAGCTGGCAA
>gene=chr11_131993512-131993581; species=panTro
AGTGCTATATGCGCATTTGATGAGCCAGCCAACAGGTGCCTGAGTACCTGCCGTGAGACCAGCTGGCAA
>gene=chr11_131993512-131993581; species=papHam
AATGCTATATACACGTTTGATGAGCCAGTCAACAGGTGCCTGAGTACCTGCCGTGAGACCAGCAGGCAA
>gene=chr11_131993512-131993581; species=ponAbe
AATGCTATATGCACATTTGATGAGCCAGTCAACAGGTGCCTGAGTACCTGCCTTGAGACCAGCTGGCAA
>gene=chr11_131993512-131993581; species=rheMac
AATGCTATATGCACGTTTGATGAGCCAGTCAACAGGTGCCCGAGTACCTGCCGTGAGACCAGCTGGCAA
>gene=chr21_27885058-27885274; species=hg19
aggcagagttgagtagttacaacatagaccacgtggcctgcaaagcctaaaatatttactatcaggctagataaaacagaaaaggttgaccaacccctAATGCatatgaatgggacccctggagttggctgtgcataacctgtgtggctgtatactatagccctgGTCTCAAATAGTCATCAAAGTAAGTGCTTTTCTCCTAGCCAAGCGTTTAAC
>gene=chr21_27885058-27885274; species=bosTau
aggcagagttgagcagttacaacaaagactccatggcgtgcaaagcctaaaatctttcctatctggccagataaaacagaaaacgtttgtcaactcGCCACACGTAAGAATTGGACTCGTGGAGTTAGCAGTGAATAGCTGATGCGCCTCTATACTTCAGCCCTGATTTCTACTACTCATCATATTAAGTGCTTTTTCCCTGACTAGGCACTCAAG
>gene=chr21_27885058-27885274; species=calJac
aggcagagttgagtagttgc----------------------------aaaatatttactctcaggctagataaaacagaaaaggtctgccaacccctAATGCatatgaatgggatccctggagttggccatgcgtagcctgtgtggctgtataccatagccctgGTCTCAAATAATCATCATAGTGAGTGCTTTTC-CCTAGCCAGGCATTTAAT
>gene=chr21_27885058-27885274; species=canFam
aggtagagctgagtagttgcaacaaagagcacatggcctgcaaagctgaaaatattggctatctggccaaataaaa---cagaagtttgccaactccCAGGGTCTGAGCA-TGGACTCCTGGGGTTGATAGCGCCTCGCCTGTGCAGCTATATACTA-AGTTCTGATCTCTAATATTCATCATGGTAAGTGCTTTTTCCCTAGCCAGACATTCAAT
>gene=chr21_27885058-27885274; species=equCab
agacagag----gtacgtgcaacacagaccacatggtctgcaaggcttaaaatatttactatctga--aaataaaacagaaaaagtttgccaacctccagtgtataagaataggatccttggagtgggcagtgtatagcctgtgtagctgtatactacagctctCATCTCTAATACTCATCATATTAAGGACTTTTTCCCTAGCTGAGCATTTAAG
>gene=chr21_27885058-27885274; species=gorGor
aggcagagttgagtagttacaacatagaccacgtggcctgcaaagcctaaaatatttactatcaggctagataaaacagaaaaggttgaccaacccctAATGCatatgaatgggacccctggagttggctgtgcataacctgtgtggctatatactatagccct-GTC-CAAATAGTCATCCAAGTAAGTGCTTTTCTCCTAGCCAGGCGTTTAAC
>gene=chr21_27885058-27885274; species=panTro
aggcagagttgagtagttacaacatagaccatgtggcctgcaaagcctaaaatatttactatcaggctagataaaacagaaaaggttgaccaacccctAATGCatatgaatgggacccctggagttggctgtgcataacctgtgtggctgtatactatagccctgGTCTCAACTAGTCATCAAAGTAAGTGCTTTTCTCCTAGCCAGGCGTTTAAC
>gene=chr21_27885058-27885274; species=papHam
aggcagagttgagtagttgcaacatagatcacgtggcctgcaaagcctaaaatatttactatcaggctagatagaacagaaaaggtttgccaacccctAATGCatatgaatgggacccctggagttggccgtgcatagcctgtgtggctgtatactatagccctgGTCTGGAATAGTCATCATAGTAAGTGCTTTTCTCCTAGCCAGGCATTTAAC
>gene=chr21_27885058-27885274; species=ponAbe
aggcagagttgagtagttgcaacatagaccacgtggcctgcaaagcctaaaatatttactatcaggctagataaaacagaaaaggttgaccaacccctAATGCatatgaatgggacccctggagttggccatgcataacctgtgtggctgtatactatagccctgGTCTCAAATAGTCATCAAAGTAAGTGCTTTTATCCTAGCCAGGTGTTTAAC
>gene=chr21_27885058-27885274; species=rheMac
aggcagagttgagtagttgcaacatagaccacgtggcctgaaaagcctaaaatatttactctcaggctagataaaacagaaaaggtttgccaacccctAATGCatatgaatgggacccctggagttggccgtgcatagcctgtgtggctgtatactatagtcctgGTCTGGAATAGTCATCATAGTAAGTGCTTTTCTCCTAGCCAGGCATTTAAC
>gene=chr12_7243342-7243558; species=hg19
CCTCGTCCCTCTTCCTTCCTCCTCACAGCCTCCTCAACCTCTCCTTGACTCTGCCAGCAAACGCCCTCCCCCAACACTGCACACTCGCCAAGTCTTCTGAGCCGGTAAGACGTGCCATTGTCATGTAATTCACGCATAATCTCCAGGGGTCTCCTGGGAATGGTAGTTGTTGGACCTTCGCAGGCTCTGCTTGAGCCCTGAATCTCATTTTTACTG
>gene=chr12_7243342-7243558; species=bosTau
CTGAGTCCCTTTACTTCTTCCTTCACAGACTCCTTAACTCCTG------------------CGTCCCTCCCCAGCACTGCTGACATCCCAAGTCCTCTGGGCTGGGAAGATATGGCATTTTCATGGTATGCTTTTATACCCTCCAGGGATCTCCTGGAAATAGTATTTATGGGTTGTGTGTAGGCTCTATCTGAATCCTGAATCTCATTTTTATTG
>gene=chr12_7243342-7243558; species=calJac
CCTAGTCCCTCATCTTTCCTCCTCACAGCCGCCTCAACCTCTCCCTG-CCCTGCCACCAAACACCCTCCCCCAACACTGCACATGGGCCGAGTCCTCTTGGCGGGGAAGACGTGCCATT---------------------------------------------AGTTATTGGACCTTCGCAGGCTCTGCTTGAGCCCTGAATCTCATTTTTACTG
>gene=chr12_7243342-7243558; species=canFam
CCTAGTTCCCTTATCTCTTTCTTCACAGGTTCCTTAACCCCT-------------------AATTCTGCCGCAGCCCTGCAAACTTCTCTAGTCCTCTGGCCTGGGAAAC--TATCATTTTCATGCTATTCTCTCATAACCTCCAGAAGTCTCCTGGGAGTGGTATTCACTGCTTGTGTGTAGGCTTTACTTGAATCCTGAATCTCATTTTTATT-
>gene=chr12_7243342-7243558; species=equCab
TCTAGTTCCCTTATCTCTTTCTTCACCGATTCCGTAACCCTC-------------------AATCCTGCCCCAACAATGCAAACTTCTCAAGTCCTCTGGGCTAGAAAGATGTATCATTTTCATGTTATTCTCCCATAACCTCCAGGGGACTCCTGGGAATGGTATTTATTGGACGTGTGTAGGCTCTATTTGAATCCTGAATCTCATTTTTATTG
>gene=chr12_7243342-7243558; species=gorGor
CCTCGTCCCTCTTCCTTCCTCCTCACAGCCTCCTCAACCTCTCCTTGACTCTGCCAGCAAACGCCCTCCCCCAACACTGCACACTCGCCAAGTCTTCTGAGCCGGTAAGACGTGCCATTGTCATGTAATTCACGCATAATCTCCAGGGGTCTCCTGGGAATGGTAGTTGTTGGACCTTCGCAGGCTCTGCTTGAGCCCTGAATCTCATTTTTACTG
>gene=chr12_7243342-7243558; species=panTro
CCTCGTCCCTCTTCCTTCCTCCTCACAGCCTCCTCAACCTCTCCTTGACTCTGCCAGCAAACGCCCTCCCGCAACACTGCACACTCGCCAAGTCTTCTGAGCAGGTGAGACGTGCCATTGTCATGTAATTCACGCATAATCTCCAGGGGTCTCCTGGGAATGGTAGTTGTTGGACCTTCGCAGGCTCTGCTTGAGCCCTGAATCTCATTTTTACTG
>gene=chr12_7243342-7243558; species=papHam
CCTTGTCCCTCTTCCTTCCTCCTCAAAGCCTCCTCAACCTCTTCTTGCCCCTGCCACCAAACACCCTCCCCCAACACTGCACACTCACCAATTCCTCTG--------------------TGCATGTAATTCACGCATAACCTCCGGGGGTCTCCTGGGAATGGTAGTTATTGGACCTTCGCAGGCTCTGCTTGAGCCCTGAATCTCATTTTTACTG
>gene=chr12_7243342-7243558; species=ponAbe
CCTCATCCCTCTTCCTTCCTCCTCACAGCCTCCTCAACCTCTCCTTGACTCTGCCACCAAACACCCTCCCCCAACACTGCACACTCGCCAAGTCTTCTGAGCGGGGAAGACGTGCCATTTTCATGTAATTCACGCATAATCTCCAGGAATCTCCTGGGAATGGTAGTTGTTGGACTTTCGCAGGCTCTGCTTGAGCCCTGAATCTCATTTTTACTG
>gene=chr12_7243342-7243558; species=rheMac
TCTCATCCCTCATCCTTCCTACTCACAG-CTCTTCAACCTCTCCTTGCCCCTGCCACCAAACGCCCTCCCCCAACACTGCACACTCGCGAAGTCTTCTGGGTGGGGAAGAAGTGCCATTTGCATGTAATTCACGCATAACCTCCAGGGGTCTCCTGGGAATGGTAGTTATTGGACCTTCGCAGGCTCTGCTTGAGCCCTGAATCTCATTTTTACTG
>gene=chr12_9064545-9064761; species=hg19
AAACATCGACAGCCTTTCAAACCAGGATCCTTCCTTATTTAGAGAAGTTTGCAGGAGGGCTTCCATTTCCATACACCGGATTAAATGCTTTTCCTTCTCACCTGTTTAGGCTAATGGCCTTCAGTGTTATGCAGAGTAAAGACATTCTGTAGCCTCCATTCAGAAGAACCATTTTGTTTGAAAAAGAAAAGTCTAATTCAAGCAGAGTCATTAAAT
>gene=chr12_9064545-9064761; species=bosTau
AAATGTTGATTTCC-TTCAAATCCTGATCTTTCTTTATTCAGACAAGTTTGCAGGAGGGCTTCAATTTCTACACACCAGGTAGAATGCATTTCCTTTTCACCTATTTAGGTTAATGGCCTTCAGTGTTATGCAGAGTAAAGAAATTATTTGGCCTCTATTCAGAAG-ACTATTTGGTTTGAAAAAGAAAAGGCTAATTTCAGCATAATCATTAAAT
>gene=chr12_9064545-9064761; species=calJac
AAACA-----ATCCTTTAAAATCAGGATCCTTCTTTATTTAGAGAAGTTTGCAGGAGGGCTTCAATTTCTATACACCAGACTAAATGCTTTTCCTTCTCACCCGTTTAGGTTAATGGCCCTCAGTGTTATGCAGAGTAAAGAAATTATGTAGCCTCCATTCAGAAGAACCATTCTGTTTGAAAAAAAAAAGACTAATTCCAGCAGAGTCATTAAAT
>gene=chr12_9064545-9064761; species=canFam
A----TTGAGTTCCTTTCAAATCCTGATCTTTCCGTATTTAGGTATGTTTGCAGGAGGGCTTCTACTTCT---CAACAGCTAGAATGCATTTCCTTTTCACCTGTTTAGGCTAATGACTTTCAGTGTTATGCAGAGTAAAGAAATTATTTAGCTTCCATTCAGGAGAACTATTTCGTTTGAAAAAGAAAAGACTAATTCCAGCAGAATCATTAAAT
>gene=chr12_9064545-9064761; species=equCab
AAACATTGATTTCCTTTCAAACCCTGATCTTTACTTCTTTAGATAACTTTGCAGGAAGCCTTCGATTTCTACACACCAGATAGAATGCATTTCCTTTTCACCTATTTAGGCTAATGGCTTTCAGTGTTATGTAGAGTAAAGAAATGATTTAGCCTCCATTCAGAAGGACTATTTGGTTTGAAAGAGAAAAGACTAGTTCCACCAGAATCATTAAAT
>gene=chr12_9064545-9064761; species=gorGor
------------------------------------------------------------------------------------------------------------------------------------------------------------------------------------------------------------------------
>gene=chr12_9064545-9064761; species=panTro
AAACATCGACAGCCTTTCAAACCAGGATCCTTCCTTATTTAGAGAAGTTTGCAGGAGGGCTTCTATTTCCATACACCGGATTAAATGCTTTTCCTTCTCACCTGTTTAGGCTAATGGCCTTCAGTGTTATGCAGAGTAAAGACATTCTGTAGCCTCCATTCAGAAGAACCATTTTGTTTGAAAAAGAAAAGTCTAATTCAAGCAGAGTCATTAAAT
>gene=chr12_9064545-9064761; species=papHam
AAACATCGATAGCCTTTCAAATCAGGATCCTTCC----TTAGAGAAGTTTGCAGGAGGGCTTCAATTTCCATACACCAGATTAAATGCTTTTCCTTCTCACCTGTTTAGGCTAATGGCCTTCAGTGTTATGCAGAGTAAAGAAATTCTGTAGCCTCCATTCAG-AGAACCACTCTGTTTGAAAAAGAAAAGGCTAATTCCAGCAGAGTCATTAAAT
>gene=chr12_9064545-9064761; species=ponAbe
AAACATCGACAGCCTTTCAAATGAGGATCCTTCCTTATTTAGAGAAGTTTGCAGGAGGGCTTCTATTTCTATACACCGGATTAAATGCTTTTCCTTCTCACCTGTTTAGGCTAATGGCCTTCAGTGTTATGCAGAGTAAAGACATTCTGTAGCCTCCATTCAGAAAAACCATTTTGTTTGAAAAAGAAAAGTCTAATTCCAGCAGAGTCATTAAAT
>gene=chr12_9064545-9064761; species=rheMac
AAACATCGATAGCCTTTCAAATCAGGATCCTTCC----TTAGAGAAGTTTGCAGGAGGGCTTCAATTTCCATACACCAGATTAAATGCTTTTCCTTCTCACCTGTTTAGGCTAATGGCCTTCAGTGTTATGCAGAGTAAAGAAATTCTGTAGCCTCCATTCAGAAGAACCATTCTGTTTGAAAAAGAAAAGGCTAATTCCAGCAGAGTCATTAAAT
>gene=chr12_13241433-13241649; species=hg19
ACATGGTTACTTGGCAACAAGAGTAGGTTAGCACTGTTGGTGGTTTTCTATTTGTGAATCTTATTTATCCCTGCTGTTCTGTTTTTGCATTCCTGCATATGAATGAAAGTCAGCTCAAGGAGGAATTTGTGTCACCCTTTGGGGCTCAGAAGAGAAAAGTGGGAGATCACAGTGCAGTTTAGATCCGGAGAGGCCCAAGTCAATGGTAACTACTGT
>gene=chr12_13241433-13241649; species=bosTau
ACATGGTTACTTGGCAACAGAAGTAGATTAGAGCAGGTAGTAGATTTCTGTTTGGGAACTTTATTTGTCCCTGCTGATGCTTTTTTGTGTTCCTGCCTGGGAATGAGTGTCAGC-CTAGTGGGAGTTAGTGTCACCCTGTGAGACTCAGAAGA-AAAGGCAGGAGATCACAGTACAGTTTAGATCCCCAGAGGCCCAACTCAATGGTAACTA----
>gene=chr12_13241433-13241649; species=calJac
ACATGGTTACTTGGCAGCAGGAGTAGGTTAGCGCTGTCAATGGCTTTCTGTTTGTGAATCTTATTTATCCCTGCTGTTCCGTTTTTGCCTCCCTGCATATAAATGAAAGTCAGCTCAAAGAGGAGTTTGTGTCACCCTGTGGGGCTCAGAAGAGAAAAGTGGAAGATCACAGTGCAGTTTAGATCCAGAGAGGCCCAAGTCTATGGTAACTACTGT
>gene=chr12_13241433-13241649; species=canFam
ACATGGTTACTTGGCAACATGAGGAGGTTAGAGCTGTTGGtttttttCTATTTGGGAACTTTATTTGTTCCTGCTGTTCCTCTTTTGCATTCCTGCATATAAATGAGAACTGGCTCTGGAAGGAAT--GTGTCA-CCCCTGGGACTCAGAAGA-AGAGAAAAGAGAGGACAGTACAATATAGAGCCAGAGGGGCCCAATTCAATGGCAACTA----
>gene=chr12_13241433-13241649; species=equCab
ACATGGTTCCTTGGCAACAAGAGGAGGTTAGAGCTGTCGGTGGTTTTCTGTTTGTGAACTGTATTTGTCCCTGCTGTTCCTTTTTTGCATCCCTGCGTATGAATGAAAGTCAGCTCTGGAGGGAGTTTGTGTCACCCTGTGGGGCTCAGAAGA-GAAAGCAGGAGATCACAGTACAGTTTAGATCCAGAGAGGCCCAAGTCAACAGTAATGA----
>gene=chr12_13241433-13241649; species=gorGor
ACATGGTTACTTGGCAACAAGAGTAGGTTAGCACTGTTGGTGGTTTTCTATTTGTGAATCTTATTTATCCCTGCTGTTCTGTTTTTGCATTCCTGCATATGAATGAAAGTCAGCTCAAGGAGGAATTTGTGTCACCCTGTGGGGCTCAGAAGAGAAAAGTGGGAGATCACAGTGCAGTTTAGATCCGGAGAGGCCCAAGTCAGTGGTAACTACTGT
>gene=chr12_13241433-13241649; species=panTro
ACATGGTTACTTGGCAACAAGAGTAGGTTAGCACTGTTGGTGGTTTTCTATTTGTGAATCTTATTTATCCCTGCTGTTCTGTTTTTGCATTCCTGCATATGAATGAAAGTCAGCTCAAGGAGGAATTTGTGTCACCCTGTGGGGCTCAGAAGAGAAAAGTGGGAGATCACAGTGCAGTTTAGATCCGGAGAGGCCCAAGTCAATGGTAACTACTGT
>gene=chr12_13241433-13241649; species=papHam
ACACGGTTACTTGGCAACAAGAGTAGGTTAGAGCTGTTGGTGGTTTTCTATTTGTGAATCTTATTTATCCCCGCTGTTCTTTTTTTGCGTTCCTGCATATGAATGAAAGTCAGTTCAAGGAGGAATTTGTGTCACCCTGTGGGGCTCAGAAGAGAAAAGTGGGAGATCACAGTGCAGTTTAGATCCGGAGAGGCTCAAGTCAATGGTAACTACTGT
>gene=chr12_13241433-13241649; species=ponAbe
ACGCAGTTACTTGGCAACAAGAGTAGGTTAGCGCTGTTGGTGGTTTTCTATTTGTGAATCTTATTTATCCCTGCTGTTCCGTTTTTGCATTCCTGCATGTGAATGAAAGTCAGCTCAAGGAGGAATTTGTGTCACCCTGTGGGGCTCAGAAGAGAAAAGTGGGAGATCACAATGCAGTTTAGATCCGGAGAGGCCCAAGTCAATGGTAACTACTGT
>gene=chr12_13241433-13241649; species=rheMac
ACACGGTTACTTGGCAACAAGAGTAGGTTAGCGCTGTTGGTGGTTTTCTATTTGTGAATCTTATTTATCCCCGCTGTTCTTTTTTTGCGTTCCTGCATATGAATGAAAGTCAGTTCAAGGAGGAATTTGTGTCACCCTGTGGGGCTCAGAAGAGAAAAGTGGGAGATCACAGTGCAGTTTAGATCCGGAGAGGCTCAAGTCAATGGTAACTACTGT
>gene=chr12_13409048-13409264; species=hg19
GGGAGGAGACACCCGCTTTCTGTCTTAAGTGCattcagacttgtttgggaacgtcaaaaaactcgaggagccagagctcccagtagctatttgcataagaatggaggatcctccagggaggaattcatcccatgggaagatggagctgctaccgagctagaccaggagcagctggggcctggatcactgagtgctcattgtgcgaatagccaggaa
>gene=chr12_13409048-13409264; species=bosTau
GAGGGGGAACA--------AAATc-taagaatgttcagataggtctggagatg--ccagaactgaatgagctgggtctcctagtagctatttgcatgaga-ttgaggccgcttctgggacgaactcctcccaaggaaagacagaact----ttgag---gagcaggaccagtttggtccTGGATCACTTTGTGCTCAGTGTTGGAATGACTTGAAA
>gene=chr12_13409048-13409264; species=calJac
GGGAGGAGACACCCGCTTTc-----taagagtattcagacttgtttgggaatgtcaagaaactctgtgagccagagctcctagtagctatttgcataagaatgcaggatcct--gaggaggaattcatcccaggggaagatggagcagctagccagccagaccaggagcagctggggcctccatcactgagtgctcattgtgccaacagccaggaa
>gene=chr12_13409048-13409264; species=canFam
GGGAGGAGATGCCCACCTCAAGTC-TAAAGACATT--GACAGGTCTGGGGATATCTAAAATTC-------CGAGGTCTCTGGGTAACTGCTTGCATGAGAATTGAGGCTCCTCCTGAGAGGAAGTCAGTCTGAGGGAAGAGGGAGCAGGTTCTGAGCTTCACCAGTAACAGTGTGGTGGTAGATCTCGGAGTGCTAATTGTGCAATCCGCCTGGAA
>gene=chr12_13409048-13409264; species=equCab
GGGAGGAAACACCTGCcttaagtc-taagtacattcagatgaatctgggaa---ccagcct------------ggtctcctagtagttatttgcatgagaactgaggatcctcctgggacaaactcattggaagggaagaaggagtggt------gcccgcccagtaacagtttggtcctggaccactaagtgttaattgtgggaatggcctggga
>gene=chr12_13409048-13409264; species=gorGor
----------------------------------------------------GTCAAGAaactcgatgagccagagctcctagtagctatttgcataagaatggaggatcctccagggaggaattcatcccatgggaagatggagctgctaccgagctagaccaggagcagctggggcctggatcactgagtgctcattgtgtgaatagcc-ggaa
>gene=chr12_13409048-13409264; species=panTro
GGGAGGAGACACCCGCTTTCTGTCTTAAGTGCCTTCAGACTTGTTTGGGAACGTCAAAAAACTCGATGAGCCAGAGCTCCTAGTAGCTATTTGCATAAGAATGGAGGATCCTCCAGGGAGGAATTCATCCCATGGGAAGATGGAGCTGCTACCGAGCTAGACCAGGAGCAGCTGGGGCCTGGATCACTGAGTGCTCATTGTGCGAATAGCCAGGAA
>gene=chr12_13409048-13409264; species=papHam
GGGAGGAGACACCTGCTTTC-----GAAGTGCattcagacttgtttgggaatgtcaagaaactcgatgagccagagatcctagtaactatttgcataagcatggaggatcctctggggaggaattcatcccatgggaagatggagctgctactgagctagaccaggagcagatggggcctgcatcactgagtgctccttgcgcgaatagccaggaa
>gene=chr12_13409048-13409264; species=ponAbe
GGGAGGAGACACCCGCTTTCTATc-taagtgcattcagacttgtttgggaacgtcaagaaactcgatgagccagagctcctagtagctatttgcataagaatggaggatcctccggggaggaattcatcccatgggaagatggagctgctaccgagctagaccaggagtagctggggcctggatcactgagtgcccattgtgcgaatagccaggaa
>gene=chr12_13409048-13409264; species=rheMac
GGGAGGAGACACCCGCTTTC-----GAAGTGCATTCAGACTTGTTTGGGAATGTCAAGAAACTCGATGAGCCAGAGATCCTAGTAACTATTTGCATAAGCATGGAGGATCCTCTGGGGAGGAATTCATCCCATGGGAAGATGGAGCTGCTACTGAGCTAGACCAGGAGCAGATGGGGCCTGCATCACTGAGTGCTCCTTGCGCGAATAGCCAGGAA
>gene=chr12_28912359-28912575; species=hg19
ggctagctgcagctgaagtgattggcatgactcatctctgctctgcaaatctctcattcaccagcagagttgccccagcattctcatggaaatggcacaggtgctaaagcaaagaaacccaattgtgcaagtgctttacaagcctttgtttgcatggcatttgctaatatcccattggttaaaatgagtcactcagccttgctcagattGAGAGTT
>gene=chr12_28912359-28912575; species=bosTau
gactggctgtagctgaagcaattggtcttactgatctctgtg-----tatctctcagtttccagcagactagccccagtattctcatggaaaaggaacaggtgcagaagaaaacaagccccgttgtgcaattatttttctggcgtttgtttgcatgacatttgctaatattccgttggtcaaagtgagtcaca-aggctagctgagattcatagtc
>gene=chr12_28912359-28912575; species=calJac
ggctagctgcagctgaagtgactggcatgactcatctctgctctacaagtctctcattctccagcacagttgccccagcattctcatggaaatggtacaggtgctaaagcaaacaaacccaattgtgcaagtgctttacaaacatttgtttccatgacatttgctaatatcccattggttaaagtgagtcactcagcctagctcagatcgagagtt
>gene=chr12_28912359-28912575; species=canFam
ggccggctgcagctggagcaacgggggttactcatctctcttctacacatctctcagtctccagcaggctagccccaagattctcatggatatggcacaggtgcaaaagcaaacaagcccaattgtgcaagtgcttttcaaaactttgtttgcatgacatttgctaatattccattggtcaaagtgagtcatacagccttgcttggattcagagtc
>gene=chr12_28912359-28912575; species=equCab
gactggttatagctggagtgattgagattactcatctctactctacatgtgtctcaatctccagcaggctag-cccagcattctcatggacatggcacaggtgcaaaagcaaacaagcccaattgtgcaagtgtttttccagcctttgtttgcatgacatttgctaata-tccattggtcaaagtgagtcacacagcctagctcagattcagagtc
>gene=chr12_28912359-28912575; species=gorGor
ggctagctgcagctgaagtgattggcatgactcatctctgctctacaaatctctctttcaccagcagagttgccccagcattctcatggaaatggcacaggtgctaa-gcaaagaaacccacttgtgcaagtgctttacaaacctttgtatgcatggcatttgctaatatcccattggttaaagtgagtcactcagccttgctcagattGAGAGTT
>gene=chr12_28912359-28912575; species=panTro
ggctagctgcagctgaagtgattggcatgactcatctctgctctacaaatctctcattcaccagcagagttgccccagcattctcatggaaatggcacaggtgctaaagcaaagaaacccaattgtgcaagtgctttacaaacctttgtttgcatggcatttgctaatatcccattggttaaagtgagtcactcagccttgctcagattGAGAGTT
>gene=chr12_28912359-28912575; species=papHam
ggctagctgcagctgaagtaattggcatgactcatctctgctctacaaatctctcattctccagcagagttgtcccagcattctcatggaaatggcacaggtgctaaagcaaagaaacccagttgtgcaagtgctttacaaacctttgtctgcatgacatttgctaatatcccattggttaaagtgagtcacttagccttgctcagaCTGAGAGTT
>gene=chr12_28912359-28912575; species=ponAbe
ggctagctgcagctgaaatgattggcatgactcatctctgctctacaaatctctcattcaccagcagagttgccccagcattctcatggaaatggcacaggtactaaagcaaagaaacccagttgtgcaagtgctttacaaacctttgtttgcatggcatttgctaatatcccattggttaaagtgagtcactcagccttgctcagattGAGAGTT
>gene=chr12_28912359-28912575; species=rheMac
ggctagctgcagctgaagtaattggcatgactcatctctgctctacaaatctctcattctccagcagagttgccccagcattctcatggaaatgacacaggtgctaaagcaaagaaacccagttgtgcaagtgctttacaaacctttttctgcatgacatttgctaatatcccattggttaaagtgagtcatttagccttgctcagattGAGAGTT
>gene=chr12_33803036-33803252; species=hg19
CGTTTTCAAAGCAGCTGTGGCAACAGGTGCTCAAGATTCTTCATTAACCTTTGCTAAACTCAAAGCCAttgttattcaaaatgtagcctgtgtgtactaacagctggcaacacatgggagcttgttacagatgcaaatatctgtccccatcccacttatttggaagcagaatatgcgtttatttttaaaaaacccagactattgatatgcaccgta
>gene=chr12_33803036-33803252; species=bosTau
------------------------------------------------------------------------------------------------------------------------------------------------------------------------------------------------------------------------
>gene=chr12_33803036-33803252; species=calJac
TGTTTTCAAAGCACCTGTGGCAATGGGTGCTCAAGATTCTTCATTAACCTTTATTAAGCTCAAAGCCAttgttattcaaaatgtagcctgtgtgcactaacagtaggcaa-acctggaagcttgttagagatgcaagtatctgtccccatttcacttatttggaagcagaatatgcatttattttttaaaaacccagactgttgatatgcactgca
>gene=chr12_33803036-33803252; species=canFam
ACTTCTCAAAGCACCTGTGACAACAGGTGTACAGGATTCTTCATTAACCATTGCTAAGCATGAAATCCTTGTTATtctaagtgtgttctgtgg--gccagctgctggtatcacctgggagcttgttagagatgcaaatctcagtccccg-cccacacatttggaagcatattctgtat--------tttaaactctggcaattggcatgcatctta
>gene=chr12_33803036-33803252; species=equCab
ACTCCTCAAAGCACCCAAGACAATAGGTGCTCAGGATTCTTCATTAACCATTGCTAAGCATGAAACccttgttattcaaa--gtggtctgcgg--gccagcagttggcgtcacctggaagctcgttagagatgcaaatcccagtcccca-cccgcacatttggaaacagaatctgtat--------ttgaaactctggcaattggcacacacctta
>gene=chr12_33803036-33803252; species=gorGor
CG-TTT--AAGCACCTGTGGCAACAGGTGCTCAAGATTCTTCATTAACCTTTGCTAAACTCAAAGCCAttgttattcaaaatgtagcctgtgtgtactaacagctggcaacacatgggagcttgttgcagatgcaaatatctgtccccatcccacttatttggaagcagaatatgcgtttatttttaaaaaacccagactattgatatgcaccgta
>gene=chr12_33803036-33803252; species=panTro
CGTTTTCAAAGCACCTGTGGCAACAGGTGCTCAAGATTCTTCATTAACCTTTGCTAAACTCAAAGCCATtgttattcaaaatgtagcctgtgtgtactaacagctggcaacacatgggagcttgttacagatgcaaatatctgtccccatcccacttatttggaggcagaatatgcgtttatttttaaaaaacccagactattgatatgcaccgta
>gene=chr12_33803036-33803252; species=papHam
TGCTTTCAAAGCACCTGTGGCAACAGTTGCTCGAGATTCTTCATTAACCTTTGCTAAGCTCAAAGCCAttgttattcaaaatgcagtctgtgtatgctaacagctggcgaagcatgggagcttgttacagatgcaaatatctgtccccatcccacttatttggaagcagaatatgcttttattttgaaaaaacccagactattgatatgcaccata
>gene=chr12_33803036-33803252; species=ponAbe
--------------------------------------------------------------------------------------------------------------------------------------------------------------------------------------TTTTTAAAAACCCAGACTATTGATATGCACCGTA
>gene=chr12_33803036-33803252; species=rheMac
TGCTTTCAAAGCACCTGTGGCAACAGTTGCTCAAGATTCTTCATTAACCTTTGCTAAGCTCAAAGCCATtgttattcaaaatgtagtctgtgtatgctaacagctggcaaagcatgggagcttgttacagatgcaaatatctgtccccatcccacttatttggaagcagaatgtgcttttattttgaaaaaacccagactattgatatgcaccata
>gene=chr12_39845847-39846063; species=hg19
ACCTGAGTTCCCTGCATAAGGGAAATTCAAAGAATAAAGCCTCCCCTCCAGTGCTTTGGACATTTGTTGAGTTTGCAGCATATGCATATTGCAGACAGCTTGATTACCCTCAAAGTACTGGCCCAGTTAATTGCATTCAAATGCAAATTACAGCTATTAAGTCATGCTGGTTCTGAGCCAAAATCTCTAGCCAAATTTGTAAGAGGAGTATGTTTT
>gene=chr12_39845847-39846063; species=bosTau
ACCTGAATTCCAAATCTAAGAGAAATTCAAAGAATAAAGACTTCTCTCCAGCGT-TTGGACTTCTGTTGAGTTTTCAGCATATGTGTATTGCATGCAACTTGATTACCC-CAAAGTACTGGCCCAGTTAATTGCATTCAAATGCAAATTACAGCTATTAAGTCATGCTGGTCTTGAGCCAACATCTTGTGCCAAGCTAGTAAGAGGAGTGTG-TTT
>gene=chr12_39845847-39846063; species=calJac
ACCTGAGTTTCCTATGTATGGGGAATTCAAAGAATAAAGCCTCCCCTCCACTGCTTTGGACATTTGTTGAGTTTGCAGCATATGTGTATTGCAGACAGCTTGATTACCCTCAAAGTACTGGCCCAGTTAATTGCATTCAAATGCAAATTACAGCTATTCAGTCATGCTGGTTCTGAGCCAAAATCTCAAGCCAAATTTGTAAAAGGAGTATGTTTT
>gene=chr12_39845847-39846063; species=canFam
ACCTGGATTCTAAATCTAAGGGGAATTCACAGATTAAAGATTTCTCTCCAGTGCTTTGGACTTTTGTTGAGTTTGCAGCTTGTGCGTATTGCACACAGCTTGATTACCC-CAAAGTACTGGCCCAGTTAATTGCATTCAAATGCAAATTACAGCTATTAAGTCATGCTGGTCTTGAGCCAAAGTCTTGTGCCAAGTTTGTAAGAGGAGTGTGGTTT
>gene=chr12_39845847-39846063; species=equCab
ACCTGAGTTCCAAATCTAAGGGAAATTCAAAGAATAAAGACTTCTTTTCAGTGCTTTGGACTTTTGTTGAGTTTGCAGCATATGCATATTGCACACAGCTTGATTACCC-CGAAGTACTGGCCCAGTTAATTGCATTCAAATGCAAATTACAGCTATTAAATCATCCTGGTCTTGAGCCAACATCTTAAGCCAAGTTCACAAGAGGAGTGTGTTTT
>gene=chr12_39845847-39846063; species=gorGor
ACCTGAGTTCCCTGCATAAGGGAAATTCAAAGAATAAAGCCTCCCCTCCAGTGCTTTGGACATTTGTTGAGTTTGCAGCATATGCGTATTGCAGACAGCTTGATTACCCTCAAAGTACTGGCCCAGTTAATTGCATTCAAATGCAAATTACAGCTATTAAGTCATGCTGGTTCTGAGCCAAAATCTCTAGCCAAATTTGTAAGAGGAGTATGTTTT
>gene=chr12_39845847-39846063; species=panTro
ACCTGAGTTCCCTGCATAAGGGAAATTCAAAGAATAAAGCCTCCCCTCCAGTGCTTTGGACATTTGTTGAGTTTGCAGCATATGCATATTGCAGACAGCTTGATTACCCTCAAAGTACTGGCCCAGTTAATTGCATTCAAATGCAAATTACAGCTATTAAGTCATGCTGGTTCTGAGCCAAAATCTCTAGCCAAATTTGTAAGAGGAGTATGTTTT
>gene=chr12_39845847-39846063; species=papHam
ACCTGAGTTCCTTGTATAAGGGAAATTCAAAGAATAAAGCCTCCCCTCCAGTGCTTTGGACATTTATTGAGTTTGCAGCGTATATGTATTGCAGACAGCTTGATTACCCTCAAAGTACTGGCCCAGTTAATTGCATTCAAATGCAAATTACAGCTATTAAGTCATGCTGGTTCTGAGCCAAAATCTCAAGCCAAATTTGTAAGAGGAGTATATTTT
>gene=chr12_39845847-39846063; species=ponAbe
--CTGAGTTGCATGCATAAGGGAAATTCAAAGAA-AAAGCGTCCCCTCCAGTGC-TTGGACATAAGTTGAGTTTGCAGCATATGCGTATGGCAGACAGCTTGATTACCTTCAAAGTACTGGCCCAGTTAATTGCATTCAAATGCAAATTACAGCTATTAAGTCATGCTGGTTCTGAGCCAAAATCTGGAGCCAAATTTGTAAGAGGAGTATGTTTT
>gene=chr12_39845847-39846063; species=rheMac
ACCTGAGTTCCTTGTATAAGGGAAATTCAAAGAATAAAGCCTCCCCTCCAGTGCTTTGGACATTTATTGAGTTTGCAGCGTATGTGTATTGCAGACAGCTTGATTACCCTCAAAGTACTGGCCCAGTTAATTGCATTCAAATGCAAATTACAGCTATTAAGTCATGCTGGATCTGAGCCAAAATCTCAAGCCAAATTTGTAAGAGGAGTATATTTT
>gene=chr12_42878140-42878356; species=hg19
GACGCTTATGTAAACTTCCCCCTCCCGCAGGTGCACGCGCGGGCCACGAAACGCTGGGAGAATATGAAAGGCCACCTCTTAAAGAAATCATCTCCACTCTGCCCATAACAATGATGTCAGCAAATGGCACATTTAAGCAAGTTCTCACTTAGAAGGGCTCATTAGCATATGAATTCTCTTAGGACTTTCCCTGCATTTCGGAGTGATTCCTACTGC
>gene=chr12_42878140-42878356; species=bosTau
GGCGCTTATGTAAACTTCCCCCTCCCGCAGGTGCACGCGCGGGCCAGAAAACGCTGGGAGCATATGCAAGGACACCTCTTAGAGAAATCATCTCCTCTCTGCCCATAACAATGATGTCAGCAAATGGCACGTTTAACCAAGTTCTCACTTGGAAGGGCTCATTAACATATGAATTCTCTTAGGACCTTCCTTGCATTTCGGAGAGATTCCTACTGC
>gene=chr12_42878140-42878356; species=calJac
GACGCTTATGTAAACTTCCCCCTCCCGCAGGTGCACGCGCGGGCCACGAAATGCTGGGAGACTATGAAAGGCCGCCTCTTAAAGAAATCATCTCCACTCTGCCCATAACAATGATGTCAGCAAATGGCACATTTAAGCAAGTTCTCACTTGGAAGGG-TCATTAGCATATGAATTCTCTTAGGACTTTCCCTGCATTTCGGAGTGATTCCTACCGC
>gene=chr12_42878140-42878356; species=canFam
GGCGCTTATGCA-----CCGCCCCCCGCAGGTGCA-GCTC-GGCCACGAAACGCGGGAGAAGTATGCAAGGCCACCTCCTAAAGGAACCCTCCCCACTCAGCCCATAAACATGAGGTCAGCAAATGGCACGTTTAACCCAGTCCTCACTCGGAAGGGCCCATTAACATATGAATCCCCTTAGGACTCTTCTTGCACTTCGCAGGGAGTCCGGCCAC
>gene=chr12_42878140-42878356; species=equCab
GATGCTTATGTAAACTTCCCCCTCCCGCAGGTGCACGCGCGGGCCACAAAACGCTGGGGTAATATGCAA-GCCACCTCTTACAGAAATCGTCTCCACTCTGCACATAACAATGATGTCAGCAAATGGCACGTTTAACCAAGTTCTCACTTGGAAGGGCTCATTAACATATGAATTCTCTTAGGACTTCTCTTGCATTTCGGAGAGATTCCTACTGC
>gene=chr12_42878140-42878356; species=gorGor
GACGCTTATGTAAACTTCCCCCTCCCGCAGGTGCACGCGCGGGCCACGAAACGCTGGGAGAATATGAAAGGCCACCTCTTAAAGAAATCATCTCCACTCTGCCCATAACAATGATGTCAGCAAATGGCACATTTAAGCAAGTTCTCACTTGGAAGGGCTCATTAGCATATGAATTCTCTTAGGACTTTCCCTGCATTTCGGAGTGATTCCTACTGC
>gene=chr12_42878140-42878356; species=panTro
GACGCTTATGTAAACTTCCCCCTCCCGCAGGTGCACGCGCGGGCCACGAAACGCTGGGAGAATATGAAAGGCCACCTCTTAAAGAAATCAACTCCACTCTGCCCATAACAATGATGTCAGCAAATGGCACATTTAAGCAAGTTCTCACTTGGAAGGGCTCATTAGCATATGAATTCTCTTAGGACTTTCCCTGCATTTCGGAGTGATTCCTACTGC
>gene=chr12_42878140-42878356; species=papHam
GACGCTTATGTAAACTTCCCCCTCCCGCAGGTGCACGCGCGGGCCACGAAACGCTGGGAGAATATGAAAGGCCACCTCTTAAAGAAATCATCTCCACTCTGCCCATAACAATGATGTAAGCAAATGGCACATTTAAGCAAGTTCTCACTTGGAAGGGCTCATTAGCATATGAATCCTCTTAGGACTTTCCCTGAATTTCGTAGTGATTCCTACCGC
>gene=chr12_42878140-42878356; species=ponAbe
GACGCTTATGTAAACTTCCCCCTCCCGCAGGTGCACGCGCGGGCCACGAAACGCTGGGAGAATATGAAAGGCCGCCTCTTAAAGAAATCATCTCCACTCTGCCCATAACAATGATGTCAGCAAATGGCACATTTAAGCAAGTTCTCACTTGGAAGGGCTCATTAGCATATGAATTCTCTTAGGACTTTCCCTGCATTTCGGAGTGATTCCTACTGC
>gene=chr12_42878140-42878356; species=rheMac
GACGCTTATGTAAACTTCCCCCTCCCGCAGGTGCACGCGCGGGCCACGAAACGCTGGGAGAATATGAAAGGCCACCTCTTAAAGAAATCATCTCCACTCTGCCCATAACAATGATGTCAGCAAATGGCACATTTAAGCAAGTTCTCACTTGGAAGGGCTCATTAGCATATGAATCCTCTTAGGACTTTCCCTGAATTTCGTAGTGATTCCTACCGC
>gene=chr12_43525211-43525427; species=hg19
CTGCCCTTCCAGAAGTAGTTCTTTTCTCTGTCTATTTTTTTCACTTGGACATTCTTGGCATTCCTTTGCAGAGAAACACAGACCCAAGTTTCAGAGCCTCAACAGGTGATCCACACTTCCCACAAGACTAATGGCAGGGTGGAAGGTATGCGCATCTTTTAGTCTTCTCAAGAGCACCCATCTTTTCTTTTTTCCCCAATATTCAGGTTTTGGTCT
>gene=chr12_43525211-43525427; species=bosTau
CCATCTTTCCAAAAATAAttcttttctttttct--ttctttttttttGACATTCTCAGTTTTCCTGTGCTGAGAAATAGAGCCCCAAGTTTTGGAGC------------------------------------------------ACATGCGTCTTTTACATCCTTCCCAAGAATA-CAGTCTTTTCTCTTTTTCCCAATATTTGAGTTCATGTCT
>gene=chr12_43525211-43525427; species=calJac
CTACCTTTCCAGATGTAATTCTTTTCTCTGTCTTCTTTTTTTGCTCCAGCATTCTTGACATTCCTTTGCAGAGAAACACAGACCCAAGTTTCAGAGCCTCAACAGGACACCCACACTTTCCACAAGACTGATAGCAGGATGGAGGCTATTTGCATCTTTTACTCTTTTCAAGAGTATCCATTTTTTCTTTTTATCCC--TATTCAGATTTGAGCCT
>gene=chr12_43525211-43525427; species=canFam
TAAACTTTCC--CAGCCTTTCTTTTCTCTGCCT--TTTTTTCATACTGGAGTTTTCAACATG-ATCTGCTGAGAAAT-CAATCCCAAGTTTCAG-GCCTCAGTAGGAAGTCCCCACTCCATACAAGACTCATTGGAAGATG----GCATGTGCATTTTATAGATTTCCCAAGAA----AATCTCTTCTCTTTTTTCCAGTATTTG-CATTTAGTCT
>gene=chr12_43525211-43525427; species=equCab
CTATCTTTCCAAAAGGCATTCTTTTCTCCATCT--GTTTTGCACTCTGACATTGTCAACATTCCTCTGCTGAGAAATACAGCCCCA----------CATCAGCAGGAAGCCCACA-TCCACTC-AGACTAATTGGAGGATG----GCATGTGCACTTTCTTGCCTTCCCAAGAATA-TAATCTTTTCTCTTTTCCCCAGTATTTG-GTTTGAGTCT
>gene=chr12_43525211-43525427; species=gorGor
ATGCCTTTCCAGAAGTAGTTCTTCTCTCTGTCTATTTTTTTCACTTGGACATTCTTGGCATTCCTTTGCAGAGAAACACAGACCCAAGTTTCAGAGCCTCAACAGGAGACCCATACTTCCCACAAGACTAATGGTGGGGTGGAAGGTATGCGCATCTTTTAGTCTTCTCAAGAGCACCCATCTTTTCTTTTTTCCCCAGTATTCAGATTTGGGTCT
>gene=chr12_43525211-43525427; species=panTro
CTGCCCTTCCAGAAGTAGTTCTTTTC----TCTATTTTTTTCACTTGGACATTCTTGGCATTCCTTTGCAGAGAAACACAGACCCAAGTTTCAGAGCCTCAACAGGAGACCCACACTTCCTACAAGACTAATGGCAGGGTGGAAGGTATGCGCATCTTTTAGTCTTCTCGAGAGCACCCATCTTTTCCTTTTTCCCCAATATTCAGGTTTGGGTCT
>gene=chr12_43525211-43525427; species=papHam
CTACCTTTCCAGAAGTAATTCTTGTCCCTGTCTATTTTTTTCACTTGGACATTCCTGGCATTCCTTTGCAGAGAAACACAGACCCAAGTTTCAGAGCCTCAACAGGAGACCCACACTTCCCATAAGACTAGTGGCAGGGTGGAGGGCATGTGCATCTTTTAGTCTTCTCACGAGTATCCATCTTTTCTTTTTTCCCCAATATTCAGGTTTGGGTCT
>gene=chr12_43525211-43525427; species=ponAbe
CTGCCTTTCCAGAAGCAATTCTTTTCTCTGTCTATTTTTTTCACTTGGACATTCTTGGCATTCCTTTGCAGAGAAACACAGACCCAAGTTTCAGAGCCTCAACAGGAGACCCACACTTCCCACAAGACTAATGGCAGGGTGGAAGGTATGTGCATCTTTTAGTCTTCTCAAGAGCACCCATCTTTTCTTTTTTCCCCAATATTCAGGTTTGGGTCT
>gene=chr12_43525211-43525427; species=rheMac
CTACCTTTCCAGAAGTAATTCTTGTCCCTGTCTA-TTTTTTCACTTGGACATTCTTGGCATTCCTTTGCAGAGAAACACAGACCCAAGTTTCAGAGCCTCAACAGGAGACCCACACTTCCCATAAGACTAGTGGCAGGGTGGAGGGCATGTGCATCTTTTAGTCTTCTCACGAGTATCCATCTTTTGTTTTTTCCCCAATATTCAGGTTTGGGTCT
>gene=chr12_43666170-43666386; species=hg19
TCTTGTCTGTTGCCATGAGAGGATTACAGTATAACTCACAGCAAGCCAGCTTTATGCAAACTATCTCAGGTTTGTCATGTAAAAATCAAAGTCACATGTCTCTACATGAGCGGCATTAGCTGAAAAACTTCCAGCCTACTAAGCAGAGATAGTAACCACAAAGACATGAGACTTTCTGCATTTAAAGGACAAACCAGTAGGGCATTCTTTTCTTGT
>gene=chr12_43666170-43666386; species=bosTau
TCTTGTCTGCTGCCATGAGAGGATTAGAGTGTAACTCATAGCAAGCCTGCTCTATGCAGACTCCCTCAGGTTTATCGTGTAAGAATCAAAGTCACATGTCTCTACATGAGCCATGTTAGCTGAAAAACTTCCAGCCTAACAAGCTGAGAAAGTAACCACAAAA-CATGAGGCCTTCTACATTTAAAGGACAAATGAGTGAGGTATTCTTTTCTTA-
>gene=chr12_43666170-43666386; species=calJac
TCTTGTCTGTTGCCATGAGAGGATTACAGTATAACTCACAGCAAGCCAGCTTTATGCAAACTATCTCAGGTTTGTCATGTAAAAATCAAAGTCACATGTCTCTACATGAGTGGTGTTACTTGAAAAACTTCCAACCTACTAAGCAGAAATAGTAACCACAAAGCCAGGAGGCTTTCTGCATTTAAAGGACAAACCAGTAGGACATTCTCTTGTTGT
>gene=chr12_43666170-43666386; species=canFam
TCTCGTCTGCTGCCATGAGAGGATTAGAGTGTAACTCCCAGCAAGCCAGCTTCATGCAGACTATCTCGGGTTTATCATGTAAGAATCAAAGTCACATGTCTCTGCATGAGCCATGTTAGCTGAAAACCTTCCAGCCTAATAAGCAGAGAAAGTAACCACAAAA-CATGAGGCTTTCTACATTTCAAGGACAAGTGAGGGAGGCATTCTCTTCATAC
>gene=chr12_43666170-43666386; species=equCab
TCTTGTCTGTTGCCATGAGAGGATT--AGTGTAATTCATAGCAAGCCAGCGTTCGGCAGACTACCTCAGGTTTATCATGTCAGAATCAAAGTCACATGTCTCCACATGAGCCATGTTCACTGAAAAACTTCCAGCCTAATAAGCAGAGAAAGCAAGCAGAAAA-CAAGAGGCTTTCTACATTTAGAGGACAA--ACAAGAGGCGCTCTCTTCTTAC
>gene=chr12_43666170-43666386; species=gorGor
------------------------------------------------------------------------------------------------------------------------------------------------------------------------------------------------------------------------
>gene=chr12_43666170-43666386; species=panTro
TCTTGTCTGTTGCCATGAGAGGATTACAGTATAACTCACAGCAAGCCAGCTTTATGCAAACCATCTCAGGTTTGTCATGTAAAAATCAAAGTCACATGTCTCTACATGAGCGGCATTAGCTGAAAAACTTCCAGCCTACTAAGCAGAGATAGTAACCGCAAAGACATGAGGCTTTCTGCATTTAAAGGACAAACCAGTAGGGCATTCTTTTCTTGT
>gene=chr12_43666170-43666386; species=papHam
---------------------------------------------------------------------------------------AAAGTCACATGTCTCTACATGAGCAGCGTTAGCTGAAAAACTTCCAGCCTACTAAGCAGAGATAGTAACCACAAAGCCACGAGGCTTTCTGCATTTAAAGGACAAACTAGTAGGGCATTCTCTTCTTGT
>gene=chr12_43666170-43666386; species=ponAbe
TCTTGTCTGTTGCCATGAGGGGATTACAGTATAACTCACAGCAAGCCAGCTTTATGCAAACTATCTCAGGTTTGTCATGTAAAAATCAAAGTCACATGTCTCTACATGAGCGGCATTAGCTGAAAAACTTCCAGCCTACTAAGCAGACATAGTAACCACAAAGACATGAGGCTTTCTGCATTTAAAGGACAAACCAGTAGGGCATTCTTTTCTTGT
>gene=chr12_43666170-43666386; species=rheMac
TCTTGTCTGTTGCCATGAGAGGATTACAGTATAACTCACGGGAAGCCAGCTTTATGCAAACTATCTCAGGTTTGTCATGTAAAAATCAAAGTCACATGTCTCTACATGAGCGGCGTTAGCTGAAAAACTTCCAGCCTACTAAGCAGAGATAGTAACCACAAAGCCACGCGGCTTTCTGCATTTAAAGGACAAACCAGTAGGGCATTCTCTTCTTGT
>gene=chr12_44315526-44315742; species=hg19
aactaaatatcaagtttcctgagggaaggaaaagtttttatgttcacagctgcagttaaggttaggttctgcatagagagtcactcaatgaatattcattgaataaatgcatTCCCCCATTTGCTCAGCTGACATTCTTTCCATTCCACTGACTCCATGTTGGTGACTTCTCCATTGCTACTTCTGTTTGGCAGCTTTCTAATTATTACCAGGTGT
>gene=chr12_44315526-44315742; species=bosTau
aactaaatgttaggtaccttgagggaaggaacagtttttatattcat-acagcagttaagatcgggttctacatagagagttgttcaataaatattcattggataaatgaGGTTTACCCTTTACTCAGTTGACATTCTTTCCATT-CAATGACTTTATATTAGTTGCTTCTCCATCTTTTCCTCTGTTTGGCCTCTTTCTTGTTATTCACACATCT
>gene=chr12_44315526-44315742; species=calJac
---------------------------------------------------GCAGTTAAGGTTAGGTTCTGCATAGAGAGTCACTCAGTGAATACTCATTGAATAAATGCATTCTTCTGTGTGCTCAGCTCACATT----------CACTGACTCCCTATTGGTGACTTCTCCATTTCTACCTCTGTTTGGCGGCTTTCTT-TTATTACCAGATCT
>gene=chr12_44315526-44315742; species=canFam
AGCTAAATACCAAAATCTTTGTGAGAAGGAGCAGTTCTTATGTTCACAACAGCAGTTAAGGTTAGGCTCTGCATGGAGAATCACATAACAAATACTCATTGAATGAATGAGTTCCACCTTGTGCTTTGTTGTCATTCTTTCCATT-CACTGGCTCTATATTGGCTGTGTCTCCACCTCTACCTCTGTTTGGCCGCTTCTTTGTTGTTACCAGATCC
>gene=chr12_44315526-44315742; species=equCab
aactaaatgtcatattccttgagggaaggagcagttttgatattcacaacagcagttaaggttaggctgtacatagag--tcgctcaacaaatattcattgaataaatgCGTTTTGTCTTTTGCATAGTTGACATTCTTTTCAAT-CACTGACTCTATTTTGGGTACCTCTCCATCTCTACCTCTATTTGACTGCTTTCTTGTTATTACTATGTCT
>gene=chr12_44315526-44315742; species=gorGor
------------------------------------------------------------------------------------------------------------------------------------------------------------------------------------------------------------------------
>gene=chr12_44315526-44315742; species=panTro
aactaaatatcaagtttcctgagggaaggaaaagtttttatgttcacagctgcagttaaggttaggttctgcatagagagtcactcaatgaatattcattgaataaatgcatTCCCCCATTTGCTCAGCTGACATTCTTTCCATTCCACTGACTCCATGTTGGTGACTTCTCCATTGCTACCTCTGTTTGGCAGCTTTCTAATTATTACCAGGTGT
>gene=chr12_44315526-44315742; species=papHam
aactaaatgtcaagtttcctgagagaaggaaaag-ttttatgttcacaactgcagttaaggttaggttctgcatcgtcaa-----caatgaatattcattgaataaatgcatTCCCCCATTTGCTCAGCTGACATTCTTTCCATT-CACTGACTCTGTATTGGTGACTTCTTCATTTCTACCTCTGTTTGGCAGATTTCTTATTTTTAGCAGGTCT
>gene=chr12_44315526-44315742; species=ponAbe
aactaaatatcaagtttcctgagggaaggaaaag--tttgagttcacagctgcagttaaggttaggttctacatagagagtcactctatgaatattcattgaataaatgcatTCCTCCATTTGCTCAGCTGACATTCTTTCCATT-CACTGACTCCATGTTGGTGACTTCTCCATTGCTACCTCTGTTTGGCAGCTTTCTAATTATTACCAGGTCT
>gene=chr12_44315526-44315742; species=rheMac
aactaaatgtcaagtttcctgagagaaggaaaag-ttttatgttcacaactgcagttaaggttaggttctgcatcgtcaa-----caatgaatattcattgaatgaatgcatTCCCCCATTTGCTCAGCTGACATTCTTTCCATT-CACTGACTCTGTATTGGTGACTTCTTCATTTCTACCTCTGTTTGGCAGATTTCTTATTTTTACCAGGTCT
>gene=chr12_55391722-55391938; species=hg19
TCTGAAAAAGTATCTAAGGATATTTGTCCCAAATTCAGCCATAACCTGCTCCAACATCCCCCATCTATTCCCTCCAGGGTAACTCACAAAGCCCATCCATCAACTCTCAAGCTCACCTTTGTCATGCAGAGTGGACCAGCCTGGAGCTACGAATCCCCCTCCCCCAACACCCAACATCCCAACACACACACACACACATATATATACTGCACACTA
>gene=chr12_55391722-55391938; species=bosTau
ACTGAAAAAGTATCTGAGAATATTTGTTCAGAATTGAACCCTAACTTGCTCCTTCACTCCTGTCCCCTTTTCTCCACACTAGCCAACAAGGCCCATCTATCAGCTCTCAAGCTCACCTTTGTCATGCAGAGTGGACTAGCTGCTAGCTACCGAGCCCCCCCCCCT---------CACACCAACA----CAGACGCA-TCCTGCACAACACACACTC
>gene=chr12_55391722-55391938; species=calJac
ACTGAAAAAGTATCTAAGAGTGTTTGTCCCCAATTCAGCCGTAACCTGCTCCAGCATAACCCCTCTATTCTCTCTAGGGTAACACACAAGGCCCATCCATCAAGTCTCAAACTCACCTTTGTCATGCAGAGTGGACCAGCCTGGAG----GAAGTCCCCTCCCCCAacacccaacaccccaacacacactcacacacacacacacactgcacacTA
>gene=chr12_55391722-55391938; species=canFam
ACTGAAAAAACATCT---AAGATTTGTCTGGAATTCAGCCATAACCTGCTCCAGCACCGCCCCCC----CCCCCC-AAGGTAACGAAGAAGGCCATCCATCAAGCCTGAGTCTCACCTTTGTCATGCAGAGTGGACTAGCCCCTAGCTACAAAGCCCTGCCCCCT-------GACACACCA------ACACACGCA-TCCCACACACCACACACTA
>gene=chr12_55391722-55391938; species=equCab
ACTGAAAAAGTATCTTAGAATATTTGTCTGGAATTCAGCTATAACCTCCTCCAGCACTCCCTGCCCCACCCCTCC-ACCAGAACCACAAGGCCTATCCATCAACTCTCAACCTCACCTTTGTCATGCAGAGTGGACTAGCCCCTAGCTACAAAGCCCCCCTCCCCA------Aacacaccaacacacacacacaca-tcctgcacaccacgcacta
>gene=chr12_55391722-55391938; species=gorGor
ACTGAAAAAGTATCTAAGGATATTTGTCCCAAATTCAGCCATAACCTGCTCCAACGTCCCCCATCTATTCCCTCCAGGGTAACTCACAAGGCCCATCCATCAACTCTCAAGCTCACCTTTGTCATGCAGAGTGGACCAGCCTGGAGCTACGAATCCCCCTCCCCCAACACCCAACACCCCAACACACACACACAC----ATATATACTGCACACTA
>gene=chr12_55391722-55391938; species=panTro
ACTGAAAAAGTATCTAAGGATATTTGTCCCAAATTCAGCCATAACCTGCCCCAACATCCCCCATCTATTCCCTCCAGGGTAACTCACAAGGCCCATCCATCAACTCTCAAGCTCACCTTTGTCATGCAGAGTGGACCGGCCTGGAGCTACGAATCCCCCTCCCCCAACACCCAACACCCCAACACACACACACAC----ATATATACTGCACACTA
>gene=chr12_55391722-55391938; species=papHam
ACCGAAAATGTATCTAAGAATATTTGTCCCAAATTCAGCCATAACCTGCTCCAACATCCCGCATCTATTCCCTCCAGGGTAACTCACAAGGCTCATCCATCAATTCGCAAACTCACCTTTGTCATGCAGAGTGGACCAGCCTGGAGCTACAAATCCCCCTCCCCCAacacccaacaccccaacacacacgcacacacacacatacacTGCACACTA
>gene=chr12_55391722-55391938; species=ponAbe
ACTGAAAAAGTATCTAAGAATATTTGTCCCAAATTCAGCCATAACCTGCTCCAACATCCCCCATCTATTCCCTCCAGGGTAACTCACAAGGCCCATCCATCAACTCTCAAGCTCACCTTTGTCATGCAGAGTGGATCAGCCTGGAGCTACGAATCCCCCTCCCCCAACACCCAACACCCCAacacacacacactcacacaTATATACTGCACACTA
>gene=chr12_55391722-55391938; species=rheMac
ACCGAAAATGTATCTAAGAATATTTGTCCCAAATTCAGCCATAACCTGCTCCAACATCCCTCATCTATTCCCTCCAGGGTAACTCACAAGGCCCATCCATCAATTCTCAAACTCACCTTTGTCATGCAGAGTGGACCAGCCTGGAGCTACAAATCCCCCTCCCCCAacacccaacaccccaacacacacgcacacacacacatacacTGCACACTA
>gene=chr12_56140727-56140943; species=hg19
GttcattcaccatgtatttattgagtgctgtctagcactatgggaggcactgaagctacaatggtgagcaaaacagacacagtatgaataacaacagtgtccactctcatggagattagtacctaatggcaagaaaatagacaatTCTTATGCTGAAATTTGTAAAGTATGCTATTTGGGATGTTGCTTGTCACTCCCCATCTCACTAGTAGCTTC
>gene=chr12_56140727-56140943; species=bosTau
Gttcattcagcatgtagttactgagcatggcctggtactgtgggaggcaatgaagctacagtggtgagcagtacagaagcagtatcaaca---------tctgccctcatggagattagtccttaatggtaggaaaataaaccatctctatactgaaattggcatagtatgctatttggATTGTTGCTTGTCACTGTCCATGTCACCAGCAGCTAC
>gene=chr12_56140727-56140943; species=calJac
Gttcattcaacatgtatttattg-------tctggcactatgtgaggcactaaagctacaatggtgagcaaaacagacacagtatcaacaac-acagcgtgtactctcgtggagatcagtacctaatggcaagaaaatagacaatTCCTATGGTGAAATTGGTAGAGTATGCTACTTGTGATATTGCTTGTCACTCCCCATGTCACTAGTAGCTTC
>gene=chr12_56140727-56140943; species=canFam
Gttcatttagcatgcatttactaaacactgcttggtactgtgggaggtactagagctacagtggtgagcaaa------acagtattgaca---------tccaccctcgcggagattagtagctaatagtGGGAAAGTAGACAA-CCCTA---TGAAATTGGCACAGTA---------G----------------CCCCACCTCACCAGCAGCTTC
>gene=chr12_56140727-56140943; species=equCab
Gttcacccagcacacctttatcgagcactgcgtgat-ctacgggaggcgctaaagctccaacggtgagcaaa------acagacctggta---------cccacccttatggagattagtacctaatggtaggaaaataaacaatccctatgctgaaattggcagagta--------------------------TGCTATTT---GGATTGTGCC
>gene=chr12_56140727-56140943; species=gorGor
------------------------------------------------------------------------------------------------------------------------------------------------------------------------------------------------------------------------
>gene=chr12_56140727-56140943; species=panTro
GttcattcactatgtatttattgagtgctgtctagcactatgggaggcactgaagctacaatggtgagcaaaacagacacagtatgaataataacagtgtccactctcatggagattagtacctaatggcaagaaaatagacaaTTCTTATGCTGAAATTTATAAAGTATGCTATTTGGGATGTTGCTTGTCACTCCCCATCTCACTAGTAGCTTC
>gene=chr12_56140727-56140943; species=papHam
Gttcattgactgtgtatttactgagtgctgtctgccactatgggaggcactaaagctacaatggtgagcaaaacagacacagtatgaataac-atagtgtctactctcatggaggttagtacctaatggcaagaaaacaggcaattcctatgctgaaattggtagagtatgctatttgggaTGTTGCTTGTCACTCCCCATCTCACTAGTAGCTTC
>gene=chr12_56140727-56140943; species=ponAbe
Gttcattcactatgtatttattgagtgctatctggcactatgggaggcactaaagctacaatggtgagcaaaacagacac--tatgaataacaacagtgtccactctcatggagattagtacctaatggcaagaaaatagacaattcctatgcagaaatttgtaaagtatgctatttgagatgttgCTTGTCACTCCCCATCTCACTAGTAGCTTC
>gene=chr12_56140727-56140943; species=rheMac
-------------Gtatttactgagtgctgtctgccactatgggaggcactaaagctacaatggtgagcaaaacagacacagtatgaataac-atagtgtctactctcatggaggttagtacctaatggcaagaaaacaGGCAATTCCTATGCTGAAATTGGTAGAGTATGCTATTTGGGATGTTGCTTGTCACTCCCCATCTCACTAGTAGCTTC
>gene=chr12_57636537-57636652; species=hg19
CCCCACACCTTCCTGCTCCTCGCCACCTGCCGCCCTGACCAGGGCCGGCGTATTTGCATATTTGCATATGCAAATAATAACATTTGCATACGGTGCTCCGCAGGGGTGTCTCCGC
>gene=chr12_57636537-57636652; species=bosTau
TCCCACACCTTCCGGCTCCCGGCCACCTGCCACCGTGACCGGGGCCGATATATTTGCATATTTACATATGCAAATAATAACATTTGCATACGGTACACCACAGGGAGG-CTCCGC
>gene=chr12_57636537-57636652; species=calJac
CCCCACACCTTCCTGCTCCTCGCCACCTGCCGCCCTGACCAGGGCCGGCATATTTGCATATTTGCATATGCAAATAATAACATTTGCATAC-GCGCTCCGCAGGGTTGTCTTCGT
>gene=chr12_57636537-57636652; species=canFam
CCCTACACCTTCCCGCTCCTCGCCACCTGCCACCCTGACCGGGGCCGGCGCATTTGCATATTTGCATATGCAAACAATAATATTTGCATACGGCGCGCCGCGGGGGGGTCTCCGC
>gene=chr12_57636537-57636652; species=equCab
CCCCACACCTTCCCGCTCCCCACCACCTGCCACCCTGACCAGGGCTGGTGTATTTGCATATTTACATATGCAAATAATAATATTTGCATACGGCGCGCCGCAGGGGGGTCTGCGC
>gene=chr12_57636537-57636652; species=gorGor
-------------------------------------------------------------------------------------------------------------------
>gene=chr12_57636537-57636652; species=panTro
CCCCACACCTTCCCGCTCCTCGCCACCTGCCGCCCTGACCAGGGCCGGCGTATTTGCATATTTGCATATGCAAATAATAACATTTGCATACGGTGCTCCGCAGGGGTGTCTCCGC
>gene=chr12_57636537-57636652; species=papHam
CCCCACACCTTCCCGCTCTTCGCCACCTGCCGCCCTGACCAGGGCCGGCGTATTTGCATATTTGCATATGCAAATAATAACATTTGCATACGGCGCTCCGCAGGGG-GTCTCCGC
>gene=chr12_57636537-57636652; species=ponAbe
CCCCACACCTTCCCGCTCCTCGCCACCTGCCGCCCTGACCAGGGCCGGCGTATTTGCATATTTGCATATGCAAATAATAACATTTGCATACGGCGCTCCGCAGGGGTGTCTCCCC
>gene=chr12_57636537-57636652; species=rheMac
CCCCACACCTTCCCGCTCTTCGCCACCTGCCGCCCTGACCAGGGCCGGCGCATTTGCATATTTGCATATGCAAATAATAACATTTGCATACGGCGCTCCGCAGGGG-GTCTCCGC
>gene=chr12_74024340-74024556; species=hg19
TTTATAAAAGTCAGTCTTCCTGCAAAATGTCTAATGGTTAGAGTTATCCCTGGGGAAGGATGTAAATTCATTGCAAATGGTAATTTAATGGAGCCTAGCTTTTTTGTCATGCAAAAAGATCCGAATGGATGTGGCAGCCAGCAGCAATTCCTATGGGAAGCAGAGCAACATGAAGCAAGTGTTCTTGTCAGAAATAAGCAAATAAATACCTCCAGC
>gene=chr12_74024340-74024556; species=bosTau
TTTATAAAAGTCAGTCTTTCTGCATAATGTCTAATAGCAGGATTTATCCCTGAGGAAGGATGTAAATTCATTGCAAATGATACTTTAATGGAGCCTAGCTTTTTTGTCATGCAAAGAGATCCAAATGAATGTGGCAGCCAGCAGCAATTCCTATGGGAAGCAGTGCAACATGAAGCAAGTGA---TGTCAAAAATAAGTAAATAAATACCTCAAGC
>gene=chr12_74024340-74024556; species=calJac
TTTATAAAAGTCAGTCTTCCTGCAAAATGTCTAATGGTTAGATTTATCCCTGAGGAAGGATGTAAATTCATTGCAAATGATACTTTAATGGAGCCTAGCTTTTTTGTCATGCAAAAAGATCCAAATGGATGTGGCAGCCAGCAGCAATTCCTATGGGAAGCAGAGCAACATGAAGCAAGTGATCTTGTCAGAAATAAGTAAATAAATACCTCTTGC
>gene=chr12_74024340-74024556; species=canFam
TTTCTAAAAGTCAGTCTTCCTGCATAATACCTAATGGTTAGATTTATCCCCAAAGAAGGATGTAAATTCATTGCAAATGATACTTTAATGGAGCCCAGCTTTTTTGTCATGCAAAGAGATCCAAATGAATGTGGCAGCCAGCAGCTATTCCTATGGGATGCAGTGCAACATGAAGCAAGTGATCTTGTCAGAAATAAGTAAATAAATACCTCTCGC
>gene=chr12_74024340-74024556; species=equCab
---ATAAAATTCAGTCATCCTGCATGATGTCTAATGGTTAGATTTACCCCTGGGGAAGGATATAAATTCATTGCAAATGATGCTTTAATGGAGCCTAGCTTTTTTGTCATGAAAAGAGATCCAAATGAATGTGGCAGCCAGCAGCAATTCCTATGGGAAACAGTGCAACATGGAGCAAGTGAGCTTGTCAGAAATAAGTAAATAAATACCTCTAGC
>gene=chr12_74024340-74024556; species=gorGor
------------------------------------------------------------------------------------------------------------------------------------------------------------------------------------------------------------------------
>gene=chr12_74024340-74024556; species=panTro
TTTATAAAAGTCAGTCTTCCTGCAAAATGTCTA--GGTTAGAGTTATCCCTGGGGAAGGATGTAAATTCATTGCAAATGGTACTTTAATGGAGCCTAGCTTTTTTGTCATGCAAAAAGATCCGAATGGATGTGGCAGCCAGCAGCAATTCCTATGGGAAGCAGAGCAACATGAAGCAAGTGATCTTGTCAGAAATAAGCAAATAAATACCTCTAGC
>gene=chr12_74024340-74024556; species=papHam
TTTATAAAAGTCAGTCTTCCTGCAAAATGTCTAATGGTTAGATTTATCCCTGGAGAAGGATGTAAATTCATTGCAAATGATACTTTAATGGAGCCTAGCTTTTTTGTCATGCAAAAAGATCCAAATGGATGTGGCAGCCAGCAGCAATTCCTATGGGAAGCAGAGCAACATGAAGCAAGTGATCTTGTCAGAAATAAGTAAACAAATACCTCTAAC
>gene=chr12_74024340-74024556; species=ponAbe
TTTATAAAAGTCAGTTTTCCTGCAAAATGTCTAATGGTTAGAGTTATCCCTGGGGAAGGATGTAAATTCATTGCAAATGGTACTTTAATGGAGCCTAGCTTTTTTGTCATGCAAAAAGAT-CGAATGGATGTGGCAGCCAGCAGCAATTCCCATGGGAAGCAGAGCAACATGAAGCAAGTGATCTTGTCAGAAATAAGCAAATAAATACCTCTAGC
>gene=chr12_74024340-74024556; species=rheMac
TTTATAAAAGTCAGTCTTCCTGCAAAATGTCTAATGGTTAGATTTATCCCTGGGGAAGGATGTAAATTCATTGCAAATGATACTTTAATGGAGCCCAGCTTTTTTGTCATGCAAAAAGATCCAAATGGATGTGGCAGCCAGCAGCAATTCCTATGGGAAGCAGAGCAACATGAAGCAAGTGATCTTGTCAGAAATAAGTAAACAAATACCTCTAAC
>gene=chr12_76353029-76353245; species=hg19
AAACAAGGGTGGGAGGGAAAGGGAGCTGAAGCCATTTTTTTGAGGCTAGGAACTGTAACAAAGGCTATCCCCAGGCAAAATTTAGCCTTTATGATGTTAATTGAGGCATACCTTCCTGCAGTCCAGGTTTTAGCAGAGTCCAGAGCCTTAAAGGAGAGTCTGCCAGAATTTGGGCTTTTATAGTCACTCACTCCAACCCTCTTTTTCTTTTCTTTA
>gene=chr12_76353029-76353245; species=bosTau
AGATGAGGGTC-GAGGGAAAGGGAGCTGAAGCTGAACT--TGTGAATAGAAGCAGCATCAAGTGCTA-------------------------------------------------------------------------------------GAAGAGTCACCCAGAATTTGGGTTTTCTTAGTCACACATTCCAACTCTCTTGTTGTCTCCTTTA
>gene=chr12_76353029-76353245; species=calJac
AAATAAGGGTGGGAAGGAAAGGGAGTTGAAGCTGTTTTTTTTAGGCTAGAAACTGTGACAAAGGCTATCCTCAGGCAAAAAGTGGCCTTTATGATGTTAATTGAGACAGATCTTCACGCTGTCCAGGTTTTAGCAGAGTCCAGAGCCTTAAAGGACAGTCGGCCAGAATTTGGGCTTTT-TAGTCACTCACTCCAACCCTCTTTTTCTTTTCTTTG
>gene=chr12_76353029-76353245; species=canFam
AGGTGAGGGCA-GAGCGAGAGGGAGCTCAAGCAGAATT--CGCAAATAAGAAGAGCAGCAGAAGCTG-CACAAGGACAGG-GTGGCCCTCCTGATGCTGATTGAGGCGTCCCT---TGCTGCCCCGGTCTTCATGGAGG-----------------------CCAGAATTTGGGTTTTCCCACTTACCCACTGCAATCCTCTTTTTCTTTCCTTCG
>gene=chr12_76353029-76353245; species=equCab
AGGTGAGGGTG-GAGGGAAAGGGAGCGGAAGCTGAATT--TGCAAACAGGGACAGGAACAAAGTCCA-CTCCAAGCAAAATGTGTTCTTTCTGATGTTCATTGAGGCATCCCT-CCTCCTGCCCGGGTCTTCACACAGACCAGGGTCCTAAAGGACAGCCTCCCAGAATTTGGGTTTTCCTAGTCACCCACTCCAACCCTCTCTTTCTTTCCTTTG
>gene=chr12_76353029-76353245; species=gorGor
AAACAAGGGTGGGAGGGAAAGGGAGCTGAAACCATTTTTTTGAGGCTAGGAACTGTAACAAAGGCTATCCCCAGGCAAAATTTAGCCTTTATGATGTTAATTGAGGCATACCTTCCTGCAGTCCAGGTTTTAGCAGAGTCCAGAGCCTTAAAGGAGAGTCTGCCAGAATTTGGGCTTTTGTAGTCACTCACTCCAACCCTCTTTTTCTTTTCTTTA
>gene=chr12_76353029-76353245; species=panTro
AAACAAGGGTGGGAGGGAAAGGGAGCTGAAGCCATTTTTTTGAGGCTAGGAACTGTAACAAAGGCTATCCCCAGGCAAAATTTAGCCTTTATGATGTTAATTGAGGCATAGCTTCCTGCAGTCCAGGTTTTAGCAGAGTCCAGAGCCTTAAAGGAGAGTCTGCCAGAATTTGGGCTTTTGTAGTCACTCACTCCAACCTTCTTTTTCTTTTCTTTA
>gene=chr12_76353029-76353245; species=papHam
AAGTAAGGGTGGGAGGGAAAGGGAGCTGAAGCCATTTCTTTGAGGCTAGGAACTGTAACAAAGGCTATCCCCAGGCAAAATTTGGCCTTTATGATTTTAATTGAGGCATACCTTCCTGCTGTCCAGGTTTTAGCAGAGTCCAGAGCCTTAAAGGAGAGTCTGCCAGAATTTGGGCTTTTGTAGTCACTCGCTCCAACCCTCTTTTTCTTTTCTTTA
>gene=chr12_76353029-76353245; species=ponAbe
AAATAAGGGTGGGAGGGAAAGGGAGCTAAAGCCATTTTTTGGGGGCTAGGAACTGTAACAAAGGCTATCCCCAGGCAAAATTTAGCCTTTATGATGTTAATTGAGACATACCTTCCTGCTGTCCAGGTTTTAGCAGAGTCCAGAGCCTTAAAGGAGAGTCTGCCAGAATTTGGGCTTTTGTAGTCACTCACTCCAACCCTCTTTTTCTTTTCTTTA
>gene=chr12_76353029-76353245; species=rheMac
AAGTAAGGGTGGGAGGGAAAGGGAGCTGAAGCCATTTCTTTGAGGCTAGGAACTGTAACAAAGGCTATCCCCAGGCAAAATTTGGCCTTTATGATGTTAATTGAGGCATACCTTCCTGCTGTCCAGGTTTTAGCAGAGTCCAGAGCCTTAAAGGAGAGTCTGCCAGAATTTGGGCTTTTGTAGTCACTTGCTCCAACCCTCTTTTTCTTTTCTTTA
>gene=chr12_89492277-89492493; species=hg19
AAAGATGTGAATGAACATTTAACGCTAGACCCCAATAAATATTTCTCAAATTAAAGCACCATTTAATTGCATCTCAGCAGTGCTCCCTTGTGAGCACCCATTAGGCATAATGAATAATTCATAGACTTCCTAGGGTGCATTCTGCTCGTCTGAAGTACAAGAAGAAATAACGAAATAATGAGGCGATTGCTTTTCAGCGCCCTCCAACTCCACTCC
>gene=chr12_89492277-89492493; species=bosTau
AAAGATACGAATGA-------ACGCTGCACCTTGATAAATATTTCTCAAATTAAAGCACCACTTAATTGCATCTCAGCAATGCTCCCTTGTGACCGCCCATTAGGCTTAATGAATAATTTATCAGCTTCCTGGGGTGAGTTCCT--GATCTTAAGAACAAGGAGAAATAATTCA--------GTGTTTGCTTTCTCCTCCAC----------TCTC
>gene=chr12_89492277-89492493; species=calJac
AAAGATATGAATGAACGTTTTAAGCTATACCCCAATAAATAGTTCTCAAATTAAAGCACCATTTAATTGCATCTCAGCATTGCTCCCTTGTGAACACCCATTAGGCTTAATGAATAATTCACAGACTTCCTAGGGTGCATTCTGCTTGTCTGAAGTACAAGAAAAAATAATGAAATAATGAGGTGATTGCTTTTCAGCACCCCCCAACTCCACCCT
>gene=chr12_89492277-89492493; species=canFam
AAAGATATGAATGAATATTTTACACTACACCCCAATAAATATTTCTAAAATTAAAGCACCACTTAATTGCATCTCAGCAATGCTCCCTTGTGACTACCCATTAGGCTTAATGAATAATTCACTGGCTTCCTGGGGTATGCTGTGTTCAGCTAAAGAGCAAGAAGAAATCATTTA--------CTGTTTGCCTTTTAGTC-------------CCCT
>gene=chr12_89492277-89492493; species=equCab
AAAGATATGAATGAACCTTCCACGCTACACCCTAATAAATATTTCTCAAATTAAAGCACCACTTAATTGCATCTTAGCAATGCTCCCTGGTGACCGCCCGTCAGGCTTAATGAATAATTCATTGGCTTCCTGGGGTGCGTTCCTCTGATCTCAAGAACACGAAGAAATAAAGCA--------GTGTTTGCCTTTCAAGC-------------CCTC
>gene=chr12_89492277-89492493; species=gorGor
AAAGATGTGAATGAACATTTAACGCTAGACCCCAATAAATATTTCTCAAATTAAAGCACCATTTAATTGCATCTCAGCAATGCTCCCTTGTGAGCACCCATTAGGCATAATGAATAATTCATAGACTTCCTAGGGTGCATTCTGCTTGTCTGAAGTACAAGAAGAAATAACGAAATAATGAGGCGATTGCTTTTCAGCGCCCTCCAACTCCACTCC
>gene=chr12_89492277-89492493; species=panTro
AAAGACGTGAATGAACATTTAAAGCTAGACCCCAATAAATATTTCTCAAATTAAAGCACCATTTAATTGCATCTCAGCAATGCTCCCTTGTGAGCACCCATTAGGCATAATGAATAATTCATAGACTTCCTAGGGTGCATTCTGCTCGTCTGAAGTACAAGAAGAAATAACGAAATAATGAGGCGATTGCTTTTCAGCGCCCTCCAACTCCACTCC
>gene=chr12_89492277-89492493; species=papHam
AAAGATGTGAATGAACGTTTTACGCTACACCCCAATAAATATTTCTCAAATTAAAGCACCATTTAATTGCATCTCAGCAATGCTCCCTTGTGAGCACCCATTAGGCATAATGAATAATTCATAGACTTCCTAGGGTGCATTCTGCTGCTCTGAAGTACAAGAAGAAATAATGAAATAATGAGGCAATTGCTTTTCAGCACCATCCAACTGCACTCC
>gene=chr12_89492277-89492493; species=ponAbe
AAAGATGTGAATGAACATTTAACGCTAGACCCCAATAAATATTTCTCAAATTAAAGCACCATTTAATTGCATCTCAGCAATGCTCCCTTGTGAGCACCCATTAGGCATAATGAATAATTCATAGACTTCCTAGGGTGCATTCTGCTCGTCTGAAGTACAAGAAGAAATAATGAAATAATGAGGCGATTGCTTTTCAGCGCCCTCCGACTCCACTCC
>gene=chr12_89492277-89492493; species=rheMac
AAAGATGTGAATGAACGTTTTACGCTACACCCCAATAAATATTTCTCAAATTAAAGCACCATTTAATTGCATCTCAGCAATGCTCCCTTGTGAGCACCCATTAGGCATAATGAATAATTCATAGACTTCCTAGGGTGCATTCTGCTGCTCTGAAGTACAAGAAGAAATAATGAAATAATGAGGCGATTGCTTTTCAGCGCCCTCCAACTCCACTCC
>gene=chr12_89743713-89743929; species=hg19
GAGGTATTCAGGCATTTTAAAAGAGAGAGGGAAGTCACAGGGGACGGCCCATTAGGAGGAACAGGATGTCGACACGGCCTGAAAATGAGTTCCTTTGTAATAGGAAATGCATTACAATGCCTGGAGATTCACTTCTCCCAGGCTTCCAGCCCACAGTTCTTCCTGCTGGGCTCAGGTTACCCACTGTCTCACTGTTACCAGTATCACCGCATCATT
>gene=chr12_89743713-89743929; species=bosTau
GAGGTATTCAGGCATTTCAAAAGAGAGAGGGAAGTCACAGGGGACAGCCCATTAGGAGGAACAGGATGTCGACATGGCCTGAAAATGAGTTCCTTTGTAATAGGAAATGCATTACAATGCCTGGAGATTCGCTTCTC-CAGGCTTTCAGCCCACAGTTCTTCCTGCTGGGCTCAGGTTACCCACTGTCTCACTGTGACCGGTATCACAGTAACATT
>gene=chr12_89743713-89743929; species=calJac
GAGGTATTCAGGCATTTTAAAAGAGAGAGGGAAGTCACAGGGGACAGCCCATTAGGAGGAACAGGATGTCGACATGGCTTGAAAATGAGTTCCTTTGTAATAGGAAGTGCATTACAATGCCTAGAGATTCACTTCTCCCAGGCTTCCAGCCCACAGTTCTTCCTGCTGGGCTCAGGTTACCCACTGTCTCACTGTTACCAGTATCACAGTATCATT
>gene=chr12_89743713-89743929; species=canFam
GAGGTATTCAGGCATTTTAAAAGAGAGAGGGAAGTCACAGGGGACAGCCCATTAGGAGGAACAGGATGTCGACATGGCCTGAAAATGAGTTCCTTTGTAATAGGAAATGCATTACAATGCCTGGAGATTCGCTTCTCC-AGGCTTCCAGCCCACAGTCCTTCCTGCTGGGCTCAGGTTAC-CACTGTCTCACTGTTACCGGTATCACAGTAACATT
>gene=chr12_89743713-89743929; species=equCab
GAGGTATTCAGGCATTTTAAAAGAGAGAGGGAAGTCACAGGGGACAGCCCATTAGGAGGAACAGGATGTCGACATGGCCTGAAAATGAGTTCCTTTGTAAGAGGAAATGCATTACAATGCCTGGAGATTCGCTTCTCC-AGGCTTCCAGCCCAAAGTCCTTCCTGCGGGGCTCAGGTTACCCACTGTCTCCCTGTTACCCGTATCACAGTAACATT
>gene=chr12_89743713-89743929; species=gorGor
-----------------------------------------------------------------------------------------------------------TGCATTACAATGCCTGGAGATTCACTTCTCCCAGGCTTCCAGCCCACAGTTCTTCCTGCTGGGCTCAGGTTACCCACTGTCTCACTGTTACCAGTATCACAGTATCATT
>gene=chr12_89743713-89743929; species=panTro
GAGGTATTCAGGCATTTTAAAAGAGAGAGGGAAGTCACAGGGGACGGCCCATTAGGAGGAACAGGATGTCGACATGGCCTGAAAATGAGTTCCTTTGTAATAGAAAATGCATTACAATGCCTGGAGATTCACTTCTCCCAGGCTTCCAGCCCACAGTTCTTCCTGCTGGGCTCAGGTTACCCACTGTCTCACTGTTACCAGTATCACAGTATCATT
>gene=chr12_89743713-89743929; species=papHam
GAGGTATTCAGGCATTTTAAAAGAGAGAGGGAAGTCACAGGGGACGGCCCATTAGGAGGAACAGGATGTCGACATGGCCTGAAAATGAGTTCCTTTGTAATAGGAAATGCATTACAATGCCTGGAGATTCACTTCTCCCAGGCTTCCAGCCCACAGTTCTTCCTGCTGGGCTCAGGTTACCCACTGTCTTACTGTTACCAGTATCACAGTATCATT
>gene=chr12_89743713-89743929; species=ponAbe
GAGGTATTCAGGCATTTTAAAAGAGAGAGGGAAGTCACAGGGGATGGCCCATTAGGAGGAACAGGATGTCGACATGGCCTGAAAATGAGTTCCTTTGTAATAGGAAATGCATTACAATGCCTGGAGATTCACTTCTCCCAGGCTTCCAGCCCACAGTTCTTCCTGCTGGGCTCAGGTTACCCACTGTCTCACTGTTACCAGTATCACAGTATCATT
>gene=chr12_89743713-89743929; species=rheMac
GAGGTATTCAGGCATTTTAAAAGAGAGAGGGAAGTCACAGGGGACGGCCCATTAGGAGGAACAGGATGTCGACATGGCCTGAAAATGAGTTCCTTTGTAATAGGAAATGCATTACAATGCCTGGAGATTCACTTCTCCCAGGCTTCCAGCCCACAGTTCTTCCTTCTGGGCTCAGGTTACCCACTGTCTCACTGTTACCAGTATCACAGTATCATT
>gene=chr12_94135673-94135889; species=hg19
CAACCTCGGCTTCTGAACCCTTAGTGCTCATTCTATGCTCCACCGCGTCTCCTCTACACGCCATGATCTTTGTTATCTGATTTGCTAGCCATTGTTATGGAAAGTTCTCGACTGTAATGCAAAAAGCTCAGCCTTGGGTCCTTGCTAATGTCAGCAACCCAAAGGCGCCCCTCAAACCACCTCGAAAAGAAAAATCCTTTAAAAGATGTCAAACTC
>gene=chr12_94135673-94135889; species=bosTau
GAATCTCGGATTCTGAACTCTCACTACTCATTCCGAGCTCTACCT-TTCTCCTCTGCCAGC----TTTTTTGTTATCTGATTTGCAAGTCAATGTTATGGAAAGTT-TCTATTGTAATGCAAACAGCTCAGCTTCGGGTTCCAGCTGATATCCACAACCCAAACAGGCTATTCAAGCCACCTCGGAAAGAAAAATCTTTTAAAAGATGGCAAACTT
>gene=chr12_94135673-94135889; species=calJac
GAACCTCTGCTTCGGAACCCTTAGTGCTTATTCTGTGCT----CGTGTCTCCACTGCACGCCATTATCTTTGTTATCTGATTTGCTAGCCATTGTTATGGAAAGTTCTCTATTGTAATGCAGAAAGCTCAGCCAAGACTCTTTGCTAATATCAGCAACCCAAAGGCGCTCTTCAAACCACCTCGAAAAGAAAAATCCTTTAAAAGATGGCAATCTC
>gene=chr12_94135673-94135889; species=canFam
GAGTCTCCGATTCTGAACTCTTATTACTCATTCTGTGCTCCACTT-TTTTACTCTGAAAGCCCTGATTTTTGTTATCTGATTTGCAAGTCAATGTTATGGAAAGTTCTCTATTGTAATGCAAAAAACGCAGCTTCAGGTCCTAGCTGATATCAATGACCC-------------------CCTTGGAAAGAAAAATCGTTAAAAAGATGGCAAACTT
>gene=chr12_94135673-94135889; species=equCab
GAATCTCCGGTTCTGAACTCTTATTACTCATTCTATGCTCCACCT-TTCTACTCCGAATGCCTTG-CTTTTGTTATCTGATTTGCAAGTCAATGTTATGGAAAGTTCTCTATTGTAATGCAAAAAGTTTAGCTTCAGGTCTTAGCTGATATCA---ACCCAAAAGCGCCATTCAAACCACCTTGGAAAGAAAGATCTTGAAAAAGATGGCAAACTT
>gene=chr12_94135673-94135889; species=gorGor
-AACCTCTGCTTCTGAACCCTTAGTGCTCATTCTGTGCTCCACCGCGTCTCCTCTACACGCCGTGATCTTTGTTATCTGATTTGCTAGCCATTGTTATGGAAAGTTCTCGACTGTAATGCAAAAAGCTCAGCCTTGGGTCCTTGCTAATGTCAGCAACCCAAAGGCGCCCTTCAAACCACCTCGAAAAGAAAAATCCTTTAAAAGATGTCAAACTC
>gene=chr12_94135673-94135889; species=panTro
CAACCTCTGCTTCTGAACCCTTAGTGCTCATTCTATGCTCCACCGCGTCTCCTCTACACGCCATGATCTTTGTTATCTGATTTGCTAGCCATTGTTATGGAAAGTTCTCGACTGTAATGCAAAAAGCTCAGCCTTGGGTCCTTGCTAATGTCAGCAACCCAAAGGCGCCCTTCAAACCACCTCGAAAAGAAAAATCCTTTAAAAGATGTCAAACTC
>gene=chr12_94135673-94135889; species=papHam
GAACCTCTGCTTCTGAATCCGGAGTGCTCATTCTGTGCTCTACCGCGTCTCCTCTACACGCCATGATCTTTGTTATCTGATTTGCTAGCCATTGTTATGGAAAGTT--------------------------------------------------------------------------------------------------------AAACTC
>gene=chr12_94135673-94135889; species=ponAbe
CAACCTCTGCTTCTGAACCCTTAGTGCTCATTCTATGCTCCACCGCGTCTCCTCTACACGCCATGATCTTTGTTATCTGATTTGCTAGCCATTGTTATGGAAAGTTCTCGACTGTAATGCAAAAAGCTCAGCCATGGGTCCTTGCTAATGTCAGCAACCCAAAGGCGCTCTTCAAACCACCTCGAAAAGAAAAATCCTTTAAAAGATGTCAAACTC
>gene=chr12_94135673-94135889; species=rheMac
GAACCTCTGCTTCTGGACCCTTAGTGCTCATTCTGTGCTCTACCGCGTCTCCTCTACACGCCATGATCTTTGTTATCTGATTTGCTAGCCATTGTTATGGAAAGTTCTC--TTGTAATGCAAAACACCCAGCCACGGGTCCTTGCCAATGTCAGCAACCCAAAGGCGCTCTTCAAACCACCTCGAAAAGAAAAATCCTTTAAAAGATGTCAAACTC
>gene=chr12_95209773-95209989; species=hg19
GTCAAATGAGTTCCATCACAGCCAAGCACACTGCCAGCCTTTCTCTTTCCCTCACGAGAGAACTCTCCTGCGCTCAGCTTTCCTCTCTTCATTTGCATTACAAAAAGCACACCTGACCCTGTTGAAAAGGGCATTTAAGGAGATCATCAAAGGGGCCTGTGGTGCTCCTTTCACAGCACATGATCTCTCTCCCTGATAAGCCCTCTCCCCAGCCTT
>gene=chr12_95209773-95209989; species=bosTau
GTCAAAGGAGACCCATCAGGAG-AAGCACACTGCCAGCCCTTCTCACAGCTTCACCGGAAAACTCTCCCTGCCTTGGCTCTCCTCTCTCCATCTGCATTCGGAGAAGTA-CACTGACCCTGCCGGAGAGGATGCTTCAGGGGATCACTG-AGGGGCCGCTGGTATTCCTTTCACAGCATGTGGTCTTTCTCCCTGAAGACCCCTCTCCCCAGTGGT
>gene=chr12_95209773-95209989; species=calJac
GTCAAATGAGTTCCATCACAGCCAAGCACACCCCCAGCCTTTTCCTTCCCCTCACCAGGGAACTCTCCTGCCCTCTGCTTTCCTCTCTTCATTTGCAGGACAGACAG-ACACCTGACCCTGT-GAAGAGGGCATTGAAGGAGATTGTCAAAGGGGCCTGT-GTGCTCCTTTTACAGCACATGATCTCTCTCCCTAACAAGCCCTTTCACAGGTCTT
>gene=chr12_95209773-95209989; species=canFam
CCTAAAGCATTCCCTCCACATC---------------------------------------------------TTGGTTTTCTTCTCTTCATTTGCATCAGGAACAGT--------------------------------------------------TGGGTATTGCTTTCACAGCATGAGATCTCTCTCCTTGATAATCCCTCTCCCCAGCAGC
>gene=chr12_95209773-95209989; species=equCab
GTCGAAGGAGGCCCGTAACAACCAGGCACGTGGCCAGAC--TCCCATTTTTTCACAAGAGAATTCACCCATCCTTGGCTGTCCTCTCTTCATTTGCACTAAGCAAAGCACAGCTGGCCCCGCCGGAGAGGGCATCCA--GGAGTCATCAAAGGAGTCTTTGGTATTCCTTTCATAGC-TGTGATCTCTCTCCCTGCTAACCCCACCCCCCCGCAGT
>gene=chr12_95209773-95209989; species=gorGor
GTCAAATGAGTTCCATCACAGCCAAGCACACTGCCAGCCTTTCTCTTTCCCTCACGAGAGAACGCTCCTGCGCTCAGCTTTCCTCTCTTCATTTGCATTACAAAAAGCACA-CTGACCCTGTCGAAAAGGGCATTTAAGGAGATCATCAAAGGGGCCTGTGGTGCTCCTTTCACAGCACATGATCTCTCTCCCTGATAAGCCCTCTCCCCAGCCTT
>gene=chr12_95209773-95209989; species=panTro
GTCAAATGAGTTCCATCACAGCCAAGCACACTGCCAGCCTTTCTCTTTCCCTCACGAGAGAACTCTCCTGCGCTCAGCTTTCCTCTCTTCATTTGCATTACAAAAAGCACACCTGACCCTGTCGAAAAGGGCATTTAAGGAGATCATCAAAGGGGCCTGTGGTGCTCCTTTCACAGCACATGATCTCTCTCCCTGATAAGCCCTCTCCCCAGCCTT
>gene=chr12_95209773-95209989; species=papHam
GTCAAATGAGTTCCATCACAGCCAAGCACACTGCCAGCCTTTTTCTTTCCCTCACAAGAGAACTCTCTGGCGCCCGGCTTTCGTCTCTTCATTTGCGTTACAAAAAGCACACCTGACCCTGTTGAAAAGGGCTTTTAAGGAGATCATCAAAGGGGCCTGTGGTGCTCCTTTCAGAGCACATGATCTCTCTCCCTAACAAGCCCTCT-CCCAGTCTT
>gene=chr12_95209773-95209989; species=ponAbe
GTCAAATGAGTTCCATCACAGCCAAGCACACTGCCAGCCTTTCTCTTTCCCTCACGAGAGAACTCTCCTGCGCTCGGCTTTCCTCTCTTCATTTGCATTACAAAAAGCACACCTGACCCTGTCGAAAAGGGCATTTAAGGAGATCATCAAAGGGGCCTGTGGTGCTCCTTTCACAGCACAAGATCTCTCTCCCTGATAAGCCCTCTCCCCAGCCTT
>gene=chr12_95209773-95209989; species=rheMac
GTCAAATGAGTTCCATCACAGCCAAGCACACTGCCAGCCTTTTTCTTTCCCTCACAAGAGAACTCTCTGGCGCTCGGCTTTCGTCTCTTCATTTGCGTTACAAAAAGCACACCTGACCCTGTTGAAAAGGGCATTTAAGGAGATCATCAAAGGGGCCTGTGGTGCTCCTTTCAGAGCACATGATCTCTCTCCCTAATAAGCCCTCT-CCCAGTCTT
>gene=chr12_113015905-113016121; species=hg19
GTTTTCCTCACTGCCACCCCTGAATTCAAAGTCATTTTGTCCCTATGTGGGTGTCAAGCGGCTAAGAAAATGGGCCCAGCATGAGACAGTTTCAAACAGTGCAGCTTTTTATTATGCAAAGGTAACAGGGTTTCTCGCAGCATGACCCCAGCAATAGTGGCTGTCTGTGACTGTTACCTCACAGCCAGGGAAGAAAAAAAGCTTTCAAGAGTATGA
>gene=chr12_113015905-113016121; species=bosTau
GTTTTTCTCACCACTACCCCTCAGTTCAAAGTCATTTTGTCCATTTGCAGGTGCCAAACAGTTAGGAAAATGGGCCTAGCATGAGACGGTTTCAAACTGTGCAGCATTTTATTATGGAAAGGTAACAGGGCTTTTCTCAGTGTGGCCCCAGCAATAGTGGCTATCTGTGATAGTTACCTCAGAGCTAGGGAAGCAAACAAGCTTTCAAAAGTATGT
>gene=chr12_113015905-113016121; species=calJac
GTTTTCGTTGCTGCCACCCCTCAATTCAAAGTCATTTTGTCCTTATATGGGTGTCAAGCAGCTAGGAAAATGGGCCCAGTATGAGGCAGTTTCAAACAGTACAGCTCTTTATTACGCAAAGGTAACAGGGTTTCTCACAGCACGACCCCAGCAATAGTGGCTGTCTGTGACTGTTACCTCAGAGCCAGGGAAGAAAACAAGCTTTCAAGGGTTTGA
>gene=chr12_113015905-113016121; species=canFam
GTTTCTCTCACTGCCACCCCTTGGTTCAAAGTCATTTTGTCCCTTTGCAGGTGCCAAGCAGCTAGGAAAATGGGCCCAGCATGAGACAATTTCAAACCGCGCAGCATTTTATTATGCAAAGGTAACAGGG-TTTTCTCAGTGTGACCCCAGCCATAGTGCCTGCCTATGATGGTTACCTCAGAGTCAGGAA-AAAAACAAGCTTTCAATAGTAAAC
>gene=chr12_113015905-113016121; species=equCab
GTCTCTCTCACTGCCACTCCTCAATTCAAAGTCATTTTGTCCCTTTGCAGGTGCCAAGCAGCTAGGAAAATGGGCCCAGCATGAGACGATTTCAAACGGCCCAGCACTTTATTATGCAAAGGTGACCGGGTTTTTCTCAGCGTCACCCCAGCAATAGTGGCTGCCTGTGATTGTTACCTCCGAGCAAGGAG-GAAAACACGCTTTCAAAAACATGT
>gene=chr12_113015905-113016121; species=gorGor
------------------------------------------------------------------------------------------------------------------------------------------------------------------------------------------------------------------------
>gene=chr12_113015905-113016121; species=panTro
GTTTTCCTCACTGCCACCCCTGAATTCAAAGTCATTTTGTCCCTATGTGGGTGTCAAGCGGCTAAGAAAATGGGCCCAGCATGAGACAGTTTCAAACAGTGCAGCTTTTTATTATGCAAAGGTAACAGGGTTTCTCGCAGCATGACCCCAGCAATAGTGGCTGTCTGTGACTGTTACCTCACAGCCAGGGAAGAAAAAAAGCTTTCAAGAGTATGA
>gene=chr12_113015905-113016121; species=papHam
GTTTTCCTCGCTGCCACCCCTGAATTCAAAGTCGTTTTGTCCCTATGTGGGTGTCAAGCAGCTAGGAAAATGGGCCCAGCATGAGACAATTTCAAACAGTGCAGCTTTTTATTATGCAAAGGTAACAGGGTTTCTCGCAGCGTGACCCCAGCAATAGTGGCTGTCTGTGACTGTTACCTCAGAGCCAGGAAAGAAAACAAGCTTTCAAGAGTATGA
>gene=chr12_113015905-113016121; species=ponAbe
GTTTTCCTTGCTGCCACCCCTGAATTCAAAGTCA-TTTGTCTCTATGTTGGTGTCAAGCGGCTAGGAAAATGGGCCCAGCATGAGACAGTTTCAAACAGTGCAGCTTTTTATTATGCAAAGGTAACAGGGTTTCTCGCAGCATGACCCCAGCAATAGTGGCTGTCTGTGACTATTACCTCAGAGCCAGGGAAGAAAACAAGCTTTCAAGAGTATGA
>gene=chr12_113015905-113016121; species=rheMac
GTTTTCCTCGCTGCCACCCCTGAATTCAAAGTCGTTTTGTCCCTATGTGGGTGTCAAGCAGCTAGAAAAATGGGCCCAGCATGAGACAATTTCAAACAGTGCAGCTTTTTATTATGCAAAGGTAACAGGGTTTCTCGCAGCATGACCCCAGCAATAGTGGCTGGCTGTGACTGTTACCTCAGAGCCAGGAAAGAAAACAAGCTTTCAAGAGTATGA
>gene=chr12_113028221-113028437; species=hg19
TTAGAATCCCATAAGCCATAGAATACCAGAAAGCCTGTGTTGTTTCTGTAACCCACAAAGATAGCACAGCCCCTCCTCATTCCATGAGTCCCCCAGTGGGGTGGACATCAGGGCTCAGTGTCATGGAAATGGCTCATGGGGTGACTCAGATTTGGCTCAGGCTCAGGGCTGCATTGTTTTAGAGATGAAACAGAGCACCTTAggaccgctggatga
>gene=chr12_113028221-113028437; species=bosTau
------------------------------------------------------------------------------------------------------------------------------------------------------------------------------------------------------------------------
>gene=chr12_113028221-113028437; species=calJac
TGAGAATCCCATAAGCCGTAGAATACCAGAAAGCCCATGTTGTTTCTGTGAACCACAAAGGTAGCACAGCCCCCCCTCATTCTGTGAGTCCCCCAGTGGGGTGGACATCAGGGCTCAGTGTCATGGAAATGGCTTGTAGGGTGACTCCGATTTGGCTCAGGCTCAAGGCTGCATCGTTTTAGAGCTGAAACAGAGCACCTTAggaccgctggatta
>gene=chr12_113028221-113028437; species=canFam
----------------------------------------------------------------------------------------------------------------------------------------TGGGGAGACTAAGATTTATCTAAAGCTCC--TCTGTATTGTTTTAGAGCTTGAATAGAGCCATATAggcccactggctga
>gene=chr12_113028221-113028437; species=equCab
-----------------------------------------------------------------------------------------------------------------------------------------GGGGGGACTTAGATTCCCCTGAGGCTCCAGGCTGCACCA-TTTAGAGCTTGAATAAGGCACGGCAGGCCCAAAGGATGA
>gene=chr12_113028221-113028437; species=gorGor
TTAGAATCCCATAAGCCATAGAATACCGGAAAGCCTGTGTTGTTTCTGTAACCCACAAAGATAGCACAGCCCCTCCTCATTCCATGAGTCCCCCAGTGGGGTGGACATCAGGGCTCAGTGTCATGGAAATGGCTCATGGGGTGACTCAGATTTGGCTCAGGCTCAGGGCTGCATTGTTTTAGAGCTGAAACAGAGCACCTTAggaccgctggatga
>gene=chr12_113028221-113028437; species=panTro
ttagaatcccataagccatagaataccggaaagcctgtgTTGTTTCTGTAACCCACAAAGATAGCACAGCCCCTCCTCATTCCATGAGTCCCCCAGTGGGGTGGACATCAGGGCTCAGTGTCATGGAAATGGCTCATGGGGTGACTTAGATTTGGCTCAGGCTCAGGGCTACATTGTTTTAGAGATGAAACAGAGCACCTTAggaccgctggatga
>gene=chr12_113028221-113028437; species=papHam
TTAGAATCCCATAAGCCACAGAATACCAGAAAGTCCATGTTGCTTCTGTAATCCATAAAGATAGCACAGCTCCTCCTCATTCCATGAGTCCCCCAGTGGGGTGGACATCAGGGCTCAGTGTCATGGAAATGGCTCATGGGGTGACTCAGATTTGGCTCAGGCTCAGGGTTGTATAGTTTTAGAGCTGAAACAGAGCA-CTTAggactgctggatga
>gene=chr12_113028221-113028437; species=ponAbe
TTAGAATCCCATAAGCTATAGAATACCGGAAAGCCCATGTTGTTTCTGTTACCCACAAAGATAGCACAGCCCCTCCTCATTCCATGAGTCCCCCAGTGGGGTGGACATCAGGGCTCAGTGTCATGGAAATGGCTCATGGGGTGACTCAGATTTGGCTCAGGCTCAGGGCTGCATTGTTTTAGAGCTGAAACAGAGCACCTTAggactgctggatga
>gene=chr12_113028221-113028437; species=rheMac
TTAGAATCCCATAAGCCACAGAATACCAGAAAGTCCATGTTGTTTCTGTAATCCACAAAGATAGCACAGCTCCTCCTCATTCCATGAGTCCCCCAGTGGGGTGGACATCAGGGCTCAGTGTCATGGAAATGGCTCATGGGGTGACTCAGATTTGGCTCAGGCTCAGGGTTGTATAGTTTTAGAGCTGATACAGAGCA-CTTAGGACTGCTGGATGA
>gene=chr12_119419084-119419300; species=hg19
ATGGCTTCTCAGAGGGATCAGCGCTGCAACTCGGTCGCCGCGGGGCCCTGGTGACAGGCGCACGCCCCGCCCTTTCTCCTCCCAAGACCTGCGGGCTTTTGTTATGCAGATGGCGGCAGGAGGCTGAGCCTGAGGAGGAGGGGGTTGGTGGGGAGGAGGAGAGACGGAGAGGGGGGAGGAAAGTGCAGCTCGCGCGACCAGCCTCCTCTTCCAACG
>gene=chr12_119419084-119419300; species=bosTau
ATTGCTTTTCTCTGGGGTCAGCGCTGCAACTCCGTAGCCGCGGGGCCCTGGTGACAGGCGCACGCCCCGCCCTTTCTCCTCCCTAGACCTGCGGGCTTTTGTTATGCAGATGGCGGCaggaggctgagacagaggaggagggagtgggtggggaggaggagaggcggagaggggggaggaAAGTGCAGCTCGCGCGACCAGCCTCCTCTTCCAACG
>gene=chr12_119419084-119419300; species=calJac
ATTGTTTCTCAGAGGGGTCAGCGCTGCAACTCGGTCGCCGCGGGGCCCCAGTGACAGGCGCACGCCCCGCCCTCTCTCCTCCCAAGACCTGCGGGCTTTTGTTATGCAGATGGCGGCAGGAGGCTGAGCCTTAGGAGGAGGGGGCTGGGGAGGAGGAGGAGAGACGGAGCGGGGGGAGGAAAGTGCAGCTCGCGCGACCAGCCTCCTCTTCCAACG
>gene=chr12_119419084-119419300; species=canFam
ATTGCTCCTCGGAGGGGTCAGCGCTGCAACTCCGTCGCCGCGGGGCCCTGGTGACAGGCACTCGCCCCGCCCTTTCTCCTCCCAAGACCTGCGGGCTTTTGTTATGCAGATGGCGGCAGGAGGCTGTGCCGGAGGAGGAGGGAGTTGGTGGGGAGGAGGAGAGACGGAGCGGGGGGAGGAAAGTGCAGCTCGCGCGACCAGCCTCCTCTTCCAACG
>gene=chr12_119419084-119419300; species=equCab
ATTGCTTCTTTAAGGGGTCAGCGCTGCAACTCCGTCGCCGCGGGGCCCTGGTGACAGGCGCACGCCCCGCCCTTTCTCCTCCCAAGACCTGCGGGCTTTTGTTATGCAGATGGCGGCAGGAGGCAGAGCCGGAGGAGGAGGGAGTTGGTGGCGAGGAGGAGAGACGGAGAGGGGGGAGGAAAGTGCAGCTCGCGCGACCAGCCTCCTCTTCCAACG
>gene=chr12_119419084-119419300; species=gorGor
------------------------------------------------------------------------------------------------------------------------------------------------------------------------------------------------------------------------
>gene=chr12_119419084-119419300; species=panTro
ATGGCTTCTCAGAGGGATCAGCGCTGCAACTCGGTCGCCGCGGGGCCCTGGTGACCGGCGCACGCCCCGCCCTTTCTCCTCCCAAGACCTGCGGGCTTTTGTTATGCAGATGGCGGCAGGAGGCTGAGCCTGAGGAGGAGGGGGTTGGTGGGGAGGAGGAGAGACAGAGAGGGGGGAGGAAAGTGCAGCTCGCGCGACCAGCCTCCTTTTCCAACG
>gene=chr12_119419084-119419300; species=papHam
ATGGCTTCTCAGAGGGGTCAGCGCTGCAACTCGGTCGCTGCGGGGCCCTGGTGACAGGCGCACGCCCCGCCCTTTCTCCTTCCAAGACCTGCGGGCTTTTGTTATGCAGATGGCGGCaggaggctgagcctgaggaggagggggttggtggggaggaggagaaacggagaagggggaggaAAGTGCAGCTCGCGCGACCAGCCTCCTCTTCCAACG
>gene=chr12_119419084-119419300; species=ponAbe
ATGGCTTCTCAGAGGGATCAGCGCTGCAACTCCGTCGCCGCGGGGCCCTGGTGACAGGCGCACGCCCCGCCCTTTCTCCTCCCAAGACCTGCGGGCTTTTGTTATGCAGATGGCGGCAGGAGGCTGAGCCTGAGGAGGAGGGGGTTGGTGGGGAGGAGGAGAGACGGAGAGGGGGGAGGAAAGTGCAGCTCGCGCGACCAGCCTCCTCTTCCAACG
>gene=chr12_119419084-119419300; species=rheMac
ATGGCTTCTCACAGTGGTCAGCGCTGCAACTCGGTCGCTGCGGGGCCCTGGTGACAGGCGCACGCCCCGCCCTTTCTCCTCCCAAGACCTGCGGGCTTTTGTTATGCAGATGGCGGCAGGAGGCTGAGCCTGAGGAGGAGGGGGTTGGTGGGGAGGAGGAGAAACGGAGAGAGGGGAGGAAAGTGCAGCTCGCGCGACCAGCCTCCTCTTCCAACG
>gene=chr12_122020628-122020844; species=hg19
CTTGGCCTCCCCCAGAATGCCTGCCCTGCTGCCGGGTCCTAAGTGGCCACTCAATAAATGTTGGGCCCTTGATGAATCACCTTCCCCCTCGATATTTGCATTTTCTCTTTATCAGTAATTGGCAGATGAAAGGCTTTGTCCTCCAGTTGAAAGAATTCCAAGCATTTGCTCAAAGTGGGGGAGGAGGTTATTTTGGACCAAAGGGGGAAGGGCCAA
>gene=chr12_122020628-122020844; species=bosTau
CTTTGATGCCCCCAGAGTGCCTACCCTGCCGCCTGGTCCTAAGTGGTCACTCCATAAATGTTGGGCCCTTGATGGATCACCTTCCTTAGCAATATTTGCATTTTCCCTTTATCAGTAATTGGCAGATGAAAGGCTTTGTCCTCCTGTTGAAAGAATTCCAGGCATTTGCTCAAAGTGGGGGAGGAGGTTATGTTGGGCCAAAGGGGGAAGGGCCAA
>gene=chr12_122020628-122020844; species=calJac
CTTGGCCTCCCCCAGAATGCCTGCCCTGCCACCGGGTCCTAAGTGGCCACTCAATAAATGTTGGGCCCTTGATGAATCACCTTCCCCCCCCATATTTGCATTTTCTCTTTATCGGTAATTGGCAGATGAAAGGCTTTGTCCTCCAGTTGAAAGAATTCCAAGCATTTGCTCAAAGTAGGGGAGGAGGTTATTTTGGACCAAAGCGGGAAGGGCCGA
>gene=chr12_122020628-122020844; species=canFam
CTTGGACTCCCCCAGAATGCCTACCCTACCGCCTGGTCCTAAGTGGTCACTCAATAAATGTTGGGCCTTTGATGGATCACCTTCCCCAGCGATATTTGCATTTTCCCTTTATCAGTAATTGGCAGATGAAAGGCTTTGTCCTCCCGTTGAAAGAATTCCAGGCATTTGCTCAAAGTGGGGGAGGAGGTTATTTTGGGCCAAAGAGGGGAGGGCCAA
>gene=chr12_122020628-122020844; species=equCab
CTTTGACTCCCCCAGAATGCCTACCCTGCCGCCTGGTCCTAAGTGGTCACTCAATAAATGTTGGGCCCTTGATGGATCACCTTCCCCAGCGATATTTGCATTTTCCCTTTATCAGTAATTGGCAGATGAAAGGCTTTGTCCT-CTGTTGAAAGAATTTCAGGCATTTGCTCAAAGTGGGGGAGGAGGTTATTTTGGGCCAAAGGGGGAAGGGCCAA
>gene=chr12_122020628-122020844; species=gorGor
CTTGGCCTCCCCCAGAATGCCTGCCCTGCTGCCGGGTCCTAAGTGGCCACTCAATAAATGTTGGGCCCTTGATGAATCACCTTCCCCCTCGATATTTGCATTTTCTCTTTATCAGTAATTGGCAGATGAAAGGCTTTGTCCTCCAGTTGAAAGAATTCCAAGCATTTGCTCAAAGTGGGGGAGGAGGTTATTTTGGACCAAAGGGGGAAGGGCCAA
>gene=chr12_122020628-122020844; species=panTro
CTTGGCCTCCCCCAGAATGCCTGCCCTGCTGCCGGGTCCTAAGTGGCCACTCAATAAATGTTGGGCCCTTGATGAATCACCTTCCCCCTCGATATTTGCATTTTCTCTTTATCAGTAATTGGCAGATGAAAGGCTTTGTCCTCCAGTTGAAAGAATTCCAAGCATTTGCTCAAAGTGGGGGAGGAGGTTATTTTGGACCAAAGGGGGAAGGGCCAA
>gene=chr12_122020628-122020844; species=papHam
CTTGGCCTCCCGTAGAATGCCTGTCCTGCCACCAGGTCCTAAGTGGCCACTCAATAAATGTTGGGCCCTTGATGAATCACCTTCCCCCTCGATATTTGCATTTTCTCTTTATCAGTAATTGGCAGATGAAAGGCTTTGTCCTCCAGTTGAAAGAATTCCAAGCATTTGCTCAAAGCGGGGGAGGAGGTTATTTTGGACCAAAGGGGGAAGGGCCAA
>gene=chr12_122020628-122020844; species=ponAbe
CTTGGCCTCCCCCAGAATGCCTGCCCTGCTGCCGGGTCCTAAGTGGCCACTCAATAAATGTTGGGCCCTTGATGAATCACCTTCCCCCTCGATATTTGCATTTTCTCTTTATCAGTAATTGGCAGATGAAAGGCTTTGTCCTCCAGTTGAAAGAATTCCAAGCATTTGCTCAAAGTGGGGGAGGAGGTTATTTTGGACCAAAGGGGGAAGGGCCAA
>gene=chr12_122020628-122020844; species=rheMac
CTTGGCCTCCCGTAGAATGCCTGTCCTGCCACCAGGTCCTAAGTGGCCACTCAATAAATGTTGGGCCCTTGATGAATCACCTTCCCCCTCGATATTTGCATTTTCTCTTTATCAGTAATTGGCAGATGAAAGGCTTTGTCCTCCAGTTGAAAGAATTCCAAGCATTTGCTCAAAGCGGGGGAGGAGGTTATTTTGGACCAAAGGGGGAAGGGCCAA
>gene=chr12_124997668-124997884; species=hg19
CAGCTGCCCACCCAGCCTCTGACCCCAGCCACAGAAAGGGCCCATTATGACATCACAGGCCAGGAATTATGTTATTAGCCTGGGAAGGAGGCTGGCCTCAGGAACAAAGGGCTCATTGTCATGCAAATGAACGACTCCGGAGGAAGAGGGCAGTTCCTCCACTCTGGGGTGCCCCTCCTGCCCTCTAACTTCTAAGCCACACTGGAAACTGACCCC
>gene=chr12_124997668-124997884; species=bosTau
CAGCTGCCCACCCAGCCTCCCACTCTG--CGCAGAAAGGGCCCATTATGACATCACAGGCCAGGAATTATGTTATTAGCCTGGGAAGGAGGCAGGACCCAGGGACAAAGGGCTCATTGTCATGCAAATCCATGACTGGGGGGGCAGGGGACAGCCCCTC------------------CTGCCTTCCAGCTTCAGAGCTATGCTGCAAACCAACTCC
>gene=chr12_124997668-124997884; species=calJac
CAGCTGCCCACCCAGCCTCTGACCCCAGCCACAGAAAGGG-CCATTATGACATCACAGGCCGGGAATTATGTTATTAGCCTGGGAAGGAGGCTGGCCCCAGGAACAAAGGGCTCATTGTCATGCAAATGGACGACT-CAGAGGAAG-GGGCAGCTCCTCCACTCTGGGGTGCCCCTCCTGCCCTCTCACTTCTAAGCCAAACTGGAAAGTGT----
>gene=chr12_124997668-124997884; species=canFam
CAGCTGCCTGCCCAGCCTCCAACCCCA---GCAGAAAGGGCCCATTATGACATCACAGGCCGGGAATTATGTTATTAGCCTGGGAAGGAGGCTGGACCCAGGGACAAAAGGCTCATTGTTATGCAAATGGACAACTGGG---GCGGGGGGCAGCTCCTC------------------CAGCCTTCTAGCTTCTGAGCCAGGCTGGAAATCAACTCC
>gene=chr12_124997668-124997884; species=equCab
CCGCTGCC--ACCGGCCGCGA---CCG---GCACAAAGGGCCCATTGTGACGTCACAGGCCGGGAATGGGGTTATTAGCCTGGGAAGGAGGCTGG--CCCGGGACAAAGGGCTCATTGTCATGCAAATACACGGCCGG----GGGAGGAGCGGCTCC----------------------GCCTTCTGGCTGCTGAGCCAGGCTGGGACCCCACTCC
>gene=chr12_124997668-124997884; species=gorGor
CAGCTGCCCACCCAGCCTCTGACCCCAGCCACAGAAAGGGCCCATTATGACATCACAGGCCAGGAATTATGTTATTAGCCTGGGAAGGAGGCTGGCCTCAGGAACAAAGGGCTCATTGTCATGCAAATGAACGACTCCGGAGGAAGAGGGCGGTTCCTCCACTCTGGGGTGCCCCTCCTGCCCTCTAACTTCTAAGCCACACTGGAAACCGACCCC
>gene=chr12_124997668-124997884; species=panTro
CAGCTGCCCACCCAGCCTCTGACCCTAGCCACAGAAAGGGCCCATTATGACATCACAGGCCAGGAATTATGTTATTAGCCTGGGAAGGAGGCTGGCCTCAGGAACAAAGGGCTCATTGTCATGCAAATGAACGACTCCGGAGGAAGAGGGCGGTTCCTCCACTCTGGGGTGCCCCTCCTGCCCTCTAACTTCTAAACCACACTGGAAACCGACCCC
>gene=chr12_124997668-124997884; species=papHam
CAGCTGCCCACCCAGCCTCTGACCCCAGCCACAGAAAGGGCCCATTATGACATCACAGGCCAGGAATGATGTTACTGCCCTGGGAAGGAGGCTGGCCCCAGGAACAAAGGGCTCATTGTCATGCAAATGAACGACTCCGGAGGAAGGGGGCGGTTCCTCCACTCTGGGGTGCCCCTCCTGCCCTCTAACTTCTAAGCCACACTGGAAACCAACCCC
>gene=chr12_124997668-124997884; species=ponAbe
CAGCTGCCCACCCAGCCTCTGACCCCAGCCACAGAAAGGGCCCATTATGACATCACAAGCCAGGAATTATGTTATTAGCCTGGGAAGGAGGCTGGCCTCGGGAACAAAGGGCTCATTGTCATGCAAATGAACGACTCCGGAGGAAGGGGGCGGTTCCTCCACTCTGGGGTGCCCCTCCTGCCCTCTAACTTCTAAGC--CACTGGAAACCGACCCC
>gene=chr12_124997668-124997884; species=rheMac
CAGCTGCCCACCCAGCCTCTGACCCCAGCCACAGAAAGGGCCCATTATGACATCACAGGCCAGGAATGATGTTACTGCCCTGGGAAGGAGGCTGGCCCCAGGAACAAAGGGCTCATTGTCATGCAAATGAACGACTCCGGAGGAAGGGGGCGGTTCCTCCACTCTGGGGTGCCCCTCCTGCCCTCTAACTTCTAAGCCACACTGGAAACCAACCCC
>gene=chr12_130255925-130256141; species=hg19
agataacatacataagctgcttcacctgtgctgggggctcagtaattgccaggtaagcatccgctactatCATTAGCATGACAAAACACAGCAATGGGTCTTAATTGCTACTTGAATGGATGCAGCTATTCATCTTGCCACTGCCGGTTGCCTATTTGCAAACTGGGGCCATGTACGTGCTTTGGAGTAATTTTGAGAGTTCATGTTTGCTAAAGG
>gene=chr12_130255925-130256141; species=bosTau
aaggaaaataga--------------------tgGTGTTTCGTAATTGTCATATCAGTGTTTGCTATTGCTATCAACATGGTGAATCATAGCAGCATGCCTTAGTAACTATTGGAACCAATGCAGCTACTCATCTCACCTCAGTTGGTTAccaacttgcaaccccatgCCATATATGAGCTTCAGAATAATT--CAGTGTTTC----TGTCAAAGC
>gene=chr12_130255925-130256141; species=calJac
agataacat-cccacgctgattaacctgggctgggtgcttagtaatcgcCAGGTAAGCATCTGCTACTGTCATTACCGTGACAAAACACTGCAGTGGGTCTTAACTGCTACT--------------------------------CTGTGGCCTATTTGCAAACTGGAGCCATGTGTGTGCTTTGGAGTAATTCTGAGCGTTCATGTTTGCTGAAGT
>gene=chr12_130255925-130256141; species=canFam
aggtaaaatatgaacacgactgagcccaagcttggt--------acGAT------------TATTATTATTAACAGCGTGGTAAAACACAGCAGCATTTCTCAATCGCTCTTTGAACAGATGCTACGGTTGATCTTGCCACAACCGGTTGCCAACCTGCAAAGTGAGGCCTTCTGTGTGCCTCAGAAGGATGCTCAGCATTGA----TGCCAAAGC
>gene=chr12_130255925-130256141; species=equCab
aggtaaaacatatatacttcttcacccagccttggtgcctggtaattgttgtataagtgtttgccattattATCAGCATGGTAAAATATGGCAACATTTCTTAATCACTATTTGAACTGATGTAGCTATTCATTTTGCCACAACTGGTTACCAACATGCAAAATGAGGCCATATATGCACTTCAGAATAATCTTAAGTGTTCT----TGTCAAAGC
>gene=chr12_130255925-130256141; species=gorGor
agataacatacataagctgcttcacctgtgctgggtgctcagtaattgccaggtaagcatctgctactatCATTAGCATGACAAAACACAGCAATCGGTCTTAATTGCTACTTGAATGGATGTAGCTATTCATCTTGCCACTGCCGGTTGCCTATTTGCAAACTGGGGCCATGTACGTGCTTTGGAGTAATTTTGAGAGTTCATGTTTGCTAAAGG
>gene=chr12_130255925-130256141; species=panTro
agataacatacataagctgcttcacctgtgctgggtgctcagtaattgccaggtaagcatccgctactatCATTAGCATGACAAAACACAGCAATGGGTCTTAATTGCTACTTGAATGGATGCAGCTATTCATCTTGCCACTGCCGGTTGCCTATTTGCAAACTGGGGCCATGTACGTGCTTTGGAGTAATTTTGAGAGTTCATGTTTGCTAAAGG
>gene=chr12_130255925-130256141; species=papHam
agatcccatacagaagctgcttaacctgcgctgggtgcttagtaattgcCAGGTAAGCATCTGCTACCATCATTAGCATGACAAAACACAGCAATGGGCCTTAATTGCTACTTAAATGGATGTAGCTATTCATCTTGCCACTGCTGATTGCCTATTTGCAAACTGGGGCCATGTGAGTGCTTTGGAGTAATTTTGAGAGTTCATGTTTGCTAACGA
>gene=chr12_130255925-130256141; species=ponAbe
agataacatacataagctgcttcaccagtgctgggtgcttagtaattgcCAGGTAAGCATCCGCTACTA-CATTAGCATGACAAAACACAGCAATGGGTCTTAATTGCTACTTGAACGGATGTAGCTATTCATCTTGCCACTGCCGGTTGCCTATTTGCAAACTGGGGCCATGTAAGTGCTTTGGAGTAATTTTGAGAGTTCATGTTTGCTAAAGG
>gene=chr12_130255925-130256141; species=rheMac
agatcccatacagaagctgcttaacctgcgctgggtgcttagtaattgccaggtaagcatctgctaccatcattaGCATGACAAAACACAGCAATGGGCCTTAATTGCTACTTAAATGGATGTAGCTATTCATCTTGCCACTGCTGATTGCCTATTTGCAAACTGGGGCCAGGTGAGTGCTTTGGAGTAATTTTGAGAGTTCATGTTTGCTAACGG
>gene=chr12_130621779-130621995; species=hg19
CTCCTGAACCAGAGAGCAGCTGCGCCCAGACAGCTTCCCGGGTGGTAAGAACTGTATTTGACCTCCTGGCAGCACAAACGACTGAATAACAATTAAACAAAACAGGACAGTCTCCGTGTTTCAAAATGCGCATTTAAACCTAAAAGAAACACGGTGTGTTTACTTTCTGAGCCTGGCCTTCCCTGGGTGCACAGTGAGCCACTTCTGAAAGCGTAT
>gene=chr12_130621779-130621995; species=bosTau
TCC--------GGGATCAGCTGTTCCAGGACAGCCTTCCAGGTCGTCAGGACTGCCTTTGACCTTCCAGTAGCTTGCAGGGCAGAATGA----CAAACTAAACAGGGCACTCTCCATATTGCAAAATGTACGTTTAAGCCTAAAAGCTATGCAGTGTGTTTACTTTCTCAGCCCGGCCTTCCTTGGGTACGCAGTGAGCCCTGTCTCAAAGATTAC
>gene=chr12_130621779-130621995; species=calJac
CTCGTGGACCAGGGAACGGCTGCGCCAAGACAGCTTCCCGGGCGATAAGAACTGTAGTTGACCTCCTGGCAGCACAAATGACTGAATAGCAATTAAAC-AAACAGG-CAGTCTCCGTGTCTCACAATGGGCGTTTAAGCCTAAAAGAAAGACGGTGTGTTTACTTTCCGAGCCCGGCCTTCCCTGGGTGTGCGGTGAGCCACTTCTAAAAGCTTAT
>gene=chr12_130621779-130621995; species=canFam
CACATGTGCG-GGA------TGTGTCCAGACAGCTTCCTGGGTCACTGCGGTGGGGCTCAACCTCCCCGTACCA-GACTTATCACATGACAAGTGAGCTGAACA-GACAGACCTGGCCTTTCCAGATTTGCATTTCGGCTTCAGAGCAATGCAGTACATTTGCTCTCTCAGCCTGGCCTGCCTTGGGTTTGCAGGGAGCCG-TTCTAAAAACTTGC
>gene=chr12_130621779-130621995; species=equCab
CTCACGGACC-GGG-GCAGCCGCGCCTGGACAGCCTCCCGGGTCATAAGAACTGTGTTTGACCTGCTGG----------------ATAA-AAATAAACTGAACAGGGCAGTCCCAGTATTTCCAAATGGGCGTTTAAGCCTAAAAGAAATGCGGCGTGTTTACCTTCTCAGCCTGGCCTGCCCTGGGTACACACTGAGCCATTTCTCAAAGCTTAT
>gene=chr12_130621779-130621995; species=gorGor
CTCCTGAACCAGAGAGCAGCTGTGCCCAGACAGCTTCCCGGGTGGTAAGAACTGTATTTGACCTCCTG-TAGCACAAACGACTGAATAACAATTAAACAAAACAGGACAGTCTCCGTGTTCCAAAATGCGCATTTAAACCTAAAAGAAACACGGTGTGTTTACTTTCTGAGCCTGGCCTTCCCTGGGTGCACAGTGAGCCACTTCTGAAAGCGTAT
>gene=chr12_130621779-130621995; species=panTro
CTCCTGAACCAGAGAGCAGCTGCGCCCAGACAGCTTCCCGGGTGGTAAGAACTGTATTTGACCTCCTGGTAGCACAAACGACTGAATAACAATTAAACAAAACAGGACAGTCTCCGTGTTTCAAAATGCGCATTTAAACCTAAAAGAAACACGGTGTGTTTACTTTCTGAGCCTGGCCTTCCCTGGGTGCACAGCGAGCCACTTCTGAAAGCATAT
>gene=chr12_130621779-130621995; species=papHam
CTCGTGAACCAGAGAACACCTGCGCCCAGACAGCTTCCCAGGCGGTAAGAACTGTATTTGACCTCCTGGTAGCACGAATGACTGAATAACAATTAAACAAAACAGGGCAGTCTCCGTGTTTCAAAATGCGCACTTCAACCTAAAAGAAACTCAGTGTGTTTACTTTCTGAGTCTGGCCTTCCCTGGGTGCACAGTGAGCCACTTCTGAAAGCTCAT
>gene=chr12_130621779-130621995; species=ponAbe
CTCGTGAACCAGAGAACAGCTGCGCCCAGACAGCTTCCCGGGTGGTAAGAACTGTATTTGACCTCCTGGTAGCACCAACGACTGAATAACAATTAAACAAAACAGGACAGTCTCCGTGTTTCAAAATGCGCATTTAAACCTAAAAGAAACACGGTGTGTTTACTTTCTGAGCCTAGCCTTCCCTGGGTGCACAGTGAGCCACTTCTGAAAGCTTAT
>gene=chr12_130621779-130621995; species=rheMac
CTCGTGAACCAGAGAACACCTGCGCCCAGACAGCTTCCCAGGCGGTAAGAACTGTATTTGACCTCCTGGTAGCACGAATGACTGAATAACAATTAAACAAAACAGGGCAGTCTCCGTGTTTCAAAATGCACACTTCAACCTAAAAGAAACACAGTGTGTTTACTTTCTGAGTCTGGCCTTCCCTGGGTGCACAGTGAGCCACTTCTGAAAGCTCAT
>gene=chr22_17716195-17716411; species=hg19
TGTAAATTCAGGAGTCATAAATATTTTTAAAGTTGTAATACAAGAAACAGATTGTCCGGGGGCCAAAAGGATGACCTTTTACATGCAAATGAAAATAATGGATCTTTAAACGCAGTTATTGTCAGGATGATGAGCTGACTAAGACTGGAGGAAAAGAGGCCTCCTGGGTGGGCGCCAGCGTGGGATAAAGAAAAGACAACCAGAGCAGAGATGAAA
>gene=chr22_17716195-17716411; species=bosTau
TGCAAATGCAGGTGTCTTAAATA-TTTTAAAGTTGCAACACCAGAAACAGTCTGCCCCGGGGCTACCGGGATTACCTTTTAAATGCAAACGACAATAATGAATCTTTAAGTGCAGTTATTGTCAGGGTGAAGAGCTGACGCAGGCTGGAGGGAAGG-GACCGACTGGGTGGG--CTAGCACTT---AACAACAAATCCATCAGGGCTGAGAAGAAA
>gene=chr22_17716195-17716411; species=calJac
TGTTAATTCAGGGGTCATAAATATTTTTCAAGTTGTAATACAAGCAACAGATTGTCAGGGAGCCAAAAGGATGACCTTTTACATGCAAATGAAAATAATGGATCTTTAAACGCAGTTATTGTCAGGATGATGAGCTG----AGACTGGAGGAAAGGAGGCCTCCTGGGTGGGCTCCGGCATAGGATTAAAAA---------------------AAA
>gene=chr22_17716195-17716411; species=canFam
TGCAAATACAGGGCTCTTAAATATTTTTAAAGATGGGATACAAAAAACAAATTGCCCAGGGGCAGAAAGGATTACCTTTTATATGCAAATG-AAATAATGAATCTTTAAATGCAGTTTTTGTCAGGGTGATGAGCTGAAGCAAGCTGGAGGGAAGG-CGCCACCTGGGTGGGCTCCAGTGCAT---AATAAAAACCCCACCAGGGCTGGGGAGAA-
>gene=chr22_17716195-17716411; species=equCab
TATAAATGCAGGGGTCTTAACTACTTTAAAAGTTGTAATACAAGAAACGGATTGTCC-GGATCCAAAAGGATTATCTTTTATATGCAAATGAAAATCATGCATCTTTAAGTACAGTTATTGTCAGGGTGATGAGC-GACCCAGGCTAGGGGGAAGG-GGCCAACTGGGTGGGCTCCAGTGCAT---aaaaaaaaAATCTCCAGAGCAGAGAAGAAA
>gene=chr22_17716195-17716411; species=gorGor
TGTAAATTCAGGAGTCATAAATATTTTTAAAGTTGTAATACAAGAAACAGATTGTCCGGGGGCCAAAAGGATGACCTTTTACATGCAAATGAAAATAATGGATCTTTAAACGCAGTTATTGTCAGGATGATGAGCTGACTAAGACTGGAGGAAAGGAGGCCTCCTGGGTGGGCGCCAGCATGGGATAAAGAAAAGACAACCAGAGCAGAGATGAAA
>gene=chr22_17716195-17716411; species=panTro
TGTAAATTCAGGAGTCATAAATATTTTTAAAGTTGTAATACAAGAAACAGATTGTCCGGGGGCCAAAAGGATGACCTTTTACATGCAAATGAAAATAATGGATCTTTAAACGCAGTTATTGTCAGGATGATGAGCTGACTAAGACTGGAGGAAAGGAGGCCTCCTGGGTGGGCGCCAGCATGGGATAAAGAAAAGACAACCAGTGCAGAGATGAAA
>gene=chr22_17716195-17716411; species=papHam
TGTAAATTTAGGAGTCATAAATATTTTTAAAGTTGTAATACAAGCAACAGATTGTCCGCGGGCCAAAAGGATGACCTTTTACATGCAAATGAAAATAATGGATCTTTAAATGCAGTTATTGTCAGGATGATGAGCTGACTAAGACTGGAGGAAAGGACGCCTCCTGGGTGGGCTCCAGCA----ATAAAGGAAAGACAACCAGAGCAGAGATGAAA
>gene=chr22_17716195-17716411; species=ponAbe
TGTAAATTCAGGAGTCATAAATATTTTTAAAGTTGTAATACAAGCAACAGATTGTCTGGGGGCCAAAAGGATGACCTTTTACATGCAAATGAAAATAATGGATCTTTAAACGCAGTTATTGTCAGGATGATGAGCTGACTAAGACTGGAGGAAAGGAGGCCTCCTGGGTGGGCGCCAGCATGGGATAAAGAAAAGACAACCAGAGCAGAGATGAAA
>gene=chr22_17716195-17716411; species=rheMac
TGTAAATTTAGGAGTCATAAATATTTTTAAAGTTGTAACACAAGCAACAGATTGTCCGCGGGCCAAAAGGATGACCTTTTACATGCAAATGAAAATAATGGATCTTTAAATGCAGTTATTGTCAGGATGATGAGCTGACTAAGACTGGAGGAAAGGAGGCCTCCTGGGTGGGCTCCAGCA----GTAAAGGAAAGACAACCAGAGCAGAGATGAAA
>gene=chr22_22005974-22006190; species=hg19
TGGTTGAGTTGGGAGGGGGGCTACCCCAGTTTGTAAGCCCACCACGTCCAAATATCCCATCCAGGAGGCGCAGAGAGCAACCTCAGCATGCATAACAAAGCAGCCCGCGGCCGCGTTCACAGCAGGCTTGGCGGGGGTTCGGGAATTTCCACAGGGTCTCGGCCTCCCCCACTGTGGGCTCGCGCCTGGCGCCCCTCACCGGGCTTCCAAGCGCTC
>gene=chr22_22005974-22006190; species=bosTau
GGGTTGAGCGGGG-AGGGGGTTACCCCAGCCACGAAGCCCACCGCAGCCGAGCACGCCACCGGGGAGGCACCAGGAGCAATCCCAGTATGCCAGACGGGGCGGCCTGCAGCCGCG--CGGCGTTGGGTTGAGGCGGGTCGGGACATTTTCCTCCGGTCACAGCCCCCTCCGCAGCGGGTCcgcgcccggcgccccccACCGGGCTTCCAAGCGC-C
>gene=chr22_22005974-22006190; species=calJac
GAGTTGTGTTGGGAGGGGGTTACCCCCAGTTCAGAAGCGCATCAAGTCCGAACATCCCATCCAGGAGGCGCAGGAAGCAACCTCAGCACCCAAAACAACGCCGCCCGCGCCCGCGTTCACCCCAGGCTAGCCGGGGGATCGGGAATTTCCG-AGGGTCTCGGCCTCCCTCACGGTGGGCTCGTGCCTGGCGCCCCTCACCGGGCTTTCAAGCGCTC
>gene=chr22_22005974-22006190; species=canFam
------------------------------------------------------------------------------------------------------------------------------------------------------------------------------------------------------------------------
>gene=chr22_22005974-22006190; species=equCab
GGGTTGGGTAGGG-AGGGGGCTACCCTAGCCAGAAAGCCCACCGCCCCCAAACGT-TCGTCCAGGAGGCACAGGGAGCAATTTCTGCTTGGAAAACGGAGCAGTCTGCGGCCCTCCTCACAGCCGGCTTGACGCGGGTTCAGGCATTTTTCTAGGGTCGCAGCCACTTCCCCAGTGGGCTCCCCGGCCGCGCCCCTCATTCGGCTTCCAGACACTC
>gene=chr22_22005974-22006190; species=gorGor
TGGTTGAGTTGGGAGGGGGGCTACCCCAGTTTGGAAGCCCACCACGTCCAAATATCCCATCCAGGAGGCGCAGAGAGCAACCTCAGCATGCATAACAAAGCAGCCCGCGGCCGCGTTCACAGCAGGCTTGGCGGGGGTTCGGGAATTTCCACAGGGTCTCGGCCTCCCCCACTGTGGGCTCGCGCCTGGCGCCCCTCACCGGGCTTCCAAGCGCTC
>gene=chr22_22005974-22006190; species=panTro
TGGTTGAGTTGGAAGGGGGGCTACCCCAGTTTGGAAGCCCACCACGTCCAAATATCTCATCCAGGAGGCGCAGAGAGCAACCTCAGCATGCATAACAAAGCAGCCCGCGGCCGCGTTCACAGCAGGCTTGGCGGGGGTTCGGGAATTTCCACAGGGTCTCGGCCTCCCCCACTGTGGGCTCGCGCCTGGCGCCCCTCACCGGGCTTCCAAGCGCTC
>gene=chr22_22005974-22006190; species=papHam
TGGCTGAGTTGGGAGGGGGGCTACCCCAGTTCGGAAGCCCACCACGTCCGAATATCC-------------CAGAGAGCAACCTCAGCACGCACAACAA---AGCCCGCGGCCGCGTTCACAGCAGGCTTGGCGGGGGTTCGGGAATTTCCAGAGGGTCTCGGCCTCCCCCACGGCGGGCTCGCGCCTGGCGTCCCTCACCGGGCTTCCAAGCGCTC
>gene=chr22_22005974-22006190; species=ponAbe
TGGTTGAGTTGGGAGGGGGGCTACCCCAGTTCGGAAGCCCACCACGTCCGAATATCCCATCCAGGAGGCGCAGAGAGCAACCTCAGCATGCATAACAAAGCAGCCCGCGGCCGCGTTCACAGCAGGCTTGGCGGGGGTTCAGGAATTTCCACAGGGTCTCGGCCTCCGCCACTGTGGGCTCGCGCCTGGCGCCCCTCACCGGGCTTCCAAGCGCTC
>gene=chr22_22005974-22006190; species=rheMac
TGGCTGAGTTGGGAGGGGGGCTACCCCAGTTCGGAAGCCCACCACGTCCGAATATCC-------------CAGAGAGCAACCTCAGCACGCACAACAA---AGCCCGCGGCCGCGTTCACGGCAGGCTTGGCGGGGGTTCGGGAATTTCCAGAGGGTCTCGGCCTCCCCCACGGCGGGCTCGCGCCTGGCGTCCCTCACCGGGCTTCCAAGCGCTC
>gene=chr22_39052268-39052484; species=hg19
ATGAGGAGGGGAGTTGGGGAGAGGCCCATTTTGCTACTCTGAGTCCAGGCGTTCTCTAGGCAACGCCGGCGCGGTCTCCACTTTCCCGTTTAGCATAACAATGGAACCTTCGTGAGCCGCCGCGTTGTCCGCGAGATGCCGTTTCTATGGTGACAGCCGGGCCGGGGGCCCAGACCAATGTGTCAGTGGAGAGGGTGAATGCAGGTCCTGGTCCTA
>gene=chr22_39052268-39052484; species=bosTau
AAGAGGAGGGACGTCTGGGAGAGGCCCATTTTGCTGCTATAAGTCCTGACGTTCTCCCGGCAACGCGGGCACAGCCGGCACCTGCACCTTTCTCACAACAATGGGGGCATCGCGAACTTTGCCGGCATCCGTGACACGCCGTTACCATGGCGACGGTCAGTAGGCGAGACCAGACCAAGGGGTTTTCGGGGAGAGTGAGTGTGGTTTCTCGACCTT
>gene=chr22_39052268-39052484; species=calJac
AGAAGGAGGGTAGCCAGGGAGAGGCCTATTTTGCTACTGTGAGTCCAGGCGTTCTCCAGGCAACGCCGGGGCGGTCACCATTTTCCGGTTTCTCTTAACAATGAAATCTTTGCAAGCCTCCGCGTCGTCCGCGAGACGCCGTTTCCATAGTGATAGCCCGGCCGGGGACCCAGACCAATGTGTCTGTGGGGAGAG-GAGTGCAGGTCATGGTCCTA
>gene=chr22_39052268-39052484; species=canFam
AGGAAGAGGGACTTCGGGGAGAGGCCCATTTTGCTACGGTGAGTCCTGGCGTTCTCAAGGCAACGCCAGGGCAGTCACCGCTTCCACCTGTCCCACAACAAT-GAACGGCGGCGAGCCACCTCCGCGTCCGCTAGACGCCGTTACCACGGTGACGGCCGGGGGCTGGGACCAGACCAATGGGCTTGTGGGGAGGGCGAGTGTAGTTCTTCTCCCCA
>gene=chr22_39052268-39052484; species=equCab
AGGAGGAGGGGCGTCGGGGAGAGGCCCATTTTGCCACTGTGAGTCGCGGCGTTCTCCAGGCAACGCCCGCGCAGCCACCGCT-------TTCCCGCAACAAAGGAACAGCCGCGAGCCTCCCCTGCATCCGCTAGACGCCGTTACCACGGCGACGGCCGGCCGGGGAGACCAAA-TGATGGGCGTGCGGGGAGGGCGGGTGTAGCTCCTCGTCCTA
>gene=chr22_39052268-39052484; species=gorGor
AGGAGGAGGGGAGTTGGGGAGAGGCCCATTTTGCTACTCTGAGTCCAGGCGTTCTCTAGGCAACGCTGGCGCGGTCTCCACTTTCCCGTTTCGCATAACAATGGAACCTTCGTGAGCCGCCGCGTTGTCCGCGAGATGCCGTTTCCATGGTGACAGCCGGGCCGGGGGCCCAGACCAATGTGTCAGTGGGGAGGGTGAGTGCAGGTCCTGGTCCTA
>gene=chr22_39052268-39052484; species=panTro
A---GGAGGGGAGTTGGAGAGAGGCCCATTTTGCTACTCTGAGTCCAGGCGTTCTCTAGGCAACGCCGGCGCGGTCTCCACTTTCCCGTTTCGCTTAACAATGGAACCTTCGCGAGCCGCCGCGTTGTCCGCGAGATGCCGTTTCCATGGTGACAGCCGGGCCGGGGGCCCAGACCAATGTGTCAGTGGGGAGGGTGAGTGCAGGTCCTGGTCCTA
>gene=chr22_39052268-39052484; species=papHam
AGGAGGAGGGGAGTTGGGGAGAGGCCCATTTTGCTACTCTGACTCCAGGCGTTCTCCAGGCAACGCCGACGCGGTCACCACTTTCGCGTTTCCCATAACAATGGAAACGTCGTGAGCCGCCGCGTTGTCCGCTAGACGCCGTTTCCATGGTGACAGCCCCGCCGGGGGCCCAGACCAATGTGTCTGTGGGGAGGGTGAGTGCAGGTCGTGGTCCTA
>gene=chr22_39052268-39052484; species=ponAbe
AGGAGGAGGGGAGTTGGGGAGAGGCCCATTTTGCTGCTCTGAGTCCAGGCGTTCTCCAGGCAACACCGGCGCGGTCTCCACTTTCCAGTTTCCCGTAACAATGGAACCGTCGTAAGCCGCAGCGCTGTCCGCGAGACGCCGTTTCCATGGTGACAGCGCGGCCGGGGGCCCAGACCAATGTGTCAGTGGGGAGGGTGAGTGCAGGTCCTGGTCCTA
>gene=chr22_39052268-39052484; species=rheMac
AGGAGGAGGGGAGTTGGGGAGAGGCCCATTTTGCTACTCTGACTCCAAGCGTTCTCCAGGCAACGCCGGCGCGGTCACCACTTTCGCGTTTCCCATAACAATGGAAACGTCGTGAGCCGCCGCGTTGTCCGCTAGACGCCGTTTCCATGGTGACAGCCCCGCCGGGGGCCCAGACCAATGTGTCTGTGGGGAGGGTGAGTGCAGGTCGTGGTCCTA
>gene=chr22_42461430-42461646; species=hg19
CTGCAGAGCAATAACATCTTATTCCAGGGTCACTACAGACCCAAgttcttgagctttcagaaacatcagaattgcctggggagatggttaacagtgttcttcccctgaacattgtgatgcaaaacgtgggggatggggccctggaaaccagcttctaagtcaagtctaaagcaaccagttcagggacacatttcagaagcgctgACCTAGAACCCG
>gene=chr22_42461430-42461646; species=bosTau
CTACAGAGGGGTGATG------ACCAGAGTCACTCCAGA-CCAAgttctcaagcttgaggaaacatcagaaccgtctgggaagactgttaacaat------tccctgaatattctgatctaagaggtg-ggggtggggcccTGGACGCAAGCTCCCATAGCACATCCCACATGGTGGAT-----GACACGCTTCAGAGGTGCTGAGCTGGAGCCTG
>gene=chr22_42461430-42461646; species=calJac
-----------TAACATCTTATTCCAGGGTCACTACAGA-CCAAGTTCTTGAGCTTTCAGAAACATCAGAATTGCCTGGGGAGATGCTTAACAGTGTTCTTCCCCTGAAACTT------CAAAACGTGGGGGATAGGGCCCTGGAAAACAG---CTAAGTCAAGTCTAAAGCAGCCAGTTCAGGGACACATTTCAGAAGTGCTGACCTAGAACCTG
>gene=chr22_42461430-42461646; species=canFam
-TCCAGAGGAATAATGTCACAC--AAGAGTCACTACAGA-CCAAgttctcggatttcaagaaacatcagaatggcctgggaagattggtaacaat------tcttcgaacattctgatccaagaggtg-ggggtggggccctggaaacaagctcccatggtgagtctaatgcagctggttcacg-------------gaccCTGACCTAGAACCTG
>gene=chr22_42461430-42461646; species=equCab
CTGCAGAGGAATAGCATCTCAC--ACGAGTCACTACAGA-CCGAgttctcaagtttcaaggaacatcagaactgcctgggaagtctgttaacaat------tcccccaacattctgatcccaaaggtg-agcgtggggccctggaaaaaagctcccaaggcaagtctactccagctagttcaaggacACGTTTCAGAGACGCTGATCTAGAACCTG
>gene=chr22_42461430-42461646; species=gorGor
------------------------------------------------------------------------------------------------------------------------------------------------------------------------------------------------------------------------
>gene=chr22_42461430-42461646; species=panTro
CTGCACAGCAATAACATCTTATTCCAGGGTCACTACAGACCCAAgttcttgagctttcagaaacatcagaattgcctggggagatggttaccagtgttcttcccctgaacattgtgatgcaaaacgtgggggatggggccctggaaaccagcttctaagtcaagtctaaagcaaccagttcagggacacatttcagaagcgctgACCTAGAACCCG
>gene=chr22_42461430-42461646; species=papHam
CTGCACAGCAATAACATCTTATTCCAGGATCATTACAGACCCAAgttcttgagctttcagaaacaacagaattgcctggggagacggttaacagtgttcttcccctaaacattctgatgcaaaatgtgggggatggggccctggaaaccagcttctaggtcaagtctaaagcaactagttcagggacaaatttcagaagtgctgACCTAGAACCCG
>gene=chr22_42461430-42461646; species=ponAbe
CTGCACAGCAATAACATCTTATTCCAGGGTCACTACAGACCCAAGTTcttgagctttcga------cagaattgcctggggagatggttaacagtgttcttcccctgaacattctgatgcaaaacatgggggatggggccctggaaaccagcttctaagtcaagtctaaagcaaccagttcagggacacatttcagaagcgctgACCTAGAACCCG
>gene=chr22_42461430-42461646; species=rheMac
CTGCACAGCAATAACATCTTATTCCAGGATCATTACAGACCCAAgttcttgagctttcagaaacaacagaattgcctggggagatggttaacagtgttcttcccctaaacattctgatgcaaaatgtgGGGGATGGGGCCCTGGAAA-CAGCTTCTAGGTCAAGTCTAAAGCAACTAGTTCAGGGACAAATTTCAGAAGTGCTGACCTAGAACCCG
>gene=chr13_26338618-26338834; species=hg19
AAAGAACCTGTGGTATTGTCTAGGCCAGTGCTGGTGACTTGagtatggtccagagacaagcagcagcggcagcagccgggagcttgttagaaatgcgcattcacaggcccagcccaggctttctgatcagaggctgtaccttgacaatccctctgggtgattccgatgctcacttaaagttggaaactcattgATCTAGGACAGTGGTTTTCAAAC
>gene=chr13_26338618-26338834; species=bosTau
------------------------------------------------------------------------------------------------------------------------------------------------------------------------------------------------------------------------
>gene=chr13_26338618-26338834; species=calJac
AAAGAACTTGTAATATTGTCTAGGCCAGTGCTGGTGACTTGAGTTTCA-CCAGAgacaagcagcatcaatgtcagccgggagcttgttagaaatgcacattcacaggcccagcccagacttcctgatcagaggctgtaccttcataagctctctgggtgattctgatgctcacttaaaattggaaactcattgAT-------AGTGGTCTTCAAAC
>gene=chr13_26338618-26338834; species=canFam
AGAGATCTTGTGATCTTGTCCAAGTCAATGTTGACTACTTCAGCGTTGTCCATAGGCAAGCAGCA------------------TTGTTA-A-ATGTGCACTT--------------------CTGATCAGAAGCTATATTTTTACAAGTTCTC-------------TGCTCACTTAAAATTCGAGACTTACTGATTTAGGCGAATGGTCTTCATAC
>gene=chr13_26338618-26338834; species=equCab
AGACAACTTGTGATCACGCCCAGGCCAGTGctggctacttcagtagggtccgtagacaagcagcactgacatcacctgggagtttgttg-acatgcacattctcaggtctgccccagacttgctgatgggaatctgtgtttttacaagctctctaggtgattctgatgctcacttaaaatctgagactcattgATGTAGGCCCGTGCTCTTCATCC
>gene=chr13_26338618-26338834; species=gorGor
AAAGAACTTGTGGTATTGTCTAGGCCAGTGCTGGTGACTTGAGTATGGTCCAGAGACAAGCAG---------------------------------------------------------------------------------------------------------------------------------------------------------
>gene=chr13_26338618-26338834; species=panTro
AAAGAACTTGTGGTATTGTCT-----AGTGCTGGTGACTTGagtatggtccagagacaagcagcagcggcagcagccgggagcttgttagaaatgcgcattcacaggcccagcccaggctttctgatcagaggctgtaccttgacaatccctctgggtgattccgatgctcacttaaagttggaaaCTCATTGATCTAGGACAGTGGTTTTCAAAC
>gene=chr13_26338618-26338834; species=papHam
AAAGAACTTGTGGTATTGTCTGGGCCAGTGCTGGTGACTCCagtgtggtccagagacaagcagcagtggcagcagtcaggagcttgttagaaatgcacattcacaggcccagcccagactttccgatcagaggctgtaccttgacaatccctctgggtgattctaatgctcacttaaaactggaaactcattgATCTAGGACAGTGGTTTTCAAAC
>gene=chr13_26338618-26338834; species=ponAbe
AAAGAACTTGTGGTATTGTCTAGGCCAGTGCTGGTGACTTGagtatggtccagagacaagcagcagcggcagcagccaggagctt-ttagaaatgcacattcacaggcccagcccaggctttctgatccgaggctgtaccttgacaatccctctgggtgattctgatgctcacttaaagttggaaactcattgATCTAGGACAGTGGTTTTCAAAC
>gene=chr13_26338618-26338834; species=rheMac
AAAGAACTTGTGGTATTGTCTGGGCCAGTGCAGGTGGCTCGagtgtggcccagagacaagcagcagcggcagcactcaggagcttgttagaaatgcacattcacaggcccggcccagactttccgatcagaggctgtaccttgacaatccctctgggtgattctaatgctcacttaaaactggaaaCTCATTGATCTAGGATAGTGGTTTTCAAAC
>gene=chr13_26554527-26554743; species=hg19
tcaaccaagaggagatctggggaaggaacgttccaggcaccagaatttgataagaaggcctgtagggggagtgggagggatgctcggtgtgaccagtgcctgggaaatgcatgacaaagtcatctaagagatctaagaggcagcaggagccagatcacacagGCCTTTGTGAGCAGGGTCCTAGGGCATTGGATTGTAGCCACCAGGAAACATTTC
>gene=chr13_26554527-26554743; species=bosTau
------------------------------------------------------------------------------------------------------------------------------------------------------------------------------------------------------------------------
>gene=chr13_26554527-26554743; species=calJac
TCAACCAACAGGAGATCTAGGGAAGGAGCGTTCTAGACACCAAAATTTGGTAGGGAGGCCTGCAGAGGGAGTGGGAGGGATGCTTGGTGTGACCAGTGCCTGGGAAATGATTGACAAAATCATCTAAGAGATCTAAGAGGCAGCAGGAGCCAGATCACACAAGCCTTTGTGAGCAAGGCCCTAGG----------GTAGCCACCGGAAAACATTTC
>gene=chr13_26554527-26554743; species=canFam
ccaacccaacaaagatctggggaagatgcattgcaaatggcagaagGTGG----------------------------------TTGTCTGGCTGGTGCCCACAAAGTACAGGGCAAAGTCAC---------CTGAGAGGCCACATGAGA--------------ATTTGCAGGTAAGGTTA-GGGGATCAGGATTTCAGCCACCACAAG------C
>gene=chr13_26554527-26554743; species=equCab
ccatccaaatgaaggtgtgggcaaggagcactgcatgcagcagaagttggaggggaggcccaagg--------gggagcacagttggTCTTGCTGGTGCCCA------------CAAAGCCAT---------CTAAGAGGCAGCAGAGGG--------------ATTTGTGGGCGAGGGTC-AGGGATCAGGATTTCAGCCACCAGGAG------C
>gene=chr13_26554527-26554743; species=gorGor
---------------------------------------------------------------------------------------------------------------------------------GATCTAAGAGGCAGCAGGAGCCAGATCACACAGGCCTTTGTGAGCAGGGTCCTAGGGCATTGGATTGTAGCCACCAGGAAACATTTC
>gene=chr13_26554527-26554743; species=panTro
tcaaccaagaggagatctggggaaggaacgttccaggcaccagaatttgataggaaggcctgcagggggagtgggagggaagctcggtgtgACCAGTGCCTGGGAAATGCATGACGAAGTCATCTAAGACATCTAAGAGGCAGCAGGAGCCAGATCACACAGGCCTTTGTGAGCAGGGTCCTAGGGCATTGGATTGTAGCCACCAGGAAACATTTC
>gene=chr13_26554527-26554743; species=papHam
TCAACCAAGAGGAGGTCTGGGGAAGGAACGTTCCAGGCCCCAAAATTTGATAGGAAGGCCTGCAGGGGGAGTGGGAGAGACGCTCGGTGTGACCAGTGCCTGGGAAATGCATGACAAAGTCATCTGAGAGATCTAAGAGGCAGCAGGAGCCAGATCACACGGGCGTTTGTGAGC--------AAGGCATTGAATTGTAGCCACCGGGAAGCATTTC
>gene=chr13_26554527-26554743; species=ponAbe
tcaaccaagaggagatctggggagggaacgttccaggcaccagaatttgataggaaggcctgcagggggagtgggagggatgcttggtgtgACCAGTGCCTGGGAAATGCATGACAAAGTC---------ATCTAAGAGGCAGCAGGAGCCAGATCACACAGGCCTTTGTGAGCAAGGTCCTAGGGCATTGGATTGTAGCCACCAGGAAACATTTC
>gene=chr13_26554527-26554743; species=rheMac
tcaaccaagagagggtctggggaaggaacgttccaggcCCCAAAATTTGATAGGAAGGCCTGCAGGGGGAGTGGGAGAGACGCTCGGTGTGACCAGTGCCTGGGAAATGCATGACAAAGTCATCTAAGAGATCTAAGAGGCAGCAGGAGCCAGATCACACGGGCGTTTGTGAGC--------AGGGCATTGAATTGTAGCCACCAGGAAACATTTC
>gene=chr13_35474575-35474639; species=hg19
CATTTGCATAACTTAAAGGTATCTATCTCCATAACAAAGAAACCCATTGCCTGGAAGGTGTGTT
>gene=chr13_35474575-35474639; species=bosTau
CCTTTGCGTAACTTAAAGATGTCTATCTCCATCATAAAGAAACAGTTTGTCTGGAAGCTGC-TT
>gene=chr13_35474575-35474639; species=calJac
CATTTGCATAACTTAAAGGTATCTATCTCCATAACAAAGAAACCGATTGCCTGGAAGGTGTGTT
>gene=chr13_35474575-35474639; species=canFam
TATTTGCATAATTTAAAAATGTTAATCTCCATAAT----AAACA----GCGTGGGAGCTGTACT
>gene=chr13_35474575-35474639; species=equCab
CATTTGCATAATTTATAGGTGTCTATCTCCATAATAAAGAAACAGTTTGCCTGGAGGCTATATT
>gene=chr13_35474575-35474639; species=gorGor
----------------------------------------------------------------
>gene=chr13_35474575-35474639; species=panTro
CATTTGCATAACTTAAAGGTATCTATCTCCATAACAAAGAAACCCATTGCCTGGAAGGTGTGTT
>gene=chr13_35474575-35474639; species=papHam
CATTTGCATAACTTAAAGGTATATATCTCCATAACAAAGAAACCCATTGCCTGGAAGGTGTGTT
>gene=chr13_35474575-35474639; species=ponAbe
CATTTGCATAACTTAAAGGTATCTATCTCCATAACAAAGAAACCCATTGCCTGGAAGGTGTGTT
>gene=chr13_35474575-35474639; species=rheMac
CATTTGCATAACTTAAAGGTATATATCTCCATAACAAAGAAACCCATTGCCTGGAAGTTGTGTT
>gene=chr13_39959772-39959988; species=hg19
CTGTAAAGAGCTCAGTGGTCAGAATAAGAACCTGGGGCTGGGAATTTTCCCTTCTGCAAAACTCTTTCTATTCAAACACAGTACTTAACACTTAGCCAGCGGACTATTAACATAACAATTCAGCTCCTGCCAAGAAGGCAAAACAAACCTCTAGTCAGCCAATGCCAATTACTCTCCACAGGTGGTAAGAATAGAGTCCTCATGTTAAACTCATAA
>gene=chr13_39959772-39959988; species=bosTau
TCCTTAAGAGTTCTTTGGTCAAAGTGAAAACCCCAGGCTGGGAATTTTCCCTTCTGCAAACCCTTTTCTATTCAAAGTCAATACTTCACACTTAGCCAACGGAATATTAACATAACAATTCGGCTCTTGCCAAGAAGGCAAAACAAACCTCCAGTCAGCCAATGCCAATTACTCTCCACAGGTGGTACGAAT--AGTCTTCATGTTCAACGCATAA
>gene=chr13_39959772-39959988; species=calJac
CCGTAAAGCACTCAGTGGTCGGAATAGGAACCTGGGG-TGGGAATTTTCTCCTCTGCAAAACTCCTTCCATTCAAACGCTGTACTTAACACTTAGCCAGCGGACTATTAACATAACAATTCAGCTCCTGCCAAGAAGGCAAAACAAACCTCCAGTCGGCCAGTGCCAATTACTCTCCACAGGTGGTAAGAATAGAGTCCTCATGTTAAACTCATAA
>gene=chr13_39959772-39959988; species=canFam
TCGTAAAGAACTCAGTGGTCAAAGTAAGAACCAGATGCTGGCAATTTTCCCTTCTGCAAAACTCTTTTTATTCAAAGTCGGTGCTTAACACGTAGCCAGAGGAATATTAACATAACAATTCGGCTCCTGCCAAGAAGGCAAAACAAACCTCTAGTCAGCCAATGCCAATTACTCTCCACAGGTGGTAAGAACAGAGTCCTCATTGGAGACTCATAA
>gene=chr13_39959772-39959988; species=equCab
C--TAAAGAACGCAGTGGTCAGAGTAAGAACCCAATGCTGGGAATTTTCCCTTCTGCAAAACTCTTTCTATTCAAAGTCAGTACTTAACACTTAGCCAGCGGAATATTAACATAACAATTCGGCTCCTGCCAAGAAGGCAAAACAAACCTCTAGTCAGCCAACGCCAATTACTCTCCACAGGTGGGAAGAATAGAATCCTCATGTGAAACTCATAA
>gene=chr13_39959772-39959988; species=gorGor
CTGTAAAGAGCTCAGTGGTCAGAATAAGAACCTGGGGCTGGGAATTTTCCCTTCTGCAAAACTCTTTCTATTCAAACACAGTACTTAACACTTAGCCAGCGGACTATTAACATAACAATTCAGCTCCTGCCAAGAAGGCAAAACAAACCTCCAGTCAGCCAATGCCAATTACTCTCCA--------------------------------------
>gene=chr13_39959772-39959988; species=panTro
CTGTAAAGAGCTCAGTGGTCAGAATAAGAACCTGGGGCTGGGAATTTTCCCTTCTGCAAAACTCTTTCTATTCAAACACAGTACTTAACACTTAGCCAGCGGACTATTAACATAACAATTCAGCTCCTGCCAAGAAGGCAAAACAAACCTCTAGTCAGCCAATGCCAATTACTCTCCACAGGTGGTAAGAATAGAGTCCTCATGTTAAACTCATAA
>gene=chr13_39959772-39959988; species=papHam
CTGTAAAGAGCTCAGTGGTCGGAATAAGAACCTGGGGCTGGGAATTTTCCCTTCTGCAAAACTCTTTCTATTCAAACACAGTACTTAACACTTAGCCAGCGGACGATTAACATAACAATTCAGCTCCTGCCAAGAAGGCAAAACAAACCTCTAGTCAGCCAATGCCAGTTACTCTCCACAGGTGGTAAGAATAGAGTCCTCATGTTAAACTCATAA
>gene=chr13_39959772-39959988; species=ponAbe
CTGTAAAGAGCTCAGTGGTCAGAATAAGAACCTGGGGCTGGGAATTTCCCCTTCTGCAAAACTCTTTCTATTCAAACACAGTACTTAACACTTAGCCAGCGGACTATTAACATAACAATTCAGCTCTTGCCAAGAAGGCAAAACAAACCTCTAGTCAGCCAATGCCAATTACTCTCCACAGGTGGTAAGAATAGAGTCGTCATGTTAAACTCATAA
>gene=chr13_39959772-39959988; species=rheMac
CTGTAAAGAGCTCAGTGGTCAGAATAAGAACCTGGGGCTGGGAATTTTCCCTTCTGCAAAACTCTTTCTATTCAAACACAGTACTTAACACTTAGCCAGCGGACGATTAACATAACAATTCAGCTCCTGCCAAGAAGGCAAAACAAACCTCTAGTCAGCCAATGCCAGTTACTCTCCACAGGTGGTAAGAATAGAGTCCTCATGTTAAACTCATAA
>gene=chr13_40362302-40362518; species=hg19
AATTGCCCTTTCCATCTTCACACGTACTCCACCACATGGTAATCAGTATATGGTCCTGGATGAATATTTATTTCAGCCCTCCCTGTGAATATGCAGGAATGTGAGGTATTCAAAGCAGGAAACTGCACCATCAGCAACATTGTCTTTGATTGTTGGCATTTGCTCACAGGCGTCCACCCAACGGCCCATGATCATCTTGTAACCAGTGCAGGACCT
>gene=chr13_40362302-40362518; species=bosTau
AGTTGCCGGCTTCATCTGTACAGGTCCACCCCCGCA-GGCACTCAGGACACAGTCCTGGATGAGTCTTTCCGTTAGCCCTCACCGCAAGAGCTCAGGAATGTGGAGCATTCCAAGCAGGAAATTGCAGCATCAGCAACATTGTCTTTGAATGTTGACTCTTGGTCAAGGTCGGCCACCCCTGGGGTCATCATCGTCTTGTGACCTGTGCA-GACCT
>gene=chr13_40362302-40362518; species=calJac
AATTGCCATTTCCATCTTCACACG--CTCCACCACATGGTAATCAGTGTGTGGTCCTGGATGAACCTTTACTTCGGCCCTCGCTGTGAACACGCAGGCATGTGAGGTATTCAAAGCAGGAAAATGTACCATGAGCAACATTGTCTTTGAATGTTGACATTGGCTCACAGGC--TCAGCCCAGGGACCATCATCATCTTGTAACCAGTGCAGGACCT
>gene=chr13_40362302-40362518; species=canFam
AACTGCCCTTGCTGTCTTAGCAAGTCCCCCACCACATGGTACTTGGTGTGCTGTCCCTGATAAATCTTTATATTAGCCTTTACTGTGAGTACTCAGGAATGTGGAGCATTCAGAGCAGGAAATTGCACCATCAGCAACATTGTC--TGAATGTTGACACTTGCTCAGGGTCGGCCACCCTACAGGTCATCATCATTTTCTGACCCATGTAGGACCT
>gene=chr13_40362302-40362518; species=equCab
AATTGTCCTCCCCATTTTCAAAAGCCCACCACCACA-AGTACTCAGTCTATGGTCCTGGATAACTCCT---------CCTCACTGTGAATGCTCAGGAATGTGGAGCATTCAAAGCAGGAAATTGCACCATCAGCAACATTGTC-TTGAATGTTGACCTTTGCTCAAGGTCGGCCTCCCCAGGGATCATCATCATCTGGTGACCTGTACAGGGCCT
>gene=chr13_40362302-40362518; species=gorGor
AATTGCCCTTTCCATCTTCACACGTACTCCACCACATGGTAATCAGTATATGCTCCTGGATGAATATTTATTTCAGCCCTCCC-------------------------------------------------------------------------------------------------------------------------------------
>gene=chr13_40362302-40362518; species=panTro
AATTGCCCTTTCCATCTTCACACGTACTCCACCACATGGTAATCAGTATATGGTCCTGGATGAATATTTATTTCAGCCCTCCCTGTGAATATGCAGGAATGTGAGGTATTCAAAGCAGGAAACTGCACCATCAGCAACATTGTCTTTGATTGTTGACATTTGCTCACAGGCGTCCACCCAACGGCCCATCATCATCTTGTAACCAGTGCAGGACCT
>gene=chr13_40362302-40362518; species=papHam
AATTGCCCTTTCCATCTTCACACATCCTCCACCACATGGTAATCAGTGTATGGTCCTGGATGAATCTTTAGTTTAGCCCTCCCGGTGAACATGCAGGAATGTGAGGTATTCAAAGCAGGAAATTGCACCATCAGCAACATTGTCTTTGAATGTTGACATTTGCTCACAGGCGGCCACCCCATGGACCATCATCATCTTGTAACCAGTGCAAGACCT
>gene=chr13_40362302-40362518; species=ponAbe
AATTGCCCTTTCCATCTTCACGTGGACTTCACCACATGGTAATCAGTGTATGGTCCTGGATGAATCTTTATTTCAGCCCTCCCTGTGAATACGCAGGAATGTGAGGTATTCAAAGCAGGAAATTGCACCATCAGCAACATTGTCTTTGAATGTTGACATTTGCTCACAGGCGTCCACCCCACAGCCCATCATCATCTTGTAACCAGTGCAGGACCT
>gene=chr13_40362302-40362518; species=rheMac
AATTGCCCTTTCCATCTTCACACATCCTCCACCACATGGTAATCAGTGTATGGTCCTGGATGAATCTTTAGTTCAGCCCTCCCGGTGAACATGCAGGAATGTGAGGTATTCAAAGCAGGAAATTGCACCATCAGCAACATTGTCTTTGAATGTTGACATTTGCTCACAGGCGGCCACCCCATGGACCATCATCATCTTGTAACCAGTGCAAGACCT
>gene=chr13_41254868-41255084; species=hg19
TCACCAACCACTCAGCAGGACAAAGTGGTAAATTCAAATTCAGGCTCTACTCCTTATTCCTCCAGGcagtttcattatctgagtacttggcataataatatcttcctgctgtgggggtcgcctgagataatgatacaggtgcttGCCTGTGGAATCAGCCCCAGGCACTGCAGGCCTGTTTGCAGTCCCCTCTGTATCTCGGGTCTCAAGTTCCCT
>gene=chr13_41254868-41255084; species=bosTau
------------------------------------------------ACTCCTTACTCCTCCAGGCAGCTTCCTTCTCTGAGTAATGGGAATGGAAA----CA-CTGCTGTGAGGCTCCACTGAGGTAATTATATAAGTACCTGCAGGTGGGATGAGCCCCAGGCATTGCAGATGCATTTACAA-GGT---------------CTGAGATTCTTT
>gene=chr13_41254868-41255084; species=calJac
TCACCAACCACTCAGCAGGACTAAGTGGTAAATTCAAATTCTTGCTCTACTCCTTATTCCTCCAGGCAGATTCCTTATCTGAGTATGTGGCATGATAATATCTTCCTGCTCT-GTGGTCACCTGAGATAATGATATGGGTGCTTGACGGTGGGACCGG-CCGGGGCACTGCAGGCTTGTTTGCAG-CCCCTCTGTATCTCAGGTCTCACGTTCCAT
>gene=chr13_41254868-41255084; species=canFam
TCACCAACCCCTGGTCAATAAGAACTGGTGAATTCAAACTTATGCTCTGCCCCGTACCCCTCCAGGTAGGTTCTTTATCTGAATAATAATGATAATGATGACTACCTGCTGTGGGGGTCAACTGAGACAATCCTATAGGTGCTTGTAGGTGGGATTAGGCCCAGACATTGTAGACACGTTTACGG-GTC-----------------ACGATTCCTT
>gene=chr13_41254868-41255084; species=equCab
TCACCAACCCCACGTCAGTGCTAAGTGGTAAATTCAAACTCAAGTGCTGCTCCTTATCCCTCCAGGcagtttccttatctgaacaacagcgatgataacccctacctgctg--gggggtgactgagataattaCAGAGGTGCTGGCCGGTGGGATTAGCCCCAGGCATTGCAGGCCTGTTTACAG-GGT---------------CTGAGATTCTTT
>gene=chr13_41254868-41255084; species=gorGor
TCACCAACCACTCAGCAGGACAAAGTGGTAAATTCAAATTCAGGCTCTACTCCTTATTCCTCCAGGcagtttcattatctgagtacttggcataataatatcttcctgctgtgggggtcgcctgagataatgATACAGGTGCTTGCCTGTGGAATCAGCCCCAGGCACTGCAGGCCTGTTTGCAGTCCCCTCTGTATCTTGGGTCTCAAGTTCCCT
>gene=chr13_41254868-41255084; species=panTro
TCACCAACCACTCAGCAGGACAAAGTGGTAAATTCAAATTTAGGCTCTACTCCTTATTCCTCCAGGCAGTTTCATTATCTGAGTACTTGGCATAATAATATCTTCCTGCTGTGGGGGTCGCCTGAGATAATGATACAGGTGCTTGCCTGTGGAATCAGCCCCAGGCACTGCAGACCTGTTTGCAGTCCCCTCTGTATCTCGGGTCTCAAGTTCCCT
>gene=chr13_41254868-41255084; species=papHam
TTACCAACCACTCAGCAGGACAAAGTGGTAAATTCAAATTCAGGCTCTACTCCTTATTCCTCCAGGcagtttcattatctaagtacttggcataataatatcttcctgctgtgggggtcacctgagataatgatacaggtgcttGCCTGTGGGATCAGCCCCAGGCGATGCAGGCCTGTTTGCAGTCCCCTCTGTA-------TCTCAAGTTCCGT
>gene=chr13_41254868-41255084; species=ponAbe
TCACCAACCACTCAGCAGGACAAAGTGGTAAATTC--ATTCAGGCTCTACTCCTTATTCCTCCAGGCCGTTTCATTATCTGAGTACTTGGCATAATAATATCTTCCTGCTGTGGGGGTCACCTGAGATAATGATACAGGTGCTTGCCTGTAGGATCAGCCCCAGGCACTGCAGGCCTGTTTGCAGTCCCCTCTGTATCTCGGGTCTCAAGTTCCAT
>gene=chr13_41254868-41255084; species=rheMac
TTACCAACCACTCAGCAGGACAAAGTGGTAAATTCAAATTCAGGCTGTACTCCTTATTCCTCCAGGCAGTTTCATTATCTGAGTACTTGGCATAATAATATCTTTCTGCTGTGGGGGTCACCTGAGATAATGATACAGGTGCTTGCCTGTCGGATCAGCCCCAGGCGATGCAGGCCTGTTTGCAGTCCCCTCTGTA-------TCTCAAGTTCCAT
>gene=chr13_48391029-48391245; species=hg19
CACAGCACTTCTTCGTTGTATACATACAATTGCAGTTATTTCTAACTTGCTTCTCTGTGGTTTATCCTCCCATTCTCAGCAGGGCTTCATTAACATAAGAGTAGGGCATTAATGATCTCCATTCAACCTTCTCTATTCTTATCAGCAATGGAATAATTGGGCCGGGCCGCTGACCTTTCTGGGTCCTGCCTCCCTTCCCACCACCTCAGCCTCACC
>gene=chr13_48391029-48391245; species=bosTau
------------------------------------------------------------------------------------------------------------------------------------------------------------------------------------------------------------------------
>gene=chr13_48391029-48391245; species=calJac
CACAGAACTTCTTCATTGTGTACATACAATTGAAGTTATTTCTAACTTGCTTCTCTGTGTTTTATGCTCCCATTCTCATCAGTGCTTC-ATAACATAAGAGTAGGGCATTGATGTTCTCTATTCAACCT--TCTGTTCTTAAGAGCAGTGGAATAATTGCACCAGGCCTCTGACCTTTCTGGATCCCACCTCCCTTCCCACCACCTCAGCCTCATC
>gene=chr13_48391029-48391245; species=canFam
CACAGC---ACTCTGGTGCACACGTAGGACTACTGTTATTTCTAACTTGCTTCTCTGCAGTTCAAGCTCTCCATCTCAGCAGGACTTC-ATAACGTAAGAGTAGAGCACTAATGATCTTTGTTCAATC---TCTGTTCTTATAATAATCGGAATAACTGGGCCTGGCTGCTGACCTTTCTAGGTCCCACCTTCCTTCCCACCTCCTTGGCCTTACC
>gene=chr13_48391029-48391245; species=equCab
CACAGCACTACTTTGTTGCATACACA-GATTGCAGTTGTTTCTAGTTTGCTTCTCGGTGGCTCACGCTC-CAGTCTCGGCAGGGCTTC-ATAACATGACATTAGAGCACTAATGATCTCTATGCAGCCT--TCTATTCTTGAAGCAAT-GGAATAATTGGGCCTGGCTGCTGACCTTTCGGGGTCCCACCTCCCCTCCCACCACCTC-GCCTTAC-
>gene=chr13_48391029-48391245; species=gorGor
CACAGCACTTCTTTGTTGTATACATACAATTGCAGTTATTTCTAACTTGCTTCTCTGTGGTTTATCCTCCCATTCTCAGCAGGGCTTC--------------------------------------------------------------------------------------------------------------------------------
>gene=chr13_48391029-48391245; species=panTro
CACAGCACTTCTTCGTTGTATACATACAATTGCAGTTATTTCTAACTTGCTTCTCTGTGGTTTATCCTCCCATTCTCAGCAGGGCTTCG-TAACATAAGAGTAGGGTATTAATGATCTCCATTCAATCTTCTCTATTCTTATCAGCAATGGAATAATTGGGCTGGGCCGCTGACCTTTCTGGGTCCTGCCTCCCTTCCCACCACCTCAGCCTCACC
>gene=chr13_48391029-48391245; species=papHam
CACAGAACTTCTTTGTTGTATACATACAATTGCAGTTATTTCTAACTTGCTTCTCTGTGGTTTAATCTCCCATTCTCAGCAGGGCTTC-ATAACATATGTGTAGGGCTTTAATGATCTCCATTCAACCT--TCTATTCATATGAGCAATGGAATAATTGGGCCAGGCTGCTGGCCTTACTGGGTCCTGCCTCCCTTCCCACCACCTCAGCCTCACC
>gene=chr13_48391029-48391245; species=ponAbe
CACAGCACTTCTTCGTTGTATATATACAATTGCAGTTATTTCTAACTTGCTTCTCTGTGGTTTATCCTCCCATTCTCAGCAGGGCTTC-ATAACATAAGAGTAGGGCATTAATGATCTCCATTCAACCTTCTCTAT--TTATGAGCAATGGAATAATTGGGCTGGGCCGCTGACCTTTCTGGGTCCTGCCTCCCTTCCCACCACCTCAGCCTCACC
>gene=chr13_48391029-48391245; species=rheMac
CACAGAACTTCTTTGTTGTATACATACAATTGCAGTTATTTCTAACTTCCTTCTCTGTGGTTTAATCTCCCATTCTCAGCAGAGCTTC-ATAACATAGGAGTAGGGTTTTAATGATCTCCATTCAACCT--TCTATTGATATGAGCAATAGAATAACTGGGCCAGGCTGCTGGCCTTACTGGGTCCTGCCTCCCTTCCCACCACCTCAGCCTCACC
>gene=chr13_59983889-59984105; species=hg19
GCTAAATAAGTACAGTTCATTACCTCCCAACAGTCAAGGAGTTTAAGATCCGTCAATTCATCCCACGTGAGGGAGATTATGTGATTTACATGTTAAAGTGCCCCTGTGGTTTGATTTGCATAGCAAAGACTTTGGGGGCATGGAAACAAAGCATCAGTGTGCATGATGAGAGTACTATTAGCATAGTGCGTTCAGATTTTCAGACAGCCTGGCTAG
>gene=chr13_59983889-59984105; species=bosTau
GCTAAATAAGTACCATTCATCACCTCCCAACAGTCAAGGAGTTTCAGATCCGTCAATCCATCCCATGTGAGGGAGATGATGTGATTTACAAGTTCAAGTGCCCCAGTGGTTTGATTTGCATAGCAAAGACTTTGGGGGCATGGAAACAAAGGATCAGTGTGCAGGACACGAGTA-TATTAGCATAGAGCATTCTGATTTCCAGACAGCCCAGCCAG
>gene=chr13_59983889-59984105; species=calJac
GCTAAATAAGTGCAGTTCATTACCTCCCAACAGTCAAGGAGTTTAAAATCTGTCAATTCATCCCACGTGAGGGAGATTATGTGATTTACATGTTAAAGTGCCCCTGTGGTTTGATTTGCATAGCAAAGACTTTGGGGGCATGGAAACAAAGCATCAGTGTGCATGACAGGAGTACTATTAGCATAGTGCCTTCGGATTTTCAGACAGCCCAGCCTG
>gene=chr13_59983889-59984105; species=canFam
GTTAAATAAGTAGCATTCATTGCCTCCCAACAGTCAAGGAGCTTAAAATCCGTCAATTCATCCCACGTGAGGGAGATTATGTGATTTACATGTTAAAGTGCCCCTGTGGTTTGATTTGCATAGCAAAGACTTTGGGGGCACGGAAACAAAGGATCAGTGTGCATGACAAGAGTGCTATTAGCATAGAGCATTCGGATTTTCAGACAGCCCAGTCTG
>gene=chr13_59983889-59984105; species=equCab
GTTAAATAAGTACCACTTATTACCTCCCAACAGTCAAGGAGTTCAAAATCCGTCAATTCACCCCACATGAGGGAGATTATGTGATTTACATGTTAAAGTGCCCCTGTGGTTTGATTTGCATAGCAAAGACTCT-GGGGCACGGAGACAAAGGATCAGTGTGCATGACAAGAGTGCTATTAGCATAGAGCATTTGGATTGTCAGACAGCCCAGCCTG
>gene=chr13_59983889-59984105; species=gorGor
GCTAAATAAGTACAGTTCATTACCTCCCAACAGTCAAGGAGTTTAAGATCCGTCAATTCATCCCACGTGAGGGAGATTATGTGATTTACATGTTAAAGTGCCCCTGTGGTTTGATTTGCATAGCAAAGACTTTGGGGGCATGGAAACAAAGCATCAGTGTGCATGATGAGAGTACTATTAGCATAGTGCGTTCAGATTTTCAGACAGCCTGGCTAG
>gene=chr13_59983889-59984105; species=panTro
GCTAAATAAGTACAGTTCATTACCTCCCAACAGTCAAGGAGTTTAAGATCCGTCACTTCATTCCACGTGAGGGAGATTATGTGATTTACATGTTAAAGTGCCCCTGTGGTTTGATTTGCATAGCAAAGACTTTGGGGACATGGAAACAAAGCATCAGTGTGCATGATGAGAGTATTATTAGCATAGTGCGTTCAGATTTTCAGACAGCCTGGCTAG
>gene=chr13_59983889-59984105; species=papHam
GCTAAATAAGCACAGTTCATTACCTCCCAACAGTCAAGGAGTTTAAAATCCGTCAATTCATCCCACGTGAGGGAAATTATGTGATTTACATGTTAAAGTGCCCCTGTGGTTTGATTTGCATAGCAAAGACTTTGGGGGCCTGGAAACAAAGCATCAGTGTGCATGACAAGAGTACTATTAGCATAGTGCGTTCAGATTTTCAGACAGCCTGGCCAG
>gene=chr13_59983889-59984105; species=ponAbe
GCTAAATAAGTACAGTTCATTACCTCCCAACAGTCAAGGAGTTTAAGATCCGTCAATTCATCCCACGTGAGGGAGATTATGTGATTTACATGTTAAAGTGCCCCTGTGGTTTGATTTGCATAGCAAAGACTTTGGGGGCATGGAAACAAAGCATCAGTGTGCATGACGAGAGTACTATTAGCATAGTGCGTTCAGATTTTCAGACAGCCTGGCTGG
>gene=chr13_59983889-59984105; species=rheMac
GCTAAATAAGCACAGTTCATTACCTCCCAACAGTCAAGGAGTTTAAAATCCGTCAATTCATCCCACGTGAGGGAGATTATGTGATTTACATGTTAAAGTGCCCCTGTGGTTTGATTTGCATAGCAAAGACTTTGGGGGCCTGGAAACAAAGCATCAGTGTGCATGACAAGAGTACTATTAGCATAGTGCGTTCAGATTTTCAGACAGCCTGGCCAG
>gene=chr13_67832805-67833021; species=hg19
gtagaacaatgttgggcaaggcacccaggagagctgtgtattcttggattaaaagagacagatttagctgccattccctttacttcccctttccacttttatcttgtggaatgtctttgtgatgcataggagtgcagatgccatgttgcaattgaggataaaagtcacatttcaaagattgcaggccccataggtagatggtgcctgAAGCATCAA
>gene=chr13_67832805-67833021; species=bosTau
atggaaCAATATTAGACAGGATTCCCAGGAGAGCTGTTTATTCTTGGATTAAATGAGACAGGTTTAGCTGTCATTTTCCTTATTTTCCCCTTTCTCTCTCATATTCTGGAAAGTCTTTGAGATGCATGGGAGTACAGATGCTCTGCTGCAATTGAGGAGAAAAGTCACATTTCAAAAATTGTAGACCCCATA-GTAGACATTGGCAGAAGTGTTGA
>gene=chr13_67832805-67833021; species=calJac
gtagaaCAATGTTGGGCAAGGCACCCAAGAGAGCTGTGTATTCTTGGATTAAAGGAGACAGATTTAGCTGCCATTCCCTTCACTTCCTCCTTCCACTTTTATCTTGTGGAATGTCTTTGTGATGCATAGGAGTGCAGATGCCATGTTGCAATCGAGGATAAAAGTCACATTTCAAAGATTGCAGGCCCCATAGGTAGATGGTGCCTGAAGCATCAA
>gene=chr13_67832805-67833021; species=canFam
atggaaTAATACCGGGAAGAACCCCAAGGAGAGTGCTTTATTCTTGGATTAAATGAAACAGATTTAGCTGTCATTCCCCTTAGTTTCGCCTCTCC-TTTTATCTTCTGGAATGTCTTTGTGATGCATGGGAGTGCAGA-GCCCTGTTGCAATTGAGGATGAAAGTCACTTTTCAAAAACCACAGGCCCCATAGGTAGATGGTGCCTGAAGCATTGA
>gene=chr13_67832805-67833021; species=equCab
AGGAAGCAATACTAGGCAGGACTCTAAGAACTG----TTATTCTTGGATTAAATGAGACAGATTGAGCTGTCATATCTCTTAGTTTCCCCTTGCCTTTTTATCTTCTGGAATGTCTTTGTGATGCATAGGAGCACAGATGACCTGTTACAATTGAGGATAAAAGCCACATTTCAAAAACTGCAGGACCCACAGGTAGATGGTGCCTGAAGCATTGA
>gene=chr13_67832805-67833021; species=gorGor
------------------------------------------------------------------------------------------------------------------------------------------------------------------------------------------------------------------------
>gene=chr13_67832805-67833021; species=panTro
gtagaacaatgttgggcaaggcacccaggagagctgtgtattcttggattaaaagagacagatttagctgccattccctttacttcccctttccacttttatcttgtggaatgtctttgtgatgcataggagtgcagatgccatgttgcaattgaggataaaagtcacatttcaaaggttgcaggccccataggtagatggtgcctgAAGCATCAA
>gene=chr13_67832805-67833021; species=papHam
gcagaacaatgttgggcaaggcacccaggagagctgtgcattcctggattaaaagagacagatttagctgccattccctttacttcccctttccacttttatcttgtggaatgtctttgtgatgcataggagtgcagatgccatgttgcaattgaggataaaagtcacatttcaaagattgcaggccccataggtagatggtgcctgaagcatcaa
>gene=chr13_67832805-67833021; species=ponAbe
gtagaacaatgctgggcaaggcacccaggagagctgtgtattcttggattaaaagagacagatttagctgccattccctttacttcccctctccacttttatcttgtggaatgtctttgtgatgcataggagtgcagatgccatgttgcaattgaggataaaagtcacatttcaaagattgcaggccccataggtagatggtgcctgAAGCATCAA
>gene=chr13_67832805-67833021; species=rheMac
gtagaacaatgttgggcaaggcacccaggagagctgtgcattcctggattaaaagagacagatttagctgccattccctttacttcccctttccacttttatcttgtggaatgtctttgtgatgcataggagtgcagatgccatgttgcaattgaggataaaagtcacatttcaaagactgcaggccccataggtagatggtgcctgaagcatcaa
>gene=chr13_74341365-74341581; species=hg19
CTGCCTTCTTTCCACATATAGAAGCCAGGCAGGTAGCAACGTCAAAACCTCTGTAGGAGAAACCACCACCTAATCTGCATGTCATGCATTATTCATGACCTCCTGATTCTTGCACCTGCATCTAGGCAGGAAGCTTGCAGGGAATGTTCATTATTCTTCCCTTAGCCTCACACAGGCTCGATTACTGCTAAGCCACTTTGTTCTGTAACTAAGGGG
>gene=chr13_74341365-74341581; species=bosTau
CTACCTTCTTTCCACATATAGCAGCCAGGCAGGTAGCAAAGTCAAAATCCCAGTAGGAGAAACCACTGTCTAATCTGCATGTCATGCATTATTCATGACCTCCTGATTCCTGCACCTGCATCTAGGCAGGAAGCTTGCAGGGCATGTTCATTACTCTTCTCTTAGCCTCACACAGGCTCCATTACTGCTAAGCCACTTTGTTCTCTAAGTGAGGGT
>gene=chr13_74341365-74341581; species=calJac
GTG-CTTCTTTCTGCATATAGAAGCCAGGCAGGTAGCAAAGTCAAAACCTCAGTAGGAGAAACCACCACCTAATCTGCATGTCATGCATTATTCATGACCTCCTGATTCCTGCACCTGCATCTAGGCAGGAAGCTTGCAGGGAATGTTCATTATTCTTCCCTTAGCCTCACACAGGCTCGATTACTGCTAATCCACTTTGTTCTGTAACTAAGGGT
>gene=chr13_74341365-74341581; species=canFam
CGCCCTTCTTTCCACATATAGCAGCCAGGCAGGTAGCAAAGTCAAAACCCCAGTAGGAGAAACCACCACCTAATCTGCATGTCATGCATTATTCATGACCTCCTGATTCCTGCACCTGCATCTAGGCAGGAAGCTTGCAGGGAATGTTCATTATTCTTCTCTTAGCCTCACACAGGCTCGATTACTGCTAAGCCACTTTGTTCTGTAACTAAGGGT
>gene=chr13_74341365-74341581; species=equCab
CTACCTTTTTTCCACATATAGCAGCCAGGCAGGTAGCAAAGTCAAAACCCCAGTAGGAGAAACCACCAGCTAATCTGCATGTCATGCATTATTCATGACCTCCTGATTCCTGCACCTGCATCTAGGCAGGAAGCTTGCAGGGAATGTTCATTATGCTTCTCTTAGCCTCACACAGGCTCGATTACTGCTAAGCTACTTTGTTCTGTAACTAAGGGT
>gene=chr13_74341365-74341581; species=gorGor
------------------------------------------------------------------------------------------------------------------------------------------------------------------------------------------------------------------------
>gene=chr13_74341365-74341581; species=panTro
CTGCCTTCTTTCCACATATAGAAGCCAGGCAGGTAGCAACGTCAAAACCTCTGTAGGAGAAACCACCACCTAATCTGCATGTCATGCATTATTCATGACCTCCTGATTCTTGCACCTGCATCTAGGCAGGAAGCTTGCAGGGAATGTTCATTATTCTTCCCTTAGCCTCACACAGGCTCGATTACTGCTAAGCCACTTTGTTCTGTAACTAAGGGG
>gene=chr13_74341365-74341581; species=papHam
CTGCCTTCTTTCCACATATAGAAGCCAGGCAGGTAGCAACGTCAAAACCTCAGTAGGAGAAACCACCACCTAATCTGCATGTCATGCATTATTCATGACCTCCTGATTCCTGCACCTGCATCTAGGCAGGAAGCTTGCAGGGAATGTTCATTATTCTTCCCTTAGCCTCACACAGGCTCGATTACTGCTAAGCCACTTTGTTCTGTAACTAAGGGT
>gene=chr13_74341365-74341581; species=ponAbe
CTGCCTTCTTTCCACATATAGAAGCCAGGCAGGTAGCAACGTCAAAACCTCTGTAGGAGAAACCACCACCTAATCTGCATGTCATGCATTATTCATGACCTCCTGATTCCTGCACCTGCATCTAGGCAGGAAGCTTGCAGGGAATGTTCATTATTCTTCCCTTAGCCTCACACAGGCTCGATTACTGCTAAGCCACTTTGTTCTGTAACTAAGGGT
>gene=chr13_74341365-74341581; species=rheMac
CTGCCTTCTTTCCACATATAGAAGCCAGGCAGGTAGCAACGTCAAAACCTCAGTAGGAGAAACCACCACCTAATCTGCATGTCATGCATTATTCATGACCTCCTGATTCCTGCACCTGCATCTAGGCAGGAAGCTTGCAGGGAATGTTCATTATTCTTCCCTTAGCCTCACACAGGCTCGATTACTGCTAAGCCACTTTGTTCTGTAACTAAGGGT
>gene=chr13_79232432-79232648; species=hg19
AAATGGAAATGAAAGAGGAGAGGAATGCATTAGAATATTCAAAGCTCCGTTTCTAATTCAGAACCACTTTCCCTACCTTGTTTCACAAACACACTAGGCACCTCTTGCATCACAAAGAGAGAGTATTCTATCTCCTGACTGACCCATTCTTGGAGTTAAAAGCCACACCTCTTATTCTAATACCCTCCAGGAGCACTTACTATTTACTTTTCAAAT
>gene=chr13_79232432-79232648; species=bosTau
AAATGGAAATGAAAGAGGAGACAAACGCATGAGAACCTTCAAAACTCCGTTTCTAATTCAGAACTACTTTCTCCACCTGGTTTCATAAACACGGTAGACACCTCTTCCATCACAAAGAGAGGGTATTCTACCTCGTGGCTGATCCGTTCTTGGAATTAAAGACCACATCTCCCATTCTAAAGTCATTCAGGGGTACGTACTATTTATTTTTCAAAT
>gene=chr13_79232432-79232648; species=calJac
AAATGGAAATGAAAG---ACAGGAATACATTAGAAAGTTCCAAACTCCGTTTCTAATTCAGAACCACTTTCCCCACCTTGTTTTACAAACACATTAGGCACCTCTTACATCACAAAGAGAGAGTATTCTATCTCCTGACTGACCTATTCTTTGAGTTAAAGGCCACGCCTCTAATTCTAATACCCTCCAGGAACACTTACTATTTACTTTTCAAAT
>gene=chr13_79232432-79232648; species=canFam
AAACGGAAATGAGAGAGGGGACGAATGCCTCAGAGCCTTCAAAATTCCGTTTCTGATTCAGAACTACTCTTCCCACCTAGTTTCACAGACACGTTAGGCACCTCTTGCAACACAAAGGGAGGGTATTCTGTCTCATCACTGATCCGTCCCGGGAATCCAACGCCGCCTCTCTCGTTCTAACACCACTGGGGGCGGGTTACGACTTACTTTTCAAAT
>gene=chr13_79232432-79232648; species=equCab
AGACGGAAATGAAAGA---GACGAATATATTAGAACATTCAAGACTCTGTTTCTAATCCTGAACTACTTTCTCCACCCTGTTTCACGTACATGTTAGGCACCTCTTGCATCACAAAGAGGG--TATTCTGTCTCGTAACTGATCCATTCCTGGAATCACAGACCATGCCTCTCATTGTAACACCATTCAGGGGCACGTACTACTTATTTTTCAAAT
>gene=chr13_79232432-79232648; species=gorGor
AAATGGAAATGAAAGAGGAGAGGAATGCATTAGAATATTCAAAGCTCCGTTTCTAATTCAGAACCACTTTCCCTACCTTGTTTCACAAACACACTAGGCACCTCTTGCATCACAAAGAGAGAGTATTCTATCTCCTGACTGACCCATTCTTGGAGTTAAAGGCCACACCTCTTATTCTAATACCCTCCAGGAGCACTTACTATTTACTTTTCAAAT
>gene=chr13_79232432-79232648; species=panTro
AAATGGAAATGAAAGAGGAGAGGAATGCATTAGAATATTCAAAGCTCCGTTTCTAATTCAGAACCACTTTCCCTACCTTGTTTCACAAACACACTAGGCACCTCTTGCATCACAAAGAGAGAGTATTCTATCTCCTGACTGACCCATTCTTGGAGTTAAAGGCCACACCTCTTATTCTAATACCCTCCAGGAGCACTTACTATTTACTTTTCAAAT
>gene=chr13_79232432-79232648; species=papHam
AAATGGAAATGAAAGAGCAGAGGAATGCATTAGAATATTCAAAGCTCCGTTTCTAAGTCAGAACCACTTTCCCTACCTTGTTTCACAAACACAGTAGGCACCTCTTGCATCACAAAGAGAGAGTATTCTATCTCCTGACTGACCCATTCTTGGAGTTAAAGGCCACACCTCTTATTCTAATACCCTCCACGGGCACTTACTATTTACTTTTCAAAT
>gene=chr13_79232432-79232648; species=ponAbe
AAATGGAAATGAAAGAGGAGAGGAATGCATTAGAATATTCAAAGCTCCGTTTCTAATTCAGAACCACTTTCCCTACCTTGTTTCACAAACACATTAGGCACCTCTTGCATCACAAAGAGAGAGTATTCTATCTCCGGACTGACCCATTCTTGGAGTTAAAGGCCACACCTCTTATTCTAATACCCTCCAGGAGCTCTTACTATTTACTTTTCAAAT
>gene=chr13_79232432-79232648; species=rheMac
AAATGGAAATGAAAGAGCAGAGGAATGCATTAGAATATTCAAAGCTCCGTTTCTAAGTCAGAACCACTTTCCCTACCTTGTTTCACAAACACAGTAGGCACCTCTTGCATCACAAAGAGAGAGTATTCTATCTCCTGACTGACCCATTCTTGGAGTTAAAGGCCACACCTCTTATTCTAATACCCTCCACAGGCACTTACTATTTACTTTTCAAAT
>gene=chr13_79855505-79855721; species=hg19
AACATCCTCTTCTAACTGGTCTCCTTTGCTGCAGGCTTTTCTGCACCTTCTGATTTCAGCATGCCACCTGCATAATCATCCTAAAACATCACTTTTGTTATGTTAATTTCCCAGCGGGGGTGGGAAGGACCCTTTTATAGCCTGCCGCTACATACAGCGTAAATACCAACCCCTTTTCATCATTGGAGCTTTTGTCTTGGGCATGAATTTCCTCCT
>gene=chr13_79855505-79855721; species=bosTau
gaaatcatcttctaaatggtctccttttctccaggcttttttctatctcctaatttcagcacaccacctatgcaatcatcctaaAATATTACTTTCATTAGCTTAATTTCCAGAAGGAGGGGATGATGGCCCTTCTGTAACTTGCC-------aTGGTATAAACACC-ACAGCTTTTCACCACTGGAGCTTTTGTCTTGGGCATGAATTTCCCCTC
>gene=chr13_79855505-79855721; species=calJac
CACATCCTCTTCTAACTGGTGTCCTTTGCTGTAGGCTTTTCTGCATCTTCCAATTTCAGCATGCCACCTGCACAATCATCCTAAAACATCACTTTTATTATGTTAATTTCCCAGCGGGAGTGGGAAGGACCCTTTTATAGCCTGCTGCTGCATACAGCATAAATACCAACCCCTTTTCATTATTGGAGCTTTTGTCTTGGGCATGAATTTCTTCCT
>gene=chr13_79855505-79855721; species=canFam
GAAACCATCTTCTAACTGGTCTTCTTTTCTTTAGGCATTTCTCTCTTTCTGGATTTCAGTATGCCACCTACACAACCATCCCAAAACATTTCTTTTGTTAGGTTAATCTCCAGG-AGAGGGAAAGAAGACCCTTCTATAAGCTACCTCTGCACACAGTATAAACACTACCTCCTTTTCATCAGTGGAGCCTTAGTCATGGGCATGAATTCCCTTCC
>gene=chr13_79855505-79855721; species=equCab
GAAATCATTTTCTAATGGGTCTCCCTTTCTTCAGG--TTTTTCTATCTCCTGATGTCAGCATGCCACATGCACAGTCATCCTAAAACATTACTTTTATTAGGTTGATCCCCAGGAAGAGGGGAAGAGCAC---TCTATAACTTGCCACTGCATACAGCATAAACACTAACTCCTTTTCATCCTTGGAGCTTTTGTCTT--GCATCAATTTCCTACC
>gene=chr13_79855505-79855721; species=gorGor
CACATCCTCTTCTAACTGGTCTCCTTTGCTGCAGGCTTTTCTGCATCTTCCAATTTCAGCATGCCACCTGCACAATCATCCTAAAATATCACTTTTGTTATGTTAATTTCCCAGCGGGGGTGGGAAGGACCCTTTTATAGCCTGCCGCTACATACAGCGTAAATACCAACCCCTTTTCATCATTGGAGCTTTTGTCTTGGGCATGAATTTCCTCCT
>gene=chr13_79855505-79855721; species=panTro
CACATCCTCTTCTAACTGGTCTCCTTTGCTGCAGGCTTTTCTGCATCTTCCGATTTCAGCATGCCACCTGCACAATCATCCTAAAACATCACTTTTGTTATGTTAATTTCCCAGCGGGGGTGGGAAGGACCCTTTTATAGCCTGCCGCTACATACAGCGTAAATACCAACCCCTTTTCATCATTGGAGCTTTTGTCTTGGGCATGAATTTCCTCCT
>gene=chr13_79855505-79855721; species=papHam
cacagcctcttctaactggtctcttttgctgtaggcttttctgcatcttccaattccagcatgccacctgcacaatcatcctaaaacatcactcttgttatgttaatttcccagcgcaggtgggaaggacccttttatagcctgccactgcatacagcataaataccaaTCCCTTTTCATCGTTGGAGCTTTTGTCTTGGGCATGAACTTCCTCCT
>gene=chr13_79855505-79855721; species=ponAbe
cacatcctcttctaactggtctcctttgctgtaggcttttctgcatcttccaatttcagcatgccacctgcacaatcatcctaaaacatcacttttgttatgttaATTTCCCAGCGGGGGTGGGAAGGACCCTTTTATAGCCTGCCGCTGCATACAGCATAAATACCAACCCCTTTTCATCGTTGGAGCTTTTGTCTTGGGCATGAATTTCCTCCT
>gene=chr13_79855505-79855721; species=rheMac
cacagcctcttctaactggtctcctttgctgtaggcttttctgcatcttccaattccagcatgccacctgcacaatcatcctacaacatcactcttgttatgttaatttcccagcgcaggtgggaaggacccttttatagcctgccactgcatacagcataaataccaaTCCCTTTTCATCATTGGAGCTTTTGTCTTGGGCATGAACTTCCTCCT
>gene=chr13_84804776-84804992; species=hg19
TTTAAGATAAAATAGTTTTTAACTGTATTAACAGAATATTTTATGAAAACTATAGAATTTAAGTGGTCCTCTGTGTCTGAACCTAGCAGGGGACTCAGTTTGCATAACAAATGAATGAGAATGACTGAGTACAGATCACTCTGGGCTGAAGTAGAGTGTGAGTTAAGCAGTTCTAAGAGCTCAAgatctattgcatagcatggtgtcaagagttaa
>gene=chr13_84804776-84804992; species=bosTau
TTTATGATAAATTAGATGTGAAGAATATTAACTGAATATCTTATGCAAAAGATGAG------------CCTTAATTCTAGACTGTGCAAGGG-ATCAGCCTGAG-AACA-GGGAATGAGGGTGACTGAGTGCCGAGCATTGTGGGATGAAGTAATATGTGAGTTAA--------------------------------------------------
>gene=chr13_84804776-84804992; species=calJac
TTTAAGAGAAAATCA-TTTTAACCGTATTAACAGAATATTTAATGGAAACCATAGAATTTAAGTGGTCCTCTATGTCTGGGCC---CAGAGGACTCAGTTTACATAACAAGTTAATGAGAATGACTGAGTACAGATAAATCTGAGCT-AAGTAGAGTGTGAGTTAAGCAGTTCTCAGAACTCAAgatgtattgcccagcatggtgacaagagttaa
>gene=chr13_84804776-84804992; species=canFam
TTTAAGA-GAATCAGATTTGAACAGTATTAACTGTATATTTCTTGGAAAACA--GAATTTAAGTTGTCCT---AGTCTAGTTGGGGCAGGGGAAACAGCATGAGTAATGAATGAATAAGAACAACTATgcatttgctattgttggc--aagtcgagcttcaattaaaaatTTTT------T----------------------TAAGGaaaataaa
>gene=chr13_84804776-84804992; species=equCab
TTTAAGATAAATTAGATTTGAACAGTATTAAC--ACTATTTCGTGGAAAACATGAGACTTGAGTGGTTCTTTAAGTCTAGACTGAGCAGGGGAATCAGCTGGAGTAACAAATGAATGAGAATGACTgagcaccgatcattgtggactgaagtaaagtgtgagttaagtacttctaag---------------------------------------
>gene=chr13_84804776-84804992; species=gorGor
------------------------------------------------------------------------------------------------------------------------------------------------------------------------------------------------------------------------
>gene=chr13_84804776-84804992; species=panTro
TTTAAGAGAAAATAGTTTTTAACTGTATTAACAGAATATTTTATGAAAACTGTTGAATTTAAGTGGTCCTCTGTGTCTGAACCTAGCAGGGGACTCAGTTTGCATAACAAATGAATGAGAATGACTGAGTACAGATCACTCTGGGCTGAAGTAGAGTGTGAGTTAAGCAGTTCTAAGAGCTCAAgatctattgcatagcatggtgtcaag--ttaa
>gene=chr13_84804776-84804992; species=papHam
TTTAAGAGAAAATAATTTTTAACTGTATTAACAGAATATTTTATGAAAATTATAGAATTTAAGTGGTCCTCTATGTCTGAACCTAGCAGGGGACTCAGTTTGCATAACAAATGAATGAGAA----TGAGTACAGATCACTCTGGCCTGAGGTAGAGGGTGAGTTAAACAGTTATAAGAGCTCAAgatctattgcatagcatggtgacaagagttag
>gene=chr13_84804776-84804992; species=ponAbe
TTTAAGAGAAAATAGTTTTTAACTGCATTAACAGAATATTTTATGAAAACTATAGAATTTAAGTGGTCCTCTATGTCTGGACCTAGCAGGGGACTCAGTTTGCATAACAAATGAATGAGAATGACTGAGTACAGATCACTCTGGGCTGAAGTAGAGTGTGAGTTAAGCAGTTCTAAGAGCTCAAgatctattgcatagcatggtgtcaagagttaa
>gene=chr13_84804776-84804992; species=rheMac
TTTAAGAGAAAATAATTTTTAACTGTATTAACAGAATATTTTATGAAAATTATAGAATTTAAGTGGTCCTCTATGTCTGAACCTAGCAGGGGACTCAGTTTGCATAACAAATGAATGAGAA----TGAGTACAGATCACTCTGGCCTGAGGTAGAG-GTGAGTTAAACAGTTATAAGAGCTCAAgatctattgcatagcatggtgacaagagttag
>gene=chr13_94796353-94796461; species=hg19
ATCCAGCCTCTGTCGCACACTCTTTTTTAATAGCGCTGTTGTCCTATTTGCATATGTAAGAAAAAGACTGAGAGTCACCCAGCAGCAAGCAAGTACCTGTAACCACAG
>gene=chr13_94796353-94796461; species=bosTau
AG------------ACACTCAGTCTCTTAATAGAGCCGTTACCCTATTTACATATGGAACAGAAAGACTGAGAATTA-CCACCAACAAACAAGCAGCTGTGACCAGAC
>gene=chr13_94796353-94796461; species=calJac
ATCCAGCCTCTGTTGCACACTCTCTTTTAATAGAGCTGTTGCCCTATTTGCGTATGTAAGAAAAAGACTGAGAATCACCCAGCAGCAAGCAAGTACCTGTAACCAGAG
>gene=chr13_94796353-94796461; species=canFam
AT-----------CACATGCTCTCTTTTAATAGAGCTGTTGCTCTGTTTATATATGTAGGAAGAAGACTGCAAATTA-CCATC----AACAAGCAGCTGTAACCAGGC
>gene=chr13_94796353-94796461; species=equCab
-------------------------------------------------------------------------------------------GGCAGCTGTAAACAGGC
>gene=chr13_94796353-94796461; species=gorGor
------------------------------------------------------------------------------------------------------------
>gene=chr13_94796353-94796461; species=panTro
ATCCAGCCTCTGTCGCACACTCTTTTTTAATAGCGCTGTTGTCCTATTTGCATATGTAAGAAAAAGACTGAGAGTCACCCAGCAGCAAGCAAGTACCTGTAACCAGAG
>gene=chr13_94796353-94796461; species=papHam
ATCCAGCCTCTGTCGCACACTCCTTTTTAATAGGGCTGTTGCCCTATTTGCATATGTAAGAAAAAGACTGAGAGTCACCCAGCCGCAAGCAAGTACCTGTAACCAGAG
>gene=chr13_94796353-94796461; species=ponAbe
ATCCAGCCTCTGTTGCACACTCTTTTTTAATAGAGCTGTTGTCCTATTTGCATATGTAAGAAAACGACTGAGAGTCACCCAGCAGCAAGCAAGTACCTGTAACCAGAG
>gene=chr13_94796353-94796461; species=rheMac
ATCCAGCCTCTGTCGCACACTCTTTTTTAATAGGGCTGTTGCCCTATTTGCATATGTAAGAAAAAGACTGAGAGTCACCCAGCCGCAAGCAAGTACCTGTAACCAGAG
>gene=chr13_95201794-95202010; species=hg19
TCACCCTTCAAATCTCAGTTTTTGCTTGGGCTTGAAGGAATGGGCCAGGGTATCGTGGACGGAGAGTCTTACAAAATTTGAGTTTTTGAGGTCAGAATTTAAAAGTAGCtgccgaaacccgggatcgaaccagggacctttagatcttcagtctaacgctctcccaactgagctatttcggcACGTTCTGGGTTGTCTCCTGAGTAAACTATCACT
>gene=chr13_95201794-95202010; species=bosTau
TCGCCCTTCAAGTCTCAGGCTTTACCTGGGCCGGAATTAATGAGCCAGGCTACTCTACAGAAGGGAATCTACGAAATTCAAAT-GTC------TGGATTGAAAAAGAAAGgccgaaacccgggatcgaaccagggacctttagatcttcagtctaacgctctcccaactgagctatttcggcGCCCTTTTTGTCGCCCTCACAGTAAACTATCACT
>gene=chr13_95201794-95202010; species=calJac
TCACCCTTCAAATTTCAGTTTGTGCTTGGGCTTGAAGGAATGAGCTCGGGTGTCGTGGACGGAGAGTCTTACAAAATTTCAGTTCTTGAGATCAGAATTCAAAAGTAGCtgccgaaacccgggatcgaaccagggacctttagatcttcagtctaacgctctcccaactgagctatttcggcACGCTGCTCGCTGTCTTCGGAGTAGGCTATCACT
>gene=chr13_95201794-95202010; species=canFam
GGACCCTTCAAGTCCCGGTTTTCAAGTGGGCCGGCCTTCACGAGCTGGGTTACCCCGGGGAAGGGATTCCTCGAAATGTGACTAACGTGGAC----------------------------------------------------------------------------------------------------------------------------
>gene=chr13_95201794-95202010; species=equCab
TCGCCCTTGAAGTCCCAGTTTTCACTTGCGCTGGCTTTAGTAAGCCAGGTTACTGTAGGCAAGGAGTCCTTGGAAATTTGAATCCTTC------AAATTGAAAAAGGAAGgccgaaacccgggatcgaaccagggacctttagatcttcagtctaacgctctcccaactgagctatttcggcGCCCTTTTTTGCTGCCTTGGAGTAAACTGTTATT
>gene=chr13_95201794-95202010; species=gorGor
TCACCCTTCAAATCTCAGTTTTTGCTTGGGCTTGAAGGAATGGGCCAGGGTATCGTGGACGGAGAGTCTTACAAAATTAGAGTTTTTGAGGTCAGAATTTAAAAGTAGCtgccgaaacccgggatcgaaccagggacctttagatcttcagtctaacgctctcccaactgagctatttcggcACGTTCTTGGTTGTCTTCTGAGTAAACTAT-ACT
>gene=chr13_95201794-95202010; species=panTro
TCACCCTTCAAATCTCAGTTTTTGCTTGGGCTTGAAGGAATGGGCCAGGGTATCGTGGACGGAGAGTCTTACAAAATTTGAGTTTTTGAGGTCAGAATTTAAAAGTAGCtgccgaaacccgggatcgaaccagggacctttagatcttcagtctaacgctctcccaactgagctatttcggcATGTTGTTGGTTGTCTTCTGAGTAAACTATCACT
>gene=chr13_95201794-95202010; species=papHam
TCACTCTTCAAGTCTCAGTTTTTGCTTGGACTTGAAGGAATGGGCCAGGGTATCGTGGACGGAGAGTCTTACAAAATTTGAGTTCTTGAGGTCAGGATTTAAAAGTAGCtgccgaaacccgggatcgaaccagggacctttagatcttcagtctaacgctctcccaactgagctatttcggcACGCTTCTGGTTGTCTCTAGAGTAAACTATCACT
>gene=chr13_95201794-95202010; species=ponAbe
TCACCCTTCAAATCTCAGTTTTTGCTTGGGCTTGAAGAAATGAGCCAGGGTATCGTGGACGGAGAGTCTTACAAAATTTGAGTTCTTGAGGTCAGAATTTAAAAGGAGCtgccgaaacccgggatcgaaccagggacctttagatcttcagtctaacgctctcccaactgagctatttcggcACGCTATCGACCGTCTTCTGAGTAAACTATCACT
>gene=chr13_95201794-95202010; species=rheMac
TCACTCTTCAAGTCTCAGTTTTTGCTTGGACTTGAAGGAATGGGCCAGGGTATCGTGGACGGAGAGTCTTACAAAATTTGAGTTCTTGAGGTCAGGATTTAAAAGTAGCtgccgaaacccgggatcgaaccagggacctttagatcttcagtctaacgctctcccaactgagctatttcggcACGCTTCTGGTTGTCTCCGGAGTAAACTATCACT
>gene=chr13_108227005-108227221; species=hg19
TGTTGGTAGCAGATCAAAGTCTTACAATCATAAAAGGCTCAAGGGTCCTATTATTCTGCAGACTTTTGGTTGATTCCACAGCTTGAAATCCCTAAAGGACACGCTGATTTCTCAATCTGCATATCAATGAACAGCCTTTCCTTAGCAAAGATGTTATCTTTAAATTACAAATGGAAACTTGACTCCATGTAAAACAGAGATTTGGAAAAGAAAGTA
>gene=chr13_108227005-108227221; species=bosTau
TGTTAGTAGCAGATCCAAGTCTCACAGT-GTAAAAGGCTTCCTGGGCCTGTTGTTCTGAAGGCCTGTGGTTGATTCCATAGCTTGAAACTGCTAAAGGACACCTGGGTTCTTCAATCTGCGTATCAATGAGCAGCCCTTCTTTAGCAAAGACGTTATCTTTGAATTTCAAATGGAAACCTGACTCTGCGTAGAAC---GGGCTGGGAATGAAAGTC
>gene=chr13_108227005-108227221; species=calJac
TGTTGGTAGCAAATCAAAGTCTTAGGATCATAAAAGTCTCAAGGGTCCTATTATTCTGCAAACCTTTGGTGGATTCCACAGCTTGTAATTCCTGAAGGACACACTGATTTCTCAATCTGCATATCAATGAACAGCCCTTTTTTAGCAAAGATGTTATCTTTAAATTACAAATGGAAACTTGACTCCGTGTCAATCAGAGATTTGGAAAGGGGTGTG
>gene=chr13_108227005-108227221; species=canFam
CCTTGGTAGTAGAT--CAGTTTCACCAA-GTAAAAGGCTCTGTGGCCCTATTATTCTGCAGGCCAGTGGTTGATTCCGAAGCTTGAAACTCCTAAAAGACACACCAATGCTTCAATCTGCCTATCAATGAACAGCTCCTCTTTAGCCGAGACATTATCTTTGAATTACAAACAGAAGCTTGACTCCTAGTACAACAG---GCTGGCAAAGAAAGTG
>gene=chr13_108227005-108227221; species=equCab
CCTTGGTAGCATATCAAAGTCTCACAAT-GTAAAAGGCT--------CTATTATTCTGTAGGCCTGTGGTTGATTCCATGGCTCAAAACTCCTGAAGGATTTACTGATTC-TCAATCTGCATATGAACGACCAGCCCATCTTTAGCAAAGATGTTATTTTTGAATTACAAATGGCAGCTTGACTCCAAGTAGAACAGAGGGTTGGGAAAGAAAGTT
>gene=chr13_108227005-108227221; species=gorGor
TGTTGGTAGCAGATCAAAGTCTTACAATCATAAAAGGCTCAAGGGTCCTATTATTCTGCAGACTTTTGGTTGATTCCACAGCTTGAAATCCCTAAAGGACACGCTGATTTCTCAATCTGC-TATCAATGAACAGCCTTTCCTTAGCAAAGATGTTATCTTTAAATTACAAA-GGAAACTTGACTCCATGTAAAACAGAGATTTGGAAAAGAAAGTA
>gene=chr13_108227005-108227221; species=panTro
TGTTGGTAGCAGATCAAAGTCTTACAATCATAAAAGGCTCAAGGGTCCTATTATTCTGCAGACTTTTGGTTGATTCCACAGCTTGAAATCCCTAAAGGACACGCTGATTTCTCAATCTGCATATCAATGAACAGCCTTTCCTTAGCAAAGATGTTATCTTTAAATTACAAATGGAAACTTGACTCCATGTAAAACAGAGATTTGGAAAAGAAAGTA
>gene=chr13_108227005-108227221; species=papHam
TGTTGGTAGCAGATCAAAGTCTTACAATCATAAAAGGCTCAAGGGTCCTATTATTCTGCAGACCTTTGGTTGATTCCACAGCTTGAAATCCCTAAAGGACAGGCTGATTTCTCAATCTGCATATCAATGAACAGTCTTTCTTCAGCCAAGATGTTATCTTTAAATTACAAATGGAAACTTGACTCCATGTAAAACAGAGATTTGGAAAAGAGAGTG
>gene=chr13_108227005-108227221; species=ponAbe
TGTTGGTAGCAGATCAAAGTCTTACAGTCATAAAAGGCTCAAGGGTCCTATTATTCTGCAGACTTTTGGTTGATTCCACAGCTTGAAATCCCTAAAGGACAGGCTGATTTCTCAATCTGCATATCAATGAACAGCCTTTCCTTAGAAAAGATGTTATCTTTAAATTACAAATGGAAACTTGACTCCATGTAAAACAGAGATCTGGAAAAGAAAGTA
>gene=chr13_108227005-108227221; species=rheMac
CGTTGGTAGCAGATCAAAGTCTTACAATCATAAAAGGCTCAAGGGTCCTATTATTCTGCAGACCTTTGGTTGATTCCACAGCTTGAAATCCCTAAAGGACAGGCTGATTTCTCAATCTGCATATCAATGAACAGTCTTTCTTCAGCTAAGATGTTATCTTTAAATTACAAATGGAAACTTGACTCCATGTAAAACAGAGATTTGGAAAAGAGAGTG
>gene=chr13_112286833-112287049; species=hg19
ATCGCCGAGTTTTTCCTTGGTGTTCTGAAATTAGAATATACAGAAAGGCAAATTAATATTTAAACTCTCTGTATAGTTTTGAGGATCCATAATATGCATAACAAAGAGAGATGACTTTGGGCCATGCGGGGTACGATGGTATCGTGAATGGATTGACTACAGGGGGCCTGCAGAAGTCACACGCACTCAGGGGCCTGAAGAACTGGGGTAATACCT
>gene=chr13_112286833-112287049; species=bosTau
-------CGTTTTTCCTTGGTGTCCTGGAATCAGAATCCCCAGAAAGGCAAATTAATATTTAAACCCTGTGTATAACTT-GAGGATCCACAATAAGCCTAACAAAGAGAGATGACTTGGGGCCACGCGGGTGTAAGCGGTTCCTTAAATGGATTTACCGCGCGGGG----------------------CGGGG---GAGGGGCAGGGGCGCTGTGT
>gene=chr13_112286833-112287049; species=calJac
-------AGTTTTTCTCTGGTGTTCTGAAATTAGAATATACAGAAAGGCAAATTAATATTTAAACTCTCTGTATGATTTTGAGAATCCATAATATGCATCACAAAGAGAGATGACTTTGGGCCGTGTGGGGTGCGATGGTATCGTAAACAGACCGACTGCGGGGGGCCTGTGGAAGTCACATGTGCCCAGTGGCCTGGAGAA-TGGGGTAATACCT
>gene=chr13_112286833-112287049; species=canFam
ATCACCGAGATTTTCCTCAGTGTTCTGGAATTAGAATATACAGAAAGGCAAATTAATATTTAAAC-CCCTGTATGCTTTTGAGAGTCCTCAATATGCATAACAA--AGCAATGACTGGGACCC--ACGGGGTGAGGTGGCATCATAACTGAGTTTACTATG-------GGGAGAAGTTG----GGGACCAGGCTCT--AGGGCTAGGGTGATGCCT
>gene=chr13_112286833-112287049; species=equCab
ATCACCAAGGTTTTCCTTGGTGTTCTGGAACGAGAATATACAGAGAGGCAAATTAATATTTAAACTCTCTGTATAATTTTGAGAATCCGTAATATGCATAACAAAGAGAGATGACTTTGGGCCATGCGGGGTGAGACGATATCATAAACGGATTTATTGCGGGAGGCCGTGAGAACTCACG-TGGCTCCAAGACCTAAGGGACTAGGGTGATGCTT
>gene=chr13_112286833-112287049; species=gorGor
ATCGCCTAGTTTTTCCTTGGTGTTCTGAAATTAGAATATACAGAAAGGCAAATTAATATTTAAACTCTCTGTATAGTTTTGAGAATCCATAATATGCATAACAAAGAGAGATGACTTTGGGCCATGCGGGGTACGATGGTATCGTGAATGGATTGACTACAGGGGGCCTGCAGAAGTCACACGCACTCAGGGGCCTGAAGAACTGGGGTAATACCT
>gene=chr13_112286833-112287049; species=panTro
ATCGCCGAGTTTTTCCTTGGTGTTCTGAAATTAGAATATACAGAAAGGCAAATTAATATTTAAACTCTCTGTATAGTTTTGAGAATCCATAATATGCATAACAAAGAGAGATGACTTTGGGCCATGCGGGGTACGATGGTATCGTGAATGGATTGACTACAGGGGGCCTGCAAAAGTCACACGCACTCAGGGGCCTGAAGAACTGGGGTAATACCT
>gene=chr13_112286833-112287049; species=papHam
ATCGCCGAGTTTTTCCTTGGTGTTCTGAAATTAGAATATACAGAAAGGCAAATTAATATTTAAACTCTCTGTATAGTTTTGAGAATCCATAATATGCATAACAAAGAGACATGACTTTGGGCCATGCGGGGTACGATGGTATCATAAATGGATTGACTACGGGGGGCCTGCAGAAGTCACACGCGCTCAGGGGCCTGAAGAACTGGGGTAATACCT
>gene=chr13_112286833-112287049; species=ponAbe
ATCGCCGAGTTTTTCCTTGGTGTTCTGAAATTAGAATATACAGAAAGACAAATTAATATTTAAACTCTCTGTATAGTTTTGAGAATCCATAATATGCATAACAAAGAGAGATGACTTTGGGCCATGCGGGGTACGATGGTATCATGAATGGATTGACTACGGGGGGCCTGCAGAAGTCACACGCACTCAGGGGCCTGAAGAACTGGGGTAATACCT
>gene=chr13_112286833-112287049; species=rheMac
ATCGCCGAGTCTTTCCTTGGTGTTCTGAAATTAGAATATACAGAAAGGCAAATTAATATTTAAACTCTCTGTATAGTTTTGAGAATCCATAATATGCATAACAAAGAGACATGACTTTGGGCCATGCGGGGTACAATGGTATCATAAATGGATTGACTACGGGGGGCCTGCAGAAGTCACACGCGCTCAGGGGCCTGAAGAACTGGGGTAATACCT
>gene=chr13_115022555-115022771; species=hg19
TCATTTGCCTATGCTGTATATTGGATTAGAATATGGTTTGACCAATAACTCAAAACTAGCTGAAAGGTTCTTCAGCCAAGCTCTGAGCATTGCACCGGAAGACCCTTTTGTTATGCATGAGGTCGGCGTGGTTGCATTTCAGAATGGAGAGTAAGTACTGGAAGACCAGAAACCCTTCTGTTAACTAGTGATTGTAAATACAGTAGGTGATCACTA
>gene=chr13_115022555-115022771; species=bosTau
TCACTTGCCAATGCTTTATATTGGATTAGAATATGGATTGACCAATAACTCAAAATTGGCTGAAAGATTCTTTGGCCAAGCTCTAAGCATCGCGCCAGAAGACCCTTTTGTTATGCACGAGGTTGGAGTGGTTGCATTTCAAAATGGAGAGTAAGTACCCATGGG-----AGCCCTTTTG-TTCCT---TTTTGTAAACAGAGCAATTGATCACTA
>gene=chr13_115022555-115022771; species=calJac
TCATTTGCCTATGTTGTATATTGGATTGGAATATGGTTTGACCAATAACTCAAAACTAGCTGAAAGGTTCTTCAGCCAAGCTCTGAGCATCGCACCAGAAGACCCTTTTGTTATGCATGAAGTCGGAGTGGTTGCATTTCAGAATGGAGAGTAAGTACTAGAAGACCAGAAACCCTTCTGTTAACTAGTGATTTTAAATAGGGTAGACGGTCACTA
>gene=chr13_115022555-115022771; species=canFam
TCATTTGCCAATGCTGTATATCGGATTAGAATATGGATTGACCAATAACTCAAAATTGGCTGAAAGATTCTTTGGCCAAGCACTAAGCATTGCCCCAGAAGACCCATTTGTGATGCACGAGGTTGGTGTGGTTGCATTTCAGAATGGAGAGTAAGTACTGAAAGGCTGGGAGCCCTTCCATTTTCC---TTCTATAAATGAAGTTATCAGTCACGA
>gene=chr13_115022555-115022771; species=equCab
CCATTTGCCAATGCTCTATATCGGATTAGAATACGGATTGACCAATAACTCAAAATTGGCTGAAAGATTCTTTGGCCAAGCTCTAAGTGTTGCACCAGAAGACCCTTTTGTTATGCACGAGGTTGGAGTGGTTGCGTTTCAAAATGGAGAGTAAGTACCACGAGGC-AACACCCATTCAATGTCCT---TTTTGTAAACAGAGTGATCAGTCGCTA
>gene=chr13_115022555-115022771; species=gorGor
------------------------------------------------------------------------------------------------------------------------------------------------------------------------------------------------------------------------
>gene=chr13_115022555-115022771; species=panTro
TCATTTGCCTATGCTGTATATTGGATTAGAATATGGTTTGACCAATAACTCAAAACTAGCTGAAAGGTTCTTCAGCCAAGCTCTGAGCATTGCACCGGAAGACCCTTTTGTTATGCATGAGGTCGGCGTGGTTGCATTTCAGAATGGAGAGTAAGTACTGGAAGACCAGAAACCCTTCTGTTAACTAGTGATTGTAAATAGAGTAGGTGATCACTA
>gene=chr13_115022555-115022771; species=papHam
TCATTTGCCTATGCTGTATATTGGATTAGAATATGGTTTGACCAATAACTCAAAACTAGCTGAAAGGTTCTTCAGCCAAGCTCTGAGCATTGCACCGGAAGACCCTTTTGTTATGCATGAGGTCGGCGTGGTTGCATTTCAGAATGGAGAGTAAGTACTGGAAGACTAGAAACCCTTCTGTTAACTAGTGATTGTAAATAGAGGAGACGGTTACTA
>gene=chr13_115022555-115022771; species=ponAbe
TCATTTGCCTATGCTGTATATTGGATTAGAATATGGTTTGACCAATAATTCAAAACTAGCTGAAAGGTTCTTCAGCCAAGCTCTGAGCATCGCACCGGAAGACCCTTTTGTTATGCATGAAGTCGGCGTGGTTGCATTTCAGAATGGAGAGTAAGTACTAGAAGACCAGAAACCCTTCTGTTAACTAGTGATTGTAAATAGAATAGATGATCACTA
>gene=chr13_115022555-115022771; species=rheMac
TCATCTGCCTATGCTGTATATTGGATTAGAATATGGTTTGACCAATAACTCAAAACTAGCTGAAAGGTTCTTCAGCCAAGCTCTGAGCATTGCACCGGAAGACCCTTTTGTTATGCATGAGGTCGGCGTGGTTGCATTTCAGAATGGAGAGTAAGTACTGGAAGACTAGAAACCCTTCTGTTAACTAGTGATTGTAAATAGAGGAGACGGTTACTA
>gene=chr5_9222539-9222755; species=hg19
GGTTTTCTATCCTAGGAGAGAGGGTCTTCCCAATGTAGGCCAGGGAAGGAGTGTGGGGGAGGGCGGTGGAAATGCTGCTTTCCTGAGAAATGCAGGCTATTCATTGTCATGCAAATTGTGCTGCCCTTGTGGCCTGAGTGGTAGAGCCACCGTATTGACCTCTGAATTACTTTCAGTGTCTGCAGTTATCAGATCTTAGAAATGAACAGCAGAATG
>gene=chr5_9222539-9222755; species=bosTau
TG--------CCCAGAAGTGGGGGCC-TCCCA--GT-GGG--GA------------------------AGGGCATCACTC-TCTGAGGAAGGCAG-CCATTCAGTGCCATGGGGGCTATGATGACCCTGCGAGCCAAGCGGCGGCTTCACTATATTTA-TTTGGGCCGATTTGCAATGTCCATAGT---TTTATATCATCTATG------------
>gene=chr5_9222539-9222755; species=calJac
GGCTTTCTACCCTGGGAGTGAGGGTCT------TGGAGGCCAGGGAAGGAGTGTGGGGGCGGGCAGGAGGAATGCTGCTTTCCTGAGAAATGCGGGCTATTCACTGTCAGGCAATTCGTGCTGCCCTCATGGCCTGAGTGGTAGAGCCACCATGTTTACCTCTGAATTACTTTCGATTTCTACTGTCACCAGATCTTATAAATGAACAGCAGAATG
>gene=chr5_9222539-9222755; species=canFam
TGCTCTCTGCCCTGGGAGTGAGGGCCTTCCTT-----GGT--GGGCAGGG----------------------------------GAGGGCAGCAGACCATCTGGTGCCATGGGAATTAGGATGACAAGGTGAGTCGAGGG-TGGCTTTACCATGTTTACCTTGGACTTTTCTTCAATT-TTTCAGTAGTTGGATTTCATATATAAACAGCAGCGCA
>gene=chr5_9222539-9222755; species=equCab
AGCTCTCTCTCCCAGGAGTGAGGGCCTTCCTGGTGTGGGCCAGGGAAGGG--------------GCGAGGAGGGCTGCTC-TCTGAGAGAAGCAAGCCATTCAGTGCCGTGGGAGTGATGATGACACTGTATTCTAAGTGGTAGCTCCACCATGTTTATTTTGGAAGTGTTTCCAATGTCTGCAGTTGTTGGATGTCACATATAAACAGCAGTGTC
>gene=chr5_9222539-9222755; species=gorGor
GGTTTTCTATCCTGGGAGAGAGGGTCTTCCCAATGTAGGCCAGGGAAGGAGTGTGGGGGAGGGCGGTGGAAATGCTGCTTTCCTGAGAAATGCAGGCTATTCATTGTCATGCAAATTGTGCTGCCCTTGTGGCCTGAGTGGTAGAGCCACCGTATTGACCTCTGAATTACTTTCAGTGTCTGCAGTTATCAGATCTTAGAAATGAACAGCAGAATG
>gene=chr5_9222539-9222755; species=panTro
GGTTTTCTATCCTAGGAGAGAGGGTCTTCCCAATGTAGGCCAGGGAAGGAGTGTGGGGGAGGGCGGTGGAAATGCTGCTTTCCTGAGAAATGCAGGCTATTCATTGTCATGCAAATTGTGCTGCCCTTGTGGCCTGAGTGGTAGAGCCACTGTACTGACCTCTGAATTACTTTCAGTGTCTGCAGTTATCAGATCTTAGAAATGAACAGCAGAATG
>gene=chr5_9222539-9222755; species=papHam
GATTTTCTACCCTAGGAGAGAGGGTCTTCCCAATGCAGGCCAAGGAAGGACAGTGGGGGAGGGCGGTGGAAATGCTGCTTTCCTGAGAAATGCAGGCTATTCATTGTCATGCAAATTGTGCTGCTCTAATGGCCTGAGTGGTAGAGCCACCGCATTTACCTCTGAATTACTTTCAGTGTCTACAGTTATCAGATCTTAGAAATGAACAGCAGAATG
>gene=chr5_9222539-9222755; species=ponAbe
GGTTTTCTACCCTAGGAGAGAGGGTCTTCCCAATGCAGGCCAGGGAAGGAGTGTGGGGTAGGGCGGTGGAAATGCTGCTTTCCTGAGAAATGCAGGCTGTTCATTGTCATGCAAATTGTGCTGCCCTTATGGCCTGAGTGGTAGAGCCACCCTATTGACCTCTGAATTACTTTCAGTGTCTGCAGTTATCAGATCTTAGAAATGAACAGCAGAATG
>gene=chr5_9222539-9222755; species=rheMac
---------------------------------TGCAGGCCAGGGAAGGACAGTGGGGGAGGGCGGTGGAAATGCTGCTTTCCTGAGAAATGCAGGCTATTCATTGTCATGCAAATTGTGCTGCTCTTATGGTCTGAGTGGTAGAGCCAGCGCATTTACCTCTGAATTACTTTCAGTGTCTGCAGTTATCAGATCTTAGAAATGAACAGCAGAATG
>gene=chr5_11386148-11386364; species=hg19
TTATTTACAAGAACACAAAAGACAACAAGGGCTGGGGAGGAGCTGGAGAGACAGTTGGAGGGGAAAGCACTTTCCTTGAATCTTGTCCAGAGACAAATTTGCATTCGAATGAAAACACTACATTGTCAACCACTTCTGGGCAGGAGGTCTCAGATCTTCCAGGCTTTCCCCGGGGAGCAGAGAGGATTTTGAGAGCCTGCTGGTGTGAAAAGGGAG
>gene=chr5_11386148-11386364; species=bosTau
TTATTTACAAGAACACAAAAGACAACAAGGGTCGGGGTGGAGCTGGAGAGACAGTTGGAGGGGAAAGCACTTTCCTTGAATCCGGTCCAGAGACAAATTTGCATTCGAATGAAAACACTACATTGTCAACCACTTCTGGGCCGGACCTCTGGGATCTTCCAGGCTTTCCCGGAGGAGCAGAAAAGTTTTTGAGAGCAGGCCTGTGTGAAAAGGAGG
>gene=chr5_11386148-11386364; species=calJac
TTATTTACAAGAACACAAAAGACAACAAGGGCTGGGGAGGAGCTGGAGAGAGAGTTGGAGGGGAAAGCACTTTCCTTGAATCTGGTCCAGAGACAAATTTGCATTGGAATGAAAACACTGCATTGTCAACCACTTCTGGGCAGGAGGTCTCAGATCTTCCAGGCTTTCCCGGGG------------------GAGCTTACCAGTGTGAAAATGGGG
>gene=chr5_11386148-11386364; species=canFam
TTATTTACAAGAACACAAAAGACAACAAGGGCCGGGGTGGAGCTGGAGAGACAGTTGGAGGGGAAAGCACTTTCCTTGAATCTTGTCCAGAGACAAATTTGCATGCGAATGAAAACACTACATTGTCAACCACTTCTGGGCAGGAGGTCTGGGATCTTCCAGGCTTTCCCGGGGGAGCAGAAAGGTTTTTGAGAGCAGCCTGGTGTGAAAAGGGGG
>gene=chr5_11386148-11386364; species=equCab
TTATTTACAAGAACACAAAAGACAACAAGGGCCGGGGTGGAGCTGGAGAGACAGTTGGAGGGGAAGGCACTCTCTTTGAATCTTGTCCAGAGACAAATTTGCATTCGAATGAAAACACTACATTGTCAACCACTTCTGGGCAGGAGGGATGGGACATTCCAGGCTTTCCCGGAGGAGCAGAAAGATTTTTGAGAGCAGGCTGGTGTGAAAAGGGAA
>gene=chr5_11386148-11386364; species=gorGor
TTATTTACAAGAACACAAAAGACAACAA-GGCTGGGGAGGAGCTGGAGAGACAGTTGGAGGGGAAAGCACTTTCCTTGAATCTTGTCCAGAGACAAATTTGCATTCGAATGAAAACACTACATTGTCAACCACTTCTGGGCAGGAGGTCTCAGATCTTCCAGGCT---------------------------------------------------
>gene=chr5_11386148-11386364; species=panTro
TTATTTACAAGAACACAAAAGACAACAAGGGCTGGGGAGGAGCTGGAGAGACAGTTGGAGGGGAAAGCACTTTCCTTGAATCTTGTCCAGAGACAAATTTGCATTCGAATGAAAACACTACATTGTCAACCACTTCTGGGCAGCAGGTCTCAGATCTTCCAGGCTTTCCCCGGGGAGCAGAGAGGATTTTGAGAGCCTGCTGGTGTGAAAAGGGAG
>gene=chr5_11386148-11386364; species=papHam
TTATTTACAAGAACACAAAAGACAACAAGGGCTGGGGAGGAGCTGGAGAGACAGTTGGAGGGGAAAGCACTTTCCTTGAATCTTATCCAGAGACAAATTTGCATTCGAATGAAAACACTACATTGTCAACCACTTCTGGGCAGGAGGTCTCAGATCTTCCAGGCTTTCCCCGGGGAGCAGAGGGGATTTTGAGAGCCTGCTGGTGTGAAAAGGGAA
>gene=chr5_11386148-11386364; species=ponAbe
TTATTTACAAGAACACAAAAGACAACAAGGGCTGGGGAGGAGCTGGAGAGACAGTTGGAGGGGAAAGCACTTTCCTTGAATCTTGTCCAGAGACAAATTTGCATTCGAATGAAAACACTACATTGTCAACCACTTCTGGGCAGGAGGTCTCAGATCTTCCAGGCTTTCCCGGGGGAGCAGAGAGGATTTTGAGAGCCTGCTGGTGTGAAAAGGGAG
>gene=chr5_11386148-11386364; species=rheMac
TTATTTACAAGAACACAAAAGACAACAAGGGCTGGGGAGGAGCTGGAGAGACAGTTGGAGGGGAAAGCACTTTCCTTGAATCTTGTCCAGAGACAAATTTGCATTCGAATGAAAACACTACATTGTCAGCCACTTCTGGGCAGGAGGTCTCAGATCTTCCAGGCTTTCCCGGGGGAGCAGAGGGGATTTTGAGAGCCTGCTGGTGTGAAAAGGGAA
>gene=chr5_15554694-15554910; species=hg19
GTAGTTGCAAATAAagtgtcagccttgcctgagagttctttacaaagggagagcctcaggccccacctgagaacaggtgggtcagaatcagcatttctaccagacctccagctgatccatctgcatattcaaggtggaagagcactgGGTTAGAATTCCTGGGATCAGATTCTAATTGTGATCTGAGTGAGACTGTCATGGGGAAGATGTTTGACA
>gene=chr5_15554694-15554910; species=bosTau
GTGCTTGCAAATGGA---------------------------------------------------------------------------------------------------------------------------------------------------------------------------------------------------------
>gene=chr5_15554694-15554910; species=calJac
GTGCTTACAAATAAAATGtcagcctgacctgggagttccttacaaagggagaacctcagaccccacctgagaacaggtgggtcagaatcagcatttctaccagaccttctgctgacctgtccacattttcaaggtggaagagcactgGGTTAGAATTCCTGGGATCAGATATTAATTGTGCTCTGAGTGAGACTGTCACAGGGAAGATGTTTGACA
>gene=chr5_15554694-15554910; species=canFam
GTGCTTCCACGCAGAG-GTCGGCCTCGCCCCGAGCCTTGATAGGAATGCAGGGTGTCAGGCCCCGCCT-GGAAGGAGCAGATC-----------------------CCCGGCCGCGGTGTG-GCACATCC-AGGCGAGGGGGCTCTGGCTTGGAGCTCCCGAGGCC-GGTTCTCACGTGGCGCCGAGGAGCACT--CGCCGGCACGGTGGTTGGCG
>gene=chr5_15554694-15554910; species=equCab
GTGCTTACAAATGGAgggtcagcctcacccaggagcttgttagaaacacagaacctccggctccaccc-agaaggagtagatcaggatggatgtgatccc-aaatccccagctgatctgtgtgcgtattt-aagtagaagagcactgGGTTGGAATTCCTAGGATCTGGTCTGAGTTTAGCTCCAAGTCAGACTCTCGCTGGGAAAGTGGTTGACA
>gene=chr5_15554694-15554910; species=gorGor
GTAGTTGCAAATAAagtgtcagccttgcctgagagttctttacaaagggagagcctcagaccccacctgagaacaggtgggtcagaattagcatttctaccagacctccagctgacccatctgcatattcaaggtggaagagcactgGGTTAGAATTCCTGGGATCAGATTCTAATTGTGATCTGAGTGAGACTGTCATGGGGAAGATGTTTGACA
>gene=chr5_15554694-15554910; species=panTro
GTAGTTGCAAATAAAATGtcagccttgcctgagagttctttacaaagggagagcctcagaccccacctgagaacaggtgggtcagaatcagcatttctaccagacctccagttgacccatctgcatattcaaggtggaagagcaCTGGGTTAGAATTCCTGGGATCAGATTCTAATTGTGATCTGAGTGAGACTGTCATGGGGAAGATGTTTGACA
>gene=chr5_15554694-15554910; species=papHam
GTAGTTGCAAATAAAATGtcagccttgcctgagagttttttacaaagggagagcctcagaccccacctgagaacaagtgggtcagaattagcatttctaccagacctccagctgacctgtctgcatattccaggtggaagagcactgGGTTAGAATTCCTGGGGTCAGATTCTAATTGTGATCCGAGTGAGACTGTCATGGGGAAGATGTTTGACA
>gene=chr5_15554694-15554910; species=ponAbe
GTAGTTGCAAATAAAATGtcagccttgcctgagagttctttacaaagggagagcctcagaccccacctgacaacaggtgggtcagaatcagcatttctaccagacctccagctgacccatctgcatattcaaggtggaagagcactgGGTTAGAATTCCTGGGATCAGATTCTAATTGTGATCTGAGTGAGACTGTCATGGGGAAGATGTTTGACA
>gene=chr5_15554694-15554910; species=rheMac
GTAGTTGCAAATAAAATGtcagccttgcctgtgagttttttacaaagggagagcctcagaccccacctgagaacaagtgggtcagaattagcatttctaccagacctccagctgacccgtctgcatattccaggtggaagagcaCTGGGTTAGAATTCCTGGGGTCAGATTCTAATTGTGATCCGAGTGAGACTGTCACGGGGAAGATGTTTGACA
>gene=chr5_19928113-19928329; species=hg19
ATCTATTAGTTTACACAACTTGCTCTTTGGTCATGCAGAGCTCTGAAAAACACAGCCTGCCAGGGCTCCGTCCTGATTCATTGTCATGGAGAAGCTCAAACAAGAACCAGACACTGTGAGGACAAAAGATCCCTCAAATTACCTGCAGAGAGTCGCCCTGGCTTTCAATGGCTGCAGTCCAAAGACACTTAGACCAAATTAAATTGTGCCAAAACA
>gene=chr5_19928113-19928329; species=bosTau
AACTATTTATTTACACAACTGTCTTTTTGCTCATGCAGAGCTCCTAAGGACACAGCACAACA-GGCTCTATGTTGATTTATTTCCATGGAGAAGCTCAAGCAATACTCAAACACTGTGAGGACAAAAGCTTGTCCAGATTACTTGTAAAGAACCCCTGTGGCTTTCAGTGGCTGCAGTCCAAAGACACTTAGACTGAATTAAATTGTGCCCAAACA
>gene=chr5_19928113-19928329; species=calJac
ATCTATTAGTTTACACAACTTGCTCTTTCGTCATGCAGAGCTCCGAAAAACA--GCCCGCCAGGGCTCTGTCCTGATTCATTGTCATGGAGAAGCTCAAACAAGAACCAGACACTGCGAGGACAAAAGATCCTTCAAATTACCTGCAGAGAATCCCCCTGGCTTTCAATGGCTGCAGTCCAAAGACACTTAGACCAAATTAACTTGTGCCAAAACA
>gene=chr5_19928113-19928329; species=canFam
ATCTATTTATTTACACAACTTGCTCTTTGATCGTGCAGAGATCCTAACAACACAGCACACCA-GGGCCAGTGCTGATTTATTGCCATGGAGAAGCTCAAGCAATACCCAAACTGTGTG-GGACAAAAGCTTCTCCAGATTACCTGCAAAGAAACCCCATGGCTTTCAATGGCTGCAGTCCAAATACACTTAAACTGAATTAAACTGCACCCAAATA
>gene=chr5_19928113-19928329; species=equCab
AGCTATTTATTTACACAACTCACTCTTTGATCATGCAGAGCTCCTGAAAACACAGCACTCCA-GGCCCTATGCTGATTTATTGCCATGGAGAAGCTCCAGCAATACCCAAACACTGCAAGGACAAAAACTACTTCAGATTACCTGCAAAGAACCCCCACAGCTTTCAATGGCTGCAGTCCAAAAACACTTAAACTGAATTAAATTGCACCCAAATA
>gene=chr5_19928113-19928329; species=gorGor
ATCTATTAGTTTACACAACTTGCTCTTTGGTCATGCAGAGCTCTGAAAAACAC-------------------------------------------------------------------------------------------------------------------------------------------------------------------
>gene=chr5_19928113-19928329; species=panTro
ATCTATTAGTTTACACAACTTGCTCTTTGGTCATGCAGAGCTCTGAAAAACACAGCCTGCCAGGGCTCCATCCTGATTCATTGTCATGGAGAAGCTCAAACAAGAACCAGACACTGTGAGGACAAAAGATCCCTCAAATTACCTGCAGAGAGTTGCCCTGGCTTCCAATGGCTGCAGTCCAAAGACACTTAGACCAAATTAAATTGTGCCAAAACA
>gene=chr5_19928113-19928329; species=papHam
ATCTATTAGTTTACAAAACTTGCTCTTTGGTCATGCAGAGCTCTGAAAAACACAGCCTGCCCGGGCTTCCTCCTGATTCATTGTCATGGAGAAGCTCAAACAAGAACCAGACACTGGGAGGACAAAAGATCCCTCAAATTACCTGCAGAGAGTCGCCCTGGCTTTCAATGGCTGCAGTCCAAAGACACTTAGACCAAATTAAATTGTGCCAAAACA
>gene=chr5_19928113-19928329; species=ponAbe
ATCTATTAGTTTACACAACTTGCTCTTTGGTCATGCAGAGCTCTGAAAAACACAGCCTTCCAGGGCTCCGTCCTGATTCATTGTCATGGAGAAACTCAAACAAGAACCAGACACTGTGAGGACAAAAGATCCCTCAAATTACCTGCAGAGAGTCGCCCTGGCTTTCAATGGCTGCAGTCCAAAGACACTTAGACCAAATTAAATTGTGCCAAAACA
>gene=chr5_19928113-19928329; species=rheMac
ATCTATTAGTTTACAAAACTTGCTCTTTGGTCATGCAGAGCTCTGAAAAACGCAGCCTGCCCGGGCTTCCTCCTGATTCATTGTCATGGAGAAGCTCAAACAAGAACCAGACACTGTGAGGACAAAAGATCCCTCAAATTACCTGCAGAGAGTCGCCCTGGCTTTCAATGGCTGCAGTCCAAAGACACTTAGACCAAATTAAATTGTGCCAAAACA
>gene=chr5_45205585-45205801; species=hg19
ggtctttgctcttagtagcatctgcattccttctcTTGCTTTCCATGTGGTTAATCTGCATTAACCATCTGCATAATCTGCTCTTTAAAATAAAAACAGCACCCATTTACATTTGCCAGAAGCCCTGCTGGGCTGAGATCAGAGACCCCCCGTTGTTTGGTGTTCAGAGATAAACCGGACCTGCTGGTTATTCCGTAAGCATGCAGGTCTCCTGAG
>gene=chr5_45205585-45205801; species=bosTau
ggtcttaacccttgagggctgctgcattccttcttttgctatgcttgtggt---------------------------------------------------------------------------------------------------------------------------------------------------------------------
>gene=chr5_45205585-45205801; species=calJac
ggtcttagctcttagtggcagctacatttcttCTGTTGCTTTCCATGTGGTTAATCTGCATTAACCATCTGC-TAATCTGCTGTTTAAAATAAAAACAGCATCCATTTACAGTTGCCAGAAACCTTGCTGGGCTGAGACCAGAGACCTC-TGTTGTTTGGTGTTCAGAGATAAAACTGACCTTCTGGTTCTT--GTCAGCATGCTGGTCTCCTGAG
>gene=chr5_45205585-45205801; species=canFam
ggtctttgttcataggggctgctgaatttcttctcttgctttatttgtggt---------------------------------------------------------------------------------------------------------------------------------------------------------------------
>gene=chr5_45205585-45205801; species=equCab
ggtctttactcccaggggctgctgcattccttctcttgctttatttgtggt---------------------------------------------------------------------------------------------------------------------------------------------------------------------
>gene=chr5_45205585-45205801; species=gorGor
------------------------------------------------------------------------------------------------------------------------------------------------------------------------------------------------------------------------
>gene=chr5_45205585-45205801; species=panTro
ggtctttgctcttagtagcatctgtattccttctcTTGCTTTCCATGTGGTTAATCTGCATTAACCATCTGCATAATCTGCTCTTTAAAATAAAAACAGCACCCATTTACATTTGCCAGAAACCCTGCTGGGCTGAGATCAGAGAACCC----TGTTTGGTGTTCAGAGATAAACCGGACCTGCTGGTTATTCTGTAAGCGTGCAGGTCTCCTGAG
>gene=chr5_45205585-45205801; species=papHam
ggtctttgctcttagtggcatctgcattccttctcTTGCTTTCCATGTGGTTAATGTGCATTAACCATCTGCATAATCTGCTGTTTAAAATAAAAACAGCATCCATTTACAGTTGCCGGAAACCCTGCTGGGCTGAGCTCAGAGACCCC-TGTTGTTTGGTGTTCAAAGATAAACCAGACCTGCTGGTTCTTCATTCAGTGTGCTGGTCTCCTGAG
>gene=chr5_45205585-45205801; species=ponAbe
ggtctttgctcttagtggcatctgcattccttctcTTGCTTTCCATGTGGTTAATCTGCATTAACCATCTGCATAATCTGCTCTTTAAAATAAAAACAGCATCCATTTACAGTTGCCAGAAACCCTACTGGGCTGAGATCAGAGACCCC-TGTTGTTTGGTGTTCAGAGATAAACCTGACCTGCTGGTTCTTCAGTAAGCATGCTGGTCTCCTGAG
>gene=chr5_45205585-45205801; species=rheMac
ggtctttgctcttagtggcatctgcattccttctcttcctttccatGTGGTTAATGTGCATTAACCATTTGCATAATCTGCTGTTTAAAATAAAAACAGCATCCATTTACAGTTGCCGGAAACCCTGCTGGGCTGAGCTCAGAGACCCC-TGTTGTTTGGTGTTGAAAGATAAACCAGACCTGCTGGTTCTTCATTCAGTGTGCTGGTCTCCTGAG
>gene=chr5_50690539-50690755; species=hg19
CATTTGGCATAGATAAATAAATAAACACAGTGATCCAGGGTCCCTCTTTTATGTTTACAAACAAGCTATTCAAATGTCTGAAAGTAAGGATTGCATGTGAATTGGGGTAAACTGACACACAGTAGGGGTGATATTGTATTGCAAGTAGTTAAGGTCGAGTTTGCATGTTTGGGTTTCAGTAGTTGGATCAAAGTTGGTTGGAAGCCCCTTAGCTCT
>gene=chr5_50690539-50690755; species=bosTau
TGTTTGGCATAGATAAATAAATAAATGCAATGATCCAGGGTCCCTCTTTTATGTTTACAAGTAAGTCATTAAAATGTCTGAAATTAAGGACTGCATGTGAAT-GGGGTAAACGGACATACAATAGGTGTGATATTTTATTGCAAATAGTTAAGGTGGAGCTTGCAAATTTGCATTTCAATAGTTGGGG-AAAACTGGTCGGAAG-CTTATAACTCT
>gene=chr5_50690539-50690755; species=calJac
CATTTGGCATAGATAAATAAATAAACACAGTGATCCA-GGTCCCTCTTTTGTGTTTACAAACAAGCTATTCAAATGTCTGAAACTATGGATTGCATGTGAATTGGGATAAGCTGACAAACAGTAGGAGCGATATTGTATTGCAAGTAGTTAAGGTCGAGTTTGCAAGTTTGGGTTTCAATAGTTGGATCAAAGTTGGTTGGAAG-CCCTTAGCTCT
>gene=chr5_50690539-50690755; species=canFam
CGTTTGGCATAGATAAATAAATAAATGCAGTGATCCAGGGTCCCTCTTTTATGTTTACAAGTAAGCCATTAAAATGTCTGAAATTAAGAACTGCATGTGCAT-GGGGTAAACTGACATACAATAGGTGTGATATTTTATTGCGAATAGTTAAGGTCCAACTTG-CAGTTTGCATTTTAACAGTTGAATCAAAACTGGTTGGAAG-CCTTTGGTTCT
>gene=chr5_50690539-50690755; species=equCab
CATTTGGCATAGATAAATAAATAAATGCAATGATTCAGGGTCCCTCTTTTATGTTTACAAGTAAGCCGTTAAAGTGTCTGAAATTAAGGACTGCATGTGAAT-GGGGTAAACTGACATACAATAGGTGTGATATTTTACTGCAAATACTTAAAGTTGAACTTGCAAGTTTACTTTTCAGTAGTTGGATCAAAACTGGTTGAAAG-TCTTCAGTTCT
>gene=chr5_50690539-50690755; species=gorGor
CATTTGGCATAGATAAATAAATAAACACAGTGATCCAGGGTCCCTCTTTTATGTTTACAAACAAGCTATTCAAATGTCTGAAAGTAAGGATTGCATGTGAATTGGGGTAAACTGACACACAGTAGGAGTGATATTGTATTGCAAGTAGTTAAGGTCAAGTTTGCATGTTTGGGTTTCAATAGTTGGATCAAAGTTGGTTGGAAGCCCCTTAGCTCT
>gene=chr5_50690539-50690755; species=panTro
CATTTGGCATAGATAAATAAATAAACACAGTGATCCAGGGTCCCTCTTTTATGTTTACAAACAAGCTATTCAAATGTCTGAAAGTAAGGATTGCATGTGAATTGGGGTAAACTGACACACAGTAGGAGTGATATTGTATTGCAAGTAGTTAAGGTCGAGTTTGCATGTTTGGGTTTCAGTAGTTGGATCAAAGTTGGTTGGAAGCCCCTTAGCTCT
>gene=chr5_50690539-50690755; species=papHam
CATTTGGCATAGATAAATAAATAAACACAGTGATCCAGGGTCCCTCTTTTATGTTTACAAACAAGCTATTCAAATGTCTGAAAGTAAGGATTGCATGTGAATTGGAGTAAACTGACACACAATTGGAGTGATGTTGTATTGCAAATAGTTAAGGTTGAGTTTGCAAGTTTGGGTTTCAATAGTTGGATCAAAGTTGGTTGGAAACCCCTTAGCTCT
>gene=chr5_50690539-50690755; species=ponAbe
CATTTGGCATAGATAAATAAATAAACACAATGATCCAGGGTCCCTCTTTTATGTTTACAAACAAGCTATTCAAATGTCTGAAAGTAAGGATTGCATGTGAATTGGGGTAAACTGACAGACAGTAGGAGTGATATTGTATTGCAAGTAGTTAAGGTCGAGTTTGCATGTTTGGGTTTCAATAGTTGGATCAAAGTTGGTTGGAAGCCCCTTAGCTCT
>gene=chr5_50690539-50690755; species=rheMac
CATTTGGCATAGATAAATAAATAAACACAGTGATCCAGGGTTCCTCTTTTATGTTTACAAACAAGCTATTCAAATGTCTGAAAGTAAGGATTGCATGTGAATTGGAGTAAACTGACACACAATTGGAGCGATGTTGTATTGCAAATAGTTAAGGTTGAGTTTGCAAGTTTGGGTTTCAATAGTTGGATCAAAGTTGGTTGGAAACCCCTTAGCTCT
>gene=chr5_52967347-52967563; species=hg19
CTATTCCAAAGGAACTCTTTAATGATAACGTTTCTTTGTAAAGAGACGAATATCATCTGGGGTTTCCTCTGAAATGTAGATGAACCTCACTTCAGTTCTTTGTGTACTAAAAAGACCCACCCTTCTCACCCATGTGGCTTTTGTCTTTCCTTGTGTTATGTAATAAGTGATGGGGTAGAAGGATGGGGGGTGGAGGAAGCTACATCATGGAGAGAG
>gene=chr5_52967347-52967563; species=bosTau
ATATTCCAGAAGAACTCTTCAAAGATGCTATGTCT--TTTTATAAAGAAAGTTTATCTGTGGTTT-TTCTCAAATGTTGATGAACCTTACTTT-TTTCTTTGTGTACAGAAAA-AGCCACCTTTCTCACTCAAGTGGCTTTTGTCTTTTCT--TG-------------------------------------------------------------
>gene=chr5_52967347-52967563; species=calJac
CTGTTCCACAGGAACTCTTTAATGATAATGTTTCTTTGTAAAGAGGGAAAGAATATCTGGGGTTTCCTCTGAAATGTAGATGAGCCTTATTTCAGTTCTTTGTGTACTAAAAAGACCCACCTTTCTCACCCATGTGGCTTTTGTCTTTCCTTGTGTTATGTAATAAGTGATGGGGTAGGAGGATGTGGGGATGAGGAAGCTACATCATAGAGAGAT
>gene=chr5_52967347-52967563; species=canFam
ATATTCCAGAGGAACTCTTCAAAGATAACCTTTCTTTGTAAAAAGAGAAAGAGTATCTGGGGTTTCCTCTGAAATGTAGATGAACCTCACTTTAGTTCTTTGTATACTGAAAAGACCTACCTTTCTCACCCATGTGGCTTTTGTCTTTCCTAGTGTTTCCT-------TCTAGGGTTGAGGGCGGGGAGGAGAAGGAAGCTGCGTCTAGGAGAGCC
>gene=chr5_52967347-52967563; species=equCab
ATATTCCAGAGGAACTCTTTCAAGATACTCTTTCTCTTTTTACAAAGAAAGGTTATCTGGGGTTTCCTCTGAAATGTAGATGAACCTTACTTTAGTTCTTTG-------------------TCTCTCACCCATGAGGCTTTTGTCTTTCCTTGTGTTTCAT-------GATAGAGTTGAAGGTGGGGAGGAGGAGGAAGCTGCATCAATGATAGAG
>gene=chr5_52967347-52967563; species=gorGor
CTATTCCAAAGGAACTCTTTAATGATAACGTTTCTTTGTAAAGAGACGAATATCATCTGGGGTTTCCTCTGAAATGTAGATGAACCTCACTTCAGTTCTTTGTGTACTAAAAAGACCCACCTTTCTCACCCATGTGGCTTTTGTCTTTCCTTGTGTTATGTAATAAGTGATGGGGTAGAAGGATGGGGGGTGGAGGAAGCTACATCATGGAGAGAG
>gene=chr5_52967347-52967563; species=panTro
CTATTCCAAAGGAACTCTTTAATGATAACGTTTCTTTGTAAAGAGACGAATATCATCTGGGGTTTCCTCTGAAATGTAGATGAACCTCACTTCAGTTCTTTGTGTACTAAAAAGACCTACCTTTCTCACCCATGTGGCTTTTGTCTTTCCTTGTGTTATGTAATAAGTGATGGGGTAGAAGGATGGGGGGTGGAGGAAGCTACATCATGGAGAGAG
>gene=chr5_52967347-52967563; species=papHam
CTATTCCAAAGGAACTCTTTAATGATAACGTTTCTTTGTAAAGAGGGAAAGAATATCTGGGGTTTCCTCTGAAATGTAGATGAACCTCACTTCAGTTCTTTGTGTACTAAAAAGACCCACCTTTCTCACCCATGTGGCTTTTGTCTTTCCTTGTGTTATGTAGTAAGTGATGGGGTAGAAGGATCGGG-GTGGAGGAAGCTACATCATGGAGAGAG
>gene=chr5_52967347-52967563; species=ponAbe
CTATTCCAAAGGAACTCTTTAATGATAACGTTTCTTTGTAAAGAGACAAAGAATATCTGGGGTTTCCTCTGAAATGTAGATGACCCTCACTTCAGTTCTTTGTGGACTAAAAAGACCCACCTTTCTCACCCATGTGGCTTTTGTCTTTCCTTGTGTTATGTAATAAGTGATGGGGTAGAAGGATGGGGGGTGGAGGAAGCTACATCATGGAGAGAG
>gene=chr5_52967347-52967563; species=rheMac
CTATTCCAAAGGAACTCTTTAATGATAACGTTTCTTTGTAAAGAGGGAAAGAATATCTGGGGTTTCCTCTGAAATGTAGATGAACCTCAGTTCAGTTCTTTGTGTACTAAAAAGACTCACCTTTCTCACCCATGTGGCTTTTGTCTTTCCTTGTGTTATGTAGTAAGTGATGGGGTAGAAGGATCCGGGGTGGAGGAAGCTACATCATGGAGAGAG
>gene=chr5_53314371-53314429; species=hg19
CTGCTGAGTGCATATGAATGCACCGTGATCTGGGAAAAGGATCCAAATAGGATTTCAA
>gene=chr5_53314371-53314429; species=bosTau
CCGCTGAGTGCATATGAATGCACCGTGATCTGGGAAAAGGATCCAAATAGGATTTCAA
>gene=chr5_53314371-53314429; species=calJac
CTGCTGAGTGCATATGAATGCACCGTGATCTGGGAAAAGGATCCAAATAGGATTTCAA
>gene=chr5_53314371-53314429; species=canFam
CTGCTGAGTGCAGATGAATGCGCCGTGATCTGGGAAAAGGATCCAAATAGGATTTCAA
>gene=chr5_53314371-53314429; species=equCab
CTGCTGAGTGCATATGAATGCACCGTGATCTGGGAAAAGGATCCAAATAGGATTTCAA
>gene=chr5_53314371-53314429; species=gorGor
CTGCTGAGTGCATATGAATGCACCGTGATCTGGGAAAAGGATCCAAATAGGATTTCAA
>gene=chr5_53314371-53314429; species=panTro
CTGCTGAGTGCATATGAATGCACCGTGATCTGGGAAAAGGATCCAAATAGGATTTCAA
>gene=chr5_53314371-53314429; species=papHam
CTGCTGAGTGCATATGAATGCACCGTGATCTGGGAAAAGGATCCAAATAGGATTTCAA
>gene=chr5_53314371-53314429; species=ponAbe
CTGCTGAGTGCATATGAATGCACCGTGATCTGGGAAAAGGATCCAAATAGGATTTCAA
>gene=chr5_53314371-53314429; species=rheMac
CTGCTGAGTGCATATGAATGCACCGTGATCTGGGAAAAGGATCCAAATAGGATTTCAA
>gene=chr5_66200054-66200270; species=hg19
CAAAACCAAGGTGTCCCTGGCAGCCACTATTTATTTTTAAAGGACCCCTTTGTGTTTTGTTAATTGCCTAAATAAACAGCTCTCCAGGACAGAGAGGCTTCTTTTTTCATGGAATTCCCTAGAGTGCCTTGATGGTGTTTATACCCTGGAGAGAGGAGCAGGAAATAGGCTCAGGCTAGCTCCTGTTTTTAAGTGGTATTTCAGATGTCTCCGTAT
>gene=chr5_66200054-66200270; species=bosTau
CAAAACCACGG-------------TCCCCTTTAATTGTAAAGGACCCCATCATGTTTTGTTAATTGATCAAATAAATAGCCCTACAGGATAAAGGGGCTTCTTTTTTCATGGAATTCCC-------------------------------------------------------------------------------------------------
>gene=chr5_66200054-66200270; species=calJac
CAAAACCAAGGTGTCCCTGGCAGCCACGATTTATTTTTAAAGGACCCCTTTGTATTTTGTTAATTGCCTAAATAAACAGCTCTCCAGGATAGAGATACTTCTTTTTACTTGGGATTCCCTGGAGTGCCTTGATGGTGTTTATACTCTGGAGAGAGGAGCAGGGAATTGGCTCAGGCCAGCTCCTGTTTTTAAATGGTCTTTCAGATGTCTCCGTAA
>gene=chr5_66200054-66200270; species=canFam
CAAAACCAAGGTGTCCCTGGCAGCTATGCTTTATTTTAAAAAGACCCCCTTGTGTTTTGTTAATTGTCCAAATAAACATTTCTCTGGGACAGAGAGGCTTTTTTTTTCATAGAATTCCC---------------------------TGGGGAGAGGTGCTGGAAATTGGCTGGGGCCAGTTCCT----TTTAGTTGTCTTTCAGATTTCTTTATGC
>gene=chr5_66200054-66200270; species=equCab
CAGAACCCAGATGTCCCTGGCAGCCACTCGTAATTTTCAAAGGACCCCTTTGTGTTTTACTAATTG-CCAAATAAATAGCTCTCCAGGACAGAAAGGCTTCTTTTT-CATGAAATTCCC---------------------------TGGAGAGAGGAGCAGGAAATTGGCTGGGGCTGCCTCCT--TATTTCATGATCTTTGCGATTTCTCCACAC
>gene=chr5_66200054-66200270; species=gorGor
CAAAACCAAGGTGTCCCTGGCAGCCTCTATTTATTTTTAAAGGACCCCTTTGTGTTTTGTTAATTGCCTAAATAAACAGCTCTCCAGGACA-AGAGGCTTCTTTTTTCATGGAATTCCCTAGAGTGCCTTGATGGTGTTTATACCCTGGAGAGAGGAGCA-GAAATAGGCTCAGGCCAGCTCCTGTTTTTAAGTGGTATTTCAGATGTCTCCGTAT
>gene=chr5_66200054-66200270; species=panTro
CAAAACCAAGGTGTCCCTGGCAGCCACTATTTATTTTTAAAGGACCCCTTTGTGTTTTGTTAATTGCCTAAATAAACAGCTCTCCAGGACAGAGAGGCTTCTTTTTTCATGGAATTCCCTAGAGTGCCTTGATGGTGTTTATACTCTGGAGAGAGGAGCAGGAAATAGGCTCAGGCCAGCTCCTGTTTTTAAGTGGTA-TTCAGATGTCTCTGTAT
>gene=chr5_66200054-66200270; species=papHam
CCAAACCAAGGTGTCCTTGGCAGCCATTATTTATTTTTAAAAGACTCCTTTGTGTTTTGTTAATTGCCTAAATAAACAGCTCTCCAGGACAGAGAGGCTTCTTTTTTCATGGAATTCCCTAGAGTGCCTTGATGGTGTTTATACCCTGGAGAGAGGAGCAGGAAACCTGC-CAGGCCAGCTCCTGTTTTTAAGTGGTCTTTCAGATGTCTTGGTAC
>gene=chr5_66200054-66200270; species=ponAbe
CAAAACCAAGGTGTCCCTGGCAGCCACTATTTATTTTTAAAGGACCCCTTTGTGTTTTGTTAATGGCCTAAATAAACAGCTCTCCAGGACAGAGAGGCTTCTTTTTTCATGGAATTCCCTAGAGTGCCTTGATGGTGTTTATACCCTGGAGAGAGGAGCAGGAAATAGGCTCAGGACAGCTCCTGTTTTTAAGTGGTCTTTCAGATGTCTCCATAT
>gene=chr5_66200054-66200270; species=rheMac
CCAAACCAAGGTGTCCCTGGCAGCCATTATTTATTTTTAAAGGACTCCTTTGTGTTTTGTTAATTGCCTAAATAAACAGCTCTCCAGGACAGAGAGGCTTCTTTTTTCATGGAATTCCCTAGAGTGCCTTGATGGTGTTTATACCCTGGAGAGAGGAGCAGGAAATCTGCTGAGGCCAGCTCCTGTTTTTAAGTGGTCTTTCAGATGTCTTCGTAC
>gene=chr5_67489664-67489880; species=hg19
GCCTGCCTAAACCTGCAACAGTGATCCATTGTATTTCCAGGGGGCAACCCATCATACTTTGATGTAAGACGTCGTTCCAGCCCTTTGGGGTCAGGAATGCAAAATGCCAAGTCATCTATTTTGCATCACAATGATGCAGTTTTGTCAGGAAGTATAGTATTTTTAAAGTGATCACCCAGTTGATTAACAAAAGAAAAGAAATCACACCTTCTCCTT
>gene=chr5_67489664-67489880; species=bosTau
GATTGCCTAAACCTGTCACAAGGATCCACTGTATTTCTAGGTAGTGAGCCAGCCTACTATGACATGAGATGCTGTGCTAGCTGTTTAGAGTCTTGGAAGCAGAAAGTTTAGTCCCCTGTTTTGCATTACACTGATGCAGTTTTGTCTGGAAGAATAGGATTTTTAAAGTGACCACCCAGTTAATTAATATAAGGAAAGAAATCACACCTTCTCCTT
>gene=chr5_67489664-67489880; species=calJac
GCCTGCCTCAACCTGTGATAGTGATCCACTGTATTTCCAGGAGGTGACCCATAATACTGTGATGTAAGACACGGTCCCAGCCCTTTGGGTTCAGGAATGCAAAATGTCAAGTCATCTATTTTGCATCACAATGATGCAGTTTTGTCAGGAAGGATAGTATTTTTAAAGTGATCACCCAGTTGATTAACAAAAGGAAAGAAATCACACCTTCTCCTT
>gene=chr5_67489664-67489880; species=canFam
GCCTGCATAAATCTGTGACAGGGGCCTGTGGGATTTCCAGGGGGTGACCTGTGGTCCTGTGATGTAAGACACCAACCCAGCTGTTGTGGGTCAGGAAGGCAACACGTCAAGCCACCTTTTTTGCATCACAAAGGTGCAGTTTTGTCAAGAAGAACAGCATTTTTAACATCCCTATTCAGTAACTTA--ACAACGGAAGAAATCACACCTTCTCCTT
>gene=chr5_67489664-67489880; species=equCab
GCCTGCCTAAACCTGTGACAGTGACCTGTTTTATTTCCAGGTGGTGACCCATTGTACTGTGATATAAGACATCATCTGAGCTGTTTGGGGTCAGGAAGGCAGAATGTCAAGCCACCTATTTTGAATCACAATGATACAG-TTTGTCAAGAAGAACAGTGTTTTTACAGTGACCACCCAGTTAATTAGCACAAGGAAAGCAATCACCTCTTCTCCTC
>gene=chr5_67489664-67489880; species=gorGor
------------------------------------------------------------------------------------------------------------------------------------------------------------------------------------------------------------------------
>gene=chr5_67489664-67489880; species=panTro
GCCTGCCTAAACCTGTAACAGTGATCCATTGTATTTCCAGGGGGCAACCCATCATACTGTGATGTAAGACGTCGTTCCAGCCCTTTGGGGTCAGGAATGCAAAATGCCAAGTCATCTATTTTGCATCACAATGATGCAGTTTTGTCAGGAAGGATAGTATTTTTAAAGTGATCACCCAGTTGATTAACAAAAGAAAAGAAATCACACCTTCTCCTT
>gene=chr5_67489664-67489880; species=papHam
GCCTGCCTCAACCTGTAACAGTGATCCATTGTATTTCCAGGGGGCGGCCCATCATACTGTGATGTGAGACATCGTTCCAACCCTTTGGGGTCAGGAATGCAAAATGCCAAGTCATCTATTTTGCACCACAATGATGCAGTTTTGTCAGGAAGGATAGTATTTTTAAAGTGATCACCCAGTTGATTAACAAAAGGAAAGAAATCACACCTTCTCCTT
>gene=chr5_67489664-67489880; species=ponAbe
GCCTGCCTAAACCTGTAACAGTGATCCATTGTATTTCCAGGGGGCGACCCATCATACCGTGATGTAAGACATCGTTCCAGCCCTTTG------------------------------------------AATGATGCAGTTTTGTCAGGAAGGATAGTATTTTTAAAGTGATCACCCAGTTGATTAACAAAAGGAAAGAAATCACACCTTCTCCTT
>gene=chr5_67489664-67489880; species=rheMac
GCCTGCCTCAACCTGTAACAGTGATCCATTGTATTTCCAGGGGGCGGCCCATCATACTGTGATGTGAGACATCGGTCCAACCCTTTGGGGTCAGGAATGCAAAATGCCAAGTCATCTCTTTTGCACCACAATGATGCAGTTTTGTCAGGAAGGATAGTATTTTTAAAGTGATCACCCAGTTGATTAACAAAAGGAAAGAAATCACACCTTCTCCTT
>gene=chr5_77313081-77313297; species=hg19
AAAGCAAAGTAACATCCTATCAAGGCACACATTCAATCTGCCTTCCCACCCCCCTTTATTTTTAACTCATGCTGTTTTATTGTTATAGGCAATTTGTACCACTCAGCATGACAGTGTAAACTGAATCAAGATTAATTTACATGCAAAAGAACACTTAGGAGAGCAGCATGGTAAGCAAATGTATTGTCTCGATTGCTGAGGTGGAAAAAGAACCTG
>gene=chr5_77313081-77313297; species=bosTau
AAAGCAAAGTAACATCCTATCAAGGCACACATTCAATCTGCCTTCCCACCCCCCTTTATTTTTAACTCATGCTGTTTTATTGTTATAGGCAATTTGTACCACTCAGCATGACAGTGTAAACTGAATCAAGATTAATTTACATGCAAAAGAACACTTAGGAGAGCAGCATGGTAAGCAAATGTATTGTCTCGATTGCTGAGGTGGAAAAAGAACCTG
>gene=chr5_77313081-77313297; species=calJac
AAAGCAAAGTAACATCCTATCAAGGCACACATTCAATCTGCCTTCCCACCCCCCTTTATTTTTAACTCATGCTGTTTTATTGTTATAGGCAATTTGTACCACTCAGCATGACAGTGTAAACTGAATCAAGATTAATTTACATGCAAAAGAACACTTAGGAGAGCAGCATGGTAAGCAAATGTATTGTCTCGATTGCTGAGGTGGAAAAAGAACCTG
>gene=chr5_77313081-77313297; species=canFam
AAAGCAAAGTAACATCCTATCAAGGCACACATTCAATCTGCCTTCCCACCCCCCTTTATTTTTAACTCATGCTGTTTTATTGTTATAGGCAATTTGTACCACTCAGCATGACAGTGTAAACTGAATCAAGATTAATTTACATGCAAAAGAACACTTAGGAGAGCAGCATGGTAAGCAAATGTATTGTCTCGATTGCTGAGGTGGAAAAAGAACCTG
>gene=chr5_77313081-77313297; species=equCab
AAAGCAAAGTAACATCCTATCAAGGCACACATTCAATCTGCCTGCCCACCCCCCTTTATTTTTAACTCATGCTGTTTTATTGTTATAGGCAATTTGTACCACTCAGCATGACAGTGTAAACTGAATCAAGATTAATTTACATGCAAAAGAACACTTAGGAGAGCAGCCTGGTAAGCAAATGTATTGTCTCGATTGCTGAGGTGG-AAAAGAACCTG
>gene=chr5_77313081-77313297; species=gorGor
AAAGCAAAGTAACATCCTATCAAGGCACACATTCAATCTGCCTTCCCACCCCCCTTTATTTTTAACTCATGCTGTTTTATTGTTATAGGCAATTTGTACCACTCAGCATGACAGTGTAAACTGAATCAAGATTAATTTACATGCAAAAGAACACTTAGGAGAGCAGCATGGTAAGCAAATGTATTGTCTCGATTGCTGAGGTGGAAAAAGA-----
>gene=chr5_77313081-77313297; species=panTro
AAAGCAAAGTAACATCCTATCAAGGCACACATTCAATCTGCCTTCCCACCCCCCTTTATTTTTAACTCATGCTGTTTTATTGTTATAGGCAATTTGTACCACTCAGCATGACAGTGTAAACTGAATCAAGATTAATTTACATGCAAAAGAACACTTAGGAGAGCAGCATGGTAAGCAAATGTATTGTCTCGATTGCTGAGGTGGAAAAAGAACCTG
>gene=chr5_77313081-77313297; species=papHam
AAAGCAAAGTAACATCCTATCAAGGCACACATTCAATCTGCCTTCCCACCCCCCTTTATTTTTAACTCATGCTGTTTTATTGTTATAGGCAATTTGTACCACTCAGCATGACAGTGTAAACTGAATCAAGATTAATTTACATGCAAAAGAACACTTAGGAGAGCAGCATGGTAAGCAAATGTATTGTCTCGATTGCTGAGGTGGAAAAAGAACCTG
>gene=chr5_77313081-77313297; species=ponAbe
AAAGCAAAGTAACATCCTATCAAGGCACACATTCAATCTGCCTTCCCACCCCCCTTTATTTTTAACTCATGCTGTTTTATTGTTATAGGCAATTTGTACCACTCAGCATGACAGTGTAAACTGAATCAAGATTAATTTACATGCAAAAGAACACTTAGCAGAGCAGCATGGTAAGCAAATGTATTGTCTCGATTGCTGAGGTGGAAAAAGAACCTG
>gene=chr5_77313081-77313297; species=rheMac
AAAGCAAAGTAACATCCTATCAAGGCACACATTCAATCTGCCTTCCCACCCCCCTTTATTTTTAACTCATGCTGTTTTATTGTTATAGGCAATTTGTACCACTCAGCATGACAGTGTAAACTGAATCAAGATTAATTTACATGCAAAAGAACACTTAGGAGAGCAGCATAGTAAGCAAATGTATTGTCTCGATTGCTGAGGTGGAAAAAGAACCTG
>gene=chr5_80252919-80253135; species=hg19
TCAGAGAAGCTTGTTCCCATCCACTTGGAACGCAGTCTCTTTTTGGCAATCTATTTGATCAGCTGGGGGAAAGCATTCTTATTTACATAAACTCCTGATCCTTTGTGTTTCAGGATGGCACCATTCCAGGGATGTGGTTTCCATATGAATGGAGACTAAAGGCCCCCAGGTGCCCATCAGACACCTAATAGAGATAGCTTCTCTAGGCTGTCCAGG
>gene=chr5_80252919-80253135; species=bosTau
------------------------------------------------------------------------------------------------------------------------------------------------------------------------------------------------------------------------
>gene=chr5_80252919-80253135; species=calJac
TCACAGGAGCTTGTTCCCATCCAGGTGGAGCGCAGTCTCTTTTTACTAATCTATTTGATCAGCTGGGGGAAATCATTCTTATTTACATAACCTCCTGATCCTTTGTGTTTCAGGATGGCACCATTCCA-GGATGTGGTTTCCATATGAATGGAGCTTAAAGGCCCCCAGGTGCCCATCAGACACCTATTGGAGATAGCTTCTCCAGAATGTCCAGG
>gene=chr5_80252919-80253135; species=canFam
TCACAGGAGCTTGCTCCCACCCACTTGGAACATAGTC-CCTTTAGCCAACCTGTTTGATCAGCTAGGG-AAAGCACCCCTATTTACATAACCTCCTGGCCCTTTGTGTTTCAGGATGGCATCATTCCAGGGAAGCAGTTTCCATATGAAGGAAGGATAAAGGCCCACCAGTGCCCATCAGACCCT-ACAGGATATGGCTTCTCTAGATTGTCCGGG
>gene=chr5_80252919-80253135; species=equCab
TCACAGGAGCTTGTTCCCACCCACCTGGAACATAGTC-CTTTTTGCCAACCTGTTTGATCAGCTGGGGAAAAGCATCCTCATTTACATAACCTCCTGGGTCTTTGTGTTTCCAGATGGCACTATTCCA-GGCTGTAGTTTCCATGTGAATGGAGGCTAGAGGCCCCCACATGCCCATCAGACACTCACAGGAGATAGTGTCG--AGATAGTCGAGG
>gene=chr5_80252919-80253135; species=gorGor
TCAGAGAAGCTTGTTCCCATCCACTTGGAACCCAGTCTCTTTTTGGCAATCTATTTGATCAGCTGGGGGAAAGCATTCTTATTTACATAACCTCCTGATCCTTTGTGTTTCAGGATGGCACCATTCCAGGGATG----------------------------------------------------------------------------------
>gene=chr5_80252919-80253135; species=panTro
------AAGCTTGTTCCCATCCACTTGGAACGCAGTCTCTTTTTGGCAATCCGTTAGGTCAGCTGGGGTAAAGCATTCTTATTTACATAACCTCCTGATCCTTTGTGTTTCAGGATGGCACCATTCCAGGGATGCGGTTTCCATATGAATGGAGACTAAAGGCCCCCAGGTGCCCATCAGACACCTAATAGAGATAGCTTCTCTAGACTGTCCAGG
>gene=chr5_80252919-80253135; species=papHam
TCAGAGAAGCTTGTTCCCATCCACTTGGAACACGGTCTCTTTTTGGCAATCTATTTGATTAGCTGGGGGAAAGCATTCTTATTTACATAACCTCCTGATCCTTTGTGTTTCAGGATGGCACCATTCCAGGGATGTGGTTTCCATATGAATGGAGACTAAAGTCTCCCAGGTGCCCATCATACACCTAATAGAGATAGCTTCTCTAGACTGTCCAGG
>gene=chr5_80252919-80253135; species=ponAbe
TCAGAGAAACTTGCTCCCATCCACTTGGAACGCAATCTCTTTTTGGCAATCTATTTGATCAGCTGGGGGAAAGCATTCTTATTTACATAACCTCCTGATCCTTTGTGTTTCAGGATGGCATCATTCCAGGGATGCAGTTTCCATATGAATGGAGACTAAAGGCCCCCAGGTGCCCATCAGACACCTAATAGAGATAGCTTCTCTAGACTGTCCAGG
>gene=chr5_80252919-80253135; species=rheMac
TCAGAGAAGCTTGTTCCCATCCACTTGGAACACGGTCTCTTTTTGGCAATCTGTTTGATTAGCTGGGGGAAAGCACTCTTATTTACATAACCTCCTGATCCCTTGTGTTTCAGGATGGCACCATTCCAGGGATGTGGTTTCCATATGAATGGAGACTAAAGTCTCCCAGGTGCCCATCATACACCTAATAGAGATAGCTTCTCTAGACTGTCCAGG
>gene=chr5_81276044-81276260; species=hg19
AATTGGGAACATAGAGTAGATAATTCCTCGGTTTGATTTCCATATTCCTAGTGTAAGTCCATTACAGGAGCAAGCTTTCCCTCTTCCTGTTTATGGTAGTTCCCCTCTTTTCTTATGCAAGAGCTTCTTAAAGGTCTTGTGTTGTTATTAATGTTTTTGGTTTACTTACCTTGACAAAAGAGGGGCATGTTGACTGGTCAGAGTGACCAAGTGTTC
>gene=chr5_81276044-81276260; species=bosTau
agttgggaaagtaaag-ggATAATTTCTGAG-TTT-TCCCTTGTTTCCTAATGTAAGCCCATGATAGGAACAAGCTTTCT-------TCTGTATGGCGGTGCCTTTTTCTTATGGTGCGCAAGCTTCAGCTTGGCCCTGTGCTGTTAGTAAGGTTTTTGGTTTTCTTATTTTTACAAAAGAGGGACTTCCTCACTTGTCAGACTGAGTAAGC-TTC
>gene=chr5_81276044-81276260; species=calJac
------------------------------------------------------------------------------------------------------------------------------------------------------------------------------------------------------------------------
>gene=chr5_81276044-81276260; species=canFam
AATTGGGAATGTAAAGTTGATAATTTCCAAGTTTT-T-TTCTGATTCCCAACGTAAGGCCACTATAGAAGGAAGCTTTCTCTCTCCCTTTATGTGGTGGTGC---TTGCCTATGGCTCAAGAGCATCGTCATGGTCCCACACTGTTATTGACGTTTTTGATTTTCTTACCTCAACAGAAGAGGGACTTGTTCACTTGTCAGAGTGAGCAAGC-GCT
>gene=chr5_81276044-81276260; species=equCab
aattgggaatgtaaagtagataatttctgagtttt-tctcctgattcccagtgtgtgcccactctagaagcaagcgtttcctctgcatctttatggtggagcgtctttcttaccgtgcaagagcttcatcttggccccatactgttactgaactttttggttttcttaccttgacagaagaggcatttactcacttgccagagcgagcagac-tcc
>gene=chr5_81276044-81276260; species=gorGor
AATTGGGAACATAGAGTAGATAATTCCTCGGTTTGATTTCCATATTCCTAGTGTAAGTCCATTACAGGAGCAAGCTTTCCCTCTTCCTGTTTATAGTAGTTCCCCTCTTTTCTTATGCAAGAGCTTCTTAAAGGTCTTGTGTTTTTATTAATGTTTTTGGTTTACTTACCTTGACAAAAG------------------------------------
>gene=chr5_81276044-81276260; species=panTro
AATTGGGAACATAGAGTAGATAATTCCTCGGTTTGATTTCCATATTCCTAGTGTAAGTCCATTACAGGAGCAAGCTTTCCCTCTTCCTGTTTATGGTAGTTCCCCTCTTTTCTTATGCAAGAGCTTCTTAAAGGTCTTGTGTTGTTATTAATGTTTTTGGTTTACTTACCTTGACAAAAGAGGGGCATGTTGACTGGTCAGAGTGACCAAGTGTTC
>gene=chr5_81276044-81276260; species=papHam
AATTGGGAACATAGAGTAGATAATTCCTCAGTTTGATTTCCATATTCCTAGTGTAAGCCCATTACAGGAGCAAGCTTTACCTCCTCCTGTTTCTGGTAGTGCCCCTCTTTTGTTATGCAAGAGCTACTTAAAGGTCTTGTG-------------TTTTGGTTTACTTACCTTGACAAAAGAGGGGCATGTTGACTGGTCAGAGGGACCAAGTGTTC
>gene=chr5_81276044-81276260; species=ponAbe
AATTGGGAACATAGAGTAGATAATTCCTCAGTTTGATTTCCATATTCCTAGTGTAAGTCCATTACAGGAGCAAGCTTTCCCTCTTCCTGTTTATGGTAGTTCCCCTCTTTTCTTATGCAAGAGCTTCTTAAAGGTCTTGTGTTGTTATTAATGTTTTTGGTTTACTTAGCTTGACAAAAGAGGGGCATGTTGACTGGTCAGAGTGACCAAGTGTTC
>gene=chr5_81276044-81276260; species=rheMac
AATTGGGAACATAGAGTACATAATTCCTCAGTTTGATTTCCATATTCCTAGTGTAAGCCCATTACAGGAGCAAGCTTTACCTCCTCCTGTTTCTGGTAGTGCCCCTCTTTTGTTATGCAAGAGCTACTTAAAGGTCTTGTG-------------TTTTGGTTTACTTACCTTGACAAAAGAGGGGCATGTTGACTGGTCAGAGGGACCAAGCGTTC
>gene=chr5_83776797-83777013; species=hg19
tcttcacttgtaaaatggtgcaaataatagcttacctcatggagtagctgtgaagattaagtaagacaatgcttgcgcagtctgaagcatagcttttaccactaagaaaacaatagcaataTTTACAAATGAATCAGATGAGAAGCTCCGGTGAAGCACAGGTTGGAATACCTTAAGTCTTACATTCTTAGTAACCCTTCCAGGCATTGTTAATGG
>gene=chr5_83776797-83777013; species=bosTau
tcttcatttgtaaaatgacgtaaataatgctttac-tcatggtgtagctgtgaagattaaatgggacaatgcttgtg------------taggttttactactcaaca--taacagcaataattacaaatgaaataggtgattaGCTCTGGTGAAACATACATTGgagtctCCAAAGTCCTGCTCTA--AATTACCCTTCTGGGCATCATTAACGG
>gene=chr5_83776797-83777013; species=calJac
tcttcatttgaaaactggtgcaaataatagcttacctcatggagtagctgtgaagattgagtatgacaatgttcgtgcagtctgaagc--agcttgtacaactAAGAAAACAACAGCAATATTTACAAATGAATCAGATGAGAAGCTCTGGTGAAGTACAGGTTGGAAGAACTTAAGTCTCACTTTCTTAGTTATCCTTCCAGGTATTGTTAATGG
>gene=chr5_83776797-83777013; species=canFam
tcttcattcataatgtaatgcaaataagagtttacctcctagagtagctatgaagattaaatgagacactgcttgtgtagccttaagcacagcttttaccactcagaaagTAATAGCAAGAATTACATGTGAAGTCGGTGAGGAGCTCTGGTGACGCACAGGTTGGAGTAATTAAAGTCCTGCTCTCTTAAGCACCCTTCTGGGCATCATTAATGG
>gene=chr5_83776797-83777013; species=equCab
tcttcctt-gtaaaatgatgcaaataatagcttacgtcgtggagcaactgtgaagatgaaatgagacaatgcatgtgtagccgtcagcatagcctttaccactcaggaagGAATAGCACTAATTACGGATGAACTTGGTGAGTAGCTCAGGCGAAGCACAGGTTGGAGCAACTGAAGTCCTGCCCTCTTTGTTATCCTTCTGGGCACCATGAATGC
>gene=chr5_83776797-83777013; species=gorGor
tcttcatttgtaaaatggtgcaaataatagcttacctcatggagtagctgtgaagattaagtaagacaatgcttgcgcagtctaaagcatagcttttaccactaagaaaacagtagcaataTTTACAAATGAATCAGATGAGAAGCTCCAGTGAAGCACAGGTTGGAATACCTTAAGTCTTACATTCTTAGTAACCTTTCCAGGCATTGTTAATGG
>gene=chr5_83776797-83777013; species=panTro
tcttcatttgtaaaatggtgcaaataatagcttacctcatggaatagctgtgaagattaagtaagacaatgcttgtgcagtctgaagcatagcttttaccactaagaaaacaatagcaataTTTACAAATGAATCAGATGAGAAGCTCCGGTGAAGCACAGGTTGGATTACCTTAAGTCTAACATTCTTAGTAACCCTTCCAGGCATTGTTAATGG
>gene=chr5_83776797-83777013; species=papHam
tcttcatttgtaaaatggcgcaaataatagcttacctcatggagtaactgtgacgattaagtaagacaatgcttgtgcagtctgaagcagagcttttaccactaagaaaacaatagcaataTTTACAAATGAATCGGATGAGAAGCTCCGGTGAAGCACAGGTTGGAACAACTTAAGTCTCACATTCTTAGTTACCCTTCCAGGCATTGTTAATGG
>gene=chr5_83776797-83777013; species=ponAbe
tcttcatttgtaagatggtgcaaataatagcttacctcatggagtagctgtgaagat----taagacaatgcttgtgcagtctgaagcatagcttttaccactaaggaaacaatagcaataTTTACAAATGAATCAGATGAGAAACTCCAGTGAAGCACAGGTTGGAATAACTTAAGTCTCACATTCTTAGTTACCCTTCCAGGCATTGTTAATGT
>gene=chr5_83776797-83777013; species=rheMac
tcttcatttgtaaaatggcgcaaataatagcttacctcatggagtaactgtgacgattaagtaagacaatgcttgtgcagtctgaagcagagcttttaccactaagaaaacaatagcaataTTTACAAATGAATTGGATGAGAAGCTCCGGTGAAGCACAGGTTGGAACAACTTAAGTCTCACATTCTTAGTTACCCTTCCAGGCATTGTTAATGG
>gene=chr5_87083643-87083806; species=hg19
ATTATACTATTGGGTAGAATAAGGGACTCTTATTCTAGCATTTCTCATTCATTTTGTCATTGCATTCTCTTTGAAAGAGACCAAATGGGTCCCAGCAGGTGAAAGCAAAGAAACCTGAAAGGCCCCCTTTGATGAATGACAATACCACAACCACCCTCCCCCC
>gene=chr5_87083643-87083806; species=bosTau
ATTATACTATTGGGTAGAATAAGGGACTCTTATTCTAGCATTTCTCATTCATTTTGTCATTGCATTCTCTTTGAAAGAGACCAAATGGGTCCCAGCAGGTGAAAGCAAAGAAACCTGAAAGGCCCCCTTTGATGAATGACAATACCACAACCACCCTTCCC-C
>gene=chr5_87083643-87083806; species=calJac
ATTATACTATTGGGTAGAATAAGGGACTCTTATTCTAGCATTTCTCATTCATTTTGTCATTGCATTCTCTTTGAAAGAGACCAAATGGGTCCCAGCAGGTGAAAGCAAAGAAACCTGAAAGGCCCCCTTTGATGAATGACAATACCACAACCCCC---TCCCC
>gene=chr5_87083643-87083806; species=canFam
ATTATACTATTGGGTAGAATAAGGGACTCTTATTCTAGCATTTCTCATTCATTTTGTCATTGCATTCTCTTTGAAAGAGACCAAATGGGTCCCAGCAGGTGAAAGCAAAGAAACCTGAAAGGCCCCCTTTGATGAATGACAATACCACAACCACCCTCCCCCA
>gene=chr5_87083643-87083806; species=equCab
ATTATACTATTGGGTAGAATAAGGGACTCTTATTCTTGCATTTCTCATTCATTTTGTCATTGCATTCTCTTTGAAAGAGACCAAATGGGTCCCAGCAGGTGAAAGCAAAGAAACCTGAAAGGCCCCCTTTGATGAATGACAATACCACAACCCCCCTCCCCCC
>gene=chr5_87083643-87083806; species=gorGor
ATTATACTATTGGGTAGAATAAGGGACTCTTATTCTAGCATTTCTCATTCATTTTGTCATTGCATTCTCTTTGAAAGAGACCAAATGGGTCCCAGCAGGTGAAAGCAAAGAAACCTGAAAGGCCCCCTTTGATGAATGACAATACCACAACCACCCT-CCCCC
>gene=chr5_87083643-87083806; species=panTro
ATTATACTATTGGGTAGAATAAGGGACTCTTATTCTAGCATTTCTCATTCATTTTGTCATTGCATTCTCTTTGAAAGAGACCAAATGGGTCCCAGCAGGTGAAAGCAAAGAAACCTGAAAGGCCCCCTTTAATGAATGACAATACCACAACCACCCTCCCCCC
>gene=chr5_87083643-87083806; species=papHam
ATTATACTATTGGGTAGAATAAGGGACTCTTATTCTAGCATTTCTCATTCATTTTGTCATTGCATTCTCTTTGAAAGAGACCAAATGGGTCCCAGCAGGTGAAAGCAAAGAAACCTGAAAGGCCCCCTTTGATGAATGACAATACCACAACCACCCT-CCCCC
>gene=chr5_87083643-87083806; species=ponAbe
ATTATACTATTGGGTAGAATGAGGGACTCTTATTCTAGCATTTCTCATTCATTTTGTCATTGCATTCTCTTTGAAAGAGACCAAATGGGTCCCAGCAGGTGAAAGCAAAGAAACCTGAAAGGCCCCCTTTGATGAATGACAATACCACAACCACCCTCCCCCC
>gene=chr5_87083643-87083806; species=rheMac
ATTATACTATTGGGTAGAATAAGGGACTCTTATTCTAGCATTTCTCATTCATTTTGTCATTGCATTCTCTTTGAAAGAGACCAAATGGGTCCCAGCAGGTGAAAGCAAAGAAACCTGAAAGGCCCCCTTTGATGAATGACAATACCACAACCACCCT-CCCCC
>gene=chr5_87960458-87960674; species=hg19
TAAACAATAGGTTTCTCCAGCAAACATCTTATTGCCTTAATTGAACCTCCTTGAAAAAGAAAACCACACACTTTGTAATGTAAATGTTAATTGTAGTAGACAATGGTTCTAGGTAAATAGCACCCCTGGACATGAAGTAAATGAAAGGAATACAGGCACTTAACAATGAAAGGTTGTTTGCACAAACAGTGCTTCAAATGTAAATAAACAAGGGTC
>gene=chr5_87960458-87960674; species=bosTau
TAAACAATAGGTTTCCCCAGCAAACATCTTATTGCCTTAATTGAACCTCCTTGAGAAAGAAAACCACACACTTTGTAATGTAAATGTTAATTGTAGTAGACAATGGTTCTAGGTAAATAGCACCCCTGGACATGAAGTAAATGAAAGGAATACAGGCACTTAACAATGAAAGGTTGTTTGCACAAACAGTGCTTCAAAGGTAAATAAACAAGGGTC
>gene=chr5_87960458-87960674; species=calJac
TAAACAATAGGTTTCCCCAGCAAACATCTTATTGCCTTAATTGAACCTCCTTGAGAAAGAAAACCACACACTTTGTAATGTAAATGTTAATTGTAGTAGACAATGGTTCTAGGTAAATAGCACCCCTGGACATGAAGTAAACGAAAGGAATACAGGCACTTAACAATGAAAGGTTGTTTGCACAAACTGTGCTTCAAATGTAAATAAACAAGGGTC
>gene=chr5_87960458-87960674; species=canFam
TAAACAATAGGTTTCCCTAGCAAACATCTTATTGCCTTAATTGAACCTCCTTGAGAAAGAAAACCACACACTTTGTAATGTAAATGTTAATTGTAGTAGACAATGGTTCTAGGTAAATAGCACCCCTGGACATGAACTAAATGAAAGGAATACAGGCACTTAACAATGAAAGGTTGTTTGCACAAACAGTGCTTCAAATGTAAATAAACAAGGGTC
>gene=chr5_87960458-87960674; species=equCab
TAAACAATAGGTTTCCCCAGCAAACATCTTATTGCCTTAATTGAACCTCCTTGAGAAAGAAAACCACACACTTTGTAATGTAAATGTTAATTGTAGTAGACAATGGTTCTAGGTAAATAGCACCCCTGGACATGAAGTAAATGAAAGGAATACAGGCACTTAACAATGAAAGGTTGTTTGCACAAACAGTGCTTCAAATGTAAATAAACAAGGGTC
>gene=chr5_87960458-87960674; species=gorGor
TAAACAATAGGTTTCTCCAGCAAACATCTTATTGCCTTAATTGAACCTCCTTGAAAAAGAAAACCACACACTTTGTAATGTAAATGTTAATTGTAGTAGACAATGGTTCTAGGTAAATAGCACCCCTGGACATGAAGTAAATGAAAGGAATACAGGCACTTAACAATGAAAGGTTGTTTGCACAAACAGTGCTTCAAATGTAAATAAACAAGGGTC
>gene=chr5_87960458-87960674; species=panTro
TAAACAATAGGTTTCTCCAGCAAACATCTTATTGCCTTAATTGAACCTCCTTGAAAAAGAAAACCACACACTTTGTAATGTAAATGTTAATTGTAGTAGACAATGGTTCTAGGTAAATAGCACCCCTGGACATGAAGTAAATGAAAGGAATACAGGCACTTAACAATGAAAGGTTGTTTGCACAAACAGTGCTTCAAATGTAAATAAACAAGGGTC
>gene=chr5_87960458-87960674; species=papHam
TAAACAATAGGTTTCTCCAGCAAACATCTTATTGCCTTAATTGAACCTCCTTGAAAAAGAAAACCACACACTTTGTAATGTAAATGTTAATTGTAGTAGACAATGGTTCTAGGTAAATAGCACCCCTGGACATGAAGTAAATGAAAGGAATACAGGCACTTAACAATGAAAGGTTGTTTGCACAAACAGTGCTTCAAATGTAAATAAACAAGGGTC
>gene=chr5_87960458-87960674; species=ponAbe
TAAACAATAGGTTTCTCCAGCAAACATCTTATTGCCTTAATTGAACCTCCTTGAAAAAGAAAACCACACACTTTGTAATGTAAATGTTAATTGTAGTAGACAATGGTTCTAGGTAAATAGCACCCCTGGACATGAAGTAAATGAAAGGAATACAGGCACTTAACAATGAAAGGTTGTTTGCACAAACAGTGCTTCAAATGTAAATAAACAAGGGTC
>gene=chr5_87960458-87960674; species=rheMac
TAAACAATAGGTTTCTCCAGCAAACATCTTATTGCCTTAATTGAACCTCCTTGAAAAAGAAAACCACACACTTTGTAATGTAAATGTTAATTGTAGTAGACAATGGTTCTAGGTAAATAGCACCCCTGGACATGAAGTAAATGAAAGGAATACAGGCACTTAACAATGAAAGGTTGTTTGCACAAACAGTGCTTCAAATGTAAATAAACAAGGGTC
>gene=chr5_87963005-87963221; species=hg19
CTATTAATATCAGAAAATAAAACCAGCTATTAAGGTGCAGCAAGCTGTTACGAGTGAGCAGCAGCATCCGTCCCTTCACAGGCCTCTATTTGCATTGTAAATTGCTTCTTTCTCACGCAAGACTCTTTAGCCTCTCTCTATAGAGATGTATAAAGCCAACGGCAATTTCCAGCGCAGGTTAAGGAGGAAGGAAAAAAAAATCCCATTCTATAGAAG
>gene=chr5_87963005-87963221; species=bosTau
CTATCAATATCAGAAAATAAAACCAGCTATTACGGTGCAGAAAGCGGTTACGAGTGAGCAGCAGCATCAGTCCCTTCACAGGCCTCTATTTGCATTGTAAATTGCTTCATTCTCACGCAAGACTCTTTAGCCTCCCTCTATAGAGACGTGTAAAGCCAAAGGCAATTTCCAGCGCAGGTTAAGGAGGAAGGAAAAAAAAATCCCATTCTATAGAAG
>gene=chr5_87963005-87963221; species=calJac
CTATTAATATCAGAAAATAAAACCAGCTATTAAGGTGCAGCAAGCTGTTACGAGTGAGCAGCAGCATCCGTCCCTTCACAGGCCTCTATTTGCATTGTAAATTGCTTCTTTCTCAGGCAAGACTCTTTAGCCTCTCTCTATAGAGATGTATAAAGCCAACGGCAATTTCCAGCGCAGGTTAAGGAGGAAGAAAAAAAAAATCCCATTCTATAGAAG
>gene=chr5_87963005-87963221; species=canFam
CTATTAATATCAAAAAATAAAACCAGCTATTAAGGTGCAGCAAGCGGTTACGAGTGAGCAGCAGCATCCGTCCCTCCACAGGCCTCTATTTGCATTGTAAATTGCTTCATTCTCACGCAAGACTCTTTAGCCTCCCTCTATAGAGATGTACAAAGCCAACGGCAATTTCCAGCGCAGGTTAAGGAGGAAGGAAAAAAAAATCCCATTCTATAGAGG
>gene=chr5_87963005-87963221; species=equCab
CTATTAATATCAGAAAATAAAACCAGCTATTAAGGTGCAGCAAGCGGTTACGAGTGAGCAGCAGCATCCGTCCCTTCACAGGCCTCTATTTGCATTGTAAATTGCTTCATTCTCACGCAAGACTCTTTAGCCTCCCTCTATAGAGACGTATAAAGCCAACGGCAATTTCCAGCGCAGGGTAAGGAGGAAGGAAAAAAACATCCCATTCTATAGAAG
>gene=chr5_87963005-87963221; species=gorGor
CTATCAATATCAGAAAATAAAACCAGCTATTAAGGTGCAGCAAGCTGTTACGAGTGAGCAGCAGCATCCGTCCCTTCACAGGCCTCTATTTGCATTGTAAATTGCTTCTTTCTCACGCAAGACTCTTTAGCCTCTCTCTATAGAGATGTATAAAGCCAACGGCAATTTCCAGCGCAGGTTAAGGAGGAAGGAAAAAAAAATCCCATTCTATAGA-G
>gene=chr5_87963005-87963221; species=panTro
CTATTAATATCAGAAAATAAAACCAGCTATTAAGGTGCAGCAAGCTGTTACGAGTGAGCAGCAGCATCCGTCCCTTCACAGGCCTCTATTTGCATTGTAAATTGCTTCTTTCTCACGCAAGACTCTTTAGCCTCTCTCTATAGAGATGTATAAAGCCAACGGCAATTTCCAGCGCAGGTTAAGGAGGAAGG-AAAAAAAATCCCATTCTATAGAAG
>gene=chr5_87963005-87963221; species=papHam
CTATTAATATCAGAAAATAAAACCAGCTATTAAGGTGCAGCAAGCTGTTACGAATGAGCAGCAGCATCCGTCCCTTCACAGGCCTCTATTTGCATTGTAAATTGCTTCTTTCTCACGCAAGACTCTTTAGCCTCTCTCTATAGAGATGTATAAAGCCAACGGCAATTTCCAGCGCAGGTTAAGGAGGAAGGAAAAAAAAATCCCATTCTATAGAAG
>gene=chr5_87963005-87963221; species=ponAbe
CTATTAATAGCAGAAAATAAAACCAGCTATTAAGGTGCAGCAAGCTGTTACGAGTGAGCAGCAGCATCCGTCCCTTCACAGGCCTCTATTTGCATTGTAAATTGCTTCTTTCTCACGCAAGACTCTTTAGCCTCTCTCTATAGAGATGTATAAAGCCAACGGCAATTTCCAGCGCAGGTTAAGGAGGAAGGAAAAAAAAATCCCATTCTATAGAAG
>gene=chr5_87963005-87963221; species=rheMac
CTATTAATATCAGAAAATAAAACCAGCTATTAAGGTGCAGCAAGCTGTTACGAGTGAGCAGCAGCATCCGTCCCTTCACAGGCCTCTATTTGCATTGTAAATTGCTTCTTTCTCACGCAAGACTCTTTAGCCTCTCTCTATAGAGATGTATAAAGCCAACGGCAATTTCCAGCGCAGGTTAAGGAGGAAGGAAAAAAAAATCCCATTCTATAGAAG
>gene=chr5_87966978-87967194; species=hg19
CATTTAAAATATTGCTATTAACATGATTCCTTAAAATGCCAGAGATTCCATAAAACCCCAGTACAATGTATCCTAGGTCTCAGCACCCACGGGGTTAAATATGCTAATTTGCATTCAAATGGAGACATGCATGATAATGTGAATGCAAAATATGCAGAATCTGGAGGGGTTTGAGAAATTAATTTTTCTTTCTTCTTTTCTTTTATTTTTAGCTTG
>gene=chr5_87966978-87967194; species=bosTau
CATTTAAAGTATTGCAATTACCACAATTCCTTAAAATGCCACAGATTCCAGAAAACCCCAGTATAATATATCCTGTGCTTCAGCACCCACAGGGTTAAATATGCTAATTTGCATTTAAATGGAGACATGCATGATAATGGCAATGCAAAATATGCAGAATCTGGAGGGGTTTGGGAAATTAATTTTT----------TTCTTTTATTTTTAGCTTA
>gene=chr5_87966978-87967194; species=calJac
CATTTAAAATATTGCTATTACCATGATTCCTTAAAATTCCAAGAATTCCATAAAACCCTAGTACAATGTATCCTGGGTCTCAGCACCTACAGGGTTAAATATGCTAATTTGCATTTAAATGGAGACATGCATGATAATGTGAATGCAAAATATGCAGAATATGGAGGGGTTTGGGAAATTAATTTTTCTTTC-----TTCTTTTATTTTTAGCTTG
>gene=chr5_87966978-87967194; species=canFam
CATTTAAAGTATTGCAATTACCATGATCCCTTAAAATGCCAGAGATTACAGAAAACCCCAGTACAATGTGTGCTGGGCTTCAGCACCCACAGGGTTAAATATGCTAATTTGCATTTAAATGGAGACATGCATGATAATGGGAATGCAAAATATGCAGAATCTGGAGGGGTTTGGGAAATTAATTTTTTTCTTTCCTTTTCTTTTATTTTTAGCTTG
>gene=chr5_87966978-87967194; species=equCab
CATTTAAAGTATTGCAA-------------TTAAAATGCCAGAGATTCCGGAAAACCCCAGTACAATGTATCCTGGGCTTTAGCACCCACAGGGTTAAACATGCTAATTTGCATTTAAATGGAGACATGCATGATAATAGGAATGCAAAATATGCAGAATCTGGAGGGGTTTGGGAAATTAATATTTTTCTTTC---TTCTTTTCTTTTTGGCTTG
>gene=chr5_87966978-87967194; species=gorGor
CATTTAAAATATTGCTATTACCATGATTCCTTAAAATGCCAGAGATTCCATAAAACCCCAGTACAATGTATCCTAGGTCTCAGCACCCACAGGGTTAAATATGCTAATTTGCATTCAAATGGAGACATGCATGATAATGTGAATGCAAAATATGCAGAATCTGGAGGG-TTTGAGAAATTAATTTTTCTTTCTTCTTTTCTTTTATTTTTAGCTTG
>gene=chr5_87966978-87967194; species=panTro
CATTTAAAATATTGCTATTACCATGATTCCTTAAAATGCCAGAGATTCCATAAAACCCCAGTACAATGTATCCTAGGTCTCAGCACCCACAGGGTTAAATATGCTAATTTGCATTCAAATGGAGACATGCATGATAATGTGAATGCAAAATATGCAGAATCTGGAGGGGTTTGAGAAATTAATTTTTCTTTCTTCTTTTCTTTTATTTTTAGCTTG
>gene=chr5_87966978-87967194; species=papHam
CATTTAAAATATTGCTATTACCATGATTCCTTAAAATGCCAGAGATTCCATAAAACCCCAGTACAATGTATCCTGGGTCTCAGCACCCACAGGGTTAAATATGCTAATCTGCATTTAAATGGAGACATGCATGATAATGTGAATGCAAAATATGCAGAATCTGGAGGGGTTTGAGAAATTAATTTTTCTTTCTTCTTTTCTTTTATTTTTAGCTTG
>gene=chr5_87966978-87967194; species=ponAbe
CATTTAAAATATTGCTATTACCATGATTCCTTAAAATGCCAGAGATTCCATAAAACCCCAGTACAATGTATCCTAGGTCTCAGCACCCACAGGGTTAAATATGCTAATTTGCATTTAAATGGAGACATGCATGATAATGTGAATGCAAAATATGCAGAATCTGGAGGGGTTTGAGAAATTAATTTTTCTTTCTTCTTTTCTTTTATTTTTAGCTTG
>gene=chr5_87966978-87967194; species=rheMac
TATTTAAAATATTGCTATTACCATGATTCCTTAAAATGCCAGAGATTCCATAAAACCCCAGTACAATGTATCCTGGGTCTCAGCACCCACAGGGTTAAATATGCTAATTTGCATTTAAATGGAGACATGCATGATAATGTGAATGCAAAATATGCAGAATCTGGAGGGGTTTAAGAAATTAATTTTTCTTTCTTCTTTTCTTTTATTTTTAGCTTG
>gene=chr5_95770044-95770260; species=hg19
GCAGGACTGCCGCAGGAGCTGCTCTCTCTTCTGAGCACCAAAGACCTCCACCCTTCTGCAGCTGGCCAGCACCAAGCTGTTTTCCTTTTGATATGTGCATTTCCCTCTTTTGAACAGCAAAATAGGAAATTGGCCGCAGGGGGGAGTGTGGTTAGGTTCATGATCGTGACAACTTGTGTCCAGCTCTTGGGAACGTGTTGGACTCAGGCCAAAAGT
>gene=chr5_95770044-95770260; species=bosTau
GC--ACGGGTTGCCGGAGCTCC----GCTTCTGAGTTCCAAGAATCGCCGTCCCCGCA---------AGAATCAAACTATTTC-CTTTTGACTGGTACCACCCCCTCTTTAAAAAGGAAAAACAGGAACTTGACCACAAGGGAGAGTATGGTTAGG-TCATAATCGTGACTAATTGCATTGAATTCTCGGGAACACAATGCACTCAGCCCCAAAAT
>gene=chr5_95770044-95770260; species=calJac
GCAAGACTGCTGCAGGAGCTGGTCTGTCTTCTGAGCACCGAAGACCTCCACCCTTCTGTGGCTGACCAGCACCAAGCTGTATTCCTTTTGATATGTGCCTTTCCCTCTTTTGAAGAGCAAAATAGAAAATTGGCCGCAGGGGGGAGTGTGGTTAGGTTCATGATCGTGACAACTTGTGTCCAGCTCTTGGGAACGTGTTGGACTCAGGCCAAAAGT
>gene=chr5_95770044-95770260; species=canFam
gc--ggcggcggccagggcggcccTTCCTGCTGAGCCTCGAAAATTGAGGTCCTTGTGCAGCTCTCCAGAACCAAGCTGTTTCTCATTTGATCTGT---CTTCCCTCTTTAAAGAAAAAAAATAGGAAACTGACTGCAGGGGGGAGTGTGGTTCGGTTCCTGATCGTGACTACTTACCTCAAGCTCCCAGGAGCGTGATGGACTCATCCCAAAAGT
>gene=chr5_95770044-95770260; species=equCab
GC--GCCCGTGGCGGGAGCTGCTCCTCCTTTTGAGCCCTAAGGACGGCTGCCCTTCTGCGACTGGTCAGAACCAAGCTGTTTCTCTTTTGGCGTGTGTCTTCCCCTCTTTCAAACAGAAAAATAGGAAATTGACCACAGAGGGGAATGTGGTTAGGTTCATGATCGTGACTACTTGCATCGAGCTCACAGGAACGCGTTGGACACAGCCCCCAAAT
>gene=chr5_95770044-95770260; species=gorGor
GCAGG-CTGCCGCAGGAGCTGCTCTCTCTTCTGAGCACCAAAGACCTCCACCCTTCTGCAGCTGGCCAGCACCAAGCTGTTTTCCTTTTGATATGTGCATTTCCCTCTTTTGAACAGCAAAATAGGAAATTGGCCGCAGGGGGGAGTGTGGTTAGGTTCATGATCGTGACAACTTGTGTCCAGCTCTTGGGAACGTGTTGGACTCAGGCCAAAAGT
>gene=chr5_95770044-95770260; species=panTro
GCAGGACTGCCGCAGGAGCTGCTCTC----CTGAGCACCAAAGACCTCCACCCTTCTGCAGCTGGCCAGCACCAAGCTGTTTTCCTTTTGATATGTGCACTTCCCTCTTTTGAACAGCAAAATAGGAAATTGGCCGCAGCGGGGAGTGTGGTTAGGTTCATGATCGTGACAACTTGTGTCCAGCTCTTGGGAACGTGTTGGACTCAGGCCAAAAGT
>gene=chr5_95770044-95770260; species=papHam
GCAGGACTGCAGCAGGAGCTGCTCTGTCTTCTGACCACCAAAGACGTCCTGTCTTCTG---------AGCACCAA--------CCTTTTGATATGTGCCTTTCCCTTTTTTGAACAGCAAAATAGGAAATTGGCCGCAGAGTGGAGTGTGGTTAGGTTCATGATCGTGACAACTTGTGTCCAGCTCTTGGGAACGTGTTGGACTCAGGCCAAAAGT
>gene=chr5_95770044-95770260; species=ponAbe
GCAGGACTGCCGCAGGAGCTGCTCTCTCTTCTGAGCACCAAAGACCTCCACCCTTCTGCAGCTGGCCGGCACCAAGCTGTTTTCCTTTTGATATGTGCATTTCCCTCTTTTGAACAGCAAAATAGGAAATTGGCCGCAGCGGGGAGTGTGGTTAGGTTCATGATCGTGACAACTTGTGTCCAGCTCTTGGGAACGTGTTGGACTCATGCCAAAAGT
>gene=chr5_95770044-95770260; species=rheMac
GCAGGACTGCAGCAGGAGCTGTTctgtcttctgagcaccaaagacgtccACTCTTCTGTAGCTGGCCAGCACCAAGCTGTTTTCCTTTTGATATGTGCCTTACCCTTTTTTGAACAGCAAAATAGGAAATTGGCCGCAGAGGGGAGTGTGGTTAGGTTCATGATCGTGACAACTTGTGTCCAGCTCTTGGGAACGTGTTGGACTCAGGCCAAAAGT
>gene=chr5_113647755-113647971; species=hg19
GTGAGTGGATAGAATGAATGGAAAGAAAGCTCTTAGAAGACATGGTAAGAGAAATCTCTCTGGCTTTCAGAGCCTCCTGGTGAGTAGGGCCATTGTAATGCTAATTCACAAGAGGGGTGCTGCCCCAGCTCTCTTCTTGCTTCTTGGCGTGAGTTTTTGGAACAATCTCTTTTCTTCCTGCTGCTGGCTTTTTGAACAGGCTGTCCAGGCATTTTC
>gene=chr5_113647755-113647971; species=bosTau
GAGACTGATA-GCATGAATGAAAAGAAAGATCTTAGGAACCACTGTGGAAATGGC-TCCCTTGCTTTCTCAGACCCCTGAGAAGTAGCACCACTGACATGCTGATCCTCAGGAGGGGGGCT-CCCCAGTCCTCTCC-TGCTTCTTGGCCCAAGTTTCTGGCACCATCCCTCCTCTTCCTGCTGCTGGCTCTTTGAACAGGCTGTCCAGGCATTTTA
>gene=chr5_113647755-113647971; species=calJac
GTGGGTGGATAGAATGAATAGAAAGAAAGCTCTTAGAAGACATGGTAAGAGAAATCTCTCTGGCTTTCAGAGTCTCCTGGTGAGCAGGGACATTGTAATGCTAATTCACAAGAGGGGCACTGCCCCAGCTCTCTTCTTGCTTCTTGGCATGAGTTTTTGGAACAATCTGTTTTCTTCCTGCTGTTGGCTTTTTGAACAGGCTGTCCAGGCATTTTC
>gene=chr5_113647755-113647971; species=canFam
GAGAGTGGATGGAATAAATGCAAAGAAAGATCTTAGGAACCACGGTGCCAATAGACTCCAAGACTTTCTCAGCCCCCTGGTGAGTCGGACCATTGAAATGCTAATTCATAGGAGGGGAACTGCCCCAGCTCTCACTCTGCTTCTTGGCATGAATTTCTGGCATGATCTCTTCTCTTCCTGCTGCTGGCTCTTTGAACAGGCTGTCCAGGCATTTTA
>gene=chr5_113647755-113647971; species=equCab
GAGAGTGGATAAGATAGATGGAAAGAAAGATCTTAGGAGCCACTGTGGAAATAGACTGC-TGGCTTTCTCAGCCCCCTGGTGAGTAGGCCCATTGAAATGCTAATTCGCAGGAGGGGGGCTGCCCCAACTCTCTCAGTGCTTCTTGGCATGAGTTTCTGGCACAGTCTCTCCTCTTCCTGCTGCTGGCTCTTTGAACAGGCTGTCCAGGCATTTTA
>gene=chr5_113647755-113647971; species=gorGor
GTGAGTGGATAGAATGAATGGAAAGAACGCTCTTAGAAGACATGGTAAGAGAAATCTCTCTGGCTTTCAGAGCCTCCTGGTGAGTAGGGCCATTGTAATGCTAATTCACAAGAGGGGTGCTGCCCCAGCTCTCTTCTTGCTTCTTGGCGTGAGTTTTTGGAACAATCTCTTTTCTTCCTGCTGCTGGCTTTTTGAACAGGCTGTCCAGGCATTTTC
>gene=chr5_113647755-113647971; species=panTro
GTGAGTGGATAGAATGAATGGAAAGAAAGCTCTTAGAAGACATGGTAAGAGAAATCTCTCTGGCTTTCAGAGCCTCCTGGTGAGTAGGGTCATTGTAATGCTAATTCACAAGAGGGGTGCTGCCCCAGCTCTCTTCTTGCTTCTTGGTGTGAGTTTTTGGAACAATCTCTTTTCTTCCTGCTGCTGGCTTTTTGAACAGGCTGTCCAGGCATTTTC
>gene=chr5_113647755-113647971; species=papHam
ATGGGTGGATAGAATGAATGGAAAGGAAGCTCTTAGAAGACTTGGTAAGAGAAATCTCTCTGGCTTTCAGAGCCTCCTGGTGAGTAGGGCCATTGTAATGCTAATTCACAAGAGGGGTGCTGCCCCAGCTCTCTTCTTGCTTCTTGGCATGAGTTTTTGGAACAATCTCTTTTCTTCCTGCTGCTGGCTTTTTGAACAGGCTGTCCAGGCATTTTC
>gene=chr5_113647755-113647971; species=ponAbe
GTGAGTGGACAGAATGAATGGAAAGAAAGCTCTTAGAAGACATGGTAAGAGAAATCTCTCTGGCTTTCAGAGCCTCCTGGTGAGTAGGGCCATTGTAATGCTAATTCACAAGAGGGGTGCTGCCCCAGCTTTCTTCTTGCTTCTTCGCATGAGTTTTTGGAAGAATCTCTTTTCTTCCTGCTGCTGGCTTTTTGAACAGGCTGTCCAGGCATTTTC
>gene=chr5_113647755-113647971; species=rheMac
ATGGGTGGATAGAATGAATGGAAAGGAAGCTCTTAGAAGACTTGGTAAGAGAAATCTCTCTGGCTTTCAGAGCCTTCTGGTGAGTAGGGCCATTGTAATGCTAATTCACAAGAGGGGTGCTGCCCCAGCTCTCTTCTTG-------GCATGAGTTTTTGGAACAATCTCTTTTCTTCCTGCTGCTGGCTTTTTGAACAGGCTGTCCAGGCATTTTC
>gene=chr5_129914120-129914336; species=hg19
aactttttataatacatgcaatcctgatgtggtaaacagagcataagctttgtatcatatgttaacatggtttGTGCTGCCCACAGTTAATTGTCATTCAAAATACTCCTGCATAAATTATGCCAAACTCAGGCCATTGTTTGTGGCTTTCATCCTTTCACTTCAAATTGGTAATACTTCAACAACTCCTCTCCACAACTTTCCCTGTTTATCTGT
>gene=chr5_129914120-129914336; species=bosTau
ACCCTTCT------CATCTTGTTCTGCGTTAATGAAC--ACGGAAAGCTTTGTATCATACATTAGCATGGTTTGTGCCATACATATCTAATATTCATTAGT-----------ATCATTTATGCCCAACTTAAGCCACGACTTGTGGCTTTAAttctttaacttcagatgggttgtat-gaaacaactcccttccatagctttccccagttatctga
>gene=chr5_129914120-129914336; species=calJac
cactttctataatacatgttatcctgatgtggtaaacagagcataagctttgtatcatatgttaacatggtttATGCTGCACATAGCTAATTGTCATTCAAAATACTCCTGTATAAATTATGCCAGACTCAAGCCATTGTTTGTGACTTTCATGCTTTCACTTCAAATGGATAATACTTTAACAACTCCTCTCCACAACTTTCCCTATTTATCTGT
>gene=chr5_129914120-129914336; species=canFam
aatgttct------cacaccgtcttatattagtaaacagaggg-aagttttgtatcatatgttaacatggtttgtaccatatatacttaa-tatcattaggaatacttttatgtcagttatgccaaactcaaactgttgtctgtggcttttatcctttcacttcagatggataatac-taaacaac----ttcca-tactttccccggttatctgt
>gene=chr5_129914120-129914336; species=equCab
aactttct------catgctgtcctgcgttagtgaacagaggataagctttgtatcatacattaacatggtttATGGTATACATATAtaattatcattagaaacactgctatatagattatgccaaactcaagcaattgcttgtggctttcatccttt-------gatgggtaatac-taaacaactctgttccactactttccccagttatttgt
>gene=chr5_129914120-129914336; species=gorGor
aactttttataatacatgcaatcctgatgtggtaaacagagcataagctttgtatcatatgttaacatggtttGTGCTGCCCACAGCTAACTGTCATTCAAAATACTCCTGCATAAATTATGCCAAACTCAGGCCATTGTTTGTGGCTTTCATCCTTTCACTTCAAATTGGTAATACTTTAACAACTCCTCTCCACAACTTTCCCTGTTTATCTGT
>gene=chr5_129914120-129914336; species=panTro
aactttttataatacatgcaatcctgatgtggtaaacagagcataagctttgtatcatatgttaacatggtttgtgctgcccacagttaattgtcattcaaaatactcctgcataaattatgccaaactcaggccattgtttgtggctttcatcctttcacttcaaattggtaatactttaacaactccTCTCCACAACTTTCCCTGTTTATCTGT
>gene=chr5_129914120-129914336; species=papHam
aactttttataacacattctatcctgatgtggtaaacagagcataagctttgtgtcatatgttaacatggtttGTGCTCCACACAGCTAATTTTCATTCAAAATACTCC-GTATAAATTATGCCAAACTCAGGCCA-------------TCATCCTTTCACTTCAAATTGGTAACACTTTAACAACTCCTCTCCACAACTTTCCCTGTTTATCTGT
>gene=chr5_129914120-129914336; species=ponAbe
AACTTTTTATAATATATGCAATCCTGATGTGGTAAACAGAGCATAAGCTTTGTATCATATGTTAACATGGTTTGTGCTGCCCAGAGCTAATTGTCATTCAAAATACTCCTGTATAAATTATGCCAAACTCAAGCCATTGTTTGTGGCTTTAATCCTTTCACTTCAAATTGGTAATACTTTAACAACTCCTCTCCACAACTTTCCCTGTTTATCTGT
>gene=chr5_129914120-129914336; species=rheMac
aactttttataacacatgctatcctgatgtggtaaacaaagcataagctttgtgtcatatgttaacatggtttGTGCTGCACACAGCTAATTTTCATTCAAAATAC-CCCGTATAAATTATTCCAAACTCAGGCCA-------------TCATCCTTTCACTTCAAATTGGTAACACTTTAACAACTCCTCTCCACAACTTTCCCTGTTTATCTGT
>gene=chr5_136227387-136227603; species=hg19
TGCTTTATTTCTATAGTTTTCTTTGAGCAGCCATTTGTTCCCTCCTCTTGTACCTCTTTGAAAAGCTCCCGATTCCCCATGAAGGATTGAATTCATTTGCATTACAATACATTGTGTTCTGAGCCAGAGTGTCTGTGCTGGTGAAACCTTCCCTTGATCAAACTCCACGACTTCTGTAGAGTGTTTGGAGAGGCACAATGCTTTTTTTGCTATGCC
>gene=chr5_136227387-136227603; species=bosTau
AGTTTTATTTCTGTGTTTTGCTTCTAGCAGCCATTTGCTCCC-CCTCTTAGACCTCTTTGCAAAGTTTCAGATTCCCTAAGAAGGACTGGAGCCATCTGCATTACAATACATTGTGTTCCTAGCCAAGGTGTCTGTGCTGGAGAAAGCCTCCCTTGATCAAAAGCTACAACTACTGTTGAGC-TTTGGAACAGCATGGAACTTTCTTTACTACGCC
>gene=chr5_136227387-136227603; species=calJac
TGCTTTATTTCTATAGTTTTCTTTGAGCAGCCATTTGTTCCCTCTTCTTGTACCTCTTTGAAAAGCTCCCGATTCCCCATGAAGGAGTGGATTCATTTGCATTACAATACATTGTGTTCTGAGCCAGAGTGTCTGTGCTGGTGAAACCTTCCCTTGATCAAACTCCAAGACTTCTGTAGAGTGTTTGGAGAGGCACAATGCTTTCTTTGCTTTGCC
>gene=chr5_136227387-136227603; species=canFam
TGCTTTATTTCTATATTTCACTTTTAGCACCCATTTGTTTCCTCCTCTTGTGCCGCTTTGAAAAGCTCCCCATTCCAGGAGAGGGACTGAAGCCATTTGCATTACAATGCACTGCGTTCCCAGCCCA-GCGTCTGTGCTGGTGCCACCTTCCCTTGATCACACGCCACAGCTACTGTGAGCCC--TGGAACAGCGCAAC-ACTCTTCTGCTGTGCC
>gene=chr5_136227387-136227603; species=equCab
AGATTTATTTCTGTATTTTCCTTTTAGCAGCCATTTGTTCCCTCCTCTTGTACCTCTTTGGAAAGTGCCTGATTCTTTGAGAAGGACTGAAGCCATTTGCATTACAATCCATTGTGTTCCCAGCCAAGGTGTCTGTGCTGGTGAAACCTTCTCTTGATCAAACATCACAACTACTGTAGAGCGTTTGGAACAGCGCTGCGCTTTCTTTGCAATGCC
>gene=chr5_136227387-136227603; species=gorGor
TGCTTTATTTCTATAGTTTTCTTTGAGCAGCCATTTGTTCCCTCCTCTTGTACCTCTTTGAAAAGCTCCCGATTCCCCATGAAGGATTGAATTCATTTGCGTTACAATACATTGTGTTCTGAGCCAGAGTGTCTGTGCTGGTGAAACCTTCCCTTGATCAAACTCCACGACTTCTGTAGAGTGTTTGGAGAGGCACAATGCTTTTTTTGCTATGCC
>gene=chr5_136227387-136227603; species=panTro
TGCTTTATTTCTATAGTTTTCTTTGAGCAGCCATTTGTTCCCTCCTCTTGTACCTCTTTGAAAAGCTCCCGATTCCCCATGAAGGATTGAATTCATTTGCGTTACAATACATTGTGTTCTGAGCCAGAGTGTCTGTGCTGGTGAAACCTTCCCTTGATCAAACTCCACGACTTCTGTAGAGTGTTTGGAGAGGCACAATGCTTTTTTTGCTATGCC
>gene=chr5_136227387-136227603; species=papHam
TGCTTTATTTCTATAGTTTTCTTTGAGCAGCTATTTGTTCCCTCCTCTTGTACCTCTTTGAAAATCTCCGGATTCCCCATGAAGGATTGAATTCATTTGCATTACAATACATTGTGTTCTGAGCGGGAGTGTCTGTGCTGGTGAAACCTTCCCTTGATCAAACTCCACAACTTCTGTAGAGTGTTTGGAGAGGTACAATGCTTTCTTTGCTATGCC
>gene=chr5_136227387-136227603; species=ponAbe
TGCTTTATTTCTATAGTTTTCTTTGAGCAGCCATTTGTTCCCTCCTCTTCTACCTCTTTGAAAAGCTCCCGATTCTCCATGAAGGATTGAATTCATTTGCATTACAATACATTGTGTTCTAAGCCAGAGTGTCTGTGCTGGTGAAACCTTCCCTTGATCAAACTCCACGACTTCTGTAGAGTGTTTGGAGAGGCACAATGCTTTTTTTGCTATGCC
>gene=chr5_136227387-136227603; species=rheMac
TGCTTTATTTCTATAGTTTTCTTTGAGCAGCCATTTGTTCCCTCCTCTTGTACCTCTTTGAAAATCTCCGGATTCCCCATGAAGGACTGAATTCATTTGCATTACAATACATTGTGTTCTGAGCCGGAGTGTCTGTGCTGGTGAAACCTTCCCTTGATCAAACTCCACAACTTCTGTAGAGTGTTTGGAGAGGTACAATGCTTTCTTTGCTATGCC
>gene=chr5_138903723-138903939; species=hg19
ggagtttggtacctaataaacactcagtaaatgcaagctattattATTACAAAGTACTTAAGATGTGGCCCTGAGTGTGGTGAGCGCTGAGTCCCAGGAGGCCATTGTTATGCATTGCTTGGCTGCCTGTGGAGGCCCAGCCTAGACCCCCAGCTCAGGCTGGAGTGATCAAACGAGGCCTGAAGATCCTGAATGTGAAAGCCCCTTAGGAGGCTC
>gene=chr5_138903723-138903939; species=bosTau
GGGATTTGGTACCTATTAAGTACTCAATCAATGCTAGCTATTATTATTACCAAGTGCTAAAGGTACGGTCCCTTCTGTGCTCTGTGCTCAGTAACAAGAGGCCACTGTTATGTATTACTGGTCCACCACTGG-----------------------------AGGGAGATCAAAGGAGGCCTGAGCATCTTGAATGTGAAAGCCCCTCAGGAAGCTC
>gene=chr5_138903723-138903939; species=calJac
ggaGTTTGG---------------------------------------------------------------------------------------------------------------------------------------------------------------------------------------------------------------
>gene=chr5_138903723-138903939; species=canFam
ggggtttggtgcctaaaaagtactcaataaatgctaggcaTTTTTATTACCAAATGTTGAAGATCTGATACTGTGTGTGGT--------------AAGGAGCCATAGTTATGCAGTACTTGGCCACCTCTGAAGGCCCAGCCTAGA-GACTCCCT------GGGGTAGTCAAAGGAGGCCTGAGGATCATTAATGCGAAATCCCCTTAGGAGGCTC
>gene=chr5_138903723-138903939; species=equCab
GGGgtttgatacctaataagcactcaataaatgctagctattattATTACCAAGTGCTGAAGATACAGTCCTGTGTGTGGTAAGTTCTCAGTGACAAGAGGCCATTGTTATGCATCACTAGGACACCTCTGGAAGCCTGGGCTAGA-CACCCCCTCAGGGTGAGATGATCAAAGGAGGCTTGAGGATCCTGAATGTGAAAGCCCCTTAGGAGGCTC
>gene=chr5_138903723-138903939; species=gorGor
ggaGTTTGGTACCTAATAAACACTCAGTAAATGCAAGCTATTATTATTACAAAGTACTTAAGATGTGGCCCTGAGTGTGGTGAGGGCTGAGTCCCAGGAGGCCATTGTTATGCATTGCTTGGCTGCCTGTGGAGGCCCAGCCTAGACCCCCAGCTCAGGCTGGAGTGATCAAACGAGGCCTGAAGATCCTGAATGTGAAAGCCCCTTAGGAGGCTC
>gene=chr5_138903723-138903939; species=panTro
ggagtttggtacctaataaacactcagtaaatgcaagctattattattaCAAAGTACTTAAGATGTGGCCCTGAGTGTGGTGAGCGCTGAGTCCCAGGAGGCCATTGTTATGCATTGCTTGGCTGCCTGTGGAGGCCCAGCCTAGACCCCCAGCTCAGGCTGGAGTGATCAAACGAGGCCTGAAGATCCTGAATGTGAAAGCCCCTTAGGAGGCTC
>gene=chr5_138903723-138903939; species=papHam
GGAGTTTGGTACCTAATAAACACTCAGTAAATGCAAGCTATTATTATTACAAAGTACTTAAGATGTGGCCCTGAGTGTGGTGAGCGCTGAGTCCCAGGGGGCCATTGTTATGCATTGCTTGGCCGCCTGTGGAGGCCCAGCCTAGACCCCCAGCTCAGGATGGAGTGATCAAACGAGGCCAGAAGACCCTGAATGTGAAAGCCCCTTAGGAGGCTC
>gene=chr5_138903723-138903939; species=ponAbe
GGAGTTTGGTACCTAATAAACACTCACTAAATGCAAGCTATTATTATTACAAAGTACTTAAGATGTGGCCCTGAGTGTGGTGAGCGCTGAGTCCCAGGAGGCCATTGTTATGCATTGCTTGACTGCCTGTGGAGGCCCAGCCTAGACCCCCAGCTCAGGCTGGAGTGATCAAATGAGGCCTGAAGATCCTGAATGTGAAAGCCCCTTAGGAGGCTC
>gene=chr5_138903723-138903939; species=rheMac
ggagtttggtacctaataaacactcagtaaatgcaagctattattattaCAAAGTACTTAAGATGTGGCCCTGAGTGTGGTGAGCGCTGAGTCCCAGGGGGCCATTGTTATGCATTGCTTGGCCGCCTGTGGAGGCCCAGCCTAGACCCCCAGCTCAGGATGGAGTGATCAAACGAGGCCAGAAGATCCTGAATGTGAAAGCCCCTTAGGAGGCTC
>gene=chr5_140381906-140382122; species=hg19
GGGCTGCATCCGCACCCCTTCCCCCACCTCCACTCCTTTCAACTCATTCTGGCTTAGGGCTCCTGCTGGCATCTCTGTGCCTCCCAAATAGTAGTAACAAAACAGGCAATAACCATAATAATTGGCACATTTGTATAACGCTTTAGCATTTTCAAAGGATGACCTTGTTATACAGCTCAGGATCTGAGTCTCCTAGctggagtcagactccctaga
>gene=chr5_140381906-140382122; species=bosTau
GGGCGGTGTCCTGAGCCCTCCCCCCAGCTGCAAGTCTTTCCACTTCTGCTCGCTTAGGGCTCCTGCCTGCATCGCCAT--CTCTCAAG---CGGTGACTAAACAGA-TATAGCCGTAGAAATTGCTATACTTGTATAATGCCTCAGGGTTTTCACACAGC---ATTCCTATACAGCTCAGCATGTGGGTCTCATGActggagtgagactccctaga
>gene=chr5_140381906-140382122; species=calJac
---------CTGCACCCCTTCCCCCACCTCCACTGCTTTCAACTCATTCTGGTTTAGGGCTCCTGCTGGCCTCTCTGTGCCTCCCAAA---TAGTAACAAAACAGGCAATAACCATAATAATTGACTCATTTGTATAACTATTTAGGGTTTTCAAAGGATAACCTTGTTATACAGCTCAGGATCTGAGTCTCCTAGctggagtcagactccctaga
>gene=chr5_140381906-140382122; species=canFam
GGGCTGTGTCCTGAGCCCTCCCCCAGCCTCtttttCCCCTTTCTGTTTCTAGCTTAGAGTTCCTGCCTGCATCTCTGA--CTCCCAAA---TGGTGGCAAGGCAAA-TGTAATCAAAATAATTGCTACATTTGTATAATGCTTCAGAATTTTCCAAGGGC---CTTTATACACAGCTCAGGATGTGG----------tggagtgagactgtccaga
>gene=chr5_140381906-140382122; species=equCab
GGGCTGTGTCCTGAGCCCTCCCCCCACCTCTCCTTCCTGCAACTGATGCTAGCTTAGGGCTTCTGC---CACCTCTGT--CTCCCAAA---TGGTGACAAAACAGA-TATAATCATAGTAATTGCTACATCTGTATAATGCTTCAGAGTTTTCAAAGGGT---CTTCATATACAGCTCAG-ACGTGGGTCTCATAActggagtgagactgcctagg
>gene=chr5_140381906-140382122; species=gorGor
GGGCTGCATCCGCACCCCTTCCCCCACCTCCACTCCTTTCAACTCATTCTGGCTTAGGGCTCCTGCTGGCATCTCTGTGCCTCCCAAATAGTAGTAACAAAACAGGCAATAACCATAATAATTGGCACATTTGTATAACGCTTTAGCGTTTTCAAAGGATGACCTTGTTATACAGCTCAGGATCTGAGTCTCCTAGctggagtcagactccctaga
>gene=chr5_140381906-140382122; species=panTro
GGGCTGCATCCGCAACCCTTCCCCCACCTCCACTCCTTTCAACTCATTCTGGCTTAGGGCTCCTGCTGGCATCTCTGTGCCTCCCAAATAGTAGTAACAAAACAGGCAataaccataataattggcacatttgtataacgctttagcgttttcaaagGATGACCTTCTTATACAGCTCAGGATCTGAGTCTCCTAGctggagtcagactccctaga
>gene=chr5_140381906-140382122; species=papHam
CGGCTGCATCCGCACCCCTTCCCCCACCTCCACTCCTTTCATCTCATTCTGGCTTAGGGCTCCTGCTGGCATCTCTGTGCCTCACAAATAGTAGTAACAAAACAGGCAATAACCATAATAATTGGCACATTTGTATAACGCTTTAGGGTTTTCAAAGGACGACCTTGTTATACAGCTCGGGATCTGAGTCTCCTAGTtggagtcagactccctagt
>gene=chr5_140381906-140382122; species=ponAbe
GGGCTGCATCCGCACCCCTTCCCCCACCTCCACTCCTTTCAACTCATTCTGGCTTAGGGCTCCTGCTGGCATCTCTGTGCCTCCCAAATAGTAGTAACAAAACAGGCAATAACCATAATAATTGGCACATTTGTATAACGCTTTAGGGTTTTCAAAGGATGACCTTGTTATACAGCTCAGGATCTGAGTCTCCTAGctggagtcagactccctaga
>gene=chr5_140381906-140382122; species=rheMac
CGGCTGCATCCGCACCCCTTCCCCCACCTCCACTCCTTTCATCTCATTCTGGCTTAGGGCTCCTGCTGGCATCTCTGTGCCTCACAAATAGTAGTAACAAAACAGGCAataaccataataattggcacatttgtataacgctttagggttttcaaagGACGACCTTGTTATACAGCTCGGGATCTGAGTCTCCTAGTtggagtcagactccctagt
>gene=chr5_142081654-142081870; species=hg19
CCACCTGTCACCCATTAACCAAAAATAACCATCTCAAATAGCTAGCCTGGTTGTGTTCCTTTGTTACTCAGCTTAACATTTTTACCATTAGAATGGTGACAAAGCTGGTCTTATTGCCTGAAGAAAGAAGATATTGAAATGCATGGATATTATTTGcaaggatggtcactgaagaattgtttgcaattgtggaaacaacctaagtgtcaacagaat
>gene=chr5_142081654-142081870; species=bosTau
ATACCAGGCACTCCCTAACC-AAAATTGTCACCTCCAATG----GCCTGATTGTGTTCCT--GTTACCCAGCCTAAACTTTTCACTATTAGAATGGTGGCAAAACTGGTCTGGCTGCCTGTAGAAA-AAAAGATAAAAATCTATGGATATTATTCACAAT-CTGGTCACTGCAATAAGGT----AATGGTGAAA-----CTGTatgtcaacaaaat
>gene=chr5_142081654-142081870; species=calJac
CCACCAGTTACGCATTAACCAAAAATTATCACCTCAAATAGGCAGCCTAGTTATGTTCCTCTGTTACCCAGCTTAAAAGTTTTACCATTAGAATGCTGACAAAGCTGGTCTTATTGTCTGCAGAaagaagatattaaaatacatggatattatttgcaaggatggccactaaagtattgtttgtaatagtggaaacaacctaaatgtcagcagaat
>gene=chr5_142081654-142081870; species=canFam
ATACCAACTACCTTTTAACA-GAAATTGTCACCTCAAATGGCCAGCCTGGTTATGTTCCT--GTGACCCAGCCTAAAATTTTCACTATTCAAGTGGTGGCAAGATTGGTCTTACTGTCTGTAGAAAGAAGAGATAACAATGTATGGATATTATTagagag---ggtcagtgaagca-tgtctataatagtggaaacaacctaaatgtcaatagaat
>gene=chr5_142081654-142081870; species=equCab
atacCAGGCACCCCCTAGCC-TAGATCATCACCTCAAATGGCCTGCCTGGTTGTGTTCCT--GATACCCAGCCTAAAATTTTCACCACTCGAATGGTGGCTGAACTGGTCTTATTGTCTGTAGAACGAAGACATTAAAATGTATGAATATtattcgcaag--atgtcactgaaacattgtttgttatagtgaaaacaacctaaatgtcaacagaa-
>gene=chr5_142081654-142081870; species=gorGor
------------------------------------------------------------------------------------------------------------------------------------------------------------------------------------------------------------------------
>gene=chr5_142081654-142081870; species=panTro
CCACCTGTCACCCATTAACCAAAAATAACCATCTCAAATAGCTGGCCTGGTTGTGTTCCTTTGTTACTCAGCTTAACATTTTTACCATTAGAATGGTGACAAAGCTGGTCTTATTGCCTGCAGAaagaagatattgaaatgcatggatattatttgcaaggatggtcactgaagaattgtttgcaattgtggaaacaacctaagtgtcaacagaat
>gene=chr5_142081654-142081870; species=papHam
ccagcagtcacccattaaccaaaaattactacctcaaatagctGGCCTGGTTGTGTTTCTTTGTTACCCAGCTTAAAATTTTTACCATTAGAATGGTGGCAAAGCTGGTCTTATTGCCTGCAGAAAGAAGATGTTGAAATGCTTGGATAGTATTTGcaaggatggtcactgaagaattgtttgcaattgtggaaacaacctaagtgtcaacagaac
>gene=chr5_142081654-142081870; species=ponAbe
CCACCTGTCACCCATTAACCAAAAATAACCACCTGAAATAGCTGGCCTGGTTGTGTTCCTTTGTTACTCAGCTTAACATTTTTACCATTAGAATGGTGACAAAGCTGGTCTTATTGCCTGCAGAAAGAAGACATTGAAATGCATGGATATTATTTGcaaggatggtcactgaacaattgtttgcaattgtggaaacaacctaagtgtcaacagaat
>gene=chr5_142081654-142081870; species=rheMac
ccagcagtCACCCATTAACCAAAAATTACTACCTCAAATAGCTGGCCTGGTTGTGTTTCTTTGTTACCCAGCTTAAAATTTTTACCATTAGAATGGTGGCAAAGCTGGTCTTATTGCCTGCAGAAAGAAGACGTTGAAATGCTTGGATAGTATTTGcaaggttggtcactgaagaattgtttgcaattgtggaaacaacctaagtgtcaacagaac
>gene=chr5_152836016-152836232; species=hg19
ttccccatcttgtgcttcaacccttcctccattttgctagccaagatttccagtctcttcaggattgcaggtgtagggcggagtggaacaggaaagttctggcttgactgacattgtcatgcactgacgttgcattccttagccttgggagctgtttacacttgactgtctactttgaggggggtttccagaaaggttttatcagtgagtggctgg
>gene=chr5_152836016-152836232; species=bosTau
ttccccaccttgtgcttcaatcctagctccattttgctaaccaagattttctgactctttccggttgagagtagaggt-ggagc-gagcagggaagttctgactgaatggatgctac-atgagctggtattgcaccccttgggcctgggagatggtcacagctgactgttttcttt-ggagagatgttcagagagcttttattaatgcatgtctgg
>gene=chr5_152836016-152836232; species=calJac
ttgcccaacttgtgcttcaacccttcctcccttttgctagccaagatttccagtctcttcgggattgcaggtacagagtggagtggaacaggaaagttctggcttgactgacattgtcatgtacagactttgcactccccagccttgggagctgtttacaaggaactg--tactttgaggggagtttccagtaagtttgtatcagtaagtgcctgg
>gene=chr5_152836016-152836232; species=canFam
GTCTCCACCTTGTGCTTCAACTCTTCCTCCATTTTGCTAACCCAATATTTTTGACTCTTCAGGATTGAGGGTATAGAGTATAGTGGAGTAGGGAAGTTCTGGTTTGACTGATACAGTTGTGAACTGATACTGTACTC------CCTGGGAGATGTTCATTGCTGACTGTCTTCTTTGTTGGGGG--TTCAGA--GCTTTTATTAATGGATATCTTG
>gene=chr5_152836016-152836232; species=equCab
tttcctaccttgttcttaaactcttcttccatttctctaacc-aagatttctcactcatgaggattgagggtgtggggt-cagtggagcagggaagttctggcctgac--atgctgtcgtgagctgccgtt-cactcct-gggcttgagaaatgttcacag-tgactgtcttctttg-tggcgattttcagagagctttaatt-atgggtatctgg
>gene=chr5_152836016-152836232; species=gorGor
------------------------------------------------------------------------------------------------------------------------------------------------------------------------------------------------------------------------
>gene=chr5_152836016-152836232; species=panTro
TTCCCCATCTTGTGCTTCAACCCTTCCTCCATTTTGCTAGCCAAGATTTCCAGTCTCTTCAGGATTGCAGGTGTAGGGCGGAGTGGAACAGGAAAGTTCTGGCTTGACTGACATTGTCATGCACTGATGTTGCATTCCTTAGCCTTGGGAGCTGTTTACACTTGACTGTCTACTTTGAGGGGGGTTTCCAGAAAGGTTTTATCAGTGAGTGCCTGG
>gene=chr5_152836016-152836232; species=papHam
ttccccaacttgtgcgtcaacccttcctacattttgctagccaagatttccagtctctttaggattgcaggtgtagggcggagtggaacaggaaagttctggcttgactgacattgtcatgcactgacgttgcattacccagccttgagagttgtggacatgtgactgtctactttgaggggggttttcagaaagcttttatcagtgagtgcctgg
>gene=chr5_152836016-152836232; species=ponAbe
ttccccaccttgtgcttcaacccttcctccattttgctagc------------------caggattgcaggtgtagggcggagtggaacaggaaagttctggcttgactgacattgtcatgcactgacattgcattccctagccttgggagctgtttacatgtgactgtctactttgagggggctttccagaaagcttttatcagtgagcggctgg
>gene=chr5_152836016-152836232; species=rheMac
TTCCCCACCTTGTGCGTCAACCCTTCCTACATTTTGCTAGCCAAGATTTCCAGTCTCTTCAGGATTGCAGGTGTAGGGCGGAGTGGAACAGGAAAGTTCTGGCTTGACTGACATTGTCATGCACTGACGTTGCATT--------------------------------------------------------------------------------
>gene=chr5_159714390-159714606; species=hg19
CTGCAGAGCCCTCAAACCAAGTAGAATTAGCAGCTCTGAGCCTCAGCTTGTTCCCCTCACTGGGAAAAGGGAGATTCTTTGTCATGGAAATAACAATGTAGGACTGCAGCATGCCTATCCTGTTTAGTTTGAGAATCTAGCTGATCACTTCGCTAACCCAATTAGGGGGTGCAGGGAAGGCATTCATTACAAGGGCTTTGCTCTAAGGGACTGCAT
>gene=chr5_159714390-159714606; species=bosTau
CTGCAGAG------------------------ACTCTGAGCCTTCACTTCTGCTCAGCACCCAGAGCAGGGTGATTCTTTGGGAAATGAACAACAAACCAGGACGCCAGCATGCCTACCCTGTTT-GTTGAG-AGTCTGGCCAATTATTCCCCTAACCCAATTAGGGG----GG--AAGGCATCCATTACAAGGGCTTTGCTCTAAGGA-TCGCAT
>gene=chr5_159714390-159714606; species=calJac
CTGCAGAGCCCCCAAACCAAGTAGAGATAGCAGCTGTGAGCCTCAGCTTGTTCTCCTCACTGGGAAAAGGGAGATTCTTTGGCATATAAATAACAACATAGGGCTGCAGCATGCTTTTCCTGTGTAGTTTGAGAGTCCCGCTGATCACTTTGCTAACCCAATTAGGGGGTGCGGGGAAGGCATTCATAACAAGGGCTTTGCTCTAAGGGTCTGCAT
>gene=chr5_159714390-159714606; species=canFam
TCAGAGAACCCCCAAGCCAAATGGAATGAGGGGCTCCCGGCCTCAGCTTCT----GGTGCT--GAGAAGGGTGATTCCTTCGCAAACCAACAA---CGTGGAACGCCAGCACGCCTACCTTGTTTAGTTTGAGAGCCCGGCTGAATCCTTCTGTAACCCAATTAGGGG----GGGAAAGGCCTTCATTATAAAGGCTTTGCTCTAAAGATCCGCAT
>gene=chr5_159714390-159714606; species=equCab
TCGTAGAGCTCCCAAACCAAATGGAACGA-GAGCTCTGAGCCTCAGCTTCT----GGCACTCAGAGAAGGGCGATTCTTTCTCAAACAAACAATACTGTGGGACGCCAGCATGCCTGCCCTGTTTAGTTTGAGAGTCCAGCTGATTACTTCCCTAAGCCAA-TGAGGG----GGAAAAGGCAGTCATTACGAGAGCTTTGCTCTGAGA--TCACAT
>gene=chr5_159714390-159714606; species=gorGor
CTGCAGAGCCCTCAAACCAAGTAGAATTAGCAGCTCTGAGCCTCAGCTTGTTCCCCTCACTGGGAAAAGGGAGATTCTTTGGCATGGAAATAACAATGTAGGACTGCAGCATGCCTATCC-GTTTAGTTTGAGAATCCAGCTGATCACTTCGCTAACCCAATTAGGGGGTGCAGGGAAGGCATTCATTACAAGGGCTTTGCTCTAAGGGACTGCAT
>gene=chr5_159714390-159714606; species=panTro
ctgcagagccctcaaaccaagtagaattagcagctctgagcctcagcttgttcccctcactgggaaaagggagattCTTTGGCATGGAAATAACAATGTAGGACTGCAGCATGCCTATCTTGTTTAGTTTGAGAATCCAGCTCATCACTTCGCTAACCCAATTAGGGGGTGCAGGGAAGGCATTCATTACAAGGGCTTTGCTCTAAGGGACTGCAT
>gene=chr5_159714390-159714606; species=papHam
CTGCAGAGCCCCCAAACCAAGCAGAATTAGCAGCTCTGAGCCTCAGCTTGTTCTCCTCACTGGGAAAAGGGAGATTCTTTGGCATAGAAATAACAACGTAGGACTGCAGCATGCCTATCCTGTTTAGTTTGAGAATCCAACTGATCACTTCGCTAACCCAATTACAGGGTGCGGGGAAGGCATTCATTACAAGGGCTTTGCTCTAAGGGACTGCAT
>gene=chr5_159714390-159714606; species=ponAbe
ctgcagagccctcaaaccaagtagaattagcagctctgagcctcagcttgttcccctcactgggaaaagggagattctttggcatagaaataacaatgtaggactgcagcatgcctatcctgtttagcttgAGAATCCAGCTGATCACTTCGCTAACCCAATTAGGGGGTGCAGGGAAGGCATTCATTACAAGGCCTTTGCTCTAAGGGACTGCAT
>gene=chr5_159714390-159714606; species=rheMac
CTGCAGAGCGCCCAAACCAAGCAGAATTAGCAGCTCTGAGCCTCAGCTTGTTCTCCTCACTGGGAAAAGGGAGATTCTTTGGCATAGAAATAACAACATAGGACTGCAGCATGCCTATCCTGTTTAGTTTGAGAATCCAACTGATCACTTCGCTAACCCAATTACAGGGTGCGGGGAAGGCATTCATTACAAGGGCTTTGCTCTAAGGGACTGCAT
>gene=chr5_165501434-165501650; species=hg19
tgtgattaggccttctgtgtttgctaattgaaatgtattgaagttaggctcctactctcccacagagaataggagatggttctgcctttcttgatgtttacatttcaaagggagagatcccaggtcttcagaaagacaatcctgggttgtacacctggtaagagtctgaaagaagatttacatctcaaaaggggagagaaagaattttcaactgaa
>gene=chr5_165501434-165501650; species=bosTau
tgtgattagaccttctgcatttgcagattggtactcatcagagttagacatcccactttccacagagactgggaagcggcaaggagtttcttgatgattgcatttcaaagggatagatcccaag-cttgagaagtacctttctggactgtaaagctgacaaggggctgggaggagatttatacctcaaagggt---gagaagaatttatactt-aa
>gene=chr5_165501434-165501650; species=calJac
tgtgattaggccttctgtgtctgctaattgaaaagtattgaagttaggctcctaccctcccacagagactaggagacggtgctgcctttcttgatgtttacatttcaaaaggagtgatcccaggtcttcagaaagacaatcctgggttgtaaacctgttaagaggctgaaagaagatttacatctcaaaagggtagagaaagaattttcaactgaa
>gene=chr5_165501434-165501650; species=canFam
tgtgattagaccatctatgtttgttagttggtgctcattgaagttgggttcctacccttgcac----tctgggaggtagctctgtcttact---tgattacatttcaaaagaaaagatcccaagtcctgagaaagacattcct---gtgtaaagctttcaagaggttatgagaagatttacatctaaaaggac---gggaagaatttatacttgaa
>gene=chr5_165501434-165501650; species=equCab
tgtaattagtccaaatgtgtttgctaattggcactcaatggagttaggctcctacccttccacagagactgggaggtaga-ctgtctttcttgatgattacgtttcaaaggtatagatcccaagtcttgagaaagatattccttggttgtaaagctggcaaacggctgggagaagatttacatctcaacgggg---gaggagaatttacacttgaa
>gene=chr5_165501434-165501650; species=gorGor
tgtgattaggccttctgtgtttgctaattgaaatgtattgaagttaggctcctactctcccacagagaataggagatggtgctgcctttcttgatgtttacatttcaaagggagagatcccaggtcttcagaaagacaatcctgggttgtaaacctggtaagagtctgaaagaagatttacatctcaaaagggtagagaaagaattttcaactgaa
>gene=chr5_165501434-165501650; species=panTro
tgtgattaggccttctgtgtttgctaattgaaatgtattgaagttaggctcctactcttccacagagaataggagatggtgctgcctttcttgatgtttacatttcaaagggagagatcccaggtcttcagaaagacaatcctgggttgtaaacctggtaagagtctgaaagaagatttacatctcaaaagggtagagaaagaattttcaactgaa
>gene=chr5_165501434-165501650; species=papHam
tgtcattaggccttctgtgtttgctaattgaaatgtattgaagttaggctcctaccctcccacagagactaagagatggtgctgcctttctcgatgtttacatttcaaagggagagatcccaggtcttcagaaagacaatcctgggttgtaaacctggtaagaggctga---aagatttacatctcaaaagggtagagaaagaattttcaactgaa
>gene=chr5_165501434-165501650; species=ponAbe
tgtgattaggccttctgtgtttgctaattgaaatgtattgaagttaggcttctaccctcccacagagaataggagatggtgctgcctttcttaatgcttacatttcaaagggagagatcccaggtcttcagaaaggcaaccctgggttgtaaacctggtaagaggctgaaagaagatttacatctcaaaagggtagagaaataattttcaactgaa
>gene=chr5_165501434-165501650; species=rheMac
tgtcattaggccttctgtgtttgctaattgaaatgtattgaagttaggctcctaccctcccacagagactaagagatggtgctgcctttctcgatgtttacatttcaaagggagagatcccaggtcttcagaaagacaatcctgggttgtaaacctggtaagaggctga---aagatttacatctcaaaagggtagagaaagaattttcaactgaa
>gene=chr5_165515527-165515743; species=hg19
GACAACTTTTCCATTTCTTCTCATGAAATAGTTTTCACTCTTTAGAACCACATCTCCATTTCCAAAGAGTATTTgctttacatttgcataactaaaaggctcagtgagatgactttccaagaacaaaggagcatttTGTCTAAAGAAATACAGGATTTAAGTATCTGACACTTGAGAGTTAGAAACCACTTAGCTGCTTTCAACTGTCACTTTCTC
>gene=chr5_165515527-165515743; species=bosTau
GACAACTTTTGTATCCTTACCCAAGAAGCAGTTTTTGATCTTTAGAATTCTATCTCCATTTCAGAGGAGTATTTgctttacatttgcataactaaaaggctcagttagatagttttcacagaacaaaggagcattctgcctaaagaaatAAGGCATTGAAGTTTCTGACACTTGAGAGTTAGAAACCACTTGGCTGCTTTTAAGTGTCACTTTCCC
>gene=chr5_165515527-165515743; species=calJac
GACAAGTTTT-CATCCACTCTCATGAAATAGTTTTCAATCTTTAGAACCACATCTCCATTTCCAAAGAGTGCTTgctttccgtttgcataactaaaaggctcagttagatgactttccaagaacaaaggagcatttTGTCTAAAGAAATACAGGATTGAAGTATGTGACACTTGAGAGTTAGAAACCACTTAGCTGCTTTCAACTGTCACTTTCTC
>gene=chr5_165515527-165515743; species=canFam
GACAATTTTTACATTCTTACTCAAGAAACAGTTTTTGATCTTTGGAACTCCATCTCCATTTCAGAGGAGTATTTGCTTTACATTTGCATAACTAAAAGGCTCAGTTAGATGGTTTTCACAGAACAAAAGAACATTCTGCCTAAAGAAATA-GGCACTGAAGTTTCTGACACTTGAGAGTTAGAAATCACTTGGCTCCTTTTAAATGTCATTTTCCC
>gene=chr5_165515527-165515743; species=equCab
GACAAGTTTTACATCCTCACCAAAGAAACAGTTTTTGATCTTTAGAACCTCATCTCCATTTCAGAAGAATATTTgc-ttacatttgcataactaaaaggctcagttagatggttttcgcagaacaaaggagcattctgcctaaagaaatACAGTATTGAAGTTTCTGACACTTGAGAGTTAGAAACCACTTGGCTGCTTTTAAATGTCACTTTCCC
>gene=chr5_165515527-165515743; species=gorGor
GACAACTTTTCCATTCCTTCTCATGAAATAGTTTTCACTCTTTAGAACCACGTCTCCATTTCCAAAGAGTATTTgctttacatttgcataactaaaaggctcagtgagatgacttccca-gaacaaaggagcatttTGTCTAAAGAAATACAGGATTTAAGTATCTGACACTTGAGAGTTAGAAACCACTTAGCTGCTTTCAACTGTCACTTTctc
>gene=chr5_165515527-165515743; species=panTro
GACAACTTTTCCATTCCTTCTCATGAAATAGTTTTCACTCTTTAGAACCACATCTCCATTTCCAAAGAGTATTTGCTTTACATTTGCATAACT-AAAGGCTCAGTGAGATGACTTTCCAAGAACAAAGGAGCATTTTGTCTAAAGAAATACA-CATTTAAGTATCTGAC-CCTGAGAGT--AAAACCACTTAGCTGCTTTC-ACTGTCAC-TTCTC
>gene=chr5_165515527-165515743; species=papHam
GACAACTTTTCCATTCGCTCTCATGAAATACTTTTCACTCTTTAGAACCACATCTCCATTTCCAAAGAGTATTTgctttacatttgcataactaaaagcctcagttagatgactttccaagaacaaaggagcatttTGTCTAAAGAAATACAGGATTTAA-TATCTGACACTTGAGAGGTAGAAACCACTTAGCTGCTTTGAACTGTCACTTTCCC
>gene=chr5_165515527-165515743; species=ponAbe
GACAACTTTTCCATCTGTTCTCATGAAATAGTTTTCACTCTTTAGAATCACATCTCCATTTCCAAAGAGTATTTgctttacatttgcataactaaaaggctcagttagatgactttccaagaacaaaggagcatttTGTCTAAAGAAATACAGAATTTAAGTATCTGACACTTGAGAGTTAGAAACCACTTAGCTGCTTTCAACTGTCACTTTCTC
>gene=chr5_165515527-165515743; species=rheMac
GGCAACTTTTCCATTCGCTCTCATGAAATACTTTTCACTCTTTAGAACCACATCTCCATTTCCAAAGAGTATTTGCTTTACATTTGCATAACTAAAAGGCTCAGTTAGATGACTTTCCAAGAACAAAGGAGCATTTTGTCTAAAGAAATACAGGATTTAA-TATCTGACACTTGAGAGTTAGAAACCACTTAGCTGCTTTCAACTGTCACTTTCTC
>gene=chr5_165748021-165748237; species=hg19
ATTTTGTATATAGGGATGTTCATAGCAGTTGTCTGCTCATCAGAATAACAAATTCAAGATGGACGGTGAGCCTGTCCCTCTAGGTTTGTCCTGTGGGTATCAGTGGCCCAATGTGGAGACATGCGCATATTTAACAGGAGACCTTTTAGTGGTGAAAGCAGCACGTCACAGACGAATACATTTTTTACAACATTAAATGACTAAAACTGTTTATTC
>gene=chr5_165748021-165748237; species=bosTau
GTTTTGAATAGCAGGACATTTACAACAGTAGTCTGCCCCTCAGAATCACGAATTCAAGATTGGTAGAGAGATGGTCACCCCTGA-CTGTCCTGTCCATGTCACTTGCCCACTATGGAAACACGTGCATATTTAACAGGAGACCTTTCAGTGGTGAAGGCAGCGCGTCACAGGCAAATACATTTATTATAACGTTAAATGACGAAAACTGTTTATTC
>gene=chr5_165748021-165748237; species=calJac
ATTTTGAATACTGGGATGTTCATATCAGTTGTCTGCTCATGAGAATAACAAATCCAAGATGGATGGTGAGACTGTCACCCCAGG-TTGTCCTGTGGTTATCAGTGGCCCAATGTGGAGAC--GTGCATATTTAACAGGAGACCTTTTAGTGGTGAAAGCAGCACCTCACAGATGAATACGTTTATTACAACATTAAATGACTAAAACTGTTTATTC
>gene=chr5_165748021-165748237; species=canFam
ATTTTGAATAGCGAGACGTTGATAGCAGTCGTCAGCTCCTCAGAATCACAAATCCAGGACTGACAGTGGGACTGGCACCCCTGA-CTGTCCTGCCAGTATCTGTGGCCCAGTATGGAGACACATGCATATGGAACAGAAGGCCTTTTAGTGGTGAAAGCAGCACGTCACAGCCGAATACATTTATTATAACATCAAATGGCTAAAACTGTTTATTC
>gene=chr5_165748021-165748237; species=equCab
CTTTTGAATAGACGGATGTTTATAGCAGTTGTCTGCTCCTCAGAATCACAAATTCAAGACTGACAGTGGGACTGACGGCCCTGG-CTGTCATGCAGGTATCAGTGGCCCAATATGGAG--ACGTGCATATTTAACAGGAGACCTTTCAGTGGTGAAAGCAGCACATCACAGCCGAACACATTTATTACAACATTAAATGACTAAAACTGTTTATTC
>gene=chr5_165748021-165748237; species=gorGor
ATTTTGAATATAGGGATGTTCATAGCAGTTGTCTGCTCATCAGAATAACAAATTCAAGATGGACGGTGAACCTGTCCCTCTAGGTTTGTCCTGTGGGTATCAGTGGCCCAATGTGGAGACATGCGCATATTTAACAGGAGACCTTTTAGTGGTGAAAGCAGCACGTCACAGACGAATACATTTTTTA-AACATTAAATGACTAAAACTGTTTATTC
>gene=chr5_165748021-165748237; species=panTro
ATTTTGTATATAGGGATGTTCATAGCAGTTGTCTGCTCATCAGAATAACAAATTCAAGATGGACGGTGAGCCTGTCCCTCTAGGTTTGTCCTGTGGGTATCAGTGGCCCAATGTGGAGACATGCGCATATTTAACAGGAGACCTTTTGGTGGTGAAAGCAGCACGTCACAGACGAATACATTTTTTACAACATTAAATGACTAAAACTGTTTATTC
>gene=chr5_165748021-165748237; species=papHam
ATTTTGAATACAGGGATGTTCATAGCAGTTGTCTGCTCTTCAGAATAACATATTCAAGATGGGTGGTAAGCCTGTCACCCCAGG-TTGTCCTGTGGGTATCAGTGGCCCAAGGTGGAGACATGTGCATATTTAACAGGAGATGTTTTAGTGGTGAAAGCAGCACGTCACAGACGAATACATTTATTACAACATTAAATGACTAAAACTGTTTATTC
>gene=chr5_165748021-165748237; species=ponAbe
GTTTTGAATATAGGGACATTCATAGCAGTTGTCTGCTCGTCAGAATAACAAATTCAAGATGGACAGTGAGCCTGTCCCCCCAGG-TTGTCCTGTGGGTATCAGTGGCCCAATGTGGAGACATGAGCATGTTTAGCAGGAGACCTTTTAGTGGTGAAAGCAGCACGTCACAGACGAATACATTTATTACAACATTAAATGACTAAAACAGTTTCTTC
>gene=chr5_165748021-165748237; species=rheMac
ATTTTGAATACAGGGATGTTCATAGCAGTTGTCTGCTCTTCAGAATAACATATTCAAGATGGGTGGTAAGCCTGTCACCCCAGG-TTGTCCTGTGGGTATCAGTGGCCCAAGGTGGAGACATGCGCATATTTAACAGGAGACGTTTTAGTGGTGAAAGCAGCACGTCACAGACGAATGCATTTATTACAACATTAAATGACTAAAACTGTTTATTC
>gene=chr5_165857831-165858047; species=hg19
CTACTGTTTAGCAGAATATTGCTGCAGATAGCAGAGTAGCTAACACCTTTCACTGGGAAAAGGGGAGGTGCTGTGGGGAGAGCTGAAACCAAGATTACTTGGGGAAGAGTGAATAGAGGTCAGTGGGGGGCCTTGGCAATTATGGGTGCATAATAATGGGTCTCAGCATACCAGAGGAAAATCCTCGCCCCTGTCAGACAAGCTATCATTCCATTT
>gene=chr5_165857831-165858047; species=bosTau
CTACTGTTTTTCAGAATACTGCTGCAGTTAGCAGAGTGGCTTACACTTTCCATTAGGGAAGGGAG-GGGGTTGTAGGGAGAGCTGAAAGGGAGACTGTCTGAGGGAGAGTGAATAGAGGTCAGT-GGGGGACTTGACAATTATGGGTGCATAATAATGGGTCTTAGCATACTAGAGGAAAACCCTCTCCTCTGTCACACAAGCTATCATTCCATTT
>gene=chr5_165857831-165858047; species=calJac
CTACTGTTTAGCAGAATATTGCTGCAGATAGCAGAGTAGCTAACACCTTTCACTGGGAAAAGGGGAGGTGCTGTGGGGGTTGCTGAAACCAAGATTGCTTGGGGAAGAGTGAATAGAGGTCAGTGGGGGGCCTTGGCAATTATGGGTGCATAATAATGGGTCTTAGCATACCAGAGGAAAATCCTCGCCTCTGTCAGACAAGCTATCATTCCATTT
>gene=chr5_165857831-165858047; species=canFam
CTACCGTTTAGTAGAATCCTGCTGCAGATAGCGGAGTGGTTTATATCTTGCATTAGGAAGAGGAG-GGTGTTGTAGGGGGAGCTGCCGCGGAGACAGCAGGAGGAAGAGTGAATAGAGGTCAGT-GCGGGCCTTGGCAATTATGGGTGCATAATAATGGGTCTTAGCATACTAGAGGAAAACCCTCGCCTCTGTCAGACAAGCTATCATTCCATTT
>gene=chr5_165857831-165858047; species=equCab
CTACCGTTTAGCAGAATACTGCTGCAGACAGCAGAGTAGCTTACACCTTGCATTAAGAAG---AG-GGTATTGTAGAAGG-GTGGAAATGGAGACTACAGGAGGAAGAGTGAATAGAGGTCAGT-GGGAGCCTTGGCAATTATGGGTGCATAATAATGGGTCTTAGCATACTACAGGAAAATCCTCGCCTCTGTCAGACAAGCTATCATTCCATTT
>gene=chr5_165857831-165858047; species=gorGor
CTACTGTTTAGCAGAATATTGCTGCAGATAGCAGAGTAGCTAACACCTTTCACTGGGAAAAGGGGAGGTGCTGTGGGGAGAGCTGAAACCAAGATTACTTGGGGAGGAGTGAATAGAGGTCAGTGGGGGGCCTTGGCAATTATGGGTGCATAATAATGGGTCTCAGTATACCAGAGGAAAATCCTCGCCCCTGTCAGACAAGCTATCATTCCATTT
>gene=chr5_165857831-165858047; species=panTro
CTACTGTTTAGCAGAATATTGCTGCAGATAGCAGAGTAGCTAACACCTTTCACTGGGAAAAGGGGAGGTGCTGTGGGGAGAGCTGAAACCAAGATTACTTGGGGAAGAGTGAATAGAGGTCAGTGGGGGGCCTTGGCAATTATGGGTGCATAATAATGGGTCTCAGCATACCAGAGGAAAATCCTCGCCCCTGTCAGACAAGCTATCATTCCATTT
>gene=chr5_165857831-165858047; species=papHam
CTACTGTTTAGCAGAATATTGCTGCAGACAGCAGAGGAGCTAACACCTTTCAGTGGGAAAAGGCGAGGTGCTGTGGGGAGAGCTGAAACCAAGATTGCTTGGGGAAGAGTGAATAGAGGTCAGCGGGGGGCCTTGGCAATTATGGGTGCATAATAATGGGTCTTAGCATACCAGAGGAAAATCCTCACCTCTGTCAGACAAGCTATCATTCCATTT
>gene=chr5_165857831-165858047; species=ponAbe
CTACTGTTTAGCAGAATATTGCTGCAGATAGCAGAGTAGCTAACACCTTTCACTGGGAAAAGGGGAGGTGCTGTGGGGAGAGTTGAAACCAAGATTGCTTGGGGAAGAGTGAATAGAGGTCAGTGGGGGGCCTTGGCAATTATGGGTGCATAATAATGGGTCTTAGCATACCAGAGGAAAATCCTCGCCCCTGTCAGACAAGCTATC------TTT
>gene=chr5_165857831-165858047; species=rheMac
CTACTGTTTAGCAGAATACTGCTGCAGACAGCAGAGGAGCTAACACCTTTCAGTGGGAAAAGGCGAGGTGCTGTGGGTAGAGCTGAAACCAAGATTGCTTGGGGAAGAGTGAATAGAGGTCAGCGGGGGGCCTTGGCAATTATGGGTGCATAATAATGGGTCTTAGCATACCAGAGGAAAATCCTCACCTCTGTCAGACAAGCTATCATTCCATTT
>gene=chr5_173097237-173097453; species=hg19
CAGCTAAGGATGCTAATATGGAAAACAAGGAGAGGTAAGCGGTTTGATTTTCCCCCCTTTCTCTCTTCAGGAAATTGCTTTCTTATGCAAGAGAAATGCAAGTTCACCCACAGTGGATCAGTCATATGATAAGAAATCTGTTTGCAAGACAGGGAAGCTCATTTCCCTGTTGAGAAGCTGCATTTGTTTGAGGGAGACAAGGAGAGAGAAAGCATT
>gene=chr5_173097237-173097453; species=bosTau
AGGCTCAAGATATTTACATGGAAGACGAGGAGCGGCCAGCAGTTTGATTCTTTTTTTTTTTTACCTTCAGGAAATTGCTCTCTTATGCAAGAGAACTGCAAGTTCACCCACAGCAGAGCAGTCATATGAT---AAATCTGTTTGCAGGAGAGGGAGGCTCATATCCCCTTTGAGAAGCTGCATTTGTTTGCGGGAAGCACGGAGGGAG--AGCATT
>gene=chr5_173097237-173097453; species=calJac
CAGCTAAGGATGTGAATATGGAAAACAAGGAGAGGTAAGCGGTTTGATTTTCCCCCCTTTTTCTCTTCAGGAAATTGCTTTCTTATGCAAGAGAAATGCAAGTTCACCCACAGAGGATCAGTCATATGATAAGAACTGTGTTTGCAAGAGAGGGAAGCTCATTTCCCTGTTGAGAAGCTGCATTTGTTTGAAGGAGACAAGGAGAGAGAAAGCATT
>gene=chr5_173097237-173097453; species=canFam
AGGCTAAAGATGTTTATATGGAAAACAAGGAGCAGCAAGCAGTTTGATTTCCGCCTTTTTTTTCCTTCAGGAAATTGTTCTGTTATGCAAGAGAAATGCAAGTTCACCCGCAGCAGAGCAGTCATATGATAAGAAATCTGTTTGTGAGAGAGGGAAGCTCATTTCCCCTTTGAGAAGCTGCATTTGTTTGAGGGAGACAAGGGGAGAGAGAGCAGT
>gene=chr5_173097237-173097453; species=equCab
AGGCTGAAGACATTTACATGGAAAACAAGGAGGAGCGAGCAGTTTGATTTC--CCCTTTTTTTCCTGCAGGAAATTGCTCTCTTATGCAAGAGCAATGCAAGCTCACCCACGGCGGAGCAGTCATATGACGCGAAATCTGTTTGCGAGAAAGGGAAGCTCCTTTCTCCTTCGAGAAGCTGCTCTCGTTTGA-GGAGAC-AGGAGAGAGAAGGCGTT
>gene=chr5_173097237-173097453; species=gorGor
CAGCTAAGGATGCTAATATGGAAAACAAGGAGAGGTAAGCGGTTTGATTTTCCCCCCTTTTTCTCTTCAGGAAATTGCTTTCTTATGCAAGAGAAATGCAAGTTCACCCACAGTGGATCAGTCATATGATAAGAAATCTGTTTGCAAGACAGGGAAGCTCATTTCCCTGTTGAGAAGCTGCATTTGTTTGAGGGAGACAAGGAGAGAGAAAGCATT
>gene=chr5_173097237-173097453; species=panTro
CAGCTAAGGATGCTAATATGGAAAACAAGGAGAGGTAAGCGGTTTGATTTTCCCCCCTTTTTCTCTTCAGGAAATTGCTTTCTTATGCAAGAGACATGCAAGTTCACCCACAGTGGATCAGTCATATGATAAGAAATCTGTTTGCAAGACAGGGAAGCTCATTTCCCTGTTGAGAAGCTGCATTTGTTTGAGGGAGACAAGGAGAGAGAAAGCATT
>gene=chr5_173097237-173097453; species=papHam
CAGCTAAGGATGTTAATATGGAAAACAAGGAGAGGTAAGCGGTTTGATTTTCCCCCCTTTTTCTCTTCAGGAAATTGCTTTCTTATGCAAGAGAAATGCAAGTTCACCCACAGTGGATCAGTCATATGATAAGAAATCTGTTTGCAAGACAGGGAAGCTCATTTCCCTGTTGAGAAGCTGCATTTGTTTGAAGGAGACAAGGAGAGAGAAAGCATT
>gene=chr5_173097237-173097453; species=ponAbe
CAGCTAAGGATGTTAACATGGAAAACAAGGAGAGGTAAGCGGTTTGATCTTCCCCCCTTTTTCTCTTCAGGAAATTGCTTTCTTATGCAAGAGAAATGCAAGTTCACCCACAGTGGATCAGTCATATGATAAGAAATCTGTTTGCAAGACAGGGAAGCTCATTTCCCTGTTGAGAAGCTGCATTTGTTTGAGGGAGACAAGGAGAGAGAAAGCATT
>gene=chr5_173097237-173097453; species=rheMac
CAGCTAAGGATGTTAATATGGAAAACAAGGAGAGGTAAGCGGTTTGATTTTCCCCCCTTTTTCTCTTCAGGAAATTGCTTTCTTATGCAAGAGAAATGCAAGTTCACCCACAGTGGATCAGTCATATGATAAGAAATCTGTTTGCAAGACAGGGAAGCTCATTTCCCTGTTGAGAAGCTGCATTTGTTTGAGGAAGACAAGGAGAGAGAAAGCATT
>gene=chr6_18336789-18337005; species=hg19
GACTCTGGTATCTATTTTTCATGAATGAATATGAGAGGTGCAAaagccatttaatttgcctgtcagtttctttataaaatgagggagctggaccaggcagtctTCTGTGCTGCCATTCTCTGAATTGTAATGCAAATTGGAAGGATTGAATGACTATGCAACATCTGTCAGTCACTCCACACGCTTCAGACGTCTGGCCTCTAGAAGATTGTAAAC
>gene=chr6_18336789-18337005; species=bosTau
--CCCTGGTGTCTATTTTTAACGCATGActatgagaactgggaaagccatttaatttgccagtcagtttctttataaaatga--gagttggactggctgctcttctgttctcacaggctctgattTGTAATGCAAATTATAAGGATTGAAGGACTGTTGAACATCTGTCAGACATTCCCAACCCTTTCATTGACTGGCCTCCAGAATATTGTATAC
>gene=chr6_18336789-18337005; species=calJac
GACTCTGGTGTCTATTTTTCATGAATGAATATGAGAACTGCAAaagtcatttaatttgcctgtcagtttcattatgaaatgagggagctggaccagGCAGTATTGTGTGCTGCCATTCTCTGAATTGTAATGCAAATCGGAAGGATTGAATGACTGTGCAAGGTAGGTCAGTCACTCCGCATTCTTCTGACATCTGGCCTCTGAAAGATTGTAAAC
>gene=chr6_18336789-18337005; species=canFam
GACTCTGGGGTCCATTTCTAAGGAATGAATAGGGGAGCtgagaaaaccatttaacttgct-gtcagtttctttgtaaagtgagAGAATTGTG-CAGGTGCTCTG----CCTCACAGGCTCTGTTTTGTAAGGCAAAACATAAGGATTGAATGATGCTTATACATCTGTCA----CTCCATACCCTTTAAAGG--TAGCTTCCAGAACATTGTATAT
>gene=chr6_18336789-18337005; species=equCab
GAcTCTGGTGTCTATTTTTAATGAATGAATATGAGAGTTCAGAaagccatttaatctgcctgccagtttcattataaaatgagggagttggaccaggccctcttctgccttcacatgctctgattTGTTATGCAGATCATAAGGATTGAATGACTGTTGAACATCTGTCAGTCACACCATACCCTTTAAATAATTGGCCTCTGGAAGATTGTACAC
>gene=chr6_18336789-18337005; species=gorGor
GACTCTGGTATCTATTTTTCATGAATGAATATGAGAGGTGCAAaagccatttaatttgcctgtcagtttctttataaaatgagggagctggaccaggcagtctTCTGTGCTGCCATTCTCTGAATTGTAATGCAAATTGGAAGGATTGAATGACTATGCAATATCTGTCAGTCACTCCACACGCTTCAGACGTCTGGCCTCTAGAAGATTGTAAAC
>gene=chr6_18336789-18337005; species=panTro
GACTCTGGTATCTATTTTTCATGAATGAATATGAGAGGTGCAAaagccatttgatttgcctgtcagtttctttataaaatgaggaagctggaccaggcagtctTCTGCGCTGCCATTCTCTGAATTGTAATGCAAATTGGAAGGATTGAATGACTATGCAACATCTGTCAGTCACTCCACACGCTTCAGACGTCTGGCCTCTAGAAGATTGTAAAC
>gene=chr6_18336789-18337005; species=papHam
GACTCTGGTATCTGTTTTTCATGAATGAATATGACAGCTGCAAaagccatttaatttgcctgtcagtttctttataaaatgagggagctggaccaggcggcctTCGGCGCCACCATTCTCTGAATTATATTGCAAATCGGAAGGATTGAACGACTCTGCAACATCTGTCAGTCACTCCACACACCTCAGACGTCTGGCCTCTAGGAAACTGTAAAC
>gene=chr6_18336789-18337005; species=ponAbe
GACTCTGGTATCTATTTTTCATGAATGAATATGAGAGGTGCAAaagccatttaatttgcctgtcagtttctttataaaatgagggagctggaccaggcagtctTCTGCGCCACCATTCTCTGAATTGTAATGCAAATCGGAAGGATTGAATGACTATGCAACATCTGTCAGTCACTCCACACACTTCAGACGTCTGGCCTCTAGAAGACTGTAAAC
>gene=chr6_18336789-18337005; species=rheMac
GACTCTGGTATCTGTTTTTCATGAATGAATATGACAGCTGCAAaagccatttaatttgcctgtcagtttctttataaaatgagggagctggaccaggcagtctTCTGCGCCACCATTCTCTGAATTATAATGCAAATCGGAAGGATTGAACGACTCTGCAACATCTGTCAGTCACTCCACATGCCTCAGACGTCTGGCCTCTGGGAAACTGTAAAC
>gene=chr6_21186272-21186488; species=hg19
GGTCTCCCGGAGCTAAGCCAAGAAGTATGGGGGTGGGGCAGGGGGGGTCAGGAGAGAATAATTGTTATTCAGTCTTCTTTAATGAGATGTATTGCCCACTGCTGAAAGATTGTGGCAGTGCCTTTTGTTATGCTAATTAGACACCATTAGAGCTTGGCTCTCTTTGATTTCTGCTTAATCTTTTCTGCTTCCTCAGCCTCAATCCTGACTGGCAAA
>gene=chr6_21186272-21186488; species=bosTau
GGTCTCCCTGAGCTAAGCCAAGAAGCCCGGAGCGGGTGGGGCTGGGAGAAAGAGAGAATAATTGTTATTCAGTCTTCTTTAATGAGATGTATTGCCCACTGCTGAAAGATTGGAGCTGTGTCTTTTGTTATGTTAATTAGACACCATTAGAGCTTGGCTGTCTTTGATTTCTGCTTAATCCTTTCTGCTTCCTCTGCCTCCATCCTGACTGGCAAA
>gene=chr6_21186272-21186488; species=calJac
GGTCTCCCGGAGCTAAGCCAAGAAGTATGGGGGTGGGGCGGGAGGGGTTAGGAGAGAATAATTGTTATTCAGTCTTCTTTAATGAGATGTATTGCCCACTGCTGAAAGATTGTGGCAGTGCCTTTTGTTATGCTAATTAGACACCATTAGAGCTTGGCTGTCTTTGATTTCTGCTTAATCTTTTCTGCTTCCTCAGCCTCAATCCTGACTGGCAAA
>gene=chr6_21186272-21186488; species=canFam
GGTCTCCCGGAGCTAAGCCAAGAAGTGGGGGGAAGGGGAGGGGGGGAGCAAGAGAGAATAATTGTTATTCAGTCTTCTTTAATGAGATGTATTGCCCAATGCTGAAAGATTGTGGCAGTGTCTTTTGTTATGCTAATTAGATACCATTAGAGCTTGGCTGTC--TGATTTCTGCTTAATCCTTTCTGCTTCCTCAGCCTCAATCCTGGCTGGCAAA
>gene=chr6_21186272-21186488; species=equCab
GGGCTCCCGGAGCTAAGCCAAAAAGCGTGGGGGTGGGGGGGGGGGGAGCAGGAGAGAATAATTGTTATTCAGTCTTCTTTAATGAGATGTATTGCCCACTGCTGAAAGATTGTGGCAGTGTCTTTTGTTATGCTAATTAGACACCATTAGAGCTTGGCTGTCTTTGATTTCTGCTTAATCCTTTCTGCTTCCTCAGCCTCAATCCTGACTGGCAAA
>gene=chr6_21186272-21186488; species=gorGor
------------------------------------------------------------------------------------------------------------------------------------------------------------------------------------------------------------------------
>gene=chr6_21186272-21186488; species=panTro
GGTCTCCCAGAGCTAAGCCAAGAAGTATGGGGGTGGGGCGGGGGGGGTCAGGAGAGAATAATTGTTATTCAGTCTTCTTTAATGAGATGTATTGCCCACTGCTGAAAGATTGTGGCAGTGCCTTTTGTTATGCTAATTAGACACCATTAGAGCTTGGCTCTCTTTGATTTCTGCTTAATCTTTTCTGCTTCCTCAGCCTCAATCCTGACTGGCAAA
>gene=chr6_21186272-21186488; species=papHam
GGTCTCCCGGAGCTAAGCCAAGAAGTATGGGGGTGGGGCGGGGGGGGTCAGGAGAGAATAATTGTTATTCAGTCTTCTTTAATGAGATGTATTGCCCACTGCTGAAAGATTGTGGCAGTGCCTTTTGTTATGCTAATTAGACACCATTAGAGCTTGGCTCTCTTTGATTTCTGCTTAATCTTTTCTGCTTCCTCAGCCTCAATCCTGACTGGCAAA
>gene=chr6_21186272-21186488; species=ponAbe
GGTCTCCCGGAGCTAAGCCAAGAAGTATGGGGGTGGGGC-GGGGGGCTCAGGAGTGAATAATTGTTATTCAGTCTTCTTTAATGAGATGTATTGCCCACTGCTGAAAGATTGTGGCAGTGCCTTTTGTTATGCTAATTAGACACCATTAGAGCTTGGCTCTCTTTGATTTCTGCTTAATCTTTTCTGCTTCCTCAGCCTCAATCCTGACTGGCAAA
>gene=chr6_21186272-21186488; species=rheMac
GGTCTCCCGGAGCTAAGCCAAGAAGTATGGGGGTGGGGCGGGGGGGGTCAGGAGAGAATAATTGTTATTCAGTCTTCTTTAATGAGATGTATTGCCCACTGCTGAAAGATTGTGGCAGTGCCTTTTGTTATGCTAATTAGACACCATTAGAGCTTGGCTCTCTTTGATTTCTGCTTAATCTTTTCTGCTTCCTCAGCCTCAATCCTGACTGGCAAA
>gene=chr6_23002566-23002782; species=hg19
TCACTCTCCTTTACAAGCTCACAGGTCTTAAAGCACCATttctcaaagtgtgatttcaggaccatctgcctctgaactacctgggaggtcatttgttatgcagattcctgggctgacttgcaccagcttgctgaatcagaattgtttggaggatggcaagtaagtctctggactttttacaagcttttcaggagactGCTAAAAAACTCCAGTAAC
>gene=chr6_23002566-23002782; species=bosTau
TTCCTTCTTTATATAAGATCATGGATCTTATAGAACTGCTTT-----------GCCAAgaaccatctgcattagagccacttgtgcggtcatttcatatgaagatttctgggcctcagctca--ggcttgtcaaattagaagtatttggaggatggccaataaggctctggactttttataagctttccaggagactGCTTAAAAACTCT------
>gene=chr6_23002566-23002782; species=calJac
TCACTATCGTTCACAAGCTCACAGGtcttaaagcacc-----------tgtgatttcaggaccatctgcctcagaactacctgggaggtcatttattatgcagatttctaggctgactt---ccggcttgctgaatcagaattgtttgaaggatggcaagtaagtctctggac-ttctacaagcttttcaggagactgctgaAAAACTCCAGTAAC
>gene=chr6_23002566-23002782; species=canFam
----TCTTGATTACAGGATCACAGACTTTAAAGCACCGTttctcaaagtgtgactcga-gaccatctgggtcagaagtacctgggaggtcatttaatatacagattcctgtgcttcgtctaa--ggct--------------cgt-tgTAGAATGGCAAGCAAGA--CTGTAATTTATACGAACTTTCT------TTGCTAACTG-CCCCACTGAC
>gene=chr6_23002566-23002782; species=equCab
TCATTCTTGATTAGGAGAtcac------------------------agtgtgatcctg-ggc-------atcggaaccacctgggaggtcatttcctatgcagatttctgggccccacctca--ggcttgttgaatctgaagtgtgtgaaggatggggagtaagc--ctggggttttaactagttttccaggagactgatAAAAATTTCCACTGAC
>gene=chr6_23002566-23002782; species=gorGor
TCACTCTCCTTTACAGGCTC-CAGGTCTTAAAGCACCATttctcaaagtgtgatttcagggccatctgcctctgaactacctgggaggtcatttgttatgcagattcctgggctgacttgcaccagcttgctgaatcagaattgtttggaggatggcaagtaagtctctggactttttacaagcttttcaggagactGCTAAAAAACTCCAGTAAC
>gene=chr6_23002566-23002782; species=panTro
TCACTCTCCTTTACAAGCTCACAGGTCTTAAAGCACCATttctcaaagtgtgatttcaggaccatctgcctctgaactacctgggaggtcatttgttatgcagattcctgggctgacttgcaccagcttgctgaatcagaattgttcggaggatggcaagtaagtctctggactttttacaagcttttcaggagactGCTAAAAAACTCCAGTAAC
>gene=chr6_23002566-23002782; species=papHam
TCACTCTCCTTTACAAGCTCACAGGTCTTAAAGCACCATttctcaaagtgtgatttcaggaccatctgcctctgaattacctgggaggtcaattgttatgcagattcctgggctgacttgcactggcttgctgaatcagaattgtttggaggatggcaagtaagtgtctggactttctacaagcttttcaggagactGCTAAAAAACTCCAGTAAC
>gene=chr6_23002566-23002782; species=ponAbe
TCACTCTCCTTTACAAGCTCACAGGTCTTAAAGCACCATttctcaaagtgtgatttcaggaccatctgcctctgaactacctgggaggtcatttattatgcagattcctgggctgacttgcaccagcttgctgaatcagaattgtttggaggatggcgagtaagtctctggaccttttacaagcttttcaggagactGCTAAAAAACTCCAGTAAC
>gene=chr6_23002566-23002782; species=rheMac
TCACTCTCCTTTACAAGCTCACAGGTCTTAAAGCACCATttctcaaagtgtgatttcaggaccatctgcctctgaattacctgggaggtcaattgttatgcagattcctgggctgacttgcactggcttgctgaatcagaattgtttggaggatggcaagtaagtgtctggactttctacaagcttttcaggagactGCTAAAAAACTCCAGTAAC
>gene=chr6_31140794-31141010; species=hg19
GCCTGGTGGGGGTGGGAGGAACATGCTTCGGAACAGGAGGAGGCCCCTCCCCAGCCATCTCAATCCCCAGGACAGAACCATCACGGCACCTTTGTCATGCATCTCTCTGCTGTCTGCCAAGAAGACGGCCTCTCAGAGGAGGGGGAGGGGCAGGCCTGGGATTTGGCTGGAATCTCCACACCAGTGTTTCTCAGCTTGCCATCCTCCAGGTTCCCC
>gene=chr6_31140794-31141010; species=bosTau
ACCTGGTGGGGGT-G---------------------------------------------------------------------------------------------------------------------------------------------------------------------------------------------------------
>gene=chr6_31140794-31141010; species=calJac
GCCTAGTGGGGGTGGGAGGAACAGGCTTCAGAACCGGAGGGGGCCCCTGCCCAGCCATCTCAACCCCCAGGACAGAGCCATCACGGCACCTTTGTCATGCATCTCTCTGCTGTCTGCCAAGAAGACAGCCTTCCAGAGGAGGGGGAGGAGCAGGCCTGGGATTTGGCTGGAATCTCCACACCAGTGTTTCTCAGCTTGCCATTGTCCAGGTTCCCC
>gene=chr6_31140794-31141010; species=canFam
GCCAGGTGGGGGT-GGAGAGACGAGCATTAGAACAGGAGG-GGCCCCTCCCAAGCAATcccccgccccgggACAGGGCCATCACGGCACCTTTGTCATGCATCTATCTGCTGTCTGCCATGAAGGCAGCCTCCTGGAGGAGGGGGAAGGGCAGCCCTAGGTCTTGGCTGAAACCCCTACACCATTGCTTCCCAGTTCTACGCTC---------CCA
>gene=chr6_31140794-31141010; species=equCab
GCCTGGTGGG----GGAGAGATGTGCTTTGGAATAGGAGG-GGCCCCTCCCCAGTCATCTCCCCCCCCAGGACAGAGCCATCACGGCACCTTTGTCATGCATCTATCTGCTGTCTGCCAAGAAGACGGCCTCCCAGAGGAGGGGGAGGGGCAGGCCTAG---------GAAACTCCAACACCACTGCTCTTTGGCTCGCCACCCTCTGGGCTCCCA
>gene=chr6_31140794-31141010; species=gorGor
GCCTGGTGGGGGTGGGAGGAACATGCTTCGGAACAGGAGGAGGCCCCTCCCCAGCCATCTCAATCCCCAGGACAGAACCATCACGGCACCTTTGTCATGCATCTCTCTGCTGTCTGCCAAGAAGACGGCCTCTCAGAGGAGGGGGAGGGGCAGGCCTGGGATTTGGCTGGAATCTCCACACCAGTGTTTCTCAGCTTGCCATCCTCCAGGTTCCCC
>gene=chr6_31140794-31141010; species=panTro
GCCTGGTGGGGGTGGGAGGAACATGCTTCGGAACAGGAGGAGGCCCCTCCCCAGCCATCTCAATCCCCAGGACAGAACCATCACGGCACCTTTGTCATGCATCTCTCTGCTGTCTGCCAAGAAGACGGCCTCTCAGAGGAGGGGGAGGGGCAGGCCTGGGATTTGGCTGGAATCTCCACACCAGTGTTTCTCAGCTTGCCATCCTCCAGGTTCCCC
>gene=chr6_31140794-31141010; species=papHam
ACCTGGTGGGGGTGGGAGGAACAAGCTTCAGAACAGGAGGAGGCCCCTCCCCAGCCATCTCAGTCCCCAGGACAGAACCATCACGGCACCTTTGTCATGCATCTCTCTGCTGTCTGCCAAGAAGACGGCCTCCCAGAGGAGGGGGAGGGGCAGGCCTGGGATTTGGCTGGAATCTCCACACCAGTGTTTCTCAGCTTGCCATCCTACAGGTTCCCC
>gene=chr6_31140794-31141010; species=ponAbe
------------------------------------------------------------------------------------------------------------------------------------------------------------------------------------------------------------------------
>gene=chr6_31140794-31141010; species=rheMac
TCCTGGTGGGGGTGGGAGGAACAAGCTTTGGAACAGGAGGAGGCCCCTCCCCAGCCATCTCAGTCCCCAGGACAGAACCATCACGGCACCTTTGTCATGCATCTCTCTGCTGTCTGCCAAGAAGACGGCCTCCCAGAGGAGGGGGAGGGGCAGGCCTGGGATTTGGCTGGAATCTCCACACCAGTGTTTCTCAGCTTGCCATCCTACAGGTTCCCC
>gene=chr6_37109432-37109535; species=hg19
TTCCAAAACTCAGCACAACAATCAAGGGATAAAGTGGTAATTAGGCCTGATTATCATGCAAGGCAGCCCTGGTTAAATTGGAATGTAGCCGGAGAGACGAAAG
>gene=chr6_37109432-37109535; species=bosTau
TTCCCGAACTCAGCACAACAATCCGGGGATGAAGCGGTAATTAGGCCTGATTATCATGCAAGGCAGCCCGGGTTAAATTGGAATGTAGCCGGAGAGACGAAAG
>gene=chr6_37109432-37109535; species=calJac
TTCCAAAACTCAGCACAACAATCAAGGGATAAAGTGGTAATTAGGCCTGATTATCATGCAAGGCAGCCCCGGTTAAATTGGAATGTAGCCGGAGAGACGAAAG
>gene=chr6_37109432-37109535; species=canFam
TTCCAGAACTCAGCACAACAATCAAAGGATAAAGTGGTAATTAGGCCTGATTATCATGCAAGGCAGCCCCGGTTAAATTGGAATGTAGCCGGAGAGACGAAAG
>gene=chr6_37109432-37109535; species=equCab
TTCCA-AACTCAGCCCAGCAATCAAGGGATAAAGTGGTGATTAGGCCTGATTATCATGCAAGGCAGCCCCGGTTAAATTGGAATGTAGCCGGAGAGACGAAAG
>gene=chr6_37109432-37109535; species=gorGor
TTCCAAAACTCAGCACAACAATCAAGGGATAAAGTGGTAATTAGGCCTGATTATCATGCAAGGCAGCCCTGGTTAAATTGGAATGTAGCCGGAGAGACGAAAG
>gene=chr6_37109432-37109535; species=panTro
TTCCAAAACTCAGCACAACAATCAAGGGATAAAGTGGTAATTAGGCCTGATTATCATGCAAGGCAGCCCTGGTTAAATTGGAATGTAGCCGGAGAGACGAAAG
>gene=chr6_37109432-37109535; species=papHam
TTCCAAAACTCAGCACAACAATCAAGGGATAAAGTGGTAATTAGGCCTGATTATCATGCAAGGCAGCCCCGGTTAAATTGGAATGTAGCCGGAGAGACGAAAG
>gene=chr6_37109432-37109535; species=ponAbe
-------------------------------------------------------------------------------------------------------
>gene=chr6_37109432-37109535; species=rheMac
TTCCAAAACTCAGCACAACAATCAAGGGATAAAGTGGTAATTAGGCCTGATTATCATGCAAGGCAGCCCCGGTTAAATTGGAATGTAGCCGGAGAGACGAAAG
>gene=chr6_39463516-39463732; species=hg19
gcatctcaaacttttctgatcagagaatccctctctcactgagtttctgccaggactaTACTTCATGGAGAGGAGAAAAACAGCTTCCGGATGGGGGAGGGGATGGAGGAGGGAGCCCTTTGTCATGTATAAATGTGAACTGCTTTCTGAAAACTCTGAAAAGTAATGGAGGGGGATACCTTCAGGGGCCTGGGGACCCCAGAATAAGAAAGAAGA
>gene=chr6_39463516-39463732; species=bosTau
---------------------------------------------------------------------GAGGAGGGGCACAGCTGCCATATTGGGGGAGG----------GGAGACCTTGGTCACGTGCA--CGTGAAACGCTCTCTGTGG------ACAATTAACA--GGGAGGTACTCTCAGGGACCTGGGGGTACCAGAAGACTAGGTAGGA
>gene=chr6_39463516-39463732; species=calJac
GTATCTCAAACTTTTCTGATCAGAGAACACCTCTCTCACTGAGTTCCTTCCAGGACTATACTTCATGGAGAGGAG-AAAACAGCTGCCAGAAGGGGCAGGGGATGAAGG--GGAGCCCTTTGCCATGTGCAAATGTGAACTGCTCTCTGCAGACTCTTAAAAGTAATGGAGGGGGATACCCTCAAGGGCCTGGGGACCCCAGAATAAGAAAGAAGA
>gene=chr6_39463516-39463732; species=canFam
GCATCTCAAGCT-TTCTGATCAGAGAACCCCTTGCTAATGGA-TTTTCCCCAGGACAATACTTTATGGA---GGGGGAAACAGCTGCCATGGTGTGGGGGG----------AGAGACCTCAGTCATGAGCATATGTGAAATGTTTCCTAAGGACTCTTACAATTAATG--GGGGAATAGTCTTGG-AGGCTGGGGGCTCCAGAATAAGAGTAGGGG
>gene=chr6_39463516-39463732; species=equCab
------------------------------------------------------------------------GAGGAAAACAGCTGCCATGCTGTTGGGGG----------AGAGACCTTGGTCATGTGCACATGTGAAATGCTCTCTGTGGACTCTTAGAATTAAGG--GGGGAATACACTCACAGGGCTGGGCACTCCAGAATAAGAGGCAGGG
>gene=chr6_39463516-39463732; species=gorGor
-------------------------------------------------------------------------------------------------------------------------------------------------------------------------------------TCAGGGGCCTGGGGACCCCAGAATAAGAAAGAAGA
>gene=chr6_39463516-39463732; species=panTro
------------------------------------------------------------------------------------------------------------------------------------------------------------------------------------------------------------------------
>gene=chr6_39463516-39463732; species=papHam
GCATCTCAAACTTTTCTGATCAGAGAACCCCTCT----CTGAGTTCCTGCCAGAACTA-ACTTCATGGAGAGGAGAAAAACAGCTTCCAGAAGGGGGAGGGGATGGAGGAAGGAGCCCTTTGTCATGTATGAATGTGAACTGCTCTCTGAAAACTCTTAGAAGTAATGGAGGGGAACACCTTCAGGGGCCTGGAGACCCCAGAATAAGAAAGAAGA
>gene=chr6_39463516-39463732; species=ponAbe
----------------------------------------------------------------------AGGAGAAAAACAGCTTCCGGATGGGGGAGGGGATGGAGGAGGGAGCCCTTTGTCATGTATAAATGTGAACTGCTCTCTGGAAACTCTGAAAAGTAACAGAGGGGGATACCTTCAGGGGCCTGTGGATTCCAGAATAAGAAAGAAGA
>gene=chr6_39463516-39463732; species=rheMac
gcatctcaaacttttctgatcagagaacCCCTCT----CTGAGTTCCTGCCAGAACTA-ACTTCATGGAGAGGAGAAAAACAGCTTCCAGAAGGGGGAGGGGATGGAGGAAGGAGCCCTTTGTCATGTATGAATGTGAACTGCTCTCTGAAAACTCTTAGAAGTAATAGAGGGGGACACCTTCAGGGGCCTGGAGACCCCAGAATAAGAAAGAAGA
>gene=chr6_40513808-40514024; species=hg19
CTCCAGAGAGAGGGACCAGGCTGCCTGGCTGTTTTTGAGGATCACAGCTTGGCTGGGCAAAACGGGCTGAGAGAGGGGAGGTAAAGGGAATTTGCATGACAACGCACAGTCAGCGGGTGATTGGCTGGCTCTGGCTACAGGCAGCACAGGAGGAACAGCCCAGAGAAGCGGGGCCTTGAATGCAGCTGAGGATGCAGCTCTGATGTGCCCACTTGG
>gene=chr6_40513808-40514024; species=bosTau
ACTCAGAGAAT---------CCCAATGGCTAATTTTGAAGATCTAAGCTGAGCT--GATCAGGGGGCTG---------TGGTAAAGAGAGTCAGTACAGCAGCCCCCGGATGGTGGGCGACAAGT-GGTTTTGCTG-TGGGCAGCACAGGACAGACAGCACGGAGC--CA--ACATGGAACACAGATGAAAATGCGGATCAG-------TA-----
>gene=chr6_40513808-40514024; species=calJac
CTCCAGAGAAAGGGACCAGGCCACCTGCCTATTTTGGGGGATGGCAGCTTGGCTGGGGAAAAAGGGCTGAGAGAGGGGAGGTAAAGAGAATTTGCATGACAGCTCACAATGGGTGGGCGATGGGC-AGCTCAGACTGCAGGCAGCACAGGAGGGACAGCCCAGAGAGACGGGGCCTTGAATGCAGCTGAGGACACAGCTCTGATGTGCCCACTTGT
>gene=chr6_40513808-40514024; species=canFam
CTCCACGGAAT---------CTTAATGGCTGATTTTGAGGATCACAGCTTGGCTGCAGAAAAAGGGCTGAGAGAAGGGAGGTAGAGAGATTCAACAGGCCAGCCCACAGTTAGTAGGCAATGGGT-GGTTGTGGTG-CAGGTG-----------------CTGAGA--CCGTGCCTTGACCTCAGCTGAGGATGTGGCTCTGATGTGTCTAC-TGG
>gene=chr6_40513808-40514024; species=equCab
CTCCAGAGAGT---------CCTGAGGGCTGCTTTTGAGGATCGCAGCTTGGCTGGGGAGAGAGGGCTAGGACCAGGGAGGTAAAGAGAGTCAGCAGGA-GGCCCACGGTGGGTGGG-GCTGGCT-GGTTTCGCCG-CAGGCAGCACAG----GAGAGACCCAAGA--CAGGGCCTCGAATGCAGCTGAGGACGCGGCTGGGATGTGTCTACTTGG
>gene=chr6_40513808-40514024; species=gorGor
CTCCAGAGAGAGGGACCAGGCTGCCTGGCTGTTTTT-AGGATCACAGCTTGGCTGGGCAAAACGGGCTGAGAGAGGGGAGGTAAAGGGAATTTGCATGACAGCGCACAGTCAGCCGGTGATTGGCTGGCTCTGGCTACAGGCAGCACAGGAGGAACAGCCCAGAGAGGCGGGGCCTTGAATGCAGCTGAGTATGCAGCTCTGATGTGCCCACTTGG
>gene=chr6_40513808-40514024; species=panTro
CTCCAGAGAGAGGGACCAGGCTGCCTGGCTGTTTTTGAGGATCACAGCTTGGCTGGGCAAAACGGGCTGAGAGAGGGGAGGTAAAGGGAATTTGCATGACAGCTCACAGTCAGCGGGTGATTGGCTGGCTCTGGCTACAGGCAGCACAGGAGGAACAGCCCAGAGAAGCGGGGCCTTGAATGCAGCTGAGGATGCAGCTCTGATGTGCCCACTTGG
>gene=chr6_40513808-40514024; species=papHam
CTCCAGAGAGAGGGACCAGGCTGCCTGGCTGTTTTTGAGGATCACAGCTTGGCTGGGCAAAATGGGCTGAGAGAGGGGAGGTAAAGAGAATTTGCGTGACAGCTCACAGTCAGCGGGCGACTGGCTGACTCTGGTTGCAGGCAACAC-GGAGGGCCAGCCCAGAGAAACGGGGCCTTGAAAGCAGCTGAGGATGTAAATGTGATGTGCCCACTTGG
>gene=chr6_40513808-40514024; species=ponAbe
CTCCAGAGAGAGGGACCAGGCTGCCTGGCTGTTTTTGAGGATCACAGCTTGGCTGAGCAAAACAGGCTGAGAGAGGGGAGGTAAAGAGAATTTGCATGACAGCTCACAGTCAGTGGGTGATTGGCTGGCTCTGGCTGCAGGCAGCACAGGAGGAATAGCCCAGAGAGGCAGGGCCTTGAATGCAGCTGAGGATGCAGCTCTGATGTGCCCACTTGG
>gene=chr6_40513808-40514024; species=rheMac
CTCCAGAGAGAGGGACCAGGCTGCCTGGCTGTTTTTGAGGATCACAGCTTGGCTGGGCAAAATGGGCTGAGAGAGGGGAGGTAAAGAGAATTTGCGTGACAGCTCACAGTCAGCGGGCGACTGGCTGACTCTCGTTGCAGGCAACAC-GGAGGGCCAGCCCAGAGAAACGGGGCCTTGAATGCAGCTGAGGATGTAAGTGTGATGTGCCCACTTGG
>gene=chr6_76044492-76044708; species=hg19
GTCATCAGAACAATGAAAGGTGAATGTTGTGCAAAACAGCTTGGGAACACTAACTGATGATGTCATTCCTCCCTTATATGGCTCATTATTGTGCAGATTTACTTTGGTCTGTGAGAAGGGGTGGAGCTGCCCAAGACTGGAAGGGAAGGCAGCTCTTAAGAAGCAAAGCAAGTGAATGGGAATTACGCTCCACACTAAGGGAAATGCATTGGGAGA
>gene=chr6_76044492-76044708; species=bosTau
GTCATCAGAACAATGAAAGGTGAATGTTGTGCAAAACAGCCCGAGACCACTAACTGGTGACGTCATTCTTCCTCTAG--GGTTCATTATTGTGCAGATTTACTCTGGTCTGAGAAAAGGGGTGGAGCTGCCTGGGACAGGCGGGGAAGGCAGCTCTTAAGAAGCAAAATCAGTGAATGGGAATTACGTTCCACCCTGAGGGAAGCTCCCTGGGGAG
>gene=chr6_76044492-76044708; species=calJac
GTCATCAGAACAATGAAAGGTGAATGTTGTGCAAAACAGCTTGGGACCACTAACTGATGATGTCATTCCTCCCTTATGTGGCTCATTATTGTGCAGATTTACTTTGGTCTGTGAGAAGGGGTGGAGCTGCCCAAGACTGGAAGGGAAGGCAGCTCTTAAGAAGC-AAGCAAGTGAACGGGAATTATGCCCCACGCTAATGTCAATGCATTTGGAGA
>gene=chr6_76044492-76044708; species=canFam
GTCATCAGAACAATGAAAGGTGAATGTTGTGCAAAACAGCTTGGGACCACTAACTGATGATGTCATTCCTCCCTTATATGGTTCATTATTGTGCAGATTTACTTTGGTCTGTGAAAAGGGGTGGAGCTGCCCAGGACTGGAAGGGGAGGCAGATCTGAAGAAGCCAAGCAAGTGAACAAG-ATTATGCTCTACCCTGAGGAAAAGGCATGGGGCTG
>gene=chr6_76044492-76044708; species=equCab
GCCATCAGAACAGTGAAAGGTGAATGTTGTGCAGAACAGCTTGGGACCACGAAC-GATGATGTCATTCCTCCCTTAGAC-CTTTATTATTGTGCAGATTTACTTT-GTCTGTGGAAAGGGGTGGAGCTACCCGGGACCGGGGGAGAAAGCACCTCTTAAGAAGCAAAGCAAGTGAAAGGGAATTATGTTCTG-------------GCACTGGGGAG
>gene=chr6_76044492-76044708; species=gorGor
------------------------------------------------------------------------------TGGCTCATTATTGTGCAGATTTACTTTGGTCTGTGAGAAGGGGTGGAGCTGCCCAAGACTGGAAGGGAAGGCAGCTCTTAAGAAGCAAAGCAAGTGAACGGGAATTACGCTCCACACTAAGGGAAATGCATTGGGAGA
>gene=chr6_76044492-76044708; species=panTro
GTCATCAGAACAATGAAAGGTGAATGTTGTGCAAAACAGCTTGGGAACACTAACTGATGATGTCATTCCTCCCTTATATGGCTCATTATTGTGCAGATTTACTTTGGTCTGTGAGAAGGGGTGGAGCTGCCCAAGACTGGAAGGGAAGGCAGCTCTTAAGAAGCAAAGCAAGTGAACGGGAATTACGCCCCACACTAAGGGAGATGCATTGGGAGA
>gene=chr6_76044492-76044708; species=papHam
GTCATCAGAACAATGAAAGGTGAATGTTGTGCAAAACAGCTTGGGACCACTAACTGATGATGTCATTCCTCCCTTATATGGCTCATTATTGTGCAGATTTACTTTGGTCTGTGAGAAGGGGTGGAGCTGCCCAAGACTGGAAGGGAAGGCAGCTCTTAAGAAGCAAAGCAAGTGAACGGGAATTACACTCCATGCTAAGGGAAATGCATTGGGAGA
>gene=chr6_76044492-76044708; species=ponAbe
GTCATCAGAACAATGAAAGGTGAATGTTGTGCAAAACAGCTTGGGACCACTAACTGATGATGTCATTCCTCCCTTATATGGCTCATTATTGTGCAGATTTACTTTGGTCTGTGAGAAGGGGTGGAGCTGCCCAAGACTGGAAGGGAAGGCAGCTCTTAAGAAGCAAAGCAAGTGAACGGGAATTACGCTCCACACTAAGGGAAATGCATTGGGAGA
>gene=chr6_76044492-76044708; species=rheMac
GTCATCAGAACAATGAAAGGTGAATGTTGTGCAAAACAGCTTGGGACCACTAACTGATGATGTCATTCCTCCCTTATATGGCTCATTATTGTGCAGATTTACTTTGGTCTGTGAGAAGGGGTGGAGCTGCCCAAGACTGGAAGGGAAGGCAGCTCTTAAGAAGCAAAGCAAGTGAACGGGAATTACACTCCACGCTAAGGGAAATGCATTGGGAGA
>gene=chr6_76830108-76830324; species=hg19
CTCTGTAGGGACTCAAGATATATTTGAGTGAGTGAATGAAGTGCCTTCCAGAGGTTTAGGCCACAGTCACCTTAATAAGACCTTTGGAATGGAGAGTGATTTGGATGGCTTCTTAGTTATGCAAATAAATGGCAAATAGATCCCCATTGTCCTAGGAGAGGGGTAAGAAGTATTCCCCCAAGACCTCCTCTAAGCAGAGCTCTTTAATGGTTAGAA
>gene=chr6_76830108-76830324; species=bosTau
TCCTGGAGGGGCTTGATAAATATTTGAGTGAGTGAATGAAGTACTTTCCAGGG-------------------------------------------------------------------------------------------------------------------------------------------------------------------
>gene=chr6_76830108-76830324; species=calJac
CTCTGTAGGGACTCAAGATATAGTTGAGTGAGTGAATGAACTGTCTTCTAGAGGTTTAGGCTGCAGTCACCCTGATAAGACCTTTGAAATGGAGACTCATTTGAATGGCTTCTTAGTTATGTAAATAAATGGCAAATAGATTCCCATTGTCCTAGGGAAGGGCTAAGAAGGATTCTCCCAAGACCTCTTCTAAGCAGAGCTCCTTAATGACTAGAA
>gene=chr6_76830108-76830324; species=canFam
TCCTGGAGGGGCTCAAAAAACATTT----GAGTTAATGAAGTACTTTATAGGATT---GGCTGCAGTTATCTT-----------------------------------------------------------------------------------------------------------------------------------------------
>gene=chr6_76830108-76830324; species=equCab
CCCTGGAGGGGCTCAATAATTATTCTAGAGAGTGAATGAAATACTTTCTAGGATT---GTCTGCAGTCACCTT-----------------------------------------------------------------------------------------------------------------------------------------------
>gene=chr6_76830108-76830324; species=gorGor
CTCTGTAGGGACTCAAGATATATTTGAGTGAGTGAATGAAGTGCCTTCTAGAGGTTTAGGCCACAGTCACCTTAATAAGACCTTTGAAATGGAGAGTCATTTGAATAGCTTCTTAGTTATGCAAATAAATGGCAAATAGATCCCCATTGTCCTAGGAGAGGGCTAAGAAGTATTCCCCCAAGACCTCCTCTAAGCAGAGCTCTTTAATGGTTAGAA
>gene=chr6_76830108-76830324; species=panTro
CTCTGTAGGGACTCAAGATATATTTGAGTGAGTGAATGAAGTGCCTTCTAGAGGTTTAGGCCACAGTCACCTTAATAAGACCTTTGAAATGGAGAGTCATTTGGATGGCTTCTTAGTTATGCAAATAAATGGCAAATAGATCCCCATTGTCCTAGGAGAGGGGTAAGAAGTATTCCCCCAAGACATCCTCTAAGCAGAGCTCTTTAATGGTTAGAA
>gene=chr6_76830108-76830324; species=papHam
CTCTGTAGGGACTCAAGATGTATTTGTGTGAATGAATGAAGTGCCTTCTAGAGGTTTAGGCCACAGTCACCTTAATAAGACCTTTGAAGAGGAGAGTCATTTGAATAACTTCTTAGTTATGCAAATAAATGGCAAATAGATCCCCATTATCCTAGGAGAGGGCTAGGAAGTATTTCCCTAAGACCTCTTCTAAGCAGAGGTCCTTAATGATTAGAA
>gene=chr6_76830108-76830324; species=ponAbe
GTCTGTAGGGACTCAAGATATATTTGAGTGAGTGAATGAAGTGCCTTCTAGAGGTTTAGGCCACAGTCACCTTAATAAGACCTTTGAAATGGAGAGTCATTTGAATGGCTTCTTAGTTATGCAAATAAATGGCAAATAGATCCCCATTGTCCTAGGAGAGGGCTAAGAAGTATTCCCCCAAGACCTCTTCTAAGCAGAGCTCCTTAATGGTTAGAA
>gene=chr6_76830108-76830324; species=rheMac
CTCTGTAGGGACTCAAGATGTATTTGTGTGAATGAATGAAGTGCCTTCTAGAGGTTTAGGCCACAGTCACCTTAATAAGACCTTTGAAGAGGAGAGTCATTTGAATAACTTCTTAGTTATGCAAATAAATGGCAAAAAGATCCCCATTATCCTAGGAGAGGGCTAGGAAGTATTTCCCCAAGACCTCTTCTAAGCAGAGGTCCTTAATGATTAGAA
>gene=chr6_79756880-79757096; species=hg19
CTTTGAAATAAAGTATATGTGCTCAAGTCTACAAAGCCAATTAGTAGAGATCAACAAAAGGCCCACAACTTCTTAAACATTAGATGTGACTATGCGCATATTCAGCCCTTGGGTTCTCATCCATTACTTCTTTAGGTGCTAGGATAATAAGTCAAATTCCCCCATAAGTCACTTCTTACTTCACACCTAGTTATTTTTCGAGAACTGATTTACTTA
>gene=chr6_79756880-79757096; species=bosTau
CTTTGAAACAAAGTCTTTGTGCACAATT---TAGAACTAGTTACTAAAAATAAACAAAAGACCCACAATTTC---AAAGTCAGGTATAACTCTGTATATATCTAGCCAGTAGGGTCTTAACTATTACTTCTCT-----------TGGTAAATAAAATTTCCCCACAAGTCACTTTGTAGTTCACACCAAGGTATCTTTTAAGAATTAATTTATTTC
>gene=chr6_79756880-79757096; species=calJac
CTTTGAAATAAAGCACATGTGTTCAAGTCTACCAAACTATTTACTAGAGATAAACAAAAGGCCCACAACTTCTTAAACATTAGATTTAACTATGTGCATATTCAGCCCTTGGTTTCTCATCTATTACTTCTTTAGGTGCTAGGATAATACATCAAATTCCCCCATGAGTCACTTCTTAGCTCACACCTAGTTATTTTTCAAGAATTGATTTACTTA
>gene=chr6_79756880-79757096; species=canFam
CTTTGAGACAAAGTCTATGTGTACAACTCTACAGAACTAT----TAGAGATAAACAAAAGGCACACAATTt----AATGTTAGATGTAACTATATA-ATATCTAACCAGTGGATTCATATCCATTACTTCTCTAAATATAAGGACAATAAATTAAATC-CCCCTCAAGTCATTCCCCAGTTTATAC----TTATTTTTCAAGAATTGATTTTTT--
>gene=chr6_79756880-79757096; species=equCab
CTTTGAAACAAAGTCTATGTGCACAAACT-----AATCAC----AAGAGAGAAACAAAAGGCCCACGATTTC---AAAGCTAGATATAACTACATACATATCTAGCAAATAGGGTTTTATCCATTATTTCTCTAGGTAGTAGGATGACAAATCAAATT-TCCCACAAGTAATTTCCTAATTCACACCTAGTTATTTTTCAAGAACTGATTTATTTC
>gene=chr6_79756880-79757096; species=gorGor
CTTTGAAATAAAGTATATGTGCTCAAGTCTACAAAGCCAATTAGTAGAGATCAACAAAAGACCCACAACTTCTTAAACATTAGATGTGACTATGCGCATATTCAGCCCTTGGGTTCTCATCCATCACTTCTTTAGGTGCTAGGATAATAAGTCAAATTCCCCCATAAGTCACTTCTTACTTCACACCTAGTTATTTTTCGAGAACTGATTTACTTA
>gene=chr6_79756880-79757096; species=panTro
CTTTGAAATAAAGTATATGTGCTCAAGTCTACAAAGCCAATTAGTAGAGATTAACAAAAGGCCCACAACTTCTTAAACATTAGATGTGACTATGCGCATATTCAGCCCTTGGGTTCTCATCCATTACTTCTTTAGGTGCTAGGATAATAAGTCAAATTCCCCCATAAGTCACTTCTTACTTCACACCTAGTTATTTTTCGAGAACTGATTTACTTA
>gene=chr6_79756880-79757096; species=papHam
CTTTGAAATAAAGTATAGGTGCTCAAGTCTACAAAACTAATTAGTAGAGATCAACAAAAGGCCCACAACTTCTTGAACATCAGCTGTAACTATGTGCATATTCAGCCCTTGGGTTCTCATCCATTACTTCTTTATGTGCTAGGATAACAAGTCAAATTCCCCCACAAGTCATTTCTTACTTCACACC----TATTTTTCAAGAATTGATTTACTTA
>gene=chr6_79756880-79757096; species=ponAbe
CCTTGAAATAAAGCATATGTGCTCAAGTCTACAAAGCCAATTAGTAGAGATCAACAAAAGGCCCACAACTTCTTAAATATTAGATGTAACTATGCGCATATTCAACCCTTGGGTTCTCATTCATTA---CTTTAGATGCTAGGATAATAAGTCAAATTCCCCCACAAGTCACTTCTTACTGCACACCTAGTTATTTTTCAAGAATTGATTTACTTA
>gene=chr6_79756880-79757096; species=rheMac
CTTTGAAATAAAGTATAGGTGCTCAAGTCTACAAAACTAATTAGTAGAGATCAACAAAAGGCCCACAACTTCTTGAACATCAGCTGTAACTATGTGCATATTCAGCCCTTGGGTTCTCATCCATTACTTCTTTATGTGCTAGGATAACAAGTCAAATTCCCCCACGAGTCATTTCTTACTTCACACC----TATTTTTCAAGAATTGATTTACTTA
>gene=chr6_90399431-90399647; species=hg19
TTCTTGAATCAGCTTCAGTTCTTTAAGCCAAGGAAACTCCAATAAGGAATTATGCGAAAACAGGAAATTCATGAGTGTGATTGTTACAGAGTAGCAACAGCATCTATTTGCATTTGCTTTCATTTCCCAGGGGCATAACAAAAGTAAACTACCATACCCATCAGGGGGTAGAAGTGTGTCACAAGCGATGCCCCAGTCTGATAGCAAGACAGAAAC
>gene=chr6_90399431-90399647; species=bosTau
TTTTGGAATTAGCTTAAGTCCCTTAAGTTAAGGAAACACCAATTC-GAACTTAGCAAAAACAGGGACGTAGCAGTTTTAATTGTTCCAGAACAGCAATCACATCG------ACTCATTCTGATTTCCCAAGAGCTAAAGAGAAGTAAACCACCATACCCATCAGGGGGTAGAAGTGTGTCACGAGAGATGCCCCTGTCTGGTAGCAGGACAGAAAC
>gene=chr6_90399431-90399647; species=calJac
TTCTTGAATCAGCTTAAGTTGTTTAAGCCAAGGAAACTCCAATAAGGAATTATGTGAAAACAGGAAATTAATGAGTGTGACTGTTCCAGAACAGCAACGGCATCT------ATTTGCTTTGATTTCCCAAGGGCATAACAAAAGTAAACTACTGTACCCATTAGGGGGTAGAAGTGTGTCACAAGCGATGCCCCAGTCTGATAGCAAGACAGAAAC
>gene=chr6_90399431-90399647; species=canFam
TTTTTGAAGTAGCCTGAGTCTCTTAAGCTACGGAAATGACAACAAGGAATTCAGTAAAAACAGGAAGGTAATGAC--TAACTGCTCCAGAATAGTAATCCTATTT------ATTCATTTGCATTCCCCAAAAGTATAACAAAAGTAAACTGTCATACCCATCAGAGAGTAGAAGTGTGTCACAAGAGATGCCCCAGTTTGATAGCAGGACATAAAC
>gene=chr6_90399431-90399647; species=equCab
CTTTTGAATTAGCTTAAGCCT----------------------------TTCATT----------------------TAATTGTTCCA-AATAGCAAGCACATCT------ACTCATTTTGATTTCCCAAGAGTATAACAAAAGTTAACTGCCATACCCATCAGGGGGTAAAAGTGTGTCACGAGGGATGCCCCAGTCTGGTAGCAGGACAGAAAC
>gene=chr6_90399431-90399647; species=gorGor
TT-TTGAATCAGCTTCAGTTCTTTAAGCCAAGGAAACTCCAATAAGGAATTATGCGAAAACAGGAAATTCATGAGTGTGATTGTTACAGAATAGCAACAGCATCTATTTGCATTTGCTTTCATTTCCCAGGGGCATAACAAAAGTAAACTACCATACCCATCA-GGGGTAGAAGTGTGTCACAAGCGATGCCCCAGTCTGATAGCAAGACAGAAAC
>gene=chr6_90399431-90399647; species=panTro
TTCTTGAATCAGCTTCAGTTCTTTAAGCCAAGGAAACTCCAATAAGGAATTATGCGAAAACAGGAAATTCATGAGTGTGACTGTTACAGAATAGCAACAGCATCTATTTGCATTTGCTTTCATTTCCCAGGGGCATAACAAAAGTAAACTACCATACCCATCAGGGGGTAGAAGTGTGTCACAAGCGATGCCCCAGTCTGATAGCAAGACAGAAAC
>gene=chr6_90399431-90399647; species=papHam
TTCTTGAATCAGCTTAAGTTCTTTAAGCCAAGGAAACTCCAATAAGGAATTATGCGAAAACAGGAAATTCGTGAGTGTGATTGTTACAGAATAGCAACAGCATCTATTTGCATTTGCTTTGATTTCCCAACTGCATAACAAAAGTAAAGTACTATACCCATCAGGGGGTAGAAGTGTGTCACAAGTGATGCCCCAGTCTGATAGCAAGACAGAAAC
>gene=chr6_90399431-90399647; species=ponAbe
TTCTTGAATCAGCTTCAGTTTTTTAAGCCAAGGAAACTCCAATAAGGAATTATGCGAAAACAGGAAATTCATGAGTGTGATTGTTACAGAATAGCAACAGTATCTATTTGCATTTGCTTTCATTTCCCAGAGGCATAACAAAAGTAAACTACCATACCCATCAGGGGGTAGAAGTGTGTCACAAGCGATGCCCCAGTCTGATAGCAAGACAGAAAC
>gene=chr6_90399431-90399647; species=rheMac
TTCTTGAATCAGCTTAAGTTCTTTAAGCCAAGGAAACTCCAATAAGGAATTATGCGAAAACAGGAAATTCGTGAGTGCGATTGTTATAGAATAGCAACAGCATCTATTTGCATTTGCTTTGATTTCCCAACTGCATAACAAAAGTAAATTACTATACCCATCAGGGGGTAGAAGTGTGTCACAAGCGATGCCCCAGTCTGATAGCAAGACAGAAAC
>gene=chr6_92008386-92008538; species=hg19
gaaacttggagataggggtgctataccccttgatgtttacatttcaaagagatggctcctgaatccttgagaaaggcaatcctgactcttaaagctgacaaaaggcctatctggttttcaaaaggatttacatacatttcaaagagaagaga
>gene=chr6_92008386-92008538; species=bosTau
gatattaagaggcaggggaaatactccccgggatat--------------------ccctgaatcctaaagaaaggcatttgtggatcttagagatgacaaaat------------------------tctatacatttcaaagaaagacaa
>gene=chr6_92008386-92008538; species=calJac
gaaacttagagatgggggtgctagatcccttgatgtttacatttcaaagagaagactcctgaatccttgagaaaggcattcctgagtcttaaagctgacaaaaggcctatctggttttcaaaaggatttatatacatttcaaagagaagaga
>gene=chr6_92008386-92008538; species=canFam
--------------------------------------------------------------------------------------------------------------------------------------------------------
>gene=chr6_92008386-92008538; species=equCab
gggactgggaggta--ggcactatctcctttgatgtttacgtt-tcaaaga---gttcctgagtccttgagaaaggcattcctgggtctcaaagatgatgaaagacctatctagttttcaaaggata-tatatacaattcaaagagaggaga
>gene=chr6_92008386-92008538; species=gorGor
gaaacttggagataggggtgctataccccttgatgtttacatttcaaagagatggctcctgaatccttgagaaaggcaatcctgactcttaaagccgacaaaaggcctatctggttttcaaaaggatttacatacatttcaaagagaagaga
>gene=chr6_92008386-92008538; species=panTro
gaaacttggagataggggtgctataccccttgatgtttacatttcaaagagatggctcctgaatccttgagaaaggcaatcctgactcttaaagctgacaaaaggcctgtctggttttcaaaaggatttacatacatttcaaagagaagaga
>gene=chr6_92008386-92008538; species=papHam
taaacttggagataggggtgttataccccttgatgtttacatttcgaagagatggctcctgaatccttgagaaaggcattcctgactcttaaagctgccgaaagtcctatctggttttcaaaaggatttgtatacatttcaaagagaagaga
>gene=chr6_92008386-92008538; species=ponAbe
gaaacttggagataggggtgctataccccttgatgtttacatttcaaagagacggctcctgaatccttgagaaaggcattcctgactcttaaagctgacaaaaggcctatctggttttcaaaaggatttacatacatttcaaagagaagaga
>gene=chr6_92008386-92008538; species=rheMac
taaacttggagataggggtgttataccccttgatgtttacattttgaagagatggctcctgaatccttgagaaaggcattcctgactcttaaagctgaagaaagtcctgtctggttttcaaaaggatttacatacatttcaaagagaagaga
>gene=chr6_92009411-92009627; species=hg19
CTCCCAAGGAGTTGCACAGATAGTTCTTGGGCTTCAGTCAAAGAAAAGAATAACACAGCTGCCCTCAGCAAGGGGGAATTCCAGCATAATGGATTGGCAATGGAAACAGTTTAAACCAATATAAATATAATAGCCACCCACTGAGAGGCAATTTACACACACCAGACCAGCCTTGAAGTGCTGTACTTGGCCAGTGTAATCTACTCAGGGTTATTT
>gene=chr6_92009411-92009627; species=bosTau
TTCCCAAGGAGTTGGAGAGAGAGTTCTTGGGCTTCAGTCAAAGAAAAGAATAACACAGCTGCCCTCAGCAAGGGGGAATTCCAGCATAATGGATTGGCAATGGAAACAGTTTAAACCAATATAAATATAATAGCCACCCACTGAGAGGCAATTTACACGCACCAGGCCAGCCTTGCAGTGGTGTGCTTAGCCAGTGTAATCCGTCCAGGAGTATTT
>gene=chr6_92009411-92009627; species=calJac
TTCCCAAGGAGTTGCAGAGATAGTTCTTGGGCTTCAGTCAAAGAAAAGAATAACACAGCTGCCCTCAGCAAGGGGGAATTCCAGCATAATGGATTGGCAATGGAAACAGTTTAAACCAATATAAATATAATAGCCACCCACCGAGAGGCAATTTACACATACCAGGCCAGCCTTGAAGTGGTGTAGTTGGCCACTATAATCTACCTAGGGTTATGT
>gene=chr6_92009411-92009627; species=canFam
TTCCCAAGGAGTTGGAGAGATAGTTCTTGGGCT----TCAAAGAAAAGAATAACACAGCTGCCCTCAGCAAGGGGGAATTCCAGCATAATGGATTGGCAATGGAAACAGTTTAAACCAATATAAATATAATAGCCACCCACTGAGAGGCAATTTACACGCACCAGGCCTGCCTTGCAGTGGTGTGCTTGGCCAGT-TAATTCATCCAGGAGTATTT
>gene=chr6_92009411-92009627; species=equCab
TTCCCAAGGAATTGAAGAGATAGTTCTTGGGCTTCAGTCAAAGAAAAGAATAACACAGCTGCCCTCAGCAAGGGGGAATTCCAGCATAATGGATTGGCAATGGAAACAGTTTAAACCAATATAAATATAATAGCCACCCACTGAGAGGCAATTTACACGCACCAGGCCAAGCTTGCAGTGGTGTGCTTGGCCAGTGTAATACACTCAGGGGTATTT
>gene=chr6_92009411-92009627; species=gorGor
CTCCCAAGGAGTTGCACAGATAGTTCTTGGGCTTCAGTCAAAGAAAAGAATAACACAGCTGCCCTCAGCAAGGGGGAATTCCAGCATAATGGATTGGCAATGGAAACAGTTTAAACCAATATAAATATAATAGCCACCCACTGAGAGGCAATTTACACACACCAGACCAGCCTTGAAGTGGTGTACTTGGCCAGTGTAATCTACTCAGGGTTATTT
>gene=chr6_92009411-92009627; species=panTro
CTCCCAAGGAGTTGCACAGATAGTTCTTGGGCTTCAGTCAAAGAAAAGAATAACACAGCTGCCCTCAGCAAGGGGGAATTCCAGCATAATGGATTGGCAATGGAAACAGTTTAAACCAATATAAATATAATAGCCACCCACTGAGAGGCAATTTACACACACCAGACCAGCCTTGAAGTGGTGTGCTTGGCCAGTGTAATCTACTCAGGGTTATTT
>gene=chr6_92009411-92009627; species=papHam
TTCCCAAGGAGTTGCAGAGATAGTTCTTGGGCTTCAGTCAAAGAAAAGAATAACACAGCTGCCCTCAGCAAGGGGGAATTCCAGCATAATGGATTGGCAATGGAAACAGTTTAAACCAATATAAATATAATAGCCACCCACTGAGAGGCAATTTACACACACCAGGCCAGCCTTGAAGTGGTGTACTTGGCCAGTGTAATCTACTCAGGGTTATTT
>gene=chr6_92009411-92009627; species=ponAbe
CTCCCAAAGAGTTGCACAGATAGTTCTTGGGCTTCAGTCAAAGAAAAGAATAACACAGCTGCCCTCAGCAAGGGGGAATTCCAGCATAATGGATTGGCAATGGAAACAGTTTAAACCAATATAAATATAATAGCCACCCACTGAGAGGCAATTTACACACACCAGACCAGCCTCGAAGTGGTGTACTTGGCCAGTATAATCTACTCAGGGTTATTT
>gene=chr6_92009411-92009627; species=rheMac
[truncated: 1,023,788 more chars]
