# Supplementary material for: Combining phylogenetic footprinting with motif models incorporating intra-motif dependencies
Source: BMC Bioinformatics. 2017 Mar 1;18:141. doi: 10.1186/s12859-017-1495-1 (PMC5333389; doi:10.1186/s12859-017-1495-1)
Supplement: Supplementary file 2 — Sequence data. This archive contains data files of alignments of the ChIP-seq positive regions and negative control regions for each of the 35 TFs in FASTA format. (ZIP 83763.2 kb) [file 12859_2017_1495_MOESM2_ESM.zip › Rad21/Rad21_neg.txt]

>gene=chr20_67002-68002; species=hg19
GGTATTAAACATATGTGGGAGAAATACAGCTCAGCAAACTCTTCCAGGAGATAAAATGCTGATCACTCCTACTGGGCAATTTCACAAATGTCTCCTATATTTTTCTCCTTTGGTAGTGGGGATGGGGGGCATAATGTTACATTGGGCctctctcctctctctctttctctctccctctcCTTTTAAAATGTTTCCTCTCTCTCAATATTTCATTTCTTATTTGTATTTCTGAATGAGGGAAAAGAGTTGATGGGACAGCGGAACGGGAAAAAGAAGAGCACCAATAAAACCTGTTTTCCTGTTTTCACTATTTTCATTCCAAATTCCTTCTGTCTCATAATTGATGGAATCTTATGAACTTATTAGTTAAAAAGTGTCTTTCTTGTTTCACAGGAATTCATATCGGGGTGATCACTCAGAAGAAAAGGTGAATACCGGATGTTGTAAGCTATTGAACTGCCACAAGTGATATCTTTACACACCATTCTGCTGTCATTGGG
>gene=chr20_67002-68002; species=bosTau
-----------------------------------------------------------------------------------------------------------------------------------------------------------------------------------------------------------------------------------------------------------------------------------------------------------------------------------------------------------------------------------------------------acaaaaattaatatggggg---tgacttggatggaaaGGATGATAATGGATGTCATGAGCTGTAGGTTTGAAACAAGTTGGATCTTGATATAGCATTCTGCTA-CTT-GGA
>gene=chr20_67002-68002; species=calJac
------------------------------------------------------------------------------------------------------------------------------------------------------------------------------------------------------------------------------------------------------------------------------------------------------------------------------------------------------------------------------------------------------------------------------------------------------------------ATTGGACTGCCACAAGTGATACCTTTACACACCATTCTGCTGTCACTGGG
>gene=chr20_67002-68002; species=canFam
----------------------------------------------------------------------------------------------------------------------------------------------------------------------------------------------------------------------------------------------------------------------------------------------------------------------------------------------------------------------------------------------------------------------GGCAATCATTCAGATGGAGCAGAGGATACTGGAAGTCAAAAGCTATTGGTCTAAAAT-------ATCTTTATGTACCATTCTGCTATCACTGTG
>gene=chr20_67002-68002; species=equCab
-----------------------------------------------------------------------------------------------------------------------------------------------------------------------------------------------------------------------------------------------------------------------------------------------------------------------------------------------------------------------------------------------------------------atTGGGGCAATCATTCAGATGGAAAGGAGGACACTGGGTGTCATAAGCTATTGGCGTGAAACAAGTGGGATCTTGACATAGCATTCTGCTTTCACTGTA
>gene=chr20_67002-68002; species=gorGor
GGTATTAAACATATGTGGGAGAAATACAGCTCAGCAAACTCTTCCAGGAGATAAAATGCTGATCACTCCTACTGGGCAATTTCACAAATGTCTCCTATATTTTTCTCCTTTGGTAGTGGGGATGGGGGGCAGAATGTTACATTGGGtctctctcctctctctctttctctctccctctcCTTTTAAAATGTTTCCTCTCTCTCAATATTTCATTTCTTATTTGTATTTCTGAATGAGGGAAAAGAGTTGATGGGACAGCGGAACGGGAAAAAGAAGAGCACCAATAAAACCTGTTTTCCTGTTTTCACTATTTTCATTCCAAATTCCTTCTGTCTCATAATTGATGGAATCTTATGAACTTATTAGTTAAAAAGTGTCTTTCTTGTTTCACAGGAATTCATATTGGGGTGATCACTCAG-----AAGGTGAATACCGGATGTTGTAAGCTATTGGACTGCCACAAGTGATATCTTTACACACCATTCTGCTGTCATTGTG
>gene=chr20_67002-68002; species=panTro
GGTATTAAACATATGTGGGAGAAATACAGCTCAGCAAACTCTTCCAGGAGATAAAATGCTGATCACTCCTACTGGGCAATTTCACAAATGTCTCCTATATTTTTCTCCTTTGGTAGTGGGGATGGGGGGCATAATGTTACATTGGGCctctctcctctctctctttctctctccctctcCTTTTAAAATGTTTCCTCTCTCTCAATATTTCATTTCTTATTTGTATTTCTGAATGAGGGAAAAGAGTTGATGGGACAGCAGAACGGGAAAAAGAAGAGCACCAATAAAACCTGTTTTCCTGTTTTCACTATTTTCATTCCAAATTCCTTCTGTCTCATAATTGATGGAATCTTATGAACTTATTAGTTAAAAAGTGTCTTTCTTGTTTCACAGGAATTCATATTGGGGTGATCACTCAGAAGAAAAGGTGAATACCGGATGTTGTAAGCTATTGGACTGCCACAAGTGATATCTTTACACACCATTCTGCTGTCATTGGG
>gene=chr20_67002-68002; species=papHam
-----TAAACATATGTGGGAGAAATACAGCTCAGCAAACTCTTCCAGGAGCTAAAGTGCTGATCACCCCTACTGGGCAATTTCACAAATATCTCCTATATTTTTCTCCTTTGGTAGTGGGGATGGGGGGCACAATGTTACACTGGGCctctctcctctctctctttctctctccctctcCTTTAAAAATGTTTCTTCTCTCTCAATATTTCATTTCTTATTTGTATTTCTGAATGAGGGAAAAGAGTTGATGGGACAGTGGAGTGGGAAAAAGAAGAGCACCAATAAAACCTCTTTTCCTG-TTTCACTATTTTCATTCCAAATTCCTTCTATCTCATAATTGATGGAATCTTTTGAACTTATTAGTTAAAAAGTGTCTTTCTTGTTTCACAGGAATTCATACTGGGGTGATCACTCAGAAGAAAAGGTGAATACCAGATGTTGTAAGCTATTGGACTGCCACAAGTGATATCTTTACACACCATTCTGCTGTCACTGGG
>gene=chr20_67002-68002; species=ponAbe
-----TAAACATAGGTGGGAGAAATACAGCTCAGCAAACTCTTCCAGGAGATAAAGTGCTGATCACACCTACTGGGCAGTTTCACAAATGTCTCCTATATTTTTCTCCTTTGGTAGTGGGGAT-GGGGACACAATGTTACATTGGGCctctctcctctctctctttctctctccctctcCTTTTAAAATGTCTCCTCTCTCTCAATATTTCATTTCTTATTTGTATTTCTGAATGAGAGAAAAGAGTTGATGGGACAGCGGAGTGGGAAAAATAAGAGCACCAATAAAA--------CCTGTTTTCACTATTTTCATTCCAAATTCCTTCTATCTCATAATTGATGGAATCTTATGAACTTATTAGTTAAAAACTGTCTTTCTTGTTTCACAGGAATTCATACTGGGGTGATCACTCAGAAGAAAAGGTGAATACC-GATATTGTAAGCTACTGGACTGCCACAAGTGATATCTTTACACACCATCCTGCTGTCATTGGG
>gene=chr20_67002-68002; species=rheMac
-----TAAATATATGTGGGAGAAATATAGCTCAGCAAACTCTTCCAGGAGATAAAGTGCTGATCACCCCTACTGGGCAATTTCACAAATATCTCCTATATTTTTCTCCTTTGGTAGTGGGGATGGGGGGCACAATGTTACACTGGGCCTCTCTCCTCTCTCTCTT----TCTCCCTCTCCTTTAAAAATGTTTCCTCTCTCTCAATATTTCATTTCTTATTTGTATTTCTGAATGAGGGAAAAGAGTTGATGGGACAGTGGAGTGGGAAAAAGAAGAGCACCAATAAAACCTCTTTTCC-GGTTTCACTATTTTCATTCCAAATTCCTTCTATCTCATAATTGATGGAATCTTATGAACTTATTAGTTAAAAAGTGTCTTTCTTGTTTCACAGGAATTCATACTGGGGTGATCACTCAGAAGAAAAGGTGAATACCAGATATTGTAAGCTATTGGACTGCCACAAGTGATATCTTTACACACCATTCTGCTGTCACTGGG
>gene=chr20_67121-68121; species=hg19
GGATGGGGGGCATAATGTTACATTGGGCctctctcctctctctctttctctctccctctcCTTTTAAAATGTTTCCTCTCTCTCAATATTTCATTTCTTATTTGTATTTCTGAATGAGGGAAAAGAGTTGATGGGACAGCGGAACGGGAAAAAGAAGAGCACCAATAAAACCTGTTTTCCTGTTTTCACTATTTTCATTCCAAATTCCTTCTGTCTCATAATTGATGGAATCTTATGAACTTATTAGTTAAAAAGTGTCTTTCTTGTTTCACAGGAATTCATATCGGGGTGATCACTCAGAAGAAAAGGTGAATACCGGATGTTGTAAGCTATTGAACTGCCACAAGTGATATCTTTACACACCATTCTGCTGTCATTGGGTATGTACAAAGTGCTGCATACAGACAGAGGAGAAGGACAATTGAGCCCATCTAAAGTTAACAAAAACTTCCTCTTGGGGCTGTTTCTTTCCATCAGACCTTACAGTTCTACGGGATAAT
>gene=chr20_67121-68121; species=bosTau
------------------------------------------------------------------------------------------------------------------------------------------------------------------------------------------------------------------------------------------------------------------------------acaaaaattaatatggggg---tgacttggatggaaaGGATGATAATGGATGTCATGAGCTGTAGGTTTGAAACAAGTTGGATCTTGATATAGCATTCTGCTA-CTT-GGATATATACACAGTATTGTATACAGAGA---GAAAA--GTAATGGGCCCCATCCAGGGTTAA-GAGGACATTG-GGGGGAATTGTTTCTTTCCATCAGAACTTCCACATCCCCAGGATTAT
>gene=chr20_67121-68121; species=calJac
-------------------------------------------------------------------------------------------------------------------------------------------------------------------------------------------------------------------------------------------------------------------------------------------------------------------------------------------ATTGGACTGCCACAAGTGATACCTTTACACACCATTCTGCTGTCACTGGGTATGTACAAAATGTTTCATACAGGCAGAGGAGAAAGGCAATCGACCC------AAGTTAAAAAAAACT---TCTTGGGGCTGTTGCTTTCCATCAGACCTTACAGTTCTACAGGATAAT
>gene=chr20_67121-68121; species=canFam
-----------------------------------------------------------------------------------------------------------------------------------------------------------------------------------------------------------------------------------------------------------------------------------------------GGCAATCATTCAGATGGAGCAGAGGATACTGGAAGTCAAAAGCTATTGGTCTAAAAT-------ATCTTTATGTACCATTCTGCTATCACTGTGTGTATTTGTAGTACTGTATATTTATAGAGGAGAA--GTAATTGGCCCCATCTAGGGTTAAGGAAAATTTCCTTTGGGAGTTGTTACTTCCCATCAGACCCTACACTTCCTCAGGATTAT
>gene=chr20_67121-68121; species=equCab
------------------------------------------------------------------------------------------------------------------------------------------------------------------------------------------------------------------------------------------------------------------------------------------atTGGGGCAATCATTCAGATGGAAAGGAGGACACTGGGTGTCATAAGCTATTGGCGTGAAACAAGTGGGATCTTGACATAGCATTCTGCTTTCACTGTATATATATATGGTGCTGCATAAAGAGAGAGGAGAA--GTAATTGGCCCCATCTAGAGTTAAGGACGACTTCCTTTGGGAGTTGTTTCTTTCCATCAGACTCAACACTTCCTCAGGACTAT
>gene=chr20_67121-68121; species=gorGor
GGATGGGGGGCAGAATGTTACATTGGGtctctctcctctctctctttctctctccctctcCTTTTAAAATGTTTCCTCTCTCTCAATATTTCATTTCTTATTTGTATTTCTGAATGAGGGAAAAGAGTTGATGGGACAGCGGAACGGGAAAAAGAAGAGCACCAATAAAACCTGTTTTCCTGTTTTCACTATTTTCATTCCAAATTCCTTCTGTCTCATAATTGATGGAATCTTATGAACTTATTAGTTAAAAAGTGTCTTTCTTGTTTCACAGGAATTCATATTGGGGTGATCACTCAG-----AAGGTGAATACCGGATGTTGTAAGCTATTGGACTGCCACAAGTGATATCTTTACACACCATTCTGCTGTCATTGTGTATGTACAAAGTGCTGCATACAGACAGAGGAGAAGGACAATTGAGCCCATCTAAAGTTAACAAAAACTTCCTCTTGGGGCTGTTTCTTTCCATCAGACCTTACAGTTCTACGGGATAAT
>gene=chr20_67121-68121; species=panTro
GGATGGGGGGCATAATGTTACATTGGGCctctctcctctctctctttctctctccctctcCTTTTAAAATGTTTCCTCTCTCTCAATATTTCATTTCTTATTTGTATTTCTGAATGAGGGAAAAGAGTTGATGGGACAGCAGAACGGGAAAAAGAAGAGCACCAATAAAACCTGTTTTCCTGTTTTCACTATTTTCATTCCAAATTCCTTCTGTCTCATAATTGATGGAATCTTATGAACTTATTAGTTAAAAAGTGTCTTTCTTGTTTCACAGGAATTCATATTGGGGTGATCACTCAGAAGAAAAGGTGAATACCGGATGTTGTAAGCTATTGGACTGCCACAAGTGATATCTTTACACACCATTCTGCTGTCATTGGGTATGTACAAAGTGCTGCATACAGACAGAGGAGAAGGACAATTGAGCCCATCTAAAGTTAACAAAAACTTCCTCTTGGGGCTGTTTCTTTCCATCAGACCTTACAGTTCTACGGGATAAT
>gene=chr20_67121-68121; species=papHam
GGATGGGGGGCACAATGTTACACTGGGCctctctcctctctctctttctctctccctctcCTTTAAAAATGTTTCTTCTCTCTCAATATTTCATTTCTTATTTGTATTTCTGAATGAGGGAAAAGAGTTGATGGGACAGTGGAGTGGGAAAAAGAAGAGCACCAATAAAACCTCTTTTCCTG-TTTCACTATTTTCATTCCAAATTCCTTCTATCTCATAATTGATGGAATCTTTTGAACTTATTAGTTAAAAAGTGTCTTTCTTGTTTCACAGGAATTCATACTGGGGTGATCACTCAGAAGAAAAGGTGAATACCAGATGTTGTAAGCTATTGGACTGCCACAAGTGATATCTTTACACACCATTCTGCTGTCACTGGGTATGTATGAAGTGCTGCATACAGACAGAGGAGAAAGGCAATTGACCTCATCTAAAGTTAACCAAAACTTTCTCTTGGGGCTGTTTCTTTCCATCAGACCTTACAGTTGTATGGGATAAT
>gene=chr20_67121-68121; species=ponAbe
GGAT-GGGGACACAATGTTACATTGGGCctctctcctctctctctttctctctccctctcCTTTTAAAATGTCTCCTCTCTCTCAATATTTCATTTCTTATTTGTATTTCTGAATGAGAGAAAAGAGTTGATGGGACAGCGGAGTGGGAAAAATAAGAGCACCAATAAAA--------CCTGTTTTCACTATTTTCATTCCAAATTCCTTCTATCTCATAATTGATGGAATCTTATGAACTTATTAGTTAAAAACTGTCTTTCTTGTTTCACAGGAATTCATACTGGGGTGATCACTCAGAAGAAAAGGTGAATACC-GATATTGTAAGCTACTGGACTGCCACAAGTGATATCTTTACACACCATCCTGCTGTCATTGGGTATGTACAAAGTGCTGCATACAGACAGAGGAGAAAGACAATTGACCCCATCTAAAGTTAACAAAAACTTCCTCTTGGGGCTGTTTCTTTCCATCAGACCTTACAGGTCTACGGGATAAT
>gene=chr20_67121-68121; species=rheMac
GGATGGGGGGCACAATGTTACACTGGGCCTCTCTCCTCTCTCTCTT----TCTCCCTCTCCTTTAAAAATGTTTCCTCTCTCTCAATATTTCATTTCTTATTTGTATTTCTGAATGAGGGAAAAGAGTTGATGGGACAGTGGAGTGGGAAAAAGAAGAGCACCAATAAAACCTCTTTTCC-GGTTTCACTATTTTCATTCCAAATTCCTTCTATCTCATAATTGATGGAATCTTATGAACTTATTAGTTAAAAAGTGTCTTTCTTGTTTCACAGGAATTCATACTGGGGTGATCACTCAGAAGAAAAGGTGAATACCAGATATTGTAAGCTATTGGACTGCCACAAGTGATATCTTTACACACCATTCTGCTGTCACTGGGTATGTATGAAGTGCTGCATACAGACAGAGGAGAAAGGCAATTGACCTCATCTAAAGTTAACCAAAACTTTCTCTTGGGGCTGTTTCTTTCCATCAGACCTTACAGTTGTATGGGATAAT
>gene=chr20_67181-68181; species=hg19
CTTTTAAAATGTTTCCTCTCTCTCAATATTTCATTTCTTATTTGTATTTCTGAATGAGGGAAAAGAGTTGATGGGACAGCGGAACGGGAAAAAGAAGAGCACCAATAAAACCTGTTTTCCTGTTTTCACTATTTTCATTCCAAATTCCTTCTGTCTCATAATTGATGGAATCTTATGAACTTATTAGTTAAAAAGTGTCTTTCTTGTTTCACAGGAATTCATATCGGGGTGATCACTCAGAAGAAAAGGTGAATACCGGATGTTGTAAGCTATTGAACTGCCACAAGTGATATCTTTACACACCATTCTGCTGTCATTGGGTATGTACAAAGTGCTGCATACAGACAGAGGAGAAGGACAATTGAGCCCATCTAAAGTTAACAAAAACTTCCTCTTGGGGCTGTTTCTTTCCATCAGACCTTACAGTTCTACGGGATAATAGCTTATCTCATAAGGCCTCAGCTTTCTTTAATAATTTCTAGAAGCAGACGTTATTGTGT
>gene=chr20_67181-68181; species=bosTau
------------------------------------------------------------------------------------------------------------------------------------------------------------------------------------------------------------------acaaaaattaatatggggg---tgacttggatggaaaGGATGATAATGGATGTCATGAGCTGTAGGTTTGAAACAAGTTGGATCTTGATATAGCATTCTGCTA-CTT-GGATATATACACAGTATTGTATACAGAGA---GAAAA--GTAATGGGCCCCATCCAGGGTTAA-GAGGACATTG-GGGGGAATTGTTTCTTTCCATCAGAACTTCCACATCCCCAGGATTATGGCTCATGTCATAAGGTCTCAGTTTCCTCTTACAGTTTCTAGAACAAAGCATTACTTTGT
>gene=chr20_67181-68181; species=calJac
-------------------------------------------------------------------------------------------------------------------------------------------------------------------------------------------------------------------------------------------------------------------------------ATTGGACTGCCACAAGTGATACCTTTACACACCATTCTGCTGTCACTGGGTATGTACAAAATGTTTCATACAGGCAGAGGAGAAAGGCAATCGACCC------AAGTTAAAAAAAACT---TCTTGGGGCTGTTGCTTTCCATCAGACCTTACAGTTCTACAGGATAATAGCCTATCTCATAAGGCCTCAGTTTTCTTTAATAATTTCTAGAAGCAGACATTACTGTGT
>gene=chr20_67181-68181; species=canFam
-----------------------------------------------------------------------------------------------------------------------------------------------------------------------------------------------------------------------------------GGCAATCATTCAGATGGAGCAGAGGATACTGGAAGTCAAAAGCTATTGGTCTAAAAT-------ATCTTTATGTACCATTCTGCTATCACTGTGTGTATTTGTAGTACTGTATATTTATAGAGGAGAA--GTAATTGGCCCCATCTAGGGTTAAGGAAAATTTCCTTTGGGAGTTGTTACTTCCCATCAGACCCTACACTTCCTCAGGATTATAATTCATTTCACGAAGCCTCAGTTTCCTTTAATAATTTCTAGAACAGAG---TATTTTGT
>gene=chr20_67181-68181; species=equCab
------------------------------------------------------------------------------------------------------------------------------------------------------------------------------------------------------------------------------atTGGGGCAATCATTCAGATGGAAAGGAGGACACTGGGTGTCATAAGCTATTGGCGTGAAACAAGTGGGATCTTGACATAGCATTCTGCTTTCACTGTATATATATATGGTGCTGCATAAAGAGAGAGGAGAA--GTAATTGGCCCCATCTAGAGTTAAGGACGACTTCCTTTGGGAGTTGTTTCTTTCCATCAGACTCAACACTTCCTCAGGACTATAACTCATTTCATAAGGCCTCAGTTTCCTCTCATAGTTTCTAGAACAGAGCATTATTTTGT
>gene=chr20_67181-68181; species=gorGor
CTTTTAAAATGTTTCCTCTCTCTCAATATTTCATTTCTTATTTGTATTTCTGAATGAGGGAAAAGAGTTGATGGGACAGCGGAACGGGAAAAAGAAGAGCACCAATAAAACCTGTTTTCCTGTTTTCACTATTTTCATTCCAAATTCCTTCTGTCTCATAATTGATGGAATCTTATGAACTTATTAGTTAAAAAGTGTCTTTCTTGTTTCACAGGAATTCATATTGGGGTGATCACTCAG-----AAGGTGAATACCGGATGTTGTAAGCTATTGGACTGCCACAAGTGATATCTTTACACACCATTCTGCTGTCATTGTGTATGTACAAAGTGCTGCATACAGACAGAGGAGAAGGACAATTGAGCCCATCTAAAGTTAACAAAAACTTCCTCTTGGGGCTGTTTCTTTCCATCAGACCTTACAGTTCTACGGGATAATAGCTTATCTCATAAGGCCTCAGCTTTCTTTAATAATTTCTAGAAGCAGACATTATTGTGT
>gene=chr20_67181-68181; species=panTro
CTTTTAAAATGTTTCCTCTCTCTCAATATTTCATTTCTTATTTGTATTTCTGAATGAGGGAAAAGAGTTGATGGGACAGCAGAACGGGAAAAAGAAGAGCACCAATAAAACCTGTTTTCCTGTTTTCACTATTTTCATTCCAAATTCCTTCTGTCTCATAATTGATGGAATCTTATGAACTTATTAGTTAAAAAGTGTCTTTCTTGTTTCACAGGAATTCATATTGGGGTGATCACTCAGAAGAAAAGGTGAATACCGGATGTTGTAAGCTATTGGACTGCCACAAGTGATATCTTTACACACCATTCTGCTGTCATTGGGTATGTACAAAGTGCTGCATACAGACAGAGGAGAAGGACAATTGAGCCCATCTAAAGTTAACAAAAACTTCCTCTTGGGGCTGTTTCTTTCCATCAGACCTTACAGTTCTACGGGATAATAGCTTATCTCATAAGGCCTCAGCTTTCTTTAATAATTTCTAGAAGCAGACATTATTGTGT
>gene=chr20_67181-68181; species=papHam
CTTTAAAAATGTTTCTTCTCTCTCAATATTTCATTTCTTATTTGTATTTCTGAATGAGGGAAAAGAGTTGATGGGACAGTGGAGTGGGAAAAAGAAGAGCACCAATAAAACCTCTTTTCCTG-TTTCACTATTTTCATTCCAAATTCCTTCTATCTCATAATTGATGGAATCTTTTGAACTTATTAGTTAAAAAGTGTCTTTCTTGTTTCACAGGAATTCATACTGGGGTGATCACTCAGAAGAAAAGGTGAATACCAGATGTTGTAAGCTATTGGACTGCCACAAGTGATATCTTTACACACCATTCTGCTGTCACTGGGTATGTATGAAGTGCTGCATACAGACAGAGGAGAAAGGCAATTGACCTCATCTAAAGTTAACCAAAACTTTCTCTTGGGGCTGTTTCTTTCCATCAGACCTTACAGTTGTATGGGATAATAGCGTATCTCATAAGGCCTGAGCTTTCTTTAATAATTTCTAGAAGCAGACGTTATTGTGT
>gene=chr20_67181-68181; species=ponAbe
CTTTTAAAATGTCTCCTCTCTCTCAATATTTCATTTCTTATTTGTATTTCTGAATGAGAGAAAAGAGTTGATGGGACAGCGGAGTGGGAAAAATAAGAGCACCAATAAAA--------CCTGTTTTCACTATTTTCATTCCAAATTCCTTCTATCTCATAATTGATGGAATCTTATGAACTTATTAGTTAAAAACTGTCTTTCTTGTTTCACAGGAATTCATACTGGGGTGATCACTCAGAAGAAAAGGTGAATACC-GATATTGTAAGCTACTGGACTGCCACAAGTGATATCTTTACACACCATCCTGCTGTCATTGGGTATGTACAAAGTGCTGCATACAGACAGAGGAGAAAGACAATTGACCCCATCTAAAGTTAACAAAAACTTCCTCTTGGGGCTGTTTCTTTCCATCAGACCTTACAGGTCTACGGGATAATAGCTTATCTCATAAGGCCTCAGCTTTCTTTAATAATTTCTAGAAGCAGACGTTATTGTGT
>gene=chr20_67181-68181; species=rheMac
CTTTAAAAATGTTTCCTCTCTCTCAATATTTCATTTCTTATTTGTATTTCTGAATGAGGGAAAAGAGTTGATGGGACAGTGGAGTGGGAAAAAGAAGAGCACCAATAAAACCTCTTTTCC-GGTTTCACTATTTTCATTCCAAATTCCTTCTATCTCATAATTGATGGAATCTTATGAACTTATTAGTTAAAAAGTGTCTTTCTTGTTTCACAGGAATTCATACTGGGGTGATCACTCAGAAGAAAAGGTGAATACCAGATATTGTAAGCTATTGGACTGCCACAAGTGATATCTTTACACACCATTCTGCTGTCACTGGGTATGTATGAAGTGCTGCATACAGACAGAGGAGAAAGGCAATTGACCTCATCTAAAGTTAACCAAAACTTTCTCTTGGGGCTGTTTCTTTCCATCAGACCTTACAGTTGTATGGGATAATAGCGTATCTCATAAGGCCTGAGCTTTCTTTAATAATTTCTAGAAGCAGACGTTATTGTGT
>gene=chr20_67422-68422; species=hg19
AGAAAAGGTGAATACCGGATGTTGTAAGCTATTGAACTGCCACAAGTGATATCTTTACACACCATTCTGCTGTCATTGGGTATGTACAAAGTGCTGCATACAGACAGAGGAGAAGGACAATTGAGCCCATCTAAAGTTAACAAAAACTTCCTCTTGGGGCTGTTTCTTTCCATCAGACCTTACAGTTCTACGGGATAATAGCTTATCTCATAAGGCCTCAGCTTTCTTTAATAATTTCTAGAAGCAGACGTTATTGTGTCATGCACACTCAGTGTTGCAAATTAATGGTCTGGTGATCTGGGTGGCATGGCATTTTCCCCTTCTCTGGTTCATCACCCATGATAGACCAGTAAAGGTGACCACTTAAATTCCTTGCTGTGCAGTGTTCTGTATTCCTCAGGACACAGAGCTTCCTCTCTCCCAGGAGCCATGAATATCCTGATGCTGACCTTCATTATCTGTGGGTTGCTAACTCGGGTGACCAAAGGTAATGGAACCCT
>gene=chr20_67422-68422; species=bosTau
tggaaaGGATGATAATGGATGTCATGAGCTGTAGGTTTGAAACAAGTTGGATCTTGATATAGCATTCTGCTA-CTT-GGATATATACACAGTATTGTATACAGAGA---GAAAA--GTAATGGGCCCCATCCAGGGTTAA-GAGGACATTG-GGGGGAATTGTTTCTTTCCATCAGAACTTCCACATCCCCAGGATTATGGCTCATGTCATAAGGTCTCAGTTTCCTCTTACAGTTTCTAGAACAAAGCATTACTTTGTCATGCATACTCAATGGTGCAAGTTAATCATCTTGTGTTCTGGGTGGCATGGCATTCTCCCCCTCTCTGGTTCATCACCCATGATAGGCCAGTAAAGGTAACCACTCAGAGTCCTAGCTGTGCAGTGCTCTGCACTCCTCAGGACACAGGCCTTCCTCTCTCCCAGAAGCCATGAATCTCCTGATGCTGACCTTCATGCTATGTGGGTTACTAACCCTGGTGACCAAAGGTAATGGAACCCT
>gene=chr20_67422-68422; species=calJac
------------------------------ATTGGACTGCCACAAGTGATACCTTTACACACCATTCTGCTGTCACTGGGTATGTACAAAATGTTTCATACAGGCAGAGGAGAAAGGCAATCGACCC------AAGTTAAAAAAAACT---TCTTGGGGCTGTTGCTTTCCATCAGACCTTACAGTTCTACAGGATAATAGCCTATCTCATAAGGCCTCAGTTTTCTTTAATAATTTCTAGAAGCAGACATTACTGTGTCATGCACACTCAGTGTTGCAAATTAATGGCCTGGTGATTTGGGTGGCATGGCATTTCCCCCTTCTCTGGTTCATCGCCCATGATAGGCTAGTGAAGGTGACCACTTAAATTCCTTGCTGTGCAGTGTTCTGTATTCCTCAGGACACAGAGCTTCCTCTCTCCCAGGAGCCATGAACCTCCTGATGCTGACCTTTGTTATCTGTGCGCTGCTAACTCAGGTGACCAAAGGTAATGGAACCTT
>gene=chr20_67422-68422; species=canFam
TGGAGCAGAGGATACTGGAAGTCAAAAGCTATTGGTCTAAAAT-------ATCTTTATGTACCATTCTGCTATCACTGTGTGTATTTGTAGTACTGTATATTTATAGAGGAGAA--GTAATTGGCCCCATCTAGGGTTAAGGAAAATTTCCTTTGGGAGTTGTTACTTCCCATCAGACCCTACACTTCCTCAGGATTATAATTCATTTCACGAAGCCTCAGTTTCCTTTAATAATTTCTAGAACAGAG---TATTTTGTCATGCACACTCAGTGGTGCAAGTTAATGGTTTGGTGATCTGGATGGCATGGCATTCT-CCCATCTCTGGTTCGTCACCCATGATAGGCAAGTAAAGGTGACTATTTATACTCCTAGCTGGGCACTGCTCTGGATTCCTTGGGACACAGAGCTTCCTCTCTGCCAGAAGCCATGAATCTCCTGATGTTGACTTTCATTATATGTGGGTCCCTAAATCTGGTGACCAAAGGTAATGGGACCCT
>gene=chr20_67422-68422; species=equCab
TGGAAAGGAGGACACTGGGTGTCATAAGCTATTGGCGTGAAACAAGTGGGATCTTGACATAGCATTCTGCTTTCACTGTATATATATATGGTGCTGCATAAAGAGAGAGGAGAA--GTAATTGGCCCCATCTAGAGTTAAGGACGACTTCCTTTGGGAGTTGTTTCTTTCCATCAGACTCAACACTTCCTCAGGACTATAACTCATTTCATAAGGCCTCAGTTTCCTCTCATAGTTTCTAGAACAGAGCATTATTTTGTCATGCACACTCAGTGGTGCAAGTTAATGGTCTAGTGTTCTGGGTGGCATAGCATTCTCCCCCTCTCTGGTTCACCACCCATGGTAGGCCAATAAAGGTGACCACTTAGCGTCCTAGCTGTGCCGTGTTTTGGATTCTTCAGGACACAAGGCTTCCTCTCTCCCAGAAGCCATGGATCTCCTGATGCTGACCTTCATTATTTGTGGGTTACTAACTTTGGTGACCAAAGGTAATAAAACTCT
>gene=chr20_67422-68422; species=gorGor
----AAGGTGAATACCGGATGTTGTAAGCTATTGGACTGCCACAAGTGATATCTTTACACACCATTCTGCTGTCATTGTGTATGTACAAAGTGCTGCATACAGACAGAGGAGAAGGACAATTGAGCCCATCTAAAGTTAACAAAAACTTCCTCTTGGGGCTGTTTCTTTCCATCAGACCTTACAGTTCTACGGGATAATAGCTTATCTCATAAGGCCTCAGCTTTCTTTAATAATTTCTAGAAGCAGACATTATTGTGTCATGCACACTCAGTGTTGCAAATTAATAGTCTGGTGATCTGGGTGGCATGGCATTTTCCCCTTCTCTGGTTCATCACCCATGATAGACCAGTAAAGGTGACCACTTAAATTCCTTGCTGTGCAGTGTTCTGTATTCCTCAGGACACAGAGCTTCCTCTCTCCCAGGAGCCATGAATATCCTGATGCTGACCTTCATTATCTGTGGGTTGCTAACTCAGGTGACCAAAGGTAATGGAACCCT
>gene=chr20_67422-68422; species=panTro
AGAAAAGGTGAATACCGGATGTTGTAAGCTATTGGACTGCCACAAGTGATATCTTTACACACCATTCTGCTGTCATTGGGTATGTACAAAGTGCTGCATACAGACAGAGGAGAAGGACAATTGAGCCCATCTAAAGTTAACAAAAACTTCCTCTTGGGGCTGTTTCTTTCCATCAGACCTTACAGTTCTACGGGATAATAGCTTATCTCATAAGGCCTCAGCTTTCTTTAATAATTTCTAGAAGCAGACATTATTGTGTCATGCACACTCAGTGTTGCAAATTAATGGTCTGGTGATCTGGGTGGCATGGCATTTTCCCCTTCTCTGGTTCATCACCCATGATAGACCAGTAAAGGTGACCACTTAAATTCCTTGCTGTGCAGTGTTCTGTATTCCTCAGGACACAGAGCTTCCTCTCTCCCAGGAGCCATGAATATCCTGATGCTGACCTTCATTATCTGTGGGTTGCTAACTCAGGTGACCAAAGGTAATGGAACCCT
>gene=chr20_67422-68422; species=papHam
AGAAAAGGTGAATACCAGATGTTGTAAGCTATTGGACTGCCACAAGTGATATCTTTACACACCATTCTGCTGTCACTGGGTATGTATGAAGTGCTGCATACAGACAGAGGAGAAAGGCAATTGACCTCATCTAAAGTTAACCAAAACTTTCTCTTGGGGCTGTTTCTTTCCATCAGACCTTACAGTTGTATGGGATAATAGCGTATCTCATAAGGCCTGAGCTTTCTTTAATAATTTCTAGAAGCAGACGTTATTGTGTCATGCACATTCAGTGTTGCAAATTAATGGTCTGGTGATCTGGGTGGCATGGCATTTTCCCCTTCTCTGGTTCATCACCCATGATAGAACAGTAAAGGTGATCACTTAAATTCCTTGCTGTGCAGTGTTCTGTATTCCTCAGGACACAGAGCTTCCTCTCTCCCAGGAGCCATGAATCTCCTGATACTGACCTTCATTATCTGTGGGTTGCTAACTCAGGTGACCAAAGGTAATGGAACCCT
>gene=chr20_67422-68422; species=ponAbe
AGAAAAGGTGAATACC-GATATTGTAAGCTACTGGACTGCCACAAGTGATATCTTTACACACCATCCTGCTGTCATTGGGTATGTACAAAGTGCTGCATACAGACAGAGGAGAAAGACAATTGACCCCATCTAAAGTTAACAAAAACTTCCTCTTGGGGCTGTTTCTTTCCATCAGACCTTACAGGTCTACGGGATAATAGCTTATCTCATAAGGCCTCAGCTTTCTTTAATAATTTCTAGAAGCAGACGTTATTGTGTCATGCACACTCAGTGTTGCAAATTAATGGTCTGGTGATCTGGGTGGCATGGCATTTTCCCCTTTTCTGGTTCATCACCCATGATAGACCAGTAAAGGTGACCACTTAAATTCCTTGCTGTGCAGTGTTCTGTATTCTTCAGGACACAGAGCTTCCTCTCTCCCAGGAGCCATGAATCTCCTGATGCTGACCTTCATTATCTGTGGGTTGCTAACTCAGGTGACCAAAGGTAATGGAACCCT
>gene=chr20_67422-68422; species=rheMac
AGAAAAGGTGAATACCAGATATTGTAAGCTATTGGACTGCCACAAGTGATATCTTTACACACCATTCTGCTGTCACTGGGTATGTATGAAGTGCTGCATACAGACAGAGGAGAAAGGCAATTGACCTCATCTAAAGTTAACCAAAACTTTCTCTTGGGGCTGTTTCTTTCCATCAGACCTTACAGTTGTATGGGATAATAGCGTATCTCATAAGGCCTGAGCTTTCTTTAATAATTTCTAGAAGCAGACGTTATTGTGTCATGCACATTCAGTGTTGCAAATTAATGGTCTGGTGATCTGGGTGGCATGGCATTTTCCCCTTCTCTGGTTCATCACCCATGATAGAACAGTAAAGGTGATCACTTAAATTCCTTGCTGTGCAGTGTTCTGTATTCCTCAGGACACAGAGCTTCCTCTCTCCCAGGAGCCATGAATCTCCTGATACTGACCTTCATTATCTGTGGGTTGCTAACTCAGGTGACCAAAGGTAATGGAACCCT
>gene=chr20_68143-69143; species=hg19
TATTGTGTCATGCACACTCAGTGTTGCAAATTAATGGTCTGGTGATCTGGGTGGCATGGCATTTTCCCCTTCTCTGGTTCATCACCCATGATAGACCAGTAAAGGTGACCACTTAAATTCCTTGCTGTGCAGTGTTCTGTATTCCTCAGGACACAGAGCTTCCTCTCTCCCAGGAGCCATGAATATCCTGATGCTGACCTTCATTATCTGTGGGTTGCTAACTCGGGTGACCAAAGGTAATGGAACCCTATAAAGCAGAGATGATGACTAGGATGAGTTGTTGCCCTTGGGCTCCCCTGGTATCATGATGGGAAGAGAGGGAATCTGCAGGAAAAATCTGGGCCAACAAAGAGCAGCAGAATGCTCTTATTTTGGCAGCTCCATGCCCCTAGTCTCTGAGAATCTTTCTGTTAGGGGCATCTAGCAAGCTGGGATGTCCTCTGAGGCATTTCTCCAAAGACAAGAATTTCCTTAATGCTCTGAGCCACCCTATCTGTCTC
>gene=chr20_68143-69143; species=bosTau
TACTTTGTCATGCATACTCAATGGTGCAAGTTAATCATCTTGTGTTCTGGGTGGCATGGCATTCTCCCCCTCTCTGGTTCATCACCCATGATAGGCCAGTAAAGGTAACCACTCAGAGTCCTAGCTGTGCAGTGCTCTGCACTCCTCAGGACACAGGCCTTCCTCTCTCCCAGAAGCCATGAATCTCCTGATGCTGACCTTCATGCTATGTGGGTTACTAACCCTGGTGACCAAAGGTAATGGAACCCTACAGTGCAGAGAAGATGACTAACATGAGTTGTTGACCCTGAGTTCC-CAGGTGTCTTGA--GGGAGAAAGAGGGTCCATAGGAAGAGCTTGGGCCAAAAAAGAGCAGTGGAGTGCTTTCCTGATAACAACTCCATG-TCCTACTCTCTAAGAA----TCTGtttgtgacccccgtggaactgagatcttttccaaaCAATttctccaAAGGCAGGAATTTCCCCAGTCTTCTGAGTAGCCCTCTATTTCTT
>gene=chr20_68143-69143; species=calJac
TACTGTGTCATGCACACTCAGTGTTGCAAATTAATGGCCTGGTGATTTGGGTGGCATGGCATTTCCCCCTTCTCTGGTTCATCGCCCATGATAGGCTAGTGAAGGTGACCACTTAAATTCCTTGCTGTGCAGTGTTCTGTATTCCTCAGGACACAGAGCTTCCTCTCTCCCAGGAGCCATGAACCTCCTGATGCTGACCTTTGTTATCTGTGCGCTGCTAACTCAGGTGACCAAAGGTAATGGAACCTTATAAAGCAGAGCTGATGACTAGGATGAGTTGTTGCTTTTGGGCTCCCCTGGTATCGTGATGGGGA-AGAGGGAATCTACAGGAAAAACCTGGACCAATAAAGAGCAGCAGAATGCTCTTGTTTTGGCAGCTCCATGTCCCCAGTCTCTGAGAATCTTTCTGTTAGGGGCATCTAGCAAGCTGGGATGTTCTCTGAGACATTTATCCAAAGACAAGCATTTCCTTAGTACTCTGAGCCACCCTATCTGTCTC
>gene=chr20_68143-69143; species=canFam
TATTTTGTCATGCACACTCAGTGGTGCAAGTTAATGGTTTGGTGATCTGGATGGCATGGCATTCT-CCCATCTCTGGTTCGTCACCCATGATAGGCAAGTAAAGGTGACTATTTATACTCCTAGCTGGGCACTGCTCTGGATTCCTTGGGACACAGAGCTTCCTCTCTGCCAGAAGCCATGAATCTCCTGATGTTGACTTTCATTATATGTGGGTCCCTAAATCTGGTGACCAAAGGTAATGGGACCCTAAAATGTAGAGATAATGACTAGGATGAAGTACTGACCTTGAGCTTT-CAGGTGTCTTGA--CAGGAAAAGAGGG---ACAGGAAAAGCCTGGGCCAATAAAAAGGCG-AGAATGC---TCTCATGGCAACTCCACGTCCCCAACTCTTAAGAC----TCTTTTGGAGGCACCTATCATGCTGGGGTATCTTCTGAGACATTTCTCCAAAGGCAAGAATTTCCTCAACCCTCTGAGCAGCGCTTTCTGTCTC
>gene=chr20_68143-69143; species=equCab
TATTTTGTCATGCACACTCAGTGGTGCAAGTTAATGGTCTAGTGTTCTGGGTGGCATAGCATTCTCCCCCTCTCTGGTTCACCACCCATGGTAGGCCAATAAAGGTGACCACTTAGCGTCCTAGCTGTGCCGTGTTTTGGATTCTTCAGGACACAAGGCTTCCTCTCTCCCAGAAGCCATGGATCTCCTGATGCTGACCTTCATTATTTGTGGGTTACTAACTTTGGTGACCAAAGGTAATAAAACTCTAGAATGTAGAGATGATGACTAGAATAAGCTGTTGACCTTGAGCTCC-CAAGTGTCTTGA--GGGGGAAAAAGGGCCCACAGGAAGAGCCTGGGCCAATAAAGAGCAGCAGAATGCTCTTCTTACGGCAACTTCATGTCCCTGCTCCCTAAGAA----TCTGTTAGAGACACCTATCAAGCTGGGGTGTCTTCTGAGACATTTCTCC-AAGGCAAGAATTTCCTCAACCTTCTGAGCAGCCCTTTCCGTCTC
>gene=chr20_68143-69143; species=gorGor
TATTGTGTCATGCACACTCAGTGTTGCAAATTAATAGTCTGGTGATCTGGGTGGCATGGCATTTTCCCCTTCTCTGGTTCATCACCCATGATAGACCAGTAAAGGTGACCACTTAAATTCCTTGCTGTGCAGTGTTCTGTATTCCTCAGGACACAGAGCTTCCTCTCTCCCAGGAGCCATGAATATCCTGATGCTGACCTTCATTATCTGTGGGTTGCTAACTCAGGTGACCAAAGGTAATGGAACCCTATAAAGCAGAGATGATGACTAGGATGAGTTGTTGCCCTTGGGCTCCCCTGGTATCATGATGGGAAGAGAGGGAATCTGCAGGAAAAATCTGGGCCAACAA--AGCAGCAGAATGCTCGTATTTTGGCAGCTCCATGCCCCTAGTCTCTGAGAATCTTTCTGTTAGGGGCATCTAGCAAGC-----TGTCCTCTGAGGCGTTTCTCCAAAGACAAGAATTTCCTTAATGCTCTGAGCCACCCTATCTCTCTC
>gene=chr20_68143-69143; species=panTro
TATTGTGTCATGCACACTCAGTGTTGCAAATTAATGGTCTGGTGATCTGGGTGGCATGGCATTTTCCCCTTCTCTGGTTCATCACCCATGATAGACCAGTAAAGGTGACCACTTAAATTCCTTGCTGTGCAGTGTTCTGTATTCCTCAGGACACAGAGCTTCCTCTCTCCCAGGAGCCATGAATATCCTGATGCTGACCTTCATTATCTGTGGGTTGCTAACTCAGGTGACCAAAGGTAATGGAACCCTATAAAGCAGAGATGATGACTAGGATGAGTTGTTGCCCTTGGGCTCCCCTGGTATCATGATGGGAAGAGAGGGAATCTGCAGGAAAAATCTGGGCCAACAA--AGCAGCAGAATGCTCGTATTTTGGCAGCTCCATGCCCCTAGTCTCTGAGAATCTTTCTGTTAGGGGCATCTAGCAAGCTGGGATGTCCTCTGAGGCATTTCTCCAAAGACAAGAATTTCCTTAATGCTCTGAGCCACCCTATCTCTCTC
>gene=chr20_68143-69143; species=papHam
TATTGTGTCATGCACATTCAGTGTTGCAAATTAATGGTCTGGTGATCTGGGTGGCATGGCATTTTCCCCTTCTCTGGTTCATCACCCATGATAGAACAGTAAAGGTGATCACTTAAATTCCTTGCTGTGCAGTGTTCTGTATTCCTCAGGACACAGAGCTTCCTCTCTCCCAGGAGCCATGAATCTCCTGATACTGACCTTCATTATCTGTGGGTTGCTAACTCAGGTGACCAAAGGTAATGGAACCCTATAAAGCAGAGATGATGACTAGGATGAGTTGTTGCCCTTGGGCTCCCCTGGTATCATGATGGGAAGAGAGGGAATCTACAGGAAAAATCTGGGCCAATAAAGAGCAGCAGAATGCTCTTATTTTGGCAGCTCCATGCCCCTAGTCTCTGAGAATCTTTCTGTTAGGGACATCTAGCAAGCTGGGATGTCCTCTGAGGCATTTCTCCAAAGACAAGAATTTCCTTAATGCTCTGAGCCACCCTATCTGTCTC
>gene=chr20_68143-69143; species=ponAbe
TATTGTGTCATGCACACTCAGTGTTGCAAATTAATGGTCTGGTGATCTGGGTGGCATGGCATTTTCCCCTTTTCTGGTTCATCACCCATGATAGACCAGTAAAGGTGACCACTTAAATTCCTTGCTGTGCAGTGTTCTGTATTCTTCAGGACACAGAGCTTCCTCTCTCCCAGGAGCCATGAATCTCCTGATGCTGACCTTCATTATCTGTGGGTTGCTAACTCAGGTGACCAAAGGTAATGGAACCCTATAAAGCAGAGATGATGACTAGGATGAGTTGTTGCCCTTGGG-------GGTATCACGATGGGAAGAGAGGGAATCTACAGGAAAAATCTGGGCCAATAAAGAGCAGCAGAATGCTCTTATTTTGGCAGCTCCATGCCCCTGGTTTCTGAGAATCTTTCTGTTAGGGGCATCTAGCAAGCTGAGATGTCCTCTGAGGCATTTCTCCAAAGACAAGAATTTCCTTAATGCTCTGAGCCACCCTATCTGTCTC
>gene=chr20_68143-69143; species=rheMac
TATTGTGTCATGCACATTCAGTGTTGCAAATTAATGGTCTGGTGATCTGGGTGGCATGGCATTTTCCCCTTCTCTGGTTCATCACCCATGATAGAACAGTAAAGGTGATCACTTAAATTCCTTGCTGTGCAGTGTTCTGTATTCCTCAGGACACAGAGCTTCCTCTCTCCCAGGAGCCATGAATCTCCTGATACTGACCTTCATTATCTGTGGGTTGCTAACTCAGGTGACCAAAGGTAATGGAACCCTATAAAGCAGAGATGATGACTAGGATGAGTTGTTGCCCTTGGGCTCCCCTGGTATCATGATGGGAAGAGAGGGAATCTACAGGAAAAATCTGGGCCAATAAAGAGCAGCAGAATGCTCTTATTTTGGCAGCTCCATGCCCCTAGTCTCTGAGAATCTTTCTGTTAGGGACATCTAGCAAGCTGGGATGTCCTCTGAGGCATTTCTCCAAAGACAAGTATTTCCTTAATGCTCTGAGCCACCCTATCTGTCTC
>gene=chr20_69211-70211; species=hg19
tgacactttagttataaatgagtttgaacatcCAGTCCATTAGATTTCTAAACTTTCTTAATTATCTTTATATACTAAGAAATTTGGCTTTTGTTAAATTTGGAGGTGTTATATGTTGCCTAGAAAGATGCTATTCATGTCTATTAAATGGTTATAACTGTGCCTATGATCTGTTATGTCTTGATTCACATGTTGATGTAATGTGAGTTACAGAATTAATATCTACATTCATTTCTGATTATAAACTGCTGTATTTGTTGAAAATTTGGAAATTTTGAAATTGTAAAGAAGTAAAAAAATTGTAAAGAAGTTAAAAGAGACAAAATATTTTTGATCTATTGTTCTTCCTCAGTTTTCTTATTTGAATAAAAATGTATAGCATACTTATAAATTTTCTattatactattagtattttcccatttactattttcaaaaactgtatttccaatgactgtataaattttatagaatggatactgtttaaattacttagccaaat
>gene=chr20_69211-70211; species=bosTau
tcacactttacttgcaaa-atgtttggacattcattccattgtatttctGAACTTTCTTAGTAATCTTTATGTACTAAGAAAATGGACTAA----AAATTCGGAGATGTTATATCTCATTTAGAAAAGT---ATTCCCTTCCTTGAAATGGACATGAATGTGCCTATGAGT--CTATATCTCGATTCGCATGGAGAC------TGAGGTAAAGAATTACCATCTTCACTCAATTCTGATTATGAAC-----TACTAGCTGAAATTTTGGAAAGTTTTGAA-------------------TAATAAAGAAGG-------AGCAATATGGTTTTGCCTTATTGCTCTCTCTGAGATTCCCCATG-TGGGGAAAATGTATATCATCCCTTTAAATTTTCTattacattatgagtattttctcatatattatctctaaaaactgaattttttattactacatgaatttcatgtaattggtgctctgtatctttttaaccctttt
>gene=chr20_69211-70211; species=calJac
TGACACTTTAATTATAAATGAGTTTAAAATTTTAGTCCATTAGATTTCTAAACTTTCTTATTTATCTTTATATACTAAGAAATTTGACTTTAGTTAAATTCAGAGGTGTTATATTTTGCCTAGAAAGATGCTATTCGTGACTATTAAATGGATATAACTGTGCCTTTGATCTGTTATGTCTTGATTCACATGTTGATGTAACATT---------ATTAATATCCGCATTCATTTCTGATTATGAACTGTTGTGTCTGTTGAAAATTTTGAACTTTTGAAATTGTAG------TAAAAAATTGTAAAGAAGTTAAAAAAGACAAAAAAAATTTGATCTATTGTTCTTCCTCAGTT---TTATTTGAATAAAAATGtgtatcctacttataaattttctattatactattagtattttcccatttactattttcaaaaactgt-tttccaatgactgtataaagtttattgcacagatactgttcaaattacttagccaAAT
>gene=chr20_69211-70211; species=canFam
-------------------------------------------------------------------------------------------------------------------------------------------------------------------------------------------------------------------------------------------TGATTATGAAC-----TATTTGCCAACATTTTGAAAGGTTTTTAA-------------------TAATAAAGAAAT-------AAACAAAGAGTTTTGTTCTGTTCCTCTTCCTCAAATTCCCCACGTAAATAAAAATGtgtagcctac-tttaaattttctattatgttattagtattttcccatatattatttccaacaactgaattttcaataattacataaatttcaatgaatggatgctctgcaaattatt--atgtcat
>gene=chr20_69211-70211; species=equCab
ttgcactttaattataaatgagtttgaacaACTATTCCATTGGATTTCTGAACTTCTTTATTGATCTTTATGTACTAAGAAAGTGGACTCTTT--AAATTTGGAGATGTTATATTTTCCTTAGAAAGAT---ATTCACTTCCATGAAGTGGACATAAATATGCCTATGATC--CTGTATCTTGAATCTCATGGAGGCATGTTGTGAGGTAAAGAATTAATACCTACACTCCATTCTGATTATGAAC-----TATTTGCTGAAATTTTGGAAAGTTTTGAA-------------------TAGTAAAGAAGT-------AACAGTAAGGTTTTGCTCTGTTGCTCTCCCTCAGATTCCCCATGTGAATAAAAATATGCAGTCTACTTTTAAACTTTCTACTCCatcattaatattttcccatatgttatttaccaaaactgaactttcaatatttgcataaatttcatggaatggatgctctgtaaattatttaatattat
>gene=chr20_69211-70211; species=gorGor
tgacactttagttataaatcagtttgaacatcCAGTCCATTAGATTTCTAAACTTTCTTAATTATCTTTATATACTAAGAAATTTGGCTTTTGTTAAATTTGGAGGTGTTATATGTTGCCTAGAAAGATGCTATTCATGTCTATTAGGTGGTTATAACTGTGCCTATGATCTGTTATGTCTTGATTCACATGTTGATGTAATGTGAGTTACAGAATTAATATCTACATTCATTTCTGATTATAAACTGCTGTATTTGTTGAAAATTTGGAAATTTTGAAATTGTAAAGAAGTAAAAAAATTGTAAAGAAGTTAAAAGAGACAAAATATTTTTGGTCTATTGTTCTTCCTCAGTTTTCTTATTTGAATAAAAATGTATAGCATACTTATAAATTTTCTattatactattagtattttcccatttactattttcaaaaactgtatttccaatgactgtataaattttatagaatggatactgtttaaattacttagccaAAT
>gene=chr20_69211-70211; species=panTro
tgacactttagttataaatgagtttgaacatccagtccattagatttctaaactttcttAACTATCTTTATATACTAAGAAATTTGGCTTTTGTTAAATTTGGAGGTGTTATATGTTGCCTAGAAAGATGCTATTCATGTCTATTAGATGGTTATAACTGTGCCTATGATCTGTTATGTCTTGATTCACATGTTGATGTAATGTGAGTTACAGAATTAATATCTACATTCATTTCTGATTATAAACTGCTGTA-TTGTTGAAAATTTGGAAATTTTGAAATTGTAAAGAAGTAAAAAAATTGTAAAGAAGTTAAAAGAGACAAAATATTTTTGATCTATTGTTCTTCCTCAGTTTTCTTATTTGAATAAAAATGTATGGCATACTTATAAATTTTCTattatactattagtattttcccatttactattttcaaaaactgtatttccaatgactgtataaattttatagaagggatactgtttaaattacttagccaAAT
>gene=chr20_69211-70211; species=papHam
tgacacttcagttataaatgagtttgaacatcCAGTCCATTAGATTTCTAAACTTTCT----TATCTTTATATACTAAGAAATTTGGCTTTTGTTAAATTTGGAGGTGTTACATGTTGCCTAGAAAGATGCTATTCATGTCTATTAAATGGTTAAAACTGTGCCTATGATCTGTTATGTCTTGATTCACATGTTGATGTAATATGAGTTACAGAATTAATATCTACTTTCACTTCTGATTATAAACTGCTGTATTTGTTGAAAATTTGGAAATTTTGAAATTGTAAAGAGGTAAAAAAATTATAAAGAAGTTAAAAGAGACAAAATATTTTTGATCAGTTTTTCTTCCTCAGTTTTCTTGTTTAAATAAAAATGTATAGCATACTTATAGATTTTCTattaaactattagtattttcccgcttactatttccaaaaac--tatttccaatgactgcataaattttatagaatggatactgtttaaattacttagccaAAT
>gene=chr20_69211-70211; species=ponAbe
tgacactttagttataaataagtttgaacatcCAGTCCATTAGATTTCTAAACTTTCTTAATTATCTTTCTATACTAAGAAATTTGGGTTTTGTTAGATTTGGAGGTGCTATATGTTGCCTAGAAAGACGCTATTCATGTCTATTAAATGTTTATAACTGTGCCTATGATCTGTCATGTCTTGATTCACATGTTGATATAATGTGAGTTACAGAATTAATATCTACATTCATTTATGATTATACACTGCTGTATTTGTTGAAAATTTGGAAATTTTGAAATTGTAAAGAAGTAAAAAAATTGCAAAGAAGTTAAAAGAGACAAAATATTTTTGATCTGTTGTTCTTCCTCAGTTTTCTTATTTGAATAAAAATGTGTAACATACTTATAAATTTTCTGttatactattagtattttcccatttactattttcaaaaac--tatttccaatgactgtataaattttatagaatggatactgtttaaattacttagccaAAT
>gene=chr20_69211-70211; species=rheMac
TGACACTTCAGTTATAAATGAGTTTGGACATCCAGTCCATTAGATTTCTAAACTTTCT----TATCTTTATATACTAAGAAATTTGGCTTTTGTTAAATTTGGAGGTGTTACATGTTGCCTAGAAAGATGCTATTCATGCCTATTAAATGGTTAAAACTGTGCCTATGATCTGTTATGTCTTGATTTACATGTTGATGTAATATGAGTTACAGAATTAATATCTACTTTCACTTCTGATTATAAACTGCTGTATTTGTTGAAAATTTGGAAATTTTGAAATTGTAAAGAGGTAAAAAAATTGTAAAGAAGTTAAAAGAGACAAAATATTTTTGATCAGTTTTTCTTCCTCAGTTTTCTTGTTTGAATAAAAATGTATAGCATACTTATAAATTTTCTattaaactattagtattttcccgcttactattttcaaaaac--tatttccaatgactgcataaattttatagaatggatactgtttaaattacttagccaAAT
>gene=chr20_69424-70424; species=hg19
AATTAATATCTACATTCATTTCTGATTATAAACTGCTGTATTTGTTGAAAATTTGGAAATTTTGAAATTGTAAAGAAGTAAAAAAATTGTAAAGAAGTTAAAAGAGACAAAATATTTTTGATCTATTGTTCTTCCTCAGTTTTCTTATTTGAATAAAAATGTATAGCATACTTATAAATTTTCTattatactattagtattttcccatttactattttcaaaaactgtatttccaatgactgtataaattttatagaatggatactgtttaaattacttagccaaattgtttttgcataaataagtgcatttacattttatagacaaggatggctagtataacctttcttatacataaatcattCAGCATAAAATTCCTGGAGATGTACTTTTTTCTGTCTGCTTCATgtgttatcaatttttgaatacttgccaagtcctaaaaatgaaatattatatataaatatttaatttttatttatgtctgtgagtaatgggga
>gene=chr20_69424-70424; species=bosTau
AATTACCATCTTCACTCAATTCTGATTATGAAC-----TACTAGCTGAAATTTTGGAAAGTTTTGAA-------------------TAATAAAGAAGG-------AGCAATATGGTTTTGCCTTATTGCTCTCTCTGAGATTCCCCATG-TGGGGAAAATGTATATCATCCCTTTAAATTTTCTattacattatgagtattttctcatatattatctctaaaaactgaattttttattactacatgaatttcatgtaattggtgctctgtatctttttaaccctttttatttttact-----aAGTATGTTTATGTTTTATATACAAGTATATTCTTTATAATCATTCATAGACGTAAACCATTCAACATAATATTCCTAGAAATACACTTATTCCTGTCTACTTAGTGCACTGTCAATTTATGAACA-TTGCAAA--CTTTTAGATAAAAGAAAATATTTACGTTTATAATAT----CCA-TTATTTGACT-ATGAAGA
>gene=chr20_69424-70424; species=calJac
-ATTAATATCCGCATTCATTTCTGATTATGAACTGTTGTGTCTGTTGAAAATTTTGAACTTTTGAAATTGTAG------TAAAAAATTGTAAAGAAGTTAAAAAAGACAAAAAAAATTTGATCTATTGTTCTTCCTCAGTT---TTATTTGAATAAAAATGtgtatcctacttataaattttctattatactattagtattttcccatttactattttcaaaaactgt-tttccaatgactgtataaagtttattgcacagatactgttcaaattacttagccaAATTGTTTTTGCATAAATAAGTGCATTTATGTTATAGAGACAAAAATGGCTAGTATGTCCTTTCTTATACATAAATCATTCAGCATAAAATTCTTGGAGATGTACTTTTTcttgtctgctttatgtattatcaatatttgaatacttgccaagtcttaaaaatgaaagattatatgtaaa---taaa---ttattcatgtctatgagtaatgggga
>gene=chr20_69424-70424; species=canFam
----------------------TGATTATGAAC-----TATTTGCCAACATTTTGAAAGGTTTTTAA-------------------TAATAAAGAAAT-------AAACAAAGAGTTTTGTTCTGTTCCTCTTCCTCAAATTCCCCACGTAAATAAAAATGtgtagcctac-tttaaattttctattatgttattagtattttcccatatattatttccaacaactgaattttcaataattacataaatttcaatgaatggatgctctgcaaattatt--atgtcattatttttgct-----aAGTGCATTTATGTTATACACATGAGTATATTCTATATAACTGTTCTTAGGTATAAATCAATT-------------------------------------------------------------------------TTTTTACATGAAAGATAGTATTTAAAGATATCATTG-TTTCTATATCATTCAGT-ATAAAGA
>gene=chr20_69424-70424; species=equCab
AATTAATACCTACACTCCATTCTGATTATGAAC-----TATTTGCTGAAATTTTGGAAAGTTTTGAA-------------------TAGTAAAGAAGT-------AACAGTAAGGTTTTGCTCTGTTGCTCTCCCTCAGATTCCCCATGTGAATAAAAATATGCAGTCTACTTTTAAACTTTCTACTCCatcattaatattttcccatatgttatttaccaaaactgaactttcaatatttgcataaatttcatggaatggatgctctgtaaattatttaatattattatttttgct--aAAAAGCATATCTGTGTTTTACGTACAAGTATA-TCTATAGAGCCATTTTTAGACATAAGCCATTCAGGGTAAAATTCCTAGAAAAGCACTTATTCCTGTCTGCTTAGTGTGCTGTCAATGTCTGAATA-TTATAAA--TTTTAAAATGAAAGA-AGTCTCTAAATGCATAATTT-TTTCTATTTCTTTCATT-GTGGAGA
>gene=chr20_69424-70424; species=gorGor
AATTAATATCTACATTCATTTCTGATTATAAACTGCTGTATTTGTTGAAAATTTGGAAATTTTGAAATTGTAAAGAAGTAAAAAAATTGTAAAGAAGTTAAAAGAGACAAAATATTTTTGGTCTATTGTTCTTCCTCAGTTTTCTTATTTGAATAAAAATGTATAGCATACTTATAAATTTTCTattatactattagtattttcccatttactattttcaaaaactgtatttccaatgactgtataaattttatagaatggatactgtttaaattacttagccaAATTGTTTTTGCATAAATAAGTGCATTTACATTTTATAGACAAGGATGGCTAGTATAACCTTTCTTATACATAAATCATTCAGCATAAAATTCCTGGAGATGTACTTTTTTCTGTCTGCTTCATgtattatcaatttctgaatacttgccaagtcctaaaaatgaaatattatatataaatatttaatttttatttatgtctgtgagtaatgggga
>gene=chr20_69424-70424; species=panTro
AATTAATATCTACATTCATTTCTGATTATAAACTGCTGTA-TTGTTGAAAATTTGGAAATTTTGAAATTGTAAAGAAGTAAAAAAATTGTAAAGAAGTTAAAAGAGACAAAATATTTTTGATCTATTGTTCTTCCTCAGTTTTCTTATTTGAATAAAAATGTATGGCATACTTATAAATTTTCTattatactattagtattttcccatttactattttcaaaaactgtatttccaatgactgtataaattttatagaagggatactgtttaaattacttagccaAATTGTTTTTGCATAAATAAGTGCATTTACATTTTATAGACAAGGATGGCTAGTATAACCTTTCTTATACATAAATCATTCAGCATAAAATTCCTGGAGATGTATTTTTTTCTGTCTGCTTCATGTATTATCAATTTCTGAATACTTGCCAAGTCCtaaaaatgaaatattatatataaatatttaatttttatttatGTCTGTGAGTAATGGGGA
>gene=chr20_69424-70424; species=papHam
AATTAATATCTACTTTCACTTCTGATTATAAACTGCTGTATTTGTTGAAAATTTGGAAATTTTGAAATTGTAAAGAGGTAAAAAAATTATAAAGAAGTTAAAAGAGACAAAATATTTTTGATCAGTTTTTCTTCCTCAGTTTTCTTGTTTAAATAAAAATGTATAGCATACTTATAGATTTTCTattaaactattagtattttcccgcttactatttccaaaaac--tatttccaatgactgcataaattttatagaatggatactgtttaaattacttagccaAATTTTTTTTGCATAAATAAGTGCATTTACATTTTATAGACAAGGATGGCTAGCATAACATTTCTTATACATAAATCATTCAGCATAAAATTCCTGGAGATGTAGTCTTTTCTGTCTGCTTCATgtattatcaatttttgaatacttgccaagtcctaaaaatgaaagattatatttag----ttaatttttatttatgtctgtgagtaatgggga
>gene=chr20_69424-70424; species=ponAbe
AATTAATATCTACATTCATTTATGATTATACACTGCTGTATTTGTTGAAAATTTGGAAATTTTGAAATTGTAAAGAAGTAAAAAAATTGCAAAGAAGTTAAAAGAGACAAAATATTTTTGATCTGTTGTTCTTCCTCAGTTTTCTTATTTGAATAAAAATGTGTAACATACTTATAAATTTTCTGttatactattagtattttcccatttactattttcaaaaac--tatttccaatgactgtataaattttatagaatggatactgtttaaattacttagccaAATTGCTTTTGCATAAATAAGTGCATTTACATTTTATAGACAAGGATGGCTAATATAACCTTTCTTATACATAAATCATTCAGCATAAAATTCCTGGAGATGTACTTTTTTCTGTCTGCTTCATgtattatcaatttttgaatacttgccaagtcctaaaaatgaaatattatatataaatatttaatttttatttatgtctgtgagtaatgggga
>gene=chr20_69424-70424; species=rheMac
AATTAATATCTACTTTCACTTCTGATTATAAACTGCTGTATTTGTTGAAAATTTGGAAATTTTGAAATTGTAAAGAGGTAAAAAAATTGTAAAGAAGTTAAAAGAGACAAAATATTTTTGATCAGTTTTTCTTCCTCAGTTTTCTTGTTTGAATAAAAATGTATAGCATACTTATAAATTTTCTattaaactattagtattttcccgcttactattttcaaaaac--tatttccaatgactgcataaattttatagaatggatactgtttaaattacttagccaAATTTTTTTTGCATAAATAAGTACATTTACATTTTATAGACAAAGATGGCTAGCATAACATTTCTTATACATAAATCATTCAGCATAAAATTCCTGGAGATGTAGTTTTTTCTGTCTGCTTCATGTATTATCAATTTTTGAATACTTGCCAAGTCCTAAAAATGAAAGATTATATTTAG----TTAATTTTTATTTATGTCTGTGAGTAATGGGGA
>gene=chr20_69497-70497; species=hg19
AGAAGTAAAAAAATTGTAAAGAAGTTAAAAGAGACAAAATATTTTTGATCTATTGTTCTTCCTCAGTTTTCTTATTTGAATAAAAATGTATAGCATACTTATAAATTTTCTattatactattagtattttcccatttactattttcaaaaactgtatttccaatgactgtataaattttatagaatggatactgtttaaattacttagccaaattgtttttgcataaataagtgcatttacattttatagacaaggatggctagtataacctttcttatacataaatcattCAGCATAAAATTCCTGGAGATGTACTTTTTTCTGTCTGCTTCATgtgttatcaatttttgaatacttgccaagtcctaaaaatgaaatattatatataaatatttaatttttatttatgtctgtgagtaatggggaagtcgaacttcaaatacatgcttaatgtatatttaacttttctacaaattgtctatgtctctctttctctttt
>gene=chr20_69497-70497; species=bosTau
-------------TAATAAAGAAGG-------AGCAATATGGTTTTGCCTTATTGCTCTCTCTGAGATTCCCCATG-TGGGGAAAATGTATATCATCCCTTTAAATTTTCTattacattatgagtattttctcatatattatctctaaaaactgaattttttattactacatgaatttcatgtaattggtgctctgtatctttttaaccctttttatttttact-----aAGTATGTTTATGTTTTATATACAAGTATATTCTTTATAATCATTCATAGACGTAAACCATTCAACATAATATTCCTAGAAATACACTTATTCCTGTCTACTTAGTGCACTGTCAATTTATGAACA-TTGCAAA--CTTTTAGATAAAAGAAAATATTTACGTTTATAATAT----CCA-TTATTTGACT-ATGAAGAAATCAAACTTAAAATATATATTTATTAAGTATTTGATTTTTCTACAAAGCATGTGTGCTTGTTTCTCTCTTTT
>gene=chr20_69497-70497; species=calJac
------TAAAAAATTGTAAAGAAGTTAAAAAAGACAAAAAAAATTTGATCTATTGTTCTTCCTCAGTT---TTATTTGAATAAAAATGtgtatcctacttataaattttctattatactattagtattttcccatttactattttcaaaaactgt-tttccaatgactgtataaagtttattgcacagatactgttcaaattacttagccaAATTGTTTTTGCATAAATAAGTGCATTTATGTTATAGAGACAAAAATGGCTAGTATGTCCTTTCTTATACATAAATCATTCAGCATAAAATTCTTGGAGATGTACTTTTTcttgtctgctttatgtattatcaatatttgaatacttgccaagtcttaaaaatgaaagattatatgtaaa---taaa---ttattcatgtctatgagtaatggggaagtcaaacttcaaat--atgtttattatatattttacttttctacaaattgtctatgcctgcttttccctttt
>gene=chr20_69497-70497; species=canFam
-------------TAATAAAGAAAT-------AAACAAAGAGTTTTGTTCTGTTCCTCTTCCTCAAATTCCCCACGTAAATAAAAATGtgtagcctac-tttaaattttctattatgttattagtattttcccatatattatttccaacaactgaattttcaataattacataaatttcaatgaatggatgctctgcaaattatt--atgtcattatttttgct-----aAGTGCATTTATGTTATACACATGAGTATATTCTATATAACTGTTCTTAGGTATAAATCAATT-------------------------------------------------------------------------TTTTTACATGAAAGATAGTATTTAAAGATATCATTG-TTTCTATATCATTCAGT-ATAAAGAAGTCAAACTTCAGATATGTATTTATTGTGTATTTAATTTTTCTACAAATTGCGTATGACTATTTTTTCCTTTT
>gene=chr20_69497-70497; species=equCab
-------------TAGTAAAGAAGT-------AACAGTAAGGTTTTGCTCTGTTGCTCTCCCTCAGATTCCCCATGTGAATAAAAATATGCAGTCTACTTTTAAACTTTCTACTCCatcattaatattttcccatatgttatttaccaaaactgaactttcaatatttgcataaatttcatggaatggatgctctgtaaattatttaatattattatttttgct--aAAAAGCATATCTGTGTTTTACGTACAAGTATA-TCTATAGAGCCATTTTTAGACATAAGCCATTCAGGGTAAAATTCCTAGAAAAGCACTTATTCCTGTCTGCTTAGTGTGCTGTCAATGTCTGAATA-TTATAAA--TTTTAAAATGAAAGA-AGTCTCTAAATGCATAATTT-TTTCTATTTCTTTCATT-GTGGAGAAGTCAAACTTTAAATAGGTATTTATTGCATAGTTAGTTTTCCTACAAATTGTGCATGCCCATTTTTTTCCTCT
>gene=chr20_69497-70497; species=gorGor
AGAAGTAAAAAAATTGTAAAGAAGTTAAAAGAGACAAAATATTTTTGGTCTATTGTTCTTCCTCAGTTTTCTTATTTGAATAAAAATGTATAGCATACTTATAAATTTTCTattatactattagtattttcccatttactattttcaaaaactgtatttccaatgactgtataaattttatagaatggatactgtttaaattacttagccaAATTGTTTTTGCATAAATAAGTGCATTTACATTTTATAGACAAGGATGGCTAGTATAACCTTTCTTATACATAAATCATTCAGCATAAAATTCCTGGAGATGTACTTTTTTCTGTCTGCTTCATgtattatcaatttctgaatacttgccaagtcctaaaaatgaaatattatatataaatatttaatttttatttatgtctgtgagtaatggggaagtcgaacttcaaatacatgcttaatgtatatttaacttttctacaaattgtccatgtctctctttccctttt
>gene=chr20_69497-70497; species=panTro
AGAAGTAAAAAAATTGTAAAGAAGTTAAAAGAGACAAAATATTTTTGATCTATTGTTCTTCCTCAGTTTTCTTATTTGAATAAAAATGTATGGCATACTTATAAATTTTCTattatactattagtattttcccatttactattttcaaaaactgtatttccaatgactgtataaattttatagaagggatactgtttaaattacttagccaAATTGTTTTTGCATAAATAAGTGCATTTACATTTTATAGACAAGGATGGCTAGTATAACCTTTCTTATACATAAATCATTCAGCATAAAATTCCTGGAGATGTATTTTTTTCTGTCTGCTTCATGTATTATCAATTTCTGAATACTTGCCAAGTCCtaaaaatgaaatattatatataaatatttaatttttatttatGTCTGTGAGTAATGGGGAAGTCGAACTTCAAATACATGCTTAATGTATATTTAACTTTTCTACAAATTGTCCATGTCTCTCTTTCCCTTTT
>gene=chr20_69497-70497; species=papHam
AGAGGTAAAAAAATTATAAAGAAGTTAAAAGAGACAAAATATTTTTGATCAGTTTTTCTTCCTCAGTTTTCTTGTTTAAATAAAAATGTATAGCATACTTATAGATTTTCTattaaactattagtattttcccgcttactatttccaaaaac--tatttccaatgactgcataaattttatagaatggatactgtttaaattacttagccaAATTTTTTTTGCATAAATAAGTGCATTTACATTTTATAGACAAGGATGGCTAGCATAACATTTCTTATACATAAATCATTCAGCATAAAATTCCTGGAGATGTAGTCTTTTCTGTCTGCTTCATgtattatcaatttttgaatacttgccaagtcctaaaaatgaaagattatatttag----ttaatttttatttatgtctgtgagtaatggggaagtcaaactccaaatacatgcttaatgtatatttaacttttctacaaattgtctatgcttctttttctctttt
>gene=chr20_69497-70497; species=ponAbe
AGAAGTAAAAAAATTGCAAAGAAGTTAAAAGAGACAAAATATTTTTGATCTGTTGTTCTTCCTCAGTTTTCTTATTTGAATAAAAATGTGTAACATACTTATAAATTTTCTGttatactattagtattttcccatttactattttcaaaaac--tatttccaatgactgtataaattttatagaatggatactgtttaaattacttagccaAATTGCTTTTGCATAAATAAGTGCATTTACATTTTATAGACAAGGATGGCTAATATAACCTTTCTTATACATAAATCATTCAGCATAAAATTCCTGGAGATGTACTTTTTTCTGTCTGCTTCATgtattatcaatttttgaatacttgccaagtcctaaaaatgaaatattatatataaatatttaatttttatttatgtctgtgagtaatggggaagtcgaacttcaaatacatgcttaatgtatatttaacttttctacaaattgtctatgcctctttttctctttt
>gene=chr20_69497-70497; species=rheMac
AGAGGTAAAAAAATTGTAAAGAAGTTAAAAGAGACAAAATATTTTTGATCAGTTTTTCTTCCTCAGTTTTCTTGTTTGAATAAAAATGTATAGCATACTTATAAATTTTCTattaaactattagtattttcccgcttactattttcaaaaac--tatttccaatgactgcataaattttatagaatggatactgtttaaattacttagccaAATTTTTTTTGCATAAATAAGTACATTTACATTTTATAGACAAAGATGGCTAGCATAACATTTCTTATACATAAATCATTCAGCATAAAATTCCTGGAGATGTAGTTTTTTCTGTCTGCTTCATGTATTATCAATTTTTGAATACTTGCCAAGTCCTAAAAATGAAAGATTATATTTAG----TTAATTTTTATTTATGTCTGTGAGTAATGGGGAAGTCAAACTCCAAATACATGCTTAATGTATATTTAACTTTTCTACAAATTGTCTATGCTTCTTTTTCTCTTTT
>gene=chr20_69494-70494; species=hg19
TAAAGAAGTAAAAAAATTGTAAAGAAGTTAAAAGAGACAAAATATTTTTGATCTATTGTTCTTCCTCAGTTTTCTTATTTGAATAAAAATGTATAGCATACTTATAAATTTTCTattatactattagtattttcccatttactattttcaaaaactgtatttccaatgactgtataaattttatagaatggatactgtttaaattacttagccaaattgtttttgcataaataagtgcatttacattttatagacaaggatggctagtataacctttcttatacataaatcattCAGCATAAAATTCCTGGAGATGTACTTTTTTCTGTCTGCTTCATgtgttatcaatttttgaatacttgccaagtcctaaaaatgaaatattatatataaatatttaatttttatttatgtctgtgagtaatggggaagtcgaacttcaaatacatgcttaatgtatatttaacttttctacaaattgtctatgtctctctttctct
>gene=chr20_69494-70494; species=bosTau
----------------TAATAAAGAAGG-------AGCAATATGGTTTTGCCTTATTGCTCTCTCTGAGATTCCCCATG-TGGGGAAAATGTATATCATCCCTTTAAATTTTCTattacattatgagtattttctcatatattatctctaaaaactgaattttttattactacatgaatttcatgtaattggtgctctgtatctttttaaccctttttatttttact-----aAGTATGTTTATGTTTTATATACAAGTATATTCTTTATAATCATTCATAGACGTAAACCATTCAACATAATATTCCTAGAAATACACTTATTCCTGTCTACTTAGTGCACTGTCAATTTATGAACA-TTGCAAA--CTTTTAGATAAAAGAAAATATTTACGTTTATAATAT----CCA-TTATTTGACT-ATGAAGAAATCAAACTTAAAATATATATTTATTAAGTATTTGATTTTTCTACAAAGCATGTGTGCTTGTTTCTCTCT
>gene=chr20_69494-70494; species=calJac
TAG------TAAAAAATTGTAAAGAAGTTAAAAAAGACAAAAAAAATTTGATCTATTGTTCTTCCTCAGTT---TTATTTGAATAAAAATGtgtatcctacttataaattttctattatactattagtattttcccatttactattttcaaaaactgt-tttccaatgactgtataaagtttattgcacagatactgttcaaattacttagccaAATTGTTTTTGCATAAATAAGTGCATTTATGTTATAGAGACAAAAATGGCTAGTATGTCCTTTCTTATACATAAATCATTCAGCATAAAATTCTTGGAGATGTACTTTTTcttgtctgctttatgtattatcaatatttgaatacttgccaagtcttaaaaatgaaagattatatgtaaa---taaa---ttattcatgtctatgagtaatggggaagtcaaacttcaaat--atgtttattatatattttacttttctacaaattgtctatgcctgcttttccct
>gene=chr20_69494-70494; species=canFam
----------------TAATAAAGAAAT-------AAACAAAGAGTTTTGTTCTGTTCCTCTTCCTCAAATTCCCCACGTAAATAAAAATGtgtagcctac-tttaaattttctattatgttattagtattttcccatatattatttccaacaactgaattttcaataattacataaatttcaatgaatggatgctctgcaaattatt--atgtcattatttttgct-----aAGTGCATTTATGTTATACACATGAGTATATTCTATATAACTGTTCTTAGGTATAAATCAATT-------------------------------------------------------------------------TTTTTACATGAAAGATAGTATTTAAAGATATCATTG-TTTCTATATCATTCAGT-ATAAAGAAGTCAAACTTCAGATATGTATTTATTGTGTATTTAATTTTTCTACAAATTGCGTATGACTATTTTTTCCT
>gene=chr20_69494-70494; species=equCab
----------------TAGTAAAGAAGT-------AACAGTAAGGTTTTGCTCTGTTGCTCTCCCTCAGATTCCCCATGTGAATAAAAATATGCAGTCTACTTTTAAACTTTCTACTCCatcattaatattttcccatatgttatttaccaaaactgaactttcaatatttgcataaatttcatggaatggatgctctgtaaattatttaatattattatttttgct--aAAAAGCATATCTGTGTTTTACGTACAAGTATA-TCTATAGAGCCATTTTTAGACATAAGCCATTCAGGGTAAAATTCCTAGAAAAGCACTTATTCCTGTCTGCTTAGTGTGCTGTCAATGTCTGAATA-TTATAAA--TTTTAAAATGAAAGA-AGTCTCTAAATGCATAATTT-TTTCTATTTCTTTCATT-GTGGAGAAGTCAAACTTTAAATAGGTATTTATTGCATAGTTAGTTTTCCTACAAATTGTGCATGCCCATTTTTTTCC
>gene=chr20_69494-70494; species=gorGor
TAAAGAAGTAAAAAAATTGTAAAGAAGTTAAAAGAGACAAAATATTTTTGGTCTATTGTTCTTCCTCAGTTTTCTTATTTGAATAAAAATGTATAGCATACTTATAAATTTTCTattatactattagtattttcccatttactattttcaaaaactgtatttccaatgactgtataaattttatagaatggatactgtttaaattacttagccaAATTGTTTTTGCATAAATAAGTGCATTTACATTTTATAGACAAGGATGGCTAGTATAACCTTTCTTATACATAAATCATTCAGCATAAAATTCCTGGAGATGTACTTTTTTCTGTCTGCTTCATgtattatcaatttctgaatacttgccaagtcctaaaaatgaaatattatatataaatatttaatttttatttatgtctgtgagtaatggggaagtcgaacttcaaatacatgcttaatgtatatttaacttttctacaaattgtccatgtctctctttccct
>gene=chr20_69494-70494; species=panTro
TAAAGAAGTAAAAAAATTGTAAAGAAGTTAAAAGAGACAAAATATTTTTGATCTATTGTTCTTCCTCAGTTTTCTTATTTGAATAAAAATGTATGGCATACTTATAAATTTTCTattatactattagtattttcccatttactattttcaaaaactgtatttccaatgactgtataaattttatagaagggatactgtttaaattacttagccaAATTGTTTTTGCATAAATAAGTGCATTTACATTTTATAGACAAGGATGGCTAGTATAACCTTTCTTATACATAAATCATTCAGCATAAAATTCCTGGAGATGTATTTTTTTCTGTCTGCTTCATGTATTATCAATTTCTGAATACTTGCCAAGTCCtaaaaatgaaatattatatataaatatttaatttttatttatGTCTGTGAGTAATGGGGAAGTCGAACTTCAAATACATGCTTAATGTATATTTAACTTTTCTACAAATTGTCCATGTCTCTCTTTCCCT
>gene=chr20_69494-70494; species=papHam
TAAAGAGGTAAAAAAATTATAAAGAAGTTAAAAGAGACAAAATATTTTTGATCAGTTTTTCTTCCTCAGTTTTCTTGTTTAAATAAAAATGTATAGCATACTTATAGATTTTCTattaaactattagtattttcccgcttactatttccaaaaac--tatttccaatgactgcataaattttatagaatggatactgtttaaattacttagccaAATTTTTTTTGCATAAATAAGTGCATTTACATTTTATAGACAAGGATGGCTAGCATAACATTTCTTATACATAAATCATTCAGCATAAAATTCCTGGAGATGTAGTCTTTTCTGTCTGCTTCATgtattatcaatttttgaatacttgccaagtcctaaaaatgaaagattatatttag----ttaatttttatttatgtctgtgagtaatggggaagtcaaactccaaatacatgcttaatgtatatttaacttttctacaaattgtctatgcttctttttctct
>gene=chr20_69494-70494; species=ponAbe
TAAAGAAGTAAAAAAATTGCAAAGAAGTTAAAAGAGACAAAATATTTTTGATCTGTTGTTCTTCCTCAGTTTTCTTATTTGAATAAAAATGTGTAACATACTTATAAATTTTCTGttatactattagtattttcccatttactattttcaaaaac--tatttccaatgactgtataaattttatagaatggatactgtttaaattacttagccaAATTGCTTTTGCATAAATAAGTGCATTTACATTTTATAGACAAGGATGGCTAATATAACCTTTCTTATACATAAATCATTCAGCATAAAATTCCTGGAGATGTACTTTTTTCTGTCTGCTTCATgtattatcaatttttgaatacttgccaagtcctaaaaatgaaatattatatataaatatttaatttttatttatgtctgtgagtaatggggaagtcgaacttcaaatacatgcttaatgtatatttaacttttctacaaattgtctatgcctctttttctct
>gene=chr20_69494-70494; species=rheMac
TAAAGAGGTAAAAAAATTGTAAAGAAGTTAAAAGAGACAAAATATTTTTGATCAGTTTTTCTTCCTCAGTTTTCTTGTTTGAATAAAAATGTATAGCATACTTATAAATTTTCTattaaactattagtattttcccgcttactattttcaaaaac--tatttccaatgactgcataaattttatagaatggatactgtttaaattacttagccaAATTTTTTTTGCATAAATAAGTACATTTACATTTTATAGACAAAGATGGCTAGCATAACATTTCTTATACATAAATCATTCAGCATAAAATTCCTGGAGATGTAGTTTTTTCTGTCTGCTTCATGTATTATCAATTTTTGAATACTTGCCAAGTCCTAAAAATGAAAGATTATATTTAG----TTAATTTTTATTTATGTCTGTGAGTAATGGGGAAGTCAAACTCCAAATACATGCTTAATGTATATTTAACTTTTCTACAAATTGTCTATGCTTCTTTTTCTCT
>gene=chr20_70237-71237; species=hg19
agaaagaactccacacatgggataatgttttggctagatggctccCCTACTTAGAAACATACAATTGCTAGTCATATTTCTAATTTTAGGATTTCGAGATACTGGTGATGAAGATCACATGTCCTAACAACATAATAGTTCCAGACTGAAGTTCTTTGAAAAAAATGACTGTTGTCACTTTAGAAAAAAAAAATTATGAATTATTCCcaattgccatcattctactgctaaaaccaaattcttggaattatctatgatttttctatatcctatgacactcatatctatcaggaagtctattacatctgcctgcaaattatatccagaatgcaattattctcgccacctccattgctgccactctgattctagtcaccatcatctctcacctgtgttattgccatagcttcctcatgagatctgtccttctgctcttccctgccaccatcttgtgaagacacatagtgcatgatccgcttacactggaagtcagatcatgt
>gene=chr20_70237-71237; species=bosTau
TAGGAGAATT-CACACATGGTTCAATGTTTTGACAAGATGGCTTATGTGCCTGTATTAGCGTCATTGTTATTCATA-TTTTAGATGAATGATTTTGAAATATTGGTGATGAAGGTCACAAATCCTAATGACATAATAATTCCAGGCTGAGAAACTTTGAAATAAATAACTGCTGTAATtatatacaacatAAGTTATAGATTATTCCCAGTCATcatcattgtattgcttaagccatattcttggaattatctttgatattctaag---ctgtgaaatccatctctatcaggaaatctattacatctacctgcaaattatgcctagaat-caacccatctcaccacctgcagtgttaccactctgattcaagccactgtcttctctcatc--cattgctgccgtggattcctcacggtctctgtcctgcta---ttgcctcctgcagtctagtcaagaaacgtagggtgtgatctgctcaca-tagaagtcagactctgt
>gene=chr20_70237-71237; species=calJac
agaaagaattcctcacatgggataatgttttggctagatggctccCCTCCTTAGAAACATACAATTGCTAGCCATATTTCTAATTTCAGGATTTTGAGACACTAGTGACGAAGATCACATGTCCTAATAATATAATAGTTCTGGACTGAA--------AAAAAAATGACTGTTGTCACTCTAGAAAAATAAAATTAAGAATTATTCCcaattgccatcattctactgcttaaaccaaattattggaattatctttgatatttctgtat-ctacaacactcacatctatcaggaagtctgttacatctgcctgcaaattatatccagaatgcaatgattctcgccacccccattgctaccattccgattctagtcaccatcatctctcacctgtgttactgtcatagcctcctcatgctctctgtccttctgctgttgccttccactatcttgtcaaaacacatagtgcatgatccacttacacaggaagtcagatcatgt
>gene=chr20_70237-71237; species=canFam
AGAGAGA-----------TGGATAATGTTTTGGC-AAATGGCTTATGTGTCTGAAATAATACAGTTGTTATTCATATTTTTAGGTTCATGATTTTGAGATATTAGTGATGGAGGGCACACGTTTTAACAGCATAAT---TCCAGACTGGAGAGCTTTGAAAAAAATGACTGCTATCATTC---GAAACAACAATTATAGAttattaccaattgccatcattgcattgcttgagccacattcttaaaattctctttcatatttttag---cggtgacatctatatctatcaagaaatct----ccttcaa------attatgtccagagt-caactgatctcaccacctccactcctaccactctgattcaagtcactaccatttgtcacc--tcctactgctataggctcctcacgtgatctgtccttctacacttgcctcctgcaatctcatcaagacacagacagcatgattcactccctctggaagtcagattatgt
>gene=chr20_70237-71237; species=equCab
AGAGACAACT-CACTCATGGGACAGTGTTTTGGCTAGATGGCTTATGTGACTGAAATAATACAATTGTTATTCATATTTCTAGTTTTATCATTTTGAGATATCGGTGAT-GAGGTCACAAGTCCTAACAACATAATAAGTCCTGACTGAGAGGATTGG--AAAACTGACTGCTGTCATTCT--GAAAAACTAGTTATAAATTATTCCcaattgccatctttgcattacttaagccttattcttggaattacctttgatatttttag---ctgtgacattcatgtct--------attt----catctaactgcaaattatgtccagaat-gaaccaatctcaccccct-cacggctaccactctggctcaggtcaggatc-tctctcacc--tgttgctgctgtggcttcctcacggtctctgtc---ctacccttgacccctgcagtcttgtcaagatacatagagcgtgatccactcacattggaagtcagactatgt
>gene=chr20_70237-71237; species=gorGor
agaaagaactccacacatgggataatgttttggctagatggctccCCTACTTAGAAACATACAATTGCTAGTCATATTTCTAATTTTAGGATTTTGAGATACTGGTGATGAAGATC-CATGTCCTAACAACATAATAGTTCCAGACTGAAGTTCTTTGAAAAAAATGACTGTTGTCACTCTAGAAAAAAAAAATTATGAATTTTTCCcaattgccatcattc-actgctaaaaccaaattcttggaattatctttgatttttctatatcctacgacactcatatctatcaggaagtctattacatctgcctgcaaattatatccagaatgcaattattcttgtcacctccattgctaccactctgattctagtcaccatcatctctcacctgtgttattgccatagcttcctcatgatatctgtccttctgctcttc-cttctaccatcttgtgaagacacatagtgcatgatccgcttacactggaagtcagatcacgt
>gene=chr20_70237-71237; species=panTro
agaaagaactccacacatgggataatgttttggctagatggctccCCTACTTAGAAACATACAATTGCTAGTCACATTTCTAATTTTAGGATTTTGAGATACTGGTGATGAAGATCACATGTCCTAACAACATAATAGTTCCAGACTGAAGTTCTTTGAAAAAAATGACTGTTGTCACTCTAG---AAAAAAATTATGAATTTTTCCcaattgccatcattgtactgctaaaaccaaattcttggaattatctttgatttttctatatcctatgacactcatatctatcaggaagtctattacatctgcctgcaaattatatccagaatgcaattattctcgtcacctccattgctaccactctgattctagtcaccatcatctctcacctgtgttattgccatagcttcctcatgatatctgtccttctgctcttcccttccaccatcttgtgaagacacacagtgcatgatccgcttacactggaagtcagatcacgt
>gene=chr20_70237-71237; species=papHam
GGTAAGAATTCCACACATGGGATAATGTTTTAGCTAGATGGCTCCCCTGCTTAGAAACATGCAATTGCTAGTCATATTTCTAATTTTAGAATTTTGAGATACAGTTGATGAAGATCACATGTCCTAACAACATAATAGTTCCAGACTGAAGTTCTTTGAATAAAATGACTATTGTCACTCTAG--AAAAAAAATTATGAATTATTCTcaattgccatcattctactgcttagaccaaattcttggaattatctttgatttttctatatcctatgacattcatatctattaggaagtctattacatctgcctgcaaattatatccagaatgcaattattctcgtcacctccattgctgccactctgattctagtcaccatcatctctcacctgtgttactgccatagcttcctcaggatctctgtccttctgctcttcccttccaccctcttgtgaagacacataatgcataatccgcttacactggaagtcagatcatgt
>gene=chr20_70237-71237; species=ponAbe
-------------------------------------------------------------------------------------TTAGGATTTTGAGATACTGGTGATGAAGATCACATGTCCTAACAACATAATAGTTCCGGACTGAAGTTCTTTGAAGAAAATGACTGTTGTCACTCTAGAAAAAAAAAA-AAAGagttattcccaattgccatcattctactgctaaaaccaaattcttggaattatctttgatttttctatatcctatgacactcatatctatcaggaagtctattacatctgcctgcaaattatatccagaatgcaattattcttgtcacctccattgctaccactctgattctagtcaccatcatctctcacctgtgttactgccatagcttccccatgatctctgtcctcctgctcttcccttccaccatcttgtggagacacacagtgcgtgatccgcttacacgggaagtcagatcatgt
>gene=chr20_70237-71237; species=rheMac
GGTAAGAATTCCACACATGGGATAATGTTTTGGCTAGATGGCTCCCCTGCTTAGAAACATGCAATTGCTAGTCATATTTCTAATTTTAGAATTTTGAGATACAGTTGATGAAGATCACATGCCCTAACAACATAATAGTTCCAGACTGAAGTTCTTTGAATAAAATGACTATTGTCACTCTAG---AAAAAAATTATGAATTATTCTcaattgccatcattctactgcttaaaccaaattcttggaattatctttgatttttctatatcctatgacattcatatctattaggaagtctattacatctgcctgcaaattatatccagaatgcaattattctcgtcacctccattgctgccactctgattctagtcaccatcatctctcacctgtgttactgccatagcttcctcaggatctctgtccttctgctcttcccttccaccctcttgtgaagacacataatgcataatccgcttacactggaagtcagatcatgt
>gene=chr20_70091-71091; species=hg19
TACTTATAAATTTTCTattatactattagtattttcccatttactattttcaaaaactgtatttccaatgactgtataaattttatagaatggatactgtttaaattacttagccaaattgtttttgcataaataagtgcatttacattttatagacaaggatggctagtataacctttcttatacataaatcattCAGCATAAAATTCCTGGAGATGTACTTTTTTCTGTCTGCTTCATgtgttatcaatttttgaatacttgccaagtcctaaaaatgaaatattatatataaatatttaatttttatttatgtctgtgagtaatggggaagtcgaacttcaaatacatgcttaatgtatatttaacttttctacaaattgtctatgtctctctttctcttttattttggagaggtagttttcatttcttttgatttagagattttcatTTTTGTGTTCTCTTATAGGTTTTGTTTTGAAATTTAGCTATTTAGTCTC
>gene=chr20_70091-71091; species=bosTau
TCCCTTTAAATTTTCTattacattatgagtattttctcatatattatctctaaaaactgaattttttattactacatgaatttcatgtaattggtgctctgtatctttttaaccctttttatttttact-----aAGTATGTTTATGTTTTATATACAAGTATATTCTTTATAATCATTCATAGACGTAAACCATTCAACATAATATTCCTAGAAATACACTTATTCCTGTCTACTTAGTGCACTGTCAATTTATGAACA-TTGCAAA--CTTTTAGATAAAAGAAAATATTTACGTTTATAATAT----CCA-TTATTTGACT-ATGAAGAAATCAAACTTAAAATATATATTTATTAAGTATTTGATTTTTCTACAAAGCATGTGTGCTTGTTTCTCTCTTTTATGTTGAGGATGTAG---TTTTTCCTGCTGATTTGTAGATTTT------------CACTTATAAGTTCTATTTTGCAAC----CAATTTAAAAT-
>gene=chr20_70091-71091; species=calJac
tacttataaattttctattatactattagtattttcccatttactattttcaaaaactgt-tttccaatgactgtataaagtttattgcacagatactgttcaaattacttagccaAATTGTTTTTGCATAAATAAGTGCATTTATGTTATAGAGACAAAAATGGCTAGTATGTCCTTTCTTATACATAAATCATTCAGCATAAAATTCTTGGAGATGTACTTTTTcttgtctgctttatgtattatcaatatttgaatacttgccaagtcttaaaaatgaaagattatatgtaaa---taaa---ttattcatgtctatgagtaatggggaagtcaaacttcaaat--atgtttattatatattttacttttctacaaattgtctatgcctgcttttcccttttattttggagggttggttttcatttctgttgatttagagatttttatTTTTGTTACCTCTTGTAGGTTT-GTTTTGAAATTTAACTAT--------
>gene=chr20_70091-71091; species=canFam
tac-tttaaattttctattatgttattagtattttcccatatattatttccaacaactgaattttcaataattacataaatttcaatgaatggatgctctgcaaattatt--atgtcattatttttgct-----aAGTGCATTTATGTTATACACATGAGTATATTCTATATAACTGTTCTTAGGTATAAATCAATT-------------------------------------------------------------------------TTTTTACATGAAAGATAGTATTTAAAGATATCATTG-TTTCTATATCATTCAGT-ATAAAGAAGTCAAACTTCAGATATGTATTTATTGTGTATTTAATTTTTCTACAAATTGCGTATGACTATTTTTTCCTTTTTTTTTGGGGGGGTAGTTTTTATTCCTGTTGATTTGTAGATTTT------------CCCTTATAGGTTCTATTTTGAAATATAACTCTTTAATGTA
>gene=chr20_70091-71091; species=equCab
TACTTTTAAACTTTCTACTCCatcattaatattttcccatatgttatttaccaaaactgaactttcaatatttgcataaatttcatggaatggatgctctgtaaattatttaatattattatttttgct--aAAAAGCATATCTGTGTTTTACGTACAAGTATA-TCTATAGAGCCATTTTTAGACATAAGCCATTCAGGGTAAAATTCCTAGAAAAGCACTTATTCCTGTCTGCTTAGTGTGCTGTCAATGTCTGAATA-TTATAAA--TTTTAAAATGAAAGA-AGTCTCTAAATGCATAATTT-TTTCTATTTCTTTCATT-GTGGAGAAGTCAAACTTTAAATAGGTATTTATTGCATAGTTAGTTTTCCTACAAATTGTGCATGCCCATTTTTTTCCTCTCATTTTGGGGGGTAATTTGTATTCCTGTTGATTTATAGATTTT------------CCTTTATAGGTTC---TTTGAAATTTAACTATTTAATGTA
>gene=chr20_70091-71091; species=gorGor
TACTTATAAATTTTCTattatactattagtattttcccatttactattttcaaaaactgtatttccaatgactgtataaattttatagaatggatactgtttaaattacttagccaAATTGTTTTTGCATAAATAAGTGCATTTACATTTTATAGACAAGGATGGCTAGTATAACCTTTCTTATACATAAATCATTCAGCATAAAATTCCTGGAGATGTACTTTTTTCTGTCTGCTTCATgtattatcaatttctgaatacttgccaagtcctaaaaatgaaatattatatataaatatttaatttttatttatgtctgtgagtaatggggaagtcgaacttcaaatacatgcttaatgtatatttaacttttctacaaattgtccatgtctctctttcccttttattttggagaggtagttttcatttcttttgatttagagattttcatTTTTGTGTTCTCTTATAGGTTTTGTTTTGAAATTTAGCTATTTAGTCTC
>gene=chr20_70091-71091; species=panTro
TACTTATAAATTTTCTattatactattagtattttcccatttactattttcaaaaactgtatttccaatgactgtataaattttatagaagggatactgtttaaattacttagccaAATTGTTTTTGCATAAATAAGTGCATTTACATTTTATAGACAAGGATGGCTAGTATAACCTTTCTTATACATAAATCATTCAGCATAAAATTCCTGGAGATGTATTTTTTTCTGTCTGCTTCATGTATTATCAATTTCTGAATACTTGCCAAGTCCtaaaaatgaaatattatatataaatatttaatttttatttatGTCTGTGAGTAATGGGGAAGTCGAACTTCAAATACATGCTTAATGTATATTTAACTTTTCTACAAATTGTCCATGTCTCTCTTTCCCTTTTATTTTGGAGAGGTAGTTTTCATTTCTTTTGATTTAGAGATTTTCATTTTTGTGTTCTCTTATAGGTTTTGTTTTGAAATTTAGCTATTTAGTCTC
>gene=chr20_70091-71091; species=papHam
TACTTATAGATTTTCTattaaactattagtattttcccgcttactatttccaaaaac--tatttccaatgactgcataaattttatagaatggatactgtttaaattacttagccaAATTTTTTTTGCATAAATAAGTGCATTTACATTTTATAGACAAGGATGGCTAGCATAACATTTCTTATACATAAATCATTCAGCATAAAATTCCTGGAGATGTAGTCTTTTCTGTCTGCTTCATgtattatcaatttttgaatacttgccaagtcctaaaaatgaaagattatatttag----ttaatttttatttatgtctgtgagtaatggggaagtcaaactccaaatacatgcttaatgtatatttaacttttctacaaattgtctatgcttctttttctcttttattttggagagttcgttttcatttcttttgatttTGTGATTTTCATTTTTGTGTTCTCTTACAGGTTTGGTTTTGAAATTTAACTATTTAGTCTC
>gene=chr20_70091-71091; species=ponAbe
TACTTATAAATTTTCTGttatactattagtattttcccatttactattttcaaaaac--tatttccaatgactgtataaattttatagaatggatactgtttaaattacttagccaAATTGCTTTTGCATAAATAAGTGCATTTACATTTTATAGACAAGGATGGCTAATATAACCTTTCTTATACATAAATCATTCAGCATAAAATTCCTGGAGATGTACTTTTTTCTGTCTGCTTCATgtattatcaatttttgaatacttgccaagtcctaaaaatgaaatattatatataaatatttaatttttatttatgtctgtgagtaatggggaagtcgaacttcaaatacatgcttaatgtatatttaacttttctacaaattgtctatgcctctttttctcttttattttggagaattcgttttcatttcttttgatttagagattttcatTTTTGTGTTCTCGTATAGGTTTTGTTTTGAAATTTAACTATTTAGTCTC
>gene=chr20_70091-71091; species=rheMac
TACTTATAAATTTTCTattaaactattagtattttcccgcttactattttcaaaaac--tatttccaatgactgcataaattttatagaatggatactgtttaaattacttagccaAATTTTTTTTGCATAAATAAGTACATTTACATTTTATAGACAAAGATGGCTAGCATAACATTTCTTATACATAAATCATTCAGCATAAAATTCCTGGAGATGTAGTTTTTTCTGTCTGCTTCATGTATTATCAATTTTTGAATACTTGCCAAGTCCTAAAAATGAAAGATTATATTTAG----TTAATTTTTATTTATGTCTGTGAGTAATGGGGAAGTCAAACTCCAAATACATGCTTAATGTATATTTAACTTTTCTACAAATTGTCTATGCTTCTTTTTCTCTTTTATTTTGGAGAGTTCGTTTTCATTTCTTTTGATTTAGAGATTTTCATTTTTGTGTTCTCTTACAGGTTTGATTTTGAAATTTAACTATTTAGTCTC
>gene=chr20_70057-71057; species=hg19
CTCAGTTTTCTTATTTGAATAAAAATGTATAGCATACTTATAAATTTTCTattatactattagtattttcccatttactattttcaaaaactgtatttccaatgactgtataaattttatagaatggatactgtttaaattacttagccaaattgtttttgcataaataagtgcatttacattttatagacaaggatggctagtataacctttcttatacataaatcattCAGCATAAAATTCCTGGAGATGTACTTTTTTCTGTCTGCTTCATgtgttatcaatttttgaatacttgccaagtcctaaaaatgaaatattatatataaatatttaatttttatttatgtctgtgagtaatggggaagtcgaacttcaaatacatgcttaatgtatatttaacttttctacaaattgtctatgtctctctttctcttttattttggagaggtagttttcatttcttttgatttagagattttcatTTTTGTGTTCTCTTA
>gene=chr20_70057-71057; species=bosTau
CTGAGATTCCCCATG-TGGGGAAAATGTATATCATCCCTTTAAATTTTCTattacattatgagtattttctcatatattatctctaaaaactgaattttttattactacatgaatttcatgtaattggtgctctgtatctttttaaccctttttatttttact-----aAGTATGTTTATGTTTTATATACAAGTATATTCTTTATAATCATTCATAGACGTAAACCATTCAACATAATATTCCTAGAAATACACTTATTCCTGTCTACTTAGTGCACTGTCAATTTATGAACA-TTGCAAA--CTTTTAGATAAAAGAAAATATTTACGTTTATAATAT----CCA-TTATTTGACT-ATGAAGAAATCAAACTTAAAATATATATTTATTAAGTATTTGATTTTTCTACAAAGCATGTGTGCTTGTTTCTCTCTTTTATGTTGAGGATGTAG---TTTTTCCTGCTGATTTGTAGATTTT------------CACTTA
>gene=chr20_70057-71057; species=calJac
CTCAGTT---TTATTTGAATAAAAATGtgtatcctacttataaattttctattatactattagtattttcccatttactattttcaaaaactgt-tttccaatgactgtataaagtttattgcacagatactgttcaaattacttagccaAATTGTTTTTGCATAAATAAGTGCATTTATGTTATAGAGACAAAAATGGCTAGTATGTCCTTTCTTATACATAAATCATTCAGCATAAAATTCTTGGAGATGTACTTTTTcttgtctgctttatgtattatcaatatttgaatacttgccaagtcttaaaaatgaaagattatatgtaaa---taaa---ttattcatgtctatgagtaatggggaagtcaaacttcaaat--atgtttattatatattttacttttctacaaattgtctatgcctgcttttcccttttattttggagggttggttttcatttctgttgatttagagatttttatTTTTGTTACCTCTTG
>gene=chr20_70057-71057; species=canFam
CTCAAATTCCCCACGTAAATAAAAATGtgtagcctac-tttaaattttctattatgttattagtattttcccatatattatttccaacaactgaattttcaataattacataaatttcaatgaatggatgctctgcaaattatt--atgtcattatttttgct-----aAGTGCATTTATGTTATACACATGAGTATATTCTATATAACTGTTCTTAGGTATAAATCAATT-------------------------------------------------------------------------TTTTTACATGAAAGATAGTATTTAAAGATATCATTG-TTTCTATATCATTCAGT-ATAAAGAAGTCAAACTTCAGATATGTATTTATTGTGTATTTAATTTTTCTACAAATTGCGTATGACTATTTTTTCCTTTTTTTTTGGGGGGGTAGTTTTTATTCCTGTTGATTTGTAGATTTT------------CCCTTA
>gene=chr20_70057-71057; species=equCab
CTCAGATTCCCCATGTGAATAAAAATATGCAGTCTACTTTTAAACTTTCTACTCCatcattaatattttcccatatgttatttaccaaaactgaactttcaatatttgcataaatttcatggaatggatgctctgtaaattatttaatattattatttttgct--aAAAAGCATATCTGTGTTTTACGTACAAGTATA-TCTATAGAGCCATTTTTAGACATAAGCCATTCAGGGTAAAATTCCTAGAAAAGCACTTATTCCTGTCTGCTTAGTGTGCTGTCAATGTCTGAATA-TTATAAA--TTTTAAAATGAAAGA-AGTCTCTAAATGCATAATTT-TTTCTATTTCTTTCATT-GTGGAGAAGTCAAACTTTAAATAGGTATTTATTGCATAGTTAGTTTTCCTACAAATTGTGCATGCCCATTTTTTTCCTCTCATTTTGGGGGGTAATTTGTATTCCTGTTGATTTATAGATTTT------------CCTTTA
>gene=chr20_70057-71057; species=gorGor
CTCAGTTTTCTTATTTGAATAAAAATGTATAGCATACTTATAAATTTTCTattatactattagtattttcccatttactattttcaaaaactgtatttccaatgactgtataaattttatagaatggatactgtttaaattacttagccaAATTGTTTTTGCATAAATAAGTGCATTTACATTTTATAGACAAGGATGGCTAGTATAACCTTTCTTATACATAAATCATTCAGCATAAAATTCCTGGAGATGTACTTTTTTCTGTCTGCTTCATgtattatcaatttctgaatacttgccaagtcctaaaaatgaaatattatatataaatatttaatttttatttatgtctgtgagtaatggggaagtcgaacttcaaatacatgcttaatgtatatttaacttttctacaaattgtccatgtctctctttcccttttattttggagaggtagttttcatttcttttgatttagagattttcatTTTTGTGTTCTCTTA
>gene=chr20_70057-71057; species=panTro
CTCAGTTTTCTTATTTGAATAAAAATGTATGGCATACTTATAAATTTTCTattatactattagtattttcccatttactattttcaaaaactgtatttccaatgactgtataaattttatagaagggatactgtttaaattacttagccaAATTGTTTTTGCATAAATAAGTGCATTTACATTTTATAGACAAGGATGGCTAGTATAACCTTTCTTATACATAAATCATTCAGCATAAAATTCCTGGAGATGTATTTTTTTCTGTCTGCTTCATGTATTATCAATTTCTGAATACTTGCCAAGTCCtaaaaatgaaatattatatataaatatttaatttttatttatGTCTGTGAGTAATGGGGAAGTCGAACTTCAAATACATGCTTAATGTATATTTAACTTTTCTACAAATTGTCCATGTCTCTCTTTCCCTTTTATTTTGGAGAGGTAGTTTTCATTTCTTTTGATTTAGAGATTTTCATTTTTGTGTTCTCTTA
>gene=chr20_70057-71057; species=papHam
CTCAGTTTTCTTGTTTAAATAAAAATGTATAGCATACTTATAGATTTTCTattaaactattagtattttcccgcttactatttccaaaaac--tatttccaatgactgcataaattttatagaatggatactgtttaaattacttagccaAATTTTTTTTGCATAAATAAGTGCATTTACATTTTATAGACAAGGATGGCTAGCATAACATTTCTTATACATAAATCATTCAGCATAAAATTCCTGGAGATGTAGTCTTTTCTGTCTGCTTCATgtattatcaatttttgaatacttgccaagtcctaaaaatgaaagattatatttag----ttaatttttatttatgtctgtgagtaatggggaagtcaaactccaaatacatgcttaatgtatatttaacttttctacaaattgtctatgcttctttttctcttttattttggagagttcgttttcatttcttttgatttTGTGATTTTCATTTTTGTGTTCTCTTA
>gene=chr20_70057-71057; species=ponAbe
CTCAGTTTTCTTATTTGAATAAAAATGTGTAACATACTTATAAATTTTCTGttatactattagtattttcccatttactattttcaaaaac--tatttccaatgactgtataaattttatagaatggatactgtttaaattacttagccaAATTGCTTTTGCATAAATAAGTGCATTTACATTTTATAGACAAGGATGGCTAATATAACCTTTCTTATACATAAATCATTCAGCATAAAATTCCTGGAGATGTACTTTTTTCTGTCTGCTTCATgtattatcaatttttgaatacttgccaagtcctaaaaatgaaatattatatataaatatttaatttttatttatgtctgtgagtaatggggaagtcgaacttcaaatacatgcttaatgtatatttaacttttctacaaattgtctatgcctctttttctcttttattttggagaattcgttttcatttcttttgatttagagattttcatTTTTGTGTTCTCGTA
>gene=chr20_70057-71057; species=rheMac
CTCAGTTTTCTTGTTTGAATAAAAATGTATAGCATACTTATAAATTTTCTattaaactattagtattttcccgcttactattttcaaaaac--tatttccaatgactgcataaattttatagaatggatactgtttaaattacttagccaAATTTTTTTTGCATAAATAAGTACATTTACATTTTATAGACAAAGATGGCTAGCATAACATTTCTTATACATAAATCATTCAGCATAAAATTCCTGGAGATGTAGTTTTTTCTGTCTGCTTCATGTATTATCAATTTTTGAATACTTGCCAAGTCCTAAAAATGAAAGATTATATTTAG----TTAATTTTTATTTATGTCTGTGAGTAATGGGGAAGTCAAACTCCAAATACATGCTTAATGTATATTTAACTTTTCTACAAATTGTCTATGCTTCTTTTTCTCTTTTATTTTGGAGAGTTCGTTTTCATTTCTTTTGATTTAGAGATTTTCATTTTTGTGTTCTCTTA
>gene=chr20_70315-71315; species=hg19
TCTAATTTTAGGATTTCGAGATACTGGTGATGAAGATCACATGTCCTAACAACATAATAGTTCCAGACTGAAGTTCTTTGAAAAAAATGACTGTTGTCACTTTAGAAAAAAAAAATTATGAATTATTCCcaattgccatcattctactgctaaaaccaaattcttggaattatctatgatttttctatatcctatgacactcatatctatcaggaagtctattacatctgcctgcaaattatatccagaatgcaattattctcgccacctccattgctgccactctgattctagtcaccatcatctctcacctgtgttattgccatagcttcctcatgagatctgtccttctgctcttccctgccaccatcttgtgaagacacatagtgcatgatccgcttacactggaagtcagatcatgtacttttgctcaaaactctgctatggccccctctatactcagagcggtaacaagagtccatacagtggctcacctggcc
>gene=chr20_70315-71315; species=bosTau
TTTAGATGAATGATTTTGAAATATTGGTGATGAAGGTCACAAATCCTAATGACATAATAATTCCAGGCTGAGAAACTTTGAAATAAATAACTGCTGTAATtatatacaacatAAGTTATAGATTATTCCCAGTCATcatcattgtattgcttaagccatattcttggaattatctttgatattctaag---ctgtgaaatccatctctatcaggaaatctattacatctacctgcaaattatgcctagaat-caacccatctcaccacctgcagtgttaccactctgattcaagccactgtcttctctcatc--cattgctgccgtggattcctcacggtctctgtcctgcta---ttgcctcctgcagtctagtcaagaaacgtagggtgtgatctgctcaca-tagaagtcagactctgtgcctctgttcaaatctctgcagtgaccccctcttctctcagaacaatagccagggtccttacagtggcccaccagatc
>gene=chr20_70315-71315; species=calJac
TCTAATTTCAGGATTTTGAGACACTAGTGACGAAGATCACATGTCCTAATAATATAATAGTTCTGGACTGAA--------AAAAAAATGACTGTTGTCACTCTAGAAAAATAAAATTAAGAATTATTCCcaattgccatcattctactgcttaaaccaaattattggaattatctttgatatttctgtat-ctacaacactcacatctatcaggaagtctgttacatctgcctgcaaattatatccagaatgcaatgattctcgccacccccattgctaccattccgattctagtcaccatcatctctcacctgtgttactgtcatagcctcctcatgctctctgtccttctgctgttgccttccactatcttgtcaaaacacatagtgcatgatccacttacacaggaagtcagatcatgtactttggctcaaaactctgtcatggcccccttttcactgagaacaataaccagagttcatgcagtggctcagctggcc
>gene=chr20_70315-71315; species=canFam
TTTAGGTTCATGATTTTGAGATATTAGTGATGGAGGGCACACGTTTTAACAGCATAAT---TCCAGACTGGAGAGCTTTGAAAAAAATGACTGCTATCATTC---GAAACAACAATTATAGAttattaccaattgccatcattgcattgcttgagccacattcttaaaattctctttcatatttttag---cggtgacatctatatctatcaagaaatct----ccttcaa------attatgtccagagt-caactgatctcaccacctccactcctaccactctgattcaagtcactaccatttgtcacc--tcctactgctataggctcctcacgtgatctgtccttctacacttgcctcctgcaatctcatcaagacacagacagcatgattcactccctctggaagtcagattatgtacctctgctc-agactctgcaatggctccctcttcactcataacaataaccagggtcccaagagcagcacacc-tgct
>gene=chr20_70315-71315; species=equCab
TCTAGTTTTATCATTTTGAGATATCGGTGAT-GAGGTCACAAGTCCTAACAACATAATAAGTCCTGACTGAGAGGATTGG--AAAACTGACTGCTGTCATTCT--GAAAAACTAGTTATAAATTATTCCcaattgccatctttgcattacttaagccttattcttggaattacctttgatatttttag---ctgtgacattcatgtct--------attt----catctaactgcaaattatgtccagaat-gaaccaatctcaccccct-cacggctaccactctggctcaggtcaggatc-tctctcacc--tgttgctgctgtggcttcctcacggtctctgtc---ctacccttgacccctgcagtcttgtcaagatacatagagcgtgatccactcacattggaagtcagactatgttcctctgctcaaaactctgccacggc-cccacttcactcagaacaataaccagggtccttacagtggcccatc-tgcc
>gene=chr20_70315-71315; species=gorGor
TCTAATTTTAGGATTTTGAGATACTGGTGATGAAGATC-CATGTCCTAACAACATAATAGTTCCAGACTGAAGTTCTTTGAAAAAAATGACTGTTGTCACTCTAGAAAAAAAAAATTATGAATTTTTCCcaattgccatcattc-actgctaaaaccaaattcttggaattatctttgatttttctatatcctacgacactcatatctatcaggaagtctattacatctgcctgcaaattatatccagaatgcaattattcttgtcacctccattgctaccactctgattctagtcaccatcatctctcacctgtgttattgccatagcttcctcatgatatctgtccttctgctcttc-cttctaccatcttgtgaagacacatagtgcatgatccgcttacactggaagtcagatcacgtacttttgctcaaaactctgctagggccccctctatactcagagcggtaacaagagtccatac-gtggctcacctggcc
>gene=chr20_70315-71315; species=panTro
TCTAATTTTAGGATTTTGAGATACTGGTGATGAAGATCACATGTCCTAACAACATAATAGTTCCAGACTGAAGTTCTTTGAAAAAAATGACTGTTGTCACTCTAG---AAAAAAATTATGAATTTTTCCcaattgccatcattgtactgctaaaaccaaattcttggaattatctttgatttttctatatcctatgacactcatatctatcaggaagtctattacatctgcctgcaaattatatccagaatgcaattattctcgtcacctccattgctaccactctgattctagtcaccatcatctctcacctgtgttattgccatagcttcctcatgatatctgtccttctgctcttcccttccaccatcttgtgaagacacacagtgcatgatccgcttacactggaagtcagatcacgtacttttgctcaaaactctgctatggccccctctgtactcagagcggtaacaagagtccatacagtggctcacctggcc
>gene=chr20_70315-71315; species=papHam
TCTAATTTTAGAATTTTGAGATACAGTTGATGAAGATCACATGTCCTAACAACATAATAGTTCCAGACTGAAGTTCTTTGAATAAAATGACTATTGTCACTCTAG--AAAAAAAATTATGAATTATTCTcaattgccatcattctactgcttagaccaaattcttggaattatctttgatttttctatatcctatgacattcatatctattaggaagtctattacatctgcctgcaaattatatccagaatgcaattattctcgtcacctccattgctgccactctgattctagtcaccatcatctctcacctgtgttactgccatagcttcctcaggatctctgtccttctgctcttcccttccaccctcttgtgaagacacataatgcataatccgcttacactggaagtcagatcatgtacttttgctcaaaactctgctatggccccctctatactcagagcagtaaccagagtccatacaatggctcacctggcc
>gene=chr20_70315-71315; species=ponAbe
-------TTAGGATTTTGAGATACTGGTGATGAAGATCACATGTCCTAACAACATAATAGTTCCGGACTGAAGTTCTTTGAAGAAAATGACTGTTGTCACTCTAGAAAAAAAAAA-AAAGagttattcccaattgccatcattctactgctaaaaccaaattcttggaattatctttgatttttctatatcctatgacactcatatctatcaggaagtctattacatctgcctgcaaattatatccagaatgcaattattcttgtcacctccattgctaccactctgattctagtcaccatcatctctcacctgtgttactgccatagcttccccatgatctctgtcctcctgctcttcccttccaccatcttgtggagacacacagtgcgtgatccgcttacacgggaagtcagatcatgtactttggctcaaaactctgctatggccccctctatagtcagagcagtaacaagagtccatacagtggctcacctggcc
>gene=chr20_70315-71315; species=rheMac
TCTAATTTTAGAATTTTGAGATACAGTTGATGAAGATCACATGCCCTAACAACATAATAGTTCCAGACTGAAGTTCTTTGAATAAAATGACTATTGTCACTCTAG---AAAAAAATTATGAATTATTCTcaattgccatcattctactgcttaaaccaaattcttggaattatctttgatttttctatatcctatgacattcatatctattaggaagtctattacatctgcctgcaaattatatccagaatgcaattattctcgtcacctccattgctgccactctgattctagtcaccatcatctctcacctgtgttactgccatagcttcctcaggatctctgtccttctgctcttcccttccaccctcttgtgaagacacataatgcataatccgcttacactggaagtcagatcatgtacttttgctcaaaactctgctatggccccctctatactcagagcagtaaccagagtccatacaatggctcacctggcc
>gene=chr20_70368-71368; species=hg19
TTAGGATTTCGAGATACTGGTGATGAAGATCACATGTCCTAACAACATAATAGTTCCAGACTGAAGTTCTTTGAAAAAAATGACTGTTGTCACTTTAGAAAAAAAAAATTATGAATTATTCCcaattgccatcattctactgctaaaaccaaattcttggaattatctatgatttttctatatcctatgacactcatatctatcaggaagtctattacatctgcctgcaaattatatccagaatgcaattattctcgccacctccattgctgccactctgattctagtcaccatcatctctcacctgtgttattgccatagcttcctcatgagatctgtccttctgctcttccctgccaccatcttgtgaagacacatagtgcatgatccgcttacactggaagtcagatcatgtacttttgctcaaaactctgctatggccccctctatactcagagcggtaacaagagtccatacagtggctcacctggccctgcagg
>gene=chr20_70368-71368; species=bosTau
GAATGATTTTGAAATATTGGTGATGAAGGTCACAAATCCTAATGACATAATAATTCCAGGCTGAGAAACTTTGAAATAAATAACTGCTGTAATtatatacaacatAAGTTATAGATTATTCCCAGTCATcatcattgtattgcttaagccatattcttggaattatctttgatattctaag---ctgtgaaatccatctctatcaggaaatctattacatctacctgcaaattatgcctagaat-caacccatctcaccacctgcagtgttaccactctgattcaagccactgtcttctctcatc--cattgctgccgtggattcctcacggtctctgtcctgcta---ttgcctcctgcagtctagtcaagaaacgtagggtgtgatctgctcaca-tagaagtcagactctgtgcctctgttcaaatctctgcagtgaccccctcttctctcagaacaatagccagggtccttacagtggcccaccagatcctccatg
>gene=chr20_70368-71368; species=calJac
TCAGGATTTTGAGACACTAGTGACGAAGATCACATGTCCTAATAATATAATAGTTCTGGACTGAA--------AAAAAAATGACTGTTGTCACTCTAGAAAAATAAAATTAAGAATTATTCCcaattgccatcattctactgcttaaaccaaattattggaattatctttgatatttctgtat-ctacaacactcacatctatcaggaagtctgttacatctgcctgcaaattatatccagaatgcaatgattctcgccacccccattgctaccattccgattctagtcaccatcatctctcacctgtgttactgtcatagcctcctcatgctctctgtccttctgctgttgccttccactatcttgtcaaaacacatagtgcatgatccacttacacaggaagtcagatcatgtactttggctcaaaactctgtcatggcccccttttcactgagaacaataaccagagttcatgcagtggctcagctggccctacagg
>gene=chr20_70368-71368; species=canFam
TCATGATTTTGAGATATTAGTGATGGAGGGCACACGTTTTAACAGCATAAT---TCCAGACTGGAGAGCTTTGAAAAAAATGACTGCTATCATTC---GAAACAACAATTATAGAttattaccaattgccatcattgcattgcttgagccacattcttaaaattctctttcatatttttag---cggtgacatctatatctatcaagaaatct----ccttcaa------attatgtccagagt-caactgatctcaccacctccactcctaccactctgattcaagtcactaccatttgtcacc--tcctactgctataggctcctcacgtgatctgtccttctacacttgcctcctgcaatctcatcaagacacagacagcatgattcactccctctggaagtcagattatgtacctctgctc-agactctgcaatggctccctcttcactcataacaataaccagggtcccaagagcagcacacc-tgctctccatg
>gene=chr20_70368-71368; species=equCab
TTATCATTTTGAGATATCGGTGAT-GAGGTCACAAGTCCTAACAACATAATAAGTCCTGACTGAGAGGATTGG--AAAACTGACTGCTGTCATTCT--GAAAAACTAGTTATAAATTATTCCcaattgccatctttgcattacttaagccttattcttggaattacctttgatatttttag---ctgtgacattcatgtct--------attt----catctaactgcaaattatgtccagaat-gaaccaatctcaccccct-cacggctaccactctggctcaggtcaggatc-tctctcacc--tgttgctgctgtggcttcctcacggtctctgtc---ctacccttgacccctgcagtcttgtcaagatacatagagcgtgatccactcacattggaagtcagactatgttcctctgctcaaaactctgccacggc-cccacttcactcagaacaataaccagggtccttacagtggcccatc-tgccctccacg
>gene=chr20_70368-71368; species=gorGor
TTAGGATTTTGAGATACTGGTGATGAAGATC-CATGTCCTAACAACATAATAGTTCCAGACTGAAGTTCTTTGAAAAAAATGACTGTTGTCACTCTAGAAAAAAAAAATTATGAATTTTTCCcaattgccatcattc-actgctaaaaccaaattcttggaattatctttgatttttctatatcctacgacactcatatctatcaggaagtctattacatctgcctgcaaattatatccagaatgcaattattcttgtcacctccattgctaccactctgattctagtcaccatcatctctcacctgtgttattgccatagcttcctcatgatatctgtccttctgctcttc-cttctaccatcttgtgaagacacatagtgcatgatccgcttacactggaagtcagatcacgtacttttgctcaaaactctgctagggccccctctatactcagagcggtaacaagagtccatac-gtggctcacctggccctgcagg
>gene=chr20_70368-71368; species=panTro
TTAGGATTTTGAGATACTGGTGATGAAGATCACATGTCCTAACAACATAATAGTTCCAGACTGAAGTTCTTTGAAAAAAATGACTGTTGTCACTCTAG---AAAAAAATTATGAATTTTTCCcaattgccatcattgtactgctaaaaccaaattcttggaattatctttgatttttctatatcctatgacactcatatctatcaggaagtctattacatctgcctgcaaattatatccagaatgcaattattctcgtcacctccattgctaccactctgattctagtcaccatcatctctcacctgtgttattgccatagcttcctcatgatatctgtccttctgctcttcccttccaccatcttgtgaagacacacagtgcatgatccgcttacactggaagtcagatcacgtacttttgctcaaaactctgctatggccccctctgtactcagagcggtaacaagagtccatacagtggctcacctggccctgcagg
>gene=chr20_70368-71368; species=papHam
TTAGAATTTTGAGATACAGTTGATGAAGATCACATGTCCTAACAACATAATAGTTCCAGACTGAAGTTCTTTGAATAAAATGACTATTGTCACTCTAG--AAAAAAAATTATGAATTATTCTcaattgccatcattctactgcttagaccaaattcttggaattatctttgatttttctatatcctatgacattcatatctattaggaagtctattacatctgcctgcaaattatatccagaatgcaattattctcgtcacctccattgctgccactctgattctagtcaccatcatctctcacctgtgttactgccatagcttcctcaggatctctgtccttctgctcttcccttccaccctcttgtgaagacacataatgcataatccgcttacactggaagtcagatcatgtacttttgctcaaaactctgctatggccccctctatactcagagcagtaaccagagtccatacaatggctcacctggccctgcagg
>gene=chr20_70368-71368; species=ponAbe
TTAGGATTTTGAGATACTGGTGATGAAGATCACATGTCCTAACAACATAATAGTTCCGGACTGAAGTTCTTTGAAGAAAATGACTGTTGTCACTCTAGAAAAAAAAAA-AAAGagttattcccaattgccatcattctactgctaaaaccaaattcttggaattatctttgatttttctatatcctatgacactcatatctatcaggaagtctattacatctgcctgcaaattatatccagaatgcaattattcttgtcacctccattgctaccactctgattctagtcaccatcatctctcacctgtgttactgccatagcttccccatgatctctgtcctcctgctcttcccttccaccatcttgtggagacacacagtgcgtgatccgcttacacgggaagtcagatcatgtactttggctcaaaactctgctatggccccctctatagtcagagcagtaacaagagtccatacagtggctcacctggccctgcagg
>gene=chr20_70368-71368; species=rheMac
TTAGAATTTTGAGATACAGTTGATGAAGATCACATGCCCTAACAACATAATAGTTCCAGACTGAAGTTCTTTGAATAAAATGACTATTGTCACTCTAG---AAAAAAATTATGAATTATTCTcaattgccatcattctactgcttaaaccaaattcttggaattatctttgatttttctatatcctatgacattcatatctattaggaagtctattacatctgcctgcaaattatatccagaatgcaattattctcgtcacctccattgctgccactctgattctagtcaccatcatctctcacctgtgttactgccatagcttcctcaggatctctgtccttctgctcttcccttccaccctcttgtgaagacacataatgcataatccgcttacactggaagtcagatcatgtacttttgctcaaaactctgctatggccccctctatactcagagcagtaaccagagtccatacaatggctcacctggccctgcagg
>gene=chr20_70493-71493; species=hg19
TTAGGATTTCGAGATACTGGTGATGAAGATCACATGTCCTAACAACATAATAGTTCCAGACTGAAGTTCTTTGAAAAAAATGACTGTTGTCACTTTAGAAAAAAAAAATTATGAATTATTCCcaattgccatcattctactgctaaaaccaaattcttggaattatctatgatttttctatatcctatgacactcatatctatcaggaagtctattacatctgcctgcaaattatatccagaatgcaattattctcgccacctccattgctgccactctgattctagtcaccatcatctctcacctgtgttattgccatagcttcctcatgagatctgtccttctgctcttccctgccaccatcttgtgaagacacatagtgcatgatccgcttacactggaagtcagatcatgtacttttgctcaaaactctgctatggccccctctatactcagagcggtaacaagagtccatacagtggctcacctggccctgcagg
>gene=chr20_70493-71493; species=bosTau
GAATGATTTTGAAATATTGGTGATGAAGGTCACAAATCCTAATGACATAATAATTCCAGGCTGAGAAACTTTGAAATAAATAACTGCTGTAATtatatacaacatAAGTTATAGATTATTCCCAGTCATcatcattgtattgcttaagccatattcttggaattatctttgatattctaag---ctgtgaaatccatctctatcaggaaatctattacatctacctgcaaattatgcctagaat-caacccatctcaccacctgcagtgttaccactctgattcaagccactgtcttctctcatc--cattgctgccgtggattcctcacggtctctgtcctgcta---ttgcctcctgcagtctagtcaagaaacgtagggtgtgatctgctcaca-tagaagtcagactctgtgcctctgttcaaatctctgcagtgaccccctcttctctcagaacaatagccagggtccttacagtggcccaccagatcctccatg
>gene=chr20_70493-71493; species=calJac
TCAGGATTTTGAGACACTAGTGACGAAGATCACATGTCCTAATAATATAATAGTTCTGGACTGAA--------AAAAAAATGACTGTTGTCACTCTAGAAAAATAAAATTAAGAATTATTCCcaattgccatcattctactgcttaaaccaaattattggaattatctttgatatttctgtat-ctacaacactcacatctatcaggaagtctgttacatctgcctgcaaattatatccagaatgcaatgattctcgccacccccattgctaccattccgattctagtcaccatcatctctcacctgtgttactgtcatagcctcctcatgctctctgtccttctgctgttgccttccactatcttgtcaaaacacatagtgcatgatccacttacacaggaagtcagatcatgtactttggctcaaaactctgtcatggcccccttttcactgagaacaataaccagagttcatgcagtggctcagctggccctacagg
>gene=chr20_70493-71493; species=canFam
TCATGATTTTGAGATATTAGTGATGGAGGGCACACGTTTTAACAGCATAAT---TCCAGACTGGAGAGCTTTGAAAAAAATGACTGCTATCATTC---GAAACAACAATTATAGAttattaccaattgccatcattgcattgcttgagccacattcttaaaattctctttcatatttttag---cggtgacatctatatctatcaagaaatct----ccttcaa------attatgtccagagt-caactgatctcaccacctccactcctaccactctgattcaagtcactaccatttgtcacc--tcctactgctataggctcctcacgtgatctgtccttctacacttgcctcctgcaatctcatcaagacacagacagcatgattcactccctctggaagtcagattatgtacctctgctc-agactctgcaatggctccctcttcactcataacaataaccagggtcccaagagcagcacacc-tgctctccatg
>gene=chr20_70493-71493; species=equCab
TTATCATTTTGAGATATCGGTGAT-GAGGTCACAAGTCCTAACAACATAATAAGTCCTGACTGAGAGGATTGG--AAAACTGACTGCTGTCATTCT--GAAAAACTAGTTATAAATTATTCCcaattgccatctttgcattacttaagccttattcttggaattacctttgatatttttag---ctgtgacattcatgtct--------attt----catctaactgcaaattatgtccagaat-gaaccaatctcaccccct-cacggctaccactctggctcaggtcaggatc-tctctcacc--tgttgctgctgtggcttcctcacggtctctgtc---ctacccttgacccctgcagtcttgtcaagatacatagagcgtgatccactcacattggaagtcagactatgttcctctgctcaaaactctgccacggc-cccacttcactcagaacaataaccagggtccttacagtggcccatc-tgccctccacg
>gene=chr20_70493-71493; species=gorGor
TTAGGATTTTGAGATACTGGTGATGAAGATC-CATGTCCTAACAACATAATAGTTCCAGACTGAAGTTCTTTGAAAAAAATGACTGTTGTCACTCTAGAAAAAAAAAATTATGAATTTTTCCcaattgccatcattc-actgctaaaaccaaattcttggaattatctttgatttttctatatcctacgacactcatatctatcaggaagtctattacatctgcctgcaaattatatccagaatgcaattattcttgtcacctccattgctaccactctgattctagtcaccatcatctctcacctgtgttattgccatagcttcctcatgatatctgtccttctgctcttc-cttctaccatcttgtgaagacacatagtgcatgatccgcttacactggaagtcagatcacgtacttttgctcaaaactctgctagggccccctctatactcagagcggtaacaagagtccatac-gtggctcacctggccctgcagg
>gene=chr20_70493-71493; species=panTro
TTAGGATTTTGAGATACTGGTGATGAAGATCACATGTCCTAACAACATAATAGTTCCAGACTGAAGTTCTTTGAAAAAAATGACTGTTGTCACTCTAG---AAAAAAATTATGAATTTTTCCcaattgccatcattgtactgctaaaaccaaattcttggaattatctttgatttttctatatcctatgacactcatatctatcaggaagtctattacatctgcctgcaaattatatccagaatgcaattattctcgtcacctccattgctaccactctgattctagtcaccatcatctctcacctgtgttattgccatagcttcctcatgatatctgtccttctgctcttcccttccaccatcttgtgaagacacacagtgcatgatccgcttacactggaagtcagatcacgtacttttgctcaaaactctgctatggccccctctgtactcagagcggtaacaagagtccatacagtggctcacctggccctgcagg
>gene=chr20_70493-71493; species=papHam
TTAGAATTTTGAGATACAGTTGATGAAGATCACATGTCCTAACAACATAATAGTTCCAGACTGAAGTTCTTTGAATAAAATGACTATTGTCACTCTAG--AAAAAAAATTATGAATTATTCTcaattgccatcattctactgcttagaccaaattcttggaattatctttgatttttctatatcctatgacattcatatctattaggaagtctattacatctgcctgcaaattatatccagaatgcaattattctcgtcacctccattgctgccactctgattctagtcaccatcatctctcacctgtgttactgccatagcttcctcaggatctctgtccttctgctcttcccttccaccctcttgtgaagacacataatgcataatccgcttacactggaagtcagatcatgtacttttgctcaaaactctgctatggccccctctatactcagagcagtaaccagagtccatacaatggctcacctggccctgcagg
>gene=chr20_70493-71493; species=ponAbe
TTAGGATTTTGAGATACTGGTGATGAAGATCACATGTCCTAACAACATAATAGTTCCGGACTGAAGTTCTTTGAAGAAAATGACTGTTGTCACTCTAGAAAAAAAAAA-AAAGagttattcccaattgccatcattctactgctaaaaccaaattcttggaattatctttgatttttctatatcctatgacactcatatctatcaggaagtctattacatctgcctgcaaattatatccagaatgcaattattcttgtcacctccattgctaccactctgattctagtcaccatcatctctcacctgtgttactgccatagcttccccatgatctctgtcctcctgctcttcccttccaccatcttgtggagacacacagtgcgtgatccgcttacacgggaagtcagatcatgtactttggctcaaaactctgctatggccccctctatagtcagagcagtaacaagagtccatacagtggctcacctggccctgcagg
>gene=chr20_70493-71493; species=rheMac
TTAGAATTTTGAGATACAGTTGATGAAGATCACATGCCCTAACAACATAATAGTTCCAGACTGAAGTTCTTTGAATAAAATGACTATTGTCACTCTAG---AAAAAAATTATGAATTATTCTcaattgccatcattctactgcttaaaccaaattcttggaattatctttgatttttctatatcctatgacattcatatctattaggaagtctattacatctgcctgcaaattatatccagaatgcaattattctcgtcacctccattgctgccactctgattctagtcaccatcatctctcacctgtgttactgccatagcttcctcaggatctctgtccttctgctcttcccttccaccctcttgtgaagacacataatgcataatccgcttacactggaagtcagatcatgtacttttgctcaaaactctgctatggccccctctatactcagagcagtaaccagagtccatacaatggctcacctggccctgcagg
>gene=chr20_71391-72391; species=hg19
actctgtgggctacatcttcactttgttgattatttcctttgctgtgcacaagctttttagtttgatgtaatcctaattgcctatttttgctttggttgcccgtgcttttgaggtcttacccaagaaatctttgccaagaccaacgtcctgaagtgtttccctaatgtttttttcaggtagttccatagtttcaggtcttagatttaagtctgtaaAACCATACAGTCTAGCAGGGAGTGCatttactttttattatctgtctccctctgctagaaagtcagctccatgtgatttttgtctgtttagttcacagatgtacctcaagggcccaggatagtgcctgtgccatagtaggggcccaaaactttgatgactgtgtgaCTATAGCCTAATTTAAGAATGGAGGGGATAATTTAAAAGCAGTAGGAAGGAATGTAAGTGAGAAACAATTTTGAAGAATAATTGACAGAACAAGGCGATTCAAAGACAAAGGAGAAGA
>gene=chr20_71391-72391; species=bosTau
-------------------------------------------------------------------------------------------------------------------------------------------------------------------------------------------------------------------------------------------------tacttgtttt--ttgtccgt-ttccccttccagagagtaagtgccatgtga-ttttgtctgcttgatttacaaatatatcccaagtgcctagaatatagtctgttacataata-gagctcaaACCTCTCTTGACTGAGGGGCTGTACACG-ATTTAACTCTGGAGGTAACAGTTGAAGAGTAGCAGTGAGCATT--AAGTGAGAGGCAAGAGTGAAGCAGAATTGACAGAGCAAGATGATTTAACAGTTTGGGAGCAGA
>gene=chr20_71391-72391; species=calJac
attctgtgggttatctcttcactttgttgattgtttccttggctgtgctcaagctttttagtttgatgtaatcctaattgcctaattttgcttgggctgtctgtgcttttgaggtcttacccaagaaatctttgcgaagacctatgtcctgaagtgtttccctaatgttttcttcaggtagtttcatagttttaggtcttagatttaaatctgt-aaaccatACAGTCTAGCAGGGAGTGCacttactttttattgtctgtctccctctgctagaaagtcagctccatgtgatttttgtctgtttag-tcatggatgtgcctcaagggcccaggatggtgcctgcaccatagtaggggcctgaaactttgatgactgtgtgaCGATAGCCTAGTTTAAGTCTGGAGGGGATAATTTAAAACAGGTAAAAGGGAATGTAAATG----ACAATTTTGAAGAATAAAGGACAGAACGGGGTGATGCAAAGACAAAGAAGAAGA
>gene=chr20_71391-72391; species=canFam
-----------TAGATTCTCTCTCtttttattttttttt------------atttttttatttt--ttttattttattttattattttttttttttttt----------------------------------------------------AGATTCTCTCTTA----tttctgcaaaccacttatcacct-----tctcacatata-----------------------------agtttacttgtttttcattgtctgtcttaccctggtggaaagtaagatccatgtga-ctttgtctgcttagttcacaaatgtactttaagggcctagaatgaagtctgtaccatagtaggggcgca-aactttgttgaatgaGGAGCT--------------------------------------------------------------------------------------------------------------------
>gene=chr20_71391-72391; species=equCab
---------------------------------------------------------------------------------------------------------------------------------------------------------------------------------------------------------------------------------------------------------tttgttgtctgtcttcccctgctagaaagtaagctccatgtga-ttttgtctccttagttcacaaatgtggcttcagggcctagagtagagtctataccatagtagaggctcagaactttgttgaatgaGGGGCTGTGCCCTAACTGAACTCTAGAGGGAATAGTGAAAAAGGAGTAGTGAGCAACGTGAGCGAGAAACAATTCTGAAGAGGAACTGACAGAACAAGATGGTTTAAAAGCTTGGGAAAGGC
>gene=chr20_71391-72391; species=gorGor
actctgtgggctacatcttcactttgttgattatttcctttgctgtgcacaagctttttagtttgatgtaatcctaattgcctatttttgctttggttgcccgtgcttttgaggtcttacccaagaaatctttgccaagaccaacgtcctgaagtgtttccctaaggttttcttcaggtagttccatagtttcaggtcttagatttaactctgt-aaacc-tACAGTCTAGCAGGGAGTGCatttactttttattatctgtctccctctgctagaaagtcagctccatgtgatttttgtctgtttagttcacagatgtacctcaa------------------------------gggcccaaaacTTTGATGACTGTGTGACTATAGCCTAATTTAAGAATGGAGGGGATAATTTAAAAGCAGTAGAAAGAAATGTAAGTGAGAAACAATTTTGAAGAATAATTGACAGAACAAGGCAATTCAAAGACAAAGGAGAAGA
>gene=chr20_71391-72391; species=panTro
actctgtgggctacatcttcactttgttgattatttcctttgctgtgcacaagctttttagtttgatgtaatcctaattgcctatttttgctttggttgcccgtgcttttgaggtcttacccaagaaatctttgccaagaccaacgtcctgaagtgtttccctaatgttttcttcaggtagttccatagtttcaggtcttagatttaagtctgt-aaaccatACAGTCTAGCAGGGAGTGCatttactttttattatctgtctccctctgctagaaagtcagctccatgtgatttttgtctgtttagttcacagatgtacctcaagggcccaggatggtgcctgcgccatagtaggggcccaaaactttgatgactgtgtgaCTACAGCCTAGTTTAAGAATGGAGGGGATAATTTAAAAGCAGTAGAAAGGAATGTAAGTGAGAAACAATTTTGAAGAATAATTGACAGAACAAGGCGATTCAAAGACAAAGGAGAAGA
>gene=chr20_71391-72391; species=papHam
actctgtgggctatatcttcactttgttgattatttcctttgctgtgcccaagctttttagtttgacgtaatcctaattgtctgtttttgctttggttgcctgtgcttttgcggtcttacccaacaaacctttgccaagaccaatgtcttgaagtgtttccctaatgtgttcttcaggtagtttcatagcttcaggtcttagatttaagtctgt-aaaccatACAGTCTAGCAGGGAGTGCGCTTGCTTtttattgtctatctccctctgctagaaagtcagctccatgtgatttttgtctgtttagttcacagaggtacctcaagggcccaggatggtgcctgcaccatagaaggggcccaaaattttgatgactgTGTGGTTATAGCCTAATTTAATAATGGAGGGGATAACATAAAAGCAGTAGGAAGGAATATAAGTGAGAAACAATTTTGAAGAATAATTGACAGAACAAGGCGATTCAAAGACAAAGGGGAAGA
>gene=chr20_71391-72391; species=ponAbe
actctgtgggctatatcttcactttgttgattatttcctttgccgtgcacaagctttttagtttgatgtaatcctaattgtctatttttgctttggttgcctctgcttttgaggtcttacccaagaaatctttgccaagaccaatgtcctgaagtgtttccctaatgttttcttcaggtagtttcacagtttcaggtcttagatttaagtctgt-aaaccatACACTCTAGCAGGGAGTGCacttactttttattgtctgtctccctttgctagaaagtaagctccatgtgatttttgtctgtttagttcacagatgtacctcaagggcccaggatggtgcttgtaccatagtaggggcccaaaattttgatgactgtgtgaCTATAGCCTAATTTAAGAATGGAGGGGATAATTTAAAAGCAGTAGGAAGGAATGTAAATGAGAAACAATTTTGAAGAATAATTGACAGAACAAGGTGATTCAAAGACAAAGGAGAAGA
>gene=chr20_71391-72391; species=rheMac
actctgtgggctatatcttcactttgttgattatttcctttgctgtgcccaagctttttagtttgatgtaatcctaattgtctatttttgctttggttgcctgtgcttttgcagtcttacccaagaaacctttgccaagatcaatgtcctgaagtgtttccctaatgttttcttcaggtagtttcatagtttcaggtcttagatttaagtctgt-aaaccatACGGTCTAGCAGGGAGTGCACttgctttttattgtctatctccctctgctagaaagtcagctccatgtgatttttgtctgtttagttcacagatgtacctcaagggcccaggatggtgcctgcaccatagaaggggcccaaaattttgatgactgtgtgaTTATAGCCTAATTTAATAATGGAGGGGATAACATAAAAGCAGTAGGAAGGAATATAAGTGAGAAACAATTTTGAAGAATAATTGACAGAACAAGGCGATTCAAAGACAAAGGGGAAGA
>gene=chr20_71322-72322; species=hg19
tctggcccttatgacctctctcacctcatctcctactattatagtccttgttcactccactacagccacacaagccccagtgctcttccccaaacatatcagacttactcaacccatagagctttgtttgtttcctctgcctagaatgtacttgcctcagatactggtgtgactaattcctttacctccttcaagctgtttaatcatcaccttgttacacaggcttgtgcaactcctgtttatgaatcttctattacccttaaatctattctcccttctttctgcaaaccatttgtcaccttttcatctacaaaataatgtacttttttattAAGGTAAAATATACATTTAAAAATTACCATCCTTACCATGTTTTTACCATatttttatgtatacctgatggctgtttgtatgtcttctgttgagaaatgtctattcaaatcttttgcctgttttaaaatcagattatttgtttttgtttgctatggagttttttgagc
>gene=chr20_71322-72322; species=bosTau
tctgatgcttatgacttctctcacctcatctcccactactctagt---------------------tacattgacctcaagacctttcctctaacatgccaggcttgctcaacccacagagtcctgtttgtttcctctgcttataatgggcttgccccatatactggcatggctaattccttcaccatcttaaaattgttt-tttgtcaccgtctgtca-agacctatgcaactgctatttatgacacaccggttccacttcaatctattctttcttatttctgaaaaccacttatcatcctctcacatacaggatactttgtttctttat-------------------------------------------------------------------------------------------------------------------------------------------------------------------------
>gene=chr20_71322-72322; species=calJac
tctggcccttatgacctctctc-----------------tatagtctttgttcactccactatagtcacactgtccccagtgctcttccccaagcatgtcagacttactcaacccagagagctctgtttgtttaccctgcgtagagcacacttgcctcggacactggtgtgactaattcctttacctccttccagttgttcaataatcaccttgttacacaggcctgtgcaactcctgtttatgaatcttctattactcttaaatctactctcacttctctctgcaaaccattgatcaccttttcatctacaaaataatgtacttttttattggggtaaaatatacatatgtaaattaccatctttaccatg--tctaccatattttcatgtatacatgttagtcatttgtacgtcttctgttgagaaatgtctattcagatcttttgcctgtttcaaaatcggattatttgttattgtttgctatagagctgtttgggc
>gene=chr20_71322-72322; species=canFam
tctgtcccttatgacctctctcacctcatcttctcctattcta--------------------------------------gtctttgctca----------tctcagtagagccacaggttttgatgctcttcctctgcctgg------cttgctt--aacc-cagcgt------tctgtttcctctgcttag-----------actgcacttgcccc-agg----tacagtg--tggttttaa------gtcattgtttaa--ttgtca--ccttctTTC--------------------------------------------------------------------------------------------------------------------------------------------------------------------------------------------------------------------------
>gene=chr20_71322-72322; species=equCab
tctggccctgatgacctctctcatctcctctcctactattccagtccttgctcccttcgctagagccgcactggcctcaacgctcttcctcaaacacgccaggcttgctcgacccacagagttctgtttgcttcctctgcttggaatgcacttgctccggaca-ctgtgtggttaattcctttaccctcttcagattgtttaatcattaccttttctca-agacatccacaactgctgctcatgacgctccaccttcacttaaatctattc--tcttatttctgcaaaccacttatcatcttctcacatacaaattaatttacttgtt----------------------------------------------------------------------------------------------------------------------------------------------------------------------------
>gene=chr20_71322-72322; species=gorGor
tctggcccttatgacctctctcacctcatctcctactattatagtccttgttcactccactacagccacacaggccccagtgctcttccccaaacatatcagacttactcaacccatagagctt-gtttgtttcctctgcctagaatgtacttgcctcagatactggtgtgactaattcctttacctccttcaagctgtttaatcatcaccttgttacacaggcttgtgcaactcctgtttatgaatcttctattacccttaaatctattctcccttctttctgcaaaccatttgtcaccttttcatctacaaaataatgtacttttttattAAGGTAAAATA-ACATTTAAAAATTACCATCCTTACCATGTTTTTACCATatttttatgtatacctgttggctgtttgtatgtcttctgttgagaaatgtctattcaaatcttttgcctgttttaaaatcagattatttgtttttgtttgcaatggagttttttgagc
>gene=chr20_71322-72322; species=panTro
tctggcccttatgacctctc--acctcatctcctactattatagtccttgttcactccactacagccacacaggccccagtgctcttccccaaacatatcagacttactcagcccatagagctttgtttgtttcctctgcctagaatgtacttgcctcagatactggtgtgactaattcctttacctccttcaagctgtttaatcatcaccttgttacacaggcttgtgcaactcctgtttatgaatcttctattacccttaaatctattctcccttctttctgcaaaccatttgtcaccttttcatctacaaaataatctacttttttattAAGGTAAAATATACATTTAAAAATTACCATCCTTACCATGTTTTTACCATatttttatgtatacttgttggctgtttgtatgtcttctgttgagaaatgtctattcaaatcttttgcctgttttaaaatcaga----ttgtttttgtttgcaatggagttttttgagc
>gene=chr20_71322-72322; species=papHam
tctggcccttatgacctctctgacctcatctcctactattatagtccttgttcactccgctacagccacacaggccccagtgctcttccccaaacatagcagacttacacaacccatagagctctgtttgtttcctctgcctagaatgcacttg---------ctggtgtgactaattcctttacctccttcaaactgtttaatcatcaccttgttacacaggcccgtgcaactcctgtttatgaatcttctattgcccttacatctattctcccttctttctgcaaaccatttatcaccttttcatctacaaaataAAGTACttttttattgaggtaaaatatacatatataaattaccatccttaccatgtttTTACcatattttcatgtatacctgttggccatttgtatatcttctgttgagaaatgtctactcaaatcttttactcattttaaaatcagattatttgtttttgtttgctatggagttgtttgagt
>gene=chr20_71322-72322; species=ponAbe
tctggcccttatgacctctctcacctcatctcctactattatagtccttgttcactccactacagccacacagaccccagtgctcttccccaaacatatcagacttactcaacccatagagctctgtttgtttgctctgcctaggatgtacttgcctcagatactggtgtgactaattcctttacctccttcaagctgtttaatcatcaccttgttacacaggcttgtgcaactcctgtttatgaatcttctattacccttaaatctattctcccttctttctgcaaacc-TTTATCACCTTTTCATCTACAAAACAATGTACttttttattgaggtaaaatatacacataaaaattaccatccttaccatgtttTTACcatattttcatgtatacctgttggctgtttgtatgtcttctgttgagaaatgtctattcaaatcttttgcccgttttaaaatcagactatttgtttttgtttgctatggagttttttgggc
>gene=chr20_71322-72322; species=rheMac
tctggcccttatgacctctctcacctcatctcctactattatagtccttgttcactccactacagccacacaggccccagtgctcttccccaaacatagcagacttacacaacccatagagctctgtttgtttcctctgcctagaatgcacttg---------ctggtgtgactaattcctttacctccttcaagctgtttaatcatcaccttgttacacaggcctgtgcaactcctgtttatgaatcttctattacccttacatctattctcccttctttctgcaaaccatttatcaccttttcatctacaaaataatgtacttttttattgaggtaaaatatacatatataaattaccatccttaccatgtttTTACcatattttcatgtatacctgttggccatttgtatatcttctgttgagaaatgtctactcaaatcttttactcattttaaaatcagattatttgtttttgtttgctatggagttgtttgagt
>gene=chr20_71312-72312; species=hg19
ccctgcaggatctggcccttatgacctctctcacctcatctcctactattatagtccttgttcactccactacagccacacaagccccagtgctcttccccaaacatatcagacttactcaacccatagagctttgtttgtttcctctgcctagaatgtacttgcctcagatactggtgtgactaattcctttacctccttcaagctgtttaatcatcaccttgttacacaggcttgtgcaactcctgtttatgaatcttctattacccttaaatctattctcccttctttctgcaaaccatttgtcaccttttcatctacaaaataatgtacttttttattAAGGTAAAATATACATTTAAAAATTACCATCCTTACCATGTTTTTACCATatttttatgtatacctgatggctgtttgtatgtcttctgttgagaaatgtctattcaaatcttttgcctgttttaaaatcagattatttgtttttgtttgctatggag
>gene=chr20_71312-72312; species=bosTau
tcctccatggtctgatgcttatgacttctctcacctcatctcccactactctagt---------------------tacattgacctcaagacctttcctctaacatgccaggcttgctcaacccacagagtcctgtttgtttcctctgcttataatgggcttgccccatatactggcatggctaattccttcaccatcttaaaattgttt-tttgtcaccgtctgtca-agacctatgcaactgctatttatgacacaccggttccacttcaatctattctttcttatttctgaaaaccacttatcatcctctcacatacaggatactttgtttctttat---------------------------------------------------------------------------------------------------------------------------------------------------------------
>gene=chr20_71312-72312; species=calJac
ccctacaggatctggcccttatgacctctctc-----------------tatagtctttgttcactccactatagtcacactgtccccagtgctcttccccaagcatgtcagacttactcaacccagagagctctgtttgtttaccctgcgtagagcacacttgcctcggacactggtgtgactaattcctttacctccttccagttgttcaataatcaccttgttacacaggcctgtgcaactcctgtttatgaatcttctattactcttaaatctactctcacttctctctgcaaaccattgatcaccttttcatctacaaaataatgtacttttttattggggtaaaatatacatatgtaaattaccatctttaccatg--tctaccatattttcatgtatacatgttagtcatttgtacgtcttctgttgagaaatgtctattcagatcttttgcctgtttcaaaatcggattatttgttattgtttgctatagag
>gene=chr20_71312-72312; species=canFam
ctctccatgatctgtcccttatgacctctctcacctcatcttctcctattcta--------------------------------------gtctttgctca----------tctcagtagagccacaggttttgatgctcttcctctgcctgg------cttgctt--aacc-cagcgt------tctgtttcctctgcttag-----------actgcacttgcccc-agg----tacagtg--tggttttaa------gtcattgtttaa--ttgtca--ccttctTTC----------------------------------------------------------------------------------------------------------------------------------------------------------------------------------------------------------------
>gene=chr20_71312-72312; species=equCab
ccctccacgatctggccctgatgacctctctcatctcctctcctactattccagtccttgctcccttcgctagagccgcactggcctcaacgctcttcctcaaacacgccaggcttgctcgacccacagagttctgtttgcttcctctgcttggaatgcacttgctccggaca-ctgtgtggttaattcctttaccctcttcagattgtttaatcattaccttttctca-agacatccacaactgctgctcatgacgctccaccttcacttaaatctattc--tcttatttctgcaaaccacttatcatcttctcacatacaaattaatttacttgtt------------------------------------------------------------------------------------------------------------------------------------------------------------------
>gene=chr20_71312-72312; species=gorGor
ccctgcaggatctggcccttatgacctctctcacctcatctcctactattatagtccttgttcactccactacagccacacaggccccagtgctcttccccaaacatatcagacttactcaacccatagagctt-gtttgtttcctctgcctagaatgtacttgcctcagatactggtgtgactaattcctttacctccttcaagctgtttaatcatcaccttgttacacaggcttgtgcaactcctgtttatgaatcttctattacccttaaatctattctcccttctttctgcaaaccatttgtcaccttttcatctacaaaataatgtacttttttattAAGGTAAAATA-ACATTTAAAAATTACCATCCTTACCATGTTTTTACCATatttttatgtatacctgttggctgtttgtatgtcttctgttgagaaatgtctattcaaatcttttgcctgttttaaaatcagattatttgtttttgtttgcaatggag
>gene=chr20_71312-72312; species=panTro
ccctgcaggatctggcccttatgacctctc--acctcatctcctactattatagtccttgttcactccactacagccacacaggccccagtgctcttccccaaacatatcagacttactcagcccatagagctttgtttgtttcctctgcctagaatgtacttgcctcagatactggtgtgactaattcctttacctccttcaagctgtttaatcatcaccttgttacacaggcttgtgcaactcctgtttatgaatcttctattacccttaaatctattctcccttctttctgcaaaccatttgtcaccttttcatctacaaaataatctacttttttattAAGGTAAAATATACATTTAAAAATTACCATCCTTACCATGTTTTTACCATatttttatgtatacttgttggctgtttgtatgtcttctgttgagaaatgtctattcaaatcttttgcctgttttaaaatcaga----ttgtttttgtttgcaatggag
>gene=chr20_71312-72312; species=papHam
ccctgcaggatctggcccttatgacctctctgacctcatctcctactattatagtccttgttcactccgctacagccacacaggccccagtgctcttccccaaacatagcagacttacacaacccatagagctctgtttgtttcctctgcctagaatgcacttg---------ctggtgtgactaattcctttacctccttcaaactgtttaatcatcaccttgttacacaggcccgtgcaactcctgtttatgaatcttctattgcccttacatctattctcccttctttctgcaaaccatttatcaccttttcatctacaaaataAAGTACttttttattgaggtaaaatatacatatataaattaccatccttaccatgtttTTACcatattttcatgtatacctgttggccatttgtatatcttctgttgagaaatgtctactcaaatcttttactcattttaaaatcagattatttgtttttgtttgctatggag
>gene=chr20_71312-72312; species=ponAbe
ccctgcaggatctggcccttatgacctctctcacctcatctcctactattatagtccttgttcactccactacagccacacagaccccagtgctcttccccaaacatatcagacttactcaacccatagagctctgtttgtttgctctgcctaggatgtacttgcctcagatactggtgtgactaattcctttacctccttcaagctgtttaatcatcaccttgttacacaggcttgtgcaactcctgtttatgaatcttctattacccttaaatctattctcccttctttctgcaaacc-TTTATCACCTTTTCATCTACAAAACAATGTACttttttattgaggtaaaatatacacataaaaattaccatccttaccatgtttTTACcatattttcatgtatacctgttggctgtttgtatgtcttctgttgagaaatgtctattcaaatcttttgcccgttttaaaatcagactatttgtttttgtttgctatggag
>gene=chr20_71312-72312; species=rheMac
ccctgcaggatctggcccttatgacctctctcacctcatctcctactattatagtccttgttcactccactacagccacacaggccccagtgctcttccccaaacatagcagacttacacaacccatagagctctgtttgtttcctctgcctagaatgcacttg---------ctggtgtgactaattcctttacctccttcaagctgtttaatcatcaccttgttacacaggcctgtgcaactcctgtttatgaatcttctattacccttacatctattctcccttctttctgcaaaccatttatcaccttttcatctacaaaataatgtacttttttattgaggtaaaatatacatatataaattaccatccttaccatgtttTTACcatattttcatgtatacctgttggccatttgtatatcttctgttgagaaatgtctactcaaatcttttactcattttaaaatcagattatttgtttttgtttgctatggag
>gene=chr20_72002-73002; species=hg19
TGTCTTGCACAAAAGAAGTGGAAGGTCTAGACTTGAAACTTATAGAAAATTCCACGAAGTACAAAGTAAAATCGAGCCAGTAAAATAACAAAGATAGAATAAATGACTCTAGAGGAGTGAAGGTAGAATAAATAATTGGTGAAGCTGGACTAGAGCCAACATTTCCCAGAGGATAAAATATAAACCAAATTATTGTGAGCCTAatatatacatacatacatacatctatatatgttttatatatatTATCACATTAAGTTCAAATAAGGTTGTTTAGAAAATTActtgctcttctgcacatataccaggcttcctcctccatagagccttatctctagctgcttcctctgcctagaatacacttatctaggtactccttgggcaattGTCTTGAGAAAGATGATCATGCCGTTTACTgcttgataaatgaacatacaatgcagcacactagtttccctttagatttatatcctcacccctcaaatgagtagtcacactgc
>gene=chr20_72002-73002; species=bosTau
TGTCCAGGATGAAGGAGGTGGAATGGTTACCCTTGAAACTTACAGAAAATTTTACCAAGGGGAAAG--AATTGAAG---------------------------------------------AGAATAATGAATCACTGGAGAAG-TGGCATAATACCAACATGTACCAGGGGAGGAAATAGGAGCCAAATTATCATGCTTTCTCTCTATCTCAACCCACAAA-------CAGTACTTTTCATACTTTACCAAATTAAATTGAAAA---GTTGTTTTGAGAATTACTTGACCTTCCTCACACATCATTATCTTCCTCCAACATACAGCCTTTGCATTAGT------TGTTTCCTAGAATACATCAACATGGGTGCTTCTCGGGTAGTTTGC-TGAGAAAGATGGTCATGCAGT----TGCTTAATA-----------AATGGAACAGACTAGTTTCACTTTAGATCCGCATCCTC---CCTGCAATAAATTATGATGCTTC
>gene=chr20_72002-73002; species=calJac
TGTCATGCAAGAAAGAAGTGGAGGGTCTAGACTTGACATTTATAGAAAATTCCATGAAGTACAAAGTAAAATGGAGCCAGTAAAATAACAAAGAGAGAATAAACAGCTGTAGAAGAGGGAAGGTAGAATAAATAATTGGAGAAGTGGGACTAGAGTCAACATTTTCCAGAGGATAAAATATGAACCAAATTATTGTAAGCCTA--------ATACATACATACATCTATATACGCTTTGTGCATATTATCACGTAAAATTCAAGCAAGGTTGTTTAGAGAATTActtgctgttctgtacatatgtcaggcttcctcctccatagagccttatctctagctgcttccgctgcctagaatacacttATCGAGGTACTCCTTGGGCACATGTCTTGAGAAAGATGATcatacagtttaatggttgataaatgaacatacaatgcagcacactagtttccctttagatttatatcctcacccctcaaatgagtagtcacactgc
>gene=chr20_72002-73002; species=canFam
TATCTTGAATGAAAAAAGTGGAATGTCTACATTTGAAACTTACAGAAAATTCTAACATGAGCAAAGTAAATTTAAGCCAGT-AAATAGTAA--------------------------------GAGAATCAATCATTAAAGAAG-TGGAAT--AAACTTCTTGGCCCAGGGGAGGCAATAGAAGACAAATTATTGTGAGCTTTATATATGTCAACCCATGAA-------AGGTGCTTTTTATACATTATCAAATTAAATCCAGAAAAGATTGTTTTGAGAATTACTTCCCCTTTCTAATATATACCAGGCTACCCCCAATATAGAACCTTTGCTCTAGCTGCATTCTCTGCTTAGAATACACTAGCCTTT-TACTTTGCAGGCAATTTTC-TGAGAAAGATGATCATGTTGC---TTTCTTGATAAATGATcatacaatggagcaagctagtttcattttacattcatatctatatcctacaaatgaattatcacattgc
>gene=chr20_72002-73002; species=equCab
TGTGTTGGATGTAAGACACGGAATGGCTACACTTG-AACTTACAG-AAATTCCACCATGAGC-AAGTAAATTTGAGCCAGTAAAATAATAA--------------------------------GAGAATGAGTCATCGAGGAAG-GGTGATCGAGCCAACACATCCCAGGGGAGGCAATAGGAGCCAAACTGTTGTGAGATGTATATATGTCAA-CCACGAA-------AGGTGCTTTTCATACATTGTCAAATTAAATCCAAAAAATGTTGTTTTGAGAATTActtgttattcctcatatatgccaggcttccctcactg-agaacctttgctccagcttctccctctgcccggaatacactAACTTTGACACTTCTCGGGCTATTTGC-TGAGGAAGATGGTCATGTAGT---GTGTTTGATAAATGACCATATGAAGGAgcagcctaggttcactttagattcatatcttccccccttgaatgaattctcacactgc
>gene=chr20_72002-73002; species=gorGor
TGTCTTGCACAAAAGAAGTGGAAGGTCTAGACTTGAAACTTATAGAAAATTCCACGAAGTACAAAGTAAAATCGAGCCAGTAAAATAACAAAGATAGAATAAATGACTCTAGAAGAGTGAAGGTAGAATAAATAATTGGTGAAGTTGGACTAGAGCCAACATT-CCCAGAGGATAAAATATAAACCAAATTATTGTGAGCCTAatatatacatacatacatac-tctatat-tgttttatatatatTATCACATTCAGTTCAAATGAGGTTGTGTAGAAAATTActtgctcttctgcacatataccagccttcctcctccatagagccttatctctagctgcttcctctgcctagaatacacttatctaggtactccttgggcaattGTCTTGAGAAAGATGATCATGCCGTTTACTgcttgataaatgaacatacaatacagcacactagtttccctttagatttatatcctcacccctcaaatgagtagtcacactgc
>gene=chr20_72002-73002; species=panTro
TGTCTTGCACAAAAGAAGTGGAAGGTCTAGACTTGAAACTTATAGAAAATTCCACGAAGTACAAAGTAAAATCGAGCCAGTAAAATAACAAAGATAGAATAAATGACTCTAGAAGAGTGAAGGTAGAATAAATAATTGGTGAAGTTGGACTAGAGCCAACATTTCCCAGAGGATAAAATATAAACCAAATTATTGTGAGCCTAatatatacatacatacatacatctatatatgttttatatatatTATCACATTCAGTTCAAATGAGGTTGTTTAGAAAATTActtgctcttctgcacatataccaggcttcctcctccatagagccttatctctagcggcttcctctgcctagaatacacttATCTAGGTACTCCTTGGGCAATTGTCTTGAGAAAGATGATCATGCCGTTTACTgcttgataaatgaacatacaatgcagcacactagtttccctttagatttatatcctcacccctcaaatgagtagtcacactgc
>gene=chr20_72002-73002; species=papHam
TGTCTGGCACAAAATAAGTGGAAGGTCTAGACTTGAAACTTACAGAAAATTCCACGAAGTACAAAGTAAAATGGAGCCAGTAAAATAACAAAGATAGAATAAATGACTCTAGAAGAGCGAAGGTAAAATAAATAATCGGTGAAGTTGGACTAGAGCCAATATTTCCCAGAGGATAAAATATGAACCAAGTTATTGTGAGCCTAACACAGATATACATACATACATCTATATATGCTTTATATATATTATCACATTAAATTCAAGCAAGGTTGTTTAGAAAATTActtgctcttctgtacatatgccaggcttcctcctccatagagccttatctctagctgcttcctctgcctagaatatacttatctaggtactccttgggcaattGTCTTGAGAAAGATGATCAGGCAGTTTACTgcttgataaatgaacatacaatgcagcacactggtttccctttagatttatatcttcacccctcaaataagtagtcacactgc
>gene=chr20_72002-73002; species=ponAbe
TGTCTTGCACAAAAGAAGTGGAAGGTCTAGACTTGAAACTTACAGAAAATTCCACGAAGTACAAAGTAAAATGGAGCCAGTAAAATAACAAAGATAGAATAAATGACTCTAGAAGAGTAAAGGTATAATAAATAATTGGTGAAGTTGGACTACAGCCAACACTTCCCAGAGGATAAAATATGAACCAAATTATTGTGAGCCTAatacatacatacatacatacatCTATATATGCTTTATATATATTATCACATTAAATTCAAACAAGGTTGTTTAGAAAATTActtgctcttctgcacatatgccaggcttcctcctccataaagccttacctctagctgcttcctctgcctagaatacacttatctaggtactccttgggcaattGTCTTGAGAAAGATGATcatgcagtttactgcttgataaatgaacatacaatgcagcacactagtttccctttagatttatatcctcatccctcaaatgagtagtaacactgc
>gene=chr20_72002-73002; species=rheMac
TGTCTGGCACAAAATAAGTGGAAGGTCTAGACTTGAAACTTACAGAAAATTCCACGAAGTACAAAGTAAAATGGAGCCAGTAAAATAACAAAGATAGAATAAATGACTCTAGAAGAGCGAAGGTAAAATAAATAATCAGTGAAGTTGGACTAGAGCCAATATTTCCCAGAGGATAAAATATGAACCAAGTTATTGTGAGCCTAACACATATATACATACATACATCTATATATGCTTTATATATATTATCACATTAAATTCAAGCAAAGTTGTTTAGAAAATTActtgctcttctgtacatataccaggcttcctcctccatagagccttatctctagctgcttcctctgcctagaatatacttATCTAGGTACTCCTTGGGCAATTGTCTTGAGAAAGATGATCAGGCAGTTTACTgcttgataaatgaacatacaatgcagcacactagtttccctttagatttatatcttcacccctcaaatgagtagtcacactgc
>gene=chr20_72051-73051; species=hg19
TGTCTTGCACAAAAGAAGTGGAAGGTCTAGACTTGAAACTTATAGAAAATTCCACGAAGTACAAAGTAAAATCGAGCCAGTAAAATAACAAAGATAGAATAAATGACTCTAGAGGAGTGAAGGTAGAATAAATAATTGGTGAAGCTGGACTAGAGCCAACATTTCCCAGAGGATAAAATATAAACCAAATTATTGTGAGCCTAatatatacatacatacatacatctatatatgttttatatatatTATCACATTAAGTTCAAATAAGGTTGTTTAGAAAATTActtgctcttctgcacatataccaggcttcctcctccatagagccttatctctagctgcttcctctgcctagaatacacttatctaggtactccttgggcaattGTCTTGAGAAAGATGATCATGCCGTTTACTgcttgataaatgaacatacaatgcagcacactagtttccctttagatttatatcctcacccctcaaatgagtagtcacactgc
>gene=chr20_72051-73051; species=bosTau
TGTCCAGGATGAAGGAGGTGGAATGGTTACCCTTGAAACTTACAGAAAATTTTACCAAGGGGAAAG--AATTGAAG---------------------------------------------AGAATAATGAATCACTGGAGAAG-TGGCATAATACCAACATGTACCAGGGGAGGAAATAGGAGCCAAATTATCATGCTTTCTCTCTATCTCAACCCACAAA-------CAGTACTTTTCATACTTTACCAAATTAAATTGAAAA---GTTGTTTTGAGAATTACTTGACCTTCCTCACACATCATTATCTTCCTCCAACATACAGCCTTTGCATTAGT------TGTTTCCTAGAATACATCAACATGGGTGCTTCTCGGGTAGTTTGC-TGAGAAAGATGGTCATGCAGT----TGCTTAATA-----------AATGGAACAGACTAGTTTCACTTTAGATCCGCATCCTC---CCTGCAATAAATTATGATGCTTC
>gene=chr20_72051-73051; species=calJac
TGTCATGCAAGAAAGAAGTGGAGGGTCTAGACTTGACATTTATAGAAAATTCCATGAAGTACAAAGTAAAATGGAGCCAGTAAAATAACAAAGAGAGAATAAACAGCTGTAGAAGAGGGAAGGTAGAATAAATAATTGGAGAAGTGGGACTAGAGTCAACATTTTCCAGAGGATAAAATATGAACCAAATTATTGTAAGCCTA--------ATACATACATACATCTATATACGCTTTGTGCATATTATCACGTAAAATTCAAGCAAGGTTGTTTAGAGAATTActtgctgttctgtacatatgtcaggcttcctcctccatagagccttatctctagctgcttccgctgcctagaatacacttATCGAGGTACTCCTTGGGCACATGTCTTGAGAAAGATGATcatacagtttaatggttgataaatgaacatacaatgcagcacactagtttccctttagatttatatcctcacccctcaaatgagtagtcacactgc
>gene=chr20_72051-73051; species=canFam
TATCTTGAATGAAAAAAGTGGAATGTCTACATTTGAAACTTACAGAAAATTCTAACATGAGCAAAGTAAATTTAAGCCAGT-AAATAGTAA--------------------------------GAGAATCAATCATTAAAGAAG-TGGAAT--AAACTTCTTGGCCCAGGGGAGGCAATAGAAGACAAATTATTGTGAGCTTTATATATGTCAACCCATGAA-------AGGTGCTTTTTATACATTATCAAATTAAATCCAGAAAAGATTGTTTTGAGAATTACTTCCCCTTTCTAATATATACCAGGCTACCCCCAATATAGAACCTTTGCTCTAGCTGCATTCTCTGCTTAGAATACACTAGCCTTT-TACTTTGCAGGCAATTTTC-TGAGAAAGATGATCATGTTGC---TTTCTTGATAAATGATcatacaatggagcaagctagtttcattttacattcatatctatatcctacaaatgaattatcacattgc
>gene=chr20_72051-73051; species=equCab
TGTGTTGGATGTAAGACACGGAATGGCTACACTTG-AACTTACAG-AAATTCCACCATGAGC-AAGTAAATTTGAGCCAGTAAAATAATAA--------------------------------GAGAATGAGTCATCGAGGAAG-GGTGATCGAGCCAACACATCCCAGGGGAGGCAATAGGAGCCAAACTGTTGTGAGATGTATATATGTCAA-CCACGAA-------AGGTGCTTTTCATACATTGTCAAATTAAATCCAAAAAATGTTGTTTTGAGAATTActtgttattcctcatatatgccaggcttccctcactg-agaacctttgctccagcttctccctctgcccggaatacactAACTTTGACACTTCTCGGGCTATTTGC-TGAGGAAGATGGTCATGTAGT---GTGTTTGATAAATGACCATATGAAGGAgcagcctaggttcactttagattcatatcttccccccttgaatgaattctcacactgc
>gene=chr20_72051-73051; species=gorGor
TGTCTTGCACAAAAGAAGTGGAAGGTCTAGACTTGAAACTTATAGAAAATTCCACGAAGTACAAAGTAAAATCGAGCCAGTAAAATAACAAAGATAGAATAAATGACTCTAGAAGAGTGAAGGTAGAATAAATAATTGGTGAAGTTGGACTAGAGCCAACATT-CCCAGAGGATAAAATATAAACCAAATTATTGTGAGCCTAatatatacatacatacatac-tctatat-tgttttatatatatTATCACATTCAGTTCAAATGAGGTTGTGTAGAAAATTActtgctcttctgcacatataccagccttcctcctccatagagccttatctctagctgcttcctctgcctagaatacacttatctaggtactccttgggcaattGTCTTGAGAAAGATGATCATGCCGTTTACTgcttgataaatgaacatacaatacagcacactagtttccctttagatttatatcctcacccctcaaatgagtagtcacactgc
>gene=chr20_72051-73051; species=panTro
TGTCTTGCACAAAAGAAGTGGAAGGTCTAGACTTGAAACTTATAGAAAATTCCACGAAGTACAAAGTAAAATCGAGCCAGTAAAATAACAAAGATAGAATAAATGACTCTAGAAGAGTGAAGGTAGAATAAATAATTGGTGAAGTTGGACTAGAGCCAACATTTCCCAGAGGATAAAATATAAACCAAATTATTGTGAGCCTAatatatacatacatacatacatctatatatgttttatatatatTATCACATTCAGTTCAAATGAGGTTGTTTAGAAAATTActtgctcttctgcacatataccaggcttcctcctccatagagccttatctctagcggcttcctctgcctagaatacacttATCTAGGTACTCCTTGGGCAATTGTCTTGAGAAAGATGATCATGCCGTTTACTgcttgataaatgaacatacaatgcagcacactagtttccctttagatttatatcctcacccctcaaatgagtagtcacactgc
>gene=chr20_72051-73051; species=papHam
TGTCTGGCACAAAATAAGTGGAAGGTCTAGACTTGAAACTTACAGAAAATTCCACGAAGTACAAAGTAAAATGGAGCCAGTAAAATAACAAAGATAGAATAAATGACTCTAGAAGAGCGAAGGTAAAATAAATAATCGGTGAAGTTGGACTAGAGCCAATATTTCCCAGAGGATAAAATATGAACCAAGTTATTGTGAGCCTAACACAGATATACATACATACATCTATATATGCTTTATATATATTATCACATTAAATTCAAGCAAGGTTGTTTAGAAAATTActtgctcttctgtacatatgccaggcttcctcctccatagagccttatctctagctgcttcctctgcctagaatatacttatctaggtactccttgggcaattGTCTTGAGAAAGATGATCAGGCAGTTTACTgcttgataaatgaacatacaatgcagcacactggtttccctttagatttatatcttcacccctcaaataagtagtcacactgc
>gene=chr20_72051-73051; species=ponAbe
TGTCTTGCACAAAAGAAGTGGAAGGTCTAGACTTGAAACTTACAGAAAATTCCACGAAGTACAAAGTAAAATGGAGCCAGTAAAATAACAAAGATAGAATAAATGACTCTAGAAGAGTAAAGGTATAATAAATAATTGGTGAAGTTGGACTACAGCCAACACTTCCCAGAGGATAAAATATGAACCAAATTATTGTGAGCCTAatacatacatacatacatacatCTATATATGCTTTATATATATTATCACATTAAATTCAAACAAGGTTGTTTAGAAAATTActtgctcttctgcacatatgccaggcttcctcctccataaagccttacctctagctgcttcctctgcctagaatacacttatctaggtactccttgggcaattGTCTTGAGAAAGATGATcatgcagtttactgcttgataaatgaacatacaatgcagcacactagtttccctttagatttatatcctcatccctcaaatgagtagtaacactgc
>gene=chr20_72051-73051; species=rheMac
TGTCTGGCACAAAATAAGTGGAAGGTCTAGACTTGAAACTTACAGAAAATTCCACGAAGTACAAAGTAAAATGGAGCCAGTAAAATAACAAAGATAGAATAAATGACTCTAGAAGAGCGAAGGTAAAATAAATAATCAGTGAAGTTGGACTAGAGCCAATATTTCCCAGAGGATAAAATATGAACCAAGTTATTGTGAGCCTAACACATATATACATACATACATCTATATATGCTTTATATATATTATCACATTAAATTCAAGCAAAGTTGTTTAGAAAATTActtgctcttctgtacatataccaggcttcctcctccatagagccttatctctagctgcttcctctgcctagaatatacttATCTAGGTACTCCTTGGGCAATTGTCTTGAGAAAGATGATCAGGCAGTTTACTgcttgataaatgaacatacaatgcagcacactagtttccctttagatttatatcttcacccctcaaatgagtagtcacactgc
>gene=chr20_72223-73223; species=hg19
TGTCTTGCACAAAAGAAGTGGAAGGTCTAGACTTGAAACTTATAGAAAATTCCACGAAGTACAAAGTAAAATCGAGCCAGTAAAATAACAAAGATAGAATAAATGACTCTAGAGGAGTGAAGGTAGAATAAATAATTGGTGAAGCTGGACTAGAGCCAACATTTCCCAGAGGATAAAATATAAACCAAATTATTGTGAGCCTAatatatacatacatacatacatctatatatgttttatatatatTATCACATTAAGTTCAAATAAGGTTGTTTAGAAAATTActtgctcttctgcacatataccaggcttcctcctccatagagccttatctctagctgcttcctctgcctagaatacacttatctaggtactccttgggcaattGTCTTGAGAAAGATGATCATGCCGTTTACTgcttgataaatgaacatacaatgcagcacactagtttccctttagatttatatcctcacccctcaaatgagtagtcacactgc
>gene=chr20_72223-73223; species=bosTau
TGTCCAGGATGAAGGAGGTGGAATGGTTACCCTTGAAACTTACAGAAAATTTTACCAAGGGGAAAG--AATTGAAG---------------------------------------------AGAATAATGAATCACTGGAGAAG-TGGCATAATACCAACATGTACCAGGGGAGGAAATAGGAGCCAAATTATCATGCTTTCTCTCTATCTCAACCCACAAA-------CAGTACTTTTCATACTTTACCAAATTAAATTGAAAA---GTTGTTTTGAGAATTACTTGACCTTCCTCACACATCATTATCTTCCTCCAACATACAGCCTTTGCATTAGT------TGTTTCCTAGAATACATCAACATGGGTGCTTCTCGGGTAGTTTGC-TGAGAAAGATGGTCATGCAGT----TGCTTAATA-----------AATGGAACAGACTAGTTTCACTTTAGATCCGCATCCTC---CCTGCAATAAATTATGATGCTTC
>gene=chr20_72223-73223; species=calJac
TGTCATGCAAGAAAGAAGTGGAGGGTCTAGACTTGACATTTATAGAAAATTCCATGAAGTACAAAGTAAAATGGAGCCAGTAAAATAACAAAGAGAGAATAAACAGCTGTAGAAGAGGGAAGGTAGAATAAATAATTGGAGAAGTGGGACTAGAGTCAACATTTTCCAGAGGATAAAATATGAACCAAATTATTGTAAGCCTA--------ATACATACATACATCTATATACGCTTTGTGCATATTATCACGTAAAATTCAAGCAAGGTTGTTTAGAGAATTActtgctgttctgtacatatgtcaggcttcctcctccatagagccttatctctagctgcttccgctgcctagaatacacttATCGAGGTACTCCTTGGGCACATGTCTTGAGAAAGATGATcatacagtttaatggttgataaatgaacatacaatgcagcacactagtttccctttagatttatatcctcacccctcaaatgagtagtcacactgc
>gene=chr20_72223-73223; species=canFam
TATCTTGAATGAAAAAAGTGGAATGTCTACATTTGAAACTTACAGAAAATTCTAACATGAGCAAAGTAAATTTAAGCCAGT-AAATAGTAA--------------------------------GAGAATCAATCATTAAAGAAG-TGGAAT--AAACTTCTTGGCCCAGGGGAGGCAATAGAAGACAAATTATTGTGAGCTTTATATATGTCAACCCATGAA-------AGGTGCTTTTTATACATTATCAAATTAAATCCAGAAAAGATTGTTTTGAGAATTACTTCCCCTTTCTAATATATACCAGGCTACCCCCAATATAGAACCTTTGCTCTAGCTGCATTCTCTGCTTAGAATACACTAGCCTTT-TACTTTGCAGGCAATTTTC-TGAGAAAGATGATCATGTTGC---TTTCTTGATAAATGATcatacaatggagcaagctagtttcattttacattcatatctatatcctacaaatgaattatcacattgc
>gene=chr20_72223-73223; species=equCab
TGTGTTGGATGTAAGACACGGAATGGCTACACTTG-AACTTACAG-AAATTCCACCATGAGC-AAGTAAATTTGAGCCAGTAAAATAATAA--------------------------------GAGAATGAGTCATCGAGGAAG-GGTGATCGAGCCAACACATCCCAGGGGAGGCAATAGGAGCCAAACTGTTGTGAGATGTATATATGTCAA-CCACGAA-------AGGTGCTTTTCATACATTGTCAAATTAAATCCAAAAAATGTTGTTTTGAGAATTActtgttattcctcatatatgccaggcttccctcactg-agaacctttgctccagcttctccctctgcccggaatacactAACTTTGACACTTCTCGGGCTATTTGC-TGAGGAAGATGGTCATGTAGT---GTGTTTGATAAATGACCATATGAAGGAgcagcctaggttcactttagattcatatcttccccccttgaatgaattctcacactgc
>gene=chr20_72223-73223; species=gorGor
TGTCTTGCACAAAAGAAGTGGAAGGTCTAGACTTGAAACTTATAGAAAATTCCACGAAGTACAAAGTAAAATCGAGCCAGTAAAATAACAAAGATAGAATAAATGACTCTAGAAGAGTGAAGGTAGAATAAATAATTGGTGAAGTTGGACTAGAGCCAACATT-CCCAGAGGATAAAATATAAACCAAATTATTGTGAGCCTAatatatacatacatacatac-tctatat-tgttttatatatatTATCACATTCAGTTCAAATGAGGTTGTGTAGAAAATTActtgctcttctgcacatataccagccttcctcctccatagagccttatctctagctgcttcctctgcctagaatacacttatctaggtactccttgggcaattGTCTTGAGAAAGATGATCATGCCGTTTACTgcttgataaatgaacatacaatacagcacactagtttccctttagatttatatcctcacccctcaaatgagtagtcacactgc
>gene=chr20_72223-73223; species=panTro
TGTCTTGCACAAAAGAAGTGGAAGGTCTAGACTTGAAACTTATAGAAAATTCCACGAAGTACAAAGTAAAATCGAGCCAGTAAAATAACAAAGATAGAATAAATGACTCTAGAAGAGTGAAGGTAGAATAAATAATTGGTGAAGTTGGACTAGAGCCAACATTTCCCAGAGGATAAAATATAAACCAAATTATTGTGAGCCTAatatatacatacatacatacatctatatatgttttatatatatTATCACATTCAGTTCAAATGAGGTTGTTTAGAAAATTActtgctcttctgcacatataccaggcttcctcctccatagagccttatctctagcggcttcctctgcctagaatacacttATCTAGGTACTCCTTGGGCAATTGTCTTGAGAAAGATGATCATGCCGTTTACTgcttgataaatgaacatacaatgcagcacactagtttccctttagatttatatcctcacccctcaaatgagtagtcacactgc
>gene=chr20_72223-73223; species=papHam
TGTCTGGCACAAAATAAGTGGAAGGTCTAGACTTGAAACTTACAGAAAATTCCACGAAGTACAAAGTAAAATGGAGCCAGTAAAATAACAAAGATAGAATAAATGACTCTAGAAGAGCGAAGGTAAAATAAATAATCGGTGAAGTTGGACTAGAGCCAATATTTCCCAGAGGATAAAATATGAACCAAGTTATTGTGAGCCTAACACAGATATACATACATACATCTATATATGCTTTATATATATTATCACATTAAATTCAAGCAAGGTTGTTTAGAAAATTActtgctcttctgtacatatgccaggcttcctcctccatagagccttatctctagctgcttcctctgcctagaatatacttatctaggtactccttgggcaattGTCTTGAGAAAGATGATCAGGCAGTTTACTgcttgataaatgaacatacaatgcagcacactggtttccctttagatttatatcttcacccctcaaataagtagtcacactgc
>gene=chr20_72223-73223; species=ponAbe
TGTCTTGCACAAAAGAAGTGGAAGGTCTAGACTTGAAACTTACAGAAAATTCCACGAAGTACAAAGTAAAATGGAGCCAGTAAAATAACAAAGATAGAATAAATGACTCTAGAAGAGTAAAGGTATAATAAATAATTGGTGAAGTTGGACTACAGCCAACACTTCCCAGAGGATAAAATATGAACCAAATTATTGTGAGCCTAatacatacatacatacatacatCTATATATGCTTTATATATATTATCACATTAAATTCAAACAAGGTTGTTTAGAAAATTActtgctcttctgcacatatgccaggcttcctcctccataaagccttacctctagctgcttcctctgcctagaatacacttatctaggtactccttgggcaattGTCTTGAGAAAGATGATcatgcagtttactgcttgataaatgaacatacaatgcagcacactagtttccctttagatttatatcctcatccctcaaatgagtagtaacactgc
>gene=chr20_72223-73223; species=rheMac
TGTCTGGCACAAAATAAGTGGAAGGTCTAGACTTGAAACTTACAGAAAATTCCACGAAGTACAAAGTAAAATGGAGCCAGTAAAATAACAAAGATAGAATAAATGACTCTAGAAGAGCGAAGGTAAAATAAATAATCAGTGAAGTTGGACTAGAGCCAATATTTCCCAGAGGATAAAATATGAACCAAGTTATTGTGAGCCTAACACATATATACATACATACATCTATATATGCTTTATATATATTATCACATTAAATTCAAGCAAAGTTGTTTAGAAAATTActtgctcttctgtacatataccaggcttcctcctccatagagccttatctctagctgcttcctctgcctagaatatacttATCTAGGTACTCCTTGGGCAATTGTCTTGAGAAAGATGATCAGGCAGTTTACTgcttgataaatgaacatacaatgcagcacactagtttccctttagatttatatcttcacccctcaaatgagtagtcacactgc
>gene=chr20_72265-73265; species=hg19
TGTCTTGCACAAAAGAAGTGGAAGGTCTAGACTTGAAACTTATAGAAAATTCCACGAAGTACAAAGTAAAATCGAGCCAGTAAAATAACAAAGATAGAATAAATGACTCTAGAGGAGTGAAGGTAGAATAAATAATTGGTGAAGCTGGACTAGAGCCAACATTTCCCAGAGGATAAAATATAAACCAAATTATTGTGAGCCTAatatatacatacatacatacatctatatatgttttatatatatTATCACATTAAGTTCAAATAAGGTTGTTTAGAAAATTActtgctcttctgcacatataccaggcttcctcctccatagagccttatctctagctgcttcctctgcctagaatacacttatctaggtactccttgggcaattGTCTTGAGAAAGATGATCATGCCGTTTACTgcttgataaatgaacatacaatgcagcacactagtttccctttagatttatatcctcacccctcaaatgagtagtcacactgc
>gene=chr20_72265-73265; species=bosTau
TGTCCAGGATGAAGGAGGTGGAATGGTTACCCTTGAAACTTACAGAAAATTTTACCAAGGGGAAAG--AATTGAAG---------------------------------------------AGAATAATGAATCACTGGAGAAG-TGGCATAATACCAACATGTACCAGGGGAGGAAATAGGAGCCAAATTATCATGCTTTCTCTCTATCTCAACCCACAAA-------CAGTACTTTTCATACTTTACCAAATTAAATTGAAAA---GTTGTTTTGAGAATTACTTGACCTTCCTCACACATCATTATCTTCCTCCAACATACAGCCTTTGCATTAGT------TGTTTCCTAGAATACATCAACATGGGTGCTTCTCGGGTAGTTTGC-TGAGAAAGATGGTCATGCAGT----TGCTTAATA-----------AATGGAACAGACTAGTTTCACTTTAGATCCGCATCCTC---CCTGCAATAAATTATGATGCTTC
>gene=chr20_72265-73265; species=calJac
TGTCATGCAAGAAAGAAGTGGAGGGTCTAGACTTGACATTTATAGAAAATTCCATGAAGTACAAAGTAAAATGGAGCCAGTAAAATAACAAAGAGAGAATAAACAGCTGTAGAAGAGGGAAGGTAGAATAAATAATTGGAGAAGTGGGACTAGAGTCAACATTTTCCAGAGGATAAAATATGAACCAAATTATTGTAAGCCTA--------ATACATACATACATCTATATACGCTTTGTGCATATTATCACGTAAAATTCAAGCAAGGTTGTTTAGAGAATTActtgctgttctgtacatatgtcaggcttcctcctccatagagccttatctctagctgcttccgctgcctagaatacacttATCGAGGTACTCCTTGGGCACATGTCTTGAGAAAGATGATcatacagtttaatggttgataaatgaacatacaatgcagcacactagtttccctttagatttatatcctcacccctcaaatgagtagtcacactgc
>gene=chr20_72265-73265; species=canFam
TATCTTGAATGAAAAAAGTGGAATGTCTACATTTGAAACTTACAGAAAATTCTAACATGAGCAAAGTAAATTTAAGCCAGT-AAATAGTAA--------------------------------GAGAATCAATCATTAAAGAAG-TGGAAT--AAACTTCTTGGCCCAGGGGAGGCAATAGAAGACAAATTATTGTGAGCTTTATATATGTCAACCCATGAA-------AGGTGCTTTTTATACATTATCAAATTAAATCCAGAAAAGATTGTTTTGAGAATTACTTCCCCTTTCTAATATATACCAGGCTACCCCCAATATAGAACCTTTGCTCTAGCTGCATTCTCTGCTTAGAATACACTAGCCTTT-TACTTTGCAGGCAATTTTC-TGAGAAAGATGATCATGTTGC---TTTCTTGATAAATGATcatacaatggagcaagctagtttcattttacattcatatctatatcctacaaatgaattatcacattgc
>gene=chr20_72265-73265; species=equCab
TGTGTTGGATGTAAGACACGGAATGGCTACACTTG-AACTTACAG-AAATTCCACCATGAGC-AAGTAAATTTGAGCCAGTAAAATAATAA--------------------------------GAGAATGAGTCATCGAGGAAG-GGTGATCGAGCCAACACATCCCAGGGGAGGCAATAGGAGCCAAACTGTTGTGAGATGTATATATGTCAA-CCACGAA-------AGGTGCTTTTCATACATTGTCAAATTAAATCCAAAAAATGTTGTTTTGAGAATTActtgttattcctcatatatgccaggcttccctcactg-agaacctttgctccagcttctccctctgcccggaatacactAACTTTGACACTTCTCGGGCTATTTGC-TGAGGAAGATGGTCATGTAGT---GTGTTTGATAAATGACCATATGAAGGAgcagcctaggttcactttagattcatatcttccccccttgaatgaattctcacactgc
>gene=chr20_72265-73265; species=gorGor
TGTCTTGCACAAAAGAAGTGGAAGGTCTAGACTTGAAACTTATAGAAAATTCCACGAAGTACAAAGTAAAATCGAGCCAGTAAAATAACAAAGATAGAATAAATGACTCTAGAAGAGTGAAGGTAGAATAAATAATTGGTGAAGTTGGACTAGAGCCAACATT-CCCAGAGGATAAAATATAAACCAAATTATTGTGAGCCTAatatatacatacatacatac-tctatat-tgttttatatatatTATCACATTCAGTTCAAATGAGGTTGTGTAGAAAATTActtgctcttctgcacatataccagccttcctcctccatagagccttatctctagctgcttcctctgcctagaatacacttatctaggtactccttgggcaattGTCTTGAGAAAGATGATCATGCCGTTTACTgcttgataaatgaacatacaatacagcacactagtttccctttagatttatatcctcacccctcaaatgagtagtcacactgc
>gene=chr20_72265-73265; species=panTro
TGTCTTGCACAAAAGAAGTGGAAGGTCTAGACTTGAAACTTATAGAAAATTCCACGAAGTACAAAGTAAAATCGAGCCAGTAAAATAACAAAGATAGAATAAATGACTCTAGAAGAGTGAAGGTAGAATAAATAATTGGTGAAGTTGGACTAGAGCCAACATTTCCCAGAGGATAAAATATAAACCAAATTATTGTGAGCCTAatatatacatacatacatacatctatatatgttttatatatatTATCACATTCAGTTCAAATGAGGTTGTTTAGAAAATTActtgctcttctgcacatataccaggcttcctcctccatagagccttatctctagcggcttcctctgcctagaatacacttATCTAGGTACTCCTTGGGCAATTGTCTTGAGAAAGATGATCATGCCGTTTACTgcttgataaatgaacatacaatgcagcacactagtttccctttagatttatatcctcacccctcaaatgagtagtcacactgc
>gene=chr20_72265-73265; species=papHam
TGTCTGGCACAAAATAAGTGGAAGGTCTAGACTTGAAACTTACAGAAAATTCCACGAAGTACAAAGTAAAATGGAGCCAGTAAAATAACAAAGATAGAATAAATGACTCTAGAAGAGCGAAGGTAAAATAAATAATCGGTGAAGTTGGACTAGAGCCAATATTTCCCAGAGGATAAAATATGAACCAAGTTATTGTGAGCCTAACACAGATATACATACATACATCTATATATGCTTTATATATATTATCACATTAAATTCAAGCAAGGTTGTTTAGAAAATTActtgctcttctgtacatatgccaggcttcctcctccatagagccttatctctagctgcttcctctgcctagaatatacttatctaggtactccttgggcaattGTCTTGAGAAAGATGATCAGGCAGTTTACTgcttgataaatgaacatacaatgcagcacactggtttccctttagatttatatcttcacccctcaaataagtagtcacactgc
>gene=chr20_72265-73265; species=ponAbe
TGTCTTGCACAAAAGAAGTGGAAGGTCTAGACTTGAAACTTACAGAAAATTCCACGAAGTACAAAGTAAAATGGAGCCAGTAAAATAACAAAGATAGAATAAATGACTCTAGAAGAGTAAAGGTATAATAAATAATTGGTGAAGTTGGACTACAGCCAACACTTCCCAGAGGATAAAATATGAACCAAATTATTGTGAGCCTAatacatacatacatacatacatCTATATATGCTTTATATATATTATCACATTAAATTCAAACAAGGTTGTTTAGAAAATTActtgctcttctgcacatatgccaggcttcctcctccataaagccttacctctagctgcttcctctgcctagaatacacttatctaggtactccttgggcaattGTCTTGAGAAAGATGATcatgcagtttactgcttgataaatgaacatacaatgcagcacactagtttccctttagatttatatcctcatccctcaaatgagtagtaacactgc
>gene=chr20_72265-73265; species=rheMac
TGTCTGGCACAAAATAAGTGGAAGGTCTAGACTTGAAACTTACAGAAAATTCCACGAAGTACAAAGTAAAATGGAGCCAGTAAAATAACAAAGATAGAATAAATGACTCTAGAAGAGCGAAGGTAAAATAAATAATCAGTGAAGTTGGACTAGAGCCAATATTTCCCAGAGGATAAAATATGAACCAAGTTATTGTGAGCCTAACACATATATACATACATACATCTATATATGCTTTATATATATTATCACATTAAATTCAAGCAAAGTTGTTTAGAAAATTActtgctcttctgtacatataccaggcttcctcctccatagagccttatctctagctgcttcctctgcctagaatatacttATCTAGGTACTCCTTGGGCAATTGTCTTGAGAAAGATGATCAGGCAGTTTACTgcttgataaatgaacatacaatgcagcacactagtttccctttagatttatatcttcacccctcaaatgagtagtcacactgc
>gene=chr20_73172-74172; species=hg19
cacaatcttggcttactgcaaccttcgcctcccaggttcaagtgattctcctgcctcagcatcctgagtagctgggactacaggtgctcgccaccatgcccagctaatttttgtattttttagtagagacagggtttcaccatggccaggctggtctcgaactcctgaactcaggtgatctgcccgcctcgatctcccaaagtgctgggattacatgtgtgagccactgcgcccagactgcttgtctcttttctcattgcttgcaagcaccatttggtatttctcgttcttcaaaacaaacctgaaagctttcccttaaccttacattgctctctaacaagttatttatttctctgcttttctttggatctaaacttcttaagagtttcatctacaggtcctgcattcacttctctctcattcacattttgaccaactgcaatttggtttcttttttcataccactcggaagctgctctcctcagtatgaagttaccttc
>gene=chr20_73172-74172; species=bosTau
---------------------------------------------------------------------------------------------------------------------------------------------------------------------------------------------------------------------------------------------ctccttgtttcttct-taa-tacttgcaaatgtactctcttacttcccagtactcaaaagaa----gaaaatgctccctggactccatattgtcctcccagtac--------ttttctgctcttcctcatagctaaacttcctaagagtttggtctccaggtaccactttcactcttctctcattcacatgtcaatc-actttacttctgtttctccattcctacca--------------ctctgaagattaggtgacactc
>gene=chr20_73172-74172; species=calJac
--------------------------------------------------------------------------------------------------------------------------------------------------------------------------------------------------------------------------------------------------------------------------------------------------------------------------------------------------------------------------------------------------------------------------------------------------------------------------------------------------------------------
>gene=chr20_73172-74172; species=canFam
--------------------------------------------------------------------------------------------------------------------------------------------------------------------------------------------------------------------------------------------t---ctactggtttct-aaagtgccttcaaacatgctctgttatttcccattcttcaaaacatgcctgaaaatgctcacttggctttgtattatcctccaagaatctttctatttctctgctcttccttaca-ctaaactttgtaagagttttgtctccaggtgctactttgac--ttttctcattcacatttca-ccaacttcacttttgttactttttccctaccactgtgaaacttctcctctcatgtttaagtgacaatc
>gene=chr20_73172-74172; species=equCab
---------------------------------------------------------------------------------aattgctaacaaacatgctc-----------------------------------------------------------------------------------------------------------------------------------------------------------------------------tattatttctcattcttcaaaacaaacctaaaaatcctcccttgaccccatattgtcctccaagaacttctctatttctctgctcttccgcacagatacacttctgaagagttttgtctccaggtgctacttccac--ttctttccttcacatttcagccaacttcgcttttgtttcttttctcctaccactctgaaactgctcctctcgaggttaagtggcactc
>gene=chr20_73172-74172; species=gorGor
cacgatcttggcttactgcaaccttcgcctcccgggttcaagtgattctcctgcctcagcatcctgagtagctgggactacaggtgctcgccaccttgcccagctaatttttgtattttttagtagagacagggtttcaccatggccaggctggtctcgaactcctgaactcaggtgatctgcccgcctcgatctcccaaagtgctgggattacatgtgtgagccactgggcccagactgcttgtttcttttctcattgcttgcaagcaccatttggtattt-tcgttcttcaaaacaaacctgaaagctttcc-ttaaccttacattgctctctaataagttatttatttctctgcttttctttggagctaaacttcttaagagtctcatctacaggtcctgcattcacttctctctcattcacattttgaccaactgcaatttggtttcttttttcataccactcggaagctgctctcctcagtatgaagttaccttc
>gene=chr20_73172-74172; species=panTro
cacgatcttggcttactgcaaccttcgcctcccgggttcaagtgattctcctgcctcagcatcctgagtagctgggactacaggtgctcgccaccttgcccagctaatttttgtattttttagtagagacagggtttcaccatggccaggctggtcttgaactcctcaatacaggtgatctgcccgcctcgatctcccaaagtgctgggcttacatgtgtgagccactggacccagACTGCTTGTTTCTTttctcattgcttgcaagcaccatttggtatttctcgttcttcaaaacaaacctgaaagctttcccttaaccttacattgctctctaacaagttatttatttctctgcttttctttggagctaaacttcttaagagtttcatctacaggtcctgcattcacttctctctcattcacattttgaccaactgcaatttggtttcttttttcataccactcggaagctgctcttctcagtatgaagttaccttc
>gene=chr20_73172-74172; species=papHam
-----------------------------------------------------------------------------------------------------------------------------------------------------------------------------------------------------------------------------------------------------------------------------------------------------------------------------------------------------------------------------------------cttaagagtttcatttacagatcctgcattcacttctctctcattcacattttgactaactgcaatttagtttcttttctcaca-cactcggaagctgctctcctcagtatgaagtgaccttc
>gene=chr20_73172-74172; species=ponAbe
cacgatcttggctcactgcaaccttcgcctcctgggttcaagtgattctcctgcctcagcctcctgagtagctgagactatagatgcccgccaccatgcccagctaatttttgtattttttagtaaagacagagtttcatcatggccaggctggtctcgaactcctgaactcaggtgatctgcctgcctcggtctcccaaagtgctgggattacatgtgtgagccaccacacctggcctgcttgtttcttttctcattgcttgcaaacaccatttggtatttctcattcttcaaaacaaacctgaaagccctcccttaaccttacattgccctctcacaagttatttatttctctgcttttctttggagctaaacttcttaagagtttcatctacaggtcctgcattcacttctctctcattcacatcttgatcaactgcaatttagtttcttttctcataccatttggaagctgctatcctcagtatgaagtgaccttc
>gene=chr20_73172-74172; species=rheMac
----------------------------------------------------------------------------------------------------------------------------------------------------------------------------------------------------------------------------------------------------------------------------------------------------------------------------------------------------------------------------tggagctaaacttcttaagagtttcatttacagatcctgcattcacttctctctcattcacattttgaccaactgcaatttagtttcttttctcacaccactcggaagctgctctcctcagtatgaagtgaccttc
>gene=chr20_73211-74211; species=hg19
tcaagtgattctcctgcctcagcatcctgagtagctgggactacaggtgctcgccaccatgcccagctaatttttgtattttttagtagagacagggtttcaccatggccaggctggtctcgaactcctgaactcaggtgatctgcccgcctcgatctcccaaagtgctgggattacatgtgtgagccactgcgcccagactgcttgtctcttttctcattgcttgcaagcaccatttggtatttctcgttcttcaaaacaaacctgaaagctttcccttaaccttacattgctctctaacaagttatttatttctctgcttttctttggatctaaacttcttaagagtttcatctacaggtcctgcattcacttctctctcattcacattttgaccaactgcaatttggtttcttttttcataccactcggaagctgctctcctcagtatgaagttaccttcatactactaaaagcatggacattttcctgccttcatc
>gene=chr20_73211-74211; species=bosTau
--------------------------------------------------------------------------------------------------------------------------------------------------------------------------------------------------------ctccttgtttcttct-taa-tacttgcaaatgtactctcttacttcccagtactcaaaagaa----gaaaatgctccctggactccatattgtcctcccagtac--------ttttctgctcttcctcatagctaaacttcctaagagtttggtctccaggtaccactttcactcttctctcattcacatgtcaatc-actttacttctgtttctccattcctacca--------------ctctgaagattaggtgacactcatcatgttaaatacatagaggcac--ctg-ccttat-
>gene=chr20_73211-74211; species=calJac
--------------------------------------------------------------------------------------------------------------------------------------------------------------------------------------------------------------------------------------------------------------------------------------------------------------------------------------------------------------------------------------------------------------------------------------------------------------------------------------------------------------------
>gene=chr20_73211-74211; species=canFam
-------------------------------------------------------------------------------------------------------------------------------------------------------------------------------------------------------t---ctactggtttct-aaagtgccttcaaacatgctctgttatttcccattcttcaaaacatgcctgaaaatgctcacttggctttgtattatcctccaagaatctttctatttctctgctcttccttaca-ctaaactttgtaagagttttgtctccaggtgctactttgac--ttttctcattcacatttca-ccaacttcacttttgttactttttccctaccactgtgaaacttctcctctcatgtttaagtgacaatcatcatattaaacacatggacactt--ctgcccttatc
>gene=chr20_73211-74211; species=equCab
--------------------------------------------aattgctaacaaacatgctc-----------------------------------------------------------------------------------------------------------------------------------------------------------------------------tattatttctcattcttcaaaacaaacctaaaaatcctcccttgaccccatattgtcctccaagaacttctctatttctctgctcttccgcacagatacacttctgaagagttttgtctccaggtgctacttccac--ttctttccttcacatttcagccaacttcgcttttgtttcttttctcctaccactctgaaactgctcctctcgaggttaagtggcactcatcatgttaaatacatggacactt--ctggccttatc
>gene=chr20_73211-74211; species=gorGor
tcaagtgattctcctgcctcagcatcctgagtagctgggactacaggtgctcgccaccttgcccagctaatttttgtattttttagtagagacagggtttcaccatggccaggctggtctcgaactcctgaactcaggtgatctgcccgcctcgatctcccaaagtgctgggattacatgtgtgagccactgggcccagactgcttgtttcttttctcattgcttgcaagcaccatttggtattt-tcgttcttcaaaacaaacctgaaagctttcc-ttaaccttacattgctctctaataagttatttatttctctgcttttctttggagctaaacttcttaagagtctcatctacaggtcctgcattcacttctctctcattcacattttgaccaactgcaatttggtttcttttttcataccactcggaagctgctctcctcagtatgaagttaccttcatactactaaaagcatggacattttcctgccttcatc
>gene=chr20_73211-74211; species=panTro
tcaagtgattctcctgcctcagcatcctgagtagctgggactacaggtgctcgccaccttgcccagctaatttttgtattttttagtagagacagggtttcaccatggccaggctggtcttgaactcctcaatacaggtgatctgcccgcctcgatctcccaaagtgctgggcttacatgtgtgagccactggacccagACTGCTTGTTTCTTttctcattgcttgcaagcaccatttggtatttctcgttcttcaaaacaaacctgaaagctttcccttaaccttacattgctctctaacaagttatttatttctctgcttttctttggagctaaacttcttaagagtttcatctacaggtcctgcattcacttctctctcattcacattttgaccaactgcaatttggtttcttttttcataccactcggaagctgctcttctcagtatgaagttaccttcatactactaaaagcgtggacattttcctgccttcatc
>gene=chr20_73211-74211; species=papHam
----------------------------------------------------------------------------------------------------------------------------------------------------------------------------------------------------------------------------------------------------------------------------------------------------------------------------------------------------cttaagagtttcatttacagatcctgcattcacttctctctcattcacattttgactaactgcaatttagtttcttttctcaca-cactcggaagctgctctcctcagtatgaagtgaccttcatactactaaaagcatggacactttcctgccttcatc
>gene=chr20_73211-74211; species=ponAbe
tcaagtgattctcctgcctcagcctcctgagtagctgagactatagatgcccgccaccatgcccagctaatttttgtattttttagtaaagacagagtttcatcatggccaggctggtctcgaactcctgaactcaggtgatctgcctgcctcggtctcccaaagtgctgggattacatgtgtgagccaccacacctggcctgcttgtttcttttctcattgcttgcaaacaccatttggtatttctcattcttcaaaacaaacctgaaagccctcccttaaccttacattgccctctcacaagttatttatttctctgcttttctttggagctaaacttcttaagagtttcatctacaggtcctgcattcacttctctctcattcacatcttgatcaactgcaatttagtttcttttctcataccatttggaagctgctatcctcagtatgaagtgaccttcaaactactaaaagcatggacattttcctgccttcatc
>gene=chr20_73211-74211; species=rheMac
---------------------------------------------------------------------------------------------------------------------------------------------------------------------------------------------------------------------------------------------------------------------------------------------------------------------------------------tggagctaaacttcttaagagtttcatttacagatcctgcattcacttctctctcattcacattttgaccaactgcaatttagtttcttttctcacaccactcggaagctgctctcctcagtatgaagtgaccttcatactactaaaagcatggacactttcctgccttcatc
>gene=chr20_73290-74290; species=hg19
tttagtagagacagggtttcaccatggccaggctggtctcgaactcctgaactcaggtgatctgcccgcctcgatctcccaaagtgctgggattacatgtgtgagccactgcgcccagactgcttgtctcttttctcattgcttgcaagcaccatttggtatttctcgttcttcaaaacaaacctgaaagctttcccttaaccttacattgctctctaacaagttatttatttctctgcttttctttggatctaaacttcttaagagtttcatctacaggtcctgcattcacttctctctcattcacattttgaccaactgcaatttggtttcttttttcataccactcggaagctgctctcctcagtatgaagttaccttcatactactaaaagcatggacattttcctgccttcatcatttttttttaacctctcagcagtatttgactacaaaatgaccactctgtcctttaagaaacagtctcctctcctgCTTAA
>gene=chr20_73290-74290; species=bosTau
-----------------------------------------------------------------------------------------------------------------------ctccttgtttcttct-taa-tacttgcaaatgtactctcttacttcccagtactcaaaagaa----gaaaatgctccctggactccatattgtcctcccagtac--------ttttctgctcttcctcatagctaaacttcctaagagtttggtctccaggtaccactttcactcttctctcattcacatgtcaatc-actttacttctgtttctccattcctacca--------------ctctgaagattaggtgacactcatcatgttaaatacatagaggcac--ctg-ccttat-----tagcagtatttgccaGCAAAGTGTGCCAAC-ACATGTTTGCATTTTCCTTTAGGAAACATTTTCCACGGTTTCACAA
>gene=chr20_73290-74290; species=calJac
---------------------------------------------------------------------------------------------------------------------------------------------------------------------------------------------------------------------------------------------------------------------------------------------------------------------------------------------------------------------------------------------------------------------------------------ttttttaacctctcagcagtatttacccacaaaacgaccactctgtcctttaagaaacattctcctctcctgCTTAA
>gene=chr20_73290-74290; species=canFam
----------------------------------------------------------------------------------------------------------------------t---ctactggtttct-aaagtgccttcaaacatgctctgttatttcccattcttcaaaacatgcctgaaaatgctcacttggctttgtattatcctccaagaatctttctatttctctgctcttccttaca-ctaaactttgtaagagttttgtctccaggtgctactttgac--ttttctcattcacatttca-ccaacttcacttttgttactttttccctaccactgtgaaacttctcctctcatgtttaagtgacaatcatcatattaaacacatggacactt--ctgcccttatc----ttactcaactgttcagcagtatttgcctac-aaatgtccactcactgccttaagaaacactttcctctcttgCATAA
>gene=chr20_73290-74290; species=equCab
------------------------------------------------------------------------------------------------------------------------------------------------------------tattatttctcattcttcaaaacaaacctaaaaatcctcccttgaccccatattgtcctccaagaacttctctatttctctgctcttccgcacagatacacttctgaagagttttgtctccaggtgctacttccac--ttctttccttcacatttcagccaacttcgcttttgtttcttttctcctaccactctgaaactgctcctctcgaggttaagtggcactcatcatgttaaatacatggacactt--ctggccttatc----ttgctcaacgtttcagcagtatttgcttac-aaatgtctgctcactcttttaagaaacattttcctctctcgCACAA
>gene=chr20_73290-74290; species=gorGor
tttagtagagacagggtttcaccatggccaggctggtctcgaactcctgaactcaggtgatctgcccgcctcgatctcccaaagtgctgggattacatgtgtgagccactgggcccagactgcttgtttcttttctcattgcttgcaagcaccatttggtattt-tcgttcttcaaaacaaacctgaaagctttcc-ttaaccttacattgctctctaataagttatttatttctctgcttttctttggagctaaacttcttaagagtctcatctacaggtcctgcattcacttctctctcattcacattttgaccaactgcaatttggtttcttttttcataccactcggaagctgctctcctcagtatgaagttaccttcatactactaaaagcatggacattttcctgccttcatc--ttttttttaacctctcagcagtatttgactacaaaatgaccactctgtcctttaagaaacagtctcctctcctgCTTAA
>gene=chr20_73290-74290; species=panTro
tttagtagagacagggtttcaccatggccaggctggtcttgaactcctcaatacaggtgatctgcccgcctcgatctcccaaagtgctgggcttacatgtgtgagccactggacccagACTGCTTGTTTCTTttctcattgcttgcaagcaccatttggtatttctcgttcttcaaaacaaacctgaaagctttcccttaaccttacattgctctctaacaagttatttatttctctgcttttctttggagctaaacttcttaagagtttcatctacaggtcctgcattcacttctctctcattcacattttgaccaactgcaatttggtttcttttttcataccactcggaagctgctcttctcagtatgaagttaccttcatactactaaaagcgtggacattttcctgccttcatc-tttttttttaacctctcagcagtatttgactacaaaatgaccactctgtcctttaagaaacagtctcctctcctgCTTAA
>gene=chr20_73290-74290; species=papHam
-------------------------------------------------------------------------------------------------------------------------------------------------------------------------------------------------------------------------------------------------------------------cttaagagtttcatttacagatcctgcattcacttctctctcattcacattttgactaactgcaatttagtttcttttctcaca-cactcggaagctgctctcctcagtatgaagtgaccttcatactactaaaagcatggacactttcctgccttcatc-tttttttttaacctctcagcggtatttgaccacaaaatgaccactctgttctttaagaaacagtctcctctcctgCTTAA
>gene=chr20_73290-74290; species=ponAbe
tttagtaaagacagagtttcatcatggccaggctggtctcgaactcctgaactcaggtgatctgcctgcctcggtctcccaaagtgctgggattacatgtgtgagccaccacacctggcctgcttgtttcttttctcattgcttgcaaacaccatttggtatttctcattcttcaaaacaaacctgaaagccctcccttaaccttacattgccctctcacaagttatttatttctctgcttttctttggagctaaacttcttaagagtttcatctacaggtcctgcattcacttctctctcattcacatcttgatcaactgcaatttagtttcttttctcataccatttggaagctgctatcctcagtatgaagtgaccttcaaactactaaaagcatggacattttcctgccttcatcttttttttttaacctctcagcagtatttgaccataaaatgaccactctgtcctttaagaaacagtctcctctcctgCTTAA
>gene=chr20_73290-74290; species=rheMac
------------------------------------------------------------------------------------------------------------------------------------------------------------------------------------------------------------------------------------------------------tggagctaaacttcttaagagtttcatttacagatcctgcattcacttctctctcattcacattttgaccaactgcaatttagtttcttttctcacaccactcggaagctgctctcctcagtatgaagtgaccttcatactactaaaagcatggacactttcctgccttcatc-tttttttttaacctctcagcagtatttgaccagaaaatgaccactctgttctttaagaaacagtctcctctcctgCTTAA
>gene=chr20_73277-74277; species=hg19
aatttttgtattttttagtagagacagggtttcaccatggccaggctggtctcgaactcctgaactcaggtgatctgcccgcctcgatctcccaaagtgctgggattacatgtgtgagccactgcgcccagactgcttgtctcttttctcattgcttgcaagcaccatttggtatttctcgttcttcaaaacaaacctgaaagctttcccttaaccttacattgctctctaacaagttatttatttctctgcttttctttggatctaaacttcttaagagtttcatctacaggtcctgcattcacttctctctcattcacattttgaccaactgcaatttggtttcttttttcataccactcggaagctgctctcctcagtatgaagttaccttcatactactaaaagcatggacattttcctgccttcatcatttttttttaacctctcagcagtatttgactacaaaatgaccactctgtcctttaagaaacagtctc
>gene=chr20_73277-74277; species=bosTau
------------------------------------------------------------------------------------------------------------------------------------ctccttgtttcttct-taa-tacttgcaaatgtactctcttacttcccagtactcaaaagaa----gaaaatgctccctggactccatattgtcctcccagtac--------ttttctgctcttcctcatagctaaacttcctaagagtttggtctccaggtaccactttcactcttctctcattcacatgtcaatc-actttacttctgtttctccattcctacca--------------ctctgaagattaggtgacactcatcatgttaaatacatagaggcac--ctg-ccttat-----tagcagtatttgccaGCAAAGTGTGCCAAC-ACATGTTTGCATTTTCCTTTAGGAAACATTTTC
>gene=chr20_73277-74277; species=calJac
----------------------------------------------------------------------------------------------------------------------------------------------------------------------------------------------------------------------------------------------------------------------------------------------------------------------------------------------------------------------------------------------------------------------------------------------------ttttttaacctctcagcagtatttacccacaaaacgaccactctgtcctttaagaaacattctc
>gene=chr20_73277-74277; species=canFam
-----------------------------------------------------------------------------------------------------------------------------------t---ctactggtttct-aaagtgccttcaaacatgctctgttatttcccattcttcaaaacatgcctgaaaatgctcacttggctttgtattatcctccaagaatctttctatttctctgctcttccttaca-ctaaactttgtaagagttttgtctccaggtgctactttgac--ttttctcattcacatttca-ccaacttcacttttgttactttttccctaccactgtgaaacttctcctctcatgtttaagtgacaatcatcatattaaacacatggacactt--ctgcccttatc----ttactcaactgttcagcagtatttgcctac-aaatgtccactcactgccttaagaaacactttc
>gene=chr20_73277-74277; species=equCab
-------------------------------------------------------------------------------------------------------------------------------------------------------------------------tattatttctcattcttcaaaacaaacctaaaaatcctcccttgaccccatattgtcctccaagaacttctctatttctctgctcttccgcacagatacacttctgaagagttttgtctccaggtgctacttccac--ttctttccttcacatttcagccaacttcgcttttgtttcttttctcctaccactctgaaactgctcctctcgaggttaagtggcactcatcatgttaaatacatggacactt--ctggccttatc----ttgctcaacgtttcagcagtatttgcttac-aaatgtctgctcactcttttaagaaacattttc
>gene=chr20_73277-74277; species=gorGor
aatttttgtattttttagtagagacagggtttcaccatggccaggctggtctcgaactcctgaactcaggtgatctgcccgcctcgatctcccaaagtgctgggattacatgtgtgagccactgggcccagactgcttgtttcttttctcattgcttgcaagcaccatttggtattt-tcgttcttcaaaacaaacctgaaagctttcc-ttaaccttacattgctctctaataagttatttatttctctgcttttctttggagctaaacttcttaagagtctcatctacaggtcctgcattcacttctctctcattcacattttgaccaactgcaatttggtttcttttttcataccactcggaagctgctctcctcagtatgaagttaccttcatactactaaaagcatggacattttcctgccttcatc--ttttttttaacctctcagcagtatttgactacaaaatgaccactctgtcctttaagaaacagtctc
>gene=chr20_73277-74277; species=panTro
aatttttgtattttttagtagagacagggtttcaccatggccaggctggtcttgaactcctcaatacaggtgatctgcccgcctcgatctcccaaagtgctgggcttacatgtgtgagccactggacccagACTGCTTGTTTCTTttctcattgcttgcaagcaccatttggtatttctcgttcttcaaaacaaacctgaaagctttcccttaaccttacattgctctctaacaagttatttatttctctgcttttctttggagctaaacttcttaagagtttcatctacaggtcctgcattcacttctctctcattcacattttgaccaactgcaatttggtttcttttttcataccactcggaagctgctcttctcagtatgaagttaccttcatactactaaaagcgtggacattttcctgccttcatc-tttttttttaacctctcagcagtatttgactacaaaatgaccactctgtcctttaagaaacagtctc
>gene=chr20_73277-74277; species=papHam
--------------------------------------------------------------------------------------------------------------------------------------------------------------------------------------------------------------------------------------------------------------------------------cttaagagtttcatttacagatcctgcattcacttctctctcattcacattttgactaactgcaatttagtttcttttctcaca-cactcggaagctgctctcctcagtatgaagtgaccttcatactactaaaagcatggacactttcctgccttcatc-tttttttttaacctctcagcggtatttgaccacaaaatgaccactctgttctttaagaaacagtctc
>gene=chr20_73277-74277; species=ponAbe
aatttttgtattttttagtaaagacagagtttcatcatggccaggctggtctcgaactcctgaactcaggtgatctgcctgcctcggtctcccaaagtgctgggattacatgtgtgagccaccacacctggcctgcttgtttcttttctcattgcttgcaaacaccatttggtatttctcattcttcaaaacaaacctgaaagccctcccttaaccttacattgccctctcacaagttatttatttctctgcttttctttggagctaaacttcttaagagtttcatctacaggtcctgcattcacttctctctcattcacatcttgatcaactgcaatttagtttcttttctcataccatttggaagctgctatcctcagtatgaagtgaccttcaaactactaaaagcatggacattttcctgccttcatcttttttttttaacctctcagcagtatttgaccataaaatgaccactctgtcctttaagaaacagtctc
>gene=chr20_73277-74277; species=rheMac
-------------------------------------------------------------------------------------------------------------------------------------------------------------------------------------------------------------------------------------------------------------------tggagctaaacttcttaagagtttcatttacagatcctgcattcacttctctctcattcacattttgaccaactgcaatttagtttcttttctcacaccactcggaagctgctctcctcagtatgaagtgaccttcatactactaaaagcatggacactttcctgccttcatc-tttttttttaacctctcagcagtatttgaccagaaaatgaccactctgttctttaagaaacagtctc
>gene=chr20_74411-75411; species=hg19
CTGTACAGGGCAATCCAGAAATGCCAGAAAATTATCAGCTGTCTCTGGATCATCTGTCAACTATGGGGGAAGCTGGATAAATAGTCCAGGTCCTTTGAGCCTCATGTAGAATAACTTTGAGGCTTGGTAATATTTTTTTTTTCCTGTGGTAATTCCCTTATTTGCAGTTCAAGGCTATTATGGGAAGAAAACATAAATGGATGTTAGTTCTTCAAGGTTTTTACTGTAACTGTGCACCCTTTCATTCTTCAAGGTTTTTCTGTAACACTGCACCTTCAGGACCTGATGCCCAATTAAACATTTTTTTAAGTTTTTTGGTTTTTTTTTAATAAAAACTAAATGCTATTTTTTCttctacttttagttgatgtgtaataattgttcatatttagaagatgcagagtgatattttgatacatgtatacaatgtgtaatgatcaaatcagggtaattagcatatctatcacctcaaacatttgtcatttttttatattgggaac
>gene=chr20_74411-75411; species=bosTau
CTGTAGGAAgcagtccagaaatgccagggaattatcagttcagtctggatcatctgtcaactattggggatggtggaaaaatattccagctcctctgtccctcaagaatgatagctttg---------------------------------------------------------------------------------------------------------------------------------------------------------------------------------------------------------------------------------------------------------------------------------------------------------------------------------------------------------------------------------------------
>gene=chr20_74411-75411; species=calJac
TTGTACAAGGCAATCCAGAAATGCCAGAAAATTATCAGCTGTCTCTGGATTATCTAGCAACTATGGGGGAAGCTGGATACATAGTCCAGGTCCTTTGAGCCTCATGTAGAATAATTTTGGGGCTTGGTA--ATTTTTTTTT-CTTGCGGTAATTCCCTTATTTGCAGTTCAAGGCTATTATGGGGAGAAAACGTAAATGGATTTTAGTTCTTCAAGTTTTTTATTATAACTGTGCATCCTTCCATTCTTCAAGGTTTTTCTGTCACTCTGCACCCTCGGGGACTAATGCACAAGTAAACACTTTTATAAGGTTTTTTTTGTTTGTTTTGTAAAAACTAAATGCTATTTTTTCttttactcttagttgacatataataattgttcatatttagaagatgcagagtaatattttgatacatgtatatgatgtgtaatgatcaaatcagggtaattaacatatctatcacctcaaacatttgtcattttttcatgttgggaac
>gene=chr20_74411-75411; species=canFam
CTGTACAGAGCAATTCAGAAACAAGAAGGAATTATGAGCTCACTCTAGATCATCTAtcaactattgcgg-tggcagataaatactgtagctcctttcattctc---aaggataattctgaggcttg--------------------------------------------------------------------------------------------------------------------------------------------------------------------------------------------------------------------------------------------------------------------------------------------------------------------------------------------------------------------------------------
>gene=chr20_74411-75411; species=equCab
ctgcacagggaaatccagaaatgacaaggaattatcagctcactctgggtaatctatcaactcttggggatggtggataaaccttccag-tcctttgaccctcaagaaggatgactttgaggcttg--------------------------------------------------------------------------------------------------------------------------------------------------------------------------------------------------------------------------------------------------------------------------------------------------------------------------------------------------------------------------------------
>gene=chr20_74411-75411; species=gorGor
C-GTACAGGGCAATCCAGAAATGCCAGAAAATTATCAGCTGTCTCTGGATCATCTGTCAACTACGGGGGAAGCTGGATAAATAGTCCAGGTCCTTTGAGCCTCATGTAGAATAACTTTGAGGCTTGGTAATATTTTTTTTT-CCTGTGGTAATTC-CTTATTTGCAGTTCAAGGCTATTATGGGAAGAAAACATAAATGGATGTTAGTTCTTCAAGGTTTTTACTGTAACTGTGCACCCTTTCATTCTTCAAGGTTTTTCTGTAACACTGCACCTTCAGGACCTGATGCCCaattaaacatttttttaagttttttgtt-tttttttaataaaaaCTAAATGCTATTTTTTCttctacttttagttgatgtgtaataattattcatatttagaagatgcagagtgatattttgatacatgtatacaatgtgtaatgatcaaatcagggtaattagcatatctatcacctcaaacatttgtcatttttttatattgggaac
>gene=chr20_74411-75411; species=panTro
CTGTACAGGGCAATCCAGAAATGCCAGAAAATTATCAGCTGTCTCTGGATCATCTGTCAACTACGGGGGAAGCTGGATAAATAGTCCAGGTCCTTTGAGCCTCATGTAGAATAACTTTGAGGCTTGGTAATATTTTTTTTT-CCTGTGGTAATTCCCTTATTTGCAGTTCAAGGCTATTATGGGAAGAAAACATAAATGGATGTTAGTTCTTCAAGGTTTTTACTGTAACTGTGCACCCTTTCATTCTTCAAGGTTTTTCTGTAACACTGCACCTTCAGGACCTGATGCCCaattaaacatttttttaagttttttgttttttttttaataaaaaCTAAATGCTATTTTTTCttctacttttagttgatgtgtaataattattcatatttagaagatgcagagtgatattttgatacatgtatacaatgtgtaatgatcaaatcagggtaattagcatatctatcacctcaaacatttgtcatttttttatattgggaac
>gene=chr20_74411-75411; species=papHam
ctgtatatggcaatccagaaatgccagaaaattatcagctgtctccggatcatctattaactatgggggaagctggataaatagtccaggtcctttgagcctcatgtagaataactttggggcTTGGTAATATTTTTTTTTTCCTGTGGTAATTCCCTTATTTGCAGTTCAAGGCTATTATGGGAAGAAAACA--------------------AATGATTTTA--------------------GTTCTTCAAGGTTTTTCTGTAACACTGCACCATTGGGACCTGATGCCCAATTAAACATTTTTTTAAGTTGTTTGGTCTTTTTTTAATAAAAACTAAATGCTATTTTTGCttttacttttagttgacatgtaataattgttcatacttagaagatgcagagtgatattttgatatatgtgtacaatgtgtaatgatcaaatcaaggtaattagcatatctatcacctcaaacatttgtcatttttttatgttgggaat
>gene=chr20_74411-75411; species=ponAbe
CTGTACAGGGCAATCCAGAAATGCCAGAAAATTATCAGCTGTCTCTGGATCATCTATCAACTATAGAGGAAGCTGGATAAATAGTCCAGGTCCATTGAGCCTAGTGTAGAATAACTTTGGGGCTTGGTAATATTTTTTTTT-CCTGTGGTAATTCCCTTATTTGCAGTTCAAGGCTATTATGGGAAGAAAACATAGATGGATTTTAGTTCTTCAAGGTTTTTATTGTAACTGTGCACCCTTTCATTCTTCAAGGTTTTTTGGTAACACTGCACCTTCAGGACCTGATGCCCAATTAAACTTTTTTTTAAGTTTTTTGGtttttttttaatGAAAACTAAATGCTATTTTTTCttttacttttaattgacatgtaataattgttcatatttagacgatgcagagtgatattttgatacacgtatacaatgtgtgatgatcaaatcagggtaattagca----tatcacctcaaacatttgtcatttttttatgttgggaac
>gene=chr20_74411-75411; species=rheMac
ctgtatatggcaatccagaaatgccagaaaattatcagctgtctccggatcatctgttaactatgggggaagctggataaatagtccaggtcctttgagcctcatgtagaataactttggggcttgGTAATATTTTTTTTT-CCTGTGGTAATTCCCTTATTTGCAGTTCAAGGCTATTATGGGAAGAAAACA--------------------AATGATTTTA--------------------GTTCTTCAAGGTTTTTCTGTAACACTGCACCATTGGGACCTGATGCCCAATTAAACATTTTTTTAAGTTGTTTGGTCTTTTTTTAATAAAAACTAAATGCTATTTTTGCttttacttttagttgacatgtaataattgttcatacttagaagatgcagagtgatattttgatatatgtgtaccatgtgtaatgatcaaatcaaggtaattagcatatctatcacctcaaacatttgtcatttttttatgttgggaat
>gene=chr20_74403-75403; species=hg19
AAATACCCCTGTACAGGGCAATCCAGAAATGCCAGAAAATTATCAGCTGTCTCTGGATCATCTGTCAACTATGGGGGAAGCTGGATAAATAGTCCAGGTCCTTTGAGCCTCATGTAGAATAACTTTGAGGCTTGGTAATATTTTTTTTTTCCTGTGGTAATTCCCTTATTTGCAGTTCAAGGCTATTATGGGAAGAAAACATAAATGGATGTTAGTTCTTCAAGGTTTTTACTGTAACTGTGCACCCTTTCATTCTTCAAGGTTTTTCTGTAACACTGCACCTTCAGGACCTGATGCCCAATTAAACATTTTTTTAAGTTTTTTGGTTTTTTTTTAATAAAAACTAAATGCTATTTTTTCttctacttttagttgatgtgtaataattgttcatatttagaagatgcagagtgatattttgatacatgtatacaatgtgtaatgatcaaatcagggtaattagcatatctatcacctcaaacatttgtcatttttttata
>gene=chr20_74403-75403; species=bosTau
AATCAACCCTGTAGGAAgcagtccagaaatgccagggaattatcagttcagtctggatcatctgtcaactattggggatggtggaaaaatattccagctcctctgtccctcaagaatgatagctttg-------------------------------------------------------------------------------------------------------------------------------------------------------------------------------------------------------------------------------------------------------------------------------------------------------------------------------------------------------------------------------------
>gene=chr20_74403-75403; species=calJac
AAATATCCTTGTACAAGGCAATCCAGAAATGCCAGAAAATTATCAGCTGTCTCTGGATTATCTAGCAACTATGGGGGAAGCTGGATACATAGTCCAGGTCCTTTGAGCCTCATGTAGAATAATTTTGGGGCTTGGTA--ATTTTTTTTT-CTTGCGGTAATTCCCTTATTTGCAGTTCAAGGCTATTATGGGGAGAAAACGTAAATGGATTTTAGTTCTTCAAGTTTTTTATTATAACTGTGCATCCTTCCATTCTTCAAGGTTTTTCTGTCACTCTGCACCCTCGGGGACTAATGCACAAGTAAACACTTTTATAAGGTTTTTTTTGTTTGTTTTGTAAAAACTAAATGCTATTTTTTCttttactcttagttgacatataataattgttcatatttagaagatgcagagtaatattttgatacatgtatatgatgtgtaatgatcaaatcagggtaattaacatatctatcacctcaaacatttgtcattttttcatg
>gene=chr20_74403-75403; species=canFam
AAATACCCCTGTACAGAGCAATTCAGAAACAAGAAGGAATTATGAGCTCACTCTAGATCATCTAtcaactattgcgg-tggcagataaatactgtagctcctttcattctc---aaggataattctgaggcttg------------------------------------------------------------------------------------------------------------------------------------------------------------------------------------------------------------------------------------------------------------------------------------------------------------------------------------------------------------------------------
>gene=chr20_74403-75403; species=equCab
aaatatccctgcacagggaaatccagaaatgacaaggaattatcagctcactctgggtaatctatcaactcttggggatggtggataaaccttccag-tcctttgaccctcaagaaggatgactttgaggcttg------------------------------------------------------------------------------------------------------------------------------------------------------------------------------------------------------------------------------------------------------------------------------------------------------------------------------------------------------------------------------
>gene=chr20_74403-75403; species=gorGor
AAATACCCC-GTACAGGGCAATCCAGAAATGCCAGAAAATTATCAGCTGTCTCTGGATCATCTGTCAACTACGGGGGAAGCTGGATAAATAGTCCAGGTCCTTTGAGCCTCATGTAGAATAACTTTGAGGCTTGGTAATATTTTTTTTT-CCTGTGGTAATTC-CTTATTTGCAGTTCAAGGCTATTATGGGAAGAAAACATAAATGGATGTTAGTTCTTCAAGGTTTTTACTGTAACTGTGCACCCTTTCATTCTTCAAGGTTTTTCTGTAACACTGCACCTTCAGGACCTGATGCCCaattaaacatttttttaagttttttgtt-tttttttaataaaaaCTAAATGCTATTTTTTCttctacttttagttgatgtgtaataattattcatatttagaagatgcagagtgatattttgatacatgtatacaatgtgtaatgatcaaatcagggtaattagcatatctatcacctcaaacatttgtcatttttttata
>gene=chr20_74403-75403; species=panTro
AAATACCCCTGTACAGGGCAATCCAGAAATGCCAGAAAATTATCAGCTGTCTCTGGATCATCTGTCAACTACGGGGGAAGCTGGATAAATAGTCCAGGTCCTTTGAGCCTCATGTAGAATAACTTTGAGGCTTGGTAATATTTTTTTTT-CCTGTGGTAATTCCCTTATTTGCAGTTCAAGGCTATTATGGGAAGAAAACATAAATGGATGTTAGTTCTTCAAGGTTTTTACTGTAACTGTGCACCCTTTCATTCTTCAAGGTTTTTCTGTAACACTGCACCTTCAGGACCTGATGCCCaattaaacatttttttaagttttttgttttttttttaataaaaaCTAAATGCTATTTTTTCttctacttttagttgatgtgtaataattattcatatttagaagatgcagagtgatattttgatacatgtatacaatgtgtaatgatcaaatcagggtaattagcatatctatcacctcaaacatttgtcatttttttata
>gene=chr20_74403-75403; species=papHam
AAAtacccctgtatatggcaatccagaaatgccagaaaattatcagctgtctccggatcatctattaactatgggggaagctggataaatagtccaggtcctttgagcctcatgtagaataactttggggcTTGGTAATATTTTTTTTTTCCTGTGGTAATTCCCTTATTTGCAGTTCAAGGCTATTATGGGAAGAAAACA--------------------AATGATTTTA--------------------GTTCTTCAAGGTTTTTCTGTAACACTGCACCATTGGGACCTGATGCCCAATTAAACATTTTTTTAAGTTGTTTGGTCTTTTTTTAATAAAAACTAAATGCTATTTTTGCttttacttttagttgacatgtaataattgttcatacttagaagatgcagagtgatattttgatatatgtgtacaatgtgtaatgatcaaatcaaggtaattagcatatctatcacctcaaacatttgtcatttttttatg
>gene=chr20_74403-75403; species=ponAbe
AAATACCCCTGTACAGGGCAATCCAGAAATGCCAGAAAATTATCAGCTGTCTCTGGATCATCTATCAACTATAGAGGAAGCTGGATAAATAGTCCAGGTCCATTGAGCCTAGTGTAGAATAACTTTGGGGCTTGGTAATATTTTTTTTT-CCTGTGGTAATTCCCTTATTTGCAGTTCAAGGCTATTATGGGAAGAAAACATAGATGGATTTTAGTTCTTCAAGGTTTTTATTGTAACTGTGCACCCTTTCATTCTTCAAGGTTTTTTGGTAACACTGCACCTTCAGGACCTGATGCCCAATTAAACTTTTTTTTAAGTTTTTTGGtttttttttaatGAAAACTAAATGCTATTTTTTCttttacttttaattgacatgtaataattgttcatatttagacgatgcagagtgatattttgatacacgtatacaatgtgtgatgatcaaatcagggtaattagca----tatcacctcaaacatttgtcatttttttatg
>gene=chr20_74403-75403; species=rheMac
AAAtacccctgtatatggcaatccagaaatgccagaaaattatcagctgtctccggatcatctgttaactatgggggaagctggataaatagtccaggtcctttgagcctcatgtagaataactttggggcttgGTAATATTTTTTTTT-CCTGTGGTAATTCCCTTATTTGCAGTTCAAGGCTATTATGGGAAGAAAACA--------------------AATGATTTTA--------------------GTTCTTCAAGGTTTTTCTGTAACACTGCACCATTGGGACCTGATGCCCAATTAAACATTTTTTTAAGTTGTTTGGTCTTTTTTTAATAAAAACTAAATGCTATTTTTGCttttacttttagttgacatgtaataattgttcatacttagaagatgcagagtgatattttgatatatgtgtaccatgtgtaatgatcaaatcaaggtaattagcatatctatcacctcaaacatttgtcatttttttatg
>gene=chr20_74466-75466; species=hg19
GTCAACTATGGGGGAAGCTGGATAAATAGTCCAGGTCCTTTGAGCCTCATGTAGAATAACTTTGAGGCTTGGTAATATTTTTTTTTTCCTGTGGTAATTCCCTTATTTGCAGTTCAAGGCTATTATGGGAAGAAAACATAAATGGATGTTAGTTCTTCAAGGTTTTTACTGTAACTGTGCACCCTTTCATTCTTCAAGGTTTTTCTGTAACACTGCACCTTCAGGACCTGATGCCCAATTAAACATTTTTTTAAGTTTTTTGGTTTTTTTTTAATAAAAACTAAATGCTATTTTTTCttctacttttagttgatgtgtaataattgttcatatttagaagatgcagagtgatattttgatacatgtatacaatgtgtaatgatcaaatcagggtaattagcatatctatcacctcaaacatttgtcatttttttatattgggaacattcagaatcgtctcttctagctatttgaaaatatacagtaaatgattgttaact
>gene=chr20_74466-75466; species=bosTau
gtcaactattggggatggtggaaaaatattccagctcctctgtccctcaagaatgatagctttg----------------------------------------------------------------------------------------------------------------------------------------------------------------------------------------------------------------------------------------------------------------------------------------------------------------------------------------------------------------------------------------------------------------------------------------------------
>gene=chr20_74466-75466; species=calJac
AGCAACTATGGGGGAAGCTGGATACATAGTCCAGGTCCTTTGAGCCTCATGTAGAATAATTTTGGGGCTTGGTA--ATTTTTTTTT-CTTGCGGTAATTCCCTTATTTGCAGTTCAAGGCTATTATGGGGAGAAAACGTAAATGGATTTTAGTTCTTCAAGTTTTTTATTATAACTGTGCATCCTTCCATTCTTCAAGGTTTTTCTGTCACTCTGCACCCTCGGGGACTAATGCACAAGTAAACACTTTTATAAGGTTTTTTTTGTTTGTTTTGTAAAAACTAAATGCTATTTTTTCttttactcttagttgacatataataattgttcatatttagaagatgcagagtaatattttgatacatgtatatgatgtgtaatgatcaaatcagggtaattaacatatctatcacctcaaacatttgtcattttttcatgttgggaacattcagaatcctctcttctagccatccgaaaatatacaataaacagttgttaact
>gene=chr20_74466-75466; species=canFam
Atcaactattgcgg-tggcagataaatactgtagctcctttcattctc---aaggataattctgaggcttg---------------------------------------------------------------------------------------------------------------------------------------------------------------------------------------------------------------------------------------------------------------------------------------------------------------------------------------------------------------------------------------------------------------------------------------------
>gene=chr20_74466-75466; species=equCab
atcaactcttggggatggtggataaaccttccag-tcctttgaccctcaagaaggatgactttgaggcttg---------------------------------------------------------------------------------------------------------------------------------------------------------------------------------------------------------------------------------------------------------------------------------------------------------------------------------------------------------------------------------------------------------------------------------------------
>gene=chr20_74466-75466; species=gorGor
GTCAACTACGGGGGAAGCTGGATAAATAGTCCAGGTCCTTTGAGCCTCATGTAGAATAACTTTGAGGCTTGGTAATATTTTTTTTT-CCTGTGGTAATTC-CTTATTTGCAGTTCAAGGCTATTATGGGAAGAAAACATAAATGGATGTTAGTTCTTCAAGGTTTTTACTGTAACTGTGCACCCTTTCATTCTTCAAGGTTTTTCTGTAACACTGCACCTTCAGGACCTGATGCCCaattaaacatttttttaagttttttgtt-tttttttaataaaaaCTAAATGCTATTTTTTCttctacttttagttgatgtgtaataattattcatatttagaagatgcagagtgatattttgatacatgtatacaatgtgtaatgatcaaatcagggtaattagcatatctatcacctcaaacatttgtcatttttttatattgggaacattcagaatcgtctcttctagctatttgaaaatatacagtaaatgattgttaact
>gene=chr20_74466-75466; species=panTro
GTCAACTACGGGGGAAGCTGGATAAATAGTCCAGGTCCTTTGAGCCTCATGTAGAATAACTTTGAGGCTTGGTAATATTTTTTTTT-CCTGTGGTAATTCCCTTATTTGCAGTTCAAGGCTATTATGGGAAGAAAACATAAATGGATGTTAGTTCTTCAAGGTTTTTACTGTAACTGTGCACCCTTTCATTCTTCAAGGTTTTTCTGTAACACTGCACCTTCAGGACCTGATGCCCaattaaacatttttttaagttttttgttttttttttaataaaaaCTAAATGCTATTTTTTCttctacttttagttgatgtgtaataattattcatatttagaagatgcagagtgatattttgatacatgtatacaatgtgtaatgatcaaatcagggtaattagcatatctatcacctcaaacatttgtcatttttttatattgggaacattcagaatcatctcttctagctatttgaaaatatacagtaaatgattgttaact
>gene=chr20_74466-75466; species=papHam
attaactatgggggaagctggataaatagtccaggtcctttgagcctcatgtagaataactttggggcTTGGTAATATTTTTTTTTTCCTGTGGTAATTCCCTTATTTGCAGTTCAAGGCTATTATGGGAAGAAAACA--------------------AATGATTTTA--------------------GTTCTTCAAGGTTTTTCTGTAACACTGCACCATTGGGACCTGATGCCCAATTAAACATTTTTTTAAGTTGTTTGGTCTTTTTTTAATAAAAACTAAATGCTATTTTTGCttttacttttagttgacatgtaataattgttcatacttagaagatgcagagtgatattttgatatatgtgtacaatgtgtaatgatcaaatcaaggtaattagcatatctatcacctcaaacatttgtcatttttttatgttgggaatattcagaatcctctcttctagctatttgaaaatatacaataaat-attgttaact
>gene=chr20_74466-75466; species=ponAbe
ATCAACTATAGAGGAAGCTGGATAAATAGTCCAGGTCCATTGAGCCTAGTGTAGAATAACTTTGGGGCTTGGTAATATTTTTTTTT-CCTGTGGTAATTCCCTTATTTGCAGTTCAAGGCTATTATGGGAAGAAAACATAGATGGATTTTAGTTCTTCAAGGTTTTTATTGTAACTGTGCACCCTTTCATTCTTCAAGGTTTTTTGGTAACACTGCACCTTCAGGACCTGATGCCCAATTAAACTTTTTTTTAAGTTTTTTGGtttttttttaatGAAAACTAAATGCTATTTTTTCttttacttttaattgacatgtaataattgttcatatttagacgatgcagagtgatattttgatacacgtatacaatgtgtgatgatcaaatcagggtaattagca----tatcacctcaaacatttgtcatttttttatgttgggaacattcagaatcctctcttctagctatttgaaaatatacaatcaatgattgttaact
>gene=chr20_74466-75466; species=rheMac
gttaactatgggggaagctggataaatagtccaggtcctttgagcctcatgtagaataactttggggcttgGTAATATTTTTTTTT-CCTGTGGTAATTCCCTTATTTGCAGTTCAAGGCTATTATGGGAAGAAAACA--------------------AATGATTTTA--------------------GTTCTTCAAGGTTTTTCTGTAACACTGCACCATTGGGACCTGATGCCCAATTAAACATTTTTTTAAGTTGTTTGGTCTTTTTTTAATAAAAACTAAATGCTATTTTTGCttttacttttagttgacatgtaataattgttcatacttagaagatgcagagtgatattttgatatatgtgtaccatgtgtaatgatcaaatcaaggtaattagcatatctatcacctcaaacatttgtcatttttttatgttgggaatattcagaatcctctcttctagttatttgaaaatatacaataaat-attgttacct
>gene=chr20_75240-76240; species=hg19
ATAACAGGTTATAACTCACCTTTTCTTGGATTTCTTGCTTTCCTGATTTCTACATTTCTCCACTGATTTTTTTTAAGGAGGAATTGTCTCTCAACTAAACTATTATATTCAAATCTTTGCTGGAGCTCTGCTCTGCTGGGGGTCTGCTTTAAGACTCTAGAGTCTTattctcctgttttgatctgacttatcttattggtccttttaagtcgtttcctcttatctgatctcttatctcttaatattgaaactcactagaatttaattctagtcctctttttttctcatattattccaacccaccatggtttaccaatttctgtactttaaatgctatccataagcaatcacatttattgatttgcatatgtcgaaccaaccttgcattccaaggataaaggctacttgatcgtagtggataagctttttgatgtgctgctggattcagtttgctactattttgttcaggatttttgcactgatgttcatcaaggatactg
>gene=chr20_75240-76240; species=bosTau
--------------------------------------------------------------------------------------------------------------------------------------------------------------------------------------------------------------------------------------------------------------------------------------------------------------------------------------------------------------------------------------------------------------------------------------------------------------------------------------------------------------------
>gene=chr20_75240-76240; species=calJac
ATAACAGGTTataattcaccttttcttggatttcttgctttcctgatttctatatttctccactgatttttttgagggaggaattgcctctcaactaaactattatactcaaatctttgctggggctctgctttgctgggGGTCTGCTTTAAGATTCTAGTGtcttagtctcctgttttgctctgacttatcctattg----------gtcatttcctcttatctg-------atctcttaaaattgaaactcactagaattcaattctggtcctcgtttt-tctcatattattccaacccaccttggcttatcaatttctgtactttaaatgctatccataagcaatcacatttatttatttgcatatgttgaaccaaccttgcatcc--------------------------------------ttgatatgctgctagattcagtttgccagtattttgctcaggatttttgcactgactttcatcaaggatactg
>gene=chr20_75240-76240; species=canFam
--------ttttaactcctCTCTTTTTTACTTTCTAACTTCCCTAACTATCCCATTTCCAAACTGATTTT--GGGGGAGGAAAATGCCTCTCCATTCACTTATTATACTCAAAATATTCCCCAAGGTCTGCTTTGG-GAGAAACTAATCTAGTTCtccagtgtcccattctcctgttttgttctgacttacatggttgttccttttgtgcctttttgttctatttg-------agctctcaatattgacactcacccgaat-----cttggccctctttt-atcccatgttattccaactcattatactttatccattactgtagttttaat-----ctgtgag------------------------------------------------------------------------------------------------------------------------------------------------------------
>gene=chr20_75240-76240; species=equCab
---------tgtaactctcctcttcctcgctttcttacttccctaacttgcccatttccaaactgacttt--gggggtgggaaatgcctctcaactcaattattatactcaaatttttccccaaggtctgcttttg-ggaaaacGAATCTAATTCCCTAGTGTCTcattctcccatttagctctgacttacctggttattccttttgagtctttttgtcttatctg-------agctctcagtagtgacactcatcaaaatttaattttgacgttattcc-aactcacgtgattccaaattatcctacctttccccttgctgacctcctaatattatatgttat------cagtgattaatttg-acatctagagtcaaacttgtctactgag-----------------------------------------------------------------------------------------------------------
>gene=chr20_75240-76240; species=gorGor
ATAACAGGTTATAACTCACCTTTTCTTGGATTTCTTGCTCTCCTGATTTCTACATTTCTCCACTGATTTTTTTTAAGGAGGAATTGTCTCTCAACTAAACTATTATATTCAAATCTTTGCTGGAGCTCTGCTCTGCTGGGGGTCTGCTTTAAGACTCTAGAGTCTTattctcctgttttgatctgacttatcttattggtccttttaagtcgtttcctcttatctgatctcttatctcttaatattgaaactcactagaatttaattctagtcctctttttttctcatattattccaa-ccaccatggtttaccaatttctgtactttaaatgctatccataagcaatcacatttattgatttgcatatgtcaaa-caaccttgcattccaaggataaaggctacttgatcgtagtggataagctttttgatgtgctgctggattcagtttgctactattttgttcaggatttttgcactgatgttcatcaaggatactg
>gene=chr20_75240-76240; species=panTro
ataacaggttataactcaccttttcttggatttcttgctttcctgatttctacatttctccactgattttttttaaggaggaattgtctctcaactaaactattatattcaaatctttgctggagctctgctctgctgggggTCTGCTTTAAGACTCTAGAGTCTTattctcctgttttgatctgacttatcttattggtccttttaagtcgtttcctcttatctgatctcttatctcttaatattgaaactcactagaatttaattctagtcctctttttttctcatattattccaacccaccatggtttaccaatttctgtactttaaatgctatccataagcaatcacatttattgatttgcatatgccgaaccaaccttgcattccaaggataaaggctacttgattgtagtggataagctttttgatgtgctgctggattcagtttgctactattttgttcaggatttttgcactgatgttcatcaaggatactg
>gene=chr20_75240-76240; species=papHam
ATAACAGGTTataactcaccttttattggatttcttgctttcctgatttctacatttctccactgatttttttgagggaggaattttctctcaactaaactattatattcaaatctttgctggagctctgctttgctgggggTCTGCTTTAAGACTCTAGTGTCTTATTCTCCCGTTCTGATCTGACTTATCTTATTGGTCCTTTTAAGTCGTTTCCTCTTATCTGATCTCTTATCTCTTAATATTGAAACTCACTAGAATTTAATTCTATTCCTCTTTTTTTCTCATATTATTTCAACCCACCATGGTTTATCAATTTCTGTACTTTAAATGCTATCCGTAAGC-atcacatttattgatttgcatatgtcaaaccaaccttgcttcccaaggataaaggctacttgatcgtagtgggtaagctttttgatgtgctgctggattcagtttgctactattttgttcaggatttttgcactgacgttcatcaaggatactg
>gene=chr20_75240-76240; species=ponAbe
ATAACAGGTTataactcaccttttcttggatttcttgctttcctgatttctacatttctccactgatttttttgagggaggaattgtctctcaactaaactattacattcaaatctttgctggggctctgctttgctgggggTCTGCTTTAAAACTCTAGTGTCTTattctcctgttttgatctgacttatcttattggtccttttaagtcgtttcctcttatctgatctcttatctcttaatattgaaactcactagaatttaattctaatcctctttttttctcatattattccaacccaccatggtttatcaatttctgtactttaaatgctatccataagcaatcacatttattgatttgcatatgtcaaaccaaccttgcatccgaaggataaaggctacttgatcatagtggagaagctttttgatgtgctgctggattccgtttgctactattttgttcaggatttttgcactgatgttcatcaaggatactg
>gene=chr20_75240-76240; species=rheMac
ATAACAGGTTATAACTCACCTTTTATTGGATTTCTTGCTTTCCTGATTTCTACATTTCTCCACTGATTTTTTTGAGGGAGGAATTTTCTCTCAACTAAACTATTATATTCAAATCTTTGCTGGAGCTCTGCTTTGCTGGGGGTCTGCTGTAAGACTCTAGTGTCTTATTCTCCCGTTCTGATCTGActtatcttattggtccttttaagtcgtttcctcttatctgatctcttatctcttaatattgaaactcactagaatttaattctattcctctttttttctcatattatttcaacccaccatggtttatcaatttctgtactttaaatgctatccgtaagc-atcacatttattgatttgcatatgtcaaaccaaccttgctccccaaggataaaggctacttgatcgtagtgggtaagctttttgatgtgctgctggattcagtttgctactattttgttcaggatttttgcactgacgttcatcaaggatactg
>gene=chr20_75240-76240; species=hg19
ATAACAGGTTATAACTCACCTTTTCTTGGATTTCTTGCTTTCCTGATTTCTACATTTCTCCACTGATTTTTTTTAAGGAGGAATTGTCTCTCAACTAAACTATTATATTCAAATCTTTGCTGGAGCTCTGCTCTGCTGGGGGTCTGCTTTAAGACTCTAGAGTCTTattctcctgttttgatctgacttatcttattggtccttttaagtcgtttcctcttatctgatctcttatctcttaatattgaaactcactagaatttaattctagtcctctttttttctcatattattccaacccaccatggtttaccaatttctgtactttaaatgctatccataagcaatcacatttattgatttgcatatgtcgaaccaaccttgcattccaaggataaaggctacttgatcgtagtggataagctttttgatgtgctgctggattcagtttgctactattttgttcaggatttttgcactgatgttcatcaaggatactg
>gene=chr20_75240-76240; species=bosTau
--------------------------------------------------------------------------------------------------------------------------------------------------------------------------------------------------------------------------------------------------------------------------------------------------------------------------------------------------------------------------------------------------------------------------------------------------------------------------------------------------------------------
>gene=chr20_75240-76240; species=calJac
ATAACAGGTTataattcaccttttcttggatttcttgctttcctgatttctatatttctccactgatttttttgagggaggaattgcctctcaactaaactattatactcaaatctttgctggggctctgctttgctgggGGTCTGCTTTAAGATTCTAGTGtcttagtctcctgttttgctctgacttatcctattg----------gtcatttcctcttatctg-------atctcttaaaattgaaactcactagaattcaattctggtcctcgtttt-tctcatattattccaacccaccttggcttatcaatttctgtactttaaatgctatccataagcaatcacatttatttatttgcatatgttgaaccaaccttgcatcc--------------------------------------ttgatatgctgctagattcagtttgccagtattttgctcaggatttttgcactgactttcatcaaggatactg
>gene=chr20_75240-76240; species=canFam
--------ttttaactcctCTCTTTTTTACTTTCTAACTTCCCTAACTATCCCATTTCCAAACTGATTTT--GGGGGAGGAAAATGCCTCTCCATTCACTTATTATACTCAAAATATTCCCCAAGGTCTGCTTTGG-GAGAAACTAATCTAGTTCtccagtgtcccattctcctgttttgttctgacttacatggttgttccttttgtgcctttttgttctatttg-------agctctcaatattgacactcacccgaat-----cttggccctctttt-atcccatgttattccaactcattatactttatccattactgtagttttaat-----ctgtgag------------------------------------------------------------------------------------------------------------------------------------------------------------
>gene=chr20_75240-76240; species=equCab
---------tgtaactctcctcttcctcgctttcttacttccctaacttgcccatttccaaactgacttt--gggggtgggaaatgcctctcaactcaattattatactcaaatttttccccaaggtctgcttttg-ggaaaacGAATCTAATTCCCTAGTGTCTcattctcccatttagctctgacttacctggttattccttttgagtctttttgtcttatctg-------agctctcagtagtgacactcatcaaaatttaattttgacgttattcc-aactcacgtgattccaaattatcctacctttccccttgctgacctcctaatattatatgttat------cagtgattaatttg-acatctagagtcaaacttgtctactgag-----------------------------------------------------------------------------------------------------------
>gene=chr20_75240-76240; species=gorGor
ATAACAGGTTATAACTCACCTTTTCTTGGATTTCTTGCTCTCCTGATTTCTACATTTCTCCACTGATTTTTTTTAAGGAGGAATTGTCTCTCAACTAAACTATTATATTCAAATCTTTGCTGGAGCTCTGCTCTGCTGGGGGTCTGCTTTAAGACTCTAGAGTCTTattctcctgttttgatctgacttatcttattggtccttttaagtcgtttcctcttatctgatctcttatctcttaatattgaaactcactagaatttaattctagtcctctttttttctcatattattccaa-ccaccatggtttaccaatttctgtactttaaatgctatccataagcaatcacatttattgatttgcatatgtcaaa-caaccttgcattccaaggataaaggctacttgatcgtagtggataagctttttgatgtgctgctggattcagtttgctactattttgttcaggatttttgcactgatgttcatcaaggatactg
>gene=chr20_75240-76240; species=panTro
ataacaggttataactcaccttttcttggatttcttgctttcctgatttctacatttctccactgattttttttaaggaggaattgtctctcaactaaactattatattcaaatctttgctggagctctgctctgctgggggTCTGCTTTAAGACTCTAGAGTCTTattctcctgttttgatctgacttatcttattggtccttttaagtcgtttcctcttatctgatctcttatctcttaatattgaaactcactagaatttaattctagtcctctttttttctcatattattccaacccaccatggtttaccaatttctgtactttaaatgctatccataagcaatcacatttattgatttgcatatgccgaaccaaccttgcattccaaggataaaggctacttgattgtagtggataagctttttgatgtgctgctggattcagtttgctactattttgttcaggatttttgcactgatgttcatcaaggatactg
>gene=chr20_75240-76240; species=papHam
ATAACAGGTTataactcaccttttattggatttcttgctttcctgatttctacatttctccactgatttttttgagggaggaattttctctcaactaaactattatattcaaatctttgctggagctctgctttgctgggggTCTGCTTTAAGACTCTAGTGTCTTATTCTCCCGTTCTGATCTGACTTATCTTATTGGTCCTTTTAAGTCGTTTCCTCTTATCTGATCTCTTATCTCTTAATATTGAAACTCACTAGAATTTAATTCTATTCCTCTTTTTTTCTCATATTATTTCAACCCACCATGGTTTATCAATTTCTGTACTTTAAATGCTATCCGTAAGC-atcacatttattgatttgcatatgtcaaaccaaccttgcttcccaaggataaaggctacttgatcgtagtgggtaagctttttgatgtgctgctggattcagtttgctactattttgttcaggatttttgcactgacgttcatcaaggatactg
>gene=chr20_75240-76240; species=ponAbe
ATAACAGGTTataactcaccttttcttggatttcttgctttcctgatttctacatttctccactgatttttttgagggaggaattgtctctcaactaaactattacattcaaatctttgctggggctctgctttgctgggggTCTGCTTTAAAACTCTAGTGTCTTattctcctgttttgatctgacttatcttattggtccttttaagtcgtttcctcttatctgatctcttatctcttaatattgaaactcactagaatttaattctaatcctctttttttctcatattattccaacccaccatggtttatcaatttctgtactttaaatgctatccataagcaatcacatttattgatttgcatatgtcaaaccaaccttgcatccgaaggataaaggctacttgatcatagtggagaagctttttgatgtgctgctggattccgtttgctactattttgttcaggatttttgcactgatgttcatcaaggatactg
>gene=chr20_75240-76240; species=rheMac
ATAACAGGTTATAACTCACCTTTTATTGGATTTCTTGCTTTCCTGATTTCTACATTTCTCCACTGATTTTTTTGAGGGAGGAATTTTCTCTCAACTAAACTATTATATTCAAATCTTTGCTGGAGCTCTGCTTTGCTGGGGGTCTGCTGTAAGACTCTAGTGTCTTATTCTCCCGTTCTGATCTGActtatcttattggtccttttaagtcgtttcctcttatctgatctcttatctcttaatattgaaactcactagaatttaattctattcctctttttttctcatattatttcaacccaccatggtttatcaatttctgtactttaaatgctatccgtaagc-atcacatttattgatttgcatatgtcaaaccaaccttgctccccaaggataaaggctacttgatcgtagtgggtaagctttttgatgtgctgctggattcagtttgctactattttgttcaggatttttgcactgacgttcatcaaggatactg
>gene=chr20_75192-76192; species=hg19
ATAACAGGTTATAACTCACCTTTTCTTGGATTTCTTGCTTTCCTGATTTCTACATTTCTCCACTGATTTTTTTTAAGGAGGAATTGTCTCTCAACTAAACTATTATATTCAAATCTTTGCTGGAGCTCTGCTCTGCTGGGGGTCTGCTTTAAGACTCTAGAGTCTTattctcctgttttgatctgacttatcttattggtccttttaagtcgtttcctcttatctgatctcttatctcttaatattgaaactcactagaatttaattctagtcctctttttttctcatattattccaacccaccatggtttaccaatttctgtactttaaatgctatccataagcaatcacatttattgatttgcatatgtcgaaccaaccttgcattccaaggataaaggctacttgatcgtagtggataagctttttgatgtgctgctggattcagtttgctactattttgttcaggatttttgcactgatgttcatcaaggatactg
>gene=chr20_75192-76192; species=bosTau
--------------------------------------------------------------------------------------------------------------------------------------------------------------------------------------------------------------------------------------------------------------------------------------------------------------------------------------------------------------------------------------------------------------------------------------------------------------------------------------------------------------------
>gene=chr20_75192-76192; species=calJac
ATAACAGGTTataattcaccttttcttggatttcttgctttcctgatttctatatttctccactgatttttttgagggaggaattgcctctcaactaaactattatactcaaatctttgctggggctctgctttgctgggGGTCTGCTTTAAGATTCTAGTGtcttagtctcctgttttgctctgacttatcctattg----------gtcatttcctcttatctg-------atctcttaaaattgaaactcactagaattcaattctggtcctcgtttt-tctcatattattccaacccaccttggcttatcaatttctgtactttaaatgctatccataagcaatcacatttatttatttgcatatgttgaaccaaccttgcatcc--------------------------------------ttgatatgctgctagattcagtttgccagtattttgctcaggatttttgcactgactttcatcaaggatactg
>gene=chr20_75192-76192; species=canFam
--------ttttaactcctCTCTTTTTTACTTTCTAACTTCCCTAACTATCCCATTTCCAAACTGATTTT--GGGGGAGGAAAATGCCTCTCCATTCACTTATTATACTCAAAATATTCCCCAAGGTCTGCTTTGG-GAGAAACTAATCTAGTTCtccagtgtcccattctcctgttttgttctgacttacatggttgttccttttgtgcctttttgttctatttg-------agctctcaatattgacactcacccgaat-----cttggccctctttt-atcccatgttattccaactcattatactttatccattactgtagttttaat-----ctgtgag------------------------------------------------------------------------------------------------------------------------------------------------------------
>gene=chr20_75192-76192; species=equCab
---------tgtaactctcctcttcctcgctttcttacttccctaacttgcccatttccaaactgacttt--gggggtgggaaatgcctctcaactcaattattatactcaaatttttccccaaggtctgcttttg-ggaaaacGAATCTAATTCCCTAGTGTCTcattctcccatttagctctgacttacctggttattccttttgagtctttttgtcttatctg-------agctctcagtagtgacactcatcaaaatttaattttgacgttattcc-aactcacgtgattccaaattatcctacctttccccttgctgacctcctaatattatatgttat------cagtgattaatttg-acatctagagtcaaacttgtctactgag-----------------------------------------------------------------------------------------------------------
>gene=chr20_75192-76192; species=gorGor
ATAACAGGTTATAACTCACCTTTTCTTGGATTTCTTGCTCTCCTGATTTCTACATTTCTCCACTGATTTTTTTTAAGGAGGAATTGTCTCTCAACTAAACTATTATATTCAAATCTTTGCTGGAGCTCTGCTCTGCTGGGGGTCTGCTTTAAGACTCTAGAGTCTTattctcctgttttgatctgacttatcttattggtccttttaagtcgtttcctcttatctgatctcttatctcttaatattgaaactcactagaatttaattctagtcctctttttttctcatattattccaa-ccaccatggtttaccaatttctgtactttaaatgctatccataagcaatcacatttattgatttgcatatgtcaaa-caaccttgcattccaaggataaaggctacttgatcgtagtggataagctttttgatgtgctgctggattcagtttgctactattttgttcaggatttttgcactgatgttcatcaaggatactg
>gene=chr20_75192-76192; species=panTro
ataacaggttataactcaccttttcttggatttcttgctttcctgatttctacatttctccactgattttttttaaggaggaattgtctctcaactaaactattatattcaaatctttgctggagctctgctctgctgggggTCTGCTTTAAGACTCTAGAGTCTTattctcctgttttgatctgacttatcttattggtccttttaagtcgtttcctcttatctgatctcttatctcttaatattgaaactcactagaatttaattctagtcctctttttttctcatattattccaacccaccatggtttaccaatttctgtactttaaatgctatccataagcaatcacatttattgatttgcatatgccgaaccaaccttgcattccaaggataaaggctacttgattgtagtggataagctttttgatgtgctgctggattcagtttgctactattttgttcaggatttttgcactgatgttcatcaaggatactg
>gene=chr20_75192-76192; species=papHam
ATAACAGGTTataactcaccttttattggatttcttgctttcctgatttctacatttctccactgatttttttgagggaggaattttctctcaactaaactattatattcaaatctttgctggagctctgctttgctgggggTCTGCTTTAAGACTCTAGTGTCTTATTCTCCCGTTCTGATCTGACTTATCTTATTGGTCCTTTTAAGTCGTTTCCTCTTATCTGATCTCTTATCTCTTAATATTGAAACTCACTAGAATTTAATTCTATTCCTCTTTTTTTCTCATATTATTTCAACCCACCATGGTTTATCAATTTCTGTACTTTAAATGCTATCCGTAAGC-atcacatttattgatttgcatatgtcaaaccaaccttgcttcccaaggataaaggctacttgatcgtagtgggtaagctttttgatgtgctgctggattcagtttgctactattttgttcaggatttttgcactgacgttcatcaaggatactg
>gene=chr20_75192-76192; species=ponAbe
ATAACAGGTTataactcaccttttcttggatttcttgctttcctgatttctacatttctccactgatttttttgagggaggaattgtctctcaactaaactattacattcaaatctttgctggggctctgctttgctgggggTCTGCTTTAAAACTCTAGTGTCTTattctcctgttttgatctgacttatcttattggtccttttaagtcgtttcctcttatctgatctcttatctcttaatattgaaactcactagaatttaattctaatcctctttttttctcatattattccaacccaccatggtttatcaatttctgtactttaaatgctatccataagcaatcacatttattgatttgcatatgtcaaaccaaccttgcatccgaaggataaaggctacttgatcatagtggagaagctttttgatgtgctgctggattccgtttgctactattttgttcaggatttttgcactgatgttcatcaaggatactg
>gene=chr20_75192-76192; species=rheMac
ATAACAGGTTATAACTCACCTTTTATTGGATTTCTTGCTTTCCTGATTTCTACATTTCTCCACTGATTTTTTTGAGGGAGGAATTTTCTCTCAACTAAACTATTATATTCAAATCTTTGCTGGAGCTCTGCTTTGCTGGGGGTCTGCTGTAAGACTCTAGTGTCTTATTCTCCCGTTCTGATCTGActtatcttattggtccttttaagtcgtttcctcttatctgatctcttatctcttaatattgaaactcactagaatttaattctattcctctttttttctcatattatttcaacccaccatggtttatcaatttctgtactttaaatgctatccgtaagc-atcacatttattgatttgcatatgtcaaaccaaccttgctccccaaggataaaggctacttgatcgtagtgggtaagctttttgatgtgctgctggattcagtttgctactattttgttcaggatttttgcactgacgttcatcaaggatactg
>gene=chr20_76466-77466; species=hg19
ATGGCACATAGCACAATTTTAATATACACTTTTTGTTCTCCTGTTTGTCTCTTACAATGGCTTTTTGTATTTGACATCATATTAGTCTAGATGTCAGTCAGTGTAAATTTTTGAATGAATGAAAAGTTGTTATGTTGATGCCAGAGTTAAAAATTTGACCTATATTTTATTCTCTACAGGTAGCTTTGAACCCCAAAAATGTTGGAAGAATAATGTAGGACATTGCAGAAGACGATGTTTAGATACTGAAAGGTACATACTTCTTTGTAGGAACAAGCTATCATGCTGCATTTCTATAATATCACATGAATATACTCGACGACCAGCATTTCCTGTGATTCACCTAGAGGATATAACATTGGATTATAGTGATGTGGACTCTTTTACTGGTTCCCCAGTATCTATGTTGAATGATCTGATAACATTTGACACAACTAAATTTGGAGAAACCATGACACCTGAGACCAATACTCCTGAGACTACTATGCCACCATCTGAGG
>gene=chr20_76466-77466; species=bosTau
ATGGCACATGTCACAGTTTTACTATAAAGTTTTAGCTTTCTTCTTTGTCTCTCCAAATGGCTTGTAGTAT-TTTTATCATATTATTTTAGATGGCAATTAGT--AAATTTTTGAGTTAG----GGTTTGTCATCTTGTTGCTAGAGTTTAAAAATTAA-CTGTATTTTATTCACTGTAGCTGGCTGGTTTGTTGAAAGATGCTGGAAGAATAATATAGGACACTGCAGAAAACGATGCTTCCATATCGAAAGGTACAAACTCCTTTGTATGAACAAGCTATCATGCTGCATTCCAACCAGTGATGATCCATACACTCAGTGGCCAATCCACCCCACATTACTG---GAAGATGTAACTGCTGAATTCATTACACGGGATGATATTCCCTTTACCCCTGTATCTGGGATGGATGATTCATTCACAATTGAAAT------GACTCAAGAAAGCACAGCAATTAGGGCCAGATCTTCCCAGA---------------------
>gene=chr20_76466-77466; species=calJac
ATGGCACATAGCACAATTTTAATATATACCTTCTGTTCTCCTGTTTGTCTCTTTCAATGGCATTTTCTATTTGACATCACATTAGTCTTGATGTCAGTTAGTGTAAATTTTGGAATGAATGTAAAATTGTTATGTTGATGCTAGAGTT-AAAATTTGACCTATATTTTATTATCTACAGGTAGCTTTGCACCCCAAAAATGTTGGAAGAATGATATAGGATATTGCAGAAGACGATGTTTAGATACTGAAAGGTACATACTTCTTTGTAGGAACAAGCTATCATGCTGCATTTCCATAATATCACATGAATACACTCGACAACCAGCATTTCCTGCGATTCAGCTAGAGGATATAACATTTGATTATAATTATGTGGACTTTTTTACTGGTTCCCCAGTGTCTGGGTTGAATGATCTGGTAACATTTGGAACAACTAATTCTGGAGAAACCACGACGCTCGAGACCGATACTTTTGAGACTACTGTGCCACCACCCAAGG
>gene=chr20_76466-77466; species=canFam
ATGGCATATCACACAGATTTAATATACAGTTTCAGTTTTCTTTCCTG--TCTCCCAATAGCTTATAGTAT---TGATCATATTACTTTAGATGGGAGTTAAT--AGAATTTTGAATTAA----TGCTTACCATATTGTTGCTAGAGTTAAAAACTTGATCTACTCTTTATTCCCTGCAGCTGGCTGGGAAACTGAAAGATGTTGGAAGGATAATATAGGACACTGCAGAAAACGATGCTTTCATGTTGAGAGGTACAAGCTTCTTTGTATGAACAAGCTAATATGCTGCATTCCTAAAGATGATCATGGATACACAAAAATGCCACCACGTCTTGAACCCATTAAAGAAGAGATAACTACTGATGTCAGTACTTGGGATTTTTTGTTGAATTCCCCTGTATCTTGGTTAAATGATGAGTTCACAGATGAATCAAGCAATACCAGAGAAAGAAGAAGAATTGAGAC-----CTAACA------------------------
>gene=chr20_76466-77466; species=equCab
-----------cACAATTTTAATATACACCTTTAGTTTTCTTTTTTGTCTCTCTCAATGGCTTGTAGTATTTGTTATCATATTTCTTAAGATGGCAGTTAGT--AATTTTTTAAATTAA----TGTTTATCATGTTATTGCTAGATTTAAAAACTTCACCCATTTTTTATCCCCTGCAGCTGGCTGGGAAGTCAAAAAATGTTGGAAGAACAATGTAGGACGTTGCAGACAAAAATGTTTACATGTTGAAAGGTACAAACTTCTTTGTATGAATAAGCTATCATGCTGCATTCCCACGAGTGAGGAGGATTACACTCCACGGCCACTACCTCCGAGAACGCCTATAGAAGATGTAACTAT---------------GAATTTTTTCCCTAATTCCCCCGTATCTGGGTTAGATGATTCAGTAGCAATTGACACATCTGAGACTGAAGAAAGCACAGTACCTGGAACTGTTACTACCATGC---------------------
>gene=chr20_76466-77466; species=gorGor
ATGGCACATAGCACAGTTTTAATATACACTTTTTGTTCTCCTGTTTGTCTCTTTCAATGGCTTTTTGTACTTGACATCATATTAGTCTAGATGTCAGTCAGTGTAAATTTTTGAA-GAATGAAAA---GTTATGTTGATGCCAGAGTTAAAAATTTGACCTATATTTTATTCTCTACAGGTAGCTTTGAACCCCAAAAATGTTGGAAGAATAATATAGGACATTGCAGAAGACGATGTTTAGATACTGAAAGGT-CATACTTCTTTGTAGGAACAAGCTATCATGCTGCATTT-TATAATATCACATGAATATACTCAACGACCAGCATTTCCTATGATTCACCTAGAGGATATAACATTTGATTATAGTGATGTGGACTCTTTTACTGGTTCCCCAGTATCTATGTTGAATGATCTGATAACATTTGACACAACTAAATTTGGAGAAACCATGACACCTGAGACCAATACTCCTGAGACTACTGTGCCACCATCTGAGA
>gene=chr20_76466-77466; species=panTro
ATGGCACATAGCACAATTTTAATATACACTTTTTGTTCT---GTTTGTCTCTTTCAATGGCTTTTTGTACTTGACATCATATTAGTCTAGATGTCAGTCAGCGTAAATTTTTGAATGAATGAAAAGTTGTTATGTTGATGCCAGAGTTAAAAATTTGACCTATATTTTATTCTCTACAGGTAGCTTTGAACCCCAAAAATGTTGGAAGAATAACATAGGACATTGCAGAAGACGATGTTTAGATACTGAAAGGTACATACTTCTTTGTAGGAACAAGCTATCATGCTGCATTTCTATAATATCACAGGAATATACTCGACGACCAGCATTTCCTGTGATTCACCTAGAGGATATAACATTTGATTATAGTGATGTGGACTCTTTTACTGGTTCCCCAGTATCTATGTTGAATGATCTGATAACATTTGACACAACTAAATTTGGAGAAACCATGACACCTGAGACCAATACTCCTGAGACTACTATGCCACCACCTGAGA
>gene=chr20_76466-77466; species=papHam
ATGGCACATGGCACAATTTTAATATACACTTTTTGTTGTCCTGTTTGTCTCTTTCAATGGCTTTTTGTATTTGACATAATATTAGTCTAGATGTCAGTCAGTATAAACTTTTGAATGAATGAAAAGTTGTTGTGTTGATGCCAGAGTTAAAAATTTGACCTATATTTTATTCTCTACAGGTAGCTTTGAACCCCAAAAATGTTGGAAGAATAATATAGGATATTGCAGAAGACGATGTTTGGATACTGAAAGGTACATACTTCTCTGTAGGAACAAGCTATCATGCTGCATTTCTATAATATCATATGAATACACTCGACGACCACCATTTCGTGTGATTCACCTAGAGGATATAACATTTGATTATAGTGATATGGGCTCTTTTACTGGTTCCCCAGTATCTAAGTTGAGTGATCTGGTAACATTTGACGCACGGG------GAGAAACCATGACCCCCAAGACCAATACTCCCGAGACTACTATGCCACCATCCGAGA
>gene=chr20_76466-77466; species=ponAbe
ATGGCACATAGCACAATTTTAATATACATTTTTTGTTCTCCTGTTTGTCTCTTTCAATGGCTTTTTGAATTTGACACCATATTAGTCTAGATGTCAGTCATCATAAATTTTTGAATGAATGAAAAGTTGTTATGTTGATGCCAGAGTTAAAAATTTGACCTATATTTTATTCTCTACAGGTAGCTTTGAACCCCAAAAATGTTGGAAGAATAATATAGGACATTGCAGAAGACGATGTTTAGATACTGAAAGGTACATACTTCTTTGTAGGAACAAGCTATCATGCTGCATTTCTATAATATCACATGAATACACTCGACGACCAGCATTTCCTGTGATTCACCTAGAGGATATAACATTTGATTATAGTGATGTGGACTCTTTTACTGGTTCCCCAGTATCTATGTTGAATGATCTGATAACATTTGACACAACTAAATTTGGAGAAACCATAACACCCAAGACCAATACTCCTGAGACTACTATGCCACCATCTGAGA
>gene=chr20_76466-77466; species=rheMac
ATGGCACATGGCACAATTTTAACATACACTTTTTGTTGTCCTGTTTGTCTCTTTCAATGGCTTTTTGTATTTGACATAATATTAGTCTAGATGTCAGTCAGTATAAACTTTTGAATAAATGAAAA---GTTGTGTTGATGCCAGAGTTAAAAATTTGACCTATATTTTATTCTCTACAGGTAGCTTTGAACCCCAAAAATGTTGGAAGAATAATATAGGATATTGCAGAAGACGATGTTTAGATACTGAAAGGTACATACTTCTTTGTAGGAACAAGCTATCATGCTGCATTTCTATAATATCATATGAATACACTCGACGACCACCATTTCGTGTGATTCACCTAGAGGATATAACATTTGATTATAGTGATATGGGCTCTTTTACTGGTTCCCCAGTATCTAAGTTGAGTGATCTGGTAACATTTGACATACGTA------GAGAAACCATGACCCccaagaccaatactcccgagactactatgccaccatccgaga
>gene=chr20_79238-80238; species=hg19
tctctgacaaaacagactttaaaccaacaaagatcaaaaaagacaagagcattacataacggtaaagtgatcaattcaacaactagagctaactatcctaatatatatgcacccaatacaggagcactcagattcataaaacaagttcttagaggcctacaaagagacttagactcccacacaataatagttggagactttaacactcagtgtcaatattagacagatcaatgagacagaaaattaacaaggatattgaggacttgaactcagctctggatcaagtggacctaatagacatctacagaactctccaccccaaatcaacagaatgtacattcgtctcagtgccacatgacacttattctaaaatcgaccacataattggaagtaaaacactcctcaggaaatgcaaaagaactgaTTAGTTATTAATAAATTGGGCTGAGGCTTGGGCGCTACTGAAAGCCACAATATCAGATGCCAGAATGTCTCAAAAT
>gene=chr20_79238-80238; species=bosTau
-------------------------------------------------------------------------------------------------------------------------------------------------------------------------------------------------------------------------------------------------------------------------------------------------------------------------------------------------------------------------------------------------------------------------------------TGATTAATTATTCATATGCTGGCCTACGGCTGGGGTGTTACTGAGAGCCACAGTCTCAGATGCCTAAAGGTCTCAGAAT
>gene=chr20_79238-80238; species=calJac
--------------------------------------------------------------------------------------------------------------------------------------------------------------------------------------------------------------------------------------------------------------------------------------------------------------------------------------------------------------------------------------------------------------------------------------------------------------------------------------------------------------------
>gene=chr20_79238-80238; species=canFam
----------------------------------------------------------------------------------------------------------------------------------------------------------------------------------------------------------------------------------------------------------------------------------------------------------------------------------------------------------------------------------------------------------------------------------------TTAATTATTAATGTATTGAATTAAATCTGGGGTGCTACTGAAAGTCACAGTCTCAAGTGCCTAAATGTCTCAGAAT
>gene=chr20_79238-80238; species=equCab
-------------------------------------------------------------------------------------------------------------------------------------------------------------------------------------------------------------------------------------------------------------------------------------------------------------------------------------------------------------------------------------------------------------------------------------TAATTAATTATTAATGTATTGGGCTAAGGCTGGGGTGCTACTGAGAGCCACAGGCTCAGATGCCTAACTGTCTCAGAAT
>gene=chr20_79238-80238; species=gorGor
tctctgacaaaacatactttaaaccaacaaagatcaaaaaagacaagggcattacataatggtaaagtgatcaattcaacaactagagctaactatcctaatatatatgcacccaatacaggagcactcagattcataaaacaagttcttacaggcctacaaagagacttagactcccacacaataatagtgggagactttaacactcagtgtcaatattagacagatcaatgagacagaaaattaacaaggatattgaggacttgaactcagctctggatcaagtggacctaatagacatctacagaactctccaccccaaatcaacagaatatacattcgtctcagtgccacatgacacttattctaaaatcgaccacataattggaagtaaaacactcctcaggaaatgcaaaagaactgaTTAGTTATTAATAAATTGGGCTGAGGCTTGGGCGCTACTGAAAGCCACAATATCAGATGCCAGAATGTCTCAAAAT
>gene=chr20_79238-80238; species=panTro
tctctgacaaaacagactttaaaccaacaaagatcaaaaaagacaagggcattacataatggtaaagtgatcaattcaacaactagagctaactatcctaatatatatgcacccaatacaggagcactcagattcataaaacaagttcttagaggcctacaaagagacttagactcccacacaataatagtgggagactttaacactcagtgtcaatattagacagatcaatgagacagaaaattaacaaggatattgaggacttgaactcagctctggatcaagtggacctaatagacatctacagaactctccaccccaaatcaacagaatatacatttgtctcagtgccacatgacacttattctaaaatcgaccacataattggaagtaaaacactcctcaggaaatgcaaaagaactgaTTAGTTATTAATAAATTGGGCTGAGGCTTGGGCGCTACTGAAAGCCACAATATCAGATGCCAGAATGTCTCAAAAT
>gene=chr20_79238-80238; species=papHam
tctctgtcaaaacagactttaaaccaccaaagatcaaaaaaaacaagggcattacataatggtaaagtgatcaattcaacaagaagagctaactatcctaatatatgtgcacccaatacaggaggactcagattcataaaacaagttcttagaggcctacaaagagacttagactcccacacaataatagtgggagattttaacactcactgccaatattagacagatcaatgaggc--aaaattaacaaggatatccaggaattgaactcagctctggatcaagtggacctaatagacatctacagaactctccactccaaatcaacagaatatacattcttctcagtgtcacatgacacttattctaaaatcgaccacataattggaagtaaaacactcctcaggaaatgtaaaagaactgaTTAGTTATTAATAAATTGGGCTGATGCTTGGGTGCTATTGAAAGCCACAATATCAGACGCCAGAATGTCTCAAAAT
>gene=chr20_79238-80238; species=ponAbe
tctctgacaaaacggactttaaaccaacaaagatcaaaaaagacaagggcattacataatggtaaagtgatcaattcaacaactagagctaactatcctaatatatatgcacccaatacaggagcactcagattcataaaacaagttcttagaggcctacaaagagacttagactcccacacaataatagtgggagactttaacactcagtgtcaatattagacatatcaatgagacagaaaattaacaaggatattgaggacttgaactcagctctggatcaagtggacctaatagacatctacagaactctccaccccaaatcaacagaatat--------------------------------taaaatcaaccacataattggaagtaaaacactcctcaggaaatgcaaaagaactgaTTAGTTATTAATAAATTGGGCTGAGGCTTGGGTGCTATTGAAAGCCACAATATCAGATGCCAGAATGTCTCAAAAT
>gene=chr20_79238-80238; species=rheMac
tctctgtcaaaacagactttaaaccaccaaagatcaaaaaagacaagggcattacataatggtaaagtgatcaattcaacaagaagagctaactatcctaatatatgtgcacccaatacaggaggactcagattcataaaacaagttcttagaggcctacaaagagacttagactcccacacaataatagtgggagattttaacactcactgccaatattagacagatcaatgaggc--aaaattaacaaggatatccaggaattgaactcagctctagatcaagtggacctaatagacatctacagaactctccactccaaatcaacagaatatacattcttctcagtgccacattacacttattctaaaatcgaccacataattggaagtaaaacactcctcaggaaatgtaaaagaactgaTTAGTTATTAATAAATTGGGCTGATGCTTGGGTGCTACTGAAAGCCACAATATCAGACGCCAGAATGTCTCAAAAT
>gene=chr20_79411-80411; species=hg19
ctcccacacaataatagttggagactttaacactcagtgtcaatattagacagatcaatgagacagaaaattaacaaggatattgaggacttgaactcagctctggatcaagtggacctaatagacatctacagaactctccaccccaaatcaacagaatgtacattcgtctcagtgccacatgacacttattctaaaatcgaccacataattggaagtaaaacactcctcaggaaatgcaaaagaactgaTTAGTTATTAATAAATTGGGCTGAGGCTTGGGCGCTACTGAAAGCCACAATATCAGATGCCAGAATGTCTCAAAATCAAAAAGGTTTTTTCCTCTAATTATTTTTTATGTGATCCAAGCCAAGCTGCCAGTGACTATGGCTGTAGTTTGGATGTTGACCATCAGACCACTGACCTTTCAGTAGACCTCATATTCTAATAGGTCTTAGACCACCAGTtagggtgtccatcattcagatttgattgggact
>gene=chr20_79411-80411; species=bosTau
--------------------------------------------------------------------------------------------------------------------------------------------------------------------------------------------------------------------------------------------------------TGATTAATTATTCATATGCTGGCCTACGGCTGGGGTGTTACTGAGAGCCACAGTCTCAGATGCCTAAAGGTCTCAGAATCAAGAAGGTTTACTCTC-TAATTC-TTTTTAGTTTGTCTGGGTCAAGTTGCCAGGGATCCTAGCTATAGAAGAGGTATTCAGCCTCAGGCCACTGACCCTTAAGTAGACCTCATATTGCAATAGCTCTTGGGCCTCCTGTtaggctgacaaatatcgtactttgcctgggact
>gene=chr20_79411-80411; species=calJac
--------------------------------------------------------------------------------------------------------------------------------------------------------------------------------------------------------------------------------------------------------------------------------------------------------------------------------------------------------------------------------------------------------------------------------------------------------------------------------------------------------------------
>gene=chr20_79411-80411; species=canFam
-----------------------------------------------------------------------------------------------------------------------------------------------------------------------------------------------------------------------------------------------------------TTAATTATTAATGTATTGAATTAAATCTGGGGTGCTACTGAAAGTCACAGTCTCAAGTGCCTAAATGTCTCAGAATCAAGAAGGCTTTTTCCT----CTC-TTTTTATTTTATCTAAGTCAACTTGCCAGTGACTATGACAGCAGTTTGAA-------TATTGGATCACTGACTTTTCAA-GGAATCTTTATTCCAATAGGTCTT---CCCCCCGTtaggctgacaaacatcttagtt----tgggact
>gene=chr20_79411-80411; species=equCab
--------------------------------------------------------------------------------------------------------------------------------------------------------------------------------------------------------------------------------------------------------TAATTAATTATTAATGTATTGGGCTAAGGCTGGGGTGCTACTGAGAGCCACAGGCTCAGATGCCTAACTGTCTCAGAATCAAGAAGGTTTCTTCCTTTAATTC-TTTTTATTTTGTCTAGGTCAAGCTACCAGTGATCATGGCTGTAGTTTGCACAGTGGCTATCAGACCACTGACCTTTCAGTAGACTTCGTATTCCAACAGATCTTAGATCTCCAATTAGGCTGACCGATATCTTAGTTCACCTGAGACT
>gene=chr20_79411-80411; species=gorGor
ctcccacacaataatagtgggagactttaacactcagtgtcaatattagacagatcaatgagacagaaaattaacaaggatattgaggacttgaactcagctctggatcaagtggacctaatagacatctacagaactctccaccccaaatcaacagaatatacattcgtctcagtgccacatgacacttattctaaaatcgaccacataattggaagtaaaacactcctcaggaaatgcaaaagaactgaTTAGTTATTAATAAATTGGGCTGAGGCTTGGGCGCTACTGAAAGCCACAATATCAGATGCCAGAATGTCTCAAAATCAAAAAGGTTTTTTCCTCTAATTATTTTTTATGTGATCCAAGCCAAGCTGCCAGTGACTATGGCT-TAGTTTGGATGTTGACCATCAGACCACTGACCTTTCAGTAGACCTCATATTCTAATAGGTCTTAGACC-CCAGTtagggtgtccatcattcagatttgactgggact
>gene=chr20_79411-80411; species=panTro
ctcccacacaataatagtgggagactttaacactcagtgtcaatattagacagatcaatgagacagaaaattaacaaggatattgaggacttgaactcagctctggatcaagtggacctaatagacatctacagaactctccaccccaaatcaacagaatatacatttgtctcagtgccacatgacacttattctaaaatcgaccacataattggaagtaaaacactcctcaggaaatgcaaaagaactgaTTAGTTATTAATAAATTGGGCTGAGGCTTGGGCGCTACTGAAAGCCACAATATCAGATGCCAGAATGTCTCAAAATCCAAAAGGCTTTTTCCTCTAATTATTTTTTATGTGATCCAAGCCAAACTGCCAGTGACTATGGCTGTAGTTTGGATGTTGACCATCAGACCAGTGACCTTTCAGTAGACCTCATATTCTAATAGGTCTTAGACCGCCAGTtagggtgtccatcattcagatttgattgggact
>gene=chr20_79411-80411; species=papHam
ctcccacacaataatagtgggagattttaacactcactgccaatattagacagatcaatgaggc--aaaattaacaaggatatccaggaattgaactcagctctggatcaagtggacctaatagacatctacagaactctccactccaaatcaacagaatatacattcttctcagtgtcacatgacacttattctaaaatcgaccacataattggaagtaaaacactcctcaggaaatgtaaaagaactgaTTAGTTATTAATAAATTGGGCTGATGCTTGGGTGCTATTGAAAGCCACAATATCAGACGCCAGAATGTCTCAAAATCAAAAAGATTTATTCCACTAATTATTTTTTATGTGATCCAAGCCAAGCTGCCAGTGACTATGGCTGTAGTTTGGATGTTGACCATCAGACCACTGACCTTTCAGTAGACCTCATATTCTAATAGGTCTTAGACCACCAGTtagggtgtccatcattcagatttgattgggaca
>gene=chr20_79411-80411; species=ponAbe
ctcccacacaataatagtgggagactttaacactcagtgtcaatattagacatatcaatgagacagaaaattaacaaggatattgaggacttgaactcagctctggatcaagtggacctaatagacatctacagaactctccaccccaaatcaacagaatat--------------------------------taaaatcaaccacataattggaagtaaaacactcctcaggaaatgcaaaagaactgaTTAGTTATTAATAAATTGGGCTGAGGCTTGGGTGCTATTGAAAGCCACAATATCAGATGCCAGAATGTCTCAAAATCAAAAAGGTTTTTTCCTCTAATTATTTTTTATGTGATCCAAGCCAAGCTGCCAGTGACTATGGCTGTAGTTTGGATGTTGACCATCAGACCACTGACCTTTCAGTAGACCTCATATTCTAATAGGTCTTAGACTGCCAGTTTgggtgtccatcattcagatttgattgggact
>gene=chr20_79411-80411; species=rheMac
ctcccacacaataatagtgggagattttaacactcactgccaatattagacagatcaatgaggc--aaaattaacaaggatatccaggaattgaactcagctctagatcaagtggacctaatagacatctacagaactctccactccaaatcaacagaatatacattcttctcagtgccacattacacttattctaaaatcgaccacataattggaagtaaaacactcctcaggaaatgtaaaagaactgaTTAGTTATTAATAAATTGGGCTGATGCTTGGGTGCTACTGAAAGCCACAATATCAGACGCCAGAATGTCTCAAAATCAAAAAGATTTATTCCACTAATTATTTTTTATGTGATCCAAGCCAAGCTGCCAGTGACTATGGCTGTAGTTTGGATGTTGACCATCAGACCACTGACCTTTCAGTAGACCTCATATTCTAATAGGTCTTAGACCACCAGTtagggtgtccatcattcagatttgattgggaca
>gene=chr20_80151-81151; species=hg19
TCATCACATAGGTCATACATTGGCTTTTCACAGAATCAGTCTAGGGTGCTCTTTTTCCATATTTTTGCCTCAACTGTCATTTCCTGAAACACACTCCTTGAGCATGCAGAACACCTTCCATTCTACTTTGTATTATTTTCTTCCCATCATTTGAACTCTGAAATCATTTTGAGTATTTACTCTCTCTCTGATTttttttactaacttatggcctaacacccctgctataatgtacatatagtcctcatctcttggtcttgttgacctatgtgatccaaactgcaagaacagtgcgtcacacatgagaaatgctcaataaaaatttgAGAACAAATTATTCAGGCAGTTATCTTAATATATATGAGAAGGTTATATAATATAAAAcagtagtcttcaaactgcaatactggttacaaaaagatttttcaagctatacatattgatagtttaaaggaataaaatttcagaccctcaagttccaaatttcttatgatgttttg
>gene=chr20_80151-81151; species=bosTau
TCATCACACAGGTCACATGCCAA--ATTCACAGAGTTAGCTTAGAGTATTcttcttctatgcctttcctttaaatgtcacctccttagaaacaat------ccata-agaccactcctcactctactttgcatcatcttcttcctatcgcctgaactctgaaa-tattttgtagatttctttgctgtctgcatttagttgtgtacatatagcctgtcaccaccagtctaatgtacacagagtccttatcccgtgctctggttcctgactgtgtcccaagctggtagaccagtgccttgtgcatggtggatgctcagtaaaaacttgAGCATTT---GTTCATGTAATCATCTCAACAAATATGAGAAGGCCGGACAATACAAAGTAGTAATCATCAATCTTGGATACTGGATAT--AACATTTTTTCAAAATATTCATATTGATAATTTAAGGGAAATAGTGTTTTGACCCTCAGTTTTTTAATGTCTTGTGATACTCAG
>gene=chr20_80151-81151; species=calJac
--------------------------------------------------------------------------------------------------------------------------------------------------------------------------------------------------------------------------------------------------------------------------------------------------------------------------------------------------------------------------------------------------------------------------------------------------------------------------------------------------------------------
>gene=chr20_80151-81151; species=canFam
TCATCACACAGGTCATGTGTTGACTCTTCACAGAGTCAGCCTAGACTACTCTTTTTCTATAtctttgcttcaaatatcacctccttagaaacaattcttggccacg-agactgctcctcact--gttccgcactattttcttcttatcacttaagccatgaaattattttgtatatttcttcattgtctgaatttatttacttatttatggactgtcattacaaccataatgtccatatagtcctaacaccttgatctttttcatgcctgtgtcccaaggtgctagaccagtgcctagcacatggcaaatgctcaataaaaacttgagaatatatgGTTCAT-CAATCATCTCAATAGATATTAGAAGGTCACACAATATGA-TTGgtagtcttcaaactgggataccagctacaaaaaggttttccaaggtgtgcacattgagaatttaagggaatcaatttttagaccctcaatttctgaatgtcttatcatgctcag
>gene=chr20_80151-81151; species=equCab
-TATCACAGAGGTCACATATCAATTCTTCACAGAGTCAGCCTAGGATACAc-ttttctatatctttgcttcaaatgtcatttctttagaaacaatccttggccatg-agaccactcctca------tttgtattattttctccctatcagttaaactctggaattattttgtatatttctttgctctctgaatttatttacttatttatggcctgtcatcatcaccataatgtacatacagtcctaacaccttgatcttattcatggctgtgtcccaagctgctggaccagtgccttacacatggtagatactcaataaaaatttgCGAAAGTGTTGCTCATGAAATTATCTCAATTAACATGAGAAAGTCACATGATGTAAGTcagtagtcttcaaactgggatactggttac-aaaagtttttctaagatatacacattgataatttagggggatcaatttttagaccttcaacttctgaatctcttaggatgttcag
>gene=chr20_80151-81151; species=gorGor
TCATCACATAGGTCATACATTGGCTTTTCACAGAAACAGTCTAGGGTGCTCTTTTTCCATATTTTTGC-TCAACTGTCATTTCCTGAAACACACTCCTTGAGCATGCAGAGCACCTTCCATTCTACTTTGTATTATTTTCTTCCCATCATTTGAACTCTGAAATCATTTTGAGTATTTACTTTCTCTCTGATTTTTTTTACTAACTTATGGCCTAACACCCCTGCTATAATGTACATATAGTCCTCATCTCTTGGTCTTGTTGACATATGTGATccaaactgcaagaacagtgcatcacacatgagaaatgctcaataaaaatttgAGAACAAATTATTCAGGCAGTTATCTTAATATATATGAGAAGGTTATATAATATAAAACAGTAGTCTTCAAACTGCAATACTGGTTACAAAAAGATTTTTCAAGCTATACATATTGATAGTTTAAAGGAATAAAATTTCAGACCCTCAAGTTCCAAATTTCTTATGATGTTTTG
>gene=chr20_80151-81151; species=panTro
TCATCACATAGGTCATACATTGGCTTTTCACAGAATCAGTCTAGGGTGCTCTTTTTCCATATTTTTGCCTCAACTGTCATTTCCTGAAACACACTCCTTGAGCATGCAGAGCACCTTCCATTCTACTTTGTATTATTTTCTTCCCATCATTTGAACTCTGAAATCATTTTGAGTATTTACTTTCTCTCTGATTTTTTTTACTAACTTATGGCCTAACACCCCTGCTATAATGTACATATAGTCCTCATCTCTTGgtcttgttgacatatgtgatccaaactgcaagaacagtgcgtcacacatgagaaatgctcaataaaaatttgAGAACAAATTATTCAGGCAGTTATCTTAATATATATGAGAAGGTTATATAATATAAAACAGTAGTCTTCAAACTGCAATACTGGTTACAAAAAGATTTTTCAAGCTATACATATTGATAGTTTAAAGGAATAAAATTTCAGACCCTCAAGTTCCAAATTTCTTATGATGTTTTG
>gene=chr20_80151-81151; species=papHam
TCATCACATAGGTCATACATTGGCTTTTCACAGAAACAGTCTAGGGTGCTCTTTTTCCATATTTCTGCCTCAACTGTCATTTCCTGAAACATACTCCTTGACCATGCAGAGCACCTCCCACTCTACTTTGTATTATTTTCTTCCCATCATTTGAACTCTGAAATCATTTTGAGTATTTACTTTCTTTCTGATTTtttttactaacttatggcctaacacccctgctataatgtacatatagtcctcatctcttggtcttgttgacatctgtgatccaaactgcaagaacagtgtgtcacacatgggaaatcctcaataaaagtttgcgaacaaatTATTCAGGCAGTTATCTTAATATATATGAGAAGGTTATAGAATATAAAAcagtagtcttcaaactgcaatactggttacaaaaagatttttcaagctatacatattgatagtttaaaggaataaaatttcagaccctcaacttccaaatttcttacgatgttttg
>gene=chr20_80151-81151; species=ponAbe
TCATCACATAGGTCATACACTGGCTTTTCACAGAAACAGTCTAGGGAGCTCTTTTTCCATATTTTTGCCTCAACTGTCATTTCCTGAAACACACTCCTTGAGCATGCAGagcaccttccattctactttgtattattttcttcccatcatttgaactctgaaatcattttgagtatttactttctttctg--tttttttactaacttatggcctaacacccctgctataatgtacatatagtcctcatctcttggtcttgttgacatctgtgatccaaactgcaagaacagtgcatcacacatgggaaatgctcaataaaaatttgAGAACAAATTATTCAGGCAGTTATCTTAATATATATGAGAAGTTTATATAATATAAAAcagtagtcttcaaacagcaatactggttacaaaaagatttttcaagctatacatattgatagtttaaaggaataaaatttcagaccctcaagttccaaatttcttatgatgttttg
>gene=chr20_80151-81151; species=rheMac
TCATCACATAGGTCATACACTGGCTTTTCACAGAAACAGTCTAGGGTGCTCTTTTTCCATATTTCTGCCTCAACTGTCATTTCTTGAAACATACTCTTTGACCATGCAGAGCACCTCCCATTCTACTTTGTATTATTTTCTTCCCATCATTTGAACTCTGAAATCATTTTGAGTATTTACTTTCTTTCTGATTTTTTTTACTAACTTATGGCCTAACACCCCTGCTATAATGTACATATACTCCTCATCTCTTGgtcttgttgacatctgtgatccaaactgcaagaacagtgcgtcacacatgggaaatcctcaataaaagtttgcgaacaaatTATTCAGGCAGTTATCTTAATATATATGAGAAGGTTATAGAATATAAAAcagtagtcttcaaactgcaatactggttacaaaaagatttttcaagctatacatattgatagtttaaaggaataaaatttcagaccctcaacttccaaatttcttacgatgttttg
>gene=chr20_80145-81145; species=hg19
TCATCACATAGGTCATACATTGGCTTTTCACAGAATCAGTCTAGGGTGCTCTTTTTCCATATTTTTGCCTCAACTGTCATTTCCTGAAACACACTCCTTGAGCATGCAGAACACCTTCCATTCTACTTTGTATTATTTTCTTCCCATCATTTGAACTCTGAAATCATTTTGAGTATTTACTCTCTCTCTGATTttttttactaacttatggcctaacacccctgctataatgtacatatagtcctcatctcttggtcttgttgacctatgtgatccaaactgcaagaacagtgcgtcacacatgagaaatgctcaataaaaatttgAGAACAAATTATTCAGGCAGTTATCTTAATATATATGAGAAGGTTATATAATATAAAAcagtagtcttcaaactgcaatactggttacaaaaagatttttcaagctatacatattgatagtttaaaggaataaaatttcagaccctcaagttccaaatttcttatgatgttttg
>gene=chr20_80145-81145; species=bosTau
TCATCACACAGGTCACATGCCAA--ATTCACAGAGTTAGCTTAGAGTATTcttcttctatgcctttcctttaaatgtcacctccttagaaacaat------ccata-agaccactcctcactctactttgcatcatcttcttcctatcgcctgaactctgaaa-tattttgtagatttctttgctgtctgcatttagttgtgtacatatagcctgtcaccaccagtctaatgtacacagagtccttatcccgtgctctggttcctgactgtgtcccaagctggtagaccagtgccttgtgcatggtggatgctcagtaaaaacttgAGCATTT---GTTCATGTAATCATCTCAACAAATATGAGAAGGCCGGACAATACAAAGTAGTAATCATCAATCTTGGATACTGGATAT--AACATTTTTTCAAAATATTCATATTGATAATTTAAGGGAAATAGTGTTTTGACCCTCAGTTTTTTAATGTCTTGTGATACTCAG
>gene=chr20_80145-81145; species=calJac
--------------------------------------------------------------------------------------------------------------------------------------------------------------------------------------------------------------------------------------------------------------------------------------------------------------------------------------------------------------------------------------------------------------------------------------------------------------------------------------------------------------------
>gene=chr20_80145-81145; species=canFam
TCATCACACAGGTCATGTGTTGACTCTTCACAGAGTCAGCCTAGACTACTCTTTTTCTATAtctttgcttcaaatatcacctccttagaaacaattcttggccacg-agactgctcctcact--gttccgcactattttcttcttatcacttaagccatgaaattattttgtatatttcttcattgtctgaatttatttacttatttatggactgtcattacaaccataatgtccatatagtcctaacaccttgatctttttcatgcctgtgtcccaaggtgctagaccagtgcctagcacatggcaaatgctcaataaaaacttgagaatatatgGTTCAT-CAATCATCTCAATAGATATTAGAAGGTCACACAATATGA-TTGgtagtcttcaaactgggataccagctacaaaaaggttttccaaggtgtgcacattgagaatttaagggaatcaatttttagaccctcaatttctgaatgtcttatcatgctcag
>gene=chr20_80145-81145; species=equCab
-TATCACAGAGGTCACATATCAATTCTTCACAGAGTCAGCCTAGGATACAc-ttttctatatctttgcttcaaatgtcatttctttagaaacaatccttggccatg-agaccactcctca------tttgtattattttctccctatcagttaaactctggaattattttgtatatttctttgctctctgaatttatttacttatttatggcctgtcatcatcaccataatgtacatacagtcctaacaccttgatcttattcatggctgtgtcccaagctgctggaccagtgccttacacatggtagatactcaataaaaatttgCGAAAGTGTTGCTCATGAAATTATCTCAATTAACATGAGAAAGTCACATGATGTAAGTcagtagtcttcaaactgggatactggttac-aaaagtttttctaagatatacacattgataatttagggggatcaatttttagaccttcaacttctgaatctcttaggatgttcag
>gene=chr20_80145-81145; species=gorGor
TCATCACATAGGTCATACATTGGCTTTTCACAGAAACAGTCTAGGGTGCTCTTTTTCCATATTTTTGC-TCAACTGTCATTTCCTGAAACACACTCCTTGAGCATGCAGAGCACCTTCCATTCTACTTTGTATTATTTTCTTCCCATCATTTGAACTCTGAAATCATTTTGAGTATTTACTTTCTCTCTGATTTTTTTTACTAACTTATGGCCTAACACCCCTGCTATAATGTACATATAGTCCTCATCTCTTGGTCTTGTTGACATATGTGATccaaactgcaagaacagtgcatcacacatgagaaatgctcaataaaaatttgAGAACAAATTATTCAGGCAGTTATCTTAATATATATGAGAAGGTTATATAATATAAAACAGTAGTCTTCAAACTGCAATACTGGTTACAAAAAGATTTTTCAAGCTATACATATTGATAGTTTAAAGGAATAAAATTTCAGACCCTCAAGTTCCAAATTTCTTATGATGTTTTG
>gene=chr20_80145-81145; species=panTro
TCATCACATAGGTCATACATTGGCTTTTCACAGAATCAGTCTAGGGTGCTCTTTTTCCATATTTTTGCCTCAACTGTCATTTCCTGAAACACACTCCTTGAGCATGCAGAGCACCTTCCATTCTACTTTGTATTATTTTCTTCCCATCATTTGAACTCTGAAATCATTTTGAGTATTTACTTTCTCTCTGATTTTTTTTACTAACTTATGGCCTAACACCCCTGCTATAATGTACATATAGTCCTCATCTCTTGgtcttgttgacatatgtgatccaaactgcaagaacagtgcgtcacacatgagaaatgctcaataaaaatttgAGAACAAATTATTCAGGCAGTTATCTTAATATATATGAGAAGGTTATATAATATAAAACAGTAGTCTTCAAACTGCAATACTGGTTACAAAAAGATTTTTCAAGCTATACATATTGATAGTTTAAAGGAATAAAATTTCAGACCCTCAAGTTCCAAATTTCTTATGATGTTTTG
>gene=chr20_80145-81145; species=papHam
TCATCACATAGGTCATACATTGGCTTTTCACAGAAACAGTCTAGGGTGCTCTTTTTCCATATTTCTGCCTCAACTGTCATTTCCTGAAACATACTCCTTGACCATGCAGAGCACCTCCCACTCTACTTTGTATTATTTTCTTCCCATCATTTGAACTCTGAAATCATTTTGAGTATTTACTTTCTTTCTGATTTtttttactaacttatggcctaacacccctgctataatgtacatatagtcctcatctcttggtcttgttgacatctgtgatccaaactgcaagaacagtgtgtcacacatgggaaatcctcaataaaagtttgcgaacaaatTATTCAGGCAGTTATCTTAATATATATGAGAAGGTTATAGAATATAAAAcagtagtcttcaaactgcaatactggttacaaaaagatttttcaagctatacatattgatagtttaaaggaataaaatttcagaccctcaacttccaaatttcttacgatgttttg
>gene=chr20_80145-81145; species=ponAbe
TCATCACATAGGTCATACACTGGCTTTTCACAGAAACAGTCTAGGGAGCTCTTTTTCCATATTTTTGCCTCAACTGTCATTTCCTGAAACACACTCCTTGAGCATGCAGagcaccttccattctactttgtattattttcttcccatcatttgaactctgaaatcattttgagtatttactttctttctg--tttttttactaacttatggcctaacacccctgctataatgtacatatagtcctcatctcttggtcttgttgacatctgtgatccaaactgcaagaacagtgcatcacacatgggaaatgctcaataaaaatttgAGAACAAATTATTCAGGCAGTTATCTTAATATATATGAGAAGTTTATATAATATAAAAcagtagtcttcaaacagcaatactggttacaaaaagatttttcaagctatacatattgatagtttaaaggaataaaatttcagaccctcaagttccaaatttcttatgatgttttg
>gene=chr20_80145-81145; species=rheMac
TCATCACATAGGTCATACACTGGCTTTTCACAGAAACAGTCTAGGGTGCTCTTTTTCCATATTTCTGCCTCAACTGTCATTTCTTGAAACATACTCTTTGACCATGCAGAGCACCTCCCATTCTACTTTGTATTATTTTCTTCCCATCATTTGAACTCTGAAATCATTTTGAGTATTTACTTTCTTTCTGATTTTTTTTACTAACTTATGGCCTAACACCCCTGCTATAATGTACATATACTCCTCATCTCTTGgtcttgttgacatctgtgatccaaactgcaagaacagtgcgtcacacatgggaaatcctcaataaaagtttgcgaacaaatTATTCAGGCAGTTATCTTAATATATATGAGAAGGTTATAGAATATAAAAcagtagtcttcaaactgcaatactggttacaaaaagatttttcaagctatacatattgatagtttaaaggaataaaatttcagaccctcaacttccaaatttcttacgatgttttg
>gene=chr20_81151-82151; species=hg19
gattgccctgagtgaacaaacctccagtggacaattgaaatactagtgctggTattcagaaagtgaataatcatagactttgaataaaaatcctttggaaataaaagtgtttttaatttttttgtttacaaaagcaatgatggggtgtcaatcaagttgatggttaatattaaatagatctttgaagataaactttaataatagcctactatgaaattttttagcatatcacttggaagaggttaaaagaactgtgtaaacattagagtcttatgttcaaagagatttcacaataagctacaatgtatgtctatgttttgtcacagagaaatgtgatagaatgattaataaaagacttgcaaacacaaaaatatagtacattaggatcaaattttgcagagaagtttgaataaaaactaaagttttaaaaagaaaaaagatacaatgttcccaattgctaaaaaagagcttctttgcatatttattaaatgaattattgt
>gene=chr20_81151-82151; species=bosTau
GATTGTTCATCGTGGAAAAACCTGCAGTGGATAACTGAAAGATTGGTGCTGTTATTCAGAAACTAAGTAATCACAGACTTtggacaaaaatcctttggaaaatcaagtg-------tttcactgtttatcaaagcagggacgcaaagcaaatc-agctggtgg-------ttgatagatctttgtaaataagttttggtaatagcttacaatggaa-tt-------tgtaaattgtaaggacttgaaagaact-------------------------------------------------------------------------------------------------------------------------------------------------------------------------------------------------------------------------------------------------------
>gene=chr20_81151-82151; species=calJac
--------------------------------------------------------------------------------------------------------------------------------------------------------------------------------------------------------------------------------------------------------------------------------------------------------------------------------------------------------------------------------------------------------------------------------------------------------------------------------------------------------------------
>gene=chr20_81151-82151; species=canFam
ggttgcccagagtggacaaatctccagtggataatttaaatattggtgctggTGTTCAT-aagtgagtaatcatagactttgggtaaaaatcttttggaaatccaagtg-------tttttttgtttaccaaaacaatgactcaggaagaatcaaactaatgg-------tggataaagctttgaaattaagctttaataatagcttactaaggaa-cttttggtgtataacttgtaaagagttgaaacacctgtgtgatca----------------------------------------------------------------------------------------------------------------------------------------------------------------------------------------------------------------------------------------------
>gene=chr20_81151-82151; species=equCab
ggttgcccagagtggaaaaggctccagtggataattgaaatattggtgctggagttcagaaagtcagtaatcacagactttggataaaactcctttggaaattcaagtg-------tttttttgtttaccaaagcaa----gcagggtaaatcaaggtggtgg-------ttgatagatgattgaaaataaacgttaatgatagcttactgtggaa-gttttggaatataacttgaaagaagttaaaaaaactgtgtga--------------------------------------------------------------------------------------------------------cacagaaataaattacattacaatctaattatgtgacgaggatgggataaaaactaaaagtttaaagagaaaaatggtgtagtgtttctaattgctaaagtaaagtctctttgtatgtttattaaatggattattac
>gene=chr20_81151-82151; species=gorGor
gattgccctgagtgaacaaaccgccagtggacaattgaaatactggtgctggTattcagaaagtgaataatcatagactttgaataaaaatcctttggaaataaaagtgtttttaatttttttgtttacaaaagcaatgatggggtgtcaatcaagttgatggttaatattaaatagatctttgaagataaactttaataacagcctactatgaaattttttagcatatcatttggaagaggttaaaagaactgtgtaaacattagagtcttatgttcaaagagatttcacaataagctacaatgtatgtctatgttttgtcacagagaaatgtgatagaaagattaataaaagacttgcaaacacaaaaatatagtacattaggatcaaattttgcagagaagtttgaataaaaactaaaggtttaaaaagaaaaaagatacaatgttcccaattgctaaaaaagagcttctttgcatatttattaaatgaattattgt
>gene=chr20_81151-82151; species=panTro
gattgccctgagtgaacaaacctccagtggacaattgaaatactggtgctggTattcagaaagtgaataatcatagactttgaataaaaatcctttggaaataaaagtgtttttaatttttttgtttacaaaagcaatgatggggtgtcaatcaagttgatggttaatattaaatagatctttgaagataaactttaataatagcctactatgaaattttttagcatatcacttggaagaggttaaaagaactgtgtaaacattagagtcttatgttcaaagagatttcacaataagctacaatgtatgtctatgttttatcacagagaaatgtgatagaaagattaataaaagacttgcaaacacaaaaatatagtacattaggatcaaattttgcagagaagtttgaataaaaactaaaggtttaaaaagaaaaaagatacaatgttcccaattgctaaaaaagagtttctttgcatatttattgaatgaattattgt
>gene=chr20_81151-82151; species=papHam
gattgccctgagtgaacaaacctccagtggacaattgaaatactggtgctgatatttagaaagtgaataatcatagactttgcataaaaatcctttggaaataaaaatgtttaaaatttttttatttacaaaagcaatgatggggtgtcaatcaagttgatggttaatattaaatagatccttaaagataaactttaataatagcctactatgaaa-ttgttagcatataacttggaagaggttaaaagaactgtgtaaacattagagtcttatgttcaaagagatttcacaataagctacaatgtatgtctatgttttgtcatagagaaatgtgatagaaagattaataaaagacttgcaaacacagaaatatagtacattaggatcaaattttgtagagaaggttgaataaaaactaaaggtttaaaaagaaaaaagatataatattcccaattgctaaaaaagagcttctttgcgtatttattaaatgaattattgt
>gene=chr20_81151-82151; species=ponAbe
gattgccctgagtgaacaaacctccagtggacaattgaaatactggtgctggTattcagaaagtgaataatcatagactttgaataaaaatcctttggaaataaaagtgttttaaatttttttgtttacaaaagcaacgatggggtgtcaatcaagttgatggttaatgttaaatagatctttgaagataaactttaataatagcctactatgaaa-tttttagcatatcacttggaagaggttaaaagaactgtgtaaacattagagtcttatgttcaaagcgatttcacaataagctacagtgtatgtctatgttttgtcatagagaaatgtgatagaaagattaataaaagacttgcaaacacaaaaatatagtacattaggatcaaattttgtagagaagtttgaataaaaactaaaggtttaaaaagaaaaaagatataatgttcccaattgctaaaaaagagcttctttgcatatttattaaatgaattattgt
>gene=chr20_81151-82151; species=rheMac
gattgccctgagtgaacaaacctccagtggacaattgaaatactggtgctgatattcagaaagtgaataatcatagactttgcataaaaatcctttggaaataaaagtgttttaaatttttttatttacaaaagcaatgatggggtgtcaatcaagttgatggttaatattaaatagatccttaaagataaactttaataatagcctactatgaaa-ttgttagcatataacttggaagaggttaaaagaactgtgtaaacattagagtcttatattctaagagatttcacaataagctacaatgtatgtctatgttttgtcatagagaaatgtgatagaaagattaataaaagacttgcaaacacagaaatatagtacattaggatcaaattttgtagagaaggttgaataaaaactaaaggtttaaaaagaaaaaagatataatattcccaattgctaaaaaagagcttctttgtgtatttattaaatgaattattgt
>gene=chr20_81241-82241; species=hg19
tcctttggaaataaaagtgtttttaatttttttgtttacaaaagcaatgatggggtgtcaatcaagttgatggttaatattaaatagatctttgaagataaactttaataatagcctactatgaaattttttagcatatcacttggaagaggttaaaagaactgtgtaaacattagagtcttatgttcaaagagatttcacaataagctacaatgtatgtctatgttttgtcacagagaaatgtgatagaatgattaataaaagacttgcaaacacaaaaatatagtacattaggatcaaattttgcagagaagtttgaataaaaactaaagttttaaaaagaaaaaagatacaatgttcccaattgctaaaaaagagcttctttgcatatttattaaatgaattattgtgattagcaaattgtcatgcattcatattccattggatgtatttagtatttagttgttacatgtcaatatttgtaatatgctattagttat
>gene=chr20_81241-82241; species=bosTau
tcctttggaaaatcaagtg-------tttcactgtttatcaaagcagggacgcaaagcaaatc-agctggtgg-------ttgatagatctttgtaaataagttttggtaatagcttacaatggaa-tt-------tgtaaattgtaaggacttgaaagaact-------------------------------------------------------------------------------------------------------------------------------------------------------------------------------------------------------------------------------------------------------------------------------------------------------------------------------------------------
>gene=chr20_81241-82241; species=calJac
--------------------------------------------------------------------------------------------------------------------------------------------------------------------------------------------------------------------------------------------------------------------------------------------------------------------------------------------------------------------------------------------------------------------------------------------------------------------------------------------------------------------
>gene=chr20_81241-82241; species=canFam
tcttttggaaatccaagtg-------tttttttgtttaccaaaacaatgactcaggaagaatcaaactaatgg-------tggataaagctttgaaattaagctttaataatagcttactaaggaa-cttttggtgtataacttgtaaagagttgaaacacctgtgtgatca----------------------------------------------------------------------------------------------------------------------------------------------------------------------------------------------------------------------------------------------------------------------------------------------------------------------------------------
>gene=chr20_81241-82241; species=equCab
tcctttggaaattcaagtg-------tttttttgtttaccaaagcaa----gcagggtaaatcaaggtggtgg-------ttgatagatgattgaaaataaacgttaatgatagcttactgtggaa-gttttggaatataacttgaaagaagttaaaaaaactgtgtga--------------------------------------------------------------------------------------------------------cacagaaataaattacattacaatctaattatgtgacgaggatgggataaaaactaaaagtttaaagagaaaaatggtgtagtgtttctaattgctaaagtaaagtctctttgtatgtttattaaatggattattaccattaacaaaattttatgtgttccaattgaattgaa-------aaattataattgttacatgtcgatttttataatacaccagtaattat
>gene=chr20_81241-82241; species=gorGor
tcctttggaaataaaagtgtttttaatttttttgtttacaaaagcaatgatggggtgtcaatcaagttgatggttaatattaaatagatctttgaagataaactttaataacagcctactatgaaattttttagcatatcatttggaagaggttaaaagaactgtgtaaacattagagtcttatgttcaaagagatttcacaataagctacaatgtatgtctatgttttgtcacagagaaatgtgatagaaagattaataaaagacttgcaaacacaaaaatatagtacattaggatcaaattttgcagagaagtttgaataaaaactaaaggtttaaaaagaaaaaagatacaatgttcccaattgctaaaaaagagcttctttgcatatttattaaatgaattattgtgattagcaaattgtcatgcattcatattccattggatgtatttagtatttagttgttacatgtcaatatttgtaatatgctattagttat
>gene=chr20_81241-82241; species=panTro
tcctttggaaataaaagtgtttttaatttttttgtttacaaaagcaatgatggggtgtcaatcaagttgatggttaatattaaatagatctttgaagataaactttaataatagcctactatgaaattttttagcatatcacttggaagaggttaaaagaactgtgtaaacattagagtcttatgttcaaagagatttcacaataagctacaatgtatgtctatgttttatcacagagaaatgtgatagaaagattaataaaagacttgcaaacacaaaaatatagtacattaggatcaaattttgcagagaagtttgaataaaaactaaaggtttaaaaagaaaaaagatacaatgttcccaattgctaaaaaagagtttctttgcatatttattgaatgaattattgtgattagcaaattgtcatgcattcatattccattggatgtatttagtatttagttgttacatgtcaatatttgtaatatgctattagttat
>gene=chr20_81241-82241; species=papHam
tcctttggaaataaaaatgtttaaaatttttttatttacaaaagcaatgatggggtgtcaatcaagttgatggttaatattaaatagatccttaaagataaactttaataatagcctactatgaaa-ttgttagcatataacttggaagaggttaaaagaactgtgtaaacattagagtcttatgttcaaagagatttcacaataagctacaatgtatgtctatgttttgtcatagagaaatgtgatagaaagattaataaaagacttgcaaacacagaaatatagtacattaggatcaaattttgtagagaaggttgaataaaaactaaaggtttaaaaagaaaaaagatataatattcccaattgctaaaaaagagcttctttgcgtatttattaaatgaattattgtgattagcaaattgtcatgcattcatattccattggatgtatttggtatttagttattacatgtcaatatttgtaatatgctattaattgt
>gene=chr20_81241-82241; species=ponAbe
tcctttggaaataaaagtgttttaaatttttttgtttacaaaagcaacgatggggtgtcaatcaagttgatggttaatgttaaatagatctttgaagataaactttaataatagcctactatgaaa-tttttagcatatcacttggaagaggttaaaagaactgtgtaaacattagagtcttatgttcaaagcgatttcacaataagctacagtgtatgtctatgttttgtcatagagaaatgtgatagaaagattaataaaagacttgcaaacacaaaaatatagtacattaggatcaaattttgtagagaagtttgaataaaaactaaaggtttaaaaagaaaaaagatataatgttcccaattgctaaaaaagagcttctttgcatatttattaaatgaattattgtgattagcaaattgtcatgcattcatattccattggatgtatttagtatttagttgttacatgtcaatatttgtaatatgcta----ttat
>gene=chr20_81241-82241; species=rheMac
tcctttggaaataaaagtgttttaaatttttttatttacaaaagcaatgatggggtgtcaatcaagttgatggttaatattaaatagatccttaaagataaactttaataatagcctactatgaaa-ttgttagcatataacttggaagaggttaaaagaactgtgtaaacattagagtcttatattctaagagatttcacaataagctacaatgtatgtctatgttttgtcatagagaaatgtgatagaaagattaataaaagacttgcaaacacagaaatatagtacattaggatcaaattttgtagagaaggttgaataaaaactaaaggtttaaaaagaaaaaagatataatattcccaattgctaaaaaagagcttctttgtgtatttattaaatgaattattgtgattagcaaattgtcatgcattcatattccattggatgtatttggtatttagttgttacatgtcaatatttgtaatatgctattaattgt
>gene=chr20_100032-101032; species=hg19
aatttcctttcatgagatctgctatctctatctgaaaaggttgtatttatattttcttcttaaaatatttttgtggatatggatttctaggatgacatttactttgaaaaatacgttgaagagctcagtccattggattatggcttctattgtttgtggtgaaaaatcacctgtcagtgtaacaattactctatcaaaagtatggtttctgtttttccctctgactgtttcccacttttctctttgtcATTTTATCTAGATGACAATTCTTATTTATTTTCTAGAATAGTATTTCTTAGATTATTTCTGAAAAAAAAGAAGATTTATTATCTTTTCAAATTTATGTAGCtttttgtaattctttttctttaattttctttctccttctctttgaaaatcttattaatcagatattggctctcctggattgacactctgtgtcttatatattttgctcatactttccacttgtttttagacttcaaagattttctcacttt
>gene=chr20_100032-101032; species=bosTau
--------------------------------------------------------------------------------------------------------------------------------------------------------------------------------------------------------------------------------------------------------------------------------------------------------------------------------------------------------------------------------------------------------------------------------------------------------------------------------------------------------------------
>gene=chr20_100032-101032; species=calJac
aatttcctttcatgagatctgctgtctctacctgaaaaggttgtatttatattttcttctacaaatattttcataaatatggatttctaggatggcatttacttttaaaaatatgttgaagaagtcaatccattggattatggcttctattgtttctggtgaaaaatcacctgtcagggtaacaattatcctatcaaaagtgtgatttctgtttttctctctgactttttctcttctctttctttgtcattttatctagatgacaatttttatttattttctgGAATAGTGTTTCTTAGAGTATTTCTAAAAAATAATAAGATTTATTATCTTTTCAAATTTATGTAACtttttgtaattctttttctttaattt--tttccccttctctttgaaaatcttattaatcagatattggctctcctgaactgacaatatgtgtcttacatattttgctcatactttctacttgtttttggacttcaaagattttctcacttt
>gene=chr20_100032-101032; species=canFam
aa--ttctttcatgagatttcttgtctttatctgaaaaggctatatttata-tttaatcttaaaatattttggtggatat-gatttctagg-tggcatttacttttggtaatatgttgaagaagctattcca-tagattatggcttctgttgttgctagtgaaaaatcatctgtcaCAGTAACAGTTACCCTAAGTAAGGTAAGGACCTCATTTTTCCCTCTAGCTATTTCTTTTCTTTTTCTTTGTG-TTTTATCTAGAACACCATTCTTACTTATTGTGTGAAATAGTATTATCTTGAGCATTTCTGAAAACAAAGAAGATCCATTATTTTTTCAAATTCATGTAATTTTTTATAATTCCTTTCCTTTCTTTA-CTCTGTCCTC-CCTTTGAGAACCAGATTAATCAAATATCAGCTTTCCTGAATTGACATTCTATGTCTCACACATTTTGCTCACACATTCCACTTGGAATTACATTTTAAATATTTCTTCACATT
>gene=chr20_100032-101032; species=equCab
aatttccttttatgagatctgctgtctcttattgaaaaggctgtatttatattttattcttaaaatattttaatggatatggatttctagg-ttgcatttaa-------aatatgttgaagaagttatttcactggattatggcttctgttgttgctggtgaaaaatc-tatgtcagtgtaacagatactct-gtcaaagcaagcatctggtttttccctctggctgtttcttctctctttctttgtgattttatctagctcaccattcttgtttattatatggaatagtattatttagagcatttctggaaa-agataaggtctgttatcttttcaaattcatgtaactttttataattctttttccttaattgtctctgtcctctcctttgaaaaccaggttaatcagatatggactttccttaattggcactctatgtct--tatattttgcttatattttccacttggatttatatttcaaatatttccccacatt
>gene=chr20_100032-101032; species=gorGor
------------------------------------------------------------------------------------------------------------------------------------------------------------------------------------------------------------------------------------------------------------------------------------------------------------------------------------------------------------------------------------------------------------------------------------------------------------------------------------------------------------------TT
>gene=chr20_100032-101032; species=panTro
aatttcctttcatgagatctgctatctctatctgaaaaggttgtatttatattttcttcttaaaatatttttgtggatatggatttctaggatgacatttactttgaaaaatacgttgaagagctcagtccattggattatggcttctattgtttgtggtgaaaaatcacctgtcagtgtaacaattactctatcaaaagtatggtttctgtttttccctctgactgtttcccgcttttctctttgtcATTTTATCTAGATGACAATTCTTATTTATTTTCTAGAATAGTATTTCTTAGATTATTTCTG-AAAAAAAGAAGATTTATTATCTTTTCAAATTTATGTAGCtttttgtaattctttttctttaattttctttctccttctctttgaaaatcttattaatcagatattggctctcctggattgacactctgtgtcttatatattttgctcatactttccacttgtttttagacttcaaagattttctcacttt
>gene=chr20_100032-101032; species=papHam
----------------------------------------------------------------------------------------------------------------------------------------------------------------------------------------------------------------------------------------------------------------------------------------------------------------------------------------------------------------------------------------------------------------------------------------------------------------------------------------TTTTAGATTTCAAAGATTTTCTCACTTT
>gene=chr20_100032-101032; species=ponAbe
aatttcctttcatgagatctgctg--tctatctgaaaaggttgtatttatattttcttcttaaaatatttttgtggatatggatttctaggatgacatttactttgaaaaatatattgaagagctcagtccattggattatggcttctattgtttgtggtgaaaaatcacctgtcagtgtaacaattatgctatcaaaagtatggtttctgtttttccct----ctgtttccctcttttctctttgtcATTTTATCTAGATGACATATATTATTTATTTTCTAGAATAGTATTTCTTAGATAATTTCTGAAAAGAAAGAAGATTTATTAT-TTTTCAAATTTACCTAGCtttttgtaattctttttctttaattttctttctccttctctttgaaaatcttattaatcagatattggctctcctggattgacactctgtgtcttatatattttgctcatactttccacttgtttttagacttcaaagatcttctcacttt
>gene=chr20_100032-101032; species=rheMac
---------------------------------------------------------------------------------------------------------------------------------------------------------------------------------------------------------------------------------------------------------------------------------------------------------------------------------------------------------------------------------------------------------------------------------------------------------------------------------------TTTTTAGATTTCAAAGATTTTCTCACTTT
>gene=chr20_100116-101116; species=hg19
ttctaggatgacatttactttgaaaaatacgttgaagagctcagtccattggattatggcttctattgtttgtggtgaaaaatcacctgtcagtgtaacaattactctatcaaaagtatggtttctgtttttccctctgactgtttcccacttttctctttgtcATTTTATCTAGATGACAATTCTTATTTATTTTCTAGAATAGTATTTCTTAGATTATTTCTGAAAAAAAAGAAGATTTATTATCTTTTCAAATTTATGTAGCtttttgtaattctttttctttaattttctttctccttctctttgaaaatcttattaatcagatattggctctcctggattgacactctgtgtcttatatattttgctcatactttccacttgtttttagacttcaaagattttctcactttatcttcaaatgtgcctgctaaacaatcatttttctaatttccaaaagtttactacttctccttacatagcatgatattattgct
>gene=chr20_100116-101116; species=bosTau
--------------------------------------------------------------------------------------------------------------------------------------------------------------------------------------------------------------------------------------------------------------------------------------------------------------------------------------------------------------------------------------------------------------------------------------------------------------------------------------------------------------------
>gene=chr20_100116-101116; species=calJac
ttctaggatggcatttacttttaaaaatatgttgaagaagtcaatccattggattatggcttctattgtttctggtgaaaaatcacctgtcagggtaacaattatcctatcaaaagtgtgatttctgtttttctctctgactttttctcttctctttctttgtcattttatctagatgacaatttttatttattttctgGAATAGTGTTTCTTAGAGTATTTCTAAAAAATAATAAGATTTATTATCTTTTCAAATTTATGTAACtttttgtaattctttttctttaattt--tttccccttctctttgaaaatcttattaatcagatattggctctcctgaactgacaatatgtgtcttacatattttgctcatactttctacttgtttttggacttcaaagattttctcactttatcttcaaatacagctgttacttagtcatttttctaatttccaaaagcttactacttctccttacatagcatgatgttattgtt
>gene=chr20_100116-101116; species=canFam
ttctagg-tggcatttacttttggtaatatgttgaagaagctattcca-tagattatggcttctgttgttgctagtgaaaaatcatctgtcaCAGTAACAGTTACCCTAAGTAAGGTAAGGACCTCATTTTTCCCTCTAGCTATTTCTTTTCTTTTTCTTTGTG-TTTTATCTAGAACACCATTCTTACTTATTGTGTGAAATAGTATTATCTTGAGCATTTCTGAAAACAAAGAAGATCCATTATTTTTTCAAATTCATGTAATTTTTTATAATTCCTTTCCTTTCTTTA-CTCTGTCCTC-CCTTTGAGAACCAGATTAATCAAATATCAGCTTTCCTGAATTGACATTCTATGTCTCACACATTTTGCTCACACATTCCACTTGGAATTACATTTTAAATATTTCTTCACATTATCT------------------TAACCATATTTCTAATTTCCTAAAGTTTGTTCTTTCTCTTT---------------------
>gene=chr20_100116-101116; species=equCab
ttctagg-ttgcatttaa-------aatatgttgaagaagttatttcactggattatggcttctgttgttgctggtgaaaaatc-tatgtcagtgtaacagatactct-gtcaaagcaagcatctggtttttccctctggctgtttcttctctctttctttgtgattttatctagctcaccattcttgtttattatatggaatagtattatttagagcatttctggaaa-agataaggtctgttatcttttcaaattcatgtaactttttataattctttttccttaattgtctctgtcctctcctttgaaaaccaggttaatcagatatggactttccttaattggcactctatgtct--tatattttgcttatattttccacttggatttatatttcaaatatttccccacattatctttgaatatgcatgttaaataatcatatttctaatttccaaaagtttgctctttctctttacatagcatcatattgttgtt
>gene=chr20_100116-101116; species=gorGor
------------------------------------------------------------------------------------------------------------------------------------------------------------------------------------------------------------------------------------------------------------------------------------------------------------------------------------------------------------------------------------------------------------------------------TTATCTTCAAATGTGCCTGTTAAACAATCATTTTTCT-A---CCAGAAGTTTACTACTTCTCCTTACATAGCATGATATTATTGCT
>gene=chr20_100116-101116; species=panTro
ttctaggatgacatttactttgaaaaatacgttgaagagctcagtccattggattatggcttctattgtttgtggtgaaaaatcacctgtcagtgtaacaattactctatcaaaagtatggtttctgtttttccctctgactgtttcccgcttttctctttgtcATTTTATCTAGATGACAATTCTTATTTATTTTCTAGAATAGTATTTCTTAGATTATTTCTG-AAAAAAAGAAGATTTATTATCTTTTCAAATTTATGTAGCtttttgtaattctttttctttaattttctttctccttctctttgaaaatcttattaatcagatattggctctcctggattgacactctgtgtcttatatattttgctcatactttccacttgtttttagacttcaaagattttctcactttatcttcaaatgtgcctgttaaacaatcatttttctaatttccaaaagtttactacttctccttacatagcatggtattattgct
>gene=chr20_100116-101116; species=papHam
----------------------------------------------------------------------------------------------------------------------------------------------------------------------------------------------------------------------------------------------------------------------------------------------------------------------------------------------------------------------------------------------------TTTTAGATTTCAAAGATTTTCTCACTTTATCTTCAAATATGCCTGTT----AATCATTTTTCTAATTTCCAAGAGTTTACTACTTTTCCTTACATAGCATGATATTATTGCT
>gene=chr20_100116-101116; species=ponAbe
ttctaggatgacatttactttgaaaaatatattgaagagctcagtccattggattatggcttctattgtttgtggtgaaaaatcacctgtcagtgtaacaattatgctatcaaaagtatggtttctgtttttccct----ctgtttccctcttttctctttgtcATTTTATCTAGATGACATATATTATTTATTTTCTAGAATAGTATTTCTTAGATAATTTCTGAAAAGAAAGAAGATTTATTAT-TTTTCAAATTTACCTAGCtttttgtaattctttttctttaattttctttctccttctctttgaaaatcttattaatcagatattggctctcctggattgacactctgtgtcttatatattttgctcatactttccacttgtttttagacttcaaagatcttctcactttatcttcaaatatgcctgttaaacaatcatttttctaatttccaaaagtttactacttctccttacatagcatgatattattgct
>gene=chr20_100116-101116; species=rheMac
---------------------------------------------------------------------------------------------------------------------------------------------------------------------------------------------------------------------------------------------------------------------------------------------------------------------------------------------------------------------------------------------------TTTTTAGATTTCAAAGATTTTCTCACTTTATCTTCAAATATGCCTGTT----AATCATTTTTCTAATTTCCAAGAGTTTACTACTTTTCCTTACATAGCATGATATTATTGCT
>gene=chr20_100359-101359; species=hg19
TATCTTTTCAAATTTATGTAGCtttttgtaattctttttctttaattttctttctccttctctttgaaaatcttattaatcagatattggctctcctggattgacactctgtgtcttatatattttgctcatactttccacttgtttttagacttcaaagattttctcactttatcttcaaatgtgcctgctaaacaatcatttttctaatttccaaaagtttactacttctccttacatagcatgatattattgctttatggatggaataCACTCTTGAAACTCCAGCCCCTAAATAATAGTTATTCTAATGTGCCTTTCTTCATTTATTTTCAGTCATGTTAAAGATTTTCTCAAATAGATAGCCAGCCTAGATTGTTTATTCATATTTTACATATATACTGAGCCATTTTATGTGTGCAAACTTGTCCACAGCTTTTGTTTTAAAATGCTTGaactgtgaagatagaaaagacatgtttgctggaatgcataatact
>gene=chr20_100359-101359; species=bosTau
--------------------------------------------------------------------------------------------------------------------------------------------------------------------------------------------------------------------------------------------------------------------------------------------------------------------------------------------------------------------------------------------------------------------------------------------------------------------------------------------------------------------
>gene=chr20_100359-101359; species=calJac
TATCTTTTCAAATTTATGTAACtttttgtaattctttttctttaattt--tttccccttctctttgaaaatcttattaatcagatattggctctcctgaactgacaatatgtgtcttacatattttgctcatactttctacttgtttttggacttcaaagattttctcactttatcttcaaatacagctgttacttagtcatttttctaatttccaaaagcttactacttctccttacatagcatgatgttattgttttatggatggaacacactcttgaaactcCAACCCTTAAGTAATAGTTCTTCTAATGTGACTTTCTTCATTTATTTTCAGTCATATTAAAGA---------------------------------------------------------GCCATTTTATGTGTGCAAACTTGTCCACAGCTTTTGTTTCAAAATGTTTGAACTGTGAAGATAGAAAAGAGACGTTTGCTGGAATGCATCATATT
>gene=chr20_100359-101359; species=canFam
TATTTTTTCAAATTCATGTAATTTTTTATAATTCCTTTCCTTTCTTTA-CTCTGTCCTC-CCTTTGAGAACCAGATTAATCAAATATCAGCTTTCCTGAATTGACATTCTATGTCTCACACATTTTGCTCACACATTCCACTTGGAATTACATTTTAAATATTTCTTCACATTATCT------------------TAACCATATTTCTAATTTCCTAAAGTTTGTTCTTTCTCTTT----------------------------------------------AACTTATTCTCAAATAATAA---CTCTGATGTGACTTTTTTCATTTATTTTCAGTCATATTGAAGATAGTCTCTGGCAGCTGCTCACCCCAAATTGCCCATTCATATTGTATATACATAATAAGCCATTTTATGTGTGCAAATTTGTCCATGGTTTTTA--TTACAATGTTTGAA-TATGAATATAGAAAAAATATATATGTTGGAATGCATGGTACT
>gene=chr20_100359-101359; species=equCab
tatcttttcaaattcatgtaactttttataattctttttccttaattgtctctgtcctctcctttgaaaaccaggttaatcagatatggactttccttaattggcactctatgtct--tatattttgcttatattttccacttggatttatatttcaaatatttccccacattatctttgaatatgcatgttaaataatcatatttctaatttccaaaagtttgctctttctctttacatagcatcatattgttgttttatggctagaatacgctcttg---GACTTATTCCCAAATAATAG---TTCTGATGTGACTTGTTTCGTTTATTTTCAGTTATATTGCAGGTTTTCTTACGTAGCTACTCACCCTAGATTGCCCATTCACATTTAATATACATAGTAAGCCATTTTATGTGTGTAAGCTTGTTCTCAGTTTTTGATTTACA-------------GAAGACAGAAAAAATATATACA-TGGAATGCATGGTACT
>gene=chr20_100359-101359; species=gorGor
---------------------------------------------------------------------------------------------------------------------------------------------------------------------------TTATCTTCAAATGTGCCTGTTAAACAATCATTTTTCT-A---CCAGAAGTTTACTACTTCTCCTTACATAGCATGATATTATTGCTTTATGGATGGAATACACTCTTGAAACTCCAGCCCCTAAATAATAGTTATTCTAATGTGCCTTTCTTCATTTATTTTCAGTCATGTTAAAGATTTTCTCAAATAGATAGCCAGCCTAGATTGTTTATTCATATTTTACATATATACTGAGCCATTTTATGTGTGCAAACTTGTCCACAGCTTTTGTTTTAAAATGCTTGaactgtgaagatagaaaagacatgtttgctggaatgcataatact
>gene=chr20_100359-101359; species=panTro
TATCTTTTCAAATTTATGTAGCtttttgtaattctttttctttaattttctttctccttctctttgaaaatcttattaatcagatattggctctcctggattgacactctgtgtcttatatattttgctcatactttccacttgtttttagacttcaaagattttctcactttatcttcaaatgtgcctgttaaacaatcatttttctaatttccaaaagtttactacttctccttacatagcatggtattattgctttatggatggaataCACTCTTGAAACTCCAGCCCCTAAATAATAGTTATTCTAATGTGCCTTTCTTCATTTATTTTCAGTCATGTTAAAGATTTTCTCAAATAGATAGCCAGCCTAGATTGTTTATTCATATTTTACATATATACTGAGCCATTTTATGTGTGCAAACTTGTCCACAGCTTTTGTTTTAAAATGCTTGAACTGTGAAGATAGAAAAGACATGTTTGCTGGAATGCATAATACT
>gene=chr20_100359-101359; species=papHam
-------------------------------------------------------------------------------------------------------------------------------------------------TTTTAGATTTCAAAGATTTTCTCACTTTATCTTCAAATATGCCTGTT----AATCATTTTTCTAATTTCCAAGAGTTTACTACTTTTCCTTACATAGCATGATATTATTGCTTTATGGATGGAATACACTCTTGAAACTCCAGCCCCTAAATAATAGTTATTCTAATGTGCCTTTCTTCATTTATTTTCAGTCATATTAAAGATTTTCTCAAATAGATAGCCAGTCAAGATTGTTTATTCATATTTCACATGTATACTGAGCCATTTTATGTGTGCAAACTTGTCCAAAACTTTTGTTTTAAAATACTTGAACTGTGAAGATAGAAAAAACATGTTTGCTGGAATGCATAATACT
>gene=chr20_100359-101359; species=ponAbe
TAT-TTTTCAAATTTACCTAGCtttttgtaattctttttctttaattttctttctccttctctttgaaaatcttattaatcagatattggctctcctggattgacactctgtgtcttatatattttgctcatactttccacttgtttttagacttcaaagatcttctcactttatcttcaaatatgcctgttaaacaatcatttttctaatttccaaaagtttactacttctccttacatagcatgatattattgctttatggatggaaCGCACTCTTGAAACTCCAGCCCCTAAATAATAGTTATTCTAATGTGCCTTTCTTCATTTATTTTCAGTCATATTAAAGATTTTCTC----AGATAGCCAGCCTAGATTGTTTATTCATATTTTACATATATACTGAGTCATTTTATGTGTGCAAACTTGTCCACAGCTTTTGTTTTAAAATGCTTGAACTGTGAAGATAGAAAAGACATATTTGCTGGAATGCATAATACT
>gene=chr20_100359-101359; species=rheMac
------------------------------------------------------------------------------------------------------------------------------------------------TTTTTAGATTTCAAAGATTTTCTCACTTTATCTTCAAATATGCCTGTT----AATCATTTTTCTAATTTCCAAGAGTTTACTACTTTTCCTTACATAGCATGATATTATTGCTTTATGGATGGAATACACTCTTGAAACTCCAGCCCCTAAATAATAGTTATTCTAATGTGCCTTTCTTCATTTATTTTCAGTCATATTAAAGATTTTCTCAAATAGATAGCCAGCCAAGATTGTTTATTCATATTTTACATGTATACTGAGCCATTTTATGTGTGCAAACTTGTCCAAAACTTTTGTTTTAAAATACTTGAACTGTGAAGATACAAAAAACATGTTTGCTGGAATGCATAATACT
>gene=chr20_100411-101411; species=hg19
tctccttctctttgaaaatcttattaatcagatattggctctcctggattgacactctgtgtcttatatattttgctcatactttccacttgtttttagacttcaaagattttctcactttatcttcaaatgtgcctgctaaacaatcatttttctaatttccaaaagtttactacttctccttacatagcatgatattattgctttatggatggaataCACTCTTGAAACTCCAGCCCCTAAATAATAGTTATTCTAATGTGCCTTTCTTCATTTATTTTCAGTCATGTTAAAGATTTTCTCAAATAGATAGCCAGCCTAGATTGTTTATTCATATTTTACATATATACTGAGCCATTTTATGTGTGCAAACTTGTCCACAGCTTTTGTTTTAAAATGCTTGaactgtgaagatagaaaagacatgtttgctggaatgcataatactgaagtttacttctcatagtctttctttagaagttatcgcctaggcagaaaaa
>gene=chr20_100411-101411; species=bosTau
--------------------------------------------------------------------------------------------------------------------------------------------------------------------------------------------------------------------------------------------------------------------------------------------------------------------------------------------------------------------------------------------------------------------------------------------------------------------------------------------------------------------
>gene=chr20_100411-101411; species=calJac
tccccttctctttgaaaatcttattaatcagatattggctctcctgaactgacaatatgtgtcttacatattttgctcatactttctacttgtttttggacttcaaagattttctcactttatcttcaaatacagctgttacttagtcatttttctaatttccaaaagcttactacttctccttacatagcatgatgttattgttttatggatggaacacactcttgaaactcCAACCCTTAAGTAATAGTTCTTCTAATGTGACTTTCTTCATTTATTTTCAGTCATATTAAAGA---------------------------------------------------------GCCATTTTATGTGTGCAAACTTGTCCACAGCTTTTGTTTCAAAATGTTTGAACTGTGAAGATAGAAAAGAGACGTTTGCTGGAATGCATCATATTGAAGTTTATTTCTCATAATCTTTCTTTAGAGGTCGTCACCTAGGCAGAAAAA
>gene=chr20_100411-101411; species=canFam
TGTCCTC-CCTTTGAGAACCAGATTAATCAAATATCAGCTTTCCTGAATTGACATTCTATGTCTCACACATTTTGCTCACACATTCCACTTGGAATTACATTTTAAATATTTCTTCACATTATCT------------------TAACCATATTTCTAATTTCCTAAAGTTTGTTCTTTCTCTTT----------------------------------------------AACTTATTCTCAAATAATAA---CTCTGATGTGACTTTTTTCATTTATTTTCAGTCATATTGAAGATAGTCTCTGGCAGCTGCTCACCCCAAATTGCCCATTCATATTGTATATACATAATAAGCCATTTTATGTGTGCAAATTTGTCCATGGTTTTTA--TTACAATGTTTGAA-TATGAATATAGAAAAAATATATATGTTGGAATGCATGGTACTGATGTTTACTTCCCACA----CTCTTTAAAAGAAGTAACATGAACAAAAAGA
>gene=chr20_100411-101411; species=equCab
tgtcctctcctttgaaaaccaggttaatcagatatggactttccttaattggcactctatgtct--tatattttgcttatattttccacttggatttatatttcaaatatttccccacattatctttgaatatgcatgttaaataatcatatttctaatttccaaaagtttgctctttctctttacatagcatcatattgttgttttatggctagaatacgctcttg---GACTTATTCCCAAATAATAG---TTCTGATGTGACTTGTTTCGTTTATTTTCAGTTATATTGCAGGTTTTCTTACGTAGCTACTCACCCTAGATTGCCCATTCACATTTAATATACATAGTAAGCCATTTTATGTGTGTAAGCTTGTTCTCAGTTTTTGATTTACA-------------GAAGACAGAAAAAATATATACA-TGGAATGCATGGTACTGAAGTTTACTTCTGGC---------------------ACGTGAACAAAAAGA
>gene=chr20_100411-101411; species=gorGor
-----------------------------------------------------------------------------------------------------------------------TTATCTTCAAATGTGCCTGTTAAACAATCATTTTTCT-A---CCAGAAGTTTACTACTTCTCCTTACATAGCATGATATTATTGCTTTATGGATGGAATACACTCTTGAAACTCCAGCCCCTAAATAATAGTTATTCTAATGTGCCTTTCTTCATTTATTTTCAGTCATGTTAAAGATTTTCTCAAATAGATAGCCAGCCTAGATTGTTTATTCATATTTTACATATATACTGAGCCATTTTATGTGTGCAAACTTGTCCACAGCTTTTGTTTTAAAATGCTTGaactgtgaagatagaaaagacatgtttgctggaatgcataatactgaagtttacttctcatagtctttctttagaagttatcgcctaggcagaaaaa
>gene=chr20_100411-101411; species=panTro
tctccttctctttgaaaatcttattaatcagatattggctctcctggattgacactctgtgtcttatatattttgctcatactttccacttgtttttagacttcaaagattttctcactttatcttcaaatgtgcctgttaaacaatcatttttctaatttccaaaagtttactacttctccttacatagcatggtattattgctttatggatggaataCACTCTTGAAACTCCAGCCCCTAAATAATAGTTATTCTAATGTGCCTTTCTTCATTTATTTTCAGTCATGTTAAAGATTTTCTCAAATAGATAGCCAGCCTAGATTGTTTATTCATATTTTACATATATACTGAGCCATTTTATGTGTGCAAACTTGTCCACAGCTTTTGTTTTAAAATGCTTGAACTGTGAAGATAGAAAAGACATGTTTGCTGGAATGCATAATACTGAAGTTTACTTCTCATAGTCTTTCTTTAGAAGTTATCGCCTAGGCAGAAAAA
>gene=chr20_100411-101411; species=papHam
---------------------------------------------------------------------------------------------TTTTAGATTTCAAAGATTTTCTCACTTTATCTTCAAATATGCCTGTT----AATCATTTTTCTAATTTCCAAGAGTTTACTACTTTTCCTTACATAGCATGATATTATTGCTTTATGGATGGAATACACTCTTGAAACTCCAGCCCCTAAATAATAGTTATTCTAATGTGCCTTTCTTCATTTATTTTCAGTCATATTAAAGATTTTCTCAAATAGATAGCCAGTCAAGATTGTTTATTCATATTTCACATGTATACTGAGCCATTTTATGTGTGCAAACTTGTCCAAAACTTTTGTTTTAAAATACTTGAACTGTGAAGATAGAAAAAACATGTTTGCTGGAATGCATAATACTGAAGTTTACTTCTCGTAGTCTTTCTTTAGAAGTCATCACCTAGGCAGAAAAA
>gene=chr20_100411-101411; species=ponAbe
tctccttctctttgaaaatcttattaatcagatattggctctcctggattgacactctgtgtcttatatattttgctcatactttccacttgtttttagacttcaaagatcttctcactttatcttcaaatatgcctgttaaacaatcatttttctaatttccaaaagtttactacttctccttacatagcatgatattattgctttatggatggaaCGCACTCTTGAAACTCCAGCCCCTAAATAATAGTTATTCTAATGTGCCTTTCTTCATTTATTTTCAGTCATATTAAAGATTTTCTC----AGATAGCCAGCCTAGATTGTTTATTCATATTTTACATATATACTGAGTCATTTTATGTGTGCAAACTTGTCCACAGCTTTTGTTTTAAAATGCTTGAACTGTGAAGATAGAAAAGACATATTTGCTGGAATGCATAATACTGAAGTTTATTTCTCATAGTCTTTCTTTAGAAGTTATCA-CTAGGCAGAAAAA
>gene=chr20_100411-101411; species=rheMac
--------------------------------------------------------------------------------------------TTTTTAGATTTCAAAGATTTTCTCACTTTATCTTCAAATATGCCTGTT----AATCATTTTTCTAATTTCCAAGAGTTTACTACTTTTCCTTACATAGCATGATATTATTGCTTTATGGATGGAATACACTCTTGAAACTCCAGCCCCTAAATAATAGTTATTCTAATGTGCCTTTCTTCATTTATTTTCAGTCATATTAAAGATTTTCTCAAATAGATAGCCAGCCAAGATTGTTTATTCATATTTTACATGTATACTGAGCCATTTTATGTGTGCAAACTTGTCCAAAACTTTTGTTTTAAAATACTTGAACTGTGAAGATACAAAAAACATGTTTGCTGGAATGCATAATACTGAAGTTTACTTCTCATAGTCTTTCTTTAGAAGTCATCACCTAGGCAGAAAAA
>gene=chr20_100442-101442; species=hg19
atattggctctcctggattgacactctgtgtcttatatattttgctcatactttccacttgtttttagacttcaaagattttctcactttatcttcaaatgtgcctgctaaacaatcatttttctaatttccaaaagtttactacttctccttacatagcatgatattattgctttatggatggaataCACTCTTGAAACTCCAGCCCCTAAATAATAGTTATTCTAATGTGCCTTTCTTCATTTATTTTCAGTCATGTTAAAGATTTTCTCAAATAGATAGCCAGCCTAGATTGTTTATTCATATTTTACATATATACTGAGCCATTTTATGTGTGCAAACTTGTCCACAGCTTTTGTTTTAAAATGCTTGaactgtgaagatagaaaagacatgtttgctggaatgcataatactgaagtttacttctcatagtctttctttagaagttatcgcctaggcagaaaaagaaagtaactaaaaaaaaagaaaacacaatt
>gene=chr20_100442-101442; species=bosTau
--------------------------------------------------------------------------------------------------------------------------------------------------------------------------------------------------------------------------------------------------------------------------------------------------------------------------------------------------------------------------------------------------------------------------------------------------------------------------------------------------------------------
>gene=chr20_100442-101442; species=calJac
atattggctctcctgaactgacaatatgtgtcttacatattttgctcatactttctacttgtttttggacttcaaagattttctcactttatcttcaaatacagctgttacttagtcatttttctaatttccaaaagcttactacttctccttacatagcatgatgttattgttttatggatggaacacactcttgaaactcCAACCCTTAAGTAATAGTTCTTCTAATGTGACTTTCTTCATTTATTTTCAGTCATATTAAAGA---------------------------------------------------------GCCATTTTATGTGTGCAAACTTGTCCACAGCTTTTGTTTCAAAATGTTTGAACTGTGAAGATAGAAAAGAGACGTTTGCTGGAATGCATCATATTGAAGTTTATTTCTCATAATCTTTCTTTAGAGGTCGTCACCTAGGCAGAAAAAGAACCTAACT-AAAAAAACGAAAACATAATT
>gene=chr20_100442-101442; species=canFam
ATATCAGCTTTCCTGAATTGACATTCTATGTCTCACACATTTTGCTCACACATTCCACTTGGAATTACATTTTAAATATTTCTTCACATTATCT------------------TAACCATATTTCTAATTTCCTAAAGTTTGTTCTTTCTCTTT----------------------------------------------AACTTATTCTCAAATAATAA---CTCTGATGTGACTTTTTTCATTTATTTTCAGTCATATTGAAGATAGTCTCTGGCAGCTGCTCACCCCAAATTGCCCATTCATATTGTATATACATAATAAGCCATTTTATGTGTGCAAATTTGTCCATGGTTTTTA--TTACAATGTTTGAA-TATGAATATAGAAAAAATATATATGTTGGAATGCATGGTACTGATGTTTACTTCCCACA----CTCTTTAAAAGAAGTAACATGAACAAAAAGAAAGAGTAATTGAAA-AATTTTACATATGACT
>gene=chr20_100442-101442; species=equCab
atatggactttccttaattggcactctatgtct--tatattttgcttatattttccacttggatttatatttcaaatatttccccacattatctttgaatatgcatgttaaataatcatatttctaatttccaaaagtttgctctttctctttacatagcatcatattgttgttttatggctagaatacgctcttg---GACTTATTCCCAAATAATAG---TTCTGATGTGACTTGTTTCGTTTATTTTCAGTTATATTGCAGGTTTTCTTACGTAGCTACTCACCCTAGATTGCCCATTCACATTTAATATACATAGTAAGCCATTTTATGTGTGTAAGCTTGTTCTCAGTTTTTGATTTACA-------------GAAGACAGAAAAAATATATACA-TGGAATGCATGGTACTGAAGTTTACTTCTGGC---------------------ACGTGAACAAAAAGACGGAGTAATTGAAA-AAATGAAAATAGGACT
>gene=chr20_100442-101442; species=gorGor
----------------------------------------------------------------------------------------TTATCTTCAAATGTGCCTGTTAAACAATCATTTTTCT-A---CCAGAAGTTTACTACTTCTCCTTACATAGCATGATATTATTGCTTTATGGATGGAATACACTCTTGAAACTCCAGCCCCTAAATAATAGTTATTCTAATGTGCCTTTCTTCATTTATTTTCAGTCATGTTAAAGATTTTCTCAAATAGATAGCCAGCCTAGATTGTTTATTCATATTTTACATATATACTGAGCCATTTTATGTGTGCAAACTTGTCCACAGCTTTTGTTTTAAAATGCTTGaactgtgaagatagaaaagacatgtttgctggaatgcataatactgaagtttacttctcatagtctttctttagaagttatcgcctaggcagaaaaagaaagtaactaaaaaaaaagaaaacacaatt
>gene=chr20_100442-101442; species=panTro
atattggctctcctggattgacactctgtgtcttatatattttgctcatactttccacttgtttttagacttcaaagattttctcactttatcttcaaatgtgcctgttaaacaatcatttttctaatttccaaaagtttactacttctccttacatagcatggtattattgctttatggatggaataCACTCTTGAAACTCCAGCCCCTAAATAATAGTTATTCTAATGTGCCTTTCTTCATTTATTTTCAGTCATGTTAAAGATTTTCTCAAATAGATAGCCAGCCTAGATTGTTTATTCATATTTTACATATATACTGAGCCATTTTATGTGTGCAAACTTGTCCACAGCTTTTGTTTTAAAATGCTTGAACTGTGAAGATAGAAAAGACATGTTTGCTGGAATGCATAATACTGAAGTTTACTTCTCATAGTCTTTCTTTAGAAGTTATCGCCTAGGCAGAAAAAGAAAGTAGCTAAAAAAAAAGAAAACACAATT
>gene=chr20_100442-101442; species=papHam
--------------------------------------------------------------TTTTAGATTTCAAAGATTTTCTCACTTTATCTTCAAATATGCCTGTT----AATCATTTTTCTAATTTCCAAGAGTTTACTACTTTTCCTTACATAGCATGATATTATTGCTTTATGGATGGAATACACTCTTGAAACTCCAGCCCCTAAATAATAGTTATTCTAATGTGCCTTTCTTCATTTATTTTCAGTCATATTAAAGATTTTCTCAAATAGATAGCCAGTCAAGATTGTTTATTCATATTTCACATGTATACTGAGCCATTTTATGTGTGCAAACTTGTCCAAAACTTTTGTTTTAAAATACTTGAACTGTGAAGATAGAAAAAACATGTTTGCTGGAATGCATAATACTGAAGTTTACTTCTCGTAGTCTTTCTTTAGAAGTCATCACCTAGGCAGAAAAAGAAAGTAACTGAAAAAAATGAAAACATAATT
>gene=chr20_100442-101442; species=ponAbe
atattggctctcctggattgacactctgtgtcttatatattttgctcatactttccacttgtttttagacttcaaagatcttctcactttatcttcaaatatgcctgttaaacaatcatttttctaatttccaaaagtttactacttctccttacatagcatgatattattgctttatggatggaaCGCACTCTTGAAACTCCAGCCCCTAAATAATAGTTATTCTAATGTGCCTTTCTTCATTTATTTTCAGTCATATTAAAGATTTTCTC----AGATAGCCAGCCTAGATTGTTTATTCATATTTTACATATATACTGAGTCATTTTATGTGTGCAAACTTGTCCACAGCTTTTGTTTTAAAATGCTTGAACTGTGAAGATAGAAAAGACATATTTGCTGGAATGCATAATACTGAAGTTTATTTCTCATAGTCTTTCTTTAGAAGTTATCA-CTAGGCAGAAAAAGAAAGTAACTGAAAAAAATGAAAACATAATT
>gene=chr20_100442-101442; species=rheMac
-------------------------------------------------------------TTTTTAGATTTCAAAGATTTTCTCACTTTATCTTCAAATATGCCTGTT----AATCATTTTTCTAATTTCCAAGAGTTTACTACTTTTCCTTACATAGCATGATATTATTGCTTTATGGATGGAATACACTCTTGAAACTCCAGCCCCTAAATAATAGTTATTCTAATGTGCCTTTCTTCATTTATTTTCAGTCATATTAAAGATTTTCTCAAATAGATAGCCAGCCAAGATTGTTTATTCATATTTTACATGTATACTGAGCCATTTTATGTGTGCAAACTTGTCCAAAACTTTTGTTTTAAAATACTTGAACTGTGAAGATACAAAAAACATGTTTGCTGGAATGCATAATACTGAAGTTTACTTCTCATAGTCTTTCTTTAGAAGTCATCACCTAGGCAGAAAAAGAAAGTAACTGAAAAAAATGAAAACATAATT
>gene=chr20_101199-102199; species=hg19
cgcctaggcagaaaaagaaagtaactaaaaaaaaagaaaacacaatttccaggtatatctgtgccaactcaggtgactagtaaaacaaaattctaagatgacatctgtatagcctacataggaagcaaccagttcacattatagaaggaagaatgaatgttccagAGACAAAATATAGTTACAATACACCCTCATCTATTGTAGTAAAAAAAAAAAAAAGCTGAAGTCTAAATTACACAAATGTAGCAGCATAATACTATTAAATAATAAGTAATTTAATATTCTATTTCATGGCATTATTTTACAGGAGCACTATTTGATCATCTTCTCTTTATCACACATACTTCTTCCATTTATCTTACAGTATCTTTACATAAACACTAAAATAGTTATACTCAGATTGTACACTTTTGAAGGGAGTTAGCCTATTTGTGTCAATTATTTACTAAAACAAAGCTAAATAACAGCAACAAAAAAGCCTTGTTGGAACAGGGACCAGG
>gene=chr20_101199-102199; species=bosTau
--------------------------------------------------------------------------------------------------------------------------------------------------------------------------------------------------------------------------------------------------------------------------------------------------------------------------------------------------------------------------------------------------------------------------------------------------------------------------------------------------------------------
>gene=chr20_101199-102199; species=calJac
CACCTAGGCAGAAAAAGAACCTAACT-AAAAAAACGAAAACATAATTTCCAGGAATATTTGTGCCAActcaggtgattaataaaagaaaattctaagatgacagctctgtaggctgcataggaagcaaccagttcacattatagaagaaagaatgaatgtcccagAGATGAAATATAGTTACAATACACCCTCATCTACTGCAGC----ACTAAAAAAAGATAAACTCTAAGGCAGGCAAATGTAGCAGCATAAGACTATTAAATAATAAGTAATTTAATGTTCTATTTTATGACATTATTTTAGAGGAGCATCATTTGATCATCTTCTGTTTATCATACATATTTCTTCCATTTATCTTATAGTATCCTTATATAAATGCTAAAATAATTAATCTCAGATTGGATGCTTTTGAAGAGAATTAGCCTATTTGTGTCAATTATTTACTAAAACGAAGCTAAATAAC--CAACAAAAAAGCCTAGTTGAGACAGGGACCAGG
>gene=chr20_101199-102199; species=canFam
AACATGAACAAAAAGAAAGAGTAATTGAAA-AATTTTACATATGACTTCTAGGGATATTTATGCCAACTCAGGT---TAGTAAAACAAAATTATAGGATGAGAGCTCCATAGCCTGTATAGC----AATAAGCTCACACTGTAAAAAGAATGAC---GGTTTCAGAGATAAAGTATAGGTAACATACAGCTTCACTTGCtataa------aagaaaataGATGAGGTCCAACATTAACAAGCATAATGGCAGAATACT----ATTAATAAGTCATTCAATATTTTATTTTACGGTATTTTTTTGTAGAAAAATTTTTTGACCAACCCCTGTTTATTCCATGTGTTTCTTTTATTTATCTTACAGTATCCTTGCATGGAAACTAAGCCAATCACTTTCATATCGTAAACTTTGGAAAT------GATTATCTTTGTCAATTATTTGCTAAAACAAGACAAACTAACAAAAACAAAGA-GCTTAGGTGGGATAGAGACCATA
>gene=chr20_101199-102199; species=equCab
-ACGTGAACAAAAAGACGGAGTAATTGAAA-AAATGAAAATAGGACTTCCTGGAATATTTGTGCCAActcaggag--tagaaaaacaaaattacaggatgacagctctgtagtctgtatagaaac-aaccagttcacattatagaagtaagaatgaaggttccagAGATAAAGTCTAGATAAGATA-ATCCTCATTTACCATAGC--TGTAAGATAGGAGATGAGG--TAAAGTCGACAAATATAGTAGCATAATACtattaaataataaataattcaatattttattttatGGCATTTTTTTCTGGAACATATATTTGACCATCTTCCGTTTATTATATGTGTTTCTTCTATTTATCTTACAGTATCCTTGCACGGAAACTAAACTAATCACTTTCGTATTTTAAACTCTAGAAGGGAGTTAGATTGTCTTAGTCAATTATTTGCTAAAACAAAACAAAATAACAACAAAATG----CCTGGGTGAGATAGAGACCAGA
>gene=chr20_101199-102199; species=gorGor
cgcctaggcagaaaaagaaagtaactaaaaaaaaagaaaacacaatttcca--tatatctgtgccaactcaggtgactagtaaaacaaaattctaagatgacatctgtatagcctacacaggaagcaaccagttcacattatagaaggaagaatgaatgttccggagaCAAAATATAGTTACGATACACCCTCATCTATTGTAGT-AAAAAAAAAAAAAGCTGAAGTCTAAATTACACAAATGTAGCAGCATAATACTAT-AAATAATAAGTAATTTAATATTCTATTTCATGGCATTATTTGACAGGAGCACGATTTGATCATCTTCTGTTTATCATACACACTTCTTCCATTTATCTTACAGTATCTTTACATAAACACTAAAATAGTTATACTCAGATTGTACACTTTTGAAGGGAGTTAGCCTATTTGTGTCAATTATTTACTAAAACAAAGCTAAATAACAGCAACAAAAAAGCCTTGTTGGAACAGGGACCAGG
>gene=chr20_101199-102199; species=panTro
CGCCTAGGCAGAAAAAGAAAGTAGCTAAAAAAAAAGAAAACACAATTTCCAGGTATATCTGTGCCAActcaggtgactagtaaaacaaaattctaagatgacatctgtatagcctacataggaagcaaccagtttacattatagaaggaagaatgaatgttccagAGACAAAATATAGTTACGATACACCCTCATCTATTGTAGT-AAAAAAAAAAAAAGCTGAAGTCTAAATTACACAAATGTAGCAGCATAATACTATTAAATAATAAGTAATTTGATATTCTATTTCATGGCATTATTTTACAGGAGCACTATTTGATCATCTTCTGTTTATCACACATACTTCTTCCATTTATCTTACAGTATCTTTACATAAACACTAAAATAGTTTTACTCAGATTGTACACTTTTGAAGGGAGTTAGCCTATTTGTGTCAATTATTTACTAAAACAAAGCTAAATAACAGCAACAAAAAAGCCTTGTTGGAACAGGGACCAGG
>gene=chr20_101199-102199; species=papHam
CACCTAGGCAGAAAAAGAAAGTAACTGAAAAAAATGAAAACATAATTTCCAGGAATATCTGTGCCAActcaggtgattagtaaaacaaaattctaagatgacagctctatagcctacataggaagcaaccagttcacattatagaaggaagaatgaatgttccagAGACAAAATATAGTTATGATACACCCTCATCTACTGTAGT------ATAAAAAAGCTGAAGTCTAAAGTACACAAATGTAGCAGCATAATACtattaaataataaataatttaatattctattttatGGCGTTATTTTAGAGGAGCATTATTTGATCATCTTCTGTTTATCACACATATATCTACCATTTATCTTATATTATCCTTACATAAACAGTAAAATAGTTATACTCAGATTGTACACTTTTGAAGGGAGTTAGCCTATTTGAGTCAATTATTTACTAAAACAAAGCTAAATAACAACAACAAAAAAGCCTTGTTGGAATAGGGACCAGG
>gene=chr20_101199-102199; species=ponAbe
CA-CTAGGCAGAAAAAGAAAGTAACTGAAAAAAATGAAAACATAATTTCCAGGTATATCTGTGCCAActcaggtgactagtaaaacaaaattctaagatgacagctctatagcctacataggaagcaaccagttcacattacagaaggaagaatgaatgttccagAGACAAAATATAGTTACGATACA-------CTATAGTAAAAAAAAAAAAAAAAAGCTGAAGTCTAAATTACACAAATGTAGCAGCATAATACTATTAAATAATAAGTAATTTAATGTTCTATTTCATGGCATTATTTTAGAGGAGCACTATTTGATCATCTTCTGTTTTTCACACATACTTCTTCCATTTATCTTACAGTATCTTTACATAAACACTAAAATAGTTATACTCAGATCGTACACTTTTGAAGGGAGTTAGCCTATTTGTGTCAATTATTTACTAAAACAAAGCTAAATAACAGCAACCAAAAAGCCTTGTTGGAACAGGGACCAGG
>gene=chr20_101199-102199; species=rheMac
CACCTAGGCAGAAAAAGAAAGTAACTGAAAAAAATGAAAACATAATTTCCAGGAATATCTGTGCCAActcaggtgattagtaaaacaaaattctaagatgacagctctatagcctacataggaagcaaccagttcacattatagaaggaagaatgaatgttccagAGACAAAATATAGTTATGATACACCCTCATCTATTGTAGT------ATAAAAAAGCTGAAGTCTAAAGTACACAAATATAGCAGCATAATACtattaaataataaataatttaatattctattttatGGCATTATTTTAGAGGAGCATTATTTGATCATCTTCTGTTTATCACATATATATCTACCATTTATCTTATATTATCCTTACATAAACACTAAAATAGTTATACTCAGATTGTACACTTTTGAAGGGAGTTAGCCTATTTGTGTCAATTATTTACTAAAACAAAGCTAAATAACAACAACAAAAAAGCCTTGTTGGAACAGGGACCAGG
>gene=chr20_101263-102263; species=hg19
cgcctaggcagaaaaagaaagtaactaaaaaaaaagaaaacacaatttccaggtatatctgtgccaactcaggtgactagtaaaacaaaattctaagatgacatctgtatagcctacataggaagcaaccagttcacattatagaaggaagaatgaatgttccagAGACAAAATATAGTTACAATACACCCTCATCTATTGTAGTAAAAAAAAAAAAAAGCTGAAGTCTAAATTACACAAATGTAGCAGCATAATACTATTAAATAATAAGTAATTTAATATTCTATTTCATGGCATTATTTTACAGGAGCACTATTTGATCATCTTCTCTTTATCACACATACTTCTTCCATTTATCTTACAGTATCTTTACATAAACACTAAAATAGTTATACTCAGATTGTACACTTTTGAAGGGAGTTAGCCTATTTGTGTCAATTATTTACTAAAACAAAGCTAAATAACAGCAACAAAAAAGCCTTGTTGGAACAGGGACCAGG
>gene=chr20_101263-102263; species=bosTau
--------------------------------------------------------------------------------------------------------------------------------------------------------------------------------------------------------------------------------------------------------------------------------------------------------------------------------------------------------------------------------------------------------------------------------------------------------------------------------------------------------------------
>gene=chr20_101263-102263; species=calJac
CACCTAGGCAGAAAAAGAACCTAACT-AAAAAAACGAAAACATAATTTCCAGGAATATTTGTGCCAActcaggtgattaataaaagaaaattctaagatgacagctctgtaggctgcataggaagcaaccagttcacattatagaagaaagaatgaatgtcccagAGATGAAATATAGTTACAATACACCCTCATCTACTGCAGC----ACTAAAAAAAGATAAACTCTAAGGCAGGCAAATGTAGCAGCATAAGACTATTAAATAATAAGTAATTTAATGTTCTATTTTATGACATTATTTTAGAGGAGCATCATTTGATCATCTTCTGTTTATCATACATATTTCTTCCATTTATCTTATAGTATCCTTATATAAATGCTAAAATAATTAATCTCAGATTGGATGCTTTTGAAGAGAATTAGCCTATTTGTGTCAATTATTTACTAAAACGAAGCTAAATAAC--CAACAAAAAAGCCTAGTTGAGACAGGGACCAGG
>gene=chr20_101263-102263; species=canFam
AACATGAACAAAAAGAAAGAGTAATTGAAA-AATTTTACATATGACTTCTAGGGATATTTATGCCAACTCAGGT---TAGTAAAACAAAATTATAGGATGAGAGCTCCATAGCCTGTATAGC----AATAAGCTCACACTGTAAAAAGAATGAC---GGTTTCAGAGATAAAGTATAGGTAACATACAGCTTCACTTGCtataa------aagaaaataGATGAGGTCCAACATTAACAAGCATAATGGCAGAATACT----ATTAATAAGTCATTCAATATTTTATTTTACGGTATTTTTTTGTAGAAAAATTTTTTGACCAACCCCTGTTTATTCCATGTGTTTCTTTTATTTATCTTACAGTATCCTTGCATGGAAACTAAGCCAATCACTTTCATATCGTAAACTTTGGAAAT------GATTATCTTTGTCAATTATTTGCTAAAACAAGACAAACTAACAAAAACAAAGA-GCTTAGGTGGGATAGAGACCATA
>gene=chr20_101263-102263; species=equCab
-ACGTGAACAAAAAGACGGAGTAATTGAAA-AAATGAAAATAGGACTTCCTGGAATATTTGTGCCAActcaggag--tagaaaaacaaaattacaggatgacagctctgtagtctgtatagaaac-aaccagttcacattatagaagtaagaatgaaggttccagAGATAAAGTCTAGATAAGATA-ATCCTCATTTACCATAGC--TGTAAGATAGGAGATGAGG--TAAAGTCGACAAATATAGTAGCATAATACtattaaataataaataattcaatattttattttatGGCATTTTTTTCTGGAACATATATTTGACCATCTTCCGTTTATTATATGTGTTTCTTCTATTTATCTTACAGTATCCTTGCACGGAAACTAAACTAATCACTTTCGTATTTTAAACTCTAGAAGGGAGTTAGATTGTCTTAGTCAATTATTTGCTAAAACAAAACAAAATAACAACAAAATG----CCTGGGTGAGATAGAGACCAGA
>gene=chr20_101263-102263; species=gorGor
cgcctaggcagaaaaagaaagtaactaaaaaaaaagaaaacacaatttcca--tatatctgtgccaactcaggtgactagtaaaacaaaattctaagatgacatctgtatagcctacacaggaagcaaccagttcacattatagaaggaagaatgaatgttccggagaCAAAATATAGTTACGATACACCCTCATCTATTGTAGT-AAAAAAAAAAAAAGCTGAAGTCTAAATTACACAAATGTAGCAGCATAATACTAT-AAATAATAAGTAATTTAATATTCTATTTCATGGCATTATTTGACAGGAGCACGATTTGATCATCTTCTGTTTATCATACACACTTCTTCCATTTATCTTACAGTATCTTTACATAAACACTAAAATAGTTATACTCAGATTGTACACTTTTGAAGGGAGTTAGCCTATTTGTGTCAATTATTTACTAAAACAAAGCTAAATAACAGCAACAAAAAAGCCTTGTTGGAACAGGGACCAGG
>gene=chr20_101263-102263; species=panTro
CGCCTAGGCAGAAAAAGAAAGTAGCTAAAAAAAAAGAAAACACAATTTCCAGGTATATCTGTGCCAActcaggtgactagtaaaacaaaattctaagatgacatctgtatagcctacataggaagcaaccagtttacattatagaaggaagaatgaatgttccagAGACAAAATATAGTTACGATACACCCTCATCTATTGTAGT-AAAAAAAAAAAAAGCTGAAGTCTAAATTACACAAATGTAGCAGCATAATACTATTAAATAATAAGTAATTTGATATTCTATTTCATGGCATTATTTTACAGGAGCACTATTTGATCATCTTCTGTTTATCACACATACTTCTTCCATTTATCTTACAGTATCTTTACATAAACACTAAAATAGTTTTACTCAGATTGTACACTTTTGAAGGGAGTTAGCCTATTTGTGTCAATTATTTACTAAAACAAAGCTAAATAACAGCAACAAAAAAGCCTTGTTGGAACAGGGACCAGG
>gene=chr20_101263-102263; species=papHam
CACCTAGGCAGAAAAAGAAAGTAACTGAAAAAAATGAAAACATAATTTCCAGGAATATCTGTGCCAActcaggtgattagtaaaacaaaattctaagatgacagctctatagcctacataggaagcaaccagttcacattatagaaggaagaatgaatgttccagAGACAAAATATAGTTATGATACACCCTCATCTACTGTAGT------ATAAAAAAGCTGAAGTCTAAAGTACACAAATGTAGCAGCATAATACtattaaataataaataatttaatattctattttatGGCGTTATTTTAGAGGAGCATTATTTGATCATCTTCTGTTTATCACACATATATCTACCATTTATCTTATATTATCCTTACATAAACAGTAAAATAGTTATACTCAGATTGTACACTTTTGAAGGGAGTTAGCCTATTTGAGTCAATTATTTACTAAAACAAAGCTAAATAACAACAACAAAAAAGCCTTGTTGGAATAGGGACCAGG
>gene=chr20_101263-102263; species=ponAbe
CA-CTAGGCAGAAAAAGAAAGTAACTGAAAAAAATGAAAACATAATTTCCAGGTATATCTGTGCCAActcaggtgactagtaaaacaaaattctaagatgacagctctatagcctacataggaagcaaccagttcacattacagaaggaagaatgaatgttccagAGACAAAATATAGTTACGATACA-------CTATAGTAAAAAAAAAAAAAAAAAGCTGAAGTCTAAATTACACAAATGTAGCAGCATAATACTATTAAATAATAAGTAATTTAATGTTCTATTTCATGGCATTATTTTAGAGGAGCACTATTTGATCATCTTCTGTTTTTCACACATACTTCTTCCATTTATCTTACAGTATCTTTACATAAACACTAAAATAGTTATACTCAGATCGTACACTTTTGAAGGGAGTTAGCCTATTTGTGTCAATTATTTACTAAAACAAAGCTAAATAACAGCAACCAAAAAGCCTTGTTGGAACAGGGACCAGG
>gene=chr20_101263-102263; species=rheMac
CACCTAGGCAGAAAAAGAAAGTAACTGAAAAAAATGAAAACATAATTTCCAGGAATATCTGTGCCAActcaggtgattagtaaaacaaaattctaagatgacagctctatagcctacataggaagcaaccagttcacattatagaaggaagaatgaatgttccagAGACAAAATATAGTTATGATACACCCTCATCTATTGTAGT------ATAAAAAAGCTGAAGTCTAAAGTACACAAATATAGCAGCATAATACtattaaataataaataatttaatattctattttatGGCATTATTTTAGAGGAGCATTATTTGATCATCTTCTGTTTATCACATATATATCTACCATTTATCTTATATTATCCTTACATAAACACTAAAATAGTTATACTCAGATTGTACACTTTTGAAGGGAGTTAGCCTATTTGTGTCAATTATTTACTAAAACAAAGCTAAATAACAACAACAAAAAAGCCTTGTTGGAACAGGGACCAGG
>gene=chr20_101359-102359; species=hg19
cgcctaggcagaaaaagaaagtaactaaaaaaaaagaaaacacaatttccaggtatatctgtgccaactcaggtgactagtaaaacaaaattctaagatgacatctgtatagcctacataggaagcaaccagttcacattatagaaggaagaatgaatgttccagAGACAAAATATAGTTACAATACACCCTCATCTATTGTAGTAAAAAAAAAAAAAAGCTGAAGTCTAAATTACACAAATGTAGCAGCATAATACTATTAAATAATAAGTAATTTAATATTCTATTTCATGGCATTATTTTACAGGAGCACTATTTGATCATCTTCTCTTTATCACACATACTTCTTCCATTTATCTTACAGTATCTTTACATAAACACTAAAATAGTTATACTCAGATTGTACACTTTTGAAGGGAGTTAGCCTATTTGTGTCAATTATTTACTAAAACAAAGCTAAATAACAGCAACAAAAAAGCCTTGTTGGAACAGGGACCAGG
>gene=chr20_101359-102359; species=bosTau
--------------------------------------------------------------------------------------------------------------------------------------------------------------------------------------------------------------------------------------------------------------------------------------------------------------------------------------------------------------------------------------------------------------------------------------------------------------------------------------------------------------------
>gene=chr20_101359-102359; species=calJac
CACCTAGGCAGAAAAAGAACCTAACT-AAAAAAACGAAAACATAATTTCCAGGAATATTTGTGCCAActcaggtgattaataaaagaaaattctaagatgacagctctgtaggctgcataggaagcaaccagttcacattatagaagaaagaatgaatgtcccagAGATGAAATATAGTTACAATACACCCTCATCTACTGCAGC----ACTAAAAAAAGATAAACTCTAAGGCAGGCAAATGTAGCAGCATAAGACTATTAAATAATAAGTAATTTAATGTTCTATTTTATGACATTATTTTAGAGGAGCATCATTTGATCATCTTCTGTTTATCATACATATTTCTTCCATTTATCTTATAGTATCCTTATATAAATGCTAAAATAATTAATCTCAGATTGGATGCTTTTGAAGAGAATTAGCCTATTTGTGTCAATTATTTACTAAAACGAAGCTAAATAAC--CAACAAAAAAGCCTAGTTGAGACAGGGACCAGG
>gene=chr20_101359-102359; species=canFam
AACATGAACAAAAAGAAAGAGTAATTGAAA-AATTTTACATATGACTTCTAGGGATATTTATGCCAACTCAGGT---TAGTAAAACAAAATTATAGGATGAGAGCTCCATAGCCTGTATAGC----AATAAGCTCACACTGTAAAAAGAATGAC---GGTTTCAGAGATAAAGTATAGGTAACATACAGCTTCACTTGCtataa------aagaaaataGATGAGGTCCAACATTAACAAGCATAATGGCAGAATACT----ATTAATAAGTCATTCAATATTTTATTTTACGGTATTTTTTTGTAGAAAAATTTTTTGACCAACCCCTGTTTATTCCATGTGTTTCTTTTATTTATCTTACAGTATCCTTGCATGGAAACTAAGCCAATCACTTTCATATCGTAAACTTTGGAAAT------GATTATCTTTGTCAATTATTTGCTAAAACAAGACAAACTAACAAAAACAAAGA-GCTTAGGTGGGATAGAGACCATA
>gene=chr20_101359-102359; species=equCab
-ACGTGAACAAAAAGACGGAGTAATTGAAA-AAATGAAAATAGGACTTCCTGGAATATTTGTGCCAActcaggag--tagaaaaacaaaattacaggatgacagctctgtagtctgtatagaaac-aaccagttcacattatagaagtaagaatgaaggttccagAGATAAAGTCTAGATAAGATA-ATCCTCATTTACCATAGC--TGTAAGATAGGAGATGAGG--TAAAGTCGACAAATATAGTAGCATAATACtattaaataataaataattcaatattttattttatGGCATTTTTTTCTGGAACATATATTTGACCATCTTCCGTTTATTATATGTGTTTCTTCTATTTATCTTACAGTATCCTTGCACGGAAACTAAACTAATCACTTTCGTATTTTAAACTCTAGAAGGGAGTTAGATTGTCTTAGTCAATTATTTGCTAAAACAAAACAAAATAACAACAAAATG----CCTGGGTGAGATAGAGACCAGA
>gene=chr20_101359-102359; species=gorGor
cgcctaggcagaaaaagaaagtaactaaaaaaaaagaaaacacaatttcca--tatatctgtgccaactcaggtgactagtaaaacaaaattctaagatgacatctgtatagcctacacaggaagcaaccagttcacattatagaaggaagaatgaatgttccggagaCAAAATATAGTTACGATACACCCTCATCTATTGTAGT-AAAAAAAAAAAAAGCTGAAGTCTAAATTACACAAATGTAGCAGCATAATACTAT-AAATAATAAGTAATTTAATATTCTATTTCATGGCATTATTTGACAGGAGCACGATTTGATCATCTTCTGTTTATCATACACACTTCTTCCATTTATCTTACAGTATCTTTACATAAACACTAAAATAGTTATACTCAGATTGTACACTTTTGAAGGGAGTTAGCCTATTTGTGTCAATTATTTACTAAAACAAAGCTAAATAACAGCAACAAAAAAGCCTTGTTGGAACAGGGACCAGG
>gene=chr20_101359-102359; species=panTro
CGCCTAGGCAGAAAAAGAAAGTAGCTAAAAAAAAAGAAAACACAATTTCCAGGTATATCTGTGCCAActcaggtgactagtaaaacaaaattctaagatgacatctgtatagcctacataggaagcaaccagtttacattatagaaggaagaatgaatgttccagAGACAAAATATAGTTACGATACACCCTCATCTATTGTAGT-AAAAAAAAAAAAAGCTGAAGTCTAAATTACACAAATGTAGCAGCATAATACTATTAAATAATAAGTAATTTGATATTCTATTTCATGGCATTATTTTACAGGAGCACTATTTGATCATCTTCTGTTTATCACACATACTTCTTCCATTTATCTTACAGTATCTTTACATAAACACTAAAATAGTTTTACTCAGATTGTACACTTTTGAAGGGAGTTAGCCTATTTGTGTCAATTATTTACTAAAACAAAGCTAAATAACAGCAACAAAAAAGCCTTGTTGGAACAGGGACCAGG
>gene=chr20_101359-102359; species=papHam
CACCTAGGCAGAAAAAGAAAGTAACTGAAAAAAATGAAAACATAATTTCCAGGAATATCTGTGCCAActcaggtgattagtaaaacaaaattctaagatgacagctctatagcctacataggaagcaaccagttcacattatagaaggaagaatgaatgttccagAGACAAAATATAGTTATGATACACCCTCATCTACTGTAGT------ATAAAAAAGCTGAAGTCTAAAGTACACAAATGTAGCAGCATAATACtattaaataataaataatttaatattctattttatGGCGTTATTTTAGAGGAGCATTATTTGATCATCTTCTGTTTATCACACATATATCTACCATTTATCTTATATTATCCTTACATAAACAGTAAAATAGTTATACTCAGATTGTACACTTTTGAAGGGAGTTAGCCTATTTGAGTCAATTATTTACTAAAACAAAGCTAAATAACAACAACAAAAAAGCCTTGTTGGAATAGGGACCAGG
>gene=chr20_101359-102359; species=ponAbe
CA-CTAGGCAGAAAAAGAAAGTAACTGAAAAAAATGAAAACATAATTTCCAGGTATATCTGTGCCAActcaggtgactagtaaaacaaaattctaagatgacagctctatagcctacataggaagcaaccagttcacattacagaaggaagaatgaatgttccagAGACAAAATATAGTTACGATACA-------CTATAGTAAAAAAAAAAAAAAAAAGCTGAAGTCTAAATTACACAAATGTAGCAGCATAATACTATTAAATAATAAGTAATTTAATGTTCTATTTCATGGCATTATTTTAGAGGAGCACTATTTGATCATCTTCTGTTTTTCACACATACTTCTTCCATTTATCTTACAGTATCTTTACATAAACACTAAAATAGTTATACTCAGATCGTACACTTTTGAAGGGAGTTAGCCTATTTGTGTCAATTATTTACTAAAACAAAGCTAAATAACAGCAACCAAAAAGCCTTGTTGGAACAGGGACCAGG
>gene=chr20_101359-102359; species=rheMac
CACCTAGGCAGAAAAAGAAAGTAACTGAAAAAAATGAAAACATAATTTCCAGGAATATCTGTGCCAActcaggtgattagtaaaacaaaattctaagatgacagctctatagcctacataggaagcaaccagttcacattatagaaggaagaatgaatgttccagAGACAAAATATAGTTATGATACACCCTCATCTATTGTAGT------ATAAAAAAGCTGAAGTCTAAAGTACACAAATATAGCAGCATAATACtattaaataataaataatttaatattctattttatGGCATTATTTTAGAGGAGCATTATTTGATCATCTTCTGTTTATCACATATATATCTACCATTTATCTTATATTATCCTTACATAAACACTAAAATAGTTATACTCAGATTGTACACTTTTGAAGGGAGTTAGCCTATTTGTGTCAATTATTTACTAAAACAAAGCTAAATAACAACAACAAAAAAGCCTTGTTGGAACAGGGACCAGG
>gene=chr20_107493-108493; species=hg19
atttgctacattcttactaaatgtttggtctagttatgctatcaataaccaacagtgaatgataaaatttccaactgattgaagatttttctgttttcaagttacttttgtccatctttacttcatgtatttttaagttatattattagatacatcatgtctttctaatgaattgaccctttcatcattatgaaatggccttcattatctctagtaaatactgcttgccttggagtcaaatacatcagatattaatataatcacTCCACAATTAACAAAGCCATCAAAAGTAGCTTGTATATCCAACTTATTCTCTGTATCGATTTCTTTCACTTTTGGCCTGAAAAATCTTTACTCactgaaaagcaaagaatataaagaaaaaaaaaaggtaaagaatccaaggactgtgggaaaactgcaaaaggtgtaacctacatgtaatgggaataccagaaggagaagaaagagaaaggaacagaaaaaaatatttaaaacaa
>gene=chr20_107493-108493; species=bosTau
--------------------------------------------------------------------------------------------------------------------------------------------------------------------------------------------------------------------------------------------------------------------------------------------------------------------------------------------------------------------------------------------------------------------------------------------------------------------------------------------------------------------
>gene=chr20_107493-108493; species=calJac
atttgctacattcttactaaatgtttggtctagctatgctatcagtaaccaacagtgaatgattaaatttctaactaattgtggatttgtctattttcaatgtacttttgtccatctgtatttcatcta-ttttaagttctattattaaatacatcatgtctttctaatggattgaccctttaatcattatgaaatggcctccattatctctagaaaatactgcttgtcttagagtcaaatacatcagatattaatatagttaGTCCACAATTTGCAAAGCCATCAAAAGTAGCTTGTATATCCAACTTATTCTCTGTATTGATCTATTTCACTTTTGGCcgataaaatctttactcactgaaaagcaaagaatataaag--acaaaaaaggtaa--aatccaaggactgtgggacaactgcaaaagctgtaacctacgtgttatgggagtactagaaggagaagaaagagaaagcaacagaaga-aatatttaaaacaa
>gene=chr20_107493-108493; species=canFam
-------------------------------------------------------------------------------------------------------------------------------------------------------------------------------------------------------------------------------------------------------------------------CTACAATTATC-AGGCCATTAAAACTAACTTGTATGTCCAACTTACTTTCTATATTAATTTCCTTCACTTTTGGCCAG--ACTTCTTTACTTATT--------------------------------------------------------------------------------------------------------------------------------------------
>gene=chr20_107493-108493; species=equCab
-------------------------------------------------------------------------------------------------------------------------------------------------------------------------------------------------------------------------------------------------------------------------CCACAATTAGC-AGGCCATAAAAAATAACTTGTATGTC--------------TATTAATTTCCTTCACTTTTGGCCAGAAACTTCTTTACTCACT--------------------------------------------------------------------------------------------------------------------------------------------
>gene=chr20_107493-108493; species=gorGor
atttgctacattcttactaaatgtttggtctagttatgctatcaataaccaacagtgaatgataaaatttccaactgattgcagatttttctgttttcaagttacttttgtccatctttacttcatgtatttttaagttttattattagatacatcatgtctttctaatgaattgaccctttcatcattatgaaatggccttcattatctctagtaaatactgcttgtcttggagtcaaatacatcagatattaatataatcacTCCACAATTAGCAAAGCCATCAAAAGTAACTTGTATATCCAACTTATTCTCTGTATCGATTTCTTTCACTTTTGGCCTGAAAAATCTTTACTCactgaaaagcaaagaatataaag-aaaaaaaaaggtaaagaatccaaggactgtgggacaactgcaaaaggtgtaacctacatgtaatgggaataccagaaggagaagaaagagaaagaaacagaaaaaaatatttaaaacaa
>gene=chr20_107493-108493; species=panTro
atttgctacattcttactaaatgtttggtctagttatgctatcaataaccaacagtgaatgataaaatttccaactgattgcagatttttctgttttcaagttacttttgtccatctttacttcatgtatttttaagttctattattagatacatcatgtctttctaatgaattgaccctttcatcattatgaaatggccttcattatctctagtaaatactgcttgccttggagtcaaatacatcagatattaatataatcacTCCACAATTAGCAAAGCCATCAAAAGTAGCTTGTATATACAACTTATTCTCTGTATCGATTTCTTTCACTTTTGGCCTGAAAAATCTTTACTCactgaaaagcaaagaatataaagaaaaaaaaaaggtaaagaatccaaggactgtgggacaactgcaaaagatgtaacctacatgtaatgggaataccagaaggagaagaaagagaaaggaacagaaaataatatttaaaacaa
>gene=chr20_107493-108493; species=papHam
gtttgctacattcttactaaatgtttggtctagttatgctacagataaccaacagtgaatgataaaatttccaactgattgcagatttgtctattttcaagttacttttgtccatctttacttcatgtatttttaagttctattattagatacatcaagtctttctaatgaattgaccctttcatcattatgaaatggccttcattatctctagtaaatactgcttgtcttggagtcaaatacatcagatattaatataatcacaccaCAATTAGCAAAACCATCAAAAGTGGCTTGTATATCCAACTTATTCTCTGTATTGATTTCTTTCACTTTTGGCCTGAAAAATCTTTACTCactgaaaagcaaagaatataaagacaaaaaaaaggtaaagaaaccaaggactgtgggacaactgcaaaagctgtaacctacatgtaatgggaataccagaaggagaagaaagagaaaggaacagaaaa-aatatttaaagcaa
>gene=chr20_107493-108493; species=ponAbe
gtttgctacattcttactaaatgtttggtctagttatgctatcaataaccaacagtgaatgataaaatttccaactgattgcagatttttctgttttcaagttacttttgttcatctttacttcatgtatttttaagttctattattagatacatcatgtctttctaatgaattgaccctttcatcattatgaaatgaccttcattatttctagtaaatactgcttgtcttagagtcaaatacatcagatattaatataatcacTCCACAATTAGCAAAGCCATCAAAAGTAGCTTGTATATCCAACTTATTCTCTGTATTGATTTCTTTCACTTTTGGCCTGAAAAATCTTTACTCactgaaaagcaaagaatataaag-aaaaaaaaaggtaaagaatccaaggactgtgggacaactgcaaaaggtgtaacctacatgtaatgggaataccagaaggagaagaaagagaaaggaacagaaaaaaatatttaaaacaa
>gene=chr20_107493-108493; species=rheMac
atttgctacattcttactaaatgtttggtctagttatgctaccgataaccaacagtgaatgataaaatttccaactgattgcagattcgtctattttcaagttacttttgtccatctttacttcatgtatttttaagttctattattagatacatcaagtctttctaatgaattgaccctttcatcattatgaaatggccttcattatctctagtaaatactgcttgtcttggagtcaaatacatcagatattaatataatcacTCCACAATTAGCAAAGCCATCAAAAGTGGCTTCTATATCCAACTTATTCTCTGTATTGATTTCTTTCACTTTTGGCCTGAAAAATCTTTACTCGctgaaaagcaaataatataaag-acaaaaaaaggtaaagaatccagggactgtgggacaactgcaaaagctgtaacctacatgtaatgggaataccagaaggagaagaaagagaaaggaacagaaaa-aatatttaaaacaa
>gene=chr20_107322-108322; species=hg19
ccaggctggtcttgaactcctgacctcgtgatctgcctgcctcggcctcccaaagtgctgggattacaggcatgagccaccacgcctggccatttgctacattcttactaaatgtttggtctagttatgctatcaataaccaacagtgaatgataaaatttccaactgattgaagatttttctgttttcaagttacttttgtccatctttacttcatgtatttttaagttatattattagatacatcatgtctttctaatgaattgaccctttcatcattatgaaatggccttcattatctctagtaaatactgcttgccttggagtcaaatacatcagatattaatataatcacTCCACAATTAACAAAGCCATCAAAAGTAGCTTGTATATCCAACTTATTCTCTGTATCGATTTCTTTCACTTTTGGCCTGAAAAATCTTTACTCactgaaaagcaaagaatataaagaaaaaaaaaaggtaaagaatccaaggact
>gene=chr20_107322-108322; species=bosTau
--------------------------------------------------------------------------------------------------------------------------------------------------------------------------------------------------------------------------------------------------------------------------------------------------------------------------------------------------------------------------------------------------------------------------------------------------------------------------------------------------------------------
>gene=chr20_107322-108322; species=calJac
-------------------------------------------------------------------------------------------atttgctacattcttactaaatgtttggtctagctatgctatcagtaaccaacagtgaatgattaaatttctaactaattgtggatttgtctattttcaatgtacttttgtccatctgtatttcatcta-ttttaagttctattattaaatacatcatgtctttctaatggattgaccctttaatcattatgaaatggcctccattatctctagaaaatactgcttgtcttagagtcaaatacatcagatattaatatagttaGTCCACAATTTGCAAAGCCATCAAAAGTAGCTTGTATATCCAACTTATTCTCTGTATTGATCTATTTCACTTTTGGCcgataaaatctttactcactgaaaagcaaagaatataaag--acaaaaaaggtaa--aatccaaggact
>gene=chr20_107322-108322; species=canFam
--------------------------------------------------------------------------------------------------------------------------------------------------------------------------------------------------------------------------------------------------------------------------------------------------------------------------------------------------------------------CTACAATTATC-AGGCCATTAAAACTAACTTGTATGTCCAACTTACTTTCTATATTAATTTCCTTCACTTTTGGCCAG--ACTTCTTTACTTATT-------------------------------------------------
>gene=chr20_107322-108322; species=equCab
--------------------------------------------------------------------------------------------------------------------------------------------------------------------------------------------------------------------------------------------------------------------------------------------------------------------------------------------------------------------CCACAATTAGC-AGGCCATAAAAAATAACTTGTATGTC--------------TATTAATTTCCTTCACTTTTGGCCAGAAACTTCTTTACTCACT-------------------------------------------------
>gene=chr20_107322-108322; species=gorGor
ccaggctggtcttgaattcctgacct-gtgatctgcccgcctcggcctcccaaagtgctgggatt-caggcatgagccaccacgcctggccatttgctacattcttactaaatgtttggtctagttatgctatcaataaccaacagtgaatgataaaatttccaactgattgcagatttttctgttttcaagttacttttgtccatctttacttcatgtatttttaagttttattattagatacatcatgtctttctaatgaattgaccctttcatcattatgaaatggccttcattatctctagtaaatactgcttgtcttggagtcaaatacatcagatattaatataatcacTCCACAATTAGCAAAGCCATCAAAAGTAACTTGTATATCCAACTTATTCTCTGTATCGATTTCTTTCACTTTTGGCCTGAAAAATCTTTACTCactgaaaagcaaagaatataaag-aaaaaaaaaggtaaagaatccaaggact
>gene=chr20_107322-108322; species=panTro
ccaggctggtcttgaactcctgacctcgtgatctgcccgcctcggcctcccaaagtgctgggattacaggcatgagccaccacgcctggccatttgctacattcttactaaatgtttggtctagttatgctatcaataaccaacagtgaatgataaaatttccaactgattgcagatttttctgttttcaagttacttttgtccatctttacttcatgtatttttaagttctattattagatacatcatgtctttctaatgaattgaccctttcatcattatgaaatggccttcattatctctagtaaatactgcttgccttggagtcaaatacatcagatattaatataatcacTCCACAATTAGCAAAGCCATCAAAAGTAGCTTGTATATACAACTTATTCTCTGTATCGATTTCTTTCACTTTTGGCCTGAAAAATCTTTACTCactgaaaagcaaagaatataaagaaaaaaaaaaggtaaagaatccaaggact
>gene=chr20_107322-108322; species=papHam
ctaggctggtctcgaactcctgaccttgtgatctgcctgcctcggcctcccaaagtgctgggatt------atgagccaccacatctggccgtttgctacattcttactaaatgtttggtctagttatgctacagataaccaacagtgaatgataaaatttccaactgattgcagatttgtctattttcaagttacttttgtccatctttacttcatgtatttttaagttctattattagatacatcaagtctttctaatgaattgaccctttcatcattatgaaatggccttcattatctctagtaaatactgcttgtcttggagtcaaatacatcagatattaatataatcacaccaCAATTAGCAAAACCATCAAAAGTGGCTTGTATATCCAACTTATTCTCTGTATTGATTTCTTTCACTTTTGGCCTGAAAAATCTTTACTCactgaaaagcaaagaatataaagacaaaaaaaaggtaaagaaaccaaggact
>gene=chr20_107322-108322; species=ponAbe
ccaggctggtcttgaactcctgacctcgtgatctgcccgcctcggcctcccaaagtgctgggattacaggcatgagccaccgtgcctggccgtttgctacattcttactaaatgtttggtctagttatgctatcaataaccaacagtgaatgataaaatttccaactgattgcagatttttctgttttcaagttacttttgttcatctttacttcatgtatttttaagttctattattagatacatcatgtctttctaatgaattgaccctttcatcattatgaaatgaccttcattatttctagtaaatactgcttgtcttagagtcaaatacatcagatattaatataatcacTCCACAATTAGCAAAGCCATCAAAAGTAGCTTGTATATCCAACTTATTCTCTGTATTGATTTCTTTCACTTTTGGCCTGAAAAATCTTTACTCactgaaaagcaaagaatataaag-aaaaaaaaaggtaaagaatccaaggact
>gene=chr20_107322-108322; species=rheMac
ccaggctggtcttgaactcctgacctcatgatctgcccgcctcggcctcccaaagtgctgggattacaggcgtgagccaccatgtccggccatttgctacattcttactaaatgtttggtctagttatgctaccgataaccaacagtgaatgataaaatttccaactgattgcagattcgtctattttcaagttacttttgtccatctttacttcatgtatttttaagttctattattagatacatcaagtctttctaatgaattgaccctttcatcattatgaaatggccttcattatctctagtaaatactgcttgtcttggagtcaaatacatcagatattaatataatcacTCCACAATTAGCAAAGCCATCAAAAGTGGCTTCTATATCCAACTTATTCTCTGTATTGATTTCTTTCACTTTTGGCCTGAAAAATCTTTACTCGctgaaaagcaaataatataaag-acaaaaaaaggtaaagaatccagggact
>gene=chr20_108091-109091; species=hg19
tttcatcattatgaaatggccttcattatctctagtaaatactgcttgccttggagtcaaatacatcagatattaatataatcacTCCACAATTAACAAAGCCATCAAAAGTAGCTTGTATATCCAACTTATTCTCTGTATCGATTTCTTTCACTTTTGGCCTGAAAAATCTTTACTCactgaaaagcaaagaatataaagaaaaaaaaaaggtaaagaatccaaggactgtgggaaaactgcaaaaggtgtaacctacatgtaatgggaataccagaaggagaagaaagagaaaggaacagaaaaaaatatttaaaacaacaattgaaaatcttcagtgggagtataattagttcaaccattgtggaagacagtgtggtgattcctcaaggatctagaaccagaaatacctttgacccagcaatcttattactgggtatatacccaaagaattataaattgttctactataaagacacatgcacacatatgtttactgc
>gene=chr20_108091-109091; species=bosTau
--------------------------------------------------------------------------------------------------------------------------------------------------------------------------------------------------------------------------------------------------------------------------------------------------------------------------------------------------------------------------------------------------------------------------------------------------------------------------------------------------------------------
>gene=chr20_108091-109091; species=calJac
tttaatcattatgaaatggcctccattatctctagaaaatactgcttgtcttagagtcaaatacatcagatattaatatagttaGTCCACAATTTGCAAAGCCATCAAAAGTAGCTTGTATATCCAACTTATTCTCTGTATTGATCTATTTCACTTTTGGCcgataaaatctttactcactgaaaagcaaagaatataaag--acaaaaaaggtaa--aatccaaggactgtgggacaactgcaaaagctgtaacctacgtgttatgggagtactagaaggagaagaaagagaaagcaacagaaga-aatatttaaaacaacgattgaaaattttcggtgggagtgtaatcagttcaaccattgtggaagacagtgtggtgattcctcaaggatacagaaccagaaatgcctttgatccagcaattccattactgggtatatacccaaaggattgtaaatcattctactatgaagacatacgcacgtgtatgtttattgg
>gene=chr20_108091-109091; species=canFam
--------------------------------------------------------------------------------------CTACAATTATC-AGGCCATTAAAACTAACTTGTATGTCCAACTTACTTTCTATATTAATTTCCTTCACTTTTGGCCAG--ACTTCTTTACTTATT-------------------------------------------------------------------------------------------------------------------------------------------------------------------------------------------------------------------------------------------------------------------------------------------------------------------------------
>gene=chr20_108091-109091; species=equCab
--------------------------------------------------------------------------------------CCACAATTAGC-AGGCCATAAAAAATAACTTGTATGTC--------------TATTAATTTCCTTCACTTTTGGCCAGAAACTTCTTTACTCACT-------------------------------------------------------------------------------------------------------------------------------------------------------------------------------------------------------------------------------------------------------------------------------------------------------------------------------
>gene=chr20_108091-109091; species=gorGor
tttcatcattatgaaatggccttcattatctctagtaaatactgcttgtcttggagtcaaatacatcagatattaatataatcacTCCACAATTAGCAAAGCCATCAAAAGTAACTTGTATATCCAACTTATTCTCTGTATCGATTTCTTTCACTTTTGGCCTGAAAAATCTTTACTCactgaaaagcaaagaatataaag-aaaaaaaaaggtaaagaatccaaggactgtgggacaactgcaaaaggtgtaacctacatgtaatgggaataccagaaggagaagaaagagaaagaaacagaaaaaaatatttaaaacaacaattgaaaatcttcagtgggagtataattagttcaaccattgtggaagacagtgtggtgattcctcaaggatctagaaccagaaatacctttgacccagcaatcttattactgggtatatacccaaagaattataaatcgttctactataaagacacatgcacacatatgtttactgc
>gene=chr20_108091-109091; species=panTro
tttcatcattatgaaatggccttcattatctctagtaaatactgcttgccttggagtcaaatacatcagatattaatataatcacTCCACAATTAGCAAAGCCATCAAAAGTAGCTTGTATATACAACTTATTCTCTGTATCGATTTCTTTCACTTTTGGCCTGAAAAATCTTTACTCactgaaaagcaaagaatataaagaaaaaaaaaaggtaaagaatccaaggactgtgggacaactgcaaaagatgtaacctacatgtaatgggaataccagaaggagaagaaagagaaaggaacagaaaataatatttaaaacaacaattgaaaatcttcagtgggagtataattagttcaaccattgtggaagacagtgtggtgattcctcaaggatctagaaccagaaatacctttgacccagcaatcttattactgggtatatacccaaagaattataaatcattctactataaagacacatgcacacgtatgtttactgc
>gene=chr20_108091-109091; species=papHam
tttcatcattatgaaatggccttcattatctctagtaaatactgcttgtcttggagtcaaatacatcagatattaatataatcacaccaCAATTAGCAAAACCATCAAAAGTGGCTTGTATATCCAACTTATTCTCTGTATTGATTTCTTTCACTTTTGGCCTGAAAAATCTTTACTCactgaaaagcaaagaatataaagacaaaaaaaaggtaaagaaaccaaggactgtgggacaactgcaaaagctgtaacctacatgtaatgggaataccagaaggagaagaaagagaaaggaacagaaaa-aatatttaaagcaacaattgaaaattttcAgtgggagtatgattagtttaaccattgtggaagacagtgtggtgattcctcaaggatctagaaccagaaatacctttgacccagcaatcttattactgg----------------------------------------------------------------
>gene=chr20_108091-109091; species=ponAbe
tttcatcattatgaaatgaccttcattatttctagtaaatactgcttgtcttagagtcaaatacatcagatattaatataatcacTCCACAATTAGCAAAGCCATCAAAAGTAGCTTGTATATCCAACTTATTCTCTGTATTGATTTCTTTCACTTTTGGCCTGAAAAATCTTTACTCactgaaaagcaaagaatataaag-aaaaaaaaaggtaaagaatccaaggactgtgggacaactgcaaaaggtgtaacctacatgtaatgggaataccagaaggagaagaaagagaaaggaacagaaaaaaatatttaaaacaacaattgaacattttcggtgggagtataattagttcaaccattgtggaagacagtgtggtgattcctcaaggatctagaaccagaaatacctttgacccagcaatcttattactgggtatatacccaaagaattataaatagttctactataaagacacatgcacatatatgtttactgc
>gene=chr20_108091-109091; species=rheMac
tttcatcattatgaaatggccttcattatctctagtaaatactgcttgtcttggagtcaaatacatcagatattaatataatcacTCCACAATTAGCAAAGCCATCAAAAGTGGCTTCTATATCCAACTTATTCTCTGTATTGATTTCTTTCACTTTTGGCCTGAAAAATCTTTACTCGctgaaaagcaaataatataaag-acaaaaaaaggtaaagaatccagggactgtgggacaactgcaaaagctgtaacctacatgtaatgggaataccagaaggagaagaaagagaaaggaacagaaaa-aatatttaaaacaacaattgaaaattttcagtgggagtataattagttcaaccattgtggaagacagtgtggtgattcctcaaggatctagaaccagaaatacctttgacccagcaatcttattactgagtatgtacccaaagaattataaataattctactataaagacacatgcacacatatgtttatttc
>gene=chr20_121099-122099; species=hg19
TTATCAGTTTGACAAGGACAACACTGAGACCTCTTAGGACAGAGAGAAAGGGCAATTTTCAAAGGAAAAAAGCATAGTATATGCATATTTAATaagtaaaacatacacataccctgtgactcagccattgtacatctagctgtttatccaagagaaatgacagcatatggctacacaaagagttgcacacaaattttcaatggcagttttatttgtaatagctaacatctgaaaacaatcataatgttcattagggggtaaatggataaatgatcatatatgcataaaaagtaatacaagcaataaaaaggaatgaactattggtacacgaaacatatatgattcaaaataattgccttggatggaaaaagacaagcggaaaagtatacatgctatattacttcatttatgtaatattcaagagaatgccaagaaagctacaagaacaaatagcaggtcagtcgttgcctgggtatcatggaggtagagggagggaaggg
>gene=chr20_121099-122099; species=bosTau
---------------------------------------------------------------ggaaaacaatttggta-------ttttagcaagtgaaatatgtacctacca-gtgagtcagtcattccacatctaggtatttaccaaaaagaaataaaagcatttgtccactgaacaacttacacaaaaatgatcactagtagctttatttgcaacagctaggagctggaaacaatcaaaacgtccactaagagatgg-----caaacagttatattgctataaaaaggaatattaacaataaaaaggaaagacctattgatacacacgatgaaaattactcaaaaagattaccttggatgaaagaatccaggcaggaaaagatgcatactgtatgacttcatttatacaatagtctagaaaaagtaaacaa---------gacagagagtagatca-gaggggactgggtgtcatggagctgagaagagaaaaagg
>gene=chr20_121099-122099; species=calJac
TTATCGGTTTGATAGGGACAACACTGAGACCTCTTAGAACAGAGAGAAAGCACAATTTTCAAA-GAAAAAAACATAGTATACACATATTTAATAAGTAAAACAcacacacaccctgtgactcagccattctacttcaagctatttatccaagagaaatgaaagcatatggctatacaaagagttgcacacaaattctca-tggcagttttatttgtaacagttaatatctgaaaacaatcataatgttcattaaggggtaaatggataaacaaacatatgtgcataaaaaggaatataagcaataaaaaggaatgaattagtggtacatgaaatatatgtgattcaaaataattgccttggatgaaaaaagtcaaagagaaaagtattaatgctatattacttcatttatgtaatattcgagaGACTGTCAAGAAAGCTACaagaacaaatagtaagtcagtcattgcctggatatcatggaggtagggggaaagaaggg
>gene=chr20_121099-122099; species=canFam
----------------------------------------------------------------------------------------ttaataagt-aaatatatacctattctgtgactgaa--attcccctgctagctgtttatacaaaagaaaagaaagcatatatccacacagagacttgcacacaaatgatcaacaacagctttgt----agta-acaatatctagaaacaaccaaa------attaagaggtgaatgaataaacatttgtatatccatgaaatggaatgttatcagtgaaagtaaattaagtattattatatccaacatggatgactcaaaattattacact-gatgaaagaagacaggtaaaaaaaga---atgctat---gcattctttatgtgctattttagaaatcgcaaacaaatctat--atacagatactggaccattggttgtctgagaaatatggag--gaagagaaagaa---
>gene=chr20_121099-122099; species=equCab
----------------------------------------------------------------------------------------ttaataagtaaaacatgcatctaccttgtgactcagtcattccacgcctaggtatttaccaaaaagaaatgaaagcatttgtccattcaaagacttgcacacaaatgatcagtagcaactttctttccaata-ctagtatctggaaacaattgaaatgtccattaagaggtaattggataaataggtatatatctataaaaaggaatattagcaatgaaaagaaacgaactgttgatacacacgacatgcataactcaaaataattaccctggatgaaagaagccaggtaaaaaaggatacatactatatgacttcattcgcattatattctagaagatgcaaacaaaactacagagacaaatggcagatca-ggcttgcctgggtatcacggagttgaggggagaaga---
>gene=chr20_121099-122099; species=gorGor
--------------------------------------------------------------------------------------------------------------------------------------------------------------------------------------------------------------------------------------------------------------------------------------------------------------------------------------------------------------------------------------------------------------------------------------------------------------------------------------------------------------------
>gene=chr20_121099-122099; species=panTro
CTATCAGTTTGACAAGGACAACACTGAGACCTCTTAGGACAGAGAGAAAGGGCAATTTTCAAAGGAAAAAAGCATAGTATACGCATATttaataagtaaaacatacacataccctgtgactcagccattctacatctagctgtttatccaagagaaatgacagcatatggctacacaaagagttgcacacaaattttcaatggcagttttatttgtaatagctaatatctgaaaacaatcataatgttcatt-gggggtaaatggataaatgatcatatatgcataaaaagtaatacaagcaataaaaaggaatgaactattggtacacgaaacatatatgattcaaaataattgccttggatggaaaaagacaagcagaaaagtatacatgctatattacttcatttatgtaatattcaagagaatgccaagaaagctacaagaacaaatagcaggtcagtcgttgcctgggtatcatggaggtagagggagggaaggg
>gene=chr20_121099-122099; species=papHam
TTATCAGTTTGATAAGGACAACACTGAGACATCTTAGGACAGAGAGAAAGGGCAATTTTCAAAGGGAAAAAGCATAGTATATGCATATTTGATaagtaaaacatacacataccctgtgagtccgtcattctaattctagctgtttatccaagagaaatgaaagcatatggctacacaaagagttgcacacaaattttcaatggcagttttatttgtaatagctaatatctgaaaacaatcataatgttcattagggggtaaatggataaatgatcatatatgcataaaaaggaatacaagcaataaaaagga---aactattagtacatgaaacgtatatgattcaaaataattgccttggatggaaaaagccaagcagaaaagtattcatgctatattacttcatttacgtaatattcaagagaatgccaagaaagctacaagaacaaatagcaggtcagttgttgtctgggtatcatggaggtagagggagggaaggg
>gene=chr20_121099-122099; species=ponAbe
TTATCAGTTTGATAAGGACAACACTGAGACCTCTTAGGACAGAGAGAAAGGGCAATTTTCAAAGGAAAAAAGCATAGTATACACATATTTAATaagtaaaacatacacataacctgtgactcagctattctacttctagctgtttatccaagagaaatgaaagcatatggctacacaaagagttgcacacaaattttcagtggcagttttatttgtaatagctaatatctgaaaacaatcataatgttcatt-gggggtaaatggataaatgatcatatatgcataaaaaggaatacaagcaataaaaaggaatgaactattggtacatgaaacatatatgattcaaaataattgccttggatggaaaaagccaagcagaaaagtattcatgctatattacttcatttatgtaatattcaagagaatgccaagaaagctacaagaacaaatagcaggtcagtcgttgcctgggtatcatggaggtagagggagggaaggg
>gene=chr20_121099-122099; species=rheMac
-TATCAGTTTGATAAGGACAACACTGAGACATCTTAGGACAGAGAGAAAGGGCAATTTTCAAAGGGAAAAAGCATAGTATATGCATATttaataagtaaaacatacacataccctgtgagtccgtcattctaattctagctgtttatccaagagaaatgaaagcatatggctacacaaagagttgcacacaaattttcaatggcagttttatttgtaatagctaatatctgaaaacaatcataatgttcattagggggtaaatggataaatgatcatatatgcataaaaaggaatacaagcaataaaaaggaattaactattagtacatgaaacatatatgattcaaaataattgccttggatggaaaaagccaagcagaaaagtattcatgctatattacttcatttacataatattcaagagaatgccaagaaagctacaagaacaaatagcaggtcagctgttgtctgggtatcatggaggtagagggagggaaggg
>gene=chr20_121322-122322; species=hg19
taacatctgaaaacaatcataatgttcattagggggtaaatggataaatgatcatatatgcataaaaagtaatacaagcaataaaaaggaatgaactattggtacacgaaacatatatgattcaaaataattgccttggatggaaaaagacaagcggaaaagtatacatgctatattacttcatttatgtaatattcaagagaatgccaagaaagctacaagaacaaatagcaggtcagtcgttgcctgggtatcatggaggtagagggagggaagggaagaggaaagagtggatgccaaagaggaatgagaaacattttgagagtgaaggatatatacattatgttgattaaggtaatggtttcaccagtgcatcttttgccaagttcatcaaattatacactctaaataatgcagtttaatgtacatcaattatatctcaataaTTTGGAATGAAAAAAAAAAACTCCTCACAAAGAACAAAACCTCTAGGACCTGAT
>gene=chr20_121322-122322; species=bosTau
taggagctggaaacaatcaaaacgtccactaagagatgg-----caaacagttatattgctataaaaaggaatattaacaataaaaaggaaagacctattgatacacacgatgaaaattactcaaaaagattaccttggatgaaagaatccaggcaggaaaagatgcatactgtatgacttcatttatacaatagtctagaaaaagtaaacaa---------gacagagagtagatca-gaggggactgggtgtcatggagctgagaagagaaaaaggtagaggaaggggtgaatatctaagggacataatgaaacttttgag---gatgaatggatgtattatgttgattctggtgttgatttaa-gagtgtataatttgttaaactcatcaaattgtacactttaaataattcagttcaatgtacaccaattacatctcagtaaTTTTTAAGGAAAAATAAAAACCACAA--GAAGAATAAAATCTCTAGGACTTTAT
>gene=chr20_121322-122322; species=calJac
taatatctgaaaacaatcataatgttcattaaggggtaaatggataaacaaacatatgtgcataaaaaggaatataagcaataaaaaggaatgaattagtggtacatgaaatatatgtgattcaaaataattgccttggatgaaaaaagtcaaagagaaaagtattaatgctatattacttcatttatgtaatattcgagaGACTGTCAAGAAAGCTACaagaacaaatagtaagtcagtcattgcctggatatcatggaggtagggggaaagaagggaagaggaaacagtagataccaaagaggtatgagaaacacttt--gagtgaaggatatctacattatgctgattatggtaatggtttcgctggtgcatcatttgccaacttcatc-aattatacactctaaataatgcagttcaatgtacatcaattatatctcaataaTTTAAAATTAAAAAGTAA---AACTCACAGAAAACAAAACCTCTAGGACCTTAT
>gene=chr20_121322-122322; species=canFam
caatatctagaaacaaccaaa------attaagaggtgaatgaataaacatttgtatatccatgaaatggaatgttatcagtgaaagtaaattaagtattattatatccaacatggatgactcaaaattattacact-gatgaaagaagacaggtaaaaaaaga---atgctat---gcattctttatgtgctattttagaaatcgcaaacaaatctat--atacagatactggaccattggttgtctgagaaatatggag--gaagagaaagaa----------agaaatggatttcagagaagcacaaagaatctttgaaggttgaaggaagt----attatgttgattgtggtggtggtttcacccatgtttcatatgtcaaactcatcaaattgaacactttaaataatacagtttaatatatgtcagttatatctcaataaaGCTGAATAAAAAACAAAAATTCCCCACAAAGAATAAAATCTCTAGGACCTTAC
>gene=chr20_121322-122322; species=equCab
tagtatctggaaacaattgaaatgtccattaagaggtaattggataaataggtatatatctataaaaaggaatattagcaatgaaaagaaacgaactgttgatacacacgacatgcataactcaaaataattaccctggatgaaagaagccaggtaaaaaaggatacatactatatgacttcattcgcattatattctagaagatgcaaacaaaactacagagacaaatggcagatca-ggcttgcctgggtatcacggagttgaggggagaaga----------acgagtggatgtcagagagacgtgatgaacat------------------gtgcattatcttgattgtggtgatggttgcacagatgttgcgtatgtcaaactcatcaaactgaacaatttaaataatacaatttcatatatgtccaatatatctcaataaagctgACGAAAAAATAAAATCTCCTCACAAAGAAGAAAATCTCTAAGATCCTGT
>gene=chr20_121322-122322; species=gorGor
--------------------------------------------------------------------------------------------------------------------------------------------------------------------------------------------------------------------------------------------------------------------------------------------------------------------------------------------------------------------------------------------------------------------------------------------------------------------------------AACTCCTCACAAAGAACAAAACCTCTAGGACCTGAT
>gene=chr20_121322-122322; species=panTro
taatatctgaaaacaatcataatgttcatt-gggggtaaatggataaatgatcatatatgcataaaaagtaatacaagcaataaaaaggaatgaactattggtacacgaaacatatatgattcaaaataattgccttggatggaaaaagacaagcagaaaagtatacatgctatattacttcatttatgtaatattcaagagaatgccaagaaagctacaagaacaaatagcaggtcagtcgttgcctgggtatcatggaggtagagggagggaagggaagaggaaagagtggatgccaaagaggaatgagaaacattttgagagtgaaggatatatacattatgttgattaaggtaatggtttcgccagtgcatcttttgccaagttcatcaaattatacactctaaataatgcagtttaatgtacatcaattatatctcaataaTTTGGAATGAAAAAAAAAAACTCCTCACAAAGATCAAAACCTCTAGGACCTGAT
>gene=chr20_121322-122322; species=papHam
taatatctgaaaacaatcataatgttcattagggggtaaatggataaatgatcatatatgcataaaaaggaatacaagcaataaaaagga---aactattagtacatgaaacgtatatgattcaaaataattgccttggatggaaaaagccaagcagaaaagtattcatgctatattacttcatttacgtaatattcaagagaatgccaagaaagctacaagaacaaatagcaggtcagttgttgtctgggtatcatggaggtagagggagggaagggaagaGGAAAGAGTGGATACCAAAGAGGAATGAGAA------------------------ACattatgttgattatggtaatggtttcaccagtgcatcttttgccaagttaatcaaattatacactctaaataatgcagttta------atcaatcatatctcagtaaTTTGAAATGAAAAAAGATAACTCTTCTCAAAGAACAAAACCTCTAGGACCTTAT
>gene=chr20_121322-122322; species=ponAbe
taatatctgaaaacaatcataatgttcatt-gggggtaaatggataaatgatcatatatgcataaaaaggaatacaagcaataaaaaggaatgaactattggtacatgaaacatatatgattcaaaataattgccttggatggaaaaagccaagcagaaaagtattcatgctatattacttcatttatgtaatattcaagagaatgccaagaaagctacaagaacaaatagcaggtcagtcgttgcctgggtatcatggaggtagagggagggaagggaagaggaaacagtggataccaaagaggaatgagaaacattttgagagtgaaggatatatacattatgttgattaaggtaatggtttcaccag--------ttgccaagttcatcaaattatacactctaaataatgcagtttaatgtacatcaattatatctcaataaTTTGGAATGAAAAAAA----CTCCTCACAAAGAACAAAACCTCTAGGACCTTAT
>gene=chr20_121322-122322; species=rheMac
taatatctgaaaacaatcataatgttcattagggggtaaatggataaatgatcatatatgcataaaaaggaatacaagcaataaaaaggaattaactattagtacatgaaacatatatgattcaaaataattgccttggatggaaaaagccaagcagaaaagtattcatgctatattacttcatttacataatattcaagagaatgccaagaaagctacaagaacaaatagcaggtcagctgttgtctgggtatcatggaggtagagggagggaagggaagaggaaagagtggatatcaaagaggaatgagaa------------------------acattatgttgattatggtaatggtttcaccagtgcatcttttgccaagttaatcaaattatacactctaaataatgcagttta------atcaattatatctcaaAAATTTGAAATGAAAAAAAACAACTCCTCTCAAAGAACAAAACCTCTAGGACCTTAT
>gene=chr20_121401-122401; species=hg19
gtaatacaagcaataaaaaggaatgaactattggtacacgaaacatatatgattcaaaataattgccttggatggaaaaagacaagcggaaaagtatacatgctatattacttcatttatgtaatattcaagagaatgccaagaaagctacaagaacaaatagcaggtcagtcgttgcctgggtatcatggaggtagagggagggaagggaagaggaaagagtggatgccaaagaggaatgagaaacattttgagagtgaaggatatatacattatgttgattaaggtaatggtttcaccagtgcatcttttgccaagttcatcaaattatacactctaaataatgcagtttaatgtacatcaattatatctcaataaTTTGGAATGAAAAAAAAAAACTCCTCACAAAGAACAAAACCTCTAGGACCTGATAGCTTTCAGTCACAATATAGTCAGGCACTCAAAAAAAAACTTTAACACAATAAAATTCTCTTTGAATG
>gene=chr20_121401-122401; species=bosTau
ggaatattaacaataaaaaggaaagacctattgatacacacgatgaaaattactcaaaaagattaccttggatgaaagaatccaggcaggaaaagatgcatactgtatgacttcatttatacaatagtctagaaaaagtaaacaa---------gacagagagtagatca-gaggggactgggtgtcatggagctgagaagagaaaaaggtagaggaaggggtgaatatctaagggacataatgaaacttttgag---gatgaatggatgtattatgttgattctggtgttgatttaa-gagtgtataatttgttaaactcatcaaattgtacactttaaataattcagttcaatgtacaccaattacatctcagtaaTTTTTAAGGAAAAATAAAAACCACAA--GAAGAATAAAATCTCTAGGACTTTATGTCTTCCAGTCACAATCCACTGGGCAACTA--AAAAAA----CAACACAATAAAATCCTCTTTAAACG
>gene=chr20_121401-122401; species=calJac
ggaatataagcaataaaaaggaatgaattagtggtacatgaaatatatgtgattcaaaataattgccttggatgaaaaaagtcaaagagaaaagtattaatgctatattacttcatttatgtaatattcgagaGACTGTCAAGAAAGCTACaagaacaaatagtaagtcagtcattgcctggatatcatggaggtagggggaaagaagggaagaggaaacagtagataccaaagaggtatgagaaacacttt--gagtgaaggatatctacattatgctgattatggtaatggtttcgctggtgcatcatttgccaacttcatc-aattatacactctaaataatgcagttcaatgtacatcaattatatctcaataaTTTAAAATTAAAAAGTAA---AACTCACAGAAAACAAAACCTCTAGGACCTTATAGCTTCCAGTCACAGTATAGTCAGGCACTCAAAAAAAAACTTTAAAACAATAGAATTTTCTTTGGATG
>gene=chr20_121401-122401; species=canFam
ggaatgttatcagtgaaagtaaattaagtattattatatccaacatggatgactcaaaattattacact-gatgaaagaagacaggtaaaaaaaga---atgctat---gcattctttatgtgctattttagaaatcgcaaacaaatctat--atacagatactggaccattggttgtctgagaaatatggag--gaagagaaagaa----------agaaatggatttcagagaagcacaaagaatctttgaaggttgaaggaagt----attatgttgattgtggtggtggtttcacccatgtttcatatgtcaaactcatcaaattgaacactttaaataatacagtttaatatatgtcagttatatctcaataaaGCTGAATAAAAAACAAAAATTCCCCACAAAGAATAAAATCTCTAGGACCTTAC---CTCCAGTAACAATCCACAGGACTACTC--ATAAGAATTTTAACACAATAAAATCCTCTTTGAATG
>gene=chr20_121401-122401; species=equCab
ggaatattagcaatgaaaagaaacgaactgttgatacacacgacatgcataactcaaaataattaccctggatgaaagaagccaggtaaaaaaggatacatactatatgacttcattcgcattatattctagaagatgcaaacaaaactacagagacaaatggcagatca-ggcttgcctgggtatcacggagttgaggggagaaga----------acgagtggatgtcagagagacgtgatgaacat------------------gtgcattatcttgattgtggtgatggttgcacagatgttgcgtatgtcaaactcatcaaactgaacaatttaaataatacaatttcatatatgtccaatatatctcaataaagctgACGAAAAAATAAAATCTCCTCACAAAGAAGAAAATCTCTAAGATCCTGTGGATTCCAGTCACAATCCAGAGGGTCACTC--AAAAATATTTTAACAAATTAAAGTTTACtttgagag
>gene=chr20_121401-122401; species=gorGor
------------------------------------------------------------------------------------------------------------------------------------------------------------------------------------------------------------------------------------------------------------------------------------------------------------------------------------------------------------------------------------------------------------AACTCCTCACAAAGAACAAAACCTCTAGGACCTGATAGCTTTCAGTCACAATATAGTCAGGCACTCAAAAAAAAACTTTAACACAATAAAATTCTCTTTGAATG
>gene=chr20_121401-122401; species=panTro
gtaatacaagcaataaaaaggaatgaactattggtacacgaaacatatatgattcaaaataattgccttggatggaaaaagacaagcagaaaagtatacatgctatattacttcatttatgtaatattcaagagaatgccaagaaagctacaagaacaaatagcaggtcagtcgttgcctgggtatcatggaggtagagggagggaagggaagaggaaagagtggatgccaaagaggaatgagaaacattttgagagtgaaggatatatacattatgttgattaaggtaatggtttcgccagtgcatcttttgccaagttcatcaaattatacactctaaataatgcagtttaatgtacatcaattatatctcaataaTTTGGAATGAAAAAAAAAAACTCCTCACAAAGATCAAAACCTCTAGGACCTGATAGCTTTCAGTCACAATATAGTCAGGCACTCATAAAAAAACTTTAACACAATAAAATTCTCTTTGAATG
>gene=chr20_121401-122401; species=papHam
ggaatacaagcaataaaaagga---aactattagtacatgaaacgtatatgattcaaaataattgccttggatggaaaaagccaagcagaaaagtattcatgctatattacttcatttacgtaatattcaagagaatgccaagaaagctacaagaacaaatagcaggtcagttgttgtctgggtatcatggaggtagagggagggaagggaagaGGAAAGAGTGGATACCAAAGAGGAATGAGAA------------------------ACattatgttgattatggtaatggtttcaccagtgcatcttttgccaagttaatcaaattatacactctaaataatgcagttta------atcaatcatatctcagtaaTTTGAAATGAAAAAAGATAACTCTTCTCAAAGAACAAAACCTCTAGGACCTTATAGCTTTCAGTCACAATATAGTCAGGCACTCAAAAAAAAACTTTAACACAATAAAATTCTCTTTGGTTG
>gene=chr20_121401-122401; species=ponAbe
ggaatacaagcaataaaaaggaatgaactattggtacatgaaacatatatgattcaaaataattgccttggatggaaaaagccaagcagaaaagtattcatgctatattacttcatttatgtaatattcaagagaatgccaagaaagctacaagaacaaatagcaggtcagtcgttgcctgggtatcatggaggtagagggagggaagggaagaggaaacagtggataccaaagaggaatgagaaacattttgagagtgaaggatatatacattatgttgattaaggtaatggtttcaccag--------ttgccaagttcatcaaattatacactctaaataatgcagtttaatgtacatcaattatatctcaataaTTTGGAATGAAAAAAA----CTCCTCACAAAGAACAAAACCTCTAGGACCTTATAGCTTTCAGTCACAATATAGTCAGGCACTCGAAAAAAACATTTAACACAATAAAATTCTCTTTGAATG
>gene=chr20_121401-122401; species=rheMac
ggaatacaagcaataaaaaggaattaactattagtacatgaaacatatatgattcaaaataattgccttggatggaaaaagccaagcagaaaagtattcatgctatattacttcatttacataatattcaagagaatgccaagaaagctacaagaacaaatagcaggtcagctgttgtctgggtatcatggaggtagagggagggaagggaagaggaaagagtggatatcaaagaggaatgagaa------------------------acattatgttgattatggtaatggtttcaccagtgcatcttttgccaagttaatcaaattatacactctaaataatgcagttta------atcaattatatctcaaAAATTTGAAATGAAAAAAAACAACTCCTCTCAAAGAACAAAACCTCTAGGACCTTATAGCTTTCAGTCACAATATAGTCAGGCACTCAAAAAAAAACTTTAACACAATAAAATTCTCTTTGATTG
>gene=chr20_122329-123329; species=hg19
tatgaataatacatcataagtgttcagaaagacattgtattttaggtggagagacaggcaggtgaccagactgctacatgcagtaagatgaaccctgatagaactaacactggaggctgtgaaaaaactgctaggagcacccagccttggtagagcagCATAATTTCTTCCTGTAATTCTTTCTCTCCAAATTGCCATACACTTCAGCAGAGTTTGCAACTTCTCTTCTAAGTCTTTATCCTTCCCCCAAGGCATGCCTAGCACAGGACTCTTGAACAGTGATGCCTCAATTAGAGTTGCTAGCCAATAGATTGAAGCTATGTTGGCACAATATCCTACATCCTCCCGATCTACTGGCTGAGCCCAACCCCACCTAAGAAGGACAATAAAGATCTGTGTTCAGAGTCATACTGAATAGAGACTTCTGGACTCTATAGAACCCACTGCCTCCTGATGAAGTCCCTACTGTTCACCCTTGCAGTTTTTATGCTCCTGGCCCA
>gene=chr20_122329-123329; species=bosTau
AAATAATAATATGTAGTCAGTGTTCAAAAACACATTGCATTTTGGGGAGAGAGACAGA----TGACAAGATTGTCACATGTGCTAAAGTAAACTCGGGCAGAAACAACACAGGAAACTGTaacaaaacaGAGAGGGGTACCCAGCCTTAGGGTATCTGCGTAAATTCTTCCTGT--GTCTTTCTCTCC----TGTCACACATTTCAGCAGCGAGTGCACCTTCTCTTCTGAGTCTTTCTCTTTCCCCCAAGGCATGCCTAGAACAGGACTCTTGAATAGTGATGCCTCAATTAGAGCTGCTGGCCAATGGACTGAGGTTATGTTGGCACAATATCCTATATCCTTCTGGTACACTGGTTGAGCCCAACCCCACCTTGGGAGGACAATTAAGACCCGTGTTCAGAGTCACACTATATAGAGTGTTCTGGATTCCATAGCACCCACTGCCTACTGATGAAGTCTCTATTGTTCACTCTTATACTCTTTATCCTTCTGGTCCA
>gene=chr20_122329-123329; species=calJac
TATGAATAATGTGTCATAAATGTTCAGAAAGACATTGTATTTTAGGTGGAGAGACTGAGAGGTGAGCAACCTGCTACATGCAGTAAGAGGAATCCTGATAGAACTAACACAGGAGGCTGTGAAAAAACAGCTATGAGTACCCAGCCGTGGTAGAGCAGCATACATTCTTTCTGTAATTCTTTCTCTCCAAATTGCCATACATTTCAGTAGGGGTTGCAACTTCTATTCTAAGACTTTATTCTTCCCCCAAGGCATGCCCAGCACAGGACTCCTGAACAGTGATGCCTCAGTTAGAGTTGCTGGCCAATAGACTGAAGTTATGTTGGCACATTATCCTATATCCTCCCAGTTTTCTGGCTGAGCCCAACCCCAACTAAGAAGGACAGTAAAAATCTGTGTTCAGAGACATACTGAATAGAGACTTCTGGACTCTATAGAACCCACTGCCTCCTGATGAAGTCCTTACTGTTCACCCTTGCAGTTTTTATGCTCCTGGCCCA
>gene=chr20_122329-123329; species=canFam
AAAGAATAATATGCAGTTAGTATTCAAACATCCAtTGTATTTTAGGAAAAGAGACAGCCTGGTGAACAGATAGCCACATGCAGTAAGGTAAACCCT--TGGAACCAAAACAGGAGACTGTGAAAAAACAGATAGGAGTACCCAGCCTTGGGGGAGCAGTATAAATTCTTCTTGT--GTTTTTCTCTCCAGATTGTCATACACTTCAGTGGACGTTGCACCTAGTCTTCTAAGTCCTTCTCTTTCCCTCAAGGCATGCCTAGAATAGGGCTCTTGAATAGTGATGCCTCAATTAGAGCGAGTGGTCAATGGACTGAAGTTATGTTGGCACAGTATCCTATATCCTACTGGTCTACTGGTTGAGCCCAACCCTATCTAGGGAGGACAATAAAGACCTGTGTGC--AGTCACACTGAATAGAGAGTTCTGGACTCCATAGA-------ACCTA-CGATGAAGTCCCTATTGTTCACTCTTTCAAGCTTCATGCTCCTGACCCA
>gene=chr20_122329-123329; species=equCab
aaagaataatatgtagtcagtgttcaaaaacacattgtattttagagagagagacagc----tgaaaagactgtcacatgcagtaagataaagtctgataaaaccaacacaggagactatgaaaaa----ataggggtacccagccttggaagagcagcataaattcttcttgT--GTCTTTCTCTCCAAATTACCATACACTTAAGCAGGACTT-CACCT-TTCTTCCAAGTCTTTCTCTTTCGCCCAAGGCATGCCTAGAACAGGGTTCTTGAATAGTGATGCCTCAATTAGAGCTGCTGGCCAATGGACTGAAGTTGTGTTGGCACAGTATCCTATCTCCTTCTGGTCCACTGGCTGAGCCCAACCCAACCTA-GGAGGCCCATAAAGACCTGTGTTCAGAGTCACACTGAAAAGAGAATTCTGGACTCCGTAGACTCCACCACCTA-CTATGAAGTCCCTATTGCTCACCCTTGCCCTCTTCATGCTCCAGGCCCA
>gene=chr20_122329-123329; species=gorGor
tatgaataatacatcataagtgttcagaaagacattgtattttaggtggagagacagacaggtgaccagactgctacatgcagtaagatgaaccctgatag-actaacactggaggctgtgaaaaaactgctaggagtacccagccttggtagagcagCATAATTTC-TCCTGTAATTCTTTCTCTCCAAATTGCCATACACTTCAGCAGAGTCTGCAACTTCTCTTCTAAGTCTTTATCCTTCCCCCAAGGCATGCCTAGCACAGGACTCTTGAACAGTGATGCCTCAATTAGAGTTGCTAGCCAATAGATTGAAGCTATGTTGGCACAATATCCTACATCCTCCCGATCTACTGGCTGAGCCCAACCCCACCTAAGAAGGACAATAAAGATCTGTGTTCAAAGTCATACTGAATAGAGACTTCTGGACTCTATAGAACCCACTGCCTCCTGATGAAGTCCCTACTGTTCACCCTTGCAGTTTTTATGCTCCTGGCCCA
>gene=chr20_122329-123329; species=panTro
TATGAATAATACACCATAAGTGTTTAGAAAGACATTGTATTTTAGGTGGAGAGACAGACAGGTGACAAGACTGCTACATGCAGTAAGATGAACCCTGATAGAACTAACACTGGAGGCTGTGAAAACACTGCTAGGAGTACCCAGCCTTGGTAGAGCAGCATAATTTCTTCCTGTAATTCTTTCTCTCCAAATTGCCATACACTTCAGCAGAGTTTGCAACTTCTCTTCTAAGTCTTTATCCTTCCCCCAAGGCATGCCTAGCACAGGACTCTTGAACAGTGATGCCTCAATTAGAGTTGCTAGCCAATAGATTGAAGCTATGTTGGCACAATATCCTACATCCTCCCGATCTACTGGCTGAGCCCAACCCCACCTAAGAAGGACAATAAAGATCTGTGTTCAGAGTCATACTGGAGAGAGACTTCTGGACTCTATAGAACCCACTGCCTCCTGATGAAGTCCCTACTGTTCACCCTTGCAGTTTTTATGCTCCTGGCCCA
>gene=chr20_122329-123329; species=papHam
TATGAATAATATGTCATAAGTGATCAGAAAGACATTGTATTTTAGGTGGAGAGACAGAGAGGTGACCAGACTGCTACATGCAGTAAGATGAACCCTGATAGAACTAACACTGGAGGCTGTGAAAAAACAGCTAGGAGTACCCAGCCTTGGTAGAGCAGCATGATTTCTTCCTGTAATTCTTTCTCTCCAAATTGCCATACACTTCAGCAGAGTTTGCAACTTCTCTTCTAAGTCTTTATCCTTCCCCCAAGGCATGCCTAGCACAGGACTCTTGAACAGTGATGCCTCAATTAGAGTTGCTGGCCAATAGATCGAAGCTGTGTTGGCACAATATCCTACATCCTCCCAATCTACTGGCTGAGCCCAACCCCACCTAAGAAGGACAATAAAGATCTGTGTTCAGAGTCATACTGAATAGAGACTTCTGGACTCTATAGAACCCACTGCCTCCTGATGAAGTCCCTACTGTTCACCCTTGCAGTTTTTATGCTCCTGGCGCA
>gene=chr20_122329-123329; species=ponAbe
TATGAATAATATGTCATAAGTGTTCAGAAAGACATTGTATTTTAGGTGGAGAGACAGAGAGGTGACCAGACTGCTACATGCAGTAAGATGAACCCTGATAGAACTAACACTGGAGGCTGTGAAAAAACAGCTAGGAGTACCCAGCCTTGGTAGAGCAGCATAATTTCTTCCTGTAATTCTTTCTCTCCAAATTGCCATACACTTCAGCAGAGTTTGCAACTTCTCTTCTAAGTCTTTATCCTTCCCCCAAGGCATGCCTAGCACAGGACTCTTGAACAGTGATGCCTCAATTAGAGTTGCTGGCCAATAGATTGAAGCTATGTTGGCACAATATCCTACATCCTCCCAATCTACTGGCTGAGCCCAACCCCACCTAAGAAGGACAATAAAGATCTGTGTTCAGCGTCATACTGAATAGAGACTTCTGGACTCTATAGAACCCACTGCCTCCTGATGAAGTCCCTACTGTTCACCCTTGCAGTTTTTATGCTTCTGGCTCA
>gene=chr20_122329-123329; species=rheMac
TATGAATAATATGTCATAAGTGATCAGAAAGACATTGTATTTTAGGTGGAGAGACAGAGAGGTGACCAGACTGCTACATGCAGTAAGATGAACCCTGATAGAACTAACACTGGAGGCTGTGAAAAAACAGCTAGGAGTACCCAGCCTTGGTAGAGCAGCATGATTTCTTCCTGTAATTCTTTCTCTCCAAATTGCCATACACTTCAGCAGAGTTTGCAACTTCTCTTCTAAGTCTTTATCCTTCCCCCAAGGCATGCCTAGCACAGGACTCTTGAACAGTGATGCCTCAATTAGAGTTGCTGGCCAATAGATCGAAGCTGTGTTGGCACAATATCCTACATCCTCCCAATCTACTGGCTGAGCCCAACCCCACCTAAGAAAGACAATAAAGATCTGTGTTCAGAGTCATACTGAATAGAGACTTCTGGACTCTATAGAACCCACTGCCTCCTGATGAAGTCCCTACTGTTCACCCTTGCAGTTTTTATGCTCCTGGCCCA
>gene=chr20_124015-125015; species=hg19
ATTTCTTGCAAATATTTTCAAACATATTGGTTGCTTCTAAAATGCATTATTTATTTGAGACACATAATTTTCATTTTCATGTCAAATCTATTGGTGTTTTCTTTGCATTCTTCCACTAACTTAGTAAGTCCTTCTCCGTGTTGAGAACAGTTATTCACCTATGATTTTGTTTTTTACACCGGACTCAATCCCACCTTTTTACATAAGGCACAATGAAATAAACTAATATTCTTTAGTATAATTTCCTAATGGGTTATATAATAACTCCATAGCCCGCCTCTAGAGATAGTAGTTTATATTCCCTAATTTGCAGAAATGTTCAAATTGATAGTGGATAAGAGGAAATTATAATGCTCTCATGGTTGTCTCAAAAGATGTTTCAGGCCTATTGCATCCTTGAAATTCTATGAGTTTAAATTGCCTGATTTCTCCCTCTGTCTCTGGAACATTAGTGACATACATCGACATACATCACATACTTGTATGTTGTCCTTTTTCTA
>gene=chr20_124015-125015; species=bosTau
ATTTCTTCCAAATATTTAGCAATATACTGATTATTTCTAAAAATT---ATTGATTTAAGGAACAAGTTTTTTATTTTCTGG---AATCTATTGGTACTT-TTTTGCATTCTCCTATTATCTTCGGAAGTTTTCCTTCATGTTGAGAAGAGTTGTTCATTTTTACCGCTGGTTTTTACACTGGACTCAGCCCCACA-TTTTAT-TATGACATAGAGTGAGAAACTGACTTTTCTGAGTAGAATTTACTAGAAAGTTGTATA---ACTCTACAGCCTGCCTCTAGAGATAGTGCTTTACGTTCTCTATTTTGCTGAACTATTCAAATTGATGA-----CAGAGAAAATTATAACAGTATGACGGTT-TCTCAGAAGATGGTTCAGATTTATGGAATCCTTGAAATTC--TGGGTTTAGATTGCATGCTTTCTCCCTCTGTCTGTGGGATTTTGATTATGTACAA----------TACATGGTTGCATGGTGTCCTCTTTCTA
>gene=chr20_124015-125015; species=calJac
ATTTCTTGCAAATGTTTCCAAATATATTGGTTGCTTCTAAAATGTATT--------GAGACACATAATTTTCATTTTCATGTCAGATCTGTTGGTGTTTTCTTTGCATTCTTCCATTAACTTAGAAAGTCCTTCTCCATATTAAGAAGAGTTATTCACCTATGATTTTGTTTTTTACACTGGACTCAAACCTGCT-TTTTACATAAGGCACAAAGAAACAAACTAACATTTTTTAGCGTCATTTCCTAATGGGTTATAGAATAACTCCATAGCCTGCCTCTAGAGATAGTACTTTACGTTCCCTAATTTGCAGAAATGTTCAAATTGATAGTGGATGAGGGGAAATTATAATGCTCTCATGGTTGTCTCAAAAGAGGTTTCAGACCTATTGCACCCTTGAAATTCTGTGAGTTTAAATTGTGTCATTTCTCCTTCTGTCTCTGGGACACTAATGACATACGTCGACATATATCACATACTTGTATGTTGTCTTTTTTTTA
>gene=chr20_124015-125015; species=canFam
---------------------acctattggtcactttttaatttt---ATTTATTAGAAGCAAAAAATTTTCATTGGCTTGTCAAATCTATTAGTATTTCCTTTGCATTCTTCCATTAGCTTAGAAAG---TTCTCTATGTTGAGGATAGTTTTTC---TATGGTTCTATTTTTTACACTGGACT-------ATA-TCTT-----------AAAGGGAAGAACTAAC---TTTGAGTGGCATTTCCTAACAAATTGTATA---ACTCTATAGCCTGCCTCTAGGGAAAGTGTTTTAGGTTCTTTAATTTGCAGAACTGTTCAAATTGATGGTGGATAAGAGGAAATTATAACGGCTGGAAGGCTGCCTCAGAAGATGTTTCAGATCTATTACATCCTTGAAATTCTATGAGTTTAGATTGC-TGATTGCTTCCTCTGTCTCTGGGACATTGATGATATTCAC----------CACACACTTGCATGGTGTCCTCTTTCTA
>gene=chr20_124015-125015; species=equCab
ATTTCTTGAAAATATAGCCAAATATATTGGTTATTTCTAAAAATT---ATTTATTTGAGGCACAAAATTTTCAT-------------------GTATTTCCTTTGCATTCTTCCATTAGCTTAGAAAGTTCTTCTCCATCTTGAGAAAAGTTTTTT---TTTAATTCTATTTTTTACATTACACTCCATCCCATA-TTTTACATATGGCACAAAGTGAGAAGCCAACTTTTTTGAGTGGAATTTCCTGACGAGTTGTGTAATCACTCTGCAGCCTGCCTCTGGAGATAGTATTTTACCTTCTCTAATTTGCAGAACTGTTCAAATTGATGGTGGATAAGAGGAAATTATGATGGTATGATGGTTGCCTCAGACAATGTTTCC-ATCTACAGTATCCTTGAAATTCTATGAGTTTAGATTGCATGATTTCTCCCTCTGTCTCTGGGACATTGGTGACATGCCT----------CACATACTCACATGGTGTCCCCTTTCTA
>gene=chr20_124015-125015; species=gorGor
---------------------------------------------------------------------------------------------------------------------------------------------------------------------------------------------------------------------------------------------------------------------------------------------ATAGTAGTTTATATTCCCTAATTTGCAGAAATGTTCAAATTGATAGTGGATAAGAGGAAATTATAATGCTCTCATGGTTGTCTCAAAAGATGTTTCAGGCCTATTGCATCCTTGAAATTCTATGAGTTTAAATTGCCTGATTTCTCCCTCTGTCTCTGGAACATTAGTGACATACATCGACATACATCACATATTTGTATGTCGTCCTTTTTCTA
>gene=chr20_124015-125015; species=panTro
ATTTCTTGCAAATATTTTCAAATATATTGGTTGCTTCTAAAATGTATTATTTATTTGAGACACATAATTTTCATTTTCATGTCAAATCTATTGGTGTTTTCTTTGCATTCTTCCATTAACTTAGTAAGTCCTTCTCCATGTTGAGAACAGTTATTCACCTATGATTTTGTTTTTTACACCGGACTCAATCCCACCTTTTTACATAAGGCACAATGAAATAAGCTAATATTCTTTAGTGTAATTTCCTAATGGGTTATATAATAACTCCATAGCCCGCCTCTAGAGATAGTAGTTTATATTTCCTAATTTGCAGAAATGTTCAAATTGATAGTGGATAAGAGGAAATTACAATGCTCTCATGGTTGTCTCAAAAGATGTTTCAGGCCTATTGCATCCTTGAAATTCTATGAGTTTAAATTGCCTGATTTCTCCCTCTGTCTCTGGAACATTAGTGACATACATCGACATACAGCACATACTTGTATGTCGTCCTTTTTCTA
>gene=chr20_124015-125015; species=papHam
ATTTCTTGCAAATATTTTCAAATATATTGGTTGCTTCTAAAATGCATTATTTATTTGAGACACCTAATTTTCATTTTCATGTCAAATCTATTGGTGTTTTCTTTGCATTCTTCCATTAACTTAGAAAGTCTTTCTCCATCTTGAGAACAGTTTTTCATGTATGATTTTGTTTTTTACACTGGACTCAGTCCCACC-TTTTACATAAGACACAATGAAATAATCTAACATTCTTTAGTATAATTTCCTAATGGGTTATATAATAACTCCATAGCCCGCCTCTAGAGATTGTAGTTTATATTCCCTAATTTGCAGAAATGTTCAAATTGATAGTGGATAAAAGGAAATTATAATGCTCTCATGGTTGTCTCAAAAAATGTTTTAGACCTATTGCATCCTTGAAATTCTATGAGTTTAAATTGCCTGATTTCTCCCTCTGTCTCTGGAACATTAGTGACATACATCGACACACATCACATACTTGTATGTCTTCCTGTTTCTA
>gene=chr20_124015-125015; species=ponAbe
ATTTCTTGCAAATATTTTCAAATATATTGGTTGCTTCTAAAATGCATTATTTATTTGAGACACATAATTTTCATTTTCATGTCAAATCTATTGGTGTTTTCTTTGCATTCTTCCATTAACTTAGAAAGTCCTTCTCCATGTTGAGAACAGTTACTCACCTATGATTTTGTTTTTTACACTGGACTCAATCCCACC-TTTTACATAAGGCACAATGAAATAAACTAACATTCTTTAGTATAATTTCCTAATGGGTTATATAATAACTCCATAGCCCGCCTCTAGAGATAGTAGTTTATATTCCCTAATTTGCAGAAATGTTCAAATTGATAGTGGATAAGAGGAAATTATAATGTTCTCATGGTTGTCTCAAAAGATGTTTCAGGCCTATTGCATCCTTGAAATTCTATGAGTTTAAATTGCCTGATTTCTCCCTCTGTCTCTGGAACATTAGTGACATACATCGACATACATCACATACTTGTATGTCGTCCTTTTTCTA
>gene=chr20_124015-125015; species=rheMac
ATTTCTTGCAAATATTTTCAAATATATTGGTTGCTTCTAAAATGCATTATTTATTTGAGACACCTAATTTTCATTTTCATGTCAAATCTATTGGTGTTTTCTTTGCATTCTTCCATTAACTTAGAAAGTCCTTCTCCATCTTGAGAACAGTTTTTCATGTATGATTTTGTTTTTTACACTGGACTCAGTCCCACC-TTTTACATAAGACACAATGAAATAATCTAATATTCTTTAGTATAATTTCCTAATGGGTTATATAATAACTCCATAGCCCGCCTCTAGAGATTGTAGTTTATATTCCCTAATTTGCAGAAATGTTCAAATTGATAGTGGATAAGAGGAAATTATAATGCTCTCATGGTTGTCTCAAAAAATGTTTTAGACCTATTGCATCCTTGAAATTCTATGAGTTTAAATTGCCTGATTTCTCCCTCTGTCTCTGGAACATAAGTGACATACATCGACACACATCACATACTTGTATGTCTTCCTGTTTCTA
>gene=chr20_124145-125145; species=hg19
ATTTCTTGCAAATATTTTCAAACATATTGGTTGCTTCTAAAATGCATTATTTATTTGAGACACATAATTTTCATTTTCATGTCAAATCTATTGGTGTTTTCTTTGCATTCTTCCACTAACTTAGTAAGTCCTTCTCCGTGTTGAGAACAGTTATTCACCTATGATTTTGTTTTTTACACCGGACTCAATCCCACCTTTTTACATAAGGCACAATGAAATAAACTAATATTCTTTAGTATAATTTCCTAATGGGTTATATAATAACTCCATAGCCCGCCTCTAGAGATAGTAGTTTATATTCCCTAATTTGCAGAAATGTTCAAATTGATAGTGGATAAGAGGAAATTATAATGCTCTCATGGTTGTCTCAAAAGATGTTTCAGGCCTATTGCATCCTTGAAATTCTATGAGTTTAAATTGCCTGATTTCTCCCTCTGTCTCTGGAACATTAGTGACATACATCGACATACATCACATACTTGTATGTTGTCCTTTTTCTA
>gene=chr20_124145-125145; species=bosTau
ATTTCTTCCAAATATTTAGCAATATACTGATTATTTCTAAAAATT---ATTGATTTAAGGAACAAGTTTTTTATTTTCTGG---AATCTATTGGTACTT-TTTTGCATTCTCCTATTATCTTCGGAAGTTTTCCTTCATGTTGAGAAGAGTTGTTCATTTTTACCGCTGGTTTTTACACTGGACTCAGCCCCACA-TTTTAT-TATGACATAGAGTGAGAAACTGACTTTTCTGAGTAGAATTTACTAGAAAGTTGTATA---ACTCTACAGCCTGCCTCTAGAGATAGTGCTTTACGTTCTCTATTTTGCTGAACTATTCAAATTGATGA-----CAGAGAAAATTATAACAGTATGACGGTT-TCTCAGAAGATGGTTCAGATTTATGGAATCCTTGAAATTC--TGGGTTTAGATTGCATGCTTTCTCCCTCTGTCTGTGGGATTTTGATTATGTACAA----------TACATGGTTGCATGGTGTCCTCTTTCTA
>gene=chr20_124145-125145; species=calJac
ATTTCTTGCAAATGTTTCCAAATATATTGGTTGCTTCTAAAATGTATT--------GAGACACATAATTTTCATTTTCATGTCAGATCTGTTGGTGTTTTCTTTGCATTCTTCCATTAACTTAGAAAGTCCTTCTCCATATTAAGAAGAGTTATTCACCTATGATTTTGTTTTTTACACTGGACTCAAACCTGCT-TTTTACATAAGGCACAAAGAAACAAACTAACATTTTTTAGCGTCATTTCCTAATGGGTTATAGAATAACTCCATAGCCTGCCTCTAGAGATAGTACTTTACGTTCCCTAATTTGCAGAAATGTTCAAATTGATAGTGGATGAGGGGAAATTATAATGCTCTCATGGTTGTCTCAAAAGAGGTTTCAGACCTATTGCACCCTTGAAATTCTGTGAGTTTAAATTGTGTCATTTCTCCTTCTGTCTCTGGGACACTAATGACATACGTCGACATATATCACATACTTGTATGTTGTCTTTTTTTTA
>gene=chr20_124145-125145; species=canFam
---------------------acctattggtcactttttaatttt---ATTTATTAGAAGCAAAAAATTTTCATTGGCTTGTCAAATCTATTAGTATTTCCTTTGCATTCTTCCATTAGCTTAGAAAG---TTCTCTATGTTGAGGATAGTTTTTC---TATGGTTCTATTTTTTACACTGGACT-------ATA-TCTT-----------AAAGGGAAGAACTAAC---TTTGAGTGGCATTTCCTAACAAATTGTATA---ACTCTATAGCCTGCCTCTAGGGAAAGTGTTTTAGGTTCTTTAATTTGCAGAACTGTTCAAATTGATGGTGGATAAGAGGAAATTATAACGGCTGGAAGGCTGCCTCAGAAGATGTTTCAGATCTATTACATCCTTGAAATTCTATGAGTTTAGATTGC-TGATTGCTTCCTCTGTCTCTGGGACATTGATGATATTCAC----------CACACACTTGCATGGTGTCCTCTTTCTA
>gene=chr20_124145-125145; species=equCab
ATTTCTTGAAAATATAGCCAAATATATTGGTTATTTCTAAAAATT---ATTTATTTGAGGCACAAAATTTTCAT-------------------GTATTTCCTTTGCATTCTTCCATTAGCTTAGAAAGTTCTTCTCCATCTTGAGAAAAGTTTTTT---TTTAATTCTATTTTTTACATTACACTCCATCCCATA-TTTTACATATGGCACAAAGTGAGAAGCCAACTTTTTTGAGTGGAATTTCCTGACGAGTTGTGTAATCACTCTGCAGCCTGCCTCTGGAGATAGTATTTTACCTTCTCTAATTTGCAGAACTGTTCAAATTGATGGTGGATAAGAGGAAATTATGATGGTATGATGGTTGCCTCAGACAATGTTTCC-ATCTACAGTATCCTTGAAATTCTATGAGTTTAGATTGCATGATTTCTCCCTCTGTCTCTGGGACATTGGTGACATGCCT----------CACATACTCACATGGTGTCCCCTTTCTA
>gene=chr20_124145-125145; species=gorGor
---------------------------------------------------------------------------------------------------------------------------------------------------------------------------------------------------------------------------------------------------------------------------------------------ATAGTAGTTTATATTCCCTAATTTGCAGAAATGTTCAAATTGATAGTGGATAAGAGGAAATTATAATGCTCTCATGGTTGTCTCAAAAGATGTTTCAGGCCTATTGCATCCTTGAAATTCTATGAGTTTAAATTGCCTGATTTCTCCCTCTGTCTCTGGAACATTAGTGACATACATCGACATACATCACATATTTGTATGTCGTCCTTTTTCTA
>gene=chr20_124145-125145; species=panTro
ATTTCTTGCAAATATTTTCAAATATATTGGTTGCTTCTAAAATGTATTATTTATTTGAGACACATAATTTTCATTTTCATGTCAAATCTATTGGTGTTTTCTTTGCATTCTTCCATTAACTTAGTAAGTCCTTCTCCATGTTGAGAACAGTTATTCACCTATGATTTTGTTTTTTACACCGGACTCAATCCCACCTTTTTACATAAGGCACAATGAAATAAGCTAATATTCTTTAGTGTAATTTCCTAATGGGTTATATAATAACTCCATAGCCCGCCTCTAGAGATAGTAGTTTATATTTCCTAATTTGCAGAAATGTTCAAATTGATAGTGGATAAGAGGAAATTACAATGCTCTCATGGTTGTCTCAAAAGATGTTTCAGGCCTATTGCATCCTTGAAATTCTATGAGTTTAAATTGCCTGATTTCTCCCTCTGTCTCTGGAACATTAGTGACATACATCGACATACAGCACATACTTGTATGTCGTCCTTTTTCTA
>gene=chr20_124145-125145; species=papHam
ATTTCTTGCAAATATTTTCAAATATATTGGTTGCTTCTAAAATGCATTATTTATTTGAGACACCTAATTTTCATTTTCATGTCAAATCTATTGGTGTTTTCTTTGCATTCTTCCATTAACTTAGAAAGTCTTTCTCCATCTTGAGAACAGTTTTTCATGTATGATTTTGTTTTTTACACTGGACTCAGTCCCACC-TTTTACATAAGACACAATGAAATAATCTAACATTCTTTAGTATAATTTCCTAATGGGTTATATAATAACTCCATAGCCCGCCTCTAGAGATTGTAGTTTATATTCCCTAATTTGCAGAAATGTTCAAATTGATAGTGGATAAAAGGAAATTATAATGCTCTCATGGTTGTCTCAAAAAATGTTTTAGACCTATTGCATCCTTGAAATTCTATGAGTTTAAATTGCCTGATTTCTCCCTCTGTCTCTGGAACATTAGTGACATACATCGACACACATCACATACTTGTATGTCTTCCTGTTTCTA
>gene=chr20_124145-125145; species=ponAbe
ATTTCTTGCAAATATTTTCAAATATATTGGTTGCTTCTAAAATGCATTATTTATTTGAGACACATAATTTTCATTTTCATGTCAAATCTATTGGTGTTTTCTTTGCATTCTTCCATTAACTTAGAAAGTCCTTCTCCATGTTGAGAACAGTTACTCACCTATGATTTTGTTTTTTACACTGGACTCAATCCCACC-TTTTACATAAGGCACAATGAAATAAACTAACATTCTTTAGTATAATTTCCTAATGGGTTATATAATAACTCCATAGCCCGCCTCTAGAGATAGTAGTTTATATTCCCTAATTTGCAGAAATGTTCAAATTGATAGTGGATAAGAGGAAATTATAATGTTCTCATGGTTGTCTCAAAAGATGTTTCAGGCCTATTGCATCCTTGAAATTCTATGAGTTTAAATTGCCTGATTTCTCCCTCTGTCTCTGGAACATTAGTGACATACATCGACATACATCACATACTTGTATGTCGTCCTTTTTCTA
>gene=chr20_124145-125145; species=rheMac
ATTTCTTGCAAATATTTTCAAATATATTGGTTGCTTCTAAAATGCATTATTTATTTGAGACACCTAATTTTCATTTTCATGTCAAATCTATTGGTGTTTTCTTTGCATTCTTCCATTAACTTAGAAAGTCCTTCTCCATCTTGAGAACAGTTTTTCATGTATGATTTTGTTTTTTACACTGGACTCAGTCCCACC-TTTTACATAAGACACAATGAAATAATCTAATATTCTTTAGTATAATTTCCTAATGGGTTATATAATAACTCCATAGCCCGCCTCTAGAGATTGTAGTTTATATTCCCTAATTTGCAGAAATGTTCAAATTGATAGTGGATAAGAGGAAATTATAATGCTCTCATGGTTGTCTCAAAAAATGTTTTAGACCTATTGCATCCTTGAAATTCTATGAGTTTAAATTGCCTGATTTCTCCCTCTGTCTCTGGAACATAAGTGACATACATCGACACACATCACATACTTGTATGTCTTCCTGTTTCTA
>gene=chr20_124312-125312; species=hg19
ATTTCTTGCAAATATTTTCAAACATATTGGTTGCTTCTAAAATGCATTATTTATTTGAGACACATAATTTTCATTTTCATGTCAAATCTATTGGTGTTTTCTTTGCATTCTTCCACTAACTTAGTAAGTCCTTCTCCGTGTTGAGAACAGTTATTCACCTATGATTTTGTTTTTTACACCGGACTCAATCCCACCTTTTTACATAAGGCACAATGAAATAAACTAATATTCTTTAGTATAATTTCCTAATGGGTTATATAATAACTCCATAGCCCGCCTCTAGAGATAGTAGTTTATATTCCCTAATTTGCAGAAATGTTCAAATTGATAGTGGATAAGAGGAAATTATAATGCTCTCATGGTTGTCTCAAAAGATGTTTCAGGCCTATTGCATCCTTGAAATTCTATGAGTTTAAATTGCCTGATTTCTCCCTCTGTCTCTGGAACATTAGTGACATACATCGACATACATCACATACTTGTATGTTGTCCTTTTTCTA
>gene=chr20_124312-125312; species=bosTau
ATTTCTTCCAAATATTTAGCAATATACTGATTATTTCTAAAAATT---ATTGATTTAAGGAACAAGTTTTTTATTTTCTGG---AATCTATTGGTACTT-TTTTGCATTCTCCTATTATCTTCGGAAGTTTTCCTTCATGTTGAGAAGAGTTGTTCATTTTTACCGCTGGTTTTTACACTGGACTCAGCCCCACA-TTTTAT-TATGACATAGAGTGAGAAACTGACTTTTCTGAGTAGAATTTACTAGAAAGTTGTATA---ACTCTACAGCCTGCCTCTAGAGATAGTGCTTTACGTTCTCTATTTTGCTGAACTATTCAAATTGATGA-----CAGAGAAAATTATAACAGTATGACGGTT-TCTCAGAAGATGGTTCAGATTTATGGAATCCTTGAAATTC--TGGGTTTAGATTGCATGCTTTCTCCCTCTGTCTGTGGGATTTTGATTATGTACAA----------TACATGGTTGCATGGTGTCCTCTTTCTA
>gene=chr20_124312-125312; species=calJac
ATTTCTTGCAAATGTTTCCAAATATATTGGTTGCTTCTAAAATGTATT--------GAGACACATAATTTTCATTTTCATGTCAGATCTGTTGGTGTTTTCTTTGCATTCTTCCATTAACTTAGAAAGTCCTTCTCCATATTAAGAAGAGTTATTCACCTATGATTTTGTTTTTTACACTGGACTCAAACCTGCT-TTTTACATAAGGCACAAAGAAACAAACTAACATTTTTTAGCGTCATTTCCTAATGGGTTATAGAATAACTCCATAGCCTGCCTCTAGAGATAGTACTTTACGTTCCCTAATTTGCAGAAATGTTCAAATTGATAGTGGATGAGGGGAAATTATAATGCTCTCATGGTTGTCTCAAAAGAGGTTTCAGACCTATTGCACCCTTGAAATTCTGTGAGTTTAAATTGTGTCATTTCTCCTTCTGTCTCTGGGACACTAATGACATACGTCGACATATATCACATACTTGTATGTTGTCTTTTTTTTA
>gene=chr20_124312-125312; species=canFam
---------------------acctattggtcactttttaatttt---ATTTATTAGAAGCAAAAAATTTTCATTGGCTTGTCAAATCTATTAGTATTTCCTTTGCATTCTTCCATTAGCTTAGAAAG---TTCTCTATGTTGAGGATAGTTTTTC---TATGGTTCTATTTTTTACACTGGACT-------ATA-TCTT-----------AAAGGGAAGAACTAAC---TTTGAGTGGCATTTCCTAACAAATTGTATA---ACTCTATAGCCTGCCTCTAGGGAAAGTGTTTTAGGTTCTTTAATTTGCAGAACTGTTCAAATTGATGGTGGATAAGAGGAAATTATAACGGCTGGAAGGCTGCCTCAGAAGATGTTTCAGATCTATTACATCCTTGAAATTCTATGAGTTTAGATTGC-TGATTGCTTCCTCTGTCTCTGGGACATTGATGATATTCAC----------CACACACTTGCATGGTGTCCTCTTTCTA
>gene=chr20_124312-125312; species=equCab
ATTTCTTGAAAATATAGCCAAATATATTGGTTATTTCTAAAAATT---ATTTATTTGAGGCACAAAATTTTCAT-------------------GTATTTCCTTTGCATTCTTCCATTAGCTTAGAAAGTTCTTCTCCATCTTGAGAAAAGTTTTTT---TTTAATTCTATTTTTTACATTACACTCCATCCCATA-TTTTACATATGGCACAAAGTGAGAAGCCAACTTTTTTGAGTGGAATTTCCTGACGAGTTGTGTAATCACTCTGCAGCCTGCCTCTGGAGATAGTATTTTACCTTCTCTAATTTGCAGAACTGTTCAAATTGATGGTGGATAAGAGGAAATTATGATGGTATGATGGTTGCCTCAGACAATGTTTCC-ATCTACAGTATCCTTGAAATTCTATGAGTTTAGATTGCATGATTTCTCCCTCTGTCTCTGGGACATTGGTGACATGCCT----------CACATACTCACATGGTGTCCCCTTTCTA
>gene=chr20_124312-125312; species=gorGor
---------------------------------------------------------------------------------------------------------------------------------------------------------------------------------------------------------------------------------------------------------------------------------------------ATAGTAGTTTATATTCCCTAATTTGCAGAAATGTTCAAATTGATAGTGGATAAGAGGAAATTATAATGCTCTCATGGTTGTCTCAAAAGATGTTTCAGGCCTATTGCATCCTTGAAATTCTATGAGTTTAAATTGCCTGATTTCTCCCTCTGTCTCTGGAACATTAGTGACATACATCGACATACATCACATATTTGTATGTCGTCCTTTTTCTA
>gene=chr20_124312-125312; species=panTro
ATTTCTTGCAAATATTTTCAAATATATTGGTTGCTTCTAAAATGTATTATTTATTTGAGACACATAATTTTCATTTTCATGTCAAATCTATTGGTGTTTTCTTTGCATTCTTCCATTAACTTAGTAAGTCCTTCTCCATGTTGAGAACAGTTATTCACCTATGATTTTGTTTTTTACACCGGACTCAATCCCACCTTTTTACATAAGGCACAATGAAATAAGCTAATATTCTTTAGTGTAATTTCCTAATGGGTTATATAATAACTCCATAGCCCGCCTCTAGAGATAGTAGTTTATATTTCCTAATTTGCAGAAATGTTCAAATTGATAGTGGATAAGAGGAAATTACAATGCTCTCATGGTTGTCTCAAAAGATGTTTCAGGCCTATTGCATCCTTGAAATTCTATGAGTTTAAATTGCCTGATTTCTCCCTCTGTCTCTGGAACATTAGTGACATACATCGACATACAGCACATACTTGTATGTCGTCCTTTTTCTA
>gene=chr20_124312-125312; species=papHam
ATTTCTTGCAAATATTTTCAAATATATTGGTTGCTTCTAAAATGCATTATTTATTTGAGACACCTAATTTTCATTTTCATGTCAAATCTATTGGTGTTTTCTTTGCATTCTTCCATTAACTTAGAAAGTCTTTCTCCATCTTGAGAACAGTTTTTCATGTATGATTTTGTTTTTTACACTGGACTCAGTCCCACC-TTTTACATAAGACACAATGAAATAATCTAACATTCTTTAGTATAATTTCCTAATGGGTTATATAATAACTCCATAGCCCGCCTCTAGAGATTGTAGTTTATATTCCCTAATTTGCAGAAATGTTCAAATTGATAGTGGATAAAAGGAAATTATAATGCTCTCATGGTTGTCTCAAAAAATGTTTTAGACCTATTGCATCCTTGAAATTCTATGAGTTTAAATTGCCTGATTTCTCCCTCTGTCTCTGGAACATTAGTGACATACATCGACACACATCACATACTTGTATGTCTTCCTGTTTCTA
>gene=chr20_124312-125312; species=ponAbe
ATTTCTTGCAAATATTTTCAAATATATTGGTTGCTTCTAAAATGCATTATTTATTTGAGACACATAATTTTCATTTTCATGTCAAATCTATTGGTGTTTTCTTTGCATTCTTCCATTAACTTAGAAAGTCCTTCTCCATGTTGAGAACAGTTACTCACCTATGATTTTGTTTTTTACACTGGACTCAATCCCACC-TTTTACATAAGGCACAATGAAATAAACTAACATTCTTTAGTATAATTTCCTAATGGGTTATATAATAACTCCATAGCCCGCCTCTAGAGATAGTAGTTTATATTCCCTAATTTGCAGAAATGTTCAAATTGATAGTGGATAAGAGGAAATTATAATGTTCTCATGGTTGTCTCAAAAGATGTTTCAGGCCTATTGCATCCTTGAAATTCTATGAGTTTAAATTGCCTGATTTCTCCCTCTGTCTCTGGAACATTAGTGACATACATCGACATACATCACATACTTGTATGTCGTCCTTTTTCTA
>gene=chr20_124312-125312; species=rheMac
ATTTCTTGCAAATATTTTCAAATATATTGGTTGCTTCTAAAATGCATTATTTATTTGAGACACCTAATTTTCATTTTCATGTCAAATCTATTGGTGTTTTCTTTGCATTCTTCCATTAACTTAGAAAGTCCTTCTCCATCTTGAGAACAGTTTTTCATGTATGATTTTGTTTTTTACACTGGACTCAGTCCCACC-TTTTACATAAGACACAATGAAATAATCTAATATTCTTTAGTATAATTTCCTAATGGGTTATATAATAACTCCATAGCCCGCCTCTAGAGATTGTAGTTTATATTCCCTAATTTGCAGAAATGTTCAAATTGATAGTGGATAAGAGGAAATTATAATGCTCTCATGGTTGTCTCAAAAAATGTTTTAGACCTATTGCATCCTTGAAATTCTATGAGTTTAAATTGCCTGATTTCTCCCTCTGTCTCTGGAACATAAGTGACATACATCGACACACATCACATACTTGTATGTCTTCCTGTTTCTA
>gene=chr20_124362-125362; species=hg19
ATTTCTTGCAAATATTTTCAAACATATTGGTTGCTTCTAAAATGCATTATTTATTTGAGACACATAATTTTCATTTTCATGTCAAATCTATTGGTGTTTTCTTTGCATTCTTCCACTAACTTAGTAAGTCCTTCTCCGTGTTGAGAACAGTTATTCACCTATGATTTTGTTTTTTACACCGGACTCAATCCCACCTTTTTACATAAGGCACAATGAAATAAACTAATATTCTTTAGTATAATTTCCTAATGGGTTATATAATAACTCCATAGCCCGCCTCTAGAGATAGTAGTTTATATTCCCTAATTTGCAGAAATGTTCAAATTGATAGTGGATAAGAGGAAATTATAATGCTCTCATGGTTGTCTCAAAAGATGTTTCAGGCCTATTGCATCCTTGAAATTCTATGAGTTTAAATTGCCTGATTTCTCCCTCTGTCTCTGGAACATTAGTGACATACATCGACATACATCACATACTTGTATGTTGTCCTTTTTCTA
>gene=chr20_124362-125362; species=bosTau
ATTTCTTCCAAATATTTAGCAATATACTGATTATTTCTAAAAATT---ATTGATTTAAGGAACAAGTTTTTTATTTTCTGG---AATCTATTGGTACTT-TTTTGCATTCTCCTATTATCTTCGGAAGTTTTCCTTCATGTTGAGAAGAGTTGTTCATTTTTACCGCTGGTTTTTACACTGGACTCAGCCCCACA-TTTTAT-TATGACATAGAGTGAGAAACTGACTTTTCTGAGTAGAATTTACTAGAAAGTTGTATA---ACTCTACAGCCTGCCTCTAGAGATAGTGCTTTACGTTCTCTATTTTGCTGAACTATTCAAATTGATGA-----CAGAGAAAATTATAACAGTATGACGGTT-TCTCAGAAGATGGTTCAGATTTATGGAATCCTTGAAATTC--TGGGTTTAGATTGCATGCTTTCTCCCTCTGTCTGTGGGATTTTGATTATGTACAA----------TACATGGTTGCATGGTGTCCTCTTTCTA
>gene=chr20_124362-125362; species=calJac
ATTTCTTGCAAATGTTTCCAAATATATTGGTTGCTTCTAAAATGTATT--------GAGACACATAATTTTCATTTTCATGTCAGATCTGTTGGTGTTTTCTTTGCATTCTTCCATTAACTTAGAAAGTCCTTCTCCATATTAAGAAGAGTTATTCACCTATGATTTTGTTTTTTACACTGGACTCAAACCTGCT-TTTTACATAAGGCACAAAGAAACAAACTAACATTTTTTAGCGTCATTTCCTAATGGGTTATAGAATAACTCCATAGCCTGCCTCTAGAGATAGTACTTTACGTTCCCTAATTTGCAGAAATGTTCAAATTGATAGTGGATGAGGGGAAATTATAATGCTCTCATGGTTGTCTCAAAAGAGGTTTCAGACCTATTGCACCCTTGAAATTCTGTGAGTTTAAATTGTGTCATTTCTCCTTCTGTCTCTGGGACACTAATGACATACGTCGACATATATCACATACTTGTATGTTGTCTTTTTTTTA
>gene=chr20_124362-125362; species=canFam
---------------------acctattggtcactttttaatttt---ATTTATTAGAAGCAAAAAATTTTCATTGGCTTGTCAAATCTATTAGTATTTCCTTTGCATTCTTCCATTAGCTTAGAAAG---TTCTCTATGTTGAGGATAGTTTTTC---TATGGTTCTATTTTTTACACTGGACT-------ATA-TCTT-----------AAAGGGAAGAACTAAC---TTTGAGTGGCATTTCCTAACAAATTGTATA---ACTCTATAGCCTGCCTCTAGGGAAAGTGTTTTAGGTTCTTTAATTTGCAGAACTGTTCAAATTGATGGTGGATAAGAGGAAATTATAACGGCTGGAAGGCTGCCTCAGAAGATGTTTCAGATCTATTACATCCTTGAAATTCTATGAGTTTAGATTGC-TGATTGCTTCCTCTGTCTCTGGGACATTGATGATATTCAC----------CACACACTTGCATGGTGTCCTCTTTCTA
>gene=chr20_124362-125362; species=equCab
ATTTCTTGAAAATATAGCCAAATATATTGGTTATTTCTAAAAATT---ATTTATTTGAGGCACAAAATTTTCAT-------------------GTATTTCCTTTGCATTCTTCCATTAGCTTAGAAAGTTCTTCTCCATCTTGAGAAAAGTTTTTT---TTTAATTCTATTTTTTACATTACACTCCATCCCATA-TTTTACATATGGCACAAAGTGAGAAGCCAACTTTTTTGAGTGGAATTTCCTGACGAGTTGTGTAATCACTCTGCAGCCTGCCTCTGGAGATAGTATTTTACCTTCTCTAATTTGCAGAACTGTTCAAATTGATGGTGGATAAGAGGAAATTATGATGGTATGATGGTTGCCTCAGACAATGTTTCC-ATCTACAGTATCCTTGAAATTCTATGAGTTTAGATTGCATGATTTCTCCCTCTGTCTCTGGGACATTGGTGACATGCCT----------CACATACTCACATGGTGTCCCCTTTCTA
>gene=chr20_124362-125362; species=gorGor
---------------------------------------------------------------------------------------------------------------------------------------------------------------------------------------------------------------------------------------------------------------------------------------------ATAGTAGTTTATATTCCCTAATTTGCAGAAATGTTCAAATTGATAGTGGATAAGAGGAAATTATAATGCTCTCATGGTTGTCTCAAAAGATGTTTCAGGCCTATTGCATCCTTGAAATTCTATGAGTTTAAATTGCCTGATTTCTCCCTCTGTCTCTGGAACATTAGTGACATACATCGACATACATCACATATTTGTATGTCGTCCTTTTTCTA
>gene=chr20_124362-125362; species=panTro
ATTTCTTGCAAATATTTTCAAATATATTGGTTGCTTCTAAAATGTATTATTTATTTGAGACACATAATTTTCATTTTCATGTCAAATCTATTGGTGTTTTCTTTGCATTCTTCCATTAACTTAGTAAGTCCTTCTCCATGTTGAGAACAGTTATTCACCTATGATTTTGTTTTTTACACCGGACTCAATCCCACCTTTTTACATAAGGCACAATGAAATAAGCTAATATTCTTTAGTGTAATTTCCTAATGGGTTATATAATAACTCCATAGCCCGCCTCTAGAGATAGTAGTTTATATTTCCTAATTTGCAGAAATGTTCAAATTGATAGTGGATAAGAGGAAATTACAATGCTCTCATGGTTGTCTCAAAAGATGTTTCAGGCCTATTGCATCCTTGAAATTCTATGAGTTTAAATTGCCTGATTTCTCCCTCTGTCTCTGGAACATTAGTGACATACATCGACATACAGCACATACTTGTATGTCGTCCTTTTTCTA
>gene=chr20_124362-125362; species=papHam
ATTTCTTGCAAATATTTTCAAATATATTGGTTGCTTCTAAAATGCATTATTTATTTGAGACACCTAATTTTCATTTTCATGTCAAATCTATTGGTGTTTTCTTTGCATTCTTCCATTAACTTAGAAAGTCTTTCTCCATCTTGAGAACAGTTTTTCATGTATGATTTTGTTTTTTACACTGGACTCAGTCCCACC-TTTTACATAAGACACAATGAAATAATCTAACATTCTTTAGTATAATTTCCTAATGGGTTATATAATAACTCCATAGCCCGCCTCTAGAGATTGTAGTTTATATTCCCTAATTTGCAGAAATGTTCAAATTGATAGTGGATAAAAGGAAATTATAATGCTCTCATGGTTGTCTCAAAAAATGTTTTAGACCTATTGCATCCTTGAAATTCTATGAGTTTAAATTGCCTGATTTCTCCCTCTGTCTCTGGAACATTAGTGACATACATCGACACACATCACATACTTGTATGTCTTCCTGTTTCTA
>gene=chr20_124362-125362; species=ponAbe
ATTTCTTGCAAATATTTTCAAATATATTGGTTGCTTCTAAAATGCATTATTTATTTGAGACACATAATTTTCATTTTCATGTCAAATCTATTGGTGTTTTCTTTGCATTCTTCCATTAACTTAGAAAGTCCTTCTCCATGTTGAGAACAGTTACTCACCTATGATTTTGTTTTTTACACTGGACTCAATCCCACC-TTTTACATAAGGCACAATGAAATAAACTAACATTCTTTAGTATAATTTCCTAATGGGTTATATAATAACTCCATAGCCCGCCTCTAGAGATAGTAGTTTATATTCCCTAATTTGCAGAAATGTTCAAATTGATAGTGGATAAGAGGAAATTATAATGTTCTCATGGTTGTCTCAAAAGATGTTTCAGGCCTATTGCATCCTTGAAATTCTATGAGTTTAAATTGCCTGATTTCTCCCTCTGTCTCTGGAACATTAGTGACATACATCGACATACATCACATACTTGTATGTCGTCCTTTTTCTA
>gene=chr20_124362-125362; species=rheMac
ATTTCTTGCAAATATTTTCAAATATATTGGTTGCTTCTAAAATGCATTATTTATTTGAGACACCTAATTTTCATTTTCATGTCAAATCTATTGGTGTTTTCTTTGCATTCTTCCATTAACTTAGAAAGTCCTTCTCCATCTTGAGAACAGTTTTTCATGTATGATTTTGTTTTTTACACTGGACTCAGTCCCACC-TTTTACATAAGACACAATGAAATAATCTAATATTCTTTAGTATAATTTCCTAATGGGTTATATAATAACTCCATAGCCCGCCTCTAGAGATTGTAGTTTATATTCCCTAATTTGCAGAAATGTTCAAATTGATAGTGGATAAGAGGAAATTATAATGCTCTCATGGTTGTCTCAAAAAATGTTTTAGACCTATTGCATCCTTGAAATTCTATGAGTTTAAATTGCCTGATTTCTCCCTCTGTCTCTGGAACATAAGTGACATACATCGACACACATCACATACTTGTATGTCTTCCTGTTTCTA
>gene=chr20_125014-126014; species=hg19
CAGATAATATGTAAGATAAGCCTAGAGTTATCTTCTAAATATAATTTTTAGGATCTCAGAAACATGTAAGGGACATTTTGAAAATCTCACCAATTGGCAACAAAAGCCATATGTGTTTCAGTAATGGTGAGAAAGATGACAGCAATTATTTTAGCATTTCTTATTTTTGAAATGATAGTTTTTACTTCTGTTtaggtgtttgtgttttagctacattttaggaaattgcttggggattttgtgttcatgtataacaacatgctatatattttcccatttaaaatcatggggaattggcccctggtaAGTGTTTGTATACAGAATTCTGATTTCAGAAATGAGAATCTCATACATATCTAAAGAATTCTATGTGTGTTTATAAAATTTCACTTAATCCTCAAAGTAGGTATTTATGATTAGGAAAAACATGCTAAAGCAACTGGAAAGGCACTTGAATAAACAGTGCTCAAAAACTATTGCTATTTTTTATCCTCCTGTGA
>gene=chr20_125014-126014; species=bosTau
AAGACAATATACAGGGCAACTCTAGAGTTATATTTCATATACAGTTTGTAGGGCCTCAGAAACATGTAA-AGATATTTTTAAAATCTCACTGAACATTAACAAAATCCATGTAGGTTAGGGTAATAAATAGAAGCATTATAGCAATAATCTGAGCATTTCTTATTTT-AAAATTATGGCTTTTACTTCTATTTAGGTATGTGTGTTTAGG-TACATCTTATGAAACTGGTTAGAGGTTTTGTATTCATGAGTAATAATGTGTTATATATTTTCC-ATTTAAAATAAAGGGAAATAGACACCTGGTGAGTTTGTGTATGCAGAATTTT-ATCTCTT-----AAAGGCTCATATTTACATATAAAACTC--TACATATACATAAAATCCGATTTAACgatcaaaccagatattcatgggaaggaaagctccaataaaagaactggaagggggcttggatagccagtccattgaactgattgTTAT-TTTAATCTTTTTGTGA
>gene=chr20_125014-126014; species=calJac
CAGATAATATATAAGACAACCCTAGAGTTACCTTCTAAATATACTTTTTAGGATCTCTGAAACATGTAA-GGACATTTTGCAAATCTCACCAATTGGCAACAAAAGCCATGTGTGTTTCAGTAATGGTGAGAAAGATGACATCAATTATTTGAGCATTTCTTATTTTTAAAATAATAGTTTTCACTG-TATTTAGGTGTTTGTGTTTTAGCTGCATTTTAGGAAATGGGTTGGAGATTTTGTATTCATGTATAATAACATGCTATATATTTTCCCATATAAAATGATGGGAAATAGGCCCCTGGTA----TTTGTATACAGAATTCTGATTTCAGAAATGAGAATCTCATACATATCTAAAGAATTC----TGTCTCTATGAAATTTCACTTACTCCTCAAAGTAGGTGTTTACGATTAGGAAAAATATGCCAAAGCAACTGGAAAGACACTTGAATAATCAGTGCTCAAAAGCTATTGCTA--TGTTATTCTCCTGTGA
>gene=chr20_125014-126014; species=canFam
AAGACAATGTATTAGACAAATCC--AGTTACATTTCATATACAATTTGTAGAACCTCACAAACATGTAA-AGACATTTTGAAAATCTCACCAAGCAGCAACAAAAGCCATGTGCACTTGGATGACAGTAAGAAGCATTACAGTGATGAATTGAGCATTTCATATTTC-AAAATTTTCATATTTACTTCTTTTTAGGTATGTGTGTTTTAGTTACATTTTATGAAATTGGTTAGGGCTTTTG---TTACTAGAAATAATGAGATATATATATACTCACTTAAAACAACAGGGAATAGATACCCAGTGAGTTTTTACATCCAGAATTTCAATTTCAG-----GAAGGCTCATACATACAT-CAAAATTCTGTGTGTA-ATATAAAGTCTCATTTAATCCTCAGGGCA-AGTCTGAGGAATAGGAAAAATATAACAATGCCACTAGTAAGGGACTTGAATAATCAGTGTTCAAAAAC---TGTCAT-TTCTATCTTTTTGTGA
>gene=chr20_125014-126014; species=equCab
AAGACAATATATAAGACAAACCTAGAGTTACATTTCAAGTATGATTTGTAGGACCACAGAAACATGTAA-AGATGGTATACAAATCTCACCAAGCATCAAGAAAAGCCACATGGGTTTGGGTAACAGTGCAAAGCATTATAGCAGTGATTTGAGCATTTTGTATTTT-CAAATAATAGTTTTTACTTCtatttagg--tgtgtgttccagttacattttatgaaattgattaggggttttgcattcatgagtaataatgtgttacatattttcccatttaaaataatgggaaatagacacctgGTGAGTGTTTATACGCAGACTTTTGATTTCAGAAATAGGAGGCTCACGCATATATAAAAAATTCTATGTATGTATATAAAATCTCATTTAATCCCCAGAGCAGATTTTCAGGATTAGAAAAAATATCACAAAGCAGCCAGTAAAGGACTTGAACAACCAGTGTTCAAAAACTGTTGTTAT-TTGTATCTTTTTG---
>gene=chr20_125014-126014; species=gorGor
CAGATAATATGTAAGACAAGCCTAGAGTTATCTTCTAAATATAATTTTTAGG-TCTCAGAAACACGTAAGGGACATTTTGAAAATCTCACCAA-TGGCAACAAAAGCCATATGTGTTTCAGTAATGGTGAGAAAGATGACAGCAATTATTTTAGCATTTCTTATTTTTGAAATGATAGTTTTTACTTCTGTTtaggtgtttgtgttttagctacattttaggaaactggctggggattttg-gttcatgtataataacatgctatatattttcccatttaaaatcatgggaaattggcccctggtaAGTGTTTGTATACAGAATTCTGATTTCAGAAATGAGAATCTCATACATATCTAAAGAATTCAATGTGTGTTTATAAAATTTCACTTAATCCTCAAAGTAGGTATTTATGATTAGGAAAAACATGCTAAAGCAACTGGAAAGGCACTTGAATAAACAGTGCTCAAAAACTATTGCTATTTTTTATCCTCCTGTGA
>gene=chr20_125014-126014; species=panTro
CAGATAATATGTAAGACAAGCCTAGAGTTATCTTCTAAATATAATTTTTAGGATCTCAGAAACATGTAAGGGACATTTTGAAAATCTCACCAATTGGCAACAAAAGCCATATGTGTTTCAGTAATGGTGAGAAAGATGACAGCAATTATTTTAGCATTTCTTATTTTTGAAATGATAGTTTTTACTTCTGTTTAGGTGTTTGTGTTTTAGCTACATTTTAGGAAATCGGTTGGGGATTTTGTGTTCATGTATAATAACATGCTATATATTTTCCCATTTAAAATCATGGGAAATTGGCCCCTGGTAAGTGTTTGTATACAGAATTCTGATTTCAGAAATGAGAATCTCATACGTATCTAAAGAATTCTATGTGTGTTTATAAAATTTCACTTAATCCTCAAAGTAGGTATTTATGATTAGGAAAAACATGCTAAAGCGACTGGAAAGGCACTTGAATAAACAGTGCTCAAAAACTATTGCTATTTTTTATCCTCCTGTGA
>gene=chr20_125014-126014; species=papHam
-----------------------------------------------------------------------------------------------------------------------------------------------------------------------------------------------------------------------------------------------------------------------------------------------------------------------------------------------------------------TATCTAAAGAATTCTATGTGTGTTTATAAAATTTCACTTAAACCTCAAAGTAGGTATTTATGATTAGGAAAAACATGCTAAAGCAACTGGAAAGGCACTTGAATAAACAGTGCTCAAAAACTATTGCTATTTTTTATCCTCCTGTGA
>gene=chr20_125014-126014; species=ponAbe
CAGATAATATGTCAGACGGACCTAGAGTTATCTTCTAAATATAATTTTTAGGATCTCAGAAACATGTAAGGGACATTTTGAAAATCTCACCAATTGGCAACAAAAGCCATATGTGTTTCAGTAATGGTGAGAAAGATGACAGCAATTATTTTAGCATTTCTTATTTTTGAAATGATAGTTTTTAATTTTGTTTAGATGTTTGTGTTTTAGCTACATTTTAGGAAATTGGTTGGGGATTTTGTGTTCATGTATAATAACATGCTATA-ATTTTCCCATTTAAAATCATGGGAAATAGGCCCCTGGTAAGTGTTTGTATACAGAATTCTGATTTCAGAAATGAGAGTCTCATACATATCTAAAGAATTCTATGTGTGTTTATAAAATTTCACTTAATCCTCAAAGTAGGTATTTATGGTTAGGAAAAACATGCTAAAGCAACTGGAAAGGCACTTGAATAAACAGTGCTCAAAAACTATTGCTATTTTTTATCCTCCTGTGA
>gene=chr20_125014-126014; species=rheMac
-----------------------------------------------------------------------------------------------------------------------------------------------------------------------------------------------------------------------------------------------------------------------------------------------------------------------------------------------------------------TATCTAAAGAATTCTATGTGTGTTTATAAAATTTCACTTAAACCTCAAAGTAGGTATTTATGATTAGGAAAAACATGCTAAAGCAACTGGAAAGGCACTTGAATAAACAGTGCTCAAAAACTATTGCTATTTTTTATCCTCCTGTGA
>gene=chr20_125322-126322; species=hg19
atttaaaatcatggggaattggcccctggtaAGTGTTTGTATACAGAATTCTGATTTCAGAAATGAGAATCTCATACATATCTAAAGAATTCTATGTGTGTTTATAAAATTTCACTTAATCCTCAAAGTAGGTATTTATGATTAGGAAAAACATGCTAAAGCAACTGGAAAGGCACTTGAATAAACAGTGCTCAAAAACTATTGCTATTTTTTATCCTCCTGTGATAAATACTTAGGCTTAATAATCTATATAATTCCTTTATTCAGGTAATTGGTATGTGAAAAAGTGTCTAAACGACGTTGGAATTTGCAAGAAGAAGTGCAAACCTGAAGAGATGCATGTAAAGAATGGTTGGGCAATGTGCGGCAAACAAAGGGACTGCTGTGTTCCAGCTGACAGACGTGCTAATTATCCTGTTTTCTGTGTCCAGACAAAGACTACAAGAATTTcaacagtaacagcaacaacagcaacaacaacTTTGATGATGACTACTGCT
>gene=chr20_125322-126322; species=bosTau
ATTTAAAATAAAGGGAAATAGACACCTGGTGAGTTTGTGTATGCAGAATTTT-ATCTCTT-----AAAGGCTCATATTTACATATAAAACTC--TACATATACATAAAATCCGATTTAACgatcaaaccagatattcatgggaaggaaagctccaataaaagaactggaagggggcttggatagccagtccattgaactgattgTTAT-TTTAATCTTTTTGTGATAGATCCCTGGCTTAAACAATCTATATAATTCCTTTATGCAGGTAATTGGTATGTGAGAAAGTGTGCAAACAAAACTGGAAATTGCAGAAGCACATGCAGAAATGGAGAGAGAGTGATAAATCCTCCTACCGGGATGTGCAGCAAAGAAAAATTATGCTGTATTCTGGATAATGGCTGTTCTAAAACC---GTTCCTCCTGGTGG------TAGTAGTATGACATCTGCAGCTACAGGAGGATCTA-----------------------------
>gene=chr20_125322-126322; species=calJac
ATATAAAATGATGGGAAATAGGCCCCTGGTA----TTTGTATACAGAATTCTGATTTCAGAAATGAGAATCTCATACATATCTAAAGAATTC----TGTCTCTATGAAATTTCACTTACTCCTCAAAGTAGGTGTTTACGATTAGGAAAAATATGCCAAAGCAACTGGAAAGACACTTGAATAATCAGTGCTCAAAAGCTATTGCTA--TGTTATTCTCCTGTGACAAATACTTAGGCTTAATAATCTATATAATTACTTTACGCAGGTAACTGGTTTATGAAAAAGTGTGCAAACAAAGCTGGACTTTGCAAGAAGAAGTGCAAACCCGGAGAGGTGTATGCAAAGCCTGCTTGGGTGACGTGCGGCAAAGAAAGTGTATGCTGTGTTCCAGGTAAAACACGTTCTGGTCACCCCTCTGTCCGTGTGGAGAAAAAGACTACGAGACGTTCAACAG---------CAGCAACAAGAAGAAGTTTGATGATGAATAAGACT
>gene=chr20_125322-126322; species=canFam
ACTTAAAACAACAGGGAATAGATACCCAGTGAGTTTTTACATCCAGAATTTCAATTTCAG-----GAAGGCTCATACATACAT-CAAAATTCTGTGTGTA-ATATAAAGTCTCATTTAATCCTCAGGGCA-AGTCTGAGGAATAGGAAAAATATAACAATGCCACTAGTAAGGGACTTGAATAATCAGTGTTCAAAAAC---TGTCAT-TTCTATCTTTTTGTGATAGGTCTCTGGTTTAAATAATCTATATAATTCCCTTACGCAGGTAATTGGTATGTGAGAAAGTGTGCAAACAAAACTGGAAATTGCAGGTCGGTGTGCAGACCGGGAGAGATGGCAACAGTGCCTCCTACTGGGATGTGCCCCAAAGAAAAAATGTGCTGCATCCTGTCTG------------------------CCTGCGGGGA------AACCACAAAGACAACAACAG-----------------------------------GCTTCAGA-
>gene=chr20_125322-126322; species=equCab
atttaaaataatgggaaatagacacctgGTGAGTGTTTATACGCAGACTTTTGATTTCAGAAATAGGAGGCTCACGCATATATAAAAAATTCTATGTATGTATATAAAATCTCATTTAATCCCCAGAGCAGATTTTCAGGATTAGAAAAAATATCACAAAGCAGCCAGTAAAGGACTTGAACAACCAGTGTTCAAAAACTGTTGTTAT-TTGTATCTTTTTG-----------TGGATTCACTGATCTATATAATTCCTTTATGCAGGTAATTGGTATGTGAGAAAGTGTGGAAACAAAATTGGAAAGTGCAGGAGCAGCTGCAGAAAGGGAGAGGTGCCGATAGATCCTCCTACTGGCATGTGCAGCAAAGAAAAAACGTGCTGTGTTCTGTCTGGCCAAGAGCTTCATCCT---GCGATCTGTGGTGG------AACTGCAAAGCCTACAACAGcagcagaagcatcagtagcatcaggagcatcaggagcatcagaa
>gene=chr20_125322-126322; species=gorGor
atttaaaatcatgggaaattggcccctggtaAGTGTTTGTATACAGAATTCTGATTTCAGAAATGAGAATCTCATACATATCTAAAGAATTCAATGTGTGTTTATAAAATTTCACTTAATCCTCAAAGTAGGTATTTATGATTAGGAAAAACATGCTAAAGCAACTGGAAAGGCACTTGAATAAACAGTGCTCAAAAACTATTGCTATTTTTTATCCTCCTGTGATAAATACTTAGGCTTAATAATCTATATAATTCCTTTACTCAGGTAATTGGTATGTGAAAAAGTGTCTAAACGACGTTGGAATTTGCAAGAAGAAGTGCAAACCTGAAGAGATGCATGTAAAGAATGGTTGGGCAATGTGC-GCAAACAAAGGGACTGCTGTGTTCCAGCTGACAGACGTGCTAATTATCCTGCTTTCTGTGTCCAAACAAAGACTACAAGAACTTcaacagtaacagcaacaacagcaacaacaacTTTGATGATGACTACTGCT
>gene=chr20_125322-126322; species=panTro
ATTTAAAATCATGGGAAATTGGCCCCTGGTAAGTGTTTGTATACAGAATTCTGATTTCAGAAATGAGAATCTCATACGTATCTAAAGAATTCTATGTGTGTTTATAAAATTTCACTTAATCCTCAAAGTAGGTATTTATGATTAGGAAAAACATGCTAAAGCGACTGGAAAGGCACTTGAATAAACAGTGCTCAAAAACTATTGCTATTTTTTATCCTCCTGTGATAAATACTTAGGCTTCATAATCTATATAATTCCTTTATTCAGGTAATTGGTATGTGAAAAAGTGTCTAAACGACGTTGGAATTTGCAAGAAGAAATGCAAACCTGGAGAGATGCACATAAAGAATGGTTGGGCAACGTGCGGCAAGCAGAGGGACTGCTGTGTTCCAGCTGACAGACGTGCTAATTATCCTGCTTTCTGTGTCCAAACAAAGACTACAAGAACTTCAACAGT---------AACAGCAAGAACAACTTTGATGGTGACTACTGCT
>gene=chr20_125322-126322; species=papHam
------------------------------------------------------------------------------TATCTAAAGAATTCTATGTGTGTTTATAAAATTTCACTTAAACCTCAAAGTAGGTATTTATGATTAGGAAAAACATGCTAAAGCAACTGGAAAGGCACTTGAATAAACAGTGCTCAAAAACTATTGCTATTTTTTATCCTCCTGTGATAAATACTTAGGCTTAATAATCTATATAATTCCTTTATTCAGGTAATTTGTATGTGAAAAGGTGTCTAAACGACATTGGAATTTGTAAGAAGACATGCAAACCTGAAGAGGCGCGTTCAGAACATGGTTGGGTAATGTGCGGCAAACATAAGGCATGCTGTGTTCCAGCTGACAAACGTTCTGCTTATCCTTCTTTCTGTGTCCGCTCAAAGACTACGAAAACTTcaacagtaacagcaacaacagcagcaacaacTTTGATGATGTCTAATGGT
>gene=chr20_125322-126322; species=ponAbe
ATTTAAAATCATGGGAAATAGGCCCCTGGTAAGTGTTTGTATACAGAATTCTGATTTCAGAAATGAGAGTCTCATACATATCTAAAGAATTCTATGTGTGTTTATAAAATTTCACTTAATCCTCAAAGTAGGTATTTATGGTTAGGAAAAACATGCTAAAGCAACTGGAAAGGCACTTGAATAAACAGTGCTCAAAAACTATTGCTATTTTTTATCCTCCTGTGATAAATACTTAGGCTTAATAATCTATATAATTCCTTTATTCAGGTAGTTGGTATGTGAAAAAGTGTCTAAACGATGTTGGAATTTGCAAGAAGAAGTGCAAACCTGAAGAGCTGCATGTAAAGAATGGTTGGGCAATGTGCGGCAAACAAAGGGACTGCTGTGTTCCAGCTGACAAACGTGCTAATTATCCTGCTTTCTGTGTCCAAACAAAGACTACAAGAACTTcaacagtaacagcaacaacagcaacaacaacTTTGATGATGACTACTGCT
>gene=chr20_125322-126322; species=rheMac
------------------------------------------------------------------------------TATCTAAAGAATTCTATGTGTGTTTATAAAATTTCACTTAAACCTCAAAGTAGGTATTTATGATTAGGAAAAACATGCTAAAGCAACTGGAAAGGCACTTGAATAAACAGTGCTCAAAAACTATTGCTATTTTTTATCCTCCTGTGATAAATACTTAGGCTTAATAATCTATATAATTCCTTTATTCAGGTAATTTGTATGTGAAAAGGTGTCTAAACGACATTGGAATTTGTAAGAAGACGTGCAAACCTGAAGAGGTGCGTTCAGAACATGGTTGGGTAATGTGCGGCAAACGTAAGGCATGCTGTGTTCCAGCTGACAAACGTTCTGCTTATCCTTCTTTCTGTGTCCGCTCAAAGACTACGAAAACTTcaacagtaacagcaacaacagcagcaacaCCTTTGATGATATCTAATGGT
>gene=chr20_125496-126496; species=hg19
TGCTATTTTTTATCCTCCTGTGATAAATACTTAGGCTTAATAATCTATATAATTCCTTTATTCAGGTAATTGGTATGTGAAAAAGTGTCTAAACGACGTTGGAATTTGCAAGAAGAAGTGCAAACCTGAAGAGATGCATGTAAAGAATGGTTGGGCAATGTGCGGCAAACAAAGGGACTGCTGTGTTCCAGCTGACAGACGTGCTAATTATCCTGTTTTCTGTGTCCAGACAAAGACTACAAGAATTTcaacagtaacagcaacaacagcaacaacaacTTTGATGATGACTACTGCTTCGATGTCTTCGATGGCTCCTACCCCCGTTTCTCCCACTGGTTGAACATTCCAGCCTCTGTCTCCTGCTCTAGGATCCCCGACTCATTAAAGCAAAGAGGCTTATTCTGGTGTCAGTTTTCTCTCTACAGCCCCCTTCCCACTTTCCCTCCATTCAACAGTGTCTGGAAGGGCACCACAATTTCACTGCACTCGCATTTCTA
>gene=chr20_125496-126496; species=bosTau
tgTTAT-TTTAATCTTTTTGTGATAGATCCCTGGCTTAAACAATCTATATAATTCCTTTATGCAGGTAATTGGTATGTGAGAAAGTGTGCAAACAAAACTGGAAATTGCAGAAGCACATGCAGAAATGGAGAGAGAGTGATAAATCCTCCTACCGGGATGTGCAGCAAAGAAAAATTATGCTGTATTCTGGATAATGGCTGTTCTAAAACC---GTTCCTCCTGGTGG------TAGTAGTATGACATCTGCAGCTACAGGAGGATCTA-------------------------------------------------------------------TGCTTGAACATTTCAGCCTCTGTCTCCTGACCTAGGATCCCCGATTTATTAAAGCAAAGGGCCTTATTTTGGTGTCAGTCTTTTTACTATACCTCCCTTCCCACTATCCCTGAGCTCAGCCCTGTTTGGAAGGGCATCACATCTCTGTAGCACCAACAATTCCA
>gene=chr20_125496-126496; species=calJac
TGCTA--TGTTATTCTCCTGTGACAAATACTTAGGCTTAATAATCTATATAATTACTTTACGCAGGTAACTGGTTTATGAAAAAGTGTGCAAACAAAGCTGGACTTTGCAAGAAGAAGTGCAAACCCGGAGAGGTGTATGCAAAGCCTGCTTGGGTGACGTGCGGCAAAGAAAGTGTATGCTGTGTTCCAGGTAAAACACGTTCTGGTCACCCCTCTGTCCGTGTGGAGAAAAAGACTACGAGACGTTCAACAG---------CAGCAACAAGAAGAAGTTTGATGATGAATAAGACTTTGATGTCTTGGACGGCTGCTTCCCGTGTTTCTGCCGCCAGTTGAACATTCCAGC--CTGCCTCCTGCTCTAGGATCCCCGATTCATTAAAGCAAAGAAGTTTATCACGGTGTCAGTTTTCTCTCTACAGCCCCCTTTCCACCTTCCCTCCTTTCAACAATGTCTGGAAAAGCACCACGATTTTATTGCACTAGCAATTCTA
>gene=chr20_125496-126496; species=canFam
TGTCAT-TTCTATCTTTTTGTGATAGGTCTCTGGTTTAAATAATCTATATAATTCCCTTACGCAGGTAATTGGTATGTGAGAAAGTGTGCAAACAAAACTGGAAATTGCAGGTCGGTGTGCAGACCGGGAGAGATGGCAACAGTGCCTCCTACTGGGATGTGCCCCAAAGAAAAAATGTGCTGCATCCTGTCTG------------------------CCTGCGGGGA------AACCACAAAGACAACAACAG-----------------------------------GCTTCAGA---------A------------AGTT-------------CCCAAGGACATCCCCACGTGTCTCTCCTGAACTAAGATCCCTGCTTCCCC--CTTAAAGGGCTTTACTCTGGTGTCACTCTTCTTGCTACTCTTTCTTGCC--CTGCCACTCCATGCAACAATGTCTGGAAGGGCATCGCATCTCTTTAGCACCAGCAGGGCCA
>gene=chr20_125496-126496; species=equCab
TGTTAT-TTGTATCTTTTTG-----------TGGATTCACTGATCTATATAATTCCTTTATGCAGGTAATTGGTATGTGAGAAAGTGTGGAAACAAAATTGGAAAGTGCAGGAGCAGCTGCAGAAAGGGAGAGGTGCCGATAGATCCTCCTACTGGCATGTGCAGCAAAGAAAAAACGTGCTGTGTTCTGTCTGGCCAAGAGCTTCATCCT---GCGATCTGTGGTGG------AACTGCAAAGCCTACAACAGcagcagaagcatcagtagcatcaggagcatcaggagcatcagaagc---agca------------actt-------------AGCAACAACTTTGGTAGCAACTACTTCTGACCTAGGATCCCTGGTTTATTAAAGCAAAGGGCCTTATTTTGGTGTCAGTCTTCTCGCTACACCGTCCTTCCCACTGTCTCTCCACTCAACAACGTTTGGATGGGCATCCCCTCTCCATAGCATCAGCAATTCCA
>gene=chr20_125496-126496; species=gorGor
TGCTATTTTTTATCCTCCTGTGATAAATACTTAGGCTTAATAATCTATATAATTCCTTTACTCAGGTAATTGGTATGTGAAAAAGTGTCTAAACGACGTTGGAATTTGCAAGAAGAAGTGCAAACCTGAAGAGATGCATGTAAAGAATGGTTGGGCAATGTGC-GCAAACAAAGGGACTGCTGTGTTCCAGCTGACAGACGTGCTAATTATCCTGCTTTCTGTGTCCAAACAAAGACTACAAGAACTTcaacagtaacagcaacaacagcaacaacaacTTTGATGATGACTACTGCTTCGATGTCTT-GATGGCTCCTACCCCTGTTTCTCCCACTGGTTGAACATTCCAGCCTCTGTCTCCTGCTCTAGGATCCCCGACTCATTAAAACAAAGAGGCTTATTCTGGTGTCAGTTTTCTCTCTACAGCCCCCTTCCCACTTTCCCTCCATTCAACAGTGTCTGGAAGGGCACCACAATTTCATTGCACTAGCATTTCTA
>gene=chr20_125496-126496; species=panTro
TGCTATTTTTTATCCTCCTGTGATAAATACTTAGGCTTCATAATCTATATAATTCCTTTATTCAGGTAATTGGTATGTGAAAAAGTGTCTAAACGACGTTGGAATTTGCAAGAAGAAATGCAAACCTGGAGAGATGCACATAAAGAATGGTTGGGCAACGTGCGGCAAGCAGAGGGACTGCTGTGTTCCAGCTGACAGACGTGCTAATTATCCTGCTTTCTGTGTCCAAACAAAGACTACAAGAACTTCAACAGT---------AACAGCAAGAACAACTTTGATGGTGACTACTGCTTCGATGTCTTCGATGGCTCCTACCCCTGTTTCTCCCACTGGTTGAACATTCCAGCCTCTGTCTCCTGCTCTAGGATCCCCGACTCATTAAAGCAAAGAGGCTTATTCTGGTGTCAGTTTTCTCTCTACAGCCCCCTTCCCACTTTCCCTCCATTCAACAGTGTCTGGAAGGGCACCACAATTTCATTGCACTAGCATTTCTA
>gene=chr20_125496-126496; species=papHam
TGCTATTTTTTATCCTCCTGTGATAAATACTTAGGCTTAATAATCTATATAATTCCTTTATTCAGGTAATTTGTATGTGAAAAGGTGTCTAAACGACATTGGAATTTGTAAGAAGACATGCAAACCTGAAGAGGCGCGTTCAGAACATGGTTGGGTAATGTGCGGCAAACATAAGGCATGCTGTGTTCCAGCTGACAAACGTTCTGCTTATCCTTCTTTCTGTGTCCGCTCAAAGACTACGAAAACTTcaacagtaacagcaacaacagcagcaacaacTTTGATGATGTCTAATGGTTTGATGTCTTCGATGGCCGCTACCCCTGTTTCTCCCACTACTTGAACATTCCAGCCTCTGTCTCCTGCTCTAGGATCCCTGACTCATTAAAGCAAAGAGGCTTATTCTGGTGTCCGTTTTCTCTCTACAGTCCCCTTCCCACTTTCCCTCCATTCAACAGTATCTGGAAGGGCACCACAATTTCATTGCACTAGCATGTCTA
>gene=chr20_125496-126496; species=ponAbe
TGCTATTTTTTATCCTCCTGTGATAAATACTTAGGCTTAATAATCTATATAATTCCTTTATTCAGGTAGTTGGTATGTGAAAAAGTGTCTAAACGATGTTGGAATTTGCAAGAAGAAGTGCAAACCTGAAGAGCTGCATGTAAAGAATGGTTGGGCAATGTGCGGCAAACAAAGGGACTGCTGTGTTCCAGCTGACAAACGTGCTAATTATCCTGCTTTCTGTGTCCAAACAAAGACTACAAGAACTTcaacagtaacagcaacaacagcaacaacaacTTTGATGATGACTACTGCTTCAATGTCTTCGATGGCTCCTACTCCTGTTTCTCCCACTGGTTGAACATTCCAGCCTCTGTCTCCTGCTCTAGGATCCCCGACTCATTAAAGCAAAGAGGCTTATTCTGGTGTCAGTTTTCTCTCTACAGCCCCCTTCCCACTTTCCCTCCATTCAACAGTGTCTGGAAGGGCACCACAATTTCACTGCACTAGCATTTCTA
>gene=chr20_125496-126496; species=rheMac
TGCTATTTTTTATCCTCCTGTGATAAATACTTAGGCTTAATAATCTATATAATTCCTTTATTCAGGTAATTTGTATGTGAAAAGGTGTCTAAACGACATTGGAATTTGTAAGAAGACGTGCAAACCTGAAGAGGTGCGTTCAGAACATGGTTGGGTAATGTGCGGCAAACGTAAGGCATGCTGTGTTCCAGCTGACAAACGTTCTGCTTATCCTTCTTTCTGTGTCCGCTCAAAGACTACGAAAACTTcaacagtaacagcaacaacagcagcaacaCCTTTGATGATATCTAATGGTTTGATATCTTCGATGGCCGCTACCCCTGTTTCTCCCACTACTTGAACATTCCAGCCTCTGTCTCCTGCTCTAGGATCCCTGACTCATTAAAGCAAAGAGGCTTATTCTGGTGTCCATTTTCTCTCTACAGTCCCCTTCCCACTTTCCCTCCATTCAACAGTATCTGGAAGGGCACCACAATTTCATTGCACTAGCATGTCTA
>gene=chr20_127102-128102; species=hg19
AGATCAAGAGCTCTATAATGTGTCCTGAATGTTAGGACAGGCACTCATCCCAAGCAATAGAATGTTTTCCGTACATTACATTACATTGATGCTCTGCCTGCACCAATAAGAGAATATGACTGGGTGTATCATAGTCATCCATCCATGCCTCAGGCCCACTTCCCTGATAGTTGGACAGGGAGAATAGGGAATGCAGATGCCTTCGCTTTCTGGACACTTACAGTAGCTGTGTTTGTCTTTGTCATCTCAGTTTGCTCACTTATGAAATGCTAGCGTTTTACTCAGTATCTTTCTCCCCACCCCTGTCATAGTACATCTTTCTGATTCTGAAGATATAAGATTGGCTTATGTTTTGTGGGGTCAACTTCACCTTTGACCCCATAAGATCCTAGAGATTTAATGTAGATATATAAAAGTTGGAGAAAACATTGGTGGAAGGGTTTTCTCCACTATAGACACAAATCCATGAGTGTCATCACAGACTCCTTTTCCTTCTTCAC
>gene=chr20_127102-128102; species=bosTau
AGATCAAGAGCTCTGTACTGTAACTTAAATACTGGGATAGGCACTTGTATTTAGCCATAGGACTTTTCTCATA-------------------------------------------------------------------------------------------------------------------------------------------------------------------------------------------------------------------------------------------------------------------------------------------------------------------------------------------------------------------------------------------------------------------------------------------
>gene=chr20_127102-128102; species=calJac
AGATCAAGAGCTTTATAGTGTGACCTGAATGCTAGGACAGTCACTCATCCCAAGCAATAGAGTGTTTCCCTTAC---------CA-----GCTCTGCCTGCACCAATAAGAGAATATGACCGGGCGTATTATAATTGTGCCTCCATGCCTCAGGCCCACTTTCCTGATAGTCGGACAGGGAGAATAGA-AATACAATTGCTTTCACTCTCTGGACACTTGTAGTTGCTGTGTTTGTCTTTGTCATCTCAGTTTGCTCCCTTATGAAATGATATTGTTTCTCTCAGTATCCTTCTCCCGACCCCTCCCATACTACATCTTTCTAATTTTGGAAATATAAGATTAGCTTCTGTTTTCTGGGGTCAGCTTCACATTTGACCCCATAAGCTCCTAGGGATTTAGTGTAGAGACATAAAAGTTGGGGAAAACATTGGTGGAAGGGTTTTCTCCACTGTAGACACAAGTCCATGCATGTCATCACAGACTCCTTTTCCTTCTTTAC
>gene=chr20_127102-128102; species=canFam
AGAATGAGATCTCTATAGTGTGACCTGAGCATGGGGATAGACACTCACTTTAAGCTTAAGGATTTTTCCCTTA--------------AGAACTCTGCTTGCACAAATAAGAGAATAGGACCAGGGGCATCATAGTCACCTACCCATGCCTCAGA--CACCTCCTTGATACTTAGACTGGGAGAATAGGAAATGCGGTTGCCTTCAC-----------------TGGCTATGTTTGTCTTTGTAGTCTCAGTTTGTCCACCTAGGAGGTGATAGGGTTGGACTGAATATCTTTCTCCTTACCCTTATCATGCTGTATCTTTCTGATGCTAAAAATATGAACTTACGTTATGCCTCATCAGGTCAACTTCACCTTTCACCTCACAAGAGGCCAAGGATTTAATGTGGAGAACTAAAAGTGGGTGAAAACATTGGTGGAAAAGTTAT-CACACTGTAAACACAAGTCCATGAGTGCTGTCATGGTACCCTTTTCCAtcttcac
>gene=chr20_127102-128102; species=equCab
AGATCAAGATCTCTATAGTGTGCACTGAATACTGGGATAGGCACTCATCTTAAGACATAGGACTTTCCCCTTA--------------AGAGCTCTGCCTGCACCCATGAAAGAACATGACCAGGAGCATCACAGTCATCCATCCATGCC-------CACTTCCTTGATACTTGGACAGGAAAAATAGGAAATGCAGTTGCCTTCCCTTTCCGGACACCTCTAGTGGCCGTGGTTGTCTTTGTAGTTTCAATTTGCCCACTTATGAAATGGTAGGATTAGACTGAATGTCTTCCCCCTCACCCTTGTCATGCTGTATCCTTCTGATTCT-AAAATATGAGCTTATCTTATGTCTTGTGGGGTCAACTTTATCTCTGACCTCTTAAGAGGCCACAGGTTTAGTGTAGAGACTTCAAAGTGGGAGAAAACATTGGTGGCAGGGATATATCCACTATAAACAAAAGTCCATGTGTGCCATCGCAAAATCcttttc---cttcac
>gene=chr20_127102-128102; species=gorGor
AGATCAAGAGCTCTATAATGTGCCCTGAATGTTAGGACAGGCACTCATCCCAAGCAATAGAATGTTTCCCGTACATTACATT-CATTGATGCTCTGCCTGCACCAATAAGAGAATATGACTGGGTGTATCATAGTCATCCATCCATGCCTCAGGCCCACTTCCCTGATAGTTGGACAGGGAGAATAGGGAATGCAGATGCCTTCGCTTTCTGGACACTTACAGTAGCTGTGTTTGTCTTTGTCATCTCAGTTTGCTCACTTATGAAATGATAGCGTTTTACTCAGTATCTTTCTCCCCACCCCTGTCATAGTACATCTTTCTGATTCTGAAGATATAAGATTGGCTTATGTTTTGTGGGGTCAACTTCACCTTTGACCCCATAAGATCCTAGAGATTTAATGTAGAGATATAAAAGTTGGAGAAAACATTGGTGGAAGGGTTTTCTCCACTATAGACACAAATCCATGAGTGTCATCACAGACTCCTTTTCCTTCTTCAC
>gene=chr20_127102-128102; species=panTro
AGATCAAGAGCTCTATAATGTGTCCTGAATGTTAGGACAGGCACTCATCCCAAGCAATAGAATGTTTTCCGTACATTACATTACATTGATGCTCTGCCTGCACCAATAAGAGAATATGACTGGGTGTATCATAGTCATCCATCCATGCCTCAGGCCCACTTCCCTGACAGTTGGACAGGGAGAATAGGGAATGCAGATGCCTTCGCTTTCTGGACACTTACAGTAGCTGCGTTTGTCTTTGTCATCTCAGTTTGCTCACTTATGAAATGATAGCGTTTTACTCAGTATCTTTCTCCCCACCCCTGTCATAGTACATCTTTCTGATTCTGAAGATATAAGATTGGCTTATGTTTTGTGGGGTCAACTTCACCTTTGACCCCATAAGATCCTAGAGATTTAATGTAGAGATATAAAAGTTGGAGAAAACATTGGTGGAAGGGTTTTCTCCACGATAGACACAAATCCATGAGTGTCATCACAGACTCCTTTTCCTTCTTCAT
>gene=chr20_127102-128102; species=papHam
AGATCAAGAGCTCTATAAAGTGTCCTGAATGTTAGGACAGGCACTCATCCCAAGCAATAGAATGTTTCCCTTACATTACACTACATTAGTGCTCTGCCTGCACCAATAAGAGAATATGACTGGGTGTATCATATTCGTCCATCCATGCCTCAGGCCCACTTCCCTGATAGTTGGACAGGGAGAATAGGCAATGCCGATGCCTTCACTTTCTGGACACTTACAGTAGCTGTGTTTGTCTTTGTCATCTCAGTCTGCTCACTTATGAAATGATAGTGTTTTACTCAGTATCTTTCTCCCCACCCCTGTCATAGTACATCTTTCTGATTCTGAAAATATAAGATTGGCTTATGTTTTGTGGGGTCAACTTCACCTTTGACCCCATAAGATCCTAGAGATTTAGTGTAGAGATATAAAAGTTGGAGTAAACATTGGTGGAAGGGTTTTCTCCACTATAGACACAAATCCATGAGTGCCATCACAGACTCCTTTTCCTTCTTCAC
>gene=chr20_127102-128102; species=ponAbe
AGATCAAGAGCTCTATAATGTGTCCTGAATGTTAGGACAGTCACTCATCCCAAGCAATAGAATGTTTCCCTTATATTACATTACATTTGTGCTCTGCCTGCACCAATAAGAGAATATGACTGGGTGTATCATAGTCGTCCATCCATGCCTCAGGCCCACTTCCCTGATAGTTGGACAGGGAGAATAGGCAATGCAGATGCCTTCGCTTTCTGGACACTTACAGTAGCTGTGTTTGTCTTTGTCATCTCAGTTTGCTCACTTATGAAATGATAGCGTTTTACTCAGTATCTTTCTGCCCACCCCTGTCATAGTACATCTTTCTGATTCTGAAGATATAAGATTGGCTTATGTTTTGTGGGGTCAACTTCACCTTTGACCCCATAAGATTCTAGAGATTTAATGTAGAGATATAAAAGTTGGAGAAAACATTGGTGGAAGGGTTTTCTCCACTACAGACACAAATCCATGAACGTCATCACAGACTCCTTTTCCTTCTTCAC
>gene=chr20_127102-128102; species=rheMac
AGATCAAGAGCTCTATAAAGTGTCCTGAATGTTAGGACAGGCACTCATCCCAAGCAATAGAATGTTTCCCTTACATTACATTACATTAGTGCTCTGCCTGCACCAATAAGAGAATATGACTGGGTGTATCATAGTCGTCCATCCATGCCTCAGGCCCACTTCCCTGATAGTTGGACAGGGAGAATAGGCAATGCCGATGCCTTCACTTTCTGGACACTTACAGTAGCTGTGTTTGTCTTTGTCATCTCAGTCTGCTCACTTATGAAATGATAGTGTTTTACTCAGTATCTTTCTCCCCACCCCTGTCATAGTACATCTTTCTGATTCTGAAAATATAAGATTGGCTTATGTTTTGTGGGGTCAACTTCACCTTTGACCCCATAAGATCCTAGAGATTTAGTGTAGAGATATAAAAGTTGGAGTAAACATTGGTGGAAGGGTTTTCTCCACTATAGACACAAATCCATGAGTGCCATCACAGACTCCTTTTCCTTCTTCAC
>gene=chr20_129025-130025; species=hg19
GATCACTACCTTGGAAACATCTTAGAGCTATTATCACATTGATTCTAGACGATGAATATAATCTCAGTGCTGCAGCCTGAAACATTGTCCTCCTGTCCTCTTGCCTTATATCTCATCCGTCCTTCACGCAGTGCTGGAACTTAGGTGGCAAATATTCTTTTCCCACTTTGGAGTTGACTAATGGCATTAGGAGGCCAAGGGAAAAGGAATCTTTATGGTGAGAGAAACTGCAATGTGCCAAGCACATTAATACACAATTTCTTAAACAAAAGCATTGTATGATAATtatgacaacatgattaaagctgaggaacctggagtaaaatgtatctagggttacatctaggtttgttccttactacttttactcatcatgtggtctctatatcaatttcttcatttgcaagacaggtataatcatgcatctacctcttagaatcactctaaaaattaaaatagataaggcatataggtcaccgtgatctctagcaccaatgaaa
>gene=chr20_129025-130025; species=bosTau
GATCACTACCTTGACAACCTCACAGAGCTGTGATCACTGAGATTACAGAGGAGGAATGTAATCTTAGAGCTGC-------AACATGAAACTCCTGTCTCATGCCCTCGGT--CCATTCCCTCTTCATCTCATGCTTGAAATAAGGTGGTAAATAATCTTTAACTGCTTTAGCG-------------TTTGA-----GGGAGAAAATGTGTCTTCATAGTAGGAGAACTCAAAACATGCCAAGCATGTTGATATACAATC---TAAACAAGGGCATTTTATAATAACTATGATAACATGATTAAAGCTGAATAAACTGAAATAAAATATATCTAGGATTATATCCgGGTTTGCTCAC-ATTGCTTTTACTCATCATGTAACACCTGCCTCAATTTTTGGACTAGTAATACAGATATAACCATACACCTA--TCCTAAAATCACTCTGAAAACTAAAATAGTTAAGACATATAGAACACCATGGTCTCCTGCACCCATGGAA
>gene=chr20_129025-130025; species=calJac
GATCACTACCTTGAAAACATCTTAGAGCTATTATCACTTTGATTATAGACGATGAATATAATCTCAGTGCTGTGGCCTGAAACGTTGCTCTTCTGTCTTTTTGCCTTACATCTTACCCTTCCTTTATGCCATGCTGGAACTCAGGTGGCAAATAATCTTTTCCTGCTTTGGAGCTGACTAATGGCATTAGGAGGCCAAGGGAAAAGGAACCTTTATTGTGTGAGAACCTGCAATGTGTCAAGCACATT--------------TAAACAAAAGCTTTGTATAATAATtatgacaacatgattaaagctgagggacctggagcaaagtgtatctagggctacatctaggtttgttccttactacttatactcatcgtgtggtctcaatatcaatttcctcattagcaagacaggtataatcatccatctacctcttagaatcactctaaaaattaaaatagatgaggcatatagggcacc----------------atgaaa
>gene=chr20_129025-130025; species=canFam
GATCACTACCTTGCAAACACCTCAGAGCTATGATCACTGTGATTATGGGTGAGGAATATCATCTTAGTGCGGCAGCCTGAAATTTTACCCTACTGTCCTTTTCCCTTACAT-CCATTCTTTCTTCATCCCATGCTGGAACTTAGGTGGCAGCT---------------------------------TTTG-------------AAGGAATTTTCATTGTATGAGAATCCAGAATGTGCCAAGCACACTGATGCACAATGTTTTATAAAAAAGCCTTCTGTAAGAATTATGACAACGTGATTAAAGCTGAAGAAACTGGAGCAAAATATATCTA------------AGTTTGCTTCTTACTGCTTTTACTTATTTTGTAGCTTCTCCCTCAATTCTTTCACTGGT-----ATGTTTCA-CATACACCTACCCTCTAGAATCACTCTAAAAATTAAAATAGGTAAGGCATAAAGAACA-----GTTTCTGGTACCTATAAAA
>gene=chr20_129025-130025; species=equCab
CATCACTACCTAGAAAACATCT--GAGCTACAATCACTGTGATTACAGGCGC-GAATATAATCTTATGGCTGCAGCCTGAAACTTTACCCTCCTGCGTTCTTGCCTCACAT-CCGTTCCTTCTTCATCCCATGCTTGAACTTGTGTGGCAAATAAATTTGCCCTGTTTAGGGG-------------TTTGG-----GAGAGAAAAGGAACCTTCGCTGTATGAGAACCCACAATGTGCCAAGCACATGGACGCCCAGTCTCTTTTAAAAAAGCATTACAGAACAATTATGATAACAAGATTAAAGCTGAGGAACCTGGAGCAAAAGATATCTA------------AGTTCTCCCTTTACTATTTTTAcacatcatgtggcctctacctcaatttcttcattggtaaga-aggtataatcacacacctgcctcctagtctaagtctaaaaattaaaatatgtaaggcatgcagaacaccatggtctctggcacctatgaaa
>gene=chr20_129025-130025; species=gorGor
GATCACTACCTTGAAAACATCTTAGAGCTATTATCACGTTGATTCTAGACGATGAATATAATCTCAATGCTGCAGCCTGAAACATTGTCCT-CTGTCCTCTTGCCTTATATCTCATCCGTCCTTCATGCAGTGCTGGAACTTAGGTGGCAAATATTCTTTTCCCACTTTGGAGTTGACTAATGGCATTAGGAGGCCAAGGGAAAAGGAATCTTTATGGTGAGAGAAACTGCAATGTGCCAAGCACATTAATACACAATTTCTTAAACAAAAGCATTGTATGATAATTATGAGAACATGATTAAAGCTGAGGAACCAggagtaaaatgtgtctagggttgcatctaggtttgttccttactacttttactcatcatgtg-tctctatatcaatttcttcatttgcaagacaggtatagtcatgcatctacctcttagaatcactctaaaaattaaaatagataaggcatataggtcaccatgatctctagcaccaatgaaa
>gene=chr20_129025-130025; species=panTro
GATCACTACCTTGAAAACATCTTAGAGTTATTATCACGTTGATTCTAGACGATGAATATAATCTCAGTGCTGCAGCCTGAAACATTGTCCTCCTGTCCTCTTGCCTTATATCTCATCCGTCCTTCACGCAGTGCTGGAATTTAGGTGGCAAATATTCTTTTCCCACTTTGGAGTTGACTAATGGCATTAGGAGGCCAAGGGAAAAGGAATCTTTATGGTGAGAGAAACTGCAATGTGCCAAGCACATTAACACACAATTTCTTAAACAAAAGCATTGTATGATAATtatgacaacatgattaaagctgaggaacctggagtaaaatgtatctagggttacatctaggtttgttccttactacttttactcatcatgtggtctctatatcaatttcttcatttgcaagacaggtataatcatgcatctacctcttagaatcactctaaaaattaaaatagataaggcatataggtcaccatgatctctagcaccaatgaaa
>gene=chr20_129025-130025; species=papHam
GATCACTACCTTGAAGACATCTTAGAGCTATTATCACGTTGATTCTAGACGATGAATATAATCTCAGTGCTGCAGCCTGAAACAGTGTCCTGCTTTCCTCTTGCCTTGTATCTCACCCCTCCTTCATGCCATGCTGGAACTTAGGTGGCAAATATTCTTTTCCTGCTTTGGAGTTGACTAATGGCATTAGGAGGACAAGGGAAAAGGAATCTTTATCGTGTGAGAAACTGTGATGTGCCAAACACATTAATACACAATTTCTTAAGCAAAAGCATTGTGTGATAATTATGACAACATGATTAAAGCTGAGGAacctggagtaaaatgtatctag------------gtttgttccttactaattttactcatcatgtggtctctatatcaatttccttatttgcaaggcaggtataaccatggatctacctcttagaattactctaaaaattaaaatagatattgcatatagggcaccatgatccctagcactgatgaag
>gene=chr20_129025-130025; species=ponAbe
GATCACTACCTTGAAAACATCTTAGAGCTATTATCACGTTGATTCTAGACGATGAATACAATCTCAGTGCTGCAGCCTGAAACATTGTCCTCCTGTCCTCTTGCCTTATATCTCACCCCTCCTTCATGCAGTGCTGGAACTTAGGTGGCAAATATTCTTTTCCCACTTTGGAGTTGACTAATGGCATTAGGAGGCCAAGGGAAAAGGAATCTTTATTGTGTGAGAAACTGCAATGTGCCAAGCACATTAATACACAATTTCTTAAACAAAAGCATTGTATGATAATTATGACAACATGATTAAAGCTGAGGAACCTGGAGTAAAATGTATCTAGGGTTACATCTATGTTTGTTCCTTGCTACTTTTACTCATTATGTGGTCTCTATAtcaatttcctcatttgcaaggcaagtataatcatgcatctacctcttagaatcactctaaaaattaaaatagataaggcatatggggcaccatgatctctagcaccaatgaaa
>gene=chr20_129025-130025; species=rheMac
GATCACTACCTTAAAGACATCTTAGAGCTATTATCACATTGATTCTAGACGATGAATATAATCTCAGTGCTGCAGCCTGAAACAGTGTCCTGCTTTCCTCTTGCCTTGTATCTCACCCCTCCTTCATGCCATGCTGGAACTTAGGTGGCAAATATTCTTTTCCTGCTTTGGAGTTGACTAATGGCATTAGGAGGACAAGGGAAAGGGAATCTTTATCGTGTGAGAAACTGCGATGTGCCAAACACATTAATACACAATTTCTTAAGCAAAAGCATTGTGTGATAATtatgacaacatgattaaagctgaggaacctggagtaaaatgtatctagggttacatctaggtttgttccttactaattttactcatcatgtggtctctatatcaatttcctcatttgcaaggcaggtataaccatgcatctacctcttagaattactctaaaaattaaaatagatattgcatatagggcaccatgatccctagcactgatgaag
>gene=chr20_129273-130273; species=hg19
AATACACAATTTCTTAAACAAAAGCATTGTATGATAATtatgacaacatgattaaagctgaggaacctggagtaaaatgtatctagggttacatctaggtttgttccttactacttttactcatcatgtggtctctatatcaatttcttcatttgcaagacaggtataatcatgcatctacctcttagaatcactctaaaaattaaaatagataaggcatataggtcaccgtgatctctagcaccaatgaaattctaagaaatgtagatttTAAAAGGCATATGAGATATAGGTTATTCTGGTTTAAAATATGAAACGTTTAAAAAATAAAATATGTAAGTCCTGAGTTTCCGGGAGAAAAAGGGTCTTGCACAAGAACAACCATATTTGGGAGGCAATTTTACCTGTTCTCAAGGCCGCATCTCTACCCCATCTCATGCGAATCCTGACCCATATTTGGGAGGCAATTTTACCTGTTCTCAAGGCCGCATCTCTACCCC
>gene=chr20_129273-130273; species=bosTau
GATATACAATC---TAAACAAGGGCATTTTATAATAACTATGATAACATGATTAAAGCTGAATAAACTGAAATAAAATATATCTAGGATTATATCCgGGTTTGCTCAC-ATTGCTTTTACTCATCATGTAACACCTGCCTCAATTTTTGGACTAGTAATACAGATATAACCATACACCTA--TCCTAAAATCACTCTGAAAACTAAAATAGTTAAGACATATAGAACACCATGGTCTCCTGCACCCATGGAATTCTAAGACTTATA----CTA--------GTGagatata--ttattcccattta-----------------------aaatatgaaaagtctgagattcatggaggaagagaatctttcacaaacacaATCACATATTGAAGGCATCTCTGCCTGCTTTCAAGGT-----------------------------------------------------------------------------------
>gene=chr20_129273-130273; species=calJac
--------------TAAACAAAAGCTTTGTATAATAATtatgacaacatgattaaagctgagggacctggagcaaagtgtatctagggctacatctaggtttgttccttactacttatactcatcgtgtggtctcaatatcaatttcctcattagcaagacaggtataatcatccatctacctcttagaatcactctaaaaattaaaatagatgaggcatatagggcacc----------------atgaaattctaaGAAATGTAGATTTTAAAAGGCATATGAGATATAGGTTATTCTGGTTTAAAATATGAAATGTTCAAAAAATAAAATATGAAAATTCCGAGTTTCAAGGAGAAAGAGGATCTTGCACAAGAACAAGCATATTTGTAAGCCAGTTTAACCTGTTCTCAAGCCCACATCTCTACCCCATCTCATGCTAATCCTGA---------------------------------------------------
>gene=chr20_129273-130273; species=canFam
GATGCACAATGTTTTATAAAAAAGCCTTCTGTAAGAATTATGACAACGTGATTAAAGCTGAAGAAACTGGAGCAAAATATATCTA------------AGTTTGCTTCTTACTGCTTTTACTTATTTTGTAGCTTCTCCCTCAATTCTTTCACTGGT-----ATGTTTCA-CATACACCTACCCTCTAGAATCACTCTAAAAATTAAAATAGGTAAGGCATAAAGAACA-----GTTTCTGGTACCTATAAAATTCTAAGACATGTAGACTTAG--------------------------------------------------------aaataTGAAAACTCTCAGATTTATGGAGGAAGAGGATCTTGC------ACAGTCACATATCAAAGGCAGTTCCACT-ATTTCCAAGACCACATTTGTAACCCATCTCATTCTAA---------------------------------------------------------
>gene=chr20_129273-130273; species=equCab
GACGCCCAGTCTCTTTTAAAAAAGCATTACAGAACAATTATGATAACAAGATTAAAGCTGAGGAACCTGGAGCAAAAGATATCTA------------AGTTCTCCCTTTACTATTTTTAcacatcatgtggcctctacctcaatttcttcattggtaaga-aggtataatcacacacctgcctcctagtctaagtctaaaaattaaaatatgtaaggcatgcagaacaccatggtctctggcacctatgaaactccaagaagt-TAGGCTTA--------------GTATAAGTTATTCCCATTTAAAATAA-G--------AAAAAT--------------CTGAGACTCATGGAGGAAGAGGCTCTTACACACAAACAATTACATATCAAAGGCAGTTCCGCCGGCTTCCAAGACCACATCTCTAACCCATCTCAGGCTAATCCTGA---------------------------------------------------
>gene=chr20_129273-130273; species=gorGor
AATACACAATTTCTTAAACAAAAGCATTGTATGATAATTATGAGAACATGATTAAAGCTGAGGAACCAggagtaaaatgtgtctagggttgcatctaggtttgttccttactacttttactcatcatgtg-tctctatatcaatttcttcatttgcaagacaggtatagtcatgcatctacctcttagaatcactctaaaaattaaaatagataaggcatataggtcaccatgatctctagcaccaatgaaattctaagaaatgtagatttTAAAAGGCATATGAGATATAGGTTACTCTGGTTTAAAATATGAAACGTTTAAAAAATAAAATATGTAAATTCTGAGTTTCAGGGAGAAAAAGGATCTTGCACAAGAACAA-----------------------------------------------------------------------------------------------------------------------
>gene=chr20_129273-130273; species=panTro
AACACACAATTTCTTAAACAAAAGCATTGTATGATAATtatgacaacatgattaaagctgaggaacctggagtaaaatgtatctagggttacatctaggtttgttccttactacttttactcatcatgtggtctctatatcaatttcttcatttgcaagacaggtataatcatgcatctacctcttagaatcactctaaaaattaaaatagataaggcatataggtcaccatgatctctagcaccaatgaaattctaagaaatgtagatttTAAAAGGCATATGAGATATAGGTTATTCTGGTTTAAAATATGAAACGTTTAAAAAATAAAATATGTAAATTCTGAGTTTCAGGGAGAAAAAGGGTCTTGCACAAGAACAACCATATTT---------------------------------------------------------------------------------------------------------------
>gene=chr20_129273-130273; species=papHam
AATACACAATTTCTTAAGCAAAAGCATTGTGTGATAATTATGACAACATGATTAAAGCTGAGGAacctggagtaaaatgtatctag------------gtttgttccttactaattttactcatcatgtggtctctatatcaatttccttatttgcaaggcaggtataaccatggatctacctcttagaattactctaaaaattaaaatagatattgcatatagggcaccatgatccctagcactgatgaagttctaagaaatgtaga-tttaAAAGGCATATAAGATACAGGTTATTCCAGTTTAAAATATGAAATGTTTAAAAAATAAAATATGGAAATTCTGAGTTTCAGGGAGAAAGAGGATCTTGCACAAGAACAACCATATTTAGAAGGCAATTTTACTTGTTCTCAAGGCCACATCTCTACCCCATCTCATGCTAATCCTGAC--------------------------------------------------
>gene=chr20_129273-130273; species=ponAbe
AATACACAATTTCTTAAACAAAAGCATTGTATGATAATTATGACAACATGATTAAAGCTGAGGAACCTGGAGTAAAATGTATCTAGGGTTACATCTATGTTTGTTCCTTGCTACTTTTACTCATTATGTGGTCTCTATAtcaatttcctcatttgcaaggcaagtataatcatgcatctacctcttagaatcactctaaaaattaaaatagataaggcatatggggcaccatgatctctagcaccaatgaaattctaagaaatgtagatttTAAAAGGCATATGAGATATAGGTTATTCTGGTTTAAAGTATGAAACGTTTAAAAAATAAAATATGTAAATTCTAAGTTTCAGGGAGTAAGAGGATCTTGCACAAGAACAA---------------------------------------------------------------------CCATATTTGGAAGGCAATTTTACCTGTTCTCAAGGCCACATCTCTACCCC
>gene=chr20_129273-130273; species=rheMac
AATACACAATTTCTTAAGCAAAAGCATTGTGTGATAATtatgacaacatgattaaagctgaggaacctggagtaaaatgtatctagggttacatctaggtttgttccttactaattttactcatcatgtggtctctatatcaatttcctcatttgcaaggcaggtataaccatgcatctacctcttagaattactctaaaaattaaaatagatattgcatatagggcaccatgatccctagcactgatgaagttctaagaaatgtagatttTAAAAGGCATATAAGATACAGGTTATTCCAGTTTAAAATATGAAATGTTTAAAAAATAAAATACGGAAATTCTGAGTTTCAGGGAGAAAGAGGATCTTGCACAAGAGCAACCATATTTAGAAGGCAATTTTACTTGTTCTCAAGGCCACATCTCTACCCCATCTCCTGCTAATCCTGAC--------------------------------------------------
>gene=chr20_137099-138099; species=hg19
tacatatatatatacataatatatattcttctgcacatggaaatccagtttctccagcatgatttattgaagagggtatcctttccccagtgtatgttcttggtgcttttataaaaaatcaggtgacCTCAGATCAGACCCAACTACATCATACCTTCTTTCGAAATGTGCAAGAAACCTACTAGAAATTCTTATTGTTAGAGTTTCAGATTTATGTCCTGGTTTATACTGCCACATTCATTCTTGGAGGTGAGTACATTTCGATCTTGGTCCGGCTGCGCAGAGAGTCAAAGCAGGAAAATCACAGATTCTTCCCAGCAGTCTACAGCCTACACAGCGGCATTTGGTGCGATGGGATGGAACATGCTGTATCTCTATTCCATGTGGGGGTAAAGTGGGTGGCCTGAAATTTCCTGTGTCTGCCTGCATGATGCAAAGCTCACAGTTCAGAAGCTTAAGGACACACTTCATATCATCCCATCTGTTCTGGTTCAGTGCAT
>gene=chr20_137099-138099; species=bosTau
-------------------------------------------------------------------------------------------------------------------------------------------------------------------------------------------------------------------------------------------ATTCATTCTTAGAAGTAAGTATAGGTCTACCT--GTCTATCTAGGCAGACAGCCAAAGTAGAGAAAGCACAGACTTTTCTCACCAGTCTACAGCCTACAGAATGGCATCAGGTGTGATGAGATGGAACACACTGTTTCTCTATCCCATGTGTGGGTTAAGTGAGTAAC--CAAATTTCCTGTGTCTGCCCACATGTTGCAAAATCCGCAATTCAGAAATTTGGGGGCACACTTCATATCATACCATCTGTTCTGGTTCATTGTAT
>gene=chr20_137099-138099; species=calJac
------------------------attcctctgcatgtggaaatccagtttatccagcatgatttattgaagagggtctcctttccccaatgtatattcttggtgcttttataaaAAATCAGGTGATCTCGGATC-----------------ACCTTCCTTTCAAAC-TGCAAGAAACCTACTCGAATTTCTTATTGTCGGAGTTTTGAATTTATGTCTTGGTTTATATTGCCGTATTAATTCTTGGAGGTGAGTACATATCAATCTTGGTCTAGCGGGGCAGAGAGTTAAAGTAGG-GAAGCATGGATTCTTCCCACCAGTCTATAGCCCACAGAGTGGCATTAGCTGTGATGGGATAGAACATGCTGTGTCTTTATTCCAGGTTGGGTTGGAGTGGGTGACATCAAATTTCCTGTGTCTGCCTACATGACACAAGGCTCACAGTTCAGAGGTTTAGGGACACACTTCACATCATCCCATCTGTTCTGTGTCAGTGCAT
>gene=chr20_137099-138099; species=canFam
-------------------------------------------------------------------------------------------------------------------------------------------------------------------------------------------------------------------------------TTATATTATTTTATTCATACTTAGAAGTGAATACATGTCTACCCAAGTCTAGCAAGGCAGACAGCCAAAGGAGAGAAAGCACAGATTATTCTCACCAGTCTACAGCCTACAGAA-GGCATCAGATGGGATGAGATAGAACATGCTGTGTCTCTATTGCATGTGGGGGTAAAGTGGGTAACCTCAAATTTCCTATGCCTGCCCACATGGTGCAAAGTCCACAGTTCAGATATTTGGGAACACATGTTGTATCATACCATCTGTTCTTGTTTGGTGCAT
>gene=chr20_137099-138099; species=equCab
-----------------------------------------------------------------------------------------------------------------------------------------------------------------------------------------------------------------------------------------ATATTCATTCTTAGAAGTGAGTACATGGCTACCTTGGTCTAGCCGGGCAGACAGCCAAAGTAGAGAAAGCCCAGATTCCTCTCACCAATCTACAGCCTACAAAATGGCATCAGGTTTT-TGGGATGGAACATGCTGTGTCTCTCTTCCGTGTGGGGGCAAAGTGGGTAACCTCAAATTTCCTGTGCCTGCCCACATGATGCGGAGTCCACAGTTCAGAAGTTTGGAGGCACACTTCGTAGCATACCCTCTGTTCTGCTTCAGTGCAT
>gene=chr20_137099-138099; species=gorGor
tacatatatatatacataatatatattcttc-gcacatggaaatccagtttctccagcatgatttattgaagagggtatcctttccccagtgtatgttcttggtgcttttataaaaaatcaggtgacCTCAGATCAGACCCAACTACATCATACCTTCTTTCCAAATGTGCAAGAAACCTACTAGAAATTCTTATTGTTAGAGTTTCAGATTTATGTCCTGGTTTATACTGCCATATTCATTCTT-GAGGTGAGTACATTTCGATCTTGGTCCG-CTGGGCAGAGAGTCAAAGCAGGAAAAGCACAGATTCTTCCCACCAGTCTACAGCCTACAGAGTGGCATTTGGTGCGATGGGATGGAACATG-TGTATCTCTATTCCATGTGGGGGTAAAGTGGGTGACCTCAAATTTCCTGTGTCTGCCTACATGATGCAAAGCTCACAGTTCAGAAGTGTAGGGACACACTTCATATCATCCCATCTGTTCTGGTTCAGTGCAT
>gene=chr20_137099-138099; species=panTro
tacatatatatatacataatatatattcttctgcacatggaaatccagtttctccagcatgatttattgaagagggtatcctttccccagtgtatgttcttggtgcttttataaaaaatcaggtgacCTCAGATCAGACCCAACTACATCATACCTTCTTTCCAAATGTGCAAGAAACCTACTAGAAATTCTTATTGTTAGAGTTTCAGATTTATGTCCTGGTTTATACTGCCATATTCATTCTTGGAGGTGAGTACATTTCGATCTTGGTCCGGCTGGGCAGAGAGTCAAAGCAGGAAAAGCACAGATTCTGCCCACCAGTCTACAGCCTACAGAGCGGCATTTGGTGCGATGGGATGGAACATGCTGTATCTCTATTCCATGTGGGGGTAAAGTGGGTGACCTCAAATTTCCTGTGTCTGCCTACATGATGCAAAGCTCACAGTTCAGAAGTTTAGGGACACACTTCATATCATCCCATCTGTTCTGGTTCAGTGCAT
>gene=chr20_137099-138099; species=papHam
tgtgtatatatacacataatatatattct---gcatatggaaatccagtttcttcagcatgatttcttgaagagggtatactttccccagtgtatgttcttggtgtttttataaaaagtcaggtgacCTCAGATCAGACCCAACTACATCATACCTCCTTTCCAAATGTGCAAGAAACCTACTAGAAATTCTTATTGTTGGAGTTTCAGATTTATGTCATGGTTTATATTGCCATATTCACTTTTGGAGGTGAGTACATTTCGATCTTGGTCCAGCTGCGCAGAGAGTCAAAGTAGGAAAAGCACAGATTCTTCCCACCAGTCTACAGCCTACAGAGTGGCATTCAGTGCAATGGGATGGAACATGCTGTGTCTCTATTCCATGTGGGGGTAAAGTGGGTGACCTCAAATTTCCTGTGTCTGCCTACATGATGCAAAGTTCACAGTTCAGAAGTTTAGGGACACACTTCATATCATCCCATCTGTTCTGGTTCAGTGCAT
>gene=chr20_137099-138099; species=ponAbe
tacatatatatatacata----ATattcttctgcatatggaaatccagtttctccagcatgatttattgaagagggtatcctttctccagtgtatgttcttggtgcttttataaaaaatcaggtgacCTCAGATCAGACCCAACTACATCATACCTTCTTTCCAAATGTGCAAGAAACCTACTAGAAATTCTTATTGTTACAGTTTCAGATTTATGTCCTGGTTTATATTGCCATATTCATTCTTGGAGGTAAGTACATTTCGATCTTGGTCCAGCTGGGCAGAGAGTCAAAGTAGGAAAAGCACAGATTCTTCCCACCAGTCTACAGCCTACAGAGTGGCATTCAGTGCAATGGGATGGAACATGCTGTGTCTCTATTCCATGTGGGGGTAAAGTGGGTGACGTCAAATTTCCTGTGTCTGCCTACATGATGCAAAGCTCACAGTTCAGAAGTTTAGGGACACACTTCATATCATCCTATCTGTTCTGGTTCAGTGCAT
>gene=chr20_137099-138099; species=rheMac
tgtgtatatataCACCTAATATATattcttctgcatagggaaatccagtttcttcagcatgatttattgaagagggtatactttccccagtgtatgttcttggtgtttttataaaaagtcaggtgacCTCAGATCAGACCCAACTACATCATACCTCCTTTCCAAATGTGCAAGAAACCTACTAGAAATTCTTGTTGTTGGAGTTTCAGATTTATGTCATGGTTTATATTGCCATATTCACTTTTGGAGGTGAGTACATTTCGATCTTGGTCCAGCTGCGCAGAGAGTCAAAGTAGGAAAAGCACAGATTCTTCCCACCAGTCTACAGCCTACAGAGTGGCATTCAGTGCAATGGGATGGAACATGCTGTGTCTCTATTCCACGTGGGGGTAAAGTGGGTGACCTCAAATTTCCTGTGTCTGCCTACATGATGCAAAGTTCACAGTTCAGAAGTTTAGGGACACACTTCATATCATCCCATCTGTTCTGGTTCAGTGCAT
>gene=chr20_137485-138485; species=hg19
AAATCACAGATTCTTCCCAGCAGTCTACAGCCTACACAGCGGCATTTGGTGCGATGGGATGGAACATGCTGTATCTCTATTCCATGTGGGGGTAAAGTGGGTGGCCTGAAATTTCCTGTGTCTGCCTGCATGATGCAAAGCTCACAGTTCAGAAGCTTAAGGACACACTTCATATCATCCCATCTGTTCTGGTTCAGTGCATAAGAATCTAAGTCTCTGAGGAAGGTAGCATAGTGTGCAGTTCACTGGACCAAAAGCTTTGGCTGCACCTCTTCTGGAAAGCCTGGCCATGGGGCTCTTCATGATCATTGCAATTCTGCTGTTCCAGAAACCCACAGGTAAACCAAACCAGAAGCTCACTCAAATCAACAGTGGGATGGAGCATTTTCAGGAGCCAAAGGGAACTTCATAATCCACACTAAAGGGAAATAGAGCCCCCAAAGATGGCTAAAGTTTATCCAACATCATCAGAAATTTCCTCTTTCTGGAGCCTTATTCCA
>gene=chr20_137485-138485; species=bosTau
AAAGCACAGACTTTTCTCACCAGTCTACAGCCTACAGAATGGCATCAGGTGTGATGAGATGGAACACACTGTTTCTCTATCCCATGTGTGGGTTAAGTGAGTAAC--CAAATTTCCTGTGTCTGCCCACATGTTGCAAAATCCGCAATTCAGAAATTTGGGGGCACACTTCATATCATACCATCTGTTCTGGTTCATTGTATAAGAATCTAAGTCTCTGAGGAAGGTGACATAGTGGAC------------CAAGAGACCTGGTTGCACTTCCTC-TGGAAGCTTGGCCATGAGGCTCCTCCTGATCATTGCAATTCTGCTGTTCCAGAAGTTCACAGGTAATCCAGAccaggGGCTCACTCAAATCAATAAT-GGATAGAGTACTTTCAAGAACTCAAGGGAATTTTATAACTCACAGTAGGAAAAGATAAGGCC-CTAGGAATGGCTGAAGTCTATCAAATATCATCAAAAATTCCCTCTTCCTGAGTGCTTCTACTA
>gene=chr20_137485-138485; species=calJac
GAAGCATGGATTCTTCCCACCAGTCTATAGCCCACAGAGTGGCATTAGCTGTGATGGGATAGAACATGCTGTGTCTTTATTCCAGGTTGGGTTGGAGTGGGTGACATCAAATTTCCTGTGTCTGCCTACATGACACAAGGCTCACAGTTCAGAGGTTTAGGGACACACTTCACATCATCCCATCTGTTCTGTGTCAGTGCATAAGAATCCAAGTCTCTGAGGAAGGTGGAACAGTGTGCAGTTCA------------------------CTCTTCCAGAAAGCCTGGCTATGGGGCTCTTCATGATCACTTCAATTCTGCTGTTCCAGAAACCCACAGGTAAACCAAACCAGAGGCTCACTCAAATCAACAACGGGATGGAATGTTTTCGAGAGCCCAAGGGAATTTCCTAATCCACACTAGAGGGAAACAGAGCCCCCAAGGATGGCTAAAGTTTATCCAACATAATCAGAAATTTCCTCTTCCTGGAGCCTTCTTGCA
>gene=chr20_137485-138485; species=canFam
AAAGCACAGATTATTCTCACCAGTCTACAGCCTACAGAA-GGCATCAGATGGGATGAGATAGAACATGCTGTGTCTCTATTGCATGTGGGGGTAAAGTGGGTAACCTCAAATTTCCTATGCCTGCCCACATGGTGCAAAGTCCACAGTTCAGATATTTGGGAACACATGTTGTATCATACCATCTGTTCTTGTTTGGTGCATAAGAATCCAAGTCTCTGAAGAAGGTGGAATGGTGTACAACTCACTGGACAAAGAGCTTTGGCTGCACCTCCTGTGGGAA-CCTGGCCATGAAGCTCATCCTGATCATTGCAATCCTGCTGTTCCAGAAGTCCAAAGGTAATCCAGACCAGGGGCTCGCTCAAATCAACAATGGGATGGATTATTTACAAGAA-CAAAGGGAATTTCACAATTCATGGTAATAGGAGATAGGACCCCTTGGGATGCCTGAAGTCTTACTAATGTCACCAGAAATTCCCTTTTCCTGATGCTTTTTACCA
>gene=chr20_137485-138485; species=equCab
AAAGCCCAGATTCCTCTCACCAATCTACAGCCTACAAAATGGCATCAGGTTTT-TGGGATGGAACATGCTGTGTCTCTCTTCCGTGTGGGGGCAAAGTGGGTAACCTCAAATTTCCTGTGCCTGCCCACATGATGCGGAGTCCACAGTTCAGAAGTTTGGAGGCACACTTCGTAGCATACCCTCTGTTCTGCTTCAGTGCATAAGAATCCAAGTCTCTGAGGAAGGTGACATGGTGTGCAATTCACTGAACCAAGAGCTTTAGCTGCACCTCCTTTGGGAAGCCTGGCCATGCGGCTCCTCTTGATGCTTGCAATTCTGCTATTCCACAAGTCCACAGGTAATCCCGACCAGAGGCTCACCCAAATCGACAGTGGGATGGATTATTTCCAAGAACCCAAGGGAATTTC-TTATTCAGAGTAGGAGGAGATAGGGCCCCTAAGGATAGCAGAAGTCTAGCCAGTGTAATCGGAAATTCCCTCTTGCTGAGGCCTTTTACCA
>gene=chr20_137485-138485; species=gorGor
AAAGCACAGATTCTTCCCACCAGTCTACAGCCTACAGAGTGGCATTTGGTGCGATGGGATGGAACATG-TGTATCTCTATTCCATGTGGGGGTAAAGTGGGTGACCTCAAATTTCCTGTGTCTGCCTACATGATGCAAAGCTCACAGTTCAGAAGTGTAGGGACACACTTCATATCATCCCATCTGTTCTGGTTCAGTGCATAAGAATCTAAGTCTCTGAGGAAGGTAGCATAGTGTGCAGTTCACTGGACCAAAAGCTTTGGCTGCCCCTCTTCTGGAAAGCCTGGCCATGGGGCTCTTCATGATCGTTGCAATTCTGCTGTTCCAGAAACCCACAGGTAAACCAAACCAGAAGCTCACTCAAATCAACAGTGGGATGGAGCATTTTCAGGAGCCAAAGGGAACTTCATAATCCACACTAAAGGGAAATAGAGCCCCCAAAGATGGCTAAAGTTTATCCAACATCATCAGAAATTTCCTCTTTCTGGAGCCTTATTCCA
>gene=chr20_137485-138485; species=panTro
AAAGCACAGATTCTGCCCACCAGTCTACAGCCTACAGAGCGGCATTTGGTGCGATGGGATGGAACATGCTGTATCTCTATTCCATGTGGGGGTAAAGTGGGTGACCTCAAATTTCCTGTGTCTGCCTACATGATGCAAAGCTCACAGTTCAGAAGTTTAGGGACACACTTCATATCATCCCATCTGTTCTGGTTCAGTGCATAAGAATCTAAGTCTCTGAGGAAGGTAGCATAGTGTGCAGTTCACTGGACCAAAAGCTTTGGCAGCACCTCTTCTGGAAAGCCTGGCCATGGGGCTCTTCATGATCATCGCAATTCTGCTGTTCCAGAAACCCACAGGTAAACCAAACCAGAAGCTCACTCAAATCAACAGTGGGATGGAGCATTTTCAGGAGCCAAAGGGAACTTCATAATCCACACTAAAGGGAAATAGAGCCCCCAAAGATGGCTAAAGTTTATCCAACATCATCAGAAATTTCCTCTTTCTGGAGCCTTATTCCA
>gene=chr20_137485-138485; species=papHam
AAAGCACAGATTCTTCCCACCAGTCTACAGCCTACAGAGTGGCATTCAGTGCAATGGGATGGAACATGCTGTGTCTCTATTCCATGTGGGGGTAAAGTGGGTGACCTCAAATTTCCTGTGTCTGCCTACATGATGCAAAGTTCACAGTTCAGAAGTTTAGGGACACACTTCATATCATCCCATCTGTTCTGGTTCAGTGCATAAGAATCCAAGTCTCTAAGGAAGGTAGCATAGTGTGCAGTTCACTGGACCAAAAGCTTTGGCTGCACCTCTTCTGGAAAGCCTGGCCGTGGGGCTCTTCATGATCATTGTAATTCTGCTGTTCCAGAAACCCACAGGTAAACCAAACCAGAGGCTCACTCGAATCAACAGTGGGATGGAGTATTTTCAAGAGCCAAAGGGAACTTCATAATCCACACTAAAGGGAAATAGAGCCCTCAAAGATGGCTAAAGTTTATCCAACATCATCAGAAATTTCCTCTTTCTGGAGCCTTATTCCA
>gene=chr20_137485-138485; species=ponAbe
AAAGCACAGATTCTTCCCACCAGTCTACAGCCTACAGAGTGGCATTCAGTGCAATGGGATGGAACATGCTGTGTCTCTATTCCATGTGGGGGTAAAGTGGGTGACGTCAAATTTCCTGTGTCTGCCTACATGATGCAAAGCTCACAGTTCAGAAGTTTAGGGACACACTTCATATCATCCTATCTGTTCTGGTTCAGTGCATAATAATCCAAGTCTCTGAGGAAGGTAGCATAGTGTGCAGTTCACTGGACCAAAAGCTTTGGCTGCACCTCTTCTGGAAAGCCTGGCCATGGGGCTCTTCATGATCATTGCAATTCTGCTGTTCCAGAAACCCACAGGTAAACCAAACCAGAGGCTCACTCAAATCAACAGTGGGATGGAGTATTTTCAAGAGCCAAAGGGAACTTCATAATCCACACTAAAGGG-AATAGAGCCCCCAAAGATGGCTAAAGTTTATCCAGCATCATCAGAAATTTCCTCTTTCCAGAGCCTTATTCCA
>gene=chr20_137485-138485; species=rheMac
AAAGCACAGATTCTTCCCACCAGTCTACAGCCTACAGAGTGGCATTCAGTGCAATGGGATGGAACATGCTGTGTCTCTATTCCACGTGGGGGTAAAGTGGGTGACCTCAAATTTCCTGTGTCTGCCTACATGATGCAAAGTTCACAGTTCAGAAGTTTAGGGACACACTTCATATCATCCCATCTGTTCTGGTTCAGTGCATAAGAATCCAAGTCTCTAAGGAAGGTAGCATAGTGTGCAGTTCACTGGACCAAAAGCTTTGGCTGCACCTCTTCTGGAAAGCCTGGCCGTGGGGCTCTTCATGATCATTGTAATTCTGCTGTTCCAGAAACCCACAGGTAAACCAAACCAGAGGCTCACTCGAATCAACAGTGGGATGGAGTATTTTCAAGAGCCAAAGGGAACTTCATAATCCACACTAAAGGGAAATAGAGCCCTCAAAGATGGCTAAAGTTTATCCAACATCATCAGAAATTTCCTCTTTCTGGAGCCTTATTCCA
>gene=chr20_138018-139018; species=hg19
TGCCTGCATGATGCAAAGCTCACAGTTCAGAAGCTTAAGGACACACTTCATATCATCCCATCTGTTCTGGTTCAGTGCATAAGAATCTAAGTCTCTGAGGAAGGTAGCATAGTGTGCAGTTCACTGGACCAAAAGCTTTGGCTGCACCTCTTCTGGAAAGCCTGGCCATGGGGCTCTTCATGATCATTGCAATTCTGCTGTTCCAGAAACCCACAGGTAAACCAAACCAGAAGCTCACTCAAATCAACAGTGGGATGGAGCATTTTCAGGAGCCAAAGGGAACTTCATAATCCACACTAAAGGGAAATAGAGCCCCCAAAGATGGCTAAAGTTTATCCAACATCATCAGAAATTTCCTCTTTCTGGAGCCTTATTCCATGTTACTATCCTTAAAGAGGAGTACTCACTGAGCTAAAAAGAGGTCATAATTTCTTCTGGGAAAGATGTGTTGTTATAGAAAGGAATGATGCCAATATCTAGGGATACCTTTATGTCTTTGG
>gene=chr20_138018-139018; species=bosTau
TGCCCACATGTTGCAAAATCCGCAATTCAGAAATTTGGGGGCACACTTCATATCATACCATCTGTTCTGGTTCATTGTATAAGAATCTAAGTCTCTGAGGAAGGTGACATAGTGGAC------------CAAGAGACCTGGTTGCACTTCCTC-TGGAAGCTTGGCCATGAGGCTCCTCCTGATCATTGCAATTCTGCTGTTCCAGAAGTTCACAGGTAATCCAGAccaggGGCTCACTCAAATCAATAAT-GGATAGAGTACTTTCAAGAACTCAAGGGAATTTTATAACTCACAGTAGGAAAAGATAAGGCC-CTAGGAATGGCTGAAGTCTATCAAATATCATCAAAAATTCCCTCTTCCTGAGTGCTTCTACTATGGTACTATTCTT-AAAAGGAGTATTCATAGAGCTAAAAAGAGATCATAATTTCCTCTGAGAAA---GACTCACTACAGAAAGACATAAGACCAATAACTGGGAATACCCTTATTTCTTAGG
>gene=chr20_138018-139018; species=calJac
TGCCTACATGACACAAGGCTCACAGTTCAGAGGTTTAGGGACACACTTCACATCATCCCATCTGTTCTGTGTCAGTGCATAAGAATCCAAGTCTCTGAGGAAGGTGGAACAGTGTGCAGTTCA------------------------CTCTTCCAGAAAGCCTGGCTATGGGGCTCTTCATGATCACTTCAATTCTGCTGTTCCAGAAACCCACAGGTAAACCAAACCAGAGGCTCACTCAAATCAACAACGGGATGGAATGTTTTCGAGAGCCCAAGGGAATTTCCTAATCCACACTAGAGGGAAACAGAGCCCCCAAGGATGGCTAAAGTTTATCCAACATAATCAGAAATTTCCTCTTCCTGGAGCCTTCTTGCATGGTACTATCCTTAAAAAGGAGTACCCACAGAGCTAAAAAGAGGTCACAGTTTCTTCTGGGAAGGATGTATTGTTACAGAAAGGAATGATTCCAATATCTAGGGATATCTTT-TGTCTTTGG
>gene=chr20_138018-139018; species=canFam
TGCCCACATGGTGCAAAGTCCACAGTTCAGATATTTGGGAACACATGTTGTATCATACCATCTGTTCTTGTTTGGTGCATAAGAATCCAAGTCTCTGAAGAAGGTGGAATGGTGTACAACTCACTGGACAAAGAGCTTTGGCTGCACCTCCTGTGGGAA-CCTGGCCATGAAGCTCATCCTGATCATTGCAATCCTGCTGTTCCAGAAGTCCAAAGGTAATCCAGACCAGGGGCTCGCTCAAATCAACAATGGGATGGATTATTTACAAGAA-CAAAGGGAATTTCACAATTCATGGTAATAGGAGATAGGACCCCTTGGGATGCCTGAAGTCTTACTAATGTCACCAGAAATTCCCTTTTCCTGATGCTTTTTACCATAGTACTGTTCTTAAAAAGAAGTATTTACAGAGTTGAAAAGGGACCAGAATTTTC-CTGAGAAT---GTCTCATTGTAGAAAGGAATCAGCTTAATATCTAGGAATTTATTTATTTATTTGG
>gene=chr20_138018-139018; species=equCab
TGCCCACATGATGCGGAGTCCACAGTTCAGAAGTTTGGAGGCACACTTCGTAGCATACCCTCTGTTCTGCTTCAGTGCATAAGAATCCAAGTCTCTGAGGAAGGTGACATGGTGTGCAATTCACTGAACCAAGAGCTTTAGCTGCACCTCCTTTGGGAAGCCTGGCCATGCGGCTCCTCTTGATGCTTGCAATTCTGCTATTCCACAAGTCCACAGGTAATCCCGACCAGAGGCTCACCCAAATCGACAGTGGGATGGATTATTTCCAAGAACCCAAGGGAATTTC-TTATTCAGAGTAGGAGGAGATAGGGCCCCTAAGGATAGCAGAAGTCTAGCCAGTGTAATCGGAAATTCCCTCTTGCTGAGGCCTTTTACCATGTCCCTGTTCTTACAAAGGAGCCCTCGCAGGGGTGAAAAGAGGTCCTAACTTCCTCTGGGAAG---GTTTCCTTATAGGGTGGAATAAGATCAATATCTAGGGATGCCCTTATTTATTTGG
>gene=chr20_138018-139018; species=gorGor
TGCCTACATGATGCAAAGCTCACAGTTCAGAAGTGTAGGGACACACTTCATATCATCCCATCTGTTCTGGTTCAGTGCATAAGAATCTAAGTCTCTGAGGAAGGTAGCATAGTGTGCAGTTCACTGGACCAAAAGCTTTGGCTGCCCCTCTTCTGGAAAGCCTGGCCATGGGGCTCTTCATGATCGTTGCAATTCTGCTGTTCCAGAAACCCACAGGTAAACCAAACCAGAAGCTCACTCAAATCAACAGTGGGATGGAGCATTTTCAGGAGCCAAAGGGAACTTCATAATCCACACTAAAGGGAAATAGAGCCCCCAAAGATGGCTAAAGTTTATCCAACATCATCAGAAATTTCCTCTTTCTGGAGCCTTATTCCATGTTACTATCCTTAAAGAGGAGTACTCACTGAGCTAAAAAGAGGTCATAATTTATTCTGGGAAGGATGTGTTGTTATAGAAAGGAATGATGCCAATATCTAGGGATACCTTTGTGTCTTTGG
>gene=chr20_138018-139018; species=panTro
TGCCTACATGATGCAAAGCTCACAGTTCAGAAGTTTAGGGACACACTTCATATCATCCCATCTGTTCTGGTTCAGTGCATAAGAATCTAAGTCTCTGAGGAAGGTAGCATAGTGTGCAGTTCACTGGACCAAAAGCTTTGGCAGCACCTCTTCTGGAAAGCCTGGCCATGGGGCTCTTCATGATCATCGCAATTCTGCTGTTCCAGAAACCCACAGGTAAACCAAACCAGAAGCTCACTCAAATCAACAGTGGGATGGAGCATTTTCAGGAGCCAAAGGGAACTTCATAATCCACACTAAAGGGAAATAGAGCCCCCAAAGATGGCTAAAGTTTATCCAACATCATCAGAAATTTCCTCTTTCTGGAGCCTTATTCCATGTTACTATCCTTAAAGAGGAGTACTCACTGAGCTAAAAAGAGGTCATAATTTCTTCTGGGAAGGATGTGTTGTTATAGAAAGGAATGAGGCCAATATCTAGGGATACCTTTATGTCTTTGG
>gene=chr20_138018-139018; species=papHam
TGCCTACATGATGCAAAGTTCACAGTTCAGAAGTTTAGGGACACACTTCATATCATCCCATCTGTTCTGGTTCAGTGCATAAGAATCCAAGTCTCTAAGGAAGGTAGCATAGTGTGCAGTTCACTGGACCAAAAGCTTTGGCTGCACCTCTTCTGGAAAGCCTGGCCGTGGGGCTCTTCATGATCATTGTAATTCTGCTGTTCCAGAAACCCACAGGTAAACCAAACCAGAGGCTCACTCGAATCAACAGTGGGATGGAGTATTTTCAAGAGCCAAAGGGAACTTCATAATCCACACTAAAGGGAAATAGAGCCCTCAAAGATGGCTAAAGTTTATCCAACATCATCAGAAATTTCCTCTTTCTGGAGCCTTATTCCATGGTACCAGCCTTAAAAAGGAATACTCACAGAGCTAGAAAGAGGTCATAATTGCTTCTGGGAAAGATGTGTTGTTATAGAAAGGAATGATCCCAATATCTAGGGATACCTTTATGTCTTTGG
>gene=chr20_138018-139018; species=ponAbe
TGCCTACATGATGCAAAGCTCACAGTTCAGAAGTTTAGGGACACACTTCATATCATCCTATCTGTTCTGGTTCAGTGCATAATAATCCAAGTCTCTGAGGAAGGTAGCATAGTGTGCAGTTCACTGGACCAAAAGCTTTGGCTGCACCTCTTCTGGAAAGCCTGGCCATGGGGCTCTTCATGATCATTGCAATTCTGCTGTTCCAGAAACCCACAGGTAAACCAAACCAGAGGCTCACTCAAATCAACAGTGGGATGGAGTATTTTCAAGAGCCAAAGGGAACTTCATAATCCACACTAAAGGG-AATAGAGCCCCCAAAGATGGCTAAAGTTTATCCAGCATCATCAGAAATTTCCTCTTTCCAGAGCCTTATTCCATGGTACTAT-CTTAAAAAGGAGTACTCACTGAGCTAAAAAGAGGTCATAATTTCTTCTGGGAAGGATGTGTTGTTATAGAAAGGAATGATCCCAATATCTAGGGATACCTTTATGTCTTTGG
>gene=chr20_138018-139018; species=rheMac
TGCCTACATGATGCAAAGTTCACAGTTCAGAAGTTTAGGGACACACTTCATATCATCCCATCTGTTCTGGTTCAGTGCATAAGAATCCAAGTCTCTAAGGAAGGTAGCATAGTGTGCAGTTCACTGGACCAAAAGCTTTGGCTGCACCTCTTCTGGAAAGCCTGGCCGTGGGGCTCTTCATGATCATTGTAATTCTGCTGTTCCAGAAACCCACAGGTAAACCAAACCAGAGGCTCACTCGAATCAACAGTGGGATGGAGTATTTTCAAGAGCCAAAGGGAACTTCATAATCCACACTAAAGGGAAATAGAGCCCTCAAAGATGGCTAAAGTTTATCCAACATCATCAGAAATTTCCTCTTTCTGGAGCCTTATTCCACGGTACTAGCCTTAAAAAGGAATACTCACAGAGCTAGAAAGAGGTCATAATTGCTTCTGGGAAAGATGTGTTGTTATAGAAAGGAATGATCCCAATATCTAGGGATACCTTTATGTCTTTGG
>gene=chr20_138206-139206; species=hg19
GCAATTCTGCTGTTCCAGAAACCCACAGGTAAACCAAACCAGAAGCTCACTCAAATCAACAGTGGGATGGAGCATTTTCAGGAGCCAAAGGGAACTTCATAATCCACACTAAAGGGAAATAGAGCCCCCAAAGATGGCTAAAGTTTATCCAACATCATCAGAAATTTCCTCTTTCTGGAGCCTTATTCCATGTTACTATCCTTAAAGAGGAGTACTCACTGAGCTAAAAAGAGGTCATAATTTCTTCTGGGAAAGATGTGTTGTTATAGAAAGGAATGATGCCAATATCTAGGGATACCTTTATGTCTTTGGATATGGTTTTTACTCTGATGCTCAGCTATATTTCCTTTTACTCAAATATATATAtgtgtgtgtgtgtgtgtgtgtgtgtgtgtgtgCATGAatagaggaagaagcaaattttggagttaggtttaagaaacatgccttcaatatctactagtttgtcaactttaagtagtgaagactctaggagcctc
>gene=chr20_138206-139206; species=bosTau
GCAATTCTGCTGTTCCAGAAGTTCACAGGTAATCCAGAccaggGGCTCACTCAAATCAATAAT-GGATAGAGTACTTTCAAGAACTCAAGGGAATTTTATAACTCACAGTAGGAAAAGATAAGGCC-CTAGGAATGGCTGAAGTCTATCAAATATCATCAAAAATTCCCTCTTCCTGAGTGCTTCTACTATGGTACTATTCTT-AAAAGGAGTATTCATAGAGCTAAAAAGAGATCATAATTTCCTCTGAGAAA---GACTCACTACAGAAAGACATAAGACCAATAACTGGGAATACCCTTATTTCTTAGGATACAGATTTTATTCTAGCACCCAGCCTTATTTTCTTCCACTCTGATATATATTTTAATCTATTATACTagc-----------gtgtgtgaatagtggaagaaggaaactttggattccgtcttaagaaacatgccttcaacatctactactttatcaactttaaaaggtgaagactcacagagcctt
>gene=chr20_138206-139206; species=calJac
TCAATTCTGCTGTTCCAGAAACCCACAGGTAAACCAAACCAGAGGCTCACTCAAATCAACAACGGGATGGAATGTTTTCGAGAGCCCAAGGGAATTTCCTAATCCACACTAGAGGGAAACAGAGCCCCCAAGGATGGCTAAAGTTTATCCAACATAATCAGAAATTTCCTCTTCCTGGAGCCTTCTTGCATGGTACTATCCTTAAAAAGGAGTACCCACAGAGCTAAAAAGAGGTCACAGTTTCTTCTGGGAAGGATGTATTGTTACAGAAAGGAATGATTCCAATATCTAGGGATATCTTT-TGTCTTTGGATATGGTTTTTACTCTGATGCTCAACTATATTTCCTTTTACTCAA----------GTGTGTGTGTCTGTGTGT---------------tgaacagaaaaaaaagcaaattttggagtcaggtttaagaaacatgacttcaatatctactagtttgtcaactttaagtattgaagattat--gagcctc
>gene=chr20_138206-139206; species=canFam
GCAATCCTGCTGTTCCAGAAGTCCAAAGGTAATCCAGACCAGGGGCTCGCTCAAATCAACAATGGGATGGATTATTTACAAGAA-CAAAGGGAATTTCACAATTCATGGTAATAGGAGATAGGACCCCTTGGGATGCCTGAAGTCTTACTAATGTCACCAGAAATTCCCTTTTCCTGATGCTTTTTACCATAGTACTGTTCTTAAAAAGAAGTATTTACAGAGTTGAAAAGGGACCAGAATTTTC-CTGAGAAT---GTCTCATTGTAGAAAGGAATCAGCTTAATATCTAGGAATTTATTTATTTATTTGGATACAGTTTTTA--TTGACACCCAGCCATATTTTCTTCCACTCCA---TATATTTTAGTCTAcggtg---------------------tgaatagtgaaagaagcaaactttggagtcagcttttagaaatatgctttcaaagtctactagtttgtcaactttaaatggtaaagactctctgagcctc
>gene=chr20_138206-139206; species=equCab
GCAATTCTGCTATTCCACAAGTCCACAGGTAATCCCGACCAGAGGCTCACCCAAATCGACAGTGGGATGGATTATTTCCAAGAACCCAAGGGAATTTC-TTATTCAGAGTAGGAGGAGATAGGGCCCCTAAGGATAGCAGAAGTCTAGCCAGTGTAATCGGAAATTCCCTCTTGCTGAGGCCTTTTACCATGTCCCTGTTCTTACAAAGGAGCCCTCGCAGGGGTGAAAAGAGGTCCTAACTTCCTCTGGGAAG---GTTTCCTTATAGGGTGGAATAAGATCAATATCTAGGGATGCCCTTATTTATTTGGATACAGTTTTTCCTCTGGGACCCAGC-ATATTCTCTTCCACTCTGA--TATATTTTAGTCTCTTATAC--------------------TTCAGTgtggaagaagcaaactttaaagtcag-gttgagaaatatgtctccaatgtctattagtttatcaactttaaatagctaagactctctgagcctc
>gene=chr20_138206-139206; species=gorGor
GCAATTCTGCTGTTCCAGAAACCCACAGGTAAACCAAACCAGAAGCTCACTCAAATCAACAGTGGGATGGAGCATTTTCAGGAGCCAAAGGGAACTTCATAATCCACACTAAAGGGAAATAGAGCCCCCAAAGATGGCTAAAGTTTATCCAACATCATCAGAAATTTCCTCTTTCTGGAGCCTTATTCCATGTTACTATCCTTAAAGAGGAGTACTCACTGAGCTAAAAAGAGGTCATAATTTATTCTGGGAAGGATGTGTTGTTATAGAAAGGAATGATGCCAATATCTAGGGATACCTTTGTGTCTTTGGATATGGTTTTTACTCTGATGCTCAGCTATATTTCCTTTTACTCAAATATATATA--TATAtgtgtgtgtgtgtgtgtgtgtgtgtgcgtgAatagaggaagaagaaaattttggagttaggtttaagaaacatgccttcaatatctactagtttgtcaactttaagtagtgaagactctaggagcctc
>gene=chr20_138206-139206; species=panTro
GCAATTCTGCTGTTCCAGAAACCCACAGGTAAACCAAACCAGAAGCTCACTCAAATCAACAGTGGGATGGAGCATTTTCAGGAGCCAAAGGGAACTTCATAATCCACACTAAAGGGAAATAGAGCCCCCAAAGATGGCTAAAGTTTATCCAACATCATCAGAAATTTCCTCTTTCTGGAGCCTTATTCCATGTTACTATCCTTAAAGAGGAGTACTCACTGAGCTAAAAAGAGGTCATAATTTCTTCTGGGAAGGATGTGTTGTTATAGAAAGGAATGAGGCCAATATCTAGGGATACCTTTATGTCTTTGGATATGGTTTTTACTCTGATGCTCAGCTATATTTCCTTTTACTCAAATATATATAtgtgtgtgtgtgtgtgtgtgtgtgtgtgtgtgcgtgAATagaggaagaagcaaattttggagttaggtttaagaaacatgccttcaatatctactagtttgtcaactttaagtagtgaagactctaggagcctc
>gene=chr20_138206-139206; species=papHam
GTAATTCTGCTGTTCCAGAAACCCACAGGTAAACCAAACCAGAGGCTCACTCGAATCAACAGTGGGATGGAGTATTTTCAAGAGCCAAAGGGAACTTCATAATCCACACTAAAGGGAAATAGAGCCCTCAAAGATGGCTAAAGTTTATCCAACATCATCAGAAATTTCCTCTTTCTGGAGCCTTATTCCATGGTACCAGCCTTAAAAAGGAATACTCACAGAGCTAGAAAGAGGTCATAATTGCTTCTGGGAAAGATGTGTTGTTATAGAAAGGAATGATCCCAATATCTAGGGATACCTTTATGTCTTTGGATATGGTTTTTACTCTGATGCTCAGCTATATTTCCTTTTACTCAAATATATAtgtgtgtgtgtgtgtgtgtgCAT--------gtgtgtgaatagaggaagaagcaaattttggaattaggtttaagaaacatgtcttcaatatctactagtttgtcaactttaagtagtgaagactgtaggagcctc
>gene=chr20_138206-139206; species=ponAbe
GCAATTCTGCTGTTCCAGAAACCCACAGGTAAACCAAACCAGAGGCTCACTCAAATCAACAGTGGGATGGAGTATTTTCAAGAGCCAAAGGGAACTTCATAATCCACACTAAAGGG-AATAGAGCCCCCAAAGATGGCTAAAGTTTATCCAGCATCATCAGAAATTTCCTCTTTCCAGAGCCTTATTCCATGGTACTAT-CTTAAAAAGGAGTACTCACTGAGCTAAAAAGAGGTCATAATTTCTTCTGGGAAGGATGTGTTGTTATAGAAAGGAATGATCCCAATATCTAGGGATACCTTTATGTCTTTGGATATGG-TTTTACTCTGATGCTCAGCTATATTTCCTTTTACTCAAATATATATATATGTGTGTGTGTGTGTAT----------gtgtgtgaatagaggaagaagcaaattttggagttaggtttaagaaacatgcctttaatatctactagtttgtcaactttaagtagtgaagactctaggagcctc
>gene=chr20_138206-139206; species=rheMac
GTAATTCTGCTGTTCCAGAAACCCACAGGTAAACCAAACCAGAGGCTCACTCGAATCAACAGTGGGATGGAGTATTTTCAAGAGCCAAAGGGAACTTCATAATCCACACTAAAGGGAAATAGAGCCCTCAAAGATGGCTAAAGTTTATCCAACATCATCAGAAATTTCCTCTTTCTGGAGCCTTATTCCACGGTACTAGCCTTAAAAAGGAATACTCACAGAGCTAGAAAGAGGTCATAATTGCTTCTGGGAAAGATGTGTTGTTATAGAAAGGAATGATCCCAATATCTAGGGATACCTTTATGTCTTTGGATATGATTTTTACTCTGATGCTCAGCTATATTTCCTTTTACTCAAATATATAtgtgtgtgtgtgtgtgtgtgtgtgtAT----gtgtgtgaatagaggaagaagcaaattttggaattaggtttaagaaacatgtcttcaatatctactagtttgtcaactttaagtagtgaagactgtaggagcctc
>gene=chr20_139118-140118; species=hg19
GAAAATGGGAGATACTGTTGCCTCAATATCAAGGAACTGGAAGCATGTAAAAAAATTACAAAGCCACCTCGTCCAAAGCCAGCAACACTTGCACTGACTCTTCAAGACTATGTTACAATAATAGAAAATTTCCCAAGCCTGAAGACACAGTCTACATAAATCAAATACAATTTCGTTTTCACTTGCTTCTCAACCTAGTCTAATAAACTAAGGTGATGAGATATACATCTTCTTCCTTTTGGTTTCTTGATCCTTAAAATGACCTTCGAGCATATTCTAATAAAGTGCATTGCCAGTTTTCTGTCTCATTTTGTTCTTTAACCAGGGGTTGAACACTCATTATATACTAGGTAATGAATTGATAAGAACTCAGAACCTCTCCTTGAAAAGGGGATATGACAAGTACACTAAAAAAAAAAAGTCCTATAGTGTGGAAGTCTGGAATAAGAAACTCAGAAACACTGACATGTAATTTAGGAGAGGGAAAGGTGAAGCAAATA
>gene=chr20_139118-140118; species=bosTau
GAAAATGGAAGATATTGTTGCATCAGTATTGTGGAACTGGAAGAACGTAAAAAAATCACCAGACCACCTCGTCCAAAGCTAAGGACATTGGCACTTACTTTTCAAG---ATTATTTAATTGAACAGAATTCTACACACTCCCACAGAAAGCCTACATAAATCAAACACAATTTCCTGTTCG----TTTCTCAACCTATTCCATTGATCTAAGATGCAGTTGTCCACATCCTCTCCTTTCTTGTTCCTAGATCCCCATAATGACCTTAAAAAACAGTCTAATAAAGCTCATTGCCAGTTTTCTGACTCA--TTGTTCTTTAACCAGAGATTAAAAACTCAA--TATATCAAATTATGAATTGATAAGGGCAGAGAACCTACCCTTGAAAGGGAGATATAATGGATACACT-------AAAAAATCTATAACATGGAAGACTGGAAGGAGA--------CAAGTAGACATGTAATTCAGGAGA-AGAAATATGAAGCGAGTA
>gene=chr20_139118-140118; species=calJac
GAAAATGGGAGAGCTTGTTGCCTCAGTATCAAGGAACTGGAAGCACATAAAAAAATTACAAAGCTACCTTGTCCAAAGCCAGCAACACTTGCACCGACTCTTCAGGACTACGTTACAATAATAGAAAATTTCCCAACCCCGAAGACATAGTCTACGTAAATCAAATACAA-------------------------TAGTCTAATGCACTAAGGTGATGAGATCCACATCTTCTTCCTTTTGGTTTATTGAGCCTTAAAGTGACTTTCAAGCATATTCTAATGAAGTGCCTTGCCGGTTTTCTGTCTCATTTTGTTCTTTAAGCAGGGATAGAACACTCATTATATACCAGGAAAAGAATTGATAACAACCCAGAA-ATCTCCTTGAAAAGGGGATATAATAAGTATACTTTAAAAAAA---TCCTATAGTGTGGAAGTCTGGAAGAAGAAACTCAGAAACATTAGCATGTAATTTAGGACAGGAAGAGGTGAAGCAAATA
>gene=chr20_139118-140118; species=canFam
GAAAATGGGAGATATTGTTGCCTCAACATCGTGGAATTGGAAGCACGTAGAAAAATTACAAAGCCACCTCCTCCAGAGCCAAGGACATATGCAATGACTTTTCAAGATGATGATATAATTGTAGAAAATTATTCAAGATCCAAGACAAATTCTACATAAATCAAGTACAATTTTCTGATCCTTTATTTCTCAACCTATTCCAATAAAGTA-----AAGAGGTCCACATCTTCTCCCTTCTGATACCTTGACCC---------CCTTACGGCAGATTCTAATAAAGCTCACTGACAGTTTTCTGACTCA-TTTGTTCTTTAATAAGAGATTGAACAGTCAA--TACACCAAGTAATGAAACGATAAGGACTCAAAGCCTACCCCTGGAAAGAGGTTATAATCAGGACACT--------AAAAATCTATAACATGAAAGACTGGAACAAGAAACTCAGGAAAGTTGTAATGGAATTCAGGAGAGGGAAA-GTGAAGCAAGTA
>gene=chr20_139118-140118; species=equCab
GAAAATGGGAGATACTGTTGCCTCAATATCTTGGAACTGGAAGCACGTAAAAAAATTACAAAGCCAACACGTCCAAAGCCAATGACATATGCAATAACTTTTCAAGATGAAGATATAAATGTAGACAATTTTTTAAGCCCCAAGGCAAATTCTACATAAATCAAGTATAATTTTCCGTTCATTTACTTCTCAAGCTATTCCAATAAACTAAGGTGAAGTGATTCACATCTTCTCCCTTCTGGTTCCTTGATCCCCAGAATGACCTTAAAGCATATTCTAATAAAGCTCATTGCCAGTTTTCTGACTCA-TTTGTTCTTTAACCAAAGAGCAAACACTCAA--TATACCAAGTGACAAATTGATAA-GACTCAGAACCTCCCCCCGAAGAAGGGATGTAGACAGTGCACT-------AAAAAATCTATAGCATGGAAGACTGGAACAAGAAACTCAGGGAAGTTGACATGTAATTCGGGAAAGG-----GTGATGCGAGTA
>gene=chr20_139118-140118; species=gorGor
GAAAATGGGAGATACTGTTGCCTCAATATCAAGGAACTGGAAGCATGTAAAAAAATTACAAAGCCACCTCGTCCAAAGCCAGCAACACTTGCACTGACTCTTCAAGACTATGTTACAATAATAGAAAATTTCCCAAGCCTGAAGACACAGTCTACATAAATCAAATACAATTTCCTTTTCGCTTGTTTCTCAACCTAGTCTAATAAACTAAGGTGATGAGATATACATCTTCTTCCTTCTGGTTTCTTGATCCTTAAAATGACCTTCGAGCATATTCTAATAAAGTGCATTGCCAGTTTTCTGTCTCATTTTGTTCTTTAACCAGGGGTTGAACACTCATTATATACTAGGTAATGAATTGATAAGAACTCAGAACCTCTCCTTGAAAAGGGGATATGACAAGTACACTAAAAAAAAAAAATCCTATAGTGTGGACGTCTGGAATAAGAAACTCAGAAACACTGACATGTAATTTAGGAGAGGGAAAGGTGAAGCAAATA
>gene=chr20_139118-140118; species=panTro
GAAAATGGGAGATACTGTTGCCTCAATATCAAGGAACTGGAAGCATGTAAAAAAATTACAAAGCCATCTCATCCAAAGCCAGCAACACTTGCACTGACTCTTCAAGACTATGTTACAATAATAGAAAATTTCCCAAGCCTGAAGACACAGTCTACATAAATCAAATACAATTTCCTTTTCACTTGCTTCTCAACCTAGTCTAATAAACTAAGGTGATGAGATATACATCTTCTTCCTTCTGGTTTCTTGATCCTTAAAATGACCTTCGAGCATATTCTAATAAAGTGCATTGCCAGTTTTCTGTCTCATTTTGTTCTTTAACCAGGGGTTGAACACTCATTATATACTAGGTAATGAATTGATAAGAACTCAGAACCTCTCCTTGAAAAGGGGATATGACAAGTACACTAAAAAAAAAAA-TCCTATAGTGTGGAAGTCTGGAATAAGAAACTCAGAAACACCGACATGTAATTTAGGAGAGGGAAAGGTGAAGCAAATA
>gene=chr20_139118-140118; species=papHam
GAAAATGGGAGATATTGTTGCCTCAATATCAAGGAACTGGAAGCATGTAAAAAAATTACAAACTCACCTCATCCAAAGCCAGCAACACTAGCACTGACTCTTCAAGACTATGTTACAATAACAGAAAAATTCCCAATCTTGAAG---------ACATAAATCAAATACAATTTCCTGTTCACTTGCTTCTCAACCTAGCCTAATAAACTAAGGTGATGAGATCTACATCTTCTTCCTTCTGCTTTCTTTATCCTTAAAATGACCTTCGAGCATATTCTAATAAAGTGCATTGCCAGTTTTCTGTCTCATTTTGTTCTTTAACCAGAGATTGAACACTCATTATATACTAGGTAAAGAATTGGTAAGAACTCAGAACCTCTCCTTGAAAAGGGGATATGACAAGTGCACTAAAAAAAA----TCCTATAGTCTGCAAGTCTGGAATAAGAAACTCAGAAACATTGACATGTAATTTAGGAGAGGGAAAGGTGAAGCAAATA
>gene=chr20_139118-140118; species=ponAbe
GAAAATGGGAGATACTGTTGCCTCAATATCAACGAACTGGAAGCATGTAAAAAAATTACAAAGCCACCTCATCCAAAGCCAGCAACATTTGCACTGACTCTTCAAGACTATGTTACAATAATAGAAAATTTCCCAAGCCTGAAGACACAGTCTACATAAATCAAATACAATTTCCTGTTCCCTTGCTTCTCAACCTAGTTTAATAAACTAAGGTGATGAGATATACA---TCTTCCTTCTGGTTTCTTGATCCTTAAAATGACCTTTTAGCATATTCTAATAAAGTGCATTGCCAGTTTTCTGTCTCATTTTGTTCTTTAACCAGGGGTGGAACACTCATTATATACTAGGTAATGAATTGATAAGAACTCAGAACCTCTCCTTGAAAAGGGGATATGACAAGTACACTaaaaaaaaaaaaTCCTATAGTGTGGAAGTCTGGAATAAGAAACTCAGAAACATTGACATGTAATTTAGGAGAGGGAAAGGTGAAGCAAATA
>gene=chr20_139118-140118; species=rheMac
GAAAATGGGAGATATTGTTGCCTCAATATCAAGGAACTGGAAGCATGTAAAAAAATTACAAACTCACCTCATCCAAAGCCAGCAACACTAGCACTGACTCTTCAAGACTATGTTACAATAACAGAAAAATTCCCAATCTTGAAG---------ACATAAATCAAATACAATTTCCTGTTCACTTGCTTCTCAACCTAGCCTAATAAACTAAGGTGATGAGATCTACATCTTCTTCCTTCTGCTTTCTTTATCCTTAAAATGACCTTCGAGCATATTCTAATAAAGTGCATTGCCAGTTTTCTGTCTCATTTTGTTCTTTAACCAGGGATTGAACACTCATTATATACTAGGTAAAGAATTGGTAAGAACTCAGAACCTCTCCTTGAAAAGGGGATATGACAAGTGCACTAAAAAAAA----TCCTATAGTCTGCAAGTCTGGAATAAGAAACTCAGAAACACTGACATGTAATTTAGGAGAGGGAAAGGTGAAGCAAATA
>gene=chr20_139328-140328; species=hg19
GAAAATGGGAGATACTGTTGCCTCAATATCAAGGAACTGGAAGCATGTAAAAAAATTACAAAGCCACCTCGTCCAAAGCCAGCAACACTTGCACTGACTCTTCAAGACTATGTTACAATAATAGAAAATTTCCCAAGCCTGAAGACACAGTCTACATAAATCAAATACAATTTCGTTTTCACTTGCTTCTCAACCTAGTCTAATAAACTAAGGTGATGAGATATACATCTTCTTCCTTTTGGTTTCTTGATCCTTAAAATGACCTTCGAGCATATTCTAATAAAGTGCATTGCCAGTTTTCTGTCTCATTTTGTTCTTTAACCAGGGGTTGAACACTCATTATATACTAGGTAATGAATTGATAAGAACTCAGAACCTCTCCTTGAAAAGGGGATATGACAAGTACACTAAAAAAAAAAAGTCCTATAGTGTGGAAGTCTGGAATAAGAAACTCAGAAACACTGACATGTAATTTAGGAGAGGGAAAGGTGAAGCAAATA
>gene=chr20_139328-140328; species=bosTau
GAAAATGGAAGATATTGTTGCATCAGTATTGTGGAACTGGAAGAACGTAAAAAAATCACCAGACCACCTCGTCCAAAGCTAAGGACATTGGCACTTACTTTTCAAG---ATTATTTAATTGAACAGAATTCTACACACTCCCACAGAAAGCCTACATAAATCAAACACAATTTCCTGTTCG----TTTCTCAACCTATTCCATTGATCTAAGATGCAGTTGTCCACATCCTCTCCTTTCTTGTTCCTAGATCCCCATAATGACCTTAAAAAACAGTCTAATAAAGCTCATTGCCAGTTTTCTGACTCA--TTGTTCTTTAACCAGAGATTAAAAACTCAA--TATATCAAATTATGAATTGATAAGGGCAGAGAACCTACCCTTGAAAGGGAGATATAATGGATACACT-------AAAAAATCTATAACATGGAAGACTGGAAGGAGA--------CAAGTAGACATGTAATTCAGGAGA-AGAAATATGAAGCGAGTA
>gene=chr20_139328-140328; species=calJac
GAAAATGGGAGAGCTTGTTGCCTCAGTATCAAGGAACTGGAAGCACATAAAAAAATTACAAAGCTACCTTGTCCAAAGCCAGCAACACTTGCACCGACTCTTCAGGACTACGTTACAATAATAGAAAATTTCCCAACCCCGAAGACATAGTCTACGTAAATCAAATACAA-------------------------TAGTCTAATGCACTAAGGTGATGAGATCCACATCTTCTTCCTTTTGGTTTATTGAGCCTTAAAGTGACTTTCAAGCATATTCTAATGAAGTGCCTTGCCGGTTTTCTGTCTCATTTTGTTCTTTAAGCAGGGATAGAACACTCATTATATACCAGGAAAAGAATTGATAACAACCCAGAA-ATCTCCTTGAAAAGGGGATATAATAAGTATACTTTAAAAAAA---TCCTATAGTGTGGAAGTCTGGAAGAAGAAACTCAGAAACATTAGCATGTAATTTAGGACAGGAAGAGGTGAAGCAAATA
>gene=chr20_139328-140328; species=canFam
GAAAATGGGAGATATTGTTGCCTCAACATCGTGGAATTGGAAGCACGTAGAAAAATTACAAAGCCACCTCCTCCAGAGCCAAGGACATATGCAATGACTTTTCAAGATGATGATATAATTGTAGAAAATTATTCAAGATCCAAGACAAATTCTACATAAATCAAGTACAATTTTCTGATCCTTTATTTCTCAACCTATTCCAATAAAGTA-----AAGAGGTCCACATCTTCTCCCTTCTGATACCTTGACCC---------CCTTACGGCAGATTCTAATAAAGCTCACTGACAGTTTTCTGACTCA-TTTGTTCTTTAATAAGAGATTGAACAGTCAA--TACACCAAGTAATGAAACGATAAGGACTCAAAGCCTACCCCTGGAAAGAGGTTATAATCAGGACACT--------AAAAATCTATAACATGAAAGACTGGAACAAGAAACTCAGGAAAGTTGTAATGGAATTCAGGAGAGGGAAA-GTGAAGCAAGTA
>gene=chr20_139328-140328; species=equCab
GAAAATGGGAGATACTGTTGCCTCAATATCTTGGAACTGGAAGCACGTAAAAAAATTACAAAGCCAACACGTCCAAAGCCAATGACATATGCAATAACTTTTCAAGATGAAGATATAAATGTAGACAATTTTTTAAGCCCCAAGGCAAATTCTACATAAATCAAGTATAATTTTCCGTTCATTTACTTCTCAAGCTATTCCAATAAACTAAGGTGAAGTGATTCACATCTTCTCCCTTCTGGTTCCTTGATCCCCAGAATGACCTTAAAGCATATTCTAATAAAGCTCATTGCCAGTTTTCTGACTCA-TTTGTTCTTTAACCAAAGAGCAAACACTCAA--TATACCAAGTGACAAATTGATAA-GACTCAGAACCTCCCCCCGAAGAAGGGATGTAGACAGTGCACT-------AAAAAATCTATAGCATGGAAGACTGGAACAAGAAACTCAGGGAAGTTGACATGTAATTCGGGAAAGG-----GTGATGCGAGTA
>gene=chr20_139328-140328; species=gorGor
GAAAATGGGAGATACTGTTGCCTCAATATCAAGGAACTGGAAGCATGTAAAAAAATTACAAAGCCACCTCGTCCAAAGCCAGCAACACTTGCACTGACTCTTCAAGACTATGTTACAATAATAGAAAATTTCCCAAGCCTGAAGACACAGTCTACATAAATCAAATACAATTTCCTTTTCGCTTGTTTCTCAACCTAGTCTAATAAACTAAGGTGATGAGATATACATCTTCTTCCTTCTGGTTTCTTGATCCTTAAAATGACCTTCGAGCATATTCTAATAAAGTGCATTGCCAGTTTTCTGTCTCATTTTGTTCTTTAACCAGGGGTTGAACACTCATTATATACTAGGTAATGAATTGATAAGAACTCAGAACCTCTCCTTGAAAAGGGGATATGACAAGTACACTAAAAAAAAAAAATCCTATAGTGTGGACGTCTGGAATAAGAAACTCAGAAACACTGACATGTAATTTAGGAGAGGGAAAGGTGAAGCAAATA
>gene=chr20_139328-140328; species=panTro
GAAAATGGGAGATACTGTTGCCTCAATATCAAGGAACTGGAAGCATGTAAAAAAATTACAAAGCCATCTCATCCAAAGCCAGCAACACTTGCACTGACTCTTCAAGACTATGTTACAATAATAGAAAATTTCCCAAGCCTGAAGACACAGTCTACATAAATCAAATACAATTTCCTTTTCACTTGCTTCTCAACCTAGTCTAATAAACTAAGGTGATGAGATATACATCTTCTTCCTTCTGGTTTCTTGATCCTTAAAATGACCTTCGAGCATATTCTAATAAAGTGCATTGCCAGTTTTCTGTCTCATTTTGTTCTTTAACCAGGGGTTGAACACTCATTATATACTAGGTAATGAATTGATAAGAACTCAGAACCTCTCCTTGAAAAGGGGATATGACAAGTACACTAAAAAAAAAAA-TCCTATAGTGTGGAAGTCTGGAATAAGAAACTCAGAAACACCGACATGTAATTTAGGAGAGGGAAAGGTGAAGCAAATA
>gene=chr20_139328-140328; species=papHam
GAAAATGGGAGATATTGTTGCCTCAATATCAAGGAACTGGAAGCATGTAAAAAAATTACAAACTCACCTCATCCAAAGCCAGCAACACTAGCACTGACTCTTCAAGACTATGTTACAATAACAGAAAAATTCCCAATCTTGAAG---------ACATAAATCAAATACAATTTCCTGTTCACTTGCTTCTCAACCTAGCCTAATAAACTAAGGTGATGAGATCTACATCTTCTTCCTTCTGCTTTCTTTATCCTTAAAATGACCTTCGAGCATATTCTAATAAAGTGCATTGCCAGTTTTCTGTCTCATTTTGTTCTTTAACCAGAGATTGAACACTCATTATATACTAGGTAAAGAATTGGTAAGAACTCAGAACCTCTCCTTGAAAAGGGGATATGACAAGTGCACTAAAAAAAA----TCCTATAGTCTGCAAGTCTGGAATAAGAAACTCAGAAACATTGACATGTAATTTAGGAGAGGGAAAGGTGAAGCAAATA
>gene=chr20_139328-140328; species=ponAbe
GAAAATGGGAGATACTGTTGCCTCAATATCAACGAACTGGAAGCATGTAAAAAAATTACAAAGCCACCTCATCCAAAGCCAGCAACATTTGCACTGACTCTTCAAGACTATGTTACAATAATAGAAAATTTCCCAAGCCTGAAGACACAGTCTACATAAATCAAATACAATTTCCTGTTCCCTTGCTTCTCAACCTAGTTTAATAAACTAAGGTGATGAGATATACA---TCTTCCTTCTGGTTTCTTGATCCTTAAAATGACCTTTTAGCATATTCTAATAAAGTGCATTGCCAGTTTTCTGTCTCATTTTGTTCTTTAACCAGGGGTGGAACACTCATTATATACTAGGTAATGAATTGATAAGAACTCAGAACCTCTCCTTGAAAAGGGGATATGACAAGTACACTaaaaaaaaaaaaTCCTATAGTGTGGAAGTCTGGAATAAGAAACTCAGAAACATTGACATGTAATTTAGGAGAGGGAAAGGTGAAGCAAATA
>gene=chr20_139328-140328; species=rheMac
GAAAATGGGAGATATTGTTGCCTCAATATCAAGGAACTGGAAGCATGTAAAAAAATTACAAACTCACCTCATCCAAAGCCAGCAACACTAGCACTGACTCTTCAAGACTATGTTACAATAACAGAAAAATTCCCAATCTTGAAG---------ACATAAATCAAATACAATTTCCTGTTCACTTGCTTCTCAACCTAGCCTAATAAACTAAGGTGATGAGATCTACATCTTCTTCCTTCTGCTTTCTTTATCCTTAAAATGACCTTCGAGCATATTCTAATAAAGTGCATTGCCAGTTTTCTGTCTCATTTTGTTCTTTAACCAGGGATTGAACACTCATTATATACTAGGTAAAGAATTGGTAAGAACTCAGAACCTCTCCTTGAAAAGGGGATATGACAAGTGCACTAAAAAAAA----TCCTATAGTCTGCAAGTCTGGAATAAGAAACTCAGAAACACTGACATGTAATTTAGGAGAGGGAAAGGTGAAGCAAATA
>gene=chr20_140068-141068; species=hg19
AATAAGTAGGATTTCCATGGATGAGGTTTGGTAGGGAAGGCAATTTGAGTGAACAGAATGGGAGGAAATTGGAAAAGACAGAACATTTCAAGACACTATACATGCACTTTGTTTGGATGAAGAACAGAGCACTCAAAGTTGAACTATGGGGGAAGTCTGatttcctaagctcctgtgtaccagcagtgaactgggaagacggagataaataagattccactgttgtggagctcaacagtggagctcaacgcttcctctatgaagtggagaagacctaagtaaataactccaacacaaAAGTTTTTAGGTTTTTGCTttgttgttgttgttgttgttgatgtGTTCATCTTTTTTGTTATTGGGGCCCTGTGGAGTTTAGGGGAAATGTAAAAGATCTAGGAATTGGTCCAAATTGTAGTGCTTTCATTGTCTTGATATGCAAGAAGAATAATCCATGTACATACTCTGCTGAATTCTTAAAGATGTACCTTCTGAATATG
>gene=chr20_140068-141068; species=bosTau
AATATGTAGGATTTCAACATCTGAGTGTTAGTAAAGAAGGTAATTTGAGTGAACAAAATAGAAGGAAATTAGAAAGGACAGGACATTTTAGGAGAATATACGTGCACTTTGTTTGGTTTAAGAATAGAGTACCCAAAGTTGAACTAT-GGGTACGTCTAGTTTCTTTAG----TGTGTAAAAGCAATGAActgggaagatggaaatgagcaagattccactattatggagctca--------------------ctatataaggaggaacagacacaagtacgtaactgcaagacTAAAGATTTTA----TTTTCT------TTGTTGTTGTTGTTTATGTGTGCATCCTTTCTGTGACTGGGGCCCTTAAGAGTTTGGAGGAAATGTAAAGGACCTAGGAACTGGTCTGAATTGCACTGTT-CCGCTGTCTCGATATGCAAAAATGACAATCCATTTATACATTCCACCTAATTCTTAAAGATATACATTTTGGATAAG
>gene=chr20_140068-141068; species=calJac
AATAAGTAGGATTTCAAAGGATAAGGTTTGGTAGGGAAGGCAATTTGAGTGAACAGAA-GGAATAAAATTGGAAAAGACAGAACATTTTAGGAAACTATACATGCCCTTTGTTTGGATGAAGAACAGAGCACTCAGAGTTGAACTAT-GGGGAAGTCTTatttcctaagctcctgtgtaccagcagtgaaccaggaagacagagataaataagattccactgttgtggagctca---------------------------------------cctaagtaaaTAACTCCAACACGAAAGTTTTCTGATGTTTGCT------TTGTTGCTACCGCTAACATGTTCATC-TTTTTGTTACTGGGGCCCTTTGGAG-TTAGGGGAGTTTTG---GACCCGGGAATTCGTCCAAATTGTAGTGCCTTTGTTGTCTTGATATGCAAGAAGAATAATCCATGTTCATATTCTGCTGAATTCTTAGAGATGTACCTTCTGAATATG
>gene=chr20_140068-141068; species=canFam
AATGTGTAGGATTTCAACTGGCAAATGTTTGT-GAGAAGCCAATTTGCATAAACAGAATGGAAAAAAATTGTAACAAACAAGACATTTCAGGAGAATATACATGCACTTTGTTTGGTCATTGAATAGGGTTCCCAAAGATGAACTAT-AGGGAAACCTAATTTCTTTAGTTCCTGTA-AAAAGCAGTGAACTGGGAAGATAGAGATGAATAGGATTCTACTATTATGGAGCTTG--------------------CTATATAAGGTAGAGCAAAAATAAATATGTAACTTCAAGAC--AAGCTTTTA-GTTGTTCCT------TTGCTGTTGATGTTTT----TGGATCCTTTTGGCAACTGGGGCACTTTGGAATTTGGAGGAAAAGTTAAGGACTTAGGAATTGGTTTCAATTGCAGTATT-TTGCTATCTTGATATGCAAGAATGATAATCCTTGTATACAGTCTATCTAATTCTTAAAGATATACCCTCTAGATATG
>gene=chr20_140068-141068; species=equCab
AATGTGTAGGATTTCAACAAATGAGTATTAGTAGGGAAGGCGATTTGAATAAATAGAATGGAAGGAAATTAGAAAAGACAGGACATTTCAGGAGAATATACATGCACTTTGTTTGaaaaaAGAATGGAATACCCAAAATTGAACTAT-AGGGAAGCCTAATTTCTTTAGTTTCTTTAGTGAAGGAATGAGCTGGAAAAATAGAGACGAATAGGATTCCACTATTGTGGAGATCA--------------------CTGTATAAGGCACAATAGACATAAACGT---------------AGACTTTTA-GTTGTTTCT------TTGTTGTTGTTGCTTT----TACCTTCCTTTGGTGATTGGGGTCATTTGGAGTTTGGAGGAAACATAAGGGACCTAGGCATTGATCTGAATTGCAGTACT-TTGCTCTCTTGATATGCAAGAATGAAAATCCATGTATATACTCCACCTAATTCTTAGAGATCTATCTTTTGGATATG
>gene=chr20_140068-141068; species=gorGor
AATAAGTAGGATTTCCATGGATGAGGTTTGGTAGGGAAGGCAATTTGAGTGAACAGAATGGGAGGAAATTGGAAAAGACAGAACATTTCAGGACACTATACATGCACTTTGTTTGGATGAAGAACAGAGCACTCAAAGTTGAACTATGGGGGAAGTCTGATTTCCTAAGCTCCTGTGTACCAGCAGTGAACTGGGAAGATGGAGATAAATCAGATTCCACTGTTGTGGAGCTCAACAGTGGAGCTCAACGCTTCCTCTATGAAGTGGAGAAGACCTAAG-AAATAACTCCAACACAAAAGTTTTTAGGTTTTTGCT---TTGTTGTTGTTGTTGTTGATGTGTTCATCTTTTTTGTTATTGGGGCCCTGTGGAGTTTAGGGGAAATGTAAACGATCTAGGAATTGGTCCAAATTGTAGTGCTTTTGTTGTCTTGATATGCAAGAAGAATAATCCATGTACATACTCTGCTGAATTCTTAAAGATGTACCTTCTGAATATG
>gene=chr20_140068-141068; species=panTro
AATAAGTAGGATTTCCATGGATGAGGTTTGGTAGGTAAGGCAATTTGAGTGAACAGAATGGGAGGAAATTGGAAAAGACAGAACATTTCAGGACACTATACATGCACTTTGTTTGGATGAAGAACAGAGCACTCAAAGTTGAACTATGGGGGAAGTCTGATTTCCTGAGCTCCTGTGTACCAGCAGTGAACTGGGAAGATGGAGATAAATAAGATTCCACTGTTGTGGAGCTCAACAGTGGAGCTCAATGCTTCCTCTATGAAGTGGAGAAGACCTAAGTAAATAACTCCAACACAAAAGTTTTTAGGTTTTTGCT---TTGTTGCTGTTGTTGTTGATGTGTTCATCTTTTTTGTTACTGGGGCCCTTTGGAGTTTAGGGGAAATGCAAAAGATCTAGGAATTGGTCCAAATTGTAGTGCTTTTGTTGTCTTGATATGCAAGAAGAATAATCCATGTACATACTCTGCTGAATTCTTAAAGATGTACCTTCTGAATATG
>gene=chr20_140068-141068; species=papHam
AATAAGTAGGATTTCAATGGATTAGGTTTGGTTGGAAAGGCAATTTGAGTGAACAGAATGGAAGGAAACTGGAAAAGACAGAACATTTCAGGAAACTATACATGCACTTTGTTTGGATGAAGAACAGAGCACTCAAATTTGAACTATGGGGGAAGCCTGATTTCCTAAGctactgtgtaccagcagtgaactgggaagatagagataaacaaaattccactgttgtggagctcagcagtggagctcaccacttcct-gataaagtggagaagacctaagtaaataactccaacacaaACGTTTTTCGGTTTTTCCT------TTGTTGTTGTTGTTAATGTG-TCATCTTTTTTGTTATTGGGGCCGTTTGGAGTTTAGGGGAAATGTAAAAGATCTAGGAATTGGTCCAAATTGTAGTGCTTTTGTTGTCTTGATATGCAAGAAGAATAATCCATGTACATACTCTGCTGAATTCTTAAAGATGTATCTTCTGAATACC
>gene=chr20_140068-141068; species=ponAbe
AATAAGTAGGATTTCAATGGATGAGGTTTGGTAGGGAAGGAAATTTGAGTGAACAGAATGGAAGAAAATTGGAAAAGACAGAACATTTCAGGACACTATACATGCACTTTGTTTGGATGAAGAACAGAGCACTCAAAGTTGAACTATGGGGGAAGTCTGatttcctaagctcctgtgtaccagcagtgaactgggaagatagagataaataagattccactgttgtggagctcaacagtggagctcagcgcttcctctataaagtggagaagacctaagtaaataactccaacacaaAAGTTTTTAGGTTTTTGCT---TTGTTGTTGTTGTTCTTAATGTGTTCATCTTTTTTGTTATTGGGGCCCTTTGGAGTTTAGGGGAAATGTAAAAGATCTAGGAATTGGTCCAAATTGTAGTGCATTTGTTGTCTTGATATGCAAGAAGAATAATCCATGTACATACTCTGCTGAATTCTTAAAGATGTACCTTCTGAATATG
>gene=chr20_140068-141068; species=rheMac
AATAAGTAGGATTTCAATGGATTAGGTTTGGTAGGAAAGGCAATTTGAGTGAACAGAATGGAAGGAAACTGGAAAAGACAGAACATTTCAGGAAACTATACATGCACTTTGTTTGGATGAAGAACAGAGCACTCAAATTTGAGCTATGGGGGAAGCCTGATTTCCTAAGCTACTGTGTACCAGCAGTGAACTGGGAAGATAGAGATAAATAAAATTCCACTGTTATGTAGCTCAGCAGTGGAGCTCACCACTTCCT-GATAAAGTGGAGAAGACCTAAGTAAATAACTCCAACACAAACGTTTTTCGGTTTTTCCT------TTGTTGTTGTTGTTAATGTGTTCATCTTTTTTGTTATTGGGGCTGTTTGGAGTTTAGGGGAAATGTAAAAGATCTAGGAATTGGTCCAAATTGTAGTACTTTTGTTGTCTTGATATGCAAGAAGAATAATCCATGTACATACTCTGCTGAATTCTTAAAGATGTACCTTCTGAATACC
>gene=chr20_140403-141403; species=hg19
tgttgttgttgttgatgtGTTCATCTTTTTTGTTATTGGGGCCCTGTGGAGTTTAGGGGAAATGTAAAAGATCTAGGAATTGGTCCAAATTGTAGTGCTTTCATTGTCTTGATATGCAAGAAGAATAATCCATGTACATACTCTGCTGAATTCTTAAAGATGTACCTTCTGAATATGATTAACATGGAAAGTTTCTTCTTCAACTACATTTCAAAGTCATTTGCTAGTTTTGTTTCTTATATCATTTCACCATAACAATTACAAGCATTTTAAAGATTTAGTTCATCCACTATAACATTTACCACTAATGTGTGGCATGTGTTCTCTTAATCTCTCTCTTTCTGGTGttctagggctggtatagggagcacctaaaacaagcctaaaatatcttgtggtgccagaaagtaagcaattgcttaataatcaaaggatagggtctgcaaacacggacaatttgacttcctcttttcctaattgaataccctttatttccttct
>gene=chr20_140403-141403; species=bosTau
TGTTGTTGTTGTTTATGTGTGCATCCTTTCTGTGACTGGGGCCCTTAAGAGTTTGGAGGAAATGTAAAGGACCTAGGAACTGGTCTGAATTGCACTGTT-CCGCTGTCTCGATATGCAAAAATGACAATCCATTTATACATTCCACCTAATTCTTAAAGATATACATTTTGGATAAGAGTAACACGAgtagtTTCCTTTCCAACTCCTTTCCACAC-TATTTTCCAGTTTTGTTTCTTATATTATTTCACCG-------------------------------------CTGTAATATCCATCATGAATCTGTGGTATATGTTCTCTCAATTATTCTCTTTCTCCTattctaggactggagcacagagtatacaagatgcccccaaagtattttgtagtgccagaaagtaaggacatgcttaaaaatcaaaggatgaggcatgtaaa-----------------------------------------------------
>gene=chr20_140403-141403; species=calJac
TGTTGCTACCGCTAACATGTTCATC-TTTTTGTTACTGGGGCCCTTTGGAG-TTAGGGGAGTTTTG---GACCCGGGAATTCGTCCAAATTGTAGTGCCTTTGTTGTCTTGATATGCAAGAAGAATAATCCATGTTCATATTCTGCTGAATTCTTAGAGATGTACCTTCTGAATATGATTAACATGGAAAGT------TTCAACTACATGTCACACTCAGTTTTCAGTTTTGTTTCTTATATCATTTCA-CATAACAATTACAAGCATTTTAAAGATTTAGTTCATCCACTGTAACTTTCACCACT---GTGTGGCACACGTTCTCTTAATCTCTCTCTTTTTAGTGttctagggatgggacagggagtatgtaagataagcctagaatatcttgtggtgccagaaagtaagcaattgcttaaaaatcaaaggataggg-------------------------------------------------------------
>gene=chr20_140403-141403; species=canFam
TGCTGTTGATGTTTT----TGGATCCTTTTGGCAACTGGGGCACTTTGGAATTTGGAGGAAAAGTTAAGGACTTAGGAATTGGTTTCAATTGCAGTATT-TTGCTATCTTGATATGCAAGAATGATAATCCTTGTATACAGTCTATCTAATTCTTAAAGATATACCCTCTAGATATGACTAACATGAAAGCTTTCCTTTCCAAATACATTTCGCACTCATTTTCTGGTTTTGTTTTTTATGTCATTTCACCA--------------------------------------TGTGACACCCGCCACAAATTTGTGGCATGTGTTCTCTTAATTA-CCTGTTTCTGCTTTTCT-----------------------------------------------------------------------------------------------------------------------------------------------------
>gene=chr20_140403-141403; species=equCab
TGTTGTTGTTGCTTT----TACCTTCCTTTGGTGATTGGGGTCATTTGGAGTTTGGAGGAAACATAAGGGACCTAGGCATTGATCTGAATTGCAGTACT-TTGCTCTCTTGATATGCAAGAATGAAAATCCATGTATATACTCCACCTAATTCTTAGAGATCTATCTTTTGGATATGATTAACATGAAAAATTTCTTTTCCAACTACATTTCA----CAGTTTGCAGTTTTGCTTCTTACATCATTTCACTA-------------------------------------CTGTAACATTCACC---TATTTGTAGCATGTGTTCTCTTCATTACCCTCTTTCTCCTattctaaggctggggcaaggaatatacaagatgagcttaaagcatattgtagtgctagaaaatagggaaatgcttaaaaattaaagaatggggcatgttaa-----------------------------------------------------
>gene=chr20_140403-141403; species=gorGor
TGTTGTTGTTGTTGATGTGTTCATCTTTTTTGTTATTGGGGCCCTGTGGAGTTTAGGGGAAATGTAAACGATCTAGGAATTGGTCCAAATTGTAGTGCTTTTGTTGTCTTGATATGCAAGAAGAATAATCCATGTACATACTCTGCTGAATTCTTAAAGATGTACCTTCTGAATATGATTAACATGGAAAGTTTCTTCTTCAACTACATTTCAAAGTCATTTGCTAGTTTTGTTTCTTATATCGTTTCACCATAACAATTACAAGCATTTTAAAGATTTAGTTCATCCACTGTAACATTTACCACTAATGTGTGGCATGAGTTCTCTTAATCTCTCTCTTTCTGGTGttctaggtctggtatagggagtacgtaaaacaagcctaaaatatcttgtggtgccagaaagtaagcaattgcttaataatcaaaggatagggtctgcaaacagggacaatttgacttcctcttttcctaattgaatacgctttatttccttct
>gene=chr20_140403-141403; species=panTro
TGCTGTTGTTGTTGATGTGTTCATCTTTTTTGTTACTGGGGCCCTTTGGAGTTTAGGGGAAATGCAAAAGATCTAGGAATTGGTCCAAATTGTAGTGCTTTTGTTGTCTTGATATGCAAGAAGAATAATCCATGTACATACTCTGCTGAATTCTTAAAGATGTACCTTCTGAATATGATTAACATGGAAAGTTTCTTCTTCAACTACATTTCAAAGTCATTTGCTAGTTTTGTTTCTTATATCATTTCACCATAACAATTACAAGCATTTTAAAGATTTAGTTCATCCACTGTAACATTTACCACTAACGTGTGGCATGTGTTCTCTTAATCTCTCTCTTTCTGGTGttctagggctggtatagggagtacgtaaaacaagcctaaaatatcttgtggtgccagaaagtaagcaattgcttaataatcaaaggatagggtctgcaaacagggacaatttgacttcctcttttcctaattgaataccctttatttccttct
>gene=chr20_140403-141403; species=papHam
TGTTGTTGTTGTTAATGTG-TCATCTTTTTTGTTATTGGGGCCGTTTGGAGTTTAGGGGAAATGTAAAAGATCTAGGAATTGGTCCAAATTGTAGTGCTTTTGTTGTCTTGATATGCAAGAAGAATAATCCATGTACATACTCTGCTGAATTCTTAAAGATGTATCTTCTGAATACCATTAACATGGAAAGTTTCTTCTTCAACTACATTTCACAGTCATTTTCTAGTTTTGTTTCTTATATCGTTTCACCATAACAATTACAAGCATTTTAAAGATTTAGTTCATCCACTGTAACATTTACCACTAATGTGTGGCATGTGTTCTCTTAATATCTCTCTTTCTGGTGttctagggctgggatagggagtatgtaagacaagcctagaatatctcgtggtgccagaaagtaagcaattgcttaaaaatc------------------------------------------------------------------------
>gene=chr20_140403-141403; species=ponAbe
TGTTGTTGTTCTTAATGTGTTCATCTTTTTTGTTATTGGGGCCCTTTGGAGTTTAGGGGAAATGTAAAAGATCTAGGAATTGGTCCAAATTGTAGTGCATTTGTTGTCTTGATATGCAAGAAGAATAATCCATGTACATACTCTGCTGAATTCTTAAAGATGTACCTTCTGAATATGATTAACATGGAAAGTTTCTTCTTCAACTACATTTCAAAGTCATTTTCTAGTTTTGTTTCTTATATCATTTCACCATAACAATTACAAGCATTTTAAAGATTTAGTTCATCCACTGTAACATTTACCACTAATGTGTGGCATGTGTTCTCTTAATCTCTCTCTTTCTGGTGttctagggctggtatagggagtatgtaaaacaagcctagaatatcttgtggtgccagaaagtaagcaattgcttaaaaatc------------------------------------------------------------------------
>gene=chr20_140403-141403; species=rheMac
TGTTGTTGTTGTTAATGTGTTCATCTTTTTTGTTATTGGGGCTGTTTGGAGTTTAGGGGAAATGTAAAAGATCTAGGAATTGGTCCAAATTGTAGTACTTTTGTTGTCTTGATATGCAAGAAGAATAATCCATGTACATACTCTGCTGAATTCTTAAAGATGTACCTTCTGAATACCATTAACATGGAAAGTTTCTTCTTCAACTACATTTCACAGTCATTTTCTAGTTTTGTTTCTTATATCGTTTCACCATAACAATTACAAGCATTTTAAAGATTTAGTTCATCCACTGTAACATTTACCACTAATGTGTGGCATGTGGTCTCTTAATATCTCTCTTTCTGGTGttctagggctgggatagggagtatgtaagacaagcctagaatatctcgtggtgccagaaagtaagcaattgcttaaaaatc------------------------------------------------------------------------
>gene=chr20_145091-146091; species=hg19
ttgttttttattTTGttttatatatattttttaaatCAGGAATAACTTAGACCAGGGTGAACAAACTACTGCTGTCAGGGCAAATCCAGCCCATAGCCTGCTTTTGGAAATAAATTTGTATTAGAacacacacacacacacacacacacacacacacacacacacatacacacatacacacaAATATATCTTCACTAATGTTCTTTTTTTCTTGTTTTTCAAAAACTtttacataccataaaattcacctgttttaagtgcacaatttagtgtcatttCTATTTTTTATTTTCGgtatgcttttctttttgtaactttgttaggtgcatgtttatctttataaaagaaaagccttccttcttttcaaatatgagagtttaaagttgtaagtttctctctatacacagcctgagcaccatcccacaaattttcaatatagagtatgttcattgttacattataaaccttctcatttctcttAAACCATGAGCATATAAATA
>gene=chr20_145091-146091; species=bosTau
----------------------------------------------------------------------------------------------------------------------------------------------------------------------------------------------------------------------------------------------taCATTTTAC-----CTGTGTGAAA--TACAATGTcatttctattttttaattttaatatgcccttttcccta--acattgttagatgagtgtttatctcttt-tatttttagtctttctt-----catacatgagaatttaaagctata-attcccctctctacaaagcactAACAATATC---CAAATTTGTAGCAGATAGTATGTTTATTATTATATTAAAAACCTTCTCACTTTTCTTAGA-TAAGAGTACATAAATA
>gene=chr20_145091-146091; species=calJac
--------------------------------------------------------------------------------------------------------------------------------------------------------------------------------------------------------------------------------------------------------------------------------------------------------------------------------------------------------------------------------------------------------------------------------------------------------------------------------------------------------------------
>gene=chr20_145091-146091; species=canFam
-----------------------------------------------------------------------------------------------------------------------------------------------------------------------------------------atatattcattaatgtttttttccacttttttt-caaacaatttcacatgatataaaattcac-tgttttagatg-----tataatgtaatttctatttgttggttttaatatgctcttcttttct----aactttaggtga-tgcttatctctct-taagactttcttcactt-----caaatatgagtatttaaagctataaatttccttctatacacagctctagcagcgtcccataaatttttggcatatagta-attcattatcaCGTTATGAACCTTCTCACTTTTCTTAGA-T--GAGTACA------
>gene=chr20_145091-146091; species=equCab
-----------------------------------------------------------------------------------------------------------------------------------------------------------------------------------------atatcttcattaatgtccttctctacttgctttacaggcagtttcacatgccataaaattcac-----ctaagtgtaggctataatgttatttctatttttcatttttaatatgcttttctttttg----tttgttaggtga-tgtttatctgtct-tatttttagccttattt-----caaatatgagcatttaaaggtataaatgtccctctacacacagttttagcaatatcccacaagtttttgatacatagtatattcagtattatGTTATGAACATTCTCACCTTTCTTACA-TAAGAGTACATAAATA
>gene=chr20_145091-146091; species=gorGor
--------------------------------------------------------------------------------------------------------------------------------------------------------------------------------------------------------------------------------------------------------------------------------------------------------------------------------------------------------------------------------------------------------------------------------------------------------------------------------------------------------------------
>gene=chr20_145091-146091; species=panTro
ttgttttttattTTGttttatatatattttttaaatCAGGAATAACTTAGACCAgggtgaacaaactactgctgtcagggcaaatccagcccatagcctgcttttgGAAATAAATTTGTATTAGAacacacacacacacacacacacacatacacacacacaca------------------AATATATCTTCACTAATGTT---TTTTTCTTGTTTTTCAAAAACTtttacataccataaaattcacctgttttaagtgcacaatttagtgTCATTTCTATTTTTTATTttcggtatgcttttctttttgtaactttgttaggtgcatgtttatctttataaaagaaaagccttccttcttttcaaatatgagcgtttaaagttataagtttctctctatacacagcctgagcaccatcccacaaattttcaatatagagtatgttcattgttacattataaaccttctcatttctcttAAACCATGAGCATATAAATA
>gene=chr20_145091-146091; species=papHam
ttgtgttttattTTGttttttatatattttttaaatCAGGAATAACTTAGACCAgggtgaacaaactactgctgtcaggtcaaatccagctcatagcctgcttttTAAAATAAATTTGTATTAGAAAacacacacacacacagacacacaca------------------------------AAGATATCTTCACTAATGTTCTTTTTTTCTTGTTTTTCAAAAACTtttgcataccataaaatttacctgttttaagtgcacaatttagtgTCATTTCTATTTTTTATTTTCGGTATACTTTTCTTTTTGTAACTTTGTTAGGCACATGTTTATCTTTATAAAAGAAAAGCCTTCCTTCTT---------------------TTAT--GTTCCTCTCTATATACAGATTGAGCACCACCCCACAAATTTTCATTATAGAGTATGTTCATTGTTATATTATAAACCTCCTCATTTCTCTTAAA-CATGAGCATATAAATA
>gene=chr20_145091-146091; species=ponAbe
ttgttttttattTTGttttatatatattttttaaatCAGGAATAACTTAGACCAgggtgaacaaactactgctgtcagggcaaatccagcccatagcctgcttttgGAAATAAATTTATATTAGAacacacacacacacacacacacacacacacaca------------------------AAGATATCTTCAC-----TT---TTTTTCTTGTTTTTCAAAAACTtttacataccataaaattcacctgttttaagtgcacaatttagtgTCATTTGTATTTTTTATTttcggtatgcttttctttttgtaactttgttaggtgcatgtttatctttataaaagaaaagccttccttcttttcaaatatgagcatttaaagttat--gtttctctctatacacagcctgagcaccatcccacaaattttcagtatagagtatgttcattgttatattataaaccttctcatttctcttAAACCATGAGCATATAAATA
>gene=chr20_145091-146091; species=rheMac
ttgtgttttattTTGttttatatatatttttaaaatCAGGAATAACTTAGACCAGGGTGAACAAACTACTGCTGTCAGGTCAAATCCAGCTCATAGCCTGCTTTTTTAAATAAATTTGTATTAGAacacacacacacacacacacacacacaca----------------------------AAGATATCTTCACTAATGTTCTTTTTTTCTTGTTTTTCAAAAACTtttgcataccataaaattcacctgttttaagtgcacaatttagtgTCATTTCTATTTTTTATTTTCGGTATACTTTTCTTTTTGTAACTTTGTTAGGCACATGTTTATCTTTATAAAAGAAAAGCCTTCCTTCTT---------------------TTAT--GTTCCTCTCTATATACAGATTGAGCACCACCCCACAAATTTTCATTATAGAGTATGTTCATTGTTATATTATAAACCTTCTCATTTCTCTTAAA-CATGAGCATATAAATA
>gene=chr20_145037-146037; species=hg19
atctagcactgccagaaataaccttttgggaagttactctatgagagctgaggtttgttttttattTTGttttatatatattttttaaatCAGGAATAACTTAGACCAGGGTGAACAAACTACTGCTGTCAGGGCAAATCCAGCCCATAGCCTGCTTTTGGAAATAAATTTGTATTAGAacacacacacacacacacacacacacacacacacacacacatacacacatacacacaAATATATCTTCACTAATGTTCTTTTTTTCTTGTTTTTCAAAAACTtttacataccataaaattcacctgttttaagtgcacaatttagtgtcatttCTATTTTTTATTTTCGgtatgcttttctttttgtaactttgttaggtgcatgtttatctttataaaagaaaagccttccttcttttcaaatatgagagtttaaagttgtaagtttctctctatacacagcctgagcaccatcccacaaattttcaatatagagtatgt
>gene=chr20_145037-146037; species=bosTau
----------------------------------------------------------------------------------------------------------------------------------------------------------------------------------------------------------------------------------------------------------------------------------------------------taCATTTTAC-----CTGTGTGAAA--TACAATGTcatttctattttttaattttaatatgcccttttcccta--acattgttagatgagtgtttatctcttt-tatttttagtctttctt-----catacatgagaatttaaagctata-attcccctctctacaaagcactAACAATATC---CAAATTTGTAGCAGATAGTATGT
>gene=chr20_145037-146037; species=calJac
--------------------------------------------------------------------------------------------------------------------------------------------------------------------------------------------------------------------------------------------------------------------------------------------------------------------------------------------------------------------------------------------------------------------------------------------------------------------------------------------------------------------
>gene=chr20_145037-146037; species=canFam
-----------------------------------------------------------------------------------------------------------------------------------------------------------------------------------------------------------------------------------------------atatattcattaatgtttttttccacttttttt-caaacaatttcacatgatataaaattcac-tgttttagatg-----tataatgtaatttctatttgttggttttaatatgctcttcttttct----aactttaggtga-tgcttatctctct-taagactttcttcactt-----caaatatgagtatttaaagctataaatttccttctatacacagctctagcagcgtcccataaatttttggcatatagta-at
>gene=chr20_145037-146037; species=equCab
-----------------------------------------------------------------------------------------------------------------------------------------------------------------------------------------------------------------------------------------------atatcttcattaatgtccttctctacttgctttacaggcagtttcacatgccataaaattcac-----ctaagtgtaggctataatgttatttctatttttcatttttaatatgcttttctttttg----tttgttaggtga-tgtttatctgtct-tatttttagccttattt-----caaatatgagcatttaaaggtataaatgtccctctacacacagttttagcaatatcccacaagtttttgatacatagtatat
>gene=chr20_145037-146037; species=gorGor
--------------------------------------------------------------------------------------------------------------------------------------------------------------------------------------------------------------------------------------------------------------------------------------------------------------------------------------------------------------------------------------------------------------------------------------------------------------------------------------------------------------------
>gene=chr20_145037-146037; species=panTro
atctagcactgccagaaataaccttttgggaagttactctatgagagctgaggtttgttttttattTTGttttatatatattttttaaatCAGGAATAACTTAGACCAgggtgaacaaactactgctgtcagggcaaatccagcccatagcctgcttttgGAAATAAATTTGTATTAGAacacacacacacacacacacacacatacacacacacaca------------------AATATATCTTCACTAATGTT---TTTTTCTTGTTTTTCAAAAACTtttacataccataaaattcacctgttttaagtgcacaatttagtgTCATTTCTATTTTTTATTttcggtatgcttttctttttgtaactttgttaggtgcatgtttatctttataaaagaaaagccttccttcttttcaaatatgagcgtttaaagttataagtttctctctatacacagcctgagcaccatcccacaaattttcaatatagagtatgt
>gene=chr20_145037-146037; species=papHam
atctagcactgccagaaataaccttttgggaagttaatctatgagaattgaggtttgtgttttattTTGttttttatatattttttaaatCAGGAATAACTTAGACCAgggtgaacaaactactgctgtcaggtcaaatccagctcatagcctgcttttTAAAATAAATTTGTATTAGAAAacacacacacacacagacacacaca------------------------------AAGATATCTTCACTAATGTTCTTTTTTTCTTGTTTTTCAAAAACTtttgcataccataaaatttacctgttttaagtgcacaatttagtgTCATTTCTATTTTTTATTTTCGGTATACTTTTCTTTTTGTAACTTTGTTAGGCACATGTTTATCTTTATAAAAGAAAAGCCTTCCTTCTT---------------------TTAT--GTTCCTCTCTATATACAGATTGAGCACCACCCCACAAATTTTCATTATAGAGTATGT
>gene=chr20_145037-146037; species=ponAbe
[truncated: 47,472,437 more chars]
