# Supplementary material for: Combining phylogenetic footprinting with motif models incorporating intra-motif dependencies
Source: BMC Bioinformatics. 2017 Mar 1;18:141. doi: 10.1186/s12859-017-1495-1 (PMC5333389; doi:10.1186/s12859-017-1495-1)
Supplement: Supplementary file 2 — Sequence data. This archive contains data files of alignments of the ChIP-seq positive regions and negative control regions for each of the 35 TFs in FASTA format. (ZIP 83763.2 kb) [file 12859_2017_1495_MOESM2_ESM.zip › Rad21/Rad21_pos.txt]

>gene=chr20_247657-247908; species=hg19
GTCATCTCCAGGTGCGGATTCTGCCGTAAAATGCGCCCCTGGCGACTCACGACCAGGACGCATTCCGCACCGCTCCCCCACGCCCCGCAGCCCGCCCTCGAGGCTGATTGATTTGTGCCAGTCTCTACCGCCATCTGCCGGCAGCACTCGGTACACCCGCGCCCTGGAGGTCGCACGCGCTGGCCAAACGGGCGCACCAGACACTTTTcagggccctgccaaagacctcccaatgtctactggcgtcccag
>gene=chr20_247657-247908; species=bosTau
---------------------------------------------------------------------------------------------------GA-ACAGGTTCATTTTATTGGGCCTGTACCGCCATCTGCTGGCGATATTCAGTATATACAAGCCATGGTCAACACAC----GGGCTTAT--GATA-ATCTGACACTGTCCGGG-----------GCCCCTCTAATTTCCACATGTGCCTTAA
>gene=chr20_247657-247908; species=calJac
GTCATCTCCAATCGCGAATTCTGCAATAAAATGCGCACTTGGCGGGTTACAACCAGGATGCTTTCCACACCGCAC--------------------------GGCTGAT---TTTGTGTTAGTCTTTACCGCCATCTGCCGGCAGTACTCGGTATACCCGCGCCTTGGCGGTCGCACACGTTGGCTAAACGGGTACACCCGACACTGTGCAGGGCCTTGCCAACGCCCTCCCAATGTCTGTTGGTGTCCCAG
>gene=chr20_247657-247908; species=canFam
ATCGGTTCCGACTGTGAACTCTACAATAAAACGAGTGATTAGCGATTTACCA----------------GCAGGGGATCCAATACCTGGGGCCCACCCTTAAGAAATGTTAATTTTACTGGCCCTTTCCCGCCATCTGCTGGTGATATTCAGTATGCCCACGCCATGGTCGA--CAC----CGGCTTCA--TGCACACCGAGTACCGTGGAGGGCCTT--CAAAGTCCTCTTAATTCCTACTGGTATCC---
>gene=chr20_247657-247908; species=equCab
-----------------------------------------------------------------------------------------------------------------------------------------------------------------------------------------------------------------------------------------------------------
>gene=chr20_247657-247908; species=gorGor
GTCATCTCCAATCGCGGATTCTGCAATCAAATGCGCCCT-GGCGACGTACAACCAGGATGCA-TCCACGCCGCTCCCCCACGCCCCGCAGCCCGCCCTT--GGCCGATTGATCTGTGCCGGGCTTTACCGCCACCTGCCGGCAGCACTCGGCATACCCGCGCCCTGGAGGTCGCACACGTTGGCCAAACGGGTACACCAGACCCTTTTCAGGGCCTTGCCAAAGACCTCCCAACGTCTATTGGCGTCCCAG
>gene=chr20_247657-247908; species=panTro
GTCATCTCCAGTTGCGAATTCTGCAATAAAATGCGCCCTTGGCGACTTGCAACCAGGATGCGTTCCACACCGCTCCCCCACGCCCCGCAGCCCGCCCTT--GGCCGATTGATTTGCGCCGGTCTTTACCGCCATCTGCCGGCAGCACTCGGTATACCCGCGCCCTGGAGGTCGCACACGTTGGCTAAACGGGTACAGCAGACACTTTTCAGGGCC-----Aaagacctcccaatgtctattggcgtcccag
>gene=chr20_247657-247908; species=papHam
GTCTTCTCCAATTGCAAATTCTGCAATAAAATGCGCCCTTGGCGACTTACAACCAGGATGCATTCCACACCGCTCCCCCACGCCCTACAGCCGGCCCTT--AGCTGATTGATTTGCGTCAGTCTTTACCGCCATCTGCCGGCAGTACTCGGTATACCCGCGCCTTGGCGGTCGCACACGTAGGCTAAACGGGTACACCAGACACTGTTCAGGGCCTTGCCAAAGCCTTCCCAATGTCTACTGGTGTCCCAG
>gene=chr20_247657-247908; species=ponAbe
GTCATCTCCAATTGCGAATTCTGCAATAAAATGAGCCCTTGGCGACTTACAACCAGGATGCATTCCACACCGCTCCCCAACGCCCCACAGCCCGCCCTT--GGCTGATTGATTTGTGCCAGTCTTTACCGCCATCTGCCGGCAGTACTCGGTATACCCGCGCCCTGGCGGTTGCACACGTTGCCTAAACGGGTACACCAGACATTTTTCAGGGCCTTGCCAAAGACCTCCCAATGTCTATTGGCGTCCTAG
>gene=chr20_247657-247908; species=rheMac
GTCTTCTCCAATTGCAAATTCTGCAATAAAATGCGCCCTTGGCGACTTACAACCAGGATGCATTCCACACCGCTCCCCCACGCCCTACAGCCCGCCCTT--AGCTGATTGATTTGCGTCAGTCTTTACCGCCATCTGCCGGCAGTACTCGGTATACCCGCGCCTTGGCGGTCGCACACGTAGGCTAAACGGGTACCCCAGACACTGTTCAGGGCCTTGCCAAAGCCTTCCCAATGTCTACTGGTGTCCCAG
>gene=chr20_311262-311498; species=hg19
caagcctcttcccctttgtgggcTGTACTGGGAGTCGGTAATAGGACTAGAAGAGGGACCATCTCATTTTGGTTCCTTCCATTTCAGATGCTGACCTGAAAGGTCGGGGAGACAGCTCCTTATGGGGTCTCTGGGGCCACCTAGTGGCTAAGAGGAGTAGAACCAAGGTTCTGTGCAGTTGGGAGGTGGGAGTCGGGGTGTGTCCCAGGCCAAGGAACTGAGTCCCACTCGAGTCT
>gene=chr20_311262-311498; species=bosTau
CCAGCCGCCTCCCCTTCAGAGGCCTTAGCGGAGGAGAGGACTAGGAATAGAAGAGAGATCATG---TTTTGGTTCCTTCCATTTCAGAAGCTGACCTGAAAGGTGCAGGC-AGACCTGCTTATGTGGACTCTGGGGACACCTAGTGGCTGAAAGGAGTAGCAC-----------GCATT---G-GTCGGGGATTGGGGTGT--------------------GTCCCAC-CTACTCC
>gene=chr20_311262-311498; species=calJac
caagcctattcccctttgcaggccttaTGGGAAGTGGGTATTAGGACTAGAAGAGGGACCATCTCATTTTTGTTCCTTCCATTTCAGATGCTGACCTGCAA-GTTGGGGAGACACCTCCTTATGGGGTCTCTGGGGCCACCTGGTGGCTAAGAGGAGTATAAGCAAGGTTCTCTGCAGTTGGGAGGTGGGAGTCAGGGTGTGTCCCACGCCAAGGAACTGATTCCCACTGCAGTCT
>gene=chr20_311262-311498; species=canFam
CAGGGTA-----CTTTTGCAGGCCTCAGCTGGGGAGGGGAGTAAGAACAGAAGGGAAACCATGTTAC-TTGCTTCTTTCCATTTCAGAAGCTGACCTAAAAGGTGGGGAG-AGACCTGCTTGTGTGGACTCTGGGGACACCTAGAGGCTGAAAGGAATAGGAA-----------GCGTTTGAG-GATG-GGGCTGGGGTGT--------------------GTCCCACTCCAATCT
>gene=chr20_311262-311498; species=equCab
caaggctctgcccctttacgggccttagtgggggaagggaatgggactagaggaGAGACCGTGTTACTTTAGTTCCTTCCATTTCTGGAGCTGCCCTGAAAGGT-GGGAA-AGTCCCGCTTATGTGGGCTCTGGGGACACCTAGTGGCTGGAAGGAGTAGGAA-----------GCATTTGGG-GGTGGGGGTCGAGGTGT--------------------GTC---CTCCGATCT
>gene=chr20_311262-311498; species=gorGor
caagcctcttcccctttgtgggccgt-ttgggagtcggtaataggactagaagagggaccatctcattttggttccttccatttcagaTGCTGACCTGAAAGGTCGGGGAGACAGCTCCTTATGGGGTCTCTGGGGCCACCTAGTGGCTAAGAGGAGTAGAACCAAGGTTCTGTGCAGTTGGGAGGTGGGAGTCAGGGTGTGTCCCAGGCCAAGGAACTGAGTCCCACTCCAGTCT
>gene=chr20_311262-311498; species=panTro
caagcctcttcccctttgtgggccgtattgggagttggtaataggactagaagagggaccatctcattttggttccttccatttcagatactGACCTGAAAGGTCGGGGAGACAGCTCCTTATGGGGTCTCTGGGGCCACCTAGTGGCTAACAGGAGTAGAACCAAGGTTCTGTGCAGTTGGGAGGTGGGAGTCGGGGTGTGTCCCAGGCCAAGGAACTGAGTCCCACTCCAGTCT
>gene=chr20_311262-311498; species=papHam
CAATCCTCTTCCCCTTTGTGGGCCGAATGGGGAGTCGGTAATAGGACTAGAAAAGGGACCAT---ATTTTGGTTCCTTCCATTTCAGATGCCGACCTGAAAGGTTGGGGAGACAACTCCTTATGGGGTCTCTGGGGCCACCTAGTGCCTAAGAGGAGTAGAACCAAAGTT-TGTGCAGTTGGGAGGTGGGAGTCAGGGTGTATCCCAGGCCAAGCAACTGACTTGCACTCCAGTCT
>gene=chr20_311262-311498; species=ponAbe
caagcctcttgccctttgtgggccgtattgggagttggtaataggactagaagagggaccatctcattttggttccttccatttcagaTGCTGACCCGAAAGGTCAGGGAGACAACTCCTTATGAGGTCTCTGGGGCCACCTAGTGGCTAAGAGGAGTAGAACCAAGGTTCTGTGCAGTTGGGAGGTGGGAGTCAGGGTGTGTCCCAGGCCAAAGAACTGAGTCCCACTCCAGTCT
>gene=chr20_311262-311498; species=rheMac
CAATCCTCTTCCCCTTTGTGGGCCGAATGGGGAGTCGGTAATAGGACTAGAAAAGGGACCAT---ATTTTGGTTCCTTCCATTTCAGATGCCGACCTGAAAGGTTGGGGAGACAACTCCTTATGGGGTCTCTGGGGCCACCTAGTGGCTAAGAGGAGTAGAACCAAAGTT-TGTGCAGTTGGGAGGTGGGAGTCAGGGTGTATCCCAGGCCAAGCAACTGACTTGCACTCCAGTCT
>gene=chr20_335171-335426; species=hg19
CACCTACCTAGAAACCAAGCCCACGGTCTTGGCCGTGACCCTGATAATAAATGGGCTCTCTCAGAGGCGCCAGCCCCTCCCTCCCCAGCCGGAGGCGTCATCTCTCTTCTGTACCACTAGAGGGAGCTCTGATGCAGCTGGAGAGCAGCGCTCAAGGCTCTCGCCCCTCCCCTCCCTAACCCTTACCTTCAGTCTCCACCAGCCTGAAGGGCCTCCTAGGGGATCCTCAGGCGGCCCCCACCAGGGCACACCCTA
>gene=chr20_335171-335426; species=bosTau
------------------------------------------------------------------------------------------------------------------------------------------------------CCCAAGGATCATGCTCTTCCATCTCCCCTC--------AGTCTCACC----GAGTGGGGGTACCCCTTAG--TTCCGCAGTCCTCCTCCAGCAGGCAGGC-TGTA
>gene=chr20_335171-335426; species=calJac
TACCCACCTATAAACCTAGCCCACAGTCTTGACCGTGACCCTGATAATAAATGTGCCCTCTCCGAGGCACCAGCCCCTC-----CCTACTGGAGGCGTCGTCTCTCTTTTGTACCACTAGAGGGAGCTCCGATACAGCCGGAGAGCAGCGCTCAAGGCT----CCCCTCCCCTCCCTAACCCTCACCCTCAGTCTCCACCAGCCTGAAGGGCCTCCTAGGGGCTCCTCAGGCCGCCCCCACCAGGGAACACCCTA
>gene=chr20_335171-335426; species=canFam
CATTCCCCTAGAAACCATATCCACAGTCCTGAACTTA--CCCTGTAACAAATGTGTCCTACTGGGGGTACCAGCACCTCCCTCTGCAGCCAGACACATCATCTCCATTCATC-CCACGAGGGGGAGCTCCAAGATAGCTGGAGAGAGGCGCCGCT-GCACCCGCCCA---------------------GGTCCCACCTCCGGCCTGGAGGGG------------TCTCCGT--TCCCCTACCAGGCAGGC-ACTA
>gene=chr20_335171-335426; species=equCab
CACCCACCTAGAAACTGTACCCATGGTCCTGACCTTA---CGTGTAACAAATGTG-CCTCCTGCAGACGCCAGCCCCTCCCTGCCCAGCCCCAGGCATCATCTCCGTTCTCCACCACTAGGGGGAGCTCCAAGACAGC-GGGGAGAGGCGCCCTTGACCCCCCCCCCACCCCCGCGTC----------AGTGTCACCACCAGCCTGGAGGGGCTCCTGGG--GTCCTCAATCCGCCCCCACCAGG-AGGC-CCTG
>gene=chr20_335171-335426; species=gorGor
CACCTACCTAGAAACCAAGCCCACGGTCTTGGCCGTGACCCTGATAATAAATGTGCTCTCTCAGAGGCACCAGCCCCTC-CTCCCCAGCCGGAGGCGTCGTCTCTCTTCTGTACCACTAGAAGGAGCTCTGATGCAGCTGGAGAGCAGCGCTCAAGGCTCTCGCCCCGCCCCTCCCTAACCCTTACCTTCAGTCTCCACCAGCCTGAAGGGCCTCCTAGGGGATCCTCAGGCAGTCCCCACCAGGGCACACCCTA
>gene=chr20_335171-335426; species=panTro
CACCTACCTAGAAACCAAGCCCACGGTCTTGGCCGTGACCCTGAAGATAAATGTGCTCTCTCGGAGGCACCAGCCCCTCCCTCCCCAGCCGGAGGCGTCATCTCTCTTCTGTACCACTAGAGGGAGCTCTGATGCAGCTGGAGAGCAGCGCTCAAGGCTCTCGCCCCTCCCCTCCCTAACCCTTACCTTCAGTCTCCAGCAGCCTGAAGGGCCTCCTAGGGGATCCTCAGGCGGCCCCCACCAGGGCACACCCTA
>gene=chr20_335171-335426; species=papHam
CACCTACCTAGAAACCAAGCCCACAGCCTTGGCCGTGACCCTGATAATAAATGTGCCCTCTCAGAGGCACCAG-----------CCAGCCGGAGGCGTCATCTCTCTTCTGTACCACTAGAGGGAGCTCCGATACGGCTGGAGAGCAGTACTCAAGGCTCTCGCCACTCCCCTCCCTAA--CTTACCTTCAGTCTCCACCAGCCTGAA-GGCCTCCTGGGGGATCCTCAGGCCGCCCCCACCAGGGCACGCCCTA
>gene=chr20_335171-335426; species=ponAbe
---------------------------------------------------------------------------------------------------------------------------------------------------------------------------------------------------------------------------------------------------------------
>gene=chr20_335171-335426; species=rheMac
CACCTACCTAGAAACCAAGCCCACAGCCTTGGCCGTGACCCTGATAATAAATGTGCCCTCTCAGAGGCACCAG-----------CCAGCCGGAGGCGTCATCTCTCTTCTGTACCACTAGAGGGAGCTCCGAAACGGCTGGAGAGCAGTACTCAAGGCTCTCGCCACTCCCCTCCCTAA--CTTACCTTCAGTCTCCACCAGCCTGAA-GGCCTCCTGGGGGATCCTCAGGCCGCCCCCACCAGGGCACGCCCTA
>gene=chr20_542415-542675; species=hg19
CTCTATGGCCCATGACCGTGGTCTGGGACACTTTGAGCAGAAAGCGTCCTGTTCTCCTTGGAGTCAAAGGATTGGTGACAGTGTCTGCCATGCTGTAGTTTCCACAAAATACCACCAGGTGACGACTCTGGGTCACGCTTCTAACTTGTGGGTTCTTGATTcctggagggcttttgctaaaacacagactgctcctggccccagccttccaaagcgctggattacaggtgtgagccaccacacctggccTGACAGCCATG
>gene=chr20_542415-542675; species=bosTau
--------------------------------------------------------------------------------------------------------------------------------------------------------------------------------------------------------------------------------------------------------------------
>gene=chr20_542415-542675; species=calJac
CTC--ATGCCCATGAC--TGGTCTGGGACAC--CCAGCAGAAAGCGTCCTGTT---CTTGGAGTCAAAGG-TTGGTGTCAATGTCTGCCATGCTGTAGTTCCCATGAAATACCACCAGGTGACGACACTGGGTCGTGAGTCTAAC-TGTGGGTTCTTGATTCCTGGAAGGC--TTGCTGAAACACACA-TGctcctggcctcaatcttccaaagagctggattaccggtgtgagccaccacgcctggcCTAACAGCCATG
>gene=chr20_542415-542675; species=canFam
CCCTCCTGTCCATGACTGTGGTCTGGGTC-CTTTCAGTGGAAAGTGTGTC---CTGCTGGCAACCAAGGGGGTGGTGGAAGCGGTGTCCAGGCTGTAGTTCCCAAGAAGTACCACTAGGTGGCAACTCTGGGTCGCGTTTCTAAC--GCGGGTTATTGATTCCAGGG--------------------------------------------------------------------------------------aactatg
>gene=chr20_542415-542675; species=equCab
CC-----GTCCACGGCCA-GGCCTGCATC-TTTATGGCGGGAAGTGTCCCCTTCTCCCGGCATCAAAGGGGGTGG-GGAAG-GGCAGCCAGGCTGTGGTTCCCATGACAGGTCGCCAGGTGGCGACTCTCTGTTGCGTTTCTAAC--GTGGATGGTTGACTCCGGAGGGgtggttcccgaa-------------------------------------------------------------------------------
>gene=chr20_542415-542675; species=gorGor
CTCTATTGCCCATGACCGTGGTCTGGGACACTTTGAGCAGAAAGCGTCCTGTTCTCCTTGGAGTCAAAGGATTGGTGACAGCGTCTGCCATGCTGTAGTTTCCACAAAATACCACCAGGTGACGACTCTGGGTCATGC-TCTAACTTGTGGGTTCTTGATTcctggagggc--ttgctaaaacacagactgctcctggccccagccttccaaagC-CTGGATGACAGGTGTGAGC-ACCACACCTGGCCTGACAGCCATG
>gene=chr20_542415-542675; species=panTro
CTCTATGGCCCATGACCGTGGTCTGGGACACTTTGAGCAGAAAGAATCCTGTTCTCCTTGGAGTCAAAGGATTGGTGACAGTGTCTGCCATGCTGTAGTTTCCACAAAATACCACCAGGTGACGACTCTGGGTCACGCTTCTAACTTGTGGGTTCTTGATTcctggagggc--ttgctaaaacaccgactgctcctggccaaagccttccaaagctctggttTTCAGGTGTGAGCCACCACAAAGGGCC-------CAtg
>gene=chr20_542415-542675; species=papHam
CTCTATTTCCCATGACCGTGGTCTGGGACAC--TGAGCAGAAAGTGTACTGTTCTCCTTGGAGTCAAAGGCTTTTTG--AGTGTCTGCCATGCTGTAGTTCCCATGAATTACCACCAGGTGACGACTCTGGGTCGTGCTTCTAACTTGCAGGTTCTTGATTcctggagggc--ttgctaaaacacggactgctcctggcctcagccttccacagcgctggattacgggtgtgagccaccacgcccggccTGACAGCCATG
>gene=chr20_542415-542675; species=ponAbe
CTCTATTGCCCATGACCGTGGTCTGGGACAC--TGAGCAGAAAGCGTCCTGTTCTCCTTGGAGTCAAAGGATTGGTGACAGTGTCTGCCATGCTGTAGTTCCCACAAAATACCACCAGGTGACGACTCTGGGTCGTGCTTCTAACTTGTGGGTTCTTGATTcctggagggc--ttgctaaaacacagactgctcctggctccagccttccaaagcgctggattacaggtgtgagccactacgcctggccTGACAGCCATG
>gene=chr20_542415-542675; species=rheMac
CTCTATTTCCCATGACCGTGGTCTGGGACACTTTGAGCAGAAAGCGTACTGTTCTCCTTGGAGTCAAAGGCTTTGTG--AGTGTCTGCCATGCTGTAGTTCCCATGAATTGCCACCAGGTGACGACTCTGGGTCGTGCTTCTAACTTGCAGATTCTTGATTcctggagggc--ttgctaaaacacggactgctcctggcctcagccttccacagcactggattacgggtgtgagccaccacgcccggcctgacagccatg
>gene=chr20_626184-626426; species=hg19
CAGACTCATCCCGGCTGAACCCGGGTTAACTATCCCGCCTCTTTCAGCCCTGCGCGTGCATCCAGCCCCTTCCCACAGCTGTAGCTCTTGCAGGCCAGAGGGACGGCCCTGCCGCGGGGGCCGGAGAGCAGCGCCACCTGCTGCTGTAAGAGGGAAACGCAACTTCCGGCTACCAGCAGGTTACACCCTTTAAAACCCAGCTCCTCTTCCTTAAATGATCAAGCAGTACCCCTCTACTCCGA
>gene=chr20_626184-626426; species=bosTau
CAAACTC---CCAGCTGAAGCCCTGACAATCTATGGGCATCTCACAGTCAGACCCCTCCATCTTTCCCCTTCCCACAGCAGTTATTC-TGTAGGTCGGAGGCCCAACCCTGCTTGGGA-GCCAGAAAGCAGCGCCATCTGCTGGCCCAAGCGGGAAATGCAGCTCTTAGCAAC---CAGGTTTGACGCTTCAAAACCCAGCACCTCTTCTT--AAGAACCAC-CAGT-CCCTCCCGCACCAA
>gene=chr20_626184-626426; species=calJac
CAGACTC---GCAGCTGAACCCGGGTTAACTGATCAGCCTC--TCAGCACCGCGCCCGCATCCAGCCCCTTTCCACAGCGGTTGCTC-TGC--------TGGCCAACCCTGCCGTGGGGGCAGGAGAGCAACGCCACCTGCTGCTATAAGAGGGAAACGCAACTTTCAGCGACCAACAGGTTACACCCTTTAAAACCCAGCTCCTCTTCCTTAAATGACCAACCAATGCCCC-CAACTGCGA
>gene=chr20_626184-626426; species=canFam
CCAG----------CAGGGTAAC-------TGATGGGTCTCTCGCAG-CCAGCGCCCCCTTCTACCTTCTTCCAACAGGACTTGCTC-TGCCGGCTAGAGCCCCCGCCCTGCTCCCGAGGCCAGAAAGCAGCGCCACCTGCTGGCGCAAGGGAAAAATGCAACGCTCAGCAACCAGCCAGA-------TTCAAAACCCTGCTTCTCTGCCGT----------------CCCTTCCACTCCCT
>gene=chr20_626184-626426; species=equCab
--------------ccaga---------------------ctcccagccaggcccctcctccca------------gaccgctGCTC-TGG-GGCTGGAAGTCCAGCCCTGC-CCCGAGGCCGGCGAGCGGCGCCACCTGCTGGCGTCAGCGGGAAACGCAGCTCGCGGCAGCCGGCAGGTCTCGCCCTTCGAAACCCAGCTCC------------------------CCCTTCCGCT----
>gene=chr20_626184-626426; species=gorGor
--------------------------------------------------------------------------------------------------------------------------------------------------------------------------------------------------------------------------------------------------
>gene=chr20_626184-626426; species=panTro
CAGACTC---CCGGCTGAACCCGGGTTAACTATTCCGCCTCTTTCAGCCCTGCGCGTGCATCCAGCCCCTCCCCACAGCTGCAGCTCTTGCAAACCAGAGGGACAGCCCTGCCGCGGGGGCAGGAGAGCAGCGCCACCTGCTGCTGTAAGAGGGAAACGCAACTTCCGGCTACCAGCAGGTTACACCCTTTAAAACCCAGCTCCTCTTCCTTAAACGATCAAGCAGTACCCCTCTACTCCGA
>gene=chr20_626184-626426; species=papHam
CAGACTC---CCGGCTGAACCCGGATTAACTATTCTGCCTCTCTCAGCCGGGCGCGCGCATCCAGTCCCTTTCCACGGTGGTAGCTC-TGCAAGCCCGAGGGCCAGCCCTGCAGTGGGGGCAGGAGAGCAGCGCCACCTGCTGCTATAAGAGGGAAACGCAACTCTCAGCGACCTGCAGTTTACAGCCTTTAAAACCCAGCTCCTCTTCCTTAAATGACCAACCAGTCCCCCTCTACTCCGA
>gene=chr20_626184-626426; species=ponAbe
CAGACTCATCCCGGCTGAACCCGGGTTAACTATTCCGCCTCTTTCAGCCCTGCGCGTGCATCCAGCCCCTTCCCACAGCTGTAGCTC-TGCAAGCCAGAGGGCCAGCCCTGCCGCGGGGGCAGGAGAGCAGCGCCACCTGCTGCTGTAAGAGGGAAACGCAACTCTCGGCTACCAGCAGGTTACACCCTTTAAAACCCAGCTCCTCTTCCTTAAATGATCAAGCAGTACCCGCCTACTCCGA
>gene=chr20_626184-626426; species=rheMac
CAGACTC---CCGGCTGAACCCTGATTAACTATTCTGCCTCTCTCAGCCGGGCGCGCGCATCCAGTCCCTTTCCACAGTGGTAGCTC-TGCAAGCCCGAGGGCCAGCCCTGCAGTGGGGGCAGGAGAGCAGCGCCACCTGCTGCTATAAGAGGGAAACGCAACTCTCAGCGACCTGCAGGTTACAGCCTTTAAAACCCAGCTCGTCTTCCTTAAATGACCAACCAGTCCCCCTCTACTCCGA
>gene=chr20_709065-709324; species=hg19
AGGCGCGGAGGCGGCGGGCGGGGCGAGGCGATTCCCCGGTGGGGCTGCGGAGCGCGGCGCCGAGACTCAGAGGAGGGGGCGCTGGGGAAGCGGCTTCTCCGTCTCCTGCTCCGCCCCGGGCTTCGTGGCGAGGCGCCGTCGCCCCCTGGTGGGGCCTCATCCATTCCTCGCTCACTCGCTCGTTCACCTTTTTCTCAACCTTACAGCGGGTGGCTCTACGGTACGAGCTGAGGGTGAAGTGCTGAGAACAGGGCAAGCG
>gene=chr20_709065-709324; species=bosTau
AGGCGGGGAGGGGGCGGGCGGGGCTAGGCCATTCCCTCGTGGGGCtgtgtgtgt-tgtgGCGAGACCCGGAGGAGGG-GCAGTGGGAAAGCGGCTCTTC------CT--------------GAAGAGGCAAAGCGCCACCGCCCCCTGGTGGGTCttcattcattcctcattcattcgttcgttcact---caCTTGCCCAGCCTCAGCGTTGTTTTGTTGCTTGAGTT--AGTCTAAGTGCTCAGATCAGGACAAGTG
>gene=chr20_709065-709324; species=calJac
AGGCGCGGAGGGGGCGGGCGGGGCGAGGCGATTCCCTGGTGGGGCTGGGAAGGGGGGCGCCGAGACCCGGAGGAGGGGGCGATGGGAAAGCAGCTTTCCTGTCTCCTCCCCCGCCCAGGGCTCCGTGGCAAAGCGCCGTCGCCCCCTGGTGGGGCctcattcattcctcactcactcattcgttcacc---ctctcaatcT---------------TATTGCACGAGTTTAAGGTAAAGTTCTGAGAACAGGGCAAGTG
>gene=chr20_709065-709324; species=canFam
AGGCGGGAAgggggcgggcggggcccggcgATTCCCCCGTGGGGTTGGGGGTGG-CGTGGCGAGACCCGGGGGAGGGGGCGGTGGGAAAGGGGCTTTTC------CTCGGCAG-CCCGGGGGCCTCGGCAAAGCGCCATCGCCCCCTGGTGGGTCCtcattcattcctcattcattcattcattcact---cgctcacccattcaCTGTGTTGCTCTGTTGCAAGAGTT--AGTCTAAGTGCTGAGAACAGGGCAGGTG
>gene=chr20_709065-709324; species=equCab
-------------------------------------------------------GGGGGCGAGGCCCGGAGGAGGGGGCGGTGGCAGAGCAGCGCTTC------CTCGCT---------------GGCAAAGCGCCATCGCCCCCTGGCGGGCCTtcattcattccgcactcattcattcgttcact---cactcgcccagtcacAGCGTCGCTGTGTTGC-AGAAAC--AGTGCCAGAGCTGAGAACAAGGCAAGCG
>gene=chr20_709065-709324; species=gorGor
AGGCGCGGAGCGGGCGGGCGGGGCGAGGCGATTCCCTGGTGGGGCT-----------------------GGGGAGGGGGCGCTGGGAGAGCAGCTTCTCCGTCTCCTCCTCCGCCCCGGGCTTCGTGGCCAAGCGCCGTCGCCGCCTGGTGGGGCCTCACTCGTTCCTCACTCCCTCATTCGTTCACC-CTTGCTCAGCCTTGTACCGGCTTGCTCTACGGTACGAGTTTAGGGTAAAG-GCTGAGAACA-GGCAAGTG
>gene=chr20_709065-709324; species=panTro
AGGCGCGGAGGGGGCGGGCGGGGCGAGGCGATTCCCTGGTGGGGCTGGGGAGGGGGGCGCCGAGACTCGGAGGAGGGGGCGCTGGGAAAGCAGCTTCTCCGTCTCCTCCTCCGCCCCGGGCTTCGTGGCGAAGCGCCGTCGCCCCCTGGTGGGGCCTCATTCATTCCTCACTCACTCGTTCGTTCACCTTTTTCTCAACCTTACACCGGGTTGCTCTATGGTACGAGTTGAGGGTAAAGTGCTGAGAACAGGGCAAGTG
>gene=chr20_709065-709324; species=papHam
AGGCTCGGAGGGGGCGGGCGGGGCGAGGCGATTCCCTGGTGGGGATGGGGAGGGGGGCGCCGAGGCCCGGAAGAAGGGGCGATGGGAAAGCAGCTTTCCCGTCTCCTCCCCCGCCCCGGGCTTCGTGGCAAAGCGCCATCGCCCCCTGGTGGGGCCTCATTCATTCCTCAGTCACTCATTCGTTCACC-CTTTCTCAACCTTATACCGGGTTGCTGTATTGCACAAGTTTAGGGTAAAGTGCTGAGAACAGGGCAAGTG
>gene=chr20_709065-709324; species=ponAbe
AGGCGCGGAGGGGGCGGGCGGGGCGAGGCGATTCCCTAGTGGGGCGGGGGAGGGAGGCGCCGAGACTCGGAGGAGGGGGCGATAGGAAAGCAGCTTTCTCGTCTCCTCCTCCGCCCCGGGCTTCGTGGCAAAGCGCCATCGCCCCCTGGTGGGGCCTCATTCATTCCTCACTCACTCATTCGTTCACC-CTTTCTCACCCTTATACGGGGTTGCTCTATTGTACGAGTTTAGGGTAAAGTGCTGAGAACAGGGCAAGTG
>gene=chr20_709065-709324; species=rheMac
AGGCTCGGAGGGGGCGGGCGGGGCGAGGCGATTCCCTGGTGGGGATGGGGAGGGGGGCGCCGAGACCCGGAGGAGGGGGCGATGGGAAAGCAGCTTTCCCGTCTCCTCCCCCGCCCCGGGTTTCGTGGCAAAGCGCCATCGCCCCCTGGTGGGGCCTCATTCATTCCTCAGTCACTCATTCGTTCACC-CTTTCTCAACCTTATACCGGGTTGCTGTATTGCACAAGTTTAGGGTAAAGTGCTGAGAACAGGGCAAGTG
>gene=chr20_719715-719954; species=hg19
GGACTCCTATCTCGGCTCTCAATGTCCCCGCTTCCTGGCCTGGGATCAGCAGGACCTCAGTGGATCCACCATCCAGGCACATCCCTTTCTTTCCCTGCTTTTTTCCTGCTTCTTGGGCGGCACCACCACCTACTGGCCTAAAGCTACATTGCAGCCAATGTGCACAGCGGGGCGGAGGGAAGGGAATATGGCCTTGGGCAGCTGCTGTGCGCAGAATATTTACCTCTGTACACGCTTAG
>gene=chr20_719715-719954; species=bosTau
--------ACCTTCCGCATGGATG-AGCCCCCCCCCGG-------TCAGCAGGACCCTAGCTGATCAACCCTCCAGACAGACCCTTTTCTTAC----CCCTTCTCCTGCTTCTTGGGTTGCAGCGCCACCTGCTGGCTTAAAGCTACATTGCATCCAGAGTACATG--------GCGGGAAGAGAATAAATTCTGGAGCTCTTACTGTGTGCA---CCTATGTCGACGT----------
>gene=chr20_719715-719954; species=calJac
GGACTCCTATCTTGGCTCTGAATG-CCCCGCTTCCTGGCCTGGGATCAGCAGGACCTCAGTCCATCCACCATCCAAG--CATTCCTTTCTGTCCCTGCTTGCTTCCTGCTTCTTGGGCAGCACCACCACCTACTGGCCCAGAGCTACATTGCAGCCAATCTGCATAGGAGGGCGGAGGGAAGGGAATACGCACTGGGGCGGCTGCTGTGCGCAGAATATTTACCTATGTACACACcaag
>gene=chr20_719715-719954; species=canFam
GGACTCATGCATCCAATCTGAACG-GCCCCCCT------------TCTGTAGGACCCCAAAAGA--------TCGGGCACAGCCCTTCCTTTC-CC-CCTATTTCCTGCTTCTTGGGCTGCAGCGCCACCTGCTGGCCCAAAGCTGCGTTGCATGCAGAGTGCTTG--------GAGGGAAGGGAATACGCCCTTGAGCACCAGGTATGTGCATcatacatacaTATATATATGCCAGG
>gene=chr20_719715-719954; species=equCab
GGACTTCTCCCTTCCCTCTGAATG-CCCCCCTTCCTGG-------CCTGCAGGACCCC-CCCGCTCAACTCTCCAGGCACAGCCCTTTCTTGCGCC-CCTTTTTTCTGCTTCTTGGGTTGCAGCGGCACCTGCTGGCCAAAAGCTGCATCGTACCCAGATCGCGTGACGGGACAGAGGGAAGGGAATACGC------------------------------------------------
>gene=chr20_719715-719954; species=gorGor
GGACTCCTATCTCGGCTCTCAATGCCCCCGCTTCCTGGCCTGGGATCAGCAGGACCTCAGTGGATCCACCATCCAGGCACATCCCTTTCTTTCCCTGCTTTTTTCCTGCTTCTTGGGCGGCACCACCACCTACTGGCCCAAAGCTACATTGCAGCCAATGTGCACAGGAGGGCGGAGGGAAGGGAATATGGCCTTGGGCAGCTGCTGTGCGCAGAATATTTACCTCTGTACACGCTTAG
>gene=chr20_719715-719954; species=panTro
GGACTCCTATCTCAGCTCTCAATG-CCCCGCTTCCTGGCCTGGGATCAGCAGGACCTCAGCGGATCCACCATCCAGGCGCATCCCTTTCTTTCCCTGCTTTTTTCCTGCTTCTTGGGCGGCACCACCACCTACTGGCCCAAAGCTGCATTGCAGCCAATGTGCACAGGAGGGCGCAGGGAAGGGA--ATGGCCTTGGGCAGCTGCTGTGCGCAGAATATTTACCTCTGTACACGCTTAG
>gene=chr20_719715-719954; species=papHam
GGACTCCAATCTCAGCTCTGAATGCCCCCACTTCCTGGCCTGGGATCAGCAGGACCTCAGTCCATCCAACATCCAGGCACATCCCTTTCTTTCCCTGCTTTTTTCCTGCTTCTTGGGCGGCACCACCACCTACTGGCCCAAAGCTACATTGCAGCCAATGTGCATAGGAGGGTGGAGGGAAGGGAATATGGACTTGGGGAGCTGCTGTGCGCAGAATATTTACCTCTGTATACACTAag
>gene=chr20_719715-719954; species=ponAbe
GGACTCCTATCTCGGCTCTCAATGCCCCCGCTTCCTGGCCTGGGATCAGCAGGACCTCAGTCGATCCACCATCCAGGCACATCCC--TCTTTCCCTGCTTTTTTCCTGCTTCTTGGGCGGCACCACCACCTACTGGCCCAAAGCTACATTGCAGCCAATGTGCATAGGAGGGCGGAGGGAAGGGAATATGGACTTGGGCAGCTGCTGTGCGCAGAATATTTACCTCTGTACACACTAag
>gene=chr20_719715-719954; species=rheMac
GGACTCCAATCTCAGCTCTGAATGCCCCCACTTCCTGGCCTGGGATCAGCAGGACCTCAGTCCATCCAACATCCAGGCACATCCCTTTCTTTCCCTGCTTTTTTCCTGCTTCTTGGGCGGCACCACCACCTACTGGCCCAAAGCTACATTGCAGCCAATGTGCATAGGAGGGTGGAGGGAAGGGAATATGGACTTGGGGAGCTGCTGTGCGCAGAATATTTACCTCTGTACACACTAAG
>gene=chr20_749432-749650; species=hg19
AGGTGAGGCCCACTCCAGGCGTGCCAAGAGGACCCAAGGAGGGAGGGGAAGCTCCCAGACAGCAGTGGCACAcctttgcctgtgctgtcctcccagcctggagcaccagccccctctgctgtccacatccaagctttctacaagactccgtcctccaggagacctctggctgcctcaccttctcaggcgtcctcaccagggcccatgaccccttcatt
>gene=chr20_749432-749650; species=bosTau
AGGTCAAGCCTGCTCTGGGCGTGCCCAGAGGACCCACACAGAGAGGGCAAACTTC---------------TGTCTTAGCCTGG--------------CTGGGGCACCATCTTCA-CACCCATCTGCATCTCAGCTTTCTGCAGGACTCTGCCCCTCAGGAAACCACTGGCTG-CCGGCCCC-----------------AGGCCCAGGC-CCCTCCATT
>gene=chr20_749432-749650; species=calJac
AGGCAAGGCCTGCTCTGGGGGTGCCAAGGGGACCCAAGGAGGGAGGGGAAGCGCCCAGGCAGCAGTGGCACATcttcgcctctgctgttccctcagcctggagtgcc-gccccctcttctgtccacatccaagctttctacaagatcccatcctccaggagacctctggctgc--------ctcaggtgtcctcatcggggcccacgaacccttcatt
>gene=chr20_749432-749650; species=canFam
GGGACAGGTGTGCTCTGGGCAAGCCGAGAGAACCCACGGA-----AGGAAGCTCC-AGGCAG------------------------------------------------------------------------------------------------------------------------------------------------------------
>gene=chr20_749432-749650; species=equCab
GGGACA-GCCTGATCTGGG--GCCTGAGAGGACCCCTGGAGTGGGGAGAGGCTCC-AGGCAGCTGTGGCCCGCCTTCGTCCGTGCTGCGCTCCTGGCCTGGGTCACCACCCGCT---CCTGTCTGCAGCC-AGCTTTCTGCAGGACTGCGTCCC-CGGGA---CTCCAGCCGCCCTGCCCT-----------------GGGCC--GGGTCCCTCCACC
>gene=chr20_749432-749650; species=gorGor
AGGTGAGGCCCACTCCAGGTGTGCCAAGAGGATCCAAGGAGGGAGGGGAAGCTCCCAGACAGCAGTGGCACAcctttgcctgtgctgtcctcccagcctggagcaccagccccctctgctgtccacatccaagctttctacaagactccgtcctccaggagacctctggctgcctcaccttctcaggtgtcctcaccagggcccatgaccccttcatt
>gene=chr20_749432-749650; species=panTro
AGGTGAGGCCCACTCCAGGCGTGCCAAGACGACCCAAGGAGGGAGGGGAAGCTCCCAGACAGCAGTGGCACAcctttgcctgtgctgtcctcccagcctggagcaccagccccctctgctgtccacatccaagctttctgcaaggctcggtcctccaggagacctctggctgcctcaccttctcaggcgtcctcaccagggcccaggaccccttcatt
>gene=chr20_749432-749650; species=papHam
AGGCGAGGCCTGCTCTAGGCGTGCCAAGAGGACCCAAGGAGGGAGGGGAAACTCCCAGGCAGCAGTGGCACAcctttgcctttgctgtcctcccagcctggagcaccagccccctctgctgtccacatccaagctttctacaagatcccgtcctccaggagacctctggctgcctcgccttctcaggtgtcctcaccagggcccatgacccctgcatt
>gene=chr20_749432-749650; species=ponAbe
AGGTGAGGCCCACTCAAGGTGTGCCAAGAGGACCCAAGGAGGGAGGGGAAGCTCCCAGACAGCAGTGGCACAcctttgcctgtgctgtcctcccagcctggagcaccagccccctctgctgtccacatccaagctttctacaagatcccgtcctccaggagacctctggctgcctcgccttctcaggtgtcctcaccagggcccatgaccccttcatt
>gene=chr20_749432-749650; species=rheMac
AGGTGAGGCCTGCTCTAGGCGTGCCAAGAGGACCCAAGGAGGGAGGGGAAACTCCCAGGCAGCAGTGGCACACCTTTGCCTTTGCTGTCCTCCCAGCCTGGAGCACCAGCCCCCTCTGCTGTCCACATCCAAGCTTTCTACAAGATCCCGTCCTCCAGGAGACCTCTGGCTGCCTCGCCTTCTCAGGTGTCCTCACCAGGGCCCATGACCCCTGCATT
>gene=chr20_796724-796979; species=hg19
GGTTCACGCGGTAGTCAGTAGGTGGGCAGTGCTTGGTGAAGGCATTGATGGGTGGAGGGATTGAAGGATGAATGAATGGATTAGGGGCTGACAGTGCCGCTGCAGTTACTCAAAGGAGCCACCAGGAGGCGCAGGGAGCCCACATTCTGGAGACAAACCTTTTAAAAAAAGCATCTGGTGACTTAACGACCTTTTCACCAATGGCTTGTGTGGGGCCTTAATGCTAGGGTGAGAAAAAGGTGGGAGATGGAAGAA
>gene=chr20_796724-796979; species=bosTau
--TTCACTCG-TAGTTTCTGGGTGGACT-TGCTTTCCGGACGGATTGACGGGCAAAT--------------------GGATTAGGGGTTGGAGGCGCCGCTGCCGTTACTCAGAAAAGCCACGAGGGGGCGCAGGAAGCCCAGACTCCAGAGATGTACCTTGCAAAG--GGCATCTgggcTTTTAG-GATCTTCTCACtgtgtgt--gtgtGGGGCTTAAAGGCCATGGTGAGAAAAAGGTGCTCGATG---GAA
>gene=chr20_796724-796979; species=calJac
GGTTCACGAGGTAGTCAGTAGGTGGGCAGTGCGTGGTGAAGGCATTGATGGATGGAGGGGTTGAAGGGTGAAT----GGATTAGGGGCCGATGGTACCACTGCAGTTACTCAGAGGAGCCACCAGGAGGCGCAGGGAGCCCACATTCTGGAGACGAACCTT--------AGCATCTGGTGACTTAG-GACCTTTTCACCAAGGGTTTGTGTGGGGCCTTGATGCTAGGGTGAGAAAAAGGTAGGAGATGGAAGAA
>gene=chr20_796724-796979; species=canFam
GGTTCACGCC-TAGGTGGTGGGTGGGCAGGGCTTCCTgagtggatgggtggatgggt--------------------gggtgAGGGGCTGGGGACGCTGCCGAAGTTACCCATAGAGGCCACCAGGGGGCGCACGGTGCCACACCTCCCAAGATGAGCCTGTCCGGG--CATCCCCGGGGAATTAG-GACCTTCTCTCAAGGGGT-CCTGTGGGGCCTAAAAGCCAGGGTGAGAAAAAGGAGGGAGGTGAGAGGA
>gene=chr20_796724-796979; species=equCab
GGTCCACACC-TAGGCGGCGGGTGGGCGGCGCTTCCTGAGCCGGCTGGTGGAT-----------------------------AGGGGC-GGAGGCGCCGCTGCAGTTACTCAGAGGGGCCACCAGGGGGCGCGGGGAACCGAAACTCCGGAGGTGAAGCTT----------TGTCCGGCGACTCCG-GACCTTCTCGCAGAGGGT--GTGTGGGGGCCAAGTGCC------------AGGAAGGAGCGGGGGGGA
>gene=chr20_796724-796979; species=gorGor
GGTTCACGCGGTAGGCAGTAGG-----------------------------------------------------------------------------------------------------------------------------------------------------------------------------------------------------------------------------------------
>gene=chr20_796724-796979; species=panTro
---------------------------------------------------------------------------------------------------------------------------------------------------------------------------------------------------------------------------------------------------------------
>gene=chr20_796724-796979; species=papHam
GGTTCACGCGGGAGTCAGTAGGTGGGCAGTGCCTGGTGGAGGCATTGATGGGTAGAGGGATTGAAGGATGATT----GGATTAGCGGCTGACGGTGCCGTTGCAGTTACTCAAAGGAGCCACCAGGAGGCGCAGGGAGCCCACATTCTGGAG--AAAACTTTTTTAAAAAGCGTCTGGTGATTTAG-GACCTTTTCACCAAGGGCTTCTGTGGGGCCTTAATGCTAGGGTGAGAAAAAGGTGGGAGATGGAAGAA
>gene=chr20_796724-796979; species=ponAbe
GGTTCACGCGGTAGTCAGTAGGTGGGCAGTGCTTGGTAAAGGCATTGATGGGTGGAGGGATTGAAGGATGAATGAATGGATTAGGGGCTGACAGTGCCGCTGCAGTTACTCAAAGGAGCCACCAGGAGGCGCAAGGAGCCCACATTCTGGAGACAAACCTTTTAAAAAAAGCATCTGGTGACTTAA-GACCTTTTCACCAAGGGCTTGTGTGGGGCCTTAACGCTAGGGTGAGAAAAAGGTGGGAGATGGAAGAA
>gene=chr20_796724-796979; species=rheMac
GGTTCACGCGGGAGTCAGTAGGTGGGCAGTGCCTGGTGGAGGCATTGATGGATAGAGGGATTG-AGGATGTATA---GGGTTAGGGGCTGACGGTGCCGTTGCAGTTACTCAAAGGAGCCACCAGGAG-------------------------------------------------------------------------------------------------------------------------------
>gene=chr20_865617-865898; species=hg19
GCAATGGCTCCCAGGCGCCCAGAGACCCTGGAGGGTGAGCAGGGTCTCCCCTCCCCTCTCCTGCCCGTCTTTAGCCACACTGGGGCGCACACCGCTCACTCACCCGGGGCCGAGGCGTTAGCCCTTTCTTGCACCAGGTGCCGCAACAACACCAGCAGCTGGCGCAGGCTGTGCTGCTGGTCCTGCAGGAGGCTGGAGTTGTGCCTGACACCGCGCAGGCCGCGCTCGATGTTGGTGAGGGCGGCGCTCTGGCGGCTCAGCGTGTTCAGCAGCTTCGCCTT
>gene=chr20_865617-865898; species=bosTau
GCAGTGGCTGCCAGAACAAGCATGAAACAGGAGGGTAAGCAGGGTCT-CCCTCCCCTCTGCTGCCCTCCTCC-CACACCCC---GGGCGCCCCGGGCGCTCACCCGGGCCCTGGGCCATGACGC------GCACCAGGCGCTGCACCGACTCGAGCAGCTGGT---------GCTGCTGGCGCTGCAGGAGGCTGGAGTTGCTGCTGGCGGCGCGCAGGGTGCGCTCGAGGCCGGCGAGGGCGCCGCTCTGGCGGCCCAGCAGGCGCCGCAGTCGCTCCTT
>gene=chr20_865617-865898; species=calJac
TCAATGGTTTCCAGGCTCCCAGAGACGCAGAAGTGTGAGCAGGGTCT-CCCTGCCGTCTCCCGCCCATCTCCAGCCGCACTTGGG-GCACACCGCTCGCTCACCCGGGGCCAAGGCCTTAGCCCTTTCTTGCATCCGGTTCCGCCACACCACCAGCTGCTGGCGCAGTTGGTGCTGCTGTTCCTGCAGGAGACTGGAGTTGTGCCTGAGACCTTGCAGGCCGAGCTCGATGTTGGTGAGGGCAGCGCTCTGGCGGCTCAGCGCATTCAGCAGCTGCTCCTT
>gene=chr20_865617-865898; species=canFam
G-AGTGGTTTCTGGGTC--AAGCGAGCCAGGAGGGTAAACAGGGTCT-Tcc--ccgtcccctcccctccTCC-CGCACCCT---GGGCGCCCGGCTCGCTCACCCGGGCCCTGTGCCACGACGC------GCACCAGGCGCTGCACGGACTCCAGCAGCTGGC---------GCTGCTGGCGCTGCAGGAGGCTGGAGTTGCTGCTGGCGGCGCGCAGGCTGCGCTCGAGGCCGGCGAGGGCGCCGCTCTGGCGGCCCAGCAGACGCCGCAGCCGCTCCTT
>gene=chr20_865617-865898; species=equCab
GCGGTGGCTTCCAGGCCCTGAGTGACCCGGGACGGGAAGCAGGGTCT-CCCTCTGCTGTCCTGCCCTCCTCC-CGCACCCG---GCGCACCC-GCTGGCTCACCCGGGCCCTGGGCCACGACGC------GCACCAGGCGCTGCACCGACTCCAGCAGCTGGC---------GTTGCTGGCGCTGCAGGAGACTGGAGTTGCTGCTGGCGGCGCGCAGGCTGCGCTCGAGGCCGGCGAGGGCGCCGCTCTGGCGGCCCAGCAGGCGCCGCAGCCGCTCCTT
>gene=chr20_865617-865898; species=gorGor
GCAATGGCTCCCAGGCGCCCAGAGACCCTGGAGGGTGAGCAGGGTCT-CCCTCCCCTCTCCTGCCCGTCTTTAGCCACACTGGGGCGCACACCGCTCACTCACCGGGGGCCGAGGCGTTAGCCCTTTCTTGCACCAGGTCCCGCAACAACACCAGCAGCTGGCGCAGGCTG--------------------------------------------------------------------------------------------------------------
>gene=chr20_865617-865898; species=panTro
GCAATGGCTCCCAGGCGCCCAGAGACCCTGGAGGGTGAGCAGGGTCT-CCCTCCCCTCTCCTGCCCGTCTTTAGCCACACTGGGGGGCACACCGCTCACTCACCCGGGGCCGAGGCGTTAGCCCTTTCTTGCACCAGGTCACGCAACACCACCAGCAGCTGGCGCAGGCTGTGCTGCTGGTCCTGCAGGACGCTGGAGTTGTGCCTGACACCGCGCAGGCCGCGCTCGATGTTGGTGAGGGCGGCGCT---------------------------------
>gene=chr20_865617-865898; species=papHam
GCAATGGCCCCCAGGTACCCAGAGACCCTGGAGTGTGAGCAGGGTCT-CCCTCCCATCTCCCACCCGTCTTTAGCCGCACTGGGGCGCACTCCGCTCACTCACCCGG--------------------CTTGCACCAGGTCCCGCAACAACAGCAGCAGCTGGCTCAGGCTGTGCTGCTGGTCCTGTAGTAGGCTGGAGTTGTGCCTGACATCGCGCAGGCGGCGCTCGATGTTGGTGAGGGCGGCGCTCTGGCGGCTCAGCGTGTTCAGCAGCTTCGCCTT
>gene=chr20_865617-865898; species=ponAbe
-----GGCTCCCAGGCGCCCAGAGACCCTGGAGTGTGAGCAGAGTCT-CCCTCCCTTCTCCTGCCCGTCTTTAGCCACATTGGGGCGCACCCCGCTCACTCACCCGGGGCCGAGGCGTTAGCCCTTTCTTGCACCAGGTCCCGCAACAACACCAGCAGCTGGCGCAGACTGTGCTGCTGGTCCTGCAGGAGGCTGGAGTTGTGCCTGACACCGCGCAGGCCGCGCTCGATGTTGGTGAGGGCGGCGCTCTGGCGGCTCAGCGTGTTCAGCAGCTTCGCCTT
>gene=chr20_865617-865898; species=rheMac
GCAATGGCCCCCAGGTACCCAGAGACCCTGGAGTGTGAGCAGGGTCT-CCCTCCCATCTCCCACCCGTCTTTAGCCGCACTGGGGCGCACTCCGCTCACTCACCCGGAGCCGAGGCGTTAACCCTTTCTTGCACCAGGTCCCGCAACAACAGCAGCAGCTGGCTCAGGCTATGCTGCTGGTCCTGTAGGAGGCTGGAGTTGTGCCTGACATCGCGCAGGCGGCGCTCGATGTTGGTGAGGGCGGCGCTCTGGCGGCTCAGCGTGTTCAGCAGCTTCGCCTT
>gene=chr20_937110-937390; species=hg19
AGGCAGTCAGTCCTTCGGTCTGAGGCAGCCTGTCCCTTGCCCTCGGCTACCCTCCACCCTGCTCCAGTCCTGCTAGGAGAGAACCGCAACACGACCCCGTTTCAGAAATGCGCTCCTTGACAAGCCTGGCTGCGACCTGTTCCTGGTTGACTGCCGTCATCCGGTGGCAGCATGTGGGAATGACATGCAGGGCTGTGGTGAGGATGAGGATGGAGTGAGCGGGTGGGGGGAACTGCAGAGAGGGCCCTAGTGTGGCCCAGTTGGAAGCGGTGACAGGAAG
>gene=chr20_937110-937390; species=bosTau
TTGCA---------------------------------------------------------------------------------------------------------------------------------AGCTGTTTCTGGTTGGGCATCGCCCTCTAGTGACAGAAGGTGGGTAGAACAAGCA----CGTGGTGCCTATATGAA----GTGAGCACACAGAGATGCCTGGAGAAAGAGCCTTAGTG-GGTCTCACTGGAGTGGGGGGCCTAAGG
>gene=chr20_937110-937390; species=calJac
AGGC----AGTCCTTCCGTCTGAGGCAGCCTCTCCCCTGCCCTCCGCTGCCCTCTACCCCTCTCCAGCCCTGCTAGGAGAGAACAGCAA---GTCCCCGTTTCAGAAATGCGCTCCTTTACCAGCCTGGCTACGATCTGTTCCTGATTGATTGGCACCCTCCCGTGGCAGGTTGTGGAAACGACATGCAGGGCCATGGTGAGCATGAGGCTAGAGTGAGCGGGTTGGGGGGTCTGCGGAGAGGGCCCTGGTGTGGCCCAGCTGGAAGAGGGGACAGGAAG
>gene=chr20_937110-937390; species=canFam
AGGCA---------------GGAGGCAGCCT-CCCC----------TTGTCATCCACGCGCCCCCAGCCCTGCTGGGAGAGAAAAGCCCCTGACCCCTATTTCTGAAAAGTGCCCAGTTACTAGCCAGGCTGCTGCCTATTCCTGGTTGGGTGGCACCCTCTAGGGACAGGATGTGGGAAGGATATGCG--------------ATGGGGACCG-ATGAGCTCTTGGGGTTGCCTGCAAAGAGGGCCTTGGAATGGCCC--CTGGAACCGGGG-----TGG
>gene=chr20_937110-937390; species=equCab
AGGCG---------------GGA-GCAGCCTGTCCC----------TCGCCGTTCCCCCGCCTCTGGTCCCCCCGGGAGAGGACGTCCCCCGACCC------CAGAAAAGCGCCCGGGTTCTATGCGGGCTTCTGCCTGTGCCTGGGTGGGCGGCGCCCTCTAGTGACAGGA-GTGGGAACGACGGGCGGGGCCGCGGGGTGGATGGGGACCGTGTGGGCGCAGGGGGCGGCCTGCGGGGAGGGCCCTGGTGTGGCCCAGCTGGGGTCGGGC-----GGG
>gene=chr20_937110-937390; species=gorGor
AGGCAGTCAGTCCTTCGGTCTGAGGCAGCCTGTCCCTTGCCCTCGGCTACCCTCCACCCTGCTCCAGTCCTGCTAGGGGAGAACCGCAACACGTCCCCGTTTCAGAAATGCGCTCCTTTACAAGCCTGGCTGCGACCTGTTCCTGGTTGACTGCCGCCATCCAGTGGCAGCATGTGGGAATGACATGCAGGGCTGTGGTGAGGATGAGGATGGAGTGAGCAGGT-GGGGGCACTGCAGAGAGGGCCCTAGTGTGGCCCAGTTGGAAGCGGTGACAGGAAG
>gene=chr20_937110-937390; species=panTro
AGGCAGTCAGTCCTTCGGTCTGAGGCAGCCTGTCCCTTGCCCTCGGCTGCCCTCCACCCTGCTCCAGTCCTGCTAGGAGAGT------------CCCCGTTTCAGAAATGCGCTCCTTTACAAGCCTGGCCGCGACCTGTTCCTGGTTGACTGGCGCCATCCAGTGGCAGCATGTGGGAATGACATGCAGGGCTGTGGTGAGGATGAGGATGGAGTGAGCAGGTGGGGGGAACTGCAGAGAGGGCCCTAGTGTGGCCCAGTTGGAAGCGGTGACAGGAAG
>gene=chr20_937110-937390; species=papHam
AGGCAGTCAGTCCTTCGGTCTGAGGCAGCCTGTCCCCCGCCCTCCGCTGCCCTCCACCCTGCTCCAGTCCTGCTAGGAGAGAACAGCAACAAGTCCCCCTTTCAGAAATGCGCTCCTTTACAAGCCTGGCTGCGACCTGTTCCTGATTGATTGGCGCCGTCCAGTGGCAGAATGTGGGAATGACATGCAGGGCTGGGGTGAGGATGAGGATGGAGTGAGCAGGTGGGGGGATCTGCAGAGAGGGCCCTAGTGTGGCCCAGTTGGAAGCGGTGACAGGAAG
>gene=chr20_937110-937390; species=ponAbe
AGGCAGTTAGTCCTTCGGTCTGAGGCAGCCTGTCCCTTGCCCTCGGCTACCCTCCACCCTGCTCCAGTCCTGCTAGGAGAGAACCGCAACATGTCCCCGTTTCAGAAATGCGCTCCTTTACAAGCCTGGCTGCGACCTGTTCCTGGTTGATTGGCGCCTTCCAGTGGCAGCATATGGGAATGACATGCAGGGCTGTAGTGAGGATGAGGATGGAGTGAGCGGGTGGGGGGCTCTGCAGAGAGGGCCCTAGTGTGGCCCAGTTAGAAGCGGTGACAGGAAG
>gene=chr20_937110-937390; species=rheMac
AGGCAGTCAGTCCTTCGGTCTGAGGCAGCCTGTCCCCTGCCCTCCGCTGCCCTCCAACCTGCTCCAGTCCTGCTAGGAGAGAACAGCAACAAGTCCCCGTTTCAGAAATGCGCTCCTTTACAAGCCTGGCTGCGACCTGTTCCTAATTGATTGGCGCCGTCCAGTGGCAGAATGTGGGAATGACATGCAGGGCTGGGGTGAGGATGAGGATGGAGTGAGCAGGTGGGGGGATCTGCAGAGAGGGCCCTAGTGTGGCCCAGTTGGAAGCGGTGACAGGAAG
>gene=chr20_1089151-1089355; species=hg19
GCTCTGGTCTAGGGCTCCCCTGAACCTCCTGGTGGAATGAAGTCAGGATGGAGGAGAGTGTGCCTCTCCCTGCGTGGCTGCCATCTGTGGACATTTGGGTGGGCCAGGGTGCCCTCTTGTGGCCTCCCTTGTCTCTGCAGAGACTCTTCATGTGTCCCTGTGGTTGGAGGAGCTTCCCATGCCTAGATCGTTTCTCTGTTCCCA
>gene=chr20_1089151-1089355; species=bosTau
GTTCGGATCTAGGGCTCCTCTGAACCTAAAAGTAGAAAA-AATCAGGATGAAGAG---TATACCTTACTCTGCATGGCTGTCTCCGGTGGACATTTGGGTAGGCCCAGGCGCCCCCTTGTGGCTTCCCTTGTCTGTGCATGGACCCTCCATGTGTTCCT-TGGTTGGAGG----------GCCTAGGCCATTTCTCTGATCCCA
>gene=chr20_1089151-1089355; species=calJac
GCTTTGGTCTATGGCTCCCCTGAACCTTCTGATGGAATGAAGTCAGGATGGAGGAGAATGTGCCTCTCCCTGCGTTGCTGCCCTCTACCGGCATTTAGGTGGGCCCGGGTGCCCTCTTGTGGCTTACCGTGTCTCTGCAGGGACTCC---TGTGTCCCTGTGTTT---GGCGTTTCCCATGCCTAGACCATTTCTCTGTTCCCA
>gene=chr20_1089151-1089355; species=canFam
GCCCCAGTCTAGGGCTCCCCTGAATCTCCCAGTAGAAAG-AG----GACAGGGGGATTTGCATCTTACCCTGTGTGGCTGCCCTGGGTGGGCATTTGGGTGGGCCCGGGCGCCCTCTTGTGGCTTCTCTTGTCTCTGCATGGACCCTCT---TGTCCCTGTGGTTGGAGAGGCTTCCCAGGCTTATATGGTT----TGTCCCCA
>gene=chr20_1089151-1089355; species=equCab
GCCCCAGTCGAGGGCTCCCCTCATCCTCCTGGTAGAAAA-AGTCAAGATAAAGGAACAGGCACCTCATCCTGCATGGCCGCCCTCCGTGGGCATTTGGGTGGGCCCTGGCGCCCTCTTGTGGTTTCCCTTGTCTCTGCAGGGACCCTCCATGCCTCACTGGGGTTGAACGTGCTGCCCATATCTAGGCTATTTCTCTGTCCCCA
>gene=chr20_1089151-1089355; species=gorGor
GCTCTGGTCTAGGGCTCCCCTGAACCTCCTGG-GGAATGAAGTCAGGATGGAGGAGAGTGTGCCTCTCCCTGCGTGGCTGCCATCTGTGGACATTTGGGTGGGCCAGGGTGCCCTCTTGTGGCCTCCCTTGTCTCTGCAGAGACTCTTCATGTGTCCCTGTGGTTGGAGGAGCTTCCCATGCCTAGATCGTTTCTCTGTTCCCA
>gene=chr20_1089151-1089355; species=panTro
GCTCTGGTCTAGGGCTCCCCTGAACCTCCTGGTGGAATGAAGTCAGGATGGAGGAGAGTGTGCCTCTCCCTGCGTGGCTGCCATCTGTGGACATTTGGGTGGGCCAGGGTGCCCTCTTGTGGCCTCCCTTGTCTCTGCAGAGACTCTTCATGTGTCCCTGTGGTTGGAGGAGCTTCCCATGCCTAGATGGTTTCTCTGTTCCCA
>gene=chr20_1089151-1089355; species=papHam
ACTCTGGTCTAGGGCTTCCCTGAACCTCCTGGTGGAATGAAGTGAGGTTGGAG--CAGTGTGCCTCTTGCTCCGTGGCTGCCGTCCGCGGGCATTTGGGTGGGCCAGGGTGCCCTCTTGTGGTTTCCCTTGTCTCTGCAGAGACTCTTCATGTGTCCTTGTGGTTGGAGGAGCTTCCCATGCCTAGACCATTTCTCTGTTCCCA
>gene=chr20_1089151-1089355; species=ponAbe
GCTCTGGTCTAGGGCTCCCCTGAACCTCCTGGTGGAATGAAGTCAGGATGGAGGAGAGTGTGCCTCTCCCTGCGTGGCTGCCATCTATGGACATTTGGGTGGGCAGGGGCGCCCTCTTGTGGCCTCCCTTGTCTCTGCAGAGACTCTTCATGTGTCCCTGTGGTTGGAGGAGCTTCCCATGCCTAGATCGTTTCTCTGTTCCCA
>gene=chr20_1089151-1089355; species=rheMac
ACTCTGGTCTAGGGCTTCCCTGAACCTCCTGGTGGAATGAAGTGAGGTTGGAG--CAGTGTGCCTCTTGCTCCGTGGCTGCCGTCCGCGGGCATTTGGGTGGGCCAGGGTGCCCTCTTGTGGTTTCCCTTGTCTCTGCAGAGACTCTTCATGTGTCCTTGTGGTTGGAGGAGCTTCCCATGCCTAGACCATTTCTCTGTTCCCA
>gene=chr20_1193621-1193863; species=hg19
aggaagCAAAAGCAGGACAGTTGCAAACAGATGAAACTGAGGGTTCAAAGTTGGGCTTCTGACAAACTTGTTTAGATTTCGTACGCGCGCCATCGAAGACTACGGTAATTACGCTGTGTGTGGCCGCCACCTAGTGTCCATACAGAGCAATCCTTCCGTGAATCAGCCCGTTCCGGGTTGCAGGACTGGCTCACTCACCATCAGCTTTCCCGTTGTGGCGCATCTTACTGGGAGGGCCATGG
>gene=chr20_1193621-1193863; species=bosTau
aagaGGTAAAAGCGGGGCAGTTGAAAGCAAATGAAACTGGTGGTTCAAACTCTGGTTTCTGATCAACGTTTTTGTGTTCCTATCAAG----------GACTAAGGGACTTACTCGGTGGATGGGCGCCACCTGGTGTCCATGTGGAGTAACTCTTCGGTTAACCAGCCTGCTCTGCATTGTGGGACTGCCTTC---ACTGTCTGCTTTCTTACTGAGGAACGGGTTATTGGGGGGGGTG-GG
>gene=chr20_1193621-1193863; species=calJac
aggaagCAAAAGCAGGACAGTTGCAAACAGATGAAACTGAAGGTTCAAATTTGGACTTCTCGCAATTGTGTTTAGATTTCGTACGTGTGCCATCGAAGACTAGGGGAACTATGCTGTGTGTGGGCGCCACCTAGTGTCCGCACAGAGCAATTCTTCCGTGAATCGGCCCGCTCAGGGTTTCGGGACTGACTCCCTCACGATCAGCTTTCGCATTGTGGGGCATGTTATTGGGAGGACCATGG
>gene=chr20_1193621-1193863; species=canFam
gggagatAAAAGCAGGGTAGTTGAGAGCCAATTAAATGGGCCATTCAAAGTTTGATATTTGACCAACGTTTTTGTGGTCCTCCCAAGAGCTGTC--AGCCTGGGGTAACTACTCTGTCCATGGGCGCCACCTGGTGTCCACGCAGAGTAATTCCTCT-GGAACCTGCCTGCTCTGAGTTACAGGACTGGCTCCTTCACCATCC--TTTCCTGCGGTGGGACATCTTCCTGGGAAGGCTATGA
>gene=chr20_1193621-1193863; species=equCab
-------AAAAGCAGGATAGTTGAGAGCAAATTAAGCTGGTGGTTTGAAGCTCCGTCTTTGACAAACGTTTTTGCGATCCTACTGAGTGCTGTC--AGAGGAGGGTAACTACTCTGTGGGTGGGCGCCACCTGGCGTCCATGCAGAGTAATTCTTCCGGGAATCGGCCTGCACTGGGCTGCAGGACCGGCTCCTCCACCGTCTGCTCTTCTATTATGGGACAGCTTTTTGGGAGGGCCGTGg
>gene=chr20_1193621-1193863; species=gorGor
aggaagCAAAAGCAGGACAGTT-CAAACAGATGAAACTGAAGGTTCAAAGTTGGGCTTCTGACAAACGTGTTGAGATTTCGTACGTGCGCCATCGAAGACTAGGGTAATTACGCTGTGTGTGGGCGCCACCTAGTGTCCATACAGAGCAATTCTTCCGTGAATCAGCCCGTTC-GGGTTGCAGGA-TGGCTCAC-CACTATCAGCTTTCCCGTTGTGGCACATCTTACTGGGAGGgccatgg
>gene=chr20_1193621-1193863; species=panTro
aggaagCAAAAGCAGGACAGTTGCAAACAGATGAAACTGAAGGTTCAAAGTTGGGCTGCTGACAAACGTGTTTAGATTTCGTACGCGCGCCATCGAGGACTAGGGTAATTAGGCTGTGTGTGGGCGCCACCTAGTGTCCATACAGAGCAATTCTTCCATGAATCAGCCCGTTCCGGGTTGCAGGACTGGCTCACTC----TCAGCTTTCCCGTTGTGGCGCATCTTACTGGGAGGGCCATGG
>gene=chr20_1193621-1193863; species=papHam
aggaagCAAAAGCAGGACAATTACAAACAGATGAAACTGAAGTTTCAAAGTTGAGCTTCTGACAAATGTGTTTAGATTTCGTACGTGCGCCAGCGAAGACTAGGGTAATTACGCTGTGTGTGGGCGCCACCTAGTGTCCATACAGAGCAATTCTTCCGTGAATCAGCCCGTTCCGGGTTGCGTGTCTGGCTCCCTA----TCAGCTTTCCCATTGTGCGGCATCTTATTGGGAGGACCATGG
>gene=chr20_1193621-1193863; species=ponAbe
AGGAAGCAAAAGCAGGACACTTGCAAACAGATGAAACTGAAGGTTCAAAGCTGGGCTTCTGACAAATATGTTTAGATTCCGTACGTGCGCCATCGAAGACCAGGGTAATTACGCTGTGTGTGGGCGCCACCTAGTGTCCATACAGAGTAACTCTTCC---------CCCGTCC--GGGTGCAGGACTGGCTCCCTCACTATCAGCTTTCCCGTTGTGGGGCATCTTACTGGGAGGACCACGG
>gene=chr20_1193621-1193863; species=rheMac
-----------------------------------------------------AGCTTCTGACAAATGTGTTTAGATTTCGTACGTGCGCCAGCGAAGACTAGGGTAATTACGCTGTGTGTGGGCGCCACCTAGTGTCCATACAGAGCAATTCTTCCGTGAATCAGCCCGTTCCGGGTTGCGTGTCTGGCTCCCTA----TCAGCTTTGCCATTGTGCGGCATCTTATTGGGAGGACCATGG
>gene=chr20_1294225-1294435; species=hg19
GGAAAGGAGGATGGAGCCGTCCCCGGGTCCCCCCACGTCCCCAGTCCACGCTTCTCCCCTAGGGGCGAGAGGAGACGTGGCTCCACGCGGCCACTAGGGGGCGTCAAAGTCCATGCCCTTAAAAAGCCAGGAAAACGGGGAGGGAAGGGGCGAGGATACAGGAAGAGGCCCTTCATTTCCCAAGGGAAACTGGCATCAGGAAAAGCCTCC
>gene=chr20_1294225-1294435; species=bosTau
GGAAAAGAGAACGGGGTGGACCCTGAGCTCCAGCCCACC-GCAGACCACACACACCTCTTGCGGGCAGGAGGACACATGGCGCCATGAAGCCACTAGGGGGCGTCAAAGTCCACACACCAAAAAAGCCAGGAAAAT----AGAGACGGGACAGGTATATAGAAAAAGGGTCCTCATTTTCCAAGACAACTTGATGTC---AGAAGAACGT
>gene=chr20_1294225-1294435; species=calJac
GGAA---AGGATGGAGCGGT-CCCGGGTCCCATCACGTCCCAAGTCCACACCTCTCCCCTAGCGCCGAGAGGAGACGTGGCTCCATACGGCCACTAGAGGGCGTCAAAGTCCATGCCCCTAAAAAGCCAGGTACGTGGGGAGAGAAGGGGCGAGGATACATAAAGAGGCCCTTCATTCTCCGAGGG-AATTGG---TAGAAGAAGACTCC
>gene=chr20_1294225-1294435; species=canFam
GGAAAGAAGGATGCAGTGGTCCCTGGGCCCTCTCCCATCCCCAGATCACACTCCTCTCTCAGGGCCGTTAGGGTGCATGGCTCCGTGAAGCCACTAGGAGGCATCAAAGCCTATACCCCTGAAAAGCCAGGAAAATGAGGAGAAAGAGAATGGGTATACAGAAAAGGAACCCTCATTT------------TGGTGTC---AGAAGACCCC
>gene=chr20_1294225-1294435; species=equCab
GGAAAGGAGGATCGAGAGGTCCCTGGGCCCCACCCTACCCCCAGACCACACTTCTCTGCAGGGGGCGAAAGAGGGCATGGCTCCATGAGGCCACTAGGGGGCGACAAAGCCCACACCCCTGAAAGGCCAGGAAAATGGGGAAAGACGAGACGGGTCTATAGAGAGGGGGCCCTCCTTTTCCAAGGCAAATTGGTATC---AGAAGACCTC
>gene=chr20_1294225-1294435; species=gorGor
GGAAAGGAGGACGGAGCCGTCCCCGGGTCCCACCGCATCCCCAGTCCACACTTCTCCCCTAGGGGCGACAGGAGACGTGGCTCCACGCGGCCACTAGGGGGCGTCAAAGTCCATGCCCTTAAAAAGCCAGGGAAATGGGGAGAGAAGGGGCAAGGATACAGGAAGAGGCCCTTCATTTTCCAAGGGAAATTGGCATCAGGAAAAGACTCC
>gene=chr20_1294225-1294435; species=panTro
GGAAAGGAGGACGGAGCCGTCCCCGGGTCCCACCACATCCCCAGTCCACGCTTCTCCCCTAGGGGCGAGAGGAGACGTGGCTCCACGCGGCCACTAGGGGGCGTCAAAGGCCATGCCCTTAAAACGCCAGGGGAACGGGGAGAGAAGGGGCAAGGATACAGGAAGAGGCCCTTCATTTTCCAAGGGAAATTGG-ATCAGGAAAAGACTCC
>gene=chr20_1294225-1294435; species=papHam
GGAAAGGAGGATGGAGCCGTCCCCGGGTCCCACCACATCCCCAGTCCACATTTCTCCCCTAGGGCCGAGAGGAGACGTGGCTCCACGCGGCCACTAGGGGGCGTCAAAGTCCATGCCCCTAAAAAGGCAGGGCAATGGGGAGAGAAGGGGCAAGGATACGGGAAGAGGCCCTTCATTTTCCAAGGGAAATTGGCATCAGGAAAAGACTCC
>gene=chr20_1294225-1294435; species=ponAbe
GGAAAGGAGGATGGAGCCGTCCCCGGGTCCCACCACATCCCCAGTCCACTCTTCTCCCCTAGGGGTGACAGGAGACGTGGCTCCACGCGGCCACTAGGGGGCGTCAAAGTCCATGCCCCTTAAAAGCCAGGGAAATGGGGAGAGAAGGGGCAAGGATACACGAAGAGGCCCTTCATTTTCCAAGGGAAATTGGCATCAGGAAAAGACTCC
>gene=chr20_1294225-1294435; species=rheMac
GGAAAGGAGGATGGAGCCGTCCCCGGGTCCCACCACATCCCCAGTCCACATTTCTCCCCTAGGGCCGAGAGGAGACGTGGCTCCACGCGGCCACTAGGGGGCGTCAAAGTCCATGCCCCTAAAAAGGCAGGGCAATGGGGAGAGAAGGGGCAAGGATACGGGAAGAGGCCCTTCATTTTCCAAGGGAAATTGGCATCAGGAAAAGACTCC
>gene=chr20_1757947-1758169; species=hg19
CCGAGCTCATCCCAGCCTCTGGGCCGGTAGTTCATTCTCCCGAGCTCATCCCAGCCGGGCGGAAGGAGCGCCGCCCGCGCTCTCTGGGTCTGAACTGCCGGCCGACAGCTCCCTCTTGTGGAGAAAACGGTTTGAGGCCGCAAAGAGTGAGCGAGAGACGGAGGCAGAGATTCCAGGCGGCAAGGCGGgccagagaaacgatcagcacggccaacagacgac
>gene=chr20_1757947-1758169; species=bosTau
---------------------GCCCAGTCACTCATTCTCCCAAGCTGATTC-ACCAGGACC-AGGGAAAGCAGATCT-GGCCCCAGGGTTTGAAGGGCTGGTGGGCAGCTCCCTCTAGTGGAGAATGTCATCTAGCACACAAAAGGTACAG----AGAAGATAGTAGAT---TTAAAAGAcaagtggagctagtg---------------------------
>gene=chr20_1757947-1758169; species=calJac
-------------------------------------------------------------------------------------GGGTCTGAAC-GCCGACAGACAGCTCCCTCTTGTGGAGAAAATCGTTTGAGG-------------------------------------------------------------------------------------
>gene=chr20_1757947-1758169; species=canFam
------------------------------------------------------------------------------------------------------------------------------------------------------------------------------------------------------------------------------
>gene=chr20_1757947-1758169; species=equCab
---------------------------------------------------CAGCCGGACC-AAGAAAAGCAGTGCT---TCTCGGGGTCTCAACTGCTAGTGGGCAGCTCCCCCTAGTGGAGACAGC----------------------------------------------------------------------------------------------
>gene=chr20_1757947-1758169; species=gorGor
------------------------------TTCATTCTCTCAAGCTCATCCAAGCTGGACGGAAGGAAAGCAGCCTGCGCTCTCC-GGTCTGAACTGCCAGCAGACAGCTCCGTCTTGTGGAGAAAA--GTTTGAGGCCTCAAAGAGTGAGAGAGAGACGGAGGTAGAGATTCCAGAAGG-AAGGCGGgccagagaaactatcagcagagccaacagacaac
>gene=chr20_1757947-1758169; species=panTro
------------------------------TTCATTCTCTCAAGCTCATCCAAGCTGGACGGAAGGAAAGCAGCCCGCGCGCTCTGGGTCTGAACTGCCAGCAGACAGCTCCCTCTTGTGGAGAAAACGGTTCGAGGCCGCAAAGAGTGAG----AGACGGAGGTAGAGATTCCAGAAGGCGAGGCcggccagagaaactatcagcagagccaacagacaac
>gene=chr20_1757947-1758169; species=papHam
------------------------------------------------------------------------------------TGAATCTGAACTGCCAGCAGACAGCTCCCTCTTGTGGGGAAAATCATTTGAGGACAGAAAGAGTGAG--AGAGACGGAGGTAGAGGTTCCGGAAGGCAAGGCCCgccagaaaaactatcagcagagccaacagacaac
>gene=chr20_1757947-1758169; species=ponAbe
------------------------------TTCATTCTCCCAAGCTCATCCAAGCTGGACCGAAGGAAAGCAGCCCGCGCTCTCTGGGTCTGAACTGCCAGCAGACAGCTCCCTCTTGTGGAGAAAACAGTTTGAGGACGCAAAGAGTGAG--ACAGACGGAGGTAGAGGTTCCAGAAGGCAAGGTGGgccagagaaactatcagcagagccaacagacgac
>gene=chr20_1757947-1758169; species=rheMac
------------------------------------------------------------------------------------TGAATCTGAACTGCCAGCAGACAGCTCCCTCTTGTGGGGAAAATCATTTGAGGACAGAAAGAGTGAG----AGACGGAGGTAGAGGTTCCGGAAGGCAAGGCCCgccagaaaaactatcagcagagccaacagacaac
>gene=chr20_1783032-1783252; species=hg19
CTCCTCTCTCCCCCACAGCCCCCACCCGCGCAGAGCGAAGCTGGCTTCTCCGGTAAACCCCTGCTTGTGAGTTGCGCCCAGGCGACACTACCTCGCCTGCCACCGGAGGGCAGCGCGAGGCTTCCTTCCCGGGGAGGAACTGCGGCGAGACGGTGGTCGGCCCTGAATAGCAAGCTGGCTCCTAGATCAAAGGCTCTGGCATTCCGTTTTTGCGTGCATG
>gene=chr20_1783032-1783252; species=bosTau
TCCCTCCGACCCAGAGAGCCTCCACCCGTGCTAAGTGAAGCTTGCTTCTCTGGT--TCCCTTGTTTGCCAGTTTCACTGGGTCTGCACAACCCTGCCTGCCACTAGAGGGCAGCCTGAGGCTTCCTTCCTGGCAGGGAACCGTGGAGGGATCATGGGCTGCTCTGAATAGTGCGCTGTCTCCAAAGGA---------GGCT-------------------
>gene=chr20_1783032-1783252; species=calJac
CTGCTCTCT--CCGACAGCCCCCACCCGCGCAGGGTGAAGCCGGTTTCTCCGTCAAACCC----TCCTGAGCTTCGCCCGGGCGACACTACCTCGCCGGCCACTGGAGGGCAGCGCGAGGCTTCCTTCCCAGGGAGGAATTGCAGAGACACTGTGGTCGGCCCTGAATAGCAGGCTGGCTCCTACATAAAAGGCTCTGGCTTTCCGTTTTTGTTTGCATG
>gene=chr20_1783032-1783252; species=canFam
TCCCTCCCTCCCAGGCAGCCTCCACCCGCACCTAGAGAAGCCCAGTTCTCTTGC--TCTCCTTGTTGCA----------------CACAACCTCGCCTGCCACTGGAGGGCAGCAGGAGGCTTCCTTCCCGGTAAGGAGTGGCGGAGAGCTCAGGGCCGGCCCTGAATAGCAGGTGGGCTCATACAGAAAGGGCTCTGGCTTTCCATATa----------
>gene=chr20_1783032-1783252; species=equCab
TGCC-CCCTCCCAGACAACCTCCATCCGCGCCAGGTGAAGCTTGTTTCT-CTGC--GCCCCCGTTTGTCAGCTTCCCGGGAGCCACACAACCTCGCCCGCCACTGGAGGGCAGCATGAGGCTTCCTTCCGGGCTGGGAAGTATGGAGAGATTCCGGTGGGCCTCGAAGAACAGGCTGGCTCGCACAGAAAGGACTGGGGCTTTCCGTATT----------
>gene=chr20_1783032-1783252; species=gorGor
CTCCTCTCTCCCCCACAGCCCCCACCTGCGCAGAGCGAAGCTGGCTTCTCTGGTAAACCCTTGTTTGTGAGTTGCGCCCAGGCGACACTACCTCG-CTGCCACTGGAGGGCAGCGCGAGGCTTCCTTCCCGGGGAGGAATTGCGGCGAGACGGCGGTCGGCCCTGAATAGCAAGCTGGCTCCTAGATCAAAGGCTCTGGCATTCCGTTTTTGTGTGCATG
>gene=chr20_1783032-1783252; species=panTro
CTCCTCTCTCCCCCACAGCCCCCACCTGCGCAGAGCGAAGCTGGTTTCTCTGGTAAACGCTTGTTTGTGAGTTGCGCCCAGGCGACACTACCTCGCCTGCCACTGGAGGGCAGCGCCAGGCTTCCTTCCCGGGGAGGAATTGCGGCGAGACGGTGGTCGGCCCTGAATAGCAAGCTGGCTCCTAGATCAGAGGCTCTGGCATTCCGTTTTTGTGTGCATG
>gene=chr20_1783032-1783252; species=papHam
CTGCTCTCTCCCCGACAGTCCCCACCCGCGCAGAGTGAAGCTGATTTCTCTGGTAAACCCTTGTTTGTGAGCTTCGCCCAGGCGACACTACCTCGCCTGCCACTGGAGGGCAGCGCGAGGCTTCCTTCCTGGGGAGGAATTGCGGAGAGACGGTGGTCGGCCCTGAATAGCAGGCTGGCTCCTACATGAAAGGCTCTGGCTTTCCGTTTTTGTTTGCATC
>gene=chr20_1783032-1783252; species=ponAbe
CTCCTCTCTCCCCCACAGCCCCCACCCGCGCAGAGCGAAGCTGGTTTCTCTGGTAAACCCTTGTTTGTGAGTTTCGCCCAGGCGACACTACCTCGCCTGCCACTGGAAGGCAGCGCGAGGCTTCCTTCCCGGGGAGGAATTGCGGAGAGACGGTGTTCGGCCCTGAATAGCAAGCTGGCTCCTACATAAAAGGCTCTGGCATTCGGTTTTTGTTTGCATG
>gene=chr20_1783032-1783252; species=rheMac
CTGCTCTCTCCCCGACAGTCCCCACCCGCGCAGAGTGAAGCTGATTTCTCTGGTAAAC-CTTGTTTGTGAGCTTCGCCCAGGCGACACTACCTCGCCTGCCACTGGAGGGCAGCGCGAGGCTTCCTTCCTGGGGAGGAATTGCGGAGAGACGGTGGTCGGCCCTGAATAGCAGGCTGGCTCCTACATGAAAGGCTCTGGCTTTCCGTTTTTGTTTGCAtc
>gene=chr20_1946367-1946626; species=hg19
AGATGATCCCCTGAGCGTCTCTCCTTTTGTCTCCTTGAGTTTGAACCCTTAAGACCACGTGGACGGTGGGGAAATCCTCCCTCAACGTGCATGGCTCATCTCGCCACGAGGGGGCGCTCCCAGATCAGAGACACGCGGCTGCCGCCCACCCACCTCGCGGCCGCCACCTCCTGTGCGTGCATCATCTTCGCGCACCTGCCCAGAGGGCGGGGCCGGGGGGTCTCCTGCCCCATTAAGACTCCCTGAAGTCCAGGTGCAG
>gene=chr20_1946367-1946626; species=bosTau
AAATAGGCCTCTGAGCTCTTTTCTTCTTGTCTCCTGGAGTTTGAACC-ACAAGACCACCAGGATGGT-GGGGAAA--TCCCTCAACATGTATTGCTGGTCTCACCACCAGGGGGCGCTCCCAGATCAGACACAGGTGGGTGCTGGCCACCTGCCTCTCTGCTGCCACCTTCTGTGGATGTAGCATCTTTGCAGACCTATCCAAAAGGGTGGACCAGAG-AACTCCTGCCTTCTGAAGAG-CCATGAAGACCACATGCAG
>gene=chr20_1946367-1946626; species=calJac
AAATGGACCCCGGAGCGCCTTTCTTTTTGTCTCCTTGAGTTTGAACCTTTAAGACCACCTGGACGGTGGGGACATCCTCCCTCAACGTGCATTGCTCATCTCGCCACGAGGGGGCGCTCCCAGATCAGAGACAGGCGGCTGCCGTCCACCTGCCTCG-GGCCGCCACCTCCTGTGCAGGCATCAATTTCGTGCACCTGCCCAGAGGGCGGGGCGGGGAAGTCTCCTGCCCCGTTAAGACTCTATGAAGTCCAGGTGCAG
>gene=chr20_1946367-1946626; species=canFam
AAATAGGCCCCTGAGCTCTTTTC----CGTCTAC---------AACC-ACAAGACCGCCGGGATGGA-GGGAAAACCTCCCTCAACGTGTGTTGCTCATCTAGCCACGAGGGGGCGCTCCCAGACCAGAC-CAGGTGGCTCTCAGCCACCTGCCTCTCTGCTGCCACCTCCTGTGGATGCAGCAACTTTGCAGACCTATCCCGAAGGCTGGACCGAGG-AGTT-CCTGCCCCCTAAGAC-CCATAAAGACCAGATGCAG
>gene=chr20_1946367-1946626; species=equCab
GTATAGGCCCCTGAGCTCCTTTCTTTCTGTCTCCTGAAGTTGGAACC-ACGAGACCACCTGGATGGT-GGGAACACCTCCCTTGACGTGTATTGCTCGTCTCGCCACAAGGGGGCGCTCCCTGATCAGACACAGGTGTCTGCAGGCCACCTGTCTCGCTGCTGCCACCTCCTGTGGATGCAGCGTCTTTGCAGACTTACCCAGGAGGCTGGACCAGGT-GGCTCCTACCTTCTTAAGAC-CCATGAATACCAGATGCAG
>gene=chr20_1946367-1946626; species=gorGor
AGATGATCCCCTGAGCTCCTTTCCTTTTGTCTCCTTGAGTTTGAACCCTTAAGACCACCTGAACGGTGGGGAAATCCTCCCTCCACGTGCATTGCTTATCTCGCCACGAGGGGGCGCTCCCAGATCAGAGACATGCGGCTGCCGCCCACCCACCTGGCGGCCGCCACCTCCTGTGCATGCATCATCTTCGCGCACCTGCCCAGAgggcggggccggggggTCTCCTGCCCCACTAAGACTCCCTGAAGTCCAGGTGCAG
>gene=chr20_1946367-1946626; species=panTro
AGACGATCCCCTGGGCGTCTTTCCTTTTGTCTCCTTGAGTTTGAACCCTTAAGACCACCTGAACGGTGGGGAAATCCTCCCTCAACGTGCGTGGCTCATCTCGCCACGAGGGGGCGCTCCCAGATCAGAGACACGCGGCTGCCGCCCACCCACCTCGCGGCCGCCACCTCCGGTGCGTGCATCATCTTCGCGCACCTGCCCAGAgggcggggccggggggTCTCCTGCCCCATTAAGACTCCCTGAAGTCCAGGTGCAG
>gene=chr20_1946367-1946626; species=papHam
AGATGAT-CCCTGAGCGCCTCTCTTTTTGTCTCCTTGAGTTCGAACCGTTAAGACCACCTGGACGGTAGGGAAATCCTCCCTCAACGTGCATTGCTCATCTCGCCACGAGGGGGCGCTCCCAGATCAGAGACATGCGGCTGCCGCCCACCCGCCTCGCGGCCGCCACCTCCTGTGCATGCAGCATCTTCGCGCACCGGCCCAGAAGGCGGGGCCAGGG-ATCTCCTGCCCCATTAGGACTCCTTGAAGTCCAGGTGCAG
>gene=chr20_1946367-1946626; species=ponAbe
AGATGATCCCCTGAGCGCCTTTCTTTTTGTCTCCTTGAGTTTGAACCGTTAAGACCACCTGGACGGTGGGGAAATCGTCCCTCAACGTGCATTGCTCATCTCGCCACGAGGGGGCGCTCCCAGATCAGAGACATGCCGCTGCCGCCCACCCGCCTCGCGGCCGCCACCTCTTGTGCATGCATCATCTTCGCGCACCTGCCCAGAAGGCGAGGCCAGGG-GTCTCCTGCCCCATTAAGACTCCCTGAAGTCCAGGTGCAG
>gene=chr20_1946367-1946626; species=rheMac
AGATGAT-TCCTGAGCGCCTCTC---TTGTCTCCTTGAGTTCGAACCGTTAAGACCACCTGGACGGTAGGGAAATCCTCCCTCAACGTGCATTGCTCATCTCGCCACGAGGGGGCGCTCCCAGATCAGAGACATGCGGCTGCCGCCCACCCGCCTCGCGGCCGCCACCTCCTGTGCATGCAGCATCTTCGCGCACCGGCCCAGAAGGCGGGGCCAGGG-ATCTCCTGCCCCATGAGGACTCCCTGAAGTCCAGGTGCAG
>gene=chr20_2073903-2074135; species=hg19
GGGTGCAGTGTCTCTAATCcagtgttccccaagtgtgataagggtactattgttagccctccagatgtgtttaggtaatacaaggaggaCAGGTGAACCCCTTGGCCAGAAGCTGAACAGCGCCACCAAGCTGACAGGCTGCTTCAGTGGTGGCTAAAGCTCATGCCCACTTTTAGTTTTAATTTCAattttaatccaaatgataaatagacataatgtttgagttagatac
>gene=chr20_2073903-2074135; species=bosTau
GGATGTAAAGTCTCCAGTGTAGCGTCCCCAGGGTGTGATTTGGATACTGCTTGTAGCCCTCCAGATGCTTCTAGGCAATTCAAGGACAAGAGGTGGGATTG-TGGCCAGAAGCTGAACAGCGCCACCAAGCTGACAGGCTGTTTCAGCGGTGGCTAAA-------TCCACTTTTATTTTTAATTTCAATTTTAATCTTGGTAATAAATATATACAATGTTTGAGTCAGTTAC
>gene=chr20_2073903-2074135; species=calJac
GGATGCAGTGTCTCTAATCCAGTATTCCCCCAGTGTGATAAAGGTACTACTCTTAGCCCTCCAGATGT-TTTAGGTACTACA---AGGACAGGTGAAACCC-TGGCCAGAAGCTGAACAGCGCCACCAAGCTGACAGGCTGCTTTAGTGGTGGCTAAAGCTCATGCCCACTTTTATTTTTAATTTCAACTTTAATCCAAATAATAAATAGACATAATGTTAGAGTTAGATAC
>gene=chr20_2073903-2074135; species=canFam
GGGCGGGATGTCTCTAGTGCAGTATCCACAGGGTATGATTTGAGAGTTACTTGCAGCTCTTCTGATGCCTTTAGGTGATA-CAGGACAACAGGTGGGATCA-CAGCCAGAAGCTGAACAGCGCCACCAAGCTGACAGGCTGCTTCAGTGGTAGCTAAATCCCATGCCCACTTTTATT-----TTTTTATTTCAATCCAAGTAATAAATACACACAATGTTTGAGTTAGTTAC
>gene=chr20_2073903-2074135; species=equCab
GGGTGCGATGTCTCTTGTGCAGTGCCCCCGGGGTGTGATTTGGGTATTACTTACAGC-CCTCAGGTGCTTTTACGTAATACAAGGACAACAGGTGAAATTA-AGGCCGGAAGCTGAACAGCGCCACCAAGCTGATAGGC-GCTTCACTGACAGCTAAAGACCACACCCACTTTCATT---AATTTTAATTTTAATCGAAGTAACAAATATACATAATGTTTaAGTTAGTTAC
>gene=chr20_2073903-2074135; species=gorGor
----------------------------------------------------------------------------------------------------------------------------------------------------------------------------------------------------------------------------------------
>gene=chr20_2073903-2074135; species=panTro
GGGTGCAGTGTCTCTAATCcagtgttccccaagtgtgataagggtactattgttagccctccagatgtgtttaggtaatacaaggaGGACAGGTGAACCCC-TGGCCAGAAGCTGAACAGCGCCACCAAGCTGACAGGCTGCTTCAGTGGTGGCTAAAGCTCATGCCCACTTTTAGTTTTAATTTCAattttaatccaaatgataaatagacataatgtttgagttagatac
>gene=chr20_2073903-2074135; species=papHam
GGGTGCCGTGTCTCTAATTCAGTGTTCCCCAAGTGTCATAAGGGTACTACTGTTAGCTCTCCAGATGTGTTTGAGTAATGCAAGCAGGACAGGTGAACCCC-TGGCCAGAAGCTGAACAGCGCCACCAAGCTGACAGGCTGCTTCAGTGGCAGCTAAAGCTCATGCCCACTTTTATTTTTAATTTCAattttaatccaaatgataaatagacataatgtttgagttagatac
>gene=chr20_2073903-2074135; species=ponAbe
GGGTGCAGTGTCTCTAATCcagtgttccccaagtgtgataagggtactattgttagccctccagatatgtttaggtaatacaaggaggaCAGGTGAACCCC-TGGCCAGAAGCTGAACAGCGCCACCAAGCTGACAGGCTGCTTCAGTGGTGGCTAAAGCTCATGCCCACTTTTATTTTTAATTTCAattttaatccaaatgataaatagacataaagtttgagtcagatat
>gene=chr20_2073903-2074135; species=rheMac
GGGTGCCGTGTCTCTAATTCAGTGTTCCCCAAGTGTCATAAGGGTACTACTGTTAGCTCTCCAGATGTGTTTGGGTAATGCAAGCAGGACAGGTGAACCCC-TGGCCAGAAGCTGAACAGCGCCACCAAGCTGACAGGCTGCTTCAGTGGTGGCTAAAGCTCATGCCCGCTTTTATTTTTAATTTCAattttaatccaaatgataaatagacataatgtttgagttagatac
>gene=chr20_2153233-2153489; species=hg19
CTCTCACTCGTGTCCACTCAATCATATGCTGAGACCCTCTGCCACACTTGCAAACACAGACACACACTTCTCCACCCCTGGACACGTCCTGCGCGGGAGCTCCGAGATGCGTGAGCGCCTGTAACCAGGGATGCTGCCGCCCCCTCCTGGAAAGATTGGGAAAGTACAGCCAGAGTCTTTCTGGGAAACCACTCCAATGCTAACCTCAGGCTAATCCTAACTCCCCTTCCTTGCAGACAGCTGTCCCTGCCCAGGC
>gene=chr20_2153233-2153489; species=bosTau
TTCTCAGTCAGGG-CACTCAGTCACACGCTTGGACCCTCTCCCACACTTGCAAACACATGCACTCATC------TTCCCAGCTGCATCATACTCAGAAGCTAGGGGTGGTTTTTGTACCTGCAAGCTGGGACACTGCCGCCCCCTCCTGGCCCAATCTGGGAAGTGGAGCCAGGTTCA------GAGGCT----------------------CA---------------CTTGCAGATCC------CCTTCCAGGT
>gene=chr20_2153233-2153489; species=calJac
CTCTCACCCATGTCCACTCAATCACATACTGAGACCCTCTGCCACATTTGCAAACACAGGCACACATTTCTCCTCCCCTAGACGCATCCTTCCCGGGAGCACCAAGATGCTCAAGCACCTGTAACCAGGGCTGCTGCCGCCCCCTCCTGGAAAGAGTGGGAAAGTACAGCCAGAGTCTTGCTGGGAAACCACTCCAACGCTAACCTCAG-----------------------GCAGATAGCTGTCCCTGCTCAGGC
>gene=chr20_2153233-2153489; species=canFam
TTCTCACTCTGGG-CCCTCAGTCACATGCCCAGACCCTCTCCCATACTTGCAA---------------------CTCCCAGGA-CATCCTGCCCAGAAACTCGGAGATGCTCAGGTGCCTGTAACCAGGGATGCTGCCGCCCCCTCCTGGAAAGATCGGGGAAGTGCAGGCAGGGTCTCTACCTGAGGCT----------------------AACCCTGACTCTATGTCCTCATAGATACCTGTCCCCTCCCAGGC
>gene=chr20_2153233-2153489; species=equCab
-TCTCACTCCGGA-CACTCCAGCACATGCTCAGACCCTCTCCCACACTTGCAAACACTCACACTCATC------CTCCCAGACGCATCCTGCCAAGAATCTCTGCCATGCTCAGGAGCCTGTAACCAGTGACGCTGCCGCCCCCTCCTGGAAAGATTGGGGAAGTGCAGCCAGGGTCT------------------------------------------------------------------------------
>gene=chr20_2153233-2153489; species=gorGor
----------------------------------------------------------------------------------------------------------------------------------------------------------------------------------------------------------------------------------------------------------------
>gene=chr20_2153233-2153489; species=panTro
CTCTCACTCGTGTCCACTCAATCATATGCTGAGACCCTCTGCCGCACTTGCAAACACAGACACACACTTCTCCACCCCCAGACACATCCTGCGCGGCAGCTCCGAGATGCGTGAGCGCCTGTAACCAGGGATGCTGCCGCCCCCTCCTGGAAAGATTGGGAAAGTACAGCCAGAGTCTTTCTGGGAAACCACTCCAATGCTAACCTCAGGCTAATCCTAACTCCCCTTCCTTGCAGATAGCTGTCCCTGCCCAGGC
>gene=chr20_2153233-2153489; species=papHam
CTCTCACCCATGTGCACTCAATCATATGCTGAGACCCTCTGTCACACTTGCAATCACAGACACACACTTCCCCACCCCTAGACACATCCTTCCCGGGAGCTCCGAGATGCGTGAGCGCCTGTAACCAGGGATGCTGCCGCCCCCTCCTGGAAAGATTGGGAAAGTACAGCCAGAGTCTTTCTGGGAAACCACTCCAATGCTAACCTCAGGCTAATCCTAACTCCCCTTCCTTGCAGATAGCTGTCCCTTCCCAGGC
>gene=chr20_2153233-2153489; species=ponAbe
CTCTCACTCGTGTCCACTCAATCATATGCTGAGACCCTCTGCCACACTTGCAAACACAGACACACACTTCTCCACCCCTAGACACATCCTGCGCGGGAGCTCCGAGATGCGTGAGCGCCTGTAACCAGGGATGCTGCCGCCCCCTCCTGGAAAGATTAGGAAAGTACAGCCAGAGTCTTTCTGGGAAACCACTCCAATGCTAACCTCAGGCTAATCCTAACTCCCCTTCCTTGCAGATAGCTGTCCCTGCCCATGC
>gene=chr20_2153233-2153489; species=rheMac
CTCTCACCCATGTGCACTCAATCATATGCTGAGACCCTCTGTCACACTTGCAATCACAGACACACACTTCTCCACCCCTAGACACATCCTTCCCGGGAGCTCCGAGATGCGTGAGCGCCTGTAACCAGGGATGCTGCCGCCCCCTCCTGGAAAGATTGGGAAAGTACAGCCAGAGTCTTTCTGGGAAACCACTCCAATGCTAACCTCAGGCTAATCCTAACTCCCCTTCCTTGCAGATAGCTGTCCCTTCCCAGGC
>gene=chr20_2188224-2188465; species=hg19
CGGCTTCCGCTTCCTCTGCGGGGTCTCTGGGTGGTCGTGGCTGGGAGCTGCCGGGGCCCGGTGGCCGTGCGCCTCTGCTCCGGGCAAGCTCTCCCTGCAAGGCCCGGGCGGCGGCAGGGGGCAGTAGCGGCCCGCGATGCTCAGAGGCTCGCTGGCACGGAGCTCCCGGGCTGGGGCGTCCAGATCTGGAGAAGCCGGGGGCCTTGGTCACACTCAGAGCTGACGTCCAGTGCGGCCCTTG
>gene=chr20_2188224-2188465; species=bosTau
CCACTA--TTTTCCT--GTGGTCGCGCTGCGAGCGCGGGA---------------------CGGGCCTCAGCCTCACCTCCAGACAATTTCTCCC-GGGAGGACAGAGAGGCGGCAGGGGGCAGTAGTGGCTAGCGGTGCTCGCAGCAT-CCCTGTGCGGAATCTCCAAGTTGCGGCGTGGAGATCTGAGGACGCCGAGGGCCCTCCTCGCACTCAGATCTGA-TTCCATCATGACGTTCC
>gene=chr20_2188224-2188465; species=calJac
CGGCTTCCGTTTCCTCTGAGGGGTTTCAGGTTGGTCGTGAGTGGGAGCTGCCGGGGCTTAGCGGCCTTGCGCCTCTGCTCCGGGCAAGCTCTCCCAGTAGGGCCCGGGCGGCGGCAGGGGGCAGTAGAGGCCCGCGATGCGCAGAGGCTTCCTAGCACGGGGTTCCCGGGCTGGGGCG-CCAGATCTGGAAAAGCCGAGGACCTTGGCCACACTCACAGCTGAT-TCCAGTATGGCCCTTG
>gene=chr20_2188224-2188465; species=canFam
TGGCTG--------C--GGGGCAGCGCCGGGAGCGCAGGG--------------------GCGGCCTT-----------------GGGTTCTCCC-GGGAGGGCCGAGGGGCAGCAGGGGGCAGCAGCGGCTCGCCGCGCGCCGAGGAT--CGGGCGCCTGCTCTCggggctggggc--tgggggctg--ggggctgggggctgg----gggctgggggctgg-GTGCG-CGGGAC-----
>gene=chr20_2188224-2188465; species=equCab
CGACTTTTTTCTCCC--GTGGTCGTGCTGCAAGTGCAGGG--------------------GCGGCCGTGCGCCTCAACTGCAGGCGGGCTCTCCCGGGGAGGGCCGAGAGGCAACAGGGGGCAGTGGCGACTCGCCGTGCGCGGAAGAT-GCCGGCACGGAACCTCCCAGCTGGGGC-----GATCTGGAGAGGCGGAGGGCCTTCCTCACGCTCAGATCTGA-TTCCGCCGTGACGCTGC
>gene=chr20_2188224-2188465; species=gorGor
CGGCTTCCGTTTCCTCTGCGGGGTCTCTGGGTGGTCGTGGCTGGGAGCTGCCGGGGCCCGGTGGCCGTGCGCCTCTGCTCCGGGCAAGCTCTCCCTGCAAGGCCCGGGCGGCGGCAGGGGGCAGTAGCGGCCCGCGATGCTCGGAGGCTCCCTGGCACGGAGCTCCCGGGCTGCGGCGTCCAGATCTGGAGAAGCCGAGGGCCTTGGTCACACTCAGAGCTGACGTCCAGTGCGGCCCTTG
>gene=chr20_2188224-2188465; species=panTro
CGGCTTCCGTTTCCTCTGCGGGGTCTCTGGGTGGTCGTGGCTGGGAGCTGCCGGGGCCCGGTGGCCGCGCGCCTCTGCTCCGGGCAAGCTCTCCCTGCAAGGCCCGGGCGGCGGCAGGGGGCAGTAGCGGCCCGCGATGCTCGGAGGCTCGCTGGCACGGAGCTCCCGGGCTGGGGCGTCCAGATCTGGAGAAGCCGAGGGCCTTGGTCACACTCAGAGCTGACGTCCAGTGCGGCCCTTG
>gene=chr20_2188224-2188465; species=papHam
CGGCTTCCGTTTCCTCTGCGGGGTTTCTGGGTGGTCGTGGATGGGAGCTGCCGGGGCATGGCAGCCGTGCGCCTCTGCTCCGGGCAAGCTCTCCCTGCAGGGCCTGGGCGGCGGCAGGGGGCAGTAGCGGCCCGCGATGCTCGGAGGCTCCCTGGCACGGAGCTCCCGGGCTGGGGCACCTGGATCTGGAGAAGCCGAGGGCCTTGGTCACACTCAGAGCCGACGTCCAGTACGGCCCTTG
>gene=chr20_2188224-2188465; species=ponAbe
CGACTTCCGTTTCCTCTGCGGGGTCTCTGAGTGGTCGCGGCTGGGAGCTGCCGGGGCCTGGTGGCCGCGCGCCTCTGCTCCGGGCAAGCGCTCCCTGCAAGGCCCGGGCGGCGGCAGAGGGCAGTAGCGGCCCGCGATGCTCGGAGGCTCCCTGGCACGGAGCTCCCGGGCTCGGGCGTCCAGATCTGGAGAAGCCGAGGGCCTTGGTCACACTCAGAGCTGACGTCCAGTACGGCCCTTG
>gene=chr20_2188224-2188465; species=rheMac
CGGCTTCCGTTTCCTCTGCGGGGTTTCTGGGTGGTCGTGGATGGGAGCTGCCGGGGCCTGGCAGCCGTGCGCCTCTGCTCCGGGCAAGCTCTCCCTGCAGGGCCTGGGCGGCGGCAGGGGGCAGTAGCGGCCCGCGATGCTCGGAGGCTCCCTGGCACGGAGCTCCCGGGCTGGGGCACCTGGATCTGGAGAAGCCGAGGGCCTTGGTCACACTCAGAGCCGACGTCCAGTACGGCCCTTG
>gene=chr20_2327877-2328096; species=hg19
AAAAATAGGCAGTTCCCCCTTCCCCACTCCTCTTCCACTCCTTCCCCCAGAGGACATGCCTGTTGTCAGTATGAAGCATGCCCCTTCCGGTATTTCTTAACCCTTAGGAATGAGAGTAGGGCACCTTCTACTGGTAGATGGGGGAATTACAGGTATTTGTAAAATCATCTGATGGCCAGTGCTTCAGACTGAAGGACCAGCCttctgtttgtttgtttg
>gene=chr20_2327877-2328096; species=bosTau
GA----AAACAGTTCTC--TTCCCCACTCATCTACT-CTTTTTTTCCCAGAAAACACACAAGTTGTCAGT---GGTGGTGCACCTCCCAAT--TTCTGGGCTCTTAGGGAAG-----TTGAGGTCTCCTACTGTGCTGTGGGAGAATTACAGGCTTTTGTAAAATCATCTGATGGTCCACACTTCAGACTGAAA-------------------------
>gene=chr20_2327877-2328096; species=calJac
AAAAATAGACAGTTTCCCCTTCCCCACTCCTTTTTCACTCCCTCCCCCAGAGGACATGCCTGTTGTAAGTATGAAGTATGCCCTTCTCAATACTTCTTAACCCTTAGGAATGAGAGTAGGGCACCTCCTACTGGTACATGGGGGAATTACAGGTATTTATG---------TATGACCAGTGCTTCAGACTGAAG-------------------------
>gene=chr20_2327877-2328096; species=canFam
AA----AAACAGTTCCTG-TTCCCCAC-TCACTTCCACTTTTCCCCCCAGAAAACAGGCAGGTTTTGAGATTGCCGAGCTCTCCTCCGGAGTTTTCTGAGCCCCTAGGGATGAGAGTAGGATGCCTCCTACTGTTCCACTAGGGAATTGCAG------------ACATCTGATGGCCAGTGCTTCAGACTGAAGGACTAGCCT----------------
>gene=chr20_2327877-2328096; species=equCab
AA----AAATAGTTCTTC-TTCCTCATTCCTCTTCCACTGCTCTCCCCAGAGGACTCACGAGCTGTCACTTTGGAACGTGCCCTTCCCAGTGCTCCTAAGCCCTTAGAGGTGACAGTAGGGTGCCTCCTGCTGTTCCATGGGGGAATTACAGGCTTTTGTAAAATCATGTGATGGCCAGTGCTTCAGA-------------------------------
>gene=chr20_2327877-2328096; species=gorGor
AAAAATAGACAGTTCCCCCTTCCCCACTCCTCTTCCACTCCTTCCCCCAGAGGACATGCCTGTTGTCAGTATGAAGCATGCCCCTTCCAGTGTTTCTTAACCCTTAGGAATGAGAGTAGGGCA-CTTCTACTGGTAGATAGGGGAATTACAGGTATTTGTAAAATCATCTGATGGACAGTGCTTCAGACTGAATGACCAGCCTTCtgtttgtttgcttg
>gene=chr20_2327877-2328096; species=panTro
AAAAATAGACAGTTCCCCCTTCCCCACTCCTCTTCCACTCCTTCCCCCAGAGGACATGCCTGTTGTCAGTACGAAGCATGCCCCTTCCAGTATTTCTTAACCCTTAGGAATGAGAGTAGGGCACCTTCTACTGGTAGATGGGGGAATTACAGGTATTTGTAAAATCATCTGATGGCCAGTGCTTCAGACTGAAGGACCAGCCTTCtgtttgtttgtttg
>gene=chr20_2327877-2328096; species=papHam
AAAAATAGACAGTTTCCCCTTCCCCACTCCTC----------------AGAGGACATGCCTGTTGTCAGTATGAAGTATGCCCCTCCCAATATTTCTTAACCCTTAGGAATGAGAGTAGGGCACCTCCTACTGCTAGATGGGGGAATTACAAGTATTCGTAAAATCATCTGATGGCCATTGCTTCCGCCTGAAG-------------------------
>gene=chr20_2327877-2328096; species=ponAbe
AAAAATA--CAGTTCCTCCTTCCCCACTCCTCTTTCACTCCTCCC---AGAGGATATGCCTGTTGTCAGTATGAAGTATGCCCCTTCCCATATTTCTTAACCCTTAGGAATGAGAGTAGGGCACCTTCTACTGGTAGTCGGGGGAATTACAGGTATTTGTAAAATCATCTGATGGCCAGTGCTTCAGACTGAAGGACCAGCCTTCTGtttgtttgtttg
>gene=chr20_2327877-2328096; species=rheMac
AAAAATAGACAGTTCCCCCTTCCCCACTCCTC----------------AGAGGACATGCATGTT---AGTATGAAGTATGCCCCTCCCAATATTTCTTAACCCTTAGGAATGAGAGTAGGGCACCTCCTACTGGTAGATGGGGGAATTACAGGTATTTGTAAAA-CATCTGAGGGCCAATGCTTCCGCCTGAAG-------------------------
>gene=chr20_2332549-2332763; species=hg19
CTGGAGAATCACAGGGGTAGGCTTGGATAGCTGTGGCTGGAATGTTAAGACTCAAGGATGCTGAGGGCTGGGGACAGCCTGCTGAAATCTTAATTATGACCAGCAGAGGGAGCCCTAGTTACTACAGCCAGCCTCCAGAATTTAACAACTAGTCAACGCCAGACTCAGGAACCTAGTGATTTCAAcgtgcaacccgggaggcggagcttgcagt
>gene=chr20_2332549-2332763; species=bosTau
CTGAAGAATCACAGGGATAGATGCT--GAGCTGCAGCCTGGATTTTAAGACT------------CAGTTGCTCTGAACCCACTGCAATCCTTCTGATAACCAACAGAGGGAGACCTAG--ACCAGAGTCAGCTTCCAGCATTCAGCAACTAGCAAACGCCAGACCC-GGAAAccagtgctttccatgtcca-----------------------
>gene=chr20_2332549-2332763; species=calJac
CTGGAGAACAACGGGGGTAGGCATGGATAGCTGTGGCTGGAACGTTAAGACTCAAGGATGCTA-GGGCTGGGGACAGCCTGCTGAAATCTTAATTATAACCAGCAGAGAGAGCCCTAGGTACTACAACCAGCCTCCAGAATTTATCAGCTAGTGAATGCCAGACTCAGGGACTCAGTGATTTCAACATGC------------------------
>gene=chr20_2332549-2332763; species=canFam
CCAGGGAATCACAGGGATAGACACTGAGAGCCCTGGCCTGGTTATTAAGAGCCCAGGGTGATGAGGGCTGGGGACAGCCTGCTGCAATCTTAAGGATAACCAACAGAGGGAGCCTTAG--ACCGGAACCAGCCTCCAAAATTCAGCAACTAGCAAAAGACTCACTCAGGAAACCAGTGATTTCAAT----------------------------
>gene=chr20_2332549-2332763; species=equCab
CTGGGAAATCACAGGGACAGAGACTGAGAGCCGTGGCCTGCGTGTTAAGAACGAAGGATGCTGAGGGCTGGGGACAGCCTGCTGCAATCTTAAAGACAACCCACAGAGGGAGACGTAG--ACCAGAACCAGCCTCCAGAATACCGCAACTAGCAAACTCCAAGCTCGGGCAACT-GTGATTTCAAAGTGT------------------------
>gene=chr20_2332549-2332763; species=gorGor
CTGGAGAATCACAGGGGTAGGCATGGATAGCTGTGGCTGGAATGTTAAGACTCAAGGATGCTGAGGGCTGGGGACAGCCTGCTGAAATCTTAATTATGACCAGCAGAGGGAGACCTAGTTACTA------------------------------------------------------------------------------------------
>gene=chr20_2332549-2332763; species=panTro
CTGGAGAATCACAGGGGTAGGCATGGATAGCTGTGGCTGGAATGTTAAGACTCAAGGATGCTGAGGGCTGGGGACAGCCTGCTGAAATCTTAATTATGACCAGCAGAGGGAGCCCTAGTTACTACAGCCAGTCTCCAGAATTTAACAACCAGTCAACGCCAGACTCAGGAACCTGGTGATTTCAAcgtgcaacccgggaggcggagcttgcagt
>gene=chr20_2332549-2332763; species=papHam
CTGAGGAATCAC-GGGGTAGGCATGGATAGCTGT------------------------------GGGCTGAAGACAGCCTGCTGAAATCTTAATTGTAACCAGCAGAGGGAGCCCTAGTTACCACAACCAGCCTCCAGAGTTTAACAACTAGTGAATGCCAGACTCAGGAACCCAGTGATTTCAACGTGCA-----------------------
>gene=chr20_2332549-2332763; species=ponAbe
CTGGAGAATCACAGGGGTAGGCATGGATAGCTGTGGCTGGAATGTTAGTCCTCAAGGATGCTGAGGGCTGGGGACAGCCTGCTGAAAGCTTAATTATAACCAGCAGAGGGAGCCCTAGTTACTACAGCCAGCCTCCAGAATTTAACAACTAGTCAATGCCAGGCTCAGGAACCCAGTGATTTCAAAGTGCaacccgggaggcggagcttgcagt
>gene=chr20_2332549-2332763; species=rheMac
CTGGGGAATCACAGGGGTAGGCATGGATAGCTGT------------------------------GGGCTGAAGACAGCCTGCTGAAATCTTAATTGTAACCAGCAGAGGGAGCCCTAGTTACTACAACCAGCCTCCAGAGTTT---AACTAGTGAATACCAGACTCAGGAACCCAGTGATTTCAACGTGCA-----------------------
>gene=chr20_2432856-2433069; species=hg19
tgagccaggccctagggaaacagggcaggctgcagaactgctaagacctggaactccagactccagaacctggaaagcaagcccgtcttcctccactgtctctccagcaccctctaccggccaaccttaacattgtgccagctgacaaaaactattaagagtctattctacagagcaggccctgaagggtggatttggagctgagatgcaata
>gene=chr20_2432856-2433069; species=bosTau
---------------------------------------------------------------------------------------------------------------------------------------------------------------------------------------------------------------------
>gene=chr20_2432856-2433069; species=calJac
tgagccaggccctggggaggcagggcaggctgcagaactaggaagac----agc-----actccagaaccaggaaagcaagcctgtctttctgcagtgtctctccagcaccctctactggccaacctcaacatcgcgccagctgacaaaaactattttgagtccgatctacagagcaggtgctgaaggatgggtttggagctgagatgcaata
>gene=chr20_2432856-2433069; species=canFam
CGGGCTGCCCCCTGGGCAGGCAGCGCACCCCGCAGAACGGCCGAGagc-----------acgcgggaggcggcagagc-agcctcgcatcctgcagtgtctctccggcgccccctaccgacgagccgtaacatcgcg-ccgctgacCGG-----------------------------------AAGGCAGGATTCGGAGCTGAGATGCGACA
>gene=chr20_2432856-2433069; species=equCab
tgg--cgggccct--ggaagcagtg------------ccgcgcagaga-----------gcaccagaaccagcgcaggaagcctctc-tcctgcagcgtctctctggcgccctctactggcagaccttaacatcgtgcccgctgacaaaaaatattttta-tctag-ccacagagcaggcacc-aagggtggatttggagctgagacagaata
>gene=chr20_2432856-2433069; species=gorGor
tgagccaggccctagggaaacagggcaggctgcagaactgctaagacctggaactccagactccagaacctggaaagcaagcctgtcttcctccaatgtctctccagcaccctctaccggccaaccttaacattgtgccagctgacaaaaactattaagagtctattctacagagaaggcgctgaagggtggatttggagctgagatgcaata
>gene=chr20_2432856-2433069; species=panTro
tgagccaggccctagggaaacagggcaggctgcagaactgctaagacctggaactccagactccagaacctggaaagcaagactgtcttcctccaatgtctctccagcaccctctaccggccaaccttaacattgtgccagctgacaaaaactatgaagagtctattctacagagcaggcgctgaagggtggatttggagctgagatgcaata
>gene=chr20_2432856-2433069; species=papHam
tgagccaggccctggggaagcagggcaggctgcagaactgctaagacctggaactccagactccagaacctggaaagaaagcctgtcttcttccaatgtctctccagcaccctctaccggccaaccttaacattgtgccggctggcaaaaacgattacgagcatattctacagagcaggcgctgaagggtggatttggagctgagatgcaata
>gene=chr20_2432856-2433069; species=ponAbe
tgagccaggctctagggaagcagggcaggctgcagaactgctaagacctggaactccagactccagaacctggaaagcaagcctgtcttcctccaatgtctctccagcaccctctaccggccaaccttaacattgtgccagctaacaaaaactattaagagtctattctacagagcaggcgctgaagggtggatttggagctgagatgcaata
>gene=chr20_2432856-2433069; species=rheMac
tgagccaggccctggggaagcagggcaggctgcaaaactgctaagacctggaactccagactccagaacctggaaagaaagcctgccttcctccaatgtctctccagcaccctctaccggccaaccttaacattgtgccggctgacaaaaactattacgagtatattctacagagcaggcgctgaagggtggatttggagctgagatgcaata
>gene=chr20_2435467-2435680; species=hg19
TAGTAGAAAATGGGGACAATACAGAAAATGAGAAAAAAATGTAAGTCACGATCCCAGCACCCATGCTAAGGCTGAGCCCACGCCTTTGCGGCTCCCTTCCTCCCTGTAAAGCAATGCTGCCCCCGTGTGGATTTGATGGGGTTTTTTTTAAAAACACACATTATTTCACACTTTTTTTAAATGCAATTAATTTTAACTAGGTAAGGCGCTTAA
>gene=chr20_2435467-2435680; species=bosTau
TTGTAGAAAATTAGAA-AATACAGAGTATTAGGGAGaaaaaaaaCCCACAATCCCAGCATCCATTATAAGATTGAGCTCACATATCTGCTGCTTCCTTCCTCCTGACAGAGCATGGCTGCCTCCTGGTGGATTTA-------CTTTTTTAAGTACACTCATTATTTTACAATTGTTTTAAATGCACTTAATTTAAAGTAGGTAATGAACTCA-
>gene=chr20_2435467-2435680; species=calJac
TAGTAGAAAATAGGGACAATACAGAAAATGAGAAAAAAATCTAAGTCACGATCCCAGCAACCATGCTAAGGCTGAGCCCATGCGCTTGCGGCTCCCTTCCTCCCTGCAGAGCAATGCTGCCCCCTTGTGGATTTGATGGGG------------------------------------------------------------------------
>gene=chr20_2435467-2435680; species=canFam
TTGTAGAAA----GAACAATACAGCAAATGAAGAATAAA-CCAACCCACAATCCCAGCA--CCTACCCAGGCGGG--TCATACACCAGAGGCTCCCTTTCTCCTGACGGAGCCATGCTGCCTCCTGGTGGATT-----------TTCTTGAGTACGTTCATTATT-CACCATTTTTTAAAATGTACTAAGTTTAAACCAGGTAA---------
>gene=chr20_2435467-2435680; species=equCab
TTGTAGATTATTAGAACAATACAGAAAATGAGGAAGAAACCTGCCCCACAGTCCCAGCCTTCGTGCCCAGACCGAGCCCACACACTA----CCACCTTCCTCCTGAAAGAGCAATGCTGCCTCCTAGTGGATTTG------CTTTTTTTAAGCACATTTATTATTGAACTATGTTTTTTAAGGTAGCTAATTTTAACTAGGTAATGCACTCA-
>gene=chr20_2435467-2435680; species=gorGor
TAGTAGAAAAT-GGGACAATACAGAAAATGAGAAAAAAATGTAAGTCACGATCCCAGCACCCATGCTAAGGCTGAGCCCACGCATTTGCGGCTCCCTTCCTCCC-GTAAAGCAATGCTGCCCCCTTGTGGATTTGATGGGGTTTTTTTTTTAAACGCACATTATTTCACACTTTTTT--AATGCAATTAATTTTAACTAGGTAAGGCGCTTAA
>gene=chr20_2435467-2435680; species=panTro
TAGTAGAAAATGGGGACAATACAGAAAATGAGAAAAAAATGTAAGTCACGATCCCAGCACCCATGCTAATGCTGAGCCCCCGCGTTTGCGGCTCCCTTCCTCCCTGTAAAGCAATGCTGCCCCCTTGTGGATTTGCTGGGGTCTTTTTTTAAA-CACACATTATTTCACACTTTTTTTAAATGCAATTAATTTTAACTAGGTAAGGCGCTTAA
>gene=chr20_2435467-2435680; species=papHam
TAGTAGAAAATGGGGACAATACAGAAAATAGGAAAAAAATGTAAGTCACGATCCCAGCACCCATGCTAAGGCGGAGCCCACGCACTTGCGGCTTCCTTCCTCCCTGCAAAGCAATGCTGCCCCCTTGTGGATTTGATGGAGGTTTTT----AAAAACACATTATTTCACACTTTTTTTTAATGCAATTAATTTTAACTAGGTAAGGCACTTAA
>gene=chr20_2435467-2435680; species=ponAbe
CAGTAGAAAATGGGGACAATACAGAAAATGAGAAAAAAATGTAAGTCACGATCCCAACACCCATGCTAAGGCTGAGCCCACGCATTTGCGGCTCCCTTCCTCCCTGTAAAGCAATGCTGCCCCCTTGTGGATTTGAT-GGGTTTTTTTAAAAAACACACATTATTTCACACATTTTTTTAATGCAAATAATTTTAACTAGGTAAGGCACTTAA
>gene=chr20_2435467-2435680; species=rheMac
TAGTAGAAAATGGGGACAATACAGAAAATAGGAAAAAAATGTAAGTCACGATCCCAGCACCCATGCTAAGGCGGAGCCCACGCACTTGCGGCTTCCTTCCTCCCTG-----------------------------------------------------------------------------------------------------------
>gene=chr20_2668701-2668950; species=hg19
ATAATTAATGCGCGCTTTAGTTTTTGTATTCCTCCTTTCATTTTAATTACCATCGGGGATCTGACAGGAAGTGGATCCAAGTGCCGGCATCACACTCTGGGGCCTCCGGGGGGCGCTATGGCCCAACACACAGCGTGGCCAAGCGCGCCTCAGCCTAACTCACCACTTCCTATCTGTTTTATACGGTTTGCACCCGCTTAAGGCGGCGGAGGCGTGGGGGAGTTCTGCTGATGTAAAAAAAAAAAACAT
>gene=chr20_2668701-2668950; species=bosTau
ATATCTAGTGCATGCTTTAGTTTTTACATTCTTCCT-ATATTTTCATTCCCA--GGGAAGTTGATATGAAGTGGATCCAAGTGCTGAGCTAACACTCTGGAGCCTCCAGGGGGCGCTATGGCCCA--ACACAGTCTGGCCAAGGGCACTTCTGCCTAATACACCCCTTTGGATTTGTTTTCTATGGTTTGCACTCTCTTTT---------AGAGAAAGGGGGTTCTGCCG------TTAAAA----TAT
>gene=chr20_2668701-2668950; species=calJac
ATAATTAATGTGCGCTTTAGTTTCTGTATTTCTCC------TTTAATAACCATCGGGGACTTGACAGGAAGTGGATCCAAGTGCCAGCCTCACACTCTGGGGCCTCCAGGGGGCGTTATGGCCCAACACACAGCGTGGCCAAGCGCACCTCCGCCTAATACACCACTTCGGATCTGTTTTCTATGGTTTGCACCCGCTTAGGGTGGCGG----------------------------------------
>gene=chr20_2668701-2668950; species=canFam
ATATTTAGTGGATGCTTTAATATTTTTATTCTGTCTCATATTATAATACCTA--GAGAACTTGACTTGAAGTGGATCCAAG----TACCTGACACTCTGGTACCTCCAGGGGGCGCTATGGCTCAACACACAGCCTGGCCA--GGAGCC--TGCCTAATGCACCACCTTAGATTTGTTTTCCGTGGTTTGCACCCCCTTTTGAAGAAAGAGGAAGGAGGGTGTTCTGCTG------TTAAAA----TAC
>gene=chr20_2668701-2668950; species=equCab
ACATTCAGTGCATGATCTAATTTTTAAATTTTTCCTTATATTTTAATTCCCA--GGGCACAAGAC-----AAGGATCCAAATGCCTGCCTGACACTCTGGGACCTCCAGGGGGCGCTATGGCCCAACGCACAGCCTGGCCAAGGGATCCT-TGGGGAACGCACCACTTTGGGTCTGTTTTCTAGGCTTGGCACTCCCTTTTagagaaaaaagtgagaggGAGCTCCGCTG------TTAAAA----TAT
>gene=chr20_2668701-2668950; species=gorGor
ATAATTAATGCGCGCTTTAGTTTTTGTATTCCTCCTTTAATTTTAATTACCATCGGGGACTTGACAGGAAGTGGATCCAAGTGCCGGCATCACACTCTGGGGCCTCCAGGGGGCGCTATGGCCCAACACACAGCGTGGCCAAGCGCGCCTCAGCCTAACTCACCACTTCTTATCTGTTTTATGTGGTTTGCACCCGCTTAAGGCGGCGGAGGCGTGGGGGAGTTCTGCTGATGTAAAAAAAA----CAT
>gene=chr20_2668701-2668950; species=panTro
ATAATTAATGCGCGCTTTAGTTTTTGTATTCCTCCTTTAATTTTAATTACCATCGGGGACTTGACAGGAAGTGGATCCAAGTGCCGGCATCACACTCTGGGGCCTCCAGGGGGCGCTATGGCCCAACACACAGCGTGGCCAAGCGCGCCTCAGCCTAACTCACCACTTCCTATCTGTTTTATATGGTTTGCACCCGCTTAAGGCGGCGGAGGCGTGGGGGAGTTCTGCTGATGTAAAAAAAAC---CAT
>gene=chr20_2668701-2668950; species=papHam
ATAATTAATGCGCGCTTTAATTTTTGTATTCCTCCTTTAATTTTAATTACCATCGGGGACTTGACAGGAAGTGGATCCAAGTGCCAGCCTCACACTCTGGGGCCTCCAGGGGGCGCTATGGCCCAACACACAGCGTGGCC------------------------------CATCTGTTTTATATGGTTTGCATCCGCTTAAGGAGGCGGGGGTGGGGGGAAGTTCTGCTGATTTAAAAAAAA----CAC
>gene=chr20_2668701-2668950; species=ponAbe
ATAATTAATGCGCGCTTTAGTTTTTGTATTCCTCCTTTAATTTTAATTACCATCGGGGACTTGACAGGAAGTGGATCCAAGTGGCGGCATCACATTCTGGGGCCTCCAGGGGGCGCTATGGCCCAACACACAGCGTGGCCAAGCGCGCCTCAGCCTAACTCACCACTTCCTATCTGTTTTATATGGTTTGCACCCGCTTAAGGCGGCGGAGGCGTGGGGGAGTTCTGCTGATGTAAAAAAAAAA--CAT
>gene=chr20_2668701-2668950; species=rheMac
ATAATTAATGCGCGCTTTAATTTTTGTATTCCTCCTTTAATTTTAATTACCATCGGGGACTTGACAGGAAGTGGATCCAAGTGCCAGCCTCACACTCTGGGGCCTCCAGGGGGCGCTATGGCCCAACACACAGCGTGGCC------------------------------CATCTGTTTTATATGGTTTGCATTCGCTTAAGGAGGCGGGGGTGGGGGGAAGTTCTGCTGATTTAAAAAAAA----CAC
>gene=chr20_2723796-2724019; species=hg19
TTCCCTGACTGCTCAGGTGGAATAAAGTGTCACCCCCTGGGCGTCAGCCAAGGGAGAATTCTCCTGGGTTGTTCTCACGTTCGCCCTTCCAGCCTCTGCGGTGTGTCTGTCTCCCCCTGGTGGGCAAGGAGAGGACCAGGCAGCGGCACCCGGAGGGTCGGCAGTCTCTCTAGGTCCAGGGGAGAGCCCGGGCACTGCTCCTGGTTCTAGACCCCAACGGAAG
>gene=chr20_2723796-2724019; species=bosTau
TTCTCAGACTGCTCTGGTGGAACAAAGTGTCA-CCTAT-GGTGCCAGCCTATGGAGAGGTTTCCTGGACTGTCCTCATGTTAATCCTTCCAGCCTCCGTGGTGCGTCACTGTCCCGG-GGTGGGGAAAGAGGGGCCCAGAGACACCTTTCCTGAAGGTAGCCAGGTACTGTTGAGAGGGGAGACAATCTGGGCACTACTTCTGGT-CTAGACTAGAACAG--T
>gene=chr20_2723796-2724019; species=calJac
TTTCCTGACTGCTCAGGTGGAATAAAGTGTCACCCCC-GGGCGTCAGCCAACAGAGAAGTCCCTTGGGTTGTCCTCACATTTGCCCTTCCAGCCTCCGCGGTGTGTCTGTCTCCCCCTGGTGGGCCAGGAGAGGACCAGGCAGCTGCGCCCGGAGGGTCAGCAGTCACTCTAGGTCCAAGGGAGA-----GGTAGGGCTCCTGATTCTAGATCCCAATGGAAG
>gene=chr20_2723796-2724019; species=canFam
-------------------------------------------------------------------------------------------------------------------------------------------------------------------------------------------------------------------------------
>gene=chr20_2723796-2724019; species=equCab
TTTCCCAACTGCTCTGGTGGAACAGAGTGTCACCCCATGGGTTCCAGCCTACAGACAAGTCTCCTGGGCTGTCCTCACATTATTCCCTGCAGCCT-GGTGCTGTGTCTGCCCCTCAGTGGT-GGGAAAGCCAGGCCCAGCG-CCCTGCCCTTGAGGGTAGCCAGGCACTGCTGGGACAGGGGAGAGTTTGGGCCCTGTTTCCTGTTCTAGAGCAGAATGGAAG
>gene=chr20_2723796-2724019; species=gorGor
TTCCCTGACTGCTCAGGTGGAATAAAGTGTCACCTCCTGGGCGTCAGCCAAGGGAGAATT---CTGGGTTGTCCTCACGTTCGCCCTTCCAGCCTCTGCGGTGTGTCTGTCTCCCCCTGGTGGGCAAGGAGAGGACCAGGCAGCGGCACCCGGAGGGTCGCCAGTCACTCTAGGTCCAGGGGAGAGCCC-GACAC-GCTCCTGGTTCTAGACCCCATCGGAAG
>gene=chr20_2723796-2724019; species=panTro
ttccctgactgctcaggtggaataaagtgtcaccccctgggcGTCAGCCAAGGGAGAATTCTCCTGGGTTGTCCTCACGTTCGCCCTTCCAGCCTCTGCGGTGTGCCTGTCTCCCCCTGGTGGGCAAGGAGAGGACCAGGCAGCGGCACCCGGAGGGTCGGCAGTCACTCTAGGTCCAGGGGAGAGCCCAGGCACTGCTCCTGGTTCTAGACCCCAACGGAAG
>gene=chr20_2723796-2724019; species=papHam
TTCCCTGACTGCTCAGATGGAATAAAGCGTCACCCCCTTGGCATCAGCCAAGGGAGAAGTCCGCTGGGTTGTCCTCATGTTTGCCCTTCCAGCCTCCGTGGTGTGTCTGTCTCCCCCTGGTGGGCAAAGAGAGGACCAGGCAGCCGCACCCGGAGGATTGGCAGTCATT---GGTCCAGGGGAGAGGAGGGGCACTGCTCCTGGTTCTAGACCCCAGCGGAAG
>gene=chr20_2723796-2724019; species=ponAbe
TCCAGTGACTGCTCAGGTGGAATAAAGTGTCACCCCCTGGGCGTCAGCCAAGGGAGAAGTCTCTTGGGTTGTCCTCACGTTCGCCCTTCCAGCCTCCACGGTGTGTCTGTCTCCCCCTGGTGAGGAAGGAGAGGACCAGGCAGCGGCACCCAGAGGGTCAGCAGTCACTCTAGGTCCAGGGGAGAGCCCGGGCACTGCTCCTGGTTCTAGACCCCAACAGAAG
>gene=chr20_2723796-2724019; species=rheMac
TTCCCTGACTGCTCAGGTGGAATAAAGCGTCACCCCCTTGGCGTCCGCCAAGGGAGAAGTCCGCTGGGTTGTCCTCATGTTTGCCCTTCCAGCCTCCGTGGTGTGTCTGTCTCCCCCTGGTGGGCAAAGAGAGGACCAGGCAGCCGCACCCGGAGGATTGGCAGTCACT---GGTCCAGGGGAGAGAGGGGGCACTGCTCCTGGTTCTAGACCCCAGCGGAAG
>gene=chr20_2736743-2736979; species=hg19
GTCTAGAAACTACCCCAACACTCCATCCCCATCCAGCTGAGCCCAGAGCAAAGACCCTCAGAGCTGGTGGGCTGCACGCCTGTACCTGTGCCTCCCTGTGTCCACCAGAGGGTAGCACACACCACTGTGAGGGACTGGGTCGCTGACCAtggaaggggactgaccttagaagaggcttagcccagcttccctccccgcattttacagattaggacttgagaccaagTCATCTTCCC
>gene=chr20_2736743-2736979; species=bosTau
GTCTGGAAACCACTCCAGGGCCTCACCCCCATCCAGTTGAGCCCAGATTAAAGAC--GCACAGCTGGTGGACTGCATGCCTTTGCCTGTACCTCCCTGTGTCCACCGGAGGGTAGCATACACCATCATGAGCGACCTGGTCACTCACAATGGAGGGAGGCTGACCTTAGATAAACTTTAGCCTGGCTTTGCCTTCCCCGTTTTATAGATAGGGAATTGAGACCAGGTCACCCTCCC
>gene=chr20_2736743-2736979; species=calJac
GTCTAGAAATTACCCCAACACCCCTTCCCCATTCAGCTGAGCCCAGAGCAAAGACCCTCTGAGCTGGTGGGCTGCGTGCCTGTGCCTGTGCCTACCTGTGTCCACCAGAGGGTAGCACACACCTCTGTGAGGGACTAGGTCACTGACAATGGAAGGGGACTGACCTCAGATGAGGCTTAGCCCAGCTTCCCTCTCTGCCTTTTACAGATTAAGACTTGAGACCAAGTCATCCTCCC
>gene=chr20_2736743-2736979; species=canFam
GTCTGGAAACTACTCCAAGGTCCCATCCCTACCTGGTTGA---CAGAACAAAGACACTCAGAGCTGACAGACTGCACACCTTTGCC-GTGCCTCCTGGTGTCCCCCGGAGGGTAGTGCACACCACTGTGAGAGTTGGGGTCACTCATGTTGGAAGGGGACTGACTTTGGATAAGGTTTAGTCCGGCTTCCCCTCCCCCATTTTATGGATGTAAAATTGAGATGATGTCACCCTACC
>gene=chr20_2736743-2736979; species=equCab
GTCTGGAAACTACCCCAGGGCCCCACCCCCATCCACCTGAGCCCAGAGCAA----ACTTGGAGCTGACCGGCTGCGTGCCTTTGCCTGTGCCTCCCTGTGTCCACTGGGGGGTAGCACACACCATTGTGAGAGACTGGG----TAACGAtggaa-gggactgaccttctatatggtttagcccagcttcccctcccccattttacagataaaaaattgagaccaagTCCCCCTCCT
>gene=chr20_2736743-2736979; species=gorGor
GTCTACAAACTACCCCAACACTCCATCCCCATCCAGCTGAGCCCAGAGCAAAGACCCTCGGAGCTGGTGGGCTGCACGCCTGTACCTGTGCCTCCCTGTGTCCACCAGAGGGTAGCACACACCACTGTGAGGGACTGGGTCGCTGACGAtggaaggg----gaccttagaagaggcttagcccagcttccctccccgcattttacagattaggacttgagaccaagTCATCTTCCC
>gene=chr20_2736743-2736979; species=panTro
GTCTAGAAACTACCCCAACACTCCATCCCCATCCAGCTGAGCCCAGAGCAAAGACCCTCGGAGCTGGTGGGCTGCACGCCTGTACCTGTGCCTCCCTGTGTCCACCAGAGGGTAGCACACACCACTGTGAGGGACTGGGTCGCTGACGAtggaaggggactgaccttagaagaggcttagcccagcttccctccccgcattttacagattaggacttgagaccaagTCATCTTCCC
>gene=chr20_2736743-2736979; species=papHam
GTCTAGAAATTACCCCAACACCCCATCCCCATCCAGCTGAGCCCAGAGCAAAGACCCCCGGAGCTGGTGGGCTGCACGCCTGTACCTGTGCCTCCCTGTGTCCACCAGAGGGTAGCACACACCACTGTGAGGCACTGGGTCGCTGACAATGGAAGGGGACTGACCTTAGACGAGGCTTAGCCCAGCTTCCCTCCCCACATTTTACAGATTAGGACTCGAGACCAAGTCATCTTCCC
>gene=chr20_2736743-2736979; species=ponAbe
GTCTAGAAACTACCCCAACACTCCATCCCCATCCAGCTGAGCCCAGAGCAAAGACCCTCGGAGCTGGTGGGCTGCACGCCTGTACCTGTGCCTCCCTGTGTCCACCAGAGGGTAGCACACACCACTGTGAGGGACTGGGTCGCTGACGAtggaaggggactgaccttagaagaggcttagcccagcttccctccccgcattttacagattaggacttgagaccaagTCATCTTCCC
>gene=chr20_2736743-2736979; species=rheMac
GTCTAGAAATTACCCCAACACCCCATCCCCATCCAGCTGAGCCCAGAGCAAAGACCCTCGGAGCTGGTGGGCTGCACGCCTGTACCTGTGCCTCCCTGTGTCCACCAGAGGGTAGCACACACCACTGTGAGGCACTGGGTCGCTGACAAtggaaggggactgaccttagacgaggcttagcccagcttccctccccacattttacagattaggacttgagaccaagTCATCTTCCC
>gene=chr20_2832807-2833047; species=hg19
ctgagggaccatgctttgcggatgtgtggctggggcggagcagtactagatattctcacaccctgactgctggctgaccaccaaccctggaagcacaggagggccccttcctagtgcagtgtccttccagcgccctctgctgagaaagcttaacatgctcactataaaggagaaatgtttaaaggaatgctgaccattaccacagaacatgggttaaagggtgaatttggagctgagagg
>gene=chr20_2832807-2833047; species=bosTau
CTGCA---------------------TGGCGGAGTCAGAGCATTGCCAGATGTCCTCACATCCTGGCTGCTAGCCAGCTGCC-CGGTTggaatcacaggagagcctgttcctcatgtagtgttcctccagcgccctctgctgagaagcctcaacatgctcattgtgaaggagaaatgcttagaagaataccatctgttaccacagaacac--atggaag---------ggagctgagcgt
>gene=chr20_2832807-2833047; species=calJac
ctgagggaccatgctttgtggatgtgtggct-gggcagagcagttccagatgttctcagaccctggctgctggctggcggccaccactggaagcacaggagggcccttttctaatgcagtgtccttccagcgccctctgctgagaaagctcaacatgctcgctataaagaagaaatgcttaaaggaacgctgaccattaccatagaacatgtgttaaagggtgaatttggagctaggagg
>gene=chr20_2832807-2833047; species=canFam
CTGCT--------------------GTAACTGAGGCGGAGCACCATGAGATGTCCTCATACCCTGGCTACTGGCCGGCTGCC-TGactggaagcatcagagagctccttcctcaggcaggattcctccagtgccctctactgaggaagattaaga----cacagtgaaggagaaaggcctaaagAAATGCTGTCTGCTATCACGGA---AAGGTCaaaaactacatatg-----------
>gene=chr20_2832807-2833047; species=equCab
ctgcc------------------------------tgctgcaccaccagatgtcctcacagcctggctgctagctggctgcc-cggctggaagcacaggagagccccttcctcatgcagcatccctccagtgccctctactgagaaagcttaacactctcactgtgaaggagaaatgcttaaaggaatgctgtttg---------------------------------gagctgagcgg
>gene=chr20_2832807-2833047; species=gorGor
ctgagggaccatgctttgcggatgcgtggctggggcggagcagtactagatattctcacaccctgactgctggctgaccACCAACCCTGGAAGCACAGgagggccccttcctagtgcagtgtccttccagcgccctctgctgagaaagcttaacatgctcactataaaggagaaatgtttaaaggaatgctgaccattaccacagaacatgggttaaagggtgaatttggagctgagagg
>gene=chr20_2832807-2833047; species=panTro
CTGAGGGACCATGCTTTGCGGATGCGTGGCTGGGGCGGAGCAGTACTAGATATTCTCACACCCTGACTGCTGGCTGACCACCAACCCTGGAAGCACaggagggccccttcctagtgcagtgtccttccagcgccctctgctgagaaagcttaacatgctcactataaaggagaaatgtttaaaggaatgctgaccattaccacagaacatgggttaaagggtgaatttggagctgagagg
>gene=chr20_2832807-2833047; species=papHam
ctgagggaccatgctttgcggatgcgtggctggggcagagcagttctagatgttctcacaccctgactgctggctgacggccaccactggaagcacgggagggccccttcctagtgcagtgtccttccagcgccctctgctgagaaagcttaacatgctcactataaaggagaaatgcttaaaggaatgctgaccattaccacagaacatgtgttacagggtgaatttgggggtgag---
>gene=chr20_2832807-2833047; species=ponAbe
ctgagggaccatgctttgtggatgcgtggctggggcggagcagtactagatattctcacaccctgactgctggctgaccaccaacactggaagcacaggagggccccttcctagtgcagtgtccttccagcgccctctgctgagaaagcttaacatgctcactataaaggagaaatgtttaaaggaatgctgaccattaccacagaacatgggttaaagggtgaatttggagctgagagg
>gene=chr20_2832807-2833047; species=rheMac
CTGAGGGACCATGCTTTGCGGATGCGTGGCTGGGGCAGAGCAGTACTAGATGTTCTCACACCCTGACTGCTGGCTGACGGCCACcactggaagcacgggagggccccttcctagtgcagtgtccttccagcgccctctgctgagaaagcttaacatgctcactataaaggagaaatgcttaaaggagtgctgaccattaccacagaacatgtgttacagggtgaatttggagctgag---
>gene=chr20_3199220-3199437; species=hg19
TGCACTCAGCACCGGGGACCCAAGCCAGCCCGTGCGCCTGTTCAGGGGCCGGACCTCGGTGCGTACCCACCTTGATGCAGTTCCCGCCGCGCGCCGCCAGGGGGTGCCGCGACCCGAGCCGACCGCCCCGAGTCTGCGGGAGGGTGGTGGGAGGGGCGCCTTGGGGCCAGAGATATCTGTGCCTTGCTGAGAGGCTCCCCTGCGCAGCATAGGTAGA
>gene=chr20_3199220-3199437; species=bosTau
CGCATTCAGCACTGGGGACCCGAATGAGCCCGTACGCCTCTTCAGGGGCCGGACAATGGTATGTACCCATGCTCG------TTCCCCTGCGTGCCACCAGAGGGCGCTCTGACC----------------------------------------ATCCC--CAGT----------------------------------------------------
>gene=chr20_3199220-3199437; species=calJac
TGCACTCAGCACAGGGGACCCGAACCAGCCTGTGCGTCTGTTCAGGGGCCGGACCTTGGTGCGTACCCACCTTGATGTAGTTCCTGCCGCATGCCACCAGAGGGCACCGCGACCCGAGGTGGCTGCTCAGAGTCTGCAGGAAGTTGGTGGGAAGGGCGCCCTGGGGCCAGAGATATCCGTGCCTTTCTGAGAGGCTCCCCGGGGCGGCACAGGTAGA
>gene=chr20_3199220-3199437; species=canFam
CGCATTCAGCACCGGGGACCCCAGTGAGCCAGTGCGCCTGTTCAGGGGCCAGACCTCCGTGCGTACCTACTGTGA------TTCCCCCATGTGCCGCCAGAGGGCGCTGCGGCACGAGCCAATGGCA------------------------CAGGGCCT-------------------------------AAGG-----------------------
>gene=chr20_3199220-3199437; species=equCab
CGCGCTGAGCACCGGGGACCCGAGCCAGCCGGTGCGCCTGTTCCGGGGCCGGACCTCGGTGCGTACCCACGCTTG------TTCCCATGCGTGCCGCCAGAGGGCGCTGCGACTCAAGCCTAAGGCC------------------------CAGGATCT-------------------------------TCTG-----------------------
>gene=chr20_3199220-3199437; species=gorGor
TGCACTCAGCACCGGGGACCCAAGCCAGCCCGTGCGCCTGTTCAGGGGCCGGACCTCGGTGGGTACCCACCTTGATGCAGTTCCCGCCGCGCGCCGCCAGGGGGTGCCGCGACCCGAGCCGACCGCCCCGAGCCTGCGGGAGGGTGGTGGGAAGGGCGCCTTGGGGCCAGAGATA-CTGTGCCTTGCTGAGAGGCTCCCCTGGGCAGCATAGGTAGA
>gene=chr20_3199220-3199437; species=panTro
TGCACTCAGCACCGGGGACCCAAGCCAGCCCGTGCGCCTGTTCAGGGGCCGGACCTCGGTGCGTACCCACCTTGATGCAGTTCCCGCCGCGCGCCGCCAGGGGGTGCCGCGACCTGAGCCGACCGACCCGAGTCTGCGGGAGGGTGGTGGGAAGGGCGCCTTGGGGCCAGAGATATCTGTGCCTTGCTGAGAGGCTCACCTGGGCAGCATAGGTAGA
>gene=chr20_3199220-3199437; species=papHam
TGCACTCAGCACCGGGGACCCAAGCCAGCCCGTGCGCCTGTTCAGGGGCCGGACCTCGGTGCGTAACCACCTTGATGCAGTTCCCGCCGCACGCCGCCAGGGGGTGCCGCGACAGAAGCCGACCGCCCCGGGTCTGCGGGAGGGTAGTGGGAAGGGCGCCTTGGGGCCAAAGATATCT-TGCCTTGCTGAGAGGCTCCCCTGGGCAGCATAGGTAGA
>gene=chr20_3199220-3199437; species=ponAbe
TGCACTCAGCACCGGGGACCCAAGCCAGCCCGTGCGCCTGTTCAGGGGCCGGACCTCGGTGCGTACCCACCTTGATGCAGTTCCCGCCGCGCGCCGCCAGGGGGTGCCGCGACCTGAGCCGACCGCCCCGGGTCTGCGGGAGGGTGGCGGGAAGGGCGCCTTGGGGCCAGAGATATCTGTGCCTTGCTGAGAGGCTCCCCTGGGCAGCATAGGTAGA
>gene=chr20_3199220-3199437; species=rheMac
TGCACTCAGCACCGGGGACCCAAGCCAGCCCGTGCGCCTGTTCAGGGGCCGGACCTCGGTGCGTAACCACCTTGATGCAGTTCCCGCCGCGCGCCGCCAGGGGGTGCCGCGACAGGAGCCGACCGCCCTGGGTCTGCGGGAGGGTGGGGGGAAGGGCGCCTTGGGGCCAAAGATATCT-TGACTTGCTGAGAGGCTCCCCTGGGTAGCATAGGTAGA
>gene=chr20_3230782-3230990; species=hg19
CCGCTCTTTGCTGGGTCCCTGGATCCACTTCTAAGGTCAAAAGCAGTGTCATGGCCATTCCTTTGGAAACAGCAGAAGACCCTGCTCCTCCCACCTGGAGCGCCGCCTGGAGGAATCAAGTGGATACTGACCTTCACAGAACAGAGAGGCCTGGCAGGTTCCAGGAGGCATCCCCTGGCCTCAGTCCTCAAAGAGCTCACAGTGCACC
>gene=chr20_3230782-3230990; species=bosTau
---ATCTCTGCTGGATCCCTG-ATCCACTTCTAAGGTCAAAAACAGTGTCAAGACCCTTCCTCTAGAGACAGCCTAAGACACCACACCTCC-ACCTGGAGT---GCCCAGAAGCATCAAGTGGATATTAAACTTCAAAAAACCCAGAGGCCCCAAAGGTTCCAGGAAGCACCCTCCAGTCTCAGTTCTCAAGGAGCTCACAGTGCACC
>gene=chr20_3230782-3230990; species=calJac
-----GTCTGCTGGGCCCCTGGATCCACTTGCATGGTCAAAAGCAGTGTCATGGCCCTT-CTCTGGAGACAGCAGAAGACGCTGCTCTCTCCACCTGGAGCACTGCCTGGATGAATCAAGTGGATACTGAACTTCATAGGACCGAGAGGCCCAGCAGGTTCCAGGAGGCCTCCCCCAGCCTCAGTCCTCAAAGAGCTCATAGTGCACC
>gene=chr20_3230782-3230990; species=canFam
CACATCACTGCTGGGTCCCTG-ATCCACTCCTAAGGTCAAAAACAGTGTCATGGCCCTTCCTCTGGAGACAGCCTAAGACCCTGTCCCTCC-ACCTGGAGC---TCCCAGAGGAGTTAAGTGGATATTAAACTTCACAGAACCCATAGGCACCGCAGGTTCTGGGGAGCATCCCCCTGCTTCAGTCCTCAAAGAGCT-----TACACA
>gene=chr20_3230782-3230990; species=equCab
CCCAGCTCTGTTGAGTCCCTG-ATCCACTTCTAAGGTCAAAAACAGTGTCATAGCCCTTCTCCTGGAAACAGCCTAAGACCCTGTCCCTCC-ACCTGGAGG------------AGTCAAGTGGATATTAAACTTCACAGAACCCAGAGGCCCCGCAGGTTCCAGGAGGCATCCCCCGGCCTCAGTCCTCAAAGAGCTCACTGTGCACA
>gene=chr20_3230782-3230990; species=gorGor
CCGCTCTTTGCTGGGTCCCTGGATCCACTTCTATGGTCAAAAGCAGTGTCATAGCCATTCCTTTGGAAACAGCAGAAGACCCTGCTCCTCCCACCTGGAGCTC-GCCTGGAGGAATCAAGTGGATACTGAATTTCACAGAACAGAGAGGCCTGGCAGGTTCCAGGAGGCAT-CCCTGG-CTCAGTCCTCAAAGAGCTCACAGTGCACC
>gene=chr20_3230782-3230990; species=panTro
CCGCTCTTTGCTGGGTCCCTGGATCCACTTCTATGGTCAAAAGCAGTGTCATGGCCATTCCTTTGGAAACAGCAGAAGACCCTGCTCCTCCCACCTGGAGCGCCGCCTGGAGGAATCACGTGGATACTGAACTTCACAGAACAGAGAGGCCTGGCAGGTTCCAGGAGGCATCCCCTGGCCTCAGTCCTCAAAGAGCTCACAGTGCATC
>gene=chr20_3230782-3230990; species=papHam
CCGCTTTTTGCTGGGTCCCTGGATCCACTTCTATGGTCAAAAGCAGTGTCATGGCCATTCCTTTGGAGACAGTGGAAGACCCTGCTCCCCCAACCTGGAGTGCCACCTGGAGGAATCAAGTGGATACTGAACTTCACAGAACAGAGAGGCCTGGCAGATTCCAGGAGGCATCCCCTGGCCTCAGTCCTCAAAGAGCTCACAGTGCACC
>gene=chr20_3230782-3230990; species=ponAbe
CCGCTCTTTGCTGGGTCCCTGGATCCACTTCTACGGTCAAAAGCAGTGTCATGGCCATTCCTTTGGAGATAGCAGAAGACCCTGCTCCTCCCACCTAGAGCGCCGCCTGGAGGAATCAAGTGGATACTGAACTTCACAGAACAGAGAGGCCTGGCAGGTTCCAGGAGGCATCCCCTGGCCTCAGTCCTCAAAGAGCTCACAGTGGACC
>gene=chr20_3230782-3230990; species=rheMac
CCGCTTTTTGCTGGGTCCCTGGATCCACTTCTATGGTCAAAAGCAGTGTCATGGCCATTCCTTTGGAGACAGTGGAAGACCCTGCTCCCCCAACCTGGAGTGCCGCCTGGAGGAATCAAGTGGATACTGAACTTCACAGAACAGAGAGGCCTGGCAGATTCCAGGAGGCATCCCCTGGCCTCAGTCCTCAAAGAGCTCACAGTGCACC
>gene=chr20_3297322-3297540; species=hg19
GATTTCTCCACACGTAGGTCCACTTCCACCTGATGAATGACACTAACCAGCCAGGAGCAGAATCTGGGTACAGCAGCAGTCAGGACTACGGAGCTGGTTTCTGTGGTAACAGTGCCATCTGCAGGAACACCACACACATGCCAGTTAATTCCCTACCAGCTCAGCCTGCCTTGCAGGCCCCAGACCCTAAATGCCCTTCTCAGGAGCTAGGGttcttt
>gene=chr20_3297322-3297540; species=bosTau
AGTTTCTCCACGTTTATCTCCGTTTTCACCTGATGAATGATACTAACCAGCCAGGAGCAGAATCTGGGTATGGCAGCTGTCAGGATTATAAAGCTGGTTTCTGTGATAACAGTGCCATCTGCAGGAAGACCACAGACATGTCGGTTACTGCCC-ACCACCAGAGCCCACCTTGCAGGCCCCTGACTG-------CATCCTCAAGAGTGAGAGCTCCTC
>gene=chr20_3297322-3297540; species=calJac
GATTTTTCCACACATAGGCCCACTTCCACCTGATGAATGACACTAACCAGCCAGGAGCAGAATCTGGGTACAGCGGCAGTCAGGACTACGGAGCTGGTTTCTGCGGTAACAGTGCCATCTGCAGGAAGACCACAGACATGCCAGTTACTCCCCTAGCACCTCAGCCAACCTCGCAGGCCACAAACCCTAAATGCTCTTCTCAGGAGCAAGGGCTCTTA
>gene=chr20_3297322-3297540; species=canFam
GATTTTTCCACATTTAAGTCCACTTCCATCGGATGAATGACACTAACCAGCCAGGAGCAGAATCTGGGTATGGCGGCCGTCAGGACTATGAAGCTGGTTTCTGTGGTAACAGTGCCATCTGCAGGAAGACCACAGACATGCCAGTTACTGCCC-ACTACCTAGGCCCACCTTGTAGGCCCAACA--ATTTACACCTTTCTCAGGAATGAGGGC-----
>gene=chr20_3297322-3297540; species=equCab
GATTTCTCCATGTTTACATCCACTTTCACCCGCTGAATGATACTAACCAGCCAGGAGCAGAATCTGGGTATGGTGGCTGTCAGGACTATGGAGCTGGTTTCTGTGGTAACAGTGCCATCTGTAGGAAGACCACAGACATGCCAGTTACTGCCC-ACCACCTGAACCCACCTTGTAGGCCCCAGACTCTTAACACCCGTCTCAGGAGCAAAGGCTCCTC
>gene=chr20_3297322-3297540; species=gorGor
GATTTCTCCACACGTAGATCCACTTCCACCTGATGAATGACACTAACCAGCCAGGAGCAGAATCTGGGTACAGCAGCAGTCAGGACTACGGAGCTGGTTTCTGTGGTAACAGTGCCATCTGCAGGAAGACCACACACATGCCAGTTAATTCCCTACCAGCTCAGCCTGCTTTGCAGGCCCCAGACCCTAAATGCCCTTCTCAGGAGCTAGGGttcttt
>gene=chr20_3297322-3297540; species=panTro
GATTTCTCCACACGTAGGTCCACTTCCACCTGATGAATGACACTAACCAGCCAGGAGCAGAATCTGGGTACAGCAGCAGTCAGGACTACGGAGCTGGTTTCTGTGGTAACAGTGCCATCTGCAGGAAGACCACACACATGCCAGTTAATTCCCTACCAGCTCAGCCTGCCTTGCAGGCCCCAGACCCTAAATGCCCTTCTCAGGAGCTAGGGttcttt
>gene=chr20_3297322-3297540; species=papHam
--------------------------------------------------------------------------------------------------------------------------------------------------------------------------------------------------------------------------
>gene=chr20_3297322-3297540; species=ponAbe
GATTTCTCCACACGTAGGTCCACTTCCACCTGATGAATGACACTAACCAGCCAGGAGCAGAATCTGGGTACAGCAGCCGTCAGGACTATGGAGCTGGTTTCTGTGGTAACAGTGCCATCTGCAGGAAAACCACACACATGCCAGTTAATTCCCTACCACCTCAGCCTGCCTCGCAGGCCCCAGACCCTAAATGCCCTTCTCAGGAGCTAGGGTGCttt
>gene=chr20_3297322-3297540; species=rheMac
GATTTCTCCACACATAGGTCCACTTCCACCTGATGAATGACACTAACCAGCCAGGAGCAGAATCTGGGTACAGCAGCAGTCAGGACTATGGAGCGGGTTTCTGTGGTAACAGTGCCATCTGCAGGAAGACCACACACATGCCAGTTACTCCCCTACCACCTCAGCCTGCCTCACAGGCCCCAGACACTAAATGCCCTTCTCAGGAGTTAGGGCttttt
>gene=chr20_3657350-3657594; species=hg19
CACCGCATCTTGGTCCCTGCCATTCCCTTAGCCTGGGGTGCCGGCTCATCTTTTCCCTCTAGGATTTCTTTAGACTCAGCATATCTTGCAAATGTCCACTAGGTGGTGCTCACTCATCGCCAGCAGGGAGCTAACAAGCCGCTCCTGGGGTTGGGAGGGCGGAGGTGCCCCACAGCGGGGCTGACAGCCTCAGCGGTCCTCTTCAGCCTCCAGGGAGCCAACCACAGGCCTGCGTGACTCTCCC
>gene=chr20_3657350-3657594; species=bosTau
CACTGTACTTTTGTGCCTGGCATTCCCGCCTTCTGGACCACCTGCCCATTCTTTCCGTCTTGGATTTCTTTCGACTCAGCACACTCTGTGAGCACCCAGCAGGTGATATTCACTCATTCGTGGCAGGAAGCTGACAAGATGTTCCTGGGGCTGGGATGAGAGATATGCCCTACAGCG-----AACAGCCTCAGTAACCCATTTCAGTCTCGAGGGAGCCAGTCG-AGACTAACATGACTCTCCC
>gene=chr20_3657350-3657594; species=calJac
CACTGCATCTTTGTCCCTGCTGTTCCCTTGGCCTGGAGTGCCCACTCCTCTTTTCCAACTACGATTTCTTTTGATTCAGCATATCTTGCAAATGTCCACCAGATGGTGCTCACTCATCTCCAGCAGGGAGCTGACAAGCCGCCCCTGGGGTTGAGAGGACCGATGTGCCCCACAGAGAGGCTGACAGCCTCCACAGTCCTCTCCAGCCTCCAGAGGGCCAGCCACAGGCCTGAGTGACTCTCCC
>gene=chr20_3657350-3657594; species=canFam
CACAGCACCTTTGTCCCTG-CTATTCTTCAGCCCAGAGCACTTACCCATCTTTTCCATCTTGGATTTCTTTCGACTCAGCACACCCTGTGAGCACCCACTGAGTGATGCTCACTCATTTCTGTCAGGAAGCTAACAAGGTGCTCCTGGGGCTGGAATGAGGGGTGTGCCCCAC------------------AGCAGCCTACTTCAGCCTTGAGGGAGCCGGTCATGTGTTGGTATGACCCTTCC
>gene=chr20_3657350-3657594; species=equCab
-----------------------------------------------------TCCATCTTGGATTTCTCTTGACTCAGCATAGCCTGTGAGCACCTGCTAGGTGATGCTTACTCATTTCCGGCAGGGAGCTGACAAGATGCTCCTGGGGCTGGGAGGAGGGACATGCCCCACAGCGAGGCCAACAGCCTCAACAGTCCACTTCAGCCTCGAGGGAGGCTGTCGTGGGTTGGCGTGACTCTCCT
>gene=chr20_3657350-3657594; species=gorGor
CACCGCATCTTTGTCCCGGCCATTCCCTTAGCCTGGAGTGCCGGCTCATCTTTTCCCTCTAGGATTTCTTTAGACTCAGCATATCTTGCAAATGTCCACTAGGTGGTGTTCACTCATCTCCAGCAGGGAGCTGACAAGCTGCTCCTGGGGTTGGGAGGGCGGAGGTGCCCCACAGCGGGGCTGACAGCCTCAGCGGTCCTCTTCAGCCTCCAGGGAAACAGCCACAGGCCTGCGTGACTCTCCC
>gene=chr20_3657350-3657594; species=panTro
CACCGCATCCTTGTCCCTGCCATTCCCTTAGCCTGGAGTGCCGGCTCATCTTTTCCCTCTAGGATTTCTTTAGACTCAGCATATCTTGCAAATGTCCACTAGGTGGTGCTCACTCATCTCCAGCAGGGAGCTAACAAGCCGCTCCTGGGGTTGAGAGGGCGGAGGTGCCCCACAGCGGGGCTGACAGCCTCAGCGGTCCTCTTCAGCCTCCAGGGAGCCAGCCACAGGCCTGCGTGACTCTCCC
>gene=chr20_3657350-3657594; species=papHam
CACCGCATCTTTGTCCCTGCCCTTCACTTAGCCTGGAGTGCCGGCTCATGTTTTCCCTCTAGGATTTCTTTAGACTCAGCATATCTTGCACCTGTCCACTAGATGGTGCTCACTCATCTCCAACAAGGAGCTGACAAGCCGCTCCTGGGGTTGGGAGGATGGATGTGCCCCACAGCTGGGCTGACAGCCTCAGCAGTCCTCTTCAGCTTCCAGGGGGCCAGCCACAGGCCTGCGTGACTCTCCC
>gene=chr20_3657350-3657594; species=ponAbe
CACTGCATCTTTGTCCCTGCCATTCCCTTAGCCTGGAGTGCCGGCTCATCTTTTCCCTCTAGGATTTCTTTAGACTCAGCATATCTTGCAAATGTCCACTAGGTGGTGCTCACTCATCTCCAGCAGGGAGCTGACAAGTCGCTCCTGGGGTTGCGAGGGTGGATGTGCCCCACAGCGGGGCTGACAGCCTCAGCGGTCCTCTTCAGCCTCCAGGGAGCCAGCCACAGGCCTGTGTGACTCTTCC
>gene=chr20_3657350-3657594; species=rheMac
CACCGCATCTTTGTCCCTGCCCTTCACTTAACCGGGAGTGCCGGCTCATGTTTTCCCTCTAGGATTTCTTTAGACTCAGCATATCTTGCACCTGTCCACTAGATGGTGCTCACTCATCTCCAACAAGGAGCTGACAAGCCGCTCCTGGGGTTGGGAGGGTGGATGTGCCCCACAGCCGGGCTGACAGCCTCAGCAGTCCTCTTCAGCTTCCAGGGGGCCAGCCACAGGCCTGCGTGACTCTCCC
>gene=chr20_3691599-3691818; species=hg19
ACCGCTCAGAAAGGAGATCTCTGTCCCTGTTTGAAAGCCTGGAGTTGAGGGGACAGTgccccgccccccgccccccgcAACTTGGGTTGCAGCTGTGGCCTAGTGAGCACGCAGCGCCCCCTGGTGGTCGAGGGGGAATTGCGGGTCCCGGGAAAGGGGGCGGTGTGCCAGCAACAGGGAGCAGGCAGCTCTGCAGCCCTGAACCATCCCTCCCTTGGG
>gene=chr20_3691599-3691818; species=bosTau
AGAACTCGGAAGGGAGCTCC-TGTCCCAGTTAAAAG-CCTGGTGCTGACAGGGAGGTGCCCCTAGGG-------------CTTGGGCTG-AGTGGTGTCCTGGTGGGCACCTAGCACCTCCTGATGGTAGACAGATGATTGCAGCTCCT-GGGAAGGGG-----GTGGCTATA-CTGGGGACAGGAAGCACTGTAGCCCTCAGGCA------------A
>gene=chr20_3691599-3691818; species=calJac
--------------------------------------------------------------------------------CTTGGGTTGGAGCTGTGGCCTGGT--GCTCCCAGCTCCCCCTGGTGGTGGAGGAGGGATTGCAGGTCCCAGGGAAGGGAGCGGCGTACCAGGAATAGGGAGCA----GCTCTGTAGCCCTGAACCATCCCTCCATTGGG
>gene=chr20_3691599-3691818; species=canFam
TGAGCCCGAAAGGAAGACCCTTGTCTCTATTTGAAA-CCTCCCGCTGTGGGGTAGCTACTCCTAGGG-------------CTTGGACTG-AGCTATGTGTGGCTGTG-ACCTTGCACCCCCTGGTGGTAAAGGGATGATTGCCAGTCCT-GGCCGG------------------GAGGGGGGGGGTGACAGAGCAGCCCTGAAACACACCTTCCTTAGA
>gene=chr20_3691599-3691818; species=equCab
AGGACCGGGAAGGGAGACTCTTGCCCCCCTGTGAAATGGTGGTGCTAAGGGGCAGCTGTCTCTAGGG-------------CTGGGGTTG-GGCTGCATCCTAGTGTGCACCTAGTGCCCCCTGCTGCTACAGGAATGATTGCAGGTCCT-GGGAAGTGT-----GTGGGTGTACGGGGGGACAAGGAGCATGGCAGCCCTGAAACACCCGTCCCTTGGA
>gene=chr20_3691599-3691818; species=gorGor
ACAGCCCAGAAAGGAGATCTCTGTCCCTGTTTGAAAGCCTGGAGTTGAGGGGACAGTGCCCCGCCCCCC------CGCAACTTG-GTTGCAGCTGTGGCCTAGTGAGCACTCAGCGCCCCCTGGTGGTCGAGGGGGAATTGCGGGTCCCGGGAAAGAGCGCG--GTGCTAGCAACAGGAAGCAAGCAGCTCTGCAGCCCGGAACCATCCCTCCCTTGGG
>gene=chr20_3691599-3691818; species=panTro
ACAGCCCAGAAAGGAGATCTCTGTCCCTGTTTGAAACCCTGGAGTTGAGGGGACAGTGCCCCGCCCCCGGCCCCCCGCAACTTGGCTTGCAGCTGTGGCCTAGTGAGCACGCAGCGCCCCCTGGTGGTCGAGGGGGAATTGCGGGTCCCGGGAAAGGGAGCGGTGTGCTAGCAACAGGGAGCAAGCAGCTCTGCAGCCCTGAACCATCCCTCCCTTGGG
>gene=chr20_3691599-3691818; species=papHam
ACAGCCCAGAAAGGAGACCTCTGTCCCTGTTTGAAAGCCTGGAGTTGAGGGGACAGTGcccctccccctgcccccAACAAGTTGGGTTGCGGCTGTGGCCTAGTGAGTACCCAGCGTCCCCTGGTGGTCGAGGCGGGATTGCAGGTCCCGGGGAAGGGAGCAGCGTGCTAGGAACAGGGAGCAAGTGGCTCTGCAGCCCTGAACCA------TCTTGGG
>gene=chr20_3691599-3691818; species=ponAbe
ACAGCCCAGAAAGGAGATCTCTGTCCCTGTTTGAAAGACTGGAGTTGAGAGGACAGTGCCCCACCCCCCGCCCCCCGCAACTTGGGTTGCAGCTGTGGCCTAGTGAGCACCCAGCGCCCCCTGGTGGTCGAGGGGGAATTGCGAGTCTCGGGAAAGGGAGCGGTGTGCTAGCAACAGGGAGCAAGCAGCTCTGCAGCCCTGAACCA----TCCCTTGGG
>gene=chr20_3691599-3691818; species=rheMac
ACAGCCCAGAAAGGAGACCTCTGTCCCTGTTTGAAAGCCTGGAGTTGAGGGGACAGTGcccctccccctgcccccAACAAGTTGGGTTGTGGCTGTGGCCTAGTGAGTACCCAGCGTCCCCTGGTGGTTGAGGCGGGATTGCAGGTCCCGGGGAAGGGAGCGGCGTGCTAGGAACAGGGAGCAAGTGGCTCTGCAGCCCTGAACCA------TCTTGGG
>gene=chr20_3696943-3697191; species=hg19
CTGTGGAGCAACCAGGACCTTAATTCAGTCATTCATTCCTTGGACCTACCCAGATTCCAGCCTCAGGCCCCTGCCCACCTCCTTGCCAGTATCTCTGCAGAGCCTCCTGCCTCCCCCAGAGGGTGCCAGAGCCCTCTGCTTCCTCAGCCTTCAGACCCACTTGCTGTGTCTCAGGTGGGGACAACTCAGTCTATAGAGGCCCAAGGGAGATCTTTGAGACCCATACTGTAGTCAGCTTGGGGCAGATG
>gene=chr20_3696943-3697191; species=bosTau
ATATAGAACAATCAGTGCCCTAATTCAATCATTTATTTCTTGGACCTAGTTGGATCCCAGGCCCAGGCCCCGACCA-CCTCCACTGCTGCAACTCTGCAGAGCCTCCTATCTCCCCCAGAGGGCGCCAGAATTCTCTGCGTCCTTGCTTTTGAGACCCAACTGCAACATCCGAGGTGTGGACAGCTCAGCCCA-AGTGACCCGTGAGAGATCCTCCAGACCT-TGCTCTGGTCAGCTTGGGGCAGGTG
>gene=chr20_3696943-3697191; species=calJac
-----------CCAGGACTTTAATTCAGTCATTCATCCCTTGGACCTACCCAGATTCCAGGCCCAGGTCCCTGCCCACTTCCTTGCTGGTATCTCTGCAGAGCCTCCTGCCTCCCCCAGAGGGTGCTGGAGCCTTCTGCTTCCTCAGCCTTCAGACCCACTTGT---GTCTCACGTGGGGACAGCTCAGTCTACAGAGGCCCAAGGAAGATCTTTGAGACCCATGCTGTAGACAGCTTGGGGCGGATG
>gene=chr20_3696943-3697191; species=canFam
CTACGGAGCAACTAGGATCCTAATTAAATCGCTCATTTCTTGGAACTGTTAGGAT-CCAGCCCTAGGCCCCTGCTCAACTC--TGACAGCATCGCTGTAGAGCCTCCTATCTCACATAGAGGGCGCCAGAGCCCTCTGCTTCCACTCCATTCACATGCAACTGCAACATCTGAGGTACAGCCAGCTCAGCCCACAGTGGCCCAA---AGATCTTCAGGGCC--TGCTGTGGTCAGCTGGGGAcagatg
>gene=chr20_3696943-3697191; species=equCab
ATATGGAGCAATCAGGACCCTAATTCAATCTTTTATTCTTTGGACCTTCCCAGATCCCAGCCGGAGCCCACTGACCACTTCCTTGACAGCATCCCT-CAGAGCCCCCTGTCTCCCCCAGAGGGCGCCAGAGGCCTCAGCTTCCTCGCCTTCCAGACGCAATTGCAACATCTGAGGTGTGGACAGCTCTGTC--CAGCTGCCTAAGGGAGATCTTTGGGACCT-TGCTCTGTTCAGCCaggggcaggcc
>gene=chr20_3696943-3697191; species=gorGor
CTGTGGAGCAACCAGGACCTTAATTCAGTCATTCATTCCTTGGATCTACCCAGATTCCAGCCTCAGGCCCCTGCCCACCTCCTTGCCAGTATCTCTGCAGAGCCTCCTGCCTCCCCCAGAGGGTGCCAGAGCCCTCTGCTTCCTCAGCCTTCAGACCCACTTGCTGCGTCTCAGGTGGGGACAGCTCAGTCTATAGAGGCCCAAGGGAGATCTTTGAGACCCATACTGCAGTCAGCTTGGGGcagatg
>gene=chr20_3696943-3697191; species=panTro
CTGTGGAGCAACCAGGACCTTAATTCAGTCATTCATTCCTTGGACCTACCCAGATTCCAGCCTCAGGCCCCTGCCCACCTCCTTGCCAGTATCTCTGCAGAGCCTCCTGCCTCCCCAAGAGGGTGCCAGAGCCCTCTGCTTCCTCAGCCTTCAGACCCACTTGCTGCGTCTCAGGTGGGGACAGCTCAGTCTATAGAGGCCCAAGGGAGATCTTTGAGACCTATACTGTAGTCATCTTGAGGcagatg
>gene=chr20_3696943-3697191; species=papHam
CTGTGCAGCAACCAGGACCTTCATTCATTCATTCATTCCTTGGACCTACCCAGATTCCAGCCTCAGGCCGCTGCCCACCTCCTTGCCAGTATCTCTGCAGAGCCTCCTGCCTCCCCCAGAGGGTGCCAGAGCCCTCTGCTTCCTCAGCCTTCGGACCCACTTGTTGCGTCTCAGGTGGGGACAGCTCAGTCTATAGAGGCCCAAGGGAGATCTTTGAGACCCATGCTGTAGTCAGCTTGGGGcagatg
>gene=chr20_3696943-3697191; species=ponAbe
CTGTGGAGCAACCAGGACCTTAATTCAGTCGTTCATTCCTTGGACCTACCCAGATTCCAGCCTCAGGCCCCTGCCCACCTCCTTGCCAGTATCTCTGCAGAGCCTCCTGCCTCCCCCAGAGGGTGCCAGAGCCCTCTGCTTCCTCAGCCTTCAGCCCCACTTGCTGCGTCTCAGGTGGGGACAGCTCAGTCTATAGACGCCTAAGGGAGATCTTTGAGACCCATACTGTAGTCAGCTTGGGGCAGATg
>gene=chr20_3696943-3697191; species=rheMac
CTGTGCAGCAACCAGGACCTTCATTCATTCATTCATTCCTTGGACCTACCCAGATTCCAGCCTCAGGCCGCTGCCCACCTCCTTGCCAGTATCTCTGCAGAGCCTCCTGCCTCCCCCAGAGGGTGCCAGAGCCCTCTGCTTCCTCAGCCTTCGGACCCACTTGTTGCGTCTCAGGTGGGGACGGCTCAGTCTATAGAGGCCCAAGGGAGCTCTTTGAGACCCATGCTGTAGTCAGCTTGGGGCAGATg
>gene=chr20_4052745-4053006; species=hg19
CCTTCTCCCATTTCTGCGTGATACGCAGACCTACTACGGTCTCAGGTTGCCAACTTGGAGGCTATAGGGGGAGAACAGATGGAATTTAGGAGGGTCCATAGTGCTGGTCATCAGGGCACTCTGgcaggggcagtggtgaggtactgcccccaagtggcttctaaggccatagctctctaggaggggacccgtgctaagcagatgtaagatatcccagttattcagaaataactgggataaatcgaggggccctggagcacc
>gene=chr20_4052745-4053006; species=bosTau
TCTCTACAAATTTCTGCAGGATACTCAAACCTACTATGATATGAGGTGGGTTACTTGGGGAGTGAAGGAG-AAAATGGATGGAACTTAGGAAGAAAAACAGTTATGATCCTTAGGGCACTCTGACAGGGGCAGTGGACACGTTCTTTCACTACGTGGTTTCTAAGGACTTGGCTTTCTA-----------GTGCTACATTcatgtgggacagtctg-ggattcagaaataactggggcaagttgaggggcgctggatcacc
>gene=chr20_4052745-4053006; species=calJac
CCTTCTCCCATTTCTGCATTATACACAGACCTACTATGGTCTGAGGTTGCCAACTTGGAGGGTGCAGGGGGAGAACAGATGGAATTTAGGAGGGACTATAGTGCTGGTCATCAGGGCACTCTGGCAGGGGCAGTGGTGCGGTACTGCCCCCAAGTGGCTTCTAAGGCCATGGCTCTCTAGGAGGGAATCTGTGCTAAGCGGATGTAAGATATCC------ttcagacataactgggacaaattgaggggctgtggagcacc
>gene=chr20_4052745-4053006; species=canFam
CCTCCCCACATTTCTGCATGATATCCAGATTTATCACAGCATGGGGTTGGCGACTTGGGGAGTGCAAGGGCAGAATGGATGGAATTGAGGAGGGACCACAGTGCTGATCTTTAGGGTACTCTGGCAGGAGCAGTGGTGAGGTGTTGCCCCTCAGCGGCTTCTAAGGACTTGGCTTTCTAGGAGGAGTCACATGCTAAGTTCATCTGGAATGGC--GGAGATTCAGAAATAACTGGACCAA-TTGAGGGGCCCTGAAGCACC
>gene=chr20_4052745-4053006; species=equCab
CCTTCCCCCATTTCTGCATGATGCACAGACCTACTACGGTATGGGG-TGGCAACTTGGGGAGTGCAGGGGGAGAAGGGATGGAGTTTAGGAGGGACCACAGTGCTGATCTTCTGGGTACTATGGCAGGGGCAGGGGTGAAGTGCTGCCTCTAAGAGGCTTCTAAGGACTTGGCTTTCCAGGAGGGGCCCCGGGCTAAGATCATATGATA---cctgggggttcagaaataactggggcaagttgaggggccctggagca-c
>gene=chr20_4052745-4053006; species=gorGor
CCTTCTCCCATTTCTGCATGATACGCAGACCTACTA-GGTCTCAGGTTGCCAACTTGGAGGCCATAGGGGGAGAACAGATGGAATTTAGGAGGGTCCATAGTGCTGGTCATCAGGGCACTCTGgcaggggcagtggtgaggtactgcccccaagtggcttctaaggccatagctctctaggaggggacccgtgctaagcagatgtaagatattccagttattcagaaataactgggacaaatcgaggggccctggagcacc
>gene=chr20_4052745-4053006; species=panTro
CCTTCTCCCATTTCTGCATGATACGCAGACCTACTACGGTCTCAGGTTGCCAACTTGGAGGCTATAGGGGGAGAACAGATGGAATTTAGGAGGGTCCATAGTGCTGGTCATCAGGGCACTCTGGCAGGGGCAGTGGTGAGGTACTGCCCCCAAGTGGCTTCTAAGGCCATAGCTCTCTAGGAGGGGACCCGTGCTAAGCAGATGTAAGATATCCCAGTTATTCAGAAATAACTGGGATAAATCGAGGGGCCCTGGAGCACC
>gene=chr20_4052745-4053006; species=papHam
CCTTCTCCCATTTCTGTATGATACACAGACCTACTATGGTCTGAGGTTGCCAACGTGGAGGCTGTAGGGGGAGAACAGATGGAATTTAGGAGGGTCCATAGTCCTAGTCATCAGGGCACTCTGgcaggggcagtggtgaggtactgcccccaagtggtttctaaggccatagctttctaggaggggacctgtgctaaggagatgtaagctatcctagggattcagacataactgggacaaatcgaggggccctagagcacc
>gene=chr20_4052745-4053006; species=ponAbe
CCTTCTCCCATTTCTGCATGATACACAGACCTACTATGGTCTCAGGTTGCCAAATTGGAGGCTGTAGGGGGAGAACAGATGGAATTTAGGAGGGTCTATAGTGCCGGTCATCAGGGCACTCTGgcaggggcagcggtgaggtactgcccctaagtggcttctaaggccatagctctctaggaggggacctgtgctaagcagatgtaagatatcccagttattcagaaataactgggacaaatcgaggggccctggagcacc
>gene=chr20_4052745-4053006; species=rheMac
CCTTCTCCCATTTCTGTATGATACACAGACCTACTATGGTCTGAGGTTGCCAATGTGGAGGCTGTAGGGGGAGAACAGATGGAATTTAGGAGGGTCCATAGTCCTAGTCATTAGGGCACTCTGGCAGGGGCAGTGGTGAGGTACTGCCCCCAAGTGGTTTCTAAGGCCATGGCTTTCTAGGAGGGGACCTGTGCTAAGGAGATGTAAGATATCCTAGGGATTCAGACATAACTGGGACAAATCGAGGGGCCCTAGCGCACC
>gene=chr20_4089338-4089631; species=hg19
acattcttgggcccaccccatacctctgtgttaataaaccctCCCGCTGATTCTAATGCGTGCTCCAGGCTGAACAAGAAGGTCCTCAGTGAAGGAATCAATTCTGCCGAACTACCGCTTGGGGACAGCACAGGACCACAAGGTAACCATGGCTGATGAAAAGCACCCGCAAATTGCAAAAGCCTCTCACTGCCCTTCCGGCCTCCAGTGTTGCTGTAAGCCCCCTTCAGTTCTCCCCACATACCCTGCATGACCTCTGGAAACCTCATACCTGATGGTGTCACTGGTTCAGA
>gene=chr20_4089338-4089631; species=bosTau
aaattcttggaccaatccc----ctctgttttaataaactctccagatga-------gaaccctccagtgtaagCAAATTT---------GAAGAAATCAAATCTGCTGAAATACCACTTGGGGGCAGCACAGGACTATGAGGTaagcacagctcattaaaagcacccacTTATTGCCGAAGCTTCCTCCTGCCCCTCTTGCCTCTGGTCTTGTCCCAAGTTTCCCTCAGTTCTCCCTGTAAGGCCAGAGAGACCTCTAGAAACCTCAAACCTGGTTGTGTCACTGGTTCAGA
>gene=chr20_4089338-4089631; species=calJac
acattcttgggcccaccccagacctctgtgttaataaaccctccagctgattctaatggatgctccagGCCGAACAAGTAGGTCCTCAGTGAAGGCATAAATTCTGCTAAATTACCGCTTGGGGGCAGCACAGGACTGCAAGGTAACCATGGCTGATGAAAAGCACCTGC-Cattgcaaaagcctctcactgcccttcccgcctcccatcctgccccaagcccccttcaattctctccacataccctgcatgacctctggaaacctcaaaccagatggtgtcactggttcaga
>gene=chr20_4089338-4089631; species=canFam
a------------------------------------------------------------------------------------------gaGGAAGCAATTCTGCTGGCTTCCCACCTGGGGGCAGCACAGGACCAC-CTGTAAGCATGGCTCGGC-CCAGCACCCAC-AAACCCAAAAGCCTTTCATGGCCCTTTCTGCCTCCAGTC-TG-GCCCCAATCCCCTCTGCTCACCCTACATGGCTGGAGGGACCTCTTGAGACTCCAGACCCAATTGTGGTACTGGTTCAGA
>gene=chr20_4089338-4089631; species=equCab
aaattctcaggtccaccct----ctctgtgttaataagccctctaggtgattgtgaggcaccctc---------caaACGCTTGGTTGGTGAAGGAATCAATTCTGCTGAACTACCACTTGGGGGCAGCACAGGATTGCGAGGTAAGCATTGCTAATTAAAAGCACCCGC-AAAtacaaaagccccccaccgcccttcctgcctccaggcttg-gccgagcccccctcagttcttcccacacagcctgagccacctcttgaaaccccaaacccaatcgtgtcactggttcaga
>gene=chr20_4089338-4089631; species=gorGor
acattcttgggcccactccatacctctgtgttaataaaccctccagctgattctaatgcatgctccaggctgaACAAG--AGTCCTCAGTGAAGGAATCAATTCTGCCGAACTACCGCTTGGGGGCAGCACAGGACCTCAAGGTAACCATGGCTGATGAAAAGCACCCGCAAattgcaaaagcgtctcactgcccttccggcctccagtcttgctgtaagcccccttcagttctccccacataccctgcatgacctctggaaacctcatacctgatggtgtcactggttcaga
>gene=chr20_4089338-4089631; species=panTro
acattcttgggcccaccccctacctctgtgttaataagccctccagctgattctaatgcatgctccaggctgaACAAG--TGTCCTCAGTGAAGGAATCAATTCTGCCGAACTACCGCTTGGGGGCAGCACAGGACCGCAAGGTAACCAGGGCTGATGAAAAGCACCCGCAAattgcaaaagcctctcactgcccttccggcctccagtcttgctgtaagcccccttcagttctccccacataccctgcatgacctctggaaacctcatacctgatggtgtcactggttcaga
>gene=chr20_4089338-4089631; species=papHam
acattcttgggcccaccccagatctctgtgttaataagccctccagctgattct--------------------CAAGTAGGTCCTCAGCGAGGGAATCAATTCTGCTGAACTACCGCCTGGGGGCAGCACAGGACCGCAAGGTAACCATGGCTGATGAAAAGCACCGGCAAattgcaaaagcctctcactgcgcttccggcctcaagtcttgcgataagcccccatcagttctccccacataccctgtgtgacctctagaaacctcatacctgatggtgtcactggttcaga
>gene=chr20_4089338-4089631; species=ponAbe
acattcttgggcccaccccagaccgctgtgttaataaatcctccggctgattctaatgcaTGCTCCAGGCTGAACAAGAGGGTCCTCAGTGAAGGAATCAATTCTGCCGAACTACCGCTTGGGGGCAGCACAGGACCGCAAGGTAACCATGGCTGATGAAAAGCACCCGCAAATTGCAAAAGCCTCTCACTGCCCTTCCGGC------------------CCCCCTTCAGTTCTCCCCACATACCCTGCGTAACCTCTGGAACCCTCATACTTGATGGTGTCACTGGTTCAGA
>gene=chr20_4089338-4089631; species=rheMac
acattcttgggcccaccccagatctctgtgttaataagccctccagctgattctaatgcaT-CTCCAGGCTGAACAAGTAGGTCCTCAGCGAGGGAATCAATTCTGCTGAACTACCGCCTGGGGGCAGCACAGGACCGCAAGGTAACCATGGCTGATGAAAAGCACCGGCAAattgcaaaagcctctcactgcgcttccggcctccagtcttgcgataagcccccatcagttctccccacataccctgtgtgacctctagaaacctcatacctggtggtgtcactggttcaga
>gene=chr20_4153166-4153443; species=hg19
TGGGGCGAGGGAGGAGAGGGACGGGAGTCAGAGGACAGAGGCGGGGAGGAGGAAAGGGCCGGAGCCGCCCTGCTCCCGGCGTGGCCTCATCCCCAGCGAAAGCGCGACACCCGCTGTCTGGGAAGGGGAGCGGGAGCCCTTGCCTCCGAACTGGACGCTGCCCGGATGTGGCTCCGGGTCTCGGGCGCCACCTACCGGCCCTTTTGGGAACCGATTCTGCACGGAGTTGGCGGGCCTGGGTCTCAGGGGGACTTGGAGGGATTTTAGGGGCTGGAGG
>gene=chr20_4153166-4153443; species=bosTau
TGGGGTGGGGGTGGGCG-AGACCGTAACC---GCAC-------------AAGGAAG----AAT--------------------------------GTGGAAGCGGGATACAGGTTCCCTAGGAGGA----GGGGAGCCCCTGC------------------CTCTGACGGTCTCCGTGTCTCGGGcgccaccttccggccccttccggTGCCTGACTC-CACCGAGTCGGCAGCATAGGGATGGGAGGTGGTTTGGAGAGAGTTTGGGGGCAGGAAT
>gene=chr20_4153166-4153443; species=calJac
-GGGGCGAGGGAGGAGAGGGACGGGAGTCAGAGGACAGAGACAGGGAGGAGGAAAGGGCCGGCGCTGCCCTGCGCCAGGCGTGGCCTCATCCCCAGCGA-AGCGCGACACGAGCTGTCTGGGAAGGGGAGCGGGAGCCCCTGCCTACGAAGTGGAGGCTGCCCGGAAGGGGCTCTGGGCCTCGGGCGCCACCTCCTGGCCCTTTTGGGAACCGGTTCTGGGTGGAGTGGAGGGGCCTGGGTCTCAGGGGG-CTTGGAGGGCATTTAGGGGCGGGAGA
>gene=chr20_4153166-4153443; species=canFam
-GGAGGGGGCGGGGAGGG----------------ACCCA----GGGAGGAGGGAGGGG--ACC--------------------------------GCAGGGGCACTGCACGGCTCCCCTGGAAGGAgggcggggagccccggccccc---acggagccgg-cctcggagggcccc--gccgcgggcgccacctcccggccgcctggggaagcgctccggcgcggccTCGGTCTGCGGGGG-----------TTTGCAGGTTGTTCGCGGGCGGGAGG
>gene=chr20_4153166-4153443; species=equCab
-GTGGGGTGCGGGGGTGGGGACAAAAGCA---GCACAGA----AGGAGGCGGGAGAGG--AAT--------------------------------GGGAAAGCGCGACATGGCT--TCTGGAAGGGGGGCAGGGAGCCCCTGCCCGTG-AACGGAGACTG-CCCGGGAGGGCTCCGGGCCTCGGGCGCCACCTTCCGGCCCTCTGGGGAACCGCTCCTGCACGGAGTGGGCAGGCCTGGG-------------TGCAGGAAGTTTGGGGGCAGGAGT
>gene=chr20_4153166-4153443; species=gorGor
TGGGGCGAGGGAGGAGAGGGACGGGAGTCAGAGGACAGAGGCGGGGAGGAGGAAAGGGCCGGAGCCGCCCTGCTCCCGGCGTGGCCTCATCCCCAGCGAGAGCGCGACACCCGCTGTCTGGGAAGGGGAGCGGGAGCCCTTGCCTCCGAACTGGAGGCTGCCCGGATGTGGCTCCGGGTCTCGGGCGCCACCTACCGGCCCTTTTGGGAACCGATTGTGCACGGAGTTGGCGGGCCTGGGTCTCAGGGGGACTTGGAGGGATTTTAGGGGCTGGAGG
>gene=chr20_4153166-4153443; species=panTro
-------------------------------------------------------------------------------------------------------------------------------------------------------------------------------------------------------------------------------------------------------------------------------------
>gene=chr20_4153166-4153443; species=papHam
TGGGGTGAGGGAGGAGAGGGAGGGGAGTCAGAGGACAGAGGCAGCGAGGAGGAAAGCGCCGGAGCGGCCCTGCTCCCGGCGTGGCCTCATCCCCAGCGAAAGCGCGACACCCGCTGTCTGGGAAGGGGAGCGGGAGCCCTTGCCTCCGAACTGGAGGCTGCCCGGATGGGGCTCCGGGTCTCGGGCGCCACCTACCGGCCTTTTTGGGAACCGATTCTGCACGGAGTTGGCGGGCCTGGGTCTCAGGGGAGCTTGGAGGACTTTTAGGGGCTGGAGG
>gene=chr20_4153166-4153443; species=ponAbe
TGGGGCGAGGGAGGAGAGGGACGGGAGTCAGAGGACAGAGGCAGGGAGGAGAAAAGGGCCAGAGCCGCCCTGCTCCCGGCGTGGCCTCATCCCCAGCGAAAGCGCGACACCCGCTGTCTGGGAAGGGGAGCGGGAGCCCTTGCCTCCGAACTGGAGGCTGCCCGGATGTGGCTCCGGGTCTCGGGCGCCACCTACCGGCCCTTTTGGGAACCGATTCTGCACGGAGTTGGCGGGCCTGGGTCTCAGGGGGACTTGGAGGACTTTTAGGGGCTGGAGG
>gene=chr20_4153166-4153443; species=rheMac
TGGGGTGAGGGAGGAGAGGGACGGGAGTCAGAGGACAGAGGCGGCGAGGAGGAAAGCGCC-GAGCGGCCCTGCTCCCGGCGTGGCCTCATCCCCAGAGAAAGCGCGACACCCGCTGTCTGGGAAGGGGAGCGGGAGCCCTTGCCTCGGAACTGGAGGCTGCCCGGATGGGGCTCCGGGTCTCGGGCGCCACCTACCGGCCTTTTTGGGAACCGATTCTGCACAGAGTTGGCGGGCCTGGGTCTCAGGGAG-CTCGGAGGACTTTTAGGGGCTGGAGG
>gene=chr20_4176312-4176550; species=hg19
CATGGGAAGGGCTGGACTGGCTCCCCTTCTCACTGTGGCTGGGCAGGGTAGGGGGTACCCCGGCTTCCAGGATCTCTGGAAGCAAGGACAACCTCAAGGGCTGATCCACATCCTCTGGTGCCATCTGCCGCCCAGATGGGGACACAGCCCTCTTGCTGCACCGAGAAAATGTGTGTCCTGGATTCTCCGTGAGCTTTTCTGAATTAAAACAAACAACATAAAATCATGGGAGTGCCTT
>gene=chr20_4176312-4176550; species=bosTau
----GGAAGGACTAGGCTGGCTCTCTTT---TCCATGGCTGGGAGAGGTAAGGAGGACT------CCTAAGGTTTATGAAAG----GACAACCTCATGGGCTGAACCACATCCTCTGGTGCCATCTGCTGGCCATATCAGAATGCAGCCCTCTTGCTGCACAGAGAACATCTGTGTCTGGGAT--TCTGTGAGATTTTCTGAATTAAAATAAGCCATAGAA---------AATA----
>gene=chr20_4176312-4176550; species=calJac
CACAGGAAGGGCTGGACTGGCTTCCCTTCTCACTGTGGCTGGACGGGGTAGGGAGTACCTCGGCTTCCAGGATCACTTG----AAGGACAACTGCTAGGGCTGATCCACATCCTCTGGCGCCATCTGCTGTCCAGACGGAAACACAGCCCTCTTGCTGCACCGAGAACATGTGTGTTCTGGATTCTCCGTGAGCTTTTCTGAATTA----AAACAACGTGAAATCATGGGAGTGCCTT
>gene=chr20_4176312-4176550; species=canFam
-------AGAGAGACACAGGCTC-CGCGCTCACCAAGGTTAGGGGAGGTGGGGAGGATGTTGGACTCCGGGCTGTCCGGAAGCA--ACCAAC-TCGTGGTCCAAAACA-ATCCTCGGGCGCCATCTGCTGGCCATATGGGACTACAGCCCTCTTGCTGCAGGGAGAACGTGTGTGTACTGGTTTCTCTCCGGGTTTTTCTGAATTCAAACAAATCATAGAA---------AGTATCTT
>gene=chr20_4176312-4176550; species=equCab
-------AGGGCTGGGCCGGCTCACCTTCTCACCAAGGGTGGGAGAGGTTGAGGG---GGGCGCCTCCAGGGACTCTGGAAGCAAGACTAACATCATGGGCTGAAGCGCGTCCTCTGGCGCCATCTGCTGGCCCTGTGGGGCTACAGCCTTCTTGCTGCCCAGGGAACCCGTGTGTCCTAGATTCTCTGTGAGCTTTTCTGAATTGTAATAAATCACACAA---------AGTGTCTT
>gene=chr20_4176312-4176550; species=gorGor
CATGGGAAGGGCTGGACTGGCTCCCCTTCTCACTGTGGCTGGGCAGGGTAGGGGGTACCCCGGCTTCCAGGATCTCTGGAAGCAAGGACAACCTCAAGGGCTGATCCACAGCCTCTGGCGCCATCTGCTGCCCAGATGGGGACACAGCCCTCTTGCTGCACC-AGAAAATGTGTGTCCTGGATTCTCCGTGAGCTTTTCTGAATTAAAACAAACAACATAAAATCATGGGAGTGCCTT
>gene=chr20_4176312-4176550; species=panTro
CATGGGAAGGGCTGGATTGGCTCCCCTTCTCACTGTGGCTGGGCAGGGTAGGGGGTACCCCGGCTTCCAGGATCTCTGGAAGCAAGGACAACCTCAAGGGCTGATCCACATCCTCTGGCGCCATCTGCTGCCCAGATGGGGACACAGCCCTGTTGCTGCACCGAGAAAATGTGTGTCCTGGATTCTCCGTGAGATTTTCTGAATTAAAACAAACAACATAAAATCATGGGAGTGCCTT
>gene=chr20_4176312-4176550; species=papHam
CATAGGAAGGGCTGGACTGGCTCCCCTTCTCACTGTGGCTGGGAGGGGTGGGGGGTACCCCAGCTTCCAGGATCACTGGAAGCAAGGACAACCTCAAAGGCTGAGCCACATCCTCTGGCGCCATCTGCTGCCCAGATGGGGACACAGCCCTCTTGCTGCACTGAGAACATGTGTGTCCTGGATTCTCCGTGAGCTTTTCTGAATTTAAACAAACAACATAAAATCATGGGAGTGCCTT
>gene=chr20_4176312-4176550; species=ponAbe
CATAGGAAGGGCTGGACTGACTCCCCTTCTCACTGTGGCTGGGCAGGGTAGGGGGTACCCCGGCTTCCAGGATCTCTGGAAGCAAGGACAACCTCAACGGCTGATCCTCATCCTCTGGCGCCATCTGCTGCCCAGATGGGGACACAGCCCTCTTGCTGCACCGAGAAAATGCGTGTCCTGAATTCTCCGTGAGCTTTACTGAATTAAAACAAACAACATAAAATCATGGGAGTGCCTT
>gene=chr20_4176312-4176550; species=rheMac
CATAGGAAGGGCTAGACTGACTCCCCTTCTCACTGTGGCTGGGCGGGGTGGGGGGTACCCCAGCTTCCAGGATCTCTGGAAGAAAGGACAACCTCAAAGGCTGAGCCACATCCTCTGGCGCCATCTGCTGCCCAGATGGGGACACAGCCCTCTTGCTGCACGGAGAACATGTGTGTCCTGGCTTCTTCGTGAGCTTTTCTGAATTTAAACAAACAACATAAAATCATGGGAGTGCCTT
>gene=chr20_4207770-4207981; species=hg19
CTTGTTCTTTTGTGGCTCCAATGTCTCTCTGCAGTCCTCTGTCTTCATGTGCAACAGCCAAGTGGCCAGGCTGACTCACTTTGCACTCTGGCCACAAGGGGCTCCCCAGtcttgcctctgggctcttgcacatgattatcctggaatgcccttcctctatatctggtagtgctagctccagtggcatctccttctgaagtctctCTTACAC
>gene=chr20_4207770-4207981; species=bosTau
----TTCTCTTGTGATTCCTATTtctcgt---------ccaccttcctgcgcatcagctaaatagccacactgatgcttgctgccctctggccacagcgggctccccagtcttatctctgcactttcg--aacagtcatcctggagtgcacttcctctttcttccaccgtgctggctccagtggcatctcctcctgaagccttcctcacac
>gene=chr20_4207770-4207981; species=calJac
CTTGTCCTCTTGTGGCTCCAGTGTCTCTCTGCAGTCCTCTGTCTTCACATGCAACAGCCAAGTGGCCATGCTGACTCACGTTGCACTCTGGCCACAAGGGGCTCCCCGGtcttgcctctgggttcttgcacatgattatcctggaatgcccttcctctatatctggtagtgccagctccagtggcacctcctcttgaagcctctcttacac
>gene=chr20_4207770-4207981; species=canFam
ATTGTTCTCTTATAGCTCCTGCTCCCCTCATCAGT---CTTTGGTTTTGTGCATCAGCTAAATGGCTGCACTGACTCCTGCTGCCCTCTGGCCCCAGCAGGCTCCCCAGTCTTGCCTGGGGGCTTTTGCTCCTGCTCCTCTGGGATTGCCCTTCCTCTTCCCTCC-----GCCAGCTCCACTGGCACCTCCACCTGAAGTTCTCTTCATAC
>gene=chr20_4207770-4207981; species=equCab
----TTCTCTTGtggctcctgcttctctctgtagt---cttctctcatgtgcatcagctaagtggccacactgattctcgctgctctctggccgcagcaggctcccca-tcttgcctctgaacttttgcgcatgctcatcctagagcgcccttcctctctccacca--gtgccagctccagtggcacctcctcctgaagccttccttatac
>gene=chr20_4207770-4207981; species=gorGor
CTTGTTCTTTTGTGGCTCCAATGTCTCTCTGCAGTCCTCTGTCTTCACGTGCCACAGCCAAGTGGCCAGGCTGACTCACTTTGCACTCTGGCCACAAGGGGCTCCCCAGTCTTGCCTCTGGGCTCTTGCACATGATTATCCTGGAATGCCCTTCCTCTATATCTGGTAGTGCTAGCTCCAGTGGCATCTCCTTCTGAAGTCTCTCTTACAC
>gene=chr20_4207770-4207981; species=panTro
CTTGTTCTTTTGTGGCTCCAATGTCTCTCTGCAGTCCTCTGTCTTCACGTGCAACAGCCAAGTGGCCAGGCTGACTCACTTTGCACTCTGGCCACAAGGGGCTCCCCAGTCTTGCCTCTGGGCTCTTGCACGTGATTATCCTGGAATGCCCTTCCTCTATATCTGGTAGTGCTAGCTCCAGTGGCATCTCCTTCTGAAGTCTCTCTTACAC
>gene=chr20_4207770-4207981; species=papHam
CTTGTTCTCTTGTGGCTCCAGTGTCTCTCTGCAGTCCTCTGTCTTCATGTGCAACAGCCAAGTGGCCATGCTGAGTCATGCTGCACTCTGGCCACAAGGGGCTCCCCAGTTTTGCCTCTAGGCTCTTGCACATGATTATCCTGGAATGCCCTTCCTCTATATCTGGTAGTGCCAGCTCCAGTGGCACCTCCTTCTGAAGTCTCTCTTACGC
>gene=chr20_4207770-4207981; species=ponAbe
CTTGTTCTTTTGTGCCTCCAGTGTCTCTCTGCAGTCCTCTGTCTTCATGTGCAACAGCCAAGTGgccatgctgactcactttgcactctggccacaaggggctccccagtcttgcctctgggctcttgcacatgattatcctggaatgcccttcctctatatctggtagtgccagctccagtggtacctccttctgaagtctctcttacac
>gene=chr20_4207770-4207981; species=rheMac
CTTGTTCTCTTGTGGCTCCAGTGTCTCTCTGCAGTCCTCTGTCTTCATGTGCAACAGCCAAGTGGCCATGCTGAGTCATGCTGCACTCTGGCCACAAGGGGCTCCCCAGttttgcctctaggctcttgcacatgattatcctggaatgcccttcctctatatctggtagtgccagctccagtggcacctccttctgaagtctctcttACGC
>gene=chr20_4230206-4230480; species=hg19
GGCCCTCAGCGGCGTCCCTCTTCCTCCCGCCCTCTCCCCCGAGTCTCTCGGTCACTCGCTGGTGCCCTTGGGCGCGCGGTGCGTTGAAGGCGTGAGTCCCGGGTCTTCGGGATCCCGGCTTTGGCCGCCAGAGAGCAGCAAGCGCCTGGGATCTGCGGACTGCGGACCGGACGGCGCAGTGCCGCTGCGGGTTGCCTCCTGGGACTGCCCGCATGGATCTGCCGCACCTCCTTTTTCTCACGCCACTGGCCAGGGCAGGGTTTCAGACGCCTCT
>gene=chr20_4230206-4230480; species=bosTau
TTCTCTCAGCTGCGT----CTTCCTGCCGCCTTTTCCCC--AACGTCGCGGTCACT-GCTGGTGCCCTTAGGTGCGCTGAGAGGAGAAGGTGCGATTCCAGGGTCCCTGA-----------TGGCCGTCAGAGAGCAGCAAGCGCCTGAGATCCGCGGGCTGCGGCCTGGACCTCGCCGGGCTGCGGCGGGTCACCTCCAGGGACAGCCTGGATGAACCTGCTGCACCTCCCTTCTCTCATGGTACTGGACAAGGGAGGATCTCAGCCACCTCT
>gene=chr20_4230206-4230480; species=calJac
GGCCCTCAACAGCGTTCCTCTTCCTCCCGCCCTCTCCCCCGAGTCTCTCGGTCACTCGCTGGTGCCCTTGGTCGCGCGGTGCGTAGAAGGTGCGAGTCCTGGGTCTTCGGGATCCCGACTTCCGCCGCCAGAGAGCAGCAAGCGCCTGGGATCTGCGGACTGCGGACCGGACGGCGCAATGCCGCTGCGTGTCGCCTCCTGGGACTGCCCGCATGGATCTGCCGCACCTTCTTTTTCTCAGGCCACTGGCCAGGGCAGGATTTCAAACGCCTCT
>gene=chr20_4230206-4230480; species=canFam
TCCCCTCGGCCGCGGGCCCCTTCCTCCCGCCCTTTCCCC--AGCCTCTCGGTCACTCGCTGGTGCCCTTGGGCGCGCGGAGCGGAGACGGCGCGATTCCCGGGTCCCCCGGCTCCCGGCTCCGGCCGCCAGAGAGCAGCAAGCGCCTGGGATCTGCGGACTGCGGACTGGACCGCGCAATACCGCGGC-TGTTGCCTCCTGGGACTGCCTGGAGGGATCTGCCGCACCTCCCTCCTCCCAAGCCACTGGCCAGGCGAGGGTCTCCAACGCCTCT
>gene=chr20_4230206-4230480; species=equCab
ttccttcagctgcgtcccccttcctcccgccctttcccc--AGCCTCTGGGTCACTCGCTGGTGCCCTTGGGTGCGCGGAGCGTAGAAGGCGCGATCTCCGGGTCCCCGGGCTCCTGGCTCTGGCCAGCAGAGAGCAGCAAGCGCCTGGGATCTGCGGACTGCGGACTGGACCGCGCAGTGCCGCGGCGGGTCGGCTCCTGGGACTGCCTGGATGGATCTGCAGCAACTTCCTTCTCTCAGGCCACTGGCCAGAGGAGGGTCTCAAACACCTCT
>gene=chr20_4230206-4230480; species=gorGor
GGCCCTCAGCGGCGTCCCTCTTCCTCCCGCCCTCTCCCCCGAGTCTCTCGGTCACTCGCTGGTGCCCTTGGGCGCGCGGTGCGTTGAAGGCGTGAGTCCCGGGTCTTCGGGATCCCGGCTTTGGCCGCCAGAGAGCAGCAAGCGCCTGGGATCTGCGGACTGCGGACCGGACGGCGCAGTGCCGCTGCGGGTTGCCTCCTGGGACTGCCCGCATTGATCTGCCGCACCTCCTTTTTCTCACGCCACTGGCCAGGGCAGGGTTTCAGACAACTCT
>gene=chr20_4230206-4230480; species=panTro
GGCCCTCAGCGCCGTCCCTCTTCCTCCCGCCCTCTCTCC-GAGTCTCTTGGTCACTCGCTGGTGCCCTTGGGCGCGCGGTGCGTTGAAGGCGTGAGTCCCGGGTCTTCGGGATCCCGGCTTTGGCCGCCAGAGAGCAGCAAGCGCCTGGGATCTGCGGACTGCGGACCGGACGGCGCAGTGCCGCTGCGGGTTGCCTCCTGGGACTGCCCGCATGGATCTGCCGCACCTCCTTTTTCTCACGCCACTGGCCAGGGCAGGGTTTCAGACACCTCT
>gene=chr20_4230206-4230480; species=papHam
GGTCCTCAGCGGCGTCCCTGTTCCTCCCGCCCTCTCCCCCGAGTCTCTCGGTCACTCGCTGGTGCCCTTGGGCGCGCGGTGCGTTGAAGGCGTGAGTCCCGGGTCTTCGGGATACCGGCTTTGGCCGCCAGAGAGCAGCAAGCGCCTGGGATCTGGGGACTGCGGACCGGACGGCGCAGTGCCGCTGCGGGTTGCCTCCTGGGACTGCCCATATGGATCTGCCGCACCTCCTTTTTCTCAGGCCACTGGCCAGGGCAGGGTTTCAGACACCTCT
>gene=chr20_4230206-4230480; species=ponAbe
GGCCCTCAGCGGCGTCCCTCTTCCTCCCGCCCTCTCCCCCGAGTCTCTCGGTCACTCGCTGGTGCCCTTGGGCGCGCGGTGCGTTGAAGGCGTGAGTCCCGGGTCTTCGGGATCCCGGCTTTGGCCGCCAGAGAGCAGCAAGCGCCTGGGATCTGCGGACTGCGGCCCGGACGGCGCAGTGCCGCTGCGGGTTGCCTCCTGGGACTGCCCGCATGGATCTGCCGCACCTCCTTTTTCTCAGGCCACTGGCCAGGGCAGGGTTTCAGACACCTCT
>gene=chr20_4230206-4230480; species=rheMac
GGTCCTCAGCGGCGTCCCTGTTCCTCCCGCCCTCTCCCCCGAGTCTCTCGGTCACTCGCTGGTGCCCTTGGGCGCGCGGTGCGTTGAAGGCGCGAGTCCCGGGTCTTCGGGATACCGGCTTTGGCCGCCAGAGAGCAGCAAGCGCCTGGGATCTGGGGACTGCGGACCGGACGGCGCAGTGCCGCTGCGGGTTGCCTCCTGGGACTGCCCATATGGATCTGCCGCACCTCCTTTTTCTCAGGCCACTGGCCAGGGCAGGGTTTCAGACACCTCT
>gene=chr20_4701381-4701635; species=hg19
TCTTAAAAAAAAAAAAGTGGGGAAGTGAAACAAATGTTAAAGTCAGAGGAGAAAGAAAGGCCCAACCGGAGGCCCCAAATCCACCCAGAGCCCAGAAGCCCGGGTTTCCCACCGACCGGCTGCGGTCTTTGTCAGCTCTCTGGCGCTATCTGCTGTCCTTCTCGATAACAACCGTTTAATTTGGTTTGCAAAATTGCTCTGACGCAAATCCACCGTGAACACTGACGGGGTCACATTCAGCATAAAAATCGCAT
>gene=chr20_4701381-4701635; species=bosTau
-TTCAAGAGAGGAAAA---------ATGAATAAAATTTAGAAGCAGAGAAGAAAGAAAAGTCCATGTGGAAGCCAAAAATCCACCTAGCGTA---GAACC-GGGTTTTCCACCTCCAGGGTGAAATCTTTGTAAACTCTCTGGCATCATCTGCTGGTCATTCCAGAAGAAACTACTTAACATGGTTCAAAAAAGGGCTTTGAAGTGAATTT-GGGGGACCATTGATAGGGTCATATTCAGGGTGAAAATGGTAT
>gene=chr20_4701381-4701635; species=calJac
TCTTAAAAAAAAAAAAGTGGGGGAATGAAACAAATGTTAAAGGCAGAGGAGAAAGAAAGGCCCAACTGGAGGCCCCAAATCCATGCAGAGCCTAGAAGCCCGGGTTTCCCACCCACCGGCTACAGTCTTCGTCAGCTCTCTGGCGCCATCTGCTGGCCTGCACAGGAGCAACTGTTTAATTTGGTTTGCAAAAGTGCTTTGTCGCGAATCCACTGTGAACTCTGACCGGGTCACATTCAGCATAAAAATCGGAT
>gene=chr20_4701381-4701635; species=canFam
-TTTAAAAAATGGAAA---------TGCAATAAATTTTAAAGGCAGAGGAGAAAGAAAGGCCC-ACTAGAGACCCCAAATC-----------------CC-GGGTTCCCCCCCACCAGGGTGAGATCTTTGTGAACTC-ATAGTGCCATCTGCTGGTCATTCTGAGAGTAACCACTTCAGCTGATTCGCAAAAAGACTTTGAAGTGAATCC--AGCCAACATCGCTGG-TTCACGTTCAGAATAAAGATCATAT
>gene=chr20_4701381-4701635; species=equCab
-TTTTTAAGAGGAAAA---------TGAAATAAATTTTAAAGGCAAAGGAGAAAGAAAGGCCAAACTGGAGGTCCCGAATCCAACCGGAGCGTGGAA-CC-GG-TTTCCCACCTCCAGGAT--GACCTTTGTAAGCTCTCTGGCGCCATCTGCTGGTCGGCCCAGAAGCAACCGCTTAATTTGGTTCACAAAAAGGCTTTGAGGCAAATCT--AGTGAACACTGATGGGGTCACATTCAGGATAAAAATCGCAT
>gene=chr20_4701381-4701635; species=gorGor
TCTTAAAAAAAAAAAAGTGGGGAAGTGAAACAAATGTTAAAGTCAGAGGAGAAAGAAAGGCCCAACCGGAGGCCCCAAATCCACCCAGAGCCCAGAAGCCCGGGTTTCCCACCGACCGGCTGCAGTCTTTGTCAGCTCTCT-GCGCTATCTGCTGTCCTTCTCGATAACAACCGTTTAATTTGGTTTGCAAAATTGCTCTGACGCAAATCCACCGTGAACACTGACGGGGTCACATTCAGCATAAAAATCGCAT
>gene=chr20_4701381-4701635; species=panTro
TCTTAAAAAAAAAAAAGTGGGGAAGTGAAACAAATGTTAAAGTCAGAGGAGAAAGAAAGGCCCAACCGGAGGCCCCAAATCCACCCAGAGCCCAGAAGCCCGGGTTTCCCACCGACCGGCTGCGGTCTTTGTCAGCTCTCTGGCGCCATCTGCCGTCCTTCTCGATAACAACCGTTTAATTTGGTTTGCAAAATTGCTCTGACGCAAATCCACCGTGAACACTGACGGGGTCACATTCGGCATAAAAATCGCAT
>gene=chr20_4701381-4701635; species=papHam
TCTTAAAAACAAAGAAGTGGGGAAATGAAACAAATGTTAAAAGCAGAAGAGAGAGAAAGGCCCAACTGGAGGCCCCAAATCCACCCAGAGCCCTGAAGCCCGGGTTTCCCACCGACTGGCTGCAGTCTTTGTCCGCTCTCTGGCGCCCTCTGCTGGCCTTCTTGGTAACAACGGTTTAATTTGGTTTGCAAAAGTGCTCTGACGCGAATCCACCGTGAACACTGACGGGATCACGTTCAGCATAAAAATCGCTT
>gene=chr20_4701381-4701635; species=ponAbe
TTTTTAAAAAAAAAAAGTGGGAAAGTGAAACAAATGTTAAAGTCAGAGGAGAAAGAAAGGCCCAACCGGAGGCCCCAAATCCACCCAGAGCCCAGAAGCCCGGGTTTCCCA-CGACCGGCTGCAGTCTTTGTCAGCTCTCTGGCGCCATCTGCTGTCCTTCTCGATAACAACCGTTTAATTTGGTTTGCAAAATTGTTCTGACGCAAATCCACCGTGAACACTGACGGGGTCACATTCAGCATAAAAATCGCAT
>gene=chr20_4701381-4701635; species=rheMac
TCTTAAAAACAAAGAAGTGGGGAAATGAAACAAATGTTAAAAGCAGAAGAGAAAGAAAGGCCCTACTGGAGGCCCCAAATCCACCCAGAGCCCTGAAGCCCGGGTTTCCCACCGACAGGCAGCAGTCTTTGTCCGCTCTCTGGCGCCCTCTGCTGGCCTTCTTGGTAACAACAGTTTAATTTTGTTTGCAAAAGTGCTCTGACTCGAAGCCACCGTGAACACTGACGGGATCACGTTCAGCATAAAAATCGCTT
>gene=chr20_4741270-4741525; species=hg19
TTAAAAATGTTAATTATATCAAGATAGAAGTTATAGTCTTTTTCCTCCTCACTTTGGCGCCACTGCTAGGAAGAGCGGGGGAGCGGGCGTTGCACCGCGTCCGGGCCACGAGGGGGCGCGCGGACACCACCCACCCCGCCGGGCAAGGCCACCCTCCCAGACGCCTGGCAGCCGGAAGAACCGCACGAACGCCTTCCGCAGAGCTGGTCCTCGGGAGCCCTCCAGCCCACCCAGGTCTTTCCTAGCCCCAAATCC
>gene=chr20_4741270-4741525; species=bosTau
TTTAAAAATTCAATTATATTAAAATGGAGGTTATAGGCTTG-CCTACCTCACTTTGGAGCCTCTACTC----AGGTGTGGAAGTAGATGTAACACGGCGTCTGGACCACCAAGGGGCGCCATAA-ACCACCGGCCCTGATCAGCAAGCCAGACCTGTTGACGGCCTCACGACCTGAACGCCTT-----------TCTGCCGAGTTTGCTT-CCTTAGCCATCAGACTCATCCAGTTT--TCTTAATTCCAAATCC
>gene=chr20_4741270-4741525; species=calJac
TTTAAAATGTTAATTATATCAAAATGGAAGTTTTCGTCTTTTTCCTCCCCACTTTGGCGCCCCTGCTAGGAAGAGCGGAGAGGAGGGCGTTGTACCAGGTCCTGGCCACCAGGGGGCGCGCGGACACCACCCACCCCACGAGGCCAGGCCACCCTCCCAGCCGCCTGGAAGCGGGAAGGACCGCAGGGACGCCTTGTGCAGAGCTGGCCCTCAGGAGTCCTCCAGCCCACCCAGGTCTTTCCTAG-CCCAAATCG
>gene=chr20_4741270-4741525; species=canFam
---------------------------------TGGTCGCTTCCGGCCCCCCGCTGGCGCCCCTGCGCAGAGAGGTGGGGGAGTGAGAGTGGCCCCGCGTCTGGACCAGCGGGGGGCGCCCCAACACCGCTGACCCCGGCGAGCG--GGGCACCTGCCAGGAGCCGGGC-ACCTGAAGGCCTAGACCGA-GACTTCTGCAGATTTCTCTCTAATCAACCCTCGGGCTCTCGGGTCGTTTTCCTAGCCCCCG-TCC
>gene=chr20_4741270-4741525; species=equCab
TTAAAAAGTTCAATTATACTAAAATAGAGGTTGTAGTCTTTTCCTACCCCGCTTTGGCGCCGCTGGTCAGCAAGGTGG--GAGTGGGAGTAGCACGGCGTCTTGACCACTAGAGGGCGCGCTAAAACCACCGACCCTGATGGGCGAAGCGAACCCGCCAGCCCCCTCACAGCCTCACCGCCTGGAAAGAGGCCTTCGGCAGAGTTCGCCTTCATTAACCATCAGGCTCGCCCGGTTTTTTCTT-TCCCCAGATCT
>gene=chr20_4741270-4741525; species=gorGor
TTAAAAATGTTAATTATATCAAGATAGAAGTTATAGTC--TTTCCTCCTCACTTTGGCGCCACTGCTAGGAAGAGCGGGGGAGCGGGCGTTGCACCGCGTCCGGGCCACGAGGGGGCGCGCGGACACCACCCACCCCGCCGGGCAAGGCCACCCTCCCAGACGCCTGGCAGCCGGAAGAACCGCACGAACGCCTTCTGCAGAGCTGGTC-TCGGG-GCCCTCCAGCCCGCCCAGGTCTTTCCTAGCCCCAAATCC
>gene=chr20_4741270-4741525; species=panTro
TTAAAAATGTTAATTATATCAAGATAGAAGTTACAGTCTTTTTCCTCCTCACTTTGGCGCCACTGCTAGGAAGAGCGGGGGAGCGGGCGTTGCACCGCGTCCGGGCCACGAGGGGGCGCGCGGACACCACCCACCCCGCCGGGCAAGGCCACCGTCCCAGACGCCTGGCGGCCGGAAGAACCGCACGAACGCCTTCCGCAGAGCTGGTCCTCGGGAGCCCTCCAGCCCACCCAGGGCTTTCCTAGCCCCAAATCC
>gene=chr20_4741270-4741525; species=papHam
TTAAAAATGTGAATTATATCAAGATAGAAGTTATAGTCTTTTTCCTCCTCATTTTGGCGCCACTGCTAGG-AGAGCAGGGGAGCGGGCGTTGCACCGCGTCTGGACCACGAGGGGGCGCGCGGACACCACCCACCCCGTAGGGCAAGGCTACCTTCCCAGCCGCCTGGCCGCTCGAAGACCCGCAGGGACGTCTTCTGCAGAGCTGGTCCTCGGGAGCCCTCCAGTCCACCCAAGTCTTTCCTAGCCCCAAATCC
>gene=chr20_4741270-4741525; species=ponAbe
TTAAAAATGT------TATCAAGATAGAAGTTACAGTCTTTTTCCTCCTCACTTTGGCGCCACTGCTAGGAACAGCGGCGGAACGGCCGTTGCGCCGCTTCCGGGCCACGAGGGGGCGCGCGGACACCACCCACCCCGCCGGGCAAGGCCACCCTCCCAGCCGCCTGGCAGCCGGAAGAACTGCACGGACGCCTTCTGCAGAGCTGGTCCTCGGGAGCCCTCCAGCCCACCCAGGTCTTTCCTAGCCCCAAATCC
>gene=chr20_4741270-4741525; species=rheMac
TTAAAAATGTGAATTATATCAAGATAGAAGTTATAGTCTTTTTCCTCCTCATTTTGGCGCCACTGCTAGG-AGAGCAGGGGAGCGGGCGTTGCACCGCGTCTGGACCACGAGGGGGCGCGCGGACACCACCCACCCCGTGGGGCAAGGCTACCTTCCCAGCCGCCTGGCAGCTGGAAGAACCGCAGGGACGCCTTCTGCAGAGCTGGCCCTCGGGAGCCCTCCAGTCCACCCAAGTCTTTCCTAGCCCCAAATCC
>gene=chr20_4877641-4877850; species=hg19
ACCACCTCCTCCAGGGCTCCCACCAAGTCCCCTGGAGGATGCACTGTGTCTCCCTGATGGCGCTGCCCTTCGTGCTGCAAGCCATGTGCTTCGATGTCACCATTGCGCCCCACAATGGCCAGGCCCCGCACCTGCCACATAGACCAGTCACTGAATATCTGCAGGGCTGAGCCAGTACTCTTTCTCTTTGCCCAGGTTAAGAGAACGGG
>gene=chr20_4877641-4877850; species=bosTau
-----------------------------------------------------------------------------------------------------------------------------------------------------------------------------------------------------------------
>gene=chr20_4877641-4877850; species=calJac
atcacctcctccaggactcccaccatgtccccTGGAGGATGCGTTGCATCTCCCTGATGGTGCTGCCCTTTGTGCTATGGGTCATGTGCTTCAGTGTCACCACTGCT-CCCACCACGGCCAGGCCCCACACCTGCTACACAGACCAGTCACTGAATATCTGCAGGGCTGAGCCAATACTCTTCCTCTTTGCCCAGGTTAAGAGCACAGG
>gene=chr20_4877641-4877850; species=canFam
ATCACCTTCCTTG-GACTCCCTTCAAATCCC---CAGGACACACTATAA-------AGGGGGCTGCCCTTTTTGCTCCACAGCACATGCTCACTTC---------AACACCTCCACAACTGGCCCCAGTGCCTTACACATGGACTGTTCGCTACGAATCTGTGAGAGCAGGTCAGGAGTTTTCCTCTTTTCCCAGGTTAAAAGTATGGA
>gene=chr20_4877641-4877850; species=equCab
ACCACCTCCTCTGTGACTCCCTTTAAGTCCCCAGCAGGACATACTGCAAATCCCCGA---TGCCACCCTTTATGCTGTGGGGCACGGATTTGCTTC---------ATCACCGCCATGGCCAGGCCCAGCACCTTACACAGAGAGGGTTCACTAAGTATCTGTGGGACTGAGTCAGTGTTTTTCCTCTTTTCCCAGGTTAAGAGTATGGA
>gene=chr20_4877641-4877850; species=gorGor
ACCACCTCCTCCAGGGCTCCCACCAAGTCCCCTGGAGGATGCACTGTGTCTCCCTGATGGCGCTGCCCTTCGTGCTGCAAGCCATGTGCTTCGATGTCACCATTGCTCCCCACAATGGCCAGGCCCCGCACCTGCTACATAGACCAGTCACTGAATATCTGCAGGGCTGAGCCAGTACTCTTTGTCTTTGCCCAGGTTAAGAGAACGGG
>gene=chr20_4877641-4877850; species=panTro
ACCACCTCCTCCAGGGCTCCCACCAAGTCCCCTGGAGGATGCACTGTGTCTCCCTGATGGCGCTGCCCTTCGTGCTGCGAGCCATGTGCTTTGATGTCACCATTGCTCCCCACAATGGCCAGGCCCCGCACCTGCTACATAGACCAGTCACTGAATATCTGCAGGGCTGAGCCAGTACTCTTTCTCTTTGCCCAGGTTAAGAGAACGGG
>gene=chr20_4877641-4877850; species=papHam
CCCACCTCCTCCAGGACTCACACCAAGTCCCCTAGAGGATGCACTGCATCTCCCTGATGGTGCTGCCATTTGTGCTACAGGCCATGTGCGTCGATGTCACCGTTGCTCCCCACGACAGCCAGGTCCCGCACCTGCTACACAGACCAGTCACTGAATATCTGCAGGGCTGAGCCAGTATTCTTTCGTTTTGTCCAGGTTAAGAGGACGAG
>gene=chr20_4877641-4877850; species=ponAbe
ACCACCTCCTCCAGGGCTCCCAGCATGTCCCCTGGAGGATGCACTGTGTCTCCCTGATGGCTCTGCCCTTCGTGCTGCGAGCCACGTGCTTCGATGTCACCATTGCTCCCCACAATGGCCAGGCCCCACACCTGTGACATAGACCAGTCACTGAGTATCTGCAGGGCTGAGCCAGTACTTTTTCTCTTTGCCCAGGTTAAGAGAACGGG
>gene=chr20_4877641-4877850; species=rheMac
CCCACCTCCTCCAGGATTCCCACCAAGTCCCCTAGAGGATGCACTGCATCTCCCTGATGGTGCTGCCATTCGTGCTGCAGGCCATGTGCTTCGATGTCACCGTTGCTCCCCACGACAGCCAGGCCCCACACCTGCTACACAGACCAGTCACTGAACATCTGCAGGGCTGAGCCAGTACTCTTTCGCTTTGTCCAGGTTAAGAGGACGAG
>gene=chr20_5173022-5173250; species=hg19
CGAAGCTGAGTGCGCACTAGAGCTGCTAGCAGGCAGGCCAGAGGGTCAGCTTGTGTTTTATTTTCTGATTTCTCCTGCATGCTTTCTGGAGATGAGGATTTTTTGTCAGGTAGCTAGGAGAGCACTGCCACCTTGTGTCCATATAGCACAATGTTTCTCTTTCCTATTCACAGACAAGATTCAAGAAACCATTTTTACGTGTGTACATTCAAATCTTCATGAATGGCA
>gene=chr20_5173022-5173250; species=bosTau
GGCAGCTGGAAGCTCAACAGAGCTGCCATCCAGAGAGCCCGAGGGTCAGCTAGGATTTTGTTTTCTTCT-TTTCCCACATACTTCCTGGTGAG-GGGAATTTCGGGA-AGTAGCCAGGAGACAGACACCACCTTGTGTCTATATAGCACGTTGGTTTTCTTTCCCATTTATTGAAAATCTTCCAGAGACTGTTGTAACACACAGCTGTGCACATCTTAATGAGTGGCA
>gene=chr20_5173022-5173250; species=calJac
CGAAGCTGGGTGCTCACTAGAGCTGCTAGCAGGCCGGCCAGAGGGTCAGCTTGTGTTTTATTTTCTGATTTCCCCTGCATGCTTTCTGGAGATGAGGAATTTTCATCAGGTGGCTAGGAGAGTGTCGCCACCTTGTGTCCATATAGCACA-------TTTTGCCTATTCACAGACAAGATTCAAGAAACTATTTTTATGTATATACATTCAGATCTTAATGAATGGCA
>gene=chr20_5173022-5173250; species=canFam
TGAAGCTGGATTCTCACTAGAGCTCTCAGCAAGAAGCCCAGAAGGTCAGCTTGGGTT---TTATCTTCTTTTCCCCACCTGCTTTCTGGTCAAGAGGAATTTCCGCCTAGTAGCCAGGAAAGCAAAGCCACCTTGTGTCTCTGAAGCACAGTGTTTTTCCTTCCCATTTGTT-AGGATATGTAGGAGACTATTTTAACATACTCCTGGACTGATCTTCATGAATGGCA
>gene=chr20_5173022-5173250; species=equCab
TGCAGCTGGGTGCGCATCAGAGCTGCTAGCAAGAAGCCCAGAGGGTCAGCTTGAGTTT-ATTTTCTTCTTTTCCCCACATGCTTTCTGGTGA--AGGAATTTCCGTTGAGTAGCCCGGAGGGC-ACACCACCTGTTGTCTCTATAGCACAATGGTTTTCTTTCCCATTTACTGAAGATATTCAAGCGACTGTGTGAACATACGCCTGTGCAGATCTCAATGAACAGCA
>gene=chr20_5173022-5173250; species=gorGor
CGAAGCTGAGTGCGCACTAGAGCTGCTAGCAGGCAGGCCAGAGGGTCAGCTTGTGTTTTATTTTCTGATTTCTCCTGCATGCTTTCTGGAGATGAGGATTTTTTGTCAGGTAGCTAGGAGAGCACTGCCACCTTGTGTCCATATAGCACAATGTTTCTCTTTCCTATTCACAGACAAGATTCAAGAAACCATTTTTACGTATGTACATTCAAATCTTAATGAATGGCA
>gene=chr20_5173022-5173250; species=panTro
TGAAGCTGAGTGCGCACTAGAGCTGCTAGCAGGCAGGCCAGAGGGTCAGCTTGTGTTTTATTTTCTGATTTCTCCTGCATGCTTTCTGGAGATGAGGATTTTTTGTCAGGTAGCTAGGAGAGCACTGCCACCTTGTGTCCATATAGCACAATGTTTCTCTTTCCTATTCACAGACAAGATTCAAGAAACCATTTTTACGTGTGTACATTCAAATCTTCATGAATGGCA
>gene=chr20_5173022-5173250; species=papHam
CAAAGCTGAGTGCTCACTAGAGCTGCTAGCAGGCAGGCCAGAGGGTCAGCTTGTGTTTTATTTTCTGATTTCCCCTGCATGCTTTCTGGAGATGAAGAATTTTTGTCAGGTAGCTGGGAGAGCACCGCTGTCTTGTGTCCAGATAGCACAATGTTTCTCTTTCCTATTCACAGACAAGATGCAAGAAACCATTTTTACGTATATACATTCAGATCTTAATGAATGGCA
>gene=chr20_5173022-5173250; species=ponAbe
------------------------------------------------------------------------------------------------------------------------------------------------------------------------------------TCAAGAAACCATTTTTACGTATATACATTCAGATCTTAATGAATGGCA
>gene=chr20_5173022-5173250; species=rheMac
CAAAGCTGAGTGCTCACTAGAGCTGCTAGCAGGCAGGCCAGAGGGTCAGCCTGTGTTTTATTTTCTGATTTCCCCTGCATGCTTTCTGGAGATGAAGAATTTTTGTCAGGTAGCTGGGAGAGCACCGCTGTCTTGTGTCCATATAGCACAATGTTTCTCTTTCCTATTCACAGACAAGATGCAAGAAACCATTTTTACGTATATACATTCAGATCTTAATGAATGGCA
>gene=chr20_5186095-5186343; species=hg19
AGCTTTGAGAACAAGAAATACTCTTCCTGGCCACCCCTTCCTTTCTGTGATAGAGACGCCTGGGGCTGCTGCTGTAGCATAGTGAGGCAGCATAGTGAGGCAGTGCTGTCACGGGCCCAGcagagggcagtagtagtttaggagtgaggcacaggcagggcttagaagtgagacatccttatccgcagaggatcctagcgcagcattcactagctttgtaatctggaacaaaacccttaacaactcag
>gene=chr20_5186095-5186343; species=bosTau
--------------------------------------------------------------------------------------------------------------------------------------------------------------------------------------------------------------------------------------------------------
>gene=chr20_5186095-5186343; species=calJac
AGCTTTGAGAACAAGAAATA-------------------------------------------------------------------CAGCATAGTGAGGCAGTGCTGTCCTTAGCCCAGcagagggcagtggtggttcaggagtgaggcacaggcaggacttgggagtgagacat--ttatccacagaggatcctggcccagcattcactagctttgtgaccttgaacaaaacccttaaccattcag
>gene=chr20_5186095-5186343; species=canFam
AGCTTTGAGGATGAGAAATAC----CATCCCTGCCCTTTCCCGCCACC-----------CAGAGG----------------------CATCAC-GCGGGGCAGTGCTGCCGTAAGCCCAGcagagggcagcagtgggtcataagcgaggc----acagggctttggtgtgagatc----cctctgggtggaatcctggtccaatggtccgcagctttgtgac-ttgaaggaa--actcaaccattcag
>gene=chr20_5186095-5186343; species=equCab
GGATTTGGGAACCAGAACTAC----CCTCCCTACC---TCCTCCCCCT-----------TGGAAG----------------------cagcactgcagggcaatgctgttacgtgcccagcagagggcagcagtgggtcacaagcgagac----acagggctttggcgtgacatg----c--ttgggtggaatcctggcccagtggtcattagctttgtgacattgaacaaaacactcaactgctcgg
>gene=chr20_5186095-5186343; species=gorGor
AGCTTTGAGAACAAGAAATACTCTTCCTGGCCACCCCTTCCTTTCTGTGATAGAGACGCCTGGAGCTGCTGCTGTAGCATAGTGAGGCAGCATAGTGAGGCAGTGCTGTCACGGGCCCAGcagagggcagtagtggttcaggagtgaggcacaggcagggcttagaagtgagacatccttatccgcagaggatcctagcccagcattcactagctttgtaatctggaacaaaacccttaacaactcag
>gene=chr20_5186095-5186343; species=panTro
AGCTTTGAGAACAAGAAATACTCTTCCTGGCCACCCCTTCCTTCCTGTGATAGAGACGCCTGGGGCCGCTGCTGTAGCATAGTGAGGCAGCATAGTGAGGCAGTGCTGTCACGGGCCCAGcagagggcagtagtggttcaggagtgaggcacaggcagggcttagaagtgagacatccttatccgcagaggatcctagcgcagcattcactagctttgtaatctggaacaaaacccttaacaactcag
>gene=chr20_5186095-5186343; species=papHam
AGCTCTGAGAACAAGAAATACCCTTCCTGGCCACCCCTTCCCTCCTGTGATAGAAACGCCTGGGGCCACTGCTGTA-----------CAGCCTAGTGAGGCAGTGCTGTCAAGGGCCCAGcagagggcagtagtggttcaggagtgaggcataggcagggcttagaagtgagacatccttatctgcagaggatcctagcccagcattcactagctttgtggtcaggaacaaaacccttaaccactcag
>gene=chr20_5186095-5186343; species=ponAbe
AGCTTTGAGAACAAGAAATACTCTTCCTGGCCACCCCTTCTTTCCTGTGATAGAGATGCCTGGGGCCACTGCTGTAGCATAGTGAGGCAGCATAGTGAGGCAGTGCTGTCACGGGCCCAGcagagggcagtagtggttcaggagtgaggcacaggcagggcttagaagtgagacatccttatccgcagaggatcctagcccatcattcactagctttgtaatctggaacaaaacccttaacaactcag
>gene=chr20_5186095-5186343; species=rheMac
AGCTCTGAGAACAAGGAATACCCTTCCTGGCCACCCCTTCCCTCCTGTAATAGAAACGCCTGGGGCCACTGCTGTAG----------CAGCCTAGTGAGGCAGTGCTGTCAAGGGCCCCGcagagggcagtagtggttcaggagtgaggcacaggcagggcttagaagtgagacatccttatctgcagaggatcctagcccagcattcactagctttgtggtctggaacaaaacccttaaccactcag
>gene=chr20_5203683-5203891; species=hg19
CAGTTATGGATTTACAGCATTGCAACTATGTAACATTGTAACATTGTGACTAAGTAATTTTAACAATGTAGCTACAGCATTGCCCTGCTTTACCGCGGAGACAGCGCCACCTAATGGTTAAACAAGTGCCCAGCCGTTCCTTACCAAAAGGCAACTCGTTAATTGTGGAGAGGACGGTAAAATCATAGCAATATATCTTCCCCGCCTC
>gene=chr20_5203683-5203891; species=bosTau
----------------------------------------------------------------------------------------------------------------------------------------------------------------------------------------------------------------
>gene=chr20_5203683-5203891; species=calJac
CAGTCATGGATTTACAGCCCTGTAACTACG--------TAATATTGTGACGAAATAATTTTAACAATGTAGCTATAGCATTGCCCTGCTTTACCGCAGAGACAGCGCCACCTAATGGTTTAACAAGGGCCCAGCCATTCCTTACCAAAAAGCAACTCGTTAATTGTGGAGAGGATGGT-AAATCATAGCAACCTATCTTCCCCACCCC
>gene=chr20_5203683-5203891; species=canFam
CAGC--------------------------------------------------------TAAC--------TATAGCATCGCCCC---------TGGAGACAGAGCCACCTACTGCTTCAACAAAGGCTCAGCC--TCCTTACCAAAAAGCAGCTC---AATTGTGGAGAAGATGGTAAAATCAGAGCACTAAATGTTTTTC-C--C
>gene=chr20_5203683-5203891; species=equCab
CAGC--------------------------------------------------------------------------------------TACCACAGAGATGGAACCACTTAATGGTCCAACAAGAGCT-------CCCTTACCACAGTGCAGCTC---AATCGTGAAGAAGATGGTAAAACCAGAGCACTATACG-TTTCC-C--C
>gene=chr20_5203683-5203891; species=gorGor
CAGTTATGGATTTACAGCATTGCAACTATGTAACATTGTAACATTGTGACTAAGTAATTTTAACAATGTAGCTACAGCATTGCCCTGCTTTACGGCAGAGACAGCGCCACCTAATGGTTAAGCAAGTGCCCAGCCGTTCCTTACCAAAAGGCAACTCGTTAATTGTGGAGAGGATGGTAAAATCATAGCAATATATCTTCCCCGCCTC
>gene=chr20_5203683-5203891; species=panTro
CAGTTATGGATTTACAGCATTGCAACTATGTAACATTGTAACATTGTGACTAAGTAATTTTAACAATGTAGCTACAGCATTGCCCTGCTTTACCGCGGAGACAGCGCCACCTAATGGTTGAACAAGTGCCCAGCCGTTCCTTACCAAAAGGCAACTCGTTAACTGTGCAGAGGATGGTAAAATCATAGCAATATATCTTCCCCGCCTC
>gene=chr20_5203683-5203891; species=papHam
CAGTCATGAATTTACAGCATTGTAACTATGTAACATTGTAACATTGTGGC----TAATTGTAACAATGTAGCTACAGGGTTGCCCTGCTTTACCACAGAGACAGCGCCACCTAATGGTTAAACAAGTGCCCAGCTGTTCCTTACCAAAAAGCAACTCGTTAATTGTGGAGAGGATGGTAAAATCATAGCAGTATATCTTCCCCGCCCC
>gene=chr20_5203683-5203891; species=ponAbe
CAGTTATGGATTTACAGCGTTGCAACTATGTAACATTGTAACATTGTGACTAAGTAATTTTAACAATGTAGCTACAGCATTGCCCTGCTTTACCGCAGAGACAGCGCCACCTAATGGTTAAACAAGTGCCCAGCCGTTCCTTACCAAAAAGCAACTCGTTAATTGTGGAGAGGATGGTAAAATCATAGCAATATATCTTCCCCGCCTC
>gene=chr20_5203683-5203891; species=rheMac
CAGTCATGAATTTACAGCATTGTAACTATGTAACACTGTAACATTGTGGC----TAATTGTAACAATGTAGCTACAGGGTTGCCCTGCTTTACCACAGAGACAGCGCCACCTAATGGTTAAACAAGTGCCCAGCTGTTCCTTACCAAAAAGCAACTCGTTAATTGTGGAGAGGATGGTAAAATCATAGCAGTATATCTTCCCCGCCTC
>gene=chr20_5509615-5509859; species=hg19
TGTATATGTATGTAACATGTAACCCTGCTCAAAAAGGTTAGAACTCACCCAGTCAGCTAGCGACTCCAGAATAATCAGATACATGTTCCCCCAAGGTACCACAAGATGGCAGCACATGCACACAGCATTTCAAGCTCCTGCACACTGAGATGACAGCAATTAATCTGCCCTCTAATAATGCCTCTGCCATCCTGGAAAGCCCTACACTTAAACGGTCATGATGCCTGTTTCTATGATGATGTGT
>gene=chr20_5509615-5509859; species=bosTau
----------------------------------------------------------------------------------------------------------------------------------------------------------------------------------------------------------------------------------------------------
>gene=chr20_5509615-5509859; species=calJac
TGTGTAGTC-----ACATGTAATCCTGCTCAAAAAGGATAGAACTCGTTTTGTCAGCTAGCGACTCCAGAATAATCAGACACATGTTCCCCCAAATTACCACAAGATGGCAGCACATGCACACTGCATTTCAAGTTCC----------------------------------------------------------------------------------------------------------
>gene=chr20_5509615-5509859; species=canFam
TAGATGTG-----------TAATCCTTCTCAGAAAGAGTAGGACTCGCCAAGTCAG-CAACAGCTCCAGAATGATCAGAAATGTGTTCC-CCTAAGTATCACGAGATGGCAGCACATGCACACAGCATTTGGAGCTCTCACCCACTCATTAGGTCGCGATTAAACAGACCT---GCAACGCCTCTGCCCT-CTGGAAAACCCCACACTTAAAGGTTTACGAAGCATGCTTTCATGCTAATGTAT
>gene=chr20_5509615-5509859; species=equCab
TGTATATG-----------CAATCCTGCTCAGAAAGGCTAGCTCTCAGCGAGTTGGCTAACAGCTCCAGAATAATCAGAGACATGTTCC-CCAAAGTACCACAAGATGGCAGCACATGCACACAGCATTTAAAGCTCCCGCCCAGCGGCAACGGTGCAGTTGAACTGTCCTTCGGCAATGGCCCTGCCATCCTGGAAATCCCTTTACTGAAAGGTTTATGAAGCGTGTTTTTATGATAATGTGT
>gene=chr20_5509615-5509859; species=gorGor
---------------------------------------------------------------------------------------------------------------GCACATGCACACAGCATTTCAAGCTCCTGCACACTGAGATGACAGCAATTAATCTGCCCTCTAATAATGCCTCTGCCATCCTGGAAAGCCCTACACTTAAACGGTTATGATGCCTGTTTCTATGATAATGTGT
>gene=chr20_5509615-5509859; species=panTro
TGTGTATGCATGTAACATGTAACCCTGCTCAAAAAGGTTAGAACTCACCCAGTCAGCTAGCGACTCCAGAATAATCAGATACATGTTCCCCCAAGGTACCACAAGATGGCAGCACATGCACACAGCATTTCAAGCTCCTGCACACTGAGATGACAGCAATTAATCTGCTCTCTAATAATGCCTCTGCCATCCTGGAAAGCCCTACACTTAAACGGTTATGATGCCTGTTTCTATGATAATGTGT
>gene=chr20_5509615-5509859; species=papHam
TGTGTATGTATGTAACATGTAATCCTGCTCAAAAACGTTAGAAGTCACCCAGTCAGCTAGCGACTCCAGAATAATCAGACACATGTTCCCCCAAGATACCACAAGATGGCAGCACACGCACACAGCATTTCAAGCTCCTGCCCACTGAGATGACAGCAATTAATCTGCTCTCTAGTAACGCCCCTGCCACCCTGGACAGCCCTACACTTAAAAGGTTATGATGCCTGTTTCTATGATAGTGTGT
>gene=chr20_5509615-5509859; species=ponAbe
TGTGTATGTATGTAACATGTAACCCTGCTCAAAAAGGTTAGAACTCACCCAGTCAGCTAGCGACTCCAGAATAATCAGACACATGTTCCTCCAAGGTACCACAAGATGGCAGCACATGCACACAGCATTTCAAGCTCCTGCACACTGAGATGACAGCAATTAGTCTGCTCTCTAATAATGCCTCTGCCATCCTGGAAAGCCCTACACTTAAAAGGTTATGATGCCTGTTTCTATGACAATGTGT
>gene=chr20_5509615-5509859; species=rheMac
TGTGTATGTATGTAACATGTAATCCTGCTCAAAAAGGTTAGAAGTCACCCAGTCAGCTAGCGACTCCAGAATGATCAGACACATGTTCCCCCAAGATACCACAAGATGGCAGCACACGCACACAGCATTTCAAACTCCTGCCCACTGAGATGACAGCAATTAATCTGCTCTCTAGTAACGCCCCTGCCACCCGGGACAGCCCTACACTTAAAAGGTTATGATGCCTGTTTCTATGATAGTGTGT
>gene=chr20_5769059-5769302; species=hg19
TGAGGAAAAATGGTTAAAATAATATTGCATGTTTTCAGCCAATAATACCCAGAGAGCTGCTGCTCTGAGCCTAGGCCTGGAGGTGGTGCCTGGCGAGTTCTTGCTATCAGACAGTGTTTGAGTCTACTGCCCTCTGGTGGCTACTTGTTACACTTTCCTGAGCCTTACTGAGAAAAAGAATTTAAACGTACCAGATGTGTGTTAAACCTTTCTCATTTGTTCTTTGCAGAGTTCTGTGCCTAC
>gene=chr20_5769059-5769302; species=bosTau
TGGGGAAGAATGGTTAAAATAGTATCCCATGGTTTTAGCCAGTAAGGTTTAAGCA---GCTGCTCTAGTTCTGGAGCTTG------AGCCCAGCAAGCTCTTGCTGTGGGGCAGAGTTTGGGTCTTCTGCCCTCTAGTGGCTATTTTTTTTATGTTTCTGACCCTTGCAGAGAAAAAGAATTTAAATACACCATAT--------------TGTGATTCATTCTTTGCAGTTTTTTGCACCT--
>gene=chr20_5769059-5769302; species=calJac
TAAGGAAAAATAGTTAAAATAATACTGCATGTTTTTAGCCAATAATATCCAAGGAACTGCT---CTGAGTCTAGGCTGGGAGATGG-GCCTGGCAATTTCTTGCTTTCAGGCAGTGTTTGAGTCTACTGCCCTCTGCTGGCTACTTTTTATACTTTCCTGAGCCTTACTGAGAAAAAGAATTGAAACGTGGCAGATGTGTGTTAAACCTTCCTGGTTTATTCTTTGCAGATTTCTGGGCCTGC
>gene=chr20_5769059-5769302; species=canFam
TGAGGAAGAATGGTTAAAATAATATTCCATGTTTTTAGCCAGTAAAACCTAAGCA---GCTGTTCTCAGTCTACAATCTG------TGCCCGGCAATTGCTTGCTTTGGGGCAGTGTTTGAGTCTGCTGCCCTCTAGTGACAACTTTTTACAGATTCCTGAACCTTACCAAGAACAAGAATTTAAGCCT------------------TTTTATAATTCATTCTTTGC--AGTTTTGTGCCTAC
>gene=chr20_5769059-5769302; species=equCab
TGGGGGAGAATGGTGAAAATGATATCCCATGTTTTTATCCAGTAATACCTAAGCA---GCTGCTCTGGCTCTGGAGCCTG------TGCCCGGCAAGCTCTCGCTGTGGGGCAGGGTTTGAGTCTACTGCCCTCTAGTGACTACTTTTTGCATATTCCTCAACCTCGCCAAGAAAAAGAAATTAAATGTACCGGATATGT--TAAGCCTTTGTAATTCACTCTTTGCAGAGTTTTGCACCTAC
>gene=chr20_5769059-5769302; species=gorGor
TGAGGAAAAGTGGTTAAAATAATATTGCATGTTTTCAGCCAATAATACCCAGAGAGCTGCT---CTGAGCCTAGGCCTGGAGGTGGTGCCTGGCGATTTCTTGCTATCAGACAGTGTTTGAGTCTACTGCCCTCTGGTGGCTACTTGTTATACTTTCCTGAGCCTTACTGAGAAAAAGAATT-AAACGTACCAGATGTGTGTTAAACCTTTCTCATTTATTCTTTGCAGAGTTCTGTGCCTAC
>gene=chr20_5769059-5769302; species=panTro
TGAGGAAAAATGGTTAAAATAATATTGCATGTTTTCAGCCAATAATACCCAGAGAGCTGCT---CTGAGCCTAGGCCTGGAGGTGGTGCCTGGCGATTTCTTGCTATCAGACAGTGTTTGAGTCTACTGCCCTCTGGTGGCTACTTGTTACACTTTCCTGAGCCTTACTGAGAAAAAGAATTTAAACGTACCAGATGTGTGTTAAACCTTTCTCATTTATTCTTTGCAGAGTTCTGTGCCTAC
>gene=chr20_5769059-5769302; species=papHam
TGAGGAAAAATGGTTAAAATAATAATGCATGTTTTTAGCCAATAATACACAGAGAGCTGCT---CTGAGCCTAGGCCTGGAGGTGGTGCCTGGCAATTTCTTGG-ATCAGGCAGTGTTTGAGTCTACTGCCCTCTGGTGGCTACCTTTTATACTTTCCTGCGCCTCACTGAGAAAAAGAAGTTAAACGTACCAGATGTGTGTTAAACCTTTCTCATTTATTCTTTGCAGAGTTCTGTGCCTAC
>gene=chr20_5769059-5769302; species=ponAbe
TGAGGAAAAATGGTTAAAATAATGTTGCATGTTTTTAGCCAATAATA-----------GCTGCTCTGAGCCTAGGCCTGGAGGTGGTGCCTGGCAATTTCTTGCTATCAGGCAGTGTTTGAGTCTACTGCCCTCTGGTGGCTACTTTTTACACTTTCCTGAGCCTTACTGAGAAAAAGAATTTAAACGTACCAGATGTGTGTTAAACCTTTCTCATTTATTCTTTGCAGAGTTCTGTGCCTAC
>gene=chr20_5769059-5769302; species=rheMac
TGAGGAAAAATGGTTAAAATAATATTGCATGTTTTTAGCCAATAATACACAGAGAGCTGCT---CTGAGCCTAGGCCTGGAGGTGGTGCCTGGCAATTTCTTGA-ATCAGGCAGTGTTTGAGTCTACTGCCCTCTGGTGGCTACCTTTTATACTTTCCTGCGCCATACTGAGAAAAAGAATTTAAACGTACCAGATGTGTGTTAAACCTTTCTCATTTATTCTTTGCAGAGTTCTGTGCCTAC
>gene=chr20_6058083-6058288; species=hg19
CTGCTGAGGTGGATAACAGATGGATATCCCTCTAAAACACACAGAAAACCATCACTTCCATTAAACGCTTCCAGAAAACATCTTTGCTCTCTTTGCGCCCTCTGGTGGTGTCGACTTTGCTGCACGTCTGGTTAAAAAAACTCCCAACACATTTTCTGTCTACAGTTTAGATACAAGGATTTTGCCCAAGCACTCTCTGTCTCCC
>gene=chr20_6058083-6058288; species=bosTau
CTGCTGAGGT-GCTGACAGACAG--TTTTCCCCAAACCCCAC--AAAACCACTGCTTGCATCAA-AGCTTACAGAAAACATCTCTGCTTTGCGTGCGCCCTCTTGTGGTGTCAACTTTGCCGCACACCTGGG--AAAACG--CCTAATGTACTTCCTGTCTGTC-TTTAGATGAAAGAACTG--TCTAAACA--------CT--G
>gene=chr20_6058083-6058288; species=calJac
CTGCTGAGGTGGATGACAGATGGATATCCCCCTAAAACGCACAGAAAACCATCACTTCCATTAAACGCTTCCAGAAAACATCTTTGCTTTCTTTACGCCCTCTGGTGGTGTCGACTTTGCTGCACATCTGGTT-AAAAAACTCCCAACACATTTTCTGTTTGTAGTTTAAATATAAGGATTT--CCCAAGCA--------CTCCC
>gene=chr20_6058083-6058288; species=canFam
--------------------------------------------------------------------TGACAGAAAACATCTTTGCTCCC--TGCGCCCTCTTGTGGTGTTAACTTTGCTGCACACCTAGC--AAAACATTCCCAACATACTTTTGGCTG--TGTTTAGATGTAGGAACTT--CCTAAGTA--------TTTCC
>gene=chr20_6058083-6058288; species=equCab
CTGTTGAGGTGGCTTACAGATGGATTTCCCAAAAAAATCCAC--AAAACCACCACTTCCATGAAACACTTACAGAAAACATCTTTGCTCTCTTTGCGCCCTCTTGTGGTGT--------------------C--AATACATCCCAAACATATTTTCTGT----TATTTAACTGTCAGAACTT--TCTAAGCA--------CTCTC
>gene=chr20_6058083-6058288; species=gorGor
CTGCTGAGGTGGATGACAGATGGATATCCCTCTAAAACACACAGAAAACCATCACTTCCATTAAACACTTCCAGAAAACATCTTTGCTCTCTTTGCGCCCTCTGGTGGTGTCGACTTTGCTGCACGTCTGGTTAAAAAAACTCCCAACACATTTCCTGTCTATAGTTTAGATACAAGGATTTTGCCCAAGCACTCCCTGTCTCCC
>gene=chr20_6058083-6058288; species=panTro
CTGCTGAGGTGGATGACAGATGGATATCTCTCTAAA--ACACAGAAAACCATCACTTCCGTTAAACACTTCCAGAAAACATCTTTGCTCTCTTTGCGCCCTCTGGTGGTGTCGACTTTACTGCACGTCTGTTTAAAAAAACTCCCAACACATTTTCTGTCTATAGTTTAGATACAAGGATTTTGCCCAAGCACTCCCTGTCTCCC
>gene=chr20_6058083-6058288; species=papHam
CTGCTGAGGTGGATGACAGATGGCTATCCCCCTAAAACGCACAGAAAACCATCACTTCCATTAAACACTTCCGGAAAACATCTTTGCTCTCTTTGCGCCCTCTGGTGGCGTCGACTTTGCTGCACATCTGGTTTAAAAAACTCCCAACACATTTTCTGTCTACAGTTTAGATATAAGGATTTTGCCCAAGCA--------CTCCC
>gene=chr20_6058083-6058288; species=ponAbe
CTGCTGAGGTGGATGACAGATGGATATCCTTCTAAAACACACAGAAAACCATCACTTCCATTAAACACTTCCAGAAAACATCTTTGCTCTCTTTGCGCCCTCTGGTGGTGTCGACTTTGCTGCATGTCTGGTTAAAAAAACTCCCAACATATTTTCTGTCTATAGTTTAGATATAAGGATTTTGCCCAAGCACTCCCTGTCTCCC
>gene=chr20_6058083-6058288; species=rheMac
CTGCTGAGGTGGATGACAGATGGATATCCCCCTAAAACGCACAGAAAACCATCACTTCCATTAAACACTTCCAGAAAACATCTTTGCTCTCTTTGCGCCCTCTGGTGGCGTCGACTTTGCTGCACATCTGGTTTTAAAAACTCCCAACACATTTTCTGTCTACAGTTTAGATATAAGGATTTTGCCCAAGTA--------CTCCC
>gene=chr20_6159268-6159477; species=hg19
AGGCTCTGTGGGCCTTTTTCTCCTTTGGTAAGGAAATGTGAAGTGTAGGTGAACCCATGAAGCAAGTTCGTCCTTTGTGCTTCATGGAAAAGTGTTTTCCAGCAGAGGGCATCCTTATGCAACGAATTTCTCTACCCTCAGAATTATTTGCGGATATTGAAGTGCATTAGGGAACAGATTTTGCTTTTAAAGGCTTTGCAGTTCAGTTT
>gene=chr20_6159268-6159477; species=bosTau
GAT-CCTGTG--CCTTTTTATACTTTGGTGAG-GA-TGTGAGCGGTA-TCAAGTCAATTAAGAGAGCA-------TGTCCTCAGTGGGAAAGTGTTTCCCAGTAGAGGGCATCCGTAAGTAATGAATTTCTTTGCCTTTAGAATTATTTGCAGGTACTGATGTGCACCAGGGAACAGATTTTACTTCTGAAGGCTTT---TTAAAGGTT
>gene=chr20_6159268-6159477; species=calJac
AGGCTCTGTGGGCCTTTTTCTTCTTTGGTAAGGAATTGTGACGTGTAGATGAATTTGTGAAGAAAGTTTGTCCTTTGTGCTTCACAGAAAAGTGTTTTCCAGCAGAGGGCATCCTTACGTAAAGAATTTCTCTTTCCTCAGAATTATTTGCAGATACTGAAGTGCTTTAGGGAACAGATTCTGCTTTCAAAGGCCTTGCAGTGCAGCTT
>gene=chr20_6159268-6159477; species=canFam
ACACCCTGTG--CCTTTTTCTCTTCTGAAGAG-AA-TGTGAATGGTAGGCAAGTGAATGAAGAAAGTTGGTCTTTTGTGCTGAGTGGAAAAGTGTTTCCCAGTAGAGGGCATCCTTACATAATGAATTTCTTTACCCTTAGAATTATTTGCAGATACTGATGTGCATTAGGAAACAGAGTTTTCTTCTAAAGGCTTTACAGTTTAGCTT
>gene=chr20_6159268-6159477; species=equCab
GG--CCTGTG--ACTTTTTCTCCTCTGATGAG-AG-TGTAATTGGTAGGTGAGTCAATGAAGAAAGTTTATCCTTTGAGCTTAGTGGAAAAGTGTTTCCCAGCAGAGGGCATCCTTACGTAATGAATTTCTTTACCCTCAGAATTATTTGCAGATACTGATGTGCATTAGCGAACAGAGTTTGCTTCTAAAGGCTTCGCCGTTTAGCTT
>gene=chr20_6159268-6159477; species=gorGor
-----------------------------------------------------------------------------------------------------------------------------------------------------------------------------------------------------------------
>gene=chr20_6159268-6159477; species=panTro
AGGCTCTGTGGGCCTTTTTCTCCTTTGGTAAGGAAATGTGAAGTGTAGGCGAACCCATGAAGCAAGTTTGTCCTTTGTGCTTCATGGAAAAGTGTTTTCCAGCAGAGGGCATCCTTATGTAACGAATTTCTCTACCCTCAGAATTATTTGCAGATATTGAAGTGCATTAGGGAACAGATTTTGCTTTTAAAGGCTTTGCAGTTCAGTTT
>gene=chr20_6159268-6159477; species=papHam
CGGCTCTGTGGGCCTTTTTCTCCTTTGGTAAGGAAATGTGAAGTGTAGGTGAATCCATGAAGCAAGTTTGTCCTTGGTGTTTCATGGAAAAGTGTTTTCCAGCAGAGGGCATCCTTACGTAATGAATTTCTCTACCCTCAGAATTATTTGCAGATATCGAAGGGCGTTAAGGAACAGATTTTGCTTTTAAAGACTTTGCAGTTCAGCTT
>gene=chr20_6159268-6159477; species=ponAbe
AGGCTCTGTGGGCCTTTTTCTCCTTTGGTAAGGAAATGTGAAGTGTAGGTGAACCCATGAAGCAAGTTTGTCCTTTGTGCTTCATGGAAAAGTGTTTTCCAGCAGAGGGCATCCTTATGTAATGAATTTCTCTACCCTCAGAATTATTTGCAGATATTGAAGTGCGTTAGGAAACAGATTTTGCTTTTGAGGTCTTTGCAGTTCAGTTT
>gene=chr20_6159268-6159477; species=rheMac
TGGCTCTGTGGGCCTTTTTCTCCTTTGGTAAGGAAATGTGAAGTGTAGGTGAATCCATGAAGCAAGTTTGTCCTTGGTGTTTCATGGAAAAGTGTTTTCCAGCAGAGGGCATCCTTACGTAATGAATTTCTCTACCCTCAGAATTATTTGCAGATATCGAAGTGCGTTAGGGAACAGATTTTGCTTTTAAAGACTTTGCAGTTCAGCTT
>gene=chr20_6166018-6166216; species=hg19
ggtcacacattttggaagaagcagagttgagatttcaaccatgacactggctcagagttccagctccttaacactaggctgtagtgtTGCTCTTTGTGCTGTACTGcagtggttctcaacgtgtggtcctgggaccagcagcatcagcatcacctggggaccttttaggaaggcaagttctctggctacagcccaact
>gene=chr20_6166018-6166216; species=bosTau
agccacacaatttggaataagcaaaggtggg---------atgacactggctcagagttccaactccttcccactaggcaatagtgtTACCCACTATGCTAAAGGGGAAGggttctcaacatgtgcacccgggaccagcagcatcagtatcaccttgggacctgttagggaggcaaattgtctggccatggtccaacc
>gene=chr20_6166018-6166216; species=calJac
ggtcacacgttttggaagaagcagagttgagatttccaccatgacactggctcagaattccagctccttaacacgaggctgtagtgtTGCTCTTTGTG-----CTAAagtggtt-tcaacatgtggtcctgcgaccagcagcatcagcatcacctggggaccttttaggaaggcaaattctctggctacagcccaaat
>gene=chr20_6166018-6166216; species=canFam
ggtcatccattttggaagaagcagagttgggttttaaataaggatactggctcagagttccagctcctttatgttaggttagt--gttacccaccatgctacactgcAAGggttctcagtgtgcagtcctggcaccagcagcagcagcaacacctgggggcatgttagaaaagcacattttttggcaatggcccaacc
>gene=chr20_6166018-6166216; species=equCab
ggtcacccattttggaagcagcagagttgggagttaaaccatgacatgggctcagcgttccagctccttcgcactatg-TGGC--GTTGCCCACCATCTTATACCGGAGGGCtcctcaacgtgtggtcctgggaccagcagctttagccttacctggggacatgatacaaaggcaaatcctctggccatggcccaacc
>gene=chr20_6166018-6166216; species=gorGor
ggtcacacattttggaagaagcagagttgagatttcaactatgacactggctcagagttccagctccttaacactaggctgtagtgtTGCTCTTTGTGCTGTACTGcagtggttctcaacgtgtggtcctgggaccagcagcatcagcatcacctggg----------------------------------------
>gene=chr20_6166018-6166216; species=panTro
ggtcacacattttggaagaagcagagttgagatttcaaccatgacactggctcagagttccagctccttaacactaggctgtagtgtTGCTCTTTGTGCTGTACTGcagtggttctcaacgtgtggtcctgggaccagcagcatcagcatcacctggggaccttttaggaaggcaagttctctggctacagcccaact
>gene=chr20_6166018-6166216; species=papHam
ggtcacacattttggaagaagcaaagttgagatttcaaccatgacactgactcagacttctagctgcttaacactaggctgtagtgtTGCTCTTTGTGCTGTACTGcagtggttctcaacgtgtggtcctgggaccagcagcatctgcatcacctggggatcttttaggaaggcaagttctctgggtatagcccaact
>gene=chr20_6166018-6166216; species=ponAbe
ggtcacacattttggaagaagcagagttgagatttcaaccatgacactggctcagagttccagctccttaacactaggctgtagtgtTGCTCTTTGTGCTGTACTGcagtggttctcaacgtgtggtcctgggaccagtagcatcagcatcacctggggaccttttaggaaggcaagttctctggctacagcccaact
>gene=chr20_6166018-6166216; species=rheMac
ggttacacattttggaagaagcaaagttgagatttcaaccatgacactgactcaaacttccagctgcttgacactaggctgtagtgtTGCTCTTTGTGCTGTACTGcagtggttctcaacgtgtggtcctgggaccagcagcatctgcatcacctggggatcttttaggaaggcaagttctctggctacagcccaact
>gene=chr20_6245946-6246148; species=hg19
ATGAAACTGTTTAAGAGGATCTTAGTTTTCATTTTTTAGCACTGAAATCCCTGTTGTCATCTTTGAGGAAGCAGTAGGTGGAGCTACAGGCTTTTTATCACGAAAGAATGTTTGCAGTAGCTGCCCATTGCCGGAATAACCTGAACAAGCACACATTTCCAAAAATAACAGAGGCATTTCCAAGTATTCCAGAAATATATGC
>gene=chr20_6245946-6246148; species=bosTau
ATAAAGCTGTGTCACTGGATCTTCATTTTTATTTTTGAATGCTGAAACCAG-GTTGTCATTTTTGAGGAAGCAGTAGGTGGAGCTACAGGCTTTTTATCACTAAAGAATTC--TCAGTAGCTGCCCACTGC-GGAATAACCTGAACAAGCACATCTTTCCAAAAATAACAGAGGCATTTCCAAGTATTCCAGAAATATATGC
>gene=chr20_6245946-6246148; species=calJac
ATGAAGCTGTTTAACAGGATCTTAGTTTTCATTTTTTAGCGCAGGAATCCTTGTTGTCATCTTTGAGGAAGCAGTAGGTGGAGCTACAGGCTTTTTATCACGGAAGAATGTTTTCAGTAGCTGCCCATTGCCGGAATAACCTGAACAAGCACACA-TTCCAAAAATAACAGAGGCATTTCCAAGTATTCCAGAAATATATGC
>gene=chr20_6245946-6246148; species=canFam
AGAGAGCTGGTTCGCTGGACCCGTGTCTTTATTTTTCAGTGCTGAAACCCT-GTTGTCATCTTTGAAGAAGCAGTAGGTGGAGCTACAGGCTTTTTATCTCGAAAGAATTTGTTCAGTAGCTGCCCATTGCTGGAATAACCTGAACAAGCACATATTTCCAAAAATAACAGAGGCATTTCCAAGTATTCCAGAAATATATGC
>gene=chr20_6245946-6246148; species=equCab
CTGGAGCTGTGTCACTGGATCTTCATTTTTGTTTTTTAGTGCCGAAAGCCC-GTTGTCATCTTTGAGGAAGCAGTAGGTGGAGCTACAGGCTTTTTATCACGAAAGAACTTTTTCAGTAGCTGCCCATTGCCGGAATAACCTGAACAAGCACATATTTCCAAAAATAACAGAGGCATTTCCAAGTATTCCAGAAATATATGC
>gene=chr20_6245946-6246148; species=gorGor
----------------------------------------------------------------------------------------------------------------------------------------------------------------------------------------------------------
>gene=chr20_6245946-6246148; species=panTro
ATGAAACTGTTTAAGAGGATCTTAGTTTTCATTTTTTAGCACTGAAATCCCTGTTGTCATCTTTGAGGAAGCAGTAGGTGGAGCTACAGGCTTTTTATCACGAAAGAATGTTTTCAGTAGCTGCCCATTGCCGGAATAACCTGAACAAGCACACATTTCCAAAAATAACAGAGGCATTTCCAAGTATTCCAGAAATATATGC
>gene=chr20_6245946-6246148; species=papHam
ATGAAACTGTTTAAGAGGATCTTTCTTTTCATTTTTTAGCACTGAAATCCCTGTTGTCATCTTTGAGGAAGCAGTAGGTGGAGCTACAGGCTTTTTATCACGAAAGAATGTTTTCAGTAGCTGCCCATTGCCGGAATAACCTGAACAAGCACACGTTTCCAAAAATAACAGAGGCATTTCCAAGTATTCCAGAAATATATGC
>gene=chr20_6245946-6246148; species=ponAbe
ATGAAACTGTTTAAGAGGATCTTAGTTTTCATTTTTTAGCACTGAAATATCTGTTGTCATCTTTGAGGAAGCAGTAGGTGGAGCTACAGGCTTTTTATCACGAAAGAATGTTTTCAGTAGCTGCCCATTGCCGGAATAACCTGAACAAGCACACATTTCCAAAAATAACAGAGGCATTTCCAAGTATTCCAGAAATATATGC
>gene=chr20_6245946-6246148; species=rheMac
ATGAAACTGTTTAAGAGGATC----TTTTCATTTTTTAGCACTGAAATCCCTGTTGTCATCTTTGAGGAAGCAGTAGGTGGAGCTACAGGCTTTTTATCACGAAAGAATGTTTTCAGTAGCTGCCCATTGCCGGAATAATCTGAACAAGCACACGTTTCCAAAAATAACAGAGGCATTTCCAAGTATTCCAGAAATATATGC
>gene=chr20_6563843-6564057; species=hg19
GCTTATAAATGGTATCTTTTGTCTCTTTCAGTTACTTTCTTCCTCCCTGGTTTAATGAGCTTTCTCCACAGTGTGCCTTTTTCTCCCAGTAGATGGCAGTATTCAGTTTTGTTTCCTGATGCTACTTTGCCCTGTTGGAAGGCCTGGGCCAGCTGCCCTTTCTGCAAAGCCTATGTCCTTTTAGCACTAGAGGTGATCACAGAAGAGGAAATTA
>gene=chr20_6563843-6564057; species=bosTau
GCT--TAAGCAGAATCTTC-TTCTTGCCTGATTTCTCTCATCCTCAGCTGCTTCAGAAACTTTTTCCACTATGCGCCTTTTCCTCCCAGTAGATGGCAGTGTTCAGTCTTGTTTCCCAGTGGTAC-TTTCCTTGTTGGAGGGACT--AACTGCGACCATTTCTGCAAATCTTGTGTCCTTTTTTCCCTGGTGGGGATCACGGAAGAGGAAACAA
>gene=chr20_6563843-6564057; species=calJac
GCTTATAAATGGTATCTTTTGTCTCTTTCAGTTACTTTCTTCCTCCCTGGTTTCATGAGTTTTCTCTGCGGTGTGCCTTTTTCTCCCAGTAGATGGCAGTATTCAGTTTTGTTTCCTGATGGTACTTTGCCCTGTTGAGAGGCCTGGGCCAGCTGCCCTTTCTGCAGAGCTTATGTCCTTTTAGCATTAGAGGTGATCACAGAAGAGGAAATTG
>gene=chr20_6563843-6564057; species=canFam
GCT--TAAGCAATATCTTTTGTCACTTCTGATTTCTCTCATCTTTACTGGTGCCAGAAGCTTTTTCCACTGTGTGCCTTTTTCTCCCAGTAGATGGCAGTATTCAGTTTTGTTTCCCAGTGGTA-ATTCCACTGTTTGAGGGACTTGTCCAGCTGCCC-TTTTGCAAAGCTTGTGTTCTTTTTTCCCTTGAGGTGATCACAAAAGAAGGAATCA
>gene=chr20_6563843-6564057; species=equCab
GCT--TAAGTAATATCTTTTGTCTCTTCC-CTTTCTCTCACCCTCGCCTGCTTCATGAGCTTTGTCCACTATGTGCCTTTTTTTCCCAGTAGATGGCAGTCTTCAATTTTGTATCCCAGTGGTACTTTCCCCTGTTGGAGGGCCTTGCCTAGCTACCCTTTCTGTAAAGCTTGTGGGCTTTTTCCCCTAGAAGTGATCATGGAAGACGAAATTA
>gene=chr20_6563843-6564057; species=gorGor
----------------------------------------------------------------------------------------------------------------------------------------------------------------------------------------------------------------------
>gene=chr20_6563843-6564057; species=panTro
GCTTATAAATGGTATCTTTTGTCTCTTTCAGTTACTTTCTTCCTTCCTGGTTTAATGAGCTTTCTCCACGGTGTGCCTTTTTCTCCCAGTAGATGGCAGTATTCAGTTTTGTTTCCTGATGCTACTTTGCCCTGTTGGAAGGCCTGGGCCAGCTGCCCTTTCTGCAAAGCCTATGTCCTTTTAGCACTAGAGGTGATCACAGAAGAGGAAATTA
>gene=chr20_6563843-6564057; species=papHam
GCTTGTAAATGGTATCTTTTGTCTCTTTCAGCTACTTTCTTCCTCCCTGCTTTAATGAGCTTTCTCCACGGTGTGCCTTTTTCTCCCAGTAGATGGCAGTATTCAGTTTTGTTTCCCGATGCAACTTTACCCTGTGGGAAGGCCTGGGCCAGCTATCCTTTCTGCAAAGCCTATGTCCTTTTAGCACTAGAGGTGATCACAGAAGAGGAAATTA
>gene=chr20_6563843-6564057; species=ponAbe
GCTTATAAATGGTATCTTTTGTCTCTTTCAGTTACTTTCTTCCTCCCTGGTTTAATGAGCTTTCTCCACGGTGTGCCTTTTTCTCCCAGTAGATGGCAGTATTCAGTTTTGTTTCCTGATGCTACTTTGCCCTGTTGGAAGGCCTGGGCCAGCTGCCCTTTCTGCAAAGCCTATGTCCTTTTAGCGCTAGAGGTGATCACAGAAGAGGAAATTA
>gene=chr20_6563843-6564057; species=rheMac
GCTTGTAAATGGTATCTTTTGTCTCTTTCAGCTACTTTCTTCCTCCCTGCTTTAATGAGCTTTCTCCACGGTGTGCCTTTTTCTCCCAGTAGATGGCAGTATTCAGTTTTGTTTCCCGACGCTACTTTACCCTGTTGGAAGGCCTGGGCCAGCTATCCTTTCTGCAAAGCCTATGTCCTTTGAGCACTAGAGGTGATCACAGAAGAGGAAATTA
>gene=chr20_6920717-6920955; species=hg19
AAATTTAGCCCAGTGATAAATCGTGTGGGTCTGTACTGTCCCAGGCCTAATAAAggattagaaattggggacctgtcctcaagacactttactgccatctgccggaaaatcttcatactaaaactacaaatcactggtgatcatgccacggaaggcgccctctatggttgtgcaaggtataacttgcacgatcacacagtgaccctCTAGGGGATATTACCAGGCATAATTAAAACAT
>gene=chr20_6920717-6920955; species=bosTau
AAATTCAGGCCAGTGAGAAAT-TAATTTGTCAGCACTGTCCTAGGTCAAATGCATGATT--AAATCggggccctttcctcaagacactttactgccctcttccTGAAAATCAACAAAATAAAAATACAAACCAGTGATGACTCAgatatggatggcgccctctatggttgtgtaaagcataacttgcacggttacacaggagccctATAGGGGATA-TTCCAGGCTTAATTAAATCAT
>gene=chr20_6920717-6920955; species=calJac
AAATTCAGCCCAGTAATGAATTGTGTGGGTCTGTAC-ATCCTAGACCTTATACATTattagaaattggtgccctgtcctcaagacactttactgccatctgccggaaaatctccatagtaaaactagaaatcactgatgactatgtcatggaaggcgccctctatagttgtgcaagatataacttgcatgatcacacagtgaccctCTAGGGGATCTTA-CAGGCATAATTAAAACAT
>gene=chr20_6920717-6920955; species=canFam
AAATTCAGTCCAGTGAGAAATCTTACTGACCAGCACTGCCCTGGGCCAAAtgcatgattagaaattgggaccctttcctcaagaccctgtactgccatctgtcggaaaatcatcataataaagatacaaaccagtgat---cttgccatggatgatgccctctatggttgtgcaacacaaaacttgtatgattacacagtgggcctTTAGGGGATA-AAATGTGCTTAATTAAATCAT
>gene=chr20_6920717-6920955; species=equCab
AAATTCAGTCCATTGAGAAATCTTATGGGTCAGCAGTGCCCTAGGCCAAAtgcatgattagaaattggagccttttcctcaagaagctttactgccatctgccagaaaatcgtcatagtgaaaatacaaaccaatgatgaccatgccacagatggcaccctaggtggttgtgcagagtgtaacttgagtgattacacagtggccctgTAGGGGTTGTTACCAGGCTTAATCAAATCAT
>gene=chr20_6920717-6920955; species=gorGor
AAATTTAGCCCAGTGATAAATCGTGTGGGTCTGTACTGTCCCCGGCCTAATACAggattagaaattggggacctgtcctcaagacactttactgccatctgccggaaaatcttcatactaaaactacaaatcactggtgatcatgcca-ggaaggcgccctctatggttgtgcaaggta-aacttgcacgatcacacagtgaccctCTAGGGGATATTACCAGGCATAATTAAAACAT
>gene=chr20_6920717-6920955; species=panTro
AAATTTAGCCCAGTGATAAATCGTGTGGGTCTGTACTGTCCCAGGCCTAATACAggattagaaattggggacctgtcctcaagacactttactgccatctgccggaaaatcttcatactaaaactacaaatcactggtgatcatgccacggaaggcgccctctatggttgtgcaaggtataacttgcaTGATCACACAATGACCCTCTAGGGGATATTACCAGGCAGAATTAAAACAT
>gene=chr20_6920717-6920955; species=papHam
AAATTCAGCCCAGTGATGAATCGTGTGGGTCTGTACTGTCCCAGGCCTAATACATGattagaaattggggacctgtcctcaaaacactttactgccatctgccggaaaatcttcctagtaaaactacagatcactggtgatcatgtcacggaaggcgccctctatggttgtgcaaggtataacttgcacgatcacacagtgaccctCTAGGGGATCTTACCAGGCATAATTAAAACAT
>gene=chr20_6920717-6920955; species=ponAbe
AAATTCAGCCCAGTGATGAATTGTTTGAGTCTGCACTGTCCCAGGCCTAATACAggattagaaattggggacctgtcctcaagacactttactgccatctgccggaaaatcttcacagtaaaactacaaatcactggtgatcatgtcacggaaggcgccctctatggttgtgcaaggtataacttgcacgaTCACACTGTGACCCTCTAGGGTATATTACCAGGCATAATTAAAACAT
>gene=chr20_6920717-6920955; species=rheMac
AAATTCAGCCCAGTGATGAATCGTGTGGGTCTGTACTGTCCCAGGCCTAATACATGattagaaattggggacctgtcctcaagacactttactgccatctgccggaaaatcttcgtagtaaaactacagatcactggtgatcatgtcacggaaggcgccctctatggttgtgcaaggtataacttgcacgatcacacagtgaccctCTAGGGGATCTTACCAGGCATAATTAAAACAT
>gene=chr20_7253255-7253455; species=hg19
TCCCACTAAACTCCAGCTTGTGTTTCAGTCCAAATAGGATTATCCTTGGATGAGTAGTGGTCTTTCTTTTGCCTGTTTTTACGGTAATCTCCTCAATCTCTGGCTCCATCTGGTGGAATATTGTGAGGTCATGGCCATGGGCATCACTCTTCCTAAGTCTACTTTATAGGACCAGTATTGTGTCTTTATGATCCTCCAAG
>gene=chr20_7253255-7253455; species=bosTau
TCACACTAAACTTGAAGTTA--TTTGAGCCTCAAAAGAGCCTTCCTTGGATGGGTAGTGGTCTTCCTTTATCTTCCTTTTACAGCTATCTTTTCAATCTCTGGCTCCACCTGGTGGAATACTGTGAGGTCATGACCACAGCCATCATCGTTCTTAAATTTACTGTACAGAACCAGTAC-------------TCCTCCACG
>gene=chr20_7253255-7253455; species=calJac
TCCCACTAACCTCCAGCTTGCTTTTTAATCCAAATATTATTATACTTGGATGAGTAGTGGTCTTTCTTCTGCCTAATTTTACAATAATCTCTTCAATCTCTGGCTCCATCTGGTGGAATATTGTGAGGTCATGGCCATGGGCATCGCTCTTCCTAAATCTACTTTATGGGACTAGTATAGTGTCTTTATGATTCTCCAAG
>gene=chr20_7253255-7253455; species=canFam
TCACAGTGAACTCTAAGTTGTTTTTGAGTTCAAATAGAACCATCCTTAGATGGGTAGTGGTCTTCTTGTCTCTTCC-TTTACAGCCATCTCCTCAATCTCTGGCTCCATCTGGTGGAATATTGTGAGGTCATGACCAAAGGCATCAGTGTGCCTAAATCTACCATATGGGGCCAGTACTGTGTCTTTATAATCCTCCAAG
>gene=chr20_7253255-7253455; species=equCab
TCACACTGAACTCCAAGTTGTTTTTGAGTCCACATAGAACCATCCTTAAATGGGTAGTGGTCTTCTTTTCCCTTCCTTTTACAGACATCTCTTCAATCTCTGGCTCCATCTGGTGGAATATTGTGAGGTCATGACCACAGGCATCATTGTTTCTAAGTCTACCTTAGGGGGCCAGTATTGTGTCTCTATGATCCTCCAAG
>gene=chr20_7253255-7253455; species=gorGor
TCCCACTAAACTCCAGCTTGTGTTTCAGTCCAAATAGGATTATCCTTGGATGAGTAGTGGTCTTTCTTTTGCCTGTTTTTACAGTAATCTCCTCAATCTCTGGCTCCATCTGGTGGAATATTGTGAGGTCATGGCCATGGGCATCACTCTTCCTAAGTCTACTTTATAGGACCAGTATTGTGTCTTTATGATCCTCCAAG
>gene=chr20_7253255-7253455; species=panTro
TCCCACTAAACTCCAGCTTGTGTTTCAGTCCAAATAGGATTATCCTTGGATGAGTAGTGGTCTTTCTTTTGCCTGTTTTTACAGTAATCTCCTCAATCTCTGGCTCCATCTGGTGGAATATTGTGAGGTCATGGCCATGGGCATCACTCTTCCTAAGTCTACTTTATAGGACCAGTATCGTGTCTTTATGATCCTCCAAG
>gene=chr20_7253255-7253455; species=papHam
TCCCACTAAACTCCAGCTTGTTTTTTAGTCCAAATAGGATAATCTTTGGATGAGTAGTGGTCTTTCTTTTGCCTAGTTTTACAGTAATCTCCTCAATCTCTGGCTCCATCTGGTGGAATATTGTGAGGTCATGGCCATGGGCATCACTCTTCCTAAGTCTACTTTATGGGACCAGTATCGTGTCTTTATGATCCTCCAAA
>gene=chr20_7253255-7253455; species=ponAbe
TCCCACTAAACTCCAGCTTGTTTTTCAGTCCAAATAGGATTATCCTTGGATGAGTAGTGGTCTTTCTTTTGCCTGTTTTTACAGTAATCTCCTCAATCTCTGGCTCCATCTGGTGGAATATTGTGAGGTCATGGCCATGGGCATCACTCTTCCTAAGTCTACTTTATAGGACCAGTATTGTGTCTTTATGATCCTCCAAG
>gene=chr20_7253255-7253455; species=rheMac
TCCCACTAAACTCCAGCTTGTTTTTTAGTCCAAATAGGATAATCTTTGGATGAGTAGTGGTCTTTCTTTTGCCTAGTTTTACAGTAATCTCCTCAATCTCTGGCTCCATCTGGTGGAATATTGTGAGGTCATGGCCATGGGCATCACTCTTCCTAAGTCTACTTTATGGGACCAGTATTGTGTCTTTATGATCCTCCAAA
>gene=chr20_7840065-7840265; species=hg19
TCTCAAAGTGTAGTCATAAGGCGTAGAATTAACAGATGACATAATGTGATATTTAAAAGTTTTAAGAAACCAGCAAATACATGTCTTGCAGCACAGCACCATCTACTGACCAGACAGAGAAAGAATATGGGGGTGGGGGAAGAAGGTAGAGAGAAAGGATGAGAAGGGCTGAGAAGGCTGGGGGGAAGaggaaagtgaaa
>gene=chr20_7840065-7840265; species=bosTau
TCTCAAAGTG-------AAGGCACAGAGTTAACAGATGACATAATATGATATTTACACGTTTTAGGAAATCAGCAATTGTATGTGTTGCAGCACAGCACCATCTACTGACCATAAAGGGAAAGAACATGGGAGTGAGAAAAAGAAG---------------------------------------------ACAGGAAAA
>gene=chr20_7840065-7840265; species=calJac
TCTCAAAGTGTATTCAT-AGGCGTAGAATTAACAGATGACATAATAGGATATTTAAAAA-CTTAAGAAACCAGCAAATATATGTCTTGCAGCACAGCACCATCTACTGACCAGATAGAGAAAGAATATGGGGGTTGGGGAAgaagggagggagaaagggtgagaagggttgagaaggctgg-gggaaggggaaagggaaa
>gene=chr20_7840065-7840265; species=canFam
TCTCAAAGTATAGGCATAAGACATAGAATTAACAGATGACATAATGTGATCTTTAAAAATTTTAAGACACCGGTAAATATATGTGTTGCGGCACAGCACCATCTACTGTCCACATTATGAAAAAACATagag--------------------------------------------------------------------
>gene=chr20_7840065-7840265; species=equCab
TCTCAAAGTGTAGGTATAAGGCATAGAATTTACAGATGACATAATATGATATTTTAAGAAGTTAAGAAACCAGCAAATATATGTGTTGCCACACAGCACCATCTACTGACCAGATAGGAACAGAATGTGgag--------------------------------------------------------------------
>gene=chr20_7840065-7840265; species=gorGor
TCTCAAAGTGTAGTCATAAGGCGTAGAATTAACAGATGACATAATGTGATATTTAAAAGTTTTAAGAAACCAGCAAATACTTGTCTTGCAGCACAGCACCATCTACTGACCAGACAGAGAAAGAATATGGGGGTGGGGGAAGAAGGTAGAGAGAAAGGATGAGAAGGGCTGAGAAGGCTGG-------------------
>gene=chr20_7840065-7840265; species=panTro
TCTCAAAGTGTAGTCATAAGGCGTAGAATTAACAGATGACATAATGTGATATTTAAAAGTTTTAAGAAACCAGCAAATACATGTCTTGCAGCACAGCACCATCTACTGACCAGACAGAGAAACAATATGGGGGTGGGGGAAGAAGGTAGAGAGAAAGGATGAGAAGGGCTGAGAAGGCTGG-------------------
>gene=chr20_7840065-7840265; species=papHam
TCTCAAAGTGTAGTCATAAGGCGTAGAATTAACAGATGACATAATGTGATATTTAAAAGTTTTAAGAAACCAGCAAATATATGTCTTGCAGCACAGCACCATCTACTGACCAGACAGAGAAAGAATATGggggtgggagcagaagggagtgagaaagggtgagaaggactgagaaggctga-------------------
>gene=chr20_7840065-7840265; species=ponAbe
TCTCAAAGTGTAGTCATAAGGCATAGAATTAACAGATGACATAATGTGATATTTAAAAGTTTTAAGAAAACAGCAAATACATGTCCTGCAGCACAGCACCATCTACTGACCAGACAGAGAAAGAATATGGGGGTTGGGGAagaagagagagagaaaggatgagaagggctgagaaggctgg-------------------
>gene=chr20_7840065-7840265; species=rheMac
TCTCAAAGTGTAGTCATAAGGCGTAGCATTAACAGATGACATAATGTGATATTTAAAAGTTTTAAGAAACCAGCAAATATATGTCTTGCAGCACAGCACCATCTACTGACCAGACAGAGAAAGAATATGggggtgggagcagaagggagtgagaaagggtgagaaggactgagaaggctga-------------------
>gene=chr20_8112618-8112856; species=hg19
CAAGAAAACCCCAAAGAGCGTAAGGCTCCTGGGGACCCCTAGCACCTCTGCAACCAGGGCACGGGGCATGCTCAGAGCGAATGCGGGAGGCAGGCGTTGGCTGCAATGGGGCTCGGGAGCCAGGAGGTGCCGCTGCGTCCCCGCTTCCTGGCGCCTGACCCAGCGTGCAAAGTTGGGCTGGGAGCCGCggggggaaggaaggacccagcgagcgagggtggcggggaaggggggcggg
>gene=chr20_8112618-8112856; species=bosTau
TCAGCCAGCCCCCGGGAACCCCTGACCCCCGGCAGCGCG-GGCA-CCGCGCCACC-GGGCACCGGGCATGCTCAGAGGGC----GCGGCGCAGGCGTCGGCTGCAGTGGGGCCCGGGCGCCGGGAGGTGCCGCTGCGTCCACGCTTCCCGGCGCCTGACCCAGCGCGCAAAGTTGGGCTGGAAGCCGCcaggggaaggagggacggagcgagcgc-ggcggcggggaaagggg----g
>gene=chr20_8112618-8112856; species=calJac
CAAGAAAACCCCAAAGAGCGTAAGGCTCCTGGGCACCCCTAGTCCTCCTGCAACCAGGGCACGGGGCATGCTCAGAGGGAGTGCGGGAGGCAGGCGTTGGCTGCAGTGGGGCTCAGGAGCCACAAGGTGCCGCTGCATCCCCACTTCCTGGCGCCTGACCCAGCGTGCAAAGTTGGGCTGGGAGCCGCggggggaaggaaggacccagcgagcgagggtggcgg--------------
>gene=chr20_8112618-8112856; species=canFam
GCGCCAAGCCCCAGGGGACGCGCGGCTCCAGGGCACCCCGGGCGCCCCAGCCACCGCGGCACGGGGCATGCTCAGAGGGC--GCGCGGCGCCGGCGTCGGCTGCAGTGGGGCCCGGGCGCCGGGAGGTGCCGCTGCGTCCCCGCTTCCCGGCGCCTGACCCAGCGCGCAAAGTTGGGCTGGAAGCCGCCgggggaaggagggagcgagccagcgagggtggcggggaagcggg----g
>gene=chr20_8112618-8112856; species=equCab
CCCCAAAACCCCAAGGAA--CGTGGCTCCGGTACACCCCCAGCACCCCTGCAAGCAGGGCACGGGGCATGCTCAGAGGGCGTGCGAGGAGCAGGCGTTGCCTGCAGTGGGGCCCTGGAGCCGGGAGGTGCCGCTGCGTCCCCGCTTCCCAGCGCCTGACCCAGCGCGCAAAGTTGGGCTGGAAGCCGCCGGGGGAAGGAGGGAACGAGCCGGCGAGGGTGGCGGGGAAGGGGG----G
>gene=chr20_8112618-8112856; species=gorGor
CAAGAAAACCCCAAAGAGCGTAAGGCTCCTGGGGACCCCTAGCACCTCTGCAACCAGGGCACGGGGCATGCTCAGAGCGAATGCGGGAGGCAGGCGTTGGCTGCAATGGGGCTCGGGAGCCAGGAGGTGCCGCTGCGTCCCCGCTTCCTGGCGCCTGACCCAGCGTGCAAAGTTGGGCTGGGAGCCGCGGGGGGAAGGAAGGACCCAGCGAGCGAGGGTGGCGG--------------
>gene=chr20_8112618-8112856; species=panTro
CAAGAAAACCCCAAAGAGCGTAAGGCTCCTGGGGACCCCTAGGACCTCTGCAACCAGGGCACGGGGCATGCTCAGAGCGAATGCGGGAGGCAGGCGTTGGCTGCAATGGGGCTCGGGAGCCAGGAGGTGCCGCTGCGTCCCCGCTTCCTGGCGCCTGACCCAGCGTGCAAAGTTGGGCTGGGAGCCGCggggggaaggaaggacccagcgagcgagggtggcggggaaggggggcggg
>gene=chr20_8112618-8112856; species=papHam
CAAGAAAACCCCAAAGAGCGTAAGGCTCCTGGGGACCCCTAGCACCCCTGCAACCAGGGCACCAGGCATGCTCAGAGCGAATGCGGGAGGCAGGCGTTGGCTGCAATGGGGCTCAGGAGCCAGGAGGTGCCGCTGCATCCCCGCTTCCTGGCGCCTGACCCAGCGTGCAAAGTTGGGCTGGGAGCCGCggggggaaggaaggacccagcgagcgagggtggcggggaaggggg--tgg
>gene=chr20_8112618-8112856; species=ponAbe
CAAGAAAATCCCAAAGAGCGTAAGGCTCCTGGGGACCCCTAGCACCCCTGCAACCAGGGCACGGGGCATGCTCAGAGCGAATGCGGGAGGCAGGCGTTGGCTGCAATAGGGCTCCGGAGCCAGGAGGTGCCGCTGCGTCCCCGCTTCCTGGCGCCTGACCCAGCGTGCAAAGTTGGGCTGGGAGCCGCggggggaaggaaggacccagcgagcgagggtggcggggaaggggggcggg
>gene=chr20_8112618-8112856; species=rheMac
CAAGAAAACCCCAAAGAGCGTAAGGCTCCTGGGGACCCCTAACACCCCTGCAACCAGGGCACCAGGCATGCTCAGAGCGAATGCGGGAGGCAGGCGTTGGCTGCAATGGGGCTCAGGAGCCAGGAGGTGCCGCTGCATCCCCGCTTCCTGGCGCCTGACCCAGCGTGCAAAGTTGGGCTGGGAGCCGCggggggaaggaaggacccagcgagcgagggtggcggggaaggggg--tgg
>gene=chr20_8701826-8702048; species=hg19
TTCTCAGAGGACAGTGCAGTGGTACTGTCTCCATTTATATAAATCGAGTAGGGCAGCTAACTTTCAGAAGGCTGGCAGTGGGCAGGGGTGCAAGTTACTTCATTGTTGAACCATTATTGCCATCTATTGGGCTCATCGTGCTATTGCATTGTGTGAGCCCTGAAAGATAGTAGTTAAATCAATTTAGAACTTTCGAACCATTTAGAACAACCTCGCTGACTT
>gene=chr20_8701826-8702048; species=bosTau
TTCTTGG-AGGCAGT------GCA--GTGC-CTTTTACAGAGCCCGAGCAGGGGAGTTAATTTATAGATGGCAGGAAG-GGGAGGTCATGTAAACTGCCTCGTTGTCGAGCCATGATTGCCATCTACTGGGTTTATTATGCTATTGCACTGTCTGGACACTG-------GAAGTCAAAACAATTTAGAAGTAT------------------TTTCATTACTT
>gene=chr20_8701826-8702048; species=calJac
TTCTCAGAGGACGGTGTAGTGGTCCCGTCTCCATTTATGTAAATTGAGTAGGGCAGCTAAC--TCAGAAGGCTGGCAGTGGGCGGGGCTGCAAGTTGCCTC---GTTGAACCAATATTGCCATCTATCGGGCTGATCGTGCTATTGCATTGTGTGAACCCTGAAAGA---TAGTTAAATCAATTTAAAACTTTTGAACAATTTAGAACAAACTTATTGACTT
>gene=chr20_8701826-8702048; species=canFam
TTCTTTGAAGACT-TGCTGTGGCCCTGTGT-CATTTATATAGATTGAACTGGGCGGCCAATTTTCGGGAGATTTGAGGCGGGAGGTAGTGCAAATTGCCTCATTGTTGAGCCAATATCGCCATCTATTGGGCTTGTCCTGTTATTCCCCTGCGTGAGTGCCGAAAAGAGGTAGT--AGTCAAG-TCAAATAAT------------------CTTCTTTAGTT
>gene=chr20_8701826-8702048; species=equCab
TTCTTAGAAGACAGTGCTGTGGCACCGTGT-CATTTATATGGATTGAACAAGGCAGCTACCTTTCAGAAGGCAGGGAGCAGGAGGTCATGCAAGTTGCCTC-TTGCTGAGCCAATATTGCCATCTACTGGGTTTATGACGCTATTGCACTGTGTAAACCCTGAAAGATGGAAGT--AATCAGTCTTGAACTAT------------------CTTCTTTACTT
>gene=chr20_8701826-8702048; species=gorGor
TTCTCAGAGGACAGTGCAGTGGTACTGTCTCCATTTATATAAATCGAGTAGGGCAGCTAACTTTCAGAAGGCTGGCAGTGGGCAGGGGTGCAAGTTACTTCATTGTTGAACCATTATTGCCATCTATTGGGCTCATCGTGCTATTGCATTGTGTGAACCCTGAAAGACAGTAGTTAAATCAATTTAGAACTTTCGAACAATTTAGAACAACCTCGCTGACTT
>gene=chr20_8701826-8702048; species=panTro
TTCTCAGAGGACAGTGCAGTGGTACTGTCTCCATTTATATAAATCGAGTAGGGCAGCTAACTTTCAGAAGGCTGGCAGTGGGCAGGGGTGCAAGTTACTTCATTGTTGAACCGTTATTGCCATCTATTGGACTCATCGTGCTATTGCATTGTGTGAACCCTGAAAGATAGTAGTTAAATCAATTTAGAACTTTCGAACAATTTAGAACAACCTCGCTGACTT
>gene=chr20_8701826-8702048; species=papHam
TTCTCAGAGGACAGTGCAGTGGTACTGTCTCCATTTATATAGATCGAGTAGGGCAGCTAACTTTCAGAAGGCTGGCAgcgggcgggggTGCAAGTTACTTCATTGTTGAACCATTATTGCCATCTATTGGACTCATCATGCTATTGCATCGTGTGAACCCTGAAAGATAGTAGTTAAATCAATTTAGAACTTTCG-------------AACCTCGTTGACTT
>gene=chr20_8701826-8702048; species=ponAbe
TTCTCAGAGGGCAGTGCAGTGGTACTGTCTCCATTTATATAAATCGAGTAGGGCAGCTAACTTTCAGAAGGCTGGCAGTGGGCAGGGGTGCAAGTTACTTCATTGTTGAACCATTATTGCCATCTATTGGGCTCATCATGCTATTGCAGTGTGTGAACCCTGAAAGATAGCAGTTAAATCAATTTAGAACTTTCGAACAATTTAGAACAACCTCGTTGAATT
>gene=chr20_8701826-8702048; species=rheMac
TTCTCAGAGGACAGTGCAGTGGTACTGTCTCCATTTATATAGATCGAGTAGGGCAGCTAACTTTCAGAAGGCTGGCAGCGGGTGGGGGTGCAAGTTACTTCATTGTTGAACCATTATTGCCATCTATTGGACTCATCCTGCTATTGCATCGTGTGAACCCTGAAAGA---TAGTTAAATCAATTTAGAACTTTCG-------------AATCTCGTTGACTT
>gene=chr20_8703033-8703251; species=hg19
ATGATGATGACTGTAAAAAATCTTCAATGGATGAGGTGGGTACTTAGGGCTTCTGGTCCCTAAGGCATTCCACCACCCTGTACTCTCCTGGGTCTGTCTCATGGTCACTTTCTGCCATCTAGTGGCAAAAAGTAGATTTGTGCCTTCCAATTGCCAGCTTCAATTTTTGAGGCAATTAAATGGCTTATGAAATGTTCCACAATCCGGAGAAGATATGG
>gene=chr20_8703033-8703251; species=bosTau
ATGATGATGACTGTAAAAAGTCTTCAATGGATGAGGTAGGTTTCTAGGGCTTCTGATCAGAGA-GTTTTCA-CCAACTCCGCTCACTCTGAATGTAGTT-CTGGTCACCTTCTGCCATCTAGTGGTAAAAAT-AAATTTGTGATCTCCATCTTCCCACTTCAGTTTTCGAGGCAGTTAAATGGA-TGTC--ATGGTCCAAAGTCCAGAGAAGACATGA
>gene=chr20_8703033-8703251; species=calJac
ACGACGATGACTGTAAAAAATCTTCAATGGATGAGGTGGGTACTTAGGGCTTCTGGTCCCAAAGGCATTCCACCAACCTGTTACCTCCTGGATCTGACTCATGGTCACTTTCTGCCATCTAGTGGCAAAAAGTAAATGTGTGCGTTCCAACTGCCAGCTTCAATTTTTGAGGCAATTAAATGGCTTATGAAATGTTCCAAAGTCCAGAGAAGATATGG
>gene=chr20_8703033-8703251; species=canFam
atgatgatgaCTGTAAAAAATCTTCTATGGATGAGGTAGGTATTTGGGGCTTCTGGT--CAGAGGCACTCCCCTGGTTCTGACCCATGTGGATACAGTTCATGGTCACCTTCTGCCATCTAGTGGTCAAAAG-AAATTCGTGACATCCAAGAGACTGCTTCAATTTTTGAGGCAGTTAAATGCACTGTGAAATGACCCAAAATCCAGAGAAGACATGA
>gene=chr20_8703033-8703251; species=equCab
ATGACGATGACTGTAAAAAATCTTCAATGGATGAGGTAGGTGTCTGGG-CTTCTGGTTGAAGAGGCTTTCCACTGACTCGACGCCCTCTGGATCTAGTCCATGGCCACCTTCTGCCATCTAGTGGTGAAAAG-AAATCTCTGCTATCCAACTGCCCGCTTCAG-TTTTGAGGCAATTAAATGCACAGTTAAATGGTCCAAAGTCCAGAGAAGACATGA
>gene=chr20_8703033-8703251; species=gorGor
ATGATGATGACTGTAAAAAATCTTCAATGGATGAGGTGGGTACTTGGGGCTTCTGGTCCCTAAGGCATTCCACCACCCTGTACTCTCCTGGGTCTGTCTCATGGTCACTTTCTGCCATCTAGTGGCAAAAAGTAGATTTGTGCCTTCCAATTGCCAGCTTCAATTTTTGAGGCAATTAAATGGCTTATGAAATGTTCCAAAGTCCAGAGAAGATATGG
>gene=chr20_8703033-8703251; species=panTro
ATGATGATGACTGTAAAAAATCTTCAATGGATGAGGTGGGTACTTAGGGCTTCTGGTCCCTAAGGCATTCCACCACCCTGTACGCTCCTGGGTCTGTCTCATGGTCACTTTCTGCCATCTAGTGGCAAAAAGTAGATTTGTGCCTTCCAATTGCCAGCTTCAATTTTTGAGGCAATTAAATGGCTCATGAAATGTTCCAAAGTCGAGAGAAGATATGG
>gene=chr20_8703033-8703251; species=papHam
ATGATGATGACTGTAAAAAATCTTCAATGGATGAGGTGGGTACTTAGGGTTTCTGGTCCCAAAGGCATTCCACCAACCTGTACCCTCCTGGATCTGTCTCATGGTCACTTTCTGCCATCTAGTGGCAAAAAGTAAATTTGTGCCTTCCAATGACCAGCTTCAATTTTTGATGCAATTAAATGGCTTATGAAATGTTCCGAAGACCAGAGAAGATATGC
>gene=chr20_8703033-8703251; species=ponAbe
ATGATGATGACTGTAAAAAATCTTCAATGGATGAGGTGGGTACTTAGGGCTTCTGGTCCCAAAGGCATTCCACCAACCTGTACTCTCCTGGGTCTATCTCATGGTCACTTTCTGCCATCTAGTGGCAAAAAGTAGATTTGTGCCTTCCAATTGCCAGCTTCAATTTTTGAGGCAATTAAATGGCTTATGAAATGTTCCAAAGTCCAGAGAAGATATCG
>gene=chr20_8703033-8703251; species=rheMac
ATGATGATGACTGTAAAAAATCTTCAATGGATGAGGTGGGTACTTAGGGTTTCTGGTCCCAAAGGCATTCCACCAACCTGTACCCTCCTGGATCTGTCTCATGGTCACTTTCTGCCATCTAGTGGCAAAAAGTAAATTTGTGCCTTCCAATGACCAGCTTCAATTTTTGATGCAGTTAAATGGCTTATGAAATGTTCCAAAGACCAGAGAAGATATGC
>gene=chr20_8771202-8771408; species=hg19
GGAGAATCAGAGACTAACCAAACCTTCAGTTTGGGTACTACTAAGTAAACGTCAGTTCTAAATAGCTGATGTAATGTTGTAATGCCACCCTCTGTCCAGCAGAGGATGCCCTGCACCAAAATCACTTTGGTTTTTATCTAGCAAAATAGTCTCATAAATCAGAGAAAAGCAAATCTTTTGTTTCCCATAGTAACAGTTGATTGGGG
>gene=chr20_8771202-8771408; species=bosTau
AAA-----AGAGATTAGCTAACTCTGT--------------------------AGCTCTAAACAGATGATGTAATATTGTAATGTCAGGCTCTGTCCAGCAGAGGATGTCTTGTACCAAAATCACCCTGGTATTTATCTAACAAAATATTCTCTTAAGCCAAAAGAAAGAAAAT-AATTTTTTCCC--CATAATAGTTTATTGGGG
>gene=chr20_8771202-8771408; species=calJac
GGAGAATCAGAGG-----TAAACCTTCAGTTTGGTTACTGCTAAGTAAACTTCAGTTCTGAATAGCTGATGAAATGTTGTAATGCCACCCTCTGTCCAGCAGAGGATGCCCTGCACCAAAATCACTCTGGTTTTTATCCAGCAAAATAGTCTTACAAACCAGAGAAAAGCAAATCTTTTGTTCCCCATGGTAACAGTTGAT---GG
>gene=chr20_8771202-8771408; species=canFam
GGATAATTAGAAGTTAGCCAACTCTTC--------------------------AG--------ATCTGATAAAATATTGTAATGGCAGACGCTGTCCAGCAGAGGATGTCCTGTACCAAAATCACCCAGGTTTTTAGCCAACAAAATGATCTCATAAACCAaaaaacaagaaacaTATTTTCCCCAATAGTAATAGTTTATTGTGA
>gene=chr20_8771202-8771408; species=equCab
AGGGAATTAGAGATAAGCCAAGTCTTC--------------------------AACTCTAAGTATCTGATGTGATATTGTCATGGCAGACTTTGTCCAGTAGAGGATGTCCTGTACCAAAATCACCCTGGTTTTTATCCAAGAAAATATTCTCCTGAACCAG-AAACAACAAAT-TTTTTCCCCCTATAATAATAGTTTATTG-GG
>gene=chr20_8771202-8771408; species=gorGor
--------------------------------------------------------------------------------------------------------------------------------------------------------------------------------------------------------------
>gene=chr20_8771202-8771408; species=panTro
GGAGAATCAGAGACTAACCAAACCTTCAGTTTGGATACTACTAAGTAAACTTCAGTTCTAAATAGCTGATGTAATGTTGTAATGCCACCCTCTGTCCAGCAGAGGATGCCCTGCACCAAAATCACTTTGGTTTTTATCTAGCAAAATAGTTTCATAAATCAGAGAAAAGCAAATCTTTTGTTTCCCATAGTAACAGTTGATTGGGG
>gene=chr20_8771202-8771408; species=papHam
GGAGAATCAGAAACTATCCAAACCTTCAGTTTGGTTACTACTAAGTAAACTTGAGTTGTAAATAGCTGATGTAATGTTGTAATGGCACCCGCTGTCCAGCAGAGGACGCCCTGCACCAAAATCACTTCGGTTTTTCTACAGCAAAATAGTCTCATAAATCAGAGAAAAGCAAATCTTTTGTTTCCCATAGTAACAGTTGATTGGTG
>gene=chr20_8771202-8771408; species=ponAbe
GGAGAATCAGAGACTAACCAAATCTTCAGTTTGGATACTGCCAAGTAAACTTCAGTTCTAAATAGCTGATGTAATGTTGTAATGCCACCCTCTGTCCAGCAGAGGATGCCCTGCACCAAAATCACTTTGGTTTTTATCCAGCAAAATAGTCTCATAAATCAGAGAAAAGCAAATCTTTTCTTTCCCATAGTAACAGTTGATTGGGG
>gene=chr20_8771202-8771408; species=rheMac
GGAGAATCAGAAACTATCCAAACCTTCAGTTTGGTTACTACTAAGTAAACTTGAGTTCTAAATAGCTGATGTAATGTTGTAATGGCACCCTCTGTCCAGCAGAGGACGCCCTGCACCAAAATCACTTCGGTTTTTCTACAGCAAAATAGTCTCGTAAATCAGAGAAAAGCAAATCTTTTGTTTCCCATAGTAACAGTTGATTGGGG
>gene=chr20_8834491-8834742; species=hg19
TGTGTGTGTAAGCTTCAAAGCGTTATTCAACAAAGAAGCGCTGTTCTCCCAAGCTCTAACCATTTACTCGTAATGGGCATATGGTATTTCGAGTGCTGTACTTTACTATTTCACCACTAGAGGGCAAGAGGAGCCCCACAATGCTTGACATTGCCAGATCTGCAGTCAAAATGATTAATCATGAGGCAAAAACAAGAAGCCAGAGGGAAAAAAGGAAGAGCTCACAAAGGCAAAATAAACATCCATAAACT
>gene=chr20_8834491-8834742; species=bosTau
TAGGACCTGTTTGGCTAAAGCATTGTTT---CGAGGAGAGGGGTACCACCAAGCTCTAAACGCCA--------AGG------------------ACGTTAAGCTAGTCTTTCACCACTAGAGGGCGAGAACGACTCCGCGGCACTTCCCTTTGCCAGACCTGAAGTCAAAATGATTTATCGAAAGGCAAAAACAAGAAGTCAGAGAGGAAAGGGGAagaacacttgaAGGCAAAATATACACCCATAAACT
>gene=chr20_8834491-8834742; species=calJac
TGTGTTGGCAACCGTCAAA-----CTTCTACAAAGAAGTGCTATTCTCCCAAGCTCTCAGCATTTACTCATAATGGGCATTAAGTATTTCGAGTGCTGTACTTTACTATTTCACCACTAGAGGGCAAGAACAGCCCCACAATGTTTGGCGTTGCCAGACCTGCCGTCAAAATGATTAATCATGAGGCAAAAACAAGAAGCCAGAGAGAAAAAAGGAAGGGTTCACAAGAGCGAAATAAACATCCATAAACT
>gene=chr20_8834491-8834742; species=canFam
TGAGTGGGCTCTGGCCAGCGCATTCTTC---CCAAGAAAGTGCTTCCCCC-AGCTCTACATGTTGACTTAT------CACAAAGCATTTCTAGTCCCTGAATGCAGCATTTCACCGCTAGAGGGCAAGAATGACTCCGCAATGCTTGGCTTTGCCAGACCCGAAGTCAAAATGATTAATCACTAGGCAAAAACAAGAAGCC--GGAGAAAAGGGGAAGAGCACACGGAGGCAAAATAAACATCCATAAACT
>gene=chr20_8834491-8834742; species=equCab
AGTCTGGACTCTGGCTAGAGCCTCATTC---TAAAGAGAATGCTTCCCCCAAGCTTTAAACATTTGCTGGC------CATAAAGCGTTTCCAGTACGCTAACGGGCCATTTCACCACTAGAGGGCAAGCACGCCTCCGCGATCCTTGGCTTTGCCGGACCCGAAGTCAAAATGATGAATCCTGAGGCAAAAACAAGAAGCCAGAGTGAAAAGGGGAAGAGCGCGCGAAAGCAAAATAAACGTCTATAAACT
>gene=chr20_8834491-8834742; species=gorGor
-----------------------------------------------------------------------------------------------------------------------------------------------------------------------------------------------------------AGGGAAAAAAGGAAGAGCTCACAAAGGCAAAATAAACATCCATAAACT
>gene=chr20_8834491-8834742; species=panTro
GGTGTGTGTAATCTTCAAAGCGTTATTCAACAAAGAAGCGCTGTTCTCCCAAGCTCTAACCATTTACTCGTAATGGGCATATAGTATTTCGAGTGCTGTACTTTACTATTTCACCACTAGAGGGCAAGAGGAGCCCCACAATGCTTGACATTGCCAGATCTGCAGTCAAAATGATTAATCATGAGGCAAAAACAAGAAGCCAGAGGGAAAAAAGGAAGAGCTCACAAAGGCAAAATAAGCATCCATAAACT
>gene=chr20_8834491-8834742; species=papHam
TGTGTGGGCAACCGTCAAAGCGTTATTCAACAAAGAAGTGCTATTCTCCCAAGCTCTAAGCATTTACTCATAATGGGCATAAAGTATTTCGAGTGCTGTACTTTACTATCTCACCACTAGAGGGCAAGAGCAGCCACACAATGCTTGGCGTTGCCAGATCTGCAGTCAAAATGATTAATCATGAAGCAAAAACAAGAAGCCAGAGGGAAAAAAGGAAGAGCTCACAAAGGCAAAATAAACATCCATAAACT
>gene=chr20_8834491-8834742; species=ponAbe
TGTGTGGGCAATCTTCAAAGCGTTATTCAACAAGGAAGTGCTGTTCTCCCAAGCTCTAACCATTTACTCGTAATGGGCATGAAGTATTTCGAGTGCTGTACTTTACTATTTCACCACTAGAGGGCAAGAGCAGCCCCACAATGCTTGACATTGCCAGATCTGCAGTCAAAATGATTAATCATGAGGCAAAAACAAGAAGCCAGAGGGAAAAAAGGAAGAGCTCACAAAGGCAAAATAAACATCCATAAACT
>gene=chr20_8834491-8834742; species=rheMac
TGTGTGGGCAACCGTCAAAGCGTTATTCAACAAAGAAGTGCTATTCTCCCAAGCTCTAAGCATTTACTCATAATGGGCATAAAGTATTTCGAGTGCTGTACTTTACTATCTCACCACTAGAGGGCAAGAGCAGCCCCACAATGCTTGGCGTTGCCAGATCTGCAGTCAAAATGATTAATCATGAAGCAAAAACAAGAAGCCAGAGGGAAAAAAGGAAGAGCTCACAAAGGCAAAATAAACATCCATAAACT
>gene=chr20_9373981-9374240; species=hg19
CACTGGGGAGGTTGGAGCAGCTCTGCACACCTCTGGAAACTATGTGGATTTCAAGTTTGCAGCACTAGTCTAAGGAAAAGCTCAATGGGTGTGCTAATTTGGGTTGGGGAGTGAAAACAGAAGGCTGTGCCGCCTGCCATCTAGTGGGTGTTGGGTTGCATCACTCCCAGGCCTCCCAGGCTCCTCCTGGACTGGGAAGGAGAATGGAGAAGCACAGCCCTTCCTTAATTCAGCTCTTTCTGTTTCTCTCTAGCTTGAA
>gene=chr20_9373981-9374240; species=bosTau
--CTGGGGAGAGCAGAGCAGCTCTGCGAACCTTGAGAGTCCTTTCTGGTGCCAAGTTTGCAGCTTTAGCTTAAGGCAAAGCA-------TGGGCTAGTTTGGGGTGTGCAATGAAAGTATAAGGCTGTGCTGACTGCCACCTACTGGATGTTGGTT-GTGTAACTCACAGGCCTTC--TGCTCATTTTGGTCTGGAACAGAGAATGAAGAAGTAAAA-CTATCATCAA-TCAGCCTTTTCTGTTTGTCTCTAGCTGGAA
>gene=chr20_9373981-9374240; species=calJac
CACTAGGGAAATTGGAGAAACTCTGCACACGTCTGGAAACTATGTGCATTTCAAGTTTGCAGCGCTAGTCTAAGGGAAAGTTGAATGGGTATGCTAAT-----TTGGGGAATGAAAACGGAAGGCTGTGCTGCCTGCCATCTAGTGGGTGTTGGGTTGCATCACTCCCAGGCCTCCTAGGCTCTTTCTGGGCTGGGAAGGAGAATAGAGAAGCACAGCCCTTCCTTAATTCAGCTCTTCCTGTTTCTCTCTAGCTGGAA
>gene=chr20_9373981-9374240; species=canFam
CGCTGGGGAAAGTGGAGTGCCTCTGCTTGTCCCTGGAGACT--GTGGGTGTCAAGTTTACAGT------CTAAGGTGAAGTTGCATGGATAGGCTGGTTGGGGTCAGGGAATGACAACATAAAACTGCG--GACTACCACCTAGTGGATACTGGGCTGTATAA--CA--GGCCTCC-TTGCTCACCCTGGGCGGGGAATGAAACTGGACAAGCACA-----TCATTAATTCAGCCTTTTCTGTTTATCTCTAGCTTGAA
>gene=chr20_9373981-9374240; species=equCab
--------AGTGTGGAGCAGCTCTCCCTACCTCCGGAGACCAGGTGGATGTCAAGTTTGTAGCGTTAGGCTAAGGCAGAGGGGGATGCGTGAGCTGATGTGAGTTGAGGAATG-------GAAATTGCT--GACTGCCATCTAGTGGATGTTGGATTGTATAACTCACCGGCCTCC-ACGCTTATTCAGGGCTGGGAATGAGAATGGAGAAGCACAACCGGTCGTTAATTCAGCCTTTTCTGTTTATCTCTAGCTCGAA
>gene=chr20_9373981-9374240; species=gorGor
CACTGGGGAGGTTGGAGCAGCTCTGCACACCTCTGGAAACTATGTGGATTTCAAGTTTGCAGCACTAGTCTAAGGAAAAGCTGAATGGGTGTGCTAATTTGGGTTGGGGAGTGAAAACAGAAGGCTGTGCCGCCTGCCATCTAGTGGGTGTTGGGTTGCATCACTCCCAGGCCTCCCAGACTCCTTCTGGACTGGGAAGGAGAATGGAGAAGCACAGCCCTTCCTTAATTCAGCTGTTTCTGTTTC-CTCTAGCTTGAA
>gene=chr20_9373981-9374240; species=panTro
CACTGGGGAGGTTGGAGCAGCTCTGCACACCTCTGGAAACTATGTGGATTTCAAGTTTGCAGCACTAGTCTAAGGAAAAGCTGAATGGGTGTGCTAATTTGGGTTGGGGAGTGAAAACAGAAGGCTGTGCCGCCTGCCATCTAGTGGGTGTTGGGTTGCATCACTCCCAGGCCTCCCAGGCTCCTCCTGGACTGGGAAGGAGAATGGAGAAGCACAGCCCTTCCTTAATTCAGCTCTTTCTGTTTCTCTCTAGCTTGAA
>gene=chr20_9373981-9374240; species=papHam
CAC-----------------------------------------------------------------------------------------------------------------------------------------------GGTGTTGGGTTGCATCACTCCCAGGCCTCCCAGGCTCCTCCTGGGCTGGGAAGGAGAATGGAGAAGCACAGGCCTTCCTTAATTCAGCTCTTTCTGTTTCTCTCTAGCTTGAA
>gene=chr20_9373981-9374240; species=ponAbe
CAC---------TGGAGCAGCTCTGCACACCTCTGGGAACTATGTGGATTTCAAGTTTGCAGCACTAGTCTAAGGAAAAGCTGAATGGGTGTGCTAATTTGGGTTGGGGAGTGAAAGCGGAAGGCTGTGCCGCCTGCCATCTAGTGGGTGTTGGGTTGCATCACTCCCAGGCCTCCCAGGCTCCTCCTGGGCTGGGAAGGAGAATGGAGAAGCACAGCCCTTCCTTAATTCAGCTCTTTCTGTTTCTCTCTAGCTTGAA
>gene=chr20_9373981-9374240; species=rheMac
-------------------------------------------------------------------------------------------------------------------------------------------------------------------------------------------------------------------------------------------------------------------
>gene=chr20_9388796-9389025; species=hg19
TTGTGGGCATGGGGGCTGTTCCACCTCACCTTATTTTTGTTTCACAGACCATAGAAGCCACCTTGGTATGTGGTGACATTACATTGTCATTCACGACTTCAACCACAAGGTGGCGATGAGAGACTATGGATTTGTTAGTGCTGGGCATGTAGCTTCTTCTGTTCCCAAGTGCATTCACAAGACTCCTTTTAATCAAAAGCTGGTTTTCAAAAAAACATAAGAAGTATTT
>gene=chr20_9388796-9389025; species=bosTau
TCCTGGGCATGTGGACTGTTCCATCTCACCTTATTTTTGTTGCACAGACCA--------ACCTTGGCTCATGGGGGCCTTGTGTTGTCATTTCCAGTATCGTCCACAAGGTGGCTCTGAGAGAC--TGGATTTGGTAGCACTCCACGCATAGCCTCTTGCATTGG-ATACAC-TTTATAAGACCTATTTGAGTCAAAACCTGGTCTCTAAAAA--CATAGCAAGTATTT
>gene=chr20_9388796-9389025; species=calJac
TTGTGGGCATGGGGTCTGTTCCACCTTACCTTATTTTTGTTTCACAGACCGTAGAAGCCACCTTGGTATGTGGTGACATTACATTGTCATTTGTGACATCACCCACAAGGTGGCGTGGAGAGACTATGGATTTGTTAGCACTGGGCATATAGCCTCTTCTGTTCCCACGTTTATTCACAAGACTTCTTTTAATCAAAAGCTGGTTTTC--AAAAACAT---AAGTATTT
>gene=chr20_9388796-9389025; species=canFam
TTCTTGGCATCAGGGCAGCTCTCCCTCACCCTGTTTTAGTGTCACAGACCAGAGTAGTCTCCTTGGCATGCAGTGACATTCCCTTGTCATTCCCTTCATCGTCCACAAGGTGGCTCTGAGATACTGTGGATTTCGTAGCACTGAGCGTATTGCTTCTTGCATTCG-GTGTATTTTCATAAGACATCTTTTCATCAAAAACAGCCCTCCAAAAC--TGTATGCAGTATTT
>gene=chr20_9388796-9389025; species=equCab
TTCTGGACAT-GAGGCTGCTCA-CCTCACCTTGTTTTTGTTTGACAGACCAACGTAACCATTTGGGCATGCAGTAGCATTCCCTC-----------CGTTATCCACAGGGTGGCTCTGAGAGACTGTGGATTTGTTAGCACTCAACATGTAGCCTCTTGCATTAG-ATATACTTTCATTAGACCTCTTTTAATCAAAAGCTGGTCTCCAAAAA--TGTATAAAGTGTTT
>gene=chr20_9388796-9389025; species=gorGor
-------------------------------------------------------------------------------------------------------------------------------------------------------------------------------------------------------------------------------------
>gene=chr20_9388796-9389025; species=panTro
TTGTGGGCATGGGGGCTGTTCCACCTCACCTTATTTTTGTTTCACAGACCATAGAAACCACCTTGGTATGTGGTGACATTACATTGTCATTCACGACTTCAACCACAAGGTGGCGATGAGAGACTATGGATTTGTTAGTGCTGGGCATGTAGCTTCTTCTGTTCCCAAGTGCATTCACAAGACTCCTTTTAATCAAAAGCTGGTTTTCAAAAAAACATAAGAAGTATTT
>gene=chr20_9388796-9389025; species=papHam
TCGTGGGCATGGGAGCTGTTCCACCTCACCTTATTTTTGTTTC----ACCATAGAAGCCACCTTGGTATGTGGTGATATTACATTGTCATTCATGACCTCATCCACAAGGTGGCGCTGAAAGACTATGGATTTGTTAGTGCTGGGCATGTAGCCTCTTCTCTTCCCACGTGCATTCACAAGACCCCTTTTAATCAAAAGCTGGTTTTCAAAAAAACATAAGAAGTATTT
>gene=chr20_9388796-9389025; species=ponAbe
TTGTGGGCATGGGGGCTGTTCCACCCCACCTTATTTTTGTTTCACAGACCATAGAAGCCACCTTGGTGTGTGGTGACATTACATTGTCATTCATGACCTCAACCACAAGGTGGCGATGAGAGACTATGGATTTGTTAGTGCTGGGCATGTAGCCTCTTCTGTTCCCACGTGCATTCAGAAGACTCCTTTTAATCAAAAGCTGGTTTTC-AAAAAACATAAGAAGTATTT
>gene=chr20_9388796-9389025; species=rheMac
TTGTGGGCATGGGAGCTGTTCCACCTCACCTTATTTTTGTTTCACAGACCATAGAAGCCACCTTGGTATGTGGTGACACTACATTGTCATTCATGACCTCACCCACAAGGTGGCGCTGAAAGACTATGGATTTGTTAGTGCTGGGCATGTAGCCTCTTCTGTTCCCACGTGCATTCCCAAGACTCCTTTTAATCAAAAGCTGGTTTTCAAAAAAACATAAGAAGTATTT
>gene=chr20_9448743-9448964; species=hg19
TGATCCCAAATAATATGAAGCAAAACTGAGATCTTTATATTTATGGGCAAAAATACTGTCTCCTCATCACAGGCCATCACTGTCACTTCACCACTAGGTGGCCACTGCCCCTCAAGGATCAGCATCCACATAGCTTGGGGTCCCGTCCCTCCTTTTTCCAAAATACAGAAGTCGATGAGCTCAATAATAGAAAGAAAAAAAAAGAAGAGTGAGAGGAGTGA
>gene=chr20_9448743-9448964; species=bosTau
TGAGCCCAAAAAACATGGGACAAAG------------------TAGACACGCCTCGTGTCTCTTCTTCCCAGCCCAGCACTGACACTT-CACAGCGAGTGC-CCGCGC-CCC-CAGGAGAATCATGCTTGTGGACTGGGGCTCCTGCCCTCCTTCTCACAGAATGCAAGA-TTCATGATCTCAATAATGAGAAA-------AA-------------AGTGA
>gene=chr20_9448743-9448964; species=calJac
-----------------------------------------------------------------------------------------------------------------------------------------------------------------------------------------------------------------------------
>gene=chr20_9448743-9448964; species=canFam
TGATTCCAAGAAATGTAGGGCAAAGCTGGAAGCTTTATATTTTTGGACAAACATAATGTCTCTTCATCCCAGTTCATCATTATTACTTCCCCAGTAGGTGA-CACTTC-CAC------------TTATCATGGATTGGGGCTCTTTCTCACCTTTTCACAGTATACAGAT-TCGATGAGCTCAAAAATGAAAAA-------AA-------------AGTGA
>gene=chr20_9448743-9448964; species=equCab
TGATCCCAAAAAACATGAGGCAGAGCTGGAAACCTTGTATGTTTGGACAAACATAATGTCTCTTCTTCCCCATCCATCACCATTACTT-CACGCTAGGTGG-CCCTGC-CGC-AGGGAGAAGCATCCTCATGGATTGAGGCTCCTTCCGTCCTTTTCTCAGAATCCAAAA-TCAATGAGCTCAATAATGAAAAA-------AA-------------CATGA
>gene=chr20_9448743-9448964; species=gorGor
TGATCCCAAATAATATGAAGCAAAACTGAGATCTTTATATTTATGGGCAAAAATACTGTCTCCTCATCACAGGCCATCACTGTCACTTCACCACTAGGTGGCCACTGCCCCTCAAGGATCAGCATCCACACAGCTTGGGGTCCCGTCCCTCCTTTTTCCGAAATACAGAAGTCGATGAGCTCAATAATAGAAAG-AAAAAAAAAAAGAGTGAGAGGAGTCA
>gene=chr20_9448743-9448964; species=panTro
TGATCCCAAATAATATGAAGCAAAACTGAGATCTTTATATTTGTGGGCAAAAATACTGTCTCCTCATCACAGGCCATCACTGTCACTTCACCACTAGGTGGCCACTGCCCCTCAAGGATCAACATCCACATAGCTTGGGGTCCCGTCCCTCCTTTTTCCGAAATACAGAAGTCGATGAGCTCAATAATAGAAAGAAAAAAAAAAAAGAGTGAGAGGAGTGA
>gene=chr20_9448743-9448964; species=papHam
TGGTCCCATATAATATGAGGCAAAGATGAGATCTTTATATTAATAAGCAAAAATACTGTCTTGTCATCACAGGCCATCACTGTCACTTCACCACTAGGTGGCCACTGCCCCTCAGGGATCAGCATCCATATGGCTTGGGGTCCC-----------------------------------------------------------------------------
>gene=chr20_9448743-9448964; species=ponAbe
TGGTCCCAAATAATATGAATTAAAACTGAGATCTTTGTATTTATGGGCAAAAATACTGTTTCCTCATCACAGGCCATCACTGTCACTTCACCACTAGGTGG-------CCCTCAAGGATCAGCATCCACATAGCTTGGGGTCCCTTCCCTCCTTTTTCCAAAATACAGAATTCGATGAGCTCAATAATAGaaaaaaaaaaaaaCAAGAGTGAGAGAAGTGA
>gene=chr20_9448743-9448964; species=rheMac
TGGT-CCATATAATATGAGGCAAAGCTGAGATCTTTATATTAATAAGCAAAAATACTGTCTTGTCGTCACAGGCCATCACTGTCACTTCACCACTAGGTGGCCACTGCCCCTCAGGGATCAGCATCCATATGGCTTGGGGTCCCTTCCCTCCTTTTTCCAAAATACAGAAGTTGATGAGCTCAATCATAGAAAA-------AAAAAGAGTGAGAGGAGTAA
>gene=chr20_9590619-9590836; species=hg19
ACCAAGTGTAGTAGCTTTTGTTTTGTTTTGTTTTAAATAAGACACAGCCTTTGTTTTCTAAGAACAACACACAAAGGAATTAAAAACGACTCAAGCCTGCCCCCTGGTGTGAAGATAGATAAAAGCAACCGCAAGGTCTTAAAGTCATCTTCCTGAAAGTATCTTGGTGAGAGCTGAAATCACACCGCCATACGCAAAGCCGAATGTATATAATTGG
>gene=chr20_9590619-9590836; species=bosTau
GTTAAGTGTAGTGGGTTTTGGTTTGTTTTTTTTAAAATTACACTCGGCTATTGTTTTTTCAGG---AGACACATCGAATTTC----AGACTCAAATCTGCCCCCTGGTGTGAAAATAGT-AAAAGCACCTGAAGCTACTTAG---------------------------AAGGCTGAAATCACTCTGCTATATAAAAACTGTAGTATGTAAGCTGGG
>gene=chr20_9590619-9590836; species=calJac
ACCAAGTGTAGTGGGTTTTATTTTGTTTTA----AGTTAAGACACAGCCTTTGTTTTCTAAGAACACAAAACAAAGT--TTAAAAAAGACTCAAGCCTGCCCCCTGGTGTGAAGATAGATAAAAGCAACTGCAAGCGTTTAAAGGTATTTTCCCGAAAGTATCTTGGTAACAGCTGAAATCACACTGATATACCAAAAACCTAATATATATAATTGG
>gene=chr20_9590619-9590836; species=canFam
GATAAGTGTAGTAGGTTTTTTTTGGTTTTTTTTTAAATTAAACCCAAGTATTGTTTTCTAAGAACCACATCGAGCAGAGTTCAAAAAGACTCAACTCTGCCCCCTGGTGTGAAAATAGATAAAAGCAACTGGAAGTATTTAAGGGTGTAT-TATTAAAGTATCTTGGTGAAAGCTAAAAT-----TCCTGTACC-AAAACTCATTGTGTTTAACTGG
>gene=chr20_9590619-9590836; species=equCab
GCCAAGTGTAGTAGGTTTTGCTCTGCTTTTTCTTAAATTAGACATGGCTATTGTTTTGTAAGAACCACACACAACAGATTTCAAAAAGACTGACGTCTGCCCCCTGGTGTGAAGATGGATAAACGCAACTGCAGCTACTGGGGGGCAACT-TGTTAAAGCTTCTCAGAGAGGGCTGAAGTCACCCTGCTATACA-CAAATATAGTGCGTGTGGTGGG
>gene=chr20_9590619-9590836; species=gorGor
ACCAAGTGTAGTAGCTTTTGTTTTGTTTTGTTTTAAATAAGACACAGCCTTTGTTTTCTAAGAGCAACACACAAAGGAATTAAAAACGACTCAAGCCTGCCCCCTGGTGTGAAGATAGATAAAAGCAAC-GCAAGGGCTTAAAGGCATCTTCCTGAAAGTATCTTGGTGAGAGCTGAAATCACACCGCCATACACAAAGCCGAATGGATATAATTGG
>gene=chr20_9590619-9590836; species=panTro
ACCAAGTGTACTAGCTTTTGTTTTGTTTTGTTTTAAATAAGACACAGCCTTTGTTTTCCAAGAATAACACACAAAGGAA-TAAAAACGACTCAAGCCTGCCCCCTGGTGTGAAGATAGATAAAAGCAACTGCAAGGGCTTAAAGGCATCTTCCTGAAAGTATCTTGGTGAGAGCTGAAATCACACCGCCATACACAAAGCCGAATGGATATAATTGG
>gene=chr20_9590619-9590836; species=papHam
ACCAAGTGTAGTAGCTTTTGTTTTGTTTTGTTTTAAATAAGACACAGCCTTTGTTCTCTAAGAACAGCACACAACGGAATTAAAAACGACTCAAGCCTGACCCCTGGTGTAAAGATAGATAAAAGCAACCGCAAGGGCTTAAAGGCATCTTCCTGAAAGTATCTTCGTGAGAGCTGAAATCACACTGCTATACACAAAGCCGAATGTATATAATTGG
>gene=chr20_9590619-9590836; species=ponAbe
ACCAAGTGTAGTAGCTTTTGTTTTGTCTTGTTTTAAATAAGACACAGCCTTTGTTTTCTAAGAACAACACACAACGGAATTAAAAACGACTCAAGCCTGCCCCCTGGCGTGAAGATAGATAAAAGCAACCGCAAGGGCTTAAAGGCATCTTCCTGAAAGTATCTTGGTGAGAGCTGAAATCACAACGCTATACACAAAGCCGAATGTATATAATTGG
>gene=chr20_9590619-9590836; species=rheMac
ACCAAGTGTAGTAGCttttgttttgttttgttttAAATAAGACACAGCCTTTGTTCTCTAAGAACAGCACACAACGGAAGTAAAAACGACTCAAGCCTGCCCCCTGGTGGGACGATAGATAAAAGCAACCGCAAGGGCTTAAAGGCATCTTCCTGAAAGTATCTTCGTGAGAGCTGAAATCACACTGCTATACACAAAGCCGAATGTATATAATTGG
>gene=chr20_9597772-9598026; species=hg19
AATCGGCTTCACTAATTAAAATGCAAATTCGATTGCATTTATAACTGGTAACCCTGCCAAGTTAAAGCTTCAATACATCTGATGTGTGAGCTGTACGAACTTTTCAGGGACACTAGGTGGCGCCCGTGTACTTTTCTTGAGAAAGCCAGGCTGCTTTAACCATTTAAAATTTCAATCAGTGGAAAGAAACGAGTTAGCCCAGTGGTTCTCAAagacattgagtcaaaactctggggattgggccccagatctgt
>gene=chr20_9597772-9598026; species=bosTau
CATTGACTTCACTAATTCAA-TGCAAATTTTATTGCATTTTTAACTGGAAACACTGACAAGTTAATGCTTCAGTATATCCATAACTTAGGCTGTACAAACTGTTTGGAA-CACTAGATGGTGCCATAGCATCTTTCTTCATAAAACCAGAATT-----------TAAACCTGGAATCAACAGAAA-ACATCTGTTAATTCGGTAGTTCTCAAAGACACTGAATT-GAACTCTGGAGACTGGACTTTGGATTAGT
>gene=chr20_9597772-9598026; species=calJac
GATCAGCTTCACTAATTAAAATGCAAATTCGATTGCATTTATAACTGGTAACCCTGACAAGTTAAAACTTCAATACATCTGATGTGTGAGCTGTACAAAC--TTCAGGGACACTAGGTGGCACCCGTATACTTTTCTCGACAAAGCCATGCTGCTTTAACCATTTAAAACTTCAATTAGTGGAAAGAAACAAGTTATCCCAGTGGTTCTCGAAGATATTGAGTCACAACTCTGGAGATTGGGCCCCAGATTTGC
>gene=chr20_9597772-9598026; species=canFam
CATTGGCTTCCCTAATTAAA-TGCAAATTCGATTGCCTTTATAAA-GAAATCACTGACAAGTTAAAGTTTCAATATGTCCATAGTGTCCGCTGTACAAACTCTTCAGGG-CACTAGGTGGCATCTTTGCATCTTTCTTGACCAAGCCAGAATT-----------TAAAGCTGGAATCCAGGGAAAGAAACCCGTTAGTTTAGAGGTTCTTTGA------------GAACTCCAGGGATTAGACCCTGGGGTTGT
>gene=chr20_9597772-9598026; species=equCab
CATCGGTTTTTCTCATTAAT-TGCAAATTCTACTGCATT--------GAAACACTGACAAGTTAAAGCTTCAATATGCCCATAGAGTAGGCTGTACTACCTGGTGAGGG-CACTAGGTGGCACCTTCGCATTTTTCTTGAC------------------------AAAGGTGGACTCAAGGGAAAGAAACCTGTCAGTTCAGCGGTTCTCAAAGACACTGACTG-GAACTCTGGGGACTGGGCCCTGGGTTTGT
>gene=chr20_9597772-9598026; species=gorGor
AATCGGCTTCACTAATTAAAATGCAAATTCGATTGCATTTATAACTGGTAACCCTGCCAAGTTTAAGCTTCAATACATCTGATGTGTGAGCTGTACGAACTTTTCAGGG-------------------------------------------------------------------------------------------------------------------------------------------------
>gene=chr20_9597772-9598026; species=panTro
AATCGGCTTCACTAATTAAAATGCAAATTCGATTGCATTTATAACTGGTAACCCTGCCAAGTTAAAGCTTCAATACATCTGATGTGTGAGCTGTACGAACTTTTCAGGGACAGTAGGTGGCGCCCGTGTACTTTTCTTGAGAAAGCCAGGCTGCTTTAACCATTTAAAATTTCAATCAGTGGAAAGAAACGAGTTAGCCCAGTGGTTCTCAAagacattgagtcaaaactctggggattgggccccagatctgt
>gene=chr20_9597772-9598026; species=papHam
AATCGACTTCACTAATTAAAA--CAAATTCGATTGCATTTATTACTGGTAACCCTGACAAGTTAAAGCTTGAACACATCCGATGAGTGAGCTGTACGAACTTTTCAAGGACACTAGGTGGCGCCCGTGTACTTTTTTTGACAAAGTCAGGCTGCTTTAGCCATTTAAAACTTCAATCAGTGGAAAGAAATGAGTTAGCCCAGTGGTTCTCAAAGACAGtgagtcaaaactctggggattgggccccagatttgt
>gene=chr20_9597772-9598026; species=ponAbe
--------------------------------------------------------------------------------------------------------------------------------------------------------------------------------------------------------------------------------------------------------------
>gene=chr20_9597772-9598026; species=rheMac
AATCGACTTCACTAATTAAAATGCAAATTCGATTGCATTTATAACTGGTAACCCTGACAAGTTAAAGCTTGAATACATCCGATGAGTGAGCTGTACGAACTTTTCAAGGACACTAGGTGGCGCCCGTGTACTTTTCTTGACAAAGCCAGGCTGCTTTAGCCATTTAAAACTTCACTCAGTGGAAAGAAACGAGTTAGCCCCGTGGTTCTCAAAGACAGtgagtcaaaactctggggattgggccccagatttgt
>gene=chr20_9598678-9598911; species=hg19
CAACGAATTAACATTCAGTGGAGGTAATATTAGTATAAGGAAAAATAAACATTATGTAAGCATGTGACAAATAGGCTTGTAATGTGGCTCTCACACAACTAGATGACAGCATACTCCAAGGAACATACAGCGCTGGGCGACACTATCAAGGGAGAAGGAACAGCTCTAGGAAGTGCCAGAACATACAGTAAATACTACATAACTCCAAAGAGTCAGGTACCCCCCCAAGTTTT
>gene=chr20_9598678-9598911; species=bosTau
CAA----GTAACCTTCAATTGAGCTATTAATAATATAATGAAAAACAAGCTTTTT--GAGGATACGACGCGTGGGTTTGTAATGTGACCCCAGTCCCAGCAGATGGCAGCATACTCTTAGGAATGCCCAGAGCTT---GGGCCCATCAAAAGTGAAGATACAAGTTCAACAGATGAGCTAAGTTACTTCTTGTATTGGATA-----AAAAAATCATGAG-TTTCCCAAATTTT
>gene=chr20_9598678-9598911; species=calJac
CGATAAATTAACATTCAGTGGAGCTAATGTTAGTATAAGGAAAAATGAACATTATGTAAGTATGTGACAAATAGGCTCGTAATGTGGCTCTCACCCAACTAGATGGCAGCACATTCCAAGGAATACACAGTGCTGGCCGACACTAACAAGGGAGAAGCAACAGCTCTAGGAAGTGCCAGAA----------------------------------------------------
>gene=chr20_9598678-9598911; species=canFam
TAACTGTTTAACCTGCAATTAGGCTAATATTAATGTaacaacaa-------------AAGTACATGATGGATAGGCTTGTAAAGTGGCCCTGACTCCAGTAGATGGCAGCATGCTTTAAGGAAATAACAGTGCTAGTTGCCCCCATTGGGAGCAAAGATATAGCTTTAACAGAGGAGGTAAATTGCTTTATGTACTAAATA-----AAAAAATCAAGTA-CCTCCCAAATTTT
>gene=chr20_9598678-9598911; species=equCab
CAACTATTTAACGTTCAATTGAGCTAATATTAATATAATGAAAAATAAACCTTTT--GAGTATATGATGGGTAGGATTGTAATGTGGCCCCAAGGTCAGTAGATGGCAGCACACTCTAAGGAACTCA---TGCATGTTGTCTCCATCAAGAGTTAAGATACGACTTGAACAGATGAAGTAAGTTACTTTATGTCCTGTATA-----AAAACATCAGGTA-CCTCCCAAATTTT
>gene=chr20_9598678-9598911; species=gorGor
CAACGAATTAACATTCAGTGGAGCTAATATTAGTGTAAGGAAAAATAAACATTATGTAAGTATGTGACAAATAGGCTTGTAATGTGGCTCTCACACAACTAGATGACAGCATACTCCAAGGAACATACAGCGCTGGGCGACACTATCAAGGGAGAAGGAACAGCTCTAGGAAGTGCCAGAACATACAGTAAATACTACATAACTCCAAAAAGTCAGGTA-CCCCCCAAGTTTT
>gene=chr20_9598678-9598911; species=panTro
CAACGAATTAACATTCAGTGGAGGTAATATTAGTATAAGGAAAAATAAACATTATGTAAGTATGTGACAAATAGGCTTGTAATGTGGCTCTCACACAACTAGATGACAGCATACTCCAAGGAACATACAGCGCTGGGCGACACTATCAAGGGAGGAGGAACAGCTCTAGGAAGTGCCAGAACATGCAGTAAATACTACATAACTCCAAAAAGTCAGGTA-CCCCCCAAGTTTT
>gene=chr20_9598678-9598911; species=papHam
CAATGAATTAACATTCAGTGGAGCTAATATTAGTATAAGGAAAAATAAACATTATGTAAGTATGTGACAAATAGGCTTGTAATGTGGCTCTCACACAACTAGATGACAGCATCCTCCAAGGAACATACAGAGTGGGGCGACACTATCAAGGGAAAAGGAACAGCTCTAGGAAGTGCCAGAAGA-----TAAATACTACATAACTCCAAAAAATCAGGTA-CCTCCTAAGTTTT
>gene=chr20_9598678-9598911; species=ponAbe
-------------------------------------------------------------------------------------------------------------------------AACATACAGCACTGGGCGACACTATCACGGGAGAAGGAAGAGCTCTAGGAAGTGCCAGAAGATACAGTAAATACTACATAACTCCAAAAAATCAGGTA-CCCCCTAAGTTTT
>gene=chr20_9598678-9598911; species=rheMac
CAATGAATTAACATTCAGTGGAGCTAATATTAGTATAAGGAAAAATAAACATTATGTAAGTATGTGACAAATAGGCTTGTAATGTGGCTCTTACGCAACTAGATGACAGCATACTCCAAGGAACATACAGAGTGGGGCGATACTATCAAGGGAAAAGGAACAGCTCTAGGAAGTGCCAGAAGATACAGTAAATACTACATAACTCCAAAAAATCAGGTA-CCCCCTAAGTTTT
>gene=chr20_9959102-9959349; species=hg19
AAGATAACAAAGGTAGGGCGATTAAAGTGAAACTGTGAGCTGCATCCTCTGTATCTGTATATGAGTCGTTAGGAAAATCCTCGTGACAGCAAACCAACAGAATAGGCAATAGGTGGTGCTGTTGCTATGTGTAATGCCTAGCAAAAGACAAGATGACGCATAAGGGGAAAATATTTGCCAGAAAGAGCACAAGACAAAAACATACCCCTAACTTCTGAATTCTCCAAAAGATGGCAGTGTCATTTCT
>gene=chr20_9959102-9959349; species=bosTau
AG-AAAAAAAGAGTAGGGTGTTCAAAGTGAAACCATGAGCTTTGTTCTCCACACCTGTAGGTAAGTAGTTGCCAAAATCTTCACTACATAAAATCAACAAAATAGGCAAAAGATGGCGCTATTGCTGTGTGTAATGCTCTGGAAAAACC--AAAGAAGAC---------------------AAAAAACAGAAGACAAAAAAAC-------GCTTCTGAATTCTCAAAGAGAAGGCAATGTTATTCTT
>gene=chr20_9959102-9959349; species=calJac
AAGATAACAACGGTAGGGTGAGAAAAGTGAAACTGTGAGCTGTATTCTCCTTATCTGTATAT--GTCTTTACCAAAATCTTCATGACAGCAAACCAACAGAACAGACAACAGGTGGTGCTGTTGCTATGTGTAATACC-AGCAAAAGACAAGA---CGCAT-GGGGGAAAATATTTGCCAGAAAGAGCACAGGACAAAAACATACCCCTCACTTCTGAATTCTCCAAAAGATGGCAGTGTCATTTCT
>gene=chr20_9959102-9959349; species=canFam
AG-AAAACAAGAGTCGGATGGTAACAGTGACACCATAAGCTGAATTCTTCATACCTGTATGGGAGCAGTTAGCAAAATCTTCAGGACAGCAAGTGAGCAGAATAGGCAATAGGTGGTGCTATTGCTATGTGGAATGCCCCAAAAAAGACAAAAGGAAGAATATGGGAAAAATA----CCAGAAAGAACACAGGAAAAGAACATACCCCCAGTTTCTGAATTTTTCAAGAGGTGGCATTATCATTTCC
>gene=chr20_9959102-9959349; species=equCab
AG-AAAACAAGAATAGGGTGATAACAGTGAAACCAGGAAAC-CCTCCTCTACACCTGCAGTTGAGCGGCT-GCAAAATTTTCATGACAGCGCATCAACAGAATAGGCATTAGGTGGTGCTATTGCTATGTGTAATGTCCCGAAAAAGAC--AAGGAAGTAGACGGGGAAAACCTTTGCCAGAAAAAACACAGGACAAAAACATACCTCTGGCTTCTGAATTCTTCTAGAGACGGCAGGGTCATTTCT
>gene=chr20_9959102-9959349; species=gorGor
AAGATAACAAAGGTAGGGCGATAAAAGTGAAACTGTGAGCTGCATCCTCTGTATCTGTATATGAGTCGTTAGGAAAATCCTCGTGACAGCAAACCAACAGAATAGGCAATAGGTGGTGCTGTTGCTATGTGTAATGCCTAGCAAAAGACAAGATGACGCATAAGGGGAAAATATTTGCCAGAAAGAGCACAAGACAAAAACATACCCCTAACTTCTGAATTCTCCAAAAGATGGCAGTGTCATTTCT
>gene=chr20_9959102-9959349; species=panTro
AAGATAACAAAGGTAGGGCGATAAAAGTGAAACTGTGAGCTGCATCCTCTGTATCTGTATATGAGTCGTTAGGAAAATCCTCGTGACAGCAAACCAACAGAATAGGCAATAGGTGGCGCTGTTGCTATGTGTAATGCCTAGCAAAAGACAAGATGACGCATAAGAGGAAAATATTTGCCAGA--GAGCAGAAGACAAAAACATACCCCTAACTTCTGAATTCTCCAAAAGATGGCAGTGTCATTTCT
>gene=chr20_9959102-9959349; species=papHam
AAGATAACAAGGGTAGGGTGATAAAAGTCAAACTGTAAGCTGCATCTTCTGTATCTGTATATGAGTCGTTAGGAAAATCCTCCCGACAGCAAATCAACAGAATAGGCAATAGGTGGTGCTATTGCTATGTGTAATGCCCAGCAAAAGACACGATGCCGCATAGGGGGAAAATATTTGCCAGAAAGAGCACAAGACAAACACATATTCCTAACTTCTGAATTCTCCAAAAGGTGGCAGTGTCATTTCT
>gene=chr20_9959102-9959349; species=ponAbe
AAGATAACAAGGGTAGGGTGATAAAAGTGAAACTGTGAGGTGCATCCTCTGTATCGATATATGAGTCGTTAGGAAAATCCTCGTGACAGCAAACCAACAGAATAGGCAATAGGTGGTGCTGTTGCTATGTGTAATGCCCAGCAAAAGACAAGATGACGCATAAGGGGAAAATATCTGCCAGAAAGAGCACAAGACAAAAATATACCCCTAACTTCTGAATTCTCCGAAAGATGGCAGTGTCATTTCT
>gene=chr20_9959102-9959349; species=rheMac
AAGATAACAACGGTAGGGTGATAAATGCCAAACTGTAAGCTGCATCCTCTGTATCTGTATATGAGTCGTTAGGAAAATCCTCCTGACAGCAAATCAACAGAATAGGCAATAGGTGGTGCTATTGCTATGTGTAATGCCCAGCAAAAGACACGATGCCGCATAGGGGGAAAATATTTGCCAGAAAGAGCACAAGACAAACACATTTCCCTAACTTCTGAATTCTCCAAAAGGTGGCAGTGTCATTTCT
>gene=chr20_10071296-10071511; species=hg19
GAGGTTTTCAGGAATCAGGTTCACCTTGAACACCATACTCAGGCCTTGGCGGCTCTCTGGGCCTGCCTGGCTCCTACAAACACCATGCAGTGTTTCTGGATCTCCTAGGCCCTCTAGTGGCTATTCTTAGGCTGAAATCCCTCAGAACTCAGCCTCTCAGCTCCTGCTAAAATTTCAACCAGTCCCTGAATTTAGAAATATGTATATATACTTAT
>gene=chr20_10071296-10071511; species=bosTau
TAGGTTTTAAGGAACCCACTTTCCCCCAGACACCCGACTCAGATCCTTTCAGCTTCTGGG----GCCTCTT-TT-GGAAATA----GGAGCTTTCCTGAATCATTGACGCCCTCTAGTGGCTATC-TCAGGCTGAATTCTTCCTAAACTCAGCCTTCCATCCCCTACTAAAATTAAAACAAG-CCCTGAAATTAAAAAAAAAGTTATC--TTTCC
>gene=chr20_10071296-10071511; species=calJac
GAGTTTCTCAGGAATCAGGTTCATC-TGAACCCCATACTAAGACCTTGGCAGCTCTCTGG----GCGGGGATCCTGCAAACACCAAGCAGTTTTTCTG-ATCTCCTAGGCCCTCTAGTGGCTGTTCTGAGGCTGAAATCCCTCAGAACTCAGCCTCTCGGCTCCTGCCAAAATTTCAACCAGCCCCTGAATTAAAAAA-----------------
>gene=chr20_10071296-10071511; species=canFam
GAGGTTCTCAGAAATCAGTTCCACCCTCCGCACCCCACCCAAACCCTACCAGCTCTCAGG----GCCTCTCCTT-GGAAACTG-GAAAAGTTTTCCTGGGTCTCTGAGGCCCTCTAGTGGTCATT-TTAGGATGAAATCCTTCTAG---CAGCCTTCCACCT-----AAAAACTCCCCCCCA-CCCTGAG---AAAGAAAAAGAAAGA--TTTCT
>gene=chr20_10071296-10071511; species=equCab
GAGGTTCTCAGGAACCGGGCTCACCCTAAACACCTCACCCAGACCCTGACAGCTCTCAGG----GCGTCTCTTG-GGAGACACCATGCAGTTTTCCTGGATCTCTGGGGCCCTCTAGTGGCTGTC-TTAGGCTGAAGTCCCCCTGAACCCAGACTTCCCTCC-----CAAAAATCTAACCAG-CCCTGAATTTAAAAAGAAAGAAAGA-------
>gene=chr20_10071296-10071511; species=gorGor
GAGGTTCTCAGG-ATCAGGTTCACCTTGAACACCATACTCAGGCCTTGGCAGCTCTCTGGGCCTGCCTGGCTCCTACAAACACCATGCAGTGTTTCTGGATCTCCTAGGCCCTCTAGTGGCTATTCTTAGGCTGAAATCCCTCAGAACTCAGCCTCTCAGCTCCTGCTAAAATTTCAACCAGTCCCTGAATTTAGAAATATGTATATATATTTAT
>gene=chr20_10071296-10071511; species=panTro
GAGGTTCTCAGGAATCAGGTTCACCTTGAACACCATACTCAGGCCTTGGCAGCTCTCTGGGCCTGCCTGGCTCCTACAAACACCATGCAGCGTTTCTGGATCTCCTAGGCCCTCTAGTGGCTATTCTTAGGCTGAAATCCCTCAGAACTCAGCCTCTCAGCTCCTGCTAAAATTTCAGCCAGTCCCTGAATTTAGAAATATGTATATATATTTAT
>gene=chr20_10071296-10071511; species=papHam
GAGGTTCTCAGGAATCAGGTTCACCTTG------ATACTCAGGCCTTGGCAGCTCTCTGG----GCCTGGCTCCTAC-GACACCATGCAGTGTTTCTGTATCTCCTAGGCCCTCTAGTGGCTATTGTTAGGCTGAAATCCCTCAGAACTCAGCCTCTCAGTTCCTGCTAAAATTTCAACCAGCCCCTGAATTTAA--------------------
>gene=chr20_10071296-10071511; species=ponAbe
GAGGTTCTCAGGAATCAGGTTCACCTTGAACACCATACTCAGGCCTTGGCAGCTCTCTGGGCCTGCCTGGCTCCTACAAACACCATGCAGTGTTTCTGGATCTCCTAGGCCCTCTAGTGGCTATTCTTAGGCTGAAATCCCTCAGAATTCAGCCTCTCAGCTCCTGCTGAAATTTCAACCAGTCCCTGaatttaaaaatatgtatatatatttat
>gene=chr20_10071296-10071511; species=rheMac
GAGGTTCTCAGGAATCAGGTTCACCTTG------ATACTCAGGCCTTGGCAGCTCTCTGG----GCCTGGCTCCTGC-GACACCATGCAGTGTTTTTGTATCTCCTAGGCCCTCTAGTGGCTATTGTTAGGCTGAAATCCCTCAGAACTCAGCCTCTCAGTTCCTGCTAAAATTTCAACCAGCCCCTGAATTTAAAtgtgtgtgtgtgtgtgtgt
>gene=chr20_10517155-10517391; species=hg19
TGTTTCTTTGCATGTGTGACACTCAGAAGCCAGCAGTTCTGCAGGCAGTTTCCTAAGGTCTGGCTCCCTTGGCAAACGTTACCTTGGCTGCAGGTAACTTTATTCTTTGTGAATAATGCCAGCCTGGCCACCGTTGCCCTCTTCTGGTAAGGGGCTAATGCTACAAACGTACTGAGTTTTACAAGGAAGGAAAACTCAAGCTCGATTTTCACTTTGGTCAACTGTGCTATGCCAGC
>gene=chr20_10517155-10517391; species=bosTau
-GGGTCTTTGCAGGCGTGCTCCTTAGGAGCCTGC-------CCGTGTGTTTCCTGAGGTCTGAGTGCTTTGGCAGGTGTTACCCTGACTGCAGGTAA-GGCCTGGCCTCCGCTGCCTGCCAGCCAGGCCGCCGTTGCCCTCTTCTGGTAAGGGGCTCACGCTGCAAATGTCCCGAGTTTTACAGGGAGGGAAAACTCCAGCTCATCTTTCACGTTGGTCAACTACAC--TGCCAGC
>gene=chr20_10517155-10517391; species=calJac
TGTTTCTTTGCATGTGTGGCACTCAGAATCCAGCAGTTCTGCAGACTGTTTCCTAAGGTCTAGCTCCTGTGGCAAACGTTACCTTGGCTGCAGGTAACTTTGTTCTTTATGAGTAATGCCAGCCTGGCTACCATTGCCCTCTTCTGGTAAGGGGCTAATGCTACAAATGTACTGATTTTTACAAGGAAGGAAAACGCAAGCTCGTTTTTCACTTTGGTCAACTGTGCTGTGCCAGC
>gene=chr20_10517155-10517391; species=canFam
--GGTCTTTGCATATGTGGTACTCAGAAGCCAGCTGTTCTTCAAGCCGTATGCTGAGCTTCAGCTC-CTTGGCAGGTAATACCTGCATTGGAGGTAAGTGGCACAGCTTCGTGGATTGCCAGCTGGGTCACCATTGCCCTCTTCTGGTAAGGGGCTCCTTCTACAAATGTACTGAGTTTTACAGAGAGGGAGAATTCAAGCTCGTTTTTCATTTGGGTCAACTGTGCTTTGCCAGC
>gene=chr20_10517155-10517391; species=equCab
TGTGTCTTTGCAGGCATGATGCTTAAGAGCTGGCAGTTCCGCAGGCTCTTTCCTGAAGCCTGACTCCCCTGGCAGGTCTGACCTTGACTGCAGGTAACC-CCACGGCTTTGAGTCATGCCAGCCGGGCCACCATTGCCCTCTTCTGGTAAGGGACCAATGCTACAAATGTAGTGAGTTTTACAAGGAAGGAAAACTCAAGCTCATTTTTCACTTTGGTCAACTATGCTTTGCCAGC
>gene=chr20_10517155-10517391; species=gorGor
TGTTTCTTTGCATGTGTGACACTCAGAAGCCAGCAGTTCTGCGGGCAGTTTCCTAAGGTCTGGCTCCCTTGGCAAACGTTACCTTGGCTGCAGGTAACTTTATTCTTTGTGAATAATGCCAGCCTGGCCACCGTTGCCCTCTTCTGGTAAGGGGCTAATGCTACAAATGTACTGAGTTTTACAAGGAAGGAAAACTCAAGCTTGATTTTCACTTTGGTCAACTGTGCTATGCCAGC
>gene=chr20_10517155-10517391; species=panTro
TGTTTCTTTGCATGTGTGACACTCAGAAGCCAGCAGTTCTGCAGGCAGTTTCCTAAGGTCTGGCTCCCTTGGCAAACATTACCTTGGCTGCAGGTAACTTTATTCTTTGTGAATAATGCCAGCCTGGCCACCGTTGCCCTCTTCTGGTAAGGGGCTAATGCTACAAATGTACTGAGTTTTACAAGGAAGGAAAACTCAAGCTCGATTTTCACTTTGGTCAACTGTGCTATGCCAGC
>gene=chr20_10517155-10517391; species=papHam
TGTTTCTTTGCATGTGTGACACTCAGAAGCCAGCAGTTCTGCAGGCTGTTTCCTAAGGTCTGGCCCCCTTGGCAAACGTTACCTTGGCTGCAGGTAACTTTGTTCTTTGTGAATAATGCCAGCCTGGCCACCGTTGCCCTCTTCTGGTAAGGGGCTAATGCTACAAATGTACTGAGTTTTACAAGGAAGGAAAACTCAAGCTCGTTTTTCACTTTGGTCAACTACGCTATGCCAGC
>gene=chr20_10517155-10517391; species=ponAbe
TGTTTCTTTGCATGTGTGACACTCAGAAGCCAGCAGTTCTGCAGGCTGTTTCCTAAGGTCTGGCTCCCTTGGCAAACGTTACCTTGGCTGCAGGTAACTTTATTATTTGTGAATAATGCCAGCCTGGCCACCGTTGCCCTCTTCTGGTAAGGGGCTAATGCTACAAATGTACTGAATTTTACAAGGAAGGAAAACTCAAGCTCGATTTTCACTTTGGTCAACTGTGCTATGCCAGC
>gene=chr20_10517155-10517391; species=rheMac
TGTTTCTTTGCACGTGTGACACTCAGAAGCCAGCAGTTCTGCAGGCTGTTTCCTAAGGTCTGGCCCCCTTGGCAAACGTTACCTTGGCTGCAGGTAACTTTGTTCTTTGTGAATAATGCCAGCCTGGCCACCGTTGCCCTCTTCTGGTAAGGGGCTAATGCTACAAATGTACTGAGTTTTACAAGGAAGGAAAACTCAAGCTCGTTTTTCACTTTGGTCAACTACGCTATGCCAGC
>gene=chr20_10534091-10534295; species=hg19
tctgagcaactttcatcagcttcacagttggctaaataagtccatggcacaggaaaggttaaTATTCCGTGGCTAAGATCCTGTAGTTGTGGCATGCGACCTCCACCTGGTGGCAGCATACTCCTTAAAGGTTAAATTCTGTAACCAACAGTTGAGAAGGACTTTAACAGTATACTTGagtggttttcaaacattttttattac
>gene=chr20_10534091-10534295; species=bosTau
tatgaacaggtttcatcagcttcaccactgacccaagaggtctgtgtcgcatg-aagcttaataacccccgGCTAAGATTCTGTAGTTGTGGCGTGCTACCTCCACCTGGTGGCAGCATATTCCTTAAAGGTTAAAT-TGATA------A-CAGAAGAAACT--TAACA---TATTTGGAtggttttcaaacctttttgaccac
>gene=chr20_10534091-10534295; species=calJac
tcctagcaagtttcatt-gcttcacagctggctaaataggtccatggcacatgaaaggttaaTATTCCATGGCTAAGATCCTGTAGTTGTGGCATGCTACCTCCACCTGGTGGCAGCATACTCCTTAAAGGTT-AATTTTATAACCAACTG------AGAACTTTAACAGTATACTTGagtggttttcaaacattttttattac
>gene=chr20_10534091-10534295; species=canFam
tctgagcagatttcatcaactgcacagctgcccaaagagatccatggcacacaaaaggttaataacc-ccGGCTAAGATCATGTAGTTGTGGCATATGACCTCCACCTGGTGGCAGCATACTCCTTAAAGGTTAAAT-CTGTTATTAGCA-TTGTGAAGAAG--TAACTGTATGCTTGAGTAATtttcaaacagttttgacttc
>gene=chr20_10534091-10534295; species=equCab
tctgagcctatttcatcagcttcacagcaggccaaacaggtctatggcacatgaaagtttaataacctctgGCTAACATCATGTAGTTGTGGCATATGACCTCCACCTGGTGGCAGCATACTCCTTAAAGGTTAAAT-CTGTAATCAACAGTTGTGAAAAAA--TAACAGTATACTTGAACAATtttcaagcagttttgaccac
>gene=chr20_10534091-10534295; species=gorGor
tctgagcaactttcatcagcttcacagttggctaaataagtccatggcacaggaaaggttaaTATTCCGTGGCTAAGATCCTGTAGTTGTGGCATGCGACCTCCACCTGGTGGCAGCATACTCCTTAAAGGTTAAATTCTGTAACCAACAGTTGAGAAGAACTTTAACAGTATACTTGagtggtttttaaacattttttattac
>gene=chr20_10534091-10534295; species=panTro
tctgagcaactttcatcagcttcacagttggctaaataagtccatggcacaggaaaggttaaTATTCCGTGGCTAAGATCCTGTAGTTGTGGCATGCGACCTCCACCTGGTGGCAGCATACTCCTTAAAGGTTAAATTCTGTAACCAACAGTTGAGAAGAACTTTAACAGTATATTTGagtggttttcaaacattttttattac
>gene=chr20_10534091-10534295; species=papHam
tccgagcaagtttcatcagcttcacagttgactaagtaagtccatggcacatgaaaggttaaTATTCCGTGGCTAAGATCCTGTAGTTGTGGCATGCGACCTCCACCTGGTGGCAGCATACTCCTTAAAGGTTAAATTCTATAACCAACAGTTGAGAAGAACTTTAACAGTGTACTTGagcggttttcaaacattttttattac
>gene=chr20_10534091-10534295; species=ponAbe
tctgagcaaggttcatcagcttcacagttggctaaataagtccatggcacaggaaaggttaaTATTCCGTGGCTAAGATCCTGTAGTTGTGGCATGCGACCTCCACCTGGTGGCAGCATACTCCTTAAAGGTTAAATTCTGTAACCAACAGCTGAGAAGGACTTTAACAGTATACTTGagtggttttcaaacattttttattac
>gene=chr20_10534091-10534295; species=rheMac
tccgagcaagtttcatcagcttcacagttgactaaataagtccatggcacatgaaaggttaaTATTCCGTGGCTAAGATCCTGTAGTTGTGGCATGCGACCTCCACCTGGTGGCAGCATACTCCTTAAAGGTTAAATTCTATAACCAACAGTTGAGAAGAACTTTAA----ATACTTGagcggttttcaaacattttttattac
>gene=chr20_10592075-10592297; species=hg19
actccatttctcaccatctttggctccagattccactgtgttggcttcactctcagcttatgtgtggtggttggtcccggcagcctcaggtccatatccttccagcAGGGGGAGGTGAGGCCTCTTGCCAGGACAGCTGTGGCTGATGCATCTCTTTGAGGCTTGTTAGTTCAGTAGTTTGATTGGCCTGAGCCACAGGCCAGTTTCTGGAGTCAGGTAGGG
>gene=chr20_10592075-10592297; species=bosTau
act--gttgctcacaatcattgggtctgccttccactgt-ttgac-acatgctcagcctgtgtgtggtag-tggtcctggtggctccaggttcat----------ggcagaagagacaggccc-------------cagcagtccatgtgtctctgtgaggctcacaaattctggact-cgactggcctgggtcacagacccacctctggagtcaggcttgg
>gene=chr20_10592075-10592297; species=calJac
gcttcatttctcaccaactttggctccagattccactgtgttgacttcactctcagcttatgtgtggtggttggtcccgacagccccaggttcatatccTTCCAGGGGGAGGAGACCAGCCTTCTTGCCAGGACAGCTATGGCCGATCCATCTCTTTGAGGCTTGTGAATTCAATA----GTTTGGCCTCAGCCATAGGCCCAGTTCTGTAGTCATGTATGG
>gene=chr20_10592075-10592297; species=canFam
act--atttctc-acatctctggctctgccttccacagtgttggcttcattcttagcctgtacgtggtggTTGGCTCTGCTAGCTCCAGGTCCAT----------GGAAACAGAGATGGGCCTCTTCCCAGGCCAGCTGAAGCTTATGCATCTTTGTGAGCCTCATGAATTCAGTATTGTGATTGGTTAGGGTCACGGGCCTATTTCTGGAGTCTGGTGTGG
>gene=chr20_10592075-10592297; species=equCab
act--gtttctcaccatctttggctctgctttccactgt-ttggcttcattctcagcctataagtggtgcttggtcctggcagctccaggtccat----------gggaaaagagacagccctcttcccaggctgcctgtagctcttgcatctgtttgaggctcatgaattacatactctgatttgcctgggtcacaggcccacttctggagtcaggcatgg
>gene=chr20_10592075-10592297; species=gorGor
--------------------------------------------------------------------------------------------------------------------------------------------------------------------------------GTTTGATTGGCCTGAGCCACAGGCCCGTTTCTGGAGTCAGGTCGAG
>gene=chr20_10592075-10592297; species=panTro
actccatttctcaccatctttggctccagattccactgtgttggcttcactctcagcttatgtgtggtggttggtcccggcagcctcaggtccatatccttccagcAGGGGGAGGTGAGGCCTCTTGCCAGGACAGCTGTGGCTGATGCATCTCTTTGAGGCTTGTTAGTTCAGTAGTTTGATTGGCCTGAGCCACAGGCCAGTTTTTGGAGTCAGGTAGGG
>gene=chr20_10592075-10592297; species=papHam
tctccatttctcaccatctttggctccagattccactgtgttggcttcactctcCGCTGATGTGTGGTGGTTGATCCC-GCAGTCTCAGGTCTGTTTCCTTCCAGTGGGAGGAGGTGAGGCCTCTTGCCAGGACAGCTGTGGCTGATGCATCTGTTTGAGGCTTGTGAATTCAGTAGTTTGATTGGCCTGAGCCATAGGCTCATTTCTGGAGTCAGGTATGG
>gene=chr20_10592075-10592297; species=ponAbe
actccatttctcaccatctttggctccagattccactgtgttggcttcactctcagcttatgtgtggtggttggtcccggcagcctcaggtctgtatccttccagcAGGAGGAGGTGAGGCCTCTTGCCAGGACAGCTGTGGCTGATGCATCTCTTTGAGGCTTGTTAATTCAGTAGtttgattggcctgagccacaggcccatttctggagtcaggtaggg
>gene=chr20_10592075-10592297; species=rheMac
tctccatttctcaccatctttggctccagattccactgtgttggcttcactctccgctgatgggtggtggttgatccc-gcagtctcaggtctgtttccttccagTGGGAGGAGGTGAGGCCTCTTGCCAGGACAGCTGTGGCTGATGCATCTGTTTGAGGCTTGTGAATTCAGTAGTTTGATTGGCCTGAGCCATAGGCTCATTTCTGGAGTCAGGTATGG
>gene=chr20_10655432-10655648; species=hg19
GGGGCCCTGTTCAGGCTTTGGGAAGGGCCGGCGGAGATGCTGGTGGGCTTGGACGCCCTCCCCGGCCCGACGCCCCGGCCGCAGTGCCGGGATTGCACCTGTAGGCGGCCTCCGAGCAGCTCTCTGGGTGGCAAGAGATGGGCCTGGGAGGGACCGTGTCCCCAGCACCGCCAGCCGCGGAACTTGCCTTCTCTGGGGTGGCAGTGGAAACCGATA
>gene=chr20_10655432-10655648; species=bosTau
AGGGCCCCACGCAGGCTCGGCGAGCGCCCGGTGGTGAGGCCGGAGCCCTGGGACTCCCTACCCGCCCCGCCGCCCGGGACGCAGTGCCGTGATTGCACCTGTAGGCGGCCTCGGAGCCGC--TCTGGGTGGCCGGAGCCCAGCCTGGGAGAGACTGTCTCCCCGCCGTCGCCCGCAGCACAACTGGGCTTCTCTGGGGTAGCAGTGGAAACCAATG
>gene=chr20_10655432-10655648; species=calJac
GGGGCCCTGTTCAGGCTTTCAGAAGGGCCAGCGGAGACGCTGGTGGGCTTGGACGCCCTccccggcccgccgcccgggccgcAGTGCCGGGATTGCACCTGTAGGCGGCCTCCGAGCAGCTCTCTGGGTGGCAAGAGAGGGGCCTGGAAGGAACCATGTCACCACCACCGCCAACCGCGGAACTTGCCTTCGCTGGGGTGGCAGTGGAAACTGACA
>gene=chr20_10655432-10655648; species=canFam
GGGG-TCTGCTCAGGCTCGGGGAGGGGCCGGGCGAGATGCTGACGGCCTGGAGCCCCGTGCTGCTCCCGCTGCCCAGGCCGCAGTGCCGGGATCGCACCTGTAGGCGGCCTCCGAGCAGCTCTCTGGGTGGCAAGAGACCGGCCTGGAAGGGACCG-CGCGCCGCCGTCGCCCGCCGCACCTCTTGGCT-TTCCGGGGTGGCAGTGGAGACCGCGG
>gene=chr20_10655432-10655648; species=equCab
GGGGCCCTGCCCGGGCGTTGGGA-GGGCAGGCCGAGAGGCCGGTGGGCTTGGGCTCCTTGCCCGTCCTGCTGCCCGAGCCGCAGTGCCGGGATTGCACCTGTAGGCGGCCTCCGAGCAGCTCTCTGGGTGGCGAGAG--GAGCCTGGAAGGGACCGTCTCACCGCCATCGCCAGCAGCAGAACTTGGCCTCTCTGGGGTGGCAGTAGAAACGGATG
>gene=chr20_10655432-10655648; species=gorGor
GGGGCCCTGTTCAGGCTTTGGGAAGGGCCGGCGGAGATGCTGGTGGGCTTGGACGCCCTCCCCGGCCCGACGCCCCGGCCGCAGTGCCCGGATTGCACCTGTAGGCGGCCTCCGAGCAGCTCTCTGGGTGGCAAGAGATGGGCCTGGGAGGGACCGTGT-CCCACCACCGCCAGCCGCGGAACTTGCCTTCTCTGGGGTGGCAGTGGAAACCGATA
>gene=chr20_10655432-10655648; species=panTro
GGGGCCCTGTTCAGGCTTTGGGAAGGGCCGGCGGAGATGCTGGTGGACTTGGACGCCC-------------GCCCCGGCCGCAGTGCCGGGATTGCACCTGTAGGCGGCCTCCGAGCAGCTCTCTGGGTGGCAAGAGATGGGCCTGGGAGGGACCGTGTCCCCACCACCGCCAGCCGCGGAACTTGCCTTCTCTGGGGTGGCAGTGGAAACCGATA
>gene=chr20_10655432-10655648; species=papHam
GGGGCCGTGTTCAGGCTTTGGGAAGGGCCGGCGGAGATGCTGGTGGGCTTGGAAGCCCTccccggcccgccgccccggccgcAGTGCCGGTATTGCACCTGTAGGCGGCCTCCGAGCTGCTCTCTGGGTGGCAAG----GGGCCTGGAAGGGACCGTGTCCCCACCACCGCCAGCCGCGGAACTTGCCTTCTCTGGGGTGGCAGTGGAAACCGATA
>gene=chr20_10655432-10655648; species=ponAbe
GGGGCCATGTTCAGGCTTTGGGAAGGGCCGGCGGAGATGCTGGTGGGCTTGGACGCCCTccccggcccgccgcccgggccgcAGTGCCGGGATTGCACCTGTAGGCGGCCTCCGAGCAGTTCTCTGGGTGGCAAGAGATGGGCCTGGGAGGGACCGTGTCCCCACCACCGTTAGCCGCGGAACTTGCCTTCTCTGGGGTGGCAGTGGAAACCGATA
>gene=chr20_10655432-10655648; species=rheMac
GGGGCCGTGTTCAGGCTTTGGGAAGGGCCTGCGGAGATGCTGGTGGGCTTGGAAGCCCTccccggcccgccgccccggccgcAGTGCCGGTATTGCACCTGTAGGCGGCCTCCGAGCTGCTCTCTGGGTGGCAAG----GGGCCTGGAAGGGACCGTGTCCCCACCACCGCCAGCCGCGGAACTTGCCTTCTCTGGGGTGGCAGTGGAAACCGATA
>gene=chr20_11185885-11186089; species=hg19
TCTACTATGAGAGACAGGCTAAGAACAGTGACAAACCCTAGAATATCCTCCAGCAAATACTAGGAAGTTGGTTCGTAAGATCACTTTCCCAACTGCTACGCCCTCTGTTGGTAGGCACAGTTGATGAGTCTGACCTCACACAGAGTTTTGCTTCTGTCTTTCAAAGTCTGCAGGTTGGAAGGTGTAAAGCTGTGGAGTTTCACT
>gene=chr20_11185885-11186089; species=bosTau
TCTAGTATGAGAAACAGGCTGAGATAAGTGATGTACCCTAGAATATTGTCCCCCAGGTACAAAGCGGTTTGTTCATGAGACCACTTTTTCAGCTGCTACGCCCTCTGTTGGTAGGCAGAGTGGATACATTTCTGCCTTTACAG--TTTTGCTTTTATCTTTCCAAGTCTGTAAGTGGGAAGGTGGGAAGTTGTGGAGTGTCACT
>gene=chr20_11185885-11186089; species=calJac
TCTACTATGAGAGACAGGCTAAAAACAGGGACAAACACCAGAATGTCCTCCGGCAAATAGTAGGAGATTGGTTCGTAAGACCACTTTTCCAACTGCTACGCCCTCTGTTGGTAGGCGCAGTTGATGAGTCTGACCTCACACAGAGTTTTGTTTCTGTCTTTTAAAGTCTGCAGGTTGGAAGGTGTAAAGCTGTGGAGTTTCACT
>gene=chr20_11185885-11186089; species=canFam
TCTACTCTGGGAAATAAGCTAAGAATAGTGAAGTACCATAGAAAGTTGTCCAGCAAATAC-AAGTGGTTGGTTCCTGAGCCCACTTTT-CAATGGCTACACCCTCTGTTGGTAGGC--AGTCAATATATCTCTGCCCCCAAGG--TTTTGCTTATAGCTTTCAAAATCTTTAAGTTGGAAGGTAGAAAATGATGGAGTTTCAAC
>gene=chr20_11185885-11186089; species=equCab
ACTACTATGAGAGACAGGCTAAGAACAATGTCGTTTTCTAGAAGATTGCCCAGCGTATACGAAGTGGTTGGTTCATAAGACCACTTTTCCAACTGCTATGCCCTCTGTTGGTAGGCAGAGTTGGTAAGTCTCCACCCTCAGAG--TTTCACTTGT--CTTTCAAAGTCTGTAAGTTGGAAGGTGGAAAGTTGTGGAGTTTCATT
>gene=chr20_11185885-11186089; species=gorGor
TCTACTATGAGAGACAGGCTAAGAACAGTGACAAACCCTAGAATATCCTCCAGCAAATACTAGGAAGTTGGTTCGTAAGACCACTTTCCCAACTGCTACGCCCTCTGTTGGTAGGCACAGTTGATGAGTCGGACCTCACACAGAGTTTTGCTTTTGTCTTTCAAAGTCTGCAGGTTGGAAGGTGTAAAGCTGTGGAGTTTCACT
>gene=chr20_11185885-11186089; species=panTro
TCTACTATGAGAGACAGGCTAAGAACAGTGACAAACCCTAGAATATCCTCCAGCAAATACTAGGAAGTTGGTTCGTAAGACCACTTTCCCAACTGCTACGCCCTCTGTTGGTAGGCACAGTTGATGAGTCTGACCTCACACAGAGTTTTGCTTCTGTCTTTCAAAGTCTGCAGGTTGGAAGGTGTAAAGCTGTGGAGTTTCACT
>gene=chr20_11185885-11186089; species=papHam
CCTTCTATGAGAGACAGGCTAAGAACAGTTACAAAACCTAGAATATCCTCTAGCAAATACTAGGAGGTTGGTTCATAAGACCAGTTTTCCAACTGCTACGCCCTCTGTTGGTAGGCACAGTTGATGAGTCTGACCTCACACAGACTTTTGCTTCTGTCTTTCAAAGTCTGCGGGTTGCAAGGTGTAAAGCTGTGGAGTTTCACT
>gene=chr20_11185885-11186089; species=ponAbe
TCTACTATGAGAGACAGGCTAAGAACAGTGACAAACCCTAGAATATCCTCCAGCAAATACTAGGAAGTTGGTTCGTAAGACCACTTTTCCAACTGCTACGCCCTCTGTTGGTAGGCACAGTTGATGAGTCCGACCTCACACAGAGTTTTGCTTCTGTCTTTCAAAGTCTGCAGGTTGGAAGGTGTAAAGCTGTGGAGTTTCACT
>gene=chr20_11185885-11186089; species=rheMac
CCTACTATGAGAGACAGGCTAAGAACAGCTACAAACCCTAGAATATCCTCTAGCAAATACTAGGAGGTTGGTTCATAAGACCACTTTTCCAACTGCTACGCCCTCTGTTGGTAGGCACAGTTGATGAGTCTGACCTCACACAGACTTTTGCTTCTGTCTTTCAAAGTCTGCAGGTTGCAAGGTGTAAAGCTGTGGAGTTTCACT
>gene=chr20_11254777-11254999; species=hg19
AGATCCAAAGTGCAGATACCTTCCAAGTAGGATCACAGTGAAGGCTTCCAGAATCTATTTTGCCTCTTTCCCAGCAATCAGGGCTCAGATTACCCTGGGCGACAGTAGCACACTTGTGTATGCAGTGACATCTAGTGACAAAGAAAATAAAACCGGCTCCAAGGACACTTTCTTCACCAGACAGACTCCACAAAAATGACGCAGTACCTATCATTACTGTAG
>gene=chr20_11254777-11254999; species=bosTau
AGATCCAAAGTACAGATATCTTCCAAGCAGGATCACAGGACAGGCTCTCAGAATCTATTTTGCCTCTTTCCTGGCT------------------CTTGGTCACAG-AGCACACTCGTGCATGCAGTGACATCTAGTGACAAAGAGAGTAACACCAGCCCCGAGGCCAC--TCCTCTCCCAAGTGTCTCCACAGAAA-GACCCTG---TCCTCCTCACCGCAG
>gene=chr20_11254777-11254999; species=calJac
AGAT--------------CCTTCCAAGTAGGATCACAGCGAAGGCTTCCAGAATATATATTTTCTCTTTCCCAGCTCTCAGGGCTCAGATTACCGCGGGTGACAGTAGCACACTTGTGTATGCAGTGACATCTAGTGACAAAGAAAATAAAACCGGCTCCAAGGACACTGTT-------------CACCACAAAAATGACCCAGTAGCTCTCATTATTGTAG
>gene=chr20_11254777-11254999; species=canFam
AGATCCAAAGCCCAGATATCTTCCAAGTA-GATCAGAGGGAAGGCATCCAGAATCTATTTTGCCTCTTTCCCTGCTCTCAGGGCTCCCATTACCCTCTGCCACAGTAGCACG-CTGTGTATGCAGTGACATCTAGTGACAAAGAAAATAAAACCAGCTCTAGGGACACTTTCTTCACCTGAGAGG-GCCACAAAAATGACCCT----CTCCTATCAGCACAG
>gene=chr20_11254777-11254999; species=equCab
AGATCCAAAGTGCAGATATCTTCCAAGTAGGATCACAGGGAAGGCTTCCAGAATCCATTTT--------CCCGGCTCTCAGGTCTCCCATTACCCTTAGCCACAGTAGCACATTTGTGTATGCAGTGACATCTAGTGACAAGGAAAATAAAACCAGCTCCAGGGACACTTTCTTCACCTGAGAGGACCCACAAAAATGACCCCA---TCCTCGTCACCACAG
>gene=chr20_11254777-11254999; species=gorGor
AGATCCAAAGTGCAGATACCTTCCAAGTAGGATCACAGTGAAGGCTTCCAGAATCTATTTTG-CTCTTTCCCCGCTCTCAGGGCTCAGATTACCCTGGGCGACAGTAGCACACTTGTGTATGCAGTGACATCTAGTGACAAAGAAAATAAAACCGGCTCCAAGGACACTTTCTTCACCAGACAGACTCCACAAAAATGACGCAGTAGCTATCATTACTGTAG
>gene=chr20_11254777-11254999; species=panTro
AGATCCAAAGGGCAGATACCTTCCAAGTAGGATCATAGTGAAGGCTTCCAGAATCTATTTTGCCTCTTTCCCAGCAATCAGGGCTCAGATTACCCTGGGCGACAGTAGCACACTTGTGTATGCAGTGACATCTAGTGACAAAGAAAATAAAACCGGCTCCAAGGACACTTTCTTCACCAGACAGACTCCACAAAAATGACGCAGTACCTATCATTACTGTAG
>gene=chr20_11254777-11254999; species=papHam
AGATCCAAAGTGCAGATACCTTCCAAGCAGGATCACAGTGAAGGCTTCCAGAATCTATTTTGCCTTTTTCCCAGCTCTCAGGGCTCAGATTACCCTGAGCGACAGTAGCACACTTGTGTATGCAGTGACATCTAGTGACAAAGAAAATAAAACTGGCTCCAACGACACTTTCTTCTCCAG--AGACTCCACACAAACGACACAGTAGCTGTCATTACTGTAG
>gene=chr20_11254777-11254999; species=ponAbe
AGATCCAAAGTGCAGATACCTTCCAAGTAGGATCACAGTGAAGGCTTCCAGAATCTATTTTGCCTCTTTCCCAGCTCTCAGGGCTCAGATTACCCTGGGCGACAGTAGCACACTTGTGTATGCAGTGACATCTAGTGACAAAGAAAATAAAACCGGCTCCAAAGACACTTTCTTCACCAGACAGACTCCACAAAAATGACGCAGTAGCTATCATTACTGTAG
>gene=chr20_11254777-11254999; species=rheMac
AGATCCAAAGTGCAGATACCTTCCAAGTAGGATCACAGTGAAGGCTTCCAGAATCTATTTCGCCTTTTTCCCAGCTCTCAGGGCTCAGATTACCCTGAGCGACAGTAGCACACTTGTGTATGCAGTGACATCTAGTGACAAAGAAAATAAAACCGGCTCCAACGACACTTTCTTCTCCAG--AGACTCCACAAAAACGACACAGTAGCTGTCATTACTGTAG
>gene=chr20_11524782-11525000; species=hg19
AAAGGAAACCAAAACAAACAACAAATAAAAAGTAACTGAGGAGTGTCTCCAAAAACTACTACTGAAAACCTAGTTTACCTACAGTTCAAATATGATCCACTCTCGCCATCTGCTGGCTGTATTTTTGATTTTTTAAAAGGGAAGTACTGGCACAGACACATGGGCTAACGTTATTGTGTTTTGATGTGTTGTGAATATGTGTGGGGAAGCTGGGCACT
>gene=chr20_11524782-11525000; species=bosTau
-----AGAAGAAAACAAC----GAACAAAAAGT----GAGCAGGG---------------------AAC--------CCTGTAGTTTAAATACGATCCACTGTTGCCATCTGCTGGCTACAGATGGGATTTCTT-AAGAA--AACTAAGACACAGGCACGCATGCAGTCATGGAAGTGTTTCCATGTGTTGTGTGTGAGAGAGCAGAAAACAGGCAGC
>gene=chr20_11524782-11525000; species=calJac
AAAGGAAACCAAAACAAACAACAAATAAAAAGTAACTGAGGAGGGTCTCCAAAAATCACTACTGAACGCCCAGTGTAGCTGCAGTTCAAATATGATCCACTATCGCCATCTGCTGGCTATATTTTGG--TTTTTAAAAGGAAAGAACTGGCACAAACACATGCACAAATGTTACTGTGTTTTGATGTGTTG----TATGTGTGGGGAAGCTCGACACT
>gene=chr20_11524782-11525000; species=canFam
AAGGGAAAACAAAACAAG----TAACAAAAAGTAATTGAGTGAGGTCTCCAAAAACTACTGCTAAAAATCTAGTTTACCT-AAGTTCAAATGTGATCAACTGTTGCCATCTGCTGGCTGAATTTTTGAATTTTT-AAAGA-----------ACAGGCACATGTGTGATCAGGAAAACATTTTGACCTGCTGTGTGTGTGTG-ACAGCAGACAGGCACT
>gene=chr20_11524782-11525000; species=equCab
AAAAGAAAAAAACACAAA----CAATAAACAAAAAGTCAGTGGGGCCTCTAGAAACTGTCT--TAAAATCCAGTTTACTTGCAGTTCAAATGTGATCAACTGTCGCCATCTGCTGGCTACATTTTGGGGTTTTT-AACGA-----------ACAGGCACACAGGCGGTCATAGAAATGTTTGGATGTGCTGTGTGTATGTC-GCAGAAGGCGGGCAAT
>gene=chr20_11524782-11525000; species=gorGor
AAAGGAAACCAAAACAAACAACAAATAAAAAGTAACTGAGGAGTGTCTCCAAAAACTACTACTGAAAACCTAG-TTACCTACAGTTCAAATATGATCCACTCTCGCCATCTGCTGGCT-TATTTTTGATTTTTT-AAAGGGAAGTACTGGCACAGACACAT-GGCTAACGTTATTGTGTTT-GATGTGTTGTGAATATGTGTG-GGAAGCTGGGCACT
>gene=chr20_11524782-11525000; species=panTro
AAAGGAAACCAAAACAAACAACAAATAAAAAGTAACTGAGGAGTGTCTCCAAAAACTACT---GAAAACCTAGTTTACCTACAGTTCAAATATGATCCACTCTCGCCATCTGCTGGCTGTATTTTTGATTTTTTAAAAGGGAAGTACTGGCACAGACACATGGGCTAACGTTATTGTGTTTTGTTGTGTTGTGAATATGTGTGGGGAAGCTGGGCACT
>gene=chr20_11524782-11525000; species=papHam
AAAGGAAACCAAAGCAAACAACAAATAAAAAGTAACTGAGGAGTGTCTCCAAAAACTACTACTGAAAACCTAGCTTACCTAGAGTTCAAATATGATCCACTTTCGCCATCTGCTGGCTGTATTTTTTATTTTTTAAAAGGAAAGAACTGGCACAGACACATGCGCTAACGTTACTGTGTTTTGATGTGTTGTGAGTATGTGTGGGGAAGCTGGGCACG
>gene=chr20_11524782-11525000; species=ponAbe
AAAGGAAACCAAAACAAACAACAAATAAAAAGTAACTGAGGAGTGTCTCCAAAAACTACTACTGAAAACCTAGTTTACCTGCAGTTCAAATATGATCCACTCTTGCCATCTGCTGGCTGTATTTTTGATTTTTCAAAAGGGAAGTACCGGCACAGACACATGTGCTAACGTTACTGTGTTTTGATGTATTGTGAGTACGTGTGGGGAAGCTGGGCACT
>gene=chr20_11524782-11525000; species=rheMac
AAAGGAAACCAAAGCAAACAACAAATAAAAAGTAACTGAGGAGTGTCTCCAAAAACTACT---GAAAACCTAGTTTACCTACAGTTCAAATATGATCCACTTTCGCCATCTGCTGGCTGTATTTTTTATTTTTTAAAAGGAAAGAACTGGCACAGACACATGCGCTAACGTTACTGTGTTTTGATGTGTTGTGAGTATGTGTGGGGAAGCTGGGCACG
>gene=chr20_11626977-11627182; species=hg19
ggactaggatttggacccatggtcacctgagtccagtgcttgcttccagtgttatgctgctattctgAAACCGCTCTACCCTACCTCCtgatggcagcagcaggctgtccagagcagctgttgccatcatgtcagccactgcagggaggacaccagggaggaggcacagctgggtcaagggttgtgccacgctccagagggccgg
>gene=chr20_11626977-11627182; species=bosTau
-------------------------------------------------------------------------------------------------------------------------------------------------------------------------------------------------------------
>gene=chr20_11626977-11627182; species=calJac
gtactactctttggacccatggtcacctgaatccagtgcttgcttccagtgttatgctgctattctgAAACCACTCTACCCTCCTTCCtgatggcagcagcaggctttctagagcagctgctgctatcatgccagctgctacagggaggaca-----------------------------------------------------
>gene=chr20_11626977-11627182; species=canFam
aaattaggatttgaacacatgttcatatgagtccaatgtgcacctata--atcactct-ctactcctGAACCACTCCACGCTAGCT-----------------------------------------------------------------------------------------------------------------------
>gene=chr20_11626977-11627182; species=equCab
ggactaggatttgaacccacattcatctgagtccaacgctca-ctcta--atcacactgctgttttcgaatcaccctgcccTACCT-----------------------------------------------------------------------------------------------------------------------
>gene=chr20_11626977-11627182; species=gorGor
ggactaggatttggacccatggtcacctgagtccagtgcttgcctccagtgttatgctgctattctgAAACCGCTCTACCCTACCTCCtgatggcagcagcaggctgtccagagtggctgttgccatcatgtcagccactgc---------------------------------------------------------------
>gene=chr20_11626977-11627182; species=panTro
ggactaggatttggacccacggtcacctgagtccagtgcttgcttccagtgttatgctgctattctgAAACCGCTCTACCCTACCTCCTGATGGCAGCAGCAGGCTGTCCAGAGCAGCTGTTGCCATCATGTCAGccactgcagggaggacaccggggaggaggcacagctggaccaagggttgtgccatgctccagagggccgg
>gene=chr20_11626977-11627182; species=papHam
ggactaggatttagaccc-tagtcacctgagtccagtgcttgcttccactgttacgctgctattctgAAACTGCTCTACCCTTCCTCCTGATGGCAGCA-CAGGCTGTCCAGAGCAGccattgccatcatgccagctgctgcagggaggacactggggagaaggcagagttggaccaagagtggtgccatgttccacaggactga
>gene=chr20_11626977-11627182; species=ponAbe
gcactaggatttggacccatagtcacctgagtccagtgcttgcttccagtgttatgctgctattctgAAACCGCTCTACTCTACCTCGtgatggcagcagcaggctctccagagcagctgttgccatcatgtcagccaatgcagggaggacaccagggaggaggcagagctgggccaagggttgtgccacactccacagggctgg
>gene=chr20_11626977-11627182; species=rheMac
ggactaggatttagaccc-tagtcacctgagtccagtgcttgcttccagtgttatgctgctattctgAAACTGCTCTACCCTTCCTCCTGATGGCAGCAGCAGGCTGTCCAGAGCAGccattgccatcatgccagctgctgcagggaggacactggggagaaggcagagttggaccaagagtggtgccatgttccacaggactga
>gene=chr20_11657257-11657503; species=hg19
AATATTGGCCAAAGAAACGCCTGAGGAATTATTTTTTCCCAGCATATTTTCTTTATCTGGGAGTGGAGTGGGTTGGAATGGAGGCTAGGAGTACCAGGATATTCCTCTGCCTGACTCCAGGGGGCAGCAGCTACTTGGGTAAAGGGAGGTCAATGACCCATCCAAGGGTTGGGTGACCTTAGTTCTTAAACCCTGAGGTAAAGAGACAGATCCAACAAAATGGACTTTTTAAAAGAAACATAAAAT
>gene=chr20_11657257-11657503; species=bosTau
------------------------------------------------------------------------------------------------------------------------------------------------------------------------------------------------------------------------------------------------------
>gene=chr20_11657257-11657503; species=calJac
AATATTGGCCAAAGAAAAGCCTGAGGAATTATTTTTTCCCAGCACATTTACTTTATCTGGGAGTGGAGTGGGTTGGGATGGAGGGTAGGAGTACCAGGATATTCCTCTACCTGACTCCAGGGGGCAGCAGCTACTCGGGTAAAGGGAGGTCAATGAGACATCCAGGGGATGGGTTACCTTAGTTCTTAAACCCTGAGGT--AGAGACAGATCCACCAAAATGGACTTTTTAAACGAAACATAAAAT
>gene=chr20_11657257-11657503; species=canFam
ATCATTGGCTAAAGAAAAACCTGCCGAGTTACTATCTTCCATT--TTTTTTTTTACGTAGGAGTAGATTGGTCCGAGATGGAGCATAGGAATATGTGTACGTTCCTTTTTCTGACT-CAGGGGGCAGCAGCTTCTTGGGTAAAGAGAGGTCAAT--------------------------ATCTCTTAAACCCTGAGGTAAGGAATCGGGTCCACC-AAATGGGCTTTACAAAAGAAAC--AAAAT
>gene=chr20_11657257-11657503; species=equCab
ATTATTGGCCAAAGAAAAGCCTGATAAATTATTAGTTTCCAGTACATTTACTTAATCTGGGAGTAGAGTGAGCTAGGTTGGAGGGGAGGAGTACGTGTATGTTCCTTTGTCTGACCCCAGGGGGCAGCAGCTTCCTGTGTAAAGAGAGGTCAAG--------------------------GTCTCTTGAACCCTGAGGTAAGGAGACAGGTCCAGCAAAGTGGACTTTTCGAAAGAAACATAAAAT
>gene=chr20_11657257-11657503; species=gorGor
---------------------------------------------------------------------------------------------------------------------------------------------------------------ATCCAAGGGATGGGTGACCTTAGTTTTTAAACCCTGAGGTAAAGAGACAGATCCAACAAAATGGACTTTTTAAAAGAAACATAAAAT
>gene=chr20_11657257-11657503; species=panTro
AATATTGGCCAAAGAAACGCCTGAGGAATTATTTTTTCCCAGCATATTTACTTTATCTGGGAGTGGAGTGGGTTGGGATGGAGGCTAGGAGTACCAGGATAATCCTCTGCCTGACTCCAGGGGGCAGCAGCTACTTGGGTAAAGGGAGGTCAATGAGCCATCCAAGGGTTGGGTGACCTTAGTTCTTAAACCCTGAGGTAAAGAGACAGATCCAACAACATGGACTTTTTAAAAGAAACATAAAAT
>gene=chr20_11657257-11657503; species=papHam
AATATTGTCCAAAGAAACGCCTGAGGAATTATTTTTTCCCAGCACATTTACTTTACCTGGGAGTGGAGTGGGTTGGGATGGAGGGTAAGAGTACCAGGATATTCCTCTGCCTGACTCCAGGGGGCAGCAGCTACTTGAGTAAAGGGAGGTCAATGAGCCATCCACTGGATGGGTCACCTTAGTTCTTAAACCCTAAGGTAAAGAGACAGATCCAACAAAACGGACTTTTTAAAAGAAACATAAAAT
>gene=chr20_11657257-11657503; species=ponAbe
AATATTGGCCAAAGAAACGCCTGAGGAATTATTTTTTCCCAGCACATTTACTTTATCTGGGAGTGGAGTGGGTTGGGATGGAGGCTAGGAGTACCAGGATATTCCCCTGCCTGACTCCAGGGGGCAGCAGCTACTTGGGTAAAGGGAGGTCAACGAGCCATCCAAGGGATGGGTGACCTTAGTTCTTAAACCCAGAGGTAAAGAGACAGATCCAACAAAATGGACTTTTTAAAAGAAACATAAAAT
>gene=chr20_11657257-11657503; species=rheMac
AATATTGTCCAAAGAAACGCCTGAGGAATTATTTTTTCCCAGCACATTTACTTTACCTGGGAGTGGAGTGGGTTGGGATGGAGGGTAAGAGTACCAGGATATTCCTCTGCCTGACTCCAGGGGGCAGCAGCTACTTGGGTAAAGGGAGGTCTATGAGCCATCCACTGGATGGGTCACCTTAGTTCTTAAACCCTAAGGT--AGAGACAGATCCAACAAAACGGACTTTTTAAAAGAAACATAAAAT
>gene=chr20_11992974-11993197; species=hg19
caattgtgattgcaagaagtacctacagggaagtaaggtgctgagaccagaaagggaaggagaccaacagtgtgttaatgacaggctacaccagggggagacaaggctcaattccattgggaacctttagggggcagtgtagaacacacttcagaattgtccctcggaagtggtgagaagctggggtatttatttattaactctcattcctccttagccgaag
>gene=chr20_11992974-11993197; species=bosTau
------------------------------------------------------------------------------tgaaagattaCGCCCAgggcaatagtacctcaataccactgggggcctcta-ggggcagtgtagaacccagccaagagttgtccTGACTACACCGCCTGAAGCAGGGG-----ACCCACCAGTTCCCTCCCCTCATCGGCTGAAG
>gene=chr20_11992974-11993197; species=calJac
caacagtgattgcaggcggtacctctagaggagtaaggtactgagaccggaaagggaaggagaccaacagtgtgttaataacagcctacaccaggggtgaacaaggatcaattccactggggacctttagggggcagtgtaaaacacacttcagagttgtcccttggaagcggtgagaagctggggtatttatctgttaactcttactcctccttagctgaag
>gene=chr20_11992974-11993197; species=canFam
g-ggtattattgtaggatgtacctaaagggcagtgaagggttgagacaaggaaaggaagaaagcccaggatgtgttaatgacaaactccaccttgagcaactatggctctgtaccacgggggacctctagggggcagtgtagaatac--ttcagcgttgtcccacctgagtggtgagaagctggggtagttattcaccgattcccattcttcatctgctgagg
>gene=chr20_11992974-11993197; species=equCab
g-attgtgattgcaggaattacctacaggagagtgaagagttgggacggggaagagcaagaagcctagcatgtgttaatgacaggttacaccgtggg--accatggctcaataccactgggggcctctagggggcggtgtagaacaca-ttcagagttgt-cgaactaaatggtgagaagctgggggagttacccacccactccca------aatggctgagg
>gene=chr20_11992974-11993197; species=gorGor
caattgtgattgcaagaagtacctacagggaagtaaggtgctgagaccagaaagggaaggagaccaacagtgtgttaatgacaggctacaccagggggagacaaggctcaattccattggggacctttagggggcagtgtagaacacacttcagagttgtccctcggaagtggtgagaagctgggg----tatttattaactctcattcctccttagccgaag
>gene=chr20_11992974-11993197; species=panTro
caattgtgattgcaagaagtacctacagggaagtaaggtgctgagaccagaaggggaaggagaccaacagtgtgttaatgacaggctacaccagggggagacaaggctcaattccattgggaacctttagggggcagtgtagaacacacttcagagttgtcccttggaagtggtgagaagctggggtatttatttattaactctcattcctccttagccgaag
>gene=chr20_11992974-11993197; species=papHam
caattgtgatggcaagaagtacctataggggagtaaggtgctgagatcagaaagggaaggagaacaacagtgtgttaatgacaggctacaccaggggccgacaaggctcagttccattggggacctttagggggcggtgtagaacacacttcagagttgtccctcggaagtggtgagaagctggggtatttatctattaactctcattcctccttagccgaag
>gene=chr20_11992974-11993197; species=ponAbe
caattgtgattgcaggaagtacctatagggaagtaaggtgctgagaccagaaagggaaggagaccaacagtgtgttaatgacaggctacaccagggggagacaaggctcaattccattggggacctttagggggcagtgtagaacacacttcagagttgtccctcggaagtggtgagaagctggggtatttatttattaactctcattcctccttagccgaaa
>gene=chr20_11992974-11993197; species=rheMac
caattgtgattgcaagaagtacctataggggagtaaggtgctgagatcagaaagggaaggagaacaacagtgtgttaatgacaggctacaccaggggctgacaaggctcagttccattggggacctttagggggcggtgtagaacacacttgagagttgtccctcagaagtggtgagcagctgggctatttatctattaactctcattcctccttagctgaag
>gene=chr20_12551089-12551295; species=hg19
AATAATGAAAAACCAGCCACTTCCACTGTCAATACACAAGTGATACAGGCCTTTCACTGACTTGAATTTCCAGCAGCTGCCTTCTAGGGGTCGCTCTCACCACTTCCCTCTATATCCACCATGTGGCAGCTGTAGCTGGGGACAGCTCCCAAGAATAGGAGAAGTGTCCATTTTGTTTTCACATTGTTACTGGGTAGAGCTGGTGT
>gene=chr20_12551089-12551295; species=bosTau
AATAATGAAAGACCAGCCATTTCTACTTTCAATACACAAGAGATCCAGGCTTTTCACTGACACAGACCTTTATCAGCTGCCCAGTGGGGGTGGTTTCCACCACTTCTCTCAATATCTACAATATGGCTGCTGTAACTGGTGGTAACTCCCAAGAATGAGACGAATGTCAGTTTCCTTTTCACACTGTTACCTGGTAGAGTCCATGT
>gene=chr20_12551089-12551295; species=calJac
AATAATGAAAAACCAGCCATTTCCACTGCCAATACACAAGTGATCCAGGCCTTTCACTGACTTGACTTTCCATCGGCTTCCCTCTAGGGGTCGTTCTCATCACTCCCCTCTATATCAACCATGTGGCAGCTGTTGTTAGTAGTAGCTCCCAAGA-----AGACAAGTCCATTTTCTTTTCACATTGTTACTTGGTAGAACCCATGT
>gene=chr20_12551089-12551295; species=canFam
TATAATGAAAGATCAGACATTTCCTCTCTTAATACAGAAGGAATCTAGGCTTTTCATTGACTTGAACTTTTATTTGCTGCCCCTTCAGGGTAGTTTCTGTCACTTCTCTCCATATCCACTATGTGGCTGCTCCAGATGGTGG-AGCTCCCAAGAAT--GAGCAGTGTCAGTTTTTCTTTCACATTGTAACCTTGTAGAACCCATGT
>gene=chr20_12551089-12551295; species=equCab
AACAATGAAAAACCAGCCATTTCTACTCTCAGTACATAAGTGATCCA-GCCTTTCATTGGCTCAAACTTCCATCAGCTGCTCCACAGGTGTGGTTTGCACCACTTGTCTCCATGTCTACTATGTGGCTGTTCTAGTTGGTAGTAGCTCTTGGGAATGCGAGCAGTGTCAGTTTTCCTTTCACATTATTACCTTGTACAGCCCCTGT
>gene=chr20_12551089-12551295; species=gorGor
AATAATGAAAAACCAGCCACTTCCACTGTCAATACACAAGTGATACAGGCCTTTCACTGACTTGAATTTCCAGCAGCTGCCCTCTAGGGGTCGCTCTCACCACTTCCCTCTATATCCACCATGTGGCAGCTGTAGCTGGTAACAGCTCCCAAGAAT---AGAAGTGTCCATTTTGTTTTCACATTGTTACTGGGTAGAGCTGGTGT
>gene=chr20_12551089-12551295; species=panTro
AATAATGAAAAACCAGCCACTTCCACTGTCAATACACAAGTGATACAGACCTTTCACTGACTTGAATTTCCAGCAGCTGCCCTCTAGGGGTCGCTCTCACCACTTCCCTCTATATCCACCATGTGGCAGCTGTAGCTGGTAACAGCTCCCAAGAATAGGAGAAGTGTCCATTTTGTTTTCACATTGTTACTGGGTAGAGCTGGTGT
>gene=chr20_12551089-12551295; species=papHam
AATAATGAAAAACCAGCCATTTCCACTGTCAATACACTAGTGATCCAGGCCTTTCACTAATTTGAATTTCCAGCATCTGCCCTCTAGGGGTCGCTCTCACCAATTCCCTCTATATCCACCATGTGGCAGCTGTAGCTGGTAGTAGCTCCCAAGAACGGGAGAAGTGTCCATTTTATTTTCACATTGTTACTGGGTAGACCTCATGT
>gene=chr20_12551089-12551295; species=ponAbe
AATAATGAAAAACCAGTCACTTCCACTGTCAATACACAAGTGATACAGGCCTTTCACTGACTTGAATTTCCAGAAGCTGCCCTCTAGGGGTCGCTCTCACCACTTCACTCTATATCCACCATGTGGCAGCTGTCGCTAGTAGTAGCTCCCAAGAATGGGAGAAGTGTCCACTTTCTTTTCACATTGTTACTGGGTAGAGCTGGTGT
>gene=chr20_12551089-12551295; species=rheMac
AATAATGAAAAACCAGCCATTTCCACTGTCAATACACTAGTGATCCAGGCCTTTCACTAATTTGAATTTCCAGCATCTGCCCTCTAGGGGTCGCTCTCACCACTTCCCTCTATATCCACCATGTGGCAGCTGTACCTGGTAGTAGCTCCCAAAAATGGGAGAAGTGTCCATTTTATTTTCACATTGTTACTGGGTAGACCTCATGT
>gene=chr20_12905869-12906127; species=hg19
AATGAAGAAAAAGTGAGAGTGGATTTAAAAGGCTGCTGTTCCGTTTTCAGACTGCAGGCTGCCCCCCTGCTGAGCTGCCCAGCTGCTCAGTTCATTTCTTAGTGAAGTGCCTTTTTTGGGCTTAGCCACAAGATGTCAGCCTAAGCTTAGCCATTTGTGCATTTTTCCGCGCCTCCAACCCATTTCTTCCCTTCCATTTCATTTCCTCTTTCGGCTCTGAGCAAATGAATAATCTTTTGGATTGTGGGCACTAGATGA
>gene=chr20_12905869-12906127; species=bosTau
AATGGAGAAAAAGTGAGGCTGAATTTGAAAG-T-CAAGTTTCGTGTTCAGACCCCACTCCCC------T----GTGCCCCAACTACTCCATTCATTTCTCAGTGAAACGCTTTTTTCCGTCTCAGCCACAGGGTGTCAGTCTAAGCTCAGCCATTTCTCTTTTTTCCGGA-GCCTGAACAGATTTTTCCCTTCCC--TTCCCTTCCTCTG---------AGCAGATGGAGCGTCTCC-AGATCTCCCGCACCAAGTAC
>gene=chr20_12905869-12906127; species=calJac
AAT---GAAAAAGTGAGAGTGGATGTAAAAGGCTCCTTTTCCGTTTTCAGACCGCAGGCTGCCCCC-TGCTGAGAGGCCCAGCCGTTCAGTTCATTTCTTAGTGAAGTGCCTTTTTTGGGATCAGCCACAAGATGTCAGCCTAAGCTTAGCCGTTTGTGCATTTTTCCGTTCCTCCAACCCGTTTCTTCCCTTCCATTTCATATCCTCCTTGGGCTCTGAGCAAATGAATAATCTTTTGGATGGTGGGCACTAAGTAA
>gene=chr20_12905869-12906127; species=canFam
GACGAATAAAAA-TGAAAGTGAATGAAA--GGT-CAAGTTTCGTTCTTAGATCACAGACTCCCAGC-AG----TTGCCCCAACTGCTCCCTTTATTTTTTAGTGGAACGCCTTTTTCTGTCTCAGCCACAAGATGTCAGCCTAAGCTTAGTCATTTCTGTATATTTCCAGGCCACAAACCAATTTCT-TCATCCC--TTCCCTTCCTCTT------------GGAGGAATGATCATT-GGC-TGTGGGCACTA-ACAA
>gene=chr20_12905869-12906127; species=equCab
AATGAAGAAAAAGTGAGGGTGAATTTAAAAGGT-CAAGTTTCGTTCTCAGACCCCATGCCTCCCAC-AG-----AGCCCCA----CTTGCTCAATTTCTCAGTGAAATGCCTTTTTTGGGCTCAGCCACAAGATGTCAGCCTAAGCTTAGCCATGTCTGCATTTTTCCATGACTCCTACCAATTTCTACCTTCCC--TGCCCTTCCTCTG---ACTCTGAGCGGATAAATAATCTTT-TGATTGCCAGCACAACATAA
>gene=chr20_12905869-12906127; species=gorGor
------------------------------------------------------------------------------------------------------------------------------------------------------------------------------------------------------------------------------------------------------------------
>gene=chr20_12905869-12906127; species=panTro
AATGAAGAAAAAGTGAGAGTGGATTTAAAAGGCTGCTGCTCCGTTTTCAGACTGCAGGCTGCCCCC-TGCTGAGCTGCCCAGCTGCTCAGTTCGTTTCTCAGTGAAGTGCCTTTTTTGGGCTTAGCCACAAGATGTCAGCCTAAGCTTAGCCATTTGTGCATTTTTCCGCGCCTCCAACCCATTTCTTCCCTTCCATTTCATTTCCTCTTTCGGCTCTGAGCAAATGAATAATCTTTTGGATTGTGGGCACTAGATAA
>gene=chr20_12905869-12906127; species=papHam
AATGAAGAAAAAGTAAGAGTGGATTTAAAAGGCTGCTGTTCCGTTTTCAGACTGCAGGCTGCCCCC-TGCTGAGCTGCCCAGCTGCTCAGTTCATTTCTTAGTGATGTGCCTTTTTTGGGCTCAGCCACAAGATGTCAGCCTACGCTTAGCCATTTGTGAGTTTTTCCGCGCCTCCAACCCATTTCTTCCCTTCCATTTCATTTCCTCTTTCGGCTCTGAGCAAATGAATACTCTTTTGGATTGTGGGCACTAAATAA
>gene=chr20_12905869-12906127; species=ponAbe
AATGAAGAAAAAGTGAGAGTGGATTTAAAAGGCTGCTGTTCCGTTTTCAGACTGCAGGCTGCCCCC-TGCTGAGCTGCCCAGCTGCTCAGTTCATTTCTTAGTGAAGTGCCTTTTTTGGGCTCAGCCACAAGATGTCAGCCTAAGCTTAGCCATTTGTGCATTTTTCTGCA-CTCCAACCCATTTCTTCCCTTCCATTTCATTTCCTCTTTCGTCTCTGAGCAAATGAATAATCTTTTGGATTGTGGGCACTAGATAA
>gene=chr20_12905869-12906127; species=rheMac
AATGAAGAAAAAGTAAGAGTGGATTTAAAAGGCTGCTGTTCCCTTTTCAGACTGCAGGCTGCCCCC-TGCTGAGCTGCCCAGCTGCTCAGTTCATTTCTTAGTGATGTGCCTTTTTTGGGCTCAGCCACAAGATGTCAGCCTACGCTTAGCCATTTGTGAGTTTTTCCGTGCCTCCAACCCACTTCTTCCCTTCCATTTCATTTCCTCTTTCGGCTCTGAGCAAATGAATACTCTTTTGGATTGTGGGCACTAAATAA
>gene=chr20_12951013-12951235; species=hg19
TGGGTTTTGATGTCTTTTTCTCTGTTCGCAGGCCACCTCTCTTTGCCAGTCTTGACAAATAATTTCTTAGTGAAGCACCTATTTCAGGCTGAGCCACAAGATGTCAGCCTAAGCTTAGTCATTTTGAATTTTCCTGGCCCTTGAAACAACTACATTTTTTCACTTTTATGACCAAGAAAAAGTCTGAGAAGCTCACGACCCCTCAGGATTAGGTACAGAGAC
>gene=chr20_12951013-12951235; species=bosTau
CTGATTTTG----TTTTCTTTCTATTCTCAGGCCACCTCTGCTCGCCAGTCCACAGGAGTCATTTGTTAGTGACGCGGCTATTTCATGGTCAACCACAAGATGTCAGCGCAAGCTCAGTCCTCTCATATTTCCCAGGCCCGCGGAATGAAAC--TTGTTTTCTTTCTGT--CCGGGAGGAACTTAGAGAT-TTCAAGACAC-TCGGGGTCAGGTCCAACGAC
>gene=chr20_12951013-12951235; species=calJac
TGGGATTTTATG-TCTTTCTTCTGTTCGCAGGCCGGCTGT-TTTGCCAGGC-TGACAAATAATTTCTTAGTGAAGCTCTTATTTCAGACTGAACCACAAGATTTCAGCCAAAGCTTGGTCATTTTGAATCTTCCTGGCTCTTGAAACAACTATGTTTTTTCACTTTTATGACCAGGAGAAAGTTTGAGAAGCTCATGACCCCTCAGAATTAGATGCAGCAGC
>gene=chr20_12951013-12951235; species=canFam
TTGGTTTTT----CTTGGGTTTGTTTTTTAGTTAATTGGTTTTACTCACTCCCCCTGGCTAATTTCTTCCCGAAGCGCCTATTTCACAACCAACCACGAGATGTCAGCCCAAGCTTAGTCATCCCGGA-TTTCCTGGCCCACAGAATAAACTTGC--TTTTTTTTCTAA--CTAGAGATAATTTTGAGGCCCTCAAGCCCC-TCAAGGTCAGGTACAGAAAC
>gene=chr20_12951013-12951235; species=equCab
GTAGTTATT----ATTATTTTCTTTTCTCAGGGTACCACCCTTGGTCAGTCTTCAAGAGTAATTTCTTAGTGAAGCGCCTATTTCATGCCCAACCACAAGATGTCAGCCCAAGCTTAGTCATCTTGGATTTTCCTGGACCACAGAATATATTCTT--TTCTCTCTCGGA--CCAGGAGAAACTTTGAGATCCTGAAGACCC-TCAGGGTCAGGTATAGAAAC
>gene=chr20_12951013-12951235; species=gorGor
TGGGTTTTTATGTCTTTTTCTCTGTTCGCAGGCCACCTCCCTTTGCCAGTCTTGACAAACAATTTCTTAGTGAAGCACCTATTTCAGGCTGAGCCACAAGATGTCAGCCTAAGCTTAGTCATTTTGAATTTTCCTGGCCCTTGAAACAACTACATTTTTTCACTTTTATGACCAAGAGAAAGTTTGAGAAGCTCACGACCCCTCAGGATTAGGTACAGAGAC
>gene=chr20_12951013-12951235; species=panTro
TGGGTTTTGATGTCTTTTTCTCTGTTCGCAGGCCACCTCTCTTTGCCAGTCTTGACAAATAATTTCTTAGTGAAGCACCTATTTCAGGCTGAGCCACAAGATGTCAGCCTAAGTTTAGTCATTTTGAATTTTCCTGGCCCTTGAAACAACTACATTTTTTCACTTTTATGACCAAGAAAAAGTCTGAGAAGCTCACGACCCCTCAGGATTAGGTACAGAGAC
>gene=chr20_12951013-12951235; species=papHam
TGGATTTTTATG-CCTTTTTTCTGTTCGCAGGCCACCTCTCTTTGCCAGTCTTGACAAATAATTTCTTAATGAAGCACCTATTTCAGGCTGAGCCACAAGATGTCAGCCTAAGCTTAGTCATTTTGAATTTTCCTGGCCCTTGCAACAACTACATTTTTTCACTTTTATGACCAAGAGAAAGTTGGAGAAGCTCATGACCCCTCAGGATTAGGTATAGAGac
>gene=chr20_12951013-12951235; species=ponAbe
TGGGTTTTTATGTCTTTTTTCCTGTTCGCAGGCCACCTCTCTTTGCCAGTCTTGACAAATAATTTCTTAGTGAAGCACCTATTTCAGGCTGAGCCACAAGATGTCAGCCTAAGCTTAGTCATTTTGAATTTTCCTGGCCCTTGAAACAACTACATTTTTTCACTGTTATGACCAAGATAAAGTCTGAGAAGCTCACGACCCCTCAGGATTAGGTACAGAGAC
>gene=chr20_12951013-12951235; species=rheMac
TGGATTTTTATG-CCTTTTTTCTGTTCGCAGGCCACCTCTCTTTGCCAGTCTTGACAAATAATTTCTTAATGAAGCACCTATTTCAGGCTGAGCCACAAGATGTCAGCCTAAGCTTAGTCATTTTGAATTTTCCTGGCCCTTGCAACAACTACATTTTTTCACTTTTATGACGAAGAGAAAGTTGGAGAAGCTCATGACCCCTCAGGATTAGGTATAGAGAC
>gene=chr20_13100239-13100491; species=hg19
CAGAGGGTCGCATTGTTCAttccctctcctctccctcctttttcctccccacctttctctgtcttctcttcccttcATGTTACACTGCAGTGTCTAAATTTACCACTAGATGGCAGCAAGAATTAGAGCGTGTCTGGCAGAGATTCGTTAGCCTACGCTGAGATCTGCCCTAAAACAGCAAGATGCAAAACCTTGAAAACATAGGGGCTGTTTCCAAGACCTGGGCGGTGAGCAGGAGGGCATTTGAGAAAA
>gene=chr20_13100239-13100491; species=bosTau
CAGAAGGATGTTTCA---------------------TCCCGCTCCTTCCCCCTTC---------------TCCCTCATTTTACACTGCAGTCTCTGAATTTACCGCTAGGTGGCAGCGAGAATTAGAGAGTGTTTG--------------------GCAGAGACCCGTCCTGAACCGGGAAGATGAAAAACCAAGAAAACACC-GGGCAGTTTTCAAGGCGTGGAGGGTGAGCAGGA---------------
>gene=chr20_13100239-13100491; species=calJac
CAGAGGGCCGCGTTGTTCATTCCCCCTCCTCTCCCTCCTTTTTCTTCCCCATCTTT-----TATCCTCTTCTTTTCGTGTTACAATGCAGTGTCTAAATTTACCACTAGATGGCAGCAAGAATTAGAGCGTGTCTGGCAGAGA------------------------------------------------------------------GTTTCCAAAACCTGGGCAGTGAGCAGGAGGGCACTTGAGAAAG
>gene=chr20_13100239-13100491; species=canFam
CAGAGAACTGCAACATccctccaacccactcctcctcccctctcctcctcctcccttctcctcccctcctcccctc----------------------------------TGGCAGC-------AGATAGTCTTTGGCTGAGGTCCATTATCCTATGCGGAGACTTACCCTAAAACAGCAAGATGCAAACTCTAGAAAACATA-GGGCAGTTTTTAAGACGTGGAAGGTGAGCAAGAG------------GC
>gene=chr20_13100239-13100491; species=equCab
CCCAGGGCCCCATCACTGCTCT---------TCCTTCCTTTCCCCCCAACTCCTC---------------CTGCTCATATTGCCCTGTAGTCTCTGAATTTACCACTAGATGGCAGCAAGAATTAGAGAG--TTTGGCAGAGGCCCATTAGCTTATATGGAGACCTCCCCTGAAAGGATAGGATGCAAAACCTAGAAAA-ATA-GGGCAGTT-TCAGGACGTGGAGGGTGAGCAGGAG------------CC
>gene=chr20_13100239-13100491; species=gorGor
CAGAGGGTCGCATTGTTCATTccctctcctctccctcctttttcctccccaccTTTCTCTGTCTTCTCTTCCCTTCGTGTTACACTGCAGTGTCTAAATTTACCACTAGATGGCAGCAAGAATTAGAGCGTGTCTGGCAGAGATTCGTTAGCCTACGCTGAGATCTGCCCTAAAACAGCAAGATGCAAAACCTTGAAAACATAGGGGCTGTTTCCAAGACCTGGGCGGTGAGCAGGAGGGCATTTGAGAAAA
>gene=chr20_13100239-13100491; species=panTro
------------------------------------------------------------------------------------------------------------------------------------------------------------------------------------------------------------------------------------------------------------
>gene=chr20_13100239-13100491; species=papHam
CAGAGGGTCGCATCGTTCATTCcctctcctctccctcctttttcctccccacctttctctgtcttctcttcccctcATGTTGCACTGCAGTGTCTAAATTTACCACTAGATGGCAGCAAGAATTAGAG-GTGTTTGGCAGAGACCCGTTAGCCTCCCCTGAGATCTACCCTAAAATAGCAAGATGCAAAACCTTGAAAACATA-GGATTGTTTCCAAGACCTGGGCGGTGAGCAGGAGCGCACTTAAGAAAA
>gene=chr20_13100239-13100491; species=ponAbe
CAGAGGGTCGCATTGTTCAttccctctcctctccctcctttttcctccccacatttctctgtcttctcttcccttcACGTTACACTGCAGTGTCTAAATTTACCACTAGATGGCAGCAAGAATTAGAGCGTGTCTGGCAGAGATTCGTTAGCCTACGCTGAGATCTACCCCTAGACAGCAAGATGC-AAACCTTGAAAACATAGGGGCTGTTTCCAAGACCTGGGCGGTGAGCAGGAGGGCACTTGAGAAAA
>gene=chr20_13100239-13100491; species=rheMac
CAGAGGGTCGCATCGTTCAttccctttcctctccctcctttttcctccccacctttctctgtcttctcttcccctcATGTTGCACTGCAGTGTCTAAATTTACCACTAGATGGCAGCAAGAATTAGAG-GTGTTTGGCAGAGACCCGTTAGCCTCCCCTGAGATCTACCCTAAAACAGCAAGATGCAAAACCTTGAAAACATA-GGACTGTTTCCAAGACCTGGGCGGTGAGCAGGAGCGCACTTAAGAAAA
>gene=chr20_13242799-13242993; species=hg19
TCACCAATAATCCACACTCATTAAATATTTGCTCAAAGTTTGACTTAAAGGGGTGGCTGAACTCTAACAGGGCTGAAGAGGAGGGATGGAAGCCCCCTGGTGGCCACTGGTGGCCTGGCCTTTATAGCCCTGAGCTGGTTAGCTGCAGCCTGGAAGGCTGATAGAAAGCCTTGCCCTTAACTGGATGCTGAGGA
>gene=chr20_13242799-13242993; species=bosTau
TCCACAGTAATCCACATTCATTAAATATTTGCTTCAACTTTGGCTTAGAGGGGGAGCTGATCTCCA-CATGGCCGAAG--------------TCCCCTGGTGGCCACCCTTGACCTGTTCCTTG-ATCCCTGAACAAGTTAAGTCAACCCTTAAATTCAGCAGACAAGACCTTCCCTTAGCTTACAGGGGCAGC
>gene=chr20_13242799-13242993; species=calJac
TCACCGATAATCCATACTCATT-AATATTTGCTCAAAGTTTGACATAAAGAGACGGCTGAGCTCTAACTGGGCTGAAGAGCAGGGACTGAAGCCCCCTGGTGGCCACTGGTGGCCTGGGCTTTATA-CCCTGAGCAGGTTAGCTGTAGCCTCGAAGACATATACAAAGCCCTGCCCTTAACTGCATGCTGAGGA
>gene=chr20_13242799-13242993; species=canFam
-CTTCAGTAATCCAGACTCATTAAATATTTCCTCAATATTTGATGTAGAGGGGAGGCCAAGCCCCA-CATGGCCCAAG------------GGCCCTCTGATGGCCACCCTTGACCTGTTCTCTACA------------------------------TCAGCAGACAAAACCTCCCCTTAGCTTACACTTGAGGA
>gene=chr20_13242799-13242993; species=equCab
TCCTCAATAATCCATACACATTAAGTATTTGCTCAAAGTTTGACTTAGAGGAGAGGCTGAACTCCA-TATGACTGAAGAGCAGGGACTGAAGCCCCCTGGTGGCCACCCTTGGCCTGTTCTTTATAGCCCTGAGTTAGTGAGTTCCAGCCTCAAATTCAGCAGATAAAGCTTTCCCTTAGCTTAGTCCAGAGGA
>gene=chr20_13242799-13242993; species=gorGor
TCACCAATAATCCATACTCGTTAAATATTTGCTCAAAGTTTGACTTAAAGGGGTGGCTGAACTCTAACAGGGCTGAAGAGGAGGGACGGAAGCCCCCTGGTGGCCACTGGTGGCCTGGCCTTTATAGCCCTGAGCTGGTTAGCTGCAGCCTGGAAGGTTGATAGAAAGCCTTGCCCTTAACTGGATGCTGAGGA
>gene=chr20_13242799-13242993; species=panTro
TCACCAATAATCCACACTCATTAAATATTTGCTCAAAGTTTGACTTAAAGGGGTGGCTGAACTCTAACAGGGCTGAAGAGGAGGGATGGAAGCCCCCTGGTGGCCACTGGTGGCCTGGCCTTTATAGCCCTGAGCTGGTTAGCTGCAGCCTGGAAGGCTGATAGAAAGCCTTGCCCTTAACTGGATGCTGAGGA
>gene=chr20_13242799-13242993; species=papHam
TCACCGATAATCCAAACTCACT--TTATTTGCTCAAAATTTGACTTAAAGGGGTGGCTGAGCTCTAACAGGGCTGAGGAGCAGGGACGGAAGCCCCCTGGTGGCCACTGGTGGCCTGGCCTTTATAGCCCTCAGCTGGTTAGCTGTAGCCTGGAAGACTAATAGAAAGCCCGGCCCTTAACTGGATGCTGAGGA
>gene=chr20_13242799-13242993; species=ponAbe
TCACCGATAATCCATACTCATTAAATATTTGCTCGAAGTTTGACTTAAAGGGTTGGCTGAGCTCTAACAGGGCTGAAGAGGAGGGACGGAAGCCCCCTGGTGGCCACTGGTGGCCTGGCCTTTATAGCCCTGAGCTGGTTAGCTGTAGCCTGGAAGACTAATAGAAAGGCTTGCCCTTAACTGGCTGCTGAGGA
>gene=chr20_13242799-13242993; species=rheMac
TCACCGATAATCCAAACTCACTAAATATTTGCTCAAAATTTGACTTAAAGGGGTGGCTGAGCTCTAACAGGGCTGAGGAGCAGGGACGGAAGCCCCCTGGTGGCCACTGGTGGCCTGGCCTTTATAGCCCTCAGCTGGTTAGCTGTAGCCTGGAAGACTAATAGAAAGCCCGGCCCTTAACTGGATGCTGAGGA
>gene=chr20_13305675-13305905; species=hg19
AAAGAAACAAATCAGAATGTTTCTGTTTATTTTATAGGTAGTGTTCCAACCAGGGAGCTCCTGGATGCAAGGAACAGAGAGCCACTCGACCTAAGTGACCACCAGAGGGTGCCCACAGGACAGCCCGACAAATGGGGTGAGGTGGGGGGATGgccctggagtgtctcccttctcacgagaaacgcatgtggtatcacaactgagacttatcttttgttcccatcaagaag
>gene=chr20_13305675-13305905; species=bosTau
AAAGAAACAAATCAGAATATTTCTCTTTGTTTTATAGG-AAGGTCCGAGCCAAAGAGCGGCCAGAGGCAAGGAACAAAGAAACAATGCACCTCGGTGACCACCAGGGGGTGCCCAGAGGACAGCCCAACCACGCC-----AGGG------TGACCCCAGAgagtctcccttctcatgggaaacacatgtgataccgcaacccagac-tatcttttgttcttagcgagggg
>gene=chr20_13305675-13305905; species=calJac
AAAGAAACACATCAGAATGTTTCTGTTTGTTTTATAGGTAGTGTTCCAGCCGGGGAGCTCCTGGATGCAAGGAACAGAGAGCCACTCAACCTAAGTGACCACCAGAGGGTGCCCACAGGACAGCCCGACAAATGGGGTGAGGTGTGGGGATGGATCTGGAACAtctcccttctcatgggtagcgcatgtggtatcacaactgagac--------tgttcccatcaagaag
>gene=chr20_13305675-13305905; species=canFam
AAAGAA--AAATCAGAAGGTTTCTATTAGTCTTATAGA-AGCGTTCCAGC-GAGGATCTTCTTGATGCCAGGAACAGAGAGACACTCCACCTCAGTGACCACCAGGGGGTGCCCACAAGACAGTCTGGCAAATGG-----GGGG------GTTCCCTGGAGAATCTCCCTTCTCAGGGGAAACACAAATGATACCACAACTGAGAC-TATCTTTTGTTCTTAG-AAGGGG
>gene=chr20_13305675-13305905; species=equCab
AAAGAAACAAATCAGAATATTTCTCTTTGTTTTATACA-AGTGCTCCAGCTGTGGAGCTTCCCGATGCAAGGAACAGAGAGACAGTCCACATAAGTGACCACAAGGGGGTGCCCATGGGACAGCCTGACAAATGG-----GGGT------G-ACCCTGGAgagtctcccttctcatgggaaacacgtgtgatgccgcaactgagac-tatcttttgttcttagcaagggg
>gene=chr20_13305675-13305905; species=gorGor
-------------------------------------------------------------------------------------------------------------------------------ACAAATGGGGTGAGGTGGGGGGATGgccctggagtgtctcccttctcacgagaaacgcatgtggtatcacaactgagacttatcttttgttcccatcaagaag
>gene=chr20_13305675-13305905; species=panTro
AAAGAAACAAATCAGAATGTTTCTGTTTATTTTATAGGTAGTGTTCCAACCAGGGAGATCCTGGATGCAAGGAACAGAGAGCCACTCGACCTAAGTGACCACCAGAGGGTGCCCACAGGACAGCCCGACAAACGGGGTGAGGTGGGGGGATGGCCCTGCAGTGTCTCCCTTCTCACGAGAAATGCATGTGGTATCACAACTGAGACTTATCTTTTGTTCCCATCAAGAAG
>gene=chr20_13305675-13305905; species=papHam
AAAGAAACAAATCAGAATGTTTCTGTTTGTTTTATAGGTAGTGTTCCAGCCAGGGAGCTCCTGGATGCAAGGGACAGAGAGCCACTCAACCTAAGTGACCACCAGAGGGTGCCCATAGGACAGCCCGACAAATGGGTTGAGGTGGGGGGATGgccctggagtgtctcccttctcatgggaaacgcatgtggtatcacagctgagacttatcttttgttcccatcaagaag
>gene=chr20_13305675-13305905; species=ponAbe
AAAGAAACAAATCAGAATGTTTCTGTTTATTTTATAGGTGGTGTTCCAACCAGGGAGCTCCTGGATGCAAGGAACAGAGAGCCACTCAACCTAAGTGACCACCAGAGGGTGCCCACAGGACAGCCCAACAAATGGGGTGAGGTGGGGGGATGgccctggagtgtctcccttctcacgggaaacatatgtggtatcacaactgagacttatcttttgttcccatcaagaag
>gene=chr20_13305675-13305905; species=rheMac
AAAGAAACAAATCAGAATGTTTCTGTTTGTTTTATAGGTAGTGTTCCAGCCAGGGGGCTCCTGGATGCAAGGGACAGAGAGCCACTCAACCTAAGTGACCACCAGAGGGTGCCCATAGGACAGCCCGACAAATGGGTTGAGGTGGGGGGATGGCCCTGGAGTGTCTCCCTTCTCATGGGAAACGCATGTGGTATCACAGCTGAGACTTATCTTTTGTTCCCATCAAGAAG
>gene=chr20_13527246-13527483; species=hg19
GGGTCCATTCCTTTTCTTGGCGGTGTGGGGAAGACATGGTCTAGAAGTTCATTTGTAAACAGGCAGTTTTACCTGCATTAACAGGAAAGGCACTTGGTCAAGTTTCTCTAGATGAGCACGCCCCCTTGTGGGCACTTCCTGACTCACCTCTTTGGAATGGCCAGTGGAGATTGTGGGCTGTTTCAAGCTATTATTTTTCAACATTCATTTCCCTCCCTTACTTACATATTATCTTAC
>gene=chr20_13527246-13527483; species=bosTau
AGGTTCATTCTTTTTCCTAGA-----AAAAAAGACATGTTCTAAGAGTACATTTGTAAACAGGCATTTTTACCTGCA-TAACAGAAGTGGGAATTGGTCACATTTCTCTAGATGGGCACGCCCCCTTGTGGACACTTCCTGACTCAACTC--TAGAGTGGTTGGTTGCTTCTGAGA-------------ATTAGTTCCCTACAATCACTTCCTTCACTTACT---------------
>gene=chr20_13527246-13527483; species=calJac
GGGTACATTCTTTTTCCTG--AGTGGGAAAAAGACATGGTCTAGAAGTACATTTGTAAACAGGCAG-TTTATCTGCATTAACAGAAAAGGCAGTTGGTCAAGTTTCTGAAGATGAGCATGCCCCCTTGTGGTCATTTCCTGACTTACCTCTTTGGAATGGTCAATGGAGATTGTGGACTGTTTCAAGGTATTATTTTTCAACATTCATTTCTCTCCCTTACTTACATACTATCTTAC
>gene=chr20_13527246-13527483; species=canFam
TGGTCCATTCTTTTTCCTAGA-----AAAAAAGACATGATCTAGCAGTGCATTTGTAA----ACATTCTTACCTGCA-TAACAGGAAAGGAACTTGGTCAAGTTTCTCTAGATAGGCACGCCCCCTTGTGGGCACTTCCTGACACACCTCTTTGAAATGGTCAGCTGAGACTGAGGGCTGTTTCTAAAGATTATTTCCCCACAATCATTTCCCTCACTTACTTATATATTATCTCAG
>gene=chr20_13527246-13527483; species=equCab
GGGTTCATTCTTTTTCCTAGG-----AAAAAAGACATGGTCCATAAGTGCATTTGTAAACAGGCACTTTTACCTGCA-TAACAGGAAAGGTA-TTGGCCAAGTTTCTCTAGATGGGCACGCCCCCTTGTGGGCACTTCTTGACTCGTCTCCTTGGAATGGTGGGTTGAGATTGTGGGCTGTTTTCTAAG----TTTCCCAACAATCATTCTCCTCACTTACTTATATAGTATCTTAG
>gene=chr20_13527246-13527483; species=gorGor
---------------------------------------------------------------------------------------------------------------------------------------------------------------------------------------------------------------------------------------------
>gene=chr20_13527246-13527483; species=panTro
GGGTCCATTCTTTTTCTTGGCGGTGTGGGGAAGACATGGTCTAGAAGTTCATTTGTAAACAGGCAGTTTTACCTGCATTAACAGGAAAGGCACTTGGTCAAGTTTCTCTAGATGAGCACGCCCCCTTGTGGGCACTTCCTGACTCACCTCTTTGGAATGGCCAGTGGAGATTGTGGGCTGTTTCAAGCTATTATTTTTCAACATTCATTTCCCTCCCTCACTTACATATTATCTTAC
>gene=chr20_13527246-13527483; species=papHam
GGGTCCATTCTTTTTCCTGGCGGTGGGGGGAAGACATGGTCTAGAAGCTCACTTGTAAACAGGCAGTTTTACCTGCGTTAACAGGAAAGGCACTTGGTCAAGTTTCTCTAGATGAGCACGCCCCCTTGTGGGCACTTCCTGACTCACCTCTTTGGAATGGCCAGTGGAGACTGTGGGCTGTTTCAAGGTATTATTTTTCAACACTCATTTTCCTCCCTTACTTACATATTATCTTAC
>gene=chr20_13527246-13527483; species=ponAbe
GGGTCCATTCTTTTTCTTGGCGGTGTAGGGAAGACATGGTCTAGAAGTTCATTTGTAAACAGGCAGTTTTACCTGCATTAACAGGTAAGGCAGTTGGTCAAGTTTCTCTAGATGAGCACGCCCCCTTGTGGGCACTTCCTGACTCACCTCTTTGGTATGGCCAGTGGAGACTGTGGGCTGTTTCAAGCTATTATTTTTCAACATTCATTTCCCTCCCTTA-TTACATATTACCTTAC
>gene=chr20_13527246-13527483; species=rheMac
GGGTCCATTCTTTTTCCTGGCGGTGGGGGGAAGACATGGTCTAGAAGCTCACTTGTAAACAGGCAGTTTTACCTGCGTTAACAGGAAAGGCACTTGGTCAAGTTTCTCTAGATGAGCACGCCCCCTTGTGGGCACTTCCTGACTCACCTCTTTGGAATGGCCAGTGGAGATTGTGGGCTGTTTCAAGGTATTATTTTTCAACACTCATTTCCCTCCCTTACTTACATATTATCTTAC
>gene=chr20_13590941-13591172; species=hg19
aagaatacataatatatgattccatttacatgaagttctagaacaggcaagactaatatatggcaatagaggtcaggaccagtgttaccctgaggtgactgaagggggcacaaggggccttctggagggcagaaatgttccgtttgctgatctgggtgctagtgacacaaggccggccatgttcactctgaaaaaaattcatgaagctgtccccttaaaataaatgtgtat
>gene=chr20_13590941-13591172; species=bosTau
-----------------------------------------------------------------------------------------------------gaaagggcagaaggggctttctgaagggtgcaaa-----tgtttcttgatctgggtgctg-------------------gttccctctg-aaaa--ttcaaggagctgcttctgtaccataaatatgtat
>gene=chr20_13590941-13591172; species=calJac
aagaatac-----atattattccatttatgtgaagctctaaaacaggcaagaccaacatatggcaatagaggtcggaacaggtg-taccctgaggtaactgaagggggcacaaagggccttctgaagggcagaaatcttccgtttgctgaactgggtgctagtgacacag----ggccatgttcactctgaaaaaatttcctggagctgtccccttaaaataaatgtgagt
>gene=chr20_13590941-13591172; species=canFam
GACTA-ACAAACAGCACAATTCCATTTCAG----------------------------------------------ATGTGGCTTTACCCTGGagtgact-aagggagcataagtagcctcctggagagtgcaaatgttgtgtttcctcatctgggtgcaggttccatga----ggatatgttcactctaaaaaa--ttcaaggaactgt-ccattacaataaatgtgtat
>gene=chr20_13590941-13591172; species=equCab
AAGAATACATAATGCATGGCTCCATTtcag----------------------------------------------a-acagctttaccctggagggccc-aagggggcacgaagggtcttctagaggatgcaaatgttgtgtttcctgatctgggtgctggttacacag----ggctatgttcactctgaaaac--ttcaaggagctgtccccttaagataaacgtatat
>gene=chr20_13590941-13591172; species=gorGor
aagaatacataatatatgattccatttacatgaagttctagaacaggcaagactaatatatggcaatagaggtcaggacaagtgttaccctgaggtgactgaagggggcacaaggggccttctggagggcagaaatgttccgtttgctgatctgggtgccagtgacacaaggccggccttgttcactctgaaaaaaattcatgaagctgtccccttaaaataaatgtgtat
>gene=chr20_13590941-13591172; species=panTro
aagaatacataatatatgattccatttacatgaagttctagaacaggcaagactaatatatggcaatagaggtcaggaccagtgttaccctgaggtgactgaagggggcacaaggggccttctggagggcagaaatgttccgtttgctgatgtgggtgctagtgacacaaggccggccatgttcactctgaaaaaaattcatgaagctgtccccttaaaataaatgtgtat
>gene=chr20_13590941-13591172; species=papHam
aagaatacataatatattattccatttacgtgaagttctagaacaggcaagactaacatatggcaatagaggtcaggacaggtgttaccctgaggtgactgaagggggcacagggggccttctggagggcagaaatgttccgtttgctgatctgggtgctagtgacacag----ggctacgttcactctgaaaaagattcatggagctgtccccttaaaataaatgtgtat
>gene=chr20_13590941-13591172; species=ponAbe
aagaatacataatatatgattccatttacatgaagttctagaataggcaagactaacatatggcaatagaggtcagaaccagtgttaccctgaggcgactgaagggggcacaaggggccttctggagggcagaaatgttccgtttgctgatctgggtgctagtgacacag----ggccatgttcactctgaaaaaaattcatgaagctgtccccttaaaataaatgtgtat
>gene=chr20_13590941-13591172; species=rheMac
aagaatacataatatattattccatttacgtgaagttctagaacaggcaagactaacatatggcaatagaggtcaggacaggtgttaccctgaggtgactgaaggggacacagggggccttctggagggcagaaatgttccgtttgttgatctgggtgctagtgacacag----ggctacgttcactctgaaaaagattcatggagctgtccccttaaaataaatgtgtat
>gene=chr20_14122829-14123074; species=hg19
ATGTTTTTAGTTTTTCTCAGGAAGATTTAAAGAAGTGTTAGGTGGTGGCCTTGGTGCTTCAGTGGCTATCAGGTCAGCCAGAGGTGACTCGTTTTTGTCACCAGGGTGTGCTGTGATTCCACCAGTCTGAACTTACTGCAGCTGCTGTGAAGCTGGATGGGAATCTCTTTATTGTCTTTGCTGCTGCTTAGCGACCACAGGTTTTTCAGCTTGGCGCTTTACCATCACCTGGGCAACTGCCTGAG
>gene=chr20_14122829-14123074; species=bosTau
GTGATTTTGGTTTTTCTCAGAAAGA--TACAAACAAGTTTAGTTA------TGGTGCTCCAGTGACTTTCAGGGCAGCC-GAAGTAGCCCATTCTTGTCACCAGGGTGTGCTGTGATTCCATGAATCTGAGCTTA----CGCTGCGGCGAAGCTGG-AGGGAATCTCTCTTCTGCCTTTGCTGCTGCTTAGCGACCACAGGTTTTTCATTTTGGCTCTTTACCATCACCTGGGTAACTGCCCGAG
>gene=chr20_14122829-14123074; species=calJac
GTGTTTTTAGTTTTTCTCAGGAAGATTTGAAGAAATGTTAGGTGGTGGTCTTGATGCTTCAGTGACTATCAGGCCAGCCAGAGGTAGCTCGTTTTTGTCACCAGGGTGTGCTATGATTCCATCAGTCTGAACTTACTGCAGCTGCCATGAAGCTGGATGGGAATCTCTTTATTGTCTTTGCTGCTGCTTAGCGACCACAGGTTTTTTAGCTTGGCGCTTTACCATCACCTGGGTAACTGCCTGAG
>gene=chr20_14122829-14123074; species=canFam
GTATTTTTGGTTCTTCTCAGGAAGATTTGAAGAAACATTAGGTAGCTTACTTGGTGTTTCCGTGACTTTCAGGGCAGCTGGAGGTAGCCCGTTTTTGTCACCAGAGTGTGCTGCGATTCCATGAATTTGAATTTACTGCAGCTGCTGCATAGCTGGAAGAGAATCTCTCCACTGCTTTTGCTACTGCTTAGCGACCATAGGTTTTTCAATTTGACTCTTTACCATCCCCTGGGCAACTGCCTGAG
>gene=chr20_14122829-14123074; species=equCab
GTG-TTTTGGTTCTTCTCAGGAAGGTTTGAAGAAATGTTAGGTAGCTT-TTTGGTGCTTCGGTGACTTTCAGGGCAGCCAGAGGTAGCCCATTTTTGTCACCAGGGTGTGCTGTGATTCCAGGAATCTGAACTTACTGCAGCAGCTGCGAAGCTGGAAGGGAATCTCTCCACTGCCTTTGCTGCTGCTTAGTGACCACAGGTTTTTCAGTTTGGCTTTTTATCATCACCTGGGCAACTGCCCGAG
>gene=chr20_14122829-14123074; species=gorGor
-----------------------------------------------------------------------------------------------------------------------------------------------------------------------------------------------------------------------------------------------------
>gene=chr20_14122829-14123074; species=panTro
ATGTTTTTAGTTTTTCTGAGGAAGATTTAAAGAAGTGTTAGGTGGTAGCCTTGGTGCTTCAGTGGCTATCAGGTCAGCCAGAGGTGACTCGTTTTTGTCACCAGGGTGTGCTGTGATTCCACCAGTCTGAACTTACTGCAGCTGCTGTGAAGCTGGATGGGAATCTCTTTATTGTCTTTGCTGCTGCTTAGCGACCACAGGTTTTTCAGCTTGGCGCTTTACCATCACCTGGGCAACTGCCTGAG
>gene=chr20_14122829-14123074; species=papHam
GTGTTTTTAGTTTTTCCCAGGAAGATTTGAAGAAATGTTCGGTGGTAGCCTTGGTGCTTCAGTAGTTATCAGGCCAGCCAGAGGTAACTCGTTTTTGTCACCAGGGTGTGCTGTGATTCCACCAGTCTGAACTTACTGCAGCTGCTGTGAAGCTGGATAGGAATCTCTTTATTGTCTTTGCTGCTGCTTAGCGACCACAGGTTTTTCAGCTTGACGCTTTACCATCACCTGGGCAACTGCCTGAG
>gene=chr20_14122829-14123074; species=ponAbe
GTGTTTTTAGTTTTTCTCAGGAAGATTTGAAGAAGTGTTAGGTGGTGGCCTTGGTGCTTCAGTGGCTATCAGGCCAGCCAGAGGTAACTCGTTTTTGTCACCAGGGTGTGCTGTGATTCCACCAGTCTGAACTTACTGCAGCTGCTGTGAAGCTGAATGGGAATCTCTTTATTGTCTTTGCGGCTGCTTAGTGACCACAGGTTTTTCAGCTTGGCGCTTTACCATCACCTGGGCAACTGCCTGAG
>gene=chr20_14122829-14123074; species=rheMac
GTGTTTTTAGTTTTTCCCAGGAAGATTTGAAGAAGTGTTCGGTGGTGGCCTTGGTGCTTCAGTAGTTATCAGGCCAGCCAGAGGTAACTCGTTTTTGTCACCAGGGTGTGCTGTGATTCCACCAGTCTGAACTTACTGCAGCTGCTGTGAAGCTGGATAGGAATCTCTTTATTGTCTTTGCTGCTGCTTAGCGACCACAGGTTTTTCAGCTTGACGCTTTACCATCACCTGGGCAACTGCCTGAG
>gene=chr20_14318279-14318519; species=hg19
AGTTTAAAGCTTCACCTCGCAGTGGCTGAAGAAGGGGGTGATGTCATAGATGGGCAGGACTTAGCCAAGATCTTGTTCAGTGAGGTAACTGGATAATCAGACAGATGAGCTTTGCAAACGCTAGAGGGGGCGAGAGCAGCCAAAATGAAGCATCAGCCTGCCAAAGCTAGGATGCCATTTGGTTTGTAGGCAGCCCTTTGGAATCTCAACATTTTCTAAAGTTTACTACAAGGCAGTGGT
>gene=chr20_14318279-14318519; species=bosTau
AG-TTAAAGCTTCACCTCGCAGTGGTTGAAGAAGGGGGTGATGTCATAGATGGGCAGGACTTCGCTGAGCTCGCGCTCAGTGAGGTAACTCGGGGATCAGACAGATGAGCTTTGCCGACGCTAGAGGGGGTGAGAGCAGCCAGAATGAGGCGTTGGCCTGGTGGGGCTGGGATGCCCCT-GGTTGGTAGGTGGCCGTTTGGGATTGCAGCCTCTGCTGAAGTTGACTGCAGGGTGGTGGT
>gene=chr20_14318279-14318519; species=calJac
AGTTTAAAGCTTCACCTCGCAGTGGTTGAAGAAGGGGGTGATGTCATAGATGGGCAGGACTTAGCCAAGCTCTTGTTCAGTGAGGTAACTGGATAATCAGACAGATGAGCTTTGCAAACGCTAGAGGGGGCGAGAGCAGCCAAAATGAGGCATCAGCCTGCCAAAGCTAGGATGCCATTTGGTTTGTAGGCAGCCCTTTGGAATCTCAACATTTTCTAAAGTTTACTACAAGGTAGTGGT
>gene=chr20_14318279-14318519; species=canFam
AG-TTAAAGCTTCACCTCGCAGTGGTTGAAGAAGGGGGTGATGTCATAGATGGGCAGGACTTAGGCGAGCTCTTGTTCAGTGAGGTAACTGGATAATCAGACAGATGAGCTTTGCAAACACTAGAGGGAGTGAGAGAAGCCAAAATGAGGCGTTAGCCTGCCAAAGCTGGGATGCCATTTGGTTTGTAGGCAGCCTTTTGGAATTTCAGCGTTTTCTAAAGTTTAATATAAGGTAGTGAT
>gene=chr20_14318279-14318519; species=equCab
AG-TTAAAGCTTCACCTCGCAGTGGTTGAAGAAGGGGGTGATGTCATAGGTGGGCAGGACTTAGTCAAGCTGTTGTTCAGTGAGGTAACTTGATCATCAGAGACGTGAGATTTGCGAACGCTAGAGGGAGCGAGAGAAGCCAAAATGAGGCGTCGGCCTGCCGAAGCTAGGATGCCATTTGGTTTGTAGGCAGCCCTTTGGAATCTCCACATTTTCTAAAGTTTACTACTAGATAGTGGT
>gene=chr20_14318279-14318519; species=gorGor
AGTTTAAAGCTTCACCTCGCAGTGGCTGAAGAAGGGGGTGATGTCATAGATGGGCAGGACTTAGCCAAGATCTTGTTCAGTGAGGTAACTGGATAATCAGACAGATGAGCTTTGCAAACGCTAGAGGGGGCGAGAGCAGCCGAAATGAAGCATCAGCCTGCCAAAGCTAGGATGCCATTTGGTTTATAGGCAGCCCTTTGGAATCTCAACATTTTCTAAAGTTTACTACAAGGCAGTGGT
>gene=chr20_14318279-14318519; species=panTro
AGTTTAAAGCTTCACCTCGCAGTGGCTGAAGAAGGGGGTGATGTCATAGATGGGCAGGACTTAGCCAAGATCTTGTTCAGTGAGGTAACTGGATAATCAGACAGATGAGCTTTGCAAACGCTAGAGGGGGCGAGAGCAGCCGAAATGAAGCATCAGCCTGCCAAAGCTAGGATGCCATTTGGTTTGTAGGCAGCCCTTTGGAATCTCAACATTTTCTAAAGTTTACTACAAGGCAGTGGT
>gene=chr20_14318279-14318519; species=papHam
AGTTTAAAGCTTCACCTCGCAGTGGTTGAAGAAGGGGGTGATGTCATAGATGGGCAGGACTTAGCCAAGCTCTTGTTCAGTGAGGTAACTGGATAATCAGACAGATGAGCTTTGCAAACGCTAGAGGGGGCGAGAGCAGCCGAAATGAAGCATCAGCCTGCCAAAGCTAGGATGCCATTTGGTTTGTAGGCAGCCCTTTGGAATCTCAACATTTTCTAAAGTTTACTACAAGGCAGTGGC
>gene=chr20_14318279-14318519; species=ponAbe
AGTTTAAAGCTTCACCTCGCAGTGGCTGAAGAAGGAGGTGATGTCATAGATGGGCAGGACTTAGCCAAGATCTTGTTCAGTGAGGTAACTGGATAATCAGACAGATGAGCTTTGCAAACGCTAGAGGGGGCGAGAGCAGCCGAAATGAAGCATCAGCCTGCCAAAGCTAGGATGCCATTTGGTTTGTAGGCAGCCCTTTGGAATCTCAGCATTTTCTAAAGTTTACTACAAGGCAGTGGT
>gene=chr20_14318279-14318519; species=rheMac
AGTTTAAAGCTTCACCTCGCAGTGGTTGAAGAAGGGGGTGATGTCATAGATGGGCAGGACTTAGCCAAGCTCTTGTTCAGTGAGGTAACTGGATAATCAGACAGATGAGCTTTGCAAACGCTAGAGGGGGCGAGAGCAGCCGAAATGAAGCATCAGCCTGCCAAAGCTAGGATGCCATTTGGTTTGTAGGCAGCCCTTTGGAATCTCAACATTTTCTAAAGTTTACTACAAGGCAGTGGC
>gene=chr20_15217511-15217720; species=hg19
AATCTAGTGGCCTAAGCCACTGTGAAGTTCCTTTTTCTTTCCTCCATTATTATGTGCCTTTTTTTGTCTAAACcagtggttctcagtgggtgtagcactgccctctagggaccattttgtgagggtggttttgggcagtgacaacaactagggagtgccacaagcattttgtgggcagggacagggatgttgtgacatgtggtctggcc
>gene=chr20_15217511-15217720; species=bosTau
aatccagtggctctacccattgtcccGTT-CTTTTTCTTTT------TGCTTTATGTCCTCT-TCCTCTCGCTCAATGGTCCTCA------ATAGAACTGTCTCGTAGGGAGCATTTTGTGAAGGTGGTTTTGGGCAATCACACTGGG------------------------GTG-CAGGTCAGGGACGCTGCAGCATGTGGGCTGACC
>gene=chr20_15217511-15217720; species=calJac
AATCTAGTGGCTCAAGCCACTGTGCAGTTCCATTTGCTTTCCTCCATTGCTATGTGCCTTTTTTTGTCTAAACcagtggttctcagtgggtgtagtactgccctctagggaccattttgtgagggtagttttgggcaatgacaacaactaggggatacaagaagcattttgtgggcagggacagagatgttgtgacctgtggtctggcc
>gene=chr20_15217511-15217720; species=canFam
aattcagtgcctttt--------------cccctTTCTCTG------TATTTTATGTCTTTA-TTATTGAAACTCAAGGCTCTCC------AAAgtactaccttgtaaggagcttttagtgagggtgatttgaaacaatcaaaatgatggggtggtgctactggtattttgtgggcaggactagagatgctacaacatgtgggctgact
>gene=chr20_15217511-15217720; species=equCab
cgtccagtggctctagccaccgtgctG--CTCCTTTCTCTG------TGTTTTATGTGTTTA-TTGGTTAAACcagtggctctca------acggtagtgcctt-cagggagcattttgtgagggtggttttgggcaatcctaacaac------atgccactagccttttataggcagggccggggatgctgcaacatgt-ggctgacc
>gene=chr20_15217511-15217720; species=gorGor
AATCTAGTGGCCTAAGCCACTGTGAAATTCCTTTTTCTTTCCTCC---ATTATGTGCCTTTTTTTGTCTAAACcagtggttctcagtgggtgtagcactgccctctagggaccattttgtgagggtggttttgggcagtgacaacaactagggagtgccacaagcattttgtgggcagggacagggatgttgtgacatgtggtctggcc
>gene=chr20_15217511-15217720; species=panTro
AATCTAGTGGCCTAAGCCACTGTGAAGTTCCTTTTTCTTTCCTCCATTATTATGTGCCTTTTTTTGTCTAAACcagtggttctcagtgggtgtagcactgccctctagggaccattttgtgagggtggttttgggcagtgacaacaactagggagtgccacaagcattttgtgggcagggacagggatgttgtgacatgtggtctggcc
>gene=chr20_15217511-15217720; species=papHam
aatctagtggcctaagccactctgcAGTTCCTTTGTCTTTGCTCCATCATTACGTGCCTTTTTTTGTCTAAGCcagtggttctcagtgagtgtagtactgccctctagggaccattttgtgagggtagttttgggcaattacaaccactacggagtgccacaagcattttgtgggcaaggacagggatattgtgacatgtggtccggcc
>gene=chr20_15217511-15217720; species=ponAbe
AATCTAGTGGCCTAAGCCACTGTGAAGTTCCTTTTTCTTTCCTCCATTATTATGTGCCTTTTTTTGTCTAAACcagtggttctcagtgggtgtagtactgccctctagggaccattttgtgagggtggttttgggcagtgacaacaactagggagtgccacaagcattttgtgggcagggacagggatgttgtgacatgtggtctggcc
>gene=chr20_15217511-15217720; species=rheMac
AATCTAGTGGCCTAAGCCACTCTGCAGTTCCTTTGTCTTTGCTCCATTATTATGTGCCTTTTTTTGTCTAAGCcagtggttctcagtgagtgtagtactgccctctagggaccattttgtgagggtagttttgggcaattacaaccactacggagtgccacaagcattttgttggcagggacagggatattgtgacatgtggtccggcc
>gene=chr20_15472307-15472522; species=hg19
actctcagtaatcattggttgaagaatgttttgggggtgccttgttccctggtcctttagacctgccctacatgtggcaaagtgagctctggccaccagaaggagcccttgggtaaaaggggctggcaccagaaggagccctcaggtaaaaggtttaagtcaaagcagcttgcaaggacacagcatatgccaagaagatacatgcagtgcatcgt
>gene=chr20_15472307-15472522; species=bosTau
c--ctcattaatcat-gactgaaggatg-ctcctggtgcctttgttccctgacactccagacttgccccata-gtggca-------------------gtgagaacccacagttgaaaggtgccggt-----------------------gggtgtaagttgagccagggtgcgaggattaca--catgccacggggatgtatgtagggcaTGGT
>gene=chr20_15472307-15472522; species=calJac
actctcattaatcattggttgaaggatatgtggggagggccttgtttcctggccctttagatttgccctacatgcggcaaaggaatctctggccaccagaaggagccctcaggtaaaaggggctggc-----------------------aggtttaactcaaagcagcttgcaaggaaatggcatacgccaagaagatacatgcagtacatagt
>gene=chr20_15472307-15472522; species=canFam
tctctcatt-atcatggcttgatgcagg-aaggtggtggttttgtttcctgatgccctggacctattccacatgtgtta----tcaccacggacatcagagagagctctcagttaaaaggtaccagc-----------------------agttgtaaaccaaaccagcatgcaAGGATGGCA--TGGGCCACTTTGGCCCATTTTCAGCCTTAT
>gene=chr20_15472307-15472522; species=equCab
actctcgttaatcattggttgaagaata-cttgtggtggccttgttccctgacactttggacctgacccacatatggcagagtgagctctggacaccagagagagccctcaggtaaaagatgctgat-----------------------ggttgtaaatcaagccagtgtgcaaggatggca--cataccaaggggacatatatggggcattgt
>gene=chr20_15472307-15472522; species=gorGor
actctcagtaatcattggttgaagAATG-------------------------------------------------------------------------------------------------------------------------------------------------------------------------------------------
>gene=chr20_15472307-15472522; species=panTro
actctcagtaatcattggttgaagaatgttttgggggtgccttgttccctggtcctttagacctgccctacatgtggcaaagtgagctctggccaccagaaggagcccttgggtaaaaggggctggcaCCAGAAGGAGCCCTCAGGTAAAAGGTTTAAGTCAAAGCAGCTTGCAAGGACACAGCATATGCCAAGAAGATACATGCAGTGCATCGT
>gene=chr20_15472307-15472522; species=papHam
actctcagtaatcattggttgaagaacatttaggggggagcttgttccctggccctttagacctgccctacatgtggcaaagtgagctctggccaccagaaggagccctcgggtaaaagggtctggcaccagaaggagccctcaggtaaaaggtttaagtcaaagcaacttgcaaggaaatagcacaagccaagaagatacatgcggtgcatcgt
>gene=chr20_15472307-15472522; species=ponAbe
actctcagtaatcattggttgaagaatgttttgggggtaccttgttccctggccctttagacctgccctgcatgtggcaaagtgagctctggctacctgaaggagcccttgggtaaaaggggctggcaccagaaggagccctcaggtgaaaggtttaagtcaaagcagcttgcaaggaaatagcatatgccaagaagatacatgcggtgcatcgt
>gene=chr20_15472307-15472522; species=rheMac
actctcagtaatcattggttgaagaacatttaggggggagcttgttccctggccctttagacctgccctacatgtggcaaagtgagctctggccaccagaaggagccctcgggtaaaaggggctggcaccagaaggagccctcaggtaaaaggTTTAAATCAAAGCAGCTTGCAAGGAAATAGCACATGCCAAGAAGATACATGCGGTGCATCGT
>gene=chr20_15634851-15635078; species=hg19
CCTGAAAAGTCAAGAGCATCACCATTATCAGAGAAGTTTCACTTCTAACCCCATTTACTTAGCATACTGAGCTCCACCTTTACCATAGTGACCTCCTGGTAAGTGGGTGCCAGGAGCTCCCCCTAGAGTTTAAAATGTGCCATTGTCAATACCTCTTAACAGCCTGGGGGAAAATGCTTGTCTGGCAGGCATAAGGCCCAGAGGAGATGGGAGTTCAGAAGTCTACG
>gene=chr20_15634851-15635078; species=bosTau
CCAGAAAAGTCAATAAC----AGGTTATCAGAGAAGTTCTACTTGTAACACCATTTAC--------------TTCACCCTTCCCACAGTGACCGCCTAACATGTGGCTACTTTGAGTTCCCTCTGGAGTTGAAAATTCACTGCTATCCGTTACTCTTCCTGGCCTTTTTA-ACATGCTGGGCTGGGGGACTTAAAGCTCAGAGGACACAGGAGTTCAGAATGCTTTG
>gene=chr20_15634851-15635078; species=calJac
CCTGAAAAGTCAAGAGCATAGCCATTATCAGAGAAGTT-------TAACCCCATTTACTTGGCATACTTAGCTCCACCCTCAGCACAGTGACTTCCTGACAAGTGGATGCAGGGAGCTCCCCCTGGAGTTTAAAATGTGCCATTATCAACACCTCTTAACAGCCTTGGAGAAAATGCTTGTCTGGTGGGCATAAGGCCCAGAGGATATGGGAGGACAGAAGTCTGTG
>gene=chr20_15634851-15635078; species=canFam
CCAGAAAAGTCAAGAGCAGAGAGATTATGAGGCAAG------TTATACTGTTATTTAT--------------TTCACTCTTCCTGTAGTGACCTCTGGATAGGCAGACGTGTTGAGCTCCCCCTAGAGTTTAAAAAGTGCCACTCTCAACTACTCCTCACAGCCTTTGAGTAAATGCTCAGTTGGTGAGTCGAAGTCTGAGAGGATGTGGGAGTTCAGAATTCTTTG
>gene=chr20_15634851-15635078; species=equCab
CCAG-AAAGTCAAGAGCAAAGAGATTATCATACAAGTCCCACTTATCACACTATTTAC--------------TTCACCCTTATCACAGTGACCTCCTAACAGGTGGACGCCATGAGCTCCCCGTGGAGTTTAAAATGCACCGCTATCAATTACTCTTCACAGCCTTTGGGGAAATGCTTGACTAGTGGGCCTCAGACTCAGAAGATATGGAAGTTCAGAATTCTTTG
>gene=chr20_15634851-15635078; species=gorGor
CCTGAAAAGTCAAGAGCATCACCATTATCAGAGAAGTTTCACTTCTAACCCTATTTACTTAGCATACTTAGCTCCACCCTTACCATAGTGACCTCCTGGTAAGTGGGTGCCAGGAGCGCCCCCTAGAGTTTAAAATGTGCTATTATCAATACCTCTTAACAGCCTGGGGGAAAATGCTTGTCT-GCAGGCATAAGGCCCAGAGGATATGGGAGTTCAGAAGTCTATG
>gene=chr20_15634851-15635078; species=panTro
CCTGAAAAGTCAAGAGCATCACCATTATCAGAGAAGTTTCACTTCTAACCCCATTTACTTAGCATACTTAGCTCCACCCTTACCATAGTGACTTCCTGGTAAGTGGGTGCCAGGAGCTCCCCCTAGAGTTTAAAATGTGCCATTATCAATACCTCTTA---GCCTGGGGGAAAATGCTTGTCTGGCAGGCATAAGGCCCAGAGGATATGGGAGTTCAGAAGTCTACA
>gene=chr20_15634851-15635078; species=papHam
CCAGAAAAGTCAAGAGCATCACCATTATCAGAGAATTTTCACTTCTAACCCCATTTACTTAGCATACTTAGCTCCACCCTTACCATAGTTACCTCCTGATCAGTGGATGCCAGAAGCTCCCCCTAGAGTTTAGAATGTGCCATTATCAATACTTCTTCACAGCCTTGGGGAGAATGCTTGTCTGGTAGGCACAAGGCCCAGAGGATATGGGAGTTAATAAGTCTATG
>gene=chr20_15634851-15635078; species=ponAbe
CCTGAAAAGTCAAGAGCATCACCATTATCAGAGAAGTTTCACTTCTAACCCCATTTACTTAGCGTACTTAGCTCCACCCTTACCATAGTGACCTCCTGGTAAGTGGATGCCAGGAGCTCCCCCTAGAGTTTGAAATATGCCATTATCAATACCTCTTAACAGCCTGGGGGGAAATGCTTGTCTGGCA--TACAAGGCCCAGAGGATATGGGAGTTCAGAAGGCTACG
>gene=chr20_15634851-15635078; species=rheMac
CCAGAAAAGTCAAGAGCATCACCATTATCAGAGAATTTTCACTTCTAACCCCATTTACTTAGCATACTTAGCTCCACCCTTACCATAGTGACCTCCTGATCAGTGGATGCCAGGAGCTCCCCCTAGAGTTTAGAATGTGCCATTATCAATACTTCTTAACAGCCTTGGGGAGAATGCTTGTCTGGTAGGCCTAAGGCCCAGAGGATATGGGAGTTAATAAGTCTATG
>gene=chr20_15689727-15689965; species=hg19
AGGTATTACAGGGTTCTTTGATGGCAAAGAACCGAGGAATCTTATTATCCCCACCTATAGGAAAAGCACCTAGGGAGGCTGGCTTTCCATGCAGAGGAGGAACCACCAGGGGGCGGTGCACCGCAAAGTCGGGCTGTGGTGGCCCTGCAGATGGCGGTGAACGGGAGGAGCAGGCTGGCTTTTCCAGGCTCCCGCTATCTAATAAGTGAATAGCATTGCTTTTCTGGGAAAATCTTTT
>gene=chr20_15689727-15689965; species=bosTau
agacatcataggg-tcttTGCTAGCATAGAACCAAGGAATTCC-----CCCAAATCATAGGAGAATCACCTGGGAAGGACGGCCTCCCATGAAGTGGTGAGACCACAGGATGGTGTTCTGCCAT---GTCAGTCCCCAGCGGTCCTGTGGGTGGTGGTGAGGGGGAAGGTCAGGCTGACTCTGGTCAGTGCCCATTATTAAAGAAGTGAAGAGCAATA-CTTCTTGGAAAAATCTGTT
>gene=chr20_15689727-15689965; species=calJac
AGGTATTTCAGGGTTCTTTGCCATCAAAGAACCAATGACTTTTAT---TCTCACCTATAGGAAAAGCACATAGGGAGACTGACTTCCCATGCAGAGAAAAAACCACTAGGTAGAATTGTACTGCAGAGTTGGGCTGTGGTGGCCCTGTAGATGGCGGTGAACAGGAGGAGCGGGCTGGCTTTTCTACACTCCTGCTATCTAATAAGTGAATAGCATTGCTTCTCTGGCaaaatatttt
>gene=chr20_15689727-15689965; species=canFam
aggcattgtgggg-tcttCACTGGCATGGAACCAAGGAATTCC---ATCCCAAAAGATAGGAAAAGGACCTAGGAAGGCTGGCTCACCATGAAGTGGTGAGACCATGAGATGGAGGTCCACCAC---ATCCAGGCACAGTGGTCCTAGAGGTAATGATGAGGAGGAAGACCAAGCGGACTCTTGTAGGTGCCTGTGATTTC-AAGGTGAATAGT-GGGCTTCCTTAGAAAATTATTTG
>gene=chr20_15689727-15689965; species=equCab
aggcattgtaggg-tctCCGCTGACATAGAACCAAGGAATTCC---ATTCTAAATAACAGGAAAATCACCTAGGAAGGACTGCTTCCCATGAAGTGGTGAGACCATGCGAGGGGATTCCACCAC---GTCACTCCACAGTGGTCCTGTGGATGGTGGCAAGGAGGAAGAGCAGGCTGGCTCTTGTAGGTGCCTGTTATTTAAGAAGTGAATAGCTTTGCTTCCTCTGGaaaatatttt
>gene=chr20_15689727-15689965; species=gorGor
AGGTATTACAGGGTTCTTTGATGGCAAAGAACGGAGGAATCTTAT--CCCCCACCTATAGGAAAAGCACCTAGGGAGGCTGGCTTTCCATGCGGAGGAGGAACCACCAGGGGGCGGTGCACCGCAAAGTCGGGCTGTGGTGGCTCTGCAGATGGCGGTGAACGGGAGGAGCAGGCTGGCTTTTCCAGGCTCCCGCTATCTAATAAGTGAGTAGCATTGCTTCTCTGGGAAAATCTTTT
>gene=chr20_15689727-15689965; species=panTro
AGGTATTACAGGGTTCTTTGATGGCAAAGAACCGAGGAATCTTATC--CCCCACCTACAGGAAAAGCACCTAGGGAGGCTGGCTTTCCATGCAGAGGAGGAACCACCAGGGGGCGGTGCACCGCAAAGTCGGGCTGTGGTGGCCCTGCAGATGGTGGTGAACGGGAGGAGCAGGCTGGCTTTTCCAGGCTCCCGCTATCTAATAAGTGAATAGCATTGCTTCTCTGGGAAAATCTTTT
>gene=chr20_15689727-15689965; species=papHam
AGGTATTGCAGGGTTCTTTGATGTCAAAGAACCAAGGAATCT---TATCCCCACCTATAGGAAAAGCACTTAGGGAGGCTGGCTTCCCATGCAGAGGAGACACCACCAGGTGGCGATGCACTGCAAAGTCGGGCTGTGGTGGCCCTGCAGATGGCGGTGAACGAGAGGAGCAGGCTGGCTTTTCTAGGCTCCCGCTATCTAATAAGTGAATAGCATTGCTTCTCTGGGAAAATCTTTT
>gene=chr20_15689727-15689965; species=ponAbe
AGGTATTACAGGGTTTTTTGATGACAAAGAACCGAGGAATCT---TATCCCCACCTATAGGAAAAGCACCTAGGGAGGCTGGCTTCCCATGCAGAGGAGGAACCACCAGGTGGCGTTGCACCGCAAAGTCGGGCTGTGGTGGCCCTGCAGATGGCGGTGAATGGGAGGAGCAGGCTGGCTTTTCCGGGCTCCCGCTATCTAATAAGTGAATAGCATTGCTTCTCTGGGAAAATCTTTT
>gene=chr20_15689727-15689965; species=rheMac
AGGTATTGCAGGGTTCTTTGATGTCAAAGAACCAAGGAATCTTAT---CCCCACCTATAGGAAAAGCACTTAGGGAGGCTGGCTTCCCATGCAGAGGAGACACCACCAGGTGGCGATGCACTGCAAAGTCGGGCTGTGGTGGCCCTGCAGATGGCGGTGAACGAGAGGAACAGGCTGGCTTTTCTAGGCTCCCGCTATCTAATAAGTGAATAGCATTGCTTCTCTGGG-AAATCTTTT
>gene=chr20_15911030-15911235; species=hg19
AGCCAAAATGTCCTTCTAAAAGAATGAAATGAATACTAATCTAATTGCCCAAGAATGCATATGCTGGGCTTGGAAAATAAGCCTTCTACATTGGTTCCCCCTGCTGGATTTGAGGATGCACTGTCTTGGAAATTGATGAAAGCAATATACCTGGACCGTTTTATCTGAGGACATGTTACTGGAATGGCAAATCCAGCATTCTTCT
>gene=chr20_15911030-15911235; species=bosTau
AGGCAAACTGTCCTTCTGAA--AGTGAAATGAATGCTAGTCTAATTGCCAGAGAATATATCAGTTGGGCTTGGAAAGCAAGACTTCTACACCGGCTCCCCCTGCTGGCTCTGAGGATGCACTGTCTTGGAAACTGATGAAAGCAATATACCTAATCCCTTTCTTTTGAGGGCAAGGTATTCAAATGCCAAATGTAGCATTCCTCT
>gene=chr20_15911030-15911235; species=calJac
AGCCAAAATGTCCTTCTAACAGAATGAAATGAATGCTAATCTAATTGGCCAAGAATGCATATGCTGGGCTTGGGGAAAAAGCCTTCTACATTGGTTCCCCCTGCTGGATTTGAGGATGCACTGTCTTGGAAATTGATGAAAGCAATATACCTGGACCTTTTTATCTGAGGGCATGTCACTGGAATGGCAAATCCAGCATTCTTCT
>gene=chr20_15911030-15911235; species=canFam
AGCCAAAATGTCCTTCTGAAAGAGTGAAATGAATGTTAATCTAATTGCCAGAGAATGCTT-------GCCTTGAAAGCAAGACTTCTACACTGGCTCCCCCTGCTGGATTCTAGGATGCGCT-TGCTGGAGATTGACGAAAGCAATGTACCTAAACCTTGTCATCTGAGGGCATATTTTTCAAACGGCAAATCCGGCATTCTTCG
>gene=chr20_15911030-15911235; species=equCab
AGCTAAAATGTCCTTCTGAAGGAGTGAAATGAATGCTAATCTAATTGCTGGAGAATGCATCAGCTGGGCTTTGAGA-TAAGACCTCTACGCTGGTTCCCCCTGCTGGATTTGAGGACGCACTGTGTTAGAAATTGATGAAAGCAAAATACCTAAACCTTTTCATTTGAGGGCATGTTACTCAAATGGCAAATCCAGCATTCTTCT
>gene=chr20_15911030-15911235; species=gorGor
AGCCAAAATGTCCTTCTAAAACAATGAAATGAATACTAATCTAATTGCCCAAGAATGCATATGCTGGGCTTGGAAAATAAGCCTTCTACATTGGTTCCCCCTGCTGGATTTGAGGAGGCACTGTCTCGGAAATTGATGAAAGCAATATACCTGGACCGTTTTATCTGAGGACATGTTACTGGAATGGCAAATCCAGCATTCTTCT
>gene=chr20_15911030-15911235; species=panTro
AGCCAAAATGTCCTTCTAAAAGAATGAAATGAATACTAATCTAATTGCCCAAGAATGCATATGCTGGGCTTGGAAAATAAGCCTTCTACATTGGTTCCCCCTGCTGGATTTGAGGATGCACTGTCTTGGAAATTGATGAAAGCAATATACCTGGACCTTTTTATCTGAGGACATGTTACTGGAATGGCAAATCCAGCATTCTTCT
>gene=chr20_15911030-15911235; species=papHam
AGCCAAAATGTCCTTCTAAAAGAATGAAATGAATGTTAATCTAATTGCCCAAGAACGCGTACGCTGGGCTTGGAAAATAAGCCTTCTACATTGGTTCCCCCTGCTGGATTTGAGGATGCACTGTCTTGGAAACTGATGAAAGCAATATAACTGGACCTTTTTATCTAAGGGCATGCTACTGGAATGGCAAATCCAGCATTCTTCT
>gene=chr20_15911030-15911235; species=ponAbe
AGCCAAAATGTCCTTCTAAAAGAATGAAATGAATGTTAATCTAATTGCCCAAGAATGCATATGCTGGGCTTGGAAAATAAGCCTTCTACATTGGTTCCCCCTGCTGGATTTGAGGATGCACTGTCTTGAAAATTGATGAAAGCAATATACCTGGACCTTTTAATCTGAGGACATGTTACTGGAATGGCAAATCCAGCATTCTTCT
>gene=chr20_15911030-15911235; species=rheMac
AGCCAAAATGTCCTTCTAAAAGAATGAAATGAATGTTAATCTAATTGCCCAAGAATGCGTATGCTGGGCTTGGAAAATAAGCCTTCTACATTGGTTCCCCCTGCTGGATTTGAGGATGCACTGTCTTGGAAATTGATGAAAGCAATATAACTGGACCTTTTTATCTAAGGGCATGTTACTGGAATGGCAAATCCAGCATTCTTCT
>gene=chr20_16741933-16742178; species=hg19
ACAATCTAGTCCCTGCCACAACCTCTGTGGGTCGGGTCGCTAATACAGCCTCACATTTTCTCCTTGATTTGCTTCTGCTGAAACTTTCTGCTGTGCAAGTTAGTCTTAAGTGAGAAGCTTTGGTGGGACAAGGATGACCTCCAGTGGTCAGTTTGAGATCTGGCATCCAGAGAGACATTTCTGGACTAGAATCAACAACCCAGGGTGTGAGTGGTTCTCAACAGCATTTGGAATTGTCACTGTCA
>gene=chr20_16741933-16742178; species=bosTau
GCATCC----ACCAACTGCATCCTTTGTGG-GCGGCTGgct-cccccgtccctgatttcctCTTTGATTTGCTTCCATGGAAACTATG----ATGTGCATTAG-------TGAGAAACTTTGGTGGGACCAGGGTGACATCTAGTGGTGGACTTGGGATCTGGCATTCAGAGAGAAATTTCTAAACTTGAGTCTACAAGTCAGGGCATGAG-TGTCCTTCACAGCATTCAGAATCAATAATATCT
>gene=chr20_16741933-16742178; species=calJac
ACAATCTACTCCCTGCCACATCCTCTGTGGGTGGAGTCACTAATATGGCCTCACATTTCCTCCTCGGTTTGCTTCTGCTGAAACTTTCTGTTGCGCAAGTTGGCCGTAAGTGAGTAGCTTTGGTGAGACAAGCATGACCTCCAGTGGTTAGTTTGAGATCTGGCATCTAGAGAGATATTTCTGGACTAGAATCAACAACCCAGGGTGTGAGCAGTTCTCAGCAGCATTTGGAATTGACACTGTCA
>gene=chr20_16741933-16742178; species=canFam
-------------------------------------------------------TTTCCTCCTTGATCAGCTTCCACGGGAACTTGA---TGTGCACGTCAGCGGTC-GTGGAGAACTTTGGTGGGATCAGGGTGACACCCAGTGGAGAGCTTGGGATCTGGCACACGGAGAGACGTTTCCAAAT--GAGTCCGCAGCCCCG------------------------------------------
>gene=chr20_16741933-16742178; species=equCab
GCAGTC-------------------------GCGAGTGGCTAATCTGGTTTCAGATTTCCTCCTTGATCTGCTTCCACAGAAACTGTC----AGATGCGTGAGCTGTA-GTGAAAAGCTTTGGTTGGACTCGGGTGACATCCAGTGGTGAGCTTTGGATGTGGCACACAGAGAGAAATTTCCCTAT--GAGTCAGGAACCTGG--GGTGAGCCGTCCTTCATGGCCTTTAGAATCATCAATATCA
>gene=chr20_16741933-16742178; species=gorGor
-----------------------------------------------------------------------------------------------------------------------------------------------------------------------------------------------------------------------------------------------------
>gene=chr20_16741933-16742178; species=panTro
ACAATCTAGTCCCTGCCACAACCTCTGTGGGTCGGGTCGCTAATACAGCCTCACATTTTCTCCTTGATTTGCTTCTGCTGAAACTTTCTGCTGTGCAAGTTAGTCTTAAGTGAGAAGCTTTGGTGGGACAAGGATGACCTCCAGTGGTCAGTTTGAGATCTGGCATCCAGAGAGACATTTCTGGACTAGAATCAACAACCCAGGGTGTGAGTGGTTCTCAACAGCATTTGGAATTGTCACTGTCA
>gene=chr20_16741933-16742178; species=papHam
ACAATCTAGTCCCTGCCACATCCTCTGTGGGTCGAGTCGCTAATACAGCCTCACATTTCCTCCTTGATTTGCTTCTGCTGAAACTTTCTGCTGTGCACGTCAGCCTTCAGTGAGAAGCTTTGTTGGGACAAGGCTGACCTCCAGTGGTTAGTTTGAGATCTGGCATCCAGAGAGACATTTCTGGACCAGAATCAACAACCCAGGGTGTGAGCGGTTCTCAACAGCATTTGGAATTCTCACTGTCA
>gene=chr20_16741933-16742178; species=ponAbe
ACGATGTAGTCCCTGCCACATCCTCTGTGGGTCGGGTCGCTAATACAGCCTCACATTTTCTCCTTGATTTGCTTCTGCTGAAACTTTCTGCTGTGCAAGTTAGTCTTCAGTGAGAAGCTTTGGTAGGACAAGGATGACCTCTAGTGGTTATTTTGAGATCTGGCATCCAGAGAGACACTTCTGGACTAGAATCAACAACCCAGGGTGTGAGTGGTTCTCAACAGCATTTGGAATTGTCACTGTCA
>gene=chr20_16741933-16742178; species=rheMac
ACAATCTAGTCCCTGCCACATCCTCTGTGGGTCGAGTCGCTAATACAGCCTCACATTTCCTCCTTGGTTTGCTTCTGCTGAAACTTTCTGCTGTGCACGTCAGCCTTAAGTGAGAAGCTTTGTTGGGACAAGGATGACCTCCAGTGGTTAGTTTGAGATCTGGCATCCAGAGAGACATTTCTGGACCAGAATCAACAACCCAGGGTGTGAGCGGTTCTCAGCAGCATTTGGAATTCTCACTGTCA
>gene=chr20_16782654-16782873; species=hg19
cctcgataatttttaacagtatacagggatcttatgaacaaaaagcttgataactgctgTTTTAGAGAACAAGCAAGTCAATACCACCTTCCGCCAGGAGATGCCGCCACTAACACATGTTGCACACTGACGGCTTAAATTTGAGGCTTCAGGGTCTGCAATACACACAGGTGACTTACATCAGTTTAATTTTTCACTTAAGCTAATGGTGAGAAGAAG
>gene=chr20_16782654-16782873; species=bosTau
cctcaataa--ttt-tgggtgtacagggtttctgtgaacaaaaaccttgagaact---gttTTAGTG----TGCGGTTCAATAC-----GTCACCAGGAGGTGGCGTCATGAGCACACGTTGCACGCT---GGCTTAAATTGAACGCTTCATATCC------GTGCACACGTAACTTGGGCCA-----ACTC--TACATGAGTTGATGGTAGGAAGGAA
>gene=chr20_16782654-16782873; species=calJac
cctcaataatttttaactgtatacaggga------------------------------ttttagag-acaagcaagtCAATACCACCTTCCACCAGGAGATGTCGCCACAAACACA-----CTCCCTGACGGCTTAAATTTGGGGCTTCAGGTTCGGCAACACACACAGGTGACTTCCATCAGTTTAATTTTTCACCTGAGCCAATGGTGAGACGAAA
>gene=chr20_16782654-16782873; species=canFam
cttca------cttgggagtgtaacaggggcctgggaaccaaaga------------------ACAGCAC---CAGGTCAACACCACACTTCACCAGGAGATGGCGCTGCTAACGCACATTGCGACCT---GGCTGAAATCCGAGGCTTGGGTTTCTGCAGCACCCACAAGGGACTTGCACCA-----ATTTTGTCC--GAGTTGATGGAGAGAAGGAG
>gene=chr20_16782654-16782873; species=equCab
cctcaataatttttaagagtgtaaaggggtcctgtgaacaaaaagcttgacaattgctgTTTCAGAG-TCGTGCAACTCAATACCACATTTCACCAGCAGATGCCGCCACGAATACACGTTGCACGCT---GGCTTAAATTTGAAGCTTCAGTTTCTGCAGCACACACAAGTGACTTGCCCTA-----ATTTTGTACATGAGTTGATGGTGGGAAGGAG
>gene=chr20_16782654-16782873; species=gorGor
-ctcggtaatatttaacagtatacagggatcctatgaacaaaaagcttgataactgctgTTTTAGAGAACAAGCAAGTCAATACCACCTTCCACCAGGAGATGCCGCCACTAACACATGTTGCACACTGACGGCTTAAATTTGAGGCTTCAGGTTCTGCAA----CACAGGTGACTTACATCAGTTTAATTTTTCACTTGAGCTAATGGTGAGAAGAAG
>gene=chr20_16782654-16782873; species=panTro
cctcgataatttttaacagtatacagggatcgtatgaacaaaaagcttgataactgctgTTTTAGAGAACAAGCAAGTCAATACCACCTTCCGCCAGGAGATGCCGCCACTAACACATGTTGCACACTGACGGCTTAAATTTGAGGCTTCAGGTTCTGCAACACCCACAGGTGACTTACATCAGTTTAATTTTTCACTTAAGCTAATGGTGAGAAGAAG
>gene=chr20_16782654-16782873; species=papHam
cctcagtaatttttaacagtctacaggaaccctatgagcaaaaagcttgagaactgctgTTTCTGAGAACAAGCAAGTCAATACCACCTTCCACCAGGAGATGCCGCCACTAACACATGCTGCACACTGACGGCTTAAATTTGAGGCTTCAGGGTCTGCAACACACACAGGTGACTTACATCAGTTTAATTTTTCACTTGAGCTAATAGTGAGAAGAAA
>gene=chr20_16782654-16782873; species=ponAbe
cctcaataatttttaacagtatacagggatcctatgaacaaaaagcttgattactgctgTTTTAGAGAACAAGCAAGTCAATACCACCTTCCACCAGGAGATGCCGCCACTAACACATGTTGTACACTGACGGCTTAAATTTGAGGCTTCAGGGTCGGCAACACACACAGGTGACTTACATCAGTTTAATTTTTCACTTGAGCTAATGGTGAGAAGAAG
>gene=chr20_16782654-16782873; species=rheMac
cctcagtaatttttaacagtctacacggaccctaggagcaaaaagcttgagaactgctgTTTCTGAGAACAGGCAAGTCAATACCACCTTCCACCAGGAGATGCCGCCACTAACACATGTTGCACACTGACGGCTTAAATTTGAGGCTTCAGGGTCTGCAACACACACAGGTGACTTACATCAGTTTAATTTTTCACTTGAGCTAATAGTGAGAAGAAA
>gene=chr20_16784670-16784922; species=hg19
tctgtaagtgtggggcccagcagcaggagtttttaaagctccccggattattcctctgtgcagcccaaatttaaagcTGCCCCAAGCCGGCGTATTTCATTAGTCCTCTAGAGGGCGCCCCAAGCTCGCAACTGACCGAGGAATGGCGCTTGCAACTAAATAGATGGTCACCAGACCTTCTGAAGCTGACTTTATCAGACAATCAGATAATGTGGGGAAAGAAGGAAGAATAAAGAATAGAAACAgccgagc
>gene=chr20_16784670-16784922; species=bosTau
-------GGGTGGGGCTGAGCAGCAGGAAG-TTTGAATCTCCCTAGCTAATTCCTCTGTTGAGACTACTCTGAAAAGATTCTTAAGTGAACATATTTCATGAGACCATTAGGGGGCAGCCTAAGCTTAGGACTGCTGGGG-TATTGCATTTGCATCACAACAGCCGGTCAACTGACACT-----GCCTA-TTTTTCGGATAATCAGATAATGTGGGGAAAAGGGGAAGGGGAAAGA---------A------
>gene=chr20_16784670-16784922; species=calJac
tttgtaagtgt-gggcccagcagcaggaatttttaaaactccccagattattcctctgtgcagccctaattaaaaacAGTCCCAAGCCAGTTTATTTCATTTGTCCTTTAGAGGGCGCCCCAAGCTTGTAACTGACTGAGGAATAGCATTTGCAGCTAAATAGATGGTCACCAGACATTCTGAAGCTGACTTTATCAGACAATCAGATAATATGGGGAAAGAAGGAAGAAGAAAGACTAGAAACagctgagc
>gene=chr20_16784670-16784922; species=canFam
TCTCTAAG---------------------GTTTTGAAAGTCCCCAGTGAATTCCTCTGTGCACCCCACCCTGAAAAGATTCGTAAGTGGACATACTTCATTCAGCCGCTAGAGGGCGCCCTAGGCTCATGACTGCCGGAGGAACTGCC-TGGCCCCTAAAGAGGCTGTCACCCAACATTCTGAAGCCCG----TTCACATAATCAGATGATGTGAGGAAATC--AGATAATCA-------------------
>gene=chr20_16784670-16784922; species=equCab
ggtccagc-------------agcaggagtttttaaagcttcctacctaattcctctgtgcagctggcgttggaaaGATTCTTAAGGGAATGTACTTCACTAAACCTCTAGAGGGCGTCCTAGGCTTGTGACGGCCAGAGGAATTGCCTTTGCATCTAAATAGATGGTTACCTGACATTCC-AGGCCTA-TTTTTCAGATAATC--ATAATGTGGGGAAAGAGGAAGGAATAAACA---------A------
>gene=chr20_16784670-16784922; species=gorGor
tctgtaagtgtggggccc-gcagcaggagtttttaaagctccccggattattcctctgtgcagcccaaatttaaagcTGCCCCAA-CCGGCGTATTTCATTAGTCCTCTAGAGGGCGCCCCAAGCTCGTAACTGACCGAGGAATGGCGCTTGC-ACTAAATAGATGGTCACCAGACCTTCTGAAGC-GACTTTATCAGACAATCAGATAATGTGGGGA-AGAAGGAAGAATAAAGAATAGAAACagccgagc
>gene=chr20_16784670-16784922; species=panTro
tctgtaagtgtggggcccagcagtaggagtttttaaagctccccggattattcctctgtgcagcccaaattTAAAGCTGCCCCAAGCCGGCGTATTTCATTAGTCCTCTAGAGGGCGCCCCAAGCTCGTAACTGA-CGAGGAATGGCGCTTGCAACTAAATAGATGGTCACCAGACCTTCTGAAGCTGACTTTATCAGACAATCAGATAATGTGGGGAAAGAAGGAAGAATAAAGAATAGAAACagccgagc
>gene=chr20_16784670-16784922; species=papHam
tctgtaagtgtggggtccagcagcaggggtttttaaagctccccagattattcctctgtgtagtccaaattaaaagccgcCCGAAGCC-TCATATTTCATTAGTCCTCTAGAGGGCGCCCCAAGCTCGTAACTGACAGAGGACTAGCGCTTGCAACTAAATAGGCGGTCACCAGACCTTCCGAAGCTGACTTTTTCAGATAATCAGATACTATGGGGAAAGAAGGAAGAATAAAGAATAGAAACAgccgagc
>gene=chr20_16784670-16784922; species=ponAbe
tctgtaaatgtggggcccagcagcaggagtttttaaagctccccagattatttctctgcgcagcccaaattTAAAGCTGCCCCAAGCCAGCATATTTCATTAGTCCTCTAGAGGGCGCCCCAAGCTCGTAACTGACCGAGGAATGGCGCTTGCAACTAAATAGATGGTCACCAGACCTTCCGAAGCTGACTTTAACAGACAATCAGATAATGTGGGGAAAGAAGGAAGAATAAAGACTAGAAACagccgagc
>gene=chr20_16784670-16784922; species=rheMac
tctgtaagtgtggggtccagcagcaggggtttttaaagctccccagattattcctctgtgtagtccaaattaaaagccgcCCGAAGCC-GCATATTTCATTAGTCCTCTAGAGGGCGCCCCAAGCTCGTAACTGACAGAGGACTAGCGCTTGCAACTAAATAGGCGGTCACCAGACCTTCTGAAGCTGACTTTTTCAGATAATCAGATACTATGGGGAAAGAAGGAAGAATAAAGAATAGAAACagccgagc
>gene=chr20_17412454-17412691; species=hg19
TTTATTCATCCTGGCTGGCAATTCCAAAAGTTGGCTGGTTTTTAATTATTTGCTAAAAATGAGCCAAACCCTCCAGAGAATCTTTCCATTCGGGAGCTTTCTGGGCTAAGGAGGTCTAAAGCGCCACCTGGTGGCCAACTCGGATCGTTGCTGGTCTCAAAGTCGAGGTGTTCGTTCGTTACAGGTTAGGGGGGCGCCCCTGTGATGTCTGAGGTCCTTCCCCAGCACCCCTCCACG
>gene=chr20_17412454-17412691; species=bosTau
TTTGCTCATCCTGGCTATCAGTTCCAAACGTTGGCTGA-TTTTCATTCTAAATGCTAAGCGAGCTGTACCC-CTAGAGAATC---CTTTTCAGGAGCTTTCTGAGCTGG---GGTCTGGGGCGCCACCTGGTGGCCAACCAAGATCACCGCAAGT----------AGGT----GTTCAT-------TAGGGGGAC------------------------------------------
>gene=chr20_17412454-17412691; species=calJac
TTTATTCATCCTGGCTGGCAATTCCAAAAGTTGGCTGATTTTTAATTATTTGCTAAAAATGAGCCAAACCCTCCAGAGAATCTTTCCATTCTGGAGCTTTCTGGGCTCAGGAGGTCTAAAGCGCCACCTTGTGGCCAACTTGGATCGTTGCTTGTCTCAAAGTCGAGGT----GTTCATTGCAGGTTACCGGGGAGCCCCTTCGATGACTGAGGTCCTTGCCTAGCACCCTTACACA
>gene=chr20_17412454-17412691; species=canFam
TTTGTTCCTTCCGGCT-GCAATCCCAAAAGTTGTCTGG-TTTTTAGGA------CTAAAGGAGCCGCGCGCCCCAGAGAACGT----CCTTTGGCGGTGTCTGCGCT-GGGGTGTCTCGGGCGCCACCTGGTGGCCGGGGGAGATCATTGCTGATCCC--------GGT----GTTCGTTACAGGT----------------CGAGGCGCCAGAGCTCTCCCTGGCCTCTCTTCAGC
>gene=chr20_17412454-17412691; species=equCab
TTTGTTCATTCTGGCTGGAAATTCCAAAAGTCCGCTGG-TTTTTATTATT----CTGAATGAGCCCTACTCTCCATGCAATCTTTCCTCTCAGGAGCTTTCTGAGCCAGGGAAGTCTAACGTGCCACCTGCTGGCCAACCCATGTCACTGCTAGTCTC-------AGGT----ATTCATTACAGATGAGGGAGGC------GCGAGGTCCCAAATCTCTCCTAGGTCTCTCTTCACC
>gene=chr20_17412454-17412691; species=gorGor
TTTATTCATCCTGGCTGGCAATTCCAAAAGTTGGCTGGTTTTTAATTATTTGCTAAA-ATGAGCCAAACCCTCCAGAGAATCTTTCCATTCGGGAGCTTTCTGGGCTAAGGAGGTCTAAAGCGCCACCTGGTGGCCAACTCGGATCGTTGCTGGTCTCAAAGTCGAGGT----GTTCGTTACAGGTTAGGGGGGCGCCCCTGTGATGTCTGAGGTCCTTCCCCAGCACCCCTCCACG
>gene=chr20_17412454-17412691; species=panTro
TTTATTCATCCTGGCTGGCAATTCCAAAAGTTGGCTGGTTTTTAATTATTTGCTAAAAATGAGCCAAACCCTCCAGAGAATCTTTCCATTCGGGAGCTTTCTGGGCTAAGGAGGTCTAAAGCGCCACCTGGTGGCCAACTCGGATCGTTGCTGGTCTCAAAGTCGAGGTGTTCGTTCGTTACAGGTTAGGGGGGCGCCCCTGTGATGTCTGAGGTCCTTCCCCAGCACCCCTCCACG
>gene=chr20_17412454-17412691; species=papHam
TTTATTCAGCCTGGCTGGCAATTCCAAAAGTTGGCTGGTTTTTAATTATTTGCTAAAAATGAGTCAAACCCTCCAGAGAATCTTTCCATTCGGGAGTTTTCTAGGCTAAGGCGGTCTAAAGCGCCACCTGGTGGCCAACTTGGATCGTTGCTTGTCTCAAAGTCGAGGTGTTCGTTCATTACAGGTTAGGGGGGCGCCCCTGTGATGTCTGAGGTCCTTCCCCAGCACCCCTCCACG
>gene=chr20_17412454-17412691; species=ponAbe
TTTATTCATCCTGGCTGGCAATTGCAAAAGTTGGCTAGTTTTTAATTATTTGCTAAAAATGAGCCAAACCCTCCAGAGAATCTTTCCGTTCGGGAGCTTTCTGGGCTAAGGAGGTCTAAAGCGCCACCTGGTGGCCAACTCGGATCGTTGCTGGTCTCAAAGTCGAGGTGTTCGTTCATTACAGGTT-GGGGGGCGTCCCTGTGATGTCTGAGGTCCTTCCCCAGCACCCCTCCACG
>gene=chr20_17412454-17412691; species=rheMac
TTTATTCAGCCTGGCTGGCAATTCCAAAAGTTGGCTGGTTTTTAATTATTTGCTAAAAATGAGTCAAACCCTCCAGAGAATCTTTCCATTCGGGAGTTTTCTGGGCTAAGGCGGTCTAAAGCGCCACCTGGTGGCCAACTCGGATCGTTGCTGGTCTCAAAGTCGAGGTGTACGTTCATTACAGGTTAGGGGGGCGCCCCTGTGATGTCTGAGGTCCTTCCCCAGCACCCCTCCACG
>gene=chr20_17517641-17517911; species=hg19
agggtggacccgtctgtggtgctttgttctggaagccctagcaaacgaatacaCTGCTCTAACACTCTGACTCTGCACCTTTTACCATCCGTCCTTTACCCAGAACATGCAAATGTCTGCCACAAGAGGGCCACCCTATACTAAAATTGAATGCCCTGCCACATGGTCCCACCAGGGTGCAGCTTGAAGCCTTTCCACCAAACTGGACCAACTCAAAAGGTAAGTCAGCCATGGAAAGTGACAGCCCAGGAGTAAAAGGGCAGGCAGACC
>gene=chr20_17517641-17517911; species=bosTau
tgggtgggcccgtctgcgggactttgtaatggcagccctGATCGTCTAAG--GCTGCGGGAGCATTCTGATTCTATACCTTTGATAGTCTA-TCCTTTCCCAGGACATAGAGATGTGTGCCACAAGAGGGCCACGCTGCCCTGAGAGTGGACA-CCTGCCTCCTGACCCCTAGGGGATGCAGCTTGAAGCCGTGCCACCAAACTGGAACAA---------CAGGTCCTGC-AGGAGAGGAACAACTCCAGAGTGAAAGGGC----AAACC
>gene=chr20_17517641-17517911; species=calJac
agagtggactcCTCTACGGTACTTTTT----------CTGGCAAACAAATACACTGTTCTAACAC--------------------------TCCTTTTCCCAGAACATACAAATGTCTGCCACAAGAGGGCAACCCTGCACTAAAATTGAATGCCCTGCCACGTGGTCCCAGCAGGGTGCAGCTTGAAGCCCTTCCACCAAACTGGATCAACTCAAAATGTAAGTCAATCATGGAAAGTGACAGCCCGGGAGTGAAAGAGCAGGCAGACC
>gene=chr20_17517641-17517911; species=canFam
tgagtgggcct-tctatgttactttgttatggcagccccagcaaactgat--aaggctctaaca---------CTCTCCTTTTATAGGACATACTTTCCCCAGGATATACAAATGTCTGCCACAAGAGGGCCATGCTGCCCTAAGAGTGAACACTCTGCTCCCCAGCCCCCAGGTGATGCAGATTGAGGCCTTTCCACAAAACTGGATAGACCAAAAAAACGAGCCATC------AAGGAGCAACCCC-AAGTGAAAGGGC----AGACT
>gene=chr20_17517641-17517911; species=equCab
tgggtgggccc-tctgtggtgctttgttatggcagccctagcagactaac--aCTGCTCTAACA---------TGCACCTCTTATAGTCCATCCTTTTCCCAGGACATACAAAAGTCTGCCACAAGAGGGCCACGCTGCCCTAAGAGTGAGCG-GCTGCCTCCTGGCCCCCAGG-GATGCCGATTGAAGCCCTTCC-CTAAACGGGACCGACTCAAAAGGCAAGTTAGCC-TGGAAAGGAGCACCCCTAGAGTGAAAGGGC----AGATC
>gene=chr20_17517641-17517911; species=gorGor
------------------------------------------------------------------------------------------------------------------------------------------------------------------------------------------------------------------------------------------------------------------------------
>gene=chr20_17517641-17517911; species=panTro
agggtggacccgtctgtggtgctttgttctggaagccctagcaaacgaatacaCTGCTCTAACACTCTGACTCTGCACCTTTTACCATCCGTCCTTTTCCCAGAACATGCAAATGTCTGCCACAAGAGGGCCACCCTATACTAAAATTGAATGCCCTGCCACATGGTCCCACCAGGGTGCAGCTTGAAGCCTTTCCACCAAACTGGACCAACTCAAAAGGTAAGTCAGCCATGGAAAGTGACAGCCCAGGGGTAAAAGGGCAGGCAGACC
>gene=chr20_17517641-17517911; species=papHam
agggtggacccatctgtggtgctttgttctggaagccctagcaaacgaatataCTGCTCTAACA--CTGA--CTGCACCTTTTACCATCC-TCCTTTTCCCAGAATATGCAAATGTCTGCCACAAGAGGGCCACCCCGCGCTAAAATTGAATGCCCTGCCACATGGTCCCTCCAGGATGCAGTTTGAAGCCTTTCAACCAAACTGGACCAACTCAAAAGGTAAATCAGCTATGGAAAGTAACAGCCCAGGAGTGAAAGGGCAGGCAGACC
>gene=chr20_17517641-17517911; species=ponAbe
agggtggacccgtctgtggtgctttgttctggaagccctagcaaacgaatacaCTGCTCTAACCCTCTGACTCTGCACCTTTTACCATCCGTCCTTTTCCCAGAACATGCAAATGTCTGCCACAAGAGGGCCACCCTGTACTAAAATTGAATGCTCTGCCACATGGTCCCACCAGGGTGCAGCTTGAAGCCTTTCCACCAAACTGGACCAACTCAAAAGGTAAGTCAGCCATGGAAAGTGACAGCCCAGGAGTAAAAGGGCAGGCAGACC
>gene=chr20_17517641-17517911; species=rheMac
agggtggacccatctgtggtgctttgttctggaagccctagcaaacgaatataCTGCTCTAACA--CTGA--CTGCACCTTTTACCATCCCTCCTTTTCCCAGAATATGCAAATGTCTGCCACAAGAGGGCCACCCCGCGCTAAAATTGAATGCCCTGCCACATGGTCCCTCCAGGGTGCAGTTTGAAGCCTTTCCACCAAACTGGACCAACTCAAAAGGTAAATCAGCTATGGAAAGTAACAGCCCAGGAGTGAAAGGGCAGGCAGACC
>gene=chr20_17598183-17598454; species=hg19
GCACAGCTGGAAGACAACAGAAACTCCAGGGGGTTTTCTCTGCACATCCCCGGCCTGGGCCATGCCCCCGGGGCCTGTCACCCAGACTTCGCTCAGCCAAGGCTTCAGTGAGTGGCCCCTAGACACAGGAGGAGACCTGGCCTAGGCAGCACTGCCCTCTGGTGTTCTGGTCCGGGTAAGACCTGAATGACCAAGGGGGACCGAGGGTGTTGGGAGCGTGTGCCGGACTCACTGGCTGCTGCAGGGGGAATGCCAGCCCatttttatttaa
>gene=chr20_17598183-17598454; species=bosTau
-------------------------------------------------------------------------------------------------------------------------------------------------------------------------------------------------------------------------------------------------------------------------------
>gene=chr20_17598183-17598454; species=calJac
GCACAGTTGGAAGACTACAGAAACTATGGGGGATTTTCTCTGCACACGCCCGGCCTGGGCCATGTCCCCTGGGCCTGTCACCCCGACCTCGCTCAGCTAAGGCTTCGGTGAGTGGCACCGAGACCCAGGAGGGGATGTGGCCTGGACAGCACAG-CCTCTGGGGTTTTGGGCCGGGTAAGACCCAAATGA-CAAGGGGGATCCA-AGTGTTGGAAGTGCATGCTGGACTCACTG---ACTGCAGGGGGAGTGCCAG-CCatttttatttaa
>gene=chr20_17598183-17598454; species=canFam
---------TCTGA-------------------CTCTGTGCACATGACCTCAACCTGGGCAGCACCCC-AGGGCC--CCAACCAGACCTGGCTTAGGCGTGGCTCTGGTGAGTAGTCCTTGGGCTCAGG---TGACTTGGCCTGACTGGCGCCTCTCTCTCCTATGCCAGTCCCAG-GGGGTCC----------AGGGGCCCCAGGCAGG-GGCAGCTCA----CAGCTCCGCGGCTGCTGCTGGGGGAATGCCAG-ATGTGTCTATTCCA
>gene=chr20_17598183-17598454; species=equCab
GTGCAGTCCAGCAAGGACGAGAAACTTGGGG------GCGCTCAGGCCTCCAGCCTGCGCCACGCTCCCGCGGCCGGTCCCCCAG-CCCAGCTTAGGCACGGCCTCCGTGAGTGGCCCTCGGGCTCAGGCAACGACTCGGCCAGGCAGTC-CCCCCCTCCACTGCG-CGATCCTGGTAAGGCCCGAATGACC--AGCG-------GCAGT-----GCCCA----GAGTCCtgcggctg----tgtgtgaatgcca-tacatctgtactcaa
>gene=chr20_17598183-17598454; species=gorGor
GCACAGCTGGAAGACAACAGAAACTCCAGGGGGTTTTCTCTGCACACCCCCGGCCTGGGCCATGCCCCCGGGGCCTGTCACCCAGACTTCGCTCAGCCAAGGCTTCAGTGAGTGGCCCCTAGACACAGGAGGAGACCTGGCCTGGGCAGCACTGCCCTCTGGTGTTCTGGTCCGGGTAAGACCTGAATGACCAAGGGGGACTGAGGGTGTTGGGAGCGTGTGCGGGACTCACTGGCTGCTGCAGGGGGAATGCCAGCCCatttttatttaa
>gene=chr20_17598183-17598454; species=panTro
GCACAGCTGGAAGACAACAGAAACTCCAGGGGGTTTTCTCTGCACACCCCCGGCCTGGGCCATGCCCCCGGGGCCTGTCACCCAGACTTCGCTCAGCCAAGGCTTCAGTGAGTGGCCCCTAGACACAGGAG---ACCTGGCCTGGGCAGCACTGCCCTCTGGTGTTCTGGTCCGGGTAAGACCTGAATGACCAAGGGGGACCGAGGGTGTTGGGAGCGTGTGCCGGACTCACTGGCTGCTGCAGGGGGAATGCCAGCCCatttttatttaa
>gene=chr20_17598183-17598454; species=papHam
GCACAGCTGGAAGACAACAGAAACTCCAGGGGGTTTTCTCTGCACACCCCCGGCCTGGGCCACACCCCCAGGGCCTGTCACCCAGACTTTGCTCAGCCAAGGCTTCAGTGAGTGGCCCCTAGACACAGGAG---ACCTGGCCTGGGCAGCACTGCCCTCTGGTGTTCTGGCCCGGGTAAGACCCGAATGACCAAGGGGGACCCAGGGTGTTGGGAGCGTGTGCCAGACTCACCGGCTGCTGCAGGGGGAATGCCAGCCCatttttatttaa
>gene=chr20_17598183-17598454; species=ponAbe
GCATAGCTAGAAGACAACAGAAACTCCAGGGGGTTTTCTCTGCACACCCCCGGCCTGGGCCATGCCCCCGGGGCCTGTCACCCAGACCTTGTTCAGCCAAGGCTTCAGTGAGTGGCCCCTAGA-ACAGGAG---ACCTGGCCTGGGCAGCACTGCCCTCTGGTGTTCTGGTCCGGGTAAGACCTGAATGACCAACGGGGACCGAGGGTGTTGGGAGCATGTGCCGGACTCACTGGCTGCTGCAGGGGGAATGCCAGCCCatttttatttaa
>gene=chr20_17598183-17598454; species=rheMac
GCACAGCTGGAAGACAACACAAACTCCAGGGGGGCTTCTCTGCACACCTCCGGCCTGGGCCACGCCCCCAGGGCCTGTCACCCAGACTTTGCTCAGCCAAGGCTTCAGTGAGTGGCCCCTAGACACAGGAG---ACCTGGCCTGGGCAGCACTGCCCTCTGGTGTTCTGGCCCGGGTAAGACCCGAATGACCAAGGGGGACCCAGGGTGTTGGGAGCGTGTGCCAGACTCACCGGCTGCTGCAGGGGGAATGCCAGCCCatttttatttaa
>gene=chr20_17919711-17919965; species=hg19
CAGAACTACTTAACTCTCAAGTAGCCTGACATTTCTCTTCCTGCTACCTTAGCTATAAGCTGATAATCTGAGCAGCTCTGCGGGGATACCAGGCTCCTGCTCAGCTGTGGGTGGGCAGGTGGCTGTGCTGGGTCGCCCCTGCCGCCTACAGGCAGAAAGCGGATGGTGCAAGGTTTCCTTCCAAACGGAAATCGCCCTTCACAGAGCTGAGCCTGGGAATTACCACAAAGAAACCTCACAAAGAAAAGGTGCGC
>gene=chr20_17919711-17919965; species=bosTau
--------------------------------------------------------------------------------------------------------------------------------------------------------------------------------------------------------------------------------------------------------------
>gene=chr20_17919711-17919965; species=calJac
TAGAACTACTTAACTCTCAGGTAGCCTGACATTTCTCTTCCTGCCACCTTAGCTATATGCTGATAATCTGAGCAGTT--------ACGCCAGGCTCTGGCTCAGTTGTGGGTGGGCAAGTGGCTGTGCTGGGTCGCCCCTGCCGCCTACAGGCAGAAAGTGGACGGTGCAAGATTTCCTTCCAAACAGAAATCACCCTTCACAGAGCTGAGCCT-GGCATTACCACAAAGAAACCTCACAA-----TGGTGTGT
>gene=chr20_17919711-17919965; species=canFam
CAGAG-TACTTAAATCTTTGGTCCCATGACATTTCTCTTCCTG---------CCTCAAGATGATCCTTTGAGCAGCCCTGCAGGACCACCAAGCTCTCCCTCAGCTGC---GAGGCCCGTGGCTGCCCTGGG-AGCATCTGCCGCCTACAGGCGGAAGCCTGATGGTGCAAGGTGAACTTC--GCAGGAAAGAGCTTCTTTCAGGGCTGGGTCTAGGCATTCTCTCAAAAGGACCTTGCAACCAAAAGGTGGGC
>gene=chr20_17919711-17919965; species=equCab
GGACAGAACTTAAATCTTGGATCCCATGACTTTTCTCTTCCTG---------CCTCAAGATAACCATTTGAGCAACCCTTCAGGAACAGGAGGTTTCTCCAGCTGTACGAAGAGGCCCGTGGCTGGCCTGGA-CACCTCTGCTACCTACAGGTGGAAGGCTGAGGGTGCAAGGTGTACTTA--GCTGCAAACAGCTTCTTACAGAGCTGGGTCTAGGCATCCT--CAAATGAACCTGGCAACCAAAAGGTGGGC
>gene=chr20_17919711-17919965; species=gorGor
CAGAACTACTTAACTCTCAGGTAGCCTGACATTTCTCTTCCTGCTACCTTAGCTATAAACTGATAATCTGAGCAGCTCTGCAGGGATACCAGGCTCCTGCTCAGCTGTGGGTGGGCAGGTGGCTGTGCTGGGTCGCCCCTGCCGCCTACAGGCAGAAAGCGGATGGTGCAAGGTTTCCTTCCAAACGGAAATCGCCCTTCACAGAGCTGAGCCTGGGAATTACCACAAAGAAACCTCACAAAGAAAAGGTGCGC
>gene=chr20_17919711-17919965; species=panTro
CAGAACTACTTAACTCTCAGGTAGCCTGACATTTCTCTTCCTGCTACCTTAGCTATAAGCTGATAATCTGAGCAGCTCTGCAGGGATACCAGGCTCCTGCTCAGCTGCGGGTGGGCAGGTGGCTGTGCTGGGTCGCCCCTGCCGCCTACAGGCAGAAAGCGGATGGTGCAAGGTTTCCTTCCAAACGGAAATCACCCTTCACAGAGCTGAGCCTGGGAATCACCACAAAGAAACCTCACAAAGAAAAGGTGCGC
>gene=chr20_17919711-17919965; species=papHam
CAGAACTACGTAACTCTCAGGTAGCCTGACATTTCTCTTCCTGCTACCTTAGCTATAAGCTGATAATCTGAGCAGCTCTACAGGGACACCAGGCTCTTGCTCAGCTGTGGGTGGGCAGGTGGCTGTGCTGGGTCGCCCCTGCCGCCTACAGGCAGAAAGCGGACAGTGCAAGGTTTCCTTCCAAATGGAAATCGCCCTTCACAGAGCCGAGCCTGGGAATTACCACCAAGAAACCTCACAGGTAAAAGGTGCAA
>gene=chr20_17919711-17919965; species=ponAbe
CACAACTACTTAACTCTCAGGTAGCCTGACATTTCTCTTCCTGCTACCTTAGCTATAAGCTGATAATCTGAGCAGCTCTGCAGGGATACCAGGCTCCTGCTCAGCTGTGGGTGGGCAGGTGGCTGTGCTGGGTCGCCCCTGCCGCCTACAGGCAGAAAGCGGATGGTGCAAGGCTTCCTTCCAAACGGAAATCGCCCTTCACAGAGCCGAGCCTGGGAATTACCACAAAGAAACCTCACAGATAAAAGGGGCAC
>gene=chr20_17919711-17919965; species=rheMac
CAGAACTACGTAACTCTCAGGTAGCCTGACATTTCTCTTCCTGCTACCTTAGCTGTAAGCTGATAATCTGAGCAGCTCTACAGGGACACCAGGCTCCTGCTCAGCTGTGGGTGGGCAGGTGGCTGTGCTGGGTCGCCCCTGCCGCCTACAGGCAGAAAGCGGACAGTGCAAGGTTTCCTTCCAAATGGAAATCGCCCTTCACAGAGCCGAGCCTGGGAATCACCACCAAGAAACCTCACAGGTAAAAGGTGCAA
>gene=chr20_17976794-17977008; species=hg19
tctctaacacAAGAGTTGTGAGCCCCTCTTCTGACGGTATGAAAACCATTTTTTTTTTGGAACAGCATTAACGCGTGAATAAAATCTGCTTTAAAACGCGACTGTCATCTAGTGGTGAGAGAAGTACACTGCAATTATGGGGCAGAAGCCAAAAATGGGCGGACCTACATCTATCTCCGGGTAATTTGGGCATTTTAGTCACCAACACAGGTCT
>gene=chr20_17976794-17977008; species=bosTau
TCACTATTAAGAGCG-TGTAA-ATGCCAACATGATGGGGTGAA-------ATTTTTTATCAAAAGCATTATTGCTTGAAtAAAATCTGTGTTAAAACAGGCCTGCCACCTAGTGGTGGGAGAAGTGGCCTGCAGTTAG-GGCAAGAAGCCCACTACGGGTGGACCCACGTGTACCTC-------ATTGGGCATTTCAGTCATTCACA-----CA
>gene=chr20_17976794-17977008; species=calJac
tcactaacacAAGAGTTGTGAGCTCCCCATCTGGTGGAATGAAAACAATTTTTTATTTGGAACAGTATTAATGCGTGAATAAAATCTGCTTTAAAACGCGACTGCCATCTAGTGGTGGGAGAAGTACACTGCAGTTATGGGACAGAAGCCAAAAATGGGCAGACCTACATCTATCTCAGGGTCATTTGGGCATTTTAGTCGCTAGCACAGGTCT
>gene=chr20_17976794-17977008; species=canFam
TCACTGACACAAGAGTTTTAAGCAT-CAACATGAT-GGGTGAAAACAGTTA-----------CAGCTTTATTGCTTGAATAAAATGTGCTTTAAAACGGGATTGCCATCTAGCGGTAGGAAAAGTAGACTGCACTTACATGGCACAAGCCAAAC-CCGGTGGACCCACATGTATCTTGGCATAATC-TGGCATTCGAGTCACTACCTCAGGTTT
>gene=chr20_17976794-17977008; species=equCab
tcattcacacaagagttttaagtTTTCAATACA---GGGTGAAAACAGTTAATATTTGTGAACTGCTTTAAAGCTTGAATAAAATCTGCTTTAAAACGGGATTGCCATCTAGTGGTGGGAGAAGTAGACTGCAGTTATGGGGCAGAAGCCAAATGTGGGTGGGCCTACATGTACCTCAGGGGAATTGGGGCATTTTAGTCACTGACCCAGGTCT
>gene=chr20_17976794-17977008; species=gorGor
tctctaacacAAGAGTTGTGAGCCCCTCTTCTGACGGTATGAAAACC-TTTTTTTTTTGGAACAGCATTAATGCGTGAATAAAATCTGCTTTAAAACGCGACTGTCATCTAGTGGTGAGAGAAGTACACTGCAATTATGGGGCAGAAGCCAAAAATGGGCGGACCTACATCTATCTCCGGGTAATTTGGGCATTTTAGTCACCAACACAGGTCT
>gene=chr20_17976794-17977008; species=panTro
TCTCTAACACAAGAGTTGTGAGCCCCTCTTCTGACGGTATGAAAACCATTTTTTTTTTGGAACAGCATTAATGCGTGAATAAAATCTGCTTTAAAACGCGACTGTCATCTAGTGGTGAGAGAAGTACACTGCAATTATGGGGCAGAAGCCAAAAATGGGCGGACCTACATCT----CCGGGTAATTTGGGCATTTTAGTCACCAACACAGGTCT
>gene=chr20_17976794-17977008; species=papHam
tcactaacacaagagttgtcagccccccatctgatgggatgaaaACCATTTTTTTTTTGGAACAGCGTTAATGCGTGAATAAAATCTGCTTTAAAACGCGACTGCCATCTAGCGGTGAGAGGAGTACACTGCAATTATGGGGCAGAAGCCAAAAATGGGCGGACCTACATCTATCTCAGGGTAATTTGGGCATTTTAGTCACCAGCACAGGTCT
>gene=chr20_17976794-17977008; species=ponAbe
tcactaacacAAGAGTTGTGAGCCCCTCTTCTGACGGTATGAAAACCATTTTTTTTTTGGAACAGCATTAATGCGTGAATAAAATCTGCTTTAAAACGCGACTGTCATCTAGTGGTGAGAGAAGTACACTGCAATTATGGGGTAGAAGCCAAAAACGGGCGGACCTACATCTATCTCCGGGTAATTTGGGCATTTTAGTCACCAACACAGGTCT
>gene=chr20_17976794-17977008; species=rheMac
tcactaacacaagagttgtcaGCCCCCGATCTGATGGGATGAAAACCtttttttttttGGAACCGCATTAATGCGTGAATAAAATCTGCTTTAAGATGCGACTGCCATCTAGCGGTGAGAGGAGTACACTGCAATTATGGGGCAGAAGCCAAAAATGGGCGGACCTACATCTATCTCAGGGTAATTTGGGCATTTTAGTCACCAGCACAGGTCT
>gene=chr20_17999830-18000043; species=hg19
caagttggaagggccctaatgtcagcagccttcaaccaatgatggatggaaagttgcagacagtgtcctatgcatctgcagtgggataactctgagacgtgtgctgtactgcctcctagagggcccagggtgattaagcaccagttacccacagcagtaacttccttgatTCTGTTCCCCACATGGGCActtttcttcctgtcacacctcccc
>gene=chr20_17999830-18000043; species=bosTau
caagatggaaaggccctg-cgccagca-tcctcaaccacccaggcatgcagagccagggacagcttgctgtgcccc-cctgt-gggcaac-------------------tgcctcccagggacccccctggga-------ctgactgcccac--cagtaactttcctggttgtatt-------------------------------------
>gene=chr20_17999830-18000043; species=calJac
caagttggaagggctcaagtgtcagcagccttcaaccaatgatggatggagagttgagaacagtgtcctacgcatctgcactgggctaactctcaggcgcatgctgtattgcctcccggagggcccagggcgattaagcaccagttacccacagcagtaacttccttgattctcttccccacatgggcacttttcttcctgtcacatctcccc
>gene=chr20_17999830-18000043; species=canFam
CAAGTTGGAAGGGccc-------agct-ccctcaactaccaaaggacgggaaggtagggacagtttcctatgctct-caagtggggtaacgccaaggcatgt-ctaac-tgtttcccagaaatccccgtacggtcaagctccagttg-ccacagtagtaacttccttgattatattccccttatcagcttgctctttctcatcatgcttccct
>gene=chr20_17999830-18000043; species=equCab
caagttggaa-ggccttgacgctggca-ccctcaacca-tgatgggtggggagttagggacagtttcctatccctt-ctagtggggtaaccctgaggcacgc-ctgtactgtctcccagaactcctagtgggattaagctccagttgtctacagcagtaacctccttgattatactccctttgtaagctttctttttcctgtcacacttcccc
>gene=chr20_17999830-18000043; species=gorGor
caagttggaagggccctaatgtcagcagccttcaaccaatgatggatggaaagttgcagacagtgtcctatgcatctgcagtgggataactctgagacgtgtgctgtactgcctcctagagggcccagggtgattaagcaccagttacccacagcagtaacttccttgattctgttccccacatgggcacttttcttcctgtcacacctcccc
>gene=chr20_17999830-18000043; species=panTro
caagttggaagggccctaatgtcagcagccttcaaccaatgatggatggaaagttgcagacagtgtcctacgcatctgcagtgggataactctgagacgtgtgctgtactgcctcctagagggcccagggtgattaagcaccagttacccacagcagtaacttccttgattctgttccccacatgggcacttttcttcctgtcacacctcccc
>gene=chr20_17999830-18000043; species=papHam
caagttggaagggccctaatgtcagcagccttcaaccaatgatggatggaaagttgcggacagtgtcctacgcatctgcagtgggataactcggagacgtgtgctgtactgcctcccagagggcccagggcgattaagcg-cagttacccacagcagtaacttccttgattctgttccccacatgggcacttttcttcctgtcacacctcccc
>gene=chr20_17999830-18000043; species=ponAbe
caagttggaagggccttaatgtcagcagccttcaaccaatgatggatggaaagttgcggacagtgtcctatgcatctgcagtgggataattctgagacatgtgctgtactgcctcccagagggcccagggcgattaagcaccagttacccacagcagtaacttccttgattctgttccccacatgggcacttttcttcctgtcacacctccct
>gene=chr20_17999830-18000043; species=rheMac
caagttggaagggccctaatgtcagcagccttcaaccaatgatggatggaaagttgcggacagtgtcctacgcatctgcagtgggataactcggagacgtgtgctgtactgcctcccagagggcccagggcgattaagca-cagttacccacagcagtaacttccttgattctgttccccacatgggcacttttcttcctgtcacacctcccc
>gene=chr20_18257440-18257679; species=hg19
CTTGTCCAGGGAAAATGCTGGCCTCTGGACAACTGAATCCTGACGAGAACACTTGCGCCGGTCCTCTACCTGAATTGCCAAAAGGGCCCGCAGGGAAAGGAAGGAATCACCATGTTTAGGGCGCCCTCTTCTGTTCAAAGGGCTGAAGCCCGTGGAGCCAGGGCAAGGCTTTCAGCGGATGAGCATCTTGGAGCAAACGtcagagaaccacatactttcattcctggaaagggctttag
>gene=chr20_18257440-18257679; species=bosTau
CTTGTTCCTGGGAAGGGCTGT-CTCTAGACAGGTGAGCCCTGAAGA---C-CCTGTGCCCAGTCTCCACCTGGACGGCCAGT--GGCCTAT-GGGGAGGGGAGGGCTCCCTGTGTAGAGGGTGCCCCCTGCTGTTCAGGGTGCTGAGGCCTGGAGAGCAGAGGGGAGGCTTCCAGGGGAGAAGGGTCTcaggtcaaaggtcagagccctgt----gaacttcactggaaaggaccttca
>gene=chr20_18257440-18257679; species=calJac
ATTATCCCGGGGAAATGTTGGCCTCTGGACAACTGAATGCTGACGAGAACACTTGCACCGGTCCTCTACCAGAATTGCCAAAATGGCCTGCAGGGAAAGGAAGGAATCACCATGTTTAGGGCGCCCTCTTCTGTTCAAAGGGCTGAAGCCCGTGAAGCCAGGGCAAGGCTTTCAGCGGATGAGCATCTTGGAGCAAACGtcagagaaccacagacttttattcctggaaagggttttag
>gene=chr20_18257440-18257679; species=canFam
A-TGTTCAGAGAGGAGGCTGGCCTCTGGACCGCAGA---------------CCGGCTCGCA--TTGCCCCTGGCTCCCCTGGAGCGCCTGCAGCGAAGGGAACGGATCGCCGAGTTTAGGGCGCCCCCTGCTGTTGAGGGCGCCCAGG-----AGAAT-CGGGCGGGCCTTTCCCTGGAC-AGCCGCTTGGGtggaaagtcggagaagc------------ttctggaaaggacctcag
>gene=chr20_18257440-18257679; species=equCab
ATTGTTCAGGGAAAAAGCTGGCCTCTGGACAACTGGACCCTGATGA---T-CCTGCTCCCGTTCTCTACCTGGATTGCCAGAAGGGCCTACAGGGAAAGGAATGGATCACTGTGTTTAGGGCGCCCCCTGCTGTTCACGGCACTGAGGCATCTAGAAC-GGGGTGGGGC-TTCTGTGGATGAGGATCTTAGGTCAAAGGTCAGAGAACCACCAGCTTTCATTCctggaaaggaccttag
>gene=chr20_18257440-18257679; species=gorGor
CTTGTCCAGGGAAAATGCTGGCCTCTGGACAACTGAATCGTGACGAGAACACTTGCACCGGTCCTCTACCTGAATTGCCAAAAGGGCCTGCAGGGAAAGGAAGGAATCACCATGTTTAGGGCGCCCTCTTCTGTTCAAAGGGCTGAAGCCCGTGGAGCCAGGGCAAGGCTTTCAGCGGATGAGCATCTTGGAGCAAACGtcagagaaccacatactttcattcctggaaagggctttag
>gene=chr20_18257440-18257679; species=panTro
CTTGTCCAGGGAAAATGCTGGCCTCTGGACAACTGAATCCTGACGAGAACACTTGCGCCGGTCCTCTACCTGAATTGCCAAAAGGGCCCGCAGGGAAAGGAAGGAATCACCATGTTTAGGGCGCCCTCTTCTGTTCAAAGGGCTGAAGCCCGTGGAGCCAGGGCAAGGCTTTCAGCGAATGAGCATCTTGGAGCAAACGtcagagaaccacatactttgatacctggaaagggctttag
>gene=chr20_18257440-18257679; species=papHam
ATTGTCCAGGGAAAATGCTGGCCTCTGGACAACCGAATCCTGACGAGAACACTTGCACCGGTCCTCTACCTAAATTGCCAAAAGGGTCCGCAGGGAAAGGAAGGAATCACCATGTTTAGGGCGCCCTCTTATGTTCAAAGGGCTGAAGCCCAAGGAGCCAGGGCAAGGCTTTCAGCGGATGAGCATTTTGGAGCAAACGtcagagaaccacagactttcattcctggaaagggctttag
>gene=chr20_18257440-18257679; species=ponAbe
ACTGTCCAGGGAAAATGCTGGCCTCTGGACAACTGAATCCTGACGAGAACACTTGCACCGGTCCTCTACCTGAATTGCCAAAAGGGCCCGCAGGGAAAGGAAGGAATCACCATGTTTAGGGCGCCCTCTTCTGTTCAAAGGGCTGAAGCCCGTGGAGCCAGGGCAAGGCTTTCAGCGGATGAGCATCTTGGAGCAAACatcagagaaccacagactttcattcctgaaacgggctttag
>gene=chr20_18257440-18257679; species=rheMac
ATTGTCCAGGGAAAATGCTGGCCTCTGAACAACCGAATCCTGACGAGAACACTTGCACCGGTCCTCTACCTAAATTGCCAAAAGGGCCCGCAGGGAAAGGAAGGAATCACCATGTTTAGGGCGCCCTCTTCTGTTCAAAGGGCTGAAGCCCAAGGAGCCAGGGCAAGGCTTTCAGCGGATGAGCATTTTGGAGCAAACGtcagagaaccacagactttcattcctggaaagggctttag
>gene=chr20_18609070-18609298; species=hg19
CTTGCCTCGTCCTGCCTTTGAATTCCAGAGGACATGTCCTGTGCAGAGCCAGGTTCTTCCCCTGGGCTTCCCTTCCCTTGGCCAGGTGCCGTGGCGCCCACCTGCCCCTGGGTGGCAGCAGAGCAATGGCCCTGGATTGGCCGGTTCACCCATTCCGAATGGTTACCTGAATTGGGTTTGGTCCCAGGTGTGGATAGATGTGCCCCCCAAGGTTTGCTGTAAATCTCC
>gene=chr20_18609070-18609298; species=bosTau
CTGGCCACCTCCTGACTCAGAA--------------TCCGTGGCACTGCCCAGTCCCTCCT----CCGAGCAGCTCTTGGGTAGG--GCTGTGGCACCCGCTGGCCACTGGGTGGCAGCAGTGGAGCGGCATCAGCT---CCGGTACCCGAGTGTGGAGTG--TATGTGGAGTGGGTTT-ATCCCAGGTGTGGGTACATGTGCTACCAGAGGTTCTTTCTGAATCCT-
>gene=chr20_18609070-18609298; species=calJac
CTTGCCTTCTCCTGCCTTTGAATTCCAGAGGACATGTCCTATGCAGAGCCAGGTTCTTCCTCTGGGCTTTTCTTTCCCTATCCAGGTACCATGGCGCCCACCTGCCCCTGGGTGGCAACAGAGCAATGGCCCTAGATTGGCTTGATAACCCATTCCAAAAGGTTACCTGAAGTGAGTTTGGTCCCAGGTGTGGGTAGA-------------------TGTAAATCCTG
>gene=chr20_18609070-18609298; species=canFam
CTTGCCTCTTT------------------------------------------------------CCCTGCTG--------CGAGGTGCCTTGGTGCACACACGCCGCTGGGTGGCAGCAGAGTAGCGGCACTGGCCTGGCGTCTTTACCAGTTGAGAATGGTTACCTGGGGTGGGTTTTGTCCCAGGTGTGGGTACGTGTGCTACCTGAAGTTCTTTGTAAATCCTT
>gene=chr20_18609070-18609298; species=equCab
CTTGCCTCCTCCCGACTTTGGGTTCCAGAGGAAATGTCTTTGGTAGAGTCCAGTTCCTCCTCTGGCCCTCCTGTTCCCTGATGAGGTGCCTTGGCTCCCACACACCGCTGGGTGGCAGCAGAGTAGCAGCACTGGACTGGC-TATTCACTAATTCAGAATGGTTACATGGAGTGGGTTTGGTCCCAGGTGTGGGTAGATCTGCCACCCGAGGTTCTTTGTAAATCCTC
>gene=chr20_18609070-18609298; species=gorGor
CTTGCCTCCTCCTGCCTTTGAATTCCAGAGGACATGTCCTGTGCAGAGCCAGGTTCTTCCCCTGGGCTTCCCTTCCCTTGGCCAGGTGCCATGGCGCCCACCTGCCCCTTGGTGGCAGCAGAACAATGGCCCTGGATTGGCCGGTTCACCCATTCCGAATGGTTACCTGAATTGGGTTTGGTCCCAGGTGTGGGTAGATGTGCCCCCCAAGGTTTGCTGTAAATCTCC
>gene=chr20_18609070-18609298; species=panTro
CTTGCCTCGTCCTGCCTTTGAATTCCAGAGGACATGTCCTGTGCAGAGCCAGGTTCTTCCCCTGGGCTTCCCTTCCCTTGGCCAGGTGCCGTGGCGCCCACCTGCCCCTGGGTGGCAGCAGAGCAATGGCCCTGGATTGGCCGGTTCACCCATTCCGAATGGTTACCTGAATTGGGTTTGGTCCCAGGTGTGGGTAGATGTGCCCCCCAGGGTTTGCTGTAAATCTCC
>gene=chr20_18609070-18609298; species=papHam
CTTGCCTCCTCCTACCTTTG-ATTCCAGAGGACATGTCCTGTGCAGAGCCAGGTTCTTCCCCTGGGCTTCTCTTCCCCTGGCCAGGTGCCATGGCGCCCACCCGCCCCTGGGTGGCAGCAGAGCAATGGCCCTGGATTGGCTGGTTCACCCATTCTGAATGGTTACCTGAAGTGGGTTTGGTCCCAGGTGTGGGTGGATGTGTCCCTCAAGGTTCGCTGTAAATCCCC
>gene=chr20_18609070-18609298; species=ponAbe
CTTGCCTCCTCCTGCCTTTGAATTCCAGAGGACATGTCCTGTGCAGAGCCAGGTTCTTCCCCTGGGCTTCCCTTCCCTTGGCCAGGTGCCATGGCGCCCACCTGCCCCTGGGTGGCAGCAGAGCAATGGCCCTGGATTGGCCGGTTCACCCATTCCGAATGGTTACCTGAATTGGGTTTGGTCCCAGGTGTGGGTAGATGTGCCCCCCAAGGTTTGCTGTAAATCTCC
>gene=chr20_18609070-18609298; species=rheMac
CTTGCCTCCTCCTACCTTTG-ATTCCAGAGGACATGTCCTGTGCAGAGCCAGGTT-TTCCCCTGGGCTTCTCTTCCCCTGGCCAGGTGCCATGGCGCCCACCCGCCCCTGGGTGGCAGCAGAGCAATGGCCCTGGATTGGCTGGTTCACCCATTCTGAATGGTTACCTGAAGTGGGTTTGGTCCCAGGTGTGGGTAGATGTGTCCCTCAAGGTTCGCTGTAAATCCCC
>gene=chr20_18612918-18613167; species=hg19
CTCCTCAAATACACAAATTGTCTTGCATCAACTTCATTTACATGGACCAGTTTCCTGGCCCCCAGAAGCCTCAGACCCTGAACATTGCACTGCGCTCTGCCCCTAGCTCTCCAGTAGGTGGCGGTGGGTAGGCGCAGAAGCGGCCTGTGTTAGGTTGGTGCTGGCCTGTGCCTGGGGCCTCTCTCTGCCTTTTCTTCTGAATTAGAAGGAGTTTCCTCTTGGAGCAAATAGCTAATTTGCTTGCTTTTG
>gene=chr20_18612918-18613167; species=bosTau
---------------------------------------------------------------------------------------------------------------------------------------------------------------------------------------------------------------------------------------------------------
>gene=chr20_18612918-18613167; species=calJac
CTCTTCATATACACGAATTGTCTTGCGTCAATTTCATTTACATGGACCAGTTTCCTGACCCCCAGAAGCCTCAGACCCTGCACGTTGCATTGCGCTCTGCCCTCAGCTGTCCAGTAGGTGGCGGCGGATAGGCGCAGAAGGGGCCCGTCTTAGGTTGGTGCTGGCCGGTGCCTGGGGCCTCTCTCTGCCTTTTCTT---AATTAGAAGGAGCTTCCTCTTGGATCAAATAGCTAATTTGCTTGCTTTTG
>gene=chr20_18612918-18613167; species=canFam
CTGTTCAAATCCATGATTTGCACTGTATGAGTTTAATTT-T-TTTACTAGTTAACTGGCACT--GGAGTCTCAGACACTGCACAGTGTACAGATCTGTGCCTCTTGCTCTCCAGTAGGTGGCGACAAGTAGGCATGGA--GGGCCCTGGCGATGTGGGGGCCAGCCTTTGCCTGTGATCTGTCTCTGCCTTTCCTTCTCAGGAGGAAGGGGGTTCCTCTTTGGGCAAATAGCTAATTTGCTTGCTTTTG
>gene=chr20_18612918-18613167; species=equCab
CTCTTCAAATGCATGAATAGTCCTGTGTCACTTTCAATTATATGTACTAGTTAATTGACACA--GAAGTCTCACACCCTAGAGATTACTCAGATCTCTGCCTCCAGCTCTCCAGGAGGTGGCGACTA--------------------TGTGATGTGGGTGCTGGCCTTTACCTGTGGTCTGTCTCTGCCTTTCCGTCTCAATAAGAAGGGGGTTTCTCTTCCAGCAAATAGCTAATCTTTTTGCTTTTG
>gene=chr20_18612918-18613167; species=gorGor
CTCTTCAAATACACAAATTGTCTTGCATCAACTTCATTTACATGGACCAGTTTCCTGACCCCCAGAAGCTTCAGACCCTGGACATTGCACTGCGCTCTGCCCCTAGCTCTCCAGTAGGTGGCGGCGGGTAGGCGCGGAAGCGGCCTGTGTTAGGTTGGTGCTGGCCTGTGCCTGGGGCCTCTCTCTGCCTTTTCTTCTCAATTAGAAGGAGTTTCCTCATGGAGCAAATAGCTAATTTGCTTGCTTTTG
>gene=chr20_18612918-18613167; species=panTro
CTCCTCAAATACACAAATTGTCTTGCATCAACTTCATTTACATGTACCAGTTTCCTGACCCCCAGAAGCTTCAGACCCTGGACATTGCACTGCGCTCTGCCCCTAGCTCTCCAGTAGGTGGCGGCGGGTAGGCGCGGAAGCGGCCTGTGTTAGGTTGGTGCTGGCCTGTGCCTGGGGCCTCTCTCTGCCTTTTCTTCTGAATTAGAAGGAGTTTCCTCATGGAGCAAATAGCTAATTTGCTTGCTTTTG
>gene=chr20_18612918-18613167; species=papHam
CTTTTTAAATACACAAATTGTCTTGTGTCAATTTCATTTACGTGGACCAGTTTCCTGATCCCCAAAAGCCTCAGACCTTGTGCATTGCACTGCGCTCTGCCCCCAGCTCTCCAGTAGGTGGCGGCGGGTAGGCGCAGAAGGGTCCTGTGTTAGGTTGGTGCTGGCCTGTGCCTGGGGCCTCTCTCTGCCTTTTCTTCTCAATTAGAAGGAGCTTCCTCTTGGAGCAAATAGCTAATTTGCTTGCTTTTG
>gene=chr20_18612918-18613167; species=ponAbe
CTCTTCAAATACACAAATTGTCTTGCATCAACTTCATTTACATGGACCAGTTTCCTAACCCCCAGAAACTTCAGACCCTGGACATTACACTGTGCTCTGCCCCTAGCTCTCCAGTAGGTGGCGGCGGGTAGGCGCGGAAGCGGCCTGCGTTAGGTCGGTGCTGGCCTGTGCCTGGGGCCTCTCTCTGCCTTTTCTTCTCAATTAGAAGGAGTTTCCTCATGGAGCAAATAGCTAATTTGCTTGCTTTTG
>gene=chr20_18612918-18613167; species=rheMac
CTTTTTAAATACACAAATTGTCTTGTGTCAATTTCATTTACATGGACCAGTTTCCTGATCCCCAAAAGCCTCAGACCTTGTGCATTGCACTGCGCTCTGCCCCCAGCTCTCCAGTAGGTGGCGGCGGGTAGGCGCGGAAGGGTCCTGTGTTAGGTTGGTGCTGGCCTGTGCCTGGGGCCTCTCTCTGCCTTTTCTTCTCAATTAGAAGGAGCTTCCTCTTGGAGCAAATAGCTAATTTGCTTGCTTTTG
>gene=chr20_19054297-19054523; species=hg19
aatggaTGTTTGCCTAAAGGAGGCTTGTGTGACTTGATGTAAGCTACCCCATAACCCTTGGGGCTGTACCCAAGGGGGGCTTCTATGCTGATCTTTGTCAACCACTAGAGGGCAGAAGAAGGGGCCCTTTTCCTGAGCCTGTAACATCCCCAGAGGGATGGCACCGGGAGTGTGAGACCAGGCTCTAGAGAGCTGAGACCTAAAAGGGAGGCAGGGATGGGAAGAG
>gene=chr20_19054297-19054523; species=bosTau
aatgaacaTCTGCC-TGAGGAGGC-TGAGTGAGTCCCTGCAAACTAAGGGAAACCCTAGGGGGGTACACCC-AGGGAT--GTCTGTGCTGATCTGTCTCAACCAGGAGCGGGCAGGAGAGGAAGTCCTTTTGCAGAGCCTGGACCA--CCCTGAGACATTG--CCTAGAGTCTCAGACCAGGCTCTGCACACCTAAGA-CTAAGAGGGAGGCAGTGATGGGAATAG
>gene=chr20_19054297-19054523; species=calJac
aatgagcCTTTGCCTAGAGGAGGCTTGTGTGAGTTGATGTAAGCTACCCCATAACTCCTGGGGCTGTACCCAATGGGGGCTTCGACGCTGATCTGTGTCAACCACTAGAGGGCAGAAGAAGAGGCCCTTTTCCTGAGCCTGTACCATCTGCAGAGGGATGG--ATGGAAGTGTGAGAC--------------CTGAGACCTAAGAGGGAGGCAGGGATGGGAAGAG
>gene=chr20_19054297-19054523; species=canFam
aatgaacGTTCATCGCAGACAGGTTTGTGC--ATCAATGCAGGCTAACAGATAACCCCTAGTGGTGCACCAGGGGTGC--CTCTGCACTGATCTGTCTTGACCCATAGAGGCCAGAAGAGGAGGCCCTTTTGAAGAGGGTACACCATCCATGGAGGCACTG--CAAGGAGTCTGAGGCCAGGCTCAGGACATCTAAGACCTATGGGGGAGGCAGAGATGGGAACAC
>gene=chr20_19054297-19054523; species=equCab
agtgaacaTTTGCGGCAAGGAGGTTTGTGTGAGTCCAAGAAAGCTAACCCCTACCCCTTGTGGGTGGACCCAGTGGGC--TTCTGCGCTGATCTGTCTCGACCACTAGAGGGCAGAAGAGGAGGCCCTTTTGCCG------TACCTTCCCCGGAGGCATTTC-CAGGGCATCTGAGACCAGGCTCTGGACATCTAAGAGCTGAGAGGCAGGCGGGGATGGGAACAG
>gene=chr20_19054297-19054523; species=gorGor
aatggaTGTTTGCCTAAAGGAGGCTTGTGTAACTTGATGTAAGCTACCCCATAACCCTTGGGGCTGTACCCAAGGGGGGCTTCTATGCTGATCTGTGTCAACCACTAGAGGGCAGAAGAAGGGGCCCTTTTCCTGAGCCTGTAACATCCCCAGAGGGATGGCACCGGGAGTGTGAGACCAGGCTCTAGA-AGCTGAGACCTAAGAGGGAGGCAGGGATGGGAAGAG
>gene=chr20_19054297-19054523; species=panTro
aatggaTGTTTGCCTAAAGGAGGCTTGTGTGACTTGATGTAAGCTACCCCATAACCCTTGGGGCTGTACCCAAGGGGGGCTTCTATGCTGATCTGTGTCAACCACTAGAGGGCAGAAGAAGGGGCCCTTTTCCTGAGCCTGTAACATCCCCAGAGGGATGGCACCGGGAGTGTGAGACCAGGCTCTAGAGAGCTGAGACCTAAGAGGGAGGCAGGGATGGGAAGAG
>gene=chr20_19054297-19054523; species=papHam
aatggaTGTCTGCCTAAAGGAGGCTTGTGTGAGTTGATGTAAGCTACCTCATAACCCTTGGGGTTGTACCCAGCGGAGGCTTCTCTGCTGATCTGTGTCAACCACTAGAGGGCAGAAGAAGGGGCCCTTTTCCTGAGCCTTTAACATCCCCAGAGGGTTGGCACCTGGAGTGTGAGACCAGG-TCTAGAGACCTGAGACCTAAGAGGGAGGCAGAGATGGGAAAAG
>gene=chr20_19054297-19054523; species=ponAbe
aatggaTGTTTGCCTAAAGGAGGCTTGTGTGACTTGATGTAAGCTACCCCATAACCCTTGGGGCTGTACCCAAGGGGGGCTTCTATGCTGATCTGTGTCAACCACTAGAGGGCAGAAGAAGGGGCCCTTTTCCTGAGCCTGTAACATCCCCAGAGGGATGGCACTGGTAGTGTGAGACCAGGCTCTAGAGAGCTGAGACCTAAGAGGGAGGCAGGGATGGGAAGAG
>gene=chr20_19054297-19054523; species=rheMac
aatggaTGTCTGCCTAAAGGAGGCTTGTGTGAGTTGATGTAAGCTACCCCATAACCCTTGGGGTTGTACCCAGGGGAGGCTTCTCTGCTGATCTGTGTCAACCACTAGAGGGCAGAAGAAGGGGCCCTTTTCCTGAGCCTTTAACATCCCCAGAGGGTTGGCACCTGGAGTGTGAGACCAGG-TCTAGAGACCTGAGACCTAAGAGGGAGGCAGGGATGGGAAAAG
>gene=chr20_19186648-19186879; species=hg19
GTGGAAAGAAATGAGGCTGTGAAGTCAAAGATTAAGCTGAACCAGTCAAGGGCAGGTAGGAAACACATCTCAGGCACACAGAAATCCCCCAGCAGGAGAATTACCGCTGCCACCAGGGGGCGCACCGCCACAGCGATCCTAGGAAGAGCATCTGGACCCAATCATTCTGCAGTTCTGGGGCTGGAAACCTGGGCGATGAACTGAGATGAGGAGATGGACACAGCACTGTAT
>gene=chr20_19186648-19186879; species=bosTau
G------------------TGGATCCAGTG--GAAGCTCAACCAGTTCATGACCT---GGCTACAA--------------------CCCCGGGAGCATGTCTGCCTCTGCCACCAGGGGGCGCGGCGCCACAGTTTTTCCAGGCCAGCCGTGTGGACT--GTCAGCCTCA--CCTTGGGGCAGGA--------GGATCAAAGGA---AATGAAACCCATACAGCACCGTAG
>gene=chr20_19186648-19186879; species=calJac
GTGTAAAGAAAAGAGGCTGTGAAGTCACAGATTAAGTTGAACCAGTCAAGGGCAAGTAGGGAACACTTCTCAGGCACGCAGAAATCCCCTAGGAGGAAATTTACCGCTGCCACCAGGGGGCGCACCGCCACAGCGATCCCAGGAAGAGCATCTGGACCCAATCATTCTGCAGTTCTGCAGCTGGAAACCAGCGCGATGAACTGATATAAGGAGATGGACACAGCACTGTAT
>gene=chr20_19186648-19186879; species=canFam
---GGAAGGGTGGAGAC--TGGATTCAGTGATTAAGTTGAACCAGTCAAGGGCAGATCCGGTACTTCTTTCAGGCGGTCAGAAATCCCCC----CAATGTCTACCACTGCCACCAGGGGGCACGCTGCCACCGCTTTTCAAGGTCAGC-TTGCGGACT--GTCCCCTGCC--CTTGGGGGCTGGTAGCCTGGGGGATGAAATGA---GAGGAAATGGATTCAGTGCTGTAC
>gene=chr20_19186648-19186879; species=equCab
GTGGAAAGGAAGGAGACTGTGGATTCAGTCATTAAGTTGAACCAGTCAAGGGCAGGTAGGGTACTTCTCCCAGGCAGACAGAAATCCCCCAGGAAGATGTCTACCGCTGCCACCAGGGGGCGCATCACCACAGCTTTTCCAGGTCAGCGGTGTGCACT--GCAACCTTTT--CTTGGGGGCTGGTAGCTTGGGGGATGAAATGA---AAGGAAATGGATACAGCATTGTAC
>gene=chr20_19186648-19186879; species=gorGor
GTGGAAAGAAATGAGGCTGTGAAGTCAAAGATTAAGCTGAACCAGTCAAGGGCAGGTAGGAAACACCTCTCAGGCACACAGAAATCCCCCAGCAGGAGAATTACCGCTGCCACCAGGGGGCGCACCG--------------------------------------------------------------------------------------------------------
>gene=chr20_19186648-19186879; species=panTro
GTGGAAAGAAATGAGGCTGTGAAGTCAAAGATTAAGCTGAACCAGTCAAGGGCAGGTAGGAAACACCTCTCAGGCACACAGAAATCCCCCAGCAGGAGAATTACCGCTGCCACCAGGGGGCGCACCGCCACAGCGATCCTAGGAAGAGCATCTGGACCCAATCATTCTGCAGTTCCGGGGCTGGAAACCTGGGCGATGAACTGAGATGAGGAGATGGACACAGCACTGTGT
>gene=chr20_19186648-19186879; species=papHam
GTGGAAAGAAAAGAGGCTGTGAAGTCAAAGATTAAGCTGAACCAGTCAAGGGCAGGTAGGAAACACCTCTCAGGCACACAGAAATCCCCCAGGAGGAGATTTACCGCCGCCACCAGGGGGCGCACCGCCACAGCGATCCCAGGAAGAGCTTCTGGACCCAGTCATTCTGCAATTCTGGGTCTGGAAACCTGGGCGATGAACTGAGATAACGAGATGGACACAGCACTGTAT
>gene=chr20_19186648-19186879; species=ponAbe
GTGGAAAGAAATGAGGCTGTGAAGTCAAAGATTAAGCTGAACCAGTCAAGGGCAGGTAGGAAACACCTCTCAGGCACACagaaatcc-----CAGGAGATTTACCGCTGCCACCAGGGGGCGCACCGCCACAGCGATCCTAGGAAGAGCATCTGGACCCAATCATTCTGCAGTTCTGGGGCTGGAAACCTGGGCGATGAACTGAGATGAGGAGATGAACACAGCACTGTAT
>gene=chr20_19186648-19186879; species=rheMac
GTGGAAAGAAAAGAGGCTGTGAAGTCAAAGATTAAGCTGAACCAGTCAAGGGCAGGTAGGAAACACCTCTCAGGCACACAGAAATCCCCCAGGAGGAGATTTACCGCTGCCACCAGGGGGCGCACCGCCACAGCGATCCCAGGAAGAGCGTCTGGACCCAGTCATTCTGCAATTCTGGGTCTGGAAACCTGGGCGATGAACTGAGATAAGGAGATGGACACAGCACTGTAT
>gene=chr20_19564477-19564747; species=hg19
TTAGGATCTGCTCGGCATCCCATGTGAAGCTTCGCTGTCCAGCCGACAGCGAAGCGACCCAGGATCCTAGATCAAAATCCTCAGTTAGGGCTTCTCCTGCAGACTATTGTGGGTCACTCAATGGAGGCCAGTGACCTACATCAGGGCCACACCGCCCCTCTCTGGCTGAGCAAGGAAGTGCAGCTGTAGGTGCCACTGGGAAGAGAAGGATGTCACTCAAGCTTGACTGCCAGGAGGGAACTGGCTATTCACTGGCAGCCAGCAGCATAC
>gene=chr20_19564477-19564747; species=bosTau
TTAGGGTCTTCTCACAACCACCTGGAACGTTTA-CTGTTCAGTCAAGATCCAGGGAACCCAGGTTTCCAGGTCAAAATGTTC-AGCAGGGCTCC-GCAGCAACTTC-AGATGGTCAGT-----GGAGCCAGGGGCCTTCACCGAGGCCGTGCTGCCCCTCAATGGCTGAGCGGGGAAGTGCAACTGT-GGTGCTGCT-GGAAGAGG--------------GGCCGCATGCCC-AAGGGAGCCGCCTATTTACTGACAGCCGGCAGCTTCC
>gene=chr20_19564477-19564747; species=calJac
TTAGGGTCTGCTCAGCATCCCATGTGAAGCTTAGCTGTCCAGCTGACAGCGAAGGGACCCAGGATCCTAGATCAAAATCCTCAATTAGGGCTCCTCCTGCAGTCAGCTGTGGGTCAGTCAATGGAGGCCAGTGACCTACACCAGGGCCACACTGACCCTCTATGGCTGAGCAAGGAAGTGCAGCTGTTGGTGCCGCTGGAAAGAGGAAGATGTCACTCAAGTTTGACTGCCAGGAGAGAACTGGCTATTCAGTGGCAACCATCAGCATAT
>gene=chr20_19564477-19564747; species=canFam
TTAGAGTCTTCTCAGAACCCCACATGAAGTTGAGCTGTTCCGTCCAGAGCCAGGAATCACAGGATTCCAAATCAGAGTGCTCGAGTAAGGCTCCTATTGTAGTCTGTTGCCGGTCAGT-----GGAGCCAGGGGCCTACGCCAAAGCCCTGCTGCCCCTCCATGGCTGAGCAAGGAAGTGCAGCGGCCTGCGCCACTGGGAAGAGGTCTGTGTCATTCAAGACTGGAC-CCATCAGGGAACCAGCTATTTACTGACAGCCAGCAGCTTAC
>gene=chr20_19564477-19564747; species=equCab
TTAGGGTCTTCTCAGAACCCTGTGTGAAGTTTAGCTGTTCAGTCAAGATCAAGGGAACCCAGGATTCTAGGTCAAAAGGCTCAGTTAGGGCTCCTGCGGCAGCTCCTGACTGAGCAGT--------------GGCCTACGCCGAGGCCATGCTGCCCCTCCATGGCTGAGCAAGGAAGTGCAGCTGCTGGTGCCCCGGGGAAGATGAAGATCTCCTTCAAGACTGGGTGCCAGGAGGGAACCAGCTATTTCCTGCCAACCAGCAGCTTGC
>gene=chr20_19564477-19564747; species=gorGor
TTAAGGTCTGCTCGGCATCCCATGTGAAGCTTCGCTGTCCAGCCGACAGCGAAGCAACCCAGGATCCTAGATCAAAATCCTCAATTAGGGCTTCTCCTGCAGACTATTGTGGGTCACTCAATGGAGGCCAGTGACCTACATCAGGGCCACACCGCCCCTCTCTGGCTGAGCAAGGAAGTGCAGCTGTTGGTGCCACTGGGAAGAGAAGGATGTCACTCAAGCTTGACTGCCAGGAGGGAACTGGCTATTCACTGGCAGCCAGCAGCATAC
>gene=chr20_19564477-19564747; species=panTro
TTAGGGTCTGCTCGGCATCCCATGTGAAGCTTCGCTGTCCAGCCGACAGCGAAGCGACCCAGGATCCTAGATCAAAATCCTCAATTAGGGCTTCTCCTGCAGACTATTGTGGGTCACTCAATGGAGGCCAGTGACCTACATCAGGGCCACACCGCCCCTCTCTGGCTGAGCAAGGAAGTGCAGCTGTTGGTGCCACTGGGAAGAGAAGGATGTCACTCAAGCTTGACTGCCAGGAGGGAACTGGCTATTCACTGGCAGCCAGCAGCATAC
>gene=chr20_19564477-19564747; species=papHam
TTAGGGTCTGCTCAGCATCCCATGTGAAGCTTTGCTGTCCAGCCGACAGCGAAGCGACCCAGGATCCTAGATTAAAATCCTCAATTAGGACTCCTCCTGCAGACTATTCTGAGTCAGTCAATGGAGGCCAGTGACCTACACCAGGGCCACACTGCCCCTCTCTGGCTGAGCAAGGAAGTGCAGCTGTTGGTGCCACT-GGAAGAGGAGGATGTCACTGAAGCTTGACTGCCAGGAGGGAACTGTCTACTCACTGGCAGCCAGCAGCACAC
>gene=chr20_19564477-19564747; species=ponAbe
TTAGCGT----------------------------------------------------CAGGATCCTAGATCAAAATCCTCAATTAGGGCTTCTCCTGCAGACTATTGTGGGTCACTCAATGGAGGCCAGTGACCTACATCAGGGCCACACCGCCCCTCTCTGGCTGAGCAAGGAAGTGCAGCTGTTGGTGCCACTGGGAAGAGGAGGATGTCACTCAAGCTTGACTGCCAGGAGGGAACTGGCTATTCACTGGCAGCCAGCAGCATAC
>gene=chr20_19564477-19564747; species=rheMac
TTAGGGTCTGCTCAGCATCCCATGTGAAGCTTCGCTGTCCAGCCGACAGCGAAGCGACCCAGGATCCTAGATTAAAATCCTCAATTAGGACTCCTCCTGCAGACTATTCTGAGTCAGTCAATGGAGGCCAGTGACCTACACCAGGGCCACACTGCCCCTCTCTGGCTGAGCAAGGAAGTGCAGCTGTTGGTGCCACT-GGAAGAGGAGGATGTCACTGAAGCTTGACTGCCAGGAGGGAACTGTCTACTCGCTGGCAGCCAGCAGCACAC
>gene=chr20_19643092-19643327; species=hg19
TGCCTGCCTTGAGGTGATTCCCTTCCTTCCAGGAGATTTAATAGAACTGCGAAAATGGACTTGAACTGACTTCATTTCAACTTCACTACCTTGGCAGGCTGGACATGGAGGGAGGACTGGAACGTGAGCACCACTTAGTGGTCATTTGCAGGAACTGCGGGTGCAACTTGTTCTAGTCTAGAAAGAAATGATTTCAAGTTTTCTTCTACACTAGTAATACTTATCTAAGGGATGG
>gene=chr20_19643092-19643327; species=bosTau
TGTCTGTCCAGAGGCGCTTGCCCTCTGCCCAGAAGATGTCCTGGAGCCCAG-AAGGGGAA-TGGTCCTCCTTCATCACAACATCCCCTCTAGGGCCGCGGGGCCAGG--CGCGGGGCTGGACCGTGAGCGCCACCTAGTGGGAGCCGGCCGGAACTGGGGGCGC-GTTTC--TCATCTCAGGG--GAGTGAATGCAGGTTTTCTTCTTCCCTGGTCTCCCCGCCTGCGGGGGTGG
>gene=chr20_19643092-19643327; species=calJac
TGCCTGCCTTGAGGTGCTACCCTTCCTTCCAGGAGATTTAATGGAGCTGCGAAAATGGACTTGAACTGACTTCATTTCAACTTCACTACCCTGG---------------------------------------------------------------------------------------------------------------------------------------------
>gene=chr20_19643092-19643327; species=canFam
CACCTGTCTTGAGGTGTTCACCCTCCTACCGGGAGGTTTAGCGGAGCCTTG--CCTGGACGTGATTTGACTTGGTGCCGGCCCTGCAGCCTGGGCGGAGCGCTCGGGC---GGAGGGCAGGACGTGAGCACCACCTAGTGGTGACCGCGTGCAAGTGGGGGCGCGAGTGC--TGGTTGGAGACAGAGATGATGCAGGGG--TTTTCTACCCTCGTAATGCCCCTGTAA-GGGCCG
>gene=chr20_19643092-19643327; species=equCab
AGTCTGTCTTGAGGTGCTTGCCCTCCTCTCAGGAGATTTAATGGAGCTGCGAAAATAAACTTGAACTGACTTCATTTCAACCTCACGGCCTTGGCCAAAC--ACGACT---AAGGGCCGGGACATGAGCACCACCTAGTGGTGACCTGGTGGAACTGGGAGAGCAGTGTC--TGGTTTCAAAAAGTAATGGTTTCAGATTTTCTTCTACCCTAGTAATACGGCTG--AGGGGTAG
>gene=chr20_19643092-19643327; species=gorGor
TGCCTGCCTTGAGGTGATTCCCTTCCTTCCAGGAGATTTAATAGAACTGCGAAAATGGACTTGAACTGACTTCATTTCAACTTCACTACCTTGGCAGGCTGGACATGGAGGGAGGACTGGAACGTGAGCACCACTTAGTGGTCATTTGCAGGAACTGCGGGTGCAACTTG---TAGTCTAGAAAGAAATTATTTCAAGTTTCCTTCTACACTAGTAATACTTACCTAAGGGGTGG
>gene=chr20_19643092-19643327; species=panTro
TGCCTGCCTTGAGGTGATTCCCTTCCTTCCAGGAGATTTAATAGAACTGCGAAAATGGACTTGAACTGACTTCATTTCAACTTCAGTACCTTGGCAGGCTGGACATGGAGGGAGGACTGGAACGTGAGCGCCACTTAGTGGTCATTTGCAGGAACTGCGGGTGCAACTTGTTCTGCTCTAGAAAGAAATGATTTCAAGTTTTCTTCTACACTAGTAATACTTATCTAAGGGGTGG
>gene=chr20_19643092-19643327; species=papHam
TGCCTGCCTTGAGGTGCTTCCCTTCCTTCCGGGAGATTTAATAGAGCTGCGAAAATGGACTTGAACTGACTTCATTTCAACTTCACTACCTTGGCAGGCTGGACATGGAAGGAGAACTGGAACGTGAGCACCACCTAGTGGTCATTGGGGGGAACTGTGGGTGCAACTTC---TGGTCTAGAAAGAAATGATTTCAAGTTTTCTTCTACACTGATAATACTGATCTAAGGAATGG
>gene=chr20_19643092-19643327; species=ponAbe
TGTCTGCCTTGAGGTGATTCCCTTCCTTCCAGGAGATTTAATAGAGCTGCGAAAATGGACTTGAACTGACTTCATTTCAACTTCACTTCTTTGGCAGGCTGGACATGGAGGGCGGACTGGAACGTGAGCACCACTTAGTGGTCATTTCCTGGAACTGCGGGTGCAACTTGTTCTAGTCTAGAAAGAAATGATTTCAAGTTTTCTTCTACACTAGTAATACTGATCTAAGGGGTGG
>gene=chr20_19643092-19643327; species=rheMac
TGCCTGCCTTGAGGTGCTTCCCTTCCTTCCAGGAGATTTAATAGAGCTGCGAAAATGGACTTGAACTGACTTCATTTCAACTTCACTACCTTGGCAGGCTGGACATGGAAGGAGGACTGGAACGTGAGCACCACCTAGTGGTCATTGGGGGGAACTGTGGGTGCAACTTC---TGGTCTAGAAAGAAATGATTTCAAGTTTTCTTCTACACTGGTAATACTGATCTAAGGGATGG
>gene=chr20_19765630-19765836; species=hg19
caaagaaaaccgcaaaatcagaCATGCTTCCCCTCTTCCAGAGTAAGCACAATAAAGAAATTACACTTCACTCTATCAACGGTAGAGGGCGCATCTGAATCAAGAAACCTGGCTAACCACCCACACGCTGTCCCCTGCCTACATCAACTCTCACTCACGATCCAGTAAAGAAAATAGATGACAAAAGGAGCAGAAAGTGGCAGACA
>gene=chr20_19765630-19765836; species=bosTau
AAAAGAAGACTATTGTAGCAGAAT----CCCCCTCGCCCAGAAGC-GCGCAGTAAAGAAAGGGCACTTCACCAAGTCAACAGCAGAGGGCGCATGGGACTCGAGAAACCTCGTTAGCCACTGAGG------CCCTTGTCTGTATCTG--CTCACTGCTGGTCCAGGAAAGAAAATCCATTACAAAAAGAACAGAACGTGGCAGGCA
>gene=chr20_19765630-19765836; species=calJac
caaagaaaacc----------acaTGCTCCCCCTCTTCCAGAGGAAGCACAATACTGAAATTGCACTTCACTCTGTCAACGGTAGAGGGCGCGTCCGAATCAAGAAACCTAGTCAGTCACCCACACACTGT-------CTACATCAACTCTCACCCACGACCCG-----GAAAATAGATG-CCAAAGGGGCAGAAAGTGGCAGACA
>gene=chr20_19765630-19765836; species=canFam
CAATGAATCACAAATGAAGAGA--------CCCTCTCCCAAAAGCAGCTCCATGAGGAAGCTGCACATCACTAAGTTAACAGCAGAGGGCGAGGTTGAATCAAGAAACCTAGGTAGCCGCCCAAGCCCTGTCC--TGACTGCATGAA--CCCCTTGCTGGTCCAGAAAAGACAA--TATTGTCGGAGGAGCAGAAAACAGCACACA
>gene=chr20_19765630-19765836; species=equCab
GAAAGGGAATCCACAGAAGAAACC----T-TCCTCCTTGCCAAGCAGCACGGTAAAGAAACTGCACTTCAGCAAATCAACAGCAGAGGGCGTGTTCTCACCAAGAAACCTAGTTAGCCACCCAAG-CCTGTCCCTTGTCAGCATCAC--CTCATTGCTGGCCTAGAAAAGAAAA--TATTATAAAAGGAGCAGAAAGCAGCAGACA
>gene=chr20_19765630-19765836; species=gorGor
caaagaaaaccacaaaatcagaCATGCTCCCCCACTTCCAGAGTAAGCACAATAAAGAAATTACACTTCACTCTATCAACGGTAGAGGGCGCATCTGAATCAAGAAACCTGGCTAGCCACCCACACGCTGTCCCCTGCCTACATCAACTCTCACCAACGATCCAGTGAAGAAAATAGATGACAAAAGGAGCAGAAAGTGGCAGACA
>gene=chr20_19765630-19765836; species=panTro
caaagaaaaccacaaaatcagaCATGCTCCCCCTCTTCCAGAGTAAGCACAATAAAGAAATTACACTTCACTCTATCAACGGTAGAGGGCGCATCTGAATCAAGAAACCTGGCTAGCCACCCACACGCTGTCCCCTGCCTACATCAACTCTCACCCATGATCCGGTAAAGAAAATAGATGACAAAAGGAGCAGAAAGTGGCAGACA
>gene=chr20_19765630-19765836; species=papHam
caaagaaaaccagagaattagaCATGCTCCCCCTCTTCTAGAGTAAGCACAATGAAGAAATTACACTTCACTCTATCAACGATAGAGGGCGCGTCTGAATCAAGAAACCTAGTTAGCCACCCACACACTGTCCCCTGCCTACATCAACACTCACCCACGATCCAATAAAGAAAATAGATGACAAAAAGAGCAGAAAGTGGCAGACA
>gene=chr20_19765630-19765836; species=ponAbe
--------------------------------------------------------------------------------------------------------------------------------------------------------------------------------------------------------------
>gene=chr20_19765630-19765836; species=rheMac
caaagaaaaccagaaaattagaCATGCTCCCCCTCTTCTAGAGTAAGCACAATGAAGAAATTACACTTCACTCTATCAACGGTAGAGGGCGCGTCTGAATCAAGAAACCTAGTTAGCCACCCACACACTGTCCCCTGCCTACATCAACACTCACCCACGATCCAATAAAGAAAATAGATGACAAAAAGAGCAGAAAGTGGCAGACA
>gene=chr20_20218111-20218299; species=hg19
TCTCACCCCACGAACTGCCCACTCCCTTCTAGATGTGTTCAGAATCCTCCATCCCACACCTCCTCTGTGGATCTCTCTCTTCGGTCTCCCCCTGGAGGTCAGAGTGTGTCATGACCAACAACTTTGTGGCCATGGATGCAGCTGCCGTTTAATTTTTACTAACAACAAAAATGGATTGagtactatta
>gene=chr20_20218111-20218299; species=bosTau
-----CTCGGTGAAGACTGC-GTCCCTTCTCAAAGGGCTCAGGATCCTTGATCACAGGC-----------TTCTACCCATCCAGTTTTCCCC-GGAGGTCAGAGTGTGCCGTTACCAACAGCTTTGTGGCCACACAGGCAGCTGCTGTGTCATTTTCACTCACAACAAAAATG---------------
>gene=chr20_20218111-20218299; species=calJac
CCTCACCCCACGAACTGCCCACTCCCTTCTAGATGTGCTCAGAATCCTCCATCCCACACCTCCTCTGTGGATCTCTCTCTTCGGTCTCCCCCTGGAGGTCAGAGGGTGTCATGGCCAACAGCTTTGTAGCCATGGATGCAGCTGCCTTTTAATTTTTACTAACAGCAAAAATGGATTGagtaccatca
>gene=chr20_20218111-20218299; species=canFam
CCTCACCCTATGAACACTCTACTCACTTTTAGCAGTGCTCAGAATCCTTGACCCCACCC----TCTTTGGCTCTCTTTCTTTGGTCTCCCCCTGGAGGTCCGAGTGTGCCATTACAGACTGCTAGGTGGCCATGGATGCAGCTG------GGTTTTTACCAACAACAAAAATG--------AA-----
>gene=chr20_20218111-20218299; species=equCab
CCTCTCCGCAGGAACAGTCT-CCCCCTTCCAGAAGTGCTCAGAATCCTTCATCCCACTCCTCATCTTTAG--CTGTCTCTCTGGTCTCCCCCTGGAGGTCAGAGTATGCTATTACTGACAGCTGTGTGGCCACAGATGTAGCTGCCGTGTTATTTTTAGTAATAATAAAAATG--------AAGTAAG
>gene=chr20_20218111-20218299; species=gorGor
TCTCACCCCACGAACTGCCCACTCCCTTCTAGATGTGTTCAGAATCCTCCATCCCACACCTCCTCTGTGGATCTCTCTCTTCGGTCTCCCCCTGGAGGTCAGAGTGTGTCATGACCAACAACTTTGTGGCCATGGATGCAGCTGCCGTTTAATTTTTACTAACAACAAAAATGGATTGagtactatta
>gene=chr20_20218111-20218299; species=panTro
TCTCACCCCACGAACTGCCCACTCCCTTCTAGATGTGTTCAGAATCCTCCATCCCACACCTCCTCTGTGGCTCTCTCTCTTCGGTCTCCCCCTGGAGGTCAGAGTGTGTCATGACCAACAACTTTGTGGCCATGGATGCAGCTGCCGTTTAATTTTTACTAACAACAAAAATGGATTGagtactatta
>gene=chr20_20218111-20218299; species=papHam
TCTTAGCCCACGAACTGCCCACTCCCTTCTGGATGTGCTCAGAATCCTCCATCCCATGCCTCCTCTATGGATCTCTCTCTTCGGTCTCCCCCTGGAGGTCAGAGTGTGTCATGACCGACAACTTTGTGGCCATGGATGCAGCTGCCGTTTAATTTTTACTAACAACAACAATGGATTGagtactatta
>gene=chr20_20218111-20218299; species=ponAbe
TCTCACCCCACGAACTGCCCACTCCCTTCTAGATGTGTTCAGAATCCTCCATCCCACATCTCCTCTGTGGATCTCTCTCTTCGGTCTCCCCCTGGAGGTCAGAGTGTGTCATGACCAACAACTTTGTGGCCATGGATGCAGCTGCCGTTTAATTTTTACTAACAACAAAAATGGATTGagtactatta
>gene=chr20_20218111-20218299; species=rheMac
TCTTACCCCACGAACTGCCCACTCCCTTCTGGATGTGCTCAGAATCCTCCATCCCATGCCTCCTCTATGGATCTCTCTCTTCGGTCTCCCCCTGGAGGTCAGAGTGTGTCATGACCGACAACTTTGTGGCCATGGATGCAGCTGCCGTTTAATTTTTACTAACAACAaaaatgaattgagtactatta
>gene=chr20_20549316-20549531; species=hg19
TGACATAATTTTGATACCTTCAGATTTAAGAAAGAACTTCATGAAACAACCAAGCCATACAAAGCATAATGTTCAAAGGCCCATGAACCACAAAGCTGCGTCGTGCAGACAAGTGTGCCACCCAGAGGCAAAAGGAAGAAACCCACCTTGGATTTTATTTGTGAGACAAAACTGATAATGTTCaattttaaacaattatttatgattatttattt
>gene=chr20_20549316-20549531; species=bosTau
TGACATGGTTTTGCTACTCTCCGATATGGGAAAGCATCT-GTAACTTGGCCAGGCC----ATAGCACCAAGCTCCCAGCC-----------------CTATCGTGCAGACAAGAGTGCCACCCAGAGGTGAGAGGAAGAAATTCACCTTGGATTTTATTTGGAAGACAAAACTA--ACTGCTAAAAATCTAAAAATGATTAGCTAGTACTCATTA
>gene=chr20_20549316-20549531; species=calJac
TGACGTAACTTTGATACTTTCAGATTTAAGAAAGAAGTTTGTAAAACAACTGTGCCACACACAGCATAATGTTCAAACACCCATGAACCACAAAGCTGTGTTGTGCAGACAAGTGTGCCACCCAGAGGCAAAAGGAAGAAACCCACCTAGGATTTTATTTGTGAGACAAAACTGACCA---TCAGTTTTAAACAATTATTTACGACTATGTATTT
>gene=chr20_20549316-20549531; species=canFam
TGACATAATTTTGATATTCTCATATTTAGGAAAGCATGT-GTAAAATGACTATGCC----ACACCATCATGCTCACAGGCAGTTGAGCCACAAGGTGGAGTTGTGCAGACAAGTGTGCCACCTACAGGTGAAAGGAGGAACTTAACCCTGGATTGTATTTGTAAGACAAAACTAATAATGTTATACCATTTTAAATTATTTGCTATTACTTACTA
>gene=chr20_20549316-20549531; species=equCab
TGACATAATTTTGATACGGTCAGATTTCAGAAAGCATCC-GTAAAGTGACCAGGCC----ACAGCATAATGCTCACGGGCCCATGAGCCACACAAGGGAGTTGTGCAGACAAGTTTGCCACCCAGAGGCAAAAGGAGGAAATTCACCTTGGATTCTATTTGTAAGACAAAACTAATAATGTCaaaaatttttaaattatttgttattact--tta
>gene=chr20_20549316-20549531; species=gorGor
-----------------------------------------------------------------------------------------------------------------------------------------------------------------------------------------------------------------------
>gene=chr20_20549316-20549531; species=panTro
TGATATAATTTTGATACCTTCAGATTTAAGAAAGAACTTCATGAAACAACCAAGCCATACACAGCATAATGTTCAAAGGCCCATGAACCACAAAGCTGCGTCGTGCAGACAAGTGTGCCACCCAGAGGCAAAAGGAAGAAACCCACCTTGGATTTTATTTGTGAGACAAAACTGATAATGTTCaattttaaacaattatttatgattatttattt
>gene=chr20_20549316-20549531; species=papHam
TGACATAATTTTGATACCTTCAGATTTAAGAAAGAACTTCATAAAACAACCATGCCATACACAGCATAATGTTCAAAGGCCCATGAACCACAAAGCTGTATCGTGCAGACAAGTGTGCCACCCAGAGGCAAAAGGAAGAAACCCACCTTGGATTTTATTTGTGAGACAAAACTGATAATGTTCaatttt-----attatttatgattatttattt
>gene=chr20_20549316-20549531; species=ponAbe
TGACATAATTTTGATACCTTCAGATTCAAGAAAGAACTTCATGAAACAACCAAGCCATACACAGCATAATGTTCAAAGGCCCATGAACCACAAAGCTGTGTCATGCAGACAAGTGTGCCACCCAGAGGCAAAAGGAAGAAACCCACCTTGGATTTTATTTGTGAGACAAAACTGATAATGTTCAATTTTAAACAATTATTTATGATTGTTTATTT
>gene=chr20_20549316-20549531; species=rheMac
TGACATAATTTTGATACCTTCAGATTTAAGAAAGAACTTCATAAAACAACCATGCCATACACAGCATAATGTTCAAAGGCCCATGAACCACAAAGCTGTGTCGTGCAGACAAGTGTGCCACCCAGAGGCAAAAAGAAGAAACCCACCTTGGATTTTATTTGTGAGACAAAACTGATAATGTTCaattttaaacaattatttatgattatttattt
>gene=chr20_20574335-20574539; species=hg19
GCCTGATGCCAAAAACAGATAGATGTTGGTTTCTGGGCTATGAGCAGGAGCAAATAAGAGCTGAGCCAACACTGGCAGCATCTTCCTAAAGATAAAGAACATCGCCATCTGGTGGGATGCAATATAGCCACAGCACCATTGCTTCCAAATTAGAGCGTCCCCACTGGTCCTCAACACAGCAGACGGACGGAGAGCCTGCCACCA
>gene=chr20_20574335-20574539; species=bosTau
ACGTGATGCCAAGAGCTGGTAGATGTTGGTTTCTGGGCTCTGAGCAGAAACAAATAAGGACTGGGCCAACGCTGGCAGCATCTTTTTCAGGATACAGAATATCGCCATCTGGTGGGATGAAGCCCAGCCTT--GACTACAGCTTCCAAACACGAGTGTCCCCACCGGTCCTCAG-ACAACAGACGGATAAAGAGCCTA-CAGGG
>gene=chr20_20574335-20574539; species=calJac
ACCTGATGCCAAAAACTGATAGATGTTGATTTCTGGCCTATGAGCAGGAGCAAATAAGAGCTGAGCCAACACTGGCAGCATCTTTCTAAAGATAAAGAACATCGCCATCTGGTGGGATACAATATAGCCACAGCACCATTGCTTCCAAATTAGAGTGTCCCCACTGGTACTCAACACAGCAGACAGACGAAGAGCCTGCCACCA
>gene=chr20_20574335-20574539; species=canFam
ACTTGATGCCAAAAACTGGTAGATGGTGGTTTCTGGGCTAGGAGCAGAAACAAATAAGAGGAAGGCCAACACTGGCAGCATCTTTTTAAAGATAAAGAACATTGCCATCTGGTGGGATACAGAACAGTCACAGCACCATAGCTTCCAAATTCAAGAGTCCCCACTGGTCCTCAACACAACAGACAGATGAAGAGCCTGCCATCA
>gene=chr20_20574335-20574539; species=equCab
ACTTCATGCCAAAAACCGTTAGATATTGGTTTCTGGGCTATGAGCAGAAACAAATAAGAGCTGAGCCAACACTGGCAGCATCTTTTTAAAGATAAAGAACATTGCCATCTGGCGGGATGCAATACAGCCACAGCATCATGGCTTCTAAATTCGAGTGTCCCCACTGGCCCTCAACACAACAGACGGACGAAGAGCCTGCCACCA
>gene=chr20_20574335-20574539; species=gorGor
GCCTGATGCCAAAAACAGATAGATGTTGGTTTCTGGGCTATGAGCAGGAGCAAATAAGAGCTGAGCCAACACTGGCAGCATCTTCCTAAAGATAAAGAACATCGCCATCTGGTGGGATGCAACATAGCCACAGCACCATTGCTTCCAAATTAGAGCGTCCCCACTGGTCCTCAACACAGCAGACGGACGAAGAGCCTGCCACCA
>gene=chr20_20574335-20574539; species=panTro
GCCTGATGCCAAAAACAGATAGATGTTGGTTTCTGGGCTATGAGCAGGAGCAAATAAGAGCTGAGCCAACACTGGCAGCATCTTCCTAAAGATAAAGAACATCGCCATCTGGTGGGATGCAATATAGCCACAGCACCATTGCTTCCAAATCAGAGCGTCCCCACTGGTCCTCAACACAGCAGACGGACGGAGAGCCAGCCACCA
>gene=chr20_20574335-20574539; species=papHam
GCCTGATGCCAAAAACGGATAGATGTTGGTTTCTGGGCTATGAGCAGGAGCAAATAAGGGCTGAGCCAACACTGGCAGCATCTGCCTAAAGATAAAGAACATCGCCATCTGGTGGGATGAAATATAGCCACAGCACTATTGCTTCCAAATTAGAGTGTCCCCACTGGTCCTCAACGCAGCAGACGGATGAAGAGCCTGCCACCA
>gene=chr20_20574335-20574539; species=ponAbe
GCCTGATGCCAAAAACAGATAGATGTTGGTTTCTGGGCTATAAGCAGGAGCAAATAAGAGCTGAGCCAACACTGGCAGCATCTTCCTAAAGATAAAGAACATCGCCATCTGGTGGGATGCAATATAGCCACAGCACCATTGCTTCCAAATTAGAGTGTCCCCACTGGTCCTCAACACAGCAGACGGACGAAGAGCCTGCCACCA
>gene=chr20_20574335-20574539; species=rheMac
GCCTGATGCCAAAAACGGATAGATGTTGGTTTCTGGGCTATGAGCAGGAGCAAATAAGGGCTGAGCCAACACTGGCAGCATCTGCCTAAAGATAAAGAACATCGCCATCTGGTGGGATGAAATATAGCCACAGCACCATTGCTTCCAAATTAGAGTGTCCCCACTGGTCCTCAACGCATCAGACGGATGAAGAGCCTGCCACCA
>gene=chr20_20805685-20805891; species=hg19
CTGTGGGAGAAATCCGCGGGGTCGAGCTGGTGGGGAGACGCCTGGTAGGGCGAGGCGTTTGGTTTACTCTTGTGACTTTGGTCAACGCTCTGCAGGTTTGGCCGGCTCTTCTCTAGCGCCCTCTGCTGGAAAACGTCAGGAACTCTGTATTGAAAATACGTAATGAATATTTTTCAGTTTTTGGGCTTTTCTAGTGGGGAATTCCA
>gene=chr20_20805685-20805891; species=bosTau
CTGAAGAGG-AAGTTGGGAGGGTGAGTGGGTGGAGAGAATCCT---------------------------TGTGACTGTGGTCAGTGTTCCTCAGGCTTGGCCAGCTCCTCTCTAGTGCCCTCTGCTGGATAATAAATAGAACTGGTTATTGAAGCTATGTCATAAGT--TTTTCAGTTTTTGGTCTTTCCTGGTAGTGAAT-TAT
>gene=chr20_20805685-20805891; species=calJac
CTGTGGGAGAAATCCGAGGGGTCCAGCTGGTGGGGAGAAGCCT-GCAGCGTGAGGCTGCTGGTTTACTCCTGTGACTTTGGGCCACGCTCTGCAGATTTGGCCGGCTCTTCTCTTGCGCCCTCTGCTGGAGAACATCAGGAACTATCTGTCGATGATACGTAGTGAATA-TTTTCGATTTGGGGGCTTTTCCAGTGAGGAATTCCA
>gene=chr20_20805685-20805891; species=canFam
TTGAAGTGGAAAATTGGGAGACTGAG-TGGTGGGGAGAAGCCTTGAGAGACTGTATCTTTGGCCTATTAATTTGATTTTGGTCAAGGGTTCCCAGACTCAGCCAGCTCTTCTCTGGTGCCCTCTGCTGGGAGACAACTATAACTATTTATCAAAGATGTGTAATGCGTATTTTTCAGGTTTGGGACTTCTGTAGTGATGGATTCAC
>gene=chr20_20805685-20805891; species=equCab
CTGAAGGGGCAAGTTGGGAGGCTGAGCTGGTAGGGAAAAGCCTTGTGAGACTGCCCTGTTGGTTTGTTCGTTTGACCTTGGGCAACCTTTCTCAGACTTGGCTGGCTCTCCTCTGGTGCCCTCTGCTGGAGGACAACTAGAACGATTTATTAAAGAGGTGTAACGAGTATTTTTCAGTTTTTGGTCTTTTTTGGTGGTGAATTCAC
>gene=chr20_20805685-20805891; species=gorGor
CTGTGGGAGAAATCCGCGGGGTCGAGCTGGTGGGGAGACGCCTGGTGGGGCGAGGCGTTTGGTTTACTCTTGTGACTTTGGTCAACGCTCTGCAGATTTGGCCTGCTCTTCTCTAGCGCCCTCTGCTGGAAGACGTCAGGAACTCTGTATTGAAAATATGTAATGAATATTTTTCAGTTTTTGGGCTTTTCCAGTGGGGAATTCCA
>gene=chr20_20805685-20805891; species=panTro
CTGTGGGAGAAATCCGCGGGGTCGAGCTGGTGGGGAGACGCCTGGTAGGGCGAGGCGTTTGGTTTACTCTTGTGACTTTGGTCAACGCTCTGCAGATTTGGCCTGCTCTTCTCTAGCGCCCTCTGCTGGAAGACGTCAGGAACTCTGTATTGAAAATATGTAATGAATATTTTTCAGTTTTTGGGCTTTTCTAGTGGGGAATTCCA
>gene=chr20_20805685-20805891; species=papHam
CTGTGGGAGAAATCCGCGGGATCGCGCTCGTGGGGAGATGCCTGGTGGGGCGAGGCCTTTGGTTTACTGGTGTGACTTTGGTCAACGCTCTGCAGCTTTGGCCTGCTCTTCTCTAGCGCCCTCTGCTGGAGGACCTCAGGAACTCTCTATTGAAGATACGTAATGAATATTTTTCAGTTTTTGGGCTTTTCTAGTGGGGGAT----
>gene=chr20_20805685-20805891; species=ponAbe
CTGTGGGAGAAATCCGCAGGGTCGAGCTGTTGGGGAGACGCCTGGTGGGGCGAGGGCGTTGGTTTACTCCTGCGAC-TTGGTCAACGCTCTGCGGATTTGG-CTGCTCTTCTCTAGCGCCCTCTGCTGGAAGACATCAGGAACTCTGTATTGAAAATATGTAATGAATA-TTTTCAGTTTTTGGGCTTTTCTAGTGGGGAATTCCA
>gene=chr20_20805685-20805891; species=rheMac
ATGTGGGAGAAATCCGCGGGATCGCGCTCGTGGGGAGATGCCTGGTGGGGCGAGGCCTTTGCTTTACTGGTGTGACTTTGGTCAACGCTCTGCAGCTTTGGCCTGCTCTTCTCTAGCGCCCTCTGCTGGAGGACCTCAGGAACTCTCTATTGAAGATACGTAATGAATATTTTTCAGTTTTTGGGCTTTTCTAGTGGGGGATTCCA
>gene=chr20_20818197-20818421; species=hg19
GAAGCAACACTTCAATATACATGGATTTTAGAATGAAGTCTAAACGATCTACTGGATTTCCTGGAAGAAAATACAGCGAGTGCTTCACTTAGAGATGGCGAGGCCAGCAGATGGCGGTGTGGACCAGAAAATAAAAATCTCCCCTTCGCAGCGATCGGGCTTTTGGGGTAAGACAGGCCAGGTTTACTTACTAACCTTGAAGAGCTTTTGAATTTAAAGGCCTT
>gene=chr20_20818197-20818421; species=bosTau
GAAGTC--------------ATGAATCTTAGAATAAAATATTAA-----TACTGAATCTACTGG----AAA--CAGCAAATGCTTAATATTGAGATGGTTAGACCAGCAGGTGGCAGTGTGGACCAGAAAATAAATGTGT------------------------------------------------------------------------------CATCTT
>gene=chr20_20818197-20818421; species=calJac
GAAGCAACA-TTTAGAATACGTGGATTTTCGAATGAAGTCTAAACGACCTACTGGATCTCCTGGAAGACAATACAGCGAATGCTTCCCTTGGAGACGGCGAGGCCAGCAGATGGCAGTGTGGGCCAGAAAATAAAAATCTCCGCTTCACAGTAATAGAGCTTTTGGGGTAAGACAGGCCAGGTTTACTTACTACCCTTGAAGAGCTTTCGAATTTAAAGACCCT
>gene=chr20_20818197-20818421; species=canFam
GAGGTAACACTTCTA-ATATGTGAATTCTTGAGTAAGATCTAAAG----GACCGGATCCCCAGGAAGAAAA--CAGCAGGTGTCTAATGTAGAGATGGCAGGACCAGCAGGTGGCAGTGTGGACCAGAAAATAAAAATGTCTTCTTTTCAGCCATCAGGCTTTTGAGGTAAGACACTCCAGGTTTATTTACTACTTCTGAAGAGCTTTTGAATTAAAAGGCCTT
>gene=chr20_20818197-20818421; species=equCab
GAAGTAACAGTTCAA-ATACGTGAATTTTAGAA-GAAATATTACC----TACCGTCTCTACCGG----------AGCAAACGGTTAATGTAGAGATGGCCCAACCAGCAGGTGGCAGTGTGGACCAGAAAATAAAAATTTCTTCTTCCCAGAGATCAGGCTTCTGGGGTAAGAGAGTCCAGGTTTATTTACTCCTCCTGAAGAGCTTTTGAATTAAAAGGCCTT
>gene=chr20_20818197-20818421; species=gorGor
GAAGCAAC-CTTCAATATACATGGAT-------------------------------------------------------------------------------------TGGCGGTGTGGACCAGAAAATAAAAATCTCCCCTTCGCAGCGATCGGGCTTTTGCGGTAAGACAGGCCAGGTTTACTTACTAAACTTGAAGAGCTTTTGAATTTAAAGGCCTT
>gene=chr20_20818197-20818421; species=panTro
GAAGCAACACTTCAATATACATGGATTTTAGAATGAAGTCTAAATGATCTTCTGGATTTCCTGGAAGAAAATACAGCGAATGCTTCACTTAGAGATGGCGAGGCCAGCAGATGGCGGTGTGGACCAGAAAATAAAAATCTCCCCTTCGCAGCGATCGGGCTTTTGGGGTAAGACAGGCCAGGTTTACTTACTAACCTTGAAGAGCTTTTGAATTTAAAGGCCTT
>gene=chr20_20818197-20818421; species=papHam
GAAGCAACACTTCAATATACGTGGATTTTAGAATGAAGTCTAAATGATCTACTGGATTTCCTGGAAGAAAATATAGCGAATGCTTCACTTAGAGATGGCGAGGCCAGCAGATGGCGGTGTGGACCAGAAAATAAAAATCTCCCCTTCCTAGCGATCGGGCTTTTGGGGTAAGACAGGCCAGGTTTACTGACTACCCTTGAAGAGCTTTTGAAGTGAAAGGCCTT
>gene=chr20_20818197-20818421; species=ponAbe
GAAGCAACACTTCAGTATACATAGATTTTAGAATGAAGTCTGAACGATCTACTGGATTTCCTGGAAGAAAATATAGCGAATGCTTCACTTAGAGATGGCGAGGCCAGCAGATGGCGGTGTGGACCAGAAAATAAAAATCTCCCCTTCGCAGCGATCGGGCTTTTGGGGTAAGACAGGCCAGGTTTACTTACTACCCTTGAAGAGCTTTTGAATTTAAAGGCCTT
>gene=chr20_20818197-20818421; species=rheMac
GAAGCAACACTTCAATATACGTGGATTTTAGAATGAAGTCTAAATGATCTACTGGATTTCCTGGAAGAAAATATAGCGAATGCTTCACTTAGAGATGGCGAGGCCAGCAGATGGCGGTGTGGACCAGAAAATAAAAATCTCCCCTTCCTAGCGATCGGGCTTTTGGGGTAAGACAGGCCAGGTTTACTGACTACCCTTGAAGAGTTTTTGAATTGAAAGGCCTT
>gene=chr20_20845078-20845313; species=hg19
TAAGGAAATCCAAATGAGGTTGCTCTAGGGTTGCTATTAAATCCTCTATCAAAAAAAGGCCTGGGTACTGAGGTGAGTTTTGCATTATTTCCTGAAGGTGGAGATGTTGGACTTGGATGGATTCTGTGGCTCATGCACAGGAGAGGCCCAGCCTTTGGTAAGTTCAATTTCTGAGGAAAGATAGCAGGATCCTGTGTTGCTGGCTGGATTGTGAGACAGCATGGGTAGCACTTAA
>gene=chr20_20845078-20845313; species=bosTau
AAAAGAAATGCAGATGATGTTGCTGTAGGGTTACAGCTTGATCCTATATCCAAAAAGA-ACTGGGTACTGAGGTGAGTTTTACATTGTCTCCTGAAGGTGGAGATGTTGGACTTGGATGGGCTCAGTGGCT-GTGAGCAGGAGAAGCCCCGCCTTCCATAAATTCAGTCTCCAAGTAAAGATAGAAGGGCCCTGTGTTGTTGGCTGTATCATGAGATAATATGGGTATCACTT-A
>gene=chr20_20845078-20845313; species=calJac
TAAGGAAACCCGAATGAGGTTGCTCTAGGGTTGCTTTGAGATCCTCTATCAAAAAAAGGCCTGGGTACTGAGGTGAGTTTTGCCTGATTTCCTGAAGGTGGGGATGTTGGACTTGGATGGGCTCTGTGGCTGAGGCACAGGAGAGACCCAGCCTTTGGTAGGTTCAACTGCTGAGGAAAGACAGCAGGGTGCTGTG-TGCTGGCTGGATGGTGACACAGCGTGGGGAGCACTGCA
>gene=chr20_20845078-20845313; species=canFam
AAAGGACTTGCAGATGAGGTTGCTGTAGGGTTACTGTTTGGTCCGATATCCAAAAAGG-GCTAGGCACCGAGGCGAGTTTTGCATGATTTCCTGAAGGTGGAGATGTTGGACTTGGATGGGCTTCGTGGCC-GTGA---GGAGAGGCTCAGCCTTCAGTGAGTTCAATCTCTAAATAAAGACAG-TTGATCCTAGGTTGCTGGCTGGCTGATGACACAGGGTGGGGCACACTT--
>gene=chr20_20845078-20845313; species=equCab
AAAGGAAAT-CAGATGAGGTTG-----------TTGTTTGAGCCTACACCCAAGAAGG-GCTGGGTACTGAGGCGAGTTTTGCGTTATTTCCTGAAGGTGGAGATGTTGGACCTGGATGGGCTCTGTGGCC-GTGAGCTGGAGAAGCCCAGACTTTGATAAGTTCAGTCTCCAAGTAAAGATAGAAGGATCCTGTGTTGCTGGCTGGATCGTGAGATAGTGTGGATAACACTT-A
>gene=chr20_20845078-20845313; species=gorGor
TAAGGAAATCCAAATGAGGTTGCTCTAGGGTTGCTATTAAATCCTCTATCAAAAAAAGGCCTGGGTACTGAGGTGAGTTTTGCATTATTTCCTGAAGGTGGGGATGTTGGACTTGGATGGATTCTGTGGCTCACGCACAGGAGAGGCCCAGCCTTTGGTAAGTTCAATTTCTGAGGAAAGATAGCAGGATCCTGTGTTGCTGGCTGGATTGT-AGACAGCGTGGGTAGCACTT-A
>gene=chr20_20845078-20845313; species=panTro
TAAGGAAATCCAAATGAGGTTGCTCTAGGGTTGCTATTAAATCTTCTATCAAAAAAAGGCCTGGGTACTGAGGTGAGTTTTGCATTATTTCCTGAAGGTGGGGATGTTGGACTTGGATGGATTCTGTGGCTCACGCACAGGAGAGGCCCAGCCTTTGGTAAGTTCAATTTCTGAGGAAAGATAGCAGGATCCTGTGTTGCTGGCTGGATTGTGAGACAGCGTGGGTAGCACTT-A
>gene=chr20_20845078-20845313; species=papHam
TAAGGAAATCCAAATGAGGTTGCTCTAGGGTTGCTATTACATCCTCTATCAAAAAAAGGCCTGGGTACTGAGGTGAGTTTTGCATTATTTCCTGAAGGTGGGGATGTTGGACTTGGATGGACTCTGTGGCTCATGCACAGGAGAGACCCAGCCTTTGATAAGCTCAATTTCTGAGGAATGATAGTAGGATCCTGTGTTGCTGGCTGGATTGTGAGAAAGCATGGGTAGCACTT--
>gene=chr20_20845078-20845313; species=ponAbe
-------------------------------------------------------------------------------------------------------------------------------------------------GCCCAGCCCTTGGTAAGTTCAA-TTCTGAGG-AAGATAGCAGGATCCTATGTTGCTGGCTGGATTGTGAGACAGCGTGGGTAGCACTA--
>gene=chr20_20845078-20845313; species=rheMac
TAAGGAAATCCAAATGAGGTTGCTCTAGGGTTGCTATTACATCCTCTATCAATAAAAGGCCTGGGTACTGAGGTGAGTTTTGCGTTATTTCCTGAAGGTGGGGATGTTGGACTTGGATGGACTCTGTGGCTCATGCACAGGAGAGACCCAGCCTTTGATAAGCTCAATTTCTGAGGAATGATAGCAGGATCCTGTGTTGCTGGCTGGATTGTGAGAAAGCATGGGTAGCACTT--
>gene=chr20_21029517-21029750; species=hg19
CAGAGAAGATGTTTCCTTCACTAGTTCCCAGAGGCCCCAGAAGAGCTCAAGAGTTCCAGGTTAGGGATACCCTGTGAGCTTCCCGGAGGGCGGGCCCATCAGAGCCCATCAGAGCGCCCACTAGAGGGCAGAAGTGAGCAGAGGGGAATGAGGCTGGCACAAAAGGCACTGGGAGGGTGGAGGGAGAATGGATGCTGGTACAGTGGCCAGAGGGGACTGGGAAGTGAGGAAAA
>gene=chr20_21029517-21029750; species=bosTau
CAAGGCAAAGGCTCCCTTCACTGTT---------TTGCAGATAATCT--GGGACACAGGGTCAGAACCACC-TGTGAGCATCCTTAAGGCTAACTCCAG-GGCGCCAGGCGGAGCGGCCTCTAGAGGGCGGGGGTGAGCAGGGGGACAGGAAGTGCG-----------CACCCCGGGAGCCAG-GGGTGGGATGTGGACACAGCCGCCAAGGG-GGCTGGGGTG--GGACAAA
>gene=chr20_21029517-21029750; species=calJac
CAGAGAAA--GTTTCCTCCACTA-TCCCCAGAGGCTCCAGAAGAGCTC-GGAGTTTCGGGTTAGGGATACCCTGTGAGCTTCCCAGAGGGC----------GAGCCCGTCAGAGCACCCACTAGAGGGCAGACGTGAGCAGACGGGAATGAGGAGGGCACAAAAGGCACTGGGAGGGTGGAGGGGGAATGGATGCTGCTGTCCCAGCCAGAGGGTACTGGGAAGTGAGACAAA
>gene=chr20_21029517-21029750; species=canFam
CAAAGTCAAGGCTTCCTTCACTCTT---------CTCCAGAAGAGCG--GGAGGGCCTGGTCACCGACACCCTGGGGCCTTCTTGGAGGGAAACCTCAGTGATGGGCACCAGAGCGCCCTCTAGGGAACGACCGTGAGCAGAGGGGCAAGAAGCAAGGA--GAAAGC-TTCGCCTGGTGGGGG-TGAGCGGATGCCGGCTTAG-TGCCTCACG-TGCTAAGACAGGAGACAAG
>gene=chr20_21029517-21029750; species=equCab
CAGAGTAAAGGCTTGCTTCACTATTTCCTGGAGCTTCCAGAAGAGCC--GGAGTGCCAGATTACAGACACCATGTGGGCTTCCCAGAGAGCAACTACATGGACGCTCAGCAGAGTGCCTTCTAGAGGGCAGCAATGAGCAGAAGGGCAAAAAGAAGGTGCAAAGGGC-CTGGCGGGGCACGGA-AGAAGGGATGCTGGCAGACGGGCCAGAGA-GGACAGGGAAGTGGGACTA
>gene=chr20_21029517-21029750; species=gorGor
CAGAGAAGATGTTTCCTTCACTAGTCCCCAGAGGCCCCAGAAGAGCTCAAGAGTTCCAGGTTAGGGATACCCTGTGAGCTTCCCGGAGGGCGGGCCCATCAGAGCCCATCAGAGCGCCCACTAGAGGGCAGAAGTGAGCAGAGGGGAATGAGGCGGGCACAAAAGGCACTGGGAGGGTGGAGGGAGAGTGGATGCTGGTGCAGTGGCCAGAGGGGACTGGGAAGTGAGGAAAA
>gene=chr20_21029517-21029750; species=panTro
CAGAGAAGATGTTTCCTTCACTAGTCCCCAGAGGCCCCAAAAGAGCTCAAGAGTTCTAGGTTAGTGATACCCTGTGAGCTTCCCGGAGGGCAGGCTCATCAGAGCCCATCAGAGCGCCCACTAGAGGGCAGAAGTGAGCAGAGGGGAATGAGGCGGGCACAAAAGGCACTGGGAGGGTGGAGGGAGAATGGATGCTGGTACAGTGGCCAGAGGGGACTGGGAAGTGAGGGAAA
>gene=chr20_21029517-21029750; species=papHam
CAGAGAAAATGTTTCCTTCACTATTCCCCAGAGGTCCCAGAAGAGCTC-AGAGTTCCAGGTTAGGGATACCCTGTGAGCTTCCCGGAGGGCGGGCCCATCAGAGCCCATCAGAGCGCCCACTAGAGGGCAGAAGTGAACAGAGGGGAATGAGGCGGGCACAAAAGACACTGGGAGGGTGGAGGGAGAATGGATGCTGGTGCAGCCGCCAGAGGGGACTGGGAAGTGAGGCAAA
>gene=chr20_21029517-21029750; species=ponAbe
CAGAGAAAATGTTTCCTTCACTAGTCCCCAGAGGCCCCAGAAGAGCTC-AGAGTTCCAGGTTAGGGATACCCTGTAAGCTTCCCGGAGGGCCGGCCCATCTGAGCCCATCAGAGCGCCCACTAGAGGGCAGAAGTGAGCAGAGGGGAATGAGGCGGGCACAAAAGGCACTGGGAGGGTGGAGGGAGAATGGATGCTGGTGCAGTGGCCAGAGAGGACTGGGAAATGAGGCAAA
>gene=chr20_21029517-21029750; species=rheMac
CAGAGAAAATGTTTCCTTCACTATTCCCCAGAGGTCCCAGAAGAGCTC-AGAGTTCCAGGTTAGGGATACCCTGTGAGCTTTCCGGAAGGCGGGCCCATCAGAGCCCATCAGAGCGCCCACTAGAGGGCAGAAGTGAACAGAGGGGAATGAGGCGGGCACAAAAGACACTGGGAGGGTGGAGGGAGAATGGATGCTGGTGCAGCCGCCAGAGGGGACTGGGAAGTGAGGCAAA
>gene=chr20_21216379-21216591; species=hg19
TGGGGGAAAGGTAGCAGAAGTCACCCCGCCACTGTACCCTGGCAGGGCCACCGTGGGTGGCATTCTGTGCCAGCCTTGCAGCCACCAGAGCGGCCAGTGGAGGGCGCCAGCCTGCAGCTGATGCTCTGATGGCGGTGGCATTTTCTGTCTTTGCCTGGTCACTGTGCCATTTTCCCCAGGATAACATAAAGATTATAAGGAACCAATAGTCC
>gene=chr20_21216379-21216591; species=bosTau
TGGGGAAAAGGTAGCAGAAGTCACCCGGCCGCCCCACCCTGGCAGGGCCGCTGTGGGTGGCTTTCAGGGCCAGCCTTGCGGCCCCGGAAGCGGCCGGTGGAGGGCGCCAGGCAGCAGCCG-TGCTCCAGTGGCCGT---CCTGGCTCTGCTTGCCTGGCCCTGGGGCCACTTCCCCTGGGATGATCTGAAGATCACAAGGAACCCGTAGTCC
>gene=chr20_21216379-21216591; species=calJac
TGGGGGAAAGGTAGCAGAAGTCACCCAGCCACTGTACCCTGGCAGGGCCACCGTGGGTGGCATTCTGTGCCAA-CTTGCAGCCACCGGAGCGACCAGTGGAGGGCGCCAGGCTGCAGTTGATGCTCTGGTGGCGGTGGCATCTTCTGAATTTGCCTGGTCACTGTG-CATATTCCCCGGGATAGCATAAAGATTATAAGGAACCAATCGTCC
>gene=chr20_21216379-21216591; species=canFam
TGGGGGAAAGGTAGCAGAAGTCACCCAGCTGCAGCACCCTGGCAGGGCCACTGTGGGTGGCATTCC-TGCCCACCCTGCAGCCG--GGAGCGGCCAGCGGAGGGCGCCAGGCTGCAGCTGATGCTGTGGTGACTGC---TCTCTCTCTTCCTGCTTGGTCACTGTGCCCTTTTCCCTGGGATAACACAGAGATCACAAGGAAGCCAT--TCC
>gene=chr20_21216379-21216591; species=equCab
TGGGGGAAAGGTGGCAGAAGTCACCCAGCCAC-GCACCCTGGCAGGGCCGCCCTGGGTGGCATTCTATGCTAGCCCTGCAGCCGCAGGAGTGGCCAGCGGAGGGCGCCAGGCTGCAGCTGATGCTCTGCTGGCTGTGG-TCTCTTTCTTCTGGCCTCGTCACTGTGCCATTTTCCCTAGGATAATAAGAAGATCATAAGGAACCAATAGTCC
>gene=chr20_21216379-21216591; species=gorGor
TGGGGGAAAGGTAGCAGAAGTCACCCAGCCACTGTACCCTGGCAGGGCCACCATGGGTGGCATTCTGTGCCAGCCTTGCAGCCACCAGAGCGGCCAGTGGAGGGCGCCAGCCTGCAGCTGATGCTCTGATGGCGGTGGCATTTTCTGTCTTTGCCTGGTCTCTGTGCCATTTTCCCCAGGATAACATAAAGATTATAAGGAACCAATAGTCC
>gene=chr20_21216379-21216591; species=panTro
TGGGGGAAAGGTAGCAGAAGTCACCCAGCCACTGTACCCTGGCAGGGCCACCATGGGTGGCATTCTGTGCCAGCCTTGCAGCCACCAGAGCGGCCAGTGGAGGGCGCCAGCCTGCAGCTGATGCTCTGATGGCGGTGGCATTTTCTGTCTTTGCCTGGTCACTGTGCCATTTTCCCCAGGATAACATAAAGATTATAAGGAACCAATAGTCC
>gene=chr20_21216379-21216591; species=papHam
TGGGGGAAAGGTAGCAGAAGTCACCCAGCCACAGTTCCCTGGCAGGGCCACCATGGGTGGCATTCTGTGCCAGCCTTGCAGCCACCAGAGCGGCCAGTGGAGGGCGCCAGCCTGCAGCTGATGCTCTGGTGGCGGTGGCATTTTCTGTCTTTGCCTGGTCGCTGTGCCGTTTTCCCCAGGATAACATAAAGATTATAAGGAACCAATAGTCC
>gene=chr20_21216379-21216591; species=ponAbe
TGGGGGAAAGGTAGCAGAAGTCACCCAGCCACTGTACTCTGGCAGGGCCACCATGGGTGGCATTCTGTGCCAGCCTTGCAGCCACCAGAGCGGCCAGTGGAGGGCGCCAGCCTGCAGCTGATGCTCTGATGGTGGTGGCATTTTCTGTCTTTGCCTGGTCACTGTGCCATTTTCCCCAGGATAACATAAAGATTATAAGGAACCAATAGTCC
>gene=chr20_21216379-21216591; species=rheMac
TGGGGGAAAGGTAGCAGAAGTCACCCAGCCACAGTTCCCTGGCAGGGCCACCATGGGTGGCATTCTGTGCCAGCCTTGCAGCCACCAGAGCGGCCAGTGGAGGGCGCCAGCCTGCAGCTGATGCTCTGGTGGCGATGGCATTTTCTGTCTTTGCCTGGTCGCTGTGCCGTTTTCCCCAGGATAACATAAAGATTATAAGGAACCAATAGTCC
>gene=chr20_21216751-21216958; species=hg19
TTTCTGCACAAAGCAAATAAGAACAATCGCTTGATTATTTGAAGAGAAAAAGTTAAGTTGACCTCAGGCAGCTGAAAGTGGCATCTTCTGTAGGAACCCCGATTAACCATCAGGGGGCGCTCAGACTTTGTTAAATTACTGGTAGGCCTTTAAAACCTAAAATTAGTGTTTACAGAGATTTGTTGGCATAGTCATTGGGATTTTTTT
>gene=chr20_21216751-21216958; species=bosTau
CCCCCGCCAT-GGCCTGAAAGAACAGTTGCTTGATTGGCTGAAGGGAAGGAGTAAAATTGACCCC-------TAAAAATGGCATCTGCTGCAGGGCCCCTGGTTGACCATCAGGGGGCGCTCAGACTTTGTCTAATTATCAGTAGACCTCGAAAATTTAAAATCAGGATTCACAGTGGTTTGTTGGCATGCTGATTGCAAAATTTT-
>gene=chr20_21216751-21216958; species=calJac
TTTCTGCACAAAGCAAATAAGAACCATCAC-TGCTTATTTGAAGAGAAAAAGTTAAGTTGACCTCAGGCCGCTAAAAGTGGCATCCTCTGTAGGACCCCTGATTAACCATCAGGGGGCGCTCAGACTTTGTTAAATTACTGGTTGGCCTTTAAAACCTACAGTCAGTGCTTACAGAAATTTGTTGGCACAGTCATTGGGATTTTTTT
>gene=chr20_21216751-21216958; species=canFam
TTTCTATACAGAGCATGAAAGATCAGTTGCTTGACTAACTGAAAGGAAGTAGTTAAGTGGACTCTAGGCAGCTAAAAAAGGCATTTGCTGCAGGGTCCCTAGCTAACCATCAGGGGGCGCTCGGACTTTGTCAAATTACTCATCAGCCCTTAAAACTTAAAGTTAGCATTTACAGAGATTGGTTGGCATACTTGCAGGGTTGTttct
>gene=chr20_21216751-21216958; species=equCab
TTTCT--GCAGAGCATGAAAGAACAATTGCATGATTAGCTGAAAGGAGGGAGTTAAGTTGACCCCAGGCAGCTAAAAATGGCATCTGCTGCAGGGCCCTCGTTTAACCATCAGGGGGCGCTCAGACTTTGTCAAATTACTGGTTTGCCTCTAAAACGTAAAATTAGTATTTACAGAGATTTGTGGGCATCTCTGGGGGGTTTTT--T
>gene=chr20_21216751-21216958; species=gorGor
TTTCTGCACAAAGCAAATAAGAACAATTGCTTGATTATTTGAAGAGAAAAAGTT---------------------------------------------------------------------------------------------------------------------------------------------------------
>gene=chr20_21216751-21216958; species=panTro
TTTCTGCACAAAGCAAATAAGAACAATCGCTTGATTATTTGAAGAGAAAAAGTTAAGTTGACCTCAGGCAGCTGAAAGTGGCATCTTCTGTAGGAACCCCGATTAACCATCAGGGGGCGCTCAGACTTTGTTAAATTACTGGTAGGCCTTTAAAACCTAAAATTAGTGTTTACAGAGATTTGTTGGCATAGTCATTGGGATTTTTTT
>gene=chr20_21216751-21216958; species=papHam
TTTCTGCACAAAGCAAATAAGAACAATTGCTTGATTATTTGAAGAGAAAAGTT-AAGTTGACCTCAGGTAGCTAAAAGTGGCATCTTCTGTAGGACCCCTGATTAGCCATCAGGGGGCGCTCAGACTTTGTTAAATTACTGGTAGGCCTTTAAAACCTAAAATTAGTGTTTACAGAGATTTGTTGGCACAGTCATTGGGATTTTTTT
>gene=chr20_21216751-21216958; species=ponAbe
TTTCTGCACAAAGCAAATAAGAACAATCGCTTGATTATTTGAAGAGAAAAAGTTAAGTTGACCTCAGGCAGCTGAAAGTGGCATCTTCTGTAGGACCCCTGATTAACCATCAGGGGGCGCTCAGACTTTGTTAAATTACTGGTAGGCCTTTAAAACCTAAAATTAGTGTTTACAGAGATTTGTTGGCATAGTCATTGGGATTTTTTT
>gene=chr20_21216751-21216958; species=rheMac
TTTCTGCACAAAGCAAATAAGAACAATTGCTTGATTATTTGAAGAGAAAAGTT-AAGTTGACCTCAGGTAGCTAAAAGTGGCATCTTCTGTAGGACCCCTGATTAACCATCAGGGGGCGCTCAGACTTTGTTAAATTACTGGTAGGCCTTTAAAACCTAAAATTAGTGTTTACAGAGATTTGTTGGCACAGTCATTGGGATTTTTTT
>gene=chr20_21485851-21486131; species=hg19
TTCATCGCACTCCAGGCACCAAGTGCAAGGGCAGGGAGTTTTCATTATTTAGGGAATGCAGCCCTGGTGTAGAGGACACCTCGCGGAGACATCTCGAGTCCCGCAGGTGTCTGAGCTGCGCTGCGCGCCCCAGCCGGGAAGCCTTTTCTTATCCAACCGCGCCGCCCCGCGGAAAGCCTGGGTACTGCAGACGCCCTCACCGGCCCACCGACAGCTGGTTTTGAAGCGGGGGCTTAGAAAAGTAAAGGGGACAGTGTTTGGAGCCACGATGCCTTTGATG
>gene=chr20_21485851-21486131; species=bosTau
TTCATCACACTCCAGGCGCCGAGTTCAAGGGCAGAGAGTT-CACCCACCCGCACGCCCCAACCCTGGCGTAAAGGACGCCTCACCCACCCAGCTCCTGT-CCGTGGGTGTCCAAGCTCCACTGCCACAGTCTCCGCCG--GCCTTTTCTTATCCAATCGCGCCACCCCGCGGACACCCTGGGCACTGCCGCCTCCCCGACTTGCCACCCACCGGCGGGTGTGGAAGGCGGGGGATCAGAAAGTAAAGGCACGCACGTGTGGAGACTCGCCTCCTCGGACA
>gene=chr20_21485851-21486131; species=calJac
TTCATCGCACTCCAGGCGCCAAGCGCAAAAGCAGAGAGTT--CATTATTTGGGGAATGCAGCCCTGCTGTAGAGGACACCTCGCAGGGACATCTGGAATCCCGCAGGTGTCGGAGCTGCGCTCCACTGCTCAGCCGGGAAGCCTTTTCTTATCCAACCGCGCCGCCCCGCGGAAAGCCTGGCTACTGC--ACGCCCTCGCCAGCCCACCGCCAGCTGGTTTTGAAGCGGGGGCTTCGGAAAGTAAAGGGGTCAGTGTTTGGAGCCACGATACATTAGATG
>gene=chr20_21485851-21486131; species=canFam
TTCATCAGGTTCCAGGCGCCGAGTTCAAGGGGAGAGAATT------------------------------------------------------------------------------------------------------------------------------------------------------------------------------------------------------------------------------------------------
>gene=chr20_21485851-21486131; species=equCab
TTCATCACACTCCAGGAGCCAAATTCAAGGGCTGAGAGTTACACATACACAGACCCCTCAGCCCTGGTGTAAAACACACCTCACCGATACATGTCTTATCCTGCAGGTGTCCCAACGCCGCTCCA-------ACGGGGGAGTCTTTTCTTATCCAATCGCGCCACCACGCGGACAACTTGGGCACTGCAGAGTCCCTAATCTGACATCGATTCGCTggtggggaggggaggggTCAAAAAAGCAAAGGGATCAACCATTGGAGCCAAGATGCCTTTGATG
>gene=chr20_21485851-21486131; species=gorGor
TTCATCGCACTCCAGGCACCAAGTGCAAGGGCAGGGAGTTTTCATTATTTAGGGAATGCAGCCCTGGTGTAGAGGACACCTCGCGGAGA-ATCTCGAATCCCGCAGGTGTCTGAGCTGCGCTCCGCGCCCCGGCC-GGAAGCCTTTTCTTATCCAATCGCGCCGCCCCGCGGAAAGCCTGGGTACTGCAGACGCCCTCACCGGCCCACCGACAGCTGGTTTTGAAGCGAGGGCTTAGAAAAGTAAAGAGGACAGTGTTTGGAGCCACGATGCCTTTGATG
>gene=chr20_21485851-21486131; species=panTro
TTCATCGCACTCCAGGCACCAAGTGCAAGGGCAGGGAGTTTCCATTATTTAGGGAATGCAGCCCTGGTGTAGAGGACACCTCGCGGAGACATCTCGAATCCCGCAGGTGTCTGAGCTGCGCTGCGCGCCCCAGCCGGGAAGCCTTTTCTTATCCAACCGCGCCGCCCCGCGGAAAGCCTGGGTACTGCAGACGCCCTCACCGGCCCACCCACAGCTGGTTTTGAAGCGGGGGCTTAGAAAAGTAAAGGGGACAGTGTTTGGAGCCACGATGCCTTTGATG
>gene=chr20_21485851-21486131; species=papHam
TTCATCGCACTCCAGGCACCAAGTGCAAGGGCAGGGAGTTTTCATTATTTAGGGAATGCAGCCCTGGTGTAGAAGACACCTCGTGGAGATATCTCGAATCCCGCAGGTGCCTGAGCTGCGCTCCGCGCCCCAGCCGGGAAGCCTTTTCTTATCCAACCTCGCCGCCCCGCGGAAAGTCTGGGTACTGCAGACGCCCTCATCGGCCCACCGACAGCTGGTTTTGAAGCGGGGGCTTAGGAAAATAAAGGGGTCAGTGTTTGGAGCCACGATGCCTTTGATG
>gene=chr20_21485851-21486131; species=ponAbe
TTCATCGCACTCCAGGCACCAAGTGCAAGGGCAGGGAGTTTTCATTATTTAGGGAATGCAACCCTGGAGTAGAGGACACCTCACGGAGACATCTCGAATCCCGCAGGTGTCTGAGCTGCGCTCCGCGCTCCAGCCGGGAAGCCTTTTCTTATCCAACCGCGCCGCCCCGCGGAAAGCCTGGGTACTGCAGACGCCCTCACCGGCCCACCGACAGCTGGTTTTGAAGCGGGGGCTTAGGAAAGTAAAGGGGGCAGTGTTCGGAGCCACGATGCCTTTGATG
>gene=chr20_21485851-21486131; species=rheMac
TTCATCGCACTCCAGGCACCAAGTGCAAGGGCAGGGAGTTTTCATTATTTAGGGAATGCAGCCCTGGTGTAGAAGACACCTCGTGGGGATATCTCGAATCCCGCAGGTGCCTGAGCTGCGCTCCGCGCCCCAGCCGGGAAGCCTTTTCTTATCCAACCTCGCCGCCCCGCGGAAAGTCTGGGTACTGCAGACGCCCTCATCGGCCCACCGACAGCTGGTTTTGAAGCGGGGGCTTAGGAAAATAAAGGGGTCAGTGTTTGGAGCCACGATGCCTTTGATG
>gene=chr20_21486974-21487194; species=hg19
ACTCACCGGGCTCCGACCCGGGCCGCGAGTCCGCTGATGCGCAGCTGCCTCCGGCGGCTCCCGGGCTCTGCCCGGACCCGCGCGCAGAGACGCTCGGGAACGCTGGGCTCGGGCGCCTCCTGGCGGCGGCAGCACGCGGCACACGCTCGGTTCTCCGGCCCGAGGGGGCGCGTGGAGCGTACGCGGGATCCGCGCGCGGGCCTGGGCTGCTGGCCCACAT
>gene=chr20_21486974-21487194; species=bosTau
CCT-------CACTGGGCCTGGTTGCGGGACCTGGAGGGCGCGGCTGCCTCCGGC---------GCTCTCCCGGGGCG--TGGG--------CGAGGGGCCGAGGGGCTGGAGCGCCTCCTggcggcg---gcgcgcggcccgcg-cggTGCCCCCTACCCCGGCCCGT-------GCGTCTCCGGGTTCCCTGCGC-GTGGTGGCCGGCGGGCCTGCAT
>gene=chr20_21486974-21487194; species=calJac
CCTCACCCTGCTCCGACCCGGGCCGCGCTTCCGCTGCTGCGCAGCTGCCTTC---------TGGGCTCGGCCCGGCCCGGCGCG--GAGACGCTCGGTAACGCGGGGCTCGGGCGCCTCCTGGCGGCGGTAGCGCGCGGCACACACTCGGTTCTCGGGCCAGTGGCGGGGCGTGGGGCGGACGCGGGATCCGCGCGCGGGCCAGGGCTGCGGGCCCGCAT
>gene=chr20_21486974-21487194; species=canFam
--------------------------------------------------------------------------------------------------------------------------------------------------------------------------------GCGGGCGTGAGTTCCGCGTCCGGAGGTGGCCTTAGGGCCTGCAC
>gene=chr20_21486974-21487194; species=equCab
CCT-------CACCGGCCTGGGCCATGGAACC-TCTGGAGCAGGTCTCCTCCGGC---------GCTCTTCCGGGACT---AGG------CAAGCGGGAGCGCGGTGCGGGGGCGCCTCCTGGCGGCCGCGGCGTGCGGGCCTCG-CAGTCTCTCCCACTCCGGGCAGT-------GCGGGACTCCGCTTCTGGCGCTGGGGCGGCCCTCTGGTCTGCGT
>gene=chr20_21486974-21487194; species=gorGor
----------------------------------------------------------------------------------------------------------------------------------------------------------------------------------------------------------------------------
>gene=chr20_21486974-21487194; species=panTro
ACTCACCGGGCTCCGACCCGGGCCGCGAGTCCGCTGATGCGCAGCTGCCTCCGGCGGCTCCCGGGCTCTGCCCGGACCCGCGCGCAGAGACGCTCGGGAACGCTGGGCTTGGGCGCCTCCTGGCGGCGGCAGCACGCGGCACACGCTCGGTTCTCCGGCCCGAGGGGGCGCGTGGAGCGTACGCGGGATCCGCGCGAGGGCCTGGGCTGCTGGCCCACAT
>gene=chr20_21486974-21487194; species=papHam
ACTCACCCGGCTCCGACCGGGGCCGCGAGTCCGCTGATGCGCAGTTGCCTCCGGCGGCTCCCGAGCTCGGGCCAGACCCGCGCGCAGAGACGCTCGGGAACGCGGGGTTCGGGCGCCTCCTGGCGGCGGCAGCAAGAGGCACACGCGCTGTTCTCCCGCCCGAGGGGGCGCGTGGAGCCGACGCGGGATCCGCGCGCGGGCCTTGACTGCAGGCCCGCAT
>gene=chr20_21486974-21487194; species=ponAbe
ACTCAACGGGCTCCGACCCGGGCCGCGAGTCTGCTGATGCGCAGCTGCCTCCGGCGGCTCCCGGACTCTGCCCGGACCCGCGCGCAGAGACGCTCGGGAACGCTTGGCTCGGGCGCCTCCTGGCGGCGGCAGCACGCGGCACACGCTCGGTTCTCCTGCCCGAGGGGGCGCGTGGAGCGTAGGCGGGATCCGCTCGCGGGCCTGGGCTGCTGGCCCACAT
>gene=chr20_21486974-21487194; species=rheMac
AGTCACCCGGCTCCGACCGGGGCCGCGAGTCCGCTGATGCGCAGTTGCCTCCGGCGGCTCCCGAGCTCGGCCCAGACCCGCGCGCAGAGACGCTCGGGAACGCGGGGCTCGGGCGCCTCCTGGCGGCGGCAGCAAGAGGCACACGCGCTGTTCTCCCGCCCGAGGGGGCGCGTGGAGCCGACGCGGGATCCGCGCGCGGGCCTTGACTGCAGGCCCGCAT
>gene=chr20_21501907-21502134; species=hg19
CTCCAAAGGGCCTCCTGGTAGTGTGTGCGTGTGTGTTGTGGGAGGAGGTTGGGGCGGAGGGGGCGCCCCTCGGAGACAAGGACCCCACCGAGGTTCATTTCTGATCCTCTGGCGATCTCTACTGACACAAACGAGAACTGTCCGGCGCCGGGCGCGGCCCAGGCGACACTCGCCTCCCAAACTCCAGTCTTCAGTCGCCTCTCCAGAGACCTCAGTCCACTGCGCGG
>gene=chr20_21501907-21502134; species=bosTau
CGCCAAAGGGC---CTCTCAGTGTGTGTGTGT-----TTGGGGAGGGGTGGGCGCAGAGGGGGCGCCCCTAGGAGACCAGGAGCCCACTGAGGCGCATTTCTGATCCTCTGGCGATCTCTACTGACACAAACGAGAACTGTCTGGCGCCTGGCGCGA---------------CCCCTCAAAGTCCTGGCTGGAGCCGCCTCCGCAAAGACCCCCGACCCCTGCTCG-
>gene=chr20_21501907-21502134; species=calJac
ATCCAAAGAGCCTACTGGTAGTGTGTGCGTGTGTGTTGTGGGAGGAGGTTGGGGCGGAGGGGGCGCCCCTCGGAGACAAGGACCCCACCAAGGTTCATTTCTGATCCTCTGGCGATCTCTACTGACACAAACGAGAACTGTCTGGCGCCAGGCGCCGCCCGGGCAACAATCGCCTCCCAAACTCCAGGCTTCAGTCGCCTGTCCAGAGACCTCAGTTCACAGCACCG
>gene=chr20_21501907-21502134; species=canFam
CGCCCAAGGGCCCTCTTGCGGTGTGCGTGTGTGGT-TGGGGGAAGGGGATGG-GCAGAGGGGGAGCCCCTGGGATACCAAGACCCCACCGAGGCTCATTTCTGATCCTCTGGCGATCTCTACTGACGCAAGTGAGAACTGTCTGGTGCCCGGAGAGGCCCGGGCGACACTCTCCCCTCAAAGTCCAAGCTTTGGCCGCTTCCCCGGCGACCCCCGACCGCTGCTCAG
>gene=chr20_21501907-21502134; species=equCab
CGCCAAAGGGCCTCCGTGTGGTGGTGGTGTGGTGG-CGGGGGAAGGGTTTGGAGCACAGGGGGAGCCCCTCTGAGACCAGGACCCCACCGAGGTTCATTTCTGATCCTCTGGCGATCTCTACCGACGCAAATGAGAACTGTCCGGCGCCTGGCGCGACCCGGGCGACACTCGCCCCTCAAAGTGCATGCTTGAACCGCTTCCCCAGAGACCCCCGACCACTGCTCA-
>gene=chr20_21501907-21502134; species=gorGor
CTCCAAAGGGCCTCCTGGTAGTGTGTGCGTGTGTGTTGTGGGAGGAGGTTGGGGCGGAGGGGGCGCCCCTTGGAGACAAGGACCCCACCGAGGTTCATTTCTGATCCTCTGGCGATCTCTACTGACACAAACGAGAACTGTCCGGCGCCGGGCGCGGCCCAGGCGACACTCGCCTCCCAAACTCCAGTCTTCAGTCGCCTCTCCAGAGACCTCAGTCCACTGCGCGG
>gene=chr20_21501907-21502134; species=panTro
CTCCAAAGGGCCTCCTGGTAGTGTGTGCGTGTGTGTTGTGGGAGGAGGTTGGGGCGGAGGGGGCGCCCCTCGGAGACAAGGACCCCACCGAGGTTCATTTCTGATCCTCTGGCGATCTCTACTGACACAAACGAGAACTGTCCGGCGCCGGGCGCGGCCCAGGCGACACTCGCCTCCCAAACTCCAGTCTTCAGTCGCCTCTCCAGAGACCTCAGTCCACTGCGCGG
>gene=chr20_21501907-21502134; species=papHam
CTCCAAAGGGCCTCCTGGTAATGTGTGTGTGTGTGTTGTGGGAGGAGGTTGGGGCGGAGGGGGCGCCCCTCGGAGACAAGGACCCCACCGAGGTTCATTTCTGATCCTCTGGCGATCTCTACTGACACAAATGAGAACTGTCCGGCGCCGGGCGTGGCCCGGGCGACACTCGACACCCAAACTCCAGGCTTCAGTCGCCTCTCCAGAGACCTCAGT-CACTGCTCGG
>gene=chr20_21501907-21502134; species=ponAbe
CGCCAAAGGGCCTCCTGGTAGTGTGTGCGTGTGTGTTGTGGGAGGAGGTTGGGGTGGAGGGGGCGCCCCTCGGAGACAAGGACCCCACCGAGGTTCATTTCTGATCCTCTGGCGATCTCTACTGACACAAACGAGAACTGTCCGGCGCCGGGCGCGGCCCAGGCAACACTCGCCTCCCAAACTCCAGTCTTCAGTCTCCTCTCCAGAGACCTCAGTCCACTGAGCGG
>gene=chr20_21501907-21502134; species=rheMac
CTCCAAAGGGCCTCCTGGTAATGTATGTGTGTGTATTGTGGGAGGAGGTTGGGGCGGAGGGGGCGCCCCTCGGAGACAAGGACCCCACCGAGGTTCATTTCTGATCCTCTGGCGATCTCTACTGACACAAATGAGAACTGTCCGGCGCCGGGCGTGGCCCGGGCGACACTCGCCACCCAAACTCCAGGCTTCAGTCGCCTCTCCAGAGACCTCAGT-CACTGCGCGG
>gene=chr20_21552800-21553006; species=hg19
CCCCCAGCGTGAAAAAGGGACCCTTATAAAGAGGTAAAGGGGCTTCCTTCAAATCCCCTGCACCCGCGCCCCCTCCCTCAAAGATAATCCTGGGAAATATTTAGCGATCTCCAGTGCCCTCTAGTGGCAGATACTTGTCATGCCAGGCACCAAAAGATGGTTAATAATTTTTATTGTTTAAAAACATCACACAAGCCCATGCAGGT
>gene=chr20_21552800-21553006; species=bosTau
CCAGGAAAGTGCAAGGA--CCCCTCGGAAAAAGGCGCAAGACCTGCTTTCACGGCCGGGGCATCAGCG-CCCCATCC-GC-GAAAAAACCTGGGACACATTTCGCGATCTTTAGTGCCCTCTAGTGGCCGAGAGGCGTCATGTCGGGTACCCAGAG--------TTTTTTTTATTGTTTCCAAA-GCTACACA-GC----------
>gene=chr20_21552800-21553006; species=calJac
CCCCGAGCGTGAAAAGGG-ACCCTTGTAAAGAGATAAAGGAGCTTCCTTCACATCTCTTGCACTCGC--CCCCTCCCTCAAAGATAATCCTGGGAAACATTTAGCGATCTCCAGTGCCCTCTAGTGGCAGATACTTGTCATGCCAGGCACCAAAATATGGTTAATAATTTTTGTTCTTTAAAAAC-CCACACAAGCCCATGCAGGT
>gene=chr20_21552800-21553006; species=canFam
CCTAGAACCTACAAAGG--GCCCCTTGGGAGAGGTGAAGGGTCTTCCTTCAGACTCCCCGCACCCGCA-CCTCCTCTCCC-CATCAAACCCGGGAAACATTTGGCAATCTCTAGTGCCCTCTAGTGGCCGACACTTGTCA------------------------aaatttatattatgtaAACT-CCTATAGA-GTCTACACGTGT
>gene=chr20_21552800-21553006; species=equCab
CCCAGGGCGCGC-AAGG--ACCCCTTGGAGACGGAGAAGGGAGCCCTATCACACC----GCAACCGCG-CGGCTCCCTGC-GG--ACGCCCGGGAAGCGTTCGGCGACCTCTATTGCCCGCTAGTTGCC------TGTCACGCCAGGTACCGAGAG--------GGATTTTTATTGATTAAAA-------------TTGTATAAGT
>gene=chr20_21552800-21553006; species=gorGor
-------------------ACCCTTATAAAGAGGTAAAGGGGCTTCCTTCAAATCCCCTGCACC-GCGCCCCCTCCC-CAAAGATAATCCTGGGAAATATTTAGCGATCTCCAGTGCCCTCTAGTGGCAGATACTTGTCATGCCAGGCACCAAAAGATGGTTAATAATTTTTATTGTTTAAAAACATCACACAAGCCCATGCAGGT
>gene=chr20_21552800-21553006; species=panTro
CCCCCAGCGTGAAAAAGGGACCCTTATAAAGAGGTAAAGGGGCTTCCTTCAAATCCCCTGCACCCGCGCCCCCTCCCTCAAAGATAATCCTGGGAAATATTTAGCGATCTCCAGTGCCCTCTAGTGGCAGATACTTGTCATGCCAGGCACCAAAAGATGGTTAATAATTTTTATAGTTTAAAAACATCACACAAGCCCATGCAGGT
>gene=chr20_21552800-21553006; species=papHam
CCCCGAGCGTGAAAAGCG-ACCCTTATAAAGAGGTAAAGGAACCTCCTTCAAATCCCCTGCATCCGTG-CCCCTCCCTCAAAGAGAATCCTGGGAAATATTTAGCGATCTCCAGTGCCCTCTAGTGGCAGATACTTGTCATGCCAGGCACCAAAAGATGGTTAGTAATTTTTATTGTTTAAAAACATCACACAAGCTCATGCAGGT
>gene=chr20_21552800-21553006; species=ponAbe
CCCTCAGCGTGAAAAGGG-ACCCTTATAAAGAGGTAAAGGAGCTTCCTTCAAATCCCCTGCACCCGCGCCCCCTCCCTCAAAGATAATCCTGGGAAATATTTAGCGATCTCTAGTGCCCTCTAGTGGCAGATACTTGTCATGCCAGGCACCAGAAGATGGTTAATAATTTTTATTGTTTAAAAACATCACACAA------GCAGGT
>gene=chr20_21552800-21553006; species=rheMac
CCCCGAGCGTGAAAAGCG-ACCCTTATAAAGAGGTAAAGGAACCTCCTTCAAATCCCCTGCACCCGTG-CCCCTCCCTCAAAGAGAATCCTGGGAAATATTTAGCGATCTCCAGTGCCCTCTAGTGGCAGATACTTGTCATGCCAGGCACCAGAAGATGGTTAGTAATTTTTATTGTTTAAAAACATCACACAAGCTCATGCAGGT
>gene=chr20_21596247-21596483; species=hg19
TAGTGAAGGTCTCTTTAGTCAATAATCTCTTTGCTGAAATTGCTTCGGGCAGCACAGAAGCTGGATTCAGAAGCACACAGGTCTGGGGATGCAGGCTTCGGCCAGCCTGATGCAAGGAAAGACTGCCATCTCGTGGTCAGCTCAATCCTGGCACCTTGGTGAGGGACCAGGCTGCAGAAAACCAGGCTTGGGGAGGAAACGGTGCTGCAAACTGGATTTCTGCCGGACAGTGTGGA
>gene=chr20_21596247-21596483; species=bosTau
TCGTGAAGGTCTCTTTAGTAAAGGATCTCTTTCCTGA---TGCTTCAGGCAACACAGACGCTGGATTCAGACA-CCACCAGACTGGG-TTGCCGCCTTTCGTGGGCCTGACGTGGGGAAAGCCTGCCATCTGGTGGTCAGTGGGATACTGGCACCTTGATTCTGT----------------CCATGGGTTGTAAAGGGAGGCT---GCAAGCTGGGTTTCTGCAGGACAGTG-GGG
>gene=chr20_21596247-21596483; species=calJac
TAGTGAAGGTTTCTTTAGTAAACAATCTCTTTGCTGAAATGGCTTGGGGCAGCACAGAAGCTGGATTCAGAAGCACACAGGTCTGGGGAAGCAGGCTTTGGCTGGCCTGATGCAAGGAAAGACTGCCACCTCGTGGTCGGCTGGATCCTGGCACCTCTGTGAGGGTCCAGGCTGCGGAAAACCGGGCTTGGGGAGGAAAATGTGTTGCAAACTGGATTTCTGCCGGACAGTGTGGA
>gene=chr20_21596247-21596483; species=canFam
TAGTGAAGGTCTCTTTAGTAAAGAA--TCTTTCCCGCAATTGCTTGGGGCAGCACAGAAGCTGGATTCAGCG--GCACACGACTGGG-CTGCAGGCTCCCGGCGTGCTGACGCAGGGAAAGACTGCCATCTGGTGG-CAGCTTGGCGCTGGCGCCTCGGACCCAG--GAGGCTGCGGAGGCCCGGGACGCG-------GAGCT---------------------------------
>gene=chr20_21596247-21596483; species=equCab
TAGCGAAATTCTCTTTGGTAGAGAATCTCTTTCCTGAATTTGCTGCAGGCAACACAGAAGCCGGATTCGGAA--GCCCGCGTCCGGG-ATGCAGGACTCCGCGGGCCTGGTGCGGGGAAACACTGCCATCTCGTGGCCGGCTGGGTCCTAGCGCCTCGTTCACGC-CCAGGCTGCAGAGGGCCAGGACTCGGGAAATAAAGCT---GCGAGTTGGATTTCCGCAGGACGGTGTGAG
>gene=chr20_21596247-21596483; species=gorGor
TAGTGAAGGTCTCTTTAGTCAATAATCTCTTTGCTGAAATTGCTTCGGGCAGCACAGAAGCTGGATTCAGAAGCACACAGGTCTGGGGATGCAGGCTTCGGCCAGCCTGATGCAAGGAAAGACTGCCATCTCGTGGTCAGCTCAATCCTGGCACCTTGGTGAGGGTCCAGGCTGCAGAAAACCAGGCTTGGGGAGGAAATGGTGCTGCAAACTGGATTTCTGCCGGACAGTGTGGA
>gene=chr20_21596247-21596483; species=panTro
TAGTGAAGGTCTCTTTAGTCAATAATCTCTTTGCTGAAATTGCTTCGGGCAGCACAGAAGCTGGATTCAGAAGCACACAGGTCTGGGGATGCAGGCTTCGGCCAGCCTGATGCAAGGAAAGACTGCCATCTCGTGGTCAGCTCAATCCTGGCACCTTGGTGAGGGTCCAGGCTGCAGAAAACCAGGCTTGGGGAGGAAATGGTGCTGCAAACTGGATTTCTGCCGGACAGTGTGGA
>gene=chr20_21596247-21596483; species=papHam
TAGTGAAGGTCTCTTTAGTAAATAATCTC--TGCTGAAATTGCTTCGGGCAGCACAGAAGCTGGATTCAGAAGCACACAGGTCTGGGGATGCAGGCTTCGGCCACCCTGATGCGAGGAAAGACTGCCATCTCGTGGTCAGCTCGATCCTGGCACCTTGGTAAGGGTCCAGGCTGCAGAAAACCGGGCTTGGGGAGGAAATGGTGCTGCAAACTGGATTTCTGTGGGACAGTGTGGA
>gene=chr20_21596247-21596483; species=ponAbe
TAGTGAAGGTCTCTTTAGTCAATAATCTCTTTGCTGAAATTGCTTCGGGCAGCACAGAAGCTGGATTCAGAAGCACACAGGTCTGCGAATGCAGGCTTCGGCCAGCCTGATGCAAGGAAAGACTGCCATCTCGTGGTCAGCTTAATCCTGGCACCTTGGTGAGGG-CCAGGCTGCAGAAAACCAGGCTTGGGGAGGAAATGGTGCTGCAAACT-GATTTCTGCTGGACAGTGTGGA
>gene=chr20_21596247-21596483; species=rheMac
TAGTGAAGGTCTCTTTAGTAAATAATCTC--TGCTGAAATTGCTTCGGGCAGCACAGAAGCTGGATTCAGAAGCACACAGGTCTGGGGATGCAGGCTTCGGCCACCCTGATGCGAGGAAAGACTGCCATCTCGTGGTCAGCTCGATCCTGGCACCTTGGTGAGGGTCCAGGCTGCAGAAAACCGGGCTTGGGGAGGAAATGGTGCTGCAAACTGGATTTCTGCGGGACAATGTGGA
>gene=chr20_21621286-21621512; species=hg19
GGCTTCTCATGTGATCATTTTCCAGCCCCTGGAAGCCTTTTGGGAACTCGGAAGCACTTATCCTCAGACATGTGGCTCATTCTTGTTTCCTCCAGGAGCCAATAGGTGGTAGCAACGGGCCAGCAAAGAAGCACCTGCTAAGGTGGGTGGTTCAGCCTAGCTGTCAAGGCGATAGAAGCAGCTATGTGGTTTAAGTCAAAGAATACCTCTAGAGAAGAACTTTAAG
>gene=chr20_21621286-21621512; species=bosTau
GGCTTCTCCTGTGATCGTTTCCCAGCCCCCAAGGGCCTCTAGAAGACTCAGAAGCAC--ACGCTCAGCTACGTGGCTCACACTCATTCCCTTCGGAAACCAGCAGGTGGCGGCAGTGGGCAGACAAAGCCGCGCAAGCTGAGGCGGGCGGTTCT-TACCCTCA-------------------TCCGTGATGCGAGCCGAGGCCGGCCTTTAGAGAAGCTCTTTGGG
>gene=chr20_21621286-21621512; species=calJac
GGCCTCTC--GTGATCGTTTTCCAGACCCCGAAAGCTTTTTGGGAACTCGGAAGCAC-TATCTTCAGACATGCAGCTCATTCTTGTTTCCTCCAGGAGCCAATAGGTGGCAGTAATGGGCCAGC-AAGAAGCACCTGCTAAGGTGGGTGGTTCAGCCTAGTTGTCAAGGCAATAGAAACAGCTATGCAATTTAAGTCAAAGAATACCTCTAGAGAAGCACTTCAAG
>gene=chr20_21621286-21621512; species=canFam
----------------------------------------------------------------------------------------------------------------------------------------------------------------------------------------------------------------------------------
>gene=chr20_21621286-21621512; species=equCab
GGATTTTCCTATGATCATTTCCCGGCCCCCGAAAGCCTCTTGGAGACTTGGAAGCACAGAGCCTCAGACGTAC-GCTCATTCTCATTTCCTCCAGGAGCCGATAGGTGGTGGTAACAGGCAGGCAGAGAGGCATGTGCTGACACCAGTGGTTCGATCTGGTTTTGCATATAACAGAAGTGGCTACGCGATTTAAGGCAAAGACTCCATTTAGAG-AGCACTTTAAG
>gene=chr20_21621286-21621512; species=gorGor
GGCTTCTCATGTGATCATTTTCCAGCCCCTGAAAGCCTTTTGGGAACTCGGAGGCACTTATCCTCAGACATGTTGCTCATTCTTGTTTCCTCCAGGAGCCAATAGGTGGTAGCAACGGGCCAGCAAAGAAGCACCTGCTAAGGTGGGTGGTTCAGCCTGGCTGTCAAGGCGATAGAAGCAGCTATGTGGTTTAAGTCAAAGAATACCTCTAGAGAAGAACTTTAAG
>gene=chr20_21621286-21621512; species=panTro
GGCTTCTCATGTGATCATTTTCCAGCCCCTGAAAGCCTTTTGGGAACTCGGAAGCACTTATCCTCAGACATGTGGCTCATTCTTGTTTCCTCCAGGAGCCAATAGGTGGTAGCAACGGGCCAGCAAAGAAGCACCTGCTAAGGTGGGTGGTTCAGCCTAGCTGTCAAGGCAATAGAAGCAGCTATGTGGTTTAACTCAAAGAATACCTCTAGAGAAGAACTTTAAG
>gene=chr20_21621286-21621512; species=papHam
GGCTTCTCGGGTGATCATTTTCCAACCCCTGAAAGCCTTTTGGGAATTCGGAAGCACTTATCCTCAGACATGTGGCTCATT-TTGTTTCCTCCAGGAGCCAATAGATGGTAGTAACGGGCCAGCAAAGAAGCACCTGCTAAAGTGGGTGGTTCAGCCTAGCTGTCAAGGCAATAGAAGCAGCTAGGTGGTTTAAGTCAAAGAATACCTCTAGAGAAGTACTTTAAG
>gene=chr20_21621286-21621512; species=ponAbe
GGCTTCTCATGTGATCATTTTCCAGCCCCCGAAAGCCTTTTGGGAACTCGGAAGCACTTATCCTCAGACATGTGGCTCATTCTTGTTTCCTCCAGGAGCCAATAGGTGGTAGCAATGGGTCAGTAAAGAAGCACCTGCTAAGGTGGGTGGTTCAGCCTAGCTGTCAAGGCGATAGAAGCAGCTATGCGGTTTAAGTCAAAGAATACCTGTAGAGAAGTACTTTAAG
>gene=chr20_21621286-21621512; species=rheMac
GGCTTCTCGGGTGATCATTTTCCAACCCCTGAAAGCCTTTTGGGAATTCGGAAGCACTTATCCTCAGACATGTGGCTCATTCTTGTTTCCTCCAGGAGCCAATAGATGGTAGTAACGGGCCAGCAAAGAAGCACCTGCTAAAGTGGGTGGTTCAGCCTAGCTGTCAAGGCGATAGAAGCAGCTAGGTGGTTTAAGTCAAAGAATACCTCTAGAGAAGTACTTTAAG
>gene=chr20_21789768-21790005; species=hg19
CTGCAGATGAGAAGTGGGATTAGTGGTCCCCAGAAATGCCGTGTTCCAAGGGGAAGCCGGCGGTGGGCAAAGGACTAGCAGAGGGTTCAGTCCGAAGCCGCCACCAGGGGGCGCGAGAGAGCAGCAAGCCGTAACAGCTCGCGTAAAAGGCGGGAGCTGGGGCTTCCTGggggttccctagaagcggacctcgagacaaggtcctgggtgcaagcggtttatttgggggatggctgc
>gene=chr20_21789768-21790005; species=bosTau
ATGAAGGTGGCAGGTAGGGCTTGTGGC-ACCAGAGATGTGGTGTCCCAAGGGGACTCCAGCAATGGGCAGAAGGAGGGCAGAGGGCTTGGTAAGAAGTGTTTATGGAGGGGCCTGGGTGGGGAGCAGG-AGGACCAGTATAGGTGAAGGGTGGGACCCATCCATTTTAGGGGGTTCCCTgg--gctttcctggtggcaagaatctgcctgcaagtgggaggcctgggttca-actgc
>gene=chr20_21789768-21790005; species=calJac
CTGC-GGTGAGAAGT-GGCTTAGTGTTCCCCAGACATGCCGGGTTCCAAGGGGAGCCCGGCGGTGGGCAGAGGACCC-CAGAGGGTTCAGTCCGAAGTCCCCATCAGGGGGCGCGAGAGAGCAGCAAGTCGTCACGGGGCCGGGAAAGGGCGCGAGCTCGGCCTTCCTGGgggttccctggaagcggacgtggaaactgggccacgggtgcaagcgatttatttgggggatggtttc
>gene=chr20_21789768-21790005; species=canFam
TTGAGGGTGAGAGGTAGAACTCATGGG-TCCAGAGACAT-GTGTCCCAAGGGCTGGCTGGCATTGGGCTGAAGGAGGACAAAGGGCTCAGCACAGAGTCTTCATG--GGGGCATGAACGAGC-------AGTAATGCTGTAGGTAAATATTGGGAGCCATGCCTCTTTGGACACTTcctagaagcttaccttaagataaggaacttggtataggaggtttacttgggagat-gatcc
>gene=chr20_21789768-21790005; species=equCab
CTGAAGGTGAGAGGT-------------CCCAGAGATGCAGCGCCCCAAGAAGAGGCCAGTGATGGGCAGAAGGAAGGCAGAGGGTTCAGTATGAAGTCTTCTTG--GGGGGGAGAGTGAGTAGCAAG-AGTAACAGTGTAGGCGAATGGTGGGGGCTGtgccttttttg--gattctcagaagcagaccttgaaacaaggatctgggtgcaggtggtttatttgggagat-gatcc
>gene=chr20_21789768-21790005; species=gorGor
---------AGAAGTGGGATTAGTGGTCCCCAGAGATGCCGTGTTCCAAGGGGAAGCCGGCGGTGGGCAAAGGCCTAGTAGAGGGTTCAGTCCGAAGCCGCCACCAGGGGGCGC--GAGAGCAGCAAGCCGTAACAGCTCCCGTAAAAGGCGGGAGCTGGGGTTTCCTGggggttccctagaagcggacctcgagacaaggccctgggtgcaagcggtttatttgggggatggctgc
>gene=chr20_21789768-21790005; species=panTro
CTGCAGATGAGAAGTGGGATTAGCGGTCCCCAGAGATGCCGTGTTCCAAGGGGAAGCCGGCAGTGGGCAAAGGACTAGCAGAGGGTTCAGTACGAAGCCGCCACCAGGGGGCGCGAGAGAGCAGCAAGCCATAACAGCTCCCATAAAAGGCGGGAGCTGGGGCTTCCTGggggttccctagaagcggacctcgagacaaggccctgggtgcaagcggtttatttgggggatggctgc
>gene=chr20_21789768-21790005; species=papHam
ctgCAGGTGAGAAGTGGGATTACTGGTCCCCAGAGGTGCCATGTTCCAAGGGGAGGCCGGCGGTGGGCAAAGAACTAGCAGAGGGTTCAGTCCGAAGCCGCCACCAGGGGGCGCGAGAAAGCTGCAAGCCGTAACAGCTCCAGTAAAAGGCGGGGGCTGGGCCTTCCTGGgggttccctagaagc--------agacaaagccctgggtgcaagcggtttatttgggggatggctgt
>gene=chr20_21789768-21790005; species=ponAbe
ctgCAGATGAGAAGTGGGATTAGTGGTCCCCAGAGATGCCGTGTTTCAAGGGGAGGCCGGCGGTGGGCAAAGGACTAGTAGAGGGTTCAGTCCGAAGTCGCCACCAGGGGGCGCGAGAGAGCAGCAAGCCATAACAGCTCCCGTAAAAGGCGGGAGCTGGGCCTTCCTGggggttccctaggagcggacctcgagacaaggccctgggtgcaagcggtttatttgggggatggctgc
>gene=chr20_21789768-21790005; species=rheMac
ctgCAGGTGAGAAGTGGGATTACTGGTCCCCAGAGGTGCCATGTTCCAAGGGGAGGCCGGCGGTGGGCAAAGAACTAGCAGAGGGTTCAGTCCGAAGCTGCCACCAGGGGGCGCGAGAAAGCTGCAAGCCGTAACAGCTCCAGTAAAAGGCGGGGGCTGGGCCTTCCTGGGGGTTCCCTAGAAGC--------AGACAAGGCCCTGGGTGCAAGCGGTTTATTTGGGGGATGGCTGT
>gene=chr20_22087024-22087235; species=hg19
ggtAATTTTAAAAAATCTGATCCTTGAATTAAATATACTGTAAGGTTGAAATTTGCTGATTCTTCTTGATGCTGACCTCTCTAGAAGAAACAGCCTCATTGCAACAGTGCCACCTGCTGAAAAAAAGAAATGACTGTCTTAGAATTTAAGTCCCCAGATACAGCTTTGATTGGAAGCTTTGATGGCTTCCAAATATTATATAACTTAAGAT
>gene=chr20_22087024-22087235; species=bosTau
g----------TAAATAGGATCCATGAATTAAATATACTG----GTTCAGACCTGGTCCTTC----TGATG--AACTTCAGCAGAAGACGCAGCCTCA-TGCAACAGCGCCACCTGCTGAAGAAAGGAAGCA--TTTGTTAGAATTCAAGTCCCTAGATACGGCTTATAT-------TTTGATGCCTTCCAAACGTT------CTTAAGAT
>gene=chr20_22087024-22087235; species=calJac
ggtgatTAAAATACATATAATCCTTGAGGTAAATATGCTCTGAGGTTAGTATTTGCTGATTCCTCTTGATGCTGACTTCACTAGGAGAAACAGCCTCATTGCAACAGTGCCACCTGCTGAAAAAAAGAAATGACTTTCTGAGAATTTAAGTC-CCAGACATGGCTTGTAT-------TCTGATGGCTTACAAACATTATGTAACTTAAGAC
>gene=chr20_22087024-22087235; species=canFam
A----------AAAATCTGATCCTTGCATTAAATATGCTATATGGTTAAGACTTGTTGCTTCCTCTTGTCTCTGACGTCACCAGA-AACACAGCTTTACTGCAACAGTGCCACCTGCTGAAAAAAG--AATGCTTTTCTTAGAATTCGAGTCCCCA----TGGCTTGTAT-------TTTGATGCCTTCCAAATGTTACTTAACTGAAAGT
>gene=chr20_22087024-22087235; species=equCab
g----------AAAATCTGATCCTAGAGTTCAATTTGCTATATGGTTAAGACTTGCTGATTCCTCTTGATTCTGACTTCGCTAGAGAACACAGCCTCACTGCAACAGTGCCACCTGCTGAAAAAAGTCAACGATTTTCTTAGAATTCAAGTCCCCAGACGTGGCTTGTAT-------TTTGATGCCTTCTGAATGTTGCTTAAGTTAAGAT
>gene=chr20_22087024-22087235; species=gorGor
ggtAATTTAAAAAAATCTGATCCTTGAATTAAATATACTGTAAGGTTGAAATTTGCTGATTCTTCTTGACGCTGACTTCACTAGAAGAAACAGCCTCATTGCAATAGTGCCACCTGCTGAAAAAAAGAAATGACTGTCTTAGAATTTAAGTCCCCAGATACAGCTTGTAT-------TTTGATGGCTTCCAAATATTATATAACTTAAGAT
>gene=chr20_22087024-22087235; species=panTro
ggtAATTTAAAAAAATCTGATCCTTGAATTAAATATACTGTAAGGTTGAAATTTGCTGATTCTTCCTGACGCTGACTTCACTAGAAGAAACAGCCTCATTGCAACAGTGCCACCTGCTGAAAAAAAGAAATGACTGTCTTAGAATTTAAGTCCCCAGATACAGCTTATAT-------TTTGATGGCTTCCAAATATTATATAACTTAAGAT
>gene=chr20_22087024-22087235; species=papHam
ggtAATTTTTAAAAATTTCGTCCTTGAATTAAATATACTATAAGGTTAAAATTTGCCAATTCGTCTTGATGCTGTCTTCACTAGAAGAAACAGCCTCATTGCAACAGTGCCACCTGCTGAAAAAAAGAAATGACTGTTTTAGAATTTAAGTCTCCAGGAACAGCTTGTAT-------TTTGATGGCTTCCAAATATTATATAACTTAAGAT
>gene=chr20_22087024-22087235; species=ponAbe
ggtAATTTTTAAAAATCTGATCCTTGAATTAAATATACTATAAGGTTGAAATTTGCTGAGTCCTCTTGACACTGACCTCACTAGAAGAAACAGCCTCATTGCAACAGTGCCACCTGCTGAAAAAAAGAAATGACTGTCTTAGAATTTAAGTCCCCAGATACAGCTTGTAT-------TTTGATGGCTTCCCAATATTATATAACTTAAGAT
>gene=chr20_22087024-22087235; species=rheMac
ggtAATTTTTAAAAATTTCGTCCTTGAATTAAATATACTATAAGGTTAAAATTTGCTGATTCCTCTTGATGCTGTCTTCACTAGAAGAAACAGCCTCATTGCAACAGTGCCACCTGCTGAAAAAAAGAAATGACTGTCTTAGAATTTAAGTCTCCAGATACAGCTTGTAT-------TTTGATGGCTTCCAAATATTATATAACTTAAGAT
>gene=chr20_22228781-22228992; species=hg19
AGGTGAGAACACTAAAACTAGAGACACATTTTCCTGAGGAATGTTCTAGACTTCAAAATGTTGGCACTGAGGGGGCCGCCTCTCAGCGAGTTGACTACTGGTGACCTCTAATGGCAATCCAAGATACTGCACAAAAACCCCGTGGAAAACTGGGAACTGCTTGTATTATGTGTGGTTAATTCAACTGCAGTTGTGAATTCCCAAGGTCTTT
>gene=chr20_22228781-22228992; species=bosTau
TGGTGAAGACACGAAAGCCAGAGAAACGCTTTCCTGAAGAATGTTCTAGACTTTGAAGT-CCGTC--AGTGGGCACCACGTCTCGGGGAATTGGCTACTGCTGACCTCTAATGGAAACTCCAGGTATTACACCAAAAGAACTTGGAAACCCAGAAAC---TTGTGTTATTTGTGGTTGATCCAACGGAAGTTGTGAAACCCTGGGGTCTCG
>gene=chr20_22228781-22228992; species=calJac
agatgaggacactgaaaccagagaCACATTTTCCTGGGGAACGTTCTAGACTTCAAAATGTTGGCATTTTGGGGGCTGCCTCTCAGCGAGTTGACTACTGCTGACCTCTAATGGCAAGCCAAGGTACTGCACAAAAACTCCGTGGAAAACTGGCAACTGGTTGTATTATGTGTGGTTAATCCAACTGTAGTTGTGAATTCCCAAGGTCTTT
>gene=chr20_22228781-22228992; species=canFam
AGGTGAGGA---------------AACATTTTTCTGAAGAATGTTCTAGACTTAAAAATGTTGGCAGAGTGGGAACTGCCGCTCAGGGCGCTGACTACTACTGACCTCTAATGGCAGCCTAAGGTACTACATCAAAGACCCTTTCAAAGCTGGGAATTG---GTGTTATTTGTAGTAGATCCAACCCCAGTTGTAAATTCCCAAGGTCTTT
>gene=chr20_22228781-22228992; species=equCab
AGGTGAGAATACTAAAACCAGAGATACATTTTCCTGAAGAATGTTCTAGATTTCAAAATGTTGGTCAAGTGGGAGCAGCCTCTCAGGGAGTTGACTACTGCTGACCTCTATTGGCAGTCTGCGGTACTGCACTAAAGACCCTTTGAAAGATGGGAACTAGTTGTGTTATTCCTGGTTAATCCAACTGCAGTTGTGAAGTCCCAAGGTCTTT
>gene=chr20_22228781-22228992; species=gorGor
AGGTGAGAACACTAAAACTAGAGACACATTTTCCTGAGGAATGTTCTAGACTTCAAAATGTTGGCAC-GTGGGGGCCGCCTCTCAGCGAGTTGAGTACTGGTGACCTCTAATGGCAATCCAAGATACTGCACAAAAACCCCGTGGAAAACTGGGAACTGCTTGTATTATGTGTGGTTAATTCAACTGCAGTTGTGAATTCCCAAGGTCTTT
>gene=chr20_22228781-22228992; species=panTro
AGGTGAGAACACTAAAACTAGAGACACATTTTCCTGAGGAATGTTCTAGACTTCAAAATGTTGGCACTGTGGGGGCCGCCTCTCAGCGAGTTGACTACTGGTGACCTCTAATGGCAATCCAAGATACTGCACAAAAACCCCGTGGAAAACTGGGAACTGCTTGTATTATGTGTGGTTAATTCAACTGCAGTTGTGAATTCCCAAGGTCTTT
>gene=chr20_22228781-22228992; species=papHam
AGGTGAGAACACTAAAACGAGAGACACATTTTCCTAAGGAATGTTCTAGACTTCCAAATGTTGGCACTGTGGGGGCCGCCTCTCAGCGAGTTGACTACTGATGACCTCTAATGGCAATTCAAGGTACTGCACAATAACCCTGTGGAAAACTGGGAACTGCTTGTATTATGTGTGGTTAATCCAACCGCAGTTGTGAATTCCCAAGGTCTTT
>gene=chr20_22228781-22228992; species=ponAbe
AGGTGAGAACACTAAAACTAGAGACAAATTTTCCTGAGGAATGTTCTAGACTTCAAAATGTTGGCACTGTGGGGGCCGCCTCTCAGCGAGTTGACTACTGGTGACCTCTAATGGCAATCCAAGATACTGCACAAAAACCCCGTGGAAAACTGGGAACTGCTTGTATTATGTGTGGTTAATTCAACTGCAGTTGTGAATTCCCAAGGTCTTT
>gene=chr20_22228781-22228992; species=rheMac
AGGTGAGAACACTAAAACGAGAGACACATTTTCCTAAGGAATGTTCTAGACTTTCAAATGTTGGCACTGTGGGGGCCGCCTCTCAGCGAGTTGACTACTGATGACCTCTAATGGCAATTCAAGGTACTGCACAACAACCCTGTGGAAAACTGGGAACTGCTTGTAGTATGTGTGGTTAATCCGACCGCAGTTGTGAATTCCCAAGGTCTTT
>gene=chr20_22314884-22315108; species=hg19
TGTTTCTCCTGATGGCTCAGGAGACACCCTCAGACACAGACGGGACCTTTTTCCTTAAGATGAGGGTGCGCTGCAGAGCGGTTATACCTATGCGTGTCCACGTGGGGGCTCCATAGAACAACATCTGTGTTAGAGCCCACTTCAAAACCAACCCACAGCCTCTCAATTGCCAGCTTACACCAAATATAATAAATGTCTGCCCAAATCTGTAATTTCTGTAAATA
>gene=chr20_22314884-22315108; species=bosTau
--TCGGTCCTGCCAGGTCTG-AGACCACCTCTGGTGCATTCTGGACAC------CTGCCAGAACTGGC-GACGTTGAGT-CGCAGGTCTGCACGCGTACACCTGGGGGCGCCACTGAGCCAGGTCTATA--TCAGCATGGGGAAAAAAAAC-CGATAGTGTCCTCACCGCCTGCTCAGGCTATAAGTAATCTGTATCTCCCCAAATCTGTAAATTTTGCAGACA
>gene=chr20_22314884-22315108; species=calJac
-----------------------------TCAGACACAGAGTGGACCTTTTTCCTTAAGATGCGGGTGCGCGGCAGAGCAGTTATACCTACGTGTGTCCACTTGGGGGCTCCATAGAACAACATCTGGGTTAGAG-CCACTTCCAAGCCAACCCACAGCGTCTCAATCGCCAGTGTAAGCCAGGTGTAATACATGTCTGCCCAAATCTGTAACTTCTGTAAATA
>gene=chr20_22314884-22315108; species=canFam
TGCTTGTCTTAAGGGTTACATAGAGTGTCTCAAA--GAGACTGAACCCGTTTCCTTCCCAGAATGTGGTTCTGCAGAGCAGACATTCGTACACGTGTCCACTTGGGGGCTCCATAGAACAA------TGTTCCAGAGCAGTTTAAAAAGAT-CAATAGCATCTCAACTGCCACCTCAGGGCCAACGTAACAC--GTCTGCTCAAATTTGT-AATTTTGCAAACA
>gene=chr20_22314884-22315108; species=equCab
TGTGTTTTTTGGTGGTCGCGTAGACTGTCCCAGACGCAGACTGGACCCTTTTCCTTCACAGGACGGCGGGATGCAGAGCGGCCATGGCGGCATGTGTCCACTGGGGGGCTCCACAGAATAATGTCTGTGTCTGAGCGCACTTTAAAA------ATCAGCTTCTCCAAGGCCAGTTCAGGCCGAATGTAATAC--GTCTGCCCAAAGTTGTAATTTCTGCAAATA
>gene=chr20_22314884-22315108; species=gorGor
TGTTTCTCCTGATGGCTCAGGAGACACCCTCAGACACAGACGGGACCTTTTTCCTTAAGATGAGGGTGCGC-GCAGAGCGGTTATACCTATGCATGTCCACGTGGGGGCTCCATAGAACAACATCTGTGTTAGAGCCCACTT-AAAACCAACACACAGCCTCTCAATTGCCAGCTTACACCAAATATAATAAATGTCTGCCCAAATCTGTAATTTCTGTAAATA
>gene=chr20_22314884-22315108; species=panTro
TGTTTCTCCTGATGGCTACGGAGACACCCTCAGACACAGACTGGACCTTTTTCCTTAAGATGAGGGTGCGCTGCAGAGCGGTTATACCTATGCGTGTCCACGTGGGGGCTCCATAGAACAACATCTGTGTTAGAGCCCACTTCAAAACCAACCCACAGCCTCTCAATTGCCAGCTTACACCAAGTATAATAAATGTCTGCCCAAATCTGTAATTTCTGTAAATA
>gene=chr20_22314884-22315108; species=papHam
TGTCCCTCTT-ATAGCTACGGAGGCGCTCT------CAGACTGGACCTTTTTCCTAAAGATGAGGGTGCGCTGCAGAGCGGTTATACCCACGCGTGTCCACTTGGGGGCTCCATAGAACAACATCTGTGTGAGAGCCCACTT------CAACCCACAGCATGTCAATCGCCAGCTTAAGCCAAATATAATACATGTCTGCCCAAATCTGTAATTTCTGTAAATA
>gene=chr20_22314884-22315108; species=ponAbe
TGTTTCTCCTAATGGCTACGGAGACACCCTCAGACACAGACTGGACCTTTTTCCTTAAGATGAGGGTGCGCTGCAGAGCGGTTATACCTATACGTGTCCACGTGGGGGCTCCATAGAACAACATCTGTGTTAGAGCCCACTTCAAAACCAACCCACAGCAGCTCAATTGCCAGCTTACGCCAAATATAATAAATGTCTGCCCAAATCTGTAATTTCTGTAAATA
>gene=chr20_22314884-22315108; species=rheMac
CGTTTCTCTT-ATGGCTACGGAGACGCCCT------CAGACTGGACCTTTTTTCTTAAGATGAAGGTGCGCTGCAGAGCGGTTATACCTATGCGTGTCCACTTGGGGGCTCCATAGAACAACATCTGTGTGAGAGCCCACTT------CAACCCACAGCATCTCAATCGCCAGCTTAAGCCAAATATGGTAAATATCTGCCCAAATCTGTAATTTCTGTAAATA
>gene=chr20_22319826-22320062; species=hg19
TCAGTCAGTTGTGTCATATTCTGGCTTCATACTTTTTTCCATGCTCATTTAAGGCCATGGAGTTGTCTAATACCTGTTAAGATCTTGGATAGTTTTGACCACCAGGAGGCGTGTTAGACCAGCAAATTGACACTTCGTCACTAGCGTCCATCCTTGAACACTTCGGAAGATTAAAGGTTAAAGATGAACGTGAGCCTCACTGAAAGTGATTGTAGAGAGATAAAGAGAAGGATTAT
>gene=chr20_22319826-22320062; species=bosTau
TTAGTCAGTTGTTTCATATTTTGGCTTTATA--------------------------------------------------ACCTTGAATGGTTT-GGCCACCAGGGGGCGATGTAGACCAGCAAATTGAGAC--AACACATAGGAGCTTCCTCTTAA------GACGGATTGAGAA----AGATAGACGTGAGCTTGATAAAATGTGATTATAGAG-GATGAGGCAGGGGCGGAC
>gene=chr20_22319826-22320062; species=calJac
TCAGTCGTTTGTGTCATATTTTGGATCCATACTCTTTTCCATGCTTACTTAAGGCCACGGA-TTGTCTAGTATCTAGAAAGGCCTTGGATGGTTTTGACCACCAGGGGGCGGGGCAGACTCGCAAACTGACACTGGGTCAGCTGAGTCCATCCTTGAACACT--GGAAGGTTAAAGATTAAAGATGAAGGTGAGCCTCACTGAAAGTGACTGTCCAGAGATAAAGAGAAGGATAAT
>gene=chr20_22319826-22320062; species=canFam
TAAGCCTTTTTTTTCCCATTTAGGGCTTATATCTTTTTCTTTTT--CTGGAAGGCAGC------GTGG----------AG-ACCGCGGACGGCTCCGGCCACCAGGGCGCGTGTTAGACCAGCAAACTGACAC--CGT--------------------------------------------------------------------------------------------------
>gene=chr20_22319826-22320062; species=equCab
TTAGCCAGTTTTGTCACATTT--GGCTTTAATTTTTTCCTATTT--CCTTAGGGCAACAGC--TGTGGAACGCCTAGAAG-ACAGTGGATGGTTTGGGCCACCAGGGGGCGCGCTAGACCAGCGAATTGACAC--AACGCTCAGGAGCTGCCTTTTAA------GATGGATCGAGGGT-AAAGATGGAGGTGAGCTTGGTTCGATGTGACCGCCGGGAGCTAAAGGC---GGGCAT
>gene=chr20_22319826-22320062; species=gorGor
TCAGTCAGTTGTGTCATATTCTGGCTTCATACTTCTTTCCATGCTCATTTAAGGCCGTGGAGTTGTCTAATACCTGTTAAGACCTTGGATAGTTTTGACCACCAGGAGGCGTGTTAGACCAGCAAATTGACACTTCCTCACTAGCGTCCATCCTTGAACACTTCGGAAGATTAAAGGTTAAAGATGAACGTGAGCTTGACTGAAAGTGATTGTAGAGAGATAAAGATAAGGATTAT
>gene=chr20_22319826-22320062; species=panTro
TCAGTCAGTTGTGTCATATTCTGGCTTCATACTTTTTTCCATGCTCATTTAAGGCCATGGAGTTGTCTAATATCTGTTAAGCTCTTGGATAGTTTTGACCACCAGGGGGCGTGGTAGACCAGCAAATTGACACTTCGTCACTAGCGTCCATCCTTGAACACTTCGGAAGATTAAAGGTTAAAGATGAACGTGAGCTTGACTGAAAGTGATTGTAGAGAGATAAAGAGAAGGATTAT
>gene=chr20_22319826-22320062; species=papHam
tCAGTTAGTTGTGTCATATTCTGGCTTCATACTTTTTTCCATGCTTATTTAAGGCCATGGAGTTGTCTAATACCTATTAAGACCTTGGATAGTTTTGACCACCAGGGAGCGTGTTAGACCAGCAAATTGACACTTGGTCACTAGAGTCCATCCTTTAACACTTCAGAAGATTAAAGATTAAAGATGGACGTGAGCTTGACTGAAAGTGATTGTAGAGAGATA---AGAAGGATAAT
>gene=chr20_22319826-22320062; species=ponAbe
TCAGTCAGTTGTGTCATATTCTGGCTTCATACTTTTTTCCATGCTCATTTAAGGCCATGGAGTTGTCTAATACCTATTAAGACCGTGGATAGTTTTGACCACCAGGAGGCGTGTTAGACCAGCAAATTGACACTTGGTCACTAGAGTCCATCCTTGAACGCTTCGGAAGATTAAAGGTTAAGGATGGACAGGAGCTTGACTGAAAGTGATTGTAGAGAGATAAAGAGGAGAATAAT
>gene=chr20_22319826-22320062; species=rheMac
--------------------------------------------------------------------------------------------------------------------------------------------------------------------------------------------------------------------------------------------
>gene=chr20_22664686-22664954; species=hg19
ATACAACATTTTGGGTTCCAGGGATAGAAGGGGTCAGGGGAATTCAACTAGAAAATGCCTCAAACACCAAATTCTCCATCTGGGTAAAACTGGAACCTTTCTGGCTACCCCTCTTCTCCTGTGTACAGCATTGCAATGGGTCCATCTAGTGGTCAAAGGCAAGAATGTCCACCGGTCGGGCCTCTGAAAAGCAACTGAGCCAACAAGCCCTCCCATCTCGGCCAATCTCAGCAGGCCAAGGGACAGGCAGCCTGGCCAGACGTCGGCC
>gene=chr20_22664686-22664954; species=bosTau
GTGGAGTAATTTGGGGTC--------------------AAGGGGTGGTGTGAACATGCCTTCAG--------CCT-------------GCTAGGGCTTTCCTGGTGGC-CCTGGCCTTCTGGGTCCAGCATCACGAGGGGTCCATCTAGTGGTCAAAGAGGGGAATCC-CAACCATTAAG--TAGGGAGAGCCACTGAACC--AGAG-CCTTCGGTCTCTGACCATCCCAACGCGTCAAGGGACCGGCACATTGGTTAGATGCTGGCC
>gene=chr20_22664686-22664954; species=calJac
ATACAGTATTTTGGGCTACGGGGATAGAAAGGGTCCGGAGAATTCAACTAGAAAATGCGTCAATCACCAAATTCTTCAGCTGGGTGAAAGGAAAACCTTTCTGGCCGCCC--CGTCTCCTGGGTACAGCATTGCAATGGGGCCATCTAGTGGTCGAAGACAAGAAAGTCCACCGGTCA-GCCTCTGAAAAGCAACTGGGCCAACAAGCCCTGTGGTCTGGGGCAATCCCAGCAGGCCCAGGGATAGGCAGCCTGGCCAGATGCCTGCC
>gene=chr20_22664686-22664954; species=canFam
ATGCAGCACTTTGGGGTCCTACTACTGAGGAGTTCTGGGGAATTCAAGTAGAAAATGCCTCTGGCACAAATTCTC-TAGTTGATTTAAGCCAGAGCTTCCCTGGCTGC-CCCCTTTTCTTGGGTCTGGTATTGCAATGGGTCCATCTAGTGGTCAAAGGCAAGAATTTCCAACCATCAGGCCTCTGGAAAGCAGCATAGCCAGAGACCCCTTCGGTCTATGTCCAGCTCACCAGGTCAAGGGACAGGCAAACTGGCCAGATACTGGCC
>gene=chr20_22664686-22664954; species=equCab
ATGCAGCACTTCGGAGTCCTGGGATAAGGGAGGTCTGCGGAATTCAACTAGAAAATACATCTGGCATAAACTCTC-TAACCGGGCAAATT--GAGCCTTCCTGGCTG---CCCTTCTCCTAGGTCTGGCATTGCAATGGGTCCATCTAGTGGTCAAAGGCAAGGATTTCCAACCGTTAGTTCTCTGAAAAGCAACTGGACC--AGAACCCTCCAGTCTCTGACAGTATCACCAGGTCAA-----AGGTAAACTAGCCAGATGCTGGCC
>gene=chr20_22664686-22664954; species=gorGor
ATACAACATTTTGGGTTCCAGGGACAGAAGGGGTCAGGGGAATTCAACTAGAAAATGCCTCAAACACCAAATTCTCCATCTGGGTAAAACTGGAACCTTTCTGGCTACCCCTCTTCTCCTGGGTACAGCATTGCAATGGGTCCATCTAGTGGTCAAAGGCAAGAATGTCCACCGGTCAGGCCTCTGAAAAGCAACTGAGCCAACAAGCCCTCTCATCTCGGCCAATCTCAGCAGGCCAAGGGACAGGCAGCCTGGTCAGACGTCGGCC
>gene=chr20_22664686-22664954; species=panTro
ATACAACATTTTGGGTTCCAGGGATAGAAGGGGTCAGGGGAATTCAACTAGAAAATGCCTCAAACACCAAATTCTCCATCTGGGTAAAACTGGAACCTTTCTGGCTACCCCTCTTCTCCTGGGTACAGCATTGCAATGGGTCCATCTAGTGGTCAAAGGCAAGAATGTCCACCGGTCAGGCCTCTGAAAAGCAACTGAGCCATCAAGCCCTCCCATCTCGGCCAATCTCAGCAGGCCAAGGGACAGGCAGCCTGGCCAGACGTCGGCC
>gene=chr20_22664686-22664954; species=papHam
ATACAACATTTTGGGTTCCAGGACTTGAAGGGGTCAGGAGAATTCAACTAGAAAATGCCTCAAATACCAAATTCTCCATCTCAGTGAAACTGGAACCTTTCTGGCCACCCCTCGTCTCCTGGGTACGGCATTGCAATGGGTCCATCTAGTGGACAAAGGCAAGAATGTCCACCAGTCAGGCCTCTGAAAAGCAACTGAGCCAACAAGCCCTCCTGTCGCAG----------------------CAGGCAGCCTGGCCAGTCACCGGCC
>gene=chr20_22664686-22664954; species=ponAbe
ATACAACATTTTGGGTTCCAGGTATAGAAGGGGTCAGGGGAATTCAACTAGAAAATGCCTCAAACACCAAATTCTCCATCTGGGTAAAACTGGAACCTTTCTGGCTACCCCTCTTCTCCTGGGTACAGCATTGCAATGGGTCCATCTAGTGGTCAAAGGCAAGAATGTCCACCGGTCAGGCCTCTGAAAAGCAACTGAGTCAACAAGCCCTCCCGTCTCGGCCAATCTCAGCAGGCCAAGGGACAGGCAGCCTGGCCAGACGTTGGCC
>gene=chr20_22664686-22664954; species=rheMac
ATACAACATTTTGGGTTCCAGGACTTGAAGGGGTCAGGAGAATTCAACTGGAAAATGCCTCAAATACCAAATTCTCCATCTCAGTGAAACTGGAACCTTTCTGGCCACCCCTCGTCTCCTGGGTACGGCATTGCAATGGGTCCATCTAGTGGACAAAGGCAAGAATGTCCACCAGTCAGGCCTCTGAAAAGCAACTGAGCCAACAAGCCCTCCTGTCGCAG----------------------CAGGCAGCCTGGCCAGTCACCGGCC
>gene=chr20_22672335-22672599; species=hg19
AAAATTCATAAAAGCAGGTGGAAGCAAAATCGTGTCTGAATGTAGGACCCTCTTCTAGTTCCCTTTTGAAGCAGCCGCTTAGGCCGTCTGCAATTAAGCCGATTTGACAGTAGAGGGCAGCAGAGGGTGCCGTTTCAGGGTTCATTCGGCCGCACAGGCACAAGCTCCCTACCGGCTCGGCCTCAGCCGGAGGCCCTGGCAGAGCTAACAATGGCCGGCTCCGCCAAGGCGCGAGCAATGAGCTGGATAAAGTCTCAAGCGACC
>gene=chr20_22672335-22672599; species=bosTau
-----------------------------------------------------------------------------------CCAGCTGCAATGAGGCAGCACAGGCAGCAGAGGGCAGCAGAGGATGCTGTTTCATGGCTAGGCTCCCCA-CGGACCCTACA------------------------GG-AAGGCAGGCCTTGCTCCCCGAAGCCAGTCCTGCCCAGGTGCCGACACAGAAT----TAAAGTCTCTGGC----
>gene=chr20_22672335-22672599; species=calJac
AAACTTCATAAAAGCAGGTGGAAGCGAACTTATGTCTGAATGCAGGACGCTCTTCCAGCTCCCTTTGGAAGAAGCCTCTTAGGCCGTCTGCAATTAAGGAGATTGGACGGCAGAGGGCAGCAGAGGATGCCGTTTCACGGTCCATTTGGCAGCCCAAGCACGGGCTCTCGCCCCACTCGACCCCAGCTGGAGGCCCAGGCAGAGCTCACAGCGGCCAGCTCCGCCAAGGTGCCAGCAACGAGTTGGAAAAAGTCTCAAGCGACC
>gene=chr20_22672335-22672599; species=canFam
----TGTACAGAGGCAGGTCAGGAATAAATCATGTT-TAAGGCAGAATAGTTTTATAAGCTCCCTGCGCA-------------CCAGCTGCAATCAAGCAGCGTGAGCAGCGGAGGGCAGCAGAGGACGTAGTTGTGAGG--AGGCTCCCCAC-----CCTGCG------------------------GGAAAAGCCCACAGACCTTGCAGGGGCCAGTTCTGCCAA----------------------------CCGGTGAAC
>gene=chr20_22672335-22672599; species=equCab
CAGACGCATAGAAGCGGGTGGAAGACCAATTACA---CAAGGCGGAATGCTCTTGTAGCTCCCCT--GAA-------------CCAGCTGCAATGAAGCAGCATGGGCAGCAGAGGGCAGCAGAGGATGGTGTTTCATGGTTGGGCTCCCCACCCAGCCCTGCA------------------------GG-AAAGCCCT-GGTTCTCCCACAGGCCAGCTCCACCAAAGTG-TGGCACTGAGCTGGAGAAAGTCT--GCTTGTC
>gene=chr20_22672335-22672599; species=gorGor
AAAATTCATAAAAGCAGGTGGAAGCAAAATCATGTCTGAATGTAGGACCCTCTTCTAGTTCCCTTTTGAAGCAGCCGCTTAGGCCGTCTGCAATTAAGCCGATTTGACAGTAGAGGGCAGCAGAGGATGCCGTTTCAGGGTTCATTCGGCCGCCCAGGCACAAGCTCCCTGCCGGCT-GGCCTCAGCTGGAGGCCCTGGCA-AGCTAACAATGGCCAGCTCCGCCAAGGCGCGAGCAATGAGCTGGATAAAGTCTCAAGCGACC
>gene=chr20_22672335-22672599; species=panTro
AAAATTCATAAAAGCAGGTGGAAGCAAAATCACGTCTGAATGTAGGACCCTCTTCTAGTTCCCTTTTGAAGCAGCCGCTTAGGCCGTCTGCAATTAAGCCGATTTGACAGTAGAGGGCAGCAGAGGATGCCGTTTCAGGGTTCATTCGGCCGCACAGGCACAAGCTCCCTACCGGCTCGGCCTCAGCTGGAGGCCCTGGCAGAGCTAACAATGGCCAGCTCCTCCAAGGCGCGAGGATTGAGCTGGATAAAGTCTCAAGCGACC
>gene=chr20_22672335-22672599; species=papHam
AAAATTCATAAAAGCAGGTGGAAGCGAAATCACGTCTGAATGCAGGATGCTCTTCTAGTTCCCTTTTGAAGCAGCCTTTTAGGCCGTCTGCAATTAAGCCTATGCGACAGTAGAGGGCAGCAGAGGATGCCATTTCATGGTTCATTCGGCCGCCCAGGCACAAGCTGCCTCCCAACTCGGCCCCAGCTGGAGGCCCTGACAGAGCTCACAATGGCCAGCTCCGCGAAGGTGCAAGCAATGAGCTGGAT-AAGTCTCAAGCGATC
>gene=chr20_22672335-22672599; species=ponAbe
AAAATTCATAAAAGCAGGTGGAAGCAAAATCATGTCTGAATGTAGGACGCTCTTCTAGTTCCCTTTTGAAGCAGCCGCTTAGGCCGTCTGCAATTAAGCCGATTTGACAGTAGAGGGCAGCAGAGGATGCCGTTTCATGGTTCATTCGACCTCCCAGGCACAAGCTCCCTCCCGGCTCGGCCCCAGCTGGAGGCCCTGGCAGAGCTAACAATGGCCTGCTCCACCAAGGTGCGAGCAATGAGCTGGATAAAGTCTCAAGCGACC
>gene=chr20_22672335-22672599; species=rheMac
AAAATTCATAAAAGCAGGTGGCAGCGAAATCACGTCTGAATGCAGGATGCTCTTCTAGTTCCCTTTTGAAGCAGCCTTTTAGGCCGTCTGCAATTAAGCCTATGCGACAGTAGAGGGCAGCAGAGGATGCCGTTTCATGGTTCATTCGGCCGCCCAGGCACAAGCTGCCTCCCAACTCGGCCCCAGCTGGACGCCCTGGCAGAGCTCACAATGGCCAGCTCCGCGAAGGTGCAAGCAATGAGCTGGAT-AAGTCTCAAGCGATC
>gene=chr20_23031477-23031704; species=hg19
TCCCCCTCGGGTCGCCCCCATAATGGTGAGAGGCAAACTGTTTAAAAACACCCTTGCCTCTCTCCTCTACTGTCCTCACAACGAGCGCCAGGGGGCGGCGCTGTCGAGCTCTAAACAAAGCCAAGGAAGTTGGAGAAGTTTCGGGCTAAAAAGGGTTAAGGTGTAGGAGCACAGAGTCCTCCTTCTGGGGTTGGAAGCTCCGTTCCCGGGCAGCTCAGCGTGGATTC
>gene=chr20_23031477-23031704; species=bosTau
------------CCACAGCCCAACCGAGAGTGGCAAAT------AACACCCTGTGCCA-TCCTCCGCTGCGGTCCTCACAGGATGCGCCAGGTGGCGGCGCTGTTGAACTCTAAACGAAGCCAAAGAAATTGGCGATCCCCTGGGCT-GAAAGGATTCTTATG--------CAGAGTCCTTT-CTCCGGGCAGGACT---------------------CGCGGATCC
>gene=chr20_23031477-23031704; species=calJac
ACCTCCTCCGGTCGCCCCCATAACAGTGAGAGGCAAAAGGTTCAAAGACACCCTTGCGTCTCTCCTCCACCGTCCTCACAACGAGCGCCAGGCGGCGGCGCTGTCGAGCTCTAAACAAAGCCAAGGAAGTTGGAGAAGTTTCGGGCTAAAAAGGGTTAAGGTCTGGGAGCGCAGAGGCCTCCCCCTGGGGTAGGAAGCTCCGTACCCCGGCAGCCCCTTGTGGATTC
>gene=chr20_23031477-23031704; species=canFam
--------------------------------------------AA-GCCCTGTGCC---TCTGCTCTGTGCTCCTCACAACTGGCGCCAGAGGGCGGCGCTGTTGAACTCTACACAAAGACCTAAAAGTCGGAGACCTCTTGGGCGGAAAAGAGTGTGGGTGTGGGAATGTCGGGACCTCG-CAGGGGGCTGGAAACTGGGTTCCCGGAAAGCCCCTCGAGGCTTC
>gene=chr20_23031477-23031704; species=equCab
------------CCAGAGCATAACCGAGAGTGGCAAAC------AACATCCTATGTC---TCTCCGCTATGGTCCTCACAAGAAGCACCAGGAGGCGGCGCTGATGAGCTCTAAACAAAGCCAAAGAAGTTGGCGATCTCCAGGGCTGAAAAGGGTTAGCACGTGGGAACACAAAGGCCTCACCCTGGGGCAGGAAACTCGACTCCCGGGAAGCCCTGCGCAGATTC
>gene=chr20_23031477-23031704; species=gorGor
TCCCCCTCGGGTCGCCCCCATAATGGTGAGAGGGAAACTGTTTAAAAACACCCTTGCCTCTCTCCTCTACTGTCCTCACAACGAGCGCCAGGGGGCGGCGCTGTCGAGCTCTAAACAAAGCCAAGGAAGTTGGAGAAGTTTCGGGCTAAAAAGGGTTAAGGTGTAGGAGCACAGAGGCCTCCTTCTGGGGTTGGAAGCTCCGTTCCCGGGCA--TCAGCGTGGATTC
>gene=chr20_23031477-23031704; species=panTro
TCCCCCTCGGGTCGCCCCCATAATGGTGAGAGGCAAACTGTTTAAAAACACCCTTGCCTCTCTCCTCTGCTGTCCTCACAACGAGCGCCAGGGGGCGGCGCTGTCGAGCTCTAAACAAAGCCAGGGAAGTTGGAGAAGTTTCGGGCTAAAAAGGGTTAAGGTGTAGGAGCTCAGAGGCCTCCTTCTGGGGTTGGAAGCTCCGTTCCCGGGCAGCTCAGCGTGGATTC
>gene=chr20_23031477-23031704; species=papHam
TCCCCCTCAGGTCGCCCCCATAATGGTGAGAGACAAACGGTTTaaaaaCACCCTTGCCTCTCTCCTCTACTGTCCTCACAACGAGCGCCAGGGGGCGGCGCTGTCGAGCTCTAAACAAAGCCAAGGAAGTTGGAGAAGTTTCGGTCTAAAAAGGGTTAAGGTGTAGGAGCACATAGGCCTCCGTCTGGGGTTGGAAGCTGCGTTCCCGGGCAGTTCCGCGTGGATTC
>gene=chr20_23031477-23031704; species=ponAbe
G-------------CCCCCATAATAGTGAGAGGCAAACTGTTTAAAAATACCCTTGCCTCTCTCCTCTACTGTCCTCACAACGAGCGCCAGGGGGCGGCGCTGTCGAGCTCTAAACAAAGCCAAGGAAGTTAGAGAAGTTTCGGGCTAAAAAGGGTTAAGGTGTAGGAGCACAGAGGCCTCCTTCTGGGGTTGGAAGCTCCGTTCCCGGGCAGCTCAGCGTGGATTC
>gene=chr20_23031477-23031704; species=rheMac
-------------------------------------------AAAAACACCCTTGCCTCTCTCCTCTACTGTCCTCACAACGAGCGCCAGGGGGCGACGCTGTCGAGCTCTAAACAAAGCCAAGGAAGTTGGAGAAGTTTCGGTCTAAAAAGGGTTAAGGTGTAGGAGCACATAGGCCTCCATATAGGGTTGGAAGCTGCGTTCCCGGGCGGTTCCGCGTGGATTC
>gene=chr20_23181636-23181888; species=hg19
gctgctttactataaatcATTAGGGTGTAGCAATCACAGTTTGAGATCTGGCCTCCCAGGGAGGCTGAGGAGTGGCGGGCTTCCTCCAGAGATGGCAGGCTGGGTATCGGAACAGCACCTGGAAGGAGAAGCATGACACCTGGTGGAGAGCAAGGACCCGACAGCCAGGACCCAACCCGGACATGCCACAGGGAGCTCGGAGCAGCCTCAGGGACCCCGTCTACCCAGTGGGGGTGTGGCAGGAAgcagtga
>gene=chr20_23181636-23181888; species=bosTau
------------------------------------------------------------------------------------------------------------------------------------------------------------------------------------------------------------------------------------------------------------
>gene=chr20_23181636-23181888; species=calJac
gctgctttgctCTAAATTATTGGGGTGTAGCAATCACGGTTTGAGGCCTGGCCTCCCAGAGAGCCTGAGGCATGGCGGGCTTCCTCCAGAGTTGGCAAGCTGGGTATCGGAGCAGCTCCTAGAAGGAGAAGCATGACACCTGGTGGACAGCAAGGACCCAACAGCCAGGCCCCAACCCCGACATGCCACAGGGAGTGGGGAGCTGCCTCAGGGACCCCATGTACCCAGTGGGGGTGTGGCAGGAAGCAGTGA
>gene=chr20_23181636-23181888; species=canFam
-------------------CTGGAACATAATAAACAGAGCTTGAGGCCTTCCTTTCCACAGTGCCTGAGGAGCTGTGGGCTC---CTAGAGGCCACAGGTGGGAGG---GAGCAGCACCAGGAAGGAGAAGTACGACACCTGGTGGAGAACTGGCGCCCAGCAGCCAGGACCCAACCCGGAGCCG-CCCA---------------------AC----------CTCAGCAGGTGTG-------------TGA
>gene=chr20_23181636-23181888; species=equCab
g-tg-ttaactctaaaatattgggatgtagtaaataaagtttgagatcttccttcccagagagaAAAAGGAGCTTCAGGTTCCCTCCGGAGACCATGGGCTGAAAA---CCCCAGTGCCC-------GCAGGACAAGACCTGGTGGAGACCCGGAGCCTGACAGCCAGGACCCAAGTGGGAGATG-CCCACGTG----------G-----GGCACCCGTGGTCCCTAGCAGGTGTGAGGCAGGAAACGATGA
>gene=chr20_23181636-23181888; species=gorGor
gctgctttactataaatcATTAGGGTGTAGCAATCACAGTTTGAGATCTGGCCTCCCAGGGAGGCTGAGGAGTGGCGGGCTTCCTCCAGAGATGGCAGGCTGGGTATCGGAACAGCACCTGGAAGGAGAAGCATGACACCTGGTGGAGAGCAAGGACCCGACAGCCAGGACCCAACCCGGACATGCCACAGGGAGCTC-GAGGAGCCTCAGGCACCCCGTCTACCCAGTGGGGGTGTGGCAGGAAgcagtga
>gene=chr20_23181636-23181888; species=panTro
GCTGCTTTACTATAAATCATTAGGGTGTAGCAATCACAGTTTGAGATCTGGCCTCCCAGGGAGGCTGAGGAGTGGCGGGCTTCCTCCAGAGATGGCAGGCTGGATATCGGAACAGCACCTGGAAGGAGAAGCATGACACCTGGTGGAGAGCAAGGACCCGACAGCCAGGACCCAACCCGGACATGCCACAGGGAGCTCGGAGCAGCCTCAGGGACCCCGTCTACCCAGTGGGGGTGTGGCAGGAAGCAGTGA
>gene=chr20_23181636-23181888; species=papHam
gctgctttactaTGAATCATTAGGGTGTAGCAATCAGGGTTTGAGATCTGGCCTGCCAGGGAGGCTGAGGAGTGTTGGGCTTCCTCCAGAGACTGCAGGCCGGGTATCAGAGCAGCTCCTGGAAGGAGAAGCATGACACCTGGTGGACAGCAAGGACCCGACAGCCAGGACCCAACCCGGACATG-CACAGGGAGCTGGGAGCAGCGTCAGGGACCCTGTCTACCCAGTGGgtgtgtggcaggaagcagtga
>gene=chr20_23181636-23181888; species=ponAbe
gctgctttactataaatcATTAGGGTGTAGCAATCACGGTTTGAGATCTGGCCTCCCAGGGAGGCTGAGCAGTGGCGGGCTTCCTCCAGAGATGGCAGGCTGGGTATCGGAACAGCACCTG--AGGAGAAGCATGACACCTGGTGGAGAGCAAGGACCC---------------------------------------------------------------------------------------------
>gene=chr20_23181636-23181888; species=rheMac
GCTGCTTTACTATAAATCATTAGGGTGTAGCAATCACGGTTTGAGATCTGGCCTGCCAGGGAGGCTGAGGAGTGTTGGGCTTCCTCCAGAGACTGCAGGCCGGGTATCAGAGCAGCTCCTAGAAGGAGAAGCATGACACCTGGTGGACAGCAAGGACCCGACAGCCAGGACCCAACCTGGACATG-CACAGGGAGCTGGGAGCAGCGTCAGGGACCCTGTCTACCCAGTGGGTGTGTGGCAGGAAGCAGTGA
>gene=chr20_23216119-23216350; species=hg19
CAGTCTCCCTCCCCATTCTACAGCCCACAGCTTCCATGTTAGCTTCCATGCAAACCCAAGGCTTCATTTGCCCGGCCCTGGGCcagcacagcactgctgaatctgtgcgctccgtctccaacagcgacaccgtgtggcaggaagaaggaatggtagtaatggagtaggtgcaggtttttccccacttaggtgtgaagactgaccctcttctgtttataagccctatggtGG
>gene=chr20_23216119-23216350; species=bosTau
CAGCCTCCCC--------CACGGCACTTCAGTCACAAGTCAGCCTCCCTCCAAGTTCAAGG-ACCC---CAGCAGGTGCCGGCCCATTCGGTACAGCCACAGGGAGACGTACAGTCTGCCACAGTGCCACCGTGTGGCAGGAGG--GGGAAGGCAGGG-ATGAGCAGGTGCCCACCGTGG---CCCTGGGGGGGAACTCCGTCCCCAGCGTGTCTCTAAGGA---------
>gene=chr20_23216119-23216350; species=calJac
CAGTC-CCCTTCTCATTCTACA-CACCCTCCTTCCCTGTCAGCTTCCATCCAAACCCAAGGCCACGTGTGCAGGGGCCGGGGCcagcacagcgctgcggaatctgtgcgctccgtccccaacagcgacaccgtgtggcaggaagaagaaatggtactaagagaacaggtggaggtctgtccccactgaggtgtgaagactgacccttttctgtttataagccccATGGAGA
>gene=chr20_23216119-23216350; species=canFam
--------------------------------------------TCCCTCCAAGTCCAAGGCAGCC---GGCCAGGTCTGAG---GCACCTCACAACTGATACCA-AAGATGCATCTTCCACAGCGACACCTCATGGCAGGAGGAAGAAGTGGCAGCG-GTGGG------------------CACTTGGGTGTGAAGACTGACCCTCTTTTGTCTGTAAGCACCAGGGCAG
>gene=chr20_23216119-23216350; species=equCab
CATCCACCCCCTCC---CTACAGCCCTCTATTAAGGTGTGAGCTTCTCTCCTAGTCCAAGGCAGCC---GGCCAGGTTCCAGCCAGCACCGCACAGCTGAACAGGTGAGCTCTgttctcaacagcgacaccgtgtggcaggaggaagcgatggcagtg-ttgagcaggtgtgggtctttgcccacttggctgtgaagaccgaccctct-CCGTCCGTAGGGCTCAAGGCCG
>gene=chr20_23216119-23216350; species=gorGor
CAGTCTCCCTCCCCATTCTACAGCACAC------------AGCTTCCATGCAAACCCAAGGCTTCATTTGCCCGGCCCTGGGCcagcacagcactgctgaatctgtgcgctctgcctccaacagcgacaccgtgtggcaggaagaaggaatggtagtaatggagtaggtgcaggtttttccccacttaggtgtgaagactgaccctcttctgtttataagccccATGGTGG
>gene=chr20_23216119-23216350; species=panTro
CAGTCTCCCTCCCCATTCTACAGCCCACAGCTTCCATGTTAGCTTCCATGCAAACCCAAGGCTTCATTTGCCCGGCCCTGGGCCAGCACAGCACTGCTGAATCTGTGCGCTCCGTCTCCAACAGCGACACCGTGTGGCAGGAAGAAGGAATGGTAGTAATGGAGTAGGTGCAGGTTTTTCCCCACTTAGGTGTGAAGACTGACCCTCTTCTGTTTATAAGCCCCATGGTGG
>gene=chr20_23216119-23216350; species=papHam
CAGTCCCCCTCCCCATTCTACAGTGCACAGCTTTCGTGTTAGCTTCCATGCAAACCCAAGGCTTCATTTGCCGGGGCCTgggccagcacagcagggctgaatctgtgcgctccgtctccaacagcgacaccgtgtggcaggaagaaggaatgatagtaatggagcaggtgcaggtctttccccacttaggtgggaagactgacccgcttctgtttataagccccATGGTGG
>gene=chr20_23216119-23216350; species=ponAbe
CAGTCCCCCTCCCCATTCTACAGCGCACAGCTTCCATGTTAGCTTCCATGCAAACCCAAGGCTTCATTTGCCAGGGCCTGGGCcagcacagccctgctgaatctgtgcgctccatctccaacagcgacaccgtgtggcaggaagaaggaatggtagtaatggagcaggtgcaggtttttccccacttaggtgtgaagactgaccctcttctgtttataagccccatggtGG
>gene=chr20_23216119-23216350; species=rheMac
CAGTCCCCCTCCCCATTCTACAGTGCACAGCTTTCGTGTTAGCTTCCATGCAAACCCAAGGCTTCATTTGCCAGGGCCTGGGCCAGCACAGCACGGCTGAATCTGTGCGCTCCGTCTCCAACAGCGACACCGTGTGGCAGGAAGAAGGAATGGTAGTAAC--AGCAGGCGCAGATCTTTCCCCACTTAGGTGTGAAGACTGACCCGCTTCTGTTTATAAGCCCCATGGTGG
>gene=chr20_23321213-23321441; species=hg19
CTTTTTAAATGCCCTATGTTTGATATAGGGAAGGAACACTTTGGTTTCTTGATCAGAAAAGGTGTCACTCAGATCCTGTCTACAACGCAAGCAGAGCGGCTCTTGTCAAAGGCTAGACCACCCTCGTGTGGCTGCTTCTGTGAATGGCAATTCAGATTTGAAGAGCAAGACAGATCAGACAGCTTCAAAAGCGGGAAAACTggctgggcgcagtggctcatgcctgta
>gene=chr20_23321213-23321441; species=bosTau
CTTCTCCATTTTCCTGGGTTTGCTCT------AGAGCCGCTTTGTCA---------------------TCACA----GGCCTGAAGCCATAAACAGAGGCTCTTTCCAAAGTCTGGACCACACTCGTGTGGCCATTGCT-TGAATAGCAGCTCAGAATTTAAGGGCTGGA-AAGTCA---------------------------------------------------
>gene=chr20_23321213-23321441; species=calJac
---------------------------------------------------------------------------------------------CAGCGGCGCTTGTCAAAGGCTAGATCGCCCTCGTGTGGCTGCTTCTGTGAATGGCAATTCAGAATCGAAGAGTAAG----ATCAGACAACTTCAAAAACAGGAAAACTggctaggcgtggtggctcacgcctgta
>gene=chr20_23321213-23321441; species=canFam
CTTTGCAATTTTC-AATTTTTGATATAGGAATGCAGTGCTCTTGTTC-ATGGTGAGAACAGA-----CTCTCA----GTCCTGGGGCCA----AAACAGCTCTCTCTAAAGTGTAGACCGCACTCCTGTGGCCACTG-TGCAAACAGCAGCTCAGAATG-AAGGGCTGGAGGAGTCAGACAGCTTCTAAGGTAAGGAAA-----------------------------
>gene=chr20_23321213-23321441; species=equCab
CTTCGCAGTTTTCAAACGTTTG----AGGAATGGAGCACTTCCATTTGGTGACAAGAACACC-----CTCACA----GTCTCAGAGCTGACCAGAGCAGCTCCTGCCGGAGCCTGGACGACACTCATGTGGCCACTGCTGTGAACAGCAGCTCAGAACC-GCGAGCAGGCCGAGCCAGGCGGCTTCAAAGGCGGGCAAA-----------------------------
>gene=chr20_23321213-23321441; species=gorGor
CTTTTTAAATGCCCTATGTTTGATATAGGGAAGGAACACTTTAGTTTCTTGATCAGAAAAGATGTCACTCAGATCCTGTCTACAACGCAAGCAGAGCGGCTCTTGTCAAAGGCTAGACCACCCTCGTGTGGCTGCTTCTGTGAATGGCAATTCAGATTTGAAGAGCAAGACAGATCAGACAGCTTCAAAAGCGGGAAAACTggctgggcgcagtggctcatgcctgta
>gene=chr20_23321213-23321441; species=panTro
CTTTTTAAATGCCCTATGTTTGATATAGGGAAGGAACACTTTGGTTTCTTGATCAGAAAAGATGTCACTCAGATCCTGTCTACAACGCAAGCAGAGCGGCTCTTGTCAAAGGCTAGACCACCCTCGTGTGGCTGCTTCTGTGAATGGCAATTCAGATTTGAAGAGCAAGACAGATCAGACAGCTTCAAAAGCGGGAAAACTggctgggcgcagtggctcatgcctgta
>gene=chr20_23321213-23321441; species=papHam
CTTTTTAAATGCCATATGTTTGATATAGGGAAGGCACACTTTGGTTTCTTGATCAGAAAAGATGTCACTCACATCCTGTCTACAATGCAAGCAGACCGGCTCTTGTCAAAGGCTAGACCACCCTCGTGTGGCTGCTTCTGTGAATGGCAATTCAGATTCAAAGAGCAAGAC--ATCAGACAGCTTTAAAAATGGGAAAACTggctgggcgcagtggctcacgcctgta
>gene=chr20_23321213-23321441; species=ponAbe
CTTTTTAAATGCCCTATGTTTGATATAGGGAAGGAACACTTTGGTTTCTTGATCAGAAAAGATGTCACTCAGATCCTGTCTACAACGCAAGCAGAGCGGCTCTTGTCAAAGGCTAGACCACCCTCGTGTGGCTGCTTCTGTGAATGGCAATTCAGATTCGAAGAGCAAGACAGATCAGACAGCTTCAAAAGCGGGAAAACTggctgggcgcggtggctcatgcctgta
>gene=chr20_23321213-23321441; species=rheMac
CTTTTTAAATGCCATATGTTTGATATAGGGAAGGCACACTTTGGTTTCTTGATCAGAAAAGATGTCACTCAGATCCAGTCTACAATGCAAGCAGACCGGCTCTTGTCAAAGGCTAGACCACCCTCGTGTGGCTGCTTCTGTGAATGGCAATTCAGATTCAAAGAGCAAGAC--ATCAGACAGCTTTAAAAAAGGGAAAACTggctgggcgcagtggctcacgcctgta
>gene=chr20_23422505-23422782; species=hg19
GCCAGAGAGTAAGGCAGCTGGAACAGAGAGAACCGGCAAGGCGGGAGGGCAGCGTGGGGAGGACCAGTCAGCATAGGTCAAATCCTCATCCCAATGCAGACTGTCCCACAGGCTGGCTCAGTGAGGCACTTCTACCACAAGATGGCGATGTTGCCCATTTGGTTCTTGGTTCTTCCACAATTGGTTAAGACCCCAAGGAGGCTTGCCTTGTGAAATCAATCCATCACCATTAAGTTAGCTGTTAAGGAATAATGATGAGCATTTGATGTCATTCACA
>gene=chr20_23422505-23422782; species=bosTau
-----AGATCAAGGCGGTTAGAGAGAGGGGAGGCAG---GAATGGAGACCAGGGTGGGGCGGGCC------------------------------------------------------------------------------------------------------------------------------------------------------------CTCTATCACTAAGCTAA--CTGAAGTGATTGTCACAAGCGTCTGATATCATTCGGC
>gene=chr20_23422505-23422782; species=calJac
GCCAGAGAGTAA--------------------------AGGCAGGAGGGCAGGGTGCGGAGGACGCGTCCG-GTAGGTGAAGTCCTCGTCCCCGTGCAGA--------CGGGCTGGCTCACTGAGGCACTTCCACCACAAGATGGCGATGTTGCCCATTTGGTGCTTTCTCCTTTCTGGATTGGTGGAGACCCCAAGGAGGCTTGTCTTGAGAAATCGATCTACTTCCTCTAAGTGAGCTGTTAAAGAATAA--GTAAGCACTGGATGTGATTCCCA
>gene=chr20_23422505-23422782; species=canFam
ATGAGAGAGGGAGGCAGTGGGAACAGGAGAAACCAGCACGGGTGGGGAGTAGAGAGGGGCAGGCATGTTAGTGTG---CAAAGCCTGACATCACATCAGCCTGTCC------CCGGCTCCATCACATACTCTTGTCCCAAGATGTTCTTGC--CAAGTTGCTCCCCAGGTTAGTGCTCGTGAATCTGAGAATCCCAGGAGACATGTCTTGTAGAATCAGTCTATAATCATTCAGTTAACTCTAAAAGAATAGTTATGAATGTTTGTTGTCATTCAAA
>gene=chr20_23422505-23422782; species=equCab
GTCAGAAATAGGGGCAGTGGGAATAGGAGAAACCAGTAAGGGTAGGG-GCAGAGAGGGGTGAACATGTTACTATG---CAAATCCTTATGTCACATTAGCCTGTTC------CCATCTCCGTCACACACTCTTGCCACAAG--GTTCTTCT--CGAAGTTGGCTCCCCATCTGTCTTCATGAATCTGAGAATCTGAGGAGGCCTGTCCTGTGGAATCAATCCATTGTCATTAAGTTCACTTTAAAAGAATTGTTGTGAGCATTTGATGTCATTCAAA
>gene=chr20_23422505-23422782; species=gorGor
GCCAGAGAGTAAGGCAGCTGGAACAGAGAGAACCGGCAAGGCGGGAGGGTAGGGTGGGGAGGACCAGTCAGCATA--------------------------------------------------------------------GGCGATGTTGCCCATTTGGTTCTTGGTTCTTCCACAATTGGTTAAGACCCCAAGGAGGCTTGCCTTGTGAAATCAATCCATCACCATTAAGTTAGCTGTTAAAGAATAATGATGAGCATTTGATGTCATTCACA
>gene=chr20_23422505-23422782; species=panTro
GCCAGAGAGTAAGGCAGCTGCAACAGAGAGAACCGGCAAGGCGGGAGGGCAGGGTGGGGAGGACCAGTCAGCATAGGTCAAATCCTCATCCCAATGCAGACTGTCCCGCAGGCCGGCTCAGTGAGGCACTTCTACCACAAGATGGCGATGTTGCCCATTTGGTTCTTGGTTCTTCCACAATTGGTTAAGACCCCAAGGAGGCTTGCCTTGTGAAATCAATCCATCACCATTAAGTTAGCTGTTAAAGAATAATGATGAGCATTTGATGTCATTCACA
>gene=chr20_23422505-23422782; species=papHam
GCCAGAGAGTAAGGCAACTGTAACTGAGAGAACCCGCAAGGAGGGAGTGCAGGGTGGGCAGGACCAGTCAGTGTAGGTCAAATCCTTATCCCAGTGCAGACTGTCCCGCGGACTAGCTCAGTGAGGCACTACTACCACAAGATGGCGATGTTGTCCATTTGGTTCTTGGTTCTTCCTCTCTTGGTTGAGACCCCAAGGAGGCTTGTCTTGTGAAATCAATCAATTACCATTAAGTTAGCTGTTAAAGAATAATGATGAGCATTTGATGTCATTCATA
>gene=chr20_23422505-23422782; species=ponAbe
GCCAGAGAGCAAGGCAGCTGGAACAGAGAGAACCCGCAAGGCAGAAGGGCAGGGTGGGGAGGACCAGTCAGCCCAGGTCAAATCCTCATCCCAATGCAGACTGTCCCGCAGGCAGGCTCAGTGAGGCACTTCTACCACAAGATGGCGATGTTGCCCATTTGGTTCTTGGTTCTTCCAGGATTGGTTAAGACCCCAAGGAGGCTTGCCTTGTGAAATCAATCCATCACCATTAAGTTAGCTGTTAAAGAATAATGATGAGCATTTGATGTCATTCACA
>gene=chr20_23422505-23422782; species=rheMac
GCCAGAGAGTAAGGCAACTGTAACTGAGAGAACCCGCAAGGAGGGAGTGCAGGGTGGGCAGGACCAGTCAGCGTAGGTCAAATCCTTATCCCAATGCAGACTGTCCCGCGGACTAGCTCAGTGAGGCACTACTACCACAAGATGGCGATGTTGTCCATTTGGTTCTTGGTTCTTCCTCTCTTAGTTGAGACCCCAAGGAGGCTTGTCTTGTGAAATCAATCAATTACCATTAAGTTAGCTGTTAAAGAATAATGATGAGCATTTGATGTCATTCATA
>gene=chr20_23427339-23427549; species=hg19
AGGTGCATGTTAGACCAGAAATGGTCTAATAGCCACAGACAATGGCTGACAGTGTGCCTATTGTACCACTTGACCATTCAGCCTCTTCCCAGGCACCAGCGCCACCAGCTGGTCATAATGGCAACTTGAGGGAGTATTGCTAAAGGGGAAGAATAAACATAGAGCAAGAACCTCAAACTTGACAGCAAGGCCTGAGGGAGAAGAGAGGAT
>gene=chr20_23427339-23427549; species=bosTau
AGATGTGCCCTTCAC--CACCAGT-------GGATCAGCTGTGGGCTGAGT-GCT---------GCCCCCCGACCAGCTGGCCTCCTCCCGGGGACCAGTCTCACCAGC-AGTCATAATGGCAACTGGAGAGAGTGTTTTCAAAGGGGAAGAGTAAACACATGGCAAAAACCTCCCATTTGCCGGAAAGTCCTGAGTCAGAAGAGAGAAT
>gene=chr20_23427339-23427549; species=calJac
AGGTGCATGCTAGACCAGAAATGG-------GGCACAGATAACGGCTGACAGTGTACCCAGTGTACCACTTGACCATTCGGCCTCTTCCCGGGCACCAGTGCCACCAGTGGGTCATAATGGCAACTTCAGGGAGTATTG-----------------------------------------------------------------------
>gene=chr20_23427339-23427549; species=canFam
AGGTATACACTGGACCAGAAATCG-------GGAGCAGATGAAGGCTGAGA--------------------------------ACCTCCTAGGGATCAGACCCACCAGCCACTTATAATGGAAACTTGAGAGATGATTTCCAAAGGGGAAGAGTAAACACACAATAAGAACCTCAAATTCACCTGAGTGGCTTAAGAGAGAAGGGAAAGT
>gene=chr20_23427339-23427549; species=equCab
AGGCACACACTGGACCAGAAACGA-------GGAGTGGATGTGGGCTGAGA-TAT---------ACCACTAGACCAGTTGGTCTCCTCCCAGGGGCCAGTCCCACCAGCCAGTCATAACTCCAACTCGAGAGAGTATTTCTAAGGGGGAAAAGTAAACACACAGCAAGAACCTCAAATTTTCCCAGGAGGCCTGAGGGAGCAGGGGAGGT
>gene=chr20_23427339-23427549; species=gorGor
AGGTGCATGTTAGACCAGAAATGGTCTAATAGCCACAGACAATGGCTGACAGTGTGCCTATTGTACCACTTGACCATTCAGCCTCTTCCCAGGCACCAGTGCCACCAGCTGGTCATAATGGCAACTTGAGGGAGTATTGCTAAAGGGGAAGAATAAACACAGAGCAAGAACCTCAAACTTGACAGCAAGGCCTGAGGGAGAAGAGAGGAT
>gene=chr20_23427339-23427549; species=panTro
AGGTGCTTGTTAGACCACAAATGGTCTAATAGCCACAGACAATGGCTGACAGTGTGCCTATTGTACCACTTGACCATTCAGCCTCTTCCCAGGCACCAGTGCCACCAGCTGGTCATAATGGCAACTTGAGGGAGTATTGCTAAAGGGGAAGAATAAACACAGAGCAAGAACCTCAAACTTGACAGCAAGGCCTGAGGGAGAAGAGAGGAT
>gene=chr20_23427339-23427549; species=papHam
AGGTGCATGTTAGACCAGAAATGGTCTCACAGCCACAGACAATGGCTGACAGTGTGCCTATTGTACCACTTGACCATTCAGCCTCTTCCCAGGCATCAGTGCCACGAGCCGGTCATAATGGCAACTTGAGGGAGTATTGCTAAAGAGAAAGAATAAACACAGAGCAAGAACCTCAAACTTGACAGCAAGACCTGAGGGAGAAGAGAGGAT
>gene=chr20_23427339-23427549; species=ponAbe
AGGTGCATGTTAGACCAGAAATAGTCTAATAGCCACAGACAATGGCTGACAGTGTGCCTATTGTACCACTTGACCATTCAGCCTCTTCCCAGGCACCAGTGCCTCCAGATGGTCATAATGGCAACTTGAGGGAGTATTGCTAAAGGGGAAGAATAAACACACAGCAAGAACCTCAAACTTGACAGCAAGGCCTGAGGGAGAAGAGAGGAT
>gene=chr20_23427339-23427549; species=rheMac
AGGTGCATGTTAGACCAGAAATGGTCTCACAGCCACAGACAATGGCTGACAGTGTGCCTATTGTACCACTTGACCATTCAGCCTCTTCCCAAGCACCAGTGCCACGAGCCGGTCATAATGGC-ACTTGAGGGAGTATTGCTAAAGAGAAAGAATAAACACAGAGCAAGAACCTCAAACTTGACAGCAAGACCTGAGGGAGAAGAGAGGAT
>gene=chr20_23587238-23587496; species=hg19
CTGGCTAGTTATGGCTGCCCCTATTCCTCAAAGGTGTTTCCAGGACGGGTGGCCGCTTGCAATTGGAGCAGTGGAGAACCAGAAAGACGAAGATGCCCTCAGGGATGGCTGAAGTGCACCCATTAGGTTGTCACGGGTTCCCTCCTGTGGCCACAGCCGGCACAGCACTCTGCGGCACAGTTTGTGGGTGGAGATTCTGAGTTCTCGACCAAGACCCACATAGCCTCCAACTCCAACCGCAAATGGGGCTCTCAAAAG
>gene=chr20_23587238-23587496; species=bosTau
CTGGCCAGCTACAGACACACCCTCCCT-CAGAGG--TGTCCCAGGGGGGTGGCCAC----------------------------------------------------------------------------------------------------------------------------------------------------------------------------------------------------------
>gene=chr20_23587238-23587496; species=calJac
CTGGCTGGTTATGGCCGCCCCCATCCCTCAAAGGCCTTTCGAGGACCGGTGGACACCTGCAACCGGAGCACTGGAGAGCCTGAGAGAGGAAGACGCCCC--AGGATGGCTGAGGGGCGCCCATTTGGTCGCCACTGGTGCCCTCCTGTGGCCACAGCCGGCACAG--CTCAGTGTCACAGTCTTGGGG-------------------ACCAAGACCCTCAGAGCCTCCAACTCCAGTAGCGAGCAGGGCTCTGAAAAC
>gene=chr20_23587238-23587496; species=canFam
CTAGATGCATATGTAAGCACTCACTCTCCAAAGG---GCTCTAGAAGAGAGAAGGT--------GGAATGAGGGAGAAACAGACACAGAGCAGAGCTCCCAGGGTTGGCTGAGCTGTG-------------CATCAGTGCCCTTTCGTGGCAGAGGTCCTGAAGA--CTCAGTGGCACAATTTCCTGGTGC--AGTCTGGGTTCTTGAGAAGGACCCTCACAGTCTCCATTTGGAGCAGCCAATGGGACTCTGGAAGG
>gene=chr20_23587238-23587496; species=equCab
CCAGCT--------------------------------CTTTAGAGGAGGGGGAGT--------GGAGTGAAAGAGA---AGAAAGAGAG--GAG-TTCCAGGGATGGCCGAGCTGTGTCCATT-AGGTGATATTGGTGCCCTCTCGTGGCCACAGTCATCACAG--CTCAGCAGCATGATTTCCAGGCGCC-AGTCT-GTTCCTAGAAAAGGACCTTCACAGCCTTCAGCGGAAGCAGCAAGTGGAGGTCTGGAAGG
>gene=chr20_23587238-23587496; species=gorGor
CTGGCTAGTTATGGCTGCCCCTATTCCTCAAAGGTGTTTCCAGGACGGGTGGCCGCTTGCAATTGGAGCAGTGGAGAACCAGAAAGATGAAGATGCCCTCAGGGATGGCTGAAGTGCACCCATTAGGTTGTCACGGGTTCCCTCCTGTGGCCACAGCCGGCACAGCGCTCTGCGGCACAG-TTGTGGGTGGAGATTCGGAGCTCTGGACAAAGGCCCGCATAGCCTCCAACTCCAACCGCAAATGGGGCTCTCAAAAG
>gene=chr20_23587238-23587496; species=panTro
CTGGCTAGTTATGGCTGCCCGTATTCCTCAAAGGTGTTTCCAGGACGGGTGGCCGCTTGCAATTGGAGCAGTGGAGAACCAGAAAGACGAAGATGCCCTCAGGGATGGCTGAAGTGCACCCATTAGGTTGTCACGGGTTCCCTCCTGTGGCCACAGCCGGCACAGCGCTCTGCGGCACAGTTTGTGGGTGGAGATTCTGAGTTCTCGACCAAGACCCACATAGCCTCCAACTCCAACCGCAAATGGGGCTCTCAAAAG
>gene=chr20_23587238-23587496; species=papHam
CTGGCTCCTTATGGCTGTCCCTATTCCTCAAAGGTGTTTCCAGGACGGGTGGCCCCTTGCAATTGGAGCAGTGGAGAATCAGAAAGAGGAAGAGGCCCCCAGGGATGGCTGAGGTGCGCCCGTTAGGTTGTCACGGGTGCCCTCTTGTGGCCACAGCCGGCACAG--CTCAGCGGCACAGTTTGTGGGTGGAGATTCTGAGCTCTCCACCAAGACCCTCCTAGCCTCCCACTCCAGCAGCAAATGGGGCTCTGAAAAG
>gene=chr20_23587238-23587496; species=ponAbe
CTGGCTAGTTATGGCTGCCCCTATTCCTCAAAGGTGTTTCCAGGACAGGTGGCCGCTTGCAATTGGAGCAGTGGAGAACCAGAAAGACGAAGATGCCCTCAGGGATGGCTGAAGTGCGCCCATTAGGTTGTCACGGGTGCCCTCCTGTGGCCACAGCCGGCACAGCGCTCTGCAGCACAGTTTGTGGGTGGAGATTCTGAGTTCTCGACCAAGACGCTCGTAGCCTCCAACTCCAGCCGCAAATGGGGCTCTGAAAAG
>gene=chr20_23587238-23587496; species=rheMac
CTGGCTCCTTATGGCTGTCCCTATTCCTCAAAGGTGTTTCCAGGACGGGTGGCCGCTTGCAATTGGAGCAGTGGAGAACCAGAAAGAGGAAGAGGCCCCCAGGGATGGCTGAGGTGCGCCCGTTAGGTCGTCACGGGTGCCCTCTTGTGGCCACAGCCGGCACAG--CTCAGCGGCACAGTTTGTGGGTGGAGATTCTGAGTTCTCCACCAAGACCCTCCTAGCCTCCAACTCCAGCAGCAAATTGGGCTCTGAAAAG
>gene=chr20_23649105-23649333; species=hg19
CCAAGGTGGCAGATAAACCACAAAGCTACAGGGCAATTCCTGTGCCCCCAGCCACCTGCCCTGTAAATCCCGGCATCCTCCACTTCACCACAATGACCAATAGAGGGCAGCATTCACCCATGGATGACCAGCCCCTCAGGTGCCTTTTACTCCAGCTTCACCCTGGGGAGCAGGCTCTGAAGGTGGCCCTGGGGTCGACATAGGATCTGCATTGAAGGAAGAAGCTCT
>gene=chr20_23649105-23649333; species=bosTau
TTCCGGGAGCACCTCAG-CGCAGGCTCA-GGGACCTTCCCTG-----TGAGTCCCATGAGCTGGCAGTCTG-GCATCCGCCCCTGGACCACAGTGACCACTAGAGGGGGGCCTTCACCCGCCAATGATTTTCCCCTTCTGCTT--CTTATTCCAGCGTCACCA-GTGCAGAACACTCTGAGGGTGTCTC-TGGGGTGACTGAGGGTCCGACCTGGAGGA--GAGCTTT
>gene=chr20_23649105-23649333; species=calJac
CCAGGGTGGCAGATAAACCACGAAGCTACAGGGCAATTCCTCTGCCCACAGCCACTTGGCTTGCAAACCTCTGCATCCTCCACTTCACCACAGTGACCACCAGAGGGAAGCATTCACCCACAGATGACC---------------------------------------------------------------------------------------------------
>gene=chr20_23649105-23649333; species=canFam
TAAAGGTGGCACATCAGCCACAAGGCTA-AGGGCAATTCCAG-----TCAGTAT-CTGAGCTTTAAGTCCT-CAATCCTGCACTTGACGACACTGACCACCAGAGGGGACTATTCACTCACAGATGATCTGCTTCTGTAGATT--CATGTTACAGCCT------GTGCTGTATTTTCTGAAGGTGCCCCTTGGGGTAACATAGGATCCAATTTGAGGATGGGAGTTTT
>gene=chr20_23649105-23649333; species=equCab
------------------------------------------------------------------------------------------------------------------------------------------------------------------------------------------------------------------------------------
>gene=chr20_23649105-23649333; species=gorGor
CCAAGGTGGCAGATAAACCACAAAGCTACAGGGCAATTCCTGTGCCCACAGCCACCTGCCCTGTAAATCCCGGCATCCTCCACTTCACCACAGTGACCAATAGAGGGCAGCATTCACCCACGGATGACCAGCCCCTCAGGTGCCTTTTACTCCAGCTTCACCCTGGGGAGGAGGCTCTGAAGGTGGCCCTGGGGTCGACATAGGGTCTGCATTGAAGGAAGAAGCTCT
>gene=chr20_23649105-23649333; species=panTro
CCAAGGTGGCAGATAAGCCACAAAGCTACAGGGCAATTCCTGTGCCCACAGCCACCTGCCCTGTAAATCCCGGCATCCTCCACTTCACCACAGTGACCAATAGAGGGCAGCATTCACCCATGGATGATCAGCCCCTCAGGTGCCTTTTACTCCAGCTTCACCCTGGGGAGCAGGCTCTGAAGGTGGCCCTGGGGTCGACATAGGGTCTGCATTGAAGGAAGAAGCTCT
>gene=chr20_23649105-23649333; species=papHam
CCAAGGTGGCAGATAAACCACAAAGCTACAGGGCATTTCCTGTGCCCACAGCCACCTGCCCCGTAAATCCTTGCCTCAGCCACTTCA-CGCAGTGACCACCAGAGGGCAGCATTCACCCACGGATGACCAGCCTCTCAGGCGCCTTCTACTCCAGCTTCACCCTGGGGAGCGGGCTCTGAAGGTGGCCCTGGGGTCGACACAGGGTCTACCCTGAAGGAAGAAGCTCT
>gene=chr20_23649105-23649333; species=ponAbe
CCAAGGTGGCAGGTAAACCACAAAGCTACAGGGCAATTCCTGTGCCCACAGCCACCTGCCCTGTAAATCC-GGCATCCTCCACTTCACCACAGTGACCA---------------------------------------------------------------------------------------------------------------------------------
>gene=chr20_23649105-23649333; species=rheMac
CAAATGCAGCAGATAAACCACAAAGCTACAGGGCAATTCCTGTGCCCGCAGCCACCTGCCCTGTAAATCCTTGCATGCGCCACTTCACCACAGTGACCACCAGAGGGCAGCATTCACCCACGGATGACCAGCCCTTCGGGCGCC-TCTACTCCAGCCTCACCCTGGGGAGCAGGCTCTCAAGGTAACCCTGGGGTTGTCGTAGCATCTGCTCTGGAGAAAGGGGTTTT
>gene=chr20_23918020-23918285; species=hg19
CTAAAGGGCAATTCCTGCTCCCACAGCCACCTGCCCTGTAAATTCTGCTCAGTTCATGAGTTTGCAGAGAACCTCTGCAAGGTGGAGCGTGCATCCTCCACTTCACCATAGTTACCACCAGAGGGAAGCATTCACCCACGGATGACCAGCCTCTCGGGCACCAGCTACTCCAACCTCATGCTAGAGAGCAGGCTCTGAAGGTAGTCCTGGGGTTGACATAGGGTCTGCCTTGGAGGAACAAGCTTTGCAAACTAAATACTTCCCT
>gene=chr20_23918020-23918285; species=bosTau
--------------------CCTCGGCCACCTTCCCTGTGAGT-CCGCTGAC-CCATGAGCTGGC--AGTCT------GAAGTTCAGATCGCATCCGCCCCTGGACCACAGTGACCACTAGAGGGGGGCCTTCACCCGCCAATGATTT-CCCCTTCTGCTTC--TTATTCCAGCGTCACCACGTGCAGAACACTCTGAGGGTGTCTCTGGGG-TGACTGAGGGTCCGACCTGGAGGA--GAGCTTTACAAGCTGATTCCTCCCCG
>gene=chr20_23918020-23918285; species=calJac
CCACAGGGCAATTCCTCCACCCACAGCCACCTGCCCTGTAAATCCTGCTCAGTTCTTGAGTTTGCAGAGAACCTCTGTAAGGTGAAGCCTGCATCCTCCACTTCACAA-AGTGACCACCAGAGGGAAGCATTCACCCACGGATGACCAGCCCCTTGGGCACCTGCTACTCCAGCTTCTTTCAGCAGAGCCGGCTTTGAAGGCGGCCCCAGGGTTGACATAGCGTTTGCTGTGGAGGAATAAGTTTTGCAAACTAAAGACTTCCTG
>gene=chr20_23918020-23918285; species=canFam
CTAAGGG-CAATTCCAGT-----CAGT-ATCTGAGCTTTAAGTCCTGCTATG-TTTTGGGTTTGCAGAGACT------TGGGTCTGCA----ATCCTGCACTTGACGACACTGACCACCAGAGGGGACTATTCACTCACAGATGATCA---------------------------------------------TCTGAAGGTGCCCCTGGGG-TAACATAGGATCCAATTTGAGGGG--GAGTTTTATGAGCCAA---------T
>gene=chr20_23918020-23918285; species=equCab
-------------------------------------------------------------------------------------------------------------------------------------------------------------------------------------------------------------------------------------------------------------------------
>gene=chr20_23918020-23918285; species=gorGor
CTAAAAGGCAATTCCTGCTCCCACAGCCACCTGCCCTGTAAATTCTGCTCAGTTCATGAGTTTGCAGAGAACCTCTGCAAGGTGGAGCGTGCATCCTCCACTTCACCATAGTTACCACCAGACGGAAGCATTCACCCACGGATGACCAGCCTCTCGGGCACCAGCTACTCCAACCTCATGCTAGAGAGCAGGCTCTGAAGGTAGTCCTGGGGTTGACATAGGGTCTGCCTTGGAGGAACAAGCTTTACAAACTAAATACTTCCCG
>gene=chr20_23918020-23918285; species=panTro
CTAAAGGGCAATTCCTGCTCCCACAGCCACCTGCCCTGTAAATTCTGCTCAGTTCATGAGTTTGCAGAGAACCTCTGCAAGGTGGAGCGTGCATCCTCCACTTCACCATAGTTACCACCAGAGGGAAGCGTTCACCCACGTATGACCAGCCTCTCGGGCACCAGCTACTCCAACCTCATGCTAGAGAGCAGGTTCTGAAGGTAGTCCTGGGGTTGACATAGGGTCTGCCTTGGAGGAACAAGCTTTGCAAACTAAATACTTCCCG
>gene=chr20_23918020-23918285; species=papHam
CTAAAGGGCAATTCCTGCTCCCACAGCTATCTGCCCTATAAATCCTGCTCAGTTC--GAGTTTGCAGAGAACCTTTGTAAGGTGGAGCCTGCATCCTCCACTTCACCATCTTTACCACCAGAAGGAAGCATTCACCCACGGATGACCAGCCCCTCCGGCACCAGCTACTCCAACCTCATGTTGGCGAGCAGGCTCTGAAGGTGGCCCTGGGGTTGACATAGGGTCTGCCTTGGAGGAACAAGCTTTGCAAACTAAATACTTCCTG
>gene=chr20_23918020-23918285; species=ponAbe
CTAAAGGGCAATTCCTGCTCCCACAGCCACCTGCCCTGTAAATTCTGCTCAGTTCATGAGTTTGCAGAGAATCTCTGCAAGGTGGAGCGTGCATCCGCCACTTCACCACAGTTACCACCAGAGGGAAGCATTCACCCACGGATGACCAGCCTCTCGGGCACCAGCTACTCCAACCTCATGCTAGAGAGCAGGCTCTGAAGGTGGTCCTGGGGTTGACATAGGGTCTGCCTTGGAGGAACAAGCTTTGCAAACTAAATACTTCCCG
>gene=chr20_23918020-23918285; species=rheMac
CTAAAGGGCAATTCCTGCTCCCACAGCTATCTGCCCTATAAATCCTGCTCAGTTCATGAGTTTGCAGAGAACCTTTGTAAGGTGGAGCCTGCATCCTCCACTTCACCATCTTTACCACCAGAGGGAAGCATTCACCCACGGATGACCAGCCCCTCCGGCACCAGCTACTCCAACCTCATGTTGGCCAGCAGGCTCTGAAGGTGGCCCTGGGGTTGACGTAGGGTCTGCCTTGGAGGAACAAGCTTTGCAAACTAAATACTTCCTG
>gene=chr20_24145088-24145296; species=hg19
actgagaaacaaaaataaatcctgtgggattctctttattgtggtggcctggaacccactcagcagtactgctgaggtgcgcctgCCCGCGGCTGGGGCTCTGGTGCCCCCTGCTGCTGGAATTCATCAGGGTCGTTTCCTTGTTGAATGAAGGGTTAGGATTTCAATATTAGATTCCAGGACACTGAAGGCTTCAGGAAAAGCAAAA
>gene=chr20_24145088-24145296; species=bosTau
------------------------------------------------------------------------------------------------------------CCCTGCTGTAGGGAT---ACAGAGGGCCTTCCTTCTTGATGAACTGGTTAGGATTTC-ACTCTTT-CTTCTCAATATCAGAGGCTGCCAGCAAAGGA---
>gene=chr20_24145088-24145296; species=calJac
gctgagaaacaaaaataaatcctgtgggactctctttat----------------------------------------------------------------------------------ATTCATCGGGG-CGTTTCCTTGTTGAATGAAGGGTTAGAATTCCAA------------------TGAAGACTTCAGGAAAAGCAAAA
>gene=chr20_24145088-24145296; species=canFam
------------------------------------------------------------------------------------------GGCTATTGCTCTGCTGCC-CCTGCTGTGTAAATTCAGTAGGGTCTCTC----CTGGAATGACAGGTTAGGATGTCAATCCTCT-TTTCATA--TCTGGAGGGTACAGGTTAC-AAAAG
>gene=chr20_24145088-24145296; species=equCab
------------------------------------------------------------------------------------------GGCTGCCGCTCTAGTGCC-CCTGCTGTGG-GCCTCAGC-GGGCCTCTCCCTTCCAGAATGAAGGGTTAAGATTTCAATTCTCT-CTTCACAATGCTGGAGGCTGCAGAAAG--GAAAG
>gene=chr20_24145088-24145296; species=gorGor
actgagaaacaaaaataaatcctgtgggattctctttattgtggtggcctggagcccactcggcagtactgctgaggtgcgcctgTCCGCGGCTGGGGCTCTGGTGCCCCCTGCTGCTGGA---------------------------------------------------------------------------------------
>gene=chr20_24145088-24145296; species=panTro
actgagaaacaaaaataaatcctgtgggattctctttattgtggtggcctggaacccactcggcagtactgctgaggtgcgcctgTCCGCGGCTGGGGCTCTGGTGCCCCCTGCTGCTGGAATTCATCAGGGTCGTTTCCTTGTTGAATGAAGGGTTAGGATTTCAATCTTAGATTCCAGGACACTGAAGGCTTCAGGAAAAGCAAAA
>gene=chr20_24145088-24145296; species=papHam
actgagaaacaaaaataaatcctgtggga----ctctactgtggtggcctggaacccactcggcagtactgctgaggtgctcctgTCCGCGGCTGGGGCTCTGGTGCTGCCTGCTGCTGGAATTCATCAGAGTCGTTTCCTTGTTGAATGAAGGGTTAGGATTTCAGTCTTCGATTCCAGCACACTGAAGGCTTCAGGAAAAGCAAAA
>gene=chr20_24145088-24145296; species=ponAbe
actgagaaacaaaaataaatcctgtgggattctctttattgtgatggcctagaacccacttggcagtactgctgaggtgcacctgTCTGCGGCTGGGGCTGTGGTGTCCCCTGCTGCTGGAATTCATCAGGGTCGTTTCCTTGTTGAATGAAGGGTTAGGATTTCAATCTTAGATTCCGGGACACTGAAGGCTTCAGGAAAAGCAAAA
>gene=chr20_24145088-24145296; species=rheMac
actgagaaacaaaaataaatcctgtggga----ctctactgtggtggcctggaacccactcggcagtactgctgaggtgctcctgTCCGCGGCTGGGGCTCTGGTGCCGCCTGCTGCTGGAATTCATCAGGGTCATTTCCTTGTTGAATGAAGGGTTAGGATTTCAGTCTTCGATTCCAGCACACTGAAGGCTTCAGGAAAAGCAAAA
>gene=chr20_24762094-24762300; species=hg19
CTGACACTGGGTGCCCAAAACTAACTACAGATAATTTCCACTATAATAAACTAAATGGTTCGAGGAGGTTGTACAGACAAGCTGTTGTTAAAGGGACTCCGGGTGCCCTCTACTGGGTAGCAGTGGATGAGCCCTGTGGGGAGGGCGGCTAAGAGGGCAGGGCTGGGGGCTGTGCAGAGTCCAGGTCCAGCAAGGGCAAGCGGGAT
>gene=chr20_24762094-24762300; species=bosTau
--------------------------------------------------------------------------------------------------------------------------------------------------------------------------------------------------------------
>gene=chr20_24762094-24762300; species=calJac
CTGACCTTGGGTCACCAAGGGTAACTACAGACAATTTCCACTGTAATAGACTAAATGGTCCAAGGAGGTTGTGCGGACAAGCTGCTGTGAAAGGGACTCTGGGTGCCCTGTGCTGGATAGCAGGGGATGAGTCCT-----------------------------------------------------------------------
>gene=chr20_24762094-24762300; species=canFam
CTGGCATCGGGCTGCCAAGGGTAACTGAAAATAATCTCCACTGTAATAAGTGAAATGGCCCAGGGAAGCTGTGCAGAGCAGCCAGCCC--TCGGGAAGCTGGACGCCGTCCGCGGGGGGCCAGTCAGTGACCCCTGGGCCAGCCGTGCCTGGGCGGCC--------GGCCTGCACCT------GCACCTGCACCTGCTGTCGGGGC
>gene=chr20_24762094-24762300; species=equCab
CTGACACTGGGCTGCCAAGGCTCACTGAGGATAATTTGCACAGTGATAAACGTAACGGCCCA-GGAGGCGGTGCAG-TCAGCCAGCACGAGAGGGAAGC-ACATGCCCTCCACTGGGCAACAGTTAATGACCCCTGCGGTGGCCACGGCC------CC--------AGACCGCA---------GGGCCCACATCTAGAGTCAAGAT
>gene=chr20_24762094-24762300; species=gorGor
CTGACATTGGGTGCCCAAAATTAACTACAGATAATTTCCACTGTAATAAACTAAATGGTTCGAGGAGGTTGTGCAGACAAGCTGTCGTTAAAGGGACTCCGGGTGCCCTCTACTGGGTAGCAGTGGATGAGCCCTGTGGGGAG-GCGGCTGAGAGGGCAGGGCTGGGGGCTGTGCAGAGTCCAGGTCCAGCAAGGGCAAGCGGGAT
>gene=chr20_24762094-24762300; species=panTro
CTGACATTGGGTGCCCAAAATTAACTACAGATAATTTCCACTGTAATAAACTAAATGGTTCGAGGAGGTTGTGCAGACAAGCTGTTGTTAAAGGGACTCCGGGTGCCCTCTACTGGGTAGCAGTGGATGAGCCCTGTGGGGAGGGCGGCTGAGAGGGCAGGGCTGGGGGCTGTGCAGAGTCCAGGTCCAGCAAGGACAAGCGGGAT
>gene=chr20_24762094-24762300; species=papHam
CTGACATTGGGTGCCCAAGGGTAATTACAGATAATTTCCACTATAATAAACTAAATGGTTCGAGGAGGTTGTGCAGACAAGCCGCTGTTAAAGGGACTCCGGGTGCCCTCTACTGGGTAGCAGTGGATGAGCCCTGTGGGGAGGGTGGCTGAGAGGGCAGGACTGGGGGCTGTGCAGAGTCCAGGTCTGGCAAGGGCAAGGGGAGT
>gene=chr20_24762094-24762300; species=ponAbe
CTGACATTGGGTGCCCAAAATTAACTACAGATAATTTCCACTGTAATAAACTAAATGGTTCGAGGAGGTTGTGCAGACAAGCTGTTGTTAAAGGGACTCCGGGTGCCCTCTACTGGGTAGCAGTGGATGAGCCCTGTGGGGAGGGCGGCTGAGAGGGCAGGGCTGGGGGCTGTGCAGAGTCCAGGTACAGCAAGGGCAAGCGGGGT
>gene=chr20_24762094-24762300; species=rheMac
CTGACATTGGGTGCCCAAGGGTAATTACAGATAATTTCCACTATAATAAACTAAATGGTTCGAGGAGGTTGTGCAGACAAGCCGCTGTTAAAGGGACTCCGGGTGCCCTCTACTGGGTAGCAGTGGATGAGCCCTGTGGGGAGGGTGGCTGAGAGGGCAGGACTGGGGGCTGTGCAGAGTCCAGGTCTGGCAAGGGCAAGGGGAGT
>gene=chr20_24898997-24899264; species=hg19
AGCAGGCTAGGGACTGGGGCAGGTCCCGGCACAGGGGAGGGGGGCGGGGGCGCTGCCAAGGTCTCACAGCTGAAGAGGGAAGCCAGCCGGGGCCTACGGAAAGCTGGAAAATGCGCTCAGGCCGGGCCGTGCTCATGGCTGGGATCACAGCGCCACCCTGTGGCCGACGCTCTCCTTCGGCTCGCAACAGTCTGGAGAAATTGAATTGCATTCTTCATGGAGAAACACAGACCGAAAAAGATCTTCCAGCCCAGCAGCAAGAAAACC
>gene=chr20_24898997-24899264; species=bosTau
[truncated: 34,550,053 more chars]
