# Supplementary material for: Combining phylogenetic footprinting with motif models incorporating intra-motif dependencies
Source: BMC Bioinformatics. 2017 Mar 1;18:141. doi: 10.1186/s12859-017-1495-1 (PMC5333389; doi:10.1186/s12859-017-1495-1)
Supplement: Supplementary file 2 — Sequence data. This archive contains data files of alignments of the ChIP-seq positive regions and negative control regions for each of the 35 TFs in FASTA format. (ZIP 83763.2 kb) [file 12859_2017_1495_MOESM2_ESM.zip › RFX5/RFX5_(200-401-194)_neg.txt]

>gene=chr20_2578009-2579009; species=hg19
ttagtagagatggggttttaccatgttggtcaggctggtcttgaactgctgacctcaagtgatctgccctcctgcacctcccaaagtgctgggattacagacatgagccaccacgcccagccTGTCTGTTTCTTAATATGACAGAGTATCCTGGATGCTGAGACCTGGTGCTGCCTGTTTCTACGTGAAACACATTTCTGCTGGAATAAGTGGAAGGACTCATTTGGGGAAAGCATttctcaactttttctgcatactagaatcacctgaggagcttaaaagatctcctgggatccactaacagagactctgatataactggcctggagtagggtcctgacattggtttttcaaaagctccccaagtgattagaatactcagaaagagctgagaaccCTGGTTTGGGGCTGTGGGAATAAAGAAATCAACACtgatggctgcgccaaaatctcagaaatcaccactgaagaacttattcatgtaaccaaacaccacctgt
>gene=chr20_2578009-2579009; species=bosTau
----------------------------------------------------------------------------------------------------------------------------------------------------------------------------------------------------------------------------CATGTGGGG-cagctgttctcaactt-taacacgtatttgcttgatctgaggcactttaaaaatcttctgggccccacccccagagattctcatataatgggtctagggtggggtcctggcattggttttttaaaacttccccaggcaactagaacacccatagagagttgagaaccCTGGTTTGGGGGTGTGGGAATAAAGGAATCA------------------------------------------------------------------------
>gene=chr20_2578009-2579009; species=calJac
ttagtagagatggggtttcaccatgttgaccaggctggtcttgaactcctgacctcaagtgatccactctcctctacctcccaaagtgctaggattatagacgtgagccaccgcgtccagctTGTCTGTTTTTTAATATGACAGAGTATCCTGGCTGCTGAGACCTGCTCCTGCCTGTTTCCACATGAAACATCTTTCTGCTGGAGGAAGCGGAAGGATTCATTCTGAGAAAACATttcataaccttttctgcatactagaatcacccgaggagtgtaaaagatctcctgggacccactaacagagtctctgatataactggtctggagtggggtcctgacattggtttttcaaaagctccccaagtagttagaatacccagaaagagttgagaactaTGGTTTGGGGGTGTGGAAATAAAGAAATCAACCCAG-tggctgcaccaaaatctcagaaattatcactaaaaaacctattcatgtaaccaaacatcacctgt
>gene=chr20_2578009-2579009; species=canFam
--------------------------------------------------------------------------------------------------------------------------CATCCATTTCCTGATATGGCGGAGAATCATGGATGCTGGGACCCAGTCCTGAGTATTTCCTTGTGGATCTCTTTTCTGCCAGAGAAACTGGAAGGACTCATTTGGGG-CTGCACttctcaaccttttatgcatgcttgaatcacctaagcagctttcaaagtctt-ttagccccacctccagagattctggtataattggtcaggggctgggtcctggcattgaattcttaaaagctccctgagtgattagaaaccccagaaagagttgagaaccCTGGTTT----GGGTGGGGTTGGGGGAATCAA-----------------------------------------------------------------------
>gene=chr20_2578009-2579009; species=equCab
----------------------------------CTGGTCGTG----------------------------------------------------------------------------------------------------------------------------------CCTCTTTCCTTGTGGAACTGTTTTCTGCTGGAGGAAGTGGAAGGACTC-CTTTGGG-CTGCAgttctcaaccttttatgcatgttagaatcgcctaaggagctttaaaaacctc-tgggatccacccccagagataatggtataatcagtctgggacggggtcccggcattattttttttaaagctctccaagtgattggaacacccagaaacagctgagaatcCTGGTTTGCAGGTGTGAGAATAAAGGAATCAA-----------------------------------------------------------------------
>gene=chr20_2578009-2579009; species=gorGor
ttagtagagatggggttttaccatgttggtcaggctggtcttgaactcctgacctcaagtgatctgccctcctgcacctcccaaagtgctgggattacagacatgagccaccacgcccagccTGTCTGTTTCTTAATATGACAGAGTATCCTGGATGCTGAGACCTGGTGCTGCCTGTTTCTACGTGAAACACATTTCTGCTGGAATAAGTGGAAGGACTCATTTGGGGAAAGCATttctcaactttttctgcatactagaatcacctgaggagcttaaaagatctcctgggatccactaacagagactctgatataactggcctggagtagggtcctgacattggtttttcaaaagctccccaagtgattagaatactcagaaacagc-gagaaccCTGGTTTGGGGGTGTGGGAATAAAGAAATCAA-CCtgatggctgtgccaaaatctcagaaatcaccactgaagaacttattcatgtaaccaaacaccacctgt
>gene=chr20_2578009-2579009; species=panTro
ttagtagagatggggttttaccatgttggtcaggctggtcttgaactcctgacctcaagtgatctgccctcctgcacctcccaaagtgctgggattacagacatgagccaccacgcccagccTGTCTGTTTCTTAATATGACAGAGTATCCTGGATGCTGAGACCTGGTGCTGCCTGTTTCTACGTGAAACACATTTCTGCTGGAATAAGTGGAAGGACTCATTTGGGGAAAGCATttctcaactttttctgcatactagaatcacctgaggagcttaaaagatctcctgggatccactaacagagactctgatataactggcctggagtagggtcctgacattggtttttcaaaagctccccaagtgattagaatactcagaaagagctgagaaccCTGGTTTGGGGGTGTGGGAATAGAGAAATCAACACtgatggctgcaccaaaatctcagaaatcaccac-gaagaacttattcatgtaaccagacaccacctgt
>gene=chr20_2578009-2579009; species=papHam
ttagtagagatggggtttcaccatgttggccaggctggtcttgaactcctgacctcaagtgatccgccctcctccatctcccaaagtgctgggattacagacatgagccaccacgcccagccTGTCTGTTTCTTAATATGACAGAGTATCCTGGATGCTGAGACCTGGTGCTGCCTGTTTCTACATGAAACACCTTTCTGCTGGAATAAGTGGAAGGATGCATTTGGGGAAAGCATttctcaaccttttctgcgtgctagaatcacccaaggagcttaaaaggtctcctgggatccactaacagagactctgatataactggcctggagtggggtcctgacattgatttttcaaaaactccccaagtgattagaatacccagaaagagttgagaatcCTGGTTTGGAGGTGTGGGAATAAAGAATTCAACCCtgatggctgcaccaaaatctcagaaatcaccactgaataacttattcatgtaaccaaacaccacctgt
>gene=chr20_2578009-2579009; species=ponAbe
ttagtagtgatggggtttcaccatgttggccaggctggtcttgaactcctgacctcaagtgatctgccctcctgcacctcccaaagtgctgggattacagacatgagccaccacacccagccTGTCTGTTTCTTAATATGACAGAGTATCCTGGATGCTGAGACCTGGTGCTGCCTGTTTCTACATGAAACACCTTTCTGCTGGAATAAGTGGAAGGACTCATTTGGGGAAAGCATttctcaaccttttctgcatactagaatcacccaaggagtttaaaagatctcctgggatccaataacagagactctgatataactggcctggagtggggtcctgacattggtttttcataagctccccaagtgattagaatatccagaaagagttgagaatcCTGGTTTGGGGGTGTGGGAATAAAGAAATCAACCCtgatggctgcgccaaaatctcagaaatcaccactgaagaacttattcatgtaa-caaacaccacctgt
>gene=chr20_2578009-2579009; species=rheMac
ttagtagagatggggtttcaccatgttggccaggctggtcttgaactcctgacctcaagtgatccaccctcctccacctcccaaagtgctgggattacagacatgagccaccacacccagccTGTCTGTTTCTTAATATGACAGAGTATCCTGGATGCTGAGACCTGGTGCTGCCTGTTTCTACATGAAACACTTTTCTGCTGGAATAAGTGGAAGGACACATTTGGAGAAagcgtttctcgacctttcctgcatactagaatcactcaaggagcttaaaaggtctcctgagatccactaacagagactctgatataactggcctggagtggggtcctgatattgatttttcaaaaactccccaagtgattagaatacccagaaagagttgagaatcCTGGTTTGGAGGTGTGGGAATAAAGAAATCAACCCCgatggctgcaccaaaatctcagaaatcaccactgaataacttattcatgtaaccaaacaccacctgt
>gene=chr20_3164323-3165323; species=hg19
CCAGTCAGCGTAAATCTACCAAGCTATACGCAAAAGGTTATATTTAAATAAGTTTAATGTTACAGTATTGGTATTTGGTAGGTTTTCTTATAAGGTTCCCTTATCCATTTTGCTGTAATTAACAATCGGATAATGTATTAGCCAGCCAAAAATTATGTATGCTGTCAGGATAAATCAAGTCAAAATGTTTTTCAATGTCACTACAGAAATTGTTTTTGGTTCAACTATATGACTATCAAAGGTTATGTACAACGCACAACTCTACCCAGATACTCATCCTTGCACTGTTCTAAATAAAGGAAACAAGACTCTTCAGTACTCtgtttttcaaactgtaggtcaagatctgttagtgagttgtaaaatcaatttagtcaccattggcaataaaatagaatagagaggcaagtatcaacatgcatcaaaccaaaaggattgtactgtgaaacgcctgcttcatggatctatatgcatacatgcacacataagaaaatggattt
>gene=chr20_3164323-3165323; species=bosTau
TTGGTCAAAGTAAATCTAGTAGGTTACATGCAAAGGGTTATATTTAAACAAGCTTAGCGTTATGGTATCAGTATTTGGTAGGTTCTATTACGAGGTTCCCTTTCACATTCACCTTTAATGAGTAGTAAAATACTGCATTAACCAGTCAAAAATTATGTATTATATCAGGCTAAACCAAGGAAAATTTTTTTTCAATGTCCCCACTGACACTGTTTTTGTTACAACTCTGTGACTACTTTAAGTTA--TATGATGTGCTACTCTACTCAGATACTGCTCCTTGCCCTG---TCAACATAAGGAACAGG-CTCATTAGAACCCtgtttttcaaactgtaggtcgagatctgtgaatgagctatacaatcaatttagtcaccatcagcagtgaaacAAaacagagaaacaaatatcaacatacatcaaaccatgataagcatactgtgaaacttcagcctca-tcatctgtac--atatgcacacacacatgaaaatggtttt
>gene=chr20_3164323-3165323; species=calJac
CCAGTCAGAGTAAATCTACCAAGCTATATGCAAAAGGTTATATTTAAATAAGTTTAATGTTACAGTATTGGTATTTGGTAGGTTTTCTTATAAGGTTCCCCTATCCATTTTGGTGTAATTAATAATCAAATAATATATTAGCCAGGGAAAAATTATGTATGCTGTCAGGATAAATCAGGTCGAAATGTTTTTCAGTGTCACTACTGATACTGCTTTTGGTACAACTGTATGATGATCGAAGGTTACGTACAACGCACAGCTCTACCCAGATACTCATCCTTGCCCTGTTCTCAATAAAAGAAACAAGACTCCTTAGCACTCtgtctttcaaactgtaggtcaaaatctgctagtgagttgtaaaatcaatttagtcaccattggcaataaaacagaatagagaaccaagaatgaacatgcatcaaaCCAGAAGGTTTGTACTGTGAAATGTTTGCTTCAGGTATCTATATGCATGCATGAACACACAGGAAAATGGATTT
>gene=chr20_3164323-3165323; species=canFam
ACAGCT--AGTAAGTCTAGCAGGTTATGTCCAAAAGGTTATATTTAAACAAGTTTAATGTTACAGTATTGGTATTTGATAGGTTCTCTTCTAGGTTTGCCTTATGCATTTTGCCACAATGAGTAATCAAATAACATA-TAATAAGCCAAAAAT----TATGGTATCAGGGTAAACCAAGTAACAGTATTTTTCAGTGTCACCACTGAAATTGCTTTTGGTACAGCTGTGTGACTAGC--AAGTTATATATGACACACAACTTTGCCCAGATATTGACCCTTTTCCTGTCCTCAGTAAAAGGAACAGG-CTCCTTAGATCCCTATTATTCAAACTGTTGGCTGAGTTCTGTTAGTGGTTTATGAAATCAATGGAGTCACTATCAGTAGTGGTACAAAATAGAGAAGCAAACATCAACATGCATC-AACCAC----------------------AGCTTCAGTTCTCTCTATGCATGGGTATACAGACATGAAAATGGATTT
>gene=chr20_3164323-3165323; species=equCab
GCAGTCAGAGTAAATTTAGCAGGTTACATGCAAAAGGTTACACTTAAGTACGTTTAATGTTACAGTATCAGTATTTCATAGGTTCTCTTATAAGGTTCCCTTATACATTTTGCTGTAATGAATAATCAAATAATGTATTAACCAGCCAAAAATTATATATGGTGTCAGAATAAACTAAGTAAAACTATTTTTCAATGTCACTACTAACATGGCTTTTGGTACAATTCTGTGACTATC--AAGTTAGGTATGATACACAACTCAACTCAGATATGGATTCTCGCCCTGTCCTCCCT-AAAGGAACAAG-CTCCTTAGGACCCtgtttttcaaactgtaggttgcaatctgttagtgggttatggaatcaatttagtcaccatcagcaatgaaacagagcagagaagcaaacatcaacatgtatcaaaccacgaggagtgtactgtgaaacttttgcttcagttatctgtacgaatgcacacacacatacgaaaatggatct
>gene=chr20_3164323-3165323; species=gorGor
CCAGTCAGCGTAAATCTACCAAGCTATACGCAAAAGGTTATATTTAAATAAGTTTAATGTTACAGTATTGGTATTTGGTAGGTTTTCTTATAAGGTTCCCTTATCCATTTTGCTATAATTAACAATCGGATAATGTATTAGCCAGCCAAAAATTATGTATGCTGTCAGGATAAATCAAGTCAAAATGTTTTTCAATGTCACTACAGAAATTGTTTTTGGTTCAACTATATGACTATCAAAGGTTATGTACAATGCACAACTCTACCCAGATACTCATCCTTGCACTGTTCTAAATAAAGGAAACAAGAGTCCTCAGTACTCtgtttttcaaactgtaggtcaagatctgttagtgacttgtaaaatcaatttagtcaccattggcaataaaatagaat--agaggcaagtatcaacatgcatcaaaccaaaaggattgtactgtgaaacgcctgcttcatggatctatatgcatacgtgcacacataagaaaatggattt
>gene=chr20_3164323-3165323; species=panTro
CCAGTCAGCGTAAATCTACCAAGCTATATGCAAAAGGTTATATTTAAATAAGTTTAATGTTACAGTATTGGTATTTGGTAGGTTTTCTTATAAGGTTCCCTTATCCATTTTGCTGTAATTAACAATCGGATAATGTATTAGCCAGCCAAAAATTATGTATGCTGTCAAGATAAATCAAGTCAAAATGTTTTTCAATGTCACTACAGAAATTGTTCTTGGTTCAACTATATGACTATCAAAGGTTATGTACAACGCACAACTCTACCCAGATACTCATCCTTGCCCTGTTCTAAATAAAGGAAACAAGACTCTTCAGTACTCtgtttttcaaactgtaggtcaagatctgttagtgacttgtaaaatcaatttagtcaccattggcaataaaatagaatagagaggcaagtatcaacatgcatcaaaccaaaaggattgtactgtgaaacgcctgcttcatggatctatatgcatacgtgcacacataagaaaatggattt
>gene=chr20_3164323-3165323; species=papHam
CCAGTCAGAGTAAATCTACCAAGCTATAAGCAAAAGGTTATATTTAAATAAGTGTAATGTTACAGTATTGGTATTTGTTATGTTTTCTTATAAGGTTCCCTTATCCATTTTGCTGTAATTAATAATCAAATAATGTATTAGCCAATCAAAAATTATGTATGCTGTCAGGATAAATCAAGTCAAAATGTTTTTCAGTGTCACTACTGAAATTGTTTTTGGTACAACTATATGACTATCAAAGGTTATGTACAACACACAACTCTACCCAGATACTCATCCTTGCCCTGTTCTCAATAAAGGAAACAAGACTCTTTAGTACTCtgtttttcaaactgtaggtcaagatctgttag----ttgtaaaatcaatttagtcaccattggcaataaaacagaatagagaggcaagaatcaacatgcatcaaaccaaaaggattgtactgtgaaacgcctgcttcatgtatctatatgcgtaaatgcacacataggaaaatggattt
>gene=chr20_3164323-3165323; species=ponAbe
CCAGTCAGAGTAAATCTACCAAGCTATACGCAAAAGGTTATATTTAAATAAGTTTAATGTTACAGTATTGGTATTTGGTAGGTTTTCTTATAAGGTTCCCATATCCATTTTGCTGTAATTAACAATCGGATAATGTATTAGCCAGCCAAAAATTATGTATGCTGTCAGGATAAATCAAGTCAAAATGTTTTTCAATGTCACTACAGAAATTGTTTTTGGTACAACTATATGACTATCAAAGGTTATGTACAACGCACAACTCTACCCAGATACTCATCCTTGCCCTGTTCTCAATAAAGGAAACAAGACTCTTCAGTACCCtgcttttcaaactgtaggtcaagatctgttagtgagttgtaaaatcaatttagtcaccattggcaagaaaacagaatagagaggcaagtatcaacatgcatcaaaccaaaaggattgtactgtgaaacgcctgcttcatggatctatatgcatacatgcacacataggaaaatggattt
>gene=chr20_3164323-3165323; species=rheMac
CCAGTCAGAGTAAATGTACCAAGCTATAAGCAAAAGGTTATATTTAAATAAGTGTAATGTTACAGTATTGGTATTTGGTATGTTTTCTTATAAGGTTCCCTTATCCATTTTGCTGTAATTAATAATCAAATAATGTATTAGCCAGTCAAAAATTATGTATGCTGTCAGGATAAATCAAATCAAAATGTTTTTCAGTGTCACTACTGAAATTGTTTTTGGTACAACTATATGACTATCAAAGGTTATGTACAACGCACAACTCTACCCAGATACTCATCCTTGCCCTGTTCTCAATAAAGGAAACAAGACTCTTTAGTACTCtgtttttcaaactgtaggtcaagatctg--------ttgtaaaatcaatttagtcaccattggcaataaaacagaatagagaggcaagaatcaacatgcatcaaaccaaaaggattgtactgtgaaacgcctgcttcatgtatctatatgcgtaaatgcacacataggaaaatggattt
>gene=chr20_4095175-4096175; species=hg19
TATaaaaagaccagatgggaatataggaaaacatttacagcattaacttttttcctggggactgtgattatgggtgatttctatttatgtctttgtgtttatttgcatttttgaaattttctacaatgaacacgaattatgtgtacaataattaaaaaTGAAAGCAGAAGAATAATTATAAATATCCCACACCTACTCCTTGAGTGCAAGCTTTCCCTCCCACCCCCAACACCACAGGAAATCGTTAACTTCCTCAACTTTGTGTTGTTACAACTTCCCAGCATGGGAAAAGTAGAAAGACAGTATAACCAACACCTGTGTACCTATATGCAAtataccccaccaccacgtatattcaaaatgggtaataattttttatatttgcattatatatatatatatatacacacacatacatatatatgcttttttcctgaaacatttaaaagtaatttgcagatatcatgctatttcacctctgaacacttttgaatacatca
>gene=chr20_4095175-4096175; species=bosTau
-----------------------------------------------TTCCCCCTTGCGAGCTGTGATTATGGCTGATTTCTATT--TATGTTTGTG----TTTGCACTTTTGAAACTTTCTACGATTGACATGAGTTATGTGTATAATAATTTAAAATGAAATCAT-AGAATAATTGTAAACATCCCACACCTGTTCCTTGAGTGTCAGCTTCCT-CTCCACCCACATCATAAA---AAAGCCTttatttcctcaacttggtattatgaaaatttcttggcataaaaaaggtggaaaaacagtatgacaaacacctgtata---attttcaatataccccaccacc----agcttcaaaattagaaatattttttcatatttgatttatttacatatA--------------TTAAGACATACACTTTTTTCCTGAAACATTGGAAAACAAATTGCA--------GATAATTCACTTCTAAATATTTTTGAATACATCT
>gene=chr20_4095175-4096175; species=calJac
TATaaaaagaccagctgggaatataggaaaacatttacagcattaacttttttcctgggggctgtgactatggttgatttctatttatgtctttgtgtttatttgcatttt-gaaatcttctacaatgaacatgaattaTGTGGACAATAATTAAAAATGAAACCAGAAGAATAATTATAAACATCCCACACCTACTCTGTGAGTGCCAGCTTTCCCTCCCACCCCCAACACCACAGGAAATCTTTAACTTCCTCAACTTTGTGTTGTTACAACTTTCCAGCATGGGaaaaatagaaagacagtacaatcaacacctgtgtaactatatacaatata-cccacca-caagtatattcaaaatgggtaattatttttaatatttgctttatatgtatatacata--tatacatatatatgtatatactttcttcctgaaatatttaaaagtaaattgcagacatcatgctatttcacctctaaacacttttgaatacatca
>gene=chr20_4095175-4096175; species=canFam
TATAAAAAGACCAGACAGAAATATAGGAAAGCATTTATAACCTC---TTTCCCCCCTGGATCTGTGCCTATGGGTGCTGTCTGTTCATGTCTTTGCTTTTGTTTGAATTTCTGAAACTTTCTAAAATCAACAAGAATTGTGTGT---ACAATTAAAAATGAAACCAC-AGAATAATGATAAACACCCCACATCTCTTCCCTGAGTGCCAGCTTCCTTTCCTTCCCCCGTGATCAGAGGAAAGCTTTCATTTCCTCAACTTTGCCCTACGAAAATCTCTCAGCACaaaagaaatggaaaaacagtacagcaaatacccataca---atatacaatgtacccatccgcc---taggttcaaaagtggtaatatttttttatcgtggctttatttatacata--------------t-------------tttttcctgaaacatttgaaagt------cagttgt---gatatgtcacttctaaacacatcTGAATACATCA
>gene=chr20_4095175-4096175; species=equCab
TCTaaaaagatcagatggaaatatagtaaaacatttacagcagt---gtttcccctgagagctgtgattgtgggtgatttctatttgtgtctttgtttttacttgcgtttttgaaactttttacaatcaacatgagttatgtgtatgataattaaaaaTGAAACCATAAGAATAGTTATAAACACCCCACATCTTTTCTTTGAGTGCCAGCTTCCTCTCCCACCCCCATTATCAAAGGAAAGCTTttatttcctcaactttgtgttatggaaacttcttggcataaaaaaaat-gaaaagcagtatgacaaacacctgtaca---atatacaa--taccctgctacc---tagattcaaaattggaaatattttctgatatttgctttatttatatata--------------taaatatatg----cttttcctgaaacatttgaaaacaaattgcaggtat---gatatatcacttctaaacacttctgaatgcatct
>gene=chr20_4095175-4096175; species=gorGor
TATaaaaagaccagatgggaatataggaaaacatttacagcattaacttttttcctggggactgtgattatgggtgatttctatttatgtctttgtgtttatttgcattttcgaaattttctacaatgaacacgaattatgtgtacaataattaaaaaTGAAACCAGAAGAATAATTATAAACATCCCACACCTACTCCTTGAGTGCGAGCTTTCCCTCCCACCCCCAACACCACAGGAAATCGTTAACTTCCTCAACTTTGTGTTGTTACAACTTCCCAGCATGGGAAAAGTAGAAAGACAGTACAACCAACACCTGTGTACCTATATGCAATATACCCCACCACCACGTATATTCAAAATGGGTAATAATTTTTTATATTTGCATtatatatatatatatatacacacacatacGtatatatgcttttttcctgaaacatttaaaagtaatttgcagatatcatgctatttcacctctaaacacttttgaatacatca
>gene=chr20_4095175-4096175; species=panTro
TATaaaaagaccagatgggaatagaggaaaacatttacagcattaacttttttcctggggactgcgattatgggtgatttctatttatgtctttgtgtttatttgcatttttgaaattttctacaatgaacacgaattatgtgtacaataattaaaaaTGAAAGCAGAAGAATAATTATAAACATCCCACACCTACTCCTTGAGTGCGAGCTTTCCCTCCCACCCCCATCACCACAGGAAATCGTTAACTTCCTCAACTTTGTGTTGTTACAACTTCCCAGCATGGGAAAAGTAGAAAGACAGTACAACCAACACCTGTGTACCTATATGCAATATACCCCACGACCACGTATATTCAAAATGGGTAATAATTTTTTATATTTGCATtatatatatatatatatacacacacatacatatatatGCttttttcctgaaacatttaaaagtaatttgcagatatcatgctatttcacctctaaacacttttgaatacatca
>gene=chr20_4095175-4096175; species=papHam
TATaaaaaaaccagatgggaatataggaaaacatttacagcattaactttttgcctgagggctgtgattaacagtgatttctatttatgtctttgtgtttatttgcatttttgaaattttctacaatgaacatgaattatatgtacaataattaaaaaTGAAACCAGAAGAATAATTGTAAACATCCCACACCTACTCCTTGAGTGCCAGCTTTCCCTCCCACCCCCAACACCACAGGAAATCTTTAACTTCCTTAACTTTGTGTTGTTACAACTTCCCAGCATGGgaaaagtagaaagacagtacaaccaacacctgtgtacctatatacaatgtaccccaccaccgcatatattcaaaatgggtaataattttttatatttgctttatatatatatatata--cacacacacgtatgtatatacttttttcctg-aatatttaaaagtaagttgcagata---tgctgtttcacctctaaacgcttttgaatacatca
>gene=chr20_4095175-4096175; species=ponAbe
TATagaaagaccagatgggaatataggaaaacatttaaagcattaacttttttcctagggattgtgattatgggtgatttctatttatgtctttgtgtttatttgcatttttgaaattttctacaatgaacacaaattgtgtgtacaataattaaaaaTGAAACCAGAAGAATAATTATAAACATCCCACACCTACTCCTTGAGTGCCAGCTTTCCCTCCCACCCCCAACACCACAGGAAATCTTTAACTTCCTCAACTTTGTGTTGTTACAACTTCCCAGCATGGGAAAAGTAGAAAGACAGTACAACCAACACCTGTGTACCTATATGCAAtataccccaccaccacgtatattcaaaatgggtaataattttttatatttgcattttttatatatata----cacacatatatatgtatatacttttttcctgaaacatttaaaagtaaattgcagatattgtgctatttcacctctagacacttttgaatacatca
>gene=chr20_4095175-4096175; species=rheMac
TATaaaaagaccagatgggaatataggaaaacatttacagcattaactttttgcctgggggctgtgattaacagtgatttctatttatgtctttgtgtttatttgcatttttgaaattttctacaatgaacatgaattatgtgtacaataattaaaaaTGAAACCAGAAGAATAATTGTAAACATCCCACACCTACTCCTTGAGTGCCAGCTTTCCCTCCCACCCCCAACACCACAGGAAATCTTTAACTTCCTTAACTTTGTGTTGTTACAACTTCCCAGCATGGGAAAAGTAGAAAGACAGTACAACCAACACCTGTGTACCTATATACAATGTACCCCACCACCGCGTATATTCAaaatgggtaataattttttatatttgctttatatatatatatacacacacacacacgtatgtatatacttttttcctg-aacatttaaaagtaagttgcagata---tgctgtttcacctctaaacgcttttgaatacatca
>gene=chr20_4196323-4197323; species=hg19
GGGTTCTGGCAGGACAGAAGGAGGTGGACCAAAACAATATGGTGGAGTCACGTGAGTGGTGAATCCTGGAAGAAACATCCACAGATGTCGTGGCTGAGGTGTCTGCAAATGCTTCTGATGCATCCTTACCTCCGACTCCTGGCTCTGAAATCTCAGCCTGTTGTGGCCCTAGCTCCTGGATTTCTTCTTGATTCCAAGCATATCTTGCAAGTTCCACTTATTCCTCCCCAGACCACAGCAATTTTAGAATGTAGGCCGGCATCCTGCTCAGCATTCCCTTTGTTTCACTGCTTCCCAAAAGGGCTGGGGATTGGGGAAGGGAAGAAAGTCCTGGCCAGACCCTTGACAGCAGTGCAATGCCCCCCTGCCCAAAGGCCCCGGCACCACTTGGGCCGAGGGAGCACGGGTCCACTGGGCTCCCGAAAGCCATTCTGAGCAGAGAGGCTGCGGGACCAGTTTATCCTTTACAAGCATCTGGTTTTATGCTTTCCTGAAGCCAC
>gene=chr20_4196323-4197323; species=bosTau
GGTTTCTGGCAGGACAGAAGAAGGTGTATGCAAACAGTATGATGGAGTCACATGAATGTCAAACTCCGGAAGGGATATCCACAAATGCCATGGGTGAAGTCCT--------CTTCCAGTGTGTCCTTCCTTCTAGCTCCTGGCTCTAAAAGCTCAGCCTGTTGTGGTCCCAGTTCCTATATTTCTTCTTGGTTCCAAGTTCACCCTGCAATTCCTGCTTCTTTTTCTCTAGACAAGAGCAATTTGAGAATGTAGGCCAG---------------TTTCTTTGTTTCCCTGCTCCCTCAAAGTGT--TGGAT-GGGAAAGGGAATAAGTGACAGCCTAGACATTCGAGAGCCGAGTGCAGCCCCTCTTCCCAAAGTTACCAGCACCACCTGGATC---------------TACTGGGCTCCCGAGAGCCATTCTGAGCTGAGAGGCTATGGGACGGGTTTAGCCTTTATAAGCATCTGGTTTTGTGCTTCATTGAAACCAC
>gene=chr20_4196323-4197323; species=calJac
TGGTTCTGGCAGGACAGAAGGAGTTGGACCAAAACCATATGGCTGAGTCCC-------GTGAATCCTGGAGGAAACATCTGCGAATGTCATGGCTGAGGTGTCTGCAGATGCTTCTAATGCACTCTTACCTCTGACTCCCAGCCCTGAAAGCTCAGCCTGTTGTGGCCCTAGCTCCTGGATTTCTTCTTTATTCCAAGCATATCCTGCAAGTCCCACTTATTCCTCCCCAGCCCAAAGCAATTTTAGAATGTA-GCCAGCGTCCTCTTCCGCATTCCCTTTGTTTCACTG-------------CTGGGGATTGGGGAACGGAAGAAAGTCCTGCCTAGACCCTTGACAGCCGTGCAATGTCCCCCTGCCCAAAGGCCCCAGCA-------------------------CCACTGGGCTCCTGAGGGCCATTCTGAGCAGAGAGGCTGCAGGAGCAGTTTAGCCTTTACAAGCATCTGGTTTTATGCTTCCCTGAAGCCAC
>gene=chr20_4196323-4197323; species=canFam
GGTTTTTAGCAGGACAGAAGGAGGTAGACACAAACGGTGCAGTGGCATCAAGTGAATGGTGAGGCCTGGAGGG-GTGTCTACAGGTGTCACAGGGGAGGTTTCTGGCACGGCCTCCAATGGATCCCTCCCTCCAGCT-CCAGTTCCAAGAGCTCAGGCTGTTGTGGTCCCAGTTCCGGGATTTCTTCTTGGTTCTAAATGCATCCTCCAATTCCTGCTTATTCTTCCCCAGACTAGAGCAATTGGAGAATATAGGCTGGAGTCCTGTTCAGCATTCCTTTTGTTTCCCTGCTCCTGCCAAGAGC---GGGTGGGGGAAGGGAAGAAAGCCAGCTCCAAATGGG-GAGAGGCCAGTGCAGGCCCCCTGCCCAAAGACCCTAGCACCACCTGGGCC---------------CACTGGGCTCCCGAGAGCCATTCTGAGC--AGAGGCTGCGGGACTGGTTTAGCCTTTATGAGCATCTGGTTTTGTGCTTCACTGGAGCCTC
>gene=chr20_4196323-4197323; species=equCab
GGTTTCTGGCAGGACAGAAAGAAGTGGATGCAAACAGCATGGTGGAGTCATGTGAATGGTGAACCCCGGGAGGAACGTCCACAAATGTCACGGGTGAGGTCCCTGGAGCTGCCTCCAACGCATCCTTCCCTCCGGCTTCTGGCTCTGAAAGTTCAGCCTGCCGTGGCTCCAGTTCCTGGATTTCTTCTTAATTCCAAATGCATCCTGCGATTCCCACTTCTTTGTCCCCACACCAAAGCAATTTGAGAATGTAGGCCGGGGTCCTGTTCAGCATTCTCATTGTTTCCCTGCTCCCGCCAAGGGG--TTGGTGGGAGAAAAGAAGAAATTCCAGCCCAGACTGGCGAGAGCCGAGGGTAGCCCCCCTTCACAAAGGCGCCAGCACCACCT-GGTC---------------CACCAGGCTCCCGAGAGCTACTCAGGGCAGAGAGGCTGCGGGACCCATTTAGCCTTTACGAGCATCTGGTTTTGTGCTTCACTGGAGCCCC
>gene=chr20_4196323-4197323; species=gorGor
GGGTTCTGGCAGGACAGAAGGAGGTGGACCAAAACAATATGATGGAGTCACGTGAG-GGTGAATCCTGGAAGAAACATCCACAAATGTCATGGCTGAGGT-TCTGCAAATGCTTCTGATGCATCCTTACCTCCAACTCCCAGCTCTGAAAGCTCAGCCTGTTGTGGCCCTAGCTCCTGGATTTCTTCTTGATTCCAAGCA----------------------------------------------------------------------------------------------------------------------------------------------------------------------------------------------------------------------------------------TGAGCAGAGAGGCTGCGGGACCAGTTTATCCTTTACAAGCATCTGGTTTTATGCTTTCCTGAAGCCAC
>gene=chr20_4196323-4197323; species=panTro
GGGTTCTGGCAGGACAGAAGGAGGTGGACCAAAACAATATGGTGGAGTCACGTGAGTGGTGAATCCTGGAAGAAACATCCACAAATGTCGTGGCTGAGGTGTCTGCAAATGCTTCTGATGCATCCTTACCTCCAACTCCTGGCTCTGAAATCTCAGCCTGTTGTGGCCCTAGCTCCTGGATTTCTTCTTGATTCCAAGCATATCTTGCAAGTTCCACTTATTCCTCCCCAGACCACGGCAATTTTAGAATGTAGGCCGGCATCCTGCTCAGCATTCCCTTTGTTTCACTGCTTCCCAAAAGGGCTGGGGATTGGGGAAGGGAAGAAAGTCCTGGCCAGACCCTTGACAGCAGTGCAATGCCCCCCTGCCCAAAGGCCCCAGCACCACTTGGGCCAAGGGAGCACGGGTCCACTGGGCTCCCGAAAGCCATTCTGAGCAGAGAGGCTGCGGGACCAGTTTATCCTTTACAAGCATCTGGT---------------------
>gene=chr20_4196323-4197323; species=papHam
GGGTTCTGGCAGGGCAGAAGGAGGTGGACCAAAACAAAATGGTGGAGTCACGTGAATGGTGAATCCTGGAAGAAACATCCCTAAATGTCATGGCTGAGGTGTCTGCAAATGCTTCTGATGCATCCTTACCTCCAACTCCTGGCTCTGAAAGTTCAGCCTGTTGTGGCCCTAGCTCCTGGATTTCTTCTTGGTCCCAAGCATATCCCGCAAGTTCCACTTATTCCTCCCCAGACCACAGCAATTTTAGAATGTAGGCTGGCGTCCTGCTCAGCATTCCCTTTGTTTCACTGCTTCCTGAAAAGGCTGGGGATTGGGGAAGGGAAGAAAGTCCTGGCCAGACCCTTGACAGCAGTGCCATGCCCTCCTGCCCAAAGGCCCCAGCACCACTTGGGCCCAGTAAGTACGGGTCCACTGGGCTCCCGAGAGCCATTCCGAGCAGAGAGGCTGCGGGACCAGTTTACCCTTTACAAGCATCTGGTTTTATGCTTTCCTGAAGCCAC
>gene=chr20_4196323-4197323; species=ponAbe
CGGTTCTGGCAGGACAGAAGGAGGTGGACCAAAACAATATGGTGGAGTCACGTGAGTGGTGAATCCTGGAAGAAACATCCACAAATGTCATGGCTGAGGTGTCTGCAAATGCTTCTGATGCATCCTTACCTCCAACTCCCGACTCTGAAAGCTCAGCCTGTTGTGGCCCTAGCTCCTGGATTTCTTCTTGATTCCAAGCATATCTTGCAAGTTCCACTTATTCCTCCCCAGACCATGGCAATTTTAGAATGTAGGCCGGCGTCCTGCTCAGCATTCCCTTTGTTTCACTGCTTCCCAAAAGGGCTGGGGATTGGGGAAGGGAAGAAAGTCCTGGCCAGACCCTTGACAGCAGTGCAATGCCCCCCTGCCCAAAGGCCCCAGCACCACTTGGGCTGAGGGAGCACGGGTCCACTGGGCTCCCGAGAGCCATTC------TTTCGGCTGCGGGACCAGTTTACCCTTTACAAGCATCTGGTTTTATGCTTTCCTGAAGCCAC
>gene=chr20_4196323-4197323; species=rheMac
------------------------------------------------------------------------------CCCTAAATGTCATGGCTGAGGTGTCTGCAAATGCTTCTGATGCATCCTTACCTCCAACTCCTGGCTCTGAAAGTTCAGCCTGTTGTGGCCCTAGCTCCTGGATTTCTTCTTGGTTCCAAGCATATCCCGCAAGTTCCACTTATTCCTCCCCAGACCGCAGCAATTTTAGAATGTAGGCTGGCGTCCTGCTCAGCATTCCCTTTGTTTCACTGCTTCCCGAAAGGCCTGGGGACTGGGGAAGGGAAGAAAGTCCTGGCCAGACCCTTGACAGCAGTGCCATGCCCTCTTGCCCAAAGGCCCCAGCACCACTTGGGCCCAGTGAGTACGGGTCCACTGGGCTCCCGAGAGCCATTCCGAGCAGAGAGGCTGCGGGACCAGTTTACCCTTTACAAGCATCTGGTTTTATGCTTTCCTGAAGCCAC
>gene=chr20_10539175-10540175; species=hg19
TATGTTTATTTTGAGTGCAGCACGAGTAGTCTTTGTACCCAAACAGTTGAAGTCAAACTGTTCCATGTGTCAACTCGAGGAAGCGAGCACAGCCCGTTAGCCTAGAGATGCCCTCTGCATCTCTGTCTTGAGCACTGATTTTAACTTGTTCTTCTTATCTGCCCCTCAAAGGTAGCTGAGAAGTTTTCTTTTCTTGCATTGTTGTGGTTCTGAAGAGAAAGCTTCATGACGTGTGGTGTGGTCGGTTACTGGTGTCTATCACACTGCACTTGGTCTACCTTGCATTCGTCAAACTGACTCACAGAAGGAAAGCCCCACAGCTAGAGGGAGAAAGTTTGTGTGTATGAGCCTTTGCTTTATTTTTGTCATGCTATTTTTAGTTTTAGCCTTATAGGGCATTTATAGCCAAATTTTAGCAATCCTTGTTTCCATGTATGTCTTTCACATATTTTCTAGCCCAGTCATAGTTGAACTCTGCATGTGAAGCAAAATTCTTTAAT
>gene=chr20_10539175-10540175; species=bosTau
TGTGTTTATTTTGAGTCCAGCCTGAGTAGTCTTTGTACCCAAACAGCTGAACTCAGGCTCTTCCCCTTGTAAACCT-AGGAAGCACAAATGACCTGGGAGCCTGGAGATGTTGGGTACAACTCTGTCTTGCTCATTGA-------TTGGTCTTCCT-GCTGCCCCTCGAGTTTAGATGGGAATTTGTCTTTCCTTGTCTTGCCCTGGTTCTGAAGAGAACACTTCGCCAGGTGTGCTGTGGTCAGTTACTAGCCTCGA-CGCAGCACACAGGATCCACCTTCCATTTGTCAAAC-TGCTCA-GGAAGGAAAGCCCCGTAACTACAGGGAGAGAGTTTGCATATGTGGGCCTTGGCTTTATTTTTGTCCTCCTATTTTTAGTTCTGGCCTTATAGGGCATTTATGGCCAAATTTTAGCAATCCTTGTTTCCATGTACGTCTTTCACATATTTTCTAGCTCAGTCATCGTTGAACCCTGCATGTGAAGCAAAATTCTTTAAT
>gene=chr20_10539175-10540175; species=calJac
TATGTTTATTTTGAGTGCAGCACGAGTAGTCTTTGTACCCAAACAGTTGAATTTAAACTGTTCCATTTGTAAACTCGAGGAAGTGAGCACAGCCTGTTAGCCTAGAGATGCCCTCTGTATCTCTCTCTTGTGCACTGATTCTAACTTGTTCTTCTTGTCTGCCCCTCGAAGGTAGCTGAGAATTTTTCTTTTCTTGCACTACTGCGGCTTTGAAGAGAAAGCTTCACCAAGTGTGGTGT------------GCCTTTGCCACACTGCAGTTGGTCTACCTTCCATTTGTCGAACTGACTCACGGAAGGAGGGTCCCATAGCTAGAGGGAGAGAGTTTGTGTG--TGAGCCTTTGCTTTATTTTTGTCATACTATTTTTAGTTTTAGCCTTATAGGGCATTTATGGACAAATTTTAGCAATCGTTGTTTCCATGTATGTCTTTCACATACTTTCTAGCTCACTCATAGTTGAACTCTGCATGTGAAGCAAAATTCTTTAAT
>gene=chr20_10539175-10540175; species=canFam
CAGGTTTATTTTGAGTCCAGCACGAGTAGTCTTTGTACCCAAACAGACAAACTTGAACTGTTTCATTTGTAAACTTGAGGAAGCAAGTGTGAC-CATTAGCCTAGAAATACCATATATATCTTCTTTTTGCTCATTGA-TTCAGCTTGGTCTTCTTATCTGCCTCTCCACTATAACTGGGAATTTGTCTTTTCTTGCACTGCTCTGGTTCTGAAAAGAATGCTTTGCTAAGTGTGCTGTGGTCAGTTACTAGTCTTGACCACATCACCCATGGTCTACCTTCCATTCGTCAAACTGACTCATGGAAGGAAAGCCCCGTAACTATAGGGAGAAAGTTTGTGTGTATGGGCCTTTGTTTTATTTTTGTCATACTATTTTTAGTTCTAGCCTTATAGGGTATTTATAGCCAAATTTTAACAATCTTTGTTTCCATGTATGTCTTTCACATATTTTCTAGCTCAGTCATAGTTGAACCCTGCATGTGAAGCAAAATTCT----T
>gene=chr20_10539175-10540175; species=equCab
TATGTTTATTTTGAGTCCAGCATGAGTAGTCTTTGTACCCAAACAGTCGAACTCAGACTGCTCCACTTGGAAACTTGAGGAAGCCAACATGACCTGACCGCCTAGAGATGCCATACG-----CTCTCTCGCTCATTGACTTTAACTTGGTCTTCTTGTCCACCCCTCCAGTGTAGCTGGCAATTTGTCTTGTCTTGCAGTGCCTGGGTTCTGAAGAGAGAGCTTTGCTCAGTGTGGTGTGGTTAGTTACTAGTCTTGACCACATTGCACATGGTCCACCTTCCATTCGTCAAACTGACTCATCGAAGGAAAGCCCCGAAACTATAGGGAGAAAGTGTG--TGTATGGGCCTTTGCTTTATTTTTGTCCTGCTATTTTTAGTTCTAGCCTTATAGGGCATTTATGGCCAAATTTTAACAATCCTTGTTTCCATGTATGTCTTTCACATATTTTCTAGCTCAGTCATAGTTGAACCCTGCATGTGAAGCAAAATTCTTTAAT
>gene=chr20_10539175-10540175; species=gorGor
TATGTTTATTTTGAGTGCAGCACGAGTAGTCTTTGTACCCAAACAGTTGAAGTCAAACTGTTCCATGTGTCAACTCGAGGAAGCGAGCACAGCCCATTAGCCTAGAGATGCCCTCTGCATCTCTGTCTTGAGCACTGATTTTAACTTGTTCTTCTTATCTGCCCCTCAAAGGTAGCTGAGAAGTTTTCTTTTCTTGCATTGTTGTGGTTCTGAAGAGAAAGCTTCACGAAGTGTGGTGTGGTC-GTTACTGGTGTCTATCACACTGCACTTGGTCTACCTTGCATTCGTCAAACTGACTCACAGAAGGAAAGCCCCACAGCTAGAGGGAGAAAGTTTGTGTGTATGAGCCTTTGCTTTATTTTTGT-----------------------------------------------------------------------------ACATATTTTCTAGCCCAGTCATAGTTGAACTCTGCATGTGAAGCAAAATTCTTTAAT
>gene=chr20_10539175-10540175; species=panTro
TATGTTTATTTTGAGTGCAGCACGAGTAGTCTTTGTACCCAAACAGTTGAAGTCAAACTGTTCCATATGTCAACTCGAGGAAGCGAGCACAGCCCGTTAGCCTAGAGATGCCCTCTGCATCTCTGTCTTGAGCACTGATTTTAACTTGTTCTTCTTGTCTGCCCCTCAAAGGTAGCTGAGAAGTTTTCTTTTCTTGCATTGTTGTGGTTCTGAAGAGAAAGCTTCACGAAGTGTGGTGTGGTCAGTTACTGGTGTCTATCACACTGCACTTGGTCTACCTTGCATTCGTCAAACTGACTCACAGAAGGAAAGCCCCACAGCTAGAGGGAGAAAGTTTGTGTGTATGAGCCTTTGCTTTATTTTTGTCATGCTATTTTTAGTTTTAGCCTTATAGGGCATTTATGGCCAAATTTTAGCAATCCTTGTTTCCATGTATGTCTTTCACATATTTTCTAGCCCAGTCATAGTTGAACTCTGCATGTGAAGCAAAATTCTTTAAT
>gene=chr20_10539175-10540175; species=papHam
TATGTTTATTTTGAGTGCAGCACGAGTAGTCTTTGTACCCAAACAGTTGAACTCAAACTGTTCCATTTGTAAACTCGAGGAAGCGAGCACAGCCCGTTAGCCTAGAGATGCCCTCTGTATCTCTCTCTTGCGCACTGATTTTAACTTGTTCTTCTTGTCTGCCCCTCAAAGGTAGCTGAGAAGTTTTCTTTTCTTGCATTGTTGTGGTTCTGAAGAGAAAGCTTCGCTAAGTGTGGTGTGGTCAGTTACTGGTGTCTATCACACTGCACTTGGTCTACCTTCCATTTGTCAAACTGACTCACGGAAGGAAAGCCCCAGAGCTAGAGGGAGAAAATTTGTGCGTATGAGCCTTTGCTTTATTTTTGTCATACTATTTTTAGTTTTAGCCTTATAGGGCATTTATGGCCAAATTTTAGCAATCCTTGTTTCCATGTATGTCTTTCACATATTTTCTAGCGCAGTCATAGTTGAACTCTGCATGTGAAGCAAAATTCTTTAAT
>gene=chr20_10539175-10540175; species=ponAbe
TATGTTTATTTTGAGTGAGGCATGAGTAGTCTTTGTACCCAAACAGTTGAACTCAAACTGTTCCATGTGTCAACTTGAGGAAGCGAGCACAGCCCATTAGCCTAGAGATGCCCTCTGCATCTCTCTCTTGAGCACTGATTTTAGCTTGTTCTTCTTGTCTGCCCCTCAAAGGTAGCTGAGAAGTTTTCTTTTCTTGCATTGTTGTGGTTCTGAAGAGAAAGCTTCACTAAGTGTGGTGTGGTCGGTTACTGGTGTCTATCACACTGCACTTGGTCTACCTTCCATTCGTCAAACTGACTCACGGAAGGAAAGCCCCACAGCTAGAGGGAGAAAGTTTGTGTGTATGAGCCTTTGCTTTATTTTTGTCATGCTATTTTTAGTTTTAGCCTTATAGGGCATTTATGGCCAAATTTTAGCAATCCTTGTTTCCATGTATGTCTTGCACATATTTTCTAGCCCAGTCATAGTTGAACTCTGCATGTGAAGCAAAATTCTTTAAT
>gene=chr20_10539175-10540175; species=rheMac
TATGTTTATTTTGAGTGCAGCACGAGTAGTCTTTGTACCCAAACAGTTGAACTCAAACTGTTCCATTTGTAAACTCGAGGAAGCGAGCACAGCCCGTTAGCCTAGAGATGCCCTCTGTATCTCTCTCTTACGCACTGATTTTCACTTGTTCTTCTTGTCTGCCCCTCAAAGGTAGCTGAGAAGTTTTCTTTTCTTGCATTGTTGTGGTTCTGAAGAGAAAGCTTCGCTAAGTGTGGTGTGGTCAGTTACTGGTGTCTATCACACTGCACTTGGTCTACCTTCCATTTGTCAAACTGACTCACGGAAGGAAAGCCCCAGAGCTAGAGGGAGAAAATTTGTGCGTATGAGCCTTTGCTTTATTTTTGTCATACTATTTTTAGTTTTAGCCTTATAGGGCATTTATGGCCAAATTTTAGCAATCCTTGTTTCCATGTATGTCTTTCACATATTTTCTAGCGCAGTCATAGTTGAACTCTGCATGTGAAGCAAAATTCTTTAAT
>gene=chr20_11038175-11039175; species=hg19
GGTTATTTCTTTTGAGAGATGGCCCTGTGTCATCCTTCAATCTTTCATAGAAGTGACTTTGGAGAAGGAATTGATAACTTATTTCATATAGTTGACAATGATCTTTTCCTTTTCATTCAGATGAATGATTCTGTAGACCCGTTTCCTATTATTGATCATGTTGACACTAGAAGGACTCTAAAGATGGGAGAAAAGTTTGTGAACAGAGCTACTGAATTACAGCCAAGTCATAACATCAAGAATGTGCACTCAGTCAGTGCCTGATTGATGATGTTTTGCAACACATTGTGTGACATCATGGGAAAACTTTCATTTTTATTGCTTTTAGGAGTAAACAACCTGATTCCTTGGGAAATACTTTGCACTATTTTTTCTATAAAGAAGCACTTTTTTTGTCCCCAGGAAAGACTGCTTTATAGTTGCTTGATTTTATGAGGAACAATCAGAGGGTATGATTGGAAAAAAATAAGAAAAAATGAAATTCCTTCTGATCTGATTCt
>gene=chr20_11038175-11039175; species=bosTau
TGTAATTTCATTTGAGAGATGAGTTTGCGTGATACGTCAATCTTTCATAAAATTGCTTTTGGAAAAGGAATTGATAACTA--CTTATGGAGGTGACAAGTATCTTTCCTTTTCCATTCAGATCAATAATTCTGTGGACCAGTTTCCTATTATTAATCATGCTGACATTAGAAGGAAACTC-AGATGAAAG---AGTTTGTGAAC-AGGGTACTGAGTGGCAGTCAAGTTGAACCATCAAGCACA--CATTTGGTCAGCTCCTAATGGATGATCTTTTGAAGCACACTGCCTGACATCATGGGAAAATCTTCTTTTTCTTTACTTTT-TGAGTAAACAGTCTGATTCCCTGGGACATATTTTATACTACTTCTCTTCTAAA----GAACTT---------AAAGAAAGAATGTTTTAGAGCCATTTAAATTTATAAGAAATGATCATGAGGTACAACTGAAAAATAA-------A----AAACTCCTGCTGGTCTGATGCC
>gene=chr20_11038175-11039175; species=calJac
GGTCATTTCTTTTGAGAGATGGCCCTCTGTCATCCTTCAGTCTTTCGTAGAAGTGACTTTGGAGAAGGAATTGATAACTTACTTCATATAGTTGACAATGATCTTTTCCTTTTTATTCAGATAAATGATTCTGTAGACCCATTTCCTATTATTGATCATGTTGACATTAGAAGGACTCTAAAGATGGGAG-AAAGTTTTTGAACAGAGCTACTGAATGACTGCCAAGTCATAACATCAAGAATGTGTACTCGGCCAGTGCCTGAT---TGATGTTTTGCAACACATTGTGTGACATCATGGGAAAATTTTCATTTTTATTGCCTTTAGGAGTAAACAGCCTGATTCCTTGGGACACACTTTGCACTGTTTTTTTTGTAAAGAAATATTTTTTTTGTCCCCAGGAAAGACTGCTTTAGAGTTGCTTGATTTTATGAGGAATAATCAGAGGGTATGACAGGAAAAAAATAAG-AAAAATGAAAT------TGATCTGATTCT
>gene=chr20_11038175-11039175; species=canFam
TGTAATTTCTTTTCAGAAATGAGCCTATGTGATCCTTCAATCTTTCATAAAAATTACTTTGGAGAAGGAATTAATAACTT--CTTATATAATTGATGACTATCTTTT-TCTTCCATTCATATAAATGATTCTGTGACCCAGTTTCCTATTATTGATCATACTGACATTAGGAGGACTCTCAAGAT--GAA---AGTCTGTGAACCGAGCTACTGAATGACAGCCAAGTTGAACTATCAAGTACCTGTAC----TCAATTCCTGATTCATGACGTTTTGAAACATACTATGTGATATCATGGAAAATTTGTCTTCTTCAATGCTTTTAAGAATAAACAATTTGATTCCATGGGATATATTTTACACTATTT------TAAT----AAACTTTTTTTTTCCCAGGAAGGGATGTCTTACAGGTATATGATTTTTTAAGGAATAATTAGGGGGTACAATTAAAAGAAAATAGGAAAAAATGGAATTCTTACTCCTCTGATTCC
>gene=chr20_11038175-11039175; species=equCab
TGTAATTTCTTTTAAGAGATGGGCTCATGTAATCCTTCAATCTTCCATAAAAATTATTTTGGAGAAAGAATTGATAACTT--CTCATATAGTTGACAACTATCTTTT-----CCATTCAGATCAATGATTGCCTGGACCAGTTTCTCATTATTGATCATGCTGACATTAGGAGGACTCACAAAATTAAAG---AGTTTGTGATCAGAGCTACTGAATGAC-GCCAAGCTGAACCATCAAATCCATGCACTTGGTCAGCTCCTGACTGATGATATTTTGAAACACACTGTGTGACATCACGAGAAAATTTTCTTTTTCATTGCTTCTAGGAGTAAACAACCTGA-TTCTTAGGAGGTGTTTTACACTATTTTTCCTCTAAA----AAACTCCTTTTTTTCCAGGAAGAAATATTTTAGAGTTACTTGA-TTTATAACAAATAATCAGGGGGTAAGACTGAAAAAAAA-AAGGAAAAGTAAAATTCCTGTTGGTCTGATTGC
>gene=chr20_11038175-11039175; species=gorGor
GGTTATTTCTTTTGAGAGATGGCCCTGTGTCATCCTTCAATCTTTCATAGAAGTGACTTTGGAGAAGGAATTGATAACTTATTTCATATAGTTGACAATGATCTTTTCCTTTTCATTCAGATGAATGATTCTGTAGACCCATTTCCTATTATTGATCATGTTGACACTAGAAGGACTCTAAAGATGGGAGAAAAGTTTGTGAACAGAGC---------------------------------------------------------------------------------------------------------------------------------------------------------------------------------------------------------------------------------------------------------------------------------------------------
>gene=chr20_11038175-11039175; species=panTro
GGTTATTTCTTTTGAGAGATGGCCCTGTGTTATCCTTCAATCTTTCATAGAAGTGACTTTGGAGAAGGAATTGATAACTTATTTCATACAGTTGACAATGATCTTTTCCTTTTCATTCAGATGAATGATTCTGTAGACCCATTTCCTATTATTGATCATGTTGACACTAGAAGGACTCTAAAGATGGGAGAAAAGTTTGTGAACAGAGCTACTGAATTACAGCCAAGTCATAACATCAAGAATGTGCACTCGGTCAGTGCCTGATTGATGATGTTTTGCAACACATTGTGTGACATCATGGGAAAACTTTCATTTTTATTGCTTTTAGGAGTAAACAACCTGATTCCTTGGGAAATACTTTGCACTATTTTTTCTATAAAGAAGCACTTTTTTTGTCCCCAGGAAAGACTGTTTTATAGTTGTTTGATTTTATGAGGAATAATCAGAGGGTATGATTGGAAAAAAATAAGAAAAAATGAAATTCCTTCTGATCTGATTCt
>gene=chr20_11038175-11039175; species=papHam
GGTTATTTCTTTTGAGAGATGACCC-GTGTTATCCGTCAATCTTTCATAGAAGTGACTTTGGAGAAGGAATTGATAACTTATTTCATATAGTTGACAATGGTCTTTTCCTTTTCATTCAGATGAATGATTCTGTAGACCCATTTCTTACTATTGATCACGTTGACATTAGAAGGACTTTAAAGATGGGAGAAAAGTTTGTGAACAGAGCTACTGAATTACAGCCAAGTCATAACATCAAGAATGTGCACTCGGTCAGTGCCTGATTGATGATGTTTTGC-ACACATTGTGTGACATCATGGGAAAATTTTCATTTTTATTGCTTTT-----------ACCTGATTCCTTGGGAAATACTTTGCACTATTTTTTCTATAAAGAAGCACTTTTTTTCCCCCCTGAAACCACTGCTTTATAGTCGTTTGATTTTATGAGGAATAATCAGAGGGTATGATTGGAAAAAAATAAG-AAAAATGAAATTCCTTCTACTCTGATTCT
>gene=chr20_11038175-11039175; species=ponAbe
GGTTATTTCTTTTGAGAGATGGCCCTGTGTCATCCTTCAATCTTTCATAGAAGTGACTTTGGAGAAGGAATTAATAACTTATTTCATATAGTTGACAATGATCTTTTCCTTTTCATTCAGATGAATGATTCTGTAGACCCATTTCCTATTATTGATCATGTTGACACTAGAAGGACTCTAAAGATGGGAGAAAAGTTTGTGAACAGAGCTACTGAATTACAGCCAAGTCATAACATCAAGAATGTGCACTCGGTCAGTGCCTGATTGATGATGTTTTGCAACACATTGTGTGACATCATGGGAAAATTTTCATTTTTATTGCTTTCAGGAGTAAACAACCTGATTCCTTGGGAAATACTTTGCACTATTTTTTCTATAAAGAAGCACTTTGTTTGTCCCCAGGAAAGACTGCTTTATAGTTGTTTGATTTTATGAGGAATAATCAGAGGGTATGATTGGAAAAAAATAAGAAAAAATGAAATTCCTTCTGATCTGattct
>gene=chr20_11038175-11039175; species=rheMac
GGTTATTTCTTTTGAGAGATGACCCTGTGTTATCCTTCAATCGTGCGTAGAAGAAAAAAAGGAGAAGGAATTGATAACTTATTTCATATAGTTGACAATGGTCTTTTCCTTTTCATTCAGATGAATGATTCTGTAGACCCATTTCTTACTATTGATCATGTTGACATTAGAAGGACTTTAAAGATGGGAGAAAAGTTTGTGAACAGAGCTACTGAATTACAGCCAAGTCATAACATCAAGAATGTGCACTCGGTCAGTGCCTGATTGATGATGTTTTGCAACACGTTGTGTGACATCATGGGAAAATTTTCATTTTTATTGCTTTTAGGAGTAAACAACCTGATTCCTTGGGAAATACTTTGCACTATTTTTTCTATAAAGAAGCACTTTTCCGCCCCCCCTGAAACACTGCTTTATAGTCGTTTGATTTTATGAGGAATAATCAGAGGGTATGATTGGAAAAAAAT----AAAAATGAAATTCCTTCTACTCTGATTCT
>gene=chr20_11827323-11828323; species=hg19
catatctgctttctcacccttgaaactttgctgccaccataactgaaagtctgcgctaacctgtgaggagatgagtgaccacatggaagagagtccagttatcacagctgagatcatcccagactagtctacagcctgccaacccttaaacatgaaggagaattcagcaaagaccagcagagctgctgcgtcacccatggctaaccccagacacgtcagtgagctgagccaagaacagaagagtaataataaattcactgagtctgggggtggtttgttatgtgtcaataactaactgataGAATGAGTTTATTATCATCCTGCTGTAATACTAATCTCTATCTTGACCCAAAGCAATTTTTGAGGGTTTTTTTTTTCATTTATTGTTGAAGATGTTTCCTTGAGTGACTTCTCATTTGTACATGTTTTCTTTCttcttcttcttcttttttttctttttttttgagacagggtctcactctgttgcccaggctggagtg
>gene=chr20_11827323-11828323; species=bosTau
---------------------------------ctACCTTGAGCAAaagcctgtgttaaccaaagggaga--ggctaaccaagtggagcagagtccagtggtccttgctaaaatcatcctagactagtctacactctgccaGCTCTCACACATGAACGATAGGGCAGCAAAGGCCAGCAGAGTAGCTGCCCAACCCACAG------------------------------------------------------------------------------------------------------------------------------------------------------------------------------------------------------------------------------------------------------------------------------------------------------------
>gene=chr20_11827323-11828323; species=calJac
tatatctgctttatggctcttgacactttgttgccaccataactgaaagtctgggctaacctgtgaggagacaagtgatcacagggaagacagttcagttgtcacagctgagatcatcctagactagtctacagtctgctaacccttaaacatgaaggagaattcagcaaaaaccagcagggctgctgccccacctgtggctaaccctagagacatgagtgaactgaaccaagaccaaaagagtaataataaatccactgaatctggggatggtttgttatatatcaataattaactgatataATGAGTTTATCACCATCCTGGTATAATA-TAATCTCTACGTTGACCCAAAGCAATTTTTGAGAGTTTTTTTTTTCATTTATTGTTGAAGATG-TTCCTTGAGTGACCTCTCATTGGTGCATGTTttcttttttcttc--------ttctttctgtgtttttgagacagggtcttactctgtcacccagtctagagtg
>gene=chr20_11827323-11828323; species=canFam
cacccctgctcactatttcttgagatcttgccaccatcatgagagaaagcct---------------------catggct------------ttccagttgttcctgctgagaccatcctat-tgagtctacagtctgccaactatcca-----------agtgcagcaaagactagcagagttgctgcccaacccagagctaactacagacacatgaatgagctaagccaagatgagatgtgaaataataca-ccactgagttttgaggtggtttgtcatataccaatagctaactTATAGA--AAATTTACTACCAATCTGCCATA---CTAAT--CTCTGTTGTTCCAAAGTAATCTTTTAGTTGTTT----TTAATTCACTGTCGAAGATACTTCCTTGAGTCA---CTCATTTATACACAC--------------------------------------------------------------------------
>gene=chr20_11827323-11828323; species=equCab
----------cactctctcttgagaccttaccaccacaatgagagaaagcctgcattaacctgcaggagaatgagcaaccatgtggaagagagtacagctg-tcctgttgaagccatcctagactagtctacagtctgccaactctcaaacatgaaggagagtgcagcaaagaccagcagagttgctgcgctaccc----------------acatgagtgagctgatcgaagaccagagg-gtaataacaaatccactgggtcttggggaggtttgttatgaatcaacagctaaTCTATAGA--AAACTTATTACCAATCTGCCA-A---CTAATCTGTATGTTGTTCCAAAGTAATATTTTAGTTGTTT----TTTATTT----------------------------------------------------------------------------------------------------------------------
>gene=chr20_11827323-11828323; species=gorGor
catatctgctttctcgcccttgaaactttgctgccaccataactgaaagtctgggctaacctg-gaggagatgagtgaccacatggaagagagtccagttgtcacagctgagatcatccca--ctagtctacagcctgccaacccttaaaca-gaaggagaattcagcaaagaccagcagagctgctgcctcacccatggctaaccccagacacatcagtgagctgagccaagaacagaagagtaataataaattcactgagtctgggggtggtttgttatgtgtcaataactaactgataGAATGAGTTTATTATCATCCTGCTGTAATACTAATCTCTATCTTGACCCAAAGCAATTTTTGAGGA-TTTTTTTTTCATTTATTGTTGAAGATGTTTCCTTGAGTGACTTCTCATTGGTACATGTTTTCTTTCTTCTTCTTC---------------------------------------------------------
>gene=chr20_11827323-11828323; species=panTro
catatctgctttctcgcccttgaaactttgctgccaccataactgaaagtctgggctaacctgtgaggagatgagtgaccacatggaagagagtccagttgtcacagctgagatcatcccagactagtctacagcctgccaacccttaaacatgaaggagaattcagcaaagaccagcagagctgctgcctcacccatggctaaccccagacacaacagtgagctcagccaagaatagaagagtaataataaattcactgagtctgggggtggtttgttatgtgtcaataactaactgataGAATGAGTTTATTATCATCCTGCTGTAATACTAATCTCTATCTTGACCCAAAGCAATTTTTGAGGGTTTTTTTTTTCATTTATTGTTGAAGATGTTTCCTTGAGTGACTTCTCATTGGTACATGTTTTCTTTCttcttcttcttcttttttttctttttttttgagacagggtctcactctgttgcccaggctggagtg
>gene=chr20_11827323-11828323; species=papHam
cacatctgcttgcttgctcttgaaactttgctgccaccataactgaaaggctggactaacctgtgaggagacaagtgaacacatggaagagagtccatttgtcacagctgaagtcatcccagactagtctacagcctgccagcccttaaacatgaagaagaatgcagcaaagaccagcagagttgctgccccacccgctgctaacctgaggcacg--aatgagctgagccaagaacagaagaGTAATAATAAATTcactgagtctggggatggtttgttatgtgtcaataactaactgataGAACGAGTTTATTATCATCCTGCTATAATACTAGCCTCTATCTTGACCCAAAGCAATTTTTGAGGGTTTTTTTTTTCATTTATTGTTGAAGATGTTTCCTTGAGTCACCTCTCATTGGTACATGTTttcttccttctccttc---ttcttcttctttttttttttgacagagtctcactctgttgcccaggctagagtg
>gene=chr20_11827323-11828323; species=ponAbe
cacatctgcttgctcgcccttgaaactttgctgccaccataactgaaagtctgggctaacctatgaggagatgagtgaccacatggaagagagtccagttgtcacagctgagatcatcccagactagtctacagcatgccaacccttatacatgaaggagaattcagcaaagaccagcagagctgctgtcccacccatggctaaccccagacacatcagagagctgagccaagaacagaagagtaataataaattcactgagtctggggatggtttgttatgtgtcaataactaactgataGAATGAGTTTATTATCATCCTGCTATAATACTAATCTCTATCTTGACCCAAAGCAATTTTTGAGGGTTTTTTTTTTCATTTATTGTCGAAGATGTTTCCTTGAGAGACCTCTCATTGGTACATGTTTTCTTTCttcttcttc--tttttttttttttttttttgagacagtttctcactgtgttgcccaggctggagtg
>gene=chr20_11827323-11828323; species=rheMac
cacatctgcttgcttgctcttgaaactttgctgccaccataactgaaaggctggactaacctgtgaggagacaagtgaacacatggaagagagtccagttgtcacagctgaggtcatcccagactagtctacaacctgccagcccttaaacatgaaggagaatgcagcaaagaccagcagagttgctgccccacccgctgctaacctgagacacg--agtgagctgagccaagaacagaagagtaataataaattcactgagtctggggatggtttgttatgtgtcaataactaactgaTAGAACGAGTTTATTATCATCCTGCTATAATACTAGCCTCTATCTTGACCCAAAGCAATTTTTGAGGGTTTTTTTTTTCATTTATTGTTGAAGATGTTTCCTTGAGTCACCTCTCATTGGTACATGTTttctttcttcttcttcctcttcttcttctttttttttttgacagagtctcactctgttgcccaggctagagtg
>gene=chr20_14645175-14646175; species=hg19
CTTCAGTGGGGTGGGAAAACTGACAAATCCTCTGACATTAGGGCAAAGAACTTTGTTAGATGTCATCATTATTACAGGTGACTCTGATGCCATTTTATtaaaggctgtatcttctttctgtttctatctacaatgcttagtggtacacaacgcatgacaggtgcctaggaagtctttgttaaataaaagagtGAATGAAATATGTAATAGAGTAACTTATTGAATGGCAGCTTAATGGCCTTAGTGACCAGAATTAACTGGTCAAGAGTTAGGGGGGTATTGCCAGTTAAGATTTCAAGAACAGTTTTTTTTTTTTAACTGCAGTATGGGTGAAGAAGGGTGAAGTAGAAAAGTTTACAAAGAATTAAGAACTGATTTTGAAAAATGATAAGCCCTGACCTAATGAATTACATTTTAAAGCATTCTTTAGTTATGGAATAGGAATATATAAAAGCAGTGATTATCTTCTTTTTTCTTCACTGTTTCCAATTGGTTGTATT
>gene=chr20_14645175-14646175; species=bosTau
GTGCAACAGAGAGGAGAAGCCGACAAATCCTCTAATACGAGGGCTAA---------TGACTATCCTAATTATGACGTGTAATTCTGATGCCATTTTGCTAAAGGTTGTG-CTTCTTTAGATTTCtatccacaatgctaagtggtacctggcacatagtaggtgcctgtgaagtcttcatcaaataaaaaAGTGAATAAATGAGGTAATAGAATAACTTATATAATAGCACCTCACTACTCTTAGTGACCAGAATTAAAGAGTGAAAAGTTGAGAGGGGGTTAACAGTTAAGATTTCAAGATAACTTTAA----TTTAAATGTATTATGAGTGAAACCTGAGGAGGTAGAAAGGTTTAAAAA--ATGCAGAA-TAATTTTTAAAAATGCTAAGCCTTGACCTAATGAATTACA-TTTTAAGCATTCTTTAATAAAGCAATAG--ACATATACAAGTGGTGATTATCTTCTTTCTTCTTTACACTTTCCAATTGGTGCTATT
>gene=chr20_14645175-14646175; species=calJac
CTGCAGTGGGGTGGGGAAACCGACAGATCCTCTGACATTAGGGCAAAGAACTTCCGTAGATGTTATCATTATTACACATGACTCTGATGCCATTTTGTTAAAggctgtatcttctttctgtttctatctacaatgctcagtggtacacaggacacgataggtgcctaggaagtctttgttaaattaaagagtGAATGAATGATGTAATAGAGTAACTTACTGAATTGCACCTTAGTGGCCTTAGTGACTAGAATTAACTGGTGAAGAGTTAGGGGGCTATTGCCACTTAACATTTCAAGAACAGTTTTCTTTTTTTAACTACAGT-----------TGGGTGAAGTAGAAAAGTTTACAAAGAATTAAGAACTGATTTTAAAACGTGATAAGCCCTGACCTAATGAATTACATTTTAAAGCATTCTTTAG----GGAATCAAAATATATAAAAGTAATCATTATCTTCTTTTTTCTTCACTGTTTCCAATTGGTTGTATT
>gene=chr20_14645175-14646175; species=canFam
CTGCAGTGGAGCAGAGAAATTGACAAATCCTCAGATATAAGGGCAAAGAACTTTGCTAGATAT-TTTAT---GACATGTAACTCTGATGCCATTTTGTTAAAGGCAAGG-cttctttatatttctatccacaatgctgagtagtacctggcacatggtaggtgtctgaggagtcttcactaAAAAAAAAAAGGAATAAATGAGGTAATAAAATAACTGATTGGACAGCATCTTACTGATCTTAGTGGCCAGAATGAACTGGTGAAAATTTAGGAGGGAATTACCAGTTAAGATATTAAGAACAGTTTA--CTTTTTAACTGCAGTATGGATGAAGGTGGGGGAGGT----AGGCTTACATAGAATTAGAAA-CAATTTTAAAAAGTGCTAAGACTTCACTTAATGAATCACATATTTAAGCATACTTTGATAAAGAAATTG--ACATATAAAAGTAGTAACTATCTTCTTTCTTTTTTCCTTTTTCCAATTGGTTATATT
>gene=chr20_14645175-14646175; species=equCab
CTGCAGTAGAATGGAGAAGCTGAAAACTCCTCTGATATAAAGGCAAAGAACTTTGCTAGGTATCTTAATTATGATATGTAACTCTCATGCCATTTTGTTACAGGCTGTT-TTTCTTTATATTTCTATCCACACTGCTCAGTGGTACCTGGCTTATGGTAGGTTCCTGGAGAGGCTTTGTTAAATAAAAAAGAGAATAAATGAGGTAACACAGTAATTTATATAATAGCATTTTACTGCTATTAGTGACCAGAATTAACTGGTGAAGAGTTAGGGAGGAATTAGCAGTTAAGACTTCAGGAGCACTTTAATTTTTTTCATTGTAGTATGGATGAAGGTGGGGGAGGTAG-AAGGTTTACAAAGAATTAGAAA-TGATTCCAAAAAATGCTAAGCCCTGACCTAATGAATTACATTTTTAAGCATACTTCAATAAAGAAATAA--ACATATAAAAGTAGTAATTATCTCCTTTTTTCTGTACTCTTTCTGATTGGTTGTATT
>gene=chr20_14645175-14646175; species=gorGor
------------------------------------------------------------------------------------------------------------------------------------------------------------------------------------------------------------------------------------------------------------------------------------------------------------------------TTTTAACTGCAGTATGGGTGAAGAAGGGTGAAGTAGAGAAGTTTACAAAGAATTAAGAACTCATTTTGAAAAATGATAAGCCCTGACCTAATGAATTACATTTTGAAGCATTCTTTAG-TAGGGAATAGGAATATATAAAAGCAGTGATTATCTTCTTTTTTCTTCACTGTTTCCAATTGGTTGTATT
>gene=chr20_14645175-14646175; species=panTro
CTTCAGTGGGGTGGGAAAACTGACAAATCCTCTGACATTAGGGCAAAGAACTTTGTTAGATGTCATCATTATTACAGGTGACTCTGATGCCATTTTATTaaaggctgtatcttctttctgtttctatctacaatgcttagtggtacacaacgcatgacaggtgcctaggaagtctttgttaaataaaagagtGAATGAAATATGTAATAGAGTAACTTATTGAATGGCAGCTTAATGGCCTTAGTGACTAGAATTAACTGGTCAAGAGTTAGGGGGGTATTGCCAGTTAAGATTTCAAGAACAGTTTTTTTTTTTTAACTGCAGTATGGGTGAAGAAGGGTGAAGTAGAAAAGTTTACAAAGAATTAAGAACTGATTTTGAAAAATGATAAGCCCTGACCTAATGAATTACATTTTAAAGCATTCTTTAGTTATGGAATAGGAATATATAAAAGCAGTGATTATCTTCTTTTTTCTTCACTGTTTCCAATTGGTTGTATT
>gene=chr20_14645175-14646175; species=papHam
CTGCAATGGGGTGGGGAAACTGACAAATCCTCTGACATTCGGGCAAAGAACTTTGTTAGATGTTGTTATTATTACAGGTGACTCTGATGCCATTTTGTtaaaggccgtatcttctttctgtttctatctacaatgcttagtggtacacagcacatgacaggtgcctaggaagtctttgttaaataaaAGGGTGAATGAAATATGTAATAGAGTAACTTATTGAATGGCAACTTAGTGGCCTTAGTGACTAGAATTAACTGTTGAAGAGTTAAGGGGGTATTGCCAGTTAAGATTTCAAGAATAgttttgttttttttACTGCAATATGGGTGAAGAAGGGTGAAGTAGAAAAGTTTACAAAGAATTAAGAAGTGATTTTAAAAAAGGATAAGCCCCGACCTAATGAATTACATTTTAAAGCATTCTTTAGTGAGGGAATAGGAATATATAAAAGTAGTGATTATCTTCTTTTTTCTTCACTGTTTCCAATTGGTTGTATT
>gene=chr20_14645175-14646175; species=ponAbe
CTGCAATGGGATGGGGAAACTGACAAGTCCTCTGACATTAGGGCAAAGAACTTTGTTAGATGTCATCATTATTACAGGTGACTCTGATGCCATTTTGTTaaaggctgtatcttctttctgtttctatctacaatgcttagtggtacataacacatgacaggtgcctaggaagtctttgttaaataaaagaGTGAATGAAATATGTAATAGAGTAACTTATTGAATGGCAGCTTAATAGCCTTGGTGACTAGAATTAACTGGTCAAGAGTTGGGGGGGTATTGCCAGTTAAGATTTCAAGAACAATTTTTTGTTTTTAACTGCAGTATGGGTGAAGAAGGGTGAAGTAGAAAAGTTTACAAAGAATTAATAACTGATTTCGAAAAATGATAAGCCCTGACCTAATGAGTTACATTTTAAAGCATTCTTTAGTTAGGGATTAGGAATATATAAAAGCAGTGATTATCTTCTTTTCTCTTCACTGTTTCCAATTGGTTGTATT
>gene=chr20_14645175-14646175; species=rheMac
CTGCAATGGGGTGGGGAAACTGACAAATCCTCTGACATTAGGGCAAAGAACTTTGTTAGATGTTGTTATTATTACAGGTGACTCTGATGCCATTTTGTTAAAGGCCGTATCTTCTTTCTGTTTCtatctacaatgcttagtggtacacagcacatgacaggtgcctaggaagtctttgttaaataaaAGGGTGAATGAAATATGTAATAGAGTAACTTATTGAATGGCAACTTAGTGGCCTTAGTGACTAGAATTAACTGTTGAAGAGTTAAGGGGGTATTGCCAGTTAAGATTTCAAGAATAGttttgtttttttAACTGCAATATGGGTAAAGAAGGGTGAAGTAGAAAAGTTTACAAAGAATTAAGAAGTGATTTTAAAAAAAGATAAGCCCTGACCTAATGAATTACATTTTAAAGCATTCTTTAGTGAGGGAATAGGAATATATAAAAGTAGTGATTATCTTCTTTTTTCTTCACTGTTTCCAATTGGTTGTATT
>gene=chr20_15565175-15566175; species=hg19
GGGATTTAAATTGGTGGAAGAGTTCTATTGTTGTTTTCAAATCCCTGTTCAGCCACTAATGAACAGCGTCACATCAGACACACACGTTTCTTCATGTTCCCTTCCTTGCGTAGTGTACCCACAGGGGGCACTGGTACCCATGCCGGGGCTGGTTACCACCTTCCCGTGGGCCACAGCAGCTTCCCAGCAATGCTCCAGGAGCATGGGGCTGGCTGCTTGTAAAATCATGACGTTATTGTCTTCTGTGTCTACTTCCACTTTCCTCCTCACCCCTATTTTTCCCTACAATGTCCCATCTCCCCCCTGACCTGTCCATGCCAGTGACTATAACCTTCATAGTCCTCTAGCTTGACAGAAAGGAATAGCCATCTTTATGGATTTCTCCAACAGACGGGCTGGTTGGCACCAGTCTTTCCAGGATGGAGCTTGCTAATCAGATACACATAATGATGCTGATGTGCCAGTCTAGGGGACTACACTGCTATGGTCCAACTTGCAGT
>gene=chr20_15565175-15566175; species=bosTau
GGGATTTGAATGGGTGACAGGGTTCTGCTGTTTTGTTCAAATTCCTGTTCAGCTGCTAGTTGCTTGAATCACATCAG----ACATGGTTCTTCATGACCCCTTACCT---------------------GTGTGGTGCCCATCCTGAGTGTGGTTGCCACCCTCCTGGGCCCC----TGGTTCCCTGGCAGCTCCCT-GGAGCCAGAGGCTGGCTGTTGGGGAAA-CGCAAGCTTCTTGCCTTTGGTGTCTGCTTCCACTTTCTTCCTCACCCTCGTTTCTCCCTTGAATGCCAGCTCT-GTCC-TGCCCTGTCTGAGAAT---------GAACTCACCATCCTGTCACTCAACTGAAAAGAGGAACAATTTCCCTGGATTTCTTTACCAGAAGTGCTGTTT-GCATCAGACCTCCCAAGATGGAGTTTGCTAATCGGATACACATAGTGATTGTGAGATGCCCATAGAGAGGGCAGCTC-GCCACAGGCTGATCTCAGGT
>gene=chr20_15565175-15566175; species=calJac
GGAATTTAAATTGGTGAAAGGGTTCTACTGTTGTTTTCAAATCCCTGTTCAGCCACCAATGAACACTGTCACATCAGGAATACTCTTTTCTTCACGTCCCATTCCTTGGGTGATAC-CCCACAGCAGGCAGCGGTACCTGTGCCTGGGCTGGTTACCACCTTCCTGTGGGCCACAGCAGCTCCCCAGCAATACTCCAGGGACACGGGCCTGGCTGCTTGTAAAATCATGATGTTACCGTCTTCTATGTCTGCTTCCACTTTCCTCCTCACCCCTATTTTTCCCTGCCATGCCACATCT-CTTCCTGGCCTGTCCATGCCGATATCTGTAACCTTCATAGTCTTGTAGCTTAACAGAAAGGAATATCTGTCTTTACGGATTTCTCCAACA----GGCTGGTTGGCACCAGTGTTTCTATGCTGGAGCTTGCTAATCAGATCCACATAATGATGCTGAGGTGCCAGTCTGGGGGACCTCACTATTATAGTCCAACTTACAGT
>gene=chr20_15565175-15566175; species=canFam
GGAATTTGAATGGAGGAAGGGGTTCTATTGTTTTGTTCAAATC----------CACTAATTACCTAAGTCTCATCCC----ACTTTGTTCTTCG-GTACCCTCA--TGTGACCTGCCCACAAAGG-GCATTTTGTACTCAGCCTGGGTACAGTTGCCAGCTCTCTGCTCTCAGCAGTGGTTTCCCTGAAGTGCTCCGGGAGCAGGGGGCTGGCTGTCCGTAAAACTGTGATGTTACTGCCTTCAGTGTCTGCTTCCACTTTCCTCCTCATCCT-------------AATGTTGCATCC-TTCT-CGC----------CCTGTGAATGTAGCAGGCACAATCCTGTAGCTCGATTGAAAAGAATAACAATTTCTAGGGATTTCTTTAC-AGATGTGCTGCATGGTGTCACACTTGCCAAGATGGAGCTTGCTAATCTGATGCACATAACGATGCTGATAGACCAGCGTTAAGGGCAACACTATCAGAGTCTAATATCAGGT
>gene=chr20_15565175-15566175; species=equCab
gAAATTTGAATGGGCGAAGGGTTTCCACTGTTTTCTTCAAATCCTTGTCCAGCCACTAATTACTTGAGTCTCATCAG----ACTTGGTTCTTCATGTCCACTTACTTGTGTGGTGCACCCA-AGC-ATGTTTTGTACCCATCCTGGGTGCAGCTGTCATCTCTCTGCTCTCTGCAGCAGTTGCCTGGAAGTGCCCCAGGAGCACGGGGCTGGCTGATGGTAAAATTGTGATGTTACCGCCTTCAGGGTCTGCTTCCACTTTGCTCCTTACCCATATTTTTCCCTTGAATGCCACCTCT-CTCT-TGTCCTGTCCAGGCCTGTGAATGTAGCATTCACAGTCCTGTCACTCAACTGAAAAGAATAACAATTTCTATGGATTTATTTACTAAATGTGCTATTGGGTGCCAGGCTTTCCAAGATGGAGCTTGCTAATCTGATACACATAATGAAGCTGATATACTAGCAAAGAGGCCAACACTGTCACAGTCTAATTTCAGGG
>gene=chr20_15565175-15566175; species=gorGor
gGGATTTAAATTGGTGGAAGAGTTCTATTGTTGTTTTCAAATCCCTGTTCAGCCACTAATGAACAGCGTCACATCAGACACACACGTTTCTTCATGTTCCCTTCCTTTCGTAGTGTACCCACAGGGGGCACTGGTACCCATGCCAGGGCTGGTTACCACCTTCCCGTGGGCCACAGCAGCTTCCCAGCAATGCTCC-GGAGCATGGGGCTGGCTGCTTGTAAAATCATGACGTTATTGTCTTCTGTGTCTACTTCCACTTTCCCCCTCACCCCTATTTTTCCCTACAATGTCCCATCTCCCCCCTGACCTGTCCATGCCAGTGACTATAACCTTCATAGTCCTCTAGCTTGA-AGAAAGGAATAGCCATCTTTATGGATTTCTCCAACAGACGGGCTGGTTGGCACCAGTCTTTCCAGGATGGAGCTTGCTAATCAGATACACATAATGATGCTGATGTGCCAGTCTAGGGGACTACACTGCTATGGTCCAACTTGCAGT
>gene=chr20_15565175-15566175; species=panTro
GGGATTTAAATTGGTGGAAGAGTTCTATTGTTGTTTTCAAATCCCTGTTCAGCCACTAATGAACAGCGTCACATCAGACACACACGTTTCTTCATGTTCCCTTCCTTGCGTAGTGTACCCACAGGGGGCACTGGTACCCATGCCGGGGCTGGTTACCACCTTCCCGTGGGCCACAGCAGCTTCCCAGCAATGCTCCAGGAGCATGGGGCTGGCTGCTTGTAAAATCATGACGTTATTGTCTTCCGTGTCTACTTCCACTTTCCCCCTCACCCCTATTTTTCCCTACAATGTCCCATCTCCCCCCTGACCTGTCCATGCCAGTGACTATAACCTTCATAGTCCTCTAGCTTGACAGAAAGGAACAGCCATCTTTATGGATTTCTCCAACAGACGGGCTGGTTGGCACCAGTCTTTCCAGGATGGAGCTTGCTAATCAGATACACATAATGATGCTGATGTGCCAGTCTAGGGGACTACACTGCTATGGTCCAACTTGCAGT
>gene=chr20_15565175-15566175; species=papHam
GGAATTTAAATCAGTGAAAGGGTCCTATTGTTGTTTTCAAATCCCTGTTCAGCCATTAATGAACAGGGTCACATCAGACACACACGTTTCTTCATGTTCCCTTCCTTGGGTGGTGTACCCACAGGGGGCACTGGGACCCATGCCGGGGGTGGTTACCACCTTCCCATGAGTCACAGCAGCTTCCCAGCAATGCTCCAGGAGCATGGGGCTGGCTGCTTGTAAAATCATGACATTATTATCTTCTGTGTCTACTTCCACTTTCCTCCTCACCCCTATTTTTCCCTACAATGTCCCATCT-CCCCCTGACCTGTCCATGCCGGTGACTATAACCTTCATAGTCCTCTAGCTTGACAGAAAGGAATAGCCATCTTTATGGATTTCTCCAACAGATGGGCTGGTTGGCACCAGTCTTTCCAGGGTGCAGCTGGCTAATCAGATACACATAATGACACTGATGTGCCAGTCTA-GGAACTAGACTGTTACGGTCCAACTTCCAGT
>gene=chr20_15565175-15566175; species=ponAbe
gGAATTTAAATCAGTAGAAGAGTTCTATTGTTGTTTTCAAATCCCTATTCAGCCACTAATGAACAGGGTCACATCAGACACACGTGTTTCTTCATGTTCCCTTCCTTGGGTAGTGTACCCACAGGGGGCACTGGTACCCATGCCGGAGGTGGTTACCACCTTCCCGTGGGCCACAGCAGCTTCCCAGCAATGCTCCAGGAGCATGGGGCTGGCTGCTTGTAAAATCATGACATTATTGTCTTCTGTGTCTACTTCCACTTTCCTCCTCACCCCTATTTTTCCCTACAATGTCCCATCT-CCCCCTGACCTGTCCATGCCGGTGACTGTAACCTTCATAGTCCTCTAGCTTGACAGAAAGAAATAGCCATCTTTATGGATTTCTCCCACAGATGGGCTGGTTGGCACCAGTCTTTCCAGGATGGAGCTTGCTAATCAGATACACATAATGATGCTGATGTGCCAGTCTAGGGGACTACACTGCTATGGTCCAACTTCCAGT
>gene=chr20_15565175-15566175; species=rheMac
GGAATTTAAATCAGTGAAAGGGTCCTATTGTTGTTTTCAAATCCCTGTTCAACCATTAATGAACAGGGTCACATCAGACACACACGTTTCTTCATGTTCCCTTCTTTGGGTGGTGTACCCACAGAGGGCACTGGGACCCATGCCGGGGGTGGTTACCACCTTCCCATGAGTCACAGCAGCTTCCCAGCAATGCTCCAGGAGCATGGGGCTGGCTGCTTGTAAAATCATGACATTATTATCTTCTGTGTCTACTTCCACTTTCCTACTCACCCCTATTTTTCCCTACAATGTCCCATCT-CCCCCTGACCTGTCCATGCCGGTGACTATAACCTTCATAGTCCTCTAGCTTGACAGAAAGGAATAGCCATCTTTATGGATTTCTCCAACAGATGGGCTGGTTGGCACCAGTCTTTCCAGGGTGCAGCTGGCTAATCAGATACACATAATGACACTGATGTGCCAGTCTA-GGAACTAGACTGTTATGGTCCAACTTCCAGT
>gene=chr10_178199-179199; species=hg19
TTAACATTTTCTTCCACAGTATTTCCTGATAATATTTAACAAAATAAATAATGAGACTAAACCCTAACTCATGTCAAATGAGTTTGAGCAATTATTACCTTACACACACTATACTGTCCCAATAGCCAGGTAATGAAATCTGATCTGGACACTCATTCTAGAAAATAGAGCAGTGCTGTCTGATTGGGGGCGGGAGGAGTATTCCCACGTCTTGGTCCTGCAGAGACAGCTCCCCGACAGCTCTGAGAAGCCCCAGGGCTCAGTGGCACCCGCTTTGAAACTCACCAATGCAAAAAGGAGAATCAAGAAGTAAAAATCTGTCTGTATTCAATTGTATAAACAGTATAGCTTTGTCATGTAAGATACTAGCACAGCAATTAGTTACTGGTCTTCTGGGCTTCCTCCAAACCTCAAACCTTTGGTCCCCAGACCCACACACACACATTCATTCAGCTGAGGGGCAAATGAGATAAATCAAACTGTTTTAATGGCCTCTTGGT
>gene=chr10_178199-179199; species=bosTau
TTAACATTTTCTTCCACAGTACTTCCTTTTAATATCTCACAGAATTAA--------------------------------------------------------------------------------------------------------------------------------------------------------------------------------------------------------------------------------------------------------------------------------------------------------------------------------------------------------------------------------------------------------------------------------------------------------------------
>gene=chr10_178199-179199; species=calJac
TTAATATTTTCTTCCACAGTATTTCCTGATAATATTTAACAAAATAAATAATGAGACT-AACCCTAATTCATGTCAACGGAGTTTAAGCAATTATTACCTCACACACAATATATTGTCACAATAGCCAGGTAATGAAATCTGATCTGGACACTCATTTTAGAAAATAGAGCAGTGCTTTCTGATTGGGGGTGAGAGGGGTCTCCCTATGTCCTGGTCCTGCAGATATAGCTCTCTGACAGCTCTGAGAAGCCACAGGGCTCAGTGGCACCCACTTTGAAACTCACCAATCCTAAAAGGAAAGTCAAGAAGTAAAGATTTGTCTGTATTCAATTCTTTGAAGGGTATAGCTTTATCATGTAAGATACTAGCATAGCAATTAGTTACTGGTCTTCTGGACTTCCTCCCAACCTCAAACCATTGGTCCCCAGACCGACACACACATATTCATTCAGCTGATGGGCAAATCAGATAAATCAAACTGTTTTAATGGTCTCTTGGT
>gene=chr10_178199-179199; species=canFam
-------------------------------------------------AATGAGACTAAACTCTAACTGACCCAAAGTGAGTTTAAGTCATTATTGCTTCACACTAATTACATTGTCACAAACGCCAGGCAATGAGATCTTATCCAGACCTTCTTTGTAGAAAACAGA------------TAAAGGGCACAGAAGGAACACCCTTCAA------------AGAGAGAGCACTGTGGGACCCCCGAGACACCCCAGGGCTCTGGAGCGCACACTTCCACAGTCACCGGGCCCGGAGCGGGAGTCAAGAAGTAGAGACTCGTCTGTGCTCAACACCAGCAGACGCAGAGATTTGCGATATAAGATGTCAACACGGCAACGAGTTGC-GGTCTTCTGGGCCT-CTCCCCATCCCAAACCACTGG--CTCAGACCC---ACTCCACATTCACTCAGCTGAG---GAAATGAGGTAAATGAAACTGTTCTGAAG----------
>gene=chr10_178199-179199; species=equCab
TTAACATTTTCTTCTACAATATTTCCTTTTAATA-TTAGCAAAATGGA-AATGAGACTAAACTCTAACTCATATAAAGTGAGTTTTAGTAATTATTACCTGACACTCTCTATATTGTCACAACAACGAGGCAATGAAATTCTAGGTGGATTCTCATTGTAGAAAACAAA------------TA--------AGGAGGAGTGTCCTTC--------------GGAGACAGCACCGTGATATCTCTGAGAAACCTCAGGGCTCCGTAGCATGCATTTTGAAATTCACCAATCCAAAAAGGAGAGTCAAGTGGAAAAGATTCGTCTGTGATCAATACTATGAAACATAAAG--TTTCAATGTAAGATAGTACGAC--------------GGTCTTCTGGGCCTCCTCCCAACTCCAAACCTTTGACCCCCAGGCCCTGCCCCCCATATTCACTCAGCTGAGGGAAAAATGAGATAAATAAAACTGTTCTGAAG----------
>gene=chr10_178199-179199; species=gorGor
------------------------------------------------TAATGAGACTAAACCCTAACTCATGTCAAATGAGTGTGAGCAATTATTACCTTACACACACTATACTGTCCCAACAGCCAGGTAATGAACTCTGATCTGGACACTCATTCTAGAAAATAGAGCAGTGCTGTCTGATGGGGGGCGGGAGGAGTATTCCCACGTCTTGGTCCTGCAGAGACAGCTCCCCGACAGCTCTGAGAAGCCCCAGGGCTCAGTGGCACCCACTTTGAAACTCACCAATCCAAAAAGGAGAATCAAGAAGTAAAAATCTGTCTGTATTCAATTGTATAAAGAGTATAGCTTTGTCATGTAAGATACTAGCACAGCAATTAGTTGCTGGTCTTCTGGGCTTCCTCCAAACCTCAAACCGTTGGCCCCCAGACCCACACACACACATTCATTCAGCTGAGGGGCAAATGAGATAAATTAAACTGTTTTAATGGCCTCTTGGT
>gene=chr10_178199-179199; species=panTro
TTAACATTTTCTTCCACAGTATTTCCTGATAATATTTAACAAAATAAATAATGAGACTAAACCCTAACTCATGTCAAATGAGTTTGAGCAATTATTACCTTACACACACTATACTGTCCCAGTAGCCAGGTAATGAACTCTGATCTGGACACTCATTCTAGAAAATAGAGCAGTGCTGTCTGATTGGGGGCGGGAGGAGTAGTCCCACGTCTTGGTCCTGCAGAGACAGCTCCCCGACAGCTCTGAGAAGCCCCAGGGCTCAGTGGCACCCATTTTGAAACTCACCAATCCAAAAAGGAGAATCAAGAAGTAAAAATCTGTCTGTATTCAATTGTATAAAGAGTATAGCTTTGTCATGTAAGATACTAGCACAGCAATTAGTTACTGGTCTTCTGGGCTTCCTCCAAACCTCAAACCGTTGGCCCCCAGACCCACACACACACATTCATTCAGCTGAGGGGCAAATGAGATAAATCAAACTGttttaatggcctcttggt
>gene=chr10_178199-179199; species=papHam
TTAACATTTTCTTCCACAGTATTTCCTGATAATATTTAACAAAATAAGTAATGAGACTAAACCCTAACTCATGTCAAATGAGTTTGAGCAATTATTACCTTTCACACACCATACTGTACCAATAGCCAGGTaaggaaatctgatctggacactcattctagaaaatagagcagtgctgtctgattgggggtggga---------ccacaccttggtcctgcagagacagctccctgacagctctgagaagccccagggctcactggcacccactttgaaactcacCAATCCAAAAAGGAGAATTAAGAAGTAAAAATCTGTCTGTATTCAATTCCATAAAGAGTATAGCTTCGTCACGTAAGATACTAGCACAGCAATTAGTTACTGGTCTTCTGGGCTTCCTCCAAACCTCGAACCGTTGGCCCCCAGACCCACACACACACATGCATTCAGTTGAGCGGCAAATGAAACAAATTAAAC--TTTTAATGGCCTCTTGGT
>gene=chr10_178199-179199; species=ponAbe
TTAACATTTTCTTCCACAGTATTTCCTG---ATATTTAACAAAATAAATAATGAGACTAAACCCTAACTCATGTCAAATGAGTTTGAGCAATTATTATCTTACACACACTATACTGTCCCAATAGCCAGGTAATGAAATCTGATCTGGACACTCATTCTAGAAAATAGAGCAGTGCTCTCTGATTGGGGGCGGGAGGGGTATTCCCACGTCTTGGTCCTGCAGAGACAGCTCCCCGACAGCTCTGAGAAGCCCCAGGGCTCAGTGGCACCCACTTTGAAACTCACCAATCCAAAAAGGAGAATCAAGAAGTAAAAATCTGTCTGTATTCAATTCTATAAAGAGTATAGCTTTGTCATGTAAGATACTAGCACAGCAATTAGTTACTGGTCTTCTGGGCTTCCTCCAACCCTCAAACTGTTGGCCCCCAGACCGACACACACACAGTCATTCAGCTGAGGGGCAAATGAGATAAATCAAACTGTTTTAATGGCCTCTTGGT
>gene=chr10_178199-179199; species=rheMac
TTAACATTTTCTTCCACAGTATTTCCTGATAATATTTAACAAAATAAATAATGAGACTAAACCCTAACTCATGTCAAATGAGTTTGAGCAATTATTACCTTTCACACACCATACTGTACCAATAGCCAGGTAAGGAAATCTGATCTGGACACTCATTCTAGAAAATAGAGCAGTGCTGTCTGATTGGGGGTGGGAGGGGTATTCCCACATCTTGGTCCTGCAGAGACAGCTCCCTGACAGCTCTGAGAAGCCCCAGGGCTCACTGGCACCCACTTTGAAACTCACCAATCCAAAAAGGAGAATTAAGAAGTAAAAATCTGTCTGTATTC-ATTCCATAAAGAGTATAGCTTCGTCACGTAAGATACTAGCACAGCAATTAGTTACTGGTCTTCCGGGCTTCCTCCAAACCTCCAACCGTTGGCCCCCAGACCCACACACACACATGAATTCAGTTGAGGGGCAAATGAAACAAATTAAAC--TTTTAATGGCCTCTTGGT
>gene=chr10_297208-298208; species=hg19
tgtttaacagcatcccaggcctctgtctgccagtagtaccttctgcccttaagttgtgacagtcaaaaatatctccagacattgccaaataagatgaagactgagacttggccactagatttgaagttgtaagtgaccctgctagcagcatattagtggcatggtatgagtaaagactgcagcgtatgttaacgacgagagaagaatttgaaatagggagtttaggcaagtctttcaaggagcttgtggggagcagagaaatgcaagtggtagctggaaagggatgtgaagtcaagagcattttAAGAAAAGAAACGGGAATGACTCTCACAGAGATGGAAAAAACGGGAGGTGTCAGGTACCACCTGACAGCAGCTTGAGTTTGCTGACAACCAGGCATGAGCTGCAGTCATCCCCAGGGCTCCCTTTCCATCTGCTGTGCATAAAACGTATTCAGATTCCACAAAAGGTTGAGCCAGAAAGATCTTTTAAAAGCACCA
>gene=chr10_297208-298208; species=bosTau
-------------------------------------------------------------------------------------------------------------------------------------------------------------------------------------------------------------------------------------------------------------------------------------------------------------------------------aatgac-ctagtacagatggaagaa------gttga----tgtgcCGAGTA---AGCTTGAGTTTGCTGAT-AATGACTGCGTGCTG-AGCCCATCCCATTGTTTCCTACTGTCCTGCTGGACAGAAACCGTGTTGATGTTCTTGGTGAACTTGAGTCAGAAAGATC-TTTGAAAGCACAG
>gene=chr10_297208-298208; species=calJac
tgtttagcagcatcccaggcctctgtccaccagtagtgtcttctcccccgaagttgtgacagtcaaaattatctcctgagattaccaaaCaagatgaagactgagacttggccactagacttgaggttgtaagtgaccttgctaacagcatatcaggggcatggtatgagtaaagactgcagtggatgcaaatcatggggtgagaatttgaaatagggagtttaggcacgtctttcatgaagtttgtggggagcagagaaatgcaagtggtagctgggaagggatgtgaagtcaagagcattttAAGAAAATAAATGGGAACGACCCCCATAGGGT--------------GGTGTCAGGTACCACCTGACAGCAGCTTGAATTTGCTGACAGCCAGGCATGAGCTATAGCTACAGTCA-----TCCTTTCCATCTGCTGTGCATAAAACAGATTTTGATTCAACAAAAGTTTGAG-CATAAAGATCTTTTAAAACCACCA
>gene=chr10_297208-298208; species=canFam
-----------------------------------------------------------------------------------------------------------------------------------------------------------------------------------------------------agaggataattggaaataggaagttcaggcagttctctctcagagtttgtgggcagtagaaaaatgagggtggtggatcaaaggagacatgaggcctaggT--TTTTAAAA------atgggaatgag-c-agtagaggtg--agaa------gttgg----tgtgccaggta---agCTCATGTTCACTGGGGACTAAATGC-TAC---AGCTTGCCCCATTGTTACCCACCGTTCAGCTGTGCATAAAACACACTCATCTTCCTGGTGAGGCTGAGCCACAGAGATC-TTTAAAAGCTGAG
>gene=chr10_297208-298208; species=equCab
--------------------------------------------------------------------------------------------------------------------------------------------------------------------------------------------------------------------------------------------------------------------------------------------------------------------------atgggaatggc-ctagtggagatggaaaag------gttga----tGTGCTAGGTA---AGCTCAAATTCGCTGATAACTGACGA-------------GTCCCATTGTTTCCTGCTGTTCTGCTGTACGTAAAACATATTGATGTTCTTGGTGAGGTTGAACCAGAAAGAAG-TCTCCTATTTTGA
>gene=chr10_297208-298208; species=gorGor
tgtttaacagcatcccaggcctctgtctgccagtagcaccttctgccccaaagttgtgacagtcaaaaatatctccagacattgccaaataagatgaagactgagacttggccactagatttgaagttgtaagtgaccctgctagcagcatattagtggcatggtatgagtaaagactgcagcgtatgttaacaacgagagaagagtttgaaatagggagtttaggcaagtctttcaaggagcttgcggggagcagagaaatgcaagtggtagctggaaagggatgtgaagtcaagagcattttAAGAAAAGAAACGGGAATGACTCCCACAGAGATGGAAAAAACGGGAGGTGTCAGGTACCACCTGACAGCAGCTTGAGTTTGCTGACAACCAGGCATGAGCTGCAGTCATCCCCAGGGCTCCCTTTCCATCTGCTGTGCATAAAACGTATTCAGATTCCACAAAAGGTTGAGCCAGAAAGATCTTTTAAAAGCACCA
>gene=chr10_297208-298208; species=panTro
tgtttaacagcatcccaggcctctgtctgccagtagtaccttctgccctaaagttgtgacagtcaaaaatatctccagacattgccaaataagatgaagactgagacttggccactagatttgaagttgtaagtgaccctgctagcagcatattagtggcatggtatgagtaaagactgcagcgtatgttaacaacgagagaagaatttgaaatagggagtttaggcaagtctttcaaggagcttgtggggagcagagaaatgcaagtggtagctggaaagggatgtgaagtcaagagcattttAAGAAAAGAAACAGGAATGACTCTCACAGAGATGGAAAAAACGGGAGGTGTCAGGTACCACCTGACAGCAGCTTGAGTTTGCTGACAACCAGGCATGAGCTGCAGTCATCCCCAGGGCTCCCTTTCCATCTGCTGTGCATAAAACATATTCAGATTCCACAAAAGGTTAAGCCAGAAAGATCTTTTAAAAGCACCA
>gene=chr10_297208-298208; species=papHam
tgtttaacagcatcctaggcctctgtccgccagtagtaccttctgccccaaagttgtgacagtcaaaagtatctccagacattgccaaataagatgaacactgagacttggtcactagatttgaggttgtaagtgaccttgctaacagcatattagtggcatgggatgagtaaagactgcagcgtatgttaacaatgagagaagaatttgaaatagggaatttaggcaagtctttcaaggagcttgtggagaccagagaaatgcaagtggtagctggaaagggatgtgaagtcaagggCATTTTAAGAAAAGAAACGGGAATGACCCCCATAGAGATGGAAAAAACAGT-GGTGTCAGGTACCACCTGACAGCAGCTTGAGTTTGCCGACAGCCGGGCATGAGCTACAGTCATCCGCAGCGCTCCCTTTCCATCTGCTGTGCATAAAACGTATTCAGATTCCACAAAGGGTTGAGCCAGAAAGATCTGTTAAAAGCACCA
>gene=chr10_297208-298208; species=ponAbe
tgtttaacagcatcccaggcctctgtccgcc-ttagtaccttctgccccaaagttgttacagtcaaaaatatctccagacattgccaaataagatgaagactgagacttggccactagatttgaggttgtaagtgaccttgctagcagtatattagtggcatgggatgagtgaagactgcagcgtatgtta---atgagagaaggatttgaaatagggagtttaggcaagtctttcaaggagcttgtggagagcagagaaatgcaagtgatagctggaaagggatgtgaagccaagagcattttAAGAAAAGAAACGGGAATGACTCCCATAGAGATGGAAAAAACGGGAAGTGTCAGGTACCACCTGACAGCAGCTTGAGTTTGCTGACAACCAGGCATGAGCTGCAGTCATCCCCAGGGCTCCCTTTCCATCTTCTGTGCGT---ACGTATTCAGATTCCACAAAAGGTTGAGCCAGAAAGATCTTTTAAAAGCACCA
>gene=chr10_297208-298208; species=rheMac
tgtttaacagcatcccaggcctctgtccgccagtagtaccttctgccccaaagttgtgacagtcaaaagtatctccagacattgccaaataagatgaacactgagacttggccactagatttgaggttgtaagtgaccttgctaacagcgtattagtggcatgggatgagtaaagactgCAGCG--------------------------------------------------------------------------------------TAGCTGGAAAGGGATGTGAAGTCAAGGGCATTTTAAGAAAAGAAACGGGAATGACCCCCATAGAGATGGAAAAAACAGT-GGTGTCAGGTACCACCTGACAGCAGCTTGAGTTTGCTGACAGCCGGGCATGAGCTACAGTCATCTGCAGCGCTCCCTTTCCATCTGCTGTGCATAAAACGTATTCAGATTCCACAAAGGGTCGAGCCAGAAAGATCTGTTAAAAGCACCA
>gene=chr10_396093-397093; species=hg19
gctcactgcagcctggacctgctgggctcaagcaattctgctgcctcagccccaagtagctgggactacaggtgccaccatcatgactggctaattttaaaaaaaaattctctcatagagatggggtctccctacattgcccaagctggtctcaaactcgtggcctcaagtgatcttcccatcttggcctATTTAAGCCATAAAGACAAATGTGAATAAATTACAAATTATAAGCACGTAACTAACCGAAACAAGCTTTTCCTGAGGACACACTTTACAGTCCTAGTTCCTTTGCAGCACTCTCAGATGTGAAGACGGCTTCTACAGTCATTTAACAACCTCTTCTTTGTGATCAGATTCTGTCTCACAGCTATTAACAGGGTGAGGATCTTCCCTCAAGCAGTGGGCAACTGGACTGCAGTCCATGGGGTCAGGAAGACTGCAGAGCCGAAGAGTGACTGAACACCCGGGCTCAGGAAttttttttttttttttttttt
>gene=chr10_396093-397093; species=bosTau
-----------------------------------------------------------------------------------------------------------------------------------------------------------------------------------------------------------ATAAAAGCAAGAATAAACTATAAATTATAAACATACAACTTATCCAAAAAAGTTTCCCTTGAGGATTCACTT-----------TTTATTTGCACTATTCCCAGGTAAGAGGACACTGTCTACAGCTATTTAAAAACTG---CTGTATCATCAATTACGACTTAAAAGGGATGAAC-GGGAGAAGGACCTCCCTTACACTAAGTGCAAACTGACAGGAGTGT--TGGGTGAGGAAGACCCTGCAGCTGGA------------------------------------------------
>gene=chr10_396093-397093; species=calJac
attcactgcagcctggacctgctgggctcaagcgattcttctgcctcagtcctgagcagctgggacaacaggtgccaccatcatgcctggctcattttaaaaaaaaaatttctcgcagatatagggtctccctatgttgcccaggctggtctcaaactcctggcctcaagtgctcttcccaccttggcctATTTAAGTCAAGAAGAAAAATATGAATAAACTGCACATTATAAGCATGCAGCTAACCAAAACAAGCTTTTCCTGAGGACACACTTTACAATTTAAGTTCATGTGTGGCATTCTCAGATGTGGAGATGATTTTTACAGCCATTTAAAAACCACTTCTTTGTGACTGGATTCTGTCTCACAGCTGCTAACAGGGTGAGGATCGTCCCTCAAGCAGT-GGGAACTGGACTGAAGTCCATGGGTCCAGGAAGACTCCAGAGCCAAAAAGTGACAGAACGACCGGGCTCAGGAA---------------------
>gene=chr10_396093-397093; species=canFam
--------------------------------------------------------------------------------------------------------------------------------------------------------------------------------------------------------------------------------------------------------------------------------------------------------------------------------------------------------------------------------------------------------------------------------------------------------------------------------------------------------------------
>gene=chr10_396093-397093; species=equCab
-------------------------------------------------------------------------------------------------------------------------------------------------------------------------------------------------------GTAAAGAAAAGCATGCAGAAACTGCAAATTATAGACATATAACTAACTCAAAAAAGTTTTTCCTGAGGATACATTTTACAATTATGGTTCATATACACAGTTCCCAGCTGTGAAGACACTGTCTACAGCTATTTAAAAATTACTTCTTTATGATCAAATCCTATTTTAAAGTGATTAATAGGGGGAAGGAGCTTCCTGAAGCAATAGACAAACGGCCAGCAGTTTC-CAGGTCAGGAAGACCCAGAAGGTGA-GA--AACTGGACACCTGGGCCAAATGT----GTTTTC-----------
>gene=chr10_396093-397093; species=gorGor
gctcattgcagcctggacttgctgggctcaagcaattctgctgcctcagccccgagtagctgggactacaggtgccaccatcatgcccggctaattt---aaaaaatttttctcatagagatggggtctccctacattgcccaggctggtctcaaactcgtggcctcaagtgatcttcccatcttggcctATTTAAGCTATAAAGAAAAATGTGAATAAATTACAAATTATAAGCACGTAACTAACCAAAACAAGCTTTTCCTGAGGACACACTTTACAGTTCTAGTTCCTTTGCAGCATTCTCAGATGTGAAGACTGCTTCTACAGTCATTTAAAAACCTCTTCTTTGTGATCAGATTCTGTCTCACAGCTATTAACAGGGTGAGGATCTTC-----------------------------------------------------------------------------------------------------------
>gene=chr10_396093-397093; species=panTro
gctcactgcagcctggacctgctgggctcaagcaattctgctgcctcagccccaagtagctaggactacaggtgccaccatcatgactggctaatttaaaaaaaaaattctctcatagagatggagtctccctacattgctcaggctggtctcaaactcgtggcctcaagtgatcttcccatcttggcctATTTAAGCCATAAAGACAAATGTGAATAAATTACAAATTATAAGCACGTAACTAACCGAAACAAGCTTTTCCTGAGGACACACTTTACAGTCCTAGTTCCTTTGCAGCACTCTCAGATGTGAAGACGGCTTCTACAGTCATTTAACAACCTCTTCTTTGTGATCAGATTCTGTCTCACAGCTATTAACAGGGTGAGGATCTTCCCTCAAGCAGTGGGCAACTGGACTGCAGTCCATGGGGTCAGGAAGACTGCAGAGCCGAAGAGTGACTGAACACCCGAGCTCAAGAA----------ttttttttttt
>gene=chr10_396093-397093; species=papHam
gctcactgcagcctgggcctcctgggcccaagtgattctgctgcctcagccctgagtagctgggactacaggtgcCAC--------------------------------------------------------------------------------------------------------------------------------------------------------------------------------------------GACACACTTCACAGTTCTAGCTCCTCTGCAGCAT--TCAGATGTGAAGACTGCTTCTAC-GTCATTTAAAAACCTC----TTGGGATCGGATTCTGTCTCACAGCTATTAACACGGTGAGGATCTTCCCTCAAGCAGT-AGCAACTGGACCACAGTCCACAGGGCCAGGAAGACTCCAGAGCCGAAGAGTGACTGAACACCCGGGCTCAGGAA------------ttttttttt
>gene=chr10_396093-397093; species=ponAbe
gctcactgcagcctggacctgctaggctcaagcgattctgctgcctcagccccgagtagctgggactacaggtgccaccatcatgcctggctaatttaaaaaaaattttttctcatagagatggggtctccctacgttgcccaggctggtctcaaactcgtggcctcaagtgatcttcccatcttggcctATTTAAGCCATAAAGAAAAATGTGAATAAATTACAAATTATAAGCATGTAACTAACCAAAACAAGCTTTTCATGAGGACACACTTTACAGTTCTAGTTCCTTTGCAGCATTCTCAGATGTGAAGACTGCTTCTACAGTCATTTAAAAACCTCTTCTTTGCGATCAGATTCTGTCTCCCAGCTATTAACAGGGTGAGGATCTTCCCTCAAGCAGTGGGCAACTGGACTGCAGTCCATGGGGGCAGGAAGACTCCAGAGCCGAAGAGTGACTGAACACCTGGGCTCAGGAA-------------tttttgtt
>gene=chr10_396093-397093; species=rheMac
gctcactgcagcctgggcctcctgggcccaagcgattctgctgcctcagccctgagtagctgggactacaggtgccaccagcatgcctggccaatttttataaaaatttttctcgtagcgatggggtctccctatgttgcccaggctggtctcaaactcgtggcctcaagtgatcttcccatcttggcctATTTAAGCCAAAAAGAAAAATGTGAATAAATTGCAAATTATAAGCATGTAACTAACCAAAACAAGCTTCTCCTGCCGACACACTTCACAGTTCTAGCTCCTCTGCAGCATTCTCAGATGTGAAGACTGCTTCTAC-GTCATTTAAAAACCTC----TTGGGATCGGATTCTGTCTCACAGCTATTAACACGGTGAGGATCTTCCCTCAAGCAGT-AGCAACTGGACCGCAGTCCACGGGGCCAGGAAGACTCCAGAGCCGAAGAGTGACTGAACACCCGGGCTCAGGAA------------tttttcttt
>gene=chr10_426383-427383; species=hg19
GATGATGGTTAACACGCAGGACACAAATGCTTAGATCACAACACAGAGGAAACGGCCATCCTCGAACCCATCCAAACAGGCATAATCCGTCCTCTACAGACCCTTCTCTGCAACAAAACAGGGGAATGTAGCAGCCGAACACTTGTCTTTCTTCTTTAAAAAACATAAGGAGTAAATAAAATGAGATCGCTGTACTGCCTCCCACATTGGACGTGACGACCTTTAAGAAGGCATTCATTTTGTTCTCATGCCAAAACCTACAGGGAAGCCTTGCCAGACCTCACTTAGTACAGCTTTACGGAATGTACGAAAGCCGTTTTTCACTTAATAACCTGGCCTCTGACCACTCCTACATGGGAAATTCACCTCAAGTTTTAAGACAGAATACACTTGAGTTCACAGGCACTGGCTCATTTTCCAAAAACACGCATCTGTCCCAACCTTTCTGTGGCACACAACTGAAACCCCCGCACAGAGGGAAGTTTCCCTTCTGTTCACAC
>gene=chr10_426383-427383; species=bosTau
GAAAGTTATTCAG--AGAGGACACCAATGCTCAGACAACAGCACAAAGGGAAAATCAGCTCC-AACCCTGTGAGAACAAGGA--CTC--------AG-------------CAACAAAACAGACTGGCAAGGCAGCCAATCACTCGGTTTTTTTCTTTTAAAGATGTAAGTAGTAGACAAAGTGTGAGTGCTGCAATGCTTCCCATGCT-GACA---TAATATTTAACAAAGTGTCCAGTTTGTCCTCACTCCCAAATCCACAGGAGAGGCCTCCCGGGCCCCACTCAAAATTGAATGATAGAATGGATCAAAGCTGTTTTT-ACTTAATAACTTGCCCTCTCACTTCTTACATGTGCAAACTGCACTTCAAGTTTTAGCACAAAGCA----CAAAAAGACA------GATTCATATTCCAAAAGCAAG-----------ACCATTCTGTAG-ACACAGCTG-GATACCAGACAGAACAGGAATCTGACCTCTAGTCACTG
>gene=chr10_426383-427383; species=calJac
GAAAGTGGTTAAAACACAGGACACAAATGCTTAGATCACAACATAGAGGAAACGCCCATCCTAGTACCCATTCAAAC---------CCATCCTCCATAGACCCTTCTCTGCAACAAAACAGAGCAATGTAGCAGCCAAACACTTG-------------------ATAAGGAGTAAATAAAACGTGAGCACTCTG-TGCTTCCCATACTGGATGTAACAACATTTAAGAAGGCATTCATTTTGTTCCCATGCCA-AACCTATAGGGAAGCCTTTCCAGACCCCACTTAAAACAGCTTTGCAGAATGTATGAAAGCCATTTTTCACTTAGTAACCTGGCCTCTGACCTCTCCTACGTGGAAAATTCACCTCAAGTATTGAGACAGAACACACTTGAGTTCAAAGGCCCTGGCTCATTTTCCAAAAACACGCATCTGTCCCCACCTTTCTGTGGCACACAAATGAAACCCCAGCATGCAGGGAAGTTTTCCTGCTGTTCATAT
>gene=chr10_426383-427383; species=canFam
---------------------------------------------------------------GAGACCATCTGAACAGGGGTAGTCGGTCCCCTAGGGGCCTTTCTTTCCAACAAAATCAGGCGACCTCACCACCAAACGCTTGTTT---CTTCTTAAACTATATGAATGG-AAGCAAAATCTGAGGGGC-------------------------TGGCCTTTCTGAGAGTGTCCCCCC-GTCCTCCCCCTGGGACC-ATGGGAGAGCCATCCTGGGCTCCACTCTGCGCGGCTGGATGGGACGGA-CGGGG------------------------CTCCTACTGTGTACATGTGGGAATTCCCCG---AGTCTCAGCATGAAG------TCAGTGCA-G------GGCTCGATCTATAAAAGCTTGAATTTGTCCCAGCC--TCTGTGG-AC--AGCCACAACACCGGGAACA--GGCAGCTTTCCTTCTGCTCCCAG
>gene=chr10_426383-427383; species=equCab
GAAGATTATTAAAGCACAGGACACAATCGCTTAGACAACAGCATAAAGGAAATGTCAGTCCT--AAACCATTTGAATAGGGGGAATTAGTCCTCTATGGGCCTATCTTTGCAACAAAATAGGGTGATGGACCAGCCAGACATTCATTTTTCTTCCTTTAAAAA-ATAAGTAGCAAATAAAATGTTAGGATTGTAATGCCTCCCACACTAGACC--GTGACATTT-----------------GTCCTCACACCGAAACC--CATAAGAGCCTTCCTCGACCTCATTCA-AATGGCTTGATAGAATGGATCAAAGCCATTTTT-ACTTAAT--CCTGGCCTCTGACCTGTTATACATGGGAAATTTCCTTCAAGTCATAGCACAAAGTACAAATAAACGCACT------AGCTCG-TTTCCAAAAGCAGGAATCTGTCTCAACCTTTCTGCGG-ACAGAGTTGAAGTACCAGGAGCG--GACTGTCT-CCCTCTAGTCACAG
>gene=chr10_426383-427383; species=gorGor
GATGATGGTTAACACGCAGGACACAAATGCTTAGATCACAACATAGAGGAAACGCCCATCCTCGAACCCGTCCAAACAGGCATAATCCGTCCTCTACAGACCCTTCTCTGCAACAAAACAGGGGAATGCAGCAGCCGAACACTTGTTTTTCTTCTTTACAAAACATAAGGAGTAAATAAAATGAGATCGCTGTACTGCCTCCCACATTGGACGTGACGACATTTAAGAAGGCATTCATTTTGTTCTC-TGCCAAAACCTACAGGGAAGCCTTGCCAGGCCTCACTTAAAACAGCTTTAC-GAATCTACGAAA-CCGTTTTTCACTTAATAACCTGGCCTCTGACCGCTCCTACGTGGGAAATTCACCTCAAGTCTTCAGACAGAATACACTTGAGTTCACAGGCACTGGCTCATTTTCCAAAAACACGCATCTGTCCCAACCTTTCTGTGGCACACAACTGAAACCCCCGCAGAGAGGGAAGTTTCCCTTCTGTTCACAC
>gene=chr10_426383-427383; species=panTro
GATGATGGTTAAC-------------------------------------------------------------------------------------------------------------------------------------------------------------------------------------------------------------------------------------------------------------------------------------------------------------------------------------------------------------------------------------------------------------------------------------------------------------------------------------------------------
>gene=chr10_426383-427383; species=papHam
-------------TCGCAGGACACAAATGCTTAGATCCCAACACAGAGGAAACGCCCATCCTAGAACCCCTTCAAACAGGCATAATCCATCCTCTACAGACCCTTCTCTGCAACAAAACAGGGGAATGTAG--------CACTTGTTTTTGTTCTTTAAAAAACATAAGGAGTAAGTAAAACAAGAGCACTGTACTGCCTCCCATTCTGGACACGACGACATTTAAGAAGGCATTCATTTTGTTCTCACGCCAGAACCTGCAGGGAAGCCTTGCCAGACCTCACTTAAAGCAGCTTTATAGAACGTACGAAAGCCATTTTTCAGTTAATAACCTGGCCTCTGGCCTCTACTACGTGGAAAGTTCACCTCAAATCTTAAGACAGAGTACAC-TGAGTTCACAGTCGCCGGCTCATTTTCCAAAAACACGCATCTGTCCCAACCCTTCTACAGCACACAACGGAAACCCCAGCACAGAGGGAAGTTTTCCTTCTGTTCACAC
>gene=chr10_426383-427383; species=ponAbe
GAAGATGGTTAACACGCAGGACACAAATGCTTAGATCATAACATAGAGGAAATGCCCATCCTCGAACCCGTTCAAACAGGCATAATCCGTCCTCTACAGATCCTTCTCTGCAACAAAACAGGGGAATGTAGCAGCCGAACACTTGTTTTTGTTCTTTAAAAAACATAATGAGTAAATAAAATGAGATCGCTGTACTGCCTCCCACGTTGGGCGTGATGACATTT---AAGGCATTAATTTTGTTCTCATGCCAAAACCTACAGGGAAGCCTTGCCAGACCCCACTTAAAACAGCTTTACAGAACGTATGAAAGCCGTTTTTCACTTAATAACCTGGCTTCTGACCTCTCCTACGTGGGAAATTCACCTCAAGTCTGAAGACAGAATACAC-TGAGTTCACAGGCACTGGCTCATTTTCCAAAAACATGCATCTGTCCCAACCTTTCTGTGGCACACAACTGAAACCCCCGCACAGAGGGAAGTTTCCCTTCTGTTCACAC
>gene=chr10_426383-427383; species=rheMac
-------------ACGCAGGACACAAATGCTTAGATCCCAACACAAAGGAAACGCCCATCCTAGAACCCCTTCAAATAGGCATAATCCATCCTCTACAGACCCTTCTCTGCAACAAAACAGGGGAATGTAG--------CACTTGTTTTTGTTCTTTAAAAAACATAAGGAGTAAGTAAAACGA----------------------------------------------------------------------------------------------------------------------------------------------------------------------------------------------------------------------------------------------------------------------------------------------------------------------------
>gene=chr10_1679357-1680357; species=hg19
GTAAATCCTGTTTCCACAGAATCCTTTAAATTCCACACCTTGCCAGCTCGGAGTGGGAAGGAAGGAGCAGCGTTGCCTGTCACCAGCTTCATTCTTTAATTATGGCATTCTTCCTTGATTAGAGCTATAATCACATAGCAATCCCCAAATCTTGATTACTGGTGGAAAATGCAAGTCTAATGAAACCCATTATACTCTTGAAAAGCAAATACACTTTCTTTTAGAAGATGGCAAGGGTTTTTGTCTTAAATGATTACCCTCAATGCAGAATTTCAGGGTGTTGAGGTTTTCAAATAATTTTCCCTAAAATAACGTATTTGTTCCTTGATCCTAAGAAGTTACAATCCATGGCAACATGTAGGGAAAGTATTGTAAGGTGAATTCTTGTCCTCTAACAGTATGATTCTTCTGATTAGATTTCTATCCCATCCCTATAAAATATCAATAACTTAAATGTGTTGCCACTCTTAAACTGCAGTTTCATACGATGATGTATTAAT
>gene=chr10_1679357-1680357; species=bosTau
---AGCCCCCTTCCTGTGGAATCCTTCGGACTCTCGGCCCTGCTGGCTCAGAGCAG----GAAGGAGGAGGGTGGCATCTCGCGGGCATC--------------ACCCTCTTCTCTGGCCAGAGCCGTGAT--CACAGTGATTTCTAG--------------AGGAAATGT---GTCTAATGAAAGCCCACATGTTCTTGAGAAGCAAATGTGCTCTCCTTG---AGATAGGGAAGAGCTTTTC-TTACATAATTATTCTCAACTTGGAAC---------TTAAAGTCTTCAAGTTCTTTTACATCAACTAACTCACTTGTT-CTGGACACTAAAAAGCTATGACCCTC-GCAGGATGTAAGGGAAACATT--GTGATGA------------------------------------------------------------------------------------------------------------------------
>gene=chr10_1679357-1680357; species=calJac
GTCAATCCTGTTTCTGCAGGATCCTGTAAGTTCCACACCTTGCCAGCTTGGAGTGGGAAGGAAGGCGCAGCCTTGCCTGTCACCAGCTTCATTCTTTAATTATGGCATTCTTCCTTGATTAGAGCTATAATCATATAGCACTCCCCAAATCTTGATTACTGGTGGAAAATGCAAGTCTAATGAAACCCATTATACTCTTGGAAAGTAAATATGCTTTCTTTTAGAAGATGGCAAGGATTTTTTTCTTAAATGATTACCCTCAAAGTAGAGTTGTAGGGTGTTGAAGTTTTCAAATAATTTTACATAAAATAATGTATTTTTTCCTTGATTC-AAAAAGTTAGAATCCATGGCAAAATGTAGGGAAAATATTGTAAGGTAAATTCTTGTCCTCTCACACTACTACTCTTCTGATTAGATTTCTATCCCATCCCTAGAAAATATAAATAACTTAAACGTGTCGCCACTTTTAAATTGCAGTGTCATATGAGGATGTATTAAC
>gene=chr10_1679357-1680357; species=canFam
GCACGCCCTGTTCGCAGGGAATCCTTCCCGTTCCGGCTCTTGTCAGCCTAGGGCAG----GAGAGAGCAGAATTGTGCCTCACAAGCGTCATTCttttttt--TACATCTCTCCTGGATCCGAGCTGTGATCACCCGGAGCTTCCTGTGTCCGGGTCTCCAAGGAGAAGTATGGGGCTCACGGAACCCACGATGCTCTTGCAAAGGAGACGTGTTTTTCTTCAGGAGAAGGTGAAGAGTTTTTTTTCACGTAATTACACTCAGCGTTGAGTT--------TTGAAGTCTTCAGAGACTTTTACATGAACTAACTCATTTTTCCCGTGATACTAAAAAGTGCGAGTCCGTGGCAGGATGCAGGGAACACGTTGTAAGGTAGGCTCACGTCACCTGTTAGGAC-CGTCTTCCCACATGGCTGGCCCCCGCCC-CGCGGACGTGGGCATGATCTAAATCTGGGGCCGCTCCTCAACCATATTTTCCTGGGATCATGTGTTAGT
>gene=chr10_1679357-1680357; species=equCab
GTAAACCCTGTTTCTATGGAATCCTT-TAATGCTATCTCTTGCCAGTTCAGAGCAGAAA-GAATGAGCAAAATTGTACTCCACTAGTGTCACCTTTAAAG---CCCATTCCTCCTTGATTAGAGCTGTAATCGCACAGCGATTCCCAGACCTTGATTACCGGGGAAAAACGCAAGTCTGGTGAAACCCAAAatgcgcttgaaagacaactgtgctttcctttagtagacggcgaaggattttT--CTAAATAATTACCCTCAACTTACAGTT--------TTAAAGTTTTCAGATACTTTTACATAAACTACCTCACTTGTTCCTTGATATTAAAAAGTTAGAGTCCACGGTAGAATGTAGGGAAAATATT--ATGTCAACGTTGTGTCCTCTATCAGCAT-CCTTTT-CTGATAAATTGCTATCCCACCTCTAGGACATGAGTATAATTTAAATTTGCTGTCATTCTCGAACGACATTTTCATGTGATGGTGTGTTAAT
>gene=chr10_1679357-1680357; species=gorGor
GTAAATCCTGTTTCCACAGAATCCTTTAAATTCCACACCTTGCCAGCTCGGAGTGGGAAGGAAGGAGCAGCGTTGCCTGTCACCAGCTTCACTCTTTAATTATGGCATTCTTCCTTGATTAGAGCTATAATCACATAGCAATCCCCAAATCTTGATTACTGGTGGAAAATGCAAGTCTAATGAAACCCATTATACTCTTGAAAAGCAAATACACTTTCTTTTAGAAGATGGCAAAGGTTTTTTTCTTAAATGATTACCCTCAATGCAGAATTTCAGGGTGTTGAAGTTTTCAAATAATTTTCCATAAAATAATGTATTTGTTCCTTGATCCTAAGAAGTTACAATCCATGGCAACGTGTAGGGAAAATACTGTAAGGTGAATTCTTATCCTCTAACAGTATGATTCTTCTGATTAGATTTCTATCCCATCCCTATAAAATATCAATAACTTAAATGTGTTGCCACTCTTAAACTGCAGTTTCATACGATGATGTATTAAT
>gene=chr10_1679357-1680357; species=panTro
GTAAATCCTGTTTCCACAGAATCCTTTAAATTCCACACCTTGCCAGCTCGGAGTGGGAAGGAAGGAGCAGCGTTGCCTGTCACCAGCTTCATTCTTTAATTATGGCATTCTTCCTTGATTAGAGCTATAATCACATAGCAATCCCCAAATCTTGATTACTGGTGGAAAATGCAAGTCTAATGAAACCCATTATACTCTTGAAAAGCAAATACACTTTCTTTTAGAAGATGGCAAGGGTTTTTTTCTTAAGTGATTACCCTCAATGCAGAATTTCAAGGTGTTGAAGTTTTCAAATAATTTTCCATAAAATAATGTATTTGTTCCTTGATCCTAAGAAGTTACAATCCATGGCAACATGCAGGGAAAACATTGTAAGGTGAATTCTTATCCTCTAACAGTATGATTCTTCTGATTAGATTTCTATCCCATCCCTATAAAATATCAATAACTTAAATGTGTTGCCACTCTTAAACTGCAGTTTCATACGATGATGTATTAAT
>gene=chr10_1679357-1680357; species=papHam
GTAAATCCTGTTTCTGCAGAATCCTTTAAATTCCACACCTTGCCAGCTCGGAGTGGGAAGGAAGGAGCAGCATTTCCCGTCACCAGCTTCATTCTTTAATTATGGCATTCTTCCTTGATTAGAGCTATAATCACATAGCACTCCCCAAATCTTGATTACCGGTGGAAAGTGTGAGTCTAATGAAACCCATTATACTCTTGAAGAGCAAATACACTTTCTTTTAGAAGATGGCAAGGATTTTTTTCTTAAATGATTACCCTCAACATAGAGTTTCAGGGTGTTGAAGTTTTCAAATAATTTTCCGTAAAATAATGTATTTGTTCCTTGATCCTCAAAAGTTAGAATCCATGGCAAAATGTAGGGAAAATATTGTAAGGTGAATTCTTGTCCTCTAACAGTATGATTCTTCTGATTAGATTTCTATCCCATCCCTAGAAAACATAAATAACTTAAGTGTGTCGCCACTCTTAAACCGCAGTTTCACACGAGGATGTATTAAT
>gene=chr10_1679357-1680357; species=ponAbe
GTAAATCCTGTTTCCACAGAATCCTTTAAATTCCACACCTTGCCAGCTCGGAGTGGGAAGGAAGGAGCAGTGTTGCCTGTCACCAGCTTCATTCTTTAATTATGGCATTCTTCCTTGATTAGAGCTATAATCACATAGCAATCCCCAAATCTTGATTACTGGTGGAAAATGTGAGTCTAATGAAACCCATTATACTCTTGAAAAGCAAATACACTTTCTTTTAGAAGATGGCAAGGGTTTTTTTCTTAAATGATTACCCTCAACACAGAGTTTCAGGGTGTTGAAGTTTTCAAATAATTTTCCATAAAATAATGTATTTGTTCCTTGATCCTAAAGAGTTAGAATCCATGGCAACATGTAGGGAAAATATTGTAAGGTGAATTCTTGTCCTCTAACAGTATGATTCTTCTGATTAGATTTCTATCCCATCCCTATAAAATATAAATAACTTAAATGTGTTGCCACTCTTAAACTGCAGTTTCATACAATGATGTATTAAT
>gene=chr10_1679357-1680357; species=rheMac
GTAAATCCTGTTTCTGCAGAATCCTTTAAATTCCACACCTTGCCAGCTCGGAGTGGGAAGGAAGGAGCAGCATTTCCTGTCACCAGCTTCATTCTTTAATTATGGCATTCTTCCTTGATTAGAGCTATAATCACATAGCACTCCCCAAATCTTGATTACCGGTGGAAAGTGTGAGTCTAATGAAACCCATTATACTCTTGAAGAGCAAATACACTTTCTTTTAGAAGGTGGCAAGGATTTTTTTCTTAAATGATTACCCTCAACATAGAGTTTCAGGGTGTTGAAGTTTTCAAATAATTTTCCGTAAAATAATGTATTTGTTCCTTGATCCTCAAAAGTTAGAATCCATTGCAAAATGTAGGGAAAATATTGTAAGGTGAATTCTTGTCCTCTAACAGTACGATTCTTCTGATTAGATTTCTATCCCATCCCTAGAAAACATAAATAACTTAAATGTGTCGCCACTCTTAAACCGCAGTTTCACACGATGGTGTATTAAT
>gene=chr10_2405458-2406458; species=hg19
TCAAGAAAAAAAATGAAATACCATTTAGCATAAATGCAGAAAAGTGCACAAATAAGCTATACAGCTGTCTGAGTGATTACAGAGTGCAAACACTATACAGATCAGTATGTAGTGTATCAGCTGTTTCCTGATGTTTTCCGTCAGTCATCTCCCAACCCATCTACAAAGTTAGCTAGAGATTAGTTTTGCCTGATGTTAAAATTAAACTGTGTAtttttttttttttttttttgaaacagagtctcgctgtgtcacccaggctggagtgcagaggtgcaatctcggctcactgcaacctctgcctcctgggctcaagtaattctcctgcctcagcctcccgagtagctgggattacgggcacatgccaccatgtctggctcattgtatttttagtagagatggggtttcatcatgttggccgggttggtctcgaactcctgacctcaagGAAttcagcttttcattgctaagcattagtgttgctataaatttttaaatac
>gene=chr10_2405458-2406458; species=bosTau
--------------------------------------------------------------------------------------------------------------------------------------------------------caacttatattcg-----gggtcattgccaagtgcgttta--attagaattgcttatcttg---aaa----cgcatttgttccatgaaac------------------------------------------------------------------------------------------------------------------------------------------------------------------------------------------------tttctaatcttagagggttcagcttttcaccattaactattatagttgctatttttttttggctaa
>gene=chr10_2405458-2406458; species=calJac
TAAAGAAAAAAAGTGAAATGCCATTTGGCATAAATACAGAAAAGTGCACAAATAAGATATACAGATGTATGAAT------AGAGTGAAAACACTATACAAATCAATACATCCTGTGTCGAACACTCCCTAATGTTCTCCATCAGTCATCTCCCGATCCTTCTACAAGGTTAGCTAGAGATTCATCTTGCCTGGTATTAAAATTAAACTAGGTATTAtttgttttttttttct------gagcctcg---gatctcccaggctaaagtgcagtagcaccatctcgactcactgcaacctccacctcccaggctcaagcaattctcctccctcagcctcccaagtagctgggattacaggcatgcaccaccatacctggctaattgtaattttagtagtgatggaggttcatcatcttggccaggctggtctcaaactcctgacctcaag----------------------------------------------------
>gene=chr10_2405458-2406458; species=canFam
TA-----AAAAAAGAAAA---CATTTAACATAAATAAAGGAAGGTACATAAATAAGGAATACAACTAGATGAACTGTTATAGGGTGAAAACACCATGCAGGTCAATTAATAGCGTACCAGACACCGACAATTTCCTCTCCTG-ATCACCACACAACTTGTTTCCAAAATTC-------ATTGATTTGGGCTG-TTTtaaaatcacaccagctg---t-------------------------------------------------------------------------------------------------------------------------------------------------------------------------------------------------------------------------------------------------------------------------------------------
>gene=chr10_2405458-2406458; species=equCab
TATAG--AAAAAATAAAATGCCATTtaacataaacacagaaaaatgcacaaataaggtgtatggctagatgaattattgtagaatgaaaacaccTTATAGGGTAACAAATAGTGTATCAGATGCCCCCACTATTCTGCCCTA-ATCATCACCCAACCTATTTCCAAAATTAGGTAGTgactaatttggcctg-tttttaaatcacaccgtgtg---tattttttgtttgtt----------------------------------------------------------------------------------------------------------------------------------------------------------------------------------------------------------------------------ttcagcttttaactgtt---tattataattgctgtaattttttagataa
>gene=chr10_2405458-2406458; species=gorGor
TAAAGAAAAAAAATGAAATACCATTTAGCATAAATGCAGAAAAGTGCACAAATAAGCTATACAGCTGTCTGAGTGATTCCAGAGTGAAAACACTATACAGATCAGTAC-TAGTGTATCAGCTGTTTCCTGATGTTTTC-GTCAGTCATCTCCCAACCCATCTACAAAGTTAGCTAGAGATTAGTTTTGCCTGATGTTGAAATTAAACTGTGtttttttttttt-ttttttttgaaacagagtctcgctccgtcacccaggct-gagtgcagagatgcgatctcggctcactgcaacctctg-------------------------------------------------------------------------------------------------------------------------------------------------------------------------------------------------------
>gene=chr10_2405458-2406458; species=panTro
TCAAGAAAAAAAATG-AATACCATTTAGCATAAATGCAGAAAAGTGCACAAATAAGCTATACAGCTGTCTGAGTGATTACAGAGTGCAAACACTATACAGATCAGTATGTAGTGTATCAGCTGTTTCCTGATGTTTTCCGTCAGTCATCTCCCAACCCATCTACAAAGTTAGCTAGAGATTAGTTTTGCCTGATGTTAAAATTAAACTGTGTA---ttttttttttttttttgaaacagagtctcgctgtgtcacccaggctggagtgcagaggtgcaatctcggctcactgcaacctctgcctcccgggctcaagtaattctcctgcctcagcctcccgagtagctgggattacgggcacatgccaccatgtctggctcattgtatttttagtagagatggggtttcatcatgttggccgggttggtctcgaactcctgacctcaagGAAttcagcttttcattgctaagcattagtgttgctataaatttttaaatac
>gene=chr10_2405458-2406458; species=papHam
TAAAGAAAAAAAATGAAATACCATTCAGCataaatacagaaaagtgcacaaataagatatacagctgtctgaataattacagagtgaaaacactatacagatcaatacatagtgtatcagctgtttcctgatgttttccgtcagtcatcttccaacccatctacaaagttagctagagattagttttgcctgatgttaaaattatactatggttttttttggttttttttttgagactgagtctcgctctgttgcccgggctggagtgcagaggtacaatctcggctcactgcagcctccacctccccggctcaagtaattctcctgcctcagtctcccgagtagctggtattacagtcacatgccaccatgcctggctaattgtatttttagtagagatggggtttcatcatgttggccgggttggtctcgaactcccgacctcaaggaattca---------------------------------------------
>gene=chr10_2405458-2406458; species=ponAbe
TAAAGAAAAAAAATGAAATACCATTTAGCATAAATGCAGAAAAGTGCACAAATAAGATATACAGCTGTCTGAGTAATTTCAGAGTGAAAATTCTATACAGATTTGTACGTAGTGTATGAGCTGTTTCCTAATGTTTTCCGTCAGTCATCTCCCAACCCATCTACGAAGTTAGCTAGAGATTAGTTTTGCCTGATGTTACAATTATACTATTTTtttttttttgtttttttttgaaagagagtctcgctctgtcacccaggctggagtgcagaggtgcaatctcggctcactgcaacctctgcctcccgggctcaagtagttctcctgcctcagcctcctgagtagctgggattacaggcacatgccaccatgcctggctaattgtatttttagtagagatggggtttcatcatgtcggccgggttggtctcgaactcctgacctcaagGAATTCAGCTTTTCATTGCTAAGCATTAGTGTTGCTATAAATTTTTAAATGC
>gene=chr10_2405458-2406458; species=rheMac
TAAAGAAAAAAAATGAAATACCATTtagcataaatacagaaaagtgcacaaataagatatacagctgtctgaataattacagagtgaaaacactatacagatcaatacatagtgtatcagctgtttcctgatgttttccgtcagtcatcttccaacccatctacaaagttagctagagattagttttgcctgatgttaaaattatactatggttttttttttttttttttttgagactgagtctcgctctgttgcccgggctggagtgcagaggtacaacctcggctcactgcagcctccacctccccggctcaagtaattctcctgcctcagtctcccgagtagctggtattacagtcacatgccaccatgcctggctaattgtacttttagtagagatggggtttcatcatgttggccgggttggtctcgaactcccgacctcaaggaattca---------------------------------------------
>gene=chr10_2705154-2706154; species=hg19
aagacaaagaaacaaagaataaaagCTTTACAGAAACATTTGCTGAATAAATAGACTAAGACACAGTTCAAAAATGCAATTTGCAATTGAGGTTTTGGTGGAAATTTCCATTTAAAAAGGAGTGGCAGAATCGAGTCTAATGAAACAGTCAACTTGTATTTTAATAATACTAATTGAAGAGAAAAGTTAACAATTTACTTGGTATTTTGTGGATAAATAACCTAGAAGTGTTTTTTTATTGTATATGAAATTCAAGTGAAGAAATACATCAGAATTTCTGAGCTAGGTAAGTTGGCACACAAGCACTCTCAGGGCCTAAAATTGTAACCATGTATCTTTCCTCCAAGAATGCTTTCATTTGGTCATAGATTTGATGTCTAAATCTTCTAATTAAGTGCTCAGCTTTAAATGTATGCAAATGCAATGGAACAGGCATTTCCAAAAAACTCAAATTATATCAAAGTCACAAAGATGGTACACCTATCTTCTTCAACCCCTTC
>gene=chr10_2705154-2706154; species=bosTau
--------------------------------------------------------------------------------------------------------------------------------------------------------------------------------------------------------------------------------------------------------------------------------------------------------------------------------------------------------------------------------------------------------------------------------------------------------------------------------------------------------------------
>gene=chr10_2705154-2706154; species=calJac
AAGACAAAGATTTAAAA---AAAAGTTTTACAGAAATATTTGTTGAATAAATAGACTAAGACACAGTTAGGAAATGGGATTTGCAATTGAGGTTTTGGTGGAGATTTCCATTTAAAAAGGAGTGGCAGAATCAGGTCTAATGACACAGTCAAGTTGTATTCTAATAGTACTAATTGAAGAG-AAAGTTAACAATTTACTTGGTATTTTGTGGATGAACAGCCTAGAAATATTTTGTTGTTATATATGAAATTCAAGTGAAGAAATATATCGGAATTTCTGAGCCAGGGAATTTGGCACAGAAGCACTGTAATGGCCTAAAATTGTAACCGTGTATATTCCCTCCAAGGATGCTTTCATTTAGTCATAAATTTGATGTCTAACTCTTCTAATTAAGTGCTCAACTTTAAATGTATGAAAATGCAATGGAACAGGCATTTCCAAAAAACTCAAATGATATCAAAGACAGAAAAATAGTACATCTATCTTCTTCAACCTTTTC
>gene=chr10_2705154-2706154; species=canFam
gagagagagaaaaaAGA-----ACATCTTACATGACTATTTGCTAAGTGAATAGACCGAGTTTCCTCTAGAAAACGTC-------ATTGAGATTTTGGCGGCAATTGCCAT--GGTTAGGAGAGGCGGAGTCAGGTTGGATGAGACAGTCCA---GTGGTTCGATGCTATGAATTCCAAGGAAAAATTCATCAGTGACTCAGTGTCCTGAGAGAAAATGAGCTAGCATCATTCTGTTCTCTGACATGGAAGCCGTGTGGGGAAC--CATCAGATGTTCAGAGCCAGGTATGCTGACATG--AGGACTTCAGGGACTTAAAACAGCACCCACG-GTCTTCTCTGCTGGGGTGATTTTGTTTAGCCATACATCCGGTCTTTGAATTTTCTAATTAAACTCCAAACATTAAATGTGTGCCACCGG-ACAGCATAGGCATCTCCACAAAACCGAGG-AATACCAGGGAAGGAGAAACA---CTCCCTCATTGCTCATTTCCTTC
>gene=chr10_2705154-2706154; species=equCab
--------------------------------------------------------------------------------------------------------------------------------------------------------------------------------------------------------------------------------------------------------------------------------------------------------------------------------------------------------------------------------------------------------------------------------------------------------------------------------------------------------------------
>gene=chr10_2705154-2706154; species=gorGor
aagacaaagaaacaaagaataaaagCTTTACAGAAACATTTGCTGAATAAATAGACTAAGACACAGTTCGAAAATGCGATTTGCAATTGAGGTTTTGGTGGAAATTTCCATTTAAAAAGGAGTGGCAGAATCGAGTCTAATGAAACAGTCAACTTGTATTTTAATAATACTAATTGAAGAGAAAAGTTAACAATTTACTTGGTATTTTGTGGATAAACAACCTAGAAGTGTTTTGTTATTGTATATGAAATTCAAGTGAAGAAATACATCAGAATTTCTGAGCTAGGTAAGTTGGCACACAAGCACTCTCAGGGCCTAAAATTGTAACCATGTATCTTTCCTCCAAGAATGCTTTCATTTGGTCATAGATTTGATGTCTAAATCTTCTAATTAAGTGCTCAGCCTTAAATGTATGCAAATGCAATGGAACAGGCATTTCCAAAAAACTCAAATTATATCAAAGTCACAAAGATAGTACACCTATCTTCTTCAACCCCTTC
>gene=chr10_2705154-2706154; species=panTro
aagacaaagaaacaaagaataaaagCTTTACAGAAACATTTGCTGAATAAATAGACTAAGACACAGTTTGAAAATGCGATTTGCAATTGAGGTTTTGGTGGAAATTTCCATTTAAAAAGGAGTGGCAGAATCGAGTCTAATGAAACAGTCAACTTGTATTTTAATACTACTAATTGAAGAGAAAAGTTAACAATTTACTTGGTATTTTGTGGATAAACAACCTAGAAGTGTTTTGTTATTGTATATGAAATTCAAGTGAAGAAATACATCAGAATTTCTGAGCTAGGTAAGTTGGCACACAAGCACTCTCAGGGCCTAAAATTGTAACCATGTATCTTTCCTCCAAGAATGCTTTCATTTGGTCATAGATTTGATGTCTAAATCTTCTAATTAAGTGCTCAGCTTTAAATGTATGCAAATGCAATGGAACAGGCATTTCCAAAAAACTCAAATTATATCAAAGTCAAAAAGATGGTACACCTATCTTCTTCAACCCCTTC
>gene=chr10_2705154-2706154; species=papHam
aaaataaagacaaaaaggaaaaaagCTCTACATAAACATTTGTTGAATAAATAAACTAAGACACAGTTAGAAAATGTGATTTGCAATTGAGGTTTTGGTGAAGATTTCCATTTAAAAAGGAGTCGTAGAATCGGGTCTAATGAAACAGTCAACTTGTATTTTAATAATACTAATTGAAGAGAAAATTTAACAATTTACTTGTTTTTTTGTGGATAAACAACCTAGAAATGTTTTGTTGTTGTATATGAAATTCAAGTGAAGAAATATATCAGAATTTCTGAGCTAGGTAAGTTGGCACACAAGCACTTTCAGGTCCTAAAATTGAAACCATGTATCTTCCCTTCAAGAATGTTTTTATTTGGTCATAAATTTGATGTCTAAATCTTGTAATTAAGTGCTCAACTTTAAATGTATGCAAATGCAATGCAACAGGCATTTCCAAAAAACGCAAATTTTATCAAAGACGAAAA-ATGGTACATCTATCTTCTTCAACCCCTTC
>gene=chr10_2705154-2706154; species=ponAbe
aagacaaagaaaaaaagaataaaagCTTTACAGAAACATTTGCTGAATAAATAGACTAAG--ACAGTTCGAAAATGCGATTTGTAATTGAGGTTTTGGTGGAAATTTCCATTTATAAAGGAGTGGCAGAATCGAGTCTAATGAAACAGTCAACTTGTATTTTAATAATACTAATTGAAGAGAAAAGTTAACAATTTACTTGGTATTTTGTGGATAAACAACCTAGAAGTGTTTTGTTATTGTATATGAAATTCAAGTGAAGAAATACATCAGAATTTCTGAGCTAGGTAAGTTGGCACACAAGCACTTTCAGGGCCTAAAATTGTAACCATGTATCTTTCCTCCAAGAATGCTTTCATTTGGTCATAGATTTGATGTCTAAATCCTCTAATTAAGTGCTCAACTTTAAATGTATGCAAATGCAATGGAACAGGCGTTTCCAAAAAACTCAAATTATATCAAAGTCAAAAAGATGGTACACCTATCTTCTTCAACCCCTTC
>gene=chr10_2705154-2706154; species=rheMac
aagataaagacaaaaaggaaaaaagCTCTACATAAACATTTGTTGAATAAATAAACTAAGACACAGTTAGAAAATGCGGTTTGCAATTGAGGTTTTGGTGGAGATTTCCATTTAAAAAGGAGTCATAGAATCGGGTCTAATGAAACAGTCAACTTGTATTTTAATAATACTAATTGAAGAGAAAATTTAACAATTTACTTGTTTCTTTGTGGATAAACAACCTAGAAATGTTTTGTTGTTGTATACGAAATTCAAGTGAAGAAATATATCAGAATTTCTGAGCTAGGTAAGTTGGCACACAAGCACTTTCAGGTCCTAAAATTGTAACCATGTATCTTCCCTTCAAAAATGTTTTTATTTGGTCATAAATTTGATGTCTAAATCTTGTAATTAAGTGCTCAACTTTAAATGTATGCAAATGCAATGCAACAGGCATTTCCAAAAAACGCAAATTTTATCAAAGACGAAAA-ATGGTACATCTATCTTCTTCAACCCCTTC
>gene=chr10_3277357-3278357; species=hg19
aatatcgagattagacacaatggcccggtgccgtgctgagccatattggagacataggataaaaaaaaaatccagtatcagcaattctgtctttaaaattgtgatattttgtctgtcatgggtttttgtactaactttggtttttaaaaacatattgcattaaaatgtagttggcctttaccttcatgactgagattttgtggcCAGGGAGGCGGCTTGCTGGCCTCCCCACACTCGAGCTCCTGTGTGAATAGAGTCTGTGGGTTGTCTTTGGGGTTCGCCTGACTCCCCAGACACTCTCCTGCTTCTCCATCTCTCAATGGTGGCAGCAGCAGGCTCTGAGGTAGATGCAGACGCCAGAGGTTTTATTTGCACAGGGCCAGGGACACGGCAGATAGGAAGTGAGCAGAAGTCTCGTGGCCTCTTTATATATGATATTTATCATCTAAATCCATATCTGCACGGTAGCAACAAAAATTTGGGGAAGGGGAAAAGAAGTT
>gene=chr10_3277357-3278357; species=bosTau
--------------------------------------------------------------------------------------------------------------------------------------------------------------------------------------------------------------------------------------------------------------------------------------------------------------------------------------------------------------------------------------------------------------------------------------------------------------------------------------------------------------------
>gene=chr10_3277357-3278357; species=calJac
------------agacacaaaggccaggggctgcgctgagccatattagagactaaag--taaaaaaaaaattagtatcagccattccgtttttaaaattgtgatatttt-tctgtcataggtttttgtactaatttgggtttttaaaaacatattgtattaaaatgtagtcaatttt-accttcatgactaagattttgtggcCAGGGAGGCGCCTTGCTGGCCTCCCCACTCTCAAGCGCCTGTGTGAAT--AGTCTGGGGCTTGTCTTTGGGGTCCGCCTGCCTCCCCCACCTCT-TCCCGCTTCTCCACCTCTCAGTGGTGGCTGCAGTAGTGTCTGAGGTCGATGCAGATGTCAGAGGTTTCGTTAGCCCAGGGCCAGGGGCATGGCAGACAGAAAG----CCGAAGTCTCCTGGCCTCTTTACAGGGGATATTTATTATCTAATTCTGTATCTACATGGTAGCAACAAAAATTTGGGGAAGGAGAAAAGAAATT
>gene=chr10_3277357-3278357; species=canFam
aatatcaaaatttgacataaggac--agtgctgtgatgagccatattggagcccgaggcaaaaaaaaaaaatcaagaataatgatcccgtctttaaaattctgatttttttttaatcacgggtgtttgcattaattttgatttttta----acagcgcattaacacgt------tgtttacttcgatgactgGAATCCT------------GTGCCTCGCTGGCATCTCCCCACCCGGGTTCCCACATGAGAGGGGCCCACCTGGCATCTTTGGAGGACACCTGCCTC--------------------------------------------------------------------------------------------------------------------------------------------------------------------------------------------------------------------
>gene=chr10_3277357-3278357; species=equCab
aatatcaaaacctgacattaaggc--agagctatgatgagccatattggagcctgaggccaaaaaaaaaaaccaggattag---------ctttaaaatgctga----gttttggtcacagtgttttgcattaattttgatttttag---tgtattgcattaacgcgc------tctggaccttgatgacttgatttC-------------ATGCCTCGCCCACTGCACCTGGCTGGCGGCCCTGCTAGAAAGGGGTCCATGTGTCGTC--TGGGGCACACCTG----------------CTCCCTTCTCTGTTTCCTGAC--TGGCAGCAAGCGGCTCTGAGGGGGAGGCGAGCCCTAGAGCTTTGATGAAGATGGAGCCAGGGGTACGGGAGACAGAATGTTAGC---------------------------------------------------------------------------------------------
>gene=chr10_3277357-3278357; species=gorGor
aatatcgaaattagacacaaaggcccagtgccgtgctgagccatattggagacataggataaaaaaaaaatccagtatcagcaat----tctttaaaattgtgat-ttttgtctgtcatgggtttttgtactaactttggtttttaaaaacatattgcattaaaatgtagttggccttcaccttcatgactgagattttgtggcCAGGGAGGCGGCTTGCTGGCCTCCCCACACTCAAGCTCCTGTGTGAATAGAGTCTGTGGGTTGTCTTTGGGGTTCGCCTGCCTCCCCAGACACTCTCCTGCTTCTCCATCTCTCAA-GGTGGCAGCAGCAGGCTCTGAGGTAGATGCAGAC-CCAGAGGTTTTATTTGCACAGGGCCAGGGACACGGCAGATAGGAAGTGAGCAGAAGTTTCGTGGCCTCTTTATATATGATATTTATCATCTAAATCCATATGTGCACGGTAGCAACAAAAATTTGGGGAAGGGGAAAAGAAGTT
>gene=chr10_3277357-3278357; species=panTro
aatatcgaaattagacacaatggcccggtgccgtgctgagccatattggagacataggataaaaaaaaaatccagtatcagcaattctgtctttaaaattgtgatattttgtctgtcatgggtttttgtactaactttggtttttaaaaacatattgcattaaaatgtagttggcctttaccttcatgactgagattttgtggcCAGGGAGGCGGCTTGCTGGCCTCCCCACACTCGAGCTCCTGTTTGAATAGAGTCTGTGGGTTGTCTTTGGGGTTCGCCTGCCTCCCCAGACACTCTCCTGCTTCTCCATCTCTCAATGGTGGCAGCAGCAGGCTCTGAGGTAGATGCAGACGCCAGAGGTTTTATTTGCACAGGGCCAGGGACACGGCAGATAGGAAGTGAGCAGAAGTCTCGTGGCCTCTTTATATATGATATTTATCATCTAAATCCATATCTGCACGGTAGCAACAAAAATTTGGGGAAGGGGAAAAGAAGTT
>gene=chr10_3277357-3278357; species=papHam
aatctcgaaattagacacaatggcccgatgctgttctgagccatactggagacaaaggaaaaaaaaaaaaatcagtatcagcaattctgtctttaaaattgtgatattttgtttgtcatgggtttttgcactaactttggtttttaaaaacatactgcattaaaatgtagttgatctt-accttcatgactgaggttttgtggcCAGGGAGGCGGTGTGCTGGCCTCCCCACACTCGAGCTCCTTTGTGAATACAGTCTGTGGGTTGTCTTTGGGGTTCGCCTGCCTCCCCAGACACTCTCCCGCCTCTCCATCTCTCAGTGGCGGCAGCAGCAGGCTCTGAGGTAGATGTAGACACCAGAGGTTTTGTCTGCACAGGGCCAGGGACACGGCAGATAAGAAGAGAGCAGAAGTCTCGTGGCCTCTTTATATATGACATTTATCATCTAAATCCATATCTGCACAGTAGCAACAAACATTTGGGGAAGGGGAAAAGAAGAT
>gene=chr10_3277357-3278357; species=ponAbe
aatatcgaaattagacacaatggcccagtgccatgcagagccatactggagacataggttaaaaaaaaaat-cagtatcagaaattctgtctttaaaattgtgatattttgtctgtcatgg---tttgtactaactttggtttttaaaaacgtattgcattaaaatgtagttgacctttaccttcatgactgagattttgtggcCAGGGAGGCGGCTTGCTGGCTTCCCCACACTCAAGCTCCTGTGTGAAT--AGTCTGTGGGTTGTCTTTGGGGTTTGCCTGCCTCCCCAGACACTATCCTGCTTCTCCATCTCTCAATGGTGGCAGCAGCAGGCTCTGAGGTAGATGCAGATGCCGGGGGTTTTGTTTGCACAGGGCCAGAGACACAGCAGATAGGAAGTGAGCAGAAGTCTCGTGGCCTCTTTATATATGATATTTATCATCTAAATCCATACCTGCACGGTAGCAACAAAAATTTGGGGAAGGGGAAAAGACGTT
>gene=chr10_3277357-3278357; species=rheMac
AATCTTGAAATTAGACACAATGGCCcggtgctgttctgagccatactggagacaaaggaagacaaaaaaaatcagtatcagcaattctgtctttaaaattgtgatattttgtttgtcatgggtttttgtactaactttggtttttaaaaacatactgcgttaaaatgtaggtgatctt-accttcatgactgaggttttgtggcCAGGGAGGCGGCGTGCTGGCCTCCCCACACTCGAGCTCCTTTGTGAATAGAGTCTGTGGGTTGTCTTTGGGGTTCGCCTGCCTCCCCAGACACTCTCCCGCTTCTCCATCTCTCAGTGGCGGCAGCAGCAGGCTCTGAGGTAGATGCAGACACCAGAGGTTTTGTCTGCAAAGGGCCAGGGACACGGAAGATAAGAAGAGACCAGAAGTCTCGTGGCCTCTTTATATATGACATTTATCATCTAAATCCATATCTGCACAGTAGCAACAAACATTTGGGGAAGGGGAAAAGAAGAT
>gene=chr10_4208154-4209154; species=hg19
ctccagcctggacgacagagcgaggctccgtctcaaaaaaaaaaaaGGGGGGTGTATTTTGAAATATTTATACTTCTGAAAGGAAGAGTGTTCTAATTCAGGAGACTTGACTATGAGTTTAGAATCAGATCAACGCAGCCCACTCTGGGAGGTGCCACCCAGAGAAATCACTCCCATTATTACACTTGCCTCCAAGGACAGCCAGACCAATGGGCTATGTCCCCACCCCAAGTTCTCATTATTTTCCCTGCCAATGAACAACCTATTTAACAGCAAATACACTATGAGGATTTTTTGGGTTGGTGTCCATTGACTTAGCCCTGACAACACACTGACACCAAGCTTCATGACACAACCCTTTTATTCCCAGGAATTGTAAGTGGTTCCATCTGCAAATTCTTCAGAAGAGTTCTTGTGTATTGATATTACCTCCTGTGGTCTTGTGTCACCTCTATTGTGTGAAGTGCTGATGGCGGCTTGTCAAGTGACTATACTTCTTC
>gene=chr10_4208154-4209154; species=bosTau
---------------------------------------------------------------------------------------------------------------------------------------------------------------------------------------------CTCCCGGGACTGCCAGCTCAGAGGACTACCTCACAGCCCCCCGTGTTTCTTCTCCTCCCCACCCCTGAACAGC-----CAACAGCAAAGACATGAAGAAGTTTCCTCA-GGTGGTTTCCTTTGACTTAGCCCTGGTCATGCACCAATACTCAACCCCATGACATAACCTTTCCTTTCCTAAGAATTATAAATCAGTCCATCCACGAGTTCCCTGGAAGGAGGCTCCTTTCTTTGCTTTAACACTTGTTGTCTTGCATCTCCTCCATTGTGTGATGTCCT--------------------------------
>gene=chr10_4208154-4209154; species=calJac
----------------------------------------------------TGTATTTTTAAATATTTACAATTCTGAAAGGAAGTGTGTTCTAATTCAGGAGCCTTGACTAAGAGTTTAGAATCAGACCAATGCAGACCATTCTGGGAGGTGCCA-CCAGAGAAACCACTCCCATCATTACACTTGTCTCCAAGGGCAACCAGACCAATGGACTATCTCCCCACCCCAAGTTCTCATCATTTTCGCTGTCAACAAGCAACTCATTTGACAGCAAATCTGCTCTGAGGATTTTTTGGGTTGGTTTCTATTGACTTAGCCGTGATAATGCACTAATACCAAGCTTCATGACACAACCCTTTTATT-CCAGGAATCGTAAGCAGTTCTGTCTGCAAATTCTTCAGTAGAATTCTTGTATATTGATTTTACCTCCTGTGGTCTTGAATCACCTCCATTATGTGAGGTGCTGATGGCAGATTGTCAAGTAACTATACTTCTTT
>gene=chr10_4208154-4209154; species=canFam
-----------------------------------------------------------------------------------------GTTCTAATTCAGGACGCTGGGCTAAGAGTCTAGCATCCTAAGAACCCACGTGGGGCTGGGAGGCACCACCC-GAAAAGCTGTTTCCATGATTATACTCAGCTCCCCAGATAGCCAGATCTAAGGACTATCTCACCTCCCCAAGGGCTTATCCTCCTCCCCT-CACTGGACAAC-----TAACAGCAAAGACATT---AGGATTTCTTG-GTCGGTTTCCTTTGACTTAGCCTTGCCGATGCACTAGCACTAAGCTCCATGACATAACCCTTCTTTTCCTTGGAATTATAAATCAGTCCACCTGATAATACTCTGGGAGAATTCTTCTGTATTC-------------CTGCCTTGCTTCTCCTCCGTTGTGGGAGGTCCTGACGAAAGCTT-GCTGTTGAATATCCTCCTCT
>gene=chr10_4208154-4209154; species=equCab
------------------------------------------------------------------------------------------CTCTAATTCAGCAGCCTGGACTAAGAGTCTAGAAT-CTATCACCCTGAGTGCTGCTGGGAGGCACCACCC-AGGAAGCTGTTTCCATTATTGGACTCCCCTCA------AACCAGAGCAAGGGACCCTCTCACTCTCCCCAGTGTTTCTCcccccccccc-ccccGAACAGC-----CAATAGCAAAGGCATTAGGAAGATTTCTT-----GGTTTCCTTTGACTTAGCCCTGGCAACGCACTAATACCAGTCTCCACGACAGGACTCGTCTCTTCCTAGGAATTATAAATCACTCCACCTGAAAATTCTCGGGCAGAATTCTTGTGTGTCTATTTTAGCACTCACCATCTTATATTGCCTCAGTTGCCTGAGGTCCTGATGAAAGCTC-GTTGTCGAATATCCTTCTCC
>gene=chr10_4208154-4209154; species=gorGor
--------------------------------------------------------------------------------------------------------------------------------------------------------------------------------------------------------------------------------------------------------------------------------------------------------------------------------------------------------------------------------------------------------------------------------------------------------------------------------------------------------------------
>gene=chr10_4208154-4209154; species=panTro
ctccagcctggacgacagggcgaggctccgtctcaaaaaaaaaaaaaaaGGGTGTATTTTGAAATATTTATACTTCTGAAAGGAAGAGTGTTCTAATTCAGGAGACTTGACTAAGAGTTTAGAATCAGATCAACGCAGCCCACTCTGGGAGGTGCCACCCAGAGAAATCACTCCGGTTATTACACTTGCCTCCAAGGACAGCCAGACCAATGGGCTATGTCCCCACCCCAAGTTCTCATTATTTTCCCTGCCAATGAACAACCCATTTAACAGCAAATACACTATGAGGATTTTTTGGGTTGGTGTCCATTGACTTAGCCCTGACAACACACTGATACCAAGCTTCATGACACAACCCTTTTATTCCCAGGAATTGTAAGTGGTTCCATCTGCAAATTCTTCAGAAGAGTTCTTATGTATTGATATTACCTCCTGTGGTCTTGTGTCACCTCTATCGTGTGAAGTGCTGATGGCGGCTTGTCAAGTGACTATACTTCTTC
>gene=chr10_4208154-4209154; species=papHam
--------------------------------------------------------TTTTTAAATATTTACACTTCTGAAAGGAAGCGTGTTCTAATTCAGGAGCCTTGACTAAGAGTTAGGAATCAGATCAACGCAGCCCATTCTGGGAGGTGACACCCAGAGAAACCACTCCCATTATTACACTTGCCTCCAAGGACGGCCAGACCAATAGACTATGTCCCCACCCCAAGTTCTCATTATTTCCCCTGCCAATGAACAATGCATTTAACAGCAAATACACTATGAGGATTTTTTGGGTTGGTTTCTATTGACTTAGCCCTGACAACTCACTAATACCAAGCTTCATGACACAACCCTTTTATTCCCAGGAATTGTAAGTGGTTCCATCTGCAAATTCTTCAGAAGAATTCTTGTGCATTGATATTACCTCCTGTGATCTTGTATCACCTCTATTGTGTGAAATGCTGATGGTAGCTTGTCAAGTGACTATACTTCTTC
>gene=chr10_4208154-4209154; species=ponAbe
ctccagcctgggcgacagagtgagactccgtctcaaaaaaaaaaaaaaagaaTGTATTTTGAAATATTTACACTTCTGAAATGAAGTGTGTTCTAATTCAGGAGACTTGACTAAGAGTTTAGAATCAGATCAACTCAGCCCATTCTGGGAGGTGCCACCCAGGGAAACCACTCCCGTTATTACACTTGCCTCCAAGGACAGCCAGACCAATGGACTATGTCCCCACCCCGAGTTCTCATTATTTTCCCTGCCAATGAACAACTCATTTAACAGCAAATACACTATGAGGATTTTTTGGGTTGGTTTCCATTGACTTAGCCCTGACAACGCACTAATACCAAGCTTCATGACACAACCCTTTTATTCCCAGGGATTGTAAGTGTTTGCATCTGCAAATTCTTCA-AAGAGTTCTTGTGTATTGATATTACCTCCTGGGGTCTTGTATCACCTCTATTGTGTGAAGTGCTGATGGTGGCTTGTCAAGTGACTATACTTCTTC
>gene=chr10_4208154-4209154; species=rheMac
------------------------------------------------------TATTTTTAAATATTTACACTTCTGAAAGGAAGCGTGTTCTAATTCAGGAGCCTTGACTAAGAGTTAAGAATCAGATCAACGCAGCCCATTCTGGGAGGTGACACCCAGAGAAACCACTCCCATTATTACACTTGCCTCCAAGGACAGCCAGACCAATGGACTATGTCCCCACCCCAAGTTCTCATTATTTCCCCTGCCAATGAACAATCCATTTAACAGCAAATACACTATGAGGATTTTTTGGGTTGGTTTCCATTGACTTAGCCCTGACAACTCACTAATACCAAGCTTCATGACACAACCCTTTTATTCCCAGGAATTGTAAGTGGTTCCATCTGCAAATTCTTCAGAAGAATTCTTGTGCATTGATATTACCTCCTGTGATCTTGTATCACCTCTATTGTGTGAAATGCTGATGGTAGCTTGTCAAGTGACTATACTTCTTC
>gene=chr10_5883093-5884093; species=hg19
TTGCCCCTTTATTTCTGGCATTTCCTTCCTCGGTGGGAGGCCCCCTCTCTGGTGCTGCAAATAAACACCAGACCCCGCCCATCAATCACACCTCTTCAGTGACACAATGACACCCTTTCTGTGCATCAGTGCCCTGTGCTGTCAGAGTCTCGTGACACAGATTCAAACTATTTGGGGATTCtattttggccaagcactggccagttatttaacaggtatggattattttaacctttgtaattactgcataaagcaggtgttactaaatccattgtacgaataagggtactgactcaggttgggattggccaaggcaagaagctgattagtggtggggcaggattcaaatgtctgAGTTACTGTTTTTTATACTGTAAGTTCaaaaaacaacaataacaaaacaaaaaccaaaacaaacaaataaaaataaaTAAGTAAACTGTAAGTTTAATAAGCTGGCCCTATAAGTAAACCAGTTACTGGAGGCATTCTCCCTCCAG
>gene=chr10_5883093-5884093; species=bosTau
gaccccccacatctcctgtgtctcctgcatccattggaggcccCCAT------GCCAAGCATTAATAGCAGACCCC-ACTT----------CTCTTCCCCAATCCTCTTCCACCTG----------------CCCGTTCTTTCAAGGT-GTCTGACAAAGATTCAaactgctttgtgcttctgctttggccgggcactggcc-agtactcaccataagcggattcatttagccctcataatcactacataacagaggaattactaggtctgctgtaccaataaggaaatagactcaggttggtattggccaagataaacacctggttagtggcaggataggattcA------------------------------------------------------------------------------------------------------------------------------------------GACATAATGTCTCCAG
>gene=chr10_5883093-5884093; species=calJac
TTGCCCCTTTGTTTCTGGCATTTCCTTTCTCAGTGGGAGGCCCCCTCACTGGTGCCCCAAATAAATAGCAGACCCTGCCCCCCAATCACACCCCTTCACTAACACTATGTCACCCGTTCTGTGCGTCAGTGTCCTGTGCTGTCTGAGTCTCATGACACAGATTCAaactatttggggattctcttttggccaagcactggctaggtatttaacatgtgtgcgttctttccgcccttgtagttaccgaatacggcagctattaa-aaatccatcgtaccgatacgggcactgactcagactgggattggtcaaaacaaacagctgg-tagtggtggggccggattcaaacgtctgAGTTACTGTTTTTTAAACTGTAAATTCTAAAAGCAACA------------------------------------------------------------------------------------------------------------
>gene=chr10_5883093-5884093; species=canFam
CCCCGCCTTCGTTTGTGGCGTTTCCTCCCTCAGCGTGGGGCCCCCACGGGGACGCCCCCC-------CCAGGCTGC-CCTGGCTT------GTCTTCTCTAACGCCATCCCACCTGTTTCG--------CTTCCCATCCTTTCAAAGTCTTCTGACACGAGTGCAAACTGTCTGGAGGTTGCGTTCCAGCCGGGCAC-CGGTGGGTGTTGGGGACACTCGGGTTCACCGGGCCCCTGTCACCAGCATGTGAAGTGGGCATTATTGAGTCCTCTGTGCACCTGAGGAG-CAGATCCCAACCGGGACTGGCC-AGGTCACCAGGGGGTTAGCGGCGGGACAGGATTCAGA--------------------------------------------------------------------------------------------------------------------------------------------------------
>gene=chr10_5883093-5884093; species=equCab
CCTCCCCTTTATTTCTGGCATTCCCTCCCTCGGTTTAAGGCCCCCATTCTGACGCCTCACATAAACACCAGGCTAC-CCTGGCTTC---TCTTCTTCTCTAATACCATCCCACCTGTTTTGTGTGCTATTGTTCCATTCTTTCAAGGTCTTCTGACACACATTCAaagtattttgaggttctgttttgcccaggcactagctgggtatttatcatatgctggttcctttaatccttgtaatcaccacatcaagcaggcattactgagtccattgtacagatagggaaacagactcagactggaattggccaaggtaaacagctggacag-----------gactcaaa-----------------------ctccaaatttAAT-------------------------------------------------------------GTTCAGTAAACAGACCCTACT-ATAAACCAGTTACTGGAGACATAATGTCTCCAG
>gene=chr10_5883093-5884093; species=gorGor
TTGCCCCTTTATTTCTGGCATTTCCTTCCTCGGTGGGAGGCCCCCTCTCTGGTGCCGCAAATAAACACCAGACCCCGCCCATCAATCACACCTCTTCA--GACACAATGACGCCCTTTCTGTGCATCAGTGCCCTGTGCTGTCAGAGTCTCGTGACACAGATTCCAACTATTTGGGGATTCTATTTTGgccaagcactggccagttatttaacatgtatggattattttaacctttgtaattactgcataaagcaggtattactaaatccatcgtacgaataagggtactgactcaggttgggattggccaaggcaaaaagctgattagtggtggggcaggattcaaaTGTCTGAGTTACTGTTTTTTAAACTGTAAGTTCaaaaaacaacaataacaaaacaaaaaccaaaacaaacaaataaaaataaaTAAGTAAACTGTAAGTTTAATAAGCTGGTCCTATAAGTAAACCAGTTACTGGAGGCATTCTCCCTCCAG
>gene=chr10_5883093-5884093; species=panTro
TTGCCCCTTTATTTCTGGCATTTCCTTCCCCGGTGAGAGGCCCCCTCTCTGGTGCTGCAAATAAACACCAGACCCCGCCCATCAATCACACCTCTTCACTGACACAATGACACCCTTTCTGTGCATCAGTGCCCTGTGCTGTCGGAGTCTCGTGACACAGATTCAAACTATTTGGGGATTCtattttggccaagcactggccagttatttaacatgtatggattattttaacctttgtaattactgcataaagcaggtattactaaatccattgtacgaataagggtactgactcaggttgggattggccaaggcaaaaagctgattagtggtggggcaggattcaaaTGTCTGAGTTACTGTTTTTTAAACTGTAAGTTCAAAAAACAACAATAACAAAACAAAAACC-AAACAAACAAATAAAAATAAATAAGTAAACTGTAAGTTTAATAAGCTGGCCCTATAAGTAAACCAGTTACTGGAGGCATTCTCCCTCCAG
>gene=chr10_5883093-5884093; species=papHam
TTGCCCCTTTATTTCTGGCATTTCCTTCCTCGGTGGGAGGCCCCCTCTCTGGTGCCCCAAATAAACACCAGACCCCGCCTGTCAATCACACCCCTTCACTAACACAATGTCACCCTTTCTGTGCATCAGTGCCCTGTGCTGTCAGAGCTTCGTGACACAGACTCAAACTGTTTGGGGATTctatgttggccaagcactgcccaggtatttgacatgtatggattcttttaacccttgtaattactgcataaaacaggtattactaaatccattgtacagataagggcactga-tcagattgggattggccaaggcaaaaagctggttagtggtggggcaggattcaaaTGTCTGAGTTACTGTTTTTTAAACTGTAGCTCCAAAAAACAACAATAACAAAACAAAAACC-----AAACaaataaaaataaataaataaaCTGTAAGTTCAATAAGCTGGCCCTATAAATAAACCAGTTACTGGAGGCATTATCCCTCCAG
>gene=chr10_5883093-5884093; species=ponAbe
TTGCCCCTTTATTTCTGGCATTTCCATCCTCGGTGGGAGGCCCCCTCTCTGGTGCCCGGAATAAACACCAGACCCCGCCCATCAATCACACCTCTTCACTGACACAATGACACCCTTTCTGTGCATCAGTGCCCTGTGCTGTCAGAGTCTCGTGACACAGATTCAAACTATTTGGGGATTCtattttggccaagcactggccaggtatttaacatgtatggattattttaacctttgtaattactgcataaagcaggtattactaaatccattgta-aaataagggtactgactcaggttgggactggccaaggcaaaaagctggttagtggtggggcaggattcaaatgtctgAGTTACTGTTTTTTAAACTGTAAGTTCaaaaaacaacaataacaaaacaaaaaccaaaacaaacaaataaaaataaaTAAGTAAACTGTCAGTTCAATAAGCTGGCCCTATAAGTAAACCAGTTACTGGAGGCATTCTCCCTCCAG
>gene=chr10_5883093-5884093; species=rheMac
TTGCCCCTTTATTTCTGGCATTTCCTTCCTCGATGGGAGACTCCCTCTCTGGTGCCCCAAATAAACACCAGACCCCGCCTGTCAATCACACCCCTTCACTAACACAATGTCACCCTTTCTGTGCATCAGTGCCCTGTGCTGTCAGAGCTTCGTGACACAGACTCAAACTGTTTGGGGATTctgtgttggccaagcactgcccaggtatttgacgtgcatggattcttttaacccttgtaattactgcatagagcaggtgttactaaatccattgtacagataagggcactga-tcagattgggattggccaaggcaaaaagctggttagtggtggggcaggattcaaacgtctgAGTTACTGTTTTTTAAACTGTAACTCCAAAAAACAACAAT-----AACAAAAATC-AAACAAACaaataaaaataaataaataaaCTGTAAGTTCAATAAGCTGGCCCTATAAATAAACCAGTTACTGGAGGCATTATCCCTCCAG
>gene=chr10_6067458-6068458; species=hg19
GGGATCTCTGGCGGGTCATCGTCACAGAGCTCTGCAAAGCAAAAGAAGCCTATTAGGAACTCAAGAGGCCCCAGGCAAGTACTCACATATTTAATCCTATAATGACTTAATCACATATTTCTTCACTTTATTTAAAAGATGGTATGCCCTACTTTTTGTGAGAAAGCAACTAAGGCTGCTACCATTGTTCTTTAGAAAGCTTTGTATCAGAGCTGGCTCAAAAATTAACTACAACCAAGCTCCTCTCCAAAGCACAATGTATTTCAAACTAGATGAGTAGAAATTAACAAGGTTTTATTCCGAATATGCCTCATGTCAAGCAAGTATGGAGAGAGGAGGGTCAAGGAATGTGAAGAAAGGAAGAAGCAAAGTTACGTACATTTAATTGAGGGGCAAAATATGTCTGTGCAAGATACTTTTAAGGATATACGAGTTGTTAGACTTTCTATAATTAATGACTGTGCGCCATTTTTTGAGAAATATACAGAAAGTGCTTCACT
>gene=chr10_6067458-6068458; species=bosTau
CTGAGACTCGGAGGGTCATCATGACAAGCCTCTGCCAAGACAAAAAGGCACCTTAGTGATCCAGAAGCTTCCAAACACGGGCACA-----GTCAACCATCAAGGTTCGAACCCCACCTTTCTTCCCTTGATTTAAGGGGTTGTGTACCCCACTTTTTCCTGGAAAGAAACTCAGGCTGTTGAAG--GTTCTTTAGAAACCTTCAGATCAGAGATGGTTCAGAATTTAACTTCAGCCAAGTTCTAAGCCAAGCTACAGTGTCTGTCAAACTAAATTAATAGAAACAGCTGGGGTTTTATTCTG---ATGACTCCTGCCGAGCAAGCATAGAACAAGGAGGAag------------------------------------------------------------------------------------------------------------------------------------GAGAAATATTTGTTAAGTG-TTCACT
>gene=chr10_6067458-6068458; species=calJac
GTGATCCTTGGCGGGTCATCGTCACAGAGCTCTGCAAAGAAAAAGAAGCCTATTAGGCGCTCAGGAGGCCCCAGGCAAGTACTCACATATTTAATCCTGTAATGACTTAATCACCTATTTCTTCGCTTTATTTAAAAGATGTTATGCCCCACGTTCTGCTAGAAAGGAACTAAGGCTGCTGCGATTGTTCCTTAGAAGCCTCAGTATCAGAGCTGGCTCAAAAGTTCCTGACAAGCAAGCTCCTCTCCAAAG------------CAAACCTGATGAGTAGAAATTAATGAGGTTTTATTCTGCATATGCTTCGTGTCAAGCAAGTATGGAGAGAGGAGGGCCAAGAAATGTGGAGAAAGGAAGGGGCAAAGTTACATCTATTGAATTGAGGGACAAAATGTGTCTATGCGAAATACTTTT-AGGATATATGAATTGTTCGACTTTCTATAATTAATGATTCTGTGCCATATTTTGAGAAATATACAGAAAGTGCTTCACT
>gene=chr10_6067458-6068458; species=canFam
TTGAGGTTTGGTGGGTCATCATCACAGAGGTCTGCAAAGAAAAAGAGGCATGTTAGGAATTCAGGAGGTTCCAGTCACACACTCACATACTTAACTATGTAATGATTTCATCACACATTTCTTCACTTTATTTAAAAGATTTGGTACCCCACATTTTCCCAGAGAGAACCCTAGGCTGTTGCCATTGTCCTTTAGAAACTTTTGTATCAGAAATGGTTCAAAATTTGACTTCAATCAAGTTCCTGTCCAAATTACAATATAATTCAAACTAAATGAATAGAAATGAATGAGGTTTTATTCTGAATATGCCTCATGCTGAGCAAGTATGGAAAGAGAGAAGAGAAATGATATGAGAAAAGGAAGGAGGAAAGCCACGTAAGTTTAATTGAGGGACAACATGCATCTGTGAGAAATACTTTTCAGGAAATAAGGATTGTCAGAATTTCTATAATAAA---TTCTTTGCTTTGTTTTGAGAAATATATATAAAGTGCTTCACC
>gene=chr10_6067458-6068458; species=equCab
CTGAGAGTCGGTGGGTCGTCCTCACAGAGCTCTGCAAATAA---GCAGCACGAAAGGCATTCAGGAGGTTCTAGTCAAACACTCCTCTCCTTCACCATGTGATGATTTAACCGCACACCTCTTTGCCTTATTTAAAGCATTTTAGACTCCACTTTTTTCCAGAAAGAAGCTGAGGCTGTTGCCGTTGGTCTTTAGAAAGCTTGGTATCAGAGACGTTTCAAAATTTACCTCCCACCGAGATCCTCTGCAAACTGCAATAGAGTTCAAACTAACCAAATAGAAACGGGGGAGGTTTTACTCTGAATATGCCTCGTGCTGAGCAAGTATAGAAAGAGAGAGGAGAAGGGATGGGAGGAAAGGGAGGAGGAAAGCCGTGTAAATTTAATTGAGGGACAAAATGTGTCCGTGAGAAATATCTTTCAAGAAATAAGCATTGTCAGGCCTTCTGTAGTTAATGATTCTGTACCATTTTTTGAGAAATATATGGAAA-TGCTTCACC
>gene=chr10_6067458-6068458; species=gorGor
-------------------------------------------------------GGAACTCAAGAGGCCCCAGGCAAGTACTCACATATTTAATCCTATAATGACTTAATCACATATTTCTTCACTTTATTTAAAAGACGGTATGCCCTACTTTTTGTGAGAAAGCAACTGAGGCTGCTACCATCGTTCTTTAGAAACCTTTGTATCAGAGCTGGCTCAAAAATTAACTACAACCAAGCTCCTCTCCAAAGCACAATGTATTTCAAACTAGATGAGTAGACATTAACAAGGTTTTATTCCGAATATGCCTCATGTCAAGCAAGTATGGAGAGAGGAGGGTCAAGGAATGTGAAGAAAGGAAGAAGCAAAGTTACGTACATTTAATTGAGGGGAAAAATGTGTCTGCGCAAAATACTTTTAAGGATATACGAATTGTTAGACTTTCTATAATTAATGACTCTGCGCCATTTTTTGAGAAATATACAGAAAGTGCTTCACT
>gene=chr10_6067458-6068458; species=panTro
GTGATCTCTGGCGGGTCATCGTCACAGAGCTCTGCAAAGCAAAAGAAGCCTATTAGGAACTCAAGAGGCCCCAGGCAAGTACTCACATATTTCATCCTATAATGACTTAATCACATATTTCTTCACTTTATTTAAAAGATGGTATGCCCTACTTTTTGTGAGAAAGCAACTAAGGCTGCTACCATTGTTCTTTAGAAACCTTTGTATCAGAGCTGGCTCAAAAATTAACTACAACCAAGCTCCTCTCCAAAGCACAATGTATTTCAAACTAGATGAGTAGAAATTAACAAGGTTTTATTCCGAATATGCCTCATGTCAAGCAAGTATGGAGAGAGGAGGGTCAAGGAATGTGAAGAAAGAAAGAAGCAAAGTTACGTACATTTAATTGAGGGGCAAAATGTGTCTGTGCAAAATACTTTTAAGGATATACGAGTTGTTAGACTTTCTATAATTAATGACTGTGCGCCATTTTTTGAGAAATATACAGAAAGTGCTTCACT
>gene=chr10_6067458-6068458; species=papHam
GTGATTTTTGGCGGGTCATCATCACAGAGCTCTGCAAAGCAAAAGAAGACTATTAAGAGCTCAAGAGGCCCTGGGCAAGTACTCACATATTTAATCCTATAATAACTTAATCACATATTTCTTCACTTTATTTAAAAGATGGTATGCCCCACTTTTTGTGAGAAAGGAACTAAGGCTGCTACCATTGTTCTTCAGaaacctttgtatcagagctggctcaaaagttagctacgaccaagctcctctccaaagcacaatgtatgtcaaactagatgagtagaaattaatgaggttttGTTCTGAATATGCCTCATGTCAAGCAAGTACGGAGAGAGGAGGGCCAAGAAAAGTGAAGAAAGGAAGGAGCAAAGTTACGTACATTTAATTGAGGGGCAAAATGTGTCTGTGCAAAATACTTTTCAGGATATACAAATTGTTAGACTTTCTATAATTAATGACTCTGTGCCATTTTTTGAGAAATATACAGAAAGTAATTCACT
>gene=chr10_6067458-6068458; species=ponAbe
GCGACCTCTGGTGGGTCATCGTCACAGAGCTCTGCAAAGCAAAAGAAGCCTATTAGGAACTCAAGAGGCCCCGGGCAAGTACTCACATATTTAATCCTATAATGACTTAATCACATATTTCTTCACTTTATTTAAAAGATGTTATGCCCTACTTTTTGTGAGAAAGCAACTAAGGCTGCTACCATTGTTCTttagaaaactttgtatcagagctggctcaaaagttagctacaaccaagctcctctccaaagcacaatgtatttcaagctagatgagtagaaattaatgaggttttattCTGAATATGCCTCATGTCAAGCAAGTACGGAGAGAGGACAGTCAAGGAATGTGAAGAAAGGAAGCAGCAAAGTTACGTACATTTAATTGAGGGGCAAAATGTGTCTGTGCAAAATACTTTTTAGGATATACGAATTGTTAGACTTTCTATAATTAATGAC--TGCGCCATTTTTTGAGAAATATATAGAAAGTGCTTCACT
>gene=chr10_6067458-6068458; species=rheMac
GTGATTTTTGGCGGGTCATCGTCACAGAGCTCTGCAAAGCAAAAGAAGACTATTAGGAGCTCAAGAGGCCTCGAGCAAGTACTCACATATTTAATCCTATAATAACTTCATCACATATTTCTTCACTTTATTTAAAAGATGGTATGCCCCACTTTTTGTGAGAAAGGAACTAAGGCTGCTA-CATTGTTCTTCAGAAACCTTTGAATCAGAGCTGGCTCAAAAGTTAGCTACGACCAAGCTCCTCTCCAAAGCACAATGTATTTCAAACTAGATGAGTAGAAATTAATGAGGTTTTATTCTGAATATGCCTCATGTCAAGCAAGTACGGAGAGAGGAAGGCCAAGGAAAGTGAAGAAAGGAAGGAGCAAAGTTACGTACATTTAATTGAGGGGCAAAATGTGTCTGTGCAAAATACTTTTCAGGATATACAAATTGTTAGACTTTCTATAATTAATGACTCTGTGCCATTTTTTGAGAAATATACAGAAAGAACTTCACT
>gene=chr10_6384458-6385458; species=hg19
CCAAGAGTAAACACTACTAAAATTTTGTATTTCAGCTGGAGAGAGTTTACCAGCCACACACTTGGATTAGGATGGGGTTACCATAATCTATGCTGGCACAAGTGAGAAGTGGATGTCTGCTGGGGGCTGTCAGAAAAATTGGTGGGGAAAGAGCTCTGCTGCAGGTACCAGCGAGCCTTGAGATGTTGTGGACTGTTGGCAAGCTTTCCAGGCCTAGGAATTTAGGCCTGGCATCACCACGGCCTGGAGGGCAAAGGAGAAGGACTTCGGACCCAAATCCAAAAAAATGAAGTAGGGAGAGGAGGCCAGGTGGAGTTGGAGGGGTGGACAGGGGCTATGCATGTCTCTGGAACCAGGTTCAGGGCACCTAGAGTTTTGTGATGGAGTGCCAGGTGTAGGAGGGACATGGTAGATCCAGAGGTGCTGCATCCTGAGAGCCTCCTGCCTCCTGGGGCAGAGACACAGCGTGGGGAGGCTGATGGTCCTGACGCTGGTGCCAG
>gene=chr10_6384458-6385458; species=bosTau
CTGAGAGCAAATGCTACTAAAAATTGATACTTCTGTTGGGGAGAATTGAGCACTTCTGGTCTGGGATCAGTCCAGGGCGACAATAATCTTCGCCCGTGTCTCTGAAGAAGGGGTGTCTGCATGGGGGAAGTGGAGACACTGGTGGAGAAAGGGCTCAGAGGCA-GGAGTTGAGAGGTGGGCAGGGTTGCAAACGGTGCACAGGCTGTAAAGCCCA-------------GGGCATCAGTACAGGTGGGAGGGC---AGAGAAGGTCCCAGAACCTTAGT-GGAAaggatggaggaggaagaggagggggagtgtgagtgaggaggtggac-ggaggcaggaggGCTGCTGGAATGAGGTTACGGG----------TCAGTGATGGAG---------------GGAGGTGCCCAACACT-----------------GGGCCTC-------TCGGGCGTGAGAACCAGAGTGGGGATGCAGATTGTCCTGGTGCTGGCCCCAT
>gene=chr10_6384458-6385458; species=calJac
CCAAGAGTGACCACTACTAAAAATTAGTATTTCAGCTGG-GAGACTTTACCAGCCACACACTTAGATTAGGATGGGGTTATCATAATCTATGCTGGCA----TGAGAAGTGGGTGTCAGCTGAGGGCTGTCAGAACAACAGGTGGGGAAAGAGCTCAGCTGCAGGTCCCAGTGAGACTTGAGATGCTGTGGATTGTGGATGGGCTTTCCACACCTAGGAATTTAGGCCTGGCATCAGCACAGACTGGAGGGC-AAGGAGAAGGACTTAGGACCCAAATCCAAAAGAATGAAGTAGGAA------GCCAGGTGGAGGTGGAAAGGTGGACAGGGGCTATGCATGTTTCTCAATCCAGGTTCAGGGCACCGGGAGTTCTGTGATGGAGTGCCAGGTGTAGGAAGGATGTGCTAGACCCAGAGGTGCTGCATTCTGAGAGCCTCTTGCCTCCTGGGGGAGAGAC-CAGGA-GAGGAGGCTGATAGTCCTGATGCTGGCCCCAG
>gene=chr10_6384458-6385458; species=canFam
CTAAGAGCAAGTGCTACTAAAAATTGGTACTTCTCCGGGGCAGAATTTACCACTCACAAACCTGGACTAGGCTAGGCCAGGAATAGTCCATGTCAGTGTCTCTGAGGAGTGGGTGTCTGCGGGTGGGAGCAGGGGACATGGTTTAAGAAAGAACTCAGCTGCATGGGGAGGCGAGGTTTGCCAAGTTGTTCCCGGCGGACAGGCCACAGAGCTCA-------------TGGTTCCAGTGGAGGCTGGAGGGC---GGAGAAGGTTCTAGAACCTGAGTCTAAACGAAGGGAGTGGGAAGGAGAGGACTGGTGTGGGGGGGAAGGTTGACATTGATTGTTTTTCTCTTGACGGCTATGTCTAGAGTGCTAGAAA-CCAAGTGCATAG---------------GGAGGGCCCGGATACTAGGCGGGG--GCCCTGGGGGTC------------AGTGCGGGACGCTGGGTGCGGAGGCAGGCT--------GCTGGCCCCAG
>gene=chr10_6384458-6385458; species=equCab
-----------TGCTACTAAAAATTGGTATTTCCATTGAGGAGAAGGTACCACTCAGAAACCTGGACTAGGATACGCCTGTAACAATCTATGACC-TGTCTCTGAGGACTCGGCGTCTGCCGGTGGGAGTGGGGGACCCCGCTGGAGAAAGAGCTCAGCTGCCTGCGTCAGTGAGGCT------GTGAATATGGGCAGACAGGCTGTATAGCCCA------------------------CAGGCTGGAGGGC---ACAGAAGGTCCTAGGACCCGAGTCTAAAAGAAGACAAGAGAAAGAAGAGGGCCAGTGTGGGCGAGGAGGTGGACAGG--------------CTACAACTAGGCTAAGGGTGCTAGGAGTTCAGTGATGGAG---------------GGAGGTGGCAGATTCTGGGGGCTG-CACCCTGAGAGCTCC--------CGGGCGTGGAAAGCAGT--GGGGAAGCAGACTGTCCCGATGCTAGCCCCCT
>gene=chr10_6384458-6385458; species=gorGor
CCAAGAGTAAACACTACTAAAATTTTGTATTTCAGCTGGGGAGAGTTTACCAGCCACACACTTGGATTAGGATGGGGTTACCATAATCTATGCTGGCACAAGTAAGAAGTGGATGTCTGCTGGGGGCTGTCAGAAAAATTAGTGGGGAAAGAGCTCCGCTGCAGGTACCAGCGAGCCTTGAGATGTTGTGGACTGTGGGCAAGCTTTACAGGCCTAGGAATTTAGGCCTGGCATCACCACGGCCTGGAGGGCAAAGGAGAAGGACTTCAGACCCAAATCCAAAAAAATGAAATATGAAGAGGAGGCCAGGTGGAGTTGGAGGGGTGGACAGGGGCTATGCATGTCTCTGGAACCAGGTTCAGGGCACCTAGAGTTTTGTGATGGAGTGCCAGGTGTAGGAGGGACATGGTAGATCCAGAGGTGCTGCATCCTGAGAGCCTCCTGCCTCCTGGGGCAGAGACACAGCGTGGGGAGGCTGATGGTCCTGACACTGGTGCCAG
>gene=chr10_6384458-6385458; species=panTro
CCAAGAGTAAACACTACTAAAATTTTGTATTTCCGCTGGAGAGAGTTTACCAGCCACACACTTGGATTAGGATGGGGTTACCATAATCCATGCTGGCACAAGTGAGAAGTGGATGTCTGCTGGGGGCTGTCAGAAAAATGGGTGGGG-AAGAGCTTCGCTGCAGGTACCAGCGAGCCTTGAGATGTTGTGGACTGTGGGCAAGCTTTCCAGGCCTAGGAATTTAGGCCTGGCATCACCATGGCCTGGAGGGCAAAGGAGAAGGACTTCGGACCCAAATCCAAAAGAATGAAGTAGGAAGAGGAGGCCAGGTGGAGTTGGAGGGGTGGACAGGGGCTATGCATGTCTCTGGAACCAGGTTCAGGGCACCTAGAGTTTTGTGATGGAGTGCCAGGTGTAGGAGGGACATGGTAGATCCAGAGGCGCTGCATCCTGAGAGCCTCCTGCCTCCTGGGGCAGAGACACAGGGTGGGGAGGCTGATGGTCCTGACGCTGGTGCCAG
>gene=chr10_6384458-6385458; species=papHam
CCAAGAGTAAATGCTAAT-AAATTTTGTATTTCAACTGGAGAGAGTTTACCAGCCACACACTTGGATTAGGATGGGGTTACCATAATCTATGCTGCCACAAGTGAGAAGTGGATGTCTGCTGGGGGCTGTCAGAAAAATAGGTGGGGAAAGAGCTCAGCTGCAGGTACCAGCAAGCCTTGAGATATTGTGGATTGTGGGCAGGCTTTCCAGGCCTAGGGATTTAGGCCTGGCATCACCACAGCCTGGAGGGCAAAGGAGAAGGACTTAGGCCCCAAATCCAAAAGAATGAAGCAGGAAGAGGAGGCCAGGTGGAGGTGGAGGGGTGGACAGGGGCTATGCATGTCTCTGGAACCAGGTTCAAGGCACCCAGAGTTCTGTGATGGAGTGCCAGGTGTAGGAGGGACGTGGTAGATCCAGAGGTACTGCATCCTGAGAGCCTCCTGCCTCCTGGGGCAGAGACACAGGGTGGGGAGGCTGATGGTCCTGATGTTGGCCCCAG
>gene=chr10_6384458-6385458; species=ponAbe
CCAAGAGTAAACACTACTAAAATTTTGTATTTCAGCTGGGGAGAGTTTACCAGCCACACACTTGGATTAGGATGGGGTTACCATAATCTATGCTGGCACAAGTGACAAGTGGATGTCTGCTGGGGGCTCTCAGAAAAATCGGTGGGGAAAGAGCTCAGCTGCAGGTACCAGTGAGCCTTGAGATGTTGTGGACTGTGGGCAAACTTTCCAGGCCTAGGAATTTAGGCCTGGCATCACCACGACCTGGAGGGTAAAGGAGAAAGACTTTGGACCCAAATCCAAAGGAATGAAGTAGGAAGAGGAGGCCAGGTGGAGTTGGAGGCGTGGACAGGGGCTATGCATGTCTCTGGAACCAGGTTCAGGGCACCTAGAGTTTTGTGATGGAGCGCCAGGTGTAGGAGGGACATGGTAGATCCAGAGGTTCTGCATCCTGAGAGCCTCCTGCCTCCTGGGGCAGAGACACAGGGTGGGGAGGCTGATGGTCCTGATGCTGGCGCCAG
>gene=chr10_6384458-6385458; species=rheMac
CCAAGAGTAAATGCTAAT-AAATTTTGTATTTCAACTGGAGAGAGTTTACCAGCCACACACTTGGATTAGGATGGGGTTACCATAATCTATGCTGCCACAAGTGAGAAGTGGATGTCTGCTGGGGGCTGTCAGAAAAATAGGTGGGGAAAGAGCTCAGCTGCAGGTACCAGCAAGCCTTGAGATATTGTGGATTGTGGGCAGGCTTTCCAGGCCTAGGGATTTAGGCCTGGTATCACCACAGCCTAGAGGGCAAAGGAGAAGGACTTAGGCCCCAAATCCAAAAGAATGAAGCAGGAAGAGGAGGCCAGGTGGAGGTGGAGGGGTGGACAGGGGCTATGCATGTCTCTGGAACCAGGTTCAAGGCACCCGGAGTTCTGTGATGGAGTGCCAGGTGTAGGAGGGACGTGGTAGATCCAGAGGTACTGCATCCTGAGAG-CTCCTGCCTCCTGGGGCAGAGACACAGGGTGGGGAGGCTGATGGTCCTGTTG-TGGCCCCAG
>gene=chr10_6835458-6836458; species=hg19
GCAAAAAGAAAAATTTTTCTGTTTTTTAAAAAAGTCTGCTCCTGTCAACCAAAAACATAGATTTTCAGGATTACGTCTCTGTTATGAGTTTTAAAACTCAAAAAGTAAAACTTTGGCGctctctctcctctctctttcttgctctctctctctctcGTTTTGATCTTTCTCTGTGATGAAATCTTCCTTTTTTGATGTTGGCAAAAAAAAGGGGGAGGGACATTGGATAATTTGAAGGACAAGAAAATCTTTAAAAATATTTTACCCCATGTTATAAgtgcacaggaatatttatgtacaaaaatattaattgcatcattattttaaattaataagaaattagaaaaaatataacataagaggatggttaaataaatgagagcacgccatatgacagaatattatttaaggccatttaaaatgatgctgtcatgattttttctatcgcataggaaaatatttttgatccaaagttaaatgtcaaaaagtagggttcaaaa
>gene=chr10_6835458-6836458; species=bosTau
acaaaAACCAAAATTCTACAGTCTC--AAAGAAAGCAGCTCCTGCAAACTAAAA-TACAGCTGTTCAGAACTAAGACTGTGCCATGAGCTTCAGAACTTAAAGAGTAAGACTTTGA-------CCCA------------TCTTCTCTCTTTCCG--GTTTTGGTTTCCCTCTATG--GAAGCCCA-------TGATGTTGAA----AAAAAAGGAAGGAACGTTGGATACCTTGAAGGACAAAAATAACCTCGTTAAT-------------------------------acttatgtacaagaaaatccattgcattattattttaaattagtaagaaattagaaaaaacccagcaaaagggatttgtttaaaaaattagggtataccatacaatagactactctttaaagctatgtaaagtgatgc---catga-attttttattgcataagaaaatattgatgacgtaaagttaaatggagaaaaatagagtatacga
>gene=chr10_6835458-6836458; species=calJac
ACAAAAACAAATATTTTTCTGTTTGTTAAAAATGTCTGCTCCTGTAAACCAAAAATGTAGATTTTCAGGGTTACGTCTCTGTCATGAGTTTTAAAACTCAAAAAGTAAGACTTTGGCActctctctcctctctctctcct-ttctctctcactctcGTTTTGATCTTCCTCTGTGATGAAATCTTCTTTTTGTGATGTTGGT--GGAAAAAGGGGAGGAACATTGGATAATTTGAAGGACAAGAAAATCTTTAAAAATATTTTACCCTATGTTATAAgtgcacaggaatatttatgtacaaaaatattcattgcatcattattttaaat---taagaaatt---aaaaatacaatgtaaggggatggctaaataaattagaacacaccatatgacagagtattatttacagccatttaaaataatgctgtcatgattttttctatcacctaggaaactatttttgatttaaagtgaaatgctgcaaagtatggttcaaaa
>gene=chr10_6835458-6836458; species=canFam
GCCAAAACAAAAACTTTCCTGTCTC---AAGAAGGCTGCTCTTGAAAACCAAAACTACAGATGTTCAAAACAAGTTCTCTGCCATGTGTTTGAAAACTTAAAAAGACTGA----------------C------------TGTTTTCTTTTTATG--GCTTTGGTCTTCTTCTGTG--GAAATGCA-------TGCTGTTCAC----AAGAAAGAAAGGAATCTTGGGCACCTTGGAGGAC-AAAACATCGTTATTACTATTTCACCCCTT-CTGTAGGAAAATAGCtgtactcatttaccagaatgttcattacatcattattttaaattaataaaagattagaaaaaacacagtaagagggaatggtttaaaaaatgagagtccact-tgtgatagactcttctttaaatctatgtaaagga----tgtcatgattttttttattgcata-gtaaatattgatattataaaattaaatggaggagaatagagtatgaga
>gene=chr10_6835458-6836458; species=equCab
ACAAGAACAAAAACTCATCTGTCTC--AAAAAAGACTGTTCCTGAAAAGCAAAAATATAGATGTTCAAAACTAGGTTTCTGCTGTGAATTTTAAAACTTAAAAAGCAAGACTCTG--------CCTC------------TGCTCTCTGTTTATG--GTTTTGGTTGTCCTCTGTG--GAAATGCG-------TGATGTGGAC----AGAAAAGGAAAGAACGTTGGATACCTTGAAGGAT-GAAGAAATTTTGTTAATTTTC-ACCCCGCATTATAAGAAAATAGCAGT-------------------------------------------------------------------------------------------------------------------------------------------------------------------------------------------------------------------
>gene=chr10_6835458-6836458; species=gorGor
--------------------------------------------------------------------------------------------------------------------------------------------------------------------------------------------------------------------------------------------------------------------------------------------------------------------------------------------------------------------------------------------------------------------------------------------------------------------------------------------------------------------
>gene=chr10_6835458-6836458; species=panTro
GCAAAAAGAAAAATTTTTCTGTTTTTTAAAAAAGTCTGCTCCTGTCAACCAAAAACATAGATTTTCAGGATTACGTCTCTGTTATGAGTTTTAAAACTCAAAAAGTAAAACTTTGGCGctctctctcctctctctttcttgctctctctctctctcGTTTTGATCTTTCTCTGTGATGAAATCTTCCTTTTTTGATGTTGGC-AAAAAACGGGGGAGGGACATTGGATAATTTGAAGGACAAGAAAATCTTTAAAAATATTTTACCCCGTGTTATAAgtgcacaggaatatttatgtacaaaaatattaattgcatcgttattttaaattaataagaaattagaaaaaatataacgtaagaggatggttaaataaatgagagcacgccatatgacagaatattatttaaggccatttaaaatgatgctgtcatgattttttctatcgcataggaaaatatttttgatctaaagttaaatgtcgaaaagtagggttcaaaa
>gene=chr10_6835458-6836458; species=papHam
ACAAAAACAAAAACTTTTCTGTTTTTTAAAAAAGTCTGCTCCTGTCAACCAAAAACATAGGTTTTCAGGATTACGTCTCTGTTACGAGTTTTAAAACTCAAAAAGTAAAACTTTGGCGTGctctctcctctctctttcttgctctctctctctctTGTTTTGATCTTCCTCTGTGATGAAATCTTCTTTTTTTGATGTTGGC--AAAAAAAGGGGTGGGACATTGGATAACTTGAAGGACAAGAAAATCTTTAAAAATATTTTACCCCATGTTATAAgcgcacaggaatatttaggtacaaaaatattcattgcatcattattttaaattaatgagaaattagaaagaatataacataagaggatggttaaataaattagagcacaccatatgacagaatattatttaaggccatttaaaatgatgctgtcatgat-ttttctatcgcataggaaaatatttttgatctaaagttaaatgttgaaaagtagggttcaaaa
>gene=chr10_6835458-6836458; species=ponAbe
GCAAAAAGAAAAATTTTTCTGTTTTTTAAAAAAGTCTGCTCCTGTCAACCAAAAACACAGATTTTCAGGATTACGTCTCTGTTATGAGTTCTAAAACTCAAAAAGTAAGACTTTGGCGCTCTCTCTC----CTCTTTCTTGCTCTCTCTCTCTT--GTTTTGATCTTTCTCTGTGATGAAATCTTCCTTTTTTGATGTTGGCAAAAAAAAAGGGGAGGGACATTGGATAATTTGAAGGACAAGAAAATCTTTAAAAATATTTTACCCCATGTTATAAgtgcacaggaatatttatgtacaaaaatattaattgca---ttattttaaattaataagaaattagaaaaaatataacataagaggatggttaaataaattagagcacaccatatgacagaatattatttaaggccatttaaaatgatgctgtcgtgatgttttctatcgcttaggaaaatattttttatctgaagttaaatgtcaaaaagtagggttcaaaa
>gene=chr10_6835458-6836458; species=rheMac
ACCAAAACAAAAACTTTTCTGTTTTTTAAAAAAGTCTGCTCCTGTCAACCAAAAACATAGGTTTTCAGGATTACGTCTCTGTTATGAGTTTTAAAACTCAAAAAGTAAAACTTTGGCGTGctctctcctctctctttcttgctctctctctctctcGTTTTGATCTTCCCCTGTGATGAAATCTTCTTTTTTTGATGTTGGCAAAAAAAAAGGGGAGGGACATTGGATAACTTGAAGGACAAGAAAATCTTTAAAAATATTTTATCCCATGTTATAAgtgcacaggaatatttaggtacaaaaatattcatggcatcattattttaaat---taagaaattagaaagaatataacataagaggatggttaaataaattagagcacaccatatgacagagtattatttaaggccatttaaaatgatgctgtcatgattttttctatcgcataggaaaatatttttgatctaaaattaaatgttgaaaagtacagttcaaaa
>gene=chr10_7640199-7641199; species=hg19
ACACTTTTATTGTAAAGTTTCTAAATACCAATACCACTTCAAGACTGGTCCTAAAATAGAAAGATTGCTAAAGATTAAATTCTGGCTAAAGTCAGCCTTAACTTTTTTTAAAAAGGCTGAATAGGTTTAGATATTAAAACATTTTTTGCAATATAAACAAAACTAATTCCATTAATCTTTGTGTTTGCATAACATTACTCTAACTTGAGAAGCGAACTGTCTCATCTTAACCCTCTGCTTATGTTAAGATTAGTTATCTAATGTTTTGACTTTGCTTTGACAAGTGTATCAAACATTTACCTAATCATGTCATTGTACGTTTTTCTGAAAAGCTCTTTGCCAATAATATTTCTGCTATTCTTTACGACATAGTAGGCAAATCCATTTTTTATAGTTGATGTGTAAATAACTCAGGGCTAGAAATAGATTTTTTTTCCCACTTCTCTTCATGTGGAAGGTCAGTACTTCAGAGGATTTACATTCATTGTCAATTCCATACT
>gene=chr10_7640199-7641199; species=bosTau
--------------------------------------TTAGGACTGGTTCTAAAAGAGAATAATTTCTAAC---TAAATTCTGGCTAAATA-----------------AAAAAGTCTGAATATATTTAGATGTTACATTATCTTTTGCAATATAAACATAACTATACTTATTAGTC--TGTGTTTGGATAATGTTATTCTAACTTGAGAAGCAAAGTCTCTCATATGAAGGCTCTGTTATTGTTACAATCCATCACCAAATGTTTTGACTTTGCTCTGACAAATGTACCAAGTATTTACCTAATAATGTCATGGTACATGTTTGTAAAAAGTTCTTTGCCAACAATATTTCTTTGATTCTTTATCATGTATTAAGGACATCGATTTCTCTTGCTTGATGTAGAAATaactcaagacttgaaaga--atgatttttccacttctcttcacatgggaggttTGCAGTTATCAGGATCTGCTCACAAGGCTGATGCCAAATC
>gene=chr10_7640199-7641199; species=calJac
ACACTTTTATTGTGAAGTTTCTAAATACCAACACCATTTCATGACTGGTTCTAAAATAGAAAGATTGTTAAAGACTAAATTCTGGCTAAAGTCAGCCTTAAAtttt-----AAAGGCTGACTAGATTTAGATATTAAAACATTTTTTGCAATATAAACAAAACTAATTCCATTAATCTTCGTGTTTGTATAACAT-ATGCGAACTCAAAAAGCAAACCGTTTCATCTTAATCCTCAGCTTATGTGAAGATTAGTTACCTGACGTTTTGACTTTGCTTTCACAAGTGTATCAAACGTTTACCTAATCATGTCGTTGTACATTTTTCTGAAAAGCTCTTTGCCAATAACATTTCTGCTATTCTTTATGACATAGTAGGCAAATCCATTTTTTATACTTGATGTGTAAATAACTCAGGGCTAGAAACAGA-TTTTTTTCCCACTTCTTTTCATGTGGAAGGTCAGTACTTAGGTGGATTTACATTCATTGTCAATTCCGTACT
>gene=chr10_7640199-7641199; species=canFam
GCACCTTTTT-A--------CTAAATATAGATATTACTTCAGGACTGAATCTAAAAGAAAATGATCGTTA-----TATATTCTGGCT----------------------aaaaaGCCTGAATTGGTTTCGATATTAGAACATCCTTTGCAATATAAACATAATCACATTCATAAGTCTTTGTGCTGGAGTAACATTGATTTAACTTGAGAAGCAAAGGATCTCATGTTAATGCTCTGCTAACGTTAAGATCCATGACCTAATGTTTTGACTTTTTTTTGACAAATGTATGAAACATTTGCCTAATAATGTCATTGTACATTTTTCTAAAAGACTCTCTGCCAATAACACTTCTTTGATTCTTT---AGGGATTAAGCACATCCATTGTTCAGGCTTTGTGTATAAATAACTCAAGACTCAA--------------TTCGCTTCTCCTCGTAGGGAAGGTTGATACTCCTCAGGGTTTGCTCTCATGGTCCATCCCCTACT
>gene=chr10_7640199-7641199; species=equCab
GCACCTTTTT-ATAAAGGTTCTAAATACCAATATTACTTCAGGACTGGTTTTAAAAGAGAATGATTGGTAAAGACTAAATTCTGGTTCAATTCAGCCTTAAC-------AAAAGGTCTGAATAGGTTTAGATATTAGAACATCTTTTGCAATGTAAACATAACTAAATTCACTAATCTTTGTGTTTGGATAACATTATGCTAACTTGAGAAGCAAACCCTCTCGTGTTAAAGCTCTGCTAATGTTAAGATTCATTATCTAACGTTTTGACTTTGCTTTGACAAAT-TATCAAACA----CCCAATAATGTCATCGTACATTTTTTCATAGAGCTCTTTGCCAATAAAATTTCTTTGGATCATTATGATGTCTTAGGCATATCCATTTTTCATGCTTGATGTGTAAATAGCCCAAGACTCCAAACA--ATTATTTTTTCAC------------------------------------TACCCTCATTGTCGATCCCAT---
>gene=chr10_7640199-7641199; species=gorGor
--------------------------------------------------CTAAAATAGAAAGATTGCTAAAGATTAAATTCTGGCTAAAGTCAGCCTTAACTTTTTTTAAAAA-GCTGAATAGGTTTAGATATTAAAACATTTTTTGCAATATAAACAAAACTAATTCCATTAATCTTTGTGTTTGCATAACATTACTCTAACTTGAGAAGCGAACTGTCTCATCTTAACCATCCGCTTATGTTAAGATTAGTTATCTAATGTTTTGACTTTGCTTTGACAAGTGTATCAAACATTTACCTAATCATGTCATTGTACGTTTTTCTGAAAAGCTCTTTGCCAATAATATTTCTGCTATTCTTTATGACATAGTAGGCAAATCCATTTTTTATAGTTGATGTGTAAATAACTCAGGGCTAGAAATAGATTTTTTTTCCCACTTCTCTTCATGTGGAAGGTCAGTACTTCAGAGAATTTACATTCATTGTCAATTCCATACT
>gene=chr10_7640199-7641199; species=panTro
ACACTTTTATTGTAAAGTTTCTAAATACCAATACCACTTCAAGACTGGTCCTAAAATAGAAAGATTGCTAAAGATTAAATTCTGTCTAAAGTCAGCCTTAATTTTTTTTAAAA-GGCTGAATAGGTTTAGATATTAAAACATTTTTTGCAATATAAACAAAACTAATTCCATTAATCTTTGTGTTTGCATAACATTA-----ACTTGAGAAGCGAACTGTCTCATCTTAACCCTCTGCTTATGTTAAGATTAGTTATCTAATGTTTTGACTTTGCTTTGACAAGTGTATCAAACATTTACCTAATCATGTCATTGTAGGTTTTTCTGAAAAGCTCTTTGCCATTAATATTTCTGCTATTCTTTACGACATAGTAGGCAAATCCATTTTTTATAGTTGATGTGTAAATAACTCAGGGCTAGAAATAGATTTTTTTTCCCACTTCTCTTCATGTGGAAGGTCAGTACTTCAGAGGATTTACATTCATTGTCAATTCCATACT
>gene=chr10_7640199-7641199; species=papHam
GCACTTTTATTGTAACGTTTCTAAATACCAATACCACTTCAAGACTGGTTCTAAAATGGAAAGACTGTTACAGACTAAATTCTGGCTAACATCAGCCTTAACTTTTTTTAAAAAGGCTGAATAGGTTTAGATATTAAAACATTTTTTGCAATACAAACAAAACTAATTCCATTAATCTTTGTGTTTGCATAACACGATTCTAACTTGAGAAGCGAACTGTCTCATCTTAACCCTCTGCTTATGTTAAGATTAGTTACCTAATGTTTTGACTTTGCTTTGACAAGTGTACCAAACATTTACCTAACCATGTCATTGTACGTTTTTCTGAAAAGCTCTTTGCCAATAATGTTTCTGCTATTCTTTACGACAcagtaggcaaatccattttttatacttgatgtgtaagtaactcagggctagaaacagattttttcccccacttctcttcatgtggaaggtcagtactttggaggaTTTACATTCGTTGTCAATTCCATACT
>gene=chr10_7640199-7641199; species=ponAbe
GCACTTTTATTGTAAAGTTTCTAAATACCAATACCACTTCAAGACTGGTTCTAAAATAGAAAGATTGCTAAAGATTAAATTCTGGCTAAAGTCAGTCTTAACTTTTTTTAAAAAGGCTGAATAGGTTTAGATATTAAAACA-TTTTTGCAATATAAACAAAACTAATTCCATTAATCGTTGTGTTTGCACAACATTATTCTAGCTTGAGAAGTGAACTGTCTCATCTTAACCCTCCGCTTATGTTAAGATTAGTTATCTAATGTTTTGACTTTGCTTTGACAAGTGTATCAAACATTTACCTAATCATGTCATTGTACGTTTTTCTGAAAAGCTCTTTGCCAATAATATTTCTGCTATTCTTTACGACAGAGTAGGCAAATCCATTTTTTATACTTGATGTGTAAATAACTCAGGGCTAGAAATA--GTTTTTTTCCCACTTCTCTTCATGTGGAAGGTCAGTACTTCAGAGGATTTACATTCATTGTCAATTCCATACT
>gene=chr10_7640199-7641199; species=rheMac
GCACTTTTATTGTAACGTTTCTAAATACCAATACCACTTCAAGACTGGTTCTAAAATAGAAAGACTGTTACAGACTAAATTCTGGCTAACGTCAGCCTTAACTTTTTTTAAAAAGGCTGAATAGGTTTAGATATTAAAACATTTTTTGCAATACAAACAAAACTAATTCCATTAATCTTTGTGTTTGCATAACACGATTCTAACTTGAGAAGCGAACTGTCTCATCTTAACCCTCTGCTTATGTTAAGATTAGTTACCTAATGTTTTGACTTTGCTTTGACAAGTGTACCAAACATTTACCTAACCATGTCATTGTACGTTTTTCTGAAAAGCTCTTTGCCAATCATGTTTCTGCTATTCTTTACGACAcagtaggcaaatccattttttatacttgatgtgtaagtaactcagggctagaaacagatttttccccccacttctcttcatgtggaaggtcagtactttggaggaTTTACATTCATTGTCAATTCCATACT
>gene=chr10_8023179-8024179; species=hg19
TGGCAAGTGGATTGATTTCTTACAATTCAGTAACTTCATCATCAGCCCTCGTCCTAACAAAGGTGCTGAGAATGTGATGCTTTCCTTTACATGTCATTTACTTTTTTTTGTTGCATTTCACAGAGTTTAACTTAAGCCTTGTGGGGGCTTTTTAATACTTGTAATGTCTAAATTTTTTCTATATATAATGAAAATGAGAGCTAAAGCTTTGCTTGTTAATCTTTAAAATCAATATGTATAGACACTTGTCTTTGAGTGATCTAAACTTTTCCAGTTAATGCTTTTTGACAATAGTAGTGAAGAATAATCATGGGCAGTTACaaaaataatcatttaaaatatttttaaggaaaataagcattttatattttaaaatataGCCAGATTTAGCCAAATGACATTCAACAGAGTGAAGCTTGCAGTGGTATTTTAGTGAAACATTCTTTAGAGAAATAATAGTAAATGTTTTTTATCTCACTTTCTGAATTTTCCTTTCTATA
>gene=chr10_8023179-8024179; species=bosTau
TGTCACCAGTATTGATTTCTTACAATTCAGGAATTCTTTGATCAGACCTC-TCTTAGCAGAGGTACTGAACATTGGATGCTTTCGTTTTCCTGTAAGTAATTTTTTTTTGTTGCAGTTTATAGAGTTTAGTTTATGCC-----GAGGcttCTTAATAGATGTAATTTCTAAATTATTTATATATACCATAAAAATGGAAGCTAAAACTTTGCTCA-----CTTTAAAAATAACAAGTATAGGTATTTGTCTTTTTGTGATCCAAACTTTTCTGATTAACTCTTTTTGACAGTAGAAATAGAGGATAACTATGCACAATTACAAAAGTAACCATTTAAAATATTTTTAAAGAAGGTAAGCATTTTATGTTCTT--ATGTAACCAGATTTAACTGAAAGACATTTAATAGG-TAAAATGTGTAGTGGTATTTTAGTGGCAAGTTCTTTAGAAAAATAATAGCAAATTATTTTTATTTCACTTTCTGCA--TATTTTCCTACA
>gene=chr10_8023179-8024179; species=calJac
TGGCAAGTGGACTGATTTCTTACAGTCCAGTAACTTCATCATCCGTCCTCATCCTAATGGAGGTGCTGGAAATGTGATG---------------------------------------------------------------------TTTTTCATAGTTGTAATGTCTAAGTTTTTTCTATGTGCAATGAAAATGAGAGCTAAAGGTTTGTTTGTTAATCTTTAAAAACAATATTAATAGGCACTTGTCTTTGAGTGATCTAAACTTTTCCAATTAATGCTTTCTGACAATAGAAGCAGAGAATA---ATGGCCAGTCACAAAAATCATCATTTAAAATATTTTGAAGGAAAACAAGCG-TTTATATTTTAAAATATATCCAGATTTAGCCAAATGACATTCAGCAGAGTGAAACGTGTAGTGGTATTTTAGTTAAAAATCCCTT----AAATAATATCAAATGGGTCTTATCCTACTTCCTGAATTCTCCTTTGTATT
>gene=chr10_8023179-8024179; species=canFam
TGTCAACAGTATTGATTCCTTATGATTCTGGAACTCTTTCATCAGACTTC-TCTTAACAGAGGTGCTAAAAATTAGATGCTTTCCTTTCTGTGTAAGTAATTCTTTCTTGTTGCTGTGTACAGAATTTAG-TTATTTC-----GGGGCTTTTTAATGATTGGAATTTCTAAATT----ATATGTACTATGAAAATGGGAGCTAAAAGTTTGTTCAttaatctttaaaaataatatttataGATATTTGTCTTTTTAAGATCCAAATTTTCCCGAGTAATGCTTTTTGACAGTAGAAGTAGAGAATAATCAAGTGCAATTACAAGAATAATCATTTACAATATTTTTAAAGAAAATAAGCATTTTATATTTTAAAAGGTAACCAGGTTTAGCTGAAAGACATTTAACAGGATGAAACGTGTCATGG-TTTTTAGTGATAAGTTCTTTAGAGAAATAATAGCAAATGATTTTTATCCTACTTTCTGCA-TTTTCCCTCTTTA
>gene=chr10_8023179-8024179; species=equCab
TGTCAACAGTATTAGTTTCTTAAAATTCAGGAATTCTTTCATCAAACCTC-TCTTAGCAGAGGTGCTGAAAATTTGATGTTTTCCTTTTTGTGTGAGTAATTGGTTTTTGCTGCAGTTTACAGACTTTAGCTTGTGCC-----GGGGATTTTTAATAGTTGTAGTTTTTAGATTttt--------------------------------------TTAATCTTTAAAAACAATATTTGTGGATATTTGTCTTTTTGTGATCCAACCTTTTCTCATTAACACTTTTTGTCAGTAGAAGTAGAAAATAATTATGGGCAATTACAAAAATAACCatttaaaatatttttaaagaaaataaacattttatatttttaaatGTAGCCAGATTTAGCTGAAAGACATTTAATCGG-TGAAACATGTGGTGGTGTTTTACTGATATATTCTTTAGAAAAATAGTAGCAAATGGTTTTTATCCGACTTTCTGCATTTTTCTTTCTATC
>gene=chr10_8023179-8024179; species=gorGor
TGGCAAGTGGATTGATTTCTTACAATTCAGTGACTTCATCATCAGTCCTCGTCCTAACAAAAGTGCTGAGAATGTGATGCTTTCCTTTACATGTCATTTACTTTTTTTTGTTGCATTTCACAGAGTTTAGCTTACGCCTTGTGGGGGCTTTTTAATACTTGTAATGTCTAAATTTTTTCTATATATAATGAAAATGAGAGCTAAAGCTTTGCTCATTAATCTTTAAAATCAATATGTATAGACACTTGTCTTTGAGTGATCTAAACTTTTCCAATTAATGCTTTTTGACAATAGTAGTGAAGAATAATCATGGGCAGttataaaaataatcatttaaaatatttttaaggaaaataagcattttatattttaaaatataGCCAGATTTAGCCAAATGACATTCAACAGAGTGAAGCTTGCGGTGGTATTTTAGTGAAACATTCTTTAGAGAAATAATAGTAAATGGTTTTTATCTCACTTTCTGAATTTTCCTTTCTATA
>gene=chr10_8023179-8024179; species=panTro
TGGCAAGTGGATTGATTTCTTACAATTCAGTAACTTCATCATCAGTCCTCGTCCTAACAAAAGTGCTGAGAATGTGATGCTTTCCTTTACATGTCATTTACTTTTTTTTGTTGCATTTCACAGAGTTTAGCTTACGCCTTGTGGGGGCTTTTTAATACTTGTAATGTCTAAATTTTTTCTATATATAATGAAAATGAGAGCTAAAGCTTTGCTCGTTAATCTTTAAAATCAATATGTATAGACACTTGTCTTTGAGTGATCTAAACTTTTCCAATTAATGCTTTTTGACAATAGTAGTGAAGAATAATCATGGGCAGTTACaaaaataatcatttaaaatatttttaaggaaaataagcattttatattttaaaatataGCCAGATTTAGCCAAATGACATTCAACAGAGTGAAGCTTGCAGTGGTATTTTAGTGAAACATTCTTTAGAGAAATAATAGTAAATGGTTTTTATCTCACTTTCTGAATTTTCCTTTCTATA
>gene=chr10_8023179-8024179; species=papHam
TGGCAAGTGGATTGATTTCTTACAATTCAGTAACTTCATCATCAGTCCTCATCCTAACAAAAGTGCTGAGAATGTGATGCTTTGCTTCTCATGTCATTTAGTTTTTTTTGTTGCATTTCATAGAGTTTAGCTTATGCCTTGT-GGGGCTTTTTAATAGTTGTAATGTCTAAATTTTTTCTGTATACAATAAAAAT--------------------TTAATCTTTAAAAATAGTATGTATAAACACTTGTCTTTGAGTGATCTAAACTTTTCCAATTAATGCTTTTTGACAATAGTAGTAGAGAATAATCATGGGCAGTTACaaaaataatcatttaaaatatttttaaggaaaataagcattttatattttaaaatataGCCAGATTTAACCAAATGACATTCAACAGAGTGAAACTTGTAGTGGTATTTTAGTGAAAAATTCTTTAGAGAAATAATAGCAAATGGTTTTTATCCCACTTTTCGAATTTTCCTTTCTATA
>gene=chr10_8023179-8024179; species=ponAbe
CGGCAAGTGGATTGATTTCTTACAATTCAGTAACTTCATCATCAGTCCTCGTCCTAACAAAAGTGCTGAGAATGTGATGCTTTCCTTTACATGTCATTTAGTTTTTTTTGTTGCATTTCACAGAGTTTAGCTTACGCCTTGTGGGGGCTTTTTAATCCTTGTAATGTCTAAATTTTTTCTATATACAATGAAAATGAGAGCTAAAGCTTCGCTTGTTAATCTTTAAAATCAATATG----------TGTCTTTGAGTGATCTAAACTTTTCCAATTAATGCTTTTTGACAATAGTAGTAGAGAATAATCATGGGCAGTTACAAAAATAATCATTTAAAATATTTTTAAGGAAAATAAGCCTTTTATATTTTAAAATATAGCCAGATTTAGCCAAATGACATTCAACAGAGTGAAACTTGCAGTGGTATTTTAGTGAAACATTCTTTAGAGAAATAATAGTAAATGGTTTTTATCCCACTTTTTGCATTTTCTTTTCTATA
>gene=chr10_8023179-8024179; species=rheMac
TGGCAAGTGGATTGATTTCTTACAATTCAGTAACTTCATCATCAGTCCTCATCCTAACAAAAGTGCTGAGAATGTGATGCTTTGCTTCTCATGTCATTTAGTTTTTTTTGTTGCATTTCATAGAGTTTAGCTTATGCCTTGT-GGGGCTTTTTAATAGTTGTAATGTCTAAATTTTTTCTGTATACAATAAAAAT--------------------TTAATCTTTAAAAATAGTATGTATAAACACTTGTCTTTGAGTGATCTAAACTTTTCCAATTAATGCTTTTTGACAATAGTAGTAGAGAATAATCATGGGCAGTTACaaaaataatcatttaaaatatttttaaggaaaataagcattttatattttaaaatataGCCAGATTTAACCAAATGACATTCAACAGAGTGAAACTTGTAGTGGTATTTTAGTGAAAAATTCTTTAGAGAAATAATAGCAAATGGTTTTTATCCCACTTTTTGAATTTTTCTTTCTATA
>gene=chr10_8960199-8961199; species=hg19
GTTGTTGGCAGTTGCATCTCAAGCAGTTTATAGTATTAGAAAAGGAACAGACATCCATAAATAATGTGAAGAAGAAGTCCAAATTCAGTTGTTGTGGTAGAAGACAAAGGTTGCAGGACAAGCCAATAATATAATTTATTGACCCTATTGTTATCTTGTGTGTGGGAAGAGGTATTGCTCAGGGGACAATCATAAGAGTGATATGGTTTCCAAGTCACCATAAATGCCCGAGAATATGTCCTCAATCCATATGTTTATAGATAAAAGGAATTAAGTGCAATACTGATAGGATGGAGAAAATAAGAAATTTACTTTTTATCTAGGCTGTGGTGTATTACTTCTCACTTCATAGCGTGGATTAAGTTTTCTAATATTGACAACATTTTTCTATGTTTCATGTTCATTCATTTactcattcattcaccaagtattttaagtgcctattatgcaacaggccctattctagaagctggTCTACATGGACAGTATCTTCTCATGAG
>gene=chr10_8960199-8961199; species=bosTau
--------------------------------------------------------------------------------------------------------------------------------------------------------------------------------------------------------------------------------------------------------------------------------------------------------------------------------------------------------------------------------------------------------------------------------------------------------------------------------------------------------------------
>gene=chr10_8960199-8961199; species=calJac
GTTGTTGACAGTTGCATCTCAAGCAATGTATAGTTTTAGAAAAGGAAGAGACATCCGTAAATAATGTGAAGGAGAAGTCTAAATTTAGATGTCGTGGTGGAAGAC--AGGTTGGAGGACAAGTCAGTAACGCAATTTCTTGACTGTATTGTTATCTTGTGTGTGGGAAGAGGCATTGCTCAGGAGACGGTCGTGAGAGTGATATGGTTTTTAAGTCACTATAAATGCCCTAGACTATGCCCTCAAGCCACATA-TTATAGATAAAAGGAACTCAGTGCAATACTGATAGAATGGAGAAAATAAGAAATTTAGTTTTTATCTGGGCTGTGATGCATTATTTCCCACTTCATAGCCTGGATTAAGTTTTCTAATATTGACAACATTTTTCTATGTCTTATGTTCATCAATTTattcattgattcgtcaaatatttgaagtgcctattatgcaccaggccctgttctagaagctgATCTACATGGAGAATATCTTCTAGTGAG
>gene=chr10_8960199-8961199; species=canFam
--------------------------------------------------------------------------------------------------------CAAGAATAGCAGTTCAAGTCAATAATATAATTGCTCGACCATATTATTATCTTATGCATGAAAAGAGGTATTTCTTAAGGGACATTTATAAGAGTAATATGAATTCCAGGCTAGCATGAATGTCCAAGAATATTTCCTTA-CCTATGTATTCATGAATAAATGGAAGTAATTATAGTATTGCTAGGATAGCAAAGATAAGGAACTTACCTTTTATCTAAGATATGATGCTTTATCTCTTGCCTCATAGCCTGGATTAAATTTTCTAATATTGACAATATTTTCTTATGTCTCATGCTTGCTCATTCattcattcattcactaagtattataagtacatattatgtaccaggtcctattctagaagctgggTTACATGGAGCTCATCTTCCAGTAAG
>gene=chr10_8960199-8961199; species=equCab
------------------------------------------------------------------------------------------------GTGGGAGGCAAGAGTAACAATGTAAATCAAGAGTAGAATTGCTCAACTCTATTCTTTTTTTCTATACGGAAAGAGGTATTTCTTAGGGGACACTCATGAGAGCAGTATAATTTCCAGGCTACTATGAATGCCCAAGAATATGTCCTCAAGTCACATATTTATGAATAAAAGGAACTAATTGCAGGATTGAGAGAACGGAGAAAATTAGAAATTTACCTTTTATCTAAGTTACAATGCATTATTTCTTGCCTCCTAACCTTGATTAAATTTTCTAAGATTGACAATATTTTCATATGTCTCATGCTGATTCATTTattcattcattcaccaagtattgtaagtatctattatgcaccaggccctattctagaagctgagATCCATGGAGTTCGTCTTCTAGTAAG
>gene=chr10_8960199-8961199; species=gorGor
GTTGTTGGCAGTTGCATCTCAAGCAGTTTATAGTATTAG-AAAGGAACAGACATCCATAAATAATGTGAAGAAGAAGTCCAAATTCAGTTGTTGTGGTGGAAGACAAAGGTTGCAGGACAAGCCAATAATATAATTTATTGACCCTATTGTTATCTTGTGTGTGGGAAGAGGTATTGCTCAGGGGACAATCATAAGAGTGATATGGTTTCCAAGTCACCATAAATGCCCGAGAATATGTCCTCAATACATATGTTTATAGATAAAAGGAATTAAGTGCAATACTGATAGGATGGAGAAAATAAGAAATTTACTTTTTATCTAGGATGTGGTGTATTATTTCTCACTTCATAGCCTGGATTAAGTTTTCTAATATTGACAACATTTTTCTATGTTTCATGttcattcatttattcattcattcaCcaagtattttaactgcctattatgcaccaggccctattctagaagctggTCTACATGGACAGTATCTTCTCATGAG
>gene=chr10_8960199-8961199; species=panTro
GTTGTTGGCAGTTGCATCTCAAGCAGTTTATAGTATTAGAAAAGGAACAGACATCCATAAATAATGTGAAGAAGAAGTCCAAATTCAGTTGTTGTGGTGGAAGACAAAGGTTGCAGGACAAGCCAATAATATAATTTATTGACCCTATTGTTATCTTGTGTGTGGGAAGAGGTATTGCTCAGGGGACAATCATAAGAGTGATATGGTTTCCAAGTCACCATAAATGCCCGAGAATATGTCCTCAATCCATATGTTTATAGATAAAAGGAATTAAGTGCAATACTGATAGGATGGAGAAAATAAGAAATTTACTTTTTATCTAGGCTGTGGTATATTACTTCTCACTTCATAGCCTGGATTAAGTTTTCTAATATTGACAACATTTTTCTATGTTTCATGttcattcatttattcattcattcaCcaagtattttaagtgcctattatgcaccaggccctattctagaagctggTCTACATGGACAGTATCTTCTCATGAG
>gene=chr10_8960199-8961199; species=papHam
GCTGTTGGCAGTTGCATCTCAAGCAGTTTGTAGTTTTAGAAAAGGAACAGACATCCATAAATAATGTGAAGGAGAAGTCCGAATTCAGTTGTTGTGGTGGAAGACAAAGGTTGCAGGACAAGTCAATCATGCAATTTCTTGACCCTATTGTTATCTTGTGTATGGGAAGAGGTATTTCTCACGGGACAGTCATAAGAGTGATATGGTTTCCAAGTCACCATAAATGCCCAAGAATATGTCCTCAATCCACATGTTTATAGATAAAAGGAATTAAGTGCAATACTGATAGGATGGAGAAAATAAGAAAGTTACTTTTTATCTAGGCTGTCACGTATTATTTCTCCCTTCATAGCCTGGATTACGTTTTCTAATATTGACAACGTTTTTCTATGTCTCATGTTCATTCATTTattccttcattcaccaagtgttttaagggcctattatgcaccaggccctattctagaagctggTCTATATGGAGAGTATCTTCTCATAAG
>gene=chr10_8960199-8961199; species=ponAbe
GTTGTTGGCAGTTGCATCTCAAGCAGTTTATAGTTTTAGAAAAGGAACAGACATCCATAAATAATGTGAAGAAGAAGTCCAAATTCAGTTGTTGTGGTGGAAGACAAAGGTTGCAGGACAAGTCAATAATATAATTTCTTGACCCTATTGTTATCTTGTGTGTGGGAAGAGGTATTGCTCAGGGAACAATCATAAGAGTGATATTGTTTCCAAGTCACCATAAATGCCTAAGAATATGCCCTCAATCCACATGTTTATAGATAAAAGAAATTAAGTGCAATACTGATAGGATGGAGAAAATAAGAAATTTACTTTTTATCTAGGCTGTGATGTATTATGTCTCGCTTCATAGCCTGCATTAAGTTTTCTAATATTGACAACATTTTTCTATGTTTCATGTTCACTCATTTattcattcattcaccaagtattttaagtgcctattatgcaccaggccctattctagaagctggtctacatggacagtatctTCTCATGAG
>gene=chr10_8960199-8961199; species=rheMac
GCTGTTGGCAGTTGCATCTCAAGCAGTTTGTAGTTTTAGAAAAGGAACAGACATCCATAAATAATGTGAAGGAGAAGTCTGAATTCAGTTGTTGTGGTGGAAGACAAAGGTTGCAGGACAAGTCAATCATGCAATTTCTTGACCCTATTGTTATCTTGTGTGTGGGAAGAGGTATTTCTCATGGGACAGTCGTAAGAGTGATATGGTTTCCAAGTCACCATAAATGCCCGAGAATATGTCCTCAATCCACATGTTTATAGATAAAAGGAATTAAGTGCAATACTGATAGGATGGAGAAAATAAGAAATTTACTTTTTATCTAGGCTGTCATGTATTATTTCTTCCTTCATAGCCTGGATTACGTTTCCTAATATTGACAACGTTTTTCTATGTCTCATGTTCATTCATTTatcccttcattcaccaagtattttaagggcctattatgcaccaggccctattctagaagctggTCTATATGGAGAGTATCTTCTCATAAG
>gene=chr10_9995458-9996458; species=hg19
AAAACTTTTTGCTTAGTATCATAAAAAAAAAAGTGTTTCATGATCTTTCTTCCCCTCGAGAACATAAGCATTTGATGCCTAACACCTAGGATAGTAATTTATACATTGTAGCTTTTTATTAAATTTTAATTAGATTAAGTAGGCCATACTTGCTTGTATATTATGTGTGTTTGTCTATGTGGGTAATTCAAAAGAAGCAATATATATAAAAGTGATTCTAACATTAAATTAATAGCTATACAAATATCAATCATAATCCTCTAGAGGACATGAAAAAATGCTTGAAAAATAAAAAAAAAGAATTTCTTTGTATTTAATTGAATTCTATTGGTTATGTTTCCTAATGACTCAAAATGAACTACTATAGGTCATAAATATATGGTTTATTATTTTGTTCATTTAAGCATATTTCACTTACAATGGTAATTAAAAACTATACTGCAAACTATTTTAGATCATTTTCAACAAACTAAATTAGACTTGCCACATGTCTGGCCTGG
>gene=chr10_9995458-9996458; species=bosTau
ACAATTGTGTGTGTAATATTATTTTAAAAAGGATGTTTCGTGCTCTGCCTTTATTTCAAGAATATAAACATTTGATGCCTAGTGTCTAGCATAATAATTTATACATTATAGCTGCTTATTAAATTTTAATTGGAATAAGTAGGCCATGCTTATTTGTATATTGTGTGTGTTTGTGTATATGGGTAATTCAAAAGCAGCAATATATGTAAAAGTGACTCAAACATTAAATCAGTAGCTATACAAAT----ATTCTGACCCCCTAGGGGACTTTTCAAAATGCCAGGAAAATCCTCAAAAATAATT--TTTGTATTC--------------------------------CACTGAATGAACCACTATGGATCATAAAAATGTAATAAATTATTTTGTATGTTTGGGCAGAGTTCATCTGCACTGTAGATTATAAACAGTGTTTCAAACTATTTTAGATCATTTCCAGTTAAGTGAATCAGATATAACATAGGTCTGGCATGG
>gene=chr10_9995458-9996458; species=calJac
AAAACTGTTTGCATAATGTCCTAAAAAAAAAAGTGTTTCATGATCTCTCTTCCCCTCAAGAATATAAGCATTTGATGcctaacacctagcatagtaatttaaacattgtagctgcttattaaattttattTAGATTAAGTAGGCCATACTTATTTGTATATTATGTGTGTTTGTGTATGTGGGTAATTCAAAAGAAGCAATATATGTAAAAGTGATTTTAATATGAAATTAATAGCTATGAAAATATTAATCATTATCCTTTAGAGGACATGAAAAAATGCTTGAAAGATCCTTAAAAA-ATTTTTTTTGTATTTAATTGAATTCTACTGGTTATGTTTCATAATAACTCAAAATGA---ACTATGGGTCGTAAACATGTGGTCTATTATTTTGTTCGTTTAAGCATATTTCACTTACAATGGTAA-TAAAAACTATATTGCAAACTATTTTAGATCATTTTCAACTAAGTGAATCAGACTTGCCACAGGTCTGGC----
>gene=chr10_9995458-9996458; species=canFam
-AAACTTTTTATGTAATATAGT----AAAAAAGTGTTTTATAATCTGCCTTTTCCTCAAGAATATCAGCATTTGATGTCTAGAAC-TAGCATAATCA---------TATATCTGCTTATTAAATTTTAATTAGATTAAATAGGCTATGCTTGCTTGTATGTAGTGTA----TGTGTAGGTGGGTAATTCAAAAGAAGTAATATATGTAAAAGTGACTCTAACATTAAATCAATAACTATGCAAATATTAATTGCCCCCCCCCGGGGGGCCTCACAGAATGCTGGAAAAAAATTG-AAAACATTT--TTTGTTTTACGCTGAAT-TAATGGGTTAT-TCTTATAATTGCTCAGAATGAACCATGCTAGGTTATGACAATGTGATATATTATTTTCTCTATATTGGCACAGTTCATCTGCACTGAACATTGAAAACAACATTTTAAACTATTTTGGATCATTTCCAGTTGAGT----CAGACCTCCCTTAGGTCTGACCT-G
>gene=chr10_9995458-9996458; species=equCab
AAAACTTTTTGTGTAATATTGTAAC-AAAAAAATGTTTCACGATCTGCCTTCCTCTCAAGAATATAAGCATTTGatccctaacacatagcataataattcgtacattgtagctgcttattaaattttaattgaattaaGTAGGCCATGCCTGTTTGTATATTGCTTGTGTTTGTGTATACGGGTAATTCAAAAAAAGCAATACGTGTAAAAGTGACTCTAACATTAAATCAGTAGCTATGCAATTATGAATTATCACCCCCT-GGGGGCCTTCCAAAATGCTGGAAAAATCCTCAAAAATACTT--TTCGTATTGGGTTTAAT-CTATAGGTTATGTTTCATAATTGCTCAGAATGAACCACTGTGGATCACAAGAATGTGATATATTACTTTGTATGTATGAGCATAGTTCATCTGCATTGTAGGTTGAAAACAATATTTCGAACTATTTTAGATTGTTTCCAGTTAAGTGAA-TAAGCCTACCACAGGTCTGGCCTGG
>gene=chr10_9995458-9996458; species=gorGor
AAAACTTTTTGCTTAGTATCAT-AAAAAAAAAGTGTTTCATGATCTTTCTTCCCCTAGAGAACATAAGCATTTGATGCCTAACACATAGGATAGTAATTTATACATTGTAGCTGTTTATTAAATTTTAATTAGATTAAGTAAGCCATACTTGCTTG-ATATTATATGTGTTTGTGTATGTGGGTAATTCAAAAGAAGCAATATATGTAAAAGTGATTCTAACATTAAATTAATAGCTATACAAATATCAATCATTATCCTCTAGAGGACATGAAAAAATGCTTGAAAAATAAAAAAAAAGAATTTCTTTGTATTTAATTGAATTCTATTGGTTATGTTTCCTAAT-ACTCAAAATGAACTACTATGGGTCATAAATATATGGTCTATTATTTTGTTCATTTAAGCAT---------------------------------------------------------------------------------------------
>gene=chr10_9995458-9996458; species=panTro
AAAACTTTTTGCTTAGTATTAT-AAAAAAAAAGTGTTTCATGATCTTTCTTCCCCTAGAGAACATAAGCATTTGATGCCTAACACCTAGGATAGTAATTTATACATTGTAGCTGTTTATTAAATTTTAATTAGGTTAAGTAGGCCATACTTGCTTGTGTATTATGTGTGTTTGTGTATGTGGGTAATTCAAAAGAAGCAATATATGTAAAAGTGATTCTAACATTAAATTAATAGCTATACAAATATCAATCATTATCCTCTAGAGGACATGAAAAAATGCTTGAAAAAAAAAAAAAAAGAATTTCTTTGTATTTAATTGAATTCTATTGGTTATGTTTCCTAATGACTCAAAATGAACTACTATGGGTCATAAATATACGGTCTATTATTTTGTTCATTTAAGCATATTTCACTTACAATGGTAATTAAAAACTATATTGCAAACTATTTTAGATCATTTTCAACAAAGTAAATTAGACTTGCCACAGGTCTGGCCTGG
>gene=chr10_9995458-9996458; species=papHam
AAAACTTTTTGCTTAATATTGTAAAAAAAAACGTGTTTCATGATCTTTCTTCCCCTTGAGAACATATGCATTTGATGTCTAACACCTAGGATAGTAATTTATACATTGTAGTTGTTTATTAAATTTTAATTAGATTAAGTAGGCCATACTTGTTTGTATATTATGTGTGTTTGTGTATGTGGGTAATTCAAAAGAAGCAATATATGTAAAAGTGATTCTAACATTAAATTAATAGCTATACAAATATCAATCATTATCCTCTAGAGGACATGAAGAAATGCTTGaaaaatttaaaaaaagaatttatttgtatttaattGAATTCTATTGTTAATGTTTCCTAATGACTCAAAATGAACTACTACGGGTCATAAATATATGGTCTATTACTTTGTTCATTTAAGCATATTTCACTTACAATGATAATTAAAAACTATATTGCAAACTATTTTAGATCATTTTCAATGACGCGAATTAGACTTGCCACAGGTCTGGCCTGG
>gene=chr10_9995458-9996458; species=ponAbe
AAAAATTTTGGCTTAATATCAT-AAAAAAAAAGTGTTTCATGATCTTTCTTCCCCTCGAGAACATAACCATTTGATGCCTAACACCTAGGATAGTAATTTATACATTGTAGCTGTTTATTAAATCTTAATTAGATTAAGTAGGCCATACTTGTTTGTATATTATGTGTGTTTGTGTATGTGGGCAATTCAAAAGAAGCAATATATGTAAAAGTGATTCTAACATTAAATTAATAACTATACAAATATCAATCATAATCCTCTAAAGGACATGAAAAAATGCTTGAAAAATTAAAAGAAAGAATGTATTTGTATTTAGTTGAATTCTATTGGTTATGTTTCCTAATGATTCAAAATGAACTACTATGGGTCATAAATATGTGGTCTATTATTTTGTTCATTTAAGCATATTTCACTTACAATGGTAATTAAAAACTATATTGCAAACTATTTTAGATCATTTTCAACAAAGTAAATTAGACTTGCCACAGGTCTGGCCTGG
>gene=chr10_9995458-9996458; species=rheMac
AAAACTTTTTGCTTAATATCGTAAAAAAAAAAGTATTTCATGATCTTTCTTCCCCTTGAGAACATATGCATTTGATGTCTAACACCTAGGATAGTAATTTATATATTGTAGTTGTTTATTAAATTTTAATTAGATTAAGTAGGCCATACTTGTTTGTATATTATGTGTGTTTGTGTATGTGGGTAATTCAAAAGAAGCAATATATGTAAAAGTGATTCTAACATTAAATTAATAGCTATACAAATATCAATCATTATCCTCTAGAGGACATGGAGAAATGCTTGaaaaatttaaaaaaagaatttatttgtatttaattGAATTCTATTGTTTATGTTTCCTAATGACTCAAAATGAACTACTATGGGTCATAAATATATGGTCTATTACTTTGTTCATTTAAGCATATTTCACTTACAATGATAATTAAAAACTATATTGCAAACTATTTTAGATCATTTTCAACGACGCGAATTAGACTTGCCACAGGTCTGGCCTGG
>gene=chr10_10653199-10654199; species=hg19
TCTTCATCCTTATATTTGACTTTTTCATTTTTAAGCTGCAAACCTGCCACCCCAGATAAATTTACCTTGGCAAAGCACTTGAAAATGTGGCCTCCTTTTTGCATTAGTAATGCCTTTTAGAACCCGTAAGTCACCAACATGGGAAATGACTACACAGTCGTAATATGCCATATTTGTAACAAAACGTAACTGAGATCATTTCAAATTACTGCTAACAACCCTACAAATCCAACATGATTGAAAACACCCTTCCCCAAAAAGTCAATGTCATCTCTGTCCTTGTCTAACTTGATTTCCTGGTTTAGCTAGAGATTAATGACAGGGAGGCAGAGACATATGAGGCCTGTTAATTATGTACATACACTCAAATACTCACACACACCTCTCTCTATATGGATAGGCAGACAGATAGATACAGGTATAGATATTGATGTATAAAATCTCCTTTTATCTTTTTATTTTACAATGTGCTCAGGTAAGCTATTTGTCAAAACGCAAAA
>gene=chr10_10653199-10654199; species=bosTau
GCCGTGTCCTCTCATTTGGTATT-TCCTCTTTGAGCTGC-AAGATGCCACCTCCAATAAATACACCTTAGCAAAATGCTTCAAAACCATGTACCTTTATTGCATTAGTAATGCCTTCTAGAACCCATAAGTCACACACATCTGAAATGAAGACACAGATATTATAAGCCATATTTGTTGCAAAACATAACTGACATCACTTCAAATGGCTGT------CCCTAAAAATTCAACATGATTGTTAAGCCCTTCTTCTGAAAAGTCGACATCATCTCTGTCTACATCTAATTTGATTTCCTGGCTTGGTTAGAGATTAATGATAAT-GGCCAGAGACACATGACACCCTTAAATTATATACAAATCCTCAAGTacacacacacaccacacCTtatagacatatgta------taaatataagtat-catata----aatataatatCTCTTTATGTTTCTGTTTTATGATCAGCCATGGCCAGCTATTTGTCAGAAGGCAAAC
>gene=chr10_10653199-10654199; species=calJac
TCTTCATCATTCT-------------------AAGCTGCAAACATGCCACCTCAGATAAACTTACCTTGGCAAAGCACCTGAAAAGGTGGCCTCCTTTTTGCATTCG-AATGCCTTTTATAACCCATTAGTCACCAACACGTGAAATAACGACACAGTCGTAATAAGACATGTTGGTAATGAAACATAACTGAGATCACTGCAAATTACTGCTAAGAACCCTACAAATAGAACATGATTGAAAAGCCCCTTCCCTGAAAAATCAGTGTCATCTCTGTCCCTGTCTAACTTGATTTCCTGGTTTAG----AGATTAATGACAGTGAAGCAGAGACACCTGAGGCTTGCTAATTACGTACAAACACTCAAATACG--CACACACCCCTCTCTATATGGAG----AGACAGATAGATACAGGTATAGATATTGATGTATAAAATTTC-----ATCTTTTTATTTTATAACATGCTCAGGTAAGCTACTTGTCAAAAGGCAAAA
>gene=chr10_10653199-10654199; species=canFam
TCTGCATTATCTCACTTGACTTT-TCCTCTTTGACTTGTAAGGATGCCACCTCTGATGAATTTACCTTGGAAAGACACCTGAAAAAGTGACACCAGTGTTGTACTAGTAATACCTTCTACAACTCCAATGTCACAAATGCTTGAAATGAAGACACAGTTGTAATGAGCCATATTTATAACAAAACATAACTGGGATCACTTCAAATTATTGC------CCCTAAAAATCCAACATGATTGCAAAGCCCTTTTCCTAAAAAATCAGTGTCATCTCTGTCCATGTCTGATTTGATTTCCTGGTTAAGTTAGAGATTAATGATAATGAGCCAGAGATGCATGAGGCCCTGTAATTTTATACAAACACTCAAGTACACACATAGGCCACACATTCTGTCTATacaca------TATATGTATACAT-TTAATATGTCTATATAATACCCTTTAATATTTCTCTTTTATGACTAACCAAGACAAGCTATTTGTCAGAAGGCAGAC
>gene=chr10_10653199-10654199; species=equCab
TCTGCATCATCTCATTT-CTTTT-TCTACTTTCAGCTGCAAGGATACCATCTCCAACAAATTTACCTTGGCCAG-CACTTGAAAGAGTGGCATCACTGAGGCATTAGTAATGCCTTTTAGAATCCATAAGTCACAAACACTTGAAATAAAGACACAGTCATAATAAG-CATATTTATAACAAAACATAACAAAGGTCACTTCAAATTGCTGC------TCCTAAAAATCCTACCTGACTGAAGAGCCTTTTCCCTGAAAAATCA--GTCATCCGTGTCCATGTCTGACTTGATTTCCTGGTTTGGTCAGAGATTAAAGACAATGAGCCAGAGACACGTGAGGCCCTTTAATTATGTATGAACACTCAAGCATGTACACACACCACACTTTCtatatatatata------tacatatatatat-tttata------tataATTTCTTTTTATATTTCTATTTTATGATCAGCCAAGGCAAGCTATTTGTC----GGCAGAC
>gene=chr10_10653199-10654199; species=gorGor
TCTTCATCATTATATTTGACTTTTTCATTTTTAAGCTGCAAACCTGCCACCCCAGATAAATTTACCTTGGCAAAGCACTTGAAAATGTGGCCTCCTTTTTGCATTAGTAATGCCTTTTAGAACCCATAAGTCACCAACACGGGAAATGACTACACAGTCGTAATATGCCATATTTGTAACAAAACGTAACTGAGATCACTTCAAATTACTGCTAACAACCCTACAAATCCAACATGATTGAAAACGCCCTTCCCCGAAAAGTCAATGTCATCTCTGTCCTTGTCTAACTTGATTTCCTGGTTTAGCTAGAGATTAATGACAGGGAGGCAGAGACATATGAGGCCTGTTAATTATGTACATACACTCAAATACTCACACACACCTCTCTCTATATGGATAGGCAGACAGATAGATACAGGTATAGATATTGATGTATAAAATCTCCTTTTATCTTTTTATTTTACAATGTGCTCAGGTAAGCTATTTGTCAAAACGCAAAA
>gene=chr10_10653199-10654199; species=panTro
TCTTCATCACTATATTTGACTTTTTCATTTTTAAGCTGCAAACCTGCCACCCCAGATAAATTTACCTTGGCAAAGCACTTGAAAATGTGGCCTCCTTTTTGCATTAGTAATGCCTTTTAGAACCCGTAAGTCACCAACATGGGAAATGACTACACAGTCGTAATATGCCATATTTGTAACAAAACGTAACTGAGATCACTTCAAATTACTGCTAACAACCCTACAAATCCAACATGATTGAAAACGCCCTTCCCCGAAAAGTCAATGTCATCTCTGTCCTTGTCTAACTTGATTTCCTGGTTTAGCTAGAGATTAATGACAGGGAGGCAGAGACATATGAGGCCTGTTAATTATGTACATACACTCAAATACTCACACACACCTCTCTCTATATGGATAGGCAGACAGATAGATACAGGTATAGATATTGATGTATAAAATCTCCTTTTATCTTTTTATTTTACAATGTGCTCAGGTAAGCTATTTGTCAAAACGCAAAA
>gene=chr10_10653199-10654199; species=papHam
TCTTCATCATTCTATTTGGCTTTTTCATTTTCAAGCTGCAAACCTGCCACCTCAGATAAATTTACGTTGGCAAAGCACTTGAAAAGGTGGCCTCCTTTTTGTATTAGTTATGACTTTTAGAACCCATAGGCCACCAACATGTGAAATGACTACACAGTCGTAATATGCCATATTTGTAACAAAACATAACTGAGATCACTTCAAATTACTGCTAACAACCCTACAAATCCAATGTGATTGAAAATGCCCTTCCCTGAAAAGTCAATGTCATCTCTGTCCTTGTCTGATTTGATGTCCTGGTTTAGCTAGAGATTAATG--AGTGAGGCAGAGACATATGAGGCCTGTTAATTACATACATACACTCAAATACGCACACACACCTCTCTCTATATGGAT----AGACAGATAGATACAGGTATCGATATTGATGTATAGAATCTCATTTTATCTTTTTATTTTATAACGTGCTCAGGTAAGCTATTTGTCAAAAAGCAAAA
>gene=chr10_10653199-10654199; species=ponAbe
TCTTCATCATTCTATTTGACTTTTTCATTTTTAAGCTGCAAACCTGCCACCTCAGATAAATTTACCAAGGCAAAGCAGGGGAAAAGGTGGCCTCCCAGGAGCATTAATAATGCTTGTTAGAACCCATAAGTCACCAACATGGGAAATGACTACACAGTCGTAATATGCCATATTTGTAACAAA----------------------------------------------------------------------------AGTCAATGTCATCTCTGTCCTTGTCTAACTCGATTTCCTGGTTTAGCTACAGATTAATGACAGGGAGGCAGAGACATATGAGGCCTGTTAATTATGTACATACAGTCATATATGCACACACACCTCTCTCTATATGGATAGACAGACAGATAGATACAGGTATAGATATTGATGTATAAAATCTCCTTTTATCTTTTTATTTTACAATGTGCTCAGGTAAGCTATTTGTCAAAATGCAAAA
>gene=chr10_10653199-10654199; species=rheMac
TCTTCATCATTCTATTTGACTTTTTCATTTTCAAGCTGCAAACCTGCCACCTCAGATAAATTTACCTTGGCAAAGCACTTGAAAAGGTGGCCTCCTTTTTGCATTAGTTATGCCTTTTAGAACCCATAGGCCACCAACATGTGAAATGACTACACAGTCGTAATATGCCATATTTGTAACAAAACATAACTGAGATAACTTCAAATTACTGCTAACAACCCTACAAATCCAATGTGATTGAAAATGCCCTTCCCTGAAAAGTCAATGTCATCTCTGTCCTAGTCTAATTTGATGCCCTGGTTTAGCTAGAGATTAATG--AGTGAGGCAGAGACATATGAGACCTGTTAATTACATAAATACACTCAAATACGCACACACACCTCTCTCTATATGGATAGACAGACTGATAGATACAGGTATCGATATTGATGTATAAAATCTCATTTTATCTTTTTATTTTATAACGTGCTCAGGTAAGCTATTTGTCAAAAAGCAAAA
>gene=chr10_11952458-11953458; species=hg19
CTGCTGTGCGTGCCTGGCAATTTTGGCTCTGTCACCTGTAACAACTTAAGAAAAAGTAAATTGGTGTGAGCTGGTCCTGCGGGTACACCCGATCGCTGCCACTGTACCGGAAGGATGGCAAAGGAGCAGTCGGTGGTCAGTCCTGTGTTGAAGGATGAGGGTACACATTCCAGATGGGTAAGGATTTAAGCAAATCCCTACAATTCCTCATACTCTCAGTGTTGAATGCAATGCTCCTGGTATCACAGTCATAGTAAATGTGGGCTCATTGATTTGAGAACCAACCCCCGCATCCCTTTGTTCTAGGTACGCAAGCCAGGGGTCAAAACTGATTATTTCAAATCTTCTTCCTGCTTTGCTTCCTTCACTTATTCTTTGCCAATCCTGTCTCAACGAAGCCCTGTAAAAATCCCACCTCCAGTCTCAAAATGATTCTGGAGTATTGTTCTGGCCCGACTCTACTGAAAGAAAAAGTCACCAGCCTGTGGGGTTTAAGAATT
>gene=chr10_11952458-11953458; species=bosTau
--------------------------------------------------------------------------------------------------------------------------------------------------------------------------------------------------------------------------------------------------------------------------------------------------------------------------------------------------------------------------------------------------------------------------------------------------------------------------------------------------------------------
>gene=chr10_11952458-11953458; species=calJac
CTGCTGTGCGTGCCTGGCAGCATGGGCTTCGTCACCTGTAACAACTTAAGCGATGGTGAATCAGTTTG-----------------------ATCCCGGCACCTGTACCAGAAGGATGGCA-CGGGGCAGTGGGTGGTCAGTCCTGTGTTGAAGGATGAGGATACACATTCCAGGTGGGTAAGGATTTAAGCAAATCCCCAAAATTCCTCATGCTCTCAATGTTGAATGCAGTGTTCCCTGTATGATAGTCATAGTGAATGTAGGCGCATTGATTTGAGAGCTGCCCCCTGCATCCTCTTGTGCTAA--ACACAAGCAAGGGGTCAAAACTGATTGTTTCAAAACTCCTTCCTGCTTTGCTTTCTTCACTTATTCTTTGCCAATCCCCTCTCGACGAAG-CCTGCAAAAATCCCACCT-CAGTCTCAAAATGATTCTGGAGTATTGCCCTGGCCC-ACTCTACTGAAAGAAAAAGTCACCAAGCTGTGGGGTTTAAGAATT
>gene=chr10_11952458-11953458; species=canFam
GA---------------------------------------------------------------------------------------------GTG------------------------------------------------------------------------------CTGAAGCATTTGGGCCA-TTCCTACAATTCC------TCTCAATGCTTCATCA-ATGGCCCCTGTGACACAGTTGTAGTAAACTTGAGCTCACTGATTTGAAAGCCATGCCCCACATGCCCCTGTGCTACACACACAAGCAGGTTGTC-AAACTGGTTATTTTAAAACTGCTTCCTGTTTCCCCCCCTTCACTCATTCTTTGTCAGCGCCCTCTCAAAGAAGCCTAATGAAAATCCCACCT-CAGTCCTAATAGGGCTCTGAAGTACTTTCTTGGCCC-ACCCTGCTGGAAG---AAGTCGCCAGCCTTTGGAGTT--------
>gene=chr10_11952458-11953458; species=equCab
--------------------------------------------------------------------------------------------------cca---ccacacGGGAATCATGGAGGGGCATGCGGTCGTTGGCCCTGTGTTGATGTGGGAGGGTGCTCACTCCGTGTGTTGAAGGATTTGGGCCA-TTCCTACAATTCCTTGTATCCTCAATGTTTAGTCG-ATGGCCCCTGTGACACAGTCATAGGAAACGTGGGCTCATGGATTCGAAAACCAACCCCCACAGGCCCTTGTGCTACACACACAAGCGGGGGGTC-AAACTGATTCTTTCAAAACTGCTTCCTGTTCTGCTCCCCTCACTTACTCTTTGCCAATGCCCCCTCCAGGAAGCCTGGCAAAAATCCCACCT-CAGTCTCAAGATGACCTTGGAATATCTTCCTGGCCT-GCTTTGCCCAAAGAG-AAGTCACCAGCCTGTGGGGTT--------
>gene=chr10_11952458-11953458; species=gorGor
CTGCTGTGCGTGCCTGGCAATTTTGGCTCTGTCACCTGTAACAACTTAAGAAAAAGTAAATTGGTGTGAGCTGGTCCTGCGGGTACACCCGATCCCTGCCACTGTACCGGAAGGATGGCAAAGGAGCAGTCGGTGGTCAGTCCTGTGTTGAAGGATGAGGGTACACATTCCAGATGGGTAAGGATTTAAGCAAATCCCTACGATTCCTCACACTCTCAGTGTTGAATGCAATGCTCCCGGTATCATCGTCATAGTAAATGTGAGCTCATTGATTTGAGAACCCACCCCCGCATCCCTTTGTTCTAGGCACGCAAGCCAGGGGTCAAAACTGATTATTTCAAATCTTCTTCCTGCTTTGCTTCCTTCACTTATTCTTTGCCAATCCTGTCTCAACGAAGCCCTGTAAAAATCCCACCTTCAGTCTCAAAATGATTCTGGAGTATTGTTCTGGCCCCACTCTACTGAAAGAAAAAGTCACCAGACTGTGGGATTTAAGAATT
>gene=chr10_11952458-11953458; species=panTro
CTGCTGTGCGTGCCTGGGAATTTTGGCTCTGTCACCTGTAACAACTTAAGAAAAAGTAAATTGGTGTGAGCTGGTCCTGCGGGTACACCCGATCCCTGCCACTGTACCGGAAGGATGGCAAAGGAGCAGTCGGTGGTCAGTCCTGTGTTGAAGGATGAGGATACACATTCCAGATGGGTAAGGATTTAAGCAAATCCCTACAATTCCTCATACTCTCAGTGTTGAATGCAATGCTCCCGGTATCATAGTCATAGTAAATGTGGGCTCATTGATTTGAGAACTGACCCCCGCATCCCTTTGTTCTAGGCACGCAAGCCAGGGGTCAAAACTGATTATTTCAAATCTTCTTCCTGCTTTGCTTCCTTCATTTATTCTTTGCCAATCCTGTCTCAACGAAGCCCTGTAAAAATCCCACCTTCAGTCTCAAAATGATTCTGGAGTATTATTCTGGCCCCACTCTACTGAAAGAAAAAGTCACCAGCCTGTGGGGTTTAAGAATT
>gene=chr10_11952458-11953458; species=papHam
CTGCTGTGTGTGC-----AATTTTGGCTCTGTCACCTGTAACAACTTAAGCAAAGGTGAATCGGTGTGAACTGGTCCTGCAGTTACACCAGATCCCTGCCACCGTACCGGAAGGATGGCAAAGGAGCAGTCGGTGGTCAGCGCTGTGTTGAAGGATGAGGGTACACATTCCTGATGGGTAAGGATTTGAGCAAATCCCCACAATTCCTCACACTCTCAGTGTTGAATGCAATGCTCCCGGTATCCTAGTCATAGTAAATGTGGGCTCATTGATTTGAGAACTGACTCCCGCATCCCCTTGTGCTAGGCACACAAGCCAGGGGTCAAAACTGAGTATTTCAAATCTTCTTCCTGCTTTGCTTCCCTCACTTATTCTTTGCCAATCTTGTCTCAGCAAAGCCCTGCAAAAATCCCACCGTCAGTCTCAAAATGATTCTGCAGTATTGTTCTGGCCC-ACTGTACTGAAAGAAAAAGTTACCAGTCTGTGGGATTTAAGAATT
>gene=chr10_11952458-11953458; species=ponAbe
CTGCTGTGCGTGCCTGGCAATTTTGGCTCTGTCACCTGTAACAACTTAAGAAAAAGTGAATCGGTGTGAGCTGGTCCTGCGGGTACACCGGATCCCTGCCACTGTACCGGAAGGATGGCAAAGGAGCAGTCGGTGG-CAGTCCTGTGTTGAAGGATGAGGGTACACATT-CAGATGAGTAAGGATTTGAGCAA-------------------------------------------------------------------------------------------------------------------------------------------------------------------------------------------------------------------------------------------------------------------------------------------------------------------
>gene=chr10_11952458-11953458; species=rheMac
CTGCTGTGTGTGC-----AATTTTGGCTCTGTCACCTGTAACAACTTAAGCAAAGGTGAATCGGTGTGAACTGGTCCTGCAGTTACACCAGATCCCTGCCACCGTACCGGAAGGATGGCAGAGGAGCAGTCGGTGGTCAGCCCTGTGTTGAAGGATGAGGGTACACATTCCAGATGGGTAAGGATTTGAGCAAATCCCCACAATTCCTCACACTCTCAGTGTTGAATGCAATGCTCCCGGTATCCTAGTCATAGTAAATGTGGGCTCATTGATTGGAGAACCGACTCCCGCATCCCCTTGTGCTAGGCACACAAGCCAGGGGTCAAAACTGAGTATTTCAAATCTTCTTCCTGCTTTGCTTCCTTCACTTATTCTTTGCCAATCTTGTCTCAGCGAAGCCCTGCAAAAATCCCACCGTCAGTCTCAAAATGATTCTGCAGTATTGTTCTGGCCC-ACCCTACTGAAAGAAAAAGTCACCAGTCTGTGGGATTTAAGAATT
>gene=chr10_15234458-15235458; species=hg19
GCACACCTCCATTATGGTATTCCTGAGTTGCCACACATTTGGGTAGCTCCTGGGGGCTCATGTGAATAATTTCCATTCAGTTTCAGTTCTCCCTCATATACCCAAGTGGCTGAATCAAATGAAGCACTCTTTAATCCCGGGCTTAAAAAAAAAAAAAAAGAAGGAAAGAAAACATCTACTGATGGAGCACATGAACAAAAAGAAAAGAGAAAAACTGCAGGTTAGAACATTGATCAATACTAACTTCATACCCCTGGTCCCCCCGTAGAAGATTCTCAAAGGCCAGGCATTTCTCTGTAGGAAAGATTTGGAGGGAGAAGGATGCAATAATGCTGATAACTTTCTTAAGCCAGGACTTGGCTGGCCTGGTGGCTGCACTCTCAGTAGCTCTTTTGTTCTTATGAAAAGACCCAGAAGGGTCAAGGTCAACTTCAAGATATCTGAATAAGGTGTCAGCTGTGGCAGCTGAGTTGGTGCTCAGCTCTCTCATAGACCTCCTC
>gene=chr10_15234458-15235458; species=bosTau
GCATACCTCTGTGGTGGCATTTCTCATTTGTAACGCAGTAGGATGACTTCTAGGGGTTCATGTGAATAATCTACACTCAATTTCAGTT----GTCACAC--CCGAGTGACTGAATCCCATGAAGCATTCTTTGACACCAGTCTTTTG---------------AAAAACAAAACGCCTATGTAT-GAGGAGCTGAACAAAAAGAAATGATAAAAATTGCAAATGAAAGCAGTGgtcaactttatcttcccaaCCCTGACCCTACATTAGAATGTTCTCAAAAGCTAGACATCACTCCTTAGGCAAGATTTGATGGGAGAAAGATGCAATAATGTTGATGACTTTCTCCAGCCAAGCCTTGGCTGCCTCTGGGTTTCTAATCCCAGTG-ACATTTTGTTCCTATG-GAAGGTTGGGAAGGGTCAAGTTGGCTTTTAAGATATC-----------------------------------------------------------
>gene=chr10_15234458-15235458; species=calJac
GCACACCTCCATGATGGCATTCCTGAGTTGCCACACATTTGGGTGGCTCCTGGGGGCTCACGTGAATAATTTCCATTCAGTTTCAGTTCTCCCTCATACACCCGAGTGTCTGAATCAAATGAAGCACTCTTTAATCCCAGGTTTTTT-----AAAAAGAAAAGAAAAGAAAACATCTATTTATGGCGTACATGAACAAAAAGAAAAGAGAAAAACTGCAGATTAAAACATTGGTCAATACCAACTTCATACCCATGGTTCCCCGGTAGAAGATTCTCCAAGGCCAGGCATTTCTCCTTAGGAAAGATTTGGAGGGACAAGGACGCAATAATGCTGATAACTTTCTCAAGCCAGGACTTGGCTGGCCTTGTGGCTGCACTCTCAGTAGCTCTTTTGTTCTTATG-AAAGACCCAGAAGGGTCAAGGTCAATTTAAAGATATCTGAATAAGGTGTCAGCTGCAGCAGCTGAGTTGGTGCTCAGCTCTCTCATAGTCTTCTTC
>gene=chr10_15234458-15235458; species=canFam
GCACGCCTCTCTGGTGGCACCTCTCCCTTGCAATGCACC-GGGTGTCTTCTGGGGGCTCACGTGAATAGCCATCAGCCGATCTCAATTCTCCCTCATACA-CCAGGCCCCTGAATCAAAAGAAATGTCCTGCAGCACCGGGCTTTAG---------------AAGCCGAGAAACCCTATTTAT-GCACACATGAACAAAAGGACAAGATAAAAATTGCAAATGAAAACATCAGTCCATTCTAATGTTATAACCCTGGTCCCACAGTAGGATCTCTTCAAAGGCTGGACAGTTTTCCTCGGGAGAGATTTGGCGAGAAGGGGAAGCAAATGCACCAATGAT--TCTTAAGCCAGGACTTGGCTGGCCCTGGGCCCCCAC--GCAGTGGCATTTTTGTTCTTATG-GAAGG----------------------TCAAGATTTCTGAGTAAGTCATC-ACTGCGGCACCTGTGT--GGGCTCAGCCCTCTTACAGGACTCTTC
>gene=chr10_15234458-15235458; species=equCab
GCACCCCTCTGCTGCGGCATTTCTCAGTTGTCATGCATTCGGGTGACTTCTGTGAGCTCACATGAAGAAGCTACATTCCATTTCCGTTCTCTCTCATAAT-CCAAGCGACTGAATCTAACGCAGCGTTCTTTAACACTGGGCTTTAG---------------AAAACTAAAAATCCTATTCAT-GAATAAGCGAACAAAAGGAAAAGATAAAAATTGCCGACG-AAGCCTTGGCCAATTCTAATTTCATAACCCTGGTCCCGTGGTGGAATGTTCTCAAAGGTTAGACATTTCTCCTCAGGAAAGATTTGGTGGGAGAAGGGCGCAATGATGTCAATGACTTCCTCAAGCCAGGACTTGGCTGGCCCTGGGACTCCCCTGTCAGTTACTTTCTTGTTCTTGTG-GAAGGTTGGAAAGGGCCAAGTTGGCTCTCAAGATGTCTGAATATGATGTC-TTTGCAG-CCCTGCAT---GGCTCAGCCGTCTTATTGAGCTCTTC
>gene=chr10_15234458-15235458; species=gorGor
---------------------------------------------------------------------------------------------------------------------------------------------------AAAAAAAAAAAAGAAAGAAAGAAAACATCTACTGATGGAGTACATGAACAAAAAGAAAAGAGAAAAACTGCAGATTAGAACATTGATCAATACTAACTTCATACCCCGGGTCCCCCCGTAGAAGATTCTCAAAGGCCAGGCATTTCTCTGTAGGAAAGATTTGGAGGGAGAAGGATGCAATAATGCTGATAACTTTCTTAAGCCAGGACTTGGTTGGCCTGGTGGCTGCACTCTTAGTAGCTCTTTTGTTCTTATGAAAAGACCCAGAAGGGTCAAGGTCAACTTCAAGATATCTGAATAAGGTGTCAGCTGTGGCAGCTGAGTTGGTGCTCAGCTCTCTCATAGACCTCCTC
>gene=chr10_15234458-15235458; species=panTro
GCACACCTCCATTATGGTATTCCTGAGTTGCCACACATTCGGGTGGCTCCTGGGG-CTCATGTGAATAATTTCCATTCAGTTTCAGTTCTCCCTCATATACCCAAGTGGCTGAATCAAATGAAGCACTCTTTAATCCCGGGCTTaaaaaaaaaaaaaaagaaagaaagaaaaCATCTACTGATGGAGCACATGAACAAAAAGAAAAGAGAAAAACTGCAGATTAGAACATTGATCAATACTAACTTCATACCCCTGGTCCCCCCGTAGAAGATTCTCAAAGGCCAGGCATTTCTCTGTAGGAAAGATTTGGAGGGAGAAGGATGCAATAATGCTGATAACTTTCTTAAGCCAGGACTTGGCTGGCCTGGTGGCTGCACTCTCAGTAGCTCTTTTGTTCTTATGAAAAGACCCAGAAGGGTCAAGGTCAACTTCAAGATATCTGAATAAGGTGTCAGCTGTGGCAGCTGAGTTGGTGCTCAGCTCTCTCATAGACCTCCTC
>gene=chr10_15234458-15235458; species=papHam
GTACACCTCCATTATGGCATTCCTGAGTTGCCACACATTCGGGTGGCTCCTGGGGGCTCACGTGAATAATTTCTACTCAGTTTCAGTTCTCCCTCATACAGCCGAGTGGCCGACTCAAACGAAGCACTCTTTAATCCCAGGTTTAACaaaaaaaaaagaaaagaaaagaaaaCATCTATTGATGGAGTACATGAACAAAAAGAAAAGAGAAAAACTGCAGATTAGAACGTTTGTCAATACTAACTTCATACTCCTGGTCCCCCCATAGAAGATTCTCAAAGGCCAGGCATTTCTCCGTAGGAAAGATTTGGAGGGAGAAGGATGCAATAATGCGGATAACTTTCTCAAGCCATGACTTGGCTGGCCTGGTGGCTGCACTCTCAGTAGCTCTTTTGTTCTTATGAAAAGGCCCAGAAGGGTCAAGGTCAATTTCAAGGTATCTGAATAAGGTGTCAGCTGCAGCAGCTGAGTTGGCGCTCAGCTCTCTCATAGACCTCCTT
>gene=chr10_15234458-15235458; species=ponAbe
GCACACCTCCATTATCGCATTCCTGAGTTGCCACATATTCGGGTGGCTCCTGGGGGCTCATGTGAATAATTTCCACTCAGTTTCAGTTCTCCCTCATATACCCAAGTGGCTGAATCAAATGAAGAACTCTTTAATCCCGGGCTTaaaaaaaaaaagaaagaaagaaagaaaaCATCTATCGATGGAGTACATGAACAAAAAGAAAAGAGAAAAACTGCAGATTAGAACATTGATCAATACTAACTTCATACCCCTGATCCCCCTGTAGAAGATTCTCAAAGGCCAGGCATTTCTCTGTAGGGAAGATTTGCAGGGAGAAGGATGCAATAATGCTGATAACTTTCTCAAGCCAGGACTTGGCTGGCCTGGTGGCTGCCGTCTCAGTAGTTCTTTTGTTCTTATGAAAAGACCCAAAAGGGTCAAGGTCAACTTCAAGATATCTGAATAAGGTGTCAGCTGTGGCAGCTGAGTTGGTGCTCAGCTCTCTCATAGACCTCCTC
>gene=chr10_15234458-15235458; species=rheMac
GTACACCTCCATTATGGCATTCCTGAGTTGCCACACATTTGGGTGGCTCCTGGGGGCTCACGTGAATAATTTCTACTCAGTTTCAGTTCTCCCTCATACAGCCGAGTGGCTGACTCAAATGAAGCACTCTTTAATCCCAGGCTTAACaaaaaaaaaaaaaaagaaaagaaaaCATCTATTGATGGAGTACATGAACAAAAAGAAAAGAGAAAAACTGCAGATTAGAACGTTTGTCAATACTAACTTCATACCCCTGGTCCCCCCGTAGAAGATTCTCAAAGGCCAGGCATTTCTCCGTAGGAAAGATTTGGAGGGAGAAGGATGCAATAATGCGGATAACTTTCTCAAGCCACGACTTGGCTGGCCTGGTGGCTGCACTCTCAGTAGCTCTTTTGTTCTTATGAAAAGGCCCAGAAGGGTCAAGGTCAATTTCAAGGTATCTGAATAAGGTGTCAGCTGCAGCAGCTGAGTTGGCGCTCAGCTCTCTCATAGACCTCCTT
>gene=chr11_201264-202264; species=hg19
TGTGATCGTGCCAGGCTGTGTATTCGAAGCACTTCATGtttactctcttttttttctttttttttctgagacagagtctcgctctgtcgcccaggctggagtgcaatggcacaatctcagctcgctgcaacctccgtctgccaggttcaagcaattctgctgcctcagcctcctgagtagctgggattataggcacgtgccaccacacccagctaatttttgtatttttagtagagacggggtttcaccatgttggtcaggatggtctcgaactcctgaccttgtgattcactcaccttgacttcccaaagtgttgagattacaggcatgagccaccgcgcccggccAACTCACTTATTCCCTAAGTGGTGATGCTATCAGGATCCCCATCTGCGTTTCAGGAACTTGGGCAGGGAAGGGTAACACAGCAGGAAGTGGGTGAGTGTGGGGCaaagatcagactgttactgtgcctacctagaaaaggaagacaaaagaaa
>gene=chr11_201264-202264; species=bosTau
TGTGACCATGGCAGGCTACTCGTTCTAAGTA-CTCACATACATTCCCT-------------------------------------------------------------------------------------------------------------------------------------------------------------------------------------------------------------------------------------------------------------------------------------------------------------------TAATCCTGAAGCAGCAATGCTATCA-TCTTTCCATCTGAGTCACAGAAACCTGGGCAAAGAAAGGTCCAGGAGCAGGAA------------------------------------------------------------------
>gene=chr11_201264-202264; species=calJac
TGTGATCGCACCAGCCTGCATATTCAAAGCACTTCGTATTTACTCACAttttttggtttttttttttgagaaggagtctc--tctgtcacccaggctggagtgcagtggcaccatcacg---------------------------ttaagcaattctcctgcctaatcctcctgagtagctggaattacagccaagcaccaccaca-ccagctactttctctatttttagtacagaccgggtttcaccatttcagtcaggctggtctcgaactcctgaccttgtgatccacccacctcagcctcccaaagtgttgggattacaggcgttaaccaccgcgcccggccTACTCACTTACTCCCTATGTGATGATGCCCTCAGGATCCCCCTCTGCATTTCAGGAACTTGGGCAGGGAAGGGGAACACAGCAGGAAGTGGGT------------------------------------------------------------
>gene=chr11_201264-202264; species=canFam
-GGGACCATGTGAGGCT--ATATTCTGAGCACCTCACAT-----------------------------------------------------------------------------------------------------------------------------------------------------------------------------------------------------------------------------------------------------------------------------------------------------------------------------------------------------------------------------------------------------------------------------------------------------------------------------
>gene=chr11_201264-202264; species=equCab
TGTGACCCtgccaggcc-actgctctaagcacctcacgcttatccatt--------------------------------------------------------------------------------------------------------------------------------------------------------------------------------------------------------------------------------------------------------------------------------------------------------------------------------------------------------------------------------------------------------------------------------------------------------------------
>gene=chr11_201264-202264; species=gorGor
TGTGATCGTGCCAGGCTGTGTATTCGAAGCACTTCATGTTTACTCTCTTTTT----tttttttttttgaggcaaactctcgatctgttgcccaggctggagtgccgtggcatgatcttggctcactgcaagctctgtctgccaggttcaagcaattctcctgcctcagcctcctgagtagctgggattataggcacttgccaccatacccggctaatttttgtatttttagtagagacggggtttcaccatgttggtcaggatggtctcgaactcctgacctcgtgattcactcaccttgacttcccaaagtgttgagattacaggcatgagccaccgcgcccggccAACTCACTTATTCCCTAAGTGGTGATGCTATCAGGATCCCCATCTGCGTTTCAGGAACTTGGGCAGGGAAGGGTAACACAGCAGGAAGTGGGTGAGtgtggggcaaaggtcagactgttactgtacctacctagaaaaggaagacaaaagaaa
>gene=chr11_201264-202264; species=panTro
TGTGATCgtgccaggctgtgtattcgaagcacttcatgtttactc-cttttttttctttttttttctgagacggagtctcgctctgtcacccaggctggagtgcaatggcacaatctcagctcactgcaacctccgtctgccaggttcaagcgattctcctgcctcagcctcctgagtagctgggattataggcacgtgccaccacacccggctaatttttgtatttttagtagagacggggtttcaccatgttggtcaggatggtctcgaactcctgacctcatgattcactcaccttgacttcccaaagtgttgagattacaggcatgagccaccgcgcccggccaactcacttattccctaagtggtgatgctatcaggatccccatctgcgtttcaggaacttgggcagggaagggtAACACAGCAGGAAGTGGGTGAGtgtggggcaaagatcagactgttactgtgcctacctagaaaaggaagacaaaagaaa
>gene=chr11_201264-202264; species=papHam
TGTGATCATGCCAGGCTGTGGATTCGAAGAACTTTATGtttacttttttttt----ttttttttttggagacggagtctcactctgtcacccaggctggagtgcaatggcgcaatctcagctcactgcaacctccgtcttccaggttcaagtgattctcctgcctcagcctcctgagtagctgggacaacaggcacgtgccaccacacccggctaattttcctatttctagtagagacggggtttcactatgttggtcaggctggtctcgaactcctgaccttgtgattcacccaccttgacctcccaaagtgttgagatcacaggcatgagccactgcgccgggccTCCTCCCTTATTCCCTAAGTGGTGATGCTATCAGGAACCCCATCTGCGTTTCAGGAACTTGGGCAGGGAAAGGTAACACAGCAGGAAGTGGGTGAGtgtggggcaaagatcagattgctactgtgtctacgtagaaaaggaagacaaaagaaa
>gene=chr11_201264-202264; species=ponAbe
TGTGATCATGCCAGGCTGTGTATTCGAAGCACTTCATGtttactttttttttttttttttttcttctgagacggagtctcgctctgtcgcccaggctggagtgcaatggcacaatctcagctcactgcaacctctgtctgccaggttcaagcaattctcctgcctcagcctcctgagtagctgggattataggcacgtgccaccacacccagctaatttttgtatttttagtagagacggggtttcaccatgttggtcaggctggtctcgaactcctgaccttgtgattcacccaccttgacctcccaaagtgttgagattacaggcatgagccacagcgcccagccAACTGACTTATTCCCTAAGTGGTGATGCTATCAGGATCCCCATCTGCGTTTCAGGAACTTGGGCAGGGAAGGGTAACACAGCAGGAAGTGGGTGAGtgtggggcaaagatcagactgttactgtgtctacgtagaaaaggaagacaaaagaaa
>gene=chr11_201264-202264; species=rheMac
TGTGATCATGCCAGGCTGTGGATTCAAAGCACtttatgtttacttttttt------tttttttttttgagacggagtctcgctctgtcacccaggctggagtgcaatggcgcaatctcagctcactgcaacctccgtcttccaggttcaagtgattctcctgcctcagcctcctgagtagctgggactacaggcacgtgccaccacacccggctaattttcctatttctagtagagatggggtttcactatgttggtcaggctggtctcgaactcctgaccttgtgattcacccaccttgacctcccaaagtgttgagctcacaggcatgagccactgcgcccggccTCCTCCCTTATTCCCTAAGTGGTGATGCTATCAGGAACCCCATCTGCGTTTCAGGAACTTGGGCAGGGAAAGGTAACACGGCAGGAAGCGGGTAAGtgtggggcaaagatcagat--ttactgtgtctacgtagaaaaggaagacaaaagaaa
>gene=chr11_241132-242132; species=hg19
TATTTAGTTGACTGTTTCTTGTGTGCCTGATTGGAATATGTAATTGCTACAGGGGTGTTTTCATCCTTCTACCTTCATATCCCAGAGGAACTACAGGCTCTCCTAATCCAAAGTTAAGGTCATTTGGAGGTTCCCTCTCCTACTGTGCCCACACTAGGCGCTCTTGGCCCAGTTACCCCTAACTCAGGGGTTATTGTCAGCTCTCCTTCTCTGTGACCGGCCCACATCTGAGTGAGTCTGGTTCGTTACCCCTAAATCTCTCTCAAATTATTCATCCATCCTCATTACGGTTGCTCCCTCACTCTCCTGTCTTGGCCAGTACTAGCCTCTGACTGTTCTCTCTCAGTCTCTTTCACCTGCTGTCCTCTCTGCCCCAGGCGTGTTTCTAAAATAGAAATGATCATGTGTGTCCTCTGGTTCGGCCTTGCACTCTGGACAGAGACCAATCTTCAGTGCTTCCTAGTCTGTGTCCCTCAGAAatgcccctgaaacataatgta
>gene=chr11_241132-242132; species=bosTau
tttttagctgagtgatatctgtgtat---atgtattaaccacattttgACAGAGACATTTCCATTTTTCAGTCTTCATA-CCCAGGGGAACTTTAAATGCTCCTTAGCCAAAGTTGAC-TTGTCTGAAGGTTCCCTCTCCAGCTTTGCCCATACGAGGCACTCTTTGCCCTGTTGCCCTGAGCTCAGAGGTTGTCAGCAGCTCCCC-TCTGTGTGACCTGCCCACA-CTGAGCAGGTCTGGTTC---ACTTGCAGA--TTTCTCAGACACTCT-GTCACCCTCACTGCCTTTGCTCCTGTC-TCTTCTGTCATGACTACTCATGGCCTCTGTTCT-GTTTCCTCAGTCCTTTTC-CTTCCCGTCCTCTTTGCATCAGCCATGTGTATAAAATACAAATGGTTGTACGTGTCCACTGGTATCGCTTTGACTTTAGGATAGAGACCGAG----------GCCCAGTCTGTGTCC-TCTGAAGCACTTCTAAAACATAACGCA
>gene=chr11_241132-242132; species=calJac
TATTTAGTTGGCTGTTTCTTGCGTGCCAGATTTGAATATGCAATTGCCACAGGGATGTTCTCATCTTTCTACCTTCATATTCCAGAGGAACTACAGGGTCTCCTAATCCAAAGTTAAGGTCATTTGGAGGTTCCCTCTCCTACTGTGCCCACACTAGGCACTCTTGGCCCAGTTACCT---AGCCATAAGCTCTTGTCAGCTCTCATTCTCTGTGACCAGCCCACATCTGAGTGAGTCTGGTTCGTTACCCTTGAA--CCTCTCAGATTATCCATCCATCCTCACCACTGTTGTTTCCTCACTCTCCTATCTTGGCCAGTGCTAGCCTCTGACTGGCCTCTCTCAGTCTCTTTCACCCGCTGTCCTCTCTGCCCTAGGCATGTTTCTAAAATAGAAATGATCATGTGTCTCCACCAGTTCAGCATTGCGTTCTGGGCAGAGACCAGTCTTCAGTGCTTTCTAGTCTGTGTCCCTCAGAAATactcctgaaacataatgta
>gene=chr11_241132-242132; species=canFam
-------------------TGGGTGCCAAATTTAAATAATAAAGTGGCACAGGGACATTTCCATCTTTCTGTCTTCCTATCCCAGAGGAATTGCAGACTCTCCTTATCC-GAGTAGACCTTATCTCGAGGCTCCCTCCTCCAC--------------------TCTGCCCAGTTACTT--AGCTCAGAGTTCACTGTCAGCTCCCCTTTCCAGCG--------------------------------AGCAGCAAA--TCTCTCAGACCCT---------------GTTGTTGCTCCCTCA-TCTCCTGTCTTGACT---AGTGGCCTCTGGTCTCTGTCCCTCACTC--TTCC-CTCCCTCCCCTCCCCTCCCCAGTCATGCTTATCAGGTAGGAGAGGTCAGGAGTTTCTATGGGTTCAGGCTTGACTTCGGGGCAAGGACGGGGCCCCAGTGCCTCCCACTCTGTGTCCTTCAA-AGtgctcctgaaac----tgca
>gene=chr11_241132-242132; species=equCab
tgtttagctgaataatatttgtatgt---atgtacacaccacattttcACAGGGACATTTCCATCTTTCTCTGTTCACATCCCAGAGGAATTTGAGACTCTCCTTATCCAAAGTTGAC---ATCTGGAGGTTCCCTCTCTTGC--------------------TTTGCCCCATTACCCTAAGCTCAGAGGTCATTGTTAGCACCCCTTCTCTGTGACCTGCTCACATCCGATCAAGTCTGGTTTcttaccagcacatctctctcagactcttggtccatcctggctaccatatctccttcactctcctgtcttgatga--agtaacctctggtctctctccttcagtctttccc-cttgctgtccactctgccccagtcatgtttctaaaatagaagtggtcatgtgtctccACCAGTTCGGCCTTGACTTTAGGACAGAGACCAAGCCCCAGTGCCTCCCACTGTGTGTCCTTCAGAAGTGCtcctaaaacagaatgca
>gene=chr11_241132-242132; species=gorGor
TATTTAGTTGACTGTTTCTTGTGTGTCTGATTGGAATATGTAATTGCTACAGGGGTGTTTTCATCCTTCTACCTTCATATCCCAGAGGAACTACAGGCTCTCCTAATCCAAAGTTAAGGTCATTTGGAGGTTCCCTCTCCTACTGTGCCCACACTAGGCGCTCTTGGCCCAGTTACCCCTAACTCAGAGGTTATTGTCAGCTCTCCTTCTCTGTGACCGGCCCACATCTGAGTGAGTCTGGTTCGTTACCCCTAAATCTCTCTCAAATTATTCATCCATCCTCATTACGGTTGCTCCCTCACTCTCCTGTCTTGGCCAGTAGTAGCCTCTGACTGTTCTCTCTCAGTCTCTTTCACCTGCTGTCCTCTCTGCCCCAGGCATGTTTCTAAAATAGAAATGATCATGTGTGTCCTCTGGTTCGGCCTTGCACTCTGGACAGAGACCAATCTTCAGTGCTTCCTAGTCTGTGTCCCTCAGAAatgcccctgaaacataatgta
>gene=chr11_241132-242132; species=panTro
TATTTAGTTGACTGTTTCTTGTGTGCCTGATTGGAATATGTAATTGCTACAGGGGTGTTTTCATCCTTCTACCTTCATATCCCAGAGGAACTACAGGCTCTCCTAATCCAAAGTTAAGGTCATTTGGAGGTTCCCTCTCCTACTGTGCCCACACTAGGCGCTCTTGGCCCAGTTACCCCTAACTCAGGGGTTATTGTCAGCTCTCCTTCTCTGTGACCGGCCCACATCTGAGTGAGTCTGGTTCTTTACCCCTAAATCTCTCTCAAATTATTCATCCATCCTCATTACGGTTGCTCCCTCACTCTCCTGTCTTGGCCAGTACTAGCCTCTGACTGTTCTCTCTCAGTCTCTTTCACCTGCTGTCCTCTCTGCCCCAGGCGTGTTTCTAAAATAGAAATGATCATGTGTGTCCTCTGGTTCGGCCTTGCACTCTGGACAGAGACCAATCTTCAGTGCTTCCTAGTCTGTGTCCCTCAGAAATGACCCTGAAACATAATGTA
>gene=chr11_241132-242132; species=papHam
TATTTAGTTGGCTGTTTCTTGTGTGCCTGATTCAAATATGTAATTGCTACAGGGGCGTTTTCATCCTTCTACCTTCATATCCCAGAGGAACCTCAGGCTCTCCTAATCCCAAGTTAAGGTCATTTGGAGGTTCCCTCTCCTACTGTGCCCACACTAGGCACTCTTGGCCCAGTTACCCTAAGCTCAGGGGTTATTGTCAGCTCTCCTTCTCTGTGACCAGCCCACATCTGAGTGAGTCTGCTTCGTTACCCCTAAATCTCTCTCAGAGTATTCGTCCATCCTCATTACTGTTGCTCCTTCACGCTCCTGTCTTGGCCACTACTAGCCTCTGACTGTTCTCTCT--GTCTCTTTCACCTGCTGTCCTCTCTGCCCC-GGCATGTTTCTAAAATAGAAATGATCATGTGGGTCCTCTGGTTCAGCCTTGCACTCTGGACAGAGACCAATCTTCAGTGCTTCCTAGTCTGTGTCCCTCAGAGCTactcctgaaacataatgta
>gene=chr11_241132-242132; species=ponAbe
TATTTAGTTGACTGTTTCTTGTGTGCCTGATTCGAATATGTAATTGCTACAGGGGTGTTTTCATCCTTCTACCTTCATATCCCAGAGAAACTACAGGCTCTCCTAATCCAAAGTTACGGTCATTTGGCGGTTCCCTCTCCTACTGTGCCCACACTAGGCGCTCTTGGCCCAGTTACCCCTAACTCAGGGGTAATTGTCAGCTCTCCTTCTCTGTGACCAGCCCACATCTGAGTGAGTCTGGTTTGTTACCCCTAAATCTCTCTCAAATTATTCATCCATCCTCATTACTGTTGCTCCCTCACTCTCCTGTCTTGGCCAGTACTAGCCTCTGACTGTTTTCTCTCAGTCTCTTTCACCTGCTGTCCTCTCTGCCCCAGGCATGTTTCTAAAATAGAAATGACCATGTGTGTCCTCTGGTTCGGCCTTGCACTCTGGACAGAGACCAAGCTTCAGTGCTTCCTAGTCTGTGTGCCTCAGAAatacccctgaaacataatgca
>gene=chr11_241132-242132; species=rheMac
TATTTAGTTGGCTGTTTCTTGTGTGCCTGATTCAAACATGTAATTGCTACAGGGGTGTGTTCATCCTTCTACCTTCGTATCCCAGAGGAACTACAGGCTCTCCTAATCCAAAGTTAAGGTCATTTGGAGGGTCCCTCTCCCACTGTGCCCACACTAGGCACTCTTGGCCCGGTTACCCTAAGCTCAGGGGTTATTGTCAGCTCTCCTTCTCTGTGACCAGCCCACATCTGAGTGAGTCTGCTTCGTTACCCCTAAA--TCTCTCAGAGTATTCATCCATCCTCATTACTGTTGCTCCTTCACGCTCCTGTCTTGGCCACTACTAGCCTCTGACTGTTCTCT----GTCTCTTTCACCTGCTGTCCTCTCTGCTCCAGGCATGTTTCTAAAATAGAAATGATCATGTGGGTCCTCTGGTTCAGCCTTGCACTCTGGACAGAGACCAATCTTCAGTGCTTCCTAGTCTGTGTCCCTCAGAActactcctgaaacataatgta
>gene=chr11_420378-421378; species=hg19
GTGAGCCGGCCTGGCCAGCGGGAAGCCCACAGGCCTGAGGCCGCCCAGTTCCCGCCCATCCTGCGCCCGCCCGGTCTGACCGATGTCCTTGGCCTTGCGCGGCACCAGGCGCCGCTGCAACCAGACCATCTTGATGGCGTCCAGGCGGATCTCCACGAGGTTGCTGAAGAGCGCGAGCAGCGGCGCCAGCGGGAAGGCGGCCACGAAGATGGTGGTGAAGCCGTACTGGATCACTGCGCGGTGGGGGTCAGGCTCACCGGCGCCCCGCACTCATGTCCGCGGACCCCCGCCCCGCATTCGTCTCCGCGAACCCCCGCCCCGCAGCGCCCACGCACTCATCTCCATGAACTCGTCGAACAGGCTGAAGGTGTTGACCGGGTTCAGAAGGTAGTTGCGCCGCCAGTCCCTGAGCTCGGGGTCCCGGGGCAGGTGCCCGGACTCGGAGGCCCGCAGAGAGCGGCACTTGTGGGTCACCCACCTGCGGGGAGAGCTGCGTGGCA
>gene=chr11_420378-421378; species=bosTau
GGGGGCCAGCG----GGGTGAGGGCCCCTCTTGCCCCGCAAGGCTTGGTTCCAGCGCACTG----GCCGCCCCGCCTGACCGATGTCCTTGGCCTTGCGTGGCACCAGGCGCCGCTGCAGCCGGACCATTTTGATGGCGTCCAGGCGGATCTCCACGAGGTTGCTGAAGAGCGCGAGCAGCGGGGCCAGCGGGAAGGCAGCCACGAAGATGGTGGTGAAGCCGTACTGGATCACTG-------CGGGTGCGCGTCCTC---GCCAGC--CCCTCCGCC--AGCCCCTCGGCC-------------------GCCAGCCCCAC----CCCGCGTACTCATCTCCATGAACTCGTTGAACAGGCTGAAGGTGTAGACTGGGTTCAGCCGATAGTTGCGCTGCCAGTGGCCCAGCTCGGGGTCCTGAGACG---------------GGGCCCGCAAGGAGCGACACTTGTGCGCCAGCCACCTAGGGGGAGAAGCGGGTGGAG
>gene=chr11_420378-421378; species=calJac
-----------TGGCCAGAGGGAAGCCCACAGGCTGAACTCAGCTCGGTTCCCGCCCATCCTGCGCCCGTCGGGCCTGACCGATGTCCTTGGCTTTGCGGGGCACCAGGCGCCGCTGCAGCCGGACCATCTTGATGGCGTCCAGGCGGATCTCCACGAGGTTGCTTAAGAGCGCGAGCAGCGGCGCCAGCGGGAAGGCGGCCACGAAGATGGTGGTGAAGCCATACTGGATCACTGCGGGGTGGGGGTCAAGCTCGCGGGCGCCCTGCGATCATCTCCGGGGA-CCCCGCCCCGCA---------------CCCTGCCCCACGGCGCCCACGCACTCATCTCCATGAACTCGTCGAACAGGCTGAAGGTGTTGACGGGGTTCAGAAGGTAGTTTCGCTGCCAGTCCCTGAGCTCGGGGTCCCGGG---------CGGGCGCAGAGGCCTGCTTGGAGCGCCACTTGTGCGCCAGCCACCTGCGGGGAGA----CATCGTG
>gene=chr11_420378-421378; species=canFam
GGGAACTGACC----TGGTCCCAGCACCC--------------CCCGGTGCCTGTGCTCCTT---GCCACCCAGTCTGACCGATGTCCTTGGCCTTGCGGGGCACCAGGCGCCGCTGCAGCCTGACCATCTTGATGGCGTCCAGGCGGATCTCCACGAGGTTGCTGATGAGCGCGAGCAGCGGGGCGAGAGGGAAGGCGGCCACGAAGATGGTTGTGAAGCCATACTGGATCACT------------AGAGTTCCCGCGGTCCCCACCACCTCCTGCCCCAGAACTGCGGCC-------------------CCTGACCAC------CTCGCGTACTCATCTCCATGAACTCGTCAAAGAGGCTGAAGGTGTTGACTGGGTTCAGGAGGTAGTTGTGCTGCATGTCCCTGAGCTCGGGGTCCCCAGATGCAC------------GGCCCCGCATCAAGCGACATTTGTAAGCCAGCCACCTGGGGGGAGAACCGGGGGGGG
>gene=chr11_420378-421378; species=equCab
GGGGACTGGTG----TGGTCCCAGTGTCCCTTGCCACCCCG-GCCCAGCGTCC-TGCCCCGTGCAGCTGCCCTGTCTGACCGATGTCTTTGGCCTTGCGGGGCACCAGGCGCTTCTGCAGCCTGACCATCTTGATGGCATCCAGGCGGATCTCCACGAGGTTGCTTAAGAGCGAGAGCAGTGGGGCCAGTGGGAAGGCGGCCACAAAGATGGTGGTGAAGCCATACTGGATCACTG-----------TGAGCTCCTCCGGCACCCACCACCTTCCACCCCAGCCCTCCGGCC-------------------CCCAACTCC------ACCACATACTCATCTCCATGAACTCGTCGAACAGGCTGAAGATGTTGACCGAGTTCAGGCGGTAGTTGCGCTGCCAGTCCTTCAGCTCGGGGTCCTGGGACATGC------------GGCCCTGCCTCAAGCGACACTTGTGGGCCAGCCACCT-GGGGAAGAACCAGGGGGGA
>gene=chr11_420378-421378; species=gorGor
GTGCGGCGGACTGGCCAGCGGGAAGCCCACAGGCCTGAGGCCGCCCAGTTCCCGCCCATCCTGCGCCCGCCCGGTCTGACCGATGTCCTTGGCCTTGCGCGGCACCAGGCGCCGCTGCAACCAGACCATCTTGATGGCGTCCAGGCGGATCTCCACGAGGTTGCTGAAGAGCGCGAGCAGCGGCGCCAGCGGGAAGGCGGCCACGAAGATGGTGGTGAAGCCGTACTGGATCACTGCGCGGTGGGGGTCAGGCTCGCCGGCGCCCCGCACTCATGTCCGTGGACCCCCGCCCCGCATTCGTCTCCGCGAACCCCCGCCCCGCAGCGCCCACGCACTCATCTCCATGAACTCGTCGAACAGGCTGAAGGTGTTGACCGGGTTCAGAAGGTAGTTGCGCCGCCAGTCCCTGAGCTCGGGGTCCCGGGGCAGGTGCCCGGACTCGGAGGCCCGCAGAGAGCGGCACTTGTGGGTCACCCACCTGCGGGGAGAGCTGCGTGGCA
>gene=chr11_420378-421378; species=panTro
GTGAGCTGGACTGGCCAGCGGGAAGCCCACAGGCCTGAGGCCGCCCAGTTCCCGCCCATCCTGCGCCCGCCCGGTCTGACCGATGTCCTTGGCCTTGCGCGGCACCAGGCGCCGCTGCAACCAGACCATCTTGATGGCGTCCAGGCGGATCTCCACGAGGTTGCTGAAGAGCGCGAGCAGCGGCGCCAGCGGGAAGGCAGCCACGAAGATGGTGGTGAAGCCGTACTGGATCACTGCGCGGTGGGGGTCAGGCTCGCCGGTGCCCCGCACTCATGTCCGTGGACCCCCGCCCCGCATTCGTCTCCGCGAACCCCCGCCCCGCAGCGCCCACGCACTCATCTCCATGAACTCGTCGAACAGGCTGAAGGTGTTGACCGGGTTCAGAAGGTAGTTGCGCCGCCAGTCCCTGAGCTCGGGGTCCCGGGGCAGGTGCCCGGACTCGGAGGCCCGCAGAGAGCGGCACTTGTGGGTCACCCACCTGCGGGGAGAGCTGCGTGGCA
>gene=chr11_420378-421378; species=papHam
CTGAGCCGGCGTGGCCAGCGGGAAGCCCACAGGCCTGAGGCCGCCCGGTTCCCACCCATCCTGCACCCGCGGGGCCTGACCGATGTCCTTGGCCTTGCGCGGCACCAGGCGCCGCTGCAGCCAGACCATCTTGATGGCGTCGAGGCGGATCTCCACGAGGTTGCTGAAGAGCGCGAGCAGCGGCGCCAGCGGGAAGGCGGCCACGAAGATGGTGGTGAAGCCGTACTGGATCACTGCGGGGCGGGGGTCAGGCTCGCCGGCGCCCCGCGCTCGTGGCCGTGGACCCCCGCCCCGCATTAGTCTCCGCGAACCCCCGCCCCGCAGCGCCCACGCACTCATCTCCATGAACTCGTCGAACAGGCTGAAGATGTTGACAGAGTTCAGAAGGTAGTTGCGCCGCCAGTCCCTGAGCTCGGGGTCCCGGGGCAGGTGCCCGGCCTTGGAGGCCCGCAGAGAGCGGAACTTGTGGGTCACCCACCTGCGGGGAGAGCTGCGTGGCG
>gene=chr11_420378-421378; species=ponAbe
GTGAGCCGGCCTGGCCAGCGGGAAGCCCACAGGCCTGAGGCCGCCCGGTTCCCGCCCCTCCTGCGCCCGCCGGGCCTGACCGATGTCCTTGGCCTTGCGCGGCACCAGGCGCCGCTGCAGCCAGACCATCTTGATGGCGTCCAGGCGGATCTCCACGAGGTTGCTGAAGAGCGCGAGCAGCGGCGCCAGCGGGAAGGCGGCCACGAAGATGGTGGTGAAGCCGTACTGGATCACTGCGGGGTGGGGGTCAGGCTCGCCGGCGCCCCGCATTCACGTCCGTGGACCCCCGCCCCGCATTCGTTTCCGCGAACCCCCGCCCCGCAGCGCCCACGCACTCATCTCCATGAACTCGTCGAACAGGCTGAAGGTGTTGACAGGGTTCAGAAGGTAGTTGCGCCGCCAGTCCCTGAGCTCGGGGTCCCGGGGCAGGTGCCCGGATTCGGAGGCCCGCAGAGAGCGGCACTTGTGGGTCACCCACCTGCGAGGAGAGCTGCGTGGCA
>gene=chr11_420378-421378; species=rheMac
CTGAGCCGGCGTGGCCAGCGGGAAGCCCACAGGCCTGAGGCCGCCCGGTTCCCACCCATCCTGCACCCGCGGGGCCTGACCGATGTCCTTGGCCTTGCGCGGCACCAGGCGCCGCTGCAGCCAGACCATCTTGATGGCGTCGAGGCGGATCTC-----------------------------------------------------------------------------------------------------------------------------------------------------------------------------------------------------------------------------------------------------------------------------------------------------------------------------------------------------------
>gene=chr11_498146-499146; species=hg19
GACACAGACAGGACTGACGCCTGGCAGGGGCCCAGGCTGGCCCACAGCTGCGACTGGCCCTTCCCCTGAAGGCCCCACGTGGACCTGAGCAAAAACATCTGACAGCCTCCCAGCAAGTGGGCACCTACACCTGGTCCTTGGCCCCAAGCACTGTTCCCATCAAACCACAGGCTGCTCCCTGGCCTATGCATTCTGAAGGTCGGAGCTGAGCCCAGCAGCTTCCCTGGAGTCGCTCACTCCTCCCCTGGTCTCCTCGGTCACCCTGGCCCTCTCTTGGGCGACAGGGCCCTGCCCCGACAGCCACACTCACCACAGCGACTCCAGCTGGCAGCCAGGTTCCAGCAGGGTCTCACACAGCAGTCGGGCACCCTCATCCCCCAGCTCGTTGCCGGCCAGGCTGAGCTCCTTCAGGCTCTCCTTGGCCCTGAGGACACGGCACAGATCCCCGCAGCCCTTGGCAGTGATGCCACACTCCCAGATCCTGCAGGACATGGACCACC
>gene=chr11_498146-499146; species=bosTau
--------------------------------------------------------------------------------------------------------------------------------------------------------------------------------------------------------------------------------------------------------------------------------------------------------------------------------------------------------------------------------------------------------------------------------------------------------------------------------------------------------------------
>gene=chr11_498146-499146; species=calJac
GACACGGACAGGACTGAGGCCTGGAAGGGGCCCAGGCTGGCCCACAGCTGCGACCGGCCCTTCCCCTAAAGGCCCCACATTGACCTGAGCAGAAACATCCGAGAGCCTCCCAGCTTGTGGGCACCTGTGGCTGGTCCTCAGCCCCAAGCAGTGTCCCCACCAAACCACGGGCTGCT-CCTGGGCCGTGCATTCTGAAGGTCAGAGCTGAAACCAGCACCTCCCCTGG------------------------CCTTGGTCACCCTGACCCTCTCTTGGGTGACAGGGTCCCATCCCGCCAGCCACACTCACCACAGCGACTCCAGCTGGCAGCCAGGCTCCAGCAGGCTCTCACAAAGCACCTGGGCACCCTCGTCCCCAAGCTTGTTGCCAGCCAGGCTGAGCTCCTTCAGGCTGTCCTTGGCCCTGAGGACACGGCCCAGGTCCTCGCAGCTCTTGGCGGTGAGGCCACACTCCCAGATCCTGTGGGAGACAGACCCCC
>gene=chr11_498146-499146; species=canFam
GCAACAGACGTGGTCAGGGCCCT---GTGGAC---------------------------------------------------------------------------------------------------------------------------------------------------------------------------------------------------------------------------------------------------------------------CCCCCACACGCGCTCACCACAGGGACTGCAGCCGGCTGCCGGGCTCCAGCAGGCTCTCGCACAGCAGCTGCGCGCCCTCGTCCCCCAGCGCGTTGCACGCCAGGCTCAGCTCCTCCAGGCTCTCCTTGGTGCTGACCACGTGGCACAAGTCCCTGCAGCCCGTAGCGGTGACGTCACACTCCCAGAGCCTGCGGGGGCGGG------
>gene=chr11_498146-499146; species=equCab
GGGACAA-CAGGACTGGGGCCACGCCGAGGCC-----------------------AGCTCCTGCCT---------------------GGCTTCTGGGCCTCCCTGCCCTCCAAGGA-----------AA--CGGTGCCTTCCCCCTCTTGATGTCCC--------CTCTTCACGCC---TGCCTCTTGCCCTCTGGTA---------------GGCAGCTGGCCTGGCCCCCAGCACCCTTCTCCCAGTCTCCT--GGC-CCATCTCCCTCCCTGGGGTCGCTTCG---TCTGCCCCCCACCGCACTCACCACAGGGACTCAAGCTGGCAGCGGGGCTCCAGCAGGCTCTCGCACAGCAGCTGGGCACCCTCGTCGCCCAGTGCATTGCCTGCCAGGCTGAGCTCCTTCAGGTTCTCCTTGGCCCTGAGGACACGGCACAGGTCTCTGCAGCCCCCTGCTGTGATGTCACACTCCCAGAGCCTGGGGGGGGAGGG-----
>gene=chr11_498146-499146; species=gorGor
GACACAGACAGGACTGAGGCCTGGCAGGGGCCCAGGCTGGCCCACAGCTGCAACTGGCCCTTCCCCTGAAGGTCCCACGTGGACCTGAGCAAAAACATCTGACAGCCTCCTAGCATGTGGGCACCTACACCTGGTCCTCGGCCCCAAGCACTGTTCCCATCAAACCACAGGCTGCTCCCTGGCCTATGCATTCTGAACGTCGGAGCTGAGCCCAGCACCTTCCCTGGAGTTGCTCACTCCTCCCCTGGTCTCCTCGGTCACCCTGGCCCTCTCTTCTGCAACACAGCCCTGCCCCAACAGCCACACTCACCACAGCGACTCCAGCTGGCAGCCGGGTTCCAGCAGGGTCTCACACAGCAGTCGGGCACCCTCATCCCCCAGCTCGTTGCCGGCCAGGCTGAGCTCCTTCAGGCTCTCCTTGGCCCTGAGGACACGGCACAGATCCCCGCAGCCCTTGGCAGTGATGCCACACTCCCAGATCCTGCAGGACATGGACCACC
>gene=chr11_498146-499146; species=panTro
GACACAGACAGGACTGACGCCTGGCAGGGGCCCAGGCTGGCCCACAGCTGCAACTGGCCCTTCCCCTGAAGGCCCCACGTGGACCTGAGCAAAAACATCTGACAGCCTCCCAGCAAGTGGGCACCTACACCTGGTCCTTGGCCCCAAGCACTGTTCCCATCAAACCACAGGCTGCTCCCTGGCCTATGCATTCTGAAGGTCGGAGCTGAGCCCAGCAGCTTCCCTGGAGTCGCTCACTCCTCCCCTGGTCTCCTCGGTCACCCTGGCCCTCTCTTGGGCGACAGGGCCCTGCCCCAACAGCCACACTCACCACAGCGACTCCAGCTGGCAGCCAGGTTCCAGCAGGGTCTCACACAGCAGTCGGGCACCCTCATCCCCCAGCTCGTTGCCGGCCAGGCTGAGCTCCTTCAGGCTCTCCTTGGCCCTGAGGACACGGCACAGATCCCCGCAGCCCTTGGCAGTGATGCCACACTCCCAGATCCTGCAGGACATGGACCACC
>gene=chr11_498146-499146; species=papHam
G--ACAGACAGGACTGAGGCCTGGCAGGGGACCAGGCTGGCCCACAATTGCAACTGGCCCTTCTCCTGAAGGCCCCACATGGACCTGAGCAAAAACATCTGAGAGCCTCCCAAGGTGTGGGCACCTGCACCTGGTCCTCAGCCCCAAGCACCGTTACTATCAAACCACAGGCTGCTCCCTGGCCCATGCATTCTGAATGCTGGAGCTGAGCCCAGCACCTCCACTGGAGTCGCTCACTCCTCCCCTGGTCTCCTTGGTGACCCTGGCCCTCTCTTGGGCGACAGGGCCCTGCCCCGACAGCCACACTCACCACAGTGACTCCAGCTGGCAGCCGGGCTCCAGCAGCGTCTCACACAACAGCCGGGCACCCTCGTCCCCCAGCTCGTTGCCGGCCAGGCTGAGCTCCTTCAGGCTCTCCTTGGTCCTGAGGACACGGCACAGATCCGCGCAGCCCTTGGCGGTGATGCCACACTCCCAGATCCTGCAGGACATGGACCCCC
>gene=chr11_498146-499146; species=ponAbe
GACACACACAGGACTGAGGCCTGGCAGGGGCCCAGGCTGGCCCACAGCTGCAACTGGCCCTTCCCCTGAAGGCCCCACGTGGACCTGAGCAAAAACATCTGAGAGCCTCCCAGCATGTGGGCACCTACACCTGGTCCTCAGCCCCAAGCACTGTTCCCATCAAACCACAGGCTGCTCCCTGGCCTATACGTTCTGAACATCGGATCTGAGCCCAGCACCTTCCCTGGAGTCGCTCACTCCTCCCC-GGTCTCCTCGGTCACCCTGACCCTCTCTTGGGCGACACAGCCCTGCCCCGACAGCCACACTCACCACAGCGACTCCAGCTGGCAGCAGGGCTCCAGCAGGGTCTCACACAGCAGTCGGGCACCCTCGTCCCCCAGCTCGTTGCCGGCCAGGCTGAGCTCCTTCAGGCTCTCCTTGGCCCTGAGGACACGGCACAGATCCCCGCAGCCCTTGGAAGTGATGCCACACTCCCAGATCCTGCAGGACATGGACCACC
>gene=chr11_498146-499146; species=rheMac
G--ACAGACAGGACTGAGGCCTGGCAGCGGACCAGGCTGGCCCACAATTGCAACTGGCCCTTCTCCTGAAAGCCCCACATGGACCTGAGCAAAAACATCTGAGAGCCTCCCAAGGTGTGGGCACCTGCACCTGGTCCTCAGCCCCAAGCACCGTTACTATCAAACCACAGGCTGCTCCCTGGCCCATGCATTCTGAACGCCAGAGCTGAGCCCAGCACCTCCACTGGAGTCGCTCACTCCTCCCCTGGTCTCCTTGGTGACCCTGGCCCTCTCTTGGGCGACAGGGCCCTGCCCCGACAGCCACACTCACCACAGTGACTCCAGCTGGCAGCCGGGCTCCAGCAGCGTCTCACACAGCAGCCGGGCACCCTCGTCCCCCAGCTCGTTGCCGGCCAGGCTGAGCTCCTTCAGGCTCTCCTTGGTCCTGAGGACACGGCACAGATCCGCACAGCCCTTGGCGGTGATGCCACACTCCCAGATCCTGCAGGACATGGACCCCC
>gene=chr11_537441-538441; species=hg19
GCGGCCGGAAGAACAGCCTGGAGTAGGAGACAGCGCCTGGAGGTGGAGGGCGCCCAGGGCCGAGCTGCCAGGGCCGGACACCTAGGCTGAGCCCTCAGGTGAGAGCCGAGCGCACCCTTGGGGTGGGAGCCGCAAGCCTCGCCCTATGACCGGTGCCAGGAGGGAACCTGCGCCGAGGCGTGGGCGCGGGGACGAAGCAGCACAGCCATCGGGGACCCAGTGATGGCCCCGCATGTCAGATCTGGTCCCCTGAGGACCCTTGCCTCCACCACCCCCTGGCCCTGCACTGAAAGGGCTCCCTGTCAGGAGACAGGAGGGGCCCCAAGCCCTGCCCCTGAGGGAGACTCAGAGGCAATGACCCAGGGTGCTCAGGGTTCCAGGGTGGGGCTCAGGAGGGGAGCGGGCTCTGCCTTCCGAGCCCCCATGGTGAAGGGGCGAGGGCAGCAGGGGACCCAGAGGTGATGGCTACCCACCAGGGAATGGCACTAGCAGGGGTGTGG
>gene=chr11_537441-538441; species=bosTau
--------------------------------------------------------------------------------------------------------------------------------------------------------------------------------------------------------------------------------------------------------------------------------------------------------------------------------------------------------------------------------------------------------------------------------------------------------------------------------------------------------------------
>gene=chr11_537441-538441; species=calJac
AAGGCCGGAGGAACAGCCTGGAGTAGGAGACCGCGCCTGGCGGCGGAGGGCGGCCAGGACC---------------------------GAGCCCTCAGGTGAGAGCCGAGAGCACCCTTGGGGTGGGAGCCGCAGGCCTCGCTCTACGCCCGGTGTTAGGGGGGAGCCTGCGTGGAGACCTGGGCG-AGGGATGAAGCAGCACAGCCAGAGGGGACCCAGTGTTGGCCCCGCGCAT-AGAGCTGGTCCTCTGGGGACCCTGGCCCCCACCAGCCCCTGGGCCTGCACTGAAGGGGCTCCCTGTCAGGGGACGGGAGGGGCCCCAAGCCCTGCCC-TGAGGGAGACGCAGAGGCAAGGACTCAGGATGCTCGAGGCTCCAGGGTGGGGCTCAGGAGGGGAGCAGGCTCCGCCCTCACAGCCCCCATGGTGAAGGAGCCAGGGCTCCCGGGGACCCAGGA------GCTACCCACCAGGGAATGGCACTATCTGGGGTCTGG
>gene=chr11_537441-538441; species=canFam
GCCCCTGGAAGAACGACCCCTATTCGGAAggcgcgccccgcggcggagggcgccc-ggcccg-------------TGGCACCGAGACCGACCCCTTTGGTGAGAGCCCAGCACACCTTTGGGCCTGGGGCCTCAGGCCTCGCTGCCTCCCCCGTGCCTGGGGGGAAACTAGGCCGATGGCT--GCTCCAGGATGAAGCAGCAAAGCCAGTGGGGGCTCAGCGGTACCCCCAGATGTCCAATCTGGTC-TCCAGGGGCTCAG---CCCACGACCGG-TAGCCGGGCTCCGAA-GAGTTCCCAGGCCCAGGGTAGGAGGGACCCCAGGCTCTGCCCCTGCAGGAGAGGAGGAGGTGGCGACCCAGACTC---------CCTTAGTGGGGACCTAGGAGAGACTAGGCCCTGCCCGCCCTCCCTCTGCAGCGAAGGGGGGAGGCGTGGAGTGGACCCAGATTTGCTGGCCA--GGCCAAGGGCTGGCATTAGCCTGGGCACGG
>gene=chr11_537441-538441; species=equCab
GCGGCCGGAAGAAC-ACCCGGAGTTGGAGAGCGCCACCGGCGGCGGAGGGCGCCCAGGACTG--------------GGCACCGGGGCCCACCCCTCAGGTGAGAGCCCAGGGTACCTTGGGG-TTCGGGCCGTAGGCCTCGCTATCTCCCCGGTGCCGGAGGGGAAACTAGCGCAGGGGTCGGGCGCGGGGATGAAGCAGCAAAGCCAGTGGGGACTCGGTGATGCCCCCCGATGTCAAATCTGGTCCCCCAGGGACCCTA---ACTAC---------------------------ACCACTTCAGGGGACAGGAGGAGCCCCAAGCCCTGCCTCTGGGGGAGA--GAGAGGCAAGGACCCAGACTCCTCGGGTCTCCCCGATGAGGACCTAGGAGGG----GAGCCAGC----CTTCCTCGTGTGATGAAGGGATGGAGGGCAGAGCGGACACAGAAACTATGGCCA--GA-CAGGGGCTG-------------TAGGG
>gene=chr11_537441-538441; species=gorGor
GCGGCCGGAAGAACAGCCTGGAATAGGAGACAGCGCCTGGAGGTGGAGGGCGCCCAGGGCCGAGCTGCCAGGGCGGGACATCTAGGCTGAGCCCTCAGGTGAGAGCC-----------TGGGGTGGGAGCCGCAAGCCTCGCCCTATGCCCGGTGCCAGGAGGGAGCCTGCGCCGAGGCGTGGGCGCGGGGACGAAGCAGCACAGCCATCGGGGACCCAGTGATGGCCCCGCACGTCAGATCTGGTCCCCTGAGGACCCTTGCCTCCACCACCCCCTGGCCCTGCACTGAAAGGGCTCCCTGTCAGGAGACAGGAGGGGCCCCAAGCCCTGCCCCTGAGGGAGACTCAGAGGCAAGGACCCAGGGTGCTCAGGGTTCCAGGGTGGGGCTCAGGAGGGGAGCGGGCTCTGCCTTCCGAGCCCCCATGGTGAAGGGGCGAGGGCAGCAGGGGACCCAGAGGTGATGGCTACCCACCAGGGAATGGCACTAGCAGGGGTGTGG
>gene=chr11_537441-538441; species=panTro
GCGGCCGGAAGAACAGCCTGGAGTAGGAGACAGCGCCTGGAGGTGGAGGGCGCCCAGGGCCGAGCTGCCAGGGCCGGACACCTAGGCTGAGCCCTCAGGTGAGAGCCGAGCGCACCCTTGGGGTGGGAGCCGCAAGCCTCGCCCCATGACCGGTGCCAGGAGGGAACCTGCGCCGAGGCGTGGGCGCGGGGACGAAGCAGCACCGCCATCGGGGACCCAGTGATGGCCCCGCATGTCAGATCTGGTCCCCTGAGGACCCTTGCCTCCACCACCCCCTGGCCCTGCACTGAAAGGGCTCCCTGTCAGGAGACAGGAGGGGCCCCAAGCCCTGCCCGTGAGGGAGACTCAGAGGCAATGACCCAGGGTGCTCAGGGTTCCAGGGTGGGGCTCAGGAGGGGAGCGGGCTCTGCCTTCCGAGCCCCCATGGTGAAGGGGCGAGGGCAGCAGGGGACCCAGAGGTGATGGCTACCCACCAGGGAATGGCACTAGCAGGGGTGTGG
>gene=chr11_537441-538441; species=papHam
GCAGCCGGAAGAACAGCTTGGAGTAGGAGACAGCGCCTGGCGGCGGAGGGCGCCCAGGGCCGAGCTGCCAGGGCCGGACACCTGGGCTGAGCCCTCAGGTGAGAGCCGAGCACACCCTTGGGGTGGGAGCCACAGGCCTCGCCCTATGCCTGGTGGCAGGAGGGAGCCTGCGCCGAGGCGAGGGCGCGGGGACTAAGCAGCACAGCCAACGGGGACCCAGTGAAGGCCCCGCACGTCAGATCTGGTCCCCTGGGGACCCTTGCCTCCACCACCCCCTGGCCCTGCACTGAAGGGGCTCCCTGTCAGGAGGCAGGAGGGGCCCCAAGCCTTGCCCCTGAGGGAGATGCAGAGGCAAGGACCCAGGGTGCTCGGAGTTCCAGGGTGGGGCTCAGAAGGGAAGCGGGCTCTGCCCTCCCAGCGTCCATGGTGAAGGGGCAAGGGCTGCAGGGGA-CCAGAGGTGATGGCTACCCACCAGGGAATGGCACTAGCTGGGGTGTGG
>gene=chr11_537441-538441; species=ponAbe
GCGGCCGGAAGAACAGCCTGGAGTAGGAGACAGCGCCTGGCGGCGGAGGGTGCCCAGGGCCGAGCTGCCAGGG-----CACCTAGGCTGAGCCCTCAGGTGAGAACCGAGCACATCCTTGGGGTGGGAGCCGCAAGCCTCGCCTTATGCCCGGTGCCAGGAGGGAGCCTGCGCCGAGGCATGGGCGCGGGGACGAAGCTGCACAGCCAGCGGGGACCCAGTGATGGCCCCGCACGTCAGATCTTGTCCCCTGGGGACCCTTGCCTCTACCACACCCTGGCCCTGCACTGAAAGGGCTCCCTGTCAGGAGACAGGACGGGCCCCAAGCCCTGCCCCTGAGGGAGACTCAGAGGCAAGGACCCAGGGTGCTCGGGGTTCCAGGGTGGGGCTCAGGAGGGGAGCGGGCTCTGCCCTCTGAGCCCCCATGGTGAAGGGGCGAGGGCAGCAGGGGACCCAGAGGTGATGGCTACCCACCAGGGAATGGCACTAGCTGGGGTGTGG
>gene=chr11_537441-538441; species=rheMac
GCAGCCGGAAGAACAGCCTGGAGTAGGAGACAGCGCCTGGCGGCGGAGGGCGCCCAGGGCCGAGCTGCCAGGGCCGGACACCTGGGCTGAGCCCTCAGGTGAGAGCCGAGCGCACCTTTGGGGTGGGAGCCACAGGCCTCGCCGTATGCCTGGTGGCAGGAGGGAGCCTGCGCCGAGGCGAGGGCGCGGGGACTAAGCAGCACAGCCAACGGGGACCCAGTGGAGGCCCCGCACGTCAGATCTGGTCCCCTGGGGACCCTTGCCTCCACCACCCCCTGGCCCTGCACTGAAGGGGCTCCCTGTCAGGAGGCAGGAGGGGCCCCAAGCCTTGCCCCTGAGGGAGATGCAGAGGCAAGGACCCAGGGTGCTTGGAGTTCCAGGGTGGGGCTCAGCAGGGGAGCGGGCTCTGCCCTCCCAGCGTCCATGGTGAAGGGGCAAGGGCTGCAGGGGA-CCAGAGGTGATGGCTACCCACCAGGGAATGGCACTAGCTGGGGTGTGG
>gene=chr11_778283-779283; species=hg19
agcacctgtcatccaagctacttgggaggctgaggcgggagaatcacgtgaacccagcgggggcagaggttgcaatgaaccaagattgcgccactgcactccagcctgggcgacagattgagactccttctcaaaaaaaaaaaaaaGCCACTGGCCTCTGGCTCCCCCTGGCCCAGCCTGGAGAAGGGTCCCTGACCCCCGTCAGACAAGCAGTGCACCCTGCctcacctgacacagagccctcccaccacaggggaagtgggagctgggagctcctggtacaggcaaggccgagagttgggttagggagcagAGGACGGAGCTGAGTGAGTGTCCAGTGTTAGGTGGGTGGGGGTGTTAGTGGATGGAGGTGTCTGAAGCCTCGCAGGCCTGCGGTCACACCACAGGCTGGGCCTAGCCGCTTGGAGAGCTTTCTGGATCTGCACAGGATCTTGTCCCCCACAGACACACACTGTGGGCCTCAAACCCGGGAGCAGGAG
>gene=chr11_778283-779283; species=bosTau
--------------------------------------------------------------------------------------------------------------------------------------------------------------------------------------------------------------------------------------------------------------------------------------------------------------------------------------------------------------------------------------------------------------------------------------------------------------------------------------------------------------------
>gene=chr11_778283-779283; species=calJac
-----------------------------------------------------------------------------------------------------------------------------------------------AAAGCCGTTGGTCTCTGGTTCCCCC-AGCTCAGCCTGGAGGAGGATCCCTGACCCCTGCCAAACAGGCAGTGCACCCTGCCTCACCTGACACAGAGCCCTCCTGCCATAAAGGAAGCGGGACCTGGGGGCTCCTGGCACAGGCAAGGCTGGGAGTTGGGCTGCGGAGTGGA-GACTGAGCTGAGTGAGTGTCCAGTTTCAGGCAAGTGCG----------------GGTGTCTGAAGCCTCTCAGGCCTGTGGGCACAGCACAGGCTGGGCCTAGCTACCTGGAGAACTTTCTGGATCTGCAGAGGATCACATCCCCCACAGGCGCACACTGTGGGCCTCAAACCCGGGAGCGGGAG
>gene=chr11_778283-779283; species=canFam
-------------------------------------------------------------------------------------------------------------------------------------------------------------------------GGCGAGGCCAAG------GTGC-TGGTCCCGGCCT-----GCACCCTGCCTGCCCTCAACCCC-GCAGGGCCCTCCTGTCTTGAGCGAAGCAGGAGCTAGCGGCTCCTGGCACTGGCAGGGCC-----TT--------GGACAGGGGACAG----GAG-------CC-GTGT---GTGTGTGGGAGAGAC--TGGATTAGA------------CCACGGGCCCAAGGTCAGAGC-CCAGCTAGGCCGAGGCACAC-GAGAGC------------------------------------------------------------GTGCTGGG-
>gene=chr11_778283-779283; species=equCab
-------------------------------------------------------------------------------------------------------------------------------------------------AACCACTGGCTCTGCCCTCTGCCCAGCCCAGCCCAG------CTCCACACCCCAGGCCTGACCACCAGCTCACCTGCCCTCACCCACTGCGAGGCCCTCCCACCCCAGGTGAAGCAGAAGCTGGGGGCTCCTGGCACTAGCGGGGCC-----TGGGGACAGGGGACAGGAGCCTG----GAG-------CCTGCATTGGGTGCACTGGGGAGAT--CAGATGGAGA----------CCCACAGCCCTGAGGTCAGACCACAGGCTGGGCCTAGCCACTC--AGAGCTTTCTGGATCTAGGGAGGGGGTGTCTCCCCCTATGCACAT-CCTTGAGTGTCATACCCAGGAGCTGGAG
>gene=chr11_778283-779283; species=gorGor
agcacctgtaatccaagctacttgggaggcggaggcgggagaatcacgtgaacccagcgggggcagaggttgcaatgagccccgatgggggctctgcactcccccctgggcgaccgagtgagactccttttcaaaaaaaaaaaaaaGCCACTGGCCTCTGGCTCTCCCTGGCCCAGCCTGGAGAAGGGTCCCTGACCCCCGTCAGACAAGCAGTGCACCCTGCCTCACCTGACACAGAGCCCTCCCGCCACAGGGGAAGTGGGAGCTGGGAGCTCCTGGCACAGGCAAGGCCGAGAGTTGGGTTGGGGAGCAGA-GACGGAGCTGAGTGAGTGTCCAGTGTTAGGTGGGTGGGGGTGTTAGTGGGTGGAGGTGTCTGAAGCCTCGCAGGCCTGCGGCCACACCACAGGCTGGGCCTAGCCGCTTGGAGAGCTTTCTGGATCTGCACAGGATCTTGTCCCCCACAGACACACACTGTGGACCTCAAACCCGGGAGCAGGAG
>gene=chr11_778283-779283; species=panTro
agcacctgtaatccaagctacttgggaggctgaggcgggagaatcacgtgaacctagcgggggcagaggttgcaatgaaccaagattgcgccactgcactccagcctgggcgacagagtgagactccttctcaaaaaaaaaaaaaaGCCACTGGCCTCTGGCTCCCCCTGGCCCAGCCTGGAGAAGAGTCCCTGACCCCTGTCAGACAAGCAGTGCACCCTGCCTCACCTGACACAGAGCCCTCCCGCCACAGGGGAAGTGGGAGCTGGGAGCTCCTGGCACAGGCAAGGCCGAGAGTTGGGTTAGGGAGCAGAGGACGGAGCTGAGTGAGTGTCCAGTGTTAGGTGGGTGGGGGTGTTAGTGGATGGAGGTGTCTGAAGCCTCGCAGGCCTGCGGTCACACCACAGGCTGGGCCTAGCCGCTTGGAGAGCTTTCTGGATCTGCACAGGATCTTGTCCCCCACAGACACACACTGTGGGCCTCAAACCCGGGAGCAGGAG
>gene=chr11_778283-779283; species=papHam
agcacctgtaatccaaactactcgggggactgagacgggagaatcatgtgaaccca--gggggcgaaggttgcaatgagccaagatcacgccactgcactccagcctgggtgacagagtgagactccttctcaaaaaaaaacaaaaaCCGCTGGCCTCTGGTTCCCCCTGGCCCAGCCTGGAGAAGGGTCCCTGACCCCTGTCAGACAGGCAGTGAACCCTGCCTCACCTGACGCAGAGCCCTCCTGCCACAAGGGAAGTGGGAGCTGGAAGCTCGTGGCACAGGCAAGGCCGAGAGTTGGGCTGGGTAGCAGA-GACAGAGCTCAGTGAGTGTCCAGTGTTAGGCGGCCGTGGGTGTTAGTGGGTGGAGGTGTCTG-AGCCTTGCAGGCCTGTGGTCACAGCACAGGCTGGGCCTAGTTCCTTGGAGAGCTTTCTGAATCTGCACAGGATCTCGTCCCCCACAGGCA--CACTGTGGGCCTCGAACCCAGGAGCAGGAG
>gene=chr11_778283-779283; species=ponAbe
----------------------------------------------------------------------------------------------------------------------------------------------------------------------------------------------------------------------------------------------------------------------------------------------------------------------------------------------------------------------------------------------------------------------------------------GGAGAGCTTTCTGGATCTGCACAGGATCTTTTCCCCCACAGGCACGCACTGTGGGCCTCAAACCCAGAAGCAAGAG
>gene=chr11_778283-779283; species=rheMac
agcacctgtaatccaaactactcggaggactgagacggaagaatcatgtgaaccca--gggggcggaggttgcaatgagccaagatcacgccactgcactccagcctgggtgacagtgtgagactccttctcaaaaaaaaacaaaCACCACTGGCCTCTGGTTCCCCCTGGCCCAGCCTGGAGAAGGGTCCCTGACCCCTGTCAGACAGGCAGTGAACCCTGCCTCACCTGACGCAGAGCCCTCCTGCCACAAGGGAAGTGGGAGCTGGAAGCTCGTGGCACAGGTAAGGCCGAGAGTTGGGCTGGGTAGCAGA-GACAGAGCTCAGTGAGTGTCCAGTGTTAGGCGGCCGTGGGTGTTAGTGGGTGGAGGTGTCTGAAGCCTTGCAGGCCTGTGGTCACAGCACAGGCTGGGCCTAGTTCCTTGGAGAGCTTTCTGAATCTGCACAGGATCTCGTCCCCCACAGGCA--CACTGTGGGCCTCAAACCCAGGAGCAGGAG
>gene=chr11_851089-852089; species=hg19
CTGGGGCTTTGCTGGCTGGGCTGGGGGAGGTGAAGTGATACCAAGGTCATTCTGTGCCCTATTCTTAATTCCTGAACCAGCTCCTGCAGCTGGGAGTCGGGGGTGTGGCCTCAGCTCCTGCCTAGGCTCTGGGCTTCAGAAGGAGGCTGTCCATCTGCATAAGGTCCAGCTGGGCCAAGTGCCCAGAAGCCTGGGTCTGCCTTCCCACCTCTCCCCTCCTGAGCCCAGGCTCCTTCTCTAGCCAGCTTGGGGTGGAGGCAGGGGGGTCCCTGGGAGGGACAGCCAGCCTGGGTTGCCTGCTGAGTGTGACCCAAGGAGGCTCTTGGCCCAGACATCCACCTCCAGAAGGGGTCACCCAAGGGTTTGTTTTCTGCAAGAGGCTCTGGAGGGGTGAGGCCCAGGCCTGAGGGGCGCCTTGGAGGTAGGGGTGGTGGGAGGTGTGGGTGTGGTCTGGAGCTGGTGGGTGTGGGGGGTGGGCTGCAGGTGGCTGAGTGACCAGA
>gene=chr11_851089-852089; species=bosTau
CCTGGGGTCCCACAGCCGGGCT---GCAGGGGAGATGATGCCAAGGTCAC--GCCGCTCCATTGATAATTCCTGATGCTCCTTCCATGG-TGAGAGCTGGGGGTGTGGCTGTCCTTCCTGCGGGGGCTCTGGACCCCAGAAGGAGGCCGCCCGTTCGCCTGAGCTCCACTTCCGCAAAAGGCTCAGAAA----GCACCACCTTGCTGCCCTGCCTCTCCTGGGCTCTGGCC-T----------------------AAGAAGCGAGGTCGCTGGGAAGAG------------------GGGGAGG---------------CTCCTGCCCCAGTTGCCCACCTCCCCAGG-GGTCATCAAAAGGTCA-TTCTCTGCAAGGAGCTCGGGAGGGG-------CGGGCCTGGAGCTGCCCCCAGAGGCCAGGAGAGCAGCAGAGGCAG--GTGTG-ACGGG---------------AGAGGGCTGCAGGTGGCCGTGTGACTGG-
>gene=chr11_851089-852089; species=calJac
CTGGGGCTTCACTGGCTGGGCTGGGGAAGGTGAAGTGATGCCAAGGTCGTTCTGTGCCCTTTCCTGGATTCCTGAATCTGCTCCTGCAGCTGGGAGCCGGGGGTGTGGCCTTAGCACCTGCCTGGGCTCTGGGCCTCAGAAGGAGGCTGTCAGTCTGCATGAGGTCCAGCTGGT---AGTGCCCAGAAGCCTGGGTGGGCCTTGCCACCTCTGCCCTC---GGCCCTGGCTCCTTCCCTCCCCAGCGTGGGGTGGGACCAGGGGGGTCCCTGGCAGGGACAACCAGCCCGGGCTGCCAGC----TGTCACCCA----------------AGACGTCCACCTCCAGAAGGGGTCACACTAGGCTTTGTCTTCTGCAAGAGGCTCCGGAGGGGTGA-GCCCAGGCCCTGGGGGCGCCTTGCAGGTGGGGGTGGCAGGAGACGTGAGTGTGGA-------------------------------GGGCGACTGAGTGACTGGA
>gene=chr11_851089-852089; species=canFam
CTGGGGTTCCACTGGCGGGGCTA--GGAGGAGAGAGGATGCCAAGGTCCCTCT-TGCTCCATGGGTAGTTCTGGA---------CATAACCGGGAGT-GAGGGTGTGGCTTTAGCTCCAGCCTGGGCTCTGGGCCCCACAAGGAGGCCATCCATTTACATGCTGTCCAGTTAGGCCACATACCCAGAGACCTGGGTCTATCTTTTTGCGCCTTTCTTGTCAGGCTGT-ACT-TTCCTCTTCCCAGCTAGTGGTAGAGGGAGAGGGGTCCCCGGAAGGGGTGTG--ACCCAAG-------------GAGACCCAAGG--AACCCTTCCCCAGATGCCTGCTTCCAGAGGTGGTCAGCCAAGGGTTGTTTCTCTACGAGAGACTCAGGAGGGATGAGGCCCAGGCCCAGAGTG---CCCTGAGGCCAGGAGGGCGGCAGAGGTGC--AAGG----------G-----GTGAACGAGTGGCTGGCAGAGTCTGCATGT----G
>gene=chr11_851089-852089; species=equCab
CTGGGGCTCCACTGGCCGGGCTGCAGGAGGAGAGATGATGCCAAGGTCACTTCCTGCTCCAT-GTTAATTCCTGGGCAGCCCTCCACAACTGGGAGTAGGAGGCGTGGCTTTAGCTCC--CCAGGGTTCT--AGACTGGAAGGAGGCTTTCTATTTGCATGTGGTCCAGTTAGGCCACATGCCTAGAAACCTGGGTCTG-CTTTCTACCCCTTCCATCCTGGTCCCTGGCT-TTTTTCTCCCTAGCT--TGGTGGGGAGAGA-GGGTCACTGGGAGGGGTGGCCAGCCTGAGCTGCCTGTGGGGTGTGACCCCAGGGGACTCCTGCTCCAGATGTTCAGTTCCAGAAGGGTTGACCTGAGTG----TTCTCTGCAAT-------GGAGGGGTGAGGCTCTGGCCCAGAGCG-------GAGGCTGGGAGGATAGCAGAGGAG---GTGGGCACCAGTATG-----GTTAGCAGATGGCTGCAGGTGACAGTGTGACCAGG
>gene=chr11_851089-852089; species=gorGor
-------------------GCTGGGGGAGGTGAAGTGATACCAAGGTCATTCTGTGCCCTATTCTTAATTCCTGAACCAGCTCCTGCAGCTGGGAGTCGGGGGCGTGGCCTCAGCTCCTGCCTAGGCTCTGGGCTTCAGAAGGAGGCTGTCCATCTGCATAAGGTCCAGCTGGGCCAAGTGCCCAGAAGCCTGGGTCAGCCTTCCCACCTCTCCCCTCCTGAGCCCAGGCTCCTTCTCTAGCCAGCTTGGGGTGGGGGCAGGGGGGTCCCTGGGAGGGACAGCCAGCCTGGATTGCCTGCCGAGTGTGACCCAAGGAGGCTCTTGGCCCAGACATCCACCTCCAGAAGGGGTCACCCAAGGGTTTGTTTTCTGCAAGAGGCTCTGGAGGGGTGAGGCCCAGGCCTGAGGGGCGCCTTGGAGGTAGGGGTGGTGGGAGGTGTGGGTGTGGCCTGGAGCTGGTGGGTGTTGGGGGTGGGCTGCAGGTGGCTGAATGACCAGA
>gene=chr11_851089-852089; species=panTro
CTGGGGCTTTGCTGGCTGGTCTGGGGGAGGTGAAGTGATACCAAGGTCATTTTGTGCCCTATTCTTAATTCCTGAACCAGCTCCCGCAACTGGGAGGCGGGGGCGTGGCCTCAGCTCCTGCCTAGGCTCTGGGCTTCAGGAGGAGGCTGTCCATCTGCATAAGGTCCAGCTGGGCCAAGTGCCCAGAAGCCTGGGTCTGCCTTCCCACCTCTCCCCTCCTGAGCCCAGGCTCCTTCTCTAGCCAGCTTGGGGTGGGGGCAGGGGGGTCCCTGGGAGGGACAGCCAGCCTGGGTTGCCTGCTGAGTGTGACCCAAGGAGGCTCTTGGCCCAGACATCCACCTCCAGAAGGGGTCACCCAAGGGTTTGTTTTCTGCAAGAGGCTCTGGAGGGGTGAGGCCCAGGCCTGAGGGGCGCCTTGGAGGTAGGGGTGGTGGGAGGTGTGGGTGTGGCCTGGAGCTGGTGGGTGTGGGGGATGGGCTGCAGGTGGCTGAGTGACCAGA
>gene=chr11_851089-852089; species=papHam
CTGGGGCTTTGCTGGCTGGGCTGGGGGAGGTGAAGTGATGCCAAGGTCATTCTGTGCCCTATCCTTAATTCCTGAACCAGCTCCTGCAGCTGGGAGTCAGGGGTGTGGCCTCAGCTTC-ACCTGGGCTCTGGGCTTC---AGGAGGCTGTCCATCTGCATGAGATCCAGCTGGGCCAAGTGCCCAGAAGCCTGGGTCTGCCTTCCCATCTCTCTCCTCCTGAGCCCTGGCTCCTTCTCTTGCCAGCTTGGGGTGGGGGCTGGGGGGTCCCTGGGAGGGGCAG-CAGCCTGGGTTGCCTGCCGGGTGTGACCCAAGGAGCCTCCTGGTCCAGACATCCACCTCCAGAAGGGGTCACCCAAGGGTTTGTTTTCTGCAAGGGGCTCTGAAGGGGTGAGGTCCAGGCCTGAGGGGTGCCTTGGAGGTAGGGG-GGTGGGAGACATGGGTTTGGGCTGGAGCTGGTGGGTGTGGGGGGTGGGCTGCAGGTGACTGAGTGACCAGA
>gene=chr11_851089-852089; species=ponAbe
CTGGGGCTTTGCTGGCTGGGCTGGGGGAGGTGAAGTGATACCAAGGTCATTCTGTGCCGTAGTCTTAATTCCTGAACCACCTCCTGCAGCTGGGAGTCGGGGGTGTGGCCTCAGCTCCTGCCTAGGCTCTGGGCTTCAGAAGGAGGCTGTCCATCTGCATGAGGTCCAGCTGGGCCAAGTGCCCAGAAGCCTGAGTCTGTCTTCCCACCTCTCCCCTCCTGAGCCCAGGCTCCTTCTCTAGCCAGCTTGGGGTGGGGGCA-GGGGGTCCCTGGCAGGGACAGTCAGCCTGGGTTGCCTGCCGGGTGTGACCCAAGGAGGCTCTTGGCCTAGACATCCACCTCCAGAAGGGGTCACCCAAGGGTTTGTTTTCTGCAAGAGGCTCTGGAGGGGTGAGGCCCAGTCCTGAGGGGTCCCTTGGAGGTAGGGGTTTTGGGAGGTGTGGGTGTGGCCTGGAGCTGGTGGGTGTGGGGGGTGGGTTGCAGGTGGCTGAGTGACCAGA
>gene=chr11_851089-852089; species=rheMac
CTGGGGCTTTGCTGGCTGGGCTGGGGGAGGTGAAGTGATGCCAAGGTCATTCTGTGCCCTATCCTTAATTCCTGAACCAGCTGCTGCAGCTGGGAGTCAGGGGTGTGGCCTCAGCTTC-GCCCGGGCTCTGGGCGTC---AGGAGGCTGTCCATCTGCATGAGATCCAGCTGGGCCAAGTGCCCAGAAGCCTGGGTCCGCCTTCCCATCTCTCTCCTCCTGAGCCCTGGCTCCTTCTCTCGCCAGCTTGGGGTGGGGGCTGGGGGGTCCCTGGGAGGGACAG-CAGCCTGGGTTGCCTGCCGGGTGTGACCCAAGGAGCCTCCTGCTCCAGACATCCACCTCCAGAAGGGGTCACCCAAGGGTTTGTTTTCTGCAAGGGGCTCTGAAGGGGTGAGGTCCAGGCCTGAGGGGTGCCTTGGAGGTAGGGG-GGTGGGAGACATGGGTTTGGGCTGGAGCTGGTGGGTGTGGGGGGTGGGCTGCAGGTGGCTGAGTGACCAGA
>gene=chr11_1075388-1076388; species=hg19
TGAGACCCCTGTGGTGGGGTGACCAAGGCCCAGCAGAGGGCCCGAGGATAGGAAGGAACCTTTCCCGGCCAGGGGCCCTGTGCTGGGCTCGAAGCTGCTTCCAGGTGCTTCTTCAGGGGCCTTCTCTCGAGGGTAGCTTGGGCAGCCTTCCCCCTCCGGGGCCACTCACCCCTCATTCCCCGCTGCTCCCTCAGAGGGCAGAACCCGAAACCACGGCCACAACGTCTGCAGCACCTGGGGCAACTTCCACTACAAGACCTTCGACGGGGACGTCTTCCGCTTCCCCGGCCTCTGCGACTACAACTTCGCCTCCGACTGCCGAGGCTCCTACAAGGAATTTGCTGTGCACCTGAAGCGGGGTCCGGGCCAGGCTGAGGCCCCCGCCGGGGTGGAGTCCATCCTGCTGACCATCAAGGATGACACCATCTACCTCACCCGCCACCTGGCTGTGCTTAACGGGGCCGTGTGAGTGTGGTCGGTGGCACCCCTCCCACATCCTA
>gene=chr11_1075388-1076388; species=bosTau
--------------------------------------------------------------------------------------------------------------------------------------------------------------------------------------------------------------------------------------------------------------------------------------------------------------------------------------------------------------------------------------------------------------------------------------------------------------------------------------------------------------------
>gene=chr11_1075388-1076388; species=calJac
TGAGACCCCTGGGGTGGGGTGACCAAGGCCCAGCAG------------TGGGAAC----CTTTCCCGGCCAGGG--CCTGTGCTGGGCTCGAAGCTGCTTCCAGGT-CTTCCGTGGGGCCCTCCTCCCGAGGGCAGCGTGGGCAGCCTTCCCCGGCCGGCGCCCCTCACCCCTCGTCCCCGGCTACTCCCTCAGAGGGCAGAACCCGAGACCACGGCCACAACGTCTGCAGCGCTTGGGGCGACTTCCACTACAAGACCTTCGACGGCGACGTCTTCCGCTTCCCCGGCCTCTGTGACTACAACTTTGCCTCCGACTGCAGAGGCTCCTACAAGGAATTCGCCGTGCACCTGAAGCGGGGTCTGGACCAGGCCGGGGCGACCCCCCAGGTGGAGTCCATCCTGCTGACCATCAAGGACGACACCATCTACCTCACCCGCCACCTGGCTGTGCTGAACGGGGCCGTGTGAGTGTGGCGGGCGGCGCCTCTCCCCCGTCC-A
>gene=chr11_1075388-1076388; species=canFam
-GGGGGCACTGGGCTAGGCGGACAGGGAGCCTTCCGGCGGCCCTCGCTG----------CCCATTCGGCAAATGGCTCCGTGCCGGGCTGGCTGAGACCCCCCTGTGGCCAAGGAGGGTCCC----TTGCGGGCAGCTGAGGTAGGGCCTC-GGGCCCGGGCTGCTCACCCTGCG--TCTCCC-GCTCTCCCAGAGGGCAGGACCCGGAACCACGGCCACAGCGTCTGCAGCACTTGGGGCGACTTCCACTACAAGACCTTCGATGGGGACGTCTTCCGCTTCCCGGGCCTGTGTGACTACAACTTCGCGTCCGACTGCAGGGACTCCTATAAGGAGTTCGCGGTTCACCTGAAGCGGGGCGCGGGCAGAGATGGGAAGCACCCCCAGCTTGAGTACATCCTGCTGAGCATCAAGGACGACACCATCTACCTCACCCCGCAGCTGGTTGTGGTGAACGGGGCCTTGTGAGTGGGG-------------------------
>gene=chr11_1075388-1076388; species=equCab
CAAGGGCGCGACACTGGAGACGCTGGGGGCTCGCGGG-----CGAGGTG----------ACCGTCTAGCAGAGGCCTCC-TGCAGGACCACCTGAGCCGCTTCAGTGCCTCTGGAGGGTCC------TGAGGGCGGTGGGGGCGGGGCCTG-GCGCCTGGGGGGCTCACGCTCCG--TCCCGCTGTTC-CCCAGAGGGCAGAACGCGCAACCACGGCCACAATGTCTGTAGCACCTGGGGCGACTTCCACTACAAGACCTTCGATGGTGACGTCTTCCGCTTCCCCGGCCTCTGCGACTACAACTTCGCCTCGGACTGCCGTGACACCTACAAGGAGTTTGCTGTGCACCTGAAGCGGGGCCCAGGCCGCAAGGGTGGCCACCCCCAGGTCGAGTACATCCTGTTGACCGTCAAGGACGACACGGTCTACCTCACCCCCGAGCTGGCTGTGCTGAATGGGGCTAAGTGAGTGCGG--GGCGGCATCC-CCCCACATCCTA
>gene=chr11_1075388-1076388; species=gorGor
TGAGACCCCTGTGGTGGGGTGACCAAGGCCCAGCAGAGGGCCTGCGGATAGGAAGGAACCTTTCCCGGCCAGGGGCCCTGCGCTGGGCTTGAAGCTGCTTCCAGGTGCTTCTTCAGGGGCCTCCTCTCGAGGGTAGCTTGGGCAGCCTTCCCCCTCCGGGGCCACTCACCCCTCATTCCCCGCTGCTCCCTCAGAGGGCAGAACCCGAAACCACGGCCACAACGTCTGCAGCACCTGGGGCGACTTCCACTACAAGACTTTCGACGGGGACGTCTTCCGCTTCCCCGGCCTCTGCGACTACAACTTCGCCTCCGACTGCCGAGGCTCCTACAGGGAATTTGCTGTGCACCTGAAGCGGGGTCCGGGCCAGGCTGAGGCCCCCGCCGGGGTGGAGTCCATCCTGCTGACCATCAGGGATGACACCATCTACCTCACCCGCCACCTGGCTGTGCTGAACGGGGCCATGTGAGTGTGGTCGGTGG-GCCCCTCCCACATCCTA
>gene=chr11_1075388-1076388; species=panTro
TGAGACCCCTGTGGTGGGGTGACCAAGGCCCAGCAGAGGGCCCGTGGATAGGAAGGAACCTTTCCCGGCCAGGGGCCCCGTGCTGGGCTCGAAGCTGCTTCCAGGTGCTTCTTCAGGGGCCTTCTCTCGAGGGTAGCTTGGGCAGCCTTCCCCCTCCGGGGCCACTCACCCCTCATTCCCCACTGCTCCCTCAGAGGGCAGAACCCGAAACCACGGCCACAACGTCTGCAGCACCTGGGGCGACTTCCACTACAAGACCTTCGACGGGGACGTCTTCCGCTTCCCCGGCCTCTGCGACTACAACTTCGCCTCCGACTGCCGAGGCTCCTACAAGGAATTTGCTGTGCACCTGAAGCGGGGTCCGGGCCAGGCTGAGGCCCCCGCCGGGGTGGAGTCCATCCTGCTGACTATCAAGGATGACACCATCTACCTCACCCGCCACCTGGCTGTGCTGAACGGGGCCATGTGAGTGTGGTCGGTGGCACCCCTCCCACATCCTA
>gene=chr11_1075388-1076388; species=papHam
TGAGACCACTGTGGTGGGGTGACCAAAGACCAGCAGAGGGTCCGCGGATAGGAAG----CTTTCCCGGCCAGGGGCCCTGCGCTGGGCTGGAAGCTGCTTCCAGGTGCTTCCGCAGGGCCCCCCTCTTGACGGTAGCCTGGGCAGCCTTCCCCCACCGGGGCCACTCACCCCTCATTCACTGCTGTTCCCTCAGAGGGCAGAGCCCGAAACCATGGCCACAACGTCTGCAGCACCTGGGGCGACTTCCACTACAAGACCTTCGACGGGGACATCTTCCGCTTCCCCGGCCTCTGCGACTACAACTTCGCCTCCGATTGCCGAGGCTCCTACAAGGAATTTGCCGTGCACCTAAAGCGGGGCCCGGGCCAGGCTGAGGCCCCCGCCAGGGTCGAGTCCATCCTGTTGACCATCAAGGATGACACCATCTACCTCACCCGCCACCTGGCTGTGCTGAACGGGGCCATGTGAGTGTGGTCGGTGGCACCCCTTCCACATCCTA
>gene=chr11_1075388-1076388; species=ponAbe
TGAGACCCCTGTGGTGGGGTGACCAAAGCCCAGCAGAGGGCCCGCGGATAGGAAGGAACCTTTCCCGGCCAGGGGCCCTGTGCTGGGCTCGAAGCTGCCTCCAGGTGCTTCTGCAGGGGCCTCCTCTCGAAGGTAGCTTGGGCAGCCTTCCCCCTTCAGGGCCACTCACCCCTCATTCCTCGCTGCTCCCTCAGAGGGCAGAACCCGAAACCACGGCCACAACGTCTGCAGCACCTGGGGCGACTTCCACTACAAGACCTTCGACGGGGACGTCTTCCGCTTCCCTGGCCTCTGTGACTACAACTTCGCCTCCGACTGCCGAGGCTCCTACAAGGAATTTGCTGTGCACCTGAAGCGGGGCCCGGGCCAGGCTGAGGCCCCCGCCGGGGTGGAGTCCATCCTACTGACCATCAAGGATGACACCATCTACCTCACCCGCCACCTGGCTGTGCTGAACGGGGCCATGTGAGTGTGGTCGGTGGCACCCCTCCCACATCCTA
>gene=chr11_1075388-1076388; species=rheMac
TGAGACCGCTGTGGTGGGGTGACCAAAGACCAGCAGAGGGTCCGCGGATAGGAAG----CTTTCCCGGGCAGGGGCCCTGCGCTGGGCTGGAAGCTGCTTCCAGATGCTTCCGCAGGGCCCTCCTCTTGAGGGTAGCCTGGGCAGCCTTCCCCCACCGGGGCCACTCACCCCTCATTCACTGCTGTTCCCTCAGAGGGCAGAGCCCGAAACCATGGCCACAACGTCTGCAGCACCTGGGGCGACTTCCACTACAAGACCTTCGACGGGGACATCTTCCGCTTCCCCGGCCTCTGCGACTACAACTTCGCCTCCGATTGCCGAGGCTCCTACAAGGAATTTGCCGTGCACCTAAAgcggggcccgggccaggctggggcccccgccggggTCAAGTCCATCCTGCTGACCATCAAGGATGACACCATCTACCTCACCCGCCACCTGGCTGTGCTGAACGGGGCCATGTGAGTGTGGTCGGTGGCACCCCTTCCACATCCTA
>gene=chr11_1594450-1595450; species=hg19
ATGCTGAGCGGGGTTTGGGGCTCCCCCTTTCCATACTCAGTCTTCCTGCCAGCCTCAGAGCTGAGTACACCGTTGGCGATTAATAAGCGCTTGCAGCTCCCTTCCCTGGCCAGCCTGAGGGGAGCGGCAGTGGCCCGTATGGGGTGGGGGTGGCGGTGGAGTGCGTCCTGGCGCAGAGCTGGCACACAGCACAAACAAACGCCTTGGCGGGAGTGGGTCTGTCCCGGAAGGGAGCCCAGGGGTTATTGGGGTTGGGGCTGCGCCCCAAAGCGGGAGGGCCCTGCGAGAAGGGAGGCCCTGGCTGGAGGGGGACCCTGAGACTGGAGGTGCCGGACCCGGATGCGGGGCCAGGTGAGTAGGGCTGCCTGCTGCAGCCTTGCTGGGTTTGAAAAGTGGGGGAGGCTTGGCCCTGGGAGGGGGCAGGAGGATTCAGGCTGAGACCCGGAGGGGGCGAAGGAGGTCCTTGAGGAGGCAGTCACAGGCCTGAAAGGACCTGGGAC
>gene=chr11_1594450-1595450; species=bosTau
GTGATGGCCAGGGCCTTGGCCTC-TCTTTCCCACTCTCAATTCTCCTGATGGCTTCAGAGCTTTGTCCACAGTAGGT----------------GGG--CCTCTCCCTTGCTAGCCTGAGCA---CTCAGGTTGAGTATTTGGGGTGTGTGTGGAG---GAGTGTGTCTTGACTCCGAGCCAGCACTTTGG-ATAACAAACATC---GTGGGGTGGGGGCTGTCCCGGAAGGTAACTCCAGGGCTATTTGGGCTGGGGCTGGGTTGGAAGGAGTAAGGTGTTGCTGAGGAGAGAAGCCCTGGCTGGAGGTGGACCCTGAACAGCGAGATGCCCAGCCCAGGTGCATAGCCAGGT---CAGGTCTGGATGGGGGGAGCTTGTTGCATCTGAAAAATGGGGGAGGCTTGCTCCTGGGAGAGTGTAGGAAGATTCAGGCTGAGCCCCTGAGCCCATATCAGAGGCCCTTGGGGAAGCATGGACAGAACCCAAAGGGCCTGGGAC
>gene=chr11_1594450-1595450; species=calJac
GTGCTGAGCGGGGCTCCGGGTCCCCCGTTTCCATACCCAGTCTCCCTGCCGGCCTCAGAGCGGAG--CACAAATGGGGGTTAATAAGTGCTTACAGCTCCC-TCCCTGGCTAGCCTGAGGGGACCGGCAGTTGCCCGTGTGGGGTG------------------------------------------------------------------------------------------------------------------------------------------------------------------------------------------------------------------------------------------------------------------------------------------------------------------------------------------------------------------
>gene=chr11_1594450-1595450; species=canFam
GCGCTGGGTGGGTGTCGGG--CCCCTTTGCTGATCCTCATTCCTGTTGACAGCCTCAGAGCTTT--ACAGAGTAGGTGTTTAGCAAGGGCCTGAGGC-CTCCTTCCTGGCTGGCCTGAGGAATGTGGGGGTTGTGTGTAGGGG---------------GAGCGTGTCCTGGCAAAGAGCCAGCACCAGGG----ACAAACAATCACCTGGGCCTGA------CCTGGAAGGTAACCCAGGGGCTATTTGGGCTGGAGCTGGGGTGTCTGGAA------TCTGCTGAGAAGAGAGGTCTT--CCAGAGGCCGATCCTGAGGTGGGGAATGTCCAACCCAGATGCATGGCCAGGT---CAGTGCTGCGTGGTGGGGCCTTGCTGTGTCTGAAAAGT-------GCTGGGCCCTGGGAGGGGACAGGAGGACTCAGGCTGAGCCTCGGAGGGGACACATGAGGCCCCTGGA-GAGCATGGAAAGG-TCCAGAAGGTCTGGGAC
>gene=chr11_1594450-1595450; species=equCab
GTGCTGGGTAAGGCTCGGGCCTCCCCTTTCTCATACTCAGTTCTCCAGAGAGGCTCAGAGTTGTGCACATAGTAGGTGCATAGGAAGTGTTTGGGG--CGCCTCCCTCGCTGGCCTGAGGAGTGTCTGGGCTGAGCATATGGGGTCTGTGTGGGG---GAGAGTGCCCTGGCTCAGAGCCAGC-----------ACAAACATCTTTTGGGGAGTGAGGCTCTCCCGGAAGGTAACCCAGGGGCTATTTGGGCT------------CAAGGAGGCGCGTCCTGCTGAGAAGACAGGTGCTGGCCGGAGGTGGATTCTGAGCTGGGGGGTGCCGAGCCTGGATGCATGGCCAGGT---CAGTGGTGCATTGTGGGGGCTTGCTGGGTCTGAAAAGTGGGGGAGGCCAGGCCCTGAAGGGGGGCAGGAGGATTCCGACTGAGCCCCAGAGGAGGTACGTGACGCCCTTGGGCAAACACAGACAGA-CCTGAAGGGCCTGTGAC
>gene=chr11_1594450-1595450; species=gorGor
------------------------------------------------------------------------------------------------------------------------------------------------------------TGGAGTGCATCCTGGCGCAGAGCTGGCACACAGCACAAACAAACGC--------------------CCCGGAAGGGAGCCCAGGGGTTATTGGGGTTGGGGCTGCGCCCCAAAGCGGGAGGGCCCTGCGAGAAGGGAGGCCCTGGCTGGAGGGGGACCCTGAGACTGGAGGTGCCGGACCCGGATGCGGGGCCAGGCGAGTAGGGCTGCCTGGTGCAGCCTTGCTGGGTTTGAAAAGTGGGGGAGGCTTGGCCCTGGGAGGGGGCAGGAGGATTCAGGCTGAGACCCGGAGGGGGCGAAGGAGGTCCTTGAGGAGGCAGTCACAGGCCTGGAAGGACCTGGGAC
>gene=chr11_1594450-1595450; species=panTro
ATGCTGAGCGGGGTTTGGGGCTCCCCCTTTCCATACTCAGTCTTCCTGCCAGCCTCAGAGCTGAGTACACCGTTGGCGATTAATAAGCGCTTGCAGCTCCCTTCCCTGGCCAGCCTGAGGGGAGCGGCAGTGGCCCGTATGGGGTGGGGGTGGCGGTGGAGTGCGTCCTGGCGCAGAGCTGGCACACAGCACAAACAAACGCCTTGGCGGGAGTGGGTCTGTCCCGGAAGGGAGCCCAGGGGTTATTGGGGTTGGGGCTGCGCCCCAAAGCGGGAGGGCCCTGCGAGAAGGGAGGCCCTGGCTGGAGGGGGTCCCTGAGACTGGAGGTGCCGGACCCGGATGCGGGGCCAGGTGAGTAGGGCTGCCTGGTGCAGCCTTGCTGGGTTTGAAAAGTGGGGGAGGCTTGGCCCTGGGAGGGGGCAGGAGGATTCAGGCTGAGACCCGGAAGGGGCGAAGGAGGTCCTTGAGGAGGCAGTCACAGGCCTGAAAGGACCTGGGAC
>gene=chr11_1594450-1595450; species=papHam
GTCCTGAGCGGGGTTCGGAGCTCCCCCTTTCCATACTGAGTCTTCCTGCCAGCCTCCGAACTGAGTACACAGTTGGCGATTAATAAGCGCTTGCAGCTCCCCTCCCTGGCCAGCCTGAGGGGAGCGGCAGTGGCCCGTATGGGATAGGGGTGGCGGTGGAGTGCGTCCTGGCACAGAGCTGGCACACAGCACAAACGAACCCCTTGGCGAGAGTGGGGCCGTCCCGGAAGGGGGCTTAGGGGTTGTTGGGGTTGGGACTGCGCCCCGAAGCGGGAGGGCCCTGCGAGAATGGAGGCCCTGGCTGGAGGGGAATCCTGAGGCTGGAGGTGCCAGACCCGGATGCGGGGCCAGGTGAGTAGGGCTGCGGGATGCAGCCTTGCTGGGTTTGAAAAGTGACGGAGGCTTGGCCCTGGGA-GGGGCAGGAGGATTCAGGCTGAGACCCAGAGGGGGCAAAGCAGGTCCTTGAGGAGGCA--CACAGGCCTGGAAGGGCCTGGGAC
>gene=chr11_1594450-1595450; species=ponAbe
GTGCTGAGCGGGGTTTGGGGTTCCCCCTTTCCATACTCAGTCTTCCTGCCAGCCTCAGAGCTGAGTACACAGTTGGCGATTAATAAGCGCTTGCAGCTCCCTTCCCTGGCCAGCCTGAGGGGAGCGCCAGTGGCCCGTATGGGGTGGGGGTGGCGGTGGAGTGCGTCCTGGCGCAGAGCTGGCACACAGCACAAACAAACGCCTTGGCGGGAGTGGGTCTGTCCCGGAAGGGAGCCCAGGGGTTATTGGGGTTGGGGCTGCGCCCCAAAGCGGGAGGGCCCTGCGAGAAGGGAGGCCCTGGCTGGAGGGGGACCCTGGGACTGGAGGTGCCGGACCCGGATGCGTGGCCAGGTGAGTAGGGCTGCGGGATGCAGCCTTGCTGGGTTTGAAAAGTGGGGGAGGTTTGGCCCTGGGAGGGGGCAGGAGGATTCAGGCTGAGACCCGGAGGGGGCGAAGGAGGTCCTTGAGGAGGCAGTCACAGGCCTGGAAGGATCTGGGAC
>gene=chr11_1594450-1595450; species=rheMac
GTCCTGAGCGGGGTTCGGGGCTCCCCCTTTCCATACTCAGTCTTCCTGCCAGCCTCAGAACTGAGTACACAGTTGGCGATTAATAAGCGCTTGCAGCTCCCCTCCCTGGCCAGCCTGAGGGGAGCGGCAGTGGCCCGTATGGGATAGGGGTGGCGGTGGAGTGCGTCCTGGCACAGAGCTGGCACACAGCACAAACGAATCCGTTGGCGAGAGTGGGGCCGTCCCGGAAGGGAGCCTAGGGGTTGTTGGGGTTGGGACTGCGCCCCGAAGCGGGAGGGCCCTGCGAGAAGGGAGGCCCTGGCTGGAGGGGGATCCTGAGGCCGGAGGTGCCAGACCCGGATGCGGGGCCAGGTGAGTAGGGCTGCGGGATGCAGCCTTGCTGGGTTTGAAAAGTGGCGGAGGCTTGGCCCTGGGA-GGGGCAGGAGGATTCAGGCTGAGACCCAGAGGGGGCAAAGCAGGTCCTTGAGGAGGCA--CACAGGCCTGGAAGGGCCTGGGAC
>gene=chr11_1687388-1688388; species=hg19
CCCGGGCTGGCCTGGCTCACTCCGTGTCACAGATATTCCCACAGAGACCCCAGCGAGACCTGCAGAACATTACAGCAGAATGAAGGAGAGCCAGAGGAAGAGGCAGATGTGCTGGCCTGTAAACAGTCTGATTTCCAATGTAAACCAGATTCAGGCCCACGACATCAGGTAAACATCTGCATCAGAgcccccggccccccaccgcccgggaggccccggggTCCACACGGCCGACTCTGGGACCCGTCACAGTGACCGCCGAGACATTTCGTAATTAGGCAAAATTGATCCTTGCATTCCTTCCCTAAATCCCAAATCTCTGCAATTTTACTTCTTCTCAAAAATGAAAACATTTGGCAATTAGCTGATCCAAGTGAAAAAGGTAGAGAATGTGCTCTCAACTGGAAAATGCCAATTAAGGAAGCAGCTCTGACTTCCCACCCGCCCTGGCTAAGCTGGGAGCTTATCTTCCCCGAGAAGAATCTGCTGGGATAAGGGGG
>gene=chr11_1687388-1688388; species=bosTau
ccggAGATGGCGTGACTGCAGTGATGTTAGCGATAGTCCCACAGGGACCCCGGAGAGACCTGCAGAGCGTTACAGCCAAGCGGACGAGAAGCAGAGG-GGAGACAGATGTGCTGGGCTGTAAACAGTCTGATTTTCAATGTAAACCAGACTCGGGCCCAGGACTCCAGGTAAGCGTCCGAGGCAGAG--CCCG---------CCCCGCGGGGGCCC-AGGCTCTGCAGC-CCTACTCTGGGACGCGTCAGAGTGACCGCCGAGACGGTCCGTAATTAGGCGAAATTGG-TCTTGCATTCCTCCCCTAAATCCCCAATCTCTGCAATTTTAGGTCTTCTCAAAAAGGAAAACATTTGCTAATTAAATGATACAAGTGAAAAAAGCATAGAATGTTCCGTCGACTGGAAAATACCCATTAGGGAAGCGGCTCTGCTTTTCCTCCCACCTTGGCTGAGCGGGGCGCTTATCT-CGCTGTGAGGGGTCTGCTGGG--AGCGGGG
>gene=chr11_1687388-1688388; species=calJac
CTGGGGTTGGCCTGGCTCCCTCCATGTCTCAGATATTCCCACAGAGACCTCAGCGAGACCTGTAGAACATTACAGCAAAGTGAAGGAGAGCCAGAGGAAGAGGCAGCTGGGCTGTCCTGTAAACAGTCTGATTTCCAATGTAAACCAGATTCAGGCCCACGACATCAGGTAAACATCTGCATCTGAGCCCCCGG-CCCCCACCGCCCGGGAGGCCCCGGGGTCCACATGGCCGACTCTGGGACCCGTCACAGTGACCGCCGAGACATTTCGTAATTGGGCAAAATTGATCCTTGCATTCCTTCCCTAAATCCCAAATCTCTGCAATTTTACTTCTTCTCAAAAATGAAAACATTTGGCAATTAGCTGATCCAAGTGAAAAAGGTGGAGAATGTTCTCTCAACTGGAAAATGCCAATTAAGGAAGCGGCCCTGACTTCCCA-CCGCCCCGGCTAAGCTGGGAGCTTATCTTCCCCGGGAGGAATCTGCTGGGATAA-GGGG
>gene=chr11_1687388-1688388; species=canFam
GCGGACATGGCGAGGCTCGCGTGATGGCGCAGACCATCCCG-GGGGACCCGA--GAGACCTGCGCAACGTTAGCACAAATGAAAGGGAAGGAGAGGG-AGACACAGACGCGGTGTCCTGTAAACAGTCTGATTTTCGATGTAAACCAGATTCTGGCCCGGGACGTCAGGTAAACATCTGTGCCAGAG--CCCGGCCCCCCACCTCCGGGGAGGCCC-CGGGTCTGCATCGCCTACTCTGGGACACGTCAGAGTGACCGCCGAGACATTTCGTAATTAGGCAAAATTGG-TCTTGCATTCCTTCCCTAAATCCCCAATCTCTGCAATTTCAGGTCTTCTCAAAAATGAAAACATTTGGTAATTCAATGACACAAGTGAAAAAAGCATAGGATGTTCTGTCAACTGGAAAATACCAATTAGGGCAGCAATCCTGATTTTCCACCCACCTCGGCTGAGCCGGGAGCTTATCTCCGGGGAGAGGAATCTGCCGGGACCGGGGGC
>gene=chr11_1687388-1688388; species=equCab
GTGGAGCTGGCGTGACTCGCGCGGTGTCGCAGCCCACCCCACAGGGACCTGAGTGAGCCCTGTGGAACGTTACAGCCAAACGAGAGGAGGGAGGGGG-----ACAGATGTGCGGTCCTGTAAACAGTCTGATTTTCAACGTAAACCAGATCCTGGCCCCGCACGTCAGGTAAACATCTGCATCGGAG---CCGGCCCCCCACCTCCACGGAGGCCC-CGGGCCTGCATCGCCTACTCTGGGACACGTCAGGGGGACCGCCGAGACATTTGGTAATTAGGCAAAATTGG-TCTTGCATTCCTGCTCTAAATCCCCAATCTCTGCAATTTTAGGTCTTCTCAAAAATGAAAACATTTGGTAATTAAATGACACTGGTGAGAAAAGCATAGAGTGCTCTCTCAACTGGAAAATACCAATTAAGGAAGGAATTCTCA-TTTCCACCCACCTTGGCTGAGCCGGGAGCTTATCTTTGCTCTGAGGAATCTGCTGGG--CTAAGGC
>gene=chr11_1687388-1688388; species=gorGor
--------------------------------------------------------------------------------------------------------------------------------------------------------------------------------------------------------------------------------------------------------------------------------------------------------------------------------------------------------------------------------------------------------------------------------------------------------------------------------------------------------------------
>gene=chr11_1687388-1688388; species=panTro
CCCGGGCTGGCCTGGCTCACTCCATGTCACAGATATTCCCACAGAGACCCCAGCGAGACCTGCAGAACATTACAGCAGAATGAAGGAGAGCCAGAGGAAGAGGCAGATGTGCTGGCCTGTAAACAGTCTGATTTCCAATGTAAACCAGATTCAGGCCCACGACATCAGGTAAACATCTGCATCAGAgcccccggccccccaccgcccgggaggccccggggTCCACACGGCCGACTCTGGGACCCGTCACAGTGACCGCCGAGACATTTCGTAATTAGGCAAAATTGATCCTTGCATTCCTTCCCTAAATCCCAAATCTCTGCAATTTTACTTCTTCTCAAAAATGAAAACATTTGGCAATTAGCTGATCCAAGTGAAAAAGGTAGAGAATGTGCTCTCAACTGGAAAATGCCAATTAAGGAAGCAGCTCTAACTTCCCACCCGCCCTGGCTAAGCTGGGAGCTTATCTTCCCCGAGAAGAATCTGCTGGGATAAGGGGG
>gene=chr11_1687388-1688388; species=papHam
-------------------------------------------------------------------------------------------------------------------------------------------------------------------------------------------------------------------------------------------------------CACGGTGACCGCTGAGACGTTTCGCAATTAGGCAGAATTGATCCTTGCATTCCTTCCCTAAATCCCACATCTCTGCAATTTCACTTCTTCTCAAAAATGAAAACATTTGGCAATTAGCTGATCCAAGTGAAAAAGGTAGAGAATGTGCTCTCAACTGGAAAATGCCAATTAAGGAAGCAGCTCTGACTTCCCACCCGCCCTGGCTAAGCTGGGAGCTTATCTTCCCCGAGAGGAATCTGCTGGGATAAGGGGG
>gene=chr11_1687388-1688388; species=ponAbe
CCCGGGCTGGCCTGGCTCACTCCGTGTCACAGATATTCCCACAGAGA-CCCAGCGAGACCTGCAGAACATTACAGCAAAATGAAGGAGAGCCAGAGGAAGAGGCAGATGTGCTGGCCTGTAAACAGTCTGATTTCCAATGTAAACCAGATTCAAGCCCACGACATCAGGTAAACATCTGCATCAAAgcccccggccccccaccgcccgggaggccccggggTCCACACGGCCGACTCTGGGACCCGTCACAGTGACCGCCGAGACATTTCGTAATTAGGCAAAATTGATCCTTGCATTCCTTCCCTAAATCCCAAATCTCTGCAATTTTACTTCTTCTCAAAAATGAAAACATTTGGCAATTAGCTGATCCAAGTGAAAAAGGTAGAGAATGTGCTCTCAACTGGAAAATGCCAATTAAGGAAGCAGCTCTGACTTCCCACCCGCCCTGGCTAAGCTGGGAGCTTATCTTCCCCGAGAAGAATCTGCTGGGATAAGGGGG
>gene=chr11_1687388-1688388; species=rheMac
CCTTGGCTGGCCTAGCTCACTCCGTGTCACAGATATTCCCACAGAGACCCCAGCGAGACCTGCAGAACATTACAGCAAAATGAAGGAGAGCCAGAGGAAGAGGCAGATGTGCTGGCCTGTAAACAGTCTGATTTCCAATGTAAACCAGATTCAGG-CCACGACATCAGGTAAACATCTGCATCACAG-CCCCGGGGCCCCACCGCCCGGGAGGCCCCGGGGTCCACACGGCCGACTCTGGGACCCGTCACGGTGACCGCTGAGACATTTCGCAATTAGGCAGAATTGATCCTTGCATTCCTTCCCTAAATCCCACATCTCTGCAATTTCACTTCTTCTCAAAAATGAAAACATTTGGCAATTAGCTGATCCAAGTGAAAAAGGTAGAGAATGTGCTCTCAACTGGAAAATGCCAATTAAGGAAGCAGCTCTGACTTCCCACCCGCCCTGGCTAAGCTGGGAGCTTATCTTCCCCGAGAGGAATCTGCTGGGATAAGGGGG
>gene=chr11_2040283-2041283; species=hg19
TCTCACAGCTCCACAGGTGCAGATGGCCGTGGCCCTGTGCCACCCCTCTACAAACCACCAAGCCAGAGCAGGGTGGGGGTGCCAGGCCCCGGGGCTGAGGGCCACAGGAAGGCTTGGGGATTAGACGTGTTTCCCTTCCCTCTACATGCTCTGTCTCGCAGAAGCTGGCCCGGGAGGACTCCTGTCACCTTTTAAGGTGAATTTCCTATTAAGAAGATGCTTTTGTTCAGATATTGCCCAGTGGAATGTGCTTTCCTTAGTCCCACCCAGGGAAGCCAGCGGGCACCGCCTTGAGCAGTGACAGTGACCGGTAGTAGGGATCTGCCTGCGGCTGGAGGCCTCGTAGGAGACTTTCACGGAGTGCCTGGTCTCCTGAACCATCCGCGGAGGGGCAGAAGGCCCCTGGCACGTCAGATCTCTTGTCCTTGTTTAAACAAAATGGAATATTTTCCCCTTAATAAAACTCTTGGGAAGAATTGCCCATTTCTGTCTTTCAGGGA
>gene=chr11_2040283-2041283; species=bosTau
TCACTTAG-CCCCCAGGCACAGAAGGCAGTGGCCCTGAGCT----CCCAGAA-GCTGACAAGCTGAGACAGGGGCA-GGTGCCGGGCCCCAGC-------------GGAGACCCCAGGGATTAAG-------CCTTGCCCCCGACCTGGTCCATCTCATGGAAGCTGTCCTGGGAGGA-------CACCTTTTATGGTGAACCTCCTATT---ACGATTCCTCTGTGCAG--AGAGGCAGATGGACTCTGGG---------------TCTTGGGGGCTGGTGGTG----------------GAGTGACAGGTGGAAGGGA-CCCCCAGC-----------------GCCACCACTGTGGAGCGCTCTGGCCCTCGGAT-GTCGACCCA-GGGCCGACGGCCTCCATGGCGTCAGCTCTCCTGTCCTTGTCTGACCTGGAGCAAATACTGTCCCTTTAATAAAATTCTTGGGAAGAGCTGCCAGCTTCTGGTCTTCAGGAA
>gene=chr11_2040283-2041283; species=calJac
TCTTGCAGCTCTGCAGGTGCAG----CCGTGGCCCTGTGCCATCCC--------CCACCAAGCCAGAGCAGAGTGGGGGTGCCAGGCCCCAGGGCTGA-----------------------------TGTTTCCCTTCCCTCCACATGCTCTG-CTCGCAGAAGGTGGCGCGGGAGGACACCTGTCACCTTTTAACGTGAATTTTCTATT---AAGATGCTTCTGTTCAGAAAATGCCCCATGGAATGTGCTTTCCTTAATTTCACCCTGCAGAGCCTGCAGGCGCCGCCTTGAGCAGTGAGACTGACAGGTAGCAGGGACCTGCCTGGGGATGGGGACCTTGTG-------TTCA-----------GTGTCCTGATCCGTCTGTGGAGGGGCAGAAGGC-CCTGGCTTGTCAGATCTCTTACCCGCATTTAAACAGAATGGAATATTTT-CCCTCAATAAACCTCTTGGGAAGAATTACCCATTTCTGCTTTTAAGGAA
>gene=chr11_2040283-2041283; species=canFam
CTATGTGGCCGCCCTTGTGCATTTGGCTGTGGCCCCGAGCCCCCCCCCCGACGGTGGACATGCTgggacaggggtgggg---aaggc----gt-------------gggaggcgggggG--------------CTGGGTCCTGAGCCGTACAGTCTCCTCCGCAAAGCCCCACAGGAA--------AGCCTTGTTTCTGACCTCTCCATC---TCGCCGCCTGGGAAGAC--ACCGGCCGATGGAATGCGCTTTACCTAATCCA--CGCAGCGGGCCAGCAGGCGCC------TGCCG-GAGAGTGGCAGGTCCAAGGGA-TGCCCTGGG-CTGCTGCAGCCCTGAGCCACTTTTATGGAGTGTTCCGG-GCCCAGCCCGTCAGCGGAGGGGCAGGTGGCCTCCCGAGGGTCAGGTCTCCTGTCCTCGTCTGACGAGGAGTGAGTATTTTCCCCTTAGTAAAGTTCTGGGGAAGAGTTGCCAGTTTCTGGTTTTCGGGAA
>gene=chr11_2040283-2041283; species=equCab
CCACTTGGCCCTCCAGGCGCAGATGGCTGTGGCCCTGAGCC----CCCCAGAGGCAGACAAAC-GGGGCAGGGGAGGGGTGCCAGGC----CT-------------TGACGGCGGGGGG--------------CTT--------GCGGTGCGG------------------------------------CTGGTTCATGAGCCTCCCATC---T-----CCTTAGCAAAC--ACCG-------------------------------GCCTCGGGACA---------------------GGTAGGGACAGGTAGAGGGGACCGGCCTGGG-CTG-GGGAGTCTCGAGTGACTTTTATGGAGTGTCCCGGCTCCTAACTCATCGACGAAGGGGCAGACTGCTTCCCTCGAGTCAGATCTCCTGTCCTTGTTGAACTCGAAGCAAATGTTTTCCCCTTAATGAAATTCTTGGGAAGAATCGCCAGTTTCTGGTTTTCGGGAG
>gene=chr11_2040283-2041283; species=gorGor
TCTCACAGCTCCACAGGTGCAGATGGCCGTGGCCCTGTGCCACCCCTCTACAAACCACCAAGCCAGAGCA-GGTGGGGGTGCCAGGCCCTGGGGCTGAGGGCCACAGGAAGGCTTGGGGATTAGACGTGTTTCCCTTCCCTCGACGTGCTCTGTGT-GCAGAAGCTGGCCCAGGAGGACACCTGTCACCTTTTAAGGTGAATTTCCTGTT---AAGGTGCTTCTGTTCAGAGATTGCCCAGTGGAATGTGCCTTCCTTAGTCCCACCCAGGGGAGCCC-CAGGCGC-GCCTTGAGCAGTGACAGTCACC-GTAGTAGGGATCTGCCTGCGGCTGGAGGCCTCGTGGGAGACTTTCACAGAGTGCCTGGTCTCCTGAACCATCCGCGGAGGGGCGGAAGGCCCCTGGCACGTCAGATCTCTTGTCCTTGTTTAAACCAAATGGAATATTTTCCCCTTAATGAAACTCTTGGGAAGAATTGCCCATTTCTGTCTTTCAGGAA
>gene=chr11_2040283-2041283; species=panTro
TCTCACAGCTCCACAGGTGCAGATGGCCGTGGCCCTGTGCCACCCCTCTACAAACCACCAAGCCAGAGCAGGGTGGGGGTGCCAGGCCCCGGGGCTGAGGGCCACAGGAAGGCTTGGGGATTAGACGTGTTTCCCTTCCCTCTACATGCTCTGTCTCACAGAAGCTGGCCCGGGAGGACTCCTGTCACCTTTTAAGGTGAATTTCCTATTAAGAAGATGCTTCTGTTCAGAGATTGCCCAGTGGAATGTGCTTTCCTTAGTCCCACCCAGGGAAGCCAGCAGGCACCGCCTTGAGCAGTGACAGTGACCGGTAGTAGGGATCTGCCTGCGGCTGGAGGCCTCGTGGGAGACTTTCACGGAGTGCCTGGTCTCCTGAACCATCCGCGGAGGGGCAGAAGGCCCCTGGCACGTCAGATCTCTTGTCCTTGTTTAAACAAAATGGAATATATTCCCCTTAATAAAACTCTTGGGAAGAATTGCCCATTTTTGTCTTTCAGGGA
>gene=chr11_2040283-2041283; species=papHam
TCTCACAGCTCCACAGGTGCAGATGACCATGGCCCTGTGTCACCCCTCTGCAAACCACCAAGCCAGAGCAGGGTGGGGGTGCCAGGCCCTGAGGCTGAGGGCCACGAGAAGGCTTGGGGATTAGACGTGTTTCCCTTCCCTCGACATGCTTTGTCTCGTAGAAGCTGGCCCGGGAGGACACCTGTCACCTTTTAAGGTGAATTTCCTATT---AAGATGCTTCTGTTCAGAGAATGCCCAGTGGAATGTGCTTTCCTTAGTCCCACCCAAGGGAGCCAGCGGGCGCCGCCTTGAGCAGTGAGAGTGACAGGTAGTGGGGACCTGCCTGCGGCTGGGGGCCTCGTGGGAGACTTTTATGGAGTGCCTGGTCTACTGAACCATCTGCAGAGGGGCAGAAAGCTCCTGGCATGTCAGATCTCTTGTCCTTGCTTAAACAAAATGGAATATTTTCCCCTTAATAAAACTCTTGG---GAATTGCCCGTTTCTGTTTTTCAGAAA
>gene=chr11_2040283-2041283; species=ponAbe
TCTCACAGCTCCACAGGTGCAGATGGCCGTGGCCCTGTGCCACCCCTCTACAAACCACCAAGCCAGAGCAGGGTGGGGGTGCCAGGCCCTGGGGCTGAGGGCCACAGGAAGGCTTGGGGATTAGACGTGTTTCCCTTCCCTTGACATGCTCTGTCTTGCAGAAGCTGGTCCGGGAGGACACCTGTTACCTTTTAAGGTGAATTTCCTATT---AAGATGCTTCTGTTCAGTGATTTCCCAGTGGAATGTGCTTTCCTTAGTCCCACCCAGGGGAGCCAGCGGGCGCCGCCTTGAGCAGTGACAGTGACAGGTAGTAGGGATCTGCCTGCGGCTGGAGGCCTCGTGGGAGACTTTCACGGAGTGCCTGATATCCTGAACCATCCGCGGAGGGGCAGAAGGCCCCTGGCGTGTCAGATCTCTTGTCCTTGTTTAAACAAAATGGAATATTTTCCCCTTAATAAAACTCTTAGGAAGAATTGCCCATTTCTGTTTTTCAGGAA
>gene=chr11_2040283-2041283; species=rheMac
TCTCACAGCTCCACAGGTGCAGATGACCATGGCCCTGTGTCACCCCTCTGCAAACCACCAAGCCAGAGCAGGGTGGGGGTGCCAGGCCCTGGGGCTGAGGGCCACGAGAAGGCTTGGGGATTAGACGTGTTTCCCTTCCCTTGACATGCTTTGTCTCGCAGAAGCTGGCCCGGGAGGACACCTGTCACCTTTTAAGGTGAATTTCCTATT---AAGATGCTTGTGTTCAGAGAATGCCCAGTGGAATGTGCTTTCCTTAGTCCCACCCAAGGGAGCCAGCGGGCGCCGCCTTGAGCAGTGAGAGTGACAGGTAGTGGGGACCTGCCTGCGGCTGGGGGCCTCGTGGGAGACTTTTATGCAGTGCCTGGTCTACTGAACCATCCGCAGAGGGGCAGAAAGCTCCCGGCATGTCAGATCTCTTGTCCTTGCTTAAACAAAATGGAATATTTTCCCCTTAATAAAACTCTTGG---GAATTGCCCGTTTCTGTTTTTCAGAAA
>gene=chr11_2230279-2231279; species=hg19
TGGACCTCCCTCCTGCCTGCCCTCCTCCCTGCCCTGGCTGCCCACGCTCCTCTCCAGGGATCAAGTCCGCCCCAGCCACCCTGGCCCTGCTTCCCAGGGGGTGGGCTCCAGCCTTGGCACTTGCACACCTGAGGACCACGCACTCACTCCCTCCTGAGCCCATTCTGACAGGGAAAGTCCCGTAACAGGGTCCAAGCCTAGGACTTCCGCCCAGCCTGCCTGGCTCCCGCTCTGTGGACACCCGAGACCAGGGTCTCTTGTCTGTCCTGCCTGAGGTCCCTCTGTCTCATCTCCAAGACCCCAGAGGCCCCTGGAGGAGGTTTCTCAGGAGCAGAGAATGAGTATTAGTGGTAGCTATGAAGGGGTCCTAGGCCCGGCCGCCCAAACCCACTCCTCCCCAGGCAGATCTTCAGCCAGTGGCTAGGGCAGCAGGAGAGCCACTCTCACCAGCCCTCTGGCCACTGTGGCCTCTGCCCAGCTCTAACAGCCCACCCTGCTCC
>gene=chr11_2230279-2231279; species=bosTau
-------GCCTCCCTTC---------------CCCTGCTGTCCACGCTCCTCCCA------------GATGGCTGTTA----AGCCCTCCCCcccggagggtgggctccagcctctgcccttgcatgctaagggaccaggcactcactacccc--aaggccccccTGACCTGTAGGGTCCCGTGACGGAGCCCAGACCTAGGACGTCCTCCCAGGGTCCCCAGCAACGGCCCTGCGCAGACGGGAGGGCAGGGTGGCCTCTCTGCCCAGCCTGAGG-TGTTCTGTCCC-TCCCCAAGACCACAGAGGGTCAGAGAG----TCAC--------------------------------------------------------------------------------GGG------------CCTGGCCCCTAAAGAGAGGGCAGCAGGCCCCAGCCCAGGCGGCTGTCACGGGGGACGAGGTGCGCCTCCCCAGCCACTCCT
>gene=chr11_2230279-2231279; species=calJac
TGGACCTGCCTCCCGCCTGCCCTCCTCCCTGCCCTGGCCGCCCACACCCCTC--------TCAAGTCCGTCCCAGCCGCCCTGGCCCTGCTTCCCAGGAGGTGGGCTCCAGCCTTGGCGCTTGAACGCCTGAGGACCAGGCACTCACTTCCTCCTGAGCCCACTCTGACAGGGAAAGTCCCATAACTGGGTGCACGCCTGGGACTTCCGCCCAGCCTGCCTGGTGCCCTCTCTGTGGAGACCTGAGACCAGGGTCTTTTCTTGGTCCTGCCTGAGGTCCCTCTGTCTTATCTCCAAGACCGCAGAGGCCCCTGGAGGAGGTTTCTCAGGAGAAGGGAATGAGCATTAGCAGCAGCTATGAGGGGGTCCTGGGCCT-GCCCCCAAAACCCACTCCTCTCCAGGCAGATCCTCAGCCAGCGGCCAGGGCAGCAAGAAAGCCACTCCCACCAGCCCTCTGGCCACTGTGGCCTCTGCCCAGCTCTCCCAGCCCACCCTGCTCC
>gene=chr11_2230279-2231279; species=canFam
TGGAGCTGCCTCTCCGC---------------CCTCCCTGTCCATGCTCATCCCAGCAGGAGGAGGCCATGGAGAGCA----GGCCCTGCCCCCCCACGGCGGGGCtccagtctttgtgcttgcatgcccagagaccaggcgctcaccacctctggagaccacccTGACCTGGAACGTCCTCAGGTGGAGGCCCAGCCTGTGACGTCTGCCCAGCATCCCCAGAGTCAGCCCTGCAGAGATCCGAGGACTGGTTCGCCTCTCTGTCCAGCCTGATGCTGTTCCACCTGGTCTCCAAGCCCTGGGAGGTTCCGAGAGGAACTTCC---------------------------------------TGCAC----------------------------TGGAGGGAGGGTTC-------CTGCCAGCAGAGCAATGGACAACCTCGGGGAACCACCCAGGCTTGTGC-----------AGGTCTGCACCCCCACCCAGCCCT
>gene=chr11_2230279-2231279; species=equCab
CGGACCTGCCTCCCTCCTGCCTTCCTCTCTCGCCTCCCCGTCCACGCTCCTCCCACCAGAGGGAGGTGGTGGTAATCA----AGTCCTGTCCccccgcaggtgggctccagcatctgtgcttgcatactcagggaccaggcactcactaccagcagaggccacccTAACTAGCAAAGTTCTACAACGGAGTCCAAGTCTGTGACATTCTCCCAGTGTCCCCAGCATCAGCCCTATGGAGATGCAAGGACAGGGTCGCTTCTCTGTCCAGCCTGATGCTGCTCTGTCCTGTCTCCAAGACCACAGAGGGTCCGAGAGGGGCTTCCCAGGAGCAGAGGAGTGAGCGCCTCAGGCAGGCCTGAGGGGGCACCGCGCCTGGGCCCTCAAACCAACTTCCCTCCAGCGAGGGCAC-----GGACCCCAGCCCAGCAAGGGGAAGGC----GGCCATGCTCTGGCTCCTGCACCATCGCAACAGGTCTGCCCTCCCACTCAGCCCT
>gene=chr11_2230279-2231279; species=gorGor
TGGACCTCCCACCTGCCTGCCCTCCTCCCTGCCCTGGCTGCCCACGCTCCTCTCCAGGGATCAAGTCTGCCCCAGCCACCCTGGCCCTGCTTCCCAGGGGGTGGGCTCCAGCCTTGGCACTTGCACACCTGAGGACCAGGCACTCACTCCCTCCCGAGCCCATTCTGACAGGGAAAGTCCCGTAACAGGGTCCAAGCCTAGGACTTCCGCCAAGCCTGCCCGGCTCCCGCTCTGTGGACACCCGAGACCAGGGTCTCTTCTCTGTCCTGCCTGAGGTCCCTCTGTCTCATCTCCAAGACCCCAGAGGCCCCTGGAGGAGGTTTCTCAGGAGCAGAGAATGAGTACTAGTGGCAGCTATGAAGGGGTCCTAGGCCCGGCCGCCCAAACCCACTCCTCCCCAGGCAGATCTTCAGCCAGTGGCTAGGGCAGCAGGAGAGCCACTCCCACCAGCCCTCTGGCCACTGTGGCCTCTGCCCAGCTCTAACAGCCCACCCTGCTCC
>gene=chr11_2230279-2231279; species=panTro
TGGACCTCCCTCCTGCCTGCCCTCCCCCCTGCCCTGGCTGCCCACGCTCCTCTCCAGGGATCAAGTCCGCCCCAGCCACCCTGGCCCTGCTTCCCAGGGGGTGGGCTCCAGCCTTGGCACTTGCACACCTGAGGACCACGCACTCACTCCCTCCTGAGCCCATTCTGACAGGGAAAGTCCCGTACCAGGGTCCAAGCCTAGGACTTCCGCCCAGCCTGCCTGGCTCCCGCTCTGTGGACACCCGAGACCAGGGTCTCTTCTCTGTCCTGCCTGAGGTCCCTCTGTCTCATCTCCAAGACCCCAGAGGCCCCTGGAGGAGGTTTCTCAGGAGCAGAGAATGAGTATTAGTGGTAGCTATGAAGGGGTCCTAGGCCCGGCCGCCCAAACCCACTCCTCCCCAGGCAGATCTTCAGCCAGTGGCTAGGGCAGCAGGAGAGCCACTCTCACCAGCCCTCTGGCCACTGTGGCCTCTGCCCAGCTCTAACAGCCCACCCTGCTCC
>gene=chr11_2230279-2231279; species=papHam
TGGACCTGCCTCCTGCCTGCCCTCCTCCCTGCCCTGGCCGCTCACACTCCTCTCCAGGGATCAAGTCCACCCCAGCCACCCTGGCCCTGCTTCCCAGGGTGTGGGCTCCAGCCCTGGTGCTTACACACCTGAGGACCAAGCACTTACTCCCTCCTGAGCCCACTCTGACAGGGAAGGTCCCATAACAGGGTCCAAGCCTAGGACTTCCACCCAGTCTGCCCGGCTCCCACTCTGTGGACCCCCAAGACCAGGGTCTCTTCTCTGTCCTGGCTGAGGTCCCTCTGTCTCATCGCCAAGACCCCAGAGACCCCTAGAGGAGGTTTCCCAGGAGCAGGGAATAAGTGTTAGCGGCAGCTGTGAGGGGGTCCTGGGCCCGGCCGTCCAACCCCACTCCTCTCCAGGCAGACCCTCAGCCAGCGGCTAGGGCAGCAGGAGAGCCACTCT-ACCAGCCCCCTGGCCACTGTGGCCTCTGCCCAGCTCTAACAGCCCAC-CTGCTCC
>gene=chr11_2230279-2231279; species=ponAbe
TGGACCAGCCTCCTGCCTGCCCTCCGCCCTGCCCTGGCCACCCACGCTCCTCTCCAGGGATCACGTCCACCACAGCCACCCTGGCCCTGCTTCCCAGGGGGTGGGCTCCAGCCTTGGCGCTTGCACACCTGAGGACCAGGCACTCACTCCCTCCTGAGCCCACTCTGACAGGGAAAGTCCCGTAACAGGGTCCAAGCCTAGGACTTCCGCCCAGCCTGCCCGGCTCCCGCTCTGGGGACACCCGAGACCAGGGTCTCTTCTCTGTCCTGCCTGAGGTCCTTCTGTCTCATCTCCAAGACCCCAGAGGCCCCTGGAGGAGGTTTCTCAGGAGCAGAGAATGAGTATTAGTGGCAGCTATGAAGGGGTCCTAGGCCCGGCCGCCCAAACCCACTCCTCCCCAGGCAGATCTTCAGCCAGCGGCTAGGGCAGCAAGAGAGCCACTCCCACCAGCCCTCTGGCCACTGTGGCCTCTGCTGAGCTCTAACAGTCCACCCTGCTCC
>gene=chr11_2230279-2231279; species=rheMac
TGGACCTGCCTCCTG------------CCTGCCCTGGCCGCTCACACTCCTCTCCAGGGATCAAGTCCGCCCCAGCCACCCTGGCCCTGCTTCCCAGGGTGTGGGCTCCAGCCCTGGTGCTTACACACCTGAGGACCAGGCACTTACTCCCTCCTGAGCCCACTCTGACAGGGAAGGTCCCATAACAGGGTCCAAGCCTAGGACTTCCACCCAGTCTGCCCGGCTCCCACTCTGTGGACCCCCAAGACCAGGGTCTCTTCTCTGTCCTGGCTGAGGTCCCTCTGTCTCATCGCCAAGACCCCAGAGGCCCCTAGAGGAGGTTTCCCAGGAGCAGGGAATAAGTGTTAGCGGCAGCTGTGAGGGGGTCCTGGGCCTGGCTGTCCAACCCCACTCCTCTCCAGGCAGACCCTCAGCCAGCGGCTAGGGCAGCAGGAGAGCCACTCT-ACCAGCCCCCTGGCCACTGTGGCCTCTGCCCAGCTCTAACGGCCCACGCTGCTCC
>gene=chr11_2230450-2231450; species=hg19
TGGACCTCCCTCCTGCCTGCCCTCCTCCCTGCCCTGGCTGCCCACGCTCCTCTCCAGGGATCAAGTCCGCCCCAGCCACCCTGGCCCTGCTTCCCAGGGGGTGGGCTCCAGCCTTGGCACTTGCACACCTGAGGACCACGCACTCACTCCCTCCTGAGCCCATTCTGACAGGGAAAGTCCCGTAACAGGGTCCAAGCCTAGGACTTCCGCCCAGCCTGCCTGGCTCCCGCTCTGTGGACACCCGAGACCAGGGTCTCTTGTCTGTCCTGCCTGAGGTCCCTCTGTCTCATCTCCAAGACCCCAGAGGCCCCTGGAGGAGGTTTCTCAGGAGCAGAGAATGAGTATTAGTGGTAGCTATGAAGGGGTCCTAGGCCCGGCCGCCCAAACCCACTCCTCCCCAGGCAGATCTTCAGCCAGTGGCTAGGGCAGCAGGAGAGCCACTCTCACCAGCCCTCTGGCCACTGTGGCCTCTGCCCAGCTCTAACAGCCCACCCTGCTCC
>gene=chr11_2230450-2231450; species=bosTau
-------GCCTCCCTTC---------------CCCTGCTGTCCACGCTCCTCCCA------------GATGGCTGTTA----AGCCCTCCCCcccggagggtgggctccagcctctgcccttgcatgctaagggaccaggcactcactacccc--aaggccccccTGACCTGTAGGGTCCCGTGACGGAGCCCAGACCTAGGACGTCCTCCCAGGGTCCCCAGCAACGGCCCTGCGCAGACGGGAGGGCAGGGTGGCCTCTCTGCCCAGCCTGAGG-TGTTCTGTCCC-TCCCCAAGACCACAGAGGGTCAGAGAG----TCAC--------------------------------------------------------------------------------GGG------------CCTGGCCCCTAAAGAGAGGGCAGCAGGCCCCAGCCCAGGCGGCTGTCACGGGGGACGAGGTGCGCCTCCCCAGCCACTCCT
>gene=chr11_2230450-2231450; species=calJac
TGGACCTGCCTCCCGCCTGCCCTCCTCCCTGCCCTGGCCGCCCACACCCCTC--------TCAAGTCCGTCCCAGCCGCCCTGGCCCTGCTTCCCAGGAGGTGGGCTCCAGCCTTGGCGCTTGAACGCCTGAGGACCAGGCACTCACTTCCTCCTGAGCCCACTCTGACAGGGAAAGTCCCATAACTGGGTGCACGCCTGGGACTTCCGCCCAGCCTGCCTGGTGCCCTCTCTGTGGAGACCTGAGACCAGGGTCTTTTCTTGGTCCTGCCTGAGGTCCCTCTGTCTTATCTCCAAGACCGCAGAGGCCCCTGGAGGAGGTTTCTCAGGAGAAGGGAATGAGCATTAGCAGCAGCTATGAGGGGGTCCTGGGCCT-GCCCCCAAAACCCACTCCTCTCCAGGCAGATCCTCAGCCAGCGGCCAGGGCAGCAAGAAAGCCACTCCCACCAGCCCTCTGGCCACTGTGGCCTCTGCCCAGCTCTCCCAGCCCACCCTGCTCC
>gene=chr11_2230450-2231450; species=canFam
TGGAGCTGCCTCTCCGC---------------CCTCCCTGTCCATGCTCATCCCAGCAGGAGGAGGCCATGGAGAGCA----GGCCCTGCCCCCCCACGGCGGGGCtccagtctttgtgcttgcatgcccagagaccaggcgctcaccacctctggagaccacccTGACCTGGAACGTCCTCAGGTGGAGGCCCAGCCTGTGACGTCTGCCCAGCATCCCCAGAGTCAGCCCTGCAGAGATCCGAGGACTGGTTCGCCTCTCTGTCCAGCCTGATGCTGTTCCACCTGGTCTCCAAGCCCTGGGAGGTTCCGAGAGGAACTTCC---------------------------------------TGCAC----------------------------TGGAGGGAGGGTTC-------CTGCCAGCAGAGCAATGGACAACCTCGGGGAACCACCCAGGCTTGTGC-----------AGGTCTGCACCCCCACCCAGCCCT
>gene=chr11_2230450-2231450; species=equCab
CGGACCTGCCTCCCTCCTGCCTTCCTCTCTCGCCTCCCCGTCCACGCTCCTCCCACCAGAGGGAGGTGGTGGTAATCA----AGTCCTGTCCccccgcaggtgggctccagcatctgtgcttgcatactcagggaccaggcactcactaccagcagaggccacccTAACTAGCAAAGTTCTACAACGGAGTCCAAGTCTGTGACATTCTCCCAGTGTCCCCAGCATCAGCCCTATGGAGATGCAAGGACAGGGTCGCTTCTCTGTCCAGCCTGATGCTGCTCTGTCCTGTCTCCAAGACCACAGAGGGTCCGAGAGGGGCTTCCCAGGAGCAGAGGAGTGAGCGCCTCAGGCAGGCCTGAGGGGGCACCGCGCCTGGGCCCTCAAACCAACTTCCCTCCAGCGAGGGCAC-----GGACCCCAGCCCAGCAAGGGGAAGGC----GGCCATGCTCTGGCTCCTGCACCATCGCAACAGGTCTGCCCTCCCACTCAGCCCT
>gene=chr11_2230450-2231450; species=gorGor
TGGACCTCCCACCTGCCTGCCCTCCTCCCTGCCCTGGCTGCCCACGCTCCTCTCCAGGGATCAAGTCTGCCCCAGCCACCCTGGCCCTGCTTCCCAGGGGGTGGGCTCCAGCCTTGGCACTTGCACACCTGAGGACCAGGCACTCACTCCCTCCCGAGCCCATTCTGACAGGGAAAGTCCCGTAACAGGGTCCAAGCCTAGGACTTCCGCCAAGCCTGCCCGGCTCCCGCTCTGTGGACACCCGAGACCAGGGTCTCTTCTCTGTCCTGCCTGAGGTCCCTCTGTCTCATCTCCAAGACCCCAGAGGCCCCTGGAGGAGGTTTCTCAGGAGCAGAGAATGAGTACTAGTGGCAGCTATGAAGGGGTCCTAGGCCCGGCCGCCCAAACCCACTCCTCCCCAGGCAGATCTTCAGCCAGTGGCTAGGGCAGCAGGAGAGCCACTCCCACCAGCCCTCTGGCCACTGTGGCCTCTGCCCAGCTCTAACAGCCCACCCTGCTCC
>gene=chr11_2230450-2231450; species=panTro
TGGACCTCCCTCCTGCCTGCCCTCCCCCCTGCCCTGGCTGCCCACGCTCCTCTCCAGGGATCAAGTCCGCCCCAGCCACCCTGGCCCTGCTTCCCAGGGGGTGGGCTCCAGCCTTGGCACTTGCACACCTGAGGACCACGCACTCACTCCCTCCTGAGCCCATTCTGACAGGGAAAGTCCCGTACCAGGGTCCAAGCCTAGGACTTCCGCCCAGCCTGCCTGGCTCCCGCTCTGTGGACACCCGAGACCAGGGTCTCTTCTCTGTCCTGCCTGAGGTCCCTCTGTCTCATCTCCAAGACCCCAGAGGCCCCTGGAGGAGGTTTCTCAGGAGCAGAGAATGAGTATTAGTGGTAGCTATGAAGGGGTCCTAGGCCCGGCCGCCCAAACCCACTCCTCCCCAGGCAGATCTTCAGCCAGTGGCTAGGGCAGCAGGAGAGCCACTCTCACCAGCCCTCTGGCCACTGTGGCCTCTGCCCAGCTCTAACAGCCCACCCTGCTCC
>gene=chr11_2230450-2231450; species=papHam
TGGACCTGCCTCCTGCCTGCCCTCCTCCCTGCCCTGGCCGCTCACACTCCTCTCCAGGGATCAAGTCCACCCCAGCCACCCTGGCCCTGCTTCCCAGGGTGTGGGCTCCAGCCCTGGTGCTTACACACCTGAGGACCAAGCACTTACTCCCTCCTGAGCCCACTCTGACAGGGAAGGTCCCATAACAGGGTCCAAGCCTAGGACTTCCACCCAGTCTGCCCGGCTCCCACTCTGTGGACCCCCAAGACCAGGGTCTCTTCTCTGTCCTGGCTGAGGTCCCTCTGTCTCATCGCCAAGACCCCAGAGACCCCTAGAGGAGGTTTCCCAGGAGCAGGGAATAAGTGTTAGCGGCAGCTGTGAGGGGGTCCTGGGCCCGGCCGTCCAACCCCACTCCTCTCCAGGCAGACCCTCAGCCAGCGGCTAGGGCAGCAGGAGAGCCACTCT-ACCAGCCCCCTGGCCACTGTGGCCTCTGCCCAGCTCTAACAGCCCAC-CTGCTCC
>gene=chr11_2230450-2231450; species=ponAbe
TGGACCAGCCTCCTGCCTGCCCTCCGCCCTGCCCTGGCCACCCACGCTCCTCTCCAGGGATCACGTCCACCACAGCCACCCTGGCCCTGCTTCCCAGGGGGTGGGCTCCAGCCTTGGCGCTTGCACACCTGAGGACCAGGCACTCACTCCCTCCTGAGCCCACTCTGACAGGGAAAGTCCCGTAACAGGGTCCAAGCCTAGGACTTCCGCCCAGCCTGCCCGGCTCCCGCTCTGGGGACACCCGAGACCAGGGTCTCTTCTCTGTCCTGCCTGAGGTCCTTCTGTCTCATCTCCAAGACCCCAGAGGCCCCTGGAGGAGGTTTCTCAGGAGCAGAGAATGAGTATTAGTGGCAGCTATGAAGGGGTCCTAGGCCCGGCCGCCCAAACCCACTCCTCCCCAGGCAGATCTTCAGCCAGCGGCTAGGGCAGCAAGAGAGCCACTCCCACCAGCCCTCTGGCCACTGTGGCCTCTGCTGAGCTCTAACAGTCCACCCTGCTCC
>gene=chr11_2230450-2231450; species=rheMac
TGGACCTGCCTCCTG------------CCTGCCCTGGCCGCTCACACTCCTCTCCAGGGATCAAGTCCGCCCCAGCCACCCTGGCCCTGCTTCCCAGGGTGTGGGCTCCAGCCCTGGTGCTTACACACCTGAGGACCAGGCACTTACTCCCTCCTGAGCCCACTCTGACAGGGAAGGTCCCATAACAGGGTCCAAGCCTAGGACTTCCACCCAGTCTGCCCGGCTCCCACTCTGTGGACCCCCAAGACCAGGGTCTCTTCTCTGTCCTGGCTGAGGTCCCTCTGTCTCATCGCCAAGACCCCAGAGGCCCCTAGAGGAGGTTTCCCAGGAGCAGGGAATAAGTGTTAGCGGCAGCTGTGAGGGGGTCCTGGGCCTGGCTGTCCAACCCCACTCCTCTCCAGGCAGACCCTCAGCCAGCGGCTAGGGCAGCAGGAGAGCCACTCT-ACCAGCCCCCTGGCCACTGTGGCCTCTGCCCAGCTCTAACGGCCCACGCTGCTCC
>gene=chr11_3126378-3127378; species=hg19
TCCTTAACCCTCTCCACCAGGCTTCTGCCGTCTTCTCTACTGAGACTGTCTTGCCGTAGGTCCCCACCACTCCTCACTGGTCCAGCAGCCATCCCTGCTTCTCATCCTGCCCCACCTCTCGGACCAGCTGGCTCTGAGACACCTGGGCTCCTGGATCCTCCCACCTCCCTGCCCCACCTCTGTGAAGCCTTATCTGTGCTCGGCCTCTGAAGGTTGGGTGCCCGGGCCCCTTGGCTGCCCGCTCCATGCCCTCTGCCCGGAGCCCCAGGCTCGCACCTGCAGCAGCCCGCTCTGCCTGGCTCACAGCAGCGTCGCTCATCACCATCTGGCTGAGATCTACCCAAtccaacttccgaaataccctgagtctgcccacttctcccttctccatcacagctgggtccagggtgtcctcagctttctcctaacaatgggtcttccctacgggtggcccagtgtccacccccgcccctcggctgtcCCGAGGCCCTTGCCTAACC
>gene=chr11_3126378-3127378; species=bosTau
--------------------------------------------------------------------------------------------------------------------------------------------------------------------------------------------------------------------------------------------------------------------------------------------------------------------------------------------------------------------------------------------------------------------------------------------------------------------------------------------------------------------
>gene=chr11_3126378-3127378; species=calJac
TCCTGAACCCTCTCCCCCAGGCTTCTGCTCTCTTCTCTACTAAGGCTGTCTTGGTGCAGGTCCCCACTGCCCCTCACTGATCCAGCCGTCACCCCCTCTTCTCATCCTGCCCTGGTTCTCAGCACTGCTGGCCCTGCAACCCC------------TCCTCCTACCTCCCTGCCC-ACCTCTGTGAAGCCTTATCTGTGCTTGGCCTCTGAAGGTTGGGCG------CCCCTTGGCTGTCCGCCCCATGCCCTCTGCCTGGAGCCTTGGGCTCACACCTGCAGCAGCCCACCCTGCCTGGCTCACAGCAGCGTCACGCGTTGCCATCTGGCTGGGATCTGCCCAATCCACCTTCC-AAACACCCTGAGTCTGCC--CCTCTCCCTTCTCCATCACAGCCAGGTCCAGGGCACCCCCAGCTTTCTTCCCACAATGGCTCTTTCCTACAGGTGGCCCGGTGTCCACCTCTGCCCCTCAGCTGTCCTGAGGGCCCTGCCTAACC
>gene=chr11_3126378-3127378; species=canFam
GCATCAACATCCGTCA--------CCACCCTCCT-----------------------GGGCCGCCTTCACAAGTTGCTTTGCCT--------CTCTG----TGCTCT---------------CACACCTGTCCTTGAGCCCCCTGC---CAGGCCTTCCC----------AGGT-TCCCCCGCGGAGCCTTGTCTGTGCTCAGCCTCTGGAGAGT-----------CCCTGGGGCTGCTCGCAC-------TCTGCCCCGA------GACCCTCACATGCATCATCTCGTCCTGCCCTACTCCCAGCTACCTCACCTGTCCCAGCTGGACTGGAACCTGTCC-GTCCAC-CTCCCATGTGTCCTGAACC--CCGATTTGACCCTTGTCCATGGCTCCCCGGACCAAAGCACCCTTGTCTCCCTCCTGACAGCAGCTCCTCCCCAGCAGGGGC-----TTCTACCTCCACCCCTTGGCATCCCGGGGGCCCCTGCCTAAAC
>gene=chr11_3126378-3127378; species=equCab
ACCCCTACTCCCTTTAGCCCTGCCCCTCCCCCCTC------AAGAATGCCCTGGTGAAGGTCGCCACCACCCGTTACCTATCCTGTGGTCACCTCTG----TCCTCCTGCTCCACCTGTCAGCACAGCAGCCCCTGAGCCCCCTGCACTCTGGGCTCCCCCCACTGCCCTGGGG-TCCCCTGCAGGGCCTCATCTGTGCTCATCCTCTGAAGGGTGGGTGCCCCTGCCCTCAGGCTGCCCACTCCACGCCCTATGCCCTGAGCCCTGGACCCTCCCAAGCAGCAGCATGTCCTGCCCCACGCCCAGCCACCTCGCGCACCACCGTCTGGCCAGGACCTGTCC-GTCCAC-CTGCAATGCATCCACACCC--CCAG--TGCCCCTCCTCCATCGCTGCCAGG-TCCAGGTGCCCCTGGCTTTCTCCTGACAACAGCTCCTCCTCAGCAGGTCCC--ATTTCTCCCTCTGCCCCTCAGCCCTCGGCAGGCCCCCACCTACCA
>gene=chr11_3126378-3127378; species=gorGor
TCCTTAACCCTCTCCACCAGGCTTCTGCCGTCTTCTCTACTGAGACTGTCTTGCTGTAGGTCCCCACCACTCCTCACTGGTCCAGCAGCCATCCCTGCTTCTCATCCTGCCCCACCCCTCAGCGCAGCTGGCTCTGAGACACCTGGGCTCCTGGCTCCTCC-ACCTCCCTGCTCCACCTCTGTGAAGCCTTATCTGTGCTCGGCCTCCGAAGGTTGGGTGCCCGGGCCCCTTGGCTGCCCGCTCCATGCCCTCTGCCCGGAGCCCCAGGCTCGCACCTGCAGCAGCCCGCTCTGCCTGGCTCACAGCAGCGTCGCTCATCACCATCTGGCTGAGATATGCCCAAtccaccttccgaaataccctgagtctgcccacttctcccttctccatcacagctgggtccaggatgtcctcagctttctcctaacaatgggtcttccctacgggtggcccagtgtccacccccgcccctc-gctgtcC------------------
>gene=chr11_3126378-3127378; species=panTro
TCCTTAACCCTCTCCACCAGGCTTCTGCCGTCTTCTCTACTGAGACTGTCTTGCCGTAGGTCCCCGCCACTCCTCACTGGTCCAGCAGCCATCCCTGCTTCTCATCCTGCCCCACCTCTCGGCCCAGCTGGCTCTGAGACACCTGGGCTCCTGGATCCTCCCACCTCCCTGCCCCACCTCTGTGAAGCCTTATCTGTGCTCGGCCTCTGAAGGTTGGGTGCCCGGGCCCCTTGGCTGCCCGCTCCATGCCCTCTGCCCGGAGCCCCAGGCTCGCACCTGCAGCAGCCCGCTCTGCCTGGCTCACAGCAGCGTCGCTCATCACCGTCTGGCTGAGATCTACCCAAtccaacttccgaaataccctgagtctgcccacttctcccttctccatcacagctgggtccagggtgtcctcagctttctcctaacaatgggtcttctctacgggtggcccagtgtccacccccgcccctcggctgtcCCGAGGCCCTTGCCTAACC
>gene=chr11_3126378-3127378; species=papHam
TCCTTAACCGTCTCTACCAGGCTTCTGCCTTCTTCTCTACTGAGACTGTCTTGCTGTAAGTTCCCATAGCCTCTCACTGCTCCAGCAGCCATCCCTGCTTCTCATCCTGCCCCACCTCTCGGCCCAGCTGGCTCTGAGACACCTGGGCTCCTGGCTCCTGCCACCTCCCTGCCCTACCTCTGTGAAGCCTTATCTGTGCTCGGCCTCTGAAGGTTGGGTGCCCGGTCCCCTTGGCTGCCCGCTCCATGCCCTCTGCCCGGAGCCCCAGGCTCGCACCCGCAGCAGCCCGCCCTGCCTGGCTCACAGCAGCGTTGCTCATCACCATCTGGCTGAGATCTGCCCAAAccaccttctgaaataccctaagtctgcccacttttctcttctccatcacagctgggtccagggcgccctcagctttctcctaacaatggctcttccctacgagtggcccggtgtccacccccgcccctcggctatcCCGAGGCCCTTGCCTAACC
>gene=chr11_3126378-3127378; species=ponAbe
TCCTTAACCCTCTCCACCAGGCTTCTGCCCTCTTCTCTACTGAGACTGTCTTGCTGTAGGTCCCCACCACCCCTCACTGGTCCAGCAGCCATCCCTGCTTCTCCTGCTGCTCCACCTCTCAGCCCAGCTGGCTCTGAGACACCTGGGCTCCTGGCTCCTCCCACCTCCCCGTCCCACCTCTATGAAGCCTTATCTGTGCTTGGCTTCTGAAGTTTGGGTGCCCAGGCCCCTTGGCTGCCCGCTCCATGCCCTCTGCCCGGAGCCCCAGGCTTGCACCCGCAGCAGCCCGCCCTGCCTGGCTCACAGCAGTGTCGCTCATCACCATCTGGTTGAGATCTGCCCAAtccaccttccgaaataccctgagtctgcccacttctcccttctccatcacagctgggtccagggtgtcctcagctttctcctaacaatgggtcttccctacgggtggcccagtgtccacacccgcccctcggctgtcCCGAGGCCCTTGCCTAACC
>gene=chr11_3126378-3127378; species=rheMac
TCCTTAACCCTCTCCACCAGGCTTCTGCCTTCTTCTCTACTGAGACAGTCTTGCTGTAGGTTCCCATCGCCTCTCACTGCTCCAGCAGCCATCCCTGCTTCTCATCCTGCCCCACCTCTCGGCCCAGCTGGCTCTGAGACACCTGGGCTCCTGGCTCCTGCCACCTCCCTGCCCTACCTCTGTGAAGCCTTATCTGTGCTCGGCCTCTGAAGGTTGGGTGCCCGGTCCCCTTGGCTGCCTGCTCCATGCCCTCTGCCCGGAGCCCCAGGCTCGCACCCGCAGCAGCCCGCCCTGCCTGGCTCACAGCAGCGTTGCTCATCACCATCTGGCTGAGATCTGCCCAAAccaccttccgaaatatcctgagtctgcccacttctctcttctccatcacagctgggtccagggcgtcctcagctttctcctaacaatggctcttccctacgagtggcccggtgtccacccccgcccctcggctatcCCGAGGCCCTTGCCTAACC
>gene=chr11_3704226-3705226; species=hg19
AGCCTCTTCTGCAGAGAGCTTTTGCAAAGTATGATTTGATTCAAGATGGCCATGTCCTACGTTGAGTCTTATTTCCAGTCTGACCCCATCATGGAGGTTCAGAGGTTGGAGGAATTTGGGGTGATTCCAGGAGATGTGGAACCCAGCACTCACCAGAAGCTAAGTGTCGGATGATGAGCTTGTGGCAGCGGTTCCAGTGCTCAGCCTTAAATAAGCAAAGGGCCTCTAAGTGCTTGTCAGATTCCATGTGTGCTCGCACAGCTTTGGCCTCGTGGATCCATTTGGCAGGTACACGGAGCTTCTGGGTAAGGAAAGTCTCTTTAGCCCAAGATTCAGGGGTCTCCAACAGCTGGCAGTGCCGGGTAAGCAGCTCTCGAACAGCCTTCTCACGTATGCTACAGGGAGAGATAAGCTAGAATAAATCCCATCCTCATTCATGGAGAAGGCTGCCCCAGGCAGCTTAGAGTGGCCCTTGGGGCAGTCTCTTAAACTGCAGGTCt
>gene=chr11_3704226-3705226; species=bosTau
AGCATCTTCTGCAGGGAGCTTTTACAAAGTGTGATCTGATTCAAGTCTGCCATGCTCTGTACTGATCACTGTCCCTGGCCTGAC-TCATCATGG--GCTCAGAGGTTTGAAGAATTGGGGGTGATCCCAGGAGACACAGACACTAGCACTCACCAGAAGCTAAGTGCCGGATGACGAGCTTGTGGCACCTGTTCCAGTGTCCTGCTTTAAATAAGTAGAGGGCCTCCAAGTGCTTGTCGGATTCCATGTGTGCTCGCACTGCTTTGGCCTCATGAATCCATTCAGCGGGCACACAAAGCTTCTCGGTCAGGAAAGTCTCCTTAGCCCAAGATTCAGGGGTCTCCAACAGCTGGCAGTGCCGGGTAAGCAGCTCTCGAACAGCCTTCTCCCGCGTGCTATAGGGAAACGTCAGCTGGGATAAATCTCATCCTTACTGACGGAGAAGGCTGCCTCAGATGGCTCAAAGTGGCCCCTGAGGCAGTCTCCTAAACTGCAGGTCC
>gene=chr11_3704226-3705226; species=calJac
AGCTTCTTCTGCAGAGACTTTTTGCACAGTGCAATTTGATTCAAGTTGGCCATGTCCTACATT--GTCTTATCTCTGGTCTGACTCCATCATGGAAGTTCAGAGGTTGGAAAAATTTG-GGTGATTCCAGGAGATGTGGGCCCCAACACTCACCAGAAGCTAAGTGCCGGATGATGAGCTTGTGGCAGCGGTTCCAGTGCCCAGCCTTAAATAAATACAGGGCCTCTAAGTGCTTGTCAGATTCCATGTGTGCTCGCACAGCTTTGGCCTCGTGAATCCATTCAGCAGGCACACAGAGCTTCTGGGTAAGGAAAGTCTCCTTAGCCCAATATTCCGGGGTCTCCAAAAGCTGGCAGTGTCGGGTAAGCAGCTCTCGAACAGCCTTCTCACGTATGCTGCAGGGAGAGATAAGCTAGAATAAATCCTATCCTTATTCATGGAGAAGGCTGCCCCAGGCAGCTTAGAGTGGCTCTTGGGGCATTCTCTTAAACTACAGGtct
>gene=chr11_3704226-3705226; species=canFam
AGTTTCTTCTGCAGAGAACTTTTGCAAAGTGTAATCTGATTCAAGACTGCAAAATTCTATATAGAA-ATAATCTTTGGCCTGAT-TAATCATGGG-GTTCAGAGGTTGGAAGAATTTGGGGTGATTCCAGGAGACATGGGCCCTAGCACTTACCAGAAGCTAAGTGCTTGATGATGAATTTGTGGCAGCGGTTCCAATGTCCAGCTTTAAATAAATAGAGGGCCTCCAAGTGCTTGTCAGATTCCATGTGTGCTCGCACTGCTTTGGCCTCATTAATCCACTCAGCAGGCACACAAAGCTTTTGAGTCAGGAAAGTCTCCTTAGCCCAAGACTCAGGGGTCTCTACTAGTTGGCAGTGCCGGGTAAGCAGCTCTCGAACAGCCTTCTCACGCATGCTGTAGGGAAAGACAATGTTGAATAAATCCTATCTTCATTGATGGAGAAGGCTCCCTCAGACAGCATAGAGTGACCCCTGAGATAGTCTCTTAAACTGCAGGTCT
>gene=chr11_3704226-3705226; species=equCab
TGCCTCTTCTGCAGAGAGCTCTTCCAAAGTGAGATCTGATTCAAATAGGCCATGTCCCATACTAAGTATCATCTCTGGCCTGGC----TCATAGG-GTTCAGAGGTT-GAAGAATTT-GGGTGATTCCAGGAGACATAGGCCCTAGCACTCACCAGAAGCTAAGTGCCTGATGACGAGTTTGTGGCAACGGTTCCAGTGCCCAGCTTTAAATAAATAGAGGGCCTCCAAGTGCTTGTCGGACTCCATGTGTGCTCGCACCGCTTTGGCCTCATGGATCCACTCAGCAGGCACACAAAGCTTCTGGGTCAGGAAAGTCTCCTTAGCCCAAGATTCAGGGGTCTCCAATAGTTGGCAGTGTCGGGTAAGCAGCTCTCGAACAGCCTTCTCACGCATGCTAC---GAAAGATAAATTGGAATAAATCCCAGCCTCAGTGATGGAGAAGGCTGCCTCAGACAGCTCCGAGTGGCCCCTGGGGCAGTCTGTCAAACTGCAGATCT
>gene=chr11_3704226-3705226; species=gorGor
---------------------------------------------------------------------------------------------------------------------------------------------------------CAGAAGCTAAGTGTCGGATGATGAGCTTGTGGCAGCGGTTCCAGTGCTCAGCCTTAAATAAGCAAAGGGCCTCTAAGTGCTTGTCAGATTCCATGTGTGCTCGCACAGCTTTGGCCTCGTGGATCCATTTGGCAGGTACACGGAGCTTCTGGGTAAGGAAAGTCTCTTTAGCCCAAGATTCAGGGGTCTCCAACAGCTGGCAGTGCCGGGTAAGCAGCTCTCGAACAGCCTTCTCACGTATGCTACAGGGAGAGATAAGCTAGAATAAATCCCATCCTCATTCATGGAGAAGGCTGCCCCAGGCAGCTTAGAGTGGCCCTTGGGGCAGTCTCTTAAACTGCAGGTCt
>gene=chr11_3704226-3705226; species=panTro
AGCCTCTTCTGCAGAGAGCTTTTGCAAAGTATGATTTGATTCAAGATGGCCATGTCCTACGTTGAGTCTTATTTCCAGTCTGACCCCATCATGGAGGTTCAGAGGTTGGAGGAATTTGGGGTGATTCCAGGAGATGTGGAACCCAGCACTCACCAGAAGCTAAGTGTCGGATGATGAGCTTGTGGCAGCGGTTCCAGTGCTCAGCCTTAAATAAGCAAAGGGCCTCTAAGTGCTTGTCAGATTCCATGTGTGCTCGCACAGCTTTGGCCTCGTGGATCCATTTGGCAGGTACACGGAGCTTCTGGGTAAGGAAAGTCTCTTTAGCCCAAGATTCAGGGGTCTCCAACAGCTGGCAGTGCCGGGTAAGCAGCTCTCGAACAGCCTTCTCACGTATGCTACAGGGAGAGATAAGCTAGAATAAATCCCATCCTCATTCATGGAGAAGGCTGCCCCAGGCAGCTTAGAGTGGCCCTTGGGGCAGTCTCTTAAACTGCGGGTCt
>gene=chr11_3704226-3705226; species=papHam
AGCCTCTTCTGCAGAGAGCTCTTGCAAAGTGTGATTTGATTCAAGATGGCCATGTCCTATGTTGAGTCTTATTTCCAGTCTTACCCCATTATGGAGGTTCAGAGGCTGGTAGAATTTGAGGTGATTCCAGGAGATGTGGGACCCAGCACTCACCAGAAGCTAAGTGTCGGATGATGAGCTTGTGGCAGCGGTTCCAGTGCCCAGCCTTAAATAAACAGAGGGCCTCTAAGTGCTTGTCAGATTCCATGTGTGCTCGTACAGCTTTGGCCTCATGAATCCATTCGGCAGGTACACAGAGCTTCTGGGTAAGGAAAGTCTCTTTAGCCCAAGATTCAGGGGTCTCCAAAAGCTGGCAGTGCCGGGTAAGCAGCTCTCGAACAGCCTTCTCACGTACGCTATAGGGAGAGATAAGCTAGAATAAATCCCATCCTCATTCATGGAGAAGGCTGCCCCAGGCAGCTTAGAGTGGCCCTTGGGGCAGTCTCTTCAACTGCAGGTCG
>gene=chr11_3704226-3705226; species=ponAbe
AGCCTCTTCTACAGAGAGCTTTTGCAAAGTGTGATTTGATTCAAGATGGCCATGTCCTACGTTGAGTCTTATTTCCAGTCTGACCCCATCATGGAGGTTCAGAGGGTGGAGGAATTTGGGGTGATTCCAGGAGATGTGGAACCCAGCACTCACCAGAAGCTAAGTGTCGGATGATGAGCTTGTGGCAGCGGTTCCAGTGCCCAGCCTTAAATAAACAAAGGGCCTCTAAGTGCTTGTCAGATTCCATGTGTGCTCGCACAGCTTTGGCCTCGTGAATCCATTCGGCAGGTACACAGAGCTTCTGGGTAAGGAAAGTCTCTTTAGCCCAAGATTCAGGGGTCTCCAACAGCTGGCAGTGCCGGGTAAGCAGCTCTCGAACAGCCTTCTCACGTATGCTATAGGGAGAGATAAGCTAGAATAAATCCCATCCTCATTCATGGAGAAGGCCGCCCCAGGCAGCCTAGAGTGGCCCTTGGGGCAGTCTCTTAAACTGCAGGTCt
>gene=chr11_3704226-3705226; species=rheMac
--------------------------------------------------------------------------------------------------------------------------------------------------------------------------------------------------------------------------------------------------------------------------------------------------------------------------------------------------------------------------------------------------------------------------------------------------------------------------------------------------------------------
>gene=chr11_3793283-3794283; species=hg19
AAACTAAGGAATGACATTATATCATTACAGAAAAACATTTCCAATAGACACTAAAATCCATACCATAATTATCATAAAACTACAAGCCAAAGAGTCAATATCTTAATCTCAGTTTTCTTTCACAAACAATACACTCTTTTGGTAAAATGTCATAAAATAATCCTAACTCTCCCCAGCCCtaaaatataaaaataaaataaaaataaaaatTATAGTGAATTAACATATGTAGATTCTGTGGGGCAAAAAATTTAGAAAATAAAGTTTATCAATTTTGTCTCAAGTCCGGATGTTCCTGGCACAGCCCAATAAAGTAAGCATAGTTTGGTATGTAGAAAGAAGCAATCACTATAATCATGAATGACTATCAAAATGtacaacaacctactacataagcaataagaatgaacaaactaacttcatgcaacaacatggatgactatctcaatgttcaaagacagccattaaaaagtacataatgtGCctgggtgctgcagctc
>gene=chr11_3793283-3794283; species=bosTau
AAACTATGGAATAACTTATTATAATTATAGAAAAATATTTTCAGTAGACATTAAAATCCACACCATAATTACCATAAAACTACAGGCCAAA----CAACATCTTAATTTAAACTTTCTTTTATAGACAATAAT-TCATTTAG-----------ACAATAATCCTATCTACTTACAGCCC--AAATGTGAAGAT-------------------TAGCTGATTAAAAGATGGA-ATACTGAGAAACAGAAAACTTAGAGTACAAAGTTTAAGAGTTCTGTCTCAAGTAAGTGTGTTTCT-GTATACTCCAAAGAAGCAAGCACAATTTGGGATGCAG-AAG-----------ACAATCAGAGATGACAGTTAAAATGTACAACAAACAATTACA-CAGCC---ATAATGAACAGCCT-----CAT---GCAAAATGGATAAACTTCACAATCTTGACAGACACAC--TTAAGAGCACACAA---------------------
>gene=chr11_3793283-3794283; species=calJac
AAACTAAGGAATCACCTTATATCGTTACAGAAAAACATTTCCAATAAACACTAAAATCCATACCGTAATTATTGTAAAACTACAAGCCAAAGGGTCAATA----ATTCTCAATTTTCTTTTACAAACAATACACTCTTTTGGTAAAATGCCATAAAATAACCCTAAATTTCCCTAGCCCTACaatataaaaaaaaaaaaaaagtaaaaattataatg----aaaaGATGCTGATTCTGTGGGGCAAAAAATTTACAAAAT--AGTTTATCAATTTTGCCTAAAGTCAGGATGTTCCTGGCACAGCCCAATAAAGTAAGCATAGTTTGTTATGTCAAAAGAAGCTATCACTACAATCAGGAATGATTATCCAAATGTA---CAACCtactacataagcaataagaatgaacaaactaacttcatgcaacaacatggatgaatacctcaattttgaaagacagccattaaaaagtacataACGTggctaggcgctgcagctc
>gene=chr11_3793283-3794283; species=canFam
-AACTACAGAACAAC--AATATCATTACAGAAAAACACTGTCAATAGACATTAAAATCCATACCACAATCAC--TAAAACTACAGGCCAAAGGACCAATATCTTAATTTTAATTATCTCTTAAAAGCAATAAT-TCTTCTAATAGAATGCTATATAATAAACTTATCTACTCCCACTCC--AAATGTAAAAAT-------------------TATCGGATTCTAGGGTGGG-A-----GAGGTTAGAAAA-TTAGAGAATAAAATTTAACAGTTTTGTCTCAAGTCAGGACGTTTCT-ATATACTCCAATAAAGCAAGTACAGTTTGGGATGTAG-AAGAAACAAAAGCTACAATCATGCATAACACTCAAAATATACAACACACTACCact-tagtaataagaatgaacaaactaacctcatgcaataccatggataaatctcacaatgtggaaaaacaaac--ttagctgtatgtaatgt------------------
>gene=chr11_3793283-3794283; species=equCab
AAACTACGTAACAACATAATATCATTACAGAAAACCATTTTCAATAGACATTAAAATCCATACCATA-------TAATACTACAGGGCAAAGGACCAACATCTTCATTTTAATTTTCCTTTATAAAAAATAA--TCTTTTAGTACACTGCTATACAATAATCTTGTCTACTGTCATCAT--AAATGTAAAAAT-------------------TAGCTGATTAAAAGATGGG-ATTCTGGGGAGCAGAAAA-TTTAAGAATAAAGCTTA------------CACGTCAGGTTGTTTCT-GCACACTACGATAAAGCAAGAACAGTTTGGGATGTTG-AAGAAGTAATAGCTACAATCAAGGATGACAGTCAAAATAGacaatgaactatcaca-tagcattgagcatgaaccaattaactccatgcagcaacatggataaatctcacaatgttgaaagacagaC--TTA---GCATGTAACATagcccggtggtgcag---
>gene=chr11_3793283-3794283; species=gorGor
AAACTAAGGAATGACATTATATCATTACAGAAAAACATTTCCAATAGACACTAAAATCCATACCATAATTATCATAAAACTACAAGCCAAAGAGTCAATATCTTAATCTCAGTTTTCTTTCACAAACAATACACTCTTTTGGTAAAATGTCATAAAATAATCCTAACTCTCCCCAGCCCtaaaatataaaaataaaataaaaataaaaattataGTGAATTAACATATGTAGATTCTGTGGGGCAAAAAATTTAGAAAAT--AGTTTATCAATTTTGTCTCAAGTCCGGATGTTCCTGGCACAGCCCAATAAAGTAAGCATAGTTTGGTATGTAGAAAGAAGCAATCACTATAATCATGAATGACTATCAAAATGTACAACAACCtactacataagcaataagaatgaacaaactaacttcatgcaacaacatggatgactatctcaatgttcaaagacagccattaaaaagtacataatgtGCctgggcgctgcagctc
>gene=chr11_3793283-3794283; species=panTro
AAACTAAGGAATGACATTATATCATTACAGAAAAACATTTCCAATAGACACTAAAATCCATACCATAATTATCATAAAACTACAAGCCAAAGAGTCAATATCTTAATCTCAGTTTTCTTTCACAAACAATACACTCTTTTGGTAAAATGTCATAAAATAATCCTAACTCTCCCCAGCCCtaaaatataaaaataaaataaaaataaaaatTATAGTGAATTAACATATGTAGATTCTGTGGGGCAAAAAATTTAGAAAATAAAGTTTATCAATTTTGTCTCAAGTCCGGATGTTCCTGGCACAGCCCAATAAAGTAAGCATAGTTTGGTATGTAGAAAGAAGCAATCACTATAATCATGAATGACTATCAAAATGTACAACAACCtactacataagcaataagaatgaacaaactgacttcatgcaacaacatggatgactatctcaatgttcaaagacagccattaaaaagtacataatgtGCctgggcgctgcagctc
>gene=chr11_3793283-3794283; species=papHam
AAACTAAGGAATGACATTATATCATTAAAGAAAAACATTTCCAACAAACACTAAAATTCATACCACAATTATTGTAAAACTACAAGCCAAAGAGTCAATATCTTAATCTCAGTTTTCTTTTACAAACAATACACTCTTCTGGTAAAATGTCATAAAATAATCCTAACTCTCCCTAGCCCtaaaatataaaaataaaat------aaaaattataGTGAATTAAAAGATGCAGATTCTGTGGGGCAAAAAATTTACAAAATAAAGTTTACCAATTTTGTCTCAAGTCAGTATGTTCCTGGCACAGCTCAATAAAGCAAGCATAGTTTGGTATGCAGAAAGAAGCAATCACTACAATTGGGAACGACTATCACAATGTACAACAACCtactacataagcaataagaatgaagaaactaacttcattcaacaacatggatgagtatctcaatgttgaaagacagccattaagaagtacataatgtggctgggcgctgcagctc
>gene=chr11_3793283-3794283; species=ponAbe
AAACTAAGGAATGACATTATATCATTATAGAAAAACATTTCCAATAGACACTAAAATCCATACCATAATTATCATAAAACTACAAGCCAAAGAGTCAATATCTTAATCTCAGTTTTCTTTTACAAACATTTTACTCTTTTGGTAAAATGCCATAAAATAATCCTAACTCTCCCCAGCCCtaaaatataaaaataaaataaaaataaaaatTATAGTGAATTAACACATGTAGATTCTGTGGGGCAAAAAATTTAGAAAATAAAGTTTATCAATTTTCTCTCAAGTCCGGATGTTCCTGGCACAGCCCAATAAAGTAAGCATAGTTT-GTATGTAGAAAGAAGCAATCACTACAATCATGAATGACTATCAAAATGTACAACAACCCactacataagcaataagaatgaacaaactaacttcatgcaacaacatggatgaatatctcaatgttgaaagacagccattaaaaagtaaataatgtggttgggcgctgcagctc
>gene=chr11_3793283-3794283; species=rheMac
AAACTAAGGAATGACATTATATCATTAAAGAAAAACATTTCCAACAAACACTAAAATTCATACCACAATTACTGTAAAACTACAAGCCAAAGAGTCAATATCTTAATCTGAGTTTTCTTTTACAAACAATACACTCTTTCGGTAAAATGTCATAAAATAATCCTAACTCTCCCTAGCCCtaaaatataaaaataaaat------aaaaattataGTGAATTAAAAGATGCAGATTCTGTGGGGCAAAAAAATTAGAAAATAAAGTTTACCAATTTTGTCTCAAGTCAGTATGTTCCTGGCACAGCCCAATAAAGCAAGCATAGTTTGGTATGCAGAAGGAAGCAATCACTACAATTGGGAACGACTATCACAATGTACAGCAACCtactacataagcaataagaatgaacaaactaacttcatgcaacaacatggatgagtatctcaatgttgaaagacagccattaaaaagtacataatgtggctgggcgctgcagctc
>gene=chr11_3991283-3992283; species=hg19
TTTGTTATATGCTCCTCATCCTTTTTTTTTTTTTTTTGTTACATCCTGCTGAGTTGCTTTGTCAATGAGGGGAGGAATAAAATGTTCTTTTTAGAGGAATGTTACCACAACAAAAAGCTCATCAGCACAAACTGTTCCGAAATAACACAAAAACTGTTACCCTGCTCTTCTCTGCGCCAGTGGTGAGCTGTTCTTTTTCAGTATAGTTTTTGCCTTGCCTTGGTTTCCACTGCTCTCCCTGCAATCTCAGGCCTCACATGGTTAGAGAGGCCTGCTGGTCTAGGTTTGCATGATCAATCACAAGCTACCTTCCTGAGAGAGAAAGTACCAAAATGTGTGTGCCTAAGTCACTTCAAACATGTATAAGATAGCCTTAGAGTTCAGGATCTAACTAGAAAGTTGGGTAGATATCTCAGGGTTTAGAATGTTGTGTAATGGATGGTGGGGTACCAGAAACCCTGGTTCTTTTGGCCATTGAGGACCTGAAGGGTTTTTTTTTT
>gene=chr11_3991283-3992283; species=bosTau
TTTGTCATCTGCTCCTCTTTCTTTTTT------------CACTTTCTGCTGAATTACTTTGTCAATGAGAGGAGGAAGAAAATGTTCTTTTTAGAGGAATG-TACCACAACAAAAAGCTCATCAGCACAAACTGTTCTAAAATAACACAAAAGCTGTCACCCTGCTCTTCCCTGTGCCAGTGGTGAGCTGTTCTTTTTCAGTGGAGCTTCTGCC-TGCCTGGGCTTCATCTGCTCTCCCTGCAGTGTCAGGCCTCTGGTGGGCAGAGGGGCCTGCCAGTCTGGGTTCTCATGATCAGTTACAGGCTACTTCTTTGAAACATATAGTAGCAAAGTCTATGTGTTTAAGATAGTCTCAACATATAT-----------GGAGTTCAGGATCTAACTAGACCATTGGGTAGACAGGTCAGAGCTTGGTACATTGGATTATGGACTCCGAGACAGCAGAAACCCTGGTTGTGCTAG-----------------------------
>gene=chr11_3991283-3992283; species=calJac
TTTGTTGTCTGCTCCTCCTCCTTTTCTTTTTCTTTTA----CATTCTGTTGAATTGCTTTGTCAATGAGGGGAGGAATAAAATGTTCTTTTTAGAGGAATGTTACCACAACAAAAAGCTCATCAGCACAAACTGTTCCAAAATAACACAAAAGCTGTTACCCTACTCTTCTCTGCACCAGTGGTGAGCTGTTCTTTTTCAGTATAGTTTTTGCCTTGCCTTGATTTCCATTGCTTTCCCTGCAATCTCAGGCCTTTCATGGTTAAAGAGGCCTGCCGGTCTAGGTTTGCATAATCAATCACAAGTTACCTTCCTGAGAGAGAAAGTAGCAAAATGTGTGTGCTTAAGTCA---------------------------------------------aaaGTTGGGTAGGTATCTCAGGGCTTAGAATATTCTGTAATGGGTAATGGGGTACCAGAAACCCTGGTTCTTTTGGCCATTAA------GAGGGTTTTTTTTTTT
>gene=chr11_3991283-3992283; species=canFam
TTTGTCATCCGCTCCTCCTTCTTTTTT------------CACTTT-TGCTG-ATTGCTTTGTCAATGAGGGGAGGAAGAAAATGTTCTTTTTAGAGGAATGTTACCACAACAAAAAGCTCATCAGCACAAACTGTTCTAAAATAACACAAAAGCTGTCACCCTGCTCCTCTCTGTGCCAGTGGGGAGCTGTTCTTTTTCAGCATAGTTTCTGCCTTGCCTTGGCTTCAGCTGTTCTCCCTATAATCTCAGGCCCCTGGTGGTGAGAGGGGCCTGCCAGTTCGAGTTTTCATGATAAGTCACAAGCAACTTCTTCGAAAGAGAAAGTAGCCGAAT-TGTGTGCTTAAGTCAGCCTAAACATATAT--GACAACCTTGGAGTTCAGGTTTGAACTAG-AGCTCTGGTGGATACCTCAGAGCTTAGAATATTGGCTAATAGACCCTGAGATCTCAG-----------------------------------------------
>gene=chr11_3991283-3992283; species=equCab
TTTGTCATCCACCCCTCCTCCTTTTTG-------------ACTTTCTGCTGAATTGCTTTGTCAATGAGGGGAGGAAGAAAATGTTCTTTTCAGAGGAATGTTACCACAACAAAAAGCTCATCAGCACAAACTGTTCTAAAATAACACAAAAGCTGTCACCCTGCTCTTCTGTGTGCCAGTGGTGAGCTGTTCTTTTTCAGGATAGCTTCTGCCTTGCCTTGGCTTCCGCTGCTCTCTCTGCCATCTCAGGCCTCTGGTGGTTAGAGGGAGCTGCTAGTCTGAGTTTTCATGATCAGTCACACGTTACTTCCTTGAAAGAGAAAGTAGCAAAGTGTGTATGCTTACATCAGTCTAGACATATCCTAGACAACTTTGGAGTTCGGGGTCTAACTAGAAAGTTGGATGGATAGCTCAGAGCTTAGGATATTGGATAATGGACGCTGAGGCAG-AGAAA-CCTGGTTGTGCTGGCCATCAAGGAC------------------
>gene=chr11_3991283-3992283; species=gorGor
TTTGTTATATGCTCCTCATCCttttttttttttttttGTTACATCCTGCTGAGTTGCTTTGTCAATGAGGGGAGGAATAAAATGTTCTTTTTAGAGGAATGTTACCACAACAAAAAGCTCATCAGCACAAACTGTTCCGAAATAACACAAAAACTGTTACCCTGCTCTTCTCTGCGCCAGTGGTGAGCTGTTCTTTTTCAGTATAGTTTTTGCCTTGCCTTGGTTTCCACTGCTCTCCCTGCAATCTCAGGCCTCACATGGTTAGAGAGGCCTGCTGGTCTAGGTTTGCATGATCAATCACAAGCTACCTTCCTGAGAGAGAAAGTACCAAAATGTGTGTGCCTGAGTCACTTCAAACATGTATAAGATAGCCTTAGAGTTCAGGATCTAACTAGAAAGTTGGGTAGATATCTCAGGGTTTAGAATATTGTGTAATGGATGGTGGGGTACCAGAAACCCTGGTTCTTTTGGCCATTGAGGACCTGAAGGGTTTTTTTTTT
>gene=chr11_3991283-3992283; species=panTro
--------------------------------------------------------------------------------------------------------------------------------------------------------------------------------------------------------------------------------------------------------------------------------------------------------------------------------------------------------------------------------------------------------------------------------------------------------------------------------------------------------------------
>gene=chr11_3991283-3992283; species=papHam
TTTGTTATCTGCTCCTCGTTCTTTTTTTTTTTTTTTTGTCATATTCTGCTGAGTTGCTTTGTCAATGAGGGGAGGAATAAAATGTTCTTTTTAGAGGAATGTTACCACAACAAAAAGCTCATCAGCACAAACTGTTCCGAAATAACACAAAAGCTGTTACCCTGCTCTTCCCTGCGCCAGTGGTGAGCTGTTCTTTTTCAGTATAGTTTTTGCCTTGCCTTGGTTTCCACTACTCTCCCTGCAGTCTCAGGCTTCACGTGGTTAGAGAGGCCTGCTGGTCTAGGTTTGCATGATCAATCACAAGCTACCTTCCTGAGAGAGAAAGTACGAAAATGTGTGTGCCTAAGTCACTTTAAACATGTATAAGATAGCCTTAGAGTTCAGGATCTAACTAGAAAGTTGGGTAGATATCTCAGGGTTTAGAATATTGTGTAATGGATAGTGGGGTACCAGAAACCGTGGTTCTTTTGGCCATCAAGGACCTGAAGGTTTTTTTTTTT
>gene=chr11_3991283-3992283; species=ponAbe
TTTGTTACCTGCTCCTCGTCCTTTTTTTTTTTTTTTTGTTGCATTCTGCTGAGTTGCTTTGTCAATGAGGGGAGGAATAAAATGTTCTTTTTAGAGGAATGTTACCACAACAAAAAGCTCATCAGCACAAACTGTTCCGAAATAACACAAAAGCTGTTACCCTGCTCTTCTCTGCACCAGTGGTGAGCTGTTCTTTTTCAGTATAGTTTTTGTCTTGCCTTGGTTTCCACTGCTCTCCCTGCAATCTCAGGCCTCACATGGTTAGAGAGGCCTGCTGGTCTAGGTTTGCATGATCAATCACAAGCTACCTTCCTGAGAGAGAAAGTACCAAAATGTGTGTGCCTAAGTCACCTCAAACATGTATAAGATAGCCTTAGAGTTCAGGATCTAACTAGAAAGTTGGGTAGATATCTCAGGGTTTAGAATATTGTGTAATGGATGGTGGGGTACCAGAAACCCTGGTTCTTTTGGCCATCGAGGACCTGAAGGGTTTTTTTTTT
>gene=chr11_3991283-3992283; species=rheMac
TTTGTTATCTGCTCCTCGTTCTTTTTTTTTTTTTTTTGTCACATTCTGCTGAGTTGCTTTGTCAATGAGGGGAGGAATAAAATGTTCTTTTTAGAGGAATGTTACCACAACAAAAAGCTCATCAGCACAAACTGTTCCGAAATAACACAAAAGCTGTTACCCTGCTCTTCCCTGCGCCAGTGGTGAGTTGTTCTTTTTCAGTATAGTTTTTGCCTTGCCTTGGTTTCCACTACTCTCCCTGCAGTCTCAGGCTTCACGTGGTTAGAGAGGCCTGCTGGTCTAGGTTTGCATGATCAATCACAAGCTAGCTTCCTGAAAGAGAAAGTACCAAAATGTGTGTGCCTAAGTCACTTTAAACATGTATAAGATAGCCTTAGAGTTCAGGATCTAACTAGAAAGTTGGGTAGATATCTCAGGGTTTAGAATATTGTGTAATGGATAGTGGGGTACCAGAAACCCTGGTTCTTTTGGCCATCAAGGACCTGAA-GGTTTTTTTTTT
>gene=chr11_7456226-7457226; species=hg19
TTTGCAGGTCAGCAGGCATGAAAGAGTTAATAGCAAAGGCCATGAGAAACTTGCTCGCTGTTATAGAGAAATCACTTTTAGTTCCAGTTGCTGCTGCCAGAGGAGATGCTTGAGAGCAAGATAGGAAATAATAAGGAAGAAAAGGACTTTTGAATCACATGAGAGTCTTCGAGGACTACTCAGCCCAGATGTTCCTCTTATTGCTTCAAGCCAATAATTCTCTAAAGCCCCCATGCACAGATGTAGCTTCCTTCACTGTCTTTACAGATTGTGTTTGAATTCATGGCAGACCAGGAGACTGTCCTGCTGAGTATGGACTTCCTCAGTAGCAGGAACTAGGGACAGAATTAAGAATAATATAACATATATGAAATAACTGTATTCCATAACTGGAAATACAGTGCTGAGCCCTGTGCTATAGCTGAGGTGGATAGTCTCTGCACTTTAAAAGAGAGTCTTTGAGCAACTGCAGACAAAGACTGATATAACTTCTTGATTAG
>gene=chr11_7456226-7457226; species=bosTau
----------------------------------------------------------------------------------------------------------------------------------------------------------------------------------------------------------------------------------------------------------------------------------------------------------CCCCTCTGCTGGGTTTAGACTTCCTCTTTAGCAGGAACTAGGGACAGAATTAATAATAGCA--------------------------------------GTGTCACTGAACTCTGCATTGTCATTGAGGTGGGTGG-CTCTGAACTTTAG--GAGGGTCCTTGAGCAATTGCACACAGGGACACCTGCAGCTCTTTGATTAG
>gene=chr11_7456226-7457226; species=calJac
TTTGCAGGTCAGCAGGCATGAAACAGTTAATAGCAAAGGCCATGAGAAAGTTGCTCTCTGTTACAGAGAAATCACTTTTAGTTCCAGTTGCTACTGCCAGAGGAGATGCTTGATAGAAAGAGAGGAAATAATAAGGAAGAAAAGGACTTTTGAATCACGT--GAGTCTTTGAGGACTCCTTAGCCGAGATGTTCCTCTTATTGCTTCAAGCCAATAATTCTCTAAAGCCCCTAAGCACAGATGTAGCTTCCTTCACTCTCTTTAC--ATTGTGTTTGAATTCATGACAGA-AAGGAGACTATCCTGCTAAGTATGGACTTCCTCAGTAGCAGGAACTAGGGACAGAATTGAGAATGATATAACGTATATGAAATAACTATATTCTATAACTGGAAATACAGTGCTGAGCCCTGTGATGTAGTTGAGGTGTATAGTCTCTGCAC---------------TTGAGAAATTGCAGACAAAGACTGATATAACTTCTTGATTAG
>gene=chr11_7456226-7457226; species=canFam
CTCACAAGTCAGTGGGCACCAAAGTGTTAATAGCAAGG-CCTTGGGAAAGCTGTGCTTTGTTACAGCGAAATAGCTTTTAGCTCCAGCCGCTGCTACCAGAGGAGATGCTTGAAAGCAAGAAAGGGAATAATAGGCAAGAAAAGGACTTTTGAATCACATGGGAGTCTTCAAGGACTACTCAGCCCAGATGTTCTTCTTACTGCTTTATGCCACTAATTCTCTAAAGCCCCCA-GCACAGATGCAGCTTCTTTCAGTGTC--TGCAGATGCTGTTTGAGTTCATGGGAGCCCAGGAAACTGCCCTGCTGCATAAGGACCTCCTCAGTAGCTGGAACTAGGCACGGCATTCATGATAGGA------------------------GCAGCCCTGGAAATGCAGTGCTGAGCCATGTGTTGTCGTCAGCATGGATGG-CTCTGAGCTTTTT--GAGAGTCCTTGAGCAACTGCAGACAGAGACTGCTCTAACTCTTTGCTTAC
>gene=chr11_7456226-7457226; species=equCab
CTCACACGTCAGTGGGCATGAAAGAGTTAATGGCAAAGGCCTTGAGAAAGCTGCACTTTGTTACAGGGAAATAGCTTTTAGCTCCAGTTGCTGCTGTCAGAAGAGATGCTTGAAAGCAAGAAAGGGAATAATAGGAAAGAAAAGGGCTTTTGAATCACGTGGGAGTCTTCGAGGACTACTCAGCCCAGATGTTCCTCTTATTTCTTCAAGCTAATAATTCTCTAAAGCCTCCA-GCACAGATGGAGCTTCCTTCACTGTCTTTACAGATTGTGATTGAATTCACGAGAGCCCAGGAGACAGCCCTGATA-GTATGGACTTCCTCAGTGGCAGGAACTGGGGACAGCATTAATTACAGCA------------------------GTAGCACCGGAAATGCAGCCCTCA-CCCTGTGTTATAGTTGAGGTGGATGGTCTCTCAGCTTTAG--GAGAGTCCTTCAGCAGTTGCAGACAGAGACT--CACAACTCTTTGCTTAG
>gene=chr11_7456226-7457226; species=gorGor
--------------------------------------------------------------------------------------------------------------------------------------------------------------------------------------------------------------------------------------------------------------------------------------------------------------------------------------------------------------------------------------------------------------------------------------------------------------------------------------------------------------------
>gene=chr11_7456226-7457226; species=panTro
TTTGCAGGTCAGCAGGCATGAAAGAGTTAATAGCAAAGGCCATGAGAAACTTGCTCGCTGTTATAGAGAAATCTGTTTTAGTTCCAGTTGCTGCTGCCAGAGGAGATGCTTGATAGCAAGAGAGGAAATAATAAGGAAGAAAAGGACTTTTGAATCACATGAGAGTCTTCGAGGACTACTCAGCCCAGATGTTCCTCTTATTGCTTCAAGCCAATAATTCTCTAAAGCCCCCATGCACAGATGTAGCTTCCTTCACTGTCTTTACAGATTGTGTTTGAATTCATGGCAGACCAAGAGACTGTCCTGCTGAGTATGGACTTCCTCAGTAGCAGGAACTGGGGACAGAATTAAGAATAATATAACATATATGAAATAACTGTATTCCATAACTGGAAATACAGTGCTGAGCCCTGTGCTATAGCTGAGGTGGATAGTCTCTGCACTTTAAAAGAGAGTCCTTGAGCGACTGCAGACAAAGACTGATATAACTTCTTGATTAG
>gene=chr11_7456226-7457226; species=papHam
TTTGCAGGTCAGCAGGCATGAAAGAGTTAATAGCAAAGGCCATGAGAAACTTGCTCACTGTTATAGAGAAATCACTTTTAGTT-CAGTTGCTGCTGCCAGAGGAGATGCTTGATAGCAAGAGAGGAAATAATAAGGAAGAAAAGGACTTTTGAATCACATGAGAGTCTTCAAGGACTACTCAGCCCAGATGTTCCTCTTATTGCTTCAAGCCAATAATTCTCTAAAGCCCCCAAGCACAGATGTAGCTTCCTTCACTCTCTTTACAGATTGTGTTTGAATTCATGGCAGACCAGGACACTATCCTGCAGAGTATGGACTTCCTCAGTAGCAGGAACTAGGGACAGAATTAAGAATGATATAACATATATGAAATAACTGTATTTCATAACTGGAAATACAGTGCTGAGCCCTGTGCTGTAGCTGAGGTGGATAGTCTCTGCACTTTAAAAGAGAGTCCTTGACAAACTACAGACAAAGACTGATATAGCTTCTTGATTAG
>gene=chr11_7456226-7457226; species=ponAbe
TTTGCAGGTCAGCAGGCATGAAAGGGTTAATAGCAAAGGCCATGAGAAACTTGCTCACTGTTACAGAGAAATCACTTTTAGTTCCAGTTGCTGCTGCCAGAGGAGATGCTTGATAGCAAGAGAGGAAATAATAAGGAAGAAAAGGACTTTTGAACCACATGAGAGTCTTTGAGGACTACTCAGCCCAGATGTTCCTCTTATTGCTTCAAGCCAATAATTCTCTAAAGCCCCCATGCACAGATGTAGCTTCCTTCACTGTCTTTACAGATTGTGTCTGAATTCATGGCAGACCAGGAGACTGTCCTGCTGAGTATGGACTTCCTCAGTAGCAGGAACTAGGGACAGAATTAAGAATAATATAACATATATGAAATAACTGTATTCCATAACTGGAAATACAGTGCTGAGCCCTGTGCTATAGCTGAGGTGGATAGTCTCTGCACTTTAAAAGAGATTCCTTGAGCAACTGCAGACAAAGACTGATACAACTTCTTGATTAG
>gene=chr11_7456226-7457226; species=rheMac
TTTGCAGGTCAGCAGGCATGAAAGAGTCAATAGCAAAGGCCATGAGAAACTTGCGCACTGTTATAGAGAAATCACTTTTAGTT-CAGTTGCTGCTGCCAGAGGAGATGCTTGATAGCAAGAGAGGAAATAATAAGGAAGAAAAGGACTTTTGAATCACATGAGAGTCTTCAAGGACTACTCAGCCCAGATGTTCCTCTTATTGCTTCAAGCCAATAACTCTCTAAAGCCCCCAAGCACAGATGTAGCTTCCTTCACTCTCTTTACAGATTGTGTTTGAATTCATGGCAGACCAGGACACTATCCTGCAGAGTATGGACTTCTTCAGTAGCAGGAACTAGGGACAGAATTAAGAATGATATAACATATATAAAATAACTGTATTCCATAACTGGAAATACAGTGCTGAGCCCTGTGCTGTAGCTGAGGTGGATAGTCTCTGCACTTTAAAAGAGAGTCCTTGACAAACTGCAGACAAAGACTGATATAGCTTCTTGATTAG
>gene=chr11_7512429-7513429; species=hg19
TTGTATTGTATATATTATGCACACTCCTGCTTTTTTGCCATTTCTGTTAGTAACTATGCCtatatcagttctcatgctatacaacaaattaccatagatttagcatcttaaaactacacatttactacctcagagtttctgtgggtcaggagtccatgcatggcttagctgggtcctctgctggtacttgtagggctgggaccctcagctcctacagcctctccttgccataggcactgcacaacacagctattgctccttcaagtagatggagagtgcttctctttaggaagcgcctagtccctcttttcagggcttttatgtgattcagccagcccacccataatttcctattgataacttcaaaatcaactgatttggaaacttatctgtatatgcaaaattccttcacctttgtcttacaatgtaatgcaatcacagagtgctgtcctgtcatacactcacaggtcctgcccacactcaagggaagggaattacac
>gene=chr11_7512429-7513429; species=bosTau
TTGTGTTTTAAATATTGT-CCCTCCCCCATTCCTTGGCTGTTTCTCTTAGTAGCTTTGCCtgtgttagtttgcatactgtgtaacaaattaccacaactttagcagtttaaaattatacatttattggcttagagtttctgtggatcaggagtccaggtacagcttatctggacatttcgttaggggttgtaggatggaggccctcagcttcgaaagccacacctctccacaggcagcccacaatgtggttgttgctccttcaagcaggaggagagtgcttctctttgggaagtgctcagcccctgttt--------tttatctgatttagcaagcccacctataatttccttttgattaactcaaagtccactgatttgggaccttaattacatctacagaatttccttagttttgtcttgtaatgtaacctagtcaagcagaacta-----tcatatt--cacaggtgctgccctcactcaagggga-ggaagtttgt
>gene=chr11_7512429-7513429; species=calJac
TTGTATTGTACATATTACATACACACCTGTTTTTTTGCCATTTCTATTCATTACTATGCCtgtatcagttctcatgccgtacaacaaattaccatagatttagcatcttaaaactacacacttactacctcagcagttctgtgggtcaggagtccatgcatggcttagctaggtcctctgctggtagttgcagggctgGGAACTTCAGCTTCTAGAACctctctttgccataggcagtgcatgacacagctattgctccttcaagtagatagagagtgcttcgctttaggaggcgcctagtccctcttttcagggtttttatctgattcagtcagcccacccataatttcctattgataacttcaaaatcaaatga-ttggaaccttatttgcatatgcaaaattacttcacctttgtctgacaatgtaatgcaatcacagagtgctgtcctgtcatatg--cacaggtcctgcccacactcaagggaagggaattacac
>gene=chr11_7512429-7513429; species=canFam
CTGTATTTTGTATA-TGTGCCTACTTTTTTTTTTTCGCTATTTCTGTTAGTAACTGTATCTATCttaggtttcatgccaagtaacaaactactacagatttagcagttt---actacatgtttattattttggagtgtctgtgggtcaggagcccaggcacagcttaactggaccctttgctaatggctgtaagactgaggccctcagcttctagagctgcccgtctacatcggcagctcacaatgtggttgttgcttcttcaagcagaaggggaacgtctctcttcaggaagtaccaagtccttc--ttaagaatttgtatggcacctagcaggcccacccataatttcttttggattagctcagaaccagctggcttgagaccttaattatatttgcaaagtcccttcacctttgtcttgtgatgtaaccaaatcac-agatgctatcctgtcatatt--cacaggtgttgc---------tggggaggggattgtgc
>gene=chr11_7512429-7513429; species=equCab
TTGTATTTTACATACTGTGCCCACACACACTTTTTTGCCATTTCTGTTAACAACCATTCCTATCttagttttcatgttgtgtatcaaatcaccacagatttagcagcttaaaactacacgtttattatctcagagtttctgtggattaagagtccagaggcaatttagccagatcctttgttagtggttttaggactgaggccctcagcttctaaggctgctcatctctgcaggctgctcacaatgtggctgttgcttcttcaagtaggaagagagtccctctcttcaggaattgctcagtctttcttttaagagtttttatctgatttaacaggcctgaccataatttccctttgattaactcaaaatcagttgattttggaccttaattatatctgcaaaatccctttagctttatcttataatgtaacctagtcatggggtgctatcctatcatatt--gccaggtcctgccctcattcaagggaatgggattatgt
>gene=chr11_7512429-7513429; species=gorGor
TTGTATTGTATATATTATGCACACTTCTGCTTTTTTGCCATTTCTGTTAGTAACTATGCCTATATCGGttctcatgctatacaacaaattaccatagatttagcatcttaaaactacacatttactacctcagagtttctgtgggtcaggagtccatgcatggcttagttgggtcctctgctggtacttgtagggctgggaccctcagctcctacagcctctccttgccataggcactgcacaacacagctattgctccttcaagtagatggagagtgcttctctttaggaagcgcctagtccctcttttcagggcttttatctgattcagccagcccactcataatttcctactgataacttcaaaatcaactgatttggaaacttatctgtatatgcaaaattccttcacctttgtcttacagtgtaatgcaatcacagagtgctgtcctgtcatacactcacaggtcctgcccacactcaagggaagggaattacac
>gene=chr11_7512429-7513429; species=panTro
TTGTATTGTATATATTATGCACACTCCTGCTTTTTTGCCATTTCTGTTAGTAACTATGCCTATATCGGttctcatgctatacaacaaattaccatagatttagcatcttaaaactacacatttactacctcagagtttctgtgggtcaggagtccatgcatggcttagctgggtcctctgctggtacttgtagggctgggaccctcagctcctacagcctctccttgccataggcactgcacaacacagctattgctccttcaagtagatggagagtgcttctctttaggaagcgcctagtccctcttttcagggcttttatctgattcagccagcccacccataatttcctattgataacttcaaaatcaactgatttggaaacttatctgtatacgcaaaattccttcacctttgtcttacaatgtaatgcaatcacagagtgctgtcctgtcatacactcacaggtcctgcccacactcaagggaagggaattacac
>gene=chr11_7512429-7513429; species=papHam
TTGTATTGTATATATTATGCACACTCCTGCTTTTTTACCATTTCTTTTAGTAACTATGCCTATATCGGttctcatgctgtacaacgaattaccataggtttagcatcttaaaactacacatttactacctcagagtttatgtgggtcaggagtccatgcatggcttagctgggtcctctgctggtacttgtagggctggaaccctcagctcctacagcctctccttgccataggcactgcacaacacatctattgctccttcaagtagatggagagtgcttctctttaggaagcgcctagtcccttttttaagggcttttatgtgattcagccagcccacccataatttcctattgataacttcaaaatcaactgatttggaaccttatttttatatgcaaaattccttcacctttgtcttacaatgtaatgcaatcacagagtgctgtcctgtcatacacgcacaagtcctgcccatactcaagggaagggaattacac
>gene=chr11_7512429-7513429; species=ponAbe
TTGTATTGTATATATTATGCACACTCCTGCTTTTTTGCCATTTCTGTTAGTAACTATGCCTATATCGGttctcatgctgtacaacaaattaccatagatttagcatcttaaaactacacatttactacctcagagtttctgtgggtcaggagtccatgcatggcttagctgggtcctctgctggtacttgtagggctgggaccctcagctcctacagcctctccttgccataggcactgcacaacacagctattgctccttcaagtagatggagagtgcttctctttaggaagcgcctagtccctcttttcagggctttcatctgattcagccagcccgcccataatttcctattgataacttcaaaatcaactgatttggaaccttatttgcatatgcaaaattccttcacctttgtcttacaatgtaatgcaatcacagagtgctgtcctgtcatacactcacagttcctgcccacactcaagggaagggaattacac
>gene=chr11_7512429-7513429; species=rheMac
TTGTATTGTATATATTATGCACACTCCTGC-TTTTTACCATTTCTTTTAGTAACTATGCCTATATCGGttctcatgctgtacaatgaattaccataggtttagcatcttaaaacgacacgtttactacctcagagttcatgtgggtcaggagtccatgcatggcttagctgggtcctctgctggtacttgtagggctggaaccctcagctcctacagcctctccttgccgtaggcactgcacaacacatctattgctccttcaagtagatggagagtgcttctctttaggaagcgcctagtcccttttttaagggcttttatgtgattcagccagcccacccataatttcctattgataacttcaaaatcaactgatttggaaccttatttttatatgcaaaattccttcacctttgttttacaatgtaatgcaatcacagagtgttgtcctgtcatacacgcacaagtcctgcccatactcaagggaagggaattacac
>gene=chr11_8211283-8212283; species=hg19
tatgtatgtatatatatagtgtgtgtatatatatattatatatatatatatTATTCCCCCCCCACACCTGCTTCCTGAGCTGGCAAATAGGGCTGGGCTGGGGCACAAGCTGCCTGAAACCATCTGAAGGGAGTAAGTGGAATCCAAGCTAATCTATAGGAAAGCCTCAAGCCAAGAACCAGAGAGATGGATTGCAAATGCCAAGACCAAAGGGGAAGAAGGAGCTTTGTGAAGGgtgtgcgtgtgtgtgtgtgtgtgtggtgtgtgtgtttgtgtgtgtgtgtgtgtgtgtgtgtTCCTTTTGTTCATTCTCACAGCTGCAAGATACATCTGCTTAGGCCAGCTTTTGAAATCTCAGTCTGGCCAGAACTCCAGGCCCTCCCACCCTACTTAAGTCAGTCTATAAATGCAAACTGCAACTATCTGCCAGGCCCCTCCTAGGCCTGCTGCATTTATTCCTGACTTGCTTCTTCTCAAGTGCCGTGCCCCATTAGGTTACC
>gene=chr11_8211283-8212283; species=bosTau
-------------------------------------------------------------------------------------------------------------------------------------------------------------------------------------------------------------------------------------------------------------------------------------------------------TCCCATTTGCTCAGTCTCACAGCTGCAAGACACATTTGCTCAGCTTAGTTCTTCAAATCCCAGTCTGGCCAGAACTTTAGGTCGTCC--CTCCACTCAAGTCAGTCTGTAAATGCAAAGTGTGATAGCCGAGCAGACCCCTCCCTAGCCTGCTGCTTCTGTGCCT-ACTTGCTTCTGCTTGAATGCCATGCCCTGCCAGGTTACC
>gene=chr11_8211283-8212283; species=calJac
----------------------------------------------------------CCCCCACTCCTTCTTCCTTAGCTGTCAAGTAGGGCTGCATTGTGGCACCAGCTGCCTGAAACCATCTGAAGGGAGGAAGTGGAATCCAAGCTAATCTGCAGGAAAGCCTCAAACCAAGAACCAGAGAGATAGATTGCAAATGCC-AGACCAAA------GAAGAAGATTTGTGAAGGatatgtatgtgtatgtatatatgta-------------------------tatatatgtatTTCTTTTGTTCATTCTCACAGCTTCAAGATACATCTGCTTAGA-TAGCTTTTGAAATCTCAGTCTGGCCAGACCTCCA-GCCCTCCCACCCCACTTAAGTCAGTCTATAAATGCAAACTGCAACTATCTGCCAGGCCCCTCCTAGGCCTGCTGCATTTATTCCTGACTTGCTTCTTCTCAAATGCCATGCCCCATTAGGTTACC
>gene=chr11_8211283-8212283; species=canFam
-------------------------------------------------------------------------------------------GCTGGGCTGGGGAAGTAGCTGCCTGAAGCCATCTGTAGGGAGTAAGCTGAATCCAAGCTAATCTGTAGGAAAGCCTTAAGCCA----CCAGAGAGAT-GATTGCAAATGCGAAGACCAAAAGAAGAGAAGCAGATTTGTGAAGG--------------------------------------------------------TGTGTCTCAT---TGCTGTCTGGCAGCTGCAGGATACATCTGCTCAGTCCAGTGCTTCCAACCCCAGTCTAGCCACAACTCCAGGCCCTCCCATT-CACTTAGGGCAGTCTGTAAATACAAACTGTGATTGCCCACCGGGCCTCTCCAGAGCCT-CTGCATTTGCTCCTAACATGCTTCTGCTTGAATGCCACACCCCACCAGGTTACC
>gene=chr11_8211283-8212283; species=equCab
-----------------------------------------------------------CCCCCTACCTCCTTCCTGAGCTGGCAGGCAGGGCTGGGTGGGGCA---------------CCATCTGAGGGGAGTGAGCCGAATCCATGCTAGTCTACAGGAAAGCCTCAAGCCA----CCAAAGAGGTAGAGTGCAAATGCCAAGACCAAAGGAGAAGAAGCAGATTTATGAAG-------------------------------------------------------------TTCCCTTCATTCCATCTCACAGCTGCAGGATACATCAGCTCAGCCCAGTTCTTTAAATCGCAGTCTGGCCAGAACTCCA-GCCCTCCCACTCCACTTAAGTC-GTCTATAAATGCAGACTGTGACTGCCCACCAGGCCCTTCCTTGGCCTGCTGCATTTTCTCCTGACTTGCTTCTGCTCAAATGCCATACCCCACCAGGTTACC
>gene=chr11_8211283-8212283; species=gorGor
-----------------------------------------------------------------------------------------------------------AGCTGCCTGAAACCATCTGAAGGGAGTAAGCGGAATCCAAGCTAATCTATAGGAAAGCCTCAAGCCAAGAACCAGAGAGATGGATTGCAAATGCCAAGACCAAAGGGGAAGAAGGAGCTTTGTGAAGGgtgtgtgtgtgtgtgtgtgtgtgtg---------------------------tgtgtgtATTCCTTTTGTTCATTCTCACAGCTGCAAGATACATCTGCTTAGCCCAGCTTTTGAAATCTCAGTCTGGCCAGAACTCCAGGCCCTCCCACCCTACTCAAGTCAGTCTATAAATGCAAACTGCAACTATCTGCCAGGCCCCTCCTAGGCCTGCTGCATTTATTCCTGACTTGCTTCTTCTCAAGTGCCGTGCCCCATTAGTTTACC
>gene=chr11_8211283-8212283; species=panTro
-------------------tatgtgtatatatagtgtgtgtatatatatataATTCCCCCACCACACCCACTTCCTGAGCTGGCAAGTAGGGCTGGGCTGGGGCACAAGCTGCCTGAAACCATCTGAAGGGAGTAAGCGGAATCCAAGCTAATCTATAGGAAAGCCTCAAGCCAAGAACCAGAGAGATGGATTGCAAATGCCAAGACCAAAGGGGAAGAAGGAGCTTTGTGAAGGAtgtgtgtgtgtgtgtgtgtgtgtg---------------------------tgtgtgtATTCCATTTGTTCATTCTCACAGCTGCAAGATACATATGCTTAGCCCAGCTTTTGAAATCTCAGTCTGGCCAGAACTCCAGGCCCTCCCACCCTACTTAAGTCAGTCTATAAATGCAAACTGCAACTATCTGCCAGGCCCCTCGTAGGCCTGCTGCATTTATTCCTGACTTGCTTCTTCTCAAGTGCCGTGCCCCATTAGTTTACC
>gene=chr11_8211283-8212283; species=papHam
---------------------------------------------------------CCCCCAACACCCGCTTCCTGAGCTGGCAAGTAGGGCTGGGTTGGGGCACCAGCTTCCTGAAACCACCTGAAGGGAGTAAGCAGAATCCAGGCTAATCTATAGGAAAGCCTCAAGCCAAGAACTAGCGAGATGGATTGAGAATGCCAAGACCAAAGAGGAAGAAGCAGCTTTGTGAAGGAtgtgtgtgtgtgtgtgtgtgtgtg---------------------------------tATTCCTTTTGTTCATTCTCACAGCTGCAAGGTACATCTGCTTAGCCCAGCTTTTGAAATTTCAGTCTGGCCACAACTCCAGGCCCTCCCACCCTACTTAAGTCAGTCTATAAATGCAAACTGCAGCTATCTGCCAGGACCCTCCTAGGCCTGCTGCATTTATTCCTGACTTGCTTCTTCTCAAATGCCATGCCCCATTAGGTTACC
>gene=chr11_8211283-8212283; species=ponAbe
------------------gtgtgtgtatatatatattatatatatatatatatTTCCCCCCACACACCCGCTTCCTGAGCTGGCAAGTAGGGCTGGGCTGGGGCACCAGCCCCCTGAAACCATCTGAAGGGAGTAAGCAGAATCCAAGCTAATCTATAGGGAAGCCTCAAGCCAAGAACCAGAGAGGTGGATTGCAAATGCCAAGACCAAA-------------------------------------------------------------------------------------------------------------------------------------------------------------------------------------------------------------------------------------------------------------------------------------------------
>gene=chr11_8211283-8212283; species=rheMac
---------------------------------------------------------CCCCCCACACCCGCTTCCTGAGCTGGCAAGTAGGGCTGGGTTGGGGCACCAGCTTCCTGAAACCACCTGAAGGGAGTAAGCGGAATCCAAGCTAATCTATAGGAAAGCCTCAAGCCAAGAACCAGAGAGATGGATTGAGAATGCCAAGACCAAAGAGGAAGAAGCAGCTTTGTGAAGGAtgtgtgtgtgtgtgtgtgtgtgtg---------------tgtgtgtgtgtgtgtgtgtATTCCTTTTGTTCATTCTCACAGCTGCAAGGTACATCTGCTTAGCCCAGCTTTTGAAATTTCAGTCTGGCCACAACTCCAGGCCCTCCCACCCTACTTAAGTCAGTCTATAAATGCAAACTGCAGCTATCTGCCAGGACCCTCCTAGGCCTGCTGCATTTATTCCTGACTTGCTTCTTCTCAAATGCCATGCCCCATTAGGTTACC
>gene=chr11_8823392-8824392; species=hg19
AGAGAATAATAAACAAaacaataactgcaaacattttgttcagcaaggaggcaggaagtactattctaggcactttacatttggcatttaggctttgttacagccccatgagataatgctaccactgcctcaattttacggaagaggaaccagggcacggacaagtaacttgtccaaggttacagagctattaggtggcagaggcagaatttgaacccaatctgaccccagagcccaggctctaaacattactctcctatTGGATGGCTCTTCCCCTAAGACACAGATTTGCGTCTGGGCACTAACTGGCTCACCCTAAACTCTAAAGGAGAGGGGATTGCTCAGAAAACACTGGCATTTTTCGCCACTGAGAAAAGGAAACAGTGATGGAAATATTTATTCAAAGACCTGGTCTAAGGCTACAGAGCCAAACAAATAAGTACCCCAAACATCTGTTAACCAAAATTTTCCCAGGGCACCAAGAGAAACCTACCTTCTTA
>gene=chr11_8823392-8824392; species=bosTau
AGAGaataataaatataacagtcattgctcacactgcatgaagtg-ctagatacgaggtgctattctcagcacttgacat-------ttagacctcaccatgaccctatgaaatagtactattaccacatccattctacagacaagggactgggccctagg-aggcgccttacccaaggtgaccgagctgggatgtagcagagcctgaatgggaacccagcctga---------cctggctctggacatcactctttcattggagggctcttcccctAACACACAGGTTTGTCTCTGAGCAC-AAGCGGCTCACTCCAGGATCTACAGGAGAGAGGATCCACCAGAAAACACTGCCAGTTTTCTCCACTGACAGAGGGAAACAGCGTGGACAGAATTTATTCACAGAGCTGGTCTAAGTCTTTGCAGCACAG-----GAGTACCCCAAACATCTAATGACCAAAATTGTT-CAGGGCACTAAGTGAAACCCACCTTCTAG
>gene=chr11_8823392-8824392; species=calJac
AGATAATAATAAACATaagaataactgcaaacattttattcagcaaggaggcaggaagcactattctaggcactttacatttagcatttaggcttcattacaaccctatgagggaatgctatcactgtctcaattttacagaagaggaa-----------------aacttgttcaagggtacagagctattaggtgttacagccagaatttgaacccagtctgaccccagagcccaggctctaaacattaCTCTCCCACTGGATGGCTCTTCACCTAAGACATAGATTTGTCTCTGGGCACCAACTAGCTTACCCTGAACTCTAATGGGGAGAGG--------------ACTGGGATTTTTCCCCACTGAGAAAAGGAAACAGTGATGGCGGTATTTATTCAAAGAACTGGTCTAAGGCTACAGCACAGAACAAACAAGTACCCCAAACATCTGCTGACCAAAATTTTCCCAGGGGACCAAGAGAAACTTACCTTGTTA
>gene=chr11_8823392-8824392; species=canFam
AGGGAATTAGAACTATAACAGTCATTGCTCacatttcatttagta-ccagatacgaggtattatcctaagcacttgacac-------ttaggccttaccacaacac-atgaaatagcactaataacacctctgtttcacagaaaaggaactggggcatggacagccaatttacccaagttctcagaggcagtaagtggcagagccagaatatgaaccctgtctgaccccagaggccaggctctaaaTATCACTCTTTCATTAGACGGCTCTTCTCCTAACACACGGGTTTGTCTTTGAGCAG-CACTGACTCACTTCAAACTCTAAGGGAGAGAGGGTCAGCCAGGAAACACTGCCATTTTTCTTTGCGGAGAGAAGGAAACAGTGACGGCAGTATTTATTCACAAGGCTGAGTTGAGCCTACACAGCACAACAAAGAAGTACCCCAAACATCTGTCAACCAAAATCTTC-C-GGGCACCAAGTAAAACCCATCTTCTAA
>gene=chr11_8823392-8824392; species=equCab
AGGGAATCATAAATATAACaataattgctcacatttcatttagca-ccagatatgtggtactatcttaagtacttgatat-------ttaggcctcactacaaccctacgaaa---ccctgttaccacctccattttacagaagaggaacaggggcatggacaagcaacttacccaaggttacaaagctggtgagtgccagagccagaacgtggagccaatccaagcccagagcccgggctctaaacATTACTCTTTCCTTGGGACGCTCTTCCCCTAACACACA-GTTTGTCTTTGAGCAC-AACTAGCTCACTCCAAACTCTAAAGGAGAGAGGGTCA---AGAACACA-----ATTTCCTCCTCCTGAGAGAA-GAAACAGTGATGGCAGAATTTATTCACAAAGCTGGTCTCAGTCTATACAGCAGAACAAATAACTACCCCAAATATCTGTTGCCCAAAATTTTC-CAGGACAACCCGGGAAATCCACCTCCTAG
>gene=chr11_8823392-8824392; species=gorGor
AGAGAATAATAAACAAAACAATAAATGCAAACATTTTGTTCAGCAAGGAGGCAGGaagtactattctaggcactttacatttagcatttaggctttgttacagccccatgagataatgctaccactgcctcaattttacggaagaggaaccagggcagggacaagtaacttgtccaaggttacagagctattaggtggcagaggcagaatttgaacccaatctgaccccagagcccaggctctaaacattactctcctatTGGATGGCTCTTCCCCTAAGACACAGATTTGCGTCTGGGCACTAACTGGCTCACCCTAAACTCTAAAGGAGAGGGGATTGCTCAGAAAACACTGGCATTTTTCGCCACTGAGAAAAGGAAACAGTGATGGAAATATTTATTCAAAGACCTGGTCTAAGGCTACAGAGCCGAACCAATAAGTACCCCAAACATCTGTTAACCAGAATTTTCCCAGGGTACCAAGAGAAACCTACCTTCTTA
>gene=chr11_8823392-8824392; species=panTro
AGAGAATAATAAACAAAACAATAACTGCAAACCTTTTGTTCAGCAAGGAGGCAGGaagtactattctaggctctttacatttagcatttaggctttgttacagccccatgagataatgctaccactgcctcaattttacggaagaggaaccagggcagggacaagtaactcgtccaaggttacagagctattaggtggcagaggcagaatctgaacccaatctgaccccagagcccaggctctaaacattactctcctatTGGATGGCTCTTCCCCTAAGACACAGATTTGCGTCTGGGCACTAACTGGCTCACCCTAAACTCTAAAGGAGAGGGGATTGCTCAGAAAACACTGGCATTTTTCGCCACTGAGAAAAGGAAACAGTGATGGAAATATTTATTCAAAGACCTGGTCTAAGGCTACAGAGCCGAACAAATAAGTACCCCAAACATCTGTTAACCAAAATTTTCCCAGGGTACCAAGAGAAACCTACCTTCTTA
>gene=chr11_8823392-8824392; species=papHam
AGAGAATAATAAACATaacaataactgcaaacattttattcagcaaggaggcaggaagcactattttaggcactttacatttagcacttaggttttgttaaaaccctatgagataatgctaccactgcctcccttttacagaagaggaactgtggcagggacaagtaacttgtctaaagttacagagctatcagatggcagaggtagaatttgaacccaatctgaccccagagcccaggctctaaacattactttcctatTGGATGGTTCTTCCCCTAAGACACAGATTTGTCTCTGGGCATCAACTGGCTCACCCTAAACTCTAAAGGAGAGGGGATTGCTCAGAAAACACTGGCATTTTTCCCCACTGAGAAAAGGAAACAGTGATGGCAATATTTATTCAAAGAGCTGGTCTAAGGCTACAGAGCAGAACAAATAAGTTCCCCAAATATCTGTTGACCAAAATTTTCCCAGAGCACCAAGAGAAACCTATCTTCTTA
>gene=chr11_8823392-8824392; species=ponAbe
AGAGAATAACAAACATaacaataactgcaaacattttgttcagcaaggaggcaggaagtactattctaggcactttacatttagcatttaggctttgttacagccctatgagataatgctaccactgcctcaattttacagaagaggaactagggcagggacaagtaacttgtccaaggttacagagctattaggtgacagaggcagaatttgaacccaatctgaccccagagcccaggctctaaacattaCTCCCCTATTGGATGGTTCTTCCCCTAAGACACAGATTTGTCTCTGGGCACCAACTGGCTCACCCTAAACTCTAAAGGAGAGGGGATTGCTCAGAAAACACTGGCATTTTTCACCACTGAGAAAAGGAAACAGTGATGGAAATATTTATTCAAAGAGCTAGTCTCAGGCTACGGAGCCGAACAAATAAGTACCCCAAACATCTGTTAACCAAAATTTTCCCAGGGCACCAAGAGAAATCTACCTTCTTA
>gene=chr11_8823392-8824392; species=rheMac
AGAGAATAATAAACATaacaataactgcaaacattttattcagcaaggaggcaggaagcactattttaggcactttacatttagcacttaggttttgttaaaaccctatgagataatgctaccactgcctcacttttacagaagaggaactgtggcagggacaagtaacttgtctaaagttacagagctatcagatggcagaggtagaatttgaacccaatctgaccccagagcccaggctctaaacattactttcctatTGGATGGCTCTTCCCCTAAGACACAGACTTGTCTCTGGGCATCAACTGGCTCACCCTAAACTCTAAAGGAGAGGGGATTGCTCAGAAAACACTGGCACTTTTCCCCACTGAGAAAAGGAAACAGTGATGGCAATATTTATTCAAAGAGCTGGTCTAAGGCTACAGAGCAGAACAAATAAGTTCCCCAAATATCTGTTGACCAAAATTTTCCCAGAGCACCAAGAGAAACCTACCTTCTTA
>gene=chr11_8843392-8844392; species=hg19
gtggtggggagaggtgaggacacttaagacttactctcttggcaaatttcaagtaaacaatacagtattaactatagtcactatgctgtacattagattcccaggatttatcttataactgaaCGTTTAGCAACATTTTTTTAAAGAAAAGATTTCAAAAGTGGACTCTTTCCTGCAACCTTCCGCTTTGACCTCGGACTCACGGAGCCACTCCAACAAGGTACTGAGATAGGATTTAAAACTGTCAGTCAACTGGATACTTTCCACCTCTGTGAAGAGAATCTAACGTGGACTGTACCATCCCCATGGCTTCTAAAGGTTTCCCTTTCGAACTCTGCAGGTGGGCTAGTTTCGGCATTCCATTCACACTCAGGACTGTTCTTTTGTTTTTCCTCCTTTCCCTACCAAGCTATTGTTCATTCCCTTACATTTTTAATTACATATAATCTCTTCTAGCATATTCATCTTTGAATTTCCAGCAGGCTGTAATGCAGTACTTT
>gene=chr11_8843392-8844392; species=bosTau
------------------------------------------------------------------------------------------------------------tatactctatat----ttttaatagca--tttttaaataaaTGATTGCAAAAGTGGACCCTCTCTACAGGTCTGCCTCCTCACCCTCAAATTCAAGAAGACATTCC-TCAAAGTGTTGGGCTAGGATTTA------------AAATGGATACCTTCGATTTTTGTAAACAAGTTGTAACATGGAACCT-----------GGCTTCTAAAGATTTCCATTTAGAACTTTGTAGGTGGGCTGGTTTCAGTGTTCCATTCACACTCAGGACTCTTTCTTTGCTTTCCCTTTCCCCCCCACTAAGCCATtgtttattctttcatatttttaatcacatataagctcttctagcctattcatctttgaatttccaacaggctgtaatacagtgtttt
>gene=chr11_8843392-8844392; species=calJac
gtggtgcggggaggtgaggacacttaagacctactctcttggcaaatttcaagtaaacaatacagtattaactatagtcaccatgttgtacattagattcccaggatttatcttataactgaaagtttAGCAACA--TTTTTAAAGAAAAGATTTCAAAAGTGGAATCCTTCCCGCGA-CTGCCTCCTTGACCTCAAACTCACGGAGCCACTCCAGCAAGGTACTGAGATAGGATTTAAAACTGTCAGTCAATTGGATGCATTCCACCTCTTTGAAGAGAATCTAACGTGTACTGTACCATCACCAAGGCTTCTAAAGGTTTCCATGTAGAACTTTGCAGGTGGGCTAGTTTCAGCATTCCATTCACACTCAGGACTGTTCTTTTGTTTTTTCTCTTTTCCCCACCAAGCTACTGTTCATTGCCTTACATTTTCAATTATATATAATCTCTTCTAGCATATTCACCTTTGAATTTCCAATAGGCTATTGTGCGGTACTTT
>gene=chr11_8843392-8844392; species=canFam
-------------------------------TACTCt------atatttttaataa----------------------------------------------------tattttttaaatGAAATTTCAAAAA---CCTTTTTAAAAAAAGGTTT------------CTCCTGCCAGGCCTGCCTTCCCACCCTCAAACTGAGGAAGACACTCAAGTAAAGTGCTGGGATAGGATTTAAAA----CAGTCAACTGGACACCTTCCATCTTTCTGAAAAGGTTCTGACATGGAACATACCACCACTACGGCTTCCAGAGTTTTCCATTCAGAGCTTGGTAAGTGGGCTAGTCTCAGCATTTCATTCACACTCAGGACTCTTATTTTGCCTTCCCCCCTTCCCCTACCAAGCCATTATTCATCCCTTCATATTTTTAATTATGTATAAACTCTTCTAGCATATTAACCTTTGAATTTCCAACAGGCTATAATGTTGTGCTTT
>gene=chr11_8843392-8844392; species=equCab
-----------------------------------------------------------------------------------------------------------------------------------------tttttaaatgaaagatTTCCAAGG-AGACCCTCTTTCCAGGCCTGCCTCCTCACCCTCAGACTCAGGGAGACACTCCAACAAAATGCTGCGCTAGGACGTGACACTGTCAGTCAACTAGACGCCTTCCA-CTTTGTAAAAAGGTTCTAACACGGAACATACCACCACTAAGCTTTCCAAAGATCTCCATTTAGAACTTTGGACGTGGGCTAGTTTCAGCATTCCATTCACACTCAGAACTTTTCTTTTGCTTTCTCTCTTTCCCCCACAAAGCCTTTAGTCATTCCTCCATATTTTTAATTACAtataagctcttccagcatagtcgtctttgaatttccaacaggctgtaatgtactgcttt
>gene=chr11_8843392-8844392; species=gorGor
gtggtggggagaggtgaggacacttaagac-tactctcttggcaaattt-aagtaaacaatacagtattaactatagtcactatgctgtacattagattcccaggatttatcttataactgaaCGTTTAGCAACATTTTTTTAAAGAAAAGATTTCAAAAGTGGACTCTTTCCCGCAACCTTCCT-TTTGACCTCAGACTCACGGAGCCACTCCAACAAGGTACTGAGATAGGATTTAAAACTGTCAGTCAACTGGATACTTTCCACCTCTGTGAAGAGAATCTAACGTGGACTGTACCATCCCCATGGCTTCTAAAGGTTTCCCTTTCGAACTCTGCAGGTGGGCTAGTTTCGGCGTTCCATTCACACTCAGGACTGTTCTTTTGTTTTTCCTCCTTTCCCTACCAAGCTATTGTTCATTCCCTTACATTTTTAATTACATATAATCTCTTCTAGCATATTCATCTTTGAATTTCCAGCAGGCTGTAATGCAGTACTTT
>gene=chr11_8843392-8844392; species=panTro
gtggtggggagaggtgaggacacgtaagacttactctcttggcaaatttcaagtaaacaatacagtattaactatagtcactatgctgtacattagattcccaggatttatcttataactgaaCGTTTAGCAACATTTTTTTAAAGAAAAGATTTCAAAAGTGGACTCTTTCCCGCAACCTTCCTCTTTGACCTCAGACTCACGGAGCCACTCCAACAAGGTACTGAGATAGGATTTAAAACTGTCAGTCACCTGGATACTTTCCACCTCTGTGAAGAGAATCTAACGTGGACTGTACCATCCCCATGGCTTCTAAAGGTTTCCCTTTCGAACTCTGCAGGTGGGCTAGTTTCGGCGTTCCATTCACACTCAGGACTGTTCTTTTGTTTTTCCTCCTTTCCCTACCAAGCTATTGTTCATTCCCTTACATTTTTAATTACATATAATCTCTTCTAGCAtattcatctttgaatttccagcaggctgtaatgcagtacttt
>gene=chr11_8843392-8844392; species=papHam
gtgatggggagaggtgaggatacttaagacttactctcttggcaaatttcaagtaaacaatacagtattaactatagtcactatgttgtacattagattcccaggatttatcttataactgaaCGTTTAACAACATTTTTTTAAAGAAAAGATTTCAAAAGTGGACTCTTTCCCGAAACCTGCCTCCTTGACCTCAAACTCACAGAGCCACTCCAACAAGGTACTGAGATAGGATTTAAAACTGTCAGCCAACTGGATACTTTCTACCTCTGAGATGAGAATCTAACGTGGACTGTACCATCCCCATGGCTTCTA---------------AACTCTGCAGGTGGGCTAGTTTCGGCATTCCATTCACACTCAGGACTGTTCTTTTGTTTTTCCTCCTTTCCCCACCAAGCTATTATTCATTCCCTTACATTTTTAATTACGTGTAATCTCTTCTAGCATATTCATATTTGAATTTCCAACAGGCTGTAATGCAGTACTTT
>gene=chr11_8843392-8844392; species=ponAbe
gcggtggggagaggtgaggacacttaagacttactctcttggcaaatttcaagtaaacaatacagtattaactacagtcactatgctgtacattagattcccaggatttatcttataactgaaCGTTTAGCAACATTTTTTTAAAGAAAAGATTTCAAAAGTGGACTCTTTCCCACAACCTTCCTCTTTGACCTCAGACTCACGGAGCCACTCCAACAAGGTACTGAGATAGGATTTAAAACTGGCAGTCAACTGGATACTTTCCACCTCTGTGAAGAGAATCTAACGTGGACTGTAGCACCCCCATGGCTTCTAAAGGTTTCCCTTTCGAACTCTGCAGGTGGGCTAGTTTCAGTGTTCCATTCACACTCAGGACTGTTCTTTTGTTTTTCTTCCTTTCTCTACCAAGCTATTGTTCATTCCCTTACATTTTTAATTACATATAATCTCTTCTAGCAtattcatctttgaatttccagcaggctgtaatgcagtacttt
>gene=chr11_8843392-8844392; species=rheMac
gtgatggggagaggtgaggatacttaagacttactctcttggcaaatttcaagtaaacaatacagtattaactatagtcactatgttgtacattagattcccaggatttatcttataactgaaCGTTTAACAACATTTTTTTAAAGAAAAGATTTCAAAAGTGGACTCTTTCCCGAAACCTGCCTCCTTGACCTCAAACTCACAGAGCCACTCCAACAAGGTACTGAGATAGGATTTAAAACTGTCAGTCAACTGGATACTTTCTACCTCTGAGATGAGAATCTAACGTGGACTGTACCATCCCCATGGCTTCTA---------------AACTCTGCAGGTGGGCTAGTTTCGGCATTCCATTCACACTCAGGACTGTTCTTTTGTTTTTCCTCCTTTCCCCACCAAGCTATTATTCATTCCCTTACATTTTTAATTACATGTAATCTCTTCTAGCATATTCATATTTGAATTTCCAACAGGCTGTAATGCAGTACTTT
>gene=chr11_9234378-9235378; species=hg19
ttctgataatatctatatagttctgcaagatgtcaccaataagggaagctgggtagagtgcacaggggatctctctattatttcttacaattgcaaataaatctataattacctcaaatttaaagtttaacttaaaaaAAAAACACCTTTTTTTTAATGGTTCTAACAACCTCTCAGGGTTTTTAAAACAGAGGCTGCAGGCAATATATTTCAAGCATTCAAAACTATACTGTGggcagggtacggtggctcacacctgtaatcccagcattttgggaggccgaggcgggtgcatcaactgaggtcaggagttcaagaccagctgggccaacatggtgaaaacccatctctactaaaacacaaaaattagccaggcatggtggcaggtgcttgtaatcacagctacctgggaggctgagatggcacgatcgcttgaaccctggagatggtggctgcagtgagccgagattgcaccactgcactccagcctgggtggctga
>gene=chr11_9234378-9235378; species=bosTau
ttgtaacagtata-ctacagtttttcaagatgttacc----------attgggtaaagg----aaaaaatctccctattatttcttacagcagcatatgattctacaattacctcaaataaaaagtttaatgtatttaaaaaGTGTA-TTTTTAAAATGTTTTAAACAACCGGCCAAGG-TTTTAAAGCCGAAGCTGCAGGCAACACAAATCCAGCATTCAAAGCTATACCTGGGACAG---------------------------AGTTCTTTGA-------AGACA--------------------------------------------------------------------------------------------------------------------------------------------------------------------------------------------------------------------
>gene=chr11_9234378-9235378; species=calJac
-------------------------------------------------------------------------------------------------------------------------------------------------------------------------------------------------------------------------------------------------------------cacctgtaatcccagcactttgagaggccaaagcaggcagatc--ctgaggtcaggagtttgagaccagcctggccaacatggcaaaaccccgtctctactaaaatacaaaaattagccaggcataatggcaggtgcctgtaatcccagctactcaggaggctgaggctggagaattgcttaaacctgggagacggtggttgcagtgagctgacattgtgccactgcactccagcctgggcagctaa
>gene=chr11_9234378-9235378; species=canFam
-------agcatc-caatagctttgtaagatgttacc----------actgggtaaagggtaaagagcatttt--tattatttcctacaactgcatatgaatctgaaattacctcaaataaaaagtttaattt-TT--AAAAGTA-------TATAATGTTTTTAACAAAATGACAAGG-TCTTAAAGCAGAGGCTTCAAGCAATGCAATTCAAGCATCCAGAGCTATACCTTAG-------------------------------------------------------------------------------------------------------------------------------------------------------------------------------------------------------------------------------------------------------------------------
>gene=chr11_9234378-9235378; species=equCab
---------------------------------------------------------------------------------------------------------aaatt--------taaaaattttaaaaa-tt--aaaaGTACA-CTTTTAGAATGTTTTTAACAAGCTATCAAGG-TTTTAAAGCAGAGGCTGCAGGCAATACAATTCAAGCATTCAAAGCTATACCGTGGACAG---------------------------------------------------------------------------------------------------------------------------------------------------------------------------------------------------------------------------------------------------------------------
>gene=chr11_9234378-9235378; species=gorGor
--------------------------------------------------------------------------------------------------------------------------------------------------------------------------------------------------------------------------------------------------------------------------------------------------------------------------------------------------------------------------------------------------------------------------------------------------------------------------------------------------------------------
>gene=chr11_9234378-9235378; species=panTro
ttctgataatatctatatagttctgcaagatgtcaccaataagggaagctgggtagagtgcacaggggatctctctattatttcttacaattgcaaataaatctataattacctcaaatttaaagtttaactt-aaaaaAAAACACC-TTTTTTTAATGGTTCTAACAACCTCTCAGGGTTTTTAAAACAGAGGCTGCAGGCAATATATTTCAAGCATTCAAAACTATACTGTGggcagggtacggtggctcacacctgtaatcccagcattttgggaggccgaggcaggtgcatcaactgaggtcaggagttcaagaccagctgggccaacatggtgaaaccccatctctactaaaacacaaaaattagccaggcatggtggcaggtgcttgtaatcacagctacctgggaggctgagatggcacgatcgcttgaaccctggagatggtggttgcagtgagccgagactgcaccactgcactccagcctgggtggctga
>gene=chr11_9234378-9235378; species=papHam
ttctgataatatctatatagttctgcaagatgtcaccaataagggaatctgggtagagtgcacaggggatcgctctgttatttcttacaattgcaaataaatctataattacctttaacttaaagtttatcttGAAACAAAAAAACT-TTTTTTTAATGGTTCTAACAACCTCTCAGGGTTTTTAAAACAGAGACTGCAGGCAATACATTTCAGGCATTCAAAACTATACTGTGggcagggtacggtggctcacacctgtaatcccagcactttgagaggcagaggcgggtg-atcaactgaggtcaggagttcaagaccagctgggccaacatagtgaaaccccatctctactaaaacacaaaaattagccaggcatg------agtttctgtaatcccagctacttaggaggctgagacgagacaatcgcttgaaccctggagacggtgggtgcagtgagctgagattgcaccactgcactccagcctgggtggctga
>gene=chr11_9234378-9235378; species=ponAbe
TTCTGATAATATCTAtatagtcctgcaagatgtcaccaataagggaagctgggtagagtgcacagggaatctctctattatttcttacaattgcaaataaatctataattacctcaaatttaaagtttaacttaaAAAAAAAAAACT-TTTTTTTAATGGTTCTAACAACCTCTCAGGGTTTTTAAAACAGAGGCTGCATGCAATACATTTAAAGCATTCAAAACTATACTGTGggcagggtacggtggctcacacctgtaatcccagcactttgggaggctgaggtgggtgcatcaactgaggtcaggagttcaagaccagctgggccaacatggtgaaaccctgtctctaccaaaacacaaaaattagccaggcatggtggcgggtgcctgtaatcccagctacccaggaggctgagatggcacaatcgcttgaaccctggagacgatggttgcagtgagccgagattgcaccactgcactccagcctgggtggctga
>gene=chr11_9234378-9235378; species=rheMac
ttctaataatatctatatagttctgcaagatgtcaccaataagggaatctgggtagagtgcacaggggatcgctctgttatttcttacaattgcaaataaatctataattacctttaacttaaagtttatcttGAAACAAAAAAACT-TTTTTTTAATGGTTCTAACAACCTCTCAGGGTTTTTAAAACAGAGACTGCAGGCAATACATTTCAAGCATTCAAAACTATACTGTGggcagggtacggtggctcacacctgtaatcccagcactttgagaggccgaggcgggtg-atcaactgaggtcaggagttcaagaccagctgggccaacatagtgaaaccccatctctactaaaacacaaaaattagccaggcatg------agtttctgtaatcccagctacttaggaggctgagacgagacaatcgcttgaaccctggagacggtgggtgcagtgagctgagattgcaccactgcactccagcctgggtggctga
>gene=chr11_10560279-10561279; species=hg19
aacataatttgcaaaccactgGCACAGAATTCAACAAAAGATGAATTTCTGGTCAAGATTTCTCAAAGAACTAGCAGCTCTCATATTATTGTGCCACCTATAACACAGTCATTTTTTGCAAGATAAAAATATGCTTTCAAAAAGCATTTGAAGGATTTTCTAAATAAAGAACTGTTATTTTGAAATGCACAAGATCAAGGATTCCAAAAATGCCACATTCTCTAGTGGGTGGTACATAGTGAATCACTTATTTTTCTAACAAATGAATTGTGGAAGTTCAAATATTCCTTATAAAAATATTAAAATTACATCATGGGTAACTGGCAAAGCAAAAACGAAAAAACTGCTCAAAAACTCCTAAAAATTTAAACCATAATTCATTCATAAAATAACTAAAGCAAAATGGAAAAGGCTGAAAATGCACCAAAATGACTAAATGACAAGTACTGCACTGTAGTATTTTAAAAACCTCTCTGAAACCAGTTCTCCATCAAATTTTG
>gene=chr11_10560279-10561279; species=bosTau
AACTAAATTTGTGAACCACTGGCATACAATTTAGCAAAAGATAAATCTCTCGTCAAGACTT---AAAGAACTGACCGCTCTCATATTATTGTACC-CCTATAATTTAGTCCTTTCAAGCAGGATAACAGTGTGCTTTCAAAAAACATTTGAAGGATTTTCTAAATAAAGAATTGTTATTTTGAAACTCAT---ATCAAGGATTCCAAAAATGCCACATTCCCTAGTGGGTGGTACTCACTTGATCACTTCTTTTTCTAACAAATGAACTTTTGTAGTTCAAATATTCTTTATAAAGATACAAAAATCACATCATGGGTAACTGGAAAAA----------AA-------AAAAACCTCATGAAAATTTAAACCAT-ATCCATTCATAAAAGGATTAAA-CAAAGATGAAAAGCCTAGACGTGTAACAAGATGACTAGTTCACAAATACTGA-----AGTATTTAGAAAACGTCTCTGAAACCTCTTCTCCGTGAAATTTTG
>gene=chr11_10560279-10561279; species=calJac
AACATAATTTGCAAACCACTGGCATAGAATTCAACAAAAGACAAATTTCTGGTTAAGATTTCTCAAGTAACTAGCAGCTCTCATATTATTATGCCACCTATAACACAGTCATTTTCTGCAAGATAAAAATATGCTTTCAAAAAGCATCTGAAGGATTTTCTAAATAAAGAACTGTTATTTTGTAATGCACAAGATCAAGGATTCCAAAAATGCCACATTCTCTAGTGGGTGGTACATAGTGAATCACTTATTTTTCTAACAAATGAACTGTGGCAATTCAAACATTCtttataaaaatataataattaCATCATTGGTAACCGGCAAAGCAAAAACTAAAAAACTGCTCGAAAACTCCTAAAAATTTAAACCATAATTCATTCATAAAATAACTAAAGGAAAAAGGAAAAAGCTGAAAATGCAACACAATGACTAAACGACAAGTACTGTACTGTAGTATTTTAAAAACCTCTGTGAAACCGGTTCTC---CAAATTTTG
>gene=chr11_10560279-10561279; species=canFam
AATATAATTTGCAAACTACTGGCATAGAATTCAGAGAAAGATAAATCTCCCATC------------AGGACTAGCAGCTGTCATACTATTATATCACCTATAATTTAGTACTTTCTGGTAAAATATAAaTATGCTTTCAAAAAACAGTTGAAGGATTTTCTCAATAGAGAACTGTTATTTTGAAATTCATAAGATCAAGGATTCCAAAAATGCCACATTCTCTAGTGGGTGGTACATACTTGATCACTTCTTTTTCTAACAAATGAATTGTTGTAGTTCAAATATTCATTACAAAGATATAAAAACCACATCATGGGTAACTGGCAAAACAAAAAACAAAACCAAG--AAAAACCTCATGAACATTTAAACTAT-ATCCATTCATAAAAGGATTAAAGCAAAGTTAAGAAGCCTGAAAGTACAGTAAAATGACTAGTTGACAAGTACTGT-----GATATTTGGAAAACCTCTCTGAAACCTGTTCTCCATGAATTTTTG
>gene=chr11_10560279-10561279; species=equCab
aacacaattttcaaatcactgGCATAGAATTCAGCAAAAGATAAATCTCTGGTCAAGATTTCTCAAAGAACTAGCAGCTCTCATGCTATTGTGCCACCTATAATTCAGTCCTTTCTAGAAGGATAATGATGTGCTTTCAAGCAACATTTGAAGGATTTTCTAAATAAAGAACTGTTATTTTGAAACTC-----ATCAAGGATTCCAAAAATGCCACATTCTCTAGTGGGTGGTACATACATGATTATTTCTTTTTCTAACAAATGAATTGCTGTAGTTCAAATAGTCTTTATAAAGACATAAAAATTACATCATGGGTAATCAGCAAAAAAAAAAAAAAAAA------AGAAACTTTGTGAAAATTTAAACCAT-ATCCATTCATAAAAGGATTAAAGC-AAGTTGAAAAGCCTGAAAGGGGAACAAGTTGACTAGCTCACAAGTACTGT-----AGTATTTAGAAAACCTCTCTGAAACCTGTTCTCCATGAAATTTTG
>gene=chr11_10560279-10561279; species=gorGor
aacataatttgcaaaccactgGCACAGAATTCAACAAAAGATGAATTTCTGGTCAAGATTTCTCAAAGAACTAGCAGCTCTCATATTATTGTGCCACCTATAACACAGTCATTTTTTGCAAGATAAAAATATGCTTTCAAAAAGCATTTGAAGGATTTTCTAAATAAAGAACTGTTATTTTGAAATGCACAAGATCAAGGATTCCAAAAATGCCACATTCTCTAGTGGGTGGTACATAGTGAATCACTTATTTTTCTAACAAATGAATTGTGGAAGTTCAAATATTCCTTATAAAAATATTAAAATTACATCATGGGTAATTGGCAAAGCAAAAACGAAAAGACTGCTCAAAAACTCCTAAAAATTTAAACCATAATTCATTCATAAAATAACTAAAGCAAAATGGAAAAGGCTGAAAATGCACCAAAATGACTAAATGACAAGTACTGCACTGTAGTATTTTAAAAACCTCTCTGAAACCAGTTCTCCATCAAATTTTG
>gene=chr11_10560279-10561279; species=panTro
AACATAATTTGCAAACCACTGGCACAGAATTCAACAAAAGATGAATTTCTGGTCAAGATTTCTCAAAGAACTAGCAGCTCTCATATTATTGTGCCACCTATAACACAGTCATTTTTTGCAAGATAAAAATATGCTTTCAAAAAGCATTTGAAGGATTTTCTAAATAAAGAACTGTTATTTTGAAATGCACAAGATCAAGGATTCCAAAAATGCCACATTCTCTAGTGGGTGGTACATAGTGAATCACTTATTTTTCTAACAAATGAATTGTGGAAGTTCAAATATTCCTTATAAAAATATTAAAATTACATCATGGGTAATTGGCAAAGCAAAAACGAAAAAACTGCTCAAAAACTCCTAAAAATTTAAACCATAATTCATTCATAAAATAACTAAAGCAAAATGGAAAAGGCTGAAAATGCACCAAAATGACTAAATGACAAGTACTGCACTGTAGTATTTTAAAAACCTCTCTGAAACCAGTTCTCCATCAAATTTTG
>gene=chr11_10560279-10561279; species=papHam
aacataatttgcagaccactgGCATAGAATTCAACAAAAGACAAATTTCTGGTTAAGGTTTCTCAAAGAACTAGCAGCTCTCATATTATCGTGCCACCTATAACACAGTCATTTTTTGCAAGATAAAAACATGCTTTCAAAAAGCATTTGAAGGATTTTCTAAATAAAGAACTGTTATTTTGAAATGCACAAGATCAAGGATTCCAAAAATGCCACATTCTCTAGTGGGTGGTACATAGAGAATCACTTATTTTTCTAACAAATGAATTGTGGTAGTTCaaatattctttataaaaatataaaaattaCATCATGGGTAATTGGCCAAGCAAAAACGAAAAAACTGCTCAAAAACTCCTAAAAATTTAAACCATAATTCATTCATAAAATAACTAAAGCAAAATGGAAAAGGCTGACAATGCACCAAAATGACTAAATGACAAGTACTGTACTGTAGTATTTTAAAAACCTCTCTGAAACCAGTTCTCCATCAAATTTTG
>gene=chr11_10560279-10561279; species=ponAbe
aacataatttgcaaaccactgGCATAGAATTCAACAAAAGATGAATTTCTGGTTAAGATTTCTCAAAGAACTAGCAGCTTTCATATTATTGTGCCACCTATA--ACAGTCATTTTTTGCAAGATAAAAATATGCTTTCAAAAAGCATTTGAAGGATTTTCTAAATAAAGAGCTGTTATTTTGAAATGCACAAGATCAAGGATTCCAAAAATGCCACATTCTCTAGTGGGTGGTACATAGTGAATCACTTATTTTTCTAACAAATGAATTGCGGTAGTTCAAATATTCCTTATAAAAATATTAAAATTACATCATGGGTAATTGGCAAAGCAAAAACGAAAAAACTGCTCAAAAACTCCTAAAAATTTAAACCATAATTCATTCATAAAATAACTAAAGCAAAATGGAAAAGGCTGAAAATGCACCAAAATGACTAAATGACAAGTACTGCACTGTAGTATTTTAAAAACCTCTCTGAAACCAGTTCTCCATCAAATTTTG
>gene=chr11_10560279-10561279; species=rheMac
AACATAATTTGCAGACCACTGGCATAGAATTCGACAAAAGACAAATTTCTGGTTAAGGTTTCTCAAAGAACTAGCAGCTCTCATATTATTGTGCCACCTATAACACAGTCATTTTTTGCAAGATAAAAACATGCTTTCAAAAAGCATTTGAAGGATTTTCTAAATAAAGAACTGTTATTTTGAAATGCACAAGATCAAGGATTCCAAAAATGCCACATTCTCTCGTGGGTGGTACATAGAGAATCACTTATTTTTCTAACAAATGAATTGTGGTAGTTCaaatattctttataaaaatataaaaattaCATCATGGGTAATTGGCCAAGCAAAAACGAAAAAACTGCTCAAAAACTCCTAAAAATTTAAACCATAATTCATTCATAAATTAACTAAAGCAAAATGGAAAAGGCTGAAAATGCACCAAAATGACTAAATGACAAGTACTGTACTGTAGTATTTTAAAAACCTCTCTGAAACCAGTTCTCCATCAAATTTTG
>gene=chr11_11990279-11991279; species=hg19
CGCCATCTGTGCACAGTTCTCCCCCACCCACACCCAGGGCGGGAGCACAGGGACTCAGGGCTGGTCTTCCACACAGAACATATGGATTTAATAAAAAGTGCTAATGAGGTCCAGGCCCGCCCGACTGCACAGGAAAGGCTGGAAGACAGGCCCCAAGGGCTCTGCTGACTGTGAAGACTGGGAGGCAGCAGAGGGGGCATCGCTAGGGACCCTGCCAGAAAGCCACAGCCCTGCCCACAGAGAGCGCCCTCAGGGTCCTGGGTCTAGGGTCCCTGCAAGAGGGAAAGGCAGCTGCCAGCTTGGAAATGAATTAGAGGAGGGTGGCTGGACTCCAGCCCTCCCAGCCCAGGTGCTGTCTCCTCATGGCTGCCAGCTCTGCCTGGCTGGAGAAACAGGGAGAGAAGGAGTGAGGGGAATCTGTCCACCCCAAGGCCTGAGTCACAGAACAGGGAGCCATGGCCGAGGGCACTGTGACCTGCCATGGTCGCCGGTCACTGGCA
>gene=chr11_11990279-11991279; species=bosTau
GGA-GTCTGTGTACAGCCCTCCCCCTCACATACCCGCGGCGGGAGCACAAAGACTCTGGCCCATTCTTCAAGGCAGAGCAGATGGATTTAATAAGAAGAGCTAATGAGCTCCAGGCTCAGGCGGCTGCACAGGAGGGGCTGGGGTCCAGGCCCAGAGACCCCAGCTGATAGTGAGGGAAAGG--GCTGCAGAAGCGGTGG-TGCAGGGG------------------------------------GCCCTCGGGGTCCTGGGTCCAGGGCTGCCT-----GGCAAGG--AGGTGCCAGTGTTGAAG-------GAGGAGGGTGTCTGGCACCCAGCCCT-CCAGCCCAGGTGCC---TTCTCAAGGCTGCCAGCCCTGCTTGGCAGGAGAGAGGTGAAGAAAGGGAG-AGAAGGCATCT---CACCCCGAGGC-------CCAGAAGAGGAGGCCACGGGAGAGGCCGCTGTGGCCA------GTCACCTGTCACT-GCA
>gene=chr11_11990279-11991279; species=calJac
CGCCATCTGTGCGCAGTCCTCCCCCGCCCGCATCCAGGGTGGGAGCACAGGGACTCAGGGCTGGTCTTCCACTCAGAACACATGGATTTAATAAAAAGTGCTATTGAGGTCCAGGCCTGCCTGACTGCACAGGAAGGGCTGGAGCCCAGGCCCCAAGAGCCCTGCTAACTGTGAAGACCTGGAGGCAGCAGTAGGGATATCACCAGGGACTCTGCCACATGGCCACAGCCCTGCCCACAGGGAGTGCCCTCAGGGTCCTGGGTCTAGGGTCCCTGGAAGAAGCAAAGGCAGCTGCCAACTGGGAAATGAATTTGAGGAGGG-GGCTGGAGTCTAGCCCTCCCAGCCCAGGTGCCATTTACTCAAGGCTGCCAGCTCCA-CTGGCTGGAGAAATAGGGAGAG--GGAGTGGGCAGAGTCTGTCCACCCCAAGGCCTGAGTTGCAGAGCAGGGAGACATGGCCGAGGGCACTGTGGCCCGCCGTGGTCACCGGTCACTGGCA
>gene=chr11_11990279-11991279; species=canFam
GGC-ATCTGTGTGCAGCCCCC--CGCCACATATCCAGGGCGGGGGCACAGAGACTCGGGCCAG--TCTCCATGCAGAGCAGATGGATTTAATAAAA-GAGCTAATGAGTTCCAGCCCCAGGCGGCTGCACAGGAGGAGCCGGAGCCCAGGC-----------TGCTGCCCATGCCGGAAGGG--GCTGCAGAG--GGCTCCCT-GTGGC------------------------------------CCCCTCCGAGGCCTGGGTCTGGGTCTGCCT-----GGCAAAGGCAGCTGCTGGTTTCCAAA-GG----AAGGAGGGCGGCT-GCATG-GGCGCT-GCAGCCTGGCTGCC---TTCTCATGGCTGCCAGCCCA-TCAGGCTGGAGAAATGGGGAGAGAGGGAG---------------------------------------------------------------------------------------------
>gene=chr11_11990279-11991279; species=equCab
CGCTGTCCGTGTGCAGCCCTCCCCCTCACACACCCAGGGCGGGTGCACAGAGCCTCAGGGCCATTTTTCAGCGCAGAGCAGATGGATGTCATAAAG-GAGCTAATGAGTTCCAGGCCCCGGCAGCTGCACAGGAG--GCTAGGGTCCAGGCCC--GCGGCCTTGCCGACCGTGAAGGAAAGG--GCTGCAGGGGCGGCTGCCGCAGGGA------------------------------------GCCCTCAGGGTCGCGGGTCCGGGGCTGTCA-----GGC-ATGGCAGCTGCCAGCATCCAAATGG----GAGGAAGATGGCTGGCATTCGGCCCT-CCAGCCTGGGTGCC---TTCTCATGGCTGCCAGCGCT-GCTCGGCGGAGAAATGGGGAGAGAGGGAG---------GC------------------------------------CACGAGAGAGGCCACTATGGCCTGCCCCGGTCACTGTTCACT-GCA
>gene=chr11_11990279-11991279; species=gorGor
CGCCATCTGTGCACAGTTCTCCCCCACCCACACCCAGGGCGGGAGCACAGGGACTCAGGGCTGGTCTTCCACACAGAACATATGGATTTAATAAAAAGTGCTAATGAGGTCCAGGCCCGCCCGACTGCACAGGAAAGGCTGGAAGACAGGCCCCAAGGGCTCTGCTGACTGTGAAGACTGGGAGGCAGCAGAGGGGGCATCGCTAGGGACCCTGCCAGAAAGCCACAGCCCTGCCCACAGAGAGCACCCTCAGGGTCCTGGGTCTAGGGTCCCTGCAAGAGGGAAAGGCAGCTGCCAGCTTGGAAATGAATTAGAGGAGGGTGGCTGGACTCCAGCCCTCCCAGCCCAGGTGCTGTCTCCTCATGGCTGCCAGCTCTGCCTGGCTGGAGAAATAAGGAGAGAGGGAGTGAGGGGAATCTGTCCACCCCAAGGCCTGAGTCACAGAACAGGGAGGCACGGCCGAGGGCACTGTGACCTGCCATGCTTGCCGGTCACTGGCA
>gene=chr11_11990279-11991279; species=panTro
CGCCATCTGTGCACAGTTCTCCCCCACTCACACCCAGGGCGGGAGCACAGGGACTCAGGGCTGGTCTTCCACACAGAACATATGGATTTAATAAAAAGTGCTAATGAGGTCCAGGCCCGCCCGACTGCACAGGAAAGGCTGGAAGACAGGCCTCAAGGGCTCTGCTGACTGTGAAGACTGGGAGGCAGCAGAGGGGGCATCGCTAGGGACCCTGCCAGAAAGCCACAGCCCTGCCCACAGAGAGCGCCCTCAGGGTCCTGGGTCTAGGGTCCCTGCAAGAGGGAAAGGCAGCTGCCAGCTTGGAAATGAATTAGAGGAGGGTGGCTGGACTCCAGCCCTCCCAGCCCAGGTGCTGTCTCCTCATGGCTGCCAGCTCTGCCTGGCTGGAGAAACAGGGAGAGAGGGAGTGAGGGGAATCTGTCCACCCCAAGGCCTGAGTCACAGAACAGGGAGGCATGGCCGAGGGCACTGTGACCTGCCATGGTCGCCGGTCACTGGCA
>gene=chr11_11990279-11991279; species=papHam
CGCCATCTGTGCACAGTTCTCCCCCGCCCACACCCAGAGCGGGAGCACAGGGACTCAAGGCTGGTCTTCCACACAGAACAGATGGATTTAATAAAAAGTGCTAATGAGGTCCAGGCCCGCCCGACTGCACAGGAAAGGTTGGAAGCCAGGCGCCAAGGGCTCTGCTGACTGTGAAGACTGGGAGGCAGCAGA-GGGGCATCACCAGGGACCCTGCCACAAAGCCACAGCCCTGCCCACAGGGAGCGCCCTCAGGGTCCTGGGTCTAGGGTCCCCGCAAGAGGCAAAGGCAGCTGCCAGCTTGGAAATGAATTAGAAGA----GGCTGGACTCCAGCCCTCCCAGCCCAGGTGCTGTCTCCTCGTGGCTGCCAGCCCTGCCTGGCTGGAGAAATAGGGAGAGAGGGGGTGGGGGGAATCTGTCCACTCCAAGGCCTGAGTCACAGAGCAGGGAGGCATGGCTGAAGGCACTGTGGCCTGCCATGGTCACCGGTCACTGGCA
>gene=chr11_11990279-11991279; species=ponAbe
TGCCATCTGTGCACAGTTCTCCCCCACCCACACCCAGGGCGGGAGCACAGGGACTCAGGGCTGGTCGTCCACACAGAACAGATGGATTTAATAAAAAGTGCTAATGAGGTCCAGGCCCGCCCGACTGCACAGGAAAGGCTGGAAGCCAGGCCCCAAGGGCTCTGCTGACTGTGAAGACTGGGAGGCAGCAGAGGGGGCATCGCTAGGGACCCTGCCAGAAAGCCACAGCCCTGCCCACAGACAGCACCCTCAGGGTCCTGGGTCTAGGGTCCCTGCAAGAGGGAAAGGCAGCTGCCAGCTTGGAAATGAATTAGAGGAGGGTGGCTGGACTCCAGCCCTCCCAGCCCAGGTGCTGTCTCCTCATGGCTGCCAGCTCTGCCTGGCTGGAGAAATAGGGAGAGAGGGAGTGAGAGGAATCTGTCCACCCCACGGCCTGAGTCACAGAACACGGAGGCATGGCCGAGGACACTGTGACCTGCCGTGGTCGCCGGTCACTGGCA
>gene=chr11_11990279-11991279; species=rheMac
CGCCATCTGTGCACAGTTCTCCCCCGCCCACACCCAGGGCGGGAGCACAGGGACTCAAGGCTGGTCTTCCACACAGAACAGATGGATTTAATAAAAAGTGCTAACGAGGTCCAGGCCCGCCCGACTGCACAGGAAAGGCTGGAAGCCAGGCCCCAAGGGCTCTGCTGACTGTGAAGACTGGGAGGCAGCAGA-GGGGCATCACCAGGGACCCTGCCACAAAGCCACAGCCCTGCCCGCAGGGAGCGCCCTCAGGGTCCTGGGTCTAGGGTCCCCACAAGAGGCAAAGGCAGCTGCCAGCTTGGAAATGAATTAGAAGA----GGCTGGACTCCAGCCCTCCCAGCCCAGGTGCTGTCTCCTCGTGGCTGCCAGCCCTGCCTGGCTGGAGAAATAGGGAGAGAGGGAGTGGGGGGAATCTGTCCACTCCAAGGCCTGAGTCACAGAGCAGGGAGGCATGGCTGAAGGCACTGTGGCCTGCCATGGTCACCGGTCACTGGCA
>gene=chr11_12312388-12313388; species=hg19
TCCTGGGGGTGGAGGGGACTCAATGGGACTCTTCTTGGGATGGGACTTGGGTTTGGCCTGGCCTGTGTGGGTCCCTGAGGAAGAGCTTTTCACTCAGAGCTTTGGGGAAACTAAGACCAGGGGATTGTGTTGCGCTAAGAAGTGGATGAAAATCTGAAGGCTACACACCCTGCAGGAAAATCTGAATGGGTCCGCTGAGTGGCCAGAAGCAGGGAGTTGAACAAGAGAGTGGACTCGTTCCACGTGGAGGTCCTGGGAAGTTTCTGGGGGACATCCCTACGTGCCACCACGGTTCATGGGAGAGCTGGTTGGGCTGGGGGTAGGTACTGAGAGGGCAGATCTGAAAAAGAGCATGGCATTTTACTGAATCAATTTGAGGACAAGTGATCTCAAATGACCCAATATGGAGACAAAATGTTTGAGATTTTAGATTTAAGGTTACCATGCTTGAggggaggaaggggagagcgggagaaggaggggagagggagaggaagaCA
>gene=chr11_12312388-12313388; species=bosTau
-CCCTGGT-------GGTCTGGAAGGAACTCCTCTTGTGGTGA-GCTTGGGTTTGGCTTGGCCTGGATGGGTCCCAAAGGAAGGGCCTCTCAACCAAAGCTCTGGGGAAACTGAGGCCAGGGGATCATGTTAAG-----AAGCAAGCTGAAATCTCATG--------CCTTGGAGGGAAATGGAAATGGGTCAGCCGAGCAGCCAGAAGTAAGGATTCTGACAAGAATG---GATAGACAGACA-GGTGTTACTGTGAGGTCCCTGGAGAACAGCCTTATGTGCCTGGAGGGCTTACGGGAGAGCTGGCTGGGCTGGGGGTAGACACTTGATGGGTAAATCTGCAAGTGAGCATGGCA-TCTTCTGAATCCCTTTGAGGACTGGTTA-CTGAAATGGTGTGATAGGGAAAGAAAACTCTTGAGAGTTTAGGTTTaagaatac-ggggatctttgaacccacgac----------------AGGAGAGAGGGAATGAGATT
>gene=chr11_12312388-12313388; species=calJac
CCC--GGTGTGGAGGGGACTCAGTGG-------------------CATGGGTTTGGCCTAGCCTGCGTGGGTCCCTGAGGAAGAGCTCACCACCCAAAGCTTTGGGGAAACTGAGACCAGGGGATTCTGTTACACTAAGAAGCGGGTGAAAATCTGAAGGCTAGACCCCCTGGAGGAAAATTCGAATGGGCCAGCTGAGCGGCCAGAAGCA--GAGTCAGACA----AGTGGGCTCGTTCCACATGGTGGTCCTGGGAAGTTTCTGGGGGACATCCCTATGTGCCACCATGGTTCTGGGGAGAGCTGGTTGGGCTGACGGTAGGTACTGAGAGGGCAGATCTGAAAGGGTGCATGGCATTTGACAGAAATGATGTGAGGACAAGTGATCTGAAATGATCCAATATGGAGACAAAATGTTTGAGATTTTAGATTTAA-GTTACCATGCTTGAGGGGAGGAAGGGGAGAGACAGAAAAGCAGGAGAGAGGGAGAGGAAGAGA
>gene=chr11_12312388-12313388; species=canFam
-----CATGCAAATGGGTCTTGAAGGAACTCTTTTTTA---GGGGCATGGGTTTGGCCTGGCCTGTATGGGTTCCAGAGGAGGAGCCTCTCACCCAAAGCTTTGGGGAAACCGAGGCCAGGGGATTGGATTGAGTTAGGAAGTGAGATAATGTCTGAAGGCC--ACACCTTGGAGGGCAATCGGAATGGGTCAGCTGAGCGGCCGCCAGCAGGGAGCCTGACGGGAGTG---GGTAGA--GGGACACTGGTCCTGGGAGGTGACTGGGGGAGAGCCC-GTTTGCTGGGAGGGCTCACAGGAGAACGAGCTGGGCCGAGCGTAGACACCAAGTGGACAACCCAGAAACGGAGTGTGGC-----------------CGCG----------CTGGGATGGCCACTGCA-GAAGCAAAGCTCTTGAGATTTTAGATTTAAGGTTAC-GAGGGCGTGCGGGCACACGTA----------------CGGAGAG------GGAGCTT
>gene=chr11_12312388-12313388; species=equCab
-------TGTAAAGGGGTCTCGAAGGAACTCTTCTGGGGGTGGGGCTTGTGTTTGGCCTGGCCTGGGTGGGTCCCTGAGGAGGAGCCTCTCACTCAAAGCTTTGGGGAAACTGAGGCCAGAGGAATGTGTTAAGACACGAGCTGAA-----ATCCGAAGGCTGGACACCTTGGAGGGAAATCAGAATGGGTCGGCTGAGCGGCCGGAAGCAGGGAGTCAGACAGGAGCC---GGTGGT--TAGACAGTGGTCCTGGGCAGGGTCTGGGGAACAGCCCTGTGTGCTGGGAGGGATCCCGGGAGAGCCAGCTGGGCTGAGGGTACACACGGAATGGGCAAGTCGGAAAGGGAGCATGGCG-TTTTCTGAATCCCTTTGTGGATAGATTGTCTGAAATGGTCCAATAT-GAAGCAAAATGCCTGCGATTTTAGATTTCAGGTTCC-GGGTGTCTGTGTGCTCATGCG----------------GTGAGAGACAGAAGGAGATT
>gene=chr11_12312388-12313388; species=gorGor
TCCTGGGGGTGGAGGGGACTCAATGGGACTCTTCTTGGGATGGGACTTGGGTTTGGCCTGGCCTGAGTGGGTCCCTGAGGAAGAGCTTTTCACTCAGAGCTTTGGGGAAACTAAGACCAGGGGATTGCGTTGCGCTAAGAAGCGGATGAAAATCTGAAGGCTAGACACCCTGCAGGAAAATCTGAATGGGTCAGCTGAGTGGCCAGAAGCAGGGAGTTGAACAAGAGAGTGGACTCGTTCCACGTGGCGGTCCTGGGAAGTTTCTGGGGGACATCCCTACGTGCCACCACGGTTCATGGGAGAGCTGGTTGGGCTGGGGGTAGGTACTGAGAGGGCAGATCTGAAAAGGTGCATGGCATTTTACTGAATCAATTTGAGGACA-GTGATCTCAAGTGACCCAATATGGAGACAAAATGTTTGAGATTTTAGATTTAAGGTTACCATGCTTGAggggaggcaggggagagcgggagaaggaggggagagggagaggaagaCA
>gene=chr11_12312388-12313388; species=panTro
TCCTGGGGGTGGAGGGGACTCAATGGGACTCTTCTTGGGATGGGACGTGGGTTTGGCCTGGCCTGTGTGGGTCCCTGAGGAAGAGCTTATCACTCAGAGCTTTGGGGAAACTAAGACCAGGGGATTGTGTTGCGCTAAGAAGCGGATGAAAATCTGAAGGCTAGACACCCTGCATGAAAATCTGAATGGGTCGGCTGAGTGGCCAGAAGCAGGGAGTTGAACAAGAGAGTGGACTCATTCCACGTGGCGGTCCTGGGGAGTTTCTGGGGGACATCCCTACGTGCCACCACGGTTCATGGGAGGGCTGGTTGGGCTGGGGGTAGGTACTGAGAGGGCAGATCTGAAAAGGTGCATGGCATTTTACTGAATCAATTTGAGGACAAGTGATCTCAAATGACCCAATATGGAGACAAAATGTTTGAGATTTTAGATTTAAGGTTACCATGCTTGAggggaggaaggggagagcgggagaaggaggggagagggagaggaagaCA
>gene=chr11_12312388-12313388; species=papHam
CCCCGGGGGTGGAGGGGACTCAGTGGAACTCTCCTTGGGATGGGACT-----------TGGCCTGCGTGGGTCCCTGAGGAGGAGCTTATCCCTCGGAGCTTTGGGGAAACTGAGACCAGGGGATTGTGTTGCACTAAGAAGCGGGTGAAAATCTGAAGGCTAGACACCCTGGAGGAAAATCTGAATGAGTCAGCTGAGCGGCCAGAAGCAGGGAGATGGACAAGAGAGCGGACTCGTTCCATGTGGCGGTCCTGGGAAGTTTCTGAGGGACATCCCTGTATGCCACCACAGTTCATGGGAGAGCTGGTTGGGCTGTGGATAGGTACTGAGAGGGCAGATCTGAGAGGGTACATGGCATTTTACTGAATCAGTTTGAG--CAAGTGATCTCAAATGACCCAATATGGAGACAAAATGTTTGAGATTTTAGATTTAAGGTTACCATGCTTgagggaagcaagggaagaaagtaagaaggaggggagggagagaggaagaga
>gene=chr11_12312388-12313388; species=ponAbe
CCCCGGGGGTGGAGGGGACTCAATGGGACTCTTCTTGGGATGGGACTTGGGTTTGGCCTGGCCTGCGTGGGTCCCTGAGGAAGAGCTTATCACTCAGAGCTTTGGGGAAGCTAAGACCAGGGGATTGTGTTGCTCTAAGAAGCGGATGAAAATCTGAAGGCTAGATACTCTGGAGGAAAATCTGAATGGGTCAGCTGGGCAGCCAGAAGCAGGGAGTTGAACAAGAGAGTGGACTCGTTTCACGTGGCAGTCCTGGGAAGTTTCTGGGGGACATCCCTATGTGCCACCATGGTTCATGGGAGAGCTGGTTGGGCTGAGGGTAGGTACTGAGAGGGCAGATCTGAAAAGGTACATGGCATTTTACTGAATCAATTTGAGGACAGGTGATTTCAAATGACCCAATATGGAGACAAAATGTTCGAGATTTTAGATTTAAGGTTACCATGCTTGAggggaggaaggggagaccgggagaaggaggggagagggagaggaagagA
>gene=chr11_12312388-12313388; species=rheMac
CCCCGGGGGTGGGGGGGACTCAGTGGAACTCTCCTTGGGATGGGACT-----------TGGCCTGCATGAGTCCCTGAGGAGGAGCTTATCCCTCGGAGCTTTGGGGAAACTGAGACCAGGGGATTGTGTTGCACTAAGAAGCAGGTGAAAATCTGAAGGCTAGACACCCTGGAGGAAAATCTGAATGAGTCAGCTGAGCGGCCAGAAGCAGGGAGATGGACAAGAGAGTGGACTCGTTCCATGTGGCGGTCCTGGGAAGTTTCTGAGGGACATCCCTGTATGCCACCACAGTTCATGAGAGAGCTGGTTGGGCTGAGGGTAGGTACTGAGAGGGCAGATCTGAGAGGGTACATGGCATTTTACTGAATCAGTTTGAG--CAAGTGATCTCAAATGACCCAATATGGAGACAAAATGTTTGAGATTTTAGATTTAAGGTTACCATGCTTgagggaagcaagggaagagagtaagaaggaggggagggagagaggaagaga
>gene=chr11_13700283-13701283; species=hg19
TTTACCTCAGGACATTTGTAATCTTTGATATGCTAATATACATCTTTAATCTGGTTGGGATAAAGCATATAGTTTCCTAGCACCATTTACCACAAATGCTGCCTTGGAGGACTGAGTCCTGTTTTTAGGTTCAGGCTTGAGAACAAGATTCAGAAGGCAGCCATAAGAAAGTGACACAAGAAAAATAGAAAATACAGCATATATATGAAGCATACATAATTTACCTTTGTTAATCTTGGGCGAAGCGGTATGTAGTATATATGTAGTGTTCAGGGTAAATATGGTATGTTTTCCTATAACATCGGTTTTACTTCAGTAATTTGAAATATTTTATATAAATCTTCAGGTATATTGTGAAGTCaaattttataaattttttttaGCAAAAAAGATATTGCAATTCTGTTATAAAAGTTTGAAAAGCTCTGTCTTTGGTAGTACAGTTAAAATATTAGTATATCTTTGTATATTGAAATATGTGTTTCACTTCTCTGAGTCTG
>gene=chr11_13700283-13701283; species=bosTau
TTTATCTCAGGACATTTGTAGTCTTTGATGTGCTAATGTATTTTGTAACTCTGGTTAGGCTAAAGTGTACAGTTTGCCAGTCCCATTTGCCACAAATGCTGCTTTGGCTGGGTAGAGCCTGTTTTTAAGTTCAGCCTTGGGAAC-AGATTGAGAAGGATTCAT-AAGAAAGTGACAAAAGAGAAACAGGAAATACAGCATA----TAGCAG-----TAATCT-CCTGAGTCATTCTTTGGAAAACTTGTGTGTAGTCTACATGTAATGATCAGGGTATACCTGGAACATTTTCCTGTAAAGTTAATTTTAC-TGaat----TGaaatattttatattaatt-ttaGGTATATTGTGAAGTCAGA--TCATGAA--TTTTTAAGCAAAAAGGATATTTTGATTT--TTGTAGATGTTTAAGAAATCTTATCTTTGGTAATACACTTGAAATATTAGGATACCTTTGTATACGG-------TATTTCACTTTTCTGAGTTTG
>gene=chr11_13700283-13701283; species=calJac
tttaccttaggacatttgtagtctttcatatgctaatatacatatttaatctggttggaataaagtatacagtttcccaGCCCCATTTATCACAAATGCTGCCTTGGAGGACTGAGTCTTGTTTTTAGGTTCAGCCTTGAGAAC-AGATTCAGAAGGCAGCAATAAGAAAGGAACACATAAAAAATAGAAAATACAGCATATATATGAAGCATACATAATTTACCTGTGTTAATTTGGGGTGAAGCAATATGTTGTGAATATGTAGTGTTCAGGGTAAACATAGTATGTTTTCCTGTAACATCAGTTTTAC-TCAGTAATTTGAAATATTTTATATAAATCTTTAGGTATATTATGACGTCAAATTTTATAAA--TTTTTAAGCAAAAAAGATACTGCAATCCTGTTAGAAAAGTTTGGAAAGCTCTATCTTTAGTTGTACACTTAAAATATTAGTATATCTTTGCATATTGGAATATATGTTTCAC-TCTTCAAGTCTG
>gene=chr11_13700283-13701283; species=canFam
tttacctcaggacattggtcgtctttgatctgctaatatactttgttgatctggttggggtaaagtatacagtttcccaGCCCCATTTACCGTAAATGCTGCCTTGGAGGAT--GTATCTGTTTTTAGATTCAGCCTTGAGAAC-AGATTCAGAAGG-TGTAC-AAGAAAGTGACACAAGAGAAACAGGAAATAAAGCATATA--CAAAAT-----TCATCT-CCTGAATCATTTTTGGGTAAACCTGTAGATAGTCTACATGTAATATTCATGGTAAGCATGATACATTTTCCTGTAAGATCAGTTTTAC-TGAGT----TGAAATATTTTATATTAACCCTTACATATATTATGGAGTCAAA--CCATGAA--TTGCTAAGCCAAAGGAATATTTCCTTTTT---------GTTCAAGAAGCCTGATTTTTGGTAGTACACTTAAGGTATTAGTACAGCTATGTATATTGGC-----TATTTCACTTTTCTGA-----
>gene=chr11_13700283-13701283; species=equCab
TTTACCTCAGGCCATTTGTGGTTTTTGATATGCTAATATACTGTATTGAT-TGGTTGGGATGAAGT----AGTTTTGCAACCCCATTTACTAGAAATGCTGACTGGGAGGGCTGGAACCTGTTTTTAGGTTGCGCCTTAAGAAC-AGATTCAGAAGG-TGCGT-AAGAAAGTGACAC--GAGAAACAGGAAATACAGCA--TG--CAAGAT-----TAATCT-CATGAGTCATTTTTGGGTAAACTTGTGGGTAGTCTACACGTAGTATTCAGGGTAAATATGGTACCTTTTCCTGTAACATCAATTTTAC-TGAGT----TGAAATTTTTTTTTTTAGTCttttgtttttttacatagttgta--CCTTAGA--TTGTAAAACACAA--AAC------TTTC-----------TTTAAGCAAAATGGGATT---TAGTACACTTAAAATACTAGTTTGACTTTGTGTATTGGAATATTTATTTCACTTTTCTGAGTCTG
>gene=chr11_13700283-13701283; species=gorGor
tttACCTCAGGACATTTGTAATCTTTGATATGCTAATATACATCTTTAATCTGGTTGGGATAAAGCATATAGTTTCCTAGCACCATTTACCACAAATGCTGCCTTGGAGGACTGAGTCCTGTTTTTAGGTTCAGCCTTGAGAACAAGATTCAGAAGGCAGCAATAAGAAAGTGACACAAGAAAAATAGAAAATACAGCATATATATGAAGCATACATAATTT--------------------------------------------------------------------------------------------------------------------------------------------------------------------------------------------------------------------------------------------------------------------------------------
>gene=chr11_13700283-13701283; species=panTro
tttACCTCAGGACATTTGTAATCTTTGATATGCTAATATACATCTTTAATCTGGTTGGGATAAAGCATATAGTTTCCTAGCGCCATTTACCACAAATGCTGCCTTGGAGGACTGAGTCCTGTTTTTAGGTTCAGCCTTGAGAACAAGATTCAGAAGGCAGCAATAAGAAAGTGACACAAGAAAAATAGAAAATACAGCATATATATGAAGCATACATAATTTACCTTTGTTAATCTTGGGCGAAGCGGTATGTAGTATATATGTAGTGTTCAGGGTAAATATGGTATGTTTTGCTATAACATCGGTTTTACTTCAGTAATTTGAAATATTTTATATAAATCTTCAGGTATATTGTGAAGTCaaattttataaattttttttaGCAAAAAAGATATTGCAATTCTGTTATAAAAGTTTGAAAAGCTCTGTCTTTGGTAGTACACTTAAAATATTAGTATATCTTTGTATATTGGAATATGTGTTTCACTTCTCTGAGTCTG
>gene=chr11_13700283-13701283; species=papHam
TTAACCTCAGGACATTTGTAGTCTTTGATATGCTAATACACATCTTTAATCTCCTTGGGATAAGGCATACACTTC-------CCATTTACCACAAATGCTGCCTTAAAGAACTGAGTCCTGTTTTTAGGTTCAGCCTTGAGAAC-AGATTCAGAAGGCAGCAATAAGAAAGTGACACAAGAAACAGAGAAAATACAGCATATATATGAAGCATACATAATTTACCTGTGTTAATTTCGGGTGAAGCTGTGTGTAGTGTATATGTAGTGTTcagggtaaacatggtacattttcctataacatcagttttac-tcagtaatttgAAATATTTTATATAAATCTTTAGGTATATCGTGAAGTCAAATTTTATAAA--TTTTTAAGCAAAAAAGATATTGCAATTCTGTTATAAAAGTTTGAAAAGCTCTGTCTTTGGTAGTACACTTAAAATATTAGTATATCTTTGTATATTGGAATATATGTTTCACTTCTCTGAGTCTG
>gene=chr11_13700283-13701283; species=ponAbe
ttaaCCTCAGGACATTTGTAATCTTTGATATGCTAATATACATTTTTAATCTGTTTGGGATAAAGCATATAGTTTCCTAGCGCCATTTACCACAAATGCTGCCTTGGAGGACTGAGTCCTGTTTTTAGGTTCAGCCTTGAGAAC-AGATTCAGAAGGCAGCAATAAGAAAGTGACACAAGAAAAATAGAAAATACAGCATATATATGAAGCATATATAATTTACCTTTGTTAATTTTGGGTAAAGCTGTATGTAGTGTATATGTAGTGTTCAGGGTAAATATGGTATGTTTTCCTATAACATCGGTTTTAC-TCAGTAATTTGAAATATTTTATATAAATCTTTAGGTATATTGTGAAGTCAAATTTTATAAA-TTTTTTTAGCAAAAAAGATATTGCAATTCTGTTATAAAAGTTTGAAAAGCTCTGTCTTTGGTAGTACACTTAAAATATTAGTATATCTTTGTATATTGGAATATGTGTTTCACTTCTCTGAGTCTG
>gene=chr11_13700283-13701283; species=rheMac
TTAACCTCAGGACATTTGTAGTCTTTGATATGCTAATACACATCTTTAATCTCTTTGGGATAAGGCATACACTTC-------CCATTTACCACAAATGCTGCCTTAAAGAACTGAGTCCTGTTTTTAGGTTCAGCCTTGAGAAC-AGATTCAGAAGGCAGCAATAAGAAAGTGACACAAGAAACAGAGAAAATACAGCATATATATGAAGCATACATAATTTACCTGTGTTAATTTCGGGTGAAGCTGTGTGTAGTGTATATGTAGTGTTCAGGGTAAACATAGTACATTTTCCTATAACATCAGTTTTAC-TCAGTAATTTGAAATATTTTATATAAATCTTTAGGTATATCGTGAAGTCAAATTTTATAAA--TTTTTAAGCAAAAAAGATATTGCAATTCTGTTATAAAAGTTTGAAAAGCTCTGTCTTTGGTAGTACACTTAAAATATTAGTATATCTTTGTATATTGGAATATATGTTTCACTTCTCTGAGTCTG
>gene=chr11_18500279-18501279; species=hg19
aactcccaaagtgctgagattacaggggtgagccactgtgcctggccTTAGCTTTGATTTAGTATCCAGATGATAGATGACACttttttttttttttttttaaaGTGACGGCATCAAAGATGTTTTTGGTACTTCTCAGTACTTGCCTTGTATGTATACGTAATTGCCATCTGGTCCACAAGAATGTGTTTACTGTGTTACACAAATCCTGATTCTTTTCATCAGGTGCATAGTAATTCTTCTCTATGGCTTAATACCTATGTTCATTTACATGCTATCTCTACAATGTAAAAATAAAAGTGTATATATATACACACACACACAGAGAGTAATCTAAATGTTCCTAACACTAGATAAAACATTGATTTGACCTTGCTGTTTTTTATTCTTTGAGTGCATTTTAATTTTTACAGAAAAGGCCTTAAGCTGTAAACCGCTTGGTGACAACAGATTAAATTGGTCATTCTTCTCTTGGGAGTAGAGTGGGCTGCCTAATTATC
>gene=chr11_18500279-18501279; species=bosTau
---------------------------------------------------CTCT----------------------------------------------------------------------------------AGTACTTGCCTTGTGTAT-TATGTAGTAGCCATTTGGTCCAAAAGGATGTGTTTACTGTGTT--AGAAA--CTGATGCTTTTCATCAAGTTTATGCTAATTATTTGTTTTGGCTTGATATCCATGTTCATTTATATGCTGTA-CTACCATGTAAAAATAAAAGT--ATACCCAAAAAT------------------ATAAATGTTCCTGACACTGAATTAAAC-----------CTTGTTAGTTTTTATTTTTTAAGTGGATTTTAATTTTTTAAGAG-----TTAAA--TATAAATTCTTCAGTGA----AGACGAAATTGGTCTTTCTTCTCTTGGAT-----------TGCTTCACACCC
>gene=chr11_18500279-18501279; species=calJac
aacttctaaagtgctgggattacaggagtgagccactgtgcctggccTTAGCTCT--TTTAGTATCCAGATGATGGATGACACCTTTTTTTT----------AAGTGATGGCATGAAAGATGTTTTTGGTACCTCTCAGTACTTGCCTTGTCTGTATATATAATTGCCATCTGGTCCAAAATAATGTGTTTACTGTGTTATAAAAATCCTGA-----TTCATCAGGTG-ATAGTAATTCTTCTCTTTGGCTTAATACCTGTGTCCATTTATATGCTACTTCTACAATGTAAAAATAAAAGT--ATacacatacacacacacacacacaGTAATCGCAATGTTCCTAACACTAGATAAAATCTTGATTTGACCTTGCTGGTTTTTACTCTTTGAGTGCATTTTAATTTTTCCAGAAAAGATCTTAAGCTGTAAACCCCTTGGTGACAAC-----AAATTGGTCATTCGTCTCTTGGGAGTAGAGTGGGCTGCCTAATTATC
>gene=chr11_18500279-18501279; species=canFam
----------------------------------------------------------TGAGCATCCAGATGTTGGATGATACTTCAT---TTCC------TATGTGAC-----------------TAGCTCTTGC-TGTGTGTG---TGTGTGT----GTATATATTCTTTAGTTCAAAAGAATGTGT--------TTGTAGAGTTTCTGATTCT------------------------TTGTTCTGGCTTGATACCTA--TTCATTCATACACTATA-CTACAAGGTCAAAATGCATGC--ATACACAAAAAT------------------CTAAATGGTCCTAATACTAAATTAAACCTTGATTTGGCCTTGCTTTTATTT------------------AATTTTT--ATAAAAGATCTAAATGTATAAACCCTTCAGTGATGACGGACCAAGGTGGGCATTCTTTTCTGGAGTATAGAGTAGGCTGCCTGGCTTCC
>gene=chr11_18500279-18501279; species=equCab
----------------------------------------------------------TTAGCCTCTAGATGTTGGATGATATTT--T---TTCC------TAAGTGACTGCATCAAAGAAGGTTTTGGTACCTGTGAGTACGTGCCTTGTATATACATATAGTTGCCATTTGGTCCAAAAGAATGTTT--ATTGTGTTACAGAAA--CTGATTCTTTGCATCAAGTATATGCTG----ATCATTCTGGCTTGATACCTATATTCACTTAT-TGCTATA-CCACAATGTAAAAATGTATGT--ATACACAAAAAT------------------CTAAACGTTCCTAACAA-AAATTAAACGTTGATTTGATCTTGCTAGTTTTTGTT---------------AGTTTCTTAAGACAAGATCTTAACGTATGAACCCGCCAGTGATGGCAGACCAGCTTGGCCATTTTTCTCTTGGGTATGGAGTGGGCTGCCGGTCTCCC
>gene=chr11_18500279-18501279; species=gorGor
--------------------------------------------------------------------------------------------------------------------------------------------------------------------------------------------------------------------------------------------------------------------------------------------------------------------------------------------------------------------------------------------------------------------------------------------------------------------------------------------------------------------
>gene=chr11_18500279-18501279; species=panTro
aactcccaaagtgctgagattacaggggtgagccactgtgcctggccTTAGCTTTGATTTAGTATCCAGATGATAGATGACACTTTTTTTTTTTT------AAAGTGACAGCATCAAAGATGTTTTTGGTACTTCTCAGTACTTGCCTTGTATGTATACGTAATTGCCATCTGGTCCACAAGAATGTGTTTACTGTGTTACACAAATCCTAATTCTTTTCATCAGGTGCATAGTAATTCTTCTCTATGGCTTAATACCTATGTTCATTTACATGCTATCTCTACAATGTAAAAATAAAAGT--ATATATATACACACACACAGAGTAACTAATCTAAATGTTCCTAACACTAGATAAAACCTTGATTTGACCTTGCTGTTTTTTATTCTTTGAGTGCATTTTAATTTTTACAGAAAAGGCCTTAAGCTGTAAACCCCTTGGTGACAACAGATTAAATTGGTCATTCTTCTCTTGGGAGTAGAGTGGGCTGCCTAATTGTC
>gene=chr11_18500279-18501279; species=papHam
aactcccaaagtgctgtgattacaggggcgagccactgtgcttggccTTAGCTTTGATTTAGTATCCAGATGATGGACGATACTTTTTTTTTTTT------AAAGTGATGGCATCAAAGATGTTTTTGGTATCTTTTAGTACTTGCCTTGTATGTATACGTAACTGCCATCTGGTCCATGAGAATGTGTATGCTGTGTTATAGAAATCTTGATTCTTTTCATCAGGTGCATAGTAATTCTTCTCTATGGCTTAATACCTGTG----TTTACATGCTATTTCTACAATGtaaaaataaaaat--atatatatGCACACACACACACACAGTAATCTAAATGTTCCTAACATTAGATAAAACCTTGATTTGACCTTGCTGGTTTTTCTTCTTTGAGTGCATTTTAATTTTTACAGAAAAGGTCTTAAGCTGTAAACCCCTTGGTGACAACAGATTAAACTGGTCGTTCTTCTCTTGGGAGTAGAATGGGCTGCCTAATTATC
>gene=chr11_18500279-18501279; species=ponAbe
aactcccaaagtactgagattacaggggtgagccactgtgcctggccTTAGCTTTGATTTAGTATCCAGATGATAGATGACACTTTTTTT-----------aaaGCGACGGCATCAAAGATGTTTTTGGTACCTCTCAGTACTTGCCTTGTATGTATACGTAATTGCCATCTGGTCCACAAGAATGTGTTTACTGTGTTACACAAATCCTGATTCTTTTCATCAGGTGCATAGTAATTCTTCTCTGTGGCTTAATACCTATGTTCATTTACATGCTATCTCTACAATGTAAAAATAAAAGT--ATATATATATATACACACACACACAGTAATCTAAATGTTCCTAACACTAGATAAAACCTTGATTTGACCTTACTG---TTTATTCTTTGAGTGCATTTTAATTTTTACAGAAAAGGCCTTAAGCTGTAAACCCCCTGGTGACAACAGATTAAGTTGGTCATTCTTCTCTTAGGAGTAGAGTGGGCTGCCTAATTATC
>gene=chr11_18500279-18501279; species=rheMac
aactcccaaagtgctgtgattacaggggcgagccactgtgcttggccTTAGCTTTGATTTAGTATCCAGATGATGGACGACACTTTTTTTTTTTC------AAAGTGATGGCATCAAAGATGTTTTTGGTATCTTTTAGTACTTGCCTTGTATGTATACGTAACTGCCATCTGGTCCATGAGAATGTGTATGCTGTGTTATAGAAATCTTGATTCTTTTCATCAGGTGCATAGTAATTCTTCTCTATGGCTTAATACCTGTG----TTTACATGCCATTTCTACAATGtaaaaataaaaat--atatatataCACACACACACAAA--GTAATCTAAATGTTCCTAACATTAGATAAAACCTTGATTTGACCTTGCTGGTTTTTCTTCTTTGAGTGCATTTTAATTTTTACAGGAAAGGTCTTAAGCTGTAAACCCCTTGGTGACAACAGATTAAACTGGTCGTTCTTCTCTTGGGAGTAGAATGGGCTGCCTAATTATC
>gene=chr12_353335-354335; species=hg19
gggtgacagagcaagaccctgtccaaaaaaaaaaagtgtatttggctctctgtcttttatatgaatattctcttgcctttctgccttctgccatgggctgacacaaagaagaaggccctcaccagaggtggactgcttgccctggacttcccaacctccaaaactataataaataaatatctgttccttataaattacccatctcaggtgttctgttgtagcaacacaaaatgaactaagCTAGTAATCTGTCTCCTTCTGTTTTTATAAGCATTGGCGGAGACAAGACTACTGATGCCAGATATACTGGTATTTTCCCTACCATGGACCTGTCATCTGCTGGCAAAGTggacagcacagttcataggacacagagtaccagagaagacagaactgcacagacaggagaatctgcagagggtccccctcaagcttccaactgagtactagtcagtgcatatgtgtgagaaaactgaggtgagggaaagaaccattcaaaa
>gene=chr12_353335-354335; species=bosTau
--------------------------------------------------------------------------------------------------------------------------------------------------------------------------------------------------------------------------------------------------------------CTTTCTGTTTTCACAGTCATTGGCTGAGACGAGTCTACTGACTCCAGAAACGCTGGCATTTTCTCCACCCTAGACCT-CTATCTGCTGGCATC-AGGGCA-GGgagttcatag--gacagagacccagggagcagagatgtgcacagagagg---atccgcagagggtcccctattagcttgcagctgagtactggtcagtacatatgtgtgaggaaacc--aggaagggaaagtatctctcaaaa
>gene=chr12_353335-354335; species=calJac
gggtgacagagcaagaccctgtctcaaaaaaaaaagtgtacttggctctctgtctttcgcatgcatactctcttgtctttctgccttctgccatgggatgacacacaaaa-aagttttttacccgaaatggactccttgccctggactttccaacctccaaaactataagaaataaatctcggcttcttataaattacccatctcaggtgttttgttgtggcaacacaaaatggactaagccaGTAATCTGTGTCCCTCTGTTTTTATAAGCATTGGCAGAGACAAGACTGCTGATGCCAGATATTCTGGTATTTTCGCTACCATGGACTTCTCATCTGCTGGCAAAGCAGACAGGCgagttcatatgatatagattaccagagaagagataactgaacagagaggaaaatctgcagaaggtcccc-ccaagctt-caactgagtactagtcagtgcatctgtgtgagaacactgaggtgagggaaagaaccattcaaaa
>gene=chr12_353335-354335; species=canFam
-------------------------------------------------------------------------------------------------------------------------------------------------------------------------------------------------------------------------------------------------TAGTAATCCT-----TTCTGCT----CAGCTTTCTGCTGAGACAAGTGTACTGATGCTGGAAATGCTGGCATTTTCTCCACTGTGGACTT-CTATCTGTTGCCAAGGTAGA---------------------------cagagaagagagaattgcacagagagggatatctgcagggagtccccttctagctttcaactgaatgctggtcagcacatatatatgaggaaactaaagtaagggaaagaaccattcaaaa
>gene=chr12_353335-354335; species=equCab
-----------------------------------------------------------------------------------------------------------------------------------------------------------------------------------------------------------------------------------------------------------TCTGCTTCTGTTTTCACAATCATTGGCTGAGACAAGTCTACCAATGCCAGAAATGCTGGTGTTTTCTCCACCATGGAC-T-CTATCTGCTGCCAAAGCATACAGGGgagttcac-------agagcaccaga-aggagagaactacacagacaggaagactggc--agagt----------ctttcaactgcgtactggtcagcacatgtgtgtgaggaaactaaagtaagggaaagagctattcaaaa
>gene=chr12_353335-354335; species=gorGor
gggtgacagagcaagaccctgtccaaaaaaaaaaagtgtatttggctc----tcttttatatgaatattctcttgcctttctgccttctgccatgggatgacacaaagaagaaggccctcaccagaggtggactgcttgccctggacttcccaacctccaaaactataataaataaatatctgttccttataaattacccatctcaggtgttctgttgtagcaacacaaaatgaactaagCTAGTAATCTGTCTCCTTCTGTTTTTATAAGCGTTGGTGGAGACAAGATTACTGATGCCAGATATACTGGTATTTTCCCTACCATGGACCTGTCATCTGCTGGCAGAGTGGACAGGACagttcataggacacagagtaccagagaagacagaactgcacagacaggagaatctgcagagggtccccctcaagcttccaactgagcactagtcagtgcatatgtgtgagaaaactgaggtgagggaaagaaccattcaaaa
>gene=chr12_353335-354335; species=panTro
gggtgacagagcaagaccctgtccaaaaaaaaaaagtgtatttggctctctgtcttttatatgaatattctcttgcctttctgccctctgccatgggatgacacaaagaagaaggccctcaccagaggtggactgcttgccctggacttcccaacctccaaaactataataaataaatatctgttccttataaattacccatctcaggtgttctgttgtagcaacacaaaatgaactaagCTAGTAATCTGTCTCCTTCTGTTTTTATAAGCATTGGCGGAGACAAGACTACTAATGCCAGATATACTGGTATTTTCCCTACCATGGACCTGTCATCTGCTGGCAAAGTGGACAGGACagttcataggacacagagtaccagagaagacagaactgcacagacaggagaatctgcagagggtccccctcaagcttccaactgagtactagtcagtgcatatgtgtgagaaaactgaggtgagggaaagaaccattcaaaa
>gene=chr12_353335-354335; species=papHam
gggtgacagagcaagaccctgtcaaagaaaaaaaagtttatttggctctctgtcttttgcatgaatattctcttgcctttctgccttctgccatgggatgacacgaaaaagaaggccctcaccagaggtggact-cctgccctggacttcccaacctccaaaacgataagaaataaatatctgctccttataaatgacccatctcaggtgttctgttgtagcaacacaaaatgaactaagCTAATAATCTGTCTCCTTCTGCTTCTATAAGCATTGGTGGAGACAAGACTACTGATGCCAGATATACTGATGTTTTCTCTACCATGGACCTGTCATCTGCTGGCAAAGTGGACGGGagagttcatgggacacagaataccacagaagagagagctgcacagagaggaaaatcggcagagggtcccc-tcaagctttcaactgagtacttgtcagtgcattcgtgtgagaaaactgaggtgagggaaagaaccattcaaaa
>gene=chr12_353335-354335; species=ponAbe
gggtgacagagcaagaccctgtccaaaaaaaaaaagtgtatttggctctctgtcttttgcatgaatattctcttgcctttcttccttctgccatgggatgacacaaagaagaaggccctcaccagacgtggactccttgccctggacttcccaacctccaaaactataataaataaatatctgttccttataaattacccatctcaggtgttctgttgtagcaacacaaaatgaactaagCTAGTAATCTGTCTTCTTCTGTTTTTATAAGCATTGGCGGAGACAAGCCTACTGATGCCAGATATACTGGTATTTTCTCTACCATAGACCTGTCA-CTGCTGGCAAAGTGGACAGGACagttcataggacatagagtaccagagaagagagaacttcacagacaggaaaatctgcagagggtccccctcaagctttcaactgagtactagtcagtgcatatgtgtgagaaaaccgaggtgagggaaagaaccattcaaaa
>gene=chr12_353335-354335; species=rheMac
gggtgacagagcaagaccctgtcaaagaaaaaaaagtttatttggctctctgtcttttgcatgaatattctcttgcctttctgccctctgccatgggatgacacgaaaaagaaggccctcaccagaggtggact-cctgccctggacttcccaacctccaaaacgataagaaataaatatctgttccttataaatgacccatctcaggtgttctgttgtagcaacatgaaatgaactaagCTAGTAATCTGTCTCCTTCTGCTTCTATGAGCATTGGCGGAGACAAGACTACTGGTGCCAGATATACTGATATTTCCTCTACCGTGGACCTGTCATCTGCTGGCAAAGTGGACGGGagaattcatgggacacagaataccagagaagagacagctgcacagagaggaaaatcggcagagggtcccc--caagccttcaactgagtactagtcagtgcatacgtgtgagaaaactgaggtgagggaaagaaccattcaaaa
>gene=chr12_569281-570281; species=hg19
cagcgccatggggagcccccgggccgcgcggcccccgcTGCTCCTGCGCCCGGTGAAGCTGCTGCGGAGGCGCTTCCGGCTGCTGCTGGCGCTCGCCGTGGTGTCTGTGGGGCTCTGGACTCTGTATCTGGAACTGGTGGCGTCGGCCCAGGTCGGCGGGAACCCCCTGAACCGGAGTAAGTAGCACCCAGGGGAGGCGAAgggcgcgggggtgggcggcggcggcggcTCCTGCGTTGGGGGGACCCGCCTCTCATCCCATCCTCAGACCCGATTTCCCACCCATTTCTCCCTCAGGTGCCCGGCGTCGCCCCGCGCGTACTCGGGGAGAGCTGCGGGCGGGGGAAGCCGCGGGGCCGAGCGCAGAATTCCCGAGCCCGGGCCTGCCCGCCGGCCACGTGGGTCCGGGGCACCCTGGGGGCTCCTCGCGTCTCCCCTCGGAGAGCGACCCGGAGAGAGGCTCCCCGCCCGTCCCGCCGAGACGCTGGCGGAGACCGGGC
>gene=chr12_569281-570281; species=bosTau
CGGGGTCATGGGGGGCCCCCGGTCCGCGCGGCTCCGGCTGCTCCTGCGCCCGGTCAAGCTGCTGGGAAGGCGCTTCCGGCTGCTGCTGCTGCTTGCCGTGGTGTCCGTGGGGCTCTGGACGCTTTATCTGGAACTGGCAGCGACTGCCCAGGTCAGCGGGAACCCCCTGAACCG--------------------------------------------------------------------------------------------------------------------------------------------------------------------------------------------------------------------------------------------------------------------------------------------------------------------------------------
>gene=chr12_569281-570281; species=calJac
cagcgccatggggagcccccgggccgcgcggcTCCTTCTCCTCCTACGCCCGGTGAAGCTGCTGCAGAGGCGCTTCCGGCTGCTGCTGGCGCTCGCCTTGGTGTCCGCGGGGCTCTGGACTCTGTATCTGGAACTGGTGGCGTCGGCCCAGGTCGGCGGGAGTCCCCTGAATCGGAGTAAGTAGCGCCGAGGGGAGGCGAAGGGCGTGGGGGTG---GGCAGCGGCGGCTCCTGCGTTGGGGGGACCCGCCTCTCATCCCATCCTCAGACCCGATTTCCCACCCGTTTCTCCCTCAGGTGCCTGGCGTCGCCCCGCGCGTACTCGGGGAGAGCGGCGGGCGGGGGAAGCCGCGGGGCCGAGCGCAGAATTCCCGAGCCCGGGCCTGCCCGCTGGCCGTGTGGGGCCGGGGCATCCCGGGGGTTCCTCGCTTCTCCCCTCGGAGAGCGACCTGGAGAGAGGCTCCTCGCCCGCCCCGCCGAGACGCTGGCAGAGACTCGGC
>gene=chr12_569281-570281; species=canFam
ccgcgccatggggagcccccgggccgcgcTGCTCCTCCTGCTCCTGCGCCCGGTCAAGCTGCTGCGGAGACGCTTCCGGCTGCTGCTGGCGCTGGCGCTCGTGTCCGTGGGGCTCTGGACCCTCTATCTGGAACTGGCGGCGTCGGCTCAGGTCGGCGGGAACCCCCTGAACCGGAGTAAGTAGCGCCGGGGGGGCGAGGGGGGCGCGGAGGTG---GGCGGAGGCGGCTCCCGGCGCGGGGAGAGCAGA-----CTCCAGTCCCCAGACCCGACTTGCAGCTCCTCTTGGTTCCTGGTGCCCGCC--CGGGCAGCGG------AGGGCGG------CGCGGGGG----CTGGTCGCC-------GAGTTCCAGACCCCG--CCTGGCCGCGGGGCGT---GGGGCGCG--------GGGGC-----------ATCCCCGGGGGGCGG------------------------------------------------GGGC
>gene=chr12_569281-570281; species=equCab
-----------------------------------------------------------------------------------------------------------------------------------------------------------------------------------------------------------------------------------------------------------------------------------------------------------------------------------------------------------------------------GAATTCCCGAGCCCATTCCTGGCCGCCAGCCAC---GGGCCGCGGCATCCTTGGGGCTGCTCGCTTCTCCCCTCGGAGGGCGACCAGGAGAGAGGCTCTCCGCCCGCCCCGTGGACATGCTGGCCGAGACTGGGC
>gene=chr12_569281-570281; species=gorGor
CAGCGCCATGGGAAGCCCCCGGGCCGCGCGGCTCCCGCTGCTCCTGCGCCCGGTGAAGCTGCTGCGGAGGCGCTTCCGGCTGCTGCTGGCGCTCGCCGTGGTGTCTGTGGGGCTCTGGACTCTGTATCTGGAACTGGTGGCGTCGGCCCAGGTCGGCGGGAACCCCTTGAACCGGAGTAAGTAGCACCCAGGGGAGGCGAAGGGCGCGGAGGTG---GGCGGCGGCGGCTCCTGCGTTGGGGGGACCCGCCTCTCATCCCATCCTCAGACCGGATTTCCCACCCATTTCTCCCTCAGGTGCCCGGCGTCGCCCCGCGCGTACTCGGGGAGAGCTGCGGGCGGGGGAAGCCGCGGGGCCGCGCTCAGAATCCCCGAGCCCGGGCCTGCCCGCCGGCCATGTGGGTCCGGGGCATCCTCGGGGCTCCTCGCGTCTCCCCTCGGAGAGCGACCCGGAGAGAGGCTCCCCGCCCGCCCCGCCGAGACGCTGGCGGACACCGGGC
>gene=chr12_569281-570281; species=panTro
CAGCGCCATGGGGAGCCCCCGGGCCGCGCGGCTCCCGCTGCTCCTGCGCCCGGTGAAGCTGCTGCGGAGGCGCTTCCGGCTGCTGCTGGCGCTCGCCGTGGTGTCTGTGGGGCTCTGGACTCTGTATCTGGAACTGGTGGCGTCGGCCCAGGTCGGCGGGAACCCCTTGAACCGGAGTAAGTAGCACCCAGGGGAGGCGAAGGGCGCGGAGGTGGGCGGCGGCGGCGGCTCCTGCGTTGGGGGGACCCGCCTCTCATCCCATCCTCAGACCCGATTTCCCACCCATTTGTCCCTCAGGTGCCCGGCGTCGCCCCGCGCGTACTCGGGGAGAGCTGCGGGCGGGGGAAGCCGCGGGGCCGAGCGCAGAATTCCCGAGCCCGGGCCTGCCCGCCGGCCATGTGGGTCCGGGGCATCCTCGGGGCTCCTCGCGTCTCCCCTCGGAGAGCGACCCGGAGAGAGGCTCCCCGCCCGCCCCGCCGAGACGCTGGCGGAGACCGGGC
>gene=chr12_569281-570281; species=papHam
CAGCGGCATGGGGAGCCCCCGGGCCGCGCGGCTCCAGCTGCTCCTGCGCCCGGTGAGGCTGCTGCGGAGGCGCTTCCGGCTGCTGCTGGCGCTCGCCGCGGTGTCCGTGGGGCTCTGGACTCTGTATCTGGAGCTGGTGGCGTCGGCCCAGGGCGGCGGGAACCCCTTGAACCGGAGTAAGTAGCGCCGAGGGCAGGCGAGGGGCGCGGAGCGG---------GGCGGCTGCTGCGTC-GGGGGACCCGC--CTCACCCCGTCCCCGGACCC-GCTTCCCGCCC----------CAGGTGCCCGGCGTCGCCCCGCGCGGACT----------------CGGGGGAAGCCGCGGGGCCGAGCGCTGAATCCCCGAG-CCGGGCCTGCCCGCCGGCCGTGTGGGTCCGGGGCATCCTCGGGGCTCCTCGCGGCTCCCCGCGGAGAGCGACCGGGACGGAGGCTCC---CCCTCTCCGCCGAGACGCTGGCGGAGTCCGGGC
>gene=chr12_569281-570281; species=ponAbe
--------------------------------------------------------------------------------------------------------------------------------------------------------------------------------------------------------------------------------------------------------------------------------------------------------------------------------------------------------------------------------------------------------------------------------------------------------------------------------------------------------------------
>gene=chr12_569281-570281; species=rheMac
CAGCGCCATGGGGAGCCCCCGGGCCGCGCGGCTCCAGCTGCTCCTGCGCCCGGTGAGGCTGCTGCGGAGGCGCTTCCGGCTGCTGCTGGCGCTCGCCGCGGTGTCCGTGGGGCTCTGGACTCTGTATCTGGAGCTGGTGGCGTCGGCCCAGGGCGGCGGGAACCCCTTGAACCGGAGTAAGTAGCGCCGAGGGCAGGCGAGGGGCGCGGAGCGG---------GGCGGCTGCTGCGTC-GGGGGACCCGC--CTCACCCCGTCCCCGGACCC-ACTTCCCGCCC----------CAGGTGCCCGGCGTCGCCCCGCGCGGACT----------------CGGGGGAAGCCGCGGGGCCGAGCGCAGAATCCCCGAG-CCGGGCCTGCCCGCCGGCCGTGTGGGTCCGGGGCATCCTCGGGGCTCCTCGCGGCTCCCCGCGGAGAGCGACCGGGACGGAGGCTCC---CCCTCTCCGCCGAGACGC-------------GC
>gene=chr12_1753132-1754132; species=hg19
TGAGTCCTTTctgggtggccttggaggttagtgagcctctctagagcttcagtttctccaccataaaatagtgggaataattccgtaccAGAAAAAACTCAGGAAGACTTTTGCCAACAGTCATATGCACTGATGATGGCTGTGCTGTCTCTTGCACCTGCAGTGGTCTCTGCTTAGCTCTGAATAAAGACACAATCTGGGGGCTCTTGAAAAGAAATCTAAGAGAAACCCTTGAAAAATGAGTCCTGACTCAGTTGGTGACAATAGCCATGCATAAGAAAATGCTCTGCAGCCGGCTTGCGTTTTCATCCCGCCATCTGCACGTCTAGGCCTGCTGCCAGGGTTGGTTGCCATGGTGCGTCAGCATGCTGCCGTTGAAAAGCACTCTGTAAGCAGCTTTCTGGTCTGCTCTTGCTTTTACATTTTGATTTGGGATAACTCAAGTTCAAATCTACTCCACGTTGTGGCGGTTCTGTGACTTCTGGGGTAGACTTGTTTTA
>gene=chr12_1753132-1754132; species=bosTau
GTACTCCCTCCTGGGTGGTCCT---------------------------CAGTGTCTCCACCCTAAGACAGTGGGGGTAGTCCTGCACCAGAAAAACATCGGGAGGAGTCCAGGCAGTCGTAATATGAGCTGATGGTGCGGAAGCTCTTGCTTGCACCTGCAGTGGTTCC-------TGCCGAATAAAGACACAATCTGGGGACCCTTGAAAAGAAAGCTGAGAGGAGCCCTTGACAAATGAGTCCTGCCTGCATCGGTGACAATAGCCGTGCAGAAGAAAATGTTGGGCGGCGGACCTGCATCTTTATCCCACCATCTGCACTTCTGGGACGGCTGCCAGGGCCGCTGGACACAATGCGTCCGTATGCTTTCGCTGAAAAGCACTTTGTGAGCAGC-TTCTGGTCCGCTCCTGCTTTTCCCTTTGGGTCTGGGGTAGCCCACGTTCA-GTCTCCTCC-CGCTGCTGTGGTTCAGTGACTTCTG-GGTGGGTTTGTTTTC
>gene=chr12_1753132-1754132; species=calJac
tgactcccttctgggtggccttggaggttagtgagcctctctagagcttcagtttctccaccataaaatagtgggaataatTCTATATCAGAAAAAACTCAGGAAGACTTTTGACAACAGTCATAAGCCCTGATGATGACTGTGCTGTCTCTTGCACCTGCAATGGTCTCTGCTTAGCTCTGAATAAAGACACAATCCAGGGGCTCTTGAAAAGAAATCTAAGAGAAACCCTTGAAAAATGAGTCCTGACTCAGTTGGTGACAGTAGCCGTGCGTAAGAAAATGTTCTGCAGCCGGCTTGCGTTTTCTTCCTGCCATCTGCACGTCTGGGCCTGCCGCCAGATTTGGTTGCCATGGTGCAGGAGTCTGCTGCCACCGAAAAGCACTTTGTAAGCAGCTTTCTGGTCTGCTCTTGCTTTGACATTCTGATTTGGGATAACCCTAGTTCCGGTCTACTCCACGTTGTGGCGGTCCTGTGACTTCTTGGGTAGACCTGCTC-A
>gene=chr12_1753132-1754132; species=canFam
TGACTCCCTTctgggtggccccaaaaatcattgggcctctccagaacttcagtttctccaccacaaaataataggaataattccACACCAGAAAAAAATCAGGAAGAGTTTTGACAATTGTAATATGAGCTGATGATGATGAAGCTATTTCTTGCACCTGCAGTGGTCTCAGTGCAGTGCTGAATAAAGACACAATCTGGGAACTCTTGAAAAGAAATCTGTGAGAAACCTT-GAAAAATGAGTCCCGACCCAGTTAGTGACAATGGCTGTGCATAAGAAAGTGTTCTGCAGCAGGCTTGCATTTTTATCCTGCCATCTGTATGCCTGGGCCCGCTGCCAAGGCCATTTGACACAATGCATCAGGATGCTTTCATCGAAAAGCGTTTTGGAAGCAGCATTCTGATCTCCTTTTGCTTTTAAATTTTGATTTGGGATAGCCCAAGTTCAAATCCACTCCACATTGTCGTGGTTCAGTGGCTTCAG--GTGGATTTGTTTTG
>gene=chr12_1753132-1754132; species=equCab
GGACGCCCTTctgggtggccctggaggttagtgagcctctctagagcttcaatttctccaccataaagaagtgggaataatTCCATACCAG-AAAAAATCAGGAAGAGTTTTGACCAAAGTAATGTGAGCTGATGATGGTTAAGCTCTTTCTTGCACCTGCAATGGTCTCTGCATAGTGCTGAATAAAGACACAATCTGGGGACTGTTGAAAAGAAATCTGAGAGAAGCCCTTGAAAAATGAGTCTCGACTCAGTTGGTGACAATAGCTGTGCATAAGAAAATGTTCCGCAGCGGGCTTGCATTTTTCTCCTGCCATCTGCACTTCTGGGCCTGCTGCCAGGGTTATTTGACACAATGCATCAGTATGCTTTCACTGAAAAACACTTTGTAAGCAGCTTTCTGGTCTAATCTTGCTTTTAAATTTTGGTTTGGGATAACCCACGTTCAAATCCACGCCACGTTGTTGTGGTTCAGTGACTTCTG-GGTGCATTCGTTTTA
>gene=chr12_1753132-1754132; species=gorGor
TGAGTCCTTTctgggtggccttggaggttagtgagcctctctagagcttcagtttctccaccataaaatagtgggaataattccgtaccAGGAAAAACTCAGGAAGACTTTTGCCAACAGTCATATGCACTGATGATGGCTATGCTGTCTCTTGCACCTGCAGTGGTCTCTGCTTAGCTCTGAATAAAGACACAATCTGGGGGCTCTTGAAAAGAAATCTAAGAGAAACCCTTGAAAAATGAGTCCTGACTCAGTTGGTGACAATAGCCATGCATAAGAAAATGCTCTGCAGCCGGCTTGCGTTTTCATCCCGCCATCTGCACGTCTGGGCCTGCTGCCAGGGTTGGTTGCCATGGTGCGTCAGTATGCTGCCGTTGAAAAGCACTTTGTAAGCAGCTTTCTGGTCTGCTCTTGCTTTTACATTTTGGTTTGGGATAACTCAAGTTCAAATCTACTCCACGTTGTGGCGGTTCTGTGACTTCTGGGGCAGACTTGTTTTA
>gene=chr12_1753132-1754132; species=panTro
TGAGTCCTTTctgggtggccttggaggttagtgagcctctctagagcttcagtttctccaccataaaatagtgggaataattccataccAGAAAAAACTCAGGAAGACTTTTGCCAACAGTCATATGCACTGATGATGGCTGTGCTGTCTCTTGCACCTGCCGTGGTCTCTGCTTAGCTCTGAATAAAGACACAATCT-GGGGCTCTTGAAAAGAAATCTAAGAGAAACCCTTGAAAAATGAGTCCTGACTCAGTTGGTGACAATAGCCACGCATAAGAAAACGCTCTGCAGCCGGCTTGCGTTTTCATCCCGCCATCTGCACGTCTGGGCCTGCTGCCAGGGTTGGTTGCCATGGTGCATCAGCATGCTGCCGTTGAAAAGCACTCTGTAAGCAGCTTTCTGGTCTGCTGTTGCTTTTACATTTTGATTTGGGATAACTCAAGTTCAAATCTACTCCACGTTGTGGCGGTTCTGTGACTTCTGGGGTAGACTTGTTTTG
>gene=chr12_1753132-1754132; species=papHam
TGACTCCTTTctgggtggccttggaggttagtgagc--ctctagagcttcagtttttccaccataaaatagtgggaataaCTCCATCCCGGAAAAAACTCAGGAAGACTTTTGACAACAGTCATATGCACTGATGATGGCTGTGCTGTCTCTTGCACCTGCAGTGGTCTCTGCTTAGCTCTGAATAAAGACACAATCTGGGGGCTCTTGAAAAGAAATCTAAGAGAAACCCTTGAAAAATGAGTCCTGACTCAGTTGGTAACAATGGCTGTGCATAAGAAAATGGTCTGCAGCCGGCTTGCGTTTTCATCCCGCCATCTGCACGTCTGGGCCTGCTGCCAGGGTTGGTTGCCATGGTGCGTCCGTGTGCTGCCGTTGAAAAGCACTCTGTAAGCAGCTTTCTGGTCTGCTCTTGCTTTTACGTTTTGATTTGGGATAACTCAAGTTCGCATCTACTCCTCGTGGCGGT-GTTCTGTGACTTCCGGGTTAGACTTGTTTTC
>gene=chr12_1753132-1754132; species=ponAbe
TGAGTCCTTTctgggtggccttggaggttagtgagcctctctagagcttcagtttctccaccataaaatagcgggaataattccgtaccAGAAAAAACTCAGGAAGACTTTTGCCAACAGTCACACGCACTGATGATGGCTGTGCTGTCTCTTGCACCTGCAGTGGTCTCTGCTTAGCTCTGAATAAAGACACAATCTGGGGGCTCTTGAAAAGAAATCTAAGAGAAACCCTTGAAAAATGAGTCCTGACTCAGTTGGTGACAATAGCCGTGCATAAGAAAATGCTCTGCAGCCGGCTTGCGTTTTCATCCCGCCATCTGCACGTCTGGGCCTGCTGCCA-GGTTGGTTGCCATGGTGCGTCAGCAGGCTGCCGTTGAAAAGCACTTTGTAAGCAGCTTTCTGGTCTGCTCTTGCTTTTACATTTTGGTTTGGGATAACTCAAGTTCAAATCTACTCCACGTTGTGGTGGTTCTGTGACTTCTGGGGTAGACTTGTTTTA
>gene=chr12_1753132-1754132; species=rheMac
tgactcctttctgggtggccttggaggttagtgagcctctctagagcttcagtttttccaccataaaatagtgggaataattccGTCCCGGAAAAAACTCAGGAAGACTTTTGACAACAGTCGCATGCACTGATGATGGCTGCGCTGTCTCTTGCACCTGCAGTGGTCTCTGCTTAGCTCTGAATAAAGACACGATCTGGGGGCTCTTGAAAAGAAATCTAAGAGAAACCCTTGAAAAATGAGTCCTGACTCAGTTGGTGACAATGGCTGTGCATAAGAAAATGGTCTGCAGCCGGCTTGCGTTTTCATCCCGCCGTCTGCACGCCTGGGCCTGCTGCCAGGGTTGGTTGCCATGGTGCGTCCGTGTGCTGCCGTTG-AAAGCACTTTGTACGCAGCTTTCTGGTCTGCTCTTGCTTTTACGTTTTGATTTGGGATAACTCAAGTTCGCATCTACTCCACGTTGCGAT-GTTCTGTGACTTCTGGGTTAGACTTGTTTTC
>gene=chr12_3042132-3043132; species=hg19
ccTGATAGTGAATTCTGATAAGAGAGTTAGAGAAAGGGATAAAGGCCCAAAGATTAACAGCTTGACATATGCTGAGGACTTGCTAAGCACTGGCTGAATGAATATGTAGGACAACCATGACCAGAGGTGGGGCAGGTTCTCTGGACTTCATTTTTGACTGACACTTTTTCTTTTCCCAGATATTTCTTCTTGCAGCTAGAAAGCGGAAAAAGAGCAAAACAGCCAACTACCTTATCTCCATTGATCCAGTTGATTTATCTCGTGAAGGAGAAAGTTATGTCGGCAAGCTTAGGTGAAAGCAACCTTAGATCACTGTCCTATTCTTTCTGATAGTCTTATTCCTATAGTTGCAGAACAGTCCTTATCTTGGTTACAACTAGCATGTATTGATGTTGTAATCTTaaaaaaaaagaaaaaggaaaaaaaaaaaagctgggcgcagtggctcacacctgtaatcccagcactttgagaggccaaggcgggcggatcacttgaag
>gene=chr12_3042132-3043132; species=bosTau
CTTTTCTAAGAAAAGTTATAAACCGTTTAAAAATAGAA---AAGACCCAGAGGTGGACTGCTTGGTATAGGACAGGCAGCTGCTGGATAATTGCTCACTGAATGCGTAGGACACACATGGC-------------AG--CTCTCGAGTGCATTTTTTACTGAAATTTTTTCCTTTTCTAGATATTTCTTCTTGCAGGTAGGAAGCGGAAAAAGAGCAAGACATCCAACTACCTCATCTCCACGGACCCCACAGACCTGTCCCGAGAAGGGGAGAGCTACATTGGCAAGCTCAGGTGGGGGCAGCCTCATGTC-ACGTCCTCTTC-TTGTGAGAGCTTGATTCCTGTAGTCTCAAAGCAGTCCACGCTGGTTTTACAGTGAGCTGGCT-TGATGTCATC-----TAAAGAGAAA-------AGAAAGCCCAAGGCT------------------------------------------------------------------
>gene=chr12_3042132-3043132; species=calJac
CCTGATAGTGAATTCTGATAAGAGAGTTAGAAAAAGGGATAAAGAGCCAAAGATGAACAGCTTGACATATGCTAGGGACTTGTTAAACACTGGCTGAATGAATAGGTAGGACAACCATGG-CGGAGGCGGGGCAGGTTCTCTTGAATTCATTTTTGACTGACACTTTTTCTTTTCCCAGATGTTTCTTCTTGCAGCTAGAAAGCGGAAAAAGAGCAAAACAGCCAACTACCTTATCTCCACTGATCCAGTTGATTTATCTCGTGAAGGAGAAAGTTATGTCGGCAAGCTTAGGTGAAAGCAGCCTTAGATCACAGTCCTATTCTTTCTGATAGTCTGATTCCTAGAGTTGCAGAACAGTCCATGTCTTGGTTACAACTAGCATATATTGATGTTGTAATCTTAAAA---------------AAAAAAAAAAGTTggatgcagcggctcatgcctgtaatcccagcactttgagaggccaaggtgagcggatcacttgagg
>gene=chr12_3042132-3043132; species=canFam
-------GAGAAGCATTATAAG--GATTAAAAAAAGAATTGAAGTTCCAAAGATTGACtgcttggtacatgataggcacttgctaaacatttgccaagtaaatAGGTAGGACGGACGTGGT-------------GGTTCTCTTGA---CATTTTTGACTGGCA-TTTTTCTTTTTCCAGATATTTCTTCTTGCGGGTAGAAAGCGGAAAAAGAGCAAAACTTCTAACTACCTTATTTCCACTGATCCAACAGATTTATCTCGTGAAGGGGAAAGTTATATTGGCAAGCTCAGGTGAGAGCAGCCTTGTATCACTGACCTATTCTTTCTGATACTTTTATTCCTGTAGTTTCAGAGCAATCTGTATTTTTTTTTACTCGAGCATGTA-TGATGTTGTAATCTTTAAAAAAAAA----------------------------------------------------------------------------------------
>gene=chr12_3042132-3043132; species=equCab
------------------------------------------------AAAGATTGACtgctt-gtacatgataggcacttgctaaacatttgctaagtgaatACGTGGAACAAACGTGGT-------------GGTTCTCTTCACCGCAGTTTTGACTGACA-TTTTCCTTTGTCCAGATATTTCTTCTTGCAGGTAGAAAACGGAAAAAGAGCAAAACATCCAACTACCTTATCTCGACTGACCCAACAGATTTGTCTCGTGAAGGGGAAAGTTATATTGGCAAACTCAGGTGAGAGCAGCCTC-TGTCACTGTCCTGTGCTTTCTGATACTTTGATTCGTGTAGTTTCGAAACAACCCCTGTCTTTTTTCCAATGAGCATGTATTGATGTTGTAA------------------------------------------------------------------------------------------------------
>gene=chr12_3042132-3043132; species=gorGor
ccTGATAGTGAATTCTGATAAGAGAGTTAGAGAAAGGGATAAAGACCCAAAGATTAACAGCTTGACATATGCTGGGGACTTGCTAAACACTGGCTGAATGAATATGTAGGACAACCATGGCCAGGGGTGGGGCAGGTTCTCTGGACTTCATTTTTGACTGACACTTTTTCTTTTCCCAGATATTTCTTCTTGCAGCTAGAAAGCGGAAAAAGAGCAAAACAGCCAACTACCTCATCTCCATTGATCCAGTTGATTTATCTCGTGAAGGAGAAAGTTATGTCGGCAAGCTTAGGTGAAAGCACCCTTAGATCACTGTCCTATTCTTTCTGATAGTCTTATTCCTATAGTTGCAGAACAGTCCTTATCTTGGTTACAACTAGCATGTATTGATGTTGTAATCTTaaaaaaaaagaaaaaaaagaaaaaaa-aagctgggcgcagtggctcacacctgtaatcccagcactttgagaggccaaggtgggcggatcacttgaag
>gene=chr12_3042132-3043132; species=panTro
ccTGATAGTGAATTCTGATAAGAGAGTTAGAGAAAGGGATAAAAGCCCAAAGATTAACAGCTTGACATATGCTGGGGACTTGCTAAACACTGGCTGAATGAATATGTAGGACAACCATGACCAGAGGTGGGGCAGGTTCTCTGGACTTCATTTTTGACTGACACTTTTTCTTTTCCCAGATATTTCTTCTTGCAGCTAGAAAGCGGAAAAAGAGCAAAACAGCCAACTACCTTATCTCCATTGATCCAGTTGATTTATCTCGTGAAGGAGAAAGTTATGTCGGCAAGCTTAGGTGAAAGCAACCTTAGATCACTGTCCTATTCTTTCTGATAGTCTTATTCCTATAGTTGCAGAACAGTCCTTATCTTGGTTACAACTAGCATATATTCATGTTGTAATCTTAAAAAAAAAGAAAAAGG--AAAAAAAAAagctgggcgcagtggctcacacctgtaatcccagcactttgagaggccaaggcgggcggatcacttgaag
>gene=chr12_3042132-3043132; species=papHam
ccTGATAGTGAATTCTGATAAGAGAGTTAGAAAAAGGGATGAAGACCCAAAGATTAACAGCTTGACATATGCTGGGGACTTGCTGAACACTGGATGAATGAATAGGTAGGACAGCCATGGCCAGGGGCGAGGTGGGTTCTCTCGACTTCATTTTTGACTGACACTTTTTCTTTTCCCAGATATTTCTTCTTGCAGCTAGAAAGCGGAAAAAGAGCAAAACAGCCAACTACCTCATCTCCATTGATCCAGTTGATTTATCTCGTGAAGGAGAAAGTTATGTCGGCAAGCTTAGGTGAAAGCAACCTTAGATCCCTGTCCTATTCTTTCTGATAGTCTTATTCCTATAGTTGCAGAACAGTTCATATCTTGGTTACAACTAGCATGTATTGATGT--TAATCTTaaaaaaaaaaaaaaaagaaaaaaaaaaaggctgggtacagtggctcacacctgtaatcccagcactttgagaggccaaggcaggtggatcacttgagg
>gene=chr12_3042132-3043132; species=ponAbe
ccTGATAGTGAATTCTGATAAGAGAGTTAGAGAAAGGGATAAAGACCCAAAGATTAACAGCTTGACATATGCTGGGGACTTGCTAAACACTGGCTGAATGAATATGTAGGACAACCATGGCCAGGGGCGGGGCAGCTTCTCTCGACTTCATTTTTGACTGACACTTTTTCTTTTCCCAGATATTTCTTCTTGCAGCTAGAAAGCGGAAAAAGAGCAAAACAGCCAACTACCTTATCTCCATTGATCCAGTTGATTTATCTCGTGAAGGAGAAAGTTATGTCGGCAAGCTTAGGTGAAAGCAACCTTAGATCACTGTCCTATTCTTTCTGATAGTCATATTCCTATAGTTGCAGAACGGTCCGTATCTTGGTTACAACTAGCATGTATTGATGTTGTAATCTTaaaaaaaaaagaaaaaaaaaaaaaaaaaggctgggcgcagtggctcacacctgtaatcccagcacttcgagaggccaaggcgggcggatcacttgagg
>gene=chr12_3042132-3043132; species=rheMac
ccTGATAGTGAATTCTGATAAGAGAGTTAGAAAAAGGGATGAAGACCCAAAGATTAACAGCTTGACATATGCTGGGGACTTGCTGAACACTGGCTGAATGAATAGGTAGGACAGCCATGGCCAGGGGCGGGGTGGGTTCTCTCGACTTCATTTTTGACTGACACTTTTTCTTTTCCCAGATATTTCTTCTTGCAGCTAGAAAGCGGAAAAAGAGCAAAACAGCCAACTACCTCATCTCCACTGATCCAGTTGATTTATCTCGTGAAGGAGAAAGTTATGTCGGCAAGCTTAGGTGAAAGCAACCTTAGATCCCTGTCCTATTCTTTCTGATAGTCTTATTCCTATAGTTGCAGAACAGTTCATATCTTGGTTACAACTAGCATGTATTGATGTTGTAATCTTaaaaaaaaaaaaaagaaaaaacaaaaaaggctgggtacagtggctcacacctgtaatcccagcactttgagaggccaagg-gggtggatcacttgagg
>gene=chr12_3478117-3479117; species=hg19
GCGCTGTGATAATGCACGGGGCAACTCTTTCTTGCACAAACTCTCATCTTAGTAGTTTCCGTTGAGCTCTGGGCACTGGCTGCGTCACAAACAGGTGGACGCAGCTGCTATAtctaggcctcattttctgcatctgcaaactgggagagtagttcctTATTTGGAAAAATAGGAGGGACCAGGGAAATCCCAGATTTGGAGACGGGTGCCTCTCAGCCAGGCCTGTAGCTCATCTGCTGTCCCTAGCTGGGTGCCAGCAGCTTCTGCATTCAGTCCACAGTCTGGTACCATTTGCCTGCCTTTATATCTGATGGGAGAGATCTGTCATGGGATGCAGGAGTGAGGGACGTTCTAGATACTCCTTTAGAAATGTAAAAATAATAATACTTAGGCATCCTTGCTTTTATCTGAAATGGCCTACATCTCTTGCTACTTGGAGGTTCAGGATAGATCTTGTGAGACCTCCTGCATGCCAGCACAGGGCCTGATAGCCTTACCAT
>gene=chr12_3478117-3479117; species=bosTau
------TCCTTATGCAG---------------GCCAGGACCCC---CTTTTGTAGCTCCCCCCGAGCTCTGAGC----ACTGAGTCATAGGCGCTTGGGCTTGGCTGCTGGGTCCCGGCCTTGGCTCCTGCATCTGGAAAATGGAAGAATAGTCCTTCATTTgg-------------------------------------------gcaCCTCGTCCAGGCCTGCAGTGCACTCTCTGCCCCGGGCTGGAGGCTGGCAGCTTCTGCTTCCAGTCTGCACTC-AGCACTGTTTG-CTGCC-TTATGTCTG---AGCGAGACCCATCACGGAGTGCTGGAGGG-TGGGAGTCGTTGAGACTCCTTTAGAGATGTAAAAATAATGCCATTTAGACTTCTTTCCTGAGATCTAAAGTGACCA---TCGCCTATTGCTTGCAGGTACAGAGTAGGTCTTGTGGGGTCCCCTTCATGCCAGCATGGGGCTTGGTATCCTGGTTTC
>gene=chr12_3478117-3479117; species=calJac
GTGCTGTGATGATGCACAGGGCAACTCTTGCTTGTACAAACTCCCATCTTTGTAGTTTCCCTTGGGCTCTGAGCACTGGCTGC-TCACCAACAGGTGGATGGAGCTGCTGTGtctgggcctcatttcctgcatctgaaaactgggagagtagttcctTTTTTGGAAAAATAGGAGGGGCCAGGGAAATCCCAAATTTGGAGACTGGTGCCCCTCAGCCAGGCCTGTAGTTCATCTGCTGTCCCT-GCTGGGTGCCAGCAGCTTCTGCATTCGGTCCACACTCTGGCGTCATTTGCCTGCCTTTATATCTGAT-AGAGAGATCTGTCATGGGATGCAAGAGTGAGGGAAGTTCTAGAGACTTCTTTAGAAATGTAAGAATAATAATACTTAGGCATCCTTGCTTTTGTCTAAAATGGCCTATATCTCTTGCTACTTGGAGGTTCAAGATAGATCTT-TGAGACC-CCTGCATGTCAGCACAGGGCCTGATAGCCTCTCCAG
>gene=chr12_3478117-3479117; species=canFam
------TGAGAATGCAGGAGTCAGCTCTTGTT---ATGGTCTTCCCAGTGAGTGGTTTCCCCTGAGCTCCAAGCACTGGTTGAGTCACAAATGCTTAGGCATGGCTGCAAGGtctgggcctcattttttgcagctgcaaaatgggagaacagtctctTATTTGGAAAAAAGAGAGGGATT-GTGTAATCCTAAATTTGGAGACCTGTGCTCCTCCTCCAGGTCTGTAGCATGTCCTCTGCACCT-GCTGGGAGCCAGCAGCCTCTGT-------CTGTACTGCGGCAC-----ATTTGCCTTCATATCTGAT-GGAGTGACCCAACATGGAAAACTGGAGT-AGAGAGGTTCTAGAAACTCTCTACGAGATGTAAACAGAATAACACTTAGAC----TCCCTTTGCTCTAAAATGGGCTGTA---TCTATTGCTTGGAGTTACAGGATAGAAGCTGTGGGAT---GTGCATGCTGGCACA----TCTATATCCATTCCTA
>gene=chr12_3478117-3479117; species=equCab
------TGATCGTGCGCAAGACAGCTCTTGTTGGCATGATCTCCCATTTTGGTAGTTTTCCTTGAGCCCTGAGCACTGGCTGAGTCACAGACACTTGGGTGTGGCTGCTAGGtctgggcctcatttcctgcatctgcaaaatgggagaatagtccctCATTTGGAAAAATGGGAGGGACA-GGTGAAACCTCAGTTTGGAGACCTGTGCTCCCCATCCGGGTCTGTAGCACGTCTTCTGCCCCTGGCTGGGGGCCCGAAGCCTCTGCTTCCTGTCCACACTCTGGGACCAGTTACCTTCC-TTACATCTGTT-AGAGGGATCCATCACAGAATGCTGGAGTGATAGAAGTTATAGAGATGCCTTTAGAGATGTAAAGACAGTAACACTTAGACCTCTTTCCTTTGCTCTAAAATGGCCTGTG---TCTATTACTTGCAGGTACAGGGCAGATCTTGCGGGAACCCCTCCACGCCAGCACAGGGGCTGATATCCTTGCTTC
>gene=chr12_3478117-3479117; species=gorGor
GCGCTGTGAAAACGCACGGGGCAACTCTTGCTTGCACAAACTCTCATCTTAGTAGTTTCCCTTGAGCTCTGGGCACTGGCTGTGTCACAAACAGGTGGATGCAGCTGCTATATCTAGACCTCATTTTCTGCATCTGCAAACTGGGAGATTAGTTCCTTACTTGGAAAAATAGGAGGGACCAGGGAAATCCCAGATTTGGAGACGGGTGCCTCTCAGCCAGGCCTGTAGCTCATCTGCTGTCCCTAGCTGGGTGCCAGCAGCTTCTGCATTCAGTCCACAGTCTGGTACCATTTGCCTGCCTTTATATCTGATGGGAGAGATCTGTCATGGGATGCAGGAGTGAGGGAAGTTCTAGATACTCCTTTAGAAATGTAAAAATAATAATACTTAGGCATCCTTGCTTTTATCTGAAATGGCCTACATCTCTTGCTACTTGGAGGTTCAGGATAGATCTTGTAAGACCTCCTGCATGCCAGCACACGGTCTGATAGCCTTACCAT
>gene=chr12_3478117-3479117; species=panTro
GCGCTGTGATAATGCACGGGGCAACTCTTTCTTGCACAAACTCTCATCTTAGTAGTTTCCCTTGAGCTCTGGGCACTGGCTGCGTCACAAACAGGTGGACGCAGCTGCTATAtctaggcctcattttctgcatctgcaaactgggagagtAGTTCCTTATTTGGAAAAATAGGAGGGACCAGGGAAATCCCAGATTTGGAGACGGGTGCCTCTCAGCCAGGCCTGTAGCTCATCTGCTGTCCCTAGCTGGGTGCCAGCAGCTTCTGCATTCAGTCCACAGTCTGGTACCATTTGCCTGCCTTTATATCTGATGGGAGAGATCTGTCATGGGATGCAGAAGGGAGGGACGTTCTAGATACTCCTTTAGAAATGTAAAAATAATAATACTTAGGCATCCTTGCTTTTATCTGAAATGGCCTACATCTCTTGCTACTTGGAGGTTCAGGATAGATCTTGTGAGACCTCCTGCATGCCAGCACAGGGCCTGATAGCCTTACCAT
>gene=chr12_3478117-3479117; species=papHam
GTGCTGTGATAATGCACGGGGCAACTCTTGCTTGCACAAACTCCCGTCTTAGTAGTTTCCCTTGAACTCTGAGCACTGGCTGCGTCACAAACAGGTGGATGCAGCTGCTATAtctaggcctcattttctgcatctgcaaactgggggagtagttcctTATTTGGAAAAATAGGAGGGGCCAGGGAAATCCCAGATTTGGAGACCGGTGCTTCTCAGCCAGGCCTGTAGCTCATCTGCTGTCCCTAGCTGGGTGCCAGCAGCTTCTGCATTCGGTCCACAGTCTGGTACCATTTGCCTGCCTTTATATCTGAT-GGAGACATCTGTCATGGTATGCAGGAGGAAGGGAAGTTCTAGAGACTCCTTTAGAAATGTAAAAATAATAATACTTAGGCATCCTTGCTTTTATCTGAAATGGCCTACATCTCTTGCTACTTGGAGGTTCAGGATAGATCTTGTGAGACCTCCTGCATGCCAGCACAGGGCCAGATAGCCTTTCCAT
>gene=chr12_3478117-3479117; species=ponAbe
GTGCTGTGATAATGCATGGGGCAACTCTTGCTTGCACAAACTCTCATCCTAGTAGTTTCCCTTGAGTTCTGGGCACTGGCTGCATCACAAACAGGTGGATGCAGCTGCTATAtctaggcctcattttctgcatctgcaaactgggagagtagttcctTATTTGGAAAAATAGGAGGGACCAGGGAAATCCCAGATTTGGAGACAGGTGCCTCTCAGCTAGGCCTGTAGCTCATCTGCTGTCCCTAGCTGGGTGCCAGCAGCTTCTGCATTCGGTCCACAGTCTGGTACCATTTGCCTGCCTTTATATCTGATGGGAGAGATCTGTCATGGGATGCAGGAGTGAGGGAAGTTCTAGAGACTACTTTAGAAATGTAAAAATAATAATACTCAGGCATCCTTGCTTTTATCTGAAATGGCCTACATCTCTTGCTACTTGGAGATTCAGGATAGATCTTGTGAGACCTCCTGCATGCCAGCACAGGGCCTGATGGCCTTACCAT
>gene=chr12_3478117-3479117; species=rheMac
GCGCTGTGATAATGCACGGGGCAACTCTTGCTTGCACAAACTCCTGTCTTAGTAGTTTCCCTTGAACTCTGAGCACTGGCTGCGTCACAAACAGGTGGATGCAGCTGCTATAtctaggcctcattttctgcatctgcaaactgggagagtAGTTCCTTATTTGGAAAAATAGGAGGGGCCAGGGAAATCCCAGATTTGGAGACCGGTGCTTCTCAGCCAGGCCTGTAGCTCATCTGCTGTCCCTAGCTGGGTGCCAGCAGCTTCTGCATTCGGTCCACAGTCTGGTACCATTTGCCTGCCTTTATATCTGAT-GGAGACATCTGTCATGGTATGCAGGAGTAAGGGACGTTCTAGAGACTCCTTTAGAAATGTAAAAATAATAATACTTAGGCATCCTTGCTTTTATCTGAAATGGCCTGCATCTCTTGCTACTTGGAGGTTCAGGATAGATCTTGTGAGACCTCCTGCATGCCAGCACAGGGCCAGATAGCCTTTCCAT
>gene=chr12_3543094-3544094; species=hg19
AGGTAGCCCAGACAGGAGAAGGCTGAAGCTGAGGTGCTCCAGAGAAACCCCTGCATTGAGCTCGTTTTTCTGAGGGCTACTAGGCACAAGCAAGAAAAGATAGTAGGAAAATGCAGATTTTGTCAATTCCCATTCACTTTGTAGTCTATCCACATGCACAAAACTAAAAGCAGGCCACCGTTCTCCTTGCTATCTAAAAAAGGTTTCTGGGCCACCTTTCCTCATTGCTATTTCCTGAACATACTAATTTTAACATAACCCTAAGCAACATGAAATTAGGGAGCAAGAGCTATTTAAACACACACCATAAAATGGCACAGCGTCCAGATCCCCTACAGATTCATCAGTGTCTTTTCCCTCTCACAATGGGACATGGCTGACAGAGGAAGTTACAGAAGGAGCCCCCCAGAAAATGGAGCTGATGACAGGGCTGTTTTCAAACACTGGTGCCAAGGGCAGGTGTTCCGTGTGTGTTGGGGGTTGGTGGGTGTGTGTTGGAG
>gene=chr12_3543094-3544094; species=bosTau
GTGTAGCCTAGGGAGGAGAAGGCTGAT-CCGAGGTGCCCC-GAGAGGCCCC-ATGTCGACCCT-GCAAACCGAGGGCTACTTGGCACCAACAAGCCAAGACTTGAGGGAAACCAAGATTTTGTCAAGGGCCAGTCACTTCCTAGTTTAT-CTCGAGCACGGAATGAAAAGCAGACCCACGTTCTCCT--------------------------------------TGCTGTCTCCTGAGTATACTAATTTTCACATAACTCT------------------GAGCAAAAGC---------ACACACCATAAAGTGGCACTGTGTCCAGATTCGCTACAATTTCATGGGTGTT-CTCCCCTCTCACCATGGGACACAGCTGGTGAATCAGGTTGCAGAAGGTGCTTCCGGGAAAACTCAGTG------GGAGGAGTTTCCAGACCCTGATGTAAGAAGCACGTGTTC-GGGTATGATGTATGTGTGAGTGTGTGTGTTGGGG
>gene=chr12_3543094-3544094; species=calJac
AGGTAGCTCAGAAAGGAGAAGGCTGACTCTGAGGTGCTCCAAAGAAACCCCTGCACTGAGCCCATTTTTCTGAGGGCT-------ACGAGCAAGAAAAGATAGTAGGAAAATGCAGATTTTGTCAATTCCCATTCACTTTGTAGTCTATTCACACACACAAAACCAAAAGCAGGCCACCATTCCCCTTGCTATCTAAAAACAGTTTCTGGGTCACCTCTTCTC------ATTTCCTGGACATACTAATTTTAACATAACCCTAAGCAACATGAAATTA-GGAGCAAGAGCTATCTAAACACACACCATAAAATGGCACAGCATCCAGATCCCCTACAGATTCATCGCTGTCTTTTCCCTCTCACAGTGGGACATGGCTGACAGAGCAAGTTGCAGAAGGAGCTCCCCAGAAGATGGAGCCGATGACAGGGCTGTTTCCAGTCACTGGTGTCCAGGGCAGGCATTGAGTGTGTGTTGGGAGTGGGGGAGTGTGTGTTGGAG
>gene=chr12_3543094-3544094; species=canFam
ATGTAGCTTAGAA---AGAAGGCTGACAGTGTGGTGTCCCAGAAAGGCCCCTACATCAACCCC-ACTCACTGAAGACTACCAGGCACAAGCAAGAAAAGATAGTAGGGAAATAAAGATTTTGTTGATTACCATTCACTTTGTAATTTATCCACATGTACAAAATTAAAAGCAGGCCAATGTTCTCCTTGCAATCT-AAAAAGGTTTCTGGGCCACCTTTCCGCATTGCTATTTCCTGGATATACTAATTTTAACATAACCCTAAGCAACATGAAATTAGGGAGTAAAAGCTATTTAAACACACACCATCAAATGGCACCACTTCCAGATTCTCTACAGTTTCATGGGTTTT-TTTCCCTCTCACAGTGGGACATGGTTGATATATGAAGTTATAGAAGGAGCTTCCTGGAAAATTAAGCTGATGGCGGAGCTGTTT-CAGACACTAATGTGAGAAGCAGGTGTTC-AGGTGTGAGGGGGTTGGGTGGGGTTGTTTTGGGG
>gene=chr12_3543094-3544094; species=equCab
ATGTAGCTTAGGAAGGAGAAGGCTGACACCGAGGTGCCCCAGAGAGGCACCTACACTGACCCC-GTTCACTGAGGGCGACTAGGCATAAGCAAG-AAAGAGAGTGGGAAAATGAAGATTTGGTCAATTACCATTCACTTTGTAATTTATCCACACGCACAAAATTAAAAGCAGGCCAATGTTATCCTTGCTATCC-AAAAAGGTTTCTGGGCCACCTTTTCTCACTGCTATTTCCTGGACATACTAATTTTAACATAACCCTACGCACCGTGAAATCAGGGAGCAACAGCTATTTAAA-------CATACAAGGGCACTGCTTCCAGGTTCTCTACAGTTCTGT---GTTT-TTTCCTTCTCACAACGGGAGACGGCTAATAGATGGAGTTACAGAAGGAGCTGTCCAGAAAACCTGGCTAATAGTGGGGTTGTTTCCAGCCCCCGACGTGAGTGGCAGGTGTTC-ACGTGTGA---------------TTGTTGTGTGG
>gene=chr12_3543094-3544094; species=gorGor
-------------------------------------------------------------------------------------------------------------------------------------------------------------------------------------------------------------------------------------------------------------------------------------------------------------------------------------------------------------------------------------------------------------------------------------------------------------------CAGGGCAGGTGTTCCGTGTGTGTTGGGGGTTGGGGTGTGTGTGTTGGAG
>gene=chr12_3543094-3544094; species=panTro
AGGTAGCCCAGACAGGAGAAGGCTGAAGCTGAGGTGCTCCAGAGAAACCCCTGCATTGAGCCCGTTTTTCTGAGGGCTACTAGGCACAAGCAAGAAAAGGTAGTAGGAAAATGCAGATTTTGTCAATTCCCATTCACTTTGTAGTCTATCCACATGCACAAAACTAAAAGCAGGCCACCGTTCTTCTTGCTATCTAAAAAAGGTTTCTGGGCCACCTTTCCTCATTGCGATTTCCTGAACATACTAATTTTAACATAACCCTAAGCAACATGAAATTAGGGAGCAAGAGCTATTTAAACACACACCATAAAATGGCACAGCGTCCAGATCCCCTACAGATTCATCAGTGTCTTTTCCCTCTCACAATGGGACATGGCTGACAGAGGAAGTTACAGAAGGAGCCCCCCAGAAAATGGAGCTGATGACAGGGCTGTTTTCAAACACTGGTGCCAAGGGCAGGTGTTCCGTGTGTGTTGGGGGTTGGGGGGTGTGTGTTGGAG
>gene=chr12_3543094-3544094; species=papHam
aggcagcccagagaggagaaggctgaagCTGAGTTGCTCCAGAGAAACCCCTGCATTGAGCCCGTTTTTTTGAGGGCTACTAGGCACAAGCAAGAAAAGATAGTAGGAAAATGTAGATTTTGTCAATTCCCATTCACTTTGTAGTCTATCCACATGCACAAAACTAAAAGCAGGCCACCGTTCTCCTTGCTGTCTAAAAAAGGTTTCTGGGCCACCTTTCCTCATTGCTATTTCCTGAACATACTAATTTTAACATAACCCTAAGCAACAAGAAATTAGGGAGCAAGAGCTATTTAAACACACACCATAAAATGGCACAGCGTCCAGATCCTCCACAGATTCATCAGTGTC-TTTCCCTCTCACAATGGGACATGGCTGGCAGAGGAAGTTACTGAAGGAGTTCCCCAGAAAATGGAGCCGATGACAGGGCTGTTTTCAAAAACTGGTGCCTAGGGCAAGTGTTCtgtgtgtattgggtgtgtgtgtgtgtgtgtTGGAG
>gene=chr12_3543094-3544094; species=ponAbe
AGGTAGCCCAGAGAGGAGAAGGCTGAAGCTGAGGTGCTCCACAGAAACCCCTGCATTGAGTCCGTTTTTCTGAGGGCTACTAGGCACAAGCAAGAAAAGATAGTAGGAAAATGCAGATTTTGTCAATTCCCATTCACTTTGTAGTCTACCCACACGCACAAAACTAAAAGCAGGCCACCGTTCTCCTTGCTATCTAAAAAAGGTTTCTGGGCCACCTTTCCTCATTGCTATTTCCTGAACATACTAATTTTAACATAACCCCAAGCAACATGAAATTAGGGAGCAAGAGCTATTTAAACACACACCATAAAATGGCACAGCGTCCAGATCCCCTACAGATTCTTCAGTGTCTTTTCCCTCTCACAATGGAACATGGCTGACAGAGGAAGTTACAGAAGGAGCTCCCCAGAAAATGGAGCTGATGACAGGGCTGTTTTCAAACACTGGTGCCCAGGGCAGGTGTTCCGTGTGTGTTGGGGGTTGG-GGGTGTGTGTTGGAG
>gene=chr12_3543094-3544094; species=rheMac
AGGCACCCCAGAGAGGAGAAGGCTGAAGCTGAGGTGCTCCGGAGAAACCCCTGCATTGAGCCCGTTTTTCTGAGGGCTACTAGGCACAAGCAAGAAAAGATAGTAGGAAAATGTAGATTTTGTCAATTCCCATTCACTTTGTAGTCTATCCACATGCACAAAACTAAAAGCAGGCCACCGTTCTCCTTGCTGTCTAAAAAAGGTTTCTGGGCCACCTTTCCTCATTGCTATTTCCTGAACATACTAATTTTAACATAACCCTAAGCAACAAGAAATTAGGGAGCAAGAGCTATTTAAACACACACCATAAAATGGCACAGCGTCCAGATCCTCTACAGATTCATCAGTGTC-TTTCCCTCTCACAATGGGACATGGCTGGCAGAGGAAGTTACAGAAGGAGTTCCCCAGAAAATGGAGCCGATGACAGGGCTGTTTTCAAAAACTGGTGCTTAGGGCAAGTGTTCtgtgtgtgttgggtgtgtgtgtgtgtgtgtTGGAG
>gene=chr12_4030453-4031453; species=hg19
attatgatcccactgcaggggactgagacacagagagggcaagtggctggccccaaggtcacacagtaagtcagagacggTACACAATTTCGTTGTTGTGAGTCCCTGAAAGCATGAGTCCCGTGGGATCACACTGAACTGTAACTCTGTGCATCTGGTTTTAAAATCTAGCCTTAAGAAGAGCGGTATGATCTGCGTGTTTCATGCCTTCTAGGGTGAAGGAGAAAATAAAAAGAATGTTCAAGGGTGGAGGACAAACCTCAACGATCCTCAGTATTATAGGAGAGACCATCCAAGCCAGGGTCAGGGAAGAGGGCGATGAGATGCTAGTAAACCACTCCAAGGGGCCTCTGAGATTTCTGTGTGGCGGGAGGGTGGTGGAAGCATGTTAAATAAAGATAAGTGGATAAAGAGAAAGAGAACTCTCCCAGGTAGGTGAGAAAGCAAGCTAATCACAAGCCTAAAAGCTCATGGAGGGCCAGATAAGGAGCAGCAGGCAT
>gene=chr12_4030453-4031453; species=bosTau
attatgatcccaccacgggggactgagacacagagagggcaagctgctggccctgaggtcacacagtaagtcaggggtggcacagatcacagtcgcca-gagtcccCCAAAACCTTGGCCCTGCAGGATCACACAGGTCTGTGCCTCTGTCCCTCTGGGTTGTCACTCTAGTTAT---AAGAGTTGTAAAACTCCGCTTCTCCATACTTGGGGGGAGGAAGGAAGAAATGAAAAGAATATTCTAGGGTGG--AGGAGACCACAAAGATCGTCAGCATTATGGGAGAGCCCATCTGAGTCGGGGACAAGGCGGAGGGTGACTGGATGCAGGGGTACCAGGCCGAGAGGCAGCTGGGATTTCCAAGGCGCTGAGGGATGGCGGAAGGA----TGTTAAAGCGAGGTGGATAAAGAGAAAGAGAGATCCCCCAAGTGGGTGAAAAGGTGAACTCATCACTAGCCCCTAAGCTCTCAGAAGGCAAAACATGGGGCAGGAGCCAG
>gene=chr12_4030453-4031453; species=calJac
attatgatcccactgcaggggactgagacacagagagggcaagtggctggccccaaggtcacacagtaagtcagagacagtacacaacttagTTGTTGTGTGTCCCTGAAAGCATTAGCCCTGGGGGATCATGCTGGACTGTAACTCTGGGCACCTGGTTTTAAAATCTAGCCGTAAAAAGAGCAGTATGATCTAGATGTTTCATGCCTTATAGGATGAAGGAGAAAACGAAAAGAGTGTTTAAGGGTGGAGGACAAACCTCAAAGATCCTCGGTATTATAGCAGAGACCATCCAAGCCAGGGTTGGGGAAGAGGGTGATGAGATACTAGTAAACCACTCCAGGGGGCCTCTGAGATTTCCGTGGGGCAGAAGGGTGGAGGATACGCATTAAGTAACGATAACTGGATAGAGAGGAAGAGAAATCTCCCAGGTAGGTGAGAAAGCAAGCTAATCACAAGCCAAAAAGCTCATGGA-GGCCAAGTAAATATCAGCAGGCAT
>gene=chr12_4030453-4031453; species=canFam
attatgatcccaccgcgggggactgagacacagagagggcaagtggctggccccaaggtcacacagtaagtcagagatggcataaaacttagttgctacgagtcccctaaagcaggggccccacgggatcacacGGAACTCTAACTCCATGCATCTGTTTTTAAAATCTAGCGGTAAAAAGAACTATAGGACCTTGTTGTTCCGTACCTTATGtaaaaaaaaaaaaCATGGAAAGAATGTTTTAGGATGGAAGAGAGACCTCAGAGATCCTCAGTGTTAAAGGTGAGTTTAACCAAGCCAAGGGCAAGGAAGATGGTGATGAGA--------TACCACTCCTAGAAGCATCTGGAATTTCTAAG----AGAAGAATGGTGGATACA-------GAAAGCACAATGGATACAAAAAAGGGGAGGTCTCTCATGGAGGTGGGAACGCAAGCTAATCACGAGCCAGAAAGCTCATGGAAGGCCCAGTAAGGAGCAGCAGCCAT
>gene=chr12_4030453-4031453; species=equCab
attatgatcccaccgcgggggactgagacacagagagggcaagtggctggccccaaggtcacacagtaagtcggagatggcataaaacttagttactgcgagtcccc-aaagcatgggccccatgggatcacactgAACTGTAACTCTGTGCGTCTGTTTTTAAAATCTAGCTGGAAAAAGAGCTATAGGACTTAGCTGTTCCATAGCTTATGTGATGAAGGAAGAAATGAAGAGAATGTTCTAGGGTCG----------------------------------------------------------------------------------------------------------------------------------------------------------------------------------------------------------------------------------------------------------
>gene=chr12_4030453-4031453; species=gorGor
attatgatcccactgcaggggactgagacacagagagggcaagtggctggccccaaggtcacacagtaagtcagagatggtacacaatttcgttgttgtgagtcccTGAAAGCATGAGTCCCGTGGGATCACGCTGAACTGTAACTCTGTGCATCTGGTTTTAAAATCTAGCCTTAAAAAGAGCGGTATGATCTGCGTGTTTCATGCCTTCTAGGGTGAAGGAGAAAATAAAAAGAATGTTCAAGGGTGGAGGACAAACCTCAACGATCCTCAGTATTATAGGACAGACCATCCAAGCCAGGGTCAGGGAAGAGGGCGATGCGATACTAGTAAACCACTCCAAGGGGCCTCTGAGATTTCTGTGTGGCAGGAGGGTGGTGGAAACATGTTAAATAAAGACAAGTGGATAAAGAGAAAGAGAACTCTCCCAGGTAGGTGAGAAAGCAAGC---------------------------------------------------
>gene=chr12_4030453-4031453; species=panTro
attatgatcccactgcaggggactgagacacagagagggcaagtggctggccccaaggtcacacagtaagtcagagacggTACACAATTTCGTTGTTGTGAGTCCCTGAAAGCATGAGTCCCGTGGGATCACGCTGAACTGTAACTCTGTGCATCTGGTTTTAAAATCTAGCCTTAAAAAGAGCGGTATGATCTGCGTGTTTCATGCCTTCTAGGGTGAAGGAGAAAATAAAAAGAATGTTCAAGGGTGGAGGACAAACCTCAACGATCCTCAGTATTATAGGAGAGACCATCCAAGCCAGGGTCAGGGAAGAGAGCGATGAGATACTAGTAAACCACTCCAAGGGGCCTCTGAGATCTCTGTGTGGCAGGAGGGTGGTGGAAACATGTTAAATAAAGATAAGTGGATAAAGAGAAAGAGAACTCTCCCAGGTAGGTGAGAAAGCAAGCTAATCACAAGCCTAAAAGCTCATGGAGGGCCAGATAAGGAGCAGCAGGCAT
>gene=chr12_4030453-4031453; species=papHam
attatgatcccactgcaggggactgagacacagagagggcaagtggctggccccaaggtcgcacagtaagtcagagacggTACACAACTTTGTTGTTGTGAGTCCCCGAAAGCGTTAGCCCTGTGGGATCACGCTGAACTGTAACTCTGGGCATCTGGTTTTAAAATCTAGCTGTAAAAAGAGCGGTGTGATCTAGGTGTTTCATGTCTTCTAGGATGAAGGACAAAATAAAAAGGATGTTCAAGGGTGGAGGACAAGCCTCAAAGACCCTCAGTGTTATAGGAGAGACCATCCGAGCCAGGGTCAGGGAAGAGGGTGATGAGATACTAGCAAACCACTCCAAGGGGCCTCTGAGATTTCTGTGTGGCAGGAGGATGGTGGAAACATGCTAAATAAAGATAAGTGGATAAAGAGAAAGAGAAATCTCCCAGGTAGGTGAGAAAGCAAGCTAATCACAAGCCAAAAAGCTCGCGGAGGGCCAAATAAGGAGCAGCAGGCAT
>gene=chr12_4030453-4031453; species=ponAbe
attatgatcccactgcaggggactgagacacagagagggcaagtggctggccccaaggtcgcacagtaagtcagagacggtacacaacttagttgttgtgagtcccTGAAAGCATTAGTCCTGTGGGATCACGCTGAACTGTAACTCTGTGGATCTGGTTTTAAAATCTAGCCTTAAAAAGAGCGGTGTGATCTACGTGTTTCATGCCTTCTAGGGTGAAGGAGAAAATAAAAAGAATGTTCAAGGGTGGAGGACAAACCTCAAAGATCCTCAGTATTATAGGAGAGACTATCCAAGCCAGGATC-GGGGGGAGGGTGATGAGCTACTAGTAAACCACTCCAAGGGGCCTCTGAGATTTCTGTGTGGCAGGAGGATGGTGGAAACATGTTAAATAAAGATAAATGGATAAAGAGAAAGAGAAATCTCCCAGGTAGGTGAGAAAGCAAGCTAATCACAAGCCTAAAAGCTCATGGAGGGCCAAATAAGGAGCAGCAGGCAT
>gene=chr12_4030453-4031453; species=rheMac
attatgatcccactgcaggggactgagacacagagagggcaagtggctggccccaaggtcgcacagtaagtcagagacggCACACAACTTTGTTGTTGTGAGTCCCCGAAAGCGTTAGCCCTGTGGGATCACGCTGAACTGTAACTCTGGGCATCTGGTTTTAAAATCTAGCTGTAAAAAGAGCAGTGTGATCTAGGTGTTTCATGTCTTCTAGGATGAAGGACAAAATAAAAAGGATGTTCAAGGGTGGAGGACAAGCCTCAAAGACCCTCAGTGTTATAGGAGAGACCATCCGAGCCAGGGTCAGGGAAGAGGGTGATGAGATACTAGCAAACCACTCCAAGGGGCCTCTGAGATTTCTGTGTGGCAGGAGGATGGTGGAAACATGCTAAATAAAGATAAATGGATAAAGAGAAAGAGAAATCTCCCAGGTAGGTGAGAAAGCAAGCTAATCACAAGCCAAAAAGCTCACGGAGGGCCAAATAAGGAGCAGCAGGCAT
>gene=chr12_4949132-4950132; species=hg19
ctaaaaagCATAAACTGTAGCCCTAACTTGTTGCATGCCACTTCTTTACCTCCTGGGAATGAATGCACAGGGCTCTGTTGACAAATCTGCGGGAAGTAGAAAATTTTACCAAGCTCAAGGTTTTAAGGAATGACACGTTCCACATCAATCACAGACATGGCAGAATGCTTGGGAAACATCTGTTGAGCCTAACTCCAATGAGACTGAGATGGTCAGTGGTACACACTGGGTCAGCAAGAAGGATGGTTCAGATTCTGGTCCCAGAATTCCCTGCTGATGTGGCATAGCCCAAGCTCTGGGGAGTGGAGCCCATTTAGGGATGTGTCCCCCAATAGCAAGCTATTGCCAGAGACTGATTGGAGGCAGAGGATAGGGTGTTTTTAAAGTGCACACAAGGAAGATTCTCAATTGTATTATATTGTGAACACAAAAATTTAGGACTCCCCGTGTTGATTGCAGCTTGTGTCTGAGGGGAGCTTATTTAAGGAAGACAACCTGAT
>gene=chr12_4949132-4950132; species=bosTau
------AGCATGA--CGGAGCCCTACTTTGCTGCAAGCCACATCTCTATCTCCTGGGGATGCA----CAGGGT-TTGGTGACATATCCCAGAGGAGCAGAAATTTTGATCAAGCTCAAAGTTTGAAGGGATGCCAAATTCCACATCACTCACAGATAGGCT-GAGTGGTTGGAAAACAGTTGGTGAGCCTACCTCACACGAGATTGAAGTGGTCAGTGGTTCACATGGGTCCAGCAAGATGAATCGTCCAGATTCTGGTCCTTGCCTTCCCTGCCCATGTGGCATGGTCCATGTTCTTGAGAGTGCAGCCCGTTTGAAGATGTGACCCCCAA----CAGAAATTGCCAAGAGTTGATTTTAGGGAAAGGAAGGGGTGTTTGAAAAATACATGCAT-GAGAATTCTCAACTGTGCTACATTGGAAACACAAGAATTTAAGACTCCCCCTGATTATTTTAGCTTGTGTCTGAGGGGAGTTA-------------AACCTGAC
>gene=chr12_4949132-4950132; species=calJac
ctaaaa--------GTGTAGACCTAACGTGTTGCATGCCGCTTCTTCACCTCCTGGGAGTGAATGCACAGGGCTTTGGTGACAAATCTGAGGGAAGCAGAAAATCTTACCAAGCTCAAGGTTTTAAGGGATGACACATTCCACATCAATCACAGAAATGGCAGAATGCTTGGGAAACAGCTATTGAGCCTAACTCCAATGAGATTGAGATGGTCAGTGGTACACACTGTGTCAGCAAGAGGGATGGTTCAGATTCTGGTCCCAGACTTCCCTGCTGATGTGGCATAGCCCAAGCTCTGGGGAGTGGAGCCCATTTAAGGATGTGTCCCCCAAAAGCTAGCTATTGCCAGAGACTGATTTGGGGCAGAGGATAGGGTGTTTTTAAAGTGCACACAAGGAAGATTCTCAATTGTTCTATATTGCAAACATAAAAGTTTAGGACTCCCCATGATGATTGCAGCTTGTGTCTGAGGGGAGCTTATTTAAGGAAGACAACCTGTT
>gene=chr12_4949132-4950132; species=canFam
--------CATAAACCATAGCCCTAACTTGTGCCGTGCCATTTCTCTACCTTCTGGGAATGTA----CAGGGTTTTGGTGATTTGCCCCCAGAGGACCCAAAATTTTATCAAGCTCAAGGTTACAAGGAATGCCAAATTCCACATCATTCACAGAGATGTCAGAATGCTTGGGGAATAACTGTTGAGCCTAACTCAGAAGAAATTGAGATAGTCATTGGTTCACATGGGTCCAGGAAGAAGGATCATCCAGATTCT-GTCCCAATCTTCTCTGCTGATGT---ATGG-CCAAGCTCTGGGGAGGGGAGGCCATTTGGAGG-GTGATTCCTGC----TAGCTATTTCCAGAGACTGATTTTAGGTAAAGGAAGGGGTCTTTTAAAAATAACTTCAT-GGGAATTCTCGATTATATTATATTGCAGACATAGAAACTTGGGATTCACCATGACTATTTTAGCTTATGTCTATGGGAAATTAATTTAAGGAAGACAACATGGT
>gene=chr12_4949132-4950132; species=equCab
------------AGCTGCAGCCCTCACTTGTGGAG-GCCGCTACTCCACCTCCGGGGAATGCA----CAGGGC-TTGGTGACATACCCCAGAGGAGCCGAAAATTCTACCAAGTTGAAGGTTTCCGGGAATGCCAAATTCAACATCACTCATGGAAATGGTAGAATGGTTGGGAAACAATTGTTGAGCCTAACTCAGACGAGATTGAG-TGGTCAGTGGTTAACATGGGTGCAGCAAGAAGGATCGCCCAGATTCTGGTGCCAGCCTTTCCTGCTGATGTGGCACGG-CCCAGCTCTGGGCA-------------------GTGACCCCCAA----TAGTTATTGACAGAGACCGGTTTGGGGGAAAGGAAGGGATGTTTTAAAAATATACGC---GGGGATTCTCCATTGTGTTATATTACAGACATAAAAATTTTGGGCTCCCCATGGCTCCTGCAGCTTGTGTCTGAGGGGAGTTAATGCAAGGAAGGCAACCCAAT
>gene=chr12_4949132-4950132; species=gorGor
ctaaaaagCATAAACTGTAGCCCTAA-TTGTTGCATGCCACTTCTTTACCTCCTGGGAATGAATGCACAGGGCTCTGTTGACAAATCTGCAGGAAGTAGAAAATTTTACCAAGCTCAAGGTTTTAAGGAATGACACGTTCCACATCAATCACAGAAATGGCAGAATGCTTGGGAAACATCTGTTGAGCCTAACTCCAATGAGACTGAGATGGTCAGTGGTACACACTGGGTCAGCAAGAAGGATGGTTCAGATTCTGGTCCCAGAATTCCC---------------------------------------------------------------------------------------------AGAGGATAGGGTGTTTTTAAAGTGCACACAAGGAAGATTCTCAATTGTATTATATTGTGAACACAAAAATTTAGGACTCCCCGTGTTGATTGC-GCTTGTGTCTGAGGGGAGCTTATTTAAGGAAGACAACCTGAT
>gene=chr12_4949132-4950132; species=panTro
ctaaaaagCATAAACTGTAGCCCTAACTTGTTGCATGCCACTTCTTTACCTCCTGGAAATGAATGCACAGGGCTCTGTTGACAAATCTGCGGGAAGTAGAAAATTTTACCAAGCTCAAGGTTTTAAGGAATGACACGTTCCACATCAATCACAGAAATGGCAGAATGCTTGGGAAACATCTGTTGAGCCTAACTCCAATGAGACTGAGATGGTCAGTGGTACACACTGGGTCAGCAAGAAGGATGGTTCAGATTCTGGTCCCAGAATTCCCTGCTGATGTGGCATAGCCCAAGCTCTGGGGAGTGGAGCCCATTTAGGGATGTGTCCCCCAATAGCAAGCTATTGCCAGAGACTGATTGGAGGCAGAGGATAGGGTGTTTTTAAAGTGCACACAAGGAAGATTCTCAATTGCATTATATTGTGAACACAAATATTTAGGACTCCCCGTGTTGATTGCAGCTTGTGTCTGAGGGGAGCTTATTTAAGGAAGACAACCTGAT
>gene=chr12_4949132-4950132; species=papHam
--------------cGGTAGCCCTAACTTGTTGCATGCCACTTCTTTACCTCCTGGGAATGAATGCACAGGGCTCTGGTGACAAATCTGAGGGAAGCAGAAAATTTTACCAAGCTCGAGGTTTTAAGGGATGACATGTTCCACATCAATCACAGAAATGGCAGAATGCTTGGGAAACATCTGTTGAGCCTAACTCCAACAAGACTGAGATGGTCAGTGGCACGCACTGGGTCAGCAAGAAGGATGGTTCAGATTCTGGTCCCAGAATTCCCTGCTGATGTGGCATAGCCCAAGCTCTGGGGAGCGGAGCCCACTTAGGGATGTGTCCCTCAATAGCCAGCTATTGCCCGAGACTAACTGGAGGCAGAGGATTGGGTGTTTTTAAAGTGCACACAAGGAAGATTCTCAATTGTATTATATTGCGAACATAAAAATTTAGGACTGCCCGTGTTGATTGCAGCTTGTGTCTGAGGGGAGCTTATTTAAGGAAGACAATCTGAT
>gene=chr12_4949132-4950132; species=ponAbe
ctaaaaagCATAAACTGTAGCCCTAACTTGTTGCATGCCACTTCTTTACCTCCTGGGAATGAATGCACAGGGCTCTAGTGACAAATCTGAGGGAAGTAGAAAATTTTACCAAGCTCAAGGTTTTAAGGGATGACACGTTTCACATCAATCACAGAAATGGCAGAATGCTTGGGGAACATCTGTTGAGCCTAACTCCAATGAGACTGAGATGATCAGTGGTACACACTGGGTCAGCAAGAAGGATGGTTCAGATTCTGGTCCCAGAATTCCCTGCTGATGTGGCATAGCCCAAGCTCTGGGGAGTGGAGCTCATTTAGGGATGTGTCCCCCAATAGCTAGCTATTGCCGGAGACTGATTGGAGGCAGAGGATAGGGTGTTTTTAAAGTGCACACAAGGAAGATTCTCAATTGTATTATATTGTGAACACAAAAATTTAGGACTCCCCATGTTGATTGCAGCTTGTGTCTGAGGGGAGCTTACTTAAGGAAGACAACCTGAT
>gene=chr12_4949132-4950132; species=rheMac
--------------cGGTAGCCCTAACTTGTTGCATGCCACTTCTTTACCTCCTGGGAATGAATGCACAGGGCTCTGGTGACAAATCTGAGGGAAGCAGAAAATTTTACCAAGCTCGAGGTTTTAAGGGATGACACGTTCCACATCAATCACAGAAATGGAAGAATGCTTGGGAAACATCTGTTGAGCCTAACTCCAACAAGACTGAGATGGTCAGTGGCACGCACTGGGTCAGCAAGAAGGATGGTTCAGATTCTGGTCCCAGAATTCCCTGCTGATGTGGCATAGCCCAAGCTCTGAGGAGCGGAGCCCACTTAGGGATGTGTCCCTCAATAGCCAGCTATTGCCCGAGACTAGCTGGAGGCAGAGGATTGGGTGTTTTTAAAGTGCACACAAGGAAGATTCTCAATCGTATTATATTGCGAACATAAAAATTTAGGACTGCCCGTGTTGATTGCAGCTTGTGTCTGAGGGGAGCTTATTTAAGGAAGACAATCTGAT
>gene=chr12_5769117-5770117; species=hg19
taccatgatccgggctttgactcctctccaactttatctcttgccatgcaatcttttgtatactccatctcagccacactggcttccttcctgttcttagaacacgccaagccggcttccatagcaaaaccttagcatgactcctctcctcactctccacccagctcctccctcagctcagccttcaattctcgattccagcatcactcccacaatgagaactttcccacgccccttgtccatccctggtccatgttattctctaccacagcacttattgctatccaaagtgatcttgtttatttattcatctcctaactggctttttaaggaaaacatcagctccataaaagcaaggaacttcaaatctcattcaacatggatccagcacttgggtcacgctgatcacagaattcatttgcatggatgactcagagagtggatatcagtttggaAACAATAGCCGGGCTCATTTTGGTGGTGCTCCATGCTCATAATAT
>gene=chr12_5769117-5770117; species=bosTau
tgatgtgatctgtactctggcccctcttgagctttattgctaagcattcaatccctt-tgtactccattccagccacactggcttccttcttgttcactgaacatcacc-----------agctcaagacctgaatgagactcctcttctgtctc--tacccacgcgggtcctctgctcacccttctgttctcagttctagcatcatccctccaatgaggcctttcctaaggctccagcccatctctgacccttattattctctatcaaaac---tatgactgtctgaagttatctcatgtgtttatttatctcctctctgcctcctttaggaaaatagaagctttgtgagggcgggtacctctgtgtctggctccccgctggaccagcactaagatcagcctggcCTGGGAGCGCACTTGCAGGTGGGGCTTGGTGGGTAAGGATCAGTTTGGAAACAACAGCCTAGCTCATCTTTGAAATGCCCAGTGCACAGAAGAT
>gene=chr12_5769117-5770117; species=calJac
taccatgatctgggctctgattcctctccaacttcatctcccgtcatgcaatcttttgtgtaccccatctcagccacactggcttccttcctgttcttacaacaggccaagctggcttccatagcaagcccttagcatgactcctctcctctctctccacccagctgcacccgcagctcagccttcggttcttgattccagcctcactcccacggtgagaacttccccatgccccttgtccatccctggtccttgtcattctttaccacagcacttatcactacccagagtgaccttgtttatttattcatctcctagctggcttattaaagaaaatatcaatgccatacagtcaggg-actccaagtctcattcaacatggatccaacacctgggtcacaCCGGTCACAGAATTCTTCTGCATGGATTCCTCAGAGAGTGGATATCAGTTTAAAAACAATAGCCATGGTCATTTTGGTGGTGCTCCATGCTCTTAATAT
>gene=chr12_5769117-5770117; species=canFam
TGacatgatctgggctctggctcctctcaaattttatttctcacc-ttcaatcccttgcttacgccacctctgtc-cattggcttccttcctgttcattgaacatgcca-gctggtttccaccccaagacctttgtcagactcctcttccacctctttacccagctgggcactct-----caggtctgtccccatgcc--------------ccatggggtctgtcccaatgccccagtccctccctggcccttaccaatctcgatcacagccctcttcactg-ccaaagttat----cttgtttatttgtctc----ctgtctcttttaggaaaacataagctccgtg-gggcaggcacctctgtgtctaattccatgctgaaccagcactgaggtcagcctagccatggGGTTGACATGCAAGTATGACCCAGCAGGTGAACATTAGCTTGCCAGCAACAGCCTAGCTCGTTTTGGTAGTGCTCAGCACTCATAAGGT
>gene=chr12_5769117-5770117; species=equCab
tgacaagccttggactctggcttctctcaaacctcatttcctaccattcaatcccttgcttatttcatttcagccacactggcttccttcctcttcaccaaacactccacactggtttctaccccaagacctttgtaagacccatctcctacctctttacccagctagatcctct-ctcac-cttctgttcctcaatctagcatcacctc--cagtaaagtccttcccaacaccccagtccactcccagcccttactattctctatcacaacatccgtcactctctgaaattatctcacttatttatttatctcctctctgtctcctttaggaaaacataagctccacgggcgcaggCACCTCTGAGTCTAGCTTACCATCAGCCGCGTGCTGTGATCAGCCAGGTTGAGGAATTCACTTGCATGTATGACTCAGTGGGTGACTATCAATTTGGAAACAATAGACGAGCTCATTTTGGTAGCACTCAGTGCTCATAAGGT
>gene=chr12_5769117-5770117; species=gorGor
--------------------------------------------------------------------------------------------------------------------------------------------------------------------------------------------------------------------------------------------------------------------------------------------------------------------------------------------------------------------------------------------------------------------------------------------------------------------------------------------------------------------
>gene=chr12_5769117-5770117; species=panTro
taccatgatccgggctttgactcctctccaacttcatctcttgccatgcaatcttttgtgtactccatctcagccacactggcttccttcctgttcttagaacacgccaagccggcttccgtagcaaaaccttagcatgactcctctcctcgctctccacccagctcctccctcagctcagccttcaattctcgattccagcatcactcccacaatgagaactttcccacgccccttgtccatccctggtccatgttattctctaccacagcacttattgctatccaaagtgatcttgtttatttattcatctcctaactgactttttaaggaaaacatcagctccataaaagcaaggaactccaaatctcattcaacatggatccagcacttgggtcacgctgatgacagaattcatttgcatggatgactcagagagtggatatcagtttggaAACAATAGCCGGGCTCATTTTGGTGGTGCTCCATGCTCATAATAT
>gene=chr12_5769117-5770117; species=papHam
taccacgatctgggctttgactcctatccaacttcatctcttgccatacaatcttttgtgtactccctctcagccacactggcttccttcccgttcttagaacacaccaagctggcttccacagcaaaactttagcatgactcctctcctctctctccaccccgctgctccctcagctcagccttcagttctcgatcccagcatcactcccacaatgagaactttcccacgccccttgtccatccctggtccttgttattctccaccacagcacttattgctatccaaagtgaccttgtttatttattcatctcctaactggctttttaaggaaaacatcagctccataaaagcagggaactccaagtatcattcaacatggatccagcacttggaccacactgatcacagaattcatttgcatggatgactcagagagtggatatcagtttggaAA-AATAGCCGTGCTCATTTTGGTGGCGCTCCACGCTCAGAACAT
>gene=chr12_5769117-5770117; species=ponAbe
taccatgatctgggctttgactcctctccaacttcatctcttgccatgcaatcttttgtgcactccatctcagccacactggcttccttcctgttcttagaacacaccaagctggcttccatagcaaaaccttagcatgactcctctcctctctctccacccagctcctccctcagctcagccttcagttctcgattccagcatcactcccacaatgagaactttcccacgccccttgtccatccctggtccttgttattctctaccacagcacttatcgctatccaaagtgatcttgtttatttattcatctcctaactcgctttttaaggaaaacatcagctccataaaagcagggaACTCCAAGTGTCACTCAGCATGGATCCAGCACTTGGATCACACTGATCACA-AATTCATTTGCATGGATGACTCAGAGAGTGGATATCAGTTTGGAAACAATAGCTGGGCTCATTTTGGTGGTGCTCCATGCTCATAATAT
>gene=chr12_5769117-5770117; species=rheMac
taccacgatctgggctttgactcctatccaacttcatctcttgccatacaatcttttgtgtactccctctcagccacactggcttccttcccgttcttagaacacaccaagctggcttccatagcaaaactttagcatgactcctctcctctctctccaccccgctgctccctcaactcagccttcagttctcgatcccagcatcactcccacaatgagaactttcccacgccccttgtccatccctggtccttgttattctccaccacagcacttattgctatccaaagtgaccttgtttatttattcatctcctaactggctttttaaggaaaacatcagctccgtaaaagcagggaactccaagtatcattcaacatggatccagcacttggaccacactgatcacagaattcatttgcatggatgactcagagagtggatatcagtttggaAA-AATAGCCGTGCTCATTTTGGTGGCGCTCCACGCTCAGAACAT
>gene=chr12_6027132-6028132; species=hg19
atgtaattggccttaagagctcactctcttgagcacagacatactgcttcCCAACCAGGCAGCTGAGTGAAGCCCTGGCCTCTGCTCCCTAAGACCCAACAACAGAGGTACGCACCACAGCTCCCACATTGGTAAGTTCCTGGAGCGAGAATGCATCTTCACCTTGGAGAGACCATCTCAGCAGACCCCAGCTGGAGCCACCAAGTGAGCTCTGGGTTTCAAAAAGTGAAAATCAGCACTCCCACAGCAAGGAAGCCTAACGCATCCCTAAGAGAGCTCCCTCTTCCTACATGGGTGGAAAGACTAACCCAGGAAGAATGTCTTCTGCCTTAAGGGTCTGGCAAAGCAGCACAGGCCAGCACCATGAGGCATGAGCCAGGCCACATGCCattctgcctagggacaggggaaaggaaaggatgaatgacctctggggatcccttccagtttgagGAAAGCATTAACTTGAATCtttttttttttttttttttgagacagag
>gene=chr12_6027132-6028132; species=bosTau
ctgtgttcagactccagagtccaAC-TC-AGGGCAGGT---TGCTGTCTCCCAACTCAGCAGGGGCGCAAGGCCCAGGCCTCGGCTCCCTGACACACAGCGA-AGGTGC---------AGCCCCCACAGTGGTGAGCTACCAGCTCCAAAACACGCCTC-------GAGAAACCTTACGACCAGACCCCAGTCAAAGGCACTAAGCAAGCTCTGGGTTTCCAAAGGTGAAAGTCAGCACTCCCACAGCAGGGGAGCCCCAAGCGGCCTTAAAAGAGCACATTGGCCCTATATTGGTGCAAAGAAAAACACAAGA--AGGAGCTCCTGATTTAAGAGTGTGGATAAGCAGCGCAGGTCAGCACAGCAGGGTCAGAGCTGGGTCACACGCCATCCTGCCTGGGGACAGC-----AAAATGGATGAATGGCCTCTGGGGGTCCCTTCCCCTTTGGGGATGGCGTTAATGTGAAAC----------------------------
>gene=chr12_6027132-6028132; species=calJac
atgtaattggccttaagagctcaccctctggagcacagatatactgCCTCCCAACTGAGCAGCTGAAAGAAGCCCAGGCCCCTGCTCCCTAAGACCCAACAACAGAAACATGCACTGAAGTTCCCACAGTGGTAAGTTCCTGGAACCAG-ATGCAACTGTACCTTGGAGAGAGCATCCTAGCAGACCCCATTTGAAGCCACCAAGTGAGCTTTGGGTTTCAAAAAGTGAAAATCAGTACTCATATGACAAGGAAGCCTAAAGGATCCCTAAGAGAGCACCCTCTTCCTACAGGAGTGGAAAGACTAACCCAAGAGGAGTG----------TGAAGATCTGGCAAAGCAGCATAGGCCAGCACCACGAGGCATGAGCCAAGACACATGCCattctgcctggggacagg-----agcaaggatgaatgacctctggagatctcttccagtttgagGAGAGCATTAACCTGAATCTT--------------------------
>gene=chr12_6027132-6028132; species=canFam
----------------------------------------atGCTGTTTCCCAACTGAGAAGCTGAACAAGGCCTGGGCCTCCATTCCCTGACACCCAGAGATAGGTGTGGGGACTG-AGCCCCCACAGTGGTCAGCTCCTGATCCCAAAGAGAATTACCTC----GAGAAGCCTCCCCACCAGACTCCAATTTGAGGCATCAAGCGAGCTCTGGGTTTCAAAAACTGAAAATCAAGAG------AGTAAGGGAGCCCCAGTTAGTCCTCAAAGAACACAATGTCCCTACATCAGTGGAAAGAAT---GAGAGA--AGCAGCTTCTAGTTGAAAGGTCTAGATAAGCAGCACAGGTCAGCAGGACAGGGTCTGAGCCAGGCCACGTGCCATCCTTCCTGAGGCCAGA-----GAAATGGATAAATGACAT------------TCCAGTTTGGCGATAGTATT--------------------------------------
>gene=chr12_6027132-6028132; species=equCab
--------------------------------------------------------------------------------------------------------------------------CCCACAGTGGTAAGCTCCCAGCCCCAAAACGTGCCACTACCTT-GAGAAACCTTCCCACCAGACCCCAGTGAGAGGCACCAAGTGAGCTTTGGGTTTCAAAAAGTTAAAAGC-----------AGCAAGGGAGCCCCAACTAGCCCTAAAAGAACATGCTGTCCTTACACTGCTGGAAAGAATAATGAGAGG--AGTGACCT---GACTAAGGGTCTAGATAGGCAGCATAGGTCAGCACAACAGGgtctgagccaggccacaggccatcctgcctggggacaga-----gatatggatgaataacctctggaggtcccttccagtttggggaCAGTATTAACTTGAGTC----------------------------
>gene=chr12_6027132-6028132; species=gorGor
atgtaattggccttaagagctcaccctcttgagcacagacatactgCTTCCCAACCAGGCAGCTGAGT-AAGCCCTGGCCTCTGCTCCCTAAGACCCAACAACA-AGGTACGCACTGCAGCTCCCACATTGGTAAGTTCCTGGAGCCAGAATGCATCTTTACCTTGGAGAGACCATCTCAGCAGACCCCAGCTGGAGCCCCCAAGTGAGCTTTGGGTTTCAAAAAGTGAAAATCAGCACTCCCACAGCAAGGAAGCCTAACGCATCCCTAAGAGAGCACCCTCTTCCTACATGGGTGGAAAGACTAACCCAAGAAGAGTGTCTTCTGCCTTAAGGGTCTGGCAAAGCAGCACAGGCCAGCACCACGAGGCATGAGCCAGGCCACATGCCattctgcctagggacgggggaaaggaaaggatgaatgacctctggggatcccttccagtttgagGAAAGCATTAACT----------------------------------
>gene=chr12_6027132-6028132; species=panTro
atgtaattggccttaagagctcaccctcttgagcacagacatactgCTTCCCAACCAGGCAGCTGAGTGAAGCCCTGGCCTCTGCTCCCTAAGACCCAACAACAGAGGTACGCACTGCAGCTCCCACATTGGTAAGTTCCTGGAGCCAGAATGCATCTTTACCTTGGAGAGACCATCTCAGCAGACCCCAGCTGGAGCCACCAAGTGAGCTTTGGGTTTCAAAAAGTGAAAATCAGCACTCCCACAGCAAGGAAGCCTAACGCATCCCTAAGACAGCTCCCTCTTCCTACATGGGTGGAAAGACTAACCCAAGAAGAGTGTCTTCTGCCTTAAGGGTCTGGCAAAGCAGCACAGGCCAGCACCATGAGGCATGAGCCAGGCCACATGCCattctgcctagggacaggggaaaggaaaggatgaatgacctctggggatcccttccagtttgagGAAAGCATTAACTTGAATCtttttttttttttttttttgagacagag
>gene=chr12_6027132-6028132; species=papHam
atgtaattggccttaagagctcaccctcttgagc--------actGCTTCCCAACTGAGCAGCTGAGTGAAGCCCTGGCCTCTGCTCCCTCAGACCCAACAACAGAGGTATGCACTATAGCTCCCACACTGGTAAGTTCCTGGAGCCAGAATGCATCTTTACCATGGAGACACCATGTTAGCAGATCCCAGTTGGAGCCACCAAGTGAGCTTTGGGTTTCAAAAAATGAAAATCAGCACTCCAACAGCAAGGAAGCCTAAAGCATCCCT--GGGAGCACTCTCTTCCTACATGGGTGGAAAG--------CAGAAGAGTGTCTTCTGCCTTAAGGGTCTGGCAAAGCAGCACAGGCCGGCACCACGAGGCATGAGCCAGGCCACATGCCattctgcctggggacaggggaaaggaaaggatatatgacctctggggatcccttccagtctgagGAGAGCATTAACTTGAATCtttctttttttttttttttgaggcagag
>gene=chr12_6027132-6028132; species=ponAbe
atgtaattggccttaagagctcaccctcttgagc--------actGCTTCCCAACTGAGCAGCTGAGTGAAGCCCTGGCCTCTGCTCCCTAAGACCCAACAACAGAGGTATGCACTGCAGCTCCCACACTGGTAAGTTCCTGGAGCCAGGATGCATCTTTACCTTGGAGACACCATGTTAGCAGACTCCAGCTGGAGCCACCAAGTG-GCTTCAGGTTTCAAAAAGTAAAAATCAGCACTCCCACAGCAAGGAAGCCTAACACATCCCTAAGAGAGCACCCTCTTCCTACATGGGTGGAAAGACTAACCCAAGAAGAATATCTTCTGCCTTAAAGGTCTGGCAAGGCAGCACAGGCCAGCACCACGAGGCATGAGTCAGGCCACATGCCattctgcctagggatgagggaaaggaaaggatgaatgacctccggggatcccttccagtttgagGAGAGCATTAACTTGAATC-ttttttttttttttttttgagacagag
>gene=chr12_6027132-6028132; species=rheMac
atgtaattggccttaagagctcaccctcttgagc--------actGCTTCCCAAATGAGCAGCTGAGTGAAGCCCTGGCCTCTGCTCCCTCAGACCCAACAACAGAGGTATGCACTACAGCTCCCACATTGGTAAGCTCCTGGAGCCAGAATGCATCTTTACCATGGACACACCATGTTAGCAGATCCCAGGTGGAGCCACCAAGTGAGCTTTGGGTTTCGAAAAGTG-AAATCAGCACTCCAACAGCAAGGAAGCCTAAAGCATCCCT--GGGAGCACTCTCTTCCTACATGGGTGGAAAG--------CAGAAGAGTGTCTTCTGCCTTAAGGGTCTGGCAAAGCAGCACAGGCCGGCACCACGAGGCATGAGCCAGGCCACATGCCattctgcctggggacgggggaaaggaaaggatgtatgacctctggggatcccttccagtttgagGAGAGCATTGACTTGACTCtttttttttttttttttttgaggcagag
>gene=chr12_7288335-7289335; species=hg19
ACCCCACCCCAGGGAACATTGAGAACACAGAGAAGCTGCAGTACAGTGGTGAGAGGCTCTATAAGTTTACAGTGACAGCTTATGACTGTGGGAAGAAGCGGGCAGCAGATGATGCTGAGGTGGAGATTCAGGTGAAGCCCACCTGTAAACCCAGCTGGCAAGGTGAGAGCTCAGCGCTGTGCCCCATCTTGTGAATCATCTTTTTTCTTGGTCTCTCTTTCTGTCCTTTCTGACAATCATGGGGGCCAGGCTAGGGCTTGGATGATATTGGGGCAGGCTTGCAGCTATCTACTCTAGCCGGGCCATCCTGCCAGGAGCCCCAAACTGTCCATGGACATGGCAAGAGGAGCATGGAGAGGGGAGGCTGCTTTACCCTTCTCTCTCCCCATCACCCTCTCTGTCTCACCCATGCAGGCTGGAACAAAAGGATCGAATATGCACCAGGTGCTGGGAGCTTGGCTTTGTTCCCTGGTATCCGCCTGGAGACCTGTGATGAACCA
>gene=chr12_7288335-7289335; species=bosTau
CCCCTACCCCAGGGAACATTGAGAACACGGAGAAGCTACAGTACAGTGGTGAGAAGCTCTACAAGTTCACAGTGACGGCTTATGACTGCGGGAAGAAGCGGGCGGCGGACGATGCTGAGGTGGAGATCCAGGTGAAGCCCACCTGTAAACCCAGCTGGCAAGGTGAGAACTATGCTTTGGGGCC-----CATGATCCATCCTTCACCTTGGTTTCTCTCTTCCTCCCTTCTGACAACCACAGGGGCCAGGCTAGGAG-CTCGGGATATT-GGGCAGACTTGTAGCTGTCTCCCCTG-GCTGGCCATTTTCATAGGAACCCAAGACCATC---------------AGCAGAATGGGTAGGAGGGGCTGCCTTAACCGGCTCTG-CTCCACTGCCTGCTCCCTTTCACCCCTGCAGGCTGGAACAAAAGGATTGAATATGCACCAGGCGCCGGGAGCTTGGCTCTGTTCCCTGGTATCCGCCTGGAGACCTGTGATGAACCT
>gene=chr12_7288335-7289335; species=calJac
ACCCCACCTCAGGGAACATTGAGAACACAGAGAAGCTGCAGTACAGTGGTGAGAGGCTCTATAAGTTTACAGTGACGGCTTATGACTGTGGGAAGAAGCGGGCGGCGGATGATGCTGAGGTGGAGATTCAGGTGAAGCCCACCTGTAAACCCAGCTGGCAAGGTGAGAGCTCAGCGCTCTGCCCCATCTTGTGAATCATCCTTTTCCTTGGTCTCTCCTTCGGTCCCTTCTGACAATCATGGGGGCTAGGCTAGGTCTGGGAGGATGTTGGGGAAGACTTGCAGCTGTCTACTCTGGCTGGACCAT-CTGCCAGAAGTCCCAGACTGTCCATGGACATGGCAAGAGAAGCATGGAGAGGGGAGGCTGCTTTTCCCTTCTCTTTCCCCGTCACTCTTTCTGCCTCATTCTTGCAGGCTGGAACAAAAGGATTGAATATGCACCAGGTGCCGGGAGCTTGGCTTTGTTCCCTGGTATCCGCCTGGAGACTTGTGATGAACCG
>gene=chr12_7288335-7289335; species=canFam
CACCCATCATAGGAAATATTGAAAACACGGAGAAGCTGCAGTACAGTGGTGAGAGGCTCTATAAGTTCACAGTGACAGCTTATGACTGTGGGAAGAAGCGGGCAGCAGATGATGCTGAGGTGGAGATCCAGGTGAAGCCTACCTGTAAACCCAGCTGGCAAGGTGAGAGCTCTGCTCTGTGACCCATTTTGTGAATTGTCTTTCACCTTGATCTCTC--------------------CATA-GGGCTAGGTTAGGAGCCAGGAGATATT-GGGCAGACTTGCAGCTGTCTACCCTG-GCTGTCTA------------CCCAAGAGTGTCAGTGGACATGACAAGAGCAGAATGGATAAGAGGGGTTGTCTTCCTCTCTTCTCTCTCCACTACCCTCTCCCTTTCTCCCATGCAGGCTGGAACAAAAGGATTGAATATGCACCAGGTGCAGGGAGCTTGGCTTTGTTCCCTGGTATCCGCCTGGAGACCTGTGATGAACCT
>gene=chr12_7288335-7289335; species=equCab
CACCCACCTCAGGGAACATTGAGAACACGGAGAAGCTGCAGTACAGTGGTGAGAGGCTCTACAAGTTTACGGTGACGGCTTACGACTGCGGGAAGAAGCGGGCGGCAGATGATGCCGAGGTTGAGATCCAGGTGAAGCCCACCTGTAAACCCAGCTGGCAAGGTGAGAGCTCAGCTCAGTGACCCATCTTGTGAAACATCTTTTACCTTGGTCTCCTTT-TTTGTCCCTTTGACAATCATAGGGGCTAGGCTAGGAGGCAGGGGATATT-AGTCAGGCTTATAGCTCTCCACCCTG-GCCGGCCATTTTCCTAGGAGCCTGAGACTGCCAGTGGA-GTGGCAAGAGAGGAATGGATAGGAGGGGCTGACTTACCCTTCTCTCTCTCCACCGCCCTCTCCCTCTCACCCATGCAGGCTGGAACAAAAGGATTGAATATGCACCAGGCGCTGGGAGCTTGGCTTTGTTCCCTGGTATCCGCTTGGAGACGTGTGATGAACCT
>gene=chr12_7288335-7289335; species=gorGor
ACCCCACCCCAGGGAACATTGAGAACACAGAGAAGCTGCAGTACAGTGGTGAGAGGCTCTATAAGTTTACAGTGACAGCTTATGACTGTGGGAAGAAGCGGGCAGCGGATGATGCTGAGGTGGAGATTCAGGTGAAGCCCACCTGTAAACCCAGCTGGCAAGGTGAGAGCTCAGCGCTGTGCCCCATCTTGTGAATCATCTTTTTTCTTGGTCTCTCTTTCTGTCCCTTCTGACAATCATGGGGGCCAGGCTAGGGCTTGGATTATATTGGGGCAGGCTTGCAGCTATCTACTCTAGCCGGGCCATCCTGCCAGGAGCCCCAAACTGTCCATGGACATGGCAAGAGGAGCATGGAGAGGGGAGGCTGCTTTACCCTTCTCTCTCCCCATCACCCTCTCTGTCTCACCCATGCAGGCTGGAACAAAAGGATCGAATATGCACCAGGTGCTGGGAGCTTGGCTTTGTTCCCTGGTATCCGCCTGGAGACCTGTGATGAACCA
>gene=chr12_7288335-7289335; species=panTro
ACCCCACCCCAGGGAACATTGAGAACACAGAGAAGCTGCAGTACAGTGGTGAGAGGCTCTATAAGTTTACAGTGACAGCTTATGACTGTGGGAAGAAGCGGGCAGCAGATGATGCTGAGGTGGAGATTCAGGTGAAGCCCACCTGTAAACCCAGCTGGCAAGGTGAGAGCTCAGCGATGTGCCCCATCTTGTGAATCATCTTTTTTCTTGGTCTCTCTTTCTGTCCCTTCTGACAATCATGGGGGCCAGGCTAGGGCTTGGATGATATTGGGGCAGGCTTGCAGCTATCTACTGTAGCCGGGCCATCCTGCCAGGAGCCCCAAACTGTCCATGGACATGGCAAGAGGAGCATGGAGAGGGGAGGCTGCTTTACCCTTCTCTCTCCCCATCACCCTCTCTGTCTCACCCATGCAGGCTGGAACAAAAGGATCGAATATGCACCAGGTGCTGGGAGCTTGGCTTTGTTCCCTGGTATCCGCCTGGAGACCTGTGATGAACCA
>gene=chr12_7288335-7289335; species=papHam
ACCCCACCCCAGGGAACATTGAGAACACAGAGAAGCTGCAGTACAGTGGTGAGAGGCTCTATAAGTTTACAGTGACGGCTTATGACTGTGGGAAGAAGCGGGCGGCAGATGATGCCGAGGTGGAGATTCAGGTGAAGCCCACCTGTAAACCCAGCTGGCAAGGTGAGAGCTCAGCGCTGGGCCCTGTCTTGTGAATCCTCTTTTTTCTTCATCTCTCTTTCTGTCCCTTCTGATAATCATGGGGGCTAGGCTAGGGCTTGGAGGATATTGGGGCAGATTTGCAGCTATCTCCTCTAGCCGGGCCATCCTGCCAGGAGTCCCAAACTGTCCATGGACATGGCAAGAGGAGCATGGAGAGGGGAGGCTGCTTTACCCTTCTCTCTCCCCGTCGCCCTCTCTGTCTCACCCGTGCAGGCTGGAACAAAAGGATCGAATATGCACCAGGCGCTGGGAGCTTGGCTTTGTTCCCTGGTATCCGTCTGGAGACCTGTGATGAACCA
>gene=chr12_7288335-7289335; species=ponAbe
ACCCCACCCCAGGGAACATTGAGAACACAGAGAAGCTGCAGTACAGTGGTGAGAGGCTCTATAAGTTTACAGTGACGGCTTATGACTGTGGGAAGAAGCGGGCAGCAGATGATGCTGAGGTGGAGATTCAGGTGAAGCCCACCTGTAAACCCAGCTGGCAAGGTGAGAGCTCAGTGCTGTGCCCCATCTTGTGAATCATCTTTTTTCTCGGTCTCTCTTTCTGTCCCTTCTGACAATCATGGGGGCTAGGCTAAGGCTTGGACGATATTGGGGCAGACTTGCAGCTATCTACTCTAGCCGGGCCATCCTGCCAGGAGCCCCAAACTGTCCATGGACATGGCAAGAGGAGCATGGAGCTGGGAGGCTGCTTTATCCTTCTCTCTCCCCATCGCCCTCTCTGTCTCACCCATGTAGGCTGGAACAAAAGGATCGAATATGCACCAGGTGCTGGGAGCTTGGCTTTGTTCCCTGGTATCCGCCTGGAGACCTGTGATGAACCA
>gene=chr12_7288335-7289335; species=rheMac
ACCCCACCCCAGGGAACATTGAGAACACAGAGAAGCTGCAGTACAGTGGTGAGAGGCTCTATAAGTTTACAGTGACGGCTTATGACTGTGGGAAGAAGCGGGCGGCAGATGACGCCGAGGTGGAGATTCAGGTGAAGCCCACCTGTAAACCCAGCTGGCAAGGTGAGAGCTTAGCGCCGGGCCCCATCTTGTGAATCCTCTTTTTTCTTCGTCTCTCTTTCTGTCCCTTCTGACAATCATGGGGGCTAGGCTAGGGCTTGGAGGATATTGGGGCAGGTTTGCAGCTATCTCTTCTAGCCGGGCCATCCTGCCAGGAGTCCCAAACTGTCCATGGACATGGCAAGAGGAGCATGGAGAGGGGAGGCTGCCTTACCCTTCTCTCTCCCCATCGCCCTCTCTGTCTCACCCATGCAGGCTGGAACAAAAGGATCGAATATGCACCAGGCGCTGGGAGCTTGGCTTTGTTCCCTGGTATCCGTCTGGAGACCTGTGATGAACCA
>gene=chr12_8183117-8184117; species=hg19
AAATACATCTTTAAACCTGAATATAGGAAGTGTGAGCAGGAAGAACAGGCTTGTTTTGGTTTACTGCCTTTAATTTTGAGGATGACTTTAAATTCTGATCGCTCCGGACAAtggtatagaagtcaagagctgggcatcggagtcatttggatttaagtcctgactctgctacttactaattaagcgaactcacacatagtatctgtaagtcacaattttctcatctgtaaaagaagtataataatagtgtcttagggaatcgctagaatcatcaatgtgacaacacatgcagaatgctcagtgcaatgcctggcatattgtaaATATAATTATTCATATAATATATACATACAACTTAAGTATGCAGTCTTTTGGGGGCAATTCAAATATTTTGCAAGCAATATTTTTGTATTCGTATTATCtttttttttttttttttttgagacggtgtctcactgtctcccaggctggagtgcagcggcacgatctgggcttactgc
>gene=chr12_8183117-8184117; species=bosTau
AAATACGATTTTAATTCTGGATCTTGTAAGAGAGGAAAGGAAGAGAAGGCTCAGCTGGAATGACTGCCTTTAAAATTAAAGGAGACTTTTAGTTTTGACAGCTCAGGAAAATGGGATAGAA---------GAATCATTTGGAT--TTTGAAtttcagtcctgattttgcattttactaataatttgaactcagacacaatggctctatttc--agctttctcatctgtaaaataggcttaataatagtgccttatgggattg--ggaagaattaatgtgataatacatgca-------tagctcaatgcctggcacattgtaaATATA--------------AAATAC----AGTATTAATATTTATTTTTTTTTGAGCAATTAAAATATTTCACGGATAATATTGTTTTCTT---------------------------------------------------------------------------------------
>gene=chr12_8183117-8184117; species=calJac
AAATACATCTTTAAACCTGAATATAGGAAGTGTGAGGAGGAAGAAAAGGCTTGGTTTGGTTTACTACCTTTAAATTTGAGGACGACTTTAAATTCTAATCGTTCCAGACAatggtatgtatagtaaaagctggacattggagtcatttggatttaggtcatgactttgctacttactaattaagtgaactcacacatagtatctgtaagtcacaattttctcatctgtaaaataagtataataatagtgtcttagggaattgctagaataatcaatatgataacacactcaaaatgctcagtgcagtgcctggcatattataaATATAATTATTA-----ATATATACATATAACTTAAGTAGGCAGTCTTTTGGGGGTAATTCAAATATTTTGCGAGCAGTAtttttgtattcctattatc---------ttttatttttgagacggagtcttgctgtctcccaggctggagtgcagtggtgcgatctcggctctctgc
>gene=chr12_8183117-8184117; species=canFam
AAATACAGCTTTAAATCTGGATATAGTAAGGGTGGGGAGAAAGAAAAGGCCCAATTGGGTTTACTTCCTTTAAGTTTAAGGATGGTTTTTGATTCTGACAGTTcagggcaatgaaatagaagttaagagtgggtctttgtagttatttggatttcagtcctgactttactacttgctaatcatgtgaatttagacacagaatctctaaatc--agttttctcatctgtaaaataggtataatagtagtaccttatgggatcactggaagaattaatatgataataaaggcagagttcttagctcaatgcctggcacactgtaaTTATAAATAATTTTAC-ATATGTAT----AACTTAAACATTTAGTCTTTTTGGAGGAATTTGAATATTTCGTGGATGACATTTTTG-------------------------------------------------------------------------------------------
>gene=chr12_8183117-8184117; species=equCab
AAATACAGCTTTAAACCTGGACATTGGAAGGGTGGGGAGGAAGAAAAGGCTCAGGTGGGCTCGCTTCTTTTAAGGTTAAGAC-GACTTTTAACTCTGACAGCTTGGGACAACAGAATAGAAGTTaagagcaggtctttggaatcatgtggatttaagtcctgactttgctatttattaatcatgtgaactcagacatactatctctaactcatagttttctcatctgtaaaacaggtataacaatagtgccttatgggattgctagaagaattaatgtgatagcacatgcagagtgcttagctcaataaatggcacactgtaaatacAATTAATTATAT-GTATGTAT----AATTTAA-------GTCTTTTTTGAGCAATTCAAATATTT-ATGGATAATATTTTTGCTTTCATATTATTTT----------------------------------------------------------------------------
>gene=chr12_8183117-8184117; species=gorGor
AAATACATCTTTAAACCTGAATATAGGAAGTGTGAGCAGGAAGAACAGGCTTGGTTTGGTTTACTGCCTTTAATTTTGAGGATGACTTTAAATTCTGATCGCTCCGGACAAtggtatagaagtcaagagctgggcatcggagtcatttggatttaagtcctgactctgctacttactaattaagtgaactcacacatagtatctgtaagtcacaattttctcatctgtaaaagaagtataataatagtgtcttagggaattgctagaatcatcaatgtgaccacacatgcagaatgctcagtgcaatgcctggcatattgtaaATATAATTATTCATATAATATATACATACAACTTAAGTATGCAGTCTTTTGGGGGCAATTCAAATATTTTGCAAGCAATATTTTTGTATTCGTATTATCTTTTTT------------------------------------------------------------------------
>gene=chr12_8183117-8184117; species=panTro
AAATACATCTTTAAACCTGAATATAGGAAGTGTGAGCAGGAAGAACAGGCTTGTTTTGGTTTACTGCCTTTAATTTTGAGGATGACTTTAAATTCTGATCGCTCCGGACAATGGTATAGAAGTCaagagctgggcatcggagtcatttggatttaagtcctgactctgctacttactaattaagcgaactcacacatagtatctgtaagtcacaattttctcatctgtaaaagaggtataataatagtgtcttagggaattgctagaatcatcaatgtgacaacacatgcagaatgctcagtgcaatgcctggcatattgtaaATATAATTATTC-----ATATATACATACAACTTAAGTATGCAGTCTTTTGGGGGCAATTCAAATATTTTGCAAGCAATATTTTTGTATTCGTATTATC-ttttttttttttttttttgagacggtgtctcactgtctcccaggctggagtgcggtggcacgatctgggcttactgc
>gene=chr12_8183117-8184117; species=papHam
AAATAAATCTTTAAACCTGAATATAGGAAGTGTGAGGAGGAGGAAAAGGCTTGGTTTGGTTTACTGCCTTTAATTTTGGGGATGATTTTAAATTATGATGGCTCCGAACAAtggtatagaggttaagagctgggcattggagtcatttggatttaagtactgactttgctacttactaattaagtgaactcacacatagtatctggaagtcacaattttctcatctgtaaaataagtataataatagtgttttaggaaattgctggaatcatcaatgtgataacgcacgcagaatgatcagtgcaatgcctggcatattataaATATCATTATTAATATAATATATACATATAACTTAAGTATGCGGTCTTTGGCGGGCAATTCAAATATTTTGCAAGTAATATTTTTGTATTCTTATTATCtttttttttttttttttttgagacggtgtctcactgtctcccaggctggagtgcagtggcaagatctcagctcactgc
>gene=chr12_8183117-8184117; species=ponAbe
AAATACATCTTTAAACATGAATATAGGAAGTGTGAGGAGGAAGAACAGGCTTGGTTTGGTTTACTGCCTTTAATTTTGAGGATGACTTTAAATTCTGATCGCTCCGGACAAtggtatagaagtcaagagctgggcattggagtcatttggatttaagtcctgactttgctatttactaattaagtgaactcacacatagtatctgtaagtcacaattttctcatctgtaaaagaagtataatgatagtgtcttagggaattgctagaatcatcgatgtgacaacacatgcagaatgctcagt----------gcatattataaatataattcttaataTAATATATACATATAACTTAAGTATGCAGTCTTTGGGGGGCAATTCAAATATTTTGCAAGCACTATTTTTGTATTCGTATTAtc------tttttttttttttgagactgtgtctcactgtctcccaggctggagtgcagtggcacgatctgggcttactgc
>gene=chr12_8183117-8184117; species=rheMac
--------------------------------------------------------------------------------------------------------------------------------------------------------------------------------------------------------------------------------------------------------------------------------------------------------------------------------------------------------------------------------------------------------------------------------------------------------------------------------------------------------------------
>gene=chr12_11045117-11046117; species=hg19
GAATTATGGGGCTTAGGAATTCACAGTACCCTATAAACAAGAACACAGCTTTGAGAATTTCTATACTCTAATTTTTAAAAATGAAGTATATTTTGTGAATTTTTCACCCACAAATTATTTTAACTGGAAGCCATCACAGCTCATTAATCAGCAATTGGTGAAGGACTAAAGCAGCCCAAATCATTCCTGTCTCAAAGTAAGGCCTGCTTGTAAGCAAGTGTGAACTGGGGATGTATGTGCAGAAATCAGAGCCTAAGTATGGTAAGCTGGACATTTCAGAGATAAGGAAGGCAGCTGGTGTGTGTGAAATCTTATATCAATAACTGATTTTATTTTTTCAGTCCTAATTGCTATTATGGAATTTGTGCTTTTCATTATTACATCTTCACAAAGCATGAtttttaactttagaacaatttacattttatgctggataattctgttgtgagggactgtcatgtgcattgtgagatattgagcagcatccttgtcctcGTACA
>gene=chr12_11045117-11046117; species=bosTau
--------------------------------------------------------------------------------------------------------------------------------------------------------------------------------------------------------------------------------------------------------------------------------------------------------------------------------------------------------------------------------------------------------------------------------------------------------------------------------------------------------------------
>gene=chr12_11045117-11046117; species=calJac
AAATTATGGGGCTTAGGAATTCAGAGTACCCCGTAAACAAGAACACGGCCTTGAGAATTTCTGTTCTCCAATTTTTAAACATTAAGTATATTTTGTGAATTATTCACCCACAAATTATTTTAACTGGAAGCCATCACAGCTCATTTATCAGCAATTGGTGAAGGAATAAAGTAGTCTAAATCTTTCCCGTCTCAAAGTAAGGCCTGGTTAGGAGCAAGTGTGAGCTGCGACTGTATGTGCCGAAACCAGAGCCTATGTATGCTATGTTGGACATTTCAGAGATAAGGAAGGCAGCCGGTCTGTGTGAAGTCTTGTAGCAAGAC---ATTTTATTTTTTCAGCCATAATTGCTACTACGGAGTTTGTGCTTTTCATTATTACATCTTCACAAAGCATGGTTtttaactttagcacaatttacattttatgccagataattctgttgtgaggggctgtcacgtgcattgtgagatgttg-gcagcatccttgtcctcGT--A
>gene=chr12_11045117-11046117; species=canFam
------------------------------------------------------------------------------------------------------------------TCACACTAACTGGAGGCCATCATAGTTCATCAATCAGCAATCACTGAGGAA------CAGCCCAAATCCTTCCTATCTCATAGTAAGGCCTGGTTAGGAGCAAGTGTGAGCCAAGGCTGGGTGTGCAAAGGCCAGGGTCTGGTGATGGTAAGTCAGGCAGTGCAGAGATGAGGAAGTCA----GTATGTGGACAGTGTTATATGGAGTATTTATTTCAGCTTTTCAATTGTAA-CATTGTTACTGACTCTGGGCTTTTTACTCATATATCTTTCTAAAAcaagattcttggccttggcattcttgacattttctgccagatatctttgctat-aggggcaattgtgttcatgctagaatctttaccagcatacctggccCTGTACA
>gene=chr12_11045117-11046117; species=equCab
AAATTATGGGGCTAAGAAATGAAGAGAATCCTGTAAACAGGGACACAGCTTTGAGGATTTCTAGTCTCTAGCTCAAAAAAAGAAATTCTATTTTGTAAACTTGTCACcAGCAAGTTATTTTAACTAGAGGCCATCACAGCTCATTGATCAGCAATCATTGAAGGA------CAGCCCAACTCCTTTCTGTCTCAAAGTAATGCCTGATTGGGAACACGTGTGAGCTAGAGTTGCATGTGCAGAAATCACAAACTTGTCTTGGCAAGTTACACAATTCAGAGATGAAGAAGTCAGGTGGTATGTGGACAGTGTTGTATGGAATATTTAT-----CTTTTCAGTTGTAATTGCCATTACTGAATCTGTGCTTTTCACTCTTATATCTTCCTAAAGcagcgttctcagacttggtactattgacattttgtgccaggtaattttattgt-gggggttgttatgtacatttgaggatgtttagcaacatccctgtcctcgtaca
>gene=chr12_11045117-11046117; species=gorGor
GAATTATGGGGCTTAGGAATTCACAGTACCCTATAAACAAGAACACAGCTTTGAGAATTTCTATACTCTAATTTTTAAAAATGAAGTATA-TTTGTGAATTTTTCACCCACAAATTATTTTAACTGGAAGCCATCACAGCTCATTAATCAGCAATTGGTGAAGGACTAAAGCAGCCCAAATCATTCCTG-CTCAAAGTAAGGCCTGCTTGGAAGCAAGTGTGAACTGGGGATGTATGTGCAGAAATCAGACCCTAAGTATGGTAAGTTGGACATTTCAGAGATAAGGAAGGCAGCTGGTGTGTGTGAAATCTTGTATCAGTAACTGATTTTATTTTTTCAGTCCTAATTGCTATTATGGAATTTGTGCTTTTCATTATTACATCTTCGTAGAGCATGAtttttaact-tagaacaatttacattttatgccggataattctgttgtgaggggctgtcatgtgcattgtgagatatt-agcagcatccttgtcctcGTACA
>gene=chr12_11045117-11046117; species=panTro
GAATTATGGGGCTTAGGAATTCACAGTACCCTATAAACAAGAACACAGCTTTGAGAATTTCTATACTCTAATTTTTAAAAATGAAGTATATTTTGTGAATTTTTCATCCACAAATTATTTTAACTGGAAGCCATCACAGCTCATTAATCAGCAATTGGTGAAGGACTAAAGCAGCCCAAATCATTCCTGTCTCAAAGTAAGGCCTGCTTGGAAGCAAGTGTGAACTGGGGATGTATGTGCAGAAATCAGACCCTAAGTATGGTAAGTTGGACATTTCAGAGATAAGGAAGGCAGCTGGTGTGTGTGAAATCTTGTATCAATAACTGATTTTATTTTTTCAGTCCTAATTGCTATTATGGAATTTGTGCTTTTCATTATTACATCTTCATAGAGCATGAtttttaactttagaacaatttacattttatgccggataattctgttgtgaggggctgtcatgtgcattgtgagatattgagcagcatccttgtcctcGTACA
>gene=chr12_11045117-11046117; species=papHam
GAATTATGGGGCTTAGGAATTCACAGTACCCTAAAAACAAGAACACAGCTTTGAGCATTTCTATACTCTAATTTTTAAAAATTAAGTATATTTTGTGAATTTTTCACCCACAAATTATTTTAACTGGAAGCCGTCACAGCTCGCTAATCAGCAGTTGGTGAAGGACTAAAGCAGCCCAAATCTTTCCTGTCTCAGAGTAAGGCCTGCTCGGGAGCAAGTGTGAGCTGGGGCTGTATGTGCAGAAATCAGAGCCTAAGTATGGTAAGTTGGACATTTCAGAGATAAGGAAGGCAGCTGGTCTGTGTGAAATCTTGTATCAATAACTAATTTTATTTTTTCAGTCGTAATTAT------GGAATTTGTGCTTTTCATTATTATATCTTCATAGACCATGAtttttaactttagatcaatttacattttatgccagataattctgttgcgaggggctgtcatgtgcattgtgagatatttagcagcatccttgtcctcGTACA
>gene=chr12_11045117-11046117; species=ponAbe
GAATTATGGGGCTTAGGAATTCACAGTACCCTATAAACAAGAACACAGCTTTGAGAATGTCTATACTCTAATTTTTAAAAGTGAAGTATATTTTGTGAATTTTTCACCCACAAATTATTTTAACTGGAAGCCATCACAGCTCATTAATCAGCAATTGGTGAAGGACTAAAGCAGCCCAAATCGTTCCTGTCTCAAAGTAAGGCCTGCTTGGAAGCAAGTGTGAACTGGGGATGTATGTACAGAAATCAGAGCCTAAGTATGGTAAGTTGGACATTTCAGAGATAAGGAAGGCAGCTGGAGTGTGTGAAATCTTGTATCAATAACTGA-TTTATTTTTTCAGTCCTAATTGCTATTATGGAATTTGTGTTTTTCATTATTACATCTTCATAGAGCATGAtttttaacttcagaacaatttacattttatgctggataattctgttgtgaggggctgtcatgtgcattgtgagatattgagcagcatccttgtcctcGTACA
>gene=chr12_11045117-11046117; species=rheMac
GAATTATGGGGCTTAGGAATTCACAGTACTCTAAAAACAAGAACACAGCTTTGAGCATTTCTATACTCTAATTTTTAAAAATTAAGTATATTTTGGGAATTTTTCACCCACAAATTATTTTAACTGGAAGCCGTCACAGCTCGCTAATCAGCAGTTGGTGAAGGACTAAAGCAGCCCAAATCTTTCCTGTCTCAGAGTAAGGCCTGCTCGGTAGCAAGTGTGAGCTGGGGCTGTACGTGCAGAAATCAGAGCCTAAGTATGGTAAGTTGGACATTTCAGAGATAAGGAAGGCAGCTGGTCTGTGTGAAATCTTGTATCAATAACTGATTTTATTTTTTCAGTCGTAATTAC------GGAATTTGTGCTTTTCATTATTATATCTTCATAGACCATGAtttttaactttagatcaatttacattttatgccagataattctgttgcgaggggctgtcatgtgcattgtgagatatttagcagcatccttgtcctcGTACA
>gene=chr12_13119116-13120116; species=hg19
gaaaagtgtgcagtgagagttcagttttggacgtgctgtttgaggtatctgcaaattccttgtatgaatatgtcaagtaggtcactggatatatgcatcttgaACATCTGGATTTATTTCTGCATTTTTGTACTTTTCTTCATGTGCCAACTTCCTGTTGGCATCCTAAGCAGGTACCAGGCTGGTGCCACAGTCAGGACACCCCTCTCCATCCTCATTCCTCACCTTTCTTTCAGCAATTTCATGAATTGGGAAACACATTCATTCatttatccatcccacaatcatacaccaagctttcactatatactggtacacagctgggaactgaggctacaaaaataaataatactaaatatcagcactcaagaaaaccacgtctaattggggCTGGTAAATTAAACAGTTGAGATTTATGCACTGTGAAGTATGTGTAACTTGAAGAAGAAATTAATATTTCCCTGACCCTATCTCTCTTCCTACTAGAAAAAGACCCCAAA
>gene=chr12_13119116-13120116; species=bosTau
aaagaatctgaaccaaaagtcccattctggttgtgtcatctgagaaatc--tgaattacttatgtgaaaacgtcaagcaagtcgttggatccatacatctggagcttaTAGATTTATTTCTGCCTTTTTGTACTTTTCAAAATGT-TTAACTTCCTGTCGGCATTGTAGATGTATACCAAGCTGGTGGCAAAGGCTGGCTACCCCTCTCCATCCTCATTTTCCAGCTTGCTTTCAGCTGTTGCATGAATTGGGAAACACATTCATTCATTTATTCATCCCACATTCATACACTGAGCTTT------------------TTCTGGGAGCTGGAGGTACAGAAATGAATAGTATTA--------------------------------------------------------------------------------------------------------------------------------------------------
>gene=chr12_13119116-13120116; species=calJac
caaaagtgtgcagtgagagtccagttttggacgtgctgtctgaggtgtctgcgaattccgtgtatcaatatgtcaaggaggtcagtagatacacgcttcttgagCATCCTGACTTATTTCAGCATTTTGGTACTTTTCTTCATGTGCCAACTCCTTGTTGGCATCCTAAGCAGGTACCAGGCTGGTGGCAGAGTCAGGACGCCCCTCCCTATCCTCATTCCTCAGCTTTCTTTCAGCAATGTCATGAATTGGGAAACACATTCattcattt----atcccacaatcacatg-caagctttcactacatacttgtactcggctgggaactgagagtacaaaaataaataacactaaatatcagcactcaagaaaatcacatctaatcggggCTGATAAATTAAGTAGTTGAGATTTATATGCTGTGAAGTATTTGTAATGTGAAGAAGAAATTAATATTTCCCTGATCCCCCCTCTCTTCCTACTAGAGAAAGACCTCAAA
>gene=chr12_13119116-13120116; species=canFam
---------ggaccaagagttcagtttcggacacattgtccgaggtacctgtgaattgcgtgtgtga--atgtcaaggagtttgtctgataaatgcgtctggagctTGTAGATTTCTTTTTGCTTTTTTGTACTTTTCTTTATGTGCCAGCTTCCTGTTGGC-------------ACCCAGCCGGTGGCAGAGACAGGGTG--CCCCTCCACCCTCATTTTCCAGCTGTCTCTCAGCAACTGCATGAATTAGGAAGTACATTCTTTCATTTCTTCATCCCATAATCAGGCTTGGAGCTTTTTCTAAGACCTGGTATTCTGCTGGGAGCTGAGAGTATAAGAACTAATAACATTAAATATCAGCACTCAAGAA-ATCACATCTCATTGGTGCTGACAAA-----TA-TTGAGAT------ATGCTAAGGTGTTTGTCACTTGAAGAATAAATGAATACATCC--------ACCTCCCTTCCTACCAGAAAAAGA-CCCCTA
>gene=chr12_13119116-13120116; species=equCab
gaagagcctgaaccaagagttcagttttggacatgtcgtctgagatctctgtgaattacatgcatgaatatatcaagtaggtcgttggatgtacacatctTCACCTTATAGATTTATTTCTGCCTTTTTGTACTTTTTCTCATGTGGCAAGTTCCTGTTGGCATTATAGACATGTACCAAACTGGTGGCCTAGACCGGCTA--CCCCTCCATCCTCATTTCCTAGCTTTCTTTCAGCAGTTGCATGAACTGGGAAACACCTTCattcatttattcatcccggaatcacacactgagctttcactatgtgctgggattctgctgggagccgagagtacaaaaatgaataatactaaatatcagcacccaagaagatcacatctaactgctgctgacaaa-----taCTTGGGATTTATGCACTCTGCAGTATGTGTAACTTCAATAATAAATTAATATTTCC--------ACCTCCCTTCCTACCAGAAGGAGATCCCCCA
>gene=chr12_13119116-13120116; species=gorGor
gaaaagtgtgcagtgagagttcagttttggacgtgctgtttgaggtatctgcaaattccttgtatgaatatgtcaagtaggtcactggatatacgcatcttgaACATCTGGATTTATTTCTGCATTTTTGTACTTTTCTTCATGTGCCAACTTCCTGTTGGCATCCTAAGCAGGTACCAGGCTGGTGCCACTGTCAGGACACCCCTCTCCATCCTCATTC-TCACCTTTCTTTCAACAATTTCATGAATTGGGAAACACATTCATTCatttatccatcccacaatcatacaccaagctttcactatatactggtacacagctgggaactgagactacaaaaataaataatattaaatatcagcactcaagaaaaccacgtctaatgggggCTGGTAAATTAAATAGTTGAGATTTATGCACTGTGAAGTATGTGTAACTTGAAGAAGAAATTAATATTTCCCTGACCCTATCTCTCTTCCTACTAGAAAAAGACCTCAAA
>gene=chr12_13119116-13120116; species=panTro
gaaaagtgtgcagtgagagttcagttttggacgtgctgtttgaggcatctgcaaattccttgtatgaat--gtcaagtaggtcactggatatatgcatcttgaACATCTGGATTTATTTCTGCATTTTTGTACTTTTCTTCATGTGCCAACTTCCTGTTGGCATCCTAAGCAGGTACCAGGCTGGTGCCATAGTCAGGACACCCCTCTCCATCCTCATTCCTCACCTTTCTTTCAGCAATTTCATGAATTGGGAAACACATTCATTCATTTATCCATCCCACAATCATACACCAAGCTTTCACTATATACTGGTACACAGCTGGGAACTGAGACTACAAAAATAAATAATACTAAATATCAGCACTCAAGAAAACCACGTCTAATTGGGGCTGGTAAATTAAATAGTTGAGATTTATGCACTGTGAAGTATGTGTAACTTGAAGAAGAAATTAATATTTCCCTGACCCTATCTCTCTTCCTACTAGAAAAAGACCTCAAA
>gene=chr12_13119116-13120116; species=papHam
gaaaagtgtgcagtgagagctcaactttggacgtgttgtttgaagtatctgcaaattccttgtatgaatatgtcaagtaggtcactggatatacgcattttgagCATCCGGATTTATTTCTGCATTTTTATACTTTTCCTCATGTGCCAACTTCCTGTTGGCATCCTAAGCAGGTAGCAGGCTGGTGGCACAGTCAGGACACCCCTCTTCCTCCTCATTCCTCACCTTTCTTTCAGCAATTTCATGCATTGGGAAACACATTCATTCatttatccatcccacaatcatacaccaagctttcactatatactggtactcggctgggaactgagactacaaaaataaataatactaaacatcagcactcaagaaaaccacatctaattggggTTGGTAAATTAAATAGTTGAGATTTACACACTGTGAAGTATGTGTAACTTGAAGAAGAAATGAATATTTCCCTGACTCTACCTCTCTTCCTACTAGGAAAAGACCTCGAA
>gene=chr12_13119116-13120116; species=ponAbe
gaaaagtatgcagtgagagttcagttttggacgtgctgtttgagatacctgcaaattcattgtatgaatatgtcaagtgggtcactggatatacgcatcttgagCATCTGAATTTATTTCTGCATTTTTGTACTTTTCTTCATGTGCCAACTTCCTGTTGGCATCCTAAGCAGGTACCAGGCTGGTGGCACAGTCAGGACACCCCTCTCCATCCTCATGCCTCACCTTTCTTTCAGCAATTTCATGAATTGGGAAACACATTCATTCatttatccatcccacaatcatacaccaagctttcactatatactggtactcagctgggaactgagactacaaaaataaataatactaaatatcagcactcaagaaaaccacgtctaattggggCTGGTAAATTAAATAGTTGAGATTTATGCACTGTGAAGTATGTGTAACTTGAAGAAGAAATTCGTATTTCCCTGACCCTATCTCTCTTCCTACTAGAAAAAGACCTCAAA
>gene=chr12_13119116-13120116; species=rheMac
gaaaagtgtgcagtgagagctcaactttggacgtgttgtttgaagtatctgcaaattccttgtatgaatatgtcaagtaggtcactggatatacgcattttgagCATCCGGATTTATTTCTGCATTTTTATACTTTTCCTCATGTGCCAACTTCCTGTTGGCATCCTAAGCAGGTAGCAGGCTGGTGGCACAGTCAGGACACCCCTCTTCCTCCTCATTCCTCACCTTTCTTTCAGCAATTTCATGAATTGGGAAACACATTCATTCatttatccatcccacaatcatacaccaagctttcactatatactggtactcggctgggaactgagactacaaaaataaataatactaaacatcagcactcaagaaaaccacgtctaattggggTTGGTAAATTAAATAGTTGAGATTTACACACTGTGAAGTATGTGTAACTTGAAGAAGAAATGAATATTTCCCTGACTCTACCTCTCTTCCTACTAGGAAAAGACCTCGAA
>gene=chr12_14442132-14443132; species=hg19
actaaaacaactcaagaaaattatctacttattgttagctttattataaagatacagctcaagaattatcaattgaagacacacataaggaaagttctgggagggaaggcagagctttggtcacctctcctaaacaaatttggatgaattgtcatcttggtacatcaaggttcaccaaccaggattctccactgagctccagtattcagagtttttattggagattcattatgtaggcatgattgattgagtatatcattgaccaagtgaatgaactcaatcaggtcagcctggctcaaagtcccaaccatctaatcctctaatcacatggttgatctttctgatgaccagtcaccatcttgaggctagtggcccaaaatgagtcatgcccctagtattacaaagacatttctgtcactctggaagttccaaaaatttttgaagctctatgccaagaactgagacaaagaccagatatactctttattataccgtaatat
>gene=chr12_14442132-14443132; species=bosTau
------------------------------------------------------------------------------------------------------------------------------------------------------------------------------------agtaagtttca----gcttcagcatc-agtccttccaatgaatattcattctttaggattgactggttgggTGCatcattggccacatgattaaactcaatcaggtcagtctggctcaaagacttaagcatctaatcctttcatcacatggttggtcttcttggtgaccagtccccactttgagcttatcggtctgtcataagtcac-ccattggtataaaaaagatactcttc-------------tccaagagtttttgatcctctgtaccaggaaccggaaaaaagataaaatata-tctttattacatcacaatat
>gene=chr12_14442132-14443132; species=calJac
--------------------------------------------------------------------------------------------------------------------------------------------------------------------------------------------------------------CAgagtttttattggagattcattatgtaggcatgattgattgtgcaaatcatcgaccatgtgactgaactcaatcagctcagcctggctcaaagttccagccatctaatcctctaatcacgtggttgatctttctgatgaccagtcaccatcttgaggctagtggcccaaaatgagtcatccccctagtattacaaagatatttctgtcactttggaagttccaacaagttttgaagctctatgccaaaaactgagacaaaggccagatatactctttattataccataATAT
>gene=chr12_14442132-14443132; species=canFam
--------------------------------------------------------------------------------------------------------------------------------------------------------------------------------------------------------------------------------------------------------------------------------------------------------------------------------------------------------------------------------------------------------------------------------------------------------------------------------------------------------------------
>gene=chr12_14442132-14443132; species=equCab
actggaacaactcaggcaagtgctgtatttaggattagtttcattataaagatacaactcagaaacagtcaaatgaagacatgtatagggtgaagtctgggaggaaatgcagagcttctgtggcctctcttcatggactccagg-------------tagcacatcaatgtacaccaactaggaaactcca------cttggtgtccagagtttttattggggtttca----ttacacattattgagtaaa----tcattggccacatg-tttaactcaatcaggacaggctggctcaaaggccaaagcatctaatcctctaatcacat----ggtctttctggttacctgtccccatcctgaggctatcggcctactgtaagttac-ccactagtataacaaagacactcctctca----ggaagttccaagggtttttgaagctttgtatcaggaaccgggacaaagaccagatata-tctttattataccacaatat
>gene=chr12_14442132-14443132; species=gorGor
actaaaacaactcaagaaaattatctacttattgttagctttattataaagatacagctcaagaattgtccattgaagacacacataaggaaagttctgggagggaaggcagagctttggtcacctctcctaaacaaatttggatgagttgtcatcttggtacatcaaggttcaccaaccaggattctccactgagctccagtattcagagtttttattggagattcattatgtgggcatgattgattgagtatatcattgaccaagtgattgaacttaatcaggtcagcctggctcaaagtcccaaccatctaatcctctaatcacatggttgatctttcggatgaccagtcaccatcttgaggctaGTGGCCCAAAATGAGTCATGCCCCTAGTATTACAAAG-----------------------------------------------------------------------------------------------
>gene=chr12_14442132-14443132; species=panTro
actaaaacaactcaagaaaattatctacttattgttagctttattataaagatacagctcaagaattgtcaattgaagacacacataaggaaagttctgggagggaaggcagagctttggtcacctctcctaaacaaatttggatgagttgtcatcttggtacatcaaggttcaccaaccaggattctccactgagctccagtattcagaatttttattggagattcattatgtaggcatgattga----gtatatcattgaccaagtgattgaactcaatcaggtcagcctggctcaaagtcccaaccatctaatcctctaatcacatgattgatctttctgatgaccagtcaccatcttgaggctagtggcccaaaatgagtcatgcccctagtattacaaagacatttctgtcactctggaagttccaaaaatttctgaagctctacgccaagaactgagacaaagaccagatatactctttattatactataatat
>gene=chr12_14442132-14443132; species=papHam
actaaaacagttcaagaaaattatctacttatgattagctttattataaagatacagctcaaaaattgtcaattgaagacacacataaggaaagttctgggagggaatgcagagctttggtcacctcttctaaaaaaatttggatgagttgtcctcttggtacatcaaggttcaccaaccaggaatctccattgagctccagtattcagagtttttattggagattcattatgtaggcatgattaattgagtaattcgttgaccttgtgattgaactcaatcaggtcagcctggctcaaagtcccaagcatctaatcctctaatcacatggttgatctttctgatgaccactcaccatcttgaggctagtggcctaaaatgagtcatccccctagtattacaaagacatttctgtcactctggaagttccaacaatttttgaagctctatgccaagaactgagacaaagatcagatatactctttattataccataatat
>gene=chr12_14442132-14443132; species=ponAbe
actaaaacaactcaagaaaattatctacttattgttagctttgttataacgatacagctcaagaactgtcaattgaagacacatataaggaaagttctgggagggaaggcagagctttggtcacctctcctaaacaaatttggatgagttgtcatcttggtacatcaaggttcaccaaccaggattctccactgagctccagtattcagagtttttattggagattcattatgtaggcatgattgattgagtatatcattgaccatgtgattgaactcaatcaggtcagcctggctcaaagtctcaaccatctaatcctctaatcacatggttgatatttctgatgaccagtcaccaacttgaggctagtggcccaaaatgagtcatccccctagtattacaaagacatttctgtcactctggacgttccaaaaatttttgaagctctacgccaagaactgagacaaagaccagatatactctttattataccataATAT
>gene=chr12_14442132-14443132; species=rheMac
actaaaacagttcaagaaaattatctacttatgattagctttattataaagatacagctcaaaaattgtcaattgaagacacacataaggaaagttctgggagggaatgcagagctttggtcacctcttctaaaaaaatttggatgagttgtcctcttggtacatcaaggttcaccaaccaggaatctccactgagctccagtattcagagtttttattggagattcattatgtaggcatgattaattgagtaattcgttgaccttgtgattgaactcaatcaggtcagcctggctcaaagtcccaagcatctaatcctctaatcacatggttgatctttctgatgaccactcaccatcttgaggctagtggcctaaaatgagtcatcaccctagtattacaaagacatttctgtcactctggaagttccaacaatttttgaagctctatgccaagaactgagacaaagaccagatatagtctttattataccataATAT
>gene=chr12_15116132-15117132; species=hg19
aaaaatacatggtgtgttttgagagtacatgtaaggacatcaaggaaggctttttggaggaagtgaccactgcgctcagttaagagggagagtaggttttgagtagttgatgagcgaagggttgggagtgaaagagaaggcactcgaggtagaggagaaacatgagcagcaacacggccctggcctcccaaaatgatgtgggatatgcagggtattataagcaagcagctcaagattgttggaatgtaaagtggAAGTTACATGTGAATGAGAAATATACCTAGAGCAGGGCAGGCACAGTGTTCAGATCACCACGGACCTCTTATGCCATGTTAATAACGAACTCGGCCTAGATCCTATCAGTGATGGGGAACTGTTGAAAGTAAAGGATGGACATGATTGTTTTGCATTTCACTTAGTTTACTCTGGCAAACTGATGTGGTTGGATTTGATGTGAATAAAATCTATTAGGAGACTGTTTAGGCTTGAACACTCATAAT
>gene=chr12_15116132-15117132; species=bosTau
TAATATACTTGGGGTATTATGAGAGCACAAGTTACCATAtcagagaaggcttcttggaggaagtgactacagctcttagtct-caaag------gatagtaggtagttgacatggggagggctggaacaggaagagaaggcatttggagaaaagaggaagcatgagcagagatgtagc------atccttaaataatatgatatgtgcaggggattacaagaaagcagctcaaggtggctggaCCTCAAAATGTGCATCACACAAGGAGAAGAAGCATGCCTGGAGGTGGGCAGGTGCA-GGTACAGATCACAGTAGATGACTTATGTTG-GTAAACAAGGAGCTTGGTTTTGATCCTGTCCATGGTTTAGAGTCATTGAAAAGAAAGAA---------------TATGTTTTCCTTAGTTTACACTGGT-AGCTG-TGTGGATAAATTTGACGGGAACAAAAACTGTTTGGTGACAGTTTAGGCCTCAGCGCTCATAGT
>gene=chr12_15116132-15117132; species=calJac
aaaaacacatgg-gtactttgagagtacacataaggacatcaaggaaggctccttggaggaagtaaccactgtgctcagttaagaaggagagtaggtgttgagtagttgatgtgggaagggttgggag---aagagaaggcacttaaggtagaggagaagcatgagcagcaacatggccatagcctcccacaatgatgtgggatatgcagggaattataaggaagcagctcaagattgt-----tgtaaagtggaagttacatgtgaatgagaaatgtacctggagcagggcaggcacagggttcagatcACCATGGATCTCTTACTCCAGGTTAGTAAGGACCTCAGCCTCAATCCTGTTAGTGACGGAGAGTTGCCGAAAGTAAAGGATGGAAGTGATCGTTTTGTGTTTCACCTAGTTTACCCTGGCAAACTGATGTGGTTGGATCTGATGTGAATGAAATCGATTCGGAGACTGTTTAggcttgaatattcataat
>gene=chr12_15116132-15117132; species=canFam
AAATGTACACAGTGTATTATGAGAGAAGTAGCAAGGACATCAAGGAATACATCTTGGAGGAAGTGACTACAGTGCCAAGTCTACCAAGTGAGTAGACATTGGGTACTTGACATGGGAAGTGTTGGAAGTGGAggagaaggcatttg-aggaaagggaaaccgtgag-aaaggtgtggc------accctaaaat------gtatgtgc-gggaattataaagaagcagctcgaggttgctggacttcaaaatgaacatcatataatgatgataaatgtgcctggagtggggcaggtgga-gggtcacatcctaatggacctcttatgctatgcgaataaggaacttggtcttgatcctgccagtgatggagaaccacaaaaaataaaggagtcccctgaacgttttgtgttttacctagttttctctggt-agctg-tgttgatgggtttgatgggaacaaaaccaggttggagactatttaagcctaagtactcacagt
>gene=chr12_15116132-15117132; species=equCab
--------------------------------------------------------------------------------------------------------------------------------------------------------------------------------------------------------------------------------------------------------------------------------------------------------------------------------------------------------------------------------------------------------------------------------------------------------------------------------------------------------------------
>gene=chr12_15116132-15117132; species=gorGor
aaaaatacatggtgtgttttgagagtacatgtaaggacatcaaggaaggctttttggaggaagtgaccactgtgctcagttaagagggagagtaggttttgagtagttgatgagcgaagggttgggagtgaaagagaaggcactcgaggtagaggagaaacatgagcagcaacacggccctggcctcccaaaatgatgtgggatacgcagggtattataagcaagcagttcaagattgttggaatgtaaagtggaagttacatgtgaatgagaaatgtacctggagcagggcaggcacagtgttcagatcACCACGGACCTCTTATGCCATGTTAATAACGAACTC-GCCTAGATCCTATCAGTGATGGGGAACTGTTGAAGGTAAAGGATGGACATGATCGTTCTGCATTTCACTTAGCTTATTCTGGCAAACTGATGTGGTTGGATTTGAAGTGAATAAAATCTATTAGGAGACTGTTTAGGCTTGAACACTCATAAT
>gene=chr12_15116132-15117132; species=panTro
aaaaatacatggtgtgttttgagagtacatgtaaggacatcaaggaaggctttttggaggaagtgaccactgcgctcagttaagagggagaataggttttgagtagttgatgagtgaagggttgggagtgaaagagaaggcactcgaggtagaggagaaacatgaggagcaacacggccctggcctcccaaaatgatgtgggatatgcagggtattataagcaagcagctcaagattgttggaatgtaaagtggaagttacatgtgaatgagaaatgtacctggagcagggcaggcacagtgttcagatcaccacggacctcttatgccatgttaataatgaactcggcctagatcctatcagtgatggggaactgttgaaagtaaaggatggacatgatcgttttgcatttcacttagtttactctggcaaactgatgtggttggatttgatgtgaataaaatctattaggagactgtttaggcttgaacactcataat
>gene=chr12_15116132-15117132; species=papHam
agaaacacatggtgtattttgagagtacatgtaaggacaccaagggaggcttcttggaggaagtgaccactgtgctcagttaagagggagagtacgtgttgagtagttggtgtgcgaagggttgggagtggaagagaaggcacttgaggtagaggagaaacatgagcagcaacatggccatggcttcccaaaatgatgtgggatacacagggtattataaggaagcagctcaagattgttggaatgtaaagtggaagttacatgggaatgggaaatgtacctggagcagggcaggcacagggttcagatcACCATGGACCTCTTACACCGTGTTAATAAGGACCACGGCCTAGATCGTATCAGTGATGGAGAACCGTTGAAAGTAAAGGATGGATATGATCGTTTTGCATTTCAC-TAGTTTATTCTGGTAAACTGATGTGGTTGGATTTGATGTGAATAAAATCTATTAGAAGACTGTTTAggcttgaacattcacaat
>gene=chr12_15116132-15117132; species=ponAbe
aaaaatacatgatgtattttgagagtacatgtaaggacatctttgaaggctttttggaggaagtgaccaatgtgctcagttaagagggagagtaagttttgagtagttgatgagcgaagggttgggagtgaaagagaaggcacttgaggtagaggagaaacatgagcagcaacatgaccctggcctcccaaaatgatgtgggatatgcagggtattataaggaagcagctcaagattgatggaatgtaaagtggaagttacatgtgaatgagaaatgtacctggagcagggcaggcacagtgttcagatcaccacggacctcttatgcagtgttaataacgaccttggcctagatcctatcggtgatggagaaccgttgaaagtaaaggatggacatgatcgttttgcatttcacctagtttattctggcAAACTGATGTGGTTGGATTTGATGTGAATAAAATCTATTAGGAGACTGTTTAggcttgaacactcataat
>gene=chr12_15116132-15117132; species=rheMac
agaaacacgtggtgtattttgagagtacatataaggacaccaagggaggcttcctggaggaagtgaccactgtgctcagttaagagagagagtacatgttgagtagttgacgtgtgaagggttgggagaggaagagaaggcacttgaggtagaggagaaacatgagcaGCAACATGGCCATGGCTTCCCAGAATGATGTGGGATACACAGGGTATTATAAGGAAGCAGCTCAAGATTGTTGGAATGTAAAGTGGAAGTTACATGGGAATGGGAAATGTACCTGGAGCAGGGCAGGCACAGGGTTCAGATCACCATGGACCTCTTACACCGTGTTAATAAGGACCATGGCCTAGATCGTATCAGTGATGGAGAACCGTTGAAAGTAAAGGATGGATATGATCGTTTTGCATTTCAC-TAGTTTATTCTGGCAAACTGATGTGGTTGGATTTGATGTGAATAAAATCTATTAGGAGACTGTTTAGTcttgaacattcacaat
>gene=chr12_15432117-15433117; species=hg19
TGTCTGATATACTATCTAAGGAAGAGGAAATATTTCTTTTTTGTGATGGCTCTATGGAATTGAGAGTGCATAAAGCTAGTAGGACCACATACATGGAACACCCAGGGCAGGTATCCATCAGATAAGGCCAGTCTCCGACCTCCAGCAGGTTACTACACAGTGAATGTCACCTGATGCATCAGGCCCAGGAAGGCTGGCATAGAAAACGTGAAAACATCATGGAGAGGGTTAAGATGACCCTAAGGATTGCTGCCAGGAATTCCCACAAATGACATATCATTGTTGCTAGTTGGCTCCAAAGTCCTCCTGAATTAAGAGCTAACAGTTGGCGATCTCAGTGTATTTGGGGTGTTTACTATTCTTTTGAGTATTTTTTTTCTCCTAAAATTGCATTgcagacactcctggtgtcctgtccagattcccttaccaggccagtgcactcatcaaccagtcgctgtgactgttCCAGAGGATTGCCACCTTACCAGGACATGACT
>gene=chr12_15432117-15433117; species=bosTau
TTTATAATAGACTCTCTAATGAAGAGGAAATATTTCTGCCTTGTGATGACTGAACAGAACTCAGAGTAT---CAGCTAGCCATACTATATCCATGGAACACTCAGGTCATGGACCCATCAGACAAGGCCAGTCCCCTGCCGATGGCATGTCACAATCCTGCTGGTGTCATCCGGTACATCAGCCCCAGGGAGGTCAGCCTAGAAAGCAAGACACCAGTATGAAGATGGTCAACATGACCTTTAGAACTGCTGCCAGAAATTCTTACAAATGATGTATCATTGTTGCCAGTTGATTTCAAGATCTGATTGGACTGCAATCTACAAATGAACTATATCCAGGGACTTTGGGTGTTTACTATTGTTTGGGATATTTTCTTGTCCTTAAGACTGCAtggtagatattctc--tgtcccttccagatttccttaccaggccggactgcctgtctccctctttctattactgttccagaaggttgcctctttaccagcatatacct
>gene=chr12_15432117-15433117; species=calJac
TGCATGATGTACTATCTGAGGAAGAGGAAATATTTCTTTTTAGTGATGGCTCAAAGGAATTGAGAGTGCATAAAGTTAGTAGGCTTATCTCCATGGCATACCCAGGGCAGGTCCCCATCAGATAAGGCCAGTCTCCTACCT-CAGCAGGTTACTACACAGCAAATGTCAACCGAT-----------------GTTGACACAGAAAACATGAAACCATTATGGAGAGGATCAAGATGACCCTGAGGATTGCTGCCAGGCATTTCCACAAATGACATATCCTTGTTGCTATTTGGCTCCAAAATCTTCCTGAATTAACAGCTACCAGTTGGCAATCTCAGTGTACTTGGGGTGTTTACTATTGTTTTGGGTATTTTTTTTCTCCTAAGATTGCATTGCAGACACTCCTGGTGTCCTGTCCAAATTCCCTTACCAGGCCAGTGTACTCATCATCCAGTTGCTACAACTGTTCCAGCAGATTGTCACCTCACCAGGAAATGAAT
>gene=chr12_15432117-15433117; species=canFam
TATATAATAGACTCTCTAACAAAGAGGAAATATTTCTTTCTTGTGATGACTGAACAGAATTCAAAGTAG---AAGCTAGCAGGACCACATCCATGGAATACTCAAGCCAGGTACCCGCCAGACAAGGCCAGTCCCTGACATCTGGCA-GTTGCAGTGCTGCTAATGTCATCCGTTGCCTCAGGCACAAGGGGGCTAGCAGAGAAAACA-GAGGCCAGTATGGAGGGGCTCAAGATGACCCTGAGAGTTGCTGCTGGAACAGCCCACAAATGATGTACCATTGCTGCTAGTTG-CTTCAAGATCTCAATGGATTGTAATCTATCA----GGGATCTCAGTGTACCTCAGGTCTTTACTGTTGTTTTGAGTATTGTTTTCATCCTGAGATTTTGAGGCTGACGCTCTCAGTATC----CCAGGTTCCCCTACCAGGTTAGAGCACCTGTCTTCCCGTTTCTGTGACTGTTCCAGAAGATTACCACCTTGCCAGCTGATGCCT
[truncated: 1,817,447 more chars]
