# Supplementary material for: Combining phylogenetic footprinting with motif models incorporating intra-motif dependencies
Source: BMC Bioinformatics. 2017 Mar 1;18:141. doi: 10.1186/s12859-017-1495-1 (PMC5333389; doi:10.1186/s12859-017-1495-1)
Supplement: Supplementary file 2 — Sequence data. This archive contains data files of alignments of the ChIP-seq positive regions and negative control regions for each of the 35 TFs in FASTA format. (ZIP 83763.2 kb) [file 12859_2017_1495_MOESM2_ESM.zip › RFX5/RFX5_(200-401-194)_pos.txt]

>gene=chr20_305838-306207; species=hg19
GGACAAGCGTCCAGCGTCAGATGGAAGCAGGCTCGCGTCCCCTACCCTTCCTCCAACCCCTAACCTAAGAAAAGAAACCGATCTCGCCGGTCTCCCCCAATCCTAGCCGCGAGACCGCCCAGCCCCGCAGCCCGAGCCCCGCCCCGCTCCGGCGGCCAGCGATTGGGAGATGCAAATACCGGCTTCTCTGCCCAGCAACGGGTGACGCGGCGCCCGAGCGCGAGGCGGGGCCCGGCCGCAGCCCAAGCGGGCACCTCGGTGTTTACAcggggcggccccgcgcgcgccgcagcggcccgcagacggcgagggggaggggtggtgcgcgcgccggcggggccgcgcggggAGAAAGACACTGAAAGGCGT
>gene=chr20_305838-306207; species=bosTau
---------------------------------------------------------------------------------------------------------------------------------------------------------------------------------------------------------------------------------------------------------------------------------------------------------------------------------------------------------------------------------
>gene=chr20_305838-306207; species=calJac
AGACAAGCGTCCAGAACCAGATGGAGGCAGGCTCGCGTCCCCTACCCTTCTTCCAATCCCCAACCTAAGAAAAGAAACCGATCTCCCCGGTGTCCCCCAATCCCAGCCGCGAGACCGCCCAGCCCCGCAGCCCGAGCCCCGCCCCGCTCCGGCGGCCGGCGATTGGGAGATGCAAATACCGGCTTCTCTGCCCAGCAACGGGTGACGCGACGCCCGAGCGCGAGGCGTGGCCCGGCCGCAGCCCAAGCGGGCACCTCGGTGTTTACAcggggcggccccgcgcgcgccgcagcggcccgcagacggcgagggggaggggtggcgcgcgcgccggcggggccgcgcggggAGAAAGACACTGAAAGGCGT
>gene=chr20_305838-306207; species=canFam
GGACGAGCTCTCAGAGGCAGATGGAAGCACGCTCGCGTTCCCCACCCTCCTTCCAGTCCCCAGCCTAAGAAAAGAAACCGACCTCATCCGACACCCTCCAACCCAGCCGCGAGACCGCCCAGCCCCGCAGCCCGAGCCCCGCCCCGCCCCGGCAGCCAGCGATTGGGAGATGCAAATACCAGCTTCTCTGCCCAGCAACGGGTGACGCGCCGCCCGAGCGCGAGGCGTGGCCCGGCCGCAGCCCAAGCGGGCACCTCGGTGTTTACAcggggcggccccgcgcgcgccgcagcggcccgcagacggcgagggggaggggtggagcgcgcgccggcggggccgcgcggggAGAAAGACACTGGAAgg---
>gene=chr20_305838-306207; species=equCab
GGACAAGCCTTCGGAGCCAGATGGAAGCACGTTCGCGTCCCCCATCCTCCCTCCAGTCCCCAGCCTAAGAAAAGAAACCGACTTCATCCTACACCCCCAATCCCAGCCGCGAGACCGCCCAGCCCCGCAGCCCGAGCCCCGCCCCGCTCCGGCAGCCAGCGATTGGGAGATGCAAATACCAGGTTCTCTGCCCAGCAACGGGTGACGCGCCGCCCGAGCGCGAGGCGTGGCCCGGCCGCAGCCCAAGCGGGCACCTCGGTGTTTACAcggggcggccccgcgcgcgccgcagcggcccgcagacggcgagggggaggggtggcgcgcgcgccggcggggccgcgcggggAGAAAGACACTGGAAgg---
>gene=chr20_305838-306207; species=gorGor
GGACAAGCGTCCAGCGTCAGATGGAAGCAGGCTCGCGTCCCCTACCCTTTCTCCAACCCCTAACCTAAGAAAAGAAACCGATCTCGCCGGTCTCCCCCAATCCTAGCCGCGAGACCGCCCAGCCCCGCAGCCCGAGCCCCGCCCCCCTCCGGCGGCCAGCGATTGGGAGATGCAAATACCGGCTTCTCTGCCCAGCAACCGGTGACGCGGCGCCCGAGCGCGAGGCGTGGCCCGGCCGCAGCCCAAGCGGGCACCTCGGTGTTTACAcggggcggccccgcgcgcgccgcagcggcccgcagacggcgagggggaggggtggtgcgcgcgccggcggggccgcgcggggAGAAAGACACTGAAAGGCGT
>gene=chr20_305838-306207; species=panTro
GGACAAGCGTCCAGCGTCAGATGGAAGCAGGCTCGCGTCCCTTACCCTTCCTCCAACCCCTAACCTAAGAAAAGAAACCGATCTCGCCGGTCTCCCCCAATCCTAGCCGCGAGACCGCCCAGCCCCGCAGCCCGAGCCCCGCCCCCCTCCGGCGGCCAGCGATTGGGAGATGCAAATACCGGCTTCTCTGCCCAGCAACGGGTGACGCGGCGCCCGAGCGCGAGGCGTGGCCCGGCCGCAGCCCAAGCGGGCACCTCGGTGTTTACAcggggcggccccgcgcgcgccgcagcggcccgcagacggcgagggggaggggtggtgcgcgcgccggcggggccgcgcggggAGAAAGACACTGAAAGGCGT
>gene=chr20_305838-306207; species=papHam
GGACAAGCGTCCAGCGCCAGATGGAGGCAGGCTCGCGTCCCCTATCCTTCCTCCAACCCCCAACCTAAGAAAAGAAACCGATCTCGCCGGTCTCCCCCAATCCCAGCCGCGAGA-------------------------------------------------TGGGAGATGCAAATACCGGCTTCTCTGCCCAGCAACGGGTGACGCTACGCCCGAGCGCGAGGCGTGGCCCGGCCGCAGCCCAAGCGGGCACCTCGGTGTTTACAcggggcggccccgcgcgcgccgcagcggcccgcagacggcgagggggaggggtggcgcgcgcgccggcggggccgcgcggggAGAAAGACACTGAAAGGCGT
>gene=chr20_305838-306207; species=ponAbe
GGACAAGCGTCCAGCGTCAGATGGAAGCAGGCTCGCGTCCCCTACCCTTCTTCCAACCCCTAACCTAAGAAAAGAAACCGATCTCGCCGGTCTCCCCCAATCCCAGCCGCAAGACCGCCCAGCCCCGCAGCCCGAGCCCCGCCCCCCTCCGGCGGCCAGCGATTGGGAGATGCAAATACCGGCTTCTCTGCCCAGCAACGGGTGACGCGGCACCCGAGCGCGAGGCGTGGCCCGGCCGCAGCCCAAGCGGGCACCTCGGTGTTTACAcggggcggccccgcgcgcgccgcagcggcccgcagacggcgagggggaggggtggtgcgcgcgccggcggggccgcgcggggAGAAAGACACTGAAAGGCGT
>gene=chr20_305838-306207; species=rheMac
GGACAAGCGTCCAGCGCCAGATGGAGGCAGGCTCGCGTCCCCTATCCTTCCTCCAACCCCCAACCTAAGAAAAGAAACCGATCTCGCCGGTCTCCCCCAATCCCAGCCGCGAGACCGCCCAGCCCCGCAGCCCGAGCCCCGCCCCGCTCCGGCGGCCAGCGATTGGGAGATGCAAATACCGGCTTCTCTGCCCAGCAACGGGTGACGCTACGCCCGAGCGCGAGGCGTGGCCCGGCCGCAGCCCAAGCGGGCACCTAGGTGTTTACAcggggcggccccgcgcgcgccgcagcggcccgcagacggcgagggggaggggtggcgcgcgcgccggcggggccgcgcggggAGAAAGACACTGAAAGGCGT
>gene=chr20_20284558-20284692; species=hg19
CCCCCTATCTATTCTCACTCCATCGAGGGCCAAAACAGCGCAGGCACTAGCTGTGCCAATGGGAACGGTGGCAGCCCTGCGGGTCAGATGTTGCTGTGGTAGCCGAGGCCTCCCAGGCAGACCCTGGCTGCCTG
>gene=chr20_20284558-20284692; species=bosTau
CCCTCAGGCTAGTCTCACGCCATCACGGGCCAGGACAGAGGCAGTGCTGGTGGCCACAGCGGGAATGGTGGCAGCCAC-GCAGGCAGACGCCA---TAGCAGCCAAGGCCTCGCCAGCCGGGTCTGGCTGCCCG
>gene=chr20_20284558-20284692; species=calJac
CCCCCTATCTATGCTCACTCCATCCAGGGCCAAAGCAGTGCAGGCACTAGCTGTGCCAGTGGGAGC-ATGGCAGCGCTGAGGGTCAGGTGTTGCTGTGGTAGCCGAGGCCTCCCGGGCAGACCCTGGCTGCCTG
>gene=chr20_20284558-20284692; species=canFam
CCCTCAATCTGTTCTTGCCCCATCAAGGGCCAGGACAGAGCAGGTACTGACAGTGCCAGCGGGAACGGTGGCAACTAC-GGGGGCAGGTGCTG---TAGCAGGCGAGGCCTCCTGAGCAGTCTCTGGCTGCCTG
>gene=chr20_20284558-20284692; species=equCab
CCCCCAATCTATTCTTTCCCCATCAAGGGCCTGGACAGAGTAGGCACTGGCAGTGCCAGCGGGAATGGTGGCAGCCAC-GGGGGCAGATGCTG---TAGCAGTCGGGGCCTCACGATCAGTCTCTGGCTGCCTG
>gene=chr20_20284558-20284692; species=gorGor
CCCCCTGTCTATTCTCACTCCATCGAGGGCCAAAACAGCGCAGGCACTAGCTGTGCCAATGGGAACGGTGGCAGCCCTGTGGGTCAGATTTTGCTG--------------------------------------
>gene=chr20_20284558-20284692; species=panTro
CCCCCTATCTATTCTCACTCCATCGAGGGCCAAAACAGCGCAGGCACTAGCTGTGCCAATGGGAACGGTGGCAGCCCTGCGGGTCAGATGTTGCTGTGGTAGCCGAGGCCTCCCAGGCAGACCCTGGCTGCCTG
>gene=chr20_20284558-20284692; species=papHam
TCCCCTATCTGCTCTCACTCCATCGAGGGCCAAAACAGCGCAGGCACTAGCTGTGCCAATGGGAACGGTGGCAGCCCTGCGGGTCAGATGTTGCTGTGGTAGCCGAGGCCTCCCGGGCAGACCCTGGCTGCCTG
>gene=chr20_20284558-20284692; species=ponAbe
CCCCCTATCTATTCTGACTCCATCGAAGGCCAAAACAGCGCAGGCACTAGCTGTGCCAATGGGAACGGTGGCAGCCCTGCGGGTCAGATGTTGCTGTGGTAGCCGAGGCCTCCCAGGCAGACCCTGGCTGCCTG
>gene=chr20_20284558-20284692; species=rheMac
TCCCCTATCTGTTCTCACTCCATCGAGGACCAAAACAGCGCAGGCACTAGCTGTGCCAATGGGAACGGTGGCAGCCCTGCGGGTCAGATGTTGCTGTGGTAGCCGAGGCCTCCCGGGCAGACCCTGGCTGCCTG
>gene=chr20_33861293-33861543; species=hg19
CACTGCTGAGAAAGCCAATGGCCACAGCTGCTATTTGTTGGCTGTCTTGTATACCTGATGCTTTACGCACAAGATCTCCCTTTTTGGGGAGCCTCAGAGACAGGTGACATCAAGGACCGAGACCAATGAAAGCCCTAGCCACGGTGGGAAGCCAGCCAATGAGGACGGCCTAAGCAAGCTGCTTTGCCCACTGGCTGGGCCGCTCAGGCTGTTGCTCGAGCCCTGGGGTGGTTGCCCAGGGAGTGATTGG
>gene=chr20_33861293-33861543; species=bosTau
CTCTGGTAAGAAAGCCAGGGGCTAAAGCTGCTATTTGGTGGCTCTCCTGTGTCACTGATGCTTTACACACGTGGCCTTACTCTTTGGGGAGCCTCAGAGACAGGTGACATCAGGAACCTTAGCCAATGAAAGTCCCAGCCAGGGTGAGGAGCCGGCCAAT-GGGAGAACGTAAG----TTGCTCTCC-ATC--GCTGGGCAAT-ACGGCTGCTGCAGGGAACCTGTGGTGGCTGCCAAGCCCTG------
>gene=chr20_33861293-33861543; species=calJac
CACTCATAAGAAAGCCAATGGCCACAGCCGCTATTTGTTGGCTGTTTTGTATACCTGATGCTTTACACACAAGATCTCCCTTTTT-GGGAGCCTCAGAGACAGGTGACATCAAGGACCTAGACCAATGAAAGTCCTAGCCAGGGTGGGGAGCCAGCCAATGAGGATAGCCTGAGCAAGCTGCTTTGCCCACTGGCTGGGCTGCTCAGGCTGTTGCTGGAGCCGTGGGGTGGCTGCCCAGGGAGTGATTGG
>gene=chr20_33861293-33861543; species=canFam
cactGGTAAGAAAGCCAGAAGTCTCAGCTGCTACTTGGTGGGTCTTCTGTGTACCTGATGCTT--CACACGTGTTCTCACTTTCT-GGGAGCCTCAGAGACAGGTGACATCAAGGACTTTGGCCAGTCAAAGTCCCAG----GGTGGGGAGCTGTCCAAT-AGGAGAGTCTGAGTGAGTTGCTTTGCTATCTGGCTGGGCCCTGAAGGCTGTTGCTGGGAGC---------CTGCCCAGCCCCT------
>gene=chr20_33861293-33861543; species=equCab
CACTGGTAAGAAAGCCAATGGCCACAGCTGCTATTTGGTGGCTCTCCTATGTACCTGATGCTTTCCACACATGGTCTCACTTTCTGGGGAGCCTCAGAGACAGGTGACATCAAGGACTTTAGCCAATGAAAGTCCCAGC---CAGGGGGAGCCAGCCAAT-AGGAGTGTCTGAACAAGTTGCTTTGC-ATCTGGTTGGGCCGCTGAGGCTGTTGCTGGGAGCTTGGGGTGGCTGCCCAGTGCTG------
>gene=chr20_33861293-33861543; species=gorGor
CACTGCTAAGAAAGCCAATGGCCACAGCTGCTATTTGTTGGCTGTCTTGTATACCTGATGCTTTACGCACAAGATCTCCCTTTTGGGGGAGCCTCAGAGACAGGTGACATCAAGGACCGAGACCAATGAAAGCCCTAGCCACGGTGGGAAGCCAGCCAATGAGGACGGCCTAAGCAAGCTGCTTTGCCCACTGGCTGGGCCGCTCAGGCTGTTGCTCGAGCCCTGGGGTGGTTGCCCAAGGAGTGATTGG
>gene=chr20_33861293-33861543; species=panTro
CACTGCTAAGAAAGCCAATGGCCACAGCTGCTATTTGTTGGCTGTCTTGTATACCTGATGCTTTACGCACAAGATCTCCCTTTTTGGGGAGCCTCAGAGACAGGTGACATCAAGGACCGAGACCAATGAAAGCCCTAGCCACGGTGGGAAGCCAGCCAATAAGGACGGCCTAAGCAAGCTGCTTTGCCCACTGACTGGGCCGCTCAGGCTGTTGCTCGAGCCCTGGGGTGGTTGCCCAGGGAGTGATTGG
>gene=chr20_33861293-33861543; species=papHam
CACTGATAAGAAAGCCAATGGCCACAGCTGCTATTTGTTGGCTGTCTTGTATACCTGATGCTTTACACACAAGATCTCCCTTTTTGGGGAGCCTCAGAGACAGGTGACATCAAGGACCTAGACCAATGAAAGCCCTAGCCATGGTGGGGAGCCAGCCAATGAGGACGGCCTGAGCAAGCTGCTTTGCCCGCTGGCTGAGCTGCTTAGGCTGTTGCTGGAGCCCTGGGGTGGTTGCCCAGGGAGTAATTGG
>gene=chr20_33861293-33861543; species=ponAbe
CACTGCTAAGAAAGCCAATGGCCACAGCTGCTATTTGTTGGCTGTCTTGTATACCTGATGCTTTACGCACAAGATCTCCCTTTTTGGGGAGCCTCAGAGACAGGTGACATCAAGGACCTAGACCATTGAAAGCCCTAGCCACAGTGGGAAGCCAGCCAATGAAGACGGCCTGAGCAAGCTGCTTTGCCCGCTGGCTGGGCCGCTCAGGCTGTTGCTGGAGCCTTGGGGTGGTTGCCCAAGGAGTGATTGG
>gene=chr20_33861293-33861543; species=rheMac
CACTGATAAGAAAGCCAATGGCCACAGCTGCTATTTGTTGGCTGTCTTG--TACCTGATGCTTTACACACAAGATCTCCCTTTTTGGGGAGCCTCAGAGACAGGTGACATCAAGGACCTAGACCAATGAAAGCCCTAGCCATGGTGGGGAGCCAGCCAATGAGGACGGCATGAGCAAGCTGCTTTGCCCGCTGGCTGAGCTGCTTAGGCTGTTGCTGGAGCCCTGGGGTGGTTGCCCAGGGAGTGATTGG
>gene=chr10_14879802-14880292; species=hg19
CCATGCAAGCAGTTGTCACACCGCTCACCTTCACAGTCGGCCCCTGGCCGCCCCCCGGCCTCCTGGCCCTGCGTCAGCACCGGGTGAGAGACCAAAAGCCCGGCGCAAAAGGCCACCACAGCAACTGGGCTCGCGCACCACATGCTGGGCCAGCAGCTTCAATCGCCTCCGCCACCCGCGCCCACCGCCCACCAAGCTGCCAAAGCGAGCTGAGCAGAATTCGAGGTTGGAAAGAATCTGCCAGTAGTTGCCAGGACAAATGACGCAACTGAACACAGAGTTTCCATTGGCTCTCAAGGAAGGGATAGGAAGGGGGCGGAGTGTAGGAGCCTTTTCCCGTCCCTCCCCGGTTGCGCGTGCGCACTGTGCAGTTTCCGCGGAGCGCAGAGACGCGCTGAAGCTACTCGCGGACTGCGCGTGAAGAAAGGCGGAACCTTCACGCTGATTGGCGGCGACGCGGGAGGCTGTAGCGGCCGACCGGACGCAGGGG
>gene=chr10_14879802-14880292; species=bosTau
CCATGCAAGCAGGTCTCACACCGCTCACCTTCACAGTCGGCGCCCGGGATCCCCCCGGCCTCCTGGCCCTGCGCCCGCCCCGGGTTAGAGACCCAAAGTCCGGCGCAAAAGGCCACCATTGCGGCTGCGCCGCCGCACCACATGCTGAGCCAGCAGTTTCAAACTC-TCG-CCACTTGCGA-AAG-AACAGCG---------CAGGACG-AGCACGGAGC-CTGGGATGCAATGAATCTACCCGGAG-TGCTAGGACAAATGACGCAACTCAACCGTGAGTTTCCATTGGCTCTCAGGAAAAGA---------GGGTGGGACGAAGGAGCCTTTTCGTTTCTCTCCCCGACCGCGCGTGCGCAATGTGCTGCCCCAGCGGGGC-----GACTCACAATAGCTAATCGCCGACTGCGCGACAGAAAAGGCGGGACCTTCACGCTGATTGGCGGCGACGCGGGCGGCCTCGGCAAGGGCGGAGGCGTAGTGG
>gene=chr10_14879802-14880292; species=calJac
CCATACAAGCAGGTCTCACACCGCTCACCTTCACAGTCGGCCCTCGGCTGCCCTCCGGTCTCCTGGCCCTGCACCAGAACCGGGTGAGAGACCCAAAGCCCGGCGCAAAAGGCCACCACGGCAGCTGGGCTCGCGCACCACATGCTAGACCAGCAGCTTCAATCGCCTCCACCACCGGcgcccac-----------------------------TAGAGTGCAAGATTGGAAAGAATCTGCCCTTAGTTGCCAGGATAAGTGACGTAACTGAACTGAGAGTTTCCATTGGCTCTCAAGGAAGGGGCAGGAAGGAGGCGGAGCGAAGAAGCC-TTTCCCGGCCCTCCCCCGCTGCGCGTGCGCAC-GTGCAG-TTCCCCGGAGAGCGTAGACGCGCTGAAGCTACTCGCCGACTGCGCGTGAAGAAAGGCCGAAACTTCACGCTGATTGGCGGCGAC-CCGGAGGCGGACGCGGCGGACCGGACGCAGGGG
>gene=chr10_14879802-14880292; species=canFam
TCACGCAAGCAGGGCTCACACCGCTCACCTTCACAGTCGGCCCCTGGCCTCTCCCCGGCCTCGTGGCCCAGCGCCAGCCCCGGGTTAGAGACCCAAAGCCCGGCACAAAAGGCCACCACTGCGGCCGGGCCCGTGCACCACATGCTGAGCCAGCCGCGCAGGACGCCTCG-CCACCTGCGCCCACCAACAGCGGAGCCGCTCCGGGACGCGTTGGCGGGCGAGTGTCCCGGAAAAATCTGCCGGGAGTTGCTAGGGCGAATGACGCAATTCAATCCTGAGTTCCCATTGGCCTCC--GCAGGGGGCGAG------------CGAAGAGATCCCTTCCAGGCCCTCCCG-ACCGCGCGTGCGCACCCTGCGCACCCGGCAGGGCGGGGCAGCCCAGGAAAGCTATTCGCCGACAGTCCGGGAGGAAAGGCGAAACCTTCGCGCTGATTGGTggcggcgcggggggccgcggcggTGGAC-CGACGCAGTGG
>gene=chr10_14879802-14880292; species=equCab
CCATGCAAGCAGGTCTCACACCGCTCACCTTCACAGTCGGCCCCTGGCCGCCCCCCGGCCTCCTGGCCCCGCGCTGGCACCGGGTTAAAGACCCAAAGCCCGGCGCAAAAGGCCACCATCGCGGCTGGGTTCGTGCACCACATGCTGAGCCCGCAGCCCCAAACACCTCGCCCACCTGCGTCCACCGACAGGGGGGCTGCGCGGGGACACAGGACGAGCCGCGTGGTTGGAAAAAATCTGCCGGGTGTTGCTAGCACAAATGACGCAACTCAATCCCGAGTTTCTATTGGCTCTCACGAAAGGGGCAAGAACGGGGTGGGGCGAAGGAGCCCCTTCCTGTCCCTCCCCGACTGCGCGTGCGCTCTGTGACGCTCCAGC-GGGCGGAGAGACGCACTAAAGCTATTCGCCCACTGCTCGAGGGGGAAGGCGGGACCTTCACGCTGATTGGTGGCGACGCGGAGGGCCGCGGCGACGGCCCGCACGCAG-GG
>gene=chr10_14879802-14880292; species=gorGor
CCATGCAAGCAGGTGTCACACCGCTCACCTTCACAGTCGGCCCCTGGCCGCCCCCCGGCCTCCTGGCCCTGCGTCAGCACCGGGTGAGAGACCCAAAGCCCGGTGCAAAAGGCCACCACAGCAACTGGGCTCGCGCACCACATGCTGGGCCAGCAGCTTCAATCGCCTCCGCCACCCGCGCCCACTGCCCACCAAGCTGCCGAAGCCAGCTGAGTAGAATTCGAGGTTGGAAAGAATCTGCCAGTAGTTGCCAGGACAAATGACGCAACTGAACTGAGAGTTTCCATTGGCTCTCAAGGAAGGGATAGGAAGGGGGCGGAGTGTAGGAGCCTTTTCCCGTCCCTCCCCGGTTGCGCGTGCGCACTGTGCAGTTTCCGCGGAGCGCAGAGACGCGCTGAAGCTACTCGCGGACTGCGCGTGAAGAAAGGCGGAACCTTCACGCTGATTGGCGGCGACGCGGGAGGCTGTAGCGGCCGACCGGACGCAGGGG
>gene=chr10_14879802-14880292; species=panTro
CCATGCAAGCAGGTGTCACACCGCTCACCTTCACAGTCGGCCCCTGGCCGCCCCCCGGCCTCCTGGCCCTGCGTCAGCACCGGGTGAGAGACCCAAAGCCCGGCGCAAAAGGCCACCACAGCAACTGGGCTCGCGCACCACATGCTGGGCCAGCAGCTTCAATCGCCTCCGCCACCCGCGCCCACCGCCCACCAAGCTGCCAAAGCGAGCTGAGCAGAATTCGAGGTTGGAAAGAACCTGCCAGTAGTTGCCAGGACAAATGACGCAACTGAACTGAGAGTTTCCATTGGCTCTCAAGGACGGGATAGGAAGGGGGCGGAGTGTAGGAGCCTTTTCCCGTCCCTCCCCGGATGCGCGTGCGCACTGTGCAGTTTCCGCGGAGCGCAGAGACGCGCTGAAGCTACTCGCGGACTGCGCGTGAAGAAAGGCGGAACCTTCACGCTGATTGGCGGCGACGCGGGAGGCTGTAGCGGCCGACCGGACGCAGGGG
>gene=chr10_14879802-14880292; species=papHam
CCATGCAAGCAGGTCGCACACCGCTCACCTTCACAGTCGGCCCCCGGTCGCCCCCCAGCCTCCTGGCCCTGCGCCAGCACCGGGTGAGAGACCCAAAGCCCGGCGCAAAAGGCCACCACGGCAACTGGGCTCGCGCACCACATGCTGGGCCAGCAGCTTCAATCGCCTCCGCCACCCGCACCCACCGCCCACCGAGTTGCCGAAGCGAGCTGAGTAGAGTGCGAGGTTGGAAAGAATCTGCCGGTAGTTGCCAGGACAAATGACGCAACTGAACTGAGAGTTTCCATTGGCTCTCACGGAA--GACAGGAAGGGGGCGGAGCGTAGAAGCCTTTTCCCGTCCCTCCCTGGTTGCGCGTGCGCACTATGCAG-TTCCGCAGAGCGCAGAGACGCGCTGAAGCTACTCGCGTACTGCGCGTGAAGAAAGGCAGAACCTTCACGCTGATTGGCGGCGACGCGGGAGGCTGTCGCGGCGGACCGGACGCAGGGG
>gene=chr10_14879802-14880292; species=ponAbe
CCATGCAAGCAGGTGTCACACCGCTCACCTTCACAGTcggcccccggccgccccccggccTCCTGGCCCTGCGTCAGCACCGGGTGAGAGACCCAAAGCCCGGCGCAAAACGCCACCACAGCAACTGGGCTCGCGCACCACATGCTGGACCAGCAGCTTCAATCGCCTCTGCCACCCGCGCCCACCGCCTACCAAGCTGCCGAAGCGAGCTGAGTAGAATTCCAGGTTGGAAAGAATCTGCCAGTAGTTGCCAGGACAAATGACGCAACTGAACTGAGAGTTTCCATTGGCTCTCAAGGAAGGGACAGGAAGGGGGCGGAGTGTAGGAGCCTTTTCCCGTCCCTCCCCGGTTGCGCGTGCGCACTGTGCAG-TTCCGCGGGGCGCAGAGACGCGCTGAAACTGCTCGCGGACTGCGCGTGAAGTAAGGCGGCACCTTCACGCTGATTGGCGGCGACGCGGGAGGCTGTCGCGGCCGACCGGACGCAGGGG
>gene=chr10_14879802-14880292; species=rheMac
CCATGCAAGCAGGTCGCACACCGCTCACCTTCACAGTCGGCCCCCGGTCGCCCCCCAGCCTCCTGGCCCTGCGCCAGCACCGGGTGAGAGACCCAAAGCCCGGCGCAAAAGGCCACCACGGCAACTGGGCTCGCGCACCACATGCTGGGCCAGCAGCTTCAATCGCCTCCGCCACCCGCAACCACCGCCCACCGAGGTGCCGAAGCGAGCTGACTAGCGTGCGAGGTTGGAAAGAATCTGCCGGTAGTTGCCAGGACAAATGACGCAACTGAACTGAGAGTTTCCATTGGCTCTCACGGAAGGGACAGGAAGGGGGCGGAGCGTAGAAGCCTTTTCCCGTCCCTCCCTGGTTGCGCGTGCGCACTATGCAG-TTCCGCAGAGCGCAGAGACGCGCTAAAGCTACTCGCGTACTGCGCGTGAAGAAAGGCAGAACCTTCACGCTGATTGGCGGCGACGCGGGAGGCTGTCGCGGCGGCCCGGACGCAGGGG
>gene=chr10_22292600-22292812; species=hg19
CTCGCCCCCAGGCCTACACACAGCTGTAGAGGCAGCGCCCGGCGCCTGGGCTGCACAGTGGGTGAGGCTTCCCTTCGCCTCAGCCTATCCCAGGCCTCGCTTCCGGTGACATCATGTCTCCTAGCAACCGCGGGAAGGGGGCGTGGCCGGAAGCCTGGACGCCTGGCGCCCCAGATCTGGGCCTGGGTGAAATGCCTCTCAATCACTGGCGC
>gene=chr10_22292600-22292812; species=bosTau
CTCACCCCCAGGCCTACCAACAGCTGGCGAGCCAGAGCCGGGCGCTTAGGTAGCGCGGGGGGAGAGGCTTCCCC-CGCCTCAGCCTATCCCAGGCCTCGCTTCCGGTGACATCACGTCTCCTAGCAACCGCGGGAGAGGAGCGGGGCCGGAAGTAGGGTAGCCGG-AGCCCCAGACCTGGGCCTCAGCAAACTGCTTCTCAGTCACTGACTT
>gene=chr10_22292600-22292812; species=calJac
CTCGCCCCTAGGCCTACACTCAGCTGGAGAGCCAGCGCCCGGTGCTGGGGCTGCACAGGGGGAGAGGCTTCCCTTCGCGTCAGCCTATCCCAGGCCTCTCTTCCGGTGACATCACGTCTCCTAGCAACCGCGGGAAGGGGGCGTGGCCGGAAGTCGGGACGCCGAACGCCCCAAATCTGGGTCGGGGGGAAATTCCTCTCAGTAGGTCGCGC
>gene=chr10_22292600-22292812; species=canFam
CTCACCCCCAGGCCTACAAACAGCTGCACGCCCGGCCCCCGCCCCTAAGTTTCCAAAGGGGAAGCGGTTTCCTTTCCCTTCACCTTATCCCATTCCCCGTTTCGGGTAACATCACTTCTCTTACCAACCGCGGGCCCTTGGCGGGCCCGAAATTAGGAAATTCGGCCGCCCGAAATCCGGCCTTTTAAAAAA--------------------
>gene=chr10_22292600-22292812; species=equCab
---------------acgaaaAGCTGGAGAGCCAGCGCCGGGCGCCGAGGTTGCAGAGG-GGAGCGGCTTCCCCTCGCCTCAGCCTATCCCCGGCCTCGCTTCCGGTGACATCACGTCTCCTAGCAACCGCGGGTGAGGGGCGGGGCCGGAAGTGGGGAAGCCGGGCA-CCGAGATCTGGGCCTCCCAGAAATGCCTGTCGGTTGCTGCTGG
>gene=chr10_22292600-22292812; species=gorGor
--------------------------------------------------------------------------------------------------------------------------------------------------------------------------------------------------------------------
>gene=chr10_22292600-22292812; species=panTro
CTCGCCCCCAGGCCTACACACAGCTGGAGAGCCAGCGCCCGGCGCCTGGGCTGCACAGTGGGTGAGGCTTCCCTTCGCCTCAGCCTATCCCAGGCCTCGCTTCCGGTGACATCATGTCTCCTAGCAACCGCGGGAAGGGGGCGTGGCCGGAAGCCTGGACGCCTGGCGCCCCAGATCTGGGCCTGGGTGAAATGCCTTTCAATCACTCGCGC
>gene=chr10_22292600-22292812; species=papHam
CTGGCCCCCAGGCCTACACACAGCTGGAGAGCCAGCGCCCGGCGCCTGGGCTGCACAGGGGGAGAGGCTTCCCTTTGCCTCAGCCTATCCCAGGCCTCGCTTCCGGTGACATCACGTCTCCTAGCAACCGCGGGAAGGGGGCGTGGCCGGAAGCCTGGACGCCTGGCGCCCC-GATCTGGGCCTAGGTGAAATGCCTTTCAATCGGTTGGGC
>gene=chr10_22292600-22292812; species=ponAbe
CTCGCCCCCAGGCCTACACACAGCTGGAGAGCCAGCGCCCGGCGCCTGGGCTGCACAGGGGGTGAGGCTTCCCTTCGCCTCAGCCTATCCCAGGCTTCGCTTCCGGTGACATCATGTCTCCTAGCAACCGCGGGAAGGGGGCGTGGCCGGAAGCCTGGACGCCTGGCGCCCCAGATATGGGCCTGGGTGAAATGCCTCTCAATCGGTCGCCC
>gene=chr10_22292600-22292812; species=rheMac
CTGGCCCCCAGGCCTACACACAGCTGGAGAGCCAGCGCCCGGCGCCTGGGCTGCACAGGGGGAGAGGCTTCCCTTTGCCTCAGCCTATCCCAGGCCTCGCTTCCGGTGACATCACGTCTCCTAGCAACCGCGGGAAGGGGGCGTGGCCGGAAGCCTGGACGCCTGGCGCCCC-GATCTGGGCCTAGGTGAAATGCCTTTCAATCGGTTGGGC
>gene=chr10_31074171-31074551; species=hg19
GGGTGGGTGAGTGGGGGCCCCGAGCCCAGTACCCTCTCCTCCCTCCCCCGACAACCCGCCAGGCATCTTCCCAGGGCCGCCCGGCCTCCGCAGCTGCTCCTGGGCCGGACTCCCGAGCACGCACTTGTGCGCGGGGACACGGGGTCCCAGGGCGCGGGGACCAGTCAGGCGAGGAGAATTAGCTGCGTCATTTGTCGCCATCCTAGCAACTCGAGCTTACTTCTCCCGATAGCTCCCTCCTGGCCGCTGCTCCCAGGGGCCGAATGTGGGAAAGGGATGCTAATTCCAAGTGAGAGTTCATGCTTGGGGTTTCAGGCAGCCTTGCAGATGGGCGGCCCTgggacctaggttatagccccaagccaatggactgtgggggc
>gene=chr10_31074171-31074551; species=bosTau
GGGTGCGCGGGTAGGGG------------------------TGGGTGGGGA---------GG---CCCCCGCC--CAGGCCCGGCCTCTTCAGCTGCTCCCGCGCCGG----CCGAGTGCGCACGTGTGCTCGGGAGCGC-GCGTCTTCGGGCGCGGGGACC-TGAGGGGCCCGGGAATTAGCCGCGTCATTTGTCGCCAGCCTAGCAACACGTGCTGATTTATCCCGATGGCTCCCGCCTGGCC-CTGCGCCCCGGGCCC-CAAGTGTGAAAGGGATGCTCATTCTAAA-GGAGTTTCAGGTTCCGGC---CA-----------------------------CAAGGCTTCTAGCCCCAAGGCGGCTGCCGGTGGGA--
>gene=chr10_31074171-31074551; species=calJac
GGGTGGGTGAGTGGGGACACCGAGCCCAGTACCGTCTCCTCCCTCCCCTCACAACCCGCCAGGCATCTTCCCAGGGCCGCCCGGCCTCTGCAGCTGCTCCTGGGCCGGGCCCCCGAGCGCGCACTTGTGCGCGGGGACACCGGGTCCCAGGGCGTTGGGACCAGCCGGGCGAGGAGAATTAGCCGCGCCATTTGTCACCAGCCTAGCAACTCAAGCTTACTTCTCCCGATAGCTCCCTCCCGGCCACTGCTCCCTGGAA-CGAATGTGGGAAAGGGATGCTGATTCCAAGTGAAAGTCCAGGCTTGGGGTTTTAGGCAGCCTTGCAGCAGGGAGGCCCCaggacgtgggttctagccccaagccaatgggctgtgggg--
>gene=chr10_31074171-31074551; species=canFam
gggtgagcggggcggggcgcggggccc-------------cccgcct------------------ccctcccc-ggccgcgcggccTCTGCAGCTGCTCCCGGGCCCG----CCGGGTGCGCACGTGTgcgcgggggcgcggtgtctaggggctcgggggac-gggggagggggggAGCGAGCCGCGTCACTTGTCGCCGGCCTAGCAACACGTGCTTGCTTACTTGTCTGGC-T-AGCTCGCCGCCTGC---CAGCGCCCAGTGCCTGG-AAGGGATGCTCTCTCTAAAA-GGGTTTCAGGTTTGGGGTTTGACTTGACCTTGCCGCTTGCAGGCC--TGGGCCGAGATGCTAGCCCCAGCTCGGCTGCCTGTGGGG--
>gene=chr10_31074171-31074551; species=equCab
-------tgggcgggggcgctgg---c-------------cccatcc------------------cccg-ccc-gggcgcccggcctccgcagctgctcccgcggcc-----ccgggcgcgcACATGTGCGCAGGAGCGCGGCGACCCCGGGCGCGGGGACC-GGGGGACGAGGGGAATTAGCCGCGTCATTTGTCGCCAGCCTAGCAACACGTGCTTGCTTATTCTGATACC-TCCGCCCGGCCCCTGCGTTCTGCGGCCGCAGGTGGGAAAAGGGTGCTCCTTCTAAGGGGGATTTCAAGTTTGGGGTTTTACTGGGCCTTGCCGctgggaggct--ggggccagggttct-ggccccgaccggctgctggtggga--
>gene=chr10_31074171-31074551; species=gorGor
GGGTGGGTGAGTGGGGGCACCGAGCCCAGTACCCTCTCCTCCCTCCCCCGACAACCCGCCAGGCATCTTCCCAGGGCCGCCCGGCCTCCGCAGCTGCTCCTGGGCCGGACTCCCGAGCACGCACTTGTGCGCGGGGACACGGGGTCCCAG-GCGCGGGGACCAGCCAGGCGAGGAGAATTAGCCGCGTCATTTGTCGCCATCCTAGCAACTCGAGCTTACTTCTCCCGATAGCTCCCTCCTGGCCGCTGCTCCCTGGGGCCGAATGTGGGAAAGGGATGCTAATTCCAAGTGACAGTTCATGCTTGGGGTTTCAGGCAGCCTTGcagatgggcggccctgggacctaggttctagccccaagccaatggactgtgggggc
>gene=chr10_31074171-31074551; species=panTro
GGGTGGGTGAGTGGGGGCACCGAGCCCAGTACCCTCTCCTCCCTCCCCCGACAACCCGCCAGGCATCTTCCCAGGGCCGCCCGGCCTCCGCAGCTGCTCCTGGGCCGGACTCCCGAGCACGCACTTGTGCGCGGGGACACGGGGTCCCAGGGCGCGGGGACCAGCCAGGCGAGGAGAATTAGCCGCGTCATTTGTCGCCATCCTAGCAACTCGAGCTTACTTCTCCCGATAGCTCCCTCCTGGCCGCTGCTCCCAGGGGCCGAATGTGGGAAAGGGATGCTAATTCCAAGTGAGAGTTCATGCTTGGGGTTTCAGGCAGCCTTGCAGATGGGCGGCCCTgggacctaggttctagccccaagccaatggactgtgggggc
>gene=chr10_31074171-31074551; species=papHam
GGGTGGGTGAGTGGGGGCACCGAGCCCAGTACCCTCTCCTCCCTCCCCCCACAACCCGCCAGGCATCTTCCCAGGGCCGCCCGGCCTCCGCAGCTGCTCCCGGGCCGGGCTCCTGAGCGCGCACTTGTGCGCGGGGACACGGGGTCCCAGGGCGCAGGGACCAGCCAGGCGAGGAGAATTAGCCGCGTCATTTGTCGCCAGCCTAGCAACTCGAGCTTACTTCTCCCAATAAGTCCCGCCTGGCCGCTGCTCCCTGGGGCCAAATGTGGGAAAGGGATGCTAATTCCAAGTGAGAGTTCAGGCTTGGGGTTTTAGGCAGCCTTGCAGctgggaggccccgggacctgggttctagccctaagccaatggactgtgggg--
>gene=chr10_31074171-31074551; species=ponAbe
GGGTGGGTGAGTGGGGGCACCGAGCCCAGTACCCTCTCCTCCCTCCCCCGACAACCCGCCAGGCATCTTCCCAGGGCCGCCCGGCCTCCGCAGCTGCTCCTGGGCCGGGCCCCCGAGCGCGCACTTGTGCGCGGGGACACGGGGTCCCAGGGCGCGGGGACCAGCCGGGCGAGGAGAATTAGCCGCATCATTTGTCGCCAGCCTAGCAACTCGAGCTTACTTCTCCCGATAGCTCCCGCCTGGCCGCTGCTCCCTGGGGCCGAATGTGGGAAAGGGATGCTAATTCCAAGTGAGAGTTCATGCTTGGGGTTTCACGCAGCCTTGCAGCTGGGCGGCCCCgggacctaggttctagccccaacccaatcgactgtgggg--
>gene=chr10_31074171-31074551; species=rheMac
GGGTGGGTGAGTGGGGGCACCGAGCCCAGTACCCTCTCCTCCCTCCCCCCACAACCCGCCAGGCATCTTCCCAGGGCCGCCCGGCCTCCGCAGCTGCTCCCGGGCCGGGCTCCTGAGCGCGCACTTGTGCGCGGGGACACGGGGTCCCAGGGCGCAGAGACCAGCCAGGCGAGGAGAATTAGCCGCGTCATTTGTCGCCAGCCTAGCAACTCGAGCTTACTTCTCCCAATAGCTCCCGCCTGGCCGCTGCTCCCTGGGGCCAAATGTGGGAAAGGGATGCTAATTCCAAGTGAGAGTTCAGGCTTGGGGTTTTAGGCAGCCTTGCAGctgggaggccccgggacctgggttctagccctaagccaatggactgtgggg--
>gene=chr10_34148625-34148788; species=hg19
TTTCATTCTTTCCTTTCCTTGATTTTTTTCCCCTTTTATCTGATTCTCTCATTTTTTTTCCCCTTCCATCCTAGAGTCACCAGTTGCTGGGTAGTTTATTCCTAAGTCAGCTGCTCTGTTGGCCTACCCAAGAGCATCCCGAATGTCTTCCTGGTGGTTGGAA
>gene=chr10_34148625-34148788; species=bosTau
TTAGATTCTTTTCGATCTTGCCTCTCCTTTTCTCTTT-----------GTCCATTGTTCTCTGTCATTTTC-AGAGTCACCAGTTGGTGGTTGGTttagtcctaagttatctgctcttgtgacccccataggattttccaggcccttctccagATTGTTGGGA
>gene=chr10_34148625-34148788; species=calJac
ATTCGTTCTTTCCTTTCCTT-ATTTTCCCCCCATTTTATCTGTCTCTCTCTCTTTTTTCCCCCATCCATCCTGCAGTCACCAGTTGCTGGGTAGTTTATTCTTCAGTCAGATGCTCTGCAGGCCTACCCAAGAGCACGCAAAATGCCTTCCTGATGGTTGAAA
>gene=chr10_34148625-34148788; species=canFam
CCGAGTTCTTGCCATTCTtctctctccttttctttct-----------ctctctcgctctctctttctcCTTAGAGTCATCGGCGG---GATGGCTATTCCTTGAGACACCTGCTCTGCTGCCCTACTCAGGAGCATTCAGGATCTCCTCCTGGATTTTGGAA
>gene=chr10_34148625-34148788; species=equCab
TTGGGttcttttcattcttttctcacctgttctttt------------gtctcttgctctttttttccccctGGAGTCACCAGTTGCT-GGTGGTTATTCCTTAATTCATCTGCTTTACAGACCTACACAAGAGCATCCAGAATCTCATCCTGATTATTGGAA
>gene=chr10_34148625-34148788; species=gorGor
-------------------------------------------------------------------------------------------------------------------------------------------------------------------
>gene=chr10_34148625-34148788; species=panTro
TTTCATTCTTTCCTTTCCTTGATTTTTTTCCCCTTTTATCTGACTCTCTCATTTTTTTTCCCCTTCCATCCTAGAGTCACCAGTTGCTGGGTAGTTTATTCCTAAGTCAGCTGCTCTGTTGGCCTACCCAAGAGCATCCCGAATGTCTTCCTGGTGGTTGGAA
>gene=chr10_34148625-34148788; species=papHam
TTTCATTCTTTCCTTTCCTTGATTTTTTCCCCCTTTTATCCAGCTCTCTCATTTTTTTCCCCCTTCCATCCTAGAGTCACCAGTTACTGGGTAGTTTATTCCTAAGC-AGCTGCTCTGTTGACCTACCCAAGAGCATCCCGAATGTCTTCCTGA----TGGAA
>gene=chr10_34148625-34148788; species=ponAbe
TTTCATTCTCTCCTTTCCTTGATTTTTTTCCCTTTTTATCTGACTCTCTCATTTTTTTTCCCCTTCCATCCTAGAGTCACCAGTTGCTGGGTAGTTTATTCCTAAGT---CTGCTCTGTTGGCCTACCCAAGAGCATCCCGAATGTCTTCCTGACGGTTGGAA
>gene=chr10_34148625-34148788; species=rheMac
TTTCATTCTTTCCTTTCCTTGATTTTTTCCCCCTTTTATCCAGCTCTCTCATTTTTTTCCCCCTTCCATCCTAGAGTCACCAGTTACTGGGTAGTTTATTCCTAAGC-AGCTGCTCTGTTGACCTACCCAAGAGCATCCCGAATGTCTTCCTGATGGTTGGAA
>gene=chr10_46168187-46168445; species=hg19
CGAGCAACTTCACGGAAGGCACTGGCCGACAACGCTCCGCTGCCGCCGCGCCCCGCCCCTTTGTGACACCACCTACCAATCGCTGGACGGCGCTTTCGCTGCCCTCCAATCAGCGCGGGCGGGGGCAGGCCTGGCCCCCGGACGTGGGCGGTTGCCGGGGCGCCAGGGCCCTGGGGCCTTCTTGGCATTCGCTGGAGGTTGTGAGTTACGAGGCCCGGATGTTGATCTTTTATTACTAGCAACACTGGACCCCTGACT
>gene=chr10_46168187-46168445; species=bosTau
CGAGCGACGCTGCTGCAGGCACCGACGAGCAACGCTCCGCCGCCGCCGCACCCCGCCCCTTTGTGACACCGCGTACCAATCGCTCGCCAACGCTCGCGTCGCCCTCCAATCAGTGGGGTCGGGGGCGGGCCTGA-CCGCGGATGCCGGCGGTTGCTCGGAAGCC--------CAGGCTGCCTTCGCGTTCGGTGGTGGTTGTCGGTTAGGAAGCCCGGATGTT----CTTTATTACTA---ACAGTGGCCGCCTGACG
>gene=chr10_46168187-46168445; species=calJac
CGAGCTACTCCACGGCCTGCACTGACCGACAACGCTccgcggccgccgcgccccgccccTTTGTTACACCGCCTACCAATCGCTCGACGGCGCTCTCGCCGCCCTCCAATCAGCGCGGGC-AGGGAGGGCCTGG-CCGCGGACGCGGGCGGTTGCCGGGGCTCC--------GAGGCCTTCTTTGTGTTCCCTGGAGGTTGTCGGTTACGAGGCCCGGATGTTGACCTTTTATTACTAGCCACACTGGACAACTGACT
>gene=chr10_46168187-46168445; species=canFam
CGGGCAACGCCGAGGCCGGCACCGACGAGCAAGGCTc--cggccgccgcgccccgccccTTTGTGACGCCGCGTACCAATCGCTCGCCGGCGCTCACGTCGCCGTCCAATCAGCGGGGGCGGGCGGGG-------CC--GGCCGCC-GGAGCTGCCCGAAATTC--------GGGGC-------------------GGGTGGCAGTTAGCAGGCCCGGATGTCGGCCCTTTCTGACTG-----ACTAGGCTCCTTCCT
>gene=chr10_46168187-46168445; species=equCab
CGAGCAACGCCTCAGCCCGCACACACTAGCCACGCTccgcggccgccgccccccgccccTTTGTGACA----------------------------------------------gggggcgggggggg-----------ggccgcc--cACCAACACGAAGTCC--------GGGGCGTTCCTTTAGCTTGTCGGGGGGTGTTAATTACAGAGGCCGGAT-TTGACCTTTTTTTTCTA-----ACAA----------C
>gene=chr10_46168187-46168445; species=gorGor
CGAGCGACTTCACGGAAGGCACTGGCCGACAACGCTCCGCTGCCGCCGCGCCCCGCCCCTTTGTGACACCACCTACCAATCGCTGGACGGCGCTTTCGCTGCCCTCCAATAAgcgcgggcgggggcgggcctgg-ccccggACGTCGGCGGTTGCCGGGGCGCCAGGGCCCTGGGGCCTTCTTGGCATTCGCTGGAGGTTGTGAGTTACGAGGCCCGGATGTTGATCTTTTATTACTAGCAACACTGGACCCCTGACT
>gene=chr10_46168187-46168445; species=panTro
CGAGCGACTTCACCGAAGGCACTGGCCCACAACGCTCCGCTGCCGCCGCGCCCCGCCCCTTTGTGACACCACCTACCAATCGCTGGACGGCGCTTTCGCTGCCCTCCAATCAgcgcgggcgggggcgggcctgg-ccccggACGTGGGCGGTTGCCGGGGTGCCAGGGCCCTGGGGCCTTCTTGGCATTCGCTGGAGGTTGTGAGTTACGAGGCCCGGATGTTGATCTTTTATTACTAGCAACACTGGACCCCTGACT
>gene=chr10_46168187-46168445; species=papHam
CGAGCGACTCCACGTAAGGCACTGACCGACAACGCTCCGCGACTGCCGCGCCCCGCCCCTTTGTGACACTACCTACCAATCGCTGGACG--------------------------------------------------GGACGTGGGCCGTTGCAGAGGCGCCAGGGCGCTGGGGCCTTCTTGGCATTCCCTGGAGGTTGTGGGTTACAAGGCCCGGATGTTGATCTTTTATTCCTAGCAACACCGCACCCCTGACT
>gene=chr10_46168187-46168445; species=ponAbe
CGAGCGACTTCACGGAAGGCACTGGCCGACAACACTCCGCTGCCGCCGCGCCCCGCCCCTTTGTGACATCACCTACCAATCGCTGGACGGCGCTTTCGCTGCCCTCCAATCAGCGCGGACGGGGGCGGGCCTGG-CCCCGGACGGGGGCGGTTGCCGGGGCGCCAGGGCCCTGGGGCCTTCTTGGCATTCCCTGGAAGTTGTGGGTTACGAGGCCCGGTTGTTGATCTTTTATTACTAGCAACACTGGACCCCTGACT
>gene=chr10_46168187-46168445; species=rheMac
CGAGCGACTCCACGTAAGGCACTGACCGACAACGCTCCGCGACCGCCGCGCCCCGCCCCTTTGTGACACTACCTACCAATCGCTGGACGGCGCTCTCGCTACCCTCCAATCAGCGCTGGC-GGGGCGGGCCTGG-ACCCGGACGTGGGCCGTTGCAGGGGCGCCAGGGCGCTAGGGCCTTGTTGGCATTCCCTGGAGGTTGTGGGTTACAAGGCCCGGATGTTGATCTTTTATTCCTAGCAACACCGCACCCCTGACT
>gene=chr10_57390791-57391119; species=hg19
AATCGGTTTCCACTCAAAAGGATGCGGAAAGGACCTCATCCTCTGCTGTCCCTTTCGATTGGCCCGGGACTGGGCGAAGCCGGGAGCTGCAGGGAGGGGAGCCCCGGCACCCCAGCCTCTGCCCAACCTCCCCCAGCACGGCGGCCCTCGGCCCTCGTCACCAATTCCTAGGCAGAAAAGCGCGCGGCCGGAGCGCGCAAGTCTTGGCGTCCGGAAACAAGTGTTTTCCGCTCAGTCATGGCGGCTTCGCCAGTCGAACAGAGCGAAAGGGCTCTGGGCGACCCTGCGACTTCCACCAGACCGCGAGCCCGGAGCACCGGCGGAGGGT
>gene=chr10_57390791-57391119; species=bosTau
CGATGTCTCTGATTCGAAAGGACACAGAAAAGGCCTCACTCTCTGTTGTCCCCTCCAAC--GCCTGCGCCCAGGCGATGCCCGGAGCTACCGGAATTGAG-CCCCTGCGCAACAACCTCTGCGCGCT--GTGCC--AGCGGGC-------CACGGTGTC--------CGGGACACACAAGCACGCAGCCTCAGCGCTGTAGTCTAGGCGTCCAGAAGCAAATGCCT-------------GACAGCTTTTCCCACGAACTGGGT-GAGCGGGCTCCAAGAGACCTT--TTCTTCCACAAGAGCTTCCGAT-------------GAGAGC
>gene=chr10_57390791-57391119; species=calJac
AATCGGTTCCCACTCAAAACGTTGCGGAAAGGACCTTGCCCTCTGCCGTCCCTTTCGATTGGCCCGGGACTGGACGAAGCCCGGAGCAGCACGGAGTGTAGCCCCGGCGCCCCAGCCTCTGCGCACCCTCCCCCAGCTCGGCGGCCCTCGGTCCTCGTCACCAAGTCCTAGGTAGAAAAGCGCGCAGCCGGAGCGCACAGGTCTCGGCGTCCTGAAACAACTGTTTTCCGCTCAGTCATGGCGGCTTCCCCAATGGAACGGAGTGAAAGGGCGCTGGGCGACCCCGCGACTTCCACCAGACCGGGAGCCGGGAGCACCGGCAGAGGGA
>gene=chr10_57390791-57391119; species=canFam
---------------------------------------------------------------------------------------------------------------------------------------------------------------------------------------------------------------------------------------------------------------------------------------------------------------------C--------CCGGGAGGGG
>gene=chr10_57390791-57391119; species=equCab
CGATGGCTCCGACTCGCAGCCACGCAGAAAAGGCCTCTCCCTTGGCAGTCCCCTCCGACGGGCCCCGATCCAGGAGACGCTCGCAGATGCCGGGAGGGGA-GCCTGGCGCCCGCGCCTCTGCGTGCCCTGTGCC--CGCAGCA-------GGCATCGTCACCATCTCCCGGGCAGACGAGCGCGCGCCCTGTGCGCTCTCGTCGCGCCGCCCGGGAGCAATTGTTG-------------GACAGTTCCTCCCGCGGACTGAGT-GCACCGGCGCGGGGCAACCTG--GTCTCCGCAAGGAGCGCGAGCCC--------AGCGGAGGGC
>gene=chr10_57390791-57391119; species=gorGor
-----------------------------------------------------------------------------------------------------CCCCGGCACCCCAGCCTCTGCGCAACCTCCCCCAGCACGGCGGCCCTCGGCCCTCGTCACCAATTCCTAGGCAGAAAAGCGCGCGGCCGGAGCGCGCAAGTCTTGGCGTCCGGAAACAAGTGTTTTCCGCTCAGTCATGGCGCCTTCGCCAGTCGAACAGAGCGAAAGGGCTCTGGGCGACCCTGCGACTTCCACCAGACCGCGAGCCCGGAGCACCGGCGGAGGGT
>gene=chr10_57390791-57391119; species=panTro
AATCGGTTTCCACTCAAAAGGATGCGGAAAGGACCTCGTCCTCTGCTGTCCCTTTCGATTGGCCCGGGACTGGGCGAAGCCGGGAGCTGCAGGGAGGGGAGCCCCGGCACCCCAGCCTCTGCGCAACCTCCCCCAGCACGGCGGCCCTCGGCCCTCGTCACCAATTCCTAGGCAGAAAAGCGCGCGGCCGGAGCGCGCAAGTCTTGGCGTCCGGAAACAAGTGTTTTCCGCTCAGTCATGGCGGCTTCGCCAGTCGAACAGAGCGAAAGGGCTCTGGGCGACCCTGCGACTTCCACCAGACCGCGAGCCCGGAGCACCGGCGGAGGGT
>gene=chr10_57390791-57391119; species=papHam
AATCGGTTTCCACTGAAACGGATGGGAAAAGGATCTCGCCCTCTGCTGTCCCTTTCGACTGGCCCGGGACTGCGCGAAGCCTAGAGCTGCAGGGAGGGGAACCCCGGCACCCCAGCCTCTGAGCACCCTCCCCCAGCACGGCAGCCCTCGGCCCTCGTCACCAATTCCTAGGTAGAAAAGCGCGCGGCCGGAGCGCGCAAGTCTTGGCGTCCGGAAACTAATGTTTTCCGCTCAGTCATGGCGGCTTCCCCAGTGGAACACAGCGAAAGGGCTGAGGGCGACCGTGCGACTTCCTCCAGACCGCGAGCCCGGAGCACTGGCGGAGGGC
>gene=chr10_57390791-57391119; species=ponAbe
AATCGGTTTCCACTCAAAAGGATGCGGAAAGGACCTCGCCCTCTGCTGTCCCTTTCGATTGGCCCGGGACTGGGCGAAGCTGGGAGCTGCAGGGAGGGGAGCCCCGGCACCCCAGCCTCTGCGCAACCTCCCCCAGCACGGCGGCCCTCGGCCCTCGTCACCAATTCCTAGGCAGAAAAGCGCGCGGCCGGAGCGCGCAAGTCTTGGCGTCCGGAAACAAGTGTTTTCCGCTCAGTCATGGCGGCTTC--------------CCGAAAGGGCTCTGGGCGACCCTGCGACTTCCACCAGACCGCGAGCCCGGAGCACCGGCGGAGGGT
>gene=chr10_57390791-57391119; species=rheMac
AATCGGTTTCCACTGAAAGGGATGGGAAAAGGATCTCGCCCTCTGCTGTCCCTTTCGACTGGCCCGGGACTGCGCGAAGCCTGGAGCTGCAGGGAGGGGAACCCCGGCACCCCAGCCTCTGAGCACCCTCCCCCAGCACGGCAGCCCTCGGCCCTCGTCACCAATTCCTAGGTAGAAAAGCGCGCGGCCGGAGCGCGCAAGTCTTGGCGTCCGGAAACTAACGTTTTCCGCCCAGTCATGGCGGCTTCCCCAGTGGAACACAGCGAAAGGGCTGAGGGCGACCGTGCGACTTCCTCCAGACCGCGAGCCCGGAGCACTGGCGGAGGGC
>gene=chr10_62895968-62896179; species=hg19
AATGATGACAATTTCCATTTACACATTGCATTTCATCTGGAAGGCACTCTCTCTCACACACTACATCACTGTCTTCCACCTTCAGCATGGCAACAGGAAATGCCAACTGCATTATCACAGTCATTGGTCAGTGAGGAGAAGAGAACCCCCAAAGCAAACACCGCATCAGAGGCTGGAAGAAAGGCAGGAAGGCCAAAAGTGCAGTCAACAC
>gene=chr10_62895968-62896179; species=bosTau
AATAATGACAATTTCCATTTACACATGGCATTTCATCTGGAAGGCTTTCTCTCTCTCACACGGCATCACTCTCTGCCGCCTTCTGCATGGCAACAGAAAACACGAACTGCATCA---CAGTCATTGGTCGGTGGGGAGAAAAGAAGCCTCAGAGTGAACACCGAAAACAAGGCTGAAAGAAAGGCAGGAGGAGCAGAAGGAAATTGAGTAT
>gene=chr10_62895968-62896179; species=calJac
AACGATGACAATTCCCATTTACACATTTCATTTCATCTGGAAGGCACTCTCTCTCACACACAACATCAATGTCTTCCACCTTCCGCATGGCCATGGGAAATGCAAACTGCATTATCACAGTCATC-GTCAGTGAGGAGAAGTGAACCCCAAAG--AAACGCTGCACCAGTGGCTGAAAGAAAGGCAGGAAGGCGGAAAGTGCCATCAATAC
>gene=chr10_62895968-62896179; species=canFam
AATGATGACAATTTCCATTTACACATTGCATTTCATCTGGAAGtctctctctctctcacacGATATCACTGTCTGCCACTTTCTGCATGGCAACAGAAAATGCAAACTGCATCATCACAATCATTGGTCAGTGAGGAGAAGAGAAGCCCCAAAGCAAATACTGAAAAGGAGGCTGAAAGAAAGGCAGGATGGGCAGAAGGAAACTCAACAC
>gene=chr10_62895968-62896179; species=equCab
AATGATGACAATTTCCATTTACACATTGCATTTCATCCGAAAGGCACACGTTCTCTcacacGACATCACTGTCTGCCGCCTTCTGCATGGCAACAGAAAATACAAGCTGCATCATCACAGCCACTGGTCAGTGAGAAGAACAGAGGCCCCAAAGCAAACACTGGGAAAGAGGCTGAAAGAAAGGCAGGAGGGGCAGAAGGAAGCTCAACAT
>gene=chr10_62895968-62896179; species=gorGor
GATGATGACAATTTCCATTTACACATTGCATTTCATCTAGAAGGCACTCTCTCTCACACACCACATCACTGTCTTCCACCTT---------------------------------------------------------------------------------------------------------------------------------
>gene=chr10_62895968-62896179; species=panTro
AATGGTGACAATTTCCATTTACACATTGCATTTCATCTGGAAGGCACTCTCTCTCACACACTACATCACTGTCTTCCACCTTCAGCATGGCAACAGGAAATGCCATCTGCATTATCACAGTCATTGGTCAGTGAGGAGAAGAGAACCCCCAAAGCAAACACCGCATCAGAGGCTGGAAGAAAGGCAGGAAGGCCAAAAGTGCAGTCAACAC
>gene=chr10_62895968-62896179; species=papHam
AATGATGACAATTTCCATTTACACATTGCATTTCATCTGGAAGGCACTCTCTGTCACACACTACATCACTGTCTTCCACCTTCAGCACGGCAACAGGAAATGCAAACTGCATTATCACAGTCATTGGTCAGTGAGGAGAAGGGAACCCTCAAACCAAACACTGCGCCAGAGGCTGGAAGAAAGGCAGGAAGGCCAAAAGGGCAGTCAACAC
>gene=chr10_62895968-62896179; species=ponAbe
AATGATGACAATTTCCATTTACACATTGCATTTCATCTGGAAGGCACTCTCTCTCACACACTACATCACTGTCTTCCACCTTCAGCATGGCAACAGGAGATGCAAACTGTATTATCACAGTCATTGGTCAGTGAGGAGAAGAGAACCACCAAAGCAAACACTGCATCAGAGGCTGGAATAAAGGCAGGAAGGCCAAAAGTGCAGTCAAGAC
>gene=chr10_62895968-62896179; species=rheMac
AATGATGACAATTTCCATTTACACATTGCATTTCATCTGGAAGGCACTCTCTGTCACACACTACATCACTGACTTCCACCTTCGGCACAGCAACAGGAAATGCAAACTGCATTAT--CAGTCATTGGTCAGTGAGGAGAAGGGAACCCTCAAACCAAACACTGCGCCGGAGGCTGGAAGAAAGGCAGGAAGGCCAAAAGGGCAGTCAACAC
>gene=chr10_72147366-72147527; species=hg19
AAGAACTCAAGGCAGTTGTGCTCTGCTATGGAAAATACGATTCTAATCAAAGGTGACTCAAGAGGCAtttctcaagcgtcagttgttgccataccaccttcctgatttttgctatatctgagccccacccagtggtgagctggagtcacttgtgcagactt
>gene=chr10_72147366-72147527; species=bosTau
GTCCACTAAAGATGCCTGCTGTTTGCTATAGAGAATAAGATTAATACACAAAGTGACTAACAAagtgtttctcaagcttcagacattgccatagcactttctggatatttgcaatatctgAG--CCACTCAACAATGAGCTTGAGTCACCTGTATGGACCC
>gene=chr10_72147366-72147527; species=calJac
acgccctccaggcacttgtgctctgctatggaaagtacagTTCTAATAAAAGGTGACTCAAAAAGCCTTTCTCAAGCTTCAGTTGTTGCTGT-TCATCTTCCTGATTTTTGCTGCATCTGAGCCTCCCCTAGTGGTGAGCTAGAGTAA-------------
>gene=chr10_72147366-72147527; species=canFam
ATACCTTCAAGACACAAGCACTCTGCTATGACGAAAAAGATTCACACAAAAAGTGACTTATACAT-GTTTCTCAAGCTTCAGTCATTG-------------CTGACATCTGCTGTACCTGAG-CCCACCTGgtgatgagcttgagctgtctgtgcagactc
>gene=chr10_72147366-72147527; species=equCab
GCACCCTCAAGACGCCTGCTCTTGGCTATGGAAGATAATACTCATCTAAAAAATGATGAATGAagagtttctcaagcttcagccattgccagaccaacttcccggtatttaccgtatctgagccccacccagtggtgagcttgagtcacttgtacaggctc
>gene=chr10_72147366-72147527; species=gorGor
AAGAACTCAAGGCAGTTGTGCTCTGCTATGGAAAATACGATTCTAATCAAAGGTGACTCAAGAagcatttctcaagcttcagttgttgccataccaccttcctgatttttgctatatctgagccccacccagtggtgagctggagtcacttgtgcagactt
>gene=chr10_72147366-72147527; species=panTro
AAGAACTCAAGGCAATTGTGCTCTGCTATGGAAAATACAATTCTAATCAAAGGTGACTCAAGAagcatttctcaagcttcagttgttgccataccaccttcctgatttttgctatatctgagccccacccagtggtgagctggagtcacttgtgcagactt
>gene=chr10_72147366-72147527; species=papHam
ACGCCCTCAAGGCAGTTGTGCTCTGCTATGGAAAATACGATTCTAATCAAAGGTGACTCAAAAagcatttctcaagcttcagttgttgccataccaccttgctgatttttgctatatctgagccccacccagtggtgagctggagtcacttgtgcagactt
>gene=chr10_72147366-72147527; species=ponAbe
AAGAACTCAAGGCAGTTGTGCTCTGCTATGGAAAATACGATTCTTATCAAAGGTGACTCAAAAagcatttctcaagcttcagttgttgccataccaccttcctgatttttgctatatctgagccccatccagtggtgagccggagtcactggtgcagactc
>gene=chr10_72147366-72147527; species=rheMac
ATGCCCTCAAGGCAGTTGTGCTCTGCTATGGAAAATACGATTCTAATCAAAGGTGACTCAAAAagcatttctcaagcttca---gttgccataccaccttgctgatttttgctatatctgagccccacccagtggtgagctggagtcacttgtgcagactt
>gene=chr10_73810294-73810447; species=hg19
AGGGTCCCTTCCCCTGGTAATAGAcccatgccctggaggcaagcatgggcacatgactggcccagacctggccaatcactgcattccatccacctggcaacagtaacggatccaATCAGGGTCCTTCCCTGGGATTAATATGCAGATTTCGGG
>gene=chr10_73810294-73810447; species=bosTau
AGTGTCCCTTCCCCTGGTCACAGc-ccatgtcctggccacaggggtggatatatga----tccagg-ttggccattcacagcaccccacccacctggcagcagtgatgggtccagTC---GTTCTTTCCTGTGACTGATGTGTAGACTCTGGG
>gene=chr10_73810294-73810447; species=calJac
AGGGTCCCTTACTCTGATAATAGAcccatgccctggaggcaaggatgggcacctgattggcccaggcctggccaatcacttcatttcatccacctggcaacagtaacagatccaATCAGGGTCCTTCCCTGGGATTAATATAGAGATTCTGGG
>gene=chr10_73810294-73810447; species=canFam
AGTGTCACCTCCTCCAGTAACACTCCCACATGGCagccacaaggacggtcgtgtga----tccggtcctggccagtcacagcactccagccacctggcagcagtgatggatccagTAGGAGTCCT-TGCCAGGACTGCTA---AGACTCTGAG
>gene=chr10_73810294-73810447; species=equCab
---------------------------------------------------------------------------------------------------------------------------------------------------------
>gene=chr10_73810294-73810447; species=gorGor
AGGGTCCCTTCCCCTGGTAATAGAcccatgccctggaggcaagcatgggcacatgactggcccagacctggccaatcactgcattccatccacctggcaacagtaacggatccaATCAGGGTCCTTCCCTGGGATTAATATACAGATTCTGGG
>gene=chr10_73810294-73810447; species=panTro
AGGGTCCCTTCCCCTGGTAATAGAcccatgccctggaggcaagcatgggcacatgactggcccagacctggccaatcactgcattccatccacctggcaacagtaacggatccaATCAGGGTCCTTCCCTGGGATTAATGTACAGATTCTGGG
>gene=chr10_73810294-73810447; species=papHam
-------------------ATAGACCAAGGCTCTGGAGGcaagcatgggcacatgactggcccagacttggccagtcactgcattccatccacttggcaacagtaacggatccaatcagggtcattccctgggattaatatacagattctggg
>gene=chr10_73810294-73810447; species=ponAbe
AGGTTCCCTTCCGCTGGTAATAGAcccatgccctggaggcaagcatgggcacatgactggcccagacctggccaatcactgcattccatccacctggcaacagtaacggatccaATCAGGGTCCTTCCCTGGGATTAATATACAGATTCTGGG
>gene=chr10_73810294-73810447; species=rheMac
AGGGT-CCTTCCCCTGGTAACAGACCAAGGCCCTGGAGGcaagcatgggcacatgactggcccagacctggccaatcactgcattccatccacttggcaacagtaacggatccaatcagggtcattccctgggattagtatacagattctggg
>gene=chr10_74033445-74033665; species=hg19
TCCTTTCCAGAAAGGGGGCGTGGCGGTGGGTCGGGGTTCGACTGCGAGCTTTCTGGGGCTCAATGGAGGCGGGGCCCGGCCGCTGTCACCGGGCAGGAGAGAACGTTGCTTACGTGCGCCCGGAGTCCATTGGCCAAGGCGGGCCACACTCCCGGGTCTGGATTGGGTCGTGGCGCAGAGAAGGCGTGGCCTCGCCGCGCTAGTCCTTATAGGCTGCTCC
>gene=chr10_74033445-74033665; species=bosTau
TCCCTTCCAGAAAGGGGGCGTGGCCGCGGCTCGGGGTTCGTCCCCGAGCGTTCTGGGGCTCAACGGGGGCGGGGCCAGGCGGCTGTCACTGGGCAGGAGAGAACGTTGCGAACGTGCGCCTGAAGCCCATTGGCCGAGGTGGGCCACACTCCCGGGTCTGGATTGGGCCGCCTCGCGGAAGGGGTGTGGCCTCTCTGCACTAGCCCTTATAGGTCTCTCG
>gene=chr10_74033445-74033665; species=calJac
TCCTTTCCAGAAAGGGGGCGTGGCGGTGGGTCGGGGTTCGGCTGCAAGCGTTCGGGGGCTCAATGGGGGCGGGGCCCGGCCGCTGTCACCGGGCAGGAGAGAACGTTGCTTACGTGCGCCAGGAGCCCATTGGCCGAGGCGGGCCACACTCCCGGACCTGGATTGGGCCGTGGCGCAGAGAAGGCGTGGACTTGCCGCGCTAGTCCTTATAGGCTGCTCC
>gene=chr10_74033445-74033665; species=canFam
TCCCTTCCAGAAAGGGGGCGTGGCTGCGGCTCGGGGTTCGGCCGGGAGCGTTCTGGGGCTCAGCGGGGGCGGGGCCAGGCCGCTGTCACCGGGCAGGAGAGAACGTTGCGAACGTGCGCCCCGAGCCCATTGGCTGAGGGGAGCCACACTCCCGGGCCGGGATTGGGCCGCGGCGCCGAGGGGGCGTGGCCTCCCCGCACTAGTCCTTATAGGCCTCTCG
>gene=chr10_74033445-74033665; species=equCab
TCTCTTCCAGAAAGGGGGCGTGGCCGCGGCTCCAGGTTCGGCCCGGAGCGTTCCGGGGCTTTACGGGGGCGGGGCCAGACCGCTGTCACCGGGCAGGAGAGAACGTTGCGAACGTGCGCCGGAAGCCCATTGGCCGAGGCGGGCCACACTCCCGGGTCTGGATTGGGCCGCTGCGCCAAGGGGGCGTGGCTTC-CCGCGCTAGTCCTTATAGGCCTCTCA
>gene=chr10_74033445-74033665; species=gorGor
TCCTTTCCAGAAAGGGGGCGTGGCGGTGGGTCGGGGTTCGACTGCGAGCTTTCTGGGGCTCAATGGAGGCGGGGCCCGGCCGCTGTCACCGGGCAGGAGAGAACGTTGCTTACGTGCGCCCGGAGTCCATTGGCCAAGGCGGGCCACACTCCCGGGTCTGGATTGGGTCGTGGCGCAGAGAAGGCGTGGCCTCGCCGCGCTAGTCCTTATAGGCTGCTCC
>gene=chr10_74033445-74033665; species=panTro
TCCTTTCCAGAAAGGGGGCGTGGCGGTGGGTCGGGGTTCGACTGCGAGCTTTCTGGGGCTCAATGGAGGCGGGGCCCGGCCGCTGTCACCGGGCAGGAGAGAACGTTGCTTACGTGCGCCCGGAGTCCATTGGCCAAGGCGGGCCACACTCCCGGGTCTGGATTGGGTCGTGGCGCAGAGAAGGCGTGGCCTCGCCGCGCTAGTCCTTATAGGCTGCTCC
>gene=chr10_74033445-74033665; species=papHam
TCCTTTCCAGAAAGGGGGCGTGGCGGTGGGTCGGGGTTCGGCTGCGAGCGTTCTGGGGCTCAATGGAGGCGGGGCCCGGCCGCTGTCACCGGGCAGGAGAGAACGTTGCTTACGTGCGCCCGGAGTCCATTGGCCAAGGCGGGCCACACTCCCGGGTCTGGATTGGGTCGTGGCGCAGAGAAGGCGTGGCCTTGCCGCGCTAGTCCTTATAGGCTGCTCC
>gene=chr10_74033445-74033665; species=ponAbe
TCCTTTCCAGAAAGGGGGCGTGGCGGTGGGTCGGGGTTCGACTGCGAGCTTTCTGGGGCTCAATGGAGGCGGGGCCCGGCCGCTGTCACCAGGCAGGAGAGAACGTTGCTTACGTGCGCCCGGAGTCCATTGGCCAAGGCGGGCCACACTCCCGGGTCTGGATTGGGTCGTGGCGCAGAGAAGGCGTGGCCTCGCCGCGCTAGTCCTTATAGGCTGCTCC
>gene=chr10_74033445-74033665; species=rheMac
TCCTTTCCAGAAAGGGGGCGTGGCGGTGGGTCGGGGTTCGGCTGCGAGCGTTCTGGGGCTCAATGGAGGCGGGGCCCGGCCGCTGTCACCGGGCAGGAGAGAACGTTGCTTACGTGCGCCCGGAGTCCATTGGCCAAGGCGGGCCACACTCCCGGGCCTGGATTGGGTCGTGGCGCAGAGAAGGCGTGGCCTTGCCGCGCTAGTCCTTATAGGCTGCTCC
>gene=chr10_90146984-90147207; species=hg19
GGGGTGGGAGAAGTGGGGAGCAGAGAGAGACAGAGAATGAACTAGCGGAAAGCAAGCAAGTCAGCTTTTAGAAGTAGACCTGAAGCCCTAGCAACACTGAAAAGAGACCTGGAGCTTACATCTGATTGGCTTTCCAGCCAGAAGGAATAGAGAGCTCTGATTGGCTGGTGATGATGTCTCCAAATAACCAGCCTTTTTCAGGAAAGCAAATTTATGTGGCAGA
>gene=chr10_90146984-90147207; species=bosTau
agag-ggagaggaagaaagagaaagagagagagagAATGAATCAGTAGAAAGCAAGCAAGTCAGCTTTTAGAAGTAGACCTGAAGCCCTAGCAACACTGAAAAGAGACCTGGAGGTTACACCTGATTGGCTTACCAGCTAGAAGGAATGGTGAGCTATGATTGGCTGGTGATGATGTCTCCAAATAACCAGTCTTTTTCAGGAAAGCAAATTTATGTGGCAGA
>gene=chr10_90146984-90147207; species=calJac
GGGGTGGGAGAAATGGGGAGCAGAGGGAGACAGAGAATGAACTAGCAGAAAGCAAGCAAGTCAGCTTTTAGAAGTAGATCTGAAGCCCTAGCAACACTGAAAAGAGACCTGGAGCTTACATCTGATTGGCTTACCAGCCAGAAGGAATGGAGAGCTCTGATTGGCTGGTGATGATGTCTCCAAATAACCAGCCTTTTTCAGGAAAGCAAATTTAGGTGGCAGA
>gene=chr10_90146984-90147207; species=canFam
ggaggggagggggcagggaggggggaggttgggggacaGAACC-GCGGAGAGCAAGCCAGGCAGCCCTTGGAAGGCGACCTGCAGCCTTAGCAACACGGAGAGGGGACCCGGGGGTGACGCCGGATTGGCTCCCCGGCC-GGAGCCACGCTGCGCTCCGATTGGCTGCCGATGATGTCTCCAAATAACCAGCCTTTTTCAGGAAAGCAAATTTATGTGGCAGA
>gene=chr10_90146984-90147207; species=equCab
ggagaagagagagagggagagagagagggagagagagaGAACTAGCAGAAAGCAAGCAAGTCAGCTTTTAGAAGTAGACCTGAAGCCCTAGCAACACTGAAAAGAGACCTGGAGGTTACATCTGATTGGCTTACCAGCCAGAAGGAATGGCGAGCTCCGATTGGCTGTTGATGATGTCTCCAAATAACCAGCCTTTTTCAGGAAAGCAAATTTATGTGGCAAA
>gene=chr10_90146984-90147207; species=gorGor
-------------------------------------------------------------------------------------------------------------------------------------------------------------------------------------------------------------------------------
>gene=chr10_90146984-90147207; species=panTro
GGGGTGGGAAAAGTGGGGAGC--AGAGAGACAGAGAATGAACTAGCGGAAAGCAAGCAAGTCAGCTTTTAGAAGTAGACCTGAAGCCCTAGCAACACTGAAAAGAGACCTGGAGCTTACATCTGATTGGCTTTCCAGCCAGAAGGAATAGAGAGCTCTGATTGGCTGGTGATGATGTCTCCAAATAACCAGCCTTTTTCAGGAAAGCAAATTTATGTGGCAGA
>gene=chr10_90146984-90147207; species=papHam
GGGGTGGGAGAAGTGGGGAACAGAGAGAGACAGAGAATGAACTAGCAGAAAGCAAGCAAGTCAGCTTTTAGAAGTAGACCTGAAGCCCTAGCAACACTGAAAAGAGACCTGGAGCTTACATCTGATTGGCTTTCCAGCCAGAAGGAATAGAGAGCTCTGATTGGCTGGTGATGATGTCTCCAAATAACCAGCCTTTTTCAGGAAAGCAAATTTATGTGGCaga
>gene=chr10_90146984-90147207; species=ponAbe
GGGGTGGGAGAAGTAGGGAGCAGAGAGAGACAGAGAATGAACTAGCAGAAAGCAAGCAAGTCAGCTTTTAGAAGTAGACCTGAAGCCCTAGCAACACTGAAAAGAGACCTGGAGCTTACATCTGATTGGCTTTCCAGCCAGAAGGAATAGAGAGCTCTGATTGGCTGGTGATGATGTCTCCAAATAACCAGCCTTTTTCAGGAAAGCAAATTTATGTGGCAGA
>gene=chr10_90146984-90147207; species=rheMac
GGGGTGGGAGAAGTGGGGAAGAGAGAGAGACAGAGAATGAACTAGCAGAAAGCAAGCAAGTCAGCTTTTAGAAGTAGACCTGAAGCCCTAGCAACACTGAAAAGAGACCTGGAGCTTACATCTGATTGGCTTTCCAGCCAGAAGGAATGGAGAGCTCTGATTGGCTGGTGATGATGTCTCCAAATAACCAGCCTTTTTCAGGAAAGCAAATTTATGTGGCaga
>gene=chr10_97515291-97515490; species=hg19
GACTTTCATCAATTCATAGCCAGGCAGCGGTTCCCATTGAGCAGCTCCTCTGTGGTTCCACCCAGCCTTCCAACCAATAACGCAGCGTCTCCTGCAGGAAACTCATCGCTTGGGTCACCTGTTGCTCTTTGCTCTAATGAGCCTTGAGAAAGGATTGCTGGTCATGGGACCAGAGGCTTTATGGGGAGGGAAGAACTGT
>gene=chr10_97515291-97515490; species=bosTau
AACTTGCATCAGC--ACAGCCAGACAGCTGTTCCCAGCGAGCAGCCTCTCTGCCGTCCCACCATGCCTTCCAACCAATACCACGGTTTCTCAAGCGGCCGCACCTTTGCTTGGGTGACCCAGTGCTCTTTGGCGTAATGAACTCCAAAAAGGGATTGCTCATCAGGGAATCAGAGGATTTGTGGGGCCAGCACAACTGT
>gene=chr10_97515291-97515490; species=calJac
GACTTTTGTCAACTCATAGCCAGGCAGCGGTTCCCAGAGAGCAGCGCCTC--TGGTTCCACCCAGCCTTCCAGCCAATAATGCGGCTTCTCCCGCAGGAAACACATCACTTGGGTCACCTGTTGCTCTTTGCTCTAATGAGCCTTGAGAAAGGATTGCAGGTCATGGGACCAGATGCTTTATGGGGAGGGAAGAATTGT
>gene=chr10_97515291-97515490; species=canFam
GGCTTGCATCAGT--ACAGCTGGATAGCTGTTCCCAGGGAGCAGCCTCTCTGCC-------------TTCCCACCAATAACTTGGCTTCTTCTGCCACAGCTCCATCCGTGACAGGACCTGTTGCTCTTTGGTCTAATGAGCCTCAAAAAGGGATTGTTCATCAGAGGACCAGAGGCTTTATGGGGCAGAAAGGACTG-
>gene=chr10_97515291-97515490; species=equCab
GACTTGCGTCAGG--ACGGCTAAATAGTTGTTCCCAGCGAGCAGCCTGTCTGCCGTCCCGCCCGGCTTTCTGACCAATAACACGGCTCCTCCTGCCGCGGCTCCAAAGCTGGGGAGA--CGTTGCTCATTGGTCTAAGGAGCCTCGAAAAGGGATTGCTCCTCAGGGGACTGGAGGCTTTAGGGGGCGGGAAGAACTGT
>gene=chr10_97515291-97515490; species=gorGor
GACTTTCATCAATTCATAGCCAGGCAGCGGTTCCCATTGAGCAGCTCCTCTGTGGTTCCACCCAGCCTTCCAACCAATAACGCAGCGTCTCCTGCAGGAAACTCATCGCTTGGGTCACCTGTTGCTCTTTGCTCTAATGAGCCTTGAGAAAGGATTGCTGGTCATGGGACCAGAGGCTTTATGGGGAGGGAAGAATTGT
>gene=chr10_97515291-97515490; species=panTro
GACTTTCATCAATTCATAGCCAGGCAGCGGTTCCCATTGAGCAGCTCCTCTGTGGTTCCACCCAGCCTTCCAACCAATAACGCAGCGTCTCCTGCAGGAAACTCATCGCTTGGGTCACCTGTTGCTCTTTGCTCTAATGAGCCTTGAGAAAGGATTGCTGGTCATGGGACCAGAGGCTTTATGGGGAGGGAAGAATTGT
>gene=chr10_97515291-97515490; species=papHam
GACTTTCATCAATTCACAGCCAGGCAGCGGTTCCCATTGAGCAGCTCCTCTGTGGTTCCACCCAGCCTTCCAACCAATAACGCAGCTTCTCCTGCAGGAAACTCATCGCTTGGGTCACCTGTTAGCCTTTGCTCTAATGAGCCTTGAGAAAGGATTGCTGGTCCTGGGACCAGAGGCTTTATGGGGAGGGAAGAATTGT
>gene=chr10_97515291-97515490; species=ponAbe
GACTTTCATCAATTCATAGCCAGGCAGCTGTTCCCATTGAGCAGCTCCTCTGTGGTTCCACCCAGCCTTCCAACCAATAACGCAGCGTCTCCTGCAGGAAACTCATCGCTTGGGTCACCTGTTGCTCTTTGCTCTAATGAGCCTTGAGAAAGGATTGCTGGTCATGGGACCAGAGGCTTTATGGGAAGGGAAGAATTGT
>gene=chr10_97515291-97515490; species=rheMac
GACTTTCATCAATTCACAGCCAGGCAGCGGTTCCCATTGAGCAGCTCCTCTGTGGTTCCACCCAGCCTTCCAACCAATAATGCAGCTTCTCCTGCAGGAAACTCATCGCTTGGGTCACCTGTTAGCCTTTGCTCTAATGAGCCTTGAGAAAGGATTGCTGGTCATGGGACCAGAGGCTTTATGGGGAGGGAAGAATTGT
>gene=chr10_102241205-102241701; species=hg19
CCAGTGCTGTCTCCAATCTCCTGAGCCCTCCTGACCAATTTCCAACATCGTTGTTCCATATTTCAATTGTACCCCTCTTTCCCCCTCAATGCTCGAGCTTTCCTCATCTTTTTGGCACCATTTTGTCCCTTCTGGACCTCAATCACCAGCAGGGCACGTGCACCCTCTGCCCATGCGAAGAGGCACTGTTGGCAGAGGAGTGTACTGGCACCTTGCAAAGAATCCACTCGGCAACTACTTACGTCGTTGAGCCCTGAGCAGGGGATTGGCTGAACCTGGAAGTGGGCGTGTAAAAGTGGCAAAAACAAATCTAGACGGCAACTGATCTGGATACAGGGCACTCGCCCAACCTTAATCCTCTCCTATCCTGGACCCCCCCACCCCCAACCCAATTAGAAACAGCAGCCCAGGAGGCTCTGCGCCCGCTTGCTCAATGACCTGTCCTCCCTCTGCACTTTTCCAGGGGGACAAGGCTGGCTGTGGGGAGGCTGCAGTG
>gene=chr10_102241205-102241701; species=bosTau
CCAGTGTCCTCTGCAGGCCT--CTGCCCTCCACCTCAGCTGCCAACT--GCTGTTCCATATTTCAACTG---GCCTCTCTCCCCCTCAGTGTCTGCACCTTCCTCGCCTTTTCCACACTATTTTGTGCCTTCTGGACGTCAACCTCTGGCAGAACATGTGTACACTCTGCCCAAGGCCAGAAACACAGCCCG-GGAAG-------CAGACACCTGCC-----TCCCCT-GGTAGCTACTTACATCATGGAGTCCTGAGCAGGGGATGGGCTGAAGTTAGGAGTACA------AAGGTGTCAAAAATAAATCTGGGGTGAAACTAATCTAGAGCGAGGGCACTAGCCCCACCTGAATCCTTCCTCA------ATCC------CCCTAACCCACTTAGAACCAGCAGCCCAGGAGGCTCTCTG-CGGCCTGCTTAACGGCCTTTCTGCCCACTATG-TTTTCCAGGGGGCCAAGGCTGGCTGTGGGGAGGCTGCAGCG
>gene=chr10_102241205-102241701; species=calJac
CCAGCGCTGTCTCCAATCCCCTGTGCCCTCTCGACCAGTTTCCAACAT--------------TCAATTGTGCCC--CTCTCGCCCTCAATGCTTGCACTTTCCTCATCTTTTCTGCACCTTTTTGTCACTTCTGGACTTCAATCACCAGCAGAGCACGTGCACCCTCTACCCATGGGTAGAGGCACTGTTGGCAGAGCAGTGTACTGGCACCTTGCAGAGAATCCACTCCCCAACTATATACGCCATTGAGCCCTGAGCAGGGAATTGGCTGAACCTGGAAGTGGGCGTGTAAAGGTGGCAAAAATAAATCTAGACAGCCACTGATCTGCATACATGGCACTCGCCCAATCTTAATTTTCTCCTATCCTGGACCGCCCCAAACCCAACCCAATTAGAAACAGCAGCCCAGGAGGCTCTGCACCCACTTATTCAATGACCTGTCCTTCCCCTGCACTTTTCCAGGGGGCCAAGGCTGGCTGTGGGGAGGCTGCAGTG
>gene=chr10_102241205-102241701; species=canFam
CCACTGTCCTCTCGAATCCTCTCTGTCCTCCAGCTCAATTTCCAA-TTTGT-------TAATTCTATTGTGCCTCTCTCTCCTCCACAATGCTGGCACTTTCCCTTCTGTTTTCCTGCCATTTTGT-------GGACATCAATCGCTGATCAGGCATATACACACTCTGCTCAAGGCCAGCAACA--------GGGGCATGGCACTGGCAGCTTGCAGAGAATCCACTCTGC-ACTACTAACCTCGTGGAGTCCTGAGCAGAGGATTGGCTGAGGCTGGAAGTGGAAGTGCAAAAGTGGCCCAAACAAATCTAAGCTGAAACTGATCTGGAGACAGGGCACTTGCCCAAGGCCA----------AA---------------------CTCAATTAGAAACAGTAGCCC-AGGAGC-CCAAGCTCGCCTGTTCAAAGACCTTTCCTCCCCTTGCACTCTCCCAGGTGGCCAAGGCTGGCTGTGGGGAGGCTGTAGTG
>gene=chr10_102241205-102241701; species=equCab
CCACTGTTCTTCTAAATCCTCTCTGCCCTGCAACTCACCTTCCAACTTCGTTGTT---CATTTCAATTGCACCTTTCTCTCTGTGTCAATGCTTGCGTTTTCCTCATCTTTTTCGTGCCATTTCGTCCCTTCCGGACGTCAAACGGTGGCCAGGCACGTGCACACACTGCCCAAGGC---AAACACTGTACGTAGAGGGGCGCGCCGGCGCCTTTCGGGGAATCCACTCGGCAACTACTTACGTCATGGAGTTCTGAACAGGCGATTGGCTGAGGCTGGAAGCGGGAGCGCAAAGGTGGCAAAAAGAAATCTAGGCTGAAACTAACCTGAAGACAAGGCTCTTACCCAGCCCCA----------AA---------------------CCCAATTAGAAACAGCAGCCCAGGAGGCTCCGCGCTCGCCTGCTCAATGACC-TTCCTCCCCCTGCACTTTTCCAGGGGGCCAAGGCTGGCTGTGGGGGGGCTGCAGTG
>gene=chr10_102241205-102241701; species=gorGor
CCAGTGCCGTCTCCAATCTCCTGAGCCCTCCTAACCAATTTCCAACATCGTTGTTCCATATTTCAATTGTACCC--CTTTCCCCCTCAATGCTCGAGCTTTCCTCATCTTTTTGGCACCATTTTGTCCCTTCTGGACCTCAATCACCAGCAGG-CACGTGCACCCTCTGCCCATGCGAAGAGGCACTGTTGGCAGAGGAGTGTACTGGCA-CTTGCAAAGAATCCACTCGGCAACTACTTACGTCGTTGAGCCCTCAGCAGGGGATTGGCTGAACCTGGAAGTGGGCGTGTAAAAGTGGCAAAAACAAATCTAGACGGCAACTCATCTGGATACAGGGCACTCGCCCAACCTTAATCCTCTCCTATCCTGGACCCCCCCACCCCCAACCCAATTAGAAACAGCAGCCCAGGAGGCTCTGCACCCGCTTGCTCAATGACCTGTCCTCCCTCTGCACTTTTCCAGGGGGACAAGGCTGGCTGTGGGGAGGCTGCAGTG
>gene=chr10_102241205-102241701; species=panTro
CCAGCGCCGTCTCCAATCTCCTGAGCCCTCCTGACCAATTTGCAACATCGTTGTTCCATATTTCAATTGTACCCCTCTTTCCCCCTCAATGCTCGAGCTTTCCTCATCTTTTTGGCACCATTTTGTCCCTTCTGGACTTCAATCACCAGCAGGGCACGTGCACCCTCTGCCCATGCGAAGAGGCACTGTTGGCAGAGGAGTGTGCTGGCACCTTGCAAAGAATCCACTCGGCAACTACTTAGGTCGTTGAGCCCTGAGCAGGGGATTGGCTGAACCTGGAAGTGGGCGTGTAAAAGTGGCAAAAACAAATCTAGACGGCAACTGATCTGGATACAGGGCACTCGCCCAACCTTAATCCTCTCCTATCCTGGACCCCCCCACCCCCAACCCAATTAGAAACAGCAGCCCAGGAGGCTCTGCGCCCGCTTGCTCAATGACCTGTCCTCCCTCTGCACTTTTCCAGGGGGACAAGGCTGGCTGTGGGGAGGCTGCAGTG
>gene=chr10_102241205-102241701; species=papHam
CCAGTGCTGTCTCCAA--TCCTGTGCCCTCCTGACCAATTTCCAACATCATTGTTCCATATTTCAATTGTACCC--CTTTCCCACTCAATGCTTGAGCTTTCCTCATCTTTTTGGCACCATTTTGTCCCTTCTGGACCTCAATCACCAGCAGGGCACGTGCACCCTCTGCCCATGGGTAGAGGCACTGTTGGCAGAGGAGTGTCCTGGCGCCTTGCAAAGAATCCACTCGGCAACTACTTACGTCATTGAGCTCTGAGCAGGGGATTGGCTAAACCTGGAAGTGGGCGTGTAAAGGTGGCAAAAACAAATATAGACGGCAACTGATCTGGATACAGGGTACTCGCCCAACCTTAATCCTCTCCTATCCTGGACCCCCC-ACCCCGAACCCAGTTGGAAACAGCAGCCCAGGAGGCTCTGCGCCCGCTTGCTTAATGACCTGTCCTCCCCCTGCACTTTTCCAGGGGGCCAAGGCTGGCTGTGGGGAGGCTGCAGTG
>gene=chr10_102241205-102241701; species=ponAbe
CCAGTGCCGTCTCCAATCTCCTGTGCCCTCCTGACCAATTTCCAACATCGCTGTTCCGTATTTCAATTGTACCCCTCTTTCCCCCACAATGCTTGAGCTTTCCTCATCTTTTTGGCACCATTTTGTCCCTTCTGGACCTCAATCACCAGCAGGGCACGTGCATCCTCTGCCCATGCGAAGAGGCACTGTTGGCA---GAGTGTACTAGCACCTTGCAAAGAATCCACTCGGCAACTACTTATGTCATTGAGCCCTGAGCAGGTGATTGGCTAAACCTGGAAGTGGGCGTGTAAAAGTGGCAAAAACAAATCTAGACGGCAACTGATCTGGATACAGGGCACTCGCCCAACCTTAATCCTCTCCTATCCTGGACCCCCCCACCCCCAACCCAATTAGAAACAGCAGCCCAGGAGGCTCTGCACCCGCTTGCTCAATGACCTGTCCTCCCTCTGCACTTTTCCAGGGGGCCAAGGCTGGCTGTGGGGAGGCTGCAGTG
>gene=chr10_102241205-102241701; species=rheMac
CCAGTACCGTCTCCAA--TCCTGTGCCCTCCTGACCAATTTCCAACATCATTGTTCCATATTTCAATTGTACCCCTCTTTCCCACTCAATGCTTGAGCTTTCCTCATCTTTTTGGCACCATTTTGTCCCTTCTGGACCTCAATCACCAGCAGGGCACGTGCACCCTCTGCCCATGGGTAGAGGCACTGTTGGCAGAGGAGTGTCCTGGCGCCTTGCAAAGAATCCACTCGGCAACTACTTACGTCATTGAGCTCTGAGCAGGGGATTGGCTACACCTGGAAGTGGGCGTGTAAAGGTGGCAAAAACAAATATAGACGGCAACCGATCTGGATACAGGGTACTCGCCCAACCTTAATCCTCTCCTATCCTGGACCCCCC-ACCCCGAACCCAGTTAGAAACAGCAGCCCAGGAGGCTCTGCGCCCGCTTGCTTAATGACCTGTCCTCCCCCTGCACTTTTCCAGGGGGCCAAGGCTGGCTGTGGGGAGGCTGCAGTG
>gene=chr10_105496553-105496929; species=hg19
GCATCTGTTGCCTCAGTCTAcctaatttccccctggagaaggcatcttccactcccagtccttgtggtgtcagtcagtctagccacaccccctagcaacaaaggtagccacaggatgcagcctagtcagccagagtcacagtgattggctcagtggtggggagggacccaatctgggccaatgagagtcagccctgagactgctttttcccacggttgctaagctggcaggatgaaagcctggcacctctagtggcctgggaagcaaacggaatgagagaaaggaagggtggctagcacaagacaggtgcttggtaaaagcttcttgagtgattgaaaagccaagtggagagagggagagacagagccctttgaca
>gene=chr10_105496553-105496929; species=bosTau
GCATCTGTTGTCCAAGACCAcccagtgcccctctggagagcctctcctccatttctaa-ccgtgtggttcaagtggagctgacaacagcccc-gtcagcaatggtaggcatgtgacccagtctagctacccagagtcacagtgattggctcagagacgggcagagacaggatctggaccaacgagggtcggccctgagccctcttcctcccacgcttgctaagctggcaggatgaaggcctggagctcctagtgaccAGAGATGGAAACAAAGCAAGAGAAAGGATCTGAGCCTGGGACAGAGCTGGTGC----------TTTCCCGAATGACTgaaaagcagagccaagagatggaagggcagacccatttgaca
>gene=chr10_105496553-105496929; species=calJac
----------------------------------------------------------------------------------------------------------------------------------------------------------------------------------------------------------------------------------------------------------------------------------------------------------------------------------------------------------------------------------------
>gene=chr10_105496553-105496929; species=canFam
GCATCTGCTGTCCAAGTCTGcctgatttccctctggagagtctttcctccattcccaatcgttgtggttcaaa-ggggctaaccatactccctggcaagaagagtaggcacgtgacccagcccagccaaccagagtcactgcaattggctcagagatgggcacgt-----atctgggccaatgagggtcagccctgagccttctctctctcagagttgctaagctggcaggatgaaagcctgaaacttctagtggcctgagaaggaaacctact----gaaaggatcagtgcctggaacatagtaggtactccataaatgcttcctgaatggttgaaaagcagagcaaagagatgaaagggcagattattttgaca
>gene=chr10_105496553-105496929; species=equCab
GCATCTGTTGTCCAAGTcagcccgatttccctctgcagaagtcctcctcca-tcccagtccttgtggttcagatggagctaaccacaccccctggcaacaagggtaggcacatgacccagcctagccaac--------------------cagagatgggca-gaacccgatctaggccaatgaggttcagcattgaacctcctttctcccacagttgctaagct-ccaggatgaaagcctggaacttttagtggcttgagaaggaaacagactgagacaaaagagctgtgtccagcactaggtaggtgctcaataaatgtttcttgaatgattaaacagcagagtcaagagacggaagggctgattcctttgatg
>gene=chr10_105496553-105496929; species=gorGor
GCATCTGTTGCCTCAGTCTACCTAATTTCCCCCTGAAGAAGGCATCTTCCACTCCCAGTCCTTGTGGTGTCAGTAAGTCTAGCCACACCCCCTAGCAACAAAGGTAGCTACAGGATGCAGCCTAATCAGCCAGAgtcacagtgattggctcagtggtggggagggacccaatctgggccaatgagagtcagccctgagactgctttttcccacggttgctaagctggcaggaggaaagcctggcacctctagtggcctgcgaagcaaacggaatgagagaaaggaagggtggctagcacaagacaggtgcttggtaaaagcttcttgagtgattgaaaagccaagtggagagagggagagacagagccctttgaca
>gene=chr10_105496553-105496929; species=panTro
GCATCTGTTGCCTCAGTCTAcctaatttccccctggagaaggcatcttccactcccagtccttgtggtgtcagtaagtctagccacaccccctagcaacaaaggtagctacaggatgcagcctagtcagccagagtcacagtgattggctcagtggtggggagggacccaatccgggccaatgagagtcagccctgagactgctttttcccacggttactaagctggcaggatgaaagtctggcacctctagtggcctgggaagcaaacggaatgagagaaaggaagggtggctagcacaagacaggtgcttggtaaaagcttcttgagtgattgaaaagccaagtggagagagggagagacagagccctttgaca
>gene=chr10_105496553-105496929; species=papHam
GCATCTGTTGCCTCAGTCTACCTAATTTTCCCCTGGAGAAGGCAtcttccactcccagtccttgtggtgtcagtaagtctagccacaccccctagcaacaaaggtagctacaggatgcagcctagtcagccacagtcacagtgattggctcagcggtggggagggacctgatccgggccaatgagagtcagccctgagactgctttttcccatggttgctaagctggcaggatgaaaggctggcacctctagtggcctgagaagcaaa-ggaatgagagaaaggaagggtgcctggcacaagacaggtgcttggtgaaagcttcttgagtgactgaaaagccgagtggagacagggagcgacagagccctttgaca
>gene=chr10_105496553-105496929; species=ponAbe
GCATCTGTTGCCTCAGTCTACCTAATTTCCCCCTGGAGAAGGCATCTTCCACTCCCAGGCCTTGTGGTGTCAGTAAGTCTAGCCACACCCCCTAGCAACAAAGGTAGCCACAGGATGCAGCCTAGTCAGCCAGAgtcacagtgattggctcagcggtggggagggacccaatccaggccaatgagagtcagccctgagactgctttttcccacagtttctaagctggcaggatgaaagcctggcacctctagtggcctgagaagcaaacagaatgagagaaaggaagggtggctagcacaagacaggtgtttggtaaaagcttcttgagtgattgaaaagccaagtggagagagggagagacagagccctttgaca
>gene=chr10_105496553-105496929; species=rheMac
GCATCTGTTGCCTCAGTCTacctaattttcccctggagaaggcatcttccactcccagtccttgtggtgtcagtaagtctagccacaccccctagcaacaaaggtagccacaggatgcagcctagtcagccacagtcacagtgattggctcagcggtggggagggacctgatccgggccaatgagagtcagccctgagactgctttttcccacggttgctaagctggcaggacgaaaggctggcacctctagtggcctgagaagcaaa-ggaatgagagaaaggaagggtgcctggcataagacaggtgcttggtaaaagcttcttgagtgactgaaaagccgagtggagggagggagcgacagagccctttgaca
>gene=chr10_111970845-111971307; species=hg19
TTTCGGTCACTACTGCAAAAGGGCATCGTTGGCCGACTCAGGTGCACAACCTCCCCGCCTTCATTTCAGCGAGTTCCCCTATAATCACTTGATCTCGGTTTCTCCGCCTTCTCCTCCTCCCCCTCCCAGCTAGAGACACATGGTTTCCACATGGAGACAAACTTCTTTCCTCCGACTGGACTTGACCTAGCTGCGTCGTTCAGCCAATCGGCAGCTCCAGCCTCTTCTGACGTCACGCGTTGCTGGGGCCGGAGGCTGGGTGGGGGGTGGAGCCAGGCTGCAAGCCAGGAAATCTCTGGGAGCTGTAGTGCGGCCAGCTGGTCCAGTCTCTTCTTAAAGGGACGCTCTTCTGTCCGGAGATGAGTGTCGGGCCCCGATTCTCCATTTCGGGTTCGGTGAGACCTTTCTGAGATGCATGGTGGACCCTGGTCACGAGTTAACACGTTCCGTTTTTACTGCTGT
>gene=chr10_111970845-111971307; species=bosTau
TTTTGGTCACTACTGC-AAACGACAATACTGGCCGGCTCAGGTGCACAACCTCCTCGCTTTCATTTCAGCCAGTTCTCCTGTAATCACTTGATCGCAGTTTCTCCGCCTCCACCGCTTCCCCCTCCCAGCGAGAGACACATGGTTTCCACATGGAGACAAACTTCTTTCCTCTGACTGGACTTGACCTAGCAGCATTGCTCAGCCAATCGACAGCCTCAGCTTCCTCTGACGTCACGCGTTGCTGAGGCCGGAGACTAG----GGGGTGGAGCCTGGAGGCAAGCCAGAAAATCTCTGGGAGCTGTAGTGCGGCCAGCTGGTTCAATCCCTTCTTAAAGGGACGCTCTTCACCCC-GAGAAGGGTATTGAACCTCAATTCTCCATTTCGGGTTCTGTGAGACATTCTCGAAATGCACGATAGGCCCTGGTCACGAGTCCACACGTTCCGCTTTTAC---TGT
>gene=chr10_111970845-111971307; species=calJac
ttttGGTCACTACTGC-AAAGGGCATTGCTGGCCGGCTCAGGTGCACAATCTCTCCGCCTTCATTTCAGCGAGTTCCCCTGTAATCACTTGATCTCGGTTTCTCCGCCTTCTCCTCCTCCCCCTCCCAGCTAGAGACACATGGTTTCCACATGGAGACAAACTTCTTTCCTCCGACTGGACTTGACCTAGCTGCGCCATTCAGCCAATCGGCAGCTCCACCCTCTTCTGACGTCACGCGTTGCTGAGGCTGGAGGCTTG----GGGGTGGAGCCAGGATGCAAGCCAGGAAATCTCTGGGAGCTGTAGTGCGGCCAGCTGGTCCAGTCTCTTATTGAAGGGACGCTCTTCTCCCTGGAGATGAGTGTCGGG-CCCGATTCTCCATTTCAGGTTCTGTGAGACCTTTTTGAGATGCATGGTGAACCCT------GAGCTAACACGTTCCATTTTGACTGCTGC
>gene=chr10_111970845-111971307; species=canFam
TTTTGGTCACTCCTGC-AAAGGGCAGTGCTGGCCGGCTCAGGTGCACAACCTCCCCGCCTTCATTTCAGCCCGTTCCCCTGTAATCACTTGATCTCAGTTTCTCCGCCTCCTCCTCCTCCCCCTCCCAGCTAGAGACACATGGTTTCCACATGGAGACAAACTTCTTTCCTCTGACTGGACTTGACCTAGCTGCGTGGTTCAGCCTATCGCCGGCTGCGGCTCTCTCTGACGTCACGCGTTGCTGAGGCCAGAGCCTGG----TGGGTGGGGCCAGGAGGCCAGCCAGGAAATCTCTGGGAGCCCTAGTGAGGCCAGCTGGTACGGTCCCTTCTTAAAGGGACGCTCTTCCCCCCCCAGACGTGTGTC-AGCCCTGATTCTCCATTTCGGGCTCTGTGAGACCTTCCCAAAATGCACACTAGACCCTGGTCACGAGTTCACACGTTTCGTTTTCACTGTTGT
>gene=chr10_111970845-111971307; species=equCab
ttttGGTCACTACTGC-AAAGGGCATTGGTTGCCGGCTCAGGTGCACAACCTCCCAGCCTTCATTTCAGCCAGTTCCCCCGTAATCACTTGATCTCAGTTTCTCCGCCTCCTCCTCCTCCCCCTCCCAGCTAGAGACACATGGTTTCCACATGGAGACAAACTTCTTTCCTCTGACTGGACTTGACCTAGCTGCGTTGTCCAGCCAATCGGCAGCTTCCGCTTCCTCTGACGTCACGCGTTGCTGAGGCCGTAGACCCG----GGGGTGGGGTTAGGAGGCAAGCCAGAAAATCTCTGGGAGCTGTAGTGCGACCAGCCGGTACAATCGTTTCTTAAAGGGATGCTCTTCTCCCCAGAGACGGGTGTCAAGCCTTCATTCTCCATTTCGGGTTCTGCGAGACCTTCCCGAAATGCACGATAGACCCTGGTCACGAGTTCACGC-TTCCGTTTTTACTGTTGT
>gene=chr10_111970845-111971307; species=gorGor
TTTTGGTCACTACTGCAAAAGGGCATCGCTGGCCGACTCAGGTGCACAACCTCCCCGCCTTCATTTCAGCGAGTTCCCCTATAATCACTTGATCTCGGTTTCTCCGCCTTCTCCTCCTCCCCCTCCCAGCTAGAGACACATGGTTTCCACATGGAGACAAACTTCTTTCCTCCGACTGGACTTGACCTAGCTGCGTCGTTCAGCCAATCGGCAGCTCCAGCCTCTTCTGACGTCACGCGTTGCTGGGGCCGGAGGCTGGGCGGGGGGTGGAGCCAGGCTGCAAGCCACGAAATCTCTGGGAGCTGTAGTGCGGCCAGCTGGTCCAGTCTCTTCTTAAAGGGACGCTCTTCTGTCCGGAGATGAGTGTCGGGCCCCGATTCTCCATTTCGGGTTCGGTGAGACCTTTCTGAGATGCATGGTGGACCCTGGTCACGAGTTAACACGTTCCGTTTTTACTGCTGT
>gene=chr10_111970845-111971307; species=panTro
TTTTGGTCACTACTGCAAAAGGGCATCGGTGGCCGACTCAGGTGCACAACCTCCCCGCCTTCATTTCAGCGAGTTCCCCTATAATCACTTGATCTCGGTTTCTCCGCCTTCTCCTCCTCCCCCTCCCAGCTAGAGACACATGGTTTCCACATGGAGACAAACTTCTTTCCTCCGACTGGACTTGACCTAGCTGCGTCGTTCAGCCAATCGGCAGCTCCAGCCTCTTCTGACGTCACGCGTTGCTGGGGCCGGAGGCTGGGGGTGGGGTGGAGCCAGGCTGCAAGCCAGGAAATCTCTGGGAGCTGTAGTGCGGCCAGCTGGTCCAGTCTCTTCTTAAAGGGACGCTCTTCTGTCCGGAGATGAGTGTCGGGCCCCGATTCTCCATTTCGGGTTCGGTGAGACCTTTCTGAGATGCATGGTGGACCCTGGTCACGAGTTAACACGTTCCGTTTTTACTGCTGT
>gene=chr10_111970845-111971307; species=papHam
TTTTGGTCACTACTGCAAAAGGGCATCGCTGGCCGACTCAGGTGCACAACCTCCCCGCCTTCATTTCAGCGAGTTCCCCTATAATCACTTGATCTCGGTTTCTCCGCCTTCTCCTCCTCCCCCTCCCGGCTAGAGACACATGGTTTTCACATGGAGACAAACTTCTTTCCTCCGACTGGACTTGACCTAGCTGCGTCATTCAGCCAATCGGCAGCTCCAGCCTCTTCTGACGTCACGCGTTGCTGAGGCCGGAGGCTGCG---GGGGTGGAGCCAGGATGCAAGCCAGGAAATCTCCCGGAGCTGTAGTGAGGCCAGCTGGTCCTGTCTCTTCTTAAAGGGACGCTTTTCTCTCCGGAGATGAGTGTCGGGCCCCGATTCTCCATTTCGGGTTCGGTGAGACCTTTCTGAGATGCACGGTGGACCCTGGTCACGAGTTAATACGTTCCATTTTTACTGCTGT
>gene=chr10_111970845-111971307; species=ponAbe
---------------------------------------------------------------------------CCCCTATAATCACTTGATCTCGGTTTTTCCGCCTTCTCCCCCTCCCCCTCCCAGCTAGAGACACATGGTTTCCACATGGGGACAAACTTCTTTCCTCCGACTGGACTTGACCTAGCTGCGTCGTTCAGCCAATTGGCAGCTCCAGCCTCTTCTGACGTCACGCGTTGCTGAGGCCGGAGGCTGGG---GGGGTGGAGCCAGGCTGCAAGCCAGGAAATCTCTGGGAGCTGTAGTGCGGCCAGCTGGTCCAGTCTCTTCTTAAAGGGACTCTCTTCTCTCCGGAGATGAGTGTCGGGCCCCGATTCTCCTTTTCGGGTTCGGTGAGACCTTTCTGAGATGCACGGTGGACCCTGGTCACGAGTTAACACGTTCCGTTTTTACTGCTGT
>gene=chr10_111970845-111971307; species=rheMac
TTTTGGTCACTACTGCAAAAGGGCATCGCTGGCCGACTCAGGTGCACAACCTCCCCGCCTTCATTTCAGCGAGTTCCCCTATAATCACTTGATCTCGGTTTCTCCGCCTTCTCCTCCTCCCCCTCCCGGCTAGAGACACATGGTTTCCACATGGAGACAAACTTCTTTCCTCCGACTGGACTTGACCTAGCTGCGTGAGTCAGCCAATCGGCAGCTCCAGCCTCTTCTGACGTCACGCGTTGCTGAGGCCGGAGGCTGCG---GGGGTGGAGCCAGGATGCAAGCCAGGAAATCTCCCGGAGCTGTAGTGAGGCCAGCTGGTCCAGTCTCTTCTTAAAGGGACGCTTTTCTCTCCGGAGATGAGTGTCGGGCCCCGATTCTCCATTTCGGGTTCGGTGAGACCTTTCTGAGATGCACGGTGGACCCTGGTCACGAGTTAACACGTTCCATTTTTACTGCTGT
>gene=chr10_112631479-112631734; species=hg19
GCCAGTCCCAGGAGCCACATGCGCATGCGCCCTCCCGCGCCCCTCCCCAACTTTCCACGTTTCACTCCTCTCCCTTTTCCTCCTCAGCTCCGGCTCCGCCGCCACGATTGGCCAGCCGACCACCCGGCCTCGGCCAATAAGCGCCGCCCTCTCGCCCCCGTGTTACTGGGTAGAAGAAAACAAAAACAAACAGAGCGAGAAGGGCCAGAGACTCTCCGAGGCGGCGGCAGAGACAGAAGAGCGGGGTCGGGGCCG
>gene=chr10_112631479-112631734; species=bosTau
GCCAGGCCCCAAAGCCTGATGCGCATGCGTCCTCCCGCGCCTTTGCCCAGCTTTCCACGTTTCACTTCCCTCCTTTTCCCTCCGCAGCGCCAGCTCCATCGCTACGATTGGCCAGAAGACCTCCTCGGATTGGCCAATAAACGGCGCCCTGTCGCCCCCGTGTTACTGGGTAGAACAAAACAAAAACAAACAGAGCGAGAGGGGCCAGAGACGCTCGGAGGCAGCGGCAGACGCTGAGGTGCGGGGTCGGGGCCG
>gene=chr10_112631479-112631734; species=calJac
GCCAGTCCCAGGAACCACAAGCGCATGCGCCCTCCCGCGCCCCTCCCCAACTTTCCACGTTTCATTCCTCTCCCTTTTCCTCCCCAGCTCCGGCTCCGCCGCTACGATTGGCCAACCGGCCACCGGGCCTCCGCCAATAAGCGCAGCCTTCTCGCCCCCGTGTTACTGGGTAGAAGAAAACAAAAACAAACAGAGCGAGAGGGGCCAGAGACTCTCCGAGGTGGCGGCGGAGGCAGAGGAGCGGGATCGGGGCCG
>gene=chr10_112631479-112631734; species=canFam
---------GGGAGCCCGACGCGCATGCGCCTCCCGGCGCCCCAGCCCGGCTTTCCACGTTTCACTTCCCTCCCTTTTCCTCCCCAGCGGCCGCTCCACCGCCACGATTGGCCGGCGGGCCTCCTCGCTTCGGCCAATAGGCGCGGCCCTCTCGCCCCCGTGTTACTGGGTAGAACAAAACAAAAACAAACAGAGCGAGAGGGGGCAGAGGCGCTCGGAGGCGGCGGCGGACGCTGAGCAGCGGGGTCTgggccg
>gene=chr10_112631479-112631734; species=equCab
---------------------------------------------------------------------------------------------------------------------------------------------------------------------------------------------------------------------------------------------------------------
>gene=chr10_112631479-112631734; species=gorGor
GCCAGTCCCAGGAGCCACATGCGCATGCGCCCTCCCGCGCCCCTCCCCAACTTTCCACGTTTCACTCCTCTCCCTTTTCCTCCTCAGCTCCGGCTCCGCCGCCACGATTGGCCAGCCGACCACCCGGCCTCGGCCAATAAGCGCCGCCCTCTCGCCCCCGTGTTACTGGGTAGAAGAAAACAAAAACAAACAGAGCGAGAAGGGCCAGAGACTCTCCGAGGCGGCGGCAGAGGCAGAAGAGCGGGATCGGGGCCG
>gene=chr10_112631479-112631734; species=panTro
GCCAGTCCCAGGAGCCACATGCGCATGCGCCCTCCCGCGCCCCTCCCCAACTTTCCACGTTTCACTCCTCTCCCTTTTCCTCCTCAGCTCCGGCTCCGCCGCCACGATTGGCCAGCCGACCACCCGGCCTCGGCCAATAAGCGCCGCCCTCTCGGCCCCGTGTTACTGGGTAGAAGAAAACAAAAACAAACAGAGCGAGAAGGGCCAGAGACTCTCCGAGGCGGCGGCAGAGGCAGAAGAGCGGGGTCGGGGCCG
>gene=chr10_112631479-112631734; species=papHam
GCCAGTCCCAGGAACCACAAGCGCATGCGCCCT-CCGTGCCCCTCCCCAACTTTCCACGTTTCACTCCTCTCCCCTTTCCGCCTCAGCTCCGGCTCCACCGCCACGATTGGCCAGCCGACCACCCGGCCTTGGCCAATAAGCGCCGCCCTCTCGCCCCCGTGTTACTGGGTAGAAGAAAACAAAAACAAACAGAGCGAGAGGGGCCAGAGACTCTCCGAGGCGGCGGCAGAGCCAGAAGAGCGGGGTCGGGGCCG
>gene=chr10_112631479-112631734; species=ponAbe
GCCAGTCCCAGGAGCCACAGGCGCATGCGCCCTCCCGCTCCCCTCCCCAACTTTCCACGTTTCACTCCTCTCCCTTTTCCTCCTCAGCTCCGGCTCCGCCGCCACGATTGGCCAGCCGACCACCCGGCCTCGGCCAATAAGCGCCGCCCTCTCGCCCCCGTGTTACTGGGTAGAAGAAAACAAAAACAAACAGAGCGAGAAGGGCCTGAGACTCTCCGAGGCGGCGGCAGAGGCAGAAGAGCGGGGTCGGGGCCG
>gene=chr10_112631479-112631734; species=rheMac
GCCAGTCCCAGGAACCACAAGCGCATGCGCCCT-CCGCGCCCCTCCCCAACTTTCCACGTTTCACTCCTCTCCCCTTTCCGCCTCAGCTCCGGCTCCACCGCCACGATTGGCCAGCCGACCACCCGGCCTTGGCCAATAAGCGCCGCCCTCTCGCCCCCGTGTTACTGGGTAGAAGAAAACAAAAACAAACAGAGCGAGAGGGGCCAGAGACTCTCCGAGGCGGCGGCAGAGCCAGAAGAGCGGGGTCGGGGCCG
>gene=chr11_6640453-6640975; species=hg19
TAACTGCATTTGCCAGAGAGGATGAGGGCAAAGAGCCCTAGGAGGCTGTAGGGGCAGCAGGTGGGTTTCAGTGGGAGCTACGTTGTCCTTGTGTTCCCACCCTCCCAATGTGTGCTCCCTCCAACGTGATCCCTTTCTCCCGAGCCCTCTCAATTTCTCACCAGGCTTGGAGTCCCATTCTGCCCTTCCGCGGATCTGCTGTCATGTGACGGATCACATGAGCTCTATATTCCACCACCACTACCCCTCTGCCTAGTAACTAGTGACGGTACTGGCTCCTCCCTTGCATGGGTGGTCCCAAATGCTAGGCAAGGGTGGGGCCGCCACCCGGATTCTCCCCTCTGGCCAGTCAAGCACTGAGTAAGCCCAGGGCTCCCCACCTGCGTCCTGAGCCTGGTCCCCTGGGAATCACCACAAGTGAGTGGGCTGTAGAGACCCACAGACTGGGGTTcttcctagctgtatgacatcagcaaaataacctctcagagcctaggtttctgcatttacaatatggagact
>gene=chr11_6640453-6640975; species=bosTau
TAACTGCATTTGCCAGCGACAAAGAGGGCAAAGAGCCCTAGGAGGCTGCAGGGACAGCACATGGGTTTCAGCAGGAGCTGGACTGTTGC--TGTTCCCACCCT-CCAACATAAACTCCCTCCAACGTGATTCCCTTCTCCCGGAGCCCCCCAGTTTCTCACCCGGATCGGGGTCCCATTCTGCCTTTCGGCTTGTCGGCTGTCATGTGACAGATCACATGAACCCTGTAGTCCTCCACC-ACCA-CCTCTGCCTAGGAACTAGTGACG-TGCTGGCCCCGCCCTCAAATGGGTGGTCCTGAATGCGGAGAAGGGGTGGGGCGGCCACTCAGATGCTCCCCTGTGGACTGTCAAACAC-GGGT---------------------------GAGCCCA--------GGACTCACCAcagt----ggggctctggaggcccatagatccgggtccttacaagaagtatgatatcaggaaagcagcttctcggagccttggtttcttcatgtagaatatggagact
>gene=chr11_6640453-6640975; species=calJac
TAACTGCATTTGCCAGAGAGGATGAGGGCAAAGAGCCCTAGGAGGCTGTAGGGGCAGCAGGTGGTTTTCAGTGGGAGCTAGATTGTCTTTGTATTCCCACCTTCCCAACATGTATTCCCTCCAACGTTATCCCTTTCTCCCAAGCCCTCTCAGTTTCTCACCAGGCTTGGAGTCCCATTCTGCCCTTCCGCAGGTCTACTGTCATGTGACAGATCACATGAGCCTTATATTCCACCACCGCCACCACTCCGCCTAGCAACTAGTGACGGTGCTGGCTCCTCCCTTGCATGGGTGGTCCTGAATGCTAGGCAAGGGTAGGGCTGCCACTCGGATTCTCCCCTCTGGCCAGCCAAGCAC----TAAGCCCAGGGCTCCCCACCTGCGTCCTGAGCCTGGTCCCCTGGGAATCACTATAAGTGAGTAGGCTCTGGAGACCCACAGACTGGGGTTcttcctaggtgtgt---atcagcaaaataacctctcagagcct-ggtttctgcatttacaatatggagact
>gene=chr11_6640453-6640975; species=canFam
TAACTGCATTTGCTGGCGACACAGAGAGCAAGGAGCCCTAGGAGGCTGCAGAGGCAGCAGGCGGGTTTCAGCGGGAGCCGGACTGCCAGTGTATCCCCACCCT-CCAACA------------AACATAATCCCCTCCTCCCGGAGCCCCCTCATTTCTCACCAGGTTCGGAGTCTCATTTTGCCTTTCTGGAGATCCACTGTCATGTGACAGATCACATGAACCCTATGTTCCACCGCCA-CAC-CACCCGCCTGGAAACTACTGCCCATGCTGGCTCCTCCTTCAAGTGGGTGGTCCTAAGT----------------GCTGCCACCCAGATCCTTCCC--TGG--CGGTGAGCTC-GGATTAGTCCAGGGCTCCCC-CCTGCTGCCGGAGTCCAGC----CAGCTCTCACCGCGGG----CGGGCTCC-CAGGCACACAGACG-GGATTCATCGTCgctgta-ggtatcaggagagcaacctctcagagcctag---gcttcctttagaacgcggaagct
>gene=chr11_6640453-6640975; species=equCab
TAACTGCATTTGCCAGTGACAAAGAGGGCAAGAAGCCCGAGGAGGCTGCAGGGGCGGCAGGTGGGTTTCAGCGGCAGCCAGACTGTCACTGCATTCCCGCCCT-CCAACA---ACTCCCTCCAATGTGATCCCCTTCTCCCGGGGCCCCCTAATCTCTCACCAGGCTCGGAGTCCCATTCCACCTTTCTGCAGATCTGCTGTCATGTGACGGATCACATGAGCCCTACATTCCAGCACCATCAC-CACCCCTCTAGAAACTAGTGACGTTGCTGGCTCCTCCCTCCACTGGGCGGTCCTGAATTCGGGGAACGGGTGGGGCTGCCACTCGAATTCTCTCCTGTGGCCCATCAAGCCC-GGGTAAGCCCAGGGCTCCCC-CCTGCTGCCAGAGTCCAAG----CAGGACGCACCACAGG--------------------------------------------------------------------------------------------------------
>gene=chr11_6640453-6640975; species=gorGor
TAACTGCATTTGCCAGAGAGGATGAGGGCAAAGAGCCCTAGGAGGCTGTAGGGGCAGCAGGTGGGTTTCAGTGGGAGCTACGTTGTCCTTGTGTTCCCACCCTCCCAATGTGTGCTCCCTCCAACGTGATCCCTTTCTCCCGAGCCC-CTCGATTTCTCACCAGGCTTGGAGTCCCATTCTGCCCTTCCGCAGGTCTGCTGTCATGTGACGGATCACATGAGCTCTATATTCCATCACCACTACCCCTCTGCCTAGTAACTAGTGACGGTACTGGCTCCTCCCTTGCATGGGTGGTCCCGAATGCTAGGCAAGGGTGGGGCCGCCACTCGGATTCTCCCCTCTGGCCAGTCAAGCACTGAGTAAGCCCAGGGCTCCCCACCTGCGTCCTGAGCCTGGTCCCCTGGGAATCACCACAAGTGAGTAGGCTGTAGAGACCCACAGACTGGGGTTcttcctagttgtatgacatcagcaaaataacctctcagagcctaggtttctgcatttacaatatggagact
>gene=chr11_6640453-6640975; species=panTro
TAGCTGCATTTGCCAGAGAGGATGAGGGCAAAGAGCCCTAGGAGGCTGTAGGGGCAGCAGGTGGGTTTCAGTGGGAGCTACGTTGTCCTTGTGTTCCCACCCTCCCAATGTGTGCTCCCTCCAACGTGATCCCTTTCTCCCGAGCCCTCTCGATTTCTCACCAGGCTTGGAGTCCCATTCTGCCCTTCCGCAGATCTGCTGTCATGTGACGGATCACATGAGCTCTATATTCCACCACCACTACCCCTCTGCCTAGTAACTAGTGACGGTACTGGCTCCTCCCTTGCATGGGTGGTCCCGAATGCTAGGCAAGGGTGGGGCCGCCACTCGGATTCTCCCCTCTGGCCAGTCAAGCACTGAGTAAGCCCAGGGCTCCCCACCTGCGTCCTGAGCCTGGTCCCCTGGGAATCACCACAAGTGAGTAGGCTGTAGAGACCCACAGACTGGGGTTcttcctagctgtatgacatcagcaaaataacctctcagagcctaggtttctgcatttacaatatggagac-
>gene=chr11_6640453-6640975; species=papHam
TAACTGCATTTGCCAGAGAGGATGAGGGCAAAGAGCCCTAGGAGGCTGTAAGGGCAGCAGGTGGGTTTCAGTGGGAGCTACATTGTCCTTGTGTTCCCACCCTCCCAATATGTGCTCCCCTCAACGTGATCCCTTTCTCCCCAGCCCTCTCAATTTCTCACCAGGCTTGGAGTCCCATTCTGCCCTTCCGCAGATCTGCTGTCATGTGACAGATCACATGAACCCTACAGTCCACCACCACTAACCCTCTGCCTAGTAACTAGTGACGGTGCTGGCTCCTCCCTTGCGTGGGTGGTCCTGAATGCTAGGCAAGGGTGGTGCTGCCACTCGGATTCTCCCCTCTGGCCAGTCAAGTGCTGAGTAAGCCCAGTGCTCCCCACCTGCATCCTGAGCTTGGTCCCCTGGGAATCACCACaagtgagtaggctctagagacccacagaccggggttcttccaagctatatgatatcagcaaaataacctctcagagcctaggtttctgcatttacaatatggagact
>gene=chr11_6640453-6640975; species=ponAbe
TAACTGCATTTGCCAGATAGGATGAGGGCAAAGAGCCCTAGGAGGCTGTAGGGGCAGCAGGTGGGTTTCAGTGGGAGCCACGTTGTCCTTGTGTTCCCACCCTCCCAATGTGTGCTCCCTCCAACATGATCCCTTTCTCCCGAGCCCTCTCAATTTCTCACCAGGCTTGGAGTCCCATTCTGCCCTTCCGCAGATCTGCTGTCATGTGACGGATCACATGAGCTCTATATTCCACCATCACTACCCCTCCGCCTAGTAACTAGTGACGGTGCTGGCTCCTCCCTTGCATGGGTGGTCCTGAATGCTAGGCAAGGGTGGGGCCGCCACTCGGATTCTCCCCTCTGGCCAGTCAAGCACTGAGTAAGCCCAGGGCTCCCCACCTGAGTCCTGAGCCTGGTCCCCTGGGAATCACCGCAAGTGAGTAGGCTCTAGAGACCCACAGACTGGGGTTcttcctagctgtatgacatcagcaaaataacctctcagagcctaggtttctgcatttacaatatggagact
>gene=chr11_6640453-6640975; species=rheMac
TAACTGCATTTGCCAGAGAGGATGAGGGCAAAGAGCCCTAGGAGGCTGTAAGGGCAGCAGGTGGGTTTCAGTGGGAGCTACATTGTCCTTGTGTTCCCACCCTCCCAATGTATGCTCCCCCCAACGTGATCCCTTTCTCCCCAGCCCTCTCAATTTCTCACCAGGCTTGGAGTCCCATTCTGCCCTTCCGCAGATCTGCTGTCATGTGACAGATCACATGAACCCTATAGTCCACCACC---AACCCTCTGCCTAGTAACT-------------------------------------------------------------------------------------------------------------------------------------------------------------------------------------------------------------------------------------GCCTAGGTTTCTGCATTTACAATATGGAGACT
>gene=chr11_33369141-33369328; species=hg19
TTATTTTCTATTGTTTTGCTTTGCTGCAAGCAGACGTGGTCTGGTAGAACACAGCAGATGCTGGTGCCTGCCTGGCAACAGGTGACACCCCTGGCTCCTGCTACTACTACACTAACTTCTGAGAGTGTGGCTGGTTCACACAGGCTTGGAGACTGGGGGTAAGCTGAAAACAAAAGTACTTTGTGAA
>gene=chr11_33369141-33369328; species=bosTau
CTGGCTTTTGG---TTGTTTTTGCTGC-AGCAGACATGGTCTGGTAGGACACAGCAGATGTTGATACCTGCCTGGCAACAGGTAACACCCCTGGCTCCTGCTACTACTGCATTAGCTTCGGAGGGTGTGGCTGGTTCACAAAGGCTCGGAGACTGGGGGTAAGTTAAAAACAGCAATCCTTTGTAAG
>gene=chr11_33369141-33369328; species=calJac
TTAGTTTTTCTGTGTTTTACTTGATGC-AGCAGACGTGGTCTGGTAGAACACAGCAGATGCTGTTGCCTGCCTGGCAACAGGTACCACCCATGGCTCCTGCTACTACGACACTAACTTCTGAGAGTGTAGCTGGTTCACAAAGGCTTGGAGACTGGGGGTAAGCTGAAAACAAAAGTGCTTTGTGAA
>gene=chr11_33369141-33369328; species=canFam
----TAACTATCTTTTGCTTTTGCGGT-AGCAGACGTGGTCTGGCAGGACACAGCAGATGCTCGTACCTGCCTGGCAGCAGGTAACACCCATGGCTCCTGCTACTACTGCATTAACTTCTGAGGGGGTGGCTGGTTCACAAAGGCTTGGAGACTGGGGGTAAGTTAAAAACAAAAATACTTTGTGA-
>gene=chr11_33369141-33369328; species=equCab
----TAATTGTTGTTTGTTTCTGCTG--AGCAGACATGGTCTGGTAGAGCACAGCAGATGCTGGTCCCTGCCTGGCAGCAGGTAGCACCCCTGGCTCCTGCTGCTACGACACTGACGTCAGAGGGGGTGGCTGGTTCACAGAGGCTTGGAGACTGGGGGTGAGTTAAAAACAAAAGTACTTGGTGAA
>gene=chr11_33369141-33369328; species=gorGor
-------------------------------------------------------------------------------------------------------------------------------------------------------------------------------------------
>gene=chr11_33369141-33369328; species=panTro
TTATTTTCTATTGTTTTGCTTTGCTGCAAGCAGACGTGGTCTGGTAGAACACAGCAGATGCTGGTGCCTGCCTGGCAACAGGTGACACCCCTGGCTCCTGCTACTACTACACTAACTTCTGAGAGTGTGGCTGGTTCACACAGGCTTGGAGACTGGGGGTAAGCTGAAAACAAAAGTACTTTGTGAA
>gene=chr11_33369141-33369328; species=papHam
TTATTTTCTATTGTTTTCCTTTGCTGCAAGCAGACGTGGTCTGGTAGAACACAGCAGATGCTGGTGCCTGCCTGGCAACAGGTGACACCCCTGGCTCCTGCTACTACTACACTAACTTCTGAGAGTGTGGCTGGTTCACACAGGCTTGGAGACTGGGGGTAAGCTGAAAACAAAAGTACTTTATGAA
>gene=chr11_33369141-33369328; species=ponAbe
TTATTTTCTATTGTTTTCCTTTGCTGCAAGCAGACGTGGTCTGGTAGAACACAACAGATGCTGGTGCCTGCCTGGCAACAGGTGACACCCCTGGCTCCTGCTACTACTACACTAACTTCTGAAAGTGTGGCTGGTTCACACAGGCTTGGAGACTGGGGGTAAGCTGAAAACAAAAGTACTTTGTGAA
>gene=chr11_33369141-33369328; species=rheMac
TTATTTTCTATTGTTTTCCTTTGCTGCAAGCAGACGTGGTCTGGTAGAACACAGCAGATGCTGGTGCCTGCCTGGCAACAGGTGACACCCCTGGCTCCTGCTACTACTACACTAACTTCTGAGAGTGTGGCTGGTTCACACAGGCTTGGAGACTGGGGGTAAGCTGAAAACAAAAGTACTTTATGAA
>gene=chr11_45773104-45773307; species=hg19
CAGAGGTGGAGGAAGAGGAGAGGACCAATCAGTTGTTATGGCAACCAGGGCTCCCAAGATGGAGGGAAGGGAAAAGGCGGCCCTGCTCATCAGTTGCCATGGCAACCCAGAGCCTCCAGGCCAGCTTTGAAAACAAAAACCACACACACCCCACTTAACAAAGAAAGTACCCAGGACTCCTCGGTATGCTCCGCAATCCAGAG
>gene=chr11_45773104-45773307; species=bosTau
CAGGGTTAGGGGAGGAGGAGCGGACCAA-CGGTTGTTATGGCAACCAAGACTCCCAAGATGGAAGGAAGGGAAAAGGCGGCCCTGCTTAAGAGTTGCCATGGCAACCCAGATCCTTGAGACCAGCTCTGAAGACAAAAACCACACACTCCCCACTTA-CAAAGAAGGTACCTGGGAGTCCTCAGGATTCTTTGCATTTCAGAG
>gene=chr11_45773104-45773307; species=calJac
CAGAAGTGGAGGAAGAAGAGAGGACCAATCAGTTGTTATGGCAACCAGGGCTCCCAAGATGGAGGGATGGGAAAAGGCGGCCCTGCTCAAGAGTTGCCATGGCAACCCAGAGCCTCTAGGCCAGCTTTGAAGACAAAAACCACAAAC-CCCCACTTAACAAAGAAAGTACCCAGGACTCCTCAGGATTCTTTGCAATTCAGAG
>gene=chr11_45773104-45773307; species=canFam
CAGGGTTGGGGGAAGAGGATTGAACCAG-TGGTTGTTATGGCAACCAGGGCTCCCAAGATGGAGGGAAAGGAAAAGGGGGCCCTGCTCCAGAGTTGCCATAGCAACCCAGATCCTTGAGGCCAGCTATGAAGACAAAAACCACACATTCCACACTTT-GGTAGAA-GTACCCGGGACTCCTTAGGATTCTTTGCCATCCAGAG
>gene=chr11_45773104-45773307; species=equCab
AGGGGTTGGGGGAAGAGGAGTGGACCAA-TGGTTGTTATGGCAACCAGGGCTCCCAAGATGGAGGGAAGGGAAAAGGTGGCCCTGTGCAAGTGTTGCCATGGCAACCCAGATCCTTGAGGCCAGCTTTGAAGACAAAAGCCCCACACTCCCCACTCA-CAGAGAA-GCGCCCAAGATGCCTCAGGACCCTTCGCAGTCTGCAG
>gene=chr11_45773104-45773307; species=gorGor
CAGAGGTGGAGGAAGAGGAGAGGACCAATCAGTTGTTATGGCAACCAGGGCTCCCAAGATGGAGGGAAGGGAAAAGGCGGCCCTGCTCAAGAGTTGCCATGGCAACCCAGAGCCTCCAGGCCAGCTTTGAAAACAAAAACCACACACACCCCACTTAACAAAGAAAGTACCCAGGACTCCTCGGTATGCTCCGCAATCCAGAG
>gene=chr11_45773104-45773307; species=panTro
CAGAGCTGGAGGAAGAGGAGAGGACCAATCAGTTGTTATGGCAACCAGGGCTCCCAAGATGGAGGGAAGGGAAAAGGCGGCCCTGCTCAAGAGTTGCCATGGCAACCCAGAGCCTCCAGGCCAGCTTTGAAAACAAAAACAACACACACCCCACTTAACAAAGAAAGTACCCAGGACTCCTCGGTATGCTCCGCAATCCAGAG
>gene=chr11_45773104-45773307; species=papHam
CAGAGGTGGAGAAAGTGGAGAGGACCAATCAGTTGTTATGGCAACCAGGGCTCCCAAGATGGAGGGAAGGGAAAAGGCAGCCCTGCTCAAGAGTTGCCATGGCAACCCAGAGCCTCCAGGCCAGCTTTGAAAACAAAATCCACACACCCCCCACTTAACAAAGAAAGTACCCAGGACTCCTCGGTATGCTCCGCAATCCAGGG
>gene=chr11_45773104-45773307; species=ponAbe
CAGAGGTGGAGGAAGAGGAAAGGACCAATCAGTTGTCATGGCAACCAGGGCTCCCAAGATGGAGGAAAGGGAAAAGGCGGCCCTGCTCAAGAGTTGCCATGGCAACCCAGAGCCTCCAGACCAGCTTTGAAAACAAAAACCACACACACCCCACTTAACAAAGAAAGTACCCAGGACTCCTACGTATGCTCCGCAATCCAGAG
>gene=chr11_45773104-45773307; species=rheMac
CAGAGGTGGAGAAAGTAGAGAGGACCAATCAGTTGTTATGGCAACCAGGGCTCCCAAGATGGAGGGAAGGGAAAAGGCAGCCCTGCTCAAGAGTTGCCATGGCAACCCAGAGCCTCCAGGCCAGCTTTGAAAACAAAATCCACACACCCCCCACTTAACAAAGAAAGTACCCAGGACTCCTCGGTATGCTCCGCAATCCAGGG
>gene=chr11_47235865-47236048; species=hg19
CTAACTTAGGAAAGGCACTAGCTCTCTACAAAGCCGCCACTCCCCAACTACACCCTGTAGGGACCAGCCAATCCCAAAGCCCGAGCGGGCGTCATCACCAATTGCAAGGCGGGAGACAGAGCCTTGGCTGGCACCGGGCCTCCTCCCCGGACCCGCAGAGGCCTGGCAGCGCCGCGTTTGAGG
>gene=chr11_47235865-47236048; species=bosTau
CCCCCGCCAGGATGTGGTTA-CTTTCTACGAAGCCGCCTCACGCCAACTGTAG-------GGATCAGCCAATCACAAAGCCCGAGAGGGCGTGGTCACCAATTAGAAGGTAGGAGCCGAAGTTTTGATTGGCATCTAGTCTAGGG--GGGGGG-CTAGAGGCCTGGCAGCGTGGCGTCTGAAG
>gene=chr11_47235865-47236048; species=calJac
---------------------------------------------------------------------------------------------------------------------------------------------------------------------------------------
>gene=chr11_47235865-47236048; species=canFam
CCACCGCCGGGAGGTGGCTAGCTCCCTACAGAGCTGCCTATCCCCA--------------GAACCAGCCAATCCTAAAGCCCGAGGGCGTGTGATCACCAATTAAAAGTCAGGCGCCTAAGCCTTGATTGGCACCTGGTCTCCTG--TGGACGCGCCGAGGCCGGGCAGCGCCGATTCCGAGG
>gene=chr11_47235865-47236048; species=equCab
-------------GCGGCGAGCTTTCTCCAGAGCCGCCTCTCTCGAAGTGTATT------GGATTAGCCAATCACAAAGCCCGAGCGGGCGTGACGGCCAATTGGAAGGTAGGAGCCGAAGCCTTGATTGGCACCCGGTCTCCAG--AGGCCCTCCAGAGGCCTGGCAGCGCCTCAGCTGCAG
>gene=chr11_47235865-47236048; species=gorGor
CTAACTTAGGAAAGGCACTAGCTCTCTACAAAGCCGCCACGCCCCAACTACACCCTGTAGGGACCAGCCAATCCCAAAGCCCGAGCGGGCGTCATCACCAATTGCAAGGCGGGAGCCAGAGCCTTGGCTGGCACTGGGCCTCCTCCCCGGACCCGCAGAGGCCTGGCAGCGCCGCGTTTGAGG
>gene=chr11_47235865-47236048; species=panTro
CTAACTTAGGAAAGGCACTAGCTCTCTACAAAGCCGCCACGCCCCAACTACACCCTGTAGGGACCAGCCAATCCCAAAGCCCGAGCGGGCGTCATCACCAATTGCAAGGCGGGAGACAGAGCCTTGGCTGGCACCGGGCCTCCTCCCCGGACCCGCAGAGGCCTGGCAGCGCCGCGTTTGAGG
>gene=chr11_47235865-47236048; species=papHam
CTAACTTAGGAAAGACACTAGCTCTCTACAAAGCCGCCACGCCCCAACTACACCCTGTAGCTACCAGCCAATCCCAAAGCCCGAGCGGGCGTCATCACCAGTTGCAAGGCGGGAGCCAGGGCCTTGGCTGGTACCAGGCCTCCTCCCCGGACCCGCAGAGGCCTGGCAGCGCCTCGTCTGAGG
>gene=chr11_47235865-47236048; species=ponAbe
CTAACTTAGGAAAGGCACTAGCTCTCTACAAAGCCGCCACGCCCCAACTACACCCTGTAGGGACCAGCCAATCCCAAAGCCCGAGCGGGCGTCATCACCAATTGCAAGGCGGGAGCCAGAGCCTTGGCTGGCACCAGGCCTCCTCCCCGGACCCGCAGAGGCCTGGCAGCGCCGCGTTTGAGG
>gene=chr11_47235865-47236048; species=rheMac
CTAATTTAGGAAAGGCACTAGCTCTCTACAAAGCCGCCACGCCCCAACTACACCCTGTAGCTACCAGCCAATCCCAAAGCCCGAGCGGGAGTCATCACCAGTTGCAAGGCGGGAGCCAGGGCCTTGGCTGGTACCAGGCCTCCTCCCCGGACCCGCAGAGGCCTGGCAGCGCCTCGTCTGAGG
>gene=chr11_62272614-62272931; species=hg19
CCCCTTGGGAGGTGTATACCTGGTCTCAGCAGCTTCCCGACAGCCCCCCAGGGTCTTCTTTCCCACTTGCTCGCCCCGTCTTTGCTCCCCTCTGTGTCCCACGCCTCCAACCCAGTCTGCGGGCACATGGCTCACAGCAACCCCAGGGGATAAAAATCTGCCTAGCAACGGGTCATGAGGCCCAAATATGGCCTGGCGATTGACAGTTCGGCCAATGGGGTGTGGCCACAGATGCTCTCTAGAGACCAGGGTCTCATGCCCTTGATTCTGAGGGCCCCGGGCTTGCTGGATGGGGGTTCACCAGGTATCATCCCGTT
>gene=chr11_62272614-62272931; species=bosTau
CGCCCTGGGAAGTGTTA--CTGGCCTCAGCAGCTTTCCGAAGCCTC-CCA----CCCCCTCACTTTCTTCCCCACC---CTTCCCTGCCCGCGGTGCCCCGCGCCCCCTCCTCATCCAAAAGGCTGGGGGCTCACAGTAGCAGAGGTGGCTAAAAATCTGCCTGGCAACAAGTAACGAGAACAGGATACAGCCTGGCGATTGGCTGCTCCGTCAAGGGGGCGTGGCGTCAGAGGCTCCCTAGA-----GTCTCTCGCTCCTTGGACGCtagcggcctcatgactacattatggggagcttaggggtgtcatctagtt
>gene=chr11_62272614-62272931; species=calJac
CCCCTTGGGAGGTGTAAACCTGGCCCCAGCACCTTCTCGACGCCCC-------------------------------------------------------------------------------------------CAATCCCAGGTGATAAAAATCTGCCTAGCAACGGGTCACGGGACCCAAATACCGGCTGGCG-TCGGCAATTCGGCCAATGGGGCGTGGCCGAGGATGCTCTCTAGAGACCAGGGTCTCACGCCCTCGATTCTGAGGGCCTCAGCCTTGCTGGATGGGGGCTCA-TGGGTATTATCCCGTT
>gene=chr11_62272614-62272931; species=canFam
----CTTGGAGGTGTGAACTTGGCATCAGCAACTTCCCAACAG---------GTCTTCCTTCCCCCATTTCCTACCAAT-------------GGTACCCCTCCCCCCCCTGCTGGTCACCGGACAGGTGGCTCCCAGAAGCAGAGGTGGGTATAAATCCGCCTGGCAGAGGGTCCCAGGACCCAAAGGTGGCCTGGTGGTCGGCAGATCTATGAACCGGGCATGGTAGCAGGTGCTTCCTAGA-----GGCTCTCACTCCCTGGACCCTGGTGGCCCCATGATTTCAGTAGGGAGGGCTTAAGGACGTCATCCGGTT
>gene=chr11_62272614-62272931; species=equCab
CGCCCGAGGAGGTGTGACCCTGGCCTCAGCAACTTTCCCACAGCCC-CCAGGGTCTTCCTTCCCCTCTTTCCGCCTGGCGTGCTCGGCGCCGGGCGCCCAGCGCCCCCCACCCAGGCCCCGGGCACGTGGCTCGCAGCAGCAGAGTTGGATAAAAATCTGCCTGGCAACGGGTTACGAGACCCGGATGCGGCCTAGCGATTGGCAGGTTGGCCAAGGGGGCGTGGCGGCAGATGCCTCCTGGA-----GCCTCTCACTCCCTGGCCACTGGCGGCCCCAGGGTTACAGTATAGGGGGCT------------------
>gene=chr11_62272614-62272931; species=gorGor
CCCCTTGGGAGGTGTAAACCTGGCCTCAGCAGCTTCCCGACAGCCCCCCAGGGTCTTCTTT-CCACTTGCTCGCCCCGTCTTTGCTCCCCTCTGTGTCCCACGCCTCCAACCCAGTCTGCGGGCACATGGCTCACAGCAACCCCAGGGGATAAAAATCTGCCTAGCAACGGGTCATGAGGACCAAATATGGCCTGGCGAGTGACAGTTCGGCCAATGGGGTGTGGCCGCAGATGCTCTCTAGAGACCAGGGTCTCATGCCCTTGATTCTGAGGGCCCCGGGCTTGCTGGATGGGGGCTCACCGGGTATCATCCCGTT
>gene=chr11_62272614-62272931; species=panTro
CCCCTTGGGAGGTGTAAACCTGGCCTCAGCAGCTTCCCGACAGCCCCCCAGGGTCTTCTTTCCCACTTGCTCGCCCCGTCTTTGCTCCCCTCTGTGTCCCACGCCTCCAACCCAGTCTGCGGGCACATGGCTCACAGCAACCCCAGGGGATAAAAATCTGCCTAGCAACGGGTCATGAGGCCCAAATATGGCCTGGCGATTGACAGTTCGGCCAATGGGGTGTGGCCACAGATGCTCTCTAGAGACCAGGGTCTCATGCCCTTGATTCTGAGGGCCCCGGGCTTGCTGGATGGGGGTTCACCAGGTATCATCCCGTT
>gene=chr11_62272614-62272931; species=papHam
CCCCTTGGGAAGTGTAAACCTGGCCTCAGCAGCTTCCCGACATTCCCCCAGGGTCTTCTTTCCCCCCTGCTCGGCCCCTCTTTGCTCCCCTCTGTGTCCCAAGCCTCCAACCCAGTCTGCGGGCACGTGGCTCACAGCAACCCCAGGGGACAAAAATCCGCCTAGCAATGGGTCATGGGGCCCAAATATGGCCTGGCGATCGACAATTCGGCCAGCGGGGTGTGGCCGCAGATGCTCGCTATAGACCAGGGTCTCATGCCCTTGATTCTGAGTGCCCCCGGCTTGCTGGATGGGGGCTCACCGGGTATCATCCCGTT
>gene=chr11_62272614-62272931; species=ponAbe
CCCCTTGGGAGGTGTAAACCTGGCCTCAGCAGCTTCCCGACAGCCCCCCAGGGTCTTCTTTCCCACCCGCTCGGCCCCTCTTTGCTCCCCTCTGTGTCCCACGCCTCCAACCCAGTCTGCGGGCACGTGGCTCACAGCAACCCCAGGGGATAAAAATCCGCCTAGCAACGGGTCATGAGGGCCAAATATGGCCTGGCGATTGACAGTTC--------------GGCCGCAGATGCTCTCTAGAGACCAGGGTCTCATGCCCTTGATTCTGAGGGCCCCGGGCTTGCTGGATGGGTGCTCACCGGGTATCATCCCGTT
>gene=chr11_62272614-62272931; species=rheMac
CCCCTTGGGAAGTGTAAACCTGGCCTCAGCAGCTTCCCGACATTCCCCCAGGGTCTTCTTTCCCCCCTGCTCGGCCCCTCTTTGCTCCCCTCTGTGTCCCAAGCCTCCAACCCAGTCTGCGGGCACGTGGCTCACAGCAACCCCAGGGGACAAAAATCCGCCTAGCAATGGGTCATGGGGCCCAAATATGGCCTGGCGGTCGACAATTCGGCCAGCGGGGTGTGGCCGCAGATGCTCGCTACAGACCAGGGTCTCATGCCCTTGATTCTGAGTGCCCCGGGCTTGCTGGATGGGGGCTCACCGGGTATCATCCCATT
>gene=chr11_62323575-62324005; species=hg19
TCATTCTACCCTAGTTTTCTAAGATCATGCCCTGCCCTCAGCCCCTGATCCATTCAAACACCCCCTTCCCTTTCTGCTCCTCACCCCAGTCTCTGTGCCATGTGCTGGACCATGGAGTCGGGTCGCCAGCTCTATGTGGTGTTTGGGTGGCATGAGACTCCCTAGCACCAAGAGAAAACTGCCCAGCAACCACAGACATCCACAGGCGCAGGCTCTGATTGGCTGCCCACAGCAAAAGCAAGGAAAAGGAAGGATCCAGCAAGCCATGGAGAGCCCAGCGGGGATGGGAAGGGCAAGAGCCCTTGCTGCAGTGACTCAGGCCTCCCTGGGGCAGGGCGGGGGACAGAAAGAACTCCAGATGTGCTTCCCCTTTCCTGCCTCACATCTGCCGTTAGAAACTTCCACTGTTAACCTCTCCCCTACCCACCAC
>gene=chr11_62323575-62324005; species=bosTau
----CCCATCCCTTTTCTCCAAGACTCTGCCCTGTCCTCAGCTCTCGACCCACTCGAGCGCCCTCATCCCTTTCCACCCCGCGACCCAGCGCCTGTCGCCTGAGCCGCACCCTGGCGCGGGTTTGCCAGCTCCT---------------GCGCGAGCCTCCCCTGCACGTCACGAAAGTGACTCTGCCACGGGAAACCTCCCCACGCGCAAGCTCTCACTGGCTGCTGCTGGGAGGGGCGGAGAAGGGCGGGGCTGCAGCCAGCAGAGGGGGGCGCAGCTGG---CTTTAGGGCGCGAGTCCCCGGTGAGGTGACTCAGGGCTCCCCGGGGCAGGGT-GGGGACCGAACTAGCTACAGATGTATTCCCCCTTCCCCGCCCCACATCTGCCGCTAGAAACTCCTGCGGTTCATCTCTTTCGAGCCCACCCC
>gene=chr11_62323575-62324005; species=calJac
TCATTCGACCCTAGCTTTCCAAGATAATGCCCTGCCCTCAGCCCCTGATC----CAAACACCCCCTTCCCTTTCTGCTTCTCGCCCCAGCCTCTGTGCCATGTGCTGGACAGTTGAGCCGGGTGGCCAGCTCTATGTGGTTTTTGGGTGACATGAGCCTCCCTAGCACCAAGAGAATACTGCCCAGCAACCACAGACATCTACAGGCACAGGCTCTGATTGGCTGCCCACAGCAAATGCAAGGAAAAGGAAGGATCCAGCAAACCATGCAGAGCCCAGCTGGGATGGGAAGCGCAAGAGTCCTTGCTGCAGTGACTCAGGCCTCCCTGGGGCAGGGC-GGGGACAGAAAGAACTCCAGATGTGCTTCCCCTTTCCTGCCTCACATCTGCCGCTAGAAACTTCCACTGTTAACCTCTCCCCTACCCACCAT
>gene=chr11_62323575-62324005; species=canFam
--ATCTTACTCTAGTTAT-CAACATCGTACCCTGTT--CTCGGCCCAACCCACTCAGGTCCCCCCTACCCTTCCCTCCCTGGGACGCGGCCCCAGCCGCACGCACTGCCGCATGGCGCCGGGATGCCAGCTGTAGGTGGTGCGCGGGTGGCACGAGCCTCCCAGGCATGTCAGGAAATGGGCCCAGCAACCAGAGACACCCCTTGGCGCAGGCGCTCACTGGCTGCCTCCGGGAGGAGCAGGGAGAGGCAGAGCTCCAGCAA---GCACGGGGCCCGCCAGG---AGAGAGGGTGCCAGTCCCCTGTACGGTGACTCAGGCCTCCCCTGGGCAGGGC-AGGG-CCCAACCAACTCCAGATGGACCTCTCCTCACCCCCCCCACATCTGCCGCTAGAAACTC---CTGTTAACCTCTTTCTTGCCCACCAG
>gene=chr11_62323575-62324005; species=equCab
----CTTGCCCTATCCTCCTA---------CCTGTTCTCAGGCCCCAACCCACGCAAGCATCCCCTTCCCTTTCTGCCCTGAGACCCAGCCCCAGCCGCATGCATTGCTGCATGGCTTCGGGATGCCAGCTCTAGGTGGCGTGCAGGTGGCAAGAGCCTCCCTCACA--TCAGGGAACCGGCCCAGCAACTGGAGATGTCCCCCAGAGCAGGCTCTCACTGGCTCTCTCCGGGAGAAGTGGGGAAAGGCTGGGCTCT-GCAA---GCGCGGGGCCCGCAGGG---AGGGAGGGCGCAAGTCCCCGGTGGGGTGACTCAGGCCTCCCCAGGGCTGGGC-GGGG-A---ACCAACTCCAGATGTACTTCTCCTCTCCCTCCCCACATCTGCCGCTAGAAACTCCCTCTGTGAAC--TTTTCTTGGGCACCGC
>gene=chr11_62323575-62324005; species=gorGor
TCATTCTACCCTAGTTTTCTAAGATCATGCCCTGCCCTCAGCCCCTGATCCATTCAAACACCCCCTTCCCTTTCTGCTCCTCACCCCAGTCTCTGTGCCACGTGCTGGACCATGGAGTTGGGTCGCCAGCTCTATGTGGTGTTTGGGTGGCATGAGACTCCCTAGCACCAAGAGAAAACTGCCCAGCAACCACAGACATCCACAGGCGCAGGCTCTGATTGGCTGCCCACAGCAAAAGCAAGGAAAAGGAAGGATCCAGCAAGCCATGGAGAGCCCAGCGGGGATGGGAAGGGCAAGAGCCCTTACTGCAGTGACTCAGGCCTCCCTGGGGCAGGGCGGGGGACAGAAAGAACTCCAGATGTGCTTCCCCTTTCCTGCCTCACATCTGCCGTTAGAAACTTCCA--GTTAACCTCTCCCCTACCCACCAC
>gene=chr11_62323575-62324005; species=panTro
TCATTCTACCCCAGTTTTCT----------------------------------------------------------------------------------------------------------------------------------------------------------------------------------------------------------------------------------------------------------------------GATGGAAAGGGCAAGAGCCCTTGCTGCAGTGACTCAGGC-TCCCTGGGGCAGGGCGGGGGACAGAAAGAACTCCAGATGTGCTTCCCCTTTC-TGCCTCACATCTGCCGTTAGAAACTTCCACTGTTAAACTCTCCCCTACCCACCAC
>gene=chr11_62323575-62324005; species=papHam
TCATTTTACCCTAGTTTTCTAAGATCATGCCCTGCCCTCAGCCCCTGATCCATTCAAACACCCCCTTCCCTTTCTGCTCCTCGCCCCAGTCTCTGTGCCACGTGCTGGACCATGGAGCCAGGTCGCCAGCTCTATGTGGTATTTGGGTGGCATAAGACTCCCTGGAACCAAGAGAAAACTGCCCAGCAACCACAGACATCGACAGGCACAGGCTCTGATTGGCTGCCCACAGCAAAAGCAAGGAAAAGGAAGGATCCATCGAGCCATGGAGAGCCCAGCTGGGATGGGAAGGGGAAGAGCCCTTGCTGCAGTGACTCAGGCCTCCCTGGGGCAAGGCGGGGGACCGAAAGAACTCCAGATGTGCTTCCCCTTTCCTGCCTCACATCTGCCGTTAGAAACTTCCACTGTTAACCTCTCCCCTACCTACCAC
>gene=chr11_62323575-62324005; species=ponAbe
TCATTCTACCCTAGTTTTCTAAGATCATGCCCTGCCCTCAGCCCCTGATCCATTCAAACACCCCCTTCCCTTTCTGCTCCTCACTCTGGTCTCTGTGCCACGTGCTGGACCGTGGAGTCGGGTCGCCAGCTCTATGTGGTGTTTGGGTGGCATGAGACTCCCTAGCACCAAGAGAAAACTGCCCAGCAACCACAGACGTCCATAGGTGCAGGCTCTGATTGGCTGCCCACAGCAAAAGCAAGGAAAAGGAAGGATCCAGCAAGCCATGGAGAGCCCAGTGGGGATGGGAAGGGCAAGAGCCCTTGCTGCAGTGACTCAGGCCTCCCTGGGGCAGGGTGGGGGACAGAAAGAACTCCAGATGTGCTTCCCCTTTCCTGCCTCACATCTGCCGTTAGAAACTTCCACTGTTAACCTCTCCCCTACCCACCAC
>gene=chr11_62323575-62324005; species=rheMac
TCATTTTACCCTAGTTTTCTAAGATCATGCCCTGCCCTCAGCCCCTGATCCATTCAAACACCCCCTTCCCTTTCTGCTCCTCGCCCCAGTCTCTGTGCCACGTGCTGGACCGTGGAGCCGGGTCGCCAGCTCTATGTGGTATTTGGGTGGCATGAGACTCCCTGGAACCAAGAGAAAACTGCCCAGCAACCACAGACATCGACAGGCGCAGGCTCTGATTGGCTACCCACAGCAAAAGCAAGGAAAAGGAAAGATCCATCGAGCCATGGAGAGCCCAGCTGGGATGGGAAGGGGAAGAGCCCTTGCTGCAGTGACTCAGGCCTCCCTGGGGCAAGGCGGGGGACAGAAAGAACTCCAGATGTGCTTCCCCTTTCCTGCCTCACATCTGCCGTTAGAAACTTCCACTGTTAACCTCTCCCCTACCCACCAC
>gene=chr11_62494985-62495657; species=hg19
GCTTTTATCGCGCAGCCGCAGTGGAGTCCAAGACGGGCAAGGCTGGCTGCAGCTCAAGTGCCTCGTAGCACGGAAGCGTGTGCGCGCCGGTCTTTCAGTACTTCCAGCCGGGGAGTTCTGCGCAGCCGCCCGGAGCTCCCCGATGCCATGCCCCTCCCACCACCCTTACTTCCGTCTGACTTCCATTTGCTGTGGCGTTTTAGGGGTCGCTAGCCTCTTTTCCCTACTGTCTGTGCTTGCAGCAGTAACGACAAAAAAAAAGTCATTAGAGAATGTGTTGCAACATGTAAGCCTAGTAGCAATTGTTTTTCTGGCTAGGAAGCAAAAGGGCTCCCCAGAACGAAGAAATACTGTAATCCGGGCCCTCCTTTTTCCTCAACGCCTCAACTTCTACCCAGCAACAGAGGCCCTTGAACCCGCCCTTTTTCTCTTATTGGACAACTTGAATCGTCATTTGCCGTTCCGATTGGTCATCCGTGATCGTCCGGATTTTTCCAATTGGCGAAGCTGCCAGGGGAATTTTTTTTTTTTTTTTTTCCCAGGTTGGTCCGCTGAGGAGGCGGGGTCGTTTCTGCGGGATTATTTTTCCGGAGCCTCTTCTGATTGGGTGGTGTGGCGCAATGCGCGCGACCCTCAAGATACCAAACTGTACGCATCTCTGACCCTTTCCTC
>gene=chr11_62494985-62495657; species=bosTau
GGCTTCACGGCGCAGCCGCACCGGAGCCGGAGTCGGGAAAGGCTGGCTTCGGCCCAAGTGCCTCGTCGCAACCAGGCGTGTGCGTACCCCACTCTCCGTACTTCCAGCCGGGG-CT---GCGCAGCCGCCTGGCGCTCCTTCGCGCG-----CCTCCCACTCCCCCCCCTCCCGTCTGAT--CCGATCGTGCTGTCGTCTTAGGGCTTGTTAGTCTCTGTCCCTTAGTGTTTATACATGCAGCCAC------GGGAAAAAAGCCAGAAAGGAAGATCTTGAAACGTGAACTCCTGCTGGCAATTGTCTTTCTGGTTAGTTAACAAAAGGACTTTACAAACCCAAGAAATACAGTTAACCAAGCCCTCCTATTTCCTCAAGCCTTCAACTTCTACCCAGCAACACACA-CTCTGACCTCGCCTT---------GTTGGCCAGCTTGAATCGTCATCTGCAATTCTGATTGGTCTTCTATGATCTTGCAgttttttTCAATTGGCGAAGCAGCCAGGGGTATTCCCCTC--------CC-CTGGGTTGGTCCGCAGGGGAGGCGGGGTCGTGTCTGTGGGATTCCTTTTCCCGGGCCGCTTCTGATTGGGC-GCGTGGTGCAATGCGCGCGACCCTC-AGACATCAAACTCTCGGGAGGCTGGACCCTGCCCTC
>gene=chr11_62494985-62495657; species=calJac
GCTTTTACCGCGCAGCCGCAGTGGGGTCCAAGACGAGCAAGGCTGGCGGCCGCTCAAGTGCCTCGTAGCACGGAAGCGTGTGCGCGCCGGTCTTTCCGTACTTCTAGCTGGCGGGTTCTGCGCAGCCGCCCGGAGCTCCCCGACGCCATGCCCCTCCCACCATCCTTACTTCCGTCTGACTTCCAATCGCTGCCGCGTTTTGGGGGTCGCTAGCCCCTTTTCCCTACTATTTGTGCTTGCAGCATTAACAAC--AAAAAAGGTCAGAAGAGAATGTGTTGCAACATGTTAGCCTACTACCAATTATTTTTCTGGCTTGGAAGCAAAAGGGCTCTCCAGAACCAAGAAACA--GTAATCCGGGTCCTCCTTTTTCCG-ACTGCCTCAACTTCTACCCAGCAACAGACG-CCCTGACCTCGCCCTTTTTCTCTTATTGGACAACTTGAATCGTCATTTGCCGTTCCGATTGGTCATCCGTGATCGTCCGGATTTTTCCAATTGGCGAAGCCGCAAGGGATTTTTTTTTTTTTTCC----CCCGGGTTGGTCCGCTGGGGAGGCGGGGTCGTTTCTGCGGGATTATTTTTCCGGAGCTGCTTCTGATTGGGCGGCGTGGCGCAATGGGCGCGATCCTTAAGATACCAAGCCATCTGCAGATCTGACCCTTAC---
>gene=chr11_62494985-62495657; species=canFam
GGTTTCACCGCGCAGCCGCACCGGAGCGGGAGACGGGGAAGCCTGGCTACAGTTCAAGTGCCTCGTAGCACCGAGGCGTGTGCGCG-CCGCCTTCCCGAACTTCCAGCCCCGG-GCTCTGCGCAGCCGCGGGGAGCTCCCTTCCGCC-----CCTCCCACCACCCTTACTCCCGTCTGGCTTCCGATCGCGCGGTCGTCTTAGGGCTTGTTTGTCTTTCTAGCCTACCGCCTAAACGTGCAGCAACAA--A-AAGAAAA-----AGGAGGGCAGCTGTTGCAACGTGAAAGCCTACTAGCAACTGTCTTCCTGTTTGGTACACAAAGGGCTTCCCCAAA-CCAAGGAATACAGTGATCCGGGC---CCTCTTCTCGCAATCCTTCACTCTCTACCCAGCAACAGACG-CCCGGACCTCGCCATTGCCTTCCCATTGGCCAACTTGAATCGACATCTGCAATTCTGATTGGTCGTGCATGATCGTCCGGATTCTTCCAATTGGCTAAGCTGCCAGGAGGACTTTTTTT-----------TCGGGTTGTTCCGTAGGGGGGACGGGGTCGTGTCTG-gGGATTACTTTTCCGAAGCCGCTTTTGATTGGGCGGCGTGGCGCAATGCGCGCCTCCCTT-AGACGCCAAACTGTCGGGACTCCCCCTCGGGCCTCC
>gene=chr11_62494985-62495657; species=equCab
GGTGTCACCGCGCAGCCGCACAGGAGCGGGAGCCGGGAAAGGCTGGCTTCGTTTCAAGTGCCTCGTAGCACGGAGGCGTGTGCGCT-CCGCCGGCCCGTACTTCCAGCCGGGG-GCTTTGCGCAGCCGCCCGGAGCTCCCTCC--CC-----CCTCCCACCGCC--GGCTGCCGTCTGATTTCCGATTGCGCTGTCGTCTCGAGGCTTGCTCTTTTCTCTCCCCTACTGTTTATATGTGTAGCAGCAGT-A-AAGAAAAAAGCCAGAAGGGAAACTGTTGCAACATGAAAGCCTACTAGCAATTGTCTTTCTGGTTAGCAAACAAAAGGACTGTCCAACTCCAAGGAATACAGTTAACCCGGCTCTCCTTTTCCCCCGATCCCTCAACCTCTACCCAGCAACAGACG-CCCTGACCTCGCCTTGGCTCTCTCATTGGCCAACTTGAATCGTCATCTGCAGTTCTGATTGGCCATCCTTGATCGTCGGGTTTTTTTCAATTGGCGAAGCTGCCGGGGGGGCGGTTCTT-----------CCGGG----TCCACAGGGGAGGCGGGGTGGTTTCTGCGGGATTAGTTTTCCGGGACCGCTTCTGATTGGGCGGCGTGGCGCAATGCGTGCGACACTT-GGACGCCAAACTGTCGGGAGACCGGACCCGGTCGTC
>gene=chr11_62494985-62495657; species=gorGor
--------------------------------------------------------------------------------------------------------------------------------------------------------------------------------------------------------------------------------------------------------------------------------------------------------TAGCAATTGTTTTTCTGGCTA-GAAGCAAAAGGGCTCCCCAGAACGAAGAAATACTGTAATCCGGGACCTCCTTTTTCCCCAACGCCTCAACTTCTACCCAGCAACAGAGGCCCTTGACCCCGCCCTTTTTCTCTTATTGGACAAATTGAATCCTCATTTGCCGTTCCGATTGGTCATCCGTGATCGTCCTGATTTTTCCAATTGGCGAAGCTGCCAGGAGAATTTTTTTTTTTTTTTTTTCCCAGGTTGGTCCGCTGAGGAGGCGGGGTCGTTTCTGCGGGATTATTTTCCCGGAGCCTCTTCTGATTGGGTGGTGTGGCGCAACGCGCGCGACCCTCAAGATACCAAACTGTACGCATCTCTGACCCTTTCCTC
>gene=chr11_62494985-62495657; species=panTro
GCTTTTATCGCGCAGCCGCAGTGGAGTCCAAGACGGGCAAGGCTGGCTGCAGCTCAAGTGCCTCGTAGCACGGAAGCGTGTGCGCGCCGGTCTTTCTGTACTTCCAGCCGGGGAGTTCTGCGCAGCCGCCCGGAGCTCCCCGATGCCATGCCCCTCCCACCACCCTTACTTCCGTCTGACTTCCAATTGCTGTGGCGTCTTAGGGGTCGCTAGCCTCTTTTCCCTACTGTCTGTGCTTGCAGCAGTAACGACAAAAAAAAAGTCAGAAGAGAATGTGTTGCAACATGTAAGCCTAGTAGCAATTGTTTTTCTGGCTAGGAAGCAAAAGGGCTCCCCAGAACGAAGAAATACTGTAATCCGGGCCCTCCTTTTTCCTCAACGCCTCAACTTCCACCCAGCAACAGAGGCCCTTGACCCCGCCCTTTTTCTCTTATTGGACAACTTGAATCGTCATTTGCCGTTCCGATTGGTCATCCGTGATCGTCCGGATTTTTCCAATTGGCGAAGCTGCCAGGGGAAATTTTTTTTTTTTTTT---CCAGGTTGGTCCGCTGAGGAGGCGGGGTCGTTTCTGCGGGATTATTTTTCCGGAGCCTCTTCTGATTGGGTGGTGTGGCGCAATGCGCGCGACCCTCAAGATACCAAACTGTACGCATTTCTGACCCTTTCCTC
>gene=chr11_62494985-62495657; species=papHam
GCTTTTACCGCGCAGCCGCAGTGGAGTCCAAGACGGGCAAGGCTGGCTGCGGCTCAAGTGCCTCGTAGCACGGAAGCGTGTGCGCGCCGGTCTTTCTGTACTTCCAGCTGGGGGGTTCTGCGCAGCCGCGCGGAGCTCCCTGATGCCATGCCCCTCCCACTACTGTTACTTCCGTCTCACTTCCAATTGCTGAGGCGTCTTAGGGGTCGCTAGCCTCTTTTTCCTACTGTCTGT-CTTGCAGCAGTAACGAC--AAAAAAAGTCAAAAGAGAATGTGTTGCAACATGTAAGCCTACTAGCAATTGTGTTTCTGGCTAGGAAGCAAAAGGACTCCCCAGAACCAAGAAATACAGTAATCCGGGCCCTCCTTTTTTCGCAATGCCTCAACTTCTACCCAGCAACTGAGG-CCTTGACCCCGCCCTTTTTCTCTTATTGGACAACTTGAATCGTCATTTGCCGTTCCGATTGGTCATCCATGATCGTCCGGATTTTTCCAATTGGCGAAGCTGCCAGGGGATTTccccccccccccccccccccgTTTGGTTCGCTGAGGAGGCGGAGTCGTTTCTGCGGGATTATTTTTCCGGAGCCTCTTCTGATTGGGCGATGTGGCGCAATGCTCGCCACCCTTAAGATACCAAACTGTCCGCATTTCTGA----------
>gene=chr11_62494985-62495657; species=ponAbe
GCTTTTATCGCGCAGCCGCAGTGGAGTCCAAGACGGGCAAGGCTGGCTGCGGCTCAAGTGCCTCGTAGCACGGAAGCGTGTGTGCGCCGGTCTTTCTGTACTTTCAGCTGGGGGGTTCTGCGCAGCCGCCCGGAGCTCCCCGATGCCATGCCCCTCCCACCACCCTTACTTCCGTCTGACTTCCAAGTGCTGTGGCGTCTTAGGGGTCCCTAATCTCTTTTCCCTATTGTCTGTGCTTGCAGCAGTAATGAC-AAAAAAAAGTCAGAAGAGAATGTGTTGCAACACGGAAGCCTACTAGCAATTGTTTTTCTGGCTAGGAAGCAAAACGGCTCCCCAGAACGAAAAAATACTGTAATCCGGACCCTCCTTTTTTCTCAACGCCTCAACTTCTACCCAGCAACAGAGGCCCCTGACCTCGCCCTTTTTCTCTTATTGGACAACTTGAATCGTCATTTGCCGTTCCGATTGGTCATCCGTGATCGTCCGGATTTTTCCAATTGGCGAAGTTGCCAGGGGTTTTTTTTTTTTTTTTTCTT-CCAGGTTGGTCCGCTGAGGAGGCGGGGTCGTATCTGCGGGATTATTTTTCCGGAGCCTCTTCTGATTGGGTGGTGTGGCGTAATGCGCGCGACCCTCAAGATACTAAACTGTACGCATATTTGACCCTTTCCTC
>gene=chr11_62494985-62495657; species=rheMac
GCTTTTACCGCGCAGCCGCAGTGGAGTCCAAGACGGGCAAGGCTGGCTGCGGCTCAAGTGCCTCGTAGCACGGAAGCGTGTGCGCGCCGGTCTTTCTGTACTTCCAGCTGGGGGGTTCTGCGCAGCCGCGCGGAGCTCCCTGATGCCATGCCCCTCCCACTACTGTTACTTCCGTCTCACTTCCAATTGCTGAGGCGTCTTAGGGGTCGCTAGCCTCTTTTTCCTACTGTCTGTGCTTGCAGCAGTAACGAC----AAAAAGTCAAAAGAGAATGTGTTGCAACATGTAAGCCTACTAGCAATTGTGTTTCTGGCTAGGAAGCAAAAGGACTCCCCAGAACCAAGAAATACAGTAATCCGGGCCCTCCTTTTTTCGCAACGCCTCAACTTCTACCCAGCAACTGAGG-CCTTGACCCCGCCCTTTTTCTCTTATTGGACAACTTGAATCGTCATTTGCCGTTCCGATTGGTCATCCATGATCGTCCGGATTTTTCCAATTGGCGAAGCTGCCAGGGGATTTTTTTTTTTCCCCCCCCCCCCGTTTGGTTCGTTGAGGAGGCGGGGTCGTTTCTGCGGGATTATTTTTCCGGAGCCTCTTCTGATTGGGCGATGTGGCGCAATGCTCGCCACCCTTAAGATACCGCACTGTCCGCATTTCTGA----------
>gene=chr11_63792836-63792993; species=hg19
TCCCAGGAGGCGTGGCTGCTGTGGCCTCCTACATAGGCGGCTCCTCAGCTGCCCCTCACCCCTCATGCCTTCCTCTCCCAGCAACTGATGAGCCTTTTCCATGCATTTCCTGCATGGATGAATCAACCTCACAAAACAGCAGAAGccccctccctgc
>gene=chr11_63792836-63792993; species=bosTau
--CCATGAGGGCCAGCCACTGTCTCCTCCCACCTGGACGGCTCCACTGCTGGCCCTGTCCTTCCCCTCCATCCTGT-CCGGCAATGGGTGCTCCTTTTCTACTGATGACACACACCAACAATATAACGTCATAGAAA---TGAAGCCCACCCCTCCC
>gene=chr11_63792836-63792993; species=calJac
TCCCA-GAGGCTGGGCTGCTGTGGCTGCCCACCTGTGCGGCTCATCAGCTGTCCCTTGCCCCTCCTGCCTTCCTCTCCCAGCAACTGGCGAGCCTTTCCCATGCATTTCCTGCACGCAGGAATCAACCTCACAGAACAGCAGAAG-TCCCTCCCCGC
>gene=chr11_63792836-63792993; species=canFam
-------------------------------------------------------------------------------------------------------------------------------------------------------------
>gene=chr11_63792836-63792993; species=equCab
--CCACAAGGTCCAGCCGCCAGCTCCTCCCACCGACGCCCCC--------GCCCCTCCCCCTCCACTCCATCCTCT-CCAGCACCCGGGAT-CCTCGGCTGCTGATTCCATACGCCAACAATACAACAG-ACAGAAGCA-TGGGGTCCTCTCCTCCC
>gene=chr11_63792836-63792993; species=gorGor
TCCCAGGAGGCCTGGCTGCTGTGGCCTCCTACATAGGCGGCTCCTCAGCTGCCCCTCACCCCTCATGCCTTCCTCTTCCAGCAACTGATGAGCCTTTTCCATGCATTTCCTGCATGGATGAATCAACCTCACAAAACAGCGGAAGccccctccctgc
>gene=chr11_63792836-63792993; species=panTro
TCCCAGGAGGCCTGGCTGCTGTGGCCTCCTACATAGGCGGCTCCTCAGCTGCCCCTCACCCCTCATGCCTTCCTCTCCCAGCAACTGATGAGCCTTTTCCATGCATTTCCTGAATGGATGAATCAACCTCACAAAACAGCGGAAGccccctccctgc
>gene=chr11_63792836-63792993; species=papHam
TCCCAGGAGGCCTGGCTGCTGTGGCCTCCTACTTTGGCGGCTCCTCAGCTGCCCCTCACCCCTCATGCCTTCCTCTCCCAGCAACTGGTGAGCCTTTTCTATGCATTTCCTGCATGCATGAATCAACCTCA-AAAACAGCGGAAG--------CTGc
>gene=chr11_63792836-63792993; species=ponAbe
TCCCAGGAGGCCTGGCTGCTGTGGCCTCCTACCTAGGCGGCTCCTCAGCTGCCCCTCACCCCTCATGCCTTCCTCTCCCAGCAACTGGTGTGCCTTTTCCATGCATTTCCTGCATGGATGAATCAACCTCACAAAACAGCGGAAGccccctccctgc
>gene=chr11_63792836-63792993; species=rheMac
TCCCAGGAGGCCTGGCTGCTGTGGCCTCCTACTTCGGCGGCTCCTCAGCTGCCCCTCACCCCTCATGCCTTCCTCTCCCAGCAACTGGTGAGCCTTTTCCATGCATTTCCTGCATGCATGAATCAACCTCA-AAAACAGCGGAAG--------CTGc
>gene=chr11_65254876-65255252; species=hg19
TGACTACTCTGGAAAATGAGGGAGTTCACCTTCAAGAGAAGAAAGTTAGGTCAGTATAAAATGGCTGACAGCCTCTTCTGCCTTCAGAAAAGTACTTCAACTGCAAAGTCAACTACTAACTTCCAAGGAGGTCAGGAAGGAAAGCAGTTGCTATGGCAACATCTTTGGCAGCTATTTTCATCCTTCTCTGGTTCAGAACAGCTTCCAGCAGGTTCCTGTGGGAGGGATGGGGGAGAAAGGGAAAGGCTAGCTCCAGCCCAGCAACTGTCCTCAGCCAATCTCCCACCAGATTTCGGTGGCAAGAGGAAGGTGGCAGCCAATGAAGAGGCTCGGAGCTTGCATCATCCTCCTGACCAGGGTGGAATAACCAGGAGGC
>gene=chr11_65254876-65255252; species=bosTau
TGACTACTGGGGATGATGAGAGTATTCCCCTTC-AAAGAAGATGCGTAAGTCAGTGTAAAATGGCCGCCACTCCT-TCTGCCTTTGGAAAAGTACTTCAACTACAAAGTCAAGTGTCAACT-CCTAAGAGAGCAGAAAGGAAAGCAGTTGCTATGGCAATATCTCTGGCAGCTATTTTCCTCTTCCTCTGGTTCAAAACAGCTTCCAGCAGGTTCCAGC--AGTGGGTGGGG---------AAGGTCTAACTCCAGCCCAGTAACTGCACTTGGCCAATCTCCTGCTAGATTTTGGTGGCAAGAG-AATGTGGCAGCCAATGAAAAGGCCTGGAGCTTGTGTCATACCTTGAGCCAGGTTGGAATAATCAGAAAGC
>gene=chr11_65254876-65255252; species=calJac
TGACTACTTAGGAAAATGAGGGAGTTCACCTTCAAAAGAAG--AGTTAGGTCAATGTAAAATGGCTGACACCTTCTTCCACCTTCAGAAAAGTACTTCAACTACAGAGTCAACTACTAACTTCCAAGGAGGTCAGGAAGGAAAGCAGTTGCTATGGCAACATCTTTGGCAGCTATTTTCGTCCTTCTCTGGTTCAGAACAGCTTCCAGCAGGTTCCTGTGGGAGGGGTGGGGGAGAAACGGAAAGGCTAGCTCTAGCCCAGCAACTGCCCTCCGCCAATCTCCCACCAGCTTTCGGTGGCAAGAGGAAGGTGGCGGCCAATGAGGAGGCCCAGAGCTTGCATCATCCTCCCGACCAGGGTGGAATAACCAGGAGGC
>gene=chr11_65254876-65255252; species=canFam
TGACTACTCTGGAAGATGAGGGAGTTCCTGTTC-AA--AATAAGATTAAGACAGTGTAAAATGGCTG-------------CCTTTGGAAAAGTTCTTGAGCTGCAGACTCAACTACTAACT-CCAAGGAGGGCAGAAAGGAAACCGGTTGCTGTGGCAACATCTCTGCCGGCTATTTTCTTCTCCCTCTAGTTCAAAACAGCTTCCAGCAGGTTCGGGGAACAGCGGAGAGGGAG-----GAATGTCTAACTCCAACCCAGCAACTGCACTTAGCCAATCTCCAGCCAGA-TTAAGTGGCAAGAGGAAGGTGTCAGCCAATGAAGAGGCTTGGAGCTTGTGTCATCCCCGGAACCAGGTTGGAATAACCAGAAGGT
>gene=chr11_65254876-65255252; species=equCab
TGA--ACTATGGAAGATGAGGGAGTTCTCCTTC-AAAGAAGAAGGTTAGGTCAATGTAAAATGGCTGACG-CCTC-TCTGCCTTTGGAAAAGTACTTGAACTACCAAGTCAACTCCTAACT-CCAAGGAGGGCAGGAAGGAAAGCAGTTGTTATGGCAACATCTTTGGCAGCTATTTTAGTCCTCCCCAGGTTCAAAACAGCTTCCAGCAGGTTCC---CTTGAGGAAGAGG----------------AACTCCAGCCCAGCAACTGCCCTTGGCCAATCTCCTGCCAGATTTCGGTGGCAAGAGGAAGGTGGCAGCCAATGAGGAGGGCTGCAGCTTCTGTCATCCCCTGAGCCAGACTGGAAGAACCAGAAGGC
>gene=chr11_65254876-65255252; species=gorGor
TGACTACTCTGGAAAATGAGGGAGTTCACCTTCAAGAGAAGGAAGTTAGGTCAGTATAAAATGGCTGACAGCCTCTTCTGCCTTCAGAAAAGTACTTCAACTACAAAGTCAACTACTAACTTCCAAGGAGGTCAGGAAGGAAAGCAGTTGCTATGGCAACATCTTTGGCAGCTATTTTCATCCTTCTCTGGTTCAGAAGAGCTTCCAGCAGGTTCCTGTGGGAGGGATGGGGGAGAAAGGGAAAGGCTAGCTCCAGCCCAGCAACTGTCCTCGGCCAATCTCCCACCAGATTTGGGTGGCAAGAGGAAGGTGGCAGCCAATGAAGGGGCTCG-AGCTTGCATCATCCTCCTGACCAGGGTGGAATAACCAGGAGGC
>gene=chr11_65254876-65255252; species=panTro
TGACTACTCTGGAAAATGAGGGAGTTCACCTTCAAGAGAAGAAAGTTAGGTCAGTGTAAAATGGCTGACAGCCTCTTCTGCCTTCAGAAAAGTACTTCAACTGCAAAGTCAACTACTAACTTCCAAGGAGGTCAGGAAGGAAAGCAGTTGCTATGGCAACATCTTTGGCAGCTATTTTCATCCTTCTCTGGTTCAGAACAGCTTCCAGCAGGTTCCTGTGGGAGGGATGGGGGAGAAAGGGAAAGGCTAGCTCCAGCCCAGCAACTGTCCTCAGCCAATCTCCCACCAGATTTCGGTGGCAAGAGGAAGGTGGCAGCCAATGAAGAGGCTCGGAGCTTGCATCATCCTCCTGACCAGGGTGGAATAACCAGGAGGC
>gene=chr11_65254876-65255252; species=papHam
TGACTA---TGGAAAATGAGGGAGTTCACCTTCAAAAAAAGAAAGTTAGGTCAGTGTAAAATGGCTGACAGCCTCATCCGCCTTCAGAAAAGTACTTCAACTACAAAGTCAACTACTAACTCCCAAGAAGGTCAGGAAGGAAAGCAGTTGCTATGGCAACATCTTTGGCAGCTATTTTCATCCTTCTCTGGTTCAGAACAGCTTCCAGCAGATTTCTGTGGGAGGGGTGGGGGAGAAAGGGAAAGGCTAGCTCCAGCCCAGCAACTGTCCTCGGCCAATCTCCCACCAGATTTCGGTGGCAAGAGGAAGGTGGCAGCCAATGAAGAGGCTTGGAGCTTGCATCATCCTCCCGATCAGGGTGGAATAACCAGGAGGC
>gene=chr11_65254876-65255252; species=ponAbe
TGACTACTCTGGAAAATGAGGGAGTTCACCTTCAAGAGAAGAAAGTTAGGTCAGTGTAAAATGGCTGACAGCCTCTTCTGCCTTCAGAAAAGTACTTCAACTACAAAGTCAACTACTAACTTCCAAGGAGGTCAGGAAGGAAAGCAGTTGCTATGGCAACATCTTTGGCAGCTATTTTCATCCTTCTCTGGTTCAGAACAGCTTCCAGCAGGTTCCTGTGGGAGGGATGGGGGAAAAAGGGAAAGGCTAGCTCCAGCCCAGCAACTGTCCTCGGCCAATCTCCCACCAGATTTCGGTGGCGAGAGAAAGGTGGCAGCCAATGAAGAGGCTCGGAGCTTGCATCATCCTCCTGACCAGGGTGGAATAACCAGGAGGC
>gene=chr11_65254876-65255252; species=rheMac
TGACTA---TGGAAAATGAGGGAGTTCACCTTCAAAAAAAGAAAGTTAGGTCAGTGTAAAATGGCTGACAGCCTCATCCGCCTTCAGAAAAGTACTTCAACTACAAAGTCAACTACTAACTCCCAAGAAGGTCAGGAAGGAAAGCAGTTGCTATGGCAACATCTTTGGCAGCTATTTTCATCCTTCTCTGATTCAGAACAGCTTCCAGCAGGTTTCTGTGGGAGGGGTGGGGGAGAAAGGGAAAGGCTAGCTCCAGCCCAGCAACTGTCCTCGGCCAATCTCCCACCAGATTTCGGTGGCAAGAGGAAGGTGGCAGCCAATGAAGAGGCTTGGAGCTTGCATCATCCTCCCGATCAGGGTGGAATAACCAGGAGGC
>gene=chr11_69453725-69454031; species=hg19
CAAATTCCAGCGCCGGGCCCCAAATTCCAGCGCCTCCCCCGCGGGTTCCTGGACGGCTCTTTACGCTCGCTAACCGGGCTTGCAATTTTGCGCTCGTCCCTGAGCCGGGAAATCAACGAAGTTCCTAGTCGAGATCTGCCCGGTCCGCCTAGTAACAGCGCCGCGCCCCCATTGGCTCATGCTAATTCCAGTTTCCTCTGTCTTGCGCCCGGGATGGGGGGGTGAAGCTCCCTCCTGGACCCAGAGCCGGTTGTGCCGGAGTGGGCGAGCCTCTTTATGCCCTGCTGCCCCTAGCCGACTTCGGCC
>gene=chr11_69453725-69454031; species=bosTau
----------CACCCGGCACCAAATTCCAGCGCCTCCCCCGCGGGTTCCTGGACGGCTCTTCACGCTCGGCAGCCGGGCTTGCACTTTTGCGCCCGTCCCTGAGCGGGGAAATCAACGAAGTTCCTCGTCTAGATCTGCCCGGCCCGCCTAGTAACAGCGCCGCTCCCCCATTGGCTCATGCTAATTCCAGTTTCCTCCGTCTTTCTCCGGGGTT---AGGGGGAAGCTCCCTCCTGGATCTGGAGTCCGTCCCGCCGGAGTGGGCGATCCTCTTTACGACCCGCTGCACCTCGCCGTGGCC----
>gene=chr11_69453725-69454031; species=calJac
----------CGCCGGGCCCCAAATTCCAGCGCCTCCCCCGCGAGTTCCTGGACGGCTCTTTACGTTCGCTAGCCGGGCTTGCAATTTTGCGCCCGTCCCTGAGCCGGGAAATCAACGAAGTTCCTCGTCGAGATCTGCCCGGTCCGCCTAGTAACAGCGCCGCGCCCCCATTGGCTCATGCTAATTCCAGTTTCCTCTGTCTTGCGCCCGGGATG-GGGGGTGAAGCTCCCTCCAGGACCCAGAGCCGGTTTTGCCGGAGTGGGCGAGCCTCTTTATGCCCTGCTGCCCCTACCCGACTCC-AGC
>gene=chr11_69453725-69454031; species=canFam
----------CGCCAGGCCCCGAATTCCTGCGCCTCCCCCGCGGGTTCCTGGACGGCTGTGCACGCTCGCCGGCCGGGCTTGCACTTTTGCGCTCGTCCCTGAGCGGGGAACTCAACGAAGTTCCTCGTCGAGATCTGCCCGGCCCGCCTAGTAACAGCGCCGCGCCCCCATTGGCTCATGCTAATTCCAGTTTCCTCCGTCCTGCTCCCGGGTT---AGGGGGAAGCTCCCTCCCGGACCCGGAGCCCGTCTTGCAGGAGTGGGCGAGCCTCTTGATGACCCGCTGCCCCTCGGCGTcgcc----
>gene=chr11_69453725-69454031; species=equCab
----------TGCCGGGCCCCAAATTCCAGCGCCTCCCCCGCGGGTTCCTGGACGGCTCTTCACGCTCGCCGGCTGGGCTTGCACTTTTGCGCCTGTCCCTGAGCGGGGAAATCAACGAAGTTCCTCGTCGAGATCTGCCCGGTCCGCCTAGTAACAGCGCCGCGCCCCCATTGGCTCATGCTAATTCCAGTTTCCTCCGTCCTGCGCCCGGGTT----GGGGGGAGCTCCCTCCTGGACCGGGAGCCCCTTTTGGCGGAGTGGGCGAGCCTCTTTATGCCCCGCTGCCCCTCGCTGTCGCC----
>gene=chr11_69453725-69454031; species=gorGor
----------CGCCGAGGCCCAAATTCCAGCGCCTCCCCCGCGGGTTCCTGGACGGCTCTTTACGCTCGCTAACCGGGCTTGCAATTTTGCACTCGTCCCTGAGCCGGGAAATCAACGAAGTTCCTAGTCAAGATCTGCCCGGTCCGCCTAGTAACAGCGCTGCGCCCCCATTGGCTCATGCTAATTCCAGTTTCCTCTGTCTTGCGCCCGGGATGTGGGGGTGAAGCTCCCTCCTGGACCCAGAGCCGGTTTTGCCGGAGTGGGCGAGCCTCTTTATGCCCTGCTGCCCCTAGCCGACTTCGGCC
>gene=chr11_69453725-69454031; species=panTro
----------CGCCGGGGCCCAAATTCCAGCGCCTCCCCCGCGGGTTCCTGGACGGCTCTTTACGCTCGCTAACCGGGCTTGCAATTTTGCGCTCGTCCCTGAGCCGGGAAATCAACGAAGTTCCTAGTCGAGATCTGCCGGGTCCGCCTAGTAACAGCGCCGCGCCCCCATTGGCTCATGCTAA-TCAAGTTTCCTCGGTCTTGCGCCCGGGATGGGGGGGTGAAGCTCC---------------------------------------------------------------------------
>gene=chr11_69453725-69454031; species=papHam
----------CGCCGGGCCCCAAATTCCAGCGCCTCCCCCGCGGGTTCCTGGACGGCTCTTTACGCTCGCTAGCCGGGCTTGCAATTTTGCGCTCGTCCCTGAGCCGGGAAATCAACGAAGTTCCTAGCCTAGATCTGCCCGGTCCGCCTAGTAACAGCGCCGCGCCCCCATTGGCTCATGCTAATTCCAGTTTCCTCCGTCTTGCGCCCGGGATAGGGGGGTGAAGCTCCCTCCTGGACCCAGAGCCGGTTTTGCCGGAGTGGGCGAGCCTCTTTATGCCGTGCTGCCCCTAGCCGACTTCGGCC
>gene=chr11_69453725-69454031; species=ponAbe
----------CGCCGGGCCCCAAATTCCAGCGCCTCCCCCAAGGGTTCCTGGACGGCTCTTTACGCTCGCTAACCAGACTTGCAATTTTGCGCTCGTCCCTGAGCCGGGAAATCAACGAAGTTCCTAGTCGAGATCTGCCCGGTCCGCCTAGTAACAGCGCCGCGCCCCCATTGGCTCATGCTAATTCCAGTT-------------------------------------------------------------------------------------------------------------GGCC
>gene=chr11_69453725-69454031; species=rheMac
----------CGCCGGGCCCCAAATTCCAGCGCCTCCCCCGCGGGTTCCTGGACGGCTCTTTACGCTCGCTAGCCGGGCTTGCAATTTTGCGCTCGTCCCTGAGCCGGGAAATCAACGAAGTTCCTAGCCTAGATCTGCCCGGTCCGCCTAGTAACAGCGCCGCGCCCCCATTGGCTCATGCTAATTCCAGTTTCCTCTGTCTTGCGCCCGGGATGGGGGGGTGAAGCTCCCTCCTGGACCCAGAGCCGGTTTTGCCGGAGTGGGCGAGCCTCTTTATGCCGTGCTGCCCCTAGCCGACTTCGGCC
>gene=chr11_71791708-71791987; species=hg19
CGCTTCCGGACCCCGGCCTGTACTTGAAGGCAAAGAGAACTACAAATCCCAGCGTCACCCGCGGCCTTGAAGCCCCGCCCCTGACAAACTGAAGGTCCCGGTAAGCATCGCGTCAGTACTTATGGCGCCTGCCGGGTTGTGGTGACGAAAGCAGTTGCCATGGAGTTGCTCTGAGTAACCCTGAGGCAGTGGGACGCCAAGACTGGAGAGGAAGCGACTGCGGGTGAGTCGGGCGGGAAAACAGGAAACCCGTTCTAGGGGACAAGAGATCTATGGAGA
>gene=chr11_71791708-71791987; species=bosTau
AACTTCCGGACCCTGGCCGCGGCTTGAGTGCCAAGACGACTGCAAATCCCAGCACCACCCGCGGCTTTGGAGCCCTTCCCTTGAGGAACTACAGTTCCCGGTAGGCATCGCGGCAGCGCCTACGGCTCTAGAGGGGACGTGGTGACGTAAACAGTTACCATGGAGTTGCGCTGAGTAACCTTGAGGTAGT-GGACTTCGAGGCTGGAGGGGAAGCAACTGCGGGTGAGTTGGGAGGGAAAACAGGAAGCCTGCTCTAGGGTACAAGAACTCTGTGGAGA
>gene=chr11_71791708-71791987; species=calJac
CGCTTCCGGACCCCGGCCTGGATTTGAAAGCAAAGAAAACTACAAATCCCAGCGCCACCCGCGGCCTTGAAGCTCCGCCTCTGACAAACTACAGGTCCCGGTAAGCATAGCGTCAGTTCTTACGGCGCCTGCGGGATAGTGGCGACAAAAGTAGTTGCTATGGAGTTGCCCTGAGTAACCCTGA------GGGACTCCGAGACTGGAGAGGAAGCAACTGCGGGTGAGTCAGGCGGGAATACAGGAAACTCATTCTAGGGGACAAGAGATCTATGGAGA
>gene=chr11_71791708-71791987; species=canFam
TATTTCCGGACCCCGGCCTGGACTTGAGAGCAAAGAAAACTACAAGCCCCAGCACGTCCCGCGGCTTTGGAGCCCCGCCCCTGGCGAACTACAGCTCCCGGTAGGTATCGCGGCAGCGCTTACGGCGGTCGCCG---------GGTCGAGGTAGTTACTATGGAGTTGCGCTGAGTAAGCCTGAGGTAGTGGGACGCCGAGGCTGGAGGGAAAACAACTGCGGGTGAGTCAGGCGGGAACACAGGAAATTCGTTCTA----------------------
>gene=chr11_71791708-71791987; species=equCab
TACTTCCGGACCCCGGCCTCGACTTGAGGCCAAAGACAACTACAAATCCCAGCACCTCCCGCGGCCTTGGGGCCCCGCCCCTGCCGAACTACAGTTCCCGGTAGGCATCGCGGCAACGCTTACGGT-----------------GACGAAGGTAGTTACCATGGAGTTGCGCTGAGTAACCCGGAGGTAGTGGGACGCCTGGGCTGGAGGGGAAGCCGCTGCGGGTGAGTCGGGCAGGAAAACAGGAAACCCTTTCTAGGGGACAAGAGGTCTATGGAGA
>gene=chr11_71791708-71791987; species=gorGor
CGCTTCCGGACCCCGGCCTGGACTTGAAGGCAAAGAGAACTACAAATCCCAGTGTCACCCGCGGCCTTGAAGCCCCGCCCCTGACAAACTGCAGGTTCCGGTAAGCATCGCGTCAGTACTTATGGCGCCGCCAGGGTTGTGGTGACGAAAGCAGTTGCCATGGAGTTGCCCTGAGTAACCCTGAGGCAGTGGGACGCCAAGACTGGAGAGGAAGCGACTGCGGGTGAGTCGGGCGGGAAAACAGGAAACCCGTTCTAGGGGACAAGAGATC-ATGGAGA
>gene=chr11_71791708-71791987; species=panTro
CGCTTCCGGACCCCGGCCTGGACTTGAAGGCAAAGAGAACTACATATCCCAGCGTCACTCGCGGCCTTGAAGCCCCGCCCCTGACAAACTGAAGGTCCCGGTAAGCATCGCGTCAGTACTTATGGCGCCTGCCGGGTTGTGGTGACGAAAGCAGTTGCCATGGAGTTGCTCTGAGTAACCCTGAGGCAGTGGGACGCCAAGACTGGAGAGGAAGCGACTGCGGGTGAGTCGGGCGGGAAAACAGGAAACCCGTTCTAGGGGACAAGAGATCTATGGAGA
>gene=chr11_71791708-71791987; species=papHam
CGCTTCCGGACCCCGGCCTGGACTTGAAGGCAAAGACAACCACAAATCCCAGCGTCACCCGCGGCCTTAGAGCCCCGCCCATGACAAACTACAGGTCCCGGTAAGCACCGCGTCAGTTCTTATGGCGCCTGCCGGGTCGTGGTGACGAAAGCAGTTGCCATGGAGTTGCCCTGAGTAACCGTGAGGCAGTGGCACGCCAAGACTGGAGAGGAAGCGACTGCGGGTGAGTCGGGCGGGAAAACAGGAAACCTGTTCTAGGGGACAAGAGATCTATGGAGA
>gene=chr11_71791708-71791987; species=ponAbe
CCCTTCCGGACCCCGGCCTGGACTTGAAGGGAAAGAGAACTACAAATCCCAGCGTCACCCGCGGCCTTGGAGCCCCGCCCCTGACAAACTGCAGATCCCGGTAAGCATTGCGTCAGTACTTACGGCGCCTGCCGGGTCGTGGTGACGAAAGCAGTTGCCATGGAGTTGCCCTGAGTAACCCTGAGGCAGTGGGACGCCAAGACTGGAGAGGAAGCGACTGCCGGTGAGTCGGGCGGGAAAACAGGAAACCCGTTCTAGGGGACAAGAGATCTATGGAGA
>gene=chr11_71791708-71791987; species=rheMac
CGCTTCCGGACCCCGGCCTGGACTTGAAGGCAAAGAGAACCACAAATCCCAGCGTCACCCGCGGCCTTAGAGCCCCGCCCATGACAAACTACAGGTCCCGGTAAGCACCGCGTCAGTTCTTATGGCGCCTGCCGGGTCGTGGTGACGAAAGCAGTTGCCATGGAGTTGCCCTGAGTAACCGTGAGGCAGTGGCACGCCAAGACTGGAGAGGAAGCGACTGCGGGTGAGTCGGGCGGGAAAACAGGAAACCTGTTCTAGGGGACAAGAGATCTATGGAGA
>gene=chr11_72433406-72433863; species=hg19
CCAGAATCCCCCGGGGCAGACACTTCCTCCCCGCCCCCAGGCTGCACCCCCACCCAAGCTGGGAAGAGACAACCAACAGTGTCCACTGATCTTGCAGGCCCTCACAGGGTGGATGCCCAGGAAGTCCTGACTGACAAGCCCTGGCGGTGGCCTCTCCACCACTCCACCCGCATAAGGAGACAGAGAGGCTAGGAAAGAGGCTCTCTGAAGGGCGCAAGTTCTGCCCTGGCAACAAGTGATCAGCCTCCAGGAAGACCAGGGATTGGCTGGACTGCAGGGCAGTCAAGGGCACAGGAGGGAAGCCTTGGCAGTGTGGCTCCAGCTGGGCAGCTGCCTTCTGGGCACACACTCCTTCTTCCTGAGGTGCCTCCAGGCATCCAGGTATCAGAGGGGGACACCAAAGGCCAGAGCAAGCTGGGAGGGGATCTGCGGCATGACCCTGGAACCTCACATCAGA
>gene=chr11_72433406-72433863; species=bosTau
CCAGAATCCCCTGGGGCAGACACTTCCTTTCCGCCCCCAGGCTGTCTCCCC-TCTAGGCTGAAGTGGGACAAACTAC----CCCAGTGATGGAGCAGGGCCTTCCAGAGTGGATA-----------------------TTCTGG-------CTGGCC-CCTCCCCACTCACACAAGAAGCCAGAGAAGCTAGGAAAGAGGCTCTCTGAAGAGAGCAAGTTCTGCCCTAGCAACAAGTGATCAGTCTTCAAGAAGCCCAGGGATTGGCTGGGCTGCAGAG-GGTCGAGGGCACAGGTGGGAGGCC-TTGCGAGGTGATTCCAACTG-GCTGCTGCCCACTGGGCAAATCCTCCCTCTTCTCCAGGTTTCTCCAGACATCCAGGTATCGAAGTAGAACACAGAGGCCCAGAGCAGGCTACGGGAGGCTCTGCAGAGTG--------ACCCTGGGTCAGA
>gene=chr11_72433406-72433863; species=calJac
CCAGAATCCCCCGGGGCAGATACTTCCTCCCCGCCCCCAGGCTGCACCCCCTCCCAAACTGGTATGGGACAACCAACAGTGTCCACTGCTCTTGCAAGGCCTAACAGGGTGGACGCCCAGGAAGTCCTGACAGAGAAGTCCTGGCAGTGGCCTCTCCCCTACCCCACCCGCATAAGGAGCCAGAGAGGCTGGGAAAGAGGCTCTTTGAAGGGTGAAAGTTCTGCCCTGGCAACAAGTGATCAGCCTCCAGGAAGACCAGGGATTGGCTGGGCTGCAGGGCAGTCAAGGGCACAGAAGGGAAACC-TGGCAGCATGGCTCCAGCTGGGCAGCTGCCTTCAGGACACACACTCCCTCCTCCTGAGGCACCTCCAAGCATCTAGGCATTAGAGAGGGACACCAAAGGCCAGAGCAAGCTGGGAGGGGATCTGCGGTGTGACCTTGGAACTTCACATCAGA
>gene=chr11_72433406-72433863; species=canFam
CCAGAATCCCTTGGGGCAGACACTTCCTCCCCGCCCCCAGGCTGCCCCCCCCCCCAAGTTGGAATGGGACAAGCCAC----CCCAGGGGTCTAGCAGGGCCTTACAGAGTAGACCCTCAGGAAACCTTG--------GCCTTGG-------CTGTCT-CCTCCCCACCCCCAAAAGGAGCCAGAGAGGCTGAGAAAGAGGCTCTTTGAAGGGAGCAAGTTCTGCCCCAGCAACAAGTGATCAGCCTTCAGGAAGACGAGGGATTGGCTGAGCTGCAGGGCAGTCGAGGGCACAGGTGGGAGGCC-TTGCAGTAGGATTCCAGCTG-GCAGCTGCCCTCTGGGCAAATAC-TCCTCT-TTAGATGTATCTTTAGGCATCTAGGTATCAGAGGGGGACACTGAGGTCCAGAGTCATCTGAGAGGGGCTCTGTGGAGTGACCCTGGAACCCTGGATCAGA
>gene=chr11_72433406-72433863; species=equCab
CCAGAATCCCCTGGGGCAGACACTTCCTCCCCGCCCCCAGGCCGCCCCCCCCTCCAAGCTGGAATGGGACAAGCCAC----CCCAGTGGTCTAGCAGAGCCTTACAGAGTGGACGCCCAGGAAGCCCTG--------GCCCTGG-------CTGGCC-CCTCCCCACCCTCACAAG--------GAGGCTGGGAAAAAGGCTCTTTGAAGAGAGCAAGTTCTGCCCTGACAACAAGTGATCAGCCTTCAGGAAGTCCAGGGATTGGCTGGGCTTCAGGGCAGTCAAGGGTATGGATGGGAGTCC-CCACAGTCTGCCTCCAGCTG-GCAGCTGCCCGCTGGGCAAATACTCTCTCTGCCCCAGGTATTGCCAGGCATCCAGGCATCGGAGAAGGAAACTGAGGCCCACAGCAGTCTGAGAGAGGCTCTGCAGAGTGACCCTG-------------GA
>gene=chr11_72433406-72433863; species=gorGor
CCAGAATCCCCCGGGGCAGACACTTCCTCCCCGCCCCCAGGCTGCACCCCCACCCAAGCTGGGAAGAGACAACCAACAGTGTCCACTGATCTTGCAGGCCCTCACAGGGTGGATGCCCAGGAAGTCCTGACTGACAAGCCCTGGCGGAGGCCTCTCCACCACTCCACCCGCATAAGGAGACAGAGAGGCTAGGAAAGAGGCTCTCTGAAGGGCGCAAGTTCTGCCCTGGCAACAAGTGATCAGCCTCCAGGAAGACCAGGGATTGGCTGGACTGCAGGGCAGTCAAGGGCACAGGAGGGAAGCCTTGGCAGTGTGGCTCCAGCTGGGCAGCTGCCTTCTGGGCACACACTCCTTCTTCCTGAGGTGCCTCCAGGCATCCAGGTATCAGAGGGGGACACCAAAGGCCAGAGCAAGCTGGGAGGGGATCTGCAGCATGACCCTGGAACCTCACATCAGA
>gene=chr11_72433406-72433863; species=panTro
-------------------------------------------------------------------------------------------------------------------------------------------------------------------------------------------------------------------------------------------------------------------------------------------------------------------------------------------------------------------------------------------------------------------------------------------------------------------------
>gene=chr11_72433406-72433863; species=papHam
CCAGAATCCCCCGGGGCAGACACTTCCTCCCCGCCCCCAGCCTGCACCCCCACCCAAGCTGGGATGAGACAACCGACAGTGTCCACTGGTCTTGCAGGCCCTCACAGGGTGGATGCCCAGGAAGTCCTGACTGACAAGTCCTGGCACTGGCCTCTCCACCACTCCACCCGCATAAGGAGACAGAGAGGCTAGGAAAGAGGCTCTTTGAAGGGCGCAAGTTCTGGCCTGGCAACAAGTGATCAGCCTCCAGGAAGACCAGGGATTGGCTGGACTGCGGGGCAGTCAAGGGCACAGGAGGGAAGCCTTGGCAGTGTGGCTCCAGCTGGGCAGCTGCCTTCTGGGCACACACTCCCACTTCCTGAGGTGCCTCCAGGCATGCAGGTATCAGAGAGGGACA-CAAAGGCTGGAGCAAGCTGGGAGGGGATCTGCAGCATGACCCTGGAACCTCACATCAGA
>gene=chr11_72433406-72433863; species=ponAbe
CCAGAATCCCCCGGGGCAGACACTTCCTCCCCGCCCCCAGGCTGCACCCCCACCCAAGTTGGGAAGAGACAACCAACAGTGTCCACTGATCCTGCAGGCCCTGACAGGGTGGATGCCCAGGAAGTCCTGAGTGACAAGCCCTGGCTGTGGCCTCTCCACCACTCCACCCGCATAAGGAGACAGAGAGGCTAGGAAAGAGGCTCTTTGAAGGGCACAAGTTCTGCCCTGGCAACAAGTGATCAGCCTCCAGGAAGACCAGGGATTGGCTGGACTGCAGGGCAGTCAAGGGCACAGGAGGGAAGCC-TGGCAGTGTGGCTCCACCTAGGCAGCTGCTTTCTGGGCACACACTCCCTCTTCCTGAGGTGCCTCCAGGCATCTAGGTATCAGAGGGGGACACCAAAGGCCAGAGCAAGCTGGGAGGGGATCTGCGGCACGACCCTGGAACCTCACATCAGA
>gene=chr11_72433406-72433863; species=rheMac
CCAGAATCCCCCGGGGCAGACACTTCCTCCCCGCCCCCAGCCTGCACCCCCACCCAAGCTGGGATGAGACAACCGACAGTGTCCACTGGTCTTGCAGGCCCTCACAGGGTGGAAGCCCAGGAAGTCCTGACTGACAAGTCCTGGCAGTGGCCTCTCCACCACTCCACCCGCATAAGGAGACAGAGAGGCTAGGAAAGAGGCTCTATGAAGGGCGCAAGTTCTGGCCTGGCAACAAGTGATCAGCCTCCAGGAAGACCAGGGATTGGCTGGACTGCGGGGCAATCAAGGGCACAGGAGGGAAGCC-TGGCAGTGTGGCTCCAGCTGGGCAGCTGCCTTCTGGGCACACACTCCCACTTCCTGAGGTGCCTCCAGGCATGCAGGTATCAGAGAGGGACACCAAAGGCCGGAGCAAGCTGGGAGGGGATCTGCAGCATGACCCTGGAACCTCACATCAGA
>gene=chr11_82867763-82868128; species=hg19
CTACGGGGCAGGCGGGAGGAAAGATGATTGACAGGCCCGCTCAGTGGCTGGGAAGCTAGAGGGAGGGACGAAGAGGGGACGGCTGAGTCTTCTTCTCAAAGTGGTTGGGTTGGGCCGCGGGAACTGCCTTCCCAGGCCTATTGGCTTCCCTGAATGGGTTGTTATGGTAACAAATGACCGAACAGTCCCTTATGAATCGGCCAATGAGAAGGGCCGTCTTTTCCAGTGCGCCTCCGAGCAGTAGATGTTGCGAAAGTCCGGGTAGAGGCCGGAGAAGAAGGCGGTGCCAGGGCGTCCTGCGGAAGGGCCGGGGGCGGGGCTCGTGACGTTGCCGGGACAGCCAATCACGCCTGGTTTTATCAGTG
>gene=chr11_82867763-82868128; species=bosTau
-----------------------------------------------------------------------------------------------------------------------------------------------------------------------------------------------------------------------------------------------------------------------------------------------------------------------------------------------------------------------------
>gene=chr11_82867763-82868128; species=calJac
CTGCGGGGCAGGCGGGAGGGAAGATGATTGACGGACTCACTCAGTGGCTGGGACGCTAGAGGGAGGGACGAAGAGGGGACGGCTGAGCCTTCTTCTTAAACTGGTTGGGTTGGGCCTCAGGAACTGCCTTCCCAGACCTATTGGCTTCTCTGAATGGGTTGTTATGGTAACAAATGACCGAACAGTCTCTTATGAATTGGCCAATGATAACGGCCGTCTTTTCCAGCGCACTTCTGAACAGTAGATGTTGCGAAAGTCC-GATAGAGGCTGGAGAAGAAGGCGGTGCCAGGACGTCCTGCGGAAGGGCCGGGGGCGGGGCTCGTGACGTTGCCGGGTCAGCCAATCACGCCTTGTTTTATCAACG
>gene=chr11_82867763-82868128; species=canFam
ccgcggggcgggcgggAGGGAGGGCGATTGACGGAACCGCCCGGCGGCC--GGGGCTAGAGGGAGGGACCAAGCGGGAACGGCTGAGCTTTCCGCTTAAACTGGCTGGGTTGGGCCTCGGGCACAGCCTCCCCAAGCCTATTGGCCTCCCCGAATGGGTTGTTATGGTAACAAATGACCGCACAGTCCCTTACGAACCGGCCAATGAGAGGGGCCGTCTTTTTTGCCGCACCTCGGAGCAGGAGGTGTTGCGAAAGCCCGGGCCGGGCCCGTAGCAGAAGGCGGGGCCAGGACGTCCTGCGGAAGGGCCGAAGGCGGGGCTTGTGACGTTGCGGGCCGGGCCAATCACGCCCGGCTGAATCAACG
>gene=chr11_82867763-82868128; species=equCab
CTGCGGGGCAGGCGGGATGGAGGATGATTGACCGAGCCGCTCAGTGGCTAGGAGACTCGAGGGAGGGACAAAGAGGGGACAACTGCGCTTTCCTCTCAAACTGGTTGGGTTGGACCTCGGGAACAGCCTCCCAAGGTCTATCGGCCTCCCTGAATGGGTTGTTATGGTAACAAATGACCGAACAGTCCCTTATGAACCGGCCAATGAGAGGCGCCGTCTTTTCCACCGTACCTCTGAGCTGTAGGTGTTGCGAAAGCCCGGGTAGGGCTCCGAGAAGAAGGCGGTGCTAGGACGTCCTGCGGAAGGGCCGGGGGCGGGGCTCGTGACGTTGCCCGGCGAGCCAATCACGCCTGGTTTTACCAACG
>gene=chr11_82867763-82868128; species=gorGor
-------------------------------------------------------------------------------------------------------------------------------------------------------------------------------------------------------------------------------------------------------------------------------------------------------------------------------------------CCGGGCCAGCCAATCACGCCTGGTTTTATCAGCG
>gene=chr11_82867763-82868128; species=panTro
CTACGGGGCAGGCGGGAGGAAAGATGATTGACAGGCCCGCTCAGTGGCTGGGAAGCTAGAGGGAGGGACGAAGAGGGGACGGCTGAGTCTTCTTCTTAAAGTGGTTGGGTTGGGCCGCGGGAACTGCCTTCCCAGGCCTATTGGCTTCCCTGAATGGGTTGTTATGGTAACAAATGACCGAACAGTCCCTTATGAATCGGCCAATGAGAAGGGCCGTCTTTTCCAGTGCGCCTCCGAACAGTATATGTTGCGAAAGTCCGGGTAGAGGCCGGAAAAGAAGGCGGTGCCAGGACTTCCTGCGGATGGGCCGGGGGCGG------------------------------------------------
>gene=chr11_82867763-82868128; species=papHam
CTACGGGGCAGGCGGGAGGAAAGATGATTGACAGGCCCGCTCAGTGGCTGGGAAGCTAGAGGGAGGGACGAAGAGGGGACGGCTGAGCCTTCTTCTTAAAGTGGTTGGGTTGGGCCTCGGGAACTGCCTTCCCAGGCCTATTGGCTTCCCTGAATGGGTTGTTATGGTAACAAATGACCGAACAGTCCCTTATGAATCGGCCAATGAGAAGGGCCGTCTTTTCCAGCGCACCTCCGAGCCGTAGATGTTGCGAAAGTCCGGGTAGAGGCCGGAGAAGAAGGCGGTGCCAGGACGTCCTGCGGAAGGGCCGGGGGCGGGGCTCGTGACGTTACCGGGCCAGCCAATCACGCCTGGTTTTATCAGCG
>gene=chr11_82867763-82868128; species=ponAbe
CTACGGGGCAGGCGGGAGGAAAGATGATTGACAGGCCTGCTCAGTGGCTGGGAAGCTAGAGGGAGGGACGAAGAGGGGACGGCTGAGCCTTCTTCTTAAAGTGGTTGGGTTGGGCCGCGCGAACTGCCTTCCCAGGCCTATTGGCTTCCCTGAATGGGTTGTTATGGTAACAAATGACCGCACAGTCCCTTATGAATCGGCCAATGAGAAGGGCCGTCTTTTCCAGTGCACCTCCGAGCAGTAGATGTTGCGAAAGTCCGGGTAGAGGCCGGAGAAGAAGGCGGTGCCAGGACGCCCTGCGGAAGGGCCAGGGGCGGGGCTCGTGTCGTTGCCGGGCCAGCCAATCACGCCTGGTTTTATCAGCG
>gene=chr11_82867763-82868128; species=rheMac
CTACGGGGCAGGCGGGAGGAAAGATGATTGACAGGCCCGCTCAGTGGCTGGGAAGCTAGAGGGAGGGACGAAGAGGGGACGGCTGAGCCTTCTTCTTAAAGTGGTTGGGTTGGGCCTCGGGAACTGCCTTCCCAGGCCTATTGGCTTCCCTGAATGGGTTGTTATGGTAACAAATGACCGAACAGTCCCTTATGAATCGGCCAATGAGAAGGGCCGTCTTTTCCAGCGCACCTCCGAGCCGTAGATGTTGCGAAAGTCCGGGTAGAGGCCGGAGAAGAAGGCGGTGCCAGGACGTCCTGCGGAAGGGCCGGGGGCGGGGCTCGTGACGTTACCGGGCCAGCCAATCACGCCTGGTTTTATCAGCG
>gene=chr11_94964404-94964635; species=hg19
ACGCTCCGGTACCGCCCCTCCCGCCAATCGGACAGCTCCGGCTACGCCCCCAGGGCGCTAGCCCGCAGCCAATGAGCAACGAGAGCCCGACTGGGAGTCGCGCCGGCCAATCGCAGGGGCCGAGGAAGCCTTGAATCTCCGGGCAAGTTAAGTTTATCTCCGAGGCTCGGAACTGAAGGGAGGTGGCGGTTAGCTAAGTAGTAGGGTAGCAGGGAACAGTTTGCTCTCCTC
>gene=chr11_94964404-94964635; species=bosTau
GCGCCCCGGCACCGCCCCTCCCGCCAATcgggccgccccggccacgccccc-cggcgccAGCCTGCAGCCAATGAGCGGCTGCTG-TCGGCTGGGCGTGGCACCGGCCAATCACAGGCGCCGAGGACGCCTCGAATCTCCGGGCAAGTTAAGTTTGTCTCCGAGGTTCTGAACTGCAGGGAGACGGCGGTTAGTTCGGTAGCCGGGTGGGAGGGACGAGTTTGTGCCGCTC
>gene=chr11_94964404-94964635; species=calJac
ACGCTCTGGTGCCGCCCCTCCCACCAATCGGACAGCTCCGGCTACGCCCCCAGGGCGCTAGCCCGCAGCCAATGAGCAACGAGAGCCGGACTGGAAGTCGCGCCGGCCAATCGCAGGGGCCGAGGACGCCTTGAATCTCCGGGCAAGTTAAGTTTATCTCCGAGGCCCCGAACTGCAGGGAGAAGGCGGTTAGCTAAGTAGCAGGGTAGCTAGGAACAGTTTGCTCTCTTC
>gene=chr11_94964404-94964635; species=canFam
acgctccgggaccgcccctcccgccgg-cggacagccccggccacgcccccgcgccgcccGCCCGCAGCCAATGAGCAGCCAGAGCCC-GCGGGGAGCGGCGCCGGCCAATCACAGAGGCCGAGGACGCCTTGAATCTCCGGGCAAGTTAAGTTTGTCTCCGAGGCTCGGCACTGGAGAGAGATGGCGGTTAGTTAGGGAGTCGGGGGGAAGGGAACAGTTGGTGCGGCCC
>gene=chr11_94964404-94964635; species=equCab
GCGCTCCGGTACCGCCCCTCCCGCCAATCGGACAGCTCCGGCCACGCCCCCGGGGCGCTAGCCCGCAGCCAATGAGCAACTAGAGCCCGGCTGGGAGCTGCGCCGGCCAATCACAGAGGCCGAGGACGCCTTGAATCTCCGGGCAAGTTAAGTTTGTCTCCGAGGCTCCGAACTGAAGGGAGCTGGCGGTTAGTTAGGTAGTGAAGTGGGAGGGAATAGTTTGTGCTGCTC
>gene=chr11_94964404-94964635; species=gorGor
ACGCTCCGGTACCGCCCCTCCCGCCAATCGGACAGCTCCGGCTACGCCCCCAGGGCGCCAGCCCGCAGCCAATGAGCAACGAGAGCCCGTCTGGGAGTCGCGCCGGCCAATCGCAGGGGC-GAGGAAGCCTTGAATCTCCGGGCAAGTTAAGTTTATCTCCGAGGCTCGGAACTGAAGGGAGATGGCGGTTAGCTAAGTAGTAGGGTAGCAGGGAACAGTTTGCTCTCCTC
>gene=chr11_94964404-94964635; species=panTro
-----------------CTACTGCCAATTGGACAGTTCTGGATACGCCCCCAGGGCGCTAGCCCGCAGCCAATGAGAAGAGAGAGCCCGTCTGGGAGTCGCGCAGGCCAATCGCAGGGGCAGAGGAAGCCTTGAATCTCCGGGCAAGTTAAGTTTATCTCCGAGGCTCGGAACTGAAGGGAGATGGCGGTTAGCTAAGTAGTAGGGTAGCAGGGAACAGTTTGCTCTCCTC
>gene=chr11_94964404-94964635; species=papHam
ACGCTCCGGTACCGCCCCTCGCGCCAATCGGACAGCTCCGGCTACGCCCCCCAGGCGCTAGCCCGCAGCCAATGAGCAACGAGAGCCCGGTTGGGAGTCGCGCCGGCCAATCGCAGGGGCCGAGGAAGCCTTGAATCTCCGGGCAAGTTAAGTTTGTCTCCGAGGCTCGGAACTGAAGGGAGATGGCGGTTAGCTAAGTAGTAGGGTAGCAGGGAACAGTTTGCTCTCCTC
>gene=chr11_94964404-94964635; species=ponAbe
ACGCTCCGGTACCGCCCCTCCCGCCAATCGGACAGCTCCGGCTACGCCCCCAGGGCGCCAGCCCGCAGCCAATGAGCAACGAGAGCCCGGCTGGGAGTCGTGCCGGCCAATCGCAGGGGCCGAGGAAGCCTTGAATCTCCGGGCAAGTTAAGTTTATCTCCGAGGCTCGGAACTGAACGGAGATGGCGGTTAGCTAAGTAGTAGGGTAGCAGGGAACAGTTTGCTCTCCTC
>gene=chr11_94964404-94964635; species=rheMac
ACGCTCCGGTACCGCCCCTCCCGCCAATCGGACAGCTCCGGCTACGCCCCCCAGGCGCTAGCCCGCAGCCAATGAGCAACGAGAGCCCGCTTGGGAGTCGCGCCGGCCAATCGCAGGGGCCGAGGAAGCCTTGAATCTCCGGGCAAGTTAAGTTTGTCTCCGAGGCTCGGAACTGAAGGGAGATGGCGGTTAGCTAAGTAGTAGGGTAGCAGGGAACAGTTTGCTCTCCTC
>gene=chr11_94987472-94987769; species=hg19
TCACACAAAAAAGATATCTTCCAATTCCATTTGAGCTACAATCTGATTTCGCTGTTGAGTACAACGTCCCCTTCACAAGAATCAGAAGTCAGCATCAGGGCTGTGCTGCATAAGTTTTCCACCCAGCAACAGGATGATGTCAGCAGCCAGGGAGAACGACCAATCAGCAGGCAGAATGAATCAGAGCGTGCTGGGATTTTGCTCAACTGTCTCTTAGCAAAGCAAGCTGTGCTCTGAAGTGCAGGGGTTATTTGCACTTCCTCTGCACTTGAAGCTGAGGCTGAATGGCTCTTTAGC
>gene=chr11_94987472-94987769; species=bosTau
TTGCACAAAAAGGAGGTCTTCTAATTCCGTTTGAGCTGTAATCTGATTTCAC-GCTGGGTACACCGTCCCCTCC-----------AAGTCAGCGTTAGGGCGGTGCGGCAGAAGTTTTCCACCCAGCAACAGGATGACGTCAGCGGCC--GGAGGCCCGCCAATCAGGAGGCGGCATGAATCAGAGCGAGCTGGAGTTCTGCTCAACGGTCTCCTAGCAAAGCAACCTCAGGTCTGAAGCGCAGAGGCTGTTTGCACTTCCTGTGCACTTGAAGCTGAGACGGAATGGCCCCTCAGC
>gene=chr11_94987472-94987769; species=calJac
TCACACAAAAAAGTTATCTTCCAATTCCATTTGAGCTACAATCTGATTTCGGGGTTGAGTACAACATCCCCTTCACAAGAATCTGAAGTCTGTAAGAGGGCTGTGCTGCATAAGTCTTCCACCCAGCAACAGGATGATGTCAGCGGCCAGGGAGAACGACCAATCAGCAAGCAGAATGAATCAGAGCGTGCTGGGATTTTGCTCAACTGTCTC--AGCAAAGCAAGCTGTGCTCTGAAGTGCAGGGGTTATTTGCACTTCCTCTGCACTTGAAGCTGAGCCTGAATGGCTCTTTAGC
>gene=chr11_94987472-94987769; species=canFam
TCGC---AGAAGGAGAGCG-----TTCCATTTGAGCTACAATGTGATTTCGCTGTTGAGTACAAGGTCGCCTTCTCTAGAATCTGCAGGCAGGATGACGGCGGTGCAGCAG----TTTCCACCCAGCAACAGGATGATGTCAGCGGCCA-GGAGAGCGGCCAATCAGCAGCCGGAGTGAATCAGAGCGTGCTGGGATTTTGCTCAACGGTTTCCTAGCAAAGCAAACTCCACTCTGAAGTGCAGAGGCTATTTGCACTTCCCCTGCACTTGAAGCTGAGGCTGAAAGGCTCCTTAGG
>gene=chr11_94987472-94987769; species=equCab
TCACCAAAAAAGGAGATCTTCTAATTCCGTTTGAGCTGTAATCTGATTTCGCTGCTGAGTACAATGTCCCCTTCACAAGAGTCTGAAGTCAGTATCAGGGCTGTGCAGCAGAAGTTTTCCGCCCAGCAACAGGGTGATGTCAGCAGCCG-GGAGAACAACCAATCAGCAGGCAGAATGAATCAGAGCGTGCTGGGATTTTGCTCAACGGTCTCCTAGCAAAGCAAGCTCAGCTCTGAAGTGCAGGGGCTATTTGCACTTCCTCTGCACTTGAAGCTGAGCCTGAATGGCTCCTTAGC
>gene=chr11_94987472-94987769; species=gorGor
TCACACAAAAAAGATATCTTCCAATTCCATTTGAGCTACAATCTGATTTCGCTGTTGAGTACAATGTCCCCTTCACAAGAATCAGAAGTCAGCATCAGGGCTGCGCTGCATAAGTTTTCCACCCAGCAACAGGATGATGTCAGCAGCCAGGGAGAACGACCAATCAGCAGGCAGAATGAATCAGAGCGTGCTGGGATTTTGCTCAACTGTCTCTTAGCAAAGCAAGCTGTGCTCTGAAGTGCAGGGGTTATTTGCACTTCCTCTGCACTTGAAGCTGAGGCTGAATGGCTCTTTAGC
>gene=chr11_94987472-94987769; species=panTro
TCACACAAAAAAGATATCTTCCAATTCCATTTGAGCTACAATCTGATTTCGCTGTTGAGTACAATGTCCCCTTCACAAGAATCAGAAGTCAGCATCAGGGCTGTGCTGCATAAGTTTTCCACCCAGCAACAGGATGATGTCAGCAGCCAGGGAGAACGACCAATCAGCAGGCAGAATGAATCAGAGCGTGCTGGGATTTTGCTCAACTGTCTCTTAGCAAAGCAAGCTGTGCTCTGAAGTGCAGGGGTTATTTGCACTTCCTCTGCACTTGAAGCTGAGGCTGAATGGCTCTTTAGC
>gene=chr11_94987472-94987769; species=papHam
TCACACAAAAAAGATATCTTCCAATTCCATTTGAGCTACGATCTGATCTCGCTGTTGAGTACAATGTCCCCTTCACAAGAATCAGAAGTCAGCATCAGGGCTGTGCTGCATAAGTTTTCCACCCAGTAACAGGATGATGTCAGCAGCCAGGGAGAACGACCAATCAGCAGGCAGAATGAATCAGAGCGTGCTGGGATTTTGCTCAACTGTCTCTTAGCAAAGCAAGCTGTGCTCTGAAGTGCAGGGGTTATTTGCACTTCCTCTGCACTTGAAGCTGAGGCTGAATGACTCTTTAGC
>gene=chr11_94987472-94987769; species=ponAbe
TTACACAAAAAAGATATCTTTCAATTCCATTTGAGCTACAATCTGATTTCGCTGTTGAGTACAATGTCCCCTTCACAAGAATCAGAAGTCAGCATCAGGGCTGTGCTGCGTAAGTTTTCCACCCAGCAACAGGATGATGTCAGCAGCCAGGGAGAACGACCAATCAGCAGGCAGAATGAATCAGAGCGTGCTGGGATTTTGCTCAACTGTCTCTTAGCAAAGCAAGCTGTGCTCTGAAGTGCAGGGGTTATTTGCACTTCCTCTGCACTTGAAGCTGAGGCTGAATGGCTCTTTAGC
>gene=chr11_94987472-94987769; species=rheMac
TCACACAAAAAAGATATCTTCCAATTCCATTTGAGCTACGATCTGATCTCGCTGTTGAGTACAATGTCCCCTTCACAAGAATCAGAAGTCAGCATCAGGGCTGTGCTGCATAAGTTTTCCACCCAGTAACAGGATGATGTCAGCAGCCAGGGAGAACGACCAATCAGCAGGCAGAATGAATCAGAGCGTGCTGGGATTTTGCTCAACTGTCTCTTAGCAAAGCAAGCTGTGCTCTGAAGTGCAGGGGTTATTTGCACTTCCTCTGCACTTGAAGCTGAGGCTGAATGACTCTTTAGC
>gene=chr11_105709526-105709696; species=hg19
CCTCGCAAGTCAACTCAGGGAACTACTGGACTGAAGAAGATGCTGCCTCTCTCTTGGAGGCAGTATTAGTCACAGCATAGTGACTAATGACACCCTGAAACCTGACCACTCCGTGAAACTGACATGCAAGCTGCTGCTAACACAGCTTACTTTTTTGAGAATTTCTCTGG
>gene=chr11_105709526-105709696; species=bosTau
----------cAATTTAGAGAACTACTGCACTAAAG-AAACACTGTCTTTGTCTTGGTG------------ACAGGGTAATGACTAATGGAC-------AGAGG-------CCTGAAATTGACTTTCAGGCACCTACTAGCACAGCTTTCTTCTTTGAGAACTTTTCTAG
>gene=chr11_105709526-105709696; species=calJac
CCTCACAAGGCAAGTCAGAGAACCACTGGACTGAAAAAGACGCTGCCTCTT--GTGGGGGCAGTATCAGTCACAGTGCAGTGACTAACGACACCCTGAAACCGGACCACTCCATGAAACTGGCATGCAAGCTCCTGCTAACACAGCT---CTCTTTGAGAACTTCTCTGA
>gene=chr11_105709526-105709696; species=canFam
-----------------------------ACTAAAGAAAATACTACCTCTCTCCTGAGG------------ACAGGAC-------------TCCCTGAGGCTTGACCACCCCATGAAACTAACATTCAGGCTGC-ACTTATACAGCTTGCTTCTTTGAGACCCTCTCTGG
>gene=chr11_105709526-105709696; species=equCab
CCTCACGAGTCAGCCCAGAGAACTACAGGACTGAAGAAGATGTTACCTCTGTCCTGGGG------------ACAGGATGGTGGCTAATGGACCCCCAAGACCTGACCACTTCATGAAACTGACATTCAGGCTCCTACTGCCACAGGTTTCTTCTTTGGGAAGTCTTCTGG
>gene=chr11_105709526-105709696; species=gorGor
--------------------------------------------------------------------------------------------------------------------------------------------------------------------------
>gene=chr11_105709526-105709696; species=panTro
CCTCCCAAGTCAACTCAGGGAACTACTGGACTGAAGAAGATGCTGCCTCTCTGTTGGAGGCAGTATTAGTCACAGCATAGTGACTAATGACACCCTGAAACCTGACCACTCCGTGAAACTGACATGCAAGCTGCTGCTAACACAGCTTACTTTTTTGAGAATTTCTCTGG
>gene=chr11_105709526-105709696; species=papHam
CCTCGCAAGTCAACTCAGGGAACTACTGCACTGAAGAAGATGCTGCCTCTCTCTTGGAGGCAGTATTAGTCACAGCATAGTGACTAATGACACTCTGAAACCTGACCACTCCGTGAAACTGGCATGCAAGCTCCTGCTAACACTGCTTACTTCTTTGAG-ATTTCTCTGG
>gene=chr11_105709526-105709696; species=ponAbe
CCTCGCAAGTCAACTCAGCGAACTACTGGACTGAAGAAGATGCTGCCTCTCTCTTGGAGGCAGTATTAGTCACAGCATAGTGACTAATGACACCCTGAAACCTGACCACTCCGTGAAACTGACATGCAAGCTGCTGCTAACACAGCTTACTTTTTTGAGAATTTCTCTGG
>gene=chr11_105709526-105709696; species=rheMac
CCTCGCAAGTCAACTCAGGGAACTACTGCACTGAAGAAGATGCTGCCTCTCTCTTGGAGGCAGTATTAGTCACAGCATAGTGACTAATGACACTCTGAAACCTGACCACTCCGTGAAACTGGCATGCAAGCTCCTGCTAACACTGCTTACTTCTTTGAGAATTTCTCTGG
>gene=chr11_116929554-116929746; species=hg19
AGAGCGGGAACACAGAAAAAGGGCAGTACTGTTAATCCACAGCTGGAGATCTGCATGGCATGTGGGAAAGAAGAACAAAGATGCAGGAGAACTGCGGATACTGATGACTCATTGAAAGTGACCAATTATGGCATCCATATGGGATAAAGTGATGCCAGGAAGAATGTCACAAATTGGGAGACAATGGAGATT
>gene=chr11_116929554-116929746; species=bosTau
ATGGCAGCAACACAGAAAATGGGCAGCACTGTTCACCCACAGCTGGAGACCTGCCTGACCCACGGGAGAGAAGAGCAAGGGTGCGAGGGAACCCAGGGCACCCATGACTCATCGCAAGTGATCAGCTATGGTGTCCATATGGGCTA---CAATCCCAGGAGCAACAGTACAGATCTGGGGACAGAGAAGATT
>gene=chr11_116929554-116929746; species=calJac
AGAGTGGGAACAGAGAAAAAGGGCAGTATTGTTAATCCACAGCTGGAGATCGGCATGGCATGTGGGAAAGAAGAACAAAGATTCAGGAGACCCACAGATACTGATGACTCATTGAAAGTGACCAATTATGGCATCCATATGGGATAAAGTGATGCCAGGAAGAATGTCACAAATTGGGAGACAATGAAGACT
>gene=chr11_116929554-116929746; species=canFam
AAAGCAGGAACACGGAAAATGGGCAGTATTGTTAATCCTCAGCTGGAGATGTGCACGGCATGTGGGACAGCAGAACAAAGCTGCAGGAGAACTGAGGATACTTCTGACTCATTGAAAGTGACCAACTATG---TCCACGTGGACGAAAGTGATGCCAGGAAGAGTGTCACACATTTGGAGACAGGCAAGATT
>gene=chr11_116929554-116929746; species=equCab
agagctggaacacagaaaacgggcagtattgttaatccacagctggagatttgcatggcatgtgggagagaagaacaaaggtgcagaagaactgaggacac--atgactcattggaaatgaccgactatggtatccatatgggataaagtgatgccaggaagaaagtcacaaatttggagacagggaagatt
>gene=chr11_116929554-116929746; species=gorGor
AGAGCGGGAACACAGAAAAAGGGCAGTACTGTTAATCCACAGCTGGAGATCTGCATGGCATGTAGGAAAGAAGAACAAAGATGCAGGAGAACTGCGGATACTGATGACTCATTGAAAGTGACCAATTATGGCGTCCATATGGGATAAAGTGATGCCAGGAAGAATGTCACAAATTGGGAGACAATGGAGATT
>gene=chr11_116929554-116929746; species=panTro
AGAGCGGGAACACAGAAAAAGGGCAGTACTGTTAATCCACAGCTGGAGATCTGCATGGCATGTGGGAAAGAAGAACAAAGATGCAGGAGAACTGCGGATACTGATGACTCATTGAAAGTGACCAATTATGGCGTCCATATGGGATAAAGTGATGCCAGGAAGAATGTCACAAATTGGGAGACAATGGAGATT
>gene=chr11_116929554-116929746; species=papHam
AGAGCGGGAACACAGAAAAAGGGCAGTATTGTTAATCCACAGCTGGAGATCTGCATGGCATGTGGGAAAGAAGAACAAAGATGCAGGAGAACTGCGGATACTGATGACTCATTGAAAGTGACCAATTATGGCATCCATATGGGATAAAGTGATGCCAGGAAGAATGTCACAAATTGGGAGACAATGGAGATT
>gene=chr11_116929554-116929746; species=ponAbe
agagcaggaacacagaaaaagggcagtattgttaatccacagctggagatctgcatggcatgtgggaaagaagaataaagatgcaggagaactgcggatactgatgactcattgaaagtgaccaattatggcgtccatatgggataaagtgatgccaggaagaatgtcacaaactgggagacaatggagatt
>gene=chr11_116929554-116929746; species=rheMac
AGAGCGGGAACACAGAAAAAGGGCAGTATTGTTAATCCACAGCTGGAGATCTGCATGGCATGTGGGAAAGAAGAACAAAGATGCAGGAGAACTGCGGATACTGATGACTCATTGAAAGTGACCAATTATGGCGTCCATATGGGATAAAGTGATGCCAGGAAGAATGTCACAAATTGGGAGACAATGGAGATT
>gene=chr11_129872531-129873180; species=hg19
CTAAGCAAAGACGAAACACCCTCCCAGTCTATGGGGTAGTCTGGACCCTGGCTTATCTGGTTCCCTTAATCCTTTAGGTACTTACACGACGTTGGGTGAGGGGAGCTGGAAGATCAGCGGGTCCCCGATCCTCTCTCCCTAGGGGTGATAGAAATCAACCCCCCCCGCCACCTCCAGGTGGTTCTTCCCGCCGCAGAGTGGGAGCAGCATAAAAGGCGGGGTCTTATTAGCATAATCTGCCTGGCAACCTGATCTCGACGTTATATGATTGGTTAAACTCTGTAAGCCCCATGCCGTGCCTAGAGACGAGAAACGCTGGGGCGAACTGACAGGCCCAGATTTAGGAGTCATGACGAAGATCCTGAGACGCTTATTCAGTCTGCAGAGAAGCCAAAAGGAGATTCACATAATGGCCCAATGACTGAAGGCCTCTTTATTTCGTGCTCTGCTGTTCGTGTAAAACCCAATCGCAGAGCGGGTCTCAGGCGGCGCTCGCCTGCGTTTCTACTCTCAGCCAATCAGAAAACCCGACTCTTCGCATTGGGGTCAAGCCCCCGCTGCGGCCCGCGTGCTAACGGGGAGGAAGCTTCCAGCTGTGCCTGGGTGTCTCGGGCGCCGAGGGCAGCCTGCGCCCGTGCTAAGCCCGCCT
>gene=chr11_129872531-129873180; species=bosTau
CTAAGCAAAGACGAAACACCCTCCCAGTCGATGGGGTACTCTGGACGCTGGCTTATCCGGTTCCCCTAATCCTTTAGGTACTTACACGACGTTGGGTGAGGGGAGCTGGGAGATCAGCGGGTCCCCGATCCTCTCTCCCTAGGGGTGATGGAAATCAAACCCCCCCGCCACCTCCAGGTGGTTCTTCCCGCCGCAGAGTGGGAGCAGCATAAAAGGCGGGGCCTCATTAGCATAACCTGCCTGGCAACCTGATCTCGGCCTTATGTGATTGGTTGAACTCTGTAAACTCCGTGCCTCGTCTAGAGACGAGTAACGCCGGGGTGAATTGACAGGCCCAGATTTAAGACTCATGACCGAGCTCCTGAGACGCTAATTCAGTCGGCGGAGAAGCCAAAAGGAGATTCACACGATGGCCCAATGACGGAAGGCCTCTTTATTTCGTGTTCTGCTGTTCGTTTCAAATCCAATCAAAGAGCGCGTCTCAGGCAGCGCTCTCCTGCGTTTGTGCTCTAAGCCAATCAGAGAAGCCGACTCTCCGGATTAGGGCCGGGACAGCTTGCAGGGACCGGCTG-CCAGGTGGGGAGGCTTGTA--------------CCCCAGGTCGGGAGGAGGGGCCGCTTGTT-GCCCAGCCTTCCT
>gene=chr11_129872531-129873180; species=calJac
CTAAGCAAAGACGAAACACCCTCCCAGTCTATGGGGTACTCTGGACCCTGGCTTATCTGGTTCCCTCAATCCTTTAGGTACTTACACGACGTTGGGTGAGGGGAGCTGGAAGATCAGCGGGTCCCCGATCCTCTCTCCCTAGGGGTGATAGAAATCAAACCCCCCCGCCACCTCCAGGTGGTTCTTCCCGCCGCAGAGTGGGAGCAGCAGAAAAGGCGGGGTCTTATTAGCATAATCTGCCTGGCAACCTGATCTCGATGTTATATGATTGGTTAAACTCTGTAAGCCCCATGCCGTGCCTAGAGACGAGAAACGCTGGGGCGAACTGACAGGCCCAGATTTAGGAGTCATGACGAAGATCCTGAGACGCTTATTCAGTGTGCAGAGAAGCCAAAAGGAGATTCACAGAATGGCCCAATGACTGAAGGTCTCTTTATTTCGTACTCTGCGGTTCGTGTAAAACCCAATCGCAGAGCGGGTCTCAGGCGGCGCTCGCCTGCGTTTCTACTCTCAGCCAATCAGAAAGCCCGGCTCTTCGCATTGGGGTCAAGCTCCTGCTGTTGCCAG----------------------------------------------------------------------------------
>gene=chr11_129872531-129873180; species=canFam
CTAAGCAAAGACGAAACACCCTCCCAGTCGATGGGGTACTCCGGCCGCCGGCTTATCCGGTTCCCTTAATCCTTTAGGTACTTACACGGCGTTGGGTGAGGGGAGCTGGAAGATCAGCGGGTCCCCGGTCCTCTCTCCCTAGGGGTGATGGAAATCAAACCCCCCCGCCACCTCCAGGTGGTTCTTCCCGCCGCAGAGTGGGAGCAGCATAAAAGGCGGGGCCTTATTAGCATAATCTGCCCGGCAACCTGATCTCGCCGTGACGGGATTGGCGGGCCTCTGTAAACCCCATGCCCTGCCTAGAGACGAGCAACGCCGGGGCGAACTGACAGGCCCAGATTTAAGACTCATGACGAAGATCCTGAGACGCTTATTCAGGCGGCAGAGAAGCCAGAAGGAGATGCACGCGACGGCCCAATGGCTGACGGCCTCTTTATTTCGTGCTCTGCTGTTGCTTTAAAGCCCAATCAAAGAGCGGGTCTCAGGCGGCGCTCGCCTGCGTTTGTGCGCTAAGCCAATCAGGGAAGCCGACTCTGCGGATTGGGGTCAGGCCGGGCCTCGGGGTCCGGCTGCCCAGGTGG--------------------------CCCGGGTGCCGCGGCTGCGGTGCGGGTG-TCCGGGCCCCCTC
>gene=chr11_129872531-129873180; species=equCab
CTAAGCAAAGACGAAACACCCTCCCAGTCGATGGGGTACTCTGGACGCTGACTTATCCGGTTCCCTTAATCCTTTAGGTACTTACACGACGTTGGGTGAGGGGAGCTGGAAGATCAGCGGGTCCCCGGTCCTCTCTCCCTAGGGGTGATGGAAATCAAACCCCCCCGCCACCTCCAGGTGGTTCTTCCCGCCGCAGAGTGGGAGCAGCATAAAAGGCGGGGTCTCGTTAGCATAATCTGCCTGGCAACCTGATCTCGGCGTTATATGATTGGTTGAACTCTGTAAACCCCATGCCCTGCTTAGAGACGAGTAAGGCTGGGGCAAACTGACAGGCCCAGATTTAAGAGTCATGACGAAGATCCTGAGACGCTTATTCAGGCGGCAGAGAAGCCAAAAGGAGATTCATACAATGGCCCAATGACTGAAGGCCTCTTTATTTCGTGCTCTGCAGTTCATGTAAAACCCAATCAAAGAGCGGGTCTCAGGCGGCGCTCGGCTGCGTTTGTATTCTAAGCCAATCAGAAAAGCCGACTCTTCGGATTAGGGTCTAGCCCGCTCCGAGGA-CCTGCCGCCAAGGTGGGGAAACGTGTGG--------------CCCAGGCGCGCCAGGTGGACTGCCGGCGTTCCGAGCCAGCCC
>gene=chr11_129872531-129873180; species=gorGor
CTAAGCAAAGACGAAACACCCTCCCTGTCTATGGAGTAGTCTGGACCCTGGCTTATCTGGTTCCCTTAATCCTTTAGGTACTTACACGACGTTGGGTGAGGGGAGCTGGAAGATCAGCGGGTCCCCGATCCTCTCTCCCTAGGGGTGATAGAAATCAAACCCCCCCGCCACCTCCAGGTGGTTCTTCCCGCCGCAGAGTGGGAGCAGCATAAAAGGCGGGGTCTTATTAGCATAATCTGCCTGGCAACCTGATCTCGACGTTATATGATTGGTTAAACTCTGTAAACCCCATGCCGTGCCTAGAGACGAGAAACGCTGGGGCGAACTGACAGGCCCAGATTTAGGAGTCATGACGAAGATCCTGAGACGCTTATTCAGTCTGCAGAGAAGCCAAAAGGAGATTCACACAATGGCCCAATGACTGAAGGCCTCTTTATTTCGTGCTCTGCTGTTCGTGTAAAACCCAATCGCAGAGCGGGTCTCAGGCGGCGCTCGCCTGCGTTTCTACTCTCAGCCAATCAGAAAACCCGACTCTTCGCATTGGGGTCAAGCCCCCGCTGCGGCCCGCGTGCTGACGGGGAGGAAGCTTCCAGCTGTGCCTGGGTCTCTCGTGCGCCGAGGGCAGCCTGCGCCCGTGCTAAGCCCGCCT
>gene=chr11_129872531-129873180; species=panTro
CTAAGCAAAGACGAAACACCCTCCCAGTCTATGGGGTAGTCTGGACCCTGGCTTATCTGGTTCCCTTAATCCTTTAGGTACTTACACGACGTTGGGTGAGGGGAGCTGGAAGATCAGCGGGTCCCCGATCCTCTCTCCCTAGGGGTGATAGAAATCAACCCCCCCCGCCACCTCCAGGTGGTTCTTCCCGCCGCAGAGTGGGAGCAGCATAAAAGGCGGGGTCTTATTAGCATAATCTGCCTGGCAACCTGATCTCGACGTTATATGATTGGTTAAACTCTGTAAGCCCCATGCCGTGCCTAGAGACGAGAAACGCTGGGGCGAACTGACAGGCCCAGATTTAGGAGTCATGACGAAGATCCTGAGACACTTATTCAGTCTGCAGAGAAGCCAAAAGGAGATTCACACAATGGCCCAATGACTGAAGGCCTCTTTATTTCGTGCTCTGCTGTTCGTGTAAAACCCAATCGCAGAGCGGGTCTCAGGCGGCGCTCGCCTGCGTTTCTACTCTCAGCCAATCAGAAAACCCGAGTCTTCGCATTGGGGTCAAGCCCCCGCTGCGGCCCGCGTGCTGACGGGGAGGAAGCTTCCAGCTGTGCCTGGGTCTCTCGTGCGCCGAGGGCAGCCTGCGCCCGTGCTAAGCCCGCCT
>gene=chr11_129872531-129873180; species=papHam
CTAAGCAAAGACGAAACACCCTCCCAGTCTATGGGGTACTCTGGACCCTGGCTTATCTGGTTCCCTTAATCCTTTAGGTACTTACACGACGTTGGGTGAGGGGAGCTGGAAGATCAGCGGGTCCCCGATCCTCTCTCCCTAGGGGTGATAGAAATCAAACCCCCCCGCCACCTCCAGGTGGTTCTTCCCGCCGCAGAGTGGGAGCAGCATAAAAGGCGGGGTCTTATTAGCATAATCTGCCTGGCAACCTGATCTCGACGTTATATGATTGGTTAAACTCTGTAAGCCCCATGCCGTGCCTAGAGACGAGAAATGCTGGGGCGAACTGACAGGCCCAGATTTAGGAGTCATGACGAAGATCCCGAGACGCTTATTCAGTCTGCAGAGAAGCCAAAAGGAGATTCACACAATGGCCCAATGACTGAAGGCCTCTTTATTTCGTGCTCTGCTGTTCATGTAAAACCCAATCGCAGAGCGGGTCTCAGGCGGCGCTCGCCTGCGTTTCTACTCCCAGCCAATCAGAAAACCCGACTCTTCGCTTCGGGGTCAAGCCCCCGCTGCGGCCCGCCTGCCGACGGGGAGGAAGCGTCCAGCGGTGCCTGGGTCTCTCGGACGCCGAGGG---------------------------
>gene=chr11_129872531-129873180; species=ponAbe
CTAAGCAAAGACGAAACACCCTCCCAGTCTATGGGGTAGTCCGGACCCTGGCTTATCTGGTTCCCTTAATCCTTTAGGTACTTACACGACGTTGGGTGAGGGGAGCTGGAAGATCAGCGGGTCCCCGATCCTCTCTCCCTAGGGGTGATAGAAATCAAACCCCCCCGCCACCTCCAGGTGGTTCTTCCCGCCGCAGAGTGGGAGCAGCATAAAAGGCGGGGTCTTATTAGCATAATCTGCCTGGCAACCTGATCTCGACGTTATATGATTGGTTAAACTCTGTAAGCCCCATGCCGTGCCTAGAGACGAGAAACGCTGGGGCGAACTGACAGGCCCAGATTTAGGAGTCATGACGAAGATCCTGAGACGCTTATTCAGTCTGCAGAGAAGCCAAAAGGAGATTCACACAATGGCCCAATGACTGAAGGCCTCTTTATTTCGTGCTCTGCTGTTCGTGTAAAACCCAATCGTAGAGCGGGTCTCAGGCGGCGCTCGCCTGCGTTTCTACTCTCAGCCAATCAGAAAACCCGACTCTTCGCATTGGGGTCAAGCCCCCGCTGCGGCCCGCAAGCTGACGGGGAGGAAGCTTCCAGCTGTGCCTGGGTGTCTCGTGCGCCGAGGGCAGCCTGCGCCCGTGCTGAGCCC----
>gene=chr11_129872531-129873180; species=rheMac
CTAAGCAAAGACGAAACACCCTCCCAGTCTATGGGGTACCCTGGACCCTGGCTTATCTGGTTCCCTTAATCCTTTAGGTACTTACACGACGTTGGGTGAGGGGAGCTGGAAGATCAGCGGGTCCCCGATCCTCTCTCCCTAGGGGTGATAGAAATCAAACCCCCCCGCCACCTCCAGGTGGTTCTTCCCGCCGCAGAGTGGGAGCAGCATAAAAGGCGGGGTCTTATTAGCATAATCTGCCTGGCAACCTGATCTCGACGTTATATGATTGGTTAAACTCTGTAAGCCCCATGCCGTGCCTAGAGACGAGAAATGCTGGGGCGAACTGACAGGCCCAGATTTAGGAGTCATGACGAAGATCCCGAGACGCTTATTCAGTCTGCAGAGAAGCCAAAAGGAGATTCACACAATGGCCCAATGACTGAAGGCCTCTTTATTTCGTGCTCTGCTGTTCATGTAAAACCCAATCGCAGAGGGGGTCTCAGGCGGCGCTCGCCTGCGTTTCTACTCTCAGCCAATCAGAAAACCCGACTCTTCGCTTCAGGGTCAAGCCCCCGCTGCGGCCCGCCTGCCGACTGGGAGGAAGCGTCCAGCGGTGCCTGGGTCTCTCGGACGCCGACGG---------------------------
>gene=chr11_129872531-129873180; species=hg19
CTAAGCAAAGACGAAACACCCTCCCAGTCTATGGGGTAGTCTGGACCCTGGCTTATCTGGTTCCCTTAATCCTTTAGGTACTTACACGACGTTGGGTGAGGGGAGCTGGAAGATCAGCGGGTCCCCGATCCTCTCTCCCTAGGGGTGATAGAAATCAACCCCCCCCGCCACCTCCAGGTGGTTCTTCCCGCCGCAGAGTGGGAGCAGCATAAAAGGCGGGGTCTTATTAGCATAATCTGCCTGGCAACCTGATCTCGACGTTATATGATTGGTTAAACTCTGTAAGCCCCATGCCGTGCCTAGAGACGAGAAACGCTGGGGCGAACTGACAGGCCCAGATTTAGGAGTCATGACGAAGATCCTGAGACGCTTATTCAGTCTGCAGAGAAGCCAAAAGGAGATTCACATAATGGCCCAATGACTGAAGGCCTCTTTATTTCGTGCTCTGCTGTTCGTGTAAAACCCAATCGCAGAGCGGGTCTCAGGCGGCGCTCGCCTGCGTTTCTACTCTCAGCCAATCAGAAAACCCGACTCTTCGCATTGGGGTCAAGCCCCCGCTGCGGCCCGCGTGCTAACGGGGAGGAAGCTTCCAGCTGTGCCTGGGTGTCTCGGGCGCCGAGGGCAGCCTGCGCCCGTGCTAAGCCCGCCT
>gene=chr11_129872531-129873180; species=bosTau
CTAAGCAAAGACGAAACACCCTCCCAGTCGATGGGGTACTCTGGACGCTGGCTTATCCGGTTCCCCTAATCCTTTAGGTACTTACACGACGTTGGGTGAGGGGAGCTGGGAGATCAGCGGGTCCCCGATCCTCTCTCCCTAGGGGTGATGGAAATCAAACCCCCCCGCCACCTCCAGGTGGTTCTTCCCGCCGCAGAGTGGGAGCAGCATAAAAGGCGGGGCCTCATTAGCATAACCTGCCTGGCAACCTGATCTCGGCCTTATGTGATTGGTTGAACTCTGTAAACTCCGTGCCTCGTCTAGAGACGAGTAACGCCGGGGTGAATTGACAGGCCCAGATTTAAGACTCATGACCGAGCTCCTGAGACGCTAATTCAGTCGGCGGAGAAGCCAAAAGGAGATTCACACGATGGCCCAATGACGGAAGGCCTCTTTATTTCGTGTTCTGCTGTTCGTTTCAAATCCAATCAAAGAGCGCGTCTCAGGCAGCGCTCTCCTGCGTTTGTGCTCTAAGCCAATCAGAGAAGCCGACTCTCCGGATTAGGGCCGGGACAGCTTGCAGGGACCGGCTG-CCAGGTGGGGAGGCTTGTA--------------CCCCAGGTCGGGAGGAGGGGCCGCTTGTT-GCCCAGCCTTCCT
>gene=chr11_129872531-129873180; species=calJac
CTAAGCAAAGACGAAACACCCTCCCAGTCTATGGGGTACTCTGGACCCTGGCTTATCTGGTTCCCTCAATCCTTTAGGTACTTACACGACGTTGGGTGAGGGGAGCTGGAAGATCAGCGGGTCCCCGATCCTCTCTCCCTAGGGGTGATAGAAATCAAACCCCCCCGCCACCTCCAGGTGGTTCTTCCCGCCGCAGAGTGGGAGCAGCAGAAAAGGCGGGGTCTTATTAGCATAATCTGCCTGGCAACCTGATCTCGATGTTATATGATTGGTTAAACTCTGTAAGCCCCATGCCGTGCCTAGAGACGAGAAACGCTGGGGCGAACTGACAGGCCCAGATTTAGGAGTCATGACGAAGATCCTGAGACGCTTATTCAGTGTGCAGAGAAGCCAAAAGGAGATTCACAGAATGGCCCAATGACTGAAGGTCTCTTTATTTCGTACTCTGCGGTTCGTGTAAAACCCAATCGCAGAGCGGGTCTCAGGCGGCGCTCGCCTGCGTTTCTACTCTCAGCCAATCAGAAAGCCCGGCTCTTCGCATTGGGGTCAAGCTCCTGCTGTTGCCAG----------------------------------------------------------------------------------
>gene=chr11_129872531-129873180; species=canFam
CTAAGCAAAGACGAAACACCCTCCCAGTCGATGGGGTACTCCGGCCGCCGGCTTATCCGGTTCCCTTAATCCTTTAGGTACTTACACGGCGTTGGGTGAGGGGAGCTGGAAGATCAGCGGGTCCCCGGTCCTCTCTCCCTAGGGGTGATGGAAATCAAACCCCCCCGCCACCTCCAGGTGGTTCTTCCCGCCGCAGAGTGGGAGCAGCATAAAAGGCGGGGCCTTATTAGCATAATCTGCCCGGCAACCTGATCTCGCCGTGACGGGATTGGCGGGCCTCTGTAAACCCCATGCCCTGCCTAGAGACGAGCAACGCCGGGGCGAACTGACAGGCCCAGATTTAAGACTCATGACGAAGATCCTGAGACGCTTATTCAGGCGGCAGAGAAGCCAGAAGGAGATGCACGCGACGGCCCAATGGCTGACGGCCTCTTTATTTCGTGCTCTGCTGTTGCTTTAAAGCCCAATCAAAGAGCGGGTCTCAGGCGGCGCTCGCCTGCGTTTGTGCGCTAAGCCAATCAGGGAAGCCGACTCTGCGGATTGGGGTCAGGCCGGGCCTCGGGGTCCGGCTGCCCAGGTGG--------------------------CCCGGGTGCCGCGGCTGCGGTGCGGGTG-TCCGGGCCCCCTC
>gene=chr11_129872531-129873180; species=equCab
CTAAGCAAAGACGAAACACCCTCCCAGTCGATGGGGTACTCTGGACGCTGACTTATCCGGTTCCCTTAATCCTTTAGGTACTTACACGACGTTGGGTGAGGGGAGCTGGAAGATCAGCGGGTCCCCGGTCCTCTCTCCCTAGGGGTGATGGAAATCAAACCCCCCCGCCACCTCCAGGTGGTTCTTCCCGCCGCAGAGTGGGAGCAGCATAAAAGGCGGGGTCTCGTTAGCATAATCTGCCTGGCAACCTGATCTCGGCGTTATATGATTGGTTGAACTCTGTAAACCCCATGCCCTGCTTAGAGACGAGTAAGGCTGGGGCAAACTGACAGGCCCAGATTTAAGAGTCATGACGAAGATCCTGAGACGCTTATTCAGGCGGCAGAGAAGCCAAAAGGAGATTCATACAATGGCCCAATGACTGAAGGCCTCTTTATTTCGTGCTCTGCAGTTCATGTAAAACCCAATCAAAGAGCGGGTCTCAGGCGGCGCTCGGCTGCGTTTGTATTCTAAGCCAATCAGAAAAGCCGACTCTTCGGATTAGGGTCTAGCCCGCTCCGAGGA-CCTGCCGCCAAGGTGGGGAAACGTGTGG--------------CCCAGGCGCGCCAGGTGGACTGCCGGCGTTCCGAGCCAGCCC
>gene=chr11_129872531-129873180; species=gorGor
CTAAGCAAAGACGAAACACCCTCCCTGTCTATGGAGTAGTCTGGACCCTGGCTTATCTGGTTCCCTTAATCCTTTAGGTACTTACACGACGTTGGGTGAGGGGAGCTGGAAGATCAGCGGGTCCCCGATCCTCTCTCCCTAGGGGTGATAGAAATCAAACCCCCCCGCCACCTCCAGGTGGTTCTTCCCGCCGCAGAGTGGGAGCAGCATAAAAGGCGGGGTCTTATTAGCATAATCTGCCTGGCAACCTGATCTCGACGTTATATGATTGGTTAAACTCTGTAAACCCCATGCCGTGCCTAGAGACGAGAAACGCTGGGGCGAACTGACAGGCCCAGATTTAGGAGTCATGACGAAGATCCTGAGACGCTTATTCAGTCTGCAGAGAAGCCAAAAGGAGATTCACACAATGGCCCAATGACTGAAGGCCTCTTTATTTCGTGCTCTGCTGTTCGTGTAAAACCCAATCGCAGAGCGGGTCTCAGGCGGCGCTCGCCTGCGTTTCTACTCTCAGCCAATCAGAAAACCCGACTCTTCGCATTGGGGTCAAGCCCCCGCTGCGGCCCGCGTGCTGACGGGGAGGAAGCTTCCAGCTGTGCCTGGGTCTCTCGTGCGCCGAGGGCAGCCTGCGCCCGTGCTAAGCCCGCCT
>gene=chr11_129872531-129873180; species=panTro
CTAAGCAAAGACGAAACACCCTCCCAGTCTATGGGGTAGTCTGGACCCTGGCTTATCTGGTTCCCTTAATCCTTTAGGTACTTACACGACGTTGGGTGAGGGGAGCTGGAAGATCAGCGGGTCCCCGATCCTCTCTCCCTAGGGGTGATAGAAATCAACCCCCCCCGCCACCTCCAGGTGGTTCTTCCCGCCGCAGAGTGGGAGCAGCATAAAAGGCGGGGTCTTATTAGCATAATCTGCCTGGCAACCTGATCTCGACGTTATATGATTGGTTAAACTCTGTAAGCCCCATGCCGTGCCTAGAGACGAGAAACGCTGGGGCGAACTGACAGGCCCAGATTTAGGAGTCATGACGAAGATCCTGAGACACTTATTCAGTCTGCAGAGAAGCCAAAAGGAGATTCACACAATGGCCCAATGACTGAAGGCCTCTTTATTTCGTGCTCTGCTGTTCGTGTAAAACCCAATCGCAGAGCGGGTCTCAGGCGGCGCTCGCCTGCGTTTCTACTCTCAGCCAATCAGAAAACCCGAGTCTTCGCATTGGGGTCAAGCCCCCGCTGCGGCCCGCGTGCTGACGGGGAGGAAGCTTCCAGCTGTGCCTGGGTCTCTCGTGCGCCGAGGGCAGCCTGCGCCCGTGCTAAGCCCGCCT
>gene=chr11_129872531-129873180; species=papHam
CTAAGCAAAGACGAAACACCCTCCCAGTCTATGGGGTACTCTGGACCCTGGCTTATCTGGTTCCCTTAATCCTTTAGGTACTTACACGACGTTGGGTGAGGGGAGCTGGAAGATCAGCGGGTCCCCGATCCTCTCTCCCTAGGGGTGATAGAAATCAAACCCCCCCGCCACCTCCAGGTGGTTCTTCCCGCCGCAGAGTGGGAGCAGCATAAAAGGCGGGGTCTTATTAGCATAATCTGCCTGGCAACCTGATCTCGACGTTATATGATTGGTTAAACTCTGTAAGCCCCATGCCGTGCCTAGAGACGAGAAATGCTGGGGCGAACTGACAGGCCCAGATTTAGGAGTCATGACGAAGATCCCGAGACGCTTATTCAGTCTGCAGAGAAGCCAAAAGGAGATTCACACAATGGCCCAATGACTGAAGGCCTCTTTATTTCGTGCTCTGCTGTTCATGTAAAACCCAATCGCAGAGCGGGTCTCAGGCGGCGCTCGCCTGCGTTTCTACTCCCAGCCAATCAGAAAACCCGACTCTTCGCTTCGGGGTCAAGCCCCCGCTGCGGCCCGCCTGCCGACGGGGAGGAAGCGTCCAGCGGTGCCTGGGTCTCTCGGACGCCGAGGG---------------------------
>gene=chr11_129872531-129873180; species=ponAbe
CTAAGCAAAGACGAAACACCCTCCCAGTCTATGGGGTAGTCCGGACCCTGGCTTATCTGGTTCCCTTAATCCTTTAGGTACTTACACGACGTTGGGTGAGGGGAGCTGGAAGATCAGCGGGTCCCCGATCCTCTCTCCCTAGGGGTGATAGAAATCAAACCCCCCCGCCACCTCCAGGTGGTTCTTCCCGCCGCAGAGTGGGAGCAGCATAAAAGGCGGGGTCTTATTAGCATAATCTGCCTGGCAACCTGATCTCGACGTTATATGATTGGTTAAACTCTGTAAGCCCCATGCCGTGCCTAGAGACGAGAAACGCTGGGGCGAACTGACAGGCCCAGATTTAGGAGTCATGACGAAGATCCTGAGACGCTTATTCAGTCTGCAGAGAAGCCAAAAGGAGATTCACACAATGGCCCAATGACTGAAGGCCTCTTTATTTCGTGCTCTGCTGTTCGTGTAAAACCCAATCGTAGAGCGGGTCTCAGGCGGCGCTCGCCTGCGTTTCTACTCTCAGCCAATCAGAAAACCCGACTCTTCGCATTGGGGTCAAGCCCCCGCTGCGGCCCGCAAGCTGACGGGGAGGAAGCTTCCAGCTGTGCCTGGGTGTCTCGTGCGCCGAGGGCAGCCTGCGCCCGTGCTGAGCCC----
>gene=chr11_129872531-129873180; species=rheMac
CTAAGCAAAGACGAAACACCCTCCCAGTCTATGGGGTACCCTGGACCCTGGCTTATCTGGTTCCCTTAATCCTTTAGGTACTTACACGACGTTGGGTGAGGGGAGCTGGAAGATCAGCGGGTCCCCGATCCTCTCTCCCTAGGGGTGATAGAAATCAAACCCCCCCGCCACCTCCAGGTGGTTCTTCCCGCCGCAGAGTGGGAGCAGCATAAAAGGCGGGGTCTTATTAGCATAATCTGCCTGGCAACCTGATCTCGACGTTATATGATTGGTTAAACTCTGTAAGCCCCATGCCGTGCCTAGAGACGAGAAATGCTGGGGCGAACTGACAGGCCCAGATTTAGGAGTCATGACGAAGATCCCGAGACGCTTATTCAGTCTGCAGAGAAGCCAAAAGGAGATTCACACAATGGCCCAATGACTGAAGGCCTCTTTATTTCGTGCTCTGCTGTTCATGTAAAACCCAATCGCAGAGGGGGTCTCAGGCGGCGCTCGCCTGCGTTTCTACTCTCAGCCAATCAGAAAACCCGACTCTTCGCTTCAGGGTCAAGCCCCCGCTGCGGCCCGCCTGCCGACTGGGAGGAAGCGTCCAGCGGTGCCTGGGTCTCTCGGACGCCGACGG---------------------------
>gene=chr11_130992445-130992641; species=hg19
CCTTCCGAGAGAGTGCTGGGGGAGCACAGAGACAGGATCCATTCTGAAGGGGGAGAGAGGGGCTGGGTGCAGGAGCTGACTCTTAGAGGGTCACTAGTTGTCAGGCAGAAGTGGGGAAAAGGGGCTGAAGAAGAGAGATCAGCAGGTGAAAAGGCTCAGAGTAAGAAAGAGAAAGTCCAGTTGAGAAACTGCCGCA
>gene=chr11_130992445-130992641; species=bosTau
----------------------------------------------------------------------------------------------------------------------------------------------------------------------------------------------------
>gene=chr11_130992445-130992641; species=calJac
ccttcccagagagttctgggggagcacagagccgggatccaatctgaaggggaagatagaggctgggtggaggtgtcaactctcggagggtcactagttgttaggcagatgtagggaaaaagggctgaagaagagggaccagcaggtgaaaaggctcagagcaagaaagagaaagtccagttgaggaactgcagca
>gene=chr11_130992445-130992641; species=canFam
acttcacagAGAGTGCTAGGGGAACACTGTGTAGGGATCCCATGTGAGGGGg--------gatgaagtgctagagcagactcttgg-gggtaactagtaaccaggcaaatgtaggggaacagagttcaggaagaaagactagtatgtcaaa-ggctcaggtcaaggaagaag-catgtatttgaggaacttcagca
>gene=chr11_130992445-130992641; species=equCab
acttcacagAGAGCGCTAGGGGAGCACAGACCAGGGTTCCCATCTGAAGGGG--TAAAGAGGAGCAGTGCTGGGGCAGACTCTTGGAAAGTAACTAGCAGCCAGGCAGATGTGGGTCAGCAGGGTTCAGGAAGAGGGCCCAGCACGTGAAA-GGCTCAGAGCAAGGAAGAGGACATCTGGCTGAGGAGCTTTAGCA
>gene=chr11_130992445-130992641; species=gorGor
ccttccgagagagtgctgggggagcacagagacaggatccaatctgaagggggagagaggggctgggtgcaggagctgactcttagagggtcactagttgtcaggcagaagtggggaaaaggggctgaagaagagagatcagcaggtgaaaaggctcagagtaagaaagagaaagtccagttgagaaactgccgca
>gene=chr11_130992445-130992641; species=panTro
CCTTCCGAGAGAGTGCTGGGGGAGCACAGAGACAGGATCCATTCTGAAGGGGGAGAGAGGGGCTGGGTGCAGgagctgactcttagagggtcactagttgtcaggcagaagtggggaaaaggggctgaagaagagagatcagcaggtgaaaaggctcagagtaagaaagagAAAGTCCAGTTGAGAAACTGCCGCA
>gene=chr11_130992445-130992641; species=papHam
CCTTCCCAGAGAGTGCTGGGGAAGCACAGAGCCAGGATTCAATCTGAAGGAGGAGAGAGGGGCTGGGTGCAGGAGCTGACTCTTGGAGGGTCACTAGTTGTCAGGCAGAAGTGGCGAAAAGAGGCTGAAGAAGAGGGACCAGCAGGTG-AAAGGCTCAGAGCAAGAAAGAAAAAGTCCACTTGAGAAACTGCAGCA
>gene=chr11_130992445-130992641; species=ponAbe
ccttcccagAGAGTGCTGGGGGAGCACAGAGCCAGGATCCAATCTGAAGGGGGAGAGAGGGGCTGGGTGCAGGGGCTGACTCTTGGAGGGTCACTAGTTGTCAGGCAGAAGTGGGGAAAAGGGGCTGAAGAAGAGGGATCAGCAGGTGAAAAGGCTCAGAGTAAGAAAGAGAAAGTCCAGTTGAGAAACTGCCGCA
>gene=chr11_130992445-130992641; species=rheMac
CCTTCCCAGAGAGTGCTGGGGAAGCACAGAGCCAGGATTCAATCTGAAGGAGGAGAGAGGGGCTGGGTGCAGGAGCTGACTCTTGGAGGGTCACTAGTTGTCAGGCAGAAGTGGCGAAAAGGGGCTGAAGAAGAGGGACCAGCAGGTG-AAAGGCTCAGAGCAAGAAAGAGAAAGTCCACTGGAGAAACTGCAGCA
>gene=chr11_133996231-133996398; species=hg19
AGATGGATGGCCACAGTGCGCTCCATCCCTGCCATCTCTCTTTGTCATCCTCTGTCTTGCCCATGCTGCAGTGCCTTGCAGATTTGTTTATATGCATGACTTTGTCATCTGTTGCTGAGAGCTGAGGAAAACCTCCTGACTGGTAAGTGCCTGTGCTGTTTATCTTA
>gene=chr11_133996231-133996398; species=bosTau
AG-TGAAACGCCTCC--GTGCCC--GCCCCACCACCTCTCTCTGTCGCTTCCGGCTAAGGCCGGGCTCTCGGGCCCCGCAGATCCC--TGTGTGTAGGATTCTGTTGTCTGTGTCTGAGTGCA-------ACCTCCTGGCT--GGGGG-------------------
>gene=chr11_133996231-133996398; species=calJac
AGATGGATGGACACAGCGCGTTCCATCCCTGCCATCTCTCTTTGTTGTCCTCTGTCTAGCCCAGGCGGCAGTGCCCTACAGATTTG-TTATGTGCATGACTTTGTCATCTGTTGCTGAGAGCTGAGGAAAACCTCCTGACTGGTAAGCGCCTGTGCTGTTTATCTTA
>gene=chr11_133996231-133996398; species=canFam
AGATGAATGGCCACTGTGTGCTCCATCCCTGCCATCTCTCTTTGTT--TCTCTGCTGAGCCCGTGCTGCAGTGCCCTGCAGGTTCATTGATATGCGTGTCTCTGGCATCTGTTCCTGAGAGC-GAGGG-AGCCTCCTGACTGGAAGGG-------------------
>gene=chr11_133996231-133996398; species=equCab
GGATGAATGGCAGCAGTGTGCTCCATCCCTGCCGTCTCTCTGGTTT--TTTCTGCTGTGTCCCTGCTCCAGGGCCCTGCAGTTTTGTTTATATGCCTATCTCTGTCATCTGTTTCTGGGATCAGAGGG-ACCCTCCCGACCGAGACGGGCCTACGCTCTTTATTTTA
>gene=chr11_133996231-133996398; species=gorGor
AGATGGATGGCCACAGTGCGCTCCATCCCTGCCATCTC----TGTCATTCTCTGTCTTGCCCATGCTGCAGTGCCTTGCAGATTTGTTTATATGCATGACTTTGTCATCTGTTGCTGAGAGCTGAGGAAAACCTCCTGACTGGTAAGTGCCTGTGCTGTTTATCTTA
>gene=chr11_133996231-133996398; species=panTro
AGATGGATGGCCACAGTGCGCTCCATCCCTGCCATCTCTCTTTGTCATCCTCTGTCTTGCCCATGCTGCAGTGCCTTGCAGATTTGTTTATATGCATGACTTTGTCATCTGTTGCTAAGAGCTGAGGAAAACCTCCTGACTGGTAAGTGCCTGTGCTGTTTATCTGA
>gene=chr11_133996231-133996398; species=papHam
AGATGGATGGCCACAGTGCGCCCCATCCCTGCCATCTCTCTTTGTCGTCCTCTGTCTGGCCCATGCTGCAGTGCCTTGCAGATTTGTTTGTATGCATGACTTTGTCATCTGTTGCTGAGAGCTGAGGAAAATCTCCTGACTGGTAAGTGCCTGTGCTGTTTATCTCA
>gene=chr11_133996231-133996398; species=ponAbe
AGATGGATGGCCACAGTGTGCTCCATCCCTGCCATCTCTCTTTGTCATCCTCTGTCTTGCCCGTGCTGCAGTGCCTTGCAGATTTGTTTATATGCATGACTTGGTCATCTGTTGCTGAGAGCTGAGGAAAACCTCCTGACTGGTAAGTGCCTGTGCTGTTTATCTTA
>gene=chr11_133996231-133996398; species=rheMac
AGATGGATGGCCACAGTGCGCCCCATCCCTGCCATCTCTCTTTGTCGTCCTCTGTCTGGCCCATGCTGCAGTGCCTTGCAGATTTGTTTGTATGCATGACTTTGTCATCTGTTGCTGAGAGCTGAGGAAAATCTCCTGACTGGTAAGTGCCTGTGCTGTTTATCTCA
>gene=chr21_34915123-34915285; species=hg19
GCTCCTGTAATGGCGCCTGCGTCAGACACTAACATGGCGGACATAGTCGTGCGCGGCGCAAACGTCAGCACCTCTACCCCAGCCGCTCAGAAACAGCAGAGGAGAGCAGGGCCGTGCTCACTGATTGGTCCCTCGGTGGAGCGGGCCGGACCGGGCATTCCC
>gene=chr21_34915123-34915285; species=bosTau
TCTCCTGTAATGGCGCCTGCGTCAGTCACTAACATGGCGGACACAGTCGTGCGCGGCGCAAACGTCAGCAGCTCTACCCTAGACGCTCAGAAACAGCGAAGGAGAGCGGGGCCGTGCTCACTGATAGGTTCGGAGGCGGAGCGTGCCGGTCTGGGCTCTCCC
>gene=chr21_34915123-34915285; species=calJac
GCGCCTGTAATGGCGCCTGCGTCAGACACTAACATGGCGGACATAGTCGTGCGCGGCGCAAACGTCAGCACCTCTACCCCAGCCGCTCAGAAACAGCCGAGGAGAACAGGGCCGTGCTCACTGATTGGTCCCTCGGTGGGGCGGGCCGGTCCGAGCGTTCCC
>gene=chr21_34915123-34915285; species=canFam
TCTCCTGTAATGGCGCCTGCGTCAGTCACTAACATGGCGGACATAGTCGTGCGCGGCGCAAACGTCAGCACCTCTACCCCAGCCGCTCAGAAACAGCGGAGGAGAACGGGGCCGTGCTCTCTGATTGGTCCAGCGGCGGAGCGTGCCGCTCTGGACGCTCCC
>gene=chr21_34915123-34915285; species=equCab
TCTCCTGTAATGGCGCCTGCGTCAGTCACTAACATGGCGGACACAGTCGTGCGCGGCGCAAACGTCAGCATCTCTACCCCAGCCGCTCAGAAACAGCGGAGGAGAGCGGGGCCGTCTTCACTGATTGGTCCAGCGGCGGAACGTGCCGGTCTGGTCGCTCTC
>gene=chr21_34915123-34915285; species=gorGor
GCTCCTGTAATGGCGCCTGCGTCAGACACTAACATGGCGGACATAGTCGTGCGCGGCGCAAACGTCAGCACCTCTACCCCAGCCGCTCAGAAACAGCAGAGGGGAGCAGGGCCGTGCTCACTGATTGGTCCCTCGGTGGAGCGGGCCGGACCGGGCATTC-C
>gene=chr21_34915123-34915285; species=panTro
GCTCCTGTAATGGCGCCTGCGTCAGACACTAACATGGCGGACATAATCGTGCGCGGCGCAAACGTCAGCACCTCTACCCCAGCCGCTCAGAAACAGCAGAGGAGAGCAGGGCCGTGCTCACTGATTGGTCCCTCGGTGGAGCGGGCCGGACCGGGCATTCCC
>gene=chr21_34915123-34915285; species=papHam
GCTCCTGTAATGGCGCCTGCGTCAGACACTAACATGGCGGACATAGTCGTGCGCGGCGCAAACGTCAGCACCTCTACCCCAGCCGCTCAGAAACAGCGGAGGAGAGCAGGGCCGTGCTCACTGATTGGTCCCTCGGTGGAGCGGGCCGGACCGGGCGTTCCC
>gene=chr21_34915123-34915285; species=ponAbe
GCTCCTGTAATGGCGCCTGCGTCAGACACTAACATGGCGGACATAGTCGTGCGCGGTGCAAACGTCAGCACCTCTACCCCAGCCGCTCAGAAACAGCCGAGGAGAGCAGGGCCATGCTCACTGATTGGTCCCTCGTTGGAGCGGGCCGGACCGGGCGTTCCC
>gene=chr21_34915123-34915285; species=rheMac
ACTCCTGTAATGGCGCCTGCGTCAGACACTAACATGGCGGACATAGTCGTGCGCGGCGCAAACGTCAGCACCTCTACCCCAGCCGCTCAGAAACAGCGGAGGAGAGCAGGGCCGTGCTCACTGATTGGTCCCTCGGTGGAGCGGGCCGGACCGGGCGTTCCC
>gene=chr21_38807378-38807743; species=hg19
ATATGTTTCTAGTCTTTTATAGTTGGTGTTAATTTTGTTCTAAACGTGAAAGTGTTAACAGCAAGTTGAAAATGTGACAAAGCTCAATTTCATTTCTTGTTTATTGCTTGTTTTCCTATTGGACAATTGGAAGTAGCTTTGCCCTGGCAACTAAAATAGGCTATTTGCATAACCTAGTTTGATTGGCTAGCATCCTGACTAACAGTTCCAATCATATGGTGTCGGTTTAGTGGTAGGCTATGCTAATTAGCCGCTGTTGCTGGGGTTCAGGGATGGTTTCTGTGTGCTGTTCTGCTGCATTGTGTTGCCTGGTGAGAGACATTGATAAATGAGCGTTTAATGATCTGCAGCAGTTCCCACTCACT
>gene=chr21_38807378-38807743; species=bosTau
ATATGATTCTAATCCTTTACAGTTGCTGTTAATTTTGCTCTAACCCTGAAAGTGTTAACAGCAACTTGAAAATGTGACAAAGCTCAATTTCATTTCTTGTTTATTGCTTGTTTTCCTATTGGACGTTGGGAAGTAGCTCTGCCCTGGCAACTAAAATAGGCTATTTGCATAACCTAGTTTGATTGGCTAGCATTCCGACTAACAGTTCCAATCATATGGAGTCGGTTTAGTGGTAGGCTATGCTAATCAGCCGCTGTTGCTGGGGTTCA-GGATGGTTTCTATGTGCTATTCTGCTGCATTGTGTTGCCTGGTGAGAGACATTGATAAATGAGTGTTTAATGATCTGCAGCAGTTCCCACTCACT
>gene=chr21_38807378-38807743; species=calJac
ATATGTTTCTAGTCCTTTATAGTTGCTGTTAATTTTGTTCTAAACCTGAAAGTGTTAACAGCAAGTTGAAAATGTGACAAAGCTCAATTTCATTTCTTGTTTATTGCTTGTTTTCCTATTGGACAATTGGAAGTAGCTCTGCCCTGGCAACTAAAATAGGCTATTTGCATAACCTAGTTTGATTGGCTAGCATTTTTACTAACAGTTCCAATCATATGGTGTCGGTTTAGTGGTAGGCTATGCTAATTAGCCGCTGTTGCTGGGGTTCAGGGATGGTTTCTGTGTGCTGTTCTGCTGCATTGTGTTGCCTGGTGAGAGACATTGATAAATGAGCGTTTAATGATCTGCAGCAGTTCCCACTCACT
>gene=chr21_38807378-38807743; species=canFam
ATATGATTTTAATCCTTTTCAATTGCTGCTAATTTTGCTCTAAACCTGAAAGTGTTAACAGCAACTTGAAAATGTGACAAAGCTCAATTTCATTTCTTGTTTATTGCTTGTTTTCCTATTGGACAATT-GAAGTAGCTCTGCCCTGGCAACTAAAATAGGCTATTTGCATAACCTAGTTTGATTGGCTAGCATTCCGACTAACACTTCCAATCATATGGTGTCGGTTTAGTGGTAGGCTATGCTAATTAGCCGCTGTTGCTGGGGTTCA-GGATGGTTTCCGTGCGCTGTTCTGCTGCATTGTGTTGCCTGGTGAGAGACATTGATAAATGAGTGTTTAATGATCTGCAGCAGTTCCCACTCACT
>gene=chr21_38807378-38807743; species=equCab
ATATGATTCTTAGCCTTTACAGTTGCTGTTAATTTTGCTCTAAACCTGAAAGTGTTAACAGCAACTTGAAAATGTGACAAAGCTCAATTTCATTTCTTGTTTATTGCTTGTTTTCCTATTGGACAATTGGAAGTAGCTCTGCCCTGGCAACTAAAATAGGCTATTTGCATAACCTAGTTTGATTGGCCAGCATTCGGACTAACAGTTCCAATCATGTAGTGTCGGTTTAGTGGTAGGCTATGCTAATTAGCCGCTGTTGCTGGGGTTCA-GGATGGTTTCTGTGTGCTGTTCTGCTGCATTGTGTTGCCTGGTGAGAGACATTGATAAATGAGTGTTTAATGATCTGCAGCAGTTCCCACTCACT
>gene=chr21_38807378-38807743; species=gorGor
ATATGTTTCTAGTCTTTTATAGCTGCTGTCAATTTTGTTCTAAACGTGAAAGTGTTAACAGCAAGTTGAAAATGTGACAAAGCTCAATTTCATTTCTTGTTTATTGCTTGTTTTCCTATTGGACAATTGGAAGTAGCTTTGCCCTGGCAACTAAAATAGGCTATTTGCATAACCTAGTTTGATTGGCTAGCATCCTGACTAACAGTTCCAATCATATGGTGTCGGTTTAGTGGTAGGCTATGCTAATTAGCCGCTGTTGCTGGGGTTCAGGGATGGTTTCTGTGTGCTGTTCTGCTGCATTGTGTTGCCTGGTGAGAGACATTGATAAATGAGCGTTTAATGATCTGCAGCATTTCCCACTCACT
>gene=chr21_38807378-38807743; species=panTro
ATATGTTTCTAGTCTTTTATAGCTGCTGTTAATTTTGTTCTAAACGTGAAAGTGTTAACAGCAAGTTGAAAATGTGACAAAGCTCAATTTCATTTCTTGTTTATTGCTTGTTTTCCTATTGGACAATTGGAAGTAGTTTTGCCCTGGCAACTAAAATAGGCTATTTGCATAACCTAGTTTGATTGGCTAGCATCCTGACTAACAGTTCCAATCATATGGTGTCGGTTTAGTGGTAGGCTATGCTAATTAGCTGCTGTTGCTGGGGTTCAGGGATGGTTTCTGTGTGCTGTTCTGCTGCATTGTGTTGCCTGGTGAGAGACATTGATAAATGAGCGTTTAATGATCTGCGGCAGTTCCCACTCACT
>gene=chr21_38807378-38807743; species=papHam
ATATGTTTCTAGTCCTTTATAGTTGCTGTTAATTTTGTTCTAAACCTGAAAGTGTTAACAGCAAGTTGAAAATGTGACAAAGCTCAATTTCATTTCTTGTTTATTGCTTGTTTTCCTATTGGACAATTGGAAGTAGCTTTGCCCTGGCAACTAAAATAGGCTATTTGCATAACCTAGTTTGATTGGCTAGCATCCTTACTAACAGTTCCAATCATATGGTGTCGGTTTAGTGGTAGGCTATGCTAATTAGCCGCTGTTGCTGGGGTTCAGGGTTGGTTTCTGTGTGCTGTTCTGCTGCATTGTGTTGCCTGGTGAGAGACATTGATAAATGAGTGTTTAATGATCTGCAGCAGTTCCCACTCACT
>gene=chr21_38807378-38807743; species=ponAbe
ATATGTTTCTAGTCTTTTATAGTTGCTGTTAATTTTGTTCTAAACGTGAAAGTGTTAACAGCAAGTTGAAAATGTGACAAAGCTCAATTTCATTTCTTGTTTATTGCTTGTTTTCCTATTGGACAATTGGAAGTAGCTTTGCCCTGGCAACTAAAATAGGCTATTTGCATAACCTAGTTTGATTGGCTAGCATCCTGACTAACAGTTCCAATCATATGGTGTCGGTTTAGTGGTAGGCTATGCTAATTAGCCGCTGTTGCTGGGGTTCGGGGATGGTTTCTGTGTGCTGTTCCGCTGCATTGTGTTGCCTGGTGAGAGACATTGATAAATGAGCGTTTAATGATCTGCAGCAGTTCCCACTCACT
>gene=chr21_38807378-38807743; species=rheMac
ATATGTTTCTAGTCCTTTATAGTTGCTGTTAATTTTGTTCTAAACCTGAAAGTGTTAACAGCAAGTTGAAAATGTGACAAAGCTCAATTTCATTTCTTGTTTATTGCTTGTTTTCCTATTGGACAATTGGAAGTAGCTTTGCCCTGGCAACTAAAATAGGCTATTTGCATAACCTAGTTTGATTGGCTAGCATCCTTACTAACAGTTCCAATCATATGGTGTCGGTTTAGTGGTAGGCTATGCTAATTAGCCGCTGTTGCTGGGGTTCAGGGATGGTTTCTGTGTGCTGTTCTGCTGCATTGTGTTGCCTGGTGAGAGACATTGATAAATGAGTGTTTAATGATCTGCAGCAGTTCCCACTCACT
>gene=chr21_39234947-39235318; species=hg19
TAGATAGTCAGAGAAATATGAAGAAACTGGGGGTTCTTCCTCTTCTATTTGTGCTAGCGGTAGGCTGACTTAGTTGAACACATTCTGGCAGTTTTGTAAAAGAGTACAATGCCTTAGAATTTTGAGCTGCTAAGTCGGTCCCCTCAACAGCCAGGGGAGAGACAGGGCAGACATCTTGACTGATGTGTGACATCATTTGTTGCCAGGAGGAAAAAGCAGGACTGGCTCCAAGATGAAGCAGTCAGACCTACAGGAGAGTAGCCACAGCTACTGGTTTTCAAAAGGTAGGACAGAGACTCTTAAAAAGGCTAGGAAGATTCGGACAAGGTGAATGGAGAGAGCCAACAGCAGAGCCGTGCTCATGAAGAGCA
>gene=chr21_39234947-39235318; species=bosTau
TGAATTGTCAGCTAAGTGTGAA-ATATTGG-GTTTTCTCCTCTTAGATTTGTGCTATCTGTAAGTTGACTTGGTTGAATGTGTTTTGGTGGGTTTGTGAAAGTAT--AAGGCCCCAGTAATGCAACTTGCTGAGTCATTCTCCTAGACAGCCTAGGG--AGTTAGGGCAGATACCTTGACTGGCATGTGACATCTTTTATTGCCTCTGaaaacaagcaGAATTGAGGTAAAGATGAAGGGGTCAGGTTTACACAAGAATAACCACAGCTGGT--TTTCTAGGAGGTAGAACAGAGGC---TTAAAAAAAAAAAAAGATCCTGACAAGACAAATTCAGACAATGAACAGCAGAGCAAGGCCCTTGA------
>gene=chr21_39234947-39235318; species=calJac
TAGATGGTCAGAGAAATATGAAG-GACTGGGGGTTCT---TCTTCTGTTCGTGCTAGCGGTAGGCTGACTTAGTTGAACATATTCTGGGAGTTTTGTAAAAGAGTACAGTGCCTCAGAATTCTGAGCTGCTAAGTGGGCCCCTTCAACAGCCAGGGGAGAGACAGGGCAGACATCTTGACTGATGTGTGACATCATTTGTTGCCAGGATGAAAAAGCAGGGTTGGCTTCAAGATGAAGGGGTCAGACCTACATGAGA-TAGCCACAGCTGATGTTTCTCAAAAGGTAGGACAGAGACTCTTAAAAAGGCTAGGGAGATTCGGACAA-GTGAATGGAGAGAGCCAACAGCAGAGACGTGCTCATGA------
>gene=chr21_39234947-39235318; species=canFam
TAGCTTGTCAGAGAAATGTGAAGAAAATGT-GTTTTTTCCTCTTACATTTGCACTGTCTGTAGGCTGATTTAGTTGAGCACGTTTTGTTGGTTTTGTGAAAGAGTGTAATGCCTTAAAAAGGTAAGTTGCTGAGTCATCCCTCCAGACAGCCCCGGGAGAGCTAGGGTGGATGT-TTGACTGGCATGTGGCATCATTTATTGCCACTGaaaaaaaGCAGAGTTGAGTCAAGGACAAAGGGGTCAGATTTACAC---AATAACCACAGCTGGT--TTTCCAGGAGATAGAACAGAGACTCTTAAAAAGGCAAAAGAGATT---ATAAGGGAAATTCAGACAACTAATAGAAGAGCAATACCCGTGA------
>gene=chr21_39234947-39235318; species=equCab
TGGATTGTCAGAGAAACGTGAAGAAATCGG-CTTTCTTCCTCTTATATTTGTGCTGTGTGTAGGTTGGTTTAGTTGAACATATTTTGGTGGTTTTGTGAAAGAGTTTAATGCTCTAAAAATGTAAGTTGCTGAGTCATCCCCCGAGGCGGCCTGGGAAGAGTTAGGGCACATAT-CTGACTGGCATGTGACATCATTTGTTGCCACTGAAAATAAGCAAAGTTGAAGCAAAGAGGAAGGGGTGGGATTTACACAAGAATAACTACAGTCGGT--TTTCCAGGAGGGAAAACAGAGACTCTTAAAAAGGCGAAAAAGATTCTGACAAG---AATTCAGACAACCAGTAGTGGAGCGGTACCCATGA------
>gene=chr21_39234947-39235318; species=gorGor
-AGATAGTCAGAGAAATATGAAGAAACTGGGGGTTCTTCCTCTTCTATTTGTGCTAGCGGTAGGCTGACTTAGTTGAACACATTCTGGCAGTTTTGTAAAAGAGTACAATGCCTTAGAATTTTGAGCTGCTAAGTCGGTCCCC-CAACAGCAAGGGGAGAGACAGGGCAGACATCTTGACTGATGTGTGACATCATTTGTTGCCAGGAGGAAAAAGCAGGACTGGCTCCAAGATGAAGCGGTCAGACCTACAGGAGAGTAGCCACAGCTACTGTTTTTCAAAAGGTAGGACAGAGACT-------------------------------------------------------------------------
>gene=chr21_39234947-39235318; species=panTro
TAGATAGTCAGAGAAATATGAAGAAACTGGGGGTTCTTCCTCTTCTATTTGTGCTAGCGGTAGGCTGACTTAGTTGAACACATTCTGGCAGTTTTGTAAAAGAGTACAATGCCTTAGAATTTTGAGCTGCTAAGTTGGTCCCCTCAACAGCCAGGGGAGAGACAGGGCAGACATCTTGACTGATGTGTGACATCATTTGTTGCCAGGAGGAAAAAGCAGGACTGGCTCCAAGATGAAGCGGTCAGACCTACATGAGAGTAGCCACAGCTACTGTTTTTCAAAAGGTAGGACAGAGACTCTTAAAAAGGCTAGGAAGATTCGGACAAGGTGAATGGAGAGAGCCAACAGCAGAGCCGTGCTCATGAAGAGCA
>gene=chr21_39234947-39235318; species=papHam
TAGACTGTCGGAGAAATATGAAGAAACTGGGGGTTCTTCCTCTTCTATTTGTGCTAGTGGTAGGCTGACTTAGTTGAACACATTCTGGCAGTTTTGTAAAAGAGTACAATGCCTTAGAATTTTGAGCTGCTAAGTCGGTCCCCTCAATAGACAGGGGAGAGGCAGGGCAGACATTTTGACTGATGTGTGACATCATTTGTTGCCAGGATGAAAGAGCAGGATTGGCTCCAAGATGAAGGGGTCAGTCCTACACGAGAGTAGCCACAGTTGATGTTTTTCAAAAGGTAGGACAGAGACT-TTAAAAAGGCTAGGAAGATTCAGACAAGGTGAATGGAGACAGCCAACAGCAGAGCCATGCTCATGA------
>gene=chr21_39234947-39235318; species=ponAbe
TAGATAGTCAGAGAAATATGAAGAAACTGGGGGTTCTTCCTCTTCTATTTGTGCTAGCAGTAGGCTGACTTAATTGAACAAATTCTGGCAGTTTTGTAAAAGAGTACAATGCCTTAGAATTTTGAGCTGCTAAGTCGGTCACCTCAACAGCCAGGGGAGGGACAGGGCAGACATCTTGACTGATGTGTGACATCATTTGTTGCCAGGAGGAAAAAGCAGGATTGGCTCCAAGACGAAGGGGTCAGACCTACACGAGAGTAGCCACAGCTACTGTTTTTCAAAAGGTAGGACAGAGACTCCTAAAAAGGCTAGGAAGATTCGGACAAGGTGAATGGAGACAGCCAACAGCAGAGCCGTGCTCATGA------
>gene=chr21_39234947-39235318; species=rheMac
-----------------------------------------------------------------------------------------------------------------------------------------------------------------------------------------------------------------------------------------------------------------------------------------------------------------------------------------------------------------------------------
>gene=chr12_4140459-4140753; species=hg19
GCAGGGACAACTccccgcccgcgcctccccgcgcccggcggcccggcTAGCAACCCAGAGGCGCGGCGCTGCGATTGGCTGCGCGGGGGAGAAGGGGCGCTGCGCTGCTCCAATcgccggccgcgcccggaggccgcgccgccAGGAGGCCGCGGACGCGTGCTCGCATGCCTGTGGTATTTGCTCAGAGGGGCATGACCACTTCGGGCAAGCCTTTAAATGTGAGTCAGCTTTCGGCCGATCCCTGGGAAAAATTCCTTCGGTGTTGTCAGGCAGGGTTCGCTAGCTGCAGCT
>gene=chr12_4140459-4140753; species=bosTau
GCGGGGACTGCCACCCG-CCGTGCTTCCCT-AG----GCTGC--GATTGCTGGCCCGGCTAAGAGGCGCCGCGATTGGCTG-GCCCGGC-TTAGCAGCGCGGCGCTCGTCCAATCGAgggccgggccgggccgccgccg---ggcggggccgcgggAGCGGGGGGACATGCCTGTGGTATTTGCTCAGAGGGGCATGACCACTTTGGGCAAGTCTTTAAATGTGAGTCAGCTTTCGGCCGATCCCTGGGAAAAATTCCTTTGGTGTTGTCAGGCAGGGTTCTCTCACTGCAGCT
>gene=chr12_4140459-4140753; species=calJac
GCAGGGACAGCT--------------CCCAGCGCCCCGCGGCCAGGCTAGCAACCCGGAGGCGGAGCGCTGCGATTGGCTGCGCGCGGGAGAAGCGGCGGAGCGCTGCTCCAATCAcgggccgcgccgggaggccgcgccgccgggaggccgcgggcgcgTGCTCGCATGCCTGTGGTATTTGCTCAGAGGGGCATGACCACTTCGGGCAAGTCTTTAAATGTGAGTCAGCTTTCGGCCGATCCCTGGGAAAAATTCCTTCGGTGTTGTCAGGCAGGGTTCGCTAGCTGCAGCT
>gene=chr12_4140459-4140753; species=canFam
GCAGCGGCAgcgccccgcccgcgcctccc-gcc----gcaacccggccggcaacccggccACGCGGCGCTCCGATTGGCTGCGCCCGGC-TAAGCGGCGCCGCGCTCGTCCAATggcgggccgggccgggcgggcgcgccgcgggggggccgCGGGAGCGAGCCTACATGCCTGTGGTATTTGCTCAGAGGGGCATGACCACTTTGGGCAAGTCTTTAAATGTGAGTCAGCTTTCGGCCGATCCCTGGGAAAAATTCCTTCGGTGTTGTCAGGCAGGGTTCGCTAGCGGCAGCT
>gene=chr12_4140459-4140753; species=equCab
------------------------------------------------------------------------------------------------------------------------------------------------------------------------------------------AGAGGGGCAAGGCCCTTTTGAGCAATTCTTTAAATCTGCGTCAGCTTTCGGGCGATTCCGGGAAAAAATTACTTGCGTGTTGTCAGGCAAGGTTCCCTAGCGGCAGCT
>gene=chr12_4140459-4140753; species=gorGor
------------------CCGCGCCCccccgcgcccggcggcccggcTAGCAACCCAGAGGCGCGGCGCTGCGATTGGCTGCGCGGGGGAGAAGCGGCGCTGCGCTGCTCCAATCGCC-------------GGCCGCGCCGCCAGGAGGCCGCGGACGCGTGCTCGCATGCCTGTGGTATTTGCTCAGAGGGGCATGACCACTTCGGGCAAGTCTTTAAATGTGAGTCAGCTTTCGGCCGATCCCTGGGAAAAATTCCTTCGGTGTTGTCAGGCAGGGTTCGCTAGCTGCAGCT
>gene=chr12_4140459-4140753; species=panTro
GCAGGGACAACTccccgcccgcgcctccccgcgcccggcggcccggcTAGCAACCCAGAGGCGCGGCGCTGCGATTGGCTGCGCGGGGGAGAAGCGGCGATGCGCTGCTCCAATCGCCGGCCGCGCCTGGAGGCCGCGCCGCCAGGAGGCCGCGGACGCGTGCTCGCATGCCTGTGGTATTTGCTCAGAGGGGCATGACCACTTCGGGCAAGTCTTTAAATGTGAGTCAGCTTTCGGCCGATCCCTGGGAAAAATTCCTTCGGTGTTGTCAGGCAGGGTTCGCTAGCTGCAGCt
>gene=chr12_4140459-4140753; species=papHam
GCAGGGACAGCTccccgcccgcgcctccccgcgcccggcggcccggcTAGCAACCCGGCGGCGCGGCGCTGCGATTGGCTGCGCGCGGGAGAAGCGGGGCGGCGCTGCTCCAATCGCCGTccgcgccgggaggccgcgccgccagggggccgcggACGCGTGCTCGCATGCCTGTGGTATTTGCTCAGAGGGGCATGACCACTTCGGGCAAGTCTTTAAATGTGAGTCAGCTTTCGGCCGATCCCTGGGAAAAATTCCTTCGGTGTTGTCAGGCAGGGTTCGCTAGCTGCAGCA
>gene=chr12_4140459-4140753; species=ponAbe
GCAGGGACAACTccccgcccgcgc--ccccgcgccgggtggcccggcTAGCAACCCAGAGGCGCGGCGCTGCGATTGGCTGCGCGGGGGAGAAGCGGCGCTGCGCTGCTCCAATCGCCGGCCGCGCCTGGAGACCGCGCCGCCAGGAGGCCGCGGACGCGTGCTCGCATGCCTGTGGTATTTGCTCAGAGGGGCATGACCACTTCGGGCAAGTCTTTAAATGTGAGTCAGCTTTCGGCCGATCCCTGGGAAAAATTCCTTCGGTGTTGTCAGGCAGGGTTCGCTAGCTGCAGCt
>gene=chr12_4140459-4140753; species=rheMac
GCAGGGACAGCTccccgcccgcgcctccccgcgcccggcggcccggcTAGCAACCCGGCGGCGCGGCGCTGCGATTGGCTGCGCGCGGGAGAAGCGGGGCGGCGCTGCTCCAATCGCCGTccgcgccgggaggccgcgccgccagggggccgcggACGCGTGCTCGCATGCCTGTGGTATTTGCTCAGAGGGGCATGACCACTTCGGGCAAGTCTTTAAATGTGAGTCAGCTTTCGGCCGATCCCTGGGAAAAATTCCTTTGGTGTTGTCAGGCAGGGTTCGCTAGCTGCAGCA
>gene=chr12_4381075-4381395; species=hg19
TGCTATTGATAAGGTCGGAGGCGGCCGGGCCTCTCCCCAGCTTTCGCCCGCCCCAGCGCCCGCTCTCCCTCCGCCCTCCCTTGGCTTCCTTTTGATGTAGTGGGGAACGCGTCCTACTaaaaaaaaaaaaaaaaaaaaaaaaaaaaaGTAATCTGCCCGGTAACAATCAGCGCGCAGTAGCAGGAGCCCCAGAGCTATTGGCTATGCAAATAGAGGGAGGGGAGACGGCGCCCCAAACTCTTCCTCACCCTTTTAAAGCGATATCCCCTCCTTTCCCCCCCACCACCCCTTCCGCCCCACCCTCGTTTAAAGAGGCTGGC
>gene=chr12_4381075-4381395; species=bosTau
--------------------------------------------------------------------------------------------------------------------------------------------------------------------------------------------------------------------------------------------------------------------------------------------------------------------------------
>gene=chr12_4381075-4381395; species=calJac
TGCTATTGATAAGGTCGGAGGTGGCCGGGCCTTTCCCGAGCTTTAGCCCGCCCCAGCGCCAGCTCTCCCTCCGCCCTCCCTTGGCTTCCTTTTGATGTAGCGGGGAACGCGTCCTACCaaaaaaaaaaaaaaaaaaaaaaaaaaaaaGTAATCTGCCCGGTAACAATCAGCGCGCAGTAGCAGGAGCCCCAAAGCTATTGGCTATGCAAATAGAGGGAGGGGAGACGGCGCCCCAAACTCTT----ACCCTTTTAAAGCGATATCCCCCTCCTGCCCCCT----ACACCTTCCGCCCCACCCTCGTTTAAAGAGGCTGGC
>gene=chr12_4381075-4381395; species=canFam
GGCCATTGATAAGGTCGCAGGCGccccggcctctccccggccctcgcccgccccagtccccgcgctccctccgccctcCCTTGGCTTCCTTTTGATGTAGCGGGGAACGCGTCCTACTaaaaaaaaaaaaaaaaaaaaaaaaaaaaaaaaaTCTGCCCGGAAACAATCAGCGCGCAGTAGCAGGAGCCCCAAAGCTTTTGGCTATCCAAATAAAGGGAGGGGAAACGGCGCCCCAAACTCTTACTCACCCTTTTAAAGCGATATCCCCCCCTTCCCCCCC----ACCCCTTCCGCCCTACCCTTGTTTAAAGGGGCTGGC
>gene=chr12_4381075-4381395; species=equCab
GGCTATTGATAAGGTCGGAGGCGCCCGGGCCTCTCCCCAGCCCTCGCCCGCCCCAGTGCCCGCGCTCCCTCCGCCCTCCCTTGGCTTCCTTTTGATGTAGCGGGGAAGGCGTC---------------------------------------------------------------------------------------------------------------------------------------------------------------------------------------------------------------
>gene=chr12_4381075-4381395; species=gorGor
TGCTATTGATAAGGTCGGAGGCGGCCGGGCCTCTCCCCAGCTTTCGCCCGCCCCAGCGCCCGCTCTCCCTCCGCCCTCCCTTGGCTTCCTTTTGATGTAGTGGGGAACGCGTCCTACTaaaaaaaaaaaaaaaaaaaaaaaaaaaaaGTAATCTGCCCGGTAACAATCAGCGCGCAGTAGCAGGAGCCCCAGAGCTATTGGCTATGCAAATAGAGGGAGGGGAGACGGCGCCCCAAACTCTTACTCACCCTTTTAAAGCGATATCCCCTCCTTTCCCCCCCACCACCCCTTCCGCCCCACCCTCGTTTAAAGAGGCTGGC
>gene=chr12_4381075-4381395; species=panTro
TGCTATTGATAAGGTCGGAGGCGGCCGGGCCTCTCCCCAGGTTTCGCCCGCCCCAGCGCCCGCTCTCCCTCCGCCCTCCCTTGGCTTCCTTTTGATGTAGTGGGGAACGCGTCCTACTaaaaaaaaaaaaaaaaaaaaaaaaaaaaaGTAATCTGCCCGGTAACAATCAGCGCGCAGTAGCAGGAGCCCCAGAGCTATTGGCTATGCAAATAGAGGGAGGGGAGACGGCGCCCCAAACTCTTACTCACCCTTTTAAAGCGATATCCCCTCCTTTCCCCCCCACCACCCCTTCCGCCCCACCCTCGTTTAAAGAGGCTGGC
>gene=chr12_4381075-4381395; species=papHam
TGCTATTGATAAGGTCGGAGGCGGCCGGGCCTCTCCCCAGCTTTCGCCCGCCCCAGCGCCCGCTCTCCCTCCGCCCTCCCTTGGCTTCCTTTTGATGTAGTGGGGAACGCGTCCTACTaaaaaaaaaaaaaaaaaaaaa--------GTAATCTGCCCGGTAACAATCAGCGCGCAGTAGCAGGAGCCCCAGAGCTATTGGCTATGCAAATAGAGGGAGGGGAGACGGCGCCCCAAACTCTTACTCACCCTTTTAAAGCGATATCCCCTCCTTTCCCCTCCACAACCCCTTCCGCCCCACCCTCGTTTAAGGAGGTTGGC
>gene=chr12_4381075-4381395; species=ponAbe
TGCTATTGATAAGGTCGGAGGCGGCCGGGCCTCTTCCCAGCTTTCGCCCG-CCCAGCGCCCGCTCTCCCTCCGCCCTCCCTTGGCTTCCTTTTGATGTAGTGGGGAACGCGTCCTACTaaaaaaaaaaaaaaaaaaaaa--------GTAATCTGCCCGGTAACAATCAGCGCGCAGTAGCAGGAGCCCCAGAGCTATTGGCTATGCAAATAGAGGGAGGGGAGACGGCGCCCCAAACTCTTACTCACCCTTTTAAAGCGATATCCCCTCCTTTCCCCCTCACCACCCCTTCCGCCCCACCCTCGTTTAAAGAGGCTGGC
>gene=chr12_4381075-4381395; species=rheMac
TGCTATTGATAAGGTCGGAGGCGGCCGGGCCTCTCCCCAGCTTTCGCCCGCCCCAGCGCCCGCTCTCCCTCCGCCCTCCCTTGGCTTCCTTTTGATGTAGTGGGGAACGCGTCCTACTaaaaaaaaaaaaaaaaaaaaaaaaaaaaaGTAATCTGCCCGGTAACAATCAGCGCGCAGTAGCAGGAGCCCCAGAGCTATTGGCTATGCAAATAGAGGGAGGGGAGACGGCGCCCCAAACTCTTACTCACCCTTTTAAAGCGATATCCCCTCCTTTCCCCCCCACAACCCCTTCCGCCCCACCCTCGTGTAAGGAGGCTGGC
>gene=chr12_6873385-6873770; species=hg19
GAGAAGTGGGAGGCCAGGTCCCTTATGGAAGGGTGAGAGGGAGTGTCCCAGCCTCTCTTTAGGGCGGGGAGAAGGGACACTGGAGGGGCTGGTCCCCTGTGGGGCTGGAGTTGGGGGAGTGGCCCTCCTCACATCCCCATATAAGGCAGGGCAAGCAGTTAGGCTTCTGGATTGGCTGATTCAAATGAGCATTCCACCTGGCAACAGGGTTTCTATTGGCTATCAGGAAAAATAGGAGGAAGGTGGATGGAGGTTGTTGGTGGCGGTGATTGGAGGGGGGAGAGGAGTGGAGGTGACCGGAGTGGGGGGCGGTTACCAGGGCAACAGGGTAAGAGCCCAGCAGGGTGTCCGAGACAGCAGGCGGGGCTGGGAGGTGGAGTGgagg
>gene=chr12_6873385-6873770; species=bosTau
GAGAAATGGGAAGCCAGAC-CCTTATAGAAGGGTGAGAGGGAGGGACCCAGGCTCCCTCCGGGGAAGGGAGAAAGGGCAGTGGAGGGGTTGGCCCCCTGTGGGGCTAGAGTGGGGGGAGTGGCCCTCCTCAAATCCCCATATAAGGCAGGGCAAGCAGTGAGGCTCCTGGATTGGCTGATTCAAATGAGCATTCCACCTGGCAACAGGGTTTCTATTGGCTCTCAGGAAAAATAGGAGGAAGGTGGACGGAGGTTGTTGGTGGCGGTGATTGGAGGGGGGAGGGGAGTGGAGGTGACCGGAGTGGGGGGCGGTTACCAGGGCAACAGGGTAAGAGCCCAGCAGGGTGTCCGAGACAGCAGGCGGGGCTGCgaggtggagaaggg-
>gene=chr12_6873385-6873770; species=calJac
GAGAAGTGGGAGGACAGGCCCCTTATGGAAGGGTGATAGGGAGGGTCCCAGCCTCTCTTTAGGGCGGGGAGAAGGGACACTGGAGGGGCCGGTCCCCTGTGGGGCTGGAGTAGGGGGAGTGGCCCTCCTCACATCCCCATATAAGGCAGGGCAAGCAGTTAGGCTTCGGGATTGGCTGATTCAAATGAGCATTCCACCTGGCAACAGGGTTTCTATTGGCTCTCAGGAAAAATTGGAGGAAGGTGGATGGAGGTTGTTGGTGGCGGTGATTGGAGGGGGGAGGGGAGTAGAGGTGACCGGAGTGGGGGGCGGTTACCAGGGCAACAGGGTAAGAGCCCAGCAGGGTGTCCGAGACAGCAGGCGGGACTGGGAGGTGGAGTGgagg
>gene=chr12_6873385-6873770; species=canFam
GGGAAATGGGAGGCCAGG--CCTTATACAAGGGTAACTGGGAGGGTCCCAGCCTCTTTCCAGGGCGGGGAGAAAGCACAGTGGACCGGCTTGTCCCCTGTGGGGCTGGATTGGGGGGAGTGGCCCTCCTCAAATCCCCATATAAGGCAGGGCAAGTAGTTAGACTCCTGGATTGGCTGATTCAAATGAGCATTCCACCTGGCAACAGGGTTTCTATTGGCTCTCAGGAAAAATAGGAGGAAGGTGGATGGAGGTTGTCCGCGGCGGTGATTGGAGGGGGGAAGGGAGTGGAGGTGACCGGAGTGGGGGGCGGTTACCAGGGCAACAGGGTAAGAGCCCAGCAGGGTGTCCGAGACGGCAGGCGGGGCTCGGAGGTAGAGTaggg-
>gene=chr12_6873385-6873770; species=equCab
-------------------------------------------------------------------------------------------------------------------------------------------------------------------------------------------------------------------------------------------------------------------------------------------------------------------------------------------------------------------------------------------------
>gene=chr12_6873385-6873770; species=gorGor
GAGAAGTGGGAGGCCAGGTCCCTTATGGAAGGGTGAGAGGGAGTGTCCCAGCCTCTCTTTAGGGCGGGGAGAAGGGACACTGGAGGGGCTGGTCCCCTGTGGGGCTGGAGTTGGGGGAGTGGCCCTCCTCACATCCCCATATAAGGCAGGGCAAGCAGTTAGGCTTCTGGATTGGCTGATTCAAATGAGCATTCCACCTGGCAACAGGGTTTCTATTGGCTATCAGGAAAAATAGGAGGAAGGTGGATGGAGGTTGTTGGTGGCGGTGATTGGAGGGGGGAGGGGAGTGGAGGTGACCGGAGTGGGGGGCGGTTACCAGGGCAACAGGGTAAGAGCCCAGCAGGGTGTCCGAGACAGCAGGCGGGGCTGGGAGGTG-AGTGgagg
>gene=chr12_6873385-6873770; species=panTro
GAGAAGTGGGAGGCCAGGTCCCTTATGGAAGGGTGAGAGGGAGTGTCCCAGCCTCTCTTTAGGGCGGGGAGAAGGGACACTGGAGGGGCCGGTCCCCTGTGGGGCTGGAGTTGGGGGAGTGGCCCTCCTCACATCCCCATATAAGGCAGGGCAAGCAGTTAGGCTTCTGGATTGGCTGATTCAAATGAGCATTCCACCTGGCAACAGGGTTTCTATTGGCTATCAGGAAAAATAGGAGGAAGGTGGATGGAGGTTGTTGGTGGCGGTGATTGGAGGGGGGAGGGGAGTGGAGGTGACCGGAGTGGGGGGCGGTTACCAGGGCAACAGGGTAAGAGCCCAGCAGGGTGTCCGAGACAGCAGGCGGGGCTGGGAGGTGGAGTGgagg
>gene=chr12_6873385-6873770; species=papHam
GAGAAGTGGGAGGCCAGGCCCCTTATGGAAGGGTGAGAGGGAGTGTCCCAGCCTCTCTTTAGGGCGGGGAGAAGGGACACTGGAGGGGCTGGTCCCCTGTGGGGCTGGAGTTGGGGGAGTGGCCCATCTCACATCCCCATATAAGGCAGGGCAAGCAGTTAGGCTTCTGGATTGGCTGATTCAAATGAGCATTCCACCTGGCAACAGGGTTTCTATTGGCTATCAGGAAAAATAGGAGGAAGGTGGATGGAGGTTGTTGGTGGCGGTGATTGGAGGGGGGAGGGGAGTGGAGGTGACCGGAGTGGGGGGCGGTTACCAGGGCAACAGGGTAAGAGCCCAGCAGGGTGTCCGAGACAGCAGGCGGGGCTGGGAGGTGGAGTGgagg
>gene=chr12_6873385-6873770; species=ponAbe
GAGAAGTGGGAGGCCAGGTCCCTTATGGAAGGGTGAGAGGGAGTGTCCCAGCCTCTCTTTAGGGCGGGGAGAAGGGACACTGGAGGGGCTGGTCCCCTGTGGGGCTGGAGTTGGGGGAGTGGCCCTCCTCACATCCCCATATAAGGCAGGGCAAGCAGTTAGGCTTCTGGATTGGCTGATTCAAATGAGCATTCCACCCTGCAACAGGGTTTCTATTGGCTATCAGGAAAAATAGGAGGAAGGTGGATGGAGGTTGTTGGTGGCGGTGATTGGAGGGTTTTTTTGAGTGGAGGTGACCGGAGTGGGGGGCGGTTACCAGGGCAACAGTGTATGAGCCCACCACGCCGTCCGAGACAGCAGGCGGGGCTGGGAGGTGGAGTGgagg
>gene=chr12_6873385-6873770; species=rheMac
GAGAAGTGGGAGGCCAGGCCCCTTATGGAAGGGTGAGAGGGAGTGTCCCAGCCTCTCTTTAGGGCGGGGAGAAGGGACACTGGAGGGGCTGGTCCCCTGTGGGGCTGGAGTTGGGGGAGTGGCCCATCTCACATCCCCATATAAGGCAGGGCAAGCAGTTAGGCTTCTGGATTGGCTGATTCAAATGAGCATTCCACCTGGCAACAGGGTTTCTATTGGCTATCAGGAAAAATAGGAGGAAGGTGGATGGAGGTTGTTGGTGGCGGTGATTGGAGGGGGGAGGGGAGTGGAGGTGACCGGAGTGGGGGGCGGTTACCAGGGCAACAGGGTAAGAGCCCAGCAGGGTGTCCGAGACAGCAGGCGGGGCTGGGAGGTGGAGTGgagg
>gene=chr12_14410677-14411053; species=hg19
CAGTTTCTGAGCTGGATTGAGAACAACAGCCTCGGCAGAGACTTCACTAGGGTGAAAGAGAAAATCCAGCATGGACTTCGCAGAAAGAACTGGATTTGGCCTGGACTCGCTGGAGCCTAAAGCTGCTGCCAGTAGTGGCAAAGTCAGATGAAATATAAGGCCTGGAGCGTGGACAGTGGCCTCTTCCAGAAAGAGAAATCACACAGCACTGTCTCTGTGCCATAATCCAGTCCGCATTTTCTGTCTTGCTGCTCCTAATTGTGGCTGGTAAGGGAAAAAGGGCCTCAGGGTATCAGTTTTCAGAGAAAGCTGTCTGCAATGTTGGGGGAGGGGAGGATTATGTGTCTCCTGTAGTTTCATGTGTGTGCCTGGTGGT
>gene=chr12_14410677-14411053; species=bosTau
CAGTTTCTGAGCTGGATTGAGAACAACAGCCACGGCTGAGACTTGACGAGGGTGAAACAGAAAATACAAAATGGACTTCGCAGTGAGAAGTGGAATTGGCCTGGACTCGCAGGAGCCTAAAGCTGTTTCCTGGAGTAGCAAAGTCAGATAAAATATAAGGCCTGGAGCCGGAACAGCGGCCTACTAAGTAAGGAAAAACGACAGAGCACTGCCTCTGTGCCTGGATCCAGTCCGCATTTTCCCTCATACTTCCCCTAATTGTGGCTGGTGAGGGAAAAGGGC-CTCAGGGTATCAGTTTTCAGAGAAGGCTGGCTGCGGTGTGGGGGGAGGGGAGGATTGTGTGTCTAGGGTGGTTTAATGTGTATCC--------
>gene=chr12_14410677-14411053; species=calJac
CAGTTTCTGAGCTGGATTGAGAACAACAGCCTCTGCTGAGACTTCACGAGGGTGAAACCGAAAATCTAGCATGGACTTCACAGAAAGAACTGGATTGGGCCTGGACTCGCTGGAGCCTAAAGCTATTTCCGGTAGTGACAAAGTCAGATAAAATATGAGGCCTGGAACACGGACAGTGGCCTCTTCCAGAAAGAGA------------CTGTCTCTGTGCCAGAATCCAGTCCGCATTTTCTGTCTTGCTGCTCCTAATTGTGGCTGGTAAGGGAAAAAGGGCCTCAGGGTATCAGTTTTCAGAGAAAGCTGGCTGCAATGTTGGGGGAGGGGAGGCTTCTGTGTCTCCTGTGGTTTAATTTGTGTGCCTGGT---
>gene=chr12_14410677-14411053; species=canFam
CAGTTTCTGAGCTGGATTGAGAACAACAGCCTCGGCCGAGACGTGTCTAGGGTGAGATGGAAAACACAAAATGGATTTCTTAGAAAGAAGTGGATTTGGCCTGGACTCGCCTGAGCCTCAAGCTGTTTCCCGGAGTAGCAGAGTCGGACAAAATACCAGGCCCGGAGCCGGAACAGGGGTCTGGAGCCGGAGGACGGGTTGCGGAGCCCCGCCTCTGTGCCAGGATCCGGTCCGCGTTTTCTCTCTTACTGCCCCTGATTGTGGCTGGTGAGGGAAAAGGGC-CTCAGGGTATCAGTTTTCAGAGAAAGCTGGCTGCACTGTTGGGGGAGGGGAGGATGAGGCGTCTTGGGTAGTTGAAAGTGTGTGC--------
>gene=chr12_14410677-14411053; species=equCab
CAGTTTCTGAGCTGGATTGAGCACAACAGCCTCGGCTGAGAGTTGCCTAGGGTGAAATAGAAAATGCAAAATGGACTTCGCAGAAAGAAGTGGATTCGGCCTGGACT-GCAGGAGCCTAAAGCTGTTTCCTGGAGTAGCAAAGTCAGTTCAAATGTAAGGCCTGGAGCCGGAACAGGGGCGTGTTACAGAAGGAAAAAGTACAGAACACTGCCTCTGTGCCGCGATCCAGTCCGCATTTTCTCTCTTACCGCCCCTAATTGTGGCTGGTAAGGGAAAAGGGC-CTCAGGGTATCAGTTTTCAGAGAAAGCGGGCTGCAGTGTTGGGGGAGGGGAGGATTATGTGTCTTGGGTAGTTTAATGTGTGTGC--------
>gene=chr12_14410677-14411053; species=gorGor
CAGTTTCTGAGCTGGATTGAGAACAACAGCCTCGGCAGAGACTTCACTAGGGTGAAACAGAAAATCCAGCATGGACTTCGCA------------------------------------------------------------------------------------------------------------------------------------------------------------------------------------------------------------------------------------------------------------------------------------------------------
>gene=chr12_14410677-14411053; species=panTro
CAGTTTCTGAGCTGGATTGAGAACAACAGCCTCGGCAGAGACTTCACTAGGGTGAAACAGAAAATCCAGCATGGACTTCGCAGAAAGAACTGGATTTGGCCTGGACTCGCTGGAGCCTAAAGCTGCTGCCAGTAGTGGCAAAGTCAGATGAAATATAAGGCCTGGAGCATGGACAGTGGCCTCTTCCAGAAAGAGAAATCACACAGCACTGTCTCTGTGCCGTAATCCAGTCCGCATTTTCTGTCTTGCTGCTCCTAATTGTGGCTGGAAAGGGAAAAAGGGC-------------------------------------------------------------------------------------CTGGT--T
>gene=chr12_14410677-14411053; species=papHam
CAGTTTCTGAGCTGGATTGGGAACAACAGCCTCGGCAGAGACTTCACTAGGGTGAAACAGAAAATCCAGCATGGACTTCACAGAAAGAACTGGATTTGGCCTGGACTCGCTGGAGCCTAAAGCTGCTTCCTGTAGTGGCAAAGTCAGATAAAATATAAGGCCTGGAGCATGGACAGTGGCCTCTTCCAGAAAGAGAAATCACACAGCACTGTCTCTGTGCCAGAATCCAGTCCGCATTTTCTGTCTTGCTGCTCCTAATTGTGGCTGGTAAGGGAAAAAGGGCCTCAGGGTATCAGTTTTCAGAGAAAGCTGGCTGCAATGTTGGGGGAGGGGAAGATTATGTGTCTCCCGTAGTTTAATGTGTGTGCCTGGTGGG
>gene=chr12_14410677-14411053; species=ponAbe
CAGTTTCTGAGCTGGATTGAGAACAACAGCCTCGGCAGAGACTTCACTAGGGTGAAACAGAAAATCCAGCATGGACTTCGCAGAAAGAACTGGATTTGGCCTGGACTCGCTGGAGCCTAAAGCCGCTGCCAGTAGTGGCAAAGTCAGATGAAATATAAGGCCTGGAGCATGGACAGTGGCCTCTTCCAGAAAGAGAAATCACACAGCACTGTCTCTGTGCCATAATCCAGTCCGCATTTTCTGTCTTGCTGCTCCTAATTGCGGCTGGTAAGGGAAAAAGGGCCTCAGGGTATCAGTTTTCAGAGAAAGCTGTCTGCAATGTTGGGGGAGGGGAGGATTATGTGTCTCCTGTAGTTTAATGTGTGTGCCTGGTGGG
>gene=chr12_14410677-14411053; species=rheMac
CAGTTTCTGAGCTGGATTGAGAACAACAGCCTCGGCAGAGACTTCACTAGGGTGAAACAGAAAATCCAGCATGGACTTCACAGAAAGACCTGGATTTGGCCTGGACTCGCTGGAGCCTAAAGCTGCTTCCTGTAGTGGCAAAGTCAGATAAAATATAAGGCCTGGAGCATGGACAGTGGCCTCTTCCAGAAAGAGAAATCACACAGCACTGTCTCTGTGCCATAATCCAGTCCGCA-TTTCAGTCTTGCTGCTCCTAATTGCGGCTGGTAAGGGAAAAAGGGCCTCAGGGTATCAGTTTTCAGAGAAAGCTGGCTGCAATGTTGGGGGAGGGGAAGATTATGTGTCTCCCGTAGTTTAATGTGTGTGCCTGGTGGG
>gene=chr12_14569590-14569849; species=hg19
CAAACAGAGCATCTAGAGTTATATTCCTAATGTTTCCATTTCATTGTTCACCTTGATTTTCACATCCTTTGCATTTTTAATAGAGCTCTTGCCCTCATCTTCTTCCCTTGTTGCTGGGCAAGGTTTGTGACACTGATGTCTGATTGGTTTTAGACTATTTCGGCTTTGAGCCAATCAGACAGTGAATTTCAGTTCTCTCACAGGACTGAAACATTGAAGCAGCTGTTGATATATTTTTCCTGTGGGGAGATTATATAAA
>gene=chr12_14569590-14569849; species=bosTau
GAAAT-AAGAATCTGGGGGTATGTTACAAATATGTCAATTTCATAGTTCACCTTTAATTTTACCCCGTTTGGATTCTTGGTAGAGCACTTGCCCTCATCTGCTTCCCTTGTTGCCGGGCAAGGTTTGTGATGCTGATGTCTGATTGG-TGTAGGCAGCTATGGCTTTAAGCCAATCAAACAGTGAATTTCAGTTCTCTCACGAGACTGAAGCATTCAAGCAGCTGCTGATTTATTTTTCCTATGGTGAGATTATATAAA
>gene=chr12_14569590-14569849; species=calJac
CAAACAGCGCATCTGGAGTTACATTCCTAATGTTTCCATTTCATTGTTCACCTTGATTTTCACATTCTTTGGATTTTTGATAGATCACTTGCCCTCATCTGCTTCCCTTGTTGCTGGGCAAGGTTTGTGACACTGATGTCTGATTGGTTTTAGACTATTTCGGCTTTGAGCCAATCAGACAGTGAATTTCAGTTCTCTCACAGGACTGAAACATTGAAGCAGCTGTTGATTTATTTTTCCTGTGGGGAGATTATATAAA
>gene=chr12_14569590-14569849; species=canFam
TAACCTGTAAATCTTGGAGTATCTTATGAATATTTCAGTTTCATCGTTCACCTTTATTTTCATACCGTTTGGATTCTTAGTAGAGTACTTGCCCTCATCTGCTTCCCTTGTTGCTGGGCAAGGTTTGTGATGCTGATGTCTGATTGGTTTTAGACAACTACGGCTTTGAGCCAATCAGACGGTGAATTTCAGTTCTCTCACAGGAC-GAAGTACTGAAGCAGCTGCTGATTTATTTTTCCTATGGGGAGATTATATAAA
>gene=chr12_14569590-14569849; species=equCab
CAAACAAAGAATCTGGGGGTATATTATGAATATTTCAGTTTCATCGTTCACCTTTGTTTTCACATCGTTTGGATTCTTGGTAGGGCACTTGCCCTCATCTGCTTCCCTTGTTGCTGGGCAAGGTTTGTGATGCTGCTGTGTGATTGGCTTTCGGCGACTGCGGCTTTGAGCCAATCAGACAGTGAATTTCAGTTCTCTCACAGGACTGAAGCAGTGCAGCAGCTGCTGATTTA-TTTTCTTTGGGGGAGAGTATATAAA
>gene=chr12_14569590-14569849; species=gorGor
-------------------------------------------------------------------------------------------------------------------------------------------------------------------------------------------------------------------------------------------------------------------
>gene=chr12_14569590-14569849; species=panTro
CAAACAGAGCATCTAGAGTTATATTCCTAATGTTTCCATTTCATTGTTCACCTTGATTTTCACATCCTTTGCATTTTTAATAGAGCTCTTGCCCTCATCTTCTTCCCTTGTTGCTGGGCAAGGTTTGTGACACTGATGTCTGATTGGTTTTAGACTATTTCGGCTTTGAGCCAATCAGACAGTGAATTTCAGTTCTCTCACAGGACTGAAACATTGAAGCAGCTGTTGATATATTTTTCCTGTGGGGAGATTATATAAA
>gene=chr12_14569590-14569849; species=papHam
CAAACAGAGCATCTGGAGTTATATTCCTAATGTTTCCAGTTCATTGTTCACCTTTATTTTCACATCCTTTGGATTTTTGATAGAGCACTTGCCCTCATCTGCTTCCCTTGTTGCTGGGCAAGGTTTGTGACACTGATGTCTGATTGGTTTTAGACTATTTCGGCTTTGAGCCAATCAGACAGTGAATTTCAGTTCTCTCACAGGACTGAAACATTGAAGCAGCTGTTGATATATTTTTCCTGTGGGGAGATTATATAAA
>gene=chr12_14569590-14569849; species=ponAbe
CAAACAGAGCATCTAGAGTTATATTCCTAATGTTTCCATTTCATTGTTCACCTTGATTTTCACATCCTTTGCATTTTTAATAGAGCTCTTGCCCTCATCTGCTTCCCTTGTTGCTGGGCAAGGTTTGTGACACTGATGTCTGATTGGTTTTAGACTATTTCGGCTTTGAGCCAATCAGACAGTGAATTTCAGTTCTCTCACAGGACTGAAACATTGAAGCAGCTGTTGATATATTTTTCCTGTGGGGAGATTATATAAA
>gene=chr12_14569590-14569849; species=rheMac
CAAACAGAGCATCTGGAGTTATATTCCTAATGTTTCCAGTTCATTGTTCACCTTTATTTTCACATCCTTTGGATTTTTGATAGAGCACTTGCCCTCATCTGCTTCCCTTGTTGCTGGGCAAGGTTTGTGACACTGATGTCTGATTGGTTTTAGACTATTTCGGCTTTGAGCCAATCAGACAGTGAATTTCAGTTCTCTCACAGGACTGAAACATTGAAGCAGCTGTTGATATATTTTTCCTGTGGGGAGATTATATAAA
>gene=chr12_14570636-14570974; species=hg19
CTTATCCATTTATGTGTGTGGTATATTTAATGCGTGTTACGTGGATTTAGGGTTTTATGTAAACTGTGTTCTAGATTACTTATTTCAAACAAAGAACCACACTTAAGTATTGCAGATACAGTTTTTGTTTAACTATGTTTTTCTGACCTTATTGTCTGTCTCCTGTTGCTGGGCAGGAATCAGAATGCTGGCTGCTGATTGGCTGAGTTTGTGAGCAGCTCTTGAACAGCCATTTAAATTCTTGAGCTTTTTGAGCAGGCAGATTGTAGGCTAAGACATAACAGCTTCCCTTTGTTGTTTCATTGCTATGATCTCTTGCTAGAAAGAAGTGGGTGGAG
>gene=chr12_14570636-14570974; species=bosTau
TCTAT---TTTATTTATGTGGTATATTTTGTGTACGT--TATAGGTTTAGAATTTTATGCAA-TCATGTTCTAGGTTACTTTTATCAGACAAAGAACCTCACTGAAGTGTTGTGAATCCAG------TTTAACTATGTTTTTCTGACCTTATTGTCTGTCTCCTGTTGCTGGGCAGGAATCAGAATGCTGGCTGCTGATTGGCTGAGTTTGTGAGCAGCTCTTGAACAGCCACTTAAATTCTTGAGCTTTTTGAGCAGGCAGATTGTAGGCTAAGACATTACAGCTTCTCTTTGTTGTTTCATAGCTATAATCTCTTGCTAGGAAGAAATGGGTGGAG
>gene=chr12_14570636-14570974; species=calJac
CTT----ACTTATATGTGTGGAATATTTAATGCGTGTTATGTGGATTTAGGATTTCATGTAAAC--TGTTCTAGATTACTTATTTCAAACAAAGAACCACCCTGAAGCATTGCAGATCCAGCTTTTGTTTAACTATGTTTTTCTGACCTTATTGTCTGTCTCCTGTTGCTGGGCAGGAATCAGAATGCTGGCTGCTGATTGGCTGAGTTTGTCAGCAGCTCTTGAACAGCCATTTAAATTCTTGAGCTTTTTGAGCAGGCAGATTGTAGGCTAAGACAAAACAGCTTCCCTTTGTTGTTTCATTGCTATGATCTCTTGCTAGAAAGAAGTGGGTGGAG
>gene=chr12_14570636-14570974; species=canFam
tttatttatttatttatGTGATATATTAAATGTGTATCATATGGATTTA-GATTTTATGCTT-ATATGTTCTAGATTACTTATATTAGACAAAGAACCTCACTAACGTATTTCGGATCCAG------TTTAACTATGTTTCTCTGACCTTATTGTCTGTCTCCTGTTGCTGGGCAGGAATCAGGATGCTGGCTACTGATTGGCTGAGTTTGTGAGCAGCTCTTGAACAGCCACTTAAATTCTTGAGCTTTTTGAGCAGGCAGATTGTAGGCTAAGACATTACAGCTTCCCTTTGTTGTTTCATAGCTATGATCTCTTGCTAGAAAAATTTAGGTGGAG
>gene=chr12_14570636-14570974; species=equCab
CTGACTTGTTTATTTATGTGGTACATGTAATGCATATTATATGGGTTTAGGATTTTATGCAA-TTATGTTCTAGATTACTTATATCAGACAAAGAACCTCACTGAAGTGTTGCGGATCCAG------TTTAACTATGTTTCCCTGACCTTATTGTCTGTCTCCTGTTGCTGGGCAGGAATCAGAATGCTGGCAACTGATTGGCTGAGTTTGTGAGCAGCTCTTGAACAGCCACTTAAATTCTTGAGCTTTTTGAGCAGGCAGATTGTAGGCTAAGACGTTACAGCTTCCCTTTGTTGTTTCATAGCTATGATCTCTTGCTAGAAAGAAGTGGGTGGAG
>gene=chr12_14570636-14570974; species=gorGor
CTTATTCATTTATGTGTGTGGTATATTTAATGCATGTTACATGGATTTAGGGTTTTATGTAAACTGTGTTCTAGATTACTTATTTCAAACAAAGAACCACACTTAAGTATTGCAGTTACAGTTTTTGTTTAACTATGTTTTTCTGACCTTATTGTCTGTCTCCTGTTGCTGGGCAGGAATCAGAATGCTGGCTGCTGATTGGCTGAGTTTGTGAGCAGCTCTTGAACAGCCATTTAAATTCTTGAGCTTTTTGAGCAGGCAGATTGTAGGCTAAGACATAACAGCTTCCCTTTGTTGTTTCATTGCTATGATCTCTTCCTAGAAAGAAGTGGGTGGAG
>gene=chr12_14570636-14570974; species=panTro
CTTATCCATTTATGTGTGTGGTATATTTAATGCATGTTACGTGGATTTAGGGTTTTATGTAAACTGTGTTCTAGATTACTTATTTCAAACAAAGAACCACACTTAAGTATTGCAGATACAGTTTTTGTTTAACTATGTTTTTCTGACCTTATTGTCTGTCTCCTGTTGCTGGGCAGGAATCAGAATGCTGGCTGCTGATTGGCTGAGTTTGTGAGCAGCTCTTGAACAGCCATTTAAATTCTTGAGCTTTTTGAGCAGGCAGATTGTAGGCTAAGACATAACAGCTTCCCTTTGTTGTTTCATTGCTATGATCTCTTGCTAGAAAGAAGTGGGTGGAG
>gene=chr12_14570636-14570974; species=papHam
CTTATTCATTTATGTGTGTGGTATATTTAATGCATGTTACATGGATTTAGGGTTTTATGTAAACTGTGTTCTAGATTCTTTATTTCAAACAAAGAACCACACTTAAGTATTACAGATACAGCTTTTGTTTAACTATGTTTTTCTGACCTTATTGTCTGTCTCCTGTTGCTGGGCAGGAATCAGAATGCTGGCTGCTGATTGGCTGAGTTTGTGAACGGCTCTTGAACAGCCATTTAAATTCTTGAGCTTTTTGAGCAGGCAGATTGTAGGCTAAGACATAACAGCTTCCCTTTGTTGTTTCATTGCTATGATCTCTTGCTAGAAAGAAGTGGGTGGAG
>gene=chr12_14570636-14570974; species=ponAbe
CTTATTCATTTATGTGTGTGGTATATTTAATGCATGTTATGTGGATTTAGGGTTTTATGTAAACTGTGTTCTAGATTACTTATTTCAAACAAAGAACCACACTTAAGTATTGCAGATACAGTTTTTGTTTAACTATGTTTTTCTGACCTTATTGTCTGTCTCCTGTTGCTGGGCAGGAATCAGAATGCTGGCTGCTGATTGGCTGAGTTTGTGAGCAGCTCTTGAACAGCCATTTAAATTCTTGAGCTTTTTGAGCAGGCAGATTGTAGGCTAAGACATAACAGCTTCCCTTTGTTGTTTCATTGCTATGATCTCTTGCTAGAAAGAAGTGGGTGGAG
>gene=chr12_14570636-14570974; species=rheMac
--------------------------------------------------------------------------------------------------------------------------------------------------------------------------------------------------------------------------------------------------------------------------------------------------------------------------------------------------
>gene=chr12_14981892-14982182; species=hg19
tatttccaattgcaattccacaaaagtaccctgattgtatctcacaggctctgattggatcattttctattccagcatgaatctttgtgtccatgaagaagaaatatactgattggctaaggcctgagttacaggccaatcacagtcagtgggctgagccagctctgcatcagttgctagctgggcagagtgatttccccaagagtacttagggtgcCCAGATTGAAATAAGGCAAAGGGGTACAAGGAAAGGCATAAGAGAATTAGCAAAGAGGAGGCCATGCACTGGT
>gene=chr12_14981892-14982182; species=bosTau
CATTCCCAGCCCAAATTCCAATAAAGTACACTAATTGTATCTCACAGGCTCCAAATGAGTCATCTTCTA-TCCAACATGACTCCTTGTATCCATGGAGAAGAAATATA--------------------TTACAGGCCTATCATAGGCAGTGGACTGAGCCAGTTCTATATCAGTTGATAGCTCGGCAGATTGA-TTCTCTATGGGTATTCAGGGTGCTTTTACGGGAATAAAGCAAAACAGGAC-AGGAGAGG-------------------------------------
>gene=chr12_14981892-14982182; species=calJac
tattcccaattgcaattccagaaaagtatcctgatcgtatctcacaggctctgattggatcattttctgttccagcatgaatctttgtgtccat---gaagaactatattgattggctaaggcctgacctacaggccaatcACCGTCAGTGGGCTGAGCCAGCAATGCATCCGTTGCTAGCTGTGGAGAGTGATTTTCCCAAGGGTACTTAGAGTGCCCAGATTGAAATAAGGCAAAGGGGTACAAAGGAAGGCATAAGAGAATTAGCCAAGAGGAGGCCATGCACTGGT
>gene=chr12_14981892-14982182; species=canFam
catttccgatccgaattccaaaaaattaccatgactgtatctcaccagctttgattgggtccttttctatcccaggataaatct--gtgtccatgaagaagaaataca---------------ctgaGTTCTAGGTCCATCACAGGCAGTAGGCTGAGCCAGCGCTACATCAGTTGATAACCAGGCAGAGTGA-GTCCCCAAGGGTATTCAGGGTGCCCTGGCTGGCATCAAGCAAAAGGGCAC-AGCAAAAG-------------------------------------
>gene=chr12_14981892-14982182; species=equCab
cacttcccatccaaattccaaaaaactaccatgattgtatctcacaggctctgattgggtcattttttattccagcatgaatctccgtgttcgtggagaagaaat-TA---------------CTGCGTTACAGGCCCATCATAGACAATGAACTGAGCTGGCTCTGGGTCAACTGATAGCTGGGCAGAGGGA--TTCCCAATGGTACTGAGGGTGACTTGACTGAGATAAAGTAAAAGGGTAC-AGAGAAAG-------------------------------------
>gene=chr12_14981892-14982182; species=gorGor
tatttccaattgcaattccacaaaagtactctgattgtatctcacaggctctgattggatcattttctattcc-gcatgaatctttgtgtccatgaagaagaaatatactgattggctaaggcctgagttacaggccaatcacagtcagtgggctgagccagctctgcatcagttgctagctgggcaaagtgatttccccaagagtacttagggtgcCCAGATTGAAATAAGGAAAAGGGGTACAAGGAAAGGCATAAGAGAATTAGCAAAGAGGAGGCCATGCACTGAT
>gene=chr12_14981892-14982182; species=panTro
tatttccaattgcaattccacaaaagtaccctgattgtatctcacaggctctgattggatcattttctattccagcatgaatctttatgtccatgaagaagaaatatactgattggctaaggcctgagttacaggccagtcacagtcagtgggctgagccagctctgcatcagttgctagctgggcaaagtgatttccccaagagtacttagggtgcCCAGATTGAAATAAGGAAAAGGGGTACAAGGAAAGGCATAAGAGAATTAGCAAAGAGGAGGCCATGCACTGGT
>gene=chr12_14981892-14982182; species=papHam
tatttccaattgcatttccaaaaaagtaccctgattgtatctcacaggctctgattggatcattttctattccagcatgaatctttgtgtcgatgaagaagaaatatactgattggctaaggcctgagttacaggccaatcacagtctgtgggctgagccagctctgcatcagttgctagaggggcagaatgatttccccaagagtacttagggtgctCAGATTGAAATAAGGCAAAGGGGTGCAAGGAAAGGCATAAGAGAATTAACAAAGAGGAGGCCATGTACTGGT
>gene=chr12_14981892-14982182; species=ponAbe
tatttccaattgcaattccaaaaatttaccctgattgtatctcacaggctctgattggatcattttctattccagcatgaatctttgtgtccatgaagaagaaatacactgattggctaaggcatgagttacaggccaatcacagtcaggaggctgagccagctctgcatcagttgctagctgggcaaagtgatttccccaagagtacttagggtgcCCAGATTGAAATAAGGCAAAGGGGTACAAGGAAGGGCATAAGAGAATTAGCAAAGAGGAGACCATGCACTAGT
>gene=chr12_14981892-14982182; species=rheMac
tatttccaattgcatttccaaaaaagtaccctgattgtatcttacaggctctgattggaacattttctattccagcatgaatctttgtgtccatgaagaagaaatatactgattggctaaggcctgagttacaggccaatcacagtcagtgggctgagccagctctgcatcagttgctagatgggcagagtgattttcccaagagtacttagggtgctCAGATTGAAATAAGGCAAAGGGGTGCAAGGAAAGGCATAAGAGAATTAACAAAGAGGAGGCCATGTACTGGT
>gene=chr12_49582853-49583071; species=hg19
GAGAACCTGCGGCACATAGGCGGATGCGGCTCCCTATATACAACTCGGTCACCATGGGGATGGGCCGGGGCCTTTTCCTGTTGGTCCAGACCCCCAATCTGCCCAGAGAAGCCATGACAGGAGACTGGTGATTGGTGCAAGCGACGTGGGATGAGGTAATCTCTCCCCCACCCCTTTTTCTCTAGCATCCGTAGACTGTTTGCATCCTTTAGACAAAG
>gene=chr12_49582853-49583071; species=bosTau
GAGAACCTGCGGCACATGGGCGTCTGCGGCTCCCTATATACAACTCGGTCACCATGGGGATGGGCTGGGGCCTTTTCCTGTTGGTCCAGACCCCCAATCTGCCCAGAGGAGCCACGACAGAAGAGTGGTGATTGGTGCATGCGACATGGGATGAGGTAATCTCTCCCCCACCCCTTTTCCCCTAGCATCCATAGACTGCTTGCATCCTTCAGACAAAG
>gene=chr12_49582853-49583071; species=calJac
GAGAACCTGAGGCACATGGGCGGATGCGGCTCCCTATATACAACTCGGTCGCCATGGGGATGGGCTGGGGCCTTTTCCTGTTGGTCCAGACCCCCAATCTGCCCAGAGAAGTCATGACAGGAGACTGGTGATTGGTGCAAACGACGTGGGATGAGGTAATCTCTCCCCCACCCTTTTTTCTCTAGCATCCATAGACTGTTTGCATCCTTTAGACAAAG
>gene=chr12_49582853-49583071; species=canFam
GAGAACCTGCGGCACATGGGCGGATGCGGCTCCCTATATACAACTCGGTCACCATGGGGATGGGCTGGGGCCTTTTCCTGTTGGTCCAGACCCCCAATCTGCCCGGAGAAGTCACGACAGGAGAGTGGTGATTGGTGCAAGCAACATGGGATGAGGTAATCTCTCCCCCACCCCTTTTTCCCTAGCATCCATAGACTGTTTGCATCCTCCAGACAAAG
>gene=chr12_49582853-49583071; species=equCab
GAGAACCTGCGGCACATGGGCGGATGCGGCTCCCTATATACAACTCGGTCACCATGGGGATGGGCTGGGGCCTTTTCCTGTTGGTCCAGACCCCCGATCTGCCCAGAGAAGCCACGACAGGAGAGTGGTGATTGGTGCAAGCGACATGGGATGAGGTAATCTCTCCCCCACCCCTTTTTCCCTAGCATCCATAGACTGTTTGCATCCTTCAGACAAAG
>gene=chr12_49582853-49583071; species=gorGor
GAGAACCTGCGGCACATGGGCGGATGCGGCTCCCTATATACAACTCGGTCACCATGGGGATGGGCCGGGGCCTTTTCCTGTTGGTCCAGACCCCCAATCTGCCCAGAGAAGCCATGACAGGAGACTGGTGATTGGTGCAAGCGACGTGGGATGAGGTAATCTCTCCCCCACCCCTTTTTCTCTAGCATCCGTAGACTGTTTGCATCCTTTAGACAAAG
>gene=chr12_49582853-49583071; species=panTro
GAGAACCTGCGGCACATGGGCGGATGCGGCTCCCTATATACAACTCGGTCACCATGGGGATGGGCCGGGGCCTTTTCCTGTTGGTCCAGACCCCCAATCTGCCCAGAGAAGCCATGACAGGAGACTGGTGATTGGTGCAAGCGACGTGGGATGAGGTAATCTCTCCCCCACCCCTTTTTCTCTAGCATCCGTACACTGTTTGCATCCTTTAGACAAAG
>gene=chr12_49582853-49583071; species=papHam
GAGAACCTGCGGCACATGGGCGGATGCGGCTCCATATATACAACTCGGTCACCATGGGGATGGGCCGGGGCCTGTTCCTGTTGGTCCAGACCCCCAATCTGCCCAGAGAAGCCAGGACAGGAGACTGGTGATTGGTGCAAACGACGTGGGATGAGGTAATCTCTCCCCCACCCCTTTTTCTCTAGCATCCGTAGACTGTTTGCATCCTTTAGACAAAG
>gene=chr12_49582853-49583071; species=ponAbe
GAGAACCTGCGGCACATGGGCGGATGCGGCTCCCTATATACAACTCGGTCACCATGGGGATGGGCCGGGGCCTTTTCCTGTTGGTCCAGACCCCCAATCTGCCCAGAGAAGCCATGACAGGAGACTGGTGATTGGTGCAAGCGACGTGGGATGAGGTAATCTCTCCCCCACCCCTTTTTCTCTAGCATCCGTAGACTGTTCGCATCCTTTAGACAAAG
>gene=chr12_49582853-49583071; species=rheMac
--------------------------------------------------------------------------------------------------------------------------------------------------------------------------------------------------------------------------
>gene=chr12_50219273-50219425; species=hg19
TCCTTCTAACGGGGCCTCTGGCTGGCCAGCCTCAGAGCCACACCCCAAGAGGGAACAGCAGCTTCTGCCTAGTAACAGCTGCATCCTTCAGTCTGACAGTGACTCCAGCATTAGCCACTTTCTGGGAAACTGacctccctgggagcttccat
>gene=chr12_50219273-50219425; species=bosTau
TGCTTCTAACGGGGCCTCTGGCTGGCCAGCCTCAGAGCCACACCCCAAGAGGAAACAGCAGCCTCTGCCTAGCAACAGCCGCATCCTTCACTCTGACAGGGACTCCACCATTAGCTACTTTCTGGGAAACTGACCTTCCTGGGAGCTTCCAT
>gene=chr12_50219273-50219425; species=calJac
TGCTTCTAACGAGGCCTCTGGCTGGCCAGCCTCAGAGCCACACCCCAAGAAGGAACAGCAGCCTCTGCCTAGTAACAGCTGCATCTTTCAGTCTGACAGGGACTCCGGCATTAGCCACTTTCTGGGAAACTGacctccctgggagcttccat
>gene=chr12_50219273-50219425; species=canFam
TGTTTCTAACGGGGCCTCTGGCTGGCCAGCCTCGGAGCCACACCCCAAGAGGAAACAGCAGCCTCTGCCTAGCAACAGCCGCATCCTTCACTCTGACAGGGACTCCACCATTAACCACTTTCTGGGAAACTGACCTCCCCGGGAGCTTCCAT
>gene=chr12_50219273-50219425; species=equCab
TGCTTCTAACGGAGCCTCTGGCTGGCCAGCCTCAGAGCCACACCCCAAGAGGAAACAGCAGCCTCTGCCTAGCAACAGCCGCATCCTTCACTCTGACAGGGACTCCACCATTAACCACTTTCTGGGAAACTGACCTCCCTGGGAGCTTCCAT
>gene=chr12_50219273-50219425; species=gorGor
--------------------------------------------------------------------------------------------------------------------------------------------------------
>gene=chr12_50219273-50219425; species=panTro
TCCTTCTAACGGGGCCTCTGGCTGGCCAGCCTCAGAGCCACACCCCAAGAGGGAACAGCAGCTTCTGCCTAGTAACAGCTGCATCCTTCAGTCTGACAGTGACTCCAGCATTAGCCACTTTCTGGGAAACTGACCTCCCTGGGAGCTTCCAT
>gene=chr12_50219273-50219425; species=papHam
TGCTTCTAACGGGGCCTCTGGCTGGCCAGCCTCAGAGCCACACCCCAAGAGGGAACAGCAGCCTCTGCCTAGTAACAGCTGCATCCTTCAGTCTGACAGGGACTCCAGCATTAGCCACTTTCTGGGAAACTGACCTCCCTGGGAGCTTCCAT
>gene=chr12_50219273-50219425; species=ponAbe
TGCTTCTAACGGGGCCTCTGGCTGGCCAGCCTCAGAGCCACACCCCAGGAGGGAACAGCAGCTTCTGCCTAGTAACAGCTGCATCCTTCAGTCTGACAGTGACTCCAGCATTAGCCACTTTCTGGGAAACTGacctccctgggagcttccat
>gene=chr12_50219273-50219425; species=rheMac
TGCTTCTAACGGGGCCTCTGGCTGGCCAGCCTCAGAGCCACACCCCAAGAGGGAACAGCAGCCTCTGCCTAGTAACAGCTGCATCCTTCAGTCTGACAGGGACTCCAGCATTAGCCACTTTCTGGGAAACTGACCTCCCTGGGAGCTTCCAT
>gene=chr12_50505340-50505808; species=hg19
GGGGCTTTATCATGCCTCCTGCAAGAATAGAGATCACACACGGGACGGAAACGTTAGACTCTCATCCCTTGTGCCCATTCCTTGGTCACGGGCCAAGCTGCCGCATCCTTAGCGGTCCAGGCATCGCGGTGCCCCTCGGGCCCCTACCTGGACTAGGCCCACAGCCGGGCTCTAGGGGGCGCGCGATCCACCTCCAGAAGGCCGGCTGCGAAAATCTACCCAGCTACTGGCGACGTCACCGCACCGTAGGCTGAGGATTGGCTGACTCTGATTTAGCATCCTAAAACTTCCGGTTCCAGAGCTTGGCTCGCCAAAGACCCTCCCTCGAGGGAGAGAAACCACAGCCCCCAGAATTCAGCGGGCCTCTCCGAGAGCACGGCGCGTCTGAGGATGCGTAGTAAGGATAACGGGCCCGGAAGCCGGAAGTTCAAAGCCGGCCTCCAGCCAGAGTGACGGCCTGCGCGGACT
>gene=chr12_50505340-50505808; species=bosTau
GGGGCTATATCACGCCGCCTGCAAGCGGGGAGGTCACATATGGGACAGAAACATCGGAAATGCGACCCTTGCGCCCACTCCGTGCCCATGGCTACACCGGCCGCATCCTGGGCGGCCCAGGCCTCGCGGTGCGGGTCGGATTCCTACCTGAGCTGGGCCGGCGGCCAATCTGTAGGGGGCGCACAGTCC-CCTTCAGAGGGCTGACCGAGAGAACCTACCTAGCTACCGGAGACGTCACTGTGCCACAGGCTGAGGATTGGCTGGCTTTTCTCTCGTGACCTAAAAGTTCTGGTTACAGAACTTGGGTCGCCAAAGACCTTTTCTCAGTGAAGAATGACTACAACCCCCAGAAATCAACAGGCCTCTCCGAGAGGAAGACTCGTCTGAGGATGCGTACTAAAGGCGCCTGACCCGGAAGTCGGAAGTTCAAAGGCGGCAACCAATCAGAGCTGCCACCGGCGCGGGCT
>gene=chr12_50505340-50505808; species=calJac
GGGGCTTTATCATG--TCCTGCAAGAAGACACGTCATACACGAGACAGAAACGTTAGACACTCATCCGTCGTGCCCATTCCTTGGTCACGGCCCAAGCTGCCGCCTCCTTGGCAGTCAAGACCTCGCGGTGCCGCTCCAGTCCCTACCTGGACTCGGCCCGCAGCCTGGCTCTAGGGAGCGCGCGGTCCGCCTCCAGACGGCCAGCTCCGAGAATCTACCTAGCTACTGTTGACGTCACCAAGCTGTACGCCGAGGATTGGCTGATTCTGATTTAGCATCCCAACACTTCCGGTTCCTGAGCTAGGCTAGCCAAAGACCCTGCCTCGAGGGAGCGAAACCACAGCCCCCAGAATTCAGCGGGCCTCTCGGAGAGCACGGGGAGTCTGAGGATGCGTAGTAAAGATAACGGGCCCGGAAGCCCGAAGTTCAAAGTCGGCCCCCAGCCGGAGTGGTGGCCCTCCCCAACT
>gene=chr12_50505340-50505808; species=canFam
GG--CTTTCGCACGACTCCCGCAAGCGCGGAGATCGCAC-CGGGCCACAGCCCTCAGACAGTcgccccgcgccccc--------gcccccgcc----------------------------cccCGCTGTG-----------------------CGACCAACCCCCGGGCTCCAGCGGGCGCGCGGGCCCCCTCCGG-GAGCGGATCCCGAGAATCCACCCAGCTCCCGGAGGCGTCACCGCGCCG-AGGCTGCTGATTGGCTG-CTCCGAGCCGGCG----------TCCGGCTCCGGAGCTGCAGTCACCACGGCCTCTCTGCCGACGGAGATGGACTACAAGCCCCAGAATTCAACAGGCCTCCCCGAGAGGAAGACCGGTCTGAGCATGCGTAGTAAGGGTGACTGGCCCGGAAGC-------GCAAAGGCGGCAGCCGGTC-GAGCTGCGGCGTGCGCGGGCC
>gene=chr12_50505340-50505808; species=equCab
GGGGCTTTATCACGCCGCCTGCAATTGGGGAGGTCACGCATGGGACAGAAACGTCAGATACTCATCCCTTGTGCCCACTCTGCGGCCACAGCCAAACCTGCCGCATCCTCGGCAGTTCAGCCTTCACGGCGCCGATCGGGCTTCTACCTGGGCTCGGCCAGCCACCGGGCTCCAGGGGGCGCGCCGTCCGCCTCCGGAGGGCTGACCGAGAGAATCTACCTAGCTACTGGGGATGTCACCGCGCCGTAGGCTGGGGATTGGCTGACTCTGAGTCGGAGACCTAAAAGTTCCAGTTCCAGAGCTTGGGTCACCCAAGACGGACTCTCGATGAAGAATGACTACAAGCCCCAGGATTCAACGGGGCTCTCCCACAGG------------------------AAGGGAGACGGGCCCGGAAGCCGGAAGTTCAATGGCGGCCACCAGCCGGAGCGGCGGCCCGCGCGGGCT
>gene=chr12_50505340-50505808; species=gorGor
----------------------------------CACACACGGGACGGAAACGTTAGACTCTCATCTCTTGTGCCCATTCCTTGGTCACGGGCCAAGCTGCCGCATCCTTGGCGGTCCAGGCATCGCGGTGCCCCTCGGGTCCCTACCTGGACTAGGCCCACAGCCGGGCTCTAGGGGGCGCACGATCCAACTCCAGAAGGCCGGCTGCGAAAACCTACCCAGCTACTGGAGACGTCACCGCACCGTAGGCTGACGATTGGCTGACTCTGATTTAGCATCCTAAAACTTCCGGTTCCAGAGCTTGGCTCGCCAAAGACCCTCCCTCGAGGAAGCAAAACCACAGCCCCCAGAATTCAGCGGGCCTCTCCGAGAGCACGGCGCGTCTGAGGATGCGTAGTAAGGATAACGGGCCCGGAAGCCGGAAGTTCAAAGCCGGCCTCCAGCCAGAGTGACTGCCTGCGCGGACT
>gene=chr12_50505340-50505808; species=panTro
GGGGCTTTATCATGCCTCCTGCAAGAATAGAGATCACACACGGGACGGAAACGTTAGACTCTCATCCCTTGTGCCCATTCCTTGGTCACGGGCCAAGCTGCCGCATCCTTGGCGGTCCAGGCATCGCGGTGCCCCTCGGGTCCCTACCTGGACTAGGCCCACAGCCGGGCTCTAGGGGGCGCGCGATCCACCTCCAGAAGGCCGGCTGCGAAAATCTACCCAGCTACTGGCGACGTCACCGCACCGTAGGCTGAGGATTGGCTGACTCTGATTTAGCATCCTAAAACTTCCGGTTCCAGAGCTTGGCTCGCCAAAGACCCTCCCTCGAGGGAGAGAAACCACAGCCCCCAGAATTCAGCGGGCCTCTCCGAGAGCACGGCGCGTCTGAGGATGCGTAGTAAGGATAACGGGCCCGGAAGCCGGAAGTTCAAAGCCGGCCTCCAGCCAGAGTGACTGCCTGCGCGGACT
>gene=chr12_50505340-50505808; species=papHam
GGGGCTTTATCATGCCTCCTGAAAGAAGAGAGGTCACACACGGGGCAGAAACGTTAGACACTCATCCCTCGTGCCCATTCCTTGGTCACGGCCCAAGCTGCCGCATCCTTGGCGGTCCGGGCCTCGCGGTGCCCCTCGGGTCCCTACCTGGACTCGGCCCACAGCCTGGCTCTAGGGGGCGCGCGGTTCACCTCCAGAGGGCCGGCTCCGAGAATCTACCCAGCTACTGGAGACGTCACCGCGCCGTAGGCTGAGGATTGGCTGACTCTGATTTAGCATCCTAAAACTTCCGGTTCCAGAGCTTGGCTCGTCAAAGACCCTCCCTCGAGGGAGCGAAACCACAGCCCCCAGAATCCAGCGGGCCTCTCCGAGACCACAGCGCGTCTGAGGATGCGTAGTAAGGATAACGGGCCCGGAAGCCGGAAGTTCAATGCCGGCCTTCAGCTGGACTGACGGCCGGCGCTGACT
>gene=chr12_50505340-50505808; species=ponAbe
GGGGCTTTATCATGCCTCCTGCAAGAATAGAGGTCACACACGGGACGGAAACGTTAGACACTCATCCCTTGTGCCCATTCCTTGGTCACGGGCCAAGCTGCCGCATCCTTGGCGGTCCAGGCATCGCGGTGCCCCTCGGGTCCCTACCTGGACTAGGCCCACAGCCTGGCTCTAGGGGGCGCGCGATCCACCTCCAGAAGGCCGGCTGCGAAAATCTACCCAGCTACTGGAGACGTCACCGCGCCGTA-----------GGCTGACTCTGATTTAGCATCCTAAAACTTCCGGTTCCAGAGCTTGGCTCGCCAAAGACCCTCCCTCGAGAGAGCGAAACCACAGCCCCCAGAATTCAGCGTGCCTCTCCGAGAGCACGGCGCGTCTGAGGATGCGTAGTAAGGATAACGGGCCCGGAAGCCGGAAGTTCAAAGCAGGCCTCCAGCCAGAGTGACGGCCTGCGCGGACT
>gene=chr12_50505340-50505808; species=rheMac
GGGGCTTTATCATGCCTCCTGAAAGAAGAGAGGTCACACACGGGGCAGAAACGTTAGACACTCATCCCTCGTGCCCATTCCTTGGTCACGGCCCAAGCTGCCGCATCCTTGGCGGTCCGGGCCTCGCGGTGCCCCTTGGGTCCCTACCTGGACTCGGCCCACAGCCTGGCTCTAGGGGGCGCGCGGTTCACCTCCAGAGGGCCGGCTCCGAGAATCTACCCAGCTACTGGAGACGTCACCGCGCCGTAGGCTGAGGATTGGCTGACTCTGATTTAGCATCCTAAAACTTCCGGTTCCAGAGCTTGGCTCGTCAAAGACCCTCCCTCGAGGGAGCGAAACCACAGCCCCCAGAATTCAGCGGGCCTCTCCGAGACCACAGCGCGTCTGAGGATGCGTAGTAAGGATAACGGGCCCGGAAGCCGGAAGTTCAATGCCGGCCTTCAGCTGGACTGACGGCCGGCGCTGACT
>gene=chr12_54089997-54090376; species=hg19
GGCTCTGTCCCACTCAAGAGAAGGAGAAAAGGGAGAGTCATTCCTCTGACCCCATCAATCCTTTGAGAATGAAGGAGCTCAGGAAGAAACATGTCAATCCAGGACTCTAGGTTTCCAGATATTTTTCTATTCATCTGTCTCTTCCCTCTTGTCCGCATCAATCTCCAGGACCCGATTTCTGCCTAGCAACATCACAACCAATCAAGATGCAATTAAACCTGTCAGTTCGGCTCATCCTTAACTGGGATTGGCTACTCGCAGTATGCTTATCCCAAGTTTTCATTGGCTGACGGCCACCTGTATGGAAATAAGAATTACCCGGGACTCTCAGGCCCTTCTCAGCCGTACCGACCTGTGGCTTAGTGCGCTGAAACCTGCA
>gene=chr12_54089997-54090376; species=bosTau
GGCTCTGTCCCACT---GTGGAGGAGAAAAGGAAGAGTGATTCCCCTGACCCCATTAATCCTTTAAGAATGAAGGAGCTCAGGAAGAAAAATGACAATCCAAGAGTCTATGTTTCCAGATATTCTCATATCCACCTGTCTCTCCGGTCTTGCCCGCAGCGATCTCCGGGACCTCATTTCTGCCTAGCAACATCACAACCAATCAAGATGCAATTAGGCCTGGCAGTTCGGCTCATCCTTCACTGGGATTGGCTGCTGGTGGTGAGCGCATCCTAAGTTTTCATTGGCTGACGGCCACCTGTATGGAAATGAGAATGACAGGGGACTCTCAGCGCCTTCTCTGCTACGTGGACCTGTGGCTTACTGCACTGAAACCTGCA
>gene=chr12_54089997-54090376; species=calJac
--------------------------GAAAAGGAGAGTCATTCTCCCGACCCTATCAATCCTTTGAGAATGAAGGAGCTCAGGAAGAAACGTGTCAATCCAGGAGTCTAGGTTTCCAGCTATTTTCCTATTCACCTGTCTCATCCCTCTTGACCGCATCAATCTCCA-GACCCGATTTCTGCCTAGCAACATTACAACCAATCAAGATACAATTAAACCTGTCAGTTCGGCTCATCCTTAACTGGGATTGGCTGCTAGCACTATGCACATCCCAAGTTTTCATTGGCTGATGGCCACCTGTATGGAAATGAGAATTACCCGGGA--CTCAGGCCCTTCTCAGCAGTGCGGACCTGTGGCTTACTGTGCTGAAACCTGCA
>gene=chr12_54089997-54090376; species=canFam
GGCTCCGTCCCACTCAAGCGGAGGAGAAATCGGAGAGTCATCCCCCTGACCCCATCAGTCCTTTAGGAATACAGGAGATCGGGAAGAAAAATGTCAATCCGGGAGTCTGGGTTTCCAGGTATTTTCATACCCACCTGCCTCCTCGGTCCTGCCCGCATCAATCTCCAGGACTCCATTTCTGCCTAGCAACACCACAACCAATCAAGATGCAATTAAGCGGGGCCGCGCGGCTCAGCCTTAAC-GGGATTGGCTGCTCGCGGTGGGCGCATCCCCAGTTTTCATTGGCCGACGGCCACCTGGATGGAGATGAGGAT--CCCGGGGC-------CTGGTCTCTGCAGGGCGGACCTGTGGC-TGCGGCGCCGAGACCTGCG
>gene=chr12_54089997-54090376; species=equCab
GGTTCTGTCTCACTCAAGTAGAAGACAAAAGGAAGAGTCATTTCCCTGACCCCATTAATCCTTTAAGAATGAAAGAGCTCGGGAAGAAAAATGTCAATCCAGGAATTTAGGTTTCCAGATAGTTTCATATCCACCTGTCTCTTCAGTCTTGCCGGCATCAATTTCCAGGACCCCATTTCTGCCTAGCAACATCACAACCAATCAAGACGCAATTAGGCCTGGCAGCTCGGCGCATCCTTAACTGGGATTGGCTGCTCGCAGTGGGCGCATCCCAAGTTGTCATTGGCTGACGGCCACCTGTATGGAAATAAGAAT--CACGCGACCCTCAGCTCGGTCTCAGCGTTTTGGACCTGTGGCTTACTGCGCTGAAACCTGCA
>gene=chr12_54089997-54090376; species=gorGor
GGCTTTGTCCCACTCAAGAGAAGGAGAAAAGGGAGAGTCATTCCTCTGACCCCATCAATCCTTTGAGAATGAAGGAGCTCAGGAAGAAACATGTCAATCCAGGACTCTAGGTTTCCAGATATTTTTCTATTCATCTGTCTCTTCCCTCTTGTCCGCATCAATCTCCAGGACCCGATTTCTGCCTAGCAACATCACAACCAATCAAGATGCAATTAAACCTGTCAGTTCGGCTCATCCTTAACTGGGATTGGCTACTCGCAGTATGCTTATCCCAAGTTTTCATTGGCTGACGGCCACCTGTATGGAAATAAGAATTACCCGGGACTCTCAGGCCCTTCTCAGCAGTACGGACCTGTGGCTTAGTGCGCTGAAACCTGCA
>gene=chr12_54089997-54090376; species=panTro
GGCTCTGTCCCACTCAAGAGAAGGAGAAAAGGGAGAGTCATTCCTCTGACCCCATCAATCCTTTGAGAATGAAGGAGCTCAGGAAGAAACATGTCAATCCAGGACTCTAGGTTTCCAGATATTTTTCTATTCATCTGTCTCTTCCCTCTTGTCCGCATCAATCTCCAGGACCCGATTTCTGCCTAGCAACATCACAACCAATCAAGATGCAATTAAACCTGTCAGTTCGGCTCATCCTTAACTGGGATTGGCTACTCGCAGTATGCTTATCCCAAGTTTTCATTGGCTGACGGCCACCTGTATGGAAATAAGAATTACCCGGGACTCTCAGGCCCTTCTCAGCAGTACGGACCTGTGGCTTAGTGCGCTGAAACCTGCA
>gene=chr12_54089997-54090376; species=papHam
GGCTCTGTCCCACTCAAGAGAAGGAGAAAAGGGAGAGTCATTCCCCTGACCCCATCAATCCTTTGAGAATGAAGGAGCCCAGGAGGAAACATGTCAATCCAGGACTCTAGGTTTCCAGATATTTTCCTATTCACCTGTCTGTTCCTTCTTGTCCGCATCAATCTCCAGGACCCGATTTCCGCCTAGCAACATCACAACCAATCAAGATGCAATTAAACCTGTCAGTTCGGCTCATCCTTAACTGGGATTGGCTACTCGCTGTATGCGTATCCCAAGTTTTCATTGGCTGACGGCCACCTGTATGGAAATGAGAATTACCCCGGACTCTCAGGCCCTTCTCGGCAGTGCGGACCTGTGGCTTGGTTCGCTGAAACCTGCA
>gene=chr12_54089997-54090376; species=ponAbe
GGCTCTGTCCCACTCAAGAGAAGGAGAAAAGGGAGAGTCATTCCTCTGACTCCATCAATCCTTTGAGAATGAAGGAGCTCAGGAAGAAACATGTCAATCCAGGACTCTAGGTTTCCAGATATTTTCCTATTCACCTGTCTCTTCCCTCTTGTCCGCATCAATCTCCAGGACCCGATTTCTGCCTAGCAACATCACAACCAATCAAGATGCAATTAAACCTGTCAGTTCGGCTCATCCTTAACTGGGATTGGCTACTCCCAGTATGCTTATCCCAAGTTTTCATTGGCTGACGGCCACCTGTATGGAAATAAGAATTACCCGGGACTCTCAGGCCCTTCCCAGCAGTACGGACCTGTGACTTAGTGCGCTGAAACCTGCA
>gene=chr12_54089997-54090376; species=rheMac
GGCTCTGTCCCACTCAAGAGAAGGAGAAAAGGGAGAGTCATTCCCCTGACCCCATCAATCCTTTGAGAATGAAGGAGCCCAGGAGGAAACATGTCAATCCAGGACTCTAGGTTTCCAGATATTTTCCTATTCACCTGTCTGTTCCTTCTTGTCCGCATCAATCTCCAGGACCCGATTTCTGCCTAGCAACATCACAACCAATCAAGATGCAATTAAACCTGTCAGTTCGGCTCATCCTTAACTGGGATTGGCTACTTGCTGTATGCGTATCCCAAGTTTTCATTGGCTGACGGCCACCTGTATGGAAATGAGAATTACCCCGGACTCTCAGGCCCTTCTCAGCAGTGCGGACCTGTGGCTTGGTTCGCTGAAACCTGCA
>gene=chr12_67835608-67835906; species=hg19
GTAGCATTCCACAGGACACTGAGCATTCGCTCTTGGGAGCACATCGTTTGTATAAGGGCAAAGGAAAAGAAAGGGCAGCCAAGGCTGGGGCGGAAACGCAGCGCCCTCACCTTCGAGAAGGAAGCATGGGGAAGGCGCCCTCTTGTGGAACTCGGCTCACTGTCTAATCTGCCTGGTAACAGGCGCTCTTTATACCAACGGATATATTTTTCCCCATGGATTTGTGTTTGAAGGTATTCTTAGAAAATTTTGAGTACAACTCTCGGCTGCTTTTCATATCCACCAAGAACTGACAATC
>gene=chr12_67835608-67835906; species=bosTau
GCAGCATTCTTTAGGGCACTGAACGTTTGCTCTTAGGAGGAGCACGATTTTCGAGG-GCAAAG-----CCAACAGCAGCCTAGGGGCTGA--GAAACGCAGAGCCCTTGGct---tgaaggac---ttgaagga-------cttgaagA---CCGCTCAGTGTCTAATCTGCCTGGCAACAGGCGAGCTTTAAACCAATGGCTA--TTTTCTTCAGTTAATTTGTGTTGGAGGGTATTTTTGGAAGATTCTGAGCACAATTTCTGGCTCCTTTTAATAGCCACCAAAAATGGATCATT
>gene=chr12_67835608-67835906; species=calJac
GTAGCATTCCACAGGACACTGAGCATTCGCTCTTGGGAGCACA----TTGCACAAGGGCAAAG-----GAAAGGGCAGCCAAGGCTGGGGC-GAAACGCGGCGCCCTCAGCTTCGAGGAGGAAGCATGGGTAGAGCGCCCTCTTGTGGAACTCAGCTCAGTGTCTAATCTGCCTAGTAACAGGCGCTCTTTATACCCACGGATATATTTTTCCCCATGAATTTGTGTTTGAAGGTATTCTTAGAAAATTCTGAGTACAACTCTCGGCTGCTTTTCATATCCACCAAGAACTGACAATC
>gene=chr12_67835608-67835906; species=canFam
----------TCAGGACACAGAGCACTGGCTCTTAGGGG----CACCCTGCAGGGG------G-----CACAGAGCTGCC-ACCG--CGG--GGAATGCAGGCCACTGGGCT---CCGAGGCACAGTGGCGAGCGCGCCCTCTCGTGGAACTCTGCTCATCGTCTCATCTGCCTGGCAACAGGCG--CCCTAAACCAATAGCTA--CTTTCCTCCGTGAA-ATGTGTGGGAGGGTATTCTCAGCATATTCGGAGTACAGCTCCTGGCTGCTTTCAGTGTCCACCAAGAACTGATCATC
>gene=chr12_67835608-67835906; species=equCab
GCAACCTTCCTCAGGACACGGAGCACCCACTCTCATGAG-------------------------------CAGAGCAGCCCAGGCTCCAG--GACATG-AGGGTGCTTCGTT-GGAGGAGGACACGGGGCCCCTGAGCCCTCTCGTGGA--TCCGCTCTCGGTCTCGGCTGCCCCGTAACAGGCGTTCTTTAAACCAACGGCTG--TTTTCTTCCATCAATCTGTGTCAGAGGGGATTCTTAGAAGATTCTGTGTGCAATTC-------CTCTAAATATCCACCAAGAATCGATCATC
>gene=chr12_67835608-67835906; species=gorGor
GTAGCATTCCACAGGACACTGAGCATTCGCTCTTGGGAGCACATCGTTTGTACAAGGGCAAAGGAAAAGAAAGGGCAGCCAAGGCTGGGGCGGAAACGCAGCGCCCTCACCTTCGGGAAGGAAGCATGGGGAAGGCGCCCTCTTGTGGAACTCGGCTCACTGTCTAATCTGCCTGGTAACAGGCGCTCTTTATACCAACGGATATATTTTTCCCCATGGATTTGTGTTTGAAGGTATTCTTAGAAAATTTTGAGTACAACTCTCGGCTGCTTTTCATATCCACCAAGAACTGACAATC
>gene=chr12_67835608-67835906; species=panTro
GTAGCATTCCACAGGACACTGAGCATTCGCTCTTGGGAGCACATCGTTTGTACAAGGGCAAAGGAAAAGAAAGGGCAGCCAAGGCTGGGGCGGAAACGCAGCGCCCTCACCTTCGAGAAGGAAGCATGGGGAAGGCGCCCTCTTGTGGAACTCGGCTCACTGTCTAATCTGCCTGGTAACAGGCGCTCTTTATACCAACGGATATATTTTTCCCCATGGATTTGTGTTTGAAGGTATTCTTAGAAAATTTTGAGTACAACTCTCGGCTGCTTTTCATATCCACCAAGAACTGACAATC
>gene=chr12_67835608-67835906; species=papHam
GTAGCATTCCACAGGACACTGAGCATTCGCTCTTGGGAGCACATCCTTTGCACAAGGGCAAAG-----GAAAGGGCAGCCAAGGCCGGGGC-GAAACGCAGCGCCCTCAGCTTCGAGAAGGAAGCATAGGGAGAGCGCCCTCTTGTGGAACTTTACTCACTGTCTAATCTGCCTAGTAACAGGCGCTCTTTATACCAACGGATATATTTTTCCCCATGGATTTGTGTTTGAAGGTATTCTTAGAAAATTCTGAGTACAACTCTTGGTTGCTTTTCATAACCACGAAGAACTGACAATC
>gene=chr12_67835608-67835906; species=ponAbe
GTAGCATTCCACAGGACACTGAGCATTCGCTCTTGGGAGCACATCGTTTGCACAAGGGCAAAGGAAAAGAAAGGGCAGCCAAGGCTGGGGC-GAAACGCAGCGCCCTCACCTTCGAGAAGGAAGCGTGGGGAGAGCGCCCTTTTGTGGAAGTCGGCTCACTGTCTAATCTGCCTGGTAACAGGCACTCTTTATACCAACGGATATATTTTTCCCCATGGA-TTGTGTTTGAAGGTATTTTTAGAAAATTTTGAGTACAACTCTCGGCTGCTTTTCATATCCACCAAGAACTGACAATT
>gene=chr12_67835608-67835906; species=rheMac
GTAGCATTCCACAGGACACTGAGCATTCGCTCTTGGGAGCACATC-TTTGCACAAGGGCAAAG-----GAAAGGGCAGCCAAGCCCGGGGC-GAAACGCAGCGCCCTCAGCTTTGAGAAGGAAGCATAGGGAGAGCGCCCTCTTGTGGAACTTGACTCACTGTCTAATCTGCCTAGTAACAGGCGCTCTTTATACCAACGGATATATTTTTCCCCATGGATTTGTGTTTGAAGGTATTCTTAGAAAATTCTGAGTACAACTCTCGGTTGCTTTTCATAACCACGAAGAACTGACAATC
>gene=chr12_91775171-91775410; species=hg19
ATGCATTTAGCTGTTGGCTTTTACTACAGGGCCTTTCACTCTCCAGCCGACCCCCTCCAAGACCAAGTGTTTTTGCGTGTTGGGCTAAAAATAGCCAGCCAAGCCTAACAACTAGCTTCTGATTGGCTCAGAGCAAAGGCCACTCAGCCAATAAGAGCTTCTGGGAACAAAAGCAATTCTTTTGTGTGAGATACTCAACCCACGTCAAAACAGCTTCAGGCTGTAGAAATGATTTTGGT
>gene=chr12_91775171-91775410; species=bosTau
ATGTACTTAGCTGTTTGCTTTAACTAT-GCTACTTTCATTCTGCAGCCTACCCTCTCCAAGACCAAGTATTTTTGAGAGTGAGGCTAAAAATAGCCAGTCAAGCCTAACAACTAGCTTCTGATTGGCTAGGTGAAAAGGCCACCCAGCCAATGAGAGCTTCTGGGAACAAAAGCAATTCTTTTGTGTGAGATGCTCAACCCACGTCAAAACAGCTTCAGGCTGCAGAAATGATTTTGGT
>gene=chr12_91775171-91775410; species=calJac
ACGCATTTAGCTGTTGGCTTTTACTACAGGGACTTTCACTCTCCAGCCGACCCCCTCCCAGACCAAGTGTTTTTGCGTGTTAGGCTAAAAATAGCCGGCCAAGCCTAACAACTAGCTTCTGATTGGCTCAGAGCAAAGGCCACCCAGCCAATGAGAGCTTCTGGGAACAAAAGCAATTCTTTTGTGTGAGATGCTCAATCCACGTCAAAACAGCTTCAGGCTGTAGAAATGATTTTGGT
>gene=chr12_91775171-91775410; species=canFam
ACGCGTTTTGCTGTTTGCTTTTACTAC-GCCACTTTCCCTCTCCAGCTCACCCCCTCCACCACCAAGTATTTTTTCCAGTGAAGCTAAAAATAGCCAGCCAGGCCTAACAACTGGTTTCTGATTGGCTCGGCGCAAAGGCCACTCAGCCAATGAGCGCTTCTGGGAACAAAAGCCATTCTTTTGTGTGAGATGCTCAACCCACGTCAAAACAGCTTCAGGCTGTAGAAATGATTTTGGT
>gene=chr12_91775171-91775410; species=equCab
ATGTAGTTAGCCATTTGCTGTAACTAC-GCTGCTTTCATTCTCCAGCCTTCTCTCTCCAAGACCGAGAGTTTCTGCGAGTGAGGCTAAAAATAGCCAGCCAAGCCTAACGACTACCTTCTGATTGGCTCAGGGCAAAGGCCACTCAGCCAATGAGAGCTTCTGGGAACAAAAGCAATTCTTTTGTGTGAGACGCTGAACCCACGTCAAAACAGCTTCAGGCTGTAGAAATGATTTTGGT
>gene=chr12_91775171-91775410; species=gorGor
ATGCATTTAGCTGTTGGCTTTTACTACAGGGCCTTTCATTCTCCAGCCGACCCCCTCCAAGACCAAGTGTTTTTGCGTGTTGGGCTAAAAATAGCCAGCCAAGCCTAACAACTAGCTTCTGATTGGCTCAGAGCAAAGGCCACTCAGCCAATAAGAGCTTCTGGGAACAAAAGCAATTCTTTTGTGTGAGATACTCAACCCACGTCAAAACAGCTTCAGGCTGTAGAAATGATTTTGGT
>gene=chr12_91775171-91775410; species=panTro
ATGCATTTAGCTGTTGGCATTTACTACAGGGCCTTTCACTCTCCAGCCGACCCCCTCCAAGACCAAGTGTTTTTGCGTGTTGGGCTAAAAATAGCCAGCCAAGCCTAACAACTAGCTTCTGATTGGCTCAGAGCAAAGGCCACTCAGCCAATAAGAGCTTCTGGGAACAAAAGCAATTCTTTTGTGTGAGATACTCAACCCACGTCAAAACAGCTTCAGGCTGTAGAAATGATTTTGGT
>gene=chr12_91775171-91775410; species=papHam
ATGCATTTAGCTGTTGGCTTTTACTACAGGGCCTTTCATTCTCCAGCCGACCCCCTCCAAGACCAAGTGTTTTTACGTGTTAGGCTAAAAATAGCCAGCCAAGCCTAACAACTAGCTTCTGATTGGCTCAGAGCAAAGGCCACTCAGCCAATAAGAGCTTCTGGGAACAAAAGCAATTCTTTTGTGTGAGATGCTCAACCCACGTCAAAACAGCTTCAGGCTGTAGAAATGATTTTGGT
>gene=chr12_91775171-91775410; species=ponAbe
ATGCATTTAGCTGTTGGCTTTTACTACCGTGCCTTTCATTCTCCAGCCGACCCCCTCCAAGACCAAGTGTTTTTGGGTGTTGGGCTAAAAATAGCCAGCCAAGCCTAACAACTAGCTTCTGATTGGCTCAGAGCAAAGGCCACTCAGCCAATAAGAGCTTCTGGGAACAAAAGCAATTCTTTTGTGTGAGATACTCAACCCACGTCAAAACAGCTTCAGGCTGTAGAAATGATTTTGGT
>gene=chr12_91775171-91775410; species=rheMac
ATGCATTTAGCTGTTGGCTTTTACTACAGGGCCTTTCATTCTCCAGCCGACCCCCTCCAAGACCAAGTGTTTTTACGTGTTAGGCTAAAAATAGCCAGCCAAGCCTAACAACTAGCTTCTGATTGGCTCAGAGCAAAGGCCACTCAGCCAATAAGAGCTTCTGGAAACAAAAGCAATTCTTTTGTGTGAGATGCTCAACCCACGTCAAAACAGCTTCAGGCTGTAGAAATGATTTTGGT
>gene=chr12_117518644-117518880; species=hg19
GCATCAGGGCCCCAAAGCCCACGGAAGGACCTGCCTTTTCCTCAAGGGCTCCTGGGTTGGTAGCTTTTCCAGTTTCCTTGCTCCTCACCTCTGAGCCCTTCTCCAGGGCCCTGAGGTCACAGTTGCCATGCGGATGATGGGCAGAATGGGCTTTGGTTCCTGGCAGCTGGACCTCATTATTTCTGGTTTTAGATTTCAACCTGAGGGAAATGCACACCAGTCCATGGGGCTGGTGG
>gene=chr12_117518644-117518880; species=bosTau
ATGTTACACCC----------TGGAAGGCCCTGTCCTTCCCTCAAGGGTTCTCATGATGATCCCTCTCAAAGTTTCCCTGCTCCTCACTC-TGAGCCTCTCTCCACCCCCCTGAGGTCACAGTTGCCATGGGAACGAGAGGCAGAAC--ACCTCGGTGCCTGGCATCTGGACCTGGTTATTTGGGGTTTTAGATTTCAACCTGAGGGAAATGCACACCCTTCCATGGGAGTGGTGG
>gene=chr12_117518644-117518880; species=calJac
GCATCACAGCACCAAAGCCCACGGAAGGAGCTGTCTTTCTCTCGAGGGCTCCGGGGCTGGAAGCTTTTCCAGTTTCCTGGCTCCTCACCTCTAAGCTCTTCTCCAAGGCCCCGAGGTCACAGTTGCCATGGGGATGATGGGCAGAATGGGCTTTGGTTCCTGGCAGCTGGACCTCATTATTTCTGGTTTTAGATTTCAACCTAAGGGAAATTCACACCAGTTCATGGGGCTGGTGG
>gene=chr12_117518644-117518880; species=canFam
------------------------AGGGTC--------CCCTCGGGGATTCCCAGGATGAAAGCTCTTCTAGTTTCCCTGTTCCTTGCTC---AGCCTTTCTCTGGGTCCCTGAGGTCACAGTTGCCATGGAGACAAGAGACAGACC--ACTTGGGTACACGGCACGTTGACCTCGTTATCTTTGGTTTTAGATTTCAACCTGAGGGGATTTCATACCCTTCTG--GGGCCAGTGG
>gene=chr12_117518644-117518880; species=equCab
------CTCACCC-AGGACTGTGCAAGGCC--------CCGTCTGTGGCTCCCAGGATGGAAGCTTCTCCACTCTCCCTGCTGCCTACTC-TGAGCCCTTCCTCCGGCCCCCGAGGTCACAGTTGCCATGGGGACGAG-GGCAGACT--GCTTTGGTGTCCGACATCTCGACCTCGTTCTCTTTGGTTTTAGATTTCAACCTGAgagaaatgcacacccttcccctgggctggtgg
>gene=chr12_117518644-117518880; species=gorGor
--------------------------------------------------------------------------------------------------------------------------------------------------------------------------------------------------------------------------------------------
>gene=chr12_117518644-117518880; species=panTro
GCATCAGAGCCCCAAAGCCCACAGAAGGACCTGCCTTTTCCTCAAGGGCTCCTGGGTTGGTAGCTTTTCCAGTTTCCTTGCTCCTCACCTCTGAGCCCTTCTCCAGAGCCCTGAGGTCACAGTTGCCATGCGGATGATGGGCAGAATGGGCTTTGGTTCCTGGCAGCTGGACCTCATTATTTCTGGTTTTAGATTTCAACCTGAGGGAAATGCACACCAGTCCATGGGGCTGGTGG
>gene=chr12_117518644-117518880; species=papHam
GCATCAGGGCCCCAAAGCCCACAGAAGGACCTGTCTTTCCCTCAAGGGCTCCTGGGTTGGAAGCTTTTCCAGTTTTCTTGCTCCTCACCTCTGAGCCCTTCTCCAGGGCCCTGAGGTCACAGTTGCCATGGGGATGATGGGCCGAATTGGCCTTGGTTCCTGGCAGCTGGACCTCTTTATTTCTGGTTTTAGATTTCAACCTGAGGGAAATGCACACCAGTCCATGGGgctggtgg
>gene=chr12_117518644-117518880; species=ponAbe
GCATCAGGGCCCCAAAGCCCACGGAAAGACCTGCCTTTTCCTCAAGGGCTCCTGGGTTGGAAGCTTTTCCAGTTTCCTTGGTCCTCACCTCTGAGCCCTTCTCCAGGGCCCTGAGGTCACAGTTGCCATGGGGATGATGGGCAGAATGGGCTTTGGTTCCTGGCAGCTGGACCTCATTATTTCTGGTTTTAGATTTCAACCTGAGGGAAATGCACACCAGTCCATGGAGCTGGTGG
>gene=chr12_117518644-117518880; species=rheMac
---TGAGGGTCCCAAAGCCCATGGAAGGACCTGTCTTTCCCTCAAGGGCTCCTGGGTTGGAAGCTTTTCCAGTTTTCTTGCTCCTCACCTCTGAGCCCTTCTCCAGGGCCCTGAGGTCACAGTTGCCATGGGGATGATGGGCAGAATTGGCCTTGGTTCCTGGCAGCTGGACCTCATTATTTCTGGTTTTAGATTTCAACCTGAGGGAAATGCACACCAGTCCATGGGGCTGGTGG
>gene=chr12_120799595-120799776; species=hg19
CCGGCTCCCCCTGGCCTCCCCGGGCCGGTTTCACATGCCAACGCCGATTTAGGCCCGAACAAAAGACGCGGCCGCTGACGGCTTCTCCTGGGGCCCGGTTGCCATGGCAACGCCGGCCCCGGGGGCAGGCGGCCTCCAATCACAGCTGCTGGATCAGATTAGTGCGAGCTCTAATGCTCGG
>gene=chr12_120799595-120799776; species=bosTau
CTGGCTCCCCCTGGCCTCCCCGGGCCGGTTTCACATGCCAACGCCGATTTAGGCCCGAACAAAAGACGCGGCCGCTGACGGCTTCTCCTGGGGCCCGGTTGCCATGGCAACGCCGGCCCCGGGGGCAGGCGGCCTCCAATCACAGCTGCTGGATCAGATTAGTGCGAGCTCTAATGCTCGG
>gene=chr12_120799595-120799776; species=calJac
CCGGCTCCCCCTGGCCTCCCCGGGCCGGTTTCACATGCCAACGCCGATTTAGGCCCGAACAAAAGACGCGGCCGCTGACGGCTTCTCCTGGGGCCCAGTTGCCATGGCAACGCCGGCCCCGGGGGCAGGCGGCCTCCAATCACAGCTGCTGGATCAGATTAGTGCGAGCTCTAATGCTCGG
>gene=chr12_120799595-120799776; species=canFam
CCGGCTCCCCCTGGCCTCCCCGGGCCGGTTTCACATGCCAACGCCGATTTAGGCCCGAACAAAAGACGCGGCCGCTGACGGCTTCTCCTGGGGCCCGGTTGCCATGGCAACGCCGGCCCCGGGGGCAGGCGGCCTCCAATCACAGCTGCTGGATCAGATTAGTGCGAGCTCTAATGCTCGG
>gene=chr12_120799595-120799776; species=equCab
CCGGCTCCCCCTGGCCTCCCCGGGCCGGTTTCACATGCCAACGCCGATTTAGGCCCGAACAAAAGACGCGGCCGCTGACGGCTTCTCCTGGGGCCCGGTTGCCATGGCAACGCCGGCCCCGGGGGCAGGCGGCCTCCAATCACAGCTGCTGGATCAGATTAGTGCGAGCTCTAATGCTCGG
>gene=chr12_120799595-120799776; species=gorGor
CCGGCTCCCCCTGGCCTCCCCGGGCCGGTTTCACATGCCAACGCCGATTTAGGCCCGAACAAAAGACGCGGCCGCTGACGGCTTCTCCTGGGGCCCGGTTGCCATGGCAACGCCGGCCCCGGGGGCAGGCGGCCTCCAATCACAGCTGCTGGATCAGATTAGTGCGAGCTCTAATGCTCGG
>gene=chr12_120799595-120799776; species=panTro
CCGGCTCCCCCTGGCCTCCCCGGGCCGGTTTCACATGCCAACGCCGATTTAGGCCCGAACAAAAGACGCGGCCGCTGACGGCTTCTCCTGGGGCCCGGTTGCCATGGCAACGCCGGCCCCGGGGGCAGGCGGCCTCCAATCACAGCTGCTGGATCAGATTAGTGCGAGCTCTAATGCTCGG
>gene=chr12_120799595-120799776; species=papHam
CCGGCTCCCCCTGGCCTCCCCGGGCCGGTTTCACATGCCAACGCCGATTTAGGCCCGAACAAAAGACGCGGCCGCTGACGGCTTCTCCTGGGGCCCGGTTGCCATGGCAACGCCGGCCCCGGGGGCAGGCGGCCTCCAATCACAGCTGCTGGATCAGATTAGTGCGAGCTCTAATGCTCGG
>gene=chr12_120799595-120799776; species=ponAbe
CCGGCTCCCCCTGGCCTCCCCGGGCCGGTTTCACATGCCAACGCCGATTTAGGCCCGAACAAAAGACGCGGCCGCTGACGGCTTCTCCTGGGGCCCGGTTGCCATGGCAACGCCGGCCCCGGGGGCAGGCGGCCTCCAATCACAGCTGCTGGATCAGATTAGTGCGAGCTCTAATGCTCGG
>gene=chr12_120799595-120799776; species=rheMac
CCGGCTCCCCCTGGCCTCCCCGGGCCGGTTTCACATGCCAACGCCGATTTAGGCCCGAACAAAAGACGCGGCCGCTGACGGCTTCTCCTGGGGCCCGGTTGCCATGGCAACGCCGGCCCCGGGGGCAGGCGGCCTCCAATCACAGCTGCTGGATCAGATTAGTGCGAGCTCTAATGCTCGG
>gene=chr12_125401829-125401998; species=hg19
ACCCACAGATCCGTCCTTTGCAGGCGCCCCAGAAAAGATTGCTTCAGAGCTGGCACCAATGGAGAAGGGACAGAGGCCCAGCAACAGGGCGGGATTGGCAGGCGGAAGGGAGCGTGTGATGAGCTGAGCTCACAAAGGGCCGGGGTGCTGGGCTGCAGCTGGGGAGGGC
>gene=chr12_125401829-125401998; species=bosTau
ACCCACTTATCCGTCCTTTGCAAGCACCCCAGAAAGGATTGCTTCAGAGCTGGCACCAATGGAAGAGTGACAGAGGCCCAGCAACAAGGCAGAATTGGCAGGCAGGCACGAGCGTGTGATGAGCTGAGCTCACAAAGGGCCTGGGTGTTGGGCTGC------------A
>gene=chr12_125401829-125401998; species=calJac
ACCCACAGATCCGTCCTTTGCAGGCGCCCCAGAAAAGATTGCTTCAGAGCTGGCACCAATGGAGACGGGACAGAGGCCCAGCAACAGGGCGGGATTGGCAGGCGGGCGGGAGCATGTGATGGGCTGAGCTCACAAAGGGCCCGGGTGCTGGGCTGCTGCTGGGGCGGGT
>gene=chr12_125401829-125401998; species=canFam
ACCCACAGATCCGTCCTTTGCAAGCGGCCCAGAAGAGATTGCTTCAGAGCTGGCACCAATGGAAGAGTGACAGAGGCCCAGCAACACGGCAGGATTGGTGGGGAAGCATGAGCACGTGATGGGCTGAGCTCACAAAGGGCCTGGGTGTTGGGCTGC---TGGG--GGGT
>gene=chr12_125401829-125401998; species=equCab
GCCCACAGATCCGTCCTTTGCAGGCGCCCCAGAAGAAATTGCTTCAGAGCTGGCACCAATGGGAAAGTGACAGAGG-CCAGCAACAGGGCGGGATTGGCGGGCAGAT-CGGGCACGTGATGGGCTGAGCTCACAAAGGGCCTGGGTGTTGGGCTGT---TGCG--GGGA
>gene=chr12_125401829-125401998; species=gorGor
-------------------------------------------------------------------------------------------------------------------------------------------------------------------------
>gene=chr12_125401829-125401998; species=panTro
ACCCACAGATCCGTCCTTTGCAGGCGCCCCAGAAAAGATTGCTTCAGAGCTGGCACCAATGGAGAAGGGACAGAGGCCCAGCAACAGGGCGGGATTGGCAGGCGGAAGGGAGCGTGTGAGGACCTGAGCTCACAAAGGGCCGGGGTGCTGGGCTGCAGCTGGGGAGGGC
>gene=chr12_125401829-125401998; species=papHam
ACCCACAGATCCGTCCTTTGCAGGCGCCCCAGAAAAGATTGCTTCAGAGCTGGCACCAATGGAGAAGGGACAGAGGCCCAGCAACAGGGCGGGATTGGCAGGCGGAAGGGAGCATGTGATGGGCTGAGCTCACAAAGGG------------------------------
>gene=chr12_125401829-125401998; species=ponAbe
ACCCACAGATCCGTCCTTTGCAGGCGCCCCAGAAAAGACTGCTTCAGAGCTGGCACCAATGGAGAAGGGACAGAGGCCCAGCAACAGGGCGGGATTGGCAGGCGGAAGGAAGCATGTGATGAGCTGAGTTCACAAAGGGCCAGGGTGCTGGGCTGCAGCTGGGGAGGGC
>gene=chr12_125401829-125401998; species=rheMac
ACCCACAGATCCGTCCTTTGCAGGCGCCCCAGAAAAGATTGCTTCAGAGCTGGCACCAATAGAGAAGGGACAGAGGCCCAGCAACAGGGCGGGATTGGCAGGCGGAAGGGAGCATGTGATGGGCTGAGCTCACAAAGGGCCCGGCTGCTGGGCTGCAGCTGGGCGGTGC
>gene=chr12_125769612-125769752; species=hg19
gggaaaaagaaaacctccttcctccccatagtaacaagtctcaggattggatctcattggaccaacttgtgtcatgtgacaatctctgacccaatcgttttggctgagggcaggagtacaataaactgattggtcaggcc
>gene=chr12_125769612-125769752; species=bosTau
-gga-aaaagaaacc---ttcctcccaatagttacaagtctccggattgaatcttattggatcagtttg-gtcatgtgacaatccctgaaccaatcactttcgctggaggcaggagtgctttaagctggttggccagcct
>gene=chr12_125769612-125769752; species=calJac
gggaaaaagaaaacctccttcctcctgatagtaaca--tctcaggattggatctcattggaccaacttgtgtcatgtgacaatccctgacccaatcattttggctgaaggcaggtgtgcaataagctgattagtcaggcc
>gene=chr12_125769612-125769752; species=canFam
-gga-aaatgaaacctccttccttccaacaggaacaagtctcaggatcaaatctcattggaccagtttgtatcctgtgacaatttctgatccaatcctattggccgaggtt---gatggaacgtgctgattggctaggcc
>gene=chr12_125769612-125769752; species=equCab
-GGAAaaaaaaaacttcgttcctcccaacagtaac-agtctcaggattgaatttcattgggccaatttgtatcatgtgacaatccctgacccaatcgttttggctgggggcaggggtggaataagctgattggccaggcc
>gene=chr12_125769612-125769752; species=gorGor
gggaaaaagaaaacctccttcctccccatagtaacaagtctcaggattggatctcattggaccaacttgtgtcatgtgacaatctctgacccaatcgttttggctgagggcaggagtacaataaactgattggtcaggcc
>gene=chr12_125769612-125769752; species=panTro
gggaaaaagaaaacctccttcctccccatagtaacaagtctcaggattggatctcattggaccaacttgtgtcatgtgacaatctctgacccaatcgttttggctgagggcaggagtacaataaactgattggtcaggcc
>gene=chr12_125769612-125769752; species=papHam
gggaaaaagaaaacctccttcctcctcatagtaacaagtctctggattggatctcattggaccaacttgtgtcatgtgacaatctctgacccaatcgttttggctgagggcaggggtacagtaaattgattggtcaggcc
>gene=chr12_125769612-125769752; species=ponAbe
gagaaaaagaaaacctccttcctccccatagtaacaagtctcaggattggatctcattggaccaacctgtgtcatgtgacaatctctgacccaatcgttatggctgagggcaggagtacaataaactgattggtcaggcc
>gene=chr12_125769612-125769752; species=rheMac
gggaaaaagaaaacctccttcctcctcatagtaacaagtctctggattggatctcattggaccaacttgtgtcatgtgacaatctctgacccaatcgttttggctgagggcaggggtacagtaaactgattggtcaggcc
>gene=chr22_24825397-24825506; species=hg19
TTAATATTTAATTTCCCCTCCTGGTTAGCAACAGATGACTCAAGGAGTAATTAGATGCACAGAGCCAACAGAGAGGGATAGGAAATTGCCAGATCCTGGCCCCGCCCCC
>gene=chr22_24825397-24825506; species=bosTau
TTAATACTTAATTGCCCCTCTTGGCTAGCGACAGATGACTCAAGGATTAACGAGG--------GCCAACAGAAAGGGATAGGAAATTGccagatcc-ggtccagcccca
>gene=chr22_24825397-24825506; species=calJac
TTAATATTTAATTTCCCCTCCTGGTTAGCAAGAGATGACTCAAGGATTAATTAGATGCACAGGGCCAACAGAGAGGGATAGGAAATTGCCAGATCCTGG------CCCC
>gene=chr22_24825397-24825506; species=canFam
TTAACATTTAATTTCCTTTCCTGGCTAGCAACAGATGACTCAAGAATTAATTAGAT----AGGGCCAACAGAGAGGGATAGGAAATTGCCAGATCCTGGCTCGGCCCCC
>gene=chr22_24825397-24825506; species=equCab
TTAATATTTAATTTCCCTCCCTGGCTAGCAACAGATGACTAAAGGATTAATTAGATAGACAGAGCCGACGGAGAGGGATAGGAAATTGCCAGATCCCAGCCCGGCCCCC
>gene=chr22_24825397-24825506; species=gorGor
TTAATATTTAATTTCCCCTCCTGGTTAGCAACAGATGACTCAAGGATTAATTAGATGCACAGAGCCAACAGAGAGGGATAGGAAATTGCCAGATCCTGGCCCCGCCCCC
>gene=chr22_24825397-24825506; species=panTro
TTAATATTTAATTTCCCCTCCTGGTTAGCAACAGATGACTCAAGGATTAATTAGATGCACAGAGCCAACAGAGAGGGATAGGAAATTGCCAGATCCTGGCCCCGCCCCC
>gene=chr22_24825397-24825506; species=papHam
TTAGTATTTAATTTCCCCTCCTGGTTAGCAACAGATGACTGAAGGATTAATTAGATGCACAGAGCCAACAGAGAGGGATAGGAAATTGCCAGATCCTGGCCCCATCCCC
>gene=chr22_24825397-24825506; species=ponAbe
TTAATATTCAATTTCCCCTCCTGGTTAGCAACAGATGACTCAAGGATTAATTAGATGCACAGAGCCAACAGAGAGGGATAGGAAATTGCCAGATCCTGGCCCCGCCCCC
>gene=chr22_24825397-24825506; species=rheMac
TTAGTATTTAATTTCCCCTCCTGGTTAGCAACAGATGACTGAAGGATTAATTAGATGCACAGAGCCAACAGAGAGGGATAGGAAATTGCCAGATCCTGGCCCCATCCCC
>gene=chr22_25534190-25534391; species=hg19
ggaataggttgcctgtgggaacagccggctgcatggctgatggaaggagatcatggccaaccagtcattggctcttaaagtttctgcctggaaatgagtgacagcactttttgcttgcatttcattggctagggcaagtcacatgactgcacctgagaccaagagggGTATATAATCCTTCGGTAGGGAGTGACATTGGAT
>gene=chr22_25534190-25534391; species=bosTau
ggagcagcttgccag-ggacatgaccaaccacagggctgatggagaaaga-----ggcatccat-cactggctcttaaaagttcagcctggaaatagatgacatcac-ttctgctcgcacgtcattggctagggcaaaccacatgatcacacctctgctcaagaagggagtataattttcctatagggggaggcagTAAAT
>gene=chr22_25534190-25534391; species=calJac
ggaatagcttgcctgggggaacagccggctgcatggctgatggaaagagatcatggccaaccagtcattgggtcttaaagtttctgcctggaaatgaatgacatcactttttgcttgcatttcactggctagggcaagttacatgcctgcacctgagtccaagagggGTATCCAGTCCTTGTGTAGGGAGTGATACTGGAT
>gene=chr22_25534190-25534391; species=canFam
ggagcagcttgccta-ggacatggccctccatgcggcagagggaaagag--catggccagccatacacggcttcttaaagtttctgcctggaaataagggatgtcac-ctctgctcacatctc--tggctagggcaagtcacacgaccatac-------------------------tttctgcagggagaggcag-gaaT
>gene=chr22_25534190-25534391; species=equCab
ggagcagcttgcctg-ggacacggccaaccacgtgcctgagggaaagagaacgtggccagcgatacagtgacttgtaaagtttctgcccggaaacagatgacgtcac-ttctactcacatttcacaagctcgggccagtcacatgcccacacctgcgtcccagagaggTGTGTC---GTCCCACAGGGAGGGGCGGTAAAT
>gene=chr22_25534190-25534391; species=gorGor
ggaataggttgcctgtgggaacagccagctgcatggcagatggaaagagatcatggccaatcagtcatgggctcttaaagtttctgcctggaaatgagtgacagcactttttgcttgcatttcattggctagggcaagtcacatgactgcacctgagaccaagagggGTATATAATCCTTCGGTAGGGAGTGACATTGGAT
>gene=chr22_25534190-25534391; species=panTro
ggaataggttgcctgtgggaacagccggctgcatggctgatggaaggagatcatggccaaccagtcattggctcttaaagtttctgcctggaaatgagtgacagcactttttgcttgcatttcattggctagggcaagtcacatgactgcacctgagaccaagaggggtatataatcctTCGGTAGGGAGTGACATTGGAT
>gene=chr22_25534190-25534391; species=papHam
ggaataggttgcctgggggaacagccagctgcatggctgatggaaagagatcatggctaatca-----tggcttttaaagtttctgcctggaaatgagtgacatcactttttgcttgcatttcattggctagggcaagtcacatgaccgtacctgaatccgagaggggtatataatccttCTGTAGGGAGTGACTTTGGAT
>gene=chr22_25534190-25534391; species=ponAbe
ggaataggttgcctgtgggaaaagccggctgcatggctaatggaaagagatcatggccaaccagtcattggctcttaaagtttctgcctggaaatgagtgacatcactttttgcttgcatttcattggctagggcaagtcacatgactgcacctgagaccaagagggGTATATAATCCTTCGGTAGGGAGTGACATTGGAT
>gene=chr22_25534190-25534391; species=rheMac
ggaataggttgcctgggggaacagccagctgcatggctgatggaaagagatcatggctaatca-----tggctcttaaagtttctgcctggaaatgagtgacatcactttttgcttgcatttcattggctagggcaagtcacatgaccgtacctgaatccgagaggggtatataatcctTCTGTAGGGAGTGACTTTGGAT
>gene=chr22_38054235-38054617; species=hg19
ACCATGTGCCTCGTACCCCATCGTACACACACGTTTCTTGGGACTTCGCTCTGAACTGGAGCGTCCACGATTCAGGGGGCAATGAGATTCGACCCAAAGGCAGTTCATTTAACATCTGTTTTTCTCCCAGCAACCAGCTCGCCTAAGCTTCTGATTGGCTGGAGGGCACGGGGCCTTTCGCTTCGCGTTTTGTTTGTAGATTCTTATTGGTTAAGAAGAGCGTCAGTCTCCCACCGCGTAAGAGTGTAGTCGGCGTTGAAACTCGGCGGCGACTGGTCCAGCAGAACCAGGGACGGGGAGAAGGATCAAGCTAGCTCTTCATTGGTCCCTTCCCCTCGGTGTTGGCCACGAATCCGCCCCTCTCTCCAAGTTCCGTTAGCTC
>gene=chr22_38054235-38054617; species=bosTau
ACCCTGTGCCTCTCTCCCCAGCACAACCACACTCTTCCCAGGACTCCGCTCGAAACTGGAGTGTCTAGGGTTAGGAAGGCAGTGAGATTTGACCCAAAGATAACATCTCTAATATTTGTTTTCCTCCTAGCAACCATCTGTCTTAAGTTTGTGATTGGCTGGGGAACGAGGAAC-----GGGCCTTGTTTCATTCGTAACTCCTTATTGGTCAAAAAG---GTCAGTCCCTC-CCCGGCAGGCCG----------CTGAAGCTCTGCGGCTACTGGTCCAGAGGAGCTGGAGGCGGGACAAAGGACCAGGCTAGGTCTTCATTGGTCCCCTTCCCTTGGTGGAGCTCGAGATTCTACCCTTTTCGCCAGGCTCCTGTAGCTC
>gene=chr22_38054235-38054617; species=calJac
ACCATGTGCCTCCTACCTCATCATACCTACACGTTTCTTGGGACTTCGCTCAGAACTGGAGCGTCCACGATTCAGAGGGCAATGAAAATTGACCCAAAGGCAGTTCATTTGGCATCTGTTTTTCTCCTAGCAACCAGCTCTCCTAAGCTTCTGATTGGCTGGAGGGCCCGGGGCCTTTCGCCTCGCGTTTTATTTCTAGATTCTTATTGGTTAAGAAGAGCGTCAGTCTCCCACCCCATAAGAGAGTAATCGACGTTGAAACTCAGCGGCGACTGGCTCAGCAAAGCCAGGGATGGGGAGAAAGATCAAACTAGCATTTCATTGGTCCCTTGCCCTCGGTGGTGGCCAAGATTGCGCCCCTTTCTCCAAGTTCCGTTCGCTC
>gene=chr22_38054235-38054617; species=canFam
ACCATGTGCGTCTCCGCT-ATCAAACCGACACGCTTCTCAGGACTCTGCTCGGAACTGGAGCGTCCCCGGTTCAGAGGGCAACGAGGTTTGACCCAAAGGCGGCAAGTCGAGCATCTGTTTTCCTCCTAGCAACCAGCCCTCCTCAGCTCCTGATTGGCTGCGGAACGCAAGGCTGTTCGCTCCAGATTTTCTCCGTAACTCTTTACTGGCCGAGAAGAACGTCAGGCCGTCC---TCTCATTGGCTAGTCAGGGCTAGAACTCATTGGCTAGTAGCTCCGCAGGGCTAGGGCAGCGGTGCAGGGCCAGGCTAGATCTTCATTGGTCCCCTCCCCTCGGCGGCCGCCGCGATTC-ACCCTTTTCTCCCGGCTCGGTTAGCTC
>gene=chr22_38054235-38054617; species=equCab
CCCACGCACCTCCCCCC--ATCACACCCACACGCTTCTCAGGACTTCGCTCATAGCTGTTGCGTCTACGTGTCAAAGTTCAGGAAGATTTTCTCCACAGACGACCTCTCTAAGACCTGTTTCCCTCCTACCACCAAATTCTACTAATTGTCTTGTTGAGTGAGGAGC-----------------------------------------------------------------------------------------------------------------------------------------------------------------------------------------------------------------------
>gene=chr22_38054235-38054617; species=gorGor
ACCATGTGCCTCGTACCCCATCGTACCCACACGTTTCTTGGGACTTCGCTCTGAACTGGAGCGTCCACGATTCAGGGGGCAATGAGATTTGACCCAAAGGCAGTTCATTTAACATCTGTTTTTCTCCCAGCAACCAGCTCGCCTAAGCTTCTGATTGGCTGGAGGGGGCGGGGCCTTTCGCTTCGCGTTTTGTTTGTAGATTCTTATTGGTTAAGAAGAGCGTCAGTCTCCCACCCCGTAAGAGTGTAGTCGGCGTTGAAACTCGGCGGCGACTGGTCCAGCAGAACCAGGGACGGGGAGAGGGATCAAGCTAGCTCTTCATTGGTCCCTTCCCCTCGGTGTTGGCCACGAATCCGCCCCTCTCTCCAAGTTCCGTTAGCTC
>gene=chr22_38054235-38054617; species=panTro
ACCATGTGCCTCGTACCCCATCGTACCCACACGTTTCTTGGGACTTCGCTCTGAACTGGAGCGTCCACGATTCAGGGGGCAATGAGATTTGACCCAAAGGCAGTTCATTTAACATCTGTTTTTCTCCCAGCAACCAGCTCGCCTAAGCTTCTGATTGGCTGGAGGGAGCGGGGCCTTTCGCTTCGCGTTTTGTTTGTAGATTCTTATTGGTTAAGAAGAGCGTCAGTCTCCCACCCCGTAAGAGTGTAGTTGGCGTTGAAACTCGGCGGCGACTGGTCCAGCAGAACCAGGGACGGGGAGAAGGATCAAGCTAGCTCTTCATTGGTCCCTTCCCCTCGGTGTTGGCCACGAATCCGCCCCTCTCTCCAAGTTCCGTTAGCTC
>gene=chr22_38054235-38054617; species=papHam
ACCATGTGCCCCTTACCCCATCATACCCACACGTTTCTTGGGACTTCGCTCAGAACTGTAGCGTCCACGATTCAGAGGGC-ATGAGATTTGACCCAAAGGCAGTTCATTTAGCATCTGCTTTTCTCCTAGCAACCAGCTCGCCTAAGCTTCTGATTGGCTGGA-GGCGCGGAGCC-TTCGCTTCGCGTTTTGTTTGTAGATTCTTATTGATTAAGAAGAGCGTCAGTCTCCCATCCCGTAAGAGTGTAGTCCGCGTTGAAACTCGGTGGCGACTGGCCCAGCAGAACCAGGGACGGGGAGAGGGATCAGGCTAGCTCTTCATTGGTTCCTTCCCCTCGTTGTTGGCCACGATTCCGCCCCTTTCTCCAAGTTCCGTTCGCTC
>gene=chr22_38054235-38054617; species=ponAbe
ACCATGTGCCTCGTACCCCATCATACCCACACGTTTCTTGGGACTTCGCTCTGAACTGGAAGGTCCACGATTCAGAGGGCAATGAGATTTGACCCAAAGACAGTTCATTTAGCATCTGTTTTTCTCCTAGCAACCAGCTCGCCTAAGCTTCTGATTGGCTGGAGGGCGCGGGGCCTTTCGCTCCGCGTTTTGTTTGTAGATTCCTATTGGTTAAGAAGAGCGTCAGTCTCCCACCCCGTAAGCCTGTAGTCCGCATTGAAACTCGGCGGCGACTGGTCCAGCAGAACCGGGGACGGGAAGAAGGATCAAGCTAGCTCTTCATTGGTCCCTTCCCCTCGGTGTTGGCCACGAATCCGCCCCTTTCTCCAAGTTCCGTTAGCTC
>gene=chr22_38054235-38054617; species=rheMac
--------------------------------------------------------------------------------------------------------------------------------------------------------------------------------------------------------------------------AGCGTCAGTCTCCCATCCCGTAAGAGTGTAGTCCGCGTTGAAACTCGGCGGCGACTGGCCCAGCAGAACCAGGGACGGGGAGAGGGATCAGGCTAGCTCTTCATTGGTCCCTTCCCCTCGTTGTTGGCCACGATTCCGCCCCTTTCTCCAAGTTCCGTTCGCTC
>gene=chr22_41844441-41844763; species=hg19
CACACGCCCCCTCCCGCACATGCCCGCTGCAccctccctttccccctccccttcccttctctcttttcccctagctcttcccACCAGGCAGAGAGGCTCAGCCGACCCACACGCTCCCAGAGCACTGAAAGCTAAAAATATAGCCGGTGTGTTAGCAACAGCCTTCCCATTGGTCGGGGGAAAGGGAGAAGCGGTGTCTGATTGGGTTTAGGATCCAGCCGCTAAGACTGGGCCCTTGGGAGTGTGCGTTTGCGCCAGCGGGCACGGCAAGGGATGCTGGTATTTGTAGTCATTGATTAAGGCAGCCATGTAAATAGGtggg
>gene=chr22_41844441-41844763; species=bosTau
TACACACCCCC-TCCGCCTAGC-CTACTccccccctccccttcccctcccttcctctcctctcttctcccctcGCGAGTTCCAACCGGCAGCCAGACTTGGCCGACTCA--GGGTTCCGGAGCCCTGGAAGCTAAAAATATACCCGGTACGTTAGCAACAGCCTTTCCATTGGT-GGGGAACAGGGAGCGGCAGCCCCTGATTGGGTATTCGATCCAACCTCTAGGACCCAGCCCTTTGGAGT--GCGGTTGCGTATT-GGGCATTGCAAGGGATGCTGGTATTTGTAGTCATTTATTGAGGCCGCTGTGAAAATAAGtggg
>gene=chr22_41844441-41844763; species=calJac
CACACGCCCCCTCCCGCACAGCCCCGCTGCAcccttcccttccctctcccctcccattccctcttctcccctAGCTCTTTCCACCAGGCAG-GAGGCTTAGCCGACCCACAAGCTCCCAGATCACCGAAAGCTAAAAATATAGCCGGCGTGTTAGCAACAGCCTTCCCATTGGTCGGGGGACAGAGAGAGGCGGTGTCTGATTGGGTTTAGGATCCAG-CGTTAGAACTGGGTCCTTGGGAGTGTGCGTTTGCACCAGCGGGCATGGCAAGGGATGCTGGTATTTGTAGTCATTGATTAAGGCAGCCATAGAAATAGGtgga
>gene=chr22_41844441-41844763; species=canFam
TATGCGccccccccccgcttgccccactccactcctcccattcccctccccatctcttcctcGTTGTCCCTTAGCGTCTTCCACGCGGCAGTGAGAGCCGGCCGAGCCACCGGGTCCCAGAGCACTGGAAGCTAAAAATATACCCGGAGCGCTAGCAACAGCCTTCCCGTTGGTCGGGGAGCGGGGACAGGCGGCTTCTGATTGGGTTTCC-ATCCAACCGCTAGGATCGGGCTCTTGGGAGTGTGCGTTTGCGCAAT-GGGCTTTGCAAGGGATGCTGGTATTTGAAGTCATTTATTCaggcagcc----------atggg
>gene=chr22_41844441-41844763; species=equCab
TACAcgccccc-tccgccgagccccgctccacacctcccctt-tcctctccctctc---------ctccctgcgcctgttccgcccGGCACTGAGCCGGAGCCGACCGGCTGGGTTCCAGAGGCCTGACAGCTAAAAATATCACCGGCATGTTAGCAACAGCCTTCCCATTGGTCGGGGAGCAGGGAGAGGCGGCATGTGATTGGCTTTTCGATCTAACCGCTAGGACCGGGCTATAGGGAGTGTGCGTTTGCGCAGT-GGGCATTGCAAGGGGTGCTGGTATTTGTAGTCACTTATTAAGAGACTCTTGGAAATAGGCGGA
>gene=chr22_41844441-41844763; species=gorGor
CACACGCCCCCTCCCGCACAGGCCCGCTGCAccctccctttccccctccccttcccttctctcttttcccctagctcttcccACCAGGCAGAGAGGCTCAGCCGACCCACACGCTGCCAGAGCACTGAAAGCTAAAAATATAGCCGGTGTGTTAGCAACAGCCTTCCCATTGGTCGGGGGAAAGAGAGAAGCGGTGTCTGATTGGGTTTAGGATCCAGCCGCTAAGACTGGGCCCTTGGGAGTGTGCGTTTGCGCCAGCGGGCACGGCAAGGGATGCTGGTATTTGTAGTCATTGATTAAGGCAGCCATGGAAATAGGtggg
>gene=chr22_41844441-41844763; species=panTro
CACACGCCCCCTCCCGCACATGCCCGCTGCAccctccctttccccctccccttcccttctctcttttcccctAGCTCTTTCCACCAGGCAGAGAGGCTCAGCCGACCCACACGCTCCCAGAGCACTGAAAGCTAAAAATATAGCTGGTGTGTTAGCAACAGCCTTCCCATTGGTCGGGGGAAAGGGAGAAGCGGTGTCTGATTGGGTTTAGGATCCAGCCGCTAAGACTGGGCCCTTGGGAGTGTACGTTTGCGCCAGCGGGCACGGCAAGGGATGCTGGTATTTGTAGTCATTGATTAAGGCAGCCATGGAAATAGGtggg
>gene=chr22_41844441-41844763; species=papHam
CACACGCCCCCTCCCGCACAGCCCCGCTGCACCCTCCCTTTCCTCCTACCCTCCCCTTCTCTCTTTTCCCCTAGATCTT-CCACCAGGCAGAGAGGCTCAGCCGACCCACTCGCTCCCAGAGCACTGAAAGCTAAAAATATAGCAGGCGTGTTAGCAACAGTCTTCCCATTGGTCGGGGGAAAGGAAGAAGCGGTATCTGATTGGGTTTAGGATTCAGCCGCTAAGACTGGGCCCTTGAGAGTGTGCGTTTGCGCCAGCGGGCAAGGCAAGGGATGCTGGTATTTGTAGTC----ATTAAggcagccatgaaactaggtggg
>gene=chr22_41844441-41844763; species=ponAbe
CACACGCCCCCTCCCGCACAGCCCCGCTGCAccctccctttccccctcccctccccttctttcttttcccctAGCTCTTCCCACCGGGCAGAGAGGCTCAGCCGACCCACAAGCTCGCAGAGCACTGAAAGCTAAAAATATAGCCGGCGTGTTAGCAACAGCCTTCCCATTGGTCGGGGGAAAGGGAGAAGCGGTGTCTGATTGGGTTTAGGATCCAGCCGCTAAGACTGGGCCCTTGGGAGTGTGCGTTTGCGCCAGCGGGCACGGCAAGGGATGCTGGTATTGGTAGTCATTGATTAAGGCAGCCATGGAAATAGGtggg
>gene=chr22_41844441-41844763; species=rheMac
CACACGCCCCCTCCCGCACAGCCCCGCTGCACCCTCCCTTTCCTTCTACCCTCCCCTTCTCTCTTTTCCCCTAGATCTT-CCACCAGGCAGAGAGGCTCAGCCGACCCACTCGCTCCCAGAGCACTGAAAGCTAAAAATATAGCAGGCGTGTTAGCAACAGCCTTCCCATTGGTCGGGGGAAACGGAGAAGCGGTATCTGATTGGGTTTAGGATCCAGCCGCTAAGACTGGGCCCTTGAGAGTGTGCGTTTGCGCCAGCGGGCAAGGCAAGGGATGCTGGTATTTGTAGTC----ATTAAggcagccatgaaactaggtggg
>gene=chr22_44576575-44576940; species=hg19
ttcatcaccaatgactccataaatattagCAACAATACCAGTACTAAGTTTTGTCATTTTTTATTAACTTCTTGTAAACGACCCTACTTTCCTGCTCTCACACACTCCTTACACCTGCATCCCACCTGATTTAGCCACTTTCTGCCTAACCTGTCAGAAAGGGTAGATAGCTTCCCAGTCACCTGTTGCTAGGGAAACTCACCATTTCAGCCCGGATGGTGAAGATTCCAGCTTGAGAGACCAGCTCGGGTCTGAAGTGTTTCTCTATCTACTGTGCTGAGATCTCTCCTTCTCGAACCCTGctatgcctttgcatacgctgttttctccacctgccacgttctcaccccttcttcttccactgc
>gene=chr22_44576575-44576940; species=bosTau
TTCATCATCAGTCACTCAGCAAATACT------AGCATCAGTGATACCTTTTGCCATTTTC--ATGACCTTTCATGAGCAGCCCCACTTACCTGCTCG---------------CCTGCTTCCCACGTGCTCTGCCCCCTTTCTGCAGCATCTGTCAGAAAGGCTGGTCAGTCT-CCTGTCACCTGTTGCTATGGAAACTCTCAATTTCAGCCTGGCTCGTAAAGATTCAAGCTCAAGAGACCAGCTTGAGTCCG------------CCCCGCTGTCCTGGGACCTCGCCttcttgtgttcctctagtcctttgcacaggctgttccctccacctggaacattcttaccca-tctttttcaactgc
>gene=chr22_44576575-44576940; species=calJac
ttcatcaccaatgactccgtaaatatGAGCAACAATACCAGTACGACATTTTGTCATTTTTTAGTAACTTTTTACAAAC-ACCCTACTTTCCTGCTCTCACGCACCCCTGCCTCCTGCTTCCCACCTGATCTGGCCACTTTCTGTCTAACCAGTCAGAAGGGGTGCATAGCTTCCCCATTACCTGTTGCTATGGAAACTCACCATTTCAGCCCAGATGATGAAGATTCCAGCTCAAGAGACCAGCTGGGGTCTGAAGTGTTTCTCTATCTACTGTGCTGAAATCTCTC---CTCAAACTCTGccatgcctttgcatacactgtcccctccacctgccatgttctcaccccttcttcttccactgc
>gene=chr22_44576575-44576940; species=canFam
TTCATCATCGGTTACTCAGTTCTCGGCGGTGGTAACATCACTCACACTTTTTGTCATTTTT--GTAACTTCCTGGGAACG-----CGTTTCATGCTCCCAGGTACCCT-CGGTCCTGCTTCCTACCC-CTCTACCCCGTTCCTGCCTGTTCTGTCAGAAAGAGTGCTCGGCTTGCCCGTCA-CTGCTGCCGTGAACACTCACAATGTCATCCTGGCTCCTCAGGATTCAAGTTCAGGACAA-AGCTCCAGTCTGAGTTGATCTCTCTCCTGCCATCCTGAGGCCTCACCTtcttaacctccttaacacctgtgcatgcactggtccctccacctggaacattctcatgca----tctttacctgc
>gene=chr22_44576575-44576940; species=equCab
TTCCTCGTCAGTCACTCTGTTCACATCAGCAATAATATCAGAGGGACTCTTCACCATTTTC--ACAGCTTCCCGTGAACAACCCCACTCTCCTGCTCGCTCACACCCCGTGTTCCCACTTCCCACCTGCTCTGCCCCTTTCCGGCCTGGTCCGTCACAAAGAGTGGTTATCTTCCCTGTCACCTGTTGCTATGAAAAATCACAGTTTCAGCCTGGCTCGTGACGATGCAAGCTCGAGAGGGCAGCCTGGGTCGGAGATGTTCTccatcctgctgtcctgggatct---ctccttgaactcctctaggcctttgcacaggctgttccctctacctggaacatactcaccca-tcgtctttaactcc
>gene=chr22_44576575-44576940; species=gorGor
ttcatcaccaatgactccataaatattagCAACAATACCAGTACTAAGTTTTGTCATTTTTTATTAACTTCTTGTAAACAACCCTACTTTCCTGCTCTCACACACTCCTTACACCTGCATCCCACCTGATTTAGCCACTTTCTGCCTAACCTGTCAGAAAGGGTAGATAGCTTCCCAGTCACCTGTTGCTAGGGAAACTCACCATTTCAGGCCGGATGGTGAAGATTCCAGCTTGAGAGACCAGCTCGGGTCTGAAGTGTTTCTCTATCTACTGTGCTGAGATCTCTCCTTCTCGAACCCTGctatgcctttgcatacgctgttttctccacctgccacgttctcaccccttcttcttcgactgc
>gene=chr22_44576575-44576940; species=panTro
ttcatcaccaatgactccataaatattagCAACAATACCAGTACTAAGTTTTGTCATTTTTTATTAACTTCTTGTAAACAACCCTACTTTCCTGCTCTCACACACTCCTTACACCTGCATCCCATCTGATTTAGCCACTTTCTGCCTAACCTGTCAGAAAGGGTAGCTAGCTTCCCAGTCACCTGTTGCTAGGGAAACTCGCCATTTCAGCCCGGATGGTGAAGATTCCAGCTTGAGAGACCAGCTCGGGTCTGAAGTGTTTCTCTATCTACTGTGCTGAGATCTctccttctcgaaccctgctatgcctttgcatacgctgttttctccacctgccacgttctcaccccttcttcttccactgc
>gene=chr22_44576575-44576940; species=papHam
ttcatcaccaatgactccataaatattagCAACAATACCAGTACTAAGTTTTGTCATTTTTTATTAACTTCTCGTAAACAATCCTACTTTCCTGCTCTCACACACTCCTTACACCTGCAGCCCACCTCATTTAGCCACTTTCTACCTAACCTGTCAGAAAGGGTGGATAGCTTCCCAGTCACCTGTTGCTAGGGAAA--CACCATTTCAGCCCGGATGGTGAAGATTCCAGCTTGAGAGACCAGCTCGGGTCTGAAGTGTTTCTCTATCTGCTGTGCTAAGACCTCTCCTTCTCGAACCcttctatgcctttgcatacgctgttttctccacctgccacgttctcaccccttctttt---gctgc
>gene=chr22_44576575-44576940; species=ponAbe
ttcatcaccaacgactccataaatattagCAACAATACCAGTACTGAGTTTTGTCATTTTTTATTAACTTCTTGTAAACAACCCTACTTTCCTGCTCTCACACACTCCTTACACCTGCATCCCACCTGATTTAGCCACTTTCTGCCTAACCTGTCAGAAAGGGTAGATAGCTTCCCAGTCACCTGTTGCTAGGGAAACTCACCATTTCAGCCCGGATGGTGAAGATTCCAGCTCGAGAGACCAGCTCGGGTCTGAAGTGTTTCTCTATCTACTGTGCTGAGATCTCTCCTTCTCAAACCCTGctatgcctttgcatatgctattttctccacctgccacgttctcaccccttcttcttccactgc
>gene=chr22_44576575-44576940; species=rheMac
------------------------------------------------------------------------------------------------------------------------------------------------------------------------------------------TGCTAGGGAAA--CACCATTTCAGCCCGGATGGTGAAGATTCCAGCTTGAGAGACCAGCTCGGGTCTGAAGTGTTTCTCTATCTGCTGTGCTGAGACCTctccttctcgaacccttctacgcctttgcatacgctgttttctccacctgccacgttctcaccccttctttt---gctgc
>gene=chr22_51143821-51143961; species=hg19
CCTCCTTCCCTACACCGCCAGCAGCTGCCTGGAGGCCGGGGTTGCCATAGCAACTGTGAGGTTGACGCTGCCGCGCTGCTTATTGTCGGAGGGAAGGGGGAGGCGGCACCTGAGGGAAGAGGAAAAGCGTCTTCTCCCCG
>gene=chr22_51143821-51143961; species=bosTau
CCTCCTTCCCAACGCTGCCAGCAGCTGCCTGGAGGCCGGGGTTGCCATGGCAACTGTGAGGTTGACGCTGCCGCCCCGCTTATTGTCGGAGGGAAGGGGGAGGCGGCACCTGCGGGAACAGGAAAAGCGTCTTCTccccg
>gene=chr22_51143821-51143961; species=calJac
CCTCCTTCCCTACACCGCCAGCAGCTGCCTGGAGGCCGGGGTTGCCATAGCAACTGTGAGGTTGA--------CGCTGCTTATTGTCGGAGGGAAGGGGGAGGCGGCACCTGAGGGAAGAGGAAAAGCGTCTTCTCCCCG
>gene=chr22_51143821-51143961; species=canFam
CCTCCTTCCCGACACTGCCAGCAGCTGCCTGGAGGCCGGGGTTGCCATAGCAACTGTGAGGTTGACGCTGCC---CCGCTTATTGTCGGAGGGAAGGGGGAGGCGGCACCTGAGGGAAGAGGAAAAGCGTCTTCTCCCCG
>gene=chr22_51143821-51143961; species=equCab
CCTCCTTCCCGACACTGCCAGCAGCTGCCTGGAGGCCGGGGTTGCCATAGCAACTGTGAGGTTGACGCTGCCGCTCCGCTTATTGTCGGAGGGAAGGGGGAGGCGGCACCTGAGGGAAGAGGAAAAGCGTCTTCTCCCCG
>gene=chr22_51143821-51143961; species=gorGor
CCTCCTTCCCTACACCGCCAGCAGCTGCCTGGAGGCCGGGGTTGCCATAGCAACTGTGAGGTTGACGCTGCCGCGCTGCTTATTGTCGGAGGGAAGGGGGAGGCGGCACCTGAGGGAAGAGGAAAAGCGTCTTCTCCCCG
>gene=chr22_51143821-51143961; species=panTro
CCTCCTTCCCTACACCGCCAGCAGCTGCCTGGAGGCCGGGGTTGCCATAGCAACTGTGAGGTTGACGCTGCCGCGCTGCTTATTGTCGGAGGGAAGGGGGAGGCGGCACCTGAGGGAAGAGGAAAAGCGTCTTCTCCCCG
>gene=chr22_51143821-51143961; species=papHam
CCTCCTTCCCTACACCGCCAGCAGCTGCCTGGAGGCCGGGGTTGCCATAGCAACTGTGAGGTTGACGCTGCCGCGCTGCTTATTGTCGGAGGGAAGGGGGAGGCGGCACCTGAGGGAAGAGGAAAAGCGTCTTCTCCCCG
>gene=chr22_51143821-51143961; species=ponAbe
CCTCCTTCCCTACACCGCCAGCAGCTGCCTGGAGGCCGGGGTTGCCATAGCAACTGTGAGGTTGACGCTGCCGCGCTGCTTATTGTCGGAGGGAAGGGGGAGGCGGCACCTGAGGGAAGAGGAAAAGCGTCTTCTCCCCG
>gene=chr22_51143821-51143961; species=rheMac
CCTCCTTCCCTACACCGCCAGCAGCTGCCTGGAGGCCGGGGTTGCCATAGCAACTGTGAGGTTGACGCTGCCGCGCTGCTTATTGTCGGAGGGAAGGGGGAGGCGGCACCTGAGGGAAGAGGAAAAGCGTCTTCTCCCCG
>gene=chr13_45009415-45009731; species=hg19
CAGCCAGTTCCTACCGAACATGTTGCCGCATTTTCTTCCCTCCACCCCGCCCCCCTCTTTTCGTGATTAAGCTGACATCACAGAAACCTGGGCAGACGTCGCAGCCAATGGGAGCCCGAGTTATTTATAGCTCCGAATTAAAGGTTCAGAGTTTGCCTAGCAACAGTGGGCAGAGAATCCCGTGAGAAGAGCCACAGGCGCTGCTCCAATAACAAAGAACGGCCAAGGCGGAAATAAAAAATAGGAGAAATCCAGGCGCAGGCTAAGAAAACAAAACTTTTTCTCTGATTCTTCTTCATTGTGAAGGAGCCCGCGC
>gene=chr13_45009415-45009731; species=bosTau
CAGCCAGTTCCTACAGAGCGTGTTGCCGCATTTT----CCTC--CCCCAACCCCCCCTTTTCGTGATTAAGCTGACATCACAGAAACCTGGGTAGCCGTCGCAGCCAATGGGCGCTCGAGTTATTTATAGCTCCGAATTAAAGGTTCAGAGTTTGCCTAGCAACAGTGGGCAGAGAATCCCGTGAGAAGAGCCACAGGCGCTGCTCCAATAACAAAGAACGGCCAAGGCGGAAATAAAAAATAGGAGAAATCCAGGCGCAGGCTGAGACGGCGAAAC-TTTTCTCCAGCTC---TTCATTGTGCAGGAGCCTCCAC
>gene=chr13_45009415-45009731; species=calJac
CAGCCAGTTCCTACAGAGCGCGTTGCCGCATTTTCTTCCCTCCACCCCGCCCCCCCCTTTTCATGATTAAGCTGACATCACAGAAACCTGGGCAGACGTCGCAGCCAATGGGAGCCCGAGTTATTTATAGCTCCGAATTAAAGGTTCGGAGTTTGCCTAGCAACAGCGGGCAGAGAATCCCGTGAGAAGAGCCACAGGCGCTGCTCCAATAACAAAGAACGGCCAAGGCGGAAATAAAAAATAGGAGAAATCCAGGCGCAGGCTGAGAAAACAAAAC-TTTTCTCCGATTATTCTTCATTGTGCAGGAGCCCGCGC
>gene=chr13_45009415-45009731; species=canFam
CAGCCAGTTCCTACAGAGCATGTTGCCGCATTTTCCTCCCTCCACCCCGCCCCCC--CTTTCGTGATTAAGCTGACATCACAGAAACCTGGGCCGACGTCGCAGCCAATGGGAGCGCGAGTTATTTATAGCTCCGAATTAAAGGTTCGGAGTTTGCCTAGCAACAGTGGGCAGAGAATCCCGTGAGAAGAGCCACAGGCGCTGCTCCAATAACAAAGAACAGCCAAGGCGGAAATAAAAAATAGGAGAAATCCAGGCACAGGCTGAGAAAGCAAACT-TTTTCTCCGGTTCTTCCTCGTCGGGCGGTCGCCTCCGT
>gene=chr13_45009415-45009731; species=equCab
CAGCCAGTTCCTACAGAGCGTGTTGCCGCATTTTCCTCCCTCCACCCTACCCCCCTACTTTCGCGATTAAGCTGACATCACAGAAACCTGGGCAGACGTCGCAGCCAATGGGAGCTCGAGTTATTTATAGCTCCGAATTAAAGGTTC-GAGTTTGCCTAGCAACAGTGGGCAGAGAATCCCGTGAGAAGAGCCACAGGCGCTGCTCCAATAACAAAGAACGGCCAAGGCGGAAATGAAAAATAGGAGAAATCCAGGCACAGGCTGAGAAGACAAAAC-TTTTCTCCGATTCTTCTTTATTGTGCAGTCGCGGACAT
>gene=chr13_45009415-45009731; species=gorGor
CAGCCAGTTCCTACCGAACATGTTGCCGCATTTTCTTCCCTCCACCCCGCCCCCCTCTTTTCGTGATTAAGCTGACATCACAGAAACCTGGGCAGACGTCGCAGCCAATGGGAGCCCGAGTTATTTATAGCTCCGAATTAAAGGTTCAGAGTTTGCCTAGCAACAGTGGGCAGAGAATCCCGTGAGAAGAGCCACAGGCGCTGCTCCAATAACAAAGAACGGCCAAGGCGGAAATAAAAAATAGGAGAAATCCAGGCGCAGGCTAAGAAAACAAAACTTTTTCTCTGATTCTTCTTCATTGTGAAGGAGCCCGCGC
>gene=chr13_45009415-45009731; species=panTro
CAGCCAGTTCCTACCGAACATGTTGCCGCATTTTCTTCCCTCCACCCCGCCCCCCTCTTTTCGTGATTAAGCTGACATCACAGAAACCTGGGCAGACGTCGCAGCCAATGGGAGCCCGAGTTATTTATAGCTCCGAATTAAAGGTTCAGAGTTTGCCTAGCAACAGTGGGCAGAGAATCCCGTGAGAAGAGCCACAGGCGCTGCTCCAATAACAAAGAACGGCCAAGGCGGAAATAAAAAATAGGAGAAATCCAGGCGCAGGCTAAGAAAACAAAACTTTTTCTCTGATTCTTCTTCATTGTGAAGGAGCCCGCGC
>gene=chr13_45009415-45009731; species=papHam
CAGCCAGTTCCTACCGAACATGTTGCCGCATTTTCTTccctccaccccgcccccc-CTTTTCGTGATTAAGCTGACATCACAGAAACCTGGGTAGACGTCGCAGCCAATGGGAGCCCGAGTTATTTATAGCTCCGAATTAAAGGTTCAGAGTTTGCCTAGCAACAGTGGGCAGAGAATCCCGTGAGAAGAGCCACAGGCGCTGCTCCAATAACAAAGAACGGCCAAGGCGGAAATAAAAAATAGGAGAAATCCAGGCGCAGGCTAAGAAAACAAAAC-TTTTCTCCGATTCTTCTTCATTGTGCAGGAGCCCGCGC
>gene=chr13_45009415-45009731; species=ponAbe
CAGCCAGTTCCTACCGAACATGTTGCCGCATTTTCTTCCCTCCACCCCGCCGCCCCCTTTTCGTGATTAAGCTGACATCACAGAAACCTGGGCAGACGTCGCAGCCAATGGGAGCCCGAGTTATTTATAGCTCCGAATTAAAGGTTCAGAGTTTGCCTAGCAACAGTGGGCAGAGAATCCCGTGAGAAGAGCCACAGGCGCTGCTCCAATAACAAAGAACGGCCAAGGCGGAAATAAAAAATAGGAGAAATCCAGGCGCAGGCTAAGAAAACAAAACTTTTTCTCTGATTCTTCTTCATTGTGAAGGAGCCCGCGC
>gene=chr13_45009415-45009731; species=rheMac
-------------------------------------------------------GCTTTTCGTGATTAAGCTGACATCACAGAAACCTGGGTAGACGTCGCAGCCAATGGGAGCCCGAGTTATTTATAGCTCCGAATTAAAGGTTCAGAGTTTGCCTAGCAACAGTGGGCAGAGAATCCCGTGAGAAGAGCCACAGGCGCTGCTCCAATAACAAAGAACGGCCAAGGCGGAAATAAAAAATAGGAGAAATCCAGGCGCAGGCTAAGAAAACAAAAC-TTTTCTCCGATTCTTCTTCATTGTGCAGAAGCCCGCGC
>gene=chr13_93372163-93372378; species=hg19
CCCTTTCCCTCTTCTTGTTGTTAAGTTTCTCTTCTTCACAGACCACAGGAAGACACTGAAACTGCTGTTACCCATACCAAAGAGTGCTTGTTATTCTGTTCTTGAAGCTGCCCCAGCAACCAGTGACCTGTTTAAGAACCTGTGTTGACAAGCTCCACAGGTGTCCTGGCTTAATGTTGCTCTGGAGTGCTTTTAATAGATAAGCATACTCTATC
>gene=chr13_93372163-93372378; species=bosTau
TTCT---------------------TTTCTCCTCTACACAGATCACACGAAGGCAGTGAGATCCTTGTTTCCCATACTAAAGAGTGCTTGTTATTCTGTTCTTGAAGCTGCCCCAGCGGCCAGTGACCTGTTTGAGAACCTGAGTTGACAAGCTTCACAGGTGTCCTGGCTTAATGTTGCTCTGGAGTGCTTTTAATAGATAAGCGTACTTTATC
>gene=chr13_93372163-93372378; species=calJac
TCCTTTCCTTCTCC---TTGTTAAGTTTATCTTCTTCACAAACCACAGGAAGGCACTGAAACTGCTGTTACTCATACCAAAGTGTGCTTGTTATTCTGTTCTTGAAGGTGCCCCAGCAACCAGTGACCTGTTCGAGAACCTGGGTTGACAAGCTCCACAGGTGTCCTGGCTTAATGTTGCTCTGGAGCGCTTTTAATAGATAAGCATACTCTATC
>gene=chr13_93372163-93372378; species=canFam
TTCTTTCTCTC---CTGTTG--AAGTTTCTCTTCTACACATGCTACTTGAAGGCACTGAGATCCTTGTTTCCCATACCAAAGAGTGCTTGTTATTCTGTTCTTCAAGCTGCCCCAGCAACCAGTGACCTGTTTGAGAACCTGCTTTGACAAGCTCCACAGGTGTCCTGGCTTAATGTTACTCTAGAGTGCTTTTAATAGATAAGCATACTCTATC
>gene=chr13_93372163-93372378; species=equCab
TCCTTGCTTTCTCTTTGTTG--AAGTTTCTCTTCCACATAGGCCACATGAAAGCACTGAGATTCCTGCTTCCCACACCAAAGAGTGCTTGTTATTCTGTTCTTGAAGCTGCCCCAGCAACCAGTGACCTGTTCGAGAACCTGCTTTGACAAGCTCCACAGGTGTCCTGTCTTAATATTACTCTAGAGTGCTTTTAATAGATAAGCATACTCTATC
>gene=chr13_93372163-93372378; species=gorGor
CCCTTTCCCTCTTCTTCTTGTTAAGTTTCTCTTCTTCACAGACCACAGGAAGGCACTGAAACTGCTGTTACCCATACCAAAGAGTGCTTGTTATTCTGTTCTTGAAGCTACCCCAGCAACCAGTGACCTGTTTAAGAACCTGTGTTGACAAGCTCCACAGGTGTCCTGGCTTAATGTTGCTCTGGAGTGCTTTTAATAGATAAGCATACTCTATC
>gene=chr13_93372163-93372378; species=panTro
CCCTTTCCCTCTTCTTGTTGTTAAGTTTCTCTTCTTCACAGACCACAGGAAGACACTGAAACTGCTGTTACCCATACCAAAGAGTGCTTGTTATTCTGTTCTTGAAGCTGCCCCAGCAACCAGTGACCTGTTTAAGAACCTGTGTTGACAAGCTCCACAGGTGTCCTGGCTTAATGTTGCTCTGGAGTGCTTTTAATAGATAAGCATACTCTATC
>gene=chr13_93372163-93372378; species=papHam
CCCTTTCCCTCTCCTTGTTGTTAAGTTTCTCTTCTTCACAGACCACAGGAAGGCACTGAAACTACTGTTACCCATACCAAAGAGTGCTTCTTATTCTGTTCTTGAAGCTGCCCCAGCAACCAGTGACCTGTTTGAGAACCTGCCTTGACAAGCTCCACAGGTGTCCTGGCTTAATGTTGCTCTGGAGTGCTTTTAATAGATAAGCATACTCTATC
>gene=chr13_93372163-93372378; species=ponAbe
--CTTTCCCTCTCCTTGTTGTTAAGTTGCTCTTCTTCACAGACCACAGGAAGGCACTGAAACTGCTGTTAACCCTACCAAAGAGTGCTTGTTATTCTGTTCTTGAAGCTGCCCCAGCAACCAGTGACCTGTTTGAGAACCTGTGTTGACAAGCTCCACAGGTGTCCTGGCTTAATGTTGCTTTGGAGTGCTTTTAATAGATAAGCATACTCTATC
>gene=chr13_93372163-93372378; species=rheMac
-----------------------------------------------------------------------------------------------------------------------------------------------------------------------------------------------------------------------
>gene=chr13_97910156-97910358; species=hg19
TTCTCCCCATTTCTCTGTTGCACTCCTCAAAGTGGTGGCCTGTTGTTACCATGGAGACACAGCACAGGGTGACCTTGCTTAGAAATGATGACAACTGGTGACGGCAGGGAAGCAGAGCCCAATAGTGACGAGCCTCTGAGGAGCGCCCCCCGTCTGGGAGGAGAGGAAACAGAAGGATCTGTTCCCAAGTAAAGGAAGGGGC
>gene=chr13_97910156-97910358; species=bosTau
CTCCCC--GTTTCCCTGTGGCACTCCTCCGAGTGGTGGCCCGGTGTTGCCATGGTGACATAGCACAGGGTGACGTTGCTTAGAAATAATGACAACTGGCGGCAGCAGGGAAGCAGCGCACGGTGGTGATTAGCCTCCAAGGAGTG--CCCTGTCTGGGCAGAGCAA-AGCAAAAG----------------GAGGAAGGAGG
>gene=chr13_97910156-97910358; species=calJac
TTCTCTCCATTTCTCTGTTGCACTCCTCAAAGTAGTGGCCCATTGTTACCATGGAGATACAGCACAGG-TGACCTTGCTTAGAAATAATGACAACTGGTGGTAGCAGGGAAGCAGAGCCCAGTGGTAAGGAGCCTCTGAGGAGCA--CCCCGTCTGGACTGAGAGGCAACCAAAGGATCTGTTCCTAAGTAAAGGAAGGGGT
>gene=chr13_97910156-97910358; species=canFam
TTCCCCCAGTTTCTCTGTTGCACAAATCAGAGTGGTGGCCCGCTGTTGCCATGGTGACACAGCACAGGGTGCCGTTGCTTAGAAATAACGTCAACTGGTGGCAGTGGGGAGGCAGAGTGGAGTGGTGATCAGCCTGGGAGGAGTG--CCCTGTCTGTGTGGGGA----------------------GTGTGGAGGAAGGAAC
>gene=chr13_97910156-97910358; species=equCab
TCACTCCAGTTTCCCTGTTGCACTTCTGAAAGTGGCGGCCCGCTGTTGCCATGGTGACACAGCACAGGGTGACGTTGCTTGGAAATAATGACAACTGGTGGCAGCAGGGAAGCAGAGCAGAGCGGTGATTAGCCTCTGAGGAGCG----CCGTCTGGGCAGACAGGCAACAAAAGAAGCGGTTCC--CGTGAAGGAAGGAAT
>gene=chr13_97910156-97910358; species=gorGor
TTCTCCCCATTTCTCTGTTGCACTCCTCAAAGTGGTGGCCCGTTGTTACCATGGAGACACAGCACAGGGTGACCTTGCTTAGAAATGATGACAACTGCTGACGACAGGGAAGCAGAGCCCAGTAGTGACGAGCCTCTGAGGAGCGCCCCCCGACTGGGAGGAGAGGAAACAGAAGGATCTGTTCCCAAGTAAAGGAAGGGGC
>gene=chr13_97910156-97910358; species=panTro
TTCTCCCCATTTCTCTGTTGCACTCCTCAAAGTGGTGGCCCGTTGTTACCATGGAGACACAGCACAGGGTGACCTTGCTTAGAAATGATGACAACTGGTGACGGCAGGGAAGCAGAGCCCAGTAGTGACGAGCCTCTGAGGAGCGCCCCCCGACTGGGAGGAGAGGAAACAGAAGGATCTGTTCCCAAGTAAAGGAAGGGGC
>gene=chr13_97910156-97910358; species=papHam
TTCTCCCCATTTCTCTGTTGCACTCCTCAAAGTGGTGGCCCATTGTTACCATGGAGACACAGCACAGGGTGACCTTGCTTAGAAATAATGACAAATGGTGGTGGCAGGGAAGCAGAGCCCGGTGG-GATGAGCCTCTGAGGAGCA--CCCCATCTGGGCAGAGAGGCAACAGAAGGACCTGTTCCCGAGTAAAGGAAGGGGC
>gene=chr13_97910156-97910358; species=ponAbe
TTCTCCCCATTTCTCTGTTGCACTCCTCAAAGTGGTGGCCCGTTGTTACCATGGAGACACAGCACAGGATGACCTTGCTTAGAAATGATGACAACTGGTGACAGCAGGGAAGCAGAGCCCAGTGGTGCTGAGCCTCTGAGGAGCGCCCCCCATCTGGGCGGAGAGGAAACAGAAGGATCTGTTCCCAAGTAAAGGAAGGGGC
>gene=chr13_97910156-97910358; species=rheMac
TTCTCCCCATTTCTCTGTTGCACTCCTCAAAGTGGTGGCCCATTGTTACCATGGAGACACAGCACAGGGTGACCTTGCTTAGAAATAATGACAAATGGTGGTGGCAGGGAAGCAGAGCCCGGTGG-GATGAGCCTCTGAGGAGCA--CCCCATCTGGGCAGAGAGGCAACAGAAGGACCTGTTCCCGAGTAAAGGAAGGGGC
>gene=chr13_98085326-98085710; species=hg19
CCCGCCTGGCAAGGCACTGGGAGGTGGGCTTGCGGATCCTACGACTAGCGTTTTTCTCGATTGGTTGAAGGAGTAAAGGCACGTGGTATGGGGGCGCTCTCTTATTGGTCGTGAATGGTACCTTGTGGTACAGAGACGTGATGTGGTTGGCTAGAATGAATCCCAGCTTCCCACTAGATGCCCCTAGCTGGCTGTTGCTATGAGGAGTCCAGGGCCTTCCGGCTGCCGTTCGGGATTCCGCTCTCCAGGTTTTCAACTCACCCGTGGCTGACAGGGCGTGGGAAGAGCTCGACTTCAGTTCGGCACCGAAAGGGGCGGGTCTAGAAGAAATGTGGGCGGGTCCAGAGGGTTGGTGGGCGGGACCCCGGCGACGTCAGCGGGCTT
>gene=chr13_98085326-98085710; species=bosTau
CCATCCTAGCCAAGCAGTAGGCGATGGGAGGGCGGAGCCTGCAACTGGACTCCCCCCCCATTGGCTGATGGAT-GGTATCACGTGGTATAAGGCGGCTCTC-CATTGGCCGAGAGTGGCACCACGGGGTCCACAGAGGTGGGCTGGTTGGCTGAGATGGACCCCAGCTTCCTACTAGGTGTCCCG-GCTGGCTGTTGCTATGAGGTGTCCCGGGCTTTGCGGCTGTGGCTGAGGGCTCCGCTCTCCCGGTTTTCCAAGCGCCCGTGG-TGACAGGGCGTGGGAAGAGCTCGACTTTTCTCAGGCCAAGAA-AGGGCGGGGCTGGGGA-----------------------AGGTGGGCGGGACCCCGGCGACGTAACCGGGCGT
>gene=chr13_98085326-98085710; species=calJac
CCCGCCTGGCGAGGCACTGGGAGGTGGGCTTGCTGGTCCGGCGACTCGCGTTTTTCCCGATTGGTTGAAGGAGGGGAGTCACGTGGTATGAGGCGGCTCTCTTATTGGTCATGAGTGCTATCATAGGGGGCAGAGACGTGATGTGGTTGGCTAGAAGGAATCCCAGCTTCCCACTAAATGCCCCCAGCTGGCTGTTGCTATGAGGTGTCCCGGACCTTCCGGCTGCCGTTCGGGGTTCCGCTCTCCGGGTTTTTAATTCACCAGTGGCTGACAGGGCGTGGGAAGAGCTCGACTTCAGTCCGGCACTGAAAGGGGCGGGGCTAGAAGAGATGTGGGCG----------------------------------------------
>gene=chr13_98085326-98085710; species=canFam
CCAGCCGGGCCACGCAAGGGGAGGCGAGTCGGTGGATCCCGCGACTAGA-GCTTTCCCCATTGGCTGATGGGCGGGGATCACGTGGTATGAAGCGGCCCTC-CATTGGCCGAGAATGGTACCATGGGTTACAGAACCGTGATCCGGTTGGTTGGAAGGCCTCCCAGCTTCCGGCTAGGTGCCCCC-GCTAGCTGTTGCTATGAGGTGGCCCGGGCGTTCT-GTCGCGGCTTCGAGCTCCGCTCTCCCGGTTTTCCAGGCGCCCGCAGCTGAGAGGGCGTGGGAAGAGCTCGACACCAggccggcgccggacggggcggggctggggg-----------------------cggtgggcggggccccggcgccgt-cccgggcgT
>gene=chr13_98085326-98085710; species=equCab
CCAGCCGGACCAAGCAAGGGGAGGTGGGTTGGCTGATCCTGCGACTAGACATTATCCCCATTGGCTGATGCACGGGCGTCACGTGGTATGAAGCGGCCGTC-TATTGGCCGAGAATGCTATCATGGGGTCCAGAGACGTAGTCTGGTTGGCTGGGATGAATCCCAGCTTCCTACTAGGTGCCCCA-ACTGGCTGTTGCTATGAGGT-GTCCGGGCCTTCTGGCTGCGGCTTGGGGCTCCGCTCTCCCGGTTTTTCAAGCGCCCGCCGCTGACAGGGCGTGGGAAGAGCTCGACTTCACTCGGGCACTGAAAAGGGCGGGGCTGGGGG-----------------------AGGTGGGCGGAGCTCCGGCGACGTCACCGGGCGT
>gene=chr13_98085326-98085710; species=gorGor
------------------------------------------------------------------------------------------------------------------------------------------------------------------------------------------------------------------------------------------------------------------------------------------------------------------------------------------------------------------------------------------------
>gene=chr13_98085326-98085710; species=panTro
CCGGCCTGGCAAGGCACTGGGAGGTGGGCTTGCGGATCCTGCGACTAGCGTTTTTCTCGACTGGTTGAAGGAGGAAAGTCAGGTGGCATGGGGACGCTCTCTTATTGGTCGTGAATGGTACCTTGTGGTACAGAGACGTGATGTGGTTGGCTAGAATGAATCCCAGCTTCCCACTAGATGCCCCTAGCTGGCTGTTGCTATGAGGTGTCCTGGGCCTTCCGGCTGCCGTTCGGGATTCCGCTCTCCAGGTTTTCAACTCACCCGTGGCTGGCAGGGCGTGGGAAGAGCTCGACTTCAGTTCGGCACTGAAAGGGGCGGGTCTAGGAGAAATGTGGGCGGGTCCAGAGGGTTGGTGGGCGGGACCCCGACGACGTCAGCGGGCTT
>gene=chr13_98085326-98085710; species=papHam
CCCGCCTGGCGAGGCACTGGGAGGTGTGCTTGCGGATCC----------------------------------------CACGTGGTATGGGGAGGCTCTCCTATTGGTAGTGAATGGTACCATGGGGTGCAGAGACATGACGTGGTTGGCTAGAATGAATCCCAGCTTCCCACTAGATGCCCCTAGCCGGCTGTTGCTATGAGGTGTCCCGGGCCTTCCGGCTGCCGGTCGGGGTTCCGCTCTCCAGGTTTTCAATTCACCAGTGGCTGACAGGGCGTGGGCAGAGCTCGACTGCAGTTCGGCACTGAAAGGGGCGGATCTAGAAGAAATGTGGGCGGGTCCAGAGGATTGGTGGGCGGGACCCTGGCGACGTCAGCAGGCTT
>gene=chr13_98085326-98085710; species=ponAbe
CCTGCCTGGCGAGGCACTGGGAGGTGTGCTTGCGGATCCTGCGACCAGCGTTTTTCTCGATTGGTTGAAGGAGGAAAGTCACGTGGTATGGGGACGCTCTCTTATTGGTCGTGAATGGTACCTTGCGGTGCAGAGACGTGATGTGGTTGGCTAGAATGAATCCTAGCTTCCCACTACATGCCCCTAGCTGGCTGTTGCTATGTG--TCCCTGGGCCTTCCGGCTGCCGTTCGGGTTTCCGCTCTCCAGGTTTTCAATTCACCCGTGGCTGACAGGGCGTGGGAAGAGCTCGACTTCAGTTCGGCACTGAAAGGGGCAGGCCTAGAAGAAATGTGGGCGGGTCCGGAGGGTTGGTGGGCGGGACCCCGGCGACGTCAGCGGGCTT
>gene=chr13_98085326-98085710; species=rheMac
CCCGCCTGGCGAGGCACTGGGGGGTGTGCTTGCGGATCCCGCGACAGATTTTTTTCCCGATTGGTTGAAAGAGGAAAGTCACGTGGTATGGGGAGGCTCTCTTATTGGTAGTGAATGGTACCATGGGGTGCAGAGACATGACGTGGTTGGCTAGAATGAATCCCAGCTTCCCACTAGATGCCCCTAGCCGGCTGTTGCTATGAGGTGTCCCGGGCCTTCCGGCTGCCGGTCGGGGTTCCGCTCTCCAGGTTTTCAATTCACCAGTGGCTGACAGGGCGTGGACAGAGCTCGACTGCAGTTCGGCACTGAAAGGGGCGGATCTAGAAGAAATGTGGGCGGGTCCAGAGGATTGGTGGGCGGGACCCTGGCGACGTCAGCAGGCTT
>gene=chr13_98174075-98174255; species=hg19
ACCTGCTGACCGGTTTATCAAAGTTCTCCTCAGAGTCTTCCTTAGGTAACTGCCATCTATTCAGCTGGTTTCCCTAGCAACAGCTGACATCCTGAGAAAGGCAGCTGTGGCTCTGCCTTAGCTCCATCCATTGCTCACTCTAGTGGGTTTCTGTAATTTTCCATAGCAGCAGCACCTATG
>gene=chr13_98174075-98174255; species=bosTau
------------------------------------------------------------------------------------------------------------------------------------------------------------------------------------
>gene=chr13_98174075-98174255; species=calJac
ACCTGCCGACCGGTTTATCAAAGTTCTCCTCAGAGTATTCCTTAGGTAATTGCTGTGTATTCAGCTGGTTTCCCTGGCAACAGCTGACATCCTGAGAAAGGCAGCTGTGGCTCTGCCTCAGCTCCATCCATTGCCCACTCTAGTGGGTTTCTGGAATTTTCCATAGCAGCAACACCTAGT
>gene=chr13_98174075-98174255; species=canFam
AACTGTTGATAGATT-----------TGCCCAGGGCCTTCTTCTGGGAATT------------GCAG-CTTCCCTAGCATCAGCTGTCATCCTGAGAGGTCCAGGT-TGGCTCTGCCTTAGCTCTGTCCATTGCCCACTCTCGTGGGTTTCTGAAACTTC-TGCAACAGCAGTCCCCATG
>gene=chr13_98174075-98174255; species=equCab
ACCTGTTGACGGATTCATAAGCAATGTCTCTATGGCCTTC-TTTGGTAATT------------GCTGGCTTCCCTAGCAACAGCTGTCATCCTGAGAGAGGCAGAT-TGACTCTGCCTTAA-CCCATCCATTGCCCACCCTAGTGGGTGTCTGGAATTTCGCATAGCAACAGCCCCC-TG
>gene=chr13_98174075-98174255; species=gorGor
ACCTGCTGACCGGTTTATCAAAGTTCTCCTCAGAGTCTTCCTTAGGTAACTGCCATCTATTCAGCTGGTTTCCCTAGCAACAGCTGACATCCTGAGAAAGGCAGCTGTGGCTCTGCCTTAGCTCCATCCATTGCTCACTCTAGTGGGTTTCTGTAATTTTCCATAGCAGCAGCACCTATG
>gene=chr13_98174075-98174255; species=panTro
ACCTGCTGACCGGTTTATCAAAGTTCTCCTCAGAGTCTTCCTTAGGTAACTGCCATCTATTCAGCTGGTTTCCCTAGCAACAGCTGACATCCTGAGAAAGGCAGCTGTGGCTCTGCCTTAGCTCCATCCATTGCTCACTCTAGTGGGTTTCTGTAATTTTCCATAGCAGCAGCACCTATG
>gene=chr13_98174075-98174255; species=papHam
ACCTGCTGACCAGTTTATCAAAGTTCTCCTCAGAGTCTTCCTTAGGTAATTGCCATCTATTCAGCTGGTTTCCCTAGCAACAGCTGACATCCTGAGAAAGGCAGCCGTGAGTCTGCCTTAGCTCCATCCATTGCTCATTCTAGTGGGTTTCTGTAATTTTCCATAGCAGCAGCACCTATG
>gene=chr13_98174075-98174255; species=ponAbe
ACCTGCTGACCGGTTTATCAAAGTTCTCCTCAGAGTCCTCCTTAGGTAATTGCCATCTATTCAGCTGGTTTCCCTAGCAACAGCTGACATCCTGAGAAAGGCAGCTGTGGCTCTGCCTTAGCTCCATCCATTGCTCACTCTAGTGGGTTTCTGTAATTTTCCATAGCAGCAGCACTTATG
>gene=chr13_98174075-98174255; species=rheMac
ACCTGCTGACCGGTTTATCAAAGTTCTCCTCAGAGTCTTCCTTAGGTAATTGCCATCTATTCAGCTGGTTTCCCTAGCAACAGCTGACATCCTGAGAAAGGCAGCCGTGA--CTGCCTTAGCTCCATCCATTGCTCATTCTAGTGGGTTTCTGTAATTTTCCATAGCAGCAGCACCTATG
>gene=chr5_8577992-8578209; species=hg19
aaaaaggaaaaaaaaagacccatgtataaataggcaaatatgtaaataggtattttccagtgaagatatacaataaccaatacgcacaggaaaagatgtatgacatcactggtcgtcagggaaatgcaagtcaaaataggaacgagatgctaggtaatttccattaagatagtttcagaaaaccagagaataacaagcattgacaaggatgtggaga
>gene=chr5_8577992-8578209; species=bosTau
-------------------------------------------------------------------------------------------------------------------------------------------------------------------------------------------------------------------------
>gene=chr5_8577992-8578209; species=calJac
aaagag-----aaaatgacccatgtataaacaggcaaatatgtaaatagatattctccagtgaacatatacaatagccaaaatgcatatgaaaagatgcatgggatcactggtcatcaggggcatgcaagtcaaaatcagaacgagatgctaggtaacttccattaagatagtttaaaaaaaacagacaatgacaggcattgatgaagatgtggaga
>gene=chr5_8577992-8578209; species=canFam
aagagg-----ccaatgacacatgggaaaatagtaaaggatctacatagttgtttttcaaggaggatatacaataaccaataagcacatgaaaaaatccttgatattattggtcattaaggaaatgt-gaacaaaatcacaat----tatttcatcactcccacttgaatgcacaaaacaaaatagctaataacaagtattgatgaggatatggaaa
>gene=chr5_8577992-8578209; species=equCab
aatagg-----caaaagatctatgtaaaaataggaaaggatctaaatagatattttccaaggaagacac-caatggccaataagcgcatgaaaagaggctcaatgtcattagttatcagggaaatgc-aatcaaaatcacaatgaaatattcagtcactctcatgatgatgtttaaaaaaaaacagaaaataacaagtattgacgaggatgtggaga
>gene=chr5_8577992-8578209; species=gorGor
aaaaaggaaaaaaaatgacccatgtataaataggcaaatatgtaaataggtattttccagtgaagatatacaataaccaatatgcacaggaaaagatgtatgtcatcactggtcgtcagggaaatgcaagtcaaaataggaacgagatcctaggtaatttccattaagatagtttcagaaaaccggagaataacaagcattgacaaggatgtggaga
>gene=chr5_8577992-8578209; species=panTro
aaaaaggaaaaaaaatgacccatgtataaataggcaaatatgtaaatacctattttccagttaagatatacaataaccaacacgcacaggaaaagatgtatgacatcactggtcgtcagggaaatgcaagtcaaaataggaacgagatcctaggtaatttccattaagatagtttcagaaaaccagagaataacaagcattgacaaggatgtgtaga
>gene=chr5_8577992-8578209; species=papHam
aaaaagg----aaaatgacccgtgtataaataggcaaatatgcaaataggtattttccagtgaagatatacaataaccaatacgcacatgaaaagatgtatgacatcactggtcatcagggaaatgcaagtcaaaattggaatgacatgctaggtaatttccataaagatagtttcagaaaaccaaagaataacaagcattgacaagcatgtggaga
>gene=chr5_8577992-8578209; species=ponAbe
aaaaaggaaaaaaaatgacccatgtataaataggcaaatatgtaaataggtattttccagtgaagatatacaataaccaatattcacaggaaaagatgtatgacatcactggtcatcagggaaatgcaagtcaaaattggaatgagatgctaggtaatttccattaagatagtttcagaaaaccagagaaaaacaagcattgacaaggatgtggaga
>gene=chr5_8577992-8578209; species=rheMac
aaaaagg----aaaatgacccgtgtataaataggcaaatatgcaaataggtattttccagtgaagatatacaataaccaatacgcacatgaaaagatgtatgacatcactggtcatcagggaaatgcaagtcaaaattggaatgacatgctaggtaatttccataaagatagtttcagaaaaccaaagaataacaagcactgacaagcatgtggaga
>gene=chr5_35370601-35370841; species=hg19
CCCTGCTGAGGGGCACGTGCAGGAAGAACAGACAGATCTTGTTGCTCCCTGATAAGGTCAGAGAAGCTTAGCTAGATTGTAGTGATGCTTAAAGCTCATTGGTTTTGCCTACGGAGCACAAAGCTGTTACCATGACTACAAAACTGCTGTTGCTAAGGCATCCACAGGCTCATCTGATGTCAGGGCTTCCAGGTGGCCCAGCACAAAAGCTATTACTTTATGTTGTTGTCAAGAAGTCTT
>gene=chr5_35370601-35370841; species=bosTau
CCCTGCTGAGGGGCACGTGCGTAAAGAACAGACAGATCTTGTTCCACCCTGATAAGGTCAGAGAAGCTTAGCTAGAATGAAGTGATGCTTAAAGCTCATTGGTTTTGCCTCTGAAGCACAAGGTTGTTACCATGACTACAAAGCTACTGTTGCTAAGGCATCCACAGGCTCAACTGATGTCAAGGATTCTGGGT------GCACAAAACCTATTACTTTATGTTGTTCAGTAGAAGTTTT
>gene=chr5_35370601-35370841; species=calJac
CCCTGCTGAGGGACACGTGCAGGAAGAACAGAAAGATC-TGTTGCTCCCTGATAAGGTCAGAGAAGCTTAGCTAGATTGTAGTGATGCTTAAAGCTCATTGGTTTTGCCTATGAAGGGCAAAGCTGTTACCATGACTACAAAGCTGCTGTTGCTAAGGTATCCACAGGCTCATCTGATGTCAGGGCTTCCAGGTGGCCCAGCACAAAAGCTATTACTTTACGTTGTTGTCAAGAAGACTT
>gene=chr5_35370601-35370841; species=canFam
TCCTGCTGAGGGGCACGTGCAGGAAGAACAGACAGATCTTGTTGCTCCCTGATAAGGTCAGAGAAGCTTAGCTAGAATGTAGTGATGCTTAAAGCTCATTGGTTTTGCCTCTGGAGCACAAGGCTGTTACTATGACTACAAAGCTGCAGTTGCTACGGCATCCACAGGCTCTTCCAGTGTCAAGGCTTCCAGGTGGCCCAGTACAAAAGCTATTACTTTATGTTGTTTTCAAGAAGTCTT
>gene=chr5_35370601-35370841; species=equCab
CCCTGTTGAGGGGCACGTGCGGGAAGAACAGACGGATCTTGTTGCTCCCTGATAAGGTCAGAGAAGCTTAGCTAGAATGTAGTGATGTTTAAAGCTCATTGGTTTTGCCTCTGGAGTGCAAGGCTGTTACCATGACAACAAAACTGCAGTTGCTACAGCATCCACAGCCTCATCTGATGTCAAGGCTTCCGGGTGACCCAGCACAAAAGCTATTACTTTATGTTTTTTTCAAGAAGTCTC
>gene=chr5_35370601-35370841; species=gorGor
CCCTGCTGAGGGGCACGTGCAGGAAGAACAGACAGATCTTGTTGCTCCCTGATAAGGTCAGAGAAGCTTAGCTAGATTGTAGTGATGCTTAAAGCTCATTGGTTTTGCCTACGGAGCACAAAGCTGTTACCATGACTACAAAACTGCTGTTGCTAAGGCATCCACAGGCTCATCTGATGTCAGGGCTTCCAGGTGGCCCAGCACAAAAGCTATTACTTTATGTTGTTGTCAAGAAGTCTT
>gene=chr5_35370601-35370841; species=panTro
CCCTGCTGAGGGGCACGTGCAGGAAGAACAGACAGATCTTGTTGCTCCCTGATAAGGTCAGAGAAGCTTAGCTAGATTGTAGTGATGCTTAAAGCTCATTGGTTTTGCCTACGGAGCACAAAGCTGTTACCATGACTACAAAACTGCTGTTGCTAAGGCATCCACAGGCTCATCTGATGTCAGGGCTTCCAGGTGGCCCAGCACAAAAGCTATTACTTTATGTTGTTGTCAAGAAGTCTT
>gene=chr5_35370601-35370841; species=papHam
CCCTGCTGAGGGGCACGTGCAGGAAGAACAGACAGATCTTGTTGCTCCCTGATAAGGTCAGAGAAGCTTAGCTAGATTGTAGTGATGCTTAAAGCTTATTGGTTTTGCCTATGGAGCACAAAGCTGTTACCATGACTACAAAACTGCTGTTGCTAAGGCATCCACAGGCTCATCTGATGTCAGGGCTTCCAGGTGGCCCAGCACAAAAGCTATTACTTTATGTTGTTGTCAAGAAGTCTT
>gene=chr5_35370601-35370841; species=ponAbe
CCCTGCTGAGGGGCACGTGCAGGAAGAACAGACAGATCTTGTTGCTCCCTGATAAGGTCAGAGAAGCTTAGCTAGATTGTAGTGATGCTTAAAGCTCATTGGTTTTGCCTATGGAGCACAAAGCTGTTACCATGACTACAAAACTGCTGTTGCTAAGGCATCCACAGGCTGATCTGATGTCAGGGCTTCCAGGTGGTCCAGCACAAAAGCTATTACTTTATGTTGTTGTCAAGAAGTCTT
>gene=chr5_35370601-35370841; species=rheMac
CCCTGCTGAGGGGCACGTGCAGGAAGAACAGACAGATCTTGTTGCTCCCTGATAAGGTCAGAGAAGCTTAGCTAGATTGTAGTGATGCTTAAAGCTTATTGGTTTTGCCTATGGAGCACAAAGCTGTTACCATGACTACAAAACTGCTGTTGCTAAGGCATCCACAGGCTCATCTGATGTCAGGGCTTCCAGGTGGCCCAGCACAAAAGCTATTACTTTATGTTGTTGTCAAGAAGTCTT
>gene=chr5_36655350-36655595; species=hg19
CCGGAGAGTATCAGGTGTAAGGTCTCTCTTTGCACTTGCATCTAGTGTCTGCCTAGAGAGGATCATTTCCTCAGCCTCGGCTTGGTCAAATGATGGCATTCTCACTGGCTGTGCCCTGGCTTTGTCACTAATTGTTAGGCAGTTTCAGAGATCGTGTTGCATGTTACTTCACCCCGTTTCTGCTGACTGGCTGCCTCCTGAGTGCTGCTTACTGCAGTTCATAGATGTTTCTGAAAACTGCTTAT
>gene=chr5_36655350-36655595; species=bosTau
CTGGAGAGGATCTGGTGAAAGGCCCTTCCTCATTTGTAGATCTTGCCTCTGCTCAGAGAGGATCATTTCCAAAGTCTTGGCCCGGTCATCTGATAGTGCTCTCAGTGACCATTCTTATTC--AGTCACTAAGT-------AGTGTC-----------------------------------------------------------TGCTCACTGCAGCTCATCAATGTTTCTGAACACTGCT-GG
>gene=chr5_36655350-36655595; species=calJac
CCAGAGAGTATCAGGTGTAAGGTCCCTCTTTGCACTTGCATCTAGGGTCTGCCCAGAGAAGATCATTTCCTCAGTCTTGGCTTAGTCAAATGATGGCATTCTCACTGACTGGGCCCTGGCTTTGTCACTAATTGTTAGGTAGTTTCAGAGATCGTGTTGCACGTTACTTCATCCCTTTTCTTCTGACTGGCTGCCTGCTACGTCCTGCTTACTGCAGTTCATAGATGTTTCTGAAAACTGTTTAT
>gene=chr5_36655350-36655595; species=canFam
CTGGGAAGTGCCAGGTTCAAGGCCCTTCCTTGCTTGTGCGTGTAGGGCCTGCCCAGAGAGGATCATTTGCTCAGTGTTGGCCCA-----------------------ACTGCGCCTCTCCGTTGTCACTGG--TATAGCCAGTTTCAGAG-TCCCGTGGCATGTAACCTCACCTCCTTTCAACTGACTTGCTGCTTCCTACATCCCGCCCACTGCAGCTTATCCATGTTTCTGAAAACTGCTTGT
>gene=chr5_36655350-36655595; species=equCab
CTGGAGGGTATCAGATGAAAGGCCCTTTCTGGCTTGTGCATCTAAGATCTGCCCAGAGAAGATCATTTCCTTAGTGCTGGGCCGGTCATCTGGTGGCGCTCTCATTGACGATTCCTTGTCTTTATCACTAAGTGGTAACCAGTTTCAGAAATTGCATTGTGTGTTCCCTCACCTTCTTTCACCTGACTTGCTGTTGTCTTAGTAACGCTCCCTGCAGCTTGTCCATATTTCTGAAAACTGCCTGT
>gene=chr5_36655350-36655595; species=gorGor
CCGGAGAGTATCAGGTGTAAGGTCTCTCTTTGCACTTGCATCTAGTGTCTGCCTAGAGAGGATCATTTCCTCAGCCTCGGCTTGGTCAAATGATGGCATTCTCACTGGCTGTGCCCTGGCTTTGTCACTAATTGTTA---------------------------------------------CTGACTGGCTGCCTCCTGAGTGCTGCTTACTGCAGTTCATAGATGTTTCTGAAAACTGCTTAT
>gene=chr5_36655350-36655595; species=panTro
CCGGAGAGTATCAGGTGTAAGGTCTCTCTTTGCACTTGCATCAAATGTCTGCCTAGAGAGGATCATTTCCTCAGCCTCGGCTTGGTCAAATGATGGCATGCTCACTGGCTGTGCCCTGGCTTTGTCACTAATTGTTAGGCAGTTTCAGAGATCGTGTTGCATGTTACTTCACCCCCTTTCTGCTGACTGGCTGCCTCCTGAGTGCTGCTTACTGCAGTGCATAGATGTTTCTGAAAACTGCTTAT
>gene=chr5_36655350-36655595; species=papHam
CCGGAGAGTATCAGGTGTAAGGTCCCTCCTAGAGCTTGCATCTAAGGTCTGCCCAGAAAGGATCATTTCCTCAGCCTTGGCTTGGTCAAATGATGGCATTCTCACTGGCCATGCCCTGGCTTTGTCACTAATTGTTAGGCAGTTTCAGAGATCGTGTTGCACGTTACTTCACCCCCTTTCTGCTGACTGGCTGCCTCCTGGGTCCTGCTTACTGCAGTTCGTAGATGTTTCTGAAAACTGCTTAT
>gene=chr5_36655350-36655595; species=ponAbe
CCGGAGAGTATCAGGTGTAAGGTCTCTCTTTGCACTTGCATCTAGTGTCTGCCTAGAGAGGATCATTTCCTCAGCCTCGGCTCGGTCAAATGATGGCATTCTCACTGGCTTTGCCCTGGCTTTGTCACTAATTGTTAGGCAGTTTCGGAGATCATGTTGCATGTTACTTCACCCCCTTTCTGCTGACCGGCTGCCTCCTGAGTGCTGCTTACTGCAGTTCATAGATATTTCTGAAAACTGCTTAT
>gene=chr5_36655350-36655595; species=rheMac
CCGGAGAGTATCAGGTGTAAGGTCCCTCCTAGAGCTTGCATCTCAGGTCTGTCCAGAAAGGATCATTTCCTCAGCCTTGGCTTGGTCAAATGATGGCATTCTCACTGGCCATGCCCTGGCTTTGTCACTAATTGTTAGGCAGTTTCAGAGATCGTGTTGCACGTTACTTTACCCCCTTTCTGCTGACTGGCTGCCTCCTGGGTCCTGCTTACTGCAGTTCATAGATGTTTCTGAAAACTGCTTAT
>gene=chr5_45454227-45454589; species=hg19
AAATTATAGTTCGATTTAAAATTTTCTGAAATACACATTTTATCTGAAAACAAAATATCAGATTAGAGTTGATTTCCTTATTTTTTTCCTGTAAGAGAATCCACATCTGAGAAGGAAGAACACAGTATGTGAACCCTTTCCCTTTTGTGATGAGGTCATGTTTCTATCCAATAGAGAGCAGTTGCCAGGCAGACTTTGCTAATTGGGAGAGACAGGACAGCAAAGGAGAATCGCAACACTCAGCAGGCTGCTGACCTACTTTATTATTATAACTCATAGGAGCTACGAAGGCATTTTTTTTTCCAGTAGAGCTACAGTGACTTGTCAGCAAATTAGTTACCCTTTGTTAGGTCTtaaaaaaa
>gene=chr5_45454227-45454589; species=bosTau
GGACTATAATTCACGTTAAAATTTTCTAAAATGTACATTGCATTTGAAAACAAAACATCACATTATAAGTTATTTCCATATGTTGTTCCAATAAAAGAATACACATCTGACAAGGAAGAAGACAGCATGTGAATTGCTTCACTTCTGTGACGAGGCTGTCTTTCCATAACATAGGGAAGAATCACCAGGCTGGCTTTCCTAATAGGCAGAATGAGGATGGCAAAGGAGAATCAGAGCACTCAGCAGTCTGCTGACCTACTTTGTTATTATAACTCATTAGAGCTACGAATGTATTTTTTTTATCAGTAAAGCTATAGTGACTTGTCAGCAAATTAGGTACCTTTTGACAGGACTT-TAAAAA
>gene=chr5_45454227-45454589; species=calJac
AAATTACAGTTCAATTTAAAATTTTCCAAAATACACATTTTATTTGAAAACAAAATATCAGATTAGAGTTGATTTCCTTATGTTTTTCCCATAAGAGAATCCACATCTGAGAAGGAAGAATGCAGTATTCAAATGTTTCCCTTTT-GTGATGAGGTCACATTTCTATCCAATAGAGAGCAGTTGCCAGGCATGCTTTGCTAATGGGCAGAGACAGAATGGCAAAGGAGAATCACAACACTCAGCAGGCTGTTGACCTACTTTATTATTGTAACTCATAGGAGCTATGAAGA-ATTTTTTTTTTCAGTACAGCTACAATGACTTTTCAGCAAATCAGTTACCCTTTGTTAAGTCTAAAAAAAA
>gene=chr5_45454227-45454589; species=canFam
-----------------------------------------------------------------------ATTTCCATATATTTTTCCCATAAAAGAATACATGTCTGAGAAGGATCGATGCAGTATATGAACTGTTTCACTTCTGTGATTAAGTCATGTTTCTCTCCAATAGAGAGCAGTCACCAGGCTGGCCTTCCTAACAGGCAGAAACAGGATGGCAAAGGAGAATCACAACACTCAGCAGGCTGCTGACCCACTTTATTATTATAACTTATTGGAACTATGAATGCA-TTTTTTTTCCTGTAAAGCTATGGTGACTTGTCAGCAAATTGGTTA-CATTTGTTAGGACTTCAAAAAA
>gene=chr5_45454227-45454589; species=equCab
GAAGTATAATTCATATTAAAGTTTGCTGAAATGCACATTTCATTTGCAAACAAAATAACAGATTAGAATTTATTTCCATATGCTTTTCCCATAAAAGAATACGCGTCTGAGAAAGAGGAACATAGTATGTGAATTGCTTTACTTTTGCTATGAGGTAGTGTTTCTATCCAACAAAGAGCAGTCACCAGGCTGTCTTTCTTAATAGGGAGAAACAGGACGGCAAAGGAGAATCACGACACTCAGCAGACTGCTGACCTACTTCGTTATTATGACTCGCAGAAGCTATGAATGCATTCTTTTTTTCAGTAAAGTTATAGTGACTTGTCAGCAAATTAGTTACCTTTTGTTAGGACTTTCAAAAA
>gene=chr5_45454227-45454589; species=gorGor
--------------------------------------------------------------------------------------------------------------------------------------------------GTGATGAGGTCATGTTTCTATCCAATAGAGAGCAGTTGCCAGGCAGACTTTGCTAATTGGGAGAGACAGGACAGCAAAGGAGAATCGCAACACTCAGCAGGCTGCTGACCTACTTTATTATTATAACTCATAGGAGCTACGAAGGCATTTTTTTTTCCAGTAGAGCTACAGTGACTTGTCAGCAAATTAGTTACCCTTTGTTAGGTCTTaaaaaaa
>gene=chr5_45454227-45454589; species=panTro
AAATTATAGTTCGATTTAAATTTTTCTGAAATGCACATTTTATCTGAAAACAAAATATCAGATTAGAGTTGATTTCCTTATTTTTTTCCTGTAAGAGAATCCACATCTGAGAAGGAAGAACACAGTATGTGAACCCTTCCCCTTTTGTGATGAGGTCATGTTTCTATCCAATAGAGAGCAGTTGCCAGGCAGACTTTGCTAATTGGGAAAGACAGGACAGCAAAGGAGAATCGCAACACTCAGCAGGCTGCTGACCTACTTTATTATTATAACTCATAGGAGCTACGAAGGCATTTTTTTTTCCAGTAGAGCTACAGTGACTTGTCAGCAAATTAGTTACCCTTTGTTAGGTCTTaaaaaaa
>gene=chr5_45454227-45454589; species=papHam
AAATTATAGCTCAATTTAAAATTTTCTGAAATACATA-TTTATTTGAAAACAAAATATCAGATTAGAGTTGATTTCCTTATGTCTTTCCTGTAAAAGAATTCACATCTGAGAAGGAAGAACACACTATGTGAACTCTTTCCCTTTTGTGATGAGGTCATGTTTCTATCCAATAGAGAGCAGTTGCCAGGCAGACTTTGCTAATAGGCAGAGACAGGACCGCAAAGGAGAACTGCAACACTCAGCAGGCTGCTGACCTACTTTATTATTATAACTCATAGGAACTACGAAGGCATTTTTTTTTCCAGTAGAGCTACAGTGACTTGTCAGCAAATTAGTCACCCTTTGTTAGGTCTTaaaacaa
>gene=chr5_45454227-45454589; species=ponAbe
AAATTATAGTTCAATTAAAAATTTTCTGAAATACACATTTTATTTGAAAACAAAATATCAGATTAGAGTTGATTTCCTTATGTTTTTCCTGTAAGAGAATCCACATCTGAGAAGGAAGAACACAGTATGTAAACCCTTTCCCTTTTGTGATGAGGTCATGTTTCTATCCAATAGAGAGCAGTTGCCAGGAAGACTTTGCTAATTGGGAGAGACAGGACAGCAAAGGAGAATCGCAACACTCAGCAGGCTGCTGACCTACTTTATTATTATAACTCATAGGAGCTACGAAGGCATTTTTTTT--CAGTAGAGCTACAGTGACTTGTCAGCAAATTAGTTACCCTTTGTTAGGTCTCAAAAAA-
>gene=chr5_45454227-45454589; species=rheMac
AAATTATAGCTCAATTTAAAATTTTCTGAAATACATA-TTTATTTGAAAACAAAATATCAGATTAGAGTTGATTTCCTTATGTCTTTCCTGTAAAAGAATTCACATCTGAGAAGGAAGAACACACTATGTGAACTCTTTCCCTTTTGTGATGAGGTCATGTTTCTATCCAATAGAGAGCAGTTGCCAGGCAGACTTTGCTAATGGGAAGAGACAGGACCGCAGAGGAGAGCTGCAACACTCAGCAGGCTGCTGACCTACTTTATTATTATAACTCATAGGAACTACGAAGGCATTTTTTTTTCCAGTAGAGCTACAGTGACTTGTCAGCAAATTAGTCACCCTTTGTTAGGTCTTAAAACAA
>gene=chr5_60615613-60615833; species=hg19
ACACGGAATGCGTCTGCCTGTGCTTGATATTGTTCTATCTTGTTAAGTCCCCTCCCCCAGGCAGAGCATTTGGATTGGTTAAGGAATACAGTCGCTTAGCCAATCAAGTGAAACCTTTCTCCTGCAACCCTAGCAACACCTGTCATTGACAAATGTTAAGAGAAAACCCCTGACAAACCCAACCAGCCCTTGAAAATGGTCCCTGTCAAGGGCAAGTAGG
>gene=chr5_60615613-60615833; species=bosTau
ATCCAGAACGTGTCTGGCTGTGCTTGATACTGCTCCATCATGTTGAGTCCCTGCCCACAGACTCAGCATTCGGATTGGTTACAGAATACAGTTGCTCAGCCAATCAAGTGAAGCCTTTCTCCAGAAACCCTAGCAACACTTGTCATTGACAAATGTTGAGAGAAA---CCCGACTGATCCAACCAGCCATTGACAACAGTCCCCGTCCAGGGCAGATAGG
>gene=chr5_60615613-60615833; species=calJac
ACACGGAATGCGTCTCCCTGTGCTTGATATTGTTCTATCTTGTTAAGTCCCCTCCCCCAGGCAGAGCATTTGGATTGGTTAAGGAATACAGTCGCTTAGCCAATCAAGTGAAACCTTTCTCCTGCAACCCTAGCAACACCTGTC-CTGACAAATGTTAAGAGAAAACCCCTGATGAATCC--TCAGCCCTTGAAAATGGTCCCAGTTAAGGGCAAGTAAG
>gene=chr5_60615613-60615833; species=canFam
ACCCGGAATGTGTCTGCCTATGCTTGATATTGTTCTATCATGCTGAGTCCCCTCCCCCAGGCACAGCCTTTGGATTGGCCACAGAATCCGGCCGCTCAGCCAATCGAGCGAATCCTTTCTCCTGCAACCCTAGCAACACCTGTCATTGACAAATGTTAAGAGAAAATCCCTGACAAGTCCAACCAGCCA-TGAAAGTGGTTGCTGTCGAGGGCAAAC-TG
>gene=chr5_60615613-60615833; species=equCab
ACCCAGAATATGTCTGCCTGTGCTTGATATTGCTCTATCATGTTAAGGCCCCTCCCCCAGGCACAGCATTTGGATTGGTTACAGAATACCACTGCTCAGCCAATCAAGTGAAACCTTTCTCCTGCAACCCTAGCAACACCTGTCATTGACAAATATGAG---AAAACCCCTGACAAATCCAACCATCCA-TGAGAAGGGTCCCTATTGAGGGCAAACAGG
>gene=chr5_60615613-60615833; species=gorGor
ACACGGAATGCGTCTGCCTGTTCTTGATATTGTTCTATCTTGTTAAGTCCCCTCCCCCAGGCAGAGCATTTGGATTGGTTAAGGAATAC-GTCGCTTAGCCAATCAAGTGAAACCTTTCTCCTGCAACCCTAGCAACACCTGTCATTGACAAATGTTAAGAGAAAACCCCTGACAAACCCAACCAGCCCTTGAAAATGGT-CCTGTCAAGGGCAAGTAGG
>gene=chr5_60615613-60615833; species=panTro
ACACGGAATGCGTCTGCCTGTGCTTGATATTGTTCTATCTTGTTAAGTCCCCTCCCCCAGGCAGAGCATTTGGATTGGTTAAGGAATACAGTCGCTTAGCCAATCAAGTGAAACCTTTCTCCTGCAACCCTAGCAACACCTGTCATTGACAAATGTTAAGAGAAAACCCCTGACAAACCCAACCAGCCCTTGAAAATGGTCCCTGTCAAGGGCAAGTAGG
>gene=chr5_60615613-60615833; species=papHam
ACACGGAATGCGTCTGCCTGTGCTTGATATTGTTCTATCTTGTTAAGTCCCCTCCCCCAGGCAGAGCGTTTGGATTGGTTAAGGAATACGGTCGCTTAGCCAATCAAGTGAAACCTTTCTCCTGCAACCCTAGCAACACCTGTCATTGACAAACGTTAAGAGAAAACCCCTGACAAATCCAACCGGCCCTTGAAAGTGGTCCCTGTCAAGGGCAAGCAGG
>gene=chr5_60615613-60615833; species=ponAbe
ACACGGAATGCGTCTGCCTGTGTTTGATATTGTTCTATCTTGTTAAGTCCCCTCCCCCAGGCAGAGCATTTGGATTGGTTAAGGAATACGGTCTCTTAGCCAATCAAGTGAAACCTTTCTCCTGCAACCCTAGCAACACCTGTCATTGACATATGTTAAGAGAAAACCCCTGACAAATCCAACCAGCCCTTGAAAATGGTCCCTGTCAAGGGCAACTAGG
>gene=chr5_60615613-60615833; species=rheMac
ACACGGAATGCGTCTGCCTGTGCTTGATATTGTTCTATCTTGTTAAGTCCCCTCCCCCAGGCAGAGCGTTTGGATTGGTTAAGGAATACGGTCGCTTAGCCAATCAAGTGAAACCTTTCTCCTGCAGCCCTAGCAACACCTGTCATTGACAAACGTTAAGAGAAAACCCCTGACAAATCCAACCGGTCCTTGAAAGTGGTCCCTGTCAAGGGCAAGCAGG
>gene=chr5_71361875-71362184; species=hg19
TGAAGCGGCTTAATTGCTGGTAATTAAGGCAGGATCTATAGTTTCTGGGCATGCCTAGTGGGGGAGGGGCTGGGTTTCTGGCCTTGGATGAGCTGCAGGAAAGCAAGCGGCTGCTCTTCTGAGCTTACAGCTCAGACACTCCCAGCAGGGCCTGTTGCTGGGCAGTTTTCAGCACTAGGAGTCTTTGCAAACCTGCTCTTTGAGGATGGAGATTGTCTTTTCAAAGGAACTCAAAGTAGAATATGaatagttaacctttattgagaatttaccataggtcaggaattctgctaaccacgtttaattctc
>gene=chr5_71361875-71362184; species=bosTau
TGAAGTGGCTTAATTGCTGGTAATTAAGGCAGAATCTATAGTTTCTGGGCATGCCTGGTGGGGGAGGGGCTGGATGTCTGGCCTTGGATGAGCTGCAGGAAAGCAAGTGTCTGCTCCACTGAGCTTGCCGCTCTGCCACTTCCAGCAGGGCCTGTTGCTGGGCAGTTTTCAGCACTAGGAGTCTTTGCAAAGCTGCTCTTCGTGGATGGAGATTGTCTTTGCAAAGGAAATCAAGGCAGaatagaaacagt----ctttattgagagcttactataggttagatattatgctgagcacatttaattctc
>gene=chr5_71361875-71362184; species=calJac
TGAAGCGGCTTAATTGCTGGTAATTAAGGCAGGATCTACAGTTTCTGGGCATGCCTAATGGGGGAGGGGCTGGGTTTCTGGCCTTGGATGAGCTGCAGGAAAGCAAGCGGCTGCGCCTCGGAGCTTACAGCTCAGACACTCC----------TGTTTCTGGGCAGTTTTCAGCCCTAGGAATC--TGCAAGCCTGCTCTTCGAGGATGGAGCTTGTCTTTTCAAAGGAAATCAAAGTAGAATAGGaatagttaacctttattgagagtttaccataggtcaggaattgtgctaaacacatttaATTCTC
>gene=chr5_71361875-71362184; species=canFam
TGAAGTGGCTTAATTGCTGGTAATTAAAGCAGGATCTATAGTTTCTGGGCATGCCTGGTGGGGGAGGGGCTGGGTTTCTGGCCTTGGAGGAGCTGCAGGAAAGCACATGGTTGCTCCGCTGAGCTCACAGCC---CCACTCCCAGCAGGGCCTGTTGCTGGGCAGTTTTCAGC-CGAGGAGTCTCTGCAAACCTGCTCTTCAAGGATGGAGATTGTCTTTTCAAAGGAAATCAACGTAGAATAGAAGTGAT----Ctttgtagagagttaactataggttaggcattgttctaagcacatttaattctc
>gene=chr5_71361875-71362184; species=equCab
TGAAGCGGCTTAATTGCTGGTAATGAAGGCAGGATCTATAGTTTCCGGGCCTGCCTGGCGGGGCAGGGGCCGGGTTTCTGGCCTTGGGTGAGCTGCGGGAGAGCAAG-GGCTGCTCCACTTAGCT-GCAGCTCCAGCACTCCCAGCAGGGCC-GTTGCTGGGCAGTTTTCAGCACAAGGAGTCTTTGCAAGCCTGCTCTTCAAAGATGGAGATTGTCTTTTCAAAAGCAATCAAAGGAGAGTAGAAATAGT----CTCTATCAACTGTTTGCCGTAGGTTAGGCATTATGCTCAGCACATTTAATTCTC
>gene=chr5_71361875-71362184; species=gorGor
TGAAGCGGCTTAATTGCTGGTAATTAAGGCAGGATCTATAGTTTCTGGGCATGCCTAGTGGGGGAGGGGCTGGGTTTCTGGCCTTGGA-GAGCTGCAGGAAAGCAAGCGGCTGCTCTTCTGAGCTTACAGCTCAGACACTCCCAGCAGGGCCTGTTGCTGGGCAGTTTTCAGCACTAGGAGCCTTTGCAAACCTGCTCTTTGAGGATGGAGATTGTCTTTTCAAAGGAACTCAAAATAGAATATGaatagttaacctttattgagaatttgccataggtcaggaattgtgctaaacacatttaattctc
>gene=chr5_71361875-71362184; species=panTro
TGAAGCGGCTTAATTGCTGGTAATTAAGGCAGGATCTATAGTTTCTGGGCATGCCTAGTGGGGGAGGGGCTGGGTTTCTGGCCTTGGATGAGCTGCAGGAAAGCAAGCGGCTGCTCTTCTGAGCTTACAGCTCAGACACTCCCAGCAGGGCCTGTTGCTGGGCAGTTTTCAGCACTAGGAATCTTTGCAAACCTGCTCTTTGAGGATGGAGATTGTCTTTTCAAAGGAACTCAAAGTAGAATATGaatagttaacctttattgagaatttaccataggtcaggaattgtgctaaacacatttaattctc
>gene=chr5_71361875-71362184; species=papHam
TGAAGCGGCTTAATTGCTGGTAATTAAGGCAGGATCTATAGTTTCTGGGCATGCCTAGTGGGGGAAGGGCTGGGTTTCTGGCCTTGGATGAGCTGCAGGAAAGCAAACGGCTGCTCCTCTGAGCTTACAGCTCAGACACTCCCAGCAGGGCCTGTTGCTGGGCAGTTTTCAGCACTAGGAGTCTTTGCAAACCTGCTCTTTGGGGATGGAGATTGTCTTTTCAAAGGAAATCAAAGTAGAATAGGaatagttaacctttattgagagtttaccataggtcaggaattgtgctaaacacatttaattctc
>gene=chr5_71361875-71362184; species=ponAbe
TGAAGCGGCTTAATTGCTGGTAATTAAGGCAGGATCTATAGTTTCTGGGCATGCCTAGTGGGGGAGGGGCTGGGTTTCTGGCCTTGGATGAGCTGCAGGAAAGCAAGCGGCTGCTCCTCTGAGCTTACAGCTCAGACACTCCCAGCAGGGCTTGTTGCTGGGCAGTTTTCAGCACTAGGAGTCTTTGCAAACCTGCTCTTTGAGGATGGAGATTGTC--TTCAAAGGAACTCAAAGTAGAATACGaatagttaacctttattgagaatttaccataggtcaggaattgtgctaaacacatttaattctc
>gene=chr5_71361875-71362184; species=rheMac
TGAAGCGGCTTAATTGCTGGTAATTAAGGCAGGATCTATAGTTTCTGGGCATGCCTAGTGGGGGAGGGGCTGGGTTTCTGGCCTTGGATGAGCTGCAGGAAAGCAAATGGCTGCTCCTCTGAGCTTACAGCTCAGACACTCCCAGCAGGGCCTGTTGCTGGGCAGTTTTCAGCACTAGGAGTCTTTGCAAACCTGCTCTTTGGGGATGGAGATTGTCTTTTCAAAGGAAATCAAAGTAGAATAGGaatagttaacctttattgagagtttaccataggtcaggaattgtgctaaacacatttaattctc
>gene=chr5_88025177-88025553; species=hg19
TAAAAAGACATTACTGATGAATTTTTTTAAAAGTTAAAAATATTAGATTTCAGTATTAGTTTTCCACATAAAGAGATAACTTGGTACAAATCTCATGAAATTAATCATTTAACATGTGTCTCTATGAACTCTGCCAACCCTATCATTTACAATCCTTCAAGAGACCAGCTGTTGCCATAGTAACCCATTACATCAGTATCTCCTAGGCAACTGAACTAGTAACAAGTACCATAGCTTTATTATGGGTAAAAACAGACTATGTTGAAAACTGATGAAATATGTATACTGTACTTCCATTGTTTCAGTTTTCATTCAAATGCaaattaaaaaaaaattaaaatCAACCATGGTAGTTTTTATGTTCAGTTCTACATAC
>gene=chr5_88025177-88025553; species=bosTau
TAAAAAGATATTATGGATG-ATTTTTTTTAAACTTAAAAACACTAGATTTCAGTATTAGTTTTGCACATAAAGCGATAACTTGGTACAAATCTCATGAAATTAATCATTTAACATGTGTCTCTATGAACTCTGCCAACCCTATCATTTACAATCCTTCAAGAGACCAGCTGTTGCCATAGTAACCCATTACATCAGTATCTCCTAGGCAACTGAACTAGTAACAAGTAGCATAGCTTTATTATGGGTAAAAACAGACTATGTTGAAAACTGATGAAATATGTATACTGTACTTCCATTGTTTCAGTTTTTATTCAAATGCAAATTAAAAAAA--TTAAAATCAACCACGGTGGTTTTTATGTTCAGTTGTATATAT
>gene=chr5_88025177-88025553; species=calJac
TAAAAAGACATTATTGATGAATTTTTTAAAAAGTTAAAAATATTAGATTTCAGCATTAGTTTTGCACATAGAGAGATAACTTGGTACAAATCTCATGAAATTAATCATTTAACATGTGTCTCTATGAACTCTGCCAACCCTATCATTTACAATCCTTCAAGAGACCAGCTGTTGCCATAGTAACCCATTACATCAGTATCTCCTAGGCAACTGAACTAGTAACAAGTACCATAGCTTTATTATGGGTAAAAACAGACTATGTTGAAAACTGATGAAATATGTATACTGTACTTCCATTGTTTCAGTTTTTATTCAAATGCAAATTTTACAAAAATTAAAATCAACCATAGTAGTTTTTATGTTCAGTTCTACATAC
>gene=chr5_88025177-88025553; species=canFam
TAAAGAGACATTATTGATCAATTTTTT--TAAGTTAAAAATGTTAGATTTCAGTACTAGTTTTGCATATAAAGAGATAAGTTGGTACAAATCTCATGAAATTAATCATTTAACATGTGTCTCTATGAACTCTGCCAACCCTATCATTTACAATCCTTCAAGAGACCAGTTGTTGCCATAGTAACCCATTACATCAGTATCTCCTAGGCAACTGAACTAGTAACAAGTACCATAGCTTTATTATGGGTAAAAACAGACTATGTTGAAAACTGATGAAATATGTATACTGTAC-TCCATTGTTTCAGTTTTTATTCAAATGCAAATTAAAAAAA--TTAAAATCAACCACGGTGGTTTTTATGCTCAGTTCTATACAC
>gene=chr5_88025177-88025553; species=equCab
TAAAAAGACATTACTGATGAATTTTTTAAAAAGTTAAAAATATTAGATTTCAGTATTAGTTTTGCACATAAAGAGATAACTTGGTACAAATCTCATGAAATTAATCATTTAACATGTGTCTCTATGAACTCTGCCAACCCTATCATTTACAATCCTTCAAGAGACCAGTTGTTGCCATAGTAACCCATTACATCAGTATCTCCTAGGCAACTGAACTAGTAACAAGTACCATAGCTTTATTATGGGTAAAAACAGACTATGTTGAAAACTGATGAAATATGTATACTGTACTTCCATTGTTTCAGTTTTTATTCAAATGCaaattttaaaaa--ttaaaatCAACCATGGTGTTTTTAATGCTCAGTTCTATATAC
>gene=chr5_88025177-88025553; species=gorGor
----------------------------------------------------------------------------------------------------------------------------------------------------------------------------------------------------------------------------------------------------------------------------------------------------------------------------------------------------------------------------------------
>gene=chr5_88025177-88025553; species=panTro
TAAAAAGACATTACTGATGAATTTTTTTAAAAGTTAAAAATATTAGATTTCAGTATTAGTTTTGCACATAAAGAGATAACTTGGTACAAATCTCATGAAATTAATCATTTAACATGTGTCTCTATGAACTCTGCCAACCCTATCATTTACAATCCTTCAAGAGACCAGCTGTTGCCATAGTAACCCATTACATCAGTATCTCCTAGGCAACTGAACTAGTAACAAGTACCATAGCTTTATTATGGGTAAAAACAGACTATGTTGAAAACTGATGAAATATGTATACTGTACTTCCATTGTTTCAGTTTTCATTCAAATGCAAATTAAAAAAA--TTAAAATCAACCATGGTAGTTTTTATGTTCAGTTCTACATAC
>gene=chr5_88025177-88025553; species=papHam
TAAAAAGACATTACTGATGAATATTTTTAAAAGTTAAAAATACTAGATTTCAGTATTAGTTTTGCACATAAAGAGATAACTTGGTACAAATCTCATGAAATTAATCATTTAACATGTGTCTCTATGAACTCTGCCAACCCTATCATTTACAATCCTTCAAGAGACCAGCTGTTGCCATAGTAACCCATTACATCAGTATCTCCTAGGCAACAGAACTAGTAACAAGTACCATAGCTTTATTATGGGTAAAAACAGACTATGTTGAAAACTGATGAAATATGTATACTGTACTTCCATTGTTTCAGTTTTTATTCAAATGCaaatttttaaaaaattaaaatCAACCATGGTAGTTTTTATGTTCAGTTCTACATAC
>gene=chr5_88025177-88025553; species=ponAbe
TAAAAAGACATTACTGATGGATTTTTTAAAAGGTTAAAAATATTAGATTTCAGTATTAGTTTTGCACATAAAGAGATAACTTGGTACAAATCTCATGAAATTAATCATTTAACATGTGTCTCTATGAACTCTGCCAACCCTATCATTTACAATCCTTCAAGAGACCAGCTGTTGCCATAGTAACCCATTACATCAGTATCTCCTAGGCAACTGAACTAGTAACAAGTACCATAGCTTTATTATGGGTAAAAACAGACTATGTTGAAAACTGATGAAATATGTATACTGTGCTTCCATTGTTTCAGTTTTTATTCAAATGCAAATTTAAAAAA-ATTAAAATCAACCATGTTAGTTTTTATGTTCAGTTCTACATAC
>gene=chr5_88025177-88025553; species=rheMac
TAAAAAGACATTACTGATGAATATTTTTAAAAGTTAAAAATATTAGATTTCAGTATTAGTTTTGCACATAAAGAGATAACTTGGTACAAATCTCATGAAATTAATCATTTAACATGTGTCTCTATGAACTCTGCCAACCCTATCATTTACAATCCTTCAAGAGACCAGCTGTTGCCATAGTAACCCATTACATCAGTATCTCCTAGGCAACAGAACTAGTAACAAGTACCATAGCTTTATTATGGGTAAAAACAGACTATGTTGAAAACTGATGAAATATGTATACTGTACTTCCATTGTTTCAGTTTTTATTCAAATGCaaatttttaaaaaattaaaatCAACCATGGTAGTTTTTATGTTCAGTTCTACATAC
>gene=chr5_94957271-94957395; species=hg19
AAGTGCCTTCTAGGTGCTTGGTGGTCAGAGACGGGTCATCTGTCGCTAAGGCGCAACCTCCAGGGAACTCGAGGCCTGCCAGGGTCTGTCCAGATCACAAGGGGCAGGAGAGTCTGTGAGAGAG
>gene=chr5_94957271-94957395; species=bosTau
AAGCGTCTTCTAGGTGTTCGATGGCCTGGGACGGGTCATCTGTCGCTGCGCCGCCGCCTCCGCGCAACAGGAGGCCCGCCCGGGTCTTTCTAGCTCACAGCCAGCAGGAGGGTCTCTGAGAGCC
>gene=chr5_94957271-94957395; species=calJac
AAGCGCCTTCTAGGTGCTCAACGCTGAGAGACGGGTCAACTATCGCTGAGATGCAACCTCCAGGGAATTCGAGGCCTACCAGGTTCTGTCCAGATCGCAAGGGGCAGGAGAGTCTGT--GAGAG
>gene=chr5_94957271-94957395; species=canFam
---------------------gggcctccgccggggcctctggcgccgcc-cgcggccTCCGCGCAGCACGAGGC-CGCCGGGGTCCCTGCAGGTCACCGCGGGCGCTGGAGCCC---------
>gene=chr5_94957271-94957395; species=equCab
AAGCGCCTTCTAGGTGCCCGATGGCCAGAGACAGGTCATCTGCAGCGGTGGCCCAGGTTTCACGGAACACCAGGCCGGCTGGAGTCTATCTGGATCATACTGAGCAGGAGGGTCTCCGAGAGAC
>gene=chr5_94957271-94957395; species=gorGor
AAGTGCCTTCTAGGTGCTTGG-------------------------------------------------------------------------------------------------------
>gene=chr5_94957271-94957395; species=panTro
AAGTGCCTTCTAGGTGCTTGGTGGTCAGAGACGGGTCATCTGTCGCTAAGGCGCAACCTCCAGGGAACTCGAGGCCTGCCAGGGTCTGTCCAGATCACAAGGGGCAGGAGAGTCTGTGAGAGAG
>gene=chr5_94957271-94957395; species=papHam
AAGCGCCTTCTAGGTGCCCGGTGGTCAGAGACGGGTCATCTGTCGCTGAGGCGCAACCTCCAGAGAACTCGAGGCCTGCCAGGGTCTGTCCAGATCACAAGGGGCAGGAGAGTCTGTGAGAGAG
>gene=chr5_94957271-94957395; species=ponAbe
AAGCGCCTTCTAGGTGCTCGGTGGTCAGAGACGGGTCATCTGTCGCTAAGGCGCAACCTCCAGGGAACTCGAGGCCTGCCAGGGTCTGTCCAGATCACAAGGGGCAGGAGAGTCTGTGAGAGAG
>gene=chr5_94957271-94957395; species=rheMac
AAGCGCCTTCTAGGTGCCCGGTGGTCAGAGACGGGTCATCTGTCGCTGAGGCGCAACCTCCAGGGAACTCGAGGCCTGCCAGGGTCTGTCCAGATCACAAGGGGCAGGAGAGTCTGTGAGAGAG
>gene=chr5_108745746-108745959; species=hg19
GTACGCAAGCCCCTCCCCCATAGCAGAGATGACCAGTCAGCTTACAGGGTCTCTGCTGGGGGACAATGCATACGCCCAATCAGAACCTGAGGAGTGGGCTCACGTCAATGGTTGGGACGTGGCAGAAAAAGGGAAAAATACTTGGACCTTCTCTACAGCCTGCTCCCCCATCTCCCTCAGGGGGAGTTCACCAATTGGCTGAAGAGCGGAAAG
>gene=chr5_108745746-108745959; species=bosTau
GCGCGCAAGCCCCGCCCCCAAAGCGGGCTCGACCAATAGGCTTAATAGACCGCTGCGGGGTAAGCCTCC---TGCCCAATCGGAACCTGAGGAGTGGGCGCGCGTCAGTAGTTGGGACGTGGCGGAGAAGGGGAAA-ACACTTGTCCTGTCTTTGCGCCCCGCTCC-CTGTTTCGGCAAGGGGGACCTCACCGATTGGCCCTACAGCGGAAGG
>gene=chr5_108745746-108745959; species=calJac
GTACGCAAGCCCCGCCCCCGTGGCAGAGCTAACCAATCGGCGTACAGGACCTCTGCAGGGGGACAATACATACGCCCAATCGGAACCTGAGGAGTGGGCTCACGTCAATGGTTGGGACGTGGCAGAAAAAGGGAAAAATACTTGGACCGTCTCTACTGACTGCTCCCCCGTATCCCTCAAGGGGACTTCACCAATTGGCTGGAGAGCGGAAAG
>gene=chr5_108745746-108745959; species=canFam
---------------------------------------------------------------------------------------------------------------------------------------------------------------------------------------------------------------------
>gene=chr5_108745746-108745959; species=equCab
GCAGGCAAGCCCCGCCCCCAAAACGGCGCCGACCAATAGACTTGAAGGATCTCTACAG--GAAAAATCCACATGTCCAATCAAAACCTGAGGAGTGGGTTCACGTAAGTGGTTGGGACGTGGCAGAAAAAGGGAAAAATATTTGGACTGTCTTTACGGCCGGTTTCCCCTCCTCGTTCAGGGAGGCTTCATCGATTGGTCGAAGAGCGGAAGG
>gene=chr5_108745746-108745959; species=gorGor
GTACGCAAGCCCCTCCCCCATAGCAGAGATGACCAATCAGCTTACAGGATCTCTGCTGGGGGACAATGCATACGCCCAATCAGAAGCTGAGGAGTGGGCTCACGTCAATGGTTGGGACGTGGCAGAAAAAGGGAAAAATACTTAGACTTTCTCTACAGCCTGCTCCCCCATCTCCCTCAGGGGGAGTTCACCAATTGGCTGAAGAGCGGAAAG
>gene=chr5_108745746-108745959; species=panTro
GTACGCAAGCCCCTCCCGCATAGCAGAGATGACCAATCAGCTTACAGGGTCTCTGCTGGGGGACAATGCATACGCCCAATCAGAACCTGAGGAGTGGGCTCACGTCAATGGTTGGGACGTGGCAGAAAAAGGGAAAAATACTTGGACCTTCTCTACAGCCTGCTCCCCCATCTCCCTCAGGGGGAGTTCACCAATTGGCTGAAGAGCGGAAAG
>gene=chr5_108745746-108745959; species=papHam
GTATGCAAGCCCCGCCCTCATGGCAGAGATGACCAATCGGCTTACAGGATCTCTGCCGGGGGACAATGCATACGCCCAATCAGAACCTGAGGAGTGGGCTCACGTCAATGGTTGGGACGTGGCAGAAAAAGGGAAAAATACTTGGACCTTCTCTACAGCCTGCTCCCCCATCTCCCTCAGGGGGAGTTCACC-ATTGGCTGAAGAGCGGAAAG
>gene=chr5_108745746-108745959; species=ponAbe
GTACGCAAGCCCCGCCCCCATACCAGAGATGACCAATCAGCTTACACGGCCTCTGCCGGGGGACAATACATACGCCCAATCAGAACCTGAGGAGTGGGCTCACGTCAATGGTTGGGACGTGGCAGAAAAAGGGAAAAATACTTGGACCTTCTTTACAGCCCGCTCCCCCATCTGCCTCAGGGAGAGTTCACCAATTGGCTGAAGAGCGGAAAG
>gene=chr5_108745746-108745959; species=rheMac
GTATGCAAGCCCCGCCCTCATGGCAGAGATGACCAATCGGCTTACAGGATCTCTGCCGGGGGACAATGCATACGCCCAATCAGAACCTGAGGAGTGGGCTCACGTCAATGGTTGGGACGTGGCAGAAAAAGGGAAAAATACTTGGACCTTCTCTACAGCCTGCTCCCCCATCTCCCTCAGGGGGAGTTCACC-ATTGGCTGAAGAGCGGAAAG
>gene=chr5_118603672-118604288; species=hg19
AAATGGCTACCCCGGGCCAGGGCTCCTCAACAGACTGAAGGTCCAGATCCTACTCCATCCTGGCGGTCTCGGGTGGCCCCTGAGGAGGGCAAGCCTTCTGCTCCACAGGCAAGGACAGTCACAGCTAAGTCCGCGGGGGGCGGCAGAGAGCGAGGGCTTTCCAGGAGCCAATGAGTCTTTAACTCCAAGAGGAAGCCCTGCATTCTCCGCAAATGGAAACCAGGAATCGGGAGCGCGTCAGCTATCGTAGGGTAGACTTAAGGCCCGCAGAAAATTAAAAGCAAAAGAGCAGGCGGAATTCAGGGGCTTTCACGGATCATCATCATAATAGTCAATAATGATGGCAGCAGACActaacattcacgcgttcttgttaagtgcaaggcacagtgcaaatgtgtatggccccatttaaccatctcaacacactacgaggttggcgtctcatttttacaacggaagaaactgagaggctcagGAATACCGTATCCTATGCACATCTCCCAAGAGGGTCCTGTTCTCCAGCGCCCAGCGATCTGGGCCTCGCGGTCCGAGTCCGGCTCCCGGGCCGCCGCCCAGCCCTTCTCCGCGCTCTCCTGCGCCTGGGCCACTTCCG
>gene=chr5_118603672-118604288; species=bosTau
GAATAACTACCTCGGGTT------------------TAGGGCCCAGATTATGCCCCATTCGGGTCAA---TA----------------GCCACTCTTAGACTCTGTGGGTACAGGCAGTCA--TTGAAGTCCGC-AGAGGTGGCTTAGACCAGAGACTTGCTGGGATCCAATGACCCTTTAACTCTTAGAAGAAACCTTGCATCCCTCGCAAATGGAAATTAGGAATCACTTATGCATCAGCTATCCCCGGGTAGACTTGAGGCCAGTAAAGGCTGA-AAATAAAAAGAAAAAAGGGATTTAGGGGCTTATACGGATGTCGACGAC-------GAAGGTAACGGCAACGGATAATAGAATACACGTGTACTTGTTAGGTGC------CTG---------GCATGAGCTCACTTAAGAGACTCAATAAACT-TGAGGCTGGTATCTCACTTTCATAGCTGAAGAAACCGAGGAGCCGAAAGGTAACTTCTTCCCTGCGTATCTCCCAAGCCGGTCCTGGCTCCTTGAGCCCAAAGGTCTT-GCTTCGCAGCTCAAGTCCAGCTCCTGAGCCGCTGACCAGCCCTCCTCCGCATTTCCCCGAGC------------TG
>gene=chr5_118603672-118604288; species=calJac
AAATGGCTATCCCGGGCCAGGGCTCCTCAACAGAATGAAGATCCAGATTCTGCTCCATCCTGGCGGTCTCTGGTGGCCCCTGAGA---GCAAGGCTCCGGCTCCACAAGCAAAGTCAGTCACAGCTAAGTCCGCGGAGGGCGGCAGAGAGCGGGCGCCTTGCA---------------------------GGAAGCCCTGCATTCTCCGCCAATGGAAACCAAGAATCGGGAGCGCGTCAGCTATCGTCGGGTAGACT-----------------------------------CGGAATTTAGGGGCTCTCATGAGTCATTATCATAATAGTCAATAATGATGGCAACAGACacgaacattcacgcgttcttgttaagtacaaggcacgatgcaaa--tgcatgaccccatttaatcatctcaacacactacaaggttggtgtctcatttttacaacggacgaaactgaggggctcaggGATAGGATATTCTTTGCGTATGTCCCAAGCGGATCCCGTTCTCTAGCGTCCAGCGGTCTGGGCTTCGAGGTCCAAGTCTGGATCCCAGGCCGCCGCTCCGCCCTTCTCTGCGTTCTCCAGCGCC-GGGCCACTTCCG
>gene=chr5_118603672-118604288; species=canFam
------------------------------------------------------------------------------------------------------------GCAGGAGCAGTCACAGTGAAGTCCAC-GGGAGTGGCTGGGAGCAGAGGCTTCCCAGAAGTCAAGGAGCCTTTACCCGCCAGAGGCAGCCCTGCAGTCCCCGCGAAAGGCAGCCGGGAATCGCGAAAGCATCGGACGTCACCGGGTAGACTTGAGGCCCGTAGAAGCTGAGAAGCaaaaaaaaaaaTGCGATTT-GGTGCTTATACGGATATTTCTAAT------CCATAGTAATGGCAGCAGACGGTAACAGTCCTGCGGACCTGTTTGGTGCC-GGCGCG--GTAAGCACGCATGAGCTCCTTTAACCGTCTCAACACACTATCGGGCTAGTATCTCATTTTTGCGACTTAGGAAACG--GTG--TGAA-----------------CGCGTCCCTCAAGCCAGGCCTGGCCCCTC--GCACCCAGGTCCG-TCCTTTCAGTCCGGACCCAGCTCCTAAGCCGCCGC----GCCGCCCCAGCGTC----GGA----GGGTGCGCCCAG
>gene=chr5_118603672-118604288; species=equCab
GA---ATGGCTCCGGGTCAGGGCTCCTCGGCAGAACTAAGGCCCAGGTTCTGCCCCATCCCAGTGGA---GA----------------GCTAGGCTTTGGCTGCACGGGCAGGGGCAGTCAAAGAGAACTCCGT-GGG-GTGGCTGACACTGGAGGCTTCCCCGGAGCCAATGAGACTTTAACTCCGAGAGGAAGCCCTGCATCCTCCGCGAACGGAAACCAGAAATCACGAACGCGTCAGACAACGCCACAAAGACTTGAGGCCAGGAAAGGCTAAAAAGCCaaaaaaaaaaCGGGATTGAGGGGTTTATACGGATAATAATAAT-------AATA--AATCGCaacagacgctaacattcatgtgtacttgttatgtgccaggcacggagcaaacatgcatgagctcgtttaaccgtctcaacacgct---catttggtatctcatttttacaactgaagaaaca--agatctgaaggataaCATCTT---TGCGTATCTTCCAAGCCAGTCCTGGCCCCTGGATCCCAGGGGTCTC-GCCTCGCAGTCCGGATCCAGCGCTCAGGCCGCCGCTCAGCCCTCCTGTGGGTTTTCCGGAGC--GGGTCAGGCCGG
>gene=chr5_118603672-118604288; species=gorGor
AAATGGCTACCCCGGGCCAGGGCTCCTCAACAGACTGAAGATCCAGATCCTACTCCATCCTGGCGGTCTCGGGTGGCCCCTGAGGAGGGCAAGCCTTCCGCTCCACAGGCAAGGACAGTCACAGCTAAGTCCGCGGGGGGCGGCAGAGAGCGAGGGCTTTCCAGGAGCCAATGAGTCTTTAACTCCAGGAGGAAGCCCTGCATTCTCCGCAAATGGAAACCAGGAATCGGGAGCGCGTCAGCTATCGTAGGGTAGACTTAAGGCCCGCAGAAAATTAAAAGCAAAAGAGCAGGCGGAATTTAGGGGCTTTCACGGATCATCATCATAATAGTC---AATGATGGCAGCAGACActaacattcacgcgttcttgttaagtgcaaggcacagtgcaaatgtgtatggccccatttaaccatctcaacacactacgaggttggcgtctcatttttacaacggaagaaactgagaggctcagGAATACCGTATCCTATGCATATCTCTCAAGCGGGTCCTGTTCTCCAGCGCCCAGCGATCTGGGCCTCGCGGTCCGAGTCCGGCTCCAGGGCCGccgcccagcccttctccgcattctcctgcgcctgggccacttccg
>gene=chr5_118603672-118604288; species=panTro
AAATGGCTACCCCGGGCCAGGGCTCCTCAACAGACTGAAGGTCCAGATCCTACTCCATCCTGGCGGTCTCGGGTGGCCCCTGAGGAGGGCAAGCCTTCCGCTCCACAGGCAAGGACAGTCACAGCTAAGTCCGCGGGGGGCGGCAGAGAGCGAGGGCTTTCCAGGAGCCAATGAGTCTTTAACTCCAAGAGGAAGCCCTGCATTCTCCGCAAATGGAAACCAGGAATCGGGAGCGCGTCAGCTATCGTAGGGTAGACTTAAGGCCCGCAGAAAATTAAAAGCAAAAGAGCAGGCGGAATTCAGGGGCTTTCACGGATCATCATCATAATAGTCAATAATGATGGCAGCAGACActaacattcacgcgttcttgttaagtgcaaggcacagtgcaaatgtgtatggccccatttaaccatctcaacacactacgaggttggcgtctcatttttacaacggaagaaactgagaggctcagGAATACCGTATCCTATGCATATCTCCCAAGCGGGTCCTGTTCTCCAGCGCCCAGCGATCTGGGCCTCGCGGTCCGAGTCCGGCTCCAGGGCCGccgcccagcccttctccgcgctctcctgcgcctgggccacttccg
>gene=chr5_118603672-118604288; species=papHam
AAGTGGCTACCCCAGGCCAGGGCCCCTCAACAGACTGAAGATCCAGATTCTACTCCGTCCTGGCAGTTTCGGGTGGCCCCTGAGAAGGGCAAGCCTTCGGCTCCCCAGGCAAGGACAGTCACAGCTAAGTCCGCGGGGGGCGGCAGAGAGC-AGGACTTTCCAGGAGCCAATGAGTCTTTAACTCCAAGAGGAAGCCCTGCATTGCCCGCCAATGTAAACCAGGAATCAGGAGTGCGTCAGCTATCATCGGGTAGACTTCACGCCAGCAGAAAATGAACAGCAAAAGAGCAGGCGGAATTTAGGGGCTTTCACGGATCATCATCATAATAGTCAATAATGATGGCAGCAGACactaacattcacgcgttc---ttaagtgcaaggcacaatgcacatgtgtatggccccattttaccatctcaacacactacgaggttggcgtctcatttttgcaacggaagaaactgaggGGCTCAGGAATAGCGTATCCTCTGCATATCTCCCAAGCGGGTCCTGTTCTCCAGCGCCCAGCGATCTGGGCCTCGCGGTCCCAGTCCGGCTCCCAGGCCGCCGCCCAGCCCTTCTCCGCGCTCTCCTGCGCCTGGGCCACtcccg
>gene=chr5_118603672-118604288; species=ponAbe
AAATGGCTACCCCGGGCCAGGGCTCCTCAACAGACTGAAGATACAGATTCTATTCCATCCTGGCGGTCTCGGGTGGTCCCTGAGGAGGGCAAGCCTGCCGCTCCACAGGCAAGGACAGTCACAGCTAAGTCCGCGGGGGGCGGCAGAGAGCGAGGGCTTACCAGGAGCCAATGAGTCTTTAACTCCAAGCGGAAGCCCTGCATTCTCCGCCAATGGAAACCAGGAATCGGGAGCGCGTCAGCTATCGTCGGGTAGACTTAAGGCCCGCAG-AAATGAAAAGCAAAAGAGCAGGCGGAATTTAGGGGCTTTCACGGATCATCCTCATAATAGTCAATAATGATGGCAGCAGACActaacattcacgcgttcttgttaagtgcaaggcacaatgcaaatgtgtatggccccatttaaccatctcaacacactacgaggttggcgtctcatttttacaacggaagaaactgagaggctcagGAATACCGTATCCTCTGCATATCTCCCAAGCGGGTCCTGTTCTCCAGCGCCCAGCGATCTGGGCCTCGCGGTCCGAGTCTGGCTCCCAGGCCGccgcccagcccttctccgcgctctcctgcgcctgggccacttccg
>gene=chr5_118603672-118604288; species=rheMac
AAGTGGCTACCCCAGGCCAGGGCCCCTCAACAGATTGAAGATCCAGATTCTACTCTGTCCTGGCAGTTTCGGGTGGCCCCTGAGAAGGGCAAGCCTTCGGCTCCCCAGGCAAGGACAGTCACAGCTAAGTACGCGGGGGGCGGTAGAGAGCCAGGGCTTTCCAGGAGCCAATGAGTCTTTAACTCAAAGAGGAAGCCCTGCATTGCCCGCCAATGTAAACCAGGAATCAGGAGTGCGTCAGCTATCATCGGGTAGACTTCACGCCAGCAGAAAATGAACAGCAAAAGAGCAGGCGGAATTTAGGGGCTTTCACGGATCATCATCATAATAGTCAATAATGATGGCAGCAGACactaacattcacgcgttc---ttaagtgcaaggcacaatgcacatgtgtatggccccattttaccatctcaacacactacgaggttggcgtctcatttttacaacggaagaaacggaggGGCTCAGGAATAGCGTATCCTCTGCATATCTCCCAAGTGGGTCTTGTTCTCCAGCGCCCAGCGGTCTGGGCCTCGCGGTCCCAGTCCGGCTCCCAGGCCGccgcccagcccttctccgcgctctcctgcgcctgggccactcccg
>gene=chr5_122758974-122759115; species=hg19
CTTTTGCCGCCTGCGTAGCCGCTTTTCAAAcgcccgggcggccgcagcggccgccgccgcgcccAGCTTCCGCCTAGCAACCAGGCCCGCAGGCCCAGTGCCCAGGGGAGGTTGGAGGACAACGGGTGATAGAGACAGAGC
>gene=chr5_122758974-122759115; species=bosTau
CTTTTGCCGCCTGGGTAA-AACCTTTCACACACCCGGGCTGCCGCCGCGGCCGCCGCAGTTCCCCGCTTCCGCCTAGCAACCAGGCCCGCAGGCCTAGAGCCCCGGGAAGGCTGGAGGACAAAGGGTGATAGAGACAGGGC
>gene=chr5_122758974-122759115; species=calJac
CTTTTGCCGCCTGCGTAGCCGCTTTTCAAACGCCCGGGCAGCCGCAGCGGCCGCAGCCGCGCCCAGCTTCCGCCTAGCAACCAGGCCCACAGGCCCAGTGCCCTGGGGAAGTTGGAGGACAAAGGGCGATAGAGACAGCGA
>gene=chr5_122758974-122759115; species=canFam
CTTTTGCCGCCTGCGTTGCCGCTTTTCAAAcgcccgggcagccgccgcggcagccgccgcgccccgcTTCCGCCTAGCAACCGGGTCCGCAGGCCCAGCG-CCGGGGAAGCCTGGATGACAAAGGGTGATAGAGACAGGGC
>gene=chr5_122758974-122759115; species=equCab
CTTTTGCCGCCTGTAGAGCCGCTTTTCAAACGCCCAGGCAGCCGCCGCGGCCGTCGCCGCGCCCCGCTTCTGCCTAGCAACCAGGCCCGCAGGCCCAGTGCCCCGGGGAGGCTGGAGGACAAAGGATGATAGAGACAGCGC
>gene=chr5_122758974-122759115; species=gorGor
---------------------------------------------------------------------------------------------------------------------------------------------
>gene=chr5_122758974-122759115; species=panTro
CTTTTGCCGCCTGCGTAGCCGCTTTTCAAAcgcccgggcggccgcagcggccgccgccgcgcccAGCTTCCGCCTAGCAACCAGGCCCGCAGGCCCAGTGCCCAGGGGAGGTTGGAGGACAACGGGTGATAGAGACAGAGC
>gene=chr5_122758974-122759115; species=papHam
CTTTTGCCGCCTGCGTAGCCGCTTTTCAAACGCCCCGGCCGCCGCAGCGGCAGCCGCCGCGCCCAGCTTCCGCCTAGCAACCAGGCCCGCAGGCCCAGTGCCCAGGGGAGGTTGGAGGACAAAGGGTGATAGAGACAGAGC
>gene=chr5_122758974-122759115; species=ponAbe
CTTTTGCCGCCTGCGTAGCCGCTTTTCAAAcgcccgggcggccgcggcggccgccgccgcgcccAGCTTCCACTTAGCAACCAGGCCCGCAGGCCCAGTGCCCAGGGGAGGTTGGAGGACAAAGGGTGATAGAGACAGAGC
>gene=chr5_122758974-122759115; species=rheMac
CTTTTGCCGCCTGCGTAGCCGCTTTTCAAACGCCCCGGCGGCCGGAGCGGCAGCCGCCGCGCCCAGCTTCCGCCTAGCAACCAGGCCCGCAGGCCCAGTGCCCAGGGGAGGTTGGAGGACAAAGGGTGATAGAGACAGAGC
>gene=chr5_133927064-133927237; species=hg19
TGGGCAGAGGAGAGAAGGAAGAAGCTTTATCCACTCAGCTTGTCACCTTTGCACCATCAGAACACCATTGTGGCGGCTGACTCATCTGTCACCAGGTGAGTGTGCCATTAGGAGCACAGGATTAGTCATGGGCGTGGTCATGGGGTGAGATGCCAGGTCGGGCTGGGATAGTG
>gene=chr5_133927064-133927237; species=bosTau
TTGGCAGACCAGAGCAGGAAGAAGCTTAG--------------GGTCATCACATTGTCAGAA--CCACGGTGGCCACAGATTCA--TGTCACCAGGAG-AGGGGTCGTTAGGAGCATAGCAGTAGCCAT--GTGTGAACATGAAGTTAAGCACCAGATCCAGCCCCGATGGTG
>gene=chr5_133927064-133927237; species=calJac
TGGGCAGA-GAGAGATGGAAGCAGCTTTAT-TACTCAGCTTAGGACCTTCGCACAGTCAGAACAACATTGTGGCTGCTGATTCATCTGTCACCAGGTAAGGGTGCCATTAGGAGCACAGGATTAGTCATGGGTATGGTCATGGGGTGAGATGCCAGCTTGGGCTGGGACAGTG
>gene=chr5_133927064-133927237; species=canFam
-----------------------------------------------------------------------------------------------------------------------------------------------------------------------------
>gene=chr5_133927064-133927237; species=equCab
TGGGCAGATGAGAGAAGGACAAAGCTTTACCCACTCAGTGTGGGGCCTTCACATAATCAGAA--CCGCCGTAGCTGCCAATTCACCTGTCAACAGGTGAGGGGGGCAGTGGGAGCATAGCATTAGCCGTGGGTCTGATCATGGGGTGAGACACCAAGTCTGGTTGGGACAGCA
>gene=chr5_133927064-133927237; species=gorGor
TGGGCAGAGGAGAGAAGGAAGAAGCTTTATCCACTCAGCCTGTCACCTTTGCACAATCAGAACACCATTGTGGC-GCTGACTCATCTGTCACCAGGTGAGTGTGCCATTAGGAGCACAGGATTAGTCATGGGCATGGTCATGGGGTGAGATGCCAGGTCGGGCTGGGATAGTG
>gene=chr5_133927064-133927237; species=panTro
TGGGCAGAGGAGAGAAGGAAGAAGCTTTATCCACTCAGCTTGTCACCTTTGCACCATCAGAACACCATTGTGGCGGCTGACTCATCTGTCACCAGGTGAGTCTGCCATTAGGAGCACAGGATTAGTCATGGGCGTGGTCATGGGGTGAGATGCCAGGTCGGGCTGGGATAGTG
>gene=chr5_133927064-133927237; species=papHam
TGGGCAGAGGAGAAAAGGAAGAAGTTTTATCCACTCGGCTTGGCACCTTTGCACAATCCGAACACCATTGTGGCGGCTGACTCATCTGTCACCAGGTGAGGGTGCCGTTAGGAGCACAGGATTAGTCATGGGCGTGGTCATGGGGTGAGGTGCCAGGTCGGGCTGGGACAGTG
>gene=chr5_133927064-133927237; species=ponAbe
TGGGCAGAGGAGAGAAGGAAGAAGCTTTATCCACTCAGCTTGTCACCTTTGCACAGTCAGAACACCATTGTGGCGGCTGACTCATCTGTCA-CAGGTGAGGGTG-CATTAGGAGCACAGGATTAGTCATGGGCGTGGTCATGGGGTGAGATGCCAGGTC-GGCTGGGATAGTG
>gene=chr5_133927064-133927237; species=rheMac
TGGGCAGAGGAGAAAAGGAAGAAGCTTTATCCACTCGGCTTGGCACCTTTGCACAATCCGAACACCACTGTGGCGGCTGACTCATCTGTCACCAGGTGAGGGCGCCGTTAGGAGCACAGGATTAGTCATGGGCGTGGTCATGGGGTGAGGTGCCAGGTCGGGCTGGGACAGTG
>gene=chr5_149789315-149789809; species=hg19
aaatttctgggtgttttttgtttgtttgtttgtttgtttgtatattacgcagtctgtggtattctgttaaagcggcacaaaacggactaaaacaGACCCATTGGGAACTGCAAGGATGAGGCTGCACCCTGCCTACTCCAGCAACCAGCAAGGATGGTTTAGGACGCTCCAGGAGTCCCTTGTGCCTGGTAACTCATGACATCACAGACTGGCTCATTCTCATTGGCTTGCTGCGTGCCAGTCTGTGCTTTCTGGGATAAGGCCCAGCCCAAGGGAGAGTTATTCGGGAAGGAAACAGCAAAAACCCGACGGTGGGCGGGGGGCGGGGGGGAAGTGGGGAGACCAGACAGGAAGGGAAAACAAATTCTACTTCTTGGCCTTCTCAAGGAACACGGGTGGCCTAGCCTGTGTTCAGGCTCTCCAGCCTCATCCTCCACCTGTTCAGTGCTTCTGCAACCCCACACCCAATTCTAGCCCCAGCTCTACCTCCCACA
>gene=chr5_149789315-149789809; species=bosTau
--------------------------------------------------------------------------------------------------------------CAAGAACGAGG----GCCTTGTCTTCTCGAGGAACCAGCAAGGACAGCTGAGGAAACCCCAGGAAACCCTGCTGCCTAGTAATTCATGACATCACAAACTGGCTCATTCTTATTGCCTCTCTGCTCGCCAGTCTGTGATTTCTGGACCAAGGCCCAGTCCAGGGGATTATTACTCTGAAAGGAGAATGTAAAAT----------------------GGAGAAAAGGAGAAAACCAGAAAGGAGGGGAAAACAAATCCTACTTTTTGGCCTTCCCAAGGAAGAGTGGTGTTCTT-CCTGAGTTCAAGTTCTATGAC---------------CTCACCTCTTCAGTGACCCCACACCCAG-TTGAGTCCCAGCTGTGCCTCCCATG
>gene=chr5_149789315-149789809; species=calJac
-------------------------------------------attacacagtcggtagtattctgttaaagtggcacaaaatggacta----agacCCATTGGGGACTGCCAGGATAAGGCTAAACCCTGCCTACGCCTG-----------GATGGTTTGGGAAACTCCAGGAGACCTTTCTGCCTGGTAACCCATGACATCACAGACTGCCTTATTCTCATTGGCTTGCTGCTTGCCAGTCTGTGCTT--TGGGCTAAGGTCCAGCCCAAGGGAGAGTTATTCTGGAAGGAAACAGCAAAATCTCAACG--------------CCGGGAAAGTGGAGAGACCAGATAGGAAGGGAAAACAAATTCTATTTCTTGGCCTTCCCAAGAAATAGCGGTACCCTGGCCTGAGTTCAGGCTCTCCAGCCTTATCTTCCACCTGTTCAGTGCTTCTGCAACCCCACACACAAttctagtcccatctgtacctcccaca
>gene=chr5_149789315-149789809; species=canFam
-------------------------------------------------------------------------------------------------------------------ATGACACTGCACCCC-CTTACTCCAGGAACCAACAAGGACAGTTCAGGAAACTCTAGGAGATCCATCTGCCTAGTAACTCATGACATCACACACTAGCTCATTCTCATTGACTCTCTACTTGCCAGCCTGCGTGTGTTGGGCCAAGGTCCAGCCCAAAGGATTGTTGTTCTGTGAGAAAAAAGCAAAAA----------------------GAAGAAAAGGAGGAGACCAGGCAGGAGGGGAACCCAAGTACCACTTCTTGGCCTTCCGCAGGAACATCTGTGGTCTTGCTTGGGTTCAAGCTCTCCAGC-TCATTACCTACATGCTCACCCCTTCTGCAACCCTACACTCAA-TCTGGG------TATACTTTCCATA
>gene=chr5_149789315-149789809; species=equCab
----------------------------------------------------------------------------------------------GACCCACTGGAAAGTGTCAGGATGAGACTGCACCCTGCTTCCTCCAGCAACCTGCAAGGACCGGTTAGGAAATTCCAGGAAACACTTCTGCCTAGTAACTCATCACATCACAAATTGGCTTATTCTCATTGGCTCTCTGCTTGCCAGTCTGAGCTTTCCCAGCCAAGGCCCAGCCCAAGGGATTGTTATTCTGTAAGGAGAAAACAAAAA----------------------GGGGAAAAAGCGGAGACCAGACAGGAAAGGAAAACAAATCCTGCTTCTTGGACGTCCTAAGGAACAGTGGTGGTCTTGCCTGGGTTCAAGCTCTCCAGC-TCATGACCTAACTGTGCACCCCTTCTGCACCCCCATACCCCG-TCTAGTCCCAGCTCCACCTCCCACA
>gene=chr5_149789315-149789809; species=gorGor
aaatttctgggtg-t-----tttgtttgtttgtttgtttgtatattacgcagtctgtggtattctgttaaagcggcacaaaatggactaaaacaGACCCATTGGGAACTGCAAGGATGAGGCTGCACCCTGCCTACTCCAGCAACCAGCAAGAATGGTTTAGGACGCTCCAGGAGTCCCTTGTGCCTGGTAACTCATGACATCACAGACTGGCTCATTCTCATTGGCTTGCTGCGTGCCAGTCTGTGCTTTCTGGGATAAGGCCCAGCCCAAGGGAGAGTTATTCGGGAAGGAAACAGCAAAAACCCGACG------GGGGGGTGGGGGAGAAGTGGGGAGACCAGACAGGAAGGGAAAACAAATTCTACTTCTTGGCCTTCTCAAGGAACAGGGGTGGCCTGGCCTGTGTTCAGGCTCTCCAGCCTCATCCTCCACCTGTTCAGTGCTTCTGCAACCCCACACCCAATTCTAGCCCCAGCTCTACCTCCCACA
>gene=chr5_149789315-149789809; species=panTro
aaatttctgggtgtttt---tttgtttgtttgtttgtttgtatattacgcagtctgtggtattctgttaaagcggcacaaaatggactaaaacaGACCCATTGGGAACTGCAAGGATGAGGCTGCACCCTGCCTACTCCAGCAACCAGCAAGGATAGTTTAGGACGCTCCAGGAGTCCCTTGTGCCTGGTAACTCATGACATCACAGACTGGCTCATTCTCATTGGCTTGCTGTGTGCCAGTCTGTGCTTTCTGGGATAAGACCCAGCCCAAGGGAGAGTTATTCAGGAAGGAAACAGCAAAAACCCGACG--CGGGGGGGGGGGGGGGGGATTTTGGGAAACCCAACCGGAAGGGAAAACAAATTCTACTTCTTGGCCTTCTCAAGGAACAGGGGTGGCCTGGCCTGTGTTCAGGCTCTCCAGCTTCATCCTCCACCTGTTCAGTGCTTCTGCAACCCCACACCCAATTCTAGCCCCAGCTCTACCTCCCACA
>gene=chr5_149789315-149789809; species=papHam
aaatttctgggtgtt-----tttttt----------tttgtaaattacacagtctgttgtattctgttaaagcggcacaaaatggactaagacaGACCCATTGCGGACTGCCAGAATGAGGCTGCACCCTGCCTACTCCAGCAACCAGCAAGGATGGTTTAGGAAGCTCCAGGAGTCCCTTCTGCCTAGTAACTGATGACATCACAGACTGGCTCATTCTCATTGGCTTGCTGCATGTCAGTCTGTGCTTTCTGGGGTAAGGCCCCGCCCAAGGGAGAGTTATTCTAGAAGGAAATAGCAAAAACCTGACA-----------CAGGGGGGAATGTGGGGAAACCAGACAGGAAGGGAAAACAAATTCTACTTCTTGGCCTTACCAAGGAACAGGGGTAGCCTGGCCTGGGTTCAGGCTCTCCAGCCTGATCCTCCACCTGCTTAGTGCTTCTGCAACCCCACACCCAATTCTAGCCCCAGCTCTACCTCCCACA
>gene=chr5_149789315-149789809; species=ponAbe
aaatttctgggtgttt----tttttttgtttgtttgtttgtatattacgcagtctgtggtattctgttaaagcggcacaaaatggactaagacaGACCCATTGGGAACTGCCAGGATGAGGCTGCACCCTGCCTACTCCAGCAACCAGCAGAGATGGTTTAGGACGCTCCAGGAGTCCCTTCTGCCTGGTAACTCGTGACATCACAGACTGGCTCATTCTCATTGGCTTGCTGCGTGCCAGTCTGTGCTTTCTGGGATAAGGCCCAGCCCAAGGGAGAGTTATTGGGGAAGGAAACAGCAAAAACCCAACGGGGGGCGCGGGGGGTGGGGGA-GTGCGGAGACCAGACAGGAAGGGAAAACAAATTCTACTTCTTGGCCTTCTCAAGGAACAGGGGTGGCCTGGCCTGTGTTCAGGCTCTCCAGCCTCATCCTCCACCTGTTCAGTGCTTCTGCAACCCCACACCCAATTCTAGCCCTAGCTCTACCTCCCACA
>gene=chr5_149789315-149789809; species=rheMac
aaatttctgggtgtt-----tttttt----------tttgtaaattacacagtctgttgtattctgttaaagcggcacaaaatggactaagacaGACCCATTGCGGACTGCCAGGATGAGGCTGCACCCTGCCTACTCCAGCAACCAGCAAGGATGGTTTAGGAAGCTCCAGGAGTCCCTTCTGCCTAGTAACTGATGACATCACAGACTGGCTCATTCTCATTGGCTTGCTGCGTGTCAGTCTGTGCTTTCTGGGGTAAGGCCCCACCCAAGGGAGAGTTATTCTAGAAGGAAATAGCAAAAACCCGACA-----------CAGGGGGGAAAGTGGGGAAACCAGACAGGAAGGGAAAACAAATTCTACTTCTTGGCCTTACCAAGGAACAGGGGTAGCCTGGCCTGGGTTCAGGCTCTCCAGCCTGATCCTCCACCTGCTTAGTGCTTCTGCAACCCCACACCCAATTCTAGCCCCAGCTCTACCTCCCACA
>gene=chr5_149789958-149790606; species=hg19
taaccctctgtgtgagtaaaatcgggtaaaacatctgctccaagggctgttacattaaataagatgatgagggtaaagctcttggctccacacctagcacattgttagcactctataaatAAATTACACTCAGTGCAATTCTCAGGGGAGTTCGTAGTTAAGTTTAGCATCTGCTTTTCTTCCTCTTTATGCATCTTGAACGCCTGTCCCCTGGTTCTGGTAGAGTGCCAACTCTTGTCACCCCCCTCTTTATTTCCTCATTTACACTACCTTCTTCTGCaattaaaaaaaaaaaaaaaaaaGCCAAAGTCAGGAGCCAACCAGAGCTAGCAGGAATCGTGACACAGATGTTGCCAGGCAGAAGCATTCACAAAAGCCTCCAAAACAGGCTCCAGTCTGGAATGGCCTAAGCACACATAGCCAGCTTTAGAAGCAGTAACTGAATAAAGGGAAAACTAGACAAGGATTAGACAAGGGGACATGCACTCTGAACACTGAGCCCACCTGGGTCTGTAAATCACTGAGTGGTCTGAGCTCAGAGGGGTCTCACCTCCCCTTCCCACAAAATGCACCTCTGAAAGGGGGCCAAATGgtggagtgagctaacactttgatgtcagactagtcctggttcaaattctgcctcca
>gene=chr5_149789958-149790606; species=bosTau
cacctctc----ttagtaacgtgaggtaaaatatctactcaaagggttgttatataaaatgagatc---aggataaagctcttgactccgtacctagcacctagttagtagtct----gta----aCACTGAGCACCAATCTCAAGGGAGTTAATAATTAACTTTAGCATCTGGTTTCCTTCTTCTTCATGCATCTTGATGGCCTGTCTCCTGGTTCTGGATGAGTGCCAACTCTTGTCACTTCCTCCTTT-------------CACTGCCTCTTTCTTG-------AATA------AGTAAGCCAAAGTCAGGAGCCAACCAGAACTGGGAGGAATCATGGTACAAATGTTGCCAGGCAGAAATGTTCACAAAAGGGTCCAAAACAGGCC---------------------------GGACAGTTTTAGAAGCAGTGATTGAAT-GAGGGAAAACCAGACAAGGATTTGACAAGGGGGCACCCTTTCTGCTCACTGAGCCCACCTGGCTCTGCAACTCACTGGGTGGCCTGTGCTCAGAGGGGACCCATTTCCCCTCCCTGCAAACTGTGCCTCTAGAAGGGGGTCAGATGGTAG-ACAaactcaaattttaatatcagactagtcctggttcaaattctggctcca
>gene=chr5_149789958-149790606; species=calJac
taaccctctgtgtgagtaaatctgggtaaaacatctgctccaaaggctgttacgttaaatcagatgatgagggtaaagctcttggctccacacctagcacattgttagcactctataaatAAATTACACTCAGTGAGATTCTCAGGGGAGTTCGTAGTTAAGTTTAGCATCTGCTTTTCTTCCTCTTTATGCATCTTGAACGCCTG-CCCCTTGTTCTGGTAGAGTGCCAACTCTTGTCACCCCCCTCTTTATTTCCTCATTTACACTAC---CTTCTGGAATTTAAAAAAAA-----------CAAAGTCAGGAGCCAACCAGAGCTACCAAGAATCATGACACAGGTGTTGCCAGGCAGAAGTGTTCACAAAAGCCTCCAAAACAGGTTCCAGTCTGGAATGGCCTAAGCACACATGGCCAGCTTTAGAAGCAGTAACTGAATAAAGAGAAAACTAGACAAGGATTAGACAAGGGGGCATGCTCTCTGAACACTGAGCCCACCTGGGTCTGTAAGTCACTGGGTGGTCTGAGCTCAGAGGGGTCCCACCTCCCCTTCCCACAAAATGCACCTCTAAAAGGGGGCTAGATGGAGGTGTgagctcacaccttgatatcagactagccctggttcaaattctgcctccg
>gene=chr5_149789958-149790606; species=canFam
tacccctctgagtgagtaacttgaggtagaatagctacccaatgggttgttatataaaataagatcatgagagtaaagctcttcactccatacctagtacacagt--------------ca----gcactgagtaCTACTCTCAGGGGAGTTATTTGTTAACTTTAGCGTCTGGTATCCTTCCTCTTTTTGCCTCTTGAAGGCCTTCCTTCTGGTTCTGGATGGCTGCCAACTCTTGCCACCTGTCTCTTCATTTCCTCCTTTCCATTGCCTCCTTCTTG-------AATAAATAATAATAAGCTGAAGTCAGGAGCCAACCAGAACTAGCAGGAATCATGATGCAAGTGTCGTGAGGCAGAAGCGTTCACAAAGGGGTCTGAGACAGGCTCAGGGCTGGCATGGACTGAGCACACAGGGCCAGTTTTAGAAGCAGTAACCGAAT--CAGGAAAACCAGGCAAGGATTTGAGGAGGGGGTACCCTCTCTGTACCCTGAGATCACCTAGGTCTGCAACTCACCAGGTGG----------------CTCTCCCTGTCCTCTCCGAAAATCCTGCCTCCAAAagggggccagatggtagggtaaactcatgctttgaaatcaggccagtcctggttcaaattctgactcca
>gene=chr5_149789958-149790606; species=equCab
-aactctctgagtaa------cgaagcaaaacatctactcaaagggttgttatgttaa-----------agcgtgacactc-tcgttccgtccctagcacacagttagcAATGCCGTAATA----ACACTGTGTACTATTCTCAGGGGAGCTAATAATTAACTTTAGCATCTGGTTTCCTTCCTCTTTATACATCTTGAAGGCCTGTCCTCTGGTGCTGGATCAGTGCCAATTCTTGTCACCCCTCCCTTCATTTCCTCCTTTCCACTGTTTCCTTCTTG-------AATAAAAAAAAGTTAACCAAAGTCAAGAGCCAACCAGAACCAGCAGGAGTCATGAGACAAGTGTTGCCAGGCAGAAGTGTTCACGAAAGGGTCCGAAACAGGCTCAGGTCTGGAATGGCCTGAGCACATGGGGCCAGTTTTAGAAGCAGCAACT-AATAAAAAGAAAAGCAGATGAGGATTTGACGAGGGCACACAC---CTGTACACTGAGCCTACCAGGGTCTGCCACTCACCGGGTGGCCTGAGCTCAGAGGAGTCCCACCTCCCCTC-CCACAAATCATGCCTCTAGaagggggccggatggtagagtgagctcaaactttgaaatcagactagtgctcgttcaaattctggctcca
>gene=chr5_149789958-149790606; species=gorGor
taaccctctgtgtgagtaaaatcgggtaaaacatctgctccaagggctgttacattaaataagatgatgagggtaaagctcttggctccacacctagcacattgttagcactctataaatAAATTACACTCAGTGCAATTCTCAGGGGAGTTCGTAGTTAAGTTTAGCATCTGCTTTTCTTCCTCTTTATGCATCTTGAACGCCTGTCCCCTGGTTCTGGTAGAGTGCCACCTCTTGTCACCCCCCTCTTTATTTCCTCATTTACACTACCTTCTTCTGCAATT---AAAAAAAAAAAAAAATCCAAAGTCAGGAGCCAACCAGAGCTAGCAGGAATCATGACACAGATGTTGCCAGGCAGAAGCATTCACAAAAGCCTCCAAAACAGGCTCCAGTCTGGAATGGCCTAAGCACACATGGCCAGCTTTAGAAGCAGTAACTGAATAAAGGGAAAACTAGACAAGGATTAGACAAGGGGACATGCACTCTGAACACTGAGCCCACCTGGGTCTGTAAATCACTGAGTGGTCTGAGCTCAGAGGGGTCTCACCTCCCCTTCCCACAAAATGCACCTCTGAAAGGGGGCCAAATGGTGGAGTGAGCTAACactttgatgtcagactagtcctggttcaaattctgcctcca
>gene=chr5_149789958-149790606; species=panTro
taaccctctgtgtgagtaaaatcgggtaaaacatctgctccaagggctgttacattaaataagatgatgagggtaaagctcttggctccacacctagcacattgttagcactctataaatAAATTACACTCAGTGCAATTCTCAGGGGAGTTCGTAGTTAAGTTTAGCATCTGCTTTTCTTCCTCTTTATGCATCTTGAACGCCTGTCCCCTGGTTCTGGTAGAGTGCCAACTCTTGTCACCCCCCTCTTTATTTCCTCATTTACACTACCTTCTTCTGCAATT--AAAAAAAAAAAAAAAAGCCAAAGTCAGGAGCCAACCAGAGCTAGCAGGAATCGTGACACAGATGTTGCCAGGCAGAAGCATTCACAAAAGCCTCCAAAACAGGCTCCAGTCTGGAATGGCCTAAGCACACATGGCCAGCTTTAGAAGCAGTAACTGAATAAAGGGAAAACTAGACAAGGATTAGACAAGGGGACATGCACTCTGAACACTGAGCCCACCTGGGTCTGTAGATCACTGAGTGGTCTGAGCTCAGAGGGGTCTCACCTCCCCTTCCCACAAAATGCACCTCTGAAagggggccaaatggtggagtgagctaacactttgatgtcagactagtcctggttcaaattctgcctcca
>gene=chr5_149789958-149790606; species=papHam
ttaccctctgtgtgagtaaaatcgggtaaaacatctgctccaa-ggctgttacgttcagtaagatgatgagggtaaagctcttggctccacacctagcacattgttagcactctataaatAAATTACACTCAGTGCGATTCTCA-GGGAGTTTGTAGTTAAGTTTAGCATCTGCTTTTCTTCCTCTTTATGCATCTTGAACGCCTGTCCCCTGGTTCTGGTAGAGTGCCAACTCTTGTCACCCCCCTCTTTATTTCCTCATTTATACTACCTTCTTCTGCaatttaaaaaataaaaataaaaGCCAAAGTCAGGAGCCAACCAGAGCTATCAGGAATCATGACACAGATGTTGCCAGGCAGAAGCATTCAGAAAAGCCTCCAAAACAGGCTCCAGTCTGGAATGGCCTAAGCATACATGGCCAGCTTTAGAAGCAGTAACTGAATAAAGGGAAAACTAGGCAAGGATTAGACAAGGGGACATGCACTCTGAACACTGAGCCCAACTGGGTCTGTAAATCACTGAGTGGTTGGAGCTCAGAGGGGTCCCACCTCCCCTCCCCACAAAATGCACCTCTGAAAGGGGGCCAGATGGAGGAGTgagctcacactttgatgtcagactagtctcggttcaaattctgcctcca
>gene=chr5_149789958-149790606; species=ponAbe
taaccctctgtttgagtaaaatcgggtaaaacatctgctccaagggctgttacattaaataagatgatgagggtaaagctcttggctccacacctagcacattgttagcactctataaatAAATTACACTCAGTGCAATTCTCAGGGGAGTTTGTAGTTAAGTTTAGCATCTGCTTTTCTTCCTCTTTATGCATCTTGAACGCCTGTCCCCTGGTTCTGGTAGAGTGCCAACTCTTGTCACCCCCCTCTTTATTTCCTCATTTACACTACCTTCTTCTGCaatt-aaaaaaaaaaaaaaaaaGCCAAAGTCAGGATCCAACCAGAGCTAGCAGGAATCATGACACAGATGTTGCCAGGCAGAAGCATTCACAAAAGCCTCCAAAACAGGCTCCAGTCTGGAATGGCCTAAGCACACATGGCCAGCTTTAGAAGCAGTAACTGAATAAAGGGAAAACTAGACAAGGATTAGACAAGGGGGCATGCACTCTGAACACTGAGCCCACCTGAGTCTGTAAATCACTGAGTGGTCTGAGCTCAGAGGGGTCTCACCTCCCCTTCCCACAAAATGCACCTCTGAAAGGGGGCCAAATGGTGGAGTGAGCTAACactttgatgtcagactagtcctggttcaaattctgcctcca
>gene=chr5_149789958-149790606; species=rheMac
ttaccctctgtgtgagtaaaatcgggtaaaacatctgctccaa-ggctgttacgttcaataagatgatgagggtaaagcttttggctccacacctagcacattgttagcactctataaatAAATTACACTCAGTGCGATTCTCA-GGGAGTTTGTAGTTAAGTTTAGCATCTGCTTTTCTTCCTCTTTATGCATCTTGAACGCCTGTCCCCTGGTTCTGGTAGAGTGCCAACTCTTGTCACCCCCCTCTTTATTTCCTCATTTATACTACCTTCTTCTGCaatttaaaaaaaaaaaataaaaGCCAAAGTCAGGAGCCAACCAGAGCTAGCAGGAATCATGACACAGATGTTGCCAGGCAGAAGCATTCAGAAAAGCCTCCAAAACAGGCTCCAGTCTGGAATGGCCTAAGCACACATGGCCAGCTTTAGAAGCAGTAACTGAATAAAGGGAAAACTAGGCAAGGATTAGACAAGGGGACATGCACTCTGAACACTGAGCCCAACTGGGTCTGTAAATCACTGAGTGGTTGGAGCTCAGAGGGGTCCCACCTCCCCTCCCCACAAAATGCACCTCTGAAagggggccagatggaggagtgagctcacactttgatgtcagactagtcccggttcaaattctgcctcca
>gene=chr5_149790862-149791238; species=hg19
ccaaggtcacgcGTGGCCTAGACCTGAATCCATTCCTCACAAAACAGTCTCCCTCCTTGCCATGGGATTCCCTGGGGTTTTCACAGGCCACAGCTCTAATGGTCTGCAGCAGGTTACCTTGTTCCCCAGAACATAGCTTGTCATAACATCTCTGCAGGGTTCTCCCAAACCCCTTTCTGCCTGGCAACAGCTGACATCACACCTAGCTGTAAGTCCCTGTAGATCGCAAATTACTTTTTGGAGACTGGGGGTAGCAGGGGCATTGGGGTAATAGCCTTCTAGCCCTTTTTGAGGGAAACACATGGGTGAGGCTATTTTGGGGCTGGGAAGTGGGGGCCTGGTGTCCCCTGGATGGCTGTGCTGGCCTCTGGCTGCA
>gene=chr5_149790862-149791238; species=bosTau
a-caagtcatacatgacctcaaccagaatccagccctcACAAGA--GCTGCTCTCCTAGCCATGGGATTCCCCAGGGTTTTCACAGGCC-AGACACTAATGGTCTATCTCTAGTTACAT-GTCCCACAGTATGAAGTTCCTCATGACATCTCTGAGAGTCTCTCCCAAACCCCTTTCTGCCTGGCAACTGCTGACATCAC----AAC---AAGTCTCTGTAATATGCAAATTAT-----------CGGGGGGGGCAGGGACATT-GGGTAGCTGTATTCTAACCTGTTTTTAGGGAAACAGATGGATAA---------GGATCTGGGAAAG-G---------GTCCTCTGGATGGCTGTGCTGGCCCCTTACTGCA
>gene=chr5_149790862-149791238; species=calJac
ccaaggttacccatggcctagaccagaatccagtcctcACAAAGGAGTCTCCCTCCTTGCTGTGGGATTCCCTGGGGTTTTCACAGGCCACAGCTCTAATGGTCTGCATCAAGTTACCTTGTTCCCCGGAACGAAG-------------------AGGGCTCTCTCAAACCCCATTCTGCCTGGCAACAGCTGACATCACACCTAGCCGTAAGTCCCTGTAGATTCCAAATGGCTTTTTGGAGACTGTAGGTAGCAGGAGCATTGGGGTAATAGCCTTCTAGCCCTTTTTAAGGGAAACACATGGGTGAGGCTATTTAGGGGCTGGGAGGC-GGGACCTGGGGTCCTCTGGATGGCTGTGCTGGCCTCTGGCTGCA
>gene=chr5_149790862-149791238; species=canFam
t-caagtcacatgtgacctggaccagaagctagccctcacaggagagtcaccctcctagccCTGGGATTCCTTGGGATTTTCACAGAT--ATACTCTAATGGTCTATATCTGGTCACCT-GTTCCCCAGAATGCTGTTCTTCATGACATCTCTGAGTGTTTCTCCCAAACCCCTTTCTGCCTGGCAACAGTTGACGTCAC----GGCTGTAAGTCCCTCTAATTTGCAAATGACTTTTTGAAGACTGGGGAGAGTGGGGCCATG-GGGTAGCTGCATTCTAACCtttttttAGGGAAACACCTGGATAAGACAATCCTGGGGCTGGGAGAG-GGGTCCCGGGGCCCTCTGGATGGCCGCGCTGGCCCCTTGCTGCA
>gene=chr5_149790862-149791238; species=equCab
c-caagtcatacgtgacctggaccagaatccagccctcacaagag--------tcctagccgtgGGATTCCTCAGGATTTTCTCAGGCCACTGCTCTCATGGTGCGTATCTGGTTACCT-GTCTC-CGGAAAGCAGCTCCTCATGACCTCTCTGAGTGTCTCTCTCAAACGACTTTCTGCCTGGCAACAGCTGACATCAC----AGCTGTAAATCCCCATGATTTGCATATTACTTTGTGGAGACTGGGGGGAGCGGGGAAATG-GGGTAGCTGCATTCTAACCTCTTTTTAAGGACACACATGAATGAGACCATCTCGGGGCTGGGAGAG-GGAGCTCAGAATCCTCTGGATGGCTGTGCTGGCCCCTTGCTGCA
>gene=chr5_149790862-149791238; species=gorGor
ccaaggtcacgcGTGGCCTAGACCAGAATCCATTCCTCACAAAACAGTCTCCCTCCTTGCCATGGGATTCCCTGGGGTTTTCACGGGCCACAGCTCTAATGGTCTGCAGCAGGTTACCTTGTTCCCCAGAACATAGCTTGTCATAACATCTCTGCAGGGCTCTCCCAAACCCCTTTCTGCCTGGCAACAGCTGACATCACACCTAGCTGTAAGTCCCTGTAGATCGCAAATTACTTTTTGGAGACTGAGGGTAGCAGGGGCATTGGGGTAATAGCCTTCTAGCCCTTTTTGAGGGAAACACGTGGGTGAGGCTATTTTGGGGCTGGGAAGTGGGGGCCTGGGGTCCCCTGGATGGCTGTGCTGGCCTCTGGCTGCA
>gene=chr5_149790862-149791238; species=panTro
ccaaggtcacgcGTGGCCTAGACCTGAATCCATTCCTCACAAAACAGTCTCCCTCCTTGCCATGGGATTCCCTGGGGTTTTCACAGGCCACAGCTCTAATGGTCTGCAGCAGGTTACCTTGTTCCCCAGAACATAGCTTGTCATAACATCTCTGCAGGGCTCTCCCAAACCCCTTTCTGCCTGGCAACAGCTGACATCACACCTAGCTGTAAGTCCCTGTAGATCGCAAATTACTTTTTGGAGACTGGGGGTAGCAGGGGCATTGGGGTAATAGCCTTCTAGCCCTTTTTGAGGGAAACACATGGGTGAGGCTATTTTGGGGCTGGGAAGTGGGGGCCTGGGGTCCCCTGGATGGCTGTGCTGGCCTCTGGCTGCA
>gene=chr5_149790862-149791238; species=papHam
ccaaggtcacgcGTGGCCTAGACCAGAATCCATTCCTCACAAAAGAGTCTCCCTCCTTGCCATGGGATTCCCTGGGGTTTTCACAGGCCACAGCTCTAATGGTCTGCAGTGGGTGACCTTGTTCCCCAGAACATAGCTTGTCATAACATCTCTGCAGGGCTCTCCCAAACCCCTTTCTGCCTGGCAACAGCTGACATCACACCTAGCTGTAAGTCCCTGTAGATTGCAAATTACTTTTTGAAGATTG-GAGTAGCAGGGCCATTGGGGTAACAGCCTTCTAGCCCTTTTTGAGGGAAACACATGGGTGAGGCTATTTTGGGGCTGGGAAGT-GGGGCCTGG-GTCCTCTGGATGGCTGTGCTGGCCTCTGGCTGCA
>gene=chr5_149790862-149791238; species=ponAbe
ccaaggtcacacGTGGCCTAGACCAGAATCCATTCCTCACAAAAGAGTCTCCCTCCTTGCCATGAGATTCCCTGGGGTTTTCACAGGCCACAGCTCTAATGGTCTGCAGCGGGTTACCTTGTTCCCCAGAACATAGCTTGTCATAACATCTCTGCAGGGCTCTCCCAAACCCCTTTCTGCCTGGTAACAGCTGACATCACACCTAGCTGTAAGTCCCTGTAGATCGCAAATTACTTTTTGGAGACTGGGGGTAGCAGGGGCATTGGGGTAACAGCCTTCTAGCCCTTTTTGAGGGAAACACATGGGTGAGGCTATTTTGGGGCTGGGAAGT-GGGACCTGGGGTCCTCTGGATGGCTGTGCTGGCCTCTGGCTGCA
>gene=chr5_149790862-149791238; species=rheMac
ccaaggtcacgcgtggcctagaccagaatccattcctcacAAAAGAGTCTCCCTCCTTGCCATGGGATTCCCTGGGGTTTTCACAGGCCACAGCTCTAATGGTCTGCAGTGGGTGACCTTGTTCCCCAGAACATAGCTTGTCATAACATCTCTGCAGGGCTCTCCCAAATCCCTTTCTGCCTGGCAACAGCTGACATCACACCTAGCTGTAAGTCCCTGTAGATTGCAAATTACTTTTTGAAGATTG-GAGTAGCAGGGCCATTGGGGTAACAGCCTTCTAGCCCTTTTTGAGGGAAACACATGGGTGAGGCTATTTTGGGGCTGGGAAGT-GGGGCCTGGGGTCCTCTGGATGGCTGTGCTGGCCTCTGGCTGCA
>gene=chr5_149792266-149792800; species=hg19
CTGGCTTCTGATCTTCCCGACAGCTCCTGCTTCTCCTCCTGTGCATCTGGGACCCTGACCCCCCGGCTCGCCTCTTAAAGTCGGTGCTGGAGAGGAATCTGATTCGTCCACAGAAGGCCACTCCGCCCACTTGGTAGATGTGGAAGTGAAAGCTACAAAGGCTGGAAATACCCCACTTTGGTGAAGCTGCCTTTTGCGGGGCAGGATGTGGGGCGGGGGGGCTCCCCAGGCAGGTAGAAAGGCCAGCACGATCCCATTGGCTGCCCAGGGCCCTCATCACTTGTTTCTGGGCAGGCCTTTGGATTCATAAGGCTCTTTGAATGTTTCAAGAAACAGGCAAATGTCCACTCCCTAGACAGGAAAGCACTTTGAAACAGAAGACACCTTTGTTTGTCTCCCCTTCTCATCCACAGATGAGTGGGTGCAGAAAGGGGCTGTGCACCCTTGGTGAGCTCAGACAAGTCCTCTTCTCTGGCCTCCGTTATGTCGTCTCAAACACGCAGGAGGAAGTTTGGACGACGtgcaggggtgaaa
>gene=chr5_149792266-149792800; species=bosTau
CTGACCTCTGGTCTTTCCCA------CTCCTGCTGCTCCTGCGTATCTGGGATGCTGAGCCCCGTGCTCACCTCTTGAAGTTGGGGCTGAGGAGGAATCTGATTCGTCTACAGGAGGCCACTCCGCCCACCTGGTACAAGTGGAAGTGAAAGCCACAAA-GCTGGAAATACCCTCCTTCAGC-AAGTTGCCTTTAATGGGACAGGATGAGTA--GGGGGAGCCCCCCAGGCAGGTGAAAAGGCCAGCATGTTTCCATTGGCTGCACAGGGCCCGCGTCACTTGTTTCTGGGCAGACCTGTGGATTCATAAGGCTCTTTGGAGGTTTCAAGAAACGGGTAACTGTTCACTCCCTAGATAGGAAATCACTTTGAAGCAAAAAAAGCCTT--TTTGTCTCCCCT-CTCACCTGTAGATGAGTGGGTACATAAAGGGGCTGCCCCCCTTTtgtgaacttagacaaattcctttctctggcctcagttatgtcatctcaga-gcaggggaggaaagctgga------------------
>gene=chr5_149792266-149792800; species=calJac
CTGGCTTCTGATCTTCCCAACAGTTCctgctgctgctgctgTGTATATGGGACCCTGAACCCCTGGCTCACCTCTTAAAGTTGGTGCTGGGGAGAAACCTGATTCGTCCACAGGAGGCCACTCCCCCCACTTGGTAGATGTGGAAGTGAAAGCCACAAA-GCTGGAAATACCCCACTTTGGTGAAGCTGCCTTTTGCGGGGCAGGATGTGGAGCCGGGGTGCTCCCCAGGCAGGTAGAAAGGCCAGCGTGATCCCATTGGCTGCCCAAGGCCCTCATCACTTGTTTCTGGGCAGACCTTTGGATTCATAAGGCTCTTCGGATGCTTCAAGAAACAGGCAAATGTCTACTTCCTAGACAGGAAAGCACTTTGAAGCAGAAGTCGCCTTTGTTTGTCTCCCCTTCTCATCTGCAGATGAGTGGACGCAGAGAGGGGCTGtgccccctccgtgagcttagacaaaccctcttctctagcctcagttatgtcatctcaaaaatgca-gaggaagtttggactaCCTACTggggaaaaa
>gene=chr5_149792266-149792800; species=canFam
CTGGCCTCTGGTCTTCCCCACGgctgctgctgctgctcCTGTGTATCTGGGACCCTGAACCCCTGGCTCACCTCTTGAAGTTGGAGCTGAGGAGGGATCTGATTTGTCCACAGAAGGCCACTCCGCCCACCTCGTAAAAGTGGAAGTGAAAACCCCAAA-GCTGGAAATACCCCCCTTGGGCAAAGCTGCCTCTAACAGGACAGGATGGGGA--GGCGGGGCTCCCCAGGCAGGTAGAAAGGCCCGCATACTTCCATTGGCTGCTCAGGACCGGCATCACTTGTTTCTGGGCAGACCTTTGGATTCATAAGGCACTTTGGATATTTTGAGAAACAGGCAAATATTCACCCCTTAGAAGGAAAATCACTTTGAAACAGAAAATGCCTT----TGTCTCCCCTTCTTCCCCACTGATGAGTGGATGCAGAAGGTGG----------------------------------------------------------------------------------------------------
>gene=chr5_149792266-149792800; species=equCab
CTGGCTCCGGATCTTCCCCACGgctgctgctgctgctc---CGTGTCTGGGACCCTGAACCCCTGGCTCACCTCTTGAAGTTGGGGCTGAGGAAGAATCTGATTCGTCCACAGGAGGCCACTCCGCCCACCTAGTAGAAGTGGAAGTGAAAGCCACAAA-GCTGGAAATACCCCCACTGGGCAAAGCTGCCTTTAATGGGACAGGATGAGGA--GGGGGAGCTCCCCAGGCAGGTAGAAAGGCCAGCATGCTTCCATTGGCCATCCAGGGCCCTCATCACTTGTTTCCAGGCAGACCTTTGGATTCATAAGGCTCTTAGGATGTTG-GAGAAACAGGCAAATATTCACTCCCCAGATAGGAAATCACTTGGACACAGAAAATGCCTTCTTCTGCCTCCCCTTCTCACCCATAGATGAGTGGGCTCAGGAAGGGgctgctcgagctttg---------gcaagtccctctctctgctc--agttatgtcgcctcaaa-acaggggaggaaggttgga------------------
>gene=chr5_149792266-149792800; species=gorGor
CTGGCTTCTGATCTTCCCGACAGCTCCTGCTGCTCCTTCTGTGCATCTGGGACCCTGAACCCCTGGCTCGCCTCTTAAAGTTGGTGCTGGAGAGGAATCTGATTCGTCCACAGAAGGCCACTCCGCCCACTTGGTAGATGTGGAAGTGAAAGCTACAAAGGCTGGAAATACCCCACTTTGGTGAAGCTGCCTTTTGCGGGGCAGGATGTGGGGTGGGGGGGCTCCCCAGGCAGGTAGAAAGGCCAGCACGATCCCATTGGCTGCCCAGGGCCCTCATCACTTGTTTCTGGGCAGGCCTTTGGATTCATAAGGCTCTTTGAATGTTTCAAGAAACAGGCAAATGTCCACTCCCTAGACAGGAAAGCACTTTGAAACAGAAGACACCTTTGTTTGTCTCCCCTTCTCATCCACAGATGAGTGGGTGCAGAAAGGGGCTGTGCACCCTCGGTGAGCTCAGACAAGTCCTCTTCTCTGGCCTCCGTTATGTTGTCTCAAACATGCAGGAGGAAGTTTGGACGACGtgcaggggtgaaa
>gene=chr5_149792266-149792800; species=panTro
CTGGCTTCTGATCTTCCCGACAGCTCCTGCTTCTCCGCCTGTGCATCTGGGACCCTGACCCCCTGGCTCGCCTCTTAAAGTCGGTGCTGGAGAGGAATCTGATTCGTCCACAGAAGGCCACTCCGCCCACTTGGTAGATGTGGAAGTGAAAGCTACAAAGGCTGGAAATACCCCACTTTGGTGAAGCTGCCTTTTGCGGGGCAGGATGTGGGGCGGGGGGGCTCCCCAGGCAGGTAGAAAGGCCAGCACGATCCCATTGGCTGCCCAGGGCCCTCATCACTTGTTTCTGGGCAGGCCTTTGGATTCATAAGGCTCTTTGAATGTTTCAAGAAACAGGCAAATGTCCACTCCCTAGACAGGAAAGCACTTTGAAACAGAAGACACCTTTGTTTGTCTCCCCTTCTCATCCACAGATGAGTGGGTGCAGAAAGGGGCTGTGCACCCTCGGTGAGCTCAGACAAGTCCTCTTCTCTGGCCTCCGTTATGTCGTCTCAAACACGCAGGAGGAAGTTTGGACGACGtgcaggggtgaaa
>gene=chr5_149792266-149792800; species=papHam
CTGGCTTCTGATCTTCCTGACAGCTCCTCCTGCTGCTCCTGTACATCTGGGACCCTGAACCCCTGGCTCACCTCTTAAAGTTGGTGCTGGAGAGGAATCTGATTCGTCCACAGGAGGCCACTCCGCCCACTTGGTAGATGTGGAAGTGAAAGCTACAAAGGCTGGAAATACCCCACTTTGGTGAAGCTGCCTTTTGAGGGGCAGGATGTGGGGCGGGGGTGCTCCCCAGGCAGGTAGAAAGGCCAGCACGATCCCATTGGCTGCCCAGGGCCCTCATCACTTGTTTCTGGGCAGGCCTTTGGATTCATAAGGCTCTTTGAATGTTTGAAGAAACAGGCATATGTCCACTCCCTAGACAGGAAAGCACTTTGGATCAGAAGACACCTTTGTTTGTCTCCCCTTCTCTCCCACAGATGAGTGGGTGCAGAAAGGGGCTGTGCACCTTCAGTGAGCTCAGACAAGTCCTCTTCTCTGGCCTCCGTTATGTCGTCTCAAACATGCGGGAGGAAGTTTGGACTACCtgcaggggtgaaa
>gene=chr5_149792266-149792800; species=ponAbe
CTGGCTTCTGATCTTCACGACAGCTCCTGCTTCTCCTCCTGTGCATCTGGGACCCTGAACCCCTGGCTCACCTCTTAAAGTCGGTGCTGGAGAGGAATCTGATTCGTCCACAGGAGGCCACTCCGCCCACTTGGTAGATGTGGAAGTGAAAGCTACAAAGGCTGGAAATACCCCACTTTGGTGAAGCTGCCTTTTGCGGGGCAGGATGTGGGGCAGGGGGGCTCCCCAGGCAGGTAGAAAGGCCAGCACGATCCCATTGGCTGCCCAGGGCCCTCATCACTTGTTTCTGGGCAGGCCTTTGGATTCATAAGGCTCTTTCAATGTTTCAGGAAACAGGCAAATGTCCACTCCCTAGACAGGAAAGCACTTTGAAACAGAAGACACC----TTTGTCTCCCCTTCTCATCCACAGATGAGTGGGTGCAGAAATGGGCTGTGCACCCTCGGTGAGCTCAGACAAGTCCTCTTCTCTGGCCTCCGTTATGTCGTCTCAAACATGCGGGAGGAAGTTTGGACGACGtgcaggggtgaaa
>gene=chr5_149792266-149792800; species=rheMac
CTGGCTTCTGATCTTCCTGACAGCTCCTCCTGCTGCTCCTGTACATCTGGGACCCTGAACCCCTGGCTCACCTCTTAAAGTTGGTGCTGGAGAGGAATCTGATTCGTCCACAGGAGGCCACTCCGCCCACTTGGTAGATGTGGAAGTGAAAGCTACAAAGGCTGGAAATACCCCACTTTGGTGAAGCTGCCTTTTGAGGGGCAGGATGTGGGGCGGGGGGGCTCCCCAGGCAGGTAGAAAGGCCAGCACGATCCCATTGGCTGCCCAGGGCCCTCATCACTTGTTTCTGGGCAGGCCTTTGGATTCATAAGGCTCTTTGAATGTTTGAAGAAACAGGCATATGTCCACTCCCTAGACAGGAAAGCACTTTGAATCAGAAGACACCTTTGTTTGTCTCCCCTTCTCTCCCACAGATGAGTGGGTGCAGAAAGGGGCTGTGCACCTTCAGTGAGCTCAGACAAGTCCTCTTCTCTGGCCTCCGTTATGTCGTCTCAAACATGCGGGAGGAAGTTTGGACTACCtgcaggggtgaaa
>gene=chr5_176884775-176884872; species=hg19
AGGTCACTTGGCCCCACCCAGCAGGACTGGGGCTGACCTATCAGGCCTGAGCCCGTTTCCCCAGCAACCAATGATTCCATCAGTGGTTGCCAGGGAA
>gene=chr5_176884775-176884872; species=bosTau
AAGTCACTGGGCCCCACCCAGCAGGACTAGGGCTGACCTACCAGGCCTGAGCTCGTTTCCCCAGCAACCAGTGAGTCCATCAGTGGTTGCCAGGGAA
>gene=chr5_176884775-176884872; species=calJac
AGGTCACTTGGCCCCAGCCAGCAGGACTGGGGCTGACCTATCAGGCCTAAGCCCGTTTCCCCAGCAACCAATGATTCCATCAGTGGTTGCCGGGGAA
>gene=chr5_176884775-176884872; species=canFam
AGGTCACTGGGCCCCACCAAGGAGGATTAGGGCTGACCTA-CAGGCCTGAATCCGTTTCCCCAGCAACCAGTGATTCCATCAGTGGTTTCCAGGGAA
>gene=chr5_176884775-176884872; species=equCab
AAGTCACTGAGCCCCACCCAGCAGGACTAGGGCTGACCTACCAGGCTTGAGCCTGTTTCCCCGGCAACCAGTGATTCTATCAGTGGTTGCCGGGGAA
>gene=chr5_176884775-176884872; species=gorGor
AGGTCACTTGGCCCCACCCAGCAGGACTGGGGCTGACCTATCAGGCCTGAGCCCGTTTCCCCAGCAACCAATGATTCCATCAGTGGTTGCCAGGGAA
>gene=chr5_176884775-176884872; species=panTro
AGGTCACTTGGCCCCACCCAGCAGGACTGGGGCTGACCTATCAAGCCTGAGCCCGTTTCCCCAGCAACCAATGATTCCATCAGTGGTTGCCAAGGTA
>gene=chr5_176884775-176884872; species=papHam
AGGTCACTTGGCCCCACCCAGCCGGACTGGGGCTTACCTACCAGGCCTGAGCCCGTTTCCCCAGCAACCAATGACTCCATCAGTGGTTGCCAGGGAA
>gene=chr5_176884775-176884872; species=ponAbe
AGGTCACTTGGCCCCACCCAGCAGGACTGGGGCTGACCTATCAGGCCTGAGCCCGTTTCCCCAGCAACCAATGATTCCATCAGTGGTTGCCAGGGAA
>gene=chr5_176884775-176884872; species=rheMac
AGGTCACTTGGCCCCACCCAGCCGGACTGGGGCTTACCTATCAGGCCTGAGCCCGTTTCCCCAGCAACCAATGACTCCATCAGTGGTTGCCAGGGAA
>gene=chr6_7145610-7145784; species=hg19
GAAACATCACCAGGAATTTTCACCAGGTAGAAACTGCTTTTCCTGTATCAAAACAACCAGTACAGCTTAGCTGATGCTTCTGTTGCTAAGCAGGTAAATTTCTGGTCTTCAGGCTGCCCTTATTAACCCTGTAAATGCCTAATGTCAACCGAAGAAGAAGAAGAAAAGAACTTG
>gene=chr6_7145610-7145784; species=bosTau
GAAACATCACCAGGTATTTTCACCAGGTAGAAACTGCTTTTCCTGTGTCAAAACACCCAATGTGGCTTAGTTGATGCTTCTGTTGCTAAGCAGGTAAATTTCTGGTCTGCAGGCTGTCT--GTTAACCCCGTAAGTGCCTAATGTCAAGCAGAGAACATCAAGAAG-AAAACTT
>gene=chr6_7145610-7145784; species=calJac
GAAACATCACCAGGAATTTTCACCAGGTAGAAACTGCTTTT-CTATATCAAAACAACCAGTACAGCTTAGCTGATGCTTCTGTTGCTAAGCAGGTAAATTTCTGGTCTTCAGGCTGCCCTTCTTAACCCTGTAAATGCCTAACATCAACCA---AGAAAGAAGAAAAGAACTTG
>gene=chr6_7145610-7145784; species=canFam
GAAACATCACCAGGTATTTTCACCAGGTAGAAACTGCTTTTCCTGTGTCAAAACAACCAGTGTGGCTTAGTTGATGCTTCTGTTGCTAAGCAGGTAAATTTCTGGTCTGCAGGCTGTCA--GTTAACCCTGTAAATGCCTAATGTCAAGCAAAAAACAAGAGGAAAAAATCTTG
>gene=chr6_7145610-7145784; species=equCab
GAAACATCACCAGGTATTTTCACCAGGTAGAAACTGCTTTTCCTGTGTCAAAACAACCAGTGTGGCTTAGTTGATGCTCCTGTTGCTAAGCAGGTAAATTTCTGGTCTGCAGGTTGTCT--GTTAACCCCGTAAATGCCTAATGTCAAGCAAAAAACAAGAGGAAAAAATCCTG
>gene=chr6_7145610-7145784; species=gorGor
GAAACATCACCAGGAATTTTCACCAGGTAGAAACTGCTTTTCCTGTATCAAAACAACCAGTACAGCTTAGCTGATGCTTCTGTTGCTAAGCAGGTAAATTTCTGGTCTTCAGGCTGCCCTTATTAACCCTGTAAATGCCTAATGTCAACCGAAGAAGAAGAAGAAAAGAACTTG
>gene=chr6_7145610-7145784; species=panTro
GAAACATCACCAGGAATTTTCACCAGGTAGAAACTGCTTTTCCTGTATCAAAACAACCAGTACAGCTTAGCTGATGCTTCTGTTGCTAAGCAGGTAAATTTCTGGTCTTCAGGCTGCCCTTATTAACCCTGTAAATGCCTAATGTCAACCGAAGAAGAAGAAGAAAAGAACTTG
>gene=chr6_7145610-7145784; species=papHam
GAAACATCGCCAGGAATTTTCACCAGGTAGAAACTGCTTTTCCTGTATCAAAACCACCAGTACAGCTTAGCTGATGCTTCTGTTGCTAAGCAGGTAAATTTCTGGTCTTCAGGCTGCCCTTATTAACCCTATAAATGCCTAATGTCAACCA---AAAAAGAAGAAAAGAACTTG
>gene=chr6_7145610-7145784; species=ponAbe
GAAACATCACTAGGAATTTTCACCAGGTAGAATCTGCTTTTCCTGTATCAAACCAACCAGTACAGCTTAGCTGATGCTTCTGTTGCTAAGCAGGTAAATTTCTGGTCTTCAGGCTGCCCTTATTAACCCTGTAAATGCCTAATGTCAACCAAAGAAGAAGAAGAAAAGAACTTG
>gene=chr6_7145610-7145784; species=rheMac
GAAACATCACCAGGAATTTTCACCAGGTAGAAACTGCTTTTCCTGTATCAAAACAACCAGTACAGCTTAGCTGATGCTTCTGTTGCTAAGCAGGTAAATTTCTGGTCTTCAGGCTGCCCTTATTAACCCTATAAATGCCTAATGTCAACCA---AAAAAGAAGAAAAGAACTTG
>gene=chr6_26383040-26383508; species=hg19
atgaaagaaagaaagaaagaaaaagagaatgagaaaggaaagaaggaagcaaggaaggaaggaagaaaggaaggaagaaaggaaaataaaggaaaaaagTCTTGCTTCCAAAGACAGAAAAAGGAAATAGAAATACCTAATAATCCCAAAAGGTTATTTGCTGCTTGAGATTTTTGGGGGGTTTTTGTGTGTGTATTCTACCTAGTAACAGCTGAGAAATAAGGCTCGAGACACCATTGGTTGGTTCAGCCTCACTCGGCCAATCCTGGGCTCTAAACTGCTCAGTGGAAATCTTGGGACTTTTTGGACACCCAGAGAACAGGTCCCAGATACCGAGTCCGCAACTCCAAACATCGCGATTAATAGGAGGTGAACACAGCTTTTCTCTTCTCTTTGGGATGCTTTGTTGTCTGGTGGTGACTGTGCCCATGGGTGAGTTGTATCGGAAAATCGTCATGTGAGGATCAG
>gene=chr6_26383040-26383508; species=bosTau
---------------------------------------------------------------------------------------AAAAGAAAAAAGTCACGCTTCTGAAAAAAAGAAAAAGAAA---------------TTATTAAAAGGCTCTGCACAGCTTAAGATTTCCCTGTACTGTTTCTGTG--TGTTCTGCCCAGTAACTAGTGAGAAAGCAAGCTCGGG-TGCCATTGGCTGGCTGACCCACAGCCGG-----------CTCTGAATCATTCATTGAAAATATTGTGACTTTGTGATCACCAGGTGGACCGGGCC-----CCGGGGCCCGCAAGCCCC-ACGCCGCCACTAACAAGAGGTGAAGAACAGTTTTTTTCTCCCCTCCCGAAG-----------GGTGGTGAATATGCCCCTGGGCGGGTTGAGCCAGAAAATCATTATTTGAGCGGAGG
>gene=chr6_26383040-26383508; species=calJac
-------------------------------------------------------------------------------------------------------------------------------------------------------------------------------------------------TATTCTACCTAGTAAC-GCTGAGAAATAAAGCTCGAGACACCATTGGTTGGTTCACCCGCACCCGGCCAATCATGGGCT------------------------------------------------------------------------------ACATCGCGGTTAACGGGAGGTGAAGAGAGCTTTTCTCTTCTTTTTGGGATGCTTTGTTCTCTGGT-GTGACTGTGTCAGTGGGTGAGTTGTATCGGAAAAGCGTCATGTGAGGATCAG
>gene=chr6_26383040-26383508; species=canFam
----------------------------------------------------------------------------------------------------CTTCCTTCTGAGAGAAGAAAAAGGACATTAAAACTCCAGATAATCTCAAAA-GCTACGCGCAGCTTACGAGTTT------CCACTGTTGTG--TATTCCGCCTGGTGACT-G-GTGAGAAGATGCTTGGG-TACCATTGGCTGGTTGGCCCGCAGCCGGCCAATCCGGGGCTCTAGACCCTTCATT-GACCTCTTGGGCCTCTGCGGCCA------GAATAGAGTTGGAGCCCAGGTCCCGCCGCTCCC-ACGCCGCGCGTGGGAAGCGAATAAAGGTTTTTTTTCCTCCGCTTCAGGATGTATCGTTCTCTGATTATGACTATG---------AGATTAGACAGGAAAATCA---TTTGAGCGTCA-
>gene=chr6_26383040-26383508; species=equCab
-------------------------------------------------------------------------------------AAAAAAGATGAAAGTCTTGCTTCTGAAAACAGAGAAAGGAAATAAAAAGGCCAGATCATCTCAAAAGGCTATTTGCAGTTTGCAATTTT----AACGATTTCTGTA--TATCCTATGTAACACCTAG-GAGAGAGCAGGCTCGGG-TACCATTAGCTGGCTGACACAAAGCCAGCAAATCCTGATCTCTAAACCATGCACTGGAAATCTTGGGACTTTGTGGTCACATAGTGTACAGAGTC-----CTAGGTCCAGCAGCCCAC-ACACTGTGAGTAACAAGGAGATAAGAAAATTATCTTTTCTGCTTCTACGTAGTTTGTTCTCTGGTTGTGACTGTACCCATGAGCAGGTTGAAGCAGAAGATCACCGTTTGAGTGTCA-
>gene=chr6_26383040-26383508; species=gorGor
ATGAAAGAAAGAAAGAAAAGAG-AACGAGAGagaaaggaaagaaggaagcaagg------------aaggaaggaaggaaggaaAATAAAGGAAAAAAGTCTTGCTTCCAAAGACAGAAAAAGGAAATAGAAATACCTAATAATCCCAAAAGGTTATTTGCTGCTTGAGATTTTTGGGGGGTTTTTGTGTGTGTATTCTACCTAGTAACTGCTGAGAAATAAGGCTCGAGACACCATTGGCTGGTTCAGCCTCACTCGGCCAATCCTGGGCTCTAAACTGCTCAGTGGAAATCTTGGGACTTTTTGGACACCCAGAGAACAGGTCCCAGATACCGAGTCCGCAACTCCAAACATCGCGATTAATAGGAGGTGAACACAGCTTTTCTCTTCTCTTTGTGATGCTTTGTTGTCTGGTGGTGACTGTGCCCATGGGTAAGTTGTATCGGAAAATCGTCATGTGAGGATCAG
>gene=chr6_26383040-26383508; species=panTro
atgaaagaaagaaagaaaagaaaagagaaagagaaaggaaagaaggaagcaaggaaggaaggaaggaaggaaggaaggaaggaaaataaaggaaaaaagtcttgcttccaaagacagaaaaaggaaatagaaatacctaataATCCCAAAAGGTTATTTGCTGCTTGAGATTTTTGGGGGGTTTTTGTGTGTGTATTCTACCTAGTAACTGCTGAGAAATAAGGCTCGAGACACCATTGGCTGGTTCAGCCTCACTCGGGCAATCCTGGGCTCGAAACTGCTCAGTGGAAATCTTGGGACTTTTTGGACACCCAGAGAACAGGTCCCAGATACCGAGTCCGCAACTCCAAACATCGCGATTAATAGGAGGTGAACACAGCTTTTCTCTTCTCTTTGGGATGCTTTGTTGTCTGGTGGTGACTGTGCCCATGGGTGAGTTGTATCGGAAAATCGTCATGTGAGGATCAG
>gene=chr6_26383040-26383508; species=papHam
--gaaagaaagaaagaaagaagaagaaagaaagaaagaaagaaagaaagaaagaaagaaagaaagaaagaaagaaagaaagaaaaaagaaagaaaaa------------------------------------------------------------------------------------------------------------------------------------------------------------------------------------CTGTTCAGTGGCAATCTTGGGAC-TTTAGGACACCCGGGCAACAGGTCCCAGATCCTGGGTCCGCAACTCCAAACATCGCAATTAATGGGAGGTGAACAAAACTTTTCTCTTCTCTTTGGGATGCTTTGTTGTCTGGTGGTGACTGTGCCCATGGGTGAGTTGTATCGGAAAATCGTCATGTGAGGATCAC
>gene=chr6_26383040-26383508; species=ponAbe
ATgaaagaaagagaaaga-----aaagagagagaaaggaaagaaggaagcaaggaaggaaggaaggaaggaaggaaggaaggaaaataaaggaaaaaagTCTTGCTTCCAAATACAGAAAAAGGAAATAGAAATACCTAATAATCCTGAAAGGTTATTTACTGCTTGAGATTTTCGGGGCGGGGGTTTGTGTGTATTCTACCTAGTAACTGCTGAGAAATAAGGCTCGAGACACCATTGGCTGGTTCTGCCGCACTCGGCCAATCCTGGGCTCTAAACTGCTCAGTGGAAATCTTGGGATTTTTTGGACACCCAGAGAACAGGTCCCAGATCCCGAGCCCTCAACTCCAAAC--CGCGATTAGTAGGAGGTGAACACAACTTTTCTCTTCTCTTTGGGATGTTTTGTTGTCTGGTGGTGACTGTGCCCATGGGTGAGTTGTATCGGAAAATCGTCATGTGAGGATCAG
>gene=chr6_26383040-26383508; species=rheMac
gagaaagaaagaaagaaagaaagaaagaaagaaaaaagaaagaagaaagaaagaaagaaagaaagaaagaaagaaagaaagaaa-------------------------------AGAAAAAGGAAATAGAAATACCTAATAACCCTAAAAGGTTATTTGCTGCTTGAGATTTT--GGGGGGTTTTTTGTGTGTATTCTACCTAGTAACTGCTGAGAAATAAGGCTCGAGACACCATTGGCTAGTTCTGCTGCACTCGGCCAATCCTGGGCTCTAAACTGTTCAGTGGCAATCTTGGGAC-TTCAGGACATCCGGGCAACAGGTCCCAGATCCCGGGTCCGCAACTCCAAACATCGCAATTAATGGGAGGTGAACAAAACTTTTCTCTTCTCTTTGGGATGCTTTGTTGTCTGGTGGTGACTGTGCCCATGGGTGAGTTGTATCGGAAAATCGTCATGTGAGGATCAC
>gene=chr6_26402221-26402681; species=hg19
CTTCACCACATTAAAATCTTTTCCCATTGTGTTCTGCTGATATTTCTATTATGATAAAAGACTTAAGACAAGTGACTATATAGAAATACGTATATACACACAAGAATGAAAGAGATAAACAGTAAGGGAGGTAGGGCAGGAATTTTTCTTCAACGTGTACAATTCAATGTACTTTCAGTTTTCATTTCAGCCTTCCTCAGTGGTTTCTGCCCAGCAACTGATGAGAAACATCACCTCTGAGCCAATCAAAAAACTTATTCTTCCAAAGAGAGATTGTTATTATTCCTCACGATGACCCGACAGTCTCTGCTTTCTTTTTCCTTTCTTCCAGAAGGAGATTTAACCATAGTAGAAAGAATGGAGAACTATTAACTGCCTTTCTTCTGTGGGCTGTGATTTTCAGAGGGGAATGCTAAGAGGTGAGTGGGGGAAGTCGATTAGAGCCTGGTTCACAATGCCT
>gene=chr6_26402221-26402681; species=bosTau
CTTCA-CACATTCAAACCTTTCTCTACTTAAATCTTTTAATAAATCTATTATCATTTAAGACATAAAGCAGGTGTATATAAT-AAATACTGATTAATATGCATAAATGAAGGGAACAAA----GTGAGAATTA-GGCTGGGATTTTTTTTC-------ACAACACAATATAGTTTCAGTT----TTCAAAC-CTCCTCACTGGTTTCTACCCAGCAGCTGATGAGAACCACC-CCTCTGAGCCAATCTGAA-ACTAATTCTTTCACAGACCAATTCTTACTCTTTGTCA----GAGAGAGCA---TGC-ATCACTTTTTCCTTTCTTCCAGAGAGAGACTTATTTAT---------AATGAGGAACTATTGATTATCTTTACTCTGTGGAATGTAATTTTCAGATGGGATTGCCAAGAGGTAAGTGTGGGAAAATGGTAAAATCCAGGGTGATAAGCCTT
>gene=chr6_26402221-26402681; species=calJac
-TTCACCACATTAATAAGTTTTCACGTTTTGTTCTGCCGATATTTCTATTATGACAAAAGAC--ATGACAAGTAAATATATAGAAATAAATGTATATACACAC-AACGAAAGAGACAAACCCTAAGGGAGGTGGGGCTGGAACTTTTCTTCAATATGTA-----CAATATACTTTCAGTTTTCATTTCAACTTTTGTCAGTGGTTTCTGCCCAGCAACTGATGAGAAACATCACCTCTGAGCCAATCAAAACACTAATTCTTCCAAAGAGAGATTGTTGTTACTCCTCTCGATGAGCAGACAGCCTCTGCTTTCTTTTTCCTCTCTTCCAGATCGAGACTCAACCATAATAGAAAGAATGGAGACCTATTAACCGCCTTTCTTCTGTGAGCTGTGGTTTTCAGAGGGGAATGTTAAGAGGTAAGTGGGGGATATTGATTAGAACCCAGGCCGCAATGCCT
>gene=chr6_26402221-26402681; species=canFam
----------------------------------------------------------------------------------------------------------------------------------------------------------------------------------------------------------------------------------------------------------------------------------------------------------------------------------------------------------------------------------------------------------------------------------------------------------------------------
>gene=chr6_26402221-26402681; species=equCab
CTTCA-TACATTAAAATCTTTTTCTTCTTAATTCTGCTGATAAATCTACTATGATAAAAGACAGAAAATGGGTGTACATAATGAAATACTGATTtacatacatGAATGAAGGTAACAAACTGTGTGGGAATTAGGGCTGAAATTTTTCTTCATTTAGTACAGTCCAGTCCAGTTTCATTT-TCATTCTAACATTTCCCGCTGGTATCTGTCCAGCAACTGATAAGAAACAGC-CCTCGGAGCCAAGAAAAA-ACTAATTCCTCTAGAGAGGGACTCTTACTGTTTCTCA----CAGTGAGCAGCCTTT-CTTTCTTTTCCCTTTCTTCCAGAGC-GGAGTTAACATT---------AACGGAGAGCTATTGATTCCCTTCATTCTGTGGGCTGTGATCTTCAGATGGGACTGTCAAGGGGTAAGTGAGGGAAACTGGTAAAAGCCAGGAC----CGCCCT
>gene=chr6_26402221-26402681; species=gorGor
------------------------------------------------------------------------------------------------------------------------------------------------------------------------------------------TCAGCCTTCCTCAGTGGTTTCTGCCCAGCAACTGATGAGAAACATCACCTCTGAGCCAATCAAAAAACTTATTCTTCCAAAGAGAGATTGTTATTATTCCTCACGATGACCAGACAGTCTCTGCTTTCTTTTTCCTTTCTTCCAGAAGGAGATTTAACCATAGTAGAAAGAATGGAGAACTATTAACTGCCTTTCTTCTGTGGGCTGCGATTTTCAGAGGGGAATGCTAAGAGGTGAGTGGGGGAAGTCGATTAGGGCCTGGTTCACAATGCCT
>gene=chr6_26402221-26402681; species=panTro
--TCACCACATTAAAATCTTTTCCCATTGTGTTCTGCTGATATTTCTATTATGATAAAAGACTTAAGACAAGTGACTATATAGAAATACGTATATACACACAAGAATGAAAGAGATAAACAGTAAGGGAGGTAGGGCAGGAATTTTTCTTCAACGTGTACAATTCAATGTACTTTCAGTTTTCATTTCAGCCTTCCTCAGTGGTTTCTGCCCAGCAACTGATGAGAAACATCACCTCTGAACCAATCAAAAAACTTATTCTTCCAAAGAGAGATTGTTATTATTCCTCACGATGACCCGACAGTCTCTGCTTTCTTTTTCCTTTCTTCCAGAAGGAGATTTAACCATAGTAGAAAGAATGGAGAACTATTAACTGCCTTTCTTCTGTGGGCTGTGATTTTCAGAGGGGAATGCTAAGAGGTGAGTAGGGGAAGTCGATTAGAGCCTGGTTCACAATGCCT
>gene=chr6_26402221-26402681; species=papHam
CTTCACCACATTAAAATCTTTTCTCATTTTGTTCTGCTGATATTTCCATTATGATAAAAGATTTAAGACAAGTAAATATATAGAAATACTCATATACACACAAGGATGAAAGAAACAAACACTAAGGGAGGTAAGGCAGGAATTTTTCTTCAACGTGTACAATTCAATGTACTTTCAG------------CCTTCCTCAGGGGTTTCTGGCCAGCAACTGATGAGAAACACCACCTCCGAGCCAATCAAAAAACTAATTCTTCCAAAGAGAGATTGTTATTATTCCTCACGATGACCAGACAGCCTCTGCTTTCTTTTTCCTTTCTTCCAAATGGAGATTCAACCATAATAGAAAGAATGGAGAACTATTAACCGCGTTTCTTCCGTGGGCTGTGATTTTCAGATGAGAATGCTAAGAGGTAAGTGGGAGAAGTTGATGAGAGCCTGGGCTACAATGTCG
>gene=chr6_26402221-26402681; species=ponAbe
CTTCACCACATTAAAATCTTTTCTCATTTTGTTCTGCTGCTATTTCTATAATGAAAAAAGACATAAGACAAGTAAATATATAGAAGTACTTATATACACGCAAGAATGAAAGAGATAAACACTAAGGGAGATAGGGCTGGAATTTTTCTGCAACGTGTACAGTTCAATGTACTTTCAGTTTTCATTTCCGCCTTCCTCAGTGGTTTCTGCCCAGCAACTGATGAGAAACATCACCTCTGAGCCAATCAAAAAACTTATTCTTCCAAAGACAGATTGTTATTGTTCCTCACGATGACCAGACAGCCTCTGCTTTCTTTTTCCTTTCTTCCAGATGGAGATTCAACCATAATAGAAAGAATGGAGAACTATTAACTGCCTTTCTTCTGTAGGCTGTGATTTTCAGAGGGGAATGCTAAGAGGTGAGTGGGGGAAGTCGATTAGAGCCCGGGCCACAATGCCT
>gene=chr6_26402221-26402681; species=rheMac
CTTTGCCACATTAAAATCTTTTCCCATTTTGTACTGCTAATATTTCTATTATGAAAAAAGAC-----ATAAGTAAATATATAGAAATACTTATATACACGCAAGAATGAAAGAGATAAACACTAAGGGAGATAGGGCTGGAATTTTTCTTCAATGTGTACAATCCAATATACTTTCAGTTTTCATTTCAACCTTCCTCAGTAGTTTCTGCCCAGCAACTGATGAGAAACATCACCTCTAAGCCAATCAAAAAACTAATTCTTCCAAAAAGAGA---TGATTATTCCTCACAATGACCAGACAGCCTCTGCTTCCTTTTTGTTTTCTTCCAAGTGGAGATTCAACCATAATAGAAAGAATGGAGAACTATTAACCGCCTTTCTTCGGTGGGTTGTGATTTTCAGAGGGGAATGTTGAGAGGTAAGCGGGGGAAGTTGATTAGAGCCTGGGCTACAATGCCT
>gene=chr6_26421305-26421809; species=hg19
TTTTCCTCCTCATGTTTCCTCCCCAGCAAAATCTCCCTCTACATAGAGAAGCCTCTCCTTGTGGATAGTAGCAAAGCCACCAACCTTGGGGACCAGCCTTGGGAATCTCAAGGCTTGAGAGAGAGAGAGAGAGGAAAGAAAAAGTATCTTGCTTTCGAACAAACAAAAAGGAAATAAAAAGACCCGATAATCTCAAAAGGTTACTTGCTGCTTGAAATTTTTGATTCGGTGTATTCTACCTAGTAACTGCTGAGAAATAAGGCTCGACACCATTGGCTGGTTCACTCACACCCGGCCAATCCTGGACTCTAAAATACTTAGGGAAATCTTGGGACACTGTGGAAGCCCAGAGAATCTGATCCCGGGTCCCACAACTTCACATATCGCGAGTAAGTGGGAGGCAAAGAAAATTCTTTTTCTCCTCTTTTGGGACAGTTTGTGACTAGTAGTGCCTGTGCCCCTGGAAAGGTTGGAGACTTGGGGGACGACTGGAGAATTGCCATT
>gene=chr6_26421305-26421809; species=bosTau
---------------------------------------TAAATGGGGAGGGCTCTCCTGGTGATTACAAGCAACACCAAAATCC----------------------------------------TTGGGGAAGAAGAAAAAAGTATCACGCTTCTAAAAAAAGAAAAAGAAATTTA------------------AAAGGCTCTGCACAGCTGAAGATTTGTTTCT--GTGTGTTCTGCCCAGTAACTAGTGAGAAAGCAAGCTCGATGCCATTGGCTGGCTGACCCACAGCC-----------GGCTCTGAATCATTCATGAAAATATTGTGACTTTGTGATCACCAGGTGGACCGGGCCCCGGGGCCCGCAAGC-CCCACGCCGCCACTAA-CAAGAGGTGAAGAACATT-TTTTTCTCCCCTTCCCGAAGGG--------TGGT---GAATATGCCCCTGGGCGGTTTAGGGGGAAGAGGGACAGCCAGAAAATCATTATT
>gene=chr6_26421305-26421809; species=calJac
------------------------------------------------------------------------------------------------------------CAAAGCTTgagagagagagagagagaaaagaaaaagagaaagagggta------------------------------------------------------------------------------------------------------------------------------------------------------------------------------------------------------------------------------------------------------------------------------------------------------------------------------------------------------------
>gene=chr6_26421305-26421809; species=canFam
TTTCCTTCACCCCCTCCGCACCCCCAG------------TACGCACTGACGCCTTTCCTGGTGCTTAGC-----------------------------------------------------------------------------CCTTCCTTCTGAGAGAAGAAAAAGGACATTAAAACTCCAGATAATCTC-AAAAGCTACGCGCAGCTGACGATTT-----T--GTGTATTCCGCCTGGTGACTGGTGAGAAGATGCCTTTGATACCATTGGCTGGTTGGCCCGCAGCCGGCCAATCCGGGGCTCTAGACCCTTCAT-GACCTCTTGGGCCTCTGCGGCCAGAAGTTGGAGCTTGTGCCAGGTCCCGCCGCTGCCCACGCCGCGCCTCG-TGGGAAGCGAATAAAGTT-TTTTCCTCCGCTTTCAGGATGTATCGTTTCTGATTATGACTATG---------AGATTAGGGAG---AAGGACGACAGGAAA---ATCATT
>gene=chr6_26421305-26421809; species=equCab
TTCGCCTCGTCACCTCCCCACCCCAGGCCCATCTACCTCTACACACAGAGGCTTCTCCT-CTGGTCAGCTGCAATGCTAAAATCC----------------------------------------ACAGGGAAT-CAAAAAAAATACTTTCCTTCTGAAAACAGAAAAAGGAAATAAAAAGGCCATATCATCTCTAAAGGCTATTCTGTACTCTTGATTTGTTTCT--GTGTATTCTACCTAGTAACTGGTGAGAAACTAGGCTCGATTCCATTGGGTGGCTGACCTACAGTCATCCAATCATGAGCTCTAAACCATTCATGGAAATACAAGGACTTTGTAGTCACACGGTGGCCCGGCTTCCATATCCCACAGCCTTGCACACACTGTCTAA-TGGGAGACGATGAAAATT-TTTTTCTCTGCTTTCCGGACAGTTGGTATCTGGTTA-GACTGTGTCCATGGGTGGCTTAGAGAGAGAAGGGATAAATGGAAAATCATCATT
>gene=chr6_26421305-26421809; species=gorGor
CTTTCCTCCTCGTGTTTCCTCCCCAGCAAAATCTCCCTCTACATAGAGAAGCCTCTCCTTGTGGATAGTAGCAAAGCCACCAACCTCGGGGACCAGCCTTGGGAATCTCAAGGCTT--GAGAGAGAGAGAGAGGAGAGAAAAAGTATCTTGCTTTCGAACAAACAAAAAGGAAATAAAAAGACCCGATAATCTCAAAAGGTTATTTGCTGCTTGAAATTTTTGATTCGGTGTATTCTACCTAGTAACTGCTGAGAAATAAGGCTCGACACCATTGGCTGGTTCACTCACACCCGGCCAATCCTGGACTCTAAAATACTTATGGAAATCTTGGCACACTGTGGAAGGCCAGAGAATCTGATCCCGGGTCCCACAACTTCACATATCGCGAGTAAGTGGGAGGCAAAGAAAATTCTTTTTCTCCTCTTTTGGGACAGTTTGTGACTAGTAGTGCCTGTGCCCCTGGAAAGGTTGGAGACTTGGGGGACGACTGGAGAATTGCTATT
>gene=chr6_26421305-26421809; species=panTro
TTTTCCTCCTCATGTTTCCTCCCCAGCAAAATCTCCCTCTACATAGAGAAGCCTCTCCTTGTGGATAGTAGCAAAGCCACCAACCTCGGGGACCAGCCTTGGGAATCTCAAGGCTTGAGAGAGAGAGAGAGAGGAGAGAAAAAGTATCTTGCTTTCGAACAAACAAAAAGGAAATAAAAAGACCCGATAATCTCAAAAGGTTACTTGCTGCTTGAAATTTTTGATTCGGTGTATTCTACCTAGTAACTGCTGAGAAATAAGGCTCGACACCATTGGCTGGTTCACTCACACCCGGCCAATCCTGGACTCTAAAATACTTAGGGAAATCTTGGGACACTGTGGGAGCCCAGAGAATCTGATCCCGGGTCCCACAACTTCACATATCGCGAGTAAGTGGGAGGCAAAAAAAATTCTTTTTCTCCTCTTTTGGGACAGTTTGTGACTAGTAGTGCCTGTGCCCCTGGAAAGGTTGGAGACTTGGGGGACGACTGGAGAATTGCCATT
>gene=chr6_26421305-26421809; species=papHam
------------------------------------------------------------------------------------------------------------------------------------------------------------------------------------------------------------------------------------------------------------------------------------------------------------------------------------------------------------------------------------------------------------------------------------------------------------------------------------------------------------------------
>gene=chr6_26421305-26421809; species=ponAbe
TTTTCCTCCTCATGTTTCCTCCCCAGCAAAATCGCCCTCTACATAGAGAAGCCTCTCCTTGTGGATACTAGCAAAGCCACCAACCTCGGGGACCAGCCTCGGGAATCTCAAGGCTTgaaagagagagagagaggagagaaaaagTATCTTGCTTTCGAACAAACAAAAAGGAAATAAAAAGACCCGATAATCTCAAAAGGTTATTTGCTGCTTGAAATTTGTGATTCGGTGTATTCTACCTAGTAACTGCTGAGAAATAAGGCTCGACAGCATTGGCTGGTTCACTCACACCCGGCCAATCCTGGACTCTAAAATACTTAGGGAAATCTTGGGACAC--TGGAAGCCCAGAGAATCTGATCCCTGGTCCCGCAACTTCACATATCGCGAGTAAGT-GGAGGCAAAGAAAATCCTTTTTCTCCTCTTTTGGGACAGTTTGTGACTAGTAGTGCCTGTGCCCCTGGGAAGGTTGGAGAGAAGGGGGACGACTGGAGAATCGTCATT
>gene=chr6_26421305-26421809; species=rheMac
TTTTCCTCCTCATGTTTCCTCCCCAGCAAAATCACCCTCTACATAGAGAGCCCTCTCCTTGTGGATACCAGCAAAGCCACCGACCTCGGTGACAAACCCAGGGAATCTCAAGGCTT-AAagagagagagagag---agagagagagTCTTGCTTTCgaaCAAAGAAAAAGGAAATAGAAATACCTAATAACCCTAAAAGGTTATTTGCTGCTT---------------GTGTATTCTACCTAGTAACTGCTGAGAAATAAGGCTCGACACCATTGGCTAGTTCTGCTGCACTCGGCCAATCCTGGGCTCTAAACTCTTTAAGGAAATCTTGAGGC------------------------------------------------------------------------------TTTTTCTCCTCTTTTGGGACGGTTTGCGTCTAGTAGTGCCTGTGCCCCTGGGCAGCTTGGAGAGAAGAGGGGCGACTGGAAAATCGTCATT
>gene=chr6_26457819-26458368; species=hg19
TCCCCAGCAAAATTGCCCTCTACATAGAGAGGCCTCTCCTTGTGGACACCAGCAAAGCCACCGACCTCAGTGACAAACCCCAGGGAATCTCCCCAAGGAATCTCAAAGCgagagagagagagagagtcttgagagagaaagagagagagagagagTCTTGCTTTCGAACAAAGAAAAAGGAAATAAAAAGACCCGATAATCTCAAAAGGTTATTTGCTGCTTGAAATTTGTGATTCGGTGTATTCTACCCAGCAACTGCTGAGAAATAAGGTTCGACACCATTGGCTGGTTCACTCACACCCGGCCAATCCTGGGCTCTAAAATACTTAGGGAACTCTTGGGACTGTGGAAGCCCAGGAGACCAGATTTCGTTTCCTGCATCTCCAAACATGGCGACCTAGGAGAAGGGGAAGAACAATTTTTTCTCCTCTTTTGGGAAGGTTTGTGTCTAGTAGTGCCTGTGCCCCTGGGCAGATTGGAGAGAAGAGGGACGACTGGAGAATCGTCGAGAACCAGCGGAGAAAAGAAAAAGCAACGTTTAATTCTAGA
>gene=chr6_26457819-26458368; species=bosTau
--------------------TAAATGGGGAGGGCTCTCCTGGTGATTACAAGCAACACC-------------AAAATCCTTGGGG---------AAGAATC-------AAGGCTTCAAA---------------------AGAAAA-------TATCACGCTTCTGAAAAAAAGAAAAAGAAAA-----------------TTAAAAGGCTCTGCACAGCTTAAGATTTCTGTTTCTGTGTGTTCTGCCCAGTAACTAGTGAGAAAGCAAGCTCGATGCCATTGGCTGGCTGACCCACAGCCGG-----------CTCTGAATCATTCATTAAAATATTGTGACTTTGTGATCACCATGGACCGGGCCCCGGGGCCCGCAAGC-CCCACGCCGC-CACTAACAAGAGGTGAAGAACGTTTTTTTCTCCCCTTCCCGAAGGG-----------TGGTGAATATGCCCCTGGGCGGTTTAGGGGGAAGAGGGACAGCCAGAAAATCATTAAGCGGAGGAGGAGAAAAGAAAACG--ACG-TTCATTCTAGA
>gene=chr6_26457819-26458368; species=calJac
TACCGAGCAAAATCACCGTCTACATAGAGAGGTCTCTCTTCGTGGATACCCGCAGAGCCAGCAACCTCGG-GGCACACCTCGGGGAATCT-------------------------------------------agagaaagagggt-------aATCTTGATTTTGAACAAAGAAAAGGTAAATAAAAAGACCCCATCATCTCAAAAGGTAATTTGCTGCTTGAGATTTCTGATTCCGTGTATTCTACCTAGTAACTGCTGAGAAATAAGGCTCGACGCCATTGGCTGATTGACTTACACGCGACCAATCCTGG-CTCGAAA-----------------------------------------------------------------------------------------------------------------------TTTGTGTTTAGCAGTGCCTGTGCCCCTGGGCAGGTTGCAGAAAGGAAGGGCGGCTGGAGAATCGTCAAGGACCAGAGGAGAAAAGAAGGCGCCACG-TTAATTCTACA
>gene=chr6_26457819-26458368; species=canFam
CCCCCAG---------TGTCTACGCA--GACGCCTTTCCTGGTG-------------------------------------------------------------------------------------------------------------------------------AGAAAAAGGACATTAAAACTCCAGATAATCTCAAAA-GCTACGCGCAGCTTACGAGTTCTGT---TGTGTATTCCGCCTGGTGACTGGTGAGAAGATGCCTTTGATACCATTGGCTGGTTGGCCCGCAGCCGGCCAATCCGGGGCTCTAGACCCTTCATTGACCTCTTGGGCCTCTGCGGCCAGAATGGAGCTTGTGCCAGGTCCCGCCGCTGCCCACGCCGC-GCCTCGTGGGAAGCGAATAAATTTTTTTCCTCCGCTTTCAGGATGTATCGTTTCTGATTATGACTATG---------AGATTAG---GGAGAAGGACGACAGGAAAATCAT--AGCGTCAGAGGAGAA---ATAACG--AAG-TTATTTCGAGA
>gene=chr6_26457819-26458368; species=equCab
ACCCCAT---------CCTCTACGCACAGAGACTTCTCCTCCTTGTTGGCAGCAAAACC-------------ACAATCTGTGGGGAATCT---CAAT--------------GTTTTACA---------------------AAAACA-----------TTGCTTCTGAAAATAGAAAAAGCAA-TAGAAAGGCCAGATCCTCTCAAAAGGCTATTCTCAACTTGAGATTTTTCTCTTTCTGTATTTTACCTAAGAACTGGTGAGAAAGCTGGCTCGATACTATTGGCT-GCTGACCCACAGCAGGCCAATCCTGACCTCCAAATCACTCATTGAAATATTCGGACTTTGTGGTTGGAATGCACTAGGTTTCTGGTCCCACAGCCCCGCACACAGT-GACTAATGGGAGATTAAGAAAATTGTCTTCTCTGCTTTCCGGACAGTTTGTTTCTGGTTGTGACTGTGCTCATGAGTGGGTTAAAGAGGAGAGGGAGAAGCAGAAAATCATCAAGTGTCAGGGGAGAAAAGAAACCC--AAG-TTAA-TCTAGA
>gene=chr6_26457819-26458368; species=gorGor
------------------------------------------------------------------TCGGTGACAAACCCCAGGGAATCTCCCCAAGGAATCTCAAAGCgagagagagagagagagtcgagagagagagagagagagagagag-------------------------------------------------------------------------------------------------------------------------------------------------------------------------ATACTTAGGGAACTCTTGGGACTGTGGAAGCCCAGTAAACCAGATTTCGGTTCCTGCATCTCCAAACATGGCGACCTAGGAAAAAGGGAAGAACAATTTTTTCTCCTCTTTTGGGAAGGTTTGTGTCTAGTAGTGCCTGTGCCCCTGGGCAGATTGGAGAGAAGAGGGACGACTGGAGAATCGTCGAGAACCAGCGGAGAAAAGAAAAAGCAACG-TTAATTCTAGA
>gene=chr6_26457819-26458368; species=panTro
TCCCCAGCAAAATTGCCCTCTACATAGAGAGGCCTCTCCTTGTGGACACCAGCAAAGCCACCGACCTCGGTGACAAACCCCAGGGAATCTCCCCAAGGAATCTCAAAGCgagagagagagacagag---agagagagagagagagagagagagagTCTTGCTTTCGAACAAAGAAAAAGGAAATAAAAAGACCCGATAATCTCAAAAGGTTATTTGCTGCTTGAAATTTGTGATTCGGTGTATTCTACCCAGCAACTGCTGAGAAATAAGGTTCGACACCATTGGCTGGTTCACTCACACCCGGCCAATCCTGGGCTCTAAAATACTTAGGGAAATCTTGGGACTGTGGAAGCCCAGGAGACCAGATTTCGTTTCCTGCATCTCCAAACATGGCGACCTAGGAGAAAGGGAAGTACAATTTTTTCTCCTCTTTTGGGAAGGTTTGTGTCTAGTAGTGCCTGTGCCCCTGGGCAGATTGGAGAGAAGAGGGACGACTGGAGAATCGTCGAGAACCAGCGGAGAAAAGAAAAAGCAACG-TTAATTCTAGA
>gene=chr6_26457819-26458368; species=papHam
TCCCCAGCAAAATCACCCTCTACATAGAGAGCCCTCTCCTTGTGGATACCAGCAAAGCCACCGACCTCGGTGACAAACCCAAAGGAATCTCCCCAAGGAATCTTAAAGAGAGAGAGAG-----------------------------------agTCTTGCTTCCAAACAAAGAAAAAGGAAATAGAAATACCTAATAACCCTAAAAGGTTATTTGCTGCTTGAGATTTGGGGTTGTGTGTATTCTACCTAGTAACTGCTGAGAAATAAGGCTCGACACCATTGGCTAGTTCTGCTGCACTCGGCCAATCCTGGGCTCTAAACTCTTTAGGGAAATCTTGAGGCTGTGGAAGCCCAGTGGTCCAGATCTCGGTTCCTGCATCTCCAGACATGGCGACCTAGGGGAAGGGGAAGACCAATTTTTTCTCCTCTTTTGGGACGGTTTGTGTCTAGTAGTGCCTGTGCCCCTGGGCAGCTTGGAGAGAAGAGGGGCGACTGGAGAATCGTCAAGAACCAGAGGAGAAAAGAAAACG-----------------
>gene=chr6_26457819-26458368; species=ponAbe
TCCCCAGCAAAATTGCCCTCTACATAGAGAGGCCTCTCCTTGTGGACACCAGCAAAGCCACCGACCTCGGTGACAAACCCCAGGGAATCTCCCCAAGGAATCTCAAAGCgagagagagagagagag---agag--------------------agTCTCGCTTTCGAACAAAGAAAAAGGAAATAAAAAGACCCGATAATCTCAAAAGGTTATTTGCTGCTTGAAATTTGTGATTCGGTGTATTCTACCTAGTAACTGCTGAGAAATAAGGTTCGACACCATTGGCTGGTTCACTCACACCCGGCCAATCCTGGACTCTAAAATACTTGCGGAAACCTTGGGACTGTGGAAGCCCGGGTGACCAGATCTCGGTTCCTGCATCTCCAGACATGGCGACCTAGAAGAAAGGGAAGAACAATTTTTTCTCCTCTTTTGGGAAGGTTTGTGTCTATTAGTGCCTGTGCCCCTGGGCAGCTTGGAGAGAAGAGGGACGACTGGAGAATCGTCGAGAACCAGCGGAGAAAATAAAACGCAACG-TTAATTCTAGA
>gene=chr6_26457819-26458368; species=rheMac
TCCCCAGCAAAATTGCCCTCTGCATAGAGA-GCCTCTCCTCGCGGACACCAGCAAAGCCACCGACCTCGGTGACAAACCCAAGGGAATCTCCCCAAGGAATCTTAAagagagagagagagagagag---ag----------------------agTCTTGCTTTCCAACAAAGAAAAAGGAAATAAAAAGGCCCGATAATCTCGAAAGGTTATTTGCTGCTTGAAATTTTTGATTCCGTGTATTCTACCTAGTAACTGCTGAGAAATAAGGCTCAACACCATTGGCTGGTTCACTCACACCCGGCCAATCCTGGACTCTAAACTCTTTAAGGAAATCTTGAGGCTGGGGAAGCCCAGTGGTCCAGATCTCGGTTCCTGCATCTCCAGACATGGCGACCTAGGGGAAGGGGAAGTACAATTTTTTCTCCTCTTTTGGGACGGTTTGCGTCTAGTAGTGCCTGTGCCCCTGGGCAGCTTGGAGAGAAGAGGGGCGACTGGAAAATCGTCAAGAACCAGAGGAGAAAAGAAAACGCAACG-TTAATTCTAGA
>gene=chr6_26473919-26474524; species=hg19
TTTCCACTCAGTTCTCCTGATATTTCTGTTATGATATAAAAGACAGCTGAATGTGAAGAAACACTGATTGTACACGTAACACACACATTAATGATTCAAATATGTAAACACAGAGAGCTGCAAACACTTTGAGAGGTAGGGCTGAAACTTTTCGTCAATGTGTACAATTCAATATCGTTTCAGTTTTCATTCTAACCGTCCCCAGTGGCTTCTGCCCAGCAACTGATGAGAAATGGTACCTCTGAGCCAATCAAAACACGAATTCCTACAAAGAGGATTCTCTTAGTGTTTCTCGGACCGAGTGTACAGCACATGCTTTCTTTTCCTTTATTCTGGATCAGAGAATCTTAACTAAAGCAGAAATAATTGTGTTAAATTAAACTAAATTTGGTATGAGATATGTAtacatttagcctgagggatggctcttgagcccttaaataatgaactgcaacctaacttagtatgtaaactaactgaaagcttaaggcatgggagtatacttttgtaacaaatagctgagtctcagccaatcccagtagccgaacttcagtcggcggcagtcaaccctgcagccaagtgatcagactatgttcaaataaggc
>gene=chr6_26473919-26474524; species=bosTau
TCTCTACTAAGTTCTTTTAATAAATCTATTATCATATTTAAGACATGTGTATATAAT-AAATACTGATT-TATACATAAAATATGCATAAATGATTCAATTAGGGAAACACAGAGTGATACAAA----GTGAGAATT-AGGCTGGGATTTTTTTTC-------ACAACACAATATAGTTTCAGTTTTCAAACC-----TCCTCACTGGTTTCTACCCAGCAGCTGATGAGAACCACC-CCTCTGAGCCAATCTGAA-ACTAATTCTTTCACAGACAATTC--TTACTCTTTGTCAGAGAGAGCATGCATCACTTTTT-------CCTTTCTTCCAGAGAAAAGAGACTC----------------------------------------------------------------------------------------------------------------------------------------------------------------------------------------------------------------------------------------------------------------
>gene=chr6_26473919-26474524; species=calJac
TTTCCACTCAGTTCTCGTGATACTTCTGTTATGACATAAAAGACGGCTGAATGTGAAGAAATGCTGATTATACAGGTAACACACACATTAATGATTCAAACAGGTAAACACCGAGAGCTCCAAACACTTTGAGAGGTAGGGCTGACATGTTTTGTCAATGTGTACAATTCAGTGTAGTTTCAGTTTTCATTCTAATCTTCTCCAGCGGTTTCTGCCCAGCAACCGATGAGAAATGGTACCTCTGAGCCAATAAAAAAACTAATTTCTACAAAGAGGATTCTCTG----TTTCTCAGAGTGAGTGTCCAGCATATGCTTTCTTTTCATTTATTCTGGATCAGAGAATCTTAACTAACGCGGAAATGATTGTGTTAAATTAAACTAAATTTGGTATGAAATATGCGTACATttagcctgagtgatggctcctgagccctt-aataatgaactgcaacctaactgcacgtgtaaaccaccggaaagcctaaggcaccggaggttactgttgttataaatagctgagtctcagccgatcccagtagccaaacctccgtaacccacag--------gcagccaactgatcaggcgatgttcaaacaaggc
>gene=chr6_26473919-26474524; species=canFam
-----------------------------------------------------------------------------------------------------------------------------------------------------------------------------------------------------------------------------------------------------------------------------------------------------------------------------------------------------------------------------------------------------------------------------------------------------------------------------------------------------------------------------------------------------------------------------------------------------------------------------
>gene=chr6_26473919-26474524; species=equCab
TTTCTGCTTAGTTCTGCTGATAAATCTATTGTAATATAAAAGATACGTGTATAAAATGAAGTACTGATTATACACAAAACACATGCATC----ATCCACATAAGTAAACACAGAGACACACAAACAGTGTGGAAATTAAGGCTGTAAATTTTTGTCATTGTGTACAATCCAATATAGGTTCATTTTTCACTCTA----ACCCCACTGGTGTCTGCCCAGCAACTGATGAGAAACACC-CCTATGAGCCAATCAAAA-TCTAATTCCCCCGAAGAGGACTCTGTTACTGTTTCTCAGAGTGAGAATCCTTTCTTTCTTTCTTTACCCTTTCTTCCAGAGCAGCGTG--TTAAC-------------------------------------------------------------------------------------------------------------------------------------------------------------------------------------------------------------------------------------------------------------
>gene=chr6_26473919-26474524; species=gorGor
TTTCCACTCAGTTCTCCTGATATTTCTGTTGTGATATAAAAGACAGCTGAATGTGAAGAAACACTGATTGTACACGTAACACACACATTAATGATTCAAATATGTAAACACAGAGAGCTGCAAACACTTTGAGAGGCAGGGCTGAAACTTTTCGTCAATGTGTACAATTCAATATCGTTTCAGTTTTCATTCTAACCGTCCCCAGTGGCTTCTGCCCAGCAACTGATGAGAAATGGTACCTCTGAGCCAATCAAAACACAAATTCCTACAAAGAGGATTCTCTTAGTGTTTCTCAGACCGAGTGTACAGCACATGCTTTCTTTTCCTTTATTCTGGATCAGAGAATCTTAACTAAAGCAGAAATAATTGTGTTAAATTAAACTAAATTTGGTATGAGATATGTAtacatttagcctgagggatggctcttgagcccttaaataatgaactgcaacctaacttagtatgtaaactaactgaaagcttaaggcatgggagtatacttttgtaacaaatagctaagtctcagccaatcccagtagccgaacttcagtcggcggcagtcaaccctgcagccaagtgatcagactatgttcaaataaggc
>gene=chr6_26473919-26474524; species=panTro
TTTCCACTCAGTTCTCCTGATATTTCTGTTATGATATAAAAGACAGCTGAATGTGAAGAAACACTGATTGTACATGTAACACACACATTAATAATTCAAATATGTAAACACAGAGAGCTGCAAACACTTTGAGAGGTAGGGCTGAAACTTTTCGTCAATGTGTACAATTCAATATCGTTTCAGTTTTCATTCTAACCGTCCCCAGTGGCTTCTGCCCAGCAACTGATGAGAAATGGTACCTCTGAGCCAATCAAAACACAAATTCCTACAAAGAGGATTCTCTTAGTGTTTCTCGGACCGAGTGTACAGCACATGCTTTCTTTTCCTTTATTCTGGATCAGAGAATCTTAACTAAAGCAGAAATAATTGTGTTAAATTAAACTAAATTTGGTATGAGATATGTAtacatttagcctgagggatggctcttgagtccttaaataatgaactgcaacctaacttagtatgtaaactaactgaaagcttaaggcatgggagtatacttttgtaacaaatagctgagtctcagccaatcccagtagccgaacttcagtcggcggcagtcaaccctgcagccaagtgatcagactatgttcaaataaggc
>gene=chr6_26473919-26474524; species=papHam
TTTCCACTCAGTTCTCCTGATATTTCTGTTACGATATAAAAGACAGCTGAATGTGAAGAAACACTGATTTTACACATAACACACACATTAATGATTCAAATAGGTAAACACAGAGAGCTGCACACACTTTGAGAGGTAGGGCTGAAATTTTTCATCAATGTGTACGATTCAATATAGTTTCAGTTTTCATTCTAACCTTCCCCAGTGGCTTCTGCCCAGCAACTGATGAGAAATGGTAACTCTGAGCCAATCAAAACACAAATTCCTACAAAGAGGATTATCTTACTGTTTCTCAGATGGAGTGTACAGCACATGCTTTCTTTTCCTTTATTCTGGATCAGAGAATCTTAACTAAAGCAGAAATAATTGTGTTAAATTAAACTAAATTTGGTATGAGATATACCtacatttagcctgagggatggctcttgagcccttaaataatgaactgcaacctaacttagtatgtaaactaactgaaagcttaaggcacaggagtatacttttgtaacaaatagctgagtctcagccaatcccagtagccgaacttcagtcggctccagtcaaccctgcagcc-agtgatcagactatgttcaaataaggc
>gene=chr6_26473919-26474524; species=ponAbe
TTTCCACTCAGTTCTCCTGATATTTCTGTTATGATGTAAAAGACAGCTGAATGTGAAGAAGCACTGATTATACACGTAACACACACATTAATGATTCAAATATGTAAACACAGAGAGCTGCAAACACTTTGAGAGGTAGGGCTAAAACTTTTCGTCAATGTGTACAATTCAATATCGTTTCAGTTTTCATTCTAACCGTCCCCAGTGGCTTCTGCCCAGCAACTGATGAGAAATGGTACCTCTGAGCCAATCAAAACACAAATTCCTACAAAGAGGATTCTCTTAGTGTTTCTCAGACCAAGTGTACAGCCCATGCTTTCTTTTCCTTTATTCTGGATCAGAGAATCTTAACTAAAGCAGAAATGATTGtgttaaattaaactaaatttggtatgagatatgtatacatttagcctgagggatggctcttgagcccttaaataatgaactgcaacctaacttagtatgtaaactaactgaaagcttaaggcatgggtgtatacttttgtaacaaatagctgagtctcagccaatcccagtagccgaacttcagtcggctgcagtcaaccctggagccaagtgatcagactatgttcaaataaggc
>gene=chr6_26473919-26474524; species=rheMac
TTTCCACCCAGTTCTCCTGATATTTCTGTTACGATATGAAAGACAGCTGAATGTGAAGAAACACTGATTTTACACATAACACACACATTAATGATTCAAATAGGTAAACACAGAGAGCTGCACACACTTTGAGAGGTAGGGCTGAAATTTTTCATCGATGTGTACAATTCAATATAGTTTCAGTTTTCATTCTAACCTTCCCCAGTGGCTTCTGCCCAGCAACTGATGAGAAATGGTAACTCTGAGCCAATCAAAACACAAATTCCTACAAAGAGGATTATCTTACTGTTTCTCAGATCGAGTGTACAGCACATGCTTTCTTTTCCTTTATTCTGGATCAGAGAATCTTAACTAAAGCAGAAATAATTGTGTTAAATTAAACTAAATTTGGTATGAGATATACctacatttagcctgagggatggctcttgagcccttaaataatgaactgcaacctaacttagtatgtaaactaactgaaagcttaaggcacaggagtatacttttgtaacaaatagctgagtctcagccaatcccagtagccgaacttcagtcggctccagtcaaccctgcagcc-agtgatcagactatgttcaaataaggc
>gene=chr6_29617710-29618188; species=hg19
AGCAACATTATAGGCTTCAGGCCTACCTAGCCCAGGCTGGGTTAAAGCAGATAAACGAAGCGGACAGCGGAGGAAAAGCACGTAACCAAGTGCAGTGGGTCTGAAGCGAAAGGCAAGAAAAGCTCTGCCCTTAGGAACGGGGTGTCACTGCGCGGCTCGCAGGCACCTCTCTTTGACCTATTTATAATCTGCGCCTTATTCTCCGCCCCCAAAGGCTGCTGGCAACCAATTCTCGGTGGCGAAGTCGTGACGTCAGCTGTTGCGGGTCAGATTGGGAGAGCTTCCTGGTCCTTACCTAGCAAGATTCTGCCGCTAGGTGGCGAAAAGCGAAGGGGCCAAAGAAATGGAAAGAAGGCGAGGAAAAGCGGGAGAAGATGGGGAAGGAAAATGTATATTCTTGTATCATCCTACAGCTAGGCAAAAATATTAGGATAATGTGGCCTAACCTCCAGTTCTATGTTGgctggaaaatccagga
>gene=chr6_29617710-29618188; species=bosTau
CGCAGCATTTAAGGGCTC-------CTTAAGCCAGGCTGGACAAAAGGAGAGGAAAGA----GACAGAGGAGGAA-GTTAGGTAACCAAGGGAGGTGGGTCTAAACTGAAGAGCAAGAAAAGCTTTGCCCGTTGGAACTGAATGTCACTGTTCGGTCCGAGGGCGCCTCGCTTTT-----------------GCGTTGTTCCCCGCCCCCAAGGGCTCCTGGCAACCAGTTCTCGGCGCAAAAGCCATTACGTCACATGTTGCGAGGCAGACTGGGAGCGCCTCCTGGGCCTTCACCGGCAACATCTTTAGGGGGCGTGGCGAAAAGTGAAGACATCATGGAGATAGGAAGGAAGTGAGGAGGAGAGGGGAAAG-------AAGAAAATGTATCTTCTCGTAAGGTTGTACAGAT-GAAAAACATCTTAAAGTTACCTAGCCTAACCTGCCATTCTAAGTTGGCT-GGACGTCCCGGA
>gene=chr6_29617710-29618188; species=calJac
AGCAACATTATAGGCTTCAGGCTTCCCTAGCCGAGGCTGGGTTAAAGCAGATAAACGAAGCGGACAGCGGAGGAAGA--------------GCAGCGGGTCTGAAGCGAAAGGCAAGAAAGGCACTGCCTGTAGGAACGGGGTGTCATGGCGCCGCTCGCAAGCACCGCTCTTTGACCTATTTGTAATCGGCGCCTTATTCTCCGCCCCCAAAGGCTCCTGGCAACCAATTCTCGGTGGTGACGCCGTGACGTCATCTGTTGCTGGGCAGATTGGGAGAGCTTCCTGGTCCTTACCCGGAAAGATCCTGCAGCTAGGTGGCGAAAAGTGAAGCCGCCGGAGAAATGGAAAGGAGTCCAGGAAAGGCGGGAGAAGATGGGGAAGGAAAATTTATATTCTTGTATTAACCAACAGCTAGGCAAAAATGTTACGATAATGTGGCTTAACCTCCATTTCTAccttggctggaacatccggga
>gene=chr6_29617710-29618188; species=canFam
--------------------------------------------------------------------------------------------------------------------------------------------------------------------------------------------------------CTCCCCCT----GGATGCCCAACAACCAATTCGCGGCGGCGAGTCTGTGACGTCAG-CGTTGCCGGGCAGACCAGGGGTG-CTTTAGGGCCTCCACTTGCGG-ATCAGGCCCTGGGGAGGAGAACTGCGAAGGTGCCAGGGGCATGGAGAAGAGGCGGACAAGACCCAAAAgcgggggggggggggAATTTATATTGTGCTA---------------GAGAGGACCACAGGGTTACCTAGCCTAACCTCCTGCTGAGTGTCAGCTATGGGAAGGAAGA
>gene=chr6_29617710-29618188; species=equCab
AGCAACATTATAGGCCTC-------CTTAGTCCAGGTTGGGCTAATGCAGAGAAACGAAGTAGATAGAAGAGGAA-AGCAGATAAGCAAGGGCAGTGGATCCAAAGTGAAGGG--CAAAAGTCTTTGCCTGGGGGAGGTGGGTGTCACTGCCTCGCTGGCAGGCACCTCGCTTTTGCCTATTTGTAGTCTCCGCTTTATTCTCCGCCCACAAAGGCTCCTGGCAACGAATTCTCGGTGGGAAAACCGTGACGTCAGCCGTTGTGGGGCAGACTGGGAGCGCCTCCCTGGTCGTCACCTGCAA-ATCCTGCGGAGATGTGGCCAAAAGCGATGGTGCCAAGGAAATGGAAAGGAGGAGAGGAGGAGGGGAAAAAGATGGGAAAGGAAAATTTAGATTCTTGTaggatcctacagccaggacaaaaccttagagtcacctagcctaacctcccgtgcaatgttggcttaaacatccagga
>gene=chr6_29617710-29618188; species=gorGor
AGCAACATTATAGGCTTCAGGCCTACATAGCCCAGGCTGGGTTAAAGCAGATAAACGAAGCGGACAGCGGAGGAAAAGCAC-TAACCAAGTGCAGTGGGTCTGAAGCGAAAGGCAAGAAAAGCTCTGCCCTTAGGAACGGTGTGTCACTGCGCCGCTCGCAGGCACCTCTCTTTGACCTATTTATAATCTGCGCCTTATTCTCCGCCCCCAAAGGCTGCTGGCAACCAATTCTCGGTGGTGAAGTCGTGACGTCAGCTGTTGCGGGTCAGATTGGGAGAGCTTCCCGGTCCTTACCTAGCAAGATTCTGCCGCTAGGTGGCGAAAAGCGAAGGGGCCAAAGAAATGGAAAGTAGGCGAGGAAAAGCGGGAGAAGATGGGGAAGGAAAATGTATATTCTTGTATCATCCTACAGCTAGGTAAAAATATTAGGATAATGTGGCCTAACCTCCAGTTCTATGTTGgctggaaaatccagga
>gene=chr6_29617710-29618188; species=panTro
AGCAACATCATAGGCTTCAGGCCTACCTAGCCCAGGCTGGGTTAAAGCAGATAAACGAAGCGGACAGCGGAGGAAAAGCACATAACCAAGGGCAGTGGGTCTGAAGCGAAAGGCAAGAAAAGCTCTGCCCTTAGGAACGGGGTGTCACTGCGCCGCTCGCAGGCACCGCTCTTTGACCTATTTATAATCCGCGCCTTATTCTCCGCCCCCAAAGGCTGCTGGCAACCAATTCTCGGTGGTGAAGCCGTGACGTCAGCTGTTGCGGGTCAGATTGGGAGAGCTTCCTGGTCCTTACCTAGCAAGATTCTGCCGCTAGGTGGCGAAAAGCGAAGGGGCCAAAGAAATGGAAAGAAGGCGAGGAAAAGCGGGAGAAGATGGGGAAGGAAAATGTATATTCTTGTATCATCCTACAGCTAGGCAAAAATATTAGGATAATGTGGCCTAACCTCCAGTTCTATGTTGCCTGGAAAAtccagga
>gene=chr6_29617710-29618188; species=papHam
AGCAACATTATAGGCTTCAGGCCTACCTAGCCCTGGCTGGGTTAAAGCAGATAAACGAAGCAGGCAGCGGAGAAAAAGCACGTAACCAAGGGCAGTGTGTCTGATGCGAAAGGCAAGAAAGGCTCTGCGCGTAGGAACCGGGTGTCACTGGGCCGCTCGCATACACCTCTCTTTGACCTATTTGTAATCGGCGCCTTATTCTCCGCCCCCAAAGGCTCCTGGCAACCAGTTCTCGGTGGTGAAGCCGTGACGTCAGCTGTTGCGGGTCAGATTGGGAGAGCTTCCTGGCCCTTACCCGGCAATATCCCGCAGCTAGGTGGCGAAAAGCGAAGGAGCCAAAGAAATGGCAAGGAGGCGAGGAAAAGCACGAGAAGATGGGGAAGGAAAATTTATATTCTTGTATCATCCTACAGCTAGGC---CATATTAGGATAATGTGGCCTAACCTCCAGTTCTTGGTTGgctggaaaatccagga
>gene=chr6_29617710-29618188; species=ponAbe
AGCAGCATTATAGACTTCAGGCCTACCTAGCCCAGGCTGGGTTAAAGCAGATAAACGAAGCGGACAGCGGAGGAAAAGCACGTAACCAAGGGCAGTGGGTCTGAAGCGAAAGGCAAGAAAGGCTCTGCCCTTAGGAACGGGGTGTCACTGCGCCGCTCGCAGGCACCTCTCTTTGACCTATTTGTAATCTGCGACTTATTCTCCGCCCCCAAAGGCTGCTGGTAACCAATTATCGATGGTGAAGCCGTGACGTCAGCTGTTGCGGGTCAGATTGGGAGAGCTTCCTGGTCCTTACCTAGCAAGATCCTGCCGCTAGGTGGCGAAAAGCGAAGGGGCCAAAGAAATGGAAAAGAGGCAAGAGAAAGCGGGAGAAGATGGGGAAGGAAAATGTATATTCTTGTATCATCCTACAGCTAGGCAAAAATATTAGGATAATGTGGCCTAACCTCCAGTTCTATGTTGgctggaaaatccagga
>gene=chr6_29617710-29618188; species=rheMac
AGCAACATTATAGGCTTCAGGCCTACCTAGCCCAGGCTGGGTTAAAGCAGATAAACGAAGCAGGCAGCGGAGAAAAAGCACGTAACCAAGGGCAGTGTGTCTGATGCGAAAGGCAAGAAAGACTCTGCGCGTAGGAACCGGGTGTTACTGGGCCGCTCGCATACACCTCTCTTTGACTTATTTGTAATCGGCGCCTTATTCTCCGCCCTCAAAGGCTCCTGGCAACCAATTCTCGGTGGTGAAGCCGTGACGTCAGCTGTTGCGGGTCAGATTGGGAGAGCTTCCTGACCCTTACCCCGCAATATCCCGCAGCTAGGTGGCGAAAAGCGAAGGAGCCAAAGAAATGGCAAGGAGGCGAGGAAAAGCAGGAGAAGATGGGGAAGGAAAATTTATATTCTTGTATCATCCTACAGCTAGGCAAAAATATTGGGATAATGTGGCCTAACCTCCAGTTCTTGGTTGgctggaaaatccagga
>gene=chr6_31239739-31240179; species=hg19
CCGCAGAGGCCGCTTCCCTCCCAACCCCGCACTCACAGGCCCAGGTCTCGGTCAGGGCCAGGCCTCCCGAGAGCAGCAGGAGGAGGGCTCGGGGCGCCATGACCCGCATCTCGGCCTCTGGGGAGAATGTGAGTCCGGGTGGGTGACTGGGGACTTTAGAACCGGGACTGCGGAGACGCTGATTGGCTTCTCTAGAACCCGACACCCAATGGGAGTGGGAATTGGGGACGCGTCATGAGTATTCAGGAAGAAGGACCCGACGCAGGTTGGGAGAAGTGAAACTCAGGGGAGTGGAGAATCCCCAACGCGGCGCCTCCCCAATGCAGACACGGCCCTTGGAGCCTGAGACCCTGAGAGCCCCGCCCGGGACCTGGGACTTCGTCCTGATCCCTCTTCTCCTACACCAAGCATCTTTGTCACACTGTGTGCCTGAGTCCTGG
>gene=chr6_31239739-31240179; species=bosTau
CCCCCGAGTCCTGAGTCCCCTCGGCCCTCCGCGCACCGGCCCAGGTCTCGGTCAGTACCAGAACCCCCGAGAGCAGCAGGAGGAGGGTTCGCGGCCCCATGACCTGTACCCTGGGATCTGGGGAGAAGCTGAGTCCCGGCgTATCGGTGGAGACTAT--AACCTGGAACCTGGGGCCGCTGTTTGGCTTCT--AGAACCAGACACCCAATGGGAGTGAGAACTAGGCTCAAGACACGAGTGTCGGGGCAGAAAGGCACAACACAGTTTGCGAGAGATGAAACTCGAGGAGACTAGGGATCCCCAACACAG----TCGCTGCCCCAAACAAGGCCCTGAGAACCTGAGACCCTGAGAACCAGATCCGGTACCTGGGACTTTGCCCTGATCCCTCCTCTCCTGCACCGAGATTGTTAGTCACACTG--TCCCCGAGTCCTGA
>gene=chr6_31239739-31240179; species=calJac
----------------CCTCCCGACCCCGAACTCACTCGCCCAGGTCTCAGTCAGGGCCAGAGCTCCCGAAAGCAGCAGAAGGAGGCTTCGGGGCTCCATGACCCCAGCCTCGGTGTCTGGGTAGAATCCGAGTCCGGGTAGGTGGCTGGGGACCTCAGAACCGGGACCTCGGCGAAGCCGATTGGCTTCTCTAGAACCCGACACTCAATGTCG--GGGAACTGGGGACCGGTCACGAGTATGGAGGAGGAAGGACCCGACACAGGTTGGGAGAAGTGAAACTCGGGGAAGTGGGGAATCCCCAACGCGGCACTTCGCCAGTGCAGACACGCCCCTCGGTGCCTGAGACCCCGAGAGCCACGCCCAGGAACTAGGACTTGGTCCTGATCCCTCTTCTCCTACACCAAGCCTCTTTCTCACACTGTCTGCCTGAGTCCTGG
>gene=chr6_31239739-31240179; species=canFam
CC--------------------------GCACTCACCCGCCCGGGTCAGGGTCACGGCCAGGGCCGCCGACAGCAGCACGAGGAGGGCTCGCGGCATCACCACCTCCACTCCGGGCTCCGGGGACACTCTGGGGGGCGGAGCGGCGGCGGAGGCTTTAGAGCCCGGGACC-GGTGCCGCTGATTGGCTCCTCCAGAACGCTGCACCCAATGGGAGTGCGCGCTGGGGCTGCGTCACGAGTCTCCAGGCAGGGGGCCCTGAGCCAGGTTGGGAGCAGTGAAACCCGGGGAGGTGGGGACTCCCCAGC-CTGAGCGTCCCCGCCCCGGAC-CCGCCCT-GGGGCCTGAGAGCCTGAGAGGCAGTCCGGGGTCCCGACACCTTGCCCTGACTCCTCACCTAGGGCACACAGGCTC-TTGTCGCACTGTCTCCCTGAGTCCTGG
>gene=chr6_31239739-31240179; species=equCab
CCGCAGACGCCG-CCTCCTCCCGACCCAGCGCTCACCAGCCCAGGTCTCGGTCAGGGTCAGGGCCCCCGAGAGCAGCAGGAGGAAGGTTCCAGGCGCCGTGACTCTCATCTCAGGGTCTACAGAGAATCTGAGTTCTGGA-CGGTGGTGGAGACTTTGCAACTGGGAGCAGGGAGACTCTGATTGGCTTCTCTAGAACCGCACACGCAATAGGAGTGGGAACTGAGGCCGCGTCATGAGTCTTCAGGCAGGAGGGGCTGACACAGGTTGTGAGGGGTGAAGCTCAGGGAGACGGGGACTCCCCAACACTGAGCTTTCCTGCCCCAGACGCTGCCCT-CGGACCTGAGACCCTGAGAGCCAGTCCGGGGACCTGGGACTTTGCCCTGACCCCTCTCCTCCTGCCCCGAGACTCTTTGTCACACCGTCTCCCTGAGTCCTGG
>gene=chr6_31239739-31240179; species=gorGor
--------------------------------------------------------------------------------------------------------------------------------------------------------------------------------------------------------------------------------------------------------------------------------------------------------------------------------------------------------------------------------------------------------------------------------------------------------
>gene=chr6_31239739-31240179; species=panTro
CCGCAGAGGCCGTTTCCCTCCCGACCCCGCACTCACCGGCCCAGGTCTCGGTCAGGGCCAGGGCTCCCGAGAGCAGCAGGATGAGGGTTCGGGGCGCCATGACCCGCATCTCGGCGTCTGGGGAGAATCTGAGTCCGGGTGGGTGACTGGGGACTTTAGAACCGGGACTGCGGAGACGCTGATTGGCTTCTCTAGAACCCGACACCCAATGGGAGTGGGAATTGGGGACGCGTCATGAGTATTCAGGAAGAAGGACCCGACGCAGGTTGGGAGAAGTGAAACTCAGGGGAATGGAGAATCCCCAACGCGGCGCCTCCCCAGTGCAGACACGGCCCTTGGAGCCTGAGAACCTGAGAGCCCCGCCCGGGACCTGGGACTTCGTCCTGATCCCTCTTCTCCTACACCAAGCATCTTTGTCACACTGTGTGCCTGAGTCCTGG
>gene=chr6_31239739-31240179; species=papHam
CCGCAGAGGCCGTCTCCCTCCCGACCCCGGACTCACCAGCCCAGGTCTCGGTCAGGGCCAGGGCCCCCGAGAGCAGCAGGAGGAGGGTTCGGGGCGCCATGACCCCATCCTAGGCGTCCGGGGAGAATCTGAGTC--------TGAGTGGGGACTTTAGAAGCCGGACCGCAGAGACCCTGATTGGCTTCTCTAGAATCAGACACCCAATGGGAGTGGGAACTGACGCCGCGTCACGAGTGCCCTGTAAAAAGGACCCAACACAGGTTGGGAGAAGTGAAACTCAGCGGAGTGGGGAATCCCCAGCGCCGCGCCTGCGCAGTGCAGACA----------------GGACCCTGAGAGCCAAGCCCGGGACCTGGGACTTTGTCCTGATGCCTCTTCTCCTACACCAAGCCTCTTTGTCACACTGACTGCCTAAGTGCTGG
>gene=chr6_31239739-31240179; species=ponAbe
CCGCAGCGGCCGTTTCCCTCCCGACCCCGCACTCACCGGCCCAGGTCTCGGTCAGGGCCAGGGCCCCCGAGAGTAGCAGGAGGAGGGTTCGGGGCGCCATGGCCCGCATCTCGGCGTCTGGGCAGAATCTGAGTCCGGGTGGGTGACTGGGGACTTTGGAACCGGGACTGCGGAGACGCTGATTGGCTTCTCTAGAACCCGACACCCAATGGGAGTGGGAATTGGGGACGCGTCATGAGTATTCAGGAAGAAGGACCCGACGCAGGTTGGGAGAAGTGAAACTCAGGGGAGTGGGGAATCCCCAACGCTGCGCCTCTCCAATGCAGACACGGCCCTCGGAGCCTGAGACCTCGAGAGCCCTGCCCGGGACCTGGGACTTCGTTCTGATCCCTCTTCTCCTACACCATGCATCTTTGTCACACTGTCTGCCTGAGTCCTGG
>gene=chr6_31239739-31240179; species=rheMac
CCGCAGAGGCCGTTTCCCTCCCGACCCCGCACTCACCGGCCCAGGTCTCGGTCAGGGCCAGGGCCCCCGAGAGCAGCAGGAGGAGGGTTCGGGGCGCCATGACCCGAACCTCGGGGTCTGAGGAGACTCTGAGTTCGGGTGGGTGCGTGGGGACCTTAGAACTGGGACCGCGGCGACGCTGATTGGCTTCTCTAGAATCCGACACCCAATGAGAGTGGGAACTGGGGACGCGTCACGAGTATCCTGGAGGAAGGACCCGACACAGGTTGGGAGAAGTGAAACT-AGGGGAGTGGGGAATCCCCAACTCTGTGCCTCTCCAATGCAGACAAGGCTCTCGGAGCCTGAGACCCTGAGAGCCACGCCCAGGACCTGGGACTTCGTCTTGATCCCTCTTCTCCTACACCAAGCCTCTTTGTCACACTGTCTGCCTGAGTCCTGG
>gene=chr6_31324818-31325239; species=hg19
CGCTCCTCCCGGCAGAGGCCATTTCCCTCCCGACCCGCACTCACCGGCCCAGGTCTCGGTCAGGGCCAGGGCCGCCGAGAGCAGCAGGAGGACGGTTCGGGGCGCCATGACCAGCATCTCGGCGTCTGAGGAGACTCTGAGTCCGGGTGGGTGCGTGGGGACTTTAGAACTGGGACCGCGGCGACGCTGATTGGCTTCTCTAGATATCCAATACCCAATGGGAGTGGGAAGTGGGGACGCGTCACGAGTATCCTGGAAGAAGGACCCGACACAAGTTGGGAGAAGAAGTGAAACTCAGGGGAGTGGGGAATCCCCAACGCTGCGCCTCCCCATTGCAGACGCGGCCCTCGGAGCCTGAGACCCTGAGAGCCCCGTCCGGGACCTGGGACTTCGTCCTGATCCCTCTTCTCCTACACCAAGC
>gene=chr6_31324818-31325239; species=bosTau
CGCCCTTTCCCGCAGAGGCCG-TTCCCTCCCGATCCGCACTCACCCGCCCAGGTCTCGGTCAGGACCAGGACCTCCGAGAGCAGCAGGAGGAGGGTTCGCGGCCCCATGACCCGTATCCTCCGGTCTGGGGAGAAACCGAGTCCCGGCGGAGGTGTGGGGAGACTATAACCTGGATCGCGGGGCCGCTGATTGGCT--TCTAGAAACCAGACACCCAATGCAAGTGAGAACTAGGGCCGCGAAACGAGTGTCCGGCCGGAAAGGCACAACACAGTTCGCGAAAGAAAGTGAAACTCGAGGAGACTGGGATTCCCCAACACAG-----TTCCGCCCCAAACAAGGCCCTTGAC--TTGGGACGCTGAGGCCTTGCATCCGGTCCTGGGACTTTGCCCTGATCTCTCCTCTCGTGCACCGAGA
>gene=chr6_31324818-31325239; species=calJac
CCCTCCTCTCCGCAGAGGCCGTTTCCCTCGCGAGCCGCACTCACCCTCCAGGGTCTGGGTCAGGGCGAGGGCCCCCGAGAGCAGCAGGAGGAGGGTTTGGGGTGCCATGACCCCATCCTAGGCATCTGGGGAGAATCTGAGTCCGGATGGGTGACTGGGGACTTTAGAACCGGGACAGCGACGACGCTGATTGGATTCTCTAGAAACCCGACACCCAGTGGGAGTGGGAACTGGGGACGCATCTTGACTATCCAACAAGAAGTTGCCGACACAGGTTGG---GAGAAGTGAAATTCAGGTGAGTGGGGAATCCCCAA-GCTGCGCGTCCCCAATGCAGATACGGCTCTCGGTG-CTGAGACCCTGAGAGCCACGCCCGGGA-CTGAGATTTTGTCTTGATCCCTCTTCTCTTGCACCAGGC
>gene=chr6_31324818-31325239; species=canFam
CGCTCCCG-------------------------CCCGCACTCACCCGCCCGGGTCAGGGTCACGGCCAGGGCCCCCGAAGGCAGCAGGGGGGGGGTGCCGCGCATCACGACTCGCATCCTTAGGTCC--AGAGACCCGAAGAGCCGGCAGGG-----GTGGCCCCGCAGGCCCGACCCCGGGGACGCCGATCGGCTCCCCTAGAACCCCGCCGCCCAATGGGGGTGCGCGCTGGGGCCAAGTCCCGAGTATCCAGGCGGGAGGCCCTGAGGCGGGTTGGGGAGGGGAGGGAGGCGCGCGGGGGACGGA----------ACTGGGCTTCCCCGCCCCAGACACCGCTCTAGGT--C-----------------TTCCCGGAGCCCAGGGCTTTGCCCTGATTCCCCTCCACCTGCACGGAGC
>gene=chr6_31324818-31325239; species=equCab
GGCTCCGCCCCGCAGAGGCCG-CCTCCTCCCGACCCGCACTCACCCGCCCAGGTCTTGGTCAGGGTCAGGGTCCCCGAGAGCAGCAGCAGAAGGGTTCGGGGCCCCCTGACCCTCATTCTCAGGTC--------------GTTCTGGATGGT-GGTGGAGACTTTGCAACTGGGGCCCTGGCGACGCTGATTGGCTTCTCTAGAAACCGGACACGCAATGGGAGTGGGAACTGAGGCCGCGTCATGAGTCTCTAGGCAGGAGGAGCTGACACAGGTTGAGGAGAGAAATGAAACTCAGGGAGAAGGGGCCTCCCCAACACTGAGCTTTCCTGCCCCAGACACTGCCCTCGGG--CTGAGACCCTGAGAGCCACGTCGGGGGCCTGGGAC-TTGCCCTGACCCCTCTCCTCCTGCACCGAGA
>gene=chr6_31324818-31325239; species=gorGor
CACTCCTCCCCACAGAGGCCGTTTCTCTCTGGACCCGCACTCACCTGCCCAAGTCTTGGTCAGGGCCAGGGCC-----------------------------------------------------------------------------------------------------------------------------------------------------------------------------------------------------------------AAGAAGTGAAACTC-GGGGAGTGGGGAATCCCCAACGCTGCGCCTCCCCAATGCAGACACGGCCCTTGGAGCCTGAGACCCTGAGAGCCCCGCCCGGGACCTGGGACTTC-TCCTGATCCCTCTTCTCCTACACC-AGC
>gene=chr6_31324818-31325239; species=panTro
CGCTCCTCCCGGCAGAGGCCATTTCCCTCCCGACCCGCACTCACCGGCCCAGGTCTCGGTCAGGGCCAGGGCCGCCGAGAGCAGCAGGAGGACGGTTCGGGGCGCCGTGACCTGCATCTCGGCGTCTGAGGAGATTCTGAGTCCGGGTGGGTGCGTGGGGACTTTAGAACTGGGACCCCGGCGACACTGATTGGCTTCTCTAGACACCCGACACCCAATGGGAGTGGGAAATGGGGACGCGTCACGAGTATCCTGGAAGAAGGACCCGACGCAGGTTGGGAGAAGAAGTGAAACTCGTGGGAGTGGGGAATCCCCAACGCTGCGCCTCCCCAATGCAGACACGGCCCTCGGAGCCTGAGACCCTGAGAGCCCCGCCCGGGACCTGGGACTTCGTCCTGATCCCTCTTCTCCTACACC-AGC
>gene=chr6_31324818-31325239; species=papHam
CGCTCCTCCCCGCAAAGGCCGTTTCCCTCTCGACTCGCACTCACCTGCCCAGGTCTCGGTCAGGGCCAGCGCCCCCGAGAGCAGCAGGAGGAGGGTTCGGGGCGCCAAGATCCCATCCTTGGAGTCTGTAGAGACTCGGAGTCCGGGTGTGTCCGCGGGAACTTTAAAACCGGGACCGTGGCGACGCTGATTGGCTGCTCTCGAAACCCGACACCCAATGGGAGTGAGCACTGGCGCCGTGTCATCAGTATCCGGGAAAAAGGACCCGACA------------------------------------------------------------------------------------------------------------------------------------------------------
>gene=chr6_31324818-31325239; species=ponAbe
-------------------------------------------------------------------------------------------------------------------------------------------------------------------------------------------------------------------------------------------------------------------------------------------------------------------------------------------------------------------------------------------------------------------------------------
>gene=chr6_31324818-31325239; species=rheMac
CGCTCCTCCCCGCAAAGGCCGTTTCCCTCTCGACTCGCACTCACCTGCCCAGGTCTCGGTCAGGGCCAGCGCCCCCGAGAGCAGCAGGAGGAGGGTTCGGGGCGCCAAGATCCCATTCTTGGCGTCTGTGGAGA--CTGAGTCGGGGTGTGTCCGCCGGATCTTTAAAACCGGGACCGTGGCGACGCTGATTGGCTGCTCTCGAAACCCGACACCCAATGGGAGTGAGCACTGGCGCCGTGTCATCAGTATCCGGGAAAAAGGACCCGACACAGGTTGGGAGAAGAAGTGAAACT-AGGGGAGTGGGGAATCCCCAACTCTGTGCCTCTCCAATGCAGACAAGGCTCTCGGAGCCTGAGACCCTGAGAGCCACGCCCAGGACCTGGGACTTCGTCTTGATCCCTCTTCTCCTACACCAAGC
>gene=chr6_31430603-31431129; species=hg19
CATGCTGAGGGTTTTTCTCTGGTTTCTCAGACAGCTCCGGGGCCAAGATTCGGGGAGACATTGAGACAGAGCGTTTGATATAAAAGAAGGGGGTAAGAGCCAAGTCCCAGGGCCCGGAGCTTGGCTCTCTGGGCTTCAGGCCCCGAGGGCGGTGCCTGGGATGGGCCGGCTCAGCTTTGGGGTTTCCCGAGCTCCGCTCTCTCTCTTCCACCTTTCCCAACCTGTGTCAGGTCCTTTTACCTGGATACTCATGATGCGGCCTCAGTTCTCACTTCCATTGGGTGTTGGGTTCCTAGATCAGCCAATCAGTGTCGCCGCGGTTCCTGGTTCTAAAGTCCTCGCCGGCCCACCGGGACTCAGATTCTCCCCAGACGCCAAGGTTGCGGGTCATGGAGTCCCGAACCCTCCTCCTGCTGTTCTCGGGAGCCGTGGCCCTGATCCAGACCTGGGCAGGTGAGTGCGGGGTCGGGAGGGAAAAAGCCTCTGCGGGAAGGAGCGAGGGGCCCGCCCGGAGGAGTAAATCTGC
>gene=chr6_31430603-31431129; species=bosTau
CAGCCTGGGGGTTTCTCCTTGGTTTCTCAAACAGTCCCAGCGC-------CAGGGAGACTTTGACAAAGTGCT-----TGGTGCAGGAGGGGCAGGGTACAAAGTCCCAGGTGCCCTGGTGTGGCGCTCAAGGTCTCAGGTTCGGGGGTTGGCGTCTGGGACACGGAAGCTAAGCACTGGGGATTCCCAACTTCCCCAGTTTCACTT----CTCTCTGAAACTGTGTCAGGTCCTTCTTCCTGGACACCTATGATGCTACTCCTGGTCTCGGT-CTATTG--------GTTTCTAGGGAAGCCAATCAGCGCCACCGCGGTTCCCTGTTATGAAGTTCTCA--GACTGGTTCGAGCTCACATTCGCCCCAAATCCCAAGCATGTGGGTCACCGAGCTGCGAACCCTCCTCCTGCTGCTCTCGGAGTCCCTGGCTCTGACCAAGACCTGGGCGGGTGAGTGCGGGGTCGAGACGAA-ATAGCCTCT--CAGGAGAAGCCAGGGGACCGCCTG---------------
>gene=chr6_31430603-31431129; species=calJac
CATGTTGAGGGTTTCTCTCTGGTTTCTCAG-CAGCTCCTGGGCCAAGACTCAGGGAGACATTGAGACAGAGCGCTTGGCACAGAAGGAGGGGGTCAGGGCGAAGTCTCAGGGCCCCAGGCGTGGCTCTCAGGGTCTCAGGCCCCGAAGGCGGTGTATGAATTGGGGAGGCGCAGCGTTGGGGATTCCCCATCTCCGC-------------CCTCTCCCAAACCGTTTCGGGTCCTTCTTCCCGGATACTCACGACGCGGACCCAGTTCCCACTCCCATTGGGTGCCGGATTTCTAGAGAAGCCAATCAGCGTCCCTGCGG-TCCTGGTTCTAAAGTCCCAAGTCACCCACCTAGAGTCAAATTCTCCCCAGATGCCGAGGATGAGG-TCATGGAGCCCCGAACCCTCCTCCTGTTGCTCTCGGG-GCCCTGGCCCTGACTGAGACCTGGGCGGGTGAGTGCGGGGTGGGGAGGGAAACGGACTCTGCGGGGAGGAGCGAGGGGCC---------------------
>gene=chr6_31430603-31431129; species=canFam
CAGCCTGAGAGTCTCTCCCTAGTGCCTCAG--AGC-CCTGGGCCAGGACTCAGGAAGAGGGTGACAAAGTGGT-----CCGTGCAGGAGGGTGTCAGGGCAAAGTCCCGGGTCCCCGGGAGG-----CCTGGATCTCAGGGTCCCCGGATGGAGGGCAGTGTAGGGAAGCCCAGCGCTGGCGGT-CCCCACCT-CCCGGTTTGACGTC---ATCTCGCGGCCTGGCTCGGGTCCTCCTGCCCGGAGACTCCTGACGCGGTCCCGGCTCGCACTCCCATTGGGTGCGAGGTTTCCGGAGGAGCCAATCAGCGGTCCCG-GGTCCCGGGCTCTAGAGTCCTCCCGAATCTGCGGGGACGCCGCTACCCCTCCCACCCTGAGGGTCAGGGTCGTG-GGCCCCCAGCGCTCGTCCTGCTGCGGTCGGGGGCCCTGGCCGCGACCCTGACCGGGCCGGG-GAGTgcgg-gcgggagcggg-ggggccccggcggggACGCGGGACCCG-----------------------
>gene=chr6_31430603-31431129; species=equCab
CAGCCTGGGGGTCTCTCCCTGGTTCCTCAGACAGC-CCTTGGCCAGGACTCAGGGAGACGGTGACAAAGAGCC-----CGGTGCAGGAGGGTTGCTGAGCGTGGCTC--------------------TCAGGGTCTCAGACCCCGAGGATGGTGTGTGGTGTAGAGAAGCCCAGGGCTGCCGATCCCCCATCTCCACAGCTTCACTTCT--CTCTCACAA-CTGTGTCTGGTCCCTCTTCCTGGACACACGTGATGCTGCCCAGGGTCTCAGTCCCACT--------GGTTTCCAGGGAAGTCCTTCAGCTTCACTGCAGTTCCTGGTTATAAAGTCCTC----ACCCACTAGCCCAACTCTGTCCC-CAGACCCTCACGGTCTGGGTCAGGCGACCCCAAACCTTCCTCTAGCTGTTCTCCCGTACCCTGGCCCTCAGGGAAACCTGGGCCGT-TAGTGCGGCGTCGGGAAGAA-ATGGCCATGGCGGGAAAGCGTGAGGGGACAGCCCGCAGG-----------
>gene=chr6_31430603-31431129; species=gorGor
CTTGCAGAGGGTTTCTTCCTGGTTTCTCAGACAGCTC-TGGGCCAAGACTCAGGGAAACACTGAGACAGAGCGCTTGTCACAGGAGGAGGGGGTCAGGGCGAAGTCCCAGGGCCCCAGGCGTGGCTCTCAGGGTCTCAGGCCCCTAAGGCGGTGTATGGATTG-GGAGGCCCAGCGTTGGGGATTCCCCA-CTCCGCAGTTTCTCCT---CTTCTCACAACCTGCGTCGGGTCCTTCTTCCTAGATACTCACGACGCGGACCCAGTTCTCACTGCCATTGGGTGTCGGGTTTCTAGAGAAGCCAATCAGTGTCATCGCGG-TCCCGGTTCTAAAGTCCCCAGGCACCCACCCGGCCTCAGATTCTCCCCAGACGCCGAGGATGGCGGTCGTGGCGCCCCGAACCCTCCTCCTGCTACTCTCGGGG------GCCCTGACCCGGACGTGGGCGGGTGAGTGCGGGGTCGGGAGGGAAATAACCTTTGCGGGGAGGAGCGAGGGGCCTTCCCGGAGG-----------
>gene=chr6_31430603-31431129; species=panTro
----------------------------------------------------------------------------------------------------------------------------------------------------------------------------------------------------------------------------------------------------------------------------------------------------------------------------------------------------------------------------------------------------------------------------------------------------------------------------------------------------------------------------------------------
>gene=chr6_31430603-31431129; species=papHam
CATGCCGAGGGTTTTTCCCTGGTTTCTCAGATAGCTCCGGGGCCAAGATTCGGGAAGACATCGAGACAGAGCCTTTGATATAAAAGAAGCGGGTAAGAGCCAAGTCCCAGGGCCCGGGGCTTGGCTTTCTGGGTTTCAGGCCCCGAGGGCGGTGTCTGGGGTGGGGCGGCTCAGCCTTGGGA----CCTAACTCCCCTCTCTCTTCCCTAACTTTCCCAACCTGTGTCAGGTCCTTTTTCCTGGATACTCATGACGCGGCCCCAGTTCTCACTTCCATTGGGTGTCGGGTTCCTAGATCAGCCAATCAGCGTCGCCGTGGTTCCTGGTTTTAAAGTCCTCGCCGGCCCATCGGGACTC--ATTCTCCCCAGACGCCAACGTTAAGGTTCATGGCGACCCGAACCCTCTTCCTGCTGCTCTCGGGGGTCCTGGCCCTGACCCAGATCTGCGCAGGTGAGTGCGGGGTCGGGAGGGAAACGGCCTCTGCGGGAAGGAGCGAGGGGCCCGACCGGCGGGGTAAATCTGC
>gene=chr6_31430603-31431129; species=ponAbe
CATGCCGAGGGTTTTTCCCTGGTTTCTCAGACAGCTCCGGGGCCAAGATTCGGGGAGACATTGAGACAGAGCGTTTGATATAAAAGAAGGGGGTAAGAGCCAGGTCCCAGGGCCCGGGTCTTGGCTCTCTGAGCTTCAGGCCCCGAGGGCGGTGTCTGGGGCGGGGCGGCTCAGCTTTGGTGTTTCCCGAGCTCCGCTCTCTTTCTTCCACCTTTCCCAACCTGTGTCAGGTCCTTTTACCTGGATACTCATGATGCGGCCACAGTTCTCACTTCCATTGGGTGTCGGGTTCCTAGATCAGCCAATCAGCGTCGCCGCGGTTCCTGGTTCTAAAGTCCTCGCCGGCCCACCGGGACTCAGATTCTCCCCAGACGCCAAGGATGCGGGTCATGGCGTCCCGAACCCTCCTCCTGCTGCTCTCGGGAGCCGTGGTCCTGATCCAGACCTGGGCAGGTGAGTGCGGGGTCTGGAGGGAAACGGCCTCTGCGGGAAGGAGCGAGGGGCCCGCCCGGAGGGGTAAATCTGC
>gene=chr6_31430603-31431129; species=rheMac
CATGCCGAGGGTTTTTCCCTGGTTTCTCAGATAGCTCCGGGGCCAAGATTCGGGAAGACATCGAGACAGAGCCTTTGATATAAAAGAAGCGGGTAAGAGCCAAGTCCCAGGGCCCGGGGCTTGGCTTTCTGGGTTTCAGGCCCCGAGGGCGGTGTCTGGGGTGGGGCGGCTCAGCCTTGGGA----CCCAACTCCCCTCTCTCTCCCCTAACTTTCCCAACCTGTGTCAGGTCCTTTTTCCTGGATACTCATGACGCGGCCCCAGTTCTCACTTCCATTGGGTGTTGGGTTCCTAGATCAGCCAATCAGCGTCGCCGTGGTTCCTGGTTTTAAAGTCCTCGCCGACCCATCGGGACTC--ATTCTCCCCAGACGCCAAAGTTAAGGTTCATGGCGACCCGAACCCTCTTCCTGCTGCTCTCGGGGGTCCTGGCCCTGACCCAGATCTGCGCAGGTGAGTGCGGGGTCGGGAGGGAAACGGCCTCTGCGGGAAGGAGCGAGGGGCCCGACCGGCGGGGTAAATCTGC
>gene=chr6_32407325-32407827; species=hg19
CTGTATTTAGCTCTCACTTTAGGTGTTTCCATTGATTCTATTCTCACTAATGTGCTTCAGGTATATCCCTGTCTAGAAGTCAGATTGGGGTTAAAGAGTCTGTCCGTGATTGACTAACAGTCTTAAATACTTGATTTGTTGTTGTTGTTGTCCTGTTTGTTTAAGAACTTTACTTCTTTATCCAATGAACGGAGTATCTTGTGTCCTGGACCCTTTGCAAGAACCCTTCCCCTAGCAACAGATGCGTCATCTCAAAATATTTTTCTGATTGGCCAAAGAGTAATTGATTTGCATTTTAATGGTCAGACTCTATTACACCCCACATTCTCTTTTCTTTTATTCTTGTCTGTTCTGCCTCACTCCCGAGCTCTACTGACTCCCAACAGAGCGCCCAAGAAGAAAATGGCCATAAGTGGAGTCCCTGTGCTAGGATTTTTCATCATAGCTGTGCTGATGAGCGCTCAGGAATCATGGGCTATCAAAGGTAGGTGCTGAGGGAATG
>gene=chr6_32407325-32407827; species=bosTau
TTGCCATTAACTCTCACCTTAGGTACTCCCATTGATTCTATTCTCACTAATGTGCTTCAGGTAGATCCCTTTCTAGAACTTGGCTTGAGTTGGAAGAGTCTGTGGATGATTGCCCACTATTCTTGAAAACTCAGTTTTTCATTCTTTTTGTTTTGGTTAATTAAGAAGTT--CCTTTTCATTTAAAGCACACAGCTTCTCCTTTCCTGGACCCTTTGCCAGAGTGTTTCCCTTAGCAGCAGCAGTGTCATCTCAAAAGATTTTTCTGATTGGCTGCAGCTCAACTGATTTTAATTTTAATAGTCAGATTCTATGACACCCTACATTCTCTTTTCTCATATTCCTGTCTGTTCTAATCCAC-CTTGAGCTCTACTGACTCTCATCGAGACACCGAAGAAGAAAATGGCCATAACCAGGGTCCCAATATTAGGACTTTTCATCACTG---TCCTGATCGGCCTACAGGAATCGTGGGCTATTAAAGGTAAGTGCTGAGAGAGTC
>gene=chr6_32407325-32407827; species=calJac
CTGTGATTAACTCTCACTTTAGGTGTTTCCATTGATTATATTCTCACTAATGTGCTTCAGGTATACCCCTTTCTAGAACTCTGGTTGGGATGAATGAATCTGTCAGTGATTGATCAACATCCTTAAATACTTGATTTATT---GTTGTTGTTCTGCTTGTTTAAGA-----ACTTATTTATCCAATGAGGTGAATGTCTTGTGTCCTGGACCCTTTGCAAGAACTCTTCCCCTAGCAACAGATGTGTCATCTCAAAATAGTTTTCTTATTGGCCAATGCTTAATTGATTTGCATTTTAATCATCAGACTCTCTTAAAGCCCACAATCTCTTTTCTTTTATTCTTGTC----CTGTCTCACTCCTGAGCTCTACTGACTCCCAACAGAGCACCCAAGAAGAAAATGGCTGTAAGTGGAGTCTTGGTGCTAGGATTTTTCCTCATGATTGTGCTGATGAGCCCTCAGGAATCATGGGCCATCAAAGGTAGGTGCTGAGGGAGTA
>gene=chr6_32407325-32407827; species=canFam
CTTTCACTAACTGCCA-TGTAGGTGTTTCCATTGATTTTATTCTCACTAATGTGCTTCAAGTACATCCCTTTCTAGAACTTGGATTAGGAAGAAACAGTCTATGGGTGAATGTG----ATTCTTGAACATTTGTTATTTTGCTATTTTTATTttctttctttttttttttttttttttttttttttttATTAAGAGCTTTACTTCCTGACCCTTTGACAAGAGCTCTTCCCTTAGCAACAGATGTATCATCT-CAAAAGTTTTTCTGATTGGCTTCAGCTCAACTTATTTAAATTTCAATAGTCAAACTCTATCATACCATACATTCTCTCTTTTTTTATCCGTGTCAGTTATACCCTACTCTTTAGCTCTACTGACCTC--CCAACAAATCACAGAAGAAAATGACCATAAGTGGAGTCCCAGTGCTAGGATTTTTCATCATGGCTTTCCTGATGGGTCCTCAGGAATCATGGGCTGTCAAAGGTAAGTGCTGAGAGAAAC
>gene=chr6_32407325-32407827; species=equCab
CTGTCATTAACTCTCACTTTAGGAGTTGGGACTGATACTATTCTCACTAATGTGTTTCAGGTATACCCCTTTTTAGAGCTTGGATTGGGATGGTAGAGTCTGGGAGTGATTGCCCAACATTCTCA---ACTCGATTTTTTCTTGTTTTTATTTTAGTTTATTGAGAACTTTACTTTTTTATCTAATGAATGAAGTGTTTCCTTTCCTGAGCCCTTTACAAGAGTCCTTCCCTTAGCAACAGATGTGTCATCTCCAAGAATTTTTCTGATTGGCTGAAGCTCAACTGATTTGAATTTTAGTAGTCAGACGCTATCACACCCTACACTCTCTTTTCTTTTATTCTTGTCTGTGCTGTCCCATTCTTAACCTCTGCTGACCCCCATCAAAGCACCCAAGAAGAAAATGGCCATAAGTGGAGTCCCTATGCTGGGACTTTTCATCACAGCTGTCCTGATGAGCTTTCAGGAATCACGGGCTATTAAAGGTAAGTGCTGAGAGAATC
>gene=chr6_32407325-32407827; species=gorGor
CTGTATTTAGCTCTCACTTTAGGTGTTTCCATTGATTCTATTCTCACTAATGTGCTTCAGGTATATCCCTGTCTAGAACTCAGATTGGGATTAAAGAGTCTGTCCGTTATTGACTAACAGTCTTAAATACTTGATTTGTTGTTGTTGTTGTCCTGTTTGTTTAAGAACTTTACTTCTTTATCCAATGAACTGAGTATCTTGTGTCCTGGACCCTTTGCAAGAACCCTTCCCCTAGCAACAGATGCGTCATCTCAAAATATTTTTCTGATTGGCCAATAAGTAATTGATTTGCATTTTAATGGTCAGACTCTATTACACCCCACATTCTCTTTTCTTTTATTCTTGTCTGTTCTGCCTCACTCCTGAGCTCTACTGACTCCCAACAGAGCACCCAAGAAGAAAATGGCCGTAAGTGGAGTCCCCGTGCTAGGATTTTTCATCATAGCTGTGCTGATGAGAACTCAGGAATCATGGGCTATCAAAGGTAGGTGCTGAGGGAATG
>gene=chr6_32407325-32407827; species=panTro
CTGTATTTAGCTCTCACTTTAGTTGTTTCCATTGATTCTATTCTCACTAATGTGCTTCAGGTATATCCCTGTCTAGAACTCAGATTGGGGTTAAAGAGTCTGTCCGTGATTGACTAACAGTCTTAAATACTTGATTTGTTGTCGTTGTTGTCCTGTTTGTTTAAGAACTTTACTTCTTTATCCAATGAACGGAGTATCTTGTGTCCTGGACCCTTTGCAAGAACCCTTCCCCTAGCAACAGATGCGTCATCTCAAAATATTTTTCTGATTGGCCAATGAGTAATTGATTTGCATTTTAATGGTCAGACTCTATTACACCCCACATTCTCTTTTCTTTTATTCTTGTCTGTTCTGCCTCACTCCCGAGCTCTACTGACTCCCAACAGAGCGCCCAAGAAGAAAATGGCCGTAAGTGGAGTCCCTGTGCTAGGATTTTTCATCATAGCTGTGCTGATGGGCGCTCAGGAATCATGGGCTATCAAAGGTAGGTGCTGAGGGAATG
>gene=chr6_32407325-32407827; species=papHam
CTGTATTTAGCTCTCACTTTAGGTGTTTCCATTGATTCTATTCTCACTAATGTGCTTCAGGTATATCCCTGTCTAGAACTCAGACTGGGATTAAAGAGTCTGTCCGTGATTGACCAACATTCTTAAATACTTGATCTGTT---GTTGTTGTCCTGTTTGTTTAAGAACTTTACTTCTTTATCCAATGAACTGAGTATCTTGCGTCCTGGACCCTTTGCAAGAACCCTTCCCTTAGCAACAGATGCGTCATCTCAAAATATTTTTCTGATTGGCCAATGCGTAATTGATTTGCATTTTAATAGTCAGACTCTATTACACCCCACATTCTCTTTTCTTTAATTCTTGTCTGTTCTGCCTCACCCCTGAGCTCTACTGACTCCCAACAGAGCACCCAAGAAGAAAATGGCCGTAAGTGGAGTCCCCGTGGTAGGATTTTTCATCATAGCTGTGCTGATGAGCGCTCAGGAATCATGGGCTATCAAAGGTAGGTGCTGAGGGAATA
>gene=chr6_32407325-32407827; species=ponAbe
CTGTATTTAGCTCTCACTTTAGGTGTTTCCATTGATTCTATTCTCACTAATGTGCTTCAGGTATATCCCTGTCTAGAACTCAGATTGGGATTAAAGAGTCTGTCCGTGATTGACTAACAGTCTTAAATACTTGATTTGTTGTCGTTGTTGTCCTGTTTGTTTAAGAACTTTACTTGTTTATCCAATGAACTGAGTATCTTGTGTCCTGGACCTTTTGCAAGAACCCTTCCCCTAGCAACAGATGCGTCATCTCAAATTATTTTTCTGATTGGCCAATGAGTAATTGATTTGCATTTTAATGGTCAGACTCTATTACACCCCACATTCTCTTTTCTTTTATTCTTGTCTGTTCTGCTTCACTCCCGAGCTCTCCTGACTCCCAACAGAGCACCCAAGAAGAAAATGGCCGTAAGTGGAGTCCCCATGCTAGGAGTTTTCATCATAGCTGTGCTGATGAGCGCTCAGGAATCACGGGCTATCAAAGGTAGGTGCTGAGGGAATG
>gene=chr6_32407325-32407827; species=rheMac
CTGTATTTAGCTCTCACTTTAGGTGTTTCCATTGATCCTATTCTCACTAATGTGCTTCAGGTATATCCCTGTCTAGAACTCAGACTGGGATTAAAGAGTCTGTCCGTGATTGACCAACATTCTTAAATACTTGATCTGTT---GTTGTTGTCCTGTTTGTTTAAGAACTTTACTTCTTTATCCAACGAACTGAGTATCTTGCATCCTGGACCCTTTGCAAGAACCCTTCCCTTAGCAACAGATGCGTCATCTCAAAATATTTTTCTGATTGGCCAATGCGTAATTGATTTGCATTTTAATAGTCAGACTCTGTTACACCCCACATTCTCTTTTCTTTAATTCTTGTCTGTTCTGCCTCACCCCTGAGCTCTACTGACTCCCAACAGAGCACCCAAGAAGAAAATGGCCGTAAGTGGAGTCCCCGTGCTAGGATTTTTCATCATAGCTATGCTGATGAGCGCTCAGGAATCATGGGCTATCAAAGGTAGGTGCTGAGGGAATA
>gene=chr6_32498028-32498216; species=hg19
CAGAGGAGCAGGCAAGTCTCACTCAGGGAGAACTATGATCCCCCTCCACCCACATTCCAAATTATGGGGAGGAAGTTACTGATTTCCTTCCTCCTGGTTTGGGTACTCTCGTGTTGGAGAACCAATCAGCATCTGAGTTCAATAGTATCATCAGTTGCTGGTCAGAGATGCTGTATGAAGGTCCTCTT
>gene=chr6_32498028-32498216; species=bosTau
GA-GGGAGCAGCTGAGAGTCACTCAGTGAGGACTAGGACCCTCTTCAACCCACGTGCCAAACAATACTAACCAATGAACTC-----TTTCTTCCTGGATTGGGTGATCTCGTGTTGAAAAACCAATCAGCATCAGAGGTGGATAGCATCATCATTTGCTGGTCAGAGATTCAGTAGGAAGGTCCTCTT
>gene=chr6_32498028-32498216; species=calJac
CAGAGAAGCAAGCAAGTCTCATTCAGGGAGATCTATGACCTCCCTCAACTCACATCCCCCA-AATAGGGAGTAAGGTACTCATTTCTTTGTTCCTGGATTGGGTAATTTCATGTTGGGGAACCAATCAGCATCTGAGTTCAATAGCATCATTAGTTGTTGGTCAGGGATGCAGTATGAAGGTCTTCTT
>gene=chr6_32498028-32498216; species=canFam
AG-GGGAGCAGTCAGGTGTCACTCAGTGAAGACTGGGACCCTACTTTGGCCACATCCTAAATAACACTAACCAAAGAATTCATTTCATTGTCCCTGGATTGGGTAATCTTGTGAT-AAGAACCAATCAGCAACAGCAATATATTGCATCATCAGTTGCTGGTCAGAGATTCAGTATGAAGAGCCTCTT
>gene=chr6_32498028-32498216; species=equCab
AA-GGGAGCAGGCAAGTCTCACTCAATGAGGACTATGACCCTCCTCCACCCACATCCCAAATAATACCAACTAGGGAACTCATTTCTTTGTTCCTGGATTGGGTAATCACGCGTT-GAGAACCAATCAGCATCAGAGATGAATAGCATCATCAGTTGCTTGTCAGAGATTCAGTTTGAAGGTCGTCTT
>gene=chr6_32498028-32498216; species=gorGor
CAGGGTAGCAGGCAAGTCTCACTCATGGAGAACTATGA-CCCCCACTACTCACATCCCAAA-CATAGGGAGGAAGTTACTAATTTCTTTGCTCCTGGATTGGGTAATCCCGTGTTGGAGAACCAATCAGCATCTGAGTTCAGTATCATCATCACTTGCTGCTCAGAGATGCAGTATGAAGGTCCTCTT
>gene=chr6_32498028-32498216; species=panTro
CAGAGGAGCAGGCAAGTCTCACTCAGGGAGAACTATGATCCCCCTCCACCCACATTCCAAATTATGGGGAGGAAGTTACTGATTTCCTTCCTCCTGGTTTGGGTACTCTCGTGTTGGAGAACCAATCAGCATCTGAGTTCAATAGCATCATCAGTTGCTGGTCAGAGATGCTGTATGAAGGTCCTCTT
>gene=chr6_32498028-32498216; species=papHam
--------------------------------------------------------------------------------------------------------------------------------------------------------------------------------------------
>gene=chr6_32498028-32498216; species=ponAbe
CACTGGAGTAGGCAAGTCTCACTCAGGGAGAACTATGACCCCCCTCCACCCATATTCCAAATTATAGGGAGGAAGTTACTGATTTCCTTGCTCCTGGATTGGGTAATCTCGTGTTGGAGAACGAATCAGCAGCTGAGTTCAAGAGCATCATCAGTTGCTGGTCAGAGATGCTGTATGAAGGTCCTCTT
>gene=chr6_32498028-32498216; species=rheMac
CAGAGGAGCAGACAAGTCTCACTCAGGGAGAACTATGACCCGCCTCCACCCACATTCCAAATTATAGGGAGGAAGTTACTGATTTCCTTGCTCCTGGATTGGGTAATCTCGTGTTGGAGAACCAATCAGCATCTGAGTTCAATAGCATCATCAGTTGCTGGTCAGAGATTCAGCATGAAGGTCCTCTT
>gene=chr6_32557514-32557824; species=hg19
ACCATGCTGGAGAACAGGACAGGACCAGGGGCCAGAGAAGCAGGCAAGTCTCACTCAGGGAGAACTATGAACCCCTCCACCCACATTCCAAGTTATAGGGAGGAAGTTACTGATTTCCTTGCTCCTGGGTTGGGTAATCTCGTGTTGGAGAACCAATCAGCATCTGAGTTCAATAGCATCATCAGTTGCTGGTCAGAGATGCTGTATGAAGGTCCTCTTCTGAAACAGAATTTCCTTCTTTAAAGGATTGTTTTAATTTAGCACTTGGAAGGTTTGAACCAGTTGCATGTAAAACACCTTAATTGGGGAG
>gene=chr6_32557514-32557824; species=bosTau
ACCATGCCGGAGAACAGCAGAGGATAGAGAGTGAGAGGAGCAGGCAAGTCCCTCTCAATGGGTACTGTGACCCTCTCCACCCACATCCCAAATAATACCGACCAAGGAACTCA----TTTGCTCCTGGATTGGGTGAGCCCGTCTA-GGCAACCAATCAACATCAGAGGCAAATAGCATCATCAGTTGCTGGTCAGAGATTCAATATGAAGGTCCTCTTCTGAAAC---ATTTTCTCTACTAAAAGGTTGTTTTAATTTAGTACTTTAAAGATTTGACCCTGTTGCATCTGaaatattttaactgggccc
>gene=chr6_32557514-32557824; species=calJac
ACCATGCTGGACAACAGGACAGGACCAGGTGCCAGAGCGCCAGGGAAGTCTCGTTCAGGGAGAAATATGACCCCCTCTATCCACATTTCAATTCATAGTGAGGCAGCTACTGATTTCCTTGTTCCTGGATTGGGTAATCTCATGTTGGAGAACCAATCAGCATCTGAGATCAATAGCATCATCAGTGGCTACTCAGAGATGTTGTATGAAGGTCCTCTTCTGAAACAGAATTTCCTTCTCTAGAGGATTGTTTTAATTTAGTAGGTGAAAGGATTGATCCAGTTACATGTGAAACACTTTATTTGGGACC
>gene=chr6_32557514-32557824; species=canFam
ACCATGCTGGAAAACAG-AAAGGACAGGGTGC-AGGGGAGCAGTCAGGTGTCACTCAGTGAAGACTGGGACCCTCTTTGGCCACATCCTAAATAACACTAACCAAAGAATTCATTTCATTGTCCCTGGATTGGGTAATCTTGTGAT-AAGAACCAATCAGCAACAGCAATATATTGCATCATCAGTTGCTGGTCAGAGATTCAGTATGAAGAGCCTCTTCTGAAAC---ATTTTGTTCATTGAAAGGTTGTTTTAACTTAATACTTTAAAGATTTGATCCAGGTGTATATGAAACATTTT-ATTGGACCC
>gene=chr6_32557514-32557824; species=equCab
ACCATGCTGGAGAACAA-GAGAGACAGGATGC-AGAAGAGCAGGCAAGTCTCACTCAATGAAGACTAGGGCCTTCTCCACTCACATCCCAAATAATACCACCCAGGGACCTCATTTCTTTGTTCCTGGATTGGGCAATCTCGTGTT-GAGAACCAATCAAAACCAAGGATGAATAGCATCATCAGTTGCTGGTCAGAGATTCAGTTTGAGGGTCGTCTTCTGAAAA---ATTTCCTTCTTTAGAAGGTTGTTTTAATTTGGTACTTTAAAGGTTTGATCCTGTTGTATCTGAAAAATTTTAATTGGGCCC
>gene=chr6_32557514-32557824; species=gorGor
ACCATGCTGGAGAAGAGGACAGGACAAGGGGCCAGAGGAGCAGGCAAGTCTCACTCAGGGAGAACTATGACCCCCTCCACCCACATTCCAAATTATAGGGAGGAAGTTACTGATTTCCTTGCTCCTGGATTGGGTAATCTCGTGTCGGAGAACCAATCAGCATCTGAGTTCAATAGCATCATCAGTTGCTGGTCAGAGATGCTGTATGAAGGTCCTCTTCTGAAAT--AATTTCATTCTTTAAAGGATTGTTTTAATTTAGTACTTGAAAGGTTTGAACCAGTTGCATGTAAAACACTTTAATTGGGGAG
>gene=chr6_32557514-32557824; species=panTro
AGCATGCTGGAGAACAGGACAGGACCAGGGGCCAGAGAAGCAGGCAAGTCTCACTCAGGGAGAACTATGAACCCCTCCACCCACATTCCAAGTTATAGGGAGGAAGTTACTGATTTCCTTGCTCCTGGATTGGGTAATCTCGTGTTGGAGAACGAATCAGCATCTGAGTTCAACAGCATCATCAGTTGCTCGTCAGAGATGCTGTATGAAGGTCCTCTTCTGAAACAGAATTTCCTTCTTGAAAGGATTGTTTTAATTTAGCACTTGGAAGGTTTGAACCAGTTGCATGTAAAACACCTTAATTGGGGCG
>gene=chr6_32557514-32557824; species=papHam
ACCATGCTGGAGAACAGGACACTACTAGGGTCCAGAGGAGCCGGCAAGTCTCGCTCAGGGAGAACTATGACCCCCTCCACCCACATTCCAAATTATAGGGAGGAAATTACTGATTTCCTTGCTCCCGGATTGGGTAATCTCGTGTTGGAGAACCAATCAGCATCTGAGTTCATTAGCATCATCAGTTGCTGGTCAGAGATACTGTATGAAGGTCCTCTTCTGAAACAGAATTTCCTTCTTTAAAGCATTGTTTTAAATTAGTACTTGAAAGATTTGATCCAGTTGcatgtaaaatactttaactgggtcc
>gene=chr6_32557514-32557824; species=ponAbe
ACCTTGCTGGAGAACAGCACAGGACCAGGTGCCAGGGTAGCAGGCAAGTCTCACTCACGGAGAACTATGACCTCCTCTACTCACATCCCAAA-CATAAGGAGGAAGTTACTAATTTCTTTGCTCCTGGATTGGGTAATCTCGTGTTGGAGAACCAATCAGCATCTGAGTTCAATAGCATCATCAGTTGCTGCTCAGAGATGCAGTATGAAGGACCTCTTCTAAAAC--AATTTCCTTCTTTAAATGATTGTTTTAATTTAGTACTTGGAAGGTTTGATCCAGTTGCACGTAAAACACTTTAATTGGGTCC
>gene=chr6_32557514-32557824; species=rheMac
ACCATGCTGGAGAACAGGACAGGACCAGGGGCCAGAGGAGCAGACTAGTCTCACTCAGGGAGAACTATGACCCCCTCCACCCACATTCCAAATTATAGGGAGGAAGTTACTGATTTCCTTGCTCCTGGATTGGGTAATCTCGTGTGGGAGAACCAATCAGCATCTGAGTTCAATAGCATCATCGGTCGCTGGTCAGAGATACTGTATGATGGTCCCCTTTTGAAACAGAATTTCCTTCTTTAAAGGATTGTTTTAATTTAGTACCTGAAAGATTTGAAGCAGTTGCGTGTAAAACACTTTAATTGGGGCG
>gene=chr6_32572333-32572550; species=hg19
ACATTTTGTAGAAAAAAGAGAGAAATTTACTGGAAATCCCCATCCCTTCACAAATAGTTGTTGCTGTTTTTCCTGTAACCAATAGGGATAAAGACTGAAACCACATCACTTATCTCCAGCAGATACAGCTGACCAGAAGGTCTTATATAAAGTCTTGGAGAAAAGTTGCAGGAGAACAGGATGACTAAATTAGGTGTTGATAAGAAAGGCTGAAAAC
>gene=chr6_32572333-32572550; species=bosTau
--ATTTTGGAGAAAAAAGAGAAAGATTTTCTGGAAAACCACATCCTTTCTCAGATAACTGT----TTTTATAATATAACCAATGGAGATGAAGAATGAGGCAGCATCACTTATCTCCAGCAGATACACACAACCACAAAGTCTTATTTAAAGTCTTGGATAGAAATTAGGAAAGGATAGGATGACTAACTTAGATATTGATAATAAAAGCCAAAAAT
>gene=chr6_32572333-32572550; species=calJac
ACATTCTGTAGAAAAACGAG----ATTTACTGGAAATTCCCACCCCTTCACAAATAGTTGTTGCTGTTTTTTCTATAACCAATAGGGATAAAGACTGAAACAACATCACTTATCTCCAGCAGACACATCTGACCAGAAAGTCTCATATAAAGTCTTGGAGAGAAGTTGCGGGAGAACAGGATGACTAAATCAGTTGTTGATAAGAAAGGCTGAAA--
>gene=chr6_32572333-32572550; species=canFam
ACACATTGGAGA--AGAGAGAGAAGTATGCTGAAAATCTCCATCCTTTCTCAGATAATT------GTTTTTCCTGTATCCAATGGGGATAAAGAGTAAGGCAACATCACTTATTTCTAGCAGATCCACCTGACTAGAAGGTCTTCTTTAAAGTCT---------GTCAAGGGAGGGCAGAATGACTAAGTTAGATGAGGATAAGACAAGCTGAACAT
>gene=chr6_32572333-32572550; species=equCab
ACACTTTGGAGA--AGACAGAGAGATTTGTTGGAAATCCCCATCCTTTCTCAGATGACTGGTTTTGTTTTTTTGATAACCAATGGGGATAAAGAGTGAGGCAGCATCACTTATCTCTAGCAGATACATCTGACAAGAA-GTCTTATTTAAGGTCTTGGGTAGGAGTCGGGGGAGGACAAGATGACAAAGTTAGATG-TGATAAGAAAGGTGGAAAAT
>gene=chr6_32572333-32572550; species=gorGor
ACATTTTGTAGAAAAAAGAGAGAAATTTACTGGGAATCCCCATCCCTTCACAAACAGTTGTTGCTGTTTTTTCTATAACCAATAGGGATAAAGACTGAAGCAACATCACTTATCTCCGGCAGATACATCTGACCAGAAGGTCTTATATAAAGTCTTGGAGAGAAGCTGCAGGAGAACAGGATGACTAAATTAGGTGTTGATAAGAAAGGCTGATAAC
>gene=chr6_32572333-32572550; species=panTro
ACATTTTGTAGAAAAAAGAGAGAAATTTACTGGAAATCCCCAGCCCTTCACCAGTAGTTGTTGCTGTTTTTTCTATAACCAATAGGGATAAAGACTGAAACAACATCACTTATCTCCAGCAGATACATCTGACCAGAAGGTCTTATATAACGTCTTCGAGAGAAGTTGCAAGAGAACAGGATGACTAAATTAGGTGTTGATAAGAAAGGCTGAAAAC
>gene=chr6_32572333-32572550; species=papHam
ACATTTTGTAGAAAAAAGAGAGAAATTTACTGGAAATCCCCATCGCTTCACAAATAGTTGTTGCTGTTTTTTCTGTAACCAATAGGGATAAAGACTCAAACAACATCACTTATCTCCAGCAGATACCTCTGACCAGAAGGTCTTATATAAAGTCTTGGAGAGAAGTTGCAGGAGAACAGGATGACTATATTAGGTGTTGATAAGAAAGGCTGAAAAC
>gene=chr6_32572333-32572550; species=ponAbe
-------------------------------------------------------------------------------------------------------------------------------------------------------------------------------------------------------------------------
>gene=chr6_32572333-32572550; species=rheMac
ACATTTTGTAGAAAAAAGAGAGAAATTTACTGGAAATCCCCATCGCTTCACAAATAGTTGTTGCTGTTTTTTCTATAACCAATAGGGATAAAGACTGAAACAACATCACTTATCTCCAGCAGCTACATCTGACCAGAAGGTCTTATATAAAGTCTTGGAGAGAAGTTGCAGGAGAATAGGATGACTAAACTAGGTGTTGATAAGAAAGGTTGAAAAC
>gene=chr6_32577517-32578042; species=hg19
CACTTGATAAAGATAGAAAGATGAGTCGTTTAAGAAGGAATACATGTCTCTTTTCAGAGGCAGTACCCGCAGGCAGTTCTCAAACCCAGAATCTGCCTCATCAGTCTCAGTTCAGGTTACTTCGTTTCAGGGAAGGCATTCCAGCTTCTTGCACTAGGCATTTCAAGAAAGAAAAGCATTCCTGGAAATCCCCAATCGGTCACAGGCATGTTTCTCCAACCAATAGGAATAGAGAATGAGGCAGCATCACTTGTCTCCAGCAGATACATCTGCTAAGAAGGTCTGATCTGATCCCAGGTCTTGGGGAGGAGGCAGGGAAGGAGCAGGATGACTCATGAGTGGTGAGAAGAATGGCTGACGATGTAGTTTCATGGAAAGAAATAAGATACCCCATGTGGAGAGACAAGATACCATATTTTGTAGTTGTGAAGCAGAGTAAAGACTGAGACTCTTAGTACTTAGTATTGGTGGGGGAGAAGAGGTTACCTGATATTTTTCATGCCTCTGTGGGAAGTCCCTGGTCAG
>gene=chr6_32577517-32578042; species=bosTau
------------------------------------------------TCTTTTCAAAGGCAGCATCTACAGGCAGCACTCAAACCCAGGATCTGCCTCATCCATTCAGGTCCAGGTTAATTCCTTTTTAGGAAGGTATTAGAGCTTTTCACATTAGGCATTTTAAGAAAGAAAAGCATTTCCAGAAATCCCCACCCCTTTG---AACTTTGTCTTTAACCAATAGGAAAAGAAAACGAAGCAGCATCACTCGTCTCTAGCAGATGAATCTTTTAAGAAGGCACAGTCTGATCCCAGGTCTTGGGGAGAAGGT---GAAGGGATGGAATGACTCATATATGGTGAGAGGAGTGGCTGACAGCCTAGTGTCATGGGAAAAAAT--GATATTCCATGTTAAGTATCAAGAAACCACATTTTGTAGTT-TGAAGCAGAGTAcagaCTGAGCATCTAAGTATTTAGTGTTGGTGGAAAAGAAGAGCGAACCTGAT-TTTTTTGTGCATCTGTGGGAAGTCCCTGCTCAG
>gene=chr6_32577517-32578042; species=calJac
CACTTGATAAAGACAGAAAGATGAGTCCTTTTAGAAAGAACACATCTCTCTTTTCAGAGGCAGTAGCCACTGACAGGTCTCAAACCCGGAAT-TGCCTCATCAGTCTCAGTTCAGGTTACTTCCTTTTGGGGAAGGCATTCCAGGTTCCTGCACTAGGCATTTCAAGAAAAAAAAGCATTCCGGGAAATCCCCAACCTTTCACTGGCATGTTTCTTCAACCAATAGGAATAGAGAATGAGGCAGCATCACTTGTCTCCAGCAGATATATCTGCTAAGAAGGTCTGATCCGATTCCAGGTCTTGGCCAGGAGGCAGGGAAGGGGCGCGATGACTCACAAGTGGTGAGAGGAATGACTGATAATGTAGTTTCATGGAAAGAAGT--GATACGCCATGTGGAGAGACAAGATACCATATTTTGTAGTTGTGAAGCACAGTAAAGAGTGAGACTCA--GTATTTAGTATTGCTGGGGGAGAAGAGGTT--------TTTTTCATGCCTCTGTGGAAAGGCCCCGGTTAG
>gene=chr6_32577517-32578042; species=canFam
CATTTGCTTAAGAG---------------------AGGAATTCATCT-TCTTTTTA-AAGCAGCACCTACAGACAGCCCTCAAACCTAGAATCTGAGTCATCAGCCCAGGTTCAGGTTAATGCCTTCTTGGGAAGGTATTCCAACTCTT-GCACTAGGCATTTTAAGAAAGGAAAGTCATCCTGGAAATCCCCATCCCTTTATTG-------------ACCAATAAGGATAGAAAGTGAAACAGCATCACTTGTCTCCAGCAGACGTATCTGCTTCACAGGTCTGATCTGATTCTAGGTTCTAGAGAGAAAATCAATAGGAAGCAGGATGACTGATATGTGGTGAGAGGATTGGCTGACCACCTAGTTTCAAGGAAAGAAAT--GATATGTCATGTGGAGAGCCAAGAAACTACATTTTATAATTGTGAAGCAGAGTAGAGAGTGAGGATCTAACTATTTAGTGTTGGTGGTGGAGGGGAGGGTACCTGATATTTTTCATGCATCTGTTAAAAGTCCCTGTTCAG
>gene=chr6_32577517-32578042; species=equCab
CATTTATTGAACAGGGAAAGATGAGTCCTTTTAGAAAGAACGTATCT-TCTTTTCACAGGCAGCATCTACAGGCAGCCCTCAAATCCAAAATCTACCTCATCGGTTCAGGTTCGGGTTAATTCCTTTTTGGGAAGGCATCTCATCTTTTTGCCCTAGGCA-TTTAAGCAAGAAAAGCATTCCTGGAAATCCCCATCCCTTCCTCCACCTTTCTCTTCAACCAATAGGGATGGAAAGTGAAGCAGCATCACTTGTCTCCAGTAGATGTATCTACTAAGAAGGTCTGATCTGACCCCAAGTCTTGGGGGGAAGGTGGAGACGGGGCAGGGTGACTGATATGTGGTGAGAGGAACAGCTGACAGCCTAGTTTCTTGGAAAGAAAT--AATATACCACGTGGAGACCCAAGAAACTACATTTTCTAGTTGTGATAAAGAGTGGAGATTGAGGATCTAAGCATTTTGTGTTGGTTGGAGAGGGAAGGGTACCTGATGTTTTCCGTGCATCTGTGGGAAGTCCCTGCTCAG
>gene=chr6_32577517-32578042; species=gorGor
----------------------------------------------------------------------------------------------------------------------------------------------------------------------------------------------------------------------------------------------------------------------------------------------------------------------------------------------------------------------------------------------------------------------------------------------------------------------GTATTTAGTGTTGGTGGGGGAGAAGAGGTTACCTGATATTTTTCATGCCTCTGTGGGAAGTCCCTGGTGAG
>gene=chr6_32577517-32578042; species=panTro
CACTTGATAAAGAGAGAAAGATGAGTCGTTTAAGAAGGAATACATGTCTCTTTTCAGAGGCAGTACCCACAGGCAGTTTTCAAACCCATAATCTGCCTCATCAGTCTCAGTTCAGGTTACTGGGTAT-GGGGAAGGCATTCCAGCTTCTTGCACTAGGCATTTCAAGAAAGAAAAGCATTCCTGGAAATCCCCAACTGGTCACAGGCATGTTTCTCCAACCAATAGGAATAGAGAATGAGGCAGCATCACTTGTCTCCAGCAGATACATCTGCTAAGAAGGTCTGATCTGATCCCAGGTCTTGGGGAGGAGGCAGGGAAGGAGCAGGATGACTCATGAGTGGTAAGAAGAATGGCTGACGATGTAGTTTCATGGAAAGAAATAAGATACCCCATGTGGAGAGACAAGATACCATATTTTGTAGTTGTGAAGCAGAGTAAAGACTGCAACTCTTAGTACTTAGTATTGGTGGGGGAGAAGAGGTTACCTGATATTTTTCATGCCTCTGTGGGAAGTCCCTGGTCAG
>gene=chr6_32577517-32578042; species=papHam
CACTTGATAAAG--AGAAAGATGAGTCGTTTTAGAAGGAGTACATCTCTCTTTTCAGAGGCAGTACCCACAGACAGTTTTCAAACTCAGAATCTGCCTCATCAGTCTCAGTTCAGGTTACTTCGTTTTGGGCAAGGCATTCCAGCTTCTTGCACTACGCGTTTCAAGAAAGGAAAGCATTCCTGGAAGTCCCCAACTGTTCACTGCCATGTTTCTTGAACCAATAGGAATAGAGAATGAGGCAGCATCACTTGTCTCCAGCACATATATCTGCTAAGAAGGTCTGATCTAATCCCTGGTCTTGGGGAGGAGGCAGGGAAGGAGCAGAATGACTCATAAGTGGTGAGAAGAAAGGCTGACGATGTAGTTTCATGGAAAGAAGTAAGATACCCCATGTGGAGAGACAAGACACCATATTTTGTAGTTGTAAAGCAGAGTAAAGACTGAGACTCTAAGTATTTAGTGTTGGTGGGGGAGAAGAGGCTACCTGATATTTTTCATGCCTCTGTGGGAAGTCCCTGGTCAG
>gene=chr6_32577517-32578042; species=ponAbe
---------------------------------------------------------------------------------------------------------------------------------------------------------------------------------------------------------------------------------------------------------------------------------------------------------------------------------------------------------------------------------------------------------------------------------------------------------------------------------------------------------------------------------------------
>gene=chr6_32577517-32578042; species=rheMac
CACTTGATAAAG--AGAAAGATGAGTCGTTTTAGAAGGAGTACATCTCTCTTTTCAGAGGCAGTACCCACAGACAGTTTTCAAACTCAGAATCTGCCTCATCAGTCTCAGTTCAGGTTACTTCGTTTTGGGGAAGGCATTCCAGCTTCTTGCACTACGCGTTTCAAGAAAGGAAAGCATTCCTGGAAGTCCCCAACCGTTCACTGGCATGTTTCTTGAACCAATAGGAAGAGAGAATGAGGCAGCATCACTTGTCTCCAGCACATATATCTGCTAAGAAGGTCTGATCTAATCCCTGGTCTTGGGGAGGAGGCAGGGAAGGAGCAGAATGACTCATAAGTGGTGAGAAGAAAGGCTGACGATGTAGTTTCATGGAAAGAAGTAAGATACCCCATGTGGAGAGACAAGACACCATATTTTGTAGTTGTGAAGCAGAGTAAAGACTGAGACTCTAAGTATTTAGTGTTGGTGGGGGAGAAGAGGCTACCTGATATTTTTCATGCCTCTGTGGGAAGTCCCTGGTCAG
>gene=chr6_32634322-32634698; species=hg19
ATCAAGGTGACAGTTGCTACCCGAAGGTCTCCGGGGATCCGCAAAGCCTTCTTCCAAGACATAACTGAGACGAAGGGAAAAGCAGTGGTAGTCAACACAGCTCGGACCTGATGGATCTGATGTACCTGGCAGAAAGAATAAAAACCTGTGGATGTTTCCGTGAGTGGCAGGATTGGATGGTCCCTCGGAAAAGAACCAATCAGCACTGGAGCTGAAGGACCTCATCTGTCTCTGGGCAGACATTTTTTTTGTGAAGGTTCTCAATCCAGTGCCTGGCACTGTGACGTCTTCAAATTGTACTGGATGAACATCTGAGGTGAAAATTTCCTCTCGATTATAGAAGAGCTGAAGAACGAATGCCTCGGGGATTTTGAGA
>gene=chr6_32634322-32634698; species=bosTau
GTCACCATCACAACTGCTGTCCAGAGGCCTCTGGGGATCCGCAGAGCCACCATCCCAGACATAATTGAGACAAAGGAAGAAGTAATGGTAGTCAACACAGCTCAAACACAGTGGATCTGGTGAGGCCACTTCACAGAATAAAAGCCGATGAGAGCTTCCATGTATGGCAGGATTGGAGAGTCCCTAGAAAAGGGACCAATCAGCAGTGGATCGGAAAAACTTCATCTGTTTCTGGGTAGACATTTTTT--TTGAAGGTTCTTAATCTAATGCCTGGTACTTTGCCCTAATCAAATTACACTGGATTGA-------GATGAAAATGTTCTCTCAGTTATAAAATATCTGAATATTGAATGCCTTACGAGTTTAAATA
>gene=chr6_32634322-32634698; species=calJac
ATCAAGGTCACAGCTGCTGCCCGAAGTCCTCCGGGGATCCACAAAGCCTTCTTCCAAGACATAATTGAGACGAAGGGAAAAGTAGTGGTAGTCAACACAGCTTGGAACTGATGGATCTGATGTACCTGCCAGAAAGAGTAAAAACCTGT-GATGTTTCCGTGCGTGGTAGGACTGGATGGTCCCTTGGAAAGGAACCAATCAGCACTGGAGCTGAAGAACCTCATCTGTCTCTGGGCAGACATGCTTTTAGTGAAGGCTCTGGATCCAGTGCCCCGCACTCTAACTTCTTCAAATTGCATTGGATGAACATTTGAGGTGAAAATTCCCTCTCAATTATAAAGGAGCTGAAGATTGAATGCCTAGGGGATTTTAAGA
>gene=chr6_32634322-32634698; species=canFam
ATCATCATCACAGCTGCTGTCCAGAAGCCTCGGGGGATGCACAGAGTCATCTTCCCAGACATAACTGAGACAAAGGAAAAAGT--TGGTAGTCAACACAGCTCCTACCTGGTGGCTCTGAAGTACTCACTTCAAAGAATAAAAATCTGTAAAAGCTTCCATCCATAGTAGGATTGGAGAGTTCCTAGGGAGGGAACCAATCAGCACCGGAGCTGAAGTACCTCACCTGTCTCCGGGCAGACATTCGTT--ATGAAGGTTCTCAGTCCAGTGCCTGGCGCTGTGTCTTCATCAGATTACACTAGATGAACACTTGAGGTGACGATTTTCTC----CTATAGAAGACCTAAAGATTGAATGCCTTAGGGGTTTAAGAA
>gene=chr6_32634322-32634698; species=equCab
GTCACCATCATAGCTGCTGTCCAAAGGCCTCTGGGGATCTGCAGAACCATCTTCCCAGACGTAATTGAGACAGAGGAAGAAGTAACAGTAGTCAACACAGCTCTCACCTGATGGATCTGATGTGCCCGCTTGAGAGAATAAAAACCTGT-GAAGCTTCCATGCACAGTAGGATTGGAGAGCCCCTAGGAAAGGAACCAATGAGCACTGGAGCTGAAGGACCTCATCTGTCTCTGGGCAGATATTTTTT--ATGAAGATTCTCAATTCACCGCCTGTCACCGTTTCTCCATCAAACTGCACTGGATGAACATTTGAGGTGAAGATTCTCTCTCAGTTGTAGAAGATCTGAAGATTGAATGCCTTAGGAATTTAAAGA
>gene=chr6_32634322-32634698; species=gorGor
----------------------------------------------------------------------------------------------------------------------------------------------------------------------------------------------------------------------------------------------------------------------------------------------------------------------------------------------------------------------------------------
>gene=chr6_32634322-32634698; species=panTro
ACCAAGGTCACAGTTGCTGCCCGAAGGCCTCCGGGGATCCGCAAAGCCTTTTTCCAAGACATAATTGAGACGAAGGGAAAAGTAGTGGTAGTCAACACAGCTCGGACCTGATGGATCTGATGTACCTGGCAGAAAGAATAAAAACCTGTGGATGTTTCCATGCGTGGTAGGATTGGATGGTCCCTTGGAAAGGAACCAATCAGCACTGGAGCTGAAGGACCTCATCTGTCTCTGGGCAGAT-TTTTTTTTGTGAAGGTTCTCAATCCAGTGCCTGGCACTGTGACGTCTTCCAATTGCACTGGATGAACATTTGAGGTGAAAATTTCCTCTCAATTATGGAAGAGCTGAAGACTGAATGCCTAAGGGATTTTAAGA
>gene=chr6_32634322-32634698; species=papHam
ATCAAGGTCACAGTTGTCCCCCAAAGGCCTCCGGGGATCCGCAAAGCGTTCTTCCGAGGCATAATTGAGACGAAGGGAAAAGTAGTGGTAGTCAATACAGCTCGAACCTGATGGATCTGATGTACCTGGCAGAAAGAATAAAAATCTGTGGACGTTTCCGTGAGTGGTAGGGTTGGATGGTCCCTTGGAAAAGAACCAATCAGCACTGGAGCTGAAGGACCTCATCTGTCTCCGGGCAGACATTTTGTGTGTGAAGGTTCTCAATCCCGTGCCTGACACTGTGAAGTCTTCAAACTGCTCCGGATGAACGTTTGAGGAGAAAATTTCCTCTCAATTATAGAAGAGCTGAAGATTGAATGCCTAAGGGATTTTAAGA
>gene=chr6_32634322-32634698; species=ponAbe
ATCAAGGTCACAGTTGCTGCCCGAAGGCCTCCGGGTATCCGCAAAGCCTTCTTCCAAGACATAATTGAGACAAAGGGAAAAGTAGTGGTAGTCAACACAGCTCGGACCTGATGGATCTGATGTACCTGGCAGAAAGAATAAAAACCTGTGGATGTTTCCGTGCATGGTAGGATTGGA---------GGAAAAGAACCAATCAACACTGGAGCTGAAGGACCTCATCTGTATCTGGGCAGACATTTTTTTTGTGAAGGTTCTCAGTCCAGTGCCTGGCACTGTGACGTCTTCAAATTGCACTAGATGAACATCTGAGGTGAAAATTTCCTCTCAATTATAGAAGAGCTGAAGAATGAGTGCCTCAGGGATTTTGAGA
>gene=chr6_32634322-32634698; species=rheMac
ATCAAGGTCACAGTTGTCCCCCAAAGGCCTCCGGCCTTCCGCAAAGCCTTCTTCCGAGGCATAATTGAGACGAAGGGAAAAGTAGTGGTAGTCAATACAGTTCGAACCTGATGGATCTGATGTACCTGGCAGAAAGAATAAAAATCTGTGGACGTTTCCGTGAGTGGTAGGGGTGGATGGTCCCTTGGAAAAGAACCAATTAGCACTGGAGCTGAAGGACCTCATCTGTCTCCGGGCAGACATTTTTTTTGTGAAGGTTCTCAATCCCGTGCCTGACACTGTGAAGTCTTCAAACTGCTCTGGATGAACGTTTGAGGAGAAAATTTCCTCTCAATTATAGAAGAGCTGAAGATTGAATGCCTAAGGGATTTTAAGA
>gene=chr6_32636136-32636431; species=hg19
AAATAGAGGTCTCTAATCCATCCTCTCCTTCCTGTCTAAGGGAAAAACTTCCCGCAGGTTTATTCTGAGGCAAAGGCTGCGTCATACCTGGGGATTCCCCAGTCTCACAGGCCTCTTTGCACAGACTTTTCAGCTAGCAACAAGTGTCACTTTAGAGCCTTTTTCTGATTGGCTAAAACCTCACTGGAAAGGTTTTGCTTTGGGCTTCTGCCAGTTGTGTCTGCCTGGCCCAGCCTTCTCTACAGTTGACTACCCTGGCCCTATCCCTGCTGCATTATTCAGGGCATTCAGGCAG
>gene=chr6_32636136-32636431; species=bosTau
GA-CAGAGGCTTCTGACCCTTCCCCTTCCTCCTGTCTAAGGAGGACG-TTCCCTCCGCCCTATTCTGGGGTGAAGGCTGCCTCAGACATGGGGATTACCCTTTCTCACAGGCCTCTTCACACAGACTTTTAAACTGGCAAC-CGTGTCAGCTTAAAATCTTTTTCTGATTGGCTACAACCTCATCTGCAAGGCTGTGGCTTGGGCTTCTGCCTGCTGCTTTCCC--AGGCCAGGTTTTTCCAGAGTTCTCTGCACTGTCCTTATCTGTGCTGAGTTACTCAGGGCA---------
>gene=chr6_32636136-32636431; species=calJac
GAATAGAGGTCTCTAATTCATTCTCTCCTTCCTGTCTAAGGAAAAAACTTCCCATGGGTTTATTCTGAGGCAAAGGCTGTGTCAGACCTGGGGACTCCCCAGTGTCATAGGCCTCTTCGCACTGACTTTTCAGTTAGCAACAAATGTTGCTTTACAACCTTTTTCCGATTGGCTAAAACCTCACTGGGAAGGTTTTGCTTTGGGCTTCTGCCGGCTGTGTCTGCCTGTCCCAGCCTTCTCTACAGTTTTCTGTCCTGGCCCTGTCCCTGCTGCTTTGTTCAGGGCATTCAGGCAG
>gene=chr6_32636136-32636431; species=canFam
GA-TAGAGAACTCT--------CTCTCC-TCTTGTCTAAGGGGAAA--TTCTCTCCACTCTATTGTGGTGTAGAGGCCATGTCAGACCTGGGGATTGCCCAGTCTCACAGGCATCTTCACCCAAGCTTTTCAACAAGCAACAAGTGTCAGCTTAGAATCTTTTTCTGATTGGCTAAAACCTCATTTGAAATGCTCTGGCTCAGGCTTCTGTCAGCTGCTTCCCCCTGAGCCAGTCTTCTCTAGAGCTCTCTGTGCTACTCATAG-CTTACCCCATTACCCAGGGTA---------
>gene=chr6_32636136-32636431; species=equCab
---CAGATGCCTGTGGCCCATGCCCTCCATCCTGTCTAAGGGGGAAACTTCCCTCAATTCTGTTCTGGGGTGGAGGCTGCGTCAGACCTGGGGCTTTCCCAGCCTCACAGCCCTCTTCCCACAGACTTTTCAAGTTGCAACAAGTGTTGCCTGAGAATCTTTTTCTGATTGGCTAAAACCATATCTGAAAGGCTCTGGTTTGGACTTCTGTCAGCTGCTT-CCCCTGACCCAGTCTTTTCTAGAGTTCTCTGCACTGCCCATATCCCTGCTGCATTACTCAGGGCA---------
>gene=chr6_32636136-32636431; species=gorGor
----------------------------------------------------------------------------------------------------------------------------------CAGCTAGCAACAAGTGTCACTTTAGAGCCTTTTTCTGATTGGCTAAAACCTCACTGGAAAGGTTTT---------------------------------------------------GTCTACCCTGGCCCTATCCCTGCTGCATTATTCAGGGCATTCAGGCAG
>gene=chr6_32636136-32636431; species=panTro
GAATAGAGGCCTCTAATGCATCCTATCCTTCCTGTTTAAGGGAAAAACTTCCCACAGGTTTATTCTGAGGCAACTGCTACGCCAGACCTGGGGATTCCCCAGTCTCACAGGCCTCTTCGCACAGACTTTTCAGCTAGCAACAAGTTTCACTTTAGAGCCTTTTTCTGATTGGCTAAAACCTCACTGGAAAGGTTTTGCTTTGGGCTTCTGCCAGTTGTGTCTGCCTGGCCCAGCCTTCTCTACAGTTGTCTACCCTGGCCCTATCCCTGCTGCATTATTCAGGGCATTCAGGCAG
>gene=chr6_32636136-32636431; species=papHam
GA-----------------ATCCTCTCCTTCCTGTCTAAGGGAAAAAGTTCCCGCAGGTTGATTCTGAGGCAAAGGCTGCGTCAGACCTGGGGATTCCCCAGCCTCACAGGCCTCTTCGCACAGACTTTTCAGCTAGCAACAAGTGTCAATTTTGAGCCTTTTTCTGATTGACTAAAATCTCACTGGAAATGTTTTGCTTTGAGCTTCTGCCAGCTGTGTCTGCCTGACCCAGCTTTCTCTACAGTTGTCTACCCTGGCCGTATCCCTGCTGCATTATTCAGGGCATTAAGGCAG
>gene=chr6_32636136-32636431; species=ponAbe
GAATAGAGGTCTCTAATCCATCCTCTCCTTCCTGTCTAAGGGAAAAACTTCTGGCAGGTTTATTCTGAGGCAAAGGCTGTGTCAGACCTGGGGATTCCCCAGTCTCACAGGCCTCTTCACACAGGCTTTTCAGCTAGCAACAAGTGTCACTTTAGAGCCTTTTTCTGATTGGCTAAAACTTCACTGGAAAGGTTTTGCATTGGGCTTCTGCCAACTGTGTCTGCCTGACCCAGCCTTCTCTACAGTTGTCTACCCTGGCCCTATCCCTGCTGCATTATTCAGGGAATTCAGGCAG
>gene=chr6_32636136-32636431; species=rheMac
GA-----------------ATCCTCTCCTTCTGGTCTAAGGGAAAAACTTCCCGCAGGTTGATTCTGAGGCAAAGGCTGCGTCAGACCTGGGGATTCCCCAGTCTCACAGGCCTCTTCGCACAGACTTTTCAGCTAGCAACAAGTGTCAATTTTGAGCCTTTTTCTGATTGACTAAAACCTCACTGGAAATGTTTTGCTTTGGGCTTCTGCCAGCTGTGTCTGCCTGACCCAGCCTTCTCTACAGTTGTCTACCCTGGCCGTATCCCTGCTGCATTATTCAGGGCATTGAGGCAG
>gene=chr6_32784728-32785064; species=hg19
TCTGGAGAAAGGAAAAAAATGAGATAGTAAAATCGTCAGCCTCTTCAGAATGAGCTCATAAAATTCAGTCAGAAAGTACCCATTAAGAGTATAAATCGCTGTTTTTCTGGCTTCCCCAGGATTGGAAACTCCTCAGATTGACAACCAATCAAGATAGAAGAGTTTTGCATCATCAGGTACTGGGTAGGATACTTTCACAAAGTTGTGTCATACAACTCAACCATTGTTTGCCTGCAGAATCACTGACAGTAATTTAGGTATACTAAAAATGGGCTGGGAGAAGAAGTAAAAATATATGTTTGACATATTATGGGGCCCTAGAAGAACTAGGCAGAC
>gene=chr6_32784728-32785064; species=bosTau
TCTGAAAGAAAACCAACA---AGACAGGAAAATC-TTCACCTCTTTAGAACGGGGCTACAC-ACTCAGTC--AAAT-ATTCATGCAGAGCAGAGATGTC----TTTCTGTCTACCCCGGGATTGGAAACTCCTCATCCAGATAACCAATCAAGCTAGAGGAGCTTAGTGTCATTAGGTGCTGGGTAGGATGCCTTCATAAAACCATGTGATACCACTCCAGAATTTTTCACCTGCAGAATTACTGACTGCAGTTCAGGTCCTTGGAAACTAGACTAGGAGAAAAAAGAAAAC----TACTCTACAGGGTATGTGGTCTCAGAAGGACAAGGCAGAT
>gene=chr6_32784728-32785064; species=calJac
TCTAGAGAAAGGAAAAAAATGAGATAGTAAAATCATCAGCCTCTTCAGGATGGGTTCACAAAACTCAGTCAAAAAATATTCATTAAGAGTATAAACAGCTGTTTTTCTGGGTGCCCCAGGATTGGAAACTCCTCAGATTGACAACCAATCAAGATAGAAGAGTTTTTCATCATCAGGTACTGGGTAGGATACTTTCACAAAGTTGTGTCACACCACTCAAGCATTGTTTGCCTGCAGAATCACTGACAGCAATGTAGGTATATTCAAAATGGGCTGGGAGAAGAAGTAAAAATATATGTTCTACATATCATGCGGCTCTAGAAGAACTAGGCGAAT
>gene=chr6_32784728-32785064; species=canFam
TCTGGAAGGAAAAAAATT---AAACAGTAAAGTCATCAACTTCTTCAAAATGGGGCTTCAAAACTCAGTCAAAAAT-ATTTATTAAGAGTATGAATACC----TTTCTGGCTTCCCCAGGATTGGAAACTCTTCACACTGATAACCAATCATGATAGAAGAGTTTTGCATCATTAGGTGCTGGGTAGACTACTCTCATAAAGTCATG-TATACCACTCAAGAATTGTTTACCTGCAGAATTACTGATGGTAGTTTATGTGTGTGGAAAATGGGCTGTGAGACAAAAATTAAA----TAGTGTACATAGTATGTGGTCCTAGAAGAACCATGTAGAT
>gene=chr6_32784728-32785064; species=equCab
TCTGGAAGAAAGAAAATG---AGAAAGTGAAATCGCCAGCTTCTTCAGAATGGGATCACACAACTCAGTCAAAAAT-ACTCATTAAGAATATACATACC----TTTCTAGCCTCCCCAGGATTGGAAATGCCTCAGATTTATAACCAATCAGGATAGAGGAGTTCTGCATCATTAGGTGCTGGGCAGAACACTCTCATAAAGTTGTATTATATCACTTAAGAATCGTTTACCTGCAAAATCACTGACAGTAGTTTAGGTACATGGAAAATGGACTGGGAGAAAAAAG----A----TTCTCTACACACTATGTGGTCCCAGAAGAACTATGTAGAT
>gene=chr6_32784728-32785064; species=gorGor
TCTGGAGAAAGGAAAAAAATGAGATAGTAAAATCATCAGCCTCTTCAGAATGGGTTCATAAAATTCAGTCAGAAAGTACCCATTAAGAGTATA-ATCGCTGTTTTTCTGGCTTCCCCAGGATTGGAAACTCCTCAGATTGACAACCAATCAAGATAGAAGAGTTTTGCATCATCAGGTACTGGGTAGGATACTTTCACAAAGTTGTGTCATACGACTCAACCATTGTTTGCCTGCAGAAT-ACTGACAGTAATTTAGGTATACTAAAAATGGGCTGGGAGAAGAAGTAAAAATATATGTTCGACATATTATGGGGCCCTAGAAGAACTGGGCAGAC
>gene=chr6_32784728-32785064; species=panTro
TCTGGAGAAAGGAAAAAAATGAGATAGTAAAATCGTCAGCCTCTTCAGAATGGGTTCATAAAATTCAGTGAGAAAGTACCCATTAAGAGTATAAATCGCTGTTTTTCTGGCTTCCCCAGGATTGGAAACTCCTCAGATTGACAACCAATCAAGATAGAAGAGTTTTGCATCATCAGGTACTGGGTAGGATACTTTCACAAAGTTGTGTCATACGACTCAACCATTGTTTGCCTGCAGAATCACTGACAGTAATTTAGGTATACTAAAAATGGGCTGGGAGAAGAAGTAAAAATATATGTTCGACATATTATGGGGCCCTAGAAGAACTAGGCAGAC
>gene=chr6_32784728-32785064; species=papHam
TCTGGAGAAAGCAAAAAAATGAGATAGTAAAATCGTCAGCCTCTTCAGAATGGTTCC-------------AAAAAGTATTCATTAAGAGTATAAATAGCTGTTTTTCTGGCTTCCCCAGGATTGGAAACTCCTCGGATTGACAACCAATCAAGATAGAAGAGTTTTGCATCATCAGGTACTGGGTAGGATACTTTCACAAAGTTGTGTCATACCACTCAATTATTGTTTGCCTGCAGAATCACTGATAGTAATTTAGGTATATTAAAAATGGGCTGGGAGAAGAAGTAAAAATATATATTCGACACATTATGGGGCTCTAGAAGAACTAAGCAGAC
>gene=chr6_32784728-32785064; species=ponAbe
------------------------------------------------------------------------------------------------------------------------------------------------------------------------------------------------------------------------------------------------------------------------------------------------------------------------------------------------
>gene=chr6_32784728-32785064; species=rheMac
TCTGGAGAAAGCAAAAAAATGAGATAGTAAAATCGTCAGCCTCTTCAGAATGGTTTC-------------AAAAAGTACTCATTAAGAGTATAAATAGGTGTTTTTCTGGCTTCCCCAGGATTGGAAACTCCTCGGATTGACAACCAATCAAGATGGAAGAGTTTTGCATCATCAGGTACTGGGTAGGATACTTTCACAAAGTTGTGTCATACCACTCAACCATTGTTTGCCTGCAGAATCACTGATAGTAATTTAGGTATATTAAAAATGGGCTGGGAGAAGAAGCAAAAATATATATTCGACACATTATGGGGCCCTAGAAGAACTAAGCAGAC
>gene=chr6_32812234-32812769; species=hg19
CTTGGAAACAGGTCCTGGGCCAACTGCAACAGAATATACCCGCCGCGTGTAGGGGAAGGCGGCGCCAGGGAGAGGGCGCAGTCTCTGAATCTTTCCACGGGGTCCATCCTAGGGCCCCTCCAGGTTCAACGGTCTCCTAACCTGTAGTCACCCACAAGAGCGTGCCCTTTCTGCCCGCCCTTCCTAGCGTTGCTCCCTGCTTGGCTGAGCACTGCGGAGTTTCACGCCTCTAAACCCCGCCTCTTCTTGCAACCTGTGTTGGCCTCATCTACCCAGCAACTGTCGACGTCACACGACCTGGGCCTCCCTGAATGGGAGATATTTACTAGGCAATCCCGCCTACTGTTCTGAGGTTTCCCCTCCAGGTGCAGCTTCAGAGCCAGGCGAGCCAGGAAGGACCAGCGGGCGAGGTGGTGAGTTGTGAGGCGCGCCCAGTCCCTCTGTTCCCGCCTGGCACTTGCTCTGGCCGCGCCCGCCCCATCTGCCACTTCGGAGAGGCCACGGCTCTGAGCTGCGGCCGCTAGTGCCCTGATGG
>gene=chr6_32812234-32812769; species=bosTau
CCCA-GGACAGGTCCCGGGGCGACCGCCGCCGAATATACCTGCA-CGAGTGGGGGAACGG-GCGCCCAGGAGAAGGCACAGCCCCAGA---CTTCCGCCTGGTGCCTCCTAGGGCCTCTCCCAGTTCAACGGTCTCCCAACCTGTAGCCACCCACAAGAAC-TGCGCTTTCCGCCCCCAGCTCCTCGCGTAATTCTT-GCTGGACCGAGCACTCCGGAGCTCGCCTTTTCTAAACCCCGCCTCTCCTTGCAACCTGATTAGGCCTCATCTGCCCAGCAACTGTTGACGTCACACAGCACGGCGCGCTCTGAATGGAGGAGGTGTACTAGAGCGCCCCGCCCACTACGCTGA--TGACTCCCGCAGGTTCCACCGCACAGCGCGGTGAACTGCAAAGGGCCCGCTGGCGAGGGGAT--------------------------------------GAACTGCTTTCAGCCGTGCTCACTCCAGCCTCCTCCTCCA---------GGTTCTGAGGTGCTGCTGCTGGCGCCTTGGAGG
>gene=chr6_32812234-32812769; species=calJac
CTTGGGAACAGGTCCTGGGGCAACTGCAGCAAAATATACCCGCCGCGTGTGGGGGAAGAGGGCTCCAGGGAGAGGACGCAGTCTCTGAATCTTTCCACGAGGTCCCTCCTAGGGTCCCTCCCGGTTCAACGCTCTCCTAACCCGTAGTCAACCACAAGA----GCCCTTTCTGCCCGCCCTTCCTCGCACTGCTCTCTGCTTAGCTGAGCACTGCGGAGTTTAAGGCATCTGAACCCCGCCTCTCTTTGCAACCTGTGTTGGCCTCATCTGCCCAGCAACTGTTGACGTCACACGACCCGGGCCTCCCTGAATAGGAGAGATTTACTAGACAACCCCGCCCACTGTTGGGAGGTTTCTCCAACAGGCTCCGCTTCCGAGCCTGGTGAGCC----AGGACCAGCCGGCTAGGTGGTGAGTTGTGAGGTGCGCCCAGTCCCTCCGTTCATGCCTGGCACTTGCCCTGGCCGCGCCCGCCCTATCTTCCACCTCGGGGAGGCCACGGCTCTGAGCTGCGTCCGCTGGTGCCCTGGTGG
>gene=chr6_32812234-32812769; species=canFam
CTTGAGGGCAGGTTCTGGGGCAACCGGCGCAGAATATACTCGCAATGTGGGGAAG--GCG-GCACCAGGGCGAGGACGCAGTCTCTGAATCTTTGGACTTGGTCCTTC--AGGGCCTCTCCTCGTCCAACGGGCTCCTAACCTATGGCCACCCGCAAGAAC-CGCCCTCCGTGCGCGCACCTCCTCGCAGGACTCTC-GCTCCTCTGAGCGCCACCGAG--GAACTCCTCTAAACGCCGCCCCTCCTTGCAACCCGGCTGGGCCTAACCTACCCGGCAACTGTTGACGTCACACACCGAGGCCCTCCCAGAATGGACGAGACTCACTAGACAACCCCGCCCATTATGCTGAAAGGACC-CGGCAGGTGTCACTTCTGAGAGGGGCGAGCGGGAAAGGACCGGCGGGGGAGGTGGTAAA------------GTCAGTTTCTCGGTCGGCGCCTTGCACTTCCTCTAGCTACGCTCACTCCATCTTCTACTTCAGAAAGGCCAGGGCTTTCAGCTGCAGCTGCTAGTGCCT-GGAGG
>gene=chr6_32812234-32812769; species=equCab
-CGGAGCACGGGTCCTGGGGCAATCGGCGTAGAATATAACCACGGCGTGTGGGGGAAGGG-GCACCAAGGAGAGGGCGCGGTTTCTGAATCTTTCCACGTGGTCCTTCCTAGGGCCTCTCTCGGTTCAACGGTCTCCTAACCTGTAGCCATCCACAAGAAC-TG-CCTTTCTGCCCGCACCCCCTCGCATAATTCTT-GCTTGAAGAAGGACTGCTGAGTTTAACTCCTCTCAACTCCGCCTACCGTTGCAACCTGTTTTGGCCTAATCTGCCCAGCAACTGTTAACGTCACAAACCAAGGCCTCCCCTGAGTGGAAGAAATTTACTAG-CAACCCTGCCCACTACGCTGAGATTATCCCGGCAGGTGCCACTTTTGAGCTGAGTGAGCGG--------CGGTGGGGAAGGGGGCGCG------------CCGAGCTCCTCAGCGTGCGCCTGGCACTTCCTCTAGCCGCGCTCGCTCCATCTTCGACCTCAGAAAGGCCCTGGCTCCCAGCTGCAGCTGCTGGTGCCT-GGAGG
>gene=chr6_32812234-32812769; species=gorGor
CTTGGAAACAGGTCCTGGGCCAACTGCAACAGAACATACCCGCCGCGTGTAGGGGAAGGCGGCGCCAGGGAGAGGGCGCGGTCTCTGAATCTTTCCACG-GGTCCATCCTAGGGCCCCTCCAGGTTCAACGGTCTCCTAACCTGTAGTCACCCACAAGAGCGTGCCCTTTCTGCCCGCCCTTCCTAGCGTTGCTCCCTGCTTGGCTGAGCACTGCAGAGTTTCACGCCTCTAAACCCCGCCTCTTCTTGCAACCTGTGTTGGCCTCATCTACCCAGCAACTGTCGACGTCACACGA------------------------------------------CCTACTGTTCTGAGGTTTCCCCTCCAGGTGCCGCTTCAGAGCCAGGCGAGCCAGGAAGGACCAGCGGGCGAGGTGGTGAGTTGTGAGGTGCGCCCAGTCCCTCTGTTCCCGCCTGGCACTTGCTCTGGCCGCGCCCGCCCCATCTGCCACTTCGGAGAGGCCACGGCTCTGAGCTGCGGCCGCTAGTGCCCTGATGG
>gene=chr6_32812234-32812769; species=panTro
CTTGGAAACAGGTCCTGGGCCAAATGCAACAGAATATACCCGCCGCGTGTAGGGGAAGGCGGCGCCAGGGAGAGGGCGCGGTCTCTGAATCTTTCCACGGGGTCCATCCCAGGGCCCCTCCAGGTTCAACGGTCTCCGAACCTGTAGTCACCCACAAGAGCGTGCCCTTTCTGCCCGCCCTTCCTAGCGTTGCTCCCTGCTTGGCTGAGCACTGCAGAGTTTCACGCCTCTAAACCCCGCCTCTTCTTGCAACCTGTGTTGGCCTCATCTACCCAGCAACTG-CGACGTCACACGACCTGGGCCTCCCTGAATGGGAGATATTTACTAGGCAATCCCGCCTACTGTTCTGAGGTTTCCCCTCCAGATGCCGCTTCAGAGCCAGGCGAGCCAGGAAGGACCAGCGGGCGAGGTGGTGAGTTGGGAGGCGCGCCCAGTCCCTCCGTTCCCGCCTGGCACTTGCTCTGGCAGCGCCCGCCCCATCTGCCACCTCGGAGAGGCCACGGCTCTGAGCTGCGGCCGCTAGTGCCCTGGTGG
>gene=chr6_32812234-32812769; species=papHam
CTTGGGAACAGGTCCTGGGGCAACTGCAACAGAATATAACCGCCGCGTGTAGGGGAAGGGGGCGCCAGGAAGAGGCCGCAGTCTCTGAATCTTTCCACGGCATCCATCTTAGGGCCCCTCCCGGTTCAACGGTCTCCTAACCTGTAGTCACCCACAAGAGCGTGCCCCTTCTGCCCGCCCTTCGTAGCATGGCTCCTTGCTTGGCCGAGCACTGCGGAGTTTCACGCCTCTAAACCACGCCTCTCCTTGCAACATGTGTTGGCCTCATCTACCCAGCAACTGTCGACGTCACACGACCTGCACCTCCCTGAATGGGAGCTATTTACTAGACAATCCCGCCTACTGTTCTGAGGTTTCCCCTCCAGGTGCCGCTTCGCAGCCAGGCGAGCCAGGAAGGACCAGCGGGCGAGGTGGTGAGTTGTGAGGCGCGCCCAGTCCCTCCGTTCCCCCCTGGCACTTTCTCTGGCCGCGCCCGCGCCATCTGCCACCTTGGAGAGGCCACGGCTCTGAGCTGCGGCCGCTGGTGCGTTGGTGA
>gene=chr6_32812234-32812769; species=ponAbe
-------------------------------------------------------------------------------------------------------------------------------------------------------------------------------------------------------------------------------------------------------------------------------------------------------------------------------------------------------------------------------------------------------------------------------------------------------------------------------------------------------------------------------------------------------
>gene=chr6_32812234-32812769; species=rheMac
CTTGGGAACAGGTCCTGGGGCAACTGCAACAGAATATAACCGCCGCGTGTAGGGGAAGGGGGCGCCAGGAAGAGGCCGCAGTCTCTGAATCTTTCCACGGCATCCATCCTAGGGCCCCTCCCAGTTCAACGGTCTCCTAACCTGTAGTCACCCACAAGAGCGTGCCCCTTCTGCCCGCCCTTCCTAGCATTGCTCCTTGCTTGGCCGAGCACTGCGGAGTTTCACGCCTCTAAACCACGCCTCTCCTTGCAACATGTGTTGGCCTTATCTACCCAGCAACTGTCGACGTCACACGACCTGGACCTCCCTGAATGGGAGATATTTACTAGACAATCCCGCCTACTGTTCTGAGGTTTCCCCTCCAGGTGCCGCTTCGCAGCCAGGCGAGCCAGGAAGGACCAGCGGGCGAGGTGGTGAGTTGTGAGGCGCGCCCAGTCCCTCCGTTCCCCCCTGGCACTTGCTCTGGCCGCGCCCGCCCCATCTGCCACCTTGGAGAGGCCACGGCTCTGAGCTGCGGCCGCTGGTGCTTTGGTGG
>gene=chr6_32821473-32822067; species=hg19
CCTGAAGCTCCGGGTACCGCCGAGTCCTCCCCTACTGGCGGCTGGGGGAGGGAACGAGGGCGGGGCTCTCGGAAAGTCCCAGGAACAGGCTGATCCTGCGCTGGCGAGAAGCTCAGCCATTTAGGGGAAAGCGAAATCGAAAGCGGCCGCCTGCTCACTAGATAACGCCTACTTCCAAAAGTGGCCTGCCCAGACTATTTTGGTAGCAAGCGTGGAAATCAGATCTGAGAATCTCGGGAGCAGCCCTGGTGCCCAATTTTCTCCATCACGCACACCCTTCTCGCCTCTCCCTGCCTCCTGCCTTTCCACTTGCACCAGTTTTCCCACCCCAGCCTCAGGGCGGGGCTGCCTCGTCACTTGTCTCGGGGCAGATCTGCCCTACACACGTTAGCGCCGCGCGCAAAGCAGCCCCGCAGCACCCAGGCGCCTCCTGGCGGCGCCGCGAAGGGGCGGGGCTGTCGGCTGCGCGTTGTGCGCTGTCCCAGGTTGGAAACCAGTGCCCCAGGCGGCGAGGAGAGCGGTGCCTTGCAGGGATGCTGCGGGCGGGAGCACCAACCGGGGACTTACCCCGGGCGGGAGAAGTCCACACCGGGG
>gene=chr6_32821473-32822067; species=bosTau
ACGGGGT--------GCTGTAGGGTCCGAGCC-GCAGGAGCCGGGGGGGAggggccggggcgggg-ccTCGGAAAGTCCCGGGAGCCGGCCGAGCCCGCGCTGCCCAGAAGCG-GGCGGTTTAGAGGAAAGAGAAAACGAAAGCGGC--CCGGCTTCCCAGGC-CCGGCCCCTAC-GGAGGCGGCCGGCCCAGAGCACCTAGGAGGAGCACGGAGACCTCAGATCCGAGGCTG----------------------ACCTCCTCCAT---CGCCACCCGAGCC--------------CCGCAGGTGCCGC--G--GCGACTTTCTGGCCCCGGTCTGCAGGCGGGGCTCCTGCGTCATCCGTCTCTGGGCAGATCCGCCCCGCACAGGTTAGCTccggccgccccacgcggcggcgcggctcgggcgccccctggcggcgcggcgcgggggcggggcctcgggcagcgtgccgcgcgcggTCCCAGGTCGGAAACCAGAGCCCGAAGCGGCGAGCCTCGCGG-----AGCCGGGATGCTGCGGACCGGAGCCCCCAACGGGGACTTGCCCCGGGCAGGAGAAGTCCACACCGGGG
>gene=chr6_32821473-32822067; species=calJac
CGGGAGTCTCTGGGTACCGCTGAGTCCGCCCCTACCGGCGGTTGAGGGACAGAGCGAGGGCGGGGCTCTCGGAAAGTCCCA-GAACCGACTGAT-CGGTGCTGGCGAGAAGCGCAGCCATTTAGGGGAAAGCGAAATCGAAAGCGGCAGTCTGCCCACTAGAT-ACGCGCACTTCCAAAAGTGGCCTGCCCAGATTATTTTGGGAGCAAGCGTGGAAATCAAATCTGAGAATCTGGGGAGCAGCACTGGTGCCCAATTTTCTCCATCACGCACACCGCTCCCGCTTCTCCCTGCCTCCTGCCTCTCCACTAGTACCAGTTTTCCCA-CCCAGCCTCAGGGCGGGGCTGACTCGTCACTTGTCTCCGGGCAGATCCAGCCTACACAGGTTAGCGCCGGGCGCTAAGCCGCTCCGCGGCACCCAAGCGCCTCCTGGCGGTGCTGCG-GGGGGCGGGGCTGCCGGCTGCGCGCTGCGCGCTGTCCCAGGTCCGAAACTAGTGCCCCAGGCGGCGACGAGCGCGGTGCCTGGCAGGGATGCTGCGGGTTGGAGCGCCAACTGGGGACTTACCCTGGGCAGGAGAAGTCCACACCGGGG
>gene=chr6_32821473-32822067; species=canFam
CCGGAGGCTCGCGGTGCTGCCCGGGCTGTG---GCCCAcggccgggagcggggggcgcggcgggg-TCTCGGAAAGTCCC-GGCACCCGCGGGCTCTGCGCC-GCCTGAAGCC-TGAGGTTTCGCGGAAAGGGAAACCGAAAGCGGCCGCCGGCTCGGGAGGT-CCGCCGGCTGCAGGGGGAGGCCCGCCCAGACTATTTGGAGAGAAGGCGTGGAAAATAGATCTGAGGTTCTGGGGAGCAGCCTTGCGGCCCCACCTTCTCCATCATGCACACCCGTC--TCCTTTCTTTGCTTCCTCGAATTCCACTTG--GGGCTTCTCCCCCCCCAGCCTCCGGACCGTGCCCTTCCGTCACCCGTCTCCGGGCAGATCTGCCCCGGGCAGGTTAGCGCCGGGCGCGAAGCCTCAC--GCAGGCCCAGGCG-CCCCTAGCGGCGGGGCGAAGGCGCGGGGCTGGAGG--GCGCGCTGCCCGCGGTCCC-GGGAGAAGAGCAGCGCCGCAGGCGGCAGGCAGCGCGG-----CGCCGGGATGCTG------------------------------CGGGCGGGAGAAGTCCACACTGGGG
>gene=chr6_32821473-32822067; species=equCab
CCGCAGTCTCTGGGTGCCGTCCGGTCGGTG---ACCGGCGGCTGGGGGAGGGAGGAGGGGCGGGGCTCTAGGAAAGTCCCAGGAACCGGCTGAGCCTGCTTTAGCCAGAACCG-AGCCGTTTAGGGGAAAGGGAAAACGAAAGCGGCCGCCCGCTCGCTAGAT-CCACCCACTTCCGAACGCAGCCGGCCCAGCCTATTTGGAGAAAAGGCGGGGAAATCAGATGTGAGGTTCTGGGGAGCAGCCCCGGTGCTCCATCTTCTCCATCACGCACACCCGTCCCTCCTTTCCTTGCCTCCTCGAGATCCACTTG--GGGGCTTTCCTACCCCAGCCTCAAGGCGGGGCTCTTTCGTCACCTGTCTCCGGGCAGATCTGCCCCACACAGGTTAGCGCTCGGAGCGAGGCCACCGGGAGAGGCCCAGGCGCCCCCTGGCGGCGTGGTGAAGGGGCGGGGCTGTAGGCTGCGCACCACGCGCTGTCCCAGGTCGGAAACCAGTGCCCCGGGCAGCGAAGAGCGCGG-----CGCCGGGATGCTGCGTGCAGGAGCACCAACCGGGGACTTACCCCGGGCCGGAGAAGTCCACACTGGGG
>gene=chr6_32821473-32822067; species=gorGor
-------------------------------------------------------------------------------------------------------------------------------------------------------------------------------------------------------------------------------------------------------------------------------------------------------------------------------------------------------------------ACTTGTCTCGGGGCAGATCTGCCCTACACA-GTTAGCGCCGCGCGCAAAGCAGCCCCGCAGCACCCAGGCGCCTCCTGGCGGCGCCGCGAAGGGGCGGGGCTGTCGGCTGCGCATTGCGCGCTGTCCCAGGTCCGAAACCAGTGCCCCAGGCGGCGAGGAGAGCGGTGCCTGGCAGGGATGCTGCGGGCGGGAGCACCAACCGGGGACTTACCCCGGGC---AGAAGTCCACACCGGGG
>gene=chr6_32821473-32822067; species=panTro
CCTGAAGCTCTGGGTACCGCCGAGTCCGCCCCTACTGGCGGCTGAGGGAGGGAACGAGGGCGGGGCTCTCGGAAAGTCCCAGGAACAGGCTGATGCTGCGCTGGCGAGAAGCTCAGCCATTTAGGGGAAAGCGAAATCGAAAGCGGCCGCCTGCTTACTAGATAACGCCTACTTCCAAAAGTGGCCTGCCCAGACTATTTTGGGAGCAAGCGTGGAAATCAGATCTGAGAATCTCGGGAGCAGCCCTGGTGCCCAATTTTCTCCATCACGCACACCCTTCTCGCCTCTCCCTGCCTCCTGCCTTTCCACTTGCACCAGTTTTCCCACCCCAGCCTCAGGGCGGGGCTGCCTCGTCACTTGTCTCGGGGCAGATCTGCCCTACACAGGTTAGCGCCGCGCGCAAAGCAGTCCCGCAGCACCCAGGCGCCTCCTGGCGGCGCCGCGAAGGGGCGGGGCTGTCGGCTGCGCGTTGCGCGCTGTCCCAGGTCCGAAACCAGTGCCCCAGGCGGCGAGGAGAGCGGTGCCTGGCAGGGATGCTGCGGGCGGGAGCACCAACCGGGGACTTACCCCGGGC---AGAAGTCCACACCGGGG
>gene=chr6_32821473-32822067; species=papHam
CCGGAGGCTCTGGGTACTGCGGAGTCCGCCCCTACTGGCGGCTGGGGGAGGGAGAGAGGGCGGAGCTCTCGGAAAGTCCCAGGAACAGTCTGATCCTGCGCTGGCGAGAAGCGCAGCCATTTAGGGGAAAGCGAAATCGAAAGCGGCCGCCTGCTCACTAGAT-ACGCCTACTTCCAAAAGTGGCCTGCCCAGACTATTTTGGGAGCAAGCGTGGAAATCAGATCTGAGAATCTTGGGAGCAGCCCTGGTGCCCAGTTTTCTCCGTCACGCACACCCTTCCCACCTCTCCCTGCCTCCTGCCTTCCCACTAGCACCAGTTTTCCCACCCCAGCCTCAGGGCGGGGCTGTCTCGTCACTTGTCTCCGGGCAGATCTGCCCTATACAGGTTCGCGCAGCGCGCAAAGGCGCACAGCAGCACCCAGGCGCCTCCTGGCGGCGCCGCGAAGGGGCGGGGCTGTTGGCTGCGCGCTGCGCGCTGTCCCAGGTCCGAAACCAGTGCCCCAGGCGGCGAGGAGAGCGGCGCCTGGCAGGGATGCTGCGGGCAGGAGCACCAACCGGGGACTTACCCCGGGCAGGAGAAGTCCACACCGGGG
>gene=chr6_32821473-32822067; species=ponAbe
------------------------------------------------------------------------------------------------------------------------------------------------------------------------------------------------------------------------------------------------------------------------------------------------------------------------------------------------------------------------------------------------------------------------------------------------------------------------------------------------------------------------------------------------------------------------------------------------------------------
>gene=chr6_32821473-32822067; species=rheMac
CCTGAGGCTCTGGGCACCGCGGAGTCCGCCCCTACTGGCGGCTGGGGGAGGGAGAGAGGGCGGAGCTCTCGGAAAGTCCCAGGAACAGTCTGATCCTGCGCTGGCGAGAAGCGCAGCCATTTAGGGGAAAGCGAAATCGAAAGCGGCCGCCTGCTCACTAGAT-ACGCCTACTTCCAAAAGTGGCCTGCCCAGACTATTTTGGGAGCAAGCGTGGAAATCAGATCTGACAATCTTGGGAGCAGCCCTGGTGCCCAATTTTCTCCGTCACGCACACCCTTCCCGCCTCTCCCTGCCTCCTGCCTTCCCACTAGCACCAGTTTTCCCACCCCAGCCTCAGGGCGGGGCTGTCTCGTCACTTGTCCCCGGGCAGATCTGCCCTATACAGGTTCGCGCAGCGCGCAAAGGCGCACAGCAGCACCCAGGCGCCTCCTGGCGGCGCCGCGAAGGGGCGGGGCTGTTGGCTGCGCGCTGCGCGCTGTCCCAGGTCCGAAACCAGTGCCCCAGGCGGCGAGGAGAGCGGCGCCTGGCAGGGATGCTGCGGGCAGGAGCACCAACCGGGGACTTACCCCGGGCAGGAGAAGTCCACACCGGGG
>gene=chr6_32908662-32909090; species=hg19
GAAGCCCCAGCCTGGGTAGATGATCTCCAGACACTGAGCAGAATACTATATTGCCCGGGTCCCTTGACCCCCCAAATGAGTGATGTGGGGATACCCAGCCCCTAGATATTAAATCTGTTCCTTCCAGCTCACGGGAGTCCAGTGTCCCAAACAGGGACAGATTGGCTAGGTAGGCAGGGACAAATGTAGAGACAAATCACTGAGTGCCTCAGCCTAGCATCATCAGTTACTAGGTAAACGTCATCCTGCCTTAGTCTTAGACAACAGGTCTCCTTGTCTCTCTTAATTCTTTTTCTGCAGAACAACCAGTAGATTTCCGTAGATTACTGGAGAGAATAATCGCAATATTCCCAGGATGTATGCAGCCTGGGCTGCCCACTGGTTTAACTTTTTCTTCTCAATGCTCTCCCAAAAGACCAGGACCAGAT
>gene=chr6_32908662-32909090; species=bosTau
GAAGTCCCAGCCTGGGTAGAGGATCTCCACACACTAAGTGGAATGTGGTATTGCCCGGGGCCCTTGAGCTCCTAAATGAGCAATTTGGGGCTACTAAGGCCTGAGATAA---ACCTGTTCCTGCCAGATCATCTG----A-GCGTTCCAAACTGAGACAGATTGCCTAGGTAGGCGGGGACAAGTACAGAGACAAATCATTGAGCATCTCAGCCCAGCATCATCAGTTACCAGGTAGATCTCATCCTGCCCTGGGCTTTTA----GCAA---CTAGTCTCTT----------------------a--GGTGGATTTCCCTAGACTGGTGGAGAGAATAAACCCTGTATCCCCAGGATGTATGCAGCCTAGACTGCCCATTGGTCTAACTGTTTTCTCTCAAGGT-CTCCCCAGATACTGAGACAAGGT
>gene=chr6_32908662-32909090; species=calJac
GAAGCCCCAGTCTAGGTAGATGATCTCCAGACACTAAGAAGAATACTATATTGCCCGGGTCCCTTGACCCCCCAGATAAGCGATTTGGGGATACTCAGCCCCTAGACATTAAACCGGTTCCCTCCAGCTCCCAGGAGTCCAGTGTCCCAAAGAGGGACAGATTGGCAAGGTAGGCGGGGACAGATGTAGAGACAAATCGCTAACTGCCTTGGCCTAGCATCATCAGTTACTAGGTAAACCTCATCCTGTCTTAGGCTTAGACAACAGGACTCCTGGTCTCTC----TTCTTTTTCTGCAGAAAAACCAGTAGATTTCCCTAAAATAGTGGAGAGAATAATTGCAATATTCCCAGGATGTATGCAGCCTGGGCTGCCCACTGGTTTAACTTTTTCCCCTCAATGCCCTCCCAAAAGACCAGGACCAGAT
>gene=chr6_32908662-32909090; species=canFam
GTAG-CCCAGCCTGGGTAGATGTTCTCCAGACCCTGAGTGGAATACCGTATTGCCCCGGCTCCTTGACCCCCTAAATGAATGATTTGGAGCCACCCATCCCCTAGATACTAAACCCGTTCCAACCACCTCTTCTAAGTCA---GTCCCAAACTAAGACAGATTGGTTAGAGAGGCGAGGACAAATACAGAGACAAATCGCTGAGTGCTTTAGCCTAGCATCATCAGTTACCAGGTAAATCTTATCCTGCCTTAGGCTTTAA----ACAACTCCT------TCTCTACTCTTTCCCTGTGGAAAGG--GGTGGATTTCCTTA-ATCAGTGAAAAGAATAATCCCAATATTCCCAGAACATTTGTAACCTGGGCAGCCCAATGGTTTAACTGTTTCCTTTCAATATCCTTCCAAAAGACTGGGACTAGAT
>gene=chr6_32908662-32909090; species=equCab
GAAGCCCCAGCCTGGGTAGCTGACCTCTAGACTCTGAGTGGAATATGGTATGGCCCAAGCTCCTTGACCCCCTAAACCAGTGATTTGAAGCTGCGCGGCCCCTAGATACTAAACTTGTTCCTACCAGATC--ATAGGTCAGGCGTCCCAAGCTGAGACAGACTGGCTAGCTAGGCGGGGACTAACATGGAGACAAATCGCTGAATGCCTCAGCCTAGCATCATCAGTTACTAGGTAAATCTCATCCTGCCCGAGGCTTTAA----ACAACTCCTGGTCTCTTTCTACTCTTTTCCTGTGGAACAG--GGTGAATTTCCCTAGATCAGCAGAGAGAATAATCCCCATATTCCCAGGATGTGGGTAGCCTGGACTGCCCACCAGCTTAACTGTTTCCCTCCAGTGTCCTCCTCAAAGTCTGAGA-TAGAT
>gene=chr6_32908662-32909090; species=gorGor
[truncated: 551,358 more chars]
