# Supplementary material for: Combining phylogenetic footprinting with motif models incorporating intra-motif dependencies
Source: BMC Bioinformatics. 2017 Mar 1;18:141. doi: 10.1186/s12859-017-1495-1 (PMC5333389; doi:10.1186/s12859-017-1495-1)
Supplement: Supplementary file 2 — Sequence data. This archive contains data files of alignments of the ChIP-seq positive regions and negative control regions for each of the 35 TFs in FASTA format. (ZIP 83763.2 kb) [file 12859_2017_1495_MOESM2_ESM.zip › RXRA/RXRA_neg.txt]

>gene=chr20_822296-823296; species=hg19
aggtctatttttaacctcgtttcacggataaggtaaccgagtctgtaaagaggcgaagctgcttgcgcaaggcgcacagcgggcgggtgggcgagccGAAggccggcgggcccgcggcgccAAACCCGGGGTTGGCTCTCGCATCTGTCCCGGCCCCGCCAGAGGGGACCTCAGGGCCAGCAGATGGGGCCAGAGGGGCTGGGGGCCCGATCGGGGTCGTGCACGGGGTTTCTGCCCCGGCCCCGCCCGTCTGACCTCCTTCTCCCTCTTTATCCGGATGGTGCCCGCAAGGGAACTGCCACTGCGGACGGGTTGGACTGGTTTGGGAGGTGGCGGCCTGGGGGTGGGGCAGAGTTTGGCTGGCTCTGCTGTGCTCCTTTCCTGTCAGGTCCTTCCCACCTGAGGTCTCCTGGGGGTCGGCCCTGGTGGAGCGAGGCTTCCTTTCCCATCCACTCCATCTCTCCTGCCTTGGGAGCAGCACCCAAGGATCTATTCCCAAC
>gene=chr20_822296-823296; species=bosTau
aggtctatttttaacagcatttcacggataaggaaaccaagtctgg-aagaggtgcagcggcttgcgaaaggcgcacagcgggcgagtgggcgagTTCTGTGCGGGCTGGCCAGCGGCCCCATAGCCAAGCTTGGTCCTAGAATCTGCCCTGGTACGGCCAGAAGAGCCTCTGGGG--CGCCTGGTCCGCTGGAGGCGTTGGAAGCCCGAGCCTGGTGGGGCGCAGAACTTATGCCCTAGCCCTGCCCATTTGACCTCCTTCTCCCTCTTTCCC-CTATGATGCCCGGGAGGGAACTCATGCCACCAACGGGTTGGACTGGTTTGGGAGGTGGCGGCCGGGGGGTGGGGCAGAGCCTACCTATCTTGACAGGGCTTCTTTCTTGT--GACCCTTCCCTCCTGAGGTCTCCTGGGGGTTGGTCCTGAGTGGGGCAGCCTTCTTCTCCCACCTACTTCATCCCTTCTACCTCTGGAGCAGCCCTCAAGTTTCTGTTGTCAAC
>gene=chr20_822296-823296; species=calJac
aggtctatttttaacttcatttcgcggataaggtaaccgagtctgtaaagcggcgtagctgcttgcgcaaggcgcacagcaggcgggtgggtgagccggAGGCCGGCGGGCCCGCAGCGCCAAACTTGGGGTTGGCCCTCGCATCTGTCCCGGCCCCTCCAGAGGGGACCCCAGGGCCAGCAGATCGGGCCAG-GGGGCTGGGGACCCGATCGGGGATGTGTACAGGGTTTCTGCCCTGGCCCCGCCCGTC-GACCTCCTTCTCCCTCTTTCCCTGGATGGTGCCTGCGAGGGAACTGCCACTGCGGACGGGTTGGACTGGTTTGGGAGGTGGCAGCCTGGGAGTGGGGCAGAGTCTGGCTGCCTCTACTGTGCTCCCTTCCTGTCAGGCCCTTCCCACCTGAGGTCTCCTGGGGGTCGGCCCTGGTGGGGTGAGCCTTCCTTTCCTATCCACTCCATCTCTTCTACCTTGGGAGCAGCACCCAAGGTTCTATTCCCAAT
>gene=chr20_822296-823296; species=canFam
aggtctatttttaaccgcatct--cagataaggaacc-cagagcct-aagagGCGCAGCTGCTGGAGGGAGGCGCACA-------GGTGGGCAAGCT-----------GACCAGCGGCCCCCAAGCCGGCGGTGGTCCTTGCATGTGTCCGGGCCC--CCGG-GGAGCCCCTGCGACCATCAGGTCGGCCC-CAGG-------------------------CGTGGGGCTTCTGCCCTGCCCCTGCCCACCTGACCTCCTCTTCCCTCTGTCCCCGGATGGTGCCCGGGAGGGAATTGCCGCCGCCAACGGGTCGGACTGGTTTGGTAGGCGGTGGCCCGGAGGTGGGGCAGAGTCTAGTTACCTCCACAGGGCTTCTTTCCTGGTAGACCCTTCCTGCCTGAGGTCTCCTTGGGGTCG--CTGGAGTGGGGCAGCCTTCCTTTCCCACC-ACTCCATCCCTTCTACCTGGGCATCAGCCCCCAAGGTTCTGTT---AAC
>gene=chr20_822296-823296; species=equCab
aggtctatttttaactgcatgtcacagataaggaaaccgagtcttt-aagaggcgcagctgtttgcgcaagacgcacggcgggc-ggtgggcgagcc-----------agcgagcggccccgaagccgggccaggtccgagcgtctgtCCCCGCCG--CTCGAAGGACCCCTGGGGTTGGCAGGTGGGGCC-GGAG-----------------------GGCGCGGGGCTTCTGCGCTGGCCCTGCCCGTCCGACCTTCCTTTCCGC--------GGATGGTGCCCGGGAGCGAAGCGCCGCCAACGACGGGTTGGACTGGTTTGGGAGGCGGCGGCCCGGGGGTGGGGCAGCGTCTAGCTCCCCGGACACTGCGCCTTTCCCGTCAGACCCTTCCCGCCTGAGGCCTCCTGGGGGGCGGCCCTGAGTGGGGCAGCCTTCCTTTCCCACCTAGGCCGCCCCCTCTGCCTGGGGAGCAGCCCCCGAGGTTCTGTTCTCAAC
>gene=chr20_822296-823296; species=gorGor
aggtctatttttaacctcatttcacggataaggtatccgagtctgtaaagaggcgaagctgcttgcgcaaggcgcacagcgggcgggtgggcgagccgaaggccggcgggcccgcggcgccaaacccgGGGTTGGCTCTCGCATCTGTCCCGGCCCCGCCAGAGGGGACCCCAGGGCCAGCAGATGGGGCCAGAGGGGCTGGGGGCCCGATCGGGGTCGTGCACGGGGTTTCTGCCCCGGCCCCGCCCGTCTGACCTCCTTCTCCCTCTTTATCCGGATGGTGCCCGCAAGGGAACTGCCACTGCGGACGGGTTGGACTGGTTTGGGAGGTGGCGGCCTGGGGGTGGGGCAGAGTTTGGCTGCCTCTACTATGCTCCTTTCCTGTCAGGTCCTT-CCACCTGAGGTCTCCTGGGGGTCGGCCCTGGTGGAGCGAGGCTTCCTTTCCCATCCA-TCCATCTCTCCTGCCTTGGGAGCAGCACCCAAGGATCTGTTCCCAAC
>gene=chr20_822296-823296; species=panTro
aggtctatttttaacctcgtttcacggataaggtaaccgagtctgtaaagaggcgaagctgctttcgcaaggcgcacagcgggcgggtgggcgagccgaaggccggcgggcccgcggcgccaaaccc-gggttggctttcGCATCTGTCCCGGCCCCGCCAGAGGGGACCCCAGGGCCAGCAGATGGGGCCAGAGGGGCTGGGGGCCCGATCGGGGTCGTGCACGGGGTTTCTGCCCCGGCCCCGCCCGTCTGACCTCCTTCTCCCTCTTTATCCGGATGGTGCCCGCAAGGGAACTGCCACTGCGGACGGGTTGGACTGGTTTGGGAGGTGGCGGCCTGGGGGTGGGGCAGAGTTTGGCTGCCTCTACTATGCTCCTTTCCTGTCAGGTCCTTCCCACCTGAGGTCTCATGGGGGTCGGCCCTGGTGGAGCGAGGCTTCCTTTCCCATCCACTCCATCTCTCCTGCCTTGGGAGCGGCACCCAAGGATCTATTCCCAAC
>gene=chr20_822296-823296; species=papHam
aggtctatttttaacctcatttcacggagaaggtaaccgagtctgtaaagaggcgaagctgcttgcgcaaggcgcacagcgagcgggtggGCGAACTGAAggccggcgggcccgcggcgccAAATCCGGGGTTGGCTCTCGCATCTGTCCCAGCCCCGCCAGAGGGGACACCAGGGCCAGCAGATCGGGCCGTAGGGACTGGGGGCCCGATCGGGGTCGTGCATGGGACTTCTGCCCCGGCCCCGCCCGTCTGACCTCCTTCTCCCTCTTTATCCGGATGGTGCCCGCGAGGGAACTGCCACTGTGGACGGGTTGGACTGGTTTGGGAGGTGGCGGCCTGGGGGTGGGGCAGAGTTTGGCTGCCTCTACTATGCTCCTTTCCTGTCAGGTCCTTCCCACCTGAGGTCTCCTGGGGGTCGGCCCTGGTGGAGCAAGGCTTCCTTTCCCATCCACTCCATCTCTCCTGCCTTGGGAGCAGCACCCAAGGTTCTATTCCCAAC
>gene=chr20_822296-823296; species=ponAbe
AGGTCtatttttaacctcatttcacggataaggtaaccgaatctgtaaagaggcgaagctgcttgcgcaaggcgcacagcgggcgggtgggcgagccGAAggccggcgggcccgcggcgccAAACCCGGGGTTGGCTCTCATATCTGTCCCGGCCCCTCCAGAGGGGACCCCAGGGCCAGCAGATGGGGCCAGAGGGGCTGGGGGCCCGATCGGGGTCGTGCACGGGATTTCTGCCCCGGCCCCGCCCGTCTGACCTCCTTCTCCCTCTTTATCCGGATGGTGCCCGCAAGGGAACTGCCACTGCGGACGGGTTGGACTGGTTTGGGAGGTGGCGGCCTGGGGGTGGGGCAGAGTTTGGCTGCCTCTACTATGCTCCTTTCCTGTCAGGTCCTTCCCACCTGTGGTCTCCTGGGGGTCGGCCCTGGTGGAGCGAGGCTTCCTTTCCCATCCACTCCATCTCTCCTGCCTTGGGAGCAGCACCCAAGGATCTATTCCCAAC
>gene=chr20_822296-823296; species=rheMac
aggtctatttttaacctcatttcacggagaaggtaaccgagtctgtaaagaggcgaagctgcttgcgcaaggcgcacagcgagcgggtgggcgaaccgAAggccggcgggcccgcggcgccAAATCCGGGGTTAGCTCTCGCATCTGTCCCAGCCCCGCCAGAGGGGACACCAGGGCCAGCAGATCGGGCCGCAGGGACTGGGGGCCCGATCGGGGTCGTGCATGGGGCTTCTGCCCCGGCCCCGCCCGTCTGACCTCCTTCTCCCTCTTTATCCGGATGGTGCCCGCGAGGGAACTGCCACTGTGGACGGGTTGGACTGGTTTGGGAGGTGGCGGCCTGGGGGTGGGGCAGAGTTTGGCTGCCTCTACTATGCTCCTTTCCTGTCAGGTCCTTCCCACCTGAGGTCTCCTGGGGGTCGGCCCTGGTGGAGCAAGGCTTCCTTTCCCATCCACTCCATCTCTCCTGCCTTGGGAGCAGCACCCAAGGTTCTATTCCCAAC
>gene=chr20_1188188-1189188; species=hg19
CGAAGCCAGTCAATTTCACCCCCCAACACAGCCACACACATCAATTTGTTTTTGGTTAAGCTGATTTGAGCAGTTTCCCTCATTTGCAGCTAGAATGGTCTTGAGGAATATGATCCAGATGTTCAAAGAATCAAAGAGGAGAAATCAATATGAAAATGGCATTTCATTCAATGAGGGTTTGTGACAACAACCTCCGTAACAGCAGGCAACCAGGCTTGTGATACAGCAGAGACACTCAGTTGTGTGGGGTGCTGCAGTCATAACTGAAAAATTGTATCTGCCTATAAGAAAGACTAAAACAGAAAAGGTGAAAATAAAAAAGTCATGGTGTTAAGATGGTCTGATGATCGGTAGCCCTTTTTGTTTTTGAAAATCTACCTGTATGTTGCTAGAACATTGTTTTTATGGCTTTGAAAAAGTAAATCGATTGCATGTAGAGGCAGAGTGGAGGGGGTGCATTATAAGTATAATGTTTGTAGTCAGATCAACCTGTGATTTTT
>gene=chr20_1188188-1189188; species=bosTau
AAAAAACAGAAAATTCCACCTATCACTATGAACTCAGGCACCAGTTTGtttttgcttaagctgatttgagtagttcccctcatttgcaaccaaaacggt---------------ccagaTGGTCAAAGAAACAAAGAAGAGAAATCAGGAAAAAAATTGTTTTTCCCTCATTCAGGGTTAGCAACACCAACC-CTGTT-TGGCAGGCAACAAGATGTATGATGTGGCAGA-ACCCTCAGTTATATGGGAT---GGAGTCATAACTTAAAAATTATATTTGCCTATAAGAAAGATTTAAATGGAACAGGTGAAAATA---ATGTCCTGGTGTTAAGATGGTCCAATTATCATCAGGCTTTTTTGTTTTTGAAAATCTTCTGGCACGTTGTTAGGATATTGTTTTTATGGCTTTGAAAAAGTAAACCCATTGCATAAGGAGGCAAAGTGGGAGGGTTGTATTATATATACAGTGTCCATAGTCAGACTAACCTGGGGTTTCT
>gene=chr20_1188188-1189188; species=calJac
--------GTCAATTTCACCCCCCACCATAGCCACTTACATCAATTTGGTTTTGGTTAAGCTGATTTGAGCAGTTTCACACATTTGCAGCTAGAATGGTCCTGAGGAATCCTATCCAGTTGTTCAAAGAATCAAAGAGGATAAATCAACAAGAAGATGGCATTTCCTTCAATGAGGGCTTGTGACAACAACCTCCATAACAGCAGGCAGTGATGCTTGTGATACAGCAGAGACACTCAGTTGTGTGGGGTGCTACAGTCATAACTGAAAAATTACATCTGCCTGTAAGAAAGACGAAAACAGAAAAGGTGAAAAT-AAAAAGTCACGGTGTTAAGATGGTCTGATGATTGGTAGGTGTTTTTGTTTTTGAAAATCTACCTGTATGTTGTTAGAACATTGTTTTTAAGGCTTTGAAAAAGTAAATCGATTGCATGTAGAGGCAGAGTGGAGTGGGTGCATTATAAGGATAATGTTTGCCATCAGATCAACCTGCGGTTTTT
>gene=chr20_1188188-1189188; species=canFam
GGAAACCAGTAAATGCCACCCACCACCTCCAGCACACACACCAGTTTGGttttggttaagctgacttgagtagtttccctcaggtgcaaacaaaacgatcctgaAGAACCCAATCCAGATGTTCAAAGAAGCA---AAAAGCAATGCTGAAGAAAAGGGCATTTTGCTCACTCGGGGTTGGCAACAACAGCC-TTTCAACCGCAGAC--TGGGGACTGTGATGTAGCAGA-ACACTCCGTCATATGGGGTGCTGGGGTCATGACTTACAACTTGTATCTGCCCATAGGAGAGATT------AGCTAGGAGAAAATTTTAAAGGCTTCGTGTTAAGATGATCCAGTTATTGGTAGGACTTTTTATTATTGAAAATCCACTTGCATGCTGTTAGGATACTGTTTTTATGGTTTTGAAAAAGTAAA-CCCCTGTATACAGAAGCAAAGTGTGTGTGTGGTGTTATCTGTACAATGTTTCTAGTCAGAAAAAGCTGGGATTTTA
>gene=chr20_1188188-1189188; species=equCab
tgaaaccagtaaattccatc---taccaccaccatacacaccaatttgtttttgcgtaagctgatttgagtagtttccctcatttgcaaccgaaacggtcttgaggaatacaATCCAGATGTTCAAAAGAGCAAAGAAGAGAAATGATGAAGAAAACGGCATTTCACTCACTCAGGGTTGGCAATAACAGCC-CTGTGACAGCAGGCAAGGGGGTTAATGA-GGGGAAGA-ACACTCAGTTGTGTGGGG-ACTGGAGTCACAACTTAGAAATTACATCTGCCTGTA-GAAAGATCACAATGGAGCAGGTGAAAATAAACATGTCCTGGGGTCACCACGGTCCGATTATCGGTAGACCTTTTTATTTTTGAACATCCACTTGCATGTTGTTAGAATACCATTTTTATAGCCTTGAAAAAGTGAACCCATTGAATACAGAGGCAAAGGGCAGGGGGTGCATTATCTGTACAATGTTTATAGTCAGACTAACCTGGGATTTTT
>gene=chr20_1188188-1189188; species=gorGor
CGAAGCCAGTCAATTTCACCCCCCACCACAGCCACACACATCAATTTGTTTTTGGTTAAGCTGATTTGAGCAGTTTCCCTCATTTGCAGCTAGAATGGCCTTGAGGAATATGATCCAGATGTTCAAAGAATCAAAGAGGAGAAATCAATATGAAAATGGCATTTCATTCAATGAGGGTTTGTGACAACAACCTCCGTAACAGCAGGCAACCAGGCTTGTGATACAGCAGAGACACTCAGTTGTGTGGGGTGCTGCAGTCATAACTGAAAAATTATATCTGCCTATAAGAAAGACTAAAACAGAAAAGGTGACAATAAAAAAGTCATGGTGTTAAGATGGTCTGATGATTGGTAGGCCTTTTTGTTTTTGAAAATCTACCTGTATGTTGCTAGAACATTGTTTTTATGGCTTTGAAAAAGTAAATCGATT-CATGTAGAGGCAGAGTGGA-GGGGTGCATTATAAGTATAATGTTTGTAGTCAGATCAACCTGTGATTTTT
>gene=chr20_1188188-1189188; species=panTro
cgaagccagtcaatttcaccccccaacacagccacacacatcaatttgtttttggttaagctgatttgagcagtttccctcatttgcagctagaatggtcttgaggaataTGATCCAGATGTTCAAAGAATCAAAGAGGAGAAATCAATATGAAAATGGCATTTCATTCAATGAGGGTTTGTGACAACCACCTCCGTAACAGCAGGAAACCAGGCTTGTGATACAGCAGAGACACTCAGTTGTGTGGGGTGCTGCAGTCATAACTGAAAAATTATATCTGCCTATAAGAAAGACTAAAACGGAAAAGGTGAAAATAAAAAAGTCATGGTGTTAAGAGGGTCTGATGATTGGTAGGCCTTTTTGTTTTTGAAAATCTACCTGTATGTTGCTAGAACATTGTCTTTATGGCTTTGAAAAAGTAAATCGATTCCATGTAGAGGCAGAGTGGACGGGGTGCATTATAAGTATAATGTGTGTAGTCAGATCAACCTGTGGTTTTT
>gene=chr20_1188188-1189188; species=papHam
CAAAGCCAGTCAATTTCACCCCCCACCACAGCCACACACATCAATTTGTTTTTGGTTAAGCTGATTTGAGCAGTTTCCCTTATTTGCAGCTAGAATGGTCCTGAGGAATACGATCCAGATGTTCAAAGAATCACAGAGGAGAAATCAATAGGGAAATGGCATTCCATTCAATGAGGGTTTGTGACAACAATGTCCGTAACAGCAGGCAACCAGGCTTGTGACACAGCAGAGACACTCAGTTGTGTGGGGTGCTGCAGTCATAACTGAAAAATTACATCTGCCTATAAGAAAGACTAAAACAGAAAATGTGAAAATAAAAAAGTCATGGTGTTAAGATGGTCTGATGATTAGTAGGCCTTTTTGTTTTTGAAAATCTACCTGTGTGTTGCTGGAACATTGTTTTTATGGCTTTGAAAAAGTAAATCGATTGCATGTAGAGGCCGAGTGGAGGGGGTGCATTCTAAGTATAATGCTTGTAGTCAGATCCACCTGTGATTTTT
>gene=chr20_1188188-1189188; species=ponAbe
CAAAGCCAGTCAATTTCACCCCCCACCACAGCCACACACAGCAATTTGtttttggttaagctgatttgagcagtttccctcatttgcagctagaatggtcctgaggaatacGATCCAGATGTTCAAAGAATCAAAGAAGAGAAATCAATATGAAAATGGCATTTCATTCAATGAGGGTTTGTGACAACAACCTCTGTAACAGCAGGCAACCAGGCTTGTGATAGAGCAGAGACACTCAGTTGTGTGGGGTGCTGCAGTCATAACTGAAAAATTATATCTGCCTATAAGAAAGACTAAAACAGAAAAGGTGAAAATAAAAAAGTCATGGTGTTAAGATGGTCTGATGATTGGTAGGCCTTTTTGTTTTTGAAAATCTACCTGTATGTTGCTAGAACATTGTTTTTATGGCTTTGAAAAAGTAAATCGATTGCATGTAGAGGCAGAGTGGAGGGGGTGCATTATAAGTATAATGTTTGTAGTCAGATCAACCTGTGATTTTT
>gene=chr20_1188188-1189188; species=rheMac
caaagccagtcaatttcaccccccatcacagccacacacatcaatttgtttttggttaagctgatttgagcagtttcccttatttgcagctagaatggtcctgaggaatacGATCCAGATGTTCAAAGAATCACAGAGGAGAAATCAATAAGGAAATGGCATTTCATTCAATGAGGGTTTGTGACAACAACCTCCGTAACAGCAGGCAACCAGGCTTGTGACACAGCAGAGACACTCAGTTGTGTGGGGTGCTGCAGTCATAACTGAAAAATTACATCTGCCTATAAGAAAGACTAAAACAGAAAATGTGAAAATAAAAAAGTCATGGTGTTAAGATGGTCTGATGATTAGTAGGCCTTTTTGTTTTTGAAAATCTACCTGTGTGTTGCTAGAACATTGTTTTTATGACTTTGAAAAAGTAAATCGACTGCATGTAGAGGCAGAGTGGAGGGGGTGCATTCTAAGTATAATGCTTGTAGTCAGATCCACCTGTGATTTTT
>gene=chr20_2740442-2741442; species=hg19
CCCAGTGGATGTCTCATGGACTCTGGCCCCACACACTCACAATGACTCTGGCTGGCCCCACGCAGCGGGCCCAGCCGCCCCCCAGGTGGCCTCACATTCTGCTCTGCTAAGTTTGGAGAAAACAGAACAATAAACCAGATGCAGGTGGTGCCCGCCCGGCCTCTCACCTGCCTCCTTGGTGTGAGTTTGCTTTTCTTAGCAGTTCAGCAGCTCTAGGGGAGGCTCCAAACCCTGCCCCCGGGGAGCCCTCTTGCGCCTCGGGCTTTTTAAGCAGCCCCAGAGTTCGACTAAAGCAAGTATTCCCTGCCCCACGTCTGTTCTTGGGGACTGTTGGGGGAGGGGGAGCAGGCTAGCAGGCCTGAGCTCTGCCTGGGAGCATAATAGGGCCACTGAGGACTCAGCTGCCCAGCTCTCCAGTCAAGATCAAAGTGGTGGTTGTCAGGACATTGCTGAGAACCAGGACAGACCAAACCAAATATGACCCAGATGTCCAGAGGCTC
>gene=chr20_2740442-2741442; species=bosTau
CTCAGTGAATGTCTCATGGACTCTGGCCCT--CCACACAGA-TGACTTTAGCTGGCCCGATAGAAC--GTCCAGCTGCC-----CCTGGCCTCA-----TGTTCTGCTGAGGTTGGAAAA-----AACAATAAACCAAATGCAGCTAG---CCACCTGGCCTCTCGTCTGCTTCCTTGGCATGGGTCTGCTTC--------ACTCTGCAGCTCT------------AAA--ATGCTCCTGAGCAGCCTTCTTATACCTTGGACTTTTTCAATAGCATCAGAGTTCAACT-GA-CAAGTATTCCCTGCCCAATATATGCTCTCGGGTACTGTTGGGGGGTGGGAAGCCAGC-----AGCCT---------CTGGGAACACATTCTGGGGCCTGAGGAATCAGTCCCTCAGCTGTCTGACTGGGACCAAAGTTGGAGGTGTCAGGACATTGCTGGGAACTAGAACAGAGCAAACTAAATACTACCCCAATGTACAGAGGCTC
>gene=chr20_2740442-2741442; species=calJac
CCCAGTGGACGTCTCATGGACTCTGGCCCCACA----CACAATGA--CTGGCTGGCCCCATGCAGCGGGCCCAGCTGCCCCCCAGGTGGCCTCACAT-----TCTGCTAAGTTTGGAGAAAACAAAACAATAAACCACATGCAGGTGGTGCCCA----GCCTCTTGCCTGCCTCCTTGGTGTGGGTTTGCTTTTCTCAGCTGTTCAGCAGCTCTGGGGGTGGCTCCAATCCCTGCCCCCGGGCTGCCTTCTTGGGCCTTGGGCTTTTTAAACAGCCCCAGAGTTCGACT-AAGCAAGTTTTCCCTGCCCTCTGTCTGTTCTTGGAGACTGTTGGGGCAGGGGGAGCAGGCTAGCCCACCTGAGCTGTGGCTGGGAGCATAATAGGGCCACTGAAGACTCAGTCACCCAGCTCTATGGTCAGGACCAAAGTGGGAGTTGTCAAGACATTGCTGAGAACCAGGACAAACCAAACCAAATACAACCCAGATGT----------
>gene=chr20_2740442-2741442; species=canFam
TCCAATGGCTATCTCATGGACTCTGGCCCCACACACACACA-TGACTCTGGCTGGCCCCATAGCACGGGCCTAGCTGCC-----ACTGGCCTCATATTCTGCTCTGCTGAGGTTGGAGAAAACAGAACAATAAATCAGCTGCAAGTGG---CCACCCGGCCTCTCGCCTGCTTCCTTGGCGTGGGTCTGCTTTTCTCAGCGGTTCTGCAGCTCTTGGGGCCCCTCCCAGCCATTCCCCTGTGCAGCCTTCTTGTACCTTGGGCTTTTTCAACAGCCCCAGTGTTCAGTT-GAGTAAGTATTACCTG-CCCATATCTGC-CATAGGCACTGTTG-GGAGTGGTGGGCAGGCTAGCAGGCCTAAGCTTAGACTGGGAACACGGTCTGCCCACTGAGGACTCAGTCCCCCAGCTGTCTGGCCAGGATGTAGGTAGAGGTTGTC--GGACTTCCTGGGAACCAGAACAGTGCAAATGAAACACTGCTCAGTTGTACAGAGGCTC
>gene=chr20_2740442-2741442; species=equCab
CGTAATGGATGTCTCATGGACTGTGGCCCC-CACCCACACA-TGACTCTGGCTGGCCCCATAGAACGGATTCAGCTGCC-----CCTGACCTCACACTCTGCTCTGCTGAGGTTGGGGAAAACAGAACAATAAACCAGATGCAGGTGG---CCACCCAGCCTCTCGTCTGCTTCCTTAGCATGGGTCTGCTTTTTTCAGCGGTGCTGTAGCTCTTGGGGCCCCTCTAAACCATGCCTCTGGGCAGTCTTCTTGCACCCTGGGCTT-TTCAACAGCCCCAGAGTTCAACT-GAGCAAGTATCCTTTGCTCCATCTCTGCTCTCAGGTACTGTGGTTGGGTAG-GGGCACGCTAGCAGGCCTGAACCCTGGCAAGGAGCAGAATCTGGCCACAGAGGACTCAGTCCCCCAGCTGTCTGGCCAGGACCAAGGTGATGGTTGTC--AGGACAACTCAGAACCAGAACAGAGCAAACTAAACACTACCCAGATGT--------TT
>gene=chr20_2740442-2741442; species=gorGor
CCCAGTGGATGTCTCATGGACTCTGGCCCCACACACTCACGATGACTCTGGCTGGCCCCATGCAGCGGGCCCAGCCGCCCCCCAGGTGGTCTCACATTCTGCTCTGCTAAGTTTGGAGAAAACAGAACAATAAACCAGATGCAGGTGGTGCCCGCCC-GCCTCTCACCTGCCTCCTTGGTGTGAGTTTGCTTTTCTTAGCAGTTCAGCAGCTCTAGGGGAGGCTCCATACCCTGCCCCCGGGGAGCCCTCTTGCGCCTTGGGCTTTTTAAGCAGCCCCAGAGTTCGACTAAAGCAAGTATTCCCTGCCCCACGTCTGTTCTTGGGGACTGTTGGGGGAGGGGGAGCAGGCTAGCAGGCCTGAGCTCTGCCTGGGAGCATAATAGGGCCACTGAGGACTCAGCTGCCCAGCTCTCTAGTCAAGATCAAAGTGGTGGTTGTCAGGACATTGCTGAGAACCAGGACAGACCAAACCAAATATGACCCAGATGTACAGAGGCTC
>gene=chr20_2740442-2741442; species=panTro
CCCGGTGGATGTCTCATGGACTCTGGCCCCACACACTCACAATGACTCTGGCTGGCCCCATGCAGCGGGCCCAG-----------GCGGCCTCACATTCTGCTCTGCTAAGTTTGGAGAAAACAGAACAATAAACCAGATGCAGGTGGTGCCCGCCCGGCCTCTCACCTGCCTCCTTGGTGTGAGTTTGCTTTTCTTAGCAGTTCAGCAGCTCTAGAGGAGGCTCCAAACCCTGCCCCCGGGGAGCCCTCTTGCGCCTCGGGCTTTTTAAGCAGCCCCAGAGTTTGACTAAAGCAAGTATTCCCTGCCCCACGTCTGTTCTTGGGGACTGTTGGGGGAGGGGGAGCAGGCTAGCAGGCCTGAGCTCTGCCTGGGAGCATAATAGGGCCGCTGAGGACTCAGCTGCCCAGCTCTCCAGTCAAGATCAAAGTGGTGGTTGTCAGGACATTGCTGAGAACCAGGACAGACCAAACCAAATATGACCCAGATGTCCAGAGGCTC
>gene=chr20_2740442-2741442; species=papHam
-----TGGATGTCTCATGGACTCTGG-CCCACACACTCACAATGACTCTGGCTGGCCCCATGCAGTGGGCCCAGCTGCCCCCCAGGTGGCCTCACATTCTGCTCTGCTAAGTTTGGAGAAAACAGAACAATAAACCAGATGCAGGTGGCGCCCGCCCGGCCTCTCACCTGCCTCCTTGGTGTGAGTTTGCTTTTCTCAGCAGTTCAGCAGCTCTAGGGGCAGCTCCAAACCCTGCCCCGGGGGAGCCCTCTTGTGCCTTGGGCTTTTTAAACAGCCCCTGATTTTGACT-AAGCAAGTATTCCCTGCCCCACGTCTGTTCTTGGGGACCGTTGGGGGAGGGGGAGCAGGCTAGCAGGCCTGAGCTCTGCCTGGGAGCATAATAGGGCCACTGAGGACTCAGTCGCCCAGCTCTCTGGTCAGGACCAAAGTGGTGGTTCTCCAGACATTGCTGAGAACCAGGACAGACCAAACCAAATTTGACCCAGATGTACAGAGGCTC
>gene=chr20_2740442-2741442; species=ponAbe
CCCAGTGGATGTCTCATGGACTCTGGCCCCACACACTCACAATGACTCTGGCTGGCCCCATGCAGTGGGCCCGGCCGCCCCCCAGGTGGTCTCACATTCTGCTCTGCTAAGTTTGGAGAAAACAGAACAATAAACCAGATGCAGGTGGTGCCCGCCCGGCCTCTCACCTGCCTCCTTGGTGTGAGTTTGCTTTTCTTAGCAGTTTAGCAGCTCTAGGGGCAGCTCCAAACCCTGCCCCCAGGGAGCCCTCTTGCACCTTGGGCTTTTTAAACAGCCCCAGAGTTCGACT-AAGCAAGTATTCCCTGCCCCACGTCTGTTCTTGGGGACTGTTAGGGGAGGGGGAGCAGGCTAGCAGGCCTGAGCTCTGCCTGGGAGCATAATAGGGCCTCTGAGGACTCAGCTGCCCAGCTCTCTAGTCAAGATCAAAGTGGTGGTTGTCAGGACATTGCTGAGAACCAGGACAGACCAAACCAAATATGACCCAGATGTACAGAGGCTC
>gene=chr20_2740442-2741442; species=rheMac
-----TGGATGTCTCATGGATTCTGG-CCCACACACTCACAATGACTCTGGCTGGCCCCATGCAGTGGGCCCAGCTGCCCCCCAGGTGGCCTCACATTCTGCTCTGCTAAGTTTGGAGAAAACAGAACAATAAACCAGATGCAGGTGGCGCCCGCCCGGCCTCTCACCTGCCTCCTTGGTGTGAGTTTGCTTTTCTCAGCAGTTCAGCAGCTCTAGGGGCAGCTCCAAACCCTGCCCCGGGGGAGCCCTCTTGCGCCTTGGGCTTTTTAAACAGCCCCAGAGTTTGACT-AATCAAGTATTCCCTGCCCCATGTCTGTTCTTAGGGACTGTTGGGAGAGGGGGAGCATGCTAGCAGGCCTGAGCTCTGCCTGGGAGCATAATAGGGCCACTGAGGACTCAGTTGCCCAACTCTCTGGTCAGGACCAAAGTGGTGGTTGTCCAGACATTGCTGAGAACCAGGACAGACCAAACCAAATTTGACCCAGATGTACAGAGGCTC
>gene=chr20_3571428-3572428; species=hg19
TCCCACCAATGGAGGGAAATGTCAGCGTAAGTCAAATTGGTCAGGTTTACTCATGGCAAATCGGTGTGGAACACAGCACTTCTATTTGACTTGAATATCTAGGAGGAAAAAAGCCACTTTGTTTTGGATACCACATTTCTTATTAAATCATACTGgtcagaagctcagctgagctggaagaaagaaccaaggtttcagtgtagctggttaaagcaacaagccaaaaatgttagagtcaagcctttgaccacattctgcagtggtataagcaagggcccaaaaccagagaaagtgccaacttcccctgtttcctttcctcccattgaacagggcacaggtcaatagtcagagggatcagctcagacatgggagtcttggggctcatctcactgaggcccggacaaaaggttccagcagtatatggacactaaggttgtgggaagggcaaggtgtaagggctaggactgggaaagtcctgggttggagtcagagttaggaaa
>gene=chr20_3571428-3572428; species=bosTau
TCCAACCAACGGGGGAAAATGTCAACGTAAGTCAGATTTTTCAGGGTCACTGATTGCAAACAAG-GTGGCACATG----ATCTGTTTGTCTTGATTATCTTGGAGGAAGAAAGCCACTTGGTTTCAGATAATACTTTTCTTA---AGTTACACTtgtcaggaggtcagctgagctggaagagagagctctagtgtcagagtagata-ttaaagcatctagtcaaaaatgaaggagttaagcctttaatcagttactgtgatgatggaagcaaaaggctt-acactgagagagctctgactgcccttgttctactttccttcttggaatggtgtgctgtttgagcatcaagtgaattagcataggcttggggg-----------------------cctggactaaaggtcc-agcgaaatgtggaccctgagtggagagatggggggatggaaaggtagtaggagtggagaagtacctgggcggag----agtgggaaaa
>gene=chr20_3571428-3572428; species=calJac
TCCTACCAACGGAGGGAAATGTCAGCGTAAGTCAAA-----AAGGTTTACTCATGGCAAATTGGTGTAGAACGTGAAACTTCTATTTGACTTGAATGGCTACGAGG-GAAAAGCCACTTTGTTTTGGATACCACATTTCTTATTAAGTCATACTGgtcagaagctcagctgagctggaagaaagaaccaaggtttcagagtagctggttaaagcaacaagccaaaaatattagagttaagcagtgg-----------cagtggtataagtaaggggccaaagccagagaaagtgccaacttcccctgttctcttttc-------ggacaggg-acaggtcaataatt--ggggatcagctcagacatgggggtcttggagctcatctcactgaggcccggacaaaaggttccagcagtatatggagcctaaggttgtggggagggcaaggcataagggctaggagtgggaaagtcctggagtagagtcagagttgggaaa
>gene=chr20_3571428-3572428; species=canFam
TCCCACCAATGGGGGAAGATGTCAGCGTAAGTCAGATCCCTCAGGGCTACTGATTGCAAACCAG-GTGGAACACAGT-CCTCAGTTTGACTTGAGTATGTAGGAGGAAAAAGG-CACTTGGTTTTGGATACTGCATTTCTT-----ATCATACTtgttatgagctcaattgagctgggagagagagctcaagtagcagagtagccagttaaagcaacaagccaaaaatggaagagttaagcctttaatcacttactgtggtaata-aagcaagaggcttaaaccctagaaagctccgagtgccctcgttccttt--ccctcctggacagg-gtgctggctgagcaccaggtggatccgcacagaggtgggaa-----------------------cctgaacaaaaggctctagcaaaacatggaccct---ggagaggagaggggaggcgagaa------cgaggggaaatgtattggggcagag----agtggggaca
>gene=chr20_3571428-3572428; species=equCab
--------------------------------------------------------------------------------------------------------------------------------------------------------------------------------------------------------------------------------------------------------------------------------------------------------------------------------------------------------------------------------------------------------------------------------------------------------------------------------------------------------------------
>gene=chr20_3571428-3572428; species=gorGor
-----------------------------------------------------------------------------------------------------------------------------------------------------------------------------------------------------------------------------------------------------------------------------------------------------------------------------------------------------ATAgtcagagggatcagctcagacatgggagtcttggggctcatctcactgaggcccggacaaaaggttccagcagtatatggacactaaggttgtgggaagggcaaggtgtaagggctaggactgggaaagtcctgggttggagtcagagttaggaaa
>gene=chr20_3571428-3572428; species=panTro
TCCCACCAATGGAGGGAAATGTCAGCGTAAGTCAAATTGGTCAGGTTTACTCATGGCAAATCGGTGTGGAACACAGCACTTCTATTTGACTTGAATATCTAGGAGGAAAAAAGCCACTTTGTTTTGGATACCACATTTCTTATTAAATCATATTGgtcagaagctcagctgagctggaagaaagaaccaaggtttcagtgtagctggttaaagcaacaagccaaaaatgttagagtcaagcctttgaccacattctgcagtggtataagcaagggcccaaaaccagagaaagtgccaacttcccctgtttcctttcctcccattgaacagggcacaggtcaatagtcagagggatcagctcagacatgggagtcttggggctcatctcactgaggcccggacaaaaggttccagcagtatatggacactaaggttgtgggaagggcaaggtgtaagggctaggactgggaaagtcctgggttggagtcagagttaggaaa
>gene=chr20_3571428-3572428; species=papHam
TCCCACCAACGGAGGGAAATGTCAGCGTAAGTCAAATTGGTCAGATTTACTCATGGCAAATCGGTGTGGAACACAGTACTTCTATTTGACTTGAG----TAGGAGGAAAAAAGCCACTTTGTTTTGGATACCACATTTCTTATTAAATCATACTGgtcagaggctcagctgagctggaagaaagaactaaggtttcagtgtagctggttaaagcaacaagccaaaaatgttagagttaagc---tgaccacattctgcagtggtataaacaagggcccaaaaccagagaaagtgccaactt---ctgtttcctttcctccaattgaacagggcacaggtcaatagtcagagggatcagctcagacatgggagtcttggggctcgtctcactgaggcccggacaaaaggttccagcagtatatggaccctaaggttgtggggagggcaaggtgtaagggctaggagtaggaaagtcctgagttggagtc--agttaggaaa
>gene=chr20_3571428-3572428; species=ponAbe
TCCCACCAATGGAGGGAAATGTCAGCGTAAGTCAAATTGGTCAGGTTTACTCATGGCAAATCGGTGTGGAACACAGCACTTCTATTTGACTTGAATATCTAGGAGGAAAAAAGCCACTTTGTTTTGGATACCACATTTCTTATTAAATCATACTGgtcagaagctcagctgagctggaagaaagaaccaaggtttcagtgtagctggttaaagcaacaagccaaaaatgttagagtcaagcctttgaccacattctgcagtggtataagcaagggcccaaaaccagagaaagtgccaacttcccctgtttcctttcctcccattgaacagggcacaggtcaatagtcagagggatcagctcagacatgcgagtcttggggcttgtctcactgaggccccaac-aaaggttccagcagtatatggacactaaggttatgggaagggcaaggtgtaagggctaggagtgggaaagtcctgggttggagtcagagttaagaaa
>gene=chr20_3571428-3572428; species=rheMac
TCCCACCAACGGAGGGAAATGTCAGCGTAAGTCAAATTGGTCAGATTTACTCATGGCAAATTGGTGTGGAACACAGTACTTCTATTTGACTTGAG----TAGGAGGAAAAAAGCCACTTTGTTTTGGATACCACATTTCTTATTAAATCATACTGgtcagaggctcagctgagctggaagaaagaactaaggtttcagtgtagctggttaaagcaacaagccaaaaatgttagagttaagc---tgaccacattctgcagtggtataaacaagggcccaaaaccagagaaagtgccaactt---ctgtttcctttcctcccattgaacagggcacaggtcaatagtcagagggatcagctcagacatgggagtcctggggctcgtctcactgaggcccggacaaaaggttccagcagtatatggaccctaaggttgtggggagggcaaggtgtaagggctaggagtaggaaagtcctgagttggagtc--agttaggaaa
>gene=chr20_4811209-4812209; species=hg19
AGCAATTTCCATAGCATTTAAAATATTTATATGACACAGTGTCTGGATCCATCCTTGCAGATGGGAGAGTGGATTGAAGCTCTCGCTCAGCTGATATCTAAGTAGGCTCATGTCCACATGTCTTGGGCCCCAGACAGGAGACCTATCTTACTAGGCTTTCCCTCCTCAGTTAAAACACAAACAGGTGCTGGTaagaggaaaaaaaagaaaagaaaagaaaagaaaagGACCTAAAGTACATAACCTAAACTTACTCATTTCCACCTTTTGTCTCTTTTCACAAAAAGTATTTGATAGACAGCCTCAAGGCTAAACTCTCTCTTGGCCACCTTCCTGCTAAACAAAGTGCTTATAAACAATTTGGTAACTGAACCATGTTTCAGATTACGTGGGATATGTCATAAAATTTTCCTAGGAATCCATTCCGGTTTTTTTAACCCCAGGGTTACATTCCACCAAAGCTCCCCTTCCATTTTTGGAAGGAAATACCAATTACTTGG
>gene=chr20_4811209-4812209; species=bosTau
AGAAGttttc----------------------------------------------------------------------------------------------------------------------------------------------------------------------------------------------------------------------------------------------------------------------------------------------------------------------------------------------------------------------------------------------------------------------------------------------------------------------------------------------------------
>gene=chr20_4811209-4812209; species=calJac
AGAACTTTCCATAGCATTTAAAGTATTTATGTGACACAGTGTCTGGATCCATCCTTGCAGATGGGAGAGCGGATTGAAGCTCTTACTCAGCTGATCTCTAAGGAGGCTCATATGC------------------ACCGGAGACCTATCATACTAA------CCTCCTCAGTTAAAACACAAACAGGGGCTGGTAAGAGAAAAC----------AAAAGAAAAGAAAAGGACCCAAAGTATATAACCTAAACTTATTCATTTCCACCTTTTGTCTCTTTTCACAAAACGCGTTTGATAGACAACCTCAAGGCTAAATTC-CCCTTGGCCACCTTCCTGATAAGCAAAGTGCTTATAACTAATT-------TGAACCATGTTTCAAATTGGGTGGGATATATCATATAATTTTCCTAGGAATCCATTCAAGTTTTTTTAACCCCAGGATTACATTCCACCAAAGCTCTGCTTCCATTTTTGGAAGGAAATACCAATTACTTGG
>gene=chr20_4811209-4812209; species=canFam
AGAAATTTCCATAGCATCTTAAATATTTATACAGTACAGTGTCTGGACTCATCTTTGGAGATTGGAGGGTAGATTAAAGCTCTCACACAGTTGGCATCTAAGTAGGCTTTAGTGCTCGAGTCTTGGGCCCCAGATAGGAGACTTACCTTACTAGATTTTTCCCTCATTGTGAGAGGGGGGAAAG------------GAAA------------GAAAAGGATTCA---------GAGTACATAGCTTAGACTCATTCATTTCTTGCATATGCATCTTTTCCCAGTAAGTATTTGGTAGAGAGCCATAAGGCGAAGTTC--TCTGAGCAGCTATCCCTCTAAACAAAGTGCTTATAAACAATTTGGTAACGGAACCGTGTTTCATATTAGATGGGAGATTTCACATAATTTTTCTAGGAATCTATTCAAGTTTCCTTAACCCAAAGGTTACATTCCATCAAAGCTCCCCCTCCATTCTTGGATGGAAGTACTAATTACTTGG
>gene=chr20_4811209-4812209; species=equCab
AGAAATTTCCATAGCATCTAAAATATTTATATGGGACAGTATCTGGCTTCATCCTTGGAGATGGGAGGGTAGATTAAAGCTCACGTCCAACTGGTACCTAAGTAGGCTCCAGTGCGCAAGTCTCGGGCCCCAGACCGGAGACCTATCTTACTAGATTTCCCTCCTCCAGTTAAAGCATAGACAGAGCTGTAAGAGGGGAA------------AAAAGGAGAGCAAAGGATTCCAAGTATATAGTCTAGAATCATTCGTTTCCAGCATACGTCTCTTTTCACCAAAAGTATTTGGTAGAGGGCTTTAAGGCTAAACTG--TCTGGGCAGCCATCCCTCTAAACAAAGTGTTTATAAACAATTTGGTAACTGAACTGTGTTCCAAATTAGATGGGAGATTTCATATAATTTTTGTAGGAATCCATTCAAGTTTCCTTAAGCCCAAGGTCACATTCCATCAAAGCTTCCTTTTCATTTTTGGAAGGAAATACTAATCTCTTTG
>gene=chr20_4811209-4812209; species=gorGor
AGCAATTTCCATAGCATTTAAAATATTTATATGACACAGTGTCTGGATCCATCCTTGCAGATGGGAGAGTGGATTGAAGCTCTCGCTCAGCTGATATCTAAGTAGGCTCATGTCCACATGTCTTGGGCCCCAGACAGGAGAGCTATCTTACTAGGCTTTCCCTCCTCAGTTAAAACACAAACAGGTGCTGGTaagaggaaaa-----aaaagaaaagaaaagaaaagGACCTAAAGTACATAACCTAAACTTACTCATTTCCACCTTTTGTCTCTTTTCACAAAAAGTATTTGATAGACAGCCTCAAGGCTAAACTCTCTCTTGGCCACCTTCCTGCTAAACAAAGTGCTTATAAACAATTTGGTAACTGAACCATGTTTCAGATTACGTGGGATATGTCATATAATTTTCCTAGGAATCCATTCAGGTTTTTTTAACCCCAGGGTTACATTCCACCAAAGCTCCCCTTCCATTTTTGGAAGGAAATACCAATTACTTGG
>gene=chr20_4811209-4812209; species=panTro
AGCAATTTCCATAGCATTTAAAATATTTATATGACACAGTGTCTGGATCCATCCTTGCAGATGGGAGAGTGGATTGAAGCTCTCGCTCAGCTGATATCTAAGTAGGCTCACGTCCACATGTCTTGGGCCCCAGACAGGAGACCTATCTTACTAGGCTTTCCCTCCTCAGTTAAAACACAAACAGGTGCTGGTAAGAGGGAAA----------AAAAGAAAAGAAAAGGACCTAAAGTGCATAACCTAAACTTACTCATTTCCACCTTTTGTCTCTTTTCACAAAAAGTATTTGATAGACAGCCTCAAGGCTAAACTCTCTCTTGGCCACCTTCCTGCTAAACAAAGTGCTTATAAACAATTTGGTAACTGAACCATGTTTCAGATTATGTGGGATATGTCATATAATTTTCCTAGGAATCCATTCAGGTTTTTTTAACCCCAGGGTTACATTCCACCAAAGCTCCCCTTCCGTTTTTGGAAGGAAATACCAATTACTTGG
>gene=chr20_4811209-4812209; species=papHam
AGAAATTTCCATAGCATTTAAAATATTTGTATGACACAGTGTCTGGATCCATCCTTGCAGATGGGAGAGTGGATTGAAGCTCTCGCTCAGCTGATATCTAAGAAGGCTCATGTGCCCATGTCTCGGGCCCCAGACAGGAGACCTGTCTTACTAGGCTTTCCCTCTTCAGTTAAAACATGAACAGGTGCTGGTAAGAGAAAAA------------ACAAAAAGAAAAGGACCTATAGTGCATAATCTAAACTTATTCATTTCCACCTTTTGTCTCTTTTCACAAAAAGTGTTTGATAGACAGCCTCAAGGCTAAACTCTCTCTTGGCCACCTTCCTGCTAAACAAAGTGCTTATAAACAATTTGGTAACTGAACCATGTTTCAAATTAGGTGGGATATGTCATATAATTTTCCTAGGAATCCATTCAAGTTTTTTTAACCCCAGGGTTACATTCCACCAAAGCTCCCCTTCCATTTTTGGAAGGAAATACCAATTACTTGG
>gene=chr20_4811209-4812209; species=ponAbe
AGCAATTTCCATAGCATTTAAAATATTTATATGACACAGTGTCTGGATCCATCCTTGCAGATGGGAGAGTGGATTGAAGCTCTCGTTCAGCTGATATCTAAGTAGGCTCATGTCCACATGTCTCGGGCCCCAGACAGGAGACCTATCTTACTAGGCTTTCCCTGCTCAGTTAAAACACAAACAGGTGCTGCTAAGAGAAAAA------------AAGAAAAGAAAAGGACCTAAAGTACATAACCTAAACTTACTCATTTCCATCTTTTGTCTCTTTTCACAAAAAGTATTTGATAGACAGCTTCAAGGCTAAA--CTCTCTTGGCCACCTTCCTGCTAAACAAAGTGCTTATAAACAATTTGGTAACTGAACCATGTTTCAAATTAGGTGGGATATGTCATATAATTTTCCTAGGAATCCATTCAAGTTTTTTTAACCCCAGGGTTACATTCCACCAAAGCTCCCCTTCCATTTTTGGAAGGAAATACCAATTACTTGG
>gene=chr20_4811209-4812209; species=rheMac
AGAAATTTCTATAGCATTTAAAATATTTATATGACACAGTGCCTGGATCCATCCTTGCAGATGGGAGAGTGGATTGAAGCTCTCGCTCAGCTGATATCTAAGAAGGCTCATGTGCCCATGTCTCGGGCCCCAGACAGGAGACCTATCTTACTAGGCTTTCCCTCTTCAGTTAAAACATGAACAGGTGCTGGTAAGAGAAAAA------------ACAAAAAGAAAAGGACCTAAAGTACATAATCTAAACTTATTCATTTCCACCTTTTGTCTCTTTTCACAAAAAGTGTTTGATAGACAGCCTCAAGGCTAAACTCTCTCTTGGCCACCTTCCTGCTAAACAAAGTGCTTATAAACAATTTGGTAACTGAACCATGTTTCAAATTAGGTGGGATATGTCATATAATTTTCCTAGGAATCCATTCAAGTTTTTTTAACCCCAGGGTTACATTCCACCAAAGCTCCCCTTCCATTTTTGGAAGGAAATACCAATTACTTGG
>gene=chr20_5125120-5126120; species=hg19
CATGTTGAGGATTACATGCATTCTGTGAAGTTTGTGTATTAACAATCCGTGTATGTCTTCCCAGGAAAATGTTAACTGCAGAGGGTTTCCAACTGTGTTGGCTTGATCCGGTCCTTTCCCCTCTGGCTTGCagaacataacacttcctccctaagtgaggcagcatgaagccccatccagttactactattgtgagtggctcagagttcagcatcacagtttaatgcccagtagtctccttcttaggtctagtgactgtgcaccaaagggttatctgtcctccctttcccctccaactgcatttgtggaagaggaacaggatggagtagggcagaataaccaaaataagctttcctattctgacaaggaaagaatggggagacaagacacagtagtGTCTTGGCTCACCTCTCTCCTGAGTGGAAATTGGACTAAGATCTCTGGGCGCGTAGATGGAGTCTTTTGCCCGGTAGACCTCATTTTAGGGCGAATGGGTAGAA
>gene=chr20_5125120-5126120; species=bosTau
CATGTTGAGGATCGTGTGCATTCTATGAAGTGTGTA--TTA---ATCCCCATGTGTCTTTACAGGAAAACATTAGCTGGGGAGGGATGGCAGGTGTA-TTGCTTGATCCAGGCT--TCTCTTCTGGCTTGCagaactcatcgcctcct-cccaaggcagacaacacaaagctctgtctagtcaccagta---tgtgtggctgatagtcc-acatcacactttgatgtccagtggtctcctcactgggtctgacaactacatatgaaagagttatctgtcatctcttgccccttcaagtacagttgtgaaaaagggacaggatgaaggtgggcaggaca--------aa----ccccattctgacatggaaagagtgggtagaca---cacagcagtgtcttggttcatCTCTGTCCTGAGTGGGAATTGGCCT--GACTTCTGTGTGGTTAGATGGAGTCTGTTGCCTGAAAGACTTCATTTTGGGTTGAGTGGTTAGGG
>gene=chr20_5125120-5126120; species=calJac
CATGTTGAGGATTTCATGCATTCTGTGAAGTTTGTGTTTTAACAGTCCATGCATGTCTTCCCAGAAAAATGTTAACTGTGGAGGGTTTGCAGGTGTGCTGGCTTGATCCAGTCCTTTCCCTTCTGGCTTGCGgaacatatcgcttcctccccaagggaggcagcatgaagccccattcagttgctagtattgtgagtggctcagagttcagcatcacagtttcatgcccagtagtctccttcttgggtctagtgactgtgcaccaacaggttatctgtcatccctttttcctccaactgcagttgtggaaaagggacaggatgggggtgggcagaatagccaaaataagctttcccattctgacaaggaaagaatggggagacaagacacagcagtATTTTGGCTCACCTCTCTCCTGAGTGGAAATAGGACTAAGATCTCTGGGTGCATAGATGCAGTCTTTTGCCTGATAGGCCTCATATTAGGATGAAAGGATAGAG
>gene=chr20_5125120-5126120; species=canFam
CACGTTGAGAA--ACGTGCATTTTACGAAGTTTGCATTTTAACAATCTGTGTGTGTCTTCCCAGGAAAACACTAACTGGGGAGGGTTTGTAGGTGTGCTTGCTTAATCCAGTCT--TTTCTTCTGGTCTGCAGAACACATCACTTCCT-CCCAAGGCAGGTGACACCAAG-CCTATTTAGTTGCAAGTCTTGTAGGTGGCCCAGGGTTTTGTATTACAATTTGATGTCCAGTAGT---CTTACTGAGTCAGGGGACTATGTACTAAA-GATTATCTTCTGTCCCTCTTCTCTTCAAGGACAATTGTGGATGAGGGACAGGATGGAG-GGGGCAGGATAACCCAAATAAGCTTTCCCGTTTGGACAAGGAAAGAATAG------------TAGCAGTGTCTTGCCTTGCCTTTCTCCTGACTGGGAATTTGTCTGAGACCTCTTTGTGCTTAGATGGGACCTGGTGCTTGATAGGCTTCATTTTAGGTTGAGTGGATAGGG
>gene=chr20_5125120-5126120; species=equCab
CATGTTGAGGATCACGTGCATTCTGTGAAGTTTGTCTGTTAACCATCCATGTATGTCTTCCCAGGAAAATGTTATCCGAGGAAAGTT-GCAGGCGTGCGCGCTTGGTTTAGTct--cctcttctggcttgcagaacacatcacttcct-cctgaggcgggcagcacaaagccccatccagttactggtattgcatgtgcctcagagttctgcattgacatttgatgtccagtaatctgctcattgggtctgatgaccatgcactaaagggttatctgtcatccctc-------caagtacaattgtggaagagggacaggatgaagtggggcaggataacccaaataagctttcccattcagacaaggagagaatggggagtta---cgcagcaatGTCTTGGCTCACCTCTCTCCTGACTGGGAATTTGACTGAGACCTC--TAAGCTCAGACGGGACCTGTTGCCTGA-AGGCTTCATTTTAGGTTGAGTGGGTTGGG
>gene=chr20_5125120-5126120; species=gorGor
CATGTTGAGGATTACATGCATTCTGTGAAGTTTGTGTATTAACAATCCGTGTATGTCTTCC-GGGAAAATGTTAACTGCAGAGGGTTTGCAACTGTGTTGGCTTGATCCGGTCCTTTCCCCTCTGGCTTGCagaacatatcacttcctccctaagtgaggcagcatgaagccccatccagttactactattgtgagtggctcagagttcagcatcacagtttaatgcccagtagtctccttcttgggtctagtgactgtgcaccaaagggttatctgtcct-cctttcccctccaactgcatttgtggaagaggaacaggatggagtagg-cagaataaccaaaataagctttcctattctgacaaggaaagaatggggagacaagacacagtagtGTCTTGGCTCACCTCTCTCCTGAGTGGAAATTG-ACTAAGATCTCTGGGCGTGTAGATGGAGTCTTTTGCCCGGTAGGCCTCATTTTAGGGCGAATGGGTAGAA
>gene=chr20_5125120-5126120; species=panTro
CATGTTGAGGATTACATGCATTCTGTGAAGTTTGTGTATTAACAATCCGTGTATGTCTTCCCAGGAAGATGTTAACTGCAGAGGGTTTGCAACTGTGTTGGCTTGATCCGGTCCTTTCCCCTCTGGCTTGCAGAACATATCACTTCCTCCCTAAGTGAGGCAGCATGAAGCCCCATCCAGTTACTACTATTGTGAGTGGCTCAGAGTTCAGCATCACAGTTTAATGCCCAGTAGTCTCCTTCTTGGGTCTAGTGACTGTGTACCAAAGGGTTATCTGTCCTCCCTTTCCCCTCCAACTGCATTTGTGGAAGAGGAACAGGATGGAGTAGGGCAGAATAACCAAAATAAGCTTTCCTATTCTGACAAGGAAAGAATGGGGAGACAAGTCACAGTAGTGTCTTGGCTCACCTCTCTCCTGAGTGGAAATTGGACTAAGATCTCTGGGCGTGTAGATGGAGTCTTTTGCCCGGTAGGCCTCATTTTAGGGCGAATGGGTAGAA
>gene=chr20_5125120-5126120; species=papHam
CATGTTGAGGATTACATGCATTCTGTGAAGTTTGTGTATTAACAATCCTTGTATGTCTTGCTAGGAAAATGTTAACTGCAGAGGGTTTGCAGGTGTGTTGGCTTGATCCAGTCCTTTCCCCTCTGACTTGCagaacatatcacttcctccccaagggaggcagcgtgaagccccatccagttactagtattgtgagtggctcagagttcagcatcacaatttaatgcccagtagtctccttcttgggtctagtgactgtgcaccaaagggtcatctgtcctccctttcccctccaactgcagttgtggaagaggaacaggatggaatggggcagaataaccaaagtaagctttcctattctgacaaggaaagaatggggagacaagacacagtagtGTCTTGGCTCACCTCTCTCCTGAGTGGAAGTTGGACTAAGATCTCTGGGCGTGTAGATGGAGTCTTTTGCCCGATAGGCCTCATTTAAGGATAAATGGGTAGAG
>gene=chr20_5125120-5126120; species=ponAbe
--------------------------------------------------------------------------------------------------------------------------------------------------------------------------------------------------------------------------------------------------------------------------------------------------------------------------------------------------------------------------------------------------------------------------------------------------------------------------------------------------------------------
>gene=chr20_5125120-5126120; species=rheMac
catgttgAGGATTACATGCATTCTGTGAAGTTTGTGTATTAACAATCCTTGTATGTCTTCCTAGGAAAATGTTAACTGCAGAGGGTTTGCAGGTGTGTTGGCTTGATCCAGTCCTTTCCCCTCTGACTTGCAGAACATATCACTTCCTCCCTAAGGGAGGCAGTGTGAAGCCCCATCCAGTTACTAGTATTGTGAGTGGCTCAGAGTTCAGCATCACAATTTAATGCCCAGTAGTCTCCTTCTTGGGTCTAGTGACTGTGCACCAAAGGGTCATCTGTCCTCCCTTTCCCCTCCAACTGCAGTTGTGGAAGAGGAACAGGATGGAGTGGGGCAGAATAACCAAAGTAAGCTTTCCTATTCTGACAAGGAAAGAATGGGGAGACAAGACACAGTAGTGTCTTGGCTCACCTCTCTCCTGAGTGGAAGTTGGACTAAGATCTCTGGGCGTGTAGATGGAGTCTTTTGCCCGATAGGCCTCATTTAAGGATAAATGGGTAAAG
>gene=chr20_5281209-5282209; species=hg19
cagagagaaaacatcatgaatttaggacttgagtcttagagttaggacctgaacccaggtctttggattctaggtagagttccttttGTAAAAGAGGGAGTGTTCTAGAAAGTGGTCCAGTCCTTAGCAAAATGCCCACAGAGATTATGTTCATTGCCAGTGGCAACCTCCACTTTTTTCTCTGTCCTCTTTCCCCCTGACCCCAGAGCCACTGAAATCCTTTGCACTGAGGAGGCAAAAATTGACACCTCAGGATTACCCATCTCCACCCAAATAAAATGATAAGCTTTCAAGCATCAGTGGGAAAGTGATTTTTAGGTTCTTTCCTTTGAAATTACACCATTGTGGATAACCACATAAGGCTGGGCTGACTATAAGAATTTTTTTTTTCTTGAAGCCAAAATCCTAGAGAATGCCCTGGGAGGCAGTAGGAGGTGGGTGGGAAAGTTCAGTATGATGGCTGTAACACACCTCCCATGATGCTGTAAACCACGCACTGA
>gene=chr20_5281209-5282209; species=bosTau
cagagagaaaacatc-------taggacatgatt--------tagaacttgaacccaggtctttgaattccaagtagagctcATTTTGAAAAAGAGGATGTGTTCTATAAAATGGTCCAGGCCTTAGCAAAATGGCCACACAGATTACGTTCATTGCCAGTGGCAAACTCCACTCCTTTCTCC-------------TTGATACTGGAGTTTCTGACATCATTTACTTTAAGGTGTCAGGAACTGGCATTTCAGGATTGCCTGTCTTCACCC-AAAAGAATGATGAGCTTTCAAGGATCAGAGGAAAAGAGATTTTTTGGTTCTTTTCTTTGAAATGACACCATTATAGATAACTAA-------TGACCTGATTATGAGAAAAATTCTTTTCTGGCAACCAGAATCCAAGAGAATGTTCTATAAAATCATAAGATCTGAATGGAAAAGCTCATTGTGATGGCGTGAACTGTCTCCCCATGAGGCTGTAAACCCCACACTAA
>gene=chr20_5281209-5282209; species=calJac
cagagagaaaacatcgtaagtttaggacatgagtcttagagttaggacctgaacccaggtctttagattccaggtagaatttctttTGTAAAAGAAGGTGTGCTCTAGAAAGTGGTCCAGTCCTTAGTAAAATGCCCACTCAGATTTTGTTCATTGCTAGTGGCAACCTTCACTTTTTTCTCTATCGTCTTCCTCTCTGACCCCAGAGCCCCTGACATCTTTTGCACTGAGGTGTCAAAAACTGACACCTCAAGATTACCCATCTCCACCAAAATAAA---ATAAGCTTTCAAGCATCAACGGGAAGGTGATTTTTAGGTTCTTTCCTTTGAAATTACACCATTGTGGATAACCATATCAGGCTGGCTTGACTATAAGG---TTTTTTT-CTTGAAGCCAAAATCCTAGAGAATGTCCTGGAAAGCAGTAGGAGGAGGGTGGGAAAGTTCAATGTGATGGATTTACAACTCCTCCCATGATGCTGTAAACCCCACACCGA
>gene=chr20_5281209-5282209; species=canFam
TAGACAGAAAGCATG-------CAGGACATGGATCTTAGAATTCAGGCTTGAACCCAGGCCTCTCCTTTCCAAGTAGAGCTCATTTTGTAAAAGAGGATTTGTTGTAGAAAGTGATCCAGACCTTAGTaaaaaAGCCATATAGATTACGTTTATTACCAGTGGCAAGCTCCACCCCTTCCTCTGTCCCCAGCCTCCCTGACATTACAGCCCCAA-AATCCTTTACGCTCAGGTGTCAGGGACTGGCATTTCAGGACCACATGTCTTCACCC-AAAAAA---ATGAGTTCTCAAGCATCAGTGGAAAAGAGATATCTTGGTCCTTTCCTTTGAAATTACAACATTGTACATAACCAA-------TGCCCTGGTTATGAGAAAATATTTTTTCTCGTAGCCAGAATCCTAGAAACTATCCTTGGAGGTGGGGGGAGCCGAGTGGGAAAGTTCAATGTGATGGCATGAGTCCTCTTCCCATGAGGCAGTAAACCCCACACTGA
>gene=chr20_5281209-5282209; species=equCab
cagagggaaaacatc-------taggacatgaatctgagagttaggatttacaccaaggtctttggatttcaagtAAAACTCATTTTGCAAAAGAGGGCGTGTTCTAGAAAGTGGTCCAGGTCTTAGCAAAATGGCCACACAGATTATGTTCATAGCCATTGGTGAGCTCCATCCCTTTTTCTGTCTCTGCCCTCCCTGACACTAGAGCCCCTGAAATCCTTTACATTAAGGTGTCAGGAACTGGCATTTCAGGATTGTCTGTCTTCACCC-AAAAGAATGATGAGCTTTCAAGCATCAGTAGAAAAGAGATCTTTTGGTTCTTTCCTTTGAAATGACTCCATTATAGATAACCAA-------TGACCTGGTTGAAAAAAAAATTCTTTTCTGGCAGCCAGAATCATAGAGAATGTCCTAGGAGGTAGTAGGAGCTAGGTGGGAAAGCTCAATGTGATGGCATGAACTCTCTTGCCATGAGGCTATAAAGCCTACACTGA
>gene=chr20_5281209-5282209; species=gorGor
cagagagaaaacatcatgagtttaggacttgagtcttagagttaggacctgaacccaggtcttTGGATTTTATGTAGAGTTCCTTTTGTAAAAGAGGGAGTGTTCTAGAAAGTGGTCCAGTCCTTAGCAAAATGCCCACAGACATTATGTTCATTGCCAGTGGCAACCTCCACTTTTTTCTCTGTCCTCTTTCCCCCTGACCCCAGAGCCACTGAAATCCTTTGCACTGAGGAGGCAAAAATTGACACCTCAGGATTACCCATCTCTACCCAAATAAAATGATAAGCTTTCAAGCATCAGTGGGAAAGTGATTTTTAGGTTCTTTCCTTTGAAATTACACCATTGTGGATAACCACATAAGGCTGGGCTGACTATAAGAATTTTTTTTT-CTTGAAGCCAAAATCCTAGAGAATGCCCTGGGAGGCAGTAGGAGGTGGGTGGGAAACTTCAGTATGATGGCTTTAATGCACCTCCCATGATGCTGTAAACCCCGCACTGA
>gene=chr20_5281209-5282209; species=panTro
cagagagaaaacatcatgagtttaggacttgagtcttagagttaggacctgaacccaggtctTTGGATTCTATGTAGAGTTCCTTTTGTAAAAGAGGGAGTGTTCTAGAAAGTGGTCCAGTCCTTAGCAAAATGCCCACAGAGATTTTGTTCATTGCCAGTGGCAACCTCCACTTTTTTCTCTGTCCTCTTTCCCCCTGACCCCAGAGCCACTGAAATCCTTTGCACTGAGGAGGCAAAAATTGACACCTCAGGATTACCCATCTCCACCCAAATGAAATGATAAGCTTTCAAGCATCAGTGGGAAAGTGATTTTTAGGTTCTTTCCTTTGAAATTACACCATTGTGGATAACCACATAAGGCTGGGCTGACTATAAGAATTTTTTTTT-CTTGAAGCCAAAATCCTAGAGAATGCCCTGGGAGGCAGTAGGAGGTGGGTGGGAAAGTTCAGTATGATGGCTTTAACGCACCTCCCATGATGCTGTAAACCCCGCACTGA
>gene=chr20_5281209-5282209; species=papHam
cagagagaaaacatcatgagtttaagacttgagtcttagagttaggacctgaagccaggtctttggattccaggtagagttccttttGTAAAAGAGGGAGTGTTCTAGAAAGTGGTCCAGTCCTTAGCAAAATCTCCACACAGATTATGTTCATTGCCAGTGGCAACCTCCACTTCTTTCTCTGTCCTCTTTCCCCTTCACTCCAGAGCCCCTGAAATCCTTTGCACCGAGGTATCAAAAATTGACACCTCAGGATTACCCATCTCCGACCAAATAAA---ATAAGCTTTCAAGCATCAGTGGGAAAGTGATTTTTAGGTTCTTTCCTTTCAAATTACACCATTGTGGATAACCACATAAGGCTGGGCTGACTATAAGATTTTTTTTTTTCTTGAAGTCGAAACCCTAGAGAATGTCCTGGGAGGTAGTAGGAGGTGGGTGGGAAAGTTCAATGTGATGGCTTCAACGCTCCTCCCATGGTGCTGTAAACCCTGCACTGA
>gene=chr20_5281209-5282209; species=ponAbe
gagagagaaaacatcatgagtttaggacttgagtcttagagttagaacctgaacccaggtctttggattctaggtagagttccttttGTAAAAGAGGGAGTGTTCTAGAAAGTGGTCCAGTCCTTAGCAAAATGCCCACAGAGATTATGTTCATTGCCAGTGGCAGCCTCCACTTTTTTCTCTGTCCTCTTTCCCCCTGACCCCAGAGCCACTGAAGTCCTTTGCACTGAGGAGGCAAAAATTGACACCTCAGGATTACCCATCTCCATCCAAATAAAATGATAAGCTTTCAAGCATCAGTGGGAAAGTGATTTTTAGGTTCTTTCCTTTGAAATTACACCATTGTGGATAACCACATAAGGCTGGGCTGACTATAAGAATTTTTTTTT-CTTGAAGCCAAAATCCTAGCGAATGCCCTGGGAGGCAGTAGGAGGTGGGTGGGAAAGTTCAGTATGATGGCTTTAACGCACCTCCCATGATGCTGTAAACCCCGCACTGA
>gene=chr20_5281209-5282209; species=rheMac
cagagagaaaacaccatgagtttaagacttgagtcttagagttaggacctgaagccaggtctttggattccaggtAGAGTTCCTTTTGTAAAAGAGGGA-TGTTCTAGAAAGTGGTCCAGTCCTTAGCAAAATCTCCACACAGATTATGTTCATTGCCAGTGGCAACCTCCGCTTCTTTCTCTGTCCTCTTTCCCCTTCACTCCAGAGCCCCTGAAATCCTTTGCACCGAGGTATCAAAAATTGACACCTCAGGATTACCCATCCCCGACCAAATAAA---ATAAGCTTTCAAGCATCAGTGGGAAAGTGATTTTTAGGTTCTTTCCTTTCAAATTACACCATTGTGGATAACCACATAAGGCTGGGCTGACTATAAGATTTTTTTTTTTCTTGAAGTCGAAACCCTAGAGAATGTCCTGGGAGGCAGTAGGAGGTGGGTGGGAAAGTTCAATGTGATGGCTTCAACGCTCCTCCCATGGTGCTGTAAACCCTGCACTGA
>gene=chr20_5899188-5900188; species=hg19
CACTAGGCAGAGAGTAAAGGCTGCTCCTTTTGGCAAACCCATCTTGGTATCTCCCTTTCCCTTTCTTTGTTTACTAGACCAATGCAAAAGTGAGGGGCCTGTCCCATCAGCTCACTAAAGAACCACAGTTGCTTAGGAAAAGTTGCCTATGCCTGCCTGCCAAGATCTTAGCCCTTAGATTATGGCATAGTAACTCTAGCCTCTGCTCCAGCCCTGATTATGCCCTGAGGTCTTTTGGTGTCTGTTGAGAGAGACGTAGGGAAACTGGGAAAAATCAAATGTATCTAAGGATCCTGGAGATGTTATACCCAGAGAGTGACAGAATGCTGAGATGGCGAAGGTTTAAGAGCTCTTCTGTGGTTGAGCCTTAAACACCAGGCAGAGCTAGAcagacaaataacacaaaagagtaaggcaggacaggaagtgactcacagactggagggcacatgccttttctgagagggagcaggtaattctcagctctaaacccgttatgg
>gene=chr20_5899188-5900188; species=bosTau
CTCCTGGCAGGGACTAAAATCTGCTCCTTTGGGCCAACCCATCTTGCTCTCTCCCTTCCCCTTTCTTTGTTTACCAGATGAACGTAGAAGTTCTGGGTCTGTCAGACTAGGTCATCAAAGAACCATGATTGCTTTAGAAGAGTTATCGCTGT-TAACTGCCAAGATCTTAACCCTCAG--------ATAG-GATTCTAGCTTTTGC-TCATCATTGACTGTGCCCTGGGTTTTTTTGAGGTCTCTTGAGAGATCCCCAAGAAAACTGGCAAAAATCAAATGTCTATCAGGACCTTAGAGACTTCACAGCCAGAGAGCCATTCAATACTGAGATCAGGAAAATTT--GAGCTCTTCCAgggtggagactcaaacaccagtcagggccagacagacagataacagaaaggagtaaaacaggacatgaagtgactcacaaactggaggatacatgccccttctaaaggggagtagatttttcgcagcttcaatcctattgtga
>gene=chr20_5899188-5900188; species=calJac
-----------------------------------------------------CCTTTCCCTTCCTTTGTTTGCTAGACCAATGCAAATGTGAGGGGTCTGTCCTGTCAGGTCACCAAAGAACCATAATTGCTTAGGAAAAGTTGCCTATGCCTGCCTGCCAAGATCTTAGCCCTTAGATTATGGCATAATAACTCTAGCCTCGGCTCCAGCCCTCATTATGCCCTGGGGTCTTTCGATGTCTGTTGAGCAAGACGTAGGGAAACTGGGAAAAA--AA----ATCAAATGACGCTGGAGATGTTATACCCAGAGAGTGACAGAATGCTGAGATGGGGAAGGTTTAAGAGCTCCTCTGTGGCTGAGTcttaaacaccagccagggctaggcagataaataacacaaaggagtaaggcaggacaggaagtgactcacagactggagggcacatgccttttctgaggggaagcagatatttctcagctctaatcccattatgg
>gene=chr20_5899188-5900188; species=canFam
CTTCAGGCAGAGACTAGAGCCAGCTCCTTTGGACAAAC----CTCACTATCTCCCTTCCCCTTCCTTCATTTACCAGATAGATGCAAAAGTGTGGGGCCTGCCATAGTAGGTCATCAAAGAACTGTGACTGCTTAGGAAGAGCTGTCCCTGCTTAACTGTCAAGATC--AACCTTTATATTGTGGCATAGTGATTCTAGCCTCTGT-TTATCACTGACTGTGCCCTGGGGCCATTTGATGTCTGTTGAGAGAGGCCCAGGGAAACTGGCTAAAATCAAATGTCTATC-GGACCCTGGTGACACTAC--CCAGAGAACTATATAATGCTGAGATCAGGAGGGTTTAAGAGCTCCTCTg-ggctgagactcagacagcagccagggc----ctgacagatagcat-aaggagtaaagcagaataggaagtgactcaaaaactagaggatacatgtccttctggggcggggggagatgttttgtagctccaaccctactctgg
>gene=chr20_5899188-5900188; species=equCab
CTCCAGGCTGCAACTAAAAGCTGCTCCTTTGGGCAAACCCATCTCACTATTGCCCTTCCCTTTTCTTTGTTTGCCAGATGGATGCAAAAGTGTGGGGTCTGTCATACTAGGTCATCAAGGAACCATGATTGCTTAGGCAAAGCTGTCTCTGCTTGCTTGCCGAAGTCATAGCCCTTAGGCTATGGCATAG-GATTCCAGCCTCTGC-TCATCATTGATTGTGCCCTGGGGTCTTTTGAGGTCTGTTGAGA-AGCCCCAGGGAAAGTGATAACAGTCGAATGTCTATCAGGACTCTGCAGACATTACATCCAGATAACCCCTTAATGCTAAGAGTGAGAGGGTTTAAGAGCTCCTCTgaggttgagacccaaatgccacccagggccagactgacaggtaacataaaggagtaaggcagggcaagaagtga--cacaaaatggaggacacatgccccttctaaggaggagtagatatttctcagctacaacactattgtgg
>gene=chr20_5899188-5900188; species=gorGor
CACTAGGCAGAGAGTAAAGGCTGCTCCTTTTGGCAAACCCGTCTTGGTATCTCCCTTTCCCTTCCTTTGTTTACTAGACCAATGCAAAAGTGAGGGGTCTGTCCCATCAGCTCACGAAAGAACCACAATTGCTTAGGAAAAGTTGCCTATGCCTGCCTGCCAAGATCTTAGCCCT------------TAGTAACTCTAGCCTCTGCTCCAGCCCTGATTATGCCCTGAGGTCTTTTGATGTCTGTTGAGAGAGACGTAGGGAAACTGGGAAAAATCAAATGTATCTAAGGATCCTGGAGATGTTATACCCAGAGAGTGACAGAATGCTGAGATGGC--------------------------------------------------------------------------------------------------------------------------------------------------------------------
>gene=chr20_5899188-5900188; species=panTro
CACTAGGCAGAGAGTAAAGGCTGCTCCTTTTGGCAAACCCGTCTTGGTATCTCCCTTTCCCTTCCTTTGTTTACTAGACCAATGCAAAAGTGAGGGGTCTGTCCCATCAGCTCACTAAAGAACCACAATTGCTTAGGAAAAGTTGCCTATGCCTGCCTGCCAAGATCTTAGCCCTTAGATTATGGCATAGTAACTCTAGCCTCTGCTCCAGCCCTGATTATGCCCTGAGGTCTTTTGATGTCTGTTGAGAAAGACGTAGGGAAACTGGGAAAAATCAAATGTATCTGAGGATCCTGGAGATGTTATACCCAGAGAGTGACAGAATGCTGAGATGGCGAAGGTTTAAGAGCTCTTCTGTGGTTGAGCcttaaacaccagccagggctagacagacaagtaacacaaaagagtaaggcaggacaggaagtgactcacagactggagggcacatgccttttctgagacggagcaggtaattctcagctctaatcccgttatgg
>gene=chr20_5899188-5900188; species=papHam
CACTAGGCAGAGAGTAAAGGCCCCTCCTTTTGGCAAACCCATCTTGGTATCTCCCTTTCCCTTCCTTTGTTTACTAGACCAATGCAAAAGTGAGGGATCTGTCCTATCAGGTCACCAAAGAACCACAATGGCTTAGGAAAAGTTGCCTATGCCTGCCTGCTAAGATCTTAGCCCTTACATTACCGCATAGTAACTCTAGCCTCCGCTCCAGCCCTGATTATGCCCTGAGGTCTTTTGATGTCTGTTGAGAGAGACGTAGGGAAACTGGGAAAAATCAAATGTATCTAAGGATCCTGGAGATGTTATACCCAGAGAGTGACAGAATGCTGAGATGGGGAGGGTTTAAGAGCTCCTCTGTGGTTGACCcttaaacaccagccagggctagacggacaaataacacaaaggagtaaggcaggacaggaagtgacgcacagactggagggcacctgccttttctgagggggagcagataattctcagctctaatcccattatgg
>gene=chr20_5899188-5900188; species=ponAbe
CACTAGGCAGAGAGTAAAGGCTGCTCCTTTTGGCAAACCCATCTTGGTATCTCCCTTTCCCTTCCTTTGTTTACTAGACCAATGCAAAAGTGAGGGGTCTGTCCCATCAGCTAACCAAAGAACCACAATTGCTTAGGAAAAGTTGCCTATGCCTGCTTGCTAAGATCTTAGCCCTTAGATTATGGCACAGTAACTCTAGCCTCTGCTCCAGCCCTGATTATGCCCTGAGGTCTTTTGATGTCTGTTGAGAGAGACATAGGGAAACTGGGAAAAATCAAATGTATCTAAGGGTCCTGGAGATGTTATACCCAGACAGTGACAGAATGCTGAGATGGTGAAGGTTTAAGAGCTCTTCTGTGGTTGAGCCTTAAACACCAGCCAGAGCTAGAcagacaaataacacaaaagagtaaggcaggacaggaagtgactcacagattggagggcacatgccttttctgagagggagcaggtaattctcagctctaatcccgttatgg
>gene=chr20_5899188-5900188; species=rheMac
CACTAGGCAGAGAGTAAAGGCCCCTCCTTTTGGCAAACCCATCTTGGTATCTCCCTTTCCCTTACTTTGTTTACTAGACCAATGCAAAAGTGAGGGATCTGTCCTATCAGGTCACCAAAGAACCACAATTGCTTAGGAAAAGTTGCCTATGCCTGCCTGCCAAGATCTTAGCCCTTAGATTATGGCATAGTAACTCTAGCCTCTGCTCCAGCCCTGATTATGCCCTGAGGTCTTTTGATGTCTGTTGAGAGAAACGTAGGGAAACTGGGAAAAATCAAATGTATCTAAGGATTCTGGAGATGTTATACCCAGAGAGTGACAGAATGCTGAGATGGGGAAGGTTTAAGAGCTCCTCTGTGGTTGACCcttaaacaccagccagggctagacggacaaatcacacaaaggagtaaggcaggacaggaagtgacgcacagactggagggcacctgcctgttctgagggggagcagataattctcagctctaatcccattatgg
>gene=chr20_6048209-6049209; species=hg19
GTTACATGCAATGGATTCAGCAGGTTCTTGCCAAGTGTTGGCTGCCTGTTTGCTCTCCTGATGTCTACCTGATTAAAAGAACCTTATAAAAGGAGGAAAAGGTCAGGGTAAAAACATTTCATGCAGCCTCTAGAAACAGAACTCAGTCCCTTAGGAAAAGTCACCTCTCTCTGGTAGGACTTGGCACCAACGATTGCCACACACTAGTGAGAGTTGGGCCAACCAGTTGTAGGGGTGGAAAGTCCTCTGGTTTGGTGTCGTCTTTGTCGGGAAAAAAGGCAGAACCCTTTCCTCCCCTTCTTAACTCCACCTCTCACCCAGATTTGCAAGCAAACGTTACATTGGACCAACAGTGGGAATCTGAGAACTTTTTAGCAGAAATTTTCACTATTTTGGCATTTGAAACCTAGTGTAAAGTAATTGGAAGAAAAAAGTGTCTATGGAGTTCTGTAGGTCTTACTCAAACATGTTCTGAGAAAAATCAACTCAAGGACATTGTC
>gene=chr20_6048209-6049209; species=bosTau
GTTATAAACAGTTGATTCAACAGCTTCTTGCAGAGTGTTTACTGCCCATTTGTTCTCCTGATGTCTACTGGTTTCAAAGAACCCTGTAAAGGGAGGCAAAGGTTAGAATAAAAACATTTCACTCAGCCTCTGAAAGTGGCGCTCAGTCCCTGAGGAAGGGTCACCTCTCCCTGGTGGAA-TTGGCATCAATCATTTACATGCAATGGCAGGAGCTGGGCCAACCCTGTATAGGGGTAGGGTTGTCTC--GTTGGGTGTTTGCGCTATTTGGAAGAA-GGCACAATTCTTT---CCCCTCCTAAATTCCGCCTCTGTCCC--ATTTGCAGTCAAATGTCATATTGGGTCAGCAGTT-AGGTCTAAGA--TTTTAGAAAGAAATTTTCTTCATTTTGTTGTTGGAAATCTGATGTGATATAATTGGGAGGAAAAAATGTCTATGGAGTTTTGTAGGTCTGACCTAA-TATGTTCTGGGAAAAATCACCTCAGGGGTATTATT
>gene=chr20_6048209-6049209; species=calJac
GTTACATGCAATGGATTCAGCAGCTTCTTGCTAAGTGTTGGCTGCCTATTTGCTCTCCTGATGTCTACCTGATTAAAAGAACTGTATAAAAGGAACAAAAGGTCAGGGTAAAAACATTTCATGCAGCCTCGAGAAACAGAGCTCGGTCCCTAAGGAAAAGTTGCCTGTTTCTCGTGAGACTTGGCACC----ATTGCCATGCACTAGTGAGAGTTGTGCCAACCAGTTGTAGGAGTGAAAGGGTCTCTGATTTGGTGTCATCTCTGTCAGGAAAAA-GGCAGAACTCTATTCTCCCCTTCTGAACTCTACCTCTCACCCAGATTTGCAAACAAATGTCATATTGGACCAACAGTGGGAAGCTGAGAACTTTTTAGTAGCAATTTTCATGATTTTGGCATTTGAAACCTAGTGTAAAGTCATCGGAAGAAAAAAGTGTCTATGGAGTTTTGTAGGTCTTACTTAAACATGTTCTGAGAAAAATCAACTCAGGGACATTGTC
>gene=chr20_6048209-6049209; species=canFam
CTTATAAGGAATGGATTCAACAGCTTCTTGCCGAGTATTTGCTGCCCATTTGCTCTTCTGATGTCTACCTGATTCAAAGAACCTTATAAAGGGAGGAAAAGGTCAGAATAAAAACATTTCACTCAGCCTCTAAAAATAGAGTTCAGTCCCTGAGGGAAAGTTGCCTCTCTCTGATGGAA-TTGGCACTAATCACTTACATGCAATGGCAGGACCAAGGCCAATCATTTGTGGGGTTGGGGTTGTCTC--GGTTGGTGTTTCCTCTGCTGGGAAGAA-GGCAGAACTC--TCCCACCCTCCTGAATGCCACCTCTGACCCAGATGTGCAGTCAGATGTCATATTGGGCCATCTCTTGGGATCCGAAGGTTATTTAGTAGAAATTTTCACTATTTTGACATTCGAAATCTGGTATAATGTAAATGAAGGAAAAAAATGTCTATGGAGTTTTGTAGGCCTTACCCAAATACGTTGTGGGATAAATCACCTC-GGGGGGTTATC
>gene=chr20_6048209-6049209; species=equCab
GTCATAAGCAATGGATTCAGCAGCGTCTTGCCAAGTGTT---TGCGCATTTACTCTCCTGATGTCTACCTGATTCACAGAACCTTATAAAGGGAGGAAAAGGTCAGAATAAGAACATTTCACTCAGCCTCTAAAACCAGAGCTCAGTCCCTGAGGAAAAGTCACCTCTCTCTGGTGGAA-TCGGCATTAATCATTTATATGAAATGGCAGGAGCTAGGCCAACCAGTTGTGGGGATGGGGTTGTCTC--GTTTGGTGTTTGCTCTGTTGGGAAGAA-GACAGAACCCTTCCCTCCCGTCCTAAACCCCACCTCTGACCGAGATTTGCAATAAAATG---TATCGGCCCAGCAGTTGAGATCTGAAGATTTTTTAGTAGAAATTTTCACTATTTTGCTATTTGAAATCTACTATAAAGTAATTGGAGGAAAAGAGTGTCTATGGTGTTTTGTAGTCCTTACCCAAATATGTTCTGGGAAAAATCATCCCAGGGGTATTATC
>gene=chr20_6048209-6049209; species=gorGor
GTTACATGCAATGGATTCAGCAGGTTCTTGCCAAGTGTTGGCTGCCTGTTTGCTCTCCTGATGTCTACCCGATTAAAAGAACCTCATAAAAGGAGGAAAAGGTCAGGGTAAAGACATTTGTTGCAGCCTCTAGAAACAGAACTCAGTCCCTTAGGA-AAGTCACCTCTCTCTGGTAGGACTTGGCACCAACGATTGCCACACACTAGTGAGAGTTGGGCCAACCAGTCGTAGGGGTGGAAAGTCCTCTGGTTTGGTGTCGTCTTTGTTGGGAAAAA-GGCAGAACTCTTTCCTCCCCTTCTTAACTCCACCTCTCACCCAGATT-GCAAGCAAACGTTACATTGGACC-ACAGTGGGAATCTGAGAACTTTTTAGCAGAAATTTTCACTATTTTGGCATTTGAAACCTAGTGTAAAGTAATTGGAAGAAAAAAGTGTCTATGGAGTTCTGTAGGTCTTACTCAAACATGTTCTGAGAAAAATCAACTCAAGGACATTGTC
>gene=chr20_6048209-6049209; species=panTro
GTTACATGCAATGGATTCAGCAGGTTCTTGCCAAGTGTTGGCTGCCTGTTTGCTCTCCTGATGTCCACCTGATTAAAAGAACCTTATAAAAGGAGGAAAAGCTCAGGGTAAAAACATTTCATGCAGCCTCTAGAAACAGAACTCAGTCCCTTAGGAAAAGTCACCTCTCTCTGGTAGGACATGGCACCAACGATTGCCACACACTAGTGAGAGTTGGGCCAACCAGTTGTAGGGGTGGAAAGTCCTCTGGTTTGGTGTCGTCTTTGTTGGGAAAAA-GGCAGAACTCTTTCCTCCCCTTCTTAACTCCACCTCTCACCCAGATTTGCAAGCAAACGTTACATTGGACCAACAGTGGGAATCTGAGAACTTTTTAGCAGAAATTTTCACTATTTTGGCATTTGAAACCTAGTGTAAAGTAATTGGAAGAAAAAAGTGTCTATGGAGTTCTGTAGGTCTTACTCAAACATGTTCTGAGAAAAATCAACTCAAGGACATTGTC
>gene=chr20_6048209-6049209; species=papHam
GTTACATGCAATGGATTCAGCAGCTTCTTGCCAAGTGTTGGCTGCCTGTTTGCTCTCCTGATGTCTACCTGATTAAAAGAACCTTATAAAAGGAGGAAAAGGTCAGGGTAAAAGCATTTCATGCAGCCTCTGGAAGCAGATCTCAGTCCCTAAGGAAAAGTCACCTCTCTCTGGTGGGCCTTGGCACCAACGATTGCCATACACGAGTAAGAGTTGGGCCAACCAGTTGTAGGGGTGGAAAGGTCTCTGGTTTGGTGTTGTCTCTGTCGGGTAAAA-GGCAGAACTCTTCCCTCCCCTTCTTAACTCCACCTTTCACCCAGATTTGCAAGCAAATGTCAGAGAGGACCAACAGTGGGAATCGGAGAAATTTTTGGCAGAAATTTTCACTATTTTGGCATTTGAAACCTAGTGTAAAGTAATTGGAAGAAAAAAGTGTCTATGGAGTTCTGTAGGTCTTTCTCAAACATGTTCTGAGAAAAACCAACTCAAGGACATTGTC
>gene=chr20_6048209-6049209; species=ponAbe
GTTACATGCAATGGATTCAGCAGGTTCTTGCCAAGTGTTGGCTGCCTGTTTGCTCTCCTGATGTCTACCTGATTAAAAGAACCTTATAAAAGGAGGAAAAGGTCAGGGTAAAAATATTTCATGCAGCCTCTAGAAACAGAACTCAGTCCCTAAGGAAAAGTCACCTCTCTCTGGTAGGACTTGGCACCAACGATTGCCATGCACTAGTGAGAGTTGGGCCAACCAGTTGTAGGGGTGGAAAGGTCTCTGGTTTGGTGTTGTCTTTGTCGGGAAAAA-GGCAGAACTCTTCCCTCCCCTTCTTAACTCCACCTCTCACCCAGATTTGCAAGCAAAGGTCGTATTGGACCAACAGTGGGAATCTGAGAACTTTTTAGCAGAAATTTTCACTATTTTGGCATTTGAAACCTAGTGTAAAGTAATTGGAAGAAAAAAGTGTCTATGGAGTTCTGTAGGTCTTACTGAAACATGTTCTGAGAAAAATCAACTCAAGGACATTGTC
>gene=chr20_6048209-6049209; species=rheMac
--------------------------------------------------------------------------------------------------------------------------------------------------------------------------------------------------------------------------------------------------------------------------------------------------------------------------------------------------------------------------------------------------------------------------------------------------------------------------------------------------------------------
>gene=chr20_6366188-6367188; species=hg19
cagccttgtgacatgatattgtttctattttgttgatgaaaatcagacaaagaaaggttcagtaacttgcccaatgccaaacagcctgtggtggTGTGAGGCACTAAAGACCTCCACATGACCTGTGAATGAGGCCACTGCCAGAGGCTAGCAATAGCCCTTTCAAAGTTTTCTAACTTTCCTTTTTAGATTAAAAAAAGTCAACTCTTTTTTGGTGGTTTTTGTTAACAAGGTCATGATGGAGTTACTAGCATAAATACTAAATACATTTTTAGGGGGATGCTCAGGTTCAAGACATCCCAACAAGAACTTCCTGCAATCACGTGGTGAGATGTTTTTTTGCTAACCAGCATCATGGCATCCTTGGAACTTCGTGGGGATTACTAAGTGATGAAGCCGGTCTGCCTGCCCCTCCCTTGTCCCCTCAGACATTTACATGGGCTCCCCCTGATAACTGATTCAAACCTGAACTCTCCCATGCAGAGTTTAAGATCCTTCAA
>gene=chr20_6366188-6367188; species=bosTau
aaccttggtgataggatattgtttccactttatctatgagaaatagaccaaaagaggttcagtgacttgcccaaagtcaaacagcctgaggcggaggaggagaatgaaaatttccacATGACCTGTGAAGGAGGTAACTACTAGAGGCTAGTCATACCTCATTCAAGGTTTTCCAACTTCCCTTTTTAGATTAAAGAAAAGCAATGCTCTTTTGTtggtttgccttgacGAAGCCATGATGGAGTTAGTAGTG-AAGTACTGAATGAATTTTTAGGGGAATGCTCAGGTTTAAGATTTCCCAAGAAGAACCTCCTAAATCTCCT--GTGAGA--TTTATCAACTAACCAACATCATGGGATCCTCATGACTCTTCGGGGATTATTAAGTGACAAGAC----CCAGCTTCCACTCCTTTGTCCACTCAGGCATTTATACTGGTTCTCCTTGACTATTGAATCAAATATAATCTCTTCCACCTTGAGTTGAAGATCCTTTA-
>gene=chr20_6366188-6367188; species=calJac
cagccttgtgactagatattgtttctattttattgatgaaaaacagacaaag----gttcagacacttgcccaatgc----cagcttgcagtgacatgaggcaCTCAGAACTTCCACATGACCTGTGAATGAGGCGACTGGCAGAGGAAAGCAGTAGACCTTTCAAAGTTTTCTAACTTTCCTTTTTAGATTAAAAAA---TAGCTCTTATTTCGTGTTTTTTGTTAATGAGGTCATGGTTGAGTTATTAGCATAAATGCTAAATAAATTTTTAGGGGGCTGCTCAGGTTCAGGATAGCCT---AAGAATTTCCTGTAATCACATGGTGAGAT-TTTCTTTGCTAACCAGCATCATGGCATCCTCGGAACTTTGTGGGGATGACTAAGTGATGAAGC----CTGCCTGCCCCTCACTTGTCCCATGAGACATTTACACTGGCTGCCCCTAATAACCGACTCCAACTTGAACTCTCCCATCCAGAGTTTAAGATCTTCCAA
>gene=chr20_6366188-6367188; species=canFam
-atctttgtatcaag---ttgtttccatttgattgatgagaaac------agaggagttcagtaagttgctcagagccaaa-agcctgaggtgga-ggggagactgaaaaCATCC-----CCCTGTGCAGCAGGCAATGATTAGAGGCTAGTCAAAGCTCACACAAAGTTTCCTAATTTCCCTTTTTGGATTAAAGAAAATCGATGCTCTTTTGGTGGTTTGTG-----GAGACCATGACGGAGTCACTAATATAAGTATTGAATGAATTTTTAGGGGAACACTCAGGTTCAAGATTCCCA-AGAAGAACCTCCTTCAGTCTCTCAGTGAGA--TTTCTTAGCTAACCAACATCATGGCATCCTTAAAATTCTTCAAGGATTACTAAATGCTGAGAC----CTGCCTACTTTTCACCTGTCCTTGAAGACATTTATCCTGGCTCCTC----CTATTGAATCAAATCCAAACTCTTCCATCTAGAATTGAAGATCCTTTAA
>gene=chr20_6366188-6367188; species=equCab
caactttgtgataagatattgtttccactttattgatgaaaaacagactgagaaagtttcagtaacttgcccaaggccaaacagcctgaggtgga-gggggaactgaaaaCGTCCACGTGACCTGTGAAGGAGGCAACTACCAGAGGCTAGTCATAGCTCATTCAAAGTTT-CTAACTCCCCTTTTTAGACTAAAGAAAATCACTGCTTTTTGGGTGGTTTGTGTTAACGAGGCCATGTTAGTGGTG-------AAGTATTGAGTCAATTTTTAGGGGAACGCTCAGATTCAAGATTTCCC---AAGAACCTCCTGGAATCGCTTGGTGAGA--TTTCTTAGCCAACCAACATCAGGGCCTCCTCAAAACTCTTAGGGGATTACTAAGTGATGAGAC----CTGCCTGCCTCTCACCTGTCCACTCAGCCATTTATACTGGCTCCTCTTGACTTTTGAATCAAATACAAGCTCTCTCATCCAGAGTTGAAGATTCTCCAA
>gene=chr20_6366188-6367188; species=gorGor
cagccttgtgacatgatattgtttctattttgttgatgaaaatcagacaaagaaatgttcagtaacttgcccaatgccaaacagcctgcggtggtgtgaggcactcaaaacctccgcatgacCTGTGAATGAGGCCACTGCCAGAGGCTAGCGATAGCCCTTTCAAAGTTTTCTAACTTTCCTTTTTAGATTAAAAAAAGTCAACTCTATTTTGGTGGTTTTTGTTAACAAGGTCATGATGGAGTTACTAGCATAAATACTAAATACATTTTTAGGGGGATGCTCAGGTTCAAGACATCCCAACAAGAACTTCCTGCAATCACGTGGTGAGATGTTCTTTTGCTAACCAGCATCATGGCATCCTCGGAACTTCATGGGGATTACTAAGTGATGAAGCCGGTCTGCCTGC-CCTCCCCTGTCCCCTCAGACGTTTACATGGGCTCCCCCTGATAACTGATTCAAACCTGAACTCTCCCATCCAGAGTTTAAGATCCTTCAA
>gene=chr20_6366188-6367188; species=panTro
cagccttgtgacatgatattgtttctattttgttgatgaaaatcagacaaagaaaggttcggtaacttgcccaatgccaaacaacctgcagtggtgcgaggcactcaaaacctccacatgacCTGTGAATGAGGCCACTGCCAGAGGCCAGCGATAGCCCTTTCAAAGTTTTCTAACTTTCCTTTTTAGATTAAAAAAAGTCAACTCTTTTTTGGTGGTTTTTGTTAACAAGGTCATGATGGAGTTACTAGCATAAATACTAAATACATTTTTAGGGGGATGCTCAGGTTCAAGACATCCCAACAAGAACTTCCTGCAATCACGTGGTGAGATGTTTTTTTGCTAACCA--------GCATCCTCAGAACTTCGTGGGGATTACTAAGTGATGAAGCCGGTCTGCCTGCCCCTCCCCTGTCCCCTCAGACATTTACATGGGCTCCCCCTGATAACTGATTCAAACCTGAACTCTCCCATCCAGAGTTTAAGATCCTTCAA
>gene=chr20_6366188-6367188; species=papHam
cagccttgtgacatgatattgtttctattttattgatgaaaatcagacaaagaaaggttcagtaacttgcccaatgccaaacagcctgcagtggcatgaggcactcaaaacctccacctgacCTGTGAATGAAGCCACTACCAGAGGCTAGCGATAGCCCTTTCAAAGTTTCCTAACTCTCCTTTTTAGATCAAAAAAAGTCAACTCTTTTTTGGTAGTTTTTGTTAATAAGGTCACGATGGAGTTACTAGCATCCATACTAAATACATTTTTAAGGGGATGCTCAGGTTCAAGACATACCAACAAGAACTTCCTGCAATCACATGGTGAGATGTTTTCTTGATAACCAGCATCATGGTATCCTTGGAACTTTGTGGGGATTACTAAGTGATGAAGC----CTGCCTGTCCCTCCCCTGTCCCCTCAGACATCTACATGTGCTCCCCCTGATAACTGATTCAAAGCTGAACTCTCCCATCCGGAGTTTAAGGTCTTTTAA
>gene=chr20_6366188-6367188; species=ponAbe
cagccttgtgacatgatattgtttctattttgttgatgaaaatcagacaaagaaaggttcagtaacttgcccaatgccaaacagcctgcggtagcgtgaggaactcaaaacctccacatgacCTGTGAATGAGGCCACTGCCAGAGGCTAGCAATAGCCCTTTCAAAGTTTTCTAACTTTCCTTTTTAGATTAAAAAAAGTCAACTCTTTTTTGGTGGTTTTTGTTAACAAGGTCATGATGGAGTTACTAGCATAAATACTAAATACATTTTTAGGGGGATGCTCAGGTTCAAGACATCCCAACAAGAACTTCCTGCAATCATGTGGTGAGATGTTTTTTTGCTAACCAGCATCATGGCATCCTCGGAACTTCGTGGGGATTACTAAGTGATGAAGCCTGTCTGCCTGCCCCTCGCCTGTCCCCTCAGACATTTACATGGGCTTCCCCTGATAACTGATTCAAACCTGAACTCTCCCATCCAGAGTTTAAGATCCTTCAA
>gene=chr20_6366188-6367188; species=rheMac
cagccttgtgacatgatattgtttctattttattgatgaaaatcagacaaagaaaggttcagtaacttgcccaatgccaaacagcctgcagtggcatgaggcactcaaaaccTCCGCAGGACCTGTGAATGAGGCCGCTGCCAGAGGCTAGCGATAGCCCTTTCAAAGTTTCCTAACTCTCCTTTTTGGATTAAAAAAAGTCAACTCTTTTTTGGTAGTTTTTGTTAATAAGGTCACGATGGAGTTACTGGCATCAATACTAAATACATTTTTAAGGGGATGCTCAGGTTCAAGACATACTAACAAGAACTTCCTGCAATCACATGGTGAGATGTTTTCTTGCTAACCAGCATCATGGCATCCTTGGAACTTCGTGGAGATTACTAAGTGATGAAGC----CTGCCTGTCCCTCCCCTGTCCCCTCAGACATCTACATGTGCTCCCCCTGATAACTGATTCAAACCTGAACTCTCCCATCCAGAGTTTAAGATCTTTCAA
>gene=chr20_6595188-6596188; species=hg19
ttgaccaaggactttccagaattTAGAaaagatcagggtatttcacataaatgtctatatttctgtctttctcttgataaattagaagatctggcaacactggcccacattgtcatatagtagtttacccaagctgactagcagctactgccttgaaattaggcatTGAAAGGATgagcatgtgggctgtggtcacagactggctgggattctacccaagctgcaccacttactaactgtgtaacttgaggcgaccttttgaccctcaattttctcatctaggcagaggggataaaaagatgcttgtcttatagttgtttcaaagattaaatgaattaacatatactcaacatagtgtttacaatgccAATGATTACTTTTACTTGTCATAGGCCCCACAACTCACTATACGATTCCTGCTCTTTTCCTATATAACCTTGGTTGGTtatgactttggtttctttgttaacagctctgagcctcagtttactcttcagaaa
>gene=chr20_6595188-6596188; species=bosTau
CCCACCAATAATTTTCCAGGATTAAGTAAAAATTAGTCTATTTCATGTAAAAGTCCAGATTTTCATCGTTTTTCCAATAAACTGGaaaatctggcaacattagctcacttattcacataacaat-tagccaagctgactagcagctgttctttttagaTGAAGACTTCagaggactggcaggtgggtgccagtggcagatgggcaga---tcaattccagctctatcaagtactaactgcatgacttcagaccaccttctgagtctccattccctaatctagagagtgggtttaataagatacccacctcatagttgttttgaagattacatgagtcagtatatattc-----agtgcttggaacaccagctattaATTTTTCTTGCCATAGACCCCACAAG------AGTGATTCCTTCCCCATCCCTTCATGA-C----------CTAACTCTGGTTGGTTTGttaacatctctggaactcagtttcctattcagtaa
>gene=chr20_6595188-6596188; species=calJac
TTGACCAAGAACTTTCTAGAATTTAGAaacaatcaagcgatttcacataattgtccgtatttccatctttctcctgataaattagaagatctggcaacactggcccacattgtcatatagtagtttacccaagctgactagcagctactcccttgaaatgaggcatTCAGAAGATgagcatgtgggctctggtcacagactggctgagattctatctgagctgcaccacttactaac--tgtaacttcaggcaaccctctgaccctcaattttctcatctaggcagagaggataataagatgctt---------------------------------------------------------AATGCCAACAATTATTTTTACTTGTTATAAGCTCTACAACTCAGTATATGATTTCTTCTCTTTTCctctatgacttcaattggttatgattttggttgcttttttaacatctctgggcctcagtttcctcttcaggaa
>gene=chr20_6595188-6596188; species=canFam
TTGACCAACAAGATTCCAGAATTAAAtaaagatcagtctatatcacataaaagtccagattttcatccttttgttgataaattggaaggtccagaaacactgactcacatttttatatatcagcacatccaaggtgactagcaattgttctttttaaatgaggcatTCAG-------------GGGTTCTTGTCATagacaggctgggattctagtctagctccaccatttactaacagtgtgacttaagacaaccttttgaatctcagtttcctcatctatacagtagagatagtaagatactctcctcatagttgttttgaagattaaatgagttcatatatactcaatacagtgcttggagtggcagctGTTAATTTTGCTGGTCATAGCCCTTACAACCCAGTTTGTGATATCTGTCCTATCCCTTAATAACC----------CTGATACTGGTTGGTTTGGtaacctctctgaacctcaatttcctcttcagtaa
>gene=chr20_6595188-6596188; species=equCab
ttgaccaagaatttttcagaactAGGtaaagatcagtcagttatgcataaaagtcaagattcacatctttttcttggtaaattgaaaggactggcaacactggc---------------------cacccaaactgactagcagctgctccctttaaatgaggcgtTcagaggatgggaatgtgggctggggtcacagatgggc--------tattccagctctaccatttaataacgttgtgactttag-caaccatctgaatctcaacctcctcatctagacagtgtgggtaataaaatacccacctcatagttgttctgaagattaaatgagttaatacatactcagcatagtgcttagaattctagctgttaATGTTGCTTGGCATAGCTCCCACaactcagtttgtgatttctgctctatcccttcgtaccc----------ctgactttggttggttgattaacatctctgggcctcagtttcctcttcagtga
>gene=chr20_6595188-6596188; species=gorGor
TTGACCAAGGACtttccagaatttagaaaagatcagggtatttcacataaatgtctgtatttctgtctttctcttgataaattagaagatctggcaacactggcccacattgtcatatagtagtttacccaagctgactagcagctactgccttgaaattaggcatTGAGAGGATgagcatgtgggctgtggtcacagactggctgggattctacccaagctgcaccacttactaactgtgtaactcgaggcgaccttctgaccctcaattttctcatctaggcagaggggataaaaagatgcttgtcttatagttgtttcaaagattaaatgaatgaacatatactcaacatagtgtttacaatgccAACTATTACTTTTACATGTCATGGGCACCACAACTCACTATACGATTCCTGCTCTTTTCCTATATAACCTTGGTTGGTtatgactttggtttctttgttaacagctctgagcctcagtttactcttcaacaa
>gene=chr20_6595188-6596188; species=panTro
TTGACCaagtactttccagaatttagaaaagatcagggtatttcacataaatgtctatatttctgtctttctcttgataaattagaagatctggcaacactggcccacattgtcatatagtagtttaaccaagctgactagcagctactgccttgaaattaggcatTGAGAGGATgagcatgtgggctgtggtcacagactggctgggattctacccaagcggcaccacttactaactgtgtaacttgaggcgaccttctgaccctcaattttctcatctaggcagaggggataaaaagatgcttgtcttatagttgtttcaaagattaaatgaatgaacatatACTCAACATAGTGTTTACGATGCCAACGATTACTTTTACTTGTCATAGGCCCCACAACTCACTATACGATTCCTGCTCTTTTCCTATATAACcttggttggttatgactttggtttctttgttaacagctctgagcctcagtttactcttcagaaa
>gene=chr20_6595188-6596188; species=papHam
ttgcccaaggactttgcagaattTAGAaaagatcagggtatttcacataaatgttcatatttccgtctttttcttgataaattagaagatctggcaacactggcccacattgccacacagtagtttacccaagctgactagca-ctactcccttgaaataaggcatTCAGAGGATgagcatgtgggctctggtcacagactagctgggattctacccaagctgcaccacttactacctgtgtaacttgaggcaaacttctgaccctcaattttctcatctaggtagaagggataaaaaaatgcttatcttatacttgttttaaagattaaatgaattaacatatactcaacatagtgtttacaatgccAACTATTATTTTTACTTGTCCTAGGCTCCACAACTCAGTATATGACTCTTGCTCTTTTCCTATATAACTTTGGTTGGTtatgactttggtttctttgttaacatctctgggcctcagtttcctcttcagaaa
>gene=chr20_6595188-6596188; species=ponAbe
ttgaccaaagactttccagaattTAGAaaagatcagggtatttcacataaatgtctgtatttccgtctttctcttgataaatcagaagatctggcaacactggcccacattgtcatataatagtttacccaagctgaccagcagctactgccttgaaattaggcatTCAGAGGATGAGCTTGTgggctgtggtcacagactggctgggattctacccaagctgcaccatttactaactgtgtaacttgaggcaaccttctgaccctcagttttctcatctaggtagaggggataaaaagatgcttgtcttatagttgtttcaaagattaaatgaattaacatatactcaacatagtgtttacaatgccAACTATTATTTTTACTTGTCATAGGCCCCACAACTCAGTATAcgattcctgctcttttcctatataactttgt-------tgactttggtttctttgtgaacagctctgagcctcagtttcctcttcagaaa
>gene=chr20_6595188-6596188; species=rheMac
ttgcccaaggactttgcagaattTAGAaaagatcagggtatttcacataaatgttcgtatttccgtctttttcttgataaattagaagatctggcaacactggcccacattgccacacagtagtttacccaagctgactagca-ctactcccttgaaataaggcatTCAGAGGATgagcatgtgggctctggtcacagactagctgggattctacccaagctgcaccacttactacctgtgtaacttgaggcaaacttctgaccctcaattttctcatctaggtagaagggataaaaaaatgcttatcttatacttgttttaaagattaaatgaattaacatatactcaacatagtgtttacaatgccAACTATTATTTTTACTTGTCCTAGGCTCCACAACTCAGTATATGACTCTTGCTCTTTTCCTATATAACTTTGGTTGGTtatgactttggtttctttgttaacatctctgggcctcagtttcctcttcagaaa
>gene=chr20_6785188-6786188; species=hg19
ggtataaaatacatatagaagcatttgttcaaaaaatcctgccaaaccttggttaagaactatgaaaatctaaggccttttagccTGGGATGCTCCTGTTCAACCCATCCGCATGACCATTTCTTCAGGTAGTGAAGAAGTTCTACTAGGGCATGGCAAGTTGAGAAAACCAGTAACTGCACTGCTGGAAGAGGATGGCTTGATTTGAAACAGAGTGCATAGGAAAAGCCTCATCCATAAATGTTGTGGAAAAGAATATGATCTCATGGCAAACAAATAAGAAAGGCTATCATGACAACTAGCTTGAAGCTGTAATTCTGATAAGGCATAATAATAATAATAAtaacagagagagacagggaatgatatggctgtagtgctctttgataagctccaagatatctctaggcttctgaaaaggtaagtgtctgtgcaaagctatgcactcaggagagactggaaaagtcaccagctatatactcattctggctgattataag
>gene=chr20_6785188-6786188; species=bosTau
GATAAAAAACAAATTTAGAA--------------------------AATTTGGGGGGAACTTTGAAAATTGATGACAGCTTAGCCTGGGAGGCTTCCATTTATGCCATTCACAAGACC--TATTTCAGTTAGTGCTGAAGCTCTGTTGGGATGTAGCAAGTTAAGAAGACCAGCAGCATAACTGCTAGAAAGA-ATGACTTGACTT-GAACAGACTATG-AAAAA-----------------------------------------------------------------------------------------------------------------------------------------------------------------------------------------------------------------------------------------------------------------------------------
>gene=chr20_6785188-6786188; species=calJac
gatataaaatacatatagaaacatttgttcaaaaaatcctgccaagccttggttaagaactgtgaaagtctatagcc-tttagccTGGGATGCTCCTGTCCAACCCAACCACAAGACCACTTCTGCAGGTAGTAAAGAAGTTCTGCCAGGGCATGGCAAGTTGAGAAAACCAGTAATTTCACTGCT-GAAGAAGATGGCCTGATTTGAAACAGAGTGCACAAGAAAAATATCATCCATAAATGTTATTGAAAATAGTATGGTCTCATGGCAAACAGGTAAGAAAGACTATCATGACAACTAGCTTGAAGCCATAATCCTGATAAGGCATAATAATAATAAC----------AGagccagggaatggtagggccatagtgatctttgataagcaccaagatatctctaggcttctgaaaggctaggtgtctgggcaaagctatgcactctggagagattggaaaagtctccagctatatactcattctggctgattgtaag
>gene=chr20_6785188-6786188; species=canFam
gatataaaacaaatttaaaagcatttatcttttaaaatctgctgaaccttgggttagaactgtgaagatctgtggcattttagcctgggatgcttccattcatcccatcctcaagacc--cat---------ttcagaagttctattaggatgtggcaaaTTGAAAACACCAACAGTGAAACTGCTGGTGGGGAATGACTTGATTGGGAATGGGGTGCA-AAAAA--ATCATATCCCTAAGTGTTATTGAAAAT----TAGCCTCATAGCAAACAAAGAAGGAAGGCCAATACTGCAGTTTGCTTGAAGCTGTGATCCTGGTTAGAGAGaaaat-------tttagcagggagagtcagggaatgagatagtcatagtagtccttgataagctccaaaatatctctggtcatttggaaggctgtgtacatg-attaggtaatatact---------cagtaaagatccctggctatatattcatcctggctgatcatgag
>gene=chr20_6785188-6786188; species=equCab
gatataaagcaaatttagaagcatttttttttttaaatctactgaaccttgggttagaactgtgaaaatctatggcattttagcctgggatgcttccattcaccccatccccaAGACC--CATTGGGGGCAGTGCAGAA-TTCTGTTACGGCATGGCAAGTT-AAAAAACCAGCAGCTTCACTGCTGGAGGGG-ATGAC----TTGGGAATAGAGTGCa-aaaaa--aTCACATCTCTGAGTGTTATTGAAAATAGTATGATCTCATGGCAAACAAACAAGGAAGGCTGACATTGCAACTAGCCTGAAGCTGTGATCCCGATTGGAGAAAcaaa-------attaacaaggagagccagggaatgagatagccatagttgagcttgataagctgcaagatatctctggttatctggaaggctgtgc--atg-gtaaggctgtatactgaggagagcctggagaggtccctggctatatatttatcctggctgattgagag
>gene=chr20_6785188-6786188; species=gorGor
ggtataa-atacatatagaaacatttgttcaaaaaatcctgccaaaccttggttaagaactatgaaaatctaaggccttttagccTGGGATGCTCCTGTTCAACCCATCCACATGACCATTTCTTCAGGTAGTGAAGAAGTTCTACTAGGGCATGGCAAGTTGAGAAAACCAGTAACTGCACTGCTGGAAGAGGATGGCTTGATTTGAAACAGAGTGCATAGGAAAAGCCTCATCCATAAATGTTGTGGAAAAGAATATGATCTCATGGCAAACAAATAAGAAAGGCTATCAT-ACAACTAGCTTGAAGCTGTAATTCTGATAAGGCATAATAATAATAATAATAACAGAGAGAGACAAGG-------------------------------------------------------------------------------------------------------------------------------------------
>gene=chr20_6785188-6786188; species=panTro
ggtataaaatacatatagaagcatttgttcaaaaattcctgccaaaccttggttaagaactatgaaaatctaaggccttttagcctgggatgctcctgttcaacccatccacatgaccattttttcaggtagtgaagaagttctactagggcgtggcaagttaagaaaacCAGTAAC-GCTCTGCTGGAAGAGGATGGCTTGATTTGAAACAGAGTGCATAGGAAAAGCCTCATCCATAAATGTTGTGGAAAAGAATATGATCTCATGGCAAACAAATAAGAAAGGCTATCATGACAACTAGCTTGAAGCTGTAATTCTGATAAGGCATAATAATAATAATAAtaacagagagagacagggaatgatatggctgtactgctctttgataagctccaagatatctctagacttctgaaaaggtaagtgtctgtgcaaagctatgcactcaggagagactggaaaagtcaccagctatatactcattctggctgattataag
>gene=chr20_6785188-6786188; species=papHam
gatataaaatacacatagaagcatttgttcaaaaaatcctgccaaaccttggttaagaactatgaaaatctaaggccttttagccTGGGATGCTCCTGTTCAACCCATCCACATGACCACTTCTTCAGATAGTGAAGAAGTTCTACTAGGGCATGGCAAGTTGAGAAAACCAGTAACTGTACTGCTGGAAGAGGATGG------------------------------------CCATAAATGTTATTGAAAAGAATATGATCTCGTGGCAAACAAATAAGAAAGGCTATCATGACAACTAGCTTGAAGCTGTAATCCTGATAAGGCataataataataataataaCAGAGAGAGACAgggaatgatatggctgtagaggtctttgataagctccaagatatctctaaacttctgaaagggtacgtgtctgtgcaaagctatgcattcaggagagattggaaaagtctccagctatatgctcattctggctgattataag
>gene=chr20_6785188-6786188; species=ponAbe
ggtataaaatacatatagaagcatttgttcaaaaaatcctgccaaaccttggttaagaactatgaaaatctaatgccttttagccTGGGATGCTCCTGTTCAACCCATCCACATGACCATTTCTTCAGGTTGTGAAGAAGTTCTACTAGGGCATGGCAAGTTGAGAAAACCAGTAACTGCACTGCTGGAAGAGGATGGCTTGATTTGAAACAGAGTGCACAAGTAAAACCTCATCCATAAATGTTGTTGAAAA----------TAATGGCAAACAAATAAGAAAGGCTATCATGACAACTAGCTTGAAACTGTAATCCTGATAAGGCATAATAATAATAATAAtaacagagagagacagggaatgatacggctgtagtgctctttgataagctccaagatatctctaagcttctgaaagggtaagtgtctgtgcaaagctatgcactcaggagagactggaaaagtctccagctatatactcattctggctgattataag
>gene=chr20_6785188-6786188; species=rheMac
gatataaaatacacatagaagcatttgttcaaaaaatcctgccaaaccttggctaagaactatgaaaatctaaggccttttagcctgggatgctcctgttcaacccatccacaTGACCACTTCTTCAGATAGTGAAGAAGTTCTACTAGGGCATGGCAAGTTGAGAAAACCAGTAACTGTACTGCTGGAAGAGGATGGCTTGATTTGAAACAGAGTGCACAAGAAAA-------CCATAAATGTTATTGAAAAGAATATGATCTCGTGGCAAACAAATAAGAAAGGCTATCATGACAACTAGCTTGAAGCTGTAATCCTGATAAGGCataataataataataataaCAGAGAGAGACAgggaatgatatggctgtagaggtctttgataagctccaagatatctctaaacttctgaaagggtaagtgtctgtgcaaagctatgcattcaggagagattggaaaagtctccagctatatgctcattctggctgattataag
>gene=chr20_6907209-6908209; species=hg19
TCTGAACGACAACTTCTGTACTTATCTTTTTTACTAGTCAGCGTACTTGACCTTAAAGCTTGCTCCTCTCTAATTCCACCATCCTGGGTGATCCTGAGCACCAGAACCAGGTTCAGAGTTTAGTCATTCTCAGAAGAAACACAATTCAGCATTATAAGTATCACCTTaggccttaggaatataaagaacaaaagatgatccctgccctcaaggcttttatggttgaatgaggaaaatacaggcaaacctatcattatactgcaacaatgtgattgattaaagggaggccaatgtcaaggagacagggaatgtagagggtggattgcttagtccagctgagagagtgagatgaagcttcaaagagaaggAGGGCTTTGACAGTTTAAGAGAGGATGTATggccgggcgcggtggctcacgcctttaatcccaggactttgggaggccaaggcgggcggatcacgaggtcaggagatcgagaccatcctggctaacacagtg
>gene=chr20_6907209-6908209; species=bosTau
TCTGAGCAGCAACTGCTGTCCTTAACCATCT-GGAAGCCAGT-TACCTGGTCATAAA----ACTCCCCTCTTGCTCCGTGGTCCTTCAAAACCCTGAGCATTGGAGTCAAGTTCAGACTTCA----TTCTTGGAAGAAG----GTCCTGTGTTATGAGTATCAcaagtggccctggagatagaagaaacaaaagata-tatcttccctcaaggattttactgtctaatgaagAaaata----------------------------------------------------------------------------------------------------------------------------------------------------------------------------------------------------------------------------------------------------------------------
>gene=chr20_6907209-6908209; species=calJac
TCTGAAC---ATCTTCTGTACTT-----------------------TTGACCTTAAAGCTTGCTCCCCTCTAATTCCACCATGCTGGGTGATCCTGAGCACCAGAACCAGGCTCAGAGTTTattcattctcagaagacacataattcagcattttaagtatcacctcaggccttaggaatataaagaacaaaagatgatccctgccctcgagacttttacggttgaatgaggaaaatataggcaaacctatcattatactacaacaaggtgattgattaaagggaagccaatgccaaggagagagggaatgtagagggtggattgcttagtccagctgagagagtgagaggaagcttcaaagagaaggAGGGCTTTGACAGTTTAAGAGGGGATGTATG-----------------------------------------------------------------------------------------------------
>gene=chr20_6907209-6908209; species=canFam
TTTGAACCACATCTTTTACATTTAACTTTTTTGAAAGCCAGTGTA-ATGGCCTTAAA----ATTCCCCCATAGCTCTACTGTCCTTGGTGGT----AGGACCGGAACCAGGTTCAGAATTTATTCATTCTTAGAAGAAA-AAAGTCCAGTGTTATGAGTATCACATTAGGCCTTAAGGATA-AAGGAACAAA-------CTCTGTCCTCAAGAGTTTTAAGGTCGAATGAAGAGGAGGCAGGCAAATCCATCATTGTGCTACAGCAAAGCTATTGATT-AATGGAGGTCTATGCCAAGAAGAAAGAGAACGTAGTGGATAGGTTGCTTAGTCTAGCTGAGGGAATGAGCGGAAGCTTCAAAGAGAAGGAGATACGTGA--------------------------------------------------------------------------------------------------------------------------
>gene=chr20_6907209-6908209; species=equCab
TCTGAACAGCAACTTCTGCACTTAACCTTTTTGGAAGCTAGTGTACATGGCCTTGAA----ACTCTCCTCT-GGTCTATTATCCTTGGAGGTCCTGAGTGCCAGACCCAGGTTCAGAGCTTATTCATTCCCAGAAGAAGCACAGTCCAGTATTATGAGTATCACgttaggccctagggata-aaggaataaaagata-tccctgccctcaaggattttatagtcaaatgaagagaaagcaggcaaatccatcattgtgctgcaacaaggctattgattaaatggaggtctatgccaagaagagagagaacatggggagtagattgctcagtctggctgagagagggagaggaagcttcaaagagaaggaggcccctga-------------------------------------------------gctggaactt--gaccgacaaag--------------------------------------------------
>gene=chr20_6907209-6908209; species=gorGor
--------------------------------------------------------------------------------------------------------------------------------------------------------------------------------------------------------------------------------------------------------------------------------------------------------------------------------------------------------------------------------------------------------------------------------------------------------------------------------------------------------------------
>gene=chr20_6907209-6908209; species=panTro
TCTGAACGACAACTTCTGTACTTACCTTTTTTACTAGTCAGCGTACTTGACCTTAAAGCTTGCTCCTCTCTAATTCCACCATCCTGGGTGATCCTGAGCACCAGAACAAGGTTCAGAGTTTAGTCATTCTCAGAAGAAACACAATTCAGCATTATAAGTATCACCTTAGGCCTTAGGAATATAAAGAACAAAAGATGATCCCTGCCCTCAAGGCTTTTATGGTTGAATGAGGAAAATACGGGCAAACCTATCATTATACTGCAACAAGGTGATTGATTAAAGGGAGGCCAATGTCAAGGAGAGAGGGAATGTAGAGGGTGGATTGCTTAATCCAGCTGAGAGAGTGAGATGAAGCTTCAAAGAGAAGGAGGGCTTTGACAGTTTAAAAGAGGATGTATggccgggcacggtggctcacacctgtaatcccaggactttgggaggccaaggcgggcggatcacgaggtcaggagatcgagaccatcctggctaacacagtg
>gene=chr20_6907209-6908209; species=papHam
TCTGAACAATAACTTCTGTACTTAGCCTGTTTACTAGTCAGTGTACTCAACCTTAAAGCTTGCTCCCCTCTAATTCCACCATCCTGGGTGATCCTGAGCATCAGAACCAGGTTCAGAGtttattcattctcagaagaaacacaattcagcattataagtatcaccttaggccttaggaatataaagaacaaaagatgatccctgccctcaaggcttttatggttgaatgaggaaaatacaggcaaacctatcattatactgcaacaaggtgattgattaaagggaggccaatgccaaggagacagggaatgtagagggtggattgcttagtccagctgagagagtgagatgaagcttcaaagagaaggAGGGCTTTGACAGTTTAAGAGCAGATGTATG-----------------------------------------------------------------------------------------------------
>gene=chr20_6907209-6908209; species=ponAbe
TCTGAATGACAACTTCTGTACTTAGCTTTTTTACTAGTCAGCGTACTTGACCTTAAAGTTTGCTCCCCTCTAATTCCACCATCCTGGGTGATCCTGAGCACCAGAACCAGGTTCGGAGtttattcattctcagaagaaacacaattcagcattataagtatcaccttaggccttaggaatataaagaacaaaagatgatccctgctctcaaggcttttatggttgaatgaggaaaatacaggcaaacttatcattatactgcaacaaggtgattgattaaagggaggccaatgtcaaggagagagggaatatagagggtggattgcttagtccagctgagagagtgagatgaagcttcgaagagaagGAGGGCTTTGACAGTTTAAGAGAGGATGTATGGCCGGG-----------------------------------------------------------------------------------------------
>gene=chr20_6907209-6908209; species=rheMac
TCTGAACAATAACTTCTGTACTTAGCCTGTTTACTAGTCAGTGTACTCGACCTTAAAGCTTGCTCCTCTCTAATTCCACCATCCTGGGTGATCCTGAGCATCAGAACCAGGTTCAGAGTTTATTCATTCTCAGAAGAAACACAATTCAGCATTATAAGTATCACCTtaggccttaggaatataaagaacaaaagatgatccctgccctcaaggcttttatggttgaatgaggaaaatacaggcaaacCTATCATTATACTGCAACAAGGTGATTGATTAAAGGGAGGCCAATGCCAAGGAGACAGGGAATGTAGAGGGTGGATTGCTTAGTCCAGCTGAGAGAGTGAGATGAAGCTTCAAAGAGAAGGAGGGCTTTGACAGTTTAAGAGCAGATGTAT------------------------------------------------------------------------------------------------------
>gene=chr20_8509188-8510188; species=hg19
GATACTCTATCTTCTTTGGCAGGATCTACAGCAGCCATCATATGACACTGAGGATCTGCCCAGTAAAAATGTAAAAGTTTCAGTCCTAAAATTGTTGAGCTGGTGAACCAATGCCGGGATTTCCGTAACTCTTACATAAAAGAAAGTAAAGCCTTATTTGTTCAATCCATTATAGCTGGTAACATTCTGTAAAAGAGGACGCAAAAGGCACCCATGACCAATACTAGATAATACGTATTCAATCATTAGACCCTTTTATGAAAACAAGGGGCGAAAAGTGCTGCGACAATTCCCAGAGAAATTGAAATGGATATTTCCTATATAATGCTAAAAGAGCATCAGATATGAAGTAAGAGGGTGTGAGGAGAAGCTGCTAACTACATAATGCTTCAACAGTGAAAAAAACAGTTCTACACAATAACCTTCTAACGATTCCTCATTGTGGACGGGTAGGTGGTTTGTACTTCCAGTCCCTTCAGTATCAGATGTTTATCATATAT
>gene=chr20_8509188-8510188; species=bosTau
CAGAGTCTTTCTTGTTTGCCAGCATCTGCAGCAGCCATATTGTGACCTTGAGGGTCTGCCCAGTAGAACTGTAAAGATGCCAGTCCTGAAATTGTTAAGCTGGTAAACCAATGACAGAATCT-CATACTTCTCATGTAAAAGAAGATAAAGTCCTATTTGTTTAATC-ATTGTAGCTGATAACATCCTGTAAGAGAAGACTCA-----cacataTGGCCAAGATTAGATCATATATATTCAATTCTCAATCTCCCTAATGGAAAAAAGAGATTAAA--AACTGTGACAATTCCTATAGAAACTGAAAGG-GTATTTCCTATATAACTCTAAAAGATCACAACAGACAAGATAAAAAAGTTTGAGGAGATTCTGCTAAAGTTGTGACTGTTTGACAGTG-AAAATAGAGCTCCACACACCAACCTCTTAATGATTTCTCATTGTGGAGGCGTGGATATTT-GCATGTTCAGTCTCTTCAGTAATAGATTTGTATCATATCT
>gene=chr20_8509188-8510188; species=calJac
AATCCTCTATCTTGTTTGGCAGGATGTTCAGCAACCATCATATGACATTGAGGGTCTGCCCAGTAAAACTGTAAAAGTTTCAGTCCTAAAATTGTTGAGCTGGTGAACCAATGCCAGGACTTCCATAGTTGTTATGTAAAAGAAAGTAAAGCCCTATTTGTTCAATCCATTATAGCTGATAACATTCTGTAAAAGAGGA----AAAGGCACCCTTGACCAATACTAAATAATATGCATTCAATCATTAGACTGTTTTAGGAGAAAAAGGGGCTAAAAGAGCTGTGACAATTCTCAGAGAAATTGAAATGGATATTTCCTGCATAGTGCTAAAAGAGCATCAAATATGAAGTAAGAGGGTGTGAGGAAAAGCTGCTAACTATATAATGCTTCAACACTGAAAAAAACAGTTCTGCACAATAAC---CTAATGATCCCTCATTGTGGATGTGTAGGTGGTTTGTACTTCCAGTCCCTTCAGTATCAGATGTTTATAACATCT
>gene=chr20_8509188-8510188; species=canFam
GAGAGTCCTTCTTATTTGACAGGACCTGCAGCAGCCATCTCATGATCTTGAGGTTCTGCCTAGTAGAACTGCAAAGGTATCAGACCTAAAATTGTTGAGGTGGTGAACCAATGCCAGCACCTCCGTACTTCTTATGTAAAAGAAGGCAAAGTCCTATTTGTTCAACC-ACTGTAGCTGAGAACATCCtagaaaataaggcccaaaggacacaaacagcCAAGATTAGATCATATGCATCCAATTCTCCATCTCCTTAATGGCAAAAAGAGGTTAAAAGCACTATGGTATTTCCCAGAGAAACTGAAAGG-GTATTTTCTATACAATGCTTCAAGAGCACACCATACAAGATGAGAAAGCTTGACTACAAGCTGCCAAGGAGATGATGCTTTGACATTG-AAAATACAGTTCTATATGAGAGGCTCCTGATAATTTCTCACTGTTCACGTGCAGGTGGTTTGTACTTCCAGTACCTTCAGTAACAGATGTTTATCATATCT
>gene=chr20_8509188-8510188; species=equCab
aatagtctttcttgtttggCAGGATCTGCAGCAACCATCTTGTGACCTTGAGGGTCTTCTCAGTAGAACTGTAAAGATATCAGTCTTAAAATTGT--------TGAACCAATGTCAGGACCTCCATAATTCTTATGTAAAAGAAGATAAAATCCTGTTTGTTCAACC-ACTTTAGCTGATAACACCCTATAAGA-AAAATTCAaaggacacacaTGGCCAAGATTAGATCATATACATCCAATTCTCAGTTTCCTTAATGGAAAAAAGAGCTTAAAAGAACTGTGACAATTCCCAGAGAAAGTGAAAGG-GTATTTTCTATACAATGC-TAAAGAGCACAAAATATGAGATAAGAAAGCTTGAAAGGAAGTTGCTAAAGATGTGATGCTTTGACAGT--AAAATACAATTCTACACAAGGGCCTTCTAATGATTTCTCATTGTGGGTGTGTAGGTGGTGTACACTTCCAGTCCCCTCAATAGCAGATGCTTATCATATCT
>gene=chr20_8509188-8510188; species=gorGor
GATACTCTATCTTCTTTGGCAGGATCTACAGCAGCCATCGCATGACACTGAGGGTCTGCCCAGTAAAAATGTAAAAGTTTCAGTCCTAAAATTGTTGAGCTGGTGAACCAATGCTGGGATTTCCATAACTCTTACATAAAAGAAAGTAAAGCCTTATTTGTTCAATCCATTATAGCTGGTAACATTCTGTAAAAGAGGACGCAAAAGGCACCCATGACCAATACTAGATAATACGTATTCAATCGTTAGACCCTTTTATGAAAACAAGGGGCTAAAAGTGCTGCGACAATTCCCAGAGAAACTGAAATGGATATTTCCTATGTAATGCTAAAAGAGCATCAAATATGAAGTAAGAGGGTGTGAGGAGAAGCCGCTAACTACATAATGCTTCAACAGTGAAAAAAACAGTTCTACACAATAACCTTCTAACGATTCCTCATTGTGGACGGGTAGGTGGTTTGTACTTCCAGTCCCTTCAGTATCAGATGTTTATCATATAT
>gene=chr20_8509188-8510188; species=panTro
GATACTCTATCTTCTTTGGCAGGATCTACAGCAGCCATCATATGACACTGAGGGTCTGCCCAGTAAAAATGTAAAAGTTTCAGTCCTAAAATTGTTGAGCTGGTGAACCAATGCCGGGATTTCCGTAACTCTTACGTAAAAGAAAGTAAAGCCTTATTTGTTCAATCCATTATAGCTGGTAACATTCTGTAAAAGAGGACGCAAAAGGCACCCATGACCAATACTAGATAATACGTATTCAATCATTAGACCCTTTTATGAAAACAAGGGGCTAAAAGTGCTGCGACAATTCCCAGAGAAATTGAAATGGATATTTCCTATATAATGCTAAAAGAGCATCAAATATGAAGTAAGAGGGTGTGAGGAGAAGCTGCTAACTATATAATGCTTCAACACTGAAAAAAACAGTTCTACACAATAACCTTCTACCGATTCCTCATTGTGGACGGGTAGGTGGTTTGTACTTCCAGTCCCTTCAGTATCAGATGTTTATCATATAT
>gene=chr20_8509188-8510188; species=papHam
GATACTCTATCTTGTTTCACAGGATCTACAGCAGCCATCATATGACATTGAGGGTCTGCCCAGTAAAAATGTAAAAGTTTCAGTCCTAAAGTTGTTGAGTTGGCGAACCAATGCTGGGATTTCCATAGTTCTTATGTAAAAGAAAATAAAACCTTATTTGTTCAATCCATTATAGCTGGTAACATTCTGTAAAAGAGGATGCAAAAGGCACCCATGACCAATACTAGATAATACGTATTCAATCATTAGACTCTTTTATGAAAAAAAGGAGCTAAAAGTGCTCCAACAATTCCCAGAAAAATTGAAGTGGGTATTTCCTATATAATGCTAAAAGAGCATCAGATATGAAGTAAGAGGGTGTGAGGAGAAGCTGCTAACTATATAATGCTTCAACAGTGAAAAAAACAGTTCTGCACAATAACCTTCTAATGATTCCTCATTGTGGATGTGTAGGTGGTTTTTACTTCCAGTCCCTTCAGTATCAGATGTTTATCATATCT
>gene=chr20_8509188-8510188; species=ponAbe
GATACTCTATCTTCTTTGGCAGGATCTACAGCAGCCATTGTATGACACTGAGGATCTGCCCAGTAAAAATGTAAAAGTTTCAGTCCTAAAATTGTTGAGCTGGTGAATCAATGCCGGGATTTCCATAACTCTTTCGTAAAAGAAAGTAAAGCCTTATTTGTTCAATCCATTATAGCTGGTAACATTCTGTAAAAGAGGACGCAAAAGGCACCCATGACCAATACTAGATAATATGTATTCAATCATTAGACCCTTTTATGAAAACAAGGGGCTAAAAGTGCTGCGACAATTCCCAGAGAAATTGAAATGGATATTTCCTATATAATGCTAAGAGAGCATCAAATATGAAGTAAGAGGGTGTGAGGAGAAGCTGCTAACTATATAATGCTTCAACAGTGAAAAAAACAGTTCTACACAATAACCTTCTAATGATTCCTCATCGTGGACGTGTAGGTGGTTTGTACTTCTAGTCCCTTCAGTATCAGATGTTTATCATATAT
>gene=chr20_8509188-8510188; species=rheMac
GATACTCTATCTTGTTTCACAGGATCTACAGCAGCCATCATATGACATTGAGGGTCTGCCCAGTAAAAATGTAAAAGTTTCAGTCGTAAAGTTGTTGAGTTGGCGAACCAATCCTGGGATTTCCATAGTTCTTATGTAAAAGAAAATAAAACCTTATTTGTTCAATCCATTATAGCTGGTAACATTCTGTAAAAGAGGATGCAAAAGGCACTCATGACCAATACTAGATAATACGTATTCAATCATTAGACTCTTTTATGAAAAAAAGGAGCTAAAAGTGCTCCGACAATTCCCAGAAAAATTGAAATGGGTATTTCCTATATAATGCTAAAAGAGCATCAGATATGAAGTAAGAGGGTGTGAGGAGAAGCTGCTAACTATATAATGCTTCAACAGTGAAAAAAACAGTTCTGCACAATAACCTTCTAATGATTCCTCATTGTGGATGTGTAGGTGGTTTTTACTTCCAGTCCCTTCAGTATCAGATGTTTATCATATCT
>gene=chr20_10045209-10046209; species=hg19
AGTGGTGCTACAGAATAGgggaaattttcactaatgaaatggtattttagctgaactctaaagaatgagtgaggaattaagttgacccagagggaagagaggaattgagtagaagcagcagcaTTTTGCAGTGCAGACCCATTCCAGCAAGTGAAATAAAAGCAATGTGACAAGAAATAAATAAAAAATGGTCAGGGAAAAGAGGCCAAAGCCACATCCTGGAGAGATTTGTAAGACAACCATATGGATTTGGAAAGTGATGGATTTCcatttgattctgctgattcgtcccttgtcctagaaattttcttgactttagcaacaccacagtttcctggtgcttctcAATATCCTTTGTAGCCATGCTTTTTGCATCAGGACTCTCAACACCAGCAGACAATAACAAGAGAATTATTAAGACTTAGAAAAAGAGAATTCTTAATACAGAATTTCAAGGGGTGGATTGAGCAAGACTGGAGGCAAAACATCTTCCCTGAAAA
>gene=chr20_10045209-10046209; species=bosTau
AGTGGTGCTCCAGAATCAGGGAAAT----------GCAATAGCATTTTAGCAGAAATCTGAAGGATGAGGAAAAAATTAAATTGGCCCTGATGGAAGGGAAGAGTCTAGTGGAAAGAACAGCATTTTGCAGGAAAGACCCAATCCAACAAATGGAAAAAAGGCAGTGTGATTAAAAATAAATAGAAATTTGGCAGGG-GAAGAGGTCAAAGCTAGGTC------------------------------------------------------------------------------------------------------------------------------------------------------------------------------------------------------------------------------------------------------------------------------------------
>gene=chr20_10045209-10046209; species=calJac
--------------------------------------------------------------------------------------------------------------------------------------------------------------------------------------------------------------------------------------------------------------------------------------------------------------------------------------------------------------------------------------------------------------------------------------------------------------------------------------------------------------------
>gene=chr20_10045209-10046209; species=canFam
AGAG-CACTACAACATCAGATGACTTCACACCAATgaaatggcattttagctgagatctgaaggatg----gggaattaagttgaccctgatggaagagaagagTCTGATGGAACGAATAGCATTTTGCAGGGCAGACTTGTTCCAAGAGATGAAAGGAAGGCAGTCTAATGAGAAAGAAAGAGAAACTGGGTGGAG-AAAGAggcccaaactagatcc-----------------------------------------------------------------------------------------------------------------------------------------------------------------------------------------------------------------------------------------------------------------------------------------
>gene=chr20_10045209-10046209; species=equCab
AATAGCGCCATggaatcaaggaaattcacgctaatgaaatggc-ttttagctgagatctgaaggatgagtaaggaattaagttggccctgatggaagggaagagtctggtggaaggaacagcattttgaagggcagatccattccaagaaaagaaataaaggcagtgtgatgagaaatccatagaaactgggcagag-gaagagGCCAAAGCCAGATCC-----------------------------------------------------------------------------------------------------------------------------------------------------------------------------------------------------------------------------------------------------------------------------------------
>gene=chr20_10045209-10046209; species=gorGor
agtggtgctacagaatcggggaaattttcactaatgaaatggtattttagctgaactctgaagaatgagtgaggaattaagttgaccctgagggaagagaggaattgagtagaagcagcagcattttgcag-gcagacccattccagcaagtgaaatgaaagcaatgtgacaagaaataaataaaaaatggtcagggaaaagaggccaaagCCACATCCTGGAGAGATTTGTAAGACAACCATATGGATGTGGAAAGTGATGGATTTCcatttgattctgctgatt-gtcccttgtcctagaaattttcttgactttagcaacaccacagtttcctggtgcttctcaatatcctttgtagccatccttttTGCATCAGGACTCTCAACACCAGCAGAC-ATAACAAGAGAATTATTAAGACTTAGAAAAAGAGAATTCTTGATACAGAATTTCAAGGGGTGGATTGAGCAAGACTGGAGGCAAAACATCTTCCCTGAAAA
>gene=chr20_10045209-10046209; species=panTro
AGTGGTGCTACAGaatcggggaaagtttcactaatgaaatggtattttagctgaactctaaagaatgagtgaggaattaagttgaccctgagggaagagaggaattgagtagaagcagcagcattttgcagtgcagacccaTTCCAGCAAGTGAAATAAAAGCAATGTGACAAGAAATAAATAAAAAATGGTCAGGGAAAAGAGGCCAAAGCCACATCCTGGAGAGATTTGTAAGACAACCATATGGATTTGGAAAGTGATGGATTTCCATTTGATTCTGCTGATTCGTCCCTTGTCCTAGAAATTTTCTTGACTTTAGCAATACCACTGTTTCCTGGTGCTTCTCAATATCCTTTGTAGCCATCCTTTTTGCATCAGGACTCTCAACACCAGCAGACAATAACAAGAGAATTATTAAGACTTAGAAAAAGAGAATTCTTAATACAGAATTTCAAGGGGTGGATTGAGCAAGACTGGAGGCAAAACATCTTCCCTGAAAA
>gene=chr20_10045209-10046209; species=papHam
agtggcgctacagaattggggaaattttcgctaatgaaatggtattttagctgaactctaaagaatgagtgaggaattaagttgaccctgagggaagagaggaatcgagtagaagtagcagcatTTTGCAGTGCAGACCCATTCCAGCAAGTGCAATAAAAGCAACATGACAAGTAATAAATAAAAAATGGTCAGGGAAAAGAGGCCAAAGCCAGATCCTGGAGAGATCTGTAAAACAACCATATGGATTTGGAAAATGATTGATTACcatttgattctgttgattcctccctcgtcctagaaattttcttgactttagcaacaccacggtttcctggtgcttctcaacatcctttgtagccatccttttTGCATCAGGACTCTCAACACCAGTGGATAATAACAAGATAATTTTTAAGACTTAGAAAAAGAGAATTCTTAATACAGAATTTCAAGGGGTGGATTGAGCAAGACCGGAGGCAAAGTGTCTTCCCTGAAAA
>gene=chr20_10045209-10046209; species=ponAbe
agtggtgctacagagtcggggaaattttcactaatgaaatggtattttagctgaactctaaagaatgagtgaggaattaagttgaccctgagggaagagaggaatcgagtagaagcagcagcattttgcagtgcagaccgattccagcaagtgaaataaaagcaatgtgacaagaaataaataaaaaatggtcaggg-aaAGAGGCCAAAGCCACATCCTGGAGAGATTTGTAAGACAACCATATGGATTTGGAAAGTGATGGATTTCCATTTGATTCTGCTGATTCGTCCCTTGTCCTAGAAATTTTCTTGACTTTAGCAACACCACAGTTTCCTGGTGCTTCTCAATATCCTTTGTAGCCATCCTTTTTGCATCAGGACTCTCAACACCAGCAGACAATAACAAGAGAATTATTAAGACTTAGAAAAAGAGAATTCTTAATACAGAATTTCAAGGGGTGGATTGAGCAAGACTGGAGGCAAAATGTCTTCCCTGAAAA
>gene=chr20_10045209-10046209; species=rheMac
AGTGGTGCTACAgaagtggggaaattttcgctaatgaaatggtattttagctgaactctaaagaatgagtgaggaattaagctgaccctgagggaagagaggaatcgaatagaagtagcagcattttgcagtgcagacccaTTTCAGCAAGTGCAATAAAAGCAACATGACAAGTAATAAATAAAAAATGGTCAGGGAAAAGAGGCCAAAGCCAGATCCTGGAGAGATTTGTAGAACAACCATATGGATTTGGAAAATGATTGATTACcatttgattctgttgattcctccctcatcctagaaattttcttgactttagcaacaccatggtttcctggtgcttctcaacatcctttgtagccatccttttTGCATCAGGACTCTCAACACCAGTGGATAATAACAAGATAATTTTTAAGACTTAGAAAAAGAGAATTCTTAATACAGAATTTCAAGGGGTGGATTGAGCAAGACCGGAGGCAAAATGTCTTCCCTGAAAA
>gene=chr20_10714209-10715209; species=hg19
gaaggggcctcacaatctgctttattttacagatggagaacctaaagtccagaggattttagcaacttgtctaatgtcatccagttactaggaagggatccaagactgggatccccattgtgctgaccatcaagctcaggtctctccactgttccCTCCCATCTAATCTTTTCTGCCCAGACTCATCTTACAGGAGGAAGGGGTGCCCCTCTACATAGTGCAGTTTGAAGGAATATTGGACAGAACCCCGCTGCCTGTCACTCCATTATCTTTTTATTCCTTTAACTTGGACAGCTTTGGTTCTTTAAGTCATTTATTATAAGACAATATACTTTAATGAGTACTCTAGCAGGGAATGGGAATAATGGTGTATGTGTCTGATAAAAGAGTTTGAGATTATTGGCAAAATAGAAGTTAAGGGCAAAAAAAGCTTCTAGACTGAagtgcttcgtgaactttaaagtatgcccagatctcctaggatcttgttaaaatgaaga
>gene=chr20_10714209-10715209; species=bosTau
--------------------------------------------------------------------------------------------------------------------------------------------------------------------------------------------------------------------------------------------------------------------------------------------------------------------------------------------------------------------------------------------------------------------------------------------------------------------------------------------------------------------
>gene=chr20_10714209-10715209; species=calJac
gaaggggccccacaacttgctttattttgcagatggagaacctaaggtccagagggttttagcaacttgcctaatgtcatccagttactcggaagggatcccagactggcatccctactgtgccgaccatcaggctcaggtctctccactGTTCCCTCCCATCTAAGCTTTTCTGCCCGGAC---TCTTATAGGAGGAAGAGGTGCCCCTCTCCATAGTGCAGTTTGAAGGAATATTGGACAGAACTCTGCTATCTATCACTCCATTATCTTTTTATTCCTTTAACTTGGACAGCTTTGGTTCTTTAAGTCATTTATTATAAGACAATATACTTTAATGAGGACTGTAGCATGGAATAGGAATAATTGTGTATGTGTCTAATAAAAGGGTTTGAGATTATTGGTAAAATAGAAGTTAAGAACAAAAAAAGCTTCTAGACCAAagtgcttcatgcgctttaaagtatgcccacatctcctgggatcttgttagaatgaagg
>gene=chr20_10714209-10715209; species=canFam
AAAATGACCtcacaatctcctgcattttataggtgaggaacctacactgcagagggttttagtaatttgcccaagtctattcagttacttagaagaggtccaaggctggcaaccacatgatc-tgacaatcagactccggtttctacactcttccatcctgtcTAACTTTTTCTGCCCAGACTCTCCTTA---------------------GACTTAGGA--GTTTGAGGGAATATCAGAGAGAA-CCCACTGCCTGTCACTCCATTATCTTTTTATTCCTTTGATTTGGACAGCTTTGGTTCTTTAAATCATTTATTAATAGGCAC-ATGCATCAATTAATATTTCAGCAGGAAATGGGAATGGCG-----TGTATGCAGTAAAAACAGTTGGGATTATTGGTAAAATAGAAATTATAGGCAAAAGAAGTTTCTAGACTGAAGtgcttcttggactttaaagtacacatgaatttcctgagatcttgttaaaataaaga
>gene=chr20_10714209-10715209; species=equCab
gaaggggcctcacaatgtccttccttttgcaggcaaggaatctagactctggagggttttagtaatttgtctaaggctgtccagttacttagaagagctccaagactggcaccgacatggttctgatcatcaggtgcagctttctccactaattcatcctgtctAAGCTTTTCTGCCCAGACTCTCCTCG---------------------TACTTAGGA--GTTTAAGGGAATATCAGACAGAATCCCACTGCCTGTCACTCCGTTCTCTTTTTGTTCCTTTAGTTTGGACAGCTCTGATTCTCTAAGTCACTTATTATAGGGCAG-ATACATCAATGAACACTTGAGCATGGAATGGGAATAATG-tgtgtgtgtgtAGTAAAAAGGGCTGGAATTATTGGTAAAATAGAAGCAAAGGGCAAAAAAAGTTTCTAGACTGAagtgcttcttaaactctaagatacacgagcatctcctgggatcttgttaaaatgaaga
>gene=chr20_10714209-10715209; species=gorGor
gaaggggcctcacaatctgctttattttacagacggagaacctaaagtccagaggattttagcaacttgtctaatgccatccagttactaggaagggatccaagactgggatccccattgtgctgaccatcaagctcaggtctctccactgttccCTCCCATCTAATCTTTTCTGCCCAGACTCATCTTACAGGAGGAAGGGGTGCCCCTCTACATAGTGCAGTTTGAAG-AATATTGGACAGAACCCCGCTGCCTGTCACTCCATTATCTTTTTATTCCTTTAACTTGGACAGCTTTGGTTCTTCAAGTCATTTATTATAAGACAATATACTTTAATGAGTACTCTAACAGGGAATGGGAATAATGGTGTATGTGTCTGATAAAAGAGTTTGA-ATTATTGGCAAAATAGAAGTTAAGGGCAAAAAAAGCTTCTAGACTGAagtgcttcgtgaactttaaagtatgcccagatctcctaggatcttgttaaaatgaaga
>gene=chr20_10714209-10715209; species=panTro
gaaggggcctcacaatctgctttattttacagacggagaacctaaagtccagagggttttagcaacttgtctaatgtcatccagttactaggaagggatccaagactgggatccccattgtgctgaccatcaagctcaggtctctccactGTTCCCTCCCATCTAATCTTTTCTGCCCAGACTCATCTTACAGGAGGAAGGGGTGCCCCTCTACATAGTGCAGTTTGAAGGAATATTGGACAGAACCCCGCTGCCTGTCACTCCATTATCTTTTTATTCCTTTAACTTGGACAGCTTTGGTTCTTTAAGTCATTTATTATAAGACAATATACTTTAATGAGTACTCTAGCAGGGAATGGGAATAATGGTGTATGTGTCTGATAAAAGAGTTTGAGATTATTGGCAAAATAGAAGTTAAGGGCAAAAAAAGCTTCTAGACTGAAGtgctttgtgaactttaaagtatgcccagatctcctaggatcttgttaaaatgaaga
>gene=chr20_10714209-10715209; species=papHam
gaaggggccttacagtctgttttattttgcagatggagaacccaagatccagagggttttagcaacttgtctaatgtcatccagttcctaggaagggatccaagactgggatccccattgtgctgaccatcaagctcaggtctttccactgttccCTCCCATCTAATCTTTTCTGCCCAGACTTATCTTATAGGAGGAAGGGGTGCCCATCTGCATAGTGTAGTTTGAAGGAATATTGGACAGAACCCCGCTGCCTGTCATTCCATTATCTTTCTATTCCTTTAACTTGGACAGCTTTGGTTCTTTAAGTCATTTATTATAAGACAATATACTTTAATGAGTACTCTAGCAGGGAATGGGAATAATGGTGTATGTGTCTGATAAAAGGGTTTGAGATTATTGGTAAAATAGAAGTTAAAGGCAAAAAAAGCTTCCAGACTGAagtgcttcgtgaactttaaagtatgctcatatctcgtaggatcttgttaaaatgaaga
>gene=chr20_10714209-10715209; species=ponAbe
gaaggggcctcacaatctgctttattttacagaaggagaacctaaagtccagagggttttagcaacttgtctaatgtcatccagttactaggaaaggatccaagactgggatccccattgtgctgaccatcaagctcaggtctctccactgttccCTCCCATCTAATCTTTTCTGCCCAGACTCATCTTACAGGAGGAAGGGGTGCCCCTCTACATAGTGCAGTTTGAAGGAATATTGGACAGAACCCCGCTGCCTGTCACTCAATTATCTTTTTATTCCTTTAACTTGGACAGCTTTGGTTTTTTAAGTCATTTATTATAAGACAATATACTTTAATGAGTACTCTAGCAGGGAATGGGAATAATGGTGTATGTGTCTGATAAAAGGGTTTGAGATTATTGGTAAAATAGAAGTTAAGGGCAAAAAAAGCTTCTAGACTGAAAAgcttcgtgaactttaaagtatggccagatctcctaggatcttgttaaaatgaaga
>gene=chr20_10714209-10715209; species=rheMac
gaaggggccttacagtctgttttattttacagatggagaacccaagatccagagggttttagcaacttgtctaatgtcatccagttcctaggaagggatccaagactgggatccccattgtgctgaccatcaagctcaggtctttccactgttccCTCCCATCTAATCTTTTCTGCCCAGACTTATCTTATAGGAGGAAGGGGTGCCCCTCTGCATAGTGTAGTTTGAAGGAATATTGGACAGAACCCTGCTGCCTGTCACTCCATTATCTTTCTATTCCTTTAACTTGGACAGCTTTGGTTCTTTAAGTCATTTATTATAAGACAATATACTTTAATGAGTACTCTAGCAGGGAATGGGAATAATGGTGTATGTGTCTGATAAAAGGGTTTGAGATTATTGGTAAAATAGAAGTTAAAGGCAAAAAAAGCTTCCAGACTGTAGtgcttcgtgaactttaaagtatgcccatatctcctaggatcttgttaaaatgaaga
>gene=chr10_741249-742249; species=hg19
TCTGAGACAAGGGCCCTCCCGGAACATCCAGACCCCACTCAGGCAGGAGTGCTGCTGTGGCTGGCACTGTGTCTCAGGTCCTTGCCGTCCTGGCCACCGATGTCTTAGGCTGGGCTCCAGGAAGCGGGGCCTGAGGCAGGGGCTGGGGGGCAGGTGCCTCCTGGAGGGTGTGCGCTGCAGACAGAACCTGTCACGGGGTGACCACCTCAGCACAGGAAGAAGCAGAGCCCTTGGCCCTGCCACTCAGGACACCACAGGGCCAGTCCTCAGGGCAAGACAACGGCCTGGGCCAGCCGGGTGTGGGCAGAGAGCAGCCCACCCATCGGCTCATCACACTGGGAACACGCGTGGCTGTGACCCACCCATGGCCACATGACAGCCGCTGGAGGATGGGGCACCCAGCCTACAGCGCCCGAGCAGCCTCGCTGAGAACCACCACATGTCAGCTGGGCAGAAACCAGGAACCCGCAGGCTCACATCCACCAAGCAGTGTGTCCGGG
>gene=chr10_741249-742249; species=bosTau
--------------------------------------------------------------------------------------------------------------------------------------------------------------------------------------------------------------------------------------------------------------------------------------------------------------------------------------------------------------------------------------------------------------------------------------------------------------------------------------------------------------------
>gene=chr10_741249-742249; species=calJac
CCTGAGTCAAGGGACGTCCCGGAACATGCGGACCGCAGTCAGGTGGGAGTGTCACTGTGGCCGGCACTGTGTCTCAGGTCCTTGCTGTCCTGGCCACCAATGTC--AGGCTGGGCTCCAGGAAGCAGGGCCCGAGGCAGGGGCTAGG-GGCAGGTGCCTTATGGAGGGTGTGCGCTACAGACAGAACC-GTCA-GGAGTGGCCACCTCAGCACAGGACGAAGCAGAGCCCTCGGCCCTGCAGCTCAGAGCACCACAGGGCCAGTCCTCAGGGCAAGACGCCA-CCGGGGCCAGCC-GGTGCGGGCAGGGAGTGGCCCACCCATGGGCTCATCCCGCCAAGAACACGCATGGCTGTGACCCACCCACAGCCACATGACGGCCATTAGAGGACGGGGCACTCAGCCTGGAGCACCCAAGCAGGCTCGCTGAGAACCACCACAGGCCAGTTGGGCGGAAACCGGGAACCC-----------TCCACCAAGCAGCCTGTTCAGG
>gene=chr10_741249-742249; species=canFam
--------------------------------------------------------------------------------------------------------------------------------------------------------------------------------------------------------------------------------------------------------------------------------------------------------------------------------------------------------------------------------------------------------------------------------------------------------------------------------------------------------------------
>gene=chr10_741249-742249; species=equCab
--------------------------------------------------------------------------------------------------------------------------------------------------------------------------------------------------------------------------------------------------------------------------------------------------------------------------------------------------------------------------------------------------------------------------------------------------------------------------------------------------------------------
>gene=chr10_741249-742249; species=gorGor
TCTGAGACAAGGGGCCTCCCGGAACATCCAGACCCCACTCAGGCGGGAGTGCTGCTGTGGCTGGCACTGTGTTTCAGGTCCTTGCCGTCCTGGCCACCGATGTCTTAGGCTGGGCTCCAGGAAGTGGGGCCTGAGGCACGGGCTGGGGGGCAGGTGCCTCCTGGAGGGTGTGCGCTGCAGACAGAACCTGTCAC-GGGTGGCCACCTCAGCCCAGGAAGAAGCAGAGCCCTTGGCCCTGCCGCTCAGGACACCACAGGGCCAGTCCTCAGGGCAAGACAACGGCCTGGGCCAGCCGGGTGTGGGCAGAGAGCAGCCCACCCATCGGCTCATCACACTGGGAACACGCGTGGCT-TGACCCACCCACGGCCACATGACAGCCGCTGGAGGATGGGGCACCCAGCCTACAG-GCCCGAGCAGCCTCGCTGAGAACCACCACATGTCAGCTGGGCAGAAACCAGGAACCCACAGGCTCACATCCACCAAGCAGTGTGTCCGGG
>gene=chr10_741249-742249; species=panTro
TCAGAGACAAGGGGCCTCCCGGAACATCCAGACCCCACTCAGGCGGGAGTGCTGCTGTGGCTGGCACTGTGTCTCAGGTCCTTGCCGTCCTGGCCACCGAAGTCTTAGGCTGGGCTCCAGGAAGCGGGGCCTGAGGCAGGGGCTGGGGGGCAGATGCCTCCTGGAGGGTGTGCGCTGCAGACAGAACCTGTCACGGGGTGGCCACCTCAGCACAGGAAGAAGCAGAGCCCTTGGCCCTGCCGCTCAGGACACCACAGGGCCAGTCCTCAGGGCAAGACAACGGCCTGGGCCAGCCGGGTGTGGGCAGAGAGCAGCCCACCCATCAGCTCATCACACTGGGAACACGCGTGGCTGTGACCCACCCACGGCCACATGACAGCCGCTGGAGGATGGGGCACCCAGCCTACAGCGCCCGAGCAGCCTCGCTGAGAACCACCACATGTCAGCTGGGCAGAAACCAGGAACCCGCAGGCTCACATCCACCAAGCAGTGTGTCCAGG
>gene=chr10_741249-742249; species=papHam
CCTGAGACAAGGGGCCTCCCGGAACATCCAGACCCCAGTCAGGCGGGAGTGCTGCTCTGGCTGGCACTGTGTCTCAGGTCCTTGCCGTCCTGGCCACCGATGTCTTAGGCTGGGCTCCAGGAAGCAGGGCCTGAGGCAGAGGCTGGGGGGTGCGTGCCTCATGGAGGGTGTGCGCTGCAGACAGAACCCATCAAGGGGTGGCCACCTCAGCACAGGAAGAAGCAGAGCCCTTGGCCCTGCAGCTCAGGACACCACAGGGCCAGTCCTCAGGGCAAGACGACAGCCTGGGCCAGCCGGGTGTGGGCAAGGAGCAGCCCACCCATGGGCTCATCCCACTGGGAACACGCGTGGCTGTGACCCACCCACAGCCACATGACAGCCGCTGGAGGATGGGGCACCCAGCCTAGAGCAGACAAGCAGGCTTGCTGAGAACCACCAAATGTCAGCCAGGCAGAAACCAGGAACCCG--------------------------------
>gene=chr10_741249-742249; species=ponAbe
CCTGAGACAAGGGGCCTCCCAGAACATCCAGACCCCAGTCAGGCAGGAGTGCTGCTGTGGCTGGCACTGTGTCTCAGGTCCTTGCTGTCCTGGCCACCGATATCTTAGGCTGGGCTCTGGGAAGCAGGGCCTGAGGCAGGGGCTGGGGGGCAGGTGCCTCATGGAGGGTGTGCGCTGCAGACAGAACCCGTCAGGGGGTGGCCACCTCAGCACAGGAAGAAGCAGAGCCCTTAGCCCTGCCACTCAGGACACCACAGGGCCAGTCCTCAGGGCAAGACGACGGCCTGGGCCAGCCGGGTGTGGGCAGGGAGCAGCCCACCCATGGGCTCATCACACCGGGAACATGCATGGTTGTGACCCACCCATGGCCACATAACAGCCGCTGGAGGATGAGGCACCCAGTCTACAGTGCCCGAGCAGGCTCGCTGAGAACCATCACATGTCAGCTGGGCAGAAACCAGGAACCCGCAGGCTCACATCCACCGAGCAGCATGTCCGGG
>gene=chr10_741249-742249; species=rheMac
CCTGAGACAAGGGGCCTCCCGGAACATCCAGACCCCAGTCAGGCGGGAGTGCTGCTCTGGCTGGCACTGTGTCTCAGGTCCTTGCTGTCCTGGCCACTGATGTCTTAGGCTGGGCTCCAGGAAGCAGGGCCTGAGGCAGAGGCTGGGTGGCAGGTGCCTCATGGAGGGTGTGCGCTGCAGATATAACCCATTG-GGGGTGGCCACCTCAGCACAGGAAGAAGCAGAGCCCTTGGCCCTGCAGCTCAGGACACCACAGGGCCAGTCCTCAGGGCAAGACGACAGCCTGGGCCAGCCGGGTGTGGGCAAGGAGCAGCCCACCCATGGGCTCATCCCACTGGGAACACATGTGGCTGTGACCCACCCACAGCCACATGACAGCCGCTGGAGGATGGGGCACCCAGCCTAGAGCAGACAAGCAGGCTTGCTGAGAACCACCACATGTCAGCCAGGCAGGAACCAGGAacccgcagcctcatatccaccaagcaatgcgtccggg
>gene=chr10_931276-932276; species=hg19
TCCAATATAGAGTCCTTTATCAAAAAAAGCAATGGACTCCCCACCACCCCATTCGACAGCACCCACCAGATGAGCGCTGTCCTTGCCCTCCTGGACTCTCTGCGTCTGCGGTTCAGCCACAACCTTAGCGTCCTGATCAGAAGTCATGGGCTCCACTGGGAGAAGTGTAATGCTAACCTCAGGATGCTGTAAAATGGCAAAGACATTAAACAGGTCATTTGAAGGGCACAGTATGattatttaaataaaattaaaatCCTCAAGTTTTCCAGGACACACGTTTATCCCTCTGAATTCAAAAAAGTTTAAAGAAGTCTTCCCATATGCATACCTTACTCACCAAGAAGTGATACTTAATTTTTTAAATAAGTAAGTTTCTTCTTCACACCATTTTGGTGAAGATGGCCACACTCTAAAACTTGGAAACTCATGTGCTGACACAAATAAACCCATTTGTGCCTGGAAACTCAAGTCTTTTAAAAAACAGAAAATTGAAGGCt
>gene=chr10_931276-932276; species=bosTau
-----------------------------------------------------------CACTCACCAGATGCGTGCTGTCTTTCCCTTCTTGGACTCGCTGGCCCTGCGGTTCAGCCACGACCTTAGTGTCCTGATCAGAAGTCATGAGCTTTACTGGGAGAAGTTCAATGTTAGCCAGAGAATCCTGTAAAACG--ACAGACAGTAAATTGGTAACTTGAAGTGCAGAGGTTTAATTCTAAAATGAAACTAAAATCCTCAAGTTTTCTAGGTCATACGTTTATCCCTCTGCAGTCTAAGTAGTTTAAAGAAATGTGCCAATATGTCCACCTTTCACACCAAGAAATTACA------TT------AAAAAAAAAAGTTTCTTCATATTAATTTGCTAACT---ATAATATTGTAAGATTTAGAAA-CCAAATGTTAACATATACAAACCCACTCATGTCCAGAAATTCA---TTTTTTAAAAACAGAAAATTATCAAAG
>gene=chr10_931276-932276; species=calJac
TCCAATATAAAATCCTTTATCAAAAAAAGCAATGGACTCCCCATCACCCCACTCGACAGCACCCACCAGATGAGCGCTGTCCTTGCCCTCCTGGACTCTCTGTGTCTGCGGTTCAGCCACGACCTTAGTGTCCTGATCAGAAGTCATGGGCTCCACTGGGACAAGTTTAATGCTAACCTCAGGATGCTGTAAAATGGCAAAGACATTA-----GTCATTTGAAGGGCACAGTATGATTCTTTAAATAAAATTAAAATCCTCAAGTTTTCCAGGACATATGTTTACCCCTCTTAATTCAAA---------------------------ATACCTTACTTACCAAGAAGTGATACTTAATTTTTTAAATAAATAAGTTTCTTCCTCACACCATTTTGGTGA----GACCACACTGGAAAACTT-GAAACCCATGCACTAACACAAAAAAACCCATCTGTGCCTGGAAACTCAATTCTTTTAAAACACAGAAAATTGAGGGAt
>gene=chr10_931276-932276; species=canFam
TCCAACATAACATCTGTGATCAGAAGAAGAGAGTGAGG---------------CCCCAGTACTCACCAGATGAGCGCTGTCTTTCCCTTCCTGGACTCGCTGGCCCTGCGGTTCAGCCACGACCTTAGTGTCCTGATCAGAAGTCATGAGCTTTACTGGGAGAAGCTGAATGGCAACTGTAGGGTGCTGTAAAACAACAAA-ACAACCCATCAGTAGCTTATAGTACAGAATCAGATTCTTCAAATTAA--TCAAATCTTCAAGTTTTCCAGGACATTTG-TTGCTCCTCCGGAATCTAAGTAGTTTA----------------------------------------------------------CAAATCTGCCCATAATTTACACCTTTATATTAACC-CAAGAATATCGTAAGACT-AGAAA-TTGTGTGCTAACACATACAAACCCACTCATGGCCAGAAAACCA---TCTTTTT-AAACAGAAAGTAACAAAAC
>gene=chr10_931276-932276; species=equCab
TCCAATGTCGAATCTGTCACCAGAAGGAGAGAGAGGTT---------------CACCGACACTTACCAGATGAGCGCCGTCTTTCCCTTCCTGGACTCGCTGGCCCTGAGGTTCAGCCACGACCTTAGCGTCCTGATCAGAAGTCATGAGCTTTACTGGGAGAAGTTTAATGTTAACCGGAGGATGCTGTAAAGCGACAAAGACAGTAAATTGGTAACTTGAAGTGCAGAATCTGATTCTTAAAGTAAAATTAAAATCCTCAAGTTTTCCAAGACACGTGTTTATTCCTCTGGAGTCTAACTAGTTTAAAGAAATCTGCCCATATTTACACCTTACTTACCAAGAAAT---ACTTGTTT-TTTCAATAAGTAAATTTCTTCTTTACACTAATTTGGTGACCATGATAACACTGTAAGACTCAGAAA-CCATGTGCTAACACAGAGAAACCCATTTATGCCCAGAAACTCA---TTTTTTAAAAACAGAAAATTACATAAC
>gene=chr10_931276-932276; species=gorGor
--------------------------------------------------------------------------------------------------------------------------------------------------------------------------------------------------------------------------------------------------------------------------------------------------------------------------------------------------------------------------------------------------------------------------------------------------------------------------------------------------------------------
>gene=chr10_931276-932276; species=panTro
TCCAATATAGAGTCCTTTATCAAAAAAAGCAATGGACTCCCCACCACCCCATTCGACAGCACCCACCAGATGAGCGCTGTCCTTGCCCTCCTGGACTCTCTGCGTCTGCGGTTCAGCCACAACCTTAGCGTCCTGATCAGAAGTCATGGGCTCCACTGGGAGAAGTGTAATGCTAACCTCAGGATGCTGTAAAATGGCAAAGACATTAAACAGGTCATTTGAAGGGCACAGTATGattatttaaataaaattaaaatCCTCAAGTTTTCCAGGACACACGTTTATCCCTCTGAATTCAAAAAAGTTTAAAGAAGTCTTCCCATATGCATACCTTACTCACCAAGAAGTGATACTTAATTTTTTAAATAAGTAAGTTTCTTCTTCACACCATTTTGGTGAAGATGGCCACACTCTAAAACTTGGAAACTCATGTGCTGACACAAATAAACCCATTTGTGCCTGGAAACTCAAGTCTTTTAAAAAACAGAAAATTGAAGGCt
>gene=chr10_931276-932276; species=papHam
TCCAGTAGAGAATCCTTTATC-AAAATAGCAATGGACTCCCCACCACCCCATTCGACAGCACCCACCAGATGAGCACTGTCCTTGCCCTCCTGGACTCTCTGCGTCTGCGGTTCAGCCACAACCTTAGCGTCCTGATCAGAAGTCATGGGCTCCACTGGGAGAAGTGTGATGCTAACCTCAGGATGCTGTAAAATGGCAAAGACATTAAACAGGTCATTTGAAGGGCACAGTATGattatttaaataaaattaaaatCCTTGAGTTTTCCAGCACACACGTTTATCCCTCTGAATTTAAAAAAGTTCAAAGAAGTCTGCCCATATGCATACCTTACTTACCAAGAAGTGA-ACTTAATTTTTTAAATAAGTAAGTTTCTTCTTCACACCATTCTGGTGAAGATGACCACACCGGGAAACTTGGAAACCCACGTGCTGACACAAATAAACCCATTTGTGCCTGAAAACTCAAGTCTTTTAAAAAACAGAAAATTGAGGGCt
>gene=chr10_931276-932276; species=ponAbe
TCCAATATAGAGTCCTTTATCAAAAAAAGCAATGGACTCCCCACCACCCCATTCGACAGCACCCACCAGATGAGCGCTGTCCTTGCCCTCCTGGACTCTCTGCGTCTGCGGTTCAGCCACAACCTTAGCGTCCTGATCAGAAGTCATGGGCTCCACTGGGAGAAGTGTAATGCTAACCTCAGGATGCTGTAAAATGGCAAAGACATTAAATAGGTCATTTGAAGGCCACAGTATGattatttaaataaaattaaaatCCTCAAGTTTTCCAGGACACACGTTTATCCCTCTGAATTCAAAAAAGTTTAAAGAAGTCTTGCCATATGCATACCTTACTCACCAAGAAGTGATACTTAATTTTTTAAATAAGTAAGTTTCTTCTTCACACCATTTTGGTGAAGATGGCTACACTGGAAAACTTGGAAACCCATGTGCTGACACAAATAAACCCATTTGTGCCTGGAAACTCAAGTCTTTTAAAAAACAGAAAATTGAAGGCT
>gene=chr10_931276-932276; species=rheMac
CCCAGTAGAGAATCCTTTATC-AAAATAGCAATGGACTCCCCACCACCCCATTCGACAGCACCCACCAGATGAGCACTGTCCTTGCCCTCCTGGACTCTCTGCGTCTGCGGTTCAGCCACAACCTTAGCGTCCTGATCAGAAGTCATGGGCTCCACTGGGAGAAGTGTGATGCTAACCTCAGGATGCTGTAAAATGGCAAAGACATTAAACAGGTCATTTGAAGGGCACAGTATGattatttaaataaaattaaaatCCTTGAGTTTTCCAGCACACACGTTTATCCCTCTGAATTTAAAAAAGTTTAAAGAAGTCTGCCCATATGCATACTTTACTCACCAAGAAGTGA-ACTTAATTTTTTAAATAAGTAAGTTTCTTCTTCACACCATTCTGGTGAAGATGACCACACCGGGAAACTTGGAAACCCACGTGCTGACACAAATAAACCCATCTGTGCCTGAAAACTCAAGTCTTTTAAAAAACAGAAAATTGAGGGCt
>gene=chr10_1108249-1109249; species=hg19
AGGCTGGAATAGCCAGTGAGATAAAATCAGTGATCCAAAACTTATAATTTTGATGAGAAAGGAAAGGTGATATTGTAATCTCTGCATTTTTGGTAACGAACTTGTAGAATGTCTGGAATGCATCAGAATGTTTCTACAGATGAAGTTCTTAAGAGAGGGAAGGGAAACCCTTTGCTGGTTTTATTTGCTTCATTTAACTGAAGATAGAGTCTCCCTTTTTCTCTGAGGCCATATCAGGACAGCTTTCACAGGCTTTTGATGTGGTTTCTTTTTTTCCTTTACAAAACATACTCCATAAACTACAAAGTAACTGTTTTATGTTGTAAAGCAAGACTTACTTCTCCTTTAAAAATAGGCCTACACATATGCAATTTGAGAATAAAAGATGATTCTTGGCTttctgcttgcggaaagatggagacttatttttccttattcctcccatgaagtacatctaaaaacactggacatatataaaacaaatgtaagagtgggccggg
>gene=chr10_1108249-1109249; species=bosTau
GGACAGGCCG---GGGTGGAAGAAGACTGCTTATTTCGGATGTGATCCTTTGAGGTGGAAGGAAGGTTAATACTGCAATTTTCACACTTTGTGTAAGCAATTTGTAGAACCTTCGGAATGCACCAGA---TTTCTACTGATGACATTCTTAAGAAAGGAAAGAGAAGCTTTCTGCTA-TTTTACTTGCTTGAAATATTTAGAGATTG----TCACGTTTTTTCTTGAGCTTTGTGA----------AACAGGGTTTTGATAT-------TTTGTTCCTTTAAAAAACATAAC--ATGAACTGTGAGGTGGCTGGGATATGTTGAAAATCTTAA----GATGCTTTATGAAGTTAGTCTTTAACATGTGTACTT----GCTAAAAGATTTTTTTTAGCCT----------------GGGAG--TTGttttttatt------------------------------------------------------------------
>gene=chr10_1108249-1109249; species=calJac
--------------------------------------------------------------------------------------------------------------------------------------------------------------------------------------------------------------------------------------------------------------------------------------------------------------------------------------------------------------------------------------------------------------------------------------------------------------------------------------------------------------------
>gene=chr10_1108249-1109249; species=canFam
------------------AGAGAAAATCATGGATTCAAAACCTGCAACTTTGAGGTGAAAGGAAGGTTGGTGTTGCAGTTTTTGCACTTTATATAACCAACTTGTAGAAGCTTTTAAATGCACTGGAATATTTCCAATGATGCAGGTCTTCAGAGAGGAAAGAAAAGACCTTTACTG-GCTTATTTACTTGAAATGTCT----ACAAAGTTTCCTGTTTTCTCTGTGGCTCCGTTAGGACTGGTTTCACAAGGTTTTGTTAT------TTTTCTTCCTTTACGAAATGCGCCTTATAAACTGCAAGGTAACTATGGTA--------------------------------------------------------------------------------------------------------------------------------------------------------------------------------------
>gene=chr10_1108249-1109249; species=equCab
AGTCTGGAAAG-CCAGTGAGAGAAGATCAGTGATTCAAAACCTACAACTTTGAGGTGATAGGAAGATTGATATTGCAAGTTTTGCACTTAATGTAACCAACTTATACACTCTTTGGAATGCACCAGAATGTTTCTACTGATGAAGTTCTTAGGAGAGGAAAGAGAAGCCCTTTACTG-TTTTATTTGCTTTAAGTGTCTAAAGATAAACTCTCCTTTTTCCTCTAAGGCCCTATCAGGACATCTGTCACAGGGTGTt-----------TTTCTCTCCTTTACAAGATGTACCTCATAAACTGCAAGGTAACTGTGGTA----------------CTTGTTGCCTTTTAAAACAAGGCCTACACATATGTAATTTGAGACAAAAAGATGGTTTTTGGCTttgtacttatggaaagatggag--tagatgtgctttattcctctcactaagtacccctaaaaacactggacatatataaaacaaatataagactg-------
>gene=chr10_1108249-1109249; species=gorGor
------------------------------------------------------------------------------------------------------------------------------------------------------------------------------------------------------------------------------------------------------------------------------------------------TACTCCATAAACTACAAAGTAACTGTTTTATGTTGTAAAGCAAGACTTACTTCTCCTTTAAAAATAGGCCTACACATATGCAATTTGAGAATAAAAGATGATTCTTGGCTttctgcttg-ggaaagatggagacttatttttccttattccttccatgaagtacatctaaaaacactggacatat-taaaacaaatgtaagagtgggctggg
>gene=chr10_1108249-1109249; species=panTro
AGGCTGGAATAGCCAGTGAGATAAAATCAGTGATCCAAAACTTATAATTTTGATGAGAAAGGAAAGGTGATATTGTAATCTCTGCATTTTTGGTAACGAACTTGTAGAATGTC--GAATGCATCAGAATGTTTCTACAGATGAAGTTCTTAAGAGAGGGAAGGGAAACCCTTTGCTGGTTTTATTTGCTTCATTTAACTGAAGATAGAGTCTCCCTTTTTCTCTGAGGCCATATCAGGACAGCTTTCACAGGCTTTTGATGTGGTTTCTTTTTTTCCTTTACAAAACATACTCCATAAACTACAAAGTAACTGTTTTATGTTGTAAAGCAAGACTTACTTCTCCTTTAAAAATAGGCCTACACATATGCAATTTGAGAATAAAAGATGATTCTTGGCTttctgcttgcggaaagatggagacttatttttccttattcctcccatgaagtacatctaaaaacactggacatatataaaacaaatgtaagagtgggccggg
>gene=chr10_1108249-1109249; species=papHam
AGGCTGGAAAACCCAGTGAGATAAAATAAGTGATCCAAAACTTATAATTTTGATGAGAAAAGAGAGTTGATATTGTAATCTCTGCATTTTTGGTAACCAGCTTGTAGAATGTCTGGAATGCAGAGGAATGTTTCTACAGATGAAGTTCTTAAGAGAGGGAAGGGAAACCCTTTGCTGGTTTTATTTGCTTCATTTAACTGAAGACAAAGTCTCCCTTGTTCTCTGAGGCCGTATCAGGACAGCTTTCACAGGCTTTTGATGTGGTTTCTTTTTTTCCTTTACAAAACATACTCTATAAACTACAAAGTAACTGTTTTATGTTGTAAAGGAAGACTTTCTTCTCCTTTAAAAATAGGCCTACACATATGCAATTTCAGAATAAAAGATGATTCTTgactttgtgcttgcagaaagatggagacttatttttccttattcctcccactatgtacatctaaaaacactggccatatataaaacaaatgtaagagtgggctggg
>gene=chr10_1108249-1109249; species=ponAbe
AGGCTGGAATAGCCAGTGAGATAAAATCAGTGATCCAAAACTTATAATTTTGATAAGAAAGGAAAGGTGATATTGTAATCTCTGCATTTTTGGTAACCAACTTGTAGAATGTCTGGAATGCATCAGAATGTTTCTACAGATGAAGTTCTTAAGAGAGGGAAGGGAAACCCTTTGCTGGTTTTATTTACTTCATTTAACTGAAGATAGAGTCTCCCTTTTTCTCTGAGGCCATATCAGGACAGCTTTCACAGGCTTTTGGTGTGGTTTCTTTTTCTCCTTTACAAAACATACTCCATAAACTACAAAGTAACTGTTCTATGTTGTAAAGCAAG----ACTTCTCCTTTAAAAATAGGCCTACACATATGCAATTTCAGAATAAAAGATGATTCTTGGCTttctgcttgcggaaagatggagacttatttttccttattcctcccactaagtacatctaaaaacactggacatatataaaacaaatgtgagagtgggccggg
>gene=chr10_1108249-1109249; species=rheMac
AGGCTGGAAAACCCAGTGAGATAAAATAAGTGATCCAAAACTTATAATTTTGATGAGAAAGGAGAGTTGATATTGTAATCTCTGCATTTTTGGTAACCAGCTTGTAGAATGTCTGGAATGCAGAGGAATGTTTCTACAGATGAAGTTCTTAAGAGAGGGAAGGGAAACCCTTTGCTGGTTTCATTTGCTTCATTTAACTGAAGACAAAGTCTCCCTTGTTCTCTGAGGCCGTATCAGGACAGCTTTCACAGGCTTTTGATGTGGTTTCTTTTTTTCCTTTACAAAACATACTCTATAAACTACAAAGTAACTGTTTTATGTTGTAAAGCAAGACTTTCTTCTCCTTTAAAAATAGGCCTACACATATGCAATTTCAGAATAAAAGATGATTCTTgactttgtgcttgcagaaagatggagacttatttttccttattcctcccactatgtacatctaaaaacactggccatatataaaacaaatgtaagagtgggccggg
>gene=chr10_1568423-1569423; species=hg19
cctgtacagcctgcagagccatggctgcacaaacctttcttcctcataaatcacccagcctcgggtgttcctttctagcaacacacacggactgagCCGGATGACATGAAGCAGCTGTTCCCGCCTCCTCCTGGCACCTCCCTGACTCACGCACTTGGTGCGTGGAGGGGTCGTGAGCGGGCACAGGCAGCCACTTCGCTGCTTGCCTCATCAGCCTCACAGTTCCCCACAGGTGAGTCCTGGCATAGAAACATCCCCTGCATCTTAATTTGCATTTGTTAATAATTATGTGAAATAGAGAAAATAACTTATTTGTGCACAGCTCTGACTTCCAAACGAAACCACTCCAGCTTTTTGGAAGCTTCCGCATTTGGGGATGATATTAACCAAGTGACCACAGACGAGAGAGGCACTGCCCTTCTCTTTAACCCAGAAACTGGTCAGGAGCCTGAGGAGAATGACAAAGGGAAAGAATTCTTACAGGAACTTCTCCCTCCGCT
>gene=chr10_1568423-1569423; species=bosTau
-------------------------------------------------------------------------------------------------------------------------------------------------------------------------------------------------------------------------------CCCTGAGAGT-GAGTCCTGGGGGGGAAGCTTCCTGAGCGCTGGGATCTATGCTTGTCGACAATTATGTGAAATACAGAGAATGGGTCCCTGGCACAGAGCTGTCACTTCCCAAGCAGACCATTCAGG--TTGTGGAACCTTC-GCGTCTAGGGGCGATATCAACCCCATGAGCACAG-AGGGAGGGTCACTGGCCCACTGTTTAACCAGGAAACTGGCCAG--------------------------------------------------------
>gene=chr10_1568423-1569423; species=calJac
cctgtacagcctgcagagccatggctgagcaaacccttctccttcataaatctcccagccttgggagttcctttctagcagcacacacggactgagCTGGGTGACACGAAGCAGCTGTTCCCGCCTCCTCCT------------------GCACGTGGTGCGTGGA-GGGTCATGAGCGGGCACAGGCAACCACCCCGCTGTTCACATCATCAGCCT-GCAGTT-CCTGCAGGTGAGTCCTGGCACAGACACATCCCCTGCATCTTCATTTGCATTTGTTTATAATTACGTGAAATATAGAAAATAACTTATTTGTGCACAGCTCTGAATTCCAAAGAAAACCACTCCAGCTTTTTGGAAGCTTCCACATTTGGGGATGATATTAACCAAATGACCACAGAAGAGAGAGGCACCGTCCTCCTTTTTCACCCAGAAACTGGTCAGGAGCCTGAGGAG--TGACAAAGGGAAAAAATTCCTACAGCAACATCACTCCCCACT
>gene=chr10_1568423-1569423; species=canFam
-------------------------------------------------------------------------------------------------------------------------------------------------GCCCCGCGT-----GGGCGGAGCCTCCACGAACAAGCACAGG---------TGCTGCT-----CCACTGTCCTCC---CCCTACCAGCCCAGTCCTGGGTTGGAAGCACCTGGAGCCTGGCGACCCGCTTGCATCAATAATTAGGTGAAATGGAGAAGCCGTCCCC-----------TCATCACTCCCA----TCACTCCTCAGA-TTTTCGGAACCTTCGGCTTTTGGGGGTCACATCAACCCAGTGAGCACAGAGGAG--GAGCACCGCCTGAC-ACTTGACCCGCAAACTG-------------------------------------------------------------
>gene=chr10_1568423-1569423; species=equCab
--------------------------------------------------------------------------------------------------------------------------------------CGTCTCCCTAAGTCCCACGTTTGGCGAGCGGAGGTGCCACGAACAACCAGAGATGGCAGCTGTGCTCTTGGCCCCCCCTGTCATGT---CCTCAACATCTGAGTCCTGGAATAGAATCCTCCAGAGCATTCTCATCTGCTTTCATGAATAATTATGTGAGATATAGAAAACAGCTCCTTTGCAAAGAGTTATCACTTCCAAACCACACTACTTAGGTTTTTTGGAACTTTCACCGTTTGGGGATAATGTTAACCTGATGACCACAGAGAGGG-GGTCACCGGCCAACTATTCAACCAGGAAGCTAGTCAG--------------------------------------------------------
>gene=chr10_1568423-1569423; species=gorGor
cctgtacagcctgcagagccatggctgcacaaacctttcttcctcataaatcacccagcctcgggtgttcctttctagcaacacacacggactgagCCGGATGACATGAAGCAGCTGTTCCCGCCTCCTCCTGGCACCTCTCTGACTCACGCACTTGGTGCGTGGAGGGGTCGTGAGCGGGCACAGGCAGCCACTTCGCTGCTTGCCTCATCAGCCCCACAGTTCCCCACAGGTGAGTCCTGGCATAGAAACATCACCTGCATCTTAATTTGCATTTGTTAATAATTATGTGAAATAGAGAAAATAACTTATTTGTGCACAGCTCTGACTTCCAAACGAAACCACTCCAGCTTTTTGGAAGCTTCCGCATTTGGGGATGATATTAACCAAGTGACCACAGACGAGAGAGGCACTGCCCTTCTCTTTAACCCAGAAACTGGTCAGGAGCCTGAGGAGAATGACAAAGGGAAAGAATTCCTACAGGAACTTCTCCCTCCGCT
>gene=chr10_1568423-1569423; species=panTro
cctgtacagcctgcagagccatggctgcacaaacctttcttcctcataaatcacccagcctcgggtgttcctttctagcaacacacacggactgagCCGGATGACTTGAAGCAGCTGTTCCCGCCTCCTCCTGGCACCTCTCTGACTCACGCACTTGGTGCGTGGAGGGGTCGTGAGCGGGCACAGGCAGCCACTTCGCTGCTTGCCTCATCAGCCCCACAGTTCCCCACAGGTGAGTCCTGGCATAGAAACATCCCCTGCATCTTAATTTGCATTTGTTAATAATTATGTGAAATAGAGAAAATAACTTATTTGTGCACAGCTCTGACTTCCAAACGAAACCACTCCAGCTTTTTGGAAGCTTCCGCATTTGGGGATGATATTAACCAAGTGACCACAGACGAGAGAGGCACTGCCCTTCTCTTTAACCCAGAAACTGGTCAGGAGCCTGAGGAGAATGACAAAGGGAAAGAATTCTTACAGGAACTTCTCCCTCCGCG
>gene=chr10_1568423-1569423; species=papHam
tctgtacagcctgccgagccacggctgcacaaacctttcttcttcataaatcacccagcctcaggtgttcctttctagcaacacacacggactaagCCTGACGACATGAAGTGGCTGTTCCCGCCTCCTCCTGGCACCTCCCTGACTCACGCGCTTGGTGCGTGGTGGGGTCATGAGCGGGCACAGGCAGCCACTTCGCTGCTTGCATCATCGGCCCCATAGTTCCCCACAGGTGAGTCCTGGCATGGAAACATCCCCTGCATCTTAATTTGCATTTGTTAATAATTATGTGAAATAGAGAAAATAACTTATTCGTGCACAGCTCTGACTTCTGAACGAAACCACTCCAGCTTTTTGGAAGCCTCCACGTTTGGGGATGATATTAACCGAGTGACCACAGAGGAGAGAGGCACTGCCCTTCTCTTTAACCCAGAAACTGGTCAGGAGCCTGAGGAGAGTGACGAAGGGAAAGAATTCCTATAGGAACTTCTCCCTCCGCT
>gene=chr10_1568423-1569423; species=ponAbe
cctgtacagcgtgcagagccatggctgcgcaaacctttcttcttcataaatcacccagcctcgggtgttcctttctagcaacacacacggactaagCCGGATGACATGAAGTAGTTGTTCCCACCTCCTCCTGGCACCTCCCTGACTCACGCACTTGGTGCGTGGAGGGGTCGTGAGCGGGCACAGGCAGCCACTTCGCTGCTTGCCTCATCAGCCCCACAGTTCCCCACAGGTAAGTCCTGGCATAGAAACATCCCCTGCGTCTTAATTCGCGTTTGTTAATAATTATGTGAAATAGAGAAAACAATTTATTTGTGCACAGCTCTGACTTCCAAACGAAACCACTCCAGCTTTTTGGAAGCTTCCGCATTTGGGGATGATATTAACCAAGTGACCACAGACGAGAGAGGCACTGCCCTTCTCTTCAACCCAGAAACTGATCAGGAGCCTGAAGAGAATGACAAAGGGAAAGAATTCCAACAGGAACTTCTCCCTCCGCT
>gene=chr10_1568423-1569423; species=rheMac
cctgtacagcctgccgagccacggctgcacaaacctttcttcttcataaatcacccagcctcgggtgttcctttctagcaacacacacggactaagCCGGACGACATGAAGTGGCCGTTCCCGCCGCCTCCTGGCACCTCCCTGACTCACGCGCTTGGTGCGTGGTGGGGTCATGAGCGGGCACAGGCAGCCACTTCGCTGCTTGCATCATCGGCCCCATAGTTCCCCACAGGTGAGTCCTGGCATGGAAACATCCCCTGCATCTTAATTTGCATTTGTTAATAACTATGTGAAATAGAGAAAATAACTTATTCGTGCACAGCTCTGACTTCCGAACGAAACCACTCCAGCTCTTTGGAAGCCTCCACGTTTGGGGATGATATTAACCGAGTGACCACAGAGGAGAGAGGCACTGCCCTTCTCTTCAACCCAGAAACTGGTCAGGAGCCTGAGGAGAGTGACGAAGGGAAAGAATTCCTATAGGAACTTCTCCCTCCGCT
>gene=chr10_1595126-1596126; species=hg19
CACTCATTCAGCAAATGTTTGTCAGGATCTTTGAGGCAGAAACTGTATGTCACCCCCATGGTCTGTGCCCAGTCACTGTGGGAACATCCTGGGACATGGGGGGAGAGCAGTGTCACCCGCAGCTCCCTGCCGGAGACCCTGCCCCATTGCTGGGAGCACCGCGTCCTCGCAGCCCAGGCCAGCACCATCTCTGAATGCTACCAGACACCAGGTGGCTCATAACATTGGGAAATGACTGTTTTAATCGTTAATTACCAAAAAAATGTCACTGTGCTGGTACAATATATGCGGTGATTTCTGTCATAAATTGACATCTGTAAGTCATAAATTGCTTAGTTTTAGCTGCTTTTAATGGCTGAATTTTCCCAAGCTACATGGTGCACACATTTTGGATCAAGTTCAAACTCTTCTGGCACCGGGCGCCTTCTGGGAACTGGCATGGACGAGGCAGGCAGCGGATTCTGACGGCGTCAGCAGCGCGAGAGGCACCCGACCTCTCA
>gene=chr10_1595126-1596126; species=bosTau
CACTCATTCAGCAAATGCTTGTAAGATGTTTTGAGGCAGAAACTGTACACCAGCCTCACAGGCTGTGCCCATTGTATC-TGGAAGGTTCTGGG-CTGAGATGGGG--CAG-CCGG-CCAGGG--CCCGGG--GCGACATTCCCACACCACGAGGAG------------ACAGCCCAG---------TTCTCTCACTGCCACCAGACACCAGGTGGCTGTTAATGTTGGGAAATTACTGTTTTAATCATTAATTACCAAATAAATGTCACTTTGCTGGTACAATATATGCAGTGATTTCTGTCATAAATTGACATCTGTAAGTCATAAATTGCTTAGTTTTAGCTGCTTTTAATTGCTGCGTTTTCCCAAGCTGCACGGCACATGCATTTTGGATTCGGTTCAAACTCCACTGGCTC---GGCGCCTCTGAGAACC-GCCTTGATCATGCCAATGCTGGATTCTGTGGGG-TCAGTGGAGTGAG-----------------
>gene=chr10_1595126-1596126; species=calJac
TACTCTTTCAGCAAACATTTGTCAGGATTTTTGAGGCAGAAACTGCATGGTACCCCAA-GGTCTGTGCCAAGTCATGGTGGAAACATTTTGGGACAT-GGGGGAGAGCAGTGCCGCCCTGGGCTC-----------CCCTGCCCCGTCGCTGGGAGCACCACATCCTCACAGCCCGGGGGAGCACCATATCTGAACGCCACCAGACACCAGGTGGCTCATAACATTGGGAAATGACTGTTTTAATCATTAATTACCAAATAAATGTCACTTTGCTGGTACAATATATGCAGTGATTTCTGTCATAAATTGACATCTGTAAGTCATAAATTGCTTCGTTTTAGCTGCTTTTAATTGCTGAGTTTTCCCAAGCTACAGGGTGCACACATTTTGGATCCAGTTCAAACTTCTCTGGCACCAGGCGCCTTCTGGGAACTGGCACGGACGAGGCAGACAGTGGGTCCTGATGGCTTCAGCAGCGCCAGAGGCACCTGATCTCTCA
>gene=chr10_1595126-1596126; species=canFam
CGCCCGCTGAGCGCCTATGTGTAAGGACGCTCGAGGCAGGCGCGGCGTGCTCGCCTCCCTG--------------CTC-AGGAACATCCTGGG-----GACGTGGCGCAGCACAGCCCACAGCTCCTGGCCTGAGACTTTCCGCCGGCCGAGGGAG-----------CACAGGCCGG--------GTTCCCTCCACGCCGCCAGACGCCAGGTGGCTGCTGACATCAGGAGATTACTGTTTTAATCATTAATTACCAAATAAATGTCACTTTGCTGGTACAATATATGCAGTGATTTCTGTCATAAATTGACATCTGTAAGTCATAAATTGCTTAGTTTTAGCTGCTTTTAATTGCTGCGTTTTCCCCAGCTACATGGCGCACGCGTCTTGGATGAGGTTCAAACCTCT----------GTGGCTTCTGAGCGCCGGCGTCAATTATGCCAGCGACGGGCTGTGTggg----------gccgggggctcggggctccggg
>gene=chr10_1595126-1596126; species=equCab
CACTCATTCGGGAAGTATTTGTAAGGATTTTTGAGACAGACACTGTACGTAAGCCTCATAGTCTTTGCCTATCCTCTC-TGGAAGGTTCCGGG-CAGAGACGGGGCATGGCGTAGCCCGGAGTTCCTGGTCTCAGACACCTCCCCAAGACAGGAAG-----------CATGGGCC----------GTTCTCTAACCACCGTCAGACACCAGGTGGCTGGTAACATCGGGAAATTACTGTTTTAATCATTAATTACCAAATAAATGTCACTTTGCTGGTACAATATATGCAGTGATTTCTGTCATAAATTGACATCTGTAAGTCATAAATTGCTTAGTTTTAGCTGCTTTTAATTGCTGCATTTTCCCCAGCTCCATGGCGCACTCGTTTTGGAAGCGGTTCAAACTTCCCTGGCACCAGGCGGCTTCTGAGCGCCGGCATCAATTATGCAAACATCGAATGCCAGGGTT-TCAAC--GGCCGGAGGAACTGGTGCCT-CA
>gene=chr10_1595126-1596126; species=gorGor
CACTCATTCAGCAAATGTTTGTCAGGATTTTTGAGGCAGAAACTGTATGTCACCCCCATGGTCTGTGCCCAGTCACTGTGGGAACATCCTGGGACATGGGGGGAGAGCAGTGTCACCCGCAGCTCCCTGCTGGAGACCCTGCCCCATTGCCGGGAGCACCGCGTCCTCGCAGCCCGGGCCAGCACCATCTCTGAATGCTACCAGACACCAGGTGGCTCATAACACTGGGAAATGACTGTTTTAATCATTAATTACCAAATAAATGTCACTGTGCTGGTACAATATATGCGGTGATTTCTGTCATAAATTGACATCTGTAAGTCATAAATTGCTTAGTTTTAGC-GCTTTTAATGGCTGAATTTTCCCAAGCTACATGGTGCACACATTTTGGATCAAGTTCAAACTTCTCTGGCACCGGGAGACTTCTGGGAACTGGCATGGACGAGGCAGGCAGCGGATTCTGACGGCGTCAGCAGCGCGAGAGGCACCCGACCTCTCA
>gene=chr10_1595126-1596126; species=panTro
CACTCATTCAGCAAATGTTTGTCAGGATTTTTGAGGCAGAAACTGTATGTCACCCCCATGGTCTGTGCCCAGTCACTGTGGGAACATCCTGGGACATGGGGGGAGAGCAGTGTCACCCGCAGCTCCCTGCCGGAGACCCTGCCCCATTGCCAGGAGCACCGCGTCCTCGCAGCCCGGGCCAGCACCATCTCTGAATGCTACCAGACACCAGGTGGCTCATAACATTGGGAAGTGACTGTTTTAATCATTAATTACCAAATAAATGTCACTGTGCTGGTACAATATATGCAGTGATTTCTGTCATAAATTGACATTTGTAAGTCATAAATTGCTTAGTTTTAGCTGCTTTTAATGGCTGAATTTTCCCAAGCTACATGGTGCACACATTTTGGATCAAGTTCAAACTCCTCTGGCACCGGGCGCCTTCTGGGAACTGGCATGGACGAGGCAGGCAGCGGATTCTGACGGCGTCAGCAGCGCGAGAGGCACCCGACCTCTCA
>gene=chr10_1595126-1596126; species=papHam
CTCTCATTCAGCAAACGTTTGTCAGGATTTTTGAGGCGGAAACTGTGTGTCACCCCCACAGTCTGTGCCAAGTCACTGTGGGAACATCCTGGGACATGGGGGGAGAGCAGTGTCACCCAGAGCTCCCTGCCAGAGACCCTGCCCCACTGCCGGGAGCACCGCGTCCTCGCAGCCCGGGCCAGCACCGTCTCTGAATGCCACCAGACACCAGGTGGCTCATAACATTGGGAAATGACTATTTTAATCATTAATTACCAAATAAATGTCACTTTGCTGGTACAATATATGCAGTGATTTCTGTCATAAATTGACATCTGTAAGTCATAAATTGCTTAGTTTTAGCTGCTTTTAATTGCTGAATTTTCCCAAGCTACATGGTGCACACATTTTGGATCAGGTTCAAGCTCCTCTGGCACTGGGCGCCTTCTGGGAACTGGCACGGA----GGAGGCAGCGGATTCTGACGGCTTCAGCAGCGCGAGAGGCACCCGACCTCTCA
>gene=chr10_1595126-1596126; species=ponAbe
CACTCATTCAGCAAACGTTTGTCAGGATTTTTGAGGCAGAAACTGTATGTCACCCCCACGGTCTGTGCCCAGTCACTGTGGGAACATCCTGGGACATGGGGGGAGAGCAGTGTCACCCGCAGCTCCCTGCCGGAGACCCTGCCCCATTGCCAGGAGCACCGCGTCCTCGCAGCCCGGTCCAGCACCATCTCTGAATGCCACCAGACACCAGGTGGCTCATAACATCGGGAAATGACTGTTTTAATCATTAATTACCAAATAAATGTCACTTTGCTGGTACAATATATGCAGTGATTTCTGTCATAAATTGACATCTGTAAGTCATAAATTGCTTAGTTTTAGCTGCTTTTAATTGCTGAATTTTCCCAGGCTACATGGTGCACACATTTTGGATCAGGTTCAAACTCCTCTGGCACCGGGCACCTTCTGGGAACTGGCATGGACGAGGCAGGCAGCGGTTTCTGACAGCGTCAGCAGTGCGAGGGGCATCTGACCTCTCA
>gene=chr10_1595126-1596126; species=rheMac
CTCTCATTCAGCAAACGTTTGTCAGGATTTTTGAGGCGGAAACTGTATGTCACCCCCACAGTCTGTGCCAAGTCACTGTGGGAACATCCTGGGACATGGGGGGAGAGCGGTGTCACCCAGAGCTCCCCACCAGAGACCCTGCCCCACTGCCGGGAGCACCGCGTCCTCGCAGCCCGGGCCAGCACCGTCTCTGAATGCCACCAGACACCAGGTGGCTCATAACATTGGGAAATGACTGTTTTAATCATTAATTACCAAATAAATGTCACTTTGCTGGTACAATATATGCAGTGATTTCTGTCATAAATTGACATCTGTAAGTCATAAATTGCTTAGTTTTAGCTGCTTTTAATTGCTGAATTTTCCCAAGCTACATGGTGCACACATTTTGGATCAGGTTCAAGCTTCTCTGGCGCTGGGCGCCTTCTGGGAACTGGCACGGA----GGAGGCAGTGGATTCTGATGGCTTCAGCAGCGCGAGAGGCACCCGACCTCTCA
>gene=chr10_1640423-1641423; species=hg19
CCCATTGCTTGGACCGAAACGGGTCGGGGATGTGGCCCATTGCTTGGAGTCCTGATGCTGAGCTACACACAATTCCGGAAGATCCTGACAGCAAGCCCCTGAGAGGAGAGGAGGAAGGATCCCTGGGCAGGAGGAGCCCACAGAAGATGCAGAAGGCCCCAGGAGAGCTGGCGTGGGGACACGAAGGAGCTGGCTGTCTGGGGAGCTCTGGGTCAAAGCTTAAGCAAGCCAGGGAGAGCCCTGGCCCTCTGGTCAGGAGGCAGACTGGAATCCGCAGACAGAAGCGAAGGGATCTCCCAGGCAGGGATCTCACAGCCTGCGGCACCCAGGCAGGAAGGAGTGAAGCCCAGGGGAGGGAGCGGATGCCCATGAGGTTCCCAACCGGAAGCCCAGGGCCGCGGTGCACACCTGCTGTGTGGCTGGACAGAGGCGCAGCTGCCGGTGTGTGGTGGCCCCAGGCCCTCAGCTGTTACCATGCAGCCCAGTATTGTAGCTCACAA
>gene=chr10_1640423-1641423; species=bosTau
--------------------------------------------------------------------------------------------------------------------------------------------------------------------------------------------------------------------------------------------------------------------------------------------------------------------------------------------------------------------------------------------------------------------------------------------------------------------------------------------------------------------
>gene=chr10_1640423-1641423; species=calJac
CCCATTGCGGGGACTGAAACAGGTG-GTGACACAGCCCGTTGCTTGGAGCCCTGATGCTGAGTTACACACAGTTCCAGGAGAGCCTGACAGCAAGCCCCTGGGAGGAGA----GAAGCGTCCCTGGGTGGGAGGAACACACAGAGGACAGGGAAGGTCCCTGGAGAGCCTGCGT-GGGCCACGCAGGAGCTGGCTGTCT-GGAAGCTCTGGGTCAAAGCCTAAGCAAACCAGGGAGAGTCACAGGCTTCTAGTCAGGAGGGAGACCAGGATCTGTAGACAGAAGCGAAGGG-----------------CACACAGCCTGTGGCAACCAGGCAGGAAGAAGTGAAGCCCCGGCGAGGGAGCGGA-GCCCACAGGGTTCCCGGCAGGAAGCCCTGGGCTGCGGTGGGCACCTGCTGTGTGGCTGGACAGAGGCACAGCTGTGGGTGTGTGGCAACCCCAGGCCATTAGCCATTAGCATGCATTCCAATATTGCAGCTCACAA
>gene=chr10_1640423-1641423; species=canFam
---------------GAAGCTAGTGGTCAGTGGGGTCCCTTTCTTAGAGCTGCGGTGTGGAGCTGC---------------GTCCTGTTCCTTGGGACC---CAGCAGGAGGAGAAGCTG-CCCGAGCAGGGGGGCTGCACGGGGCCTGCAGAAGGCTCGAGTGGCACCGTGGTGGGGCCAGCAAGGAGCCGGCTGCCCCGGGAGCCCTGAGCCCGGTCTCATGAGCCCCAGAACCAGCCACGGGCCCCTGCTTGGGAGGCTGTCTGGGACCC------AACGGGGAGGAAGTGCATTGGGGGC---------GGCCTGCAGCCCGCGGGTGGGGGTGG-GGAG--CCACGTCACGGGGCAGA-GCC----------------G----CCCCTGGCCGTCCTGCGTGCTGGCTGTGCT--------GAGTGCAGG----TAGAGCGTGCAGGCC----------------------------------------------
>gene=chr10_1640423-1641423; species=equCab
--TCTA---------GAATTGAGTGTTAAATGCAGTAAATTTCTTGGAGTTGCAAAGCTGAGCTTCACACGAGTCCACGAGGTGCTGCTTCTCTGGGCT---GAGCAGATGAGGAAGCTGCCCCGGGCAGGAGGATTGCACAGAGGATGCAGGAAGCTCAAGTGGCACCATCGTACGGCCACC-AGGAGCTGGTCACAGGAGGAGCCCTGAGCCGAGCCTCATAAGGGTCAAAACCTGGAAGTGTTCCCTGGTCAGGAGGCAGCCTTGGAACA------GAAAGTGAAGG-GTTGACCAGGTGC---------AGCCTGGACCCCACA-GTGGGAACAGGGGAG--CAACGTCAGGGAGCAGATGCCCACGCTGGTCCCTGAAG----CCCGTGGCTACCAGGCACACTGGCCGTGCT--------GAAGGAAGG----GAGGGTGTGTAGGCAAACATGTCTGTGCT-TTGCTGTGCACTCAAAGACTATAACTTATGG
>gene=chr10_1640423-1641423; species=gorGor
CCCATTGCTTGGACCGAAACGGTTGGGGGATGTGGCCCATTGCTTGGAGTCCTGATGCTGAGCTACACACAATTCCAGAAGATCCTGACAGCAAGCCCCTGAGAGGAGAGGAGGAAGTGTCCCTGGGCAGGAGGAGCCCACAGAAGATGCAGAAGGCC-----------------------------------------------------------------------------------------------------------------------------------------------------------------------------------------------------------------------------------------AGGGCCGCGGTGCGCACCTGCTGTGTGGCTGGACAGAGGCGCAGCTGCCGGTGTGTGGTGGCCCCAGGCCCTCAGCTGTTAGCATGCAGCCCACTATTGTAGCTCACAA
>gene=chr10_1640423-1641423; species=panTro
CCCATTGCTTGGACCGAAACGGGTGGGGGATGTGGCCCGTTGCTTGGAGTCCTGACGCTGAGCTACACACAATTCCGGAAGATCCTGACAGCAAGCCCCTGAGAGGAGAGGAGGAAGTGTCCCTGGGCAGGAGGAGCCCACAGAAGATGCAGAAGGCCCCAGGAGAGCCGGCGTGGGGACACGAAGGAGCTGGCTGTCTGGGGAGCTCTGGGTCAAAGCTTAAGCAAGCCAGGGAGAGCCCTGGCCCTCTGGTCAGGAGGCAGACTGGAATCCGCAGACAGAAGCGAAGGGATCTCCCAGGCAGGGATCTCACAGCCTGCGGCACCCAGGCAGGAAGGAGTGAAGCCCAGGGGAGGGAGCGGATGCCCATGAGGTTCCCAACCGGAAGCCAGGGGCCGCGGTGCGCACCTGCTGTGTGGCTGGACAGAGGCGCAGCTGCTGGTGTGTGGTGGCCCCAGGCCCTCAGCTGTTAGCATGCAGCCCAGTATTGTAGCTCACAA
>gene=chr10_1640423-1641423; species=papHam
CCCATTGCTTGGACCAAAACTGGTGGGGGATGTGGCCCATTACTTGGGGTCCTGATGTTGAGCTACACACAATTCTGGAAGATCCTGACAGCAAGCCCCTGCGAGGAGAAGAAGACGCGTCCCTGGGCAGGAGGAGCCCACAGAGGATGCAGAAGGCCCCGGGAGAGCCGGTGTAGGGCCACGCAGGAGCTGGCTGTCCCGGGAGCTCTGGGTCAAAGCTTAAGCAAGCCAGGGAGAGTCACGGCCCTCTGGCCAGGAGGCAGACCGGAATCCACAGACAGAAGCGAAGGGATCTCCCAGGCCA----CACACAGCCTGCGGCACCCAGGCAGGAACGAGTGAAGCCCAGGTGAGGGAGCGGACGCCCATGGGGTTCCCGATGGGAAGCCCTGGGCCACGGTGCGCACCGGCTGTGTGGCTGGACAGAGGCGCAGCTGCCGGTGTGTGGCGGCCCCAGGCCCTCAGCCGTTAGCATGCAGCCCAGTATTGTAGCTCACAA
>gene=chr10_1640423-1641423; species=ponAbe
CCCATTGCTTGGACCAAAATGGGTGGGGGATGTGGCCCATTGCTTGGAGTCCTGATGCTGAGCTACACACAATTCTGGAAGATCCTGACAGCAAGCTCCTGAGAGGAGAGCAGGAAGTGTCCCTGGGCAGGAGGAGCCCACAGAGGACGCAGAAGGCCCCAGGAGAGCCGGCGTGGGGACATGAAGGAGCTGGCTGTCTGGGGAGCTCTGGGTCAAAGCTTAAGCAAGCCAGGGAGAGTCCTGGCCCTCTGGTCAGGAGGCAGACTGGAATCCGCAGACAGAAGCGAAGGGATCTCCCAGGCCA----CACACAGCCTGCAGCACCCAGGCAGGAATGAGTGAAGCCCAGGGGAGGGAGTGGATGCCGACAGGGTTTCCAACGGGAAGCCCCGGGCCACGGTGCGCACCTGCTGTGTGGCTGGACAGAGGCGCAGCTGCCGGTGTGTGGCGGCCCCAGGCCCTCAGCTGTTAGCATGCAGCCCAGTATTGTAGCTCACAA
>gene=chr10_1640423-1641423; species=rheMac
CCCATTGCTTGGACCAAAACTGGGGGGGGATGTGGCCCATTACTTGGGGTCCTGATGTTGAGCTACACACAATTCTGGAAGATCCTGACAGCAAGCCCCTGCGAGGAGAGGGAGACGCGTCCCTGGGCAGGAGGAGCTCACAGAGGATACAGAAGGTCCCGGGAGAGCTGGTGTGGGGCCACGCAGGAGCTGGCTGTCCGGGGAGCTCTGGGTCAAAGCTTAAGCAAGCCAGGGAGAGTCATGGCCCTCTGGCCAGGAGGCAGACTGGAATCCACAGACAGAAGCGAAGGGATCTCCCAGGCCA----CACACAGCCTGCGGCACCCAGGCAGGAACTAGTGAAGCTCAGGTGAGGGAGCGGACGCCCATGGGGTTCCTGATAGGAAGCCCCAGGCTGCGGTGCGCACCTGCTGTGCGGCTGGACAGAGGCGCAGCTGCCAGTGTGTGGCGGCCCCAGGCCCTCAGCCGTTAGCATGCAGCCCAGTATTGTAGCTCACAA
>gene=chr10_1666222-1667222; species=hg19
CTGGGAGCCGAGCACGCCCTCCCACCTTGCCTCCCCACCGGCTGGGGACCATGGTGTGCACTTCCAGATGCTACTGTCATTTCCTGCGACAACAGAACACACACATCTGTGAAGTCTATAATCACAAACTGAGCGAAACTCACGAGGTTATGACAATTTCCCACCTCTGAAAATAACATTGATGGATATGTTTTTAAGAGACTGACACATGTAACTCtttattaaaaaaattattaaataaCTCCTTGAAATAAAAAGGCAGTCATGTAATTAATAGTTATGTACTACTTGACAGCATAATTACTCATTACCAATATGCAGGAACAAAATGACTTCTAATTTTATCTTCAGAGTCTTTAAAGGTAAAAAAGTACTTGAAAGGAAGTAAACTAGAAAGAGAAGATGGCTTTTGTGAGTGCTTGAGATTCTTCTTGACTTGGAATTAAAAAAAACTAAAGGTTAAATTACAGATGATGTTATGCTGCATTTACTGAAGCAGG
>gene=chr10_1666222-1667222; species=bosTau
ATGAG---CTGTC---CTGTCCTGCCACCTTGAAACACAGGCCCAGGGCAGTCTGGGAGCTTTCCAAGCTCGGCTGACAGTTCTCAGAGCAGCAAAGCACACA-AATGGTGAAGACTATAATCACAAACCCAGTGAAT-TCATGTGGTTATGACAATTCTCTACCTTGAAAAATAACATTGATTGATATGTTTTTTAGAGACTGACATATGTAACTCtttatt-aaaaaattattaaataaCTCCTTGAAATGAAAAGGCAGTCGTGTAATTAATAGTTATGCACTGCATGACAGCATAATTATTCATTACCAAAATGCAGGAGCAAAGTGACTTCTAATTTCATCCTCAGGGTCTTTGAAGGGAAAAAAGTACT-TAAAGGAAGTAAGCTGGAAAGAGAGGACAGCTTTTGTAAGCACTTGAGATCCTACTTGACTTGAAA-GGAAAAAAGCT------GAAATGACAGATGATGTCATGCTATATTTATTTAAGCAAG
>gene=chr10_1666222-1667222; species=calJac
---------------------------------------------------------------CCAGATGCTGCTGCCATTTCCTGC-CCAGCAGAGCACACACATCT-TGAAGTCTATAATCACACACCGAGCGGCTCTCACGAGGTTATGACAATTCCCCACCTCCGAAAATAACATTGATTGATATGTTTTTAAGAGACTGGCATATGTAACTCtttattaaaaaaattattaaataaGTCTTTGAAATAAAAAGGCAGTCATGTAATTAATAGTTATGTACCACATGACAACATAATTATTCATTACCAATATGCAGGAACAAAATGACTTCTAATTTTATCTTCAGAGTCTCTAAAGGTAAAAAAGTACTT-----GAAGTAAACTCAAAAAAGAAGACGGCTTTTGTGGGTGCTTGAGATTTTTCTTGACTTGGAATTAAAAAAACCGAAAGGTTCAATTATAGATGACGTTATGCTGCATTTATTTAAGCAGG
>gene=chr10_1666222-1667222; species=canFam
GTGCA---CGATCGTGCGGCCCTACCGTCTGCAAAAGCTGG--------------------TTCCACACGGTGCCGACAACTCTCAGCGCGGCGAAGCACGCAGGCCGGCGACGTCTGTAATCACAGACCAAGCAGAT-TCACAAGGTTATGACAATTCCATACCTTGGAAAATAACATTGATTGATATGTTTTTAAGAGACTGACATATGTAACTCtttatt-aaaaaattattaaataaCTCCTTGAAATAAAAAGGCAGCCGTGTAATTAATAGTTATGCGCCGCATGACAGCATAATTATTCATTACCAATATGCAGGAACAAAATGACTTCTAATTTCATCTTCGGCGTCTGTAAAGGTAAGAAAGTACT-TAAAGGAAGTAAACTATGAAGAGAAGCCAGCTTTTGTAAGTGCTTGAGATTTTTCCCAACTTGGaataaaaaGAATCTAAAGGTTAAATGACAGGCGATGTCATGCTCTGTGTATTTAAGCAAG
>gene=chr10_1666222-1667222; species=equCab
ATAAA---TTATCATGCTGTCCTACTGTCACCGAAGGCAGGCCCAGGACGGTCTGGAAAGCTTCCAGACACTGCTGACAGCTCTCGAGGCAGC-AAGCACACAAGTCGGCGGAGTCTATAATTACAAACCGAGCAACT-ACACGAGGTTATGACAATTCTCTACTTCGGAAAATACCGCTGATTGATATGTTTTTAAGAGACTGACATATGTAACTCtttatt-aaaaaattattaaataaCTCCTTGAAATAAAAAGGCAGCCATGTAATTAGTAGTTATGCACTGCATGACAGCGTAATTATTCATTACCAATAGGCAGGAACAAAGTGACTTCTAATTTCATCTTCAGAGTCTTTAGAGGTAAAAAAGTACT-TAAAGGAAGTAAACTAGGAAGAAAA--TGGCTTTTGTAAGCACTTGAGATTTTTCTTGACTGGGAAG--AAAAAATCTAAAGAGTAAATGACAGACGATGTCATGCTATCTATATTTAAGCAAG
>gene=chr10_1666222-1667222; species=gorGor
CTGGGAGCCGAGCACGCCCTCCCACCTTGCCTCCCCACCGGCTGGGGGCCACGGTGTGCGCTTCCAGATGCTACTGTCATTTCCTGCGACAACAGAACACACACATCTGTGAAGTCTATAATCACAAACTGAGCGAAACTCACGAGGTTATGACAATTCCCCACCTCTGAAAATAACATTGATGGATATGTTTTTAAGAGACTGACACATATAACTCtttattaaaaaaa-aattaaataaCTCCTTGAAATAAAAAGGCAGTCATGTAATTAATAGTTATGTACTACGTGACAGCATAATTACTCATTACCAA-ATGCAGGAACAAAATGACTTCTAATTTTATCTTCAGAGTCTTTAAAGGTAAAAAAGTACTTGAAAGGAAGTAAACTAGAAAGAGAAGATGGCTTTTGTGAGTGCTTGAGATTCTTCTTGACTTGGAATTAAAAAAAACTAAAGGTTAAATTACAGATGATGTTATG-------------------
>gene=chr10_1666222-1667222; species=panTro
CTGGGAGCCGAGCACGCCCTCCCACCTTGCCTCCCCACCGGCTGGGGGCCACGGTGTGTGCTTCCAGATGCTACTGTCATTTCCTGTGACAACAGAACACACACATCTGTGAAGTCTATAATCACAAACTGAGCGAAACTCACGAGGTTATGACAATTCCCCACCTCTGAAAATAACATTGATGGATATGTTTTTAAGAGACTGACACATGTAACTCtttattaaaaaaattattaaataaCTCCTTGAAATAAAAAGGCAGTCATGTAATTAATAGTTACGTACTACTTGACAGCATAATTACTCATTACCAATATGCAGGAATAAAATGACTTCTAATTTTATCTTCAGAGTCTTTAAAGGTAAAAAAGTACTTGAAAGGAAGTAAACTAGAAAGAGAAGATGGCTTTTGTGAGTGCTTGAGATTCTTCTTGACTTGGAATTAAAAAAAACTGAAGGTTAAATTACAGATGATGTTATGCTGCATTTACTGAAGCAGG
>gene=chr10_1666222-1667222; species=papHam
CTGGGAGCCGAGCATGCCATCCTGTCGTGTCTCCCCACCGGCTGGGGGCCGCGGTGTGCGCTTCCAGATGCTGCTGTCATTTCCCGCGACAGCAGAACACACACATCCGTGAAGTCTATAATCACAAACTGAGGGAACCTCACGAGGTTATGACAGTTCCCCACCTCCGAAAATAACACCGATGGATATGTTTTTAAGAGACTGACATGTGTAACTCtttattaaaaaaattattaaatCACTCCTTGAAATAAAAAGGCAGTCATGTAATTAATAGTTATGTACTGCATGACAGCATAATTATTCATTACCAATATGCAGGAACAAAATGACTTCTAATTTTATCTTCAGAGTCTTTAAAGGTAAAAAAGTACTTGAAAGGAAGTAAACTAGAAAGAGAAGATGGCTTTTGTGAGTGCTCGAGATTTTTCTTGACTTGCAATTAAAAAAAACTAAAGGTTCAATTATAGATGATGTTAGGCTGCATTTATTGAAGCAGG
>gene=chr10_1666222-1667222; species=ponAbe
CTGGGAGCCGAGCACACCCTCACACCACGTCTCCCCACCGGCTGGGGGCCACGATGTACGCTTCCAGATGCTACTGTCATTTCCTGCGACAGCAGAACACACACATCCGTGAAGTCTATAATCACGAACTGAGCGAACCTCACGAGGTTATGACAATTCCCCACCTCCGAAAATAACATTGATGGATATGTTTTTAAGAGACTGACACATGTAACTCtttattaaaaaaattattaaataaCTCCTTGAAATAAAAAGGCAGTCGTGTAATTAATAGTTATGTACTGCTTGACAGCATAATTACTCATTACCAATATGCAGGAACAAAATGACTTCTAATTTTATCTTCAGAGTCTTTAAAGGTAAAAAAGTACTTGAAAGGAAGTAAACTAGAAAGGGAAGATGGCTTTTGTGAGTGCTTGAGATTTTTCTTGACTTGGAATTAAAAAAATCTAAAGGTTAAATTACAGATGATGTTATGATGCATTTATTGAAGCAGG
>gene=chr10_1666222-1667222; species=rheMac
CTGGGAGCCGAGCATGCCGTCCTGTCGTGTCTCCCCACCGGCTGGGGGCCGCAGTGTGCGCTTCCAGATGCTGCTGTCATTTCCCGCGACAGCAGAACACACACATCCGTGAAGTCTATAATCACAAACTGAGGGAACCTCACGAGGTTATGACAGTTCCCCACCTCCGAAAATAACACTGATGGATATGTTTTTAAGAGACTGACATGTGTAACTCtttattaaaaaaattattaaatCACTCCTTGAAATAAAAAGGCAGTCATGTAATTAATAGTTATGTACTGCATGACAGCATAATTATTCATTACCAATATGCAGGAACAAAATGACTTCTAATTTTATCTTCAGAGTCTTTAAAGGTAAAAAAGTACTTGAAAGGAAGTAAACTAGAAAGAGAAGATGGCTCTTGTGAGTGCTCGAGATTTTTCTTGACTTGCAATTAAAAAAAACTAAAGGTTCAATTATAGATGATGTTAGGCTGCATTTATTGAAGCAGG
>gene=chr10_2098483-2099483; species=hg19
ctagtgataattgcacctttgtactgctgggaaaCACACAAATACCCTCATAATCATAAAACTTGGAAACGTTGAAATAGAAGAATTTGTGGCTTTGTACGTGATAAAATGTCTTAAATGAGCCGTTGATGACTTCCATTGATTTATCTTGGTAATCTGGATGGTTCTTCCCAACACCTTCAGCTTAAATTTCTCTACCTCTAAACAGAGAGTTGATTGGTTTGAGCTTATGGTCAGGCATGGTTATACAATTGTGCTGTCATCTTACTTTTGCAATTACTATTACATTtgtggtggttaatgctgagtgtcaacttgattggattgaatgatgcaaagtattgacggtgggtgtgtctgtgagggtgtgtccaaaggagattaacatttgagtcagtggactgggagaggcagacccacctcaatctgggtgggtatcatctaactgccagtgcagctagaataaagcaggcaggagaagatggaagagcagacttgct
>gene=chr10_2098483-2099483; species=bosTau
-----GATAGTAGCCCACTTGTAAAACTAGGAAACACACAAATACATGCATAATTACAAAACTTTGGAAAATTAAAATAATGGA--------------ATTTGTTAAAATATCCTAAGCAA----TTGATGACTTACATTTATTTATTTTGGTAATCCATCTGAATTTTCTCATCACCTTTGGTTTCACTCTCTTTA---CTAAAAAGATAGTCTATTGATTGGAACTTATGATCAGGCAAAGTTCTTAAATTATACTATCATTTTAATTTTGCAATCTCTATT------------------------------------------------------------------------------------------------------------------------------------------------------------------------------------------------------------------------
>gene=chr10_2098483-2099483; species=calJac
CTAGTGATCATTGCACCTTTGTAATGCTGGGAAACTCGCAAATACACTCATCATCATAAAACTTGGAAATATTGTAATGGAAGAATTTGTGGCTTTGTACATGTTAAAATGTCTTAAATGAACAGTTGATGACTTCCATTTATTTATCTTGGTCATCTGAATGGCTCTTCCCAACACCTTCAGCTTAAATTTCTCTACGACTAAACTGAGAGTTTATTGATTTGAGATTATGATCAGGCACGGTTATAAAATTATGCTGTCATCTTATTTTTGTAATTACTATTACATTtgtgatggttaatactgattgtcaacttgattggatggaaggatgcaaagtgttgaccctgtgtgtgtccgtgagggtgtgtccaaagtagcttatcctttgagtcagtggactgggagaggcaggcccacctgaagctggccgtgttccgatcagctgccagtgcagctagaatagagcaggcagaagaagatggaagcgcagactggct
>gene=chr10_2098483-2099483; species=canFam
-----GATAATCGTACCCTTGTAAAATTAGGAA------ACTCACACTCATGATGATAAAA-CTTGGAAGATTATAATAGTGGAATTTGTGGCTTTGTATTTGTTAAAGCATCTTAAGCAA----CTGATGCC--ACATTTATTTGTTTTGGTTGTTTACCTGGTCTTCCCTATCACTTCTGGTTTAAATCTCTCTACCTCAAAATAGATCCTCTCTTGGTTGGAGCTTAGGATCAGACATGGTTATGAAATTATACTGTTATTTTGATTTTTCAATCACTATT------------------------------------------------------------------------------------------------------------------------------------------------------------------------------------------------------------------------
>gene=chr10_2098483-2099483; species=equCab
--AGTAATAATCACGCATTTGTAAAATTAGGAAacacacacacacacTCATAATCATTAAACTTTGAAAACTTAAAATAATAGAATTTGTGGCTTTGTATCTGTTAAACTGTCTTAAGTAA----TTGACAACTTATATTTATTTGTTTTGGTAATCTATCTATTTTTCCTCATCACCTTTATTTTAAATCTCTCTACCTCTAAACAGACTGTCTACTGGTTAGAGCTTATGACCAG--ATGATTTTGAAATCATACTGTTATGTTAATTTTGCAATTGCTATT------------------------------------------------------------------------------------------------------------------------------------------------------------------------------------------------------------------------
>gene=chr10_2098483-2099483; species=gorGor
ttagtgataattgcacctttgtaatgctgggaaaCACACAAATACACTCTTAATCATAAAACTTGGAAACATTGAAATAGAAGAATTTGTGGCTTTGTACATGATAAAATGTCTTAAATGAGCCGTTGATGACTTCCATTGATTTATCTTGGTAATCTGGATGGCTCTTCCCAACACCTTCAGCTTAAATTTCTCTACCTCTAAACAGCGAGTTGATTGGTTACAGATTATGATCAGGCGTGGTTATACAATTGTGCCGTCATCTTACTTTTGCAATTACTATTACATTtgtggtggttaacactgagtgtcaacttgattggattgaaggatgcaaagtattgacggtgggtgtgtctgtgagggtgtgtccaaaggagattaacatttgagtcagtggactgggagaggcagacccacctcaatctgggtgggtatcatctagc-gccagtgcagctagaataaagcaggcaggagaagatggaagagcagacttgct
>gene=chr10_2098483-2099483; species=panTro
ctagtgataattgcacctttgtaatgctgggaaaCACACAAATACACTCATAATCATAAAACTTGGAAACATTGAAATAGAAGAATTTGTGGCTTTGTACGTGATAAAATGTCTTAAATGAGCCGTTGATGACTTCCATTGATTTATCTTGGTAATCTGGATGGCTCTTCCCAACACCTTCAGCTTAAATTTCTCTACCTCTAAACAGAGAGTTGATTGGTTTGAGATCATGATCAGGCATGGTTATACAATTGTGCCGTCATCTTACTTTTGCAATTACTATTACATTtgtggtggttaatgctgagtgtcaacttgattggattgaaggatgcaaagtattgatggtgggtgtgtctgtgagggtgtgtccaaaggagattaacatttgagtcagtggactgggagaggcagacccacctcaatctgggtgggtatcatctagctgccagtgcagctagaataaagcaggcaggagaagatggaagagcagacttgct
>gene=chr10_2098483-2099483; species=papHam
ctagtgatgattgcacctttgtaatgctgggaaaCGCACAAATACATGCATAGCCATAAAACTTGGAAACATTGAAACAGAAGAA-TTGTGGCTTTGTACATGTTAAAATGTCATAAATGAGCTGTTGATGATTTTCATTTATTTATCTTGGTAATCTGGATGGCTCTTTCCAGAACCTTCAGCTTAAATTTCTCTACCTCTAAACACAGAGTTTATTGGTTTGAGATTATGATCAGGCATGGTTGTAAAATTGTGCCATCATCTTATATTTGTAATTACTGTTACATTtgtggcggttaatactgagtgtcaacttgattggattgaaggatgcaaagtattgatcaggggtgtgtctgcgagggtgtgtccaagggagatggacgtttgagtcagtggactgaaagaggcagaccctcc---atctgggtgggtcccatccagctgccagtgtggctagaataaagcaggcaggagaagatggaagagcatatttgct
>gene=chr10_2098483-2099483; species=ponAbe
ctagtggtaattgcacctttgtaatgctgggaaaCATACAAATACACTCATAGTCATAAAATTTGGAAACATTGAAATAGAAGAATTTGTGGCTTTGTACATGTTAAAATGTCTTAAATGAGCCATTGATGACTTCCATTTATTTATCTTGGTAATCTGGATGGCTCTTCCCAACACCTTCAGCTTAAATTTCTCTACCTCTAAACAGAGAGTTGATTGGTTTGAGATTATGATCAGGCATGGTTATACAATTGTGCCATCATCTTATTTTTGTAATTACTATTACATTtgtggtggttaatactaagtgtcaacttgattggattgaaggatgcaaagtattgatggtgggtgtgtctgtgagggtgtgtccaaaggagattaacatttgagtcagtggactgggagaggcagacccaccccaatctgggtgggcatcatctagctgccagtgcagctagaataaagcaggcaggagaagatggaagagcagacttgtt
>gene=chr10_2098483-2099483; species=rheMac
ctagtgatgattgcacctttgtaatgctgggaaaCGCACAAATACATGCATAGCCATAAAACTTGGAAACATTGAAACAGAAGAA-TTGTGGCTTTGTACATGTTAAAATGTCGTAAATGAGCCGTTGATGACTTTCATTTATTTATCTTGGTAATCTGGATGGCTCTTTCCAGCACCTTCAGCTTAAATTTCTCTACCT-TAAACAGAGAGTTTATTGGTTTGAGATTATGACCAGGCATGGTTGTAAAATTGTGCCATCATCTTATATTTGTAATTACTGTTACATTtgtggtggttaatactgagtgtcaacttgattggattgaaggatgcaaagtattgatcg-gggtgtgtctgcgagggtgtgtccaagggagatggacgtttgagtcagtggactgaaagaggcagaccctcc---atctgggtgggcaccatccagctgccagtgtggctagaataaagcaggcaggagaagatggaagagcagacttgct
>gene=chr10_2323129-2324129; species=hg19
AATTGAGTTTCACTTATTCTTAAAGTGACTTTGAATACTACTTAAAATCTGATTCAAGAATGCAGGGTTTCTTGGCAGAGGTATATTCCTGCATATAATTATGGCTGCATAGTGCAATATTGCTTTTCATTGTGCAATATAGTGTCAGCGCCTGGAAATGGAAGCTGGGCTTGAATCTCAGCCTTGCCACACACTGTGTGTTTTAGACATGCAGTAACCCCCggatcaaataagagcatgtgtttgaaagacactggcaaactgcaaaagtctgtacaacgtaggttgttTTAATCCCCAGATTTTGTGCTTATGCCCTCTGGGAGGGCATGGAGGTACGATCCGGTGCAAGAAAGAAATTCTTACACATCCCTAATTGCGGGAAGCAGAGTCCTGAAGAGAAGGGGAAACCTGCCTATGCTTTTCCCATCGAGTCATCAGTTAATTACAGGCTCCTACACGGAAATCGGATTTTTCTTCCTTCTCTCTCTAGGTTCCTC
>gene=chr10_2323129-2324129; species=bosTau
AGTTGGGTTTTGCCTTTTTTAAAGGTGACTTTGCATATTGCTGCCAATCTGTCTC-AGAACGTGGAG-TTCCTGGT---------GTGGTTCGTGTGGTTCCTGCTACAGGTCACAGCACTGTTCTCTAGCTTGCTTCAGCTCCTTCACATTC------AGAAACTGTGCTTGAATCCCAGCCTTACCATATACTG--TGGTACAGTCATGc------------------------------------------------------------------------------------------------------------------------------------------------------------------------------------------------------------------------------------------------------------------------------------------------
>gene=chr10_2323129-2324129; species=calJac
aattgagtttcacttattcttgaagtgactttgcataCTACTTAAAATCTGATTCAAGAATTCGGGGTTTCCTGGCAGAAGTATATGCCTGTGTATAATGATGGCCGCACAGGGCAGTATTGCTTTTCACAGCGCGTTACACTGTCAGTGCCTGGAAATGGAAGCTGGGCTTGAACCCCAGCCTTGCCGTACCCTGTATGTCTTAGACATGCGATAACCCCCAGATTGAATAAGAGCATGTGTTTGAAAGACTGTGGCA------AAAGGCCCAGACAACATAGGTTTTTTTAATCCCCAGATTTTGTGCTTATGCCCTCTGGGAAGGCACAGAGGTACAATCCG----------GAAATTCCTGCTCATCCTTAA-TGTGGGAAGCAGAGTCCTGAAGAGAGGGGGAAATGGGCCTGTGCTTTCTTCGTTGAGTCGTCGGTTAATTACAGGCTCCTACATGGAAATCCGATTTTTCTTCCTTCTCTCTCTAGGTTCCTC
>gene=chr10_2323129-2324129; species=canFam
--------------------------------------------------------------------------------------------------------------------------------------------------------------------------------------------------------------------------------------------------------------------------------------------------------------------------------------------------------------------------------------------------------------------------------------------------------------------------------------------------------------------
>gene=chr10_2323129-2324129; species=equCab
aactgagttttgcttattcttaaggtgactttgcctatggctgccaatctgatTT-GGAATGTGGGGTTTCTTGGCAGGG---TATGAATTTGCGCAGTTCTGCCTACACCTCACAATACTGCTCTCCAGCGTG-TTTATAGTGTCCACAGTTTGAAAGAGAAGCTGCGCTTGGAT-TCAGCTTTACCACATGCTG--TGGTTTAGACATGC----------agatccagtgagatcctatatttgaaagagctttgcaaactgtgaagggctataagatgtaTGCCGTTTTAACCC-CCGATTCCATGCTGATACCATCTGAGAAGGTATGGAGG-TCACTCGGTTACCAGAAAGAAAGTCTTACTCA-TCCGGATTGTGGGTACA-GAGTCCTGAGGAAAGGG----GAAAGTTTT-----TCTCCATT------TGTCTTTATCAAAGTCGCCTACATGGGAATCAGATTTTCCTTCCT--TCTCTCTGTTTTCCT-
>gene=chr10_2323129-2324129; species=gorGor
----------------------------------------------------------------------------------------------------------------------------------------------------------------------------------------------------------------------------------------------------------------------------------------------------------------------------------------------------------------------------------------------------------------------------------------------CGAGTCATCGGTTAATTACAGGGTCCTACACGGAAATAGGATTTTTCTTCCTTCTCTCTCTAGGTTCCTC
>gene=chr10_2323129-2324129; species=panTro
AATTGAGTTTCACTTATTCTTAAAGTGACTTTGCATACTACTTAAAATCTGATTCAAGAATGCAGGGTTTCTTGGCAGAGGTATATTCCTGCATGTAATTATGGCTGCATAGTGCAATATTGCTTTACATTGTGCAATATAGTGTCagcacctggaaatggaagatgggcttgaatctcagccttgccacacactgtgtgttttagacaTGCAGTAACCCCCGGATCAAATAAGAGCATGTGTTTGAAAGACACTGGCAAACTGCAAAAGTCTGTACAACGTAGGTTGTTTTAATCCCCAGATTTTGTGCTTATGCCCTCTGGGAAGGCATGGAGGTACGATCCGGTGCAAGAAAGAAATTCTTACACATCCCTAATTGCGGGAGGCAGAGTCCTGAAGAGAAGGGGAAACCTGCCTATGCTTTTCCCATCGAGTCATCGGTTAATTACAGGCTCCTACACGGAAATCGGATTTTTCTTCCTTCTCTCGCTAGGTTCGTC
>gene=chr10_2323129-2324129; species=papHam
aattgagtttcacttattcttaaagtgactttgcataCTACTTAAAATCTGATTCAAGAATGCGGAGTTTCTTGGCAGAAGTATATGCTTGTGTATAATTATGGCTGCCTAGTGCAATATTGCTTTTCATTGTGCAATGTAGTGTCAGTGCCTGGAAATGGAAGCTGGGCTTGAATCTCAGCCTTGCCACACACTGTGTGTTTTAGACATGCACTAACCCCCAGATCAAATAAGAGCATGTGTTTGAAAGATGCTGGCAAACTGCAAAAGCCTGTACAACATAGGCTGTTTTAAT-CCCAGATTTTGTGCTTATGCCCTCTGGGA--------AGGTACAATCCGGTGCCAGAAAGAAATTCTTACTCATCCCTATTTGTGGGAAGCAGAGTCCTGAAGAGAGGGGGAAACCTGCCTGTGCTTTTCCCGTCGAGTCATCAGTTAATTACAGGCTCCTACACGGAAATCGGATTTTTCTTCCTTCTCTCTCTAGGTTCCTC
>gene=chr10_2323129-2324129; species=ponAbe
aattgagtttcacttattcttcaactgactttgcataCTACTTAATATCTGATTCAAGAATGCGGGGTTTCTTGGCAGAAGTATATGCCTGTGTAGAATTATGGCCGCATAGTGAAATATTGCTTTCCATTGTGCAATATTGTGTCAGTgcctggaagtggaagctgggcttgaatctcagccttgccacacactgtgtgttttagacaTGCAATAACCCCaagatcaaataagagcatgtgtttgaaagacactggcaaactgcaaaagcctatacaaCATAGGTTGTTTTAATCCCCAGATTTTGTGCTTATGCCCTCTGGGAAGGCACGGAGGTATGATCCGGTGCCAGAAAGAAATTCTTACACATCCCTAATTGCAGGAAGCAGAGTCCTGAAGAGAAGGGGAAACCTGCCTGTACTTTTCCCATCGAGTCATTGGTTAATTACAGGCTCCTACACAGAAATCGGATTTTTCTTCCTTCTCTCTCTAGGTTCCTC
>gene=chr10_2323129-2324129; species=rheMac
AATTGAGTTTCACTTATTCTTAAAGTGACTTTGCATACTACTTAAAATCTGATTCAAGAATGCGGGGTTTCTTGGCAGAAGTATATGCTTGTGTATAATTATGGCTGCCTAGTGCAATATTGCTTTTCATTGTGCAATGTAGTGTCATCGCCTGGAAATGGAAGCTGGGCTTGAATCTCAGCCTTGCCACACACTGTGTGTTTTAGACATGCACTAACCCCCAGATCAAATAAGAGCATGTGTTTGAAAGATGCTGGCAAACTGCAAAAGCCTGTACAACATAGGCTGTTTTAATCCCCAGATTTCGTGCTTATGCCCTCTGGGA--------AGGTACGATCCGGTGCCAGAAAGAAATTCTTACTCATCCCTATTTGTGGGAAGCAGAGTCCTGAAGAGAGGGGGAAACCTGCCTGTGCTTTTCCCATCGAGTCATCAGTTAATTACAGGCTCCTACATGGAAATCGGATTTTTCTTCCTTCTCTCTCTAGGTTCCTC
>gene=chr10_2541129-2542129; species=hg19
GTTTATGGGAAGGACGGGGGGCAATGGAAAAGCAAGCCAATAAATCTAACATGTATTCAAGCATCTGGCTAAGGACCAGTCCAGGGCAAAAGAAAGAGAGATGGGCAGAGCACGTGACACTCGCATAGTCTCTTCACACATCTTATCAGATTGTGACTCAATTGCTGTAGTAatccctcatccacagttgacgaaaaagatgaacagagggttaaacgcattaaccaagcttgcatagtcagtaaccttacagctaagactcaaacccaggttttctgactctgaattcaAAAACTCACAGACCAATGCCAGGGTCAACCAGATCTACATGTGATTTTAATGGGTTATTTTTAGGACATCATAAGGAATTCGGTAAGAAATTTTATTCTGAGATTTGGAAAATCAAGCCCTACCACAGTTTAAACACAATGGTCACaatttaaatatattttaaaattCATGTGTTCCAGTTTAGGGCTTTGTTTTCAATCATTTTTTCT
>gene=chr10_2541129-2542129; species=bosTau
-----------------------------------------------------------------------------------------------------------------------------------ccTTACACACCTTATCAGACTGTAACTTGATGGCTCTAATAAC--TTTtttcacagac------aaagatgatcagagggttaaa-accctatccaagttcacatagccagttatcttagagggaagcctcgaaaccagtgtttctaac-ccaaattcatatactcA-GGAGTGACACTGTGAGAAAATACATCCACACATGATTCCCATG-----TTTTCAGGACATTGGATAGAATCGGAGGAGGACATTTGTTTTGAGTTCTGCAGACTTAAACTCTATTACTCTTCAGATATAATTGTCaaaatttaattaaatatattattTTAGATATCTTAGATGGGAGCTATGTTTTCAAGCA--GTTTCT
>gene=chr10_2541129-2542129; species=calJac
GTTTATGGGAAAAAAGGAAGGCAATGGAAAAGCAACCCAATCAGTCTAACATGTATTCAAGGGTCTGGCAAAGAACTAGTCCAGAGCAAAAGGAAGAGGGATGGGCATAGCACGTGACACTTGCACAGTCTCTTTACACATCTTGCCAGATTGTGACTCAACTgtcttactaatcccttatccacaggtgatgaaacagatggacagagggttaaacctgccaaccaagcttgcagagtcagtaa-cttacagctaagactcaaacctcggttttctgactttgaatTAAAAACCTCACAGACCTATGCT-GGGGCAACCAGATCTGCATGTGATTCTCATGGGTTTTTTTTATGTCATCATAAAGAATCAGGTAAGAAAATGCACTCTGAGATTTGGAAAATCATGCCCTATTACAGTTTAATTATAATGGTCACaatttaaatatattttaaaattC-TATGTTCCAGTTTAGGGCTTTGTTTTCAACCATCTTTGCT
>gene=chr10_2541129-2542129; species=canFam
--------GGGGA---TGCC------------------------------------------CTCCATGCGAGGGTCAGCGCGGGGCAGAGGGG---------------CTCCTCGCCGCCTGCGCTCGT-CTCCGCACGTCTTCTCAGGCTGGGACCCGACGGCCGCTCTGATGCTTTTTCCACAGATAAATAAAAAAATGATCTGATCATCAAA-GAACCA----GGTTTCCAGAGCTGGTCATCTTAGGGCTAAGAATCAAACCCAGGCTTTCTG-----GAATTC---------------------------------------------------------------------------GGAGTCAGGGAAGGAGATTTACTTCGAGGCCAACAAAATCAAGCCCTATTACACTTTAGATATAATGGTTACAatttatttatttatttatttTTATTTGTGCCAAATGGGAGCTTTGCTTTCAATAG--TTTTTT
>gene=chr10_2541129-2542129; species=equCab
GTTTATGGGAAGA---TAACAAA--GGAAGAGCAGC---ACAAATTCAGCATGTGTTCAGGACTCTGTGGGAGGATCAGCTGAGGGAAAAAGAGGAGG-AATAATCA-CGTGTGTGACATCTACGCATTT------CACATCTTATCAGactgtgacttaactactattgtaactcttttttcacaggtaagcaaaaagatgatcagagggttaga-aacctatcctggtttacataggtagcaatctgagagctaatgttcaaatccaggttttctg-----aAATTCACGTTTTCAAGGAGCAACACCATGTCGAGACACGTCCACATGTGGTTCTCGTG-----TTTTCAGGTCATCATATAGAATCAGAGAAGGAAATTTATATTGAGGTCTACAAAGTCAGGCCCTATTACACTTTAGACGTAACAGTCACAATTTAACTAAATGCT-----GTATGTATGCTAGTTGGGGACTTAGTTTTCAATCA--CTTTCT
>gene=chr10_2541129-2542129; species=gorGor
GTTTATGGGAAGGACGGGAGGCAATGGAAAAGCAAGCCGATAAATCTAACATGTATTCAAGCATCTGGCTAAGGACCAGTCCAGGGCAAAAGAAAGAGAGATGGGCATAGCACGTGACACTCACATAGTCTCTTCACACATCTTATCAGATTGTGACTCAATTGCTgtactaatccctcgtccacagttgacgaaaaagatgaacagagggttaaacgcattaaccaagcttgcatagtcagtaaccttacagctaagactcaaacccaggttttctgactctgaattcaAAAACTCACAGACCAATGCCAGGGGCAACCAGATCTACATGTGATTTTAATGGGTTATTTTTAGGACATCATAAGGAATTCGGTAAGAAATTTTATTCTGAGATTTGGAAAATCAAGCCCTATCACAGTTTAAACAAAATGGCCACaatttaaatatattttaaaattCATGTGTTCCAGTTTAGGGCTTTGTTTTCAATCATGTTTTCT
>gene=chr10_2541129-2542129; species=panTro
GTTTAGGGGAAGGACGGGGGGCAATGGAAAAGCAAGCCAATAAATCTAACATGTAATCAAGCATCTGGCTAAGGACCAGTCCAGGGCAAAAGAAAGAGAGATGGGCACAGCACGTGACACTCGCATAGTCTCTTCACACATCTTATCAGATTGTGACTCAATTGCTgtactaatccctcgtccacagttgacgaaaaagatgaacagagggttaaacgcgttaacaaagcttgcatagtcagtaaccttacagctaagactcaaacccaggttttctgactctgaaTTCAAAAACTCACAGACCAATGCCAGGGGCAACCAGATCTACATGTGATTTTAATGGGTTATTTTTAGGACATTATAAGGAATTTGCTAAGAAATTTTATTCTGAGATTTGGAAAATCAAGCCCTACCACAGTTTAAACACAATGGTCACaatttaaatatattttaaaattCATGTGTTCCAGTTTAGGGCTTTGTTTTCAATCATTTTTTCT
>gene=chr10_2541129-2542129; species=papHam
GTTTATGGGAAGGAAGGGGATCAACGGAAAAGCAAGTCAATAAATCTCACACGTATTCAAGGGTCTGGCTAAGGACCAGTCCAGGGCAAAAGAAAGAGAGATGGGCAgAGCACGTGACACTCGCATAGTCTCTTTACACATCTTATCAGATTGTGACTCAATTGCTgtactaatccctcatccacagatgacgaaaaagatgaacagagggtttaacatgttaaccaagcttgcatagtcagtaaccttacagctaagactcagacccaggttttctgactctgaattcaAAA----ACAGACCTATTCCGGGGGCAACCAGATCTACATGTGGTTTTAGTGTTTTTTTTTTAGGACATCATAAAGAATTGGGTAAGAAAATTTACTCTGAGATTTGGAAAATCAAGCCCTGTCACAGTTTAAACATAATAGTCACAATCTAAATATATTTTAAAATTCATATATTCCAGTTTAGGGCTTTGTTTTCAATCTTTTTTTCT
>gene=chr10_2541129-2542129; species=ponAbe
GTTTATGGGAAGGAAGGGGGGCAATGGAAAAGCAAGCCAATAAATCTAACATGTATTCAAGCATCTGGCTAAGGACCAGTCCAGGGCAAAAGAAAGAGAGATGGGCATAGCACGTGACACTCGCATAGTCTCTTTACACATCTCatcagattgtgactcaattgctgtactaattcctcatccacagttgacgaaaaagttgaacagagggttaaacgcgttaaccaagcttgcatagtcagtaaccttacagctaagactcaaacccaggttttctgactctgaattcaAAAACTCACAGACCCATGCCAGGGGCAACCAGATCTACATGTGATTTTAATGGGTTATTTTTAGGACATCATAAGGAATTCAGTCAGAAATTTTATTCTTAGATTTGGAAAATCAAGCCCTATCACAGTTTAAACAAAATGGTCACaatttaaatatattttaaaattCATGTGTTCCAGTTTAGGGCTTTGTTTTCAATCATTTTTTCT
>gene=chr10_2541129-2542129; species=rheMac
GTTTATGGGAAGGAAGGGGATCAACGGAAAAGCAAGTCAATAACTCTCACACGTATTCAAGGGTCTGGCTAAGGACCAGTCCAGGGCAAAAGAAAGAGAGACGGGCagAGCACGTGACACTCGCATAGTCTCTTTACACATCTTATCAGATTGTGACTCAATTGCTgtactaatccctcatccacagatgacgaaaaagatgaacagagggtttaacatgttaaccaagcttgcatagtcagtaaccttacagctaagactcagacccaggttttctgactctgaaTTCAAAAACTCACAGACCTATTCCAGGGGCAACCAGATCTATGTGTGGTTTTAGTGggttttttttAGGACATCATAAAGAATTGGGTAAGAAAATTTATTCTGAGATTTGGAAAATCAAGCCCTATCACAGTTTAAACATAATAGTCACAATCTAAATATATTTTAAAATTCATATATTCCAGTTTAGGGCTTTGTTTTCAATCTTTTTTTCT
>gene=chr10_2809281-2810281; species=hg19
CCCTTACATTCCCTGTATATCCTCATTCCCTCTTCCATGTTTTCTGCTCCTACCATTCTTTCTCTTTTGCTCAAGGGGGCTTTTCCTGCCTAGAGCTCCTGCCTTGTCATCTGTTTGAAAGGTTCCTTGAGCCTTGTCATCTGTTTGAAAGGTTGCTTGCAATCGTCCTTTTATGAATATTCTGTCTGTAAGTCATCTTTTCTGTCTTTCTTATGTCAGCAAATCAGCCGTGGCCTCCTGCTCCGAAGAGGACCCCTGGGTCTCTGTTTTTACTGTTCCTGAACCTCTCAGTTCTTCCCATCTGCTCCCATGCCCCACCTCCAGCCTGCTCTGGTCTGGATGAAAACACACGCAGGTGCAAAGTGTGTGTCATTCCATGCTATAGCCGCCCCATCCCCAGGGTGCTGTATGTCCAGCAGTTCTCCCAAAATGAGTCATGCTGAGTCCTTACGAAAGCAAGCATCACatggataaattcctggaaagatacaaccctccta
>gene=chr10_2809281-2810281; species=bosTau
CCCTTAACTTCCCTTGGAATCCACTCTTCTCTTCCACTTTTTGCTGCTC------------CTCTTTTG-----AGGGGTTTTTCCTGCTTGCAGCTCCTGCCTTGTCGTATATTCAAAAAAGG-------------------------AAGGTCCCTGCTGTCACCCCGTCATGAACAATCTGTCCATAATGTGTCTGCTCTTCATTTCCTTT-TCAGCAAACTGGTTGAGGCCTCCTGTTTGCAGGAGGACTGCAGGGCCCCCTGCAGCCCTGAGTCAGT--GTATGTGC---------CTGCTGCCA--CCACGCCCTCGAGCTCCTCTGGTCTG------------------------------------------------------------------------------------------------------------------------------------------------------------------
>gene=chr10_2809281-2810281; species=calJac
CCCTTAAGGTCCCTGTGGACCCTCATTCCCTCTTCCATGATTTCTGCTCCTACTATTCTTTCTGTTTAGCTGAAGGGGGCTTTTCCTGACTAGAGCTCCCGTCTTGTCATCTGTTTGAAAGTTTC------------------------------CTTGCAATTGTCCTTTTATGAATATTCTGTCTGTAACTCATCTTTTCTGTCCTT--------AGCAAGTCAGCTGTGGCCTCCTGCTCCTAAGAGGACCCCTGGGCCTCCGTTTTTGCTGTTTCAGAACCTCTCAGTTCTCCCCATCTCCCCCCATGACTCACCTCCAGCCTGCTCTGATCTGGCTGAGAACACATGTGGGTGCAA----------ATTCTACCCTACAGCAGCCCCGTCCCCAGGGTGTTGTATGTCCAGCAGTTTTCCCAAAACAACTCATGCTGAGTCCTTATGAAAGTAAGCATCACatggataaatttctggaaagttacaaccctccta
>gene=chr10_2809281-2810281; species=canFam
TTCTTAAAATCCCCTTGAATCC-----TCTTTTCCACTATTCTGTGCACCTACAATCCTCTCTCTCTGGCTCCTGGGG-GTCTCCCTACTTGCAGCTCCTACCTTGTCAT-TGTTTGGAAAGAG-------------------------AAACTT-----TCTTGTCCCTTTATGAACACCCTGCCCACCCATCATCTTTCCTAGGTGTCTTGTGTCAGCAAAT-GGGTTGTGGCTCCTATTTGTGAGATGTCCCCTCAGCCTTTTCCAGGCTTCTGGTTATGGGCCCCAAC------CACCGGCAGCCAT-CCCCACCTCCAACCTGCTCTGGTGTGGGTGAGGAT-GGTGCAGGTGTGA-GCAGGTGCCATTC--CCCCAACTCTTTTCAA-CCCCAGCGTCCTTCCCGGGAAGCATCTATCCTGGCACCACTTAGACAAGGTCCTCACTCCAGGGAGCA--------------------------------------
>gene=chr10_2809281-2810281; species=equCab
CTCTTGGACTCCCTGGGACCCCTCCGTTCTTTTCCTGTCTTCTCTGCTTCCATTATCCTTTCTCTTTTCTTTCTGAGGCGTTTTCCTGCTTGGAGCTCCTACCTTGTCACATAATCGAAAAGAA-------------------------AGGCTTCCTGGTCTTGTCCTGTCATGAACACCCTCTCCATGAATCGTCTTTCCTGTGTTTCTTCTGTCAGCAATT-GGCCGCGGCCTCCTGTTTGTCAGATGACCGCCGGGCTTGTTGCGGCCTTGGGGTTGTCAGTGCCTGC------CACCTGCTGCCAC-TCCTGTTTCCAGCCTTCTATGATCTGGGTAGAAATGGGCCCGGATGCAA-GCGTATGTCATTCCTCTCCACGCCTGCTCGGTCCCCAGCGTTCTGCCTGTCCAGCAGCTCTCCC--CGACTGTCAGACTGAGTCCTTAGGCCAGGGAACA--------------------------------------
>gene=chr10_2809281-2810281; species=gorGor
CCCTTACATTCCCTGTATATCCTCATTCCCTCTTCCATGTTTTCTGCTCCTACCATTCTTTCTCTTTCGCTCAAGGGGGCTTTTCCTGCCTAGAGCTCCTGCCTTGTCATCTGTTTGAAAGGTTCCTTGAGCCTTGTCATCTGTTTGAAAGGTTGCTTGCAATCGTCCTTTTATTAATATTCTGTCTGTAAGTCATCTTTTCTGTCTTTCTTATGTCAGCAAGTCAGCCG-GGCCTCCTGCTCCGAAGAGGACCCCTGGGTCTCTGTTTTTACTGTTCCTGAACCTCTCAGTTCTTCCCATCTGCTCCCATGCCTCACCTCCAGCCTGCTCTGGTCTGGATGAAAACACACGCAGGTGTAAAGTGTGTGTCATTCCATGCTACAGC-GCCCCATCCCCAGGGTGCTGTATGTCCAGCAGTTCTCCCAAAATGAGTCATGCTGAGTCCTTACGAAAGCAAGCATCAA---------ttcctggaaaaatacaaccctccta
>gene=chr10_2809281-2810281; species=panTro
CCCTTACATTCCCTGTATATCCTCATTCCCTCTTCCATGTTTTCTGCTCCTACCATTCTTTCTCTTTTGCTCAAGGGGGCTTTTCCTGCCTAGAGCTCCTGCCTTGTCAGCTGTTTGAAAGGTTCCTTGAGCCTTGTCATCTGTTTGAAAGGTTGCTTGCAATCGTCCTTTTATGAATATTCTGTCTGTAAGTCATCTTTTCTGTCTTTCTTATGTCAGCAAGTCAGCCGTGGCCTCCTGCTCCGAAGAGGACCCCTGGGTCTCTGTTTTTACTGTTCCTGAACCTCTCAGTTCTTCCCATCTGCTCCCAAGCCCCACCTCCAGCCTGCTCTGGTCTGGATGAAAACACAGGCAGGTGCAAAGTGTGTGTCATTCCATGCTACAGCCACCCCATCCCCAGGGTGCTGTATGTCCAGCAGTTCTCCCAAAATGAGTCATGCTGAGTCCTTATGAAAGCAAGCATCACatggataaattcctggaaagatacaaccctccta
>gene=chr10_2809281-2810281; species=papHam
CCCTTACATTCCCTGTGTATCCTCATTCCCTCTTCCATGTTTTCTGCTCCCGCCGTTCTTTCTATTTTGCTCAAGGGGGCTTTTCCTACCTAGAGGTCCTGCCTTGTCATCTGTTTGAAAGGTTC------------------------------CTTACAATCGTCCTTTTACGAATATTCTGTCTGTAAGTCATCTTTTCTGTCTTTCTCATGTCAGCAAGTCAGCCATAGCCTCCTGCTGCTAAGAGGACTCCTTGGTCTCCGTTTTCACTGTTTCTGAACCTCTCGGTTCTCCCCATCTGTCCCCATGCCCCACCTCCAGTCTGCTCTGGTCTGGGTGAAAACACACGCAGGTGCAAAGCACGTGTCATTCCACGCTACAGCCGCTCCATCCCCACGGTGCTGTATGTCCAGCAGTTCTCCCAAAATGAGTCATGCTGAGTCCTTACGAAAGCAAGCATCAC------------Atggaaagatacaaccctccta
>gene=chr10_2809281-2810281; species=ponAbe
CCCTTACATTCCCTGTATATCCTCATTCCCTCTTCCATGTTTTCTGCTCCTACCATTCTTTCTCTTTTGCTCAAGGGGGCTTTTCCTGCCTAGAGCTCCTGCCTTGTCATCTGTTTGAAAGGTTC------------------------------CTTGCAATCGTCCTTTTATGAATATTCTGTCTGTAAGTCATCTTTTCTGTCTTTCTTATGTCAGCAAGTCAGCTGTGGCCTCCGGCTCTGAAGAGGACCCCTGGGTCTCCATTTTTACTGTTCCTGAACCTCTCAGTTCTTCCCATCTGCCCCCATGCCCCACCTCCAGCCTGCTCTGGTCTGGGTGAAAACACACGCAGGTGCAAAGCATGTGTCATTCCACGCTTCAGCTGCCCCATCCCCAGGGTGCTGTATGTCCAGCAGTTCTCCCAAAATGAGTCACGCTGAGTCCTTACAAAAGCAAGCATCACatggataaatttctggaaagatacaaccctccta
>gene=chr10_2809281-2810281; species=rheMac
--------------------------------------------------------------------------------------------------------------------------------------------------------------------------------------------------------------------------------------------------------------------------------------------------------------------------------------------------------------------------------------------------------------------------------------------------------------------------------------------------------------------
>gene=chr10_3232222-3233222; species=hg19
TCCCTGCACTCCATGTTGGCAAATTGAACCATCTATCAAAGGTCAGTGCTGTATCAGCAGATGGAACGTGGAGCTTAGATCATCTGCATTTTGAATAAAAAGGGTTGCAGGATTAGCGAAACAAAGGCAATGCATATCATCAATGCTTGCTACTTTATGAAATCTTTGCATGCCTTTTACAAGAAAACGTTTAGTCTCATGCTTTTTAAAAATGTAAATGGCAGGTCTATATTAATAGTGATCACATACTACAGGGCTCCTTAGGTTTGGTATCATATTCTTTTGTTTTTCCTGAATACTATGATAGGCTGTTTTATCTCTTTTCTAAAGAGACGTGTTTGTCCTAGTTCAATAATGAATATTTAAACATATCACATTATTGATAAACATTCATTTATCTAAAAATATAGGCCATCTCACATGGCTTGATTTATAAGTGGAAATATTTTAACGAAAAATTTAAAAATTTATGCACCATAGATTTCACTTAGTTTCCTTAA
>gene=chr10_3232222-3233222; species=bosTau
--------------------------------------------------------------------------------------------------------------------------------------------------------------------------------------------------------------------------------------------------------------------------------------------------------------------------------------------------------------------------------------------------------------------------------------------------------------------------------------------------------------------
>gene=chr10_3232222-3233222; species=calJac
CCTCTGCTCTCCATGTAGGCAAATTGAGCCAACAATCAAAG-------------CAGCAGATGGACCCTGGAGCTTAGATCATCTGCATTTTGAATAAAGA-GGTTGCAGGATTAGCAAAACAAAGGCAATGCAAATCACCAATGCTTGCTACTTTATGAAATCTTTGCATGCCTTTTAAAAGAAAAGGTTTAGTCGCATGCTTTT-AAAAATGTAAATGGCAGGTCTACATCAATAGTGCTCACATATTACAAGGTGCCTTAGGCTTGGTATTGTATTATTTTGTTTTTCCTGAATACTATAATAGGGGATTTTATCTCTTTTCTAATGTGACGTGTTTATCATAGTTCCATAATGAATATTTAAACACATCACATTATTGATAAACATTCATTTATATAAAAATATAAGCCATCTAACATGGATAGATTTGTAAGTGGAAATATTTTAATAAGAAATTTGAAAATTCATGCACCATAAATTTCACTTGGTTTCCTTAA
>gene=chr10_3232222-3233222; species=canFam
CTCTTATGACCAATGTTGGCAAGTTGAACTGATTATCGAGGGTCAGTGCTGAGTCAGTCAAGGGCACAGGGAGCTTAGATCACCCTTGCTTTGATGGGAA---GTTGCACATTTTTCAAAGTATAGGCAATGTGA-----CAACGATGCCTTCTTGAGGAAACCTTTGGGTGCCTTTGATAACAAAATGTT----ATAATGTTCT-TAAAAACACAAATGGCAGGTC------TAGGTGGATCACATATTGCCCGGTCCTTCACGTTCAGTGTCGTTTTATTTTCTTTTGCATGGATAATACGATGGTCTGTGTCTTCTCATCC-CAGAGTGGTATTTTCATCAAGGTTCAATAGTGAATATTGAAACCTACCTTGCTGTTGATTGACAACAGTTTATCT-AAAATCTAAGCGATCTGACTTCAGTGGATCTGAAAGTGGAAATACTTTAATGAAACATTTTG---TTTGTGCACCATCAACTCCATTCGGTTCCTGGAC
>gene=chr10_3232222-3233222; species=equCab
GGCTTGTGTTCAACACGGGCCGATTGAACCAATCATCAAAGGTCAGTGCTGGGTCAGTCAAGGGCACA-GGCGCTTACAGCATCCTCATTTTGAATGAAAA-TGTTGCAGGTTTTTCAAAATAAAGGTAATGCCAATCATTAATGCTCTCTCCTTTACGAAACCTTTCCATGCCTTCAGTAACAAAATGTTTAG-TCAACGTTTTATAAAAAGGTAAATGGCGGGTCTGTGTTGATACTGATCATATATTACCTGGTTCCTTCTGTTCAGTATCGTCTTATTTTGTTGTCCATGAATAATACAATAGGCTGTTTTCCCTCTTTTCTGAAGAGATATTTTTGTCACattttaataataaatatttaaaCATATCATACTATTCATTAAGAACAGCTTATATGAAAATCTAAGCAATTTAACCTCCATAGGTCTGTAAGTGGAAATATTTTAAAGAAACGTTTAA---TTTGTGCACTGTAAATGCCATTCACTTCCCTCAA
>gene=chr10_3232222-3233222; species=gorGor
TCCCTGCACTCCACGTTGGCAAATTGAACCAACTATCAAAGGTCAGTGCTGTATCAGCTGATGGAATGTGTAGCTTAGATCATCTGCATTTTGAATAAAAAGGGTTGCAGGATTAGCGAAACAAAGGCAATGCAAATCATCAATGCTTG-TACTTTATGAAATCTTTCCATGCCTTTTACAAGAAAACGTTTAGTCTCATGTTTTTAAAAAATGTAAATGGCAGGTCTATATTAATAGTGATCACATACTACAGGGCTCCTTAGGTTTGGTATCATATTCTTTTGTTTTTCCTGAATACTATGATAGGCTGTTTTATCTCTTTTCTAAAGAGA-GTGTTTGTCCTAGTTCAATAATGAATATTTAAACATATCACATTATTGATAAACATTCATTTATCTAAAAATATAGGCCATCTAACATGGCTTGATTTATAAGTGGAAATATTTTAACGAAAAATTTAAAAATTTATGCACCATAGATTTCACTTAGTTTCCTTAA
>gene=chr10_3232222-3233222; species=panTro
TCCCTGCACTCCACGTTGGCAAATTGAACCAACTATCAAAGGTCAGTGCTGTATCAGCAGATGGAACGCGGAGCTTAGATCATCTGCATTTTGAATAAAAAGGGTTGCAGGATTAGCGAGACAAAGGCAATGCAAATCATCAATGCTTGCTACTTTATGAAATCTTTGCATGCCTTTTACAAGAAAACGTTTAGTCTCATGCTTTTTAAAAATGTAAATGGCAGGTCTATATTAATAGTGATCACATACTACAGGGCTCCTTAGGTTTGGTATCATATTCTTTTGTTTTTCCTGAATGCTATGATAGGCTGTTTTATCTCTTTTCTAAAGAGGCGTGTTTGTCCTAGTTCAATAATGAATATTTAAACATATCACATTATTGATAAACATTCATTTATCTAAAAATATAGGCCATCTAACATGGCTTGATTTATAAGTGGAAATATTTTAACGAAAAATTTAACAATTTATGCACCATAGATTTCACTTAGTTTCCTTAA
>gene=chr10_3232222-3233222; species=papHam
TCCCCGCACTCCACGTGGGCAAATTGAACCAACTATTGTAGGTCAGTGCTGTATCAGCAGATGGAACATGGAGCTTAGATCATCTCCACGTTGAATAAAAAGGGTTGCAGGATTAATGAAACAAAGGCAATGCAAATCATCAGTGCTTGCTGCTCTATGAAATCTTTGCATGCCTTTTATAAGAAAAGGTTTAGTCTCATGCTTTTTAAAAATGTAAATGACAGGTCTATATTAATAGTGATCACATATTACAGGGCTCCTTAGGTTTGGTATCATATTCTTT--TTTTTCCTGAATACTATGATAGGCTGTTTTATCTC-TTTCTAAAGAGACATATTTGTCATAGTTCAATAATGAATACTTAAACATATCACGTTACTGATAAACATTCATTTATAT---AATATAGGCCATCTAACATGAATCGATTTGTAAGTGGAAATATTTTAATGAAAAATTTAAAAATTCATGCACCATAAATTTCACTTAGTTTCCTTAA
>gene=chr10_3232222-3233222; species=ponAbe
TCTCTGCACTCCAAGTAGGCAAATTGAACCAACTATCAAAGGTCAGTGCTGTATCAGCAGATGGAACGTGGAGCTTAGATCATCTGCATTTTGAATAAAAAGGGTTGCAAGATTAGCGAAACAAAGGCAATGCAAATCATCAATGCTGGCTACTTCATGAAACCTTTGCAAACCTTTTACAAGAAAAGGTTTAGTCTCCTGCTTTTTAAAAATGTAAATGGCAGGTCTATATTAATAGTGATCATGTACTACAGGGCTCCTTAGGTTTGGTATCATATTATTTTGTTTTTCCTGAATACTATGATAGGCGGTTTTATCTCTTTTCTAAAGAGACATGTTTGTCCTAGTTCAATAATGAATATTTAAACATATCACATTATTGATAAACATTCATTTATATAAAAATATAGGCCATCTAACATGACTCGATTTATAAGTGGAAATATTTTAATGAAAAATTTAAAAA--------------ATTTCACTTAGTTTCCTTAA
>gene=chr10_3232222-3233222; species=rheMac
TCCCCGCACTCCACGTGGGCAAATTGAACCAACTATTGTAGGTCAGTGCTGTATCAGCAGATGGAACATGGAGCTTAGATCATCTCCATGTTGAATAAAAAGGGTTGCAGGATTAATGAAACAAAGGCAATGCAAATCATCAGTGCTTGCTGCTCTACGAAATCTTTGCATGCCTTTTATAAGAAAAGGTTTAGTCTCATGCTTTTTAAAAATGTAAATGACAGGTCTATATTAATAGTGATCACATATTACAGGGCTCCTTAGGTTTGGTATCATATTCTTT--TTTTTCCTGAATACTATGATAGGCTGTTTTATCTC-TTTCTAAAGAGACATATTTGTCATAGTTCAATAATGAATACTTAAACATATCACGTTATTGATAAACATTCATTTATAT---AATATAGGCCATCTAACATGAATCGATTTGTAAGTGGAAATTTTTTAATGAAAAATTTAAAAATTCATGCACCATAAATTTCACTTAGTTTCCTTAA
>gene=chr10_4641464-4642464; species=hg19
ACTACCAAGATCCTTTTCTTTCCATTTTCTAGAGCCACTGTATTAGTGGATATTTGCAGCTTATAAGCACTAGATTTATAAGCAAGAACACTGAGTATTAAATATGAATTTCTATTGTTTATTCCTAGATCGATACCCATAAAGCATTGAAATTGTTTTCACATTTTGCTGCCCTTTAATTGACAATGTTGTCCACAGCTCTGTGAAAACATGGCACTTTTTGACATTTGTAGAAATAGCAATTACCCATAGTAAGAAACGAAAAGGCCTCAGTCAGCCTGTCTCACTTAAACTATGTCCAATGACATGATCAAAATTGCTTTAGAAACACTGTTGCTCAAGTGACTATCAAAGTAATAAGCCTGAGGAAGAAAATCCATTTTTGCTGAACAAAGTAGGAGCTAAACACTATGCCAAAATCATTGCAACTAAGTAGAGCATATAGTTATCTTAAAACTCAAACGATAAAAGCAAAAACAAAGGCTTTCAGTAGCTGACTT
>gene=chr10_4641464-4642464; species=bosTau
AGGGTGGCAATGCTCTCCTAGCCATTTTCTAGATCCTTCCGATTAATGGATGTCTACAGCTTATAGCCACTGGATTTATAAGCGAGAGGCCTGAGTATTAACTATGGATTCCTATTGTTTATTCCTAAATCAATACCCATGAAGCGTTGAAATAGTTTGCACATTTT-CTGTCCTTGAATTGACAACAGTGTTCACAGCTCTGTGAAAACATGGTGCTTTTTGACATTTGTAGAAATAGCAATTACCCGTAGTAAGGAACGGAAAGGCCCCTGTCAGCCTGTCTGACTTGAACCATGTCCAGTGACATGACCAAAATTGCTTCAGAAACACAGCTACTCAAGTGAATATTTAAGTAATAAACCTGGAGGGGAGAATCCATCTTTGCTGAAACAAGTAGGAGTTAAACCCAAGACCAGCATCATGGCAACAAAATAGAGCACGTATTTACCTTAAAAA-GTGACAAAACAAACAAAAACAAAGGTTTATAGCATTTTACCT
>gene=chr10_4641464-4642464; species=calJac
ACTATCAAGATCCTTTTCTATCCATTTTCTGGAGCCACTGTATTAATAGATATTTGCAGCTTATAAACACTAGATTTATAAGCAAGAACACTGAGCATTAAATATGAATTTCTATTGTTTATTACTAAATCAATACCCATAAAGCATTGAAATTGTTTTCACATTTTGCTGCCCTTGAATTGACAATGTTGTTCACAGCTCTGTGAAAACATGGCACTTTCTGACATTTGTAGAAATAGCAATTACCCATAGAAAGGAACGAAAAGGCGTCAGTCAGCCTGTCTTACTTAAACTATGTCCAATGACATGGTCAAAATTGCTTTAGAAACACAGTTGCTCAAGTGACTATCAAAGTAATAAACCTGAGGAGGAAAATCCATTTTTGCTGGACATAGTAGGAGCGAAACACTATGCCAAAATCATTGCAACTAAGTAGAGCATACAGTTATCTTAAAACTCAAACAAAAAGAGCAAAAACTAAGGTTTTCAGTAAGTAACTT
>gene=chr10_4641464-4642464; species=canFam
AATTATCAAACACTATCTTGGCCATTTTCTAGATCCTCCGTATTAATGGGTATCTGTGGCTTAGAAGCACTAGATTTATAAGAGAGAATACTGAGTATTAACTATGAAATCCTATTGTTTATTCCTAAATCAGTATCCATAAAGCACTGAAATAGTTTTCACATTTTGCTGCCCTTGAATTGACAGTGTTGTTCACAGCTCTGTGAAAACATGGCACTTTTTGACATTTGTAGAAATAGCAATTACCCATAGTAAGAAACAAAAAGGCCCCAGTCAGCCTGTCTTACTTTAGCTGTGTCCAATGACATGATCAAAATTGCTTCAGAAACACAGTTACTCAAGTGAATATTTAAGAAATAAGCCTGAGGAAGAAAATCCATCCCTGCTGAACCAAGTGGTAGTTAAACACCAGGCCAGCATCCCTGCAACTAAACAAAGCATATGTTTATCTTAAAAC-AAGATAAAACAAATACAAA------TTTTCAGCATTTTGCCT
>gene=chr10_4641464-4642464; species=equCab
AGTGGTAAGATGCTATCCTGGCCATTTTCTAGACCCTTTGTATCAGTAGATATCTGAAACTTATAAGCACCAGATTTATAAGAGAGAATACTGTGTATTAACTATGGATTCCTACTGTTTATTTCTACATCAATACCCATAAAGCGTTGAAGTAGTTTCCGCATTTTGCTGCCCTTGAATTGACAACGTTGTTCACAGCTCTGTGAAAATATGGCACTTTTTGACATTTGTAGAAATAGCAATTACCCATAGTAAGAAACGAAAAGGCTCCAGTCAGCCTGTCTTACTTTAACTGTGTTCAATGACATGATCAAAATTGCTTCAGAAACACAGTTACTCAAGTGAATATTAACGTAATAAACCTGAGGAGGGAAATCCATCTCTGCTGAACCAAGTAGGAATTAAACAGTAGGCCATCACCATTGCAGCGAAGCAGAGCGTGTATTTACCTTGAAAC-AAGACAAAACAAACAAAAA-GAAGGTTTTCAGCATTTTACCT
>gene=chr10_4641464-4642464; species=gorGor
--------------------------------------------------------------------ACTAGATTTATAAGCAAGAACACTGAGTATTAAATATGAATTTCTATTGTTTATTCCTAGATCGATACCCATAAAGCATTGAAATTGTTTTCACATTTTGCTGCCCTTGAATTGACAATGTTGTTCACAGCTCTGTGAAAACATGGCACTTTTTGACATTTGTAGAAATAGCAATTACCCATAGTAAGAAACGAAAAGGCCTCAG-CAGCCTGTCTCACTTAAACTATGTCCAATGACATGATCAAAATTGCTTTAGAAACACTGCTGCTCAAGTGACTATCAAAGTAATAAGCCTGAGGAAGAAAATCCATTTTTGCTGAACAAAGTAGGAGCTAAACACTATGCC-AAATCATTGCAACTAAGTAGAGCATATAGTTATCTTAAAACTCAAGCAATAAAAGCAAAAACGAAGGCTTTCAGTAGCTGACTT
>gene=chr10_4641464-4642464; species=panTro
ACTACCAAGATCCTTTTCTTTCCATTTTCTAGAGCCACTGTATTAGTGGATATTTGCAGCTTATAAGCACTAGATTTATAAGCAAGAACACTGAGTATTAAATATGAATTTCTATTGTTTATTCCTAGATCGATACCCATAAAGCATTGAAATTGTTTTCACATTTTGCTGCCCTTGAATTGACAATGTTGTTCACAGCTCTGTGAAAACATGGCACTTTTTGACATTTGTAGAAATAGCAATTACCCATAGTAAGAAACGAAAAGGCCTCAGTCAGCCTGTCTCACTTAAACTATGTCCAATGACATGATCAAAATTGCTTTAGAAACACTGTTGCTCAAGTGACTATCAAAGTAATAAGCCTGAGGAAGAAAATCCATTTCTGCTGAACAAAGTAGGAGCTAAACACTATGCCAAAATCATTGCAACTAAGTAGAGCATATAGTTATCTTAAAACTCAAATGATAAAAGCAAAAACGAAGGCTTTCAGTAGCTGACTT
>gene=chr10_4641464-4642464; species=papHam
ACTATCAAGATCCTTTTCTCTCCATTTTCTAGAGCCACTGTATTAATGGATATTTTCAGCTTATAAGCACTAGATTTATAAGCAAGAACACTGAGTATTAAATATGAATTTCTATTGTTTATTCCTAAATCAATACCCATAAAACATTGAAATTGTTTTCACATTTTGCTGCCCTTGAATTGACAATGTTGTTCACAGCTCTGTGAAAACATGGCACTTTTTGACATTTGTAGAAATAGCAATTACCCATAGTAAGAAACGAAAAGGCCTCAGTCAGCCTGTCTCACTTAAACTATCTCCAATGACATGATCAAAATTGCTTTAGAAACACTGTTGCTCAAGTGACTATCAAAGTAATAAACCTGAGGAAGAAAATCCATTTTTGCTGAACAAAGTAGGAGCTAAACACTATGCCAAAATCATTGCAACTAAGTAGAGCATATAGTTATCTTAAAACTCAAACGATAAAAGCCAAAACGAAGGTTTTCAATAGGTTATTT
>gene=chr10_4641464-4642464; species=ponAbe
ACTACCAAGATCCTTTTCTCTCTATTTCCTAGAGCCACTGTATTAGTGGATATTTGCAGCTTATAAGCACTAGATTTATAAGCAAGAACACTGAGTATTAAATATGAATTTCTATTGTTTATTCCTAGATCGATACCCATAAAGCATTGAAATTGTTTTCACATTTTGCTGCCCTTGAATTGACAATGTTGTTCACAGCTCTGTGAAAACATGGCACTTTTTGACATTTGTAGAAATAGCAATTACCCATAGTAAGAAATGAAAAGGCCTCAGTCAGCCCGTCTCACTTAAACTATGTCCAATGACATGATCAAAATTGCTTTAGAAACACTGTTGCTGAAGTGACTATCAAAGTAATAAGCCTGAGGAAGAAAATCCATTTTTGCTGAACAAAGTAGGAGCTAAACACTATGCCAAAATCATTGCAGCTAAGTAGAGAATATAGTTATCTTAAAACTCAAATGATAAAAGCAAAAACGAAGGCTTTCAGTAGCTTACTT
>gene=chr10_4641464-4642464; species=rheMac
ACTATCAAGATCCTCTTCTCTCCATTTTCTAGAGCCACTGTATTAATGGATATTTTCAGCTTATAAGCACTAGATTTATAAGCAAGAACACTGAGTATTAAATATGAATTTCTATTGTTTATTCCTAAATCAATACCCATAAAACATTGAAATTGTTTTCACATTTTGCTGCCCTTGAATTGACAATGTTGTTCACAGCTCTGTGAAAACATGGCACTTTTTGACATTTGTAGAAATAGCAATTACCCATAGTAAGAAACGAAAAGGCCTCAGTCAGCCTGTCTCACTTAAACTATCTCCAATGACATGATCAAAATTGCTTTAGAAACACTGTTGCTCAAGTGACTATCAAAGTAATAAACCTGAGGAAGAAAATCCATTTTTGCTGAACAAAGTAGGAGCTAAACACTATGCCAAAATCATTGCAACTAAGTAGAGCATATAGTTATCTTAAAACTCAAACGATAAAAGCCAAAACGAAGGTTTTCAATAGGTTATTT
>gene=chr10_7462464-7463464; species=hg19
CATGTTCATGTTATTTAAGAGTCAAAATCATTCGTGTTGATTGAAGTTTGAGCTACCCTAAGGCATTACTAAAAGCCAGTGGTTATTATCTTTTTACAAAATTCACCAGAGGCCTTTGGAAACCCCCATGGTTCTGCTGGATGCACATGTGCACCATgaggccgcatgttagagtggagagagcctgtacatggaagacagatgatcttggacttagatcccagctttgccattattagttttgCTTCTtccctctctctctctctttttccctgtctcttcctcttccttaccctcttcagtttcctctGTTTAAAAAAAAAGGACTAAGAAAACTTACCCCTACCCTACCCACCAAAATATTATAAAGACTAAATTTCTCTTTCAGAGAGGGAGGCTGGCACTTAACAGAGGCTTCAGAAGTATGACCTCCTCCATCTCCCCATCTACTCATCTGCCACCTGTTCAAAATACACATCGTTCGTAGCATTTTAGTATAA
>gene=chr10_7462464-7463464; species=bosTau
--TGCTTATATTAGTTAAGAGGCAAAATGGTTTTTGC----TGAAAATGGGGTCGCACT-AGATATTACTCTAACCTAACGGGCA---TCTTGTTGCCAAACTCAGCAGAGGCCTTCAGAAAGCTCCCTGGT-------------------------gaggcagtatgttagattggaaagaacttggac-tagaagccaaaaggagtagtagttaaataccagctctgccaTGATTGGTTTCCC------TCGGTCTCTCTCTC------------TCTCCTTCCTCCCACTCTACCGG-----TATCTATGTAAAAAT------------------------------------------------GGATTAAATTTCTCTTTCAGGGGAATGGACTGGTACATAGGAGAAGCTTAAGAGATACTACCTGCTCCATCTCCT------CCTATCTTCCACTTGCTCAAAGTACACATTGTTCATAAACTTCTAGTACAG
>gene=chr10_7462464-7463464; species=calJac
--------------------------------------------------------------------------------------------------------------------------------------------------------------------------------------------------------------------------------------------------------------------------------------------------------------------------------------------------------------------------------------------------------------------------------------------------------------------------------------------------------------------
>gene=chr10_7462464-7463464; species=canFam
--------------------------------------------------------------------------------------------------aaacTCACCAGGGGCCTTCAAAACACTCCCTGTTTCTGCAGAATCCAGGCCTACTCCAT-GAGGCCCATGTTGGaatggaaagaacgcagctttggaagccagaaggacttctacttaaatcccagt---------------ttccc------acCATCTCCCTCTT------------TCTTCTCCTTCCCTCTCTAACTC-----------------------------------CCTTCTCCCCGCT------GCAACTTACCATGAGGATTAAATTTCTCTTTTCGAGAGATAGACTGGCACGTAACAGAAACTTAATAAATATTACCTGCTCCATCTCCT------ACCATCTGCCACCTGCTCCAGATACGCATGCTTCATAAACCGTTAATACAC
>gene=chr10_7462464-7463464; species=equCab
AACACGCACGCTATTTAAGAGCCAGAAGAGTTTACGC----TCAAGATTGGGCTACATC-AGGCGCTACTGAAAGCTAATGGTCA---TTTGTTTCC-AAACTCACCAGCGGCCTTCTGGAAACTCCGTGGCTCTGCTGAATCCACATCTGCCCCAT-gggcagcatgctagaaaggaaagaatgtggacttgaaagccagacggactagttctcaaatctcagccctgccactttcaggttccc------tcgccctctctctc------------tctccttcctccctctgtgcctcagtttcctctatgcagaaatgg--gactcaga---ctttctccctgcc------ccgagttattgtaaggattaagtgTCTCTTTCAGAGAGAGAGACTGGCA------GAAAACTTAAGAAATATTATTTGCTCCATCTCCC------CCCATCTGCCACCTGCTCAAAGGACTCATTGTTCATAAACCTTTGGTACAA
>gene=chr10_7462464-7463464; species=gorGor
--------------------------------------------------------------------------------------------------------------------------------------------------------------------------------------------------------------------------------------------------------------------------------------------------------------------------------------------------------------------------------------------------------------------------------------------------------------------------------------------------------------------
>gene=chr10_7462464-7463464; species=panTro
CATGTTCATGTTATTTAAGAGTCAAAATCATTCGTGTTGATTGAAGTTTGGGCTACCCTAAGGCATTACTAAAAGCCAGTGGTTATTCTCTTTTTACAAAATTCACCAGAGGCCTTTGGAAACCCCCATGGTTCTGTTGCATGCACATGTGCACCATgaggccgcatgttagagtggagagagcctgtacatggaagacagatgatcttggacttagatcccagctttgccattattagttttgcgtctttcctctctctctctctttttccctgtctcttcctcttccttaccctcttcagtttcctctGTTTAAAAAAAA-GGACTAAGAAAACCTACCCCTACCCTACCCACCAAAATATTATAAAGACTAAATTTCTCTTTCAGAGAGGGAGGCTGGCACTTAACAGAGGCTTCAGAAGTATGACCTCCTCCATCTCCCCATCTACTCATCTGCCACCTGTTCAAAATACACATCGTTCGTAGCATTTTAGTACAA
>gene=chr10_7462464-7463464; species=papHam
CATGTTCATGTTATTGAAGAGTCAAAATCATTCGTGTTGATTGAAGTTTGGGCTACCCTTAGGCACTACTAAAATCCAGTGATTATTGTCTTTTTACAAAATTCACCAGAGGCCTTTGGAAACCCCCATGGTCCTGTTGGA--------TGCACCATgaggcagcgtgttagagtggagggagcctgtacatggaagatagatgatcttggacttagatcccagttctgccattattagttTCACTTCTttcctctctctctctctctttccccatctcttcctcttccttacccccttcAGTTTTCTCAGCTTAAAAAAAA-GGACTAAGAAAACCTACCCCCACCCTACCCACCAAAATATTATGAAGACTAAATTTCTCTTTCAGAGAGGGAGACTGGCACTTAACGGAGGCTTCAGAAGTACGACCTCCTCCATCTCCCCATCTACTCATCTGTCACCTGTTTAAAATACACATCGTTCATAGCATTTTAGCACAA
>gene=chr10_7462464-7463464; species=ponAbe
CATGTTCATGTTATTTAAGAGTCAAACTCATTTGTGTTGATTGAAGTTTGGGCTACCCTAAGGCATTA-TAAAAGCCAGTGGTTATTATCTTTTTACAAAATTCACCAGAGGCCCTCGGAAACCCCCATGGTTCTGTTGGATGCACATGTGCACCATgaggccgcatgttagagtggagagagcctgtacatggaagacagatgatctcggacttagattccagctttgccattattagttttgctgctttcctctctctctctctttttccttgtctcttcctcttccttaccctcttcagttttctctgtttaaaaaaaa-ggactaagaaaacctacccctaccctacccaccaaaatattataaagactaaatTTGTCTTTCAGAGAAGGAGACTGGCACTTAACAGAGGCTTCAGAAGTATGACCTCCTCCATCTCCCCATCTACTCATCTGCCACCTGTTCAAAATACACATCGTTCATAGCATTTTAGTACAA
>gene=chr10_7462464-7463464; species=rheMac
CATGTTCATGTTATTGAAGAGTCAAAATCATTTGTGTTGATTGAAGTTTGGGCTACCCTTAGGCACTACTAAAATCCAGTGATTATTGTCTTTTTACAAAATTCACCAGAGGCCTTTGGAAACCCCCATGGTCCTGTTGGA--------TGCACCATgaggcagcgtgttagagtggagggagcctgtacatggaagatagatgatcttggacttagatcccagttctgccattattagttTCACTTCTTTCCTCTCTCTCTCTC--TTTCCCCGTCTCTTCCTCCTCCTTACCCCCTTCAGTTTTCTCAGCTTAAAAAAAA-GGACTAAGAAAACCTACCCCTACCCTACCCACCAAAATATTATAAAGACTAAATTTCTCTTTCAGAGAGGGAGACTGGCACTTAACGGAGGCTTCAGAAGTACGACCTCCTCCATCTCCCCATCTACTCATCTGTCACCTGTTTAAAATACACATCGTTCATAGCATTTTAGCACAA
>gene=chr10_7865464-7866464; species=hg19
CATTTTCTGTGTGTCAGGTGCTGTTCCAGATGCTTTTGATCATCTGTAAACTACTTTGAAATTTGTTCTATAATAGCTAATCATGAATGTGGTTTTTCTGTGGTGTTCTGGCTAGTTGTCTGATTATATTTAAACTTGACTTTAATAATCAGCTTAAACATGATTCTGTGATACTCTTTAAAATCTATTAAATTCTTTCCAATAACTAGGTTAAAATGTTTGATTCTGAGCTGCATATTTACTTACTACTTTTTCTTAATATTTAAAAATATATTCGTGGGATTTCTTCAAATAATTTGATTTGCTTTTCACTTTGTTTCAGATGGCCGAACAGACCCAATTTTGGATGATGTTGGTGAAGCTTTCCAGCTGATGGGGGTTAGTCTACATGAACTAGAAGACTATATTCACAACATTGAGCCTGTCACCTTCCCACACCAAATTCCGTCATTTCCTGTTAGCAAGAACAATGTACTTCAGTTTCCTCAACCTGGAAGTAA
>gene=chr10_7865464-7866464; species=bosTau
CATTTACTTTGTGTCAGCCAGTGTTGCAGGTGCCCTTGACCATCT-TGAGTTACTTTTGACTTAGTTCTGTACTGGCTGGTTGTTAGTGTGAATTGTCTGTGGTGTTCTGGCTGGTCATCAGATTGTATTTAAA--------------TTAACTTT----------TATGATG-----GAAACTCTATTCAACTCTTTCCAATAACTGAGTTAGTATATTTGTTTCTGAGCTCCATATTTACCTAATACTTTTTCTTAATGCCTTAAAAGATATTCATGGAATTTCTTAAAATAATTTGCTCTGCTTTTGACTTTGTTTCAGATGGCCGGACAGACCCAATTTTGGATGATGTTGGTGAAGCTTTCCAACTCATGGGGGTTAGTCTTCATGAACTAGAAGACTACATCCACAATATTGAACCCGTCACTTTCCCACACCAGATCCCTTCATTTCCTGTTAGCAAGAACAACGTCCTTCAGTTTCCTCAACCCGGAAGTAA
>gene=chr10_7865464-7866464; species=calJac
CATTTTCTGTGTGCTAGCCACAGTTCCGGATGCTTTTGAT---------AATACTTTGATATTTGTTCTAGAGTAGCTGATCATGAGTTGGATTTTTCTGTGGTGTGCTGGCTAGTTGTCTGATCGTATTTGAACGTGACTTTAATAATCAGCTTAAGCATGATTCTGTGATATTCTTTAAAATCTATTAAATTCTTTCCAATAACTAGGTTAAAATACTTGATTCTGAGCTGCATATTTATTTACTACTTTTTCTTAATATTTAAAAATATAGTCATGGGATTTCTTCAAATAATTTGATTTGCTTTTGGCTTTGTTTCAGATGGCCGAACAGACCCAATTTTGGATGATGTTGGTGAAGCTTTCCAACTTATGGGGGTTAGTCTGCATGAACTGGAAGACTATATTCACAACATTGAACCTGTCACTTTCCCACATCAAATTCCGTCATTTCCGGTTAGCAAGAACAATGTACTTCAGTTTCCTCAACCTGGAAGTAA
>gene=chr10_7865464-7866464; species=canFam
CACTTACCTTTTGTTGGTCACTGTCCG---------------TCCATAAACTACTTCTGATTGTACTCAGCACTAGCTGATTGTTAGTGTGAATTGTC--------------TGGTTCTCAGATCATGTTTCAAATCGACTTCAGGAATCCGCTTT----------------------taaaatCCATTAAATTCTTCCAAATAACTTGGTTATTATATTAGATTCTGAACTACATGTGAACCTAATG---TTTCTTCATATTTTAAAAAGTATTTATGGGATTCCTTAAAATAATTTGCTTGGCTTTTGACTTTGTTTCAGATGGCCGAACAGACCCAATTTTGGATGATGTTGGTGAAGCTTTCCAGCTTATGGGGGTTAGTCTTCATGAATTAGAAGACTATATTCACAATATTGAACCTGTGACTTTCCCACATCAAATTCCTTCATTTCCTGTTAGTAAGAACAATGTCCTTCAATTTCCTCAACCTGGAAGTAA
>gene=chr10_7865464-7866464; species=equCab
catttactttgtgtcagccactgtcccagatgctgttgactatctgtaaactcctt-tgatTTTATTCTGTACCAGCTGATTGTGAGTATGAATTGTCTGTGGCGATCTGATTGGTTATCAGATCCTATTTAAAATTGACTTTAGGAATCAGCTTT----------TATGGTA-----AAAAATCTACTAAATTCTTTCCAATAACTAGGTTAGTATATTTGATTCTGAGCTGTGTATTTACTTGATACTTTTTCTTAATATTTTAAAAAATCTTCATGGGATTTCTTAAAATAATTTCCTTTGCTTTTGACTTTGTTTCAGATGGCCGGACAGACCCAATTTTGGATGATGTTAGTGAAGCTTTCCAACTTATGGGGGTTAGTCTTCATGAACTAGAAGACTATATTCACAATATTGAACCTGTCACTTTCCCACATCAAATTCCTTCATTTCCTGTTAGCAAGAACAATGTACTTCAGTTTCCTCAGCCTGGAAGTAA
>gene=chr10_7865464-7866464; species=gorGor
CATTTTCTGTGTGTCAGATGCTGTTCCAGATGCTTTTGATCATCTGTAAACTACTTTGAAATTTGTTCTATAATAGCTAATCATGAGTGTGATTTTTCTATGGTGTTCTGGCTAGTTGTCTGATTATATTTAAACTTGACTTTAATAATCAGCTTAAACATGATTCTGTGATACTCTTTAAAATCTATTAAATTCTTTCCAATAACTGGGTTAAAATGTTTGATTCTGAGCTGCATATTTACTTACTACTTTTTCTTAATATTTAAAAATATATTCGTGGGATTTCTTCAAATAATTTGATTTGCTTTTGACTTTGTTTCAGATGGCCGAACAGACCCAATTTTGGATGATGTTGGTGAAGCTTTCCAGCTGATGGGGGTTAGTCTACATGAACTAGAAGACTATATTCACAACATTGAGCCTGTCACCTTCCCACACCAAATTCCGTCATTTCCTGTTAGCAAGAACAATGTACTTCAGTTTCCTCAACCTGGAAGTAA
>gene=chr10_7865464-7866464; species=panTro
CATTTTCTGTGTGTCAGGTGCTGTTCCAGATGCTTTTGATCATCTGTAAACTACTTTGAAATTTGTTCTATAATAGCTAATCATGAGTGTGATTTTTCTGTGGTGTTCTGGCTAGTTGTCTGATTATATTTAAACTTGACTTTAATAATCAGCTTAAACATGATTCTGTGATACTCTTTAAAATCTATTAAATTCTTTCCAATAACTAGGTTAAAATGTTTGATTCTGAGCTGCATATTTACTTACTACTTTTTCTTAATATTTAAAAATATATTCGTGGGATTTCTTCAAATAATTTGATTTGCTTTTGACTTTGTTTCAGATGGCCGGACAGACCCAATTTTGGATGATGTTGGTGAAGCTTTCCAGCTGATGGGGGTTAGTCTACATGAACTAGAAGACTATATTCACAACATTGAGCCTGTCACCTTCCCACACCAAATTCCATCATTTCCTGTTAGCAAGAACAATGTACTTCAGTTTCCTCAACCTGGAAGTAA
>gene=chr10_7865464-7866464; species=papHam
cattttctgtgtgtcaggcactgttccagatgcttttgatcatcggtaaacTACTTTGAAATTTGTTCTATAATAGCTGATCATGAGTGTGATTTTTCTGTGGTGTTCTGGCTAGTTGTCTGATCGTATTTAAGCTTGACCTTAATAATCAGCTTAAACATGATTCTGTGATATTCTTGAAAA--TATTAAATTCTTTCCAATAACTAGGTTAAAATGTTTGATTCTGAGCTGCATATTTACTTACTACCtttt-ttaatatttaaaaatatattCACGGGATGTCTTCAAATAATTTGATTTGCTTTTGGCTTTGTTTCAGATGGCCGAACAGACCCAGTTTTGGATGATGTTGGTGAAGCTTTCCAGCTGATGGGGGTTAGTCTACATGAACTAGAAGACTATATTCACAACATTGAACCTGTCACCTTCCCACACCAAATTCCGTCATTTCCCGTTAGCAAGAACAATGTACTTCAGTTTCCTCAACCTGGAAGTAA
>gene=chr10_7865464-7866464; species=ponAbe
CATTTTCTGTGTGTCAGGCACTGTTCCAGATGCTTTTGATCATCTGTAAACTACTTTGAAATTTGTTCTATAATAGCTGATCATGAGTGTGATTTTTCTGTGGTGTTCTGGCTAGTTGTCTGATCATATTTAAACTTGACTTTAATAATCAGCTTAAACATGATTCTGTGATACTCTTTAAAATCTATTAAATTCTTTCCAATAACTAGGTTAAAATGTTTGATTCTGAGCTGCATATTTACTTACTACTTTTTCTTAATATTTAAAAATATATTCGTGGGATTTCTTCAAATAATTTGATTTGCTTTTGACTTTGTTTCAGATGGCCGAACAGACCCAATTTTGGATGATGTTGGTGAAGCTTTCCAGCTGATGGGGGTTAGTCTACATGAACTAGAAGACTATATTCACAACATTGAGCCTGTCACCTTCCCACACCAAATTCCGTCATTTCCTGTTAGCAAGAACAATGTACTTCAGTTTCCTCAACCTGGAAGTAA
>gene=chr10_7865464-7866464; species=rheMac
CATTTTCTGTGTGTCAGGCACTGTTGCAGATGCTTTTGATCATCTGTAAACTACTTTGAAATTTGTTCTATAATAGCTTATCATGAGTGTGATTTTTCTGTGGTGTTCTGGCTAGTTGTCTGATCATATTTAAGCTTGACCTTAATAATCAGCTTAAACATGATTCTGTGATGTTCTTTAAAA--TATTAAATTCTTTCCAATAACTAGGTTAAAATGTTTGATTCTGAGCTGCATATTTACTTACTACCtttt-ttaatatttaaaaatatattCACGGGATTTCTTCAAATAATTTGATTTGCTTTTGGCTTTGTTTCAGATGGCCGAACAGACCCAGTTTTGGATGATGTTGGTGAAGCTTTCCAGCTGATGGGGGTTAGTCTACATGAACTAGAAGACTATATTCACAACATTGAACCTGTCACCTTCCCACACCAAATTCCGTCATTTCCCGTTAGCAAGAACAATGTACTTCAGTTTCCTCAACCTGGAAGTAA
>gene=chr10_8098423-8099423; species=hg19
GTTCCTAAAGAAGAAACAGGGGTAAAACATCGGGCAGAAAAAGTGTGGGGCTTTCTGAGTCCAGCCAGACCGAATTCTGCCCTGATTCCCCTACTCAGAGCCTGCCTTGACACGGATGACATAGCCCCTCCGGCAGCAGGCGTCCTCTACCCTGCTGTCGCCAGGTTTTAAACAATCGTTTCTGCGGATGGGGCGCTCTTTGCCCACGTTCTGTGCGGATCAGCAGTTAGGTGGAAATGCGGTAGAGGCAGACTTAATATTATTTACTATACTACTTCCTGCATAATATGAATCTTGACCCTTGGTGTTCAGAGAACTCTCTTTCCCTCTCCACTCCCCTCCCCTTCCTCTCCCTTAAGATTTTAGTTTCAGTATTGTTCTTAATGGTTGAATCGAATGTCAAATGCTGAGGCAGGTACTGGCTTTAAAGATCAAGAAGTGTGTGGATTTGCACTTGCTTTTTAAATGTACCCCTCAGAGTGTATGAGTTACAGCTACCT
>gene=chr10_8098423-8099423; species=bosTau
GTTCCCAAAGAAAAAGTAGGAGCAACATTTTAGGTGGAGGAACTGTGCGATGCTCTCC-TG----------GAGATCCGCCCTGGCTCCCCTGCTTAGGTCGCGGGCTGGGGCTGATGACAGAGCCCCTGTGGGAGCCGGCGTTCTCA-CTCTGCTGTCACCAGGCTTTAAACAATTGTTTCTGCAGAGGGGGTGCTCTTTGCCCTCGTTCTGTGCACATCAGCAGTTAAGTGGAAATGAGGTAAATGCAGCCTTAATATTATTTACTATACGACTTCCTGCATAATGTGAAGCATGACCCTCAGTGTTCAGAGAACTCTCCTTCCCCCTCGTCTCCCCTCCCCTTCCTCTCTCTGAAGATTTTAGTTTCAGTATTGTTCTTAATGGTTAAATAGAATGTTAAACGCTGAGATAGGTACTGGATTAAAAGATCAATAAGTGTGTGGATTTGCACTTGCCGTGTAGACTTACCCCTT--TTGGTCTGAGTTAGGGCTGCCT
>gene=chr10_8098423-8099423; species=calJac
CTTCCTAAAGAAGAAACAGGGGCCAAACACTGGGCAGAAAAAGTGTGAGGCTTTCTGAGTCCAGCCAGACCAACGTCTGCCCTGAT-CCCCTCCTCAGAGCCTGCCTTGGCACGGATGACACAGCCCCTCCGGCAGCAGGCGTCCTCCACCCTGCTGTCGCCAGGTTTTCAACGATCGTTTCTGCGGATGGGGCGCTCTTTGCCCACATTCTGTGCAGATCAGCAGTTAAGTGGAAATGCGGTAGA-GCAGACTTAATATTATTTACTATACTACTTCCTGCATAATATGAATCTTGACCCTTGGTGTTCAGAGAACTCTCTTTCCCTCTCCACTCTCCTCCCCTTCCTCTCTCTTAAGATTTTAGTTTCAGTATTGTTCTTAATGGTT-----GAATGTGAAATGCTGAGGCAGGTACCGGATTTAAAGATCAATAAGTGTGTGGATTTGCACTTGCTTTTTAAACGTACCCCTCAGAGTGTATGAGTTGCAGCTACCT
>gene=chr10_8098423-8099423; species=canFam
GTTCCTAAAGGAGAAATAGAGGCACCCTTCCAGGCGGAGAAAACGTGAGTTGCTCTTAGTCCGGGCGACC-GAGGTCTTCCCTGGTCCCCCGACTCGGAGCCTGACTCGGCGCCAATGACAGAGCCCCTCCGGCAGCAGGCGTCGTCCGCCCTGCTGTCACCAGGTTTTAAACAATCGTTTCTGCGGATGGGGCGCTCTTTGCCCTCGTTCTGTGCAGATCAGCAGTTAAGTGGAAATGTGGTAGATGCAGACTTAATATTATTTACTATACTACTTCCTGCATAACATGAATCTTGACCCTTGGCGTTCAGAGAACTCTCCTTCCCCCTCCCCTCCCCTTCC-------TCTCTCAAGATTTTAGTTTCAGTATTGTTCTTAATGGTTAAATAGAATGTCAAATGCTGAGGCAGGTAGTGGATTAAAAGATCAATAAGTGTGTGGATTTGCGCCCGCAGTTTGCATTTGCCCCTGGACTTGCCGGAGGGATGGCCATCC
>gene=chr10_8098423-8099423; species=equCab
GTTTCTAAAGAAGAAATAGGAGCAAAATTTCAGGCGGAGACAACGTGAGGCTCTCTCAGTCCGCCCGACC--AGGTCTGCCCTGGTCCCCCTGCTTAGCGCCCGGGTTGGCGCCGATGACAGAGCCCCTCCGGCAGCCGGCGTGCGCAGCCCTGCTGTCACCAGGTTTTAAACAATTGTTTCTGTGGATGGGGCGCTCTTTGCCCTCGTTCTGTGCAGATCAGCAGTAAAGTGGAAATGCGGTAGATGCAGACTTAATATTATTTACTATACGACTTCCTGCATAATATGAATCTTGACCCTTGGTGTTCAGAGAACTCGcctcccccctcctctcccctccccttcctttctctcAAGATTTTAGTTTCAGTATTGTTCTTGATGGTTAAATAGAATGTCAAATGCTGAGGCAGGTACTGGATTAAAAGATCAATAAGTGCGTGGATTTTCACTTGCAGCTTCAGTGTCCCTCTGGACTACTCTGAGCTGTGGTTGCCT
>gene=chr10_8098423-8099423; species=gorGor
GTTCCTAAAGAAGAAACAGGGGTAAAACATCGGGCAGAAAAAGTGTGGGGCTTCCTGAGTCCAGCCAGACCGAATTCTGCCCTGATCCCCCTACTCAGAGCCTGCCTTGGCACGGATGACATAGCCCCTCCGGCAGCAGGCGTCCTCTACCGTGCTGTCGCCAGGTTTTAAACAATCGTTTCTGCGGATGGGGCGCTCTTTGCCCACGTTCTGTGCAGATCAGCAGTTAGGTGGAAATGCGGTGGAGGCAGACTTAATATTATTTACTATACTACTTCCTGCATAATATGAATCTTGACCCTTGGTGTTCAGAGAACTCTCTTTCCCTCTCCACTCCCCTCCCCTTCCTCTCTCTTAAGATTTTAGTTTCAGTATTGTTCTTAATGGTTGAATCGAATGTCAAATGCTGAGGCAGGTACCGGATTTAAAGATCAAGAAGTGTGTGGATTTGCACTTGCTTTTTAAATGTACCCCTCAGAGTGTATGAGTTACAGCCACCT
>gene=chr10_8098423-8099423; species=panTro
GTTCCTAAAGAAGAAACAGGGGTAAAACATCGGGCAGAAAAAGTGTGGGGCTTTCTGAGTCCAGCCAGACCGAATTCTGCCCTGATCCCCCTACTCAGAGCCTGCCTTGGCATGGATGACATAGCCCCTCCGGCAGCAGGCGTCCTCTACCCTGCTGTCGCCAGGTTTTAAACAATCGTTTCTGCGGATGGGGCGCTCTTTGCCCACGTTCTGTGCGGATCAGCAGTTAGGTGGAAATGCGGTAGAGGCAGACTTAATATTATTTACTATACTACTTCCTGCATAATATGAATCTTGACCCTTGGTGTTCAGAGAACTCTCTTTCCCTCTCCACTCCCCTCCCCTTCCTCTCTCTTAAGATTTTAGTTTCAGTATTGTTCTTAATGGTTGAATCGAATGTCAAATGCTGAGGCAGGTACCGGCTTTAAAGATCAAGAAGTGTGTGGATTTGCACTTGCTTTTTAAATGTACCCCTCAGAGTGTATGAGTTACAGCTACCT
>gene=chr10_8098423-8099423; species=papHam
GTTCCTAAAGAAGAAACAGGGGCAAAACATTGGTCAGAAAAAGCGTGAGGCTTTCTGAGTCCAGCCAGACCGAATTCTGCCCTGATCCCCCTACTTAGAGCCTGCCTTGGCACCGATGACATAGCCCCTCCGGCAGCAGGCGTCCTCTACCCTGCTGTCGCCAGGTTTTAAACAATCGTTTCTGCGGATGGGGCGCTCTCTGCCCACGTTCTGTGCAGATCAACAGTTAAGTGGAAATGCGGTAGAGGCAGACTTAATATTATTTACTATACTACTTCCTGCATAATATGAATCTTGACCCTTGGTGTTCAGAGAACTCTCTTTCCCTCTCCACTCCCCTCCCCTTCCTCTCTCTTAAG--TTTAGTTTCAGTATTGTTCTTAATGGTTGAATCGAATGTCAAATGCTGAGGCAGGTACCGGATTTAAAGATCAAGAAGTGTGTGGATTTGCACTTGCTTTTTAAATGAACCCCTCAGAGTGTATGAGTTACAGCTACTT
>gene=chr10_8098423-8099423; species=ponAbe
GTTCCTAAAGAAGAAACAGGGGTAAAACATTGGGCAGAAAAAGTATGGGGCTTTCTGAGCCCAGCCAGACCGAATTCGGCCCTGATCCCCCTACTCAGAGCCTGCCTTGGCACCGATGACATAGCCCCTCCGGCAGCAGGCGTCCTCTACCCTGCTGTCGCCAGGTTTTAAACAATCGTTTCTGCGGATGGGGCGCTCTTTGCCCACGTTCTGTGCAGATCAACAGTTAAGTGGAAATGCGGTAGAGGCAGACTTAATATTATTTACTATACTACTTCCTGCATAATATGAATCTTGACCCTTGGTGTTCAGAGAACTCTCTTTCCCTCTCCACTCCCCTCCCCTTCCTCTCTCTTAAGATTTTAGTTTCAGTATTGTTCTTAATGGTTGAATCGAATGTCAAATGCTGAGGCAGGTACCGGATTTAAAGATCAAGAAGTGTGTGGATTTGCACTTGCTTTTTAAATGTACCCCTCAGAGTGTATGAGTTACAGCTACCT
>gene=chr10_8098423-8099423; species=rheMac
GTTCCTAAAGAAGAAACAGGGGCAAAACGTTGGTCAGAAAAAGTGTGAGGCTTTCTGAGTCCAGCCAGACCGAATTCTGCCCTGATCCCCCTACTTAGAGCCTGCCTTGGCACCGATGACATAGCCCCTCAGGCAGCAGGCGTCCTCTACCCTGCTGTGGCCAGGTTTTAAACAATCGTTTCTGCGGATGGGGCGCTCTCTGCCCACGTTCGGTGCAGATCAACAGTTAAGTGGAAATGCGGTAGAGGCAGACTTAATATTATTTACTATACTACTTCCTGCATAATATGAATCTTGACCCTTGGTGTTCAGAGAACTCTCTTTCCCTCTCCACTCCCCTCCCCTTCCTCTCTCTTAAG--TTTAGTTTCAGTATTGTTCTTAATGGTTGAATCGAATGTCAAATGCTGAGGCAGGTACCGGATTTAAAGATCAAGAAGTGTGTGGATTTGCACTTGCTTTTTAAATGAACCCCTCAGAGTGTATGAGTTACAGCTACTT
>gene=chr10_10035423-10036423; species=hg19
AAAAAGTAGATTCTTATCTTTTGATACTCCTATCATTCTATCATGAAACTCCTTGATGATTCTGCACCTTTATAGCTAAATGCTTTACTAAAGGCAGACAGAGAATGCTTGGTAGGAGAAAAGGACTTGAAGAAATTAGAATTGAAATGCTATTTTGATGCATGCTAATGCAAGTCTGTGTGCATGACTGTATTAGGTTGTTCAAGTTCAATTGTACAAACCATTATGTCCATGAAACATATTTCCAAAGACAGCTATATTTGAAGAGAAAAATTACCAATGGTCACACGAGTAAAAAGGGCAAATAGATACTAATTTTATTTTATACCTTTTAAATAAGCAGATTGCTTCTGCCATGAATACAGAGTTTAATTAATAGAAGTACTCATTTCCTAACCAATAGAGAGAATACTTATATATTCTTCTATATATCTCCATTGCCTGCTTTATGAAACTTTGATTCAAGTTCTAGTATTTAATAGCTATGAAATATTTTAATA
>gene=chr10_10035423-10036423; species=bosTau
AAAAACTAGGTTCTTCTCTTTTGGTATTTTTGTCACTGTATTCTGAAATTCCTTGCTGAGTCTGGACCTTTATAGCTAAATGCTTTACTAAAGACAGATAGAATGCACTTAATTGCAGAAAGAGACCCTAAGAAATAGGAATTGAAATGTCATTTTGATGCATACTGGG--AAGTCTCTGTGCTTGACTATGTTTGGGTGTTAC--TATAACTA-GTAAACTATTATGTATGTAAAAGCTATCTCCTGAGATAGACATACTTAAAGAGAAAAATTAACAATGCTCAG------------------TAGATATTAGTTGTCCTTTATATGTTTCTAAAGAACAAAATGCTTTTGCCATCAACACAT-ATTTAATTATTAGG---ACTCATTCTCTAACCAATATAGGTGATAATTCTATGTTCTTCTATGTATCTTCACTGATCATTCAATGGAATTTAGATTAAAGCTCTGATATTTGATATCTGTTAAACATTTTGAAA
>gene=chr10_10035423-10036423; species=calJac
AAAAAGCAGGTTCTTATCTTTTGATACTCTTATCATTCTATCGTGAAACTCTTTGATGATTCTGCACCTTTATAACTAAATGCATTACTAAAAGCAGACAGAATGTGCTTGGTAGCAGAAAAGGACTTTAAGAAATTAGAATTGAAATGCTATTTTGATGCATGCTAATGCAAGTCTGTGTGCATGACTGTGTTAGGGTGTTCAGGTCCCATTGTACAAACCATTCTGTCCAAGAAACATATTTCCAAAGACAGCTGTATTCGAAGAGAAAAATCACCAATGGTCAGATGAGTAAAAAGGGCAAATGGATATTAA--------------TTTTAAATAAGCAGATTGTTTCTGCCATGAATATAGAATTCAATTAATAGAAGAACTCATTTCTTAACCAATAGAGAGCATACTTATATATTCTTCTATAGATCTTCATTCCCTGCTTTATGAAACTTTGATTC-ATTTCTAGAATTTAATAACTATGAAATATTTTAATA
>gene=chr10_10035423-10036423; species=canFam
AAAAAGTAGAGTCTTACCTTTTGATGTCCTTATCATTCTATCATGAAATTCCTTGGTGAGTCTGCACCTGTATAGCTAAATGCTTTACTGAAGACAGAAAGAATGTACTTAATTGCAGATAGAGACCCTAAGAAA-TGGAACTAAAATGCCATTTTGATGCATATTGGC--AAGTCTACGT-----GCTGTATTATGATGCTAAGGTACAACTGTGTAAACTGTTATATCTGAAAAACATATTTTCAGAGACAGTCATACTGGAAGAGAAAAATTACCAATGGTCAGAAGAATAAAAAGGACAAATAGATGTTAGTTGTCCTTCATACCTTTTCAAAGAGCAGATTGCTTTTGCCATGGACACAGAATTTAATTAGCAGAAGGGCTCATTTCCTATCCAAGACAGGCTATAATTTTATG---TTCTCTATATCTTCACTGACCATTTTATGGAACTTAGATTTAAGTTCTAGTATTTAGTATCTTTGAAATATTCTGAAA
>gene=chr10_10035423-10036423; species=equCab
AAAGAGTAGATTCTTATCTTTTGATATTCTTATTGTTCTATCATGAAATTCCTTGGTGAGTCTGAACCTTTATAGCTAAATGCTTTACTAAGGGCAGATAAAATGTACTTAATTGCAGAAAGACGCCCTAAGAAATTAGAACTGAAATGGCATTTTGAAGCATACTGGC--AAGTCTGTGTGCACGGCTGTATTAGGGTGTTAACTTACAACTATGCAAACCATTATATCTGTAAAACATATTTACAGAGGCAACTATATGGGAAGAGAAAACTTATAAATGGTCAGAAGAGTAAAAAGGGCACGTAGATGTTAGTTGTTCTTTGTAACTTTTATAAGAGCTGGTTACTTTTGCTGTCAACACAGAATTTAGTTATTAGA---ATCCATTTCTTATCTTATATAGGCTATCATTTTATGTCCTTCTATATATTTTCACTGACCATTTTATGGAACTTAGATTCAAGTTCTAGTATTTAATATCTATGAAGTATTCTGAAA
>gene=chr10_10035423-10036423; species=gorGor
--------------------------------------------------------------------------------------------------------------------------------------------------------------------------------------------------------------------------------------------------------------------------------------------------------------------------------------------------------------------------------------------------------------------------------------------------------------------------------------------------------------------
>gene=chr10_10035423-10036423; species=panTro
AAAAAGTAGATTCTTATCTTTTGATACTCCTATCATTCTATCATGAAACTCCTTGATGATTCTGCACCTTTATAGCTAAATGCTTTACTAAAGGCAGACAGAGTGTGCTTGGTAGGAGAAAAGGACTTGAAGAAATTAGAATTGAAATGCTATTTTGATGCATGCTAATGCAAGTCTGTGTGCATGACTGTATTAGGTTGTTCAAGTTCAATTGTACAAACCATTATGTCCATGAAACATATTTCCAAAGACAGCTATATTTGAAGAGAAAAATTACCAATGGTCACACGAGTAAAAAGGGCAAATAGATACTAATTTTATTTTATACCTTTTAAATAAGCAGATTGCTTCTGCCATGAATACAGAATTTAATTAATAGAAGTACTCATTTCCTAACCAAGAGGGAGAATACTTATATATTCTTCTATATATCTCCATTGCCTGCTTTATGAAACTTTGATTCAAGTTCTAGTATTGAATAGCTATGAAATATTTTAATA
>gene=chr10_10035423-10036423; species=papHam
AAAAAGTAGATTCTTATCTTTTGATACTCCTATCATTCTATCATGAAACTCCTTGATGATTCCGCACCTTTATAGCTAAATGCTTTGCTAAAGGCAGACAGAATGTGCTTGGTAGGAGAAGAGAACTTGAAGAAATTAGAATTCAAATGCTATTTTGATGCATGCTAATGCAAGTCTGTGTGCATGACTGTATTAGGGTGTTCACATTCAATAGCGCAAACCGTTATGTCCATGAAACATATTTCCAAAGACAATTATATTCAAAGAGAAAAATTACCAATGGTCATACGAGGAAAAAAGACAAATAGATATTAATTTTATTTTATACCTTTTAAATAAACAGATTGCTTCTGCC-TGAATACAGAGTTTAATTAATAGAAGAACTCATTTCCTAACCAATAGAGAGAATACTTATATATTCTTCTATATATCTCCATTGCCTGCTTTATGAAACTTTGATTCAAGTTCTAGTATTTAATAGCTATGAAATATTTTAATA
>gene=chr10_10035423-10036423; species=ponAbe
AAACAGTAGATTCTTATCTTTTGATACTCCTATCATTCTATCATGAAACTCCTTGATGATTCTGCACCTTTATAGCTAAATGCTTTA-TAAAGGCAGACAGAATGTGCTTGGTAGGAGAAAAGGACTTGAAGAAATTAGAATTGAAATGCTATTTTGATGCATGCTAATGCAAGTCTGTGTGCATGACTGTATTAGGGTGTTCAAGTTCAATTATACAAACCATTATGTCCATGAAACATATTTCCAAAGACAGCTATATTTGAAGAGAAAAATTACCAATGGTCACACGAGTAAAAAGGGCAAATAGATACTAATTTTATTTTATACCTTTTAAATAAGCAGATTGCTTCTGCCATGAATACAGAGTTTAATTAATAGAAGTACTCATTTCCTAACCAATAGAGAGAATACTTATATATTCTTCTATATATCTCCATTGCCTGCTTTATGAAACTTTGATTCAAGTTCTAGTATTTAATAGCTATGAAATATTTTAATA
>gene=chr10_10035423-10036423; species=rheMac
AAAAAGTAAAGTCTTATCTTTTGATACTCCTATCATTCTATCATGAAACTCCTTGATGATTCCACACCTTTATAGCTAAATGCTTTGCTAAAGGCAGACAGAATGTGCTTGGTAGGAGAAGAGAACTTGAAGAAATTAGAATTCAAATGCTATTTTGATGCATGCTAATGCAAGTCTGTGTGCATGACTGTATTAGGGTGTTCACATTCAATAGTGCAAACCGTTATGTCCATGAAACATATTTCCAAAGACAATTATATTCAAAGGGAAAAATTACCAATGGTCATACGAGTAAAAAGGACAAATAGATATTAATTTTATTTTATACCTTTTAAATAAACAGATTGCTTCTGCC-TGAATACAGAGTTTAATTAATAGAAGAACTCATTTCCTAACCAATAGAGAGAATACTTATATATTCTTCTATATATCTCCATTGCCTGCTTTATGAAACTTTGATTCAAGTTCTAGTATTTAATAGCTATGAAATATTTTAATA
>gene=chr10_10170423-10171423; species=hg19
TTTTAAGATACAGTCATTACTTTCTTCGCTTCATTTTGATTTCTTCCCCAGCACCAATCTATTCAATATATAGTACCTGATACTTTATACTTAAATAATAAGAACCTCACAACAAATCCCAGGCAAGGTGTAATATTCATACTTTATCTATCCCCAAATGTTGATTATTTTGCTTTTTTTTCTACTTTTCTAAAATGCACTTTCCATTCATTCTTTAATGTCTTTAGAGGCAATATGTAGACTGTACCATATATACAATTACATATTAATTATTCAGGGTCATATCAATACTAGTAATTCAGATAAAAACTATTAACACTATACTAAAGAAATCTATGTTCCTTATAATGGAAAAGCATTCAAAGAAAATTTGAAAAGGGAATTAACCAGAAGTTTCAGAGATCTAAACTGAATTTCATCACTTTCAGCCTCTTAGAAAGCTTATCACTTATCTATTAAAAGTAGAGAAattttatctaaaggaggaaatctgagtgata
>gene=chr10_10170423-10171423; species=bosTau
TTCTGTAATACAGTCA-TATTTTCTTTGCTTTATTTTTATTTCTTCCCCAGAATCCTTTTATTCAACATACAGTATTTAACATTTTTAATTTAAATTGTAATAATCTGATTG---ATCCCAAGCTCAACTTTACTTTCTTACCTTATCCATGTCCAAATGTTTACCATTTTGCTTTtttctt----------AAACTCTCTTTCCAGTAATTCTTTCAGGTTTTTAGATGGAACATATAATTTGTGCtatatataaaaaacaatattaattatCTACAAGCAACCTAATATTAATAATTCTAATGGAAACTA------CCAGATTAAAGAGAACTATATTCCTTTTGATGACAAAGCAAATGAACAAAATTGAAAGCAGGAATTACCCAGAAGTTTCAGTGATTTCAACTGATTTTTATCACATTCAGCATCTTAGAAATCTTCTCACTTGTCTTTTAAAAGTGAAGAAATCTTAActgaggaagaaaatctgagggatg
>gene=chr10_10170423-10171423; species=calJac
ATTTATGATTCCATCATTACTTTCTTTGCTTCATTTTGATTTCTTCCCCAACATCCATCTATTCAATGTATACTACTTAACACTTTATACTTAAATAATAAGAACCTCACAGCAAAACCCAGGCAAGATGTTGTCTTCTTACCTTTTCCCTCCCTGAATGTTGAATATTTTGCTTTTT--TTTATTTTTCTAAAGTGCACTTTCCATTAGTTCTTTAGTGTTTTTAGAAGTAATATGTAGATTGTACCATATGTAAGGCTAAATATTAACT----AGGGTCACATCAATATTA-TAATTCAAATAAAAACTATTAACACTACACTGAAGAAGTCTATATCTCTTATAATGGAAAAGCATTTGAAGAACATTTGAAAAGGGAATTAACCAGAATTTTCAGAGCTTTAAACTGAATTTCATCACATTCAGCCTCTTAGACATCTTATCACTTATCTATTAAAAGTAGGTAGattttatctgaagaaggaaatctgagtgata
>gene=chr10_10170423-10171423; species=canFam
TTCTATAATATGGTCA-------------------TTACATGCTTTCCCAGACCTTTTCTTTTCAATTTGTAGAATTTAACACTTTTAATTTAAGTACTAAGAACCCTGTAG---ATGCCAGGGAAAACTTTATTTTCTTACCTTATCCATTTCCAAGTCTTTTCCATTT-------------------------------TCCCATTAGTTCTTTAATGTGTTTAGAGGGAACCTGTAACTTATGTGATATATAAAA--CAATATTAATTATCTAGAAAGAAATTGATACTTACAGTTTAAATAAAACTTA------TGAAATTA-----ATCTATATTCCTTAGAATGACAAAGCCTGTGAACAAAGTTGAAAGAAGGAATTAACCAGAAGCTTCAGAGATTTCAACTGAATTTTATAACATCCAGAATCTTAGAAATCTTATGACTTATCCACAAA-AAGAGAGAACTTTTATCCAAAGGAGACAATCTGAGTGATT
>gene=chr10_10170423-10171423; species=equCab
ttGTTGAAAATGGTCA---TTTTCTTTGCCTCATTTTGATTTCTTCCTCAGAACCCTTCTTTTCAACTTATAGTATTTAACACTTGTAACATAAATAGTAAGAACCTCACAG---ATCCCAGGCAAAACTTGACCATCTTAGCTTATCCATCTCCAAATTTTTACCATTTGGCTCTTTTTTA---TTTTAAGAAGTTCCATTTCCATTAGTTCTTTAATTTCTTTAGATGGAACGTGTAACTTGTGTCATATATAAAA-------------ATCTAGCAGCAAATTGATCCCAGTAATTCAAGTAAAAACTA------TCAGATTAAAGAGATCTATATCTCTTATAATTGCAAAGCATATGAACAAAATTGAAATAGGGAATTAACCAGAAGTTTCAGAGATTTCAACTGAATTTTTTCACATTTAACCTCTTAGAAATCTTATCACCTATCCAGTAAaaGTGGAGAAattctatctgaggaagaaaatctgagtgatg
>gene=chr10_10170423-10171423; species=gorGor
TTTTAAGATACAGTCATTACTTTCTTTGCTTCATTTTGATTTCTTCCCCAGCATCCATCTATTCAATATATAGTACCTGATACTTTATACTTAAATAATAAGAACCTCACAACAAATCCCAGGCAAGTTGTAATATTCATACCTTATCTATCCCCAAATGTTGATTATTTTGCTTTTTTTTCTACTTTTCTAAAATGCACTTTCCATTTGTTCTTTAATGTCTTTAGAGGCAATAT--------------------------------------------------------------------------------------------------------------------------------------------------------------------------------ATTTCATCATTTTCAGCCTCTTAGAAAGCTTATCACTTATCTATTAAAAGTAGAGAAATTTTATCTAAAGGAGGAAATCTGAGTGATA
>gene=chr10_10170423-10171423; species=panTro
TTTTAAGATACAGTCATTACTTTCTTTGCTTCATTTTGATTTCTTCCCCAGCACCCATCTATTCAATATATAGTACCTGATACTTTATACTTAAATAATAAGAACCTCACAACAAATCCCAGGCAAGATGTAATATTCATACCTTATCTATCCCCAAATGTTGATTATTTTGCTTTTTTTTCTACTTTTCTAAAATGCACTTTCCATTCGTTCTTTAATGTCTTTAGAGGCAATATGTAGACTGTACCATATATACAATTACATATTAATTATTCAGGGTCGTATCAATACTAGCAATTCAAATAAAAACTATTAACACTATACTAAAGAAGTCTATGTCCCTTATAATGGAAAAACATTCGAAGAAAATTTGAAAAGGAAATTAACCAGAAGTTTCAGAGATCTAAACTGAATTTCATCACTTTCAGCCTCTTAGAAAGCTTATCACTTATCTATTAAAAGTAGAGAAattttatctaaaggaggaaatctgagtgata
>gene=chr10_10170423-10171423; species=papHam
ttttaGGATACAGTCATTACTTCCTTTGCTTCATTTTGATTTCTTTTCCAGTACCCATCTAGTCAATGTATTGTATCTCATATTTTATACTTAAATAATAACAACCTCACAACAAATCCAAGGCGAGATATAATATTCATACCTTATCCATCCCCAAATGTTGATTATTTTGCTTTTTCTTCTACTTTTCTAAAATGTACTTTCCATTAGTTCTTTAATGTCTTTAGAGACAATATGTAGACTGTACCatatataaaattaaatattaattatttaGGGTCACATCAATACTAGTAATTCAAAT---AACTATTAACACTATACTAAAGAAATCTATATTCCTTATAATGGAAAAGCATTTGAAGAAAATGTGAAAAGGGAATTAACTAGAAGTTTCAGGGATCTAAACTGAATTTCATCACTTTTAGCCTCTTAGAAATCTTATCACTTATCTATTAAAAGTAGAGAAattttatctgaaggaggaaatctgagtgata
>gene=chr10_10170423-10171423; species=ponAbe
CTTTAAGATACAATCATTACTTCCTTTGCTTCATTTTGATTTCTTCCCCAGAACCCATCTATTCAATATATAGTACCTGATACTTTATACTTAAATACTAAGAACCTCACAACAAATCCCAGGCAAGATGTAATATTCATACCTTATCTATCCCCAAATGTTGATTATTTTGCTTTTTTTTCTACTTTTCTAAAATGCACTTTCCATTAGTTCTTTAATGTCTTTAGAGGCAGTATGTAGACTGTACCATATACaaaattaaatattaattatttaGGTTCACATCAATACTAGTAATTCAAATAAAAACTATTAACACTATACTAAAGAAATCTATATCCCTTATGATGGAAAAGCATTCGAAGAAAATTTGAAAAGGGAATAAACCAGAAGTTTCAGAGATCTAAACTGAATTTCATCACTTTCAGCCTCTTAGAAAGCTTATCAGTTATCTATTAAAAGCAGAGAAattttatctgaaggaggaaatctgagtgata
>gene=chr10_10170423-10171423; species=rheMac
ttttaGGATACAGTCATTACTTCCTTTGCTTCATTTTGATTTCTTCCCCAGCACCCATCTAGTCAATGTATTGTATCTCATATTTTATACTTAAATAATAATAACCTCACAACAAATCCCACGCAAGATATAATATTCATACCTTATCCATCCCCAAATGTTGATTATTTTGCTTTTTCTTCTACTTTTCTAAAATGTACTTTCCATTAGTTCTTTAATGTCTTTAGAGACAATATGTAGACTGTACCatatataaaattaaatattaattatttaGGGTCACATCAATACTAGTAATTCAAAT---AACTATTAACACTATACTAAAGAAATCTATATTCCTTATAATGGAAAAGCATTTGAAGAAAATGTGAAAAGGGAATTAACTAGAAGTTTCAGAGATCTAAACTGAATTTCATCACTTTTATCCTCTTAGAAATCTTATCACTTATCTATTAAAAGTAGAGAAattttatctgaaggaggaaatctgagtgata
>gene=chr10_13083281-13084281; species=hg19
cccagccCTGGCAGCGAATCTTGATGGAGGCTCCCAGAAGAGACCAGGgttggccaggctggtctcgaactcctgaccgcaagtgatccacctgcctcaacctaccaaagtgctgggattacaggtgtgagccaccgtgcccagccCTGGCAGAGAATCTTGATGGAGGCTCCCAGAAGAGACCAGGGACACCCACTCACCACCATCTCCCTAAGAGTGCTGAATGGGCTCCCCAGACTCAGGAGATCCCAGACGCTTTGGCCTCTGTCTAAAAGAAGACTCTCCagaaacaatgagatgtcgtggatgaaacatagagtttgaagaccaatagcctggatccaaatattaacgatgccgtttcctgctgtgtgatcccgtgcaaatcactgaaatcctctgagctccaatttcttcacctatCACAGCAGGTAGCAGTGAGGAGACAAAGGAGAGGAAAACACTTTGAAAACTGCAAATCTGCAAATCATTGCTAATTG
>gene=chr10_13083281-13084281; species=bosTau
----------------------------------------------------------------------------------------------------------------------------------------------------------------------------------------------------------------------------------agcccaccaggctc------------------cgtccatgg-----------------------------gattttcc------aggcaagagt---aagacaggtgacctgcttctaaatactaactccaccatttcttgctgtgtcattacaggtaaaccatttaaatcctctgagccccagttccttcatctatcacagcaggttgtggtaaagaggaaataaagagggaggcactttgaaaactgcaaatgcacaaatTAATAGCAATCG
>gene=chr10_13083281-13084281; species=calJac
------------------------------------------------gttggccaggctagtctcgaactcttgacctcaagtgatccacctgcctcaacctcccaaagtgctgggattacaggcataagccaccgtgcctggccCTGGCAGATAATCTTGTTGGAGGCTCCCAGAAGAGACCAGGGAC-CCCACCCACAACTATCTCCCTAAGAGTGCTGAATGGGCTCCCTGAACTCGGGAGATCCCAGTTGTTTTGGCCTCTGTGTAAAATAAGACTCCCCAAAAACAATGAGATGTCATGGATGAAGCATAGAGTTTGAAGACCGATAGCCTGGATTCAAGTATTAATGATGCCATTTCTTGCTGTGTGACCCCCCACAAATCACTGAAATCCTCTGCGCTCCAAT------ACCTGTCACAGCAGGTAGCAGTGAGGAGTCAAAAGAGAGGAAAACACTTTGAAAACTGCAAATCTGCAAATCATTGCTAATTG
>gene=chr10_13083281-13084281; species=canFam
--------------------------------------------------------------------------------------------------------------------------------------------------CTGGCAAAGAATCTTGATGGAGACCCCCCAAGGACACCACGAACACC----CATCACCAACTCC-TAAGGCCA-TAAGTGGGCCTCCCAGACCCGGAAGATCCCAATTGGTTTCACCTTGGACTAGAAA-AGACTC-CCagtggcagtgagacataatggataaagcatagatttttacgacagaggacccagatccaggtgttaactccaccatttctt---------------gcaaatcacttcaatcctctgagctccagcttcttcatctCATGCAGCAGGCTGTGGTAGAGAGTAA---AAGAGGGAAGCACTTCAAAGACTGCGAACCTACAAATTAATGCTAATTG
>gene=chr10_13083281-13084281; species=equCab
---------------------------------------------------------------------------------------------------------------------------------------------------------------------------------------------------------------------------------------------------------------------------------------------------------------------------------------------------------------------ccagttcttgctgtgtaattacaggcagatcatttaaatcttcggagcccaaatttcttcatttAACACGGCAGGTTGTAGCCAAGAGTCAACTTAGAGGGAAGGACTTTAAAAACTGCAAACCTACAAATTAATTCTAATTG
>gene=chr10_13083281-13084281; species=gorGor
--------------------------------------------------------------------------------------------------------ccaaagtgctgggattacaggtgtgagccaccgtgcccagccCTGGCAGAGAATCTTGATGGAGGCTCCCAGAAGAGACCAGGGACACCCACTCACCACCATCTCCCTAAGAGTGCTGAATGGGCTCCCCAGACTCAGGAGATCCCAGTCGCTTTGGCCTCTGTCTAAAAGAAGACTCCCCagaaacaatgagatgtcgtggatgaaacatagagtttgaagaccaatagcctggatccaaatattaacgatgccgtttcctgctgtgtgatcccgtgcaaatcactgaaatcctccgagctccaatttcttcacctatCACAGCAGGTAGCAGTGAGGAGAGAAAGGAGAGGAAAACACTTTGAAAACTGCAAATCTGCAAATCATTGCTAATTG
>gene=chr10_13083281-13084281; species=panTro
cccagccCTGGCAGAGAATCTTGATGGAGGCTCCCAGAAGAGACCAGGgttggccaggctggtctcgaactcctgaccgcaagtgatccacctgcctcaacctaccaaagtgctgggattacaggtgtgagccaccgtgcccagcCCTGGCAGAGAATCTTGATGGAGGCTCCCAGAAGAGACCAGGGACACCCACTCACCACCATCTCCCTAAGAGTGCTGAATGGGCTCCCCAGACTCAGGAGATCCCAGTCGCTTTGGCCTCTGTCTAAAAGAAGACTCTCCACAAAcaatgagatgtcgtggatgaaacatagagtttgaagaccaatagcctggatccaaatattaacgatgccgtttcctgctgtgtgatcccgtgcaaatcactgaaatcctccgagctccaatttcttcacctatCACAGCAGGTAGCGGTGAGGAGACAAAGCAGAGGAAAACACTTTGAAAACTGCAAATCTGCAAATCACTGCTAATTG
>gene=chr10_13083281-13084281; species=papHam
------------------------------------------------gttggccaggctggtctcgaactcctgacctcaagtgatccgactgcctcaacctcccaaagtgctgggattacaggtgtgagccaccgtgccctgccCTGGCAGATAATCTTGATGGAAGCTCCCAGAAGAGACCAGGGATACCCACCCACCACCATCTCCC-----------------------------------------------TGGCCTCTGTCTAAAAGAAGACTCCCCagaaacaatgagatgtcatggatgaaacacagagcttgaaaaccgatagcctggatccaaatattaacgatgtcatttcctactgtgtgatccccaggaaatcattgaaatcctccgagctccaatttcttcacgtgtCACAGCAGGTAGCAGTGAGGAGTGGAAGGAGAGGAAAACACTTTGAAAACTGCAAATCTGCAAACCATGGTTAACTG
>gene=chr10_13083281-13084281; species=ponAbe
--------------------------------------------------------------------------------------------------------ccaaagtgctgggattacaggtgtgagccaccgtgcccagctCTGGCAGAGAATCTTGATGGAGGCTCCCAGAAGAGACCAGGGACACCCACTCACCACCATCTCCCTAAGAGTGCTGAATGGGCTCCCCAGACTCAGGAGATCCCAGTTGCTTTGGCCTCTGTCTAAAAGAAGACTCCCCagaaacaatgagatgtcatggatgaaacatagagtttgaagaccaatagcctggatccaaatattaaccacgccgtttcctgctgtgtgatcccgtgcaaatcactgaaatcttccgagctccaatttcttcacctatCACAGCAGGTAGCAGTGAGGAGAGAAAGGAGAGGAAAACACTTTGAAAACTGCAAATCTGCAAATAATTGCTAATTG
>gene=chr10_13083281-13084281; species=rheMac
--------------------------------------------------------------------------------------------------------ccaaagtgctgggattacaggtgtgagccaccgtgccctgccCTGGCAGATAATCTTGATGGAAGCTCCCAGAAGAGACCAGGGATACCCACCCACCACCATCTCCCTAAGAGTGCTGAATGGGCT-CCCGGACTCAGGAGATCCCAGTTGCTTTGGCCTCTGTCTAAAAGAAGACTCCCCAgaaacaatgagatgtcgtggatgaaacacagagcttgaaaaccgatagcttggatccaaatattaacgatgtcatttcctactgtgtcatccccgggaaatcactgaaatcctccgagctccaatttcttcacgtgtCACAGCAGGTAGCAGTGAGGAGTGGAAGGAGAGGAAAACACTTTGAAAACTGCAAATCTGCAAACCATGGTTAACTG
>gene=chr10_14703350-14704350; species=hg19
CCTGTCCTCAGCAACTTCGAATAACTGGCTCACCCTCAGAGAGTCACATAGTGAGGCTTCAATTTGTGCCTTCTCGCTGACATGCAGTTCTCTCTGTCTGTGGCATTGTGGCCTTTCCCTTGTCACTATTAGTAAAGGATCTTTGTTTTAGTCTCTATTATCAGAACAGCATCCTGACCACATCATAGGAACTCTTAAGTATGGAAAATTTTCCTCTGCAGAGTCTCCACCCAATGTATCACCATTACCTCATTCTTCCTTCTCCCTATGTGGAGTTATAAACATAGCCCAGGTTCAGTTTTTTACATGTTCTTTATTTTTGCATTGAATATTATATAGAAGGGATTGCAACGCATCTTTAAAATGGCACCTTGCAATAAAGAACCTCACCTCACTTTtaaatagacataatccctgcttttggggagcacacagtcgaacggagTCTTCATTGACTGCTCCCATCATTCAGGGCCTTCTATGCTCAGGTGGAGAAAGTG
>gene=chr10_14703350-14704350; species=bosTau
CTTGCCCttagatagttc-------------------------------------------------GCCCTTTTGCTGATGTAGAGTTCTCCCTCGCA--GAAATTATGCCCTCTTCCTTGTCACTATCAGTAAAGCATATTTATTTTTTTCTCTATTATGGAAGTGATGTCATGGTCATATCAAAGGGGCTCTTAAGTATGGAAA-TTCTTCTCCGTGATACCTCCATC----------CTATCAC-TCATTCCTCCTTTTCCCTGTGCAGGGTGATAAGCTCACTTCA-GTTCAGCTTTCCATC----CTTTATTTTTGCCTTGAACATTATATCAGAAAGA-AGTTATAAGTCTTGAAAATGGTGTCTTTCAATAAAGGATTTAACCTCACTTGTAAATG------------------------------------------------------------------------------------------------
>gene=chr10_14703350-14704350; species=calJac
CCTGTCCTCAGCAACTTTGAATCACTGGCTCATCCTCAGAGAGTCATGTAGTGAGGTTTCAAGTTCTGCCTTTGTGCTGACATGCAGTTCTCTCTGCCTGTGGTGTTATGGCCTTTTCCTTGTCACTATGAGTCAAGGATATTTGT-------TCTATTATCAGAACAGCATCCTGGCCAAATCAAAGGAACTCTCAGGTGTGGAAAACTTTCCTCTGCAGAGTCTCCACCCAACATATCACCATTACCTCATTCTTCCTTCTCCCTGT---GAGGTACAAACATAGCCCAAGTTCAGTTCTTTATCTATTCTTTGTTTTCGCATTGAATAGGATATAGAAGGGATTGCAAATAACCTTGAAAATAGCGCCTTTCAATAAAGGACCTCACTTCACCTTTAAACAGA-ATAATCCCTGCTTTGGGGGAGCACACAGTCTAACGGAGTCTTCACTGACTGCTCCCATCATTCAGGGTCTTCTATGCCCAGGTGGAGAAAGTT
>gene=chr10_14703350-14704350; species=canFam
CCTGTCCTCAGCTACTTCTAATAACTGGCTTATC-TCAGACGGTCATATTGCCAGGCTTTGAATTGTGCCTTCTTGCTGACTTAGAGATTCTTCTGTTT--GGAACTATGGCCTCCTTCTTGCTACTATTATTAAAGTATTGTTGTTTTTTTCTCTATTTTTCAGACAACATCATGG-TACCTCAAGGAAACTCTTATGTCTGGAAATCTTTCCTTCAC---ACCTCCATTC---CTATCACTATTACCTCATTTTTCCTTCTCCCTGTGC--AATGATA---A------------------------------------------TGATGTTATACAAGAAGGA-TGCAAGATGTCTCCAAAATGGCACCTTTGGATAAAAGATCTAACCTTACTTCCAAAGAGATATAACCCCTGTTTTTAAGGAACACATAGCCTGATGGAATCTTCATTGAGTGTCCTCATGATTCAGAGCCT----TATTCAGGTCAAGAAAGTA
>gene=chr10_14703350-14704350; species=equCab
------------------CAATAATTGGCTTATCCTCCTAGGGTCATGTTGTCAGGCTTCAAATTGTGCCTTCTTGCTGACATACAGTTCTCTCTGTTT--GGAATTATAGCCTCTTCCTTGTTGCTCTTAGTTAAGTATCTTTG-TTTCATCTCTGTTATATGAACACCATCATGGCCACATCAAAGGAACTCTTAAGTATGAGAATGTTTCCTCCACAATACCTCCGCTC---CTGTCACCATTACCTCATTCTTCCTTTTCCCTGTGCAGAGTTACAAGCACAGCCCAAGTTCAGTTTTCTATTTTTGCTTTATTTTTGCGTTGAATGGTGTATAAGAAGGA-TGTAACATGTCTTTAAAATGGCACCTTTCGATAAAGCGTCGAACCTCACTTGTAAACAGTCATAAGCCCTGCTTTTAAGGAACGTAGAGTCTGATGGAATCTTCATTGACTGTCCCCATGATTCAGGGCCTCCTATGCTCAGGTTAAGAAACTG
>gene=chr10_14703350-14704350; species=gorGor
CCTGTCCTCAGCAACTTCGAATAACTGGCTCACCCTCAGAGAGTCACATAGTGAGGCTTCAAATTGTGCCTTCTCG-TGACATGCAGTTCTCTCTGTCTGCGGCA-TGTGGCCTTTCCCTTGTCACTATTAGTAAAGGATCTTTGTTTTAGTCTCTATTATCAGAACAGCATCCTGACCACATCATAGGAACTCTTAAGTA-GGAAAATTTTCCTCTGCAGAGTCTCCACCCAATGTATCACCATTACCTCATTCTTCCTTCTCCCTATGTGGAGTTATAAACATAGCCCAGGTTCAGTTTTTTATATGTTCTTTATTTTTGCATTGAATATTATATAGAAGGGATTGCAACGCATCTTTAAAATGGCACCTTGCAGTAAAGAACCTCACCTCACTTTTaaa-agacataatccctgcttttggggagcacaca-tctaacggagTCTTCATTGACTGCTCCCATCATTCAGGGCCTTCTATGCTCAGGTGGAGAAAGTG
>gene=chr10_14703350-14704350; species=panTro
CCTGTCCTCAGCAACTTCGAATAACTGGCTCACCCTCAGAGAGTCACATAGTGGGGCTTCAAATTGTGCCTTCTCGCTGACATGCAGTTCTCTCTGTCTGTGGCATTGTGGCCTTTCCCTTGTCACTATTAGTAAAGCATCTTTGTTTTAGTCTCTATTATCAGAACAGCATCCTGACCACATCATAGGAACTCTTAAGTATGGAAAATTTTCCTCTGCAGAGTCTCCACCCAGTGTATCACCATTACCTCATTCTTCCTTCTCCCTATGTGGAGTTATAAACATAGCCCAGGTTCAGTTTTTTATATGTTCTTTATTTTTGCATTGAATATTATATAGAAGGGATTGCAACGCATCTTTAAAATGGCACCTTGCAATAAAGAACCTCACCTCACTTTTaaatagacataatccctgcttttggggagcacacagtctaacggagTCTTCATTGACTGCTCCCATCATTCAGGGCCTTCTATGCTCAGGTGGAGAAAGTG
>gene=chr10_14703350-14704350; species=papHam
CCAGTCCTAAGCAACTTCAAATAACTGGCTCACCCTCAGAGAGTCATGTAGTGAGGCTTCAAATTGTGCCTTCTCGCTGACATGCAGTTCTCTCTGTCTGTGGCACTGTGGCCTTTCCCTTGTCACTATTAGTAAAGGATCTTTGTTTTAGTCTTTATTATCAGAACAGCATCCTGACCACATCATAGAAACTCTTAAGTATGGAAAACTTCCCTCTGCAGGGTCTCCACCCAACGTATCACCATTACCTCATTCTTCCTTCTCCCTATGTGGAGTTATAAACATAGCCCAGGTTCAGTTTTTTATATGTTCTTTATTTTTGCATTGAATATTATATAGAAGGGATTGCAAAGCATCTTTAAAATGGCACCTTCGAATAAAGGACCTCACCTTACTTTTAAACagacataatccctgcttttggggagcacacagtctaacggagTCTTCATTGACTGCTCCCATCATTTAGGACCTTCTATGCTCAGGTAAAGGAAATG
>gene=chr10_14703350-14704350; species=ponAbe
CCTGTCCTCAGCAACTTCGAATAACTGGCTCACCCTCAGACAGTCACATAGTGAGGCTTCAAATTGTGCCTTCTCGCTGACATGCAATTCTCTCTGTCTGTGGCATTATGGCCTTTCCCTTGTCACTATTAGTAAAGGATCTTTGTTTTAGTCTC-ATTATCAGAACAGCATCCTGACCATATCATAGGAACTC--AAGTATGGAAAACTTTCCTCCGCAGAATCTCCACCCAACGTATCACCATTACCTCATTCTTCCTTCTCCCTATGTGGAGTTATAAACACAGCCCAGGTTCAGTTTTTTATATGTTCTTTATTTTTGCATTGAATATTATATAGAAGGGATTGCAAAGCATCTTTAAAATGGCAACTTTCAATAAAGGACCTCACCTCACTTTTAAACagacataatccctgcttttggcgagcacatagtctaatggagTCTTCATTGACTGCTCCCATCATACAGGGCCTTCTATGCTCAGGTGGAGAAAGTG
>gene=chr10_14703350-14704350; species=rheMac
CCTGTCCTCAGCAACTTCAAATAACTGGCTTACCCTCAGAGAGTCATGTAGTGAGGCTTCAAATTGTGCTTTCTCGCTGACATGCAGTTCTCTCTGTCTGTGGCACTGTGGCCTTTCCCTCGTCACTATTAATAAAGGATCTTTGTTTTAGTCTCTATTATCAGAACAGCATCCTGACCACATCATAGGAACTCTTAAGTACGGAAAACTTTCCTCTGCAGGGTCTCCACCCAACGTATCACCATTACCTCATTCTTCCTTCTCCCTATGTGGAGTTATAAACACAGCCCAGGTTCAGTTTTTTATATGTTCTTTATTTTTGCATTGAATATTATATAGAAGGGATTGCAAAGCATCTTTAAAATGGCACCTTCGAATAAAGGACCTCACCTCACTTTTaaacagacataatccctgcttttggggagcacacagtctaacggagTCTTCATTGACTGCTCCCATCATTTAGGGCCTTCTATGCTCAGGTGAAGGAAATG
>gene=chr10_14986281-14987281; species=hg19
atcctgcctcagcctcacaagtagctgggactacaagtgtgtgccacgacacctggccaaattttgtatttttagtagagacagggttttaccatgttggccaggctggtcatgaactcctgacctcaagtgatccatccgccaaggcctcccaaagtgctgggattataggtgtaagccaccatgtccggccAGAGACTCAATATTCTAATTAATGTGGATAACTGAAGTATGTTACAAACTGAGGCAAAGTTTTTGTCAATCTACCTCTAAAAATACTTCCCACttaaaaaaaattaagttattaaaaaaataaaaCTTACAATTCGTTTCTTCCAAAATCTGTATTTCGGGCTCGTTAACAACAACTCCTTAGTCACAGGTGAACAGTATAGATAAACCTTCAAGCTGAAAGGAAAAAAGAAAAAAACTTTCAGTACAATCCAAAATGAGCCATCTTGGTGACTAAGAAATCTATTTCATCATACATCTAATAATTT
>gene=chr10_14986281-14987281; species=bosTau
------------------------------------------------------------------------------------------------------------------------------------------------------------------------------------------------CAAAGGCTTGACATGGTGGTTACTGTAGATAAATACATTG--CGAGGAAGTGGGCCAATATTTTGTTCAATACACCTCAAAAAATATTTTCCACTTAAAAAGAATTAGATCATTCAAAAAATAAAACTTACAATTCGTTTCTCCCAAAACCTGTACTTCGGGCTTGTTAACAACAACTCTTTAGTAACAGGTGAACAGTATAAGCAAACCTTCAAGCTGAAGACAAAA--AAAAAGTCATTTGAGCGCAATTCAAAATGAGCCGTCTGGGTGACTAGGAAATATGTTTCAATGTG-------------
>gene=chr10_14986281-14987281; species=calJac
--------------------------------------------------------------------------------------------------------------------------------------------------------------------------------------------------------------------------------------------------------------------------------------------------------------------aaaaagaaaaCTTACAATTCGTTTCTCCCAAAATCTGTATTTCGGGCTAGTTAACAGCAACTCCTTAGTCACAGGTGAACAGTATAGGCAAACCTTCAAGCTGAAAGGAAAAAAG-AAAACACTTTCAATAGAATCCAAAATGAGCCCTTTTGGTGACTCGGAAATCTATTTCATCATACATC---------
>gene=chr10_14986281-14987281; species=canFam
-------------------------------------------------------------------------------------------------------------------------------------------------------------------------------------------------------TCAATATTGTAATTAATGTGGATAAATGTAGTGTAGGAGGAACTGGGCGAAAGCTTTGTTTAATCGACCTCGAAAAATATTTCCC-CTTAAGAAGAGTTAGGTCATTCAAAAAATAAAACTTACGATTCGTTTCTCCCAAAATCTGTACCTCGGGCTGGTTAACAACAACTCTTTAGTAACAGGTGAACAGTATAAGCGAACCTTCAAGCTGAAAGGAAGTTAGAAAAACTATGTCAGTACAATCCACAGGGAGCCATCTGGGTGACCAGAAAATACGTTTCATCATT-------------
>gene=chr10_14986281-14987281; species=equCab
-------------------------------------------------------------------------------------------------------------------------------------------------------------------------------------------------------TCAACATTGTAATTAATGTGGATAAATACAGTGTGTTTGGAACCAGG-TAATACTTTGTTCAATCCACCTCAAAAAATATTTCCTACTTAAACAGAATTAGGTCATTCAAAAGATAAAACTTACAATCCGTTTCTCCCAAAATCTGTACTTCGGGCTGGTTAACAACAACTCTTTAGTAACCGGTGAACAGTATAAGTAAACCTTCAAGCTGAAAGGAAAAGAAAAAAGCGGTTTCAGTGCAATCCAACATG--CCATCTGGGGGGCCAGGAAATACGTTTCATCACA-------------
>gene=chr10_14986281-14987281; species=gorGor
atcctgcctcagcctcccaagtagctgggactacaagtgtgtgccaccacacctggccaaattttgtatttttagtagagacagggtttcaccatgttggccaggctggtcatgaactcctgacctcaagtgatccatccgccaaggcctcccaaagtgctgggattataggtgtaagccagcatgtccggccAGAGACTCAATATTCTAATTAATGTGGATAACTGTAGTATGTGACAAACTGAGGCAAAGTTTTTGTCAACCTACCTCTAAAAATACTTCCCACtt-aaaaaaattaagttattaaaaaaataaaaCTTACAATTCGTTTCTTCCAAAATCTGTATTTCGGGCTCGTTAACAACAACTCCTTAGTCACAGGTGAACAGTATAGATAAACCTTCAAGCTGAAAGGAAAAAAG-AAAAAACTTTCAGTACAATCCAAAATGAGCCATCTTGGTGACTAAGAAATCTATTTCATCATACATCTGATAATTT
>gene=chr10_14986281-14987281; species=panTro
atcctgcctcagcctcacaagtagctgggactacaagtgtgtgccaccacacctggccgaattttgtatttttagtagagacagggttttaccatgttggccaggctggtcacgaactcctgacctcaagtgatccatccgccaaggcctcccaaagtgctgggattataggtgtaagccaccatgtctggccAGAGACTCAATATTCTAATTAATGTGGATAACTGAAGTATGTTACAAACTGAGGCAAAGTTTTTGACAATCTACCTCTAAAAATACTTCCCACttaaaaaaaattaagttattaaaaaaataaaaCTTACAATTCGTTTCTTCCAAAATCTGTATTTTGGGCTCGTTAACAACAACTCCTTAGTCACAGGTGAACAGTATAGATAAACCTTCAAGCTGAAAGGAAAAAAGAAAAAAACTTTCAGTACAATCCAAAATGAGCCATCTTGGTGACTAAGAAATCTATTTCATCATACATCTAATAATTT
>gene=chr10_14986281-14987281; species=papHam
-------------------------------------------------------------------------------------------ccatgttggccaggctgatcatgaactcctgacctcacgtgatccgcccgccaaggcctcccaaagtgctgggattacaggtgtaagccaccct-tccggccAGAGACTCAATATTCTAATTGATGTGGGTAACTGCACTATATGACAAACTGAGGCAATGTTTTTGTCAATCTACCTCTAAAAATACTTCCCACTTAAAAAAAATTAAGTTATTCAAAAAATAAAACTTACAATTCGTTTCTCCCAAAATCTGTATTTCGGGCTAGTTAACAACAACTCCTTAGTCACAGGTGAACAGTATAGATAAACCTTCAAGCTGAAAGGAAAAAAG-AAAAAACTTTCAGTACAATCCAATATGAGCCATCTTGGTGACT----AATCTATTTCATCATACATCTAATAGTTT
>gene=chr10_14986281-14987281; species=ponAbe
--------------------------------------------------------------------------------------------------------------------------------------------------------------------------------------------------------------------------------------------------------------------------------------------------------------------------------------------------------------------------------------------------------------------------------------------------------------------------------------------------------------------
>gene=chr10_14986281-14987281; species=rheMac
--------------------------------------------------------------------------------------------------------------------------------------------------------------------------------------------------------------------------------------------------------------------------------------------------------------------------------------------------------------------------------------------------------------------------------------------------------------------------------------------------------------------
>gene=chr10_15970483-15971483; species=hg19
AAGAAATAAAGGGTAATTCATTGGAGATGCTGCCATCGGACACATCACCCAGCGGACTTCTTTGGGTGGCCTTTATTAAGGCAGATTTTTTCAATGTCAAGTCATAAAAAATAAGCATGTGGTCTTACTATTAGTTTCCTCTGAGATCCAGTCTCTTTATTTATGACAAAAATATGTTACTAGTATTTTTTGATCCAGAGTTTCTGTAGTCTATAAATTTAAATCTGATCTTGAATATAATATATGCCTCCTGTAGACAGAAAAATATTCCTATTCACACTGGTACAGTTACTTCAGATTATGATTTTCAGTGTCGtatttttttaaataaaatgttttaattttCTTTCATCTGAGCACTGCAAGCTTTATTTTTAGGACTGAAGATTTAATTCCAACAGGATATGTTTAGAATTCTCTTGTACTGGCTTTCTGAAAACATTGTGTTTCATCTTATTATGAAAAGTGTAAACAGGTTATAGCTCAGAAACAGGTGCTGA
>gene=chr10_15970483-15971483; species=bosTau
AAGAGATACAGAATAAGCCATT---------------GGACCTCTGACCTAGTGGACTTTTG-GGGTGGCCTTCATTAAGGCAGA----TTCAACGTCAAGTCATAAAATGCAAGCATATGGTCTTATTATTAGTTCTCTCTGGAATTCAGTCTCTTTCTATATGACAAAAATCTGTTACTAGTATTTCTCGAGCCAGAGTCTCTGTAACCTATAAATTTAAATCGGATCTTGACTGTAATATATGCCTCCTGTAGGTAGAAAAATGTTCCTATTCACACTGGTACAGTTTCTTTGGATTATGAGTCTCAGTGTCACatttttttaaataaaatgttttaattttCTTTCATCGGAGCACTGCAAGCTTTATTTTTAGGACTAAAGATTTAATTCCAACAGGATATGTTTAGAACGCTCATGTACTGGCTTTCCGAAAACATTGAGTTTCATCTTATTATGAAAAGTGTAAACAGGTTATAGCTCAGAAACAGGTGCTAG
>gene=chr10_15970483-15971483; species=calJac
AAGAAATAAGGGGTAACTCATTGGAGGTGCTGCCATCAGACATATCACCTAGTGGACTTCTTTGGGTGGCCTTTATTAAGGTGGA-TTTTTCAATGTCAAGTCATAAAACATAAGCGTATGGCCTTACTATTAGCTTCCTCTAGGATCCAGTCTCATTACTTATGACAAAAATATGTTACCAGTATTTTTCGATCCAGAGTTTCTGTAGTCTATAAATTTAAATCTGATCTTGAATATAATATATGCCTCCTGTAGATAGAAAAATGTTCCTGTTCACACTGGTACAGTTACTTCAGATTATGATTTTCAATGTCACATTCTTTTAAATAAAATGTTTTAATTTTCTTTCATCTGAGCACTGCAAGCTTTATTTTTAGGACTGAAGATTTAATTCCAACAGGATATGTTTAGAACTCTCTTGTACTCGCTTTCCGAAAACATTTCATTTCATCTTATTATGAAAACTGTAAACAGGTTATAGCTCAGAAACAGGTGCTGA
>gene=chr10_15970483-15971483; species=canFam
AACAGATATAGAATGAACCATT---------------AGACATGTCACCTAGTAGACATCTTTGGGTGGCCTTTATTAAGGCAGATTTTTTCAACGTCAAGTCATAAGATGTAAGCTTATGGTTTTATTATTAG-TTTCTCTGGAACTTAGTCTCTTTATATATGACAAAAATCTGTTACTAGTATTTTTTGAGCCACAGTCTTTGCAGTCTATAAATTTAAATCTGATCTTGAATGTAATATATGCCTCCTGTAGACAGAAAAATGTTCCTATTCACACTGGTACAGTTACTTTGGATTATGATTTTCAGTGTCatatttttttaaataaaatgttttaattttCTTTCATCTGAGCACTGCAAGCTTTATTTTTAGGATTGAAGATTTAATTCCAACAGGATATGTTTAGAACGCTCATGTACTGGCTTTTTGAAAACATTGAGTTTCATCTTATTATGAAAAGTGTAAACAGGTTATAGCTCAGAAACAGGTGCTAG
>gene=chr10_15970483-15971483; species=equCab
AAAAGATACAGAATAAGCCATG---------------AATCACGTCACCTAGTGGACTTCTTTGGGTGGGCTTTATTAAGGCAGA-TTTTTCCATGTCAAGTCATAAAATGTAAGCATATGGTCTTATTATTAG-TTTTTCTGGAATCCAGTCTCTTTATATATGACAAAAATCTGTTACTAGTATTTTTTGAGCCAGAGTC--TGCAGTCTATAAATTTAAATCTGATCTTGAATGTAATATATGCCTCCCGTAGATAGAAAAATCTTCCTATTCACACTGGTACTCTTACTTTGGATTATGATTTTCAGTGTCatatttttttaaataaaatgttttaattttCTTCCATCTGAGCACTGCAGGCTTTATTTTTAGGACTGAAGATTTAATTCCAACAGGATATGTTTAGAACTCTCATGTACTGGCTTTCCGAAAACACTGAGTTTCATCTTATTATGAAAAGTGTAAACAGGTTACAGCTCAGAAACAGGTGCTAG
>gene=chr10_15970483-15971483; species=gorGor
AAGAAATAAAGGGTAATTCATTGGAAATGCTGCCATCGGACATATCACCCAGTGGACTTCTTTGGGTGGCCTTTATTAAGGCAGATTTTTTCAATGTCAAGTCATAAAAAATAAGCATATGGTCTTACTCTTAGTTTCCTCTGAGATCCAGTCTCTTTATTTATGACAAAAATATGTTACTAGTATTTTTTGATCCAGAGTTTCTGTAGTCTATAAATTTAAATCTGATCTTGAATATAATATATGCCTCCTGTAGACAGAAAAACGTTCCTATTCACACTGGTACAGTTACTTCAGATTATGATTTTCGGTGTCGtattttttttaataaaatgttttaattttCTTTCATCTGAACACTGCAAGCTTTATTTTTAGGACTGAAGATTTAATTCCAACAGGATATGTTTAGAACTCTCTTGTACTGGCTTTCTGAAAACATTGTGTTTCATCTTATTATGAAAAGTGTAAACAGGTTATAGCTCAGAAACAGGTGCTGA
>gene=chr10_15970483-15971483; species=panTro
AAGAAATAAAGGGTAATTCATTGGAGATGCTGCCATCGGACACATCACCCAGTGGACTTCTTTGGGTGGCCTTTATTAAGGCAGATTTTTTCAATGTCAAGTCATAAAAAATAAGCATGTGGTCTTACTATTAGTTTCCTCTGAGATCCAGTCTCTTTATTTATGACAAAAATATGTTACTAGTATTTTTTGATCCAGAGTTTCTGTAGTCTACAAATTTAAATCTGATCTTGAATATAATATATGCCTCCTGTAGACAGAAAAATGTTCCTATTCACACTGATACAGTTACTTCAGATTATGATTTTCAGTGTCGtatttttttaaataaaatgttttaattttCTTTCATCTGAGCACTGCAAGCTTTATTTTTAGGACTGAAGATTTAATTCCAACAGGATATGTTTAGAACTCTCTTGTACTGGCTTTCTGAAAACATTGTGTTTCATCTTATTATGAAAAGTGTAAACAGGTTATAGCTCAGAAACAGGTGCTGA
>gene=chr10_15970483-15971483; species=papHam
AAGAAATAAAGAGAAATTCATTGGAGATGCTGCTATCGGACACATCACCTAGTGGACTTCTTTGGGTGGCCTTTATTAAGGCAGA-TTTTTCAATGTCAAGTTGTAAAACATAAGCATATGATTTTACTATTAGTTTCCTCTGAGATCCAGTCTCTCTATTTATGACAAAAATATGTTACTAGTA-TTTTTAATCCAGAGTTTCTATAGTCTATAAATTTAAATCTGATCTTGAATATAATATATGCCTCCTGTAGATAGAAAAATGTTCCTATTCACACTGGTACAGTTACTTCAGATTATGATTTTCAGTGTCatatttttttaaataaaatgttttaattttCTTTCATCCGAGCACCGCAAGCTTTATTTTTAGGACTGAAGATTTAATTCCAACAGGATATGTTTAGAACTCTCTTGTACTGGCTTTCTGAAAACATTGCGTTTCATCTTATTATGAAAAGTGTAAACAGGTTATAGCTCAGAAACAGGTGCTGA
>gene=chr10_15970483-15971483; species=ponAbe
AAGAAATAAAGGGTAATTCATTGGAGGTGCTGCCATCAGACACATCACCTAGTGGACTTCTTTGGGTGGCCTTTATTAAGGCAGA-TTTTTCAATGTCAACTCATAAAAAATAAGCATATGGTCTTACTATTAGTTTCCTCTGAGATCCAGTGTCTTTATTTATGACAAAAATATGTTACTAGTATTTTTTGATCCAGAGTTTCTGCAGTCTATAAATTTAAATCTGATCTTGAATATAATATATGCCTCCTGTAGACAGAAAAATGTTCCTATTCACACTGGTACAGTTACTTGAGATTATGATTTTCAGTGTCATATGTTTTTAAATAAAATGTTTTAATTTTCTTTCATCTGAGCACTGCAAGCTTTATTTTTAGGACTGAAGATTTAATTCCAACAGGATATGTTTAGAACTCTCTTGTACTGGCTTTCTGAAAACATTGTGTTTCATCTTATTATGAAAAGTGTAAACAGGTTATAGCTCAGAAACAGGTGCTGA
>gene=chr10_15970483-15971483; species=rheMac
AAGAAATAAAGAGAAATTCATTGGAGATGCTGCTATCAGACACATCACCTAGTGGACTTCTTTGGGTGGCCTTTATTAAGGCAGA-TTTTTCAATGTCAAGTTGTAAAACATAAGCATATGATTTTACTATTAGTTTCCTCTGAGATCCAGTCTCTCTATTTATGACAAAAATATGTTACTAGTA-TTTTTAATCCAGAGTTTCTGTAGTCTATAAATTTAAATCTGATCTTGAATATAATATATGCCTCCTGTAGATAGAAAAATGTTCCTATTCACACTGGTACAGTTACTTCAGATTATGATTTTCAGTGTCatatttttttaaataaaatgttttaattttCTTTCATCCGAGCACTGCAAGCTTTATTTTTAGGACTGAAGATTTAATTCCAACAGGATATGTTTAGAACTCTCTTGTACTGGCTTTCTGAAAACATTGCGTTTCATCTTATTATGAAAAGTGTAAACAGGTTATAGCTCAGAAACAGGTGCTGA
>gene=chr11_757222-758222; species=hg19
agctgggactacaggtgcacgccaccacacctggctaatatttgtatttgtttttagaggcagggtttcaccatgttgccctagctggtttcgaactcctgagcttgagcagtctgcccaccttggcctgccagggtgctgtgattacaggcgtgagccactgcacccagtcTGGCCCAAGAATTCTAACCTCTGAGCGTCTAGCTGAAGATCTTCCTGTGTGTAGTGGGCTAACAAGGCTGCTCAGATTTTGGAACAGAATCATGGACTTCACTGGGTGTCTGTCCAATAACTTTGAAGAGATAGAAAATATAATATTTTGCAAGTGCCaaaagatagagggatgcagtttgggatgatgaaaagagctctggagatggatggtgatggttgtacagaactgtgaatgtgctgaatacattttaaaatggtgggctgggggcagtggtgcacgcctgtaaccccagtgctttggtaggccaagatgggaggatcccttc
>gene=chr11_757222-758222; species=bosTau
--------------------------------------------------------------------------------------------------------------------------------------------------------------------------------------------------------------------------------------------------------------------------------------------------------------------------------------------------------------------------------------------------------------------------------------------------------------------------------------------------------------------
>gene=chr11_757222-758222; species=calJac
agctgggactacagttgcataccaccacacctggctaatttttatattttttcgtagaggcaaggttttgccatgttgccctggccggtttcaaactcctgagcttgagcaatccgcccaccttggcctgccaaagtgctgggattacaggcaTGAGCCACTGCACCTGGTCTGGCCC--------------TTGACAGTCTAGCTGAAGATCTTCCTATGTGTAGTGGGCTAACGAGGCCGCTCAGATTTTGGAACAGCATCATGGGCTTCACCTGGTGTCTGTCCAGTGAC------------------------TTTTGCAAGTGCCAGAAGATGGagggatgctgtt--ggaggatgaagagagctctggagatgcgtggtgatggctgaacagaactgtggatgagctttatacacgtaaaaatgacgggctgtgggcagtggctcactcctgtaaccgcagtgctttggaaggccaagatggaaggatcccttc
>gene=chr11_757222-758222; species=canFam
---------------------------------------------------------------------------------------------------------------------------------------------------------------------------------------------------------------------------TGTGTGCCAGGCTAGCGAGGGC-CCCGGATTGTGGAATACCTCGGGGCGCTTCACCCA---CCTGCCCAGGGCCCTTCAAGGGATTGAAAGGATGACGTTTGTCGAGTGCCACTC-ATGGagggattcagtttggaatgatgaaa--ggttccggagacggatggtgacggctgcac---actgtcagcgtcctgaatgc---------------------------------------------------------------------------------
>gene=chr11_757222-758222; species=equCab
--------------------------------------------------------------------------------------------------------------------------------------------------------------------------------------------------------------------------------------------------------------------------------------------------------------------------------------------------------------------------------------------------------------------------------------------------------------------------------------------------------------------
>gene=chr11_757222-758222; species=gorGor
agctgggactacaggtgcacgccaccacacctggctaatatttgtatttgtttttagaggcagggtttcgccatgttgccctagctggtttcgaactcctgagcttgagcagtctgcccaccttggcctgccagggtgctgtgattacaggcgtgagccactgcacccagtcTGGCCCAAGAATTCTAACCTCTGAGCGTCTAGCTGAAGATCTTCCTGTGTGTAGTGGGCTAACAAGGCTGCTCAGATTTTGGAACAGAATCATGGACTTCACCGGGTGTCTGTCCAGTAACTTTGAAGAGATAGAAAATATAATATTTTGCAAGtgccaaaagatagagggatgcagtttgggatgatgaaaagagctctggagatggatggtgatggttgtacagaactgtgaatgtgctgaatacatttaaaaatggtgggctgggggcagtggtgcacgcctgtaaccccagtgctttggtaggccaagatgggaggatcccttc
>gene=chr11_757222-758222; species=panTro
agctgggactacaggtgcacgccaccacacctggctaatatttgtatttgtttttagaggcagggttttgccatgttgccctagctggtttcgaactcctaagcttgagcagtctgcccaccttggcctgccagggtgctgtgattacaggcatgagccactgcacccagtcTGGCCCAAGAATTCTAACCTCTGAGCGTCTAGCTGAAGATCTTCCTGTGTGTAGTGGGCTAACAAGGCTGCTCAGATTTTGGAACAGAATCATGGACTTCACCGGGTGTCTGTCCAGTAACTTTGAAGAGATAGAAAATATAATATTTTGCAAGTGCCaaaagatagagggatgcagtttgggatgatgaaaagagctctggagatggatggtgatggttgtacagaactgtgaatgtgctgaatacatttaaaaatggtgggctgggggcagtggtgcacgcctgtaaccccagtgctttggtaggccaagatgggaggatcccttc
>gene=chr11_757222-758222; species=papHam
agctgggactacaggtgcacgctaccacacctggctaatcttcgtatttgtttgtagaggcagggtttcgccatgttgctctggctggtttcgaactcctgagtttgagcagtctgcccaccttggcctgccaacgtgctgtgattacaggtgtgagccatcgcacccggtcTGGCCCGAGAATTCTGACCCCCGAGCATCTAGCTGAAGGGCTTCCTGTGTGTAGTGGGCTAACGAGGCCACTCAGATTTTGGAACAGCATCATGGACTTCACCTAGTGTCTGTCCAGTGAC--TGAAGAAATGGAAAATATAATATTTTGCAAGTGCCaaaagatagagggatgcagtttgggatgatgaaaagagctctggagatagatggtgacggttgtacagaattgtgaacatgctgaatatactgaaaaatggcaggttgggggcagtggtgcacgcctgtaaccccagtgctttggtaggccaagatgagaggatcccttc
>gene=chr11_757222-758222; species=ponAbe
agctgggactacaggtgcacgccaccacacctggctaatatttgtatttgtttttagagtcagggtttcgccatgttgccctagctggtttcgaactcctgagcttgagcagtctgcccaccttggcctgccagagtgctgtcattacaggcgtaagccactgcacccggtcTGGCCCAAGAATTCTAACCCCTGAGCATCTAGCTGAAGATCTTCCTGTGTGTAGTGGGCTAACAGGGCTGCTCAGATTTTGGAACAGCATCATGGATTTCACCTGGTGTCTGTCCAGTGACTTTGAAGAGATAGAAAATATAATATTTTGCAAGTGCCaaaagatagagggatgcagtttgggatgatgaaaagagatctggacatggatggtgatggttgtacagaactgtgaatgtgctgaatacatttaaaaatggcgggctgggggcagtggtgcacgcctgtaaccccagtgctttggtaggccaagatgggaggatcctttc
>gene=chr11_757222-758222; species=rheMac
agctgggactacaggtgcacgctaccacacctggctaatcttcgtatttgtttgtagaggcagggtttcgccatgttgctctggctggtttcgaactcctgagtttgagcagtctgcccaccttggcctgccaacgtgctgtgattacaggtgtgagccatcgcacccggtcTGGCCCAAGAATTCTGACCCCCGAGCGTCTAGCTGAAGGGCTTCCTGTGTGTAGTGGGCTAACGAGGCCACTCAGATTTTGGAACAGCATCATGGACTTCACCTAGTGTCTGTccagtgac--tgaagagatggaaaatataatattttacaagtgccaaaagatagagggatgcagtttgggatgatgaaaagagctctggagatagatggtgacggtcgtacagaattgtgaacgtgctgaatatactgaaaaatggcaggttgggggcagtggtgcacgcctgtaaccccagtgctttggtaggccaagatgagaggatcccttc
>gene=chr11_758222-759222; species=hg19
agcctccctagtaactaggactacaggcacccgccaccatgcccagctaattttttaatatttttagtggagacggggtttcaccgtgttagccaggatggtcttgatctcctgacctcatgatccgcccacctcggcctcccaaagtgctgggattacaggcgtgagccaccgcacctggcGAACCTCAGAAGCTTCTAACCTGCTTTTTTTCCCTTTGAATTTCAGGTCACAAGAGGACCAGATTAAAAATGCTATTGATAAACTTTTTGTGTTGTTTGGAGCAGAAATACTAAAGAAGATTCCGGGCCGAGTATCCACAGAAGTAGACGCAAGGTAAGGATGCTTGCTCCTGCACTGGATGGGCTGGTCAGGTGTCCACAGTTGCACACGTGGATGCCAACATGAGGTCAAGGGGCTGCTCCACCCATGGTCTTCATCCCAAGGGCCCAAGAGGAGGTTTATTTTGAGCTCTCCCACAGTTGGTAGTGATGACCAAG
>gene=chr11_758222-759222; species=bosTau
---------------------------------------------------------------------------------------------------------------------------------------------------------------------------------------------AGAAGCTTCTAACCTAATTTTTTC-CCTTGGAATTTCAGGTCACAAGAGGAACAGATTACAAATGCTATTGATAAACTTTTTGTGTTGTTTGGGGCAGAAATACTGAAGAAAATTCCAGGCCGCGTATCCACGGAAGTGGACGCCAGGTAAGG--------------------------------------------------------------------------------------------------------------------------------------------------------------
>gene=chr11_758222-759222; species=calJac
---------------------------------------------------------------------------------------------------------------------------------------------------------------------------------------AACCTCAGAAACTTCTAACCTAC-GTTTTTCCCTTTGAATTTCAGGTCACAAGAGGACCAGATTAAAAATGCTATTGATAAACTTTTTGTGTTGTTTGGAGCAGAAATACTAAAGAAGATTCCAGGCCGAGTATCCACAGAAGTAGACGCAAGGTAGGTGTGCTTGCTCCTGCACTGGATGAGCTGGTCAGGTGTCCACTGTTGCATACATGGATGCCACGGTGAAGTCAAGGGGCTGTTCCACCCATAGTCTCCATCCCAGGAGCCCAAGAGAAGGTTTATTCTGAGCTCTCCCACAGTTGGTACTGAGGACCAAG
>gene=chr11_758222-759222; species=canFam
--------------------------------------------------------------------------------------------------------------------------------------------------------------------------------------------AAAAAGCTTTTGACCTAGTTTTTTT-CCCTTGAATTTCAGGTCGCAAGAGGAACAGATTAAAAATGCTATCGATAAACTTTTTGTGTTGTTTGGAGCAGAAATATTAAAGAAGATTCCAGGGCGTGTGTCCACAGAAGTGGACGCCAGGTAA------------------------------------------------GCACGTGGGGGCGGAAGCAG----CAGGTG----------------------------------------------------------------------------------
>gene=chr11_758222-759222; species=equCab
-----------------------------------------------------------------------------------------------------------------------------------------------------------------------------------------------AAGCTTCTAACCTGA-TTTCCT-CCCTTGTGTTTCAGGTCACAAGAAGAACAGATTAAAAATGCTATTGATAAACTTTTTGTGTTGTTTGGAGCAGAAATACTGAAGAAGATTCCGGGCCGCGTCTCCACGGAAGTAGATGCCAGGTAAGGA------------CACGGGGCCAGCGGGTGATGGGTCCAAAG-TTGGGCCGTGGTTTCTCACATGGTG-CCAAGTGTTC---C---------------------------------------------------------------------------
>gene=chr11_758222-759222; species=gorGor
agcctccctagtaactgggactacagccacccgccaccatacccagctaattttttaatatttttagtggagacggggtttcaccgtgttagccaggatggtcttgatctcctgacctcatgatccgcctgcctcggcctcccaaagtgctgggattacaggcgtgagccaccgcgcctggcGAACCTCAGAAGCTTCTAACCTGC-TTTTTTCCCTTTGAATTTCAGGTCACAAGAGGACCAGATTAAAAATGCTATTGATAAACTTTTTGTGTTGTTTGGAGCAGAAATACTAAAGAAGATTCCAGGCCGAGTATCCACAGAAGTAGACGCAAGGTAAGGATGCTTGCTCCTGCACTGGA-GGGCTGGTCAGGTGTCCACAGTTGCACACGTGGATGCCAACATGAGGTCAAGGGGCTGCTCCACCCATGGTCTTCATCCCAAGGGCCCAAGAGGAGGTTTATTTTGAGCTCTCCCACAGTTGGTAGTGATGACCAGG
>gene=chr11_758222-759222; species=panTro
agcctccctagtaactgggactacaggcacccaccaccatgtccagctaattttttaatatttttagtagagacggggtttcaccgtgttagccaagatggtcttgatctcctgacctcatgatccgcccacctcggcctcccaaagtgctgggattacaggcgtgatccaccacgcctggcAAACCTCAGAAGCTTCTAACCTGC-TTTTTTCCCTTTGAATTTCAGGTCACAAGAGGACCAGATTAAAAATGCTATTGATAAACTTTTTGTGTTGTTTGGAGCAGAAATACTAAAGAAGATTCCGGGCCGAGTATCCACAGAAGTAGATGCAAGGTAAGGATGCTTGCTCCTGCACTGGACGGGCTGGTCAGGTGTCCACAGTTGCACACGTGGATGCCAACATGAGGTCAAGGGGCTGCTCCACCCATGGTCTTCATCCCAAGGGC--------AGGTTTATTTTGAGCTCTCCCACAGTTGGTAGTGATGACCAAG
>gene=chr11_758222-759222; species=papHam
--------------------------------------------------------------------------------------------------------------------------------------------------------------------------------------GAACCTTAGAAGCTTCTAACCTGC-TTTTTTCCCTTTGAATTTCAGGTCACAACAGGACCAGATTAAAAATGCTATTGATAAACTTTTTGTGTTGTTTGGAGCAGAAATACTAAAGAAGATTCCGGGCCGAGTATCCACAGAAGTAGATGCAAGGTAAGGATGCTTGCTCCTGCGCTGGACAGGCTGGTCAGGTGTCCACAGTTGCACACGTGGATGTCAACGTGAGGTCAAGGGGCTGCTGCACCCATAGTCTCCATCCCAGGGGCCCAAG---AGGTTTATTCTGAGCTTTCCCACAGTTGGTACTGACGACCAAC
>gene=chr11_758222-759222; species=ponAbe
agcctcccaagtaactgggactacaggcgcctgccaccatgcccagctaattttttaatatttttagcagagacggggtttcaccgtgttagccaggatggtctcgatctcctgagctcatgatccgcccgcctcggccccccaaagtgctgggattacaggcgtgagccaccacgcctggcGAACCTCAGAAGCTTCTAATCTGC-TTTTTTCCCTTTGAATTTCAGGTCACAAGAGGACCAGATTAAAAATGCTATTGATAAACTTTTTGTGTTGTTTGGAGCAGAAATACTAAAGAAGATTCCGGGCCGAGTATCCACAGAAGTAGACGCAAGGTAAGGATGCTTGCTCCTGCACTGGACGGGCTGGTCAGGTGTCCAAAGTTGCACACATGGATGCCAACGTGAGGTCAAGGGGCTGCTTCACCTATGGTCTTCATCCCATGGGCCCAAGAGAAGGTTTATTTTGAGCTCTCCCACAGTTGGTAGTGATGACCAAG
>gene=chr11_758222-759222; species=rheMac
--------------------------------------------------------------------------------------------------------------------------------------------------------------------------------------GAACCTTAGAAGCTTCTAACCTGC-TTTTTTCCCTTTGAATTTCAGGTCACAACAGGACCAGATTAAAAATGCTATTGATAAACTTTTTGTGTTGTTTGGAGCAGAAATACTAAAGAAGATTCCAGGCCGAGTATCCACAGAAGTAGATGCAAGGTAAGGATGCTTGCTCCTGCGCTGGACAGGCTGGTCAGGTGTCCACAGTTGCACACGTGGATGTCAACATGAGGTCAAGGGGCTGCTGCACCCATAGTCTCCATCCCAGGGGCCCAAG---AGGTTTATTCTGAGCTTTCCCACAGTTGGTACTGACGACCAAG
>gene=chr11_1558419-1559419; species=hg19
GAATTCATGATTCACAACGTCCAATAGATTTGAAACCACATATGCAAAGATAACTGCACTCCATGCTAATCCCACTTGAAAATCTCACTGCCCTCTTGGAACTGCCCACTTTTACAGCCAGGCAACGGCAAACACCTCTTCCCTGGCCAGGGCCCTCTGAGGCAGCAGCTCCAAGGTCCTCACCAGCCTTCCCCTGGCACCCAGACCCAGCCTGGGGCCCATGAGATGAGTGTACCACCATCCTTCCCTGGAGGATTACTTGGTTACCAAAGTCTTAACAAGGGTCACAAGAATCTGTCCCCCAggctggtcgtggtggctcatgcccataatccctgcactttaagaggccaaggcaggtggatcgcttgaggtcaggagtttgagaccagcctggccaatacagtgaaaccccatctctactaaaaacacaaaaattagccgggcatggtggcaggcacctgtaatcccacctacttgggaggctgaggcaggagaat
>gene=chr11_1558419-1559419; species=bosTau
GAATTCATGATTCACCAAGTTCAGCAAGTTTAAAAACACACACACACAGAAAAGCAAACTCCATCCTAACCTCTCTCTGAGAGCTCAGT--CACTTTAGAACTGCCCACTTT-ATAGCCAGGCAGCAGTGAGGGCTCCTTCCCTCCGCAGAGACCACAGAGGCAGCAACTCCAAAATCCCTTTTAGTCTTCCTCCAACACACC-AGCAAGCA------CAAGGAAATCAGTGCTCTGCTGACCTTGCCCAGACGACCACCGGGTGCTCA--GTCTTGACAAGAGCCTCAAGAA---------------------------------------------------------------------------------------------------------------------------------------------------------------------------------------------------------------
>gene=chr11_1558419-1559419; species=calJac
--------------------------GATTTAAAACCATGTACGCAAAGATAACTGCACCCCATCCTAATCCCACTTTCAAATCGCACTGCCCTCTTGGAACTGCAGACTTCGACAGCCAGGCAGCGGCAAACACCCCTTCCCTGACCAGGGCCCTCTGAAGCAGCAGCACCAAGGTCCTCGCCAACCTTCCCCTTGCACCCAGACCCAGATTGGGGCCCATGAGATGAGTGCGCCAC------------GAGGACCACTTGGTCACCAAAGTCTTAAC--GGGTCACAAGAATCTGTCTCCCGggccgggcatggcggctcaaatccgtaatccctacactttgagaggctgagttgggtggatcgcttgaggtcaggagttcgagaccagcgtggccaatagagcaaaaccccatgtctactaaaaatat----------------tggtggcatgcacctgtaatctcaattacttgggaggctgaggcaggagaat
>gene=chr11_1558419-1559419; species=canFam
TAATTCATAATTCACAATATGCACTAAATTCACAAATACGTACACAAGGATAACCAAACACTGTA---ATCCATCTTTGAGATCTCAGTGTCC--TTAGAGCTGCCTATTTT-ACAGCCAGGC-ACAGTAAAGACTCCTTCCGTCTCTGGGGCTCACGGAAGCAGCAGTTCCAGTGTCCCTTTCAGTCTTCCTCTAGCACCCATCCTCAGCGTGGGACCCAGGAGGTGAGTGCTCCACCAACCTCACCCAGACGACTGCCTGCTTCCCAAAGTCTTGATGAAGGCCTCGACAACCAGTCCC-------------------------------------------------------------------------------------------------------------------------------------------------------------------------------------------------------
>gene=chr11_1558419-1559419; species=equCab
--------------------------------------------------------------------------------------------------------------------------------------------------------------------------------------------------------------------------------------------------------------------------------------------------------------------------------------------------------------------------------------------------------------------------------------------------------------------------------------------------------------------
>gene=chr11_1558419-1559419; species=gorGor
GAATTCATGATTCACAACGTCCAATAGATTTGAAACCACGTATGCAAAGATAACTGCACTCCATCCTAATCCCACTTGAAAATCTCACTGCCCTCTTGGAACTGCCCACTTTTACAGCCAGGCAGCGGCAAACACCCCTTCCCTGGCCAGGGCCCTCTGAGGCAGCAGCTCCAAGGTCCTCGCCAGCCTTCCCCTGGCACCCAGACCCAGCCTGGGGCCCATGAGATGAGTGCACCACCATCCTTCCCTGGAGGATTACTTGGTTACCAAAGTCTTAACAAGGGTCACAAGAATCTGTCCCCCAggctgggcgtggtggctcacgcctgtaatcccagcactttgggaggccgaggtgggtggactacctgagctcaggagtttgtgaccagcctggccaacatggtgaaaccccatctctagtaaaaacacaaaaattagcggggcatggtggcaggcacctgtaatcccacctacttgggaggctgaggcaggagaat
>gene=chr11_1558419-1559419; species=panTro
--------------------------------------------------------------------------------------------------------------------------------------------------------------------------------------------------------------------------------------------------------------------------------------------------------------------------ggtggctcacgcctgtaatcccagcactttgggagaccaaggtgggtggactacctgagctcaggagtttgtgaccagcctggccaacatggtgaaaccccatctctactaaaaacacaaaaattagctgggcacggtggcaggcacctgtaatcccagctacttgggaggctgaggcaggagaat
>gene=chr11_1558419-1559419; species=papHam
GAATTCATGATTCAGAATGTCCAACAGATTTAAAACCACGTATGCAAAGATAACTGCACTCCACCCTAATCCCACTTTTAAATCTCACTGCACTCTTGGAACTGCCCACTTTTACAGCCAGGCAGTGGCAGACACCCCTTCCCTGGCCAGGGCCCTCTAAGGCAGCAGCTCCAAGGTCCTCGCCAGCCTTCCCCTGGCACCCAGACCCAGCCT-GGGGCCATGAGATGAGTGCACCACCATCCTTCCCTGGAGGACTACTTGGTTTCCAAAGTCTTAACAAGGGTCACAAGAATCTGTCCCCCAggctgggcgtggtggctcatgcctgtaatccccacactttaagaggccagggcaggtggatcgcttgaggtcaggagtttgagaccagcctggccaacacagcaaaacccc-----------------aaaaattagtcaggcatggtggcaggcacctgtaatcccagctacttgggaggctgaggcaggagaat
>gene=chr11_1558419-1559419; species=ponAbe
GAATTCATGATTCACAACATCCAATAGATTTGAAACCACGTATGCTAAGATAACTGCACTCCATCCTAATCCCACTTGAAAATCTCACTGCCCTCTTGGAATTGCCCACTTTTACAGCCAGGCAGCGGCAAACACCCCTTCCCTGGCCAGGGCCCTCTGAGGCAGCAGCTACAAGGTCCTCGTCAGCCTTCCCCTGGCACCCAAACCCAGCCTGGGGCCCATGAGATGAGTGCACCACCATCCTTCCCTGGAGGACTACTTGGTTACTAAAGTCTTAACAAGGGTCACAAGAATCTGCCCCCCaggctgggcgtggtggctcacgcctgtaatcccagcactttgggaggccaaggtgggtggactacctgagctcaggagtttgtgaccagcctggccaacatggtgaaaccccatctctactaaaaacacaaaaattagccaggcatggtggcaggcacctgtaatcccagctacttgggaggctgaggcaggagaat
>gene=chr11_1558419-1559419; species=rheMac
GAATTCATGATTCACAACGTCCAACAGATTTAAAACCACGTATGCAAAGATAACTGCACTCCACCCTAATCCCACTTTTAAATCTCACTGCACTCTTGGAACTGCCCACTTTTACAGCCAGGCAGCAGCAGACACCCCTTCCCTGGCCAGGGCCCTCTAAGGCAGCAGCTCCAAGGTCCTCGCCGGCCTTCCCCTGGCACCCAGACCCAGCCT-GGGCCCATGAGATGAGTGCACCACCGTCCTTCCCTGGAGGACTACTTGGTTACCAAAGTCTTAACAAGGGTCACAAGAATCTGTCCCCCAggctgggcgtgatggctcatgcctgtaatccccacactttaagaggccagggcaggtggatcgcttgaggtcaggagtttgagaccagcctggccaacacagcgaaaccccgtctctcctaaaaacacaaaaatcagttgggc-tagtggtgcacgcctgtaataccagctacttgggaggctgaggcaggagaat
>gene=chr11_1704116-1705116; species=hg19
GGGGCAGACACCGGCACCCGCTGCCTACGTCACCGCCCTCAGTGCTGCCCACAAGCGGGTGCCCCACTGGGTCCCGCCACCCCAAATCCCAGTGCCGGAGCGGGGCCCGGCTCTGCCACCCGCTGCCACCCGGTGTGGCACCCAGGCCCTGCTGGCACAAGGCCACGGCTAATCTGCTCTCAGAGGAAGCTGAGGAGGTGAGGAGGCAGCCCTGCCCTCGGTGTTTCCCAAGCCCCCTTATCCCAGCAGATTCTTCTCGGGGAAGATAAGCTCCCAGCTTAGCCAGGGCGGGTGGGAAGTCAGAGCTGCTTCCTTAATTGGCATTTTCCAGTTGAGAGCACATTCTCTACCTTTTTCACTTGGATCAGCTAATTGCCAAATGTTTTCATTTTTGAGAAGAAGTAAAATTGCAGAGATTTGGGATTTAGGGAAGGAATGCAAGGATCAATTTTGCCTAATTACGAAATGTCTCGGCGGTCACTGTGACGGGTCCCAGAGTC
>gene=chr11_1704116-1705116; species=bosTau
GGGGAAGCCACCGACGTGTG--GGCGAGGCCCCTGTCCTTGGTGCTGCCCACAGCTGGAGGCGACGCCCGGGCCGCCCAGCTCCGA-CCCAGGCCCAGGGTCAG--CCGGCCCC---CTCCCCAGGCCCAGCACACGGCCTGC----------CCGGCCAGGCCCCGGCCGCTCCACTCCGCCAGGGGTCTCCGAGGA--------------GGGCCCTGCCCCA-------CACCCCGCTCCCAGCAGACCCCTCACAGC-GAGATAAGCGCCCCGCTCACCCAAGGTGGGAGGAAAAGCAGAGCCGCTTCCCTAATGGGTATTTTCCAGTCGACGGAACATTCTATGCTTTTTTCACTTGTATCATTTAATTAGCAAATGTTTTCCTTTTTGAGAAGACCTAAAATTGCAGAGATTGGGGATTTAGGGGAGGAATGCAAGA-CCAATTTCGCCTAATTACGGACCGTCTCGGCGGTCACTCTGACGCGTCCCAGAGTA
>gene=chr11_1704116-1705116; species=calJac
GGGACAGACACGGGCACCCACTGCCTACGTCACCATCCTCGGTGCCGCCCACATGCGGGTGCCTCGCTGGGTCCCACCACCCCAAATCCCAGTGCCACAGCTGGGCCCAGCTCTGCCGCCCCCCCCCACCCCGTGTGGCACCCAGGCCCTGCTGGCACAAGGCCACGGCTAATCTGCTCTCAGAGGAAGCTGCGGAGG--------CAGCCCTGCCCTCCGTGTTTCCCAAG-CCCCTTATCCCAGCAGATTCCTCCCGGGGAAGATAAGCTCCCAGCTTAGCCGGGGC-GGTGGGAAGTCAGGGCCGCTTCCTTAATTGGCATTTTCCAGTTGAGAGAACATTCTCCACCTTTTTCACTTGGATCAGCTAATTGCCAAATGTTTTCATTTTTGAGAAGAAGTAAAATTGCAGAGATTTGGGATTTAGGGAAGGAATGCAAGGATCAATTTTGCCCAATTACGAAATGTCTCGGCGGTCACTGTGACGGGTCCCAGAGTC
>gene=chr11_1704116-1705116; species=canFam
AGGGACGCT-GGGCTGCCCCGCGCCCACGCCACTGTCCTTGGTGCTGCCCAGCGCCCGATGCAGAGTCAGGGC--CCCGTCCCCAACAGCAGGGCTAGGCTCGC--CCAgccccgcgccccc---cagccgccccccgccctc----------ggagccgggccgc----cAGCAGCTCTCAGGGGAAGCCGTGG------------------------------CACAAGGGCCCCCGGTCCCGGCAGATTCCTCTCCCCGGAGATAAGCTCCCGGCTCACCCGAGGTGGGTGGAAAATCAGGATTGCTGCCCTAATTGGTATTTTCCAGTTGACAGAACATCCTATGCTTTTTTCACTTGTGTCATTGAATTACCAAATGTTTTCATTTTTGAGAAGACCTGAAATTGCAGAGATTGGGGATTTAGGGAAGGAATGCAAGA-CCAATTTTGCCTAATTACGAAATGTCTCGGCGGTCACTCTGACGTGTCCCAGAGTA
>gene=chr11_1704116-1705116; species=equCab
AGGGAAGCCACTGACATTGACTGTCAAGGCCACTGTCCTTGGTGCTGCCCACAGCTGGATGCAATCTTGGGGCCTCCCACCCCCAAAAGCCAGGCTCGGCTCGG--CCCCCTCTGCGTCCCCCTGCAGCAGCCCGGGGCCCTC----------GGGGTCAGGCCACG---GTTCAG--------AGGAGCTCCGGGGA--------CAGCCCCTGCCTCCTCCCTTCCGCAGGCCTTAG--CCCAGCAGATTCCTCAGAGCAAAGATAAGCTCCCGGCTCACCCAAGGTGGGTGGAAA-TGAGAATTCCTTCCTTAATTGGTATTTTCCAGTTGAGAGAGCACTCTATGCTTTTCTCACCAGTGTCATTTAATTACCAAATGTTTTCATTTTTGAGAAGACCTAAAATTGCAGAGATTGGGGATTTAGAGCAGGAATGCAAGA-CCAATTTTGCCTAATTACCAAATGTCTCGGCGGTCCCCCTGACGTGTCCCAGAGTA
>gene=chr11_1704116-1705116; species=gorGor
GGGGCAGACACCGGCACTCGCTGCCTACGTCACCGCCCTCAGTGCTGCCCACAAGCGGGTGCCCCACTGGGTCCCGCCACCCCAAATCCCAGTGCCGGAGCGGGGCCCAGCTCTGCCACCCCCTGCCACC-GGTGCGGCACCCAGGCCCTGCTGGCACAAGGCCATGGCTAATCTGCTCTCAGAGGAAGCTGAGGAGGTGAGGAGGCAGCCCTGCCCTCGGT-TTTCCCAAGCCCCCTTATCCCAGCAGATTCTTCTCGGGGAAGATAAGCTCCCAGCTTAGCCAGGGCGGGTGGGAAGTCAGAGCTGCTTCCTTAATTGGCATTTTCCAGTTGAGAGCACATTCTCTACCTTTTTCACTTGGATCAGCTAATTGCCAAATGTTTTCATTTTTGAGAAGAAGTAAAATTGCAGAGATTTGGGATTTAGGGAAGGAATGCAAGGATCAATTTTGCCTAATTACGAAATGTCTCGGCGGTCACTGTGACAGGTCCCAGAGTC
>gene=chr11_1704116-1705116; species=panTro
GGGGCAGACACCGGCACTCGCTGCCTACGTCACCGCCCTCAGTGCTGCCCACAAGCGGGTGCCCCACTGGGTCCTGCCACCCCAAATCCCAGTACCAGAGCCAGGCCCGGCTCTGCCACCC-CTGCCACCCTGTGTGGCACCCAGGCCCTGCTGGCACAAGGCCACGGCTAATCTGCTCTCAGAGGAAGCTGAGGAGGTGAGGAGGCAGCCCTGCCCTCGGTGTTTCCCAAGCCCCCTTATCCCAGCAGATTCTTCTCGGGGAAGATAAGCTCCCAGCTTAGCCAGGGCGGGTGGGAAGTCAGAGCTGCTTCCTTAATTGGCATTTTCCAGTTGAGAGCACATTCTCTACCTTTTTCACTTGGATCAGCTAATTGCCAAATGTTTTCATTTTTGAGAAGAAGTAAAATTGCAGAGATTTGGGATTTAGGGAAGGAATGCAAGGATCAATTTTGCCTAATTACGAAATGTCTCGGCGGTCACTGTGACGGGTCCCAGAGTC
>gene=chr11_1704116-1705116; species=papHam
GGGACAGACACCAGCACTCGCTGCCTATGTCACTGCCCTCAGTGCTGCCCACAAGAGGGTGGCCCACTGGGTCCCACCACCCCAAATCCCAACGCCAGAGCCAGGCCCAGCTCTGCCGCCCCCCGCCACCCCGTGCGGCACCCAGGCCACGCTGGTGCAAGGCCATGGCTAATCCGTTCTCAGAGGAAGCTGAGGAGG--------CAGCCCTGCCCTCGGTGTTTCCCAAGCCCCCTTATCCCAGCAGATTCCTCTCGGGGAAGATAAGCTCCCAGCTTAGCCAGGGCGGGTGGGAAGTCAGAGCTGCTTCCTTAATTGGCATTTTCCAGTTGAGAGCACATTCTCTACCTTTTTCACTTGGATCAGCTAATTGCCAAATGTTTTCATTTTTGAGAAGAAGTGAAATTGCAGAGATGTGGGATTTAGGGAAGGAATGCAAGGATCAATTCTGCCTAATTGCGAAACGTCTCAGCGGTCACCGTGACGGGTCCCAGAGTC
>gene=chr11_1704116-1705116; species=ponAbe
GAGGGAGACACCGGCACTCCCTGCCTACGTCACCGCCCTCAGTGCTGCCCACAAGCAGGTGCCCCACTGGGTCCCACCACCCCAAATCCCACTGCCGGAGCCGGGCCCAGCTCTGCCACCCCCTGCCACCCGGTGCGGCACCCAGGCCCTGCTGGCGCAAGGCCACGGCTAATCTGCTCTCAGAGGAAGCTGAGGAGG--------CAGCCCTGCCCTCGGTGTTTCCCAAGCCCCCTTATCCCAGCAGATTCTTCTCGGGGAAGATAAGCTCCCAGCTTAGCCAGGGCGGGTGGGAAGTCAGAGCTGCTTCCTTAATTGGCATTTTCCAGTTGAGAGCACATTCTCTACCTTTTTCACTTGGATCAGCTAATTGCCAAATGTTTTCATTTTTGAGAAGAAGTAAAATTGCAGAGATTTGGGATTTAGGGAAGGAATGCAAGGATCAATTTTGCCTAATTACGAAATGTCTCGGCGGTCACTGTGACGGGTCCCAGAGTC
>gene=chr11_1704116-1705116; species=rheMac
GGGACAGACACCAGCACTCACTGCCTATGTCACCGTCCTCAGTGCTGCCCACAAGAGGGTGGCCCACTGGGTCCCACCACCCCAAATCCCAATGCCAGAGCCAGGCCCAGCTCTGCCGACC-CCGCCACCCCATGCGGCACCCAGGCCACGCTGGTGCAAGGCCATGGCTAATCCGTTCTCAGAGGAAGCTGAGGAGG--------CAGCCCTGCCCTCGATGTTTCCCAAGCCCCCTTATCCCAGCAGATTCCTCTCGGGGAAGATAAGCTCCCAGCTTAGCCAGGGCGGGTGGGAAGTCAGAGCTGCTTCCTTAATTGGCATTTTCCAGTTGAGAGCACATTCTCTACCTTTTTCACTTGGATCAGCTAATTGCCAAATGTTTTCATTTTTGAGAAGAAGTGAAATTGCAGAGATGTGGGATTTAGGGAAGGAATGCAAGGATCAATTCTGCCTAATTGCGAAATGTCTCAGCGGTCACCGTGACGGGTCCCAGAGTC
>gene=chr11_1757146-1758146; species=hg19
GTTGTGCATTGGCAGGAGAGACAGCAGTCCACAGGGCCTTTGGGGAGGAATATTAAGGCGAAAGGAGTGGGCTGGCACTCAGGAAGTCTTGGGGAGGCAGTGGACTGAGCTGGACTCATTTCCAAGAGGCAACCTTCATTCAGAATGAATTATAGGGCCCTCCCCTCCTCAGCACTCTTTCCTTCTATCACATCCACAAATATGTGCGTGTTTGCTGTAAGAAGAAACCAAGTTCTAGGATGAGGAAGGGAAGGAGAATGGAAAGAGAGGAAGACAGGAAGGGGCAAAAAGTCTTTGCCTTAGTAGATTGGAGCTGGGCTGAAAGAAGGAAGGTGGGCAGATAGATACTGGGGCTGACTAATGCCTGGATCCCTCAGTGTGCAGGTTAGGCAGATGGACAGGAGACCTAGGTCGGAAGACtggatggacagaggatagatgtgtggtcagggtgatggatgtgtaattgagtgggagaatggaagcataaatggattggc
>gene=chr11_1757146-1758146; species=bosTau
GCTG----TGGACAAGG-----GGCAGCCCCCG-GGGCCTCGAGACGGGATATTAAAGTGAAAGGAGCGGCCTGCAGTCCAATAAGTCCCAGGGAGCC-ACAGACAGCGGTGGGCCTACTCCCGGGAGGCGCTCATCC---AGGCCAGGTCTTAGGAGTCCCCTCTC--------------CTTCCACAGAGCCCAGAGAGGTGCAGGTGCATACTGCAAGCAG-------AGCCTGGGAGGAGGAAGAAAGGGAGCAAGGAGAGAGACAG-GAGAGGCAGGAAGAG--AGTCTTTGCATCAGCAGATTGGggatgggtgggtggatggaggatggatggat--------------------gggtgggtgc--------atgg-atagatggatgggtgggtgggcggagggtggataatggatggatggggaatggatgggtggatgggtggatggatgg--------------------aaggatgggtggatggat
>gene=chr11_1757146-1758146; species=calJac
GT-GTGCATTGGCAGAAGAGGCAGGGGTCCCAGGGGCCTTTGGGGAGGGATATTAAGGTGAAAGGAGGGGGCTGGAGCCCAGGAAGTCTTGGGGAGGCCATGGACTGAGCTGGATTCATTTCCAAGATGCAACTGTCATTTGGGATGAGTCATAGGGCCT--CCCTACTCAGCACCCTTTCCTCCTGTCACATC--CAGATATGTGCGTGTTTGCTGTAAGAAGAAACCAAGTTCTAGGATGAAGAAGGGAAGGAGAATGGAAAGAGAGAAAGAGAGGAAGGGGCAAGAAATCTTTGCTTTAGTAGATCGGGGCTGGGCCAAAA-AAAGAAGGTGGGCAGATAGATACTGGGG----CTAATGCCTGGATCCCTCAGCGTGCAGGTTAGGCAGACGGACAGGAGACCCGGGGAGGAGGAGTGGAGGGACAGCGGATAGATGGGTGGTCAGGGCAATGGGTGCATAACTGAGGGGAAGAAGGGAAGCATGGGTGGGTTGGC
>gene=chr11_1757146-1758146; species=canFam
GCTTTGCATAAACAGAAGCGGTGGCAGTCCCCGTGGTCTCTGGGAAGGGATGTTAAGATGCAGGGAGTGGGTTGGAGCCCAGGAAGTCTTGGAAAGACAGTGGGGAGAGCTGCATCCATTTCCCAGGAGGAGCCGTCACCCGGGATAAATCTTAGGATTTCCCTCTC-----TACTTTCTTCTTCCACAAAGTTCA-AGAAGTGTAG--ATATGTGGATGGATGAGA----------AGGGAGGGAAAATAGACAAAAAAGATAGTGCAAC-GAGATGAGATGATAAGGAG---------TAATAGAGTGGGGGTGAGC------AAGGAGAGTGTGAAGACAGGTACATga---------tgaatggatgcac------atggctcagctagagga-----------gagaagggatggtagatggcttgaggatgagtggatgattgatgtattgggtggatggctgataggtagaATAG------------------
>gene=chr11_1757146-1758146; species=equCab
AC--TGCATAGACAGGATGGGCGGCGGTCCCCGTAGTCTCTGGGAAGGGATATTAAGGTGAAGGGAGTGGACTGGAGCCCAGGAAGTCCTGGGGAGACAGTGGACAGAGGTGGACCCATTTCCGAGGAGCATCCCTCATCCAAGACACGTCTTAGGATTACCCTCTC--------------CTTCCTCAGAGTCTC---GAGTGCAGGTGCCTGCTGCAAGCAGAGAGCAAAGCCC-AGGGGAGGAAGAGAAGGAGAAAGGAGAGAGCA-----GAAGAGGGGAGAGGAAGTCTCTGCCTTCGTAGACTGGGGGTGAGCGGACAGGGGGCGGGT-TGAAGGCAGGAAGGTGAAC--ACAGGGGACTGGACCCACTGATGTGTGGCTTAGGCAGATGGCCGGGAGGCCCGAAGAGGAAGAACAGATGGACAGGGAACAGACGGGTAGTTAATGTGGTGGGTACGTGGCAGCAGGGTGCAAATG----------GACCAGGT
>gene=chr11_1757146-1758146; species=gorGor
GTCGTGCATTGGCAGGAGAGACAGCAGTCTCCAGGGCCTTTGGGGAGGAATATTAAGGCAAAAGGAGTGGGCTGGCACTCAGGAAGTCTTGGGGAGGCAGTGGACTGAGCTGGACTCATTTCCAAGAAGCAACCTTCATTCAGAATGAATTATAGGGCCCTCCCCTCCTCAGCACTCTTTCCTTCTATCACATCCACAAATATGTGCGTGTTTGCTGTAAGAAGAAACCAAGTTCTAGGATGAGGAAGGGAAGGAGAATGGAAAGAGAGGAAGAGAGGAAGGGGCAAAAAGTCTTTGCCTTAGTAGATTGGAGCTGGGCTGAAAGAAGGAAGGTGGGCAGATAGATACTGGGGCTGACTAATGCCTGGATCCCTCAGTGTGCAGGTTAGGCAGATGGACAGGAGACCCAGGTGggaagagtggacggacaggggatagatgtgtggtcagggtgatgggtgtgtaattgagtgggagaatggaagcataaatggattggc
>gene=chr11_1757146-1758146; species=panTro
GTTGTGCATTGGCAGGAGAGACAGCAGTCTCCAGGGCCTTTGGGGAGGAATATTAAGGCGAAAGGAGTGGGCTGGCACTCAGGAAGTCTTGGGGAGGCAGTGGACTGAGCTGGACTCATTTCCAAGAAGCAACCTTCACTCAGAATGAATTATAGGGCCCTCCCCTCCTCAGCACTC-TTCCTTCTATCACATCCACAAATATGTGCGTGTTTGCTGTAAGAAGAAACCAAGTTCTAGGATGAGAAAGGGAAGGAGAATGGAAAGAGAGGAAGAGAGGAAGGGGCAAAAAGTCTTTGCCTTAGTAGATTGGAGCTGGGCTGAAAGAAGGAAGGTGGGCAGATAGATACTGGGGCTGACTAATGCCTGGATCCCTCAGTGTGCAGGTTAGGCAGATGGACAGGAGACCCAGGTCggaagagtggacggacaggggatagatgtgtggtcagggtgatgggtgtgtaattgagtgggagaatggaagcataaatggattggc
>gene=chr11_1757146-1758146; species=papHam
ATTGTGCATTGACAGGAGAGACAGCAATCTCCAGGGCCCTTGGGGAGGGATATTAAGGTGAAGGGAGTGGGCTGGCACTCAGGAAGTCCTGGGGAGGCAGTGGACTGAGCTGGACTCATTTCCAAGTAGCGACCTTCATTCAGAATGAGTTATAGGGCCCT-CCCTCCTCAGCACTCTTTCTTTCTATCACATCCACAGACATGTGCGTGTTTGCTGTAAGAAGAAACC-------AGGATGAGGAAGGGAAAGAGAATGGAAAGAGAGGAAGAGAGGAAAAGGCAAAAAGTCTTTGCCTTAGTAGATTGGGGCTGGGCTGAAAGAAGGAAGGTGGGTAGATAGATACTGGGACTGACTAATGCCTGGATCCCTCAGTGCACAGATTAGGCAGATGGACAGGAGACCCAGGTCAGAAGAGtggacggacagaggatagatgggcagtcagggcaatgggtgcgtaactgagtggaagaatggaagcatgaatggtttggc
>gene=chr11_1757146-1758146; species=ponAbe
ATTGTGCATTGGCAGGAGAGACAGCAGTCTCCAGGGCCTTTGGGGAGGGATATTAAGGTGAAGGGAGTGGGCTGGCACTCAGGAAGTCTTGGGGAGGCAGTGGACTGAGCTGGACTCATTTCCAAGAAGCAACCTTCATTTAGAATGAGTTATAGGGCCCTCCCCTCCTCAGCACTGTTTCCTTCTATCCCATCCACAAATATGTGGGTGTTTGCTGTAAGAAGAAACCAAGTTCTAGGATGAGGAATGGAAGGAGAATGGAAAGAAAGGAAGAGAGGAAGGGGCAAAAAGTCTTTGCCTTAGTAGATTGGAGCTGGGCTAAAAGAAGGAAGGTGGGCAGATAGATACTGGGGCTGACTAATGCCTGGATCCCTCAGTGTGCAGGTTAGGCGGATGGACAGGAGACCCAGGTCggaagagtggacggacaggggaaagatgggtggtcagggcgatgggtgcgtaattgagtgggagaatggaagcataaatggattggt
>gene=chr11_1757146-1758146; species=rheMac
CTTGTGCATTGACAGGAGAGACAGCAATCTCCAGGGCCCTTGGGGAGGGATATTAAGGTGAAGGAAGTGGGCTGGCACTCAGGAAGTCCTGGGGAGGCAGTGGACTGAGCTGGACTCATTTCCAAGAAGCGGCCTTCATTCAGAATGAGTTATAGGGCCCT-CCGTCCTCAGCACTCTTTCTTTCTATCACATCCACAGACATGTGCGTGTTTGCTGTAAGAAGAAACC-------AGGATGAGGAAGAGAAAGATAATGGAAAGAGAGGAAGAGAGGAAAAGGCAAAAAGTCTTTGCCTTAGTAGATTGGGGCTGGGCTGAAAGAAGGAAGGTGGGTAGATAGATACTGGGACTGACTAATGCCTGGATCCCTCAGTGCACAGATTAGGCAGATGAACAGGAGACCCAGGTCAGAAGAGTGGACGGACAGAGGAGAGATGGGCGGTCAGGGCAATGGGTGCGTAACTGAGTGGAAGAATGGAAGCATGAATGGTTTGGC
>gene=chr11_3891116-3892116; species=hg19
ctggtggtgccattagcagaaaatatatggcagtcagaaggagggtcagtgctaggggatgattagTGGTGGGGTAGCTGAACTTATTTGAAGTGCTGGGCAAGGGGCTACACTCCACAGGACTTCAGGAACCAAATAATTCTTTCTATGCTTATTTCACATTGCTAcattttacaaatgagttttctggggtccaaagaaatgaaatgatttgcctaaagtcatacagtaactccatggtggaatctaagtctgagaacccaagtctcttTGCTTTTTAGCTATTAAACTTCCTAACAAAGCTGAGCCTTGACTCTAGGAAAATCAGAGACAgtcttggagacagacaaacctgacttcaattccagatcttgccagttttctgtttgtaagatcgtaacaagattgcttttcctctctgagcctcatattcccttttgtccacatttgcaaaaaagggaatattaatttttacctcatggaggcattggaagtaaatA
>gene=chr11_3891116-3892116; species=bosTau
CTGGTGGTGCCAGTAATAGAAA----ATGGCAGTCTGAAGGAGGGCCAGTGCTAGGGTGTGATGACTAGGGGGCTGGTTGACTTCATTTGAAGTGATAGGCGAGG-GCTACACTTCACTGTACTCTAGGAACCAAAGAATTCTCTTTGTGCTTGTTTCACTTCActccatttt-tgaatgagttttctgatgcccaaagaagtcaagggatttgtctaaggtcacacaggaactacttggtggattccaagtctgagaatccagatctcttg--cttttacctgttaagctTCCTAACAAAGCTGGGCCTTTACtgcaggaaaatcagag--actcttgcagataggaaaacctgggtttagttccaggctttgccatttt-ccatttgtgagaccttgaacaggttgc--tttttctctgagccttagtt---------tccaaatttgcagtaaagagagtattaatctctacctcatacagacaatggaagataagg
>gene=chr11_3891116-3892116; species=calJac
ctggtggtgccgttaacagaaaatatatggtagtcagaatgagggtcagtgttaagggATGATGAGTGGTGGGGTAGCTGACCTTATTTGAAGTGCTGGGCAAGGGGCTACACTCCACAAGACTCCAGAAACCAAATAATT----CTATGCTTATTTCACATTGccacattttacagatgagttttctggggccctaagaaatgaaatgatttgcctaaagttatacagtaactccatggtggaatctacgtgtgagaacccaagtctctttgctttttagctattaagctttccaATAAAGCTGAGCCTTGACTCTAggaaaatgagagagagtcttggagtcagacaaacctgacttgaattccagatgttgccatttttctatttgtgagatcttaacaaaattgcttttcctctttgagcctcatattccctttcgtccacatttgcacaaaagggaatgttaatctttacctcatggagGCAATGGAAGTAAAGA
>gene=chr11_3891116-3892116; species=canFam
ctggtgatgccattaatagaaaatatatggcagacagaaggagggtcagtgccagggggTGATGAATGCAGGGGTAGTTGACTTTATTTGAAGTGCTGGGCAAGGGGCTACATAGTACAGTACTCCAGGAACCAAAGACTTCTCTACACACGTATTTCAGatctcatcattttatagctgagtttattggtgcctaaagaaatgaaatgatttgcctacggtcattcagtaactccttggtggattccaagtttgagaatccaagttccttgT-TTTTTAGCTATTAAGCTTCCTAACAAAGCTGGGCCTTCACTgaaggaaaatc------agtcttggagatggaaaaatctgggttcaactctaggctttgccatttt-ctatttataaaatcttgaacaggctcctttttctctctgagccttagtt---------tccaaatttgaaaatagaggaatattaatctctaccttatgaaggcaatggaagataata
>gene=chr11_3891116-3892116; species=equCab
ctggtggtgccattaacagaaaatatatggcagtcagaaggagggtcagtgttagggggTGATGAGTGGAGGGGTAGTTGACTTTATCTGAAGTGCTGGGCAGGGGGCTACACTTCACAGTACTCCAGGAACCGAGGAATTCTCTCTACACTTGTTTCACatcacttcattttacagatgagttttctggtgcccagagaagtgaaactattcgcccaaggtcatacagtaactcccaggtggagttcacgtctgagaatccaagtctcttgT-TTGTTAGCTTTTAAGCTTCCTAACAAAGCTGGACCTTCATTGTACGAAAATC------AGTcttgcagatagaaaaacctggactcagctctaggttttgccatttt-ctatttgtgaggtcttgaacaggttgctttt----tctgagacttagtt---------ttcaaatttgcaaaaaagggaacattaatctctcccttATGGAGGCAATGGAAGATAAGG
>gene=chr11_3891116-3892116; species=gorGor
ctggtggtgccattaatagaaaatatatggcagtcagaaggagggtcagtgctaggggatgattagTGGTGGGGTAGCTGAACTTATTTGAAGTGCTGGGCAGGGGGCTACACTCCACAGGACTTCAGGAACCAAATAATTCTTTCTATGCTTATTTCACATTGCTAcattttacaaatgagttttctggggtccaaagaaatgaaatgatttgcctaaagtcatacagtaactccatggtggaatctaagtctgagaacccaagtctcttTGCTTTTTAGCTATTAAACTTCCTAACAAAGCTGAGCCTTGACTCTAGGAAAATCAGAGAgagtcttggagacagacaaacctgacttcaattccagatcttgccagttttctgtttgtgagatcgtaacaagattgcttttcctctctgagcctcatattcccttttgtccacatttgcaaaaaagggaatattaatttttacctcatggaggcattggaagtaaatA
>gene=chr11_3891116-3892116; species=panTro
ctggtggtgccattaacagaaaatatatggcagtcagaaggagggtcagtgctaggggatgattagTGGTGGGGTAGCTGAACTTATTTGAAGTGCTGGGCAAGGGGCTACACTCCACAGGACTTCAGGAACCAAATAATTCtttctgtgcttatttcacattgctacgttttacaaatgagttttctggggtccaaagaaatgaaatgatttgcctaaagtcatacagtaactccatggtggaatctaagtctgagaacccaagtctctttgctttttagCTATTAAACTTCCTAACAAAGCTGAGCCTTGACTCtaggaaaatcagag--agtcttggagacagacaaacctgacttcaattccagatcttgccagttttctgtttgtgagatcgtaacaagattgcttttcctctctgagcctcatattcccttttgtccacatttgcaaaaaagggaatattaatttttacctcatggaggcattggaagtaaatA
>gene=chr11_3891116-3892116; species=papHam
ctggtggtgccattaacagaaaATATATTGCAGTCAGAAGGAGGGTCAGTGCTAAGGGATGATGAGTGATGGAGTAGCTGACCTTATTTGAAGTGCTGGGCAAGGGGCTACAC-CCACAGGACTTCAGGAACCAAATAATTCTTCCTATGCTTATTTCACATTGCTAcattttatagatgagttttctggggtccaaagaaatgaaatgatttgcctaaagtcatacagtaactccatggtggaatctaagtctgagaacccacatctcttTGCTTTTTAGCTATTAAACTTCCTAACAAAGCTGAGCCTTGACTCTAGGAAAATCAGACAgagtcttggagacagacaaacctgacttcaattccagatcttgccatttttctgtttgtgagatctcaacaagattgcttttcctctctgagcctcatattcccttttgtccacatttgcaaaaaagggaatattaatttttacctcatggaggcattggaagTAAAGA
>gene=chr11_3891116-3892116; species=ponAbe
ctggtgctgccattaacagaaaatatatggcagtcagaaggagggtcagtgctaagggatgattagTGGTGGGGTAGCTGAACTTATTTGAAGTGCTGGGCAAGGGGCTACACTCCACAGGACTTCAGGAACAAAGTAATTCTTTCTATGCTTTTTTCACATTGCTGAGttttacaaatgagttttctggggtccaaagaaatgaaatgatttgcctaaagtcatacagtaactccatggtggaatctaagtatgagaacccaagtctctTTGCTTTTTAGCTATTAAACTTCCTAACAAAGCTGACCCTTGACTCTAGGAAAATCAGAGAgagtcttggagacagacaaacctgacttcaattccagatcttgccatttttctgtttgtgagatcttaacaagattgcttttcctctctgagtctcgtattcccttttgtttacatttgcaaaaaagggaatattaatttttacctcatggaggcattggaagTAAAGA
>gene=chr11_3891116-3892116; species=rheMac
ctggtggtgccattaacagaaaATATATTGCAGTCAGAAGGAGGGTCAGTGCTAAGGGATGATGAGTGATGGAGTAGCTGACCTTATTTGAAGTGCTGGGCAAGGGGCTACAC-CCACAGGACTTCAGGAACCAAATAATTCttcctatgcttatttcacattgctacattttacagatgagttttctggggtccaaagaaatgaaatgatttgcctaaagttatacagtaactccatggtggaatctaagtctgagaacccacatctctttgctttttagCTATGAAACTTCCTAACAAAGCTGAGCCTTGACTCTAGGAAAATCAGACAgagtcttggagacagacaaacctgacttcaattccagatcttgccatttttctgtttgtgagatctcaacaagattgcttttcctctctgagcctcatattcccttttgtccacatttgccaaaaagggaatattaatttttacctcatggaggcattggaagTAAAGA
>gene=chr11_4466222-4467222; species=hg19
ACAGAATAGGCAAGCTGTGGGATTGAGGACAAATAAATGGGAGGGCCAGGTGTGGGCAGCAGGAGCACACTGGGAGTGAGGGAGATGAGGCCACTCAGGGAGAGGGGAGCCCTGTTTGGAACTGAAGCATATCCACTTAGGATAAGGGTGACAACATGTTTAAGAGGACATTCTTTTGTGTATTCAAGAAATAGTCAGCAAGTGCCTATATgggatatagttgtggtgaagacacaaaagagtcctttcatcatggagcttccaCGCGTCCATCCCAAAGCTAAGTCCTGGAGAAAATGCACAGATATAAGTTAGACTTTGAGGCAGAGTTTCTAACAAGAGGCTTTTAGTCTGACCTAGGTAACAAAAAGTGACGGGAAATTTCATAGAATTTTGCATCTGTGGAGGTGAGTCTCAGTTTGGATCAGAGGGTGGTATATTATGCAGTGGGAAGGAAGGAGTAAGTTTCTCCAGGAAGGGAATCATTCATGCATTCATTT
>gene=chr11_4466222-4467222; species=bosTau
ACAGAATGGG-AAGCTGTAAGATTGAGGGCAG--AGACTGGAGGACCAGTGATGGTCAACAGGAGCTCCCAGGAAGT------G-----GATCCTCAGGG---GGGGAAACCTGTTTGGAACTGGAACACATTCACTTAGGATA-GGGTGATACCGTGGAGAAGAGGATATTCTCTCATACATTCAAGAAATA-TTAGTGACTTTCTCTATGGGATATACTGGCAGTAAATGTAGAAAG---CCTCAGGGTCATGGGGCTTCCATGTGTTGATCCCAGTGCTTAGTC--AGAGGAAATGCA--------AATTAGATTTGGAG---AAGTTTCTAATTaaagaTTCTTATTCTGACCTAGTTAGCCAAAACTGATGGAAGGTTTTACAGAATTTC-CATCTGTGGAGGTAAGCCTCACTTTGCATCAGATG---ATATATTATCCAGCAGCA-CAGAAGAGGAAGTTTCTTCATGAAGAGAGTCCTTCATGCATTTGTTT
>gene=chr11_4466222-4467222; species=calJac
ACAGAATAGGGAAGCTGTGGGACTGAGGACAAATAAATAGGAGGGCCAGGTATGGGCAGCAGAAACACACCAGGAGTAAGGGAGATGAGGCCACTCAGGGAGCGGGGAGCCCTGTTTGGAACGGAAACATATTTGCTTAGGATAAGGGTGACAACATGTATAAGAGGACATTGTtttatttattcaagaaatagttagcaagtgcctctatgggatctagttgtggtaaagacacaaaagagccctctcatcatggggcttccatgcGTCCATCCCAAAGCTGAGTCCTGGAGAAAATGCACAGATAT--GTTAGACTTTGAGGCAAAGTTTCTAATGAGAGGCTTTTATTCTGACTTAGGTAGAAAAAAGTGATAGGAAATTTCATAGAATTTC-CATCTGTGGAGGTAAGTCTTAGTTTGGATCAGAGGGTGGTATATTATGCAGTGGCAAGGGAGGGGTAAGTTTCTCCAGGAAGGGAATCATTCATGCATTCATTT
>gene=chr11_4466222-4467222; species=canFam
-------------------------------------------------------------------------------------------------------------------------------------------------GAGTGTCCAAATTCTGAGAAGG---------------------------------AATGGTTTTCTGAAAGACAGTGGGAGTAAATTTAAAAAG---TTCTGTTGTC-TTGGGCTTCCACACGTCCATCCCAGTGCT--GTTTTAGAGGAAATGCA--GATACACATTGGACTTGGAA---AAGTTTCTAATAAGA--CTTTCACTCTGATCTATGTAACTAAAATTGATGAAGAATTTCATAGAATTTT-CATCTGTGAATGTAAGCTTCAGTTTGAATTAGATGGTAATATA-----CACCAGCAGGAGAGGAGAGAATTTCTTC----AGAGAATCattcatatacttattt
>gene=chr11_4466222-4467222; species=equCab
ACAGAACAGGAAAGCTGTGAGATTGAGGGCAAATAAGCTGG-AGGCCAGTGACGTTCAGCAGGAGCACATAGGAAGTAAGTGCGACAGGGCTACTCAGGGAGAGGAGAGACCTGTTTGGAATTGGAGCACATTCACTTAGGATAAGGGTAACAACAGGCATA--------TTCTttcattctttcaagagatatttagcaagttcctatatgagatatagtggcagtaaatataaacag---ccctgttgtcatggggcttccaGGTGTCTGTCCCAATGTTAAGTCCTGGAGAAAATGCATGGATGTACATTAGACATGGAG---AAGTTCCTAATAAGAGGCTTTTGTTCTGATCCAAGTAACCAAAACTGATGGAAGATTTCATAGCATTTC-CATCTGTGGAGGTAAATCTCAGTTTG-ATCATATGGTGGTATATTGTACAACAGCAGAAGAGGACAAAGTTTCTCCAGGAAGGGAGTCATTCACGcatccattt
>gene=chr11_4466222-4467222; species=gorGor
ACAGAATAGGTAAGCTGTGGGATTGAGGACAAATAAATGGGAGGGCCAGGTGTGGGCAGCAGGAGCACACTGGGAGTAAGGGAGATGAGGCCACTCAGGGAGCGGGGAGCCCTGTTTGGAACTGAAGCATATCCACTTAGGATAAGGGTGACAACATGTATAAGAGGACCTTCTTTTATCTATTCAAGAAATAGTTAGCAAGTGCCT-TATgggatatagttgtggtaaagacacaaaagagtcctttcatcatggagcttccatGCGTCCATCCCAAAGCTAAGTCCTGGAGAAAACGCACAGATATAAGTTAGACTTTGAGGCAGAGTTTCTAACAAGAGGCTTTTAGTCTGACCTAGGTAACAAAAAGTGATGGGAAATTTCATAGAATTTTGCATCTGTGGAGGTAAGTCTCAGTTTGGATCAGAGGGTGGTATATTATGCAGTGGGAAGGAAGGAGTCAGTTTCTCCAGGAAGGGAATCATTCATGCATTCATTT
>gene=chr11_4466222-4467222; species=panTro
ACAGAATAGGCAAGCTGTGGGATTGAGTACAAATAAATGGGAGGGCCAGGTGTGGGCAGCAGGAGCACACTGGGAGTAAGGGAGATGAGGCCACTCAGGGAGCGGGGAGCCCTGTTTGGAACTGAAGCATATCCACTTAGGATAAGGGTGACAACATGTATAAGAGGACATTCTTTTGTGTATTCAAGAAATAGTTAGCAAGTGCCTATATGGGATATAGTTGTGGTAAAGACACAAAAGAGTCCTTTCATCATGGAGCTTCCATGCGTCCATCCCAAAGCTAAGTCCTGGAGAAAATGCACAGATATAAGTTAGACTTTGAGGCAGAGTTTCTAACAAGAGGCTTTTAGTCTGACCTAGGTAACAGAAAGTGATGGGAAATTTCATAGGATTTTGCATCTGTGGAGGTAAGTCTCAGTTTGGATCAGAGGGTGGTATATTATGCAGTGGGAAGGAAGGAGTAAGTTTCTCCAGGAAGGGAATCATTCATGCATTCATTT
>gene=chr11_4466222-4467222; species=papHam
ACAGAATAGGCAAGCTATGGCATTGAGGACAAATAAACGGGAGGGCCAGGTGTGGGCAGCAGGAGCACAGTGGGAGTAAGGGAGATGAGGCCACTCAGGCAGCAGAGAGCCCTGTTTGGAATTGCAGCATATTTGCTTAGGGTAAGGGTGACAGCACGTATAAGAGGACATTCTtttatttattcaagaaatagttagcaagtgcctatatgggatatagttgtggtaaagacac--gagagtcctttcatcatggggcttccatGCGTCTGTCCCAAAGCTAAGTCCTGGAGAAAATGCACAGATATATGTTAGACTTTGAGGCAGAGTTTCTAATAA---GCCTTTATTCTGACCTAGGTAACAAAAAGTGATGGGAAATTTCATAGAATTTC-CATCTGTGGAGGTAAGTCTCAGTTTGGATCATAGGGTGGTATATTATGCAGTGGGAAGGAAGGAGTAAGTTTCTCCAGGAAGGGAATCATTCATGCATTCATTT
>gene=chr11_4466222-4467222; species=ponAbe
ACAGAATAGTCAAGCTGTGGGATTGAGGACAAATAAATGCGAGGGCCAGGTGTGGGCAGCAGGAACACACCGGGAGTAAGGGAGATGAGGCCACTCAGAGAGCGGGGAGCCCTGTTTGGAATTGAAGCATATTCACTTAGGATAAGGGTGACAACATGTATAAGAGGACATTCTTTTATTTATTCAAGAAAT----AGCAAGTGCCTATATGGGTTATAGTTGTGGTAAAGACACAAAAGAGTCCTTTCATCATGAGGCTTCCATGCGTCCATCCTAAAGCTAAGTCCTGGAGAAAATGCACAGATATAAGTTAGACTTTGAGGAAGAGTTTCTAACAAGAGGCTTTTATTCTGACCTAGGTAACAAAAAGTGATGGGAAATTTCATAGAATTTTCCATCTGTGGAGGTAAGTCTCAGTTTGGATCAGAGGGTGGTACACCATGCAGTGGGAAGGAAGGAGTAAGTTTCTCCAGGAAGGGAATCATTCATGCATTCATTT
>gene=chr11_4466222-4467222; species=rheMac
ACAGAATAGGCAAGCTATGGGATTGAGGACAAATAAACGGGAGGGCCAGGTGTGGGCAGCAGGAGCACAGTGGGAATAAGGGAGATGAGGCCACTCAGGCAGCAGAGAGCCCTGTTTGGAATTGCAGCATATTTGCTTAGGGTAAGGGTGACAGCACGTATAAGAGGACATTCTTTTATTTATTCAAGAAATAGTTAGCAAGTGCCTATATGGGATATAGTTGTGGTAAAGACAC--AAGAGTCCTTTCATCATGGGGCTTCCATGTGTCCGTCCCAAAGCTAAGTCCTGGAGAAAATGCACAGATATACGTTAGACTTTGAGGCAGAGTTTCTAATAA---GCCTTTATTCTGACCTAGGTAACAAAAAGTGATGGGAAATTTCATAGAATTTC-CATCTGTGGAGGTAAGTCTCAGTTTGGATCATAGGGTGGTATATTATGCAGTGGGAAGGAAGGAGTAAGTTTCTCCAGGAAGGGAATCATTCATGCATTCATTT
>gene=chr11_7701443-7702443; species=hg19
aactatttcatacttcttgcttccagaactgtaatagaatagatgtgtgttgttttaagccactaaatttgtagtaatttgttacagcagcaataggaaactaatacaATAAATGAATGATTGTTTTTGTCTCAGAGGGCTTATTTATTTATACTTGAATTTACTCTATTAAAAAATTTCCTAGGGCTTGGCTCAGAAGTCCCCCAAGGGAGGAGCCCCCTGTTCTGATGTTCTCATTGCTTTGATTGTGGGCCTCTTTTCCAATGTGCCCCCTGCTACCCAGTCACATCTTCAGCTCATTGTCTCTGCCAGAGCTTGTAAGCAGACCACCCACTCCATCTCTTCCTCTTCACCCTGGCGCTGGCCCATCCTTTGTGCATTTTGCTAAAATGTCATCCTGAACAAAGAGGCTCGGAGGACTAGTACAGTTGACTGGGCTGAGCTTCATTAGGGACCACTGATGGAGCACCCAGCCCACTCAGACACTCAATGCTGACCAA
>gene=chr11_7701443-7702443; species=bosTau
--------------------------------------------------------------------------------------------------------------------------------GTCTCTTAGGACTTGTTCATTTATACTTAGATTTACT-TAAGGATATATTTCCTGTAATTTGGATAAGAAGTGGCA--------------CTGATCTTGATGTTCTCCTTGCTCTAAGTACGGGTATCTTTTTTTAG--GCCTCCTGCTGCCTGGCCACAGCTTCAACTTG---TCTCTGCCAGGCCACGTGAGCTGCTCACCCACTCCACCACT---TCTGCACCCTGGCTCTCTCCTGTCCTCTGTGCATTGTCCAAAAGTGTCATCCTGAACAGAGCACCTTGGCAGGCAAATTTAGTCAATTAGGGTGAAATTTATAAGAGAACACAGATGGAGAAC----------CAAGCAATCAA--CCATCCTA
>gene=chr11_7701443-7702443; species=calJac
aactatttcatacttcttacttccagaactgtaagagaatagatttgtgttgttttaagccagtaaatttgtagtaatttgttacagcagtgataggaaactagtacaATAAATGAATGATTGTTTTTGTCTTATAGGGCTTATTTATTTATACTTGAATTTACTCCATTAAAAAATCTCCTGAGACTTGGATCAGAAGTCCCCCAAGGGAGGAGACCCCTG--CCGATGCTCTTGTTGCTTTGATTGTGGGCCTCTTGTCCAATGTGCCCTCTGCTACCCAGTCACATCCTCAGCTCATTGTTTCTGCCAGAGCATGTAAGCAGCCCACCCACTCCATCTCTTCCTCTTCACCCTGGCGCTGGCCCATCCTTTGTGCATTTTGCTAAAATGTCAACCTGAACAAAGAGGCTCAGCCGACAAGTACAGTTAACTGGGGTGAGCTTCATGGGGGACTACTGATAGGGCACCCAGCCCTCTCAAATACTCAATGCTGACCAA
>gene=chr11_7701443-7702443; species=canFam
aactattttatactcccggcttccaaaactataagaggatgcatttgtgctgtttgaagtcagcaaagttgtggtaattcattatagcagcgatggtaaactaatacaCTCAATGAACTATTATTTTTATCTCATAGGGCTTGCTTGTTTATACTTGGATTTCTTCCAGGAACAGATTTCCCGTGATTTGGATCAGAAGTGCTC--------------CTGGTGCCAATGCTCTTGCTGCTCCGGCTGTGTGACTCCCTTCTGCTGCGCCTCCTGCT-CCTGGCCGTGTCTTCAGCTTGTTTTCCTCGCCAGGCCACAAGGGCGGCCCACTCACTCCATCCCTTCCTCCTCACCCTGTCGCTGGCCTGTGCTTTGTGCATTGTGTGAAAATGTCATCCTGAACAAAGGATCTCAGCAGAAAAACCCCGTTGACTGGGGTGAGCTTTATGAGAGAACACTGATGAAACACCTAACCCGCTCAAACAGCTGATGCCAT--AA
>gene=chr11_7701443-7702443; species=equCab
aactattttataattctggattccagaactataggagaataaatttatgctgtttaaagccagcaaatttgtagtaatttgttgcagcagcaatagaaaactattacaCTAAAAGAGCTTGTATTTTTGTTTCTTAGGGCTTATTTAATTATCCCAGGATTTATTGCAAAACTACATTTCCTGTGATCTGGATGAGAGGTGGCC--------------CTGGTTCTGATCCTCTCCTTGCTGTAGTTGTGGGTCTTTTTTTTAACATGCCTCCTGCTGCCTGGCCATGTCTTCAGCTTG---TCTCTGCCAGGCCACACTAGCAGCCTGACCACTCCATCCCTTCCTCTTCCTTCTGACTCTCGCCTTTCCTTTGTGTATTATGCGAAAATGTCATCCTTAACAAAGGATCTTAGCAGACAAATCTGGTTGCCTGGGGTGAGCTTTATGAGAGTACATTGATGGAGCACGTAACCCACTCAAGCACTCAACACCATccAA
>gene=chr11_7701443-7702443; species=gorGor
aactagttcatacttcttgcttccagaactgtaatagaatagatttgtgttgttttaagccactaaatttgtagtaatttgttacagcagcaataggaaactaatacaATAAATAAATGATTGTTTTTGTCTCAGAGGGCTTATTTATTTATACTTGAATTTACTCTATTAAAAAATTTCCTAAGGCTTGGCTCAGAAGTCCCCCAAGGGAGGAGCCCCCTGTTC-GATGTTCTCACTGCTTTGATTGTGGGCCTCTTTTCCAATGTGCCCCCTGCTACCCAGTCACATCTTCAGCTCATTGTCTCTGCCAGAGCTTGT-AGCAGATCACCCACTCCCTCTCTTCCTCTTCACCCTGGCGCTGGCCCATCCTTTGTGCATTTTGCTAAAATGTCATCCTGAACAAAGAGGCTCAGCGGACTAGTACAGTTGACTGGGCTGAGCTTCATTAGGGACCACTGATGGAGCACCCAGCCCACTCAGACACTCAGTGCTGACCAA
>gene=chr11_7701443-7702443; species=panTro
aactatttcatacttcttgcttccagaactgtagtagaatagatttgtgttgttttaagccactaaatttgtagtaatttgttacagcagcaataggaaactaatacaATAAATGAATGATTGTTTTTGTCTCAGAGGGCTTATTTATTTATACTTGAATTTACTCTATTAAAAAATTTCCTAGGGCTTGGCTCAGAAGTCCCCCAAGGGAGGAGCCCCCTGTTCTGATGTTCTCATTGCTTTGACTGTGGGCCTCTTTTCCAATGTGCCCCCTGCTACCCAGTCACATCTTCAGCTCATTGTCTCTGCCAGAGCTTGTAAGCAGA-CACCCACTCTATCTCTTCCTCTTCACCCTGGCGCTGGCCCATCCTTTGTGCATTTTGCTAAAATGTCATCCTGAACAAAGAGGCTCAGCGGACTAGTACAGTTGACTGGGCTGAGCTTCATTAGGGACCACTGATGGAGCACCCAGCCCACTCAGACACTCAATGCTGACCAA
>gene=chr11_7701443-7702443; species=papHam
aactatttcatacttcttgcttccagaactgtaatagaccagatttgtgttgctttaagccaccaaatttgtagcaatttgttgcagtagcaataggaaactaatacaATAAATGAATGATTGCTTTTGTCTCATAGGGCTTTTTTATTTATACTTGAATTTACTGTATTAAAAAATCTCCTAAGGCTTGGATCAGAAGTCCCCCAAGGGAGGAGCCCCCTGTTCTGATGTTCTGTTTGCTTTGATTGTGGGCCTCTTTTCCAATGTGCCCCCTGCTACCCAGTCACATCTTCAGCTCATTGTCTTTGCCAGAGCTTGTAAGCAGCCCACCCACTCCATCTCTTCCTCTTCACCCTGGCGCTGGCCCATCCTTTGTGCATTTTGCTAAAATGTCATCCTGAACAAAGAGGCTCAGCGGACTAGTACAGTTGACTGGGCTGAGCTTCATGAGGGACCACTGATGGAGCACCCAGCCCACTCAGACACTCAATGCTGACCAA
>gene=chr11_7701443-7702443; species=ponAbe
aactatttcatacttcttgcttccagaactgtaatagaatagatttgtgttgttttaagccactaaatttgtagtaatttgttacagcagcaataggaaactaatacaATAAATGAATGATTGTTTTTGTCTCAGAGGGCTTATTTATTTATACTTGAATTTACTCTATTAAAAAATTTCCTAAGGCTCGGCTCAGAAGTCCCCCAAGGGAGGAGCCCCCTGTTCTGATGTTCTCGTTGCTTTGATTGTGGGCCTCTTTTCCAATGTGCCCCCTGCTACCCAGTCACATCTTCAGCTCATTGTCTCTGCCAGAGCTTGTAAGCAGACCACCCACTCCATCTCTTCCTCTTCACCCTGGCACTGGCCCATCCTTTGTGCATTTTGCTAAAATGTCATCCTGAACAAAGAGGCTCAGCAGACTAGTACAGTTGACTGGGCTGAGCTTCATTAGGGACCACTGATGGAGCACCCAGCCCACTCAGACACCCAATGCTGACGAA
>gene=chr11_7701443-7702443; species=rheMac
aactatttcatacttcttgcttccagaactgtaatagaccagatttgtgttgctttaagccaccaaatttgtagtaatttgttgcagtagcaataggaaactaatacaATAAATGAATGATTGCTTTTGTCTCATAGGGCTTATTTATTTATACTTGAATTTACTGTATTAAAAAATCTCCTAAGGCTTGGATCAGAAGTCCCCCAAGGGAGGAGCCCCCTGTTCTGATGTTCTGTTTGCTTTGATTGTGGGCCTCTTTTCCAATGTGCCCCCTGCTACCCAGTCACATCTTCGGCTCATTGTCTTTGCCAGAGCTTGTAAGCAGCCCACCCACTCCATCTCTTCCTCTTCACCCTGGCGCTGGCCCATCCTTTGTGCATTTTGCTAAAATGTCATCCTGAACAAAGAGGCTCAGCGGACTAGTACAGTTGACTGGGCTGAGCTTCATGAGGGACCACTGATGGAGCACCCAGCCCACTCAGACACTCAATGCTGACCAA
>gene=chr11_8350116-8351116; species=hg19
TGGAGAGGGTGACGCCACTCCTCGTATTTCTCATCTCCCCTTCCATCCACATTCTCAGTGCTTTGTGATTTGGAACTGACAAGAAGGGGATCCCTGAGACAAAGGGAGGATGAGGGGCTGCCCTGGAGGAGGCTGTGTCCAAGGTTGGTGCCAGGCCCTTCCTAGAGCCTATCGGCCTCACCTGCCCCTCACCACCCGCAGTCCCTTTTCCCCATATCTTCTTCCTAGGCTGGGCCTAGGTGTGCCCCCCACCCCCTCCCCATCCTCTCTGCTCACTCCTGGCCTGGCACAAGTCTTCCTTCCCTGTTCTGCCCCTGTTCCTGTGTGGCTCTGCCCACCTGCCCAGGGTGAGCCTGTGCCAGAAGCCCAGGTCCTCTAGGGGGCGGCAGAGAGAGCACAGGCTGAGCAGCCGATGATTCATTTGTGTCCCTGAATTGGGACAATCCAATGGCCTCTCCGGGCCTCCGTTTTTACACTTGCTTGTGGGGGAGGTGACTCAC
>gene=chr11_8350116-8351116; species=bosTau
TGGAGAGGGTGACTCAGTCCCTGG--CCCCTCA--CCTTCCTCTGTCT---CTCTCAGTGCTTTGGAAGTTGGAAACTTATGGAAGGGGTTCCCTGAGAGAATGGGTGGAAGGGGGCTTGCCCTGGGGGAGGCTGTGCCTAAGGTTGGTCCAGGG------------CCTGCAGGCTTTACCCATCTGCCGCCACGTGTAGACC------------CCCTCTTCCCAGGCTGGGCCCCTGGTCTTCTCCCCCTCCACCTCTGGCCCCTCTGCTCACTCCCAGCCGGGCACAGGAGTTCCTGTCCTGTTCTCCCTCTGTTCCTGTGCAGAGCTCTGTACCTGCCCA-GGTGAGCCTGTGCAAACAGCCCAGGGCCTCTAGGGGGCagcagagagagaacaggctgagcagcctaagatgcatttctgtccgtgagttggggcaatccactgccctctctgggactccgtttcttcaCTGGCTTTTTGGGGAGATGACTCAC
>gene=chr11_8350116-8351116; species=calJac
TGAAGAAGGTGACACCGTTCCTCATATTTCTCATCCCCCCCTCCATCCACATTCTCAGTGCTTTGTGATTTGGAACCTACAAGAAGGGGATCCCTGAGACAAAGGGAGGATGAGGGGCTACCCTGGAGGAGGCTGTGCCTAAGGTTGGTGCCAGGCCCTTCCCAGAGCCTATCGGCCTTACCTGCTCCTCACCACCTGCAGACTCCCTTCC-CATGTCTTCTTCCTAGGCTGGGCCTCTGTGTG-CCCCCGCCTACTCCCCATTCTCTCTGCTTACTCCTGGCCTGGCACAAGTCTTCCCTCCCTGTCCTGCACCTGTTCCTGTGCGACTCTGCGCACCTGCCCAGGGTGAGCCTGTGCCAGACACCCAGGTCCTCTAGGGGGCGGCagagagaGCACAGGATGAGGAGCCGACCATTAATTTGTGTCCTTGAATTGGGTCAATCCAATGGCCTCTCCGGGCCTCCGTTTGTACACTTGCTTATGGG-GAGGTAACTCAC
>gene=chr11_8350116-8351116; species=canFam
TGGAGA-----------------GGGTTCCCCA--GCTTCCTCCAACTGTCCTCTCAGTGCTTCAGGAGTTGGAACCTAATGAAAGGGGCTCCCTGAGAGAAAGGCAGGAGCTGTGTCT---CAGGTTGGTCCCACACCTGGAACTGGTACC---------------CTTCTGAGCTTTACCTGCCCCTCCCCACAGGCACACCCTGCTCCTTCCATTCCCCTCCCAGGATGGGCCCATGATCTTCT-CCCCTCCACCTGCACCCCTTCCGCTCCCTCCTGGCCTGGGACTAGGGTTCCTCCCCTGTTCCCCAC-----------CAGCTAT---------CTCA-GATGAGCCTGTGCCCGAAGCCCGCATCCTCTAGGGGGCGAcagagagactccgggctaagcagccacccatgcatttcca-ccctgacctgggacagtcccttgccctctctgggcctccatttctccaCTCGCTTTTTGGGGAGATGA-----
>gene=chr11_8350116-8351116; species=equCab
TGGAGAGGGTGACATGGCTCCTGGGGTCCCCCA--GCTTCCCCCACTCACCCTCTCAGTGCTTTGGGAGTT------------AAGGGCAGCCTTGAGAGAAAAGGAGGAAGAGGGGCTGCCCTGGAGGAGGCTGTACCTAAGGTTGGTCCCAGG-----CCTGGAACCTGCAGGCTTTTCTTGCCCCTCCCTACTCACAGACGCTGCCTCTTCCATCCCCTTCCCCGGCTGGGCCCATGGTCTTCTCCTCCTCCACCTCTGTCTTCTCTGCTCACTCCCTGCCCGGCACAGGGGTTCCTTCCCTGTTCTCTACCTAGTCCTGTGCAGCAATGCACATGTGCCCA-GGGGATCCTGCGCCAGAAGCCCGGGTCCTCTAGGgggcggcagagagagcacaggctgagcagcaaaggatgcatttctgtccccgaattgggacaatctattgccctctctgggcctctgtttctacatttgctttttggggagaaGACTCA-
>gene=chr11_8350116-8351116; species=gorGor
TGGAGAGGGTGACGCCACTCCTCGTATTTCTCATCTCCCCCTGCATCCACATTCTCAGTGCTTTGTGATTTGGAACTGACAAGAAGGGGATCCCTGAGACAAAGGGAGGATGAGGGGCTGCCCTGGAGGAGGCTGTGTCCAAGGTTGGTGCCAGGCCCTTCCTAGAGCCTATCGGCCTCACCTGCCCCTCACCACCCGCAGACCCTTTTCCCCATATCTTCTTCCTAGGCTGGGCCTAGGTGTGCCCCCCACCCCCTCCCCATCCTCTCTGCTCACTCCTGGCCTGGCGCAAGTCTTCCTTCCCTGTTCTGCACCTGTTCCTGTGTGGCTCTGCCCACCTGCCCAGGGTGAGCCTGTGCCAGAAGCCCAGGTCCTCTAGGGGGCGGCAGAGAGAGCACAGGCTGAGCAGCCGA---------------------------------------------------------------------------------------
>gene=chr11_8350116-8351116; species=panTro
TGGAGAGGGTGACGCCACTCCTCGTATTTCTCATCTCCCCTTCCATCCACATTCTCAGTGCTTTGTGATTTGGAACTGACAAGAAGGGGATCCCTGAGACAAAGGGAGGATGAGGGGCTGCCCTGGAGGAGGCTGTGTCCAAGGTTGGTGCCAGGCCCTTCCTAGAGCCTATCGGCCTCACCTGCCCCTCACCACCCGCAGACCCTTTTCCCCATATCTTCTTCCTAGGCTGGGCCTAGGTGTGCCCCCCACCCCCTCCCCATCCTCTCTGCTCACTCCTGGCCTGGCACAAGTCTTCCTTCCCTGTTCTGCACCTGTTCCTGTGTGGCTCTGCCCACCTGCCCAGGGTGAGCCTGTGCCAGAAGCCCAGGTCCTCTAGGGGGCGGCAGAGAGAGCACAGGCTGAGCAGCCGATGATTCATCTGTGTCCCTGAATTGGGACAATCCAATGGCCTCTCCGGGCCTCCGTTTTTACACTTGCTTGTGGGGGAGGTGACTCAC
>gene=chr11_8350116-8351116; species=papHam
CGGAAAGGGTGACACCACTCCTCATATTTCTCATCTCCTCCTCCATCCACATTCTCAGTGCTTTGTGATTTGGAACCTACAAGAAGGGGATCCCTGAGACAAAGGGAGGATGAGGGGCTTCCCTGGAGGAGGCTGTGCCCAAGGTTGGTGCCAGGCCCTTCCCAGAGCCTATTGGCCTCACCTGCCCCTCACCACCCGCAGACCCCTTTCCTCATATCTTCTTCCTAGGCTGGGCCTATGTGTGCCCCCCGCCCCCTCCCCATCCTCTCTGCTCACTCCTGGCCTGGCACAAGTCTTCCTTCCCTGTTCTGCACCTGTTCCTGTGTGGCTCTGCCCACCTGCCCAGGGTGAGCCTGTGCCAGAAGCCCAGGTCCTCTAGGGGGCGGCAGAGAGAGCACAGGCTGAGCAGCCAATGATTCATTTGTGTCCCTGAATTGGGACAATCCAATGGCCTCTCCAGGCCTCCGTTTGTACACTTGCTTATGGGAGAGGCGACTCAC
>gene=chr11_8350116-8351116; species=ponAbe
TGGAGAGGGTGACGCCACTCCTTGTATTTCTCATCTCCCCCTCCATCCACATTCTCAGTGCTTTGTGATTTGGAACCGACAAGAAGGGGATCCCTGAGACAAAGGGAGGATGAGGGGCTGCCCTGGAGGAGGCTGTGCCCAAGGTTGGTGCCAGGCCCTTCCTAGAGCCTATCGGCCTCACCTGCCCCTCACCATCCGCAGATCCTTTTCCCCATATCTTCTTCCTAGGCTGGGCCTAGGTGTGCCCCCCACCCCCTCCCCATCCTCTCTGCTCACTCCTGGCCTGGCACAAGTCTTCCTTCCCTGTTCTGCACCTGTTCCTGTGTGGCTCTGCCCACCTGCCCAGGGTGAGCCTGTGCCAGAAGCCCA-GTCCTCTAGGGGGCGGCAGAGAGAGCACAGGCTGAGCAGCCGATGATTCATTTGTGTCCCTGAATTGGGACAATCCAATGGCCTCTCCGGGCCTCCATTTGTACGCTTGCTTATGGGGGAGGTGACTCAC
>gene=chr11_8350116-8351116; species=rheMac
CGGAAAGGGTGACACCACTCCTCATATTTCTCATCTCCTCCTCCATCCACATTCTCAGTGCTTTGTGATTTGGAACCTACAAGAAGGGGATCCCTGAGACAAAGGGAGGATGGGGGGCTTCCCTGGAGGAGGCTGTGCCCAAGGTTGGTGCCAGGCCCTTCCCAGAGCCTATTGGCCTCACCTGCCCCTCACCACCCGCAGACCCCTTTCCTCATATCTTCTTCCTAGGCTGGGCCTATGTGTGCCCCCCGCCCCCTCCCCATCCTCTCTGCTCACTCCTGGCCTGGCACAAGTCTTCCTTCCCTGTTCTGCACCTGTTCCTGTGTGGCTCTGCCCACCTGCCCAGGGTGAGCCTGTGCCAGAAGCCCAGGTCCTCTAGGGGGCGGCAGAGAGAGCACAGGCTGAGCAGCCAATGATTCATTTGTGTCCCTGAATTGGGACAATCCAATGGCCTCTCTGGGCCTCCGTTTGTACACTTGCTTATGGGAGAGGTGACTCA-
>gene=chr11_10129116-10130116; species=hg19
tatatccactatcatgattgtggtactggcttcatggatataaatgtatattaaaagttatgaaagtatacgcttTGTGACAAGAATATGATAATTTCTCATGCCTGAGTCTCCGGATACAGCCATCAAATATAACCTAAGTAACCATAAATTCAAACACGATAGAACAAATAGTTTTAAAAAGATGTGGAATTGAGAAAGGATAGCAGAACACTGAGCTATAAATTAATAAATGACAGAGGCTAAGGAAGAATGAGTTCTGCTACCCCAAAAGGGAAGACAGGTAAATCAGACAGTTTACAATTAGTTCCCTGAGCATTGTCTTCTACATAGACCCTAAACAAATACTGGTGGAGTGAGTCAATGGCTCAATGAAGCACTAATTCAGAGTTCCCTGTGTTAACTATGAAGTGGTATTTATAGATCCAGGGCAGTTTGGGTGCTTGTTGGAACAAAGTAAGGCACACAGAACCTCAAAGAAGGCTGCAAAAACAAACAGT
>gene=chr11_10129116-10130116; species=bosTau
------------------------------------------------------------------------------------------------------------------------------------------------------------------------------------------------------------------------------aaatt-atGAATGACAGAGGTTAAAGAAG---GAGTTCTACTAC-CTGGAAGGGAAGAAAGGTTAATCAGACAGCTTAAAATCAGTACTCTGAACACTGCCTGCCAGGCAGACCCTTGAGAAATACT--------GAGTCAATGTATCAATGAAGCATTCGTTCAGAGCTCCC-GTGGTAACCATAAGGTGGTATTCATACA------------AGGAACAA---------AAAGTGGGAAGCACAAAACAAC-AAGAAGGGTGCAAAAGAAAA----
>gene=chr11_10129116-10130116; species=calJac
tatatccattaccataattgtggtagtgacttcatggacataaatgtgtattaaaagttatcaaagcatacacttTGTGACAAGAACCTCATAATT--TCATGTCTGAGTCTCCAAATACAACCATCAAATATAACCTAAGTAACCATAAATTCAAACACAATAGAATAAATAGTTTTAAAAAGATGTGAAATTGAGAAAGCATAGTAGGACACTGAGCTGTAAATTAACAAATGACAGAAGCTAAGGAAGAATGAGTTCTGCTACCCCAAAAGGGAAGACAGGTAAATCAGACAGTTTAAAATTAGTTCCCTGACCATTATCTTCTACACAGACCCTAAACAAACACTGGCAGAGTGAGTCAATGGATCAATGAAGCACTAATTCAGAGTTCCCTGTGTTAACTATGAAGTGGTATTTGTAGATCCAGGGCAGTGTGGTTGCTTATTGGAACAAAGTTAGGCACACAGAACCTCAAAGGCGGCTGCAAAAACAAACAGT
>gene=chr11_10129116-10130116; species=canFam
tatgttcattatctagatcgttgtagtggtttcctggatatatgcatatgtt--aagttattaaagtaaaccctttacaaT---AAAACCATTATTTCTCATGTCTGAG-CCTAACATACAACCCTC-AATGAAAATCCAT------CAAATTCAA--ACGATAAAGAGAAAGATTAGGAAAGGATATGTAATTGAGAAAGAATAGTAGAATAATGAATTACAAATC-ATGAATGAC--AGGCTAAGGAAG---GAGTTCCATTTC-CTGAAAGGGAAGAAAGGCGAAT----CAGCTTAAAATTAGTACCCTGAACACTATCTGCTATATAGACCCTCAAAAAATACT-------AGAGT-AATGTACCAATGAAGCATTCATTCAGAGTGCTCTGTGGTAATGTTAAGATAATATTCTTAGAACTA--------CAGAACAA---------AAAGTAGGGAGAACAAAACATCAAAGAAGGCTGCAAAAGAAAATG--
>gene=chr11_10129116-10130116; species=equCab
tatgacccttatcttgaatgtgacagtggcttcatagatatatgcatatgtt---------gaaaGTGTACTCTTTGCAATAAGAACACTATCATTTCTCACATCTGAGTCTCGAAGTATAACCACCAAATGTGACCTAAGTGATGACAAATTCAA--AAGATAAAGGGAAAGGTTAGGAAAGGGTATAGAATTGAGAAAGAACAGCAGAACAATGAGCTATA-----ATGAGTAACAGAGGTCAAGGAAG---GAGTCCCACTAC-TTGATAGGGAAGAAAGGTAAACCAAACAGCTTAAAATTAGTACCCTGAACGTTGCCTGCCACATAGACCCTCAAGAAATACT---------AGTGAATGTATCAATGAAGCATTCATTCATAGTTCCCTGTGATAACCAAAACATGGTATTCACAGACACA--------TGGAACAA---------AAAGTAGGGAGCACAGGACATCAAAGAAGGCTGCAAAAGCAAATTGT
>gene=chr11_10129116-10130116; species=gorGor
-----------------------------------------------------------------------GCTTTGTGACAAGAATATGATAATTTCTCATGCCTGAGTCTCC-AATACAGCCATCAAATA-----TAAGTAACCATAAATTCAAACA-GATAGAAGAAATAGTTTTAAAAAGATGTGGAATTGAAAAAGGATAGCAGAACACTGAGCTATAAATTAATAAATGACAGAGGCTAAGGAAGAATGAGTTCTGCTACCCCAAAAGG-AAGACAGGTAAATCAGACAGTTTACAATTAGTTCCCTGAGCATTGTCTTCTACATAGACCCTAAACAAATACTGGTGGAGTGAGTCAATGGCTCAATGAAGCACTAATTCAGAGTTCCCTGTGTTATCTATGAAGTGGTATTTATAGATCCAGGGCAGTTTGGGTGCTTGTTGGAACAAAGTAAGGCACACAGAACCTCAAAGAAGGCTGCAAAAACAAACAGT
>gene=chr11_10129116-10130116; species=panTro
tatatccactatcatgattgtggtagtggcttcatggatataaatgtatattaaaagttatgaaagtatacgctttGTGACAAGAATATGATAATTTCTCATGCCTGAGTCTCCGGATACAGCCATCAAATATAACCTAAGTAACCATAAATTCAAACACGATAGAAGAAATAGTTTTAAAAAGATGTGGAATTGAGAAAGGATAGCAGAACACTGAGCTATAAATTAATAAATGACAGAGGCTAAGGAACAATGAGTTCTGCTACCCCAAAAGGGAAGACAGGTAAATCAGACAGTTTACAATTAGTTCCCTGAGCATTGTCTTCTACATAGACCCTAAACAAATACTGGTGGAGTGAGTCAATGGCTCAATGAAGCACTAATTCAGAGTTCCCTGTGTTAACTATGAAGTGGTATTTATAGATCCAGGGCAGTTTGGGTGCTTGTTGGAACAAAGTAAGGCACACAGAACCTCAAAGAAGGCTGCAAAAACAAACAGT
>gene=chr11_10129116-10130116; species=papHam
------------------------------------------------------------------------------------------------------------------------------------------------------------------------------------AAAGATGTGGAATTGAGAAAGGAATGCAGACCACTGAGTTATAAATTAATAAATGACAGAGACTAAGGAAGAACGAGTTCTGCTACCCCAAAAGGGAAGACAGGTAAATCAGACAGTTTAAAATTAGTTCCCTAAGCATTGTCTTCTACATAGACCCTAAACAAATATTGCTGGAGTGAGTCAATGGATCAATGAAGCACTAATTTAGAGTTCCCTGTGTTAACTAGGAAGCAGTATTTATAGATTCAGGGCAGTTTGGGTGCTTGTTGGGACAAAGTAAGGCACACAGTACCTCAAAGAAGGCTGCAAAAACAAACAGT
>gene=chr11_10129116-10130116; species=ponAbe
tatatccactatcatgattgtggtagtggcttcatggatataaatgtatattaaaagttatcaaagtacatacttTGTGACAAGAATATCATAATTTCTCATGTCTGAGTCTCCGAATACAACCATCAAATATAACCTAAGTAACCATAAATTCAAACACAATAGAAGAAATAGTTTTAAAAAGATGTGGAATTGAGAAAGGATAGCAGAACACTGAGCTATAAATTAATAAATGACAGAGGCTAAGGAAGAACGAGTTCTGCTACCCTAAAAGGGAAGACAGGTAAATCAGACACTTTACAATTAGTTCCCTGAGCATTGTCTTCTACATAGACCCTAAACAAATACTGGTGGAGTGAGTCAATGGATCAATGAAGCACTAATTCAGAGTTCCCTGTGTTAACTGTGAAGTGATATTTATAGATCCAGGGCAGTTTGGGTGCTTGTTGGAACAAAGTAAGGCACACAGAACCTCAAAGAAGGCTGCAAAACCAAACAGT
>gene=chr11_10129116-10130116; species=rheMac
tatatccactatcatgactgtggtagtgacttcatagatataaatgtatattaaaagttatcaaagtatatactttGTGACAAGAATATCATAATTTCTCACGTCTGAGTCTCTGAATACAACCATCAAATATAACCTAAGTAACCATAAATTCCAACACGATAGAAGAAATAGTTTTAAAAAGATGTGGAATTGAGAAAGGATAGCAGACCACTGAGTTATAAATTAATAAATGACAGAGACTAAGGAAGAACGAGTTCTGCTACCCCAAAAGGGAAGACAGGTAAATCAGACAGTTTAAAATTAGTTCCCTAAGCATTGCCTTCTACATAGACCCTAAACAAATATTGCTGGAGTGAGTCAATGGATCAATGAAGCACTAATTCAGAGTTCCCTGTGTTAACTAGGA------ATTTATAGATTCAGGGCAGTTTGGGTGCTTGTTGGGACAAAGTAAGGCACACAGAACCTCAAAGAAGGCTGCAAAAACAAACAGT
>gene=chr11_10583146-10584146; species=hg19
TTTAGTCAGAGGGCTGGGTATCATCACATTGCCAGCTGGCAGGAAGGCAGTTAAAAAGCAAAGCCATTTGACAGGCATGGGCTGGCTATGAGGTATGCAGGCATATGTAGCTCACCAATTCCCCAGCCAGTGATGATAGACcaaagaggcagagaagggaaggaagatgggaaatacactgttaggagaagccctatgtttcagtcttgattctgccactaactgaccgtaggaccttgaacaagctaagcccgtgttctgaactgtagttgtttcatccatgaagtgagggaactggtcaaagtttctccatgggccttttcTGTGCCAAAGCCCTCTGGATCAGGGAACTACTTGGATCCTATATTGCCTTTCTGGGACAGTTTTTGCTAATATTGGCTGGTGCACATTTATCTCTCGGATCTTCGAGAATGATCTTGAAATCTATCCTGTGTATGACCTCTCAGCCACCTAACCTTCAGAAGGTCAGATAGATGAGT
>gene=chr11_10583146-10584146; species=bosTau
TTTAGTCAGAGGACTGGGGTTTATCACACTGACAGCTGGCAGGAGGGCATTTGAAAGGCCAGGCCATCTGACAGATGTGCATTGGCTGTCATATAAGCAGGC--AAAGAAACCACCAATTCCCCAGCCAAAAGCGATAGGTGGATGAGAT----GGGGAGAAGAGGATCGTGAAAAGAGTTTGTaaa-aagc-ttatgttctagtctttacatagctggaagctcactgtaagaatttgaacaagacagacctccattctgagctatagtcatttcatctgcgaagtaagggaagtgaa--AAGTCTCG-----AGACTTTTTGAGGCCAAGGCCCCATAGTTCATAGAATTGCTTGGATCTAATGCTGCCTTTGGGCAACA--------GAACAGT-GCTGGTGCAATGTTACCTCCTGGATCTTAGAGA------------------------ATGACCACTGAGCT-CCTGACCTTTAGAAGGTCAGATTTATGAGT
>gene=chr11_10583146-10584146; species=calJac
TTTAGTCAGAGGGCTGGGTATCATCACATTGCCAGCTGGCAGGATGACAGTTAAAAAGCAAAGTCATTTCATAGGCATGGGCTGGCTATGAGGTATGCAGGC--ACAGAGCTCACCAATTCCCCAGCCAATGATGATAGACcaaagaggcagagaagtgaaggaggatggcaaataaaatggtaggagaagccctatgttccagtcttgattctgccagtaactgactgtaggaccttgaacaagctaaacccctgttctgaactgtagttgtttcacccacaaagtgagggtactggacagaatttctaCATGGGCCTTTTCTGTGCCAAAGCCCCCTGGATCAGGGAACTACTTGGATCCTATATTGCCTTTCTGGGACAGTTTTTGCTAATATTGGCTGGTGCACATTTATCTCTTGGATCTTACAGAATGATTTTGAAATCTATCCTGTGTATGACCTCTCAGCCACCTAACCTTCAGAAGGTCAGATAGATGAGT
>gene=chr11_10583146-10584146; species=canFam
---------------------------------------------------------------------------------------------------------------------------------------------------------------------------------------------------------------------------------------------------AGCCAAACCTCCAATCTGAGCTA---TCATTTCATCCATGAAATGAGGAAAGAAGACAAAGCATCTTTCAGGTCTCTTTCTAGGTCAGAGCCTCTCAATTCAGAGAACCGATTGGACCCTATATTGCCTTTGGGCAGCA--------AAATGTA-GCTAGTGCACATTTGTCTCTTAGATTTTAGAATGTGACTTTGGAATCTATCCTTTATATGACCACTTAA----CTGACTTTTAGAAGGTCGGATTTATGAGT
>gene=chr11_10583146-10584146; species=equCab
TTTAGTCAGA-GGCTGGGTACCATCACACTGACAGCTGGCAGGCAGGCAGTTAAAAGGCCAGGCCATTTGATAGGC-TGGGCTAGCTATGAGATAAGCAGGC--ATGTGAAGCACCTGTTCCCCAGCCAAAAGTCATAGGTGGAAGGGGCGGAGGAGAGAAGGAAGGTGGTGAAGAAAATGTTGGaagaagctttgtgttccagtcttgactctgccc----ctatctgtaggactttgaacaagccaaacctccattctgagctatagtcgtttcatct-tgaagtgaggGAAGTGGACAAAGCATCTTTCAGGACCCTTCCTAGGCCAAAGCCCCCGGGTTCAGAGAACTGCTTGGACTTCATGTTGCGCTTGGGCAACA--------TAATGTT-GCTGGTGCACATTTATCTCCTA-ATCTTAGAGAATGACTTTGGAATCTATCCTTTGTATGACTGCTCAGCTGTCTAAGCTTTGGAAGGTCAGATTTATGAGT
>gene=chr11_10583146-10584146; species=gorGor
--------------------------------------------------------------------------------------------------------------------------------------------------------------------------------------------------------------------------------------------------------------------------------------------------------------------------------------------------------------------------------------------------------------------------------------------------------------------------------------------------------------------
>gene=chr11_10583146-10584146; species=panTro
TTTAGTCAGAGGGCTGGGTATCATCACATTGCCAGCTGGCAGGAAGGCAGTTAAAAAGCAAAGCCATTTCACAGGCATGGGCTGGCTATGAGGTATGCAGGC--ATGTAGCTCACCAATTCCCCAGCCAGTGATGATAGACcaaagaggcagagaagggaaggaagatgggaaatacactgttaggagaagccctatgttccagtcttgattctgccactaactgaccgtaggaccttgaacaagctaagcccgtgttctgaactgtagttgtttcatccatgaagtgagggaactggTCAAAGTTTCTCCATGGGACTTTTCTGTGCCAAAGCCCTCTGGATCAGGGAACTACTTGGATCCTATATTGCCTTTCTGGGACAGTTTTTGCTAATATTGGCTGGTGCACATTTATCTCTCGGATCTTCAAGAATGATTTTGAAATCTATCCTGTGTATGACCTCTCAGCCACCTAACCTTCAGAAGGTCAGATAGATGAGT
>gene=chr11_10583146-10584146; species=papHam
TTTAGTCAGAGGGCTGGGTATCATCACATTGCGGGCTGGCAGGAAGGCAGCTAAAAAGCAAAGTCATTTGACAGGCATGGGCTGG-TATGAGGTATGCAGGC--ATGTAGCTTACCAATTCCCCAGCCAGTGATGAGAGACcaaagaggcagagaagggaaggaggatggcaaatacaatgttaggaaaagccctatgttccagtcttgattctgccactaactgactgtaggaccttgaacaagctaaatccctgttctgaattgtagttgtttcatccatgaagtgagggaactggtcaaagtttctccatgggccttttcTGTGCCAAAGCCCTCCGGATCAGAGAACTACTTGGATCCTATATTGCCTTTCTGGGACAGCTTTTGCTAATATTGGCTGGTGCACATTTATCTCTGGGATCTTAGAGAATGATTTTGAAATCTATCCTGCGTATGACCTCTCAGCCACCTAACCTTCACAAGGTCAGATAGATGAGT
>gene=chr11_10583146-10584146; species=ponAbe
TTTAGTTAGAGGGCTGGGTATCATCACATTGCCAGCTGGCAGGAAGGCAGTTAAAAAGCAAAGCCATTTGACAGGCATGGGCTGGCTATGAGATATGCAGGC--ATGTAGCTCACCAATTCCCCAGCCAGTGATGATAGACcaaagaggcagagaagagaaggaagatggcaaatacaatgttaggagaagccctatgttccagtcttgattctgccactaactgactgtaggaccttgaacaagctaagcccctgttctgaactgtagtggttttatccatgaagtgagggaactggtcaaagtttctccatgggccttttcTGTGCCAAAGCCCTCTGGATCAGGGAACTACTTGGATCCTATATTGCCTTTCTGGGACAGTTTTTGCTAATATTGGCTGATGCACATTTATCTCTTGGATCTTAGAGAATGATCTTGAAATCTATCCTGTGTATGACCTCTCAGCCACCTAACCTTCAGAAGGTCAGATAGATGAGT
>gene=chr11_10583146-10584146; species=rheMac
TTTAGTCAGAGGGCTGGGTATCATCACATTGCGGGCTGGCAGGAAGGCAGTTAAAAAGCAAAGTCATTTGACAGGCATGGGCTGG-TATGAGGTATGCAGGC--ATGTAGCTTACCAATTCCCCAGCCGGTGATGAGAGACcaaagaggcagagaagggaaggaggatggcaaatacaatgttaggaaaagccctatgttccagtcttgattctgccactaactgactgtaggaccttgaacaagctaaatccctgttctgaattgtagttgtttcatctatgaagtgagggaactggtcaaagtttctccatgggccttttcTGTGCCAAAGCCCTCCGGATCAGGGAACTACTTGGATCCTATATTGCCTTTCTGGGACAGCTTTTGCTAATATTGGCTGGTGCACATTTATCTCTGGGATCTTAGAGAATGATTTTGAAATCTATCCTGCGTATGACCTCTCAGCCACCTAACCTTCACAAGGTCAGATAGATGAGT
>gene=chr11_12241443-12242443; species=hg19
GGGACCCATTCCAAGTCCTTTTGCCAAGAGGTGGGTATGAAGGCTAGCCCTTTAGAGGGGGAGGTTGCTGCACCATGTTTTCATCTTCCCCAGGACTACATCGACACAGAGATGCTGCTGTGTGCGGAGAACGTGAACCAAGACAACCTGCTATCCTATGCCCGGGAAGCTGCAGACTTTGCCACCAACTACCAGCTGCCATCCTTAGACTTTGCCATGAACCACTATGGGCAGCCTGATGTGGCCATGTTTGACTTTACCTGCATGTATGCCTCAGAGAACGCGGCCCTGGTGCGGGAGCGGCAGGCGCACCAGCTGCTCGTGGCCCTTGTGGGTGACAGCTTGCTTGAGGTACTGCCTGAGCTCGGAGCCCCCATGTTTCTCTGCGAGACAGATCCCACGTTTGTATTCTGGCAGGCAGTATCTGCTGTTGTGCAGCGGGGAGAGGACAGGCTCTCAGCCAGTTGGCAGGACTCTGCCAAGCCTGTCCCGGCCTCAGA
>gene=chr11_12241443-12242443; species=bosTau
CAAATCCATTCCAAGTCCTTTCGCAAAGAAGTGGATATGACTCCTTGCCCTCTTGAGGGGCAAGTTGCTACGCTGTGCTCCTGTTCTCCCCAGGACTATACCGACACAGAGACGCTGCTGCGCGCGGAGAATGTGAACCAGGACAACCTGCTTTCCTACGCACGCGAGGCTGCAGACTTCGCCACCAATTACCAGCTGCCGTCTTTAGACTTTGCCATGAACCATTACGGGCAGCCCGACGTGGCCATGTTCGACTTCACCTCCATGTACGCCTCCGAGAATGCGGCCTTGGTGCGCGAGCGGCAGTCACACCTGCTGCTCGTGGCCCTCGTGGGTGACAGCTTGCTTGAGGTACCTCCTGCATTTGGATTCCCCTGCTTCCTCTGGAAGATAGATCCCACTTTGCTTTTCTAACTGGCAGCATCTGCTGTCCTAAAGCAAGGAAAGGACAGGCTCTCAGCCAATTGGCAGGACTCTGACGAACCCATCCTGGCCTCAGA
>gene=chr11_12241443-12242443; species=calJac
TAGACCCATTCCAAGTCCTTTTGCCAGGAAGTGGGTCTGAAGGCTGTCCCTTTAGAGGGGCGGGTTGCTGCACCATGTTTTGATCTTCTCCAGGACTACATCGACACAGAGATGCTGCTGTGTGCGGAGAACGTGAACCAAGACAACCTGCTCTCCTATGCCCGGGAAGCTGCAGACTTTGCCACCAACTACCAGCTGCCATCCTTAGACTTTGCCATGAACCACTATGGGCAGCCCGACGTGGCCATGTTTGACTTCACCTCCATGTATGCCTCAGAGAACGCGGCCCTGGTGCGGGAGCGGCAGGCGCACCAGCTGCTCGTGGCCCTCGTGGGTGACAGCTTGCTTGAGGTACCGCCTGTGCTTGGAGCCCCCACATTCCTCTGCGAGACAGATCCCACATTAATATCCTGGCAGGCACTATCTGCTGTTTTGCAGTGGGGAGAGGACAGGCTCCCAGCCAGTTGGCAGGACTCTGCCAAGCCTGTCCCGGCCCTAGA
>gene=chr11_12241443-12242443; species=canFam
CAGACCCCTTCCGAGTCCTTTTGCGAAGACCCGGGTATGAACACTTGCCCTTCACAGAGGCAGATTGCTGCACTGGGCTCTTGCTCTCCGCAGGACTACATCGACACAGAGATGCTGCTGTGTGCAGAGAATGTGAACCAGGACAACCTGCTTTCCTACGCCCGCGAGGCTGCAGATTTCGCCACCAATTACCAGCTGCCATCGTTGGACTTTGCTATGAACCATTACGGGCAGCCCGATGTGGCCATGTTCGACTTCACCTCCATGTACGCCTCGGAGAACGCGGCCCTGGTGCGCGAGCGCCAGTCACACCAGCTACTCGTGGCCCTGGTGGGCGACAGCTTGCTTGAGGTAGCGCCTGCATTTGGGCCCCTCCCATTCCTGTAGGAGACGGATCCTGCACTTATGGTGTGGCCAGAAGCATCTGCTGTCATGCAGCAGGGGAAGGACAGGCTCCCTGCTGGTGGCCCAGACTCAGCCAAGCCCATCCCGGCCTCTGG
>gene=chr11_12241443-12242443; species=equCab
CAAACTCACTCCAAGTCCTTTTGCAAAGAAGTGGGTATGAGTCCCTGCTCTTCCGAGGGGCCGGGTGCTGCACTGTGCTCCTGGTCTCCACAGGACTACATTGACACAGAGATGCTGCTGCGTGCCGAGAACGTAAACCAGGACAACCTGCTCTCCTACGCTCGCGAAGCTGCAGACTTCGCCACCAATTACCAGCTGCCATCTTTAGACTTCGCCATGAACCATTACGGGCAGCCCGACGTGGCCATGTTCGACTTCACCTCCATGTACGCCTCAGAGAATGCGGCCCTGGTGCGCGAGCGTCAGTCACACCAGCTGCTCGTGGCCCTGGTGGGCGACAGCTTGCTTGAGGTACTGTCTGCATTTGGAGCC-CCTCATCCCTCTGGAGGACAGATGCTGCATTTATGTTCCAGCTTGCAGCATCTGCTGTCATGCAGCGGGGGAAGGACAGGCTCTCAGCCAGTTGGCAAGGCTCTGCGGAGCCCATCCTGGCTTCGGA
>gene=chr11_12241443-12242443; species=gorGor
TAGACCCATTCCAAGTCCTTTTGCCAAGAGGTGGGTATGAAGGCTAGCCCTTTAGAGGGGGAGGTTGCTGCACCATGTTTTCATCTTCCCCAGGACTACATCGACACCGAGATGCTGCTGTGTGCGGAGAACGTGAACCAAGACAACCTGCTATCCTATGCCCGGGAAGCTGCAGACTTTGCCACCAACTACCAGCTGCCATCCTTAGACTTTGCCATGAACCACTATGGACAGCCTGATGTGGCCATGTTTGACTTTACCTGCATGTA-GCCTCAGAGAACGCGGCCCTGGTGCGGGAGCGGCAGGCGCACCAGCTGCTCGTGGCCCTTGTGGGTGACAGCTTGCTTGAGGTACTGCCTGCGCTCGGAGCCCCCATGTTTCTCTGCGAGACAGATCCCA-GTTTGTATTCTGGCAGGCAGTATCTGCTGTTGTGCAGCGGGGAGAGGACAGGCTCTCAGCCAGTTGGCAGGACTCTGCCAAGCCTGTCCCGGCCTCAGA
>gene=chr11_12241443-12242443; species=panTro
TAGACCCATTCCAAGTCCTTTTGCCAAGAGGTGGGTATGAAGGCTAGCCCTTCAGAGGGGGAGGTTGCTGCACCATGTTTTCATCTTCCCCAGGACTACATCGACACAGAGATGCTGCTGTGTGCGGAGAACGTGAACCAAGACAACCTGCTATCCTATGCCCGGGAAGCTGCAGACTTTGCCACCAACTACCAGCTGCCATCCTTAGACTTTGCCATGAACCACTATGGGCAGCCTGATGTGGCCATGTTTGACTTTACCTGCATGTATGCCTCAGAGAACGCGGCCCTGGTGCGGGAGCGGCAGGCGCACCAGCTGCTCGTGGCCCTTGTGGGTGACAGCTTGCTTGAGGTACTGCCTGAGCTCGGAGCCCCCATGTTTCTCTGCGAGACAGATCCCACGTTTGTATTCTGGCAGGCAGTATCTGCTGTTGTGCAGCGGGGAGAGGACAGGCTCTCAGCCAGTTGGCAGGACTCTGCCAAGCCTGTCCCGGCCTCAGA
>gene=chr11_12241443-12242443; species=papHam
TAGACCCATTCCAAGTCCTTTTGCCAAGAGGTGGGTATGAAGGCTAGCCCTTTAGAGGGGGAGGTTGCCTCACTGTGTTTTCATCTTCCCCAGGACTACATCGACACGGAGATGCTGCTGTGTGCAGAGAACGTGAACCAAGACAACCTGCTATCCTATGCCCGGGAAGCTGCAGACTTTGCCACCAACTACCAGCTGCCATCCTTAGACTTTGCCATGAACCACTATGGGCAGCCTGACGTGGCCATGTTTGACTTTACCTGCATGTATGCCTCAGAGAACGCGGCCCTGGTGCGGGAGCGGCAGGCGCACCAGCTGCTTGTGGCCCTCGTGGGTGACAGCTTGCTTGAGGTACCGCCTGCGCTCGGAGCCCCCACATTTCTCTACAAGACAGATCCCACATTTGTATTCTGGCAGGCAGTATCTGCTGTTGTGCAGTGGGGAGAGGACAGGCTCTCAGCCAGTTGGCAGGACTCTGCCAAGCCTGTCCCGGCCTCAGA
>gene=chr11_12241443-12242443; species=ponAbe
TAGACCCATTCCAAGTCCTTTTGCCAAGAGGTGGGTATGAAGGCTAGCCCTTTAGAGGGGGAGGTTGCTGCACTGTGTTTTCATCTTCCCCAGGACTACATCGACACAGAGATGCTGCTGTGTGCGGAGAACGTGAACCAAGACAACCTGCTATCCTATGCCCGGGAAGCTGCAGACTTTGCCACCAACTACCAGCTGCCATCCTTAGACTTTGCCATGAACCACTATGGGCAGCCTGATGTGGCCATGTTTGACTTTACCTGCATGTATGCCTCAGAGAATGCGGCCCTGGTGCGGGAGCGGCAGGCGCACCAGCTGCTCGTGGCCCTCGTGGGTGACAGCTTGCTTGAGGTACCGCCTGCTCTCGGAGCCCCCATGTTTCTCTACGAGACAGATCCCACATTTGTATTCTGGCAGGCAGTATCTGCTGTTGTGCAGTGGGGAGAGGACAGGCTCTCAGTCAGTTGGCAGGACTCTGCCAAGCCTGTCCCGGCCTCAGA
>gene=chr11_12241443-12242443; species=rheMac
TAGACCCATTCCAAGTCCTTTTGCCAAGAGGTGGATATGAAGGCTAGCCCTTTAGAGGGGGAGGTTGCCTCACTGTGTTTTCATCTTCCCCAGGACTACATCGACACAGAGATGCTGCTGTGTGCAGAGAACGTGAACCAAGACAACCTGCTATCCTATGCCCGGGAAGCTGCAGACTTTGCCACCAACTACCAGCTGCCATCCTTAGACTTTGCCATGAACCACTATGGGCAGCCTGACGTGGCCATGTTTGACTTTACCTGCATGTATGCCTCAGAGAACGCGGCCCTGGTGCGGGAGCGGCAGGCGCACCAGCTGCTTGTGGCCCTCGTGGGTGACAGCTTGCTTGAGGTACCGCCTACGCTCGGAGCCCCCACATTTCTCTACAAGACAGATCCCACATTTGTATTCTGGCAGGCAGTATCTGCTGTTGTGCAGTGGGGAGAGGACAGGCTCTCAGCCAGTTGGCAGGACTCTGCCAAGCCTGTCCCGGCCTCAGA
>gene=chr11_13134443-13135443; species=hg19
CCCTCTTGATGAATCTAACACAACAGCGCACTTCAGACAGAGACAACTGGGACACTGGGCTCCAGGGAGGCTTAGCAGAAATCTCTGTGACCCATGGGTCACTGGGACCTGGTGCACATGTCTCCCAGTCACAGGGACCTGGAACTTCTGCCCCAGCTCCAAACCCTACTTGCTCTGGAGTACTGGCTACTATAGACATAGGTCAATTAATCTTGATGACACAGTTTCAGAAGCCTCAGAATGTCTTCTCCTGTTTTGAGGTCCCCTTGGGGCCTCCTGTCGGAGTGTAGGCTAGAGCTTGGGCAGTTGGCTGCAAGGCTCAACAGAAGGGAAGGGAAGCGTTCATCAGGTTTCCCTCATCCCTTGCTTGGTCTTTGCAAGAGCCTCTGCCTTCCCTGCCTAAAAGTGGTTTTGTTCTAGGTGGGAGGAGAGAGAGGGTACGAGGTGTGGAGTATAGGCAGGGCAGTTTGCCGGGAGTCTGGGCCTGTATATTCCTACAA
>gene=chr11_13134443-13135443; species=bosTau
TCCTTTTACTGCATCCAAACCAGTGGTGCCCTTCAGACAGAGACAAGCA-GACACTGGGCTCCAGAAGGC-CCAACAGAAATCCCTGTGACCCGCAGATCACAAGTCCACAGTGCGCGTGTCTCCTGGCCGTGGCATCATGGCACTTTGGCCCCAGTTCCAAACCCTACTTGCTCCAGAGTGCTGGCTACTGTAGATGTAGGACAGTTAATCTTGAAGACACAG-CTTGGAACCCTTAGTACTTCCTTTCCT-TCTTGAGATGTTCTTACGGCCTCCTCTTAAACTGTAGGTC-AGACATGGGCAGTTGGCTGCAAGTGTCAGCTGAAGGGATGGAAGACATTTCCCAGGGTTTCCTCAAGCCTTGCTTGGTCTTTGCAAGATCTTCTGCTTTTCCTGCCTAAAGGTGGTTTTGTTATGGGTGGAAGGAGAGAGAG-GCACCAGGAATGGGGATGGGGGTAGGAGCTTTACCAGGAGGCTGGGCTTGAACATGCCTCCAG
>gene=chr11_13134443-13135443; species=calJac
CCCTCTTGATGAATCTAATACAACAGTGCACTTCAGATAGAGACAACTGGGACACTGGGATCCAGGGGGGCCTAGCA-AAATCTCTGTGACCCATGGGTCACTGGGACCTGGTGCACATGTTTCCCAGTCACAGGGTCCTGGGACTTCTGCCCCAGCTCCAAACCCTCCTTGCTCTGGAGTACTGGCTACTATAGACATAGGTCAGTTAATCTTGATGACACAG-CTCAGAAGCCTCAGAACGTCTTCTCCTGTTTTGAGGTCCTCTTGTGGCCTCTTCTCAGAGTGTAGGCTAGGGCTTGGGTAGTTGGCTACAAGGCTCAACAGAAGGGAGGGAAAGTGT--------------TCATTCCTTGCTTGGTCTTTGCAAGAACCTCTG-CTTCCCTGCCTAAAAGTGGTTTTGCTCTAGGTGGAAGGAGAGAAAGGGTACGAGGTGAGGAGTATGGGGAGGGCACTTTGCCAGGAGCCTGGGCCTGTATATGCCTACAA
>gene=chr11_13134443-13135443; species=canFam
TCCTTTCACTGCATCTGACCCAACTATGGCCTTCAG-CAGAGACAACCAGGAC-CTGAGCTCCCGCAGGTCCTAGCAGGAATTCCTGTGACCCAAGGGTCACTGGG-------ACACACGTCCCATGGCCATGGGGTTCTGGCACTTGTGCCCCAACTCCAAACCTTACTTGCTCTGGAGTGCTGGCCACTGTCAACATAGAACAGTTAATCTGGAAGACACAG-CTTGAAACCCCTAGGACttCCTCTTCTGTCTTAAGAGCCTCTTGTGGCCTACTCTTGCAGTGTAGGTC-AGGCTTGGGCAGTTGGCAACAAGGGTCAACAGAAGGAAGGAAAGACGTTTCCAAGCATTGCCTCATACCTTGCTTGGTCTTTGCAAGATCCTCTGCTTTCCCCACCTTAAGGTGGTTTTGTTACAGCTGGAAGAATGGAGAG-GCAAGGGGTGTAGGGGTGGGAGTGGGGACTTTGCCAGGAGGCTGGGCCTCTACATTCCTCCAA
>gene=chr11_13134443-13135443; species=equCab
---TTTCACTGCATCCAACCCAATGGGGCCCTCCAGACAGAGATAACCAGGACACTGGGCTCCAGC----------AGAAAGCCCTATGACCCACAGGGCCCTGGGACCTGGTACACACGTACCCTGG-CACAGGGTTCTGGCACTTCTGCCCCAGCTCCAAACCCTAGTTTCTCTGTA---------------GACTCAGGTCAGTTAATCTTGAGGATGCAG-CTTTGAACTCCTGGTACTTTCCCTTCTGTCTTGAGATCCTCTCGGGGCTTCCTCTTGCAGTGTAGGCT-GGGCTTGGGCAGTTGGCTG-AAGGGTCAGCAGAAGGGAGGGAAGACGTTTCCCAGCCGTCCCTCACG-CTTGCTTGGTCTTTGCCAGATCCTCTGCTTTCCCATCCTAAAGGTGGTTTTGTTACAGGCAGGAGGA--GAGAG-GCACGAAGTGT------------GGGGGCTTTGCCAGGAGGCTGGGCTTGTGCATTTCCCCAA
>gene=chr11_13134443-13135443; species=gorGor
CCCTCTTGATGAATCTAACACAATAGCGCACTTCAGACAGAGACAACTGGGACACTGGGCTCCAGGGAGGCTTAGCAGAAATCTCTGTGACCCATGGGTCACTGGGACCTGGTGCACATGTCTCCCAGTCACAGGGACCTGGAACTTCTGCCCCAGCCCCAAACCCTACTTGCTCTGGAGTACTGGCTACTATAGACATAGGTCAGTTAATCTTGATGACACAG-TTCAGAAGCCTCAGAATGTCTTCTCCTGTTTTGAGGTCCCCTTGGGGCCTCCT------------------------------------------------------------------------------------------------------------------------------------------------------------------------------------------------------------------------------
>gene=chr11_13134443-13135443; species=panTro
CCCTCTTGATGAATCTAACACAACAGCGCACTTCAGACAGAGAAAACTGGGACACTGGGCTCCAGGGAGGCTTAGCAGAAATCTCTGTGACCCATGGGTCACTGGGACCTGGTGCACATGTCTCCCAGTCACAGGGACCTGGAACTTCTGCCCCAGCTCCAAACCCTACTTGCTCTGGAGTACTGGTTACTATAGACATAGGTCAGTTAATCTTGATGACACAG-TTCAGAAGCCTCAGAATGTCTTCTCCTGTTTTGAGGTCCCCTTGGGGCCTCCTGTCGGAGTGTAGGCTAGAGCTTGGGCAGTTGGCTGCAAGGCTCAACAGAAGGGAAGGGAAGCGTTCATCAGGTTTCCCTCATCCCTTGCTTGGTCTTTGCAAGAGCCTCTGCCTTCCCTGCCTAAAAGTGGTTTTGTTCTAGGTGGGAGGAGAGAGAGGGTACGAGGTGTGGAGTATAGGGAGGGCAGTTTGCCGGGAGTCTGGACCTGTATATTCCTACAA
>gene=chr11_13134443-13135443; species=papHam
CCCTCTTGATGAATCTAATACAATAGCACACTTCAGACAGAGACAACTGGGACACTGGGCTCCAGGGGGGCTTAGCAGACATCTCTGTGACCCACAGGTCACTGGGACCTGGTGCACAAGTCTCCCAGTCACAGGGTCCTGGAACTTCTGCCCCA----------------CCTCTGGAGTACTGGCTACTATAGACATAGGTCAGTTAATCTTGATGACACAG-CTCAGAAGCCTCAGAATGTCTTCTCCTGTTTTGAGGTCCTCTTGGGGCCTCCTCTCGCAGTGTAGGCTAGGGCTTGGGCACTTGGCTGCAAGGCTCAACAGAAGGGAAGGAAAGCATTCATCAGGTTTCCATCATCCCTTGCTTGGTCTTTGCAAGAGCCTCTACCTTCCCTGCCTACAAGTGGTTTTGTTCTAGGTGGGAGGAAAGAGAGGGTACGAGGTGTGGAGTATAGGAAGGGCAGTTTGCCAGGAGTCTGGGCCTGTATATTCCTACAA
>gene=chr11_13134443-13135443; species=ponAbe
CCCTCCTGATGAATCTAACACAACAGCGCACTTCAGACAGAGACAACTGGGACACTGGGCTCCAGGGAGGCTTAGCAGAAATCTCTGTGACCCATGAGTCACTGGGACCTGGTACACATGTCTCCCAGTCACAGGGTCCTGGAACTTCTGCCCCAGCTTCAAACCCTACTTGCTCTGGAGTACTGGCTACTATAGACATAGGTCAGTTAATCTTGATGACACAG-CTCAGAAGCCTCAGAATGTCTTCTCCTGTTTTGAGGTCCCCTTGGGACCTCCTCTCGGAGTGTAGGCTAGAGCTTGGGCAGTTGGCTGCAAGGCTCAACAGAAAGGAAGGAAAGCGTTCATCAGGTTTCCCTCATCCCTTGCTTGGTCTTTGCAAGAGCCTCTGCCTTCCCTGCCTAAAAGTGGTTTTGTTCTAGGTGAGAGGAGAGAGAGGTTACGAGGTATGGAGTATAGGGAGGGCAGTTTGCCGGGAGTCTGGGCCTGTATATTCCTACAA
>gene=chr11_13134443-13135443; species=rheMac
--------------------------------------------------------------------------------------------------------------------------------------------------------------------------------------------------------------------------------------------------------------------------------------CTCGCAGTGTAGGCTAGGGCTTGGGCACCTGGCTGCAAGGCTCAACAGAAGGGAAGGAAAGCATTCGTCAGGTTTCCATCATCCCTTGCTTGGTCTTTGCAAGAGCCTCTACCTTCCCTGCCTAAAAGTGGTTTTGTTCTAGGTGGGAGGAAAGAGAGGGTACGAGGTGTGGAGTATAGGAAGGGCAGTTTGCCAGGAGTCTGGGCCTGTATATTCCTACAA
>gene=chr11_13925116-13926116; species=hg19
CGTTTTATCATCATGCAAATAAAATGCTTGGCATGGTGCTTGATACCTAGAATTCAGCTCCGGTTGGCTACTACCACTGTCATTATTATCACCAAGAAGGTGGTAGTAAGCTATTTTCACATGTAGTTAAGGCTGTGTCTTTCACTACTTATAACGGTGCAGCTACTGAGTCCATGCTATGTAAATGTTTGCTATCTTAATCATTCTTGTTATCATTGTTACCCACCAAGCATTGCTTAATGTGACTACTAGAGTGGCATACGCCCAATGAGCCAGTCAGGTCTAATTGTAAAGAAATTTTAAAATACCAACAAAATCCCTTCACAGGGCATTATGAGCTCCGATGATAGATAATTATAAAATAGTACAGGTTTCAGACTTTAGGTTTTGCCACTCGTGTACTACTATTGATTGTCGTCTTTGGTAGTGGGCATGGAAAGGGCCATGAGGGAGGTGAGGTGAGCACCCTCATGTGAGTAGTGACCCACCATAATGTGACA
>gene=chr11_13925116-13926116; species=bosTau
TATTCCATCACTGTGCAAATAAAATGCTTTGCATAGTGCTTGAC------AATTCAACTCATGTTGGGCATGACTACTGTTTCCAT---CGCCAAGAAGATGCCAGTCAAC--TTTTCACATGGGGGTCGGTCTGTATCTTCC---ACTTGGAACAGTGTGTTCACTGAGTAAATGCTATTCTAGTGTTGGCTATTGTTATCCTCCttatcactattattTTCTACAAAGAGTTCTTTAAGCTGACTACTGGAGTGACATACCCTGGATGAGTGAGTTAGATCTAATTATGAAGTATTTAAAGCAAAA-AGCAAAGTCACTTCAGAAGCCATTGTAAGCTCTGGTGATAGATAATT------------------------------------------------------------------------------------------------------------------------------------------------
>gene=chr11_13925116-13926116; species=calJac
CATTTTATCATCATGAAAATAAAATACTTGGCATGACGTTTGACACCTAGAATTCAGCTCTGGTTGGCTACTACTACTGTCATTATTATCACCAAGAAGATGCTAGTAAGCTATTTTCACATGCAGTTATGCCTGTGTCTTCCACTACTTATAACAGTACAGCTACTGAGTATGTGCTATGTAAGTGTTTGCTATCCTGATCATTCTTGTTATTATTGTTATCTACCAAGCATTGCTTAAGGAGAATACTAGAGTGGCATATGCCCAATGAGCCAGGTAGGTCTAATTGCAAAGAATTTTAAAAACACTTACATAATCCCTTCACAGGGCATTATGAGCTCTGATGATAGACCATTATAAAACAGTGCAGGTATCAGAC--TAGGTTTTGCCACTGATGTACTACTATTGATTGTCATCTCTGGTAGTGGGCATGAAAAGGGCCATGAGGGTGGTGAGGAGAGCACCCTCATGTAAGTAGTGACCCACCCTAATGTAACA
>gene=chr11_13925116-13926116; species=canFam
--------------------------------------------------------------------------------------------------------------------------------------------------------------------------------------------------------------------------------------------------------------------------------------------------------------------------------------------------------------------------------------------------------------------------------------------------------------------------------------------------------------------
>gene=chr11_13925116-13926116; species=equCab
TATCCCATCATCAGGCAGATAAAATGGTCTGCAAAGTGCCTGACACGTAGAATTCCACTCATGTTGGCTACTATCGCTATTATTATTACCACCAAAAAGATGCCAGTAAGCTGTTTTCACGTGTGAGTTAGCCCTTATCTTCC---ACTTACAACAGTGTGATCACTGATTAAGTGCTATATATGTGTTTGCTATCATTATCCtccTTACCAGTATTACTTTCTACCAAGGATTGCTTAAGGTGACTGCTAGAGTGAAATATGTCCAACGAGCCAGTTAGGTCTAATTGTG-AGGAATTAAAAAACATCCACAAAATCATTCCGCAGGGCATTAGGAGCGCTGATGATAGACAGTTTTAAGACGGCACA-GCTTCGGGCTTTATTTCTCGCCAGTGATTTA--ACCGCTC-TTGTCCTCTCTGGTAGCGAGTGTGGGAGGGGTCATGA-GGTGGTGAGGAGAGCACAC--GTGTGAGTAGTTAACCAGCCTAATGTAACA
>gene=chr11_13925116-13926116; species=gorGor
---------------------AAACGCTTGGCATGGTGCTTGATACCGAGAATTCAGCTCCGGTTGGCTACTACCACTGTCATTATTATCACCAAGAAGGTGGTAGTAAGCTATTTTCACATGTAGTTAAGGCTGTGTCTTTCACTACTTATAACGGTGCAGCTACTGAGTCCATGCTATGTAAATGTTTGCTATCTTAATCATTCTTGTTATCATTGTTACCCACCAAGCATTGCTTAATGTGACTAGTAGAGCGGCATATGCCCAATGAGCCAGTCAGGTCTAATTGTAAAGAAATTTAAAAATACCAACAAAATCCCTTCACAGGGCATTATGAGCTCTGATGATAGATAATTATAAAATAGTACAGGTTTCAGACTTTAGGTTTTGCCACTCGTGTACTACTATTGATTGTCGTCTTTGGTAGTGGGCATGGAAAGGGCCATGAGGGAGGTGAGGTGAGCACCCTCATGTGAGTAGTGACCCACCATAATGTGACA
>gene=chr11_13925116-13926116; species=panTro
CGTTTTATCatcatgcaaataaaacgcttggcatggtgcttgatacctagAATTCAGCTCTGGTTGGCTACTACCACTGTCATTATTATCACCAAGAAGGTGGTAGTAAGCTATTTTCACATGTAGTTAAGGCTGTGTCTTTCACTACTTATAACGGTGCAGCTACTGAATACATGCTATGTAAATGTTTGCTATCTTAACCATTCTTGTTACCATTGTTACCCACCAAGCATTGCTTAATGTGACTACTAGAGTGGCATATGCCCAATGAGCCAGTCAGGTCTAATTGTAAAGAAATTTAAAAATACCAACAAAATCCCTTCACAGGGCATTATCAGCTCTGATGATAGATAATTATAAAATAGTACAGGTTTCAGACTTTAGGTTTTGCCACTCATGTACTACTATTGATTGTCGTCTTTGGTAGTGGGCATGGAAAGGGCCATGAGGGAGGTGAGGTGAGCACCCTCATGTGAGTAGTGACCCACCATAATGTGACA
>gene=chr11_13925116-13926116; species=papHam
CATTTTATCATCATGCAAATAAAATGCTTGGCATGGTGCTTGATACCTAGAATTCAACTCCAGTTGGCTACCACCACTGTCATTATTATCACCAACAAGGTGGTAGTAAGCTATTTTCACATGTAGTTAAGCCTGTGTCTTCCACTACTTATAACGGTGCAGCTACTGAGTACATGCTATGTAAGTGTTTGCTATCTTAATCATTCTTGTTATTATTGTTACCCACCAAGCATTGCCTAACGTGACTGCTAGAGTGGCATTTGCCCAATGAGCCAGTCAGGTCTAATTGTAAAGAAGTTTAAAAATACCAATAAAATCCCTTCACGGGGCAATATGAGCTCTGATGATAGATAATTATAAAATAGTACAGGTATCAGACTTTAGGTTTTGCCACTGGTGTACTACTATTGATTGTCGTCTCTGGTAGTGGGTATGGAAAGGGCCATGAGGGAGGTGAGGTGAGCACCCTTATGTGAGTAGTGACCTACCATAATGTGACA
>gene=chr11_13925116-13926116; species=ponAbe
CATTTTATCatcatgcaaataaagtgcttggcatggtgcttgatacctagAATTCAGCTCTGGTTGGCTACTACCACTGTCATTATTATCACCAAGAAGGTGGTAGTAAGCTATTTTCACATGTAGTTAAGGCTGTGTCTTTCACTACTTATAATGGTGCAGCTACTGAGTACATGCTGTGTAAGTGTTTGCTATCTTAATCATTCTTGTTATCATTGTTACCCACCAAGCATTGCTTAATGTGACTACTAGAGTGGCGTATGCCCAATGAGCCAGTCAGGTCTAATCGTAAAGAAATTTTAAAATACCAACAAAATCCCTTCACAGGGCATTATGAGCTCTGATGATAGATAGTTATAAAATAGTACAGGTATCAGACTTTAGGTTTTGCCACTCGTGTACTACTATTGATTCTCGTCTCTGGTAGTGGGCATGGAAAGGGCCGTGAGGGAGGTGAGGTGAGCACCCTCGTGTGAGTAGTGACCCACCATAATGTGACA
>gene=chr11_13925116-13926116; species=rheMac
CATTTTATCATCATGCAAATAAAATGCTTGGCATGGTGCTTGATACCTAGAATTCAGCTCCAGTTGGCTACTACCACTGTCATTATTATCACCAACAAGGTGGTAGTAAGCTATTTTCACATGTAGTTAAGCCTGTGTCTTCCACTACTTATAATGGTGCAGCTACTGAGTACATGCTATGTAAGTGTTTGCTATCTTAATCATTCTTGTTATTATTGTTACCCACCAAGCATTGCTTAACGTGACTGCTAGAGTGGCATTTGCCCAATGAGCCAGTCAGGTCTAATTGTAAAGAAATTTAAAAATATCAATAAAATCCCTTCACAGGGCAATATGAGCTCTGATGATAGATAATTATAAAATAGTACAGGTATCAGACTTTAGGTTTTGCCACTGGTGTACTACTATTGATTGTCGTCTCTGGTAGTGGGTATGGAAAGGGCCATGAGGGAGGTGAGGTGAGCACCCTCATGTGAGTAGTGACCTACCATAATGTGACA
>gene=chr11_13953116-13954116; species=hg19
GACCAACAGTAATTCTGCATGACAAGTGGGAAAAATAAAGATGGAATGAAGTAATATAATAATTTAAAAGAAGAAGCAGCTTGTGAAAGCTAGTAGGTACCAAgagccagagagttttggattcagatcctaacttacaaggtgtgtgagctagcacaagtcatgtagtttcatctaagccttagttgccttgcctataaaacgtgtataacagcttcctcataagcgtttgtaaagattaaaaggagatatatgttaagtgtttagcccatggcctggcataataacactcactgaaaattagttgctattGCAACTACTACTATTTCAACTTctatttgccaggcactgtgctaaaggcttttgtctatgctagttaatctttacatacactctgctagtcagttatttttatcccatctttaatcaatgagaaaatggaacccctgcgtgtttaaataatacaggtagtatatagcagccctagactcacctcgagg
>gene=chr11_13953116-13954116; species=bosTau
AGCCAACAGTGATTCTATGTGACAAGTGGGAAACCCAAAGATGGAATAAAGAATTACAATAATTTTAAAGAAGAAG--GTTACTGAA----AATATGtggagacagtgaaagagtttgaggttcaaattctaacttgtaaggtatgtgacctagcacaagtcatgtagttctatttaagcttcggttagcatatctgtAAAGTggatataacacctacttcacaatgtttcataattatgaaaataagatacatgcaggtttttaaacacactgtctggcacaACAACACTTTCTGAATATTAGTTGCAATTCCAACTACTACAACTTTAACTCATACTCgccaggcactgtgctgagggctcttgcgtatgctacttaatttttgcatacattctgctagctagttatttttattctgac-ttaatgaatgagaaaatggaatctttaagtgtttagataacatagtaagtatttagcagattcagactcatttccagg
>gene=chr11_13953116-13954116; species=calJac
GACCAATAGTAATTCTACATGACAAGTAGGAAAAATAAAGATGGAATGAAGTAATACAATAATTTAAAAGAagaagcaggttgcgaaagctagtaggtactaagagccagagaggtttggcttcaaa-cctaacttataaggcatgtgacctagcacaagtcatgtagtttcatctaagcttcagttgccttgtctataaaatgcatgtaacacctacctcataagggttcgtaaggattgaaagaagatgtatgttaagtgtttagtccatggcctggcataataacactcgctgaaaatcagttgctgttacaactactattatttcaacttctacttgccaggcactgtgctaaaggcttttgtctatgctatttaatttttacatacactccgctggtcagttattttcttcctactgttaatcaatgagaaaatggaatccctgagt-tttcagtaacagagatagtatatatcagacctaaatgcaccttcagg
>gene=chr11_13953116-13954116; species=canFam
AGCCAACAGTAATTTTAGGTGACAAGTGGGAAAAATAAAGATGGAATGTACTATTACAATAATTTTAAAGAAGAAG--GTTACAGAAAACCAGTGTGTGCCAATAGTTGAAGagattcggattcaaattcaaccttacaaggttcatgacctgggctaagtcacatagccctatctaagcttctgttgtctcatctgtaaaatgggtagaacccctacctcacaaggtgttgtagggattaaaatgggatccacgtaaagtgcttagcacacggcctggcatagtaacactcactgagtattaggtcCTGTTACAGCTAGTGCTGCTTCAACTCCTACTTGCCAAGAACTGTGCCAAGGACTCTGGTCCATGCTATTTAATTTTTAGATACTTTCTGTCAACCAGTTATTTTTATTCTGAC-TTAAGAAATGAGAAGATCAAATCTCAAAGTACTTAACTAACATCGGTAGTATATAGTAGATGTAGACTCATCCCCAGG
>gene=chr11_13953116-13954116; species=equCab
aGCCGAAAGTGATTCTGTGTGACAAGTGGGAGAAATAAAGATGGACTAAAACATTACAATAATTTTAAAGAAGA-----TTACTGAAAGTTAGTTTGTGCCAATagtcagagagtttggggttcaaattctaacttacaaga---atgacctggcatgagttatgtagtcttctttaatcttcagttgcctcttctgtaaaatgggtataacgcctccttaatgaggttttgtaaggattccagtgaggtgtaggtaaagcg-ttagcacgtggtccagcatagtaaccctcactgagtatcagctGCT-TTACAGCTTCTGCCACTCCagctcctacttgccaggtac--agctgagagctttggtccatgctatttaatttttatatacattctgctagccagttatttttatcctgac-ttaataagtgaaaaaagtgaA-CGCTAACTATTTAAATAAGATAGGGAGTGCACAGCGGATCTAGATACATCTCCAGG
>gene=chr11_13953116-13954116; species=gorGor
--------------------------------------------------------------------------------------------------------------------------------------------------------------------------------------------------------------------------------------------------------------------------------------------------------------------------------------------------------------------------------------------------------------------------------------------------------------------------------------------------------------------
>gene=chr11_13953116-13954116; species=panTro
GACCAACAGTAATTCTGCATGACAAGTGGGACAAATAAAGATGGAATGAAGTAATATAATAATTTAAAAGAAGAAGCAGGTTGTGAAAGCTAGTAGGTACCAAgagccagagagttttggattcagatcctaacttacgaggtgtgtgagctagcacaagtcatgtagtttcatctaagccttagttgccttgcctataaaacgtgtataacagcttcctcataagcgtttgtaaagattaaaaggagatatatgttaagtgtttagcccatggcctggcataataacactcactgaaaattagttgctattGCAACTACTGCTATTTCAACTTctatttgccaggcactgtgctaaaggcttttgtctatggtagttaatctttacatacactctgctagtcagttatttttattccatctttaatcaatgagaaaatggaatccctgcgtgtttaaataa------------ATAGCAGCCCTAGACTCACCTCGAGG
>gene=chr11_13953116-13954116; species=papHam
GACCAATAGTAACTCTACATGACAAGTGGGAAAAATAAAGATGGAATGAAGTAATATAATAATTTAAAAGAAGAAGCAGGTTGTGAAAGCTAGTGGGTACCGAgagccagagaggtttggattcagatcctaacttacaaggtgtgtgacctagcacaagtcatgtagttttgtctaagcttcagttgccttgtctataaaatgtgtgtaacaccttcctcataagagtttgtaaggattaaaaggaggtatgtgttaagtgtttaacccatggcctggcataataacactcactgaaaattagttGCTGTTGCAACTACTACTATTTCAACTTctatttgccaggcactgtgctaaaggcttttgtctatactagttaatctttacatacactctgctagtcaggtatttttatcccaccattaatcaatgagaaaatggaatccctgcatgtttaaataacacaggtagtatatagcagccctagactcacctccagg
>gene=chr11_13953116-13954116; species=ponAbe
GACCAACAGTAATTCTGCATGACAAGTGGGAAAAATAAAGATGGAATGAAGTAATATAATAATTTAAAAGAAGGAGCAGGTTGTGAAAGCTAGTAGGTACAAAgagccagagaggtttggattcagatcctaagttacgaggtgtgtgagctagcacaagtcatgtagtttcatctaagcctcagttgccttgcctataaaatgtgtataacagctttctcataagggtttgtaaagattaaaaggagatatatgataagtgtttagcccatggcctggcataataactgtcactgaaaattagttgctattGCAACTACTACTATTTcaacttctatttgccaggcactgtgctaaaggcttttgtctatgctggttaatctttacatacactctgctagtcagttatttttatctcatctttaatcaatgagaaaatggaatccctgcgtgtttaaataatacaggtagtatatagcagccct------------agg
>gene=chr11_13953116-13954116; species=rheMac
GACCAATAGTAATTCTACATGACAAGTGGGAAAAATAAAGATGGAATGAAGTAATATAATAATTTAAAAGAagaagcaggttgtgaaagctagtgggtaccaagagccagagaggtttggattcagatcctaacttacaaggtgtgtgacctagcacaagtcatgtagttttgtctaagcttcagttgccttgtctataaaatgtgtgtaacaccttcctcataagagtttgtaaggattaaaaggagatatgtgttaagtgtttaacccatggcctggcataataacactcactgaaaattagttgctgttGCAACTACTACTATTTcaacttctatttgccaggcactgtgctaaaggcttttgtctatactagttaatctttacatacactctgctagtcaggtatttttatcccaccattaatcaatgagaaaatggaatccctgcatgtttaaataacacaggtagtatagagcagccctagactcacctccagg
>gene=chr11_15872146-15873146; species=hg19
CCATTGCCCACTGCAGAGGAAAACTTAGTCTCCCCAAAAGGTTGAATGGCCGAGCCCTTCATGCCTCTGGGTTGCTAAGCAACAAACACTTCAAGTTTGGAAATCTTTATCCACACCGGATATATTATCCTGGCAAATTGGACTTTCAGATCTGGCAGCAATGGAAAGAGTAACTTTTTTAAAAATAGAGACAATTTAGATGATTTCAAAGACATCTGGTCTCTTTTTCCAGCAATGTCTGACTCTTCTCTTTCACTAAGCATATTGGATCCAAACACTTCACATGTACAAAAGCACAAGGTCCCCGAAGAAAGAAGTGTTTCAGTCGCAAAAAGCCGACTCACAGAAAGTGCTGCCAGTTGGAAAGGCCTAGAACTGACTAAGGCAACAGCAGCAGGGCATATGTTCTAGTTTCCTCCCTCTATTTGACCCTTCTTTTAACCTGGTTTCTTCCAAGTGCCCCTTCCCTCTCACTCTGATCCTCTCTGGTACTAATTCtc
>gene=chr11_15872146-15873146; species=bosTau
CTATTCCCTAATGCCAGGGGAAGTTTGGT--CCCCGAAAGGTTCAGTGGCCGGGCCCTTCATGCCTCTGGGTTGCTAAGCAACCAACACTTCAAGTTTGGAAATCTTTATCCACACCGGATATATTATCCTGGCAAATTGGACTTTCAGATCTGGCAGCAATGG-AAGAGT-AATTTTTTAAAAATAGAGACAATTTAGATGATTTCAAAGACATCTGGTCTCTTTTTCCAGCAATGTATGACTCTTCCCTTTCACTGAGCACATTGGATCCAAACACTTCATGGATACAAAAGCACAAGGTCCCTGAAGAAAGAAGAGTTTCAGATGC-AAAAGTAGACTCACAGAAAGTGCTGCCAGTTGGAAGGACCTAGAACCCACTAAGGCCGCAGCACCAGG-CACAGGTTGTCCCCTCTTCCCTCCGTCTGAGCCTTCTTTCAATGTGGTTTCCTCCACATTCGTTTCTTCTC----TCTGATCCTCTCTGTTACCAACTCCC
>gene=chr11_15872146-15873146; species=calJac
CCATTGCCCACTGCAGAGGAAACCTTAGTCTCCCCAAAAGGTTGAATGGCCGAGCCCTTCATGCCTCCGGGTTGCTAAGCAACAAACACTTCAAGTTTGGAAATCTTTATCCACACCGGATATATTATCCTGGCAAATTGGACTTTCAGATCTGGCAGCAATGGAAAGAGTAACTTTTTTAAAAATAGAGACAATTTAGATGATTTCAAAGACATCTGGTCTCTTTTTCCAGCAATGTCTGACTCTTCTCTTTCACTAAGCACATTGGATCCAAACACTTCACATGTACAAAAGCACAAGGTCCCCGAAGAAAGAAGTGTTTCAGTCGCAAAAAGCCGACTCACAGAAAGTGCTGCCAGTTGGAAAGGCCTAGCACTGACTAAGGCAACAGCACCAGGACATATGTTCTAGTTTCTTCCCTCTATTTGACCCTTCTCTTAACCTGGTTTCTTCCAAGTG-CCCTTCCCTCTCATTCTGATCCTCTCTGGTACTAGTTCtc
>gene=chr11_15872146-15873146; species=canFam
TTGGC-CCCACTGCTGAGTGAAGCCTGGTC-TCCCAAAGGGTTCAATGGTGGGGCCCTTCACGCCTCCAGGTTGCTAAGCAACAAACACTTCAAGTTTGGAAATCTTTATCCACACCGGATATATTATCCTGGCAAATTGGACTTTCAGATCTGGCAGCAATGGAAAGAGTAACttttttttaaataGAGACAATTTAGATGATTTCAAAGACATCTGGTCTCTTTTTCCAGCGATGTATGACTCTTCTCTTTCACCAAGCACATTGGATCCAAACACTTCACATGTACAAAAACACAAGGTCCCTAAAGAAAAAAGTGTTTCAGTGGC-AAAAGTGGACTCACAAAATGTGCTGCCAGTTGGAAAGGCCTGGAACCCACTCGGGCAACAGCACCAGGGCAT-TGTCCTTCCTTCTTCCCTCTATTTGAGGCTTCTTTTAACTTAGTTTCCTCCAAGGACTTCTTCTCTC----TCTTATTCTCTTGGTTGCTGACTCCC
>gene=chr11_15872146-15873146; species=equCab
CCGTC-CCCGCTGTGGCATGAAACTTGGTC-GCCGGGAAGCTTCCATGGCCGG-CCCTTCATGCCTCCAGGTTGCTAAGCGAC-AACACTTCAAGTTTGGAAATCTTTATCCACACCGGATATATTATCCCGGCAAATTGGACTTTCAGATCTGGCAGCAATGGAAAGAGTAACTTTTTAAAAAATAGAGACAATTTAGATgattttaaagacatctggtccatttttccagcaatgcaggactcttctctTTCACC-AGCGCATTGGATCCAAACACTTCACACGTACAAAAGCACAAGGCTCCTGAAGAAAGAAGTGTTTCAGTCGC-AAAAGTGGACTCAC-AAAAGTCCTGGCTGTTGGAAAGGCCCAGAACCGACTAGGGCAACAGCA-CAGGGCACAGGTtcttccttcttccttc---------------------------------------tcttctctc----tctgatcctttctgttgctaactccc
>gene=chr11_15872146-15873146; species=gorGor
--------------------------------------------------------------------------------------------------------------------------------------------------------------------------------------------------------------------------------------------------------------------------------------------------------------------------------------------------------------------------------------------------------------------------------------------------------------------------------------------------------------------
>gene=chr11_15872146-15873146; species=panTro
CCATTGCCCACTGCAGAGGAAAACTTAGTCTCCCCAAAAGGTTGAATGGCCGAGCCCTTCATGCCTCTGGGTTGCTAAGCAACAAACACTTCAAGTTTGGAAATCTTTATCCACACCGGATATATTATCCTGGCAAATTGGACTTTCAGATCTGGCAGCAATGGAAAGAGTAACTTTTTTAAAAATAGAGACAATTTAGATGATTTCAAAGACATCTGGTCTCTTTTTCCAGCAATGTCTGACTCTTCTCTTTCACTAAGCATATTGGATCCAAACACTTCACATGTACAAAAGCACAAGGTCCCCGAAGAAAGAAGTGTTTCAGTCGCAAAAAGCCGACTCACAGAAAGTGCTGCCAGTTGGAAAGGCCTAGAACTGACTAAGGCAACAGCAGCAGGGCATATGTTCTAGTTTCCTCCCTCTATTTGACCCTTCTTTTAACCTGGTTTCTTCCAAGTGCCCCTTCCTTCTCACTCTGATCCTCTCAGGTACTAATTCtc
>gene=chr11_15872146-15873146; species=papHam
CCATTGCCCACTGCAGGGGAAAACTTACTCTTCCCAAAAGGTTGAATGGCCGAGCCCTTCATGCCTCTGGGTTGCTAAGCAACAAACACTTCAAGTTTGGAAATCTTTATCCACACCGGATATATTATCCTGGCAAATTGGACTTTCAGATCTGGCAGCAATGGAAAGAGTAACTTTTTTAAAAATAGAGACAATTTAGATGATTTCAAAGACATCTGGTCTCTTTTTCCAGCAATGTCTGACTCTTCTCTTTCACTAAGCATATTGGATCCAAACACTTCACATGTACAAAAGCACAAGGTCCCCGAAGAAAGAAGTGTTTCAGTCGCAAAAAGCCGACTCACAGAAAGTGCTGCCAGTTGGAAAGGCCTAGAACTGACTAAAGCAACAGCACCAGGGCATATGTTTTAGTTTCTTCCCTCTATTTGACCCTTCTTTTAACCTGGTTTCTTCCAAGTGCCCCTTCCCTCTCACTCTGATCCTCTCTGGTACTAATACtc
>gene=chr11_15872146-15873146; species=ponAbe
CCATTGCCCATTGCAGACGAAAACTTAGTCTCCCCAAAAGGTTGAATGGCCGAGCCCTTCATGCCTCTGGGTTGCTAAGCAACAAACACTTCAAGTTTGGAAATCTTTATCCACACCGGATATATTATCCTGGCAAATTGGACTTTCAGATCTGGCAGCAATGGAAAGAGTAACTTTTTTAAAAATAGAGACAATTTAGATGATTTCAAAGACATCTGGTCTCTTTTTCCAGCAATGTCTGACTCTTCTCTTTCACTAAGCGTATTGGATCCAAACACTTCACATGTACAAAAGCACAAGGTCCCCGAAGAAAGAAGTGTTTCAGTCGCAAAAATCCGACTCACAGAAAGTGCTGCCAGTTGGAAAGGCCTAGAACTGACTAAGGCAACAGCAGCAGGGCATATGTTCTAGTTTCCTCCCTCTATTTGACCCTTCTTTTAACCTGGTTTCTTCCAAGTGccccttccctctcactctgatcctctctggtactaattctc
>gene=chr11_15872146-15873146; species=rheMac
CCATTGCCCACTGCAGAGGAAAACTTAGTCTTCCCAAAAGGTTGAATGGCCGAGCCCTTCATGCCTCTGGGTTGCTAAGCAACAAACACTTCAAGTTTGGAAATCTTTATCCACACCGGATATATTATCCTGGCAAATTGGACTTTCAGATCTGGCAGCAATGGAAAGAGTAACTTTTTTAAAAATAGAGACAATTTAGATGATTTCAAAGACATCTGGTCTCTTTTTCCAGCAATGTCTGACTCTTCTCTTTCACTAAGCGTATTGGATCCAAACACTTCACATGTACAAAAGCACAAGGTCCCCGAAGAAAGAAGTGTTTCAGTCGCAAAAAGCCGACTCACAGAAAGTGCTGCCAGTTGGAAAGGCCTAGAACTGACTAAAGCAACAGCACCAGGGCATATGTTTTAGTTTCTTCCCTCTATTTGACCCTTCTTTTAACCTGGTTTCTTCCAAGTGCCCCTTCCCTCTCACTCTGATCCTCTCTGGTACTAATACtc
>gene=chr11_26101146-26102146; species=hg19
tttttatgacccgtgacacagcctcaagaggtcctgagaacacgtgtccaaatgattgtgttacagcttggttttatatgtcttagggagacataagacattaatcattgcatgtgaggcatacatgggtttggtccagaaaggtgggacaactcaaagCTAGTCAAACCTAATAAGGTCAGAGGGTTCTGATACAGTTTTGAGGGACCAGGTATGATGGATCAATTTATTTAAACAACAGCAAAAATTAGTGCACAGTTTAAAACTAAGTTTCTTCAAGGTTGAAATAAATCTACGTTTTAACCTGATAAAGCATGGAAGGTTTTATACATTGCAGAAGAAAGAACAGGTCAAAACAGGATAAATGTTGACTGTGGTTGAAATTATATTAGAAGAAAAGAGATAAAAAGGGTACTCAATCCTCAATCAAGCTTAATGTAAGTCTGTAAGAAAAAAAAAGACACTGACTTATATTCACAATAAGATTTTCACTTAACAGC
>gene=chr11_26101146-26102146; species=bosTau
--------------------------------------------------------------------------------------------------------------------------------------------------------------------------------------------------------------------------------------------------------------------------------------------------------------------------------------------------------------------------------------------------------------------------------------------------------------------------------------------------------------------
>gene=chr11_26101146-26102146; species=calJac
tttttatgac---tgacacagcctcaagaggccctgagaacatatctcccaatggttgggttacatgttggttttatatgtcttagggagacataagatatcaatcattacatgtgaggcacacattggtttggtccagaaaggtgggacaactcaaagCTAATCAAACATAATAAGGTCAGAGGGTTCTGATATAG-TTTGAAGGACCAGGTATGATGGATCAATTTATTTAAACCAGAGCAAAAATTAATACACAGTTTAAAACTAAGTTTCTTCAAGGTTGAAATAAATCTATGTTTTAACCTGAAAAAGCATTCAAGGTTTTATACATTGCAGTAGAAGGAACAGGTCAAAACAAAACACATGTTGACTGTGGTTGAAATTACATTAGAAGAAAACAG----AAAGAGTACTCAATCCTCAATCAAGCTTAATGCAAGTCTGGAAG--AAAAAAAGACATTGACTTATGTTCACAGTAAGATTTTCACTTAGCAGC
>gene=chr11_26101146-26102146; species=canFam
------------------------------------------------------------------------------------------------------------------------------------------------------------------------------------------------------------------------------------------------------------------------------------------------------------------------------------------------------------------------------------------------------------------------------------------------------------------------AAACACAGTGGCTTAAATTCACAGTAAGATTT----------ac
>gene=chr11_26101146-26102146; species=equCab
-------------------------------------------------------------------------------------------------------------------------------------------------------------------------------AGGTCAGAAGGTCTTGATATGGTTTTGAGAGACCAGGTATGATGGTTAAATCTATTGCAAGAATGGCATAAATCAGTGCAGAGTTCAAAACTTATTTCCTTCAAAGTTGAAATAAATCTATATTTTAACCCAAGAAAGCATGGAGGTTTTTATACATAGGAAAGGGGGAAACAGGCAGAAACAGGGCAAGTGTTGGCTGTGATTGAAATTATATTTGAAGGAGAGAA-CGCAAAATGTGTCAAATCCTCAATCAGTCTTAATGTAAATCTGGAAG--AAG----TAC-GTGACTTAAATTCACAGTAAGATTTTTGCCTA---AC
>gene=chr11_26101146-26102146; species=gorGor
tttttatgacccgtgacacagcctcaagaggtcctgagaacatgtgtccaaatgattgtgttacagtttggttttatatgtcttagggagacataagacatcaatcattgcatgtgaggcacacattggtttggt-cagaaaggtgggacaactcaaagcTAGTCAAACATAATAAGGTCAGAGGGTTCTGATACAGTTTTGAGGGACCAGGTATGATGGATCAATTTACTTAAACAACAGCAAAAATTAGTGCACAGTTTAAAACTAAGTTTCTTCAAGGTTGAAATAAATCTATGTTTTAACCTGATAAAGCATGGAAGGTTTTATACATTGCAGAAGAAAGAACAGGTCAAAACAGGATAAATGTTGACTGTGGTTGAAATTATATTAGAAGAAAAGAGATAAAAAG-GTACTCAATCCTCAATCAAGCTTAATGTAAGTCT-TAAGAAAAAAAAAGACACTGACTTATATTCACAGTAAGATTTTCACTTAACAGC
>gene=chr11_26101146-26102146; species=panTro
tttttatgacccgtgacacagcctcaagaggtcctgagaacacgtgtccaaatgattgtgttacagcttggttttatatgtcttagggagacataagacatcaatcattgcatgtgaggcatacattggtttggtccagaaaggtgggacaactcaaagCTAGTCAAACATAATAAGGTCAGAGGGTTCTGATACAGTTTTGAGGGACCAGGTATGATGGATCAATTTATTTAAACAACAGCAAAAATTAGTGCACAGTTTAAAACTAAGTTTCTTCAAGGTTG----AAATCTACGTTTTAACTTGATAAAGCATGGAAGGTTTTATACATTGCAGAAGAAAGAACAGGTCAAAACAGGATAAATGTTGACTGTGGTTGAAATTATATTAGAAGAAAAGAGATAAAAAGGGCACTCAATCCTCAATCAAGCTTAATGTAAGTCTGTAAGAAAAAAAAAGACAATGACTTACATTCACAGCAAGATTTTCACTTAACAGC
>gene=chr11_26101146-26102146; species=papHam
tttttatgacctgtgacacagcctcaagaagtcccgagaacacgtgcccaaatgattgtgttacagcttggttttatatgtcttagggagacat-agacatcaatcattgcatgtgaggcatacattggtttggtccagaaaggtgggacaactcaaagCTAGTCAAACATAATAAGGTTGGAGGGTTCTGATATAGTTTTGAGGAACCAGGTATGATGGATCAATTTATTTAAACAACAGCAAAAATTAGTGCACAGTTTAAAACTAAGTTTCTTTAAGGTTGAAGTAAATCCATGTTTTAACCTGATAAAGCATGGAAGGTTTTATACGTTGCAGAAGAAAGAACAGGTCAAAACAGGACAAATATTGACTGTGGTTGAAATTATATTAGAAGAAAAGAGAAAAAAAGGGTACTCAATCCTCAATCAAGCTTAATGTAAGTCTGGAAG--AAAAAAAGACATTGACTTATATTCGCAGTAAGATTTTCACTTAACAGC
>gene=chr11_26101146-26102146; species=ponAbe
tttttatgacccgtgacacagcctcaagaagtcctaagaacacgtgtccaaatgattgtgttacagcttggttttatatgtcttagggagacataagacatcaatcattgcatgtgaggcatacattggtttggtccagaaaggtgggacaactcaaagCTAGTCAAACATAATAAGGTCAGAAGGTTCTGATACAGTTTTGAGGAACCAGGTATGATGGATCAATTTATTTAAACAACAGCAAAAATTAGTGCACAGTTTAAAACTAAGTTTCTTCAAGGTTGAAATAAATCTATGTTTTAACCTGATAAAGCATGGAAGGTTTTATACATTGCAGAAGAAAGAACAGGTCAAAACAGGACAAGTGTTGACTGTGGTCGAAATTATATTACAAGAAAAGAGAAAAACAGGGTACTCAATCCTCAATCAAGCTTAATGTAAGTCTGGAAG--AAAAAAAGACATTGACTTATATTCACAGTAAGATTTTCACTTAACAGC
>gene=chr11_26101146-26102146; species=rheMac
tttttatgacctgtgacacagcctcaagaagtcccgagaacacgtgtccaaatgattgtgttacagcttggttttatatgtcttagggagacat-agacatcaatcattgcatgtgaggcatacattggtttggtccagaaaggtgggacaactcaaagCTAGTCAAACATAATAAGGTTGGAGGGTTCTGATATAGTTTTGAGGAACCAGGTATGATGGATCAATTTATTTAAACAACAGCAAAAATTAGTGCACAGTTTAAAACTAAGTTTCTTTCAGGTTGAAGTAAATCCATGTTTTAACCTGATAAAGCATGGAAGGTTTTATACGTCGCAGAAGAAAGAACAGGTCAAAACAGGACAAATGTTGACTGTGGTTGAAATTATATTAGAAGAAAAGAGAAAAAAAGGGTACTCAATCCTCAATCAAGCTTAATGTAAGTCTGGAAG--AAAAAAAGACATTGACTTATATTCACAGTAAGATTTTCACTTAACAGC
>gene=chr11_32414146-32415146; species=hg19
cgtgctcaaaaactattagcAAATAAAAAACAAAATCTTTAACTCCCAGGCAGAATCTGAGGCAGAATTCTGGGATGCATGTGCCTTGAGGTCAACCTCATGAAATAAGAGTTTTATGTTTTAGGGCCCAAAGATCTGGTGTTCTTTGCTACTGACTCCTTGTTCTTGCATCAAGCAAATATGACTCCATGGTTGTGAGACCCTCAAAACACACCAAAAGCACTGAGAAAGTTTTTGGTGTGCTTTATCCAAGAGAAGTCAGTAGTGGGATTACCCAACCTCCTGTCTCAGAATGGAGAAGCCTCACCCCTGTCCTCACTAGAGAAAGTTCAGCCAAATACTGGGACCTGAGCCCCAAGAGAAGTGAGCAACCCCAGGCCTTCCCACCTTCTTAGGAGAATCCTGAGTCACAGGCATCTGGGATGGAAACAAGCCATTCTAGAATCAGTCAGGTCTTTCTGTTGCAAAGGCAGCCCCCTGTTACCTTTCCAATCTCAAAG
>gene=chr11_32414146-32415146; species=bosTau
agtgctcaaaaaatactggCAAATAAAAACCAAAGCGGTCAAGTCCAAGACTGAGTTTGTGGCAGAATTCTGGGATGGATGTCCCCTAGAGCTGGCCCCGTGGAGTAAGTACTTTATGTTTTATGGCCTAAAGCTCTGGTATTCTCTGCTACTGACTTCCCAACCCTGAGTTAGGTATAAACAACTCCAGGGTTGTAAGATGTTCAAATTAAACCAAGAGCC-TTAG--AGTTCTGGGTATCCCTTACTCGAGAGAAGACAGGAATGGGATTACACAACCCTCTGCCTC---ACAGTGAAGCCCTGCCCCTGTCTTTGCAGGA-AAAGTTCAGCCAAATCCCAGGAACTGCGCCCCGAGTGCACTGAGCAACCCTGGACCGTCCCACCTTCTTATGAGAATTCTGAGTCACCAGCATCTGGGATGGAAGCAAGCGATCCCAGGATCAGCCGGTTCTTTCTGTTGT-TGGGCAGTTCCTGGTT-CCTTTCCAGCCTCAAGA
>gene=chr11_32414146-32415146; species=calJac
agtgttcaaaaaatattagCAAACGAAAACCAAAATCTTTAACTCCCAGGCTGAATCTGAGGCAGAATTCTGGGATGCACGTGCCTTGAGGTCAGCCTC----------------ATGTTCTATGGCCCAAAGATCTGGTGTTCTCTGCTACTAACTCCCTGTTCCTGAGTCAAGCAAACATGACTCCATGGTTGTGAGACCCTTAAGTTACACCAAAAGCATTGAGAAAGTTTTTGGTGTCCTTTATCCAAGACAAGTCAGCAATGGGATTACCCAACCTCCTGTCTCAGAATGGAGAAGCCTCACACCTGTTCTCACTACAGAAAGTTCAGC------CTGGAACCTGAGCCCCAAGAGAAGTGAGCAACCCTGGGCCTTCCCACCTTCCTAGGAGAAT-CTGAGTCACAGGCATCTGGGACAGAAACAAGCCATTCTGGAACCAGTCAGGCCTTTGTGTTGC-AGGGCAGCCCCCAGTTATCTTTCCAACCTCAAAA
>gene=chr11_32414146-32415146; species=canFam
actgctccaaaaacactggCAAATAAAAACCAAAGAAGTCAACTCTCAAACGGAGTTGGAGGC--AATTCTGGGATGGATACGCCTTGGAGCTGGCCCCATGAAATAAGTGTCCTATGTTCCATGGCGTAAAGATGTGATGTTCTCTGCTACTGACTTCTCATCCCTGAATCAAGCATAAACAGCGCCATGGTTGTGAGACACTCAAGTTAAACCAAAAGTAGTTAGGAAGGTTTTGGTATCCCTTATCCGAGAGTAGTCAGGAGTGGGATTACACAACTTTCTGCCTCAGAATGGAGAAGCCCCACCCCTATGCTTGCTGGAGAAAATTCAG---------------------CCGAGTGCACTGAGCAACCTTGGGCCTTCCCACCTTCTTATGAGAACTCTGAGTCACCAGTATCTGGGACGGAAGCAAACTATTTGAGG-CCAGTTGT-TCTTTCTGCTGC-AAGGCATTCCCTAGTTGCCTTTCCGGCCTCATAC
>gene=chr11_32414146-32415146; species=equCab
----------AAACACTGGCAAATAA-AACCACAGAGGTCAGCTCCCAGACTGAGTCTGAGGCAAAATTCTGAGGGCGATGGGCCTGAGAGCTGGCCCCACGATGTA----------TTTTCATGGCCTGAAGACTTGGCGTTCTCTGCTGCTGACCTCTCGCTCCCG-GCCAAACACAGGCAGCTCCGTGGCTGCAAGACTCTCAAGCTAAACCAACAGCATTTAGAAGGTTTTTGGTGTCCC-TATCCAAGAGAAGGCAGCAGGGTGATTACACAACCTCCTGCCGCAGAAGGGACGAGCCCCACCCCTGTCCTC-CTGGAGAAAGTTCAGCCAAACCCTGGGAAGTGAGCCCCGCATGCAC---GAGAGCCAGGCCCTCCCCACCTCCTTAGGAGAATTGTGAGTCAC---TGTCTGGGATGGGAGCGAGC----CTCGG-CCGG---G-TCTTTCCCCTGC-AGGGCAGTCCC--GGCTACTTTCCAGCCTCCCCA
>gene=chr11_32414146-32415146; species=gorGor
----------------------------------------------------------------------------------------------------------------------------------------------------------------------------------ATATGACTCCATGGTTGTGAGACCCTCAAGACACACCAAAAGCACTGAGAAAGTTTTTGGTGTGCTTTATCCAAGAGAAGTCAGTAGTGGGATTACCCAACCTCCTGTCTCAGAATGAAGAAGCCTCACCCCTGTCCTCACTAGAGAAAGTTCAGCCAAATACTGGGACCTGAGCCCCAAGAGAAGTGAGCAACCCCAGGCCTTCCCACCTTCTTAGGAGAATCCTGAGTCACAGGCATCTGGGATGGAAACAAGCCATTCTAGAATCAGTCAGGTCTTTCCGTTGC-AAGGCAGCCACCTGTTACCTTTCCAATCTCAAAG
>gene=chr11_32414146-32415146; species=panTro
cgtgctcaaaaaatattagcAAATAAAAAACAAAATCTTTCACTCCCAGGCAGAATCTGAGGCAGAATTCTGGGATGCATGCGCCTTGAGGTCAACCTCATGAAATAAGAGTTTTATGTTTTACGGCCCAAAGATCTGTTGTTCTTTGCTACTGACTCCTTGTTCTTGCGTCAAGCAAATATGACTCCATGGTTGTGAGACCCTCAAGACACACCAAAAGCACTGAGAAAGTTTTTGGTGTGCTTTATCCAAGAGAAGTCAGTAGTGGGATTACCCAACCTCCTGTCTCAGAATGGAGAAGCCTCACCCCTGTCCTCACTAGCGAAAGTTCAGCCAAATACTGGGACCTGAGCCCCAAGAGAAGTGAGCAACCCCAGGCCTTCCCACCTTCTTAGGAGAATCCTGAGTCACAGGCATCTGGGATGGAAACAAGCCATTCTAGAATCAGTCAGGTCTTTCTGTTGC-AAGGCAGCCACCTGTTACCTTTCCAATCTCAAAG
>gene=chr11_32414146-32415146; species=papHam
agtgctcaaaaaatattagcAAATAAAAAACAAAATATTTAACTCCCAGGCAGAATCTGAGGCAGAATTCTGGGATGCATGTGCCTTGAGGTCAACCTCATGAAATAAGAGTTTTATGTTTTACGGCCCGAAGATCTGGTGTTCTGTGCTA-CGACTCCTTGTTCTTGAGTCAAGCAAATATGCCTCCATGGTTGTGAGATCCTCGAGATACACCAAAAGCATTGAGAAAGTTTTTGGTGTGCTTTATCCAAGAGAAGCCAGTAGTGGGATTACCCAACCTCCTGACTCAGAATGGAGAAGCCTCACCCCTGCCCTCACTAGAGAAAGTTCAGCCAGATACTGGGACCTGAGCCCCAAGAGAAGTGAGCAACCCCAAGCCTTCCCACCTTCCTAGGAGAATCCTGAGTCACAGGCATCTGGGATGGAAACAAGCCATTCTGGAATCAGTCAGGT----------------------CCTGTTACCTTTCCAGCCTCAAAG
>gene=chr11_32414146-32415146; species=ponAbe
cgtgctcaaaaaatattagcAAATAAAAAACAAAATATTTAACTTCCAGGCAGAATCTGAGGCAGAATTCTGGGATGCATGCGCCTTGAGGTCAACCTCATGAAATAAGAGTTTTATGTTTTACGGCCCAAAGACCTGGTGTTCTTTGCTACTGACTCCTTGTTCTTGAGTCAAGCAAATATGACTCCATGGTTGCGAGACACTCAAGACACACCAAAATCACTGAGAAAGTTTTTGGTGTGCTTTATCCAAGAGAAGTCAGTAGTGGGATTACCCAACCTCCTGTCTCAGAATGGAGAAGCCTCACCCCTGTCCTCGCTAGAGAAAGTTCAGCCAAATACTGGGACCTGAGCCCCAAGAGAAGTGAGCAACCTCAGGCCTTCCCACCTTCTTAGGAGAATCCTGAATCACAGGCA--TGAGGAGGAATCAAGCCATTCTAGAATCAGTCAGGTCTTTCTGTTGC-AAGGCAGCCCCCTGTTACCTTTCCAACCTCAAAG
>gene=chr11_32414146-32415146; species=rheMac
agtgctcaaaaaatattagcAAATAAAAAACAAAATATTTAACTCCCAGGCAGAATCTGAGGCAGAATTCTGGGATGCATGTGCCTTGAGGTCAACCTCATGAAATAAGAGTTTTATGTTTTACGGCCCGAAGATCTGGTGTTCTGTGCTA-TGACTCCTTGTTCTTGAGTCAAGCAAATATGCCTCCATGGTTGTGAGATCCTCGAGATACACCAAAAGCATTGAGAAAGTTTTTGGTGTGGTTTATCCAAGAGAAGCCAGTAGTGGGATTACCCAACCTCCTGACTCAGAATGGAGAAGCCTCACCCCTGTCCTCACTAGAGAAAGTTCAGCCAGATACTGGGACCTGAGCCCCAAGAGAAGTGAGCAACCCCAAGCCTTCCCACCTTCCTAGGAGAATCCTGAGTCACAGGCATCTGGGATGGAAACAAGCCATTCTGGAATCAGTCAGGT----------------------CCTGTTACCTTTCCAACCTCAAAG
>gene=chr11_35017146-35018146; species=hg19
CACTGTATTAGGGGTTATGGCAACATTATTGAATTTTTTATGTACATAAAGCCATATGTTTAGGGTGGTTTCTATCTGTCTTGTTTTTCACTTATATAACACTGTGAACTTCTAAAGCAAGAGGATAAAAGAAGCATGAATGAAAAGAATGACATTTCAAAAAAATGGTTCAATGAAAAACTATAGCTAAAATATGTAAACCTTTCTAGGTAAACCGCTTGCCTTCATCTTGAGTCGGAATATATTTAAATAAATTGTGTTATCTCTTGCCAAACATTTTGTTAGTGTTTATTTAAAAACAAAATGTTGTTTCTTAATGCATTTAAATCAGTTTTGTATTGTGCAGTAAAATGTGAGAAAATATAAACATTTCTATTGTATTTTAAATGTTAAAACACAAAAGTTCAATAAACCTTGAAGTTGATTAGTAGTTTTTCTAGAACACCTTTAAAAGGGCTCTACAGGAGAAAAGACGGAATTTAAAATTAGTATGACATTAG
>gene=chr11_35017146-35018146; species=bosTau
CACTGCATTAGGGGTTGTGGCAACATTATTGAATTTTTTATGTATATAAAGCCATATGTTTTAAGCGGTTTTTATCAGTCTTATTTTACACTTCCATGACACTGTGAACT--TGAA---GAAGAATTAAAAAATTAAAGAAGGAAAAAGAGA----CCAAA-ATATGTTTTGATAATGAATTATAGTTAAAATATCTAAAACTTCAGAAATAAACTGCTCACCTTCATACTGAGTTGGAATATATTAAAATAAATCATGCAATTTCCTGCCAAACATCTTTTTAGTGTTGATTTGAACACAATGTGTTG----TTAATACATTTTAATCAAGTTTATATTGTGCAATAAGCTATAAGAAAATATAAACATTTCTATTGTATTTTAAACATTAGGGCACAGAAGTTTAGT--ACCTTGAAATAGATTAGTAATTTCCCTGGAACAGCTTCAATGAGATCCTACAGAAGGAGAGAAGGAAT-------TAATATGACATTAG
>gene=chr11_35017146-35018146; species=calJac
CACTGTATTAGGGGTTATGGCAACATTACTGAA-TTTTTATGTACATAAAGCCATATGTTTAGGGTGGTTTCTATCTGTCTTGTTTTTCACTTATATAACACTGTGAACTTCTAAAGTGAAAGAATAAAAGAAGCATGAATGAAAAGAAAGACATTTCAAAAAAATGATTCAATGAAAAATGATAGTTAAAACA--TAAACCTTTCTAGGTAAACCGCTCGCCTTCATCTTCAGTTGAAATATATTTAAATAAATTGTGTTATCTTTTGCCAAATATTTTGTTATTTTTTATTTAAGCACAAAATGTCATTTCTTAATGCATT----TTAGTTTTATATTGTGCAATAAAATGTGAGAAAATATAAACATTTCTATTGTATCTTAAATGTTCAGACACAAAAGTTCAGTAAACCTTGGAGTTGATTAGTAGTTTTTCTAGAACACCTTAAAAGGGGCTCTACAGGAAGAAAGAAGGAATTTAAAATTAGTATGACATTAG
>gene=chr11_35017146-35018146; species=canFam
CATTGTATTAGGGGTTATGGCAACATTATTGAATTTTTTATGTATATAAAGCCATAGGTCTTAGGTGGTTTCTATCAATCTTATTTTTCACTTCTATGACACTGTGAACTTCTAAA---GAAGAATTAAAAAGTCAAAAAT-AAGAGAGAGAGA--CCAAA-AAATGTTTCAGTAATAAACTATAGTTAAGATATCTAAACTTTCTGAAATAAACTATTCATCTTCGTATTAAGTTGGAATATATTAAAATAAATTATGCTATTTCCTACCAAACATTTTATTAGTGTTACTTTCAACACAAAATGTTGTTTTTTAGTGCATTTTAATCAAGTTTGTATTGTGCAATAAAATGTGAGAAAAAAATAAAAATTCTACTGTATTTTAAATGTTAGGACACAGAAGTTTAGCGAACCTTGAAGTAGGTTAGTAATTTGCCTGAAACAGCTTATAAGGAATTCTACAGGAGGAAAGATATGA-------------TGATATTAG
>gene=chr11_35017146-35018146; species=equCab
CATTGTATTGGGGGTTGTGGCAACATTATTGAATTTTTTATGTATATAAAACCGTATGTTTTAGGTGGGTTTTGTCAGTCTGATTCTTCACTTCTATGACACTGTGAAC---TAAA---GAGGAATAAAAAAATCAAAAATGAAGAGAAAGAGA--CCAAA-AAATGTTTTCGTAGTAAACTATAGTCGGAATATCTAAACCTTCGGAATTAAACTGTTCGCGTTCACAGTAGGTTGGAATACATGAAAATA--------TAGTTCCTACCAAGCAGTTTGTTAGTGTTGATTTAAACACAAAATGTTGTTTCTTAGTGCATTTTAATCAAGTTTGTATTGTACAATAAAATGTGAGAAAATATAAAAATTTCTATTGTATTTTAAATGTTAGGACACAGAAGTTTAGTAAACTTTGAAGTAGATTAGTAATTTTCCTGGAACAGCTAAAGAGGAGCTCTCCAGGAGGAAAGAAGGAATTTAAAATTGATGTAACATACG
>gene=chr11_35017146-35018146; species=gorGor
CACTGTATTAGGGGTTATGGCAACATTATTGAATTTTTTATGTACATAAAGCCATATGTTTAGGGTGGTTTCTATCTGTCTTGTTTTTCACTTATATAACACTGTGAACTTCTGAAGAGAGAGGATAAAAGAAA-ATGAATGAAAAGAAAGACATTTCAAAAAAATGGTTCAATGAAAAACTATAGCTAAAATATGTAAACCTTTCTAGGTAAACCGCTTGCCTTCATCTTGAGTCGGAATATATTTAAATAAATTGTGTTATCTCTTGCCGAACATTTTGTTAGTGTTTATTTTAAAACAAAATGTTGTTTCTTAATGCATTTAAATCAGTTTTGTATTGTGCAGTAAAATGTGAGAAAATATAAACATTTCTATTGTATTTTAAATGTTAAAACACAAAAGTTCAATAAACCTTGAAGTTGATTAGTAGTTTTTCTAGAACACCTTTAAAAGGGCTCTACAGGAGGAAAGAAGGAATTTAAAATTAGTATGACATTAG
>gene=chr11_35017146-35018146; species=panTro
CACTGTATTAGGGGTTATGGCAACATTATTGAATTTTTTATGTACATAAAGCCATATGTTTAGGGTGGTTTCTATCTGTCTTGTTTTTCACTTATATAACTCTGTGAACTTCTAGAGAGAGAGGATAAAAGAAGCATGAATGAAAAGAATGACATTTCAAAAAAATGGTTCAATGAAAAACTATAGCTAAAATATGTAAACCTTTCTAGATAAACCGCTTGCCTTCATCTTGAGTCGGAATATATTTAAATAAATTGTGTTATCTCTTGCCAAACATTTTGTTAGTGTTTATTTAAAAACAAAATGTTGTTTCTTAATGCATTTAAATCAGTTTTGTATTGTGCAGTAAAATGTGAGAAAATATAAACATTTCTATTGTATTTTAAATGTTAAAACACAAAAGTTCAATAAACCTTGAAGTTGATGAGTAGTTTTTCTAGAACACCTTTAAAAGGGCTCTACAGGAGGAAAGAAGGAATTTAAAATTAGTATGACATTAG
>gene=chr11_35017146-35018146; species=papHam
CACTGTATTAGGGGTTATGGCAACATTATTGAATTTTTTATGTACATAAAGCCTTATGTTTAGGGTGGTTTCTATCTGTCTTGTTTTTCACTTGTATAACACTGTGAACTTCTAAAGAGAGAGAATAAAAGAAGCATGAATGAAAAGAATGACATTTCAGAAAAATGGTTCAATGAAAATCTATAGCTAAAATATGTAAAC----CTAGGTAAAGCGCTTGCCTTCATCTTGAGTCAGAATATATTTAAATAAATTGTGTTATCTCTTGCCAAACATTTTGTTAGTGTTTATTTAAAAAGAAAATGTTGTTTCTTAATGCATTTAAATCAGTTTTGTATTGTGCAGTAAAATGTGAGAAAATATGAACATTTCGATTGTATTTTACATGTTAAAACACAAAAGTTCAGTGAACCTTGAAGTTGATTAGTAGTTTTTCTAGAACACCTTAAAAAGGACTCTACAGGAGGAAAGAAGGAATTTCAAATTAGTATGACATTAG
>gene=chr11_35017146-35018146; species=ponAbe
CACTGTATTAGGGGTTATGGCAACATTATTGAATTTTTTATGTACATAAAGCCATATGTTTAGGGTGGTTTCTATCTGTCGTGTTTTTCACTTATATAACACTGTGAACTTCTAAAGAGAGAGGATAAAAGAAGCATGAATGAAAAGAATGATATTTCAAAAAAATGGTTCAATGAAAAACTATAGCTAAAATATGTAAACCTTTCTAGGTAAACCGCTTGCCTTCATCTTGAGTTGGAATATATTTAAATAAATTGTGTTATCTCTTGCCAAACATTTTGTTAGTGTTTATTTAAAAACAAAATGTTGTTTCTTAATGCATTTCAATCAGTTTTGTATTGTGCAGTAAAATGTGAGAAAATATAAACATTTCTATTGTATTTTAAATGTTAAAACACAAAAGTTCAATAAACCTTGAAGTTGATTAGTAGTTTTTCTAGAACACCTTTAAAAGGGCTCTACAGGAGGAAAGAAGGAATTTAAAATTAGAATGACATTAG
>gene=chr11_35017146-35018146; species=rheMac
CACTGTATTAGGGGTTATGGCAACATTATTGAATTTTTTATGTACATAAAGCCTTATGTTTAGGGTGGTTTCTATCTGTCTTGTTTTTCACTTGTATAACACTGTGAACTTCTAAAGAGAGAGAATAAAAGAAGCATGAATGAGAAGAATGACATTTCAGAAAAATGGTTCAATGAAAATCTATAGCTAAAATATGTAAAC----CTAGGTAAAGCGCTTGCCTTCATCCTGAGTCAGAATATATTTAAATAAATTGTGTTATCTCTTGCCAAACATTTTGTTAGTGTTTATTTAAAAAGAAAATGTTTTTTCTTAATGCATTTAAATCAGTTTTGTATTGTGCACTAAAATGTGAGAAAATATGAACATTTCAATTGTATTTTACATGTTAAAACACAAAAGTTCAGTAAACTTTGAAGTTGATTAGTAGTTTTTCTAGAACACCTTAAAAAGGACTCTACAGGAGGAAAGAAGGAATTTCAAATTAGTATGACATTAG
>gene=chr11_41301146-41302146; species=hg19
cctcactcccttctccctgagactatgtccttagtaaatcagtggaaccagaattcttatctctgcctctaatccagggaagcagacctaggtcaTTTCCTTTTTGGCCAGAAGGAAATTTGACTCCATGCATTGATGTCCAACTGGCACCTTGGATAACATCAGAATTGGAAAATATCTTTAATTACTAATGCAGAATGAGTACCATATCCCTGCAGAACACTGGGTCCTTGATCTATAAAATGTGGCTGGCCACATttattattattattatattattatacactattatattattGAATTATAtcattatatcaaatatgaactgaaacattatttccttagagaaggctcattattttcctgatctctcagttcaaggttggttcctctgtttaatggtgtcgtaattcctgatacctaaatagaatgggttttagtgaatattttatagtatgttttaatttaatatatatctccccatcagactgtaagctctg
>gene=chr11_41301146-41302146; species=bosTau
tctcactctcctgcccctgagagcatgtcctcagtaagtcacttgcacgagaattctcatttcagcctctgcgccagaaacccagacctaTGTCATTTTCCTTTTGGTCATATGGCAGCCTAGCTGAATACATTGATGACCAGCTGGCTCCCTGG---ACACCAGAATTAGAAAATATCTTTAATTACCAACATAAAATGAGTGCAATGTCCCTGTAGCACACAGAGCCCTTGATACATAAAATGTAActgcccata---att--tttcaaccccctcgtccactc-------caaacaaattattagattctttcagatct-aactcaaatgttatttcctg-tagaagactcagtttt-ttctgacctctccttttaaggctgacttcactgttttacattgtcagaattcctgatccatcaacagcatggttttcagtaaatagttgataatatgctttaatttaatatctttctctctgttagactgtgagctcca
>gene=chr11_41301146-41302146; species=calJac
cctcactcccttccccctgagactatgaccttagtaaatcagtggaatcggaattctcatctctgcctctaatctagggaagcagatctaggTAATTTCCTTTTTGTTCAGAGGGCAACTTGGCTCCATACACTGATGAAAAACTGGCTCC----------------TTGGAAAATACCTTTAATTACTAATGTAGAATGAGTACCATATCCCTGCAGAACACTGGGTCCTTGAACTATAAAATGTGGCCAGCCATATttattattattattattttattagacattattatattatt-attTATAtcattttatcaaatctgaactcaaacattatttcctttgagaaggctcattattctcctga--tctcagttcaaggctggttcctctgttaaatgctgccataattcctgatacctaaatagcatgggttttagtaaatattttggagtgtgttttaatgtaatacctatctccccactagactatatgctctg
>gene=chr11_41301146-41302146; species=canFam
CCCCACTCCCCTTCCCCTGAGAGCCTGTCCTCAGTAGG--AGGAGCTCAAGAATGCTCCCCTCAGCCTT-GGTTCCTGTAACCAGACCTCTGCCATTTCCCTTTTGCTCATATGGCTGCTGGGCCCAATACATCAAAGACCAGCTGGCTCCCTGG---ACGCCAGAATTACACAACATCTTTAATGACAAACATAACATGAGTAAAATGTCCCTGTACAACACGGGACCCTTGAGAGAGGAAGTACAAGCGGCCATAATAATT--TCTCAACCCCCTCATCCGTTC-------TGACAAAAGTATTAAAATCCTTCAAATCTGAACTCAAATGTTATTCCTTCAGTGAATATTCATTTTT-TTCTGACCCCTCAGTTTAACCCTGGCTTCTC----TAAGGTTGTCATATTTTCCAAAGCCTCAACCACATGGTTTTCAGTGAATATTTGATAATATGTTTGAATTTAGTATCTGTCTCCCTGCTAGACAATAAGTCCCA
>gene=chr11_41301146-41302146; species=equCab
cctcactcctcttcccctgaaagcatgtcctcaataagtcacttgaacaacaattctcatctcagcttc-gctccagggaacccaacctaCGTCATTTTCTTTTTGGTCATATGGCTGCTTGACTCAGCACACTGACGACCAGCTGGCTCCCTGG---ACACTAGAATTAGAAAATATCTTTAATTATTAACATAAAATGAGTACAATGCCCCTGTAAAACACTGGGCCCTTGATATATACAATGTGGTTGGCCATAATTATT--TCTCAATTCCCTAGTCCACTC-------TGAAAAAAGTATTAGATTCTTTCAAATATGGAGTCAAAGAAGAATGACTCAGAGAAGACTCATTTTT-GTCTGACCCCTCAGTTTCAGGCTGATTTCTCTGTTTAAGGTTGTCATAATTTGGGACACCTAAACAGCATGGTTTTCAGTGAATatctgataatatgttttaatttaatatctgtctcgctgctagactgtgagctcca
>gene=chr11_41301146-41302146; species=gorGor
cctcactcccttctccctgagactatgtccttagtaaatcagtggaaccagaattctcatctctgcctctaatccagggaagcagacctaggtcaTTTCCTTTTTGGCCAGAAGGAAACTTGGCTCCATGCATTGATGACCAACTGGCACCTTGGATAACATCAGAATTGGAAAATATCTTTAATT-CTAATGCAGAATGAGTAC-ATATCCCTGCAGAACACTGGGTCCTTGATCTATAAAATGTGGCTGGCCACATttattattattattatattattatacactattatattattaAATTATATCATTATATCAAATATGAACTCAAACATTATTTCCTTAGAGAAGGGTCATTATTTTCCTGATCTCTCAGTTCAAGGTTGGTTCCTCTGTTTAATGCTGTCATAATTCCTGATACCTAAATAGCATGGGTTTTAGTGAATATTTTATAGTATGTTTTAATTTAATATATATCTCCCCATCAGACTG---------
>gene=chr11_41301146-41302146; species=panTro
cctcactcccttctccctgagactatgtccttagtaaatcagtggaaccagaattctcatctctgcctctaatccagggaagcagacctaggtcaTTTCCTTTTTGGCCAGAAGGAAACTTGGCTCCATGCATTGATGACCAACTGGCACCTTGGATAACATCAGAATTGGAAAATATCTTTAATTACTAATGCAGAATGAGTACCATATCCCTGCAGAACACTGGGTCCTTGATCTATAAAATGTGGCTGGCCACATttattattattattttattattatacactattatattattgaattatatcattatACCAAATATGaactcaaatattatttccttagagaaggctcattattttcctgatctctcagttcaaggttggttcctctgtttaatgctgtcataattcctgatacctaaatagcatgggttttagtgaatattttatagtatgttttaatttaatatatatctccccatcagactgtaagctctg
>gene=chr11_41301146-41302146; species=papHam
cctcactcccttccccctgagactatttccttagtaaatcagtggaaccagaattctcatctctgcctctaactcagggaagtagacctaggtcaTTTCCTTTTTGGTCAGAGGGAAACTTGGCTCCATGCACTGATGACCAACTGGCACCTTGGATAACATCAGAATTGGAAAATATCTTTAATTACTAATGCAGAATGAGTACCACATCCTTGCAGAACACTGGGTCCTTGATCTACaaaaTGTGGCTGGCCACATttattattattattttattattgtacatttttatattattaAATTAAAtcattatatcaaatctgaactcaaacattatttccttagagaaggttcattattttcctgatctctcagttcaaggttggttcctctgtttaatgctgtcataattcctgagacttaaatagcatgggttttactgaatattttatagtatgttttaattcaatatctatcgccccaccagactgtaagctctg
>gene=chr11_41301146-41302146; species=ponAbe
cctcactcccttcgccctgagactatgtccttagtaaatcagtggaaccagaattctcatctctgcctctaatccagggaagcagacctaggtcaTTTCCTTTTTGGCCAGAAGGAAACTTGGCTCCATGCATTGATGACCAACTGGCACCTTGGATAACATCAGAATTGGAAAATATCTTTAATTACTAATGCAGAATGAGTACCATATCCCTGCAGAACACTGGGTCCTTGATCTATAAAATGTGGCTGGCCACATttattattattattatattattatacactattatattattaAATTATAtcattatatcaaatctgaactcaaacattatttccttagagaaggctcgttactttcctgatctctcagttcaaggttggttcctctgtttaatgctgtcataattcctgatacctaaatagcatgggttttagtgaatattttatagtatgttttaatttaatatatatctcccaatcagactgtaagctctg
>gene=chr11_41301146-41302146; species=rheMac
cctcactcccttccccctgagactatttccttagtaaatcagtggaaccagaattctcatctctgcctctaactcagggaagtagacctaggtcaTTTCCTTTTTGGTCAGAGGGAAACTTGGCTCCATGCACTGATGACCAACTGGCACCTTGGATAACATCAGAATTGGAAAATATCTTTAATTACTAATGCAGAATGAGTACCACATCCTTGCAGAACACTGGGTCCTTGATCTATaaaaTGTGGCTGGCCACATttattattattattttattattgtacatttttatattattaAATTAAATCATTATAtcaaatctgaactcaaacattatttccttagagaaggctcattattttcctgatctctcagttcaaggttggttcctctgTTTAATGCTGTCATAATTCCTGAGACCTAAATAGCATGGGTTTTAGTGAATATTTTATAGTATGTTTTAATTCAatatctatcgccccaccagactgtaagctctg
>gene=chr11_44149146-44150146; species=hg19
aaaatggttaccaacctctAGCCTAGACCggtgttcaactctgactacagagtagactcacctggagagcttaaaaaaaatgccttgcctaattcttggggattctgaatgttaaagctcccaggtgattctgatttgtagtcagagttgagaaccactgGTCTAGAGTCTATTGAATTTGCATAATGTTGTAGATGGTGGTGGAGAGCCTCATGTAGATGAAAGCTTAGAGACATTCCCAGTGTACAGATGGACCCAGTTCCATTCTACTGGGTGTTCACCATTTATATTGCAATAAACAGAATAGCCCTCTATTCTCATGCTTCACTTTCCCAAGATTTTGCAGGGTGAAGGTTGTTGAAAATTAATTCCATTCATATCTATCTCTCAGTCTTTTCCTTGCCTCAAATGCTTACTGGTTTTTTCCTCTCCCAACTTTTTTGGTATTTCTGTCCAAATCTGATCACCACAGGTATTTGAACAACTTGAAAAGCTCTAGt
>gene=chr11_44149146-44150146; species=bosTau
--------------------------------------------------------------------------------------------------------------------------------------------------------------------------------------------------------------------------------------------------------------------------------------------------------------------------------------------------------------------------------------------------------------------------------------------------------------------------------------------------------------------
>gene=chr11_44149146-44150146; species=calJac
AAAATGGTTATCAACTGCTAGCCTAGGCcagtgttcaactctgattgcagagtagactcacctggagagattaaaaaaat-gccttgcctaattcTTGGGGAT-------------------------------------------------------------------------------------------------------------------------------------------------------------------------------------------------------------------------------------------------------------------------------------------------------------------------------------------------------------------------------------------------------------
>gene=chr11_44149146-44150146; species=canFam
aagatgtttagcagcccttgGTCAAGAGcagagctccactgtaaccgcagagtatattcatctgaagacttt--aaaa--tgcctggccttaccctcaggaatGCAGCACATCAAAGCTCAGTGGGTG---TGATTTGTAGCCACACTGGTGAAATGCTACTCTAGAGGCTACAGAATTTGCATAATGTTCTAGCTGGAGGGGGAGTGCCTCA------------CAGAGAAACATTCCCAGTGCCCAGATGGACAAACATAGGTTCCGCTCGCTCG-----GTTATGGCTGTAATGGACAGCAGAGCTCTCT-GTCTCGTGTTTCATTTCCCTAGGACTCTGAAGGTTAAAGATCATTGAAAATTAGCCCCCTTTGTGTATACCTCTCAGCT--AACTCTGCCTCAGATAC----TTACTTTCTCCTCTCCCAACTGTTCTGATGTTTCCCTTCCTGTCCGATCACCATAGGTATTTGAACAATGTAAGTGGTGTTCAT
>gene=chr11_44149146-44150146; species=equCab
---------------------------------------------------------------------------------gcctggccgcttccccagGAGCGCTGGGT-TTCAGGCTCCCTGGGTG---TGACGTGTGG-CGCAGTTGAGAGCCACTGCTCTGGAG-CTGCTGAATTC------------------------ATCCTCTGA--TGGATGAGGGTGTGGCAGTGTTCCCACTGTACAGATGGACAGACGTCGGTTCTGCCTGGTTGTGCCTGTCAAGGCTGTAATTAACGGAATAGCCCTCTAGTCTCGTGTTTCGTTTCCCCAGGACTTTGGAGGTTAAAGACTATTGAAAATTAGTTCCTTTTCTATATGCCTCCCAGGCTTTACTTTGCCTCAAACACTTAATTGCTTTCTTCTCTCTCAACTTTCTTGATATTTCTATCCAAGTCTGATCGTCACAGGCATTTGAACGATTTAAGTGGCCCTTGT
>gene=chr11_44149146-44150146; species=gorGor
aaaatggttaccaacctctAGCCTAGACcagtgttcaactctgactacagagtagactcacctggagagcttaagaaaaatgccttgcctaattcttggggattctgaatgttaaagctcccaggtaattctgatttgtagtcagagttgagaaccactgGTCTAGAGTGTATCGAATTTGCATAATGTTGTAGATGGTGGTGGAGAGCCTCATGTAGATGAAAGCTTTGAGACATTCCCAGTGTACAGATGGACCCAGTTCCATTCTACTGGGTGTTCACCATTTATATTGCAATAAACAGAATAGCCCTCTATTCTCATGCTTCACTTTCCCAAGATTTTGCAGGGTGAAGGTTGTTGAAAATTAATTCCATTCATATCTATCTCTCAGTCTTTTCCTCGCCTCAAATGCTTACTGGTTTTTTCCTCTCCCAACTTTTTTGGTATTTCTGTCCAAATCTGATCACCACAGGTATTTGAACAACTTGAATAGCTCTAGt
>gene=chr11_44149146-44150146; species=panTro
aaaatggttaccaacctctAGCCTAGACcagtgttcaactctgactacagagtagactcacctggagagcttaaaaaaaatgccttgcctaattcttggggattctgaATGttaaagctcccaggtaattctgatttgtagtcagagttgagaaccactgGTCTAGAGTCTATTGAATTTGCATAATGTTGTAGATGGTGGTGGAGAGCCTCATGTAGATGAAAGCTTAGAGACATTCCCAGTGTACAGATGGACTCAGTTCCATTCTACTGGGTGTTCACCATTTATATTGCAATAAACAGAATAGCCCTCTATTCTCATGCTTCACTTTCCCAAGATTTTGCAGGGTGAAGGTTGTTGAAAATTAATTCCATTCATATCTATCTCTCAGTCTTTTCCTTGCCTCAAATGCTTACTGGTTTTTTCCTCTCCCAACTTTTTTGGTATTTCTGTCCAAATCTGATCACCACAGGTATTTGAACAACTTGAAAAGCTCTAGt
>gene=chr11_44149146-44150146; species=papHam
aaaatggttaccaactgctAGCCTAGATcagtgttcaactgtgactgcagagtagactcacctggagaactttaaaaaaaagccttgcctaattcttgggtattctgaatgttaaagctcccaggtaattgtgatttgtagtcagagttgagaaccactgGTCTACAGTCTATCGATTTTGCATAATGTTGTAGCTGGTGGTGGAGGCCCTCATGTAGATGAAAGCTTAGGGACATTCCCAGTGTACAGATGGACCCAGTTCCATTCTACTGGGTATTCACCATTTGTATTGCAATGAACAGAATAGCCCTCTATTCTCATGCTTCATTTTCCCAAGATTTTGCAGGTTGAAGGTTGTTGAAAATTAATTCCATTCATATCTGTCTCCCAGTCTTTTTCTTGCCTCAAATGTTTACTGGTTTTTTCCTCTCCCAACTTTTTTGATATTTCTGTCCAAATTTGATCACCACA-GTATTTGAACAACTTGAATAGCTCTAGt
>gene=chr11_44149146-44150146; species=ponAbe
aaaatggttaccaacctctAGCCTAGACcagtgttcaactttgactacagagtagactcacctggagagcttaaaaaaaatgccttgcctaattcttggggattctgaatgttaaagctcccaggtaattctgatttgtagtcagagttgagaaccactgGTCTAGAGTCTATCGAATTTGCATAATGTTGTAGATGGTGGTGGAGAGCCTCATGTAGATGAAAGCTTAGAGACATTCCCAGTGTACAGATGGACCCAGTTCCATTCTACTGGGTGTTCACCATTTATATTGCAATAAACAGAATAGCCCTCTATTCTCATGCTTCACTTTCCCAAGATTTTGCAGGATGAAGGTTGTTGAAAATTAATTCCATTCATATCTATCTCTCAGTCTTTTCCTTGCCTCAAATGCTTACTGGTTTTTTCCTCTCCCAACTTTTTTGGTATTTCTGTCCAAATCTGATCACCACAGGTATTTGAACAACTTGAATAGCTCTAGt
>gene=chr11_44149146-44150146; species=rheMac
AAAATGGTTACCAACTGCAAGCCTAGACcagtgttcaactctgactgcagagtagactcacctagagaacttaaaaaaaaagccttgcctaattcttgggtgctctgaatgttaaagctcccaggtaattctgatttgtagtcagagttgagaaccactgGTCTATAGTCTATCGATTTTGCATAATGTTGTAGCTGGTGGTGGAGGGCCTCATGTAGATGAAAGCTTAGGGACATTCCCAGTGTACAGATGGACCCAGTTCCATTCTACTGGGTATTCGCCATTTATATTGCAATGAACAGAATAGCCCTCTATTGTCATCCTTCATTTTCCCAAGATTTTGCAGGTTGAAGGTTGTTGAAAATTAATTCCATTCATATCTATCTCTCAGTCTTTTTCTTGCCTCAAATGTTTACTGGTTTTTTCCTCTCCCAACTTTTTCGATATTTCTGTCCAAATCTGATCACCACA-GTATTTGAACAACTTGAATAGCTCTAGt
>gene=chr11_48153146-48154146; species=hg19
tgtctgtttttgtaaataaagttttattggatcacagccatgttcatttgcttatgtactgtctatggctactttggtgctagaattgagtagtggcagcagagaacgtgtggcttgtgaagcctgagatatttattttctggccattacagagaatgtttgctgacctctgGGCTAGATcagtggttttcaaattgtggtccagggctctctagggatccctaggttctttcaaggggtctccaaggtagtattatcataacaatactaaaatgttatttggctttttcattctcattctcttttggagttttccaactttgatccgatatgggatgacattgtctctcaggtctaatggaatatatgctgtggattcttacattttaaaaatttcttcattttaaatccctgatatagtaaatattaataaatataacctatgtaaatacaaattctctgagagccttaataacttttaagatggtaaagaagtcctg
>gene=chr11_48153146-48154146; species=bosTau
tgcctgtttttataagtaaagctttattcaagcctagccatgctcatttctttatataaagtctatgacttctttcgtgctagaaacaaatagtttcaacagagaatacatggcctgcaaagcctaggatatttgttctgtggtccatatagaaaaagtttgctgacccttgggTTAGATcagtggttctccaagtgtggtccggggatctctgggggcccctagactctttgaagggggtctgt---tagtattatcataatactactagaatactatttggctttttcactctcattctctcgtggagttttccagatgcagtgtgacatgggatggcatcatttctgttggctcatggaatgtatgtt-tgtattcttacattttaagcatttcctcattaaaatgttctgttacagcatac----ataaatataacctaaataaataaaaattctctgagagcctcaataa-ttttcagaaggtaaaggagtcCTG
>gene=chr11_48153146-48154146; species=calJac
tgtctgtttttgtaaataaagttttattggatcacaaccatgttcatttgcttatgtactgtctatggctactttggtgctagaattgggtagtggcaacagagaatgtgtggcttgtgaagcctgagatatttattttctggccattacagagaatgtttgctgaccccCAGGCTGGATcagtggttctcaaattgtggttcagggctctctaggga-ccctaggttctttcaaggggtctccaagatagtattatcataacgatactaaaatgctatttggctttttaa-cttcattctcttttggagttttccagctttgatccgatatggggtgacattgtttctgagggcttagggagtgtatgctgtggattcttacatcttaataatttcttcattttaaatccctaatatagtaaatatcaacaaatataacctatgtaaatataaattctccgagagccttagtaacTTTTAAGTTGGTAAATAACTTTTA
>gene=chr11_48153146-48154146; species=canFam
tgcctatttttgaaaataaagtcttattggaacacaaccatgcttatatatttacatatggtctacaacttcttttgtgctagaaatgagtagttgcaacagaaaatatatggcccacaaagcttaaaatattaattctgtggcccttaaagcaaaacttacttgacccctgAGATAAATCATTGTt---caaagtatgactcagggatccttgagagtccctagtttttttcaaggggtcaacaa--tattattatcataatgctgctaaaatgttatttggcttcttcacttttattctttcatggagttttccagatgctatgtgacaagggatgacatcacctctgatggctaatggaatgtatgtggtgtattcttacgttttaaaaatatttttatt-------tctagtatagtaaat----ataaacatagcctgcataaaaaaaaattctc----------------ttttaaggtgatgaaggagtcctg
>gene=chr11_48153146-48154146; species=equCab
--------------------------------------------------------------------------------------------------------------------------------------------------------------------------------------------------------------------------------------------------------------------------------------------------------------------------------------------------------------------------------------------------------------------------------------------------------------------------------------------------------------------
>gene=chr11_48153146-48154146; species=gorGor
tgtctgtttttgtaaataaagttttattggatcacagccatgttcatttgcttatgtactgtctatggctactttggtgctagaattgagtagtggcagcagagaacgtgtggcttgtgaagcctgagatattcattttctggccattacagagaatgtttgctgacctctgGGCTAGATcagtggttttcaaattgtggtccagggctctctagggatccctaggttctttcaaggggtctccaaggtagtattatcataacaatactaaaatgttatttggcttttttattctcattctcttttggagttttccaactttgatccaatatgggatgacattgtctctcagggctaatggaatatatgctgtggattcttacattttaaaaatttcttcattttaaatccctgatatagtaaatattaataaatataacctatgtaaatataaattctctgagagccttaataacttttaagatggtaaagaagtcctg
>gene=chr11_48153146-48154146; species=panTro
tgtctgtttttgtaaataaagttttattggatcacagccatgttcatttgcttatgtactgtctatggctactttggtgctagaattgagtagtggcagcagagaacgtgtggcttgtgaagcctgaggtatttattttctggccattacagagaatgtttgctgacctctgGGCTAGATcagtggttttcaaattgtggtccagggctctctagggatccctaggttctttcaaggggtctccaaggtagtattatcataacaatactaaaatgttatttggctttttcattctcattctcttttggagttttccaactttgacccgatatgggatgacattgtctctcaggtctaatggaatatatgctgtggattcttacattttaaaaatttcttcattttaaatccctgatatagtaaatattaataaatataacctatgtaaatacaaattctctgagagccttaataacttttaagatggtaaagaagtcctg
>gene=chr11_48153146-48154146; species=papHam
tgtctgtttttgtaaataaagttttattggatcacagccatgttcattttcttatgtactgtctatggctactttggtgctagaattgagtagtggcaacagagaatgtgtggcttgtgaagcctgagatatttattttctggccgttacagagaatgtttgctgacctctgGGCTAGATcagtggttttcaaattgtggtccagggctctctagggatccctaggttctttcaaggtgtctccaaggtagtattatcgtaacaatactaaaacgttatttgactttttcattctcattctcttttggagttttccaactttgatctgacataggatgaccttgtctctgagggctaatggaatatatgctgtagattcttacatttaaaaaatttcttcattttaaatccccgatatagtaaatcttaataaatataacctatgtaaatacaaattctctgagagccttaataacctttaagaaggtaaagaagtcctg
>gene=chr11_48153146-48154146; species=ponAbe
tgtctgtttttgtaaataaagttttattggatcacagccatgttcatttgcttatgtactgtctagggctactttggtgctagaattgagtagtggcagcagagaatgtgtggcttgtgaagcctgagatatttattttctggccattacaaagaatgtttgctgacctctgGGCTAGATcagtggttttcaaattgtggtccagggctctctagggatccctaagttctttcaaggggtctcc-a-gtagtattatc-taacaatactaaaatgttatttggctttttca-tctcattctctttt-gagttttccaactttgatccaatatgggatgacattgtc--------------------------------------------------cttcattttaaatccctgatatagtaaatattaataaatataacctatgtaaatacaaattctctgagagccttaataacttttaagatggtaaagaagtcctg
>gene=chr11_48153146-48154146; species=rheMac
tgtctgtttttgtaaataaagttttattggatcacagccatgttcatttgcttatgtactgtctatggctactttggtgctagaattgagtagtggcaacagagaatgtgtggcttgtgaagcctgagatatttattttctggccattacagagaatgtttattgacctctgGGCTAGATcagtggttttcaaattgtggtccagggctctctagggatccctaggttctttcaaggtgtctccaaggtagtattatcgtaacaatactaaaacgttatttgactttttcattctcattctcttttggagttttccaactttgatctgacataggatgaccttgtctctgagggctaatggaatatatgctgtagattcttacatttaaaaaat---ttcattttaaatccccgatatagtaaatcttaataaatataacctatgtaaatacaaattctctgagagccttaataacctttaagaaggtaaagaagtcctg
>gene=chr21_18835052-18836052; species=hg19
TCAAACTATGACAAGAGAAAATTTGTGTTTCTTTAACAGAACCCAGCCAGGAAGGTCATAAAATCTAGTCATGACAGGTTCTCCTCTCAGTAGAAAAACTTTTTTTCCTAATAGTAACTGACCTTTCTCATAATTTTTTTCACCCCGTCAAACATTTCGAAGACTTAACGCAACTACTTTTGTTAGTTGGATGGAAAACACCTTGTGATTCAGGTAGAAATAATTCTTCAAGCAGAGGAATTTATATAACTGTGCCTTTTACTATCCATTAAGCAGTTTTTTTATGTTGGCCTACTTGTAATGTGTATCAATGTCAGTTTAAAAGAGGAAACAACATTCAGCCTTTTCACTGGTTTATAATAAGAAATCACTATttcaaatgaccttccctgaataccactctctactgagtgctggaaggagcgtggacaaagatgagtaagacactgcccacgctctctgtatgcatgcaatctggtgCCTGCGATGACATCTACTCA
>gene=chr21_18835052-18836052; species=bosTau
TCAATTTACAATA---------TTGCTTCTCTTTAATACAACCAACCCATAAAGGTCATAAAATCTAGTGGCGAGAT----TTCTTTCAGTAAGAGAAGGTTTCT-CCTAA-TGTAACTGACCTTTGTCATAATTTTTTTTACTCTGTCAAACATTTCTAACACCTGACATATCTACTTCCGTTGGTTGGATCAAAAACACCTTGTGATTCAGGTAGAAATAATTCTTTAAACAGAGGAATTTATATGACGCTGCCTTTTACCATTAATTAAGCCC-CTTTTTGTGTGGGCCCACTTGTAATATGTATTAATGTCAGTTTACAAGAGGAAATGGCATTCAGCATTTTCACTAGCTTATAGTAAGAAATCGCTCTTTCAAATCATCTCCATTCAATTCTCATCTGTACTGACTGCTGGAAGGAG-GTGAACAAAGGTGAACCTGATGTGACCTGTGCTTTCTATACACATGCAGTCTGGAGCCTGCGAACTGG---CCTCC
>gene=chr21_18835052-18836052; species=calJac
TCAAACTAGGACAGGAGAAAAATTGTGTTTCTTTAATAGAACCAAGCCAGAAAGGTCATAAAATCTAGTCGTGACAGGTTCTCCTCTCAGTAAGAAAACTTCCTTCCCTAATAGTAACTGACCTTTCTCATAATTTTTTCATCCCTGTCAAACATTTCTAAGACTTAACACAACTACTTTTGTTAGTTGGATGGAAAATAACTTGTGATTCAGGTAGAAGTAATTCTTCAAGCAGAGGAATTTATGTAACTGTGCCGTTTACCAACAATTAAGCAGTTTTTTTATGTTGGCCTACTTGTAATGTGTATTAATGTCAGTTTATAAGAGGAAACAACATTCAGCCTTTTCACTGGTTTATAATAAGAAATCACTATTTCGAATGACCTTCCCtgaataccactctgtactgagtgctagaaggagtgtggacaaagatgagtaagacactgcccacgctctctgtgtgcatgcaatctggggcatgtgatgacaactactca
>gene=chr21_18835052-18836052; species=canFam
TCAAGCTAGAACAACAGAAAAATTGCTTCTCTTTAATACAAACAAGTCAGGAAGGTCAGACAATCTAGTCATGAGAG----TTCTTTTGGTAAGAAAA-TTTTTT-CCTTATAGTAACTGACCTTTGTCATAATTTTTTTCACCCTGCCAAACAGTCCTTAGATTTAACGCAATTACTTAGGTTAGTTGGATCAAAAACATCTTGTTACTCAGGTAGAAATAATTCTTCAAGCAGAGGAATTTATATGAC-TCACCTTTTACCATCCATTAAGCAG-CTTTTTATGTTGGCCTACTTGTAATGTGTATTACTGTCAGTTTGTAAGAGGAAATGACATT----ATTTTCATTGGTTTATAATAAGAAATCACTATTTCAAATAACATTCACTCAATTCTAGTCTGTACTGAGTGCTGGAAGGAG-GTGGACAAAGATGAACAGAACATTATCTGTTCTCTCTCTACGCAT--AGCCTGGTTCTTGAGATCATGTCTGCTCC
>gene=chr21_18835052-18836052; species=equCab
TCGAGCTATAACAACAGAAAAATTGCTTCTCTTTAATACAACCAAGTCAGGGAGATCATAAAATCCAATCATGAGAG----TTCTTTCAGTAAGAAAA-CTTTTT-CCTAATAGTAACTGACTTGTGTCTTCATTTTTTTCACTCTAGCAAACATTCATGAGACTTGACATAACTACTTATGTTAGTTGGTTCAAAAAGACCTTGTGATTCAGGTAGAAATAATACTTCCAGTAGAGGAATTTATATCACGGTGCCTCTTACCATCCATTAAGCAG-CTTTTTATGTTGGCTTCCTTGTAATGTGTACTAATGTCAGCTTGTAAGAGGAAACGACATTTAGAATTTTCACTAGTCAATAATAAGAGATCACTATTTCAAATAACCTTCCTTCAGTCCTAGTCTGTACTGAGTGCCAGAGGGAG-GCAGCCGAAGACGAACAATGCGTTATCTGTGCTCTGTGTATGCATACAGTCGTGTTCCTGAGA-CACGTTGACTCA
>gene=chr21_18835052-18836052; species=gorGor
TCAAACTATGACAAGAGAAAATTTGTGTTTCTTTAACAGAACCCAGCCAGGAAGGTCATAAAATCTAGTCATGACAGGTTCTCCTCTCAGTAGAAAAACTTTTTTTCCTAATAGTAACTGACCTTTCTCATAATTTTTTTCACCCCGTCAAACATTTCGAAGACTTAACGCAACTACTTTTGTTAGTTGGATGGAAAACACCTTGTGATTCAGGTAGAAATAATTCTTCAAGCAGAGGAATTTATATAACTGTGCCTTTTACTATCCATTAAGCAGTTTTTTTATGTTGGCCTACTTGTAATGTGTATCAATGTCAGTTTATAAGAGGAAACAACATTCAGCCTTTTCACTGGTTTATAATAAGAAAtcactatttcaaatgaccttccctgaataccactctctactgagtgctggaaggagcgtggacaaagatgagtaagacactgcccacgctctctgtatgcatgcaatctggtgcctgcgatgacatctactca
>gene=chr21_18835052-18836052; species=panTro
TCAAACTATGACAAGAGAAAATTTGTGTTTCTTTAACAGAACCCAGCCAGGAAGGTCATAAAATCTAGTCATGACAGGTTCTCCTCTCAGTAGAAAAACTTTTTTTCCTAATAGTAACTGACCTTTCTCATAATTTTTTTCACCCCGTCAAACATTTCAAAGACTTAACGCAACTACTTTTGTTAGTTGGATGGAAAACACCTTGTGATTCAGGTAGAAATAATTCTTCAAGCAGAGGAATTTATATAACTGTGCCTTTTACTATCCATTAAGCAGTTTTTTTATGTTGGCCTACTTGTAACGTGTATCAATGTCAGTTTATAAGAGGAAACAACATTCAGCCTTTTCACTGGTTTATAATAAGAAATCACTATTTCGAATGACCTTCCCTGAATACCACTCTCTACTGAGTGCTGGAAGGAGCGTGGACAAAGATGAGTAAGACACTGCCCACGCTCTCTGTATGCATGCAATCTGGTGCCTGCAATGACATCTACTCA
>gene=chr21_18835052-18836052; species=papHam
TCAAACTATGACAAGAGAAAATTTGTGTTTCTTTAATAGAACCAAGCCAGGAAGGTCATAAAATCTAGTTGTGACAGGTTCTCTTCTCAGTAGGAAAACTTTTTTTCCTAATAGTGACTGACCTTTCTCATAATTTTTTTCACCCTGTCAAACATTTCGAAGACTCAACACAACTCCTTTTGTTA----GATGGAAAACACCTTGTGATTCAGGTAGAAATAATTCTTCAAGCAGAGGAATTTATATAACTGTGCCTTTTACCATCCATTAAGCAGTTTTTTTATGTTGGCCTACTTGCAATGTGTATTAATGTCAGTTTATAAGAGGAAACAACGTTCAGCCTTTTCACTGGTTTATAATAAGAAATCACTATttcaaatgaccttccctgaataccactctctactgagtgctggaaggagcgtggacaaagatgagtaagacactgctcacgctttctgtatgcacacagtctggtgCCTGCGATGACATCTACTCA
>gene=chr21_18835052-18836052; species=ponAbe
TCAAACTATGACAGGAGAAAATTTGTGTTTCTTTAACAGAACCAAGCCAGGAAGTTCAGAAAATCTAGTCATGACAGGTTCTCCTCTCAGTAGGAAAACTTTTTTTCCTAATAGTAACTGACCTTTCTCATAATTTTTTTCACCCTGTCAAACATTTCGAAGACTTAACACAACTACTTTTGTTAGTTGGATGGAAAACACCTTGTGATTCAGGTAGAAATAATTCTTCAAGCAGAGGAATTTATATAACTGTGCCTTTTACCATCCATTAAGCAGTTTTTTTATATTGGCCTACTTGTAATGTGTATCAATGTCAGTTTATAAGAGGAAACAACATTCAGCCTTTTCACTGGTTTATAATAAGAAATCACTATttcaaatgaccttccctgaataccactctctactgagtgctggaaggagtgtggacaaagatgagtaagacactgcccacgctctctgtatgcatgcaatctggtgcctgcgatgacatctactca
>gene=chr21_18835052-18836052; species=rheMac
TCAAACTATGACAAGAGAAAATTTGTGTTTCTTTAATAGAACCAAGCCAGGAAGGTCATAAAATCTAGTTGTGACAGGTTCTCCTCTCAGTAGGAAAACTTTTTTTCCTAATAGTGGCTGACCTTTCTCATAATTTTTTTCACCCTGTCAAACATTTCGAAGACTTAACACAACTCCTTTTGTTA----GATGGAAAACACCTTGTGATTCAGGTAGAAATAATTCTTCAAGCAGAGGAATTTATATAACTGTGCCTTTTACCATCCATTAAGCAGTTTTTTTATGTTGGCCTACTTGCAATGTGTATTAATGTCAGTTTATAAGAGGAAACAACGTTCAGCCTTTTCACTGGTTTATAATAAGAAATCACTATTTCAAATGACCTTCCCTGAATACCACTCTCTACTGAGTGCTGGAAGGAGCGTGGACAAAGATGAGTAAGACACTGCTCACGCTTTCTGTATGCACGCAGTCTGGTGCCTGCGATGACATCTACTCA
>gene=chr12_546081-547081; species=hg19
aactcattgaaagtgagagagaCCCTTGTGGTAATTGAATCAATCTCTCTCTACATACACATGCACACATACCTGACTGTATATATTCACCTTGTGACATTTACTCTACTGTGTGCTTGGCACTCTGCTGTCATTTCCTCTTATCTGTGCACTCTGTTACTCATGAAAATAAGTGGATCTCACATTATTTGTTTGGTAGAAAAATACAGTGATTGCTTCATGGTATTTAATACTCTTGCAAGCAGCCAGATCATTCAGTATAGCATTTTTCTGGGTGGTAATGTTAAACTGATGAGTTGCTAACTTCCAGGGATATTGTTTTTTAAAGATAGAGACGTTGTCTATTCCTAAATTTCAGGAAATAGTCACCATGAATCTGTTAACTGCCTGTGTATGTCCAGTAGTTAGTATTATCCTTGACAATCTCATGGCATTGGGGCAAAAATAATAAATAAGGTATATGCTTTCACTCAGGCTGGGAAAAAGTGCATGTTGACAGT
>gene=chr12_546081-547081; species=bosTau
AACCTGTTGCAAGCAAGAGCAGTCCTTGAGGGAACTGACTCAATCTCTCCCTGTATACAGACACACGCGTACCTGAATA----TATTCATCAGATGCCGGTTACTCC--------TCTGACATTATGTAGTCTTGTCCCCTTCTCTGTGTACTCTCTTACTCATGAGAATAAGTGGATCTCACCATATGTGTTCAGTGGAAAACTGCGGT---------ATGGTATTTAGTGCCTTTGCAAGCAGTCCGATCATTTGATACAGTATATTTCTAGCTGCTGATGTTAAACTGATGAGTTGCTAACTCTTCAGGATATTTTTTTTTGAAGACAGAAACTTTGTCTATTCCCAAATC-----------TCAGCAGGAATCTATTTAGTACCTGTGTATGTCTAGTAGCTGGTACTGTCCTTGATGGTCTTGTGGCAGC-TGGCAAAAATAATAAATAAGGT------------------------------------------
>gene=chr12_546081-547081; species=calJac
AACTCATTGAAAGTGGGGGAGATCCGTGTGGTAACTGAATCAATCTCTCTCTA--TACACACGCATACATACCTGACTGCATATATTCAACTTGTGCCATTTACTCTACTGTGTGCTTGGCACTATGCTATCATTTCCTCTTATCTG---------TTACGAAAATAACTAAATGGATCCGACATTATTTGTTCAGTAGAAAACTATAGCGATTGTTTCATGATATTTAACATTctcgcaagcagttagatcattcggtatagcatttttctaggtgttgatgttaaactgatgagttgctagcttccaggGGTATTG-TTTTTAGAGACAGAAACATTGTCTATCCCCAAATTTCAGGAAATAGTCATCAAGAATCTGTTTACTGCCTGTGTATGTCTAGTAGTTAGTATTATCCTTGACAATTTCATGGCATTGGGGCAAAAATAATAAATAAGGTATATGCTTTCACTCAGGCTGGGAAAAAGTGCATGTTGACAGT
>gene=chr12_546081-547081; species=canFam
ACCTCATTGAAAGCAAGAGAGAT-CTTGTGGTAACTGAATCAGTCTCTCTTTCCATACACATACATATATACCTGAGTATATATATTCGTCTGGTGACAGTTATCCTGCTTTGTGCCT-GCATTATGCTATCAGTTCTCCTTATCTGT-TATCCTATTACTCGTGAAAATAAGTTTATCTGACATTATTTGGTCAGGGGGAAATTACAATGATTGCCTCATGGTATGTAATATCTTTGCAAGCAATTTGATCATATGATACAGCATTTTTCTAGGTGTTGATGTTAAACTGATGAGTTGCTAACTTCTAAGGATATCCTTTCTTAAAGAT-GAAGCTTTGCCTATTCCTAAATCTCAA----TAGTCAGCAGGAATTTATTTTGTACCTGTATATGTTTAATAGTTCTTAGTGTTCTTGACAGTCTGGTGGTAGCAGGGCAAAAGTAATAAATAAGGGATATGCTTTTGCTCAGG-TTAGAATATATGCATGTTg-CAGT
>gene=chr12_546081-547081; species=equCab
--------------------------------------------------------------------------------------------------------------------------------------------------------------------------------------------------------------------------------------------------------------------------------------------------------------------------------------------------------------------------------------------------------------------------------------------------------------------------------------------------------------------
>gene=chr12_546081-547081; species=gorGor
aacgcgttgaaagtgagagagatCCTTGTGGTAATTGAATCAATCTCTCTCTGTATACACTTGCACACATTCCTGACTGTATATATTCATCTTGTGACATTTACTCTACTGTGTGCTTGGCACTCTGCTGTCATTTCCTCTTATCTGTGTACTCTGTTACTCATGAAAATAAGTGGATCTCACATTATTTGTTTGGTAGAAAAATATAGTGATTGCTTCATGGTATTTAATACTCTTGCAAGCAGCCAGATCATTCAGTATAGCATTTTTCTAGGTGGTAATGTTAAACTGATGAGTTTCTAACTTCCAGGGATATTGTTTTTTAAAGATAGAGACGTTGTCTATTCCTAAATTTCAGGAAATAGTCACCACGAATCTGTTAACTGCCTGTGTATGTCCAGTAGTTAGTATTATCCTTGACAATCTCATGGCATTGGGGCAAAAATAATAAATAAGGTATATGCTTTCACTCAGGCTGGGAAAAAGTGCATGTTGACAGT
>gene=chr12_546081-547081; species=panTro
AACTCATTGAAAGTGAGAGAGATCCTTGTGGTAATTGAATCAATCTCTCTCTATATACACATGCACACATACCTGACTGTATATATTCACCTTGTGACATTTACTCTACTGTGTGCTTGGCACTCTGCTGTCATTTCCTCTTATCTGTGTACTCTGTTACTCATGAAAATAAGTGGATCTCACATTATTTGTTTGGTAGAAAAATACAGTGATTGCTTCATGGTATTTAATACTCTTGCAAGCAGCCAGATCATTCAGTATAGCATTTTTCTAGGTGGTAATGTTAAACCGATGAGTTGCTAACTTCCAGGGATATTGTTTTTTAAAGATAGAGACGTTGTCTATTCCTAAATTTCAGGAAATAGTCACCATGAATCTGTTAACTGCCTGTGTATGTCCAGTAGTTAGTATTATCCTTGACAATCTCATGGCATTGGGGCAAAAATAATAAATAAGGTATATGCTTTCACTCAGGCTGGGAAAAAGTGCATGTTGACAGT
>gene=chr12_546081-547081; species=papHam
aactcattgaaagtgagagagatCCGTGTGGTAACTGAGTAAGCCTCTCTGTCTATATACGTGCACACATACCTGCCTGTATAC-TTCATCTTGTGACATT-----TACTGTGTGCTTGGCACTATGctaccatttcctcgtatctgtgtgcccttttactcatgaaaataagtggatctgacattatttgttcagtagaaaactgtagtgattgcttcatggtatttaatactcttgcaagcagttAGATCATTCAGTATAGCATTTTTCTAGGGGATAATGTTAAACTGATGAGTTGCTAACTTCCAAGGATATTGTTTTTTAAAGATAGAAACATTGTCTATTTCTAAATTTCAGGAAAGGGTCGTCAAGAATCTGTTAACTGCCTGTGTATGTCCAGTAGTTAGTATTATCCTTGACAATCTCATGGCATTGGGGCAAAAATAATAAATAAGGTATATGCTTTCTCTCAGGGTGGGAAAAAGTGCATGTTGACAGT
>gene=chr12_546081-547081; species=ponAbe
AACTCATTGAAAGTGAGAGAGATCCTTGTGGTAACTGAATCAATCTCTCTCTCTATGTACATGCACACAGACCTGACTGTATATATTCATCTTGTGACATTTACTCTACTGTGTGCTTGGCACTCTGCTATCATTTCCTCTTACCTGTGTACTCTGTTACTCATGAAAATAAGTGGATCTGACATTATTTGTTCAGTAGAAAACTATAGTGATTGCTTCATCGTATTTAGTACTCTTGCAAGCAGCTAGATAATTCAGTATAGCATTTTTCTAGGTGGTAATGTTAAACTGATGAGTTGCTAACTTCCAGGGATATTGTTTTTTAAAGATAGAGATGTTGTCTATTCCTAAATTTCAGGAAATAGTCACCACGAATCTGTTAACTCCCTGTGTATGTCCAGTAGTTAGTATTATCCTTGACAATCTCATGGCATTGGGGCAAAAATAATAAATAAGGTATATGCTTTCACTCAGGCTGGGAAAAAGGGCATGTTGACAGT
>gene=chr12_546081-547081; species=rheMac
AACTCATTGAAAGTGAGAGAGATCCGTGTGGTAACTGAGTGAATCTCTCTGTCTATATATGTGCACACATACCTGCCTGTATAC-TTCATCTTGTGACATT-----TACTGTGTGCTTGGCACTATGCTACCATTTCCTCGTATCTGTGTGcccttttactcatgaaaataagtggatctgacattatttgttcagtagaaaactgtagtgattgcttcatggtatttaatactcttgcaagcagttagatcattcagtatagcatttttctaggggataatgttaaactgatgagttgctaacttccaaggatattgttttttAAAGACAGAAACATTGTCTATTTCTAAATTTCAGGAAAGGGTCGTCAAGAATCTGTTAACTGCCTGTGTATGTCCAGTAGTTAGTATTATCCTTGACAATCTCATGGCATTGGGGCAAAAATAATAAATAAGGTATATGCTTTCTCTCAGGGTGGGAAAAAGTGCATGTTGACAGT
>gene=chr12_582291-583291; species=hg19
TGTAGGTTGATTAGGCTGTTGGAAGTTTGCAGGATGGCTAGGATGTAGTGAGGTGGTTACTGCAGTGACCGAGAGGGTGGGTGGTGAGCGCCTAGCCGGAAGGAGTGGCAGATGAAAGCTGAGACATGTCAAGGCAGGAAGTGACAGAGTTTGGCAGTAGGGTTGATGGAGAAGGTGATGGAATACCAAAGTTGTGGGTTTCATACGTGGGTCTCTGGCTGTACTCTGCCACAATCATTTAATTAAGGGTTGTCTTGTGCATCCAGCATCTCAGAAATGGTCTCCTGAGAAAAAAATGCCTTCATTTGTCCTTGTACTTTCCTCTCTGGAGCTTGAGTACCATGGTGGTCCTACAGAAGAATGCAAAGGGTGGGGAGGCAGAcattcattcagcaggtgtttactgagcacttgttatatgccaggctatgctctgggtgttagggagatcatggggaacaagaagttggaagagtttgccatcacagagcatacatttc
>gene=chr12_582291-583291; species=bosTau
--------------------------------------------------------------------------------------------------------------------------------------------------------------------------------------------------------------------------------------------------------------------------------------------------------------------------------------------------------------------------------------------------------------------------------------------------------------------------------------------------------------------
>gene=chr12_582291-583291; species=calJac
---AGGTTGATTATGCTGTTGGAAGTTTGCAGGATGGCTGGGACATAGTGAGGTTGTTACTGCAGTGACCCAGGGGGTGAGTGGTGAGTGCCTACCTTGAAGGGGTGACAGGTAAAAGCTGAGACATCTCAAGGCAGGAAGCGACAGACTTTGGTGGTAGGGTTGTTGTAGAAGGTGATAGAATACTAAAGTTATGGGTTTCACACGTGGTTCTCTGGCTGTATTCTGTCACCATCATTTAAATAAGGGTTGTCTTGTGCACCCAGCATCTCAGAAATGGTCTCCTGAGAAAAAAATGCATTCATTTGTTCTTGTACTTTCCTCTCTGGGGCTTGGGTACCATGGTGGTCCTACAGAAGAATGCAAAGGGTGGGAGGGCAGAcattcattcagtaggggtttactgagatc---ttatatgccaggctgtgctctaggtcttagggacatcacagggaacaagaagttgaaagagtttgccatcacacagcacacatttc
>gene=chr12_582291-583291; species=canFam
TATAGGTAGATGAAACTATTGGAAGATTACAGGATGGCCTGGAGATAGTCAGGTACTTCTCTCCGTGACCTAATGTA--GGCAGTGAGTGTCTAGCTGAGAAGGGTGACAGACAATTGCTGAGACCTGTTGAAGAAAGAAGTGTCAGAATTTGGTGGTAGAGTTGATGT---CGGTGACAGAATGT-CGGATTGTGAGTTTCACACATGGTTCTCTGGCTACA--CTGCTATGATCGTTTAATTAAGGGCAGCCCTGGCCAGCCAGCATCTCCAAAATGTTCTTATGAGAAAAAAGTGCTTTCATTTCTCCTTACACTTTCTTCTCTAGGATTTAGATATTATGCTGGTCCTGTAGGACAATATAGAGGGACAGGAGAC----AGTCattcagcaaatatttattgcacccttgttatgt-ccaggcactgtgctaggtattagaa-tattaaagtgaaccagaaattcaaa------gctgtcatggtgcttacatttc
>gene=chr12_582291-583291; species=equCab
tagacgTAGATG-AGCTGTTGGAAGTTCGCAGGATGGCTTGCAGATAGTCAGGTGGTTATTGCAGTGAGCTAGAGTGTGGGCGATGGGTGCCTAGCTGAGAAAGATGACAGAAGAAAGCTGAGACCTGCCAAGGAAAGAAGTGGTGGAATTTGGTGGTAGATTTGATGGAGAAGGCGATAGAATGCGAAAATTCTGGGTTTCACACATGGTTCTCTGGCTACACTCTGCCGTGATCATTTAATTAATGGCTGCCCTGCACACCCAACATCTCAAAAATGTTCTGGTGAGAATAAAGGGCTTTCATTTCTCCTTACACTTTCCTCTCTGGGACTTGGAAAC--TGCTGGTCCTGCAGAAGAATACGAAGGTACTGGAGAc----attcattcaacaaacagttattgagcact-ggtatgtgccaggcagtgttgtagatattaggg--acagaagggaaccagaaatttaaaggctttgctgtcatggggcttacatttc
>gene=chr12_582291-583291; species=gorGor
TGTGGGTTGATTAGGCTGTTGGAAGCTTGCAGGATGGCTAGGACGTAGTGAGGTGGTTACTGCAGTGACCGAGAGGGTGGGTGGTGAGTGCCTAGCCGGAAGGAGTGGCAGATGAAAGCTGAGACATGTCAAGGCAGGAAGTGACAGAGTTTGGCAGTAGGGTTAATGGAGAAAGTGATGGAATGCCAGAGTTGTGGGTTTCATACGTGGGTCTCTGGCTGTACTCTGCCACAGTCGTTTAAATAAGGGTTGTCTTGTGCATCCAGC----------------------------------------------------------------------TACCATGGTGGTCCTACAGAAGAATGCAAAGGGTGGGGAGGCAGAcattcattcagcaggtgtttactgagcacttgttatatgccaggctatgctctgggtgttagggagatcatggggaataagaagttggaagagtttgccatcacagagcatacatttc
>gene=chr12_582291-583291; species=panTro
TGTAGGTTGATTAGGCTGTTGGAAGTTTGCAGGATGGCTAGGATGTAGTGAGGTGGTTACTGCAGTGACCGAGAGGGTGGGTGGTGAGTGCCTAGCCAGAAGGAGTGGCAGATGAAAGCTGAGACATGTCAAGGCAGGAAGTGACAGAGTTTGGCAGTAGGGTTGATGGAGAAGTTGATGGAATACCAAAGTTGTGGGTTTCATACATGGGTCTCTGGCTGTACTCTGCCACAATCATTTAATTAAGTGTTGTCTTGTGCATCCAGCATCTCAGAAATGGTCTCCTGAGAAAAAAATGCCTTCATTTGTCCTTGTACTTTCCTCTCTGGAGCTTGAGTACCATGGTGGTCCTACAGAAGAATGCAAAGGGTGGGGAGGCAGAcattcattcagcaggtgtttactgagcacttgttatatgccaggctatgctctgggtgttagggagatcatggggaacaagaagttggaagagtttgccatcacagagcatacatttc
>gene=chr12_582291-583291; species=papHam
TGTAGGTTGATTAGGCTGTTGGAAGTTTGCAGGATGGCCAGGACGTAGTGAGGTGGTTACCGCAGTGACCCAGCGGGTGGGTGGTGAGTGCCTAGCTGGAAGGAGTGGCAGATGAAAGCTGAGACCTGTCAAGGCAGGACGTGACAGAGTTTGGCAGTGGGGTTGATGGAGAAGGTGATAGAATACCAAAGTTATGGGTTTCATACATGGTTCT----CTGTACTCTGCCACGATCATTTAAATAAGGGTTGTCTTGTGTACTCAGCATCTCAGAAATGGTCTCCTGAGAAAAACATGCCTTTATTTGTCCTTGTACTTTCTTCTCTGGA--------ACCATGGTGGGCCTACAGAAGAATGCAAAGGGTGGGGAGGCAGAcattcattcagagggtgtttactgagcccttgttatttgccaggctatgctctgggtgttagggagatcatggggacgaagaagtcgaaagagcttgccatcacagagcatgcgtttc
>gene=chr12_582291-583291; species=ponAbe
TGTAGGTTGATGAGGCTGTTGGAAGTTTGCAGGATGGCTAGGACGTCTTGAGGTGGTTACTGCAGTGACCCAGAGGGTGAGTGGTGACTGCCTAGCTGGAAGGAGTGGCAGATGAAAGCTGAGACATGTCAAGGCAGGAAGTGACAGAGTTTGGCAGTAGGGTTGATGGAGAAGGTGATAGAATACCAAAGTTATGGGTTTCATACATAGTTCTCTGGGTGTACTCTGCCACGATCATTTAAATAAGGGTTGTCTTGTGCATCTAGCATCTCAGAAATGGTCTCCTGAGAAAAAAATGCCTTCATTTGTCCTTGTACTTTCCTCTCTGGAGCTTGCGTACCATGGTGGTCCTACACAAGAATGCAAAGGGT-AGGAGGCAGAcattcattcagcgggtgtttactgagcacttgttatatgccaggctatgctctgggtgttagggagatcatagggaacaagaagttgaaagagtttgccatcacaaagcatacatttc
>gene=chr12_582291-583291; species=rheMac
TGTAGGTTGATTAGGCTGTTGGAAGTTTGCAGGATGGCTAGGACGTAGTGAGGTGGTGACTGCAGTGACCCAGCGGATGAGTGGTGAGTGCCTAGCTGGAAGGAGTGGCAGATGAAAGCTGAGACATGTCAAGGCAGGACGTGAC--AGTTTGGCAGTAGGGTTGATGGAGAAGGTGATAGAATACCAAAGTTACGGGTTTCATACATGGTTCTCTGGCTGTACTCTGCCACGATCATTCAAATATGGGTTGTCTTGTGCACCCAGCATCTCAGAAATGGTCTCCTGAGAAAAACATGCCTTCATTTGTCCTTGTACTTTCTTCTCTGGA--------ACCATGGTGGGCCTACAGAAGAATGCAAAGGGTGGGGAGGCAGAcattcattcagagggtgttcactgagcccttgttatttgccaggctatgctctgggtgttagggagatcatggggaagaagaagtcgaaagagcttgccatcacagagcatgcgtttc
>gene=chr12_923109-924109; species=hg19
tacaaaaattagccgggcatggtggcgtgcacctgtaaccccagctacttgggaggctgaggcaggagaatcgcttgaacctaggaggcggaggttgcagtgagctgagatcacctcacttcattccagcctaggtgagactctgtctccaaaaaaaaaaaaaaaGAGTGGCTAAGGAATCAGAAATCAAATGTCAAGGTAGCCCTCTAGTGGTTAAAATGAGATTAAGGTTTATTGAGAAACTACCTATTTTTTTCATTTGTATTGTGCTTTGCTATATCCCTGCAACTTTTATATCAGATGCAGATTATATTGTGACAGTTATCACTTAAAAAATACTTTTAGTTCCATTTCCCATAACATCAGAAATTAATCCCCAAATAGCTAGATCTATCATTCCTTTCACAGAAATAGGTTTAATGCAGAAATTTCCCGTTACTTATTGTAAAGAGCTTTTGGTAAGTGTTGGAGTATGCCTTTGTAATCCCAGGTTTCTTAGA
>gene=chr12_923109-924109; species=bosTau
CACAGA----------------------------ATAAGCCTAGTTACT--------------------------------------------------------------------------TGGTGAAT----------GCCGTTTCT---------------GAGTGGCTGAGAGATCAGAAATCAAGTGACAAGGGAGCCCTCTAGTGGTTGAAATGAAGCTGAAGCTTATTGACAAGTTACCGATTTATTTTATCAATATTGGGCTTTGCTATGTCCTTGCAAATTTTGTATTGAATGCCAATTGTATTGTGACATTTAT--A-CAGA---------TAATTCAGTTTCCCAGAGCATCAGAAATTGAAGCCAAAACAGTTAGATCAATCACCTCTTCCAGGAATATGGAT------------------------------------------------------------------------------------
>gene=chr12_923109-924109; species=calJac
tacaaaacttagcaggacatgatggcctgcatctgtaatccgagctacttgggaggctgaggcaggagaatcgcttgaacccaggaggcagaggctgcagtgagcccagatca-----------------------gagactccgtctcacattaaaaaaaa---GAGTGGCTAAGGGATCAGAAATCAAATGTCAAGGTAGCCCTCTAGTGGTTAAAATGAAATTAAGG-TTATAGAGAAACTACCTATTTTTTTCACTTATATTGTGCTTTGCTACATTGCTGCAACTTTTATATCAAATGCAGATTATATTGTAACAGTTATCACTTAAAACGTACTTTTCGTTCTATTTCCCATAGCATCAGAAATTCATTCCCAA--------TTCTATTGTTCCTTTCACGGAAATAGGTTAAATGCAGAAATTTCCCGTTAGTTATTGCAAAGAGATTTTGGTAAGAGTTGGAGTATGCCTTTGTAATCCTAGGCTTCTT---
>gene=chr12_923109-924109; species=canFam
---------------------------------------------------------------------------------------------------------------------------------------------------------------------GAATGGCTAAAGGATACGAAATC--ATGACAAGGTAGCCCTCTAGTGGTTAAAACGTGGTTGAAGCTTAGTGAGAAGGTCCCCATTTATTTTATCAGTATTGGACTTTG--------CTGCAACTATTATATCAAATTCAAATTGTACTGTGACAATTTTTAC-TAGA---------TAAATCCATTTGCCATAGTATCAGAAATTAAAGCCGAAATAGTTAGACTTATCATTTCTTTCAGGAAAACAGGTCAAATGTAGAAATTTCTTGTTCCT--------------------AAGAGTGGGAGTTTGCCTTTGGAATCCCAGGTCTCTCAG-
>gene=chr12_923109-924109; species=equCab
---------------------------------------------------------------------------------------------------------------------------------------------------------------------GAGTAGCTAAGGGATGAGAATTCAAATGACAAGGTAGCCCTCTAGTGGTTAAAATGAGGTTGAAGCTTATTGAGAAGCTACCTATTTATTTTATCAGTATAGGGCTTTGCTACATCTATGCAGCTGTCATATCAAATGCAAATTGTATTGTAACAGTTATCAC-TAGA---------TAATTCCATTTCCAATAGCATCAGAAATTGAAGGCAAAACAGCTAGACCTGTCGTCCTTTTCAGGAATACAGATCAAATGCAGAAATTCCCCATTCCCTATTATAAAGAGTTTTAAGAAAGAGTTGAAGCATGCCTTTGAAATCCCAGGTCTCTTAGA
>gene=chr12_923109-924109; species=gorGor
tacaaaaattagccgggcatggtggtgtgcacctgtaatcccagctactcgggaggctgaggcaggagaatcgcttgaacccaggaggcggaggttgcagtgagctgagatcacctcacttcattccagcctaggtgagactctgtctcaaaaaaaaaaaaaaaaGAGTGGCTAAGGAATCAGAAATCAAATGTCAACGTAGCCCTCTAGTGGTTAAAATGAGATTAAGGTTTATTGAGAAACTACCTATTTTTTTCATTTGTATTGTGCTTTGCTATATTCCTGCAACTTTTATATCAGATGCAGATTATATTGCGACAGTTATCACTTAAAAAATACTTTTAGTTCCATTTCCCATAACATCAGAAATTAATCCCCAAATAGCTAGATCTATCATTCCTTTCACAGAAATAGGTTTAATGCAGAAATTTCCCGTTACTTATTGTAAAGAGCTTTTGGTAAGAGTTGGAGTATGCCTTTGTAATCCCAGGTTTCTTAGA
>gene=chr12_923109-924109; species=panTro
tacaaaaattagccgggcatggtggcatgcacctgtaatcccagctactcgggaggctgaggcaggagaatctcctgaacccaggaggcggaggttgcagtgagctgagatcacctcacttcattccagcctaggtgagactctgtctcaaaaaaaaaaaaaaaaGAGTGGCTAAGGAATCAGAAATCAAATGTCAAGGTAGCCCTCTAGTGGTTAAAATGAGATTAAGGTTTATTGAGAAACTACCTATTTTTTTCATTTGTATTGTGCTTTGCTATATCCCTGCAACTTTTATATCAGATGCAGATTATATTGTGACAGTTATCACTTAAAAAATACTTTTAGTTCCATTTCCCATAACATCAGAAATTAATCCCCAAATAGCTAGATCTATCATTCCTTTCACAGAAATAGGTTTAATGCAGAAATCTCCCGTTACTTATTGTAAAGAGCTTTTGGTAAGAGTTGGAGTATGCCTTTGTAATCCCAGGTTTCTTAGA
>gene=chr12_923109-924109; species=papHam
tgcaaa---tagctgggcatggtggcgtgcacctgtaatcccagctactcaggaggctgaggcaggagaatcgcttgaacccaggaggcagaagttgcagtgaaccgagatcaccccactgcattccagcctaggtgagactccatctcaaaaaaaaaaaaaaaaGAGTGGCTAAGGGATCAGAAATCAAATGTCAAGGTAGCCCTCTAGTGGTTAAAATGAGATTAAGGTTTATTGAGAAGCTACCTATTTTTATCGTTTGTATTGTGCTTTGCTATATCCCTGCAACTTTTATATCAGATGCAGATTATATTGTGACAGTTATCACTTAAAAAATACTTTTAGTTCCATTTCCCATAACATCAGAAATTAATCCCCAGATAGCTAGTTCTGTCATTCCTTTCACGGAAAAAGGTTTAATGCAGAAATTTCTCATTACTTACTGTAAAGAGCTTTTGGTAAAAGTTGGAGTATGCCTTTGTAATCCCAGGTTTCTTAGA
>gene=chr12_923109-924109; species=ponAbe
----aaaattagccgggcgtggtggtgtgcacctgtaatcccagctactcgggaggctgaggcaggagaatcgcttgaactcaggaggcagaggttgcagtaagccgagatcaccccactgcattccagcctaggtgaaactctgtctcaaaaaaaaaaaaaaaaGAGTGGCTAAGGAATCAGAAATCAAATGTCAAGGTAGCCCCCTAGTGGTTAAAATGAGATTAAGGTTTATTGAGAAACTACCTATTTTTTTCATTTGTATTGTGCTTTGCTATATCCCTGCAACTTTTATATCAAATGCAGATTATATTGTGACAGTTATCACTTAAAAAATACTTTTAGTTCCATTTCCCATAACATCAGAAATTAATCCCCAAATAGCTAGTTCTTTCATTCCTTTCACGGAAATAGGTTTAATGCAGAAATTTCCTGTTACTTATTGTAAAGTGCTTTTGGTAAGAGTTGGAGTATGCCTTTGTAATCCCAGGTTTCTTAGA
>gene=chr12_923109-924109; species=rheMac
tgcgaa---tagctgggcatggtggcgtgcacctgtaatcccagctactcaggaggctgaggcaggagaatcgcttgaacccaggaggcagaggttgcagtgaaccgagatcaccccactgcattccagcctaggtgagactccatctcaaaaaataaataaataGAGTGGCTAAGGGATCAGAAATCAAATGTCAAGGTAGCCCTCTAGTGGTTAAAATGAGATTAAGGATTATTGAGAAGCTACCTATTTTTATCGTTTGTATTGTGCTTTGCTATATCCCTGCAACTTTTATATCAGATGCAGATTATATTGTGACAGTTATCACTTAAAAAATACTTTTAGTTCCATTTCCCATAGCATCAGAAATTAATCCCCAGATGGCTAGTTCTGTCATTCTTTTCACGGAAAAAGGTTTAATGCAGAAATTTCTCATTACTTACTGTAAAGAGCTTTTGGTAAAAGTTGGAGTATGCCTTTGTAATCCCAGGTTTCTTAGA
>gene=chr12_983487-984487; species=hg19
CAGCTTTTTTTCCTAATTGAGTTCAGATACTGAAGGTCTACCGAGCTGGACCAGGTATGACTACTTTGAAAGAGTCTAAATAATATAGTAAATATATATGTAAATTTCTAAAAAACAAATAAGGATAATAGCTAATATTAAAGtgctttgtacattgtacctacattctcatttaatcgttttaagaaccctataagtatagatgctataattatttccattttactgatgggaaagctgagatctggagaaggtgagtagtttacccaaacttacagcttataagaggtaaaaacagaatttaaatccaaataatctaattccacagctcaccatttgactactaCCCAATTATGTCCAAAAAAAGGGAAGAAATTAACATCTCTCCCAAGCAGGAAAGGGAATATCAGGAAGACTTTAGGAAAAAGGAGGCATTTGAAATGGACTTTGATTATAAGTTAGACTCAGATGTAGAAATAAAGAATATTCCAGGCCAGAAG
>gene=chr12_983487-984487; species=bosTau
CAG-TTTTTTTCCAAACTGAGTTTGGGCAGTGATGGACAGCCCAGATGGCCTGTGGAAGGCTAGTTTCAGGGAGCCTGAGTCATCTGGTAAACATGTATGTCAGCCGCTACAAAAGGAGTGAGGATAATAG-TAACATcaatgtgcgaagcactc--tacctggttttttatttggtccttacatgaatcctccaag---------taccatcatttccattgtacagatgggaaagctgagacctggagaggctgattgctttacccagatgtacagcttctcag------agagggtatttaaacccaagcagtctgact----------------------------------cca--TGAAAGGAG-GAAATT-ATATCTCTTCTGAGCA--GAGGGGGATATCA-GTAGG-TTTGTGAA------AGCCTTTGAACTGGACTGTGATTATGAGTTATATTCAAATG-AAGGATAAGGAGT---------------
>gene=chr12_983487-984487; species=calJac
CAGCTTTTTTCCCCAATTTAGTTCAGATACTGAAGGTCTACCAAGATGGACCAGATATGACTAATTGGAAAGAGTTTAAAAAATATAGTAAATATATATGTAAATTTCTACAAAACAAATAAGGATAATCGCTAATATTAAA---CTTTgcacattgtacctacattctcatttaatc--tttaagaaccctgtaagtatagatgccataattatttccattttactgatgggaaagccgaaatctggagaaggtgagtagtttacccaaacttacagtttataagaggtgaaaacagaatttaaatgcaaacagtctaattccacagctcaccatttgactactacctGATTATGTCC-AAAAAAGGGAAGAAATTAACATTTCTCCCAAGCAGAAAAGAGGGTATCAGGAAGACTTTAGGAAAAAGGAGTCATTTGAAATGGACTTTGACTATAAGTAAGACTCAGATGTAGAAATAAAGAATATTCTAGGCCAGATG
>gene=chr12_983487-984487; species=canFam
CAGATTTTTTTCATAATTGAGTTTAGGCACTGAGGGTCTATCAAGGTGGACCAGATAGGACTACTTTCAAGGATTCTAAATAATC---TAAACATATCTGTCAACTCCTACAAAACAAATAAGCATAATAATTAAGTccaatgtgcaaagcactt--tacctgtatttttatttaattcttatatgaaccct----gtatgtatactgtca---ttttcattgtacaggtgggaaggctgagatctggaaaacctaagtaacttatccaagcttacaacttagaagaggtagaaacagaatttaaatcc-agttgtcttactccacaactcACCAGTTAACTACATGCCAATTATGCCA--TGAAAGGAGAGAAATTAACATCACCTTCAAGTGGGGGGGGCGATATCAGGAAGGCTTTATGAAA----GAGCATTTGGACTGGAATCTG------AGTTAGACTCAGATGTAAGAATAAAGAATATTCTAGGCCAAAAG
>gene=chr12_983487-984487; species=equCab
CAG-TTTTTTCCTTAAATGAGTTtaggcactgaggatctgccaagatggaccagatatgactactttcaaggaacctaaataatctagtaaacatatatgtcaactcctacaaaaca-------ataatagttaacatcaat-ttcaaaccactt--tacctatatttttatttaatccttatatgagccctataagtatagatattatcattctttctgttgtatagacgggaaagctgagatctaaagaagctgagtagtttacccaagcttacagcttaaaag----------agaatctaaatccaagtcgcttgactccacaactcaccatttaactgctatacaatTATGTCA--TAGAAGGAGAGAAATT-ACATCTCGTCCGAGCAGGGTGGGTGATATCAGGAAGGCGTTACGAAAGAAGGAGCATTTGAGCTGGTCTCTGATTATAAGTTAGACTCAGAGGTAAGAATAAAAAGACTTCTAGGCAAAATT
>gene=chr12_983487-984487; species=gorGor
--------------------------------------------------------------------------------------------------------------------------------------------------------------------------------------------------------------------------------------------------------------------------------------------------------------------------------------------------------------------------------------------------------------------------------------------------------------------------------------------------------------------
>gene=chr12_983487-984487; species=panTro
CAGCTTTTTTTCCTAATTGAGTTCAGATACTGAAGGTCTACCGAGCTGGACCAGGTATGACTACTTTGAAAGAGTCTAAATAATATAGTAAATATATATGTAAATTTCTAAAAAACAAataaggataatagctaatattaaagtgctttgtacattgtacctacattctcatttaatcgttttaagaaccctataagtatagatgctataattatttccattttactaatgggaaagctgagatctggagaaggtgagtagtttacccaaacttacagcttataagaggtaaaaacagaatttaaatccaaataatctaattccacagctcaccatttgactactacccaattaTGTCCAAAAAAAGGGAAGAAATTAACATCTCTCCCCAGCAGGAAAGGGAATATCAGGAAGACCTTAGGAAAAAGGAGGCATTTGAAATGGACTTTGATTATAAGTTAGA------TGTAGAAATAAAGAATATTCCAGGCCAGAAG
>gene=chr12_983487-984487; species=papHam
CAGCTTTTTTTCCTAATTGAGTTCAGATACTGAAGGTCTGCAGAGATGGACCAGATATGACTACTTTGAAAGAGTCTAAATAATATAGTAGATATATAGGTAAATTTCTACAAAACAAATAAGGATAATAGCTAATATTAAAGtgctttgcacattgtacctacattctcatttaatctttttaagaaccctgtaagtatagatgctataattatttccattttactgatgggaaagctgagatctggagaaggtgagtagtgtacccaaacttacagcttataagaggtaaaaacagaatttaaatccaaataatctaattccacagctcactATTTGACTACTACCCAATTATGTCCAAAAAAAGGGAAGAAATTAACATCTCTCCCAAGCAGGAAAGGGAATATCAGGAAGACTTTAGGAAAAAGGAGGCATTTGAAATGGACTTTGATTATAAGTTAGACTCAGATGTAGAAATAAAGAATATTCCAGGCCAGAAG
>gene=chr12_983487-984487; species=ponAbe
CAGCTTTTTTTCCTAATTGAGTTCAGATACTGAAGGTTTACCGAGATGGACCAGGTATGACTACTTTGAAAGAGTCTAAATAATATAGTAAATATATATGTAAATTTCTAAAAAACAAATGAGGATAATAGCTAATATTAAAGtgctttgtacattgtacctacattctcatttaatctttttaagaaccctataagtatagatgctataattatttccattttactgatgggaaagctgagatctggagaaggtgagtagtttacccaaacttacagcttctaagaggtaaaaacagaatttaaatccacataatctagttccacagctcaccatttgactactaCCCAATTATGTCCAAAAACAGGGAAGAAATTAACATCTCTCCCAAGCAGGAAAGGGAATATCAGGAAGACTTTAGGAAAAAGGAGGCATTTGAAATGGACTTTGATTATAAGTTAGATTCAGATATAGAAATAAAGAATATTCCAGGCCAGAAG
>gene=chr12_983487-984487; species=rheMac
CAGCTTTTTTTCCTAATTGAGTTCAGATACTGAAGGTCTGCAGAGATGGACCAGATACGACTACTTTGAAAGAGTCTAAATAATATAGTAAATATATAGGTAAATTTCTACAAAACAAataaggataatagctaatattaaagtgctttgcacatggtacctacattctcatttaatctttttaagaaccctgtaagtatagatgctataattatttccattttactgatgggaaagctgagatctggagaaggtgagtagtgtacccaaacttacagcttataagaggtaaaaacagaatttaaatccaaataatctaattccacagctcactATTTGACTACTACCCAATTATGTCCAAAAAAAGGGAAGAAATTAACATCTCTCCCAAGCAGGAAAGGGAATATCAGGAAGACTTTAGGAAAAAGGAGGCATTTGAAATGGACTTTGATTATAAGTTAGACTCAGATGTAGAAATAAAGAATATTCCAGGCCAGAAG
>gene=chr12_1128377-1129377; species=hg19
gggattacaggtgtataccacctggcccagctaattttttgtatttttagtagaaacgggattttgccatgttgcccaggccagtcttgaactccttagctcaagtgatcatcctgcctcgggttcccgaagtgctggggttataggtatgagccaccgtgcccagccAAGACATTTTTaaaatgtgagaatacacaagcacacattccattagctgtcagtgggatattatcacatgtcatgtagctctggaaaacactatcatgcacttgtgagagaatcacggtgaaaaaggccaatgacatcatccttttatggaaatagttttgccctcatggacctcctgcaagggggtcttgagcacccctggaatcccTTACCCATCTGGAGAATCATATTAGAAGATCATTATGGCACTGGTGTTGAGAATTGTTTAGAACCTATAAAAAGAATCACAtttatttttgcttttttgagacagggtcttgccatgtcatcca
>gene=chr12_1128377-1129377; species=bosTau
--------------------------------------------------------------------------------------------------------------------------------------------------gtatcagttactgtgtaaaactgagaaaatttaaaagcatAGG--------ACTGCacgttccattagc---------------------catcacggagctctggaaaacactactatacctttgtgag-aatgcacaatgaaaaagcaag----tgat---gtggtgtgaaaacagttctgcactcccgcatctcctg----------TTTGGGCCCCTCTGGGAGTCTGACTCGCTTGGGAAGTCGCGTTAGAGGACCATTCCGGCAGTGGTG------------------------------------------------------------------------------
>gene=chr12_1128377-1129377; species=calJac
--------------------------------------------------------------------------------------------------------------------------------------------------------------------------------------------------------------------------------------------------------------------------------------------------------------------------------------------------------------------------------------------------------------------------------------------------------------------------------------------------------------------
>gene=chr12_1128377-1129377; species=canFam
-----------------------------------------------------------------------------------------------------------------------------------------------------------------------------aaatttaaagcctaagagtacctgagcata-attccattagttgtcagtgggat-atactacatattatgtggctctggaagacactactatacatttgtaag-ggtgtacagtggaaaaggcaaatgatatcattgtactatgaaaatagttttgctctcacagacctcctgaaagga--tcttagag--tcttggggttcctgACTC---TG--------TATTAGAAGATCATTTTGGCAATGGTGTT--GAATTTTTTAGAACCTGCAAAAAGAAACACGT------------------------------------------
>gene=chr12_1128377-1129377; species=equCab
----------------------------------------------------------------------------------------------------------------------------------------------------------------gtaaaactgagaaatttttaaaacataagag-ac---agcacacattccattagcg---agtgggataatatgacatatcgtgtacctctggaaaacactactgtacagttgtgag-acagtacagtgaaaaaggcagaaaatgttgtagtattatgaaaataggtttgctttcatggacctcctgaaaggg--tctttgggacccctggagttcctgacccacttggagaat--tgttAGAA-------------------------------------------------------------------------------------------------
>gene=chr12_1128377-1129377; species=gorGor
------------------------------ctaattttttgtatttttagtagaaacaggatttcgccatgttgcccaggccagtcttgaactcctgagctcaagtgatcatcctgcctcgggttcccaaagtgctggggttataggtatgagccaccgtgcccagccAAGACATTTTTaaaatgtgagaatacataagcacacattccattagctgtcagtgggatattaccacatgtcatgtagctctggaaaacactattatgcacttgtgagagaatcatggtgaaaaaggccaatgacatcatccttttatggaaatagttttgccctcatggacctcctgcaaggg--tcttgagcacccctggaatcccttacccatctggagaatcATATTAGAAGATCATTATGGCACTGGTGTTGAGAATTGTTTAGAACCTATAAAAATAATCACAtttatttttgcttttttgagacagggtcttgccatgtcatcca
>gene=chr12_1128377-1129377; species=panTro
gggattacaggtgtataccacctggcccagctaattttttgtatttttagtagaaacgggatttcgccatgttgcccaggccagtcttgaactcctgagctcaagtgatcgtcctgcctcgggttcctgaagtgctggggttataggtatgagccaccgtgcccagccAagacatttttaaaatgtgagaatacacgagcacacattccattagctgtcagtgggatattatcacatgtcatgtagctctggaaaacactattatgcacttgtgagagaatcacggtgaaaaaggccaatgacatcatccttttatggaaatagttttgccctcatggacctcctgcaaggg--tcttgagcacccctggaatcccttacccatctggagaatcATATTAGAAGATCATTATGGCACTGGTGTTGAGAATTGTTTAGAACCTATAAAAAGAATCACAtttatttttgcttttttgagacagggtcttgccatgtcatcca
>gene=chr12_1128377-1129377; species=papHam
gggattacaggtgtgtgccacctggcctggctaattttttgtatttttagtagaaacgagatttcgccatgttgcccaggccagtcttgaactcctgagctcaagtgatcctcctgcctcgggttcccaaattgctggggttataggtatgagccaccgtgcccagccAAGACATTTTTaaaatgtgggaatacacaagcacacgttccattagctgtcagtgggatcttgtcacacgtcatgtagctctggaaaacac--ttatgcactcgtgagagaatcacaatgaaaaaggccaataacgtcatcctgttatgaaaatagctttgccctcatggacctcctgcaaggg--tcataagcacccctggaatcccttacccgtttggagaATCATATTAGAAGATCGTTATGGCACTGGTGTTGAGAATTGTTTAGAACTTATAAAAAGAATGACATTTAGttttgcttttttgagacagggtcttgccatgtcatcca
>gene=chr12_1128377-1129377; species=ponAbe
gggattacaggtgtatgccacctggcccagctaattttttgtatttttagtagaaacgggatttcgccatgttgcccaggccagtcttgaactcctgagctcaagtgatcgtcctgcctcgggttcccaaagtgctggggttataggtatgagccaccatgcccagccAAGACATTTTTaaaatgtgagaatacacaagcacactttccattagctgtcagtgggatattatcacatgtcatgtagctctggaaaacactattatgcacttgtgagagaatcccagtgaaaaaggccaataacatcatcctgttatgaaaatagttttgccctcatggacctcctgcaaagg--tcttgagcacccctggaatcccttacccatttggagaatcATATTAGAAGATCATTATGGCACTGGTGTTGAGAATTGTTTAGAACCTATAAAAAGAATCACAtttatttttgcttttttgagacagggtcttgccatgtcatcca
>gene=chr12_1128377-1129377; species=rheMac
gggattacaggtgtgtgccacctggcctggctaattttttgtatttttagtagaaacgggatttcgccatgttgcccaggccagtcttgaactcctgagctcaagtgatcctcctgcctcgggttcccaaagtgctggggttataggtatgagccaccgtgcccagccAagacatttttaaaatgtgggaatacacaagcacacgttccattacctgtcagtgggatcttgtcacacgtcatgtagctctggaaaacac--ttatgcactcgtgagagaatcacaatgaaaaaggccaataacgtcatcctgttatgaaaatagctttgccctcatggacctcctgcaaggg--tcataagcacccctggaatcccttacccatttggagaATCATATTAGAAGATCGTTATGGCACTGGTGTTGAGAATTGTTTAGAACTTATAAAAAGAATCACATTTAGttttgcttttttgagacagggtcttgccatgtcatcca
>gene=chr12_1226109-1227109; species=hg19
GAATAGATAAGTAGTTTTGCTTTATAGAAGAAACATAAAGCATATGATGTAGATTAGCTTTTTTTCTTTAAAGAAAAATAAGAACATAATTTGGTGGAAAAAAGGAATGAGGAGGAAAAGAAAGAATAAAAACCTCATAGTCTTAGAAGACAAGAATCTTCCAATAAGGAAGAATGAAGAAGGAACCTAAACTGTTTCATGTAATATTTTTATCTGTACAATTTGGGGCTTTGTTAAAAATGGGAGATTTTAGCTGACATGTTTGTCATTTTTCTTATAACTTACACTTTTTCTATTTTAGTTATGTTTCATTTTGTTATGATGTCAGCTCCATTCTACCTCACAGAGATATTTGGGTATAAAATCATGAGATgcagtagtggctaaggctttggctctagagtcatgtttactgagtttggacttccatctttaccacttactatgagtcgcgtgatcctgggaacgtattcaacttccttacacttcacttttcacgt
>gene=chr12_1226109-1227109; species=bosTau
----------gcagttcTGCTTTACAGAAGAA----AAGGCATGTAATATGGATTAAGG-----TTTTGA----TTAACAAAGGTATAGTTTAATGAGAAAAAGAAATGGGTAGTAAAAAGAAT---AAAAACATCACAGACTCAGAAATTCAGTGTCTTCAAGTGAGGAGGAAGAGAAAAATGACCCAAA-TATTTCACATAATATATTTTTTTATAC--TGTGGGATTTTGTTGAAAATGAGCGG-TTTAGATGGTATGTTTATAATTTTCCTTACAACTTAGGCCTTTTCTATTTTGATCGTGTTTCGTTTAATCATGGCATCAGCTTC---CTACCTCAGAAGCATGTTtgggtatgaa---------------------tg------cagctctggcatcagcgttacca-------------agtttgaccaccggccagcaggtgcagattct--gacctgtgctcaagttctttgagcctcttttc--acat
>gene=chr12_1226109-1227109; species=calJac
GAAGAGATAAGTAGTTTTGCTTTATAGAAGAAACATAAAGCATATGATGTAGATTAGCTTTTTTTCTTTAAAGAAAGATAAGAGCATAATTTTATGGAAAAAAGGAATGAGGAGGAAAAGAAAGAATAAAAACATCATAGTCTTAGAAGACAGGAATCTTTAAGTAAGGAAGAATGAAGAAGGAACCTAAACTGTTTCATGTAATATTTTCATCTGTACAATTTGGGGCTTTGATAAAAATGGGAGATTTTAGATGATGTATTTGTAATTTTTCTTATAACTTACACTT----TATTTTAGTTATGTTTCATTTTGTTATGATATCCGCTCCATTCTATCTCACAGAGATATTTGGATATAAAATCATGAGATgcagtagtggctaaggctctgactctagagtcatgtt---agagtttggactt-tatctttaccatttaataccagttgcatgatcctgggaatgtatttaacttcattacacctcacttttcactt
>gene=chr12_1226109-1227109; species=canFam
GATTAGATAAGTAGTTCTGCTGTATAGAAGAAAAATAAAGCATACGATGTGGATTATTTTTCCTTTTTCG---GTAAATAAGGGCATACTTAGATGGAAAAGAGGAATGAGGATTAAAAAGAAC---AAAAACAATATAGATACAGAAGATGAGAATCATCAAGTGTGGAGGAATGGGGAAATCACCAAAACTCTTTCATGTAATATTTGTTTTTGTACAGTTTGGGACTTTGCTGAAAATGAGAGA-TTTGGATGATGAATTTGTAATTTTCCTTACAACTTGAACTTCTTTTTTTTCAATCACGTTTCATATTAGCAGGATATCAACCTCATTCTTCCTCACAGGGATATTTAGATAAAAA---------------------TTAGTTT-Tggctctggggtcatagttactgagtttgaaatt-cagctttactagttactaccaagaatgtgatcctggacatgtatttaacttcactgtgcctcacttttcacat
>gene=chr12_1226109-1227109; species=equCab
GAATATGTAAGTAGTTCTGCTTTATCGAAGAAAAGTAAAGCATACAGTATAGATTAGTTTTTTCTTTCCATGCATAAATAAGGGCATAGTTTCATGGAAAA-AGGAATGAGGAGTAAAAAGAAT---AAAGACATCGTAGATCCAGAAGACTGGAATCTTCAACTGAGGAGGAATGAGAAAATGACCAAAACTATTTCATGTAATATTTTTTTTTGTGCACTTTAGGACTTTGTTG-AAATGAGAAA-TTTGGATGATGTATTTGTAATTTTCCTTACAACTTACAGTTTTTCTATTTTGATCGTGTTTCATTTTATCATGATGTCAGCTCCATTCTACCTCAGAGGGATATTCAGGTATAGA---------------------TAAGCCTGTggctctggagtcatggttactgagtttgaactt-cagc-ttagcacttactaccaggtacatgatcctgggcatgtacttaactttattgtgcctcactttacacat
>gene=chr12_1226109-1227109; species=gorGor
GAATAGTTAAGTAGTTTTGCTTTATAGAAGAAACATAAAGCATATGATGTAGATTAGCTTTTTTTCTTTAAAGAAAAATAAGAACATAATTTGGTGGAAAAAAGGAATGAGGAGGAAAAGAAAGAATAAAAACCTCATAGTCTTAGAAGACAAGAATCTTCAAAT----AAGAATGAAGAAGGAACCTAAACTGTTACATGTAATATTTTTATCTGTACAATTTGGGGCTTTGTTAAAAATGGGAGATTTTAGCTGACATGTTTGTCATTTTTCTTATAACTTACACTTTTTCTATTTTAGTTATGTTTCATTTTGTTATGATGTCAGCTCCATTCTACCTCACGGAGATATTTGGGTATAAGATCATGAGATgcagtagtggctgaggctttggatctagagtcatgtttactgagtttgga-ttccatctttaccacttactatgagtcgtgtgatcctgggaacgtattcaacttccttacgcttcacttttcACGT
>gene=chr12_1226109-1227109; species=panTro
GAATAGATAAGTAGTTTTGCTTTATAGAAGAAACATAAAGCATATGATGTAGATTAGCTTTTTTTCTTTAAAGAAAAATAAGAACATAATTTGGTGGAAAAAAGGAATGAGGAGGAAAAGAAAGAATAAAAACCTCATAGTCTTAGAAGACAAGAATCTTCCAATAAGGAAGAATGAAGAAGGAACCGAAACTGTTTCATGTAATATTTTTATCTGTACAATTTGGGGCTTTGTTAAAAATGGGAGATTTTAGCTGACATGTTTGTCATTTTTCTTATAACTTACACTTTTTCTATTTTAGTTATGTTTCATTTTGTTATGATGTCAGCTCCATTCTACCTCACAGAGATATTTGGGTATAAAATCATGagatgcagtagtggctaaggctttgtctctagagtcatgtttactgagtttggacttccatctttaccacttactatgagtcgcgtgatcctgggaatgtattcaacttccttacacttcacttttcacgt
>gene=chr12_1226109-1227109; species=papHam
GAGTAGATAAGTAGTTTTGCTTTATATAAGAAACATAAAGCATATGATGTAGATTAGTTTTTCTTCTTTAAAGAAAATTAAGAACGTAATTTGATGGAAAAAA-GAATGAGGAAGAAAAGGAAGAATAAAAACATCATAGTCCTAGAAGACAAG--------AGTAAGGAAGAAGGAAGAAGGAACCTAAACTGTTTCTTATAATATTTTTATCTGTACAGTTTGGGGCTTTGTTAAAAATGGGAGATTTTAGCTGACGTATTTGTCATTTTTCTTATAACTTACACTTTTTCTATTTTAATTATGTTTCATTTTGTTGTGCTATCAGCTCCATTCTACGTCACAGAGCTATTTGGGTATAAAATCATGAGATGCGGtagtggctgaggctttggctgtagagtcatgtttactgagtttggactt-catctttaccacttactgcgaattgcgtgatcctgggaatgtattgaacttcattacacttcacttttcacat
>gene=chr12_1226109-1227109; species=ponAbe
GAATAGATAAGTAGGTTTGCTTTATAGAAGAAACATAAAGCATATGATGTAGATTAGCTTTTTTTCTTTAAAGAAAAATAAGAACATAATTTGGTGGAAAAAAGGAATGAGGAGGAAAAGAAAGAATAAAAACATCGTAGTCCTAGAAGACAAGAATCTTCAAGTAAGGACGAATGAAGAAGGAACCTAAACTGTATCATGTAATATTTTTATCTGTACAATTTGGGGCTTTGTTAAAAGTGGGAGATTTTAGCTGACATATTTGTCATTTTTCTTATAACTTACACTTTTTCTATTTTAATTATGTTTCATTTTGTTATGATATCAGCTCCATTCTACCTCACAGAGATATTTGGGTATAAAATCATGAGATgcagtagtggctaaggctttggctctagagtcatgtttactgagtttggacttccatctttaccccttactatgagtcgcgtgatcctgggaacgtattgaacttccttacgcttcacttttcacgt
>gene=chr12_1226109-1227109; species=rheMac
GAGTAGATAAGTAGTTTTGCTTTATAGAAGAAACAGAAGGCATATGATGTAGATTAGTTTTTTTTCTTTAAAGAAAATTAAGAACGTAATTTGATGGAAAAAAAGAATCAGGAGGAAAAGAAAGAATAAAAACATCATAGTCCTAGAAGACAAG--------AGTAAGGAAGAATGAAGAAGGAACCTAAACTGTTTCATATAATATTTTTATCTGTACAATTTGGGGCTTTGTTAAAAATGGGAGATTTTTGCTGACGTATTTGTCATTTTTCTTATAACTTACACTTTTTCTATTTTAATTATGTTTCATTTTGTTATGATATCAGCTCCATTCTACATCACAGAGATATTTGGGTATAAAATCATGagatgcagtagtggctgaggctttggctgtaaagtcatgtttactgagtttggactt-catctttaccacttactacgaattgcgtgatcctgggaatgtattgaacttcattacacttcacttttcacat
>gene=chr12_1282377-1283377; species=hg19
ggtaattaagagtagattctggagctacactacctagtgattttcccataggcctgtagtgatgcttaaatcattgttccatataaagtccttgcatcagtacctggcaTGTTTTTAAGTGTTGGCTGCTTCTGTAATCTACCTCCCCACCACCACTGTTAGAATCGTCGTTCTTGTTATTTTATTTTAGGGGTTCTGTGGTTTATAGTCCTAAACAATGGAGAGTTTTTAAAAACTGGATATTCCGAGCATATTTAAAAGGGTATTTTTCTGCTAAACGTGATTCTGAACAATCATTTTTATCTTTATGTTCTAGTATGTGCATAATGGATCCAGTTTTTCTCTTGGCTGTTCAAAGCTTCTTATAAATCTTATATTTCAGATCCTATGGGTACTTGAATTAGTATAGAATAGACTCTCTGCTGAATATTTTATAAAAATGGCATAATACATACTGAAATAATATGATATGGGACTATCAGAGTAAACAGCATTTATAA
>gene=chr12_1282377-1283377; species=bosTau
--------------------------------------------------------------------------------------------------------------------------------------------------------------------------------------------------------------------------------------------------------------------------------------------------------------------------------------------------------------------------------------------------------------------------------------------------------------------------------------------------------------------
>gene=chr12_1282377-1283377; species=calJac
ggtaattaagagtagattccggagctagattgcctagTGATTTTCTCATAGTCTTGTagtgatgcttaaatcattgttacatataaagtctttacaccagtacctgTTGTGTTTTTA-GTGTTGGCTGCTCCTGTAATCTACCTCCTCACTGCCACAGTTATTATTATTGTTCTTGTTA-----TTTTAGGGATTCTGTGGTTTATAGTCCTAAACAATGGAGAGTTTTTTAAAAGTGGATATTCTGAAGATATTTAAAAGGGTATTTTCCCGCCAAATGTGATTCTGAACAATTGTTTTTATCTTTATATTCTAGTATGTGCATAATGGATCCACTTTTTCTCTTGGCTGTTCAAAGCTTTTTATAAATTGTATATTTCAGATCCTGTGGATAATTGAATTAGTATAGAATAGGATCTCTGCTGAATA-TTTATAAAAATTATGTAACACATAATGAAA-----TGATATGAGACTATCAGTATAAACATCATTTATAA
>gene=chr12_1282377-1283377; species=canFam
AGTGATTAAGAATAGATTCTAGAGGTAGATTGCCtagtaattatctcatagtcttctggtgatacttaaatagttgttatgtataaagtttttacaacaatgcctg------ttttaagtgttagtattaCCTGTTAT---------CACCACCATTATTATTATTTTT--TGTTATTGTT-TATTTTAGGGATTCTGTGGTTTCTATTCCTACAAAATGGAGAGGTGGttttgtttttgt-------gtttgtttttg--------tttctgttt-------ttgCAGGTAGTC-----------------------TGAGTATATTTAACGGAGTATttttctt------------------------------------------------------------------------------gaaagaaagaaagaaaTTGCATAATTAATACTGAAATGCCATGATATGACACCACCTGGGTGATCAGCTTTTACAT
>gene=chr12_1282377-1283377; species=equCab
agtgattaagaatagattctggaactagatggcctagtgattatctcatagtcttgtggggatgcttaaatagttgttatatataaagttcttacagcagtacctggcacgtttttaagtgttagcagtctctgttatCTACTTCTTCACCACCATCATTATTATTATTTTTCTTGTTGTT-TATTTTAGGGATTCTGTGGTTTCTGTTCCTGCAAAATGGAGAGTTCCTTTTTTTTTTGAATTCTGATTATATTTGAAGGAGTATTTTTTCATTTAACATGATTCCAAACAATCATCTTTATCTTAATATTCAAGGATGTACATAACTGATCCAGTTTTTCTCTTGGCTGTTGAAAACTTTTTGTAAATCATATATTTCAGAACCTGTGGA-AATTGAATGCGTATAGAATAGGATCTCCACTATATATTTTATAGAAATTCCATAATAAATACTGAAGTAATATGCTGTGGGACTATCTGGGTGAGCAGCTTTTACAC
>gene=chr12_1282377-1283377; species=gorGor
--------------------------------------------------------------------------------------------------------------------------------------------------------------------------------------------------------------------------------------------------------------------------------------------------------------------------------------------------------------------------------------------------------------------------------------------------------------------------------------------------------------------
>gene=chr12_1282377-1283377; species=panTro
ggtaattaagagtagattctggagctacactacctagtggttttcccataggcctgtagtgatgcttaaatcattgttacatataaagtccttgcatcagtacctggcaTGTTTTTAAGTGTTGGCTGCTTCTGTAATCTACCTCCCCACCACCACTGTTAGAATCGTCGTTCTTGTTATTGTATTTTAGGGGTTCTGTGGTTTATAGTCCTAAACAATGGAGAGTTTTTAAAAACTGGATATTCCGAGCATATTTAAAAGGGTATTTTTGTGCTAAACGTGATTCTGAACAATCATTTTTATCTTTATGTTCTAGTATGTGCATAATGGATCCAGTTTTTCTCTTGGCTGTTCAAAGCTTCTTACAAATCTTATATTTCAGATCCTATGGGTACTTGAATTAGTATAGAATAGGCTCTCTGCTGAATATTTTATAAAAATGGCATAATACATACTGAAATAATATGATATGGGACTATCAGAGTAAACAGCATTTATAA
>gene=chr12_1282377-1283377; species=papHam
ggtaattaagagtagattctggagctagattgcctagtgattttctcgtagtcctgtagtgatgcttcaatcattattacatataaagtccttacaccagtacctggcacgtGTTTAGGTGTTGGCAGCTCCTGTGATCTGCCTCCACACCGCCACTGTTATCACTGTTGTTCTTGTTACTGTTTTCTAGGGATTCTGTGGTTTGTAGTCCTAAACCGTGGAGACTTTTTAAAAACTGGATATACCGAGCATA-TTAAAAGGGTATTTTTCCGCTACACATGATTCCAAACAATCATTTTGATCTTTATCTTCTAGTATGTGCATAATGGATCCAGTTTTTCTCTTGGCTGTTCAGAGCTTCTTATAAATCTTGTATTTCAGATCCTGTGGATTATTGAATTAGTGTAGAATAGGCTCTCTGCTGAATATTTTGTAAAAATGGCATAACACATACTGAAATAATGTGGTATGGGACTGTCAGAGGAAACAACATTTACAA
>gene=chr12_1282377-1283377; species=ponAbe
ggtaatttagagtagattctggagctagactgcctagtgattttcccatagtcctgtagtgatgcttaaatcattgttacatataaagtccttgcatcagcatctggcaTGTTTTTAAGTGTTGGCTGCTCCTGTAATCTACCTCCCCACCACCACTGTTAGAATTGTTGTTCTTGTTATT-----------GTTCTGTGGTTTGTAGTCCTAAACAATGGAGAGTTTTTAAAAACTGGATATTCCGAGCATATTTAAAAGGGTATTTTTCTGCT-AACGTGATTCTGAACAATCATTTTTATCTTTATGTTCTAGTATGTGCATAATGGATCCAGTTTTTCTCTTGGCTGTTCAAAGCTGCTTATAAATCTTATATTTCAGATCCTATGGGTACTTGAATTAGTATAGAATAGGATCTCTGCTGAATATTTTATAAAAATGGCATAATACATACTGAAATAATATGATATGGGACTATCATAGTAAACAACATTTATAA
>gene=chr12_1282377-1283377; species=rheMac
ggtaattaagagtagattctggagctagattgcctagtgattttctcgtagtcttgtagtgatgcttcaatcattattacatataaagtccttacaccagtacctggcacgtTTTTAGGTGTTGGCTGCTCCTGTGATCTGCCTCCACACCGCCACTGTTATCATTGTTGTTCTTGTTACTGTTTTCTAGGGATTCTGTGGTTTATAGTCCTAAACAATGGAGACTTTTTAAAAACTAGATATACCGAGCATA-TTAAAAGGGTATTTTTCCACTACACATGATTCTGAACAATCATTTTGATCTTTATCTTCTAGCATGTGCATAATGGATCCAGTTTTTCTCTTGGCTGTTCAGAGCTTCTTATAAATCTTGTATTTCAGATCCTGTGGATTATTGAATTAGTGTAGAATAGGCTCTCTGCTGAATATTTTAT-AAAATGGCATAATACATACTGAAATACTGTGGTATGGGACTGTCAGAGGAAACAACATTTACAA
>gene=chr12_1292360-1293360; species=hg19
AATTACAGCTACCATGataaatttaaaaatttaaacctctattttttttaaaattatttattCTAGATGTGTGTTCCTTCTTTTAGGCTTCACTTTTGGATCTGAAAGAGCATGCTTCTTCTCTGGCATCCTCAGGACTGAAAAAGGACTCACGGCTTAAGACACTAGAGATTGCTTTGGAGCAGAAGAAGGAGGAGTGTCTGAAAATGGAATCACAATTGAAAAAGGTTAAAGAAAAAATTTCACATTTTTTTGCTTTGCCTTAAATAAGAACATAGTAGATAACCTTAGCATGTTTATATGGAATAATTTACCAATGGAATAATAATCCGCCAAACTTTAAAATACCATGTATATCTGAATTAATTATCTTAGCATTCTTATCCTACTTTATTTTATTCAAGATAATCCCCAAATCTTTAAAAATTGACAGTTCAGAGAAAGATTAAAATATGCAACTCTCTTGTGGGTAAAATATGAGACCAGAGTGTAAAAATCTC
>gene=chr12_1292360-1293360; species=bosTau
ACTAGAAACCACCAGGATAAATTTAAGAAGTTCAGTCTCCATTTGGTTAATAAATGTTTATTCTAGATATGTGTTGCTTCTTTTAGGCTTCACTCTTGGATCTGAAAGAACACGCCTCGTCCCTGGCTTCCTCAGGACTGAAAAAGGACTCACGGCTTAAGACTCTAGAAATTGCTTTGGAGCAGAAGAAAGAGGAGTGTCTGAAGATGGAATCACAGTTGAAAAAGGTTAAAGAATATTGATC-CATTTTCTTGCTCTGCTTTAAATAAGAACA---TAGAAAACTTTATAGTATTTGGATGGAATAACTTACTAATGGACTAAT-----------------AATACTATTTATACCTTGATTAATTCTTGCAGCATTAATAT---------CTTTACTCCTTAGAGTCTCAAACTCTTAGAAAATTAATAATTCAGAGTAAGATTCAAATATGCAACTCCTATATAGAGGAAATGTAAGACCACAGTGTAAAAATCTC
>gene=chr12_1292360-1293360; species=calJac
AATGACAGCCACCATGATAAATATAAAATTCAAAATTTCTATTTTCTTTATAGTTAGTTATTCTAGATGTGTGTTGCCCCTTTTAGGCTTCACTTTTGGATCTGAAAGAGCATGCTTCTTCTCTGGCATCCTCAGGACTGAAAAAGGACTCACGGCTTAAGACACTAGAGATTGCTTTGGAGCAGAAGAAGGAGGAGTGTCTGAAAATGGAATCACAATTGAAAAAGGTTAAAGAAAATTTTTTACATTTTTTTGCTTTGCTT----TAAGAGCATAGTAGATAACCTTAGGGTGTTTATAGGGAATAATTTACCAATGGAGTAATAATGC-CCAAACTTTAAAATACCATATATGCCTGAATTAATTCTCTTAGCATTCTTATTCTACTTTATTTTATTCAAGATAATCCCCAAATCATAGAAAATTGACAGTTCAGAGAAAGATAAAAATATGCAGCTCCCTTGTGGGTAAAATATGAGACCACAGTGTGAAAATCTC
>gene=chr12_1292360-1293360; species=canFam
ACTACAAGCCACCAAGATAAATTTTAACATTTACATTTCCACTTTGTTTGTAGTTATTTATTCTACATGTGTGTGACTTTTTTCAGGCTTCACTCTTGGATCTGAAAGAGCATGCCTCTTCCCTGGCTTCCTCAGGACTCAAAAAGGACTCACGGCTTAAGACACTGGAAATTGCTTTGGAACAGAAGAAGGAGGAGTGTCTGAAAATGGAATCACATTTGAAAAAGGTTAAAGAAAAATTTTC-CATTTTCTTACTTTGCTTTAGATAAGAATATAGTAG--AGCTCTATAGTGCTCATGTGTAATAAATTACCAATGATGTAATAAT-CCCTGAAGTTCAAAATATCATTTATACCTTCATCAGTTCTCTTAATGTTCTTGTCCTATTTTATCTTGCTACTGAGAATCTTAAGCTCTTAGAAAATTGACAGATCAGAGGAAGATGAAAAAATGCAGCTCCTTTATGGACAAACTATAAGAATACAGTGTAGAAATCTT
>gene=chr12_1292360-1293360; species=equCab
ACTACAAGCCACaaaaataaatttaaaaatttaaatCTCCATTTTGTTTATAGTTCTTTATTCTAAATGTGCAT-ACTTCTTTTAGGCTTCGCTCTTGGATCTGAAAGAGCATGCTTCTTCCCTGGCTTCCTCAGGACTCAAGAAAGATTCACGGCTTAAGACACTAGAGATTGCTTTGGAGCAGAAGAAGGAGGAGTGTCTAAAAATGGAATTGCAGTTGAAAAAAGTAAGAAAAAATTTCTG---TTTTCTTGCTTTGCTTTAAATAAGAACGTAGAA---AACTCTACAGTGTTTATATGGAATAACTTACCAATGGAGTAATAATCCCCTGAAGTTCAAAATACCATTTATGCCTTGATTAAGTCTCTTACTGTTCTTACCCTATTATATTTTACTCCTGAGAATCCCAAACTCTTAGAAAATTGACAGTCCAAAGGAATATTAAAATATACAGCTCCTTTATGGATGAAATACAAGACCACAATATAAAAATCTG
>gene=chr12_1292360-1293360; species=gorGor
AATTACAGCTACCACGATAAATTTAAAAATTTAAACCTCTATTTTGTTTATAATTATTTATTGTAGATGTGTGTTCCTTCTTTTAGGCTTCACTTTTGGATCTGAAAGAGCATGCTTCTTCTCTGGCATCCTCAGGACTGAAAAAGGACTCACGGCTTAAGACACTAGAGATTGCTTTGGAGCAGAAGAAGGAGGAGTGTCTGAAAATGGAATCACAATTGAAAAAGGTTAAAGAAAAATTTTCACATTTTTTTGCTTTGCCTTAAATAAGAGCATAGTAGATAACCTTAGCATGTTTATATGGAATAATTTACCAATGGAATAATAATCCACCAAAGTTTAAAATACCATGTATACCTGAATTAATTATCTTAGCATTCTTATCCTACTTTATTTTATTCAAGATAATCCCCAAATCTTTGAAAATTGACAGTTCAGAGAAAGATTAAAATATGCAACTCCCTTGTGGGTAAAATATGAGACCAGAGTGTAAAAATCTC
>gene=chr12_1292360-1293360; species=panTro
AATTACAGCTACCATGataaatttaaaaatttaaacctctattttttttaaaattatttattCTAGATGTGTGTTCCTTCTTTTAGGCTTCACTTTTGGATCTGAAAGAGCATGCTTCTTCTCTGGCATCCTCAGGACTGAAAAAGGACTCACGGCTTAAGACACTAGAGATTGCTTTGGAGCAGAAGAAGGAGGAGTGTCTGAAAATGGAATCACAATTGAAAAAGGTTAAAGAAAAAATTTCACATTTTTTTGCTTTGCCTTAAATAAGAACATAGTAGATAACCTTAGCATGTTTATATGGAATAATTTACCAATGGAATAATAATCCGCCAAACTTTAAAATACCATGTATATCTGAATTAATTATCTTAGCATTCTTATCCTACTTTATTTTATTCAAGATAATCCCCAAATCTTTGAAAATTGACAGTTCAGAGAAAGATTAAAATATGCAACTCTCTTGTGGGTAAAATATGAGACCAGAGTGTAAAAATCTC
>gene=chr12_1292360-1293360; species=papHam
AATTACAGCTACCACGATAAATTTAAAATTTTAAATCTCTATTTTGTTTATAGTTATTTATTCTAGATGTGTGTTGCTTCTTTTAGGCTTCACTTCTGGATCTGAAAGAGCATGCTTCTTCTCTGGCGTCCTCAGGACTGAAAAAGGACTCACGGCTTAAGACACTAGAGATCGCTTTGGAGCAGAAGAAGGAGGAGTGTCTGAAAATGGAATCACAATTGAAAAAGGTTAAAGAAAATTTTTCACATTTTTTTGCTTTGCTTTAAATAAGAGCATAG-------CCTTGGCATGTTTATATGAAATAATTTACCAATGGAGTAATAATCCCCCAAACTTTAAAATACCATGTATATCTGAATTAATTATCTTAGCATTCTTATCCTACTTTATTTTATTCAAGATAATCCCCAAGTCTTTGAAAATTGACAGTTCAGAGAAAAATTAAAACATGCAGCTCCCTCGTGGGTGAAATACGAGACCACAGTGTAAAAATCTC
>gene=chr12_1292360-1293360; species=ponAbe
AATTACAGCTACCACGATAAATTTAAAATTTTAAACCTCTATTTTGTTTATAATTATTTATTCTAGATGTGTGTTCCTTCTTTTAGGCTTCACTTTTGGATCTGAAAGAGCATGCTTCTTCTCTGGCATCCTCAGGACTGAAAAAGGACTCACGGCTTAAGACACTAGAGATTGCTTTGGAGCAGAAGAAGGAGGAGTGTCTGAAAATGGAATCACAATTGAAAAAGGTTAAAGAAAAATTTTCACATTTTTTTGCTTTGCTTTAAATAAGAGCGTAGTAGATAACCTTAGCATGTTTATAGGGAATAATTTACCAATGGAATAATAATCCCCCAAACTTTAAAATACCATGTATACCTGAATTAATTATCTTAGCATTCTTATCCTACTTTATTTTATTCAAGATAATCCCTAAATCTTTGAAAATTGACAGTTCAGAGAAAGATTAAAATATGCAACTCCCTTGTGGGTAAAATATGAGACCAGAGTGTAAAAATCTC
>gene=chr12_1292360-1293360; species=rheMac
AATTACAGCTACCACGATAAATTTAAAATTTTAAATCTCTATTTTGTTTATAGTTATTTATTCTAGATGTGTGTTGCTTCTTTTAGGCTTCACTTCTGGATCTGAAAGAGCATGCTTCTTCTCTGGCGTCCTCAGGACTGAAAAAGGACTCACGGCTTAAGACACTAGAGATCGCTTTGGAGCAGAAGAAGGAGGAGTGTCTGAAAATGGAATCACAGTTGAAAAAGGTTAAAGAAAATTTTTCACATTTTTTTGCTTTGCTTTAAATAAGAGCATAG-------CCTTGGCATGTTTATATGAAATAATTTACCAATGGAGTAATAATCCCCCAAACTTTAAAATACCATGTATACCTGAATTAATTATCTTAGCATTCTTATACTACTTTATTTTATTCAAGATAATCCCCAAGTCTTTGAAAATTGACAGTTCAGAGAAAAATTAAAATATGCAGCTCCCTCGTGGGTGAAATATGAGACGACAGTGTAAAAATCTC
>gene=chr12_1553321-1554321; species=hg19
AGAGAAACTGTGAGGTAACTGGAGTCTTTCTGTATCAGGAATAGCATCTCTGTAAAAACAAGTTAGTCCTGTGCTTAATTCCTGCCTCGATACAGAGCTGTCCGTCTGGTGTGAATATATGAAGCCAGCGTTCTCTTCCTGTCTCCCAGAAGGGCGGCTGCGTGTGACAGCGTAAATGTGTGACAGTATGTGAAAATGTTTCTGTAATCCTGAAGATTTCAGTAGTGATTAGAAGAGCTTTAGTCTTTGGTCAATTTTCTTTGACTTGGAAAGCATAAAGAATATTTGAACCTCTCATTTCAGACTGACCTTGACTTTCCTCattttattttattttattttattttTTTGCCTTAGATCATCCAGCCCCTCTTAGAACTTGACCAAAATAGAAGTAAATTAAAGTTGTACATTGGACACCTGACAACCCTCTGCCATGACCGAGACCCCCTGATCCTCCGTGGACTCACTCCACCAGCTTCCTATAACTTGGACGATGA
>gene=chr12_1553321-1554321; species=bosTau
TGAGCAGTTGTGAGCGGACTGCAGTCTTTTTGTAGCAGGAATGTCATCTCTGCAAAAACAAGCCAGTCCTGTGCTTAGTCCCA-CCTGAACACGGAATCCC--ATCTCACGCTGATGTAC-ATGCCAGTGTCCCCCACGTGGCTCCCAGCACGGTGGGTGGGTGTGGCTTCGTAGATGCGCA--GGCGTGCGGA----------------CAAAGAGGGCGGTAGTGGTTACAAGTGCTCTAGTCTCACTCTG--TCTCTTTGCCTTGGGAGGCACAA-AGAGACTGGACCTTCTTGTTTCAGACTGACCTTGACTTTCCTCAT----------------------TTTCCCCTCAGATCATCCAGTCCCTCCTAGAACTTGACCAAAACAGAAGCAAGCTCAAGTTGTACATCAGACACCTGACCGCCCTCTGCCACGACCGAGACCCCCTGATCCTCCGAGGACTCACTCCACCAGCCGCCTATAAGCTGGACGACGA
>gene=chr12_1553321-1554321; species=calJac
AGAGAAATTGTGAGGTAACTGGAGTCTTTCTGTATCAGGAATAGCATCTCTGTAAAAACGAGTCAGTCCTGTGCCTAATCCCCGCCTCAGTACAGAGCTATCCGTCTAGTGTGGATATATTAAGCCAGCATTCTCTTTGTGTCTCCCAGAAGGGCAGCTGGGTGTGACAGCATAAATGTGTGACAGTGTGTGAAAGTGTTTCTACAAGCTTGAAGATTTCAGTAGTGATTATAAGAGCTTTAGTCTCTGGTCAATTTTCTTTTACTTGGGAGGCATAAAGAATATTTGAGTTCCTCATTTCAGACTGACCTTGACTTTTCTTATT---------------------TTTTGCCTTAGATCATCCAGCCCCTCTTAGAACTTGACCAAAATAGAAGTAAATTAAAGTTGTACATTGGACACCTGACAGCCCTCTGCCATGACCGAGATCCCCTGATCCTCCGTGGACTCACTCCACCAGCTTCCTATAACTTGGACGATGA
>gene=chr12_1553321-1554321; species=canFam
AGACAAACTGTGAGGTAACTGGAGTCTTCCTATATCAGGAATGTCATCTCTTTAAAAACAAGTTAGTCCTGTGTTTAATCCCTGCCTAAATACGGAACTCTCAGTTTCGCATTGATAGACTAAGCCAGCACTCTCTACCTGTCTCACAGAAGTGG--TTGGGTGGGACAGTGCAAATGTTCG--AGTGTGTGGAACTGTATCTATAATCCTGAAGATGTCAATGGTGATTAGAGGAGCTT-----------TAGTTGTCTTTGACTTGGGAGGCATAA-AGATATTTGAACTTCTTGTTTCAGAATGACCTTGACTTTCCTCAA----------------------TTTCACTTCAGATCATCCAGCCCCTCTTAGAACTTGACCAAAATAGAAGCAAATTAAAGTTGTATATTGGACACCTGACAGCCCTCTGCCATGACCGAGACCCCCTGATCCTCCGTGGACTTACTCCACCAGCTTCCTATAACTTGGACGATGA
>gene=chr12_1553321-1554321; species=equCab
TGGGAAACTGTGAGGTAACTGGAGTCTCTCTGTATCGGGAATGTCATTGCTATCAATACAAGTTAGTCCTGTCCTTAATCCCTGCCTAAATACGGAAGTCTCAGTCTAG-GTTGATATATGGAGCCAACATTCGCTACCCATCTCCCAGAATGGTGGGTGGATGTGACAGTGTAAATGTGCA--AGTGTGTGGAACTGTTTCTATAATCCTGAAGATTTCAATAGTGATTAGCAGAGCTTTAGTCTTTAGTCAGTTTTCTTTAACTTGGGAGGCATAA-AGATATTTGAACTTCTCATTTCAGATTGACCTTTACTTTCCTCAT----------------------TCTCACCTCAGATCATCCAGTCCCTCTTAGAACTTGACCAAAATAGAAGCAAATTAAAGTTGTATATTGGACACCTGACAGCCCTCTGCCATGACCGAGACCCCCTGATCCTTCGTGGACTCACTCCACCAGCTTCCTACAACTTGGACGATGA
>gene=chr12_1553321-1554321; species=gorGor
AGAGAAATCGTGAGGTAACTGGAGTCTTTCTGTATCAGGAATAGCATCTCTGTAAAAACAAGTTAGTCCTGTGCTTAATCCCTGCCTCAATACAGAGCTATCCGTCTGGTGTGGATATATTAAGCCAGCATTCTCTTCCTGTCTCCCAGAAGGG-GGCTGGGTGTGACAGCGTAAATGTGTGACAGTATGTGAAAATGTTTCTGTAATCCTGAAGATTTCAGTAGTGATTAGAAGAGCTTTAGTCTTTGGTCAATTTTCTTTGACTTGGAAAGCATAAAGAATATTTGAACCTCTCATTTCAGACTGACCTTGACTTTCCTCattttattttattttattttat--tttTGCCTTAGATCATCCAGCCCCTCTTAGAACTTGACCAAAATAGAAGTAAATTAAAGTTGTACATTGGACACTTGACAGCCCTCTGCCATGACCGAGACCCCCTGATCCTCCGTGGACTCACTCCACCAGCTTCCTATAACTTGGACGATGA
>gene=chr12_1553321-1554321; species=panTro
AGAGAAATTGTGAGGTAACTGGAGTCTTTCTGTATCAGGAATAGCATCTCTGTAAAAACAAGTTAGTCCTGTGCTTAATCCCTGCCTCGATACAGAGCTATCCGTCTGGTGTGAATATATTAAGCCAGCATTCTCTTCCTGTCTCCCAGAAGGGCGGCTGGGTGTGACAGCGTAAATGTGTGACAGTATGTGAAAATGTTTCTGTAATCCTGAAGATTTCAGTAGTGATTAGAAGAGCTTTAGTCTTTGGTCAATTTTCTTCGACTTGGAAAGCATAAAGAATATTTGAACCTCTCATTTCAGACTGACCTTGACTTTTCTCattttattttattttattttatttttttGCCTTAGATCATCCAGCCCCTCTTAGAACTTGACCAAAATAGAAGTAAATTAAAGTTGTACATTGGACACCTGACAGCCCTCTGCCATGAGCGAGACCCCCTGATCCTCCGTGGACTCACTCCACCAGCTTCCTATAACTTGGACGATGA
>gene=chr12_1553321-1554321; species=papHam
AGAGAAAGTGTGAGGTAACTGGAGTCTTTCTGTATCAGGAATAGCCTCTCTGTAAAAACGAGTTAGTCCTGTGCTTAATCCCTGCCTCAGTACAGAGCTATTCGTCTGGTGTGGATGTATTAAGCCAGCATTCTCTTCCTGTCTCCCAGAAGGGCGGCTGGGTGTGACAGCGTAAATGTGTGACAGTATGTGAAAATGTTTCTGTAATCCTGAAGATTTCAGTAGTGATTAGAAGAGCTTTAGTCTTTGATCAATTTTCTTTGACTTGGGAGGCATAAAGAATATTTGAACCTCTCATTTCAGACTGACCTTGACTTTCCTC----------------------------------------------------------------------------ATTAAAGTTGTACATTGGACACCTGACAGCCCTCTGCCATGACCGAGACCCCCTGATCCTCCGTGGACTCACTCCACCAGCTTCCTATAACTTGGACGATGA
>gene=chr12_1553321-1554321; species=ponAbe
AGAGAAATCGTGAGGTAACTGGAGTCTTTCTGTATCAGGAATAGCATCTCTGTAAAAACAAGTTAGTCCCGTGCTTAATCCCTGCCTCGATACAGAGCTATCCGTCTGGTGTGGATATATTAAGCCAGCATTCTCTTCCCGTCTCCCAGAAGGGCGGCTGGGTGTGACAGCGTAAATGTGTGACAGTATGTGAAAATGTTTCTGTAATCCTGAAGATTTCAGTAGTGATTAGAAAAGTTTTAGTCTTTGGTCAATTTTCTTTGACTTGGAAAGCATAAAGAATGTTTGAACCTCTCATTTCAGACTGACCTTGACTCTCCTCattttattttattttattttattttTTTGCCTTAGATCATCCAGCCCCTCTTAGAACTTGACCAAAATAGAAGTAAATTAAAGTTGTACATTGGACACCTGACAGCCCTCTGCCATGACCGAGACCCCCTGATCCTCCGTGGACTCACTCCACCAGCTTCCTATAACTTGGACGATGA
>gene=chr12_1553321-1554321; species=rheMac
--------------------------------------------------------------------------------------------------------------------------------------------------------------------------------------------------------------------------------------------------------------------------------------------------------------------------------------------------------------------------------------------------------------------------------------------------------------------------------------------------------------------
>gene=chr12_1608109-1609109; species=hg19
GTCACGTCAGGATTTCAGGCTCCGTTTGGCTCTGGGCAGTTGATTTCCTGGGAATGAGGCGATGAAGCCCTATGAATGTTCTCTCCTCCAGGCCCTCAATGGGACAGGAATGAGGTTTGCAGCTTGGTAGTGCCACTCCAGCCCTCCCTGTCCACAGGGACCATTCCTTTGCCGTGTCGTCTGGGGAAGAAGCCATCCCCTGCCATAGGCAATGGCTTACAGGGTGACCTGGGACATCCGTGCCTTCGGCTGGGTTCAGCCGTGAAGCACTCTTCTTCCCAACTCCTCCTGCTGCTCCCAGCGTGCGACATTCATCTTTCCCTTCCCAAGTTAACGCTCAGTTCTGTCTTGGCCGCCTTGGCACCTTCCCGGCCCCTCAGTCTCGGTCTCCACAGCACTTGGTCGGCTCAGCCTTGTTCGTGCGAGTCAAGAACTTGAGCCGCGCTGCTCTGAAGAGGGAGAGTCAGATGTGGGCAAAAAAAGTGCATCGAATGTCTGAG
>gene=chr12_1608109-1609109; species=bosTau
--------------------------------------------------------------------------------------------------------------------------------------------------------------------------------------------------------------------------------------------------------------------------------------------------------------------------------------------------------------------------------------------------------------------------------------------------------------------------------------------------------------------
>gene=chr12_1608109-1609109; species=calJac
GTCACACCAGGATTTCAGGCTCCATTTGGCTCTGGGCACTGTATTTCCTAGGAAGGAGGCAATGAAGCCCTATGAATGTTCTCTCCTTCAGGCCCTTGACGGGACAGGAATGAGGTCTGCAGCTTGGTGATGCCCTGCCAGCCCTCCCTGTCCACAGGGACCATTCCTTTGCCATGTCATCTGGGGAAGAAGCCATCCCCTGCCATAGGCAATGGCTTACAGTGTGGCTTGATATACCCGCGCCTTCGGCCAGTTCCAGCCGTGAAGCAGTATTCTTCC--ATCTCTTCTGATGTTTCCAGCATGCACCGTTCATCTTTCCCTT--TAAGTTAACACTCAGTTCCGTCTTGGCAGCGCTGGCCCCTTCCCAGCCCCTTGGTCTCAGTCTCAGCCGCACTTGGTCACCTCAGCCTTGCTCACGCGGGTGAAGAACTTGAGCCTCGCTCCTTTGAAACAGGAGAGTCAGATGTGTGCAAAAAAAAAGCATCAGATGTCTGAG
>gene=chr12_1608109-1609109; species=canFam
GTCACGCCAGGCGCGTGTGCGCC----GGCCCTGGGGGATCTGTTCCCCAAGGATGAGG-GATGGCGCACTGTGCAGGCTCTC------CAGCCCCTGGTGAGAAAGTCGTGAGGTGTAAACGGCAGTGATGCCGCCTCGGGCCTCCC----------GGACGTTTCCTCGTCACACGGTGTGAGGAAGCAGCGATCTCCTGC-------------TCACAGGGGATCTAGGGATCCGCAT------CACTGAGCCCA---------------CCTTCC--CCTCTTCC------TCCGCGGCTGC--------------CCTCCCTGTATGtgtct--------------------------gtctgtctgtctgtcCGGCCCAGTGCCCCCCGCGC--------TTCAGGCTTGCTTGTGAGGGTGAATAAC-TGACCCACGTTCA--ATAAGAGGGAGCGCGGGCTGCGT--GGAGAAAGTCCTCC----GTCGACC
>gene=chr12_1608109-1609109; species=equCab
GTCATGCCAGGAGTTCGTGCTCCATTAGGCTCCGGAAGATTTATTCCCCAAGAAGTAGGCGATGAAGCGCTA-GAATGTTCTCACCTTTGGGCCCTTGATGGGAAAGGAATGAGGGTTGAAACTTGGTGATG-CACGTCAGCCCTCCCCACCCACAGAGACCGCTCCTTTGCCACGTTGCCTGGGGAAGAAGTTATACCAGGCCGC-ATGGGTGGCTCCCAGGGCAGCCTGGGATCTTCAC------TGCTGCTCCTGAAGGAAGGAAAGCGCTCTGTT--TTCCTTCCAAACCGTTCCAGCATGCGACGTTCCTCTTTCCCCTCCTGAATTAACAC--------------------------TCCTTCCAATCTCTCAGCCTCGGCACCTCCGTCTC--------CTCAGTCTTGTTTATGGGGGCAAAGAACTTGAGCCGTGGTCCGTTTAAGAAGGAGAGTTGGCCAGGT--GGAAAACGTCCATCGGACAGCTGCA
>gene=chr12_1608109-1609109; species=gorGor
GTCACGTCAGGATTTCAGGCTCCGTTTGGCTCTGGGCAGTTTATTTCCTGGGAATGAGGCGATGAAGCCCTATGAATGTTCTCTCCTCCAGGCCCTCGATGGGACAGGAATGAGGTTTGCAGCTTGGTAGTGCCACTCCAGCCCTCCCTGTCCACAGGGACCATTCCTTTGCCGTGTCGTCTGGAGAAGAAGCCATCCCCTGCCATAGGCAATGGCTTACAGGGTGACCTGGGACATCCGTGCCTTCGGCTGGGTTCAGCCATGAAGCACTCTTCTTCCCAACTCCTCCTGCTGCTTCCAGCGTGCGACATTCATCTTTCCCTTCCCAAGTTAACGCTCAGTTCTGTCTTGGCCACCTTGGCACCTTCCCGGCCCCTCGGTCTCAGTCTCCACAGCACTTGGTCGGCTCAGCCTTGCTCGTGCGAGTCAAGAACTTGAGCCGCGCTGCTTTGAAGAGGGAGAGTCAGATGTGGGCAAAAAAAGTGCATCGAATGTCTGAG
>gene=chr12_1608109-1609109; species=panTro
GTCACGTCAGGATTTCAGGCTCCGTTTGGCTCTGGGCAGTTGATTTCCTGGGAATGAGGCGATGAAGCCCTATGAATGTTCTCTCCTCCAGGCCCTCGATGGGACAGGAATGAGGTCTGCAGCTTGGTAGTGCCACTCCAGCCCTCCCTGTCCACAGGGACCATTCCTTTGCCGTGTCGTCTGGGGAAGAAGCCATCCCCTGCCATAGGCAATGGCTTACAGGGTGACCTGGGACATCCGTGCCTTCGGCTGGGTTCAGCCGTGAAGGACTCTTCTTCCCAACTCCTCCTGCTGCTCCCAGCGTGCGACATTCATCTTTCCCTTCCCAAGTTAACGCTCAGTTCTGTCTTGGCCACCTTGGCACCTTCCCGGCCCCTCGGTCCCAGTCTCCACAGCACTTGGTCGGCTCAGCCTTGCTCGTgcgagtcaagaacttgagccgcactgctttgaagagggagagtcagatgtGGGCAAAAAAAGTGCATCGAATGTCTGAG
>gene=chr12_1608109-1609109; species=papHam
GTCACATCAGGATTTCAGGCTCCATTTGGCTCTGGGCAGGTTATTTCCTGGAAATGAGGCTACAAAGCCCTCTGAATGTTCTCTCCTTCAAGCCCTTGATGGGACAGGAATGAGGTTTGCAGCTCGGTAATGCCACGCCAGCCCACCTTGTCCACAGGGACCATTCCTTTCCCATGTCGTCTGGGGAAGAAG--ATCCTCTGCCATAGGCAATGGCTTACAGGGTGGCCTGGGACATCCGCGCCTTCGGCTGGGTCCAGCCGTGAAGCACTCTTCTTCCCAACTCTCCCTGCTGCTTCCGGCGTGCGACATTCATCTTTCCCTTCCTGAGTTAACGTTCAGTTCTGTCTTGGCCACTTTGGCACCTTCCCATCTCCTCGGTCTCAGTCTCCACAGCACTTGGTCGCCTCAGCCTTGCTCGCACGAGTGAAGAACTTGAGCCACGCTCCTTTGAAGAAGGAGAGTCAGATGTGGGCAAAAAAAGAGCATGAAATGTCTGAA
>gene=chr12_1608109-1609109; species=ponAbe
GTCACGTCAGGATTTCAGGCTCCGTTTGGCTCTGGGCAGTTTATTTCCTGGGAATGAGGCGACGAAGCCCTATGAATGTTCTCTCCTCCAGGCCCTTGATGGGACAGGAATGAGGTTTGCAGCTTGGTAATGCCACTCCAGCCCTCCCTGTCCACAGGGACCATTCCTTTGCTGTGTCGTCTGGGGAAGAAGCCATCCCCTGCCATAGGCAATGGCTTACAGGGTGACCTGGGACATCCGCACCTTCGGCTGGGTTCAGCCGTGAAGCACTCTTCCTCCCAACTCCTCCTGCTGCTTCCAGCATGCGACATTCATCTTTCCCTTCCCGAGTTAACACTCAGTTCTGTCTTGGCCACCTTGGCACCTTCCCGGCCCCTCAGTCTCAGTCTCCACAGCACTTGGTCGGCTCGGCCTTACTCGTGCGAGTGAAGAACTTGAGCTGCGCTCCTTTGAAGAGGGAGAGTCAGATGTGGGCAAAAAAAGTGCATCGAATGTCTGAG
>gene=chr12_1608109-1609109; species=rheMac
GTCACATCAGGATTTCAGGCTCCGTTTGGCTCTGGGCAGGTTATTTCCTGGAAATGAGGCTACAAAGCCCTCTGAATGTTCTCTCCTTCAGGCCCTTGATGGGATAGGAATGAGGTTTGCAGCTCGGTAATGCCATGCCAGCCCACCTTGTCCACAGGGACCATTCCTTTCCCATGTCGTCTGGGGAAGAAG--ATCCTCTGCCATAGGCAATGGCTTACAGGGTGGCCTGGGACATCCGC----------------AGCCGC-AAGCACTCTTCTTCCCAACTCTCCCTGCTGCTTCCGGCGTGCGACATTCATCTTTCCCTTCCCGAGTTAACGCTTAGTTCTGTCTTGGCCACTTTGGCACCTTCCCATCTCCTCGGTCTCAGTCTCCACAGCACTTGGTCGCCTCAGCCTTGCTCGTACGAGTGAAGAACTTGAGCCACGTTCCTTTGAAGAAGGAGAGTCAGATGTGGGCAAAAAAAGAGCATGAAATGTCTAAA
>gene=chr12_2513274-2514274; species=hg19
AGTGCCCAGGCAGAAAGCGGCCAGCTCCCAGCCAGATGCATGGGGGGCCCTGGGTTCCAGAAGATCAAGTGGCCAAGCACATGAAGACAAATAGTTTGTCTCGTCAGCTTCTGGGGGTCacttgttcacatgggaagaaaccaagcagtggaggttaccatagaaagattacacagccaaagtttgtggctggattttttttGTGGCTTTTCTTTGTGAAGAGTTAAGCATGAAGGACCGAGGGTATCCAGGAAGAAGAGTAGCTTTGGGATTATCAGGAAGGATCCACGTACATGTTTCTGACTTCTTCTCAAATTGCCTGGAGCAGTGCACAGGACATAGTAGATCTTTCCATAAACACTGCTAAACTGCACAAGGAACTTATTCTGTTAAGGGAGCTCCCTACCTCTGTTTCCCCACCTGACAGGCATGCTAGTTTAGACTCCTTCGAGGATAACTCGGCTACTCCCTGTGGGATATCTGGAAAGAATACGGACGGG
>gene=chr12_2513274-2514274; species=bosTau
CGTGGCTGGGAAGGAGGAG------------------------GGTACC-TGCGTTCCAGAAGGTTAAGTGGACAAAC-CACAGAGACAAACGG-GCACCTTGTCAGCTTCTGGGGGTGGCTGCTTGGGGAGCGGAGAAGCAAAGCCACGGGGGTTCCTGT-GAAAGAATGCGT-GTT------TGTGGCTGG------TTGGTGGCTGTTCTTGGCAAAGAGCTGAGTGTGAAAGATTGAGAGAGCCTGGGAGGAGTCG-AGCTCCGGGACTAGGGGGAAGGATCCATGTCTGCGTTCCTAGCGCCTCCTCAG-CTG----GTGCAGAGCTAAGCTGACCACAGGCATCC-------CATCACTCAACTGCCCAGGGGACCTGCCTTGTCGGGGC--ACCCCTGCCTCCCTGTGCCCACCTGACAGACCGCCTGGTCCGGGTTCCTTGGAGGAGGACT---CTGCTCCCTGAGAGATATTGGGAAAACTGGGGGCA-GG
>gene=chr12_2513274-2514274; species=calJac
------------------------CTCCCAGCCAGATGCATGGGGGGTCCTGAGTTCCAGAATATCAAGTGGCCAAGCACATGAAGAC-AATGGTTTCCCTCATCAGCTTCTGAGGGTTGCTTGTTAATGTGGGAAAAAACCAAGCAGTGGAGGTTCCCACAGAAAGATTACACTGCCAAAGTTTGTGGCTGGATtgtgtgtgtg-------------------------------ACTGAGGGTATCCAGGAAGAAGAGTAGCTTTGGGATTATCAGGAAGGATCCAGGTAGATGTTTCTAACTTCCTGTCAACTTGCCTGGGGCAGTGCTCAAGAC--AGTAGATCTTCCCATAAACACTGCTAAACTGCACAAGGAACTTACTCTGTGAAGGGAGCTCCCTGCCTCTGTTTCCTCACCTGCCAGGCCTGCTAGCTTAGATTCCATGGAGGATCACTCAGCTACTCCCTGTGGGAAATCTGGAAAGAGTGAGGACGGG
>gene=chr12_2513274-2514274; species=canFam
TGTGGCTGGGAAGGAAGAACTAAGCTCCCAATCTAATGAATGAGATACCTTGGATTCCAGAAAATTAAGTGGACAAGCATATAAAGATAAATGATGTATCTTGTCAGCTTCTGGGGGTTGCTTATTAACATGGGAAGAAATGAAATATTTGAGATTTCCATGGACAGATTACACGGTT------TGTGACTGGGTTTTTttTGTGGCTGTTGTTTGTAAAGAGCCAAGCATAGAAGACTGAGAAGGGCTGGAAAAAGACA-AGCTTTAAGATTGTAAGGAGGGATCCATGTACATATTCCTAGTTTCCCTTCAA-TTGAAGGGAACAGAACCTAGAACACAACAGGTGTTTCCCTAAATGTTGCTAAACCATACAGGGTACTTACTTTGTTGGTGGCACCCCCTGTTTCAGTTACTCCACCTGGCAGGCTTGCTGGTTTGGATTCCTTAGTGAAGGAATGAACCACTCCCCAAGGAAAATCAGGACAAGTGGGGCAATAA
>gene=chr12_2513274-2514274; species=equCab
CATGGGTGGGAGGGAAGAGCCAAGCGTCCAACCTGATGTGTGAGGTACCCTGGCTTCCAGAAGATTAAGTGGACAAATGCACAAAGATAAATGATGTGTCTCATCAGTTTCTGGGGGTTGCTT-CTAATGTGGGAAGAAACCAAACAATTGAAATTCCCATTGAACGATTACACAGCT------TGTG---------TATTTGTGACTGTTCTTTGTGAAGGGCCAAGCATGTAAGACAGAGAGAGCCCAGAAAAAGACA-AGCTTTGGGATTATAAGGAGGGATCCATGTACTTCTTCCTAGTTTCCCCACAA-TTGCCTAgcctagtgcttaggacacaatacgtgttcCCATCAACAATGCTAAACTGCACGAGGGACTTATTTTGTTGGGGGAACCTCCTGCCTCAGTTTCCCAACCTGACAAGCTTGCTGGTTTGGATTCCTGGGAAGAAGACTAAGCTGCTCCCTGAGGGAAAACGGGAAAACTTGAGGGAGGG
>gene=chr12_2513274-2514274; species=gorGor
CATGCCCAGGCAGAAAGCGGCCAGCTCCCAGCCAGATGCGTGGGGGGCCCTGGGTTCCAGAAGATCAAGTGGCCAAGCACATGAAGACAAATAGTTTGTCTCGCCAGCTTCTGGGGGTCGCTTGTTCACGTGGGAAGAAACCAAGCAGTGGAGGTTCccatagaaagattacacagccaaagtttgtggctggattttttttGTGGCTTTTCTTTGTGAAGAGTTAAGCATGAAGGACCGAGGGTATGCAGGAAGAAGAGTAGCTTTGGGATTATCAGGAAGGATCCAGGTACATGTTCCTGA---CTTCTCAAATTGCCTGGCTCAGTGCACAGGACATAGTAGATCTTTCCATAAACACTGCTAAACTGCACAAGGAACTTATTCTGTTAAGGGAGCTCCCTACCTCTGTTTCCCCACCTGACAGGCATGCTAGTTTAGACTCCTTCGAGGATAACTCGGCTACTCCCTGTGGGATATCTGGAAAGAGTAGGGACGGG
>gene=chr12_2513274-2514274; species=panTro
CGTGCCCAGGCAGAAAGTGGCCAGCTCCCAGCCAGATGCGTGGGGGGCCCTGGGTTCCAGAAGATCAAGTGGCCAAGCACATGAAGACAAATAGTTTGTCTCGTCAGCTTCTGGGGGTCGCTTGTTCACGTGGGAAGAAACCAAGCAGTGGAGGTTCCCATAGAAAGATTACACAGCCAAAGTTTGTGGCTGGATTTTTTTTGTGGCTTTTCTTTGTGAAGAGTTAAGCATGAAGGACCGAGGGTATCCAGGAAGAAGAGTAGCTTTGGGATTATcaggaaggatccacgtacatgtttctgacttcttctcaaattgcctggcgcagtgcacaggacatagtagatctttccataaacactGCTAAACTGCACAAGGAACTTATTCTGTTAAGGGAGCTCCCTACCTCTGTTTCCCCACCTGACAGGCATGCTAGTTTAGACTCCTTCAAGGATAACTCAGCTACTCCCTGTGGGATATCTGGAAAGAGTAGGGACGGG
>gene=chr12_2513274-2514274; species=papHam
TGTGCCCAGGCAGAAAGCAGCCGGCTCCCAGCCAGATGCGTGGGGGGCCCTGGGTTCCAGAAGATCAAGTGGCCAAGCACATGAAGACAAATAGTTTGTCTCGTCAGCTTCTGGGGGTCGCTTGTTCACGTGGGAAGAAACCAAGCAGCGGAGGTTCccatagaaagattacatagccaaagtctgtggctggattttttttGTGGCTTTTCTTTGTGAAGAGCTAAGCACGAAGGACTGAGGGTATCCAGGAAGAAAAGCAGCTTTGGGATTATCAGGAAGGATCCAGGTACATGTCCCTAA---CTTCTCAAATTGCCTGGCTCAGTGCTCAGGACATAA-------------ACACACTGCTAAACTGCAC-AGGAACTTACTCTGTTAAGGGAACTCCCTACCTCTGTTTCCCCACCTGACGGGCCTGCTAGTTTAGACTCCTTAGAGGATAACTCAGCTACTCCCTGTGGGAAATCTGGAAAGAGTGGGGACAGG
>gene=chr12_2513274-2514274; species=ponAbe
TGTGCCCAGGCAGAAAGCGGCCAGCTCCCAGCCGGATGCGTGGGGGGCCCTGGGTTCCAGAAGATCAAGTGGCCAAGCACATGAAGACAAATAGTTTGTCTCGTCAGCTTCTGGGGGTCGCTTGTTCACGTGGGAAGAAACCAAGCAGTGGAAGTTCCCATAGAAAGATTACACAGCGAAAGTTTGTGGCTGGATTTTTTTTGTGGCTTTTCTTTGTGAAGAGCTAAGCGTGAAGGACCAAGGGTATCCAGGAAGAAAAGTAGCTTTGGGATTATCAGGAAGGATCTAAGTACATGTTCCTAACTTCTTCTCAAATTGCCTGGCGCAGTGCGCAGGACATAGTAGATCTTTCCATAAACACTGCTAAACTGCATAAGGAACTTATTCTGTTAAGGCAGCTCCCTACCTCTGTTTCCCCACCTGACAGGCGTGCTAGTTTAGACTCCTTGCAGGATAACTCAGCTACTCCCTGTGGGATATCTGGAAAGAGTAGGGATGGG
>gene=chr12_2513274-2514274; species=rheMac
TGTGCCCAGACAGAAAGCGGCCAGCTCCCAGCCGGATGCGTCGGGGGCCCTGGGTTCCAGAAGATCAAGTGGCCAAGCACATGAAGACAAACAGTTTGTCTCGTCAGCTTCTGGGGGTCGCTTGTTCACGTGGGAAGAAACCAAGCAGTGGAGGTTCCCATAGAAAGATTACATAGCCAAAGTCTGTGGCTGGAttttttttGTGGCTTTTCTTTGTGAAGAGCTAAGCACAAAGGACTGAGGGTATCCAGGAAGAAAAGCAGCTTTGGGATTGTCAGGAAGGATCCAGGTACATGTCCCTAA---CTTCTCAAATTGCCTGGCTCAGTGCTCAGGACATAA-------------ACACACTGCTAAACTGCAC-AGGAACTTACTCTGTTAAGGGAGCTCCCTACCTCTGTTTCCCCACCTGACGGGCCTGCTAGTTTAGACTCCTTAGAGGATAACTCAGCTACTCCCTGTGGGAAATCTGGAAAGAGTGGGGACAGG
>gene=chr12_3593081-3594081; species=hg19
CCTGACAAGTGATGAGGAAATCGAGTGATGACTACTTATAATGGCTGCTTGGCTACTACTATTGAGGCTGCTGGAGCCAAATGGGGCTCTTAAAAAATGGCACCTCTTTCGACCTCTGGAAAAGCTAAACTAGAGCCCAGTGCTGGAATGAACACAGTAATTAACATTACTTACAGGCCTCCTTTGTAAACCCCTGAACTGATGGCAGGCTGACTTCCCTTCCCATCAGTTTTACAGTGGGAAGGAGGGGGCGTTCTGCTCTTCAGCCTTTATTTTGGCCATCAGAGTTGAATTTTGATTTGAGATGCCTCTGACCAGTCTTTGCTGTCATTTGGAGGTGGTTAGCATCATAATCCACATCATGAATGAAATGGCAAACAGAAGGAGGATGCGGGGTTTGTCTCAGGCAAATCtcttaaagaggaggaaacaggcccagaaaagttaaatgactttcctaaggccacctggctgctaaatgacagagctgggactagtag
>gene=chr12_3593081-3594081; species=bosTau
CCTGGTAAGCATCTCAAAAATGAAGTGGTGACTATTTATAATGATTGTTTGCTTATTGACTTTGAGGCTGCGAAAGCCAAAGAGGACTGTTTAAAATGAGTGCGCCC----------------------TCCTAGCCCAGTGCTGGAGTGACCATTGCGATGAGCATTAGCGGCAAGCCTTTCTTGTAAATGTCTGACTGGCCAGGACT-GGATTTTCCATTTGATCCCTCTGACC----------------GCCTCACTTTTCAGCCCTTGTTTTGGCCATCAGAGTTGAGTTTTGGTCTGAG----ATGTGACCAGTCTTGGTTGTCATTTGGGTGTGATTGGATTCGTCATTCAAACCATGcataaaaggacaaacagaaaggggac-tggggcttatctcatgtgaacccc-taaagaaaaagaaaggggcttgaagagggaaagggactttttc-aagctacccagccattgactgacagagctgggac---cag
>gene=chr12_3593081-3594081; species=calJac
CCTGATAAGTGATGAGGAAATCAAGCGATGACTATTTGTAACAGCTGCTTGTTTACTACTTTTGAGGCCGCTGGAGTCAAATGGGGCTCTTAAAAAATGGTACCTCTTTCAACCTCTGGAAAAGCCAAACTAGAGCCCAGTGCTGGAGTGAACACTGTGCTTAACACTACTTTCAGGCCTCCTTTGTAAAACCCTGAAC------------AACTTCCCTTCCCATCACTTTTACAGTGGGAGGGAGAGGGCATTCTGCTCTTCAGCCTTCGTTTGGGCCATCAGAGTTGAATTTTGGTTTGAGATGCCTCTGACCAGTCTTTGCTGTCATTTGGAGGTGGTTAGCATCATAATCCACACCACAAACGAAACTGCAAACAGAAGGAGGAAGTAGGGTTTGTCTCAGGCAAATCtcttgaagaggaggaaacaggcccagaaaggttaagtgactttcctaaggccacctggctgctgaatgaaagagctgggac---cag
>gene=chr12_3593081-3594081; species=canFam
CCTGACAAGTGTTGGAGAAATCAGGTGATGGCCATTTATAATGACTGGTTGGTTACAGTCTTTGAGGCTGCTAGAATCAGGCAGTACTGTTTaaaaaAGGAACTGCTTTTGACTTCTGGAA------------AGCCCAGTGCTGGAGTAAACATGGTCATGAGCATTACCTACAAGTCTCCTTTATAAATCTCTGACCTGACAGGAATGTAACTTTCCACTCAATCACCTTTATAGTGGAAGGGAGAGGCTGTTCTACTCTTCAGCCTTTATTTTGACCATCGGAGTTGAATTTTGGTTTGTGATGCATGTGACCAGTCTTCAATGTGACTTGGGTGTGGCTAGAATCATAGTTTATACCATGcataaaatggcaagcagaaagaggatgtagggcttgtctcctacaaacttc-taaagaaaa------gggctca-agaggtaaagtgactttctcaaagccactcatctatttaatgatggagctaggat---cag
>gene=chr12_3593081-3594081; species=equCab
CCTGACAAGCGTCGG-GAAATCAAGTAATGACTATTCACAGTGGCTGCT--------GCCTTTGAGGCTGCTAGAGTCCAACAGGACTCTTTAACAATGGAACTCCTTTTGACCTCTGGAAAGCCCTCCCTT-GGCCCGGAGCTGGAGTGAAGGTTGTAATGCACCTTACCTATGGGCCTCCCTTGCAAATCTCTGACCTGGCAGGAGGGTAACTTCCCATTCAGTCTCTGTCACAGTGGAGGGAGAGTGCTTCTC------CCAGGCCTCGTTTTGGCCATCAGAGTGGAAGTTTGGTTTGAGATGCACATGACA-------GCTGTGG-TTGGGGGTGATTAGAATCATAATTCACACTGTGcataaaatgacaaaaagaatgggcatggagggctcatctcatgcaaagccc-caaagaaaaggaaaccagcccagagaggtcaagtgactttctcaaggctacccaact-cttaatgacagagctggg-c---tgg
>gene=chr12_3593081-3594081; species=gorGor
CCTGATAAGTGATGAGGAAATCGAGCGATGACTACTTATAATGGCTGCTTGGCTACTACTATTGAGGCTGCTGGAGCCAAATGGGGCTCTTAAAAAATGGCACCTCTTTCGACCTCTGGAAAAGCCAAACTAGAGCCCAGTGCTGGAATGAACACAGTAATTAACATTACTTACAGGCCTCCTTTGTAAACCCCTGAAC-------------------------------------------------------------------------------------------------------------------------------------------------------------------------------------------------------------------------------------------------------------------------------------------------------------
>gene=chr12_3593081-3594081; species=panTro
CCTGACAAGTGATGAGGAAATCGAGTGATGACTACTTATAATGGCTGTTTGGCTACTACTATTGAGGCTGCTGGAGCCAAATGGGGCTCTTAAAAAATGGCACCTCTTTCGACCTCTGGAAAAGCTAAACTAGAGCCCAGTGCTGGAATGAACACAGTAATTAACATTACTTACAGGCCTCCTTTGTAAACCCCTGAACTGATGGCAGGCTGACTTCCCTTCCCATCAGTTTTACAGTGGGAAGGAGGGGGCGTTCTGCTCTTCAGCCTTTATTTTGGCCATCAGAGTTGAATTTTGATTTGAGATGCCTCTGACCAGTCTTTGCTGTCATTTGGAGGTGGTTAGCATCATAATCCACatcatgaatgaaatggcaaacagaaggaggatgcagggtttgtctcaggcaaatctcttaaagaggaggaaacaggcccagaaaagttaaatgactttcctagggccacctggctgctaaacgacagagctgggactagtag
>gene=chr12_3593081-3594081; species=papHam
CCTGACAAGTGATGAGGAAATCAAGCGATGCCTACCTATAATGGCTGCTTGGTTACTACTTTTGAGGCTGCTGGAGTCCAATGGGGCTCTTAAAAAATGGCACCTCTTTTGACCTGTGGAAAAGCCAAACTAGAGCCCAGTGCTGGAGTGAACACAGTAATTAACGTTACTTACAGGCCTCCTTTGTAAACCCCTGACCTGATGGCAGGCTAACTTCCCTTCCCATCAGTTTTACAGTGGGAGGGACAGGGCGTTCTGCTCTTCAGCCTTTGTTTTGGCCATCAGAGTTGAAATTTGGTTTGAGACGCCTCTGACCAGTCTTTGCTATCATTTGGAGGTGGTTAGCATCATAATCCACACCATGAatgaaacggcaaacagaaggaggatgtagggtttttctcaggcaaatcccttaaagaggaggcaacaggcccggaaaggttcagtgactttcctaaggccacccggctgctgaaagacagagctgggactagtag
>gene=chr12_3593081-3594081; species=ponAbe
CCTGACAAGTGATGAGGAAATCGAGCGATGACTACTTACAATGGCTGCTTCGCTACTACTGTTGAGGCTGCTGGAGTCAAATGGGGCTCTTAAAAAATGGCACCTCTTTTGACCTCCGGAAAAGCCAAACTAGAGCCCAGTGCTGCAATGAACACAGTAATTAACATTACTTACAGGCCTCCTTTGTAAACCCCTGAACTGATGGCAGGCTGACTTCCCTTCCCAT--------CAGTGGGAAGGAGGGGGCGTTCTGCTCTTCAGCCTTTATTTTGGTCATCAGAGTTGAATTTTGATTTGAGATGCCTCTGACCAGTCTTTGCTGTCATTTGGAGGTGGTTAGCATCGTAATCCACatcatgaatgaaacggcaaacagaaggaagatgtagggtttgtctcaggcaaatctcttaaagaggaggaaacaggcccagaaaggttaaatgactttcctaaggccacctggctgctaaatgacagagctgggactagtag
>gene=chr12_3593081-3594081; species=rheMac
CCTGACAAGTGATGAGGAAATCAAGCGATGCCTACCTATAATGGCTGCTTGGTTACTACTTTTGAGGCTGCTGGAGTCCAATGGGGCTCTTAAAAAATGGCACCTCTTTTGACCTGTGGAAAAGCCAAACTAGAGCCCAGTGCTGGAGTGAACACAGTAATTAACGTTACTTACAGGCCTCCTTTGTAAACCCCTGACCTGATGGCAGGCTAACTTCCCTTCCCATCAGTTTTACAGTGGGAGGGACAGGGCGTTCTGCTCTTCAGCCTTTGTTTTGGCCATCAGAGTTGAATTTTGGTTTGAGACGCCTCTGACCAGTCTTTGCTATCATTTGGAGGTGGTTAGCATCATAATCCACACCATGAatgaaacggcaaacagaaggaggatgtagggtttttctcaggcaaatcccttaaagaggaggcaacaggcccggaaaggttcagtgactttcctaaggccacccggctgctgaaagacagagctgggactagtag
>gene=chr12_3733152-3734152; species=hg19
tacttattattTTCAGTTCCCCTCAGATCAAATTAGGTGTCAAGTTTTAATCTATCACCTGACACCTCTGATTGCTGGTTGCCAAGGCAGAATGACTTAGCTTTTCAAGAATCTAGAGAATAATTGCATTTATGATGCCACCGTTCCACACCTTCAACACACACTCTGCCATTTGACACAGCCTCCTGCACTTGTTTCTGAAACTCTGTGCTGCTGAACTGAACGCATTGCCTGGTCTATCATACTGAGTCCCAGAGCTCCTAGTGTGTGCTGGACATGCCGCAGATGTGTAGTAAAACCTTGGTGAGGGGTCACAGGCATCTTCGGAAATGACTTAGAGCTCTTctactcacagggtcatccctggaccaccagcatcagcctcacatgagaacttgctagaaacacagaatctcagaccccagtcccgacctgctgaagcagagactgcattttaagaagttccccaggagagtcctatatatgttagggttcaagga
>gene=chr12_3733152-3734152; species=bosTau
TGCTGCTTGTGTTCAGTCCCTCTCCAATCCGAGTAGGTGTCAAGTTTCCATCCATCACCTGACGTCTCTGGTGGCTGGTTGCCAAGGCAGAACAACTTAGCTTTTCAAGAACCTTGAGATCAATTGCATTTCCAATGCCACCGTTCCATGTCCTCAACACACCCCC-GCCACCTGACACAGCCTCTGGCACCTGCCCATGAAATCCAGGG--------------------------CCACCAAATTGGGCCCCAGAGTGCCTGGGACACGCTGAGCACACGGGTCACGCCCCTCAAATTCTTGCTGAAGGAGCACAAACGTCTTTGAGAAGGATTTAGAATcttgcttctcaaagtggggtccctggcccagcagcactggctcg---ttagaacttgctagaaatgcagaatctggggctccagcccacacctgctgacccaggatccgtattttaaccctgtctccaggagactattatgcacattagagtttgagga
>gene=chr12_3733152-3734152; species=calJac
cacttattattTTCAGTTCCCCTCAGATCAAATTAGGTGTCAAGTTTTAATCTATCACCTGACACCTCTGATTGCTGGTTGCCAAGGCAGAATGACTTAGCTTTTCAAGAATCTGGAGAATAATTGCATTTATGATGCCACCGTTCCGCACCTTCAACACACG--CTGCCATTTCACACAGCCTCCTGCACTCGTTCCTGAAACTCTGTGCTGCTGCACCGAACCCGTTTCCCGGTCTG-CACCCTGAGTCCCAGAGCACCTAGTGTGTGCTGGACATGCCATAGATGCTTAGAAAGCTCTTGGTGAGGGGTCACAGGCGTCTTTGAAAATGATTTAGGGctttgctactcaaagggccatccctggaccaccagcattggcctcacctgagaacttgctagaaatgcagaatctcagaccccagctcagacttgctgaagcagaagctgcattttaaggaggtccccaagagagtcctatatgtgttagggttcaagga
>gene=chr12_3733152-3734152; species=canFam
[truncated: 1,224,284 more chars]
