# Supplementary material for: Combining phylogenetic footprinting with motif models incorporating intra-motif dependencies
Source: BMC Bioinformatics. 2017 Mar 1;18:141. doi: 10.1186/s12859-017-1495-1 (PMC5333389; doi:10.1186/s12859-017-1495-1)
Supplement: Supplementary file 2 — Sequence data. This archive contains data files of alignments of the ChIP-seq positive regions and negative control regions for each of the 35 TFs in FASTA format. (ZIP 83763.2 kb) [file 12859_2017_1495_MOESM2_ESM.zip › RXRA/RXRA_pos.txt]

>gene=chr20_18837577-18837807; species=hg19
AAGACCCACCAGAGAAACCTACATTTCCTGCCTTGTCCCTCCCATAAATCCTGACTGTCTTTTAAGTCTGTCCCTAAAATGACCCTTGGAATGCCTTTGGTGGTTCCTATCCCTTTGTTGGCTGAATAGCCTGCCTGCTGTGGTATTGTGCCTCTATAGTCTCATTGCCCATGTGGGAGGCTGCTAGGCCTTGTGGGGCCCCTAGGCCGTGCGGAGCTCCACCACTGACA
>gene=chr20_18837577-18837807; species=bosTau
--------------------------------------------------------------------------------------------------------------------------------------------------------------------------------------------------------------------------------------
>gene=chr20_18837577-18837807; species=calJac
AAGAACCACCAGGGATACCTACATTTTGTCCTTTGTCCCTCCCATAGATCATGACTGTCTTTTAAGTTTGTCGCCAGAA-ATTCCAGGGAATGCCTTTGGTGGTCCCTCTCCAGTTGGTGGCTGGATAGCCTGCTTGCTGTGGTGTTGTGCCTCTATAGTCTCATTGCCCATGTGGGAGGCTGCTAGGCCATGTGGGTCCCCTAGGCCCTGCAGAGCTCCACCACTG---
>gene=chr20_18837577-18837807; species=canFam
AAGGCCCATCAGTGAAACCTGAAAATCTTGCCTTGTCCCTTCCCTGAGCCCTGATT-CTCCCTAAGTTTGGCCCC-AAATGGCCCTGAGGACATCTTTTGTGGTCCTTGGCCCCTTGGTCACTGGCTAGT-TGCTTACTCTGGCATTGTGTCTCGGTAGGCTCATTTCCTATGTGGGTGGCTGCTAGATCACTGGGGGGCCTTGGGCCATACAA----------CTGAAA
>gene=chr20_18837577-18837807; species=equCab
AAGGCCCAACAGCAAAACCTGGAAATCCTGCCTTG-CCCTGCCCCAAGCCCTGACT-CTCCCTAAGTTTGGCCCCCAAACGTCCCTTGGGATGCCTTTGGTGGCCCCTGACCCCTTGGTGGCTGGCTCTC-TGCCTGCTGTGGCATTGTA-------------------------GGTGGCTGCTAGACCACGGGGG--CTGTGGGCCCT-CAGATCTCCGTCTCTGAAA
>gene=chr20_18837577-18837807; species=gorGor
AAGACCCACCAGGGAAACCTACATTTCCTGCCTTGTCCCTCCCATAAATCCTGACTGTCTTTTAAGTCTGGCCCCAAAATGACCCTTGGAAT-CCTTTGGTGATTCCTATCCCTTTGGTGACTGAATAGCCTGCCTGCTGTGGTATTGTGCCTCTATAGTCTCACTGCCCATGTAGGAGGCTGCTAGGCCTTGTGGGGCCCCTAGGCCCTGTGGAGCTCCACCACTGACA
>gene=chr20_18837577-18837807; species=panTro
AAGACCCACCAGGGAAACCTACATTTCCTGCCTTGTCCCTCCCATAAATCCTGACTGTCTTTTAAGTCTGGCCCCAAAATGACCCTTGGAATGCCTTTGGTGGTTCCTATCCCTTTGGTGACTGAATAGCCTGCCTGCTGTGGTATTGTGCCTCTATAGTCTCATTGCCCATATACGAGGCTGCTAGGCCTTGTGGGGCCCCTAGGCCCTGTGGAGCTCCACCACTGACA
>gene=chr20_18837577-18837807; species=papHam
AAGACCCACCAGGGAAACTTACATTTCCTGCCTTGTCCCTCCCATAGATCCTGACTGTCGTTTAAGTCTGGCCCCAGAATGACCCTTGGAATGCCTTTGGTGGTTCCTATCCCCTTGGTGGCTGAATAGCCTGCCTGCTGTGGTATTGTGCCTCTACAGTCTCATTGCCCATGTGGAAGGCTGCTAGGCCATGTGGGGCCCCTAGGTCCTGTGGAGCTCCACCACTGACA
>gene=chr20_18837577-18837807; species=ponAbe
AAGACCTACCAGGGAAACCTACATTTTCTGCATTGTCCCTCCCATAAATCCCAACTGTCTTTTAAGTCTGGCCCCAAAATGACCCTTGGAATGCCTTTGGTGGTTCCTATCCCTTTGGTGGCTGACTAGCCTGCCTGCTGTGGTATTGTGCCTCTACAGTCTCATTGCCCATGTGGGAGGCTGCTAGGCCGTGTGGGGCCCCTAGGCCTTGTGGAGCTGCACCACTGACA
>gene=chr20_18837577-18837807; species=rheMac
AAGACCCACCAGGGAAACTTACATTTCCTGCCTTGTCCCTCCCATAGATCCTGACTGTCATTTAAGTCTGGCCCCAGAATGACCCTTGGAATGCCTTTGGTGGTTCCTATCCCCTTGGTGGCTGAATAGCCTGCCTGCTGTGGTATTGTGCCTCTACAGTCTCATTGCCCATGTGGAAGGCTGCTAGGCCATGTGGGGCCCCTAGGCCCTGCGGAGCTCCACCACTGACA
>gene=chr20_30947088-30947318; species=hg19
CACATTCAAGGACGCCAATGGCATGTTGAGCTTTCCCAATCTAAACCAGGTGCGTGGAGGGAAGCAAGTGCTTACTCCCAGCTTGAACCCTGAGcagcggttctctaactttagtgtcctgtgggcgacacctgggaggcggttaggaacgctactcctagggcccttcgtaagacctgctgagcctcagggtctgggatagagcctgggaatctgcgctttcaccagct
>gene=chr20_30947088-30947318; species=bosTau
CAGTCTGAAGGACGCGAGTGGCATTTTGAGCTTTCGCAATCTAAACC-GGTGTGTGGAGGGAAGCAAAGGCTCACTCCCAGCCTGAACCCTGAGCCTtggttctcaaactttagtgtcctgtgggg-gcacctggggggttgttaagaatgttcatcctagggccctacttaagacctactgagtctgaaattctggagtagaacctgagtatcttcattttgaccagct
>gene=chr20_30947088-30947318; species=calJac
CACATTCAAGGACGCCAGTGGCATTTTGAGATTTCCCAATCTAAACCAGGTGCGGGGAGTGAAGCAAGTGCTCATTCCCGGCTTGACCCCTGAGcagcggttctccaactttagtgtcctgtgggggacacctgggaggcagttaggaacgctcctcgtagggccctgggcaagacctgctgagcctcagggtctgggatggaggctgggaatctgcgctttcactagct
>gene=chr20_30947088-30947318; species=canFam
CATTTTTAAGGACGCCAGTGGCATTTTGAGCCTTCCCGATCTAAACCAGGTGTGTGGAGGGAAGCAAGTGCTTACTCCCAGGTGCAACCCTGCGCTgtggttcttaaactttagtgtcttgtgggg-acacctgggaggttcctaggcatgctcgtcttagggccctacctaagaccttctgagtctgaattcctagagtagagcctgagtgtctccgttttaaccagct
>gene=chr20_30947088-30947318; species=equCab
CGATTGCTGGGACGCGAATGGCATTTTGAGCTTTGCCGATCTAAACCAGGTGTGTGGAGGGAAG-AAGAGCTCGCTCCCAGCTTGAACCCTGAGcagtggttcgcaaactttagtgtcctgtgggg-acacctgggaggtggttaggaatgctgctcctggggccctgctgaagaccgactgagtctgagactttgcagtagaccctgagtgtcttcgttttaaccagct
>gene=chr20_30947088-30947318; species=gorGor
CACATTCAAGGACGCCAATGGCATGTTGAGCTTTCCCAATCTAAACCAGGTGCGTGGAGGGAAGCAAGTGCTTACTCCCAGCTTGAACCCTGAGcagcggttctctaactttagtgtcctgtgggcgacacctgggaggcggttaggaacgctcctcctagggcccttcgtaagacctgctgagcctcagggtctgggatagagcctgggaatctgcgctttcagcagct
>gene=chr20_30947088-30947318; species=panTro
CACATTCAAGGACGCCAATGGCATGTTGAGCTTTCCCAATCTAAACCAGGTGCGTGGAGGGAAGCAAGTGCTTACTCCCAGCTTGAACCCTGAGcagcggttctctaactttagtgtcctgtgggcgacacctgggaggcggttaggaacgctccacctagggcccttcgtaagacctgctgagcctcagggtctgggatagagcctgggaatctgcgctttcaccagct
>gene=chr20_30947088-30947318; species=papHam
CACATTCAAGGACGCCAGTGGCATTTTGAGCTTTACCAATCTAAACCAGGTGCGTGGAGGGAAGAAAGTGCTTACTCCCAGCTTGAATCCTGAGcagcggttctctaactttagtgtcctgtgggcgacacctgagaggcggttagtaacgctcctcctagggccctccataagacctgctgagcctcagggtctgggatagagcctgggaatctgcgctttcaccggct
>gene=chr20_30947088-30947318; species=ponAbe
CACATTCAAGGACGCCAATGGCATTTTGAGCTTTCCCAATCTAAACCAGGTGCGTGGAGGGAAGCAAGTGCTTACTCCCAGCTTGAACCCTGAGcagcggttctctaactttagtgtcctgtgggcgacacctgggagacggttaggaacgctcctcctagggcccttcgtaagacctgctgagcctcagggtctgggatagagcctgggaatctgcgctttcaccagct
>gene=chr20_30947088-30947318; species=rheMac
CACATTCAAGGACGCCAGTGGCATTTTGAGCTTTACCAATCTAAACCAGGTGCGTGGAGGGAAGAAAGTGCTTACTCCCAGCTTGAATCCTGAGGagcggttctctaactttagtgtcctgtgggcgacacctgagaggcggttagtaacgctcctcctagggccctccataagacctgctgagcctcagggtctgggatagagcctgggaatctgcgctttcaccggct
>gene=chr20_33571910-33572140; species=hg19
ccagagctaagtctcctcatttgcaaattagggctaataatgggcacctggcagggcctttgtgcgcactggtaggtatacaggcagacaaacaatgaagacacacccagttgcattacaaaggagaggtgtgtaaggtcatagtgggaggttagggcaggaaggttcagaccaggaagaggtctattccagctttggagcagccaggaggccttcctagaggagggggc
>gene=chr20_33571910-33572140; species=bosTau
tctgagcttaggttcctcatttgcaaattagggctaataatatgcacctggcagggctattttgaCTAATATTCGATATACA----GTTGTACAGTGAAAATGCACCCAATCATAATAGAAAGGAGAAGTGTGAAGAATCACAGAGGGAGGTCAAGGTCAGAAGGTTT-GGACaggaaga-gtctcttccagcctcagagaatcagggaagacttcctagaggagggggc
>gene=chr20_33571910-33572140; species=calJac
ccagaccttactttcctcatttgcagattagggctaatgataggcccctggca-gCCCATTTTGAGCGCTCATAGGTGTACaga----catacaatgaagatacacctaattgcgttacaaaggaaaggtgtataaggtcatagagggaggttagggcaggaaggttcagaccaggaagagggtccttccagctttggagcagccaggaggccttcctagaggagggagt
>gene=chr20_33571910-33572140; species=canFam
tctgagcatactgtcctcatttgcaaattaggaccaataatctgcacctggcagggccatcgtgTCTAATA------GTACG---------------CAGGTGCAGCTCAT-ACAATACAAAGGAAAAGGGT---GAATCACCCGGGGAAGTGAGGGTGAGAAGGTTT-GAGCAGCAAGAGGACTCTTCTAGCATCAGAGCA-cagggaagccttcct-tagaagtgggc
>gene=chr20_33571910-33572140; species=equCab
tctaagc-tagtttccttattcacaaataaggactaataatatgcacctggcagggccattttgaataataGTAGGTGTACA-----TTTCACAATGAAGACACACCTAATCACAGTACCAAGGAGAAGTGT---GAATcacagagggaggtgagggtaagaaaggtc-aagtgggaagaagtctcttccagcctcagagcatcagggaagccttcctagaggagggggc
>gene=chr20_33571910-33572140; species=gorGor
tcagagcttag-ctcctcatttgcaaattagggctaataatgggcacctggcggggcctttgtgcacactggtaggtatacagg----caaacaatgaaggcacacccaattgcattacaaaggagaggtgtgtaaggtcatagtgggaggttagggcaggaaggttcagaccaggaagaggtctattccagctttggagcagccaggaggccttcctagaggagggggc
>gene=chr20_33571910-33572140; species=panTro
ccagagcttagtctcctcatttgcaaattagggctaataatgggcacctggcagggcctttgtgCGCACTGGTAGGTATACAGGCAGACAAACAATGAAGACACACCCAGTTGCATTACAAAGGAGAGGTGTGTAAGGTcatagtgggaggttagggcaggaaggttcagaccaggaagaggtctattccagctttggagcagcctggaggccttcctagaggagggggc
>gene=chr20_33571910-33572140; species=papHam
tccaagcttagtttcctcatttccaaattagggctaataattggcagctggcagggccattgtgagcactGGTAGGTATACagacagacatacaatgaagacacacccaattgcattacaaaggagaggtgtgtaaggtcatagcgggagtttagggcaggaaggttcagaccagaaagaggtctattccagctttggagcagccaggaggccttcctagaggagggggc
>gene=chr20_33571910-33572140; species=ponAbe
tcagagcttagtctcctcatttgcaaattagggctaataatgggcacctggcagggccgttgtgcgcactggtaggtatacaggcagacaaacaatgaagacacacccaattgcgttacaaagcagaggtgtgtaaggtcatagtgggagattagggcaggaaggttcagaccaggaagaggtctattccagctttggagcagccaggaggccttcctagaggagggggc
>gene=chr20_33571910-33572140; species=rheMac
tccaagcttagtttcctcatttgcaaattagggctaataattggcagctggcagggccattgtgCGCACTGGTAGGTATACAGACAGACATACAATGAAGACACACCCAATTGCATTACAAAGGAGAGGTGTGTAAGGTcatagcgggagtttagggcaggaaggttcagaccaggaagaggtctattccagctttggagcagccaggaggccttcctagaggagggggc
>gene=chr20_34685822-34686052; species=hg19
CCTGCAGACGGCAGGGAGCTGGGGAAGAGGAGTAAGCCAACCAGGAAGGATCAGATTTGCATTTCAAAAACACAGCTCTCCAGGTGGTGACAGAGGATGGTTGGTCTGGGAGGAAGGGAAGGACTGTTGACCTGGAGACCTGGGCACAGAGGCTGCTAAACAAGCTCAATGGGAGGCCCCACTGGGGTGGATAGATACCTAGAACAGGCTGTTCTAGGAAGCTTTTTCCT
>gene=chr20_34685822-34686052; species=bosTau
CCTACAGGTGCTGGGGAGTTAGGGAAGAAGACTAAGCTAGCCAGGAAGGATCAGATTTGCATTTCAAAACCACAGCTCTCCAGGTGGTGGGGGAGGTTGGC----TTGGGTGGAGGGGGAGGATTGTTCACCT-------GGGGCTCACAGGGTGCTTATT-TGCATGATGGAAGGGCCTGGTGGGGTGGATAGAGACCTGGAACA---------CAGAAT---------
>gene=chr20_34685822-34686052; species=calJac
CCTACAGAAGGTGGAGAGCTAGGGAAGAGGATTTAGCCAACCAGGAAGGATCAGATTTGCATTTCAAAAACACAGCTCTCCGGGTGGTGACAGAGGATGGTTGG-CTGGGAGGAGGGGGAAGACTTTTGACCTGGAGACCTGGACACAGAGGCTGCCAAACAAGCTCAATGGGAGGCCCCACTGGGGTCGTCAG---CCTAGAACAGGCTGTTTTAGGAAGACTTTTCCT
>gene=chr20_34685822-34686052; species=canFam
TCTACAGGTGTCGGGGAGCTAGGGAAGAGGATTAAGCTAGCTTGGAAGAATCAGATTTGCATTTCAAAAATATAGCTCTCCAGGTGGTGACAGAGGGTGGC----CTGGGTGGAGGAGGGA--CTGTTGACCTGGAGAT-TAGGCTCAGAGGA-------------------------------GGGTGGATAGAGACCTAGAAGGAG----------AAG---------
>gene=chr20_34685822-34686052; species=equCab
cctacaggtggtagggagctagggaagagaattaagctaaccaggaaggatcagatttgcatttcaaaaatatagctctccagatggtgatagaggatggt----ctgggtggagggggag---------cattgagac-tgggctcagagggtgattgTT-TGTGTGATGGAAGGGCCCAGTGGGGCGGATAGAGACCTAGAACAT---------GGAAG---------
>gene=chr20_34685822-34686052; species=gorGor
CCTGCAGACGGCAGGGAGCTGGGGAAGAGGAGTAAGCCAACCAGGAAGGATCAGATTTGCATTTCAAAAACACAGCTCTCCAGGTGGTGACAGAGGATGGTTGGTCTGGGAGGAAGGGAAGGACTGTTGACCTGGAGACCTGGGCACAGAGGCTGCTAAACAAGCTCAATGGGAGGCCCCACTGGGGTGGATAGATACCTAGAACAGGCTGTTCTAGGAAGCTTTTTCCT
>gene=chr20_34685822-34686052; species=panTro
CCTGCAGACGGCAGGGAGCTGGGGAAGAGGAGTAAGCCAACCAGGAAGGATCAGATTTGCATTTCAAAAACACAGCTCTCCAGGTGGTGACAGAGGATGGTTGGTCTGGGAGGAAGGGAAGGACTGTTGACCTGGAGACCTGGGCACAGAGGCTGCTAAACAAGCTCAATGGGAGGCCCCACTGGGGTGGATAGATACCTAGAACAGGCTGTTCTAGGAAGTTTTTTCCT
>gene=chr20_34685822-34686052; species=papHam
CCTACAGATGGCGGGGAGCTAGGGAAGAGGAGCAAGTCAACCAAGAAGGATCAGATTTGCATTTCAAAAACACAGCTCTCCAGGTGGTGACAGAGGATGGTTGATCTGGGAGGAAGGGGAGGACTGTTGACCTGGAGACCTGGGCCCAGAGGCTGCTAAACAAGCTCAATGAGAGGCCCCACTGGGGTGGATAGAGACCTAGAAGAGGATGTTCTAGGAAGCTTTTTCCT
>gene=chr20_34685822-34686052; species=ponAbe
CCTACAGATGGCAGGGAGCTAAGAAAGAGAAGTAAGCCAACCAGGAAGGATCAGATTTGCATTTCAAAAACACAGCTCTCT-GGTGGTGACAGAGGATGGTTGGTCTGGGAGGAAGGGAAGGACTGTTGACCTGGAGACCTGGGCACAGAGGCTGCTAAACAAGCTCAATGGGAGGCCCCACTGGGGTGGATAGAGACCTAGAACAGGGTGTTCTAGGAAGCTTTTTCCT
>gene=chr20_34685822-34686052; species=rheMac
CCTACAGATGGCGGGGAGCTAGGGAAGAGGAGTAAGTCAACCAAGAAGGATCAGATTTGCATTTCAAAAACACAGCTCTCCAGGTGGTGACAGAGGATGGTTGATCTGGGAGGAAGGGGAGGACTGTTGACCTGGAGACCTGGGCACAGAGGCTGCTAAACAAGCTCAATGAGAGGCCCCACTGGGGTGGACAGAGATCTAGAAGAGGATGTTCTAGGAAGCTTTTTCCT
>gene=chr20_34961152-34961382; species=hg19
caggatcaGAGCTGGGCCTGCCTGGGTCTCTATTCTCTCTAGCACCTCCCCTCCCATCCCAGCCCCCCACCAGTCAAGGCCCCTTCTGAGCCATGACCTCAATTTTCCAAGGTAAGGCAGCTTGTTAGCATCTCAAAGAACACTCTCGCCTGCCACCATGTATATTCATGGAGCTTCAAAGAGGAAGCTCCAGACAGGAGGCTCTTTCTTTCCTTCCAAGAGCAAATTCT
>gene=chr20_34961152-34961382; species=bosTau
caaggtcaGAGCT-GGCCA--CCGGGTCTCTGGTCTCTGTAGCACCCACTCTCTCAACCCTCCTCCCCCCGAGTCAAGATCCCCTTAGAGCTATGACCTCAATTTTCCAAGGTAAGGCAGCTTGTTAGCATCTCAAAGAACCCTC--GCCTGCCGCCATGTATATTCATGGAGCTTCAAAGAGGAAGCTCCAGACAGGAGACTCTTTCTTTCCTTCCAAGAGCAGATTCT
>gene=chr20_34961152-34961382; species=calJac
caggatcagagctgggcctgcctcggtctccattctctcaggcacctcctctcccatcccagccccccaccagTCAAGGCCCCCTCTGAGCCATGACCCCAATTTTCCAAGGTAAAGCAGCTTGTTAGCATCTCAAAGAACACTCTTGCCTGCCACCATGTATATTCATGGGGCTTCAAAGAGGAAGCTCCAGACAGGAGGCTCTTTCTTTCCTTCCAAGAGCAAATTCT
>gene=chr20_34961152-34961382; species=canFam
caaggtcaGTACTGGTTT---------------------------GTCCTCTCCCACCCCTGCCCCCCACCAGTCACAGACCCCC-----TCATGACCTCAATTTCCCAAGGTAAAGCAGCTTGTTAGCATCTCAAAGAGCTCTCTCGC---CTGCCATGTATATTCATGGAGCTTCAAAAAGGAAGCTCCAGACAGGAGACTCTTTCTTTCCTTCCAAGAGCAAATTCT
>gene=chr20_34961152-34961382; species=equCab
tgagttcagagctgggcc--------tccc------gcccagcacctcctctcccaccccaagtcccctccagtcaAGGCCCCCCCAAGGCCATGACCTCAATTTCCCGAGGTAAGTCAGCTTGTTAGCATCTCAAAGCACCCTCTCGCCAGCCGCCATGTATATTCATGGAGCTTCAAAGAGGAAGCTCCAGACAGGAGACTCTTTCTTTCCTTCCAAGAGCAAATTCT
>gene=chr20_34961152-34961382; species=gorGor
caggatcagagctgggcctgcctgggtctcccttctctctagcacctcccctcccagcccagccccccaccagTCAAGGCCCCTTCTGAGCCATGACCTCAATTTTCCAAGGTAAGGCAGCTTGTTAGCATCTCAAAGAACACTCTCGCCTGCCACCATGTATATTCATGGAGCTTCAAAGAGGAAGCTCCAGACAGGAGGCTCTTTCTTTCCTTCCAAGAGCAAATTCT
>gene=chr20_34961152-34961382; species=panTro
caggatcagagctgggcctgcctgggtctccattctctctagcacctcccctcccatcccagccccccaccagTCAAGGCCCCTTCTGAGCCATGACCTCAATTTTCCAAGGTAAGGCAGCTTGTTAGCATCTCAAAGAACACTCTCGCCTGCCACCATGTATATTCATGGAGCTTCAAAGAGGAAGCTCCAGACAGGAGGCTCTTT--TTCCTTCCAAGAGCAAATTCT
>gene=chr20_34961152-34961382; species=papHam
T-GGATCAGAGCTGGGCCTGCCTGGGTCTCCATTCTCTCTGGCACCTCCTATCCCATCCCAGCCCCCCACCAGTCAAGGCCCCCTCTGAGCCATGACCTCAATTTTCCAAGGTAAGGCAGCTTGTTAGCATCTCAAAGAACGCTCTCGCCTGCCACCATGTATATTCATGGAGCTTCAAAGAGGAAGCTCCAGACAGGAGGCTCTTTCTTTCCTTCCAAGAGCAAATTCT
>gene=chr20_34961152-34961382; species=ponAbe
cgggatcagagctagGCCTGCCTGGGTCTCCATTCTCTCTGGCACCTCCCCTCCCATCCCAG-CCCCCACCAGTCAAGGCCCCTTCTGAGCCATGACCTCAATTTTCCAAGGTAAGGCAGCTTGTTAGCATCTCAAAGAACACTCTCGCCTGCCACCATGTATATTCATGGAGCTTCAAAGAGGAAGCTCCAGACAGGAGGCTCTTTCTTTCCTTCCAAGAGCAAATTCT
>gene=chr20_34961152-34961382; species=rheMac
ctggatcaGAGCTGGGCCTGCCTGGGTCTCCATTCTCTCTGGCACCTCCTATCCCATCCCAGCCCCCCACCAGTCAAGGCCCCCTCTGAGCCATGACCTCAATTTTCCAAGGTAAGGCAGCTTGTTAGCATCTCAAAGAACGCTCTCGCCTGCCACCATGTATATTCATGGAGCTTCAAAGAGGAAGCTCCAGACAGGAGGCTCTTTCTTTCCTTCCAAGAGCAAATTCT
>gene=chr20_44519759-44519989; species=hg19
CCTAGCGCCGCTTTCTCAGCCATCCCGCCTACAACTTAGCCGTCCACAACAGGATCATCTGATCGCGTGCGCCCGGGCTACGATCTGCGAGGCCCGCGGACCTTGACCCGGCATTGACCGCCACCGCCCCCCAGGTCCGTAGGGACCAAAGAAGGGGCGGGAGGAAGACTGTCACGTGGCGCCGGAGTTCACGTGACTCGTACACATGACTTCCAGTCCCCGGGCGCCTC
>gene=chr20_44519759-44519989; species=bosTau
CCTAGCGCCGCTAGCTCGGCCATCCCGCC--AGTCCCGGCCTTCCACGCTTGGGTCATCTGACCGCCGGCGCCCGGGATGCGACCTGCCGAACCCGCTGACCTTCGCCGAGGTGGAACCTCCGCCGTGTACCCCT---ATAGAGGCCAGAAA-GGGGCAGGAGGCGGCCCGTCACGTGACGCCGGGGCACACGTGACTCGTACACATGACTTCCCGTCGCCGGGCATCTC
>gene=chr20_44519759-44519989; species=calJac
CCTAGCGCCGCTCACTCAGTCATCCCGCCTAGAACTTGGCCGTCCACACCAGGATCATCTAATCGCGTGCGCCCGGGCTACGACCCGCGAAGCCCGCAGACCTTGACCCGGCATTGACCTCCACCGCCCCCCA-GCCCGTAGGCACCGAAGTAGGGGCGGGGGGAAGACTGTCACGTGGCGCCGGAGCTCACGTGACTCGTACACATGATCTGCAGTTCCCGGGCGCCTC
>gene=chr20_44519759-44519989; species=canFam
CCTAGCGCCGCTGGCTCAGCCATCCCGCC--GATCGTGGCCGCCCGCATCTGGGTCATCTGATGGCTGGCGCGCGCGAGGCGACCTGGGAGGCCCGCGGGCTCTGACCCCGCGCGG-CCGCAGCCGGCCCCGGGTCCCCGGGGGACCGGAGA-GGCGCCGGAGGGCGACCGTCACGTGACGCCGGCGCCCACGTGACCCCTTCACATGACCTTCCGCGGCCGGGCCCCTC
>gene=chr20_44519759-44519989; species=equCab
CCTAGCGCCGCTTGCTCAACAATCCTGCC--GATCCTGGCCGCTCACACCTGGGTCATCGGGTCGCGAGCGCCCGGGATACGACCTGAGAGGTCCGCGGACCCTGACCCAGCGTGGATCGCCGCCGCCCTCCAATCCCCCAGAGACCAGAGG-AGGGGCCGAGGAAGACTGTCATGTGATGCCAGAGCACACGTGACTCGTACACATGACCTTTCATCGCCGGGCACCTC
>gene=chr20_44519759-44519989; species=gorGor
CCTAGCGCCGCTTGCTCAGCCATCCCGCCTACAACTTAGCCGTCCACACCAGGATCATCTGATCGCGTGCGCCCGGGCTACGATCCGCGAGGCCCGCGGACCTTGACCCGGCATTGACCGCCACCGCCCCCCAGGTCCGTAGGGACCAAAGAAGGGGCGGGAGGAAGACTGTCACGTGGCGCCGGAGTTCACGTGACTCGTACACATGACTTCCAGTCCCCGGGCGCCTC
>gene=chr20_44519759-44519989; species=panTro
CCTAGCGCCGCTTGCTCAGCCATCCCGCCTACAACTTAGCCGTCCACACCAGGATCATCTGATCGCGTGCGCCCGGGCTACGATCCGCGAGGCCCGCGGACCTTGACCCGGCATTGACCGCCACCGCCCCCCAGGTCCGTAGGGACCAAAGAAGGGGCGGGAGGAAGACTGTCACGTGGCGCCGGAGTTCACGTGACTCGTACACATGACTTCCAGTCCCCGGGCGCCTC
>gene=chr20_44519759-44519989; species=papHam
CCTAGCGCCGCTTGCTCAGCCATCCCTCCTAGAACTTGGCCATCCACACCCGGATCATCTGATCGCGTGCGCCCGGGCTACGATCCGCGAGGCCCGCGGACCTTGACCCGGCATTGACCGCCACCGCCCCCCAGGCCGGTAGGGACCAAAGAAGGGGCGGGGGGAAGACTGTCACGTGGCGCCGGAGTTCACGTGACTCGTACACATGACTTCCAGTCCCCGGGCGCCTC
>gene=chr20_44519759-44519989; species=ponAbe
CCTAGCGCCGCTTGCTCAGCCATCCCGCCTACAACTTGGCCGTCCACACCAGGATCATCTGATCGCGTGCGCCCGGGCTACGATCCGCGAGGTCCGCGGACCTTGACCCGGCATTGACCGCCACCGCCCCCCAGGTCCGTAGGGACCAAAGAAGGGGCGGGAGGAAGACTGTCACGTGGCGCCTGAGTTCACGTGACTCGTACACATGACTTCCAGTCCCCGGGCGCCTC
>gene=chr20_44519759-44519989; species=rheMac
CCTAGCGCCGCTTGCTCAGCCATCCCTCCTAGAACTTGGCCATCCACACCCGGATCATCTGATCACGTGCGCCCGGGCTACGATCCGCGAGGCCCGCGGACCTTGACCCGGCAATGACCGCCACCGCCCCCCAGGCCGGTAGGGACCAAAGAAGGGGCGGGAGGAAGACTGTCACGTGGCGCCGGAGTTCACGTGACTCGTACACATGACTTCCAGTCCCCGGGCGCCTC
>gene=chr20_55807104-55807334; species=hg19
tttcaaaggtcacaaatcaggtgagcggctgaactccaaagctcaccctcttgaccttcaCACTctctagagccaggtggcctgagtttgatcttggctgtgccacttaccagctgtgtgaccttccccaatctacttaatccctgtgtgttcccctccccctggagatagtaacaatggccctttctcatggagttgttgggaagattaCAGAAGCCATTTGCTGACAG
>gene=chr20_55807104-55807334; species=bosTau
ttcccaagatcacaagttaggtgagtggctgaactctgaaacccaCACTCTTAACCTTTATACTTCCAggagccaggcggcctgagactaa--taagttgtgccagt---------tgaggtcttagccaagttacttgaccagtgtgtgg-ccccttcctccagggtta---acactggccttttctcata--------gggaagatcacaggaggtggc-gtttaggg
>gene=chr20_55807104-55807334; species=calJac
ttgt--aggtcaaaagtcaggtgagcagctgaactccaaagctcatcctcatgatcttcaCACTctctagagccgggtggcctgagtttcaccttagctgtgccactcaccagctgtgtgaccttccccaagctgcttactccc--tgggttcccctctcccggtggataatcacaatggccctttctcatggagttgttggaaagatcacagaagccatTTGCTCACAG
>gene=chr20_55807104-55807334; species=canFam
ctcccaaggtcacacgttaagtgagtggctgggcTCTGCAGCTTACACTCTTGACCTTTACACTTTCTGGAGCCAGGTGCGCTC-------------TTG---------------GTGTGGTCTTGGCCAAGTTGGTTGCCCTCT-CATGCTCCCCTCGCCCCAG----GATGATACTGGCCCTTTCTCACCGAGCT----------GTACAGA-GTCGGC-CCTTACGG
>gene=chr20_55807104-55807334; species=equCab
ttcccaaggtcacaagttaggtgagtggctaaactccaaaacccacaatcttgaccttTacggttgctagaaccaggtggcctgagttcgagctcagctgtgccacttaccagctgtgtggtcttggccaagttacttaacctcggtgtgctcccctcccgcaggggataataacagtggccctttctcacagagttcctgggaggatcacaga-gtcggc-acttacag
>gene=chr20_55807104-55807334; species=gorGor
tttcaaaggtcacaaatcaggtgagcggc-gaactccaaagctcaccctcttgaccttcaCACTctctagagccaggtggcctgagtttgatcttggctgtgccacttaccagctgtgtgaccttccccgagctacttaatccctgtgtgttcccctccccctggagatagtaacaatggccctttctcatggagttggtgggaagatcaCAGAAGCCATTTGCTGACAG
>gene=chr20_55807104-55807334; species=panTro
tttcaaaggtcacaaatcaggtgagcggctgaactccaaagctcaccctcttgaccttcaCACTctctagagccaggtggcctgagtttgatcttggctgtgccacttaccagctgtgtgaccttccccaagctacttaatccctgtgtgttcccctccccctggagatagtaacaatggccctttctcatggagttgttgggaagatcacagaagCCATTTGCTGACAG
>gene=chr20_55807104-55807334; species=papHam
tttcaaaggtcacaagccaggtgagcggctgaactccaaagctcaccctcttgacctt--cactctctagagccaggtggcctgagtttgatcttgactgtgccacttaccagctgtgtgaccttccccaagctacttaatccctgtgtgttcccctctccctagagatagtaacaatggccctttctcatggagttgttgggaagatcacagaagCCATTTGCTCACAG
>gene=chr20_55807104-55807334; species=ponAbe
tttcaaaggtcacaagtcaggtgagcggctgaactccaaagctcaccctcttgaccttcaCACTctctagagccaggtggcctgagtttgatcttggctgtgccacttaccagctgtgcgaccttccccaggctacttaatccctgtgtgttcccctccccctggagatagtaacaatggccctttctcatggagttattgggaagatcacagaagCCATTTGCTGACAG
>gene=chr20_55807104-55807334; species=rheMac
tttcagaggtcacaagccaggtgagcggctgaactccaaagctcaccctcttgacctt--tactctctagagccaggtggcctgagtttgatcttggctgtgccacttaccagctgtgtgaccttccccaagctacttaatccctgtgtgttcccctctccctagagatagtaacaatggccctttctcatggagttgttgggaagatcaCAGAAGCCATTTGCTCACAG
>gene=chr10_15002049-15002132; species=hg19
CGGAACCGCTTTTGTCTTTCAAATGAACGCCCAGCGACAGCAGACGGGAGTTCCAggaccttagagaccggctaatgcttctc
>gene=chr10_15002049-15002132; species=bosTau
GGGAGCCAGTTTTGTTGTTCAACTGAACAC-CAACAACTTGGGAACTGTG----AGAAATTTAGAGGTTAT------------
>gene=chr10_15002049-15002132; species=calJac
GGGAACCACTTTTGTCTTTCAAATGAACTCCCAACGACAGCGGACGGGACTT-TAggacgttagagaccatctaatgcttctc
>gene=chr10_15002049-15002132; species=canFam
-----------------------------------------------------------------------------------
>gene=chr10_15002049-15002132; species=equCab
GGGAGCCAATTTTGTTTTTCTACTGAACACCCAAGAACTTGGGAAGTGTG----AGGACTCTAGCGACCGTCTAATG----tt
>gene=chr10_15002049-15002132; species=gorGor
CGGAACCGCTTTTGTCTTTCAAATGAACGCCCAGCGACAGCAGACGGGAGTTCCAGGACCTTAGAGACCGGCTAATGCTT---
>gene=chr10_15002049-15002132; species=panTro
CGGAACCGCTTTTGTCTTTCAAATGAACGCCCAGCGCCAGCAGACGGGAGTTCCAggaccttagagaccggctaatgcttctc
>gene=chr10_15002049-15002132; species=papHam
GGAAACCGCTTTTGTCTTTCAAATGAACGCCCAGCGACAGCGGACGGGAGTTCCAggaccttagagaccgtctaatgcttctc
>gene=chr10_15002049-15002132; species=ponAbe
GGGAACCGCTTTTGTCTTTCAAATGAACGCCCGGCGACCGCAGACAGGAGTTCCAGAACCTTAGAGACCGGCTATTGCTTCTC
>gene=chr10_15002049-15002132; species=rheMac
GGGAACCGCTTTTGTCTTTCAAATGAACGCCCAGCGACAGCGGACGGGAGTTCCAggaccttagagaccgtctagtgcttctc
>gene=chr10_48336421-48336651; species=hg19
TCATCAGACTTTTCTTCCTTAAGTGCCACCTTGATCATCCCACTCCTCTGCTCAAGAGCCTTCTCTGGCTGTCTATGGCTCACAGCAGGAAATCTCAGCTCCTTGGCCTGGCATAATGAGCCCCTGTGGCTTTGGCCTCAAACTGACCTTCCCAGCCCTCTCCCAGCCCTGCCTGAGCTAACCTCATTAGCTCAGCAAGCTAAGCCAAGCAAGACCACTCACTCCACCAC
>gene=chr10_48336421-48336651; species=bosTau
TTATCAGACTTTTC-TCCTGAAGCACAACCTTGATCATGTCAGATCCCTGCCCTAGAATAATCTATAGCTCCCTATTGCTCACAGCAGG-----TAATCAC--GAACCTGGCACAAGAAGCCTC-------------CCGAACTGCCCTGTTTAGCTTTCTCTCAGTCGTCCTTGAGTCAACCCCGCTTTCT----------AGCCAAAC-AGACCACTCACTACA----
>gene=chr10_48336421-48336651; species=calJac
TCATCAGACTTTTCTTCCTTAAGTGCCACCTTGATCATGCCACTCCCCTGCTCAAGAGCTCTCTCTGGCTCTCTATGGCTCACAACAGAAAATCCCAGCTCCTTGGGCTGGCAAAATTAGCCCCTATGGCTTTGGCCTCAAACTGACCTGCCCAGCCCTCTCCCAGCCCTCCCTGAGCTAACC-CATT-----------CCCAGCCAAGCCAAACCACTCACTCCACCAC
>gene=chr10_48336421-48336651; species=canFam
ttatcagatatttttccttggagcaccatcttgatcaagtctgttccctgctcaagatc-atctgtagctcctttttgctcacagcaggaaatctgagccttgtggccaggtactatgggacaacatggcctttgccccaagctgaactgtccagtcttctcccagcaattcctgggttaatcctactcttc----------agccaaac-agaccacttgctCCATAAG
>gene=chr10_48336421-48336651; species=equCab
TTATCAGACTTTTCTCCACGGAGGACAACCATGATCATGTCAGACCTCTGCTCAAAAATCATCTGTAGCTCCCTATTGCCTACAGCAGGAAATCCCAGCACCATGGCCTGGCATTTGGGGCCCTGATGACCCTGGCCCCAAGCTGTCCTGTCCAGTTTTCTCCCTGCCCGCCCTGAGTTAACCCTACCCTCC----------AGC----C-AGATCACTCTGTCCACAGG
>gene=chr10_48336421-48336651; species=gorGor
----------------------------------------------------------------------------------CAGCAGGAAATCTCAGCTCCTTGGCCTGGCATAATGAGCCCCAGTGGCTTTGGCCTCAAACTGACCTTCCCAGCCCTCTCCCAGCCCTGCCTGAGCTAACCTCATTAGCTCAGCAAGCTAAGCCAAGCAAGACCACTCACTCCACCAC
>gene=chr10_48336421-48336651; species=panTro
TCATCAGACTTTTCTTCCTTAAGTGCCACCTTGATCATCCCACTCCTCTGCTCAAGAGCCTTCTCTGGCTGTCTATGGCTCACAGCAGGAAATCTCAGCTCCTTGGCCTGGCATAATGAGCCCCTGTGGCTTTGGCCTCAAACTGACCTTCCCAGCCCTCTCCCAGCCCTGCCTGAGCTAACCTCATTAGCTCAGCAAGCTAAGCCAAGCAAGACCACTCACTCCACCAC
>gene=chr10_48336421-48336651; species=papHam
TCGTCAGACTTTTCTTCCTTAAGTGCCACCTTGATCCTCCCACTCCCCTGCTCAAGAGCCTTCTCTGGCTCTCCATGGCTCACAGCAGGAAATCTCAGCTCCTTGGCCTGGCGTAATGAGCCCCTATGGCTTTGTCCTCAAGCTGACCTGCCCAGTCCTCTCCCAGCCCTCCGTGAGCTAACCTCATT-----------CCCAGCCAAGCAAGACCACTCACTCCACCAC
>gene=chr10_48336421-48336651; species=ponAbe
tcatcagacttttcttccttaagtgccatcttgatcatgccactcccctgctcaagagccttctctggctctctatggctcacagcaggaaatcccaactccttGGCCTGGCATAATGAGTCTCTGTGGCTTTGGCCTCAAGCTGACCTGCCCAGCCCTCTCCCAGCCCTGCCTGAGCTAACCTCATTAGCTCAGCAAGCTAAGCCAAGCAAGACCACTCACTCCACCAC
>gene=chr10_48336421-48336651; species=rheMac
tcgtcagacttttcttccttaagtgccatcttgatcatcccactcccctgctcaagagccttctctggctctccatggctcacagcaggaaatctcagctccttggcctggcacaatgagcccctgtggctttgtcctcaagctgacctgcccagtcctctcccagccctccgtgagctaacctcatt-----------cccagccaAGCAAGACCACTCACTCCACCAC
>gene=chr10_60723498-60723649; species=hg19
TACAGACTGTATTCCTGAAGAGCTGCCACCCCTGCTCTGTTTAGGGACCCTGCCTCAGCAGGCTGGGCTATCAGCTGCCCCCACAGCCAGCGAGCAAGTGAGGTCACACAAGCTGTGGTGGCAGAGATTACACCAGCCTTTTGCATTTGGC
>gene=chr10_60723498-60723649; species=bosTau
TACTGACTCCTTTCTTGAAGACCTGCCATCCTCACTCTGTTGAGGGAGCTTGCTTCGGC---CTGGGCCATCAGCTGCCTCCAAAGCCAGTGAGCAAGTGAGGTCACACTAGCTGTGGTGGCAGAGATTACAGCAGCTTTTTGCATTTGGC
>gene=chr10_60723498-60723649; species=calJac
TACAGAC--TATTCCTGAAGAGCTGCCACCCCTGCTCTGTTTAGGGACCCTGCCTCAGCAGGCTGGGCCATCAGCTGCCTCCACTGCCAGCAAGCAAGTGAGGTCACACAAGCTGTGGTGGCAGAGATTACACCAGCCTTTTGCATTTGGC
>gene=chr10_60723498-60723649; species=canFam
-------------------------------------------------------------GCAGGACCATCAGCTGCTTCTACAGCCAGTGAGCTGGTGAGGTCAGACAAACTGTGGTGGCAGAGATTACACCAGCTTTTTGCATTTGGC
>gene=chr10_60723498-60723649; species=equCab
CACCAACTCTATTTTTGAAGAACTGCCACCC---CTTTGGTA-GGGACCCTGCTTTGGT--GCTGGGCCATCAGCTGCCTCCATAGGCAGTGAGCAAGTGAGGTGACACAAGCTGTGGTGGCAGAGATTACACCAGCTTTTCGCATTTGGC
>gene=chr10_60723498-60723649; species=gorGor
TACAGACTGTATTCCTGAAGAGCTGCCACCCCTGCTCTGTTTAGGGACCCTGCCTCAGCAGGCTGGGCTATCAGCTGCTCCCACAGCCAGCGAGCAAGTGAGGTCACACAAGCTGTGGTGGCAGAGATTACACCAGCCTTTTGCATTTGGC
>gene=chr10_60723498-60723649; species=panTro
TACAGACTGTATTCCTGAAGAGCTGCCACCCCTGCTCTGTTTAGGGACCCTGCCTCAGCAGGCTGGGCTATCAGCTGCTCCCACAGCCAGCGAGCAAGTGAGGTCACACAAGCTGTGGTGGCAGAGATTACACCAGCCTTTTGCATTTGGC
>gene=chr10_60723498-60723649; species=papHam
GACAGACTGTATTCCTGAAGAGCTGCCACCCCTGCTCTGTTTAGGGACCCTGCCTCAGCAGCCTGGGCCATCAGCTGCCCCCACAGCCAGCGAGCAAGTGAGGTCACACAAGCTGTGGTGGCAGAGATTACACCAGCCTTTTGCATTTGGC
>gene=chr10_60723498-60723649; species=ponAbe
TACAGACTTTATTCCTGAAGAGCTGCCACCCCTGCTCTGTTTAGGGACCCTGCCTCAGCAGGCGGGGCCATCAGCTGCCCCCACAGCCAGCGAGCAAGTGAGGTCACACAAGCTGTGGTGGCAGAGATTACACCAGCCTTTTGCATTTGGC
>gene=chr10_60723498-60723649; species=rheMac
GACAGACTGTATTCCTGAAGAGCTGCCACCCCTGCTCTGTTTAGGGACCTGGCCTCAGCAGGCTGGGCCATCAGCTGCCCCCACAGCCAGCGAGCAAGTGAGGTCACACAAGCTGTGGTGGCAGAGATTACACCAGCCTTTTGCATTTGGC
>gene=chr10_61095330-61095560; species=hg19
ATCCCTGGAGGCAGACAAAATTTCACCAGGTGAATGATGTTGAGAATAACTGAAGAAAGGACCAGTCCCTAACAACAGATGCAGTAACATCACTTCCCTAAGTTCAAGTGTCTATCAGCTTTCTATGGCCTACATTGTGTTTGTTTACCTGGGGTCAAGTCCACAGGGGATAGGAATAGCAGGAATGCTCTGCAGGGGAAGGTAAGCCCAATGCAATAAAAGCTCCATGA
>gene=chr10_61095330-61095560; species=bosTau
A-CCCTGAAGGGAGCCAGGGTTCTACCAACTGAATGATGATG---ATAACT-AAAAAAGAAGCAATTCTACAAACCAG-----GTCACATCACTTCCTTAGGTTAAAGCATCTATCAGCTCTCCACTGCCTGCACTGTGCTTCTT-CACCTGGATCAAATTCCCC-AGGATAGGAAAGGCAGGGGTGCTTTGCAGGGGGATGCAAACC---TGGAATAAAAGCT------
>gene=chr10_61095330-61095560; species=calJac
------------------------------------------------------------------------------------------------------------------------TTCTATGGCCTGCATTGTGCTTCTTAACGTGGGGTCAAGTCCACTGGGGATAGGAATGGCAGGAATGTTCTGCAGGGGGTTGCAAGCCCAATGCAATGAAAGCTCCATGA
>gene=chr10_61095330-61095560; species=canFam
A-CCCTGAAGGGAGACAGGATTCCATCGGGGGAGTAACTAGGTGAATAAGTGAAGAA----GCAATTCTGTGAATCTG----------GTCACGCTGT-GAGTTAAAGTA---------TCTTCATTACCCATACGGTGCTTCCT-CCCTCGAGTCCAGTCCCA--GGCACAGGAAAGCCAGCGGTGCTGTGCGCCAGGGTG--GGCC--------------------GA
>gene=chr10_61095330-61095560; species=equCab
A-TGCTGAAGAGAGACAGGATTCCACCAAGAGAAGGATGATGAGAATATCTGAAGAAGGAGGCAATTCTGCAAACCAG-----GTCACATCACTTTTT-AAGTTAAGCTATCTCCCAGCTCTCCCTTGCCTGCACTG--------------GGGTCATGTCCCCA-GGGATAGGAATGGCAGGTGTGCTGTGCAGGGGAATGCAAGCC---tggaatgaaagccacatga
>gene=chr10_61095330-61095560; species=gorGor
ATCCCTGGAGGCAGACAAAATTTCACCAGGTGAATGATGTTGAGAATAACTGAAGAAAGGACCAGTCCCTAACAACAGATGCAGTAACATCACTTCCCTAAGTTCAAGTGTCTATCAGCTTTCTATGGCCTACATTGTGTTTGTTTACCTGGGGTCAAGTCCA-AGGGGATAGGAATAGCAGGAATGCTCTGCAGGGGAAGGTAAGCCCAATGCAATAAAAGCTCCATGA
>gene=chr10_61095330-61095560; species=panTro
ATCCCTGGAGGCAGACAAAATTTCACCAGGTGAATGATGTTGAGAATAACTGAAGAAAGGACCAGTCCCTAACAACAGATGCAGTAACATCACTTCCCTAAGTTCAAGTGTCTATCAGCTTTCTATGGCCTACATTGTGTTTGTTTACCTGGGGTCAAGTCCACAGGGGATAGGAATAGCAGGAATGCTCTGCAGGGGAAGGTAAGCCCAATGCAATAAAAGCTTCATGA
>gene=chr10_61095330-61095560; species=papHam
ATCCCTGGAGACAGATAAGATTTCACCAGGTGAATGATGTTGAGAATAACCGAAGAAAGGACCAGTCCCTAACAACAGATGCAATAATATCACTTCCCTAAATTCAAGTGTCTATCAGCTTTCTACGGCCTGCATTGTGCTTCTTAACCTGGGGCCAAGTCCACAGAGGATAGGAATGGCAGG-ATGCTCTGCAGGGGGATGCAAGCCCAATGCAATGAAAGCTCCATGA
>gene=chr10_61095330-61095560; species=ponAbe
ATCCCTGGAGGCAGACAAAATTTCACCAGGTGAATGATGTTGAGAATAACTGAAGAAAGGACCAGTCCCTAACAACAGATGCAGTAACATCACTTCCCTAAGCTCAAGTGTCTATCAGCTTTCTATGGCCTGCATTGTGTTTGTTTACCTGGGGTCAGGTCCACAGGGGATAGGAATAGCAGGAATGCTCTGCAGGGGGATGTAAGCCCAATGCAATAAAAGCTCCATGA
>gene=chr10_61095330-61095560; species=rheMac
--------------------------------------------------------------------------------------------------------------------------------------------------------------------------------------------------------------------------------------
>gene=chr10_77177526-77177646; species=hg19
TTCTCCAGAGTATACACGAAAGACACACTTCACAGTCTCCGTGACCTCTGCAGCCCGGTGAGGCTTTGTTATGTAGATGCTCTTAATTGGGTGAGTCACTTACTGCAAACAGCTTCAGGA
>gene=chr10_77177526-77177646; species=bosTau
TTCTACG---CACGCACTAAAGACGCACTTCACAGTCTGCATGACCTCTGCAGCCCGGTGAGGCTTTGTTATGTAGATGCTCTTAATTGGGTGAGTCACTTACTGCAAACAGCTTTGGGA
>gene=chr10_77177526-77177646; species=calJac
TTCTTCGGAGTATACACGGAAGACACACTTCACAGTCTCCACGACCTCTGCAGCCCGGTGAAGCTTTGTTATGTAGATGCTCTTAATTGGGTGAGTCACTTACTGCAAACAGCTTCAGGA
>gene=chr10_77177526-77177646; species=canFam
TTCTCTGCTGCACACACTAAAGACACACTTCACAGTCTCTGTGACCTCTGCAGCCCGGTGAGGCTTTGTTATGTAGATGCTCTTAATTGGGTGAGTCACTTACTGCAAACAGCTTCAGGA
>gene=chr10_77177526-77177646; species=equCab
TTCTCCGCTCCACACCCTAAATACTTTCTTAGCGGTTTCCGTAACCATTGGAATCCGGTGAGGCTTTGCTATTTAGATCTTCCTAATTGGGTGGGCCCTTC----CAGAACACCTCAGGA
>gene=chr10_77177526-77177646; species=gorGor
TTCTCCAGAGTATACACGAAAGACACACTTCACAGTCTCCGTGACCTCTGCAGCCCGGTGAGGCTTTGTTATGTAGATGCTCTTAATTGGGTGAGTCACTTACTGCAAACAGCTTCAGGA
>gene=chr10_77177526-77177646; species=panTro
TTCTCCAGAGTATACACGAAAGACACACTTCACAGTCTCCGTGACCTCTGCAGCCCGGTGAGGCTTTGTTATGTAGATGCTCTTAATTGGGTGAGTCACTTACTGCAAACAGCTTCAGGA
>gene=chr10_77177526-77177646; species=papHam
TTCTCCAGAGTATACACGAAAGACACACTTCACAGTCTCCGTGACCTCTGCAGCCCGGTAAGTCTTTGTTATGTAGATGCTGTTAATTGGGTGAGTCACTTACTGCAAACAGCTTCAGGA
>gene=chr10_77177526-77177646; species=ponAbe
TTCTCCAGAGTATACACGAAAGACACACTTCACAGTCTCCGTGACCTCTGCAGCCCGGTGAGGCTTTGTTATGTAGATGCTCTTAATTGGGTGAGTCACTTACTGCAAACAGCTTCAGGA
>gene=chr10_77177526-77177646; species=rheMac
TTCTCCAGAGTATACACGAAAGACACACTTCACAGTCTCCGTGACCTCTGCAGCCCGGTAAGTCTTTGTTATGTAGATGCTGTTAATTGGGTGAGTCACTTACTGCAAACAGCTTCAG--
>gene=chr10_77360189-77360419; species=hg19
ATCAGATACATCATCCTCCTCTTGCCACTGATCCTGTAGCTAAATTACCCTATATAAACAAGCCTTTGTTATTCCTGACTGTGAGAGATGTGGTGCTGGCTCTTGTTGAAGAGGAAAATAGACCTGGGAAGAAAGAGGTCATGAGCAGGTCAAAGTGCCAGAAGAAAAGGCTTCTGGGGCTAAAGTTCCCAGATTTGGGGTTTGTGGGGCAGGGGTAGTGTGGGGTATAC
>gene=chr10_77360189-77360419; species=bosTau
ATCACATGCATCATCCTTCTCTGCCCACTGATCCTGTAGCTAAATTACCCTATATAAACAAGCCTTTGTTATTCCTGACTGTGAGAGATGTAGGGCTGGCTCTTAGTGGAGAAGAAAATAGACCTGGGAAGAAAGAGGTCATGAGTAGGTCAAAGTGCTAGAGGAAAAGGCTTCTGGGGCTAAAGTTTGCAGATCTGGGGAGC------------------gtggtgtAT
>gene=chr10_77360189-77360419; species=calJac
ATCAGATACATCATCCTCCTCTTGCCACTGATCCTGTAGCTAAATTACCCTATATAAACAAGCCTTTGTTATTCCTGACTGTGAGAGATGTGGTGCTGGCTCTTGTTGAAGAAGAAAATAGACCTGGGAAGAAAGAGGTCATGAGCAGGTCAAAGTGCCAGAAGAAAAGGCTTCTGGGGCTAAAGTTCCCAGATTTGGGGGTTGTGGGGTGGGGGTAGGGTGGGGTATGC
>gene=chr10_77360189-77360419; species=canFam
ATCAGATGCATCATCCTTCTCTCCCTGCTGATCCTGTGGCTAAATTACCCTATATAAACAAGCCTTTGTTACTCCTGACTGTGAGAGATGTGGGGCTGGCTCTTGTTGAAGAAGAAAATAGACCTGGGAAGAAAGAGGTCATGAACAGGTCAAAGTGCCAGAAGAAAAGGCTTCTGGGGCTAAATTTTCCAGATTTGGGGGCT------------------CTATGGTGG
>gene=chr10_77360189-77360419; species=equCab
ATCAGATGCATCATCCTTCTCTCCCCACTGATCTTGTAGCTAAATTGCCCTATATAAACAAGCCTTTGTTATTCCTGATTGTGAGAGATGTGAGGCTGGCTCTTGTTGAAGAAGAAAACAGACCTAGGAAGAAAGGGGTCATGAGCAGGTCAAAGTGCCAGAAGAAAAGGCTTCTGGGGCTAAAGTTTCCAGATTTGGGGTGT------------------GTGGAGTTC
>gene=chr10_77360189-77360419; species=gorGor
ATCAGATACATCATCCTCCTCTTGCCACTGATCCTGTAGCTAAATTACCCTATATAAACAAGCCTTTGTTATTCCTGACTGTGAGAGATGTGGTGCTGGCTCTTGTTGAAGAGGAAAATAGACCTGGGAAGAAAGAGGTCATGAGCAGGTCAAAGTGCCAGAAGAAAAGGCTTCTGGGGCTAAAGTTCCCAGATTTGGGGTTTGTGGGGCAGGGGTAGTGTGGGGTATGC
>gene=chr10_77360189-77360419; species=panTro
ATCAGATACATCATCCTCCTCTTGCCACTGATCCTGTAGCTAAATTACCCTATATAAACAAGCCTTTGTTATTCCTGACTGTGAGAGATGTGGTGCTGGCTCTTGTTGAAGAGGAAAATAGACCTGGGAAGAAAGAGGTCATGAGCAGGTCAAAGTGCCAGAAGAAAAGGCTTCTGGGGCTAAAGTTCCCAGATTTGGGGTTTGTGGGGCAGGAGTAGTGTGGGGTATGC
>gene=chr10_77360189-77360419; species=papHam
ATCAGATACATCATCCTCCTCTTGCCACTGATCCTGTAGCTAAATTACTCTATATAAACAAGCCTTTGTTATTCCTGACTGTGAGAGATGTGGTGCTGGCTCTTGTTGAAGAGGAAAATAGACCTGGGAAGAAAGAGGTCATGAGCAGGTCAAAGTGCCAGAAGAAAAGGCTTCTGGGGCTAAAGTTCCCAGATTTGGGGTTTGTGGGGTAGGGGTAGGGTGGGGTATGC
>gene=chr10_77360189-77360419; species=ponAbe
ATCAGATACATCATCCTCCTCTTGCCACTGATCCTGTAGCTAAATTACCCTATATAAACAAGCCTTTGTTATTCCTGACTGTGAGAGATGTGGTGCTGGCTCTTGTTGAAGAGGAAAATAGACCTGGGAAGAAAGAGGTCATGAGCAGGTCAAAGTGCCAGAAGAAAAGGCTTCTGGGGCTAAAGTTCCCAGATTTGGGGTTTGTGGGGCAGGGGTAGTGTGGGGTATGC
>gene=chr10_77360189-77360419; species=rheMac
ATCAGATACATCATCCTCTTCTTGCCACTGATCCTGTAGCTAAATTACTCTATATAAACAAGCCTTTGTTATTCCTGACTGTGAGAGATGTGGTGCTGGCTCTTGTTGAAGAGGAAAATAGACCTGGGAAGAAAGAGGTCATGAGCAGGTCAAAGTGCCAGAAGAAAAGGCTTCTGGGGCTAAAGTTCCCAGATTTGGGGTTTGTGGGGTAGGGGTAGGGTGGGGTATGC
>gene=chr10_77410467-77410697; species=hg19
GGAAAGGGAGGGAGGGCCCTTTTCTAACTGGAAGGCTCAGATTTCTGGTGAGTGTGAGGGCCACCATCTTCCTGACCCTCAGATGACCCTTCTTCCTGCAGTCCCATGACTAAACTGGAGGTCAGCACCGGGGTGAGGATGCGGTCAAAGGATGAGCCCCCATGGTGGGCAAACAGGGCCAGAGAGAACTCTCATCAGCATTATAGATGGTCGCCCCAGCATCAAAGGGC
>gene=chr10_77410467-77410697; species=bosTau
-GAGAGGGAAAGAAGGCCCTTTCCAGACTGGAAGGTTCAGGTTTC-AGTGGGTGTGAGGGCCACCATCTTGCTGACCTTCAGATGAACCTT-TTACTGCAGCCCCATGACTAAAGAGGAGGTCAGCCCAGAGGTGAGGACAGGGTCAGAGCAGGAACCCCTGTGGCGGGCACACAGGGCCAGGGAGAACTGTCAGCAGCGTTATAGATGTTGGCCCCAGCATCAAAGGGT
>gene=chr10_77410467-77410697; species=calJac
GGAAAGGGATGGAGGGCCCTTTCCTAATTGGAAGGCTCGGATTTCTGGTGGGTGTGAGGACCACCATCTTCTTGACCCTCAGACGACCCTTCTTCCTGTAGACCCATGACTAAACTGGAGGTCAGCACT-GGGTGAGGACGTGGTCAGAGAATGAGCCCCCATGGTGGGCAAACAGGGCCAGAGAGAACTCTCATCAGCATTATAGATTGTTG-CCCAGCATCAAAGGGC
>gene=chr10_77410467-77410697; species=canFam
-GAGAGGGAAAGAAGGTCCTCTCCTGACTGAAAGACTCCGGTTTCCCGTGGGTGTGAGGACTACCCTCTTCCTGACCCTCAGATGAACCTTCTTCCTGCTGTCCTTTGACTAAACAAGAGGTCACCCCAGAGGTGAGAGTGCAGTCAGAGGATGAGCCCCCATGGTGGGCAGACAGGGCCAGAGAGAACTCTCATCAGCATTATAGATGGTTGTCCCAGCATCAAAGGGC
>gene=chr10_77410467-77410697; species=equCab
-GAAAGGGAAGGAAGGACCTCTCCTGACTGGAATGTTTGGGTTTTGGGTGGATGCAAGGGCCACCATCTTCCTGACCCTCAGATGAACCTT-TTCCTGCAGTCCCATGACTAAACAGGAGGTCAGCCCAGAGGTGAGGATGCGGTCAGAGGATGAGCCCCCATGGTGGGCAAACAGGGCCAGAGAGAAGTCTCATCAGCATTATAGATGGTTGCCCCAGCATCAAAGGGC
>gene=chr10_77410467-77410697; species=gorGor
--------------------------------------------------------------------------------------------------------------------------------------------------------------------------------------------------------------------------------------
>gene=chr10_77410467-77410697; species=panTro
GGAAAGGGAGGGAGGGCCCTTTTCTAACTGGAAGGCTCAGATTTCTGGTGAGTGTGAGGGCCACCATCTTCCTGACCCTCAGATGACCCTTCTTCCTGCAGTCCCATGACTAAACTGGAGGTCAGCACCGGGGTGAGGATGCGGTCAAAGGATGAGCCCCCATGGTGGGCAAACAGGGCCAGAGAGAACTCTCATCAGCATTATAGATGGTCGCCCCAGCATCAAAGGGC
>gene=chr10_77410467-77410697; species=papHam
GGCAAGGGAGGGAGGGCTCTTTTCTAACTGGAAGGCTCAGATTTCTGGTAAGCGTGAGGGCCACCATCTTCCTGACCCTCAGATGACCCTTCTTCCTGCAGTCCCATGACTAAACTGTAGGTCAACACCGGGGTGAGGATGCGGTCAAAGGATGAGCCCCCATGGTGGGCAAACAGGGCCAGAGAGAACTCTCATCAGCATTATAGATGGTTGCCCCAGCATCAAAGTCC
>gene=chr10_77410467-77410697; species=ponAbe
GGAAAGGGAGGGAGGGCCCTTTTCTAACTGGAAGGCTCAGATTTCTGGTGAGTGTGAGGGCTACCATCTTCCTGACCCTCAGATGACCCTTCTTCCTGCAGTCCCATGACTAAACTGGAGGTCAGCACCGGGGTGAGGATGCGGTCAAAGGATGAGCCCCCATGGTGGGCAAACAGGGCCAGAGAGAACTCTCATCAGCATTATAGTTGGTTGCCCCAGCATCAAAGGGC
>gene=chr10_77410467-77410697; species=rheMac
GGCAAGGGAGGGAGGGCTCTTTTCTAACTGGAAGGCTCAGATTTCTGGTAAGCGTGAGGGCCACCATCTTCCTGACCCTCAGATGACCCTTCTTCCTGCAGTCCCATGACTAAACTGTAGGTCAACACCGGGGTGAGGATGCGGTCAAAGGATGAGCCCCCATGGTGGGCAAACAGGGCCAGAGAGAACTTTCATCAGCATTATAGATGGTTGCCCCAGCATCAAAGTCC
>gene=chr10_80917329-80917559; species=hg19
CTGGTGGGTGCATGGCTGGAGGGGTGATTTAGGGCTGCTTCATCCTTCTGGCCCGTGGGCCTTGGCCTGCACCCTGGCCCAGGCTGGGTCTGGCTCTTCCCTGTGTCTGGATCCCCACCCCCAGCTTGGTGAGGTCAGGGAACAGGTATTTCAGGAATGCAGGAGGCGGGGCAGCCAGCCCCATTTGGATAACCATGGGGTAAATATTTGCCTTGCTCCTGGAGCCAGCA
>gene=chr10_80917329-80917559; species=bosTau
CTAGTGGGTGAGTAGCTGGAGAGGCAACCCGAAGCCGCTTTTTCCTCCTGGCCAGCAGGCCTTGGCTTCCACG-AGGCCGACCCTCGGTCTGTCTCGT--CCACGTCTGGATTCCTCCCCCCAGCTTGGTGAGGTCAGGGAACATGTATTCCAGGAATGCGGGAGGCGGGGCAGCTGGCCCGGTTTGGATAACCATGGGGTAAATATTTGCCTTGCTCCCGGAGCCAGCA
>gene=chr10_80917329-80917559; species=calJac
CTGGTGGGTGCTTGGCTGGAGTGGCGATTTGGGGCTGCCTCATCCTTCTGGCCAGTGTGCCTTGGCCTCCACCCTGGCCCAGCCTGCGTCTGGCTCTTCCCTGTGTCTGGATTCCCACCCCCAGCTTGGTGAGGTCAGGGAACAGGTATTTCAGGAATGCAGGAGGCAGGGCAGCAAGCCCCATTTGGATAATCATGGGGTAAATATTTGCCTTGCTCCTGGAGCCAGCA
>gene=chr10_80917329-80917559; species=canFam
CTACTAAGGGTTTAGTCCACAGGACAGTTCGGAGCTGCTTTTGCCCCCTGGCCAGCAGGCTTCAGCTTCTACCTTGGCCGACCCTCAGTCTGGCTCTTCCCCGGGTCTGGCTCCCTCCTCCCAGCTTGATGAGGTCAGGGAACATGTATTCCAGGAATGTGGGAGGCGGGGCGGCCAGCCTGGTTTGGATAACCATCTGGTAAATATTTGCCTTGCTCCTGGAGCCAGTA
>gene=chr10_80917329-80917559; species=equCab
CTAGTGGATGGGCAGCTAGAGGGACAA-TCGAAGCTGCTTTTTCCTTCTGGCCAGTGGGCCTTGGCTTCCACCTTGGCCGACCCTTGGTCTGGCTCTTCCC-GTGTCTGGATTCCTCCCCCCAGCTGGGTGAGGTCAGGGAACATGTATTTCAGGAATGTGGGAGGTGGGGCAGCCAGCCCTATATGGATAAGCATGGGGTAAATATTTGCCTTGCT-------CCAGT-
>gene=chr10_80917329-80917559; species=gorGor
--------------------------------------------------------------------------------------------------------------------------------------------------------------------------------------------------------------------------------------
>gene=chr10_80917329-80917559; species=panTro
CTGGTGGGTGCATGGCTGGAGGGGTGATTTAGGGCTGCTTCATCCTTCTGGCCCGTGGGCCTTGGCCTGCACCCTGGCCCAGCCTGGGTCTGGCTCTTCCCTGTGTCTGGATCCCCACCCCCAGCTTGGTGAGGTCAGGGAACAGGTATTTCAGGAATGCAGGAGGCGGGGCAGCCAGCCCCATTTGGATAACCATGGGGTAAATATTTGCCTTGCTCCTGGAGCCAGCA
>gene=chr10_80917329-80917559; species=papHam
CTGGTGGGTGCAAGGCCGGAGGGGCGATTTAGGGCTGCCTCATCCTTCTGGCCAGTGGGCCTTGGCCTGCACCCTGGCCCAGCCTGGGTCTGGCTCTTCCCTGTGTCTGGATCCTCACCCCCAGCTTGGTGAGGTCAGGGAACAGGTATTTCAGGAATGCAGGAGGCGGGGCAGCCAGCCCCATTTGGATAACCATGGGGTAAATATTTGCCTTGCTCCTGGAGTCAGCA
>gene=chr10_80917329-80917559; species=ponAbe
CTGGTGGGTGCATGGCTGGAGGGGTGATTTAGGGCTGCTTTATCCTTCTGGCCTGTGGGCCTTGGCCTGCACCCTGGCCCAGCCTGGGTCTGGCTCTTCCCTGTGTCTGGATCCCCACCCCCAGCTTGGTGAGGTCAGGGAACAGGTATTTCAGGAATGCAGGAGGCGGGGCAGCCAGCCCCATTTGGATAACCGTGGGGTAAATATTTGCCTTGCTCCTGGAGCCAGCA
>gene=chr10_80917329-80917559; species=rheMac
CTGGTGGGTGCAAGGCCGGAGGGGCGATTTAGGGCTGCCTCATCCTTCTGGCCAGTGGGCCTTGGCCTGCACCCTGGCCCAGCCTGGGTCTGGCTCTTCCCTGTGTCTGGATCCTCACCCCCAGCTTGGTGAGGTCAGGGAACAGGTATTTCAGGAATGCAGGAGGCGGGGCAGCCAGCCCCATTTGGATAACCATGGGGTAAATATTTGCCTTGCTCCTGGAGTCAGCA
>gene=chr10_94831545-94831775; species=hg19
ATTAAAACGTTTTTTTCCCTGCGGCAATTTCCAGCGTGCAGGCCCCGCTCATCTTGTGACCCGGCTTGAGCTGAACTTGGCGAGGTGGCCCCGCAGAGTTCACTCGGATGTCACGGTCCGGCCTGCAGGGGTCACAGGCGGGTCAGGCCCGAGGATTGGGAATGGGCCCCAGGTCACGTCCCCATTCGTCGGCTTTGCACACCGGCCGGAGGCGCTGTCCAGAAAGGGGC
>gene=chr10_94831545-94831775; species=bosTau
AGTAAAACATTTTTCCCTTTGTGGCGATTTCCAGCGGGCAGGCCCCGCTCATCTTGTGACCCGGCGCGCGCTGAACTTGGCGAGATGGCCCTGCAGAGTTCACTCAGATGTCACGGTCCGGCCCGCAGGGGTCACAGGCGGGTCAGGCCGGAGGACTGGGACTGGGCCCCAGGTCACGCCCCCGCTGGCCAGCTTTGCTCACCGGCCGGAGGCACCGTCCAGAAAGGGGC
>gene=chr10_94831545-94831775; species=calJac
ATTAAAACATTTTTTCCCCTGCGGCAATTTCCA-------------GCTCATCTTGTGACCCGGCGTGCGCTGAACTTGGCGAGGTGGCCCCGCAGAGATCACTCGGATGTCACGGTCCGGCCTGCAGGGGTCACAGGCGGGTCAGGCCCGAGGATTGGGAATGGGCCCCAGGTCACGTCCCCGCTCGCCCGCTTTGCACACCGGCGGGAGGCGCTGTCCAGAAAGGGGC
>gene=chr10_94831545-94831775; species=canFam
ATTAAAACTCTCTCCCTCCCCCAGCAATTGCC-GCACGCAGGGCCCACTCATCTTGTGACCCGGCGCGCGCTGAACTTGGCGAGGTGGCCCTGCAGAGTTCACTCGGATGTCACGGTCCGGCCTGCAGGGGTCACAGGCAGGTCAGGCCAGAGGATTGGGAATGGGCCCCAGGTCACGCCCCCGCTCGCCGGTTTTGCTCACCGGCCCGA-GCTCCGTCTAGAA----TC
>gene=chr10_94831545-94831775; species=equCab
GCTAAAACATTTTCCCCCCTGTGGCAATTTCCAGCAGGCAGGCCCCGCTCATCTTGTGACCCAGCGCGCGCTGAACTTGGCGAGGTGGCCCTGCAGAGTTCACTCGGATGTCACGGTCCGGCCTGCAGGGGTCACAGGCGGGTCAGGCCCGAGGACTGGGAACGGGCCCCAGGTCACGCCCCCGCTCAGCAGCTTTGCTCACCGGCCCCAGGCACTGTCCAGAAAGGGGC
>gene=chr10_94831545-94831775; species=gorGor
ATTAAAACGTTTTTTTCCCTGCGGCAATTTCCAGCGTGCAGGCCCCGCTCATCTTGTGACCCGGCGTGAGCTGAACTTGGCGAGGTGGCCCCGCAGAGTTCACTCGGATGTCACGGTCCGGCCTGCAGGGGTCACAGGCGGGTCAGGCCGGAGGATTGGGAATGGGCCCCAGGTCACGTCCCCATTCGTCGGCTTTGCACACCGGCCGGAGGCGCTGTCCAGAAAGGGGC
>gene=chr10_94831545-94831775; species=panTro
ATTAAAACGTATTTTTCCCTGCGGCAATTTCCAGCGTGCAGGCCCCGCTCATCTTGTGACCCGGCGTGAGCTGAACTTGGCGAGGTGGCCCCGCAGAGTTCACTCGGATGTCACGGTCCGGCCTGCAGGGGTCACAGGCGGGTCAGGCCCGAGGATTGGGAATGGGCCCCAGGTCACGTCCCCATTCGTCGGCTTTGCACACCGGCCGGAGGCGCTGTCCAGAAAGGGGC
>gene=chr10_94831545-94831775; species=papHam
ATTAAAACGTTTTTTTCCCTGCGGCAATTTCCAGCGTGCAGGCCCCGCTCATCTTGTGACCCGGCGTGCGCTGAACTTGGCGAGGTGGCCCCGCAGAGTTCACTCGGATGTCACGGTCCGGCCTGCAGGGGTCACAGGCGGGTCAGGCCCGAGGATTGGGAATGGGCCCCAGGTCACGTCCCCGTTCGCCGGCTTTGCACCCCGGCCGGAGGCGCTGTCCAGAAAGGGGC
>gene=chr10_94831545-94831775; species=ponAbe
ATTAAAACGTTTTTTTCCCTGCGGCAATTTCCAGCGTGCAGGCCCCGCTCATCTTGTGACCCGGCGTGAGCTGAACTTGGCGAGGTGGCCCCGCAGAGTTCACTCGGATGTCACGGTCCGGCCTGCAGCGGTCACAGGCGGGTCAGGCCCGAGGATTGGGAATGGGCCCCAGGTCACGTCCCCTTTCGCCGGCTTTGCACATCGGCCGGAGGCGCTGTCCAGAAAGGGGC
>gene=chr10_94831545-94831775; species=rheMac
--------------------------------------------------------------------------------------------------------------------------------------------------------------------------------------------------------------------------------------
>gene=chr10_97064328-97064558; species=hg19
GGGTGTAGACCTTCTCAGCAGGGTCATAGAAAGGCCGCTGTAATTGTATACAGGGCCCTTCATTGTTCTTAGGTAAATGGGGCACTATTGTTACTCTCCTTTATGGCCTGACCCTGCCCTGGGTTGACCTTACAATGCCCAGAGGATTAAAGCTTAACTTCCTACCTGTCACGTTTCTTTTTGCAGCTCTTCTGGAAAGCTTCTCTCTCTTCCTTGATTCCCCCTCTTTC
>gene=chr10_97064328-97064558; species=bosTau
AAAT-TGGTGATTCTTTGCTGGGTCCTCGA---------------------AAGGGACTCCATTGTTTATT------------------------TCTCTCTCTGACCTGCCCCTGCTCCCAGCTGACCCTGTAAAGCACCACCAACCAAAGTTTAACTTGCTGTCTGTCCTGTTTCTTCCTACAGCTCTTCCTGAAAGCTCTAAGCTCTTCCCAGAGTTCCTCT--TTC
>gene=chr10_97064328-97064558; species=calJac
GGG--TAGTCCTTCTCAGCAGGGTCATGGAAAGGCTGCTGTAACTGTATACAGGGCCCTTCATTGTTTTTAGGTAAATGAGGCACTATTATTACTCTTCTCTCTGGCCTGACCCTGCCCTGGGTTGACCTTTCAATGCCCAGTGGATTAAAGCTTAGCTTCCTACCTGTCACGTTATTTTTTGCAGCTCTCTTGGAAAACTTCTCTCTCTTCCATGATTCCCCCTCTTTC
>gene=chr10_97064328-97064558; species=canFam
--------------------------------------------------------------------------------------------------------------------------------------------------------------------------------------------------------------------------------------
>gene=chr10_97064328-97064558; species=equCab
---C-TAGACCTTCTTTGCAAGGTCGTGGAAAGGTTGCTGGA------TATAAGGCACTTCATTGTTTCTGGGTAAATGGGGCACTATTGTTACTTCTCTCTCTGG------CCTGCTCCGGGCTGACCTTCTAATGCCCCCTGGATTAAA-CTTAACTTCCTCTCATGTTTCTTT----ATGCAGCTCTTCTGGAAAGCCGTAGTCTCTTCCTGGATTCCCTCT--TCC
>gene=chr10_97064328-97064558; species=gorGor
GGGTGTAGACCTTCTCAGCAGGGTCATAGAAAGGCTGCTGTAATTGTATACAGGGCCCTTCATTGTTCTTAGGTAAATGGGGCACTATTGTTACTCTCCTTTATGGCCTGACCCTGCCCTGG-TTGACCTTACAATGCCCAGAGGATTAAAGCTTAACTTCCTACCTGTCACGTTTCTTTTTGCAGCTCTTCTGGAAAGCTTCTCTCTCTTCCTTGATTCCCCCTCTTT-
>gene=chr10_97064328-97064558; species=panTro
GGGTGTAGACCTTCTCAGCAGGGTCATAGAAAGGCTGCTGTAATTGTATACAGGGCCCTTCATTGTTCTTAGGTAAATGGGGCACTATTGTTACTCTCCTTTATGGCCTGACCCTGCCCTGGGTTGACCTTACAATGCCCAGAGGATTAAAGCTTAACTTCCTACCTGTCACGTTTCTTTTTGCAGCTCTTCTGGAAAGCTTCTCTCTCTTCCTTGATTCCTCCTCTTTC
>gene=chr10_97064328-97064558; species=papHam
gggtataGGCCTTCTGAGCAGGGTCATAGAGAGGCTGCTGTAATTGTATACAGGGCCCTCCATTGTTCTTAGGTAAATGGGGCACTATTGTTACTCTCCTTTCTGGTCTGACCCTGCCCTGGGTTGACCTTTCAATGCCCAGTGGATTAAAGCTTAACTTCCTACCTGTCACGTTTCTTTTTGCAGCTCTTCTGGAAAGCTTCTCTCTCTTCCTTGATTCCCCCT--TTC
>gene=chr10_97064328-97064558; species=ponAbe
GGGTGTAGACCTTCTAAGCAGGGTCATAGAAAGGCTGCTGTAA------ACAGGGCCCTTCATTGTTGTTAGGGAAACGGGGCACTATTGTTACTCTCCTTTCTGGCCTGACCCTGCCCTGGGTTGACCTTTCAATGCCCAGTGGATTAAAGCTTAACTTCCTACCTGCCACGTTTCTTTTTGCAGCTCTTCTGGAAAGCTTCTCTCTCTTCCTTGATTCCCCCTC-TTC
>gene=chr10_97064328-97064558; species=rheMac
gggtataGGCCTTCTCAGCAGGGTCATAGAAAGGCTGCTGTAATTGTATACAGGGCCCTTCATTGTTCTTAGGTAAATGGGGCACTATTGTTACTCTCCTTTCTGGTCTGACCCTGCCCTGGGTTGACCTTTCAATGCCCAGTGGATTAAAGCTTAACTTCCTACCTGTCACGTTTCTTTTTGCAGCTCTTCTGGAAAGCTTCTCTCTCTTCCTTGACTCCCCT---TTC
>gene=chr10_102133006-102133236; species=hg19
CCAGCTTAAGATCTCCGAAGACACCCATCGCCTCGTCCTGCCCAGTCCCCTCCGCTAAAGGGCCGGCCTGCCCGGGCCTGGCTGGCAGCTGACATGAATGGAGAGGAAGCGCCTCCCTCTCCACCCACTCTCGCCGGGGTTACTGCCGGTCACAGACCCGGGCCTTCAAGAGCTATTTACACCTACAACAGCCCACCAGCGCCTGACCACGCCGGAGCCAATCAGCGGCC
>gene=chr10_102133006-102133236; species=bosTau
TCAGCTTAAGATCTCCGAAGACACTCCGAGCCTTGTGCTGCCCATCCCCC-CGGCTAAAGGGCCTGCCTGTCTGGGCCTGGCTGGGCGCAGACATGAATGGAAAGGAAGAGCTTCCCTCTCCACCCCCTCTCACCGGGGTTACTGCTGGTCAC---------------AGAGCTATTTACATTTACAACAGCCCAACAGCGCCTGATCAGGCGGGAGCCAATCAGCAGCC
>gene=chr10_102133006-102133236; species=calJac
TCAGCTTAAGATCTCCGAAGACACCCATCACCTCATCCTTTCCAGTCCCCTCCGCTGAAGAGCCTGCCTGTCCGGGCCTGGCTGGCAGCAGACATGAATGGAGAGGAAGGGCCTCTCGCTCCACCCCTTCTCGCCGGGGTTACTGCCGGTCACAGACCCGGGCCTTCAAGAGCTATTTACATTTACAACAGCCCAACAGCGCCTGACCACGCTGCAGCCAATCAGCGGCC
>gene=chr10_102133006-102133236; species=canFam
TCAGCGCGAGATCTGGGCAGACGCGCCTCGGCCCGTCCCGCCCAGCCCCCTCAGCCAACGAGCCTGCCCGGCCCGGCCCGGC-GGTGGCAGACGTGAATGGAGAGGAAGAGCCTCCTT--CCACCCCCTCCCTCCGGGGTTACTGCCGGTCAC---------------AGAGCTATTTACATTTACAACAGCCCGACAGCGCCTGATCAGGCCGCGGCCAATCGGCGGCC
>gene=chr10_102133006-102133236; species=equCab
TCAGCTTAAGATCTCCGAAGACACCTCTAGCCTTGTCCTGCCCAGCCCCCTCTGCAAGAGGGCCCGCCTGTCCTGGGCAGGCTGGTAGCAGACATGAATGGAGAGGAAGAGCCTCCCTCCCCGCCCCCTCTCACCGGGGTTACTGCCGGTCAC---------------AGAGCTATTTACATTTACAACAGCCCAACAGCGCCTGACGAAGCCGGAGCCAATCAGCAGCC
>gene=chr10_102133006-102133236; species=gorGor
CCAGCTTAAGATCTCCGAAGACACCCATCGCCTCGTCCTGCCCAGTCCCCTCCGCTAAAGGGCCGGCCTGCCCGGGCCTGGCTGGCAGCTGACATGAATGGAGAGGAAGGGCCTCCCTCTCCACCCACTCTCGCAGGGGTTACTGCCGGTCACAGACCCGGGCCTTCAAGAGCTATTTACACCTACAACAGCCCACCAGCGCCTGACCACGCCGGAGCCAATCAGCGGCC
>gene=chr10_102133006-102133236; species=panTro
CCAGCTTAAGATCTCCGAAGACACCCATCGCCTCGTCCTGCCCAGTCCCCTCCGCTAAAGGGCCGGCCTGCCCGGGCTTGGCTGGCAGCTGACATGAATGGAGAGGAAGGGCCTCCCTCTCCACCCACTCTCGCCGGGGTTACTGCCGGTCACAGACCCGGGCCTTCAAGAGCTATTTACACCTACAACAGCCCACCAGCGCCTGACCACGCCGGAGCCAATCAGCGGCC
>gene=chr10_102133006-102133236; species=papHam
CCAGCTTAAGATCTCCGAAAACACCCATTGCCTCGTCCTGCCCAGTCCCCTCCGCTAAAGGGCCGGCTTGCCCGGGCCTGGCTGGCAGCTGACATGAATGGAGAGGAAGGGCCTCCCTCTCCACCCACTCTCGCCGGGGTTACTGCCGGTCACAGACCCGGGCCTTCAAGAGCTATTTACATTTACAACAGCCCACCAGCGCCTGACCACGCCGGAGCCAATCAGCGGCC
>gene=chr10_102133006-102133236; species=ponAbe
CCAGCTTAAGATCTCCGAAGACACCCATCGCTTCGTCCTGCCCAGTCCCCTCCGCTAAAGGGCGGGCCTGCCCGGGCCTGGCTGGCAGCTGACATGAATGGAGAGGAAGGGCCTCCCTCTCCACCCACTCTCGCCGGGGTTACTGCCGGTCACAGACCCGGGCCTTCAAGAGCTATTTACACCTACAACAGCCCACCAGCGCCTGACCACGCCGGAGCCAATCAGCGGCC
>gene=chr10_102133006-102133236; species=rheMac
CCAGCTTAAGATCTCCGAAGACACCCATTGCCTCGTCCTGCCCAGTCCCCTCCGCTAAAGGGCCGGCTTGCCCGGGCCTGGCTGGCAGCTGACATGAATGGAGAGGAAGGGCCTCCCTCTCCACCCACTCTCGCCGGGGTTACTGCCGGTCACAGACCCGGGCCTTCAAGAGCTATTTACATTTACAACAGCCCACCAGCGCCTGACCACGCCGGAGCCAATCAGCGGCC
>gene=chr10_102789408-102789638; species=hg19
GATCTGGAGAAGGGCAGAGCCCATGGGAGAGAGGCCAGTTCAATCCCCTGCCTTGTCCACCAGGGGCTAGCATACCACACGCATGCCTGTCCCTGCTGCCATGGCCTTCTTTCCCTCCTCTGACCCTTCTACGACCCTGGACCCCTGCAGGATTGGCCTGGAGGAGAGGCCAAGGGCAGGTGAGGAAGAGTGTATGGGTTCCCAGGCGGCCTGCCACCTCCCTGTGACTC
>gene=chr10_102789408-102789638; species=bosTau
AGCCTGGAGAAAGGAAGAATCCACAGGAGAGGGGCCAATTTAATATTTGGCCTTGCTTACTTGGGGCTAGCATACCACACAC---CCCTTCTTCGGCTCCATGCCCAGACCTCCCAGCTCTGACCTCTCCACTATCTTGCAACACTGAAAAACCGGTCTGAAGATGAGA-AAAGGATAGACGAGGAAGAATCTATGGGTTACCAGAGGCCTCCCTGCATCCCTAGGACT-
>gene=chr10_102789408-102789638; species=calJac
GATCTGGAGGA------------------AGAGGCCAATTCAATCCCCTGCCTTGCCCACCTGGGGTTAGCAGACCACACACATGCCCTTCCCTGCTGCCAGGGCCTTATCTCCCTCCTCCTACCTGTCTCCGACCCTGGGGCCCTGCAGGATTGGATTGG-GGAGAGCTCAAGGGCAGGTGAGAAAGAGTATATGGGTTCCCAGGTGGCCTGCCACCTCCCTGTGACTC
>gene=chr10_102789408-102789638; species=canFam
GGGTTGGAGAAAGGTAGAGTCCACAGGATAGCAGCCAATTCGATACCTTCCCTTGCTCACTTGGGGCTAGCATATCACGTGCA--CCTGTCCCAGCCTCCAGGCTCCACTCTCCCACTTCTGACCTCTCTACAATCCTGTAGCCCTA-AGCATTGCCCTGAACACAAGG-AAAGGAAT------GATGAGGATGTGTGTA-----TGGCC-CCCTACAGCCCTAAGGTTC
>gene=chr10_102789408-102789638; species=equCab
GGTTTGGAGGAAGGCAGAGTCCATGGGAGAGGGGCCAATTCAGTACCCTGCCTCACTCACTTGGGGGTAGCATACTAC--ACA--CCTTCCCCTGCCTCCAGACCCTATCTCCCCCCCTCTGACCTCTCTATGATCTTGGAACCCTAAAGGATTAGCCTGAAGGTGAGA-AAAGGATACGTGAGGAAGAGAGTATGGGTCTTCAGAACCCCCCCTACATCCCTATGACTC
>gene=chr10_102789408-102789638; species=gorGor
GATCTGGAGAAGGGCAGAGCCCATGGGAGAGAGGCCAGTTCAATCCCCTGCCTTGCCCACCAGGGGCTAGCATACCACACGCATGCCTGTCCCTGCTGCCATGGCCTTCTCTCCCTCCTGTGACCCTTCTACGACCCTGGACCCCTGCAGGATTGGCCTGGAGGAGAGGCCAAGGGCAGGTGAGGAAGAGTGTATGGGTTCCCAGGCAGCCTGCCACCTCCCTGTGACTC
>gene=chr10_102789408-102789638; species=panTro
GATCTGGAGAAGGGCAGAGCCCATGGGAGAGAGGCCAGTTCAATCCCCTGCCTTGTCCACCAGGGGCTAGCATACCACACGCATGCCTGTCCCTGCTGCCATGGCCTTCTCTCCCTCCTCTGACCCTTCTACGACCCTGGACCCCTGCAGGATTGGCCTGGAGGAGAGGCCAAGGGCAGGTGAGGAAGAGTGTATGGGTTCCCAGGCGGCCTGCCACCTCCCTGTGACTC
>gene=chr10_102789408-102789638; species=papHam
GATCTGGAGAAGGGCAGAGCCCATGGGAGAGAGGCCAGTTCAATCCCCTGCCTTGTCCACCTGGGGCTGGCATACCACACGCATGCCTTTCCCTGTTGCCATGGCCTTCTCTCCCTCCTCTGACCCTTCTACCACCCTGCACCCCTGCAGGATTGGCCTGGAGAAGA-------AGCAGGTGAGGAAGAGTGTATGGGTTCCCAGGCTGCCTGCCACCTCCCTGTGACTC
>gene=chr10_102789408-102789638; species=ponAbe
GATCTGGAGAAGGGCAGAGCCCATGGGAGAGAGGCCAGTTCAATCCCCTGCCTTGCCCACCTGGGGCTAGCATACCATGTGCATGCCTGTCCCTGCTGCCGTGGCCTTCTCTCCCTCCTCTGACCCTTCTACGACCCTGGACCCCTGCAGGATTGGCCTGGAGGAGAGGCCAAGAGCAGGCGAGGAAGAGTGTATGGGTTCCCAGGTGGCCTGCCACCTCCCTGTGACTC
>gene=chr10_102789408-102789638; species=rheMac
GATCTGGAGAAGGGCAGAGCCCATGGGAGAGAGGCCAGTTCAATCCCCTGCCTTGTCCACCTGGGGCTAGCATACCACACGCATGCCTTTCCCTGCTGCCATGGCCTTCTCTCCCTCCTCTGACCCTTCTACCACCCTGGACCCCTGCAGGATTGGCCTGGAGAAGA-------AGCAGGTGAGGAAGAGTGTATGGGTTCCCAGGCTGCCTGCCACCTCCCTGTGACTC
>gene=chr10_117884338-117884568; species=hg19
CTCCAAAGCTCCAGCCAGCTCCTCTCGACTTAATCACTGGCAGCCCTCAGGACTTGAGCAGCAGGTGTGTGCCTTAAGGTCACCTCACCCCAGGTGACCCTCTCACCTGAGAGGTATCCAGGAAAGGCAGTGGTATTTTACCTCATTCCAGCATCCCTCAAAGCATTCTCAGGTTAAAGATGGGAACTTTCCCCAGCAGGGAGGCCTGAATAGCTTCTGAAGAACCCCGT
>gene=chr10_117884338-117884568; species=bosTau
CCCTATATTTCTATCAGCCCTCATCCCC---GACCCCTGGCAGATCTCAGTTCTAGTAGTGAGGGCACATGCCTTCAGCTCACCTGACCTCAGGTGACTCTCCA----------AACTTACTGAGCACAGTCCTA-TTTCCCTCATTCC-------CTCA------TCTCACATTAAAGATGGAAACCTTCCTGAGTGCAAGAGCCTGATCAGTTTCTGAAGGACCTTGT
>gene=chr10_117884338-117884568; species=calJac
CTCCAAAGCTCCAGCAAGCTTCTCTCGACTTAATCCCTGGCAGCCCTCAGGACTTGAGGAGCAGGCATGTGCCTTCAGATTACCTCACCCCAGGTGACCCTCTCACCTGAGAGGTGTCCAGGAAATGCAGAAGTGTTTTACCTCATTGCAGCGTCCCTCAAAGCATTTCCGAGTTAAAGATAGGAACGTTCTCCAGCATAGAGGCCTGAACAGCTTCTGAAGAACCCCGT
>gene=chr10_117884338-117884568; species=canFam
CTCC-CATCTGCAGCCCACGCCCCGCCT--AGATTCCCAGCAGAATTCAGAGCTTGCTGAGTGGGCACCAGTCTTCAGCTCACCTGGCCTCAGGTGACCTTCTGTGCT------TGCTTACCA--------------------------AGCACCTCTCAAAGTATTCCCAGGTTAAAGACGGGAACCTTCCCCAGCACAAAAGCCTCAGCAGCTTGGGAAGAACCCTGT
>gene=chr10_117884338-117884568; species=equCab
GTCCATATTTCCAGTCCAACCGTCCCCT--TGATCCCTGGCAAGGCTCAG-GCTTGCCAGGTAGGCAGATGCCTTCAGTTCACCTGGCCTCAGGTGACCCTCTG----------TGCTTACTAAGACCAGACACA-TTTATCTCATTCTAGCACCTCTCCAAGC-TTCCCAGGTTAAAGATAGGAACCTTCCCCAGCATGAGAGCCTGACCAGCTTCTGAAGAACCGTGT
>gene=chr10_117884338-117884568; species=gorGor
CTCCAAAGCTCCAGCCAGCTCCTCTCGACTTAATCACTGGCAGCCCTCAGGACTTGAGCAGCAGGTGTGTGCCTTAAGGTCACCTCACCCCAGGTGACCCTCTCACCTGAGAGGTATCCAGGAAAGGCAGTGGTATTTTACCTCATTCCAGCATCCCTCAAAGCATTCTCAGGTTAAAGATGGGAACTTTCCCCAGCAGGGAGGCCTGAATAGCTTCTGAAGAGCCCCGT
>gene=chr10_117884338-117884568; species=panTro
CTCCAAAGCTCCAGCCAGCTCCTCTCGACTTAATCACTGGCAGCCGTCAGGACTTGAGCAGCAGGTGTGTGCCTTAAGGTCACCTCACACCAGGTGACCGTCTCACCTGAGAGGTATCCAGGAAAGGCAGTGGTATTTTACCTCATTCCAGCATCCCTCAAAGCATTCTCAGGTTAAAGATGGGAACTTTCCCCAGCAGGGAGGCCTGAATAGCTTCTGAAGAACGCCGT
>gene=chr10_117884338-117884568; species=papHam
CTCCAAAGCTCCAGTCAGCTCCTCTTTACTTAATCCCTGGCAGCCCTCAGGACTTGAGGAGCAGGTGTGTGCCTTGAGGTCACTGCCCCCCAGGTGACCCTCTCACCTGAGAGGTATCCAGGAAAGGCAGTGGTATTTTACCTCATTCTAGCATCCCTCAAAGCATTCCCGGATTAAAGATGGGAACTTTCGCCAGCACAGAGGCCTGAGCAGCTTCTGAAGAACTCCGT
>gene=chr10_117884338-117884568; species=ponAbe
CTCCAAAGTTCCAGCCAGCTCCTCTCGACTTAATCACTGGCAGCCCTCAGGACTTGAGCAGCAGGTGTGTGCCTTAAGGTCACCTCACCCCAGGTGACCCTCTCACCTGAGAGGTATCCAGGAAAGGCAGTGGTATTTTACCTCATTCCAGCATCCCTCAAAGCATTCTCAGGTTAAAGATGGGAACTCTCCCCAGCACGGAGGCCTGAATAGCTTCTGAAGAACTCCAT
>gene=chr10_117884338-117884568; species=rheMac
CTCCAAAGCTCCAGCCAGCTCCTCTTTACTTAATCCCTGGCAGCCCTCAGGACTTGAGGAGCAGGTGTGTGCCTTGAGGTCACTGCCCCCCAGGTGACCCTCTCACCTGAGAGGTATCCAGGAAAGGCAGTGGTATTTTACCTCATTCTAGCATCCCTCAAAGCATTCCCGGGTTAAAGATGGGAACTTTCGCCAGCACAGAGGCCTGAGCAGCTTCTGAAGAACTCCGT
>gene=chr10_127569820-127570050; species=hg19
GGGTTCCGGTATTTCCTGGCTGGTTCAGAAAATGATTCTGCACTGGGCCTCGTGCTCTCTGCCTGACCTCTATCTCAGGCTCTGCGTCTTGATCAACTGTGAATGGAAAGCAACAGGAGGGACAGGATTGTGATTGTGAGGCTAATCAATCACGTGGTCACCTAATCCCATGTCAAAAGAGGAGCTGGACCCTATAAAAGGAAAGAACTGTGATGACCTGGTGAGTGTTC
>gene=chr10_127569820-127570050; species=bosTau
TGGTTGCCGTTCTCCCTGGCCAGTTT-AAGCACGAGCCCACCCGGGACCTGGTTCTCTCTG-CTGACCCCTGTCCCAGGCCCCGCATCTTGATTGACAGCGAATCGGGAGCAACAGGCG----GACATTGTGAGTGTGAGGC---TCCATCACGTGGTCAC-TAATCCCACCACAAAGGAGACGGCAGACCCTCTAACAGGG-AAAACTGTGAGGGCCTGGCGAGTGCTC
>gene=chr10_127569820-127570050; species=calJac
CGGTTCCAGTATTTCCTGGCTGGTTCAGAAAATGATTCTGCACTGGGCCTCATGCTCTCTGCCTGACCTCTATCACAGGCTCTGAGTCTTGATCAACTGTGAATGGAAAGCAACAGGAGGGACAGGATTGTGATTGTGAGGCTAATCAATCACGTGGTCACCTAATCCCATGTCAAAAGAGGAGCTGGAACCTATAAAAGGAAAGAACTGGAAAGAACTGGTGAGTGTTC
>gene=chr10_127569820-127570050; species=canFam
CAGCTGCAATTTCTCCTGGCCAGCTTGG-GGACAGTTCCACACTGGACCGGGTGCTCTCTGCCTAACCTCCAGCACAGGC------------CTGACAGTG----------AACCAGGG----GATGTGGTGGCTGTAAGGC---TCCACCATGTGGTCTC-TAGTCCCACCGCAAAAGAGATGCTGGATCGTGTCATGGGG-AAAACTGTGAGGGCCCAGTGAGTGTTC
>gene=chr10_127569820-127570050; species=equCab
CGGCTGCAATTTTTCCTGGCTGGTTTGGAAAATGATTCCACCCTAGACCTGGTGCTCTCGGCCTGACCTCTATCACAAGCCCTGCGTCTTGACTGACATTGAATAGAAAGCAACAGGGG----GACATTGTGATTGTGAGGC---TCAATCATGTGGTCAC-TAATCTCACTACAAAAGAGATGCTGGACCCTATAAAAGAG-AAAATCGTGAGGGTCTGGTGAGTGCTC
>gene=chr10_127569820-127570050; species=gorGor
GGGTTCCGGTATTTCCTGGCTGGTTCAGAAAATGATTCTGCACTGGGCCTCGTGCTCTCTGCCTGACCTCTATCTCAGGCTCTGCGTCTTGATCAACTGTGAATGGAAAGCAACAGGAGGGACAGGATTGTGATTGTGAGGCTAATCAATCACGT---------------------------------------------------------------------------
>gene=chr10_127569820-127570050; species=panTro
GGGTTCCAGTATTTCCTGGCTGGTTCAGAAAATGATTCTGCACTGGGCCTCGTGCTCTCTGCCTGACCTCTATCTCAGGCTCTGAGTCTTGATCAACTGTGAATGGAAAGCAACAGGAGGGACAGGATTGTGATTGTGAGGCTAATCAATCACGTGGTCACCTAATCCCATGTCAAAAGAGGAGCTGGACCCTATAAAAGGAAAGAACTGTGATGGCCTGGTGAGTGTTC
>gene=chr10_127569820-127570050; species=papHam
CGGTTCCTGTATTTCCTGGCTGGTTCAGAAAATGATTCTGCACTGGGCCTTGTGCTCTCTGCCTGACCTCTATCACAGGCTCTGCGTCTTGATCAACTGTGAATGGAAAGCAACAGGAGGGACAGGATTGTGATTGTGAGGCTAATCAATCACGTGGTCACCTAATCCCATGTCAAAAGAGGAGCTGGACACTATAAAAGGAAAGAACTGTGAAGGCCTGGTGAGTGTTC
>gene=chr10_127569820-127570050; species=ponAbe
CGGTTCCAGTATTTCCTGCCTGGTTCAGAAAATGATTCTGCACTGGGCCTCGTGCTCTCTGCCTGACCTCTATCTCAGGCTCTGCGTCTTGATCAACTATGAATGGAAAGCAACAGGAGGGACAGGATTGTGATTGTGAGGCTAATCAATCACGTGGTCACCTAATCCCATGTCAAAAGAGGAGCTGGACCCTATAAAAGGAAAGAACTGTGATGGCCTGGTGAGTGTTC
>gene=chr10_127569820-127570050; species=rheMac
CGGTTCCTGTATTTCCTGGCTGGTTCAGAAAATGATTCTGCACTGGGCCTCGTGCTCTCTGCCTGACCTCTATCACAGGCTCTGCGTCTTGATCAACTGTGAATGGAAAGCAACAGGAGGGACAGGATTGTGATTGTGAGGCTAATCAATCACGTGGTCACCTAATCCCATGTCAAAAGAGGAGCTGGACACTATAAAAGGAAAGAACTGTGAAGGCCTGGTGAGTGTTC
>gene=chr11_1409256-1409486; species=hg19
GAGGATGTCACAAAGGTGCGTCTGACTCTGCTGCAGCCTGGGAGGCCAGGTGACCATGGCAGCAGAGAGAGGGCATCTCAGGTCAAGTGCCCCTGCCCTCTGGCTGTGGCCTGACGCCCTCTCCTGGTCTCCTGCACACCCTCGGCCTCTGTTGGCACCTGGACCAGACCACTCCCAGTCAGCCTCCAGCCAGACCTCACTGCTTGACAGTTTCTCCAGCTGGAGGTCCC
>gene=chr11_1409256-1409486; species=bosTau
--------------------------------------------------------------------------------------------------------------------------------------------------------------------------------------------------------------------------------------
>gene=chr11_1409256-1409486; species=calJac
GAGGACCCCACAAAGGTGCATCTGACTCTCCCTCAGGCTGGGAGGGCAGGTGGCCATGGCAGCAGAGACAGGGCACCTCGGG-AAGGTGCCCCTGCCCTCTGGCTGTGGTCCGATGCCCTCTCCAGGTCTCCTGCACACCCTTGGCCTCTGTTGACACCTGGACCAGACCACTCCCAGTCAGCCTCCGGCCAGACCTCACTGTTTGACAGCTTCTCCAGCTTGAGGCCCC
>gene=chr11_1409256-1409486; species=canFam
GAGGCTACAGGAATCCTGACAA-----ATCCTGCAGGCAGGGCGCCCACGTGACCCTGGCAGCACAGGGA------CCCCA-------GGCCCCTACCTCCGCCTA----CAGAGGGCCCTCCGCATCC-----TGCATCCTTGACTG-----------------------------GTCTGCCTCCAGGGAGACGTGGCCACTGGATAAT---TTTAGTCCAAGGTCCC
>gene=chr11_1409256-1409486; species=equCab
GAAGGCACAAGAGAAATGACAA-----GTCCTGCAGGCTGGGGGCCCTGGTGACCGCGGGAGCAGAGTGAAGGCCTCCCCAGTAGGT-GGCCCCCTCCTCTGCCTG----CAGATGGCCCTCCCCCGTCTCATGTGCACCCTCGACTG-------------------------------CAGACTCTAACCAGACCTCACTGCCAGAAAATATCTCTAGTCCAAGGTCCC
>gene=chr11_1409256-1409486; species=gorGor
GAGGATGTCACAAAGGTGCGTCTGACTCTGCTGCAGCCTGGGAGGCCAGGTGACCGTGGCAGCAGAGAGAGGGCATCTCGGGTCAAGTGCCCCTGCCCTCTGGCTGTGGCCTGACGCCCTCTCCTGGTCTCCTGCACACCCTCGGCCTCTCTTGGCACCTGGACCAGACCACTCCCAGTCAGCCTCCAGCCAGACCTCACTGCTTGACAGTTTCTCCAGCTGGAGGTCCC
>gene=chr11_1409256-1409486; species=panTro
GAGGATGTCACAAAGGTGCGTCTGACTCTGCTGCAGCCTGGGAGGCCAGGTGACCGTGGCAGCAGAGAGAGGGCATCTCGGGTCAAGTGCCCCTGCCCTCTGGCTGTGGCCTGACGCCCTCTCCTGGTCTCCTGCACACCCTCGGCCTCTGTTGGCACCTGGACCAGACCACTCCCAGTCAGCCTCCAGCCGGACCTCACTGCTTGACAGTTTCTCCAGCTGGAGGTCCC
>gene=chr11_1409256-1409486; species=papHam
GAGGACACCACAAAGCTGCGTCTGACTCTGCTGCAGGCTGGGAGGCCAGGTGACCGTGGCAGCAGAGAGAAGGCACCTCGGGCCAAGTGCCCCTGCCCTCTGGCTGCGGCCTGACGCCCTCTCCTGGTCTCCTGCACACCCTCGGCCTCTGTTGGCACCTGGACCAGACCACTCCCAGTCAGCCTCCAGCCAGATGTCACTGCTTGACAGTTTCTCCAGCTGGAGGTCCC
>gene=chr11_1409256-1409486; species=ponAbe
GAGGATGTCACAAAGGTGCCTGTGACTCTGCTGCAGGCTGGGAGGCCAGGTGACTGTGGCAGCAGAGAGAGGGCATCTCGGGTCAAGTGCCCCTGCCCTCTGGCTGTGGCCTGACGCCCTCTCCTAGTCTCCTGCACACCCTTGGCCTCTGTTGGCACCTGGACCAGACCACTAGCAGTCAGCCTCCAGCCAGACCTCACTGCTTGACAGTTTCTCCAGCTGGAGGTCCC
>gene=chr11_1409256-1409486; species=rheMac
GAGGACACCACAAAGCTGCGTCTGACTCTGCTGCAGGCTGGGAGGCCAGGTGACCGTGGCAGCAGAGAGAAGGCACCTCGGGCCAAGT----------------------------------------------------------------------------------------------------------------------------------------------
>gene=chr11_10326032-10326262; species=hg19
TCTTACTAGCTCACCCCGAAACGCCGGGGTCTTGGTCCTCTGGGGGACTAGTGAGTCCTGCTCCTCTCGGCTTTGCTCCGTCCCTGCCCCGGCCCCTCCGCGGGAGTCTGGGGTCGCGGCCCGGTCAGGCGCCAAGCCGGCAGGGGGGCGCGGTCCACTTGAGGCCACAGCTCCCCAGGTCCAGGGCTCGGGCCATCCGCGCTGTCCCTTCCGCGGGCTCTTGCTGTTCT
>gene=chr11_10326032-10326262; species=bosTau
TCTTACCAGTCCATCCCAGAA-CCCAGAGTCTTGGCCCTCGGGGGGGC--GCTGGCCCATCTCCTCTCAGTAGTGCTCTGTCCCTGCCCGTGAGGCTCCGCGGGAGTCTGGGGTCGCGGCCAGGTCAGGCACCAAGCCGGCACGGGG-TGCGGTCCACTCGAGGCCACAGCTCCCGAGGTCTGGGGTTCGGGTCATCCACGTGGTACCCCGCGCTGGCTCTTGCAGTTCT
>gene=chr11_10326032-10326262; species=calJac
TCTTACTGGCCTATCCCGAAACTCCGGGGTCTCAGTCCTCTGGGGGATTGGCGAGTCCAGCTCCTCTCGGCTCTGCTACGTCCCTGACCCGACCCCTCCGCGGGAGTCTGGGGTCGCGGCCGGGTCAGGCGCCAAGCCGGCAGGGGG-CGCGGTCCACTCGAGGCCACAGCTCCCCAGGTCCGGGGTTCGGGCCATCCACGCGGTCCCTCCTGCGGGCTTTTGGTGTTCT
>gene=chr11_10326032-10326262; species=canFam
TCTTACTAGCCCATCCCAGAACCATGGAGTCTCAGCCCTCTGGGGTGCTGGCGAGCCCCACTCC-CTGGTCTCTGCTCCGATCCTGCCCCTGCGGCTCCGCGGGAGTCTGGGGTCGCGTTCAGGTCAGGCGCCGAGCCGGCAGGGGG-CGCGGTCCACTCGAGGCCACCGCtcccgaggtcccggggtccGGCCATCCACATGGGACCTCGCGTTGGGTTTTGCAGTTCC
>gene=chr11_10326032-10326262; species=equCab
TCTTTCTAGCCCATTCCAGAACCTTGGAGTCTCGACTCTCTCCGGGTCTGGCGAGGCCCGCTCTGCTCCTCTGTGGGGTGCCACTACTCCT-----------GGGGGCTGAGGTCGCGGCCAGGTCAGGAGCCGAGCCGGCAGGGGG-CGCGGTCCACTCGAGGCCACAGCTCCCGAGGTCCAGGGCTCGGGCCATCCGCGTGGTAACCCCTGCTGGCTCTTGCAGTTCC
>gene=chr11_10326032-10326262; species=gorGor
TCTTACTAGCTCACCACGAAACCCCGGGGTCTTGGTCCTCTGGGGGACTAGTGAGTCCTGCTCCTCTCGGCTCTGCTCCGTCCCTGCCCCGGCCCCTCCGCGGGAGTCTGGGGTCGCGGCCCGGTCAGGCGCCAAGCCGGCAGGGGG-CGCGGTCCACTTGAGGCCACAGCTCCCCAGGTCCAGGGCTCGGGCCATCCGCGCTGTCCCTCCCGCGGGCTCTTGCTGTTCT
>gene=chr11_10326032-10326262; species=panTro
TCTTACTAGCTCACCCCGAAACGCCGGGGTCTTGGTCCTCTGGGGGACTAGTGAGTCCTGCTCCTCTCGGCTTTGCTCCGTCCCTGCCCCGGCCCCTCCGCGGGAGTCTGGGGTCGCGGCCCGGTCAGGCGCCAAGCCGGCAGGGGG-CGCGGTCCACTTGAGGCCACAGATCCCCAGGTCCAGGGCTCGGGCCATCCGCGCTGTCCCTCCCGCGGGCTCTTGCTGTTCT
>gene=chr11_10326032-10326262; species=papHam
TCTTACTAGCCCATCCCGAAACCCCAGGGTCTCGGTCCTCTGGGGTACTAGTGAGTCCTGCTCCTCTCGGCTCTGCTGGGTCCCTGCCCCGGCCCCTCCGCGGGAGCCTGGGGTCGCGGCCAGGTCAGGCGCCAAGCCGGCAGGGGG-CGCGGTCCACTTGAGTCCACAGCTCCCCAGGTCCGGGGCTCGGGCCATCCGCGCGGTCCCTCCCGCGGGCTCTTGCTATTTT
>gene=chr11_10326032-10326262; species=ponAbe
TCTTACTCGCTCATCCCGAAACCCCGGGGTCTCGGTCCTCT-GGGGACAAGTGAGTCCTGCTCCTCTCGGCTCTGCTCGGTCTCTGCCCCGGCCCCTCCGCGGGAGTCTGGGGTCGCGGCCCGGTCAGGCGCCAAGCCGGCAGGGGG-CGCGGTCCACTTGAGGCCACAGCTCCCCAGGTCC-GGGCTCGGGCCATCCGCGCTGTCCCTCCCGCGGGCTCTTGCTGTTCT
>gene=chr11_10326032-10326262; species=rheMac
TCTTACTAGCCCATCCCGAAACCCCGGGGTCTCGGTCCTCTGGGGTACTAGTGAGTCCTGCTCCTCTCGGCTCTGCTGGGTCCCTGCCCCAGCCCCTCCGCGGGAGCCTGGGGTCGCGGCCAGGTCAGGCGCCAAGCCGGCAGGGGG-CGCGGTCCACTTGAGTCCACAGCTCCCCAGGTCCGGGGCTCGGGCCATCCGCGCGGTCCCTCCCGCGGGCTCTTGCTATTTT
>gene=chr11_10329435-10329499; species=hg19
TAACCCCGGGTCTGCCCGGGCCTGAGCGCCCGCGGGCCGCTGGCTCATGGGCGAGGCTGTAGCG
>gene=chr11_10329435-10329499; species=bosTau
TAACCCCAGTTCTCTCCCGGCCCGTGCCCCAGCGAGTCGCGGGCTCATAAGCGATGCTTCGGCG
>gene=chr11_10329435-10329499; species=calJac
TAACCCCAGCTCTGACCGGGCCTGAGCGCCCGCGAGCCGCGGGCTCATGGGCGAGGCTGCGGCG
>gene=chr11_10329435-10329499; species=canFam
GAACTGCAGCCGTCCGCCGGCCTGTGCCCTGGCGGGCGGCGGGCTCATCAGCGGGGCTGTGGCG
>gene=chr11_10329435-10329499; species=equCab
AAACTCCGGTGCTCTCCCCGCCTGTGCCCCAGCGAGCCGGGGGCTCATAAGCGAGGCTGTGGCG
>gene=chr11_10329435-10329499; species=gorGor
TAACCCCGGGTCTGCCC-GGCCTGAGCGCCCGCGGGCCGCTGGCTCATGGGCGAGGCTGTAGCG
>gene=chr11_10329435-10329499; species=panTro
TAACCCCGGGTCTGCCCGGGCCTGAGCGCCCGCGGGCCGCTGGCTCATGGGCGAGGCTGTAGCG
>gene=chr11_10329435-10329499; species=papHam
taaccccGGGTCTGCCCGGGCCTGAGCGCCCGCGAAGCGCGGGCTCATGGGCGAGGCTGTGGCG
>gene=chr11_10329435-10329499; species=ponAbe
TAACCCCGGGTCTGCCCGGGCCTGAGCGCCCGCGGGCCGCTGGCTCATGGGCGAGGCTGTAGCG
>gene=chr11_10329435-10329499; species=rheMac
taaccccGTGTCTGCCCCGGCCTGAGCGCCCGCGAACCGCGGGCTCATGGGCGAGGCTGTGGCG
>gene=chr11_10388183-10388413; species=hg19
CTCCTCCGGTCTGGCTTCCCAATGTGATCCCCTAACATCTATGGCTCAACCTGAACTGGCCTCTGTGTGAACTCAAGGGAGGGGATTTCCTTGGCAGATGGAGGTTCTCCATGTGCCCCCCATCCCCCCACTTCCTCCAAGAGCTCTCCCAGCTGTGATCTTTAGCTCCTCCTTGCGCTTCTGCCTCTAGCTCTCTGCTGCCCTCTAGCCACAACATCTGTCCTTGTCGT
>gene=chr11_10388183-10388413; species=bosTau
TTCCTAAGGCCGGACTTCCCAGTGCGCTCCCTTAGCATCTATGCTCCGATGTGGGCTGGCCTCCGGGTGAACCCAGGGGAGGGGATTTCCTTGGCAGATGGAGCCTCTCTGTGTGCC------CCTCCCACTTCCTCCAGGAGCACCCCCAGCTGCAGTCACTAGCTCTCTCCTGGGTTTCTGTTTGCAGCTCTCTGCTGCCCTCTGGCCACCATGTCTGTCCTTACCAT
>gene=chr11_10388183-10388413; species=calJac
CTCCTCTGGTCTGACTTCCCAATGTGTTCCCCAAGCATCCATGGCTCAACCTGAACTGGCCTCTGTGTGAACTCAAGGGAGGGGATTTCCTTGGCAGATGGAGCTTCTCCATGTGCCCCCCGCCCTGCCACTTCCTCCAAGAGCTCTCCCAGCTGTGATCCTTAGCTCCTCCTTGGGCTTCTGCCTCTAGCTCTCTGCTGCCCTCTAGCCACAACATCTGTCCTTGTCAT
>gene=chr11_10388183-10388413; species=canFam
CTCCTTCAGGCTGACTTCCCAGTGAGCTCCCTTAGCATTTGAGCTTCAACCTGAGCTGCCCTCTGGGTGAACCCAGAGGAGGGGATTTCCTTGGCAGATGGTGGCTCTCCATGGGCT------CCTCCCACTTCCTCCTGGAGCTCTCCCAGCTGCACTCG-GAGCTCTCTCCTGAGCTTCTGCTGCCAGCTCTCTGCTGCCCTCTGGCCACCATGTCTGTCCTTGTCAT
>gene=chr11_10388183-10388413; species=equCab
CTCCTTTGCTCTGACCTCCCAGCGTGCTCCCCTAGTATCTAAGCTCCAACCTGCGCTGGCCTCTGTGTGAACCCAGGAGAGGGGATTTCCTTGGCAGATGGAGGTCCTCCATGTGTC------CCTCCCACTTCCTCCAGGAGTTCTCCCAGCTGCGGTCACTCGCTCTCTCCCGGGCGTCGGCCTCCAGCTCTCTGCTGCCCTCTGGCCGCCCCATCTGTCCTTGTCCT
>gene=chr11_10388183-10388413; species=gorGor
--------------------------------------------------------------------------------------------------------------------------------------------------------------------------------------------------------------------------------------
>gene=chr11_10388183-10388413; species=panTro
CTCCTCCGGTCTGGCTTCCCAATGTGATCCCCTAACATCTATGGCTCAACCTGAACTGGCCTCTGTGTGAACTCAAGGGAGGGGATTTCCTTGGCAGATGGAGGTTCTCCATGTGCCCCCCATCCCCCAACTTCCTCCAAGAGCTCTCCCAGCTGTGATCTTTAGCTCCTCCTTGCGCTTCTGCCTCTAGCTCTCTGCTGCCCTCTAGCCACAACATCTGTCCTTGTCGT
>gene=chr11_10388183-10388413; species=papHam
CTCCTCTGGTCTGGCTTCCCAATGTGATCCCCTAGCATCTATGGCTCAACCTGAACTGGCCTCTGTGTGAACTCAAGGGAGGGGATTTCCTTGGCAGATGGAGGTTCTCCATGTGCCCCCCATCCCCCTACTTCCTCCAAGAGCTCTCCCAGCTGTGATCTTTAGCTCCTCCTTGGGCTTCTGCCTCTAGCTCTCTGCTGCCCTCTAGCCACAACATCTGTCCTTGTCGT
>gene=chr11_10388183-10388413; species=ponAbe
CTCCTCCGGTCTGGCTTCCCAATGTGATCCCCTAACATCTATGGCTCAACCTGAACTGGCCTCTGTGTGAACTCAAGGGAGGGGATTTCCTTGGCAGATGGAGGTTCTCCATGTG-CCCCCATCCCCCCACTTCCTCCAAGAGCTCTCCCAGCTGTGATCTTTAGCTCCTCCTTGGGCTTCTGCCTCTAGCTCTCTGCTGCCCTCTAGCCACAACATCTGTCCTTGTCGT
>gene=chr11_10388183-10388413; species=rheMac
CTCCTCTGGTCTGGCTTCCCAATGTGATCCCCTAGCATCTATGGCTCAACCTGAACTGGCCTCTGTGTGAACTCAAGGGAGGGGATTTCCTTGGCAGATGGAGGTTCTCCATGTGCCCCCCATCCCCCTACTTCCTCCAAGAGCTCTCCCAGCTGTGATCTTTAGCTCCTCCTTGGGCTTCTGCCTCTAGCTCTCTGCTGCCCTCTAGCCACAACATCTGTCCTTGTCGT
>gene=chr11_12709460-12709690; species=hg19
CTAGGTGGGTGTAGTGGGTAGGGGGACTGCTGTAGTTTGGAAGTTTGGAACTGGACCTGCCAGTTTATCTGGTTTTGCTTTGGAATGTGCTGTGTTGGCAGGCAGGCAGAATAAGTTAGCCCCCTCCATCACCCTGTAGGCCTGGATATGGAAATGGCCTCATGCTGGGGATAGGGTTTAGGCAGATGACCTTGACTTCACTTTTTGAGAATGGGAGTGCTTGGGAACCT
>gene=chr11_12709460-12709690; species=bosTau
------GGGGA---CATGGGGGAGAGCAGGTCTGGTTTGGAGCTCTGGGCCTGGACCTGCCAGTTTATCTGGTTTTTCTTTGGAATGTGCTCTGCTGGCCTGCAGGCAGAGATGGTTAGCCCCCTCTACCACCCTGGAAGCCTGGATGTGGAAATACCCTCATGCTAGGGGTAGAGTTTAGGTAGATGACTTTGACTTGACCCCTTGATAGTGGGATTGCTTGGGAACAT
>gene=chr11_12709460-12709690; species=calJac
CTAGGTGGGTTTGG-GGGTAGTGGGACTGCTGTAGTTTGGAAGCTTGGAACTGGACCTGCCAGTTTATCTGGTTTTGCTTTGGAATGTGCTGTGTTGTCAGGCAGGCAGAATAAGTTAGCCCCCTTCACCACCCTGAAGGCCTGGTTATGGAAATAGCCTCGTGCTGGGGATAGGGTTTAGGCAGATGACCTTGACTTCACTTTTTGATAATAGGAGTGCTTGGGAACCT
>gene=chr11_12709460-12709690; species=canFam
ATTGgtgtgtg---tAG--------GCTGATGCTGTTTGAAACCCTGGGACTGGACCTGCCAGTTTCTCTGGTTTTTCTCTGGAATGTGCTCTGTTGGCAGACTGTCAGAATAAATTAGCTACCCCCACCCACCTGAAGACCTAGATATGGAAATGACCTCATGCTGGGGGTAGGATTTAGGCAGATGACCTTGACTTCACTGCTTGTAAGTGGAGGTGCTTGGGAGTCT
>gene=chr11_12709460-12709690; species=equCab
ATAGGTGGGGG---CAGGT------GCTGACATGGTTGGAAGCTTTGGAACCGGACCTGCCAGTTTGTCTGGTCTTTCTTTGGAATGTGC-----TGGCAGGCAGGCAGGATAAGTTAGCCCCCTGCACCAGCCTGTGGGCTTGGAGATGGAAACGACATCCTGCTGGGGGTAGGGTTTAGGCAGATGACCTTGACTTCACTCCTTGATAGTGGGAGTGTTTGGCAACTT
>gene=chr11_12709460-12709690; species=gorGor
CTAGGTGGGTGTAGTGGGTAGGGGGACTGCTGTAGTTTGGAAGTTTGGAACTGGACCTGCCAGTTTATCTGGTTTTGCTTTGGAATGTGCTGTGTTGGCAGGCAGGCAGAATAAGTTAGCCCCCTCCATCACCCTGTAGGCCTAGATATGGAAATGGCCTCATGCTGGGGATAGGGTTTAGGCAGATGACCTTGACTTCACTTGTTGAGAATGGGAGTGCTTGGGAACCT
>gene=chr11_12709460-12709690; species=panTro
CTAGGTGGGTGTAGTGGGTAGGGGGACTGCTGTAGTTTGGAAGTTTGGAACTGGACCTGCCAGTTTATCTGGTTTTGCTTTGGAATGTGCTGTGTTGGCAGGCAGGCAGAATAAGTTAGCCCCCTCCATCACCCTGTAGGCCTGGATATGGAAATGGCCTCATGCTGGGGATAGGGTTTAGGCAGATGACCTTGACTTCACTTTTTGAGAATGGGAGTGCTTGGGAACCT
>gene=chr11_12709460-12709690; species=papHam
CTAGGCGGGTGTAGTGGGTAGGGGGACTGCTGTAGTTTGGAAGCTTGGAACTGGACCTGCCAGTATATCTGGTTTTGCTTTGGAATGTGCTGTGTTGGCAGGCAGGCAGAATAAGTTAGCCCCCTCCAGCACCCTGAAGGCCTGGATATGGAAATGGCCTTATGCTGGGGATACAGTTTAGGTAGATGACCTTGACTTCACTTTTTGATAACGGGAGTGCTTGGGAGCCT
>gene=chr11_12709460-12709690; species=ponAbe
ATAGGTGGGAGTAGTGGGTAGGGGGACTGCTGTAGTTTGGAAGTTTGGAACTGGACCTGCGAGTTTATATGGTTTTGGTTTGGAATGAGCTGAGTTGGCAGGTAGGCAGAATAAGTTAGCCCCCTCCATCACCCTGAAGACCAGAAAATGGAAATAGCCTCATGCTGGGAATAGGGTTTAGGCAGATGACCTTGACTTCACTTTTTGAGAATGGGAGTGCTTGGGAACCT
>gene=chr11_12709460-12709690; species=rheMac
CTAGGCGGGTGTAGTGGGTAGGGGGACTGCTGTAGTTTGGAAGCTTGGAACTGGACCTGCCAGTATATCTGGTTTTGCTTTGGAATGTGCTGTGTTGGCAGGCAGGCAGAATAAGTTAGCCCCCTCCAGCACCCTGAAGGCCTGGGTATGGAAATGGCCTTATGCTGGGGATACAGTTTAGGTAGATGACCTTGACTTCACTTTTTGATAACGGGAGTGCTTGGGAGCCT
>gene=chr11_68606735-68606965; species=hg19
TTAGATTTCGGGCAGCAAGTTTAATTGCTCGCTTGGAAAGCGTCCTCGGAAGGGCACCGCCAGCAACTGCGGCTTCGCGCCCCGCCCCTTCCCCCAAGCCCCGGGCGGCGTCACGTGACGGCTGAGAAAAGTAGGGGAAAGGTCAGCAGCAGCCCCGCCCCCAGGCTGGCGCGTCCCAGGCGCTCGGATCCTGTTCCACCCGCCGTGCCCACAGAGACCTTCCGGAGCGA
>gene=chr11_68606735-68606965; species=bosTau
TCAGACTCCAGGCTGCGACTTTAACTGCTCGCTTGGAAGGCGTCCTCC--CGGCCGCCGCCGGCAACTGCGGTGGCGCGCCCCGCCCCTCCCCCC---------GCGGCGTCACGTGACGGCTGAGAAAAGTAGGGGAAAGGTTACGGCGAGCCCCGCCCCCGGCCTGGCGCGTCCCGGGCGCGCAGATCCTGTTCCACCGGCCCGGCCCACAGAGACCTTCCGGAGCAA
>gene=chr11_68606735-68606965; species=calJac
TTAGATTTCGG-------------------GCTTGGAACGCGTCCTCGGAAGGGCACCGCCAGCAACTGCGGCTTCGCGCCCCGCCCCTTCCCCCCAGGCCCTGGCGGGATCACGTGACGGCTGAGAAAAGTAGGGGAAAGGTCAGCCGCAGCCCCGCCCCCGGGCTGGCGCGTCCCAGGCGCTCAGATCCTGTTCCACCCGCCGTGCCCACAGAGACCTTCCGGAGCGA
>gene=chr11_68606735-68606965; species=canFam
TCCGAGCTCCGCCTGCGTCTTTAATTGCTCGCCTGGAACGCGTCCTCG--AGGGCGCCGCGGGCAGCTGCGGcgccgcgccccgccccgcccccc---ccccccgcGGCGTCACGTGACGGCTGCGAAAAGTAGGGGAAAGGTTAACCCGAGCCCCGCCCCCGGCCTGGCGCGTCCCCGGCGCTCAGATCCTGTTCCACCCGCCCGGCTCCGAGAGACCTTCCGGAGCGA
>gene=chr11_68606735-68606965; species=equCab
TTCGACTTCAGGCTGCGTCTTTCATTGTTCGCTCGGAACTCGTCCCCT--GGGCCACCGCCAGCAACTGCGGCGGCACGccccgccccgcccccg-ctccccccGCGGCGTCACGTGACGCCCGAGAAAAGTAGGGGAAAGGTTACGGCGAGCCCCGACCCCGGCCTGGCGCGTCCCGGGCGCTCAGATCCTGTTCCACCGGCAGTGCCCGGAGAGACCTTCCGGAGCGA
>gene=chr11_68606735-68606965; species=gorGor
TTAGATTTCGGG-AGCAAGTTTAATCGCTGGCTTGGAAAGCGTCCTCGGAAGGGCACCGCCAGCAACGGCAGCTTCGCGCCCCGCCCCTTCCCCCAAGCCCCGGGCGGCGTCACGTGACGGCTGAGAAAAGTAGGGGAAAGGTCAGCAGCAGCCCCGCCCCCGGGCTGGCGCGTCCCAGGCGCTCGGATCCTGTTCCACCCGCCGTGCCCACAGAGACCTTCCGGAACGA
>gene=chr11_68606735-68606965; species=panTro
TTAGATTTCGGGCAGCAAGTTTAATTGCTCGCTTGGAAAGCGTCCTCGGAAGGGCACCGCCAGCAACTGCGGCTTCGCGCCCCGCCCCTTCCCCCAAGCCCCGGGCGGCGTCACGTGACGGCTGAGAAAAGTAGGGGAAAGGTCAGCAGCAGCCCCGCCCCCGGGCTGGCGCGTCCCAGGCGCTCGGATCCTGTTCCACCCGCCGTGCCCACAGAGACCTTCCGGAGCGA
>gene=chr11_68606735-68606965; species=papHam
TTAGATTTCGGGCAGCAAGTTTAATTGCTTGCTTGGAACGCGTCCTCGGAAGGGCACCGCCAGCAACTGCGGCTTCGCGCCCCGCCCCTTCCCCCAAGCCCCGGGCGGCGTCACGTGACGGCTGAGAAAAGTAGGGGAAAGGTCAGCAGCAGCCCCGCCCCCGGGCTGGCGCGTCCCAGGCGCTCGGATCCTGTTCCACCCGCCGTGCCCACAGAGACCTTCCGGAGCGA
>gene=chr11_68606735-68606965; species=ponAbe
TTAGATTTCGGGCAGCAAGTTTAATTGCTCGCTTGGAAAGCGTCCTCGGAAGGGCACCGCCAGCAACTGCGGCTTCGCGCCCCGCCCCTTCCCCCAAGCCCCGGGCGGCGTCACGTGACGGCTGAGAAAAGTAGGGGAAAGGTCAGCAGCAGCCCCGCCCCCGGGCTGGCGTGTCCCAGGCGCTCGGATCCTGTTCCACCCGCCGTGCCCACAGAGACCTTCCGGAGCGA
>gene=chr11_68606735-68606965; species=rheMac
TTAGATTTCGGGCAGCAAGTTTAATTGCTTGCTTGGAACGCGTCCTCGGAAGGGCACCGCCAGTAACTGCGGCTTCGCGCCCCGCCCCTTCCCCCAAGCCCCGGGCGGCGTCACGTGACGACTGAGAAAAGTAGGGGAAAGGTCAGCAACAGCCCCGCCCCCGGGCTGGCGCGTCCCAGGCGCTCGGATCCTGTTCCACCCGCCGTGCCCACAGAGACCTTCCGGAGCGA
>gene=chr11_72284480-72284710; species=hg19
ccccccgtccccgccgcgtccccctcaccccaccccaccccctcccaTATCCTTCTCTGACCTCTGGGGAGGTGAGGACAGCGAGGGCTGGACACCACCTGGTGGCCCTGAGCTGCACTACAAGCCACCACCACCCCACTCTTTTCTCCCTGCCCCCTACTCCAACTcacacacacacagacacacacatgcacacacacagTTGATCCCAGCTCTCAGCTCTTTCTCTG
>gene=chr11_72284480-72284710; species=bosTau
------------------GCCTGC-------------------CACCTGCCCTTCTCAGACCTCCGGGGAGGTGAGGCCAGCGGGGGCTCGGCGCCACCTGGTGGCCATAAGCAGCGCTACACGCCACCAGCCTCTTACGCCCTTTCATGTGCCCCACCCGCTC------ACACACAGGCACAC----------------CGCTGATCCCAAA-------CCCTTCTCAG
>gene=chr11_72284480-72284710; species=calJac
--------------------CACTCCCCTTCCCTACCGCCCCACCCTTACCCTTGTCTGACCTCTGGGGAGGTGAGGACAGTAAGGGCTGGACACCACCTGGTGGCCATGAGCTGCACTACAAGCCACACCCTCCCTACTCCTTTCTCCCTGCCCTCTACTCCAACTCACATACACACAGACACACACATGTA-----AGACTTGATCCCAGCTCTTAGTTCTTTCTCTG
>gene=chr11_72284480-72284710; species=canFam
-------------------ACA---------------------CACACACACACCTTAGACCTCTGAGGAGGTGAGGCAAGCAAGGGTTGAGTGCCACCTGGTGGCTCTGAGCTCCACTACAGGCCACCAAACCCTTACCTCGTTCCTCTTGCCCCT----CTG------ACACAGAG----GC----------------AACCGATCCCAGA-------ACCTTCTCCG
>gene=chr11_72284480-72284710; species=equCab
-------------------CCC---------------------CACACACCCTCTCCGGACCTCTGGGGAGGTAGGGACAGCAAGGGTTGTGCGCCACCTGGTGGCCACGAGCTGCACTACAAGCCGCCA--TCCTCACCTGTTTTCTCGCACCCCTCCCAGCC------GCACATCGGCACAC----------------AGCTGATCCCAGA-------TCCTTCTGTG
>gene=chr11_72284480-72284710; species=gorGor
--------------CGCGTCCCCCTCACCCCACCCCACCCCCTCCCATATCCTTCTCTGACCTCTGGGGAGGTGAGGACAGCGAGGGCTGGACACCACCTGGTGGCCATGAGCTGCACTACAAGCCACCACCACCCCACTCTTTTCTCCCTGCCCCCTACTCCAACTcacacacacacagacacacacatgcacacacacagTTGATCCCAGCTCTCAGCTCTTTCTCTG
>gene=chr11_72284480-72284710; species=panTro
ccccccgtccccaccgcgtccccctcaccccaccccaccccctcccaTATCCTTCTCTGACCTCTGGGGAGGTGAGGACAGCGAGGGCTGGACACCACCTGGTGGCCCTGAGCTGCACTACAAGCCACCACCACCCCACTCTTTTCTCCCTGCCCCCTACTCCAACTcacacacacacagacacacacgtgcacacacacaGTTGATCCCAGCTCTCAGCTCTTTCTCTG
>gene=chr11_72284480-72284710; species=papHam
---------------------------CCCCCCGCCCTGCGCCCCCATACCCTTCTCTGACCTCTGGGGAGGTGAGGACAGTGAGGGCTGGACACCACCTGGTGACCATGAGCTGCACTACAAGCCACTACCACCCCACTCCTTTCTCCCTGCCCCCTACTCCAACTcacacacacacagacacacacaggcacacacacagTTGATCCCAGCTCTCAGATCTTTCTCTG
>gene=chr11_72284480-72284710; species=ponAbe
-------------CCGccccccgcccccccccccccccccgcccccATATCCTTCTCTGACCTCTGGGGAGGTGAGGACAGCGAGGGCTGGACACCACCTGGTGGCCATGAGCTGCACTACAAGCCACCACCACCCCACTCCTTTCTCCCTGCCCCCTACTCCAactcacacacacacagacacacacacgcacacacacagTTGATCCCAGCTCTCAGCTCTTTCTCTG
>gene=chr11_72284480-72284710; species=rheMac
---------------------------CCCCCCGCCCTGCGCCCCCATACCCTTCTCTGACCTCTGGGGAGGTGAGGACAGTGAGGGCTGGACACCACCTGGTGACCATGAGCTGCACTACAAGCCACCACCACCCCACTCCTTTCTCCCTGCCCCCTACTCCAACTcacacacacacagacccacacaggcacacacacaGTTGATCCCAGCTCTCAGCTCTTTCTCTG
>gene=chr11_86748942-86749024; species=hg19
AGAGTAACCCCGCTCTCGTGACCTTTCCCCTCCATTCCGCACCTCCGAGTGCTGGCCGGGCGAGAGGCTGGCGGCTGGGCTC
>gene=chr11_86748942-86749024; species=bosTau
----------------------------------------------------------------------------------
>gene=chr11_86748942-86749024; species=calJac
AGAGTAACCCCGCTCTCGTGACCTTTCCCCTCCATTCCGCACCTCCGGCTGCAGGCGGGTACAGAGGCTGGCAGCTGGGCTC
>gene=chr11_86748942-86749024; species=canFam
CGAGTAACCCTGCTCGCGTGACCTTTCCCCTCCGTTCCGCACCTTCAgcggcgggcccggcgcgccggctgcggtcgggcgc
>gene=chr11_86748942-86749024; species=equCab
TGAGTAACCCGGGTCGCGTGACCTTTCCCCTCCTTTCCGCACCTCCCGCGGCCGGCCGGGCGAGCGGGCGGTGGCTGGGCTG
>gene=chr11_86748942-86749024; species=gorGor
AGAGTAACCCCGCTCTCGTGACCTTTCCCCTCCATTCCGCACCTCCGGCTGCTGGCCGGGCGAGAGGCTGGCGGCTGGGCTC
>gene=chr11_86748942-86749024; species=panTro
AGAGTAACCCCGCTCTCGTGACCTTTCCCCTCCATTCCGGACCTCCGAGTGCTGGCCGGGCGAGAGGCTGGCGGCTGGGCTC
>gene=chr11_86748942-86749024; species=papHam
AGAGTAACCCCGCTCTCGTGACCTTTCCCCTCCATTCCGCGCCTCCGGCTGCTGGCCGGGCAAGAGGCTGGCGGCTGGGCTC
>gene=chr11_86748942-86749024; species=ponAbe
AGAGTAACCCCGCTCTCGTGACCTTTCCCCTCCATTCCGCACCTCCGGCTGCTGGCCGGGCCAGAGGCTGGCGGCTGGGCTC
>gene=chr11_86748942-86749024; species=rheMac
AGAGTAACCCCGCTCTCGTGACCTTTCCCCTCCATTCCGCGCCTCCGGCTGCTGGCCGGGCAAGAGGCTGGCGGCTGGGCTC
>gene=chr11_113906911-113907141; species=hg19
CTGGCCTAGCGCCCGTTCGGTTCTGCCCGGTGACCACTAGAGGTCAGCAGGGCTTGGAGGACGTGGCCGCGGGTGGCCCAGCAGGGTCCCGCCCGGCGCTGCGCTCTGGCTGCGGCGGGACCGTCAGCCTTCTCCCCTTCTGGCCTCCAGCGGACGGAGGTCAGGCGCTGACTTGGCCCCGGGCTAAGAGGGGACGCCGCAAGGGGGCAGGGGCGGCCTGCTGGCAAAAT
>gene=chr11_113906911-113907141; species=bosTau
CTGGCCCAGCGCCT-GTCAGTTCCACCATGTGACCACTAGAGGTCAGCAGGGTTTGGAGGAAGCGGCCGCGGGGGGCCG---CAAACCCCGCCCGGCTCTGGGCTCTCGGGGCGCGTGGGAGGCCAGCCTTCTCCCCCCGCGGCCTGCAGCTAATGGAGGTCGGGTCC-----------CCGGCTGAGAGCGGACACCGCGAGGGAGCGGAGGCGGCCTGCTGGCAGGAT
>gene=chr11_113906911-113907141; species=calJac
CTGGCCTAGTGCCCGTTCAGTTCTGCCTGGTGACCACTAGAGGTCAGCAGGGCTTGGAGGACCAGGCCGCGGGTGGCCCTGCAGGGCCCGGCCGGGCGTTGCGCTCTGGCTGCAGCGGGATCATCAGCCTTCTCCCCTTCTGGCCTCCAGCGGACAGAGGTCA-GCGCTGACTTGGCCGCGGGC--AGAGGGGACACCGCAA-GGGGCACAGGCGGCCTGCTGGCAAAAT
>gene=chr11_113906911-113907141; species=canFam
CTGGCCC--CGCCTGTTCACTTCTACCGCGTGGCCGCTAGGGGTCAGCAGGGCCTGGAGGAAgcggcgggcggggggcgcggc-cacaccgcccgggccTGTGCGC---------CACGCCGATCAACCT----------------------------------------------------------------------------------------------------
>gene=chr11_113906911-113907141; species=equCab
CTGGCCCAGCGCCTGTTCAGTTCTACCTTGTGACCACTAGAGGTCAGCAGGGCTTGGAGGAAGCGGCAGCGGGGGTCCG---C-GACCCTGCCCGGCTCCCGGCG----------CGCGGCGGCCAGCCTTCTCCCGCTGTGGCCTCGAGCGGATGGAGGGCAGGCGCTGACTCGGCCCTGGGCTGACAGCGGACACCGCGAGGGGGCGGAGGCGGCCTGCTGGCAGGAT
>gene=chr11_113906911-113907141; species=gorGor
CTGGCCTAGCGCCCGTTCGGTTCTGCCCAGTGACCACTAGAGGTCAGCAGGGCTTGGAGGACGTGGCCGCGGGTGGCCCAGCAGGGCCCCGCCCGGCGCTGCGCTCTGGCTGCGGCGGGACCGTCAGCCTTCTCCCCTTCTGGCATCCAGCGGACGGAGGTCAGGCGCTGACTTGGCCCCGGGCTAAGAGGGGACACCGCAAGGGGGCAGGGGCGGCCTGCTGGCAAAAT
>gene=chr11_113906911-113907141; species=panTro
CTGGCCTAGCGCCCGTTCGGTTCTGCCCGGTGACCACTAGAGGTCAGCAGGGCTTGGAGGACGTGGCCGCGGGTGGCCCAGCAGGGCCCCGCCCGGCGCTGCGCTCTGGCTGCGGCGGGACCGTCGGCCTTCTCCCCTTCTGGCCTCCAGCGGACGGAGGTCAGGCGCTGACTTGGCCCCGGGCTAAGAGGGGACGCCGCAAGGGGGCAGGGGCGGCCTGCTGGCAAAAT
>gene=chr11_113906911-113907141; species=papHam
CTGGCCTAGCACTTGTTCGGTTCTGCCTGGTGACCACTAGAGGTCAGCAGGGCTTGGAGGATGTGGCCGCGGGTGGCCCAGCAGGGCCTGGCCGGGCGCAGCGCTCTGGCTGCGGCGGGACCGTCAGCCTTCTCCCCTTCTGGCCTCCAGCGGACGGAGGTCAGGCGCTGACTTGGCCCCGGGCTAAGAGGGGACACCGCAAGGGGGCAGGGGCGGCCTGCTGGCAAAAT
>gene=chr11_113906911-113907141; species=ponAbe
CTGGCCCAGCGCCCGTTCGGTTCTGCCCGGTGACCACTAGAGGTCAGCAGGGCTTGGAGGACGTGGCCGCGGGTGGCCCAGCAGGGCCCCGCCCGGAGCTGCGCTCTGGCTGCGGCGGGACCGTCAGCCTTCTCCCCTTCTGGCCTCCAGCGGACGGAGGTCAGGCGCTGACTTGGCCCCTGGCTAAGAGGGGACACCGCAAGGGGGCAGGGGCGGCCTGCTGGCAAAAT
>gene=chr11_113906911-113907141; species=rheMac
CTGGCCTAGCACTTGTTCGGTTCTGCCTGGTGACCACTAGAGGTCAGCAGGGCTTGGAGGACGTGGCCGCGGGTGGCCCAGCAGGGCCCCGCCGGGCGCAGCGCTCTGGCTGCGGCGGGACCGTCAGCCTTCTCCGCTTCTGGCCTCCAGCGGACGGAGGTCAGGCGCTGACTTGGCCCCGGGCTAAGAGGGGACACCGCAAGGGGGCAGGGGCGGCCTGCTGGCAAAAT
>gene=chr11_115978024-115978254; species=hg19
TGTGAGAGATGGGGGATGGCTAAGACATCTAACTAGAGTCTAATTTGGGACTCTAACAAAGTGCTTCATGCTGCCACTAAGGTGCAAAGCTGGTGTTAGAGTACCAGCCTGGTTACAGTACTGAAGTTCACTCCTTCTGTTCTGCGGCATTCCCCCTGGTGTGTCAGGAGACACTGCAATCTTCTCTCAGAGAAGTCAAGAGAGAAAAATCTGCAACACAAAACAAAGGC
>gene=chr11_115978024-115978254; species=bosTau
--------------------------------------------------------------------------------------------------------------------------------------------------------------------------------------------------------------------------------------
>gene=chr11_115978024-115978254; species=calJac
TGTGA--GAGAGAGGAGGGCTGAGATAGCTAACTAGAGTCTAACTTGGGACTCTAACAAAGTGCTTAAGGCTGTCACTAAGGTGTGAAGCTGGTATTAGAGCCCCAGCCTGGTTACAGTATTGAAGTTCACTCCTCCTGTGCTGTGGCATTCCCCC-GGTGTGCCAGGAGATGCTGCAATCTTCTCTCGGAGAACTCAACAGAGAAAAATCTGCAGCACAAAGCAAAGGC
>gene=chr11_115978024-115978254; species=canFam
TGTATGAAAGGTGGCATGGCTGAGAG-TGAGCCTAG---TTGACTCAGGATCCTAATAAAGGGCTTTGTGTTTTCACTAAGGTGCAAAGCCAGTATCAGGGCAACAGTCTTGTT---CTCCTGAAGTTCTCCTCTCCTGCTCTGTGGTTCCCCTCTTGCAATGCCTAGAGACACAGCAATCTCCCCTCGGAGATAAT-GGAGAGGAAAACGAGTGACACAAGGCAAAGGC
>gene=chr11_115978024-115978254; species=equCab
TGTGTGAGAGAAAGGATGACTGAGAGACGGGCCTGG---TTAACTTGGGACTGTAACAAAGTGCTTTGTGTCTTCACTAAGGTGCAAAGCTGGTGTCAGGGCAACAGGCTGGTT----GCATGAAG-TCTCCTCTTCCGTTCCGCGGTATCCCCTCTGGAATGCCAGGAGACATGGCACTGTTCTCTCGGAGAAGTCAGGGGAGAAAAACCTACAGCACAAGGCAAAGAC
>gene=chr11_115978024-115978254; species=gorGor
TGTGAGAGATGGGGGAGGGCTGAGACATCTAACTAGAGTCTAATTTGGGACTCTAACAAAGTGCTTCATGCTGCCACTAAGGTGCAAAGCTGGTGTTAGAGTACCAGCCTGGTTACAGTACTGAAGTTCACTCCTTCTGTTCTGCGGCATTCCCCCTGGTGTGTCAGGAGACACTGCAATCTTCTCTCAGAGAAGTCAAGAGAGAAAAATCTGCAACACAAAACAAAGGC
>gene=chr11_115978024-115978254; species=panTro
TGTGAGAGATGGGGGATGGCTGAGACATCTAACTAGAGTCTAATTTGGGACTCTAACAAAGTGCTTCATGCTGCCACTAAGGTGCAAAGCTGGTGTTAGAGTACCAGCCTGGTTACAGTACTGAAGTTCACTCCTTCTGTTCTGCGGCATTCCCCCTGGTGTGTCAGGAGACACTGCAATCTTCTCTCAGAGAAGTCAAGAGAGAAAAATCTGCAACACAAAACAAAGGC
>gene=chr11_115978024-115978254; species=papHam
TGTGAAGAGGGGGGGATGGCTGAGACATCTAACTAGAGTCTAACTTGGGACTCTAACAAAGTGC-TTATGCTGCCACCAAGGTGCAAAGCTGGTGTTAGAGTACCAGCCTGGTTACAGTACTGAAGTTCACCCCTCCTGTTCTGCCACATTCCCCCTGGTGTGCCAGGAGACACTGCAATCTTCTGTCAGAGAAGTCGAGACAGAAAAATCTGCAACACAAAACAAAGGC
>gene=chr11_115978024-115978254; species=ponAbe
TGTGAG-GGCGGGGGATGGCTGAGACATCTAACTAGAGTCTAATTTGGGACTCTAACAAAGTGCTTCATGCTGCCACTAAGGTGCAAAGCTGGTGTTAGAGTACCAGCCTGGTTACAGTACTGAAGTTCACTCCTTCTGTTCTGCAGCATTCCCCCTGGTGTGTCAGGAGACACTGCAATCTTCTCTCAGAGAAGTCAAGAGAGAAAAATCTGCGACACAAAACAAAGGC
>gene=chr11_115978024-115978254; species=rheMac
TGTGAGGGGGGGGGGATGGCTGAGACATCTAACTAGAGTCTAACTTGGGACTCTAACAAAGTGC-TCATGCTGCCACCAAGGTGCAAAGCTGGTGTTAGAGTACCAGCCTGGTTATAGTACTGAAGTTCACCCCTCCTGTTCTGCCACATTCCCCCTGGTGTGCCAGGAGACACTGCAATCTTCTGTCAGAGAAGTCAAGACAGAAAAATCTGCAACACAAAACAAAGGC
>gene=chr11_120516480-120516710; species=hg19
CCTGCTGGCTGGGTCGGCTGGAAAACGAAAGCATTGGGAAGTTGCTCTTCCCTGTGGTTAATGTGTTCCATGCCCGCTGTGTCCCCCTGCACTCAAGTTCCGGGCAATTACCCTCCTGCCGGGTTTTGTTGCTGAGCACAGCAGGTGGGCCTTGTTTGTAATTCACTTGCACCATTAACGCTGGGTTAGCACCAGAAGGGCGACTGATCCATTCAGTGCCCCCAGCCCCA
>gene=chr11_120516480-120516710; species=bosTau
CCTGCCAGCTGGGTCGCATGGAGAAGGAACGTGTTAAG--ATTGCTCTTCTGCGTGTTTAATGTGTTCCATGCCTGCTGTGTCCCCCTGTGCTCAAGTTCCGGGCAATTACCCTCCTGCCGGGTTTCGTTGCTGAGCACAGCAGGTGGGCCTTGTTTGTAATTCACTTGCACCATTAACGCTGGGTTAGCACCATAAGGGCGACTGATGCGCTCAGTGCCCCCAGCCCCA
>gene=chr11_120516480-120516710; species=calJac
CCTGCTGGCCAGGTCAGCTGGAAAATGAAAGCATTGGGAAGTTGCTCTTCTCTGTGCTTAATGTGTTCCATGCCCGCTGTGTCCCCCTGTGCTCAAGTTCCGGGCAATTACCCTCCTGCCGGGTTTCACTGCTGAGCACAGCAGGGGGGCCTTGTTTGTAATTCAGTTGCACCATTAAGGCTGGGTTAGCACCAAAAGGGCGACCGATCCATTCAGTGCACCCAGCCCCA
>gene=chr11_120516480-120516710; species=canFam
CCTGCTGGCTGGGTCGTGTGGAGAAGGAAAGTGTTGGGAAGTCGGTCCTCCCCACATTTAATGTGTTTCCTGCCTGCTGTGTCCCCCTGTGCTCAAGTTCCGGGCAATTACCCTCCTGCCGGGTTTTGTTGCTGAGCACAGCAGGTGGGCCTTGTTTGTAATTCACTTGCACCATTAACGCTGGGTTAGCACCATAAGGGCGACTGATCCATTCGGTGCCCCCAGCCCCA
>gene=chr11_120516480-120516710; species=equCab
CCTGCTGGCTGGGTCGTGCGGGGAAGGAAAGTGTGGGGAAGTTGCTCTTCCCT-TGTTTAATATGTTCCGTGCCTGCTGTGTCCCCCTGTGCTCAAGTTCCGGGCAATTACCCTCCTGCCGGGTTTTGTTGCTGAGCACAGCAGGTGGGCCTTGTTTGCAATTCACTTGCACCATTAACGCTGGGTTAGCACCGTAAGGGTGACTGATCCACACAGTGCCCCCAGCTCCA
>gene=chr11_120516480-120516710; species=gorGor
CCTGCTGGCTGGGTCGGCTGGAAAACGAAAGCATTGGGAAGTTGCTCTTCCCTGTGGTTAATGTGTTCCATGCCCGCTG-GTCCCCCTGCACTCAAGTTCCGGGCAATTACCCTCCTGCCGGGTTTTGTTGCTGAGCACAGCAGGTGGGCCTTGTTTGTA-TTCACTTGCACCATTAACGCTGGGTTAGCACCAGAAGGGCGACTGATCCATTCAGTGCCCCCAGCCCCA
>gene=chr11_120516480-120516710; species=panTro
CCTGCTGGCTGGGTCGGCTGGAAAACGAAAGCATTGGGAAGTTGCTCTTCCCTGTGGTTAATGTGTTCCATGCCCGCTGTGTCCCCCTGCACTCAAGTTCCGGGCAATTACTCTCCTGCCAGGTTTTGTTGCTGAGCACAGCAGGTGGGCCTTGTTTGTAATTCACTTGCACCATTAACGCTGGGTTAGCACCAGAAGGGCGACTGATCCATTCAGTGCCCCCAGCCCCA
>gene=chr11_120516480-120516710; species=papHam
CCTGCTGGCTGGGTCGGCTGGAAAACGAAAGCATTGGGAAGTTGCTCTTCCCTGTGGTTAATGTGTTCCATGCCCGCTGTGTCCCCCTGCGCTCAAGTTCCGGGCAATTACCCTCCTGCCGGGTTTTGTTGCTGAGCACAGCAGGTGGGCCTTGTTTGTAATTCACTTGCACCATTAACGCTGGGTTAGCACCATAAGGGCGACTGATCCATTCCGTGCCCCCAGCCCCA
>gene=chr11_120516480-120516710; species=ponAbe
CCTGCTGGCTGGGTCGGCTGGAAAACGAAAGCATTGGGAAGTTGCTCTTCCCTGTGGTTAATGTGTTCCATGCCCGCTGTGTCCCCCTGCGCTCAAGTTCCGGGCAATTACCCTCCTGCCGGGTTTTGTTGCTGAGCACAGCAGATGGGCCTTGTTTGTAATTCACTTGCACCATTAATGCTGGGTTAGCACCAGAAGGGCAACTGATCCATTCAGTGCCCCCAGCCCCA
>gene=chr11_120516480-120516710; species=rheMac
CCTGCTGGCTGGGTCGGCTGGAAAACGAAAGCATTGGGAAGTTGCTTTTCCCTGTGGTTAATGTGTTCCATGCCCGCTGTGTCCCCCTGCGATCAAGTTCCGGGCAATTACCCTCCCGCCGGGTTTTGTTGCTGAGCACAGCAGGTGGGCCTTGTTTGTAATTCACTTGCACCATTAACGCTGGGTTAGCACCATAAGGGCGACTGATCCATTCCGTGCCCCCAGCCCCA
>gene=chr11_120827879-120828109; species=hg19
TGGATGCAGAGGGGAGCCAAGGGAGGAAGGGAGAGGAGGTGACAAAACAGCCTTGATGAATTTCAGCAAAGCAATGGTAACTTCCTGACCTGAAAATGACCTGAGGTTTGAGAAGGCATATGCAGATTTATGCAAGTATAAGCCTGCTGGCAGGAAGTCCCTGCAGGAGGAAGCCAGCCTGGCTGCTACATCACATCCCCTCTACCAGCCTTCTGAGGCTTTGTGTCTCT
>gene=chr11_120827879-120828109; species=bosTau
-AGATGCGGA-GGGAGCCGAGGCACAAAAGGAGGCCCGATGAGAAAAT-GCCTTGAAAGCCCA-GGCAAGGCAGTTATACCGTCCCGACCTGAGAATGACCGGCAT-TTGAGAAGTCATGTGCAAATTTGTGCAAATGTGCACATGT-AGCAGGAAGTCCTGGC--------------------GTCACATCAC-TCTCCTCCAGCAGCTTTCTGGAGCTCTGTCCCTCT
>gene=chr11_120827879-120828109; species=calJac
TGGATGCAGAGGGGAGCCAAGGCAGGAAGGGAGAGGAGGTGAGAAAGCAGTCTTGATGACCTTCAGCAAAGCAATGGTAACTTCCTGACCTGAAAATGACCTGAGGTTTGAGAAGGCATATGCAGATGTATGCAAATATGGGCCTGCTGGCAGGAAGTCCCCGCAGGAAGAAGCCAGACTGGCTGCCACATCACACCCCCTCTGCCAGCCTTCTGAGGCTTTGTGTCTTT
>gene=chr11_120827879-120828109; species=canFam
TGGAGACAGAGGGGAGCCAGGGCCGGAAAGGGGATG----CAGAAAACAGCCTTGGAGGCATCCAGCAAAGCACTTATAACCCCCTGACCTGAAAATGACCTGAGG-TTGAGTAGGCATATGCAGATTTATGCAAATATAAATGTGC-AGCGGGAAGTGCCTGCTGGAAGACTCTAACCTGGCTGTCACATCTGGCCACGTCTACCAGCTTTCTTGAAC-TTGTCCCTCG
>gene=chr11_120827879-120828109; species=equCab
TGGATACAGAGGGGAGCCAAGGCAGGAAGGGGGATGGAGTGAGAAAACAGC--TGAAGGCCCACAGCAAAGCAGTGATAACTTCCTGACCTGGAAATGA--------------AGACACATGCAGATGTTTGCAAATATGAGCGTGC-A--CAGGAGTCCCTGCAGGAGGAGTCCCGC--GGCTGCCACTTGACGACCCCTCTACCTGCTTCCTCGAGCTTTGTCCCTCT
>gene=chr11_120827879-120828109; species=gorGor
TGGATGCAGAGGGGAGCCAAGGGAGGAAGGGAGAGGAGGTGACAAAACAGCCTTGATGAATTTCAGCAAAGCAATGGTAACTTCCTGACCTGAAAATGACCTGAGGTTTGAGAAGGCATATGCAGATTTATGCAAATATAAGCCTGCTGGCAGGAAGTCCCTGCAGAAGGAAGCCAGCCTGGCTGCTACATCACACCCCCTCTACCAGCCTTCTGAGGCTTTGTGTCTCT
>gene=chr11_120827879-120828109; species=panTro
TGGATGCAGAGGGGAGCCAAGGAAGGAAGGGAGAGGAGGTGACAAAACAGCCTTGATGAATTTCAGCAAAGCAATGGTAACTTCCTGACCTGAAAATGACCTGAGGTTTGAGAAGGCATATGCAGATTTATGCAAATATAAGCCTGCTGGCAGGAAGTCCCTGCAGGAGGAAGCCAGCCTGGCTGCTACATCACACCCCCTCTACCAGCCTTCTGAGGCTTTGTGTCTCT
>gene=chr11_120827879-120828109; species=papHam
TGGATGCAGAGGGGAACAAAGGGAGGAAGGGAGAGGAGGTGACAAAACAGCCTTGATGAATTTCAGCAAAGCAATGGTAACTTCCTGACCTGAAAATGACCTGAGGTTTGAGAAGGCATATTCAGATTTATGCAAATATGAGCCTGCTGGCAGGAAGTCCCTGCAGGAGGAAGCCAGCCTGGCTGCCACATCACGCCCCCTCTACCAGCCTTCTGAGGCTTTGGGTCTCT
>gene=chr11_120827879-120828109; species=ponAbe
TGGATGCAGAGGGGAGCCAACGGAGGAAGGGAGAGGAGGTGATAAAACAGCCTTGATGAATTTCAGCAAAGCAATGGTAACTTCCTGACCTGAAAATGACCTGAGGTTTGAGAAGGCATATGCAGATTTATGCAAATATGAGCCTGCTGGCAGGAAGTCCCTGTAGGAGGAAGCCAGCCTGGCTGCCACATCACACCCCCTCTACCAGCCTTCTGAGGCTTTGTGTCTCT
>gene=chr11_120827879-120828109; species=rheMac
TGGATGCAGAGGGGAACAAAGGGAGGAAGGGAGAGGAGGTGACCAAACAGCCTTGCTGAATTTCAGCAAAGCAATGGTAACTTCCTGACCTGAAAATGACCTGAGGTTTGAGAAGGCATATTCAGATTTATGCAAATATGAGCCTGCTGGCAGGAAGTCCCTGCAGGAGGAAGCCAGCCTGGCTGCCACATCACGCCCCCTCTACCAGCCTTCTGAGGCTTTGGGTCTCT
>gene=chr11_130016315-130016545; species=hg19
GAGAGGCAGGGCTGCCAGGCGGCCTCACCCTAGGCAGGCTCCACTCTGCTCCCTGGTGGCTCACCCACCTCCCGGGAACTGAGAGAAGCTCCTGGTTTCTGCCTTGGTGACTCAGCCTTGACCTCTGGGGAATGTGGCCCTGCCCACCTTGCGGCCAGCCTCAGGTGCTGGTGCTGACAGGTGCGAAGGTCCTCCTACCTGCCTGTCTGCTTTCAGTTGCAAATCAGAGC
>gene=chr11_130016315-130016545; species=bosTau
GTAAGGCA----------GCAGCCTCAT-CTAAGCCAGCTCCACTCCGCTCCCTGGTGGCACCTTCCCC-CCGCCATCCTGGGAGAAACTCCCGGTTTCTGCA--GGTGACTCAGCCTTGCCC-CTGGGGAACGGGGCCCCGCC--CCCTCCTGGCGGCCTCCGGTGCCCGCGCTGACTGGCACA-AGGTCCTCCTACCTCCTCGTCTGCTCTCAGTGAC-AATCGGAAC
>gene=chr11_130016315-130016545; species=calJac
GAGAGGCAGGGCTGCCAGGCTGCCTCACCCTAGGCTGGCTCCACTCTGCTCCCTGGTGGCTCAGCCACCTCCCGGGAACTGAGAGAAGCTCCTGGTTTCTGCCTTGGTGACTCAGCCTTGACCTC--GGGAATGTGGCCCTGCCCACCTTGCCTCCAGCCTCAGGTGCAGACGCCAACAGGTGCGAAGGTCCTCCTACCCGCCTGTCTGCTTTCAATTGCAAATC--AGC
>gene=chr11_130016315-130016545; species=canFam
GTCCGGCGCGGCGGCCCAGCAGCCTCACCCTAGGCCAGCTCCACTCTGCTCCCTGGTGGCACCGTGTCCTCTTGGGGACTGAGAGAAACTCCCGGTTTCTGCCTTGGTGACTCAGCTTTGCCTTCTGAGGAATGCGGCCCTGCCCACCTTGCCGTCAACCGCAGGTGCCAGCGCTGAGCGGTGCG-AGTTCCTCCTACTTCCCTGTCTGCCCT--GTTACAAATCGGAAC
>gene=chr11_130016315-130016545; species=equCab
GTAAAGCAGAGCTGCCCGGCAGCCTTGCTCTAGACCAGCTCTACTCTGCTCCCTGGCGGCC---TCCCCTCTCAGGCACTGAGAGAAACATCTGGTTTCTGCCTTGGTGACTCAGCTGTGCCCTCT--GGAATGTGGCCCTGCCCACCCTGCCTGCAGC----------AGCGCTGAC---TGTG-AGGTCCTCCCACCTCCCTGTCTGCTCTCGGTTGCAAATCA----
>gene=chr11_130016315-130016545; species=gorGor
GAGAGGCAGGGCTGCCAGGCGGCCTCACCCTAGGCTGTCTCCACTCTGCTCCCTGGTGGCTCACCCACCTCCCGGGAACTGAGAGAAGCTCCTGGTTTCTGCCTTGGTGACTCAGCCTTGACCTCTGGGGAATGTGGCCCTGCCCACCTTGCGGCCAGCCTCAGGTGCTGACGCCGACAGGTGCGAAGGTCCTCCTACCTGCCTGTCTGCTTTCAGTTGCAAATCAGAGC
>gene=chr11_130016315-130016545; species=panTro
GAGAGGCAGGGCTGCCAGGCGGCCTCACCCTAGGCAGGCTCCACTCTGCTCCCTGGTGGCTCACCCACCTCCCGGGAACTGAGAGAAGCTCCTGGTTTCTGCCTTGGTGACTCAGCCTTGACCTCTGGGGAATGTGGCCCTGCCCACCTTGCGGCCAGCCTCAGGTGCTCACGCCGACAGGTGCGAAGGTCCTCCTACCTGCCTGTCTGCTTTCAGTTGCAAATCAGAGC
>gene=chr11_130016315-130016545; species=papHam
GAGAGGCAGGGCTGCCAGGCAGCCTCACCCTAGGCTGGCTCCACTCTGCTCCCTGGTGGCTCACCTACCTCCCGGGAACTGAGAGAAGCTCCTGGTTTCTGCCTTGGTGACTCAGCCTTGACCTCTGGGGAATGTGGCCCTGCCCACCTTGCGGCCAGCCTCAGGTGCTGACGC-GACAAGTGCGAAGGTCCTTCTACCTACCTGTCTGCTTTCAGTTGCAAATCAGAGC
>gene=chr11_130016315-130016545; species=ponAbe
GAGAGGCAGGGCTGCCGGGCGGCCTCACCCTAGGCTGGCTCCACTCTGCTCCCTGGTGGCCCACCCACCTCCCGGGAACTGAGAGAAGCTCCTGGTTTCTGCCTTGGTGACTCAGCCTTGACCTCTGGGGAATGTAGCACTGCCTACCTTGCGGCCAGCCTCAGGTGCTGACGCCGACAGGTGCGAAGGTCCTCCTACCTGCCTGTCTGCTTTCAGTTGCAAATCAGAGC
>gene=chr11_130016315-130016545; species=rheMac
GAGAGGCAGGGCTGCCAGGCAGCCTCACCCTAGGCTGGCTCCACTCTGCTCCCTGGTGGCTCACTCACCTCCCGGGAACTGAGAGAAGCTCCTGGTTTCTGCCTTGGTGACTCAGCCTTGACCTCTGGGGAATGTGGCCCTGCCCACCTTGCGGCCAGCCTCAGGTGCTGACGC-GACAGGTGCGAAGGTCCTTCTACCTACCTGTCTGCTTTCAGTTGCAAATCAGAGC
>gene=chr21_16594564-16594644; species=hg19
CAGAGGGCTCAGCTGGGTTACCCAAGTTCACAAGAGCTATTGACATTCAGCTGTAGCTCCCACTCATTATGGGATCAGCA
>gene=chr21_16594564-16594644; species=bosTau
--------------------------------------------------------------------------------
>gene=chr21_16594564-16594644; species=calJac
CAGAGGGCTCAGCTGGGTTACCCAAGTTCACAAGAGCTATTGACATTCAGCTGCAGCTCCCACTCATTATGGGATCAGCA
>gene=chr21_16594564-16594644; species=canFam
CAGAGGGCTCAGCTGGGTTACCCAAGTTCACAAGAGCTATTGACATTCAGCTGCAGCTCTCACTCATTACC-GATCAGCA
>gene=chr21_16594564-16594644; species=equCab
CAGAGGGCTCAGCTGGGTTACCCAAGTTCACAGGAGCTATTGACATTCAGCTGCAGCTCTCGCTCATTACT-GATCAGCG
>gene=chr21_16594564-16594644; species=gorGor
CAGAGGGCTCAGCTGGGTTACCCAAGTTCACAAGAGCTATTGACATTCAGCTGTAGCTCCCACTCATTATGGGATCAGCA
>gene=chr21_16594564-16594644; species=panTro
CAGAGGGCTCAGCTGGGTTACCCAAGTTCACAAGAGCTATTGACATTCAGCTGTAGCTCCCACTCATTATGGGATCAGCA
>gene=chr21_16594564-16594644; species=papHam
CAGAGGGCTCAGCTGGGTTACCCAAGTTCACAAGAGCTATTGACATTCAGCTGCAGCTCCCACTCATTATGGGATCAGCA
>gene=chr21_16594564-16594644; species=ponAbe
CAGAGGGCTCAGCTGGGTTACCCAAGTTCACAAGAGCTATTGACATTCAGCTGTAGCTCCCACTCATTATGGGATCAGCA
>gene=chr21_16594564-16594644; species=rheMac
CAGAGGGCTCAGCTGGGTTACCCAAGTTCACAAGAGCTATTGACATTCAGCTGCAGCTCCCACTCATTATGGGATCAGCA
>gene=chr21_39844770-39845000; species=hg19
TCTGCCCTGTCTTGGTGCATGCTGGGCCTGACTTTTTTATTTTTCCATTTCAAGGAGCCCCAGCAGGGCCTGGAGGAAATGAGTTTTGCAGCCCATCTCGGCCCTTGAGCTTGGCTCCTCGGCTGACCTCGGCTCCCCGCCTGCAGACCCGGCATGAGGCAGGCAGCAGGCACTGCGGGGCAGAACTTCCGGGACCTGCAAGACCAGTCCGCTGCCTTCTGAGACGTAGT
>gene=chr21_39844770-39845000; species=bosTau
TCTGCCTGGTCTTGGTGTTAACT---------------GGGCTTCCATTTTGaagatcccctgtGGAGCTCACGGGAAAT--GCTCTGTAGCTCATCTTCACCCTTGCACTTGGCTCCTCCGCTGACCTCAGCTCCCTGCCTGCAGACCCAGCATGAGGCAGACAGTGGCCACAGAAGAGGGGCTTGCCCAGGACCTGC-ACACCTGTCTCCTCCTTTCCGAGGTGGGAC
>gene=chr21_39844770-39845000; species=calJac
CCTACCCTGTCTTGGTGGATGGTGTGCCTGACTTTTTGGTTTTTCCATTTCAAGGAGCCCCAGCAGGGCCTGGAGGAAATGAGTTTTGCACCCCATCTCGGCGCCTGAGCTTGGCTCCTCAGCTGACCTCAGCTCCCCGCCTGCAGACCCTGCATGAGGCAGGCAGCAGGCACTGCAGGACAGAACTTCTGGGACCTGC-AGACCAGTCCGCTTCCTTCTGAGATGTGGT
>gene=chr21_39844770-39845000; species=canFam
TCGGCCATGTCTAGGTGTCCACTGAGCTCAGCTCTCCTGTCTTCCCATGTTGAGGAACCCTGGCAGGGCCCAAAGGAAATGAGCTCTGCAGCCCATCTGCATACTTGCATGCGGCCCCTCGGCTGACCTCAGCTCTTGGCCAGCAGAGCCCACGAGGGGCAGGCAGCAGCCACCCAGGGGTGGGATACCCAGGACCTGC-GAACCTGTCAACCTCCTTCTGGGCTGGGGC
>gene=chr21_39844770-39845000; species=equCab
TCTGCAGTGTCTCGGTGT-CACTGTGCTCACTTCTCCTGGGTTTCCA---------------GTAGGGCCCAAAGGAAATGAGTTTTGCAGCCCATCTCCACACTTGAACTTGGCTCCTCGGCTGACCTCAGCTCCCTGCCTGCAGACCCAGCCTGAGGCAGGCAGTAGCCACAGAAGGTGCGACAAC--AGGACCTGC-AGACCTGTCTGCTTCCTTCTGTGTTGGGAC
>gene=chr21_39844770-39845000; species=gorGor
TCTGCCCTGTCTTGGTGGATGCTGGGCCTGACTTTTTTATCTTCCCATTTCAAGGAGCCCCAGCAGGGCCTGGAGGAAATGAGTTTTGCAGCCCATCTCGGCCCTTGAGCTTGGCTCCTCGGCTGACCTCAGCTCCCCGCCTGCAGACCCGGCATGAGGCAGGCAGCAGGCACTGCGGGGCAGAACTTCCGGGACCTGCAAGACCAGTCCGCTGCCTTCTGAGACGTGGT
>gene=chr21_39844770-39845000; species=panTro
TCTGCCCTGTCTTGGTGGATGCTGGGCCTGACTTTTTTATTTTTCCATTTCAAGGAGCCCCAGCAGGGCCTGGAGGAAATGAGTTTTGCAGCCCATCTCGGCCCTTGAGCTTGGCTCCTCGGCTGACCTCAGCTCCCCGCCTGCAGACCCGGCATGAGGCAGGCAGCAGGCACTGCGGGGCAGAACTTCCGGGACCTGCAAGACCAGTCCGCTGCCTTCTGAGACGTAGT
>gene=chr21_39844770-39845000; species=papHam
CCTGCCCTGTCTTGGTGGATGCTGGGCCTGACTCTTTTGGTTTTCCATTTCGAGGAGCCCCAGCAGGGCCTGGAGGAAATGAGTTTTGCAGCCCATCCCAGCCCTTGAACTTGGCTCCTCGGGTGACCCCAGCTCCCCGCCTGCAGACCCGGCGTGAGGCAGGCAGCAGGCGCTGCGGGGCAGAACTTCCCGGACCTGC-AGACCAGTCCGCTGCCTTCTGAGACGTGGT
>gene=chr21_39844770-39845000; species=ponAbe
TCTGCCCTGTCTTGGTGGATGCTGGGCCTGACTTTTTTATTTTTCCATTTCAAGGAGCCCCAGCAGGGCTTGGAGGAAATGAGTTTTGCAGCCCATCTCGGCCTTTGAGCTTGGCTCCTCGGCTGACCTCAGCTCCCCGCCTGCAGACCCGGCATGAGGCAGGCAGCAGGCACTGCGGGGCAGAACTTCCGGGACCTGC-AGACCAGTCCGCTGCCTTCTGAGACGTGGT
>gene=chr21_39844770-39845000; species=rheMac
CCTGCCCTGTCTTGGTGGATGCTGGGCCTGACTTTTTTGGTTTTCCATTTCGAGGAGCCCGAGCAGGGCCTGGAGGAAATGAGTTTTGCAGCCCATCTCGGCCCTTGAACTTGGCTCCTCGGCTGACCCCAGCTCCCCGCCTGCAGACGCCGCGTGAGGCAGGCAGCAGGCGCTGCGGGGCGGAACTTCCTGGACCTGC-AGACCAGTCCGCTGCCTTCTGAGATGTGGT
>gene=chr21_43654925-43655155; species=hg19
GTGCGGGCGGGGCGGGTGCGCGCTGCCGCGCGTGTGCAGCGCCCGCCCATCCGCCGCCACCGCCCGCGCCGGGGTTACTACCGGTCAACGCTCGCTAGTAACCTCCGCGGCGGAGCGGCGGCGCGGGGAGCGGCGCGATTGGCTGCGGGCGCCCCGCGCTGTTGCCAAGCGCGAGGAGGCAGCTGCAGCCCCGAGCGGGGTCGCAGCCTCCCTGGGACAGGGGCGGCCCT
>gene=chr21_43654925-43655155; species=bosTau
GTGCGGG-TGGGCAGGGGCGCTCCGCTGCGCATGCGCAAAGGCCACCTG-CCGCCGCCGCCGCCCGCGCAGGGGTTACTACCGGTCAACGCTCGCGGGTAACCTCGGCGGCGGCGC-----------------CGTGCTTGGCTGCCCGC--CGGGCGCTGTTGCTAAGCGCGAAGAGGATGCCAAGCTGCTAGGTC-GG---CCGCCCTCCCCAGACC----CTACCCT
>gene=chr21_43654925-43655155; species=calJac
GTGTGGGCGGGGCAGGTGCGCACCGCCGCGCGTGCGCAGTGCTCGCCTGTCCGCCGCCGCCGCCCGCGCCGGGGTTACTCCCGGTCAACGCTCGCTAGTAACCTCCACCGCTGAGCTGCAGCG--GGGAGCAGCGCGATTGGCTGCCGGCGCCAGGCGCTGTTGCCGACCGGGAGGAGGCAGCTGCAGCCGCGAGCTGGGTCGCCGCCTCCCTAGGACAGGTGCCGCCCT
>gene=chr21_43654925-43655155; species=canFam
ATGCGGGCTGGGCAGGTGCGCGCCGCCGCGCGTGCGCAGTGgccgcccc-ccgccgccgccgccCGCGCCGGGGTTACTCGCGGTCAACGCTCGCGGGTAACCTCGGCGGCGCCG------------------CGCGATTGGCTGCGCTC--GGGGCGCTGTT-----------GAAGCGCGGGCGGAGG--GGGCG-GG--------------CGCCCGGGGCCACCCC
>gene=chr21_43654925-43655155; species=equCab
GTGCGGGTGGGGCAAGTGTGcgccgccgcgcctgcgcagtggccgccgc-ccgccgccgccgccctcgccgAGGTTACTCTCGGTCAATGCTCGCGGGTAACCTcgccggcgccg------------------cgcg------------c--ggggcgcTGTTGCCAGGCGGGAGGAGGATGTGGAGCAGCTCGGCC-cgcctctgcgtcctctcggccGGGGTCCCCCG
>gene=chr21_43654925-43655155; species=gorGor
GTGCGGGCGGGGCGGGTGCGCGCTGCCGCGCGTGTGCAGCGCCCGCCCATCCGCCGCCACCGCCCGCGCCGGGGTTACTACCGGTCAACGCTCGCTAGTAACCTCCGCGGCGGAGCGGCGGCGGGGGGAGCGGCGCGATGGGCTGCGGGCGCCCCGCGCTGTTGCCAAGCGGGAGGAGGCAGCTGCAGCCCCGAGCGGGGTCGCAGCCTCCCTGGGACAGGGGCGGCCCT
>gene=chr21_43654925-43655155; species=panTro
GTGCGGGCGGGGCGGGTGCGCGCTGCCGCGCGTGTGCAGCGCCCGCCCATCCGCCGCCACCGCCCGCGCCGGGGTTACTACCGGTCAACGCTCGCTAGTAACCTccgcggcggcgcggcggcgcggggagcggcgcgATTGGCTGCGGGCGCCCCGCGCTGTTGCCAAGCGCGAGGAGGCAGCTGCAGCCCCGAGCGGGGTCGCAGCCTCCCTGGGACAGGGGCGGCCCT
>gene=chr21_43654925-43655155; species=papHam
GTGCGGGCGGGGAGGGTGCGCGCCGCCGCGCGTGCGCAGTGTTCGCCCGTccgccgccgccgcccgcgccggggTTACTCCCGGTCAACGCTCGCTAGTAACCTCTGCGGCTGAGCGGCGGCGC-----TCCGCGCGATTGGCTGCCGGCGCCGGGCGCTGTTGCCAAGCAGGAGGAGGCAGCTGCAGCCCTGAGCAGGGTCGCAGCCTCCCTGGGACAGGGGCGGCCCC
>gene=chr21_43654925-43655155; species=ponAbe
GTGCGGGCGGGGCGGGTGCGCGCTGCCGCGCGTGTGCAGCGCCCGCCCATCCGCCGCCACCGCCCGCGCCGGGGTTACTACCGGTCAACGCTCGCTAGTAACCTCCGCGGCGGAGCGGCGGCGCGGGGAGCGGCGCGATTGGCTGCGGGCGCCCAGCGCTGTTGCCAAGCGGGAGGAGGCAGCTGCAGCCCCGAGCGGGGTCGCAGCCTCCCTGGGACAGGGGCGGCCCT
>gene=chr21_43654925-43655155; species=rheMac
GTGCGGGCGGGGAGGGTGCCCGCCGCCGCGCGTGCGCAGTGTccgcccgtccgccgccgccgcccgcgccggggTTACTCCCGGTCAACGCTCGCTAGTAACCTCTGCGGCTGAGCGGCAGCTC-----TCCGCGCGATTGGCTGCCGGCGCCGGGGGCTGTTGCCAAGCAGGAGGAGGCAGCTGCAGCCCTGAGCAGGGTCGCAGCCTCCCTGGGACAGGGGCGGCCCC
>gene=chr12_7126197-7126338; species=hg19
AGGTTACTCCCGGTCGCCGGCGCTGGGGTTACTGGGGCATGTAACGGGGAGGCGGGAACGCCCGCGCCGCCTTTCGCGCGCCCCCTAACGGCGCCTCCCGGCCCGTTCTTAAATTCTTAGGTTGTTAGACTCGTCGCCTTC
>gene=chr12_7126197-7126338; species=bosTau
AGGTTACTCTCGGTCGCAGGCGCCGGGGTTACTGGGGCATGTAACGGGAGGGCGCGAATTCCTGCGCGGCCTCGCGAGCGCCCCCTAACGGCGCCGC--AGC---------TGTTCTTGAACCGTTAGACACGCCGCCTTC
>gene=chr12_7126197-7126338; species=calJac
GGGTTACTCCCGGTCGCCGGCGCTGGGGTTACTGGGGCATGTAACGGGGAGGCGGGAACGCCGGCGCCGCCCCGCACGCGCCTCCTAACGGCGCCTCCAGTCCCATTCTTAAATTCTTGGGCTGTTAAGCTGGTCGCCTTC
>gene=chr12_7126197-7126338; species=canFam
AGGTTACTCTCGGTCGCCGGCGCCGGGGTTACTGGGGCATGTAACGGGAGGGCGGGAATTCCTGGGCGGCTTCGCGAGCGCCTCCTAACGGCACCTCCGGAC---------TGTTCTCAAACCGTTAGGTGCGCCGTCCT-
>gene=chr12_7126197-7126338; species=equCab
AGGTTACTCGCGGTCGCCGGCGTCGGGGTTACTGGGGCATGTAACAGGAGGGCGGGAATTCCTGCGCAGCCTCGCGAGCGCCTCCTAACGGTACCTACGGGC---------AGTTCTTACACCGTTAGACACGCTGCCTT-
>gene=chr12_7126197-7126338; species=gorGor
AGGTTACTCCCGGTCGCCGGCGCTGGGGTTACTGGGGCATGTAACGGGGAGGCGGGAACGCCCGCGCCACCTTTCGCGCGCCCCCTAACGGCGCCTCCCGGCCCGTTCTTAAATTCT------------------------
>gene=chr12_7126197-7126338; species=panTro
AGGTTACTCCCGGTCGCCGGCGCTGGGGTTACTGGGGCATGTAACGGGGAGGCGGGAACGCCCGCGCCGCCTTTCGCGCGCCCCCTAACGGCGCCTCCCGGCCCGTTCTTAAATTCTTAGGTTGTTAGACTCGTCGCCTTC
>gene=chr12_7126197-7126338; species=papHam
AGGTTACTCCCGGTCGCCGGCGCTGAGGTTACTGGGGCATGTAACGGGGAGGCGGGAACGCCCGCGCCGCCTCGCGCGCGCCCCCTAATGGCCCCTCCCGGCCCATTCTTAAATTCTTAGGCTGTTAAA---GTCGCCTTC
>gene=chr12_7126197-7126338; species=ponAbe
AGGTTACTCCCGGTCGCCGGCGCTGGGGTTACTGGGGCATGTAACGGGGAGGCGGGAACGCCCGCGCCGCCTTGCGCGCGCCCCCTAACGGCGCCTCCCGGCCCCTTCTTAAATTCTTAGGTTGTTAGACTCGTCGCCTTC
>gene=chr12_7126197-7126338; species=rheMac
AGGTTACTCCCGGTCGCCGGCGCTGAGGTTACTGGGGCATGTAACGGGGAGGCGGGAACGCCCGCGCCGCCTCGCGCGCGCCCCCTAACGGCCCCTCCCGGCCCATTCTTAAATTCTTAGGCTGTTAAA---GTCGCCTTC
>gene=chr12_48249373-48249603; species=hg19
CTCTGACTCTGTTCCCCAGAGATTGCAGAAGTTTCTTACCTGAATCCTGGTATCATCTTAGCAAAGCCAATGACCTTTTGGATGCTGTAACTGACCAGGTCAGCCAGGTGGGGCAGCATGGAGAGCTGGGACAGCTCTAGGGTCACAGAAGGGTCATCTGAATCTTCTTCACTCAGATCCAGATTGGAGAAGCTGGACGAGTCCATCATGTCTGGGAGAGATGAGGGAAG
>gene=chr12_48249373-48249603; species=bosTau
TTCTGACTTTGTCTTCTGGATGTCCCAGAAGCTCCTTACCTGAACCCTGGGATCATCTTGGCAAAGCCGATGACCTTCTGGATGCTATAACTGACCAGGTCAGCCAGGTGGGGCAGCATGGAGAGCTGGGACAGGTCCAGGGTCACAGAAGGGTCATCGGAGTCTTCTTCATTCAGATCCTGGTTGGAGAAGCTGGTTGGCTCCATTGTGTCTGGGGAAGAATAGGGAAG
>gene=chr12_48249373-48249603; species=calJac
CTCTGACTCTGTTCCCC-GGCATTGCAGATGTTTCTTACCTGAATCCTGGGATCATCTTAGCAAAGCCAATGACCTTTTGGATACTGTAACTGACCAGGTCAGCCAGATGGGGCAGCATGGATAGCTGGGACAGGTCCACGGTCACAGAACCATCATCTGAATCTTCTTCACTCAGATCCAGGTTGGAGAAGCTGGATGATTCCATCATGTCTGGGGGGCATGAGGGAAG
>gene=chr12_48249373-48249603; species=canFam
TTCTGA--------------------------CTCTTACCTGAACCCTGGAATCATCTTGGCAAAGCCAATGACCTTTTGGATGCTGTAACTGACCAGGTCAGCTAGGTGGGGCAGCATGGAGAGCTGGGACAGGTCCAGGGTCAGAGAAGAATCATCTGAGTCTTCTTCCCTCAGATCCAGATTGGAGAAGCTGGTTGGCTCCATCACGTCTGGGGAAGATGAGGAAAG
>gene=chr12_48249373-48249603; species=equCab
TTCTGACTCTGTTCCCCAGGTAACCCAGAAGCTTCTTACCTGAACCCTGGGATCATCTTGGCAAAGCCGACCACCTTTTGGATGCTGTAACTGACCAGGTCAGCCAGGTGGGGCAGCATGGAGAGCTGGGACAGGTCCAGGGTCACAGAAGGGTCATCTGAGTCTTCTTCATTCAGATCTAGGTTGGAGAAGCCGGTCGGTTCCACCACATCTGGAGAAGATGAGGAAAG
>gene=chr12_48249373-48249603; species=gorGor
CTCTGACTCTGTTCCCCAGAGATCGCAGAAGTTTCTTACCTGAATCCTGGGATCATCTTAGCAAAGCCAATGACCTTTTGGATGCTGTAACTGACCAGGTCAGCCAGGTGGGGCAGCATGGAGAGCTGGGACAGCTCTAGGGTCACAGAAGGGTCATCTGAATCTTCTTCACTCAGATCCAGATTGGAGAAGCTGGACGAGTCCATCATGTCTGGGGGAGATGAGGGAAG
>gene=chr12_48249373-48249603; species=panTro
------------------------------------------------------------------------------------------------------------------------------------------AGG-TCACAGA-GGGTCATCTGA--TTTTTTCATTCAGA-CCAGAT-GGAGAAGC-GGACGAGTCCATCATGTCTGGG-GAGATGAGGGAAG
>gene=chr12_48249373-48249603; species=papHam
CTCTGACTCTGTTCCCTAGATATTGCAGAAGTTTCTTACCTGAATCCTGGGATCATCTTAGCAAAGCCAATGACCTTCTGGATGCTGTAACTGACCAGGTCAGCCAGGTGGGGCAGCATGGAAAGCTGGGACAGCTCTAGAGTCAGAGAAGGGTCATCTGAATCTTCTTCACTCAGATCCAGGTTGGAGAAGCTGGACGAGTCCATCATGTCTGGGGGAGATGAGGGAAG
>gene=chr12_48249373-48249603; species=ponAbe
CTCTGACTCTGTTCCCCAGAGATTGCAGAAGTTTCTTACCTGAATCCTGGGATCATCTTAGCAAAGCCAATGACCTTTTGGATGCTGTAACTGACCAGGTCAGCCAGGTGGGGCAGCATGGAGAGCTGGGACAGCTCTAGGGTCACAGAAGGGTCATATGAATCTTCTTCACTCAGATCCAGATTGGAGAAGCTGGATAAGGCCATCATGTCTGGGGGAGATGACGGAAG
>gene=chr12_48249373-48249603; species=rheMac
CTCTGACTCTGTTCCCTAGATACTGCAGAAGTTTCTTACCTGAATCCTGGGATCATCTTAGCAAAGCCAATGACCTTCTGGATGCTGTAACTGACCAGGTCAGCCAGGTGGGGCAGCATGGAAAGCTGGGACAGCTCTAGAGTCAGAGAAGGGTCATCTGAATCTTCTTCACTCAGATCCAGGTTGGAGAAGCTGGACGAGTCCATCATGTCTGGGGGAGATGAGGGAAG
>gene=chr12_53568885-53569115; species=hg19
GCTAACAGGCTGGCAAGAGAGACCTGCATGTAAAATAAAGGGAAATTGCCACAAGAGGGAGTTGAGAGGTCACCATGGAAAGGCAGGAAAGTTCAACTGGCCCAGGACAGGCTTCAAGGACAAAACACTAAGGCTCTCCTTAAGGCAATAGAGAGCTGGTGCAGGAAAAGACTCAGCAGGAGTCATTGCAATGCTATTTGAATAAGTGATGGAGTGGGCCTGAGGGAAGA
>gene=chr12_53568885-53569115; species=bosTau
GCTAACAAGTCACGAGGGA-GGCCAGTGCGTAAAATTAAGGCAGCTCCTCCCTAGA---GA-------------AAGGGAAGGCTGG-CCACTCAGTTGGCCCAGGGCAGCCTTCAAAGAGAAAACACTCCGACCCTCCTTAAGGTGATAGAGAGCTGGAGCAGGAAAAGACTAATCGGTAATCATTAAAACACAACTTGAAAAAGTGATGGGGTGGGCCTGAAGGTAGG
>gene=chr12_53568885-53569115; species=calJac
gctaacaggctggcaagcaagacctgcaggtaaaataaagggaaattgccacaaga-ggagttaagaggtcaccatggaaaggcaggaaagttcaactggcccagCGCAGGCTTCAAGGGGAAAACACTAAGGCTCTCTTTAAGGCAATAGAGAACTGGTGCAGGCAAAGACTCAGCAGGAATCATTGCAATGCTATTTGAATAAGTGATGGAGTGGGCCTGAGGGAAGA
>gene=chr12_53568885-53569115; species=canFam
GCTAACAGGCCAGTAGGGA-GGTGGGC-----------AGACGACTTGCCACAAAG---GAGTGGAATGTTCACCAAGAAAGGCAGG-CTGCTCAATTGGCCCAGGGCAGCCTTCAAAGAGAAAACATCCAGACTT-----AAAGCGATAGAGAGCTGGTACAGGAAAAGACTAATCAGTAATCATTACAATACTATTTGAATAACTGATAGGGTGGGCCTGAGGGAAGA
>gene=chr12_53568885-53569115; species=equCab
GCTAACTGGCCAGCAGGGA-GGCCCACGCATAAAATAAAGGCAGCTCACCTCAAGA---GAGTGGACCAGTCACGAAGAAAGCCAGC-CTGCTCAGTTAGCCCAGGGCAGCCTTCAAAGAGAAAACACTCAGGCTCTCCTAAAGGCCATAGAAAGCTGGTGCAGGAAAAGACTAATCGGTAATTATTACACTACTATTTGAAGAA--GATGGGCTGGGCCTGAGGGAAGA
>gene=chr12_53568885-53569115; species=gorGor
GCTAACAGGCTGGCAAGAGAGACCTGCATGTAAAATAAAGGGAAATTGCCACAAGAGGGAGTTGAGAGGTCACCATGGAAAGGCAGGAAAGTTCAACTGGCCCAGGACAGGCTTCAAGGACAAAACACTAAGGCTCTCCTTAAGGCAATAGAGAGCTGGTGCAGGAAAAGACTCAGCAGGAGTCATTGCAATGCTATTTGAATAAGTGATGGAGTGGGCCTGAGGGAAGA
>gene=chr12_53568885-53569115; species=panTro
GCTAACAGGCTGGCAAGAGAGACCTGCATGTAAAATAAAGGTAAATTGCCACAAGAGGGAGTTGAGAGGTCACCATGGAAAGGCAGGAAAGTTCAACTGGCCCAGGACAGGCTTCAAGGACAAAACACTAAGGCTCTCCTTAAGGCAATAGAGAGCTGGTGCAGGAAAAGACTCAGCAGGAGTCATTGCAATGCTATTTGAATAAGTGATGGAGTGGGCCTGAGGGAAGA
>gene=chr12_53568885-53569115; species=papHam
GCTAACAGGCTGGCAAGAGAGACCTGCATGTAAAATAAAGGGAAATTGCCATAAGAGGGAGTTGAGAGGTCACCATGGAAAGGCAGGAAAATTCAACTGGCCCAGGGCAGCCTTCAAGGAGAAAACACTAAGGCTCTCCTTAAGGCAATAGAGAGCTGGTGCAGGAAAAGACTCAGCAGTAATCATTACAATGCTATTTGAATAAGTGATGGAGTGGGCCTGAGGGAAGA
>gene=chr12_53568885-53569115; species=ponAbe
TCTAACCAGCTGGCAAGAGAGACCTGCATGTAAAATAAAGGGAAATTGCCACAAGAGGGAGTTGAGAGGTCACCATGGAAAGGCAGGAAAGTTCAACTGGCCCAAGACAGGCTTCAAGGACAAAATACTAACGCTCTCCTTAAGGCAATAGAGAGCTGGTGCAGGAAAAGACTCAGCAGGAGTCATTGCAATGCTATTTGAATAAGTGATGGAGTGGGCCTAAGGGAAGA
>gene=chr12_53568885-53569115; species=rheMac
GCTAACAGGCTGGCAAGAGAGACCTGCATGTAAAATAAAGGGAAATTGCCATAAGAGGGAGTTGAGGGGTCACCATGGAAAGGCAGGAAAGTTCAACTGGCCCAGGGCAGGCTTCAAGGAGAAAACACTAAGGCTCTCCTTAAGGCAACAGAGAGCTGGTGCAGGAAAAAACTCAGAAGTAATCATTACAATGCTATTTGAATAAGTGATGGAGTGGGCCTGAGGGAAGA
>gene=chr12_54688065-54688245; species=hg19
CAGGAAGTCAAAGCCTTTTTATCCAAGATGACCCCTCAGAACCCTTTCCTGCTGCAGTTATCTAGGGTCAAAGGGTCAAGTTCAGATCCTGGCCATGCCCCAGATGCCCAGCAGAGGGAGCCGCTGTGTGGGAAGAGGGCCTAGGGCAGATCCTGAGGGTGCTAAGCATGGTAGCAGGGT
>gene=chr12_54688065-54688245; species=bosTau
CAGGAAGACAAGGAGT--CACTCCACGATGACCCTTGGAACCCTTTTCCTGCTGCCATTATCTAGGGTCAAAGGGTCAAGTTCGGACCCTGGCCATGCCCCGGGTGCCCAGCAGAGGGAGCTGCTGTGTGGGAAGAGGGCTTAGGGCAGATCCTGAGGGC-CCAGGC-TGGCGGCAGG-T
>gene=chr12_54688065-54688245; species=calJac
CAGGAAGTCAAAGCCTTGTTCTCCAAGATGACCTCTCAGAACCCTTTCCTGCTGCAGTTATCTAGGGTTGAAGGGTCAAGTTCAGATTCTGGCCATGCCCCGGATGCCCAGCAGAGGGAGCTGCTGTGTGGAAAGAGTGCCTAGGGCAGATCCTGAGGGTGCTAGGCATGGTGGCAGGGC
>gene=chr12_54688065-54688245; species=canFam
CAAGAAGACAAGAAGTTGTTATCTGTGATGACCCCCCAGAACCCTTTCCTGCTGTGGTTATCTAGGGTCAAAGGGTCAAGTTCAGACGCTGGCCATGCCCTTGGCACCCGGCAGAGGGAGCTGCTGAGCGCGAGGAGGGCTTAGGGCAG-------------------------------
>gene=chr12_54688065-54688245; species=equCab
CAGGAAGACAAGGAGT-GTTATCCAAGACGACCCCTGGGAACCCTTTCCTGCTGTGGTTATCTAGGGTCAAAGGGTCAAGTTCAGACTCTGGCCATGCCCTGGGTGCCCAGCAGAGGGAGCTGCTGTGTGGGAGGAGGGCTTAGGGCAGATCCTGAGGGC-CCAGACATGGTGGCAGGGC
>gene=chr12_54688065-54688245; species=gorGor
CAGGAAGTCAAAGCCTTTTTATCCAAGATGACCCCTCAGAACCCTTTCCTGCTTCAGTTATCTAGGGTCAAAGGGTCAAGTTCAGATCCTGGCCATGCCCCAGATGCCCAGCAGAGGGAGCCGCTGTGTGGGAAGAGGGCTT-GGGCAGATCCTGAGGGTGCTAAGCATGGTAGCAGGGT
>gene=chr12_54688065-54688245; species=panTro
CAGGAAGTCAAAGCCTTTTTATCCAAGATGACCCCTCAGAACCCTTTCCTGCTGCAGTTATCTAGGGTCAAAGGGTCAAGTTCAGATCCTGGCCATGCCCCAGATGCCCAGCAGAGGGAGCCGCTGTGTGGGAAGAGGGCCTAGGGCAGATCCTGAGGGTGCTAAGCATGGTAGCAGGGT
>gene=chr12_54688065-54688245; species=papHam
CAGGAAGTCAAAGCCTTGTTATTCAAGATGACCCCTCAGAACCCTTTCCTGCTGCAGTTATCTAGGGTCAAAGGGTCAAGTTCAGATCCTGGCCATGCCCCGGATGCCCAGCAGAGGGAGCTGCTGTGTGGGAAGAGGGCCTAGGGCAGATCCTGAGGGTGCTAAGCATGGTAGCAGGGC
>gene=chr12_54688065-54688245; species=ponAbe
------------------------------------------------------------------------------------------------------------------------------------------------------------------------------------
>gene=chr12_54688065-54688245; species=rheMac
CAGGAAGTCAAAGCCTTGTTATTCAAGATGACCCCTCAGAACCCTTTCCTGCTGCAGTTATCTAGGGTCAAAGGGTCAAGTTCAGATCCTGGCCATGCCCCGGATGCCCAGCAGAGGGAGCTGCTGTGTGGGAAGAGGGCCTAGGGCAGATCCTGAGGGTGCTAGGCATGGTAGCAGGGC
>gene=chr12_63047549-63047779; species=hg19
GATCCCCATACCACAGGAGTAGTATtgttagagtaggcagttaggtagacatgatcagggcaggggagggccctcccccaggaatgtctggcgaccatcaggtgatagtcaggccattgttaaaccctctaaaataacaattggtcacagctggcaccagggaaatgcagtctcccaatagaaaacacctggccaggtgcagtggcttacgcttgtaatcctagcactct
>gene=chr12_63047549-63047779; species=bosTau
GATCCCCAGGCCCCAGGAGAGG----------------------------------------------------------------------------------------------------------------------------------------------------------------------------------------------------------------
>gene=chr12_63047549-63047779; species=calJac
------------------------------------------------------------------------------------------------------------------------------------------------------------------------------------------------------------------gcttataatcctagcactct
>gene=chr12_63047549-63047779; species=canFam
GATTCTCCTAACACAGGGGTGG----------------------------------------------------------------------------------------------------------------------------------------------------------------------------------------------------------------
>gene=chr12_63047549-63047779; species=equCab
--------------------------------------------------------------------------------------------------------------------------------------------------------------------------------------------------------------------------------------
>gene=chr12_63047549-63047779; species=gorGor
GATCCCCATACCACAGGAGTAGTATtgttagagcaggcagttaggtagacatgatcaggacaggggagggccctcccacaggaatgtctggcgaccatcaggtgatagtcaggccattgttaaaccctctaaaataacagttggtcacagctggcaccagggaaatgcagtctcccaatagaaaacacctggccaggtgcagtggcttacgcttgtaatcctagcactct
>gene=chr12_63047549-63047779; species=panTro
GATCCCCATACCACAGGAGTAGTATtgttagagtaggcagttaggtagacatgatcaggacaggggagggccctcccacaggaatgtctggcgaccatcaggtgatagtcaggccgttgttaaaccctctaaaataacaattggtcacagctggcaccagggaaatgcagtctcccaatagaaaacacctggccaggtgcagtggcttacgcttgtaatcctagcgctct
>gene=chr12_63047549-63047779; species=papHam
GATCCCCATACCACAGGAGTAGTATtgttagagtaggcagttaggtagacatgagcaggacaggggagggccctgccacaggaatgtctggcgaccatcaggtgatggtcaggcagttgttaaaccctctaaaataacaactggtcacagccggcaccagggaaatgcagtctcccaatagaaaacacctggccaggtgcagcggcttaggcttgtaatcctagcactct
>gene=chr12_63047549-63047779; species=ponAbe
GATCCCCATACCACAGGAGTAGTATtgttagagtaggcagttaggtagacatgatcaggacaggggagggccctcccacaggaatgtctggcgaccatcaggtgatagtcaggcc--tgttaaaacctctaaaataacaattggtcacggctggcaccagggaaatacagtctcccaacagaaaacacctggccaggtgcagtggcttatgcttgtaatcctagcactct
>gene=chr12_63047549-63047779; species=rheMac
GATCCCCATACCACAGGAGTAGTATtgttagagtaggcagttaggtagacatgagcaggacaggggagggccctgccacaggaatgtctggcgaccatcaggtgatggtcaggcagttgttaaaccctctaaaataacaactggtcacagccggcaccagggaaatgcagtctcccaatagaaaacacctggccaggtgcagtggtttaggcttataatcctagcactct
>gene=chr12_65904565-65904651; species=hg19
TGATGGTATTTTCAGTGACCTTTGCCCGGGGATTGGATTCCCGCCCAGCAGGGAGACAAGGCCTTAGGAAAAGGTTAGTTCATTGA
>gene=chr12_65904565-65904651; species=bosTau
TGATGGTATTCCCAGTGACCTTTGCCCGGGGATTGGATTCCCGCCCAGCAGGGAGACAAGGCCTTAGGAAAAGGCTAGTTCATTGA
>gene=chr12_65904565-65904651; species=calJac
TGATGGTATTTTCAGTGACCTTTGCCCGGGGATTGGATTCCCGCCCAGCAGGGAGACAAGGCCTTAGGAAAAGGTTAGTTCATTGA
>gene=chr12_65904565-65904651; species=canFam
------CCTTCCCAGTGACCCAGCCCCGGGGAT----------------------GCAGGGCCTTCGGAGAGGCTGGGGTCCCCGA
>gene=chr12_65904565-65904651; species=equCab
TGATGGCATTCCCAGTGACCTTTGCCCGGGGATTGGATTCCCGCCCAGCAGGGAGACAAGGCCTTAGGAAAAGGTTAGTTCATTGA
>gene=chr12_65904565-65904651; species=gorGor
TGATGGTATTTTCAGTGACCTTTGCCCGGGGATTGGATTCCCGCCCAGCAGGGAGACAAGGCCTTAGGAAAAGGTTAGTTCATTGA
>gene=chr12_65904565-65904651; species=panTro
TGATGGTATTTTCAGTGACCTTTGCCCGGGGATTGGATTCCCGCCCAGCAGGGAGACAAGGCCTTAGGAAAAGGTTAGTTCATTGA
>gene=chr12_65904565-65904651; species=papHam
TGATGGTATTTTCAGTGACCTTTGCCCGGGGATTGGATTCCCGCCCAGCAGGGAGACAAGGCCTTAGGAAAAGGTTAGTTCATTGA
>gene=chr12_65904565-65904651; species=ponAbe
--------------------------------------------------------------------------------------
>gene=chr12_65904565-65904651; species=rheMac
TGATGGTATTTTCAGTGACCTTTGCCCGGGGATTGGATTCCCGCCCAGCAGGGAGACAAGGCCTTAGGAAAAGGTTAGTTCATTGA
>gene=chr12_70637069-70637299; species=hg19
TGAAAGCGGCCTGCCTACCCACCCCATCGCTGCCGTTTTGCAGTCGTCGCTCCCACCTTCCGCTGCCGCCTGGAGGGAAGCCGGAGCGACGGGGGTCACGGCGGCGGTCAGAGGGTAAAGGTCTTGCTCCCAGCAGCCTCCGCGGTGGATACGTCGCCATCTTGGATCCGCGGGACAAGAAAATTCATGCGGTGAGTTTTTGGTAAATTTTCGGAAGTCTGGCAgcgggg
>gene=chr12_70637069-70637299; species=bosTau
GAGAAGCAGACT----ACCCACCCC--CAATCCGGT-CCGCAATCGCCGCTCCCCTCTTCCGCCGCCGCCTGGAGGGAAGTCGGAACGGCGGGGGTCACGGCGGAGGTCAGAGGGTAAAGGTCTTGCTCCCAGCAGCCTCCGCGGTGGATACGTCGCCATCTTGGATCCGCGGGACAAGAAAATTCATGCGGTGAGTTTTTGGCAAAATTTCGGAAGTCTGGCAGCGGGG
>gene=chr12_70637069-70637299; species=calJac
TGGAAGCGGCCT----ACCCATCCCAGCGCTGTCGCTTTGCA-TCGCCGCTCCCACCTTCCGCCGCCGCCTGGAGGGAAGCCGGAGCGACGGGGGTCACGGCGGC-GTCAGAGGGTAAAGGTCTTGCTCCCAGCAGCCTCCGCGGTGGATACGTCGCCATCTTGGATCCGCGGGACAAGAAAATTCATGCGGTGAGTTTTTG----------------------------
>gene=chr12_70637069-70637299; species=canFam
GGGAAGCCGCCC----ACCCGCCCC--CCGTCCCGC-CGGCCATCGCCGCTCCCACCTTCCGCCGCCGCCGCGAGTGAAGCCGGAacggcgggggtcacggcgggggtcaGAGGGTAAAGGTCTTGCTCCCAGCAGCCTCCGCGGTGGATACGTCGCCATCTTGGATCCGCGGGACAAGAAAATTCATGCGGTGAGTTTTTGGCAAATTTTCGGAAGTCTGGCAGCGGGG
>gene=chr12_70637069-70637299; species=equCab
--------------------------------------------------------------------------------------------------------------------------------------------------------------------------------------------------------------------------------------
>gene=chr12_70637069-70637299; species=gorGor
TGAAAGCGGCCT----ACCCACCCCATCGCTGCCGTTTTGCAGTCGTCGCTCCCACCTTCCGCTGCCGCCTGGAGGGAAGCCGGAGCGACGGGGGTCACGGCGGCGGTCAGAGGGTAAAGGTCTTGCTCCCAGCAGCCTCCGCGGTGGATACGTCGCCATCTTGGATCCGCGGGACAAGAAAATTCATGCGGTGAGTTTTTGGTAAATTTTCGGAAGTCTGGCAgcgggg
>gene=chr12_70637069-70637299; species=panTro
TGAAAGCGGCCT----ACCCACCCCATCGCTGCCGTTTTGCAGTCGTCGCTCCCACCTTCCGCTGCCGCCTGGAGGGAAGCCGGAGCGACGGGGGTCACGGCGGCGGTCAGAGGGTAAAGGTCTTGCTCCCAGCAGCCTCCGCGGTGGATACGTCGCCATCTTGGATCCGCGGGACAAGAAAATTCATGCGGTGAGTTTTTGGTAAATTTTCGGAAGTCTGGCAgcgggg
>gene=chr12_70637069-70637299; species=papHam
TGGAAGCGGCCT----ACCCACCCCATCGCTGCTGCTTTGCAGTCGCCGCTCCCACCTTCCGCCGCCACCCGGAGGGAAGCCGGAGCGACGGGGGTCACGGCGGCGGTCAGAGGGTAAAGGTCTTGCTCCCAGCAGCCTCCGCGGTGGATACGTCGCCATCTTGGATCCGCGGGACAAGAAAATTCATGCGGTGAGTTTTTGGCAAATTTTCGGAAGTCTGGCAgcgggg
>gene=chr12_70637069-70637299; species=ponAbe
TGGAAGCGGCCT----ACCCATCCCATCGCTGCCGCTTTGCAGTCGTCGCTCCCACCTTCCGCTGCCGCCTGGAGGGAAGCCGGAGCGACGGGGGTCACGGCGGCGGTCAGAGGGTAAAGGTCTTGCTCCCAGCAGCCTCCGCGGTGGATACGTCGCCATCTTGGATCCGCGGGACAAGAAAATTCATGCGGTGAGTTTTTGGCAAATTTTCGGAAGTCTGGCAgcgggg
>gene=chr12_70637069-70637299; species=rheMac
TGGAAGCGGCCT----ACCCACCCCATCGCTGCTGCTTTGCAGTCGCCGCTCCCACCTTCCGCCGCCACCCGGAGGGAAGCCGGAGCGACGGGGGTCACGGCGGCGGTCAGAGGGTAAAGGTCTTGCTCCCAGCAGCCTCCGCGGTGGATACGTCGCCATCTTGGATCCGCGGGACAAGAAAATTCATGCGGTGAGTTTTTGGCAAATTTTCGGAAGTCTGGCAgcgggg
>gene=chr12_81102020-81102250; species=hg19
AGCCTAGATGCTGCCGGGGCAGGGAAATGCGAAGGCTGATTAAACGCCTTCCGCGGGGCCTTAACCTCCAGCTGCTTGGTCTTTTTTCCCTTCCCCCTTTCTCGCCCGCCCCTCCCGCTCCGTCTCTAATGAACCCCCAGTGACCCAAGAAGACCGGGTGCTTGCAATAGGCAGGAAATGCGTACCCGGCCCGAGGAAGCAGGAAAGCCGCCCCCCACCCCACCCCAACC
>gene=chr12_81102020-81102250; species=bosTau
AGCCCAGATGCTGCCGCGGGCGGGGAATGGATAGGCTGATTAGGTGCCTTCCTCGGGGCCTTAACTTCCAGCTGCTCGGTCTCCGTTCCCGGTCCCCTTCCTCGCCCTCCCCTCCCGCTGCCTCTCTAATGAACCCCCGGTGACCCGTGAACACGGGGTGCCTGCAGGAGGCAGGAAATTCGTACCCGGCCTGAGGAAACAGGGGAGACACCCCCA-CCCTAACCCACCC
>gene=chr12_81102020-81102250; species=calJac
AGCCTAGATGCTGCTGGGGCAGGGAAATGCAAAGGCTGATTAAACGCCTTCCTCTGGGCCTTAACCTCCAGCTGCTTGGTCTTTTTTCCCTTCCCCCGTGCTCGTCCGCCCCTCCCGCTCCTTCTCTAATGAACCCCCAGTGACCCAAGAAGACCGGGTGCCTGCAATAGGCAGGAAACGCGTACCCAGCCCGAGGAAGCAGGAAAGCTCCCCCTA------CCCCACCC
>gene=chr12_81102020-81102250; species=canFam
AGCCCGG--GAGGCCGGG--AGGGGGGCGC--------------------CCTCGGGGCCTGCAGCCCCAGCCGctccctctccctccccctctcctctCCTCCCCCGCCCCTCCCCCTCCCTCTCCAATGAGCCCCTGCTGACCCGTGACCTCGGGGTGC---------------------------------------------------------------------
>gene=chr12_81102020-81102250; species=equCab
AGCCCTT--GCTGCCGGGGCAGGGAAATGCAAAAGCTGATTAGATGCTTTCCTTGGGGCCTTAACCTCCAGCTGCTCCTTCTCCTTTCCTGTCCCCCTTCCTCGCCCGCCCCTCCGGCTCCCTGTCTCATGAACCCACAGTGACCCGTGAAGACTGGGTGCCTGCAATAGGCAGGAAATTCGC-CCCGGCCCGAGGAAGCAGGAGAGACACCCCCA-CCCCCCCCCCCCC
>gene=chr12_81102020-81102250; species=gorGor
AGCCTAGATGCTGCCGCGGCAGGGAAATGCAAAGGCTGATTAAACGCCTTCCGCGGGGCCTTAACCTCCAGCTGCTTGGTCTTTTTTCCCTTCCCCCTTTCTCGCCCGCCCCTCCCGCTCCGTCTCTAATGAACCCCCAGTGACCCAAGAAGACCGGGTGCTTGCAATAGGCAGGAAATGCGTACCCGGCCCGAGGAAGCAGGAAAGCCGCCCCCCACCCCACCCCAACC
>gene=chr12_81102020-81102250; species=panTro
AGCCTAGATGCTGCCGGGGCAGGGAAATGCAAAGGCTGATTAAACGCCTTCCGCGGGGCCTTAACCTCCAGCTGCTTGGTCTTTTTTCCCTTCCCCCTTTCTCGCCCGCCCCTCCCGCTCCGTCTCTAATGAACCCCCAGTGACCCAAGAAGACCGGGTGCTTGCAATAGGCAGGAAATGCGTACCCGGCCCGAGGAAGCAGGAAAGCCGCCCCCCACCCCACCCCAACC
>gene=chr12_81102020-81102250; species=papHam
AGCCTAGATGCTGCCGGGGCAGGGAAATGCAAAGGCTAATTAAACGCCTTCCTCGGGGCCTTAACCTCCAGCTGCTTGGTCTTTTTTCCCTTCCCCCTTTCTCGCCCGCCCCTCCCGCTCCGTCTCTAATGAACCCCCAGTGGCCCAAGAAGACCGGGTGCTTGCAATAGGCAGGAAATGCGTACCCCGCCCGAGGAAGCAGGAAAGCCGCTCCCCCCCCAACCCCACCC
>gene=chr12_81102020-81102250; species=ponAbe
AGCCTAGATGCTGCCGGGGCAGGGAAATGCAAAGGCTGATTAAACGCCTTCCTCGGGGCCTTAACCTCCAGCTGCTTGGTTTTTTTTCCCTTCCCCCTTTCTCGCCCGCCCCTCCCGCTCCGTCTCTAATGAACCCCCAGTGACCCGAGAAGACCGGGTGCTTGCAATAGGCAGGAAATGCGTACCCGGCCCGAGGAAGCAGGAAAGccgccccccaccccaccccaccc
>gene=chr12_81102020-81102250; species=rheMac
AGCCTAGATGCTGCCGGGGCAGGGAAATGCAAAGGCTAATTAAACGCCTTCCTCGGGGCCTTAACCTCCAGCTGCTTGGTCTTTTTTCCCTTCCCCCTTTCTCGCCCGCCCCTCCCGCTCCGTCTCTAATGAACCCCCAGTGGCCCAAGAAGACCGGGTGCTTGCAATAGGCAGGAAATGCGTACCCCGCCCGAGGAAGCAGGAAAGCCGCCCCCCACCCAACCCCACCC
>gene=chr12_93964585-93964815; species=hg19
GCTCTCACCCGGTCTTCCCTGAAGCCTGTGTATTGCGACCGAGCCTCTTTAAAGCAGTAGCGGGGCCCGCGGTCACGTGAGGCCGATTCCTGGAAAGTTCCTGGAAAGCCGCCTCCGCAGCAGCCGGGCGGGGCGCGAGCGGAGCGCTGACTGGGGAGGGAGGCGGGGAGCAAGGGAGGCGCGTCGGTCTGGGAAGTCGCGCGCACTCGCTGCTCCTGGGACCGACGTTT
>gene=chr12_93964585-93964815; species=bosTau
GCTCGGAGCCCGTCTCTCCCGAAGCCTGCGCAACGCGCCGGAGTCTCTTTAAAGCAGTAGCGGGGGCCGCGGTCACGTGAGGTGGATTCCTGGAAAGTTCCTGGAAAGCGGCCTCCGCAGCCGCTGGGCGGGGCGCGCGGGGAGCGCGGAC-GCGGAGAGAGGCGGGGAGTGAGGGAGGCGCGTACGTCTGGGAAATCGCGCGCACACACCGCTCCCGGGACGGACGTTT
>gene=chr12_93964585-93964815; species=calJac
GCTCTCAGCCGGTCTT----------------------------------------------------------------------------------------------------------------------------------------------------------------------------------------------------------------------
>gene=chr12_93964585-93964815; species=canFam
gcccTGAGCCCGCCTCCCCTGAAGCCTGCGCATTGCGCCGGAGCCTCTTTAAAGCAGAAGCGGGGGCCGCGGTCACGTGAGGCGGATTCCTGGAAAGTTCCTGGAAAGCGGCCTCCGCAGCAgccgggcggggcgcggggggggggggggcggaaaaaaGAAAAAAAGAGCGAGGGAGGCGCGCGGGGCCGGGAAGTCGCGCGCACACCCCGCTCCGGGGACAGACGTTT
>gene=chr12_93964585-93964815; species=equCab
GCTCCGAGCCCGCCTCCCCCGAAGCCTGCGCATTGCGCCCGAGCCTCTTTAAAGCAGTAGCGGGGGCCGCGGTCACGTGAGGCGGATTCCTGGAAAGTTCCTGGAAAGCGGCCTCCCCAGCAGCCGGGCGGGGCGCAGGGCGAGCGCAGACGGGGGAGGGAGGAGGGGAGCGAGGGAGGCGCGTCGGGCTGGGTAGTCGCGCGCGCACGCCGCTCCAGAGACAGACGTTT
>gene=chr12_93964585-93964815; species=gorGor
--------------------------------------------------------------------------------------------------------------------------------------------------------------------------------------------------------------------------------------
>gene=chr12_93964585-93964815; species=panTro
GCTCTCACCCGGTCTTCCCTGAAGCCTGTGTATTGCGACCGAGCCTCTTTAAAGCAGTAGCGGGGCCCGCGGTCACGTGAGGCCGATTCCTGGAAAGTTCCTGGAAAGCCGCCTCCGCAGCAGCCGGGCGGGGCGCGAGCGGAGCGCTGACTGGGGAGGGAGGCGGGGAGCAAGGGAGGCGCGTCGGTCTGGGAAGTCGCGCGCACTCGCTACTCCTGGGACCGACGTTT
>gene=chr12_93964585-93964815; species=papHam
GCTCTCACCCGGTCTTCTCTGAAGCCTGTGTATTGCGACCGAGCCTCTTTAAAGCGGTAGCGGGGCCCGCGGTCACGTGAGGCGGATTCCTGGAAAGTTCCTGGAAAGCGGCCTCCGCAGCAGCCGGGCGGGGCGCGAGCGGAGCGCTTACT-GGGAGGGAGGCGGGGAGCAAGGGAGGCGCGTCGGGCTGGAAAGTCGCGCGCACTCGCTGCTCCTGGGACCGACGTTT
>gene=chr12_93964585-93964815; species=ponAbe
GCTCTCACCCGGTCTTCCCTGAAGCCTGTGTATTGCGACCGAGCCTCTTTAAAGCAGTAGCGGGGCCCGCGGTCACGTGAGGCCGATTCCTGGAAAGTTCCTGGAAAGCGGCCTCCGCAGCAGCCGGGCGGGGCGCGAGCGGAGCGCTGACTGGGGAGGGAGGCGGGGAGCAAGGGAGGCGCGTCGGGCTGGGAAGTCGCGCGCACTCGCTGCTCCTGGGACCGACGTTT
>gene=chr12_93964585-93964815; species=rheMac
GCTCTCACCCGGTCTTCTCTGAAGCCTGTGTATTGCGACCGAGCCTCTTTAAAGCGGTAGCGGGGCCCGCGGTCACGTGAGGCCGATTCCTGGAAAGTTCCTGGAAAGCGGCCTCCGCAGCAGCCGGGCGGGGCGCGAGCGGAGCGCTTACT-GGGAGGGAGGCGGGGAGCAAGGGAGGCGCGTCGGGCTGGAAAGTCGCGCGCACTCCCTGCTCCTGGGACCGACGTTT
>gene=chr12_95209790-95210020; species=hg19
ACAGCCAAGCACACTGCCAGCCTTTCTCTTTCCCTCACGAGAGAACTCTCCTGCGCTCAGCTTTCCTCTCTTCATTTGCATTACAAAAAGCACACCTGACCCTGTTGAAAAGGGCATTTAAGGAGATCATCAAAGGGGCCTGTGGTGCTCCTTTCACAGCACATGATCTCTCTCCCTGATAAGCCCTCTCCCCAGCCTTAAGAAACCCACATTCGGGAGCAACATTACGC
>gene=chr12_95209790-95210020; species=bosTau
AGGAG-AAGCACACTGCCAGCCCTTCTCACAGCTTCACCGGAAAACTCTCCCTGCCTTGGCTCTCCTCTCTCCATCTGCATTCGGAGAAGTA-CACTGACCCTGCCGGAGAGGATGCTTCAGGGGATCACTG-AGGGGCCGCTGGTATTCCTTTCACAGCATGTGGTCTTTCTCCCTGAAGACCCCTCTCCCCAGTGGTCAGAAGCCTGCATTCAGCAGCA-CATCATGC
>gene=chr12_95209790-95210020; species=calJac
ACAGCCAAGCACACCCCCAGCCTTTTCCTTCCCCTCACCAGGGAACTCTCCTGCCCTCTGCTTTCCTCTCTTCATTTGCAGGACAGACAG-ACACCTGACCCTGT-GAAGAGGGCATTGAAGGAGATTGTCAAAGGGGCCTGT-GTGCTCCTTTTACAGCACATGATCTCTCTCCCTAACAAGCCCTTTCACAGGTCTTAAGAAATCCACATTCAGGAGCAACATTATGC
>gene=chr12_95209790-95210020; species=canFam
ACATC---------------------------------------------------TTGGTTTTCTTCTCTTCATTTGCATCAGGAACAGT--------------------------------------------------TGGGTATTGCTTTCACAGCATGAGATCTCTCTCCTTGATAATCCCTCTCCCCAGCAGCTAGAAGCCTGCATTCACGAGTAGTATGATGC
>gene=chr12_95209790-95210020; species=equCab
ACAACCAGGCACGTGGCCAGAC--TCCCATTTTTTCACAAGAGAATTCACCCATCCTTGGCTGTCCTCTCTTCATTTGCACTAAGCAAAGCACAGCTGGCCCCGCCGGAGAGGGCATCCA--GGAGTCATCAAAGGAGTCTTTGGTATTCCTTTCATAGC-TGTGATCTCTCTCCCTGCTAACCCCACCCCCCCGCAGTCAGAATCCTGGG-TCAGCAGTGGCTTTATGC
>gene=chr12_95209790-95210020; species=gorGor
ACAGCCAAGCACACTGCCAGCCTTTCTCTTTCCCTCACGAGAGAACGCTCCTGCGCTCAGCTTTCCTCTCTTCATTTGCATTACAAAAAGCACA-CTGACCCTGTCGAAAAGGGCATTTAAGGAGATCATCAAAGGGGCCTGTGGTGCTCCTTTCACAGCACATGATCTCTCTCCCTGATAAGCCCTCTCCCCAGCCTTAAGAAACCCACATTCGGGAGCAACATCATGC
>gene=chr12_95209790-95210020; species=panTro
ACAGCCAAGCACACTGCCAGCCTTTCTCTTTCCCTCACGAGAGAACTCTCCTGCGCTCAGCTTTCCTCTCTTCATTTGCATTACAAAAAGCACACCTGACCCTGTCGAAAAGGGCATTTAAGGAGATCATCAAAGGGGCCTGTGGTGCTCCTTTCACAGCACATGATCTCTCTCCCTGATAAGCCCTCTCCCCAGCCTTAAGAAACCCACATTCGGGAGCAACATTACGC
>gene=chr12_95209790-95210020; species=papHam
ACAGCCAAGCACACTGCCAGCCTTTTTCTTTCCCTCACAAGAGAACTCTCTGGCGCCCGGCTTTCGTCTCTTCATTTGCGTTACAAAAAGCACACCTGACCCTGTTGAAAAGGGCTTTTAAGGAGATCATCAAAGGGGCCTGTGGTGCTCCTTTCAGAGCACATGATCTCTCTCCCTAACAAGCCCTCT-CCCAGTCTTAAGAAACCCACGTTCAGGAGCAACATTATGC
>gene=chr12_95209790-95210020; species=ponAbe
ACAGCCAAGCACACTGCCAGCCTTTCTCTTTCCCTCACGAGAGAACTCTCCTGCGCTCGGCTTTCCTCTCTTCATTTGCATTACAAAAAGCACACCTGACCCTGTCGAAAAGGGCATTTAAGGAGATCATCAAAGGGGCCTGTGGTGCTCCTTTCACAGCACAAGATCTCTCTCCCTGATAAGCCCTCTCCCCAGCCTTAACAAACCCACATTCAGGAGCAACATTACGC
>gene=chr12_95209790-95210020; species=rheMac
ACAGCCAAGCACACTGCCAGCCTTTTTCTTTCCCTCACAAGAGAACTCTCTGGCGCTCGGCTTTCGTCTCTTCATTTGCGTTACAAAAAGCACACCTGACCCTGTTGAAAAGGGCATTTAAGGAGATCATCAAAGGGGCCTGTGGTGCTCCTTTCAGAGCACATGATCTCTCTCCCTAATAAGCCCTCT-CCCAGTCTTAAGAAACCCACATTCAGGAGCAACATTATGC
>gene=chr12_111251239-111251320; species=hg19
GGGATCCTGCTGGGCTTTTAATTTCTCTGACTTTGATCCTGTGGAAGGCGGGAGGGTTTTGGCAAGGTCGAGGAGCAGGCT
>gene=chr12_111251239-111251320; species=bosTau
GGGATCCCACTGGGCTTTTAATTTCTCCCGGTTTGA-------------------ATTCTGGCAAGGTCAGTGAGCAGGCT
>gene=chr12_111251239-111251320; species=calJac
GGGATCCTGCTGGGCATTTAATTTCTCTGACTTTGATCCTCGGGAAGGCGGGAGCGTTTTGGCAAGGTCGAGGAGCAGGCT
>gene=chr12_111251239-111251320; species=canFam
GGGATCCCGCTGGGCTTTTAATTTCTCTGACTTTGATCCGCGG-AAGGTGGAAGGGTTCTGGCAAGGGCAATGAGGAGGCT
>gene=chr12_111251239-111251320; species=equCab
GGG-TCCCTCTGGGGTTTGAGTTTCTCCGAC--------------------------------------------------
>gene=chr12_111251239-111251320; species=gorGor
GGGATCCTGCTGGGCTTTTAATTTCTCTGAC--------------------------------------------------
>gene=chr12_111251239-111251320; species=panTro
GGGATCCTGCTGGGCTTTTAATTTCTCTGACTTTGATCCTGTGGAAGGCGGGAGGGTTTTGGCAAGGTCGAGGAGCCGGCT
>gene=chr12_111251239-111251320; species=papHam
GGGATCCTGCTGGGCTTTTAATTTCTCTGACTTTGATCCTGTGGAAGGCGGGAGGGTTTTGGCAAGGTTGAGGAGCAGGCT
>gene=chr12_111251239-111251320; species=ponAbe
GGGATCCTGCTGGGCTTTTAATTTCTCTGACTTTGATCCTGTGGAAGGCGGGAGGGTTTTGGCAAGGTCGAGGAGCAGGCT
>gene=chr12_111251239-111251320; species=rheMac
GGGATCCTGCTGGGCTTTTAATTTCTCTGACTTTGATCCTGTGGAAGGCGGGAGGGTTTTGGCAAGGTTGAGGAGCAGGCT
>gene=chr12_115063081-115063311; species=hg19
cattccattGCTAGTCTTATTGTTACCTAAAGAGTGTGAGTTTAACTACAACTGGCCGCTGCCAAGGGACTAACCATCTAAGCAATGAAAGAGCATTGTCACCAGGGGGCAGCAGAGCTCCAGCAGAATCTGCAGGGCCTCACTACGCCCACCTCAATTCTGGTCATGACCTTTGGGGGACCTCAAAAGTCTAATCAGCCTGGCTTTTGTGTGGTTTGATCATAGAAGGA
>gene=chr12_115063081-115063311; species=bosTau
---tgggctgcca------tttccttctccagggt-tatcttc--------cccgcccaaggatggaaccTGACCATCTAAGCAATGAAAGGGCGTTGCCACCAGGGGGCAGCAGAGCTCCAGCAGAAACGG-A-GGCCTCACCACCTCCAACCCGGTTCTGGCCACACTTGTTCAAGAACCTCAGTG---GAATCAGCCTTGC-TTTGCCTGGTTTGATCACAAAAGAA
>gene=chr12_115063081-115063311; species=calJac
TGTCACATTGCTAGTGTTAGCGTTACCCAAGGAATGTGAATTTAACTACAACTGGCAGCTGCCAAGAGACTAACCATTTAAGCAGTGAAAGAGCATTGCCACCAGGGGGCAGCAGAGCTCTAGCAGAATCTGCA-GGTCTGACCACGCCCACCTCAATTCTGGTCATGACCTTTTGGGGACCTCAAAAGTCTAATCAGCGTGGCTTTTGTGTGGTTTGATCAGAGAAGGA
>gene=chr12_115063081-115063311; species=canFam
TGTTAGGTTGCTCTTGTTCTTGTCGCCTAAAGGTTGGGACTTCAGGGACAATTGGC----------------------TGAGCAATGAAAGAGTATTGCCACCAGGGGGCAGCAGAGCTCCAGCAGAAGCTGCA-GGCCTCCCCGCCCCCGCCCCAATTCTGGCCACACCCCTTTGGGGGGCTGAA-----TAATCAGTTTTGCATGTCCCTAGTTTGGTCAGAAAAGGA
>gene=chr12_115063081-115063311; species=equCab
AGTTATATTGCTAGTGTTCTTGTGGCCTAAAGGGTGTGAATTCCACTGCAGCTAGCCGGTGCCAAGGGACCGACCCTGTAAGCAATAGAAGAGCATCGCCACCAGGGGGCAGCAGAGCTCCAGCAGAAGCCGCC-GGCCT-CCCACCTCCTTCCCAATTCTGACCACGCCCCTTTGGGAAGCTCAATAATCTAATGGGCCTTGCATTTACCTGGTGTGATCGCAGAAGGA
>gene=chr12_115063081-115063311; species=gorGor
cgttccattGCTAGTCTTATTGTTACCTAAAGAGTGTGAGTTTAACTACAACTGGCCGCTGCCAAGGGACTAACCATCTAAGCAATGAAAGAGCATTGTCACCAGGGGGCAGCAGAGCTCCAGCAGAATCTGCACGGCCTCACCACGCCCACCTCAATTCTGGTCATGACCTTTGGGGGACCTCAAAAGTCTAATCAGCCTGGCTTTTGTGTGGTTTGATCGTAGAAGGA
>gene=chr12_115063081-115063311; species=panTro
CATTCCATTGCTAGTCTTATTGTTACCTAAAGAGTGTGAGTTTAACTACAACTGGCCGCTGCCAAGGGACTAACCATCTAAGCAATGAAAGAGCATTGTCACCAGGGGGCAGCAGAGCTCCAGCAGAATCTGCAGGGCCTCACCACGCCCACCTCAATTCTGGTCATGACCTTTGGGGGACCTCAAAAGTCTAATCAGCCTGGCTTTTGTGTGGTTTGATCATAGAAGGA
>gene=chr12_115063081-115063311; species=papHam
TGCTACGTTGCTAGTCTTACTGTTACCTAAAGAGCATGAATTTAACTACAACTGGCCGCTGCCAAGGGACTAACCATTTAAGCAATGAAAGAGCATGGTCACCAGGGGGCAGCAGAGCTCCAGCAGAATCTGCAAGGCTTCACCACGCCCACCTCAATTCTGGTCATGACCTTTGGGGGACCTCAAAAGTCTAATCAGCCTGGCTTTTGTGTGGTTTGATTATCGAAGGA
>gene=chr12_115063081-115063311; species=ponAbe
TGTTCCGTTGCTAGTCTTATTGTTACCTAAAGAGTGTGAGTTTAACTACAACTGGCCGCTGCTAAGGGACTAACCATCTAAGCAATGAAAGAGCATTGTCACCAGGGGGCAGCAGAGCTCCAGCAGAATCTGCACGGCCTCGCCACGCCCACCTCAATTCTGGTCATGACCTTTGGGGGACCTCAAAAGTCTAATCAGCCTGGCTTTTGTGTGGTTTGATCATAGAAGGA
>gene=chr12_115063081-115063311; species=rheMac
TGTTACGTTGCTAGTCTTACTATTACCTAAAGAGCATGAATTTAACTACAACTGGCCGCTGCCAAGGGACTAACCATTTAAGCAATGAAAGAGCATGGTCACCAGGGGGCAGCAGAGCTCCAGCAGAATCTGCAAGGCTTCACCACGCCCACCTCAATTCTGGTCATGACCTTTGGGGGACCTCAAAAGTCTAATCAGCCTGGCTTTTGTGTGGTTTGATTATCGAAGGA
>gene=chr12_115945768-115945998; species=hg19
CCAGGGCAGGACCGCAGACCCCAGAGTAACTAACTGGGTCAAAGTTGGACCTGACCCCTCCTTTCCTGCCCCCCTCCTCAGCCCTGGCACAGGAATTATCACATCGCCCATCGCCTCTGAAGGCCATCCCTGCTGTGAGGCTTTGATAGGGAAAGTGTGAAGAACAAAGACCATTGTTCACAGAGGCGGCTGGTGCCTCTCAGGCCCCAGGCCAGCTTCCCAGGGGTGAG
>gene=chr12_115945768-115945998; species=bosTau
CCAACACAGGACGACAGCCCCCAGAGTGACTAACTGGGTCAAAGTTACACCTGACCCCTCCTTTCCTGC-CCCCACTTCAGCTCTGGCACAAGGATTATCACAGCGTCCAGCGCCTCTGAAGGCCATCCCTGCTGCGGGGCTTTGATAGGGAAAGTGTGAAGAACAAAGGCCATTGTTCACAGAGGCGGCTGGTGCCTCTCAGGCCCCAGGCCAGCTTCCCAGGGGTGAG
>gene=chr12_115945768-115945998; species=calJac
CCAAGGCAGGACAGCAGACCCCAGAGTAACTAACTGGGTCAAAGTTGGACCTGACCCCTCCTTTCCTGCCCCCCTCTCCAGCTCTGGCACAGGAATTATCACATCGCCCATCGCCTCTGAAGGCCATCCCTGCTGTGAGGCTTTGATAGGGAAAGTGTGAAGAACAAAGGCCATTGTTCACGGAGGCGGCTGGTGCCTCTCAGGCCCCAGGCCAGCTTCCCAGGGGTGAG
>gene=chr12_115945768-115945998; species=canFam
CCAAGCCAGGAGGACAGACCCCAGAGTTGTTAACTGGGTCAAAGTTCCACCTGACCCCTCCTTTCCTGTCCCCCCCCCCAGCTCTGGCACGGGAATTATCACAGGGTCCAATGCCTCTGAAGGCCATCCCTGCTGCGAGGCTTTGATAGGGAAAGTGTGAAGAACAAAGGCCATTGTTCACAGAGGGGGCTGGTGCCTCTCAGGCCCCCAGCCAGCTTCCCAGGGTTGAG
>gene=chr12_115945768-115945998; species=equCab
CCAACACAGGAGGACCACCCCCAGGG-TACTAACTGGGTCAAAGTTACACCTGACCCCTCCTTTCCTGCCCCCACCCCCAGCTCTGGCGCAGGAATTAT--CAGTGTCCATCGCCTCTGAAGGCCATCCCTGCTGCGAGGCTTTGATAGGGAAAGTGTCAAGAACAAAGGCCATTGTTCACAGAGGCGGCTGGTGCCTCTCAGGCCCCAGGCCAGCTTCCCAGGGGTGAG
>gene=chr12_115945768-115945998; species=gorGor
CCAGGGCAGGACAGCAGACCCCAGAGTAACTAACTGGGTCAAAGTTGGACCTGACCCCTCCTTTCCTGCCCCCCTCCTCAGCCCTGGCACAGGAATTATCACATCGCCCATCGCCTCTGAAGGCCATCCCTGCTGTGAGGCTTTGATAGGGAAAGTGTGAAGAACAAAGACCATTGTTCACAGAGGCCGCTGGTGCCTCTCAGGCCCCAGGCCAGCTTCCCAGGGGTGAG
>gene=chr12_115945768-115945998; species=panTro
CCAGGGCAGGACCGCAGACCCCAGAGTAACTAACTGGGTCAAAGTTGGACCTGACCCCTCCTTTCCTGCCCCC-TCCTCAGCCCTGGCACAGGAATTATCACATCGCCCATCGCCTCTGAAGGCCATCCCTGCTGTGAGGCTTTGATAGGGAAAGTGTGAAGAACAAAGACCATTGTTCACAGAGGCGGCTGGTGCCTCTCAGGCCCCAGGCCAGCTTCCCAGGGGTGAG
>gene=chr12_115945768-115945998; species=papHam
CCAGGGCAGGACAGCAGACCCCAGAGTGAGTAACTGGGTCAAAGTTGGACCCGACCCCTCCTTTCCTGCCCCCCTCCCCAGCCCCGGCACAGGAATTATCACATCGCCCATCGCCTCTGAAGGCCATCCCTGCTGTGAGGCTTTGATAGGGAAAGTGTGAAGAACAAAGGCCATTGTTCACAGAGGCGGCTGGTGCCTCTCAGGCCCCAGGCCAGCTTCCCAGGGGTGAG
>gene=chr12_115945768-115945998; species=ponAbe
CCAGGGCAGGACAGCAGACCCCAGAGTAACTAACTGGGTCAAAGTTGGACCTGACCCCTCCTTTCCTGCCCCCCTCCTCAGCCCTGGCACAGGAATTATCACATCACCCATCGCCTCTGAAGGCCATCCCTGCTGTGAGGCTTTGATAGGGAAAGTGTGAAGAACAAAGACCATTGTTCACAGAGGTGGCTGGTGCCTCTCAGGCCCCAGGCCAGCTTCCCAGGGGTGAG
>gene=chr12_115945768-115945998; species=rheMac
CCAGGGCAGGACAGCAGACCCCAGAGTGAGTAACTGGGTCAAAGTTGGACCCGACCCCTCCTTTCCTGCCCCCCTCCCCAGCCCTGGCACAGGAATTATCACATCGCCCATCGCCTCTGAAGGCCATCCCTGCTGTGAGGCTTTGATAGGGAAAGTGTGAAGAACAAAGGCCATTGTTCACAGAGGCGGCTGGTGCCTCTCAGGCCCCAGGCCAGCTTCCCAGGGGTGAG
>gene=chr12_118813954-118814184; species=hg19
GCGTCGTTCCCTGCTTAAATTAGAGACCACCTCCACCTGCCAAGGGCCCTTCAAACCCTCCGCCCCTAGGTCGCTAACGATCACCGCTTTAGTTCTAGCTCCAGGCGCCGCCTGGCGGCTGTCTCCGGAAGTCGCCTGCGAGCCTCGGGGTCCTGACCGCTGCTGGGCCTGCCCGTAGATTTGCCTGACTCTAGCGAACCTGGCTCCGCCCCTCCCCCACTATACGTTGA
>gene=chr12_118813954-118814184; species=bosTau
ATGCCATTCACTGTTTTAAGTTAGACCCACCTCCATCTACGTAGAGCCCTGGGAACCCTTTGGCTCCAA-TCCCTAAAAAGCAT--CTCTGGTTTTGGCTCCAGGCGCCGCCTGGTGGCTGTTTCCGTAAGTGG-CTCTGCGCTATAGGGTCCTAGCCGCGGTCGGGCCTGCCCAAGAATTTGCCTAACTT--GAGAGCCTGTCTGTGCCCC-TCCCCTCTACCCGTCGA
>gene=chr12_118813954-118814184; species=calJac
GCGTAGTTCCATGCTTAAATTAGAGACCACCTCCACCTGCCAAGGGCCCTTCAAACCCTCCTCCCCTAAGTCGCTAACGATCGCCGCTTTAGTTCTGGCTCCAGACGCCGCCTGGCGGCTGTTTCCGTAAGTCGCCGGCGAGCCTCGGGGTCCTGACCGCTGCTGGGCCTGCCCGAGGATTTGCCTGACTCTAGAGAACCTGCCCCCGCCCCTCCCCCACTATACGTTGA
>gene=chr12_118813954-118814184; species=canFam
AAGCCGTTCAGCGTTTCAATGAAGGGTCACCTCCACCTCC-CAGGACCCTTCAACCCCTCTGCCTCTAG-TCGCTAAGGCTCCTCGCTTTAGTTCTGGCTCCTTGCGCCGCCTGGCGGCCATTTCCAGAAGTGGCCAGCGAGCTTCGGGGTCCTAGCCGCGGCCAGGGACGTCCAAGGATTTGCCTAACTCTAGAGAACTTGTCTCTGCCCC-T-CCCACCGCCCGTCGA
>gene=chr12_118813954-118814184; species=equCab
ATGTCGTTCACCGTTTAAATTAAAAGACACTTCCACCTGC-CGGGAGCCTTCAAACCCTCCGCTTCTAG-TCGCTAACGATCCTCGCTTTAGTTCTGGCTCCAGGCGCCGCCTGGCGGCTGTTGCCGGAAGTCGCCTCTGCGCTTCGGGGTCCTGGCCGCGGCCAAGCCTGCCCAAGGATTTGCCTAATTCTAGAGATCCTGCCTCCGCCCC-TTCCCACCACCCGAGGA
>gene=chr12_118813954-118814184; species=gorGor
--------------------------------------------------------------------------------------------------------------------------------------------------------------------------------------------------------------------------------------
>gene=chr12_118813954-118814184; species=panTro
GCGTCGTTCCCTGCTTAAATGGGAGACCACCTCCACCTGCCAAGGGCCCTTCAAACCCTCCGCCCCTAGGTCGCTAACGATCACCGCTTTAGTTCTAGCTCCAGGCGCCGCCTGGCGGCTGTCTCCGGAAGTCGCCTGAGAGCCTCGGGGTCCTGACCGTTGCTGGGCCTGCCCGTAGATTTGCCTGACTCTAGCGAACTTGGCTCCGCCCCTCCCCCACTATACGTTGA
>gene=chr12_118813954-118814184; species=papHam
GCGTGGTTCCCTGCTTAGATTAGAGACCACCTCCACCTGCCAAGGGCCCTTCAAACCTTCCGCCCCTAGGTCGCTAACGATCCCCGCTTTAGTTCTAGCTCCAGGCGCCGCCTGGCGGCTGTTTCCGGAAGTCGCCTGCGAGCCTCGGGGTCCTGATGGCTGCTGGGCCTGCCCGTAGATTTGCCTGACTCTAGAGAACCTGGCTCCGCCCCTCCCCCACTATACTTTAA
>gene=chr12_118813954-118814184; species=ponAbe
GCGTCGTTCCCTGCTTAAATTAGAGACCACCTCCACCTGCCAAGGGCCCTTCAAACCCTCCGCCCCTAGGTCGCTAACGATCACCGCTTTAGTTCTAGCTCCAGGCGCCGCCTGGCGGCTGTCTCCGGAAGTCGCCTGCGAGCCTCGGGGTCCTGACCGCTGCTGGGCCTGCCCGTAGATTTGCCTGACTCTAGCGAACCTGGCTCCGCCCCTCCCCCACTGTACGTTGA
>gene=chr12_118813954-118814184; species=rheMac
GCGTGGTTCCCTGCTTA-----GAGACCACCTCCACCTGCCAAGGGCCCTTCAAACCCTCCGCCCCTAGGTCGCTAACGATCCCTGCTTTAGTTCTAGCTCCAGGCGCCGCCTGGCGGCTGTTTCCGGAAGTCGCCTGCGAGCCTCGGGGTCCTGATGGCTGCTGGGCCTGCCCGTAGATTTGCCTGACTCTAGAGAACCTGGCTCCGCCCCTCCCCCACTATACTTTAA
>gene=chr12_121972766-121972996; species=hg19
ACCCACAGACCACTTTACAGGTTCCTAACGGGGTGGGTTTCTACCTTTGCCCCACCTCTGCCCTCCCCCAGTTAGAGGCTTCCTCTCTGCTCCTTCACAGCTTGGATACCTGCAGTTCTCCCAAGCTGCCAGCCCCCTTTGTAGCAGCTGGGCCCCCTGGAATTCAGTTGTAAACCACCTGCACAGCTTGCCAATTACCAGTCCCCATTCATCTCCTCATTCATTCAACC
>gene=chr12_121972766-121972996; species=bosTau
ACCCACAGGCCAC----TGTCTTCCTTGCA--GACAGTTTCTACTCTTGTCCCACCCCCATCCTACGCAAGCAAGAGGCTTCCTTTCTACTCCTT-CCAGCTCCTGTACCTGCTGTTCTCCCAAGCTGCCAGGCCCCT----AGCAGCTGGGCCCCCTGGAATTCAGTTGTAAACCACCTGCATTGCTTGCCAATTACTAGTCCCCATTCATCTCCtccttcattcaagc
>gene=chr12_121972766-121972996; species=calJac
------------------------------GGGTGGGTTTCTACACTTGCCCCACCTCTGCCCATCCCCAGTTAGAGGCTTCTTCTCTGCTCCTTCACAGCGTGGATACCTACAGTTCTCCCAAGCTGCCAGCCCCCTTTGCAGCAGCTGGGCCCCCTGGAATTCAGTTATAAACCACCTGCACAGCTTGCCAATTACCAGT-CCCATTCAT---CTCATTCATTCAACC
>gene=chr12_121972766-121972996; species=canFam
ACCCACAGGCCACTGGGTTTATCTCTCACA--GGCAGCTTCTACTCTTGCCCCACCCCCATCCCACCCCAGTGAGAGGCTTCCTTTCTGCTCCTTCCCAGCTCCTGTACCTCCAGTTCTCCCAAGATGCCAGCCCCCGGTGCAGCAGCTGGGTACCC-GGAATTCCACTGTAAACCACCTGCATAGCTTGCCAATCACAAGTCCTCATCTATCTCttcattcattcaacc
>gene=chr12_121972766-121972996; species=equCab
ACCCACAGGCTACTTGGTT---------------CGGTTTCTGCTCTGGCCCCACCCCTGCCCTGGCCAAGTAAGAGGCTTCCTTTCTGCTCCTTCGCAGCTGAGACACCTGTAGTTCCCCCAAGCTGCCAG-CCCCCTTGTAGCAGCTGGGCCCCCTGGAATTCAGTTGTAAACCACCTGCAGAGCTTGCCAATTACCAGTCCTCATTCATTTCCTTATTCATTCAACC
>gene=chr12_121972766-121972996; species=gorGor
ATCCACAGACCACTTTACAGGTTCCTAACGGGGTGGGTTTCTACCTTTGCCCCACCTCTGGCCTCCCCCAGTTAGAGGCTTCCTCTCTGCTCCTTCACAGCTTGGATACCTGCAGTTCTCCCAAGCTGCCAGCCCCCTTTGTAGCAGCTGGGCCCCCTGGAATTCAGTTGTAAACCACCTGCACAGCTTGCCAATTACCAGTCCCCATTCATCTCCTCATTCATTCAACC
>gene=chr12_121972766-121972996; species=panTro
ACCCACAGACCACTTTACAGGTTCCTAACGGGGTGGGTTTCTACCTTTGCCCCACCTCTGCCCTCCCCCAGTTAGAGGCTTCCTCTCTGCTCCTTCACAGCTTGGATACCTGCAGTTCTCCCAAGCTGCCAGCCCCCTTTGTAGCAGCTGGGCCCCCTGGAATTCAGTTGTAAACCACCTGCACAGCTTGCCAATTACCAGTCCCCATTCATCTCCTCATTCATTCAACC
>gene=chr12_121972766-121972996; species=papHam
ACCCACAGGCTACTTTACAGGTTCCTAACATGGTTTTTTCCTACCCTTGCCCTGCCTCTGCCCTCCCCCAGTTAGAGGCTTCCTCTCTGCTCCTTCACAACTTGGATACCTACAGTTCTCCCAAGCTGCCAGCCCCCTTTGTAGCAGCTGGGCCCCCTGGAATTCAGCTGTATACCACCTGCACAGCTTGCCAATTACCAGTCCCCATTCATCTCCTCATTCATTCAACC
>gene=chr12_121972766-121972996; species=ponAbe
ACCCACAGACCACTTTACAGGTTCCCAACTGGGTGGGTTTCTACCTTTACCCCACCTCTGCCCTCCCCCAGTTAGAGGCTTCCTCTCTGCTCCTTCACAGCTTGGATACCTGCAGTTCTCCCAAGCTGCCAGCCCCCTTTGTAGCAGCTGGGCCCCCTGGAATTCAGTTGTAAACCACCTGCACAGCTTGCCAATTACCAGTCCCCATTCATCTCCTCATTCATTCAACC
>gene=chr12_121972766-121972996; species=rheMac
ACCCAC---------TACAGGTTCCTAACATGGTTTTTTTCTACCCTTGCCCTGCCTCTGCCCTCCCCCAGTTAGAGGCTTCCTCTCTGCTCCTTCACAACTTGGATACCTGCAGTTCTCCCAAGCTGCCAGCCCCCTTTGTAGCAGCTAGGCCCCCTGGAATTCAGCTGTATACCACCTGCACAGCTTGCCAATTACCAGTCCCCATTCATCTCCTCATTCATTCAACC
>gene=chr12_123356750-123356980; species=hg19
CGAGTGCACACGCACCACACACACAAGGAAGAGCCTCAGGGAATCAGAGAACAAAGAAAGAAGCCCTTGGATCCATGCCTCAATCAGGAGATCCCTAACCCCAGCAGGAGGGCTCTTTTCAGCAGACAGTGATCTGCATCTCCAGACAACAGCTGCACCCAGGGCCCTAAAGATCAGGCTCTGCTGAAACCCAACAGGATTTAAATGACAATGAAAACCAAACCTCTCTC
>gene=chr12_123356750-123356980; species=bosTau
TGTGTGCACACACGCCACACACACG-----------TGTGAAAACAAAGAAAGA--------------------------------------------------------------------------------------------------------------------------------------------------------------------------------
>gene=chr12_123356750-123356980; species=calJac
GAAGTGCACACGCACCACACACACAGGAAAGAGGCTCAGGGAATCAGAGAACAAAG----AAGCCGTTGGATCCCTGCCTCAATGAGGAGATCCCTAACCCCAGTAGGA-GGCTCCTTTCATT---------TCTGCATCTCCAGACGACAGCTTCGCACAGGACCCTAAAGATCAGGCTCTGTTGAAAACTGACAGGATTTACATGACAGTGAA----AAACCTCTCTC
>gene=chr12_123356750-123356980; species=canFam
CAACTGCACCCCCCACATACGTGCAATGCATGCCTTCGTGAAGTCAGAGAACAAAG-----------------------------CAGCAGCCCTGGCACCCAGGCTGGGGGCTCCCTACAGCAGACAATGGTCTGTGTCTTTGGCTCGGAGCTCAGCCCAGGACCCCAAAGATTCAACTCTCCTTAAAATGGAAAGGATTTAAATTAAGATAGAGAATGAGCCTCTCTC
>gene=chr12_123356750-123356980; species=equCab
CGTGTGCACACACACCGCACGCACA-------ACTTAGTGAAGGAAGAGAACAAAG-----AGCCCTTGGATGGACGCCTCCACCAGGAGGCCCTGACCACCAGGCTGGGGGCT--CTTCAGCAGACAATAATCTCTCTCTCC-ACCATGAGCTGGGTGCAGGGCCTGAAAGATTAGGC-CAGCTCAAAACAGAAAGGATTTACATTAAGATAGAAATTAAGCCTCTCTC
>gene=chr12_123356750-123356980; species=gorGor
--------------------------------------------------------------------------------------------------------------------------------------------------------------------------------------------------------------------------------------
>gene=chr12_123356750-123356980; species=panTro
CGAGTGCACACGCACCACACACACAAGGAAGAGGCTCAGGGAATCAGAGAACAAAGAAAGAAGCCCTTGGATCCATGCCTCAATCAGGAGATCCCTAACCTCAGCAGGAGGGCTCTTTTCAGCAGACAGTGATCTGCATCTCCAGACAACAGCTGCACCCAGGGCCCTAAAGATCAGGCTCTGCTGAAACCCAACAGGATTTAAATGACAATGAAAACCAAACCTCTCTC
>gene=chr12_123356750-123356980; species=papHam
CAAGTGCACACACACCACACACACAAGGAAGAGGCTCAGGGAATCAGAGAACAAAGAAACAAGCCCTTGGATCCATGCCTCAATCAGGAGATCCCTAACCCCAGGAGGAGGGCTCTGTTCAGCAGACAGTGATCTGCATCTCCAGACAACAGCTGCGCCCAGAGCCCTGAAGATCAGGCTCCACTGAAACCCGACAGGATTTAAATGACAATGAAAATCAAACCTCTCTC
>gene=chr12_123356750-123356980; species=ponAbe
CAAGTGCACATGCACCACACACACAAGGAAGAGGCTCAGGGAATCAGAGAACAAAGAAAGAAGCCCTTGGATCCATGCCTCAATCAGGAGATCCCTAACCCCAGCAGGAGGGCTCTTTTCAACAGACAGTGATCTGCATCTCCAGACGATAGCTGCACCCAGGGCACTAAAGATCAGGCTCTGCTGAAACCCGACAGGATTTAAATGACAATGAAAACCAAGCCTCTCTC
>gene=chr12_123356750-123356980; species=rheMac
CAAGTGCACACACACCACACACACAAGGAAGAGGCTCAGGGAATCAGAGAACAAAGAAACAAGCCCTTGGATCCATGCCTCAATCAGGAGATCCCTAACCCCAGGAGGAGGGCTCTGTTCAGCAGACAGTGATCTGCATCTCCAGACAACAGCTGCGCCCAGAGCCCTGAAGATCAGGCTCCACTGAAACCCGACAGGATTTAAATGACAATGAAAATCAAACCTCTCTC
>gene=chr12_124456402-124456632; species=hg19
CAAAGCTTCAGGAAGGGGCTGGCAAGGTAGTGTACTTACGGAAAGGCTACCAGGACGGGAGGCGATACAACTTGTCAGGGAGGGTCTCTAAGGTTCCCCGGGTGGTAACAAGCATTTAAAAAGGCGATGTGGATTCAGACGGCCTCCTCCCCACAGCATCCCAGACAAAGCCGGGCTAGGCCCCGGGGCGCTCCTGGTGCACCTGCAATGCGGATCCCTCGCCCTGCGAT
>gene=chr12_124456402-124456632; species=bosTau
CAAAGCTTCAGAAAAGGGCTGTA-AGGTAGAGTACTTACGTAAAGGTTATCAGGACAGGAGACAATGCAACTTATCTGGGAGGGTCTCTAATGTCCACGGGGTGGTAAAACGCATTTGAAAAGGCGATGTGGATTCGGATGGCCGCCTCCCCACGGCATCCCAGACAAAGCAGGGCCAGGCCCTCGGGCGCTCCTAGTGCACCTGCAATGCGGATCCCTCACCCTACAAT
>gene=chr12_124456402-124456632; species=calJac
GAAAGCTTCAGGAAGGGGCTGGC-AGGCGGGGTACTTACGGAGAGGCTACCAGGACAGGAGGCGATACAACTTGTCAGTGAGGGTCTCTAAGGTCCCCCGGGTGGTTACATGCATTTAGAAAGGCGATGTGGATTCAGGCGGCCTCCTCCCCACAGCATCCCAGACAAAGCCGGGCTAGGCCCC-GGGCGCTCCTGGTGCACCTGCAATGCGGATCCCTCGCCCTGCGAT
>gene=chr12_124456402-124456632; species=canFam
CAAAGCTTCAGAAAAGGGCTGTA-AGGTAGAGTACTTACGC-AAGGTTATCAGGACACGAGACGACGCAACTTATCAGGGAGGGTCTCTAACGTCCAGAGGGTGGTAAAACGCATTTAAAAAATCGATGTGGATTCAGACGGCCGCCTCCCCACA-CATCCCAGACAAAGCAGGGCCAGGCCCCAGGGTGCTCCTGGTGCACCTGCAATGCGGATCCCTCGCCCTACAAT
>gene=chr12_124456402-124456632; species=equCab
CAGAGCTTCAGAGAA-GGCTGTA-AGGTAGAGTACTTACGTAAAGGTTACCAGGACAGGAGACAACGCAACTTATCAGGGAGGGTCTCTAATGTCCACAGAGTGATAAAACGCATTTAAAAAGGCGATGTGGATTCAGACGGCCTCCTCCTCACAGCATCCCAGACAAAGCAGGGCCAGGCCCTCGGGCGCTCTTGGTGCACCTGCAATGCGGATCCCTCACCCTACAAT
>gene=chr12_124456402-124456632; species=gorGor
CAAAGCTTCAGGAAGGGGCTGGC-AGGTAGTGTACTTACGGAAAGGCTACCAGGACGGGAGGCGATACAACTTGTCAGGGAGGGTCTGTAAGGTTCCCCGGGTGGTAACAAGCATTTAAAAAGGCGATGTGGATTCAGACGGCCTCCTCCCCACAGCATCCCAGACAAAGCCGGGCTAGGCCCCGGGGCGCTCCTGGTGCACCTGCAATGCGGATCCCTCGCCCTGCGAT
>gene=chr12_124456402-124456632; species=panTro
CAAAGCTTCAGGAAGGGGCTGGC-AGGTAGTGTACTTACGGAAAGGCTACCAGGACGGGAGGCGATACAACTTGTCAGGGAGGGTCTCTAAGGTTCCCCGGGTGGTAACAAGCATTTAAAAAGGCGATGTGGATTCAGACGGCCTCCTCCCCACAGCATCCCAGACAAAGCCGGGCTAGGCCCCGGGGCGCTCCTGGTGCACCTGCAATGCGGATCCCTCGCCCTGCGAT
>gene=chr12_124456402-124456632; species=papHam
CAAAGCTTCAGGAAGGGGCTGGC-AGGTAGCGTACTTATGGAAAGGCTACCAGGACAGGAGGCGATACAACTTGTCAGGGAGGGTCTCTAAGGTCCCCTAGGTGGTAACATGCATTTAAAAAGGAAATGTGGATTCAAGCCGCCGCCTCCCCACAGCATCCCAGACAAAGCCGGGCTAGGCCCCGGGGCGCTCCTGGTGCACCTGCAATGCGGATCCCTCGCCCTGCGAT
>gene=chr12_124456402-124456632; species=ponAbe
CAAAGCTTTAGGAAGGGGCTGGC-AGGTAGTGTACTTACGGAAAGGCTACCAGGACGGGAGGCGATATAACTTGTCAGGGAGGGTCTCTAAGGTTCCCCGGGTGGTAACAAGCATTTAAAAAGGCGATGTGGATTCAGACGGCCTCCTCCCCACAGCATCCCAGACAAAGCCGGGCTAGGCCCCGGGGCGCTCCTGGTGCACCTGCAATGCGGATCCCTCGCCCTGCGAT
>gene=chr12_124456402-124456632; species=rheMac
CAAAGCTTCAGGAAGGGGCTGGC-AGGTAGCGTACTTACGGAAAGGCTACCAGGACAGGAGGCGATACAACTTGTCAGGGAGGGTCTCTAAGGTCCCCTGGGTGGTAACATGCATTTAAAAAGGAGATGTGGATTCAAGCCGCCTCCTCCCCACAGCATCCCAGACAAAGCCGGGCTAGGCCCCGGGGCGCTCCTGGTGCACCTGCAATGCGGATCCCTCGCCCTGCGAT
>gene=chr22_24921447-24921677; species=hg19
GATAGACAGGTCGAAGGGGTCACAGCAGCCAATGCTGGGCTGTATGAGTCATTGTAGCATCTGTGAACTTTGCCACAGTACTAGAATCAGTGCCAAGAGGTCACTGTCAACGAGCCTTCCTGATGCGTTCCTGCCCCATGACTGCCCTCCAGTGGCAAGAGGTGGTGGCGTGTAAGTGATGGGGATTTATAAAACCAGAACCTCTAAAGTACATCTGTGTTTTGCTTTCA
>gene=chr22_24921447-24921677; species=bosTau
GG-GGA-AGATCCCAAAGGTGTCAGCAGGAGGCGCT--GGGGCGTGAGTCACGTCGGCCTCC---------------GCCCCGGAACCGGGGTCGGAGGGTCA------TCCGGCCCGCCTGCCGCGTTTCTGTCCCACAGCTGCCCTCTAGTGGCAGCAGGCGGCGGTGCGCGAATGAGGG-CGTTGAGAAAACGGGAACCGCCAAA-----TCC-TGTTTCGCTTTCA
>gene=chr22_24921447-24921677; species=calJac
GATAGACAGGTCTAAGAGGTCGCAGCAGGCAAGGCTGGGCTGTATGAGTCATCGTGGCATCTCTGAACTTTGCCACAGTACCAGAATCAGTGCCAAGAGGTCACTGTCAACGAGCCTTCCAGACGAATTCCTGTCCCATGGCCGCCCTCCAGTGGCAAGAGGTGGTGGTGTGTAAGTGATGGGCATTTATAAAACCAGAACCTCTAAAGTACATCTGTGTTTTGCTTTCA
>gene=chr22_24921447-24921677; species=canFam
GA-TGACAGGTCACAGAGGTCTTAAAAAGAGGAATCAGCGTGTGTGAATCATCTCGGCATCTGTCATCTTTGCTATC-CACTGGTATCAGTGCTGAGCCATCA------GCTAGCCTTCCCGGCAAATTTCTGGCCCATGGCTGCCCTCTAGTGGCAAGAGGTGGTGGTGAGTAAATGAGGGGCGTGTATAAAACCTAA---TCT-------GCC--TGTTTTGCTTTCA
>gene=chr22_24921447-24921677; species=equCab
GAGGGACAGATTGCAGAGATCTCACTCGGAGAGGCTGGGGTGTGTAAGTCATCTTGGCATCCGTAGTCTTCACCACAGCACTGGAATCAGTGCCAAGAGGTCA------ACCAGCCTTCCTGACGCATTTCTGTCCCATGACTGCCCTCCAGTGGCAAGAGGTGGTGGTGAGTAAATGAGGGGTGTTTGTAAAATGGGAACCTCTAAA----GTTGATGTTTTG-TTTCA
>gene=chr22_24921447-24921677; species=gorGor
GATAGACAGGTCGAAGAGGTCACAGCAGCCAATGCTGGGCTGTATGAGTCATTGTGGCATCTGTGAACTTTGCCACAGTACTAGAATCAGTGCCAAGAGGTCACTGTCAACGAGCCTTCCTGATGCGTTCCTGTCCCATGACTGCCCTCCAGTGGCAAGAGGTGGTGGCGTGTAAGTGATGGGGACTTATAAAACCAGAACCTCTAAAGTACATCTGTGTTTTGCTTTCA
>gene=chr22_24921447-24921677; species=panTro
GATAGACAGGTCGAAGAGGTCACAGCAGCCAATGCTGGGCTCTATGAGTCATTGTGGCATCTGTGAACTTTGCCACAGTACTAGAATCAGTGCCAAGAGGTCACTGTCAACGAGCCTTCCTGATGCGTTCCTGTCCCATGACTGCCCTCCAGTGGCAAGAGGTGGTGGCGTGTAAGTGATGGGGATTTATAAAACCAGAACCTCTAAAGTACATCTGTGTTTTGCTTTCA
>gene=chr22_24921447-24921677; species=papHam
GATAGACAGGTCGAAGAGGTCACAGCAGCCAAGACTGGGCTGTATGAGTCATCGTGGCATCTGTGAACTTTGCCACAGTACCAGAATCAGTGCCAAGAGGTCACTGTCAACGAGCCTTCCTGATGCATTCCTGTCCCATGACTGCCCTCCAGTGGCAAGAGGTGGTGGCGTGTAAGCGATGGGGATTTATAAAACCAGAACCTCTAAAGTACATATCTGTTTTGCTTTCA
>gene=chr22_24921447-24921677; species=ponAbe
GATGGACAGGTCGAAGAGGTCACAGCAGCCAAGGCTGGGCTGTATGAGTCATTGTGGCATCTATGAACTTTGCCACAGTACTAGAATCAGTGCCAAGAGGTCACTGTCAACGAGCCTTCCTGATGCGTTCCTGTCCCATTACTGCCCTCCAGTGGCAAGAGGTGGTGGCGTGTAAGTGATGGGAATTTATAAAACCAGAACCTGTAAAGTACATCTGTGTTTTGCTTTCA
>gene=chr22_24921447-24921677; species=rheMac
GATAGACAGGTCGAAGAGGTCACAGCAGCCAAGACTGGGCTGTATGAGTCATCGTGGCATCTGTGAACTTTGCCACAGTACCAGAATCAGTGCCAAGAGGTCACTGTCAACGAGCCTTCCTGATGCATTCGTGTCCCATGACTGCCCTCCAGTGGCAAGAGGTGGTGACGTGTAAGCGATGGGGATTTATAAAACCAGAACCTCTAAAGTACATATCTGTTTTGCTTTCA
>gene=chr22_27147261-27147491; species=hg19
GTCGGCTGAAATAGGTGGGGTGAGGCAAGCAGTCCTTGAAAAGATGGTCCAGGGCTGTCCTTCCCTGTGGGGGTCATCTGGGGTCAGTGAGCAGCGACTTGGCTTATGCATTTCCTCCCAGGGCCCCAGACAAAGAGAGAGTCCTTGGCAATGCGGTTACCTTGACAACTCTTTGTGTTGGAGAGTGAGAGAGAGAGGGGGAGGAAGGCAGCTCAGGGAAGCGGGGTGGC
>gene=chr22_27147261-27147491; species=bosTau
GTTTGCTGAAATGAGTGGGGTGGGGTGAGGGGGCCTTGAAGGGGTGGTCCAGGGCTGCACTGCCCTGCATGGGTCATCAGGGGTCAGTGAGCAGCAACTTGGCTTATGAATTTCCTCAGAGGGCCCCAGACAAAGAGGAAGTCATTGGTGATGCGGTTACCTTGGCAACCCTTTGTGCTGGAGAGTGGGAGAGAGAGGTGAAGGGAGGAAATGGAGGGAA-GGGGGCAGC
>gene=chr22_27147261-27147491; species=calJac
GTTGGCTGAAATAGATGGGGTGGGGCAAGCAGGCCTTAAAGAGATGGTCCAGGGCTGTCCTTCCCTGTGGAGGTCATCTGGGATCAGTGAGCAGC-ACTTGGCTTATGCATTTCCTCCCAGGGCCCCAGACAAAGAGAGAGTCCTTGGCAATGTGGTTACCTTGACAACTCTTTGTGCTGGAGAGTGG--GAGAGAGGGGGAGGGAGGCAGCTCTGGGAAGAGGGGTGGC
>gene=chr22_27147261-27147491; species=canFam
ATTTGTTGAAATGGGTGGGGTGGGGAGAGGAGGCCTTGAAGGGATGATCCAGGGCTGCCCTGCCCTGTGGAGGTTGTTAGGGGTCAGTGAGCAGAGACTTGGCTTATGAATTTCCTCCCTGGGCCCCAGACAAAGAGGAAGTCGTTGGCAGTGCGGTTACCTTGGCAACTCTTTGTGCTggagagtgggaggagagggggaagaggggagactggggga--gggggcagc
>gene=chr22_27147261-27147491; species=equCab
ATTTGCTGCAGTGGGC-GGGTGGGGTGAGGGGGCCTGGACGGGATGGTTCAGGGCTGTGCCGCCCCGTGGGGGTCATCAGGGGTCAGCGAGCAGC-CCTTGGCTCATGAATTTTCTCCCAGGGCCCCAGACAAAGAGGAAGTCATTGGAGATGCGGTTACCTTGGCAACTCCTTGCGCTGGAGAGTGGGAG---AGAGGGGAGGGCAGAGGCTGAGGGG--CGGGGCGGC
>gene=chr22_27147261-27147491; species=gorGor
GTCTGCTGAAATAGGTGGGGTGAGGCAAGCAGGCCTTGAAAAGATGGTCCAGGGCTGTCCTTCCCTGTGGGGGTCATCTGGGGTCAGTGAGCAGCTACTTGGCTTATGCATTTCCTCCCAGGGCCCCAGACAAAGAAAGAGTCCTTGGCAATGCGGTTACCTTGACAACTCTTTGTGTTggagagtgagagagagagggggagggatgcagcgcagggaagcggggtggc
>gene=chr22_27147261-27147491; species=panTro
GTCGGCTGAAATAGGTGGGGTGAGGCAAGCAGGCCTTGAAAAGATGGTCCAGGGCTGTCCTTCCCTGTGGGGGTCATCTGGGGTCAGTGAGCAGCGACTTGGCTTATGCATTTCCTCCCAGGGCCCCAGACAAAGAGAGAGTCCTTGGCAATGCGGTTACCTTGACAACTCTTTGTGTTggagagtgagagagagagggggagggaggcagctcagggaagcggggtggc
>gene=chr22_27147261-27147491; species=papHam
GTTGGCTGAAATAGGTGGGGTGTGGCAAGCGGGCCTTGAAGAGATGGTCCAGGGCTGTCCTTCCCTGTGGGGGTCATCTGGGGTCAGTGAGCAGCGACTTGGCTTATGCATTTCCTCCCAGGGCCCCAGACAAAGAGAGAGTCCTTGGCAATGCGGTTACCTTGACAACTCTTTGTGTTggagagtgggagagagagggggagggaggcagctcagggaagcagggtggc
>gene=chr22_27147261-27147491; species=ponAbe
GTCAGCTGAAATAGGTGGGGTGGGGCAAGCAGGCCTTGAAGAGATGGTCCAGGGCTGTCCTTCCCTGTGGGGGTCATCTGGGGTCAGTGAGCAGCGACTTGGCTTATGCATTTCCTCCCAGGGCCCCAGACAAAGAGAGAGTCCTTGGCAATGCCGTTACCTTGACAACTCTTTGTGTTggagagtgggagagagagggggagggaggcagctcagggaagcggggtggc
>gene=chr22_27147261-27147491; species=rheMac
GTTGGCTGAAATAGGTGGGGTGTGGCAAGCACGCCTTGAAGAGATGGTCCAGGGCTGTCCTTCCCTGTGGGGGTCATCTGGGGTCAGTGAGCAGCGACTTGGCTTATGCATTTCCTCCCAGGGCCCCAGACAAAGAGAGAGTCCTTGGCAATGCGGTTACCTTGACAACTCTTTGTGTTGGAGAGTGGGAGAGAGAGGGGGAGGGAGGCAGCTCAGGGAAGCCGGGTGGC
>gene=chr22_29877748-29877978; species=hg19
GCCCTTTCATGTTTTAATGTCCCCTTTCTCCTTTAGGGAAGCTGGGAGCCTCCCAAGTCTGCCCCTCCCCCAACTCCTTGCAGCCCTgagtcagctagattgcgctgccctgaggctgtgcccagcagctgcagggtgaccttgaccaacacttgccctctctggttttcatttctttttgagttgaaagaggagggtagatcaactgggctgcttaatccggggagttc
>gene=chr22_29877748-29877978; species=bosTau
GCCCTTGAATGTC--------CTCTCTCCCCTTCCTGAAAGCTGGGAGCCTCCCAAATCTCTCCCTCCCCCACCTCCACGCCACCCTGAGTCAGCTAGGGTGCGCAGCTCTGAAGCTGTGTCCAACACCCGCAGGGTGACTTTGACCCACACTTGCCCTCTCTGGTTTTCATTCCTTTTGGGATTAGAAG--GGGAATGGACCAACTGGGCTTCTTACCCTGGGGCGTTC
>gene=chr22_29877748-29877978; species=calJac
GCCCTTTCATGTTTTAATGTCCCCTTTCTCC-TTAGGGAAGCTGGGAGCCTCCCAAGTCTGCCCCTCCCCCAACTCCTTGCAGCCCTGAGTCAGCTAGATTGCACTGCCCTGAggctgtgcccggtggctgctgggtgaccttgatcaacacttgccctctctgattttcatttcttgttgagttgaaagagtggggtATACCAACTAGGCTGCTTAATCCGGGGAGTTC
>gene=chr22_29877748-29877978; species=canFam
--CCCCCAATGTC--------CTCTCTCCCCTT--GAGAAGCTAGAAGCTTCTCAAGTTCCCCCCTCCTCCAACTCCATGCTGCCCTGAGTCAGCTAGATTGCGCAGCTCTGAAGCTATGCCTAGCAGCTTCGGGGTGACCTTGGCCAAAGCTTGCCTTCTTTGGTTTTCATT--TTGGGGGGCTGAAAGGGGGGGTTTGACCAGCTGAGCCTCTTATTAGGGGGAGCTA
>gene=chr22_29877748-29877978; species=equCab
--CCTTGAATGTC--------CCCTCTCCCCTTCAGAGAACCTGGGAGCCTCCCAAGTTCCCCCCTCCCCCAACTCCCTGCCACCCTGAGTCAGCTAGATTGCGCAGCTCTGAAGCTGGGCCCAGCCGCTGCAGGGTGACCTTGACCAACACTTGCCCTCTCTGGTTTTCATTTCTTTTTGGGTTGAAGGTGGGGGGTCGACCACCTGGGCTGCTgactctggggagctc
>gene=chr22_29877748-29877978; species=gorGor
GCCCTTTCATGTTTTAATGTCCCCTTTCTCCTTTAGGGAAGCTGGGAGCCTCCCAAGTCTGCCCCTCCCCCAA-TCCTTGCAGCCCTGAGTCAGCTAGATTGCGCTGCCCTGAGgctgtgcccagcagctgcagggtgaccttgaccaacacttgccctct-tggttttcatttctttttgagttgaaagaggagggtagatcaactgGGCTGCTTAATCCGGGGAGTTC
>gene=chr22_29877748-29877978; species=panTro
GCCCTTTCATGTTTTAATGTCCCCTTTCTCCTTTAGGGAAGCTGGGAGCCTCCCAAGTCTGCCCCTCCCCCAACTCCTTGCAGCCCTGAGTCAGCTAGATTGCGCTGCCCTGAGgctgtgcccagcagctgcagggtgaccttgaccaacacttgccctctctggttttcatttctttttgagttgaaagaggagggtagatcaactgggctGCTTAATCCGGGGAGTTC
>gene=chr22_29877748-29877978; species=papHam
ACCCGTTCATGTTTTAATGTCCCTTTTCTCCTTTAGGAAAGCTGGGAGCCTCCCAAGTCTGCCCCTCCCCCAACTCCTTGCAGCCCTGAGTCAGCTAGATTGCGCTGCCTTGAagctgtgcccagcagctgcagggtgaccttgaccaacacttgctctctccggttttaatttctttttgagttgaaagagtggggtagatcaactgggctGCTTAATTCGGGGAGTTC
>gene=chr22_29877748-29877978; species=ponAbe
GCCCTTTCATGTTTTAATGTCCCCTTTCTCCTTTAGGGAAGCTGGGAGCCGCCCAAGTCTGCCCCTCCCCCAACTCCTTGCAGCCCTGAGTCAGCTAGATTGCGCTGCCCTGAGGCTGTGCCCAGCAGCTGCAGGGTGACCTTGACAAACACTTTCTCTCTCTGGTTTTCATTTCTTTTTGAGTTGAAAGAGGA-GGTAGATCAACTGGGCTGCTTAATCCGGggagttc
>gene=chr22_29877748-29877978; species=rheMac
ACCCGTTCATGTTTTAATGTCCCTTTTCTCCTTTAGGAAAGCTGGGAGCCTCCCAAGTCTGCCCCTCCCCCAACTCCTTGCAGCCCTGAGTCAGCTAGATTGCGCTGCCTTGAagctgtgcccagcagctgcagggtgaccttgaccaacacttgccctctccggttttaatttctttttgagttgaaagagtggggtagatcaactgggctGCTTAATTCGGGGAGTTC
>gene=chr22_38003062-38003292; species=hg19
gccccctcatctcctggatgaggttactgcggttccgcaaggtgaatcgaggtcagtcgccaaggcagaaccggattcgccagattccctagtctcagtGGAGCTTTAACCCTCCCAGGCACAGGACCGCTGGAGAGGTCGCCACGGGCCGGTTTCCCAGCCGGCCGCGAGGGGGCGACAGAGTGCAATGGACCCAGGTGAGTCGGGGACCAGGCGCCGCCAGGTCGTGA
>gene=chr22_38003062-38003292; species=bosTau
TGCCTCGCAACTCCCTGATGAGGTCACCGTGGTTCTGCAAGGTGAATCGAGGTCGCTTGTCA--GCAGAACCGGAATCGCTAGAT--TCC-GTTTCGGTCTCGCTTTAACCCTCCGGAAGACCGGAAGGCTTGAGTGGATACCATGGATCAGTTCCCCGACGGGCCGCTAGGGGGCG----------ACGGACCCAGGTGACCCGGAGACCCGGCTCCCT----------
>gene=chr22_38003062-38003292; species=calJac
tcctcctcatctcccggacgaggttactgcggttctgcaaggtgagtcgaggtcactcgccgaggcagaactggattcgctagattccatagtctcAGTCGAGCTTTAACCCTCCCAAGCACAGGACCGCTGGAGC--TCGCCACGGGCCGGTTTCCCAGCCGGCCGCGAGGGGGCGACAGAGCGCGATGGACCCAGGTGAGTCGGGGACCCGGCGTCGCCAGGTCGTGA
>gene=chr22_38003062-38003292; species=canFam
accccctcatcttccagatgaggtcactgcggttctgcaaggtgaCTCGAGGTCGTTCACCA--GCCGAACCGGCCTCCCCAGATTTCCTAGTCTT--TGCGGCTTTAACCCTCCCCGGGACAGGGCGGCTCCAGAGGG---------GTGGCTCCCCGGAGGGCCGCCAGGGGGCGACAGACTGCAGCCGACCCGGGGGAGCCCGGGGACC--CGCTCCCTGGGCGTGA
>gene=chr22_38003062-38003292; species=equCab
accctctcatctcccaaatgaggtcactgcggttctgcaaggtgagtcgaggtcgcccgcca--gcagaaccggattcgccagattccctggtctcggtGGCGCTTTAACCC-CCCGGGGACCGGGAGGCTGGAGAGGG--------------------------CGCCACG----------CTGCGAACGACCCAGGTGAGCCCGAGACCT--GGCCCCCTGGGCGTGA
>gene=chr22_38003062-38003292; species=gorGor
--------------------------------------------------------------------------------------------------------------------------------------------------------------------------------------------------------------------------------------
>gene=chr22_38003062-38003292; species=panTro
GCCCCCTCATCTCCTGGATGAGGTTACTGCGGTTCCGCACTTTAAAGCGAGGTCAGTCGCCAAGGCAGAACCGG------------------------------------------------------------------------------------------------------------------------------------------------------------
>gene=chr22_38003062-38003292; species=papHam
accccctcatcttctggatgaggttactgcgtttctgcaaggtgaatcgaggtcagtcgccaaggcagaaccggattcgccagattccctagtcgtagtcgagctttaaccctcccaggcacAGGACCGCTGGAGACGTCGCCACGAGCCGGTTTCCCAGCCGGCCAGGAGGGGGCGACAGAGTGTGATGGACCCAGGTGAGTCGGGGACCAGGAGCCGCCAGGTCGTGA
>gene=chr22_38003062-38003292; species=ponAbe
gccccctcatctcctggatgaggttactgcggttctgcaaggtgaatcgaggtcagtcgccaaggcagaaccggattcgccagattccctagtctcagtGGAGCTTTAACCCTCCCAGGCACAGGACCGCTGGAGAGGTCACCACGGGCCGGTTTCCCAGCCGGCCGCGAGGGGGCGACAGACTGCAATGGACCCAGGTGAGTCGGGGACCAGGCGCCGCCAGGTCGTGA
>gene=chr22_38003062-38003292; species=rheMac
accccctcatctcctggatgaggttactgcgtttctgcaaggtgaaTCGAGGTCAGTCGCCAAGGCAGAACCGGATTCGCCAGATTCCCTAGTCTTAGTTGAGCTTTAACCCTCCCAGGCACAGGACCGCTGGAGACGTCGCCACGGGCCGGTTTCCCAGCCGGCCAGGAGGGGGCGACAGAGTGTGATGGACCCAGGTGAGTCGGGGACCAGGAGCCGCCAGGTCGTGA
>gene=chr22_38077612-38077842; species=hg19
CATGTATCTCTCTATGAGGTCAAAGAGGATGGAACACACATGCTGAGAACTCCCATGAGCCACACCCAATCTCCAGGCTCTCCTGGGGCTCCCAGGTGGCCACCCAGAAACAGCTTCAGAAGCCTGGCTGCAGATGGAGTGCCCTCTGCTGGACATTGGAGAACACGTCCCCCAGGCTGCCCTGCCTTGTCCTCAGTTCACCCACATTGATTCTCCCCTACACTGGCTGA
>gene=chr22_38077612-38077842; species=bosTau
GATACATCTCT----GGGGCCTCGGAGGATGGAGAACACAGGCTGGGAGCTGCCTTGAGCCACACCCAATCTCCAGGCTCTCTTGGGGCACCCAAGTGGCCACCCAGAGACAGCTTTGGAAGTCTGGCTGTGGGTGGGGCGCCCTCTGCTGGACATTGGAGAAAGTGTCTTCTTGACTGCCTTTTCTCGCCCT------------ACTTACTCTCCC-TACACTGGCTAA
>gene=chr22_38077612-38077842; species=calJac
CACGTACCTCTATGAGAGGCCAAAGAGGATGGAACACACATGCTGAGAAATCCATTGAGCCACACCCAATCTCCAGGCGCTCCTGGGGCTCCCAGGTGGCCACCCAGAAATAGCTTCGGAAACTTGGCTGCAGATGGGGTGCCCTCTGCTGGACATTGGAGAAAATGTCCCCTAGGCTGCCCTGCCTGGTCCTCAGTTCACCCAC--CGATTCTCCCCTGCACGGGCTAA
>gene=chr22_38077612-38077842; species=canFam
---------------GGGGCCCAGGAGGATAGAGTGTACATGCT-GGGCCTGCCATGAGCCACACCCAATCTCCGGGCTCTCCTAGGGTACCCAAGTGGCC-CCGAGAAACAGCTTT-GAAGTCCGGCTGTGGC-GGGCCGCCCCCTGCTGGAAATCGGAGGAAGTGTCTCTGGGACGGTCTTTTCTGGTCCT-----CAGCCCCACGGATTCTCCC-TACACCTGCTAA
>gene=chr22_38077612-38077842; species=equCab
GACACATCTCT----GAGGCCAAGGAGGATGGAAGGCACATGCTGGGGGCTGCCCTGAGCCGCGCCCAATCTCCAGGCTCTCCTGGGGCACCCACGTGGCCACCCAGAAACAGCTCTGGAAGGCTGGCTGAGGA-GAGCCGCCCTCTGCTGGACATTGCAGGAGGTGTCCCTTCGGCTGCTGTTTCTGGTCCT-----GACCCGCACTGATTCTCCC-TACGCTGGCTAA
>gene=chr22_38077612-38077842; species=gorGor
CATGTATCTCTCTATGCGGTCAAAGAGGATGGAACACACATGCTGAGAACTCCCATGAGCCACACCCAATCTCCAGGCTCTCCTGGGGCTCCCAGGTGGCCACCCAGAAACAGCTTCAGAAGCCTGGCTGCATATGGAGTGCCCTCTGCTGGACATTGGAGAACACGTCCCCCAGGCTGCCCTGCCTGGTCCTCAGTTCACCCACATTGATTCTCCCCTACACTGGCTGA
>gene=chr22_38077612-38077842; species=panTro
CATGTATCTCTCTATGAGGTCAAAGAGGATGGAACACACATGCTGAGAACTCCCATGAGCCACACCCAATCTCCAGGCTCTCCTGGGGCTCCCAGGTGGCCACCCAGAAACAGCTTCAGAAGCCTGGCTGCAGATGGAGTGCCCTCTGCTGGACATTGGAGAACACGTCCCCCAGGCTGCCCTGCCTGGTCCTCAGTTCACCCACGTTGATTCTCCCCTACACTGGCTGA
>gene=chr22_38077612-38077842; species=papHam
CACGCACCTCTCTATGAGGTCAAAGAGGATGGAACACACAGGCTGAGAACTCCCATGAGCCACACCCAATCTCCAGGCTCTCCTGGGGCTCCCAGGTGGCCACCCAGAAACAGCTTCGGAAGCCTGGCTGCAGATGGAGCGCCCTCTGCTGGACATTGGAGAACACGTCCCCTAGGCTGCCCTGCCTGGTCCTCAGTTCAGCCACACTGATTCTCCCCTACACTGGCTGA
>gene=chr22_38077612-38077842; species=ponAbe
CATGTATCTCTCTATGAAGTCAAAGAGGATGGAACACACATGCTGAGAACTCCTATGAGCCACACCCAATCTCCAGGCTCTCCTGGGGCTCCCAGGTGGCCACCCAGAAACAGCTTCAGAAGCCTGGCTGCAGATGGAGTGCCCTCTGCTGGACATTGGAGAACACGTCCCCCAGGCTGCCCTGCCTGGTCCTCAGTTCACCCACACTGATTCTCCCCTACGCTGGCTGA
>gene=chr22_38077612-38077842; species=rheMac
CACGCACCTCTCTATGAGGTCAAAGAGGATGGAACACACAGGCTGAGAACTCCCATGAGCCACACCCAATCTCCAGGTTCTCCTGGGGCTCCCAGGTGGCCACCCAGAAACAGCTTCGGAAGCCTGGCTACAGATGGAGCGCCCTCTGCTGGACATTGGAGAACACGTCCCCTAGGCTGCCCTGCCTGGTCCTCAGTTCACCCACACTGATTCTCCCCTACACTGGCT--
>gene=chr22_39570800-39571030; species=hg19
GGCAACTGGAGGCCTGGTGGGCTCCATGGGGGTATGGGGAGGGGTGACATCAGTGACGTCACCGGGTGAGAAGGCAAGGGGCAGGGGTCTGGAGGGGGTTGCATGGGGGAAGGGCAGCCAGCAGCCAGCCGGCGCATTGCTGGGAGCTGACTCACAGCCCGGGAAGGGGAAGAATGCCCTCACATTCTTTTGGGAGGTAAACAAGGTCAGGGAATGCGGCTGGGATCCTG
>gene=chr22_39570800-39571030; species=bosTau
GGCGACTCGAGCCCCAGTGGGCTCCAGGGGGGTGGGGAG-GGGGAGACAAGGTTGACATCATCGGGTGAGGAGGCAAGGGTCCGGGGTCTGGGGGGGGGTGAATGGAGGCCGGGCAGGCAGTGGCGGGCTGGCGCGTTGTTGAGTTGTGACTCATAGCCTGGGAAGGGGAAGAACGCCCTCACATTCTTTTGGGAGGTAAACAAGGTCAGGGAGTGCGGAGGGGATCCTG
>gene=chr22_39570800-39571030; species=calJac
GGCAACTGGAGGCCTGGTGGGCTCCTCGGGGGTGCGGGGAGGGGTGACATCAGTGACGTCACCGTGTGAGAAGGCAAGGGGCAGGGGTCCAGAGGGGGTTGCATGGGGGACCGGCAGCCCGCAGCCAGCCGGCGCATTGCTGAGAGCTGACTCACAGCCCGGGAAGGGGAAGAATG-CTTCACATTCTTTTGGGAGGTAAACAAGGTCAGGGAGTGCGACTGGGATCCTG
>gene=chr22_39570800-39571030; species=canFam
GACGACTTAAGGCCCGGTGGGCTCCATGGGGTTGGAGGG-GGGCTAACATGGTTGACATCACCGGGTGAGGAGGCAAGGGTCC--CGTCCGGAGGGGGTTGAATGGGGGCCGGGCAGGCAGTGTCGGGCTGGTGCATTGCTGAGGGGTGAGTCACAGCCTGGGAAGGGGAAGAATGCCCTCACATTCTTTTGGGAGGTAAACAAGGTCAGGGAGTGCGGCTGGGATCCTG
>gene=chr22_39570800-39571030; species=equCab
GGCGACTCGAGGCCCGGTGGGCTCTGCAGGGGTGGGGAG-GGGGTGACACGGCTGACATCACC-GGCGAGCGGGCGAGGGGCCGGGGTCCGGCGCGGGTTGATC--TGGCCGGGCAGGCAGCGGCGGG-----GCATTGCTGAGGGCTGACTCACAGCCTGGGAAGGGGAAGAATGCCCTCACATTCTTTTGGGAGGTAAACAAGGTCA-GGAGTGCGGCTGGGATCCTG
>gene=chr22_39570800-39571030; species=gorGor
GGCAACTGGAGGCCTGGTGGGCTCCAT-GGGGTATGGGGAGGGGTGACATCAGTGACGTCACCGGGTGAGAAGGCAAGGGGCAGGGGTCTGGAGGGGGTTGCATGGGGGAAGGGCAGCCAGCAGCCAGCCGGCGCATTGCTGAGAGCTGACTCACAGCCCGGGAAGGGGAAGAATGCCCTCACATTCTTTTGGGAGGTAAACAAGGTCAGGGAATGCGGCTGGGATCCTG
>gene=chr22_39570800-39571030; species=panTro
GGCAACTGGAGGCCTGGTGGGCTCCATGGGGGTATGGGGAGGGGTGACATCAGTGACGTCACCGGGTGAGAAGGCAAGGGGCAGGGGTCTGGAGGGGGTTGCATGGGGGAAGGGCAGCCAGCAGCCAGCCGGCGCATTGCTGGGAGCTGACTCACAGCCCGGGAAGGGGAAGAATGCCCTCACATTCTTTTGGGAGGTAAACAAGGTCAGGGAATGCGGCTGGGATCCTG
>gene=chr22_39570800-39571030; species=papHam
GGCAACTGGAGGCCCGGTGGGCTCCATGAGGGTGTGGGGAGGGGTGACATCAGTGACGTCAGCGGGTGAGAAGGCAAGGGGCAGGGGTCC-GAGGGGGTTGCATGGGGGAGGGGCAGCCAGCAGCCAGCCCGCGCATTGCTGAGAGCTGACTCACGGCCCGGGAAGGGGAAGAATGCCCTCACATTCCTTTGGGAGGTAAACAAGGTCAGGGAATGCGGCTGGGATCCTG
>gene=chr22_39570800-39571030; species=ponAbe
GGCAACTGGAGGCCTGGTGGGCTCCATGGGGGTATGGGGAGGGGTGACATCAGTGACGTCACCGGGTGAGAAGGCAAGGGGCAGGGGTCTGGAGGGGGTTGCATGGGGGAAGGGCAGCCAGCAGCCAGCCGGCGCATTGCTGAGAGCTGACTCACAGCCCGGGAAGGGGAAGAATGCCCTCACATTCTTTTGGGAGGTAAACAAGGTCAGGGAATGCGGCTGGGATCCTG
>gene=chr22_39570800-39571030; species=rheMac
GGCAACTGGAGGCCCGGTGGGCTCCATGAGGGTGTGGGGAGGGGTGACATCAGTGACGTCAGCGGGTGAGAAGGCAAGGGGCAGGGGTCC-GAGGGGGTTGCATGGGGGAGGGGCAGCCAGCAGCCAGCCCGCGCATTGCTGAGAGCTGACTCACGGCCCGGGAAGGGGAAGAATGCCCTCACATTCCTTTGGGAGGTAAACAAGGTCAGGGAATGCGGCTGGGATCCTG
>gene=chr13_33753649-33753879; species=hg19
CTTCTCTTCTCTCAGCTCTCTTCATTTGGTATGCAGAAGTGGAAGGCATTTGTCTTTACTTATTTATTCAACAGACACCTGCTGGGTGCCCCTGTTGTGAAAGCCTGCTGGTAGGTGCTGAAGGTGAATGCAAGGCTGTGGGCAGTGGGTCCTACCCTGTAGGTCTCTAAACCAAGCAGGGATAGACAAAGACCCATCCAGGCACTACCACAACCAAAGAAAGCAAAAGC
>gene=chr13_33753649-33753879; species=bosTau
--------------------------------------------------------------------------------------------------------------------------------------------------------------------------------------------------------------------------------------
>gene=chr13_33753649-33753879; species=calJac
ATTCTCTTCTCTCAGCTCTCTTCATTCGGCATTCAGAAGTGGAAGGCA-TTGTCTTTACTTACTCATTCAACAGACAACTGCTGGGTGCCGCTGTTGTGAAAAGCTGCTGGTAGGTGCCGCAGGTGAATACAAGGCTGTGGGCAGTGGGTCCTACCCTGTAGGTCTCTAAGCCAAG-AAGGATAGACAAAGAC----CCAGGCACTACTACAACCAAAGAAAGCAAAAGC
>gene=chr13_33753649-33753879; species=canFam
ATGCTCTCCACTTAG--TTTTTCATTTGACCTTCAGAAATAGAAGGCACTCATGTT-ACTGATTTATTCAGTAGATATATACGGGGTGCCCAGGATTTGAAAGCTTGCGGTTAGGCACTGTAGAGGAATGCCCGGCTGCAGGGAGTGGGTCCTACCCTGCAGGTCTCTAAGCCAAGCAGGGA-GGACAAAGACATATCCAGGAATCACTAATCCCCAAAAAAGCAAAAGG
>gene=chr13_33753649-33753879; species=equCab
ATCCTTTCCACTCAGATTCCCTCATTTGGCCTTCAGGAGTAGAAGGCATTTGTCTT-ATTGACTTATTCAACAGACACGTGTTGGGTGCCCCCGATGTGAAAGCCTGCTGTTAGGTATTGAGGGAGGGTGCAGGGCTGTGGGCAGCGGATCCTGCCCTGCAGGTCTCTAAGCCGAGCAGGGA-AGACAAAGATG-GTCCAGACATCACTGCGACCC-AGGCAGCAAAGGC
>gene=chr13_33753649-33753879; species=gorGor
CTTCTCTTCTCTCATCTGTCTTCATTTGGCATTCAGAAGTGGAAGGCATTTGTCTTCACTTATTTATTCAACAGACACCTGCTGGGTGCCCCTGTTGTGAAAGCCTGCTGGTAGGTGCTGAAGGTGAATGCAAGGCTGTGGGCAGTGGGTCCTACCCTGTAGGTCTCTAAACAAAGCAGGGATAGACAAAGACCC-TCCAGGCACTACCACAACCAAAGAAAGCAAAAGC
>gene=chr13_33753649-33753879; species=panTro
CTTCTCTTCTCTCAGCTCTCTTCATTTGGCATTCAGAAGTGGAAGGCATTTGTCTTTacttatttattcaacagacacctgctgggtgcccctgttgtgaaagcctgctggtaggtgctgaaggtgaatgcaaggctgtgggcagtgggtcctaccctgtaggtctctaaaccaagcagggatagacaaagacccatccaggcactaccacaaccaaagaaagcaaaagc
>gene=chr13_33753649-33753879; species=papHam
ATTCTCTTTTCTCGGCTCTCTTCCTTTGGCATTCAGAAGTGGAAGGCATTTGTCTTTACTTATTTATTCAACAGACACCTGCTGGGTGCCCCTGTTGTGAAAGACTGCTGGTAGGTGCTGCAGGTGAATGCAAGGCTGTGGGCAGTGGGTCCTACCCTGTAGGTCTTTAAGCCAAGCAGGGATAGGCAAAGACCCATCCAGGCACTACTACAACCAAAGAAAGCAAAAGC
>gene=chr13_33753649-33753879; species=ponAbe
ATTCTCTTCTCTCAGCTCTCTTCATTTGGCATTCAGAAGTGGAAGGCATTTGTCTTTacttatttattcaacagacacctgctgggtgcacctgttgtgaaagcctgctggtaggtgctgaaggtgaatgcaaggctgtgggcagtgggtcctaccctgtaggtctctaaaccaagcagggatagacaaagacccacccaggcactaccacaaccaaagaaagcaaaagc
>gene=chr13_33753649-33753879; species=rheMac
ATTCTCTTTTCTCGGCTCTCTTCCTTTGGCATTCAGAAGTGGAAGGCATTTGTCTTTacttatttattcaacagacacctgctgggtgcccctgttgtgaaagactgctggtaggtgctgcaggtgaatgcaaggctgggggcagtgggtcctaccctgtaggtctttaagccaagcagggatagacaaagacccatccaggcactactacaaccaaagaaagcaaaagc
>gene=chr13_41345292-41345522; species=hg19
CAAGAACACAACTGAAATGGTGCGTCCCGCTGCCAAACACGTCCCCGCCCTCTCTTCCGCTTCCGGCCTGGCGCCTTCCTCCCCCTTTGCGCTCCGGTGGGCTACAGGGGCGGGTAACTGTGTTCCGGACTCGCCCGCGGCCGGGCGGAGCCAGTTGCCTCCAAGCGACCCGACCCACCCCGCGATTGTAGTCCTAGAGGCGGAGTCCTCGCCAGAGTTCAGCAAAGGTT
>gene=chr13_41345292-41345522; species=bosTau
TAGGAA--CAACGGGGATGAAGCGTTC-TCTACTAAACACGCCCCCCCTCCCGCTTCCGTTTCCGTT--------CTCCTCTCCCTTAGCGTTCCGGCGGACAACAAGGGGCGAGTAATTTGTTCCGGATTCGCCCGGAGCCT-----AGC-CGCTGCCCCCAGGCGACTCCACACC-CCAGAGATTTTGGTCCTAGAGGTGGAGTCAAC---TGAGGTCAGCGAGGGTG
>gene=chr13_41345292-41345522; species=calJac
CCAGAAGGCAACTGAAACGGCGCGTCCCTCTGCCAAACACGTCCTCGCCCTCTCTTCCGTTTCCGGCCTGACGACTTCCTCTTCCTTTGCGTTCCGGTGGGCATCAGGGGCAGGTGACTGTGTTCCGAACTCTCCAGCGGCCGGGCGGAGCCAGCTGCCTCCACGGGACCCCACCCACCCCGCGATTCTAGTTCTAGAGGCGGAGTCTTCGCCAGAGTTCAGCCAGGGTT
>gene=chr13_41345292-41345522; species=canFam
CGCGGA----GCGGCAGCAGcgccccc-gcccccacgcccgccctcgctcccgcttccgcccccAGCCCGGCGCGTTC--CTCCCTTCTCGGTCCGACGTGCACCAGGAGTCGGGAACTGAGTTccgggcctg-ccggggc-------ggccccaggggcccgggcg------------------------------------------------------ggcgggacg
>gene=chr13_41345292-41345522; species=equCab
-ACACA----CCGGGAATACCTCGTCC-TCTGCCAAACACGGCCCCGCTCTCTCTTCCGTTCCCAGCCTGACGCGTTCCGCTCCCTTCGCGTTCCGGTGGACAACAGGGGCCGGTAACTGTGTTCCGGGCTCGCCCAGGGCTG-----AGCCCCCTGCTTCCAGGCGACTCCTCCTC-CCGGCGAGTGTAGTCCCATAGGTGCAGTCGATGACTGAGTTCAGGGAGGGTG
>gene=chr13_41345292-41345522; species=gorGor
CAAGAACGCAACTGAAATGGTGCGTCCCGCTGCCAAACACGTCCCCACCCTCTCTTCCGTTTCCGGCCTGGCGCCTTCCTCTCCCTTCGCGTTTTGGTGGGCAACGGGGGCGGGTAACTGTGTTGCGGACTCGCCCGCGGCAGGGCGGGGCCAGCTGCCTCCAAGCGACCCCACCCACCCCGCGATTCTAGTCCTGGAGGAGTACTCCTCGCCAGAGTTCAGCAACGGTT
>gene=chr13_41345292-41345522; species=panTro
CAAGAACACAACTGAAATGGTGCGTCCCGCTGCCAAACACGTTCCC-CCCCCTCTTCCGTTTCCGGCCTGGCGCCTTCCTCTCCCTTTGCGCTCCGGTGGGCAACAGGGGCGGGTAACTGTGTTCCGGACTCGCCCGCGGCCGGGCGGAGCCAGTTGCCTCCAAGCGACCCGACCCACCCCGCGATTGTAGTCCTAGAGGCGGAGTCCTCGCCAGAGTTCAGCAAAGGTT
>gene=chr13_41345292-41345522; species=papHam
CAAGAACGCAACCGAAATGGTGTGTCCCGCTGCCAAACACGTCCCCGCCCTCTCTTCCGTTTCCAGCCTGGCGCCTTCCTCTCTCTTTGCGTTCCGGTGGGCAACAGGAGCGGGTAACTGTGTTCCGGACTCGCCCGCGGCCGGGCGGAGCCAGCTGCCTCCAAGCGACCCCACCCACCCCGCG-----AGTCTTAGAGGCGGACTCCTTGTCAGAGTTCAGGAACGGTT
>gene=chr13_41345292-41345522; species=ponAbe
CAGGAACACAACTGAAGCGGTGCGTCCCGCTGCCAAACACGTCCCCGCCTTCTCTTCCGTTTCCGGCCTGGCGCCTTCCTTTCCCTTTGCCCTCCGGTGGGCAACAGGGGAGGGCAACTGTGTTCCGGACTCGCCCGCGGCCGGGCGGAGCCAGCTGCCTCCAAGCGACCCCAGCTGCCTC--------------------------CTCGCCAGAGCTCAGCAACGATT
>gene=chr13_41345292-41345522; species=rheMac
CAAGAACGCAACCGAAATGGCGTGTACCGCTGCCAAACACGTCCCCGCCCTCTCTTCCGTTTCCAGCCTGGCGCCTTCCTCTCTCTTTGCGTTCCGGTGGGCAACAGGAGCCGGTAACTGTGTTCCGGACTCGCCCGCGGCCGGGCGGAGCCAGCTGCCTCCAAGCGACCCCACCCACCCCGCG-----AGTCTTAGAGGCGGACTGCTCGTCAGAGTTCAGGAACGGTT
>gene=chr13_48612103-48612333; species=hg19
GCTTCCGTGTGCCGTGCGTGAGAACGTCCGCGCTGACGCTGCGTCCTTTCTTGCGCGTTCCCTCGGTTCCTCCCCTCGACTTCTGGGCGACGTAGGATCGCGCCCAGGAGGGGGCGCTGTGCTGGGTCAGGCGAGGTCTTTGCTAGCTGGGTCTTTCCGGCTGCGCCCCTGCTGGGTGGTGGTTGGGAGTTCGTCTGTGAGGTGTGTTTCTCACAGCTTACACACAAAAG
>gene=chr13_48612103-48612333; species=bosTau
G-----------CATCCGTGCGTGCGCGC----TGACGCTGCGTCGTTTCTCGCGCGTTTGTC-TTTCT--GCCTGAGGCC------------------------GGCAGAGGGCGCTGTTCTGGGCGGGAGCAGGGCCAG-----------CGTGCGAGCTGCCCTCGAGCCCTGACGCGGCTGGGCGCT-----GTGAGTTGTCTTTCCTGCTGCTTGCGCTTGAAAG
>gene=chr13_48612103-48612333; species=calJac
GCTTCGGTGCGCCCTGCGTGAGAACGTTCGCGCTGACGCTGCGTGGTTTCTCGCGCCTTCCCTCGGTTCCTCCCCTCGACCTCTGGGCCACGTAGGCACCAGCCCGGGAGGGGGCGCTGTGCCGGGTCAGGCTGGGTCTTGATTACCTTGGTCTTTCCGGCTGTGCCCCAGCTGGGTGGTTGTTGGGAGTTCGTCTGTGAGGTGTGTTTCTCACAGCTTACACACAAAAC
>gene=chr13_48612103-48612333; species=canFam
g-----------cg----tgcgtgcgtgc----TGACGCTGCGTCG--CCTCG-GGGTCGCCC--GCCG--CCCTCGGGCTGCTGCGCCCTGCCTGCCG-CGCCTGCGGTGGGGTGCTCAGCTGCGCGGGCGGTGGGTCTCGAGCGGGCGGGGTGGCCGGCTGGGCC---------------------------------------------------------------
>gene=chr13_48612103-48612333; species=equCab
g-----------cgtccgtgcgtgcgCGG----CGACGCTGCGTCGTTTCTTGCGCGCGCCTATGTTCT--CGCTTGGGCGCCTGCGC-----------------GGGGAGGGGCGCTGAGCTAGGTGGAAGGTGGGTCT------------GGGGCTGGCTCGGGCCCTGCTTGGCCGCGGCTGGGCGTTGGTTTCTGAGATGTTTTTCTTGGTATTTATGCATAAGAG
>gene=chr13_48612103-48612333; species=gorGor
GCTTCCGTGTGCCGTGCGTGAGAACGTCCGCGCTGACGCTGCGTCCTTTCTTGCGCGTTCCCTCGGTTCCTCCCCTCGACCTCTGGGCGACGTAGGATCGCGCCCAGGAGGGGGCGCTGTGCCGGGTCAGGCGAGGTCTTTGCTAGCTGGGTCTTTCCGGCTGCGCGCCTGCTGGGTGGCGGTTGGGAGTTCGTCTGTGAGGTGTGTTTCTCACAGCTTACACACAAAAG
>gene=chr13_48612103-48612333; species=panTro
GCTTCCGTGTGCCGTGCGTGAGAACGTCCGCGCTGACGCTGCGTCCTTTCTTGCGCGTTCCCTCGGTTCCTCCCCTCGACCTCTGGGCGACATAGGATCGCGCCCAGGAGGGGGCGCTGTGCCGGGTCAGGCGAGGTCTTTGCTAGCTGGGTCTTTCCGGCTGCGCGCCTGCTGGGTGGTGGTTGGGAGTTCGTCTGTGAGGTGTGTTTCTCACAGCTTACACACAAAAG
>gene=chr13_48612103-48612333; species=papHam
CCTT-CGTGCGCCGTGCGTGAGAACGTCCGCGCTGACGCTGCGTCGTTTCTCGTGCGTTCCCTCGGTTCCTCCCCTCGACCTCTGGGCGACGTAGGCTCCCGCCCAGGATGGGGCGCTGTGCCGGGTCAGGCGAGGTCATGGCTAGCTGAGTCCTTCCGGCTGCGCGCCGGCTAGGTGGTAGTTGGGATTTTGTCTGTGAGGTGTGTTTCTCACAGCTTACACACAAAAG
>gene=chr13_48612103-48612333; species=ponAbe
----------GCCGTGCGTGAGAGCGTCCGCACTGACGCTGTGTCCTTTCTTGCCCGTTCCCTCGGTTCCTCCCCTCGACCTCTGGGCGACGTAGGATTGCGCCCAGGAGGGGGCGCTGTGCCTGGTCAGGCGAGGTGTTTGCTAGCTGGGTCTTTGCGGCTGCGCGCACGCTGGGTGGTGGTTGGGAGTTCGTCTGTGAGGTGTGTTTCTCACAGCTTACAC----AAG
>gene=chr13_48612103-48612333; species=rheMac
CCTT-CGTGCGCCGTGCGTGAGAACGTCCGCGCTGACGCTGCGTCGTTTCTCGTGCGTTCCCTCGGTTCCTCCCCTCGACCTCTGGGCGACGTAGGCTCTCGCCCAGGATGGGGCGCTGTGCCGGGTCAGGCGAGGTCTTGGCTAGCTGGGTCCTTCCGGCTGCGCGCCCGCTAGGTGGTGGTTGGAATTTTGTCTGTGAGGTGTGTTTCTCACAGCTTACAGACAAAAG
>gene=chr13_52157834-52158064; species=hg19
TACTCAGCTGGGGGCTGCCCCTCAGTTCCCATAGAGGCAAGTCTGGGTCCTGACTTGGCCAATGGCCCTGGAGGCCGCTGAGCTCCTCAGGCCCATAGCGCAGAAAGTGGGCGATAGGTCATTCCAGGACAAGGGGGCGGAGGCTCCAAGAAACTACGACTCCCAGGAGGCCACTGGGTTCCCTCCGGCAGCCTGGGCCTGGTGCATGTTGGGAGCAGTAAGCGGCCTCC
>gene=chr13_52157834-52158064; species=bosTau
CGCTCCACCGAGGGCTGCCCTTTGGTTCT---AGAGGACGGTGCAGGCGGTGACTC-------------CGAGGCCACCAAGCTCCCCAGGCCAGGAACGAT--AAGTAGGCGATAGGTCATCTCAGGACAAGGGAAAGGAAGCTCTGAAGAACTACTACTCCCAGGAGACCACGGGGTACCACTCGGCGGCCCGAGGCAGACGCGTGTTGGGAGCAGCTAAGCATGCTC
>gene=chr13_52157834-52158064; species=calJac
-----------------------------------------------------------------------------CTGAGCTCCCCAGGCCCACAGCGCTGAAAGTAGGCGATAGGTCATTCCAGGACAAGGGGGCGGAGGCTCCAAGAAACTACGACTCCCAGGAGGCCATTGGGTGCCATCCGGCAGCCTGGGTCTGATGCATGTTGGGAGCAGTAAGCGGCCTCC
>gene=chr13_52157834-52158064; species=canFam
TGC-----------------------------------------------CGGCTCGGCC-----------------CGGC--------TGCCAG-----------GTGGGCGATAGGTCGTTCCAGGCGAAGGGCGAGGAGGCCCCGGAGAACTACAACTCCCAGGAGCCCTCGGG---------------CTGGCCCCGGTGCACGCTGGGAGCAGCCAGCCGCGGCC
>gene=chr13_52157834-52158064; species=equCab
TGCTAAGCTGGGGGCTGCCGCTCAGCTGC---AGAGGCCAGTCCGGGCCGCGACTCAGCCA--GGACCGGGAAGCCACGGCGTTTGCCACGCCAGAAGCGCAGAATGTGGGCGATAGGTCATTCCAGGACAACGCAGAGGAGTCTCCCGGAAACTACAACTCCCAGGAGCCCACGGGGCGTCACTCCGTGGCCTGGGCCTGGTGCATGTTGGGAGCAGTAAGCCACCTCC
>gene=chr13_52157834-52158064; species=gorGor
TACTCAGCTGGGGGCTGCCCCTCAGTTCCCATAGAGGCAAGTCTGGGTCCTGACTTGGCCAATGGCCCTGGAGGCCGCTGAGCTCCTCAGGCCCATAGCGCAGAAAGTGGGCGATAGGTCATTCCAGGACAAGGGGGCGGAGGCTCCAAGAAACTACGACTCCCAGGAGGCCACTGGGTTCCCTCCGGCAGCCTGGGCCTGGTGCATGTTGGGAGCAGTAAGCGGCCTCC
>gene=chr13_52157834-52158064; species=panTro
TACTCAGCTGGGGGCTGCCCCTCAGTTCCCATAGAGGCAAGTCTGGGTCCTGACTTGGCCAATGGCCCTGGAGGCCGCTGAGCTCCTCAGGCCCATAGCGCAGAAAGTGGGCGATAGGTCATTCCAGGACAAGGGGGCGGAGGCTTCAAGAAACTACGACTCCCAGGAGGCCACTGGGTTCCCTGCGGCAGCCTGGGCCTGGCGCATGTTGGGAGCAGTAAGCGGCCTGC
>gene=chr13_52157834-52158064; species=papHam
TGCTCAGCCGGGGGCTGCTCCTCAGTTCCCATAGAGGCAAGTCCGGGTCCTGACTTGGCCAATGGCCCTGGAGGCCGCTGAGCTCCCCAGGCCCACAGCCCAGAAAGTGGGCGATAGGTCATTCCAGGACAAGGGGGCGGAGGCTCCAAGAAACTACGACTCCCAGGAGGCCACTGGGTGCCATCCGGCAGCTTGGGCCTGGTGCATGTTGGGAGCTGTAAGCGGCCCCC
>gene=chr13_52157834-52158064; species=ponAbe
TACTCAGCTGGGGGCTGCCCCTCAGTTCCCATAGAGGCAAGTCTGGGTCCTGACTCGGCCAATGGCCCTGGAGGCCACTGAGCTCCT-AGACCCACAGCGCAGAAAGTGGGGGATAGGTCATTCCAGGACAAGGGGGTGGAGGCTCCAAGAAACTACGACTCCCAGGAGGCCACTGGGTGCCCTCCGGCAGCCTGGGCCTGGTGCATGTCGGGAGCAGTAAGCGGCCTCC
>gene=chr13_52157834-52158064; species=rheMac
TGCTCAGCTGGGGGCTGCTCCTCAGTTCCCACAGAGGCAAGTCCAGGTCCTGACTTGGCCAATGGCCCTGGAGGCCGCTGAGCTCCCCAGGCCCACAGCCCAGAAAGTGGGCGATAGGTCATTCCAGGACAAGGGGGCGGAGGCTCCAAGAAACTACGACTCCCAGGAGGCCACTGGGTGCCATCCGGCAGCTTGGGCCTGGTGCATGTTGGGAGCTGTAAGCGGCCTCC
>gene=chr13_59855639-59855869; species=hg19
AAGCAAAAAGAATTTTTACTGGGAGATGTTCTGGATCATCAACAATTAAATTGATCAGATGTTATCCTACTCTAAGGTTGAAAGTGCAAAGAACTGTGAGAATCCCAGGAAGTAAAGAAGGAAACATTTGTTATGCAAAGTTCTGCCAATCAGAACTACTTTTTAggcaggatacggtggctcacgtctctaatcctagcactttggaaggccgagtcaggtggattgtc
>gene=chr13_59855639-59855869; species=bosTau
GAGCAGGAAGAAATGTAACTCCTAAATGTTGTAGACTGCCAGCAATGAAACTAATCAGATTTCATCTTCATCTGAGACTAAATGGGCAAAGGTCCTTGAGATTCACAGAAAGTAAAGCATAAAACATTTATTATGCAAAGCTCTGCCAATCAGAACtatttttt------------------------------------------------------------------
>gene=chr13_59855639-59855869; species=calJac
AAGCAAAAAGAATTTTTACTGGGAGATGTTCTGGATTATCAACAATTAAATTGATCAGATGTTGCCCTACTCTAAGATTGAAAGTGCGAAGAACTGTGAGAATCCCAAGA-----AGAAGGAAACATTTATTATGTAAAGTTCTGCCCATCAGAACTA--------GGAGGAAAAggtggctcatatctgtaatcctagcactttggaaggctgaggtgggtggattgtc
>gene=chr13_59855639-59855869; species=canFam
AAGTAGGAAGAAACTTTAGGGAGA--TGTCCTAGACCACCAACAATTAAACTGATCAGATATTATCTTAATCTAAGACTGAAAGTGCAAAGGACCATGAGATTCACAGGAAGTAAAGAAG-AAACACTTATTATGCAAAGATCTGCCAATCAG-----------------------------------------------------------------------------
>gene=chr13_59855639-59855869; species=equCab
AAGCAGGAAGAAATTTTACTAAGA--TATTCTAGATAACCAACGATTAAACCGATCAGATATTATCCTAACATTAGAGTGAAAGTGCCAACAATTGTGAAATATACAGGAAGTAAAAAGGAAAACATTTATTATGCAAAGCTCTGCCAATCAGaaatatttttt------------------------------------------------------------------
>gene=chr13_59855639-59855869; species=gorGor
AAGCAAAAAGAATTTTTACTGGGAGATGTTCTGGATCATCAACAATTAAATTGATCAGATGTTATCCTACTCTAAGATTGAAAGTGCAAAGAACTGTGAGAATCCCAGGAAGTAAAGAAGGAAACATTTGTTATGCAAAGTTCTGCCAATCAGAACTACTTTTTAggcaggatatggtggctcacgtctctaatcctagcattttggaaggccga-t-agggggattgtc
>gene=chr13_59855639-59855869; species=panTro
AAGCAAAAAGAATTTTTACTGGGAGATGTTCTGGATCATCAACAATTAAATTGATCAGATGTTATCCTACTCTAAGATTGAAAGTGCAAAGAACTGTGAGAATCCCAGGAAGTAAAGAAGGAAACATTTGTTATGCAAAGTTCTGCCAATCAGAACTACTTTTTAggcaggatacggtggctcacgtctctaatcctagcactttggaaggccgagtcaggtggattgtc
>gene=chr13_59855639-59855869; species=papHam
AAGCAAAAAGAATTTTTACTGGGAGATGTTCTGGGCCATCAACAATTAAATTGATCAGATGTTATCCTACTCTAAGATTGAAAGTGCAAAGAACTGTGAGAATCCCAGGAAGTAGAGAAGGAAATATTTGTTATGCAAAGTTCTGCCAATCAGAACTACTTTTTAGGc-gggcacagtggctcacatctataatcctagcactttggaaggccgaggcgggtggactgtc
>gene=chr13_59855639-59855869; species=ponAbe
AAGCAAAAAGAATTTTTACTGGGAGATGTTCTGGATCATCAACAATTAAATTGATCAGATGTTATCCTACTCTAAGATTGAAAGTGCAAAGAACTGTGAGAATCCCAGGAAGTAAAGAAGGAAACATTTGTTATGCAAAGTTCTGCCAATCAGAACTACTTTTTAggcaggatacggtggctcacgtctctaatcctagcactttggaaggccgagtcaggtggattgtc
>gene=chr13_59855639-59855869; species=rheMac
AAGCAAAAAGAATTTTTACTGGGAGATGTTCTGGGCCATCAACAATTAAATTGATCAGATGTTATCCTACTCTAAGATTGAAAGTGCAAAGAACTGTGAGAATCCCAGGAAGTAGAGAAGGAAATATTTGTTATGCAAAGTTCTGCCAATCAGAACTACTTTTTAGGc-gggcacggtggctcacatctataatcctagcactttggaaggccgaggcgggtggactgtc
>gene=chr13_72287182-72287412; species=hg19
CAAGGGGTCACAAGCCCAAGAtttcttcttttcttcttctttttttttttttcctttctgttttGTAACCATGGTAAAACAATAGAAGTGAACTTTCCCTGAACTTTTCTCTTTAAAGCCCTGGGTCCACGTTGACCTAGCAGGGCAGGCTGGAACCTGATACTATCAACCCAAGGGCTGCTAAAGCAATCAGGTTCAACAACAACCATATATGTTCCCTAATGTCGCTT
>gene=chr13_72287182-72287412; species=bosTau
AGACAGGTCACAAACTGAAGAtttctttctttctttcttttt---tttttCCCCTTTCTGTTTTGTAACCATGGTAAAACAATAGAAGTGAACTTTCCCTGAACTTTTCTCTTTAAAGGCCTGGGTCCACGTTGACCCAGCAGGGCAAGCTGGAACCTGATACTATCAACCCAAGGGCTGCTAAAGCAATCAGGTT---CAACAACCATATATGTTCCCTAATGTCATTT
>gene=chr13_72287182-72287412; species=calJac
CAACGGGTCACAAGCCCAAAAtttcttcttttcttc-------cttttttt--ctttctgttttGTAACCATGGTAAAACAATAGAAGTGAACTTTCCCTGAACTTTTCTCTTTAAAGGCCTGGGTCCACGTTGACCTAACAGGGCAGGCTGGAACCTGATACTATCAACCGGAGAGCTGCTAAAGCAATCAGGTTCAACAACAACCATATATGTTCCCTGATGTCATTT
>gene=chr13_72287182-72287412; species=canFam
TGACCGGTCAGAGACTTAAGATttcttcttttcttcttcttcttcttttTCCCCTTTCTGTTTTGTAACCATGGTAAAACAATAGAAGTGAACTTTCCCTGAACTTTTCTCTTTAAAGACCTGGGTCCACATTGACCCAGCAGGGCAAGCTGGAACCTGATACTATCAACCCGAGGGCTGCTAAAGCAATCAGGTTCAACAACAACCATATATGTTCCCTAATGTCATTC
>gene=chr13_72287182-72287412; species=equCab
CAACGGGTCACAAACCCAAGATCTCTTCTTTTCTTCTTCTTTTTT---TTCCCCTTTCTGTTTTGTAACCATGGTAAAACAATAGAAGTGAACTTTCCCTGAACTTTTCTCTTTAAAGACCTGGGTCCACATTGACCCAGCAGGGCAAGCTGGAACCTGATACTATCAACCCGAGGGCTGCTAAAGGAATCAGGTTCAACAACAACCATATATGTTCCCTAATGTCATTT
>gene=chr13_72287182-72287412; species=gorGor
--------------------------------------------------------------------------------------------------------------------------------------------------------------------------------------------------------------------------------------
>gene=chr13_72287182-72287412; species=panTro
CAAGGGGTCACAAGCCCAAGAtttcttcttttcttcttctttttttttttt-cctttctgttttGTAACCATGGTAAAACAATAGAAGTGAACTTTCCCTGAACTTTTCTCTTTAAAGCCCTGGGTCCAAGTTGACCTAGCAGGGCAGGCTGGAACCTGATACTATCAACCCAAGGGCTGCTAAAGCAATCAGGTTCAACAACAACCATATATGTTCCCTAATGTCACTT
>gene=chr13_72287182-72287412; species=papHam
CAAGGGGTCACAAGCCCAAGActtcttcttttcttcttcttcttttttttc--CTTTCTGTTTTGTAACCATGGTAAAACAATAGAAGTGAACTTTCCCTGAACTTTTCTCTTTAAAGCTCTGGGTCCACGTTGACCTAGCAGGGCAGGCTGGAACCTGATACTATCAACCCAAGGGCTGCTAAAGCAATCAGGTTCAACAACAACCATATATGTTCCCTAATGTCATTT
>gene=chr13_72287182-72287412; species=ponAbe
CAAGGGGTCACAAGCCCAAGAtttcttcttttcttcttttttttttttttt--ctttctgttttGTAACCATGGTAAAACAATAGAAGTGAACTTTCCCTGAACTTTTCTCTTTAAAGCCCTGGGTCCACGTTGACCTAGCAGGGCAGGCTGGAACCTGATACTATCAACCCAAGGGCTGCTAAAGCAATCAGGTTCAACAACAACCATATATGCTCCCTAATGTCACTT
>gene=chr13_72287182-72287412; species=rheMac
CAAGGGGTCACAAGCCCAAGActtcttcttttcttcttcttcttttttttc--CTTTCTGTTTTGTAACCATGGTAAAACAATAGAAGTGAACTTTCCCTGAACTTTTCTCTTTAAAGCTCTGGGTCCACGTTGACCTAGCAGGGCAGGCTGGAACCTGATACTATCAACCCAAGGGCTGCTAAAGCAATCAGGTTCAACAACAACCATATATGTTCCCTAATGTCATTT
>gene=chr13_91869705-91869779; species=hg19
GCATCTCTAACAGCTGCATAAGAGAATACACGGACCAGCTAGAGGGCAAGGGTCATGCCCTTTGCCCTTCTGCT
>gene=chr13_91869705-91869779; species=bosTau
GCATCTCCAACAGCTGCAGAAGAGAATACTGGGACCCGTGAGAGGGCAAAGGGCATGCCCTTTGCCCTCCTGCT
>gene=chr13_91869705-91869779; species=calJac
GCATCTCTAACAGCTGCATAAGAGAATACAGGGACCAGCTAGAGGGCAAGGGTCACGCCCTTTGCCCTTCTGCT
>gene=chr13_91869705-91869779; species=canFam
GTATCTCCAACAGCTGCTTAAGAGAATACAGGGACCCGCTAGAGGGCAAGGGTCATGACCTTTGCCCTTTTGCT
>gene=chr13_91869705-91869779; species=equCab
GCAT-GCCAACAGCTGCAGAAGAGA-------------------------------------------------
>gene=chr13_91869705-91869779; species=gorGor
GCATCTCTAACAGCTGCATAAGAGAATACAGGGACCAGCTAGAGGGCAAGGGTCATGCCCTTTGCCCTTCTGCT
>gene=chr13_91869705-91869779; species=panTro
GCATCTCTAACAGCTGCATAAGAGAATACACGGACCAGCTAGAGGGCAAGGGTCATGCCCTTTGCCCTTCTGCT
>gene=chr13_91869705-91869779; species=papHam
GCATCTCTAACAGCTGCATAAGAGAATATAGGGACCAGCCAGAGGGCAAGGGTCATGCCCTTTGCCCTTTTGCT
>gene=chr13_91869705-91869779; species=ponAbe
GCATCTCTAACAGCTGCATAAGAGAATACAGGGACCAGCTAGAGGGCAAGGGTCATGCCCTTTGCCCTTCTGCT
>gene=chr13_91869705-91869779; species=rheMac
GCATCTCTAACAGCTGCATAAGAGAATACAGGGACCAGCCAGAGGGCAAGGGTCATGCCCTTTGCCCTTTTGCT
>gene=chr13_93876848-93877078; species=hg19
TCTAAACCAGATGCCTGCTCCTCCATATGACCTCTCTCCTGTCTGGTCAGGCCTCTTCCAGGAACTTCCATAACATTCCATTCTCATTCCAATCCCTTGTCTAGGCTCCTGCTGTGGCTCTCAGTGTTAACTGGAATGTTTGACTTTGTCTCTTACACCACTGCAAACAGTGTGACATTACTCAACAAATGGACCAGGCAGGGTTAAGGTCACCAGTAAAGCAAGTTATC
>gene=chr13_93876848-93877078; species=bosTau
TCTAAACCAAATGCCATCTCCTTAATATGAGTTCTCATCTTTCTAGTCAAGGCTCCTCTATAAACGCCTATGACCTTCAAGGCTCATTCCAATACCTCATCTAGGCTC-TGCTGTTGCCC------TTAACTGGAAAGTCTGACTTAATTTCTTACACCAGCTCACACAGTGCGACACTGTCCAGTGAGTGGACCA-GGAAGTTTGAGAGCACCAGTAAAGCAAGTTACT
>gene=chr13_93876848-93877078; species=calJac
TCTAAAACAAATGCCTACTCTTTGAAATGACCTCTCTCCTGTCTGGCCAGGCCTCTTCTAGGAACTTCCATAACATTCCATGCTCATTCCAGCACCTTCTCTAGGCTCCTGCCGTGGCTCTTAGCATTAACTGGAATGTTTGAGTTTGTCTCTTACACCACTGCAAACAGTGTGACATTACCCAACAAATGGACCAGACAGGGCTAAGGTCACCAGTAAAGCAAGTTATC
>gene=chr13_93876848-93877078; species=canFam
TGTAAATCAAACGCCTTCTCCGTAATACGAACTCTCTTCTTTCTAGT-----CTCTTCTATGAACTTGCATGTCATTCAGTGTTCATTCCAATACCTCATGAAGACGG-TGCTGTTGCCC------TTAGCTGGAAAGTTTGACTTTGCCTCTTACACCACTTCAAACATTGC---ATTACCCAACAAGTGGACCTAGTAGGGCCGAGAGGACCAAT-----AGGTGACT
>gene=chr13_93876848-93877078; species=equCab
TCTAAACCATGTGCCTTCTCCTTCATATGACCTCTCTTCCTTCCTGTGAGGCCTCTTCTATGAACTTCCATCACAGTCAATGCTCATTCCAATTCCTCATTAGGTTCC-TGCTATTGCCC------TCAGCTGGAATGTTTGACTTTGTCTCTTACGCCACTTCAAACAGTGCTATATTACCCAACAAATCGACCTAACA-GGTTGAAAGCACCAGTAAAGCAAGTTACC
>gene=chr13_93876848-93877078; species=gorGor
TCTAAACCAGATGCCTGCTCCTCCATATGACCTCTCTCCCGTCTGGTCAGGCCTCTTCCAGGAACTTCCATAACATTCCATTCTCATTCCAATCCCTTGTCTAGGCTCGTGCTGTGGCTCT--GTGTTAACTGGAATGTTTGACTTTGTCTCTTACACCACTGCAAACAGTGTGACATTACTCAACAAATGGACCAGGCAGGGTTAAGGTCACCAGTAAAGCAAGTTATC
>gene=chr13_93876848-93877078; species=panTro
TCTAAACCAGATGCCTGCTCCTCCATATGACCTCTCTCCTGTCTGGTCAGGCCTCTTCCAGGAACTTCCATAACATTCCATTCTCATTCCAATCCCTTGTCTAGGCTCCTGCTGTGGCTCTCAGTGTTAACTGGAATGTTTGACTTTGTCTCTTACACCACTGCAAACAGTGTGACATTACTCAACAAATGGACCAGGCAGGGTTAAGGTCACCAGTAAAGCAAGTTATC
>gene=chr13_93876848-93877078; species=papHam
TCTAAACCAGATGCCTACTCCTCCACATGACCTCTCTCCTGTCTGGTCAGACCTCTTCCAGGAACTTCCATAACATTCCATTCTCATTCCAATACCTTGTCTAGGCTCCTGCTGTGGCTCTCAATGTTAACTGGAATGTTTAACTTTGTCTCTTACACCACTGCAAACAGTGTGACATTACTCAACAAATGGACCAGGCAGGGTTAAGGTCACCAGTAAAGCAAGTTATC
>gene=chr13_93876848-93877078; species=ponAbe
TCTAAACCAGATGCCTGCTCCTCCATATGACCTCTCTCCTGTCTGGTCAGGCCTCTTCCAGGAACTTCCATAACATTCCATTCTCATTCCAATACCTTGTCTAGGCTCCTGCTGTAGCTCTCAGTGTTAACTGGAATGTTTGACTTTGTCTCTTACACCACTGCAAACAGTGTGACATTACTCAACAAATGGACCAGGCAGGGTTAAGGTCACCAGTAAAGCAAGTTATC
>gene=chr13_93876848-93877078; species=rheMac
TCTAAACCAGATGCCTACTCCTCCACATGACCTCTCTCCTGTCTGGTCAGACCTCTTCCAGGAACTTCCATAACATTCCATTCTCATTCCAATACCTTGTCTAGGCTCCTGCTGTGGCTCTCAATGTTAACTGGAATGTTTAACTTTGTCTCTTACACCACTGCAAACAGTATGACATTACTCAACAAATGGACCAGGCAGGGTTAAGGTCACCAGTAAAGCAAGTTATC
>gene=chr13_93886361-93886591; species=hg19
tgctgcagcccttagcagctctctggccctgaggctgtctaccctgttgctgatgacattgcctgggtcataatgcccttctcccctgggagttccttgaccttctgcccttttgggtggtggcccgtttgttagccctgcaaggtctcatgctgtgagggactttccttcacgtgcaaccaaagtgtcttccaaattaagctcactgtgtgctactgccacctgggggt
>gene=chr13_93886361-93886591; species=bosTau
agctgtCGCCCTCAAC------------------------ACCCCATGGCTGACACCATTGCCCAGAGCCTCATCCCCTTTGTCTGGGGATATTCAGTG----cttcctcttccttgcagggtactctctgatacctgtggaagtgctca-gctctgagggacttctcctta-ttgcaacctgtgtgcctcccaaataaagcttgttctg-tcagctgccctctcttggc
>gene=chr13_93886361-93886591; species=calJac
tgctgagacccttagcagctctctgaccccgagtctgtctatcacgttgctgatgacattgcctagatcataatgcccttctcccct-ggagttccttgacctctagtccttttgggtggtggcccctttgttagtcctgcaaggtctcgtgctgtgagagacttcccttcacatgcaacctaagtgtcttccaaataaagctcactg--------tgccacctgggggt
>gene=chr13_93886361-93886591; species=canFam
tg---ctgccctctcc------------------------accctatggttgacaacattgcctagat-------ttctcccaacttgggagttccggaaccacctccccttc-tggtagaggctcctctgttgtgtctgcaagccctcaagctatgagggacttcccctcccctacaacttgtgtgccacccaaataaagttctttgtgtcctgctgccacctcatggt
>gene=chr13_93886361-93886591; species=equCab
tgccactgccctgcac------------------------accctctggctgacaatattgcctggatcctaatccccctctgccctgggagttccttaacctcttcctcttctttgtagtgacccctccattatctctggaaggtctcctgctgggagggacttcccttcacatgcaacctgtgcgccacccacatgaagcttgttctgtcctattgccacctcatcgt
>gene=chr13_93886361-93886591; species=gorGor
tgctgcagcccttagcagctctctggccctgaggctgtctaccctgttgctgatgacattgcctgggtcataatgcccttctcccctgggagttccttgaccttctgcccttttgggtggtggcccgtttgttagccctgcaaggtctcatgctgtgagggactttccttcacgtgcaaccaaagtgtcttccaaattaagctcactgtgtgctactgccaactgggggt
>gene=chr13_93886361-93886591; species=panTro
tgctgtagcccttagcagctctctggccctgaggctgtctaccctgttgctgatgacattgcctgggtcataatgcccttctcccctgggagttccttgaccttctgcccttttgggtggtggcccctttgttagccctgcaaggtctcatgctgtgagggactttccttcacgtgcaaccaaagtgtcttccaaattaagctcactgtgtgctactgccacctgggggt
>gene=chr13_93886361-93886591; species=papHam
tgctgctgcccttagcag----------ctgaggctgtctactgtgttgctcatgacattgcctggatcataatgcccttctcccctgggagttccttgaccttctgcccttttgggtggtggcgcctttgttagccctgcaaggtttcatgctgtgagggactgtccttcacaggcaacctaagtgtcttccaaattaagctcactgtgtgctactgccatctgggggt
>gene=chr13_93886361-93886591; species=ponAbe
tgctgcagaccttaggagctctctggccctgaggctgtctaccctgttgctgatgacattgcctgggtcataatgcccttctcccctgggagttccttgaccttctgcccttttgggtggtggcccgtttgttagccctgcaaggtctcatgctgtgagggactttccttcacatgcaacctaagtgtcttccaaattaagctcactgtgtgctactgccacctgggggt
>gene=chr13_93886361-93886591; species=rheMac
tgctgctgcccttagcag----------ctgaggctgtctactgtgttgctcatgacattgcctggatcataatgcccttctcccctgggagttccttgaccttctgcccttttgggtggtggcgcctttgttagccctgcaaggtttcatgctgtgagggac-ttccttcacaggcaacctaagtgtcttccaaattaagctcactgtgtgctactgccatctgggggt
>gene=chr13_100609849-100610079; species=hg19
GGGAGTGGGCTGCTCTGGCGCGGCCCTCTCTCGCTGCCCCACCGCCCACCTCTGCCCGCGTCCTGACCCGGCCAGGCGTTCCTTGGCCCCAGAGCGACGCCTCCAGCTGCCAATGGGGCGTAGGGCCCCAGGCCCGCATCTCAGGGCTGTCTGAATGCGAGCTCTCCGGCCACCCATTGCGCTCAGATTCCAGTCTCTGCAGGAAGGGTAGGGACTAGTTCTCCTGCAAC
>gene=chr13_100609849-100610079; species=bosTau
AGACGGGGGCTGGTCTGGCCCAGCCC-CTC--TCCTCCCCACCGCCCACATCGGC-----------CCCCACCAGGCGGCTCCCCACCCTAGAGCGAGGCCTCCAGCTCCGGACGAGGTGGAGGGCCGCAGGCTCGAGTCTCCAGGCAGACTGA-TCCCAGCTACCCATCCCCACACCCT-------------------------------GAACTGCTTCTCCTGCAGC
>gene=chr13_100609849-100610079; species=calJac
GGGAGTGGGCTGCTCTGGTGCGGCCCTCTCTCGCTGCCCCACCGCCCACCTCTGCCCGCGTTCTGACCCGGCCAGGCGTTCTTTGGTCCCAGACCGACGCCTCCAGCTGCCAGTGGGGCGTAGGGCCCCAGGCCCGCATCTCAGGGCTGTCTGAATGCGAGCTCCCTGGCCACCCATCGCGCTCAGATTCCAGTCTCTGCAGGAAGGGTAGGGACTAGTTCTCCTGCAGC
>gene=chr13_100609849-100610079; species=canFam
AGAAGGGGGCTGTTCTGGCACAGC-----------------------------------GCCCCGACCCGGCCTGAGGGTT--CCGCCCTAGAGCAACGCCTCCAGCTCCCAGTGGGGCTG-CGGCCGCAGG-CCGAG-GCTCCCGCTGAGAGA-TCCCAGCT--CCCTCCCCGCCCGGCGCGCAGAGCCCAGACCCCGCTGGAA-GGTGGCAACTGCTTCTGCTGCGGG
>gene=chr13_100609849-100610079; species=equCab
AGAGGAGGGCCGTTCTGGCATAGCCCTCTC--TCCTCCCCACCGCCCACCTCTGCCAGCGTCCAGACCTGGCCAGGCGGTTCCCCGCACTAGAGCGACACCTCCAGCTCCCAATAGGGCGGAAGGCCGTAGGCCCGAGTGTTAGGGCTGACAGA-TCGAAGCC--CCTTCCCCGCCTCGCACATAGATCCCAG-CCCTACAGGAA-GGTAGGAACTGCTTCTCCTGCAGG
>gene=chr13_100609849-100610079; species=gorGor
GGGAGTGGGCTGCTCTGGCACGGCCCTCTCTCGCTGCCCCACCGCCCACCTCTGCCCGCGTCCTGACCCGGCCAGGCGTTCCTTGGCCCCAGAGCGACGCCTCCAGCTGCCAATGGGGCGTAGGGCCCCAGGCCCGCATCTCAGGGCTGTCTGAATGCGAGCTCTCCGGCCACCCATTGCGCTCAGATTCCAGTCTCTGCAGGAAGGGTAGGGACTAGTTCTCCTGAAAC
>gene=chr13_100609849-100610079; species=panTro
GGGAGTGGGCTGCTCTGGCGCGGCCATCTCTCGCTGCCCCACCGCCCACCTCTGCCCGCGTCCTGACCCGGCCAGGCGTTCCTTGGCCCCAGAGCGACGCCTCCAGCTGCCAATGGGGCGTAGGGCCCCAGGCCCGCATCTCAGGGCTGTCTGAATGCGAGCTCTCCGGCCACCCATTGCGCTCAGATTCCAGTCTCTGCAGGAAGGGTAGGG--TAGTTCTCCTGCAAC
>gene=chr13_100609849-100610079; species=papHam
-----------------------------------------------------------------------CCAGGCGTTCCTTGGCCCCGGAGCGACGCCTCCAGCTGCCAATGGGGCGTAGGGCCCCAGGCCCGCATCTCAGGGCCGTCTGAATGCGAGCTCCCCGGCCACCCATCGCGCTCAGATTCCAGTCTCTGCAGGAAGGGTAGGGACTAGTTCTCCTGCAGC
>gene=chr13_100609849-100610079; species=ponAbe
------------------------------------------------------------------------CAGGCGCTCCTTGGCCCCAGAGCGACGCCTCCAGCTGCCAATGGGGCGTAGGGCCCCAGGCCCGCATCTCAGGGCTGTGTGAATGCGAGCTCTCCGGCCACCCATTGCGCTCAGATTCCAGCCTCTGCAGGAAGGGTAGGGACTAGTTCTCCTGCAGC
>gene=chr13_100609849-100610079; species=rheMac
GAGAGTGGGCTGCTCTGGCGCGGCCCTCTCTGGCTGCCCCACCGCCCACCTCTGCCCGCGTCCTGACCCGGCCAGGCGTTCCTTGGCCCCGGAGCGACGCCTCCAGCTGCCAATGGGGCGTAGGGCCCCAGGCCCGCATCTCAGGGCCGTCTGAATGCGAGCTCCCCGGCCACCCATCGCGCTCAGATTCCAGTCTCTGCAGGAAGGGTAGGGACTAGTTCTCCTGCAGC
>gene=chr13_111137952-111138182; species=hg19
CGGGTGCTGCGTCCTCACCAGAGTGTTACACACCAGGGTCTTCCTGCAGGTATCCAAGGAATGCCAGGCATCCCAGGGCTGTCAGGAATCCCTGGGCTGCCTGGGAGGCCCGGCCACATCAAAGGAGTCAAGGGAGACATCGGAGTCCCCGGCATCCCCGGTTTGCCAGGATTCCCTGGGGTGGCTGGCCCCCCTGGAATTACGGGATTCCCAGGATTCATAGGAAGCCG
>gene=chr13_111137952-111138182; species=bosTau
GCAGAGCAGGGTCCC---CAGAAAGTCACACCC--G--TCTTCCTGCAGGCCTTCCTGGAATGCCAGGTATCCCTGGGCTGTCGGGAATCCCAGGGCTGCCCGGGAGACCCGGCCAGATCAAAGGAGTCAAAGGAGACACTGGAATCCCCGGTGTGCCCGGCTCCCCGGGGTTCCCCGGCGTGCCCGGCTCCCCCGGAATCATGGGGTTCCAAGGCTTCACGGGCAGTAG
>gene=chr13_111137952-111138182; species=calJac
CAGGCGCTGCCTCCTCACCAGAGTGTTATAGGCTGGGGTCTTCCTGCAGGTACCCAAGGAATGCCAGGCATCCCGGGGCTGTCAGGAATCCCTGGACTGCCTGGGCGGCCTGGCCACATCAAAGGACTCAAGGGAGACATTGGAGCCCCCGGCATCCCTGGTTTGCCAGGATTCCCTGGGGTGGCCGGCCCCCCTGGAATTACAGGATTCCCAGGATTCACAGGAAGCCG
>gene=chr13_111137952-111138182; species=canFam
AGGGTGCTGCGTCCT--CCAGGGGGGCACACCT--GGCTCCTCCTGCAGGTCTTCCCGGGATGCCGGGGATCCCCGGGCTGTCCGGAGTGCCTGGGCTGCCGGGGAAGCCGGGCCACATCAAAGGCATCAAAGGAGACATCGGCATTCCTGGCGTGCCCGGTTTACCAGGATTTCCTGGCGTGCCCGGCCCCCCCGGAATCATCGGGTTTCCTGGGTTCACAGGAAGTAG
>gene=chr13_111137952-111138182; species=equCab
CGGGTCCTGCGCCCC----AGGG---CACACCT-----TCCTCCTGCAGGTGTTCCAGGAATGCCCGGGATCCCTGGCCTGTCGGGCATCCCCGGGCTGCCCGGGAGGCCCGGCCACATCAAAGGAGTCAAAGGAGACATCGGAGTGCCCGGTGTGCCTGGCGTGCCAGGATTCCCGGGGGTGCCCGGTCCTCCCGGCATCATAGGGTTTCCCGGGTTCACAGGAAGTAG
>gene=chr13_111137952-111138182; species=gorGor
CAGGTGCTGCGTCCTCACCAGAGTGTTACACACCAGGGTCTTCCTGCAGGTATCCAAGGAATGCCAGGCATCCCAGGGCTGTCAGGAATCCCTGGGCTGCCTGGGAGGCCCGGCCACATCAAAGGAGTCAAGGGAGACATCGGAGCCCCCGGCATCCCCGGTTTGCCAGGATTCCCTGGGGTGGCTGGCCCCCCTGGAATTACAGGATTCCCAGGATTCATAGGAAGCCG
>gene=chr13_111137952-111138182; species=panTro
CGGGTGCTGCATCCTCACCAGAGTGTTACACACCAGGGTCTACCTGCAGGTATCCAAGGAATGCCAGGCATCCCAGGGCTGTCAGGAATCCCTGGGCTGCCTGGGAGGCCCGGCCACATCAAAGGAGTCAAGGGAGACATCGGAGCCCCCGGCATCCCCGGTTTGCCAGGATTCCCTGGGGTGGCTGGCCCCCCTGGAATTACGGGATTCCCAGGATTCATAGGAAGCCG
>gene=chr13_111137952-111138182; species=papHam
CAGGTGCTGCGTCCTCACC--AGTGTTACACACCAGGGTCTTCCTGCAGGTATCCAAGGAATGCCAGGCATCCCAGGACTGTCAGGAATCCCTGGGCTGCCTGGGAGGCCCGGCCACATCAAAGGAGTCAAGGGAGACATCGGAGCCCCGGGCATCCCTGGTTTGCCAGGATTCCCTGGGGTGGCTGGCCCCCCTGGAATTACAGGGTTCCCAGGATTCATAGGAAGCCG
>gene=chr13_111137952-111138182; species=ponAbe
CGGGTGCTGCATCCTCACCAGAGTGTTACACACCAGGGTCCTCCTGCAGGTATCCAAGGAATGCCAGGCATCCCGGGGCTGTCGGGAATCCCTGGGCTGCCTGGGAGGCCCGGCCACATCAAAGGAGTCAAGGGAGACATCGGAGCCCCCGGCATCCCCGGTTTGCCAGGATTCCCTGGGGTGGCTGGCCCCCCTGGAATTACAGGATTCCCAGGATTCATAGGAAGCCG
>gene=chr13_111137952-111138182; species=rheMac
CAGGTGCTGCGTCCTCACCAGAGTGTTACACACCAGGGTCTTCCTGCAGGTATCCAAGGAATGCCAGGCATCCCAGGACTGTCAGGAATCCCTGGGCTGCCTGGGAGGCCCGGCCACATCAAAGGAGTCAAGGGAGACATCGGAGCCCCGGGCATCCCTGGTTTGCCAGGATTCCCTGGGGTGGCTGGCCCCCCTGGAATTACAGGGTTCCCAGGATTCATAGGAAGCCG
>gene=chr5_133437788-133438018; species=hg19
CAAACATCACCCTGGTTACTTCCCACTCCTGCAGTTGAGAGGCACGGCCCCTTCCAAATCCAGCCACCAGGGGGGGTCTGTGAGCAGCCCCCGCCGCTCTGGGGGGACTCTGGGCCTCGCCTGGGCTGAGAGGGGAGGAGGCTGAGGAACGGGCCACAGGGTCATCCGGGGCCAGTGCAGTGAGTGCACTCGTGGTCTGAATGGAGCAGACTCCCCAGCCCATCCCCCCA
>gene=chr5_133437788-133438018; species=bosTau
------CCAACTTCTTTAATTCCCACCCCTG----tccaa--tac-------------tttggccacctgatggaactgatgaaaagaccct---gatttgggaaagattgag-----------agtgggaggagaaggggacgacagaggatgag-atggtcatc-----------gactcaatggacaatgg-----gt-aga-------------------------
>gene=chr5_133437788-133438018; species=calJac
CAAACATCACCCTGGTTACTTCCCACTCCTGCTGTTCAAAGGCATGGCCTCTTCCAAATCTAGCCACAAGGGGGCGTCCGTGAGCAG--CCCGCCGCCCGGTGGGTACTCAGGGCCTCTCCAGGGCTGAG--GGGAGGAGGCTGTGGACCGGGCCACCGGGTCACGCGGGACCAGGACAGTGAGTGCGCTGATGGTGTGAATGGAG------------------------
>gene=chr5_133437788-133438018; species=canFam
CAAATGTCACGCTCCTTACTTCCCTTCCCTTCGGTTCAGA--CGCAGCCTCTTCCAGAGCCAGCCACCAGGGGGTGC----------TCTCC---------AGCGGAATCACAGCCTCCCGGG------------GAGAGGCTGTGGAAGGAGCCACCTGGTCACCC----------GAGCTAGTGAGCAGCCA-----GC--GAGCAAGTC------CCAAGTC-----
>gene=chr5_133437788-133438018; species=equCab
CAAGCATCACCCTCCTGACGCCTCACCCCTGCAGGTCAGA--CACAGCCTCTTCCAGAGCCAGCCACCAGGGAGTGCCAGTGCGCAGTCCCC---------AGCAGAATCATGGCCAGTCCGGATT----CCGCAGGAAGGATGCAGAG-----CAGCGAG----------------GAGAGAGTGATCTGGTG-----AC-TGAGGAAGCT------CCCAAGC-----
>gene=chr5_133437788-133438018; species=gorGor
CAAACATCACCCTGGTTACTTCCCACTCCTGCAGTTGAGAGGCACGGCCCCTTCCAAATCCAGCCACCAGGGGGGGTCTGTGAGCAGCCCCCGCCGCTCTGGGGGCACTCTGGGCCTCGCCTGGGCTGAGAGGGGAGGAGGCTGAGGAACGGGCCACGGGGTCATCCGGGGCCAGTGCAGTGAGTGCA-TCGTGGTCTGAATGGAGCAGACTCCCCAGCCCAT-------
>gene=chr5_133437788-133438018; species=panTro
CAAACATCACCCTGGTTACTTCCCACTCCTGCAGTTGAGAGGCACGGCCCCTTCCAAATCCAGCCACCAGGGGGGGTCTGTGAGCAGCCCCCGCCGCTCTGGGGGGACTCTGGGCCTCGCCTGGGCTGAGAGGGGAGGAGGCTGAGGAACGGGCCACAGGGTCAT-CGGGGCCAGTGCAGTGAGTGCACTCGTGGTCTGAATGGAGCAGACTCCCCAGCCCATCCCCCCA
>gene=chr5_133437788-133438018; species=papHam
CAAACATCACCCTGGTTACTTCCCACTCCTGCAGTTCAGAGGCACGGCCCCTTCCAAATCCAGCCACCAGGGGGAGTCTGTGAGCAGCCCCCGCCACTCTGGGGGGACTCCAGGCCTCCCCTGGGCTGAGAAGGGAGGAGGCTGCGGAACCAGCCACCGGGTAATCCGGGGCCAGGGCAGTGAGTGCACTGGTGGTGTGAATGGAGCAGACTCCCCAGCTT-------CC
>gene=chr5_133437788-133438018; species=ponAbe
CAAACATCACCCTCGTTACTTCCCACTCCTGCAGTTGAGAGGCACGGCCCCTTCCAAATCCAGCCACCAGGGGGGGTCTGTGAGCAGCCCCCGCCGCTCTGGGGGGACTCTGGGCCTCACCTGGGCTGAGAGGGGAGGAGGCTGAGGAACGGGCCACGGAGTCATCGGGGGCCAGTGCAGTGAGTGCACTGGTGGTGTGAATGGAGCAGACTCCCCAGCCCA--------
>gene=chr5_133437788-133438018; species=rheMac
--------------------------------------------------------------------------------------------------------------------------------------------------------------------------------------------------------------------------------------
>gene=chr5_134405182-134405412; species=hg19
GTCATGGCTGCTGAATACCTGCCCACCTCCTTTGTCTCTTGTGGGGGCTGCATAGGGGCTCTCGGCTCTGCGTGTTGCTTACAGAGCCTCTCTGCTTTGAAGATGCAGACTTAGCCTCCCTGGCCCCGGCAGGCAGTCTTTAATCCCTCCTTTGTGTCGTCACTGGTTGGGGTGAGAGTTCATGAAGGAAGAGAGTACGCGGGCTATGTAATTAAGTCGCATGCTTGGCA
>gene=chr5_134405182-134405412; species=bosTau
GTCCTGGCTGCTGAGCACCTG------GCTGCCTCTTCTGGTGGGGGCCTCGGAGGGCCTTCCCACCCTGGGTGTCACTTGGGGGGCCTCT--GCTTTCAGGATGCAGACTTGGCCTCACCAGGCGTGGCAAGCAGTGTTTAATCCCTCTTTTGTGTCGTCACAGGCTGGGGTGAGAGTTCACGAGAGAAGAGAGTACCTAGGCTATGTAATTAAGTCGCACACTTGGCA
>gene=chr5_134405182-134405412; species=calJac
GTCATGGCTGCTGAATACCCACCAACTTCATTTGTCTCTTGTAGGGGCTGCAGAGGGGCTCTTGGCTCTGGGTGTTGCTTGCAGAGCCTCTCTGCTTTGAAGACGCAGACTTGGCCTCCCTGGCCCCGGCAGGCAGTCTTTAATCCCTCCTTTGTGTCGTCACTGGTTGGGGTGAGAGTTCATGAAGGAAGAGAGTACGCAGGCTATGTAATTAAGTCGCATGCTTGGCA
>gene=chr5_134405182-134405412; species=canFam
ATTGTGGCTGTTGAACAGCTGTCC---ATCTCCTCCTCCTCTTGGGGCCAC--------ACTCAGCTCT---------------GGCCTCTCCGCTTTTGGGATGCAGATTTGGCCTCCTTGGCCGTGGCAGGCAGTGCTTAATCTCTCCTTTGTGTCATCACAGGCTGGGGTGAGAGCTCAAGGGAGAGGAGGGTACCTAGGTGATGTAATTAAGCTGCACACTTGGCA
>gene=chr5_134405182-134405412; species=equCab
-TCATGGCTGCTG--------------ACCTCCTTCGTCTCTTGGGGCCACGGAGGGCTCCTCGGCTCTGGGTGTTCCTTGCAGGGTCTCTCTGCTTTGAGGATGCAGATTTAGCCTCGATGTCCGTGGCTGGCAGTCTTTAATCCTTGCTTTGTGTCGTCACAGGCTGGGGTGAGAGTTCACACGAGAGGAGAGTACCTGGGCTATGTAATTAAGTCGCACACTTGGCA
>gene=chr5_134405182-134405412; species=gorGor
GTCATGGCTGCTGAATACCTGCCCACCTCCTTTGTCTCTTGTGGGGGCTGCATAGGCGCTCTCGGCTCTGCGTGTTGCTTGCAGAGCCTCTCTGCTTTGAAGATGCAGACTTAGCCTCCCTGGCCCGGGCAGGCAGTCTTTAATCCCTCCTTTGTGTCGTCACTGGTTGGGGTGAGAGTTCATGAAGGAAGAGAGTACGCGGGCTATGTAATTAAGTCGCATGCTTGGCA
>gene=chr5_134405182-134405412; species=panTro
GTCATGGCTGCTGAATACCTGCCCACCTCCTTTGTCTCTTGTGGGGGCTGCATAGGCGCTCTCGGCTCTGCGTGTTGCTTGCAGAGCCTCTCTGCTTTGAAGATGCAGACTTAGCCTCCCTGGCCCCGGCAGACAGTCTTTAATCCCTCCTTTGTGTCGTCACTGGTTGGGGTGAGAGTTCATGAAGGAAGAGAGTACGCGGGCTATGTAATTAAGTCGCATGCTTGGCA
>gene=chr5_134405182-134405412; species=papHam
GTCATGACTGCTGAATACCTGCCCACCTCCTTTGTCTCTTGTGGGGGCTGCAGAGGGCCTCTTGGCTCTGTGTGTTGTTTGCAGAGCCTCTCTGCTTTGAAGATGCAGACTTAGCCTCCCTGGCCCCGGCAGGCAGTCTTTAATCCCTCCTTTGTGTCGTCACTGGTTGGGGTGAGAGTTCATGAAGGAAGAGAGTACGCGGGATATGTAATTAAGTCGCATGCTTGGCA
>gene=chr5_134405182-134405412; species=ponAbe
GTCATGGCCGCTGAATACCTGCCCACCTTCTTTGTCTCTTGTGGGGGCTGCATAGGGGCTCTCCGCTCTGCGTGTTGCTTGCAGAGACTCTCTGCTTTGAAGATGCGGACTTAGCCTCCCTGGCCCCGGCAGGCAGTCTTTAATCCCTCCTTTGTGTCGTCACTGGTTGGGGTGAGAGTTCATGAAGGGAGAGAGTACGCGGGCTATGTAATTAAGTCGCATGCTTGGCA
>gene=chr5_134405182-134405412; species=rheMac
GTCATGACTGCTGAATACCTGCCCACCTCCTTTGTCTCTTGTGGGGGCTGCAGAGGGCCTCTTGGCTCTGTGTGTTGTTTGCAGAGCCTCTCTGCTTTGAAGATGCAGACTTAGCCTCCCTGGCCCCGGCAGGCAGTCTTTAATCCCTCCTTTGTGTCGTCACTGGTTGGGGTGAGAGTTCATGAAGGAAGAGAGTACGCGGGATATGTAATTAAGTCGCATGCTTGGCA
>gene=chr5_137431245-137431475; species=hg19
GAACGTTTCTAGCCCCACATCACAAACTACTCATAATCCTATTGATGACAAAAGGCAGTGACCCTGGACCTAGATAAAGATGTTCAGATTGGGGGAAAATGAAAGCAAGGGCCAGATCAAAGGCTTCTAGAAGAGGTTAAAGACCTTTGGGTAGGAATAGAGCTCTAAACCACCCAATCCTGCAGCATTCCCTACCACTGAAGGCAAGCAGAGCCTGGAGGAGGAAAGTA
>gene=chr5_137431245-137431475; species=bosTau
AA--ATTTCTAGCCCCAGATCACAAAGTACTCAT-ATA--ACTGATCTCAAA--ATAGTGATCAAGGGCCTAGATAAAGATGTTTGGGTGGGTGGGGGATGAAAACAAAGATCAGAGCAAAGACTTCTAGAAGAAGTTAAAGACCTCTGGGTGAGACTAGTGCTCTACATCCTCTAATTCTACTGCATTCCCTACCACAGGAGATAggccaggtctggagaaggaaagca
>gene=chr5_137431245-137431475; species=calJac
AAATGTTTCTAGCCCCACATCACAAACTACTCATAATCTTATTGATGACAAAAGACAGTGACCCTGGACCTGGATAAAGATGTTCAGGTTGGAGGAAAATAAAAGCAAGGACCAGATCAAAGGC-TCTAGAAGAGGTTAAAGACCTCTGGGTAGGAATAGAGCTCTAAACCACTCAATCTTGCAGCATTCCCTACT----------------GCCTGGAGGAGGAACGTA
>gene=chr5_137431245-137431475; species=canFam
AA--ATTTCTAGCCCCAGATCACAAACTACTTCTAATA--ATTGATCACAAAAGATAGAGACT--CGGCCCAGATACAGATGTTTGAGTTGAGGGGCAGTGAAAGCGAAAACCAGAGAAAGGGCTTC-AGGAGAAGTTAAAGACCTTTGAGTAGAACTACAGCTCTAAAGCAGCTAATCCTGTCGCATTCCCTAACAAAAGGGGAAAGCTGGGTTTAGAGGAGAGAAGTG
>gene=chr5_137431245-137431475; species=equCab
AA--ATTTCCAGCCCCAGGTCACAAACTACTCATAATC--ATTGATCACAAAAGACAGTGACCCGGGGCCCAGATAAAAATGTTTGGGTTGGGGGAAAATGTATGCAAGGACGAGAGCACAGTCTTCTAGGACAGGTTACAGACCTTTGGGTAGGACTAGAGCTCTaaatcacctaatcctgctgcattccctaccacaggaggaaagctgggtttagaggaagaaagta
>gene=chr5_137431245-137431475; species=gorGor
GAACGTTTCTAGCCCCACATCACAAACTACTCATAATCCTATTGATGACAAAAGGCAGTGACCCTGGACCTAGATAAAGATGTTCAGGTTGGGGGAAAATGAAAGCAAGGGCCAGATCAAAGGCTTCTAGAAGAGGTTAAAGACCTTTGGGTAGGAATAGAGCTCTAAACCACCCAATCCTGCAGCATTCCCTACCACTGAAGGCAAGCAGAGCCTGGAGGAGGAAAGTA
>gene=chr5_137431245-137431475; species=panTro
GAACATTTCTAGCCCCACATCACAAACTACTCATAATCCTATTGATGACAAAAGGCAGTGACCCTGGACCTAGATAAAGATGTTCAGATTGGGGGAAAATGAAAGCAAGGGCCAGATCAAAGGCTTCTAGAAGAGGTTAAAGACCTTTGGGTAGGAATAGAGCTCTAAACCACCCAATCCTGCAGCATTCCCTACCACTGAAGGCAAGCAGAGCCTGGAGGAGGAAAGTA
>gene=chr5_137431245-137431475; species=papHam
GAATGTTTCTAGCCCCACATCACAAACTGCTCATAATCCTATTGATGACAAAAGGCAGTGACCCTGGACCTAGATAAAGATGTTCAGGTTGGGGAAAAATAAAAGCAAGGACCAGATCAAAGGCTTCTAGAAGAGGTTAAAGACCTTTGGATGGGAATAGAGCTCTAAGCCACCCAATCCTGCAGCATTCCCTACCACTGAAGGCAAGCGAAGCCTGGAGGAGGAAAGTA
>gene=chr5_137431245-137431475; species=ponAbe
GAACGTTTCTAGCCCCACATCACAAACTACTCATAATCCTATTGATGACAAAAGGCAGTGACCCTGGACCTAGATAAAGATGTTCAGGTTGGGGGAAAATGAAAGCAAGGACCAGATCAAAGGCTTCTAGAAGAGGTTAAAGACCTTTGGGTAGGAATAGAGCTCTAAACCACCCAATCCTGCAGCAATCCCTACCACTGAAGGCAAGCGGAGCCTGGAGGGGGAAAGTA
>gene=chr5_137431245-137431475; species=rheMac
GAATGTTTCTAGCCCCACATCACAAACTGCTCACAATCCTATTGATGACAAAAGGCAGTGACCCTGGACCTAGATAAAGATGTTCAGGTTGGGGAAAAATAAAAGCAAGGACCAGATCAAAGGCTTCTAGAAGAGGTTAAAGACCTTTGGATGGGAATAGAGCTCTAAGCCACCCAATCCTGCAGCATTCCCTACCACTGAAGGCAAGCGGAGCCTGGAGGAGGAAAGTA
>gene=chr5_160975930-160976160; species=hg19
GGCCCGCAGAGTTGGCGGCAGGCGGCGGAAGTAGCTCCACAGGCTTGCGACCCCGGCAGCCCTGGGGGCTCCTCAGGGTCCTGTTCCGTGCTGCACTCTTGACCCACTTACCTTCTGATAACCTTTCCCCTCCCCCACCTTGGTCAGAGGGTCATCTGGGGGTAGTTTGTGGGGATGACTCCGGGGGAAGTGTGGAGGCGGGAGGGCTTTAAAAGGGGGGAATCCGACAG
>gene=chr5_160975930-160976160; species=bosTau
CACCTC-----GCGTCGGCTGAGAGGAGGGGGCGC------------CGGCCGCCGCA----CAGGGTCTCTTCAAGGCCCGGGTCCCAGCGGCACTCTTGACCTATTTACGTCTTGACAGTCTTCCTCCTCCCCAGCCTAGGTCAG-GGGTTATCCTGGGACTGCC--GGGGAATGACTCCAGGGGAAGTGTGGAGGCGGGAGGGCT--GCGAGGTGGGAATCCGACAG
>gene=chr5_160975930-160976160; species=calJac
GGCCCCCAGAGTTGGCAGCAGGGGGCGGGCGTAGCTCCGCAGGCTTGCGGCCCCCACCACCCTGGGAGCTCCTCAGGGTTCGGGTCCATGCTGCACTCTTGACCCACTTACCTTCTGATAACCTTTCCCCTCCCCCGCCTGGGTCAGAGGGTCATCTGGGGGCAGCTTGTGGGGATGACTCAAGGGGAAGTGTGGAGGCAGGAGAGCT----------------------
>gene=chr5_160975930-160976160; species=canFam
TGCCGCGGGCAGCAGCGGCCGTGGGCTGGCGGCGC----------CCCGGTCTCCGCAGCACCCGGGACTCC---TGGTCCTGGTCCCCGCCAGGCCCCTGACCCATTTACCTCTTGACAGCTCCCTACCCCCGCCGCCTAGGTCAGAGGGTCATTCTGGGG-GGCTCGGGGGAAC-----------GAGGGTGCA-GCGAGAGGGCT--TCGAGGCGGGTGTCCGACAG
>gene=chr5_160975930-160976160; species=equCab
CGCCACCGCCCTAGGCATCAG-AGGCT------------------CCTGATCTCCGCAGCACCTGGGGCTCCGCCGCGTTCTGGTCCAAGCTGCGCTCTTAACCCATTTACCTCTTGACCACCTCCCTCCTCCCTCCCCTAGGTCCCAGGGTCTTTGTGGGGCAGTTTAAGGGAATGGCTTAAAGGGAAGTGTGGAGACGGAAAGGCC--ACAGAGCGCGT-TCCGAAAG
>gene=chr5_160975930-160976160; species=gorGor
GGCCCGCAGAGTTGGCGGCAGGCGGCGGGAGTAGCTCCACAGGCTTGCGACCCCGGCAGCCCTGGGGGCTCCTCAGGGTCCGGTTCCGTGCTGCACTCTTGACCCACTTACCTTCTGATAACCTTTCCCCTCCCCCACCTTGGTCAGAGGGTCATCTGGGGGTAGTTTGTGGGGATGACTCCGGGGGAAGTGTGGAGGCGGGAGGGCTGTAAAGGGGGGGAATCCGACAG
>gene=chr5_160975930-160976160; species=panTro
GGCCCGCAGAGTTGGCGGCAGGCGGCGGAAGTAGCTCCACAGGCTTGCGACCCCGGCAGCCCTGCGGGCTCCTCAGGGTCCGGTTCCGTGCTGCACTCTTGACCCACTTAACTTCTGATAACCTTTCCCCTCCCCCACCTTGGTCAGAGGGTCATCTCGGGGTAGTTTGTGGGGATGACTCCGGGGGAAGTGTGGAGGCGGGAGGGCTGTAAAAGGGGGGAATCCGACAG
>gene=chr5_160975930-160976160; species=papHam
GGCCCGCAGAGTTGGCGGCAGGTGGCGGGTGTAGCTCCACAGGTTTGCGGTCCCCGCAGCCCTGGGGGCTTCTCGGGGTCCGGTTCCGTGCTGCACTCTTGACCCACTTACCTTCTGATAACCTTTCCCCTCCCCCACATTGGTCAGAGGGTCATTTGGGGGCAGCTTGTGGGGATGACTCCAGGGGAAGTGTGGAGGCGGGAGGGCTGTGAAAGGGGGGAATCCGACAG
>gene=chr5_160975930-160976160; species=ponAbe
GGCCCGCAGGGTTGGCGGCAGGCGGCGGGAGTAGCTCCACAGGCTTGCGACCCCCGCAGCCCTGGGGGCTCCTCAGGGTCCGGTTCCGTGCTGCACTCTTGACCCACTTACCTTCCGATAACCTTTCCCCTCCCCAACTTCGGTCAGAGGGTCATCTGGGGGCAGTTTGTGGGGATGACTCCAGGGGAAGTGTGGAGGCGGGAGGGCTGTGAAAGGGGGGAATCCGACAG
>gene=chr5_160975930-160976160; species=rheMac
GGCCCGCAGAGTTGGCGGCAGGTGGCGGGTGTAGCTCCACAGGTTTGCGGTCCCCGCAGCCCTGGGGGCTTCTCAGGGTCCGGTTCCGTGCTGCACTCTTGACCCACTTACCTTCTGATAACCTTTCCCCTCCCCCACATTGGTCAGAGGGTCATTTGGGGGCAGCTTGTGGGGATGACTCCAGGGGAAGTGTGGAGGCGGGAGGGCTGTGAAAGGGGGGAATCCGACAG
>gene=chr6_14211943-14212173; species=hg19
AGACACAAGCCAGCAGCCCTTCGGAGGGGCCTCCCCGCACGCGCCTCTTGGGATCCTGACTTGCTTAGGAAGAGGAGGGCACGGGGAGCCTCCTGCTCTGCAGCTGTCCCCAGGATGCCCTTAATTCCCGGGACAGGAGAGATAAGCTCGTCTGACCTCAGTTGACCTCGCCGCAGGCGCCAGGCGTCCTCATTTACTGCGAGGCATTGGGGAGTCTACTTTTCTCTCTG
>gene=chr6_14211943-14212173; species=bosTau
AGGTCTACACCACCACCGTTTCGGAGGATCTCCCCAGCAGCGGCGTCCTGGAATCCTAACCCGCTCAAGTGGAGAACATCCCGGGAACGTCCTGGTCCCGAGGCTGTCCC-GGGCTGCCCTTAATTCCAGACTCAGAGAAGATAAGCTCCTCCAACCTCGTTTGACCCCGCTGCAGGCGCCGGGGGTCCTCTTTCAATGTGCGGGTT-GGAGGGTCGACTTTTCTCCCTG
>gene=chr6_14211943-14212173; species=calJac
AGACACAAGCCAGCAGCCCTTCGGAGGGGCCTCCCCGCACGTGCCTCCTGGGATCCTGACTTGCTCAGGAAGAGGAGGGCACGGGGAGCCTCCTGCTCTGCAGCTGTCTCCAGGATGCCCTTAATTCCCGGGACAGGAGCGATAAGCTCGTCTGACCTCAGTTGACCTCGCCGCAGGCTCCAGGCGTCCTCATTTACTGCGAGGCATTGGAGAGCCTACTTTTCTCTCTG
>gene=chr6_14211943-14212173; species=canFam
ACCCCTAAAGCACCGGCATCCCGGAGGGTGCTCGCAgcgcccg-ggccccgg-----------------------------------gccccccg------------------------------------------------AAGCTC---CGACCTCGTCCGACCCCAGCGCGGGCAGCAGGCGTCCTCATTCAAAGCGAGGCCTCGGAGGGTCGACTTTCGTCTCTG
>gene=chr6_14211943-14212173; species=equCab
AGACTGAAACCACCCCCACTTCGGAGCGTCCTTCCCGCACCCGAGTCCTGGGACCCTGATCTGCTTATGGAGAGGAGGGCTCGG---GCCCTGCGCTCTGCGGCTGTCCC-GGGATGCCCTTAATTCCCGGCGCGCGGGAGATAAGCTCCTGTGACCTCATTTGACCCCGCTGCAGGCGCCAGGACCCCTCATGGACGGGGAGCCATTGGAGGGTCCATTTAC-TCCCTG
>gene=chr6_14211943-14212173; species=gorGor
AGACACAAGCCAGCAGCCCTTCGGAGGGGCCTCCCCGCACG-GCCTCTTGGGATC-TGACTTGCTTAGGAAGAGGAGGGCACGGGGAGCCTCCTGCTCTGCAGCTGTCCCCAGGATGCCCTTAATTCCCGGGACAGGAGAGATAAGCTCGTCTGACCTCAGTTGACCTCGCCGCAGGCGCCAGGCGTCCTCATTTACTGCGAGGCGTTGGGGAGTCTACTTTTCTCTCTG
>gene=chr6_14211943-14212173; species=panTro
AGACACAAGCCAGCAGCCCTTCGGAGGGGCCTCCCCGCACGCGCCTCTTGGGATCCTGACTTGCTTAGGAAGAGGAGGGCACGGGGAGCCTCCTGCTCTGCAGCTGTCCCCAGGATGCCCTTAATTCCCGGGACAGGAGCGATAAGCTCGTCTGACCTCAGTTGACCTCGCCGCAGGCGCCAGGCGTCCTCATTTACTGCGAGGCATTGGGGAGTCTACTTTTCTCTCTG
>gene=chr6_14211943-14212173; species=papHam
AA--ACAAGCCAGCAGCCCTTCGGAGGGGCCTCCCCGCACGCGCCTCCTGGGATCCTGACTTGCTTAGGAAGAGGAGGGCATGGGGAGCCTCCTGCTCTGCAGCTGTCCCCAGGATGCCCTTAATTCCCGGGACAGGAGAGATAAGCTCGTCTGACCTCAGTTGACCTCGCCGCAGGCGCCAGGCGTCCTCATTTACTGCGAGGCATTGGAGAGTCTACTTTTCTCTCTG
>gene=chr6_14211943-14212173; species=ponAbe
AAACACAAGCCAGCAGCCCTTCGGAGGGGCCTCCCCGCACGCGCCTCTTGGGATCCTGACTTGCTTAGGAAGAGGAGGGCACGGGGAGCCTCCTGCTCTGCAGCTGTCCCCAGGATGCCCTTAATTCCCGGGACAGGAGAGATAAGCTCGTCTGACCTCAGTTGACCTCGCCGCAGGCGCCAGGCGTCCTCATTTACTGCGAGGCATTGGGGAGTCTACTTTTCTCTCTG
>gene=chr6_14211943-14212173; species=rheMac
AAACACAAGCCAGCAGCCCTTCGGAGGGGCCTCCCCGCACGCGCCTCCTGGGATCCTGACTTGCTTAGGAAGAGGAGGGCACGGGGAGCCTCCTGCTCTGCAGCTGTCCCCAGGATGCCCTTAATTCCCGGGACAGGAGCGATAAGCTCGTCTGACCTCAGTTGACCTCGCCGCAGGCGCCAGGCGTCCTCATTTACTGCGAGGCATTGGAGAGTCTACTTTTCTCTCTG
>gene=chr6_16131307-16131415; species=hg19
CCTGATAGCAGCATCTAATGCCCGATAGTAACCTCTGCCTCAGCAGTGTTACTATAGGTCATTGCAGACTGTTCTAACAGAAAGCAGGAAACAGTTCCTCTTGGGTTA
>gene=chr6_16131307-16131415; species=bosTau
CCTGATAACAGCATCTACTGCCCGATAGTAACCTCTGCCTCAGCAGTGTTACTATAGGTCATTGCAGACTGTTCTAACAGAAAGCAGGAAACAGTTCCTCTTGGGTTA
>gene=chr6_16131307-16131415; species=calJac
CCTGATAGCAGCATCTAGTGCCCGATAGTAACCTCTGCCTCAGCCGTGTTACTATAGGTCATTGCAGACTGTTCTAACAGAAAGCAGGAAACAGTTCCTCTTGGGTTA
>gene=chr6_16131307-16131415; species=canFam
CCTGATAGCCGCATCAAATGCCCGATAGTAACCTCTGCCTCAGCAGTGTTACTACAGGTCATTGTAGAGGGTTCTAACAGAAAGCAGGAAACAGTTCCTCTTGGGTTA
>gene=chr6_16131307-16131415; species=equCab
CCTGATTGCAGTGTGTAATGCCCGATAGTAACCTCTGCCTGAGCAGTGTTACTCTAGGTCATTGTCCGCTGCTCTAACAGACAGCAGGAAGCTGTTCCTCTTGGGTTA
>gene=chr6_16131307-16131415; species=gorGor
CCTGATAGCAGCATCTAATGCCCGATAGTAACCTCTGCCTCAGCAGTGTTACTATAGGTCATTGCAGACTGTTCTAACAGAAAGCAGGAAACAGTTCCTCTTGGGTTA
>gene=chr6_16131307-16131415; species=panTro
CCTGATAGCAGCATCTAATGCCCGATAGTAACCTCTGCCTCAGCAGTGTTACTATAGGTCATTGCAGACTGTTCTAACAGAAAGCAGGAAACAGTTCCTCTTGGGTTA
>gene=chr6_16131307-16131415; species=papHam
CCTGATAGCAGCATCTAATGCCCGATAGTAACCTCTGCCTCAGCAGTGTTACTATAGGTCATTGCAGACTGTTCTAACAGAAAGCAGGAAACAGTTCCTCTTGGGTTA
>gene=chr6_16131307-16131415; species=ponAbe
CCTGATAGCAGCATCTAATGCCCGATAGTAACCTCTGCCTCAGCAGTGTTACTATAGGTCATTGCAGACTGTTCTAACAGAAAGCAGGAAACAGTTCCTCTTGGGTTA
>gene=chr6_16131307-16131415; species=rheMac
CCTGATAGCATCATCTAATGCCCGATAGTAACCTCTGCCTCAGCAGTGTTACTATAGGTCATTGCAGACTGTTCTAACAGAAAGCAGGAAACAGTTCCTCTTGGGTTA
>gene=chr6_27106908-27107138; species=hg19
TGAAGGAGAACAAGAGGGAGTAGAGCACAGCAGGCCTGTTTCCCTTTTAGGTCCCCTCCCCCAATGCAGAGGGACTTCCCGCCAAAGCTCTTCCGGTTTTCAGTCTGGTCCGCAGAGGTTACCCATAAAAGAAAGCTGCCATCACAGGCAGCAGACCTTTGTTCTCTGACCACTTGATAATGTCAGGACGCGGCAAAGGAGGTAAGGGCCTGGGGAAAGGGGGTGCCAAG
>gene=chr6_27106908-27107138; species=bosTau
TGAAAGAACAGAAA-GGGAGTA--ATGTGGCTGGCTTGTTTCTTTA--------CCCTCCCCAACCCAGAGGGCT-TCCCGCCAAAGCACTTTGGGTTTTCATTCTGGTCCGCAGACTCTACGCATT-AATGGGGCTGCGCAAACTGAATGTACTTTACTGTTC-------TCCTCGAAATGTCTGGACGTGATAAGGGTGGGAAAGGTTTGGGGAAGGGGGGCGCCAAG
>gene=chr6_27106908-27107138; species=calJac
TGAAAGAGAACAAAA-GAAGTAGAGCGCAGCAGGCCTGTTTCCCTTTTAGGTCCCCTCCCCCAACGCAGAGGGACTTCCCGCCAAAGCTTTTCCGGTTTTCAGTCTGGTCCGCAGAGGTTACCGCTAAAAGAAAGCTGCCAGCACAG---GCAGATCTTTATTCTCTGACCACTTGATAATGTCAGGACGCGGCAAAGGCGGGAAGGGTCTGGGGAAAGGCGGCGCCAAG
>gene=chr6_27106908-27107138; species=canFam
------AGAACAAAAGGTAGAG--GAACGGCCTG-----TTTCTT-CTAGG-CCCCTCCTCCCACCAAGGGAGACTTCGAGCTACGGCGCTCTCGGTTTTCACTCCGGTCCGCAGAGGGAACCTATAAGAGGGAGCTGCGCGCCCTGGCTGCACTTTC--GCT---CGGGTTTTCGGAGATGTCAGGTCGTGGCAAGGGCGGGAAGGGGCTGGGCAAGGGCGGCGCCAAG
>gene=chr6_27106908-27107138; species=equCab
TGAAACAGAACAAAAGGAAGCA--GCATAGCTAGAGTGTTTCCTT-TTAGG-CCCCTCCCCCAACCCAGAGGGACTTCCCGCCACAGCTCTTTCGGTTTTCACTCTGGTCCGCAGAGGTTACCTATAAAAGGGAGCTGCGAACACTGACTTCATTTTCTTGCTCACTGACTTCCTGAGGATGTCTGGACGTGGCAAAGGTGGAAAGGGTCTGGGTAAAGGTGGTGCCAAG
>gene=chr6_27106908-27107138; species=gorGor
TGAAGGAGAACAAGAGGGAGTAGAGCACAGCAGGCCTGTTTCCCTTTTAGGTCCCCTCCCCCAACGCAGAGGGACTTTCCGCCAAAGCTTTTCCGGTTTTCAGTCTGGTCCGCAGAGGTTACCCATAAAAGAAAGCTGCCATCACAGGCAGCAGATCTTTGTTCTCTGACCACTTGATAATGTCAGGACGCGGCAAAGGAGGTAAGGGCCTGGGGAAAGGGGGTGCCAAG
>gene=chr6_27106908-27107138; species=panTro
TGAAGGAGAACAAGAGGGAGTAGAGCACAGCAGGCCTGTTTCCCTTTTAGGTCCCCTCCCCCAATGCAGAGGGACTTCCCGCCAAAGCTCTTCCGGTTTTCAGTCTGGTCCGCAGAGGTTACCCATAAAAGAAAGCTGCCATCACAGGCAGCAGATCTTTGTTCTCTGACCACTTGATAATGTCAGGACGCGGCAAAGGAGGTAAGGGCCTGGGGAAAGGGGGTGCCAAG
>gene=chr6_27106908-27107138; species=papHam
TGAAGGAGAACAAAAGGGAGTAGTGCACAGCAGGCCTGTTTCCCTTTTAGGTCCCCTCCACCGACGCGGAGGGACTTCCCGCCAAAGCTCTTCCGGTTTTCAGTCTGGTCCGCAGGGTTTACCCATAAAAGAAAGCTGCCATCACAGGCAGCAGATCTTTGTTCTCTGATCACTTGATAATGTCAGGACGCGGCAAAGGAGGTAAGGGTCTGGGGAAAGGGGGTGCCAAG
>gene=chr6_27106908-27107138; species=ponAbe
TGAAGGAGAACAAAAGGGAGTAGAGTACAGCAGGCCTGTTTCCCTTTTAGGTCCCCTCCCCCAACGCAGAGGGACTTCCCGCCAAAGCTCTTCCGGTTTTCAGTCTGGTCCGCAGAGGTTACCCATAAAAGAAAGCTGCCATCACAGGCAGCAGATCTTTGTTCTCTGACCACTTGATAATGTCAGGACGTGGCAAAGGAGGTAAGGGCCTGGGGAAAGGGGGTGCCAAG
>gene=chr6_27106908-27107138; species=rheMac
TGAAGGAGAACAAAAGGGAGTAGTGCACAGCAGGCCTGTTTCCCTTTTAGGTCCCCTCCCCCGACGCGGAGGGACTTCCCGCCAAAGCTCTTCCGGTTTTCAGTCTGGTCCGCAGGGTTTACCCATAAAAGAAAGCTGCCATCACAGGCAGCAGATCTTTGTTCTCTGATCACTTGATAATGTCAGGACGCGGCAAAGGAGGTAAGGGTCTGGGGAAAGGGGGTGCCAAG
>gene=chr6_35206589-35206819; species=hg19
CATATCCCCTGGTCACAAGGAGTGGGGACGAGGAGGACTGGGCTCGTTCTTTGTGTCTTTTGGCCCAACAGCTGCGAGAGGAGGGGGGAGGCTAGGGCAGCAGGTCAGCCAGCCAGAGTTGAGAGGTTTCCTGCTGGGAAGAACTGTTGACAGGTATGCTAAGAGTGAAGTGAAAGGCTGCCCTCCCTGCCCCTTCCCCCAACCAGGGGTGAGTAGCCTGGGTCCTGTCT
>gene=chr6_35206589-35206819; species=bosTau
TGTGTCCCTC-GTCACAAGGTGGAGGGAC-AGCAAGGCCGGGTGTGCTCTTTGTGCCTCTCGGCCCAGCAGCTGGCAAAGGAGGGGGTGGGCTGGGGCAGCAGGTCAGACAGCCAGAGTTGAGAAGTTTGCTGCTAGGAAGGACTGCTGACAGGTATGCTGAGAGTAAAGTGCAAGACTGCCCTCTCTGCCCCTTCCCCCAAGTCAGGGTGAGTAGCCTGGGTCCTGTCT
>gene=chr6_35206589-35206819; species=calJac
CATGT-CCCTGGTCACAAGGAGTAGGGACTAGGAGGACTGGGCTCGTTCTTTGTGTCTTTTGGCCCAAAAGCTGCGAGAGGAGGGGGGAGGCTGGGGCAGTAGGTCAGCCTGCCAGAGTTGAGAGGTTTCCTGCTGGGAAGGACTGTTGACAGGTATGCCAAGAGTGAAGTGGAAGGCTGCCCTCCCTGCCCCCTTCTCCAACCAGGGGTGAGTAGCCTGGGTCCTGTCT
>gene=chr6_35206589-35206819; species=canFam
CGGGTCTCCTGGTCACAAGGA----GGAC------------GTTCCTTCTTTGTGTCTTTTGGCCCAACAACTGGTGGA-GAGGGGGAGGGCTGGGGCAGCAGGTCAGACAGCCAGAGTTGAGAGGTTTTCTGCTGAGAAGGACTGTTGACAGATATGCTAAGAGTGAAGTGGAAGACTGCCCTCTCTGCCCCCTCCCCCAAGTAGGGGTGAGTAGCCTGGGTCCTGTCT
>gene=chr6_35206589-35206819; species=equCab
TGTGTCCCCTGGTCACAAGGAGTGGGAAC-AGGAGGACTGGGCTCGCTCTTTGTGTCTTTTGGCCCAACAGCTGGCAGA-GAGGGGGAGGGCTGGGGCAGTAGGTCAGACAGCCAGAGTTGAGAGGTTTCCTGCTGGGAAGGACTGTTGACAGGTATGCTAAGAGTGAAGTGGAAGGCTGCCCTCTCTGCCCCCTCCCCCAAGTAGGGGTGAGTAGCCTGGGTCCTGTCT
>gene=chr6_35206589-35206819; species=gorGor
--------------------------------------------------------------------------------------------------------------------------------------------------------------------------------------------------------------------------------------
>gene=chr6_35206589-35206819; species=panTro
CATATCCCCTGGTCACAAGGAGTGGGGACGAGGAGAACTGGGCTCGTTCTTTGTGTCTTTTGGCCCAACAGCTGCGAGAGGAGGGGGGAGGCTAGGGCAGCAGGTCAGCCAGCCAGAGTTGAGAGGTTTCCTGCTGGGAAGAACTGTTGACAGGTATGCTAAGAGTGAAGTGAAAGGCTGCCCTCCCTGCCCCTTCCCCCAACCAGGGGTGAGTAGCCTGGGTCCTGTCT
>gene=chr6_35206589-35206819; species=papHam
CATATCCCCTAGTCACAAGGAGTGGGGACTAGGAGGACTGGGCTCGTTCTTTGTGTCTTTTGGCCCAACAGCCGCGAGAGGAGGGGGGAGGCTAGGGCAGCAGGTCAGCCAGCCAGAGTTGAGAGGTTTCCTGCTTGGAAGAACTGTTGACAGGTATGCTAAGAGTGAAGTGGAAGGCTG-CCTCCCTGCCCCCTCCCCCACCCAGGGGTGAGTAGCCTGGGTCCTGTCT
>gene=chr6_35206589-35206819; species=ponAbe
CATATCCCCTGGTCACAAGGAGTGGGGACTAGGAGGACTAGGCTCGTTCTTTGTGTCTTTTGGCCCAACAGCTGCGAGAGGAGGGGGGAGGCTAGGGCAGCAGGTCAGCCAGCCAGAGTTGAGAGGTTTCCTGCTGGGAAGAACTGTTGACAGGTATGCTAAGAGTGAAGTGGAAGGCTGCCCTCCCTGCCCCCTCCCCCAACCAGGGGTGAGTAGCCTGGGTCCTGTCT
>gene=chr6_35206589-35206819; species=rheMac
CATATCCCCTAGTCACAAGGAGTGGGGACTAGGAGGACTGGGCTCGTTCTTTGTGTCTTTTGGCCCAACAGCCGCGAGACGAGGGGGGAGGCTAGGGCAGCAGGTCAGCCAGCCAGAGTTGAGAGGTTTCCTGCTTGGAAGAACTGTTGACAGGTATGCTAAGAGTGAAGTGGAAGGCTG-CCTCCCTGCCCCCTCCCCCACCCAGGGGTGAGTAGCCTGGGTCCTGTCT
>gene=chr6_42104388-42104618; species=hg19
AACTCACAGATGGCTTTAATGAGGCCTTTCCTTGCTAATTAGCAAGTCCACAGGACAGGAGCCTAAAAAGGCCAGTCTTTCCCAGCAAGTCCCAGCAGGCCTGACCTGAGGACCAGAGAGAGGCCTTTGTCCAAGGGCAGAGGGGATGCTGAAGATTCGACTGGAGTGGAGGGGAGGAGGGGCAGGGAGCCACAAAGTAGAGGAGGACGGAACAGAAACGGAACAGAATG
>gene=chr6_42104388-42104618; species=bosTau
AACCCACAAACGGC--TGATGAGGCCCTTCCTTGCTAATTAACAGGGCCACATGACAGGAACCTGAAAAGGCTGGTGTGTCCCAGCAAGTCTCAGCAGGTCTGACCCAGGTGCCAGAGAGAAGCCTTTGTCCAAGGGCAGAGGGGACGCGGAAGGTGGAGTTGGGCT--------GGGC--TGGGAGAGCCACAGAATAGGGGAGGGGAGACCACGGTGGGAGG------
>gene=chr6_42104388-42104618; species=calJac
AACTCACAAATGGCATTAACAAGGCCTTTCCTTGCTAATTAGCATGTCCACATGACAGGAGCCTAAAAAGGCCAGTCTGTCCCAACAAGTCCCAGCTGGCCTGTCCTGAGGACCAGAGAGAGGCCTTTGTCCAAGGGCAGAGGGGAAGCTGAAGGTTGGGCTGGGGTGGAGGGGAGGAGGGACAGGCAGCTACAGAGTAGAGAAGAA-----------------------
>gene=chr6_42104388-42104618; species=canFam
AACCCGCAAATGACGTTAATGAGGCCCTTCCTTGCTAATTAACAGGTCCACATGACAGGAACCTGAAAAGGCCAGTCTGTCCCAGCAAGCCCCAGCAGGCCTGACCCAGGCACCAGAGAGAGGCCTTTGTCCAAGGGCAGAGGGGACGCTGAAGGTTGGGCTGGGCT--------GGA---GCAGGAAGCCACAG-GTTGGGGGGGAGGGGAGAGGCCTGGGGG------
>gene=chr6_42104388-42104618; species=equCab
AACCCACAAATGGCCTTAATGAGGCCCTTCC-TGATAATTACCAGGTCCACATGGCAGGAACCTGAGAAGGCCAGTCCGTCCCAGCAAACCCCGGCAGGCTTGACCGGAGCACCAGGGGAAGGCCTTTGTCCAAGGGCAGAGGGGACACTG-AGGTTGGGCTGGAAG--------GCA---GCTGGGAGCCACAG---AGCAGAAGGGGGGACTGGGAGCGGGG------
>gene=chr6_42104388-42104618; species=gorGor
AACTCACAAATGGCGTTAA-GAGGCCTTTCCTTGCTAATTAGCAAGTCCACAGGACAGGAGCCTAAAAAGGCCAGTCTTTCCCAGCAAGTCCCAGCAGGCCTGACCTGAGGACCAGAGAGAGGCCTTTGTCCAAGGGCAGAGGGGATGCTGAAGATTCGACTGGGGTGGAGGGGAGGAGGGGCAGGGAGCCACAAAGTAGAGGAGGACGGAACAGAAATGGAGGAGTCTG
>gene=chr6_42104388-42104618; species=panTro
AACTCACAAATGGCGTTAATGAGGCCTTTCCTTGCTAATTAGCAAGTCCACAGGACAGGAGCCTAAAAAGGCCAGTCTTTCCCAGCAAGTCCCAGCAGGCCTGACCTGAGGACCAGAGAGAGGCCTTTGTCCAAGGGCAGAGGGGATGCTGAAGATTTGACTGGGGTGGAGGGGAGGAGGGGCAGGGAGCCACAAAGTAGAGGAGGACAGAACAGAAACGGAACAGAATG
>gene=chr6_42104388-42104618; species=papHam
AACTCACAAATGGCGTTAATGAGGCCTTTTCTTGCTAATTAGCAAGTCCACATGACAGGAGCCTAAAAAGGCCAGTCTTTCCCAGCAAGTCCCAGCAGGCCTGACCTGAGGACCAGAGAGAGGCATTTGTCCAA-GGCAGAGCGGACGCTGAAGGTTGGGCTGGGGTGGAGGGGAGGAGGGGCAGGGAGCCACAGAGTAGAGGAGGAGGGAACAGAAAAGG---AGTCT-
>gene=chr6_42104388-42104618; species=ponAbe
AACTCACAAATGGCGTTAATGAGGCCTTTCCTTGCTAATTAGCAAGTCCACAGGACAGGAGCCTAAAAAGGCCAGTCTTTCCCAGCAAGTCCCAGCAGGCCTGACCTGAGGACCACAGAGAGGCCTTTGTCCAAGGGCAGAGGGGACGCTGAAGATTCAGCTGGGGT--------GGAGGGGCAGGGAGCCACAAAGTAGAGGAGGAGGGAACAGAAATGGAGGAGTCTG
>gene=chr6_42104388-42104618; species=rheMac
AACTCACAAATGGCGTTAATGAGGCCTTTTCTTGCTAATTAGCAAGTCCACATGACAGGAGCCTAAAAAGGCCAGTCTTTCCCAGCAAGTCCCAGCAGGCCTGACCTGAGGACCAGAGAGAGGCCTTTGTCCAA--GCAGAGCGAACGCTGAAGGTTGGGCTGGGGTGGAGGGGAGGAGGGGCAGGGAGCCACAGAGTAGAGGAGGAGGGAACAGAAAAGG--------G
>gene=chr6_53224318-53224526; species=hg19
TGGGGCGGGGCCTCGCGAGGAGCACGCTCGCGCCCTCCCCGCCTTGAGCTCGCTCCCGGGCCGGGTAATTCCCGGGCAATGACCAGACCTCGTCCCCGCGCTGACCCTTCCTGGGGACATCGGGTGGGGGTGGAGGAGGCGCTGAGCTAGGGAGAGGAGGGTTGTGCGGCCCGGACCACGCAACCTTGGGATCGGAGGGTGGTTGAGG
>gene=chr6_53224318-53224526; species=bosTau
TGGGGCGGGGCCGCGCCCAGCGCGCGCTCGTCCTCTCCCTG--CCGGGGCTAGTGCAGGCCGGGGTCATTCCCCGGCAGTGACCAGCC-TCCGCCCCTCGGTGACCCTGC--GGGGACTTGGGTGGGG---TGAGGAGG---------------CGGAGAGCTGCGCTGCTTGGAAGGCGGGGTCTTGGGTTCTGAGGGTAGTTAGGG
>gene=chr6_53224318-53224526; species=calJac
TGGGGCGGGGCCTCGCCAGGCGCGCGCTCGCCCCCTCCCTGCCTGGAGCTCGCGCCCGGGCCGGGTCATTCCCGGGCAATGACCGGACCTGGTCCCCGCGCTGACCCAGCTTGGGGACATCGAGTGGGGGCGGAAGAGGCGCTAAGCCAGGGAAAGGAGAGTTGTGCGGCCCGGACTGCGCAGCCTTGGGATCGGAGGGTGGTCGAGG
>gene=chr6_53224318-53224526; species=canFam
TggggcggggcctcccgcggcgggcgcgcgcTCCTTCCCCGCCCGAGGCTCGCGCGCCGGCGGGGTCATTCCCGGGCATTGACCGGCC-TCGGCCCGGCGCTGACCCGGCG-GGGGACCCGGGGGGA----GGGGGTGGCGCTGAGCCT-GGGGCGGGCAGCTGGGCGGCCGGGACCG--------------CGGAGGGAGGCC--GG
>gene=chr6_53224318-53224526; species=equCab
TGGGGCGGGGCCTCGCGAGGCGCGCGCTCGCCCCTTTCCCTCCCCGAGCTTGCGCCGGGGCCGGGTCATTCCCGGGCAATGACCGGCC-TCGTCCTCGCGCTGACCCGGCC-GGGGACGGGGAGTGGG---GGGGGAGGCTCCGAGCCAAGGAGAGGAGAGTTGTGCGGTCCGGATTGAGGAGTCCTGGGATCCGAGGGTGGCCGAGG
>gene=chr6_53224318-53224526; species=gorGor
TGGGGCGGGGCCTCGCGAGGAGCGCGCTCGCGCCCTCCCCGCCTTGAGCTCGCTCCCGGGCCGGGTAATTCCCGGGCAATGACCAGACCTCGTCCCCGCGCTGACCCTTCCTGGGGACATCGGGTGGGGGCGGAGGAGGCGCTGAGCTAGGGAGAGGAGGGTTGTGCGGCGTGGACCACGCAACCTTGGGATCGGAGGGTGGTTGAGG
>gene=chr6_53224318-53224526; species=panTro
TGGGGCGGGGCCTCGCGAGGAGCACGCTCGCGCCCTCCCCGCCTTGAGCTCGCTCCCGGGCCGGGTAATTCCCGGGCAATGACCAGACCTCGTCCCCGCGCTGACCCTTCCTGGGGACATCGGGTGGGGGCGGAGGAGGCGCTGAGCTAGGGAGAGGAGGGTTGTGCGGCCCGGACCACGCAACCTTGGGATCGGAGGGTGGTTGAGG
>gene=chr6_53224318-53224526; species=papHam
TGGGGCGGGGCCTCGCGAG--GCGCGCTCGCCCCCTCCCCTCCTTGAGCTCGCGCCCGGGCCGGGTCATTCCCGGGCAATGACCAGACCTCGTCCCCGCGCTGACCCTGCCTGGGGACGTCGGGTGGGGGCGGAGGAGGCGCTGAGCTAGGGAGAGGAGAGTTGTGCGGCCCGGACCACGCAGCCTTGGGATCGGAGGGTGGTCGAGG
>gene=chr6_53224318-53224526; species=ponAbe
TGGGGCGGGGCCTTGCGAGGCGCGCGCTCGCACCCTCCCCGCCTTGAGCTCGCGCCCGGGCCGGGTAATTCCCGGGCAATGACCAGACCTCGTCCCCGCGCTGACCCTTCCTGGGGACATCGGGTGGGGGCGGAGGAGGCGCTGAGCTAGGGAGAGGAGGGTTGTGCGGCCCGGACCACGCAACCTTGGGATCGGAAGGTGGTCGAGG
>gene=chr6_53224318-53224526; species=rheMac
TGGGGCGGGGCCTCGCGAG--GCGCGCTCGCCCCCTCCCCTCCTTGAGCTCGCGCCCGGGCCGGGTCATTCCCGGGCAATGACCAGACCTCGTCCCCGCGCTGACCCTGCCTGGGGACGTCGGGTGGGGGCGGAGGAGGCGCTGAGCTAGGGAGAGGAGAGTTGTGCGGCCCGGACCACGCAGCCTTGGGATCGGAGGGTGGTCGAGG
>gene=chr6_99873765-99873995; species=hg19
TTTGTGAAGGTGAGCAGTCTGGGTCGGTAGCGAAAGCGGAGACCTTAGCTGACCCCGCAGCTGTCTTTCTCTTTGTTAACCTCAACACATCGCGCCCCCTTCCGGGAACACTTGCTCTTCTCTCCTTGGCTTAACTAGTCCCGGTTTTTCATTCTTTATCCGTGACTTTTAGGGAACCGTGGGGGGGAAGTCTGGTTTCCGTCCTGCTGCTTTCCTTCAACTACAAGATG
>gene=chr6_99873765-99873995; species=bosTau
TTGGTGAAA-TGACTGGTCT-GGATGG-AGAGAGAGCGGAGACCTTAGCTGACCCCGCAG----------CTTTGTTAACCTCAAAACATCGCGCCCCCTTCCGGGGACACTTGCTT--CTCTTCCTCACTCGGCTAGTCCCGATGTTTCGTTCCTTCTCCGCGACCTTTAGGGAAAAGCGGCAGCGAAGTCCAGTTTCCGTCCCGCTGCTTTATTTCAACCACAAGATG
>gene=chr6_99873765-99873995; species=calJac
TTTGTGAAGGTGACCAGTCTGGGTCGG-AGCGAAAGTAGAGACCTTAGTTGACCCCGCTG-TGTAGTTCTCTTTGTTAACCTCAACACATCGCGCCCCCTCCCGGGTACACTTGTTCATCTCTCTTCAGCTTAACTAGTCCCGATATTTCATTCTTTATC--TGACCTTTAGGGAACAGTGGCGGGGAAGTCTGGTTTCCGTCCTGCTGCTTTCCTTCAGCTGCAAGATG
>gene=chr6_99873765-99873995; species=canFam
---------------------GGACGGGAGCGACTGCCGAGACCTTCCCTGGACCCGCGGCGATTGC--TCTTTGTTAACCTCGGGACATCGCGCCCCCTCCTGGCGACATTTACTC--CTCTACGTCACCCGGTTAGTCCCGACATGTCGTTCTTTACCCGTGACCCTTGGGGGGGAGTG--GGGAAA--TCCGTTTCTGTCCTTTTGCTTTCTCTCGCCTGCAAGATG
>gene=chr6_99873765-99873995; species=equCab
TCAGGCAGG-CGGCAAGTCT-AGATGGCAGTGATAGCGGAGACCTTAGCTGACCCGGCAGCTGTCGC--TCTTTGTTAACCTCAAAGCATCGCGCCCCCTTCAGGGAACACTTGCTC--CTGTACCTCACCCCGCCAGTCCCGGTATTTCGTTCTTT-CCCGTGACCTTTAGGGAAAAGTGGCGGGTAAGTTCAGTTCCCGTCCGGCTGCTTT-TCTCAACTACAAGATG
>gene=chr6_99873765-99873995; species=gorGor
TTTGTGAAGGTGAGCAGTCTGGGTCGGTAGCGAAAGCGGAGACCTTAGCTGACCCCGCAGCTGTCTTTCTCTTTGTTAACCTCAACACATCGCGCCCCCTTCCGGGAACACTTGCTCTTCTCTCCTTGGCTTAACTAGTCCTGGTTTTTCATTCTTTATCCGTGACCTTTAGGGAACCGTGGGGGGGAAGTCTGGTTTCCGTCCTGCTGCTTTCCTTCAACTACAAGATG
>gene=chr6_99873765-99873995; species=panTro
TTTGTGAAGGTGAGCAGTCTGGGTCGGTAGCGAAAGCGGAGACCTTAGCTGACCCCGCAGCTGTCTTTCTCTTTGTTAACCTCAACACATCGCGCCCCCTTCCGGGAACACTTGCTCTTCTCTCCTTGGCTTAACTAGTCCCGGTTTTTCATTC-------------TTTAGGGAACCGTGGCGGGGAAGTCTGGTTTCCGTCCTGCTGCTTTCCTTCAACTACAAGATG
>gene=chr6_99873765-99873995; species=papHam
TTTGTGAAGGTGAGCAGTCTGGGTCGGTAGCGAAAGCGGAGACCTTAGCTGACCCCGCAGCTGTCTTTTTCTTTGTTAACCTCAACACATCGCGCCCCCTTCCGGGAACACTTGCTCATCTCTCCTTCGCTTAACTAGTCTCGGTTTTTCATTA----TCTGTGACCTTTAGGGAACCGTGGCGGGGAAGTCTGGTTTCCGTCCTGCTGCTTTCCTTCAACTACAAGATG
>gene=chr6_99873765-99873995; species=ponAbe
TTTGTGAAGGTGAGCAGTCTGGGTCGGTAGCGAAAGCAGAGACCTTAGCTGACCCCGCAGCTGTCTTTCTCTTTGTTAACCTCAACACATCGCGCCCCCTTCCGGGAACACTTGCTCTTCTCTCCTTGGCTTAACTAGTCCCCGTTTTTCATTCTTTATCCGTGACCTTTAGGGAACCGTGG-GGGGAAGTCTGGTTGCCGTCTTGCTGCTTTCCTTCAACTACAAGATG
>gene=chr6_99873765-99873995; species=rheMac
TTTGTGAAGGTGAGCAGTCTGGGTCGGTAGCGAAAGCGGAGACCTTAGCTGACCCCGCAGCTGTCTTTTTCTTTGTTAACCTCAACACATCGCGCCCCCTTCCGGGAACACTTGCTCATCTCTCCTTCGCTTAACTAGTCTCGGTTTTTCATTA------TGTGACCTTTAGGGAACCGTGGCGGGGAAGTCTGGTTTCCGTCCTGCTTCTTTCCTTCAACTACAAGATG
>gene=chr6_110676328-110676558; species=hg19
TTATCAGGCCTCAACTTGTACAAAGCAATGCACAAATCAGACTCTTTCTGTTGTCATTCCAAGTGGGGGAGGGGTCAGCATGAAGCAGGGTTGCTATGGGAAGGTTTCTGGGCTATGAACCTTGACCTGAGGAATGTCCAAGGGTGAAAAGGGCAGGAGTCATAAGAAAGGGGGATGGGGCCTTGCAGGTAGAGGAGTGAGCATAAGCCACCTTTGTAGGTTACAGTGAA
>gene=chr6_110676328-110676558; species=bosTau
TTATTAGGTCACAACACATACAAAGCAACTCGCAAATCAGAACGTTTATGTTGTC-TCCCAAACTGGTCAAAGATTAGCAAGAAGTAGGAATGATGAAAAAAGGTTTCTGGGCCACCGTCCTTGACCT---GAATGTTCAGTGATGGAAAGGGCATGAATCAT--------AGGATGGGGT---------AAAAGAATCAGCATAAACCGTGGAAAGAAGTTATAACAAA
>gene=chr6_110676328-110676558; species=calJac
TTATCAGGTCTCAACTTGTACAAAGCTATGCACAAATCAGACTCTTTCTGTCGTCATTCCAAATGGGGGAGGGGTCAGCATGAAGCAGGGTTGCTATGGGAAGATTTCTGGGCTATGAACCTTGACCTGAGGAATGTCCAAGGATGGAAAGGGCAGGAGTCATAAGAAAGGGGGATAGGGCCTTGCAGGTAGAGGAGTCAGCATAAGCCACCTTTGCAGGCTACAGTGAA
>gene=chr6_110676328-110676558; species=canFam
-----------CAACATGTACAAAACAACTCACAAATCAGAATGCTTCTGTTGTCATTCCCAACTGGGGAGAGACcagcctgaagtacaatcattacgggaaggtttccaggtgatgactcctgacct---gaaccttcaaggacagaaaggccgtgaatcataagagaggaggatggggcctcccaagt--gaggatcagcataagcTACCTACACAGGTTACAACAAA
>gene=chr6_110676328-110676558; species=equCab
TTACCGGGTCGCAACTTGTACAAAGCAACTCACAAATCAGAAGGTTTCTGTTGTCACCCCAAACTGGGGAAAAATCAGCACTAAGTAGGATTGATATGGGAAGGTTTCCAGGCGATGATCCTTGACCT---GAACGTCCAAGGATGGAAAGCACATGAATCACAAGCAAGCAGGATGGGGCCTCGAAGGCAAAAGAACCAACATAAGCCA----AATGGGTGATAACAAA
>gene=chr6_110676328-110676558; species=gorGor
TTATCAGGCCTCAACTTGTTCAAAGCAATGCACAAATCAGACTCTTTCTGTTGTCATTCCAAGTGGGGGAGGGGTCAGCATGAAGCAGGGTTGCTATGGGAAGGTTTCTGGGCTATGAACTTTGACCTGAGGAATGTCCAAGGATGAAAAGGGCAGGAGTCCTAAGAAAGGGGGATGGGGCCTTGCAGGTAGAGGAGTCAGCATAAGCCACCTTTGTAGGTTACAGTGAA
>gene=chr6_110676328-110676558; species=panTro
TTATCAGGCCTCAACTTGTACAAAGCAATGCACAAATCAGACTCTTTCTGTTGTCATTCCAAGTGGGGGAGGGGTCAGCATGAAGCAGGGTTGCTATGGGAAGGTTTCTGGGCTATGAACCTTGACCTGAGGAATGTCCAAGGGTGAAAAGGGCAGGAGTCATAAGAAAGGGGGATGGGGCCTTGCAGGTAGAGGAGTCAGCATAAGCCACCTTTGTAGGTTACAGTGAA
>gene=chr6_110676328-110676558; species=papHam
TTATCAGGACTCAACTTGTACAAAGCAATGCACAAATCAGACTCACTCTGTTGTCATTCCAAGTGGGGGAGGGGTCAGCATGAAGCAGGGTTGCTATGGGAAGGTTTCTGCGCTATGAACCTTGACTTGAGGAATGTCCAAGGATGAAAAGGTCAGGAGTCATAAGAAAGGGGGATGGGGCCTTGCAGGTACAGGAGTCAGCATAAGCCACCTTTGTAGGTTACAGTGAA
>gene=chr6_110676328-110676558; species=ponAbe
TTATCAGGCCTAAACTTGTACAAAGCAATGCACAAATCAGACTCTTTCTGTTGTCATTCCAAGTGGGGGA-----------GCAGCAGGGTTGCTATGGGAAGGTTTCTGGGCTATGAACCCTGACCTGAGGAATGTCCAAGGATGAAAAGGGCAGCAGTCATAAGAAAGGGGGATGAGGCCTTGCAGGTAGAGGAGTCAGCATAAGCCACCTTTGTAGGTTACAGTGAA
>gene=chr6_110676328-110676558; species=rheMac
TTATCAGGACTCAACTTGTACAAAACAATGCACAAATCAGACTCTTTCTGTTGTCATTCCAAGTGGGGGAGGGGTCAGCATGAAGCAGGGTTGCTATGGGAAGGTTTCTGCGCTATGAACCTTGACTTGAGGAATGTCCAAGGATGAAAAGGTCAGGAGTCATAAGAAAGGGGGATGGGGCCTTGCAGGTAGAGGAGTCAGCATAAGCCCCCTTTGTAGGTTACAGTGAA
>gene=chr6_163991659-163991889; species=hg19
CTAAtctcttctctatcttttcttttcttttttttgttttgtttttttttgtttCTAACCACCCAGCCGCCACCGGCAACTAACCTATGACCTTCTGACCTCTGAACTCTTCACCCAATGATGACCTGACCATGCCTGCCTGCTGATCAGTTAACTGGTAATCGCCTTTGCTTGCCTGTCGTCAGTGCAGCGAGCTGAGGCACTTGTCCGTTCGTCTTACCATCTAACCA
>gene=chr6_163991659-163991889; species=bosTau
CTAATCTCTTCTCTAtcttttcttttctttttttttttttg---ttttttgtttctAACCACCCAGCCGCCACCGGCAACTAACCTATGACCTTCTGACCTCTGAACTCTTCACCCAATGATGACCTGACCATGCCTGCCTGCTGATCAGTTAACTGGTAATCGCCTTTGCTTGCCTGTCGTCAGTGCAGCGAGCTGAGGCACTTGTCCGTTCGTCTTACCATCTAACCA
>gene=chr6_163991659-163991889; species=calJac
CTAATCTCTTCTCTATCttttcttttc-tttttttgttttgtttttttttgtttCTAACCACCCAGCCGCCACCGGCAACTAACCTATGACCTTCTGACCTCTGAACTCTTCACCCAATGATGACCTGACCATGCCTGCCTGCTGATCAGTTAACTGGTAATCGCCTTTGCTTGCCTGTCGTCAGTGCAGCAAGCTGAGGCACTTGTCCGTTCGTCTTACCATCTAACCA
>gene=chr6_163991659-163991889; species=canFam
CTAATCTCTTCTCTATCttttcttttcttttttttgttttg---ttttttgtttCTAACCACCCAGCCGCCACCGGCAACTAACCTATGACCTTCTGACCTCTGAACTCTTCACCCAATGATGACCTGACCATGCCTGCCTGCTGATCAGTTAACTGGTAATCGCCTTTGCTTGCCTGTCGTCAGTGCAGCGAGCTGAGGCACTTGTCCGTTCGTCTTACCATCTAACCA
>gene=chr6_163991659-163991889; species=equCab
CTAATCTCTTCTCTATCttttcttttc---tttttgttttg---ttttttgtttCTAACCACCCAGCCGCCACCGGCAACTAACCTATGACCTTCTGACCTCTGAACTCTTCACCCAATGATGACCTGACCATGCCTGCCTGCTGATCAGTTAACTGGTAATCGCCTTTGCTTGCCTGTCGTCAGTGCAGCGAGCTGAGGCACTTGTCCGTTCGTCTTACCATCTAACCA
>gene=chr6_163991659-163991889; species=gorGor
CTAAtctcttctctatcttttcttttcttttttttgttttgtttttttttgtttctAACCACCCAGCCGCCACCGGCAACTAACCTATGACCTTCTGACCTCTGAACTCTTCACCCAATGATGACCTGACCATGCCTGCCTGCTGATCAGTTAACTGGTAATCGCCTTTGCTTGCCTGTCGTCAGTGCAGCGAGCTGAGGCACTTGTCCGTTCGTCTTACCATCTAACCA
>gene=chr6_163991659-163991889; species=panTro
CTAAtctcttctctatcttttcttttcttttttttgttttgtttttttttgtttCTAACCACCCAGCCGCCACCGGCAACTAACCTATGACCTTCTGACCTCTGAACTCTTCACCCAATGATGACCTGACCATGCCTGCCTGCTGATCAGTTAACTGGTAATCGCCTTTGCTTGCCTGTCGTCAGTGCAGCGAGCTGAGGCACTTGTCCGTTCGTCTTACCATCTAACCA
>gene=chr6_163991659-163991889; species=papHam
CTAAtctcttctctatcttttcttttcttttttttgttttgtttttttttgtttCTAACCACCCAGCCGCCACCGGCAACTAACCTATGACCTTCTGACCTCTGAACTCTTCACCCAATGATGACCTGACCATGCCTGCCTGCTGATCAGTTAACTGGTAATCGCCTTTGCTTGCCTGTCGTCAGTGCAGCGAGCTGAGGCACTTGTCCGTTCGTCTTACCATCTAACCA
>gene=chr6_163991659-163991889; species=ponAbe
CTAAtctcttctctatcttttcttttcttttttttgttttgtttttttttgtttCTAACCACCCAGCCGCCACCGGCAACTAACCTATGACCTTCTGACCTCTGAACTCTTCACCCAATGATGACCTGACCATGCCTGCCTGCTGATCAGTTAACTGGTAATCGCCTTTGCTTGCCTGTCGTCAGTGCAGCGAGCTGAGGCACTTGTCCGTTCGTCTTACCATCTAACCA
>gene=chr6_163991659-163991889; species=rheMac
CTAAtctcttctctatcttttcttttcttttttttgttttgtttttttttgtttCTAACCACCCAGCCGCCACCGGCAACTAACCTATGACCTTCTGACCTCTGAACTCTTCACCCAATGATGACCTGACCATGCCTGCCTGCTGATCAGTTAACTGGTAATCGCCTTTGCTTGCCTGTCGTCAGTGCAGCGAGCTGAGGCACTTGTCCGTTCGTCTTACCATCTAACCA
>gene=chr7_4747851-4747936; species=hg19
TTGTTTGGGTTCAGTTTTTATCCTGGCTGGCAGAGAGGTCTCTAAAAATGAGTCCCCGATGCTTTGTAAACATGACCTAGTTGCC
>gene=chr7_4747851-4747936; species=bosTau
-------------------------------------------------------------------------------------
>gene=chr7_4747851-4747936; species=calJac
TTGTTTGGGTTCCGTTTTTATTCTGGTTGACAGAGAGGTCTCTAAAAAGGAGTTCCCGTTGATTTGTAAACATGGCCTGGTTGCC
>gene=chr7_4747851-4747936; species=canFam
GTGTTTTGTTTTGGGCTCTCTCCAGGATGGCATAGAGGTCT-CTAAAAAGAAT-CTTGTTGCTTTGTAAACATCATCTGGTTGCC
>gene=chr7_4747851-4747936; species=equCab
GCGTTTAGCTGTGGGCTCCACGGAGGACGGCGTGGAGG--C-CGGAGGTGAGT-CCCGCGGCTCTG-GAACATCGTCCGGGTGGC
>gene=chr7_4747851-4747936; species=gorGor
TTGTTTGGGTTCAGTTTTTATCCTGGCTGGCAGAGAGGTCTCTAAAAATGAGTCCCCGATGCTTTGTAAACATGACCTAGTTGCC
>gene=chr7_4747851-4747936; species=panTro
TTGTTTGGGTTCAGTTTTTATCCTGGCTGGCAGAGAGGTCTCTAAAAATGAGTCCCCGATGCTTTGTAAACATGACCTAGTTGCC
>gene=chr7_4747851-4747936; species=papHam
TTGTTTGGGTTCAGTTTTTATCCTGGCTGGCAGAGAGGTCTCTAAAAGTGAGTCCGCATTGCTTTGTAAACATGACCTGGTTGCC
>gene=chr7_4747851-4747936; species=ponAbe
TTGTTTGGGTTCAGTTTTTATCCTGGCTGGCAGAGAGGTCTCTAAAAATGAGTCCCCGTTGCTTTGTAAACATGACCTAGTTGCC
>gene=chr7_4747851-4747936; species=rheMac
TTGTTTGGGTTCAGTTTTTATCCTGGCTGGCAGAGAGGTCTCTAAAAATGAGTCTGCATTGCTTTGTAAACATGACCTGGTTGCC
>gene=chr7_5447291-5447521; species=hg19
GGAATCCCAAAGGCGGCCAAGGAGAGGTCAAGGCCTCAGGCCAGCCAATGATATGCAAATACGTCCATCTCAGCCTTGCCCCTAGGGCTCCAGACTTTGTCAATTCTCATGCAATCACAAAGGATTTCCCCAGTGACTGGTTTCCCCCCTACCGAGACTCCACCTCCCAGGGTGGAAAAAGAGGTAGGGGTGGAGGGCCTTCTAGGAACTGCTCCAGAAAAAGCTAGAAG
>gene=chr7_5447291-5447521; species=bosTau
GGAATCCCCAGGCAGCCC--GGAGTGGTCAAGGCCTCAGCCCGGCCAATGATATGCAAATGCATCCACCCCAGCCTCGCCC-CAGGGCTCCAGACGTTCCCAATTCGAAAGCAATTACAGAGGATTTCCCCATTGATTTCTTCCCCCCCAACGGGGGTCCCAGC--CAAGAG--GAAGTAGAGGCAGGAAGGGAGGGCGTTCTAGGAACC--------------------
>gene=chr7_5447291-5447521; species=calJac
GGAATCCCAAAGGCGGCCACGGAGAGGTCAAGGCCTCAGGCCAGCCAAAGACATGCAAATACGTCCACCTCAGCCTTGCCCCGAGGGCTCCAGACTTTGTCAGTTCTCAAGCAATCACAAAGGACTTCCCCAGTAATTGGTTCCCCTCCTACGGAGACTCCACCTCCTCGGGTGGAAAAAGACGTAGGGGTAGAAGGC--------------------------------
>gene=chr7_5447291-5447521; species=canFam
GGAATCCTGAAACAGCCC--AGGGGGGTCAAGGCCTCAGCATAGCCAGTGATATGCAAATGCATCCACCACAGCCTGGCCC-CAGGGCTCCAGACACTCTCAATTCTACAGCAATTACAGAGGACTTCCCCACTAATTTTTTCCCCACTAACCGAGGCCTA-----------------------------AGGAGGGCCTTCCAGAACCA-CTGGGCAGAAAGCTAGGAA
>gene=chr7_5447291-5447521; species=equCab
GGAATCTCAAGGCAGCC-----GAGAGCCAAGGCCCCAGCCAGGCCAGTGATATGCAAAGACACCCGCCCCGGCCTCGCCC-CAGGGCTCCAGACATCCTTGAATCTACAGCAATTACAAAGGATTTCCCCACTGATTCCTTCCCCC---AGCCAGGTCCTGGC--CTAGAG-----GAAGAGGCAGGGAGGGAGGGCCTTCCGGAGCTG-CGGGGGCAAAAGCT--GCC
>gene=chr7_5447291-5447521; species=gorGor
GGAATCCCAAAGGCCGCCAAGGAGAGGTCAAGGCCTCAGGCCAGCCAATGATATGCAAATACGTCCATCTCAGCCTTGCCCCTAGGGCTCCAGACTTTGTCAATTCTCATGCAATCACAAAGGATTTCCCCAGTGACTGGTTTCCCCCCTACGGAGACTCCACCTCCCAGGGTGGAAAAAGAGGTAGGG-TGGAGGGCCTTCTAGGAACTGCTCCAGAAAAAGCTAGAAG
>gene=chr7_5447291-5447521; species=panTro
GGAATCCCAAAGGCGGCCAAGGAGAGGTCAAGGCCTCAGGCCAGCCAATGATATGCAAATACGTCCATCTCAGCCTTGCCCCTAGGGCTCCAGACTTTGTCAATTCTCATGCAATCACAAAGGATTTCCCCAGTGACTGGTTTCCCCCCTATGGAGACTCCACCTCCCAGGGTGGAAAAAGAGGTAGGGGTGGAGGGCCTTCTAGGAACTGCTCCAGAAAAAGCTAGAAG
>gene=chr7_5447291-5447521; species=papHam
GAAATCCCAAAGGCGGCCAAGGAGAGGTCAAGGCCTCAGGCCAGCCAATGATATGCAAATACGTCCATCTCAGCCTTGCCCCTAGGGCTCCAGACTTCGTCAATTCTCAAGCAATCACAAAGGATTTCCCCAGTGATTGGTTTCCCCCCTATGGAGACTCCACCTCCCAGGGTGGAAAAAGAGGTAGGGGTGGAGGGCCTTCTAGGAACTGCTCGGGCAAAAGCTAGAAT
>gene=chr7_5447291-5447521; species=ponAbe
GGAATCCCAAAGGCGGCCAAGGAGAGGTCAAGGCCTCAGGCCAGCCAATGATATGCAAATACGTCCATCTCAGCCTTGCCCCTAGGGCTCCAGACTTTGTCAATTCTCAAGCAATCACAAAGGATTTCCCCAGTGACTGGTTTCCCCCCTACGGAGACTCCACCTCCCAGGGTGGAAAAAGAGGTAGGGGTGGAGGGCCTTCTAGGAACTGCTCCAGAAAAAGCTAGAAG
>gene=chr7_5447291-5447521; species=rheMac
GGAATCCCAAAGGCGGCCAAGGAGAGGTCAAGGCCTCAGGCCAGCCAAGGATATGCAAATACGTCCATCTCAGCCTTGCCCCTAGGGCTCCAGACTTCGTCAATTCTCAAGCAATCACAAAGGATTTCCCCAGTGATTGGTTTCCCCCCTACGGAGACTCCACCTCCCAGGGTGGAAAAAGAGGTAGGGGTGGAGGGCCTTCTAGGAACTGCTCGGGCAAAAGCTAGAAG
>gene=chr7_21985745-21985975; species=hg19
CCCCTGCAGCAGAGGGAGGGAGTGGAGCCGTCCGGCGGGGTTTAGCGCGGGAGAAATGAGGGGGCTGTCCCGGCGCAGCCTCCAGCTGGCACGCGCGCTGGATACTTGGCAGGGTTTATTCCAGGTCATGCCCTGGGGCGCGAGCTTCTGCTGCAACCCCTGTCTCTGATCCAGGCAAATATTGTAGGGCGGCTTTGGGGCTTGTTTTGTTTTGTTGTTGTAACGGGGCA
>gene=chr7_21985745-21985975; species=bosTau
CCCCTGCAGCGGAGGGAGGGAGTGGAGCCGTCCGGCCGGGTTTCGCGCGGGAGAAATGAGGGGGCAGTCCCGGCGCAGCCTCCAGCTGGCACGCCCGCCAGATCTTT-GCACGGTTTATTCCAGGTAGTACCCTGGAGCGCGAGCCTCTGAAGCAACGAGTGTCTCAGAGCAGGGAAAGCATTTTAGGGCTGCCTCAGAACTTGTTTTGTTTCACAGTTGTAAAGGGGCG
>gene=chr7_21985745-21985975; species=calJac
CCCCTGCAGCGGAGGGAGGGAGTGGAGCCGTCCGGCGGTGTTTCGCGCGGGAGAAATGAGGGGGCTGTCCCGGCGCAGCCTCCAGCTGGCACGCGCGCTCGATACTTGGAAGGGTTTATTCCAGGTCCTGCCCTGGGGCGCAGGATTCTGA-GCAACACCGGTCTCTGATCCAGGAAAATATTTTGTGGCGGCTTTGGGGCTTATTTTGTTTTGTTGTTGTAAAGGGGCA
>gene=chr7_21985745-21985975; species=canFam
ccccTGCAGCGGAGGGAGGGAGTGGAGCGGTCCGGCCGGGCTGCGCGCGGGAGAAGCGAGG--GCAGTCCCGGCGCAGCCTCCAGCTGGCACGCGCGCCGGATATTT-GCAGGGCTCATTCCAGGTCCTGCCCTGCAGCACCAGCCTCTGCGGCAGGCGGAGTGTCTGCTCCAGGAACGCAGTTTAGAGCTACTTCGGAGCTCGTTTGGCTTCGCTGTTGTAAAGGGGCG
>gene=chr7_21985745-21985975; species=equCab
CCCCTGCAGCGGAGGGAGGGAGTGGAGCCGTCCGGCCGGGTTTCGCGCGGGAGAAATGAGGGTGCTGTCCCGGCGCAGGCTCCAGCTGGCATGCGCGCCGGATATTG-GCAGGGTTTATTCCAGGTAGCGCCCTGGAGCGCGGGCCTCTGCTGCAGTGGGAGTCTCCGATCCAGGAAAGCGTTTTAAGGCTGCTTTAGAAGTTG---GTTTTTGT--TTGTAAAAGGGTG
>gene=chr7_21985745-21985975; species=gorGor
--------------------------------------------------------------------------------------------------------------------------------------------------------------------------------------------------------------------------------------
>gene=chr7_21985745-21985975; species=panTro
CCCCTGCAGCAGAGGGAGGGAGTGGAGCCGTCCGGCGGGGTTTAGCGCGGGAGAAATGAGGGGGCTGTCCCGGCGCAGCCTCCAGCTGGCACGCGCGCTGGATACTTGGCAGGGTTTATTCCAGGTCATGCCATGGGGCGCGAGCTTCTGCTGCAACCCCTGTCTCTGATCCAGGAAAATATTGTAGGGCGGCTTTGGGGCTTGTTTTGTTTTGTTGTTGTAAAGGGGCA
>gene=chr7_21985745-21985975; species=papHam
CCCCTGTAGCGGAGGGAGGGAGTGGAGCCGTCCGGCGGGGTTTAGCGCGGGAGAAATGAGGGGGCTGTCCCGGCGCAGCCTCCAGCTGGCACGCGCGCAGGATACTTGGCAGAGTTTATTCCAGGTCATGCCCTGGGGCTCGAGCTTCTGCTGCAACCTCTGTCTCTGATCCAGGAAAATATTGTAGGGCGGTTTTGGGGCTTGTTTTGTTTTGTTGTTGTAAAGGGGCA
>gene=chr7_21985745-21985975; species=ponAbe
CCCCTGCAGCGGAGGGAGGGAGTGGAGCCGTCCGGCGGGGTTTCGCGCGGGAGAAATGAGGGGGCTGTCCCGGCGCAGCCTCCAGCTGGCACGCGCGCTGGATACTTGGCAGCGTTTATTCCAGGTCATGCCCTGGGGCGCGAGCTTCTGCTGCAACCCCTGTCTCTGATCCAAGAAAATATTGTAGGGCGGCTTTGGGGCTTGTTTTGTTTTGTTGTTGTAAAGGGGCA
>gene=chr7_21985745-21985975; species=rheMac
CCCCTGTAGGGGAGGGAGGGAGTGGAGCCGTCCGGCGGGGTTTAGCGCGGGAGAAATGAGGGGGCTGTCCCGGCGCAGCCTCCAGCTGGCACGCGCGCAGGATACTTGGCAGGGTTTATTCCAGGTCATGCCCTAGGGCTCGAGCTTCTGCTGCAACCCCTGTCTCTGATCCAGGAAAATATTGTAGGGCGGTTTTGGGGCTTGTTTTGTTTTGTTGTTGTAAAGGGGCA
>gene=chr7_47520496-47520726; species=hg19
TCTTCTCTAAAAAACCATGCAAATGGCCAGTGCAGCATGGTCAAAGGACCTCAGATAGAGCCTTGTGAATGCAAGCTACAGGTCAAAGGGAGGGCATGGATCCTAGAGGAAGCCAAAAGATCCCCAAAGAGGGAGCAGCTTCAAGAAAGGACTTAGTCCTTTCTTGGATGGAACAAGGGAGCCAAAGAAATGCAAAGGGCTTACCTGTTCCAGTCGGACTTGCACACCGC
>gene=chr7_47520496-47520726; species=bosTau
ACCCATCTTTGCAAGTATGCAAACAGCTAGTGCAAGGTGGTCCAGGGTCCACAGA--GAGCTCTGTGAACAAAAGCCACAGCT----CAGAGGGACAGGATCCTGG------CAG-AAGACCCACAAAGACGGCGCGGCAGGAA---------------------------------GAGTCTAAGGAAATGCCAATGACTTACCTGTTCCAGGTGGACCTGCACACAGT
>gene=chr7_47520496-47520726; species=calJac
TCTTCTCTAAAAAGCCATGCAGATGGCCAGTGCAGCATGGTCAAAGGTCCTCAGAGAGAGCCTTGTGAATGAAAGCTACAGGTCAAAGGGAGGGCATGGATCCTAGAGGAAGCCAAAAAATCTCCAAAGAGGGCGCAGCTTCAAGAAAGGACTTAGTCC--CACAGGATGGAACAAGGGCGCCAAAGAAATGCAAAGGGCTTACCTGTTCCAGATGGACTTGTACACAGC
>gene=chr7_47520496-47520726; species=canFam
--------------------------------------------------------------------------------------------------------------------------------------------------------------------------------------------------------------------------------------
>gene=chr7_47520496-47520726; species=equCab
TCTCTTCTTAGAAAGCGTGGACATGGCCAGTGCAGTGTGGTTAAGGGTCCCTACA-AGAGCTGTGGGAATGAAAGTGACAGCTCAAACAGAGGGAGTGGATCCAAGAGGGAACGG-AAGACCCCCCAAGAGGGCACAGCATGAACA---GACTTAATCC--TGCAGGATGGTAC--CACGGCCCAAGAGATGCCAAGGACTTACCTGCTCCGGGGGTACTTGTACGCAGC
>gene=chr7_47520496-47520726; species=gorGor
TCTTCTCTAAAAAACCATGCAAATGGCCAGTGCAGCATGGTCAAAGGTCCTCAGAGAGAGCCTTGTGAATGCAAGCTACAGGTCAAAGGGAGGGCATGGATCCTAGAGGAAGTCAAAAGATCCCCAAAGAGGGAGCAGCTTCAAGAAAGGACTTAGTCCTTTCTTGGATGGAACAATGGAGCCAAAGAAATGCAAAGGGCTTACCTGTTCCAGTCGGACTTGCACACCGC
>gene=chr7_47520496-47520726; species=panTro
TCTTCTCTAAAAAACCATGCAAATGGCCAGTGCAGCATGGTCAAAGGTCCTCAGAGAGAGCCTTGTGAATGCAAGCTACAGGTCAAAGGGAGGGCATGGATCCTAGAGGAAGCCAAAAGATCCCCAAAGAGGGCGTAGCTTCAAGAAAGGACTTAGTCCTTTCTTGGATGGAACAATGGAGCCAAAGAAATGCAAAGGGCTTACCTGTTCCAGTCGGACTTGCACACCGC
>gene=chr7_47520496-47520726; species=papHam
TCTTCTCTAAAAAACCATGCAAATGGCCAGTGCAGCATGGTCAAAGGTCCTCAGAGAGAGCCTTGGGAATGAAAGCTACAGGTCAAAGGGAGGGCATGGATCCTAGAGGAAGCCAAAAGATCCCCAAAGAGGGCCCAGCTTCAAGAAAGGACTTAGTCC--CACAGGATAGAACAATGGAGCCAAAGAAATGCAAAGGGCTTACCTGTTCCAGTCGGGCTTGCACACCGC
>gene=chr7_47520496-47520726; species=ponAbe
TCTTCTCTAAAAAACCATGCGAATGGCCAGTGCAGCATGGTCAAAGGTCCTCACAGAGAGCCTTGTGAATGCAAGCTACAGGTCAAAGGGAGGGCATGGATCTTAGAGGAAGCTAAAAGATCCCCAAAGAGGGCGCAGCTTCAAGAAAGGACTTAGTCC--CACAGGATGGAACAATGGAGCCAAAGAAATGCAAAGGGCTTACCTGTTCCAGTCGGACTTGCACACCGC
>gene=chr7_47520496-47520726; species=rheMac
TCTTCTCTAAAAAACCATGCAAATGGCCAGTGCAGCATGGTCAAC-CTCCTCAGAGAGAGCCTTGGGAATGAAAGCTACAGGTCAAAGGGAGGGCATGGATCCTAGAGGAAGCCAAAAGATCCCCAAAGAGGGCCTAGCTTCAAGAAAGGACTTAGTCC--CACAGGATAGAACAATGGAGCCAAAGAAATGCAAAGGGCTTACCTGTTCCAGTCCGGCTTGCACACCGC
>gene=chr7_73157364-73157594; species=hg19
CTGCACCTGGCCCAGTATCGGTCACGTGGCCAGGGTTTCACCTGCCCCGCTGAGCAGGGACAATCAGGCTGCTTGTTTTGTGGCCGGTCGCCATGGTGACAGCAGCTTGCCAGGGGCGGTCATGGGGCAAATTCCTGCTGGCCAGCCGGGTGGGGCAGGAGTGTCAGCTGTGCTGGCACCAGTCGGGGCTTCCCGAAAGACCCCTGGAGCTTTCCCGTGGGGCTGTCCCT
>gene=chr7_73157364-73157594; species=bosTau
CCGCACCTGGCCCAGTATCGGTCACGTGGCCGGGGTTTCACCTGCCCCGCTGAGCAGGGACAATCAAGCTGCTTG-----------------------------------------------------------------------------------------------------------------------------------------------------------
>gene=chr7_73157364-73157594; species=calJac
CCGCACCTGGCCCAGTATCGGTCACGTGGCCAGGGTTTCACCTGCCCCGCTGAGCAGGGACAATCGGGCTGCTTGTTTCGTGGCTGGTCGCCATGGTGACAGCAGCTTGCCAG-GGAGGTCACGGGGCAAATTCCTGCTGGCCGGCCGGGTGGGGCAGGAGTGTCAGCTGTGCTGGTACCAGTCGGGGCTTCCTGGAAGACCCCGGGAGCTTTCCCGTGGGGCTGTCCCC
>gene=chr7_73157364-73157594; species=canFam
CCGCACCTGGCCCAGTATCGGTCACGTGGCCAGGGTTTCACCTGCCCCGCTGAGCAGGGACAATCGGGCCGCTTGTTTCCAGGTTGGTCGCCATGGTGACAGGAGTGTGCCAGGGGAGGTCACAGGGCAAATTCCTGCCTGCTGGCCGGGCGGGGCCGAGATGTCAGTCGTGCGGGGGC--------GGCTCCCAGGAGACCCCTGCTCGTGTCCCGAGGGG--------
>gene=chr7_73157364-73157594; species=equCab
--------------------------------------------------------------------------------------------------------------------------------------------------------------------------------------------------------------------------------------
>gene=chr7_73157364-73157594; species=gorGor
CCGCACCTGGCCCAGTATCGGTCACGTGGCCAGGGTTTCACCTGCCCCGCTGAGCAGGGACAATCAGGCTGCTTGTTTTGTGGCCGGTCGCCATGGTGACAGCAGCTTGCCAGGGGAGGTCATGGGGCAAATTCCTGCTGGCCAGCCGGGTGGGGCAGGAGTGTCAGCTGTGCTGGCACCAGTCGGGGCTTCCCGGAAGACCCCTGGAGCTTTCCCGTGGGGCTGTCCCT
>gene=chr7_73157364-73157594; species=panTro
CCGCACCTGGCCCAGTATCGGTCACGTGGCCAGGGTTTCACCTGCCCCGCTGAGCAGGGACAATCAGGCTGCTTGTTTTGTGGCCGGTCGCCATGGTGACAGCAGCTTGCCAGGGGAGGTCATGGGGCAAATTCCTGCTGGCCAGCCGGGTGGGGCAGGAGTGTCAGCTGTGCTGGCACCAGTCGGGGCTTCCCGGAAGACCCCTGGAGCTTTCCCGTGGGGCTGTCCCT
>gene=chr7_73157364-73157594; species=papHam
CCGCACCTGGCCCAGTATCGGTCACGTGGCCAGGGTTTCACCTGCCCCGCTGAGCAGGGACAATCGGGCTGCTTGTTTTGTGGCCGGTCGCCATGGTGACAACAGCGTGCCAGAGGAGGTCATGGGGCAAATTCCTGCTGGCCGGCCAGGTGGGGCAGGAGTGTCAGCTGTGCTGGCACCAGTTGGGGTTTCCCGGAAGACCCCTGGAGCTTTCCTGTGGGGCTGTCCCC
>gene=chr7_73157364-73157594; species=ponAbe
CCGCACCTGGCCCAGTATCGGTCACGTGGCCAGGGTTTCACCTGCCCCGCTGAGCAGGGACAATCGGGCTGCTTGTTTTGTGGCCGGTCGCCATGGTGACAGCAGCGTGCCAGGGGAGGTCATGGGGCAAATTCCTGCTGGCCGGCCGGGTGGGGCAGGAGTGTCAGCTGTGCTGGCACCAGTCGGGGCTTCCCGGAAGACCCCTGGAGCTTTCCCGTGGGGCCGTCCCT
>gene=chr7_73157364-73157594; species=rheMac
CTGCACCTGGCCCAGTATCGGTCACGTGGCCAGGGTTTCACCTGCCCCGCTGAGCAGGGACAATCGGGCTGCTTGTTTTGTGGCCGGTCGCCATGGTGACAGCAGCGTGCCAGAGGAGGTCATGGGGCAAATTCCTGCTGGCCGGCCAGGTGGGGCAGGAGTGTCAGCTGTGCTGGCACCAGTTGGGGTTTCCCGGAAGACCCCTGGAGCTTTCCTGTGGGGCTGTCCCC
>gene=chr7_95238132-95238362; species=hg19
CTCTCGAGCAGGCTAAGTTGGTGAAAGGTCAGTCCCACACCCACAGCCTGGGCGGGACTGCCTGGCTGCAGAGTCAACAAGGGGAAGTTTAGTAGGTGAAGGGTCACTGCTGCCGAGCAGCAATAACTTTCCATGCCTCAGCTCCCAGGCATCTAGTTTCTGTTCATGGAAATAGAGCTCACTAGGGGAAAGGTCGGGGAGACCAAGGCGTCTCTATCATAGCCCTGATC
>gene=chr7_95238132-95238362; species=bosTau
CTCGCTGGCAGGCTAACTGGGGGAAAGGTCAGCCCCACCTCCACAGCCTGAGCTGCCCCGCCTGGCAGCGGAGTCGACAGGG-GAAGTTTAGTAGGTGAAGGGTCACTGCCGCAGCGCTCCAGTCACTCTCCATGCGTCA-TTCTCAGGCATCTAGTTTCTGTTCAGGGAAATAAAGCTCAGTAGAGAAAAGGTCACCCAGACCAAGGCAGCTCTGTAATAACCCTGCCG
>gene=chr7_95238132-95238362; species=calJac
------------CTAAGTGGGTGAAAGTTCAGTCCCACACCCACAGCTGGGGCGGGACTGCCTGGCTGCAGAATCAACAAGGGGAAGTTTAGTAGGTGAAGGGTCACTGCTGCAGAGCAGCAATAACTTTCCATGCCTTAGCTCCCAGGCATCTAGTTTCTGTTCCTGGAAATAGAGCTCACTAGGGGAAAGGTCGTTCAGACCTAGGCGACTCTATCATAGCCCTGATC
>gene=chr7_95238132-95238362; species=canFam
CTCCCTG----GCTAAGTGGGTAAAAGGTCAGCCCCACACCCACAGCCTGGGCTGTTCTGGCTGGAGGTGGAGTCAACAAGGGGAAGTTTAGTAGGTGAAAGGTCACTGCTGTGGAACAG----CACTTTCCATGTGTCAGCTCTCAGACATCTAGTTTCTGTTCATGGAAATAAAGCTAACTAGGGGAAAGGTCACAAAGACCAAGGCAGCTCTGTAATAACCCTGCCT
>gene=chr7_95238132-95238362; species=equCab
CTCTCTG----GCTAAGTGGGTGAGAGGTCAGTCCCACCCCCACAGCCTGGGCTGCACTGCCTGGCGCTGGAGTCAACAAGGGGAAGTTTAGTAGGTGAAGGGTCACTGCCGTGGAGCAGCAGTCACTTTCCGTGCATCAGCTCTCAGGCATCTAGTTTCTGTTCATGGAAATAAAGCTCACTAGAGGAAAGGTCACACGGA-CAAGATGGCTCTGAAATAACCCTTCCT
>gene=chr7_95238132-95238362; species=gorGor
CTCTCGAGCAGGCTAAGTTGGTGAAAGGTCAGTCCCACACCCACAGCCTGGGCGGGACTGCCTGGCTGCAGAGTCAACAAGGGGAAGTTTAGTAGGTGAAGGGTCACTGCTGCCGAGCAGCAATAACTTTCCATGCCTCAGCTCCCAGGCATCTAGTTTCTGTTCATGGAAATAGAGCTCACTAGGGGAAAGGTCGGCGAGACCAAGGCGTCTCTATCATAGCCCTGATC
>gene=chr7_95238132-95238362; species=panTro
CTCTCGAGCAGGCTAAGTTGGTGAAAGGTCAGCCCTACACCCACAGCCTGGGCGGGACTGCCTGGCTGCAGAGTCAACAAGGGGAAGTTTAGTAGGTGAAGGGTCACTGCTGCCGAGCAGCAATAACTTTCCATGCCTCAGCTCCCAGGCATCTAGTTTCTGTTCATGGAAATAGAGCTCACTAGGGGAAAGGTCGGGGAGACCAAGGCGTCTCTATCATAGCCCTGATC
>gene=chr7_95238132-95238362; species=papHam
CTCTGGAGTAGTCTAAGTGGGTGAAAGGTCAGTCCCACACCCACAGCCTGGGCGGGACTGCCTGGCTTC--AGTCAACAAGGGGAAGCTTAGTAGGTGAAGGGTCACTGCTGCTGAGCAGAACTAACTTTCCATGCCTCAG--CCCAGGCATCTAGTTTCTGTTCATGGAAATAGAGCTCACTAGGGGAAAGGTCGGTGAGACCAAAGTGGCTCTATCATAGCCCTGATC
>gene=chr7_95238132-95238362; species=ponAbe
CTCTCGAGCAGGCTAAGTGGGTGAAAGGTCAGTCCCACACCCACAGTCTGGGCGGGACTGCCTGGCTGCAGAGTCAACAAGGGGAAGTTTAGTAGGTGAAGGGTCACTGCTGCCGAGCAGCAATAACTTTCCATGCCTCAGCTCCCAGGCATCTAGTTTCTGTTCATGGAAATAGAGCTCACTAGGGGAAAGGTCGGTGAGACCAAGGAAGCTCTATCATAGCCCTGATC
>gene=chr7_95238132-95238362; species=rheMac
CTCTGGAGTAGTCTAAGTGGGTGAAAGGTCAGTCCCACACCCACAGCCTGGGCGGGACTGCCTGGCTGC--AGTCAACAAGGGGAAGTTTAGTAGGTGAAGGGTCACTGCTGCTGAGCAGAACTAACTTTCCATGCCTCAGCTCCCAGGCATCTAGTTTCTGTTCATGGAAATAAAGCTCACTAGGGGAAAGGTCGGTGAGACCAAAGTGGCTCTATCATAGCCCTGATC
>gene=chr7_100548912-100549142; species=hg19
gcatgagccaccgtgcctggccCTCTTTGTTCAGCTTTCCCTGTCTCCTGGTTTTTGTGATGCGCCCCCTGCCAGGACATGGCTGGGTTCTCTCTTTTTCTCTTTGAAAGCGGAGTCAGCCCAGACAGCAGCAGGGTGCCGGGAGAAGCAGTGGTGGGAGCAGAAGGTTAATGGGGGGATGGGAGCACTCCAGGCAGTAGCAgggggaggagaggaaggggcagagggag
>gene=chr7_100548912-100549142; species=bosTau
--------------------------------------CCTCGTCTCTTGAATTCCATGATGTGTCCCCACCCCAGGTTTGGCTGGGTTCTCTCTCC--CTCTCCAAAGAGAGAGTCAGCCTAGACAGCAGTGGGTCACAGAGAGGGGCAGAGGTGGGC-CAGAGGGTGGGGGAAGGGAC--------TTTGGGCAGCAGGTGAAGGT-GAGAGGAGGGAGCAGAGTAAG
>gene=chr7_100548912-100549142; species=calJac
gcatgagccac----cTTGGTGGTCTTTGTGCAGCTTTCTCTGTCTCCTGGTTTCTGTGATGCACCTGCTCCCAGGAAATAGTTGTGTTCTCTCTTTTCCTCTTTGAAAGGAGAGTCAGCCCAGATAGCAGCAGGGTGTGGGGAGAAGCAGAGGTGGGAGCAGAAGGCTAATGGGAGGACAGGAGGACTCCAAGCAGCAGCAAGGGGAGGAGAGAAAGGGGCAGAGGGAG
>gene=chr7_100548912-100549142; species=canFam
--------------------------------------CAATGGCTCTA-GTGTCCATGATGTATCCCTACCCCAGGCTTGGCTGGGTTCTC----------CTTG--GAGAGAGTCAGCCCA-AGAACAGTGTGTCATAGAGAAGGAGAGAGGAAAGC-CAAAGGGTG--------------GGGACTTTGGGCAGCAGGTGAGGGA--------------AGAGTAAG
>gene=chr7_100548912-100549142; species=equCab
--------------------------------------CCTGGTCTCCTGGGGTCCATGATGTGTCCCCA-CCCGGCCTTAGCTGGGTTCTC----------TCGTCAGAGAGCGTCAGCCCAGACAGCAA-GGGTCAGAGAGAGGGGCAGAGGTGGGC-CAAAGGGTGGGGGTAGAG-CA--ACGACTTTGGGCAGCTGGTGGAGGA-GAGGGCAGGGAGCAGGGGAAG
>gene=chr7_100548912-100549142; species=gorGor
gcatgagccaccgtgcctggcCCTCTTTGTTCAGCTTTCCCTGTCTCCTGGTTTTTGTGATGCGCCCCCTGCCAGGACATGGCTGGGTTCTCTCTTTTTCTCTTTGAAAGCGGAGTCAGCCCAGACAGCAGCAGGGTGCCAGGAGAAGCAGTGGTGGGAGCAGAAGGTTAATGGGGGGATGGGAGCACTCCAGGCAGTAGCAgggggaggagaggaaggggcagagggag
>gene=chr7_100548912-100549142; species=panTro
gcatgagccaccgtgcctggccCTCTTTGTTCAGCTTTCCCTGTCTCCTGGTTTTTGTGATGCGCCCCCTGCCAGGACATGGCTGGGTTCTCTCTTTTTCTCTTTGAAAGCGGAGTCAGCCCAGACAGCAGCAGGGTGCCGGGAGAAGCAGTGGTGGGAGCAGAAGGTTAATGGGGGGATGGGAGCACTCCAGGCAGTAGCAgggggaggagaggaaggggcagagggag
>gene=chr7_100548912-100549142; species=papHam
gcttgagccactgcgcctggccCTCTTTGTGCAACTTTCTCTGTCTCATGGTTTTTGTGATGTGCCCCTTGCTAGGACTTGGCTATATTCTCTCTTTTTCTCTTTGAAAGAGTAGTCAGCTCAGACAGCAGCAGGGTGCGGGGAGAAGCAGTGGTGGGAGCAGAAGGTTAATGAGGGGATGGGAGGACTCCAGGCAGCAGCAGGGAGAGGAGAGGAAGGGGCAGAGGGAC
>gene=chr7_100548912-100549142; species=ponAbe
gcgtgagccactgtgcctggccCTCTTTGTGCAGTTTTCCCTGTCTCCTGGTTTTTGTGATGCGCCCCCTGCCAGGACATGGCTGGGTTCTCTCTTTTTCTCTTTGAAAGCGGAGTCAGCCCAGACAGCAGCAGGGTGCAGGGAGAAGCAGTGGTGGGAGCAGAAGGTTAATGGGGGGATGGGAGGACTCCAGGCAGTAGCAggtggaggagaggaaggggcagagggag
>gene=chr7_100548912-100549142; species=rheMac
gcgtgagccactgcgcctggccCTCTTTGTGCAACTTTCTCTGTCTCATGGTTTTTGTGATGTGCCCCTTGCTAGGACTTGGCTATATTCTCTCTTTTTCTCTTTGAAAGAGTAGTCAGCTCAGACAGGAGCAGGGTGCGGGGAGACACAGTGGTGGGAGCAGAAGGTTAATGAGGGGATGGGAGGACTCCAGGCAGCAGCAGAGGGAGGAGAGGAAGGGGCAGAGGGAG
>gene=chr7_129470092-129470322; species=hg19
TTTACCATGCAAAACCCACCGTTCCTCATCTCCCAGGAGGCTTAGCACTTGGCAGAGGACCACCTGTTTAGGCAGATCAGTCCCAGCAGGAAGCTGCACTGTCCTTGAACTCCAGGCCACGGAGTATCCTCACTCAGCGTGAGTTGACAGGGCTTAGAAGGTTTAGGCATGGGGGTAGATAGGGACCTTCGGGCTTTCCACGGCTCTAGTGGAGGAGCCTCACAGCCCCG
>gene=chr7_129470092-129470322; species=bosTau
CTTCCGACCCAACACCCACTGCTTCCTCCCT-----------------------------TCCTTGTTGAGGCAGATGAGCCCTGGCAGGAAGCTGTACTGCCTGTGAACTCCACGCCAAGGGGTGCTTTTGCTCAGCATGAGTTAACAGGGTCTAG-AGGTCTGGGCGTGGGGTTAGGCCGGGTCCTCCAGGTTTTTCAAGACGTTAGTAGAGAAGCCTCAGAGACCCG
>gene=chr7_129470092-129470322; species=calJac
TTTCCCATGCAAAATCCACCG---------TTCCAGGAGGCTTAGCGCTTGGCAGAGGACCACCTATTTAGGCATATTGGCCCCGCCAGGAAGCTGCACTGTCCCTGAACTCCAGGCCATGGGGTATCCTCACTCAGTGTGAGCTGACAAGGCTTAGAAGGTTTAGGCATGGGGGTAGACAGGGACCTTCCGGCTGTACAAGGCTCCAGTGGAGGAGCCTCACAGCCCTG
>gene=chr7_129470092-129470322; species=canFam
TTTCTGATCCCAAACCCAGCGTTTCCCCCCGCCCGGGAGGC-TGGAATTTGGTGCAGCGGCCCCTGTTTAGGCAGATC-ACCCAGGCAGGAAGCTGCATTGCCTGTGAGCTCCAGGCCAAGGGATACCTTCGTTCAGCATTA------------------------GCGTGGGGGCAG-TGGGGTCCTTCAGGCCTTTCAAGGCT---GTGGAGAAGCCTCACAGCCTTG
>gene=chr7_129470092-129470322; species=equCab
CTTCGGATGCGGTACCCACAGCTCCCCCCACCCCGGGAAGT-TGGCACTTGGCACAGAGGCACCTGTTGAGGCAGCTAGGCCCTGGCAGGAAGCTGCACTGCGTGTAGACTCCAGGCCGAGGGGCACCTTTGCTCAGCATTAGTTGATATGGCCT---AGGTTTGAGTGTGGGGGAAGGTGGGGTGCTCCAGGCT-TTCAAGGCTCCAGTGGAGAAGCCTCACGGTCTTG
>gene=chr7_129470092-129470322; species=gorGor
TTTACCATGCAAAACCCACC-TTCCTCATCTCCCAGGAGGCTTAGCACTTGGCAGAGGACCACCTGTTTAGGCAGATCAGCCCCAGCAGGAAGCTGCACTGTCCATGAACTCCAGGCCACGGAGTATCCTCACTCAGCGTGAGTTGACAGGGCTTAGAAGGTTTAGGCATGGGGGTAGATAGGGACCTTCGGGCTTTCCACGGCTCTAGTGGAGGAGCCTCACAGCCCCG
>gene=chr7_129470092-129470322; species=panTro
TTTACCATGCAAAACCCACCGTTCCTCATTTCCCAGGAGGCTTAGCACTTGGCAGAAGACCACCTGTTTAGGCAGATCAGCCCCAGCAGGAAGGTGCACTGTCCTTGAACTCCAGGCCACGGAGTATCCTCACTCAGCGTGAGTTGACAGGGCTTAG---GTTTAGGCATGGGGGTAGATAGGGACCTTCGGGCTTTCCACGGCTCTAGTGGAGGAGCCTCATAGCCCCG
>gene=chr7_129470092-129470322; species=papHam
TTTCCCATGCAAAACCCACCG-TCCTCGTCTCCCAGGAGGCGTAGCACTTGGCAGAGGACCACCTGTTTAGGCAGATCAGCCCCGGCAGGAAGCTGCACTGTCCGTGAACTCCAGGCCTTGGAGTATCCTCACTGGGTGTGAGTTGACAGGGCTTAGAAGGTTTAGGCATAGGGGTAGATAGGGACCTTCGGGCTTTACAAGGCTCTAGTGGAGGAGCCTCACAGCCCCG
>gene=chr7_129470092-129470322; species=ponAbe
TTTACCATGCAAAATCCACCGTTCCTCATCTCCCAGGAGGCTTAGCACTTGGCAGAGGACCACCTGTTTAGGCAGATCGGCCCCAGCA-GAAGCTGCACTGTCCATGAACTCCAGGCCACGGAGTATCCTCACTCGGTGTGAGTTGACAGGGATTAGAAGGTTTAGGCATGGGGGTAGATAGGGACCTTCGGGCTTTACATGGCTCTAGTGGAGGAGCCTCACAGCCCCG
>gene=chr7_129470092-129470322; species=rheMac
TTTCCCATGCAAAACCCACCG-TCCTCATCTCCCAGGAGGCGTAGCACTTGGCAGAGGACCACCTGTTTAGGCAGATCAGCCCTGGCAGGAAGCTGCACTGTCCGTGAACTCCAGGCCTCGGAGTATCCTCACTGGGTGTGAGTTGACAGGGCTTAGAAGGTTTAGGCATAGGGGTAGATAGGGACCTTCGGGCTTTACAAGGCTCTAGTGGAGGAGCCTCACAGCCCCG
>gene=chr7_131292990-131293220; species=hg19
GACAGGAATGGGTTAAAGACAGCTGCTTGGAGACATCACCAAAGCATGACTCCACTGGGGCCTAGGCTACCAGCAAAGGGAGGGTGCCAGATGCCTCTGTCTGTTGAAGGGGGATGGAATCCCAGTGTGCCCCCTCTGAGGGGTCATTGAAAGGTGAGGGAGAGCTGCAGCCTTGCCGAGGGGCTGTGAACGGGCTACAAGCCGGGGATGGAGGGCAACTGCCCAGGGGC
>gene=chr7_131292990-131293220; species=bosTau
GACAAGAACGGGTTAAACACAGAGTCTTGGAGACA-------------GCCCCAGTGGGGCCTGTGCTACAAGAACCGGGAGGATACCAGATGCCTGGATCTTTCCGAGGGAAGCCGAATCCCAGCGTGCCC--TCCACGGGGTCAGTGAGAGGTGAGGAGGAAGTGTGGCCCTGCTGGGGGGCTGTGTGGAGGCTACAAGTTGGAGACAGATGACCACTGCCCAGGAGG
>gene=chr7_131292990-131293220; species=calJac
GACAGGAATGGGTTAAAGACAGCTGCTTGGAGATATCGCCAAAGCAAGACTCTACTGGGGCCTGAGCTACCAGCAGAAGGAGGGTG-CAGATGCCTCTGTCTGTTGACGGGGGATGGAATCCCAGTGTGTTCCCTCTGAGGAGTCATTGAAAGGTGAGGGAAAGCTGTAGC-----------------------------------------------------------
>gene=chr7_131292990-131293220; species=canFam
GGCAGGAACGGGTTAAAGGCAGCTGCTTGGAGACATCGTCAAAGCACAACTCCACTGGGGCT--TGCTATAAGGCCAGGGAGGATGCCAGCCATCTCTATTTGTTGAAGGGGGGTGGAAGCCCAGTGTGCCC-CCCCAAGGGGTCACTGAGAGGTGAGGAAACAC--------TGCTGGGGGGCTGTGCAGGGTCTACCAGTCAGAGACAGATGACAACTGCCCAGGGGC
>gene=chr7_131292990-131293220; species=equCab
GACAGGAACGGGTTAAAGACAGCTGCTTGGAGCCATTGCCAAA-CACCACTCCTTTGGGGCCTATGCTACAAGAAAAGGGAGGCTGCCAGAAGCCTCTTTCTG-CGAAGGGGGGTCAAATCCCAGCGGGACC-CCCTAAGGGGTCATTGAGAGCTGAGGAAGAAC--------TGCT-GGGGCCTGTGCAGAGGCTGCAAGCCGGGGATGGATGACAACCGCCCAGGGGC
>gene=chr7_131292990-131293220; species=gorGor
GACAGGAATGGGTTAAAGACAGCTGCTTGGAGACATCACCAAAGCACGACTCCACTGGGGCCTAGGCTACCAGCAAAGGGAGGGTGCCAGATGCCTCTGTCTGTTGAAGGGGGATGGAATCCCAGTGTGCCCCCTCTGAGGGGTCATTGAAAGGTGAGGGAGAGCTGCAGCCTTGCCGAGGGGCTGTGCAGGGGCTACAAGCCGGGGACGGAGGGCAACTGCCCAGGGGC
>gene=chr7_131292990-131293220; species=panTro
GACAGGAATGGGTTAAAGACAGCTGCTTGGAGACATCACCAAAGCATGACTCCACTGGGGCCTAGGCTACCAGCAAAGGGAGGGTGCCAGATGCCTCTGTCTGTTGAAGGGGGTTGGAATCCCAGTGTGCCCCCTCTGAGGGGTCATTGAAAGGTGAGGGAGAGCTGCAGCCTTGCCGAGGGGCTGTGCAGGGGCTACAAGCCGGGGACGGAGGGCAACTGCCCAGGGGC
>gene=chr7_131292990-131293220; species=papHam
GACACGAATGGGTTAAAGACAGCTGCTTGGAGACATCGCCAAAGCATGATTCCACTGGGGCCTAGGCTACCAGCAAAGGGAGGGTGCCAGATGCCTCTGTCTGTTGAAGGGGGATGGAATCCCAGTGGGCCCACTCTGAGGGGTCATTGAAAGGTGACAGAGAGCTGCAGCCTTGCTGAGGGGCTGTGCGGGGGCTATGAGCCAGGGACGGA-GGCAACTGCCCAGGGGC
>gene=chr7_131292990-131293220; species=ponAbe
GACAGGAATGGGTTAAAGACAGCTGCTTGGAGACATCACCAAAGCACGACTCCACTGGGGCCTAGGCTACCAGCAAA-GGAGGGTGCCAGATGCCTCTGTCTGTTGAAGGGGGATGGAATCCC--------------------TCATTGAAAGGTGAGGGAGAGCTGCAGCCTTGCCAAGGGGCTGTGCAGGGGCTACAAGCCAGGGACGGAGGGCAACTGCCCAGGGAC
>gene=chr7_131292990-131293220; species=rheMac
GACACGAATGGGTTAAAGACAGCTGCTTGGAGACATCGCCAAAGCATGATTCCACTGGGGCCTAGGCTACCAGCAAAGGGAGGGTGCCAGATGCCTCTGTCTGTTGAAGGGGGATGGAATCCCAGTGTGCCCCCTCTGAGGGGTCATTGAAAGGTGACAGAGAGCTGCAGCCTTGCTGAGGGGCTGTGCAGGGGCTATGAGCCAGGGATGGAGGGCAACTGCCCAAGGGC
>gene=chr7_132326076-132326306; species=hg19
agctttggtttctcctgaggcctctctccttggcttgcaaatgaccaccttcctgctgcatccttacatggcctttcctctgtgctcacacatcccttgtgtctcttgttgcaaggacaccagtcatgttggatgagggctctatccatatgaccttatttaaccttaattacctccctcaaaggccctcttttcaaatacagtcacattgggggttagagctccaacat
>gene=chr7_132326076-132326306; species=bosTau
agggttggtttcttctgaggcctctctctttggcttgcagttgacagtcttcttgctatgtcctcacatggccttttctccatacacattcatccatggtatctcttctcacaaggacgtcagtcatattggattaggctcccacccttatgacctcatttAACCttagtcacctctt-taaaggccttattaccaaatacagtcatattggaggttagggcttcaacat
>gene=chr7_132326076-132326306; species=calJac
agctttgggttctcctgaggcccctctccttggcttgcacagggccacctttctgctgtgtcctcacatgtcctttcctctgtgcttacacatccctggtgtctcttcttgtaaggacaccagtcatgttggatgaaggctctattcatatgaccttatttaaccttaattacttcccccacaagccctatcttcaaatacagtcacattggggtttaaagcttcaacat
>gene=chr7_132326076-132326306; species=canFam
aaagttggtttctactgagccctctctccttggcttgcaaataactatcttcttgctgtgtcctcacatgccctttcccccgcacatgcacacttctgggatcttttctca-aaggacagaagtcatattgga----------------------------------------------------------------------------------ctaaaagttcaacat
>gene=chr7_132326076-132326306; species=equCab
agggctggtttctcctgaggcccctcttcttggcttgcagatgaccattttcttgctgtgtcctcacatag-ctttcctc--tgt-tatgcatccctggtgtctcttctcc-taaaataccagtcatactggattaggaccccactcttgtgaccttatttacccttaattacctc-t-taaaggccctatctccaaatagagtcacattgggggttagggcttcagcat
>gene=chr7_132326076-132326306; species=gorGor
agctttggtttctcctgaggcctctctccttggcttgcaaatgaccaccttgctgctgcatccttacatggcctttcctctgtgctcacacatcccttgtgtctcttcttgcaaggacaccagtcatgttggatgagggctctatccatatgaccttatttaaccttaattacctccctcaaaggccctattttcaaatacagtcacattgggggttagagctccaacat
>gene=chr7_132326076-132326306; species=panTro
agctttggtttctcctgaggcctctctccttggcttgcaaatgaccaccttcctgctgcatccttacatggcctttcctctgtgctcacacatcccttgtgtctcttcttgcaaggacaccagtcatgttgaatgagggctctatccatatgaccttatttaaccttaattacctccctcaaaggccctcttttcaaatacagtcacattgggggttagagctccaacat
>gene=chr7_132326076-132326306; species=papHam
agctttggtttttcctgaggcct-tctccttgacttgcaaatggtcaccttcctgctgtatcctcacatggcctttcctctgtgctcacacatccctagtgtctcttcttgtaaggacaccagtcatgttggatgagggctctatccatatgaccttatttaaccttaattacctcccccaaagtccttattttcaaatatagtcacattgggggttagagcttcaacat
>gene=chr7_132326076-132326306; species=ponAbe
agctttggtttctcctgaggcctctctccttggcttgcaaatgaccaccttcctgctgcatcctcacctggcctttcctctgtgctcacacaacccttgtgtctcttcttgcaaggacaccagtcatgttggatgagggatctatccatatgaccttatttaaccttaattacatcccccaaaggccctattttcaaatacagtcacattgggggttagagcttcaacat
>gene=chr7_132326076-132326306; species=rheMac
agctttggtttctcctgaggcct-tctccttgacttgcaaatggta----tcctgctgtatcctcacatggcctttcctctgtgctcacacatccctagtgtctcttcttgtaaggacaccagtcatgttggatgagggctctatccatatgaccttatttaaccttaattacctcccccaaaggccttattttcaaatacagtcacattgggggttagagcttcaacat
>gene=chr7_134917553-134917783; species=hg19
CCTCTCAGTCCCTGCGAGGTGGATTCTAATCCAGAATCCCCTGCTACGCCTGCTAAGCCTGTGACCCCTGTTTCACCCCTGCCTCAGGAGTGAAGGAGCTCACCCATCAGATGGCAGCAAGGGGGCGCCTGGGCGGAGCCATGCTTCTTGCACCGTGCACTGGCCCTGAGCCGGGCACTTCAAGGGGCTTTGTCCTGCATCTGCTACCAAATGTGTAGGGCCTCGCTAGT
>gene=chr7_134917553-134917783; species=bosTau
CCTCACGTTCACTGTGAGGTAAATCCCCAGTCAGAATTCC------CCTGAAGGAGGCTTTCGACCTCAGGTTCACCCCT-CCCCGTG-GTGAAGCAGCTTGTTC-----AGAGCAGCAA-GGGGCGCCTGG-----------------------------------------------------------------------------------------CTGCTGGGA
>gene=chr7_134917553-134917783; species=calJac
CCTTTCAGTCCCTGAGAGGTGGATTCTAATCCAGAATCCTCTGCTAGGCCTGCTAAGCCTGTGACCCCTGTTTCACCCCCGCCTCAGGAGTGAAGGAGACCGCCCATCAGACGGCAGCAAGGGGGCGCCTGGGCGGAGCCATGCTTCGTGCACCGTGCACCGGCCCTGAGCCAGGCACTTCAAGGGGCTTAGTCCTGTATCTGCTACCAAATGTGCAGGGCCTCGCTCGT
>gene=chr7_134917553-134917783; species=canFam
CCTCACAGTCACCGCCAGGGTGCTCCTGGGTTAGAATCCCGCGATGCTTTTGCTGG-TACGTGACCCCTGGGCAACCCCTGCCCCAGG-GCAA-GCAGTTCACCCCTCCGGGAGCAGCAAGGGGGCACCGGG--------------------------------------------------------------------------------------------------
>gene=chr7_134917553-134917783; species=equCab
CCTCACAGTCAGTGCAAAGTGCATCTTAGGTCAGAATCCCATGCTGCTTCTTCTGG-CCTGTGACCTCTGTTTAACCCCTGCCCCAGG------------------TCACAGAGCAGCAAGGGGGCGCCCAT-----------------------------------------------------------------------------------------CTGGCTGCT
>gene=chr7_134917553-134917783; species=gorGor
CCTCTCAGTCCCCGCGAGGTGGATTCTAATCCAGAATCCCCTGCTAGGCCCGCTAAGCCTGTGACCCCTGTTTCACCCCTGCCTCAGGAGTGAAGGAG-TCACCCATCAGATGGCAGCAAGGGGGCGCCTGGGCGGAGCCATGCTTCTTGCACCGTGCACCGGCCGTGAGCCGGGCACTTCA-GGGGCTTTGTCCTGCATCTGCTACCAAATGTGCAGGGCCTCGCTAGT
>gene=chr7_134917553-134917783; species=panTro
CCTCTCAGTCCCTGCGAGGTGGATTCTAATCCAGAATCCCCTGCTACGCCTGCTAAGCCTGTGACCCCTGTTTCACCCCTGCCTCAGGAGTGAAGGAGCTCACCCATCAGATGGCAGCAAGGGGGCGCCTGGGCGGAGCCATGCTTCTTGCACCGTGCACCGGCCCTGAGCCGGGCACTTAGAGGGGCTTTGTCCTGCATCTGCTACCAAATGTGCAGGGCCTTGCTGGT
>gene=chr7_134917553-134917783; species=papHam
CCTCTCATTCCCTGCGAGGTGGATTCTAATCCAGAATCCCCTGCTACGCCTGCTAAGCGTGTGACCCCTGTTTCACCCCTGCCTCAGGAGTGAAGGAGCTCACCGATCAGATGGCAGCAAGGGGGCGCCTGGGCGGAGCCATGCTTCTTGCACCGTGCACCGGCCCTGAGCCAGGCAGTTCGAGGGACTTGGTCCTGCATCTGCTACCAAATGTGCAGAGACTCGCTGGT
>gene=chr7_134917553-134917783; species=ponAbe
cctctcagtccctgcgaggtagAGTCTAATCCAGAATCCCCTGCTACGACTGCTAAGCCTGTGACCCCTGTTTCACCCCTGCCTCAGGAGTGAAGGAGCTCACCCATCAGATGGCAGCAAGGGGGCGCCTGGGCGGAGCCATGCTTCTTGCACTGTGCACCGGCCCTGAGCCGGGCACTTCGAGGGGCTTGGTCCTGCATCTGCTACCAAATGTGCTGGGCCTCGCTGGC
>gene=chr7_134917553-134917783; species=rheMac
CCTCTCATTCCCTGCGAGGTGGATTCTAATCCAGAATCCCCTGCTACGCCTGCTAAGCGTGTGACCCCTGTTTCACCCCTGCCTCAGGAGTGAAGGAGCTCACCCATCAGATGGCAGCAAGAGGGCGCCTGGGCGGAGCCATGCTTCTTGTACCGTGCACCGACCCTGAGCCAGGCACTTCGAGGGGCTTTGTCCTGCATCTGCTACCAAATGTGCAGAGACTCGCTGGT
>gene=chr8_28984180-28984410; species=hg19
GTTTTACAGTTGTCAGGAAGTTGGAGCCGCTCACAGAAGAGTGAAGCACACTCATTTGACCTTTTCGGGAACCAGTGCAATGCTCTCCCTGCTGGGTTTATAGTCCCACTCGCCAGGGGAAATCAAACACCTGCTGGCAAATAGTCTTTACAAGCCAGTAGGGGGTTTCTCCAGAGGGGTGGGGTGATGTTGAGGAGTTAATCACTAGCAGGCACTGTGGAATCTATGAA
>gene=chr8_28984180-28984410; species=bosTau
ATTTTACAGTTTCCAGGGAGTTGGAGCTTCTCACAGGAAAGTGAAGAACACTCATTTGACCTTTTCAGGAGCCAGTACAATACTTTTCCTGCTGGGTTTATAGTCCTACTCCCCAGGGGAAATCAAACACCTGCTGGCAGAGAGTCTTCATAAGCCAGTAGGGGGTTTCCGGGGAGATGTGGGGGGGAG-----GGGTTAATGACTAGCACGCACCGAGGAGTTCCGGGA
>gene=chr8_28984180-28984410; species=calJac
GTTTTACAGTTGTCAGGAAGTTGGAGCCGCTCACAGGAAAGTGA---ACACTCATTTGACCTTTTCCGGAACCAGTACAATGCTTTCCCTGCTGGGTTTATAGTCCCACTCGCCAGGGGAAATCAAACACCTGCTGGCAAATAGTCTTTACAAGCCAGTAGGGGGTTTCTGCAGAGGGGCGGGATGATGTTGAGGAGTTAATCACTAGCTGGCACGGTGGAATCTGGGGA
>gene=chr8_28984180-28984410; species=canFam
GTTTTATCATTTTCAGGAAGTTGAAGCTTCTCATAGGAAAGTGAAGAACACTCATTTGACCTTTTCAGGAACCAGTACAATACTTTCCCTGCTGGGTTTATAGTCCCACTCCCCAGGAGAAATCAAACACCTGCTGGCAAACAGTCTTTATAAGCCAGTAGGGGGTTTTTGCAGAGAAGGTCGGTAGTA--GGGGAGTTAATCACTAGTAGGCACTGAGGAATTTCTAGA
>gene=chr8_28984180-28984410; species=equCab
GTCTTACAGTTTTCAGGAAGTTGGAGCTTCTCATAGTATAGTGAAGAACATTCATTTGACCTTTTCGAGAACCAGTACAATACTTTGCCTGCTGGGTTTATAGTCCCACTCCCCAGGGGAAATCAAACACCTGCTGGCAAAGAGTCTTTACAAGCCAGCAGGGGGTTTCTGCAGAGAGGGTGGGTGATG---GGGGGGTAATCACTAGTTGGCACTGAGGAGCTTCTGAA
>gene=chr8_28984180-28984410; species=gorGor
GTTTTACAGTTGTCAGGAAGTTGGAGCCGCTCACAGAAGAGTGAAGCATACTCATTTGACCTTTTCGGGAACCAGTGCAATGCTCTCCCTGCTGGGTTTATAGTCCCACTCACCAGGGGAAATCAAACACCTGCTGGCAAATAGTCTTTACAAGCCAGTAGGGGGTTTCTCCAGAGGGGTGGGGTGATGTTGAGGAGTTAATCACTAGCAGGCACTGTGCAATCTATGAA
>gene=chr8_28984180-28984410; species=panTro
GTTTTACAGTTGTCAGGAAGTTGGAGCTGCTCACAGAAGAGTGAAGCACACTCATTTGACCTTTTCGGGAACCAGTGCAATGCTCTCCCTGCTGGGTTTATAGTCCCACTCGCCAGGGGAAATCAAACACCTGCTGGCAAATAGTCTTTACAAGCCAGTAGGGGGTTTCTCCAGAGGGGTGGGGTGATGTTGAGGAGTTAATCGCTAGCAGGCACTGTGGAATCTATGAA
>gene=chr8_28984180-28984410; species=papHam
GTTTTACAGTTGTCAGGAAGTTGGAGCCGCTCACAGAAGAGTGAAGAACACTCATTTGACCTTTTCGGGAACCAGTGCAATGCTCTCCCTGCTGGGTTTATAGTCCCACTCACCAGGGGAAATCAAACACCTGCTGGCAAATAGTCTTTACAAGCCAGTAGGGGGTTTCTCCAGAGGGGTGGGGTGATGTTGAGGAGTTAATCACTAGCAGGCACTGTGGAATCTGTGGA
>gene=chr8_28984180-28984410; species=ponAbe
GTTTTACAGTTGTCAGGAAGTTGAAGCAGCTCATAGAAGAGTGAAGCACACTCATTTGACCTTTTCGGGATCCAGTGCAATGCTCTCCCTGCTGGGTTTATAGTCCCACTCGCCAGGGGAAATCAAACACCTGCTGACAAATAGTCTTTACAAGCCAGTAGGGGGTTTCTCCAGAGGGGTGGGGTGATGTTGAGGAGTTAATCACTAGCAGGCACTGTGGAATCTGTGGA
>gene=chr8_28984180-28984410; species=rheMac
GTTTTACAGTTGTCAGGAAGTTGGAGCCGCTCACAGAAGAGTGAAGAACACTCATTTGACCTTTTCGGGAACCAGTGCAATGCTCTCCCTGCTGGGTTTATAGTCCCACTCACCAGGGGAAATCAAACACCTGCTGGCAAATAGTCTTTACAAGCCAGTAGGGGGTTTCTCCAGAGGGGTGGGGTGATGTTGAGGAGTTAATCACTAGCAGGCACTGTGGAATCTGTGGA
>gene=chr8_128876283-128876513; species=hg19
ACCCTGCATGGCTTTCCTGGGCCTGCCATCCAAGGGGAAAGAAGCCTCTTTCCTCACAAGCTGAAGCTTGAAACCAATCAAGCTCCAGGCCAGAGAAGCTGCAGGTGGGGTGTGGTTTGCAGTGGGGGTGGGGCAGGAAAGAAAGGTTACGTGGGGTGAAGGGGTCAGGTCAATTCAGTGTGGGTTGGAATGCTGGGGTCCTGGGTGAgcagggatgaaggacacctggg
>gene=chr8_128876283-128876513; species=bosTau
ACTTGGCGAGGCTCCTGCGGGCCTGCCGTGGAAGGTGAAAGAAGCTTC-TCTGTCACAAGCCGAGGCTTGAAACCAGCTGCACCTCAGGACCGAGGAGCCTGGGGTGGGGTGTGATTGGCACTGGGGGAGGGGAGGGAGAAGAAATCTTC-------GGGGTGGTCTGGTAACTTCCTCGAGGGCTGGAATGCTGGGTTTCCTGGTGGTCAGAGCTGGAGGAGGCCTATG
>gene=chr8_128876283-128876513; species=calJac
ACCCTGCATGGCTGTCCTGGGCCTGCCATCCAAAGGGAAAGAAGCTGCTTTCCTCACAAGCCGAAGCTTGAAACCAACCAAGCTCCAGGCT---GAAGCTGCAGGTAGGGTGTGGTTTGCAGTTGGGGTGGGGCAGGAAAGAAAGGTTACTTGGGGGAA--GGGTCAGGTAAATTTGGCGTGGGTTGGAATGCTGGATTCCTAAGTGTGCAGGGATGAAAGTGACCAGGG
>gene=chr8_128876283-128876513; species=canFam
ACCCAGAATGGTTCCCCCAGGACTGCTGTAGAAGGAAAAAGAAGCTTTCTTTGTCACAAGCTGGGGCATGAAACTCTCTGCATTCCAATGCGCAGAAGCCACAGGTGGAGTGTGGTTTGCACTGGGGGTGGGGAGAGAGAGAAAGTCTCTTC-----ATGGTGGTCAGGTAACTTCCATGTGGGTTGAGATGCTTGGTTCCTGGGTGGGCAGGGATGGGGAAGGCCTGGG
>gene=chr8_128876283-128876513; species=equCab
ACCTGGTGTGGCTCCCCCAGGCTGGCCATGGAAGGGGAAAGAAGCTTCCTTTGTCACAAGCTGAGGCATGAACCCGACAGCACTC-------CCCGTCCTACTGGCGGGA--------GAACCCCAGGTGGGCAGGGAGGGAGGGT--------------------------CTTCCATA-GGGGTGGAATGCTTGGTTCCGGGGGGGGCAGGGATGGGGGAGGCCTGTC
>gene=chr8_128876283-128876513; species=gorGor
ACCCTGCATGGCTTTCCTGGGCCTGCCATCCAAGGGGAAAGAAGCCTCTTTCCTCACAAGCTGAAGCTTGAAACCAATCAAGCTCCAGGCTGGAGAAGCTGC-GGTGGGGTGTGGTTTGCAGTGGGGGTGGGGCAGGAAAGAAAGGTTATGTGGGGTGAAGGGGTCAGGTCAATTCAGTGTGGGTTGGAATGCTGGGTTCCTGGGTGGGCAGGGATGAAGGAGACCTGGG
>gene=chr8_128876283-128876513; species=panTro
ACCCTGCATGGCTTTCCTGGGCCTGCCATCGAAGGGGAAAGAAGCCTCTTTCCTCACAAGCTGAAGCTTGAAACCAATCAAGCTCCAGGCCAGAGAAGCTGCAGGTGGGGTGTGGTTTGCAGTGGGGGTGGGGCAGGAAAGAAAGGTTACGTGGGGTGAAGGGGTCAGGTCAATTCAGTGTGGGTTGGAATGCTGGGTTCctgggtgggcagggatgaaggagacctggg
>gene=chr8_128876283-128876513; species=papHam
ACTCTGAATAGCTTTCCTGGGCCTGCCATCCTAGGGGAAAGAAGCCTCTTTCCTCACAAGCTGAAGCTTGAAACCAACCAAGCTCCAGGTTGGAGAAGCTGCAGGTGGGGTGTGGTTTGCAGTGGGGGTGGGGCAGGAAAGAAAGGTTCCATGAGGGGAGGGGGTCAGGTCAATTCAGTGTGGGTTGGAATGCTGGGTTCCTGGgtgggcagggatgaaggagacctggg
>gene=chr8_128876283-128876513; species=ponAbe
ACCCTGAATGGCTTTCCCGGGCCTGCCATCCAAGGGGAAAGAAACCTCTTTCCTCACAAGCTGAAGCTTGAAACCAATCAAGCTCCAGGCCGGAGAAGCTGCAGGTGGGGTGTGGTTTGCAGTGGGGGTGGGGCAGGAAAAAAACGTTATGTGGGGTGAAGGCGTCAGGTCAATTCAGTGTGGGTTGGAATGCTGGGCTCCTGGgtgggcagggatgaaggagacctggg
>gene=chr8_128876283-128876513; species=rheMac
ACTCTGAATAGCTTTCCTGGGCCTGCCATCCTAGGGGAAAGAAGCCTCCTTCCTCACAAGCTGAAGCTTGAAACCAACCAAGCTCCAGGTTGGAGAAGCTGCAGGTGGGGGGTGGTTTGCAGTGGGGGTGGGGCAGGAAAGAAAGGTTACATTAGGGGAGGGGGTCAGGTCAATTCAGTGTGGGTTGGAATGCTGGGTTCctgggtgggcagggatgaaggagacctggg
>gene=chr8_129988012-129988242; species=hg19
ACAGACTTTCTGCTCAGATGTCCTAATGCATTCCACATTTGGCCATTAAATCCTAATTGGAGGCCTGCTGGGGAAGGATGGGAGCCCAGCCTGCCAGCATTTCCTGGGTCACATCCCTGCAAGACCCAGCCTGGCCCCCTGCCCTTGTATGACCTGCCCTTTTGAACTCTTAATCCTACCCCTGGTCACAAAGAATTAGGAGCTCAGTTTACTCCTGAAACCCCAGGAAT
>gene=chr8_129988012-129988242; species=bosTau
ACACACTTTCTGCTCAGAACTCCTAATGCATTCCACATTTGGCCATTAAATCCTAATTGCAGGCCTGCTGGGGAAGGATGGGGGCCCAGTCTGCCAGCATTTCCTGAGTCACATCTCTGCAAGACCCAGCCTGACCCTGTGCCCTTGTTTGACCTGCCCTTCTGAACTCTTAATCCAACTACTGGTCACAAAGAATTAGGAGCTCAATTGACTCTTGAAACCACAGGAAT
>gene=chr8_129988012-129988242; species=calJac
ACAGAATTTTTGCTCAGATGTCCTAATGCATTCCACATTTGGCCATTAAATCCTAATTGGAGGCCTGCTGGGAAAGGATGGGAGCCCAGCCTGCCAGCATTTCCTGGGTCACATCCCTGTAAGACCCAGCCTGGCCCCCTGCCCTTGTATAACCTGCCCTTCTGAACTCTTAATCCCACTGCTGGTCACAAAGAATTAGAAGCTCAATTTACTCCTGAAACCTCAGGAAT
>gene=chr8_129988012-129988242; species=canFam
ACAGACTTTCTGCTCAGAACTCCTAATGCATTCCACATTTGGCCATTAAATCCTAATTGGAGGCCTGCTGGGGAAGGATGGGGGCCCAGCCTGCTAGCATTTCCTGGGTCACATCCCTGCAAGACCCAGCCTGACCCGGTGCCCTTGTATGACCTGCCCTTTTGAACTCTTAATCCCACTATTGGCCACAAAGAATTAGGAGCTCAATTTACTCCTGAAACCACAGGCAT
>gene=chr8_129988012-129988242; species=equCab
ACAGACTTTCTGCTCAGAACTCCTAATGCATTCCACATTTGGCCATTAAATCCTAATTGGAAGCCTGCTGAGGAAGGATGGGGGCCCAGCCTGCCAGCATTTCCTGGGTCACAGCCCTGCAAGACCCAGCTTGACCCCATGCCCTTGTACGACCTGCCCTTTTGAACTCTTAATCCTACCACTGGTCACAAAGAATTAGGAGCTCAATTTACTCCTGAAACCACAGGAAT
>gene=chr8_129988012-129988242; species=gorGor
ACAGACTTTCTGCTCAGATGTCCTAATGCATTCCACATTTGGCCATTAAATCCTAATTGGAGGCCTGCTGGGGAAGGATGGGAGCCCAGCCTGCCAGCATTTCCTGGGTCACATCCCTGCAAGACCCAGCCTGGCCCCCTGCCCTTGTATGACCTGCCCTTTTGAACTCTTAATCCTGCCCCTGGTCACAAAGAATTAGGAGCTCAATTTACTCCTGAAACCCCAGGAAT
>gene=chr8_129988012-129988242; species=panTro
ACATACTTTCTGCTCAGATGTCCTAATGCATTCCACATTTGGCCATTAAATCCTAATTGGAGGCCTGCTGGGGAAGGATGGGAGCCCAACCTGCCAGCATTTCCTGGGGCACATCCCTGCAAGACCCAACCAGGCCCCCTGCCCTTGTATGACCTGCCCTTTTGAACTCATAATCCTACCCCTGGTCACAAAGAATTAGGAGCTCAATTTACTCCTGAAACCCCAGGAAT
>gene=chr8_129988012-129988242; species=papHam
ACAGAATTTCTGCTCAGATGTCCTAATGCATTCCACATTTGGCCATTAAATCCTAATTGGAGGCCTGCTGGGGAAGGATGGGAGCCTAGCCTGCCAGCATTTCCTGGGTCACATCCCTGCAAGACCCAGCCTGGCCCCCTGCCCTTGTATGACCTGCCCTTTTGAACTCTTAATCCTACCACTGGTCACAAAGAATTAGGAGCTCAATTTACTCCTGAAACCCCAGGAAT
>gene=chr8_129988012-129988242; species=ponAbe
ACAGACTTTCTGCTCAGATGTCCTAATGCATTCCACATTTGTCCATTAAATCCTAATTGGAGGCCTGCTGGGGAAGGATGGGAGTCCAGCCTGCCAGCATTTCCTGGGTCACATCCCTGCAAGACCCAGCCTGGCCCCCTGCCCTTGTATGACCTGCCCTTTTGAACTCTTAATCCTACCCCTGGTCACAAAGAATTAGGAGCTCAATTTACTCCTGAAACCCCAGGAAT
>gene=chr8_129988012-129988242; species=rheMac
ACAGACTTTCTGCTCAGATGTCCTAATGCATTCCACATTTGGCCATTAAATCCTAATTGGAGGCCTGCTGGGGAAGGATGGGAGCCTAGCCTGCCAGCATTTCCTGGGTCACATCCCTGCAAGACCCAGCCTGGCCCCCTGCCCTTGTATGACCTGCCCTTTTGAACTCTTAATCCTACCACTGGTCACAAAGAATTAGGAGCTCAATTTACTCCTGAAACCCCAGGAAT
>gene=chr9_107631361-107631491; species=hg19
ggaaagCCCTTTGCTGAGCTGAGCTGAGCCAGACGGGGTTACTCTCGGTCAGTGCCCTCCAGTCCCCAGCTCAGGTTTCAAGATCTGTCTTCTCTTTTGCTCAACATGAAAAGGAACCAGAGCAATCAGC
>gene=chr9_107631361-107631491; species=bosTau
GGGCAGTCCTCAGCAGAGTCT-GCA---------GGGGTTACTCCCGGTCAGTGCCCTCCCGTCCCCGGCTCCAGTTTCAAGAGCTGTAGTCTCTTTTGTTTAACATGAAAAGAAACCACAGGGATCAGC
>gene=chr9_107631361-107631491; species=calJac
GGGAAGCCCTTGAGTGAGCTGAGCTGAGCCAGACGGGGTTACTCTCGGTCAGTGCCCTCCAGTCCCCAGCTCGGGTTTCAAGATCCGTCTTCTCTTTTGCTCAACATGAAAAGGAACCAGAGCAATCAGC
>gene=chr9_107631361-107631491; species=canFam
gggAAGCCCTCGGCA---CAG-GCA---------GGGGTTACTCTCGGTCAGTACCCTCCAGTCCCCAGCTCGAGTTTCAAGACCTGTAGTCTCTTTTGTTCAACATGAAAAGGAACCACAGCAATCAGT
>gene=chr9_107631361-107631491; species=equCab
ggGAAGCCCTCAGCAGAGCCG-GCT---------GGGGTTACTCGCGGTCATTGCCCTCCAGTCCCCAGCTCGAGTTTCAAGAGCTGCAGTCTCTTTTGTTCAACATGAAAAGGAACCACAGCAATCAGC
>gene=chr9_107631361-107631491; species=gorGor
ggaaagCCCTTTGCTGAGCTGAGCTGAGCCAGACGGGGTTACTCTCGGTCAGTGCCCTCCAGTCCCCAGCTCAGGTTTCAAGATCTGTCTTCTCTTTTGCTCAACATGAAAAGGAACCAGAGCAATCAGC
>gene=chr9_107631361-107631491; species=panTro
ggaaagCCCTTTGCTGAGCTGAGCTGAGCCAGACGGGGTTACTCTCGGTCAGTGTCCTCCAGTCCCCAGCTCAGGTTTCAAGATCTGTGTTCTCTTTTGCTCAACATGAAAAGGAACCAGAGCAATCAGC
>gene=chr9_107631361-107631491; species=papHam
gggaagCCGTTTgctgagctgagctgagcCAGACGGGGTTACTCTCGGTCAGTGCCCTCCAGTCCCCAGCTCGGGTTTCAAGATCTGTCTTCTCTTTTGCTCAACATGAAAAGGAACCAAAGCAATCAGC
>gene=chr9_107631361-107631491; species=ponAbe
GGAAAGCCCTTCACTGAGCTGAGCTGAGCCAGACGGGGTTACTCTCGTTCAGTGCCCTCCAGTCCCCAGCTCAGGTTTCAAGATCTGTCTTCTCTTTTGCTCAACATGAAAAGGAACCAGAGCAATCAGC
>gene=chr9_107631361-107631491; species=rheMac
gggaagCCGTTTGCTGAGCTGAGCTGAGCCAGACGGGGTTACTCTCGGTCGGTGCCCTCCAGTCCCCAGCTCGGGTTTCAAGATCTGTCTTCTCTTTTGCTCAACATGAAAAGGAACCAAAGCAATCAGC
>gene=chr9_107688860-107689090; species=hg19
GTAGAGCCGGCCGATTCCTAGGTCCTCCGGCCAGGAGGCGCTGCGGGCCAGTCTCCGGGGGCCACCGCAGCCCGCGCGCCCAGCACCCCCACCCTCACGGCAGAGCCCAGCCCAGCCCCGCGGCGGAGCTCCGAGTTCTGCGCCGCCCGCCGGGGTTACTCCCGGTCATTCCACGGCACCACCTCGGCCCAGCTTCCCCATCTGCGCCCAGGCAGAAGCTGCCCCGAGAG
>gene=chr9_107688860-107689090; species=bosTau
TTACAGCCAGCCGATTCCCAGGCCACCCGGCCAGGAGGCGCTGTAGATCAGTTCCCAGTGGCTACAGCAGCC--GGCGCCCAGCCCCCCTCCCCCCACCACGAAGCACAGCCCGCCC-----GCGGAGCTGCGAGCTCTGCACCGCGCGCCGGGGTTACTCTCGGTCATTCTGCTGCACCGTCTCGCCCTAGCTTCCCCATCCGTGCCCTGTCTGAAGCTGCTCCAAGAG
>gene=chr9_107688860-107689090; species=calJac
GCAGAGCCGGCCGATTCCTAGATCCCCCGGCCAGGAGGCGCTGCGGGCCAGTCTCTGGGGGCCACCGCAGCC--CGCGCCCAGCACCCCCACCCTCACGGCAGAGCCCAGCCCAGCCACGCTGCGGAGCTCCAAGTTCTGCGCCGCCGGCCGGGGTTACTCGCGGTCATTCCACGGCACCACCTCGCCCCATCTTCCCCATCCGCACCCAGGGTGAAGCTGCCCCGAGAG
>gene=chr9_107688860-107689090; species=canFam
CCGGAGCCGGTCGATTCCCAGGCCCTCCGGCCAGGAGGCGCTGCGGACCGGTTCCCCGAAGCCACGGCAGCC--CGAACCCGGcccccccgccccccccttgcatcccccc-----------ccgcatccc--------GCGCCGCCCGCCGGGGTTACTCCCGGTCACTCCGTGGCACCGTCTCGCCGCGGCCTCCGCACCCGTGCCCGGCCTCAGGCTGCCCCAAGAG
>gene=chr9_107688860-107689090; species=equCab
GTAGAGCCGGCCGATTCCCAAGCCACCCAGCCAGGAGGCGCTGCGGGCCAATCCCTCGAGGCCACGGCCGCC--CGCGCCCAGCCCCCCCACCCCCACCGCGCGGCGGAGC-----------TCGGAGTTCT-------GCACCGCCCGCCGGGGTTACTCCCGGTCATTCCGCGGCACCATCTCGCCCCAGCTTCCCCATCCGTGCCGGGCCTGAGGCTGCCCCAAGA-
>gene=chr9_107688860-107689090; species=gorGor
GTAGAGCCGGCCGATTCCTAGGTCCTCCGGCCAGGAGGCGCTGCGGGCCAGTCTCCGGGGGCCACCGCAGCCCGCGCGCCCAGCACCCCAACCCTCACGGCAGagcccagcccagcccCGCGGCGGAGCTCGGAGTTCTGCGCCGCCCGCCGGGGTTACTCCCGGTCATTCCACGGCACCACCTCGGCCCAGCTTCCCGATCTGCGCCCAGGCAGAAGCTGCCCCGAGAG
>gene=chr9_107688860-107689090; species=panTro
GTAGAGCCGGCCGATTCCTAGGTCCTCCGGCCAGGAGGCGCTGCGGGCCAGTCTCCGGGGGCCACCGCAGCCCCCGCGCCCAGCAACCCCACCCTCACGGCAGAGCCCAGCCCAGCCCCGCGGCGGAGCTCCGAGTTCTGCGCCGTCCGCCGGGGTTACTCCCGGTCATTCCACGGCACCACCTCGGCCCAGCTTCCCCATCTGCGCCCAGGCAGAAGCTGCCCCGAGAG
>gene=chr9_107688860-107689090; species=papHam
GTACAGCCGGCCGATTCCTAGGTCCTCCGGCCAGGAGGCGCTGCGGGCTAGTCTCCGGGGGCCACCGCAGACCGCGCGCCCAGCACCCCCACCCTCAAGGCAGAGCCCAGCCCAGCCCCGCGGCGGAGCTCCGAGTTCTGCGCCGCCCGCCGGGGTTATTCCCGGTCATTCCACAGCACCACCTCGCCCCAGCTTCCCCATCTGCGCCCAGGCAGAAGCTGCCCCAAGAG
>gene=chr9_107688860-107689090; species=ponAbe
GTAGAGCCGGCCGATTCCTAGGTCCTCCGGCTAGGAGTCGCTGCGGGCCAGTCTCCAGGGGCCACCGCAGCCCGCGCGCCCAGCACCCCCACCCTCACGGCAGAGCCCAGCCCAGCCCCGCGGCGGAGCTCCGAGTTCTGCACCGCCCGCCGGGGTTACTCCCGGTCATTCCACTGCACCACCTCGCCCCAGCTTCCCCATCTGCGCCCAGGCAGAAGCTGCCCCGAGAC
>gene=chr9_107688860-107689090; species=rheMac
GTACAGCCGGCCGATTCCTAGGTCCTCCGGCCAGGAGGCGCTGCGGGCTAGTCTCCGGGGGCCACCGCAGCCCGCGCGCCCAGCACCCCCACCCTCAAGGCAGAGCCCAGCCCAGCCCCGCGGCGGAGCTCCGAGTTCTGCGCCGCCCGCCGGGGTTATTCCCGGTCATTCCACAGCACCACCTCGCCCCAGCTTCCCCATCTGCGCCCAGGCAGAAGCTGCCCCAAGAG
>gene=chr9_107690373-107690603; species=hg19
CGGGAGAGAAGGGTCGGCTCGGCTCTGCGGGTCCCGGCCCCACTCACTCTCGCTCGCAATTACGGGGTTTTTGCCGGGACTAGTTCCTTTTATAGATTCGGCTGCACCGAGCGCAGAGGTTACTATCGGTCAAAGCCTGTGCTCTCCCTCCTCCCCGCCCCGTTCCCGGCCTCTGTTTATGTAGTTCAGTCACTCAGCAGAAAGCACGTGGAGCCGGGGCCCGCCCCTTA
>gene=chr9_107690373-107690603; species=bosTau
GGAGAGAGAGGTGTCGGCGCGTCTCTGCCGGCCCCGGCAGCACTCACTCTGCCTCGGAATTACCGGGGTTTTGCCGCGACTAGTTCCTTTTATAGATTCGGCGGCGCTGAGCGCTGGGGTTACTATCGGTCAAAGCCTGTTCTCTCCCTCCTCCCCGCCCCCTTCCCGGCCTCTGTTTATGTAGTTCAGTCACTCAGTAGAAAGCACGTGGAGCCGCGTCCCGCCCCTTA
>gene=chr9_107690373-107690603; species=calJac
CCGGAGAGAGGCGTCGGCTCGGCTCTGCGGGTCCCGGCCCCACTCACTCTCCCTCGGAATTACGGGGTTTTTGCCTAGACTAGTTCCTTTTATAGATTCGGCTGCACCGAGCGTAGAGGTTACTATCGGTCAAAGCCTGTTCTCTCCCTCCTCCCCGCCCCCTTCCCGGCCTCTGTTTATGTAGTTCAGTCACTCAGCTGAAAGCACGTGGAGCCGCTGCCCGCCCCTTA
>gene=chr9_107690373-107690603; species=canFam
GGGCGGA----------------------GGTGCCGCCCGCGCCCGCTCCCGGTCGGAATTACCGGGGTTTCGCCGCGACTAGTTCCTTTTATAGATTCGGCTGCGCCGGGCGCCGGGGTTACTACCGGTCAAAGCCCGCTCGCTCCCTCCTCCCCGCCCC-TCCCCGGCCTCTGTTTATGTAGTTCAGTCACTCAGCAGAAAGCACGTGGAGCCGCGCCCCGCCCCTTA
>gene=chr9_107690373-107690603; species=equCab
GGGCGGACAGGGGTCAGCTCGGCTCGGCCGGTGCCAGCCCCACTCACTCTCTCTCGGAATTACCGGGTTTTTGCCACGACTAGTTCCTTTTATAGATTCGGCGGCGCTGAGCGCCGGGGTTACTATCGGTCAAAGCCTGTTCTTTCCCTCCTCCCCGCCCCTTCCCCGGCCTCTGTTTATGTAGTTCAGTCACTCAGCAGAAAGCACGTGGAGCCGCGCCCCGCCCCTTA
>gene=chr9_107690373-107690603; species=gorGor
CGGGAGAGAAGGGTCGGCTCGGCTCTGCGGGTCCCGGCCCCACTCAATCTCGCTCGCAATTACGGGGTTTTTGCCGAGACTAGTTCCTTTTATAGATTCGGCTGCACCGAGCGCAGAGGTTACTATCGGTCAAAGCCTGTGCTCTCCCTCCTCCCCGCCCCCTTCCCGGCCTCTGTTTATGTAGTTCAGTCGCTCAGCAGAAAGCACGTGGAGCCGGGGCCCGCCCCTTA
>gene=chr9_107690373-107690603; species=panTro
CGGGAGAGAAGGGTCGGCTCGGCTCTGCGGGTCCCGGCCCCACTCACTCTCGCTCGCAATTACGGGGTTTTTGCCGAGACTAGTTCCTTTTATAGATTCGGCTGCACCGAGCGCAGAGGTTACTATCGGTCAAAGCCTGTGCTCTCCCTCCTCCCCGCCCCCTTCCCGGCCTCTGTTTATGTAGTTCAGTCACTCAGCAGAAAGCACGTGGAGCCGGGGCCCGCCCCTTA
>gene=chr9_107690373-107690603; species=papHam
CGGGAGAGAAGGGTCGGCTCGGCTCTGCGGGTCCCGGCCCCACTCACTCTCGCTCGCAATTACGGGGTTTTTGCCGAGACTAGTTCCTTTTATAGATTCGGCTGCCCGGAGCGCAGAGGTTACTATCGGTCAAAGGCTGTTCTCGCCTTCCTCCCCGCCCCCTTCCCGGCCTCTGTTTATGTAGTTCAGTCACTCAGCAGAAAGCACGTGGAGCCGCGGCCCGCCTCTTA
>gene=chr9_107690373-107690603; species=ponAbe
CGGGAGAGAAGGGTCGGCTCGGCTCTGCGGGTCCCAGCCCCACTCACTCTCGCTCGCAATTACGGGGTTTTTGCCGAGACTAGTTCCTTTTATAGATTCGGCTGCACCGAGCGGAGAGGTTACTATCGGTCAAAGCCTGTGCTCTCCCTCCTCCCCGCCCCCTTCCCGGCCTCTGTTTATGTAGTTCAGTCACTCAGCAGAAAGCACGTGGAGCCGGGGCCCGCCCCTTA
>gene=chr9_107690373-107690603; species=rheMac
CGGGAGAGAAGGGTCGGCTCGGCTCTGCTGGTCCCGGCCCCACTCACTCTCGCTCGCAATTACGGGGTTTTTGCCGAGACTAGTTCCTTTTATAGATTCGGCTGCCCGGAGCGCAGAGGTTACTATCGGTCAAAGCCTGTTCTCGCCTTCCTCCCCGCCCCCTTCCCGGCCTCTGTTTATGTAGTTCAGTCACTCAGCAGAAAGCACGTGGAGCCGCGGCCCGCCTCTTA
>gene=chr9_107723589-107723819; species=hg19
TCAATCTCTCACATGGTCCTCTGGGAAGGTGGTGAGGCGTTGGTGCCTCTTACTGGCAGACTCCGCCCACCTCCATACTCACAGCTCCCTATATAGCCCTCATGCATATGGCTGCATGAGTCATCCTGACCCTTAGTAACCTTTGTTGCCTGATTTCCTGTTCTTTCAAATGAGAAAGCTCTACTACATCATTTCTCGGAGAGACCTAAGTCCTCACCTGCCTGGGAGTC
>gene=chr9_107723589-107723819; species=bosTau
CCACATTCTAACAT--CTCCCTGGGAAGATGATGAGGCATCTGTGCAGTTTGTTGACAGGCCCCCTCTATCCA---------------------------CAC--ACATGGCTGCACAAGTCACCATGACCCTCAGTATCA---GTTGCCTGACTTCCTATTCTTTCAAATTAGAAAGTCCCCCCACATCACCTCTTTGAGAGTGCTAAGTCCTAAATCTCCTGAGAGTC
>gene=chr9_107723589-107723819; species=calJac
TCAATTTCTCACATGGTCCTCTGGGAAAGTAGTGAGACATTGGTGCCTCTTACTGGCAGACTCCGCCCACCCCCATACTCACAGCTCCCTATATAGCCCTCATGCATATGGCTGCATGAGTCATCCTGACCCTTAGTAACCTTTGTTGCCTGATTTCCTGTTCTTTCAAATGAGAAAGCTCTACCACATCATTTCTCAGAGAGACCTAAGTCTTCACCTGCCTGTGAGTC
>gene=chr9_107723589-107723819; species=canFam
TTATATTCTCACATGGCCCCCTGGGCAGGTGATGAGGCATTCATGGCTTGTGCTGACAGCTCCCCTCTCCCCT-------------------------CTTAC--ACATAGCCACAAAAGTCACCAGGACCCTCAGTGACA---CTTACCTGACTGCCTGTTCTTTCAAACCAGAAAGCCCCACCACATCACTTATCCAAGAGAGCTAAGTCCTCACTTGTCCGGGAGTC
>gene=chr9_107723589-107723819; species=equCab
TTGTATTCTCACATGGTCCCCTGGGAAGGTGATGAGGCC-------------CTGACATCTTCCACCTCCCAT----------------------------AC--ACGTGGCTGCCCAAGTCACCACGACCCTCAGGAAGA---GTTGCCTGACTGCCTGTTGTTTCAAACTAGAAAGCCCCACCACGTCACTTCTCCAAGAGGTGTAAGTCCTCACTTGCCTGGGTGTC
>gene=chr9_107723589-107723819; species=gorGor
TCAATCTCTCACATGGTCCTCTGGGAAGGTGGTGAGGCGTTGGTGCCTCTTACTGGCAGACTCTGCCCACCTCCATACTCACAGCTCCCTATATAGCCCTCATGCATATGGATGCATGAGTCATCCTGACCCTTAGTAAACTTTGTTGCCTGATTTCCTGTTCTTTCAAATGAGAAAGCTCTACTACATCATTTCTCGGAGAG-CCTAAGTCCTCACCTGCCTGGGAGTC
>gene=chr9_107723589-107723819; species=panTro
TCAATCTCTCACATGGTCCTCTGGGAAGGTGGTGAGGCGTTGGTGCCTCTTACTGGCAGACTCCGCCCACCTCCATACTCACAGCTCCCTATATAGCCCTCATGCATATGGCTGCATGAGTCATCCTGACCCTTAGTAACCTTTGTTGCCTGATTTCCTGTTCTTTCAAATGAGAAAGCTCTACTACATCATTTCTCGGAGAGACCTAAGTCCTCACCTGCCTGGGAGTC
>gene=chr9_107723589-107723819; species=papHam
TCAATCTCTCACGTGGTCCTCTGGGAAGGTGGTGAGGC----GTGCCTCTTACTGGCAGGCTCCGCCCACCTCCATACTCACAGCTCCCTATATAGCCCTCATGCATATGGCTGCATGAGTCATCCTGACCCTTAGTAAGCTTTGTTGCCTGATTTCCTGTTCTTTCAAATGAGAAAGCTCTACCACAGCATTTCTCAGAGAGACCTAAGTCCTCACCTGCCTGGGAGTC
>gene=chr9_107723589-107723819; species=ponAbe
TCAATCTCTCACACAGTCGTCTGGGAAGGTGGTGAGGCATTGGTGCCTCTTACTGGCAGACTCCGCCCACCTCCATACTCACAGCTCCCTATACAGCCCTCATGCATATGGCTGCATGAGTCATCCTGACCCTTAGTAACCTTTGTTGCCTGATTTCCTGCTCTTTCAAATGAGAAAGCTCTACCACATCATTTCTCGGAGAGACCTAAGTCCTCACCTGCCTGGGAGTC
>gene=chr9_107723589-107723819; species=rheMac
TCAATCTCTCATGTGGTCCTCTGGGAAGGTGGTGAGGC----GTGCCTCTTACTAGCAGGCTCCGCCCACCTCCATACTCACAGCTCCCTATATAGCCCTCATGCATATGGCTGCATGAGTCATCCTGACCCTTAGTAAGCTTTGTTGCCTGATTTCCTGTTCTTTCAAATGAAAAAGCTCTACCACATCATTTCTCAAAGAGACCTAAGTTTCCACCTGCCTGGGAGTC
>gene=chr9_107754014-107754244; species=hg19
ACTCCCAgccgcggcgggcggcgggcagcgggcggcgcgcaagcgcgcggggccccgAGTCTGACCTCGAGTTACCCCGCGCGGCGAGTCGCAGCGAAGTAGGTGAAAGGTAACTAGCAGACGCTGCTCTGGGCGAAGGCTGCGGCGCGCGTGCGCGGGGCTGGGCCTTGGGTTCCGTTCTCCCCCAAGTTTCTCCAAGTCTGCACTTCGCCAAACTATGGGTGTGTCCT
>gene=chr9_107754014-107754244; species=bosTau
CCACCCCACT-------GCGACTGGGAGCGAGCTGTGCGCAGGCGCACTGGGTTCCGCGTTTGCCCTCGAGTTACCCAGCGCGGCTAGCCG-GGCGAACTAGGTGAAAGGTAACTAGCAGACGCTGCTCCGGGCGGCTGCCCCGGCGCGCGGGCGCGG---CTGGTAGCTGCTTCCCTCCGTC-GCAGATTTCTCCAAGTCTGCACGTCATGGAGCTGCGGGGGTGGCAG
>gene=chr9_107754014-107754244; species=calJac
ACGCCCAGCT-------GCGGCGGGCTGCGGGCGGCGCGCAAGCGCGCGGGGCCCGGAATTTGACCTTGAGTTACCCCGCGCGCAGAGTCGCGGCGAAGTAGGTGAGAGGTAACTAGCAGACGCTGCTCCGGGCGACAGCCGCGGCGCGCGTGCGCGAGGCTGGTCCTTGGGCTCCGTTCTACTCCAAGTTTCTCCAAGTCTGCACTTCACTAAACTGTGGGTGTGTCAT
>gene=chr9_107754014-107754244; species=canFam
ACGCCCCGCC-------GCGGCCGGCAGCGAGCGACGCGCAGGCGCACACGGCGCCGCGTCTGCCCTCGAGTAAccccgcgccgccggccg-ggcgAACTAGGTGAAAGGTAACTAGCGGGCAgggccccgggcgacggccccagcgcgcgtgcgcgggggcgggggggccgctcggct------------------------cacctcggcgggc-gtggcg--ggcaa
>gene=chr9_107754014-107754244; species=equCab
ACGCCCAGCC-------TCGG-GGGGAGCGCGCTGCGCGCCTGCG--CGGGGCCCCACGTCTGCCCTGGAGTAACCCGGCGCCGCGAGCC--GGCGAACTGGGTGAAAGGTAACTAGCAGGCAGTGCTcccggcgccggcccaggcgcgcgtgcgcgggACTAGGCGGCC------GCTCGTT-ACGAGTTTCTCCACGTCTGCAGTTAGTCGAGCTGCGGACGTGACAA
>gene=chr9_107754014-107754244; species=gorGor
ACTCCCAGCC-------GCGGCGGGCAGCGGGCGGCGCGCAAGCGTGCGGGGCCCCGAGTCTGACCTCGAGTTACCCCGCGCGGCGAGTCGCAGCGAAGTAGGTGAAAGGTAACTAGCAGACGCTGCTCTGGGCGAAGGCCGCGGCGCGCGTGCGCGGGGCTGGGCCTTGGGTTCTGTTCTCCCCCAAGTTTCTCCAAGTCTGCACTTCGCCAAACTATGGGTGTGTCAT
>gene=chr9_107754014-107754244; species=panTro
ACTCCCAgcc-------gcggcgggcagcgggcggcgcgcaagcgcgcggggccccgAGTCTGACCTCGAGTTACCCCGCGCGGCGAGTCGCGGCGAAGTAGGTGAAAGGTAACTAGCAGACGCTGCTCTGGGCGAAGGCCGCGGCGCGCGTGCGCGGGGCTGGGCCTTGGGTTCCGTTCTCCCCCAAGTTTCTCCAAGTCTGCACTTCGCCAAACTATGGGTGTGTCAT
>gene=chr9_107754014-107754244; species=papHam
ACGCCCAGCC-------GCG-------GCGGGCGGCGCGCAAGCGCGCGAGGCCCCGAGTCTGACCTGGAGTTACCCCGCGCGGCGAGTCGCGGCGAAGTAGGTGAAAGGTAACTAGCAGACGCTGCTCTGGGCGACGGCCGCGGCGCGCGTGCGCGGGGCTGGGCCTTGGGTTCCGTTCTCCCCCAAGTTTCTCCAAGTCTGCACTTGACCAAACTGTGGGTGTGTCAT
>gene=chr9_107754014-107754244; species=ponAbe
ACTCCCAGCC-------GCGGCAGGCAGCGGGCGGCGCGCAAGCGTGCGGGGTCCCGAGTCTGACCTCGAGTTACCCCACGCGGCGAGTCGCGGCGAAGTAGGTGAAAGGTAACTAGCAGACGCTGCCCTGGGCGAAGGCCGCGGCGCGCGTGCGCGGGGCTGGGCCTTGGGTTCCGTTCTCCCCCAAGTTTCTCCAAGTCTGCACTTCGCCAAACTATGGGTGTGTCAT
>gene=chr9_107754014-107754244; species=rheMac
ACGCCCAGCG-------GCG-------GCGGGCGGCGCGCAAGCGCGCGAAGCCCCGAGTCTGACCTGGAGTTACCCCGCGCGGCGAGTCGCGGCGAAGTAGGTGAAAGGTAACTAGCAGACGCTGCTCTGGGCGACGGCCGTGGCGCGCGTGCGCGGGGCTGGGCCTTGGGTTCCGTTCTCCCCCAAGTTTCTCCAAGTCTGCACTTGACCAAACTGTGGGTGTGTCAC
>gene=chr9_107755890-107756120; species=hg19
AGCAAAGTGGGTCTGCCCCCGCTACCCTCATTTCTTTCCAAGAATCCCCTCCCTTGAGTGTGCCGTCAGAGAATTGGAATGTCACTGCCCTGTCCCCCAAGACTGTGTTGCTGCTCAGGCTGATAAAGACAAAGGCTGCAATTGGGCTCGCTTTGCCCGAATGTAACCCTGCCTTGAAGCCTTCCTGAGGTGACCAGGGGAGATCATGTGCTGCCTGATGCTGTCAAGAT
>gene=chr9_107755890-107756120; species=bosTau
AGATCTGCCAGTCAGCCCCCCCCACCCTCATCTCTTTCCAAGAACCCCCTTCCTTAAGTGTTCAGTCAGGGAATTGGAATGTCACCGCCTTGTGCTCCAAGACTGCGCTGCTGCTCAGGCTGATAAAGACAAAGGCTGTGATTGGACTGTGTTTGCCCTAACATAACCCTGCATCGCAGCCTCCCCGAGGTGACTAGGGGAGATCATGTGCTGCCCGATGTTGTCAAGAT
>gene=chr9_107755890-107756120; species=calJac
AGCAAAG-GGGCCTACCCCTGCCACCCTCATTTCTTTCCAAGAATCCCCTCCC-TGAGTGTGCTCTCAGAGAATTGGAATGTCACTGCCCTGTCCCCCAAGACTGTGTTGCTGCTCAGGCTGATAAAGACGAAGGCTGCAACTGGACTCTCTTTGCCCGAATGTAACCCTGCCTTGAAGCCTTCCTGAGGTGACCAGGGGAGATCATGTGCTGCCTGATGCTGTCAAGAT
>gene=chr9_107755890-107756120; species=canFam
AGAGCAGCCGATCGGCCTCCCCCACCCTCATCTCTTTCCAAGAATCCCTTCCCTTGAGTGTCCAGTCAGGGAATTGGAATGTCACTGCC-TGTGCCCCAAAACTATGCTGCTGCTCAGGCTGATAAAGACAAAGGCTGCAATTGGACTGTCTTTGCCCGAATGTAACCCTGCCTTGTAGCCTCCCTGAGGTGACCAGGGGAGATCAGGAGCCTCTGATTACTGTCAAGAT
>gene=chr9_107755890-107756120; species=equCab
AGAGCAGCC-GTCAGCCCCCCCCACCCTCATCTCTTTCCAAGAATCCCCTCCCTTGAGTGTCCAGTCAGGGAATTGGAATGTCACTGCCTTGTGCTGAAGGACTGTGCGGCTGCTCAGGCTGATAAAGACAAAGGCTGCAATTGGACTGTCTTTGCCCTAACGTAACCCTGCCTTGCAGCCTCCCCGAGGTGACTAGGGGAGATCACGTGCTGCCCAGTGCTGTCCAGAT
>gene=chr9_107755890-107756120; species=gorGor
AGCAAAGTGGGTCTGCCCCCGCTACCCTCATTTCTTTCCAAGAATCCCCTCCCTTGAGTGTGCCGTCAGAGAATTGGAATGTCACTGCCCTGTCCCCCAAGACTGTGTTGCTGCTCAGGCTGATAAAGACAAAGGCTGCAATTGGGCTCGCTTTGCCCGAATGTAACCCTGCCTTGAAGCCTTCCTGAGGTGACCAGGGGAGATCATGTGCTGCCTGATGCTGTCAAGAT
>gene=chr9_107755890-107756120; species=panTro
AGCAAAGTGGGTCTGCCCCCGCTACCCTCATTTCTTTCCAAGAATCCCCTCCCTTGAGTGTGCCGTCAGAGAATTGGAATGTCACTGCCCTGTCCCCCAAGACTGTGTTGCTGCTCAGGCTGATAAAGACAAAGGCTGCAATTGGGCTCTCTTTGCCCGAATGTAACCCTGCCTTGAAGCCTTCCTGAGGTGACCAGGGGAGATCATGTGCTGCCTGATGCTGTCAAGAT
>gene=chr9_107755890-107756120; species=papHam
AGCAAAGCGGGTCTGCCCCCGCAACCCTCATTTCTTTCCAAGAATCCCCTCCCTTGAGTGTGCTGTCAGAGAATTGGAATGTCACTGCCCTGTCCCCCAAGACTGTGTTGCTGCTCAGGCTGATAAAGACAAAGGCTGCAATTGGACTCACTTTGCCCGAATGTAACCCTGCCTTGAAGCCTTCCTGAGGTGACCAGGGGAGATCATGTGCTGCCTGATGCTGTCAAGAT
>gene=chr9_107755890-107756120; species=ponAbe
AGTAAAGTGGGTCTGCCCCCGCTACCCTCATTTCTTTCCAAGAATCCCCTCCCTTGAGTGTGCCGTCAGAGAATTGGAATGTCACTGCCCTGTCCCCCAAGACTGTGTTGCTGCTCAGGCTGATAAAGACAAAGGCTGCAATTGGACTCGCTTTGCCCGAATGTAACCCTGCCTTGAAGCCTT-CTGAGGTGACCAGGGGAGATCATGTGCTGCCTGATGCTGTCAAGAT
>gene=chr9_107755890-107756120; species=rheMac
AGCAAAGCGGGTCTGCCCCCGCTACCCTCATTTCTTTCCAAGAATCCCCTCCCTTGAGTGTGTCGTCAGAGAATTGGAATGTCACTGCCCTGTCCCCCAAGACTGTGTTGCTGCTCAGGCTGATAAAGACAAAGGCTGCAATTGGACTCGCTTTGCCCGAATGTGACCCTGCCTTGAAGCCTTCCTGAGGTGACCAGGGGAGATCATGTGCTGCCTGATGCTGTCAAGAT
>gene=chr9_117688012-117688242; species=hg19
ggaaaagaggcagcttctttcttgaaagcctaccgattgtgaaccctatactccaaccttttggaatgtaaccctttacattctcccctggggctagagaagcccagtctcctggtttacaaaacaaagacgtctctaaggttgagggcttcagaggctttttgaaatgtaaacacctaCCTGTGGTGTTAACCTAGGAGTCTATCTCATTGTCTATCTCATTATGTATT
>gene=chr9_117688012-117688242; species=bosTau
ggaaagaaggcagttgctttc-----------a------tgagccctttactctaacattgtgaaatgtaaata-----gatgtctccaggggctagacaagaccaggcttcttgtttataacag--aaacatttctaagattgaaggcctcCAAGCCAG-TTGAACTGTGAACAC----CTCTAGCGTCAACCTTATA------------GCCTATATCTATTTATAAC
>gene=chr9_117688012-117688242; species=calJac
ggaaaagaagcagctgctttcttgaaaacctaccaatc-----cctaagtctttaaccttttagaatataactatttacgttttcctctggggctagagaagcccagtctcctggtttacaaaacagggatgtctcaa--------------agagcctttttgaaatgtaaacacctacctctggtgttaacctagga------------gtctatctcattatgtatt
>gene=chr9_117688012-117688242; species=canFam
ggaaaagaggcagctgctttcttgaaaacctaaggatcctgagccct-tgttctaaccctttggaatgtaaata-----aatctcttcagggactggataagcctaGTTTTTTGGTTTATAGTATAGAATTGGCCCTTAGATTGAAGACTTTAGAGACTT-CTGAAATGACGCCTC----TACT------------ACA------------GTCCATCTCCTTATATCAC
>gene=chr9_117688012-117688242; species=equCab
ggaagaggggcagctgctttcttgaaaacttaatgatcctgggtcct-tgctgcaaccttttggaatgtaaata-----aatctctccagggactggataagcccactctctgggtttataacacagagatgtccctaagatggaagacctcagagcccc-ttgaaatgtaaagac----TTCTA-----------GCA------------GCCCATCTCCTTATATAAA
>gene=chr9_117688012-117688242; species=gorGor
ggaaaagaggcagcttctttcttgaaagcctaccgattgtgaaccctatactctaaccttttggaatgtaaccctttacattctcccctggggctagagaagcccagtctcCTGGT---------AAAGACGTCTCAAAGGTTGAGGGCTTCAGAGCCTTTTTGAAACGTAAACACCTACCTGTGGTGTTAACCTAGGAGTCTATCTCATTGTCTATCTCTTTATGTATT
>gene=chr9_117688012-117688242; species=panTro
ggaaaagaggcagcttctttcttgaaagcctaccgattgtgaaccctatactctaaccttttggaatgtaaccctttacattctcccctggggctagagaagcccagtctcctggtttacaaaacaaagacgtctctaaggttgagggcttcagagcctttttgaaatgtaaacacctaCCTGTGGTGTTAACCTAGGAGTCTATGTCATTGTCTATCTCATTAGGTATT
>gene=chr9_117688012-117688242; species=papHam
ggaaaagaggcagctgctttcttgaaagcctaccaatcatgaaccctttacgctaacctttcggaatgtaaccctttacattctcccctggggctagtgaagcccagtctcctggtttacaaaacaaagatgtctctaaggttaagggcctcagagcctttttgaaatgtgaacacctaCCTCTGGTGTTAACGTAGGA------------GTCTATGTCCTTATGTATT
>gene=chr9_117688012-117688242; species=ponAbe
ggaaaagaggcagcttctttcttgaaagcctaccaattgtgaaccctatactctaaccttttggaatgtaacccttcacattctcacctggggctagagaagcccagtctcctggtttataaaacaaagatgtctctaaggttgagggcttcagagcctttttgaaatgcaaacacctaCCTCTGGTGTTAACCTAGGAGTCTATCTCATTGTCTATCTCATTATGTATT
>gene=chr9_117688012-117688242; species=rheMac
GCAAAAGAGGCAGCTGCtttcttgaaagcctaccaatcatgaaccctttacgctaacctttcggaatgtaaccctttacattctcccctggggctagtgaagcccagtctcctggtttacgaaacaaagctgtctctaaggttaagggcctcagagcctttttgaaatgcgaacacctaCCTCTGGTGTTAACGTAGGA------------GTCTATCTCCTTATGTATT
>gene=chr9_124049758-124049988; species=hg19
gggaatctattgtttcctgagctccttgggtgatcctgctgcacacctggtccACAGAGGTGTTAGGGAACTGCTCGGCTCAAACTGGCTCCCAGCTGGGCCTCAGAGCAGCTCGGCCTCTGATTGAACTTCACTGACCCACAGGGAGCGCCCTTCTCTTGCAGAATGCTTTGGCAGAATAGTACACAGGAAGCGTGTGGGCTTTTTTTTTCTTTTTtttttaaaaacag
>gene=chr9_124049758-124049988; species=bosTau
gggaatccgagttctcaggagctccctgggtgattcggctgcacacCTGCTCTGCGGAGGTGTCGGGGAACCAGGGAGCCCAAGGCTGCTTGCCCCTGGGCCTCAGAGGGGCTCAGCCACTGCTTGGCCTCCACT--CACAGAGAGAGCACTTTTC--TTGCTGAATGTCTTGGCAGAATGGTGCCTGGAAAGCACATGGGT--------------------TTAAGCGG
>gene=chr9_124049758-124049988; species=calJac
ggaaatctattgtttcctgagctccctgggtgatcctgctgcacacCTGGTCTGCAGAGGTGTCAGGGAACCGCCTGGCTCAAACCTGCTCCCAGCTGGGCCTCAGAGCAGCTCAGCCTCTGATTGAACTTCACTGACCCACAGGGAGTGCCCTTCTCTTGCAGAATGCTTTGGCACAATAGTACATGGGAAGCACATGGGCTTTTT---------------AAAAACAG
>gene=chr9_124049758-124049988; species=canFam
--------------------------------------------------------------------------------------------------------------------------------------------------------------------------------------------------------------------------------------
>gene=chr9_124049758-124049988; species=equCab
----ATCTAT-GTTTCTGGAGCTCCC--AGGTGATTTGCTGCACACCTGGGCTGCAGAGGAGTTTGGGACCCAC--------AGGCTGCCCCCGCCCCG-----------GCTCAGCCTCTGCCTGACCTCAGCTGCCTCACGGAGAGCACTTCTC--TCGCTGAATGCTTTTGCAGAATGGTGCAGGGGAAGTGCAGAGGCTGTTTTT--TTTTT------TTAAACAG
>gene=chr9_124049758-124049988; species=gorGor
gggaatctattgtttcctgagctccctgggtgatcctgctgcacacCTGGTCCACAGAGGTGTTAGGGAACTGCTCGGCTCAAACTGGCTCCCAGCTGGGCCTCAGAGCAGCTCGGCCTCTGGTTGAACTTCACTGACCCACAGGGAGCGCCCTTCTCTTGCAGAATGCTTTGGCAGAATAGTGCACAGGAAGCGTGTGGGCTTTTTTTTTTTCTTTTTTttaaaaacag
>gene=chr9_124049758-124049988; species=panTro
gggaatctattgtttcctgagctccctgggtgatcctgctgcacacCTGGTCCACAAAGGTGTTAGGGAACTGCTCGGCTGAAACTGGCTCCCAGCTGGGCCTCAGAGCAGCTTGGCCTCTGGTTGAATTTCACTGACCCACAGGGAGCGCCCTTCTCTTGCAGAATGCTTTGGCAGAATAGTACACAGGAAGTGTGTGGGCTTTTTTTTTTTTCTTtttttaaaaacag
>gene=chr9_124049758-124049988; species=papHam
gtgaatctattgtttcctgagctccctgggtgatcctgctgcacacCTGGTCCACAGAGGTGTTAGGGAACCGCTGGGCTCAAACCTGCTCCCAGCTGGGCCTCAGAGCAGCTTGGCCTCTGGTTGAACTTCACTGACCCGCAGGGAGCGCCCTTCTCTTGCAGAATGCTTTCGCAGAATAGTGCACTGGAAGCGCTTGGGCTTTTTTTTTTTTTTCCTAAAaaaaacag
>gene=chr9_124049758-124049988; species=ponAbe
gggaatctattgtttcctgagctccctgggtgatcctgctgcacacctggtccacagaGGTGTTAGGGAACCGCTGGGTTCAAACCTGCTCCCAGCTGGGCCTCAGAGCAGCTCGGCCTCTGGTTGAACTTCACTGACCCACAGGGAGCGCCCTTCGCTTGCAGAATGCTTTGGCAGAATAGTGCACAGGAAGCACGTGGGCTTTTTTTTTTTtttttt---agaaacag
>gene=chr9_124049758-124049988; species=rheMac
gtgaatctattgtttcctgagctccctgggtgatcctgctgcacacCTGGTCCACAGAGGTGTTAGGGAACCGCTGGGCTCAAACCTGCTCCCAGCTGGGCCTCAGAGCAGCTTGGCCTCTGGTTGAACTTCACTGACCCGCAGGGAGCGCCCTTCTCTTGCAGAATGCTTTCGCAGAATAGTGCACTGGAAGCGCGTGGGCTTTTTTTTTTTCCTAAA---aaaaacag
>gene=chrX_132399447-132399677; species=hg19
TTTCTGTGCAAAGGCCAGTGTGTTTTAACAAATGGCATTCCGCACATTTTCTCGACCGAGGCTCCAGCCTCAGCGGGATTCCACTGCATTCTTGACAGTCCGGCTCCTTTCCTCTGGCAGGGGGTCAGCCTGGGGCCACTGGGGTCAAGGAACCTCCACGGGCTGCCCCTGCCTCTTAGGCTGACAATGCAAGCCCGCACCGCGGCACTTCCTGCTCTAGCAGCCTGGTC
>gene=chrX_132399447-132399677; species=bosTau
--------------------------------------------------------------------------------------------------------------------------------------------------------------------------------------------------------------------------------------
>gene=chrX_132399447-132399677; species=calJac
TTTCTGTGCAAAGGCCAGTGTGTTTTAACAAATGGCATTCCGCACATTTTCTCTACCAAGGCTCCAGCCTCAGCGGGATTCCACTGCATTCTTGGCAGTCCGGCTCCTTTCCTCTGGCAGGGGGTCAGCCTGGGGCCACTGGGGTCAAGGAACCTCCACGGGCTGCCTCTGCCTCCTAGGCAGACAATGTAAGCCCCCACCGCAGCACTTCCTGCTTCAGCAGCCTGGGC
>gene=chrX_132399447-132399677; species=canFam
TTTCTGTGCAAAGGCCAGTGTGTCTTAACAAATGGCATTCCGCACATTTTCTCCGCCGCGGCTCCAGCCTCAGCGGGATTCCACTGCATTCTTGGCAGTCCGGCTCCTCTCCTCTGGCAGGGGGTCAGCCCCGGGCCACGGGGGTCAAGGAACCTCCACAGGCTGCCCCTGCCTAGGAGGCGGACAATGCACG-CCCCACCAAAGCGCTTCCTGTGTCGGCAGC----GC
>gene=chrX_132399447-132399677; species=equCab
TTTCTGTGCAAAGGCCAGTGTGTCTTAACAAATGGCATTCCGCACATTTTCTCGGCCTCGGCTCCAGCCTCAGCGGGATTCCACTGCATTCTTGGCAGTCCGGCTCCTCTTCTCTGGCAGGGGGTCAGCCTGGGGCCACTGGGGTCAAGGAACCTCCACAGGCTGCCCCTGCCTAGGAGGCAGACAATGCAAGCCCCCACCGCAGCGCTTCCTGCCTCAGCAGC------
>gene=chrX_132399447-132399677; species=gorGor
TTTCTGTGCAAAGGCCAGTGTGTTTTAACAAATGGCATTCCGCACATTTTCTCGACC-AGGCTCCAGCCTCAGCGGGATTCCACTGCATTCTTGACAGTCCGGCTCCTTTCCTCTGGCAGGGGGTCAGCCTGGGGCCACTGGGGTCAAGGAACCTCCACGGGCTGCCCCTGCCTCCTGGGCTGACGATGCAAGCCCGCACCGCGGCACTTCCTGCTCTAGCAGCCTGGTC
>gene=chrX_132399447-132399677; species=panTro
TTTCTGTGCAAAGGCCAGTGTGTTTTAACAAATGGCATTCCGCACATTTTCTCGACCGAGCCTCCAGCCTCAGCGGGATTCCACAGCATTCTTGACAGTCCGGCTCCTTTCCTCTGGCAGGGGGTCAGCCTGGGGCCACTGGGGTCAAGGAACCTCCACGGGCTGCCCCTGCCTCTTAGGCTGACAATGCAAGCCCGCACCGCGGCACTTCCTGCTCTAGCAGCCTGGTC
>gene=chrX_132399447-132399677; species=papHam
TTTCTGTGCAAAGGCCAGTGTATTCTAACAAATGGCATTCCGCACATTTTCTCGACCGAGGCTCCAGCCTCAGCGGGATTCCACTGCATTCTTGGCAGTCCGGCTCCTTTCCTCTGGCAGGGGGTCAGCCTGGGGCCACTGGGGTCAAGGAACCTCCACGGGCTGCCCCTGCCTCTTAGGCGGACAATGCAAGCCCGCACCGCAGCACTTCCTGCTCTAGCAGCCTGGTC
>gene=chrX_132399447-132399677; species=ponAbe
TTTCTGTGCAAAGGCCAGTGTGTTTTAACAAATGGCATTCCGCACATTTTCTCGACCGAGGCTCCAGCCTCAGCGGGATTCCACTGCATTCTTGACAGCCCGGCTCCTTTCCTCTGGCAGGGGGTCAGCCTGGGGCCACTGGGGTCAAGGAACCTCCACGGGCTGCCCCTCCCTCTTAGGCTGACAATGCAAGCCCGCACCGCGGCACTTCCTGCTCTAGCAGCCTGGTC
>gene=chrX_132399447-132399677; species=rheMac
TTTCTGTGCAAAGGCCAGTGTGTTCTAACAAATGGCATTCCGCACATTTTCTCGACCGAGGCTCCAGCCTCAGCGGGATTCCACTGCATTCTTGGCAGTCCGGCTCCTTTCCTCTGGCAGGGGGTCAGCCTGGGGCCACTGGGGTCAAGGAACCTCCACGGGCTGCCCCTGCCTCTTAGGCGGACAATGCAAGCCCGCACCGCAGCACTTCCTGCTCTAGCAGCCTGGTC
>gene=chrX_152992241-152992471; species=hg19
GACCAGAGATGCCGGGCCCAGGCCGCCACTGCGGCGGGACACACTTCCTGCTCCTGGCGTGGCTGTCCTTCCAACCCTGTCTGTCTCCTGGCTCCCTGGTGGGCCGGGGCCGGCGGGCCAGACAGGCGCTGGGAAAGGTTACTCCAGGTCAATGCTCCCTTTATCTCGCCTCAGCCCCTCCCCTTCCTCGTGCCTGGGGTTGCAGCTGCCTTGGGCCCTGCTCTCTGCGA
>gene=chrX_152992241-152992471; species=bosTau
-GCCGGGGGTGCCGGGCCCAAGCCGCAGCTGCAGCAGGACGCACTTCCTGCCCCCAGTGTGGCCGCCCTTCC-GCCCAGG-----TCCCAGCTCCCCAGCAGGCTGGGTC-AGAGGGCCAGGCGGGGCCTGGGAGAGGTTACTCCAGGCCAGTGCTC--------------CGGCCCCTCCCC-TCCTCCTGCCT-GGGTTGCAGCTGCCTCCGGCTAGGTTCTCTGCGA
>gene=chrX_152992241-152992471; species=calJac
GACCAGAGATGCCGGCCCCAGGCTGCCACTACGGCGGGACACACTTCCTGCTCCTGGCA------------------------------------------GGCCGGGGCGGGCAGGCTAGGCAGGCGCTGGGAAAGGTTATTCCAGGTCAGCGCTCCCTTCATCTCGGACCGGCCCCTCCCCTTCCCCATGCCTAGGGTTGCAGCTGCCTTGAGCCCGTCTCTCTGCGA
>gene=chrX_152992241-152992471; species=canFam
----------gcccggcccaggccgccgccgcggcgggacgcacttcctgccccccgcgcggccgcccttcc-gcccgGG-----TCCCAGCTCCCCAGCAGG----------CCGGCCGGGCTGGCGCTGGGAAAGGTTACTCGGGGCCAGTGCTCCCTTTATCTCGCCTC-GCCCCTCCCCTTCCTCGTGCCTGGGGTTGCAGCTGCCTCGGGCCCTGCTCTCTGCGA
>gene=chrX_152992241-152992471; species=equCab
GGCCAGGGATGCCGGGCCCAGGCTGCCACTGCGGCGGGATGCACTTCCTGCC-CCAGCGTGGCCGCCCTTCC-GCCCGGG-----TCCCAGCTCCCCGGCAGGTCAGGCC-AGCCTGCCGAGCTGGTGCTGGGAAAGGTTACTCCAGGCCAGTGCTCTCTTTATCTTGCCTTGGCCCCTCCTCTTCCTCGTGCTTGGGGTTGCAGCTGCCTCAGGCCCTGCTCTCTGAGA
>gene=chrX_152992241-152992471; species=gorGor
GACCAGAGATGCCGGGCCCAGGCCGCCACTGCGGCGGGACACACTTCCTGCTCCTGGCGTGGCTGTCCTTCC-ACCCTGTCTGTCTCCTGGCTCCCTGGTGGGCCGGGGCCGGCGGGCCAGGCAGGCGCTGGGAAAGGTTACTCCAGGTCAATGCTCCCTTTATCTCGCCTCAGCCCCTCCCCTTCCTCGTGCCTGGGGTTGCAGCTGCCTTGGGCCCTGCTCTCTGCGA
>gene=chrX_152992241-152992471; species=panTro
GACCAGAGATGCCGGGCCCAGGCCGCCACTGCGGCGGGACACACTTCCTGCTCCTGGCGTGGCTGTCCTTCCAACCCTGTCTGTCTCCTGGCTCCCTGGTGGGCCGGGGCCGGCGGGCCAGGCAGGCGCTGGGAAAGGTTACTCCAGGTCAATGCTCCCTTTATCTCGCCTCAGCCCCTCCCCTTCCTCGTGCCTGGGGTTGCAGCTGCCTTGGGCCCTGCTCTCTGCGA
>gene=chrX_152992241-152992471; species=papHam
GACCAGAGATGCTGGGTCCAGGCTGCCACTGCGGCGGGACACACTTCCTGCTCCTGGCGTGGCCGCCCTTCC-GCCCCGTCTGTCTCCTAGTTCCCTGGTCGGCCGGGGCGGGCGGGCCAGGCAGGCGCTGGGAAAGGTTACTCCAGGTCAATGCTCCCTTTATCTCGCCTCAGCCCCTCCCCTTCCTCGTGCCTGGGGTTGCAGTTGCCTTGGGCCCTGCTCTCTGCGA
>gene=chrX_152992241-152992471; species=ponAbe
GACCAGAGATGCCGGGCCCAGGCCGCCACTGCGACGGGACACACTTCCTGCTCGTGGCGTGGCTGTCCTTCC-GCCCTGTCTGTCTCCTGGCTCCCTGGTGGGCC-GGGCCGGCGGGCCAGGCAGGCGCTGGGAAAGGTTACTCCAGGTCAATGCTCCCTTTATCTCGCCTCAGCCCCTCCCCTTCCTTGTGCCTGGGGTTGCAGCTGCCTTGGGCCCTGCTCTCTGCGA
>gene=chrX_152992241-152992471; species=rheMac
GACCAGAGATGCCGGGTCCAGGCTGCCACTGCGGCGGGACACACTTCCTGCTCCTGGCGTGGCCGCCCTTCC-GCCCCGTCTGTCTCCTAGTTCCCTGGTGGGCCGGGGCGGGCGGGCCAGGCAGGCGCTGGGAAAGGTTACTCCAGGTTAATGCTCCCTTTATCTCGCCTCAGCCCCTCCCCTTCCTCGTGCCTGGGGTTGCAGTTGCCTTGGGCCCTGCTCTCTGCGA
>gene=chr15_71407574-71407804; species=hg19
CCTCCCGCCCTCGTGGCCTCTGTCTAGACCGTACTCCCTCCTACTGGGTGATGTCTCTTCCCCTGGGACCCAGGGACCATCCCGTTGTTGACCTCCGGGGTCAGGGGTGCGGATGGGGGCCGGCCCTTCCCGCGGTCGCCGCCAGGGGGCGGCAGGAGCGGCTCCAGATGACAGCGGGAGGCCGCAAGAGGGGAGGGAGGAAGGACCGAGGGAGCGCGGATCCCGCTCTC
>gene=chr15_71407574-71407804; species=bosTau
GCTCCTCCC-TGGTTTCTTCGATCTAGACTGTCCTC----CTAGGGAATGATGTT----CTCTGGGTACACAGGGATCAGTGCG------CCCTCTGGGACGTGCGGGTGTGTTGAGGGCCGGTGCTTCATGAGGAGGCCGCCAGGGGGCGGCAGGAGCGACTCCAGATGACAGCAGGAGGCCGTAAGGGGGGGGGAGGGAAGGACGGAGGGAGCGCGTATCCCGCTCTC
>gene=chr15_71407574-71407804; species=calJac
CCTCCCGCCCCCGAGGCCTATGTCTAGACCGTGCTCCCTCCTACTGGGTGATGTCTCTTCCCCCGGGACCCAGGGACCATCCTGTTGTTGACCAAGGGGATCGCGGGGGCGGATGGGG--CCGCCCTTCCCGCGGCAGCCGCCAGGGGGCGGCAGGAGCGGCTCCAGATGACAGCGGGAGGCCGCGAGGCGGGAGGGAGGAGGGACTGAAGGAGCGCGGATCCCGCTCTC
>gene=chr15_71407574-71407804; species=canFam
CCTCCCGTC----------------------------------TAGGCCGCCCTCGGGTTTCCGGGTGCTGCGGG---------------TTCTCcggg-ggtcggggtgggggtgggggcg-------ccaaggcggtcgcggcggggtggggggcgcgg---------------------------------------------------------------------
>gene=chr15_71407574-71407804; species=equCab
CCTCCTGCCCTCGTTGCCTTGGTCTAGACTGTCTTCCCCTCTACGGGATGATGTCTGTTATCTCGGTACCCAAGGATCAGTCTATGGTT-CCCTCTGGGGGGTCGGGG--------GGGCCGGTCCTTCCCGAGGCGGCCGCCAGGGGGCGGCAGGAGCGGCTCCAGATGACAGCAGGAGGCCGCGAGGGGGGAGGGAGGAGGGACCGAGGGAGCGCGGATCCCGCGCTC
>gene=chr15_71407574-71407804; species=gorGor
CCTCCCGCTCTCGTGGCCTCTGTCTAGACCGTGCTCCGTCCTACTGGGTGATGTCTCTTCCCCTGGGACCCAGGGACCATCCTGTTGTTGACCTCGGGGGTC-GGGGTGCGGATGGGGGCCGGCCCTTCCCGCGGTCGCCGCCAGGGGGCGGCAGGAGCGGCTCCAGATGACAGCGGGAGGCCGCAAGAGGGGAGGGAGGAAGGACCGAGGGAGCGCGGATCCCGCTCTC
>gene=chr15_71407574-71407804; species=panTro
CCTCCCGCCCTCGTGGCCTCTGTCTAGACCGTGCTCCCTCCTACTGGGTGATGTCTCTTCCCCTGGGACCCAGGGACCATCCTGTTGTTGACCTCGGGGGTCGGGGGTGCGGATGGGGGCCGGCCCTTCCCGCGGTCGCCGCCAGGGGGCGGCAGGAGCGGCTCCAGATGACAGCGGGAGGCCGCAAGAGGGGAGGGAGGAAGGACCGAGGGAGCGCGGATCCCGCTCTC
>gene=chr15_71407574-71407804; species=papHam
CCTCCCGCCTTCGTGGCCTCTGTCTAGACCGTGCTCCCTCCTACTGGGTGATGTCTCTTCCCCTGGGACCCATGGACCATCCTGTTGTTGACCTCGGGGGTCTGGGGGGCGGATGGGGGCCGGCCCTTCCCGCGGCGGCCGCCAGGGGGCGGCAGGAGCGGCTCCAGATGACAGCGGGAGGCCGCAAAGGGGGAGGGAGGAGGGACCGACGGAGCGCGGATCCCGCTCTC
>gene=chr15_71407574-71407804; species=ponAbe
CCTCCCGCCCTCGTGGCCTCTGTCTAGACCGTGCTCCCTCCTACTGGGTGATGTCTCTTCCCCTGGGACCCAGGG-CCATCCTGTTGTTGACCTCGGGGGTCGGGGGTGCGGATGGGGGCCGGCCCTTCCCGCGGTCGCCGCCAGGGGGCGGCAGGAGCGGCTCCAGATGACAGCGGGAGGCCGCAAGAGGGGAGGGAGGAAGGACCGAGGGAGTGCGGATCCGGCTTTC
>gene=chr15_71407574-71407804; species=rheMac
CCTCCCGCCTTCGTGGCCTCTGTCTAGACCGTGCTCCCTCCTACTGGGTGATGTCTCTTCCCCTGGGACCCATGGACCATCCTGTTGTTGACCTCGGGGGTCTGGGGGGCGGATGGGGGCCGGCCCTTCCCGCGGCGGCCGCCAGGGGGCGGCAGGAGCGGCTCCAGATGACAGCGGGAGGCCGCAAAGGGGGAGGGAGGAGGGACCGACGGAGCGCGGATCCCGCTCTC
>gene=chr15_71496027-71496257; species=hg19
aagcctgagtgggtgagggaaaggctaaggcagggaatccaggtaagGTCAAATCTCAATCCATTTGCAGCCtctttcactcagcaggtgtttgttgaacacttgctgcgtgctgtgttctctgctggatgctgATGCTTTCCATGAAAATGCTTTCGGCTTGCCTTTGTTAAGCGGCATGCTGAACTCAGGGGCTTTCTGGGGAGTGCTGAATATTGACCCAGATGCAG
>gene=chr15_71496027-71496257; species=bosTau
AGGAGTGAGTGGGCAAGGGAAGGACTGAAGTTGGGAATCCAGGTAGGGCCCCATCTCAACCCATCTGCAGCCTCCTTCATCCCGCAAGTGTTTACTGAATGTCTCCTGTGTGCTCTGCTCTGCATGGGATACTGCCAATTTCCAGGGG-ATGCTTTCAAATTGCCTTCCT--AGGAGCCTGCTGATCCCAGCTGCTTCCCGGCGAGTGCTGGCTATTGACTCAGATGCAA
>gene=chr15_71496027-71496257; species=calJac
aggcctgagtgagtaagggaaagactaaggcagggaatccatgtgggaTCAAATCTCAATCCATTTGCAGCCtccttcacttggcaggtgtttgttgaacacttgctgcgtgctctgttctgtgctggatgctgATGCTTTCCATGAAAATGCTTTCGGCTTGCCTTTGTTAAGCTGCCTGCTGATCTCAGGGGCTTACTGGGGAGTGCTGAATATTGACCCAGATGCAG
>gene=chr15_71496027-71496257; species=canFam
AAGCCTGAGCGGGCAGGGAAAAAACGGAGGCAGGGGATCTGGGTAGCATCCAACCTCAGGCCACTTGCAGCGtcactcatgcagcgagtgtttacagaatgcctcctgtgtgccctgctctgcgccggatgctgATGTATTCCGGGAAGATGCTTTTGAATGGCCTGTCT--GGGAGCC---------------------------TGCTGGGTATTGACCCAGATGCAG
>gene=chr15_71496027-71496257; species=equCab
CGGCCTGAGTGGGCAAAGGAAGGACTGAGGCAGGGAATCTGGATAGCATCCCATCTCAATTCATTTGTAGCCtccttcgttcagcaagt----atagaacacctatgatg-----cgcttggcactgGATGCTTACATGTTCCATGGCAATGCTTTTGAATTGACTGTCT--AGGAGCCTGCTGGTTCCAGCTGCTTCCTGAAGAGTGCTGGATATTGATCCAGAGGTAG
>gene=chr15_71496027-71496257; species=gorGor
AAGCCTGAGTGGGTGAGGGAAAGGCTAAGGCAGGGAATCCAGGTAAGGTCAAATCTCAATCCATTTGCAGCCtctttcactcagcaggtgtttgttgaacacttgctgcgtgctgtgttctgtgctggatgctgAT-CTTTCCATGAAAATGCTTTCGGCTT-CCT-TGTTAAGCGGCGTGCTGATCTCAGGGGCTTTCTGGGGAGTGCTGAATATTGACCCAGATGCAG
>gene=chr15_71496027-71496257; species=panTro
--------------------------------------------------------------------------------------------------------------------------------------------------------------------------------------------------------------------------------------
>gene=chr15_71496027-71496257; species=papHam
AAGCCTGAGTGGGTGAGGGAAAGGCTAAGGCAGGGAATCTGGGTAGCGTCAAATCTCAATCCATTTGCAGCCtctttcactcagcaggtgtttgttgaacacttgctgcgtgctctgttctgtgctggatgctgATGCTTTCCATGAAAATGCTTTCGGCTTGCCTTTGTTAAGCGGCCTGCTGATCTCAGGGGCTTCCTGGGGAGTGCTGAATATTGACCCAGATGCAG
>gene=chr15_71496027-71496257; species=ponAbe
-------------------------------------------------------------------------------------------------------------------------------------------------------------------------------------------------------------------------------------G
>gene=chr15_71496027-71496257; species=rheMac
aagcctgagtgggtgagggaaaggctaaggcagggaatctgggtagCGTCAAATCTCAATCCATTTGCAGCCtctttcactcagcaggtgtttgttgaacacttgctgcgtgctctgttctgtgctggatgctgATACTTTCCATGAAAATGCTTTCGGCTTGCCTTTGTTAAGCGGCCTGCTGATCTCAGGGGCTTCCTGGGGAGTGCTGAATATTGACCCAGATGCAG
>gene=chr15_75328713-75328823; species=hg19
ACATCCCTCTAAAACCAGAAAAACTAGTCTGGGCCTGCTAGACAGCACTGGGGTCAGTCAGGGTCACCTCCAAGGAGAGTCAGCTGCTTCAGTGGGTCAGAGGTGGGGCA
>gene=chr15_75328713-75328823; species=bosTau
ACATCCCTCTAAAACCAGAAAAACTAGCCTGGGCCTGCCAGACAACACTGGGTC----CAGGGTCACTGCCAAGGAGAGGTGGCTGCTTTATAGGGTCAAGGGAGGGCCA
>gene=chr15_75328713-75328823; species=calJac
ACATCCCTCTAAAACCAGAAAAACTAGTCTGGGCTTGCTAGACCACACTGGGGTCAGTCAGGGCCAGCGCTTAGGAGAGTCAGCTGCTTTAGTGGGTCAGAGGTGGGGCA
>gene=chr15_75328713-75328823; species=canFam
ACATCCCTCTGAAACCAGAAAAACGGGCTTGGGCCTGCCGGACA---TGTGGGC----CA-GGTCACTGCCAAGGAAAGGTAGCTGCTTCAGTGAGTC--GGGATGGGCA
>gene=chr15_75328713-75328823; species=equCab
ACATCCCTCTAAAACCAGAAAAACTGGCCTGGGCCTGCCAGACAGCACTGGGGT----CAGGGTCACTGCTAAGGAGAGGTGGCTGCTTCATCGGGTCAGGGGAGGGGCA
>gene=chr15_75328713-75328823; species=gorGor
ACATCCCTCTAAAACCAGAAAAACTAGTCTGGGCCTGCTAGACAGCACTGGGGTCAGTCAGGGTCACCTCCAAGGAGAGTCAGCTGCTTCAGTGGGTCAGAGGTGGGGCA
>gene=chr15_75328713-75328823; species=panTro
ACATCCCTCTAAAACCAGAAAAACTAGTCTGGGCCTGCTAGACAGCACTGGGGTCAGTCAGGGTCACCTCCAAGGAGAGTCAGCTGCTTCAGTGGGTCAGAGGTGGGGCA
>gene=chr15_75328713-75328823; species=papHam
ACATCCCTCTAAAACCAGAAAAACTAGTCTGGGCCTGCTAGACAACACTGGGGTCAGTCAGGGTCACCTCCAAGGAGAGTCAGCTGCTTCAGTGGGTCAGAGGTGGGGCA
>gene=chr15_75328713-75328823; species=ponAbe
ACATCCCTCTAAAACCAGAAAAACTAGTCTGGGCCTGCTAGACAGCACTGGGGTCAGTCAGGGCCACCTCCAAGGAGAGTCAGCTGCTTCAGTGGGTCAGAGGTGGGGCA
>gene=chr15_75328713-75328823; species=rheMac
ACATCCCTCTAAAACCAGAAAAACTAGTCTGGGCCTGCTAGACAACACTGGGGTCAGTCAGGGTCACCTCCAAGGAGAGTCAGCTGCTTCAGTGGGTCAGAGGTGAGGCA
>gene=chr15_93905450-93905680; species=hg19
ACCATTTTCCTTAGAAAATTATTCCCATGGAAAATGATTCCCTCAACCTCCTGACCTTTTGTTGGTTGCTGTCAGCCTGGGGCAACACTTTGTTTCCAGCTGTTCTTAAAAGCCACTTCTTTAGCATTTAACCCTTTGAAGGCCCACAGGGGGTGAAGAGGGGGTGGGTGGTTAGGAGGGTGAACGGGGCAGAGAGGGCTAGGAGGAGGGAGGGGGAGAATCCTTGTACA
>gene=chr15_93905450-93905680; species=bosTau
GCCATTTCCTTTAGAAAATGATTCCCATGGAAAATGATTCCCTCAACCTCCTGACCTTTTATTGGTTGCTGTTAGCC-GGGGCAGCACTTTGCTTCCAGCTGTTCTTAAAAGCCACTTCGCTAGCATTTAACCCTTTGATGGCTCACAGGG------------------GAGT-GGGGATGG------GGAGAGAC-AGCAGGAAATAGGCAAGGGAGAA--TTTGCATG
>gene=chr15_93905450-93905680; species=calJac
ACCATTTCCCTTAGAAAATTATTCCCATGGAAAATGATTCCCTCAACCTCCTGACCTTTTATTGGTTGCTGTCAGCCTGAGGCAACACTTTGTTTCCAGCTGTTCTTAAAAGCCCTTTCTTTAGCAGTTAACCCTTTGAAGGTCTGCAgggggtgaagagggg-tgggtgg---ggggggtgagcgg-gcagagagggctgggaggagggagggggagAATC-TTGCCCA
>gene=chr15_93905450-93905680; species=canFam
ACCATTTCTCTTAGAAAATTATTCCCATGGAAAATGATTCCCTCAACCCCCTGACCTTTTATTGGTTGCTGTCAGCCTGGGGCAGCACTTTGTTTCTAGCTGTTCTTAAAAGCTACTTGTCCAGC--TTAACCCTTTGAAGGCTGGCAGGG------------------GGGCTGGAGGATG------GGAGTGGG----------------AGGGTGAA--TTTACACA
>gene=chr15_93905450-93905680; species=equCab
ACCATTTCCCTTAGAAAATTATTCCCATGGAAAATGATTCTTTCAACCTCCTGACCTTTTATTGGTTGCTGTCAGCCTGGGGCAACACTTTGTTTCCAGCTGTTCTTAAAAGCCACTTCTCTAGCCTTTAACCCTTTGAAGGCTCACA-GG------------------GGGGTGGGGGATG------GGAGGGGGGAGGAGGAAAAGGGGAAGGGAGAG--CGCGCACG
>gene=chr15_93905450-93905680; species=gorGor
ACCATTTTCCTTAGAAAATTATTCCCATGGAAAATGATTCCCTCAACCTCCTGACCTTTTATTGGTTGCTGTCAGCCTGGGGCAACACTTTGTTTCCAGCTGTTCTTAAAAGCCACTTCTTTAGCA-TTAACCCTTTGAAGGCCCACAGGGGGTGAAGAGGGG-TGGGTGGTTAGGAGGGTGAACGGGGCAGAGGGGGCTAGGAGGAGGGAGGGGGAGAATCCTTGTACA
>gene=chr15_93905450-93905680; species=panTro
ACCATTTTCCTTAGAAAATTATTCCCATGGAAAATGATTCCCTCAACCTCCTGACCTTTTATTGGTTGCTGTCAGCCTGGGGCAACACTTTGTTTCCAGCTGTTCTTAAAAGCCACTTCTTTAGCATTTAACCCTTTGAAGGCCCGCAGGGGGTGAAGAGGGG-TGGGTGGTTAGGAGGGTGAACGGGGCAGAGAGGGCTAGGAGGAGGGAGGGGGAGAATCTTTGTACA
>gene=chr15_93905450-93905680; species=papHam
ACCATTTTCCTTAGAAAATTATTCCCATGGAAAATGATGCCCTCAGTCTCCTGACCTTTTATTGGTTGCTGTCAGCCTGGGGCAACACTTTGTTTCCAGCTGTTCTTAAAAGCCACTTCTTTAGCATTTAACCCTTTGAAGGCCTGCA-GGGGTGAAGAGGGG-TGGGTGGTTAGGAGGGTGAATGGAGCGGAGAGGGCTAGGAGGAGGGAGTGGGAGAATCCTTGTACA
>gene=chr15_93905450-93905680; species=ponAbe
ACCATTTTCCTTAGAAAATTATTCCCATGGAAAATGATTCCCTCAACCTCCTGACCTTTTATTGGTTGCTGTCAGCCTGGGGCAACACTTTGTTTCCAGCTGTTCTTAAAAGCCACTTCTTTAGCATTTAACCCTTTGAAGGCCCGCA-GGGGTGAAGAgggg-tgggtggtgaggagggtgagcggggcagagagggctaggaggagggagggggagaATCCTTGTACA
>gene=chr15_93905450-93905680; species=rheMac
ACCATTTTCCTTAGAAAATTATTCCCATGGAAAATGATGCCCTCAGTCTCCTGACCTTTTATTGGTTGCTGTCAGCCTGGGGCAACACTTTGTTTCCAGCTGTTCTTAAAAGCCACTTCTTTAGCATTTAACCCTTTGAAGGCCCGCA-ggggtgaagagggg-tgggtggttaggagggtgaatggagcggagagggctaggaggagggagggggagAATCCTTGTACA
>gene=chr14_24640880-24640953; species=hg19
AACCTCAGGTCAGGCGCCGTGCAAGGTACATCTTGGCACCCGGAAGAGGCCCAGTACAGTTGCCCCCGAGGTG
>gene=chr14_24640880-24640953; species=bosTau
AACTGCAAGTCAGGCGCCC-----------------------TAAACAGGGCCTGGCGATTGCCCTTGTCATG
>gene=chr14_24640880-24640953; species=calJac
AA---CAGGTCAGACGTGGTGCAAGGTACATCTTGGCACCCGGAAGAGGCCTAGCACGTTTGCCCCTGAGGTG
>gene=chr14_24640880-24640953; species=canFam
GACCTCAGGTCAGGCGCCC-----------------------AGAATGGGGCGGGGCAGTTGCCCCGGGCATG
>gene=chr14_24640880-24640953; species=equCab
AACCGCAGGTCAGACGTCC-----------------------GAACAGGGCCCGGGCGGTTGCCCTCGGCATG
>gene=chr14_24640880-24640953; species=gorGor
AACCTCAGGTCAGGCGCCGTGCAAGGTACATCTTGGCACCCGGAAGAGGCCCAGTACAGTTGCCCCCGAGGTG
>gene=chr14_24640880-24640953; species=panTro
AACCTCAGGTCAGGCGCCGTGCAAGGTACATCTTGGCACCCGGAAGAGGCCCAGCACAGTTGCCCCCGAGGTG
>gene=chr14_24640880-24640953; species=papHam
AACCTCAGGTCAGGCGCGTTGCAAGGTACATCTTGGCACCCGGAAGAGACCAAGCACAGTTGCCCCCGACGTG
>gene=chr14_24640880-24640953; species=ponAbe
-------------------------------------------------------------------------
>gene=chr14_24640880-24640953; species=rheMac
AACCTCAGGTCAGGCGCGTTGCCAGGTACATCTTGGCACCCGGAAGAGACCCAGCACAGTTGCCCCCGACGTG
>gene=chr14_65801680-65801751; species=hg19
TGTTTAGCATCTGTTAAGGAGTGACCTTTGCCACCAATTAATGAGGGTGAGGCCCCATTCAGTTGCAAAGA
>gene=chr14_65801680-65801751; species=bosTau
TA---------ACTTAAGTAGAGACCTTTGCCATCAATTAATTATAATGAGGCCCTATTAAGTTGCAAGGT
>gene=chr14_65801680-65801751; species=calJac
GGTTTAGCATCTGTTAAGTAGTGACCTTTGCCACCAATTAATGAGGGTGAGGCCCCATTCGCTTGCAAAGA
>gene=chr14_65801680-65801751; species=canFam
TATTTAGCATCTGCTAAGTAGAGATCTTTGCCACCAATTAACAGGACTGAGGCTCAATCCA-TTGCAAAGT
>gene=chr14_65801680-65801751; species=equCab
TGTTTAGCATCTGTTAAGTAGAGACCTTTGCCACCAATTAATGAGGGTGAGGCCTCTTCCA-TTGCAAAGT
>gene=chr14_65801680-65801751; species=gorGor
TGTTT------------------------------------------------------------------
>gene=chr14_65801680-65801751; species=panTro
TGTTTAGCATCTGTTAAGGAGTGACCTTTGCCACCAATTAATGAGGGTGAGGCCCCATTCAGTTGCAAAGA
>gene=chr14_65801680-65801751; species=papHam
TGTTTAGCATCTGTTAAGTAGTGACCTTTGCCACCAATTAATGCGGGTGAGGCCCAATTCAGTTGCAAAGA
>gene=chr14_65801680-65801751; species=ponAbe
TGTTTAGCATCTGTTGAGGAGTGACCTTCGCCACTAATTAATGAGGGTGAGGCCCCATTCAGTTGCAAAGA
>gene=chr14_65801680-65801751; species=rheMac
TGTTTAGCATCTGTTAAGTAGTGACCTTTGCCACCAATTAATGCGGGTGAGGCCCAATTCAGTTGCAAAGA
>gene=chr14_72147852-72148082; species=hg19
ATGACAGCCTGATGGACACAGTCCTGGTAGACTTCACTGGAAAACCTCCCTGGAGTGAGCAGGCCCCTTATGCAGGAATTGCCTGATTCTCACCCCCCTGCTGTCACCCCTCTGCAGTAGGTAGCCAGCATCAATAGATTAGTGACCTCTGTGACCTCTGGGTCTTCACCGTCATTCCCGTGACAAGATGAAAAGTACCTGGATGAACAGACTAAATTGTGATGTTCTGG
>gene=chr14_72147852-72148082; species=bosTau
GTAAGGGCATGATGGAAGCAGTCCCGGCAGACTGCACCGGAAGGCTCCCCGCGGGTGAGATGGCACTGCTGGAGCGGC---CCCCA-CC---CTGTCCATCACCAGTGG-----GAGTGTATAACCAGCTGT-ATGTCTTGGTG---TCCGTGACCACTGA--CTTGAGCGTCATTCTTGTGGCAAGATGAGAAATACCTAGATA-GGGGATTCAGTTGTGATGCTTTGA
>gene=chr14_72147852-72148082; species=calJac
ATGACAGCCCAATGGACGCAGTCCTGGGAGACTTCACTGGAAAACCTCCCTGGAGTGAGCGGGCCCCTTATGCAGGACTTGCCTGATTCTCACCTCTCAGCTGTCGCCCCTCTGGAGTATGTAGCTAGCATCAATAGATTAGTA---TCTGCAACCTCTGGATCTTCAACGGCATTCCCAGGAGAAGATGAAAAGTACCTGGATGAACAGACTAAACTGTGGTGTTCTGG
>gene=chr14_72147852-72148082; species=canFam
GACGTAACTTGCTGCAAGCAGTCCT-GCAGCCTCTACCAGAAAGTTTCCCGGGGATGAAATGAGACATCAGGAGGGGCC--CCTCACCC---CCACCCGATCCTGACTCTGCTGGAGCCCGTGACCTGTGGTTGTCTGTTGGTG---CCTGTGATCTCCGAATCCTCAGCGCCATTCTCTTGGCAAGATGAAAAACAGCCAGATT-TCACATGAAATCATGATGTTCTGA
>gene=chr14_72147852-72148082; species=equCab
ATGGCAGCATGATGGAAGCAGTCCTGGCAGACTTCACTAGAAAGCTGCCCGGGAGTGAGATGGAACTGCAGGAGGGGCC--CATCA-CC---CCATCCATTGCCGACCC---------------CCTA-----GTCTGTTGGCA---TCTATGACCTCTGAATCTTCAACGTCATTCTCTTGGCCA---GAAAAATACCCAGATT-GCAGACTAAATTGTGATGTTCTGA
>gene=chr14_72147852-72148082; species=gorGor
ATGACAGCCCGATGGACACAGTCCTGGTAGACTTCACTGGAAAACCTCCCTGGAGTGAGCAGGCCCCTTATGCAGGACTTG-CTGATTCTCACCCCCCTGCTGTCACCCCTCTGCAGTAGGTAGCCAGCATCAATAGATTAGTG---TCTGTGACCTCTGGGTCTTCACCATCATTCCCGTGACAAGATGAAAAGTACCTGGATGAACAGACTAAATTGTGATGTTCTGG
>gene=chr14_72147852-72148082; species=panTro
ATGACAGCCTGATGGACACAGTCCTGGTAGACTTCACTGGAAAACCTCCCTGGAGTGAGCAGGCCCCTTATGCAGGACTTGCCTGATTCTCAACCCCCTGCTGTCACCCCTCTGCAGTAGGTAGCCAGCATCAATAGATTAGTGACCTCTGTGACCTCTGGGTCTTCACCGTCATTCCCGTGACAAGATGAAAAGTACCTGGATGAACAGACTAAATTGTGATGTTCTGA
>gene=chr14_72147852-72148082; species=papHam
ATGACAGCCCGATGGACAGAGTCCTGGTAGACTTCACTGGAAAACCTCCCTGGAGTGAGCAGGCCCCTTATGCAGGACTTGCCTGATTCTCATCCCCCAACTGTCACCCCTCTGGAGTACATAGCCAGCGTCAATAGATTAGTG---TCTGTGACCTCTGGGTCTTCAACATCATTCCCGTGACAAGGTGAAAAGTACGTGGATGAACAGACTAAATTGTGATGTTCTGG
>gene=chr14_72147852-72148082; species=ponAbe
ATGACAGCCCGATGGACACAGTCCTGGTATACTTCACTGGAAAACCTCCCTGGAGTGACCAGGCTCCTTATGCAGGACTTGCCTGATTCTCACCCCCTTGCTGTCACCCCTCTGCAGTAGGTAGCCAGCATCAATAGATTAGTG---TCTGTGACCTCTGGGTCTTCAACATCATTCCCATGACAAGATGAAAAGTACCTGGATGAACAGACTAAATTGTGATGTTCAGG
>gene=chr14_72147852-72148082; species=rheMac
ATGACAGCCCGATGGACAGAGTCCTGGTAGACTTCACTGGAAAACCTCCCTGGAGTGAGCAGGCCCCTTATGCAGGACTTGCCTGATTCTCATCCCCCAACTGTCACCCCTCTGGAGTACATAGCCAGCGTCAATAGATTAGTG---TCTGT--------GGTCTTCAACATCATTCCCGTGACAAGGTGAAAAGTACGTGGATGAACAGACTAAATTGTGATGTTCTGG
>gene=chr14_74250076-74250306; species=hg19
ATGGGAGGTAGGAATTCTTGCCATCAGTGGTTTGGACAAACACACAGAGTGGGTCACCGGGTCAGAGCCGAGGGTTAGGACGGGAGAGGAGCAAAGGTCAGACCCCTGTGGAGAAGGGCCCTAACTGCCGGCCTAGAAGTTTGATCCTTACCATGCAGACAGTGGGGAGCCATTGAAGGTTGCTGAGCAGGAAGGTGACCCTTGCAAAGAGGCATTTTAAGTGAGATTAC
>gene=chr14_74250076-74250306; species=bosTau
ATGAAAGGTAGGAACGCTTGCCACCAGCAGTTTGGACAGACACACAGAGCGGGTCACAGGGTCAGAGAAGAGGGTTAGGGCAGGAGAGCAGTGGAGGCCAGACCCCTGT-GTGGGAGGCCCCGACTGCCAGCTTAGAAGTTTGATCCTTACCGTGCAGACAGTGGGGAGCCATTGAAGGTTGCTGAGCAGGAGGGTGACCCTTGAAAACAGGCGTTTTAAATGAGATTAC
>gene=chr14_74250076-74250306; species=calJac
ACAGGAGGTAGGAATGCTTGCCATCAGCGGTTTGGCCAAACACCTAGAGTGGGTCACTGGGTCAGAGCCGAG----AGGACAGGAGAGCTGCAAAGG-CAGACCCCTACGGAGAAGGGCCCAG------GGCCTAGAAGTTTGATCCTTACCATGCAGACAGTGGGGAGCCATTGAAGGTTGCTGGGCAGGAAGGTGACCCTGGCAAAGAGGCATTTTAAGTGAGATTAC
>gene=chr14_74250076-74250306; species=canFam
ATGAGAGGTAGGAATGCTTGCCACCAGCCGTTTGGACAAACACATAGAGTGGGTCACTGGGTCAGAGCAGAGGGTTAGGGCAGGAGAGCCACAAGGGCCAGACCCCTGC-ATGGAAGGCCCTGACTGCCAGCCTAGAAGTTTGAT-CTCACGGTGCAGACAGTGGGGAGCCATTGAACGTGGCTGGGCAAGAGGGTGACCCTTGCCACCAGGCATTTTAAGTGACATTAC
>gene=chr14_74250076-74250306; species=equCab
ATGAAAGGTAGAAATGGTTGCCACCAGCAGTTTGGACAAACACACAGAGTGGGTCAGTGGGTCAGGCCGGAGGGTTAGGGCAGGAGAGCAGCGGGGGCCAGACCCCTGG-GTGGAAGGCCCTGACTGCCAGCCTGGAAGTGTGATCCTTACCATGCAGACAGTGGGGAGCCATTGAAGGTTGCTGAGCAGGACGG------------------------------ATTAC
>gene=chr14_74250076-74250306; species=gorGor
ATGGGAGGTAGGAATTCTTGCCACCAGTGGTTTGGACAAACACACAGAGTGGGTCACCGGGTCAGAGCCGAGGGTTAGGATGGGAGAGGAGCAAAGGTCAGACCCCTGTGGAGAAGGGCCCTAACTGCCGGCCTAGAAGTTTGATCCTTACCATGCAGACAGTGGGGAGCCATTGAAGGTTGCTGAGCAGGAAGGTGACCCTTGCAAAGAGGCATTTTAAGTGAGATTAC
>gene=chr14_74250076-74250306; species=panTro
ATGGGAGGTAGGAATTCTTGCCACCAGTGGTTTGGACAAACACACAGAGTGGGTCACCGGGTCAGAGCCGAGGGTTAGGACGGGAGAGGAGCAAAGGTCAGACCCCTGTGGAGAagggccctaactgccagcctagaagtttgatccttaccatgcagacagtggggagccattgaaggttgctgagcaggaaggtgacCCTTGCAAAGAGGCATTTTAAGTGAGATTAC
>gene=chr14_74250076-74250306; species=papHam
-TGGGAGGTAGGAATTCTTGCCACCAGTAATTCGGACAAACACACAGAGTGGGTCACCGGGTCAGAGCCGAGGGTTAGGACGGGAGAGCCGCAAAGGTCAGACCCCTGTGGAGAAGGG-CCTGACTGCTGGCCTAGAAGTTTGATCCCTACCATGCAGACAGTGGGGAGCCATTGAAGGTTGCTGAGCAGGAAGGTGACCCTCGCAAAGAGGCATTTTAAGTGAGATTAC
>gene=chr14_74250076-74250306; species=ponAbe
ATGGGAGGTAGGAATTCTTGCCACCAGTGGTTTGGACAAACACACAGAGTGGGTCACCGGGTCAGAGCCGAGGGTTAGGATGGGAGAGCAGCAAAGGTCAGACCCCTGTGGAGAAGGGCCCTAACTGCCGGCCTagaagtttgatccttaccatgcagacagtggggagccattgaaggttgctgagcaggaaggtgacCCTTGCAAAGAGGCATTTTAAGTGAGATTAC
>gene=chr14_74250076-74250306; species=rheMac
-TGAGAGGTAGGAATTCTTGCCACCAGTAGTTCGGACAAACACACAGAGTGGGTCACCGGGTCAGAGCCGAGGGTTAGGACGGGAGAGCCGCAAAGGTCAGACCCCTGTGGAGAAGGGCCCTGACTGCTGGCCTagaagtttgatccttaccatgcagacagtggggagccattgaaggttgctgagcaggaaggtgacCCTTGCAAAGAGGCATTTTAAGTGAGATTAC
>gene=chr14_77186798-77187028; species=hg19
TCTCTCTCTCAGCAGCTGATGTGACCCTGGTCTGACCTTGCAGCTGCTCCTCCTGGCTCCCTGCTGGCTGCAGGCCAGGGCTCAGATTCCAGTCTTTTCCACAGCTCTAGAGGACCAGACTTTCAaaggagggaaggaagggaggaaggggagggcaggaagAGGTCAGAAAAGAGGATGGAGAATTTAGGAGGGGAGAAAGGGAAGTGAGAGGAGCGCAGGAGGCTGGT
>gene=chr14_77186798-77187028; species=bosTau
GCCTTCCCACAGGAGCGGATGCGACCCCTGTGTGACCCCACAGGTGCTC--CCCTCTTCCTTGCCAGCCTCCAGTCAGATCCCAGATTCCAGTCCTTCCCAAAGCCCAAGAGGACCAAACTTTCAAAAGgaggaa---------gaaggggaggggaagaaaggatcaaa--agagaacggagggtttgggagaggagggacgcaggga----------------ctgga
>gene=chr14_77186798-77187028; species=calJac
tctctcccccaGCAGCTGATGTGACC-----CTGACCTTGCAGCTGTTCCTCCTGGCTCCCTACTGGCTGCAGGCCAGGTCTCAGATTCCAGTCTTTTCTACAGCATTTGTGTACCAAACTTTCAaaggagggaaggaagggaggaaggggagggaaggaagAGGTCAGAAGAGAGGATGGAGAATTTAGCAGAGGAGAAGAGGAAGTGAGAGGAGCACCGGAGGCTGGT
>gene=chr14_77186798-77187028; species=canFam
ACAGCCCCTAGGCAGCAGATGTGACCCTGATCTGACCCCACGGGTGCTC--CCTTGTCCCCTGCTGGGTACTGGCCAGATGGCAGATTCCAGGCCTTTCCACT---------GCCCAGACTTTCAaaggcgggaaggaaggggaaagggggagggcaagaaggaggTCTA--AGACAATGGTGGTGGGAA-----------------------------------CTGTT
>gene=chr14_77186798-77187028; species=equCab
TCTTTCCCCGGACAGCAGATGTGACCCTGGGCTGACCCTGCAGGTGCTC--CC-TCTCCCCTGCTGGCTGCTGGACAGATCTCACATTCCAGTCTTTTCCACTTCCCAAGAGGACCAGACTTTCAaaagggggaaggaaggaaagaaggggagggggagaagggaTCCTA--AGAGAATGGAGAGAGAAAG---------GTGGGGGGCAGA-------------TTGAT
>gene=chr14_77186798-77187028; species=gorGor
TCTCTCTCTCAGCAGCTGATGTGACCCTGGTCTGACCTTGCAGCTGCTCCTCCTGGCTCCCTGCTGGCTGCAGGCCAGGGCTCAGATTCCAGTCTTTTCCACAGCCCTAGAGGACCAGACTTTCAaaggagggaaggaagggaggaaggggagggcaggaagAGGTCAGAAAAGAGGATGGAGAATTTAGGAGGGGAGAAAGGGAAGTGAGAGGAGCGCAGGAGGCTGGT
>gene=chr14_77186798-77187028; species=panTro
TCTCTCTCTCAGCAGCTGATGTGACCCTGGTCTGACCTTGCAGCTGCTCCTCCTGGCTCCCTGCTGGCTGCAGGCCAGGGCTCAGATTCCAGTCTTTTCCACATCTCTAGAGGACCAGACTTTCAaaggagggaaggaagggaggaaggggagggcaggaagAGGTCAGAAAAGAGGATGGAGAATTTAGGAGGGGAGAAAGGGAAGTGAGAGGAGCGCAGGAGGCTGGT
>gene=chr14_77186798-77187028; species=papHam
TCTCTCCCTCAGCAGCTGATGTGACACTGGTCTGACCTTGCAGCTGCTCCTCCTGGCTCCCTGCTGGCTGCAGGCCAGGTCTCAGATTCCAGTCTTTTCCACAGCCCTACAGGACCAGACTTTCAaaggagggaaggaagggaggaaggggagggcaggaagAGGTCAGAAAAGAGGACGGAGAATTCAGGAGGGGAGAAAGGGAAGTGAGAGGAGCACAGGAGGCTGGT
>gene=chr14_77186798-77187028; species=ponAbe
TCTCTCTCTCAGCAGCTGATGTGACCCTGGTCTGACCTTGCAGCTGCTCCTCCTGGCTCCCTGCTGGCTGCAGGCCAGGTCTCAGATTCCAGTCTTTTCCACAGCCCTAGAGGACCAGACTTTCAaaggagggaaggaagggaggaaggggagggcaggaagAGGTCAGAAAAGAGGATGGAGAATTTAGGAGGGGAGAAAGGGAAGTGAGAGGAGCGCAGGAGGCTGGT
>gene=chr14_77186798-77187028; species=rheMac
TCTCTCCCTCAGCAGTTGATGTGACCCTGGTCTGACCTTGCAGCTGCTCCTCCTGGCTCCCTGCTGGCTGCAGGCCAGGTCTCAGATTCCAGTCTTTTCCACAGCCCTACAGGACCAGACTTTCAaaggagggaaggaagggaggaaggggagggcaggaagAGGTCAGAAAAGAGGATGGAGAATTCAGGAGGGGAGAAAGGGAAGTGAGAGGAGCACAGGAGGCTGGT
>gene=chr14_91112472-91112702; species=hg19
CTCAATGCCATTCCCAAGCAACCAGGAAGACAGGTGCATACCTCagcccaggcctgccaggggaatggcatgtctggagagctgacctttgaatcaccctcccagtcagcactcaggaatgtgctggggttaccaccagtgtcttgcacctggtgggtggccaggcatgtggccaacatccccagaacagctgggaggggataggagggtttcgggaatggcagaggcag
>gene=chr14_91112472-91112702; species=bosTau
---AGCACCCTTTGCCAGGCTCCAGGAGGTCAGATGCGTG----GGCACagcctggcctgtggaagggcatgtctggggagctgacccttgagtcaccctcc-agcgggcgctcgggaatgtgctggggtcaccaccagcgtctctca-ctggtgggccggtgggcaccgggccagagtccccaggaccgctgggaggggGC-GCGGGGGAG-GGCGGTA---AAAGCAG
>gene=chr14_91112472-91112702; species=calJac
CTCAATGCCACTCCCAAGCAACCAGGAAGACAGTTGCATACCTCagcccaggcctgccaggagaatggcatgtctggagagctgacctttgattcaccctcccagtcagcactcgggaatgtgctggggttaccaccagtgtcttgcacctggtgggtgggcaggcatgtggccaacgtccccagaacagctgggagtggacaggagggttttgggaatggcagaggcag
>gene=chr14_91112472-91112702; species=canFam
GGCCATGCCATTCCCAGGCCTGCAGGGAGTCAGAGGCACGCTGTGGCCCGGGCCTGCCCGGAG-ATGGCGTGTCCGGGGACCTGCCCTCCGCTTCACCCTCC-AGTCAGCACTCAGGAATGTGCTGGGGTGACCACCAGTGTCTTGCACCTGCTGGGCGGGCAGGCCTGTAGCCAGAGCCT-CAGAGCAGCTGGGAGGGGAT-GGAGGGTCT-GAGAATGGCAAAGGCAG
>gene=chr14_91112472-91112702; species=equCab
CTCAGCACCATTCCCAGGCCTCcaggaagaaagaagcatgctgcagcccaggcctgccaggggaatggcatgtctggggaactgaccttcggttcaccctcc-agtcagcactcaggaatgtgctggggttaccaccagtgtcttgcacctggtgggcaggcaggcatgtagccagagtctccagaacagctgggaggggac-ggagggtct-gcgaatggcaaaggcag
>gene=chr14_91112472-91112702; species=gorGor
CTCAATGCCATTCCCAAGCAACCAGGAAGACAGGTGCATACCTCagcccaggcctgccaggggaatggcatgtctggagagctgacctttgaatcaccctcccagtcagcattcaggaatgtgctggggttaccaccagtgtcttgcacctgg-gggtgggcaggcatgtggccaacatccccagaacagctgggaggggataggagggtttcgggaatggcagaggcag
>gene=chr14_91112472-91112702; species=panTro
CTCAATGCCATTCCCAAGCAACCAGGAAGACAGGTGCATACCTCAGCCCAGGCCTGCCAGGGGAATGGCATGTCTGGAGAGCTGACCTTTGACTCACCCTCCCAGTCAGCACTCAGGAATGTGCTGGGGTTACCACCAGTGTCTTGCACCTGGTGGGTGGGCAGGCATGTGGCCAACATCCCCAGAACAGCTGGGAGGGGATAGGAGGGTTTCGGGAATGGCAGAGGCAG
>gene=chr14_91112472-91112702; species=papHam
CTCAATGCCATTCCCAAGCAACCAGGAAGACAGGTGCATACCTCagcccaggcctgccaggggaatggcatgtctggagagctgacctttgaatcaccctcccagtcagcactcaggaatgtgctggggttaccaccagtgtcttgcacctggtgggtgggcaggcatgtggccaacatccccagaacagctgggaggggataagagggtttcgggaatggcagaggcaa
>gene=chr14_91112472-91112702; species=ponAbe
CTCAATGCCATTCCCAAGCAACCAGGAAGACAGGTgcatacctcagcccaggcctgccagggaaatggcatgtctggagagctgacctttgaatcaccctcccagtcagcactcaggaatgtgctggggttaccaccagtgtcttgcacctggtgggtgggcaggcatgtggccaacaaccccagaacagctgggaggggataggagggttttgggaatggcagaggcag
>gene=chr14_91112472-91112702; species=rheMac
CTCAATGCCATTCCCAAGCAACCAGGAAGACAGGTGCATACCTCAGCCCAGGCCTGCCAGGGGAATGGCATGTCTGGAGAGCTGACCTTTGAATCACCCTCCCAGTCAGCACTCAGGAATGTGCTGGGGTTACCACCAGTGTCTTGCACCTGGTGGGTGGGCAGGCATGTGGCCAACATCCCCAGAACAGCTGGGAGGGGATAGGAGGGTTTCGGGAATGGCAGAGGCAA
>gene=chr14_102094809-102095039; species=hg19
TCCCCGGGGAGGGGCCGCTGGGCTCCTTCTTTGCAGAAATGAGTGCGTCGCCCTTTAACTAGGCGCGGAGGCTGCGAGCGGTGCGGGGTGACCTGAGGACACCCGAAGACACGGGCGACTCGCGGGGACATCCTGCCCCCTGCCGGCCGCGAGCGGGACCGCAGCGGCCCGCGGGTAGCGTCCCGCCGCGGAGGTGGTTTTTCCTTGTGATCTTTCCAGAAGCAGTGAAG
>gene=chr14_102094809-102095039; species=bosTau
TCCCTGGGGAAGGGCCGCCCCGCGCTCCCTCCGCAGAAATGAGCGCTGGGCCCTTTAATGAGGCGCGGGGGCTGGAGGCGGC--GGGGTGACGCGAGGACAC----------GGCCGGCTCGCGGGGACATCCTGCCCCCTGCCGGCCGCGCGAG--------------------------------------------GCTCCCGCCGCTCTTTCCAGAAGCCGCTCAT
>gene=chr14_102094809-102095039; species=calJac
TCCCCGGGGAGGGGCCGCTGGGCTCCTTCTTTGCAGAAATGAGCGCGTGGCCCTTTAACGAGGCGCGGAGGCTGCGAGCCGCGCGGGGTGACTCGAGGACACGCGAGGACGCGGGCGACTCGCGGGGACATCCTGCCCCCTGCCGGCCAGGAGCGGGACCGCAGGGGCCCGCGGGGAGCGTCCCGCCGCGGAGGTGGCGTTTCCTTGCGATCTTTCCAGAAGCAGTGAAG
>gene=chr14_102094809-102095039; species=canFam
---------------------CCCCT--GCGCCC---AGGGCG-GCCTGGCCCTTTAAGCAGGC---AGGGCT----GCGGC--GGGGTGAGGCGAGGACAC----------GG-CGGCTCGCGGGCACAGCCCGCCTCCTGCCGGCCG--------------------CTCGGG-----GG--------------------CCTGCGGGTCG----AGCCGC-------
>gene=chr14_102094809-102095039; species=equCab
TCCCCGGGGAAGGGCCG-CTCGCCCT--CCGCGCAGAGGCGGC-GCGTGGCCCCTTCAGGAGGCGCGGGGGCTGGAGGCGGC--GGGGTGACGCGAGGACAC----------GGCCGGCTCGCGGGGACAGCCTGCCCCCTGCCGGCCG--------------------CTCCGG-----GGCCGCGC------------GACCCGCGGGTCTTTCCAGATGC-------
>gene=chr14_102094809-102095039; species=gorGor
-----------------------------------------------------------TAGGCGCGGAGGCTGCGAGCGGTG-GGGGTGACTCGAGGACACCCGAAGACACGGGCGACTCGCGGGGACATCCTGCCCCCTGCCGGCCGCGAGCGGGACCTCAGCGGCCCGCGGGTAGCGTCCCGCCGCGGAGGTGGTTTTTCCTTGTGATCTTTCCAGAAGCAGTGAAG
>gene=chr14_102094809-102095039; species=panTro
TCCCCGGGGAGGGGCCGCTGGGCTCCTTCTTTGCAGAAATGAGTGCGTCGCCCTTTAACTAGGCGCGGAGGCTGCGAGCGGTGCGGGGTGACTCGAGGACACCGAAAGACACGGGCGACTCGCGGGGACATCCTGCCCCCTGCCGGCCGCGAGCGGGACCGCAGCGGCCCGTGGGTAGCGTCCCGCCGCGGAGGTGGTTTTTCCTTGTGATCTTTCCAGAAGCAGTGAAG
>gene=chr14_102094809-102095039; species=papHam
TTCCTGGGGAGGGGCCGCTGGGCTCCTTCTTTGCAGAAATGAGCTCGTGGCCCTTTAACTAGGCGCGGAGGCTGCGAGCGGTGCGGGGTGACTCGAGGACACGCGAAGACACGGGCGACTCGCGGGGACATCCTGCCCCCTGCAGGCCACGAGCGGGACCGCAGCGGCCTGGGAGGAGCGTCCCGCCGCGGAGGTGGTTTTTGCTTGTGATCTTTCTAGAAGCAGTGAAG
>gene=chr14_102094809-102095039; species=ponAbe
TCCCCGGGGAGGGGCCGCTGGGCTCCTTCTTTGCAGAAATGAGTGCGTGGCCCTTTAACTAGGCGCGGAGGCTGCGAGCGGTGCGGGGTGACTCGAGGACACCCGAAGACACGGGCGACTCGCGGGGACATCCTGCCCCCTGCCGGCCGCGAGCGGGGCCGCAGCGGCCCGCGGGTAGCGTCCCGCCGCGGAGGTGGTTTTTCCCTGTGATCTTTCCAGAAGCAGTGAAG
>gene=chr14_102094809-102095039; species=rheMac
TTCCTGGGGAGGGGCCGCTGGGCTCCTTCTTTGCAGAAATGAGCTCGTGGCCCTTTAACTAGGCGCGGAGGCTGCGAGCGGTGCGGGGTGACTCGAGGACACGCGAAGACACGGGCGACTCGCGGGGACATCCTGCCCCCTGCAGGCCACGAGCGGGACCGCAGCGGCCTGGGAGGAGCGTCCCGCCGCGGAGGTGGTTTTTGCTTGTGATCTTTCTAGAAGCAGTGAAG
>gene=chr17_2296164-2296394; species=hg19
GCGGAAGGGCGCGTTGGCGGGAGGCTGGGAGAGAGCTGCCCCCCTGGAGCAGTCGCGAAGCAGCGCCTCAGCCCCTCCCTCAGCAAGTCAGGCTCCGGTTACCTCAGGGCTGTGACCCCGCGGTCGAGGCCGGGGGAGGGGCGGCGCCCAGCGGCTGGCTCCTCGCGCGCTGGACCCTCCTCGCCACCCCTCCCACGGGGCCCGTGACGCCGCGCCGCCCCCGGAGCTTC
>gene=chr17_2296164-2296394; species=bosTau
GCGGAAGGGTGCGTTCGCGGGAGGCCGAGAGGGAGCTGCC--CTGGGAGTAGTCCCGAGGCTGCGCCTCCGCCCGCCTCCTGACAAGTCAGGCTCCGGTTACCTCAGGGCTGTGACCCCGCAGTCGAGGCCGGGGGAGGGCTGG----------------CCCACCGGAG-----CCGTGACGCTGCCC---------------------------ATCCCCTCAGCTTC
>gene=chr17_2296164-2296394; species=calJac
GCGGAAGGGCGCGTTCGCGGGAGAC--------------------------------------CGCCTCCGCCCCTCCCTCAGCAAGTCGGGCTCCGGTTACCTCAGGGCTGTGACCCTGCGTTAGAggccgggggaggggcggcgccccgcggcTGGCTCCTCAGGCGCTGGACCCTCCTCAGCACCCCTC-CACTGGGCCCATGACGCCGCGTCTACCCCGGAGATTC
>gene=chr17_2296164-2296394; species=canFam
GCGGAAGGGCGCGCTCGCGGGAGGCGGGGAGGGAGCCGCC--CTGGGAG---------------------------------------CGGACTCCGGTTACCTCAGGGCTGTGACCCCGCAGTCCCGGCCGGGGGAGGGGCGAGGCCCCGCCTGGGGCTCCCAACGCGGTCGGACCCCTCGGCCGCCCCCTCCGCCGGGGACCAGGCGC---------------GCGGC
>gene=chr17_2296164-2296394; species=equCab
--------------------------------------------------------------------------------------------------------------------------------------------------------------------------------------------------------------------------------------
>gene=chr17_2296164-2296394; species=gorGor
GCGGAAGGGCGCGTTCGCGGGAGGCTGGGAGGGAGCTGCCCGCCTGGAGCAGTCGCGAAGCAGCGCCTCAGCCCCTCCCTCAGCAAGTCAGGCTCCGGTTACCTCAGGGCTGTGACCCCGCGGTCGAggccgggggaggggcggcgccccgcggcTGGCTCCTCGCGCGCTGGACCCTCCTCGCCACCCCTCCCACGGGGCCCGTG-CGCCGCGCCGCCCCCGGAGCTTC
>gene=chr17_2296164-2296394; species=panTro
GCGGAAGGGCGCGTTGGCGGGAGGCTGGGAGAGAGCTGCCCGCCTGGAGCAGTCGCGAAGCAGCGCCTCACCCCCTCCCTCAGCAAGTCAGGCTCCGGTTATCTCAGGGCTGTGACCCCGCGGTCGAGGCCGGGGAAGGGGCGGCGCCCCTCGGCTGGCTCCTCGCTCGCTGGACCCTCCTCGCCACCCCTCTCACGGGGCCCGTGACGCCGCGTCCCCCCCGGATCTTC
>gene=chr17_2296164-2296394; species=papHam
GCGGAAGGGCGCGTTCGCGGGAGGCGGGGAGGGAGCCGCCCGCCTGGAGCAGTCGCGAAGCAGCGCCTCCGCCCCTCCCTCAGCAAGTCAGGCTCCGGTTACCTCAGGGCCGTGACCCCGCGGTCGAggccgggggaggggcggcgccccgcggcTGGCTCCTCGCGCGCTGGACCCTCCTCGCCACCCCTCCCACGGGACCCGTGACCCCGCGCGGCCCCCGCAGCTTC
>gene=chr17_2296164-2296394; species=ponAbe
gcggAAGGGCGCGTTCGCGGGAGGCTGGGAGGGAGCTGCCCGCCTGCAGCAGTCGCGAAGCAGCGCCTCAGCCCCTCCCTCAGCAAGTCAGGCTTCGGTTACCTCAGGGCTGTGACCCCGCGGTCGAggccgggggaggggcggcgccccgcggcTGGCTCCTCGCGCGCTGGACCCTCCTCGCCACCCCTCCCACGGGCCCCGTGACGCCGCGCCGCCCCCGGAGCTTC
>gene=chr17_2296164-2296394; species=rheMac
------------------------------------------------------------------------------------AAGTCAGGCTCCGGTTACCTCAGGGCCGTGACCCCGCGGTCGAggccgggggaggggcggcgccccgcggcTGGCTCCTCGCACGCTGGACCCTCCTCGCCACCCCTCCCACGGGGCCCGTGACCCCGCGCGGCCCCCGCAGCTTC
>gene=chr17_7740189-7740419; species=hg19
AGTGCACGTGCCCCGGGATGGTTGCCAGGCAATGAGGCTTCCTCCCCCTTCTATTCCCTCCCACCTCTGCCCCGAGTCCAGTTCCAGTCCCGTGCCATCTCTTTCCCCTCTCCCTTCCCGTGGTCTTAGCATCCTGCAGGTGGGAAACCCCGGCCTGGAGTTTTGTGAGGGGGAGGGGCACGGGTGTGGTGTGGCTGAAAGACTTTGCCCCTTTGCTGGGCTGAGGGAGC
>gene=chr17_7740189-7740419; species=bosTau
CGTGCACGTGCCCTGGGATAGTTGCCAGGCGATGAGGCCTCCACCCCTTTCCATTCCCCCCAACCTCCGCCCCGAGTCCAGCTGCAGCCCCGTGCCATCTTTCCCCCTCCTCCGTTCCCTTGGCCTTAGCGTCCTGCAGGTGGGAAACCCTGGCCTGGAGTTTT-TGAGGGGGAGGGGCACGGGTGTGGTGGGGT----GGACTTTGCCCGTTTGCTGGGCTAAGTGAAC
>gene=chr17_7740189-7740419; species=calJac
AGTGCACGTGCCCTGGGACGGTTGCCAGGCAATGAGGCTTCCTCCCCCTTCTATTCCCTCCCACCTCTGCCCCGAGTCCAGTTCCAGTCCCGTGCCATCTCTTTCCCCTCTCCCTTCCCTTGGTCTTAGCATCCTGCAGGTGGGAAACCCCGGCCTGGAGTTTTGTGAGGGGGAGGGGCACGGGTGTGGTGTGGCTGAAAGACTTTGCCCCTTTGCTGGGCTGAGGGAGC
>gene=chr17_7740189-7740419; species=canFam
AATGCACGTGCCCTGGGACTGTTGCCAGGCCA-GAGGCCGCCTCCCCTGCCCACTCCCGCCCACCCCTGCCCCGAGTCCAGTTCCAACCCCGTGCCATCTTTTCCCCCTCTCCCTTCCCTTGGCCTCAGCGGCCTGCAGGTGGGAAACCCTGGCCTGGAGTTTTGGGAGGGGGAGGGGCACGGGTGTGGTGTGGCCCTGAGACTTTGCCCCTTGGCT-GGCTCCGGGAAC
>gene=chr17_7740189-7740419; species=equCab
AGTGCACGTGCCCCGGGATGGTTGCCAGGCAGTGAGGCCTCCTCCCCTTTCCATTCGCCCCCACCTCTGCCCTGAGTCCAGGTCCAGCCCCGTGCCATCTTTTTCCCTTCTCCCTTCCCTTGGCCTTAGCATCCTGCAGGTGGGAAACCCTGGCCTGGAGTTTCGTGAGGGGGAGGGGCACGGGCGTGGTGTGTCCGTAAGACTTTGTCCCTTTGCTGGGTTAAGAGAAC
>gene=chr17_7740189-7740419; species=gorGor
AGTGCACGTGCCCCGGGATGGTTGCCAGGCAATGAGGCTTCCTCCCCCTTCTATTCCCTCCCACCTCTGCCCCGAGTCCAGTTCCAGTCCCGTGCCATCTCTTTCCCCTCTCCCTTCCCGTGGTCTTAGCATCCTGCAGGTGGGAAACCCCGGCCTGGAGTTTTGTGAGGGGGAGGGGCACGGGTGTGGTGTGGCTGAAAGACTTTGCCCCTTTGCTGGGCTGAGGGAGC
>gene=chr17_7740189-7740419; species=panTro
AGTGCACGTGCCCCGGGATGGTTGCCAGGCAATGAGGCTTCCTCCCCCTTCTATTCCCTCCCACCTCTGCCCCGAGTCCAGTTCCAGTCCCGTGCCATCTCTTTCCCCTCTCCCTTCCCGTGGTCTTAGCATCCTGCAGGTGGGAAACCCCGGCCTGGAGTTTTGTGAGGGGGAGGGGCACGGGTGTGGTGTGGCTGAAAGACTTTGCCCCTTTGCTGGGCTGAGGGAGC
>gene=chr17_7740189-7740419; species=papHam
AGTGCACGTGCCCCGGGATGGTTGCCAGGCAATGAGGCTTCCTCCCCCTTCTATTCCCTCCCACCTCTGCCCCGAGTCCAGTTCCAGTCCCGTGCCATCTCTTTCCCCTCTCCCTTCCCTTGGTCTTAGCATCCTGCAGGTGGGAAACCCCGGCCTGGAGTTTTGTGAGGGGGAGGGGCACGGGTGTGGTGTGGCTGAAAGACTTTGCCCCTTGGCTGGGCTGAGGGAGC
>gene=chr17_7740189-7740419; species=ponAbe
AGTGCACGGGCCCCGGGATGGTTGCCAGGCAATGAGGCTTCCTCCCCCTTCTATTCCCTCCCACCTCTGCCCCGAGTCCAGTTCCAGTCCCGTGCCATCTCTTTCTCTTCTCCCTTCCCGTGGTCTTAGCATCCTGCAGGTGGGAAACCCCGGCCTGGAGTTTTGTGAGGGGGAGGGGCACGGGTGTGGTGTGGCTGAAAGACTTTGCCCCTTTGCTGGGCTGAGGGAGC
>gene=chr17_7740189-7740419; species=rheMac
AGTGCACGTGCCCCGGGATGGTTGCCAGGCAATGAGGCTTCCTCCCCCTTCTATTCCCTCCCACCTCTGCCCCGAGTCCAGTTCCAGTCCCGTGCCATCTCTTTCCCCTCTCCCTTCCCTTGGTCTTAGCATCCTGCAGGTGGGAAACCCCGGCCTGGAGTTTTGTGAGGGGGAGGGGCACGGGTGTGGTGTGGCTGAAAGACTTTGCCCCTTGGCTGGGCTGAGGGAGC
>gene=chr17_16189280-16189433; species=hg19
TGCCTCCCACAGTGGCCCTTGGGGGGCGATATTGGCAGTCCCAGGTTAGGCTTCCACGTCCTTGGCTAGCCTTAAGGTTAGCTCTGAACTCTACTGACCTTTGCTCGCTTTGGATGACAAAGGAAATGATCGAGTTTAGAGATGGGCCAGAGG
>gene=chr17_16189280-16189433; species=bosTau
----------------------------ACCCCCGCAGC-CCCAGGTGACCCGCCT-GCGCCCCGCCCACCTCCGA--TGGCCCTGAACTCGGGTGACCTTTGCCCGCC-CGGAGGTCTGAGGAAGTCCT-CGGTTTAGAAATAAGCCGGGGG
>gene=chr17_16189280-16189433; species=calJac
TGCCTCCCACAGTGGCCCTTGAGGGGCGATATTGGCAGTCCCAGGTTAGGCTTCTGCGTCCTTGGCCAGCCTTAAAGTTAGCTGTGAACTCCACTGACCTTTGCTCCCTTTGGATGACAAAGGAAGTAATCGAGTTTAGAAATGGGCCGGAGG
>gene=chr17_16189280-16189433; species=canFam
--CCTCCCAGAGTGGCCCATTGGGGGCGGTATTTGCAGC-TCCAGGTAATCTTCCAGGCTCTGTGCGGGCCTCCGC----GCACTGAACTTGAATGACCTTTGCTCGCTTTGCATGACAAAGGAAGTAATCGAGTTTAGAAATGTGCCGGAGG
>gene=chr17_16189280-16189433; species=equCab
--CCTCCGGGAGTGGCCTGTTGGGAGCGGTGTTAGCCGT-CCCAGGTAATCTTCCATGCTCTCGGCTGGCCTCAATATTAG-GCTGAACTCAAATGACCTTTGCCTGCTTTGGATGACAAAGGAAGTAATCGAGTTTAGAAATGTGCTGGAGG
>gene=chr17_16189280-16189433; species=gorGor
TGCCTCCCACAGTGGCCCTTGGGGGGCGATATTGGCAGTCCCAGGTTAGGCTTCCACGTCCTTGGCTAGCCTTAATGTTAGCTCTGAACTCTACTGACCTTTGCTCGCTTTGGATGACAAAGGAAATGATCGAGTTTAGAGATGGGCCAGAGG
>gene=chr17_16189280-16189433; species=panTro
TGCCTCCCACAGTGGCCCTTGGGGGGCGATATTGGCAGTCCCAGGTTAGGCTTCCACGTCCTTGGCTAGCCTTAATGTTAGCTCTGAACTCTACTGACCTTTGCTCGCTTTGGATGACAAAGGAAATGATCGAGTTTAGAGATGGGCCAGAGG
>gene=chr17_16189280-16189433; species=papHam
TGCCTCCCACAGTGGCCCTTGGGGGGCGATATTGGCAGTCTCAGGTTAGGCTTCCACGTCCTTGGCTAGCCTTAATGTTAGCTCTGAACTCTACTGACCTTTGCTGGCTTTGGATGACAAAAGAAGTAATCGAGTTTAGAGATGGGCCAGAGG
>gene=chr17_16189280-16189433; species=ponAbe
TGCCTCCCACAGTGGCCCTTGGGGGGCGATATTGGCAGTCCCAGGTTAGGCTTCCACGTCCTTGGCTAGCCTTAATGTTAGCTCTGAACTCTACTGACCTTTACTCGCTTTGGATGACAAAGGAAATAATCGAGTTTAGAGATGGGCCAGAGG
>gene=chr17_16189280-16189433; species=rheMac
TGCCTCCCACAGTGGCCCTTGGGGGGCGATATTGGCAGTCCCAGGTTAGGCTTCCACGTCCTTGGCTAGCCTTAACGTTAGCTCTGAACTCTACTGACCTTTGCTCGCTTTGGATGACAAAGGAAGTAATCGAGTTTAGAGATGGGCCAGAGG
>gene=chr17_17727119-17727330; species=hg19
cccggcccccgccccacctccccacggcggcgggggcTCGAGTTTCACCCCGCGGCGCTGAATGGGGTTGGGGTTACTAGCGGACGTCCGCCTTTAACCCGCTCGGTGCCAGCGTCTGCCGGGGTTACTGGCGGTCACTGGCCCTCAGCTCCCGCCCCCTTCGTTAAAGGGTCAAAGCAGAGAAGTCCTGGCCCAACACACCAGAACTCTG
>gene=chr17_17727119-17727330; species=bosTau
ccc-ggccccgccccACC-CCC----ACGGCACGGGCTCGGGTTGCGCCGC------------GGGGCCGGGGTTACTAGCGGACGCTGGCCCTTAACCCACTAGGCGCCGACGTCTGCAGGGGTTACTGGCGGTCAAG-----------------AGCGGTGGAACGAG------------------GGGCTAGAGGTGCCCCAGCTCCG
>gene=chr17_17727119-17727330; species=calJac
cccggcccccgccccacctccccacggcggcGGGGGCTCGGGTTTCACCCCGCGGCGCTGAATGGGGTTGGGGTTACTCGCGGGCGTCCGCCTTTAACCCGCTCGGCGCCAGCGTCTGCCGGGGTTACCGGCGGTCACTGGCCCTCAGCTCCCGCCCCCTCCGTTAAAGGGTCAGAG-GGGGAGGTCCTGGCCCAACACCTCAGAACTCTG
>gene=chr17_17727119-17727330; species=canFam
CCCTGCCCCCGCCCCACC-CCCGACGGCGGCTCGAGCTCGGGTTTCACCCCGCGGCGCTGAATGGGGCCGGGGTTACTCGCGGGCGAGGGCCCTTAACCCGCTCGGCGCCGACAGCCGCCGGGGTTACTGGCGGTCACAGCCCCCCAGCTCCAACCGGCTGCGGAGTggacgcggggccgggagg-ccccggcacggatgccccaacactc
>gene=chr17_17727119-17727330; species=equCab
CCGT----------------CCGGTGGCGGCGCG-GCTC-GCCTTCTTCCCTCGGA-------GGGGCCCAGGTTACTCGCG----------------------AGCGCCGACCTCCGCCGGGGTTACTGGCGGTCACAGG----CGGCTCCCACCTGCCGCGGAGGGGGCGCGGCCCGGGAAGA-CGCGGGCAGGGATGCCCCAGCTCTG
>gene=chr17_17727119-17727330; species=gorGor
cccggcccccgccccacctccccacggcggcgggggcTCGAGTTTCACCCCGCGGCGCTGAATGGGGTTGGGGTTACTAGCGGACGTCCGCCTTTAACCCGCTCGGTGCCAGCGTCTGCCGGGGTTACTGGCGGTCACTGGCCCTCAGCTCCCGCCCCCTTCGTTAAAGGGTCAAAGCAGAGAAGTCCTGGCCCAACACACCAGAACTCTG
>gene=chr17_17727119-17727330; species=panTro
cccggcccccgccccacctccccacggcggcgggggcTCGAGTTTCACCCCGCGGCGCTGAATGGGGTTGGGGTTACTAGCGGACG-----------------------------------------------------------------------------------------------------------------------------
>gene=chr17_17727119-17727330; species=papHam
cccggcccccgccccacctccccacggcggcgggggcTCGGGTTTCACCCCGCGGCGCTGAATGGGGCTGGGGTTACTAGCGGACGTCCGCCTTTAACCCGCTCGGCGCCAGCGTCTGCCGGGGTTACTGGCGGTCACCGGCCCTCAGCTCCCGCCCCCTTCGTTAAAGGGTCAAAGCAGAGAGGTCCTGGCCCAACACACCAGAACTCTG
>gene=chr17_17727119-17727330; species=ponAbe
cccggcccccgccccacctccccacggcggcgggggcTCGAGTTTCACCCCGCGGCGGTGAATGGGGTTGGGGTTACTAGCGGACGTCCGCCTTTAACCCGCTCGGCGCCAGCGTCTGCCGGGGTTACTGGCGGTCACTGGCCCTCAGCTCCCGCCCCCTTCGTTAAAGGGTCAAAGCAGAGAAGTCCTGGCGCAACACACCAGAACTCTG
>gene=chr17_17727119-17727330; species=rheMac
cccggcccccgccccacctccccacggcggcgggggcTCGGGTTTCACCCCGCGGCGCTGAATGGGGCTGGGGTTACTAGCGGACGTCCGCCTTTAACCCGCTCGGCGCCAGCGTCTGCCGGGGTTACTGGCGGTCACTGGCCCTCAGCTCCCGCCCCCTTCGTTAAAGGGTCAAAGCAGAGAGGTCCTGGCCCAACACACCAGAACTCTG
>gene=chr17_17739512-17739742; species=hg19
GGAGGCTGTGCCCGTCGCAGACCGGGAGAACCCGACACGAGGCGGGGGAAGGGCGCGAGGCAGCGCCCATGCGCATGCGCAAGAGCTCCGACGCCGAGCTGAACTCTCGGGCCGGAGGGAATGACCGTGAGTAACCTCGCAATTACGTCACGGCTGGGGCTGGGGCGGAGCTTCGGCGACGCCTGGGTCCCCAGCTTCAGCCGTGGCCATCACAGGGCTGGAGAGTCACC
>gene=chr17_17739512-17739742; species=bosTau
cgaaCCGATACCCGGAGCCAGCTAGGAGAACCGGGCCCTGGTTGTC--AGGGTCCGC-GGGACCGCGG-CGCGCATGCGCAGGAGCGCGGGCGCCGAGCTGAACTCTCCGGCCGGAGGGAACGACCGAGAGTAACCTCCTGCTGACGTCAAGGCCGGGGC-GGGGCGGGGCATCGGCGACG-CCGGGTCCCCGGCTCTCGCCAACGCCGCCTCGCGACTGAGGACTCGGT
>gene=chr17_17739512-17739742; species=calJac
GGAGGCGATGCCGGTAGAAGACCGGGGAAACCCGACCCGTGGCCGGGCAAGTGGGCGA-GCAGCGCCCGTGCGCTTGCGCACGAGCTCCGACGCCCAGCTGAACTCTCGGGCCGGAGGGAATGACCGTGAGTAACCTCTCATTGACGTCACGGCTGGGGCTGGGGCGGGGCTTCGACGACGCCCGGGTCCCCAGCTCCAGCCGCGGCCGCCACAGGGCTGGAGACTCACC
>gene=chr17_17739512-17739742; species=canFam
GCCAGCGAGGCCCATCCGGGACTGGGAGCACTCG----CCGGGGgcgggggagcgggaAGAAGCGCTG-CGCGCATGCGCGTGAGCTCC-GCGCCGAGCTGAACTCTC-GGCCGGAGGGAATGACCGTGAGTAACCCCGCGCTGACGTCAgggccggggcgggggcggggccTCGGAACCGCCCAGGTCTCCCGGGCTCGCGGCGGCCGCCCCTGGACCGAGGACTCCCT
>gene=chr17_17739512-17739742; species=equCab
cgaaGCGATGCTCTTCTCTGGCTGGCAGAACCGGACCCCCGAGGGC--AGGAGCGGGAAGGCGCGTCG-CGCGCATGCGCAAGAGCTCCTGCGTCGGGTTGAACTCTCAGGCAGGAGGGAACGACTGCGAGTAACCCTGCGCTGACATCATGGCTGGGG-----------------------------------------------------------------------
>gene=chr17_17739512-17739742; species=gorGor
GGAGGCTGTGCCCGTCGCAGACCGGGAGAACCCGACACGAGGCGGGGGAAGGGCGCGAGGCAGCGCCCGTGCGCATGCGCAAGAGCTCCGACGCCGAGCTGAACTCTCGGGCCGGAGGGAATGACCGTGAGTAACCTCGCAATTACGTCACGGCTGGGGCTGGGGCGGAGCTTCGGCGACGCCTGGGTCCCCAGCTTCAGCCGTGGCCACCACAGGGCTGGAGAGTCACC
>gene=chr17_17739512-17739742; species=panTro
GGAGGCTGTGCCCGTCGCAGACCGGGAGAACCCGACACGAGGCGGGGGAAGGGCGCGAGGCAGCGCCCGTGCGCATGCGCAAGAGCTCCGACGCCGAGCTGAACTCTCGGGCAGGAGGGAATGACCGTGAGTAACCTCGCAATTACGTCACGGCTGGGGCTGGGGCGGGGCTTCGGCGACGCCTGGGTCCCCAGCTTCAGCCGTGGCCACCACAGGGCTGGAGAGTCACC
>gene=chr17_17739512-17739742; species=papHam
GGAGGCGATTCCCGTCGCAGACCTGGTGAACCCGACCAGAGGCGGGGGAAGGGCGCGCGGCAGCGCCAGTGCGCATGCGTAAGAGCTCCGACGCTGAGCTGAACTCTCGGGCCAGAGGGAATGACCGTGAGTAACCTCGCAATTACGTCACGGCTGGGGCTGGGGCGGAGCTTCGGCGACGCCCGGGTCCCCAGCTCCAGCCGTGGCCACCACAGGGCTGAAGAGTCACC
>gene=chr17_17739512-17739742; species=ponAbe
GGAGGCGATGCCCGTCGCAGACCCGCAGAACCCGACACAAGGCGGGGGAAGGGCGCGAGGCAGCGCCCGTGCGCATGCGCAAGAGCTCCAACGCCGAGCTGAACTCTCGGGCCGGAGGGAATGACCGTGAGTAACCTCGCAATTACGTCACGGCTGGGGCTGGGGCGGAGCTTCGGCGACGCCCGGGTCCCCAGCTTCAGCCGTGGCCACCACAGGGCTGGAGAGTCACC
>gene=chr17_17739512-17739742; species=rheMac
GGAGGCGATTCCCGTCGCAGACCTGGTGAACCCCACCAGAGGCGGGGGAAGGGCGCGAGGCAGCGCCAGTGCGCATGCGTAAGAGCTCCGACGCTGAGCTGAACTCTCGGGCCGGAGGGAATGACCGTGAGTAACCTCGCAATTACGTCACGGCTGGGGCTGGGGCGGAGCTTCGGCGACGCCCGGGTCCCCAGCTCCAGCCGTGGCCACCACAGGGCTGAAGAGTCACC
>gene=chr17_35149320-35149550; species=hg19
TTCCTATCGATCAGCTCCGTCCGCGGCACCAGAGGACAAATAGAAATCATTTGTCTGTCTTGGCTCCCAAACAACCTGAGACAAAGGGCTCGGCCAGCAATCAGCAGCTGGAGGTATTAGCAGCGGGTCAAGTTCGGAGATCAGAGGTCAAACAGGTTGTCATCAGTTTCTCACAGCTATCAGAGCAAGGGCAGGGGAGGGGCAGAATAAAACCCACCAACAACACAGCT
>gene=chr17_35149320-35149550; species=bosTau
CTCCTATTGATCAGCCCCATTCGCAACACCAGAGGACAAATAGAAATCATTTGTCTGTCTTGGCTCCCAAACGGCCGGAGACAAAGGGCTCGGCCGGCAATCAGCAGCTGGAGGTATTAGCCATGGGTCAAGTTCGGAGGTCAGAGGTCAAACAGGTTGTCATCAGTTTCTCACAGCTATCAGAGCAAGGGCAGGGGAGGGGCCAAACAAAACCCACCAACAACACAGCT
>gene=chr17_35149320-35149550; species=calJac
TTCCTATCGATCAGCTCCGTCCGCGGCACCAGAGGACAAATAGAAATCATTTGTCTGTCTTGGCTCCCAAACAGCCCGAGACAAAGGGCTCGGCCAGCAATCAGCAGCTGGAGGTATTAACAGCGGGTCAAGTTCGGAGGTCAGAGGTCAAACAGGTTGTCATCAGTTTCTCACAGCTATCAGAGCAAGGGCCAGGGGAGGGCAGAGTAAAACCCACCAACAACACAGCT
>gene=chr17_35149320-35149550; species=canFam
TTCCTATCGATCAGCTCCATCCGAGGCACCAGAGGACAAATAGAAATCATTTGTCTGTCTTGGCTCCCAAACAGCCCGAGACAAAGGGCTCGGCCGGCAATCAGCAGCTGGAGGTATTAGCAGTGGGTCAAGTTCGGAGGTCAGAGGTCAAACAGGTTGTCATCAGTTTCTCACAGCTATCAGAGCAAGGGCAGGGGAGGGGGCGAGTAAAACCTACCACCAACACAGCT
>gene=chr17_35149320-35149550; species=equCab
TTCCTATCGATCAGCTCCATCCGCGGCACCAGAGGACAAATAGAAATCATTTGTCTGTCTTGGCTTCCAAACAGCCTGAGACAAAGGGCTCCGCTGGCAATCAGCAGCTGGAGGTATTAGCAGTGGGTCAAGTTCGGAGGTCAGAGGTCAAACAGGTTGTCATCAGTTTCTCACAGCGATCAGAGCAAGGGCAGGGGAGGGGCCGAGTAAAACCCACCAACAACACAGCT
>gene=chr17_35149320-35149550; species=gorGor
TTCCTATCGATCAGCTCCGTC-----------------------------------------------------------------------------------------------------------------------------------------------------------------------------------------------------------------
>gene=chr17_35149320-35149550; species=panTro
TTCCTATCGATCAGCTCCGTCCGC-------GAGGACAAATAGAAATCATTTGTCTGTCTTGGCTCCCAAACAACCCGAGACAAAGGGCTCGGCCAGCAATCAGCAGCTGGAGGTATTAGCAGGGGGTCAAGTTCAGAGATCAGAGGTCAAACAGGTTGTCATCAGTTTCTCACAGCTATCAGAGCAAGGGCAGGGGAGGGGCAGAATAAAACCCACCAACAACACAGCT
>gene=chr17_35149320-35149550; species=papHam
TTCCTATCGATCAGCTCCGTCCGCGGCACCAGAGGACAAATAGAAATCATTTGTCTGTCTTGGCTCCCAAACAGCCTGAGACAAAGGGCTCGGCCAGCAATCAGCAGCTGGAGGTATTAGCAGCGGGTCAAGTTCGGAGGTCAGAGGTCAAACAGGTTGTCATCAGTTTCTCACAGCTATCAGAGCAAGGGCAGGGGAGGGGCAGAGTAAAACCCACCAACAACACAGCT
>gene=chr17_35149320-35149550; species=ponAbe
TTCCTATCGATCAGCTCCGTCCGCGGCACCAGAGGACAAATAGAAATCATTTGTCTGTCTTGGCTCCCAAACAACCCGAGACAAAGGGCTCGGCCAGCAATCAGCAGCTGGAGGTATTAGCAGCGGGTCAAGTTCAGAGATCAGAGGTCAAACAGGTTGTCATCAGTTTCTCACAGCCATCAGAGCAAGGGCAGGGGAGGGGCGGAATAAAACCCACCACCAACACAGCT
>gene=chr17_35149320-35149550; species=rheMac
TTCCTATCGATCAGCTCCGTCCGCGGCACCAGAGGACAAATAGAAATCATTTGTCTGTCTTGGCTCCCAAACAGCCTGAGACAAAGGGCTCGGCCGGCAATCAGCAGCTGGAGGTATTAGCAGCGGGTCAAGTTCGGAGGTCAGAGGTCAAACAGGTTGTCATCAGTTTCTCACAGCTATCAGAGCAAGGGCAGGGGAGGGGCAGAGTAAAACCCACCAACAACACAGCT
>gene=chr17_35716136-35716215; species=hg19
GCGAGCTCCATGAGGTGACTACGTCCGGGGTTACTCCAGGCCGTTCACCTCCGACCCCGCTCCGGGCTGCGGCGCTGCC
>gene=chr17_35716136-35716215; species=bosTau
GCGAGCCCCAAGAGGTGACTACGTCCGGGGTTACTCGAGGCCGTTCACCTCCGACCCCGCTCCCCGCGGCGGCGCGGTC
>gene=chr17_35716136-35716215; species=calJac
GCGAGCCCCACGAGGTGATTACGTCCGGGGTTACTCCAGGCCGTTCACCTCCGACCCCGCTCCGGGCTGCAGCGCTGCC
>gene=chr17_35716136-35716215; species=canFam
GCGAGCTCCATGAGGTGACTACGT-CGGGGTTACTCCGGGACGTTCACCTCCGACCCCGCTCGCGGCTGCGGCGCAGTC
>gene=chr17_35716136-35716215; species=equCab
TCAAGTCCCATGAGGTGACTACGTCCGGGGTTACTCGAGGCCGTTCACCTCCGACCCGGCTCCCGGCTGTGGCGCTGTC
>gene=chr17_35716136-35716215; species=gorGor
GCGAGCTCCATGAGGTGACTACGTCCGGGGTTACTCCAGGCCGTTCACCTCCGACCCCGCTCCGGGCTGCGGCGCTGCC
>gene=chr17_35716136-35716215; species=panTro
GCGAGCTCCATGAGGTGACTACGTCCGGGGTTACTCCAGGCCGTTCACCTCCGACCCCGCTCCGGGCTGCGGCGCTGCC
>gene=chr17_35716136-35716215; species=papHam
GCGAGCCCCATGAGGTGACTACGTCCGGGGTTACTCCAGGCCGTTCACCTCTGACCCCGCTCCGGGCTgcggcgcggcc
>gene=chr17_35716136-35716215; species=ponAbe
GGGAGCCCCATGAGGTGACTACGTCTGGGGTTACTCCAGGACGTTCACCTCCGACCCCGCTCCGGGCTGTGGCGCGGCC
>gene=chr17_35716136-35716215; species=rheMac
GCGAGCCCCAGGAGGTGACTACGTCCGGGGTTACTCCAGGCCGTTCACCTCTGACCCCGCTCCGGGCTgcggcgcggcc
>gene=chr17_40540679-40540909; species=hg19
GAGAAAGGGCGGAGCCAAGAGGAGACTGATACGCCCCTGTGCTGGCTGTTCCGACAGTTCGGTGCTCCTCCCTCCGCCACAGCGAGGGAAGAGCCGAGGACTTGGGCACAGAAGCCCGGGGGGAGGGAGGGAAGATGACCGGAATGTCCTGCTGAAAACTCAGCTGAGTTCCTGGCAGTGCGTGACGTCAAGGCACTTTAAATGCCCCTGATACAGCTCCCTCCTGCCCG
>gene=chr17_40540679-40540909; species=bosTau
GAGAAAGGGCGGAGCCAATACAAGTCTGGAACGCCCCTGTTCTGGCTGTTCCGA-CTCTTAGGACTCCTCCCTCCGCAACAACTGGGGAAGAACCGAGGCCCTGGGCAGAGGAGCCCGGTGGGAGGGAGGGAAGATGACTGGAATGTCCTGCTGAAAACTCAGCTGAGTTCCTGGCAGTGCGTGACGTCAAGACACTTTAAATGCCCCTGATGCGGCTCCTTTCTGCTTG
>gene=chr17_40540679-40540909; species=calJac
GAGAAAGGGCGGGGAAAAGAGAAGACTGATACGCCCCTGTGTTGGCTGTTCCGACAGTTTAGTGCTCCTCCCTCCGCCACAGCGAGGGAAGAGCTCAAGGCTTGGGCACAGAAGCCC-GGGGGAGGGAGGGAAGATGACCGGAATGTCCTGCTGAAAACTCAGCTGAGTTCCTGGCAGTGTGTGACGTCAAGGCACTTTAAATGCCCCTGATACAGCTCCCTACTGCCCG
>gene=chr17_40540679-40540909; species=canFam
GGGAAAGGGCGGAGCCAATATTGGGCTGGAACGCCCCAGTGCTGGCTGTTCCGAGCGCTTAGTGCCCCTCCCTCCGCCACAGCAGGAGAGGAGCGGCGGCCTTGGGCACAGAAGCCCGGGGGGAGGGAGGGAAGATGACCGGAATGTCCTGCTGAAAACTCAGCTGAGTTCCTGGCAATGCGTGACGTCAGGACACTTTAAATGCCCCTGATGCGGCTCTCTCCTGCCCG
>gene=chr17_40540679-40540909; species=equCab
--------------------------------------------------------------------------------------------------------------------------------------------------------------------------------------------------------------------------------------
>gene=chr17_40540679-40540909; species=gorGor
GAGAAAGGGCGGAGCCAAGAGGAGACTGATACGCCCCTGTGCTGGCTGTTCCGACAGTTCGGTGCTCCTCCCTCCGCCATAGCGAGGGAAGAGCCGAGGACTTGGGCACAGAAGCCCGGGGGGAGGGAGGGAAGATGACCGGAATGTCCTGCTGAAAACTCAGCTGAGTTCCTGGCAGTGCGTGACGTCAAGGCACTTTAAATGCCCCTGATACAGTTCCCTCCTGCCCG
>gene=chr17_40540679-40540909; species=panTro
GAGAAAGGGCGGAGCCAAGAGGAGACTGATACGCCCCTGTGCTGGCTGTTCCGACAGTTCGGTGCTCCTCCCTCCGCCACAGCGAGGGAAGAGCCGAGGACTTGGGCACAGAAGCCCGGGGGGAGGGAGGGAAGATGACCGGAATGTTCTGCTGAAAACTCAGCTGAGTTCCTGGCAGTGCGTGACGTCAAGGCACTTTAAATGCCCCTGATACAGCTCCCTCTTGCCCG
>gene=chr17_40540679-40540909; species=papHam
GAGAAAGGGCGGAGCCAAGAGAAGACTGATACGCCCCTGTGCTGGCTGTTCCGACAGTTCGGTACTCCTCCCTCCGCCACAGCAAGGGAAGAGCCGAGGACTTGGGCACAGAAGCCCGGGGGGAGGGAGGGAAGATGACCGGAATGTCCTGCTGAAAACTCAGCTGAGTTCCTGGCAGTGCGTGACGTCAAGGCACTTTAAATGCCCCTGATACAGCTCCCTCCTGTCCG
>gene=chr17_40540679-40540909; species=ponAbe
GAGAAAGGGCGGAGCTAAGAGGAGACTGATACGCCCCTGTGCTGGCTGTTCCGACAGTTCGGTGCTCCTCCCTCCGCCTCAGCGAGGGAAGAGCCGAGGACTTGGGCACAGAAGCCCGGGGGGAGGGAGGGAAGATGACCGGAATGTCCTGCTGAAAACTCAGCTGAGTTCCTGGCAGTGCGTGACGTCAAGGCACTTTAAATGCCCCTGATACAGCTCCCTCCTGCCCG
>gene=chr17_40540679-40540909; species=rheMac
GAGAAAGGGCGGAGCCAAGAGAAGACTGATACGCCCCTGTGCTGGCTGTTCCGACAGTTCGGTGCTCCTCCCTCCGCCACAGCGAGGGAAGAGCCGAGGACTTGGGCACAGAAGCCCGGGGGGAGGGAGGGAAGATGACCGGAATGTCCTGCTGAAAACTCAGCTGAGTTCCTGGCAGTGCGTGACGTCAAGGCACTTTAAATGCCCCTGATACAGCTCCCTCCTGTCCG
>gene=chr17_46226865-46227095; species=hg19
TGCGGAGCCCTACAGCCTGTCGGTGTGTTACATCATCTGCACACATAGGCGTTTCCATGACAACCGCTTATAGCTTCATTTCCTGGATCCCTCTAGGGGGTGTCACAGCCAGATCCACCTGCTTTTCACCCTACCCTCGGTGGGGTCATGGTAAGGTCGCCAGAATAAATGAACGCGGGTACTAATGATCTGTTTACTGCTGTTTATGCTCTGTGTGTGTCAGGGGCACG
>gene=chr17_46226865-46227095; species=bosTau
TGCGGAG-CCTACAGCCTGTCGCTGTGTTACATCATCTGCACACATAGGCGTTTCCATGACAACCGCTTATAGCTTCATTTCCTGGATCCCTCTAGGGGGTGTCACAGCCAGATCCACCTGCTTTTCACCCTACCCTCGGTGGGGTCATGGTAAGGTCGCCAGAATAAATGAACGCGGGTACTAATGATCTGTTTACTGCTGTTTATGCTCTGTGTGTGTCAGGGGCACG
>gene=chr17_46226865-46227095; species=calJac
TGCGGAGCCCTACAGCCTGTCGGTGTGTTACATCATCTGCACACATAGGCGTTTCCATGACAACGGCTTATAGCTTCATTTCCTGGATCCCTCTAGGGGGTGTCACAGCCAGATCCACCTGCTTTTCACCCTACCCTCAGTGGGGTCATGGTAAGGTCGCCAGAATAAATGAACGCGGGTACTAATGATCTGTTTACTGCTGTTTATGCTCTGTGTGTGTCAGGGGCACG
>gene=chr17_46226865-46227095; species=canFam
TGCGGAGCCCTACAGCCTGTCGGTGTGTTACATCATCTGCACACATAGGCGTTTCCATGACAACCGCTTATAGCTTCATTTCCTGGATCCCTCTAGGGGGTGTCACAGCCAGATCCACCTGCTTTTCACCCTACCCTCGGTGGGGTCATGGTAAGGTCGCCAGAATAAATGAACGCGGGTACTAATGATCTGTTTACTGCTGTTTATGCTCTGTGTGTGTCAGGGGCACG
>gene=chr17_46226865-46227095; species=equCab
TGCGAAGCCCTACAGCCTGTCGGTGTGTTACATCATCTGCACACATAGGCGTTTCCATGACAACCGCTTATAGCTTCATTTCCTGGATCCCTCTAGGGGGTGTCACAGCCAGATCCACCTGCTTTTCACCCTACCCTCGGTGGGGTCATGGTAAGGTCGCCAGAATAAATGAACGCGGGTACTAATGATCTGTTTACTGCTGTTTATGCTCTGTGTGTGTCAGGGGCACG
>gene=chr17_46226865-46227095; species=gorGor
TGCGGAGCCCTACAGCCTGTCGGTGTGTTACATCATCTGCACACATAGGCGTTTCCATGACAACCGCTTATAGCTTCATTTCCTGGATCCCTCTAGGGGGTGTCACAGCCAGATCCACCTGCTTTTCACCCTACCCTCGGTGGGGTCATGGTAAGGTCGCCAGAATAAATGAACGCGGGTACTAATGATCTGTTTACTGCTGTTTATGCTCTGTGTGTGTCAGGGGCACG
>gene=chr17_46226865-46227095; species=panTro
TGCGGAGCCCTACAGCCTGTCGGTGTGTTACATCATCTGCACACATAGGCGTTTCCATGACAACCGCTTATAGCTTCATTTCCTGGATCCCTCTAGGGGGTGTCACAGCCAGATCCACCTGCTTTTCACCCTACCCTCGGTGGGGTCATGGTAAGGTCGCCAGAATAAATGAACGTGGGTACTAATGATCTGTTTACTGCTGTTTATGCTCTGTGTGTGTCAGGGGCACG
>gene=chr17_46226865-46227095; species=papHam
TGCGGAGCCCTACAGCCTGTCGGTGTGTTACATCATCTGCACACATAGGCGTTTCCATGACAACCGCTTATAGCTTCATTTCCTGGATCCCTCTAGGGGGTGTCACAGCCAGATCCACCTGCTTTTCACCCTACCCTCGGTGGGGTCATGGTAAGGTCGCCAGAATAAATGAACGCGGGTACTAATGATCTGTTTACTGCTGTTTATGCTCTGTGTGTGTCAGGGGCACG
>gene=chr17_46226865-46227095; species=ponAbe
TGCGGAGCCCTACAGCCTGTCGGTGTGTTACATCATCTGCACACATAGGCGTTTCCATGACAACCGCTTATAGCTTCATTTCCTGGATCCCTCTAGGGGGTGTCACAGCCAGATCCACCTGCTTTTCACCCTACCCTCGGTGGGGTCATGGTAAGGTCGCCAGAATAAATGAACGCGGGTACTAATGATCTGTTTACTGCTGTTTATGCTCTGTGTGTGTCAGGGGCACG
>gene=chr17_46226865-46227095; species=rheMac
TGCGGAGCCCTACAGCCTGTCGGTGTGTTACATCATCTGCACACATAGGTGTTTCCATGACAACCGCTTATAGCTTCATTTCCTGGATCCCTCTAGGGGGTGTCACAGCCAGATCCACCTGCTTTTCACCCTACCCTCAGTGGGGTCATGGTAAGGTCGCCAGAATAAATGAACGCGGGTACTAATGATCTGTTTACTGCTGTTTATGCTCTGTGTGTGTCAGGGGCACG
>gene=chr17_46604443-46604673; species=hg19
TCGAGGTTTGTTGCCCGCCGCGGAGCTTCCTGAGCCCCGGCCCCCCGCCTCCGCCGACCAAAGGTTTGCCAGTGGGACCGGCCCGGAGACAATAGCTGCCCCCGCGGGCGCGCTGTCGGCTTGTTTGGAAAGCCCAGAGGCGCTTCGAGGTAAAAAGGTCAGCCCGGGATCCCAGGTTACCTCGGCCTCCTCCGCCCGCCGTCAGGCCCCCGACCATCCTCGGACTCCCC
>gene=chr17_46604443-46604673; species=bosTau
TGCCGGTT-TGCTACCGTCTCGGCGCTGCCCGA-CCCTGGCCCCCCGTCTCCGCCGACCAAAGGGTGGTCAGTGGGACCCGCCGGGAGACAATTGCTACCCGCGTGGGCGCGGGGTCGGCTTGTTTGGAAAGCCTGGGGGCGCTTCGAGGTAAAAAGGTCATCGCGGGACTGGGGTTTA------CCTCCTCCGCCCACCCCAGG----CCCTCGAGGCTCCAACCTGCC
>gene=chr17_46604443-46604673; species=calJac
TCGAGGTTTG--GGCCTCAGCGGAGA-TCCTGAGCACAGGCCCCCCGCCTCCGCGGACCAAAGGTTTGCCAGTGGGACCCGCCCGGAGACAATAGCTGCCCCCGCGGGCGCTCTGTGGGCTTGTTTGGAAAGCGCAGGGGCGCTTCGAGGTGAAAAGGTCAGCGCGGGGTTCCGGGTTACCGCGGCCTCCTCCGCCCGCTCGCAGG-CCCTGACCATCCTCGGACTCCCT
>gene=chr17_46604443-46604673; species=canFam
TGGCGGTTTGTCGGCCGTCGCAGAGCTTCCTGAGCCCCGGCCCCCCGCCTCCGCAGACCAAAGGTTTGTCAGTGGGACCCGCC-GGAGACAATAGCTGCTCCCGCGGGCTCGCTGTTGGCTTGTTTGGAAAACCCAGAGGCACTTGGAGGTAAAAAGGTCAGCGCGGGGATGGGG-TCACCCCGGCCCCCTCTGCCCCCCCCCAGC-ATCTCCCGGG-CCCTGGGCGGCT
>gene=chr17_46604443-46604673; species=equCab
TGGCGGTTTGTTGGCCGTCGCCGAGCTTCCTGAGCCCCGGCCCCCCGCCTCCGCGGACCAAAGATTTGCCAGTGGGACCGGCC-CGAGACAATAGGTGCCCCCGCGGGCGCGCTGTTGGCTTGTTTGGAAAGCCCAGGGGCGCTTCGAGGTAAAAAGGTCAGCGCGGGGTTCACATTGACTTCAGCCTCCTCGGCCCCTCCCGAGT-GCCTCCCAAGCCTCCGACTTGCC
>gene=chr17_46604443-46604673; species=gorGor
--------------------------------------------------------------------------------------------------------------------------------------------------------------------------------------------------------------------------------------
>gene=chr17_46604443-46604673; species=panTro
TCGAGGTTTGTTGCCCGCCGCGGAGCTTCCTGAGCCCCGGCCCCCCGCCTCCGCCGACCAAAGGTTTGCCAGTGGGACCGGCCCGGAGACAATAGCTGCCCCCGCGGGCGCGCTGTCGGCTTGTTTGGAAAGCCCAGAGGCGCTTCGAGGTAAAAAGGTCAGCCCGGGATCCCAGGTTACCTCGGCCTCCTCCGCCCGCCGTCAGGCCCCCGACCATCCTCGGACTCCCC
>gene=chr17_46604443-46604673; species=papHam
TCGAGGTTTGTTGGCCGCCGCGGAGCTTCCTGAGCCCCGGCCCCCCGCCTCCGCCGACCAAAGGTTTGCCAGTAGGACCCGCCCGGAGACAATAGCTGCCCCCGCGGGCGCGCTGTCGGCTTGTTTGGAAAGTCCAGGGACGCTTCGAGGTAAAAAGGTCAGTCCGATATCCCGGGTTACCTCGGCCTCCTCTGCCCGCCGTCAGGCCCCCGACCATCCTTGGACTCCCC
>gene=chr17_46604443-46604673; species=ponAbe
TCGAGGTTTGTTGCCCGCCGCGGAGCTTCCTGAGCCCCGGCCCCCCGCCTCCGCCAACCAAAGATTTGCCAGTGGGACCGGCCCGGAGACAATAGCTGCCCCCGCGGGCGCGCTGTCGGCTTGTTTGCAAAGCCCAGATGCGCTTCGAGGTAAAAAGGTCAGCCCGGGATCCCAGGTTACCTCGGCCTCCTCCGCCCGCCGTAAGGCCCCCGACCATCCTCGGACTCCCC
>gene=chr17_46604443-46604673; species=rheMac
TCGAGGTTTGTTGGCCGCCGCGGAGCTTCCTGAGCCCCGGCCCCCCGCCTCCGCCGACCAAAGGTTTGCCAGTAGGACCCGCCCGGAGACAATAGCTGCCCCCGCGGGCGCGCTGTCGGCTTGTTTGGAAAGCCCAGAGACGCTTCGAGGTAAAAAGGTCAGTCCGGGATCCCGGGTTACCTCGGCCTCCTCCGCCCGCCGTCAGGCCCCCGACCATCCTTGGACTCCCC
>gene=chr17_61920439-61920669; species=hg19
GGGCACCGCCCCTAACTGCCGACCTCAGAGCCCCACCCCCCCACCTTTGGCCCAGCCTTTCGTCGGAGGGGCGGGAGCGGAAGCTGCGCGCGGAAGCGCCGAGTGAGGCGCGGGGTCAGAGGTCTAAGGTCACTTAGGGGCTTCACAGTGAATGAGCCGTTGCTACTACTCTCTCCCGGTATAGCACCCTCACCGAATTCCGCGGCCACACTCCCCGAAAATAGTTTTGT
>gene=chr17_61920439-61920669; species=bosTau
AGGCACCGCCCCTAACCTCCGGCCCCGAAGCCCCGCCCACA-TCCCTTGGGTCGGCCCTCCACCGGAGGGGCGGGAGCGGAAGGGGCACGCGGAAATGCCGGG---GGAAGGGGGGCAGAGGTCGAAGGTCAGGAGGTAAGAGTACGGTGTAAGAGTAGTTGCTGAT--TTCTCATCGGTGCAGTCGAATCCCCGAGGTACCGGGTCACGCTCCCTAAAAA-AGTTTTGT
>gene=chr17_61920439-61920669; species=calJac
GGGCACCGCCCCTAACCGCCGACCTCAGAGCCCCGCCCACACCC--CTTGGCCAGCCCTTTGCCGGAGGGGCGGGAGCGGAAGCTGCGCACGGAAGGGCGGAGTGAGGCGCGGGGTTAGAGGTCTAAGGTCACTTACGGGCTTCACAGTGAATGAGCGGTTGGTACTACTTTTTCC--GTGTAGCACCCTCACCGAATTCCCCGGCCACACTCAC--AAAATAGTTTTGT
>gene=chr17_61920439-61920669; species=canFam
AAGCACCGCCCCTAACCGCCAgccccccccccccgcccccA-AGATTCAGGTCCGTCCTTGACCGGAGGGGCGGAGGCGGAAGCTGCGCA-GGAAGCGCTGTGCAAGGCGCGGGGTCAGAGGTTGAAGGTCACCTAGGGCTTCAACAGAGAATGCGGAGTTGCTGAT--CTCTGCCCCGTGGAGCCCGCCCCCCGAGGTTCCCAGTTACACTCCCTGAAAATAGTTGACT
>gene=chr17_61920439-61920669; species=equCab
AGGCACCGTCCTCAACCGCCCGCTCCAGAGCCCCGCCCACA-CGATTTGGCCCGGCCCTCCGAAAGAGGGGCGGGGGCGGAAGCTGCGCACGGAAACGCCGCGCAAGGCGCAGGGTCAGAGGTCGAAGGTCACGTAGGGCTTCTGCAGTGAATATGTAGCTGCTGCT--CTCTACCCGGTGTAGCCAGCTCGCCGAGCTACCCGGCCACGATCCTTGAAAATAGTTTTGT
>gene=chr17_61920439-61920669; species=gorGor
GGGCACCGCCCCTAACTGCCGACCTCAGAGCCCCACCCCCCCACCTTTGGCCCAGCCCTTCGTCGGAGGGGCGGGAGCGGAAGCTGCGCGCGGAAGCGCCGAGTGAGGCGCGGGGTCAGAGGTCTAAGGTCACTTAGGGGCTTCACAGTGAATGAGCCGTTGCTACTACTCTCTCCCGGTATAGCACCCTCACCGAATTCCGCGGCCACACTCCCCGAAAATAGTTTTGT
>gene=chr17_61920439-61920669; species=panTro
GGGCACCGCCCCTAACTGCCGACGTCAGAGCCCCACCCCCCCACCTTTGGCCCAGCCCTTCGTCGGAGGGGCGGGAGCGGAAGCTGCGCGCGGAAGCGCCGAGTGAGGCGCGGGGTCAGAGGTCTAAGGTCACTTAGGGGCTTCACAGTGAATGAGCCGTTGCTACTACTCTCTCCCGGTATAGCACCCTCACCGAATTCCGCGGCCACACTCCCCGAAAATAGTTTTGT
>gene=chr17_61920439-61920669; species=papHam
AGGCACCGCCCCTAACCGCCGACCTCAGAGTCCCA-CCCCCCACCTTTGGCCCCGCCCTTCATCGGAGGGGCGGGAGCGGAAGCTGCGCGCGGAAGCGCCGAGTGAGGCGCGGGGTCAGAGGTCTAAGGTCACGTTGAGGCTTCACAGGGAATGAGCAGTTGCTACTACTCTTTCCCGGTGTAGCAGCCTCA----------------------CCGAAAATAGTTTTGT
>gene=chr17_61920439-61920669; species=ponAbe
GGGCACCGCCCCTAACCGCCCACCTCAGAACCCCACCCCCCCACCTTTGGCCCAGCCCTTCGCCGGAGGGGCGGGAGCGGAAGCTGCGCGCGGAAGCGCCGAGTGAGGCGCGGGGTCAGAGGTCTAAGGTCACTT-GGGGCTTCACAGTGAATGAGCCGTTGCTACTACTCTCTCCTGGTATAGCACCCTCACCGAATTCCGCGGCCACACTCCCCGAAAATAGTTTTGT
>gene=chr17_61920439-61920669; species=rheMac
AGGCACCGCCCCTAACCGCCGACCTCAGAGTCCCA-CCCCCCACCTTTGGCCCCGCCCTTCATCGGAGGGGCGGGAGCGGAAGCTGCGCGCGGAAGCGCCGAGTGAGGCGCGGGGTCAGAGGTCTAAGGTCACGTTGAGGCTTCACAGTGAATGAGCAGTTGCTACTACTCTTTCCCGGTGTAGCAGCCTCA----------------------CCGAAAATAGTTTTGT
>gene=chr17_63568975-63569205; species=hg19
ATTTCCGCTCGCTCAGGCAGCCACCCACTTTGTGCAGGTCCAGCAGCTGCTCCAGCCGAACTTGGCTTATCTGTAACAGACCTGACCCTCCCCCACTCCATTCCCATCCCTTGAACTTTGACCTTTTCTCCCCAACAAAGGCCACCTGCTTTCCTTTCTCTCGCTGTCCCCAGGAGATGCCCTGCTCTGAATTTCCCTGTGAAAAGGCATCAACCTCAAACTCTACAAGA
>gene=chr17_63568975-63569205; species=bosTau
-------------TCGG--GGCAGTGGGCTTCCTCAGGCC-CGCAGCTGCTTCAGCTAAGCTTGACTTTCCTGAGAGCGCCCTGGCCCGGCCA------G---ACACCCC--GGGCTCTGACCTTT---GACCCACCAGGG--GCATCCTCCCCACCCCTTAGCCAGCCCTAGGGTGG-CCGGACTCTGGATTTCCCTGAGGAAAGGTGTCAACATTCAACTCTACAAGA
>gene=chr17_63568975-63569205; species=calJac
ATTTCCTCTGGCTACGGCAGCCACCA---CTGCGCAGGTCCAACAACAGCTCCAGCCGAACTTGGCTGATCTGTAACAGAGCTGGCCCTCCCCCACTCCATTCCCATCCCTTGAACTTTGACCTTTTCTCCCCAACAAAAGCCACCTTCCTTCCTTTCTCCGGCTGTCCCCAGGAGGTGCCCTGCTCTGAATTTCCCTATGAAAAGGCATCAACCTT----TCTACAAGA
>gene=chr17_63568975-63569205; species=canFam
--GTCAGCTTTCTCAGGGGACAACCCACTTCCTGTAGGTCTAGCAGCTGCTTCACCCAAACTTGGCTTTGCAGTAACGGAAGGGACCCTCCCA------ACCCCCACCCC--AAGCTTTA----------CCTGACAAAGGCTGCC-TCCTCCCCACCTCCAGCC-TCCCCAGGGGGT-CCTCGCTCCGAATTTCCCTGTGAAAAGGTGTCAACCTTATACTCTACAAGA
>gene=chr17_63568975-63569205; species=equCab
ATTTCGGCTTTCTCAGGCGGCCACCCACTTCGTGTAGGTCGAGCAGCTGCTTCACCCGAACTTGGCTCTTCTGTAACTGACGTGACCCTCCCC------ATCCCCACGTT--GAGCTTTGACCTTTTCTCTCCCACAAAGGCTGCCTTCCTTCCCCTCTCCGGCCATCCCCAGGGGGT-CCCTGCTCTTAATTTCCCTGTGAAAAGGTGTGAACCTTAAGCTCTACAAGA
>gene=chr17_63568975-63569205; species=gorGor
ATTTCCGCTCGCTCAGGCAGCCACCCACTTTGTGCAGGTCCAGCAGCTGCTCCAGCCGAACTTGGCTTATCTGTAACAGACCTGACCCTCCCCCACTCCATTCCCATCCCTTGAACTTTGACCTTTTCTCCCCAACAAAGGCCACCTGCTTTCCTTTCTCTCGCTGTCCCCAGGAGATGCCCTGCTC-GAATTTCGCTGTGAAAAGGCATCAACCTCGAACTCTACAAGA
>gene=chr17_63568975-63569205; species=panTro
ATTTCCGCTCGCTCAGGCAGCCACCCACTTTGTGCAGGTCCAGCAGCTGCTCCAGCCGAACTTGGCTTATCTGTAACAGACCTGACCCTCCCCCACTCCATTCCCATCCCTTGAACTTTGACCTTTTCTCCCCAACAAAGGCCACCTGCTTTCCTTTCTCTCGCTGTCCCCAGGAGATGCCCTGCTCTGAATTTCCCTGTGAAAAGGCATCAACCTCAAACTCTACAAGA
>gene=chr17_63568975-63569205; species=papHam
ATTTCCGCTCGCTCAGGCAGCCACCCACTTTGTGCAGGTCCAGCAGTTGCTCCAGCCAAACTTGGTTTATCTGTAATAGACCTGGCCCTCCCCCACTCCATTCCCATCCGTTGAACTTTGACCTTTTCTCCCCAACAAAGGCCACCTTCCTTCCCTTCTCTCACCGTCCCCAAGAGATGCCCTGCTCTGAATTTCCCTGTGAAAAGGCATCAACCTTAAACTCTACAAGA
>gene=chr17_63568975-63569205; species=ponAbe
ATTTCCGCTCGCTCAGGCAGCCACCCACTTTGTGCGGGTCCAGCAGCTGCTCCAGCCGAACTTGGCTTATCTGTAACAGACCTGGCCCTCCCCCACTCCATTCCCATCCCTTGAACTTTGACCTTTTCTCCCCAACAAAGGCCGCCTGCTTTCCTTTCTCTCACCGTCCCCAGGAGATGCCCTGCTCTGAATTTCCCTGTGAAAAGGCATCAACCTTAAACTCTACAAGA
>gene=chr17_63568975-63569205; species=rheMac
ATTTCCGCTCGCTCAGGCAGCTGCCCACTTTGTGCAGGTCCAGCAGCTGCTCCAGCCAAACTTGGTTTATATGTAATAGACCTGGCCCTCCCCCACTCCATTCCCATCCCTTGAACTTTGACCTTTTCTCCCCAACAAAGGCCACCTTCCTTTCCTTCTCTCACCGTCCCCAAGAGATGCCCTGCTCTGAATTTCCCTGTGAAAAGGCATCAACCTTAAACTCTACAAGA
>gene=chr17_76352381-76352611; species=hg19
CTCCACCTGCATGCAAGATTTGCTTCAGGACCACCCCTCCCCCCACTTCCAGTGAACCTGGCTAGACTGAGGTCATAGGTCACCACTAGGACCCCATGTCTGGGCTTTCTCGGAACGACTCCCTGCCAAGGAACCAGAGCGCCTCTAATAGCCTGGAGCCTCTAAAAGCTTTGACCACAGCTCAGCTTGCTCCCTGCAAGCCCTTTGAAGCGCTTCCTTCGAACTTGCTT
>gene=chr17_76352381-76352611; species=bosTau
--CCCACTGTGTGCAGGGTTTGCATCGGGACCGCCCCTCCCCCCAGCTCCTGGGGACCTG-----GCTGAGGTCACGGGTCACTGCCAGGACCCCATATCTGGGCTTTCTCGTAACACCTCTCTGCCAAGGAGCCC-AGTGCCTCTAATAGCTTGGAGCCTCTAAAAGCTTTGACCACAGCTCCGTTTACTCCTTGCAAGCCCTTTGAAGCGCTTCCTTCGAACTTGCTT
>gene=chr17_76352381-76352611; species=calJac
TTCCACCTGCTTGCAAGATTTGCTTCAGGACCACCCCTCC-CCCACCTCTAGTG-ATCTGGCTAGGCTGAGGTCATAGGTCACGACCAGGACCCC-TGTCTGGGCTTTCTCAGAACGACTCTCTGCCAAGGAGCCAGAGCTCCTCTAATAGCTTGGAGCCTCTAAAAGCTTTGACCACAGCTCAGCTTGCTCCCTGCAAGCCCTTTGAAGCGCTTCCTTCGAACTTGCTT
>gene=chr17_76352381-76352611; species=canFam
TTCCTGTG------------------GGGACCACCCCTCCCCCCACCTCCCATGAACCCGGCTGTGCTGAGGTCACGGGTCACCGCCAGGACCCCGGATCTGGGCTTTCTCGGAACACCTCCTAGCCAAGGA------GCGCCTCTAATAGCCTGGAG--TCTAAAAGCTTTGACCACAGCTCAGCTTACTCCCTGCAAACCCTTTGAAGCGCTTCCTTCGAACTTGCTT
>gene=chr17_76352381-76352611; species=equCab
TGCCCCTGGGGTGCAGGGTGCGCACAGGGACTACCCCTCCCCTCACCTCCCATGAACCCGGCTGTGCTGAGGTCATGGGTCACCCCCAGGACCCTGTACCTGGGCTTTCTCGGAACACCTCCTTGCCAAGGAGCCG-CGCGCCTCTAATAGCTTGGAGCCTCTAAAAGCTTTGACCACAGCTCAGCTTACTCCCTGCAAGCCCTTTGAAGCGCTTCCTTCGAACTTGCTT
>gene=chr17_76352381-76352611; species=gorGor
--------------------------------------------------------------------------------------------------------------------------------------------------------------------------------------------------------------------------------------
>gene=chr17_76352381-76352611; species=panTro
CTCCACCTGCATGCAAGATTTGCTTCAGGACCACCCCTCCCCCCACTTCCAGTGAACCTGGCTAGACTGAGGTCATAGGTCACCACTAGGACCCCATGTCTGGGCTTTCTCGGAACGACTCCCTGCCAAGGAACCAGAGCGCCTCTAATAGCCTGGAGCCTCTAAAAGCTTTGACCACAGCTCAGCTTGCTCCCTGCAAGCCCTTTGAAGCGCTTCCTTCGAACTTGCTT
>gene=chr17_76352381-76352611; species=papHam
CTCCACCTGCATGCAAGATTTGCTTCAGGACCACCCCTCCTCCCACTTCCAGTGAACCTGGCTTGATTGAGGTCAGAGGTCACCACCAGGACCCCATGTCTGGGCTTTCTCGGAACGACTCCCTGCCAAGGAACCAGAGCGCCTCTAATAGCCTGGAGCCTCTAAAAGCTTTGACCACAGCTCAGCTTGCTCCCTGCAAGCCCTTTGAAGCGCTTCCTTCGAACTTGCTT
>gene=chr17_76352381-76352611; species=ponAbe
CCCCACCTGCATGCAAGATTTGCTTCAGGACCACCCCTCCCCCCACTTCCAGTGAACCTGGCTAGACTGAGGTCATAGGTCACCACCAGGACCCCATGTCTGGGCTTTCTCGGAACGACTCCCTGCCAAGGAACCAGAGCGCCTCTAATAGCCTGGAGCCTCTAAAAGCTTTGACCACAGCTCAGCTTGCTCCCTGCAAGCCCTTTGAAGCGCTTCCTTCGAACTTGCTT
>gene=chr17_76352381-76352611; species=rheMac
CTCCACCTGCATGCAAGATTTGCTTCAGGACCACCCCTCCTCCCACTTCCAGTGAACCTGGCTTGACTGAGGTCATAGGTCACCACCAGGACCCCATGTCTGGGCTTTCTCGGAACGACTCCCTGCCAAGGAACCAGAGCGCCTCTAATAGCCTGGAGCCTCTAAAAGCTTTGACCACAGCTCAGCTTGCTCCCTGCAAGCCCTTTGAAGCGCTTCCTTCGAACTTGCTT
>gene=chr17_76377987-76378217; species=hg19
tgtattgagcactgctgtgctgtgctaggtactcaggaagcaaagataaagacacagccccacctccaagacgctcagacccataaacaattacaagaagtaggtagaaggtcatggcagtaccttggagaggtcatggaaggcttcctggtgcagtggctcatagctgttttgaaggaggggtcggagtagttaggctcggtgaagaagagggggagtggatgttcaag
>gene=chr17_76377987-76378217; species=bosTau
tgtatagagcactgctgtgctgtgttaggttccaaggaaacagaaatacaga----gcgccaccttcaaggtgctcagacccataaacaatagtaaag-taaggtagagggtcatggcagca-cc--gaaaagtcac-ggaggcttccgggtggtgctggtcttagctgtcttcgaggcg-tgtgggagggg----gccaagtggggaagt--gggagccggtgttcacc
>gene=chr17_76377987-76378217; species=calJac
tgtattgagcactgctgtgctgtgctaggtactcaggaagcaaagatgaagacacagccccgcctccaagatgctcagccccataaacaattataagaagtaggtagaaggtcatggcagtgccttggagaggtcatggaaagcttcctggtgcagtggctcagagctgttttgaaggaagggtaggagtaggcaggttgggtgaagaagagggggagtggatgttcaag
>gene=chr17_76377987-76378217; species=canFam
tgtagcaagcactcctgctgtgtgctaggtaccgaggaagcaaagataaaga----gcctcatcttcaggatgctcagacccataagctatagtaagg-taaagtagaaggtcatggcagcatctacgagaggtcacggaaagcttcgtggtaggggtgatctcagctgtcttggag----tataggagcag----gctggataaagaaggg-gg-agctggtgttcagg
>gene=chr17_76377987-76378217; species=equCab
tgcatagagcactgctcttctgtgctaggtaccaagtaaacaaagataaagacat-agcccaccttcaagatactcagacccatgaacaatagtaaag-tcaggtagaaggtcatggtggcacgtaagaggagtcagagaaggcttcctggtggtggtgag------tgttttggagaca-tgtaggagtag----gctaggtgaagaaggg-ggcagtgggtgttcaag
>gene=chr17_76377987-76378217; species=gorGor
TGTATTGAGCACTGCTGTGCTGTGCTAGGTACT-------------------------------------ACGCTCAGACCCATAAACAATTACAAGAAGTAGGTAGAAGGTCATGGCAGTACCTTGGAGAGGTC---------------GTGCAGTGGCTCAGAGCTGTTTTGAAGGAGGGGTCGGAGTAGTTAGGCTCGGTGAAGAAGAGGGGGAGTGGATGTTCAAG
>gene=chr17_76377987-76378217; species=panTro
tgtattgagcactgctgtgctgtgctaggtactcaggaagcaaagataaagacacagccccacttccaagacgctcagacccataaacaattacaagaagtaggtagaaggtcatggcagtaccttggagaggtcatggaaggcttcctggtgcagtggctcagagctgttttgaaggaagggtcggagtagttaggctcggtgaagaagagggggagtggatgttcaag
>gene=chr17_76377987-76378217; species=papHam
tgtattgagcactgctgtgctgtgctaggtactcaggaagcaaagataaagacgcagccccacctccaagatgctcctaccggtaaacaattacaagaagtaggtagaaggtcatggcagtaccttggagaggtcatggaaggcttcccggtgcaatggctcagagctgtgttgaaggaggggtcagagtagttaggctcggtgaagaagagggggagtggatgttcaag
>gene=chr17_76377987-76378217; species=ponAbe
tgtattgagcactgctgtgctgtgctaggtactcaggaagcaaagataaagacacagccccacctccaagacgctcagacccatcaacaattagaagaagtaggtagaagctcatggcagtaccttggagaggtcatggagggctttctggtgcagtggctgagagctgttttgaaggaggggtcggagtagttagtctccgtgaagaagagggggagtggatgttcaag
>gene=chr17_76377987-76378217; species=rheMac
tgtattgagcactgctgtgctgtgctaggtactcaggaagcaaagataaagacgcagccccacctccaagatgctcctaccggtaaacaattacaagaagtaggtagaaggtcatggcagtaccttggagaggtcatggaaggcttcccggtgcaatggctcagagctgtgttgaaggaggggtcagagtagttaggctcggtgaagaagagggggagtggatgttcaag
>gene=chr16_3058451-3058681; species=hg19
CAGACGTGGTGGATGGGGGAGGGGACTTCGCTGGAGGTGTTAAAGTGCCATTGAGATGGTAACCACACCAAGGGGCCCCCACTTTTCCATATCAATGGCATTCCAGTCCCTGATTAGGCCCCAACCTTAACCCTTCCTTTCCCAAGATCCAACTGAATCCAGGTGCACGGGGGCCTAGGAGAGGGTCTAGGACCTCCCAACCTAGGTCTAGTGAGGGCTGAGGACAACAG
>gene=chr16_3058451-3058681; species=bosTau
TGGAGGCGGCGA-------------TTCCTGGGGACTTGGTAAATTGTCATTGAGATGGTAACTTCACAGTGGGGTGCTGGTCTGTCCCCAACAATGGCCTTCCTGCCCCTCTGTAGACCCCAACTTTAACCCTTCAGTTCCCA-GATCCTACTGAATCAAGGCTGACCAAAACCCTAGAGAGGGCCCGGGGCCTCCTAGCTGTGGCCTAAGGAGGGCTGAGGGTGGGCG
>gene=chr16_3058451-3058681; species=calJac
CAGACATGGCAGATGGGGGAGGGGATTTCGCTGGACACGTTAAAGTGCCTTTGAGGTGGTAACTACACCTAGGGGCCCTCACTTATCCATATCAATGTCATTCCAGTCCCCGAATAGGCCCTAACCTTAACCCTTCCATTCCCAAGATCCAACTGAATCCAGGTGCACGGGTGCCTAGGAGAGGGTGTGGGGCCTCCCAGCCTAGGCCTAGTGAGGGCTGAGGACAACAG
>gene=chr16_3058451-3058681; species=canFam
GGG--------------------GATTCTGACGGACGTGTTGAAGTGCCTTTGAGGCGGCGACCGCGCCATTTGGTCCCCACCTCTCCATATCAATGGCATTCCAGGCCCCGC-CAGGCCCCAACTTTAACCCTTCGGCTCCCA-GATCCAGCGGCGTCCAGGTGACC--AGACCCGGGA------------------------GGGCCGAGCAGGGCTGAGGGCGGGAC
>gene=chr16_3058451-3058681; species=equCab
AGGCGGAGGCGGATGGGGGTGGGGATTCAAGGGGACTTGTGAAAGTGCCATTGAGATGGTAACTGCGCAGAGGGGTCCCCACCTCTCCATATCAATGGCATT--AGGCCCTACTTAGGCCCCGACATTAACCCTTCCCTTCCCA-GATTCAACTGAATCCAGGTGGACTAGGACCCAAGAGAGGGCCTGGGGCCTCCCAGCCCCGGCCTAAGGGGGACTGAGGGTGGGAC
>gene=chr16_3058451-3058681; species=gorGor
CAGAC-TGGTGGATGGGGGAGGGGACTTCGCTGGAGGTGTTAAAGTGCCATTGAGATGGTAACC-CACCAAGGGGCCCCCACTTTTCCATATCAATGGCATTCCAGTCCCTGATTAGGCCCCAACCTTAACCCTTCCGTTCCCAAGATCCAACTGAATCCAGGTGCACGGGGGCCTAGGAGAGGGTCTGGGACCTCCCAACCTAGGTCTAGTGAGGGCTGAGGACAACAG
>gene=chr16_3058451-3058681; species=panTro
CAGACGTGGTGGATGGGGGAGGGGACTTCGCTGGAGGTGTTAAAGTGCCATTGAGATGGTAACCACACCAAGGGGCCCCCACTTTTCCATATCAATGGCATTCCAGTCCCTGATTAGGCCCCAACCTTAACCCTTCCGTTCCCAAGATCCAACTGAATCCAGGTGCACGGGGGCCTAGGAGAGGGTCTAGGACCTCCCAACCTAGGTCTAGTGAGGGCTGAGGACAACAG
>gene=chr16_3058451-3058681; species=papHam
CCGACCTGGCGGATGGGGGAGGGGACTTCGCTGGATGTGTTAAAGTGCCATTGAGATGGTAACTACACCAGGGGGCTCCCACTTCTCCATATCAATGGCATTCCAGTCTCGGATTCAGCCCCAACCTTAACCCTTCCGTTCCCAAGATCCAACTGAATCCAGGTGCACGGGGGCCTAGGAGAGGGTCTGGGACCTCCCAACCCAGGCCTAGAGAGGGCTGAGGACAACAG
>gene=chr16_3058451-3058681; species=ponAbe
CAGACGTGGCGGATGGGGGAGGGGACTTTGCTGGACGTGTTAAAGTGCCATTGAGATGGTAACCACACCAAGGGGCCCCCACTTTTCCATATCAATGGCATTCCAGTCCCTGATTAGGCCCCAACCTTAACCCTTCCGTTCCCAAGATCCAACTGAATCCAGGTGCACGGGGGCCTGGGAGAGGGTCTGGGACCTCCCAGCCTAGGTCTAGTGAGAGCTGAGGACAACAG
>gene=chr16_3058451-3058681; species=rheMac
CCGACCTGGCGGATGGGGGAGGGGACTTCACTGGATGTGTTAAAGTGCCATTGAGATGGTAACTACACCAGGGGGCTCCCACTTCTCCATATCAATGGCATTCTAGTCTCGGATTCAGCCCCAACCTTAACCCTTCCGTTCCCAAGATCCAGCTGAATCCAGGTGCACGGGGGCCTAGGAGAGGTTCTGGGACCTCCCAACCCAGGCCTAGCGAGGGCTGAGGACAACAG
>gene=chr16_25962258-25962488; species=hg19
GTCTGTGGATGAACTCCTCAGTCCACACCCCACTGGGCACTCCTTGTCCTAAACAGCATGTAGACTCCCAGCTGTTTTTGTAGGAAGCAGGGATTATATCCAGGTGCACCCCACTGGGTCTTGAAATTAATCCCTCCTTCTGTAAACACTGACCTCCACCTGCTGCTAGGTCATAGGCCTCCTAGCATCATTTGGTGCTGGGTGGAACTGGAAGCTGAGAGGGGATTTAG
>gene=chr16_25962258-25962488; species=bosTau
GCCTATGGATCAACTCCTTTGCCCACCCCCACCCAGGCACTGCTTGTCCTGAGCAGCATGTGGACTCCAAGTTGCTTTTGTAGGAAGCTCGGATTCTATACAGGGGCATCCCGTTGAGTCTTCTAATTAATCCCTCCCTCTGTAA-GGTTGAAGCCCACCTGCTGCTAAGACAGAGGCCTTCCAGCATCACTTGGTTCTGAGTAGCACTGGAAGCTGAGAGGGGATTTAG
>gene=chr16_25962258-25962488; species=calJac
GCCTGTGGATCAGCTCCTCCTTCCACACCCCACTGGGCACTCCTTGTCCTAAGCAGCATGTAGACTCCCAGCTGTTTTTGTAGGAAGCAGGGATTATA-CCGGGGGCATCCCACTGGGTCTTGAAATTAATCCCTCCTTCTGTAAACACTGACCTACACCTGCTGCTAGGGCACAGGACTCCCAGCATCATTTGGTGCTGGGTGGAACTGGAAGCTGAGAGGGGATTTAG
>gene=chr16_25962258-25962488; species=canFam
--------------------------------------------------------------------------------------------------------------------------------------------------------------------------------------------------------------------------------------
>gene=chr16_25962258-25962488; species=equCab
GCCCGTGGATCCACTCCTCTGCCCCCACCCTGCTGAGCACTCCTTGTCCTGAGCAGCACGTGGATTCCAAGCTGTTTCTGTTGGAAGCAGGGATTCTATCCAGGGGCATCCCGCTGAATCTTCTAATTAATCCCTCCCCCTGTAAAGGTTGACCCCCACCTGCTGCTAGGGCCTAGGCCTCCCAGCATCCTTTGGTGCTGGGCAGAACTGGAAGCAGAGAGGGGATTTAG
>gene=chr16_25962258-25962488; species=gorGor
---------------------------------------------------------------------------------------------------------------------------------------------------------------------------------------------------------------------GCTGAGAGGGGATTTAG
>gene=chr16_25962258-25962488; species=panTro
GTCTGTGGATGAACTCCTCAGTCCACACCCCACTGGGCACTCCTTGTCCTAAACAGCATGTAGACTCCCAGCTGTTTTTGTAGGAAGCAGGGATTATATCCAGGTGCACCCCACTGGGTCTTGAAATTAATCCCTCCTACTGTAAACACTGACCTCCACCTGCTGCTAGGTCATAGGCCTCCTAGCATCATTTGGTGCTGGGTGGAACTGGAAGCTGAGAGGGGATTTAG
>gene=chr16_25962258-25962488; species=papHam
GCCTGTGGATCACCTCCTGGGTCCACACCCCACTGGGCACTCCTTGTCCTAAACAGCATGTAGACTCCCAGC----TTTGTAGGAAGCAGGGATTATATCCAGGGGCACCCCACTGGGTCTTGAAATTAATCCTTCCTTCTGTAAACACTGACCTCCACCTGCTGCTAGGGCGTAGGCCTCCTAGCATCATTTGGTGCTGGGCGGAACTGGAAGCTCAGAGGGGATTTAG
>gene=chr16_25962258-25962488; species=ponAbe
GTCTGTGGATCAACTCCCCAGTCCACACCCCACTGGGCACTCCTTGTCCTAAACAGCATGTAGACTCCCAGCTGTTTTTGTAGGAAGCAGGGATTATATCCAGGTGCACCTCACTGGGTCTTGAAATTAATCCCTCCTTCAGTAAACACTGACCTCCACCTGCTGCTAGGTCATAGGCCTCCGAGCATCATTTGGTGCTGGGTGGAACTGGAAGCTGAGAGGGGATTTAG
>gene=chr16_25962258-25962488; species=rheMac
GCCTGTGGATCAACTCCTCGGTCCACACCCCACTGGGCACTCCTTGTCCTAAACAGCATGTAGACTCCTAGC----TTTGTAGGAAGCAGGGATTATATCCAGGGGCACCCCACTGGGTCTTGAAGTTAATCCTTCCTTCTGTAAACACTGACCTCCACCTGCTGCTAGGGCGTAGGCCTCCTAGCATCATTTGGTGCTGGGTGGAACTGGAAGCTGAGAGGGGATTTAG
>gene=chr16_30689468-30689698; species=hg19
aggtccacaaaacagtagctATCAGGGTGATTCTTATGTAAATGCTCTGAATAATAATACCATTAACATTTATAGAACTAGGTGTCAAGCTCTGTTAGGCACCCACATCAGGCGAGATCTTCTAGTCCCTAACTCTTCCCCTAAAACCAGCTTCTGCTCGCCAAGCCCCACTGGGAATGAGGAGGAGGGGCTCTCGGTGATGCAAATGAGTGTTGACTTTTTTTTAATCA
>gene=chr16_30689468-30689698; species=bosTau
atgcccaggaaatagcagcCATTAGGGTAATTATTCTGTAAATATCCTGAATGATAAT------AACATTTATGGAACCAGGTGTCAGACTATGTTAGGTGCCTAGATCAGATGAGGTCCTGTGATCTCTAACTCT----CTAATACCAGCTCCTGTCCCCCGTGCCCCACTGTGAAA---GAAGAGAAGTCGTCAGTGATGCAAATGAGTGTTGACTTTTTT--CATTA
>gene=chr16_30689468-30689698; species=calJac
AGGTCCGCAAAACAGTAGCTATCAGGGTGATTCTTATGTAAATCTTCTGAATAATAATACCG-TCACATTTATAGAACTAGGTGTCAGGCTCCGTTAGGCACCCACATCAAGGGAGATCTTCTAGTCCCTAACTCTTTCCCTAAAACCAGCTTCGGCTCTCCAAGTCCCACTGGGAATGAGGAGGAGGGGCTCTCGGTGATGCAAATTAGTGTTGACTTTTTT--AATTA
>gene=chr16_30689468-30689698; species=canFam
ctgtccaggaaatagctgctattaGGGTAATTATTCTGTAAATGTTCTGAATGATAAT------AATATTTATGGACTGAGGTGTCA---TATGTTAAGTGCTGAGGTCAGAGGAGG-CCTGTGGTCTCTAACTCTTTCCCTAATACCAGCTCCAGCCCTCTGAGCGCCACTGTGAATGAGGAGGAGAGACCCTCAGTGATGCAAATGAATGTTGAC--CTTT--CATTA
>gene=chr16_30689468-30689698; species=equCab
atgtccaggaaatagctg---ttagggtaattattCTGTAAATGTCCTGATTG---AT------AACATTTATGGAACGAGGTGTCAGACTCTGTTAGGTGCCGAGATCAGAGGAGGTCTT---GTCTCTAACTCTTTCCCTAATACCAGCTTCTGCCTCCCCAGCCCCACTGTGAGT---GAAGAAAGGCCCTCAGGGATGCAAATGAATGTTGACTTTTTT--CATTA
>gene=chr16_30689468-30689698; species=gorGor
aggtccacaaaacagtagctatcaGGGTGATTCTTATGTAAATGCTCTGAATAATAATACCACTAACATTTATAGAACTAGGTGTCAAGCTCTGTTAGGTACCCACATCAGGCGAGATCTTCTAGTCCCTAACTCTTTCCCTAAAACCAGCTTCTGCTCGCCAAGCCCCACTGGGAATGAGGAGGAGGGGCTCTCGGTGATGCAAATGAGTGTTGACTTTTTTT-AATCA
>gene=chr16_30689468-30689698; species=panTro
aggtccacaaaacagtagctATCAGAGTGATTCTTATGTAAATGCTCTGAATAATAATACCACTAACATTTATAGAACTAGGTGTCAAGCTCTGTTAGGCACCCACATCAGGCGAGATCTTCTAGTCCCTAACTCTTTCCCTAAAACCAGCTTCTGCTCGCCAAGCCCCACTGGGAATGAGGAGGAGGGGCTCTTGGTGATGTAAATGAGTGTTGACTTTTTTTAAATCA
>gene=chr16_30689468-30689698; species=papHam
AGGTCCACAAAACAGTAGCTATCAGGGTGATTCTTATGTAAATACTCTGAATAATAATACCACTAACATGTATAGAACTAGATGTCAAGCTCTGTTAGGCGCCCACATCAGGGGAGATCTTCTAGTCCCTAACTCTTTACCCAAAACCAGCTTCTGCTCACTAAACCCCACTGGGAATAAGGAGGAGGCGCTCTCGGTGATGCAAATGAGTGTTGACTTTTGTTTTATTA
>gene=chr16_30689468-30689698; species=ponAbe
aggtccacaaaacagtagctatcaGAGTGATTCTTATGTAAATGTACTGAATAATAATACCACTAACATTTATAGAACTAGGTGTCAAGCTCTGTTAGGCACCCACATCAGGGGAGA---TCTAGTCCCTAACTCTTTCCTTAAAACCAGCTTCTGCTCGCCAAGCCCCACTGGGAATGAGGAGGAGGGGCTCTCGGTGATGCAAATGAGTGTTGACTTTTTTTTAATTA
>gene=chr16_30689468-30689698; species=rheMac
AGGTCCACAAAACAGTAGCTATCAGGGTGATTCTTATGTAAATACTCTGAATAATAATACCACTAACATGTATAGAACTAGATGTCAAGCTCTGTTAGGCGCCCACATCAGGGGAGATCTTCTAGTCCCTAACTCTTTACCCAAAACCAGCTTCTGCTCACTAAACCCCACTGGGAATAAGGAGGAGGCGCTCTCGGTGATGCAAATGAGTGTTGACTTTTGTTTTATTA
>gene=chr16_85365774-85366004; species=hg19
ACTCATATGTAGAGGTAAAAAGCACAACACCGCTGCTGTCTGTCCTTTGGGGTCCTGTAGCCGTCGGCCATGAGAGGGGGCTGCAGTGCCACCAACCCCTGGGTCTGTATGCCTTGGTCTCCCACTTACAGACCCAGATGGGTCGAATTCCTCCGTCTCCATAATCACACTAAGGAATGCGGTACATACCGAGcatgcactgcaggtgctttgtccttaactcactgaat
>gene=chr16_85365774-85366004; species=bosTau
ACATTGACCTAGAGGTGGAAAAGGCAACCCCGCCGCACGCCGTCTTCTGGGGCCGCGTCCCCACGGGCCACGAGATGGAGCTGCTGCTCTGTGCACCCCTGGGTCTGTGTGCC------TTGGGTTTATGGACCCGCGTGTGTAACCCTTCTCCgcatctcctgcggctcctgtatgggcag-----gcagattctttactactggtactttatacctaactcacggaat
>gene=chr16_85365774-85366004; species=calJac
--------------------------------------------------------------------------------------------------------------------------------------------------------------------------------------------------------------------------------------
>gene=chr16_85365774-85366004; species=canFam
-GCCACACCAAGAGACAGAAAGAGCAACGCTGCCCAGCGCTGTCTTCTAGG-CCAAGCTGCCGTCTGCCGTGAGATGGGGCTGGCACCT-GTCAC-CCCTGGGGCTGCGTGCCTCGGTGGGCAGCTTCCCAAGCCAGGTGTGC---CTTGCCCC-----------GGCACATAGGAGAGTGG-----CCCCTgtgctctctactt----------ctgaactcccatgct
>gene=chr16_85365774-85366004; species=equCab
GGACGCACCTGGGGGCAG-AAATGCGACGCTGCCGTGTGCCATCTTCTAGG-CCACGTCACTGTTGGCCACGAGATGGGGCTGTCACGCCATCAAGCCCTGAGTCT--GTGCCTGGACGTGGGGGGTTTATAGACACGCGTGTA--ATTCCTTC-----------CATACCAGTGAAAGCAG-----ATGGAGAGCATGCTCCgt----------cttaacccatttcat
>gene=chr16_85365774-85366004; species=gorGor
ACTCATATGTAGAGGTAAAAAGCACAACACTGCTGCTGTCTGTCCTTTGCGGTCCTGTAGCCGTCGGTCATGAGAGGGGGCTGCGGTGCCACCAACCCCTGGGTCTGTATGCCTTGGTCTCCCACTTACAGACCTGGATGGGTGGAATTCCTCCATCTCCATAATCACACTAAGGAATGCGGTACATACCGAGcacgcactgcaggtgctttgtccttaactcactgaat
>gene=chr16_85365774-85366004; species=panTro
ACTCATATGTAGAGGTAAAAAGCACAACACCGCTGCTGTCTGTCCTTTGGGGTCCTGTAGCCGTCGACTATGAGAGGGGGCTGCAGTGCCACCAACCCCTGGGTCTGTATGCCTTGGTCTCCCACTTACAGACCCAGATGGGTGGAATTCCTCCGTCTCCATAATCACACTAAGGAATGCGGTACATACCGAGcatgcactgcaggtgctttgtccttaactcactgaat
>gene=chr16_85365774-85366004; species=papHam
ACTCATACCTAGAGGTAGAAAGCACAACACCGCTGCTCTTTGTCCCTTGGGGTCCTGTAGCCGTCGGCCATGAGAGGGGGCTGCGGTGCCATCAACCCCTGGGTCTGTGTGCCTTGGTCTCCCGCTTACAGACCTGGATGGGCAGAA-TCCTCCCTCTCCCTAATCACACTAAGGACTGCagtacgtactgagcgcacactgcgggtactttgtccttatctcactgaat
>gene=chr16_85365774-85366004; species=ponAbe
ACTCATACCTAGAGGTAGAAAGCACAACACCGCTGTTCTCTGTCCTTTGAGGTCCTGCAGCCGTCGGCCATGAGAGGGGGCTGCGGTGCCATCAACCCCTGGGTCTGTGTGTCTTGGTCTCCCACTTACAGACCCAGATGGGTGGAATTCCTCTGTCTCCCTAATCACACTGAGGAATGCGgtacataccgagcgcgcactgcaggtactttgtccttaactcactgaat
>gene=chr16_85365774-85366004; species=rheMac
ACTCATACCTAGAGGTAGAAAGCACAACACCGCTGCTCTTTGTCCCTTGGGGTC--------------TGTGAGAGGGGGCTGCGGTGCCATCAACCCCTGGGTCTGTGTGCCTTGGTCTCCCGCTTACAGACCTGGATGGGCAGAA-TCCTCCCTCTCCCTAATCACACTAAGGACTGCagtacgtactgagcgcacactgcgggtactttgtccttaactcactgaat
>gene=chr16_89927326-89927556; species=hg19
CCGTCTGGGGGGGCGCGGTCTGAACATGGGGCACCAGTGGTGGAGCTGCTGGTCTGGGGCCGTGGTCTCTGCTGCCGCCTGCTGGGGCCGAACCGCACTGCACTGCGGCCCCGGAGCCTGGTCCCTAATTGAAGGGTTCAGTGTGGGGTTAGGGCAGACGGTGAACCTGCGTGCCCTGTGCCTGGAGGTCAGTGTGAGGGGGGTTCACTGGGTCGAGACCTTGACTCTGG
>gene=chr16_89927326-89927556; species=bosTau
-----TCAGGAGTGGTGG----------GGCC-CTCTCAGTGGAT------GCCTGGAAGGTTGGTCTTTGCTGCCACCTCCTGGG---TCTGGGCACTGC-----AGCCC-AGGCCAGAGGACCTTGCTAAGGAGTCCCAACTAGGGTCAGGGCACATGA-----------------------GAAGGCAGCATGGTAGCACTTTCTCAGG------TC----------
>gene=chr16_89927326-89927556; species=calJac
----------------------------GGGCACCAGAGGTGGAGCTGCTGG-----AGCAGTGGTCTCTGCTGCCGCCTGCTGGAGCCGAACTGCACTGCA----------------------CTAATTGAAGGGTTCAGTGTGGGGTTAGGGCGGACGGCAAACCCACACACCCTGTGCCCGGAGGTCAGTGTGATGGGGGTTCGCTGGGTGGAGACCTTGACTGTGG
>gene=chr16_89927326-89927556; species=canFam
CTCCTTTAGACAGTGTGG----------CTAGGTCTGCTCTAGAGCCACCAATCTGGGCA-GTGG----TGCTGTTACCTTTTGGG---TCTGAACACTGC-----AGCCCCCAGTCAAAGGACA-------GAGCTTCTGTCTAGGGTTAAGGCCGATGagaaG--CTGGAGCCCCGCGTC-TGAAGGCAGTGAGCTAGCACCTTATAGGGCCAAGATC----------
>gene=chr16_89927326-89927556; species=equCab
CTCCCTCCGGGGCTGTGG----------CTGGGTCTGTGCTTGAGC--CTGGTCTGGGAGCTTGGTCTCTGCTGCCACCTTCTGGG---TCTGGGCAGTGC-----AGCCTCTGGCCAGAGGACCTGGCTAAGGAGTCCCATCTGGGGTTAGGACTGATGGAAAG--CTGGACGTCT------TGAAGGCAGCATGATAGCGTTTCACTGGGCTGAGACC----------
>gene=chr16_89927326-89927556; species=gorGor
CCGTCTGTGGGGGCGTGGTCTGAACATTGGGCACCAGTGGTGGAGCTGCTGGTCTGGGGCCGTGGTCTCTGCTGCCGCCTGCTGGGGCCGAACCGCACTGCACTGCGGCCTCGGAGCCTGGTCCCTAATTGAAGGGTTCAGTGTGGGGTTAGGGCAGACGGTGAACCTGCGCGCCCTGTGCCTGGAGGTCAGTGTGAGGGGGGTTCACTGGGTCGAGACCTTGACTCTGG
>gene=chr16_89927326-89927556; species=panTro
CCGTCTGGGGGGGCGTGGTCTGAACATGGGGCACCAGTGATGGAGCTGCTGGTCTGGGGCCGTGGTCTCTGCTGCCGCCTGCTGGGGCCGAACCGCACTGCACTGCGGCCCCGGAGCCTGGTCCCTAATTGAAGGGTTCAGTGTGGGGTTAGGGCAGACGGTGAACCTGCGCGCCCTGTGCCTGGAGGTCAGTGTGAGGGGGGTTCACTGGGTCGAGACCTTGACTCTGG
>gene=chr16_89927326-89927556; species=papHam
CGGTCTGG-GGGGCGTGGTCTGAATGTGGGGCGCCAGTGGTGGCGCTGCTGGCCTGCGGCGGTGGTCTCTGCTGCCGCCTGCTGGGGCCGAACCGCACTGC-----GACCCCGGAGCCTGGTCCGGAATTGAAGGGTTCAGTGTGGGGTTAGGGCAGGCGGCGAACCTGCGCGCCCTGTGCCTGGAGGTCAGTGTGACGGGGCTTCACTGGGTCGCGACCTTGACTCTGG
>gene=chr16_89927326-89927556; species=ponAbe
CCCTCTGGCGGGGCGTGGTTTGAACATGGGGTACCAGTGGTGGAGCTGCTGGTCTGGGGCCGTGGTCTCTGCTGCCGCCTGCTGGGGCCGAACCGCACTGCACTGCGGCCCCGGAGCCTGGTCCCTAATTGAAGGGTTCAGTGTGGGGTTAGGGCAGACAGTGAACCTGCGCGCCCTGTGCCTGGAGGTCAGTGTGAGGGGGGTTCACTTGGTCGAGACCTTGACTCTGG
>gene=chr16_89927326-89927556; species=rheMac
cggtctgg-ggggcgtggtctgaACGTCGGGCGCCAGTGGTGGCGCTGCTGGCCTGCGGCAGTGGTCTCTGCTGCCGCCTGCTGGGGCCGAACCGCACTGC-------------------GTCCCGAATTGAAGGGTTCAGTGTGGGGTTAGGGCAGGCGGCGAACTTGCGCGCCCTGTGCCTGGAGGTCAGTGTGACGGGGCTTCACTGGGTCGCGACCTTGACTCTGG
>gene=chr19_1383743-1383973; species=hg19
CGCCTCGGGTGATCTGGGGGTGCACGGCGCAACACGACCACGGAGGCCGAAAGCGCAGCGGAACCTCCCGGCTCCAGGTTCCGGTTTCCGCATGCGCTCCGAGCCGCTTTGGGCGGCGGCCCCGGGAACCCGGAGCGCTAAGGAGAACGGACCTCAGAGGTTGTCTGAAGGCCGAGGCCAAGATGGCGGTGCTGTCAGGTGAGCGCGGCACCGGCGGCGGGTGTGGGGCC
>gene=chr19_1383743-1383973; species=bosTau
-------GGGTGT-CGGAGTCGCGCGGCGTGGGGCGTCCACAGA------------GGCGGAACGTCCC-CACTCTAGTTCCGGTTTTTCCTCACCAGCCGAGCCGCTTTGGGCGACGGCCCGGGGCATCCGGAGCGCTACAGAGGACGGACCGTAGAGGTTGTCTGAAGGCCGAGGCCAAGATGGCGGCGCTGGCGGGTGAGCG------GGCCGGGGC----------
>gene=chr19_1383743-1383973; species=calJac
--------------------------------CACGGCCACCGAGGCCGAAAGCGCGGCGGAACCACCGTGCTCCTGGTTCCGGTTTC------CGCCCCGAGCCTCTTTGGGCGACGGCCCCGGGCATCCGGAGCGCTAAAGAGGACGGACCGCAGAGGTTGTCTGAAGGCCGAGGCCAAGATGGCGGCGCGGGCAGGTGAGCGTGGCACCGGCGGCGGGTCTAGGCCG
>gene=chr19_1383743-1383973; species=canFam
-------gggggcgggg----gcgcggcggcggaggcccgcgg--------------gcggAACGTCCCAGGCGCGGGTTCCGGTTTCCGCGCGGCGGCCGAGCCGCTGTGGGAGGCGGCCCCGCGCACCCGGAGCGCGGAAGCGGACGGACCGCAGAGGTTGTTTGAAggccgaggcggacatggcggcgctggcgggtgagcg---cgggcgcgggccg---gcggtg
>gene=chr19_1383743-1383973; species=equCab
-------GGGTGTCCGG----GTGAGGC-------GTCCCCGGC------------AGCGGAACGCCCCGGACCCCGGTTCCAGTTTCCGCGCAGCCGCCGAGCCGCTTTGGGCGAAGG-CCCGAGGACCCGGAGCGCTAAGGCGGACGGACCGCAGAGGTTGTCTGAAGGCCGAGGCCAAGATGGCGGCGCTGGCGGGT-----------GCGCGGGTCG---GGGACG
>gene=chr19_1383743-1383973; species=gorGor
CGCCTCGGGTGATCTAGGGGTGCACGGCGCAGCACGACCACGGAGACCGAAAGCGTAGCGGAACCTCCCGGCTCCAGGTTCCGGTTTCCGCATGCGCTCCGAGCCGCTTTGAGCGGCGGCCCCGGGAACCCGGAGCGCTAAGGAGGACGGACCTCAGAGGTTGTCTGAAGGCCGAGGCCAAGATGGCGGCGCTGTCAGGTGAGCGCGGCACCGGCGGCGGGTGTGGGGCC
>gene=chr19_1383743-1383973; species=panTro
CGCTTCGGGTCATCTGGGGGTGCACGGCGCAGCACGACCACGGAGGCCGAAAGCGCAGCGGAACCTCCCGGCTCCAGGTTCCGGTTTCCGCATGCGCTCCGAGCCGCTTTGGGCGGCGGCCCCGGGAACCCGGAGCGCTAAGGAGAACGGACCTCAGAGGTTGTCTGAAGCCGAGGGCCAAGATGGCGGTGCTGTCAGGTGAGCGCGGCACCGGCGGCGGGTGTGGGGCC
>gene=chr19_1383743-1383973; species=papHam
CGTCTCGGGTGATCCGGGGCTGCACGGCGCAGCACGACTACGGAGGCCAAAAGCGCAGCGGAACCTCCTGGCTCTGGGTTCCGGTTTCCGCACGCGCTCCGAGCCTCTTTGGGCGACGGCCCCGGGGACCCGGAGCGCTAAGGAGGACGGACCTCAGAGGTTGTCTGAAGGCCGAGGCCAAGATGGCGGCGCTGTCAGGTGAgcccggcgccggcggcgggtgtggggcc
>gene=chr19_1383743-1383973; species=ponAbe
CGTCTCGGGTGATTCGGGGGTGCACAGCGCAGCACAACCACGGAGGCCGAAAGCGCAGCGGAACCTCCTGGCTCCGGGTTCCAGTTTCCGCATGCGCTCCGAGCCGCTTTGGGCGACGGCCCCGGGAACCCGGAGCGCTAAGGAGAACGGACCTCAGAGGTTGTCTGAAGGCCGAGGCCAAGATGGCGGCGCTGTCAGGTGAGCGCGGCGCCGGCGGCGGGTGTGGGGCA
>gene=chr19_1383743-1383973; species=rheMac
CGTCTCGGGTGATCCGGGGCTGCACGGCGCAGCACGACCACGGAGGCCAAAAGCGCAGCGGAACCTGTTGGCTCTGGGTTCCGGTTTCCGCACGCGCTCCGAGCCTCTTTGGGCGACGGCCCCGGGGACCCGGAGCGCTAAGGAGGACGGACCTCAGAGGTTGTCTGAAGGCCGAGGCCAAGATGGCGGCGCTGTCAGGTGAgcccggcgccggcggcgggtgtggggcc
>gene=chr19_7717018-7717248; species=hg19
TTCCTGGGAAGCCGCAGTTTTGCGCCGGGAGTGGCTTGTGTAGGCACGCGCTGCGAACGCCAGGGGGCGCTGCGGCGCAATTTCCCGGTTTCTTTGATCTTCCGCGTCTGTAACTGGAGATGAGGTGACCCGAATTAGACACGACGGGGAAGTAGGTCAGGGGTTATTCCGTGGTTCTCAGCGGAGACAAAAGTCTGTTGCTTAAACCGCCTCTGCCTCTGCTCCTTACT
>gene=chr19_7717018-7717248; species=bosTau
gaattgGGAAGTCACGGTTTCCCTCCGGGGCCCGCTTAGGCAGGTAAACTCTCTGAGCGCAAGGGGGCGCTGTGGCTCAACTTGCCGGTTGCTTTGATCGAAAGCGTCTGTAACCGGAATTTGGGTGACCCTAATTAGAGACCTCGGGAGAGTAGGTCATGAGTTACTCCGTAGTTCTCAGCGTCAACGAAACTCTGT---TTAAATCGCCTCGGCCTCGGCCCCTTATT
>gene=chr19_7717018-7717248; species=calJac
TTCCTGGGAAGCCACAGTTTCGCTAGGGAACCAGCTTGTCTACGCACGCGCTGCGAGCGCCAGGGGGCGCTGCGGCGCAATTTCCGCGTTTCTTTGATCATCCGCGTCTGTAACTGGAGATGCGGTGACCCTAATTAGAAACGACAGGGAAGTAGGTCAGGGGTCATTCCGTGGTTCTCAGCAGAGATAAAAGTCTGTTGCTTAAACCGCCTCTGCCCCTACT-------
>gene=chr19_7717018-7717248; species=canFam
TCCCCGCGGG-------------------GCC-GCTCAGGTGAGGGGGCGCTGCGGGCGCCAGGGGGCGCTGTGGCCCAGTTTCCCGGGTTCTTGG--CTCTCACGCGGGTACCGGGAGCTGGGGTGACCCTAACT-GAAGCTTC-GAGAACTAGGTCAGCGCTTGCT-CGAGCT---CCGCGCCGACAGAC-TCCGTCGCTTACGCCGCCCCGGCCTCTGCCCCTCCTT
>gene=chr19_7717018-7717248; species=equCab
TCCCCGGGG--------------------CCC-GC--GGGTAGGGAAGCGCCGTGCGCGCCAGGGGGCGCCGGGGCCCGGTTTTCCGGTTTCTTTGATCTTTCGCGTCGGTCCCTGGAGCTTGGGCG-CCCTAATTAGAGACGGCGGGGAAGTGGGTCGCGGGTGGCTCAGTGGTTCTCGGCGGGGACGACA--GCGATGCCTAAACCGCCTGGGCCTCTGCCCCTTACG
>gene=chr19_7717018-7717248; species=gorGor
TTCCTGGGAAGCCGCAGTTTTGCTCCGGGAGTGGCTTGTGTAGGCACGCGCTGCGAACGCCAGGGGGCGCTGCGGCGCAATTTCCCGGTTTCTTTGATCTTCCGCGTCTGTAACTGAAGATGAGGTGACCCGAATTAGACACGACGGGGAAGTAGGTCAGGGGTTATTCCGTGGTTCTCAGCGGAGACAAAAGTCTGTTGCTTAAACCGCCTCTGCCTCTGCTCCTTACT
>gene=chr19_7717018-7717248; species=panTro
TTCCTGAGAAGCCGCAGTTTTGCTCCGGGAGTGGCTTGTGTAGGCACGCGCTGCGAACGCCAGGGGGCGCTGCGGCGCAACTTCCCGGTTTCTTTGATCTTCCGCGTCTGTAACTGGAGATGAGGTGACCCGAATTAGACACGACGGAGAAGTAGGTCAGGGGTTATTCCGTGGTTCTCAGCGGAGACAAAA-TCTGTTGCTTAAACCGCCTCTGCCTCTGCTCCTTACT
>gene=chr19_7717018-7717248; species=papHam
TTCCTGGGAAGCCGCAGCTTCGCTCCGGGACTGGCTTGTGTAAGCACGCCCTGCGAGCGCCAGGGGGCGCTGCGGCTCAATTTCCCGGTTTCTTTGATCTTCCGCCTCTGTAACTGGAGATGAGGTGACCCTAATTAGAGACGACGGGGAAGTAGGTCAGGGGTTATTTCGTGGTTCTCAGCGGAGACAAAAGTCTGTTGCTTAAACCGCCTCTGCCTCTGACCCTTACT
>gene=chr19_7717018-7717248; species=ponAbe
TTCCTGGGAAGCCGCAGTTTTGCTCCGGGAGTGGCTTGTGTAGGCACGCGCTGCGAGCGCCAGTGGGCGCTGCGGCGCAATTTCCCGGTTTCTTTGCTCTTCCGCGTCTGTAACTGGAGATGAGGTGACCCTAATTAGACACGACGGGGAAGTAGGTCAGGGGTTATTCCGTGGTTCTCAGCGGAGACAAAAGTCTGTTGCTTAAACCGCCTCTGCCTCTGCTCCTTACT
>gene=chr19_7717018-7717248; species=rheMac
TTCCTGGGAAACCGCAGCTTCGCTCCGGGACGGGCTTGTGTAAGCACGCCCTGCGAGCGCCAGGGGGCGCTGCGGCGCAATTTCCCGGTTTCTTTGATCTTCCGCCTCTGTAACTGGAGATGAGGTGACCCTAATTAGAGACGACGGGGAAGTAGGTCAGGGGTTATTTCGTGGTTCTCAGCGGAGACAAAAGTCTGTTGCTTAAACCGCCTCTGCCTCTGACCCTTACT
>gene=chr19_10223793-10224023; species=hg19
GCAACTCCCTGGCCAAGTGTGAGCACCTGGAAGCAAAAGGATGGGGCAGGACTCCAGCGCTCGCGGGTGCTCTCTGGTGGCCACGGGGAGAAGAGGCTTTGGGCGGCGGCGGGTGCCAAGGTCAGGGCAGAGTGGGGGCTGGACCCCCACGGGGCTTTGGACGGCACAGATCTGAAGTGGAGCCGGCAGGCCTTGCTGGGGCTGGACTTTGGGGAGGAGGCCTCTAGTGG
>gene=chr19_10223793-10224023; species=bosTau
--------------------------------------------------------------------------------------------------------------------------------------------------------------------------------------------------------------------------------------
>gene=chr19_10223793-10224023; species=calJac
-------------------------------------------------GACTCCAGAACTCGCAGGTGCCCTCTGGTGGCCACAGGGAGAATAGGCTGTGGG-------------------------------------------------------------------------------------------------------------------------------
>gene=chr19_10223793-10224023; species=canFam
----tctgccagcgaggagggaggtgc-----gagggcgaatgcgacctgactctggtgactctgggcaccgtctgg-------gaggagaagagatatggg-----------------gggtg----aagtcgggagctgg--------gaggccTTGCCTCTGATGGTGCTGAGGAAGTGATGG--------------------------------------------
>gene=chr19_10223793-10224023; species=equCab
-----------gtgaggagggctgcga-----gcagaggaatgtgcccag--tcaggtgctcacaggcgccctctggaggctgtggggggaacagactggtg-----------------agg--------gtcagggcccgg--------a----cttggc-----cagcactcaggagctgaccaatagacttgctgggatcggacctggaggagaa---ctgcagtgg
>gene=chr19_10223793-10224023; species=gorGor
GCAACTCCCTGGGCAAGTGTGAGCACCTGGAAGCAAAAGGATGGGGCAAGACTCCAGCGCTCGCGGGTGCCCTCTGGTGGCCATGGGGAGAAGAGGCTGTGGGCAGCGGCGGGTGCCAAGGTCAGGGCAGGGTGGGGGCTGGACCCCCACGGGGCTTCGGACGGCACAGATCTGAAGTGGAGCCGGCAGGCCTTGCTGGGGCTGGACTTTGGGGAGGAGGCCTCTAGTGG
>gene=chr19_10223793-10224023; species=panTro
GCAACTCCCTGGCCAAGTGTGAGCACCTGGAAGCAAAAGGATGGGGCAGGACTCCAGCGCTCGCGTGTGCCCTCTGGTGGCCACGGGGAGAAGAGGCTGTGGGCGGCGGCGGGTGCCAAGGTCAGGGCAGGGTGGGGGCTGGACCCCCACGGGGCTTCGGACGGCACAGATCTGAAGTGGAGCCGGCAGGCCTTGCTGGGGCTGGACTTTGGGGAGGAGGCCTCTAGTGG
>gene=chr19_10223793-10224023; species=papHam
GCAACTCTGTGGCCAAGAGTGAGCACCTGGAAGCAAAAGGATGGGGCAGGACTCTGGCGCTCGCAGGTGCCCTCTGGTGGCCATAGGGAGAAGAGGCTGTGGGCAGCGGCTAGTGCTGAGGTCGGGGCAGGATGGGGGCTGGACCCCACCGGGGCCTCAGACGGCACAGGTCTGAAGCGGAGCCAGCAGGCCTTGCCGGGGCTGGACTTTGAGGAGGAGGCCTCTAGTGA
>gene=chr19_10223793-10224023; species=ponAbe
GCAACTCCCTGGCCAAGTGTGAGCACCCGGAAGCAAAAGGATGGGACGGGACTCCAGCGCTCGCGGGTGCCCTCTGGTGGCCACAGGGAGAAGAGGCTGTGGGCGGTGGCGGGTGCCGAGGTCAGGGCAGGGTGGGGGCTGGACGCCCGCGGGGCTTCGGACGGCACAGATCTGAAGTGGAGCCGGCAGGCCTTGCTGGGGCTGGACTTTGGGGAGGAGGCCTCTAGTGG
>gene=chr19_10223793-10224023; species=rheMac
GCAACTCTGTGGCCAAGTGTGAGCACCTGGAAGCCAAAGGATGGGGCAGAACTCTGGTGCTCGCAGGTGCCCTCTGGTGGCCACAGGGAGACGAGGCTGTGGGCGGCGGCTAGTGCTGAGGTCGGGGCAGGATGAGGGCTGGACCCCACCGGGGCCTCAGACGGCACAGGTTTGAAGCGGAGCCAGCAGGCCTTGCCGGGGCTGGACTTTGAGGCGGCGGCCTCTAGTGA
>gene=chr19_13162514-13162744; species=hg19
CCCCACGTGGCTCATTACAACTCCAGTTGTTCAGGTCTTGACCTCAAGAGCCTTCCCTATTGACCCCTGACCAGCGATACTAATCTGTGTCAACAGGCCCCAGGGGTTAAAGAAACACAACCCGCCGCTGCCGCCTTAGCAGGTGCCTGGAGGGGGCGGGGCGGCTCCCGGGAGCAGCCGGGCGGCTGCGGGAAGGCACTTCTTAGGCGCCGCCTCCTCCTCACAGCGCC
>gene=chr19_13162514-13162744; species=bosTau
ccccACGTGGCTCATTACAACTCCAGTTGTTCAGGTCTTGACCTCAAGAGCCTTCCCTATTGACCCCTGACCGGCGATACTAATCTGTGTCAACAGGCCCCAGGGGTTAAAGAAACACAACCCGCTGCTGCCGCCTTAGCAGGTGCCTGGAGGGGGCGGGGTGGCTCCTGGGAGC-------------------------------------------------------
>gene=chr19_13162514-13162744; species=calJac
CCCCACGTGGCTCATTACAACTCCAGTTGTTCAGGTCTTGACCTCAAGAGCCTTCCCTATTGACCCCTGACCAGCGATACTAATCTGTGTCAACAGGCCCCAGGGGTTAAAGAAACACAACCCGCTGCTGCCGCCTTAGCAGGTGCCTGGAGGGGGCGGAGCAGCTCCCGGGAGCAGCCGGGCG---GCGGGAAGGCACTTCTTAGGCGCCGCCTCCTCCTCGCTGCACC
>gene=chr19_13162514-13162744; species=canFam
ccccACGTGGCTCATTACAACTCCAGTTGTTCAGGTCTTGACCTCAAGAGCCTTCCCTATTGACCCCTGACCAGCGATACTAATCTGTGTCAACAGGCCCCAGGGGTTAAAGAAACACAA-CCGCCGCTGCCTCCTTAGCAGGTGCCTGGAGGGGGCAGGGTGGCTCCTGGGAGT-----------GGCGGAAAGGAGCTTCCACAGCA-----CCCTCCCCAGTTCATC
>gene=chr19_13162514-13162744; species=equCab
--------------------------------------------------------------------------------------------------------------------------------------------------------------------------------------------------------------------------------------
>gene=chr19_13162514-13162744; species=gorGor
CCCCACGTGGCTCATTACAACTCCAGTTGTTCAGGTCTTGACCTCAAGAGCCTTCCCTATTGACCCCTGACCAGCGATACTAATCTGTGTCAACAGGCCCCAGGGGTTAAAGAAACACAACCCGCCGCTGCCGCCTTAGCAGGTGCCTGGAGGGGGCGGGGCGGCTCCCGGGAGCAGCCAGGCGGCTGCGGGAAGGCACTTCTTAGGCGCCGCCTCCTCCTCACAGCG-C
>gene=chr19_13162514-13162744; species=panTro
CCCCACGTGGCTCATTACAACTCCAGTTGTTCAGGTCTTGACCTCAAGAGCCTTCCCTATTGACCCCTGACCAGCGATACTAATCTGTGTCAACAGGCCCCAGGGGTTAAAGAAACACAACCCGCCGCTGCTGCCTTAGCAGGTGCCTGGAGGGGGCGGGGCGGCTCCCGGGAGCAGCCGGGCGGCTGCGGGAAGGCACTTCTTAGGCGCCGCCTCCTCCTCACAGCGCC
>gene=chr19_13162514-13162744; species=papHam
CCCCACGTGGCTCATTACAACTCCAGTTGTTCAGGTCTTGACCTCAAGAGCCTTCCCTATTGACCCCTGACCAGCGATACTAATCTGTGTCAACAGGCCCCAGGGGTTAAAGAAACACAACCCGCCGCTGCCGCCTTAGCAGGTGCCTGGAGGGGGCGGGGCGGCTCCCGGGAGCAGCCAGGCGGCGGCGGGAAGGCACTTCTTAGGCACCGCCTCCTCTTCACAGCGCC
>gene=chr19_13162514-13162744; species=ponAbe
CCCCACGTGGCTCATTACAACTCCAGTTGTTCAGGTCTTGACCTCAAGAGCCTTCCCTATTGACCCCTGACCAGCGATACTAATCTGTGTCAACAGGCCCCAGGGGTTAAAGAAACACAACCCGCCGCTGCCGCCTTAGCAGGTGCCTGGAGGGGGCGGGGCGGCTCCCGGGAGCAGCCGGGCGGCTGCGGGAAGGCACTTCTTAGGCGCCGCCTCCTCCTCACAGCGCC
>gene=chr19_13162514-13162744; species=rheMac
CCCCACGTGGCTCATTACAACTCCAGTTGTTCAGGTCTTGACCTCAAGAGCCTTCCCTATTGACCCCTGACCAGCGATACTAATCTGTGTCAACAGGCCCCAGGGGTTAAAGAAACACAACCCGCCGCTGCCGCCTTAGCAGGTGCCTGGAGGGGGCGGGGCGGCTCCCGGGAGCAGCCGGGCGGCGGCGGGAAGGCACTTCTTAGGCACCGCCTCCTCTTCACAGCGCC
>gene=chr19_46220767-46220997; species=hg19
GTAGGCGAGAGGTGATGGGAGTGGGTGGTGGGGTAGACACAGCCGGATGCAAGGGAGCGTGGAACAACTCCCAACGTCCAGCTAAACGGAACAAGGTCAGGGCAAAGGCCACGACACTCCAGGGGAGGCTTATTACACCACGTCCCCTCGAACAGAAGCCCTGATTGACGCTTGAGACTTAAAGGGCCAGGCAGCCCGGGGATTAAGAACACCAAGGCGGAAGGAAGCAG
>gene=chr19_46220767-46220997; species=bosTau
GTAGGCGAGAGGTGATGAAC------------GTGGAAACAGTCAAGTGCAAGAGAGTGTGGAACAATTCCTAATTTCCTGCTAAACGGAACGAGGCCAGGACCCAAGCCATGACAATCAAGGAAAGGTTTATTAC--GACGTTTCCTCTAAAAGGAGCCCTGATTGACAGCTGAGATTTAAAGGGCCAAGCAGTTCAGGGATTGAG-ACTCCAGGTCCGGAGGAAAGGC
>gene=chr19_46220767-46220997; species=calJac
GTAGGCGAGAGGTGACGGGAGGGGGTGGTGGGATAGACATAGCCAGATTTAAGGGAGCGTGGAACAACTCCCAACGTCCAGCTAAACAGAACAAGGTCAGGGCAAAGGCCACGACACTCCTTGTGAGGCGTATTACACAACGTTCCCTCGAACAGAAGCCCTGATTGACGCTCGAGATTTAAAGGGCCAGGCAGCGCAGAGATTAAGAACACCAAGGCGGAAGGAAGCAG
>gene=chr19_46220767-46220997; species=canFam
GTAGGCGAGAGGTGACGG----------GGGTGTGGAAAGGGCCGAGTGTAAGAGAGCGTCGAACAATTCCCAACTTCTTGCTAAACGGAACAAGGCCGGGACAGAGGCCACGGTATTCAAGGAGAGGTTTATTGCACGACGTTCCCTCTCAAAGGAGCTCTGATTGACAGTTGAGATTTAAAGGGCCAAGAGGCTCGGGGATGGAG-ATTCGAGGGCGGAAGGAACCGG
>gene=chr19_46220767-46220997; species=equCab
GTAGGCGAGAGACGACGAGG-------TGGGCGTGGAAACAGCCGAGGGTAAGAGAGCGAGGAGCAATTCCCAACTTCCTGCTAAACGGAACGAGGCCAGGGCAAAGGCCAGGGCCTTCAAAGAGAGGTTTATTACGCGACGTTCCCTCCGAAAGGAGTCCTGATTGACAGTTGAGATTTAAAGGGCCAAGCAGCTCCCGGGCTGAG-ACTCCAGGGCGGAAGGAAGCGG
>gene=chr19_46220767-46220997; species=gorGor
--------------------------------------------------------------------------------------------------------------------------------------------------------------------------------------------------------------------------------------
>gene=chr19_46220767-46220997; species=panTro
GTAGGCGATAGGTGACGGGAGTGGGTGGTGGGGTAGACACAGCCGGATGCAAGGGAGCGTGGAACAACTCCCAACGTCCAGCTAAACGGAACAAGGTCAGGGCAAAGGCCACGACACTCCAGGGGAGGCTTATTACACCACGTTCCCTCGAACAGAAGCCCTGATTGACGCTTGAGACTTAAAGGGCCAGGCAGCCCGGGGATTAAGAACACCAAGGCGGAAGGAAGCAG
>gene=chr19_46220767-46220997; species=papHam
GTAGGCGAGAGGTGACGGGAGTGGGTGGTGGGGTAGACACAGCCGGATGCAAGGGAGCGTGGAACAACTCCCAACGTCCAGCTAAACGGAACAAGGTCAGGGCAAAGGCCACGGCACTCCAGGGGAGGCTTATTACACCACGTTCCCTCGAACAGAAGCCCTGATTGACGATTGAGATTTAAAGGGCCAGGCAGCCCGGGGATTAAGAACACCAAGGCGGAAGGAAGCAG
>gene=chr19_46220767-46220997; species=ponAbe
GTAGGCGAGAGGTGACGGGAGTGGGTGGTGGGGTAGACACAGCCGGATGCAAGGGAGCGTGGAACTACTCCTAACGTCCAGCTAAACGGAACAAGGTCAGGGCACAGGCCACCACACTCTGGGGGAGGTTTATTACACCACGTTCCCTCGAACAAAATCCCTGATTGAAGCTTGATACTTATAGGGCCC-CTAGCCCGGGGATTAAAAACACCAAGTCGGAAGGAAGCAG
>gene=chr19_46220767-46220997; species=rheMac
GTAGGCGAGAGGTGACGGGAGTGGGTGGTGGGGTAGACACAGCCGGATGCAAGGGAGCGTGGAACAACTCCCAACGTCCAGCTAAACGGAACAAGGTCAGGGCAAAGGCCACGGCACTCCAGGGGAGGCTTATTACACCACGTTCCCTCGAACAGAAGCCCTGATTGACGATTGAGATTTAAAGGGCCAGGCAGCCCGGGGTTTAAGAACACCAAGGCGGAAGGAAGCAG
>gene=chr19_46932191-46932421; species=hg19
TCACCGCCTCCTTCCGCTCTGCGGCCTGGCGGTCTCCATGGCAACCGCTGAAGCATCCATCTCCTCTGCCATTGGCCGACTGGCCGCATTGAAATCAAGAGTCTGAGGGGGTCATTCGGAGGTGAGGGGTCGGCCACCAGCCCTCAGAAGCGCCCGCGATTctcctttgaataatagccgattccaggggtgaggggacagcgaatgtacaagaggcacccggggcatct
>gene=chr19_46932191-46932421; species=bosTau
TCACCGCCTCCT---GCTCCGAGGCCTAGCAGTCTCCATGGCAACCGTCAGAG----CATTGCCTCTGCCGTTCATTGCCCAGTCACTTAGAAATC-AGAGTCCGAGGGGCTCATTCAGGGATGAGGGGTCAGCCACCTGCCTTCAGAAGTACACTCTTTTCTCccttgaaaaatgactgattcaaggagtcgtgggacagggaatatacaagatgatcttgtaaca--t
>gene=chr19_46932191-46932421; species=calJac
TCACCGTCTCCTTCCGCTCTGAGGCCTGGAAGTTTCCATGGCAACCGCTGGAG----CATCGCCTCTGTCATTGGCCGCCTGGTCGCATTGAAATCAAGAGTCGGAGGGGGTCATTCGGAGGTGAGGGTTCGGCC-TCAGCCATCAGAAGTGCCCGAGATTctcctttgaataatagctgattccaggggcgaggggacagggaatatacaagaggcaccc-gggaatat
>gene=chr19_46932191-46932421; species=canFam
TCACCGCCTCCTTCCGCTCTTCGGCCCTGAAGTCTCCATGGCAACCGCTGGAG----CATCCCCTCTGCCATTGGCTGGCCGGCCGCATTGAAATC-AGAGTCCAGGGGGGTCACTCAGGGGTGAGGGGTCAGCCATCTGCCTTCGAAAGCACCCTCCCTTctcctttgaaaaagggctgattccaggggagaggggacagagaagatgcaagaagagcctggaacatct
>gene=chr19_46932191-46932421; species=equCab
TCACCGCTTCCTTCC-CTCTGTGGCCGAGCGGTCTCCATGGCAACCGCTACAG----CAACGCCTTTGTCAT--------CGGCTGCTTTGAAATC-AAAGTCCGAAGGGGTCATTCGGGGGTGAAGGGTCAGCCATTCACCATGGGAAGTGCCA-CCCCCCTtctttgaaaaatggctgattccaggggagccgggacagggaagatgcaaaatgagcctggaacatct
>gene=chr19_46932191-46932421; species=gorGor
TCACCGCCTCCTTCCGCTCTGCGGCCTGGCGGTCTCCATGGCAACCGCTGGAGCATCCATCGCCTCTGCCATTGGCCGACTGGCCGCATTGAAATCAAGAGTCTGAGGGGGTCATTCGGAGGTGAGGGGTCGGCCACCAGCCATCAGAAGCGCCCGCGATTctcctttgaataatagccgattccaggtgtgaggggacagcgaatgtacaagaggcacccggggcatct
>gene=chr19_46932191-46932421; species=panTro
TCACCGCCTCCTTCCGCTCTGCGGCCTGGCGGTCTCCATGGCAACCGCAGGAGCATCCATCGCCTCTGCCATTGGCCGACTGGCCGCATTGAAATCAAGAGTCTGAGGGGGTCATTCGGAGGTGAGGTGTCGGCCACCAGCCATCAGAAGCGCCCGCAATTctcctttgaataatagccgattccaggggtgaggggacagcgaatgtacaagaggcacccggggcatct
>gene=chr19_46932191-46932421; species=papHam
TCACCGCCTCCTTCCGCTCTGCGGCCTGGCGGTCTCCATGGCAACCGCTAGAG----CATCGCCTCTGCCATTGGCCGACTGGCCGCATTGAAATCAAGAGTCTGAGGGGGTCATTCGGAGGTGAGGGGTCGGCCACCAGGCATCAGAAGCGCCCGCGATTcccctttgaataatagctgattccagaggcgaggggacagcgaatgtacaagaggcaccc-gggcatat
>gene=chr19_46932191-46932421; species=ponAbe
TCACCGCCTCCTTCCGCTCTGCGGCCTGGCGGTCTCCATGGCAACCGCTGGAG----CATCGCCTCTGCCATTGGCCGACTGGCCGCATTGAAATCGAGAGTCTGAGGGGGTCATTCGGAGGTGAGGGGTCGGCCACCAGCCATCAGAAGCGCCCGCGAGTctcctttgaataatagccgattccaggggtgaggggacagcaaatgtacaagaggcacccggggcatct
>gene=chr19_46932191-46932421; species=rheMac
TCACCGCCTCCTTCCGCTCTGCGGCCTGGCGGTCTCCATGGCAACCGCTGGAG----CATCGCCTCTGCCATTGGCCGACTGGCCGCATTGAAATCAAGAGTCTGAGGGGGTCATTCGGAGGTGAGGGGTCGGCCACCAGGCATCAGAAGCGCCCGCGATTctcctttgaataatagctgattccagaggcgaggggacagcgaatgtacaagaggcaccc-gggcatac
>gene=chr19_49713372-49713545; species=hg19
TAGACTGAACAATTATTGCCTGGCATCTAACCTTCGTCCTTGCCCCTGGCTGGGCCCTGACCTCAAGTGACCTTTGACCTCTGGCCTTTGCAGTTACACATTCGGCAAAGTACAGGGCAACAGCGATCTCTACTGGAAGGCGCAGCGTTACCGCCTCATCCGGGAATTCCACT
>gene=chr19_49713372-49713545; species=bosTau
TGGGTTAAACAGATATTGCCTGACAGGTAATCTTGATTGCTTTTCCAAGGGGCGCCTCTACCTCTAGTGACTCTTGATCTCTGGTCCCTACAGCCATACCTTCGGCAAAGTGCAGGGCAACAGCGACCTCTACTGGAAGGCGCAGCGCTACAGCCTCATCCGGGAATTTCACT
>gene=chr19_49713372-49713545; species=calJac
TGGACTGAACAATTATTACCTGGCATCCAACCTTGCCCCCCACCCCTGGCAGGGCTCTGACCTGAAGTGACCTTTGACCTCTCGCCTCTGCAGCTACACGTTCGGCAAAGTACAGGGCAACAGCGACCTCTACTGGAAGTCGCAACGCTACCGCCTCATCCGGGAATTCCACT
>gene=chr19_49713372-49713545; species=canFam
TAGACTAAAC--GTGTTGTTTGATATCTAACCTTGAT--CTGCCCTCGA--------TGACCTCTGATGACCCTTGACTTC---TCCACGCAGCTACACCTTCGGCAAAGTACAGGGAAACAGTGACCTCTACTGGAAGGCACAGCGCTACAGCCTCATCCGGGAATTTCACT
>gene=chr19_49713372-49713545; species=equCab
TGGACTAAGCAGATGTTGCCCGACATCTAACCTTGATCCCTACTCCTGACTGGGCCTTGACCTCAGGTGACCCTTGGCCTCTGTTCTCCACAGCCACACCTTTGGCAAAGTACAGGGCAACAGCGACCTCTATTGGAAGGCGCAGCGTTACAGCCTCATCCGGGAATTTCACT
>gene=chr19_49713372-49713545; species=gorGor
TAGACTGAACAATTATTGCCTGGCATCTAACCTTCGTCTTTGCCCCTGGCTGGGCCCTGACCTCAAGTGACCTTTGACCTCTGGCCTTTGCAGTTACACCTTCGGCAAAGTACAGGGCAACAGCGATCTCTACTGGAAGGCGCAGCGTTACCGCCTCATCCGGGAATTCCACT
>gene=chr19_49713372-49713545; species=panTro
TAGACTGAACAATTATTGCCTGGCATCTAACCTTCGTCCTTGCCCCTGGCTGGGCCCTGACCTCAAGTGACCTTTGACCTCTGGCCTTTGCAGTTACACATTCGGCAAAGTACAGGGCAACAGCGATCTCTACTGGAAGGCGCAGCGTTACCGCCTCATCCGGGAATTCCACT
>gene=chr19_49713372-49713545; species=papHam
TAGACTGAAAAATTATTGCCTGGCATCTAACCTTTGTCTTTGACCTTGGCTGGGCCCTGACCTCAAGTGACCTTTGACCTCTGGCCTCTGCAGCTACACGTTCGGCAAAGTACAGGGCAACAGCGATCTCTACTGGAAGGCGCAGCGCTACCGCCTCATCCGGGAATTCCACT
>gene=chr19_49713372-49713545; species=ponAbe
TAGACTGAACAATTATTGGCTGGCATCTAACCTTCGTCCTTGCCCTTGGCTGGGCCCTGACCTCAAGTGACCTTTGACCTCTGGCCTTTGCAGTTACACATTCGGCAAAGTACAGGGCAACAGCGATCTCTACTGGAAGTCGCAGCGTTACCGCCTCATCCGAGAATTCCACT
>gene=chr19_49713372-49713545; species=rheMac
TAGACTGAAAAATTATTGCCTGGCATCTAACCTTTGTCTTTGCCCTTGGCTGGGCCCTGACCTCAAGTGACCTTTGACCTCTGGCCTCTGCAGCTACACGTTCGGCAAAGTACAGGGCAACAGCGATCTCTACTGGAAGGCGCAGCGCTACCGCCTCATCCGGGAATTCCACT
>gene=chr19_55629864-55630094; species=hg19
ATGGGTTCACCAGGGCACCATGGGAAACTGAGTCCGCAACCTAGAAGCCATGAAAGACAGTCCACTTCCAAGCTTCCCTGGGTGACCTCGCAGGGCATGCTGGGAAATGAAATTTGCGGTGAAAAGGTCAGGACCACGATCCTAGGGCACGCTGGGAAATGTAGCCCACAGGGCCACACCCCTAAAAGCACAGTGGGGTGCAAGGCAGGGCCCCAAGGCATTTAGGGCTC
>gene=chr19_55629864-55630094; species=bosTau
atggatTCCCCA-GATACCATGGGAAATTGAGTCCGCAACCCTTACAC----CAAGAAAAT--------------CCCTGGGTGACCGCCTAGGGCACCTTGGGAAGTAAAAATTACGGTACAAAGGTCACGGCAATCGGCCG--GGCACGCTGGGAAACGTAGTACTGGGGGCCACGACCCTAAAGGCACGGTTGGT--------------CCAAAGCACC--------
>gene=chr19_55629864-55630094; species=calJac
ATGGGTTCACCAGGGCACCATGGGAAACTGAGTCCCCAACCCAGAAGCCATGGAAGACAGTCCACTTCCAAGCTTCCCTGGGTGACCTCCCGGGCCATGCTGGGAAATAAATTTTGGGGTGCAAAGGTCAGGACCACGATCCTAGGGCACGCTGGGAAATGTAGTCCACAGGGCCACACCCCTAAAAGCACAGCGGATC-CAAGGCAGGGCCCCAAGGCATCTCGGGCTC
>gene=chr19_55629864-55630094; species=canFam
ATGGATTTCCCAGGGCGCCC--------------CGCAACCCGGAGACCCTTCATTGCAATCCAAATCCCAGCTTTCCGGAGTGGCCACCCAGGTCATGCTGGGAGATAGAGTGGGCAGT-CAGAGGTCATGGCCATCGGCCCACCGCACGCCGGGAAATGTAGTTCTCAGGGCCACGCCCCTGGAAACACAGTACGTCC-TAGGCAGAATCCCAAG-CCCCCCAGGCCC
>gene=chr19_55629864-55630094; species=equCab
ATGGATTCTCCAGGGCACCATGGGAAATTGAGTGCGCAACCCAGAAATTATTCAAGACAATTCGCTTCCAAGCCTCCCAGGGCGACTGCCAAGCGCATGCTGGGAAATAAAATGTGCGGTACAAAGGTCGTAGCAATCGGCCAACAGCACGCTGGGAAATGTAGTCCGCAGGGCCACGCCCCTAAATGCACAGTTGGTCC-TAGGCAGAA----------CCTCAGGCTC
>gene=chr19_55629864-55630094; species=gorGor
ATGGGTTCACCAGGGCACCATGGGAAACTGAGTCCGCAACCTAGAAGCCATGAAAGACAGTCCACTTCCAAGCTTCCCT-------------------------------------------------------------------------------------------------------------------------------------------------------
>gene=chr19_55629864-55630094; species=panTro
ATGGGTTCACCAGGGCACCATGGGAAACTGAGTCCGCAACCTAGAAGCCATGAAAGACAGTCCACTTCCAAGCTTCCCTGGGTGACCTCGCAGGGCATGCTGGGAAATGAAATTTGCGGTGAAAAGGTCAGGACCACGATCCTAGGGCACGCTGGGAAATGTAGCCCACAGGGCCACACCCCTAAAAGCACAGTGGGGTGCAAGGCAGGGCCCCAAGGCATTTAGGGCTC
>gene=chr19_55629864-55630094; species=papHam
ATGGGTTCACCACGGCACCATGGGAAACTGAGTCCGCAACCCAGAAGCCGTGAAAGACGGTCCATATCCAGGCTTCCCTGGGTGACCTCCCAGGGCATGCTGGGAAATGAAATTTGCAGTGCAAAGGTCAGGACCACGATCCTAGGGCACGCTGGGAAATGTAGCCCACAGGGCCACACCCCTAAAAACACAGCGGGTGG--------------AAGGCATCTCGGGCTC
>gene=chr19_55629864-55630094; species=ponAbe
ATGGGTTCACCAGGGCACCATGGGAAACTGAGTTTGCAACCCAGAAGCCATGAAAGACAGACCACTTCCAAGCTTCCCTGGGTGACCTCCCAGGGCATGCTGGGAAATGAAATTTGCGGTGCAAAGGTCAGGACCACGATCCTAGGGCACGCTGGGAAATGTAGCCCCCAGGGCCACACCCCTAAAAGCACAGCGGGGTGCAAGGCAGAGCCCCAAGGCATCTCGGGCTC
>gene=chr19_55629864-55630094; species=rheMac
ATGGGTTCACCAGGGCACCATGGGAAACTGAGTCCACAACCCAAAAGCCGTGAAAGACGGTCCATATCCAGGCTTCCCTGGGTGACCTCCCAGGGCATGCTGGGAAATGAAATTTGCGGTGCAAAGGTCAGGACCACGATCCTAGGGCACGCTGGGAAATGTAGCCCACAGGGCCACACCCCTAAAAACACAGCGCGTGG--------------AAGGCATCTCGGGCTC
>gene=chr1_12493656-12493720; species=hg19
ACTGCCTTCTGTGTCTGTGAAAACAGTCGGCAGCTCCTGCGGGGATCATTCATTCAGGCCTGTA
>gene=chr1_12493656-12493720; species=bosTau
ACTGCCTTCTGTGTCTGTGAAAACAGTCGGCAGCTCCTGCGGGGATCATTCATTCAGGCCTGTA
>gene=chr1_12493656-12493720; species=calJac
ACTGCCTTCTGTGTCTGTGAAAACAGTCGGCAGCTCCTGCGGGGATCATTCATTCAGGCCTGTA
>gene=chr1_12493656-12493720; species=canFam
ACTGCCTTCTGTGTCTGTGAAAACAGTCGGCAGCTCCTGCGGGGATCATTCATTCAGGCCTGTA
>gene=chr1_12493656-12493720; species=equCab
ACTGCCTTCTGTGTCTGTGAAAACAGTCGGCAGCTCCTGCGGGGATCATTCATTCAGGCCTGTA
>gene=chr1_12493656-12493720; species=gorGor
ACTGCCTTCTGTGTCTGTGAAAACAGTCGGCAGCTCCTGCGGGGATCATTCATTCAGGCCTGTA
>gene=chr1_12493656-12493720; species=panTro
ACTGCCTTCTGTGTCTGTGAAAACAGTCGACAGCTCCTGCGGGGATCATTCATTCAGGCCTGTA
>gene=chr1_12493656-12493720; species=papHam
ACTGCCTTCTGTGTCTGTGAAAACAGTCGGCAGCTCCTGCGGGGATCATTCATTCAGGCCTGTA
>gene=chr1_12493656-12493720; species=ponAbe
ACTGCCTTCTGTGTCTGTGAAAACAGTCGGCAGCTCCTGCGGGGATCATTCATTCAGGCCTGTA
>gene=chr1_12493656-12493720; species=rheMac
ACTGCCTTCTGTGTCTGTGAAAACAGTCGGCAGCTCCTGCGGGGATCATTCATTCAGGCCTGTA
>gene=chr1_12655946-12656176; species=hg19
TTGCCCAGACCCGTCGGTAAACAGACGCCGTGATGTCACGGGCGCCGCTGACCTGTGGCTGAACCCGGAGCTGTAAATGAGATGCAAGGTGCCAGCAGCCTCCGGCCGCAGGGCCTACGAGCCACACGCGCTCCTCCGCCGGCCCGAGGTTACCCCAGCTGCACACACGGACAGGATGCTGCAAACGCCACCAGACATTGCAACACGCAGCCAGTCTGCTGGCCGCTGCG
>gene=chr1_12655946-12656176; species=bosTau
-TCCCCGGCAGAGC-GGTAAACAAACGCCGTGATGTCACCCGCGCCGCTGACCTGCGGCTGAACCCGGAGCTGTAAATGAGATGCAAGGTGCCAGCAGCCCCGGGCCGCGCGGCCTGCGAGCCACACACGCTCCTCCGCCGGCCCGAGGTTCCCCCAGCTGCACACACGGACAGGATGCTGCAAACGCCACCAGACATTGCAACACGCAGCCAGTCTGCTGGCCGCCGCG
>gene=chr1_12655946-12656176; species=calJac
----------------------------------------------------------------------------ATGAGATGCAAGGTGCCAGCAGCCTCCGGCCTCAGGGCCTGCGAGCCACACGCGCTCCTCCGCCGGCCCGAGGTTACCCCAGCTGCACACACGGACAGGATGCTGCAAACGCCACCAGACGTTGCAACACGCAGCCAGTCTGTTGGCCGCCGCG
>gene=chr1_12655946-12656176; species=canFam
--------------------------------------------------------------------------------------------------------------------------------------------------AGGTTACCCCAGTCGCG---GCGGACAGGATGGTGCAATCTCGAACAGACGCTGCAACACGCAGCCAGTGTGCTGGCCGCAGCG
>gene=chr1_12655946-12656176; species=equCab
-------------------------------------------------------------------------------------------CCAGCAGCCGCAGGCCC--------GGCCGCGCCGCACGCTCCTGCGCCGGCCTGAGCTTACCCCAGCTGCGCGCGCGGACAGGATGCTGCCGACGCCACCAGACATTGCAACACGCAGCCAGTCTGCTGGCCGCCGCG
>gene=chr1_12655946-12656176; species=gorGor
---------------GGTAAACAGACGCCGTGATGTCACGGGCGCCGCTGACCTGTGGCTGAACCCGGAGCTGTAAATGAGATGCAAGGTGCCAGCAGCCTCCGGCCGCAGGGCCTACGAGCCACACGCGCTCCTCCGCCGGCCCGAGGTTACCCCAGCTGCACACACGGACAGGATGCTGCAAACGCCACCAGACATTGCAACACGCAGCCAGTCTGCTGGCCGCTGCG
>gene=chr1_12655946-12656176; species=panTro
TTGCCCAGACCCGTCGGTAAACAGACGCCGTGATGTCACGGGCGCCGCTGACCTGTGGCTGAACCCGGAGCTGTAAATGAGATGCAAGGTGCCAGCAGCCTCCGGCCGCAGGGCCTACGAGCCACACGCGCTCCTCCGCCGGCCCGAGGTTACCCCAGCTGCACACACGGACAGGATGCTGCAAACGCCACCAGACATTGCAACACGCAGCCAGTCTGCTGGCCGCTGCG
>gene=chr1_12655946-12656176; species=papHam
TTGCCCAGACCCGTCGGTAAACAGACGCCGTGATGTCACGGGCGCCGCTGACCTGTGGCTGAACCCGGAGCTGTAAATGAGATGCAAGGTGCCAGCAGCCTCCGGCCGCAGGGCCTAGGAGCCACACGCGCTCCTCCGCCGGCCCGAGGTTACCCCAGCTGCACACACGGACAGGATGCTGCAAACGCCACCAGACATTGCAACACGCAGCCAGTCTGCTGGCCGCCGCG
>gene=chr1_12655946-12656176; species=ponAbe
--------------------------------------------------------------------------------------------------------------------------------------------------AGGTTACCCCAGCTGCACACACGGACAGGATGCTGCAAACGCCACCAGACATTGCAACACGCAGCCAGTCTGCTGGCCGCCGCG
>gene=chr1_12655946-12656176; species=rheMac
TTGCCCAGACCCGTCGGTAAACAGACGCCGTGATGTCACGGGCGCCGCTGACCTGTGGCTGAACCCGGAGCTGTAAATGAGATGCAAGGTGCCAGCAGCCTCCGGCCGCAGGGCCTACGAGCCACACGCGCTCCTCCGCCGGCCCG------------------------------------------------------------------------------------
>gene=chr1_14277209-14277439; species=hg19
agaggaacgaataccccaacctcatcagccactcattctttgacttctctatgtgcctcccattgactgagcccacagggcagctagaggtcaagggggttcaaggatgcagttcccactggctgcctcttggggcGTTTCAGGGGCAAGGTCGTCTATCCAGTACTGTGTGTTAAATAGGTATACAAAGGAAGGAATCGCCTTCCCAAAAGATGTGATAGTGTTGCAGT
>gene=chr1_14277209-14277439; species=bosTau
agaggtgtgcggaccct-acctcactcatctc---tcctccgtcttcctgactcg--tcccattggctgagcacaccgagcagccataggacaggggggtccactggcaaagttggcacaggctgcctcctgggacacatcagaggtgaagt-gtctgtccagaat--TGTATTAAATTGTTGTGGGAAGGAATGAATGGTCCTCCAAAGAGATGTGACAGTGTTGAGGT
>gene=chr1_14277209-14277439; species=calJac
agaggaatgaatacccc-atctcaccagccactcatcctttgacttccctgtgtgcctcccattggctgagcccacagggcagctagaggtcaagggcgttcaaggatgcagttcccacaggctgtctcttggggcGTTTCAGGGGCAAGGTCCTCTATCCAGAACTGTGTGTTAAATAGGTATACAAAGGAAGGAATGACCTTCCCCAAAGATGTGATAGTGTTGCAGT
>gene=chr1_14277209-14277439; species=canFam
AGAGGAATG-ACACTCGGACCCCACCCGCCTCGC--------------------ACTTCCCATTGGCTGAGCCTGCTGAACGGCCACAGGCCAAGAGGATCCCCTGACGCAGTTGGCATGGGCTTGCTCTTGGGGCACAGCAGGGGTGTGGTTGTCCATCCAGAACCGAGTGATAAATGGATGTGAGAAGGGATGAGTGGCTTTCCCGAGGGACACGATAGCGGCTTGGT
>gene=chr1_14277209-14277439; species=equCab
agaggagtgaataccccgacctcacccgcctctcgttctctgccctcttgttgtgcttcccgttggctgaacccactgagcagccataggacaag-gggtccactgatgcacttggcatgggctacttcttggggcCTCTTGGGGGTGAGGTCATCTATCCAGAAGTGCGTCTTAAATGGATGTGCGAAGAAGTGAAGGGCCTTCCCAGGAGATGTGATGGTGTTGTAGT
>gene=chr1_14277209-14277439; species=gorGor
--------------------------------------------------------------------------------------------------------------------------------------------------------------------------------------------------------------------------------------
>gene=chr1_14277209-14277439; species=panTro
agaggaacgaataccccaacctcatcagccactcattctttgacttctctatgtgcctcccattgactgagcccacagggcagctagaggtcaagggggttcaaggatgcagttcccactggctgcctcttggggcatttcaggggcaaggtCGTCTATCCAGTACTGTGTGTTAAATAGGTATACAAAGGAAGGAATCGCCTTCCCAAAAGATGTGATAGTGTTGCAGT
>gene=chr1_14277209-14277439; species=papHam
agaggaacgaataccccaacctcaccagccactcatcctttgacttccctgtgtgcctcccattggctgagcccacagggcagctagaggtcaagggggttcaaggatgcagttcccactggttgtctcttggggAGTTTCAGGGGCAAGGTCCTCTCTCCAGAATTGTGTGTTAAATAGGTGTACAAAAGAAGGAGTCG-CTTCCCAAAAGATGTGATAGTGTTGCAGT
>gene=chr1_14277209-14277439; species=ponAbe
aaaggaatgaataccccaacctcaccagccactcattctctgacttccctatgtgcctctcattggctgagcccacagggcagctagaggtcaagggggttcaaggatgcagttcccaccggctgcctcttggggcGTTTCAGGGGCAAGGTCGTCTATCCAGAACTGTGTGTTAAATAGGTATACAAAGGAAGGAATCGCCTTCTCAAAAGATGTGATAGTGTTGCAGT
>gene=chr1_14277209-14277439; species=rheMac
agaggaatgaataccccaatctcaccagccactcatcctttgacttccctgtatgcctcccattggctgagcccacagggcagttagaggtcaagggggttcaaggatgcagttcccactggttgtctcttggggAGTTTCAGGGGCAAGGTCATCTCTCCAGAATTGTGTGTTAAATAGGTGTACAAAAGAAGGAGTCG-CTTCCCAAAAGATGTGATAGTGTTGCAGT
>gene=chr1_16439582-16439715; species=hg19
TCTTCTCTGAGTCCCCCTCCCCCTGCATTCCTGAGGTGTCTGGGCAGAGTCCGGCAGGGCTGTGGCAGGAGGGGCAGCTCCCCCACTCAGGGGTCAAGGCCAGGGCAGCAGCCGGGCCTGAGCACCGAGCAGT
>gene=chr1_16439582-16439715; species=bosTau
TCTTCCCCGAG-CCCTTTCCCCACACATTCCTGAGGTGTCTGGGCAGAATCTGCCAGGGCTATGGCAAGA-GGGCAGACCCCAC--CCGGGGGTCAAGACCAGGGCAGCAGCTGGACCTGAAGGCCCCCC---
>gene=chr1_16439582-16439715; species=calJac
TCTTTGCTGAG-ACCCCTCCCCCTGCATTCCTGAGGTGTCTGGGCAGAGTTCGGCAGGGCTGTGGCAGGAGGGGCAGCTCCCCCACCCAGGGGTCAAGGCCAGGGCAGCAGCCAGGCCTGAGCACGGAGCAGG
>gene=chr1_16439582-16439715; species=canFam
TCTTTCCTGAG-CCCCCTCCCCCCACATTCCTGAGGTGTCTGGGCAAAGTCTGGCAGGGCTGCGGCATGAGGGGCAGATCCTCC--CTGGGGGTCAAGACCAGGGCAGCAGCTGGGCCTGAGCACCCGCC---
>gene=chr1_16439582-16439715; species=equCab
TCTTCCCTGAG-TCCCCTCCCCCCACATTCCTGAGGTGTCTGGGCAGAGTCTGGCAGGGCTGTGGCAGGAGGGGCAGATCCCGC--CCAGGGGTCAAGAGCAGGGCAGCAGCTGGGCCTGAGCACCCGCC---
>gene=chr1_16439582-16439715; species=gorGor
-------------------------------------------------------------------------------------------------------------------------------------
>gene=chr1_16439582-16439715; species=panTro
TCTTCTCTGAGTCCCCCTCCCCCTGCATTCCTGAGGTGTCTGGGCAGAGTCCGGCAGGGCTGTGGCAGGAGGGGCAGCTCCCCCACTCAGGGGTCAAGGCCAGGGCAGCAGCCGGGCCTGAGCACCGAGCAGT
>gene=chr1_16439582-16439715; species=papHam
TCTTCCCTGAGTCCCCCTCCCCCTGCATTCCTGAGGTGTCTGGGCAGAGTCCGGCAGGGCTGTGGCAGGAGGGGCAGCTCCCCCACTCAGGGGTCAAGGCCAGGGCAGCAGCTGGGCCTGAGCACCGAGCAGT
>gene=chr1_16439582-16439715; species=ponAbe
TCTTCCCTGAGTCCCCCTCCCCCTGCATTCCTGAGGTGTCTGGGCAGAGTCCGGCAGGGCTGTGGCAGGAGGGGCAGCTCCCCCACTCAGGGGTCAAGGCCAGGGCAGCAGCCGGGCCTGAGCACCGAGCAGT
>gene=chr1_16439582-16439715; species=rheMac
TCTTCCCTGAGTCCCCCTCCCCCTGCATTCCTGAGGTGTCTGGGCAGAGTCCGGCAGGGCTGTGGCAGGAGGGGCAGCTCCCCCACTCAGGGGTCAAGGCCAGGGCAGCAGCCGGGCCTGAGCACCGAGCAGT
>gene=chr1_23153391-23153621; species=hg19
ccaaacctagagagggtttataaatTGAGCCAGGTTCTTTCTGGATGTCCCACAGTCCCCTCCCCCTGCCTTTGACCTCCAGTTGATCTTTGCTTTCAGTCCAGTCTGAGCTAAACCAGTTTTTCCTGAAATTCTTAGTAAATGAGTATGGAATCCAGAGCTCCTGCCCCGCTTCCTCCCTACCAGAGCACAAGATTTCTATGAAAGGAGAAGAACCCCTCACCTTTCTC
>gene=chr1_23153391-23153621; species=bosTau
-----------------------------------TCTCTCTGGAAGCCCCATAGGCCCCTCCCCCTGCCTTTGACCTTCAGTTGATCTTTGTTTTCAGTCCAGCA-GAGCCAAACCAGTTTTTCCTGAAATTCTCAGTAAATTAGTGTGGAATTCAGAGCTCCTGCCTTCCCCCTCACCCACCGGTGCACAAAACTCCTCTGAAAGGAG-AAAAAGCCTCGCGTTTCTC
>gene=chr1_23153391-23153621; species=calJac
CCCAACCCAGGGAGGGTTTAAGAATTGAGGGAGGTTCTTTCTGGATGTCTCACAG-CCCCTCCCCCTGCCTTTGACCTCCAGTTGATCTTTGCCTTCTGTCCAGCCTGAGCCAAACCAGTTTTTCCTGAAATTCTTAGTAAATGAGTATGGAATCCAGAGCTCCTGCTCCGCTTCCTCCCCACCAGAGCACCACATTTCCATGAAAGGAGAAGAAACCCTCACCTTTCTC
>gene=chr1_23153391-23153621; species=canFam
--------------------------------------------------------TCCCCACCCCCGCCTTTGACCTCCAGTTGATCTTTGTTTTCAGTCCGGTG-GAGCCAAACCAGTTTTTCCTGAAATCCTCAGTAAATTAGTGTGGAATTCAGAGCTCCTGCACC-ACCCCCACACACTGGTGCACAAAACTCCTATGGAAGGAGAAAAAAAATTCGTCTTTCTT
>gene=chr1_23153391-23153621; species=equCab
-------------------------TAACGTGAATTCTC---GGATGCCCCACGG-CCCCTCCTCCTGCCTTTGACCCCCAGTTGATCCTTGTTTTCAGTCCAGTG-AAGCCAAACCAGTTTTTCCTGAAATTCTCAGTAAATTAGTGTGGAATTTAGAGTTCCTGCTCCTCCCCCcacacacTGGTGCACAAAACTCCTATGAAAGGAG-AAAAAGCTTCACCTTTCTC
>gene=chr1_23153391-23153621; species=gorGor
CCAAACCTAGAGAGGGTTTATAAATTGAGCCGGGTTCTTTCTGGATGTCCCACAGTCCCCTCCCCCTGCCTTTGACCTCCAGTTGATCTTTGCTTTCAGTCCAGTCTGAGCCAAACCAGTTTTTCCTGAAATTCTTAGTAAATGAGTATGGAATCCAGAGCTCCTGCCCCGCTTCCTCCCCACCAGAGCACAAGATTTCTATGAAAGGAGAAGAACCCCTCACCTTTCTC
>gene=chr1_23153391-23153621; species=panTro
CCAAACCTAGAGAGGGTTTATAAATTGAGCCAGGTTCTTTCTGGATGTCCCACAGTCCCCTCCCCCTGCCTTTGACCTCCAGTTGATCTTTGCTTTCAGTCCAGTCTGAGCCAAACCAGTTTTTCCTGAAATTCTTAGTAAATGAGTATGGAATCCAGAGCTCCTGCCCCGCTTCCTCCCCACCAGAGCACAAGATTTCTATGAAAGGAGAAGAACCCCTCACCTTTCTC
>gene=chr1_23153391-23153621; species=papHam
CCGAACCTAGAGAGGGTTTATGAATTGAGCCAGGTTCTTTCTGGATGTCCCACAGCCCCCTCCCCCTGCCTTTGACCTCCAGTTGATCTTTGCTTTCAGTCCAGTCTGAGCCAAACCAGTTTTTCCTGAAATTCTTAGTACATGAGTATGGAATCCAGAGCTCCTGCCCCGCTTCCTCCCCACCAGAGCACAAGATTTCTATGAAAGGAGAAGAAACCCTCACCTTTCTT
>gene=chr1_23153391-23153621; species=ponAbe
CCAAACCTAGAAAGGGTTTATGAATTGAGCCAGGTTCTTTCTGGATGTCCCACAGCCCCCTCCCCCTGCCTTTGACCTCCAGTTGATCTTTTCTTTCAGTCCAGTCTGAGCCAAACCAGTTTTTCCTGAAATTCTTAGTAAATGAGTATGGAATCCAGAGCTCCTGCCCCGCTTCCTCCCCACCAGAGCACAAGATTTCTATGAAAGGAGAAGAACCCCTCACCTTTCTT
>gene=chr1_23153391-23153621; species=rheMac
ccgaacctagagagggtttatgaattgagccaggttctttctggatgtcccacagccccctcCCCCTGCCTTTGACCTCCAGTTGATCTTTGCTTTCAGTCCAGTCTGAGCCAAACCAGTTTTTCCTGAAATTCTTAGTACATGAGTATGGAATCCAGAGCTCCTGCCCCGCTTCCTCCCCACCAGAGCGCAAGATTTCTATGAAAGGAGAAAAAACCCTCACCTTTCTT
>gene=chr1_23684039-23684269; species=hg19
TTGATAAGCAGGGCCTACATCTGCTACTCTACTGCAGAGGTGGGTATCTAACAACTGcttccaaagagtcagtttctcccagggcttgggaactcctttgggagctacactaacttctaaaacaccagggaaccacttaacaaattatcatttcagtgcactcagtgatatcctaacggcctggaaACACAGTCCTAACCTACCTCTAGGGTCTTAGAGAACAGTTCACA
>gene=chr1_23684039-23684269; species=bosTau
GAAATAAGGAGGTCCCA-GTCGGCTGCTCCTCTACAGAGATGGGTATCTAACCAATGCTTC-AAAGAGTAAGTTTCTCCTGAGGCACAGGAACTCCTTTTTTAGGAAcactaacctttgaaacactatgaaaccatttaacaaattatcatttcaatggactcagtggagtcctaatggcctggaagCACAGCCCTAAC----GGCTAGCCACCTAGAGAAAATT---CA
>gene=chr1_23684039-23684269; species=calJac
TATATAAGCAGGGCCCACATCTGCTACTTTACCGCAGAGGTGGGTATCTTAGAACGGTTTCCAAAGAGTCCATTTCTCCCAGGGCATGGGAACTCCTGTGGCAGCTACACTAACTTCTGAAACACTAGGGAACCATTTAACAAATCATCATTTCAGCG--------GATGTCCTAATGGCCTGGAAACACAGCCCTAACCTACCTCTAGGCTCTTAGAGAACAGTTCACA
>gene=chr1_23684039-23684269; species=canFam
TAGACGGCGATAGCCCAAACT-----------ACCAGAGATGGGTATCTAACCAATGCTT--GAAAAGTCCATTTCTCCCAGGGAATGGGAACTCCTTTTCAAACACCA--AACTTTTGAAACAGTAGGGAACCATTTAACAAATTATCACTTCAGTGTATTCATCAGTGTCCTAGAGGTCTGGAAGCAAAGCCCTAAT------CTAGCCTCTTAGAGAACAGCTCACA
>gene=chr1_23684039-23684269; species=equCab
TAGATA---AGAGGCCAAGCCTGCTACTCCTCAGCAGAGATGGGCATCTAACCAAGGCTTC-AAAGAGTCCCTTTCTCCCAGGGCACAGGAACTCcttttcgaacaacactaacttttgaaacactagggaaccatttaacaaattatcatttcactgcgctcagtggtgtcctaatggcctggaagCACAGCGCTACC----TGTTAGCCTCCTAGAGAACAGCTCACA
>gene=chr1_23684039-23684269; species=gorGor
--------------------------------------------------------------------------------------------------------------------------------------------------------------------------------------------------------------------------------------
>gene=chr1_23684039-23684269; species=panTro
TTGATAAGCAGGGCCTACATCTGCTACTCTACTGCAGAGGTGGGTATCTAACAACTGCTTCCAAAGAGTCAGTTTCTCCCAGGGCTTGGGAACTCCTTTGGGAGCTACACTAACTTCTAAAACACCAGGGAACCACTTAACAAATTATCATTTCAGTGCACTCAGTGATATCCTAATGGCCTGGAAACACAGTCCTAACCTACCTCTAGGGTCTTAGAGAACAGTTCACA
>gene=chr1_23684039-23684269; species=papHam
TTGATAAGCAGAGCCCACATCTGCTACTCTACCACAGAGGTGGGTATCTAACAACTGcttccaaagagtcagtttctcccagggcttgggaactcctttgggagctacactaacttctacaacaccagggaaccacttaacaaattatcatttcagtgcactcagtgatgtcctaatggcccggaaACACAGTCCTAACCTACCTCTAGGGTCTTAGAGAACAGTTCACA
>gene=chr1_23684039-23684269; species=ponAbe
TTGATAAGCAGGGCCTACATCTGCTACTCTACTGCAGAGGTGGGTATCTAACAACTGCTTCCAAAGAGTCAATTTCTCCCAGGGCTTGGGAACTCCTTTGGGAGCTACACTAACTTCTAAAACACCAGGGAACCACTTAACAAATTATCATTTCAGTGCACTCAGTGATATCCTAATGGCCTGGAAACACAGTCCTAGGCTACCTCTAGGGTCTTAGAGAACAGTTCACA
>gene=chr1_23684039-23684269; species=rheMac
TTGATAAGCAGAGCCCACATCTGCTACTCTACCGCAGAGGTGGGTATCTAACAACTGCTTCCAAAGAGTCAGTTTCTCCCAGGGCTTGGGAACTCCTCTGGGAGCTACACTAACTTCTACAACACCAGGGAACCACTTAACAAATTATCATTTCAGTGCACTCAGTGATGTCCTAATGGCCCGGAAACACAGTCCTAACCTACCTCTAGGGTCTTAGAGAACAGTTCACA
>gene=chr1_23697352-23697582; species=hg19
TTGAGGCTTCACGCTCAGGGAAACTTCTGGGTCAGAGGTTAATAACCACGCTCCTTGGAGCAAGGAGGAGGGGAGCCTTTCTGACTAGCTGAAGTAATTGCAGGTTTCTAACTGGGCCTAAGGTGAGCTGAGGGCTTGAGCCCCTCAGCCCAGCGGGGGTCCCTTTTCATCCCTTCTCTGACAGATTGCTTTGTAAACTTTCTTAGGCCTTCCCCCCACCCCTTTGCCCC
>gene=chr1_23697352-23697582; species=bosTau
GTGAGGCATCACGCTCAGGGAAAGCTCTGGGACAGGGATCAGC--TCAGAGT---------------------------------------------TTGCAGGTTTCTAACTGGGGCAAAGGTGAGGTGAGTGCCCGAGCCCCTCAGCTCAGTGGGGCTCCCTTTTCATCCCTTCTCTGACAGATTGCTTTGTAAACTTTCTTAGGCCTTTTCT---TCCCCTTGTTCC
>gene=chr1_23697352-23697582; species=calJac
TTGAGGCTTCAGGCTCAGGGAAACTTCTGGGTCAGAGGTTAATAACTATGCTTCTTGGAGAGAGGAGGATT---GCCTTTCAGACTAGCTGAAGTAATTACAGGTTTCTAACTGGGCCTAAGGTGAGCTGAGGGCTTGAGCCCCTCCGCCCAGCGGGGTTCCCTTTTCATCCCTTCTCTGACAGATTGCTTTGTAAACTTTCTTAGGCCTT-CCCCCACTCCTTTGCCCC
>gene=chr1_23697352-23697582; species=canFam
TCGAGGCCTCACGCTCAGAGAAACTTCTGGGACAGGGGTCAGT--TCAGACTTT----GGCGGAGT-----------------------------AATTGCATGTTTCTAATTGGGCCTAAGGTGAGTTGAGCGCCTGAGCCTCTCAGCCCAGCAGGGCTCCCTTTTCATCCCTTCGCTGACAGATTGCTTTGTAAACTTCCTTAGGCCTCTCTC---CCCCCTTGCTCC
>gene=chr1_23697352-23697582; species=equCab
CTGAGGCTTCACGCTCAGGGAAA--TCTGGGACAGGGATTGGT--TCAGACTTC----GGCTAAGT-----------------------------AATTGCAGGTTTCCAAGCGCGCCTAAGGTGAGGCGAGTGCCCCAGCCCGTCAGCCCAGCGGGCCTCCCTTTTCAGTCCTTCTCTGACAGATTGCTTTGTAAACTTTCTCGGGCCTTTTCT---CCCCCTTGTTCC
>gene=chr1_23697352-23697582; species=gorGor
TTGAGGCTTCACGCTCAGGGAAACTTCTGGGTCAGAGGTTAATAACCACGCTCCTTGGAGCGAGGAGGAGGGGAGCCTTTCTGACTAGCTGAAGTAATTGCAGGTTTCTAACTGGGCCTAAGGTGAGCTGAGGGCTTGAGCCCCTCAGCCCAGCGGGGGTCCCTTTTCATCCCTTCTCTGACAGATTGCTTTGTAAACTTTCTTAGGCCTTCCCCCCACCCCTTTGCCCC
>gene=chr1_23697352-23697582; species=panTro
TTGAGGCTTCACGCTCAGGGAAACTTCTGGGTCAGAGGTTAATAACCACGCTCCTTGTAGCGAGGAGGAGGGGAGCCTTTCTGACTAGCTGAAGTAATTGCAGGTTTCTAACTGGGCCTAAGGTGAGCTGAGGGCTTGAGCCCCTCAGCCCAGCGGGGGTCCCTTTTCATCCCTTCTCTGACAGATTGCTTTGTAAACTTTCTTAGGCCTTCCCCCCACCCCTTTGCCCC
>gene=chr1_23697352-23697582; species=papHam
TTGAGGCTTCACGCTCAGGGAAACTTCTGGTTCAGAGGTTAATAATCACACTTCTCGGAGCGAGGAGGAGGGGAGTCTTTCTGACTAGCTGAAGTAATTGCAGGTTTCTAACTGGGCCTAAGGTGAGCTGAGGGCTTGAGCCCCTCAGCCCAGCGGGGCTCCCTTTTCATCCCTTCTCTGACAGATTGCTTTGTAAACTTCCTTAGGCCTTCCCCCCACCCCTTTGCCCC
>gene=chr1_23697352-23697582; species=ponAbe
TTGAGGCTTCACGCTCAGGGAAACTTCTGGGTCAGAGGTTAATAACCACGCTCCTTGGAGCGAGGAGGAGGGGAGCCTTTCTGACTAGCTGAAGTAATTGCAGGTTTCTAACTGGGCCTAAGGTGAGCTGAGGGCTTGAGCCCCTCAACCCAGCGGGGGTCCCTTTTCATCCCTTCTCTGACAGATTGCTTTGTAAACTTTCTTAGGCCTTCCCCCCACCCCTTTGCCCC
>gene=chr1_23697352-23697582; species=rheMac
TTGAGGCTTCACGCTCAGGGAAACTTCTGGTTCAGAGGTTAATAATCACACTTCTCGGAGCGAGGAGGAGGGGAGTCTTTCTGACTAGCTGAAGTAATTGCAGGTTTCTAACTGGGCCTAAGGTGAGCTGAGGGCTTGAGCCCCTCAGCCCAGCGGGGCTCCCTTTTCATCCCTTCTCTGACAGATTGCTTTGTAAACTTCCTTAGGCCTTCCCCCCACCCCTTTGCCCC
>gene=chr1_27675390-27675620; species=hg19
GGGCTGTGAAGCACTGGTCTCACCGCTCCTGCAGCTGGCTGCCAGCCCTGCCCGGAGGGCTGCCCTAAACCTGAAACTGGGGTAGCTGGCTGGAGCCCTATGACCTCTGACCCCAATATGACCTTTGACCTCTTCCTCACCAGCCCCCGTACTGTGACCTCTACCCCTTTCTTCCTTCAGGGACCTGATTTCCCATCGCCTTCTGTCCCCCTAAAGGCTTCAGATCCTGA
>gene=chr1_27675390-27675620; species=bosTau
--------------------------------------------------------------------------------------------------------------------------------------------------------------------------------------------------------------------------------------
>gene=chr1_27675390-27675620; species=calJac
GGCCTGTGAAGCACAGGTCCCACAGCTCCTGCAGCTGGCTGCCAGCCCTGCTCC-AGTACTGCCCTAAACCTGAAATTAGGGTAGCTGGCTGGAG-CCTGTGACCTCTGACCCCAACATGACCTTTGACCCCTTCCTTACCAGCCCCTCCACTGTGACCTCTACCCCTTCCATCCTTTAGGGACCTGATCTCCCATCGCCTTATGTCCCTCTAAAGGCTTCAGATCCCGA
>gene=chr1_27675390-27675620; species=canFam
GAGGTGTGAAGGACAGGCCCAACTGGTCCTGCAGCTGGTTGCCAGCCCTGCCCTGAGCACTGTGCCCAA--TAAATCTGGGGTAACCAGCTGGAG-CCTCTGGCGGCTGACCCCATTGTGACCTTTGACCGCTTCATCACTAGCCCCC--ACACACACCCT------TTGCTTCTTTCAGGAACCTGATTTTCCCTCACCATATGTCCCCCTAAAGGCTTCAGATCAGGA
>gene=chr1_27675390-27675620; species=equCab
AGGGTGTGAAGTACAGGCCCAACTGGTCCTGCAGCTGGTTGCCAGCCCTGCCCTCAGGGCTGGACTAAATCTGAAGCTGGGGTAGCCAGCTGGCG-CCTCTGACCTCTGACCCTGTCATAATCTTTGAATCCTTCATCACTAGCTCCC--ACTGTGACCCC------TTGCTTCTTTCAGGGACCTGATTTCCCCTCACCATATGTCCCCCCAGAGGCTTCAGATCATGA
>gene=chr1_27675390-27675620; species=gorGor
GGGCTGTAAAGCACTGGTCTCACCGCTCCTGCAGCTGGCTGCCAGCCCTGCCTGGAGGGCTGCACTAAACCTGAAACTGGGGTAGCTGGCTGGAGCCCTATGACCTCTGACCCCAATATGACCTTTGACCTCTTCCTCACCAGCCCCCGTACTGTGACCTCTACCCCTTTCTTCCTTCAGGGACCTGATTTCCCATCGCCTTCTGTCCCCCTAAAGGCTTCAGATCCTGA
>gene=chr1_27675390-27675620; species=panTro
GGGCTGTGAAGCACTGGTCTCACCGCTCCTGCAGCTGGCTGCCAGCCCTGCCCGGAGGGCTGCCCTAAACCTGAAACTGGGGTAGCTGGCTGGAGCCCTATGACCTCTGACCCCAATATGACCTTTGACCTCTTCCTCACCAGCCCCCGTACTGTGACCTCTACCCCTTTCTTCCTTCAGGGACCTGATTTCCCATCGCCTTCTGTCCCCCTAAAGGCTTCAGATCCTGA
>gene=chr1_27675390-27675620; species=papHam
GGGCTGTGAAGCCCCGGTCCCACCGCTCCTGCAGCTTGCTGCCAGCCCTGCCCCGTGGGCTGCCCTAAACCTGAAACTGGGGTAGCTGGCTGGAG-TCTGTGACCTCTGACCCCAATATGACCTTTGACTCCT---TCACCAGCCCCCACACTGTGACCTCTATCCCTTCCTTCCTTCAGGAACCTGATTTCCCATCGCCTTCTGTCCCGCTAAAGGGTTCAGATCCTGA
>gene=chr1_27675390-27675620; species=ponAbe
GGGCTATGAAGCACTGGTCTCACCGCTCCTGCAGCTGGCTGCCAGCCCTGCCCGGAGGGCTGCCCTAAACCTGAAATTGGGGTAGCTGGCTGAAGCCCTATGACCTCTGACCCCAATATGACCTTTGACCTCTTCCTCACCAGCCCCCGTACTGTGACCTCTACCCCTTTCTTCCTTCAGGTACCTGATTTCCCATCGCCTTCTGTCCCCCTAAAGGCTTCAGATCCTGA
>gene=chr1_27675390-27675620; species=rheMac
GGGCTGTGAAGCCCCGGTCCCACCGCTCCTGCAGCTTGCTGCCAGCCCTGCCCCGTGGGCTGCCCTAAACCTGAAACTGGGGTAGCTGGCTGGAG-TCTGTGACCTCTGACCCCAATATGACCTTTGACTCCTTCTTCACCAGCCCCCACACTGTGACCTCTATCCCTTCCTTCCTTCAGGAACCTGATTTCCCATCGCCTTCTGTCCCGCTAAAGGGTTCAGATCCTGA
>gene=chr1_40177692-40177922; species=hg19
ccaaggtagggtaagtaggcctagaactggcttgttcgaataacttcaacaggctcctaagaagctgtccttaggtgtctggtaccggggcctggggtcattagggcaggcggatagtgacctcagcttaggagaggcttggttagcatagatagttgtggttatgggctctggatgggttactttgcataagaaaggcgtgctctaggttaagttgtttactatcttta
>gene=chr1_40177692-40177922; species=bosTau
acaaggcagggtaagcaggcttaggactggctagtttgaataatttcagtgggtgtataggg-actctccttagttgtctaatacctgg---------------------------------------------------------------------------------------------------------------------------------------------
>gene=chr1_40177692-40177922; species=calJac
gcaaggcagggtaagcaggcctagaactggctagttcgaataacttcaacaggcttcaaaggagctatccttaggcgtctggtagtgaggcttgcagtcagtagggcaggcagatattgaccttagcttaggagaggcc--aatagaataaaaggtggtggttatgggctttgaatggattactttgcataagaaaggcatgctctagggtaagttgttaactgtcttta
>gene=chr1_40177692-40177922; species=canFam
gcaagg-ggggtaggcaggtgtagaactgcccagtttgaataatttcagtgggggtacaggg-gctgtccttagtcatctggtatctggccctggagtgattagagcaggtgaatagtgagacctgaatgtgagagccc--actagaggaggtgg---------------------------------------aaggcatgctctagggcaaattatgtgccatctcta
>gene=chr1_40177692-40177922; species=equCab
[truncated: 119,052 more chars]
