# Supplementary material for: Combining phylogenetic footprinting with motif models incorporating intra-motif dependencies
Source: BMC Bioinformatics. 2017 Mar 1;18:141. doi: 10.1186/s12859-017-1495-1 (PMC5333389; doi:10.1186/s12859-017-1495-1)
Supplement: Supplementary file 2 — Sequence data. This archive contains data files of alignments of the ChIP-seq positive regions and negative control regions for each of the 35 TFs in FASTA format. (ZIP 83763.2 kb) [file 12859_2017_1495_MOESM2_ESM.zip › Sin3Ak/Sin3Ak-20_neg.txt]

>gene=chr20_123109-124109; species=hg19
GAGTTGCTAGCCAATAGATTGAAGCTATGTTGGCACAATATCCTACATCCTCCCGATCTACTGGCTGAGCCCAACCCCACCTAAGAAGGACAATAAAGATCTGTGTTCAGAGTCATACTGAATAGAGACTTCTGGACTCTATAGAACCCACTGCCTCCTGATGAAGTCCCTACTGTTCACCCTTGCAGTTTTTATGCTCCTGGCCCAATTGGTCTCAGGTAAACAGAATCTTGGGGAAGAAGAAACACTGGCCTGGAACAGGGTCCTGCACATGGAGTCCCTGTTTCTAAGTGGTCTGTGGAAATGGGGTCTGGCTTCTCACTGGGAGCAGGGCTGAGATTTGTCCTACTTCTTCAGACCACCTCTGTTCTAAGAAACTTGAAGGCTCTCAGGATAGAGCAGGATCTGTGATCGGAGCTGGGGAGGAGGGTAAGGCAAATCCCATACAGTTGCCTCCAAAGGTAGAAATGATCTTGAAATCCCAAACTTCTATCCTGTCA
>gene=chr20_123109-124109; species=bosTau
GAGCTGCTGGCCAATGGACTGAGGTTATGTTGGCACAATATCCTATATCCTTCTGGTACACTGGTTGAGCCCAACCCCACCTTGGGAGGACAATTAAGACCCGTGTTCAGAGTCACACTATATAGAGTGTTCTGGATTCCATAGCACCCACTGCCTACTGATGAAGTCTCTATTGTTCACTCTTATACTCTTTATCCTTCTGGTCCAGTTGGTCTCAGGTAAATTGAATCTTGGGGAAGTAGAAATGTTAGTCTGAACCAGGGTCCTGCATGTGGAGTCCCTATTACCAAAC-ATCCATGGGAGT-GAGGCAGGGCTTCCACTGGGAGGTGGGCTGAAATTTGCCTTACTTCTTCGGAACACCTCTATTATAAGAGACCTCAAGACTCTCATGATAGAATAGTGTCTGTAATGGAAGCTGAAGGAGGGAAGGATG--AAACCTGTCAAGTTGCCTCCAAAGA-----------CTAACATTCCAAACTTTTATTCTATCA
>gene=chr20_123109-124109; species=calJac
GAGTTGCTGGCCAATAGACTGAAGTTATGTTGGCACATTATCCTATATCCTCCCAGTTTTCTGGCTGAGCCCAACCCCAACTAAGAAGGACAGTAAAAATCTGTGTTCAGAGACATACTGAATAGAGACTTCTGGACTCTATAGAACCCACTGCCTCCTGATGAAGTCCTTACTGTTCACCCTTGCAGTTTTTATGCTCCTGGCCCAATTGGTCTCAGGTAAATAGAATCTCGGGG-AGAAAAAACACTGTCCTAGAACAGGGTCCTGCACAAGGAGTCCCTATTTCTAAGTGGTCTGTGGAAGTGGGGTCTGGTTTCTCACTGGGACCAGGGCTGAGATTTGTCCTACTTCTTCAAACCACCTCTGTTCTAAGACACTTCAAGGCTCTTAGG-TAGAGCAGGATCTGTGATCGGAGCTGGGGAGGAGGGTAAGGCAAATCCCGTAAAGTTGCCTCCAAAGGTAGAAATGATCTTGAAACCCCAAACTTCCGTCCTAGCA
>gene=chr20_123109-124109; species=canFam
GAGCGAGTGGTCAATGGACTGAAGTTATGTTGGCACAGTATCCTATATCCTACTGGTCTACTGGTTGAGCCCAACCCTATCTAGGGAGGACAATAAAGACCTGTGTGC--AGTCACACTGAATAGAGAGTTCTGGACTCCATAGA-------ACCTA-CGATGAAGTCCCTATTGTTCACTCTTTCAAGCTTCATGCTCCTGACCCAGTTGGTCTCAGGTAAACAGAATCTTGGGG--GTAAAAATGTTAGCCCAGAACAGGGTCCTAGATATGAAATTCCTATTAGCAAAC-ATCCATGGGAGTAGGGGCAGGATTCTTGCTGGGAGGGGGGCTAAGGTTTGCCCTACTTCTTCAGAACATCTCTATTATAAGAGACCTCTAAGCTCCCACAACAGAGCAGTGTCTATGGTTGGCAGTTAAGGAGAATACTGAG--AA---------------TCCAAATGTAGAGATGGTCCTGATGTTCCAAAACTCTATCCTATCA
>gene=chr20_123109-124109; species=equCab
GAGCTGCTGGCCAATGGACTGAAGTTGTGTTGGCACAGTATCCTATCTCCTTCTGGTCCACTGGCTGAGCCCAACCCAACCTA-GGAGGCCCATAAAGACCTGTGTTCAGAGTCACACTGAAAAGAGAATTCTGGACTCCGTAGACTCCACCACCTA-CTATGAAGTCCCTATTGCTCACCCTTGCCCTCTTCATGCTCCAGGCCCAGTTGATCTCAGGTAATCAGAATCTTGGGGAAGAAGAAACATTGGCCTTGCACAAGGTCCTGCACATGAAGTCCCTATTAGCAAAC-ATCCATGGGAGT-GGGACAGGGCTGTCACTGGGAGACAGGCTGAGGGT--CCCTGCTTCTTCAGAGAACCTCTGTGATAAGAGACCTCAAGTCTCTCACAACAGAACAGTACCTATGATTAGAGGTGGAAGAAGGTAATGAG--AATCCTATAAAGTTGCCTCCAAAGGCAGAGATGGTCCTGACATTCCAAACTTCTGTTCCATCA
>gene=chr20_123109-124109; species=gorGor
GAGTTGCTAGCCAATAGATTGAAGCTATGTTGGCACAATATCCTACATCCTCCCGATCTACTGGCTGAGCCCAACCCCACCTAAGAAGGACAATAAAGATCTGTGTTCAAAGTCATACTGAATAGAGACTTCTGGACTCTATAGAACCCACTGCCTCCTGATGAAGTCCCTACTGTTCACCCTTGCAGTTTTTATGCTCCTGGCCCAATTGGTCTCAGGTAAACAGAATCTTGGGGAAGAAGAAACACTGGCCTAGAACAGGGTCCTGCACATGGAGTCCCTATTTCTAAGTGGTCTGTGGAAATGGGGTCTGGCTTCTCACTGGGAGCAGGGCTGAGATTTGTCCTACTTCTTCAGACCACCTCTGTT-----------------------------------------------------------------------------------------------------------------------------------
>gene=chr20_123109-124109; species=panTro
GAGTTGCTAGCCAATAGATTGAAGCTATGTTGGCACAATATCCTACATCCTCCCGATCTACTGGCTGAGCCCAACCCCACCTAAGAAGGACAATAAAGATCTGTGTTCAGAGTCATACTGGAGAGAGACTTCTGGACTCTATAGAACCCACTGCCTCCTGATGAAGTCCCTACTGTTCACCCTTGCAGTTTTTATGCTCCTGGCCCAATTGGTCTCAGGTAAACAGAATCTTGGGGAAGAAGAAACACTGGCCTAGAACAGGGTCCTGCACATGGAGTCCCTATTTCTAAGTGGTCTGTGGAAATGGGGTCTGGCTTCTCACTGGGAGCAGGGCTGAGATTTGTCCTACTTCTTCAGACCACCTCTGTTCTAAGAAACTTGAAGGCTCTCAGGATAGAGCAGGATCTGTGATCGGAGCTGGGGAGGAGGGTAAGGCAAATCCCATACAGTTGCCTCCAAAGGTAGAAATGATCTTGAAATCCCAAACTTCTATCCTGTCA
>gene=chr20_123109-124109; species=papHam
GAGTTGCTGGCCAATAGATCGAAGCTGTGTTGGCACAATATCCTACATCCTCCCAATCTACTGGCTGAGCCCAACCCCACCTAAGAAGGACAATAAAGATCTGTGTTCAGAGTCATACTGAATAGAGACTTCTGGACTCTATAGAACCCACTGCCTCCTGATGAAGTCCCTACTGTTCACCCTTGCAGTTTTTATGCTCCTGGCGCAATTGGTCTCAGGTAAACAGAATCTTGGGGAAGAAGAAACACTGGCCTAGAACAGGGTCCTGCACATGGAGTCCCTATTTCTAAGTGGTCTGTGGAAATGGGATCTGGCTTCTCACTGGGAGCAGGGCTGAGATTTGTCCTACTTCTTCAGACCACCGCTGTTCTAAGAAACTTGAAGGCTCTCAGGGTAGAGCAGGATCTATGATCAGAGCTGGGGAGTAGGGTAAGGCAAATCCCATAAAGTTGCCTCCAAAGGTAGAAATGATCTTGAAATCCCAAACTTCTATCCTGTCA
>gene=chr20_123109-124109; species=ponAbe
GAGTTGCTGGCCAATAGATTGAAGCTATGTTGGCACAATATCCTACATCCTCCCAATCTACTGGCTGAGCCCAACCCCACCTAAGAAGGACAATAAAGATCTGTGTTCAGCGTCATACTGAATAGAGACTTCTGGACTCTATAGAACCCACTGCCTCCTGATGAAGTCCCTACTGTTCACCCTTGCAGTTTTTATGCTTCTGGCTCAACTGGTCTCAGGTAAACAGAATCTTGGGGAAGAAGAAACACTGGCCTAGAACAGGGTCCTGCACATGGAGTCCCTATTTCTAAGTGGTCTGTGGAAATGGGGTCTGGCTTCTCACTGGGAGCAGGGCTGAGATTTGTCCTACTTCTTCAGACCACCTCTGTTCTAAGAAACTTGAAGGCTCTCAGGGTAGAGCAGGATCTGTGATCAGAGCTGGGGAGGAGGGTAAGGCAAATCCCATAAAGTTGCCTCCAAAGGTAGAAATGATCTTGAAATCCCAAACTTCTATCCTGTCA
>gene=chr20_123109-124109; species=rheMac
GAGTTGCTGGCCAATAGATCGAAGCTGTGTTGGCACAATATCCTACATCCTCCCAATCTACTGGCTGAGCCCAACCCCACCTAAGAAAGACAATAAAGATCTGTGTTCAGAGTCATACTGAATAGAGACTTCTGGACTCTATAGAACCCACTGCCTCCTGATGAAGTCCCTACTGTTCACCCTTGCAGTTTTTATGCTCCTGGCCCAATTGGTCTCAGGTAAACAGAATCTTGGGGAAGAAGAAACACTGGCCTAGAACAGGGTCCTGCACATGGAGTCCCTATTTCTAAGTGGTCTGTGGAAATGGGGTCTGGCTTCTCACTGGGAGCAGGGCTGAGATTTGTCCTACTTCTTCAGACCACCACTGTTCTAAGAAACTTGAAGGCTCTCAGGGTAGAGCAGGATCTATGATCGGAGCTGGGGAGTAGGGTAAGGCAAATCCCATAAAGTTGCCTCCAAAGGTAGAAATCATCTTGAAATCCCAAACTTCTATCCTGTCA
>gene=chr20_128352-129352; species=hg19
ACTCATGAACTCACACAAGAAGGTGGGCAGATGGAAGCAAGTTACTTCAgcagaggagaatagtaggaaaaaaacataactttagagctggatgtatctgaggtcattcatgatcccaccatatatccactcttggaccacagacaaatgatttcccatcttcgagcctgttactgaatttgaagaacagagaaaatactcactcccactcaaggtactttgagggttgccagagtaatctattaaaatgttaatcataTCATAGGGATTCAGCTGTAACAGGTTGTTCCCTGGATAAGAAACAGTACAGCACATTTCCCCAGGGCCCTGCCCACTGGGCCTTGGCTGTCTTGCCTGAGTATGGGTGATTATAGCCTATGTTTCACCTGGGGGAAGACGCATTAGGCTGAGAAGAGTGTAACAGAGTTGAGGGTCATGGGATCTCTTTGAACAGCCAGATGAGATTTTAAAGGTTCTAGTAGAACTTGCTGTGCTTACTT
>gene=chr20_128352-129352; species=bosTau
AGTCTTGAACTCACTCTGAAAAGTGGGAGGACAGAGGCAGGTCATTGTAGCAGAGAAGGATAGTAGAAAAAATAATGAATTTTATGCTCAGACATATATTAGGTCTTTCATGTTGCCACCATGTATTCAGTCTTGGACTATGGACAAATGATTTTCCATCCTTGAGCCGGTTTACAAACTTG-----------AAACATTTACTCCTCCTCAGAGTACTTTGAAGGTGGCTAGAGTAGTATCTTCAAATTT-ACTCACATTATAGGGACATAGCTGTAGCAGGTTGCTTCCTGGGTGAA---CAGAAAGACACGTTGCCTGAGGGCCCTGCCCA----------------CTGGAC-CTTATGGGTGATTATAAGCCATGTTTCACCTGGGGGAAAGTTTATTATGCAGAGAAAAATGTGACAGAAGTTAGGCTCATAGAGTCTCTTTGAACAGCCAGATGG-GGTTTAAAGGTTGTGGTAGAACTCACTGTGCTTTCTC
>gene=chr20_128352-129352; species=calJac
ACTCACGAACTCATACAAGGAGGTGGTCAGATGGAAGCAAGTTACTTCAgcagaggagaatagcagaaaaaacgtgtaactttagagtcagacgtatctgaggtcattcatgatcccaccatatattcactcttggaccacagaccaataatttcccatttttgaacctgttgctgaatttaaagaacagggaaaatgcttactcctgctcaaggtactttgagggttgtgagag-aatacattaaaatggtaatcatgtCACAGGAATTTAGCTGTAACAGGTTGTTCCCTGGATAAGGCACAGTACAGCACATTTTCCCAGGGCGCTGCCCACTGGACCTTGGCTACCTTGCATGAGTATGGGTGATTATACCCTATGTTTCACCTGGGGGAAGACTCATTAGGTGGGGAAGAATGTGACAGAGTTGAGGGTCATGGGATCTCTTTGAA----CAGATGAGATTTTAAAGG--CTAGTAGAACGTGCTGTGCTTCCTC
>gene=chr20_128352-129352; species=canFam
ACTCATGAACTCACACAGGAAAGGGGATGGACAGAGGCAGGTCACTTCAGCACAGGAGGgcagtggaaaaaaacatgagcttcacagtcagacatctatgaggtcactcatcgtccgaccatctatccatcttcagtctgtgggcaattgatttcccacctttaagccaattcatgaagctgaagaataaagaaaatatttagtcccactcagggtcctttgaaggttGCTAGAGTAGTATATTCAAATTT-ACTCACAACATAAGGACTTAGCCATAGCAGGTTGCTTCCTGGGGGAAGAGCAGAAAGGCACAGTTCCCGAGGACCCTGCTCACTAGACCATGGCTGTTTTGCATGGGTAT-GGTGATTAGCAGCCATGTTTCACCTGGGGGGAAGCTCATTGTGCAAAGAAGGCTGTGACAGAGGTTAAGATCAGAGGATCTCACTGAATAGCCAGATGGGATTTTAAAGGTCCTGGTAGAACTCACTGTGCTTTCCC
>gene=chr20_128352-129352; species=equCab
AGTCCTGAACTCACACAGGAAGGTGAGTGGACAGAGGTGGGTCACTTCAGCTGAGGAGGATAGTAggaaaaattatgagctttagagttagacatatatgaggtcattcatgggcccacaatgcattcagtcttggtctacaga-aattgatttcgcatctttgagccagtttctgaacttgaaggatagaggaaatatttactcccactcagggCACTTCGAGAGTTGCTAGAGTAGTATATTCAAATTT-ACTCACATCATAGGGACTCAGCTGTGGCAGGTTGCTTCCTGGGTGAAAAGCAGAAAGGCACATTTCCCAAGGGCCCCGCCCACTGGACCATGGCTTCTCTGTGTGGCTATGGGTGACTATAAGCCATGTTTGACCTGGGGAAAAGCTCATTATGCACAGAAGAGTGCGATGGAGATTAGGATCATAGGATCTCTTTGAACAGCCAGA-GGGGGTTTAGAGGTCCTGGTAGAACTCACTGTGCTTTCTC
>gene=chr20_128352-129352; species=gorGor
ACTCATGAACTCACACAAGAAGGTGGGCAGATGGAAGCAAGTTACTTCAGCAGAGGAGAATAGGAGgaaaaaaacataactttagagttggatgtatctgaggtcattcatgatcccaccatatatccactcttggaccacagacaaatgatttcccatcttcgagcctgttactgaatttgaagaacagagaaaatactcactcccactcaaggtactttgagggttgcgagagtaatctattaaaatgttaatcataTCATAGGGATTTAGCTGTAACAGGTTGTTCCCTGG-TAAGAAACAGTACAGCACATTTCCCCAGGGCCCTGCCCACTGGGCCTTGGCTGTCTTGCCTGAGTATGGGTGATTATAGCCTATGTTTCACCTGGGGGAAGACTCATTAGGCTGAGAAGAGTGTAACAGAGTTGAGGGTCATGGGATCTCTTTGAACAGCCAGATGAGATTTTAAAGGTTCTAGTAGAACTTGCTGTGCTTACTT
>gene=chr20_128352-129352; species=panTro
ACTCATGAACTCACACAAGAAGGTGGGCAGATGGAAGCAAGTTACTTCAgcagaggagaatagtaggaaaaaaacataactttagagttggatgtatctgaggtcattcatgatcccaccatatatccactcttggaccacagacaaatgatttcccatcttcgagcctgttactgaatttgaagaacagagaaaatactcactcccactcaaggtactttgagggttgtgagagtaatctattaaaatgttaatcataTCATAGGGATTTAGCTGTAACAGGTTGTTCCCTGGATAAGAAACAGTACAGCACATTTCCCCAGGGCCCTGCCCACGGGGCTTTGGCTGTCTTGCCTGAGTATGGGTGATTATAGCCTATGTTTCACCTGGGGGAAGACTCATTAGGCTGAGAAGAGTGTAACAGAGTTGAGGGTCATGGGATCTCTTTGAACAGCCAGATGAGATTTTAAAGGTTCTAGTAGAACTTGCTGTGCTTACTT
>gene=chr20_128352-129352; species=papHam
GCTCATGAACTCACACAAGAAGGTTGGAAGATAGAAGCAAGTTACTTCAgcagaggagaatagtaggaaaaaaacataactttagagttggatgtatctgaggtcattcatgatcccaccatgtatccactcttggaccgtagacaaatgatttcccattttttagcctgttgctgaatttgaagaacagagaaaatacttactcccactcaaggtactttgagggttgcgagagtaatatattaaaaTGTCAATCATATCATAGGGATTTAGCTGTAACAGGTTGTTCCCTGGATAAGAAACAGTACAGCACATTTCCCCAGGGCCCTGCCCACTGGACCTTTGCTGCCTTGCATGAGTATGGGTGATTATAGCCTATGTTTCACCTGAGGGAAGACTCATTAGGCTGAGAATAGTGTAACAAAGTTGAGGGTCATGGGATTTATTTGAACAACCAGATGAGATTTTAAAGGTTCTAGTAGAACTTGCTGTGCTTTCTT
>gene=chr20_128352-129352; species=ponAbe
ACTCATGAACTCACACAAGAAGGTGGGCAGATGGAAGCAAGTTACTTCAgcagaggagaatagtaggaaaaaaac---actttagagttggatgtatctgaggtcattcatgatcccaccatatatccactcttggaccacagacaaatgatttcccatcttcgagcctgttactgaatttgaagaacagagaaaatacttactcccactcaaggtactttgagggttgcgagagtaatctattaaaatgttaatcataTCATAGGGATTTAGCTGTAACAGGTTGTTCCCTCGATAAGAAACAGTACAGCACATTTTCCCAGGGCCCTGCCCACTGGGCCTTGGCTGCCTTGCCTGAGTATGGGTGATTATAGCCTATGTTTCACCTGGGGGAAGACTCATTAGGCTGAGAAGAGTGTAACAGAGTTGAGGGTCATGGGATCTCTTTCAATAGCCAGATGAGATTTTAAAGGTTCTAGTAGAACTTGCTGTGCTTACTT
>gene=chr20_128352-129352; species=rheMac
GCTCATGAACTCACACAAGAAGGTCGGAAGATAGAAGCAAGTTACTTCAgcagaggagaatagtaggaaaaaaacataactttagagttggatgtatctgaggtcattcatgatcccaccatgtatccactcttggaccgtagacaaatgatttcccatttttgagcctgttgctgaatttgaagaacagagaaaatacttactcccactcaaggtactttgagggttgcgagagtaatatattaaaatgTCAATCATATCATAGGGATTTAGCTGTAACAGGTTGTTCCCTGGATAAGAAACAGTACAGCACATTTCCCCAGGGCCCTGCCCACTGGACCTTTGCTGCCTTGCATGAGTATGGGTGATTATAGCCTATGTTTCACCTGAGGGAAGACTCATTAGGCTGAGAATAGTGTAACAAAGTTGAGGGTCATGGGATTTATTTGAACAACCAGATGAGATTTGAAAGGTTCTAGTAGAACTTGCTGTGCTTTCTT
>gene=chr20_184318-185318; species=hg19
ccactgctcaacgaaataaaagaggacacaaacaaatggaagaacgttccatgctcatggataggaagaatcaatatcgtgaaaatggccatactgcccaaggtaatttatagattcaatgccatccccatcaagctagcaatgactttcttcacagaattggaaaaaactactttaaagttcatatggaaccaaaaaagagcccgcatcgccaagtcaatcctaagccaaaagaaaaaagctggaggcgtcaATTCTTTAATGTCAAGCAGCCTTTATGCAATCTTGGATTGGGCACAAGAAGCACACAATCTCCTCATTTTCAAAGCCCTTCATGGCTAAGCAATAGAGTTCCTCTTGAGTAGGCTGGAACAGATAATGAAATGTTGCTTTTTAGATGTGGTCAGTTAAAAATAAAATCACCTATCAACATTTGTTACTGTACCTCCAGCTGTGATCAATAGTACAAATTGCTTTTAATATCTTACTTATAAATAGAC
>gene=chr20_184318-185318; species=bosTau
---------------------------------------------------------------------------------------------------------------------------------------------------------------------------------------------------------------------------------------------------------GTCAACTCTTTAATATCCAAGAGGCTTTATGCAATCTT-GGCTAGGCACAAAAAGCCCATAGTCTCCTCATTTTCAAGGTCCTTTGTGGCTAAACAATAGATTTCCCTTTGAGTAGGCTGGAATGGATAATGAAACGTTGCTTTCTAGTCATGATCAGTTAAAA--AAAATCACCCATTCACAT---TTACTGTAGCTCCCATTGTAATCAGCAGTACAAATTGCTTTTAATACCTTACTTATAAATGACC
>gene=chr20_184318-185318; species=calJac
------------------------------------------------------------------------------------------------------------------------------------------------------------------------------------------------------------------------------------------------------------AATTCTTTAATGTCAGACAGCCTTTATGCAATCTTGGATTGGGTACAAGAAGCACACAATCTCCTCATTTTCAAAGCCCTTCATAGCTAAGCAACAGAGTTTCTCTTGAGTAAGCTGGAACAGATAATGAAATGTTGCTTTTTATATGTGGTCAGTCAAAAA-AAAATCACCTCTCAACATTTGTTACTGTACCTCCGGTTGTGATCAATGGTACAAATTGCTTTTAATATCTTACTTATAAATAGAC
>gene=chr20_184318-185318; species=canFam
-------------------------------------------------------------------------------------------------------------------------------------------------------------------------------------------------------------------------------------------------------------AGTCCTTATTATCAGAGAGACTTTCTGCAATCTT-TGTGGGGCATAAGAAGCACACAGTCTCCTCATTTTCAAAGCCCTTTGTGGCTAAGTAATAGACTTCCCCTTGAGTAGGCTGGGGTGAAGAATTAAATGCTGCACTTTAGTCATGGTCATTAAAAA--AAAATCACCCATCAACATTTGTTACTGCACCTCCCACTGTGACGAGTTGTACAAATTGGTTT-----------TTATCAGTGATC
>gene=chr20_184318-185318; species=equCab
---------------------------------------------------------------------------------------------------------------------------------------------------------------------------------------------------------------------------------------------------------GTCAACTCTTTCCTGTCAGATAGCCTTTGTGCAATCTT-GGCTGGGCACAGGAAGCACATAATCTTCTCATTTTCAAAGCCCTCTGTGACCGTGCAAAAGTTTTCCCTTTGAGTAGGCTAGGATGGGTAATGAAATGTTGTTTTTCAGTTGTGGTCAGTGAAAA--AAAATCACCCATCAACATTTGTTACTGCACCTCCCACTGTGATCAGTAGTACAAATTGCTTTTAATAT----CTTATAAATGATC
>gene=chr20_184318-185318; species=gorGor
ccactgctcaatgaaataaaagaggacacaaacaaatggaagaacgttccatgctcatgggtaggaagaatcaatatcgtgaaaatggtcatactgcccaaggtaatttatagattcaatgccatccccatcaagctaccaa-ggctttcttcacagaattggaaaaaactactttaaagttcatatggaaccaaaaaacagccctcattgccaagacaatcctaagccaaaagaa-aaagctggaggcgtcaATTCTTTAAAGTCAAGCAGCCTTTATGCAATCTTGGATTGGGCACAAGAAGCACACAATCTCCTCATTTTCAAAGCCCTTCATGGCTAAGCAATAGAGTTCCTCTTGAGTAGGCTGGAACAGATAATGAAATGTTGCTTTTTAGATGTGGTCAGTTAAAAATAAAATCACCTATCAACATTTGTTACTGTACCTCCAGCTGTGATCAATAGTACAAATTGCTTTTAATATCTTACTTATAAATAGAC
>gene=chr20_184318-185318; species=panTro
--------------------------------------------------------------------------------------------------------------------------------------------------------------------------------------------------------------------------------------------------------------------------------------------------------------------------------------------------------------------------------------------------------------------------------------------------------------------------------------------------------------------
>gene=chr20_184318-185318; species=papHam
----------------------------------------------------------------------------------------------------------------------------------------------------------------------------------------------------aaagagcccacattgccaagacaatcctaagccaaaagaacaaagctggaggcatcaattctttaatgtcaGGCAGCCTTTATGCAATCTTGGATTGAGCACGAGAAGCACACAGTCTCCTCGTTTTCAAAGTCCTTCATGGCTAAGCAATAGAGTTCCTCTTGAGTAGGCTGGAACAGATAATGAAATGTTGCTTGTTAGACGTGGTCAGTTAAAAATAAAATCACCTATCAACATTTATTACTGTACCTCCAGCTGTGATCAATAGTACAAATTGCTTTTAATATCTTACTTATAAATAGAC
>gene=chr20_184318-185318; species=ponAbe
ccactgctcaatgaaataaaagaggacacaaacaaatggaagaatattccatgctcatggataggaagaatcaatatcatgaaaatggtcatactgcccaaggtaatttatagattcaatgccatccccatcaagctaccaatgactttcttcacagaattggaaaaaactactttaaagttcatatggaaccaaaaaacagccctcattgccaagacaatcctaagccaaaagagcaaagctggaggtgtcaATTCTTTAATGTCAAGCAGACTATATGCAGTCTTGGATTGGGCACAAGAAGCACACAGTCTCCTCATTTTCAAAGCCCTTCATGGCTAAGCAATAAAGTTCCTCTTGAGTAGGCTGGAACAGATAATGAAATGTTGCTTTTTAGATGTGGTCAGTTAAAAATAAAATCACCTATCAACATTTGTTACTGTACTTCCAGCTGTGATCAATAGTACAAATTGCTTTTAATATCTTACTTATAAATAGAC
>gene=chr20_184318-185318; species=rheMac
ccactgttcaatgaaataaaagaggacacaaacaaatggaagaacataccatgctcatggataggaagaatcaatatcgtgaaaatggccatactgcccaaggtaatttatagattcaatgccatccccattaagctaccaatgactttcttcacagaattggaaagaactactttaaagttcatatggaaccaaaaaagagcccacattgccaagacaatcctaagccaaaagaacaaagctggaggcatcaATTCTTTAATGTCAGGCAGCCTTTATGCAATCTTGGATTGGGCACGAGAAGCACACAGTCTCCTCGTTTTCAAAGTCCTTCATGGCTAAGCAATAGAGTTCCTCTTGAGTAGGCTGGAACAGATAATGAAATGTTGCTTGTTAGACGTGGTCAGTTAAAAATAAAATCACCTATCAACATTTATTACTGTACCTCCAGCTGTGATCAATAGTACAAATTGCTTTTAATATCTTACTTATAAATAGAC
>gene=chr20_190224-191224; species=hg19
gtatgggtacttgaagtatggtttctactgaatgcatatggctttcacaccatcgtagagtcaagaaatcatgtcaaccatcataaataggggactatctgTATGACAGTAAAAACCATTTTGTTACACAAATAGCAATCATCAAAAAAGAAAACACAGCAATTTCTGTTGCATATATCCAAGCATTCAACAACAAAAGACCTTTCATTTTAATCAtttttttaagacacacggtctgactctgttgcccaggctggagtgcaatggtacaatcatagctaactgcagccccgacctcctgagctcaagcgatcctcctgcctcagtctcttgagtagctgggactacaggtgcgcatcactatgcctggctagttttttctagaggcagagtcttgctatgttcctcagactggtctcaaactcttggcctcaagtgatcctcccaccttggcttcccaaagtgctagaattacagaggtgagccacagcacctggccA
>gene=chr20_190224-191224; species=bosTau
--------------------------------------------------------------------------------------------------------------------------------------------------------------------------------------------------------------------------------------------------------------------------------------------------------------------------------------------------------------------------------------------------------------------------------------------------------------------------------------------------------------------
>gene=chr20_190224-191224; species=calJac
gtctgtgtacttgaagaatggtttctactgaacgcatatggctttcacaccattgtagagtcaaa----------aatcatcataaataagggactgt-TGGATAAGAGTAAAAACCCTTTTGTTA-ACAAACAGCAATCATCAAAAAAGAAAACACAGCAATTTCTGTTGGATATAGCCAAGCATGCAACAAGAAAAGACCTTTTATTTTCATCAt-tttttaagacacagagtctcacactgtttaccaggctggactgcagtggcaaaatcatgggtaactgcgg-cccgacctcctggtctcaagcaatcctcctgtctcagtctcttgagtggctgggactaaaggtggccatcactatgcctggctcattttttctagagacggagttttgctatgtttctcagactggtctcaaactcctggcctcaggtgatcctcccaccttggcctcccaaagtgctagaattacagaggtgaaccacagcacctggccA
>gene=chr20_190224-191224; species=canFam
------------------------------------------------------------------------------------------------------------------------------TGCTACT-ACAAT-GCaaaaaaaaaaa-----------------------------------------aaaaaa-----------------------------------------------------------------------------------------------------------------------------------------------------------------------------------------------------------------------------------------------------------------------------------------------------------a
>gene=chr20_190224-191224; species=equCab
-----------------------------------------------------------------------------------------------------TATAAGAGTAAACACT-TTTTGTTGCACAAATAACAGTCACCAAGAAAGAAAGCACAGCAATTTCTGTTGGACACATCTAAGCATTCGATAAGAAAAGA------------------------------------------------------------------------------------------------------------------------------------------------------------------------------------------------------------------------------------------------------------------------------------------------------------
>gene=chr20_190224-191224; species=gorGor
---------------------------------------------------------------------------------------------------------------------------------------------------------------------------------------------------------------------TCAtttttttaagacacacggtctgactctgttgcccaggctggagtgcaat-gtacaatcatagctaactgcagccccgacctcctgagctcaagcgatcctcctgcctcagtctcttgagtagctgggactacaggtgcgcatcactatgcctggctagttttttctagaggcagagtcttgctatgttcctcagactggtctcaaactcttggcctcaagtgatcctcccaccttggcttcccaaagtgctagaattacagaggtgagccacagcacctggccA
>gene=chr20_190224-191224; species=panTro
gtatgggtacttgaagtatggtttctactgaatgcatatggctttcacaccatcgtagagtcaagaaatcatgtcaaccatcataaataggggactatctgTATGACAGTAAAAGCCATTTTGTTACACAAATAGCAATCATCAAAAAAGAAAACACAGCAATTTCTGTTGCATATATCCAAGCATTCAACAACAAAAGACCTTTCATTTTAATCAtttttttaagacacacggtctgactctgttgcccaggctggagtgcaatggtacaatcatagctaactgcagccccaacctcctgagctcaagcgatcctcctgcctcagtctcttgagtagctgggactacaggtgtgcatcactatgcctggctagttttttctagaggcagagtcttgctatgttcctcagactggtctcaaactcttggcctcaagtgatcctcccaccttggcttcccaaagtgctagaattacagaggtgagccacagcacctggccA
>gene=chr20_190224-191224; species=papHam
gcatgggcacttgaagtatggtttctactgaatgcatatggctttcgcaccatcgtagactcaaaaaatcatgtcaactatcataaacacggaactatctgTATGAGAGTAAAAACCATTTTGTTACCCAAATAGCAATCATCAAAAAAGAAAACACGGCAATTTCTGTGGCATATATCCAAGCATTCAACAAGAAAAGATCTTTCATTTTAATCAtttttttaagacacagggtctgactctgttgcccaggctggagtgcaatggcacaatcatcgctaactgcagccccgaccgcctgagctcaagcagtcctcctgcctcaatctcttgagtagctgggactacagttgtgcatcactatgcctggctagttttttctagag--agagtcttgctatgttcctcagactggtctcaaactcttggcctcaagtgatcctcctgtcttggcctcctgaagtgctagaattacagaggtgagccacagcacctggccA
>gene=chr20_190224-191224; species=ponAbe
gtatgggtacttgaagtatggtttctactgaatgcatatggctttcacaccatcgtagagtcaagcaatcctgtcaaccatcataaataggggactatctgTATGAGAGTAAAAACCATTTTGTTACACAAATAGCAATCATCAAAAAAGAAAACACAGCAATTTCTGTTGCATATATCCAAGCATTCAACAACAAAAGACCTTTCATTTTAATCATCtttttaagacacagggtctgactctgttgcccaggctggagtgcaatggtacaatcatagctaactgcagccccaacctcctgagctcaagtgattcttctgcctcagtctcttgagtagctgggactacaggtgcgcatcactatgcctggctagttttttctagaggcagagtcttgctatgttcctcagactggtctcaaactcttggcctcaagtgatcctcccaccttggcctcccaaagtgctagaattacagaggtgagccacagtacctggccA
>gene=chr20_190224-191224; species=rheMac
gcatgggcacttgaagtatggtttctactgaatgtatatggctttcgcaccatcgtagactcaaaaaatcatgtcaactatcataaatagggaactacctgTATGAGAGTAAAAACCATTTTGTTACCCAAATAGCAATCATCAAAAAAGAAAACACGGCAATTTCTGTGGCATATATCCAAGCATTCAACAAGAAAAAATCTTTCATTTTAATCAtttttttaagacacagggtctgactctgttgcccaggctggagtgcaatggcacaatcatagctaactgcagccccgaccgcctgagctcaagcagtcctcttccctcaatctcttgagtagctgggactacagttgcgcatcactatgcctggctagttttttctagagacagagtcttgctatgttcctcagactggtctcaaactcttggcctcaagtgatcctcctatcttggcctcctgaagtgctagaattacagaggtgagccacagcacctggccA
>gene=chr20_210208-211208; species=hg19
TTCCAAATGCCACCCCTATGAACTCTGCCACCATCAGCACTATGACCCCAGGACAGATCACATACACTGCTACTTCTACCAAGAGTAACACCAAAGAAAGCAGAGATTCTGCCACTGCCTCGCCACCACCAGCACCACCTCCACCAAACATACTGCCAACACCATCACTGGAGCTAGAGGAAGCAGAAGAGCAGTAATGTGGATCTTTCCCTTAAAACTCCAAGTTCCTCTCTATTTTTGCTATCTATAAAATGACATAGAACTGTTTCCTCTGTCAtcagtcattcaataaacactgtttgagcacctacagtTTATGTAATATTATCATTCTCACAAGAGCCTCACAGAGGGGGTAGAGCTAGGGAGGGATGGAATTGTTTAAGTTTAGATGCCCAGGAGAAAGTAAGCCTCAGGAGGGTGACTACAGCATCGAGTTTGTCCCAAGCATGGCCTAGATTAGGCCTCTGTAGCAAGCATTTATGTCTCTCATATGGTGT
>gene=chr20_210208-211208; species=bosTau
TCCCAAATGCCACCATTGTGAACTCTGCCACCACCAACCCCGTGAACTCAGGGAAGATAATACACACTGCTACTTCTACC------------AGAAAAAGAAGAGATTTAGGCACTGACTCCCCA---CCACCAGCACCACCATCGTATATACTTCCGACAGCATAACTGGAGCTGG-AGAAGCAGATGAGCAGGGATTCGGGTCTCTCCCTTAAAACACCAAGTTCCTCTGTATCTATTCTATCTATAAACTGAC--AGAACTGTTTCCTCTGTTATCAGTCATTCAATAAACACTGTTCAAGCACCCACAGTTTATATAATTTTATCTTTCTCACAGGAGCCTCACAGAGGAGACAGAGCTAGAAAGTAATAGAATTC---TAGTTTACATGCTCAGGAGAGAGTGAGCAACAGAATGCTGACT---GTGTTGAATTTAACCCGTCGATAAGCCAAAGTAAGCCTCTGTAACAAAAATTTATGGTTCTCATATTATGT
>gene=chr20_210208-211208; species=calJac
TTCCAAATGCCACCCCTGTGAACTATGCCACCACCAGCACCATGACCCCAGAACAGATCGCGTACATTGCTACTTCTGACAAGAGTGACACCAAAGAAAGCAGAGATTCCGCCACTGCCTCCCCACCACCAGCA------------AACAGACTGCCAATACCATCCCTGGAGCTGGAGGAAGCAGAAGAGCAGTAATGTGGAACTTTCCCTTACAACTCCAAGTTCCTC-CTACTTTTGCTCTCTATAAAATGACATAGAACTGTTTCCTCTGTCATCAGTGGTTCAATAAATACTGTTTGAGCACCTACAGTTTATGTAATGTTATCATTCTCACAAGAGCCTCACAGAAGAGGTAGAGATAGGGAAGGATGGAATTTTTTAAGTTTAGATGCGCCGGAAAAAGTAAGCATCAGGAATGTGACTACAACATCGAGTTT-TCCCCTGGATGGCCTAGATTAGGCCTCTGTAACAAGCATTTATG-----------GTGT
>gene=chr20_210208-211208; species=canFam
TCTCAAATACCACCAATATAAACTCTGTCATCGCCAACCCTGTGTTCTCAGGAAAGACTTCACATACTGCAATTTCTACCAAGAGTGACACCAAAGAAAGGAGAGATTCAGATACTGACTCCCCA---CCACCAGCACCACCACCATAGGCATTGCCAACACCATGGCTGGAGCCGGAGGAAGCGGATGAGCAGGGATGTGAGTCTTTCCCTTAAAACACCAAGTTCCTCTCTATCTTTGCTAGCTGTAAAATAACATAAGACTGTTTCCTCTGTTG--------------------------------aTAGTTTACTTAATGTTATCATTCTCACAGAAACCTCACAGAGGAGATAGAACTGGAGAGGAATGGAATTT---TAGTTTTCATGCCCGAGAGAAAGCAAGCACCAGAATGAAGACTGTATCATTGAATTTGGCTCATGGATGGCCCAGATTAGGCCTCTGTAACAAGGATTTATGGTTCTCATGTCATGT
>gene=chr20_210208-211208; species=equCab
TCCCAAGTGCCATCCCTGTGAACTCCACCACCATCAACCCCAAGATCACAGGAAAGATTACATACACTGCTACTTCTACCAAGAGTGACACCAAAGAAAGCAAAGATTCAGCCACTGACTCCCCA---CCAACAGCACCACCACCATAGAGACTGCCAGCACCATGACTAGAGTTGGAAGAAGCAGATGAGCAGGGATGTGGGTCTTTCCCTTAAAACACCAAGTTCCTCTCTCTCTTTGCTATCTATAAAATGACATAGAACTGTTTCCTCCAGCATCAGTAGTGGAATAAATACTGTTTAAGCACCTACAGTTTATATACTGTTATCATTTTCATGGGGGCCTCACAGAGGAGATAGAGCTGGAAAGGGATGGAATTT---TAGGTTACATACCCAGAAGAAAGCGAGCACCAGAACGGTGACTACAGCATTGAATTTGGCCCACGGAGGGCCCAGATTAGGCCTCTGTAAC-GGGATTTATGGTTTTCATATGGTGT
>gene=chr20_210208-211208; species=gorGor
TTCCAAATGCCACCCCTATGAACTCTGCCACCATCAGCACTATGACCCCAGGACAGATCACATACACTGCTACTTCTACCAAGAGTAACACCAAAGAAAGCAGAGATTCTGCCACTGCCTCGTCACCACCAGCACCACCTCCACCAAACATACTGCCAACACCATCACTGGAGCTAGAGGAAGCAGAAGAGCAGTAATGTGGATCTTTCCCTTAAAACTCCAAGTTCCTCTCTATTTTTGCTATCTATAAAATGACATAGAACTGTTTCCTCTGTCATCAGTCATTCAATAAACACTGTTTGAGCACCTACAGTTTATGTAATGTTATCATTCTCACAAGAGCCTCACAGAGGGGGTAGAGCTAGGGAGGGATGGAATTGTTTAAGTTTAGATGCCCAGGAGAAAGTAAGCCTCAGGAAGGTGACTACAGCATCGAGTTTGTCCCAAGCATGGCCTAGATTAGGCCTCTGTAGCAAGCATTTATGTCTCTCATATGGTGT
>gene=chr20_210208-211208; species=panTro
TTCCAAATGCCACCCCTATGAACTCTGCCACCATCAGCACTATGACCCCAGGACAGATCACATACACTGCTACTTCTACCAAGAGTAACACCAAAGAAAGCAGAGATTCTGCCACTGCCTCGCCACCACCAGCACCACCTCCACCAAACATACTGCCAACACCATCACTGGAGCTAGAGGAAGCAGAAGAGCAGTAATGTGGATCTTTCCCTTAAAACTCCAAGTTCCTCTCTATTTTTGCTATCTATAAAATGACATAGAACTGTTTCCTCTGTCATCAGTCATTCAATAAACACTGTTTGAGCACCTACAGTTTATGTAATGTTATCATTCTCACAAGAGCCTCACAGAGGGGGTAGAGCTAGGGAGGGATGGAATTGTTTAAGTTTAGATGCCCAGGAGAAAGTAAGCCTCAGGAAGGTGACTACAGCATCGAGTTTGTCCCAAGCATGGCCTAGATTAGGCCTCTGTAGCAAGCATTTATGTCTCTCATATGGTGT
>gene=chr20_210208-211208; species=papHam
TTCCAAATGCCACCCCTGTGAACTCTGCCACCGTCAGCACCATGACCTCAGGACAGATCACATACACTGCTACTTCTACCAAGAGTAACACCAAAGAAAGTGGAGATTCTGCCACTGCCTCCCCACCACCAGCACCACCTCCACCGAACATATTGCCAACACCATCACTGGAGCTGGAGGAAGCAGAAGAGCAGTAATGGGGATCTTTCCCTTAAAACTTCAAGTTCCTCTCTATTTTTGCTATCTATAAAATGACATAGAACTGTTTCCTCTGTCAtcagtcattcaataaacactgtttgagcacctacagtTTATATAATGTTATCATTCTCACAAGAGCCTCACAGAGGGGGTAGAGCTAGGAAGGGATGGAATTGTTTAAGTTTAGATGCGTAGGAGAAAGTAAGCACCAGGAAGGTGACTACAGCATGGAGTTTGTCACATGCATGGCCTAGATTAAGCCTCTGTAACAAGCATTTATGTCTCTCATATGGTGT
>gene=chr20_210208-211208; species=ponAbe
TTCCAAATGCCACCCCTATGAACTCTGCCACCATCAGCACCATGACCCCAGGACAGATCACATACACTGCTACTTCTACCAAGAGTAACACCAAAGAAAGCAGAGATTCTGCCACTGCCTCCCCACCACCAGCACCACCTCCACCAAACATACTGCCAACACCATCACTGGAGCTAGAGAAAGCAGAAGAGCAGTAATGTGGATCTTTCCCTTAAAACTCCAAGTTCCTCTCTATTTTTGCTATCTGTAAAATGACATAGAACTGTTTCCTCTGTCATCAGTCATTCAATAAACACTGTTTGAGCACCCACAGTTTATGTAATGTTATCATTCTCACAAGAGCCTCACAGAGGGGGTAGAGCTAGGGAGGGATGGAATTGCTTAAGTTTAGATGCCCAGGAGAAAGTAAGCCTCAGGAAGGTGACTACAGCATCGAGTTTGTCCCATGCATGGCCTAGATTAGGCCTCTGTAGCAAGCATTTATGTGTCTCATATGGTGT
>gene=chr20_210208-211208; species=rheMac
TTCCAAATGCCACCCCTGTGAACTCTGCCACCGTCAGCACCATGACCTCAGGACAGATCACATACACTGCTACTTCTACCAAGAGTAACACCAAAGAAAGCAGAGATTCTGCCACTGCCTCCCCACCACCAGCACCACCTCCACCAAACATACTGCCAACACCATCACTGGAGCTGGAGGAAGCAGAAGAGCAGTAATGGGGATCTTTCCCTTAAAACTTCAAGTTCCTCTCTATTTTTGCTATCTATAAAATGACATAGAACTGTTTCCTCTGTCATCAGTCATTCAATAAACACTGTTTGAGCACCTACAGTTTATACAATGGTATCATTCTCACAAGAGCCTCAC--AGGAGGTAGAGCTAGGAAGGGATGGAATTGTTTAAGTTTAGATGCGTAGGAGAAAGTAAGCATCAGGAAGGTGACTGCAGCATCAAATTTGTCCCATGCATGGCCTAGATTAGGCCTCTGTAACAAGCATTTATGTCTCTCATACAGTGT
>gene=chr20_250036-251036; species=hg19
ccaggatggtctcgaactcctgacctcaagtgatccacccacctcggcctcccaaagtgctaggattacaggcgtgaaccactgtgcccagccCAATTACAGTGAATCTTAATACACTGGCTGAAAATTCTGGGACACAGCCAGTCTCTCTCTTTCCAACAGGACATGTACAAGGACCTGTACAACCCTGGGAGATGCTGGCATATTGGGGCCACAAGCAGTGCTGACCTGAAGAAAAGGGCAACACCTCAGAAAACAAAGTAGATAAATAGAAACCAAGTCCTTGGTGCCATCACTTGATTTCTGGACAAAGCCTCACCTAAGCTATTTATTGACCTGAGCccttcatagtttaggccaatgtgatttggttgttttgttacctgtaaccaagtatcttaacACAAAGTGGATCTGTGAGTGACCAGAGCCTCTTGGGGGTTGTAGCAATCTAGTAgttggcccagaaaggccaactctgagatggagtgtagggtgca
>gene=chr20_250036-251036; species=bosTau
------------------------------------------------------------------------------------------------TCATAGTGAATCTTAAGACATTGGCTGAAAATTCTGGGATACAGAAACACTCTCTCTTTCTAGCAGGACATGAACAAAGAATCATAACACCCTAGGAGATGCTGACATTCTGGGACCACAGGGAGTGCCGACCTC-AGCAAGGGGAAACA-CGTGGAAAACAAAGGAAAAAAAGGGAAACCAGGTCCTTGGTGTCATCACTTGATTTCTGGTTAAAGCCTCACCTAGAA---ATATGTACCTGAGccctttactggttaggccaatttgacttgggtgttctgtcacctgtaaccaagtctcccaacACAGAGTGGATCTGTGAGTCGTCAGAGGCTCTTGGGAGTGGGGgtagactag--gtc--cccagggaagccaactctgagacagagcatagggtaca
>gene=chr20_250036-251036; species=calJac
-------------------------------------------------------------------------------------------------------------------------------------------------------------------------------------------------------------------------------------------------------------------------------------------------------------------------------------------------------------------------------------GTTTTGTTACCTGTAACCAAGTCTCCTAACTCAAAGTGGATCTGTGAGTGACCAGAGTCTCTTGGGAGTtgtagcaagctaa--gtc--cccagagaagccacctctgagatggagtgtagggtata
>gene=chr20_250036-251036; species=canFam
-----------------------------------------------------------------------------------------------------------CTTA--ATCTAGGTCACGTGTTCTGGGA--CAAAGATAC----TCTTTCCAGAAGGACATGAACAGGGAGTTGCAACACCCCAGGAGATGCGGGCATACTGCAACCACA----------------------GGAGAACACTTCGCAGAACAAAATAGAGAAACAGAAACTGGGTCTTTGGTGACGTCACTTTATTTCTGGATAAAGCCTCGCCTAGAACATTTATTTACCTGAGCCCTCTATTGTTTAGGACAATCTGA-TTAGGTGTTCTGTAGCTTGTAACCAAGTCACTC-TTACAGAGTGGATTGGTGGGCAACCAGA--------GGATT-ACAgcagtctgg--gtc--cctggggaagccccctctggggcagagtgtaaggtgca
>gene=chr20_250036-251036; species=equCab
------------------------------------------------------------------------------------------gtccagtcacagtgaatctgaagactttggctgcaaattctggga--cagagacattctgtctttccAGCAGGACGTGAAGAAGGAATCACAACACCCCAGCAGATGCTGGCACACTGGGGCCACACGGCAGGCTGACCTT-AGCAAGAGAAAACATCTTGGAGGACCACAGAGAGAAACAGAAACTGGGTTCTTTGTGCCGTC-CATGATTTCCGGATAAGGCCTCGCCTAGAATATTTATTGACCCGAGCCctttattgtttaagccaacttgagttaggtgctctgcaacctgtaaccaagtcttccaacACAGAGTGGATCTGTGAGCGATCAGAGGCTCCTGGGAGt-gtagcaggctgg--gtc--cccaa---------ctctgagat-gagtggagggtgca
>gene=chr20_250036-251036; species=gorGor
ccaggatggtctcgaactcctgacctcaagtgatccacccacctcggcctcccaaagtgctaggattacaggcgtgaac-actgtgc------------CAGTGAATCTTAATACACTGGCT-AAAATTCTGGGAC-CAGCCAGTCTCTCTCTTTCCAACAGGACATGTACAAGGACCTGTACAACCCTGGGAGATGCTGGCATATC-GGGCCACAAGCAGTGCTGACCTGAAGAAAAGGGCAACACCTCAGAAAACAAAGTAGATAAATAGAAACCAAGTCCTTGGTGCCATCACTTGATTTCTGGATAAAGCCTCACCTAAGCTATTTATTGACCTGAGCCCTTCATAGTTTAGGCCAATGTGATTTGGTTGTTTTGTTACCTGTAACCAAGTATCTTAACACAAAGTGGATCTGTGAGTGAGCAGAGCCTCTTGGGGGTTGTAGCAATCTAGTAgttggcccagaaaggccaactctgagatggagtgtagggtgca
>gene=chr20_250036-251036; species=panTro
ccaggatggtctcgaactcctgacctcaactgatccacccacctcagcctcccaaagtgctaggattacaggcgtgaaccactgtgcccagcccaattacagtgaatcttaatacactggctgaaaattctgggacacagccagtctctctctttccaacaggacatgtacaaggacctgtacaaccctgggagatgctggcatattggggccacaagcagtgctgacctgaagaaaagggcaacacctcagaaaacaaagtagataaatagaaaccaagtccttggtgccatcacttgatttctggataaagcctcacctaagctatttattgacctgagcccttcatagtttaggccaatGTGATTTGGTTGTTTTGTTACCTGTAACCAAGTATCTTAACACAAAGTGGATCTGTGAGTGACCAGAGCGTCTTGGGGGTTGTAGCAATCTAGTAgttggcccagaaaggccaactctgagatggagtgtagggtgca
>gene=chr20_250036-251036; species=papHam
ccaggatggtctcaaactcctgacctcaagtgatccacctgcctcggcctcccaaagtgctaggattacaggcgtgagccactgtgcccagccCAATTATAGTGAATCTTAATACACTGGCTAAAAATTCTGGGACACAGTCAGTCTCTCTCTTTCCAACAGGACATGTACAAGGACCTGCACAACCCTGGGAGATGCTGGCATATTGGGGCCACAAGCGGTGCTGACCTTAAGGAAAGGGCAACACCTCAGAAAACAAAGTAGATAAATAGATAAATAGTCCTTAGTGCCATCACTTGATTTCTGGATAAAGCCTCATCTAAGCTATTTATTGATCTGAGCCCTTCATAGTTTAGGCCAATGTGATTTGGTTGTTTTGTTACCTCTAACCAAGTCTCTTAACACAAAGTGGATCTGTGAGTGACCAGAGTCTCTTGGGGGTtgtagcaacctag-------cccagagaggccaactctgagatggagtgtagggtgta
>gene=chr20_250036-251036; species=ponAbe
ccaggattttctcgaactcctgacctcaagtgatccacccacctcggcctcccaaagtgctaggattacaggcgtgagccactgtgcccagccCAATTACAGTAAATCTTAATACACTGGCTGAAAATTCTGGGACACAGCCAG--TCTCTCTTTCTAACAGGACACATACAAGGACCTGCACAACTCTGGGAGATGCTGGCATATTGGGGCCACAAGCAGTGCTGACCTGAAGAAATGGGCAACACCTCAGAAAACAAAGTAGATAAACAGAAACCAAGTCCTTGGTGCCATCACTTGATTTCTGGATAAAACCTCACCTAAGCTATTTATTGACCTGAGCCCTTCATAGTTTAGGCCAATGTGATTTGGTTGTTTTGTTACCTGTAACCAAGTATCTTAACACAAAGTGGATCTGTGAGTGACTAGAGCCTCTTGGGGGTtgtagcaatctag--gtc--cccagagaggccaactcggagatggagtgtagggtgca
>gene=chr20_250036-251036; species=rheMac
ccaggatggtctcaaactcctgacctcaagtgatccacctgccttggcctcccaaagtgctaggattacaggcgtgagccactgtgcccagccCAATTATAGTGAATCTTAATACACTGGCTAAAAATTCTGGGACACATTCAGTCTCTCTCTTTCCAACAGGACATGTACAAGGACCTGCACAACCCTGGGAGATGCTGGCATATTGGGGCCACAAGCGGTGCTGACCTTAAGGAAAGGGCAACACCTCAGAAAACAAAGTAGATAAATAGAAACCAAGTCCTTAGTGCCATCACTTGATTTATGGATAAAGCCTCATCTAAGCTATTTATTGATCTGAGCCCTTCATAGTTTAGGCCAATGTGATTTGGTTGTTTTGTTACCTGTAACCAAGTCTCTTAACACAAAGTGGATCTGTGAGTGACCAGAGTCTCTTGGGGGTtgtagcaatctag-------cccagagaggccaactctgagatggagtgtagggtgta
>gene=chr20_272325-273325; species=hg19
tttcccgaacttaaaatagggcatctctcttcttggaatcatccttaactcatctcttatcccacatccatcagcagatcctgttgcaataacttcaacgtatatctggaataggaccacACATACACACACACACACCCCTCTTTCCTTTTGTACCCCAACTAAAGTACTAGTTCCCACCCTTGCCCTACACCAATTCTCTCTCTACACACCAGATTTGCTAGATAGAGCACGGATTTAAAAGAGAATTCCAGTTTAAAAGATAATTGGGCGGGAGCAATAATTTTAAATCACTTAAACTTCAATAGGGGAACATTGCTATAGAATACCATGTcagagctcccaaccttttctgcctcttaaaaatcacaggagaatgtgtttaaatgcactgtggtaaatagaagcagctgctaggataaaaagcaattagcccaggtactctggctattcaggcccctcctggctgaccctagagctgagggaatcactgtgttggg
>gene=chr20_272325-273325; species=bosTau
tttagccaactcaaagt--ggcaactctcttcctggagtctttttt------------ctcccacatccatcagca------------ataccttcaaagta-atgtagagtcagacgccacccatacaaataaacaccccacttgccccttactccaagactaaagtaccagctcccacccttaccgcactccagttctctctccacacctcagATTTGCTCGATAGAGCACAGATTTAAAAGTGCATTCCTGTTTAAAAAATAATTTGGAAGGAGCAATGATTTAAAATCAGTCACACTTCAATAGGGGAATGTTTCCATAGAACAC---------------------------------------------------------------------------------------------------------------------------------------------------------------------------
>gene=chr20_272325-273325; species=calJac
tttcctgaactcaaaatggggagattctcttcttggaatcatccttaattcatctcttatcccgcatccatcagcagatcctgttgcaaaaacttcgacatatatctggaatAGGAacacacacacacacacacaTAACCCTCTTTCCTTTCGTACCCCAGCTAAAGTAGTAACTCCCACCCTTGACCTACACCAATTCTTT--CTACACACCAAATTTGCTAGATAGAGCATAGATTTAAAAGTGAATTCCAGTTTGAAAGATAATTGGGAGGGAGCAATAATTGGAAATCACTTAAACTTCAATAGGGGAAAATTCTTATAGAATACCACACCAGAGCtcccaacattttctgcctcttaaaaatcacaggagaatgtttttaaatacactataataaatagaaacagctgctaggat-aaaagcaattagactgggggctctggctatccaggtccctcctggctgcccctagagctgagggaatcactatgttggg
>gene=chr20_272325-273325; species=canFam
TTCCTCCAACTCAAAAT--GGCAGCCCTCTTcctggagtcacccttgattcctcttttatcccaga-tcatcagca------------atactttcaaagtacatctggaatcatacaccaccCACACATACACACACCTCCCTTTCTTCTGACACCCACACTA------------------------------------------------------------------------------------------------------------------------------------------------------------------------------------------------------------------------------------------------------------------------------------------------------------------------------------------------
>gene=chr20_272325-273325; species=equCab
----------------------------------------------------------------------------------------------------------------------------------------------------------------------------------------------------------------------------------------------TAAAAGTGCATTCTAGTTTAAAAAATAATTTGGAGGAAGCAATAATTTTAAATCACCTAAACTTCAAAAGAGGAATGTTGCTGTGGAATACTAAGCCAGAGCtcccaaccttctccccctcttaaaaatcacaggaaa--cttttaaagcacactatggtaaacagaagagactattagggt-aaaagcaatcagccagggtactctggccatccaagaccctcttggctgccgctagggctgatagaatcatttcttgggg
>gene=chr20_272325-273325; species=gorGor
--------------------------------------------------------------------------------------------------------------------------------------------------------------------AAGCACTAGTTCCCACCCTTGCCCTACACCAATTCTATCTCTACACACCAGATTTGCTAGATAGAGCACGGATTTAAAA-TGAATTCCAGTTTAAAAGATAATTGGGAGGGAGCAATAATTTTAAATCACTTAAACTTCAATAGGGGAACATTGCTATAGAATACCATGTcagagctcccaaccttttctgcctcttaaaaatcacatgagaatgtgtttaaatgcactgtggtaaatagaagcagctgctaggat-aaaagcaattagcccaggtactctggctattcaggcccctcctggctgaccctagagctgagggaatcactgtgttggg
>gene=chr20_272325-273325; species=panTro
tttcccgaactcaaaatggggcaactctcttcttggaatcatccttaactaatctcttatcccacatccatcagcagatcctgttgcaataacttcaacgtatatctggaataggaccacacatacacacacacacacccctctttcctttggtaccccaactaaagtactagttcccacccttgccctacaccaattctctctctacacaccagATTTGCTAGATAGAGCACGGATTTAAAAGTGAATTCCAGTTTAAAAGATAATTGGGCGGGAGCAATAATTTTAAATCACTTAAACTTCAATAGGGGCACATTGCTATAGAATACCATGTCAGAGCTCCCAACCTTTTCTGCCTCTTAAAAATCACAGGAGAATGTGTTTAAATGCACTGTGGTAAATAGAAGCAGCTGCTAGGATAAAAAGCAATTGGCCCAGGTACTCTGGCTATTCAGGCCCCTCCTGGCTGACCCTAGAGCTGAGGGAATCACTGTGTTGGG
>gene=chr20_272325-273325; species=papHam
TTTCCCAAACTCAAAATAGGGCAACTCTCTTcttggaatcatccttaactcatctctcatcccacgtccatcagcagatcctgttgcaataacttgaacatatatctggaataggaccacacacacacacacacacacTCCTCTTTCCTTTTGTACCCCAGCTAAAGTACTAGCTGCCACCCTTGCC-----------------CTACACACCAGATTTGCTAGATAGAGCAGGGATTTAAAAGTGAATTCCAGTTTAAAAGATAATTGGGAGGGAGCAATAATTTTAAATCACTTAAACTTCAATAGGGGAACATTACTATAGAATACCATGTcagagctcccaaccttttctgcctcttaaaaatcacaggagaatgtgtttaagtgcactgtggtaaatagaagcagcttctaggataaaaagcaattaacccgggtactctcgctattcaggcccctcctggctgaccctggagctgagggaatcactatattggg
>gene=chr20_272325-273325; species=ponAbe
tttcccgaactcaaaatggggcaactctcttcttggaatcatccttaactcatctcttatcccacatccatcagcagatcctgttgcaataacttcaacgtatatctggaataggaccacacacacacacacacacacccctctttccttttgtaccccaactaaagtactagctcccacccttgccctacaccaattctctctcTACACACCAGATTTGCTAGATAGAGCACGGATTTAAAAGTGAATTCCAGTTTAAGAGATAATTGGGAGGGAGCAATAATTTTAAATCACTTAAACTTCAATAGGGGAACATTGCTATAGAATACCACGTcagagctcccaaccttttccgcctcttaaaaatcacaggagagtgtgtttaaatgcactgtggtaaatagaagcagctgctaggataaaaagcaattagcccaggtactctggctattcaggcccctcctggctgaccctagagctgagggaatcactatgttggg
>gene=chr20_272325-273325; species=rheMac
TTTCCCAAACTCAAAATAGGGCAACTCTCTTcttggaatcatccttaactcatctctcatcccacatccatcagcagatcctgttgcaataacttcaacatatatctggaataggaccacacacacacacacacacacTCCTCTTTCCTTTTGTACCCCAACTAAAGTACTAGCTGCCACCCTTGCC-----------------CTACACACCAGATTTGCTAGATAGAGCAGGGATTTAAAAGTGAATTCCAGTTTAAAAGATAATTGGGAGGGAGCAATAATTTTAAATCACTTAAACTTCAATAGGGGAACATTACTATAGAATACCATGTCAGAGCTCCCAACCTTTTCTGACTCTTAAAAATCACAGGAGAATGTGTTTAAGTGCACTGTGGTAAATAGAAGCAGCTTCTAGGATAAAAAGCAATTAACCCGGGTACTCTGGCTATTCAGGCCCCTCCTGGCTGACCCTGGAGCTGAGGGAATCACTATATTGGG
>gene=chr20_282025-283025; species=hg19
gctggtctcgaactcctgacctcaggtgatccacctgcctcagcctctgaaagtgctgggattacaggcgtgagacaccgcacccagccAACATTTGTCCTGTATAGAATTGTCTGAAGTAAaggtttccctagaagagaaaacgtcctgactgaaacctgcaagatgagtaagaaccaggctaagagtgaagagacagccaagcagcagaaatagcagatgtagaggcctggaggccagagagcacacagcgtgttcggactggccaagagtcaggggaagatgtggctgggagaaaacgccgagaagagGTGTCACAGGGCTTACCAGCCATATTTAAAAACGTGGATTTTGTCCTCAGAGCCTCCAATCAGGCCTCCTCCATTCCattcattctttcaacacatgcctgttaagcgccaactctataggggccttttctaagcgatggaacacagcatggagcaggataatcaagtccctgaagctcagattctaga
>gene=chr20_282025-283025; species=bosTau
-----------------------------------------------------------------------------------------------------GTATAGAGTTGCCtcagggacaggtctg-gcaaaagagatgatgtctggactgaaacctgc-aaatgaa---gagtcaggtgaagaaggaagagatattcaggcaacagaagcagtctgtgcaaagacctggagact--agagcacaaggtgtgttcaggctggctgagagtcacaggaagatgtggttgg--gaaaaggcccagaggaagtgacacagggcTTGTCAGTGTT--AGAAGAGGCTTGGTTTTGTCCTAACACCCTCCACTCTGGCCTCCTTCATTC----TGTTCATTTAACA-------------CACCAACTC-----------TTTCAAGGCAATGGATTAC-------AGCAAAATAGTCAAGTCTTTGGGGCTCGAATTCTAGA
>gene=chr20_282025-283025; species=calJac
gctggtcttgaactcctaacctcaggtgatccactcgcctcagcctctcaaagtgctgggattacaggcatgagccaccatgcccagccAACATTTGTCCTGTATAGAACTGTCTGAAGTAAAGATTTCCCTAGAAGAGAAAA--TTCTGATTGAAACTTGCAAGATGAGTAAAGA----ACTAAGAGCAAAGAGACACCCCAGCAGCAGAAATAACAAATGTAGAGACCTGGAGGC----------------------------CCGAGAGTCAGGGGAAGATGTGGTTGGGGGAAAACGCCAAGAAAAGGTGTCGCA-GGCTTACCAGCCACATTTAAGAACATGGATTTTGTCTTCAGAGCCTCCAATTTGGCCTCCTCCGTTCCattcattctttcaacacatgccttttaaataccaactctattggggccttttctaagcaatggaacacagcattgagggagataatcaggtccctggggctcagattctaga
>gene=chr20_282025-283025; species=canFam
------------------------------------------------------------------------------------------------------------ATTGTCTGAAATACCggtctc-ctggaagagaggatgtcctgaccgaagcctacaagatgaat--aagccaggtgaagagggcagagctgacca--------catcagcctgtgcaaagggccag---------agCACACAGG--GTTCAGGGTGGCTCAGACTCACAGAAAGATATGCTTGG--GAAAAGGCCGTGAAGAGGCAACCCTGGGCCTGTCAGTGTTACTTAAGAGG----TCTTTGTCCTGACCCCCTCCAGTCTAGCCACCTCCATTCCATCCACTTACTTAGCATGTA-----TAAACACCAACTC-----------TTTCTAGGCAATGGAATAC-------AGCAACATAGTCAAGGCCCTGGGACTCAAATTCTAAA
>gene=chr20_282025-283025; species=equCab
-----------------------------------------------------------------------------------------------------gtatagaattgtctcaagtacaggtctc-ctagaagagatgatgtctccactgaaacctgcaataataa---gagccagatgaagaaggaagagatatccaag---cagaaacagcctgtgcaaagacctgga------agagcacacagcatgttcaggctggctgagagtcacaggaagatgtggttgg--gaaaaggccaagaggAGGTGACAAA---------------ATTTAAGAGGCTTGATTTTGTCCTAATACCTTCCAGTCTGGCCACCTCCATTCCACTCATTCACTTAACACATGTACATTAAGCACCATCTC-----------TTTCTAGGCAATGGAATAC---atagaaaaAAAAAAATAGGTCTCTAGGGCTCAAATTCTAGA
>gene=chr20_282025-283025; species=gorGor
--------------------------------------------------------------------------------------------------------------------------------------------------------tgaaacctgca-gatgagtaagaaccaggctaagagtgaagagacagccaagcagcagaaatagcagatgtagaggcctggaggccagagagcacacagcgtgttcggactggccaagagtcaggggaagatgtggctgggagaaaacgccgagaagaggtgtCACAGGGCTTACCAGCCATATTTAAAAACGTGGATTTTGTCCTCAGAGCCTCCAATCAGGCCTCCTCCATTGCattcattctttcaacacatgcctgttaagcgccaactctataggggccttttctaagtaatggaacacagcgtggagcaggataatcaagtccctgaagctcagattctaga
>gene=chr20_282025-283025; species=panTro
gctggtctcgaactcctgacctcaggtgatccacctgcctcagcctctgaaagtgctgggattacaggcgtgagacaccgcacccagccAACATTTGTCCTGTatagaattgtctgaagtaaaggtttccctagaagagaaaacgtcctgactgaaacctgcaagatgagtaagaaccaggctaagagtgaagagacagccaagcagcagaaatagcagatgtagaggcctggaggccggagagcacacagcgtgttcggactggccaagagtcaggggaagatgtggctgggagaaaacgccgagaagagGTGTCACAGGGCTTACCAGCCATATTTTAAAACGTGGATTTTGTCCTCAGAGCCTCCAATCAGGCCTCCTCCATTCCattcattctttcaacacatgcctgttaagcgccaactctataggggccttttctaagcgatggaacacagcatggagcaggataatcaagtccctgaagctcagattctaga
>gene=chr20_282025-283025; species=papHam
gctggtctcaaactcctgatctcaggtgatccacctgcctcagcctctgaaagtgctgggattacaggtgtgagccaccgcgcccggccAACATTTGTCCTGTATAGAATTGTCTGAagtaaaagtttccctagaagagaaaacgtcttgc-tgaaacctgcaagatgagtaagaa-caggctaagaacgaagagacacccaagcagcagaaatagtagatgtagagacctggaggccagagagcacacagtgcgtttggactggctgagaggcaggggaagatgtggttgggagaaaatgccgagaagagGTGTCACAGGGCTTACCAGCCATATTTTAAAACGTGGATTTTGTCCTCAGAGCCTCCATTCTGGCCTCCTCCCTTCCattcattctttcaacacatgcctgttgagcaccaactctataggggccttttctaagcaatggaacacagcattgagcaggataatcaagtccctggggctcagattctaga
>gene=chr20_282025-283025; species=ponAbe
gctggtctcgaactcctgacctcaggtgatccacctgcctcagcctctgaaagtgctgggattacaggcgtgagacaccgcacccagccAACATTTGTCCTGTATAGAATTGTCTGAagtaaaggtttccctagaagataaaacgtcctaactgaaacctgcaagatgagtaagaaccaggctaagagcaaagagacagccaagcagcagaaatagcagatgtagaggcctggaggccagagagcacacagcgtgtttggactggccaagagtcaggggaagatgtggttgggagaaaacgttgagaagaggTGTCACAGGGCTTACCAGCCACATTTAAAAACGTGGATTTTGTCCTCAGAGCCTCCAATCAGGCCTCCTCCATTCCattcattctttcaacacatgcctgtcaagcaccaactctataagggccttttctaagcaatggaacacagcatggagcaggataatcaagtccctgaggctcagattctaga
>gene=chr20_282025-283025; species=rheMac
gctggtctcaaactcctgatctcaggtgatccacctgcctcagcctctgaaagtgctgggattacaggcgtgagccaccgcgcccggccAACATTTGTCCTGTATAGAATTGTCTgaagtaaaagtttccctagaagagaaaacatcttgc-tgaaacctgcaagatgagtaagaa-caggctaagaacgaagagacacccaagcagcagaaatagtagatgtagagacctggaggccagagagcacacagtgcatttggactggctgagaggcaggggaagatgtggttgggagaaaatgCCGAGAAGAGGTGTCACAGGGCTTACCAGCCATATTTAAAAACGTGGATTTTGTCCTCAGAGCCTCCATTCTGGCCTCCTCCCTTCCattcattctttcaacacatgcctgttgagcaccaactctataggggccttttctaagcaatggaacacagcattgagcaggataatcaagtccctggggctcagattctaga
>gene=chr20_288208-289208; species=hg19
CTCCCTGGTGTTCACCAGGGCCTGCCTGACCAGCCCTGCCTCCTCTGGGCCTCCTCTCTTGTCGGGCCTCCCCCTCTTACCCTGGCTTGGCTTCCCcttctgctccagctggtcattcctggaagcagatctcttcctcccctacccatggttaatccttacctgcctggggcactcagctctaatgctgcttcctaactagagcctaccctaacatcctgtatcagaccctcttacaccgtccgttacctccctggcctctccttcagcagttactcgggtgcaatgatatacttatttgtgccatggtttgattgatatctgcctctgcctctccactttgagctccctgagggcaggaaccagtctcttttggctcacggttatagcttgagcaattagcactatgcctggcacagagtaaagcctaataaatatttattgcatgcatgaTCTAGAATCACTTGGCTGAGGTTACAGATTAAGACACGTGTCTACTT
>gene=chr20_288208-289208; species=bosTau
CTTGCGGGGTGTCACCAGGCCTTgcctggc-tgcccagcctcctctgagcctcc-----------------cctgctccccctggctgg------------gctcccaacaaccattccaggaat------tcacccttctagacccatggttaacctttgccttcc-ctggtgctcagcgctaatgctacttcctaaaaacagccttctctaac---ctagaccaaacccttttacactctc--------------ccctcctttttgtggtcactcaggtaca---atatgtttatttacgctgtgttttgattaatatctgcc--------------ttgagttcccagagggcaaagaacagactttttt-gcccttggttttagttccaacattgtgtactgtacctggcatacagtaaagcccaataaatatttattgcatggataaTCTAGGATTACTTGGCTACAGTTACAGATCAG--GATATGCCTCCTT
>gene=chr20_288208-289208; species=calJac
--------------------------------------------------------------------------------------------------------------------------------------------------------------------------------------------------------------------------------------------------------------------------------------------------------------------------------------------------------------------------------------------------------------------------------------------------------------------------------------------------------------------
>gene=chr20_288208-289208; species=canFam
-------------------------------------------------------------------------------------------------------------------------------------------------------------------------------------------------------------------------------------------------------------------------------------------------------------------------------------------------------------------------------------------------------------------------------------------------------------------------------------------------------------TCTACTT
>gene=chr20_288208-289208; species=equCab
TTCCCTGGGGCCCCCCAG--------------GCCCTgcctcctctgggcctca-----------------ccccctcaccctggccgg------------gctcctgctagtcattccaggaat------tccccctccctggccgacggttaaccctcaccttcc-ccggcgcgcagctctgaggccgcttcctcac-gcagccttccctaaccttccagagcggactctctcacgctccc----------------cttctcccagcacggactcagatacaatgatacgtttatttatgccgcgatttaattaatgtctgcctctg----------ctgagctcccagagggccggcagcggac-ctttt-gctcccggttgcagctccagtagttagcactgtgcctggcacatagtaaagcccaatgaata-ttattgcatgaatgaTCTAGAATTACTCGGCTGAGGTTACAGATCAG--GACATGTCTACTT
>gene=chr20_288208-289208; species=gorGor
CTCCCTGGTGTTCACCAGGGCCTGCCTGAC-AGCCCTGCCTCCTCTGGGCCTCCTCTCTTGTCGGGCCTCACCCCCTTACCCTGGCTTGGCTTCCCcttctgctccagctggtcattcctggaagcagatctcttcctcccctacccatggttaatccttacctgcctggggcactcagctctaatgctgcttcctgactagagcctaccctaacatcctgtatcagaccctcttccaccatccgttacctccctggcctctctttcagcagttactcgggtgcaatgatatacttatttgtgccatggtttgattgatatctgcctctgcctctccactttgagctccctgagggcaggaaccagtctcttttggctcacggttatagcttgagcaattagcactatgc-tggcacagagtaaagcctaatacatatttattgcatgcatgaTCTAGAATCACTTGGCTGAGGTTACAGATTAAGACACGTGTCTACTT
>gene=chr20_288208-289208; species=panTro
CTCCCTGGTGTTCACCAGGGCCTGCCTGACCAGCCCTGCCTCCTCTGGGCCTCCTCTCTTGTCGGGCCTCACCCCCTTACCCTGGCTTGGCTTCCCcttctgctccagctggtcattcctggaagcaggtctcttcctcccctacccatggtgaatccttacctgcctggggcactcagctctaatgctgcttcctaactagagcctaccctaacatcctgtatcagaccctcttacaccatccgttacctccctggcctctccttcagcagttactcaggtgcaatgatatacttatttgtgccatggtttgattgatatctgcctctgcctctccactttgagctccctgagggcaggaaccagtctcttttggctcacggttatagcttgagcaattagcactatgcctggcacagagtaaagcctaataaatatttattgcatgcatgaTCTAGAATCACTTGGCTGAGGTTACAGATTAAGACACGTGTCTACTT
>gene=chr20_288208-289208; species=papHam
CTCCCTGGTGCTCACCACGGCCTACCTGACCAGCCCTGCCTCCTCTGGGCCTCCTCTCTTGTGGGGCCTCACCCCCTTTCCCTGGCTTGGCTTCCCcttctgctccagctggtcattcctggaagcagacctcttcctcctctacccatggttaatccttacctgcctggggcactcagctctaatgctgcttcctaactagagcctaccctaacatcctgtatcagaccctcttacaccatcccctacctccctggcctctccttcagcagttactcgggtgcaatgatatacttattcgtgccatggtttgattgatatctacctctgcctctcaactttgagctccctgagggcaggaaccagtctcttttggctcacggttatagcttcagcaattagcactgtgcctggcacagagtaaagcctaataaatatttattgcatgcatgaTCTAGAATTACTTGGCTGAGGTTACAGA----GGCACGTGTCTACTT
>gene=chr20_288208-289208; species=ponAbe
--------------------------------------------------------------------------------------------------------------------------------------------------------------------------------------------------------------------------------------------------------------------------------------------------------------------------------------------------------------------------------------------------------------------------------------------------------------------------------------------------------------------
>gene=chr20_288208-289208; species=rheMac
CTCCCTGGTGCTCACCAGGGCCTACCTGACCAGCCCTGCCTCCTCTGGGCCTCCTCTCTTGTGGGGCCTCACCCCCTTTCCCTGGCTTGGCTTCCCcttctgctccagctggtcattcctggaagcagacctcttcctcccctacccatggttaatccttacctgcctggggcactcagctctaatgctgcttcctaactagagcctaccctaacatcctgtatcagaccctcttacaccatcccctacctccctggcctctccttcagcagttactcgggtgcaatgatatacttattcgtgccatggtttgattgatatctacctctgcctctcaactttgagctccctgagggcaggaaccagtctcttttggctcacggttatagcttcagcaattagcactgtgcctggcacagagtaaagcctaataaatatttattgcatgcatgaTCTAGAATTACTTGGCTGAGGTTACAGATTAAGACACGTGTCTACTT
>gene=chr20_305352-306352; species=hg19
AAAAGCGGGAAGTCCGCCCAGCTCAGGACCTTTGGCTGGCAGGCGAGGTGCCCCGCGGCCCTTGGTGCTGAGCAGGGGAGAGACAGCTGGGACCGCGAGCCTGGGAATCGAATCCTAGTCTGCGTGTCCTCGGTGCTTCCTATTTGGAAACTGGGCATCATATTATCATATTCCCTTCTCCCTCCGGATTCTTATGGAGCTTCGAACGAGATTAAATATACATATATATGAGAAAGGGATTTGTTCACTAGGTCCAAAAGCATTTGCTGGTCCCATATGTGGTCGGACCCTGTGTGTAGTAGGCGGGGGGCAACATCTACGACAACCTGAGTTCGTCCCCTTAAGAAGCTTTCCTGAGTCTTGGGCCCCCCAAATTCTCTTCTGGGATGGTCCGAAAAGACGTCCCTGAAAGAGGAAAGGGCGGAAATCCTACCTGACGGCAGGTGTCTCGGAATGAGCTAAAATTTAAAAGGCAACGCGGGGCAGGGACAAGCGTCCAG
>gene=chr20_305352-306352; species=bosTau
AAAAGCGGGAAGTTCGCCCTCCTCAGGACCCTCGGTTGGTAGGCGAGGTGTCCCG-GCCCCTTCGTGCTGAGCAGGGAAGAGAGAGCTGGGACCGCGAGCCTA------GAGTCCTAATCTGCAGATCTTTGGTGTTTCGTACCTGGAAAGTGGGCGGCATGTG--------CCCTTCTTTCTCAGGACTCGCGTGGTGCCTCAAAGGAGAA----------GAAAAATGTGAAAGAGGTTTGTTCATCGGACCCAaaa-catttgttgagcccctatgtggctgga---------tactaggcaag-ggttacatcaatgacacgatgaggttgtccccttaaggagctTTCCTGAGCCTACGTCTCCTCA------GTTCTGGGACGGTTCAAAAGGACGCCCCCTAAAAAG--------------------------------------------------------------------------------------
>gene=chr20_305352-306352; species=calJac
AAAAGCGGGAAGTCCGCCCAGCTCAGAACCCTTGGCTGGCAGGCGAGGTACTCCG-GCCCCTTGGTGCTGAGCAAGGGAGAGAAAGCTGGGACCACGAGCCTAGGAATCCGGTCCTAGTCTGTGTCTCCTCGGTGTTTCCTGTTTGGACAGTGGGCATCATATT---ATATTCCCTTCTTCCTCGGGATTATTGTGGACCCTCAAACGGGATTAAATATACATATATATGAGAAAGGGATTCTTTCATTGGGTCCATAAGCATTTGCTGGTCCCACATG---------------------------------------------------------------------------------------------AATTCTCTTCTGGGACTGTCCGAAAAGACGTCCCTGAGAGAGG-ATGGGCGGAAATCCTACCTGGCGGCAGGTGTCTCGGAATAAGCTAAAATTTAAAAGGCAACGCGGAGCAGAGACAAGCGTCCAG
>gene=chr20_305352-306352; species=canFam
AGAAGCGGACAGTCAGTCCTGCCCAGGACCCTTGACTGGTAGGCAAGATGCCCCA-G---CGAGACGCT--------------GAGCTGGGACCACGAGCCTAGGATTCGAGCCCTAGTCGGCTTGTCTTCCTTGTTCCGAATCCGGAAAATGGGCGTCATACT--------CTCTTCTTTCTCAGGACTCTTGTGGCGCCTCAAACGAGAG---------AAAAAAATGTGAAAGAGCTTTGttcattgcgttcaaaagcatttgtccagcccctgtgtggctggaccctgtgtgtcctaggcagg-ggctacatctgtgaaacaatgagtctggccccttgaagagctcTCCCGATCCTGAGTACCCCCCCATTCTGTTCTGGGATGGTTCAGAAAGACGCCTCCAAAAGAGGAGGGGGCGGAGGTCCCACCTGGCGGCAGGTGTCACTGAATAAGCTAAAATTTCAAAGGCAACGTGGGGC-GGGACGAGCTCTCAG
>gene=chr20_305352-306352; species=equCab
AACAGCGGCAAATCCTCCCTACTCTGGACCCTTGGCTGGAAGGCGAGGTGCCCGA-GCCCCTGCGTGCTGAGCAGGGA--GGAGAGCTGGGACCGCCAGCCTAGGAtccgagccctagtctgcatgtcct--------cgtatctggacagtgcgcgtcatatt--------ctcttctttctcaggactcttgtgacgcctcaaacgagat----------aaaaaatatgaaagggatttgtTCTCGCGGtccaaaagcatttgttgagcctttctgttgctggaccctctgtgtactaggcagg-ggctacatccatgacacgatgagtctgtccccttaaggagctTTCCTGAGACTGGG--CCCCCGTGTTCTGTTCTGAGACAGTCCAAAAAGACGCCCCGGAAAGAGGAGAGGGCGGAGGTCCAACCTGGCGGCAGGTGTCACTGAATAAGCTAAAATTTCAAAGGCAACGCGGGGCGGGGACAAGCCTTCGG
>gene=chr20_305352-306352; species=gorGor
AAAAGCGGGAAGTCCGCCCAGCTCAGGACCTTTGGCTGGCAGGGGAGGTGCCCCGCGGCCCTTGGTGCTGAGCAGGGGAGAGACAGCTGGGACCGCGAGCCTGGGAATCGAATCCTAGTCTGCGTGTCCTCGGTGCTTCCTATTTGGAAACTGGGCATCATATTGTCATATTCCCTTCTCCCTCCGGATTCTTATGGAGCTTCGAACGAGATTAAATATACATATATATGAGAAAGGGATTTGTTCACTGGGTCCAAAAGCATTTGCTGGTCCCATATGTGGTCGGACCCTGTGTGTAGTAGGCGGGCGGCAACATCTACGACAACCTGAGTTAGTCCCCTTAAGAAGCTTTCCTGAGTCTTGGGCCCCCCAAATTCTCTTCTGGGATGGTCCGAAAAGACGTCCCTGAAAGAGGGAAGGGCGGAAATCCTACCTGACGGCAGGTGTCTCGGAATGAGCTAAAATTTAAAAGGCAACGCGGGGCAGGGACAAGCGTCCAG
>gene=chr20_305352-306352; species=panTro
AAAAGCGGGAAGTCCGCCCAGCTCAGGACCTTTGGCTGGCAGGCGAGGTGTCCCGCGGCCCTTGGTGCTGAGCAGGGGAGAGACAGCTGGGACCGCGAGCCTGGGAATCGAATCCTAGTCTGCGTGTCCTCGGTGCTTCCTATTTGGAAACTGGGCATCATATTGTCATATTCCCTTCTTCCTCCGGATTCTTATGGAGCTTCGAACGAGATTAAATATACATATATATGAGAAAGGGATTTGTTCACTGGGTCCAAAAGCATTTGCTGGTCCCATATGTGGTCGGACCCTGTGTGTAGTAGGCGGGGGGCAACATCTACGACAACCTGAGTTCGTCCCCTTAAGAAGCTTTCCTGAGTCTTGGGCCCCCCAAATTCTCTTCTGGGATGGTCCGAAAAGACGTCCCTGAAAAAGGAAAGGGCGGAAATCCTACCTGACGGCAGGTGTCTCGGAATGAGCTAAAATTTAAAAGGCAACGCGGGGCAGGGACAAGCGTCCAG
>gene=chr20_305352-306352; species=papHam
AAAAGCGGGAAGTCCGCCCAGCTTAGGACCTTTGGCTGGCAGGCGAGGTGCCCCGCGGCCCTTGGTGCTGAGCTGGGGAGAGACAGTTGGGACCGCGAGCCTCGGAATCGAATCCTAGTCTGCGTGTTCTCGGTGTTTCCTATTTGGGAAGTGGGCATCATATTATCATATTCCTTTCTCCCTCGGGATTCTTGTGGAGCCTCAAACGAGATTAA------ATATATATGAGAAAGGGATTTGTTCATTGGGTCCAAAAGCA-TTGCTGGTCCCATATGTGGTTGGACCCTCTGTGTAGTAGGCGGA-GGCAACATCTACGACAACCTGAGTCCGTCCCCTTAAGAAGCTTTCCTGAGTCTTGGTCCCTCCAAATTCTCTTCTGGGACGGTCCGAAAAGACGTCCCTGAAAGAGGAAAGGGCGG-AATCCTACCTGACGGCAGGTGTCTCGGAATAAGCTAAAATTTAAAAGGCAACGCGGGGCAGGGACAAGCGTCCAG
>gene=chr20_305352-306352; species=ponAbe
AAAAGCGGGAAGTCCGCCCAGCTCAGGACCTTTGGCTGGCAGGCGAGGTGCCCCGCGACCCTTGGTGCTGAGCAGGGGAGAGACAGCTGGGACCGCGAGCATAGGAATCGAATCCTAGTCTGCATGTCCTCGGTGCTTCCTATTTGGAAAGTGGGCATCATATTATCATATTCCCTTCTCCCTCCGGATTCTTGTGGAGCTTCGAACGAGATTAAATATACATATATATGACAAAGGGATTTGTTCATTGGGTCCAAAAGCATTTGCTGGTCCCATGTGTGGTCGGACCCTGTGTGTAGTAGGCGGG-GGCAACATCTACGACAACCTGAGTCCTTCCCCTTAAGAAGCTTTCCTGAGTCTTGGTCCCCCCAAATTATCTTCTGGGATGGTCCGAAAAGACGTCCCTGAAAGAGGAAAGGGCGGAAATCCTACCTGACGGCAGGTGTCACGGAATGAGCTAAAATTTAAAAGGCAACGCGGGGCAGGGACAAGCGTCCAG
>gene=chr20_305352-306352; species=rheMac
AAAAGCGGGAAGTCCGCCCAGCTTAGGACCTTTGGCTGGCAGGCGAGGTGCCCCGCGGCCCTTGGTGCTGAGCTGGGGAGAGACAGTTGGGACCGCGAGCCTCGGAATCGAATCCTAGTCTGCGTGTTCTCGGTgtttcctatttgggaagtgggcatcatattatcatattcctttctccctcgggattcttgtggagcctcaaacgagattaa------atatatatgagaaagggatttgTTCATTGGGTCCAAAAGCA-TTGCTGGTCCCATATGTGGTTGGACCCTGTGTGTAGTAGGCGGA-GGCAACATCTACGACAACCTGAGTCCGTCCCCTTAAGAAGCTTTCCTGAGTCTTGGTCCCTCCAAATTCTCTTCTGGGACGGTCCGAAAAGACGTCCCTGAAAGAGGAAAGGGCAG-AATCCTACCTGACGGCAGGTGTCTCGGAATAAGCTAAAATTTAAAAGGCAACGCGGGGCAGGGACAAGCGTCCAG
>gene=chr20_307025-308025; species=hg19
CCGTCAGCGGGGCGCGCACGCCCCCAAACCAGCTGTTTACATACAGGAATCAGGTATTGGGGCCCCTCGGAGGCCGAGGCTGGCACCCCATCTCCCGCGCAGCCTGCCCCCTCCTGGACGTGCCCATCCCCCCTCAGATCCAGACATGCCCCTCCCCCGCAGACACACCCCAAGGCAGCCCAACCCCCACCCCTTCCCCGACACCCAAGCCCCTCCCCACGTCGCCCCCTCCTGCACAGCCACCAGCAGCCAGCCCCCTCCGATACACCTCCCGTCCTCTCCTACAGACCTGCACCCCTCCCCCCTTTTGCACACGCCCCTCCTCGTGGCCGGAGGACCCGCCCCCTCCTTTGCTCCGGAATCTCTCCTCCCTCGCCCGGCCCGCCTTCTCTGGGTTAGGGGGGCGATGCGGCCGGGTGGCAACGCACGCGCCTCCTGCGCCCCTCCCTTCCCTGGGGGGAGGGGCGCACCCCTTTTATCCCCGGAGCGCTAGGGCCCGC
>gene=chr20_307025-308025; species=bosTau
TCGTCAGCGGGGCGCGCACGCCCCCAAACCAGCTGTTTACATACAGGAATCAGGTATTGGGGCCCCTCGGAGGCCGAGGCTGGCACCCCATCTCCCGCACAGCCTCCCCCCTCCTAGACGTGCCCATCCCCCTTCAAATCCAGACAAGCCCTTCCCCCGCAGACACACCCCAAGACAGCCCAACCCCCACCCTTTCTCCGACATCCGAGCCCTTCCCCATCTTGCCCCCTCCCGCG-AGCCACCAGCAGCCAGCCCCCTCCGATACACCTCCCATCCTCTCCGAGAGACCTGTACCCCTCCCCCATTTTGCACACGCCCCTCCTCTTGGCCGGAGGACACGCCCCTGCCCTTGCTCTAGACTCCCTCCGCCTGCTTCCAGCCCGCCTTCTCTCGTTTAGGGGGGCGCTGCAGCTGGGCGGCCCTGCGCCCTCCTCTCTCGCCCTT--CCCTCCGAGGGGGAGGGGCACGCTCCTTTTCCCCGGGGAGCACTGGGAcccgc
>gene=chr20_307025-308025; species=calJac
CCGTCAGCGGGGCGCGCACGCCCCCAAACCAGCTGTTTACATACAGGAATCAGGTATTGGGGCCCCTCGGAGGCCGAGGCTGGCACCCCATCTCCCGCGCAGCCTCCCCCTTCCTGGACGTGCCCATCCCCCCTCA-ATCCAGACATGCCCCTCCCCCGCAGACACACCCCAAGGCAGCCCAACCCCCACCCCTTCCCTGACATCCAAGCCCCTCCCCACGTTGCCCCCTCCCGCACAGCCACCAGCAGCCAGCCCCCTCCGATACACCTCCCGTC--CTCCTACAGACCTGCACCCCTCCCCCCCTTTGCACACGCCCCTCCTCGTGGCCGGAGGACCCGCCCCCTCCCTTGCTCCGG-ATCCCTCCTCCCTCGCCCAGCCTGCCCGCTCCGGGTTAGGGGGGTGATGCGGCTGGGTGGCAACGCGCGCTCCTCCTGTGCCCCTCCCTTCCCTGGGGGGAGGGGCGCGCTCCTTTTATTCCCGGAGCGCCAGGGCCCGC
>gene=chr20_307025-308025; species=canFam
CCGTCAGCGGGGCGCGCACGCCCCCAAACCAGCTGTTTACATACAGGAATCAGGTATTGGGGCCCCTCGGAGGCCGAGGCTGGCACCCCATCTCCCGCGCAGCCTCCCCCCTCCTAGACGTGCCCATCCCCC-TCGAATCCAGACATGCCCCTCCCCCGCAGACACACCCCAAGGCAGCCCAACCCCCACTCTTTCCCTGACATCCAAGCCCCGCCCCGTCTTGCCCCCTCCCGCACAGCCACCAGCAGCCAGCCCCCTCCTTTACACCTCCCGTCCGCTCCTACAGACCTGCACCCCTCCCCCACCTCGCACACGCCCCTCCTCGTGGCCGGAGGACACGCCCCTGCCCTTGCTCCCGAATCCCTCCGCCT------AGCCCGCCTCTTCTTGTTTA-GGGGGCGCTGCGGCTGGGCGGCACCGCGCGCTCCTCCCAGGcccctctcctccc------------tcccctcccc---ctcccGGAGCGCTGGGGCACGC
>gene=chr20_307025-308025; species=equCab
CCGTCAGCGGGGCGCGCACGCCCCCAAACCAGCTGTTTACATACAGGAATCAGGTATTGGGGCCCCTCGGAGGCCGAGGCTGGCACCCCATCTCCCGCTCAGCCTCCCCCCTCCTAGACGTGCCCATCCCCCTTCAAATCCAGACATGCCCCTCCCCCGCAGACACACCCCAAGGCAGCCCAACCTCCATTCCTTCCCTGACATCCAAGCCCCTCCCCGTCTTGCCCCCTCCCGCACAGCCACCAGCAGCCAGCCCCCTCTGATACAGCTCCCGTCCTCTCCTACAGACCTATGCCCCTCCCCCACTTTGCACACGCCCCCCCCCGTGGCCGGAGGACACGCCCCTGCCCTCGCTCCCGAATCCCTCCGCCTTCGCCTCGCCCGCCTCCTCCTGTTCAGGGGGGCGCTGCGGCTGGGCGGCCCCGAGCGCTCCTCCCATGCCCCTCCCCTCCCA-GGGGGAGGGGTGCGCTCCTC--ACTCTCGGGGCGCTGGGGCCCGC
>gene=chr20_307025-308025; species=gorGor
----------------------------------------------------------------------------------------------------------------------------------------GATCCAGACATGCCCCTCCCCCGCAGACACACCCCAAGGCAGCCCAACCCCCACCCCCTCCCTGACACCCAAGCCCCTCCCCACGTTGCCCCCTCC-----------CAGCAGCCAGCCCCCTCCGATACACCTCCCGTCCTCTCCTACAGACCTGCACCCCTCCCCCCTTTTGCACACGCCCCTCCTCGTGGCCGGAGGACCCGCCCCCTCCTTTGCTCCGGAATCTCTCCTCCCTCGCCCAGCCTGCCTTCTCCGGGTTAGGGGGGCGATGCGGCTGGGTGGCAACGCACGCTCCTCCTGTGCCCCTCCCTTCCCTGGGGGGAGGGGCGCACTCCTTTTATCCCCGGAGCGCTAGGGCCCGC
>gene=chr20_307025-308025; species=panTro
CCGTCAGCGGGGCGCGCACGCCCCCAAACCAGCTGTTTACATACAGGAATCAGGTATTGGGGCCCCTCGGAGGCCGAGGCTGGCACCCCATCTCCCGCGCAGCCTCCCCCCTCCTGGACGTGCCCATCCCCCCTCAGATCCAGACATGCCCCTCCCCCGCAGACACACCCCAAGGCAGCCCAACCCCCACCCCTTCCCTGACACCCAAGCCCCTCCCCACGTTGCCCCCTCCTGCACAGCCACCAGCAGCCAGCCCCCTCCGATACACCTCCCGTCCTCTCCTACAGACCTGCACCCCTCCCCCCTTTTGCACACGCCCCTCCTCGTGGCCGGAGGACCCGCCCCCTCCTTTGCTCCGGAATCTCTCCTCCCTCGCCCGGCCTGCCTTCTCTGGGTTAGGGGGGCGATGCGGCTGGGTGGCAACGCACGCTCCTCCTGTGCCCCTCCCTTCCCTGGGGGGAGGGGCGCGCTCCTTTTATCCCCGGAGCGCTAGGGCCCGC
>gene=chr20_307025-308025; species=papHam
CCGTCAGCGGGGCGCGCACGCCCCCAAACCAGCTGTTTACATACAGGAATCAGGTATTGGGGCCCCTCGGAGGCCGAGGCTGGCACCCCATCTCCCGCGTAGCCTCCCCCCTCCTGGATGTGCCCATCCCCCCTCAGATCCAGACATGCCCCTCCCCCGCAGACACACCCCAAGGCAGCCCAACCCCCACCCCTTCCCTGACACCCAAGCCCCTCCCCACGTTGCCCCCTCCTGCACAGCCACCAGCAGCCAGCCCCCTCCGATACACCTCCCGTCTTCTCCTACAGACCTGCACCCCTCCCCCCTTTTGCACACGCCCCTCCTCGTGGCCGGAGGACCCGCCCCCTCTCTTGCTCTGGAATCCCTCCTCCCTCGCCCAGCCTGCCTTCTCCGGGTTAGGGGGGCGATGCGGCTGGGTGGCAACGCGCGCTCCTCCTGTGCCCCTCCCTTCCCTGGGGGGAGGGGCGCACTCCTTTTATCCCCGGAGCGCTAGGGCCCGC
>gene=chr20_307025-308025; species=ponAbe
CCGTCAGCGGGGCGCGCACGCCCCCAAACCAGCTGTTTACATACAGGAATCAGGTATTGGGGCCCCTCGGAGGCCGAGGCTGGCACCCCATCTCCCGCGCAGCCTCCCCCCTCCTGGACGTGCCCATCCCCCCTCAGATCCAGACATGCCCCTCCCCCGCAGACACACCCCAAGGCAGCCCAACCCCCACCCCTTCCCTGACACCCAAGCCCCTCCCCACGTTGCCCCCTCCTGCACAGCCACCAGCAGCCAACCCCCTCCGATACACCTCCCGTTCTCTCCTACAGACCTGCACCCCTCCCCCCTTTTGCACACGCCCCTCCTCGTGGCCGGAGGACCCGCCCCCTCCTTTGCTCCGGAATCTTTCCTCCCTCGCCCAGCCTGCCTTCTCTGGGTTAGGGGGGCGATGCGGCTGGGTGGCAACGCACGCTCCTCCTGTGCCCCTCCCTTCCCTGGGGGGAGGGGCGCACTCCTTTTATCCCCGGAGCGCTAGGGCCCGC
>gene=chr20_307025-308025; species=rheMac
CCGTCAGCGGGGCGCGCACGCCCCCAAACCAGCTGTTTACATACAGGAATCAGGTATTGGGGCCCCTCGGAGGCCGAGGCTGGCACCCCATCTCCCGCGTAGCCTCCCCCCTCCTGGATGTGCCCATCCCCCCTCAGATCCAGACATGCCCCTCCCCCGCAGACACACCCCAAGGCAGCCCAACCCCCACCCCTTCCCTGACACCCAAGCCCCTCCCCACGTTGCCCCCTCCTGCACAGCCACCAGCAGCCAGCCCCCTCCGATACACCTCCCGTCTTCTCCTACAGACCTGCACCCCTCCCCCCTTTTGCACACGCCCCTCCTCGTGGCCGGAGGACCCGCCCCCTCTCTTGCTCTGGAATCCCTCCTCCCTCGCCCAGCCTGCCTTCTCCGAGTTAGGGGGGCGATGCGGCTGGGTGGCAACGCGCGCTCCTCCTGTGCCCCTCCCTTCCC-GGGGGGAGGGGCGCACTCCTTTTATCCCCGGAGCGCTAGGGCCCGC
>gene=chr20_336408-337408; species=hg19
acccgggtggtggaggttgcagtgaaccaagttcacaccattgcactccagcctgggcaacagagcaagcctctgtctcaaaaaaaaaaaaaaaaaGTGCTTAGCCTGATTGGCCTATTGCCTGAGTGTGGAGCTCCTGTCTTTGGGTGGGAAGGAGATTTCTCAGCCACCTTGAGAACACACTTCCTCTAGTTCTGAAAGGAATGTGAGGGCCAGGGTGTGGGAGAGGGGGCTGAAGCCAAAGGTAAGATCTTTTCCAGGCCTGGaagagtaattaaccccttttggcactcaccaggggctgggccttgttcttagtgccttacagaattcgggaattcatttaaccaggacgacaacctctgaggtggcggctattattctcaaacctagtttttcctaaactccaggcttgcgttcccatctgcattcacctggatgttgaatttaaactcaactatctcaaactgttctccttgttaccacccctccctgaccaa
>gene=chr20_336408-337408; species=bosTau
-------------------------------------------------------------------------------------------------------------------------------------------------ggtgagATGGAAATTTCTCAGCCAACTTGACAAATTTCTGTCCTCATCTCTGAGAAGGATGGGAGGAGGGGGTTCTGAGAGCCAGAGCTGGAGCTAAAAGTGGGATCTTGTCCAGGAAAATAAATACAGTTAGCCTCCTCtggcacaccctg--------------ttctcagggccttacaga---caggagctcattgaaccttcacgacaacctatgaggtg----------------------------------------------------------------------------------------------------------------------------------
>gene=chr20_336408-337408; species=calJac
acctaggaggcggaggttgcagtgagctgagatggcattattgtactccagcctgggcgacagagcaagactgcaacta------aaaaaaaaaaaaaGCTTAGCCTGATTGGCCTATTGCCTGAGAGTGGAGCACTTGTCTTTGGGTGGGAAGGAGATTTCTCAGTCACCTTGGGAACCCACTTCTCCTAGTTCTGAAAGGAACGTGAGGGCCAGGGTGT-GGAGAGGGGGCTGAAGCCAAAGGTAAGATCTTTTGCAGGCCTGGAAGGGTAGTGAACCCCTtttggcactctccaggggctgagcctggttcttagtgccttatggaattcaggaattcatttaaccaggacgacaacctctgaggtggagaccattatcctcaaacctagttttt-ctgagctccaggc-tgtgtttctgtctgtagtcacctggatgctgaatttaaactcaattctcccaaactgttctctttactgctg--cctccccgaccaa
>gene=chr20_336408-337408; species=canFam
---------------------------------------------------------------------------------------------------------------------------------------------------TGGAAAGGAAATTTCTCCACCATCTTGACAACCTACTG-TCCCATCCCCAGGGGGATGTGAAGCCTGGAGTTCTGGAAGAGGGAGTCAGAGCCAAAGCTGGGATTTCTTCCAGAGCAACaagaacacctaacccccatgagcacttaccagaggccaggccctcttctcagtgccttacaga---cacaaattcattcaaccctcctaacaacttatgaggtgaggactatcattcccaaacctgg---ctcccagatggcaggtttgtatttccagccgtgttcacctgcatgttgaatcccagctcaactatcccaaaatgctcccat---caac---cct-cccctcccg
>gene=chr20_336408-337408; species=equCab
------------------------------------------------------------------------------------------------------------------------------------------gtgaaCTGATGGGAAGGAAATTTCT--GTCATCTTGACAACCTGC---CCCTATTCCTGAGGGGGTGGG------GGAGACTTGG-GGAGGGGGCTGGAGCCAAAGGTGGGGTCTTCTCCTGGGCGCTaataacagctaacccctgttggcacttaccagggtccaggccctgttctcagggccttacaga---cgtgaattcatttaaccctcacaacagcctatgaggtg-ggGCCGTGATTCC--------A---CTCCCAGACTCCAGGCTGGTGTTTCCACCTGCGTTCACCTGTGCGTTGAATCTCTGCTCAGCT---------TATCCTTAT---CGCC---CTT-CCCCTCGAG
>gene=chr20_336408-337408; species=gorGor
acccgggtggtggaggttgcagtgaaccaagatcacaccattgcactccagcctggacaacagagtgagactctgtctc--aaaaaaaaaaaaaaaGTGCTTAGCCTGATTGGCCTATTGCCTGAGTGTGGAGCTCCTGTCTTTGGGTGGGAAGGAGATTTCTCAGCCACCTTGAGAACACACTTCCCCTAGTTCTGAAAGGAATGTGAGGGCCAGGGAGTGGGAGAGGGGGCTGAAGCCAAAGGTGAGATCTTTTCCAGGCCTGGaagagtaattaaccccttttggcactcaccaggggctgggccttgttcttagtgccttacagaattcgggaattcattcaaccaggacgacaacctctgaggtggcggctattattctcaaacctagtttttcctaaactccaggcttgcgtttccatctgcattcacctggatgttgaatttaaactcaactatctcaaactgttctccttattacca--cctccccgaccaa
>gene=chr20_336408-337408; species=panTro
acccgggtggtggaggttgcagtgaaccaagatcacaccattgcactccagcctgggcaacagagcaagcctctgtctc-------aaaaaaaaaaGTGCTTAGCCTGATTGGCCTATTGCCTGAGTGTGGAGCTCCTGTCTTTGGGTGGGAAGGAGATTTCTCAGCCACCTTGAGAACACACTTCCCCTAGTTCTGAAAGGAATGTGAGGGCCAGAGTGTGGGAGAGGGGGCTGAAGCCAAAGGTGAGATCTTTTCCAGGCCTGGaagagtaattaaccccttttggcactcaccaggggctgggccttgttcttagtgccttacagaattcgggaattcatttaaccaggacgacaacctctgaggtggcggctattattctcaaacctagtttttcctaaactccaggcttgcgtttccatctgcattcacctggatgttgaatttaaactcaactatctcaaactgttctccttattacca--cctccctgaccaa
>gene=chr20_336408-337408; species=papHam
acccgggtggcagaggttgcagtgagtcgagatcacaccattgcactccagcctgggcgacagagtgaaactctgtctc--aaaaaaaaaaaaaaaaTGCTTAGCCTGATTGGCCTATTGCCTGAGTGCGGAGCTCCTGTCTTTGGGTGGGAAGGAGATTTCTCAGCCACCTTGAGAACTCGCTTCCCCTAGTTCTGAAAGGAATGTGAGGGCCAGGGTGTGGGAGACGGGGCTGAGGCCAAACATGAGATCTTTTCCAGGCCTGGaagagtaattaaccccttctggcactcaccagaggctgggccttgttcttagtgccttacagaattcaggaattcatttaaccaagacaacaacctctgaggtggcggctattattctcaaacctagtttttcctaaactccaggcttgcgtttccatctgcattcacctgtatgttgaatttaaactcaactatctcaaactgttctctttattacc---cctccccaaccaa
>gene=chr20_336408-337408; species=ponAbe
acctgggcggcggaggttgcagtgagccgagatcacaccattgtactccagcctgggcaacagagcaagcctccatctc------aaaaaaaaaaaaTGCTTAGCCTGATGGGCCTATTGCCTGAGTGTGGAGCTCCTGTCTTTGGGTGGGAAGGAGATTTCTCAGCCACCTTGAGAACCCACTTCCCCTGGTTCTGAAAGGAATGTGAGGGCCAGGGTGTGGGAGAGGGGGCTGAAGCCAAAAGTGAGATCTTTTCCAGGCCTGGaagagtaattaaccccttttagcactcaccaggggctgggccttgttcctagtgccttacagaattcgggaattcatttaaccaggacgacagcctctgaggtggtggctattattctcaaacccagtttttcctaatctccaggcttgcgtttccatctgcattcacctggatgttgaatttaaactcaactatctcgaactgttctccttattacca--cctcccccaccaa
>gene=chr20_336408-337408; species=rheMac
acccgggtggcagaggttgcagtgagtcgagatcacaccattgcactccagcctgggtgacagagtgaaactctgtctc----aaaaaaaaaaaaaaTGCTTAGCCTGATTGGCCTATTGCCTGAGTGCGGAGCTCCTGTCTTTGGGTGGGAAGGAGATTTCTCAGCCACCTTGAGAACTCACTTCCCCTAGTTCTGAAAGGAATGTGAGGGCCAGGGTGTGGGAGAGGGGGCTGAGGCCAAACATGAGATCTTTTCCAGGCCTGGaagagtaattaaccccttctggcactcaccagaggctgggccttgttcttagtgccttacagaattcaggaattcatttaaccaagacaacaacctctgaggtggcggctattattctcaaacctagtttttcctaaactccaggcttgcgtttccatctgcattcacctgtatgttgaatttaaactcagctatctcaaactgttctctttattacc---cctccccaaccaa
>gene=chr20_347408-348408; species=hg19
GCTCAAAAGTGCCATCCTCCTACACACTCCTTGCCCTCAGCTAAGTTCTGTCCCCATGGAACTCTCCCTGGAAGAGACAATCTGTCTCCCAAGAGagcaggcctatgtgtgagtcctggttccatcactgaccctaagtgtgacctcaggcaagacactcccacccctGACTTGTACTAGACAGTTCTCCCCAGCACTGACATTCTGTCTCTCCTGCTGGAGGGGCAGGAGGGCAGGCACAGTGTCTTCTTGCTCTGTGATTCATTCAGTTCACTTAAACTGAGTTACCTACTCCAGGCCAGAGTTTGGGTTCATCCATTTCTTGCCCTCCATGCCCACCCCAGGGTCTGGCATGGGAGTTGGTACCCTATAGGAGTTCTGAACAGACTCAGCTTACGGATGAGGAACAGACGGTGGGTCAGATGCGCGGTAAGGAGGGTCAGGTACACGGCCCATGGGATCGAATAGATTCATGGGTGGGtctttaagacaaccgcctt
>gene=chr20_347408-348408; species=bosTau
TCTTGAAAATATTGTATTCTCACACATTTCCTGCTCCCAGTTAAGTTCTGTCCTCCTGGAGAACATCCTAGGAGGGAAAACCTGTCTGCCAGGACAGGCGACCCAAGTATGAATCCTGGTTCTTTTTTTGGCCCTTCAGATGACCTCAGGCAAGACATGTTCCTCTCTGGTTTGTACTAGACAATG-CCT-CAGCTCTGACATCCTGTGTCTCTTGCTAGACCAACTGGAGAGCAGACACCCTGTTTTCTCGCTCTTTTATTCATTCAATTTACTTAAACTGAG-TAGCCACCATCA-CCAGATTCTGGGTTC-TCCATTTCTTTCCCTCCACTAGCATTGCAG-GCCTGGCATGGGAGTTGGTCTCCTGTAGAGGTTCAGGACAAACTTAGCTTACGAATGAGAAatggatgtttgggcagatgtgtggtgaggatggacaggttgatggtagatgaggttgaatggatTCATGGATCGatctttaagacaacaggctt
>gene=chr20_347408-348408; species=calJac
GCTC-AAAGTGCCATGCTCCTACACACTCCTTGCCCTCAGCGAAGTTCTGTCCCAGTGGAACTCACCCTGGAAGAGAGACTCTGTCTGCCAAGAGAgcaggcctgggtgtgagtcctggttccatcactgaccttaagtgtgacctcaggcaagacacccccacctctGACTTCCACTCGACAATGCTCCCCAGCCCTGACATTCTGTCTCTCCTGCTCGAGGGGCAGG-AGGCAGGCACAGGGTCTTCTTGCTTTGTAATTCGTTCAGTTCACCTAAACTGAATTACCTACTCTGGGCCAGAGTCTGGGTTTGTCCATTTCTTGCCCTCCACGCCCATTCCAGTGTCTGGCATGGGAGTTGGTACCCTACAGGGGCTCTGGACAGACTTAGCCTAGGGATGAGGAATGGATGATGGGTCAGATGCACGGTAAGGATGGACAGGCACGTGGCACGAGGGATTGAATAGATTCATGAATGAGtctttaagacaacctcctt
>gene=chr20_347408-348408; species=canFam
TCCTGAAAGTGCCACATTCCTACACACTCCTTGCCCTCAGCAAACTCCTGTCTCCTTGGAAAACATTCTGGAAGAGAaggcctgagt---------------------gtaaattctacttccatcactgacccacaatgcgaccttgggcaaaatgcttccctctccggTTCGTATTAAACAATG-CCCCCGGCTCTGGCATTCTATGTCTCCTGGTAGACCAACCAGAGGGTAGGCACAATGGCTCCTTGCTTCTTGATTCATCCGATTTACCTAAACTGAG-TACCTCCCATGTGCCAGGTT----CGTC-TCCATTTCTTGCCCTACACCCCAACCCTGG-GCCTGGCATGGGAGTTAGTACACCACAGGAATTTAGGATAGACTTAGCTTACAAATGAGGAATGGCTATTCAGGCGGATGCAAGGTGAGGATGGACAGGTAGACAGAAGAAGGAGCTAAACAGATTCATGGATGGatctttaagaccatggactt
>gene=chr20_347408-348408; species=equCab
----------GCCATATTCCCACACACTCCCTGCCCCCAGCTAAATTCT-GCCCCCTGGAGAACAGCCTGGAATGGAAGACCTGTCT------------------------------------------------------------------------------------------------------------------------------------------------------------------------------------------------------------------------------------------------------------------GCCTTGCGTGGGAGTTGGT-CCCTGCGGGAGCTCCGGACAGCCTTGGCTAATGGATGAGGAATGGTTCCTCgggcagacgcgtggtgaggtgggacaggtagatggtagacggagttgaatagacgcatggatggatctttaagacgacagtctt
>gene=chr20_347408-348408; species=gorGor
GCTCAAAAGTGCCATACTCCTACACACTCCTTGCCCTCAGCTAAGTTCTGTCCCCATGGAACTCTCCCTGGAAGAGACAATCTGTCTCCCAAGAGagcagacctatgtgtgagtcctggttccatcactgaccctaagtgtgacctcaggcaagacactcccacccctGACTTGTACTAGACAGTTCTCCCCAGCACTGACATTCTGTCTCTCCTGCTGGAGGGGCAGGAGGGCAGGCACAGTGTCTTCTTGCTCTGTAATTCATTCAGTTCACTGAAACTGAGTTACCTACTCCAGGCCAGAGTTTGGGTTC-TCCATTTCTTGCCCTCCATGCCCACCCCAGTGTGTGGCATGGCAGTTGGTACC-TATAGGAGTTCTGAACAGACTCAGCTTACGGATGAGGAACAGATGGTGGGTCAGATGCACAGTAAGGATGGTCAGGTACACGGCCCATGGGATCGAATGGATTCATGGGTGGGTCTTTAGGACAACCGCCTt
>gene=chr20_347408-348408; species=panTro
GCTCAAAAGTGCCATACTCCTACACACTCCTTGCCCTCAGCTAAGTTCTGTCCCCATGGAACTCTCCCTGGAAGAGACAATCTGTCTCCCAAGAGAgcaggcctatgtgtgagtcctggttccatcactgaccctaagtgtgacctcaggcaagacactCCCACCCCTGACTTGTACTAGACAGTTCTCCCCAGCACTGACATTCTGTCTCTCCTGCTGGAGGGGCAGGAGGGCAGGCACAGTGTCTTCTTGCTCTGTGATTCATTCAGTTCACTTAAACTGAGTTACCTACTCCAAGCCAGAGTTTGGGTTCGTCCATTTCTTGCCCTCCATGCCCACCCCAGGGTCTGGCATGGGAGTTGGTACCCTATAGGAGTTCTGAACAGACTCAGCTTACGGATGAGGAACAGATGGTGGGTCAGATGCACGGTAAGGATGGTCAGGTACACGGCACATGGGATCGAATAGACTCATGGGTGGGtctttaagacaaccgcctt
>gene=chr20_347408-348408; species=papHam
GCTCAAAAGTGCCATACTCCTACACACTCCTTGCCCTCAGCTAAGTTCTGTCCCCATGGAACTCTCCCTGGAAGAGATAATCTGTctctcaagacagcaggcctgggtgtgagtcctgattccatcactgaccctaa--gtgacctcaggcaagacac--------------------AGACAATGCTCTCCAGCACTGACACTCGGTCTCTCCCGCTGGAG--------GGGCAGGCACAGTGTCTTCTTGCTCTGTAATTCATTCAGTTCACCTAAACTGAGTTACGTACTCTGGGCCAGAGTCTGGGTTTGTCCGTTTCTTGCCCTCCATGCCCACTGCAGTGTCTGGCATGGGAGTTGGTACCCTATAGGAGTTCTGGACAGACTCAGCTTACGGATGAGGAATGGATGGTGGGTCAGATGCACGGTAAGGATGGTCAGGTACA-GGCACATGGGATTGAATAGATTCATGGGTGGGtctttaagacaacagcctt
>gene=chr20_347408-348408; species=ponAbe
GCTCAAAAGTGCCATACTCCTACACACTCCTTGCCCTCAGCTAAGTTCTGTCCCCGTGGAACTCTCCCTGGAAGAGAGAATCTGTCTCCCAAGAGagcaggcctgggtgtgagtcctggttccatcactgaccctcagtgtgacctcaggcaagacactcccacccctGACTTGTACTAGACAATTCTCCCCAGCACTGACATTCTGTCTGTCCTGCTGGAGGGGTAGGAGGGCAGGCACAGTGTCTTCTTGCTCTGGAATTCATTCAGTTCACCTAAACTGAGTTACCTACTCCAGGCCAGAGTCTGGGTTCGTCCATTTCTTGCCCTCCATGCCCACTCCAGTGTCTGGCATGGGAGTTGGTACCCTATAGGAATTCTGAACAGACTCAGCTTACAGATGAGGAATGGATGGTGGGTCAGAAGCACAGTAAGGATGGTCAGGTACATGGCACACGGGATTGAATAGATTCGTGGGTGGGtctttaagacaacagcctt
>gene=chr20_347408-348408; species=rheMac
GCTCAAAAGTGCCATACTCCTACACACTCCTTGCCCTCAGCTAAGTTCTGTCCCCATGGAACTCTCCCTGGAAGAGATAATCTGTCTCCCAagacagcaggcctgggcgtgagtcctgattccatcactgaccctaa--gtgacctcaggcaagacacccacagccctggCTTGTACTAGACAATGTTCTCCAGCACTGACACTCGGTCTCTCCCGCTGGAG--------GGGCAGGCACAGTGTCTTCTTGCTCTGTAATTCATTCAGTTCACCTAAACTGAGTTACCTACTCTGGGCCAGAGTCTGGGCTTGTCCGTTTCTTGCCCTCCATGCCCACTGCAGTGTCTGGCGTGGGAGGTGGTACCCTATAGGAGTTCTGGACAGATTCAGCTTACGGATGAGGAACGGATGGTGGGTCAGATGCACGGTAAGGATGGTCAGGTACA-GGTACATGGGATTGAATAGATTCATGGGTGGGtctttaagacaacagcctt
>gene=chr20_371408-372408; species=hg19
tggtgcgatgcctagcacatggtagtgtctaataGGTCAGCTGTGACTGTTTGCAATGCCAGCCTCAGCTCCCGGGAGTCCCCAGCTGTGCTAACACCATGCTCTGCCCACAGGTGTACCCCGTCCAGGAAGCCCTGGCCGTGCTGGAGCCCTATGCGCGGCTGCCCCCGCACAAGCATGTGGCTCGGCCCACTGAGGTCCTGGCTGGTACCCAGCTCCTCTACGCCTTTTTCACTCGGACCCATGGGGACATGCACAGCCTGGTGCGAAGCCGCCACCGTATCCCTGAGCCTGAGGCTGCCGTGCTCTTCCGCCAGATGGCCACCGCCCTGGCGCACTGTCACCAGCACGGTCTGGTCCTGCGTGATCTCAAGCTGTGTCGCTTTGTCTTCGCTGACCGTGAGAGGTGAGTGTGGTCTCAGAGACCCCAGCCACAGACACACCCAGGGGGTGGGCCATGATGGAGAGAAACCGAGGCCCAGGAAGGCAAGGTAACTTAG
>gene=chr20_371408-372408; species=bosTau
GGGCACAGGGCCCAGCCCACAGTAGTG-CTAAAGGATCGGCTGTGACCTGCTGCAAGGCCGGCCCCAGCCCCCTGGAGTCCCCACCCATGCTCATACCACGCTCTGCCCACAGGTGTACCCGGCCTGCGAGAGGCTGGCGGTGCTGGAGCCCTACTGGAGGCTGCCCCATCATGGCCACGTGGCCCGGCCGGCGGAGGTCCTGGCCGGCACGCAGCTCCTCTACGCCTTCTTCCTGCGGCCGCACGGGGACATGCACAGCCTGGTGCGCCGCCGGCGTCGCCTCCCGGAGCCCGAGGCCGCCGCGCTCTTCCGCCAGATGGCCGCCGCCCTGGCGCATTGCCACCAGCACGGGCTGGTCCTCCGCGACCTCAAGCTAAGGCGCTTCGTCTTCACCGACCGGGAGAGGTGAGTGTGGCCGCCGag----------------------------------------------------------------------------
>gene=chr20_371408-372408; species=calJac
tagtgcaatggctagcacatggtaGTGTCTAACAGGTCAGCTGTGACTGTTTGCAATGCCAGCCTCAGCTCCCGGGAGTCCCCAGCTGTGCTCACATCATGCTCTGCCCACAGGTGTACCCCATCCACGAGGCCCTGGCCGTGCTGGAGCCCTACGCGCGGCTGCCCCCACACAAGCATGTGGCTCAGCCCACTGAGGTCCTGGCTGGTACCCAGCTGCTCTATGCCTTTTTCACTCGGACCCACGGAGACATGCACAGCCTGGTGCGAAACCGCCGCCGCATCCCTGAGCCTGAGGCTGCTGCGCTCTTCCGCCAGATGGCCACCGCCGTGGCGCACTGTCACCAGCATGGTCTGGTCCTGCGTGATCTCAAGCTACGTCGCTTTGTCTTTACTGACTGTGAGAGGTGAGTGTGGTTGCAGAGATCCCAGCCACAGACAGACCCAGGGGGTGGGCCATGATGGAGAGAAACTGAGGCCCAGGAA-ACAAAGTAACTTAG
>gene=chr20_371408-372408; species=canFam
GGCCCCGCAGCAG------TAGGG----CTAAGCCCTTGGCTGCCACTGGTTCCCAGGCCAGCCCAGCCTCCACCTGGTCAGCACCTGCGCTCACGCCGTGCCCCGCCCACAGGTGTACCCGGTCGGCGAGGCCCTGGCCGTGCTGGAGCCCTACTCCCGACTGCCCCCGCAAGGACACGTGGCCCGGCCCGCCGACGTCGTGGCGGGTCCCCGCCACCTCTACACCTTTTTCCCGCGGCCCCACGGGGACATGCACAGCCTGGTGCGCCGCCGCCGCCGCCTCCCGGAGCCCGAAGCCGCCGCGCTCTTCCGCCAGATGGCCGCGGCCCTGGCGCACTGCCACCAGCACGGGCTGGTCCTGCGCGATCTCAAGCTGCGGCGCTTCGTCTTCACCGACCACCAGAGGTGAGTGTGGTCCCAGAGACCCTCATCACAGACATCCTGAGGAGATGGGCCATgatgggga--aactgaggcccacgaaggcaaagtgacttac
>gene=chr20_371408-372408; species=equCab
----------------------------CTAAAGGGTTGG-TGTGACT--TTCTAAGGCCAGCCCAGGCTCCACGCGGTCCCCACCTCTGCTCACGCTGTGCTCCACCCACAGGTGTACCCGGTTTGCGATGCCCTGGCGGTGCTGGAGCCCTACTCACGGCTGCCCCGCCACGGGCACGTGGCCCGGCCCACCGAGGTCTTGGCGGGCACGCGCCACCTCTACGCCTTTTTTCCACGGCCCCACGGGGACATGCACAGCCTGGTGCGCCGCCGCCGCCGCCTCCCGGAGCCCGAGGCCGCCGCGCTCTTCCGCCAGATGGCGGCCACCGTGGCGCACTGCCACCAGCACGGTCTAGTCCTGAGAGATCTCCAGCTGCGTCGCTTTGTCTTCACCGACCGTGAGAGGTAAGTGTGGCCACAGAGACCTCACCCACAGGCACACCGGAGAG-TGGGCCATCATGGGGA--AACTGAGGTTCGGGAAGGCGGAGGACCTCAT
>gene=chr20_371408-372408; species=gorGor
tagtgcaatgcctagcacatggtagtgtctaataGGTCAGCTGTGACTGTTTGCAATGCCAGCCTCAGCTCCCGGGAGTCCCCAGCTGTGCTAACACCATGCTCTGCCCACAGGTGTACCCCATCCAGGAAGCCCTGGCCGTGCTGGAGCCCTACGCGCGGCTGCCCCCGCACAAGCATGTGGCTCGGCCCACTGAGGTCCTGGCTGGTACCCAGCTCCTCTATGCCTTTTTCACTCGGACCCACGGGGACATGCACAGCCTGGTGCGAAGCCGCCGCCGCATCCCTGAGCCTGAGGCTGCTGTGCTCTTCCGCCAGATGGCCACCACCCTGGCACACTGTCACCAGCACGGTCTGGTCCTGCGTGATCTCAAGCTGTGTCGCTTTGTCTTCACTGACCGTGAGAGGTGAGTGTGGTCTCAGAGACCCCAGCCACAGACACACCCAGGGGGTGGGCCATGATGGAGAGAAACCGAGGCCCAGGAAGGCAAAGTAACTTAG
>gene=chr20_371408-372408; species=panTro
tagtgcgatgcctagcacatggtggtgtctaataggtcagctgtgactgttTGCAATGCCAGCCTCAGCTCCCGGGAGTCCCCAGCTGTGCTAACACCATGCTCTGCCCACAGGTGTACCCCGTGCAGGAAGCCCTGGCCGTGCTGGAGCCCTACGCGCGGCTGCCCCCACACAAGCATGTGGCTCGGCCCACTGAGGTCCTGGCTGGTACCCAGCTCCTCTATGCCTTTTTCACTCGGACCCGCGGGGACATGCACAGCCTGGTGCGAA-CCGCCGCCGCATCCCTGAG-CTGAGGCTGCTGCGCTCTTCCGCCAGATGGCCAGCGCCCTGGCGCACTGTCACCAGCACGGTCTGGTCCTGCGTGATCTCAAGCTGTGTCGCTTTGTCTTCACTGACCGTGAGAGGTGAGTGTGGTCTCAGAGACCCCAGCCACAGACACACCC-CGGGGTGGGCCATGATGGAGAGAAACCGAGCCCCA-GAAGGCAAAGTAACTTAG
>gene=chr20_371408-372408; species=papHam
tagtgcaatgcctagcacatggtaGCA-CAGCTAGGCCAGCTGTGAGTGTTTGCAATGCCAGCCTCAGCTCCCGGGAGTCCCCAGCTGTGCTCACACCATTCTCTGCCCACAGGTGTACCCCATCCACGAGGCCCTGGCCGTGCTGGAGCCCTATGCGCGGCTGCCCCCGCACAAGCATGTGGCTCAGCCCACTGAGGTCCTGGCTGGTACCCAGCTCCTCTATGCCTTTTTCACTCGGACCCACGGGGACATGCACAGCCTGGTGCGAAGCTGCCGCCGCATCCCTGAGCCTGAGGCTGCTGCGCTCTTCCGCCAGATGGCCACCGCCCTGGCACACTGTCACCAGCATGGTCTGGTCCTGCGTGATCTCAAGCTGTGTCGCTTTGTCTTCACTGACCGTGAGAGGTGAGTGTGGTTGCAGAG-TCCCAGCCACAGACACACCCAGGGGGTGGGCCATGATGGAGAGAAACCGAGGCCCAGGAAGGCAAAGTAACTTAG
>gene=chr20_371408-372408; species=ponAbe
tagtgcgatgcctagcacatggtagtgtctaataGGTCAGCTGTGACTGTTTGCAATGCCAGCCTCAGCTCCTGGGAGTCCCCAGCTGTGCTAACACCGTGCTCTGCCCACAGGTGTACCCCATCCACGAAGCCCTGGCCGTGCTGGAGCCCTACGCGCAGTTGCCCCCGCACAAGCATGTGGCTCGGCCCACTGAGGTCCTGGCTGGTACCCAACTCCTCTATGCCTTTTTCACTCGGACGCACGGGGACATGCACAGCCTGGTGCGAAGCCGCCGCCGCATCCCTGAGCCTGAGGCTGCTGCGCTCTTCCGCCAGATGGCCACCGCCCTGGCGCACTGTCACCAGCACGGTCTGGTCCTGCGTGATCTCAAGCTGTGTCGCTTTGTCTTCACTGACCGTGAGAGGTGAGTGTGGTCGCAGAGACCCCAGCCACAGACACACCCAGGGGGTGGGCCATGATGGAGAGAAACCGAGGCCCAGGAAGGCAAAGTAACTTAG
>gene=chr20_371408-372408; species=rheMac
tagtgcaatgcctagcacatggtaGCA-CAGCTAGGCCAGCTGTGACTGTTTGCAATGCCAGCCTCAGCTCCCGGGAGTCCCCAGCTGTGCTCACACCATTCTCTGCCCACAGGTGTACCCCATCCATGAGGCCCTAGCCGTGCTGGAGCCCTATGCGCGGCTGCCCCCGCACAAGCATGTGGCTCAGCCCACTGAGGTCCTGGCTGGTACCCAGCTCCTCTATGCCTTTTTCACTCGGACCCACGGAGACATGCACAGCCTGGTGCGAAGCTGCCGCCGCATCCCTGAGCCTGAGGCTGCTGTGCTCTTCCGCCAGATGGCCACCGCCCTGGCACACTGTCACCAGCACGGTCTGGTCCTGCGTGATCTCAAGCTGTGTCGCTTTGTCTTCACTGACTGTGAGAGGTGAGTGTGGTTGCAGAG-CCCCAGCCACAGACACACCCAGGGGGTGGGCCATGATGGAGAGAAACCGAGGCCCAGGAAGGCAAAGTAACTTAG
>gene=chr20_397325-398325; species=hg19
ctatctgtgcctcacatttttatctgtaaaacagggatacagcagtacctgtctgatgggttggttgagaggattaaatgagttaatacacatgaagtgcattaaatagtcttagcacgtagttaacaacaacttctggtggttTCACTAAGgagcaggggagagaagacagaagaggttggagaggtcagggaggtgccagatcatggaggccctcgtgtgctgccacgagttgattctaagagtagcgtggagccattggagggGCCTAACTGGTGGGTTCTAATAAAGGAAGAAGCATGGGTGGGGCCTACCCCAGACTGGGGTTtgtgtgtgtgtgtgtgtgtgtgtgtgtgCATGGCCATGTGCCTGTGTGCAAATATGTACATGTCTGTAGCCGGTGGCTGAGGCTGGACCCCTGGCCAGAGCCCATGCTGAGCCCCTGCTGTTCTCTGCAGGCTGTGGGTGAGCGTGGAGGATGCTCAGATGCACACCGTCAC
>gene=chr20_397325-398325; species=bosTau
ctctctatgcctcctgtttttatctgtaaaataggggaatgacagtacgtgtctcatgggttcattgagagaac----tgagttaatacatgttaagtgcttt--agagtcttagcatacagtTAATAATAGCTG-CTGTGGTTTGGTTAAGGAGCCAATAATAGGTAATACAagagact-----------gaaggaggcagcgcattaaggccctg--atgccacggtgagtttattctgagagccttgtggagccactgca-gggcctaagcagTGAGTTCTGATCCAGGAGGAAGCACAGGG---GAGTATCCAGGGCT-------------------------------------------------------------------------AGCTGGTGGTTGAGGTTGGACCTTCACCCAGAGCCCTTGCC------------CTCCCCGCAGGCTGTGGGTGAGCGTGGAGGATGCACAGATGCACACGGTCAC
>gene=chr20_397325-398325; species=calJac
ctatctaaccctcacatttttatctggaaaacaggggtacagcagtacccgcctgatgggtttgttgagaggattaagtgagttaatacacattcagtgcattgaatagtcttagcacatagtaaacaacaacttttggtggtttgactaaggagcaggggagagaagatagaagaggctggcgggatcagggaggtgccagatcatggaggcccttgtgtgctgccatgagttgattctaagagtagtgtggagccattggagggGCCTAACTGGTGGATTCTAATAAGGGAGGATGCATGGGTAGGGCCTACCCCAAACTGGGGGT----------TGTGTGCATCTATGTGTACATGGCCATGTGCCTGTGTGCAAATATGTACATGTCTGTAGCCAGTGGCTGAGGCTGGACTCCTGGCCAGAGCCCATGCTGAG-CCCTGCTGTTCTCCGCAGGCTGTGGGTGAGTGTGGAGGATGCTCAGTTGCACGCTGTCAC
>gene=chr20_397325-398325; species=canFam
ctggctgtgcctcgtggtttcatctgtataatagtggtacaacacgatctgcctcatgtatttgtggagaggattaaatgaactaaaacataagaagtgctttgaagtgtcttggcatataataaatagtaagtgttggtGGCGAGGCTAAGGAGCAAAGGACAGATGATAGAGGAGGCCGGAG------------------------------------------AATGGGTTGATTCTCAGAGCAGTGTGGGGCCACTGCAGGGGCTTAAGCATCGGGTTCTGATCAAGAAGGAAGCACGAGC---CTGTATCCAGGGACTGGGGGCGTGGGCATGTGTGTGTCCGTAGACATGCATGTGCAACCACCAGTGTGCAGA----------CCTATAGCTGGT-CCTGAGGTTGGACCTGTGAC------------------------CTTCTCCACAGGCTATGGGTAAGCGTGGAGGATGCTCAGATGCACACAGTCAC
>gene=chr20_397325-398325; species=equCab
ctgtctgtgcctcatgtttgtatctgtaaaatgaggatataacagtacctgcctcgtgggtttgttgagaggattgggtgagttaatacgtgttaggtgcttcgaagggccctggcgtagagtaagtagtaactgccggtggttTGGCTagggagcaagggagagaggatagaagaggctggcg------gggaggggccggatca-ggaggcccttgtatgcctcagtgagtttatgctcagagcagggtggagccgctggaggggcttaagcagtggCTCCTGATCAAGGAGGAAGCCCAGGG---GTGTATCCAGGGTTGGGGGGTGTG--------TGTGTGCACACACGTGCAGGTGCATGCACAGGTGTGCAAAGATGTCCCTGCCTATAGCTGGTGGCTGAGGTCGGACCTGCGGCCAGAGCCCTTGCCCCACCCCCGCTCCTCTCCGCAGGCTGTGGGTGAGCGTGGAGGATGCTCAGATGCACGTGGACAC
>gene=chr20_397325-398325; species=gorGor
--------------------------------------------------------------------------------------------------------------------------------------------------------------------------------------------------------------------------------------------------------------------------------------------------------------------------------------------------------------------------------------------------------------------------------------------------------------------------------------------------------------------
>gene=chr20_397325-398325; species=panTro
ctatctgtgcctcacatttttatctgtaaaacagggatacggcagtacctgtctgatgggctcgttgagaggattaaatgagttaacacgcatgaagtgcattaaacagtcctagcacgtagttaacaacaacttctggtggttTCACTAAGgagcaggggagagaagacagaagaggttggagaggtcagggaggtgccagatcatggaggccctcgtgtgctgccacgagttgattctaagagtagcgtggagccattggagggGCCTAACTGGTGGGTTCTAATAAAGGAAGAAGCATGGGTGGGGCCTACCCCAGACTGGGGTT------tgtgtgtgtgtgtgtgtgtgtgCATGGCCATGTGCCTGTGTGCAAATATGTACATGTCTGTAGCCGGTGGCTGAGGCTGGACCCCTGGCCAGAGCCCATGCTGAGCCCCTGCTGTTCTCTGCAGGCTGTGGGTGAGCGTGGAGGATGCTCAGATGCACACCGTCAC
>gene=chr20_397325-398325; species=papHam
ctatctgtgcctcacatttttatctgtaaaacagggatacagcagtacctgcctgatgggttcattgagaggattaaatgagttaatacacattcagtgcattgaatagtcttagcatatagtaaacaacaacttttggtggtttgactaaggagcaggggagacaagatagaagaggttggagaggtcagggaggcgccagatcatggaggccctcgtgtgctgccatgagttgattctaagagtagcatggagccattggagggGCCTAACT-TTGGGTTCTAATAAAGGAGGAAGCATGGGTGGGGCCTACCCCAGACTGGGGGT------------TGTGTGTGTATATGTGCATGGCCATGCGCCTGTGTGCAAATACATACATGTCTGTAGCCGGTGGCTGAGGCTGGACCCCTGGCCAGAGCCCATGCTGAGCCCCTGCTGTTCTCTGCAGGCTGTGGGTGAGCGTGGAGGATGCTCAGATGCACACTGTCAC
>gene=chr20_397325-398325; species=ponAbe
ctatctgtgcctcacatttttatctgtaaaaccaggatacagcagtacctgtctgatgggttcgttgagatgattaaatgagttaatacacattaagtgcattaaatagtgttagcacatagttaacaacaacttttggtggttTGATTAAGgagcaggggagagaagatagaagagggtggagaggtcagggaggcaccagatcatggcggccctcgtgtgctgccatgagttaattctaagagtagcatggagccattggagggGCCTAACTGGTGGGTTTTAATAAAGGAAGAAGCAGGGGTGGGGCCTACCCCAGACTGGGgtgtgtgtgtgtgtgtgtgtgtgtgtgtgtgCATGGCCATGCGCCTATGTGCAAATATGTACATGTCTGTAGCCGGTGGCTGAGGCTGGACTCCTGGCCAGAGCCCATGCTGAACCCCTGCTGTTCTCTGCAGGCTGTGGGTGAGCGTGGAGGATGCTCAGATGCACACCGTCAC
>gene=chr20_397325-398325; species=rheMac
ctatctgtgcctcacatttttatctgtaaaacagggatacagcagtacctgcctgatgggttcattaagaggattaaatgagttaatacacattcagtgcattgaatagtcttagcatatagtaaacaacaacttttggtggtttgactaaggagcaggagagagaagatagaagaggttggagaggtcagggaggcgccagatcatggaggccctcgtgtgctgccatgagttgattctaagagtagcatggagccattggagggGCCTAACT-TTGGGTTCTAATAAAGGAGGAAGCATGGGTGGGGCCTACCCCAGACTGGGGGT------------TGTGTGTGTGTATGTGCATGGCCATGCGCCTGTGTGCAAATACGTACATGTCTGTAGCCGGTGGCTGAGGCTGGACCCCTGGCCAGAGCCCATGCTGAGCCCCTGCTGTTCTCTGCAGGCTGTGGGTGAGCGTGGAGGATGCTCAGATGCACACTGTCAC
>gene=chr20_412422-413422; species=hg19
tccagtttgccacagtcctcaccACCCCAGGACTCACGCCGAGGCCTTTCCAGTGCCCTTGCACCATCCTTTTTCTCGTAAGAGGAAGATGAAGTGGGGCTCTACGCGCGGCGTATCACAGGTGAGGGCGAGACCAGCAGAGAGGGCTGTGCTGGCTGTGGCTTTGCTCGGCCTGCCCCATCCATGCTGCAGTGGTGCGGAGGAGCAGGGAGCTGTGTAGGGCCAACCCCGGTTCCTGCCTCAGCTCCACCCGCCTTGCACCTGCAAGTGAAAGGTCTTAAGACGAGCAGGCCCAGGGCACCCTCTACTGCAGGGTCAGGTGGAGGTGCCTCCACCTCCCAAGGCTCACCCATGCCAGGGGCCCAGAACTTGAGAGGCCAGCACCAACTCTCCAGGGCCGAACGAAAACCAAACCCCAGGGCTTTGGACTCAAACCATCGAGAGGAAGCAGCAAGAGGTCCCAAAGGTACTTGAGTGACACAATGATCATCATTCTCTCC
>gene=chr20_412422-413422; species=bosTau
TCCAGCTCTCCGCAGTCCT--TCACCCCGCTTGTCGCAC---CACCTTCCCAGTGCCCTCGCACCATTCTTTTGGCATTGAGAAGAAAATGAAACATTTCTTTCCCCGTGGCGTATCAAAAATGAGGACAA-GAGGGAAGTGGGAACCGCATGGGCC---GCTTCGCTTGGCCCACTCCATCTGCACCA---------AGGCAGGCAGGAGATGGTGCAGGGCTGTCCTGGGTTCTACCTTCAGCACCATACATCACATGCCAGAGGGTGAAGAACC-TAAGATGGGCAGGCTCAAAGTGCTCCCCACTGC--TGTCAAATGGAGGCACCACCTCTCCCAAGGAGTCATGCAAACAGGGCC----------------CTGGCATGAACTCTCTGGGGCAGACTTGAAACCAAA-CCCAAGGCTTTGGACTCAAGCCATCTAGAGGAAGCAGCAGGAGGTCCCAGATGTACTTGTGTGACGCA------GTTTTTCTCTTC
>gene=chr20_412422-413422; species=calJac
tcccttttgc--cagtcctcatcaccccGGGACTCACACCGAGGCCTTTCCAGTGTCCTCGCATCATCCTTTTTCTCATAAGAGGAACATGAAGTGGGTCTCTACTCACAGCCTATCACAAGTGAGGGCGAGACCTGCAGAGAGGGCTGTGGTGGCTTCAGCTTTGCTTGGCCCACCCTGTCCATGCTGCATTGGTGCGGAGGGGCAGGGAGCGGTGCAG-GCCGACCCTGGTTCCTGCCTCAGCCCCACACTCCTTGCACCTGCAAGTGAAAGGTC-TAAGCTGGGCAGGATCAGGGCACCTTCTACTGCAGGGTCAGGTAGAGGTGCCTCCACCTCCCAAGGCTCACCCATGCCAGGGGCCCGGACCTTGAGAGCCCAACACCAACTCTCCAGGGCAGAAAGAAAACCAGACCCCAGGGCTTTGGGCTTAAACCATCTAGAGGAAGCAGCAGGAGGTCCCAAATCTACTTGAGTGACACAAGG---GTCATTCTCTCT
>gene=chr20_412422-413422; species=canFam
------------------------------------------------------------------------------------------------------------------------------------------------------------------GTGGCTATGCTCACTTCTAGC-CACAA---------GGACAGGCAGGGAGGGGTGCGGGGCAGTCCCACCATCTGGCCTCAGCACCAT-GTTCACATGCCAGCTGGTGAAGGATC-CACAATGGG-TGGGCCTAAGTGCTCCCTACTGT-GGGTTGAGTGGAGGTGCTTCCGCTCCCAAGGGGTCACCCATTTCGGGGCCCAGACCACTGAGAGCCCAGTTCCAATTCACCGGGGCAGACTTGAAACCAAACCCCATGGCTTTG-----AAGCCACCTAGAGGAAAAAGCGAGACGTCCC---------CATGTGTGACA------GCCTTTTTCTCC
>gene=chr20_412422-413422; species=equCab
tcta-gtcatcacagtccttgtcaccctagtactcacactgaggcctttccagtgcccttgcaccgttcttttcctgatgagaagagaatgaagtATTTCTTTACCCATGGCGTATCAAAA-GAGGGACAAGGCAGGCCAAGGGGGCTGCGTCGGCT-----TTCGCTGGGCCCACTCCTCTC-CGCCA---------GCCTGGGCAGAAATGAAGGCGGGACTGTCCTGTGTGCCGACCTTAGCACCACAGTGAATGCACCAGCCGGCGGAGGATC-TAAGAGGGC-AGGCTCAAAGTGCTCCCTATTGCAGAGTTGAGGGGAGGGGCCTC-ACCACCTAAGGGTCACGCATGGCACGCCCCAGACC-TTGAGAGCCCGGCACCAGCTCTTCAGGACAGACTTGAAACTCAACCGCAGGGCTTTGGACTCAAACCACCCAGAGGAAGCAGCAGGAAGTCCCAAATGTACTTTGGTGACACA------GTCTTGCTCCCC
>gene=chr20_412422-413422; species=gorGor
tccagtttgccacagtcctcaccACCCCAGGACTCACGCTGAGGCCTTTCCAGTGCCCTTGCACCATCCTTTTTCTCGTAAGAGGAAAATGAAGTGGGGCTCTACGCACCGCGTATCACAGGTGAGGGCGAGACCAGCAGAGAGGGCTGTGCTGGCTGTGGCTTTGCTCGGCCTGCCCCATCCATGCTGCAGTGGTGCGGA-GAGCAGGGAGCTGTGTAGGGCCAACCTCGGTTCCTGCCTCAGCTCCACCCGCCTTGCACCTGCAAGTGAAAGGTCTTAAGATGAGCAGGCCCAGGGCACCCTCTACTGCAGGGTCAGGTGGAGGTGCCTCCATCTCCCAAGGCTCGCCCATGCCAGGGGCCCAGAACTTGAGAGGCTAGCACCAACTCTCCAGGGCCGAACGAAAACCAAACCCCAGGGCTTTGCACTCAAACCATCCAGAGGAAGCAGCAGGAGGTCCCAAAGATACTTGAGTGACACAATG---ATCATTCTCTCC
>gene=chr20_412422-413422; species=panTro
tccagtttgccacagttctcaccACCCCAGGACTCACGCCGAGGCCTTTCCAGTGCTCTTGCACCATCCTTTTTCTCATAAGAGGAAGATGAAGTGGGGCTCTACACACGGCATATCACAGGTGAGGGCGAGACCAGCAGAGAGGGCTGTGCTGGCTGTGGCTTTGCTCGGCCTGCCCCATCCATGCTGCAGTGGTGCGGAGGAGCAGGGAGCTGTGTAGAGCCAACCCCGGTTCCTGCCTCAGCTCCACCCGCCTTGCACCTGCAAGTGAAAGGTCTTAAGACGAGCAGGCCCAGGGCACCCTCTACTGCAGGGTCAGGTGGAGGTGCCTCCACCTCCCGAGGCTCACCCATGCCAGGGGCCCAGAACTTGAGAGGCCAGCACCAACTCTCCACGGCCGAACGAAAACCAAACCCCAGGGCTTTGGACTCAAACCATCGCGAGGAAGCAGCAGGAGGTCCCAAAGGTACTTGAGTGACACAGTG---ATCATTCTCTCC
>gene=chr20_412422-413422; species=papHam
tccggtttgccacagtcctgaccaccccaggactcacgcccaggcctttccagtgcccttgcaccatcctttttctcttaagaggaaaatgaactgggtctctacccacagtgtatcacaggtgagGGTGAGACGGTC--AGAGGGCTGTGCTGGCTGTGGCTTTGCTTGACCCGCCCTGTCCATGCTGCAGTGGTGCGGAGGGGCAGTGAGGTATGTGGGGCCAACTCCGGTTCCTGCCTCAGCTCCATACTCCTCGCACCTGTGAGTGAAAGATC-TAAGACGAGCAGGCCCAGGGCACCCTCTACTGCAGGGCCAGGTGGAGGGGCCTCCACCTCCCAAGGCTCCCCCATGCCAGGGGCCCAGACCTTGAGAGCCCAGCACCAGCTCTCCAGAGCAGAATGAAAACTACACCCCAGGGCTTTGGACTCAAACCATCTAGAGGAAGCCGCAGGAGGTCCCAAATGTACTTGCGTGACACAATG---ATCATTCTCTCC
>gene=chr20_412422-413422; species=ponAbe
tccagtttgccacagtcctcaccaccccaggactcacgccgaggcctttccagtgcccttgcaccatcctttttctcataagaggaaaatgaagtggatctctACGCACGGCATATCACAGGTGAGGGCGAGACGGGCAGAGAGGGCTGTGCTGGCTGTGGCTTTGCTTGGCCCGCCCTGTCCATGCTGCAGTGGTGCGGAGGGGCAGGGAGCTGTGTAGGGCCAACCCCGGTTCCTGCCTCAGCTCCACACTCCTTGCACCTGCAAGTGAAAGGTC-TAAGACGAGCAGGCCCAGGGCAC---CTACTGCAGGGTCAGGTGGAGGTGCCTCCACCTCCCAAGGCTCACCCATGCCAGGGGCCCAGACCTTGAGAGGCCAGCACCAACTCTCCAGGGCAGAATGAAAACCAAACCCCAGGGCTTTGGACTCAAACCATCTAGAGGAAGCAGCAGGAGGTCCCAAATGTACCTGAGTGACACAATG---ATCATTCTCTCC
>gene=chr20_412422-413422; species=rheMac
tccggtttgccacagtcctgaccaccccaggactcacgcccaggcctttccagtgcccttgcaccatcctttttctcttaagaggaaaatgaagtgggtctctacccacagtgtatcacaggtgagggtgagacggccagagagggctgtgCTGGCTGTGGCTTTGCTTGACCCGCCCTGTCCATGCTGCAGTGGTGCGGAGGGGCAGCGAGGTATGCGGGGCCAACTCCGGTTCCTGCCTCAGCTCCATGCTCCTCGCACCTGTGAGTGAAAGATC-TAAGACGAGCAGGCCCAGGGCACCCTCTACTGCAGGGCCAGGTGGAGGGGCCTCCACCTCCCAAGGCTCCCCCATGCCAGGGGCCCAGACCTTGAGAGCCCAGCACCAGCTCTCCAGAGCAGAATGAAAACTACACCCCAGGGCTTTGGACTCAAACCATCTAGAGGAAGCAGCAGGAGGTCCCAAATGTACTTGCGTGACACAATG---ATCATTCTCTCC
>gene=chr20_456224-457224; species=hg19
gtgcttgTGTGATTCCATTTGGTCTCTTCTAAGTTTCTGTGATTCATGAGAAGAGCACGCCCTGAGTAGCTGCTGCAACTTCTGCCACATTGGGCAAACCTGAATCCAATTCACATGGAGGTGTCCAGCCCAGCCGACCCACAACCTGAAAAACAGCTGCTTGGGCTGAACTTGATCTAGATCAGCTGAACTACATACAGTTGCCTTAGAAATTTGTGAGACTAAGACTAGACAGAGAACAAAAGCAAAAGAAAGAAAAAATTTGTCTGCAATGACTGGCTAGGAACCTGGACAGATTCCTGGCAACATAGCTGTGCAAAAGCAGCCCCACAAGCAAAATTGAGCCAGGAGACAGGGTTCTGATCCCAGGCATGGGCCTTGGCAGCTGAAACTTGTTAGGCTGGGCCTCTCCCTCGCCAGTTCAGGCAGCCCCTCCTCTGAGGCCTCATGGACCATTCTCTCTTCTCCAAGACTTCAAGATTCCTTCCTAGTGAGttttt
>gene=chr20_456224-457224; species=bosTau
-----------------TTTGGCCTCTTGT--GCCCCAGCCATCC---ATAAGAACATCCCCTGGGTAGCTGCTGCAACTTCTGCTACATGGAG----CCTGAAACCA---AACAC--AGGAGCTCAGTCCAGTCAATCCTCAACCTGAAGCTGAGCCGCTT-GGCTGAACCCACTTTAGATCAGTTGAA----CTATAGCTGACCTAGAGATCTGTGAGGATAA-AAGGACCAGAGAGCAAAAAAAA-AGCAAGAGAAAATTTATCTTTAATGACTGGTTAGAAACCTGGACA-A-TCCTGGAACCACAGCTATACAAAGGCACTCTGGGAAGCAGAACCAAACA-AGACACAGAATTCTGATGCCAAGTGTGGGCCCTGGCAGCTCGAACTCACTAGGCAGGGCCTCTCTCAACTCAGCTCCAGTATCCCCTCTTCTGAGGCTTTCTTGATCATTCTCTCCTCTCCGAGAGTTCTGGACTTCTTTCTGAGGAGTTTTT
>gene=chr20_456224-457224; species=calJac
GTGCTTGTGTGATTTCATTTGGCCTCTTAT--GTTTCAGTG----AAGAGAAGAGCATGCTCTGGATAGCTGCTGCAACTTCTGCCACATTGGGCAAACCTGAATCCAGTTCACACAGAGGTGCCCAGCCCAGTCGAACCACAACCTGAAGAACAGCTGCTTGGGCTGAACTTGGTCTAGATCAGTTGAACT------AGTCACCTTAGAAATCTGTGAGGCAAAGACTAGACAGATGGCCAAAGCAAGAGAAAGAAAAACTTTATCTGCAATGACTGGCTGTAAACCTGGACCGATTCCTGGTACCAGAGCTGTGCAAAAGCAGCCCAGGAAACAAAATTGAGCCAGAAGACACGGTTCTGATCCCAGGCATGGCCCTTGGCAGGTTAAACTTGCTAGGCTGGGCCTCTCCC-AGCCAGTTCAAGCAGCCCCTCCACTGAGGCCTCACTGACCATTCTACCGTCTCCAAGAGTTCAAGTTTCCTTCCTTAGTGGttttt
>gene=chr20_456224-457224; species=canFam
-TGCTTATGTGATTTCATTTGGCTTCTTGT--GTTCCAACAACTC---ATAAGAGTATACCCTGGGCAGCTGCTCCAACTTTAGCCATATGGAACAAACAGGAATCCAACCAACAC--AGGACCCCAGCCCAG-----CCTCAACCTAAAGCAGAGCTGTTT-GGCTGAATCCAGGTTAGG-CAGTTGAA----CTACAGTTGACCTAGA--TCTGTGAGGATAAAAAGGACCAGAGAGCCAAAG--AGAGGAAGAAAACATTTATCTATAATGA----CTAGAAATCT------ATTCTTGGTAGCACAGCTCTGCAAAGGCAGTCCAGGAAGCAGAACAGAGCCAGGAGACAGGATTCTGATCCCAGGTACAGGGCCTGATGGCTAAAACGTACTAGGCTGGGCCCTTCCCTAACCAGCTCCAGCAGCCCTTCCTTTGAGGCTTCTTTGACCATTCTCTCTGTGCCAAGAGCTCAGGATTCCACTCT-----------
>gene=chr20_456224-457224; species=equCab
gtgcttgtgtgatttcatttggccttttat--gctcc-----ttg---agaaaagcatgccccgcatacctgttgcagctttagccacgtggaacaaacccAAGTCTAATCAGCAT--AGGAACCCAGCCCAGCGAAACCTCAACC---AGAAGAATTGCTT-GGCTGAACCCAGTTTAGATCAGTCAAA----CTAAAGTTGACTTAGAGATTTGTGTGATTAGAAAGGACAAGAGAGCAAAGGCAAGAGAGAGCAAAAGTTGATCTGTACTGACCGGCTAGAAAGCTGGTCA-ATTCCTGGCAGCACAGCTTTGCAAAGGCAGTCCAGGCAGCAGAACTGAGCCAGGAGTCAGGGTTCTGCTCCCA-GTGTGGGCCCTGGGAGCTCAAACTTGCTAGGCTGGTC-TCTCCCTAGCcagctctggcatcccctcctctgagccttctctgaccAGTCTCCCTTCCCCAAGAGTTCAGGACTCCTTTCTATG-AGTTTTT
>gene=chr20_456224-457224; species=gorGor
gtgcttgtgtgatttcatctggtctcttataagtttctgtgatccatgagaagagcacgccctgggtagctgctgcaacttctgccacattgggcaaacctgaatccaattcaca-ggaggtgtccagcccagccgacccacaacctgaaaaacagcTGCTTGGGCTGAACTTGATCTAGATCAGCTGAACTACGTACAGTTGCCTTAGAAAT-TGTGAGACTAAGACTAGACAGAGAGCAAAAGTAAGAGAAAGAAAAAATTTATCTGCAATGACTGGCTAGGAACCTGGACAGATTCCTGGCAACACAGCTGTGCAAAAGCAGCCCCACAAGCAAAATTGAGCCAGGAGACAGGGTTCTGATCCCAGGCATGGGCCTTGGCAGCTGAAACTTGTTAGGCTGGGCCTCTCCCTCGCCAGTTCAGGCAGCCCCTCCTCTGAGGCCTCATGGACCATTCTCTCTTCTCCAAGACTTCAAGATTCCTTCCTAGTGAGttttt
>gene=chr20_456224-457224; species=panTro
gtgcttgtgtgattccatttggtctcttataagtttctgtgatccatgagaagagcacgccctgggtagctgctgcaacttctgccacattgggcaaacctgaatccagttcacatggaggtgtccagcccagccgacccacaaCCTGAAAAACAGCTGCTTGGGCTGAACTTGATCTAGATCAGCTGAACTACATACAGTTGCCTTAGAAATTTGTGAGACTAAGACTAGACAGAGAACAAAAGCAAAAGAAAGAAAAAATTTATCTGCAATGACTGGCTAGGAACCTGGACAGATTCCTGGCAACACAGCTGTGCAAAAGCAGCCCCACAAGCAAAATTGAGCCAGGAGACAGGGTTCTGATCCCAGGCATGGGCCTTGGCAGCTGAAACTTGTTAGGCTGGGCCTCTCCCTCGCCAGTTCAGGCAGCCCCTCCTCTGAGGCCTCATGGACCATTCTCTCTTCTCCAAGACTTCAAGATTCCTTCCTAGTGAGttttt
>gene=chr20_456224-457224; species=papHam
gtgcttgTGTGATTTCATTTGGTCTCTTAT--GTTTCTGTGATCCATGAGCAGAGCGTGCCCTGGGTAGCTGCTGCAACTTCTGCCACATTGGGCAAACCTGAATCCAGTTCACATGGAGGTGTCTAGCCCAGCCGACCCACAATCTGAAAAACAGCTGCTTGGGCTGAACTGGATCTAGATCAGCTAAA----GTACAGTTGCCTTAGAAATTTGTGAGACT--GACTAGACAGAGAGCAAAAACAAGAGAAAGAAAAAATTTATCTGCAATGACTGGCTAGAAACCTGGACAGATTCCTGGCAACACAGCTGTGCAAAAGCAGCCCCGCAAGCAAAACTGAGCCAGGAGACAGGGTTCTGATCCCAGGCCTGGGCCTTGGCAGCTGAAACTTTTTAGGCTGGGCCTCTCCCTAGCCAGTTCAGGCAGCCCCTCCTCTGAGGCCTCACTAACTGTTCTCCCTTCTCCAAGACTTCAAGATTCCTTCCTAGTGAGttttt
>gene=chr20_456224-457224; species=ponAbe
gtgcttgTGTGATTTCATTTGGTCTCTTATAAGTTTCTGTGATCCATGAGAAGAGCACGCCCTGGGTAGCTGCTACAACTTCTGCCACATTGGGCAAACCTGAATCCAATTCACATGGAGGTGCCCAGCCCAGCCGACCCACAACCTGAAAAACAGCTGCTTGGGCTGAACTTGATCT--ATCAGCTGAACTACACACAGTTGCCTTAGAAATTTGTGAGACTAAGACTAGACAGAGAGCAAAAGCAAGAGAAAGAAAAAATTTATCTGCAATGACTGGCTAGGAACCTGGACAGATTCCTGGCAACACAGCTGTGCAAAAACAGCCCCGCAAGCAAAATTGAGCCAGGAGACAGGGTTCTGATCCCAGGCATGGGCCTTGGCAGCTGAAACTTGTTAGGCTGGGCCTCTCCCTAGCCAGTTCAGGCAGCCCCTCCTGTGAGGCCTCATGGACCATTCTCTCTTCTCCAAGACTTCAAGATTCCTTCCTAGTGAGttttt
>gene=chr20_456224-457224; species=rheMac
gtgcttgtgtgatttcatctggtctcttat--gtttctgtgatccatgagaagagcgtgccctgggtagctgctgcaacttctgccacattgggcaaacctgaatccagttcacatggaggtgtccagccccgccgacccacaaCCTGAAAAACAGCTGCTTGGGCTGAACTGGATCTAGATCAGCTAAA----GTACAGTTGCCTTAGAAATTTGTGAGACTAAGACTAGACAGAGAGCAAAAACAAGAGAAAGAAAAAATTTATCTGCAATGACTGGCTAGAAACCTGGACAGACTCCTGACAACACAGCTGTGCAAAAGCAGCCCCGCAAGCAAAACTGAGCCAGAAGACAGGGTTCTGATCTCAGGCATGGGCCTTGGCAGCTGAAACTTTTTAGGTTGGGCCTCTCCCTAGCCAGTTCAGGCAGCCCCTCCTCTGAGGCCTCACTAACTGTTCTCCCTTCTCCAAGACTTCAAGATTCCTTCCTAGTGAGttttt
>gene=chr20_474119-475119; species=hg19
acaggaaattgccaaagtagtagagattctctgcaccctttacccagtttcccctaatagtaacatcttacataactacagtacaatatcaaaatcaagaaactgacactggcacaattcagaaagatcttattcaggtttcaccagttttacatgcacgcatgtgtttgtgtgtgtgtttctatgcaatttcatcacatatgtaagttgatataatctcctcaacaagatatagaactgttccatcaccacacacatgtcctgtgtgttagcccaacccctggcaacccctctgctctttatctctatcattttgagaatgctacaaaaatggagtcattggcatataactttttttgagactgccttttttcactaagcatgagatccatccaagttgttgcatgtgtcatacttctttcctttttattgctgagaaatactacttcataataatattatatggtatggatatgccagtttgtttaaccattccctca
>gene=chr20_474119-475119; species=bosTau
ataggaatctgg---------agatgttctgtgtacccttcaaccagtt-tccccgatggtaacatcttacgtcactacagtacaatattaaagccaggaaactga------cacaattcaga--gacctttct----tttcaacagttttacac--------------gtgtgtatagttccacacaattttatcacatatgcagattcatacagcttccatgattagaaaaagagc------atcacaacagtt--atcctttatgctactccttcccctggcaacccttccgttctctaa--ctctgtcatcgtgagaattatagaaatggaaccatcag--tttaaa--tttttgagattgc-ttttttcactcagcatgagacttatccaag---------------------------ttct------------tactaatcagtaat---actacatggtatagatacatgagtttaatgaatcatttaccca
>gene=chr20_474119-475119; species=calJac
acaggaaactgcaaaagtagt--agattctctgtaccctttacccagttctccctaatagtaacatcttacataactacagtacaatatcaaaatcaagaaactgacattggcacaattcagaaagatcttattcaggtttcaccagttttacatgcatgcgtgtgtc--tgcgtatgtttctatgcaattttat--tatgtataaattcatataatctcctccacaagatagagaactgttccatcatcacacacatgtcctgtgtattagcccaacccc----------tctgctctttatcactatcattttgagaatgctatagaaatgaagtcactggcatataactttttttgagattgcc-tttttcactaagcataagatccatccaagttgttgcatgtatcataggtctttcctttttattactgagaaacactacttcataatgacattatatagtatggatatgccagtgtgtttaaccattccctca
>gene=chr20_474119-475119; species=canFam
acactaagctgg---------agatgttctgtgtattctttacccaatttcccctaatggtaacatcttgtataactac-------------------------------------------a--gatcttttt----ttcc---agttttacgcac------atgca--tgcatgtagttct-tataactttatca-atgcacagattcctataac----tcaagaagatacagaactgtttcatcaccagagat--gtcccttgtgctatcccctcccctggcaacctctgttttccccaattttgtcattttgtttatattttgaaaatggactcattgg--tggaac--tttttatcactgctttttttcactcagcatgaaatccatc----------------------ttctttcttttttaatgctgaagaatactacatagtaat---atgacatggtatagctataccaat----tcaaccatttgctca
>gene=chr20_474119-475119; species=equCab
--------------------------------------------------------------------------------------------------------------------------------------------------------------------------------------------------------------------------------------------------------------------------------------ccctggcaacccctctgttctatgaatttttcattttgagaatgttacataaatggaatcatc----tgtaac--tttttgagactgcttttttccactcagcatgaaatccatccaagttgttgcat-tat-----ttctttttatttt----ct------ttcttttcagtaat---actacatggtatagatataccagtttgattaaccattcatgca
>gene=chr20_474119-475119; species=gorGor
acaggaaattgccaaagtagtaaagattctctgcaccctttacccagtttcccctaatagtaacatcttacataactacagtacaatatcaaaatcaagaagctgacactggcacaattcagaaagatcttattcaggtttcaccagttttacatgcacgcatgtgtttgtgtgtgtgtttct-tgcaatttcatcacatatgtaagttcatataatctcctcaacaagatacagaactgttccatcaccacacacatgtcctgtgtgttagcccaacccctggcaacccctctgctctttctctctatcattttgagaatgctacaaagatggagtcattggcatataactttttttcagactgccttttttcactaagcatgagatccatccaagttgttgcatgtgtcatacttctttcctttttattgctgagaaatactacttcataataatattatatggtatggatatgccagtttgtttaaccattccctca
>gene=chr20_474119-475119; species=panTro
acaggaaattgccaaagtagtagagattctctgcaccctttacccagtttcccctaatagtaacatcttacataactacagtacaatatcaaaatcaagaaactgacactggcacaattcagaaagatcttattcaggtttcaccagttttacatgcacgcatgtgtttgtgtgtgtgtttctatgcaatttcatcacatatgtaagttcatataatctcctcaacaagatatagaactgttccatcaccacacacatgtcctgtgtgttagcccaacccc-ggcaacccctctgctctttatctctatcattttgagaatgctacaaagatggagtcattggcatataactttttttgagactgccttttttcactaagcatgagatccatccaagttgttgcatgtgtcatacttctttcctttttattgctgagaaatactacttcataata---ttatatggtatggatatgccagtttgtttaaccattccctca
>gene=chr20_474119-475119; species=papHam
acaggaaattgcaaaagtagtagagattctctgtaccctttacccagtttcccctaatagtaacatcttacataactacagtacaatatcaaaaccaagaaactgacattggtacaattcagaaagatcttattcaggtttcaccagtgttacatgcacgcgcatgtttgtgtgtgtgtttctatgcaattttatcatatgtgtaaattcatataat---ctcaacaagatacagaactgttccatcaccacacac--gtcttgtgtgttagcccaacccctggcaacccctctgttcttgatctctaccattttgagaatgctacagaaatggagtcattggcatataactctttttgagattgccttttttcactaagcatgagatccacccaagttgttgcaggtatcatagttctttcctttttattgttgagaaatactacttcataataataatatatggtatggatatgccagtttgtttaaccattccctca
>gene=chr20_474119-475119; species=ponAbe
acaggaaattgaaaaagtagtagagattctctgcaccctttacccagtttcccctaatagtaacatcttacataactacagtacaatatcaaaatcaagaa-ctgacaatggcacaattcagaaagatcttagtgaggtttcaccagttttacatgcacgcttgtgtttgtgtgtgtgtttctatgcaatttcatcacatacgtaacttcatataatctcctcaacaagatatagaactgttccatcaccacacacatgtcctgtgtgttagcccaatccctggcaacccctctgctctttatctctatcattttaagaatgctacaaaaatggagtcactggcatataacttttcttgagattgccttttttcactaagcataagatccatccaagttgttgcatgtatcatacttctttcctttttattgctgagaaatactacttcataataatattatatggtatggatatgccagtttgtttaaccattccctca
>gene=chr20_474119-475119; species=rheMac
acaggaaattgcaaaagtagtagagattctctgtaccctttacccagtttcccctaatagtaacattttacataactacagtacaatatcaaaaccaagaaactgacattggtacaattcagaaagatcttattcaggtttcaccagtgttacatgcacgcgcatgtttgtgtgtgtgtttctatgcaattttatcatatgtgtaaattcatataat---ctcaacaagatatagaactgttccatcaccacacac--gtcttgtgtgttagcccaacccctggcaacccctctgttcttgatctctaccattttgagaatgctacagaaatggagtcactggcatataactctttttgagattgccttttttcactaagcatgagatccacccaagttgttgcaggtatcatagttctttcctttttattgttgagaaatactacttcataataataatatatggtatggatatgccagtttgtttaaccattccctca
>gene=chr20_475317-476317; species=hg19
ctaaaatgtcacctttccaatgaaaccttcccttataactggtttaaaactgcaaataccctcttgccattccctattcgttttttcttctacatcaaaataactttctatcccaccagcctccctaaatgtagctcctaaaagacaagcatttattgtatgttgagttcacttacatatccccagccctagggtggtgcctctgacatggtgtgtgtctaaaagtaattcagttgcataaataaatCACCTGCCTCCCCAGAGACCACAACAGGCAAGTCATCACAGCTTGTCACCTTAAAAAACTGAAATGCTAAAGCATGTGGCCATTACAGCTCTCATGTAAAAGCATTTGCAGACAACAGGGCCCTTATGACATCCAATAAACAGAAACAGCATTTTCTGTATATCTCGTCCACTTAACTGTGCAcatttaattctcacgaatacctagtcgcctgcagggctattattacccacactgtacacgtaagaaaaag
>gene=chr20_475317-476317; species=bosTau
acaaaatgtcaccttcctaacaaaatctttccttgtcgcctgtttaaaattgc-aacaccctc-tgacactccccattcgttttttctccc---------taactctgtatcccaccagtctccccaaatgcagcttc-tatggacaagaat--------tttttgttttacacataca-ccccagccttagaatagtacccattacacagtgtgtgtgtaacaggatattaactgaatgaataaatCACCTATATCTCCAAAGCCTGCAACAGAG-AGCCATCACGGCTTGTCACCTTAAAAAACAGAAATGTTAC-------------TGCAACT----------AATA------------------CTCATGACACCT--------GCATCAGCAGTTTCTGAATATTTCATCCATTTAACTGTACACACCTAATCCTCGTAATAGCCTAGTGGCACATACAACAAATACTATACCC-CTAT-----AAGAAAAAAA
>gene=chr20_475317-476317; species=calJac
ctaaaatgtcacctttctaatgaaaccttcccttacaactgattgaaaactgcgaataccctcttgccattccctgttcgttttttcttctatgtcaaaataactttctatcccatcggcctccctaaatgtagttcctaaaagataagcatttattgtatgtttagtt-------------------------------------------------------------------------------------CTCCCCAAAGACCACAACAGGTAAGTCATCA------------------------------AAAGCATGTGGCCATCACAGCTCTCATG------------------------------------------------------------------------------AACTGTGCACATTTAATTATCATGAATACCTAGTCGCCTGAAGGGCAATAATTACCCACACTGTACAGGTAAGAAAAAG
>gene=chr20_475317-476317; species=canFam
taaaaatgtcaccttcccaaagaaaccttcctttacactttgcttaaaaccac-aacaccctc-caccattccctattcgatttttcttccacatta---TAACTTTCTATCCCACCAGCctccccaaatacagcttgctatggacaagaattttttgtctatttgtctcacacatacatccccagtctttgaacaatacgtattatatagtttgagtctaaaagaatattaactg-atgaataaatCAACTATGTCCCCAAAGTCTATAATGGAT-AGCCATCACGGCTTGTAACCTTAAAAAATGGA----CTAAAGCATGTGGTCAGTGCAAGTCT-AT-T-AAAGCATCTGTAGAGTTTAGGGGCCTCATGACACTTATTAATAAGCAGCAACATTTTCTGAGTATCTTATCTACATAATTATGTATacttaattctcacaataacctagtggtacacaaagca-atattatacccattgtataagtaagaaaaag
>gene=chr20_475317-476317; species=equCab
gtaaaatgtcatcttctcaatgaaaccttccttcaccgcttgtttaaaactgc-aacactttc-caccattccctactcgatttttcttccataata---tacttttctatcccaccagcctccccaaatgcagctccttatggacaagaattttttgtctgtttgtctcatgcatatatccccagcctttacataattcctattacaaagtgtgtctctaaaaaaatattagttgaataaacaaatCACCTACATTCCCAAAGCCTACAACAGAG-AGCCATCACGGCTTGTCACCTTAAAAAACTG-----TTAAAGCATGTGGT-AATGCAGCTCTCAC-TGAAAGCACTTGTAGAGTTCAGGGACCCCATGACACCTGCTAATAAGAAGCACCATTTTCTGAATATTTCGACCATTTAACTGTGCAcacctaattgtcacaataatct-gtggcatgcaggacaaatattatacctgttgtacaggtaagaaaaag
>gene=chr20_475317-476317; species=gorGor
ctaaaatgtcacctttccaatgaaaccttcccttataactggtttaaaaccgcaaataccctcttgccattccctattcgttttttcttctacatcaaaataactttctatcccaccagcct-cctaaatgtagctcctaaaagacaagcatttattgtatgtttagttcacttatatatccctagccctagaatggtggctctgacatggtatgtgtctaaaaaaaatttagttgcataaataaatCACCTACCTCCCCAAAGACCACAACAGATAAGTCATCACAGCTTGTCACCTTAAAAAACTGAAATGCTAAAGCATGTGGCCATTATAGCTCTCATGTAAAAGCATTTGCAGACAATAGGGCCCTCATGACATCCAATAAACAGAAATAGCATTTTCTGTATATCTCATCCACTTAACTGTGCAcatttaattctcatgaatacctagtcgcctgcagggctattattacccacactgtacacgtaagaaaaag
>gene=chr20_475317-476317; species=panTro
ctaaaatgtcacctttccaatgaaaccttcccttataactggtttaaaactgcaaataccctcttgccattccctattcgttttttcttctccatcaaaataactttctatcccaccagcctccctaaatgtagctcctagaagacaagcatttactgtatgtttagttcacttacatatccccagccctaggatggtgcctctgacatggtatgtgtctaaaaataatttagttgcacaaataaatCAACTACCTCCCCAAAGACCACAACAGATAAGTCATCGCAGCTTGTCACCTTAAAAAACTGAAATGCTAAAGCATGTGGCCATTACAGCTCTCATGTAAAAGCATTTGCAGACAACAGGGCCCTCATGACATCCAATAAACAGAAACAGCATTTTCTGTATATCTCGTCCACTTAACTGTGCAcatttaattctcacgaatacctagtcgcctgcagggctattattacccacactgtacacgaaagaaaaag
>gene=chr20_475317-476317; species=papHam
ctaaaatgtcacctttccagtgaaaccttcctttacaactggtttaaaactgcaaataccctcttgccattcactattcgtttttgattctacatcaaaataactttctatcccaccagcctccctaaatgtagctcctaaaagacaagcctttattgtatgtttagttcactcatatatccctagccctagaatggtgcctttgacatactatgtgcctaaaaa-aatttagttgcataaacaaatCACCTACCTCCTCAAAGACCACAACAGATAAGTCATCATAGCTTGTCACCTTAAAAAACTGAAATGTTACCGTATGTGGCCATTACAGCTGTCATGTAAAAACATTTGTAGACAATAGGGGCCTCATGACAACCTACTAACAGAAACAGCATTTTCTGTATATTTCATCCACTTAACTGTGCAcatttaattctcatgaatacctagttgcctgcagggcaattattacccacactgtacaagaaagaaaaag
>gene=chr20_475317-476317; species=ponAbe
ctaaaatgtcacctttccaatgaaaccttcccttataactggtttaaaactgcaaatatcctcttgccattccctattcgttttttcttctacatcaaaataactttctatcccaccaggctccctaaatgtagctcctaaaagacaagcatttattgtatgtttagttcacttatatatccctagccctagaatggtgcctctgacatagtatgtgtctaaaaaaaatttagttgcataaataaatCACCTACCTCCCCAAAGACCACAACAGATAAGTCATCATAGCTTGTCACCTTAAAAAACTGAAATGCTAAAGCATGTGGCCATTACAGCTCTCATGTAAAAGCATTTGCAGACAATAGGGCCCTCATGACATCCAATAAACAAAAGTAGCATTTTCTGTATATTTCATCCACTTAACTGTGCAcatttaattctcatgaatacctagtcgcctgcagggctattattacccacactgtacaggtaagaaaaag
>gene=chr20_475317-476317; species=rheMac
ctaaaatgtcacctttccagtgaaaccttcctttacaactggtttaaaactgcaaataccctcttgccattcactattcgtttttgattctacatcaaaataactttctatcccaccagcctccctaaatgtagctcctaaaagacaagcatttattgtatgtttagttcactcatatatccctagccctagaatggtgcctttgacatactatgtgcctaaaaa-aatttagttgcataaacaaatCACCTACCTCCTCAAAGACCACAACAGATAAGTCATCATAGCTTGTCACCTTAAAAAACTGAAATGTTACAGTATGTGGCCATTACAGCTCTCATGTAAAAACATTTGTAGACAATAGGGGCCTCATGACAACCTACTAACAGAAATAGCATTTTCTGTATATTTCATCCACTTAACTGTGCACATTTAATTCTCATGAATACCTAGTTGCCTGCAGGGCAATTATTACCCACACTGTTCAAGAAAGAAAAAG
>gene=chr20_481042-482042; species=hg19
aagtgcCAATACTCTTATAAATGAACCCCTCCATTCTAAAGAGTATTCTGCAGAGCATATCTTAAACATTCCTTTGTCCTTACCCATTCTTTCCACATCTGTTCTAGTATGGAATCCTTTTCATTTTTTTCTGAGGAGGGCCTTGGTCCCACTGCACCTCCTTTATAAAGCCtttttttttttttgagacagagtcttgctctgtcgcccaggctggagtgtagtagcatgatctcagctcactgcaacttccgcctcccgggttcaagcaattctcctgcctcagcctcccgagtagctgggattacaggcgccagccaccatgcccagctaatttttgtatttttagtagagacagggtttcatcatgttggtcaggatcgtctcgaactcctgacctcatgatccgcctgccttggccttccaaagtgctgggattataggcatgagccactgtgcctggGCTTATATTATAAAGCCTTCTCCTGAATAGTCTAAAA
>gene=chr20_481042-482042; species=bosTau
---------------------------------------------------------TATCTTTCATATTTCTTTGTCTTCACCCATCATTTCCACATCTGTTTTAGTACAGAATTGCTTTCA--TTTTTCTGAGAAGGGCTGTGGTCCAAATGCACCTCCTCTACAAAGCCTTTTTTCT--------------------------------------------------------------------------------------------------------------------------------------------------------------------------------------------------------------------------------------------------------------------------------------------------------------------------------
>gene=chr20_481042-482042; species=calJac
---------------TATAAATGAATCCCTCCATTCTAATCACTACTCTGCAGAGTATATTTTAAACATTCCTTTGTCCTCACCCA----------------TCTAGTATGGAATCCTTTTCATTTTTTTCTGAGGAGGGCCTTGGTCCAACTATATCTCCTTTATAAAGCCttcttttttttttgagacggagtcttgctctgtcactcaggctggagtgcagtggtgccatctcagctcactgtaacctccgcctttcgggttcaagcaactctcctgcctcagccttctgagtagctgggattacaggcacccgccaccatgcccagctaatttctttatttttagtagaggaggggtttcaccatattggccaggctggtcttaaactcctgacctcatgatacacccaccttggcctcccaaagtgctggaattacaggcgtgagccaccacacctggccC----TTATAAAGCCTTCTTCTGAATAGTCTAAAA
>gene=chr20_481042-482042; species=canFam
------CAATATTTCTATAAATGAACTCCTCCATTTAAAAGACCACTCTACAGAGTAGATCTTCCATGTTCCTTTGTCCACAACCATTATTTCTACATCTGTTCTCATTCAGAATCCTTTTCA--TTCTTCTGAGGAAGGCTTTGGTCCAACTCTATCTCCTCCACAAAGCCT---------------------------------------------------------------------------------------------------------------------------------------------------------------------------------------------------------------------------------------------------------------------------------------------------------------------------------------
>gene=chr20_481042-482042; species=equCab
-----CCAATATTTCTATAAATGAACCCCTCTGTTTAAAAGACCACTCTGC----CAGATCTTCCCTATTCCTTTGTCTTCACCTATCAATTTCACATCTGTTTCGGTATAGAATTCTTTTCG--TTTTTCTTAGGAGGGCTTTGGTCCAAATGTTCCTCCTCTACAAAGCCTTCCTTCT------------------------------------------------------------------------------------------------------------------------------------------------------------------------------------------------------------------------------------------------------------------------------------------------tgttctagtactcacacag-------------
>gene=chr20_481042-482042; species=gorGor
AAGTGCCAATACTCTTATAAATGAACCCCTCCATTCTAAAGAGTATTCTGCAGAGGGTATCTTAAACATTCCTTTGTCCTTACCCATCCTTTCCACATCTGTTCTAGTATGGAATCCTTTTCATTTTTTTCTGAGGAGGGCCTTGGTCCAACTGCACCTCCTTTATAAAGCCtttttttttttttgagacagagtcttgctctgtcgcccaggctggagtgtagtagcatgatctcagctcactgcaacttccgcctcccgggttcaagcgattctcctgcctcagcctcccaagtagctgggattacaggcgccagccaccaagcccagctaatttttgtatttttagtagagacagggtttcatcatgttggtcaggatcatctcgaactcctgacctcatgatccgcctgccttggccttccaaagtgctgggattataggcatgagccactgtgcctggGCTTATATTATAAAGCCTTCTCCTGAATAGTCTAAAA
>gene=chr20_481042-482042; species=panTro
aagtgcCAATACTCTTATAAATGAACCCCTCCATTCTAAAGAGTATTCTGCAGAGGGTATCTTAAACATCCCTTTGTCCTTACCCATCCTTTCCACATCTGTTCTAGTATGGAATCCTTTTCATTTTTTTCTGAGGAGGGCCTTGGTCCAACTGCACCTCCTTTATAAAGCCtttttttttttttgagacagagtcttgctctgtcgcccaggctggagcgtagtagcatgacctcagctcactgcaacttccgcctcccgggttcaagcaattctcctgcctcagcctcccgagtagctgggattacaggcgccagccaccatgcccagctaatttttgtatttttagtagagacagggtttcatcatgttggtcaggatcgtctcgaactcctgacctcatgatccgcctgccttggccttccaaagtgctgggattataggcatgagccactgtgcctggGCTTATATTATAAAGCCTTCTTCTGAATAGTCTAAAA
>gene=chr20_481042-482042; species=papHam
aagtgcCAATACTCTTACAAATGAATCCCTCCATTCTAAAGAGTACTCTGCAGAGTGTATCTTAAACATTCCTTTGTCCTCACCCATCCTTTCCACATCTGTTCTAGCATGGAATCCTTTCCATTTTTTTCTGAGGAGGGCCTTGGTCCAACTGTACCTCCTTTATAAAGCCTttttcttttcttgagatggagtcttgctctgtcgcccaggctggagtgcagtggcacgatctcagctcactgcaacttccacctcccaggttcaaggaattctcctgcctcagcctccggagtggctgggattacaggcacatgccaccacgcctggctaatttttgtatttttagtagagat-gggttttaccatgttggccaggctgatctcgaactcctgacctcatgatccacctgccttggctttctaaagtgctgggattataggcatgagccaccgtgcctggGC-----TTATAAAGCCTTCTCCTGAATAGTCTAAAA
>gene=chr20_481042-482042; species=ponAbe
AAGTGCCAATACTCTTATAAATGAATCCCTCCATTCTAAAGAGTATTCTACAGAGGGTATCTTAAACATTCCTTTGTCCTTACCCATCCTTTCCACATCTGTTCTAGTATGGAATCCTTTTCATTTTTGTCTGAGGAGGGCCTTGGTCCAACTGCACCTCCTTTATAAAGCCtttttttttttttgaggc--agtcttgctctgtcgcctaggctggagtgtagtggcatgatctcagctcactgcaacttctgcctcccgggttcaagcaattctcctgcctcagcctcccgagtagctgggattacaggcaccagccaccatgctcagctaatttttgtatttttagtagagacggggtttcatcatgttggtcaggatggtctcgaactcctgatctcatgatctgcctgccttggccttccaaagtgctgggattataggcatgagccactgtgcctggGC-----TTATAAAGCCTTCTCCTGAATAGTCTAAAA
>gene=chr20_481042-482042; species=rheMac
-------------------------------------AAAGAGTACTCTGCAGAGTGTATCTTAAACATTCCTTTGTCCTCACCCATCCTTTCCACATCTGTTCTAGTATGGAATCCTTTCCATTTTTTTCTGAGGAGGGCCTTGGTCCAACTGTACCTCCTTTATAAAGCCTttttcttttcttgagatggagtcttgctctgttgcccaggctggagtgcagtggcacgatctcagctcactgcaacttccacctcccaggttcaaggaattctcctgcctcagcctccggagtggctgggattacaggcacatgccaccacgcctggctaatttttgtatttttagtagagat-gggttttaccatgttggccaggctgatctcgaactcctgacctcatgatccaactgccttggctttctaaagtgctgggattacaagcatgagccaccgtgcctggGC-----TTATAAAGCCTTCTCCTGAATAGTCTAAAA
>gene=chr20_513370-514370; species=hg19
GGTTGAGAAAACTATTTCACAATTCCTCTTATTTCAAGAGATACGCAATCACCTTTTGCAGCTTTCAAGTATAGACCAGATGTACTAACAGGCAACCATTTCGTCTGGAAGATCATCTATTTGGAGGTCACTGACACAAAAAAACAAAAACAACAAAGACAAAACAAGCCTCCTTACCCTAGCTCAGAAGGATAAGCCAAAAGAAAACAGGTTAACGGTAAAAATGTATGATTAAATGAAGTTATTGTTTTTTTTCCTCCACTTCATATTGATTCTCTTTTCCCATGTCAATTTAAGGTGGTAACCATGGCCAACAACATTCTCTCTCACCTATCATACTAATGCCATATAAGTAGTAGTGTTTTTGTTTTTTCAAGTGGGGAAATATATACAGCTCAAAAAAACAAAAAAATATCTAGCAACTAACTCCTTGGCAGTTCCCTTGACTCTCTGACCTTTAAGTCCCAAGGTTCTAAGTATACAATGAATAAGAAAACTAC
>gene=chr20_513370-514370; species=bosTau
GGCTGAGAAAACTATTTCATAGTGCTC----CTTTAAGAGATACACAATCATCTTTCGCAGCTTTCAAGTACAGG---------TCAATATACTACCATTTCTTCTGCGAGGTCATCCATTCGGAGGTCACTGGCACAAGAAAACCAAAACAATAAACACAACCTAAACCTCCTAACCCTATCTTGAAAGAATAAGCCAAAAGAAAACAGGTCAATGGTGGAAATG-AAGATTAAATGAAGCGAT---CTTCTTTCCTCTATTTTAAAATGATTCTCC-----------------------------------------------CTCATCTATCAAACTAATGCCATAAG--TAATGGTG-TTTTATTTTTTCAACTGGGGAAAAATATAGAGG-TA--------AAAAAGT---TAACAATTAGCTCCTTGACAGTTCACCATACCCTCCAACCCTCAAATTCCAAGATCCCAAGAGCAC------CAAGAAAACTAC
>gene=chr20_513370-514370; species=calJac
GGTTGAGAAAACTATTTCAC-ATTCCCCTTATTTCAAGAGAT-TGCAATCACCTTTTGCAGCTTTTAAGTACAGTCCAGATATACTAACAGGCAACCATTTCATCTGGAAGATCATCTGTTTGGAGGTCACTGACACAAAAAAACGAAAACAACAAAGACAAACCAAGCCTCCTTACCTTAGCTCAGAAGGATAAGCCAAAAGAAAACAGGTTAATGGTAAAAATGTATGACTAAATGAAGTTACTG-CTGTTTTCCTCCACTTCATATTGATTT---TTTCCCATCTCAATTTAAGGTGGTAACCATGGCCAACAACATTCTCTCTCACCCATCATACTAATGCCATATAAGTAGTACTGTTTTTGTTTTTTAAACTGGGGAGATACATACAGCTAAAAAAAACAAAAAA----CTAACAACTAACTCCTTGACAGTTCCCTTGACTTTCTGACCTTCAAACCCCAAGATACTAAGTACACGCTGAATAATAAAACTAC
>gene=chr20_513370-514370; species=canFam
GATTGAAAAACCTATTTCATAACTCCCCTTGTTTCAAGAGATATGCAATAATCTTTTGCAGCTTTC-----TAGTCCAGATATACCAATGAACAACGATTTCTTTTGAGAGACCATCTATTTGGAGGTCATTGGCACAAAA-----------------ACAAACTAAACCTTCCAACCCTAACTTGGAAGAATAAACCAAAAGAAAACAGGTTAATGGTAAACATGTAACATTAAATGTTCTTTC---CCCTTC-----CACTTT---ATGATTCTACTTTCTTGTCTC-----AAGGTCATG---------GACAACAGACTCTCTCACCTATCAAATTAATGCCATATAAGTAGTGGAG-TTTTATTTTTTAAATTGGGGAAAAATATACAGGTC---------AAAAGGT---TAACAACTAGCTCCTTGAC---CCCTTTAACCACCCAACCTTCAAATCCCAAGACTCCAAGTACACAATAAGCAAGAAAACTAC
>gene=chr20_513370-514370; species=equCab
GGTAGAGAAAATGACTTCATAACTCTCCTTATTTTGAGAGATATGCAATAATTTTTTGCAGCTTCCAGGTAGAGTCCAGACATACAAATGAGCAACCATTTCTTCTGGGAGATCATCTATTTGGAGGTCACTGGCATAAAAAAAGACAA----CAAACACAAACTAAACCTCCTAACCCTAACTTGGAAGAATAAGCCAAAAGAAAACAGGCTAATGGTAAAAACGTAAGATTAAATGAGGTTAT---CTTTTCTCTTCCACTTT---ACGATTCTCCTTTCCTGCCTCAACTTAAGGTGGTGACAGTGGCCAACAATATTTTCTCTCACCTATCAAACTGACATCAAACAAGTAGTGGTG-TTTTGTTGTTTAAATCGGGGGGGAACATACAGATTA--------AAAAGGT---TAATAATTAGCTCCTTGACAGTTCCCCTAACCCTCTGAC--TCAAATCCCAAGACTCCAAGAGCACAATAAGGAAGAAAACTAC
>gene=chr20_513370-514370; species=gorGor
GGTTGAGAAAACTATTTCACAATTCCCCTTATTTCAAGAGATACGCAATCACCTTTTGCAGCTTTCAAGTACAGACCAGATGTACTAACAGGCAACCATTTCGTCTGGAAGATCATCTATTTGGAGGTCACTGACACAAAAAAACAAAAACAACAAAGACAAAACAAGCCTCCTTACCCTAGCTCAGAAGGATAAGCCAAAAGAAGACAGGTTAACGGTAAAAATGTATGATTAAATGAAGTTATTGTTTTTTTTCCTCCACTTCATATTGATTCTCTTTTCCCATGTCAATTTAAGGTGGTAACCATGGCCAACAACAT-CTCTCTCACCTATCATACTAATGCCATATAAGTAGTAGTGTTTTTGTTTTTTCAAGTGGGGAAATAAATACAGCTCAAAAAAACAAAAAAATATCTAGCAACTAACTCCTTGGCAGTTCCCTTGACTCTCTGACCTTCAAGTCCCAAGGTTCTAAGTACACAATGAATAAGAAAACTAC
>gene=chr20_513370-514370; species=panTro
GGTTGAGAAAACTATTTCACAATTCCCCTTATTTCAAGAGATACGCAATCACCTTTTGCAGCTTTCAAGTACAGACCAGATGTACTAACAGGCAACCATTTCGTCTGGAAGATCATCTATTTGGAGGTCACTGACACAAAAAAACAAAAACAACAAAGACAAAACAAGCCTCCTTACTCTAGCTCAGAAGGATAAGCCAAAAGAAAACAGGTTAACGGTAAAAATGTATGATTAAATGAAGTTATTG-TTTTTTTCCTCCACTTCATATTGATTCTCTTTTCCCATGTCAATTTAAGGTGGTAACCATGGCCAACAACATTCTCTCTCACCTATCATACTAATGCCATATAAGTAGTAGTGTCTTTGTTTTTTCAAGTGGGGAAATATATACAGCTCAAAAAAACAAAAAAATATCTAGCAACTAACTCCTTGGCAGTTCCCTTGACTCTCTGACCTTCAAGTCCCAAGGTTCTAAGTATACAATGAATAAGAAAACTAC
>gene=chr20_513370-514370; species=papHam
GGTTGAGAAAACTATTTCACAATTCCCCTTGTTTCAAGAGATACGCAATCATCTTTTGCAGCCTTCAATTACAGTCCAGATGTACTAACAGGCAACTATTTCATCTGGAAGATCATCTATTTGGAGATCACTGACACAAAAAACCAAAAACAACAAAGACAAACCAAGCCTCCTTACCTTAGCTCAGAAAGATAAGCCAAAAGAAAACAGGTTAATGGTAAAAATGTATGATTAAATGAAGTTATTG-TTTTTTTCCTCCACTTCATATTGATTTTCTTTTCCCATGTCAATTTAAGGTGGTAACCATGGCCAACAACATTCTCTCTCACCTATCACACTAATGCCAAATAAGTAGTAGTGTTTTTGTTTTTTCAAGTGGGGAAATATATGTAGCTCaaaaaaaaaaaaaaaTATCTAGCAACTAACTCCTTGGCAGTTCCCTTGACTCTCTGATCTTCAAGTCCCAAGGTTCTAAGTACATAATAAATAAGAAAACTAC
>gene=chr20_513370-514370; species=ponAbe
GGTTGAGAAAACTATTTCACAATTCCCCTTATTTCAAGAGATACGCAATCACCTTTTGCAGCTTTCAAGTACAGACCAGATGTACTAACAGGCAACCATTTCGTCTGGAAGATCATCTATTTGGAGGTCACTGACACAGAAAAACAAAAACAACAAAGACAAAACAAGCCTCCTTACCCTAGCTCAGAAGGATAAGCCAAAAGAAAACAGGTTAATGGTAAAAATGTATGATTAAATGAAGTTATTG-TTTTTTTCCTCCACTTC--ATTGATTCTCTTTTCCCATGTCAATTTAAGGTGGTAACCATGGCCAACAACATTCTCTCTCACCTATCATACTAATGCCATATAAGTAGTAGTGTTTTTGTTTTTTCAAGTGGGGAAATATATACAGCTCAAAAAAATAAAAAAGTATCTAGCAACTAACTCCTTGGCAGTTCCCTTGACTCTCTGACCTTCAAATCTCAAGGTTCTAAGTATACAATGAATAAGAAAACTAC
>gene=chr20_513370-514370; species=rheMac
GGTTGAGAAAACTATTTCACAATTCCCCTTATTTCAAGGGATACGCAATCATCTTTTGCAGCCTTCAATTACAGTCCAGATGTACTAACAGGCAACTATTTCATCTGGAAGATCATCTATTTGGAGATCACTGACACAAAAAAACAAAAACAACAAAGACAAACCAAGCCTCCTTACCTTAGCTCAGAAAGATAAGCCAAAAGAAAACAGGTTAATGGTAAAAATGTATGATTAAATGAAGTTATTG--TTTTTTCCTCCACTTCATATTGATTTTCTTTTCCCATGTCAATTTAAGGTGGTAACCATGGCCAACAACATTCTCTCTCACCTATCACACTAATGCCAAATAAGTAGTAGTGTTTTTGTTTTTTCAAGTGGGGAAATATATATAGCTCAAAAAAACAAAAAAATATCTAGCAACTAACTCCTTGGCAGTTCCCTTGACTCTCTGACCTTCAAGTCCCAAGGTTCTAAGTACATAATAAATAAGAAAACTAC
>gene=chr20_527408-528408; species=hg19
tgacggcccccagaagaaagaaaacaaaagcagcaagatctcttcagatctaggcttagaaatgatatagcatcattttcactgtattatatcgatcaaaggcagtcatatggccagctcagattcaaggagagtagaaatagattccatctcttcatgagaaaaacatcaaatcatactgcaaggagtcatgtgtataaggagggtggaattgttgtggccacctttgcaaacattatatcacaTAAGTAATCGTAGGCATggaactggttaaagaaattatggtacagccagacatggggctattcacagcaatgagaactaacatttttgagcacttaatatgtgtcagacactgtacaagatgctttacatctattaactcatttaatcctcacaacagctctctgtggccagtacatttttaatccccattttagagattaagaacaccaagtctcagagaggttaaacaactagtccaatgtcacacagcaagt
>gene=chr20_527408-528408; species=bosTau
tgatggcctctgaaagtaaaa-caccaaagcaacaaggcctcttgaggcctaggctctgaagtgctatagcatcatcttcactacattttattgatcaatgcctatcacatgtccaactcagattcaagaagactagaaatag------tctcttgatggaaaagacaacagatcatattgcagagtcaagtatgt---ggggtgggggaatcattgtgaccatctttatgaacaacacagcac-TAAATGACCATGGGTACAGAACTGGTTATGTAAATTATGGTATAGCTAAACATGGAGCTATTAATAGG---GAGagctaattgttttgagctcttaata--tgtcag--actgtataagatgctttatgtgtattaactcatttaatcctcataatggctctgtgtgacaggtacatgttt-a-tctgcagctacaaattaaatacaccaagtctc----aggttaagccacgtgtgcaagatcccacagtaagt
>gene=chr20_527408-528408; species=calJac
tgatggcctccaaaagaaagaaaacaaaagcagcaagatctcttcagacctaggcttagaaatgctattgggtca-tttcactgcattatattgatcaaagacggccacatgaccagctcagattcaaggagaatagaaatagattccatctcttcatgagaaaaacatcaaatcatactgcaaggagtcatgtgtgtaaggatggtggaactgttgtggccacttttgaaaacattgtattacaTAAATAACTATAGGtatggaactggttaaagaaattatggtacagccagatatggagctattcccagcaatgagagctaacatttttgagcacttaatttgtgtcagacactgtacaagatgcct--------ttaactcatttaatcctggcaacagctctctgtggccaatatattttta-------------------------------------------------------------------------
>gene=chr20_527408-528408; species=canFam
tgatggcctccaaaaggaagagaacaaaagcatcaaggcctcttgagggctaggctcagaagtgctagagcatcattctcactgcattttattgagcaaaggctgtcatgtggccagctcagattcaaggagagtagaaaccaactccatctcttgatgaaaaaaacatcggatcataccacacagagttgtgtgcgccaggatggcggaactgttgtggctgtttttgc---aaacataccac-CATGTGCC--------TGGAACGGGTTAGATAAATTATCATGCAGCTAAACATGGAGCTATTAACaac---aagacctaatttttttgagtatttagtattggtctgacactatgcagggggcct-----gtttgggcttttttaatcctcataacagccctgtgtggcaactacattttta--tcccgattcagagataaggcacaccaagattcagaaaggttaagtaacctgtacagggtcacacagtcagt
>gene=chr20_527408-528408; species=equCab
tggtggcctccaaaaggaaaagaagaaaagcagc-----------aggcctaggctccgaagtgctatagcatcactttcactgcgctttattgatcggag-ccatcacatggccagctcaggttcaagggcagtagaagtagactctgtttcttgatgggaaaaccatccaatcgtattgcaaacagtcgcgtgcacagggatgggagaattgttgtgaccatctctgcaaaaaacatcccac-TAAGTGACCATATGTATCTAACTGGTTGAATAAATTATAGTACAGGTAACCATGGTGCTATTaacaat---gagggctaatttttttgagcacttagtgtgtatcagatgctacacaagatgccttacatatgttaactcatttaatcctcacaacagccctgtgtggcaggtacattttta--ctcccatttagagattaagcccgccaagtctcagagaggttaaacgacttgtacaaggtcacacagcaagt
>gene=chr20_527408-528408; species=gorGor
-----------------------------------------------------------aaatgatatagcatcattttcactgtattatattgatcaaaggcagtcatatggccagctcagattcaaggagagtagaaatagattccatctcttcatgagaaaaacatcaaatcatactgcaaggagtcatgtgtataaggagggtggaattgttgtggccacctttgcaaacattatatcacaTAAGTAATCATAGGCATggaactggttaaagaaattacggtacagccagacatggggctattcacagcaatgagaactaacatttttgagcatttaatatgtgtcagacactgtacaagatgctttacatctattaactcatttaatcctcacaacagctctctgtggccagtacgtttttaatccccattttagagattaagaacaccaagtctcagagaggttaaacaactagtccaacgtcacacagcaagt
>gene=chr20_527408-528408; species=panTro
tgatggcccccagaagaaagaaaacaaaagcagcaagatctcttcagatctaggcttagaaatgatatagcatcattttcactgtattatatcgatcaaaggcagtcatatggccagctcagattcaaggagagtagaaatagattccatctcttcatgagaaaaacatcaaatcatactgcaaggagtcatgtgtataaggagggtggaattgttgtggccacctttgcaaacattaaatcacaTAAGTaatcataggcatggaactggttaaagaaattatggtacagccagacatggggctattcacagcaatgagaactaacatttttgagcacttaatatgtgtcagacactgtacaagatgctttacatctattaactcatttaatcctcacaacagctctctgtggccagtacgtttttaatccccattttagagattaagaacaccaagtctcagagaggttaaacaactagtccaacgtcacacagcaagt
>gene=chr20_527408-528408; species=papHam
tgatggcctccaaaagaaagaaaacaaaagcagcgagatatcttcagacctaggcttagaaataatatagtgtcattttctctgtattatattgatcaaaggcagtcacatggccagctcagattcaaggaaagtagaaatagattccatttcttcatgagaaaaacatcaaatcatactgcaagaagtcatgtgtataaggatggtggaattgttgtggccacctttgcaaacattatatcacataagtaaccataggcatggaactggttaaataaattatggtacagtcagacatggagctattcacagcaatgagagctaacatttttgagcacttaatatgtgt----cactgtacaagatgctttacatctattaactcatttaattctcacaacagctctctgtgaccagtacatttttaatccccattttagagattaagtacaccaagtctcagagaggttaaacaactagtccaacatcgaacagcaagt
>gene=chr20_527408-528408; species=ponAbe
tgatggcccccagaagaaagaaaacaaaagcagcaagatctcttcagatctaggcttagaaatgatatagcctcattttcactgtattatatcgatcaaaggcagtcatatggccagctcagattcaaggagagtagaaatagattccatctcttcatgagaaaaacatcaaatcatactgcaaggagtcatgtgtataaggagggtgaaattgttgtggccacctttgcaaacattatatcacataagtaaccataggcatggaactggttaaagaaattatggtacagccagacatggggctattcacagcaatgagaattaacattttcgagcacttaatgtgtgtcagacactgtacaagatgctttacatctattaactcatttaatcctcacaacagctctctgtggctagtacatttttaatctccatttcagagattaagtacaccaagtctcagagaggttaaacaactagtccaatgtcacacagcaact
>gene=chr20_527408-528408; species=rheMac
tgatggcctccaaaagaaagaaaacaaaagcagcgagatatcttcagacctaggcttagaaataatatagtgttattttccctgtattatattgatcaaaggcagtcacatggccagctcagattcaaggaaagtagaaatagattccatttcttcatgagaaaaacatcaaatcatactgcaagaagtcatgtgtataaggatggtggaattgttgtggccacctttgcaaacattatatcacaTAAGTAACCATAGGCATggaactggttaaagaaattatggtacagtcagacatggagctattcacagcaatgagagctaacatttttgagcacttaatatgtgt----cactgtacaagatgctttacatctattaactcatttaattctcacaacagctctctgtgaccagtacatttttaatccccattttagagattaagtacaccaagtctcagagaggttaaacaactagtccaacatcgaacagcaagt
>gene=chr20_528119-529119; species=hg19
gtgtcagacactgtacaagatgctttacatctattaactcatttaatcctcacaacagctctctgtggccagtacatttttaatccccattttagagattaagaacaccaagtctcagagaggttaaacaactagtccaatgtcacacagcaagtgacaaagccATTGAAAAGAATGAAGACAGTATTATGTCCTGACATAGAAATCTGGCCCTGACATTCTGTTATACGATACAAAGCAAGAGACAAACAGTAGTTTGATCAGAAAACATTTAAAAAGCACATTTAAATAATTAGGAGATGTGTGTCttttttttttctgagatggagtttcactcttgttgcccagggtggagtccaatgatgccatcttggctcactgcaacctccgccttctgggttcaagcgattctcctgcctcaacctcccgagtagctgggattacaggtgcccaccatgcccagctaatttttgtatttttagtagagatgggatttcacc
>gene=chr20_528119-529119; species=bosTau
-tgtcag--actgtataagatgctttatgtgtattaactcatttaatcctcataatggctctgtgtgacaggtacatgttt-a-tctgcagctacaaattaaatacaccaagtctc----aggttaagccacgtgtgcaagatcccacagtaagtggcaaagtcgTTAAAAGTG--------------ATTTCTGGACATAGAAAACTGGCCTTGCCATACTAGTGTGTGATAAAAAGCAAGAG----ACAAAAGTTTGGTGAGAACGCATTTAAAAAAACTTTTAA------------A--------------------------------------------------------------------------------------------------------------------------------------------------------------------------------------------------------
>gene=chr20_528119-529119; species=calJac
gtgtcagacactgtacaagatgcct--------ttaactcatttaatcctggcaacagctctctgtggccaatatattttta------------------------------------------------------------------------------------------------------------------------------------------------------------------------------------AGAAAACATTTAAAAAGCACATT-----------------------------------------------------------------------------------------------------------------------------------------------------------------------------------------------------------------------
>gene=chr20_528119-529119; species=canFam
tggtctgacactatgcagggggcct-----gtttgggcttttttaatcctcataacagccctgtgtggcaactacattttta--tcccgattcagagataaggcacaccaagattcagaaaggttaagtaacctgtacagggtcacacagtcagtggcaaagctgTTAAAAATAAC----ACAATATAATGTCCTGACATGGAAAGCTGACTCTGTCATACTGTTATATGACAAAAAGCAACAGATAAACAAAAGTTTGATCAGAACATGTTTTAA--------------------------------------------------------------------------------------------------------------------------------------------------------------------------------------------------------------------------------
>gene=chr20_528119-529119; species=equCab
gtatcagatgctacacaagatgccttacatatgttaactcatttaatcctcacaacagccctgtgtggcaggtacattttta--ctcccatttagagattaagcccgccaagtctcagagaggttaaacgacttgtacaaggtcacacagcaagtggcaaagcTGCTAAAAAAAATGAGAACAACCGAATGTCCTGGCATGGAAAACTGGCCCTGTCATTCTGTCAAGTGATAACAAGCAAGAGACAAAC--AAGTTTGCTCACAACACATTTAAAAAACACATTAA---------------------------------------------------------------------------------------------------------------------------------------------------------------------------------------------------------------------
>gene=chr20_528119-529119; species=gorGor
gtgtcagacactgtacaagatgctttacatctattaactcatttaatcctcacaacagctctctgtggccagtacgtttttaatccccattttagagattaagaacaccaagtctcagagaggttaaacaactagtccaacgtcacacagcaagtgacaaagccATTGAAAAGAATGAAGACAGTATTATGTCCTGAGATAGAAATCTGGCCCTGACATTCTGTTATACGATACAAAGCAAGAGACAAACAGTAGTTTGATCAGAAAACATTTAAAAAGCACATTTAAATAATTAGGAGATGTGTGTCttttttttttctgagatggagtttcactcttgttgcccagggtggagtccaatgatgccatcttggctcactgcaacctccaccttctgggttcaagcgattctcctgcctcaacctcccgagtagctgggattacaggtgcccaccatgcccagctaatttttgtatttttagcagagatgggatttcacc
>gene=chr20_528119-529119; species=panTro
gtgtcagacactgtacaagatgctttacatctattaactcatttaatcctcacaacagctctctgtggccagtacgtttttaatccccattttagagattaagaacaccaagtctcagagaggttaaacaactagtccaacgtcacacagcaagtgacaaagccATTGAAAAGAATGAAGACAGTATTATGTCCTGACATAGAAATCTGGCCCTGACATTCTGTTATACGATACAAAGCAAGAGACAAACAGTAGTTTGATCAGAAAACATTTAAAAAGCACATTTAAATAATTAGGAGATGTGTGTCttttttttttctgagatggagtttcactcttgttgcccagggtggagtccaatgatgccatcttggctcactgcaacctccgccttctgggttcaagcgattctcctgcctcaacctcccgagtagctgggattacaggtgcccaccatgcccagctaatttttgtatttttagtagagatgggatttcacc
>gene=chr20_528119-529119; species=papHam
gtgt----cactgtacaagatgctttacatctattaactcatttaattctcacaacagctctctgtgaccagtacatttttaatccccattttagagattaagtacaccaagtctcagagaggttaaacaactagtccaacatcgaacagcaagtgacaaagccATTGAAAAGAATGAGGACAGTATTATGTCCTGACATAGAAATCTGGCCCTGACATTCTGTTATACAATACAAAGCAAGAGACAAACAGTAGTTTGGTCAGAAAACATTTAAAAAGCACATTTAAAATATTAGGAGATGTGTGTGttttgtttttttgaggtcgagtttcactcttgttgcccaggatggagtgcaatggtgcgatcttggctcactgcaacctccgccttccaggttcaagcgattctcctgcctcaatctcccaagtagctgggattacaggtgcccaccacgcccagctaatttttgtatttttagtacagatgggatttcacc
>gene=chr20_528119-529119; species=ponAbe
gtgtcagacactgtacaagatgctttacatctattaactcatttaatcctcacaacagctctctgtggctagtacatttttaatctccatttcagagattaagtacaccaagtctcagagaggttaaacaactagtccaatgtcacacagcaactgacaaagccATTGAAAAGAATGAGGACAGTATTATGTCCTGACATAGAAATCTGGCCCTGACATTCTGTTACACAATATAAAGCAAGAGACAAACAGTAGTTTGATCAGAAAACATTTAGAAAGCACATTTAAATAATTAGAAGATGTGTGTCttttttttttttgagatggagtttcactcttgttgcccagcctggagtgcaatgatgcgatctttgctcactgcaacctccaccttctgggttcaagtgattctcctgcctcaaactcccgagtagctgggattacaggtgcccaccatgcccagctaatttttgtatttttagtagagatgggatttcacc
>gene=chr20_528119-529119; species=rheMac
gtgt----cactgtacaagatgctttacatctattaactcatttaattctcacaacagctctctgtgaccagtacatttttaatccccattttagagattaagtacaccaagtctcagagaggttaaacaactagtccaacatcgaacagcaagtgacaaagccATTGAAAAGAATGAGGACAGTATTATGTCCTGACATAGAAATCTGGCCCTGACATTCTGTTATACAATACAAAACAAGAGACAAACAGTAGTTTGGTCAGAAAACATTTAAAAAGCACATTTAAAATATTAGGAGATGTGTGTGttttgtttttttgaggtggagtttcactcttgttgcccaggatggagtgcaatggtgcaatcttggctcactgcaacctccgccttccaggttcaagcgattctcctgcctcaatctcccaagtagctgggattacaggtgcccaccacgcccagctaatttttgtatttttggtacagatgggatttcacc
>gene=chr20_542317-543317; species=hg19
tctccatgagcaaaagtgataaaactggcactcggcccccatgtctgcctgacttcaaggcccccaatccttcAGGGATGCCACACccatgtgcccagtgaggctctgggaattttaaaaactcatccaatttaatccttacaactgaacaaatcccatgcaacgttaatgtctccattttagagatgagaaaactgaggactagaactgagaaataagtcacctgatgtcgctgagctGTTCTAAGGCTGACATcatgcattttggagtcagagagacctgaatctcaactctagctcacactctccctagctatgttcacctgatttctctgagccacagtttaagatgggaataagagcccctcctgcttggtagctgtTGGTAATATTTATGAACAAATCTAGGCCTGGGGCCTCTTAGGCTTACAGTGGCACCAGCCTCTTCTGTTCTGGAATCAGGAGGGAAAGTGATTGACCCGGCATTGGCCATCCCTGGCC
>gene=chr20_542317-543317; species=bosTau
--------------------------------------------------------------------------------------------------------------------------------------------------------------------------------------------------------------------------------------------------------------------------------------------------------------------------------------------------------------------------------------------------------------------------------------------------------------------------------------------------------------------
>gene=chr20_542317-543317; species=calJac
tctccatgagcaaaagtggtaaagctggcacttgg-ccccacgtctgcctgacctcggggcccccgatccttt---------acacccatgtgcccactgctgctgtgAGAATttaa-------atccaatttaatccttgcaactgaacaaatcccatgaaacgttgatgtctccattttagagataagaaaactgaggactagaacagagaaataaaccacccgatgtcactgagctGTTCTAAGGCTGACATcatgcgttttggagtcagagagatctgaatttcaactccagctcacactctccccagctcttctcacctaatttctctgagccacagtttaaggtgggaataagagcccctcttgcTTGGTACCGGTTGGTAATATTTATGAACAAATCTAGGCCTGAGGCCTCTTAGGTTTACAGTGGCCCCAGCCTCTTCGGTTCTGGACTCAGGAGAGAAAGTGATTGACTTGGCATTGGTCATTCGCAGAC
>gene=chr20_542317-543317; species=canFam
tctccatgagcaaaaggggcaaagctggcacttgg-tcctaggttggcctagtctcagagcccCTAGTCCCCCAGTGATGCCTCACctgtgtgcccagtgctgttcctggcattttataaactggtgcaatagaattctcacagctcaacaaatctcatgaagtgttactctttccattttagagatgaggagcctgaggagtagggctgggaatgaagttacccaatgt--caGAGCTGTTTGAAGGC---------GCATtttgaagtcagacagatctgagtttcatttctgtcttatgct-cccccagctatgctcacctaattgctctgagtctcactttaaggtgggaataaGAGCCCATCCC-CGTGGTGGCAGTTGATAATATTTATGAAGTCCCCCAGGCCTGAGGCTCCCAAGGCTCTCAAT-------GCCTCTCTTGTTCTGGAATCAGGAGGGAAACGGATTGGTCTGGCTTTAGCCACTCCCAGCC
>gene=chr20_542317-543317; species=equCab
tttccttgagccaaagttgtgaagctgggacctga-tcctaggtcggcctgacctcagagccctcagttctttggcaatgccacacccacatgcccagtgctgttctgggcactttataaactcgttcagtttaa-tctcacaactcaacaaatct-atgaagtgtcaccatctacattgtggagacgaggaaacagaggagtggagctgggaatgaagtcacccaatgtaactgagctCTTTGGAGGCTGGCGTCAAGCATtttggagtcagacggacctgagtttcaactctggctcgcgccatccccagctatgctttcctaatttctccgagtcacattttcAGATGGGAATGAGAGCCCTTCCCATGTGGTAGCCGTCAGTAATATTTATGAACAAATCTAGGCCTGGGGGCCCCGAGGCTCTCAGTGGCACCAGCCTCTCTTGTTCTGGAATCAGGAGGGAAAGTGACACATCTGGCATTGGCTGGTCCCTGGC
>gene=chr20_542317-543317; species=gorGor
tctccacgagcaaaagtgataaaactggcactcggcccccatgtctgcctgacttcaaggcccccaatccttcAGGGATGCCACACccgtgtgcccagtgaggctctgggaattttaaaaactcatccaatttaatccttacaactgaacaaatcccatgaaacgttaatgtctccattttaaagatgagaaaactgagga-tagaactgagaaataagtcacctgatgtcactgagctGTTCTAAGGCTGACATcatgcattttggagtcagagagacctgaatttcaactctagctcacactctccctagctatgctcacctgatttctctgagccacagtttaagatgagaataagagcccctcctacttggtagctgttgGTAATATTTATGAACAAATCTAGGCCTGGGGCCTCTTAGGCTTACAGTGACACCAGCCTCTTCTGTTCTGGAATCAGGAGGGAAAGTGATTGACATGACATTGGCCATCCCTGGCC
>gene=chr20_542317-543317; species=panTro
tctccatgagcaaaagtgataaaactggcactcggcccccatgtctgcctgacttcaaggcccccaatccttcAGGGATGCCACACCCCtgtgcccagtgaggctctgggaattttaaaaactcatccaatttaatccttacaactgaacaaatcccatgaaacgttaatgtctccattttagagatgagaaaactgaggactagaactgagaaataagtcacctgatgtcgctgagctGTTCTAAGGCTGACATcatgcattttggagtcagagagacctgaatctcaactctagctcacaccctccctagctatgctcacctgatttctctgagccacagtttaagatgggaataagagcccctcctgcttggtagctgtTGGTAATATTTATGAACAAATCTAGGCCTGGGGCCTCTTAGGCTTACAGTGACACCAGCCTCTTCTGTTCTGGAATCAGGAGGGAAAGTGATTGACCCGGCATTGGCCATCCCTGGCC
>gene=chr20_542317-543317; species=papHam
tctccaagagcaaaagtgataaaactggcactcag-ccccacgtctgcctgacttcagggcccccaatccttcAGGGATGTCACACCCATGTGCGCAGTGCTGCTGTGGGAATTTTTAAAACTCATCCAatttaatcattacaactgaacaaatcccatgaaaccttaatgtctccattttagagatgagaaaactgaggactagaactgagaaataagtcactcaatgtcacggagctaTTCTAAGGCTGACATcatgcattttggagtcagagagacctgaatttcaactcgagctcacactctgcttagctttgctcacctaatttctctgagccacagtttaagatgggaataagagcccctcctgcttGGTAGCTGTTGGTAATATTTATGCACAAATCTAGGCCTGGGGCCTCTTAGGCTTACAGTGACACCAACCTCTTTTGTTCTGGAATCAGGAGGGAAAGTGATTAACCTGGCATTGGCCATCCCCAGCC
>gene=chr20_542317-543317; species=ponAbe
tctccatgagtaaaagtgataaaactggcactcgg-ccccatgtctgcctgatttcagggcccccaatccttcAGAGATGCCACACccatgtgcccagtgaggctctgggaattttaaaaactcatccaatttaatccttacaactgaacaaatcccatgaaacgttaatgtctccattttagagatgagaaaactgaggactggaactgagaaataagtcacctgatgtcactgagctGTTCTAAGGCTGACATcatgcattttggagtcagagagacctgaatttcaattctagctcacactgtccctagctatgctcacctaatttctctgagccacagtctaagatgggaataagagcccctcctgcttggtagctgtTGGTAATATTTATGAACAAATCTAGGCCTGGGGCCTCTTAGGCTTACAGTGACACCAGCCTCTTCTGTTCTGGAATCAGGAGGGAAAGTGATTGACCTGGCATTGGCCATCCCCGGCC
>gene=chr20_542317-543317; species=rheMac
cctccaagagcaaaagtgataaaactggcactcgg-ccccatgtctgcctgacttcagggcccccaatccttcAGGGATGTAACACccatgtgcgcagtgctgctgtgggaattttaaaaactcatccaatttaatcattacaactgaacaaatcccatgaaaccttaatgtctccattttagagatgagaaaactgaggactagaactgagaaataagtcactcaatgtcacggagctattctaaggctgacatcatgcattttggagtcagagagacctgaatttcaactcgagctcacactctgcttagctttgctcacctaatttctctgagccacagtttaagatgggaataagagcccctcctgcttggtagctgtTGGTAATATTTATGCACAAATCTAGGCCTGGGGCCTCTTAGGCTTACAGTGACACCAACCTCTTTTGTTCTGGAATCAGGAGGGAAAGTGATTAACCTGGCATTGGCCATCCCCAGCC
>gene=chr20_572194-573194; species=hg19
ATGGCCTCCAACTGGCCTCCCTGCCTCCTGCCGACCCAGCCTCCACCAGTCATCAGGGTCTCTTTCTACCCGCAGCTCTGACCAGCCCTTGCCTTGGTGAGAGCCACAGCCTcccaacttccagtccagccccatctatcttcttttctcctcaccccaaagcccacacttagtcactcagagcctccatggggttcccctgctgcctgccgtaggcttgccctcctcaaggctggtgtatggctctctgctctactcgggttccttttcacctagacagccccctcccatccttcaacagcctcccagcatcactcctctgtgaagccttccttggctgtcccacccgcaggctggcttagctagctcctcttcagtgctccctaaaccactcacatcttccactttcagagccccgagcatgtggcatgcaaagcacattggtttggtttggttttgtacaaacctttccctttcctcagctccctgaaccccccagt
>gene=chr20_572194-573194; species=bosTau
GCAGCCTCCAACCAGCCTTCAGGCCTCCTGCTAATAGGGCCTCCACCGTCTACTGGAGGCTTTTTCTACCTGCACTCGTGACCAGTCCTTCCCTAGATGAGAGCCATGTCTTCCCACTTTCCAGTTCAGccctgtccagcttcttctcccctcac-gttcacccccaacttggctactctgagcttccagggggtccccctg----ctgccttaggctctc--tcctcaaggctggtgcatgaccctctcctttacacaggtccctttttacctagagaatcccccatgatcctttaagagtcacccagcaccactgtctgaagagacttcca-tgactatccctaccccaggccaccttagctgcctcctcttctgtgtt-------cc-cccgcctcttccaccagc--agtccagaggacctgtcatgc--------ttggtttggtttgattttttccaaacctctacctctcttcacctcctggaacgccctagt
>gene=chr20_572194-573194; species=calJac
GTGGCCTCCAACTGGCCTCACTGCCTCCTGCTGACCCAGCCTCCATCAGTCATCAGGGGCTCTTTCTACCTGCAGCTCTGACTAGCCCTTGCCTTGGTCAGAGCCACAGCCCCACCATttccagtccagccccatccagcttcttttctccttaccccaaagcccacacttagtcactcagatcctccatggggtccccctg----ctgccgtgggctctccctcctcaaggctggtgtatggctctcttttctactcaggttccttttcacccagacagccccctcgcatccttcaagaaccacccggcatcactcctctgcaaagcctttcctggatgtccctgccccaggctggcttcgcttgcttctctgcagtgctccctaaaccactcacatcttccactttcggagctctgagcacgtggcatgcaaagcacattggtttgggttggttttgtacaagcttctccctctcctcacctccctgta-cccccagt
>gene=chr20_572194-573194; species=canFam
--------------------------------------------------------------------------------------------------------------------------------------------------------------------------------------------------------------------------------------------------------------------------------------------------------------------------------------------------------------------------------------------------------------------------------------------------------------------------------------------------------------------
>gene=chr20_572194-573194; species=equCab
gtggcctccaatgggcgttcttgcttgctgccacctgggcctcctccGGTCACCCGGGCCTCTTTCCCCCTGCACCTCTGAGCAGTCTTCC-CTTAGTCAGAGCCGAGGCTCCCCACTCTCCAGTACGGCCCTGTCCGGCTTCTGAGACCCTCAG-------CCCCCACTCAGCCGC-CTGAGCCTCCATGAGGTCCCCCTG----CTGCCTCGGGCTCTCCCTCCTCAAGGCTGGTGAATGGCTCTCTCCTCCACACAGGCTCC-TTCGGCCTGGAGAATCCCCCTTAATCTTTCAAGAGTCACCCAGCCCCCGTCCTCGGCGAGGCCCTCC-TGATCGTCCGCGTCCTGGGCTGCCTCAGCCGCCTCCTCTTCTGTGCTCCTGCAGCC-CCTGCATCCTCCACATTCAGAGCTCTGAGC--------TGC--------TTGGGGGGGCTTGATTTTTTGCCAGCCTCTCCGTCTCCTCACCTCCctgcaccccccagc
>gene=chr20_572194-573194; species=gorGor
ATGGCCTCCAACTGGCCTCCCTGCCTCCTGCCGACCCAGCCTCCACCAGTCATCAGGGTCTCTTTCTACCTGCAGCTCTGACCAGCCCTTGCCTTGGTGAGAGCCACAGCCCCCCAACTTCCAGTCCAGCCCCATCTAGCTTCTTTTCTCCTCACCCCAAAGCCCACACTTAGTCACTCAGCGCCTCCATGGGGTTCCCCTGCTGCCTGCCGTAGGCTTGCCCTCCTCAAGGCTGGTGTATGGCTCTCTGCTCTACTCAGGTTCCTTTTCACCTAGACAGCCCCCTCCCATCCTTCAACAACCTCCCAGCATCACTCGTCTGTGAAGCCTTCCTTGGCTGTCCCCCCGGCAGGCTGGCTTAGCTAGCTCCTCTTCAGTGCTCCCTAAACCACTCACATCTTCCACTTTCAGAGCCCCGAGCACGTGGCATGCAAAGCACATTGGTTTGGTTTGGTTTTGTACAAGCCTTTCCCTTtcctcagctccctgaaccccccagt
>gene=chr20_572194-573194; species=panTro
ATGGCCTCCAAATGGCCTCCCTGCTTCCTGCCGACCCAGCCTCCACCAGTCATCAGGGTCTCTTTCTACCTGCAGCTCTGACCAGCCCTTGCCTTGGTGAGAGCCACAGCCCCCCAACTTCCAGTCCAGCCCCATCTAGCTTCTTTTCTCCTCACCCCAAAGCCCACACTTAGTCACTCAGAGCCTCCATGGGGTTCCCTTGCTGCCTGCCGTAGGCTTGCCCTCCTCAAGGCTGGTGTATGGCTCTCTGCTCTACTCGGGTTCCTTTTCACCTAGACAGACCCCTCCCATCCTTCAACAACCTCCAAGCATCACTCCTCTGTGAAGCCTTCCTTGGCTGTCCCACCCGCAGGCTGGCTTAGCTAGCTCCTCTTCAGTGCTCCCTAAACCACTCACATCTTCCACTTTCAGAGCCCCGAGCACGTGGCATGCAAAGCACATTGGTTTGGTTTGGTTTTGTACAAGCCTTTCCCTTTCCTCAGCTCCCTGAACCCCCCAGT
>gene=chr20_572194-573194; species=papHam
ATGACCTCCAACGGGCCACCCTGCCTCCTGCTGACCCAGCCTCCACCAGTCATCAGGGTCTCTTTCTACCTGCAGCTCTGACTAACCCTTGCCTTGGTGAGAGCCACAGTCccccagttttcagtccagccccacctaacttcttttctcctcaccccaaagcccatacttagtcactcggagcctccgtggggttccc-tg----ctg----aggctgtccctcctcaaggctggtgtatggctctctgctctactcacgttccttttcacctagacagccccctcccatccttcaagaaccacccagcatcattcctcttcaaagccttccttggctgtccccgccccgggctggcttagctagctcctcttcagtgctccctaaaccactcacatcttccactttcagagccctgaacacgtggcatgcaaagcacattggtttggtttggttttgtacaagcctttccctatcctcagctccctgaa-cccctagt
>gene=chr20_572194-573194; species=ponAbe
ATGGCCTCCAACTGGCCTCCCTGCCTCCTGCCGACCCAGCCTCCACCGGTCATCGGGGTCTCTTTCTACCTGCAGCTATGACCAGCCCTTGCCTTGGTGAGAGCCACAGCCccccaacttccagtctagccccatctagcttcttttctcctcaccccaaagcccacagttagtcacttggagcctccatggggttcccctg----ctgccgtaggctcgccctcctcaaggctggtgtatggctgtctgctgtactcaggttcctttacacctagacagcccccttccatccttcaagaacctcccagcatcactcctctgtgaagtcttccttggccgtccctgccccaggctggcttagctagctcctcttctgtgctccctaaacca-tcacatcttccactttcagagccctgagcatgtggcatgcaaagcacattggtttggtttggttttgtacaagcctttccctttcctcagctccctgaa-cccccagt
>gene=chr20_572194-573194; species=rheMac
ATGACCTCCAACGGGCCTCCCTGCCTCCTGCTGACCCAGCCTCCACCAGTCATCAGGGTCTCTTTCTACCTGCAGCTCTGACTAACCCTTGCCTTGGTGAGAGCCACAGTCCCCCAGCTTTCAGTCCAGCCCCACCTAACTTCTTTTCTCCTCACCCCAAAGCCCATACTTAGTCACTCGGAGCCTCCATGGGGTTCCC-TG----CTGCCGTAGGCTGTCCCTCCTCAAGGCTGGTGTATGGCTCTCTGCTCTACTCACGTTCCTTTTCACCTAGACAGCCCCCTCCCATCCTTCAAGAGCCACCCAGCATCACTCCTCTTCAAAGCCTTCCTTGGCTGTCCCCGCCCCGGGCTGGCTTAGCTAGCTCCTCTTCAGTGCTCCCTAAACCACTCACATCTTCCACTTTCAGAGCCCCGAGCACGTGGCATGCAAAGCACATTggtttggtttggttttgtacaagcctttccctctcctcagctccctgaa-cccctagt
>gene=chr20_582317-583317; species=hg19
ATCGTCTTCACTGTGGCTGTCTCTGGGATAAGTGATATTTCTAGAGTCTTATAGCATTTTGAATTTGTTTTACAATGAAAGCACAGGCAGAGAAACCTATAAATATTTTTTCAGAAACAGTTATCAGTATAGAAGCTTTTTTGGAAGGACACTCAGGAAGCTGCCTCTGGGGAGGGGCCTGAGGAGGTCTGTACTTTTCACTGCATACCATTTGATACAACTTGGATTACTTACCAGTGCATACAGGGTCTATTAAAAACTATCTCACAAAGCAAAACAAATACTTATCTTTCTGTTCTAGCTGCTCTTACTAGTTAGAGACTGAGCCAGGgaggcccagaggggtcaagcaacatctctggggtcacccagcaaatctggtggcggagtgggcctccagccagagcacccaagtgtctgctctgcccccactcccagGCTTCCTGCCATTGACAAGGCCACAGTCCTTTTCCTGTGGCTTTGCCAGAGGCTGGCTGTAC
>gene=chr20_582317-583317; species=bosTau
ATAGTGTTAACAGTGGTTGTCTTTGGGATGGGTGATATTTCTAAGATCCTGCAGTATTTGAGtatgtgtatACAATGAATACATAAGCAGAGACATCTATAAATACTTTTTCAGAACCAGTAATCAGTAAAG-AGCATTTCTGGAAGGACACACAGGAAACTGCT---GCGGAGGAGCCTGAGGAGGTACATACTTTTCACTGCAT-CTACTGGATACAACTGGCTTTGTTTACCAATGCATAAATGGCATAATAAAAACTATTTAACAAGGCAAAACAAATAATTATTATTCTGTCTCAGCTGTTCTTGCTGGttagggattaggctagggagactgggaggggtcacgcaccttctctggggtcgcccagcaaatctggtggcagagtgggccgctagccggagcatccaactatctgctctgtcctcactcccaggtttcctgccaTTGACAAAGTCACAGTCCTTTTCCCGTGGCTTTGCGAGGGGCTGCCTGGAC
>gene=chr20_582317-583317; species=calJac
---------------------------------------------------------------------------------------cagagaaaCCTATAAATACTTTTTCAGAAACAGTCATCAGTATA-CAGCCTTTCTGGAAGGACATGCAGGAAGCTGCCTTTGGGAAGGGGCCTGAGGAGGTCTGTACTTTTCCCTGCATACCGTTTGATACAACTTGGATTACTTATCAATGCACACAGGGTCCATTAAAAACCATCTAACAAAGCAAAACAAATACTTATCTTTCTGTTGTAGCTGTTCTTGCTAGTT--AGATTGAGCCAGAgaggcccagagaggtcaagcaacatctccggggtcacccagcaaatctggtggcggagtgggcctccagccagagcacccaagtgtctgctctgcccccactcccaggtttcctgccattgacaagaccacagtccttttcCTGTGGCTTTGCCAGAGGCTGCCTGTAC
>gene=chr20_582317-583317; species=canFam
ACAGCGTTAACTGTGGTCGTCTTTGGGATGTGTGATATTTCTAGGGTCTTGCAGCGTTTATATTTTTT---ACAATGGAAACATAAGCAAAGAAACTT----GTGCTTTCTCAGTACTAGAAATCAGGAAAG-AGCACTTCTAGAGGAACACACAGGAAAATGCC---GGGGAAGAGACTGAGGAGGTA---------------------CTGAATT-------ACTTACCCACCTGTGCATAAATGGTCTATTAAAAACTTTTTAACCAGGCAAACCAAATAATGATCATTCTGTCCTAGCTATTCTTGCTGGTTAGAGACTGGCCCAAGgaggcccagagaagtcgagcaatttctctggggtcacccagccaatctgctggcagagtgggcctctagccagagcacccaagtgtctgctctgtccccactcCTGGGTTTCCTGCCATTGACGAAGTCACAGTCC-TTTCCTACGGCTTTGCCAGGGGCTGCCTGGCC
>gene=chr20_582317-583317; species=equCab
---GTGTTCAC-GTGGTTGTCTTTGG-----GTGATATTTCTAGGGTCGTGTAGCATTTAATTTTTTT---ACAATGAAAACAGAAGCAGAGAAACCTGTAAGTACTCTTTTAGAAACAGTAATCAGTTCAG-AGCATTTCTGGAAGGACACACAGGAAACTGCT---GGGGAGGAGCCTGAGGAGGTATGTACTTTTCACTGTGTACTATTGGATACAACTTGAGTTCTTACCCCGCGCATAAACGGTCTATTAAAAACTATTTAACAAGGCAAAACAAATAATTatcattctgtcccagctgttcttgttggttagagatcagccgaaggaggcccagaggggtcaagcaacttctctggggtcacccagcaaatctggtggcagagcgggcctccagccagagcacccaagtgtctgctgtgccctgactcccaggcttcctgccaTTGACGAGGTCACAGTTCTTTTCCTGTGGCTTTGCCAGGGGCTGCCTGGAC
>gene=chr20_582317-583317; species=gorGor
ATTGTCTTCACTGTGGTTGTCTTTGGGATAAGTGATATTTCTAGAATCTTGTAGCATTTTGAATTTGCTTTACAATGAAAGCACAGGCAGAGAAACCTATAAATATTTTTTCAGAAACAGTTATCAGTATAGAAGCTTTTTTGGAAGGACGCTCAGGAAGCTGCCTCTGAGGAGGGGCCTGAGGAGGTCTGTACTTTTCACTGCATACCATTTGATACAACTTGGATTACTTACCAATGCATACAGGGTCTATTAAAAACTATCTCACAAAGCAAAACAAATACTTATCTTTCTGTTCTAGCTGCTCTTACTAGTTAGAGACTGAGCCAGGgaggcccagaggggtcaagcaacatctctggggtcacccagcaaatctggtggcggagtgggcctccagccagagcacccaagtgtctgctctgcccccactcccagGCTTCCTGCCATTGACAAGGCCACAGTCCTTTTCCTGTGGC---------------------
>gene=chr20_582317-583317; species=panTro
ACTGTCTTCACTGTGGCTGTCTCTGGGATAAGTGATATTTCTAGAGTCCTGTAGCATTTTGAATTTGTTTGACAATGAAAGCACAGGCAGAGAAACCTATAAATATTTTTTCAGAAACAGTTATCAGTATAGAAGCTTTTTTGGAAGGACACTCAGGAAGCTGCCTCTGGGGAGGGGCCTGAGGAGGTCTGTACTTTTCACTGCATACCATTTGATACAACTTGGATTACTTACCAATGCATACAGGGTCTATTAAAAACTATCTCACAAAGCAAAACAAATACTTATCTTTCTGTTCTAGCTGCTCTTACTAGTTAGAGACTGAGCCAGGgaggcccagaggggtcaagcgacacctctggggtcacccagcaaatctggtggtggagtgggcctccagccagagcacccaagtgtctgctctgcccccactcccaggcttcctgccattgacaaggccacagtccttttcCTGTGGCTTTGCCAGAGGCTGGCTGTAC
>gene=chr20_582317-583317; species=papHam
ATAGTCTTCACTGTGGTTGTCTTTGGGATGAGTGATATTTCTAGAGTCTTGTAGCAATTTGCATTTATTTTACAATGAAAACACAGGCAGAGAAACCTATAAATTTTTTTTCAGAAACAGTAATCAGTATAGAAGC-TTTCTGGAAGGACACTCAGGAAGCTGCCTCTGGGGAGGGGCCTGAGGAGGTCTGTACTTTTCACTGCATACCATTTGACGCAACTTGGATTACTTACCAATGCAAACAGGGTATAGTAAAAATTATCTCACAAAGCAAGACAAATACTTATCTTTCTGTTCTAGCTGCTCTTACTAGTTGGAGATTGAGCCAGGgaggcccagaggggtcaagcaacatctctggggtcacccagcaaatctggtggcggagtgggcctctagccagagcacccaagtgtctgctctgcccccactcccaggtttcctgcCATTGACAAGGCCACAGTCCTTTTCCTGTGGCTTTGCCAGAGGCTGGCTATAC
>gene=chr20_582317-583317; species=ponAbe
ATTGTCTTCACTGTGATTGTCTTTGGGATAAGTGATATTTCTAGAATCTTGTAGCATTTTGAATTTATTTTACAATGAAAGCACAGGCAGAGAAACCTATAAATATTTTTT------CAGTTATCAGTATAGCAGCTTTTTTGGAAGGACACTCAGGAAGCTGCCTCTGGGGAGGGGCCTGAGGAGGTCTGTACTTTTCACTGCATACCATTTGATACAACTTGGATTACTTACCAATGCATACAGGGTCTATTAAAAACTATCTCACAAAGCAAAACAAATACTTATCTTtctgttctagctgctcttactggttagagattgagccagggaggcccagaggggtcaagcaacatctctggggtcacccagcaaatctggtggcggagtgggcctccagccagagcacccaagtgtctgctctgcccccactcccgggtttcctgccattgacaaggccacagtccttttcCTGTGGCTTTGCCAGAGGCTGGCTGTAC
>gene=chr20_582317-583317; species=rheMac
ATAGTCTTCACTGTGGTTGTCTTTGGGATGAGTGATATTTCTAGAGTCTTGTAGCATTTTGCATTTATTTTACAATGAAAACACAGGCAGGGAAACCTATAAATTTTTTTTCAGAAACAGTAATCAGTATAGAAGC-TTTCTGGAAGGACACTCAGGAAGCTGCCTCTGGGGAGGGGCCTGAGGAGGTCTGTACTTTTCACTGCATACCATTTGACACAACTTGGATTACTTACCAATGCAAACAGGGTATAGTAAAAACTATCTCACAAAGCAAAACAAATACTTATCTTtctgttctagctgctcttactagttagagattgagccagggaggcccagaggggtcaagcaacatctctggggtcacccagcaaatctggtggcggagtgggcctctagccagagcacccaagtgtctgctctgcccccactcccaggtttcctgccattgacaaagccacagtccttttcCTGTGGCTTTGCCAGAGGCTGGCTATAC
>gene=chr20_658414-659414; species=hg19
ttctctgctccagccataggtgcctactggtgctttgggcttgcagctctcttgacctgtataccatttccactgcccagagtccttccctgcacttcaccctaggaaacccctacttgttctcaagactcagccgaggggtcacttcctccaggaggtgtccctgacttccatcattgcagactgggccaactcacccactggtccctgagcttcatgaggacaaagactctgtcccatgtatggctTAACACACTCTTAACAGTGTGCATGAGGGTCttctagctcccctacttattagccataggtccttggacaagttactcaaccgctctgtgcctcaatttccccacttataaaatgggaataataattgtcactacctaagtgttgttgggagtgttagaagagttactacatataaagggcttggaatggtgactggcatatggtaggagttcaatGCTTGAGGGTTCTATATATGCAGTTTTGCCTGTAGC
>gene=chr20_658414-659414; species=bosTau
TTCCCTGCTTTAGCCACACAAGCCGACTCGTCTTGCAGACTTATTACTCTCTTGGCCTCTGCTCTGGTTCTTCTGTTCAGA----AACCCTGCATT------------------------------GGCATAGCTGAGGCCTCACTTCTTCTGGGAAGTGTCCCTGACTTCCTACATGGTAGACTGGGCCAGCTTGCCCATTGGCCCCTGAGCTGTGTGA---------CTCTGTCCTGTGTTTGGCTCAGCATACTCTT-GCAACATGCAGTAGGATCtcccagctcctctacttactagtcatgagatcttaagcaagttattcaacttctctgtgcctcagtttcccatcttataaaatgggCTTGCATATAGTAGGTATGTAA--CCTGCTGAGAGCA---------------------------------------CTTACCTATAGGAGGTGCTCATTCTGTGTGTGTTCTGTAAGGACAGTTGCGCCGGGAGC
>gene=chr20_658414-659414; species=calJac
TTCTCTGCTCCAGCCACAGGTGCCTACTAGTTctttgggcttgctgctctcttgac-----------------tgcccagagtccttccccacacttcaccatagaaaaccccactttgtcctcatgactccaccaaggcatcaattcctccagaaggtgtccctgacttccatcattgtagactgggccaactcacccactggcccctgagcttcatgaggacaaggactctgtccCATGTATGGCTCagcacactcttaacagtgtgcactagggtctcccagctcccctacttactagccataggaccttggacaagttactcaaccactctgtgcctcagtttccccacttat--aatgggaatgataattgtcactacctaagcgttgttgggagcattggaagagttgctacatataaagggcttggaatggtgactggcatatggtaggagctcagtacatgA-GGTTCCATATGTGCAGTTTTGCCTGTAGC
>gene=chr20_658414-659414; species=canFam
ttccctgctccagccacacaagcc-actagatcttcaggcgtgatgc-cccttagcctccacagtgtttccactgttcagagttttttgctccatttcaccctagcacatccctgtttgtcctcaggacttagctgagggatcacttcctctaggaagtaaccccaactttctaTATTGTGGACTAGCCC--------------------AGCTTTGTGGGGACAGAGACTCTGTCCCATGTTTGGCTCAGCATACTTAT---AATGTGCAGTGGGAaaccctggct-ccctactgactagctgtggtatcatgggcaagttattc--ttgctctgtgtcttgcttttcccctttataaaatgggagtaataactgctatgggctcagggctt--ggcagcatcatcagagttgctatatataaaaggcttggaatggtgcctggcatatagtaggtgctcaatacacgtggcttctatATGTACCGTTGTGCCTGGAGC
>gene=chr20_658414-659414; species=equCab
ttccccactccagctacacaagcctactagtccctcaggcttgctgctctcttggcctccacattgcttcctccgttcagcgtccttctctccacttcaccctagctcaccccttcttgtcctcaggacttggctgaggcgtcacttcttccaggaagtcttcctgacttcctatattgtggattagccc-----------------ctgagcttcATGGGGACAGGGACTTAGTCCCATGTTGGGCTCAGCACTCTCAC---AGTATGCAGTAGGGTGtcccagctcccctactcactagccatgggaacttggataagttattcaacggctctgtgcctcagtttccccacttataaaatgggaataacaattgttgctagctcagggctgtagggagcattacaagagttgctatatatagaaagcttggaatggtgccaggcatattgtaggtactcgatccatgtga-gtCTATGTGGACAGTTGTGCCCGGAGC
>gene=chr20_658414-659414; species=gorGor
ttctctgctccagccata-gcgcctactggtgctttgggcttgcagctctcttgacctgcataccatttccactgcccagagtccttccctgcacttcaccctaggaaacccctacttgttctcaagactcagccgaggggtcacttcctccaggaggtgtccctgacttccatcattgcagac-gagccaactcacccactggtcccTGAGCTTCATGAGGACAAAGACTCTGTCCCATGTATGGCTTAacacactcttaacagtgtgc-ctagggtcttctagctcccctacttattagccataggtccttggacaagttactcaaccactctgtgcctcaatttccccacttataaaatgggaataataattgtcactacctaagtgctgttgggagtgttagaagagttactgcatgtaaagggcttggaatggtgactggcatatggtaggagttcaatGCTTGAGGGTTTTATATATGCAGTTTTGCCTGTAGC
>gene=chr20_658414-659414; species=panTro
ttctctgctccagccataggcgcctactggtgctttgggcttgcagctctcttgacctgcataccatctccactgcccagagtccttccctgcacttcaccctaggaaacccttacttgttctcaagactcagccgaggggtcacttcctccaggaggtgtccctgacttccatcattgcagactgggccaactcacccactggtccctgagcttcatgaggacaaagactctgtcCCATGTATGGCCTAacacactcttaacagtgtgcctgagggtcttctagctcccctacttatcagccataggtccttggacaagttactcaaccgctctgtgcctcaatttccccacttataaaatgggaataataattgtcactacctaagtgttgttgggagtgttagaagagttactacatgtaaagggcttggaatggtgactggcatatggtaggagttcagtGCTTGAGGGTTCTATATATGCAGTTTTGCCTGTAGC
>gene=chr20_658414-659414; species=papHam
ttctctgctccagccacaggtgcctactggttctttgggcttgctgttctcttgacctgcataccgtttccaatgcccagagtccttccttgcacttcaccctaggaaacccctacttgtcctcaagactcagccgaggtgtcacttcctccaggaggtgtccctgacttccatcattgtaggctgggccaactcacccactggtccctgagcttcatgaggacaaagactgtgtcctatgtatGGCTCAacacactcttaacagtgtgcactagggtcttccagctcccctacttactagccataggtccttggacaagttactcaactgctctgtgcctcagtttccccacttataaaatgggaataataattgtcactacctaagggttgttgggagctttagaagagttgcaacatataaatggcttggaatggtgactggcatatggtaggagctcaatgcgtgagggttCTATACATGCAGTTTTGCCTGTAGC
>gene=chr20_658414-659414; species=ponAbe
ttctctgctccagccataggtgcctactggtgctttgggcttgcagctctcttgacctgcataccatttccactgcccagagtccttccctgcagttcaccctaggaaacccctacttgttctcaagactcagccgaggcgtcacttcctccaggaggtgtccctgacttccatcattgtagactgggccaactcatccactggtccctgagcttcatgaggacaaagactctgtccCATGTATGGCTCAacacactcttaacagtatgcactagggtcttctagctcccctacttactagccatatgtccttggacaagttactcaactgctctgtgcctcaatttccccacttataaaatgggaataataattgtcactacctaagggttgttgggagcgttagaagagttactacatataaagggcttggaatggtgactggcatatgttaggagttcaatGCTTGAGGGTTCTATATATGTAGTTTTGCCTGTAGC
>gene=chr20_658414-659414; species=rheMac
ttctctgctccagccacaggtgcctactggttctttgggcttgctgttctcttgacctgcataccgtttccaatgcccagagtccttccttgcacttcaccctaggaaacccctacttgtcctcaagactcagccgaggtgtcacttcctccaggaggtgtccctgacttccatcattgtaggctgggccaactcacccactggtccctgagcttcatgaggacaaagactgtgtcctatgtatggctcaacacactcttaacagtgtgcactagggtcttccagctcccctacttactagccataggtccttggacaagttactcaactgctctgtgcctcggtttccccacttataaaatgggaataataattgtcactacctaagggttgttgggagctttagaagagttgcaacatataaatggcttggaatggtgactggcatatggtaggagctcaatgagtgagggttCTATACATGCAGTTTTGCCTGTAGC
>gene=chr20_662271-663271; species=hg19
ctatggcagattgcaaaggtgttgcagctggaggctctcagtgactgtagtccagagaagatctgagtggcacctccctaaggctgccacaTGTTTTTCTTTATTCATTtaatagacacttacagaactctgggccatgtgccagttactgatctatgcactttacaaatattaccttagttaatccttaccctcgccttttgagacagatggtatttttagccccattttatagagggagaaactgagcacaaagaggttaagtaagttgcccaaggtttcacagccagtaggtgataagccacaaatccaacccaggcaagctgcttggaggctctgctctgaccactccaccacactgCCTCCTCTCCAGCTGCAAATGCCTTGGTGGCAATTTCTGGGACCATTTCCATTTTCATTTTTCATTGGCTCAGGACCTCACAGCCTTAACAGGAAGGGGCCTACTGTGGTGGCTGGGGGCATAGCAGGGTCCCAGCTCC
>gene=chr20_662271-663271; species=bosTau
ctgtggccgactgagagggcgctgcagtgggagcctgtcagGGACTGCAGTCCA----------GAGTGGCACCTCCCTTCGACTGCTGCATGTTTTTCTTGATTCATTTAATAAAC------ATAGCTCTGGGctatgtgccaggtactcatctacacactttataaatatcaccttagttaatcctcacactcgccttttgactc-atcagtatcgtgagccccatttt-caggggaggagactgagcccagagaggttaagtaacttgtccaaggctttacagccagtaggtggtgagccaggggtccagtccagacagcctgtccagaggctgtggtctcacca--ctgccatgccgCCTCCTCTC---------------------------CTGGGAACCTTTCAA-------TTCTCATTGGCTCCGGAGCTCAGAGCCTCAAC-GGAAAGGGCTGACTAGTGCAGCTGAATGTGTGGCAGGGTCCCACATGC
>gene=chr20_662271-663271; species=calJac
ctatggcggattgcaaaggtgttgcagctggaggctgtcagtcactgcagtccagagaagatctgagtagcacctccctaaggctgccccaTGTTTTTCTTT-------------------ACAGAACTCTGGGccatgagccagttactgatctatgtactttataaatattaccttagttaatccttaccctcgccttttgaggcagatggtatttttaatcccattttatagagggagaaactgagcacagaaaggttaagtaagttgcccaaggtttcacagccagtagatgatgagacacaaattcaacctaggcaagctgctcagaggctgtgtcctggccactccaccacactgCCTCCTCTCCAGCTGCAAATGCCTTGGTGGCAATTTCT-GGAACATTTCCATTTTCATTTCTCATTGGCTCAGGACCTCACAGCCTCAACAGGAAGGAACCGACTGCGGTGATTGGGGG-ATAG--------CAGCTCC
>gene=chr20_662271-663271; species=canFam
---------CTTGC---------------------TCTCGGTGCCTGCAGTCCAGAGGAGGGCCGAGTGGCATCTTACCATGGCTGC-GCATGCTTTTCTTTATGCATTtaataaacactt--agagctctgggccctgtgccaattactgatctgcacactttccaaatattaccttagttaatcctcacacttgccttttcaggcagacaatactgttagccccattttacaggggaggaagctgagcccagaggggctcagtaacttgtccaaggtttcacaaccagta-----------------------TGGTC--TCTGCTCAGAGGCGGTGCTCTGACCGCTTTGCCCTGCTGCCTCCTCTCCAGCTGCAAAGGCCCTGGCAGC--------------CTTCCATTTTCATTCCTCATTGGCTCAGGAGCTCAGAGCCTCAGC-GGAAGGGGCCAACTGGAGGGATCAGGAGTGTGGCAGGGTCACAGACTC
>gene=chr20_662271-663271; species=equCab
ctgtggcagcttgcgaaggtcctgcggctgga-ggtctcagcGATGGCGGTCAGTAGGAAAGCCGAGTGGCACCTCCCCACAGCCACCCCGTGCTTTCCTTTACTCATTTAGGAAACACTT--CCAGCTCTGGGccacgcgccaggcactgatctacgccctttacctatattcccgtggttaatcctcacccttgccttttgaggcagacagtattcttagccccattttacagagggagcaactgagcccagagaagttaagccacttgtccaaggtttcccagccagtgggtgatgagccgtggggccaacccacatggtgagctcagaggcagtgctctgaccact-----gcgctGCCTCCTCTCCAGCTCCACAGGTCCTGGCGGCAATTTCTGAGAACATTTCCATTCT-GTTCCTCATTGGCTCGGGAGCTCAGAGCCTTGGC-GGAAGGGGCCTACTGGGGTGGGTGGGGGTGTGGCAGGGTCCCAGACCC
>gene=chr20_662271-663271; species=gorGor
ctatggcagattgcgaaggtgttgcagctggaggctttcagtgactgtagtccagagaagatctgagtggcacctccctaaggctgccacaTGTTTTTCTTTATTCATTtaatagacacttacagaactctgggccatgtgccagttactgatctatgcactttacaaatactaccttagttaatccttaccctcaccttttgagacagatggtatttttagccccatttgatagagggagaaactgagcacaaagaggttaaggaagttgcccaaggtttcacagccagtaggtga-aagccacaaatccaacccaggcaagctgcttggaggctgtgctctgaccactccaccacactgCCTCCTCTCCAGTTGCAAATGCCTTGGTGGCAATTTCTGGGAACATTTCCATTTTCATTTTTCATTGGCTCAGGACCTCACAGCCTTAACAGGAAGGGGCCTACTGTGGTGGCTGGGGGCATAGCAGGGTCCCAGCTCC
>gene=chr20_662271-663271; species=panTro
ctatggcagattgcgaaggtgttgcagctggaggctctcagtgactgtagtccagagaagatctgagtggcacctccctaaggctgccacaTGTTTTTCTTTATTCATTtaatagacacttacggaactctgggccatgtgccagttactgatctacgcactttacaaatattaccttagttaatccttaccctcgccttttgagacagatggtatttttagccccattttacagagggagaaactgagcacaaagaggttaaggaagttgcccaaggtttcacagccagcaggtgataagccacaaatccagcccaggcaagctgcttggaggccgtgctctgaccactccaccacactgCCTCCTCTCCAGCTGCAAAGGCCTTGGTAGCAATTTCTGGGACCATTTCCATTCTCATTTTTCATTGGCTCAGGACCTCACAGCCTTAACAGGAAGGGGCCTACTGTGGTGGCTGGGGGCATAGCAGGGTCCCAGCTCC
>gene=chr20_662271-663271; species=papHam
ctgtggcagattgcgaaggtgttgcagctggaggctctcagtgactgtagtccagagaagatctgagtggcacctccctaaggctgccacaTGTTTTTCTTTATTCATTtaatagacacttacagaactctgggccatgtgccagttactgatctatgcactttacaaata-----ttagtcaatccttaccctcgccttttgaggcagatggtatttttagccccattttatagagggagaaactgagcacagagaggttaagtaagttgcccaaggtttcacagccagtaggtgataagccacaaatccaacccaggcaagctgcttggaggctgtgctctgaccactccaccacactgCCCCCTCTCCAGCTGCAAATGCCTTAGTGGCAATTTCTGGGAATATTTCCATTTTCATTTCTCATTGGCTCAGGACCTCACAGCCTTAACAGGAAGGGGCCTACTGTGGTGGTTGGGGGCATAGCAGGGTCCCAGCAAG
>gene=chr20_662271-663271; species=ponAbe
ctatggcagattgcgaaggtgttgcagctggaggctctcagtgagtgtagtccagagaagatctgagtggcacctccctaaggctgccacaTGTTTTTCTTTATTCATTTAATAGAC----ACAGAACTCTGGGccatgtgccagttactgatctatgcactttacaaatattaccttagttaatccttacccttgccttttgagacagatggtatttttagccccattttatagagggagaaactgagtacagagaggttaagtaagttgcccaaggtttcacagccagtaggtgataagccacaaatccaacccaggcaagctgcttggaggctgtgctctgaccactccaccacactgCCTCCTCTCCAGCAGCAAATGCCTTGGTGGCAATTTCTGGGAACATTTCCATTTTCATTTTTCATTGGCTCAGGACCTCACAGCCTTAACAGGAAGGGGCCTACTGTGGTGGTTGGGGGCATAGCAGGGTCCCAGCTCC
>gene=chr20_662271-663271; species=rheMac
ctgtggcagattgcgaaggtgttgcagctggaggctctcagtgactgtagtccagagaagatctgagtggcacctccctaaggctgccacaTGTTTTTCTTTATTCATTtaatagacacttacagaactctgggccatgtgccagttactgatctatgcactttacaaata-----ttagtcaatccttaccctcgccttttgaggcagatggtatttttagccccattttatagagggagaaactgagcacagagaggttaagtaagttgcccaaggtttcacagccagtaggtgataagccacaaatccaacccaggcaagctgcttggaggctgtgctctgaccactccaccacactgCCTCCTCTCCAGCTGCAAATGCCTTAGTGGCAATTTCTGGGAATATTTCCATTTTCATTTCTCATTGGCTCAGGACCTCACAGCCTTAACAGGAAGGGGCCTACTGTGGTGGTTGGGGGCATGTCAGGGTCCCAGCAAG
>gene=chr20_709422-710422; species=hg19
GGAGGCCCTTCGGGAGAGGAAGAGTCCCAGATGGCTCTCTGGAGGAAGTCTGGCCTAAGATGACCAGGTGAAGGGGTGGGGGTCCAGGGAGATGAGGGCGTTGCAGGTAGAGGTTTCAGCTATTGCAAAGGGGTTGCAGTACGGGCAAGTAAGGTGCACTCTGGGGAGAGTAACCTGTACTTACTGTGCGAGGGGAAGGGAGGTGATCAGTGAGGTAGGTAAGTGGGCCAGGGCCAGATGGCACAGGGCCACCTGCAAGCGTGGGCTGAGGGTGGGTTGTCAGGTCGTTTCATCATTTCCAGTTTATCCTTCTCCCCTTTAGATTTGGAGAGGATTTGGctgccctcacccttgtaagggtttaggcatcattcgcccttgactcctgtccagttgtctcactggtctccctgtatcccttattttgcccttcaatctgcctgcacccatcctccaaaatgacctttttaaaagcaaagctcggtggcactacttttcaa
>gene=chr20_709422-710422; species=bosTau
GCAAGACCTTCTGCAGAGGAGGAGCCTGAGAGGGCTGGCTGGAGGAGGCCTAGTCTGAGATAGCCAGCTGAGGGGGTGAGGGCC-TGGCCGAGGGGGGCTTTGCGGTAGAAGGG-TCGGCAGGTACACAGGG-TTGCAGCAACAGCAAGTAGGGTGTAC-CCAGGAACACTGGCTCACT-----------------CTGCA----------GGGGTGGCCAAGCCGGCGAGGGTCAGA---------------TGAAAGCATAGGCTGTGGGTGGA-GATGGGACTGTCCTGTCGTTTCTAGTTTATCCTTCTTTCCTTTAGATTTGGAGAGAATTTGGCTGTCTCCATCCCCATGTGGGCTCAGGCATTCTTCCCCTTT-ACCACTGTCCTGATGTCTCTT--------------GTTTTCCTCAGCCCTTCAGTCTACCTGTACCCATTTCCCAAAATGACCTTTCTAAAAGCAAAGCTATGCGGCACTACTTTTTAA
>gene=chr20_709422-710422; species=calJac
GGAGGCTCTGCGAGAGAGCAAGAGTCCCAGATAGCTCTCTGGAGGAGGCCGGGTCTAAGGTGACCAGGTGAAGGGGT-GGGGTAAAGGGAGATGAGGGCATTGCAGGAAGAGTCTTCAGCGATTGTAAAGG----GCAGTAAGGGCAAGTAAGGTGCGCTCTGGGGAGAGTAACCTGTACTTACTGTGCGAGGGGAGTGGAGGCGATTGCTGAGGTAGGTAAGTGGGCCAGGGCCAGATGGCACAGGGTCACCTGTAAGTGTCTACTGGGGGTGGGGTGTCAGATAATTTTGTCATTTCCAGTTTATCCTTCTCTCTTTTAGGTTTGGAGAGGATTTGGctgccttcgctctcataatggtttaggcattgttcccccttgactcctgccaagttgtctcactggtctccctgtatcctttattttgcccttcaatctgcctgcatccatcctccaaaatgacctttctaaaagcgaagttcaaaatcACTACTCTTCAA
>gene=chr20_709422-710422; species=canFam
agaggaccttcgggaaagaaggaatccc-gagggcttcctggaggaggcgcggtttcaggcagctaggtgagggagcgaagggtataggtgatgaaggccttgtcgcaaaagggttcagcaggtgcagaaggcttgcacaaagagtaggtaaggtgtactctgggaagagaagtttgct-----------------atgcagctgggtaatgagttagataagagggctggggtcaga---------------tGAAAGCATAGGCTGTGGGTGGG-TATGAGA----------------------------TCTCCTTTAGGTTTGGGGAGAATTTGGCTGCCCCCACCCCCAAATGGATTCGGACATTATCCCCCCTTGACCACTGTCTCCATGTCTCCC----------------TTCAATTTGCCCTTCAATCTGCCTGCACCTATTCCCCAAAATGACATTTCTAAAAGCAAAACTATGTGGTGCTACTTTTCAG
>gene=chr20_709422-710422; species=equCab
ggcggaccctcgggagaggaggagtcccggagggcgtacc-gaggaagcccagtctgagagggccaactgagtgggctaggagcac-----atgaggaccttttgggaagggagtccagcaagtgcaaagggcctgcggtaagagcaggtgaggtgcacactgggaacagcagcttgtt-----------------acgcaggtgagc-atgaggtggagaaatgggc------CGCC---------------TGAAAGTGTGGGCTGTGGGTGGG-CACCAGA--------------TCAGTGTATCATTGTCTCCTTTAGGTTTGGAGAGAGTCTGGCTGCCCCTGCCCCC--ATGAGTTCAGGCATTCTCTTCCTTTGACCACTGTCTCCCTGTCTCCC----------------TTTATTTTGCTCTTCAATCTACATGCACCTATCTCCCAAAATGACCTTTTTAAGAGCAAAGCTAATTG----TAATTCTCAA
>gene=chr20_709422-710422; species=gorGor
GGAGGCCCTTCGGGAGAGGAAGAGTCCCAGATGGCTCTCTGGAGGAAGTCTGGCCTAAGATGACCAGGTGAAGGGGTAGGGGTCAAGGGAGATGAGGGCATTGCAGGTAGAGGTTTCAGCTATTGCAAAGGGGTTGCAGTACGGGCAAGTAAGGTGCACTCTGGGGAGAGTAACCTGTACTTACTGTGCGAGGGGAGTGGAGGTGATCAGTGAGGTA-GTAAGTGGGCCAGGGCCAGATGGCACAGGGCCACCTGCAAGCGTGGGCTGAGGGTGGGTTGTCAGGTCGTTTCATCATTTCCAGTTTATCCTTCTCCCCTTTAGATTTGGAGAGGATTTGGctgccctcacccttgtaagggtttaggcatcattcgcccttgactcctgtccagttgtctcactggtctccctgtatcccttattttgcccttcaatctgcc-gcacccatcctccaaaatgacctttttaaaagcaaagtt-ggtggcactacttttcaa
>gene=chr20_709422-710422; species=panTro
GGAGGCCCTTCGGGAGAGGAGGAGTCCCAGATGGCTCTCTGGAGGAAGTCCGGCCTAAGATGACCAGGTGAAGGGGTGGGGGTCAAGGGAGATGAGGGCATTGCAGGTAGAGGTTTCAGCTATTGCAAAGGGGTTGCAGTACGGGCAAGTGAGGTGCACTCTGGGGAGAGTAACCTGTACTTACTGTGCGACGGGAGTGGAGGTGATCAGTGAGGTAGGTAAGTGGGCCGGGGCCAGATGGCACAGGGCCACCTGCAAGCGTGGGCTGAGGGTGGGTTGTCAGGTCGTTTCATCATTACCAGTTTATCCTTCTCCCCTTTAGATTTGGAGAGGATTTGGctgccctcacccttgtaagggtttaggcatcattcgcccttgactcctgtccagttgtcttactggtctccctgtatcccttattttgcccttcaatctgcctgcacccatcctccaaaatgacctttttgaaagcaaagttcggtggcactacttttcaa
>gene=chr20_709422-710422; species=papHam
TGAGGCCCTTCGGGAGAGGAAGAGTCCCAGATGGCTCTCTGGGGGAAGTCTGGTCTAAGATGACCAGGTGAAGGGGTGGGGGTCAAGGGAGATGAGGGCATTGCAGGAAGAGGTTTCAGCTATTGCAAAGGGGTTGCAGTACAGGCAAGTAAGGTGCACTCTGGGGAGAGTAACTTGCACTTACTGTGCGAGGGGAGTGGAGGTGATCAGTGAGGTAGGTAAGTGGGCCAGGGCCAGATGACACAGGGCCACCTGCAAGCTTGGGCTGAGGGTGGGGTGTCAGATCGTTTCATCATTTCCAGTTTATCCTTCTCCCCTTCAGATTTGGAGAGGATTGGGctgcccccacccttgtaagggtttaggcattattcccccttgattcctgcccagttgtctcactggtctccctgtatcccttattttgcccttcaatctgcctgcacccatcctccaaaatgacctttttaaaagcaaagttcagtggcactacttttcaa
>gene=chr20_709422-710422; species=ponAbe
GCAGGCCCTTCGGGAGAGGAAGAGTCCCAGATGGCTGTCTGGAGGAAGTCTGGTCTAAGATGACCAGGTGAAGGGGTGGGGGTCAAGGGAGATGAGGGCATTGCAGGGAGAGGTTTCAGCTGTTGCAAAGGGGTTGCAGTACGGGCAAGTAAGGTGCACTCTGGGGAGAGTAACCTGTACTTACTGTGCGAGGGGAGTGGAGGTGATCAGTGAGGTAGGTAAGTGGGCCGGGGCCAGATGGCACAGCGCCACCTGCAAGCGTGGGCTGAGGGTGGAGTGTCGGGTCGTTTCATCATTTCCAGTTTATCCTTCTCCCCTTTAGATTTGGAGAGGATTTGGctgccctcacccttgtaagggtttaggcatcatccgcccttgactcttgtccagttgtctcactggtctccccgtatcccttattttgcccttcaatctgcctgcacccatcctccaaaatgaactttttaaaagcgaagttcggtggcactacttttcaa
>gene=chr20_709422-710422; species=rheMac
TGAGGCCCTTCGGGAGAGGAAGAGTCCCAGATGGCTCTCTGGGGGAAGTCTGGTCTAAGATGACCAGGTGAAGGGGTGGGGGTCAAGGGAGATGAGGGCATTGCAGGAAGAGGTTTCAGCTATTGCAAAGGGGTTGCAGTACGGGCAAGTAAGGTGCACTCTGGGGAGAGTAACTTGCACTTACTGTGCGAGGGGAGTGGAGGTGATCAATGAGGTAGGTAAGTGGGCCAGGGCCAGATGACACAGGGCCACCTGCAAGCGTGGGCTGAGGGTGGGGTGTCAGATCGTTTCATCATTTCCAGTTTATCCTTCTCCCCTTCAGATTTGGAGAGGATTGGGctgcccccacccttgtaagggtttaggcattattcccccttgattcctgcccagttgtctcactggtctccctgtatcccttattttgcccttcaatctgcctgcacccatcctccaaaatgacctttttaaaagcaaagttcagtggcactacttttcaa
>gene=chr20_796140-797140; species=hg19
caaaaacaatactgcaataaacattctgtcagtctgtcattttgcccatggacagaatatctgcagaattaattcccggcagtgaacttgAGAGAGATCACCCAATTGCCTTCCAAAGGAGCTGTGCCTGGACCATGGGTTTCAGCACAAAGTGCTGCTCCCTCCAACTTGTAGACTCTTCTGGCAGGTCACGGTGGAGCTCACATTCTAGCGGGAGAGTGTCCAGGGCAGAGATATTCCATTCCGTGTCTTTTCTCCCAGGGCTCGCACAGAGAGGGTTCACGCGGTAGTCAGTAGGTGGGCAGTGCTTGGTGAAGGCATTGATGGGTGGAGGGATTGAAGGATGAATGAATGGATTAGGGGCTGACAGTGCCGCTGCAGTTACTCAAAGGAGCCACCAGGAGGCGCAGGGAGCCCACATTCTGGAGACAAACCTTTTAAAAAAAGCATCTGGTGACTTAACGACCTTTTCACCAATGGCTTGTGTGGGGCCTTAATGC
>gene=chr20_796140-797140; species=bosTau
CAAGAATAGTGCTGTAACAGACAATGTGGCAATCTGTCTGTTTGCGCATGTGTGAAATATCTGTAGACTCAATCCCTGGCTGCTAACTTGAGAATAATCACCCAGTTGCTTTCCAAGGATGCTGTGCCAGAACCATGAATCCCC-TGCAAAGCTCAGCCCTCTCAAACAGGTAGACTCTTCTGGCAGGCCAGGAGGTCGCTCACATTCCACCGGGAGAGTTTCCAGAGAAGACTTCAGCTGATTCACGGCGGATCGCCCAGAGT--------------TTCACTCG-TAGTTTCTGGGTGGACT-TGCTTTCCGGACGGATTGACGGGCAAAT--------------------GGATTAGGGGTTGGAGGCGCCGCTGCCGTTACTCAGAAAAGCCACGAGGGGGCGCAGGAAGCCCAGACTCCAGAGATGTACCTTGCAAAG--GGCATCTgggcTTTTAG-GATCTTCTCACtgtgtgt--gtgtGGGGCTTAAAGGC
>gene=chr20_796140-797140; species=calJac
caaaCACAATACAGCAATAAACATTCTGCCAATCTGGCATTTTGCCCATGGGCAGAATATCTGCAGAATTAATTCCCACCGGTGAACTTGAGAGAGATCCCCCGATTGCCTTCCATGGGAGCTGTGCCTGGACCACGGGTTTCAGCACGAAGTGCTGCTCCCTCAAACTTGTAGACTCTTCTGGCAGGTCACGGTGAAGCTCACATTCTAGCGGGAGAGTGTCCAGGGC--AGATATTCCAATTCGTGTCTTTTCCCCCAGGGCTCCCAT--GGAGGGTTCACGAGGTAGTCAGTAGGTGGGCAGTGCGTGGTGAAGGCATTGATGGATGGAGGGGTTGAAGGGTGAAT----GGATTAGGGGCCGATGGTACCACTGCAGTTACTCAGAGGAGCCACCAGGAGGCGCAGGGAGCCCACATTCTGGAGACGAACCTT--------AGCATCTGGTGACTTAG-GACCTTTTCACCAAGGGTTTGTGTGGGGCCTTGATGC
>gene=chr20_796140-797140; species=canFam
-------------------AACACC--GGTCATCTGTCCGTCTGCCCATGTGCAGAATACCTGGAGGATCCACTCCTCGCAGTGAGCTCGAGAGGGACCATCCGGTTGCCTTCCAAAGGCTCCGCACCAGGGCCACGAGTTTCC-CACAAAGAGCTGCCCTCTCGAACGTGTACATTCTTCTGGCAGGTCACAAGGGCGCTCACATTCCACCAGGAGAGTTTCCAGAGCGGAAATCAGCTAATCCGCGACAGGGCCCCCGGGGCAGGCGC--GGAAGGTTCACGCC-TAGGTGGTGGGTGGGCAGGGCTTCCTgagtggatgggtggatgggt--------------------gggtgAGGGGCTGGGGACGCTGCCGAAGTTACCCATAGAGGCCACCAGGGGGCGCACGGTGCCACACCTCCCAAGATGAGCCTGTCCGGG--CATCCCCGGGGAATTAG-GACCTTCTCTCAAGGGGT-CCTGTGGGGCCTAAAAGC
>gene=chr20_796140-797140; species=equCab
CAGGAAAAATGCTGCAGCAAACACCCTGGCAATTTATGTTTTTGCCCGCGTCCA-AACACCT--AGAATCAATTCCTAACAGTGAACTCAAAAGCGATCCCTCGGATGCCCT-CAAGGGTGCTGCACTGGGATCCTGAG-TTCC-CAGGAGGAGACGCCTTCTCAGACCTGTGGGCTCTGCCGGCAGGTCA-GAGGGCGCTCCCAGTCCTCCCG--GAGTTTCCCGGACAGAGATCAGCCAATccgcggccgggcccccggggcaggcgc--cg-AGGTCCACACC-TAGGCGGCGGGTGGGCGGCGCTTCCTGAGCCGGCTGGTGGAT-----------------------------AGGGGC-GGAGGCGCCGCTGCAGTTACTCAGAGGGGCCACCAGGGGGCGCGGGGAACCGAAACTCCGGAGGTGAAGCTT----------TGTCCGGCGACTCCG-GACCTTCTCGCAGAGGGT--GTGTGGGGGCCAAGTGC
>gene=chr20_796140-797140; species=gorGor
caaaaacaatactgcaataaacattctgtcagtctgtcattttgcccatgggcagaatatctgcagaattaattcc--gcagtgaacttgAGAGAGATCACCCAATTGCCTTCCAAAGGAGCTGTGCCTGGACCATGGGTTTCAGTACAAAGTGCTGCTCCCTCCAACTTGTAGACTCTTCTGGCAGGTCACGGTGGAGCTCACATTCTAGCGGGAGAGTGTCCAGGGCAGAGATATTCCATTCCCTGTCTTTTCTCCCAGGGCTCGCAC--AGAGGGTTCACGCGGTAGGCAGTAGG----------------------------------------------------------------------------------------------------------------------------------------------------------------------------------------------------------
>gene=chr20_796140-797140; species=panTro
--------------------------------------------------------------------------------------------------------------------------------------------------------------------------------------------------------------------------------------------------------------------------------------------------------------------------------------------------------------------------------------------------------------------------------------------------------------------------------------------------------------------
>gene=chr20_796140-797140; species=papHam
caaaaacaatactgtaataaacattctgccaatctgtcattttgcccatgggcagaatatctgcagaattaattcccggcagtgaacttgAGAGAGATCACTTGATTGCCTTCCACAGGAGCTGCACCTGGGCCACGGGTTTCAGCACAAAGTGCTGTTCCCTCAAACTTGTAGACTCTTCTGGCAGGTCACGGTGGAGCTCACTTTCTAGCGG--GAGTGTCCAGGGCAGAGATATTCCATTCCGTGTCTTTTCTCCCAGGGCTCACAC--AGAGGGTTCACGCGGGAGTCAGTAGGTGGGCAGTGCCTGGTGGAGGCATTGATGGGTAGAGGGATTGAAGGATGATT----GGATTAGCGGCTGACGGTGCCGTTGCAGTTACTCAAAGGAGCCACCAGGAGGCGCAGGGAGCCCACATTCTGGAG--AAAACTTTTTTAAAAAGCGTCTGGTGATTTAG-GACCTTTTCACCAAGGGCTTCTGTGGGGCCTTAATGC
>gene=chr20_796140-797140; species=ponAbe
caaaaacaatactgcaataaacattctgtcagtctgtctttttgcccatgggcagaatatctgcagaattaattcccggcagtgaacttgcGAGAGATCACCCAATTGCCTTCCATAGGAGCTGTGCCTGGACCACGGGTTTCAGCACAAAGTGCTGCTCCCTCCAACTTGTAGACTCTTCTGGCGGGTCACGGTGGAGCTCACATTCTAGCGGGAGAGTGTCCAGGGCAGAGATATTCCATTCCGTGTCTTTTCTCCTAGGGCTCGCAC--AGAGGGTTCACGCGGTAGTCAGTAGGTGGGCAGTGCTTGGTAAAGGCATTGATGGGTGGAGGGATTGAAGGATGAATGAATGGATTAGGGGCTGACAGTGCCGCTGCAGTTACTCAAAGGAGCCACCAGGAGGCGCAAGGAGCCCACATTCTGGAGACAAACCTTTTAAAAAAAGCATCTGGTGACTTAA-GACCTTTTCACCAAGGGCTTGTGTGGGGCCTTAACGC
>gene=chr20_796140-797140; species=rheMac
caaaaacaatactgtaataaacattctgccaatctgtcattttgcccatgggcagaatatctgcagaattaattcccagcagtgaacttgAGAGAGATCACCTGATTGCCTTCCACAGGAGCTGCACCTGGGCCACGGATTTCAGCACAAAGTGCTGTTCCCTCAAACTTGTAGACTCTTCTGGCAGGTCACGGTGGAGCTCACTTTCTAGCGG--GAGTGTCCAGGGCAGAGATATTCCATTCCGTGTCTTTCCTCCCAGGGCTCGCAC--AGAGGGTTCACGCGGGAGTCAGTAGGTGGGCAGTGCCTGGTGGAGGCATTGATGGATAGAGGGATTG-AGGATGTATA---GGGTTAGGGGCTGACGGTGCCGTTGCAGTTACTCAAAGGAGCCACCAGGAG------------------------------------------------------------------------------------------------
>gene=chr20_813208-814208; species=hg19
TAATTAAAAGTACTTTTAGAGGGTTATGTCATAAGCCTTGACAAGACTTGTTCTGTAAAGCTACCCGGCATGCAAAAAGCTCAATTAAGTTAGCTCCTCCACAGGATGGAAttatataaccaatccctttcaagaggcattgaagttgtttccattattttgctatgatgaataaggctgagcaatattaatctttgctcatatctttggtcatttcctttgtaaatttcgggactgctgggtATGCACATTTTAAAATTAACTCACTCATCATCATGCAGTTAGGAGAacagagaaaggaaggggcttgcaccgggtcacatagggagttagcgtcaaagtcaggactaggaaccagccagggccctctaactggagctcttCCAGCTGGGGTCCTAGAGGAAGTCCCAGCTGGCCGCGGGAGGGAGGAGGAGGAAGGGAAAGAACCAGGCGCCGGGGCTGAAGCGGCGGCAGGAAGAAGGTGGGGCCGGCTGGGAGGA
>gene=chr20_813208-814208; species=bosTau
CATTTAAAGGTAA--TCAGAGGGTTATGCCATGAGCAGTGATGAGAGTTTTGTTGCAAAGCT-CCTGGTATGTAAAAAACTCATTAAATTCAGTTCTTCCGCAGGATGGatttatatagccaatctctttcactgagcactt--gttattttcattattttgccatgataaataacgcagggctatattaattttcactcacacctttggtcatatccttagtaaatttcGGGACTGCTGGGCATGCCCATCTTCACACTAAC----------TTGCTCAGTTAGGGGAACAGAGAGGGAAACCGGCTTGCACTGGTTCACATAACCTGTCAGCTG--ATGTCAGGACTAGGAAT-----------------------------CAGCT-------------AAGTCCTGGGTGAAA-GAGAAA----------GAACT---------AGCCGCTTGAGCTAAAGAGGCTGCCCAAAGAACCTGAGACCACCGGGAAGGT
>gene=chr20_813208-814208; species=calJac
TAAGTAAAATTACTTTTAGAGGATCATGTCACGAACCTTGACAAGAGTTGTTCTGTAAAGCTACCTGGCATGGAAAAAACTCAATTAAGTTAGCTCTTCCACA-GATGGacttatataaccaactccttccaacaggcattgaagttgcttccactattttgctgcgatgaataaggctgagcaacattaatctttgctcatatctttggtcatttcctttgtaaatttcGGG-CTGCTGGGTGTGCACATTTTAAAATTAACT---TCCTCGTCACGC----AGGAGAAcagagaaaggaaggggcttgcccggggtcacacagggagttagcgtcaaagtcaggaccagaaaccagccagggtcctctaactggagctctttcagctgGGGACCTAGAAAAAGCCCCAGCTGGAAGCGGGAG---GGAGGAGGAAGTGAAAGAACCAGGTGCGGAGGCCGAAACGGCGGCGGGAAGAAGGTGGGGCCAGCTGGGAGGA
>gene=chr20_813208-814208; species=canFam
taattaagggtaatctcaaagggttatgccatgagcactgaccggagctatgttgtgaagagacccagcaTGTAAAAGGCTAGATAAACTTAGCTCTTCCGCAGGATGGCtttatataaccaatcttttttgctgagcattggagttatttccattcttttgctatggcaaataacgctgggctatattaatctttgctcatatctttggtcatttccttagtaaagttcaggactgctgggtTTGCACATTTCAcaatttcc--------cactgagcacgtaggggaacagagagagaaaggggctggcccgggctcacacagcg----agctgcaaagg-cggacctggagactagCTGGGGAGCCCAAAGGGCGCTCATCGTGTTGGGGACCGGGAGGAAGGCCT-----GGAAGGGAGA----------GAACC---------AGGCTCCAGAGCGGCGGCGG---CCGCGGGAGCAGCAGGCCGGCGGGGCAGA
>gene=chr20_813208-814208; species=equCab
taattaagggtagtctcagagggctacgccacgagcac-----ggcgtaatattgtaaagctgcctggcatgggaaaagctcaataaactggtctctactGCAGGAGAGAGGCatataaccaatctctttcgctgagcgttgaagtcatttccattgttttgctgtgataaataacgctgggctatattaatctttgctcatgtctgtggtcatttccttagtaaatttcAGGActgctgggtaagcatatttccatattaacccac---tcattgtgcagctaggggaacagagagggaaaggggcttgcccgggctcacatagag--ttagctgtaacgg-gggactagggaaccAACGGGGGCCCCTAAATGGTGCTCACCCAGCTGGGAATCAGGGGAAAGTCCCGGCTGAGAGGGGGAA----------GAACT---------AGGCTCCTGAGGCAAAAGCG---CCGCCAGAACAGCAggcgggccgggccgc
>gene=chr20_813208-814208; species=gorGor
TAATTAAAAGTACTTTTAGAGGGTTATGTCATAAGCCTTGACAAGAGTTGTTCTGTAAAGCTACCTGGCATGTAAAAAGCTCAATTAAGTTAGCTCCTCCACAGGATGGAAttatataaccaatcccttccaagaggcattgaagttgtttccattattttgctatgatgaataaggctgagcaatattaatctttgctcatatctttggtcatttcctttgtaaatttcgggactgctgggtATGCACATTTTAAAATTAACTCACTCATCATCATGCAGTTAGGAGAAcagagaaaggaaggggcttgcaccgggtcacatagggagttagcgtcaaagtcaggactaggaaccagCCAGGGTCCTCCAACTGGAGCTCTTCCAGCTGGGGTCCTAGAGGAAGTCCCAGCTGGACGCGGGAGGGAGGAGGAGGAAGGGAAAGAACCAGGCGCCGGGGCTGAAGCGGCGGCAGGAAGAAGGTGGGGCCGGCTGGGAGGA
>gene=chr20_813208-814208; species=panTro
TAATTAAAAGTACTTTTAGAGGGTTATGTCATAAGCCTTGACAAGAGTTGTTCTGTAAAGCTACCTGGCATGTAAAAAGCTCAATTAAGTTAGCTCCTCCACAGGATGGAAttatataaccaatccctttcaagaggcattgaagttgtttccattatttttctatgatgaataaggctgagcaatattaatctttgctcatatctttggtcatttcctttgtaaatttcgggactgctgggtATGCACATTTTAAAATTAActcactcatcatcatgcagttaggagaacagagaaaggaaggggcttgcaccgggtcacatagggagttagcgtcaaagtcaggactaggaaccagccagggtcctccaactGGAGCTCTTCCAGCTGGGGTCCTAGAGGAAGTCCCAGCTGGACGCGGGAGGGAGGAGGAGGAAGGGAAAGAACCAGGCGCCGGGGCTGAAGCGGCGGCAGGAAGAAGACGGGGCCGGCTGGGAGGA
>gene=chr20_813208-814208; species=papHam
taattaaaagtacttttagagggttatgtcataagccttgacaagagttgttctgtaaagctacctggcatgtaaaacgctcaattaagttaGCTCTTCCACAGGATGGAAttatataaccaacccctttcaagaggcatttaagttgtttccattattttgtcatgatgaataaggctgagcaatattaatctttgctcatatctttggtcatttcctttgtaaatttcgggactgctgggtgtgcacattttaaaATTAACTCACTCATCATCATGCAGTTAGGAGAAcagagaaaggaaggggc-tgtgcggggtcacatagggagttagcgtcaaagtcaggactaggaatcagccagggtcctctaactGGAGCTCTTCCAGCTGGTGTCCTAGAGGAAGTCCCAGCTGCAAGCCGGAG---GGAGGAGGAAGGGAAAGAACCAGGCGCCGGGTCTGAAGCGGCGGCAGGAAGAAGGTGGGGCCGGTTGGGAGGA
>gene=chr20_813208-814208; species=ponAbe
TAATTAAAAGTACTTTTAGAGGGTTATGTCATAAGCCTTGACAAGGGTTGTTCTGTAAAGCTACCTGGCATGTAAAAAGCTCAATTAAGTTAGCTCCTCCACAGGATGGAAttatataaccaatccctttcaagaggcattgaagttgtttccattattttgctatgatgaataaggctgagcaatattaatctttgctcatatctttggtcatttcctttgtaaatttcgggactgctgggtATGCACATTTTAAAATTAACTCACTCATCATCATGCAGTTAGGAGAAcagagaaaggaaggggcttgcaccgggtcacatagggagttagtgtcaaagtcaggactaggaaccagccagggtcctctaactGGAGCTCTTCCAGCTGGGGTCCTAGAGGAAGTCCCAGCTGGACGCGGGAGGGAGGAGGAGGAAGGGAAAGAACCAGGCGCCGGGGCTGAAGCGGCGGCAGGAAGAAGGTGGGGCCGGCTGGGAGGA
>gene=chr20_813208-814208; species=rheMac
taattaaaagtacttttagagggttatgtcataagccttgacaagagttgttctgtaaagctacctggcatgtaaaacgctcaattaagttaGCTCTTCCACAGGATGGAAttatataaccaacccctttcaagaggcatttaagttgtttccattattttgtcatgatgaataaggctgagcaatattaatctttgctcatatctttggtcatttcctttgtaaatttcaggactgctgggtGTGCACATTTTAAAATTAACTCACTCATCATCATGCAGTTAGGAGAAcagagaaaggaaggggc-tgtgcggggtcacatagggagttagcgtcaaagtcaggactaggaatcaaccagggtcctctaactGGAGCTCTTCCAGCTGGTGCCCTAGAGGAAGTCCCAGCTGCAAGCCGGAG---GGAGGAGGAAGGGAAAGAACCAGGCGCCGGGTCTGAAGCGGCGGCAGGAAGAAGGTGGGGCCGGTTGGGAGGA
>gene=chr20_829025-830025; species=hg19
GTGGAAACAGCCCCTCTATTGTTCTGCCTCCAGTTGGAGTGTGAGCCCTCGGAGGGCCTGCAGCTGCTGCCCTGTCTCCTGGGGCTGCCCAGCCCTCCGAAGCAGCTCCCCCAGGCCAGCCTGGCCCCAGCTGCCTAGCCCCTAATTAGGCAGAGATGGGATCTGCTCTCTGATCCATTTCCCACCAGCTAATTATATACACGTGGATTtgggaaccaggcaacctggctgctcacttctatcatgaaggtggatgggccctgggaaaggcagccccccccccacagacctcagtttacccttttggcagaggatggagtGTAGCTGCAGAGGCCTGTTCCCTGTCCTTGGTTAAATAGTTCTGTTCCTGCTACTGAAACATTTAAGGAGACCCCCCACCCCCATCTTACCTGATATCCTGTGTACAGGGGACCAGGAAAGGGTTGAGGAATTTGGCTATAGGTCCTTGACTCTAGGACCCCAGGGTAGGGTCATAGGAT
>gene=chr20_829025-830025; species=bosTau
ACAGAAACAGGCCCTCTATTGTTTAGCCTCCAGTTGGAGTGTGAGGGGCAGGAGGGCCTGCAGCTGCTGCCTTGTCCCCTGGGGCTGCTGGG-CCTCCATAGCAGCTTCCCCAGGCCAGACTGGCCCCAGCTGCCTAGCCCCTAATTAGGCAAAGATGAGATTTGCTCCCTGATCTATTTCTCACCAGCTAATTATACACACTTGGGCTTGGGAGAGTGGCAACCTGGCTGCTCACTTCTGCCATGAAGGTGATGGGCCCCTGGGAAA-GTACCTCCCACCTGCAGGACCTCAGTTTATC---TTGACAGAGGAAGGGATATAGTGAGAGGGTATTGTC-CCTA-CCCTGATGAAATGGTTCTGCCTTTGCTAATGAGTTGCTGAAGGAGA------CCCCCCATCCTGTCTGACATCCGGTGTCCAGGGGA--------------------------------------------------------------------
>gene=chr20_829025-830025; species=calJac
GTGGAAACAGCTCCTCTATTGTTCTGCCTCCAGTTGGAGCGTCAGCCCTTCGAGGGCCTGCAGCTGCTGTCCTGTCTCCTGGGGCTGCCCAG-TCTCCGAAGCAGCTCCCCCAGGCCAGCTTGGCCCCAGCTGCCTAGCCCCTAATTAGGCAGAGATGAGATCTGCTCCCTGATCCATTTCCCACCACCTAATTATATACACGTGGATTTGGGAGCCAGGCAAACTGGCTGCTCATGTCTATTATGAAGGTGGATGGGCCCTGGGAAAAGCAGCCCCC----CACAGACCTCAGTTTACCCTTTTGGCAGAGGATGGGGTGTAGCTGCAGAGGCCTGCT-CCTGTCCTTCGTGACATAGTTATGTTCCTGCTACCAAAACGTTCAAGGAGA-----CCCCCACATCTTGCCTGATATCCTGTGTACAGGGGAGCCGGGAAAGGCTGAGGAATTCAGCTATGGGTTCTTGGCTC-AGGACCCCAGGGTTGGGT--GGGGAT
>gene=chr20_829025-830025; species=canFam
GTGGGAACAGCCCCTCTATTGTTCTGCCTTTAGT-GGAGTGTGAGGGACAGGAGGGCCAGCAGCTGCTGCCCCATCCCCTGGGGCTGCCTGG-CTTCCATAGCAGCGCCCCCAGGCCAGACTGGCCCCAGCTGCCCAGCCCCTAATTAGGCAGAGATGAGATCTGCTCCCAGATCTATTTCCCAGCAGCTAATTATATACACGTGGGCTTGGAAGCCCAGCAATCTGGCTGCTCGCTCCTGTCATGAAGGTGATGGGCCCCTGGGAAAGGCACCTCCCGCCTGCCAGGCCTCAGTCTACCCTTTTGGCAGAGGATGGGATGTAGCTAGAGGGCCCTGTT-CCTTTCCCTGGTGAAATGGTTCTGGTTCTGCTACAGAGGCATTCAAGGAGA-------CACCCATCCTGCTTGACACCCTGTGTCCA-GGGCAGCAAGGAGCAGTGAGGAATTAGTCTACCGGGCCCTGACTCTA-GATCTCAGGGTA-GGT--GAGGAC
>gene=chr20_829025-830025; species=equCab
GGGGAAACAG-CCCTCTATTGTTCTGCCTCCAGTTGGAGTGTGAGGGGCAGGAGGGCCTGCAGCTGCTGCCCCGTCCCCTGTGGCTCCCTGG-CCTCCATCGCAGCTCCCCCAGGCCAGACTGGCCCCAGCTGCCTAGCCCCTAATTAGGCAGAGATGAGATCTGCTCCCTGATCGCGTTCCCACCGGCTAATTATATACACGTGGGCTCTggagaccggcaacctggctgctcccttctgtcaggaaggtgatgggcccctgggaaaggcacctcccgcctgctggacctcagtttgctcttttggcagaggatgggatgtggctggagaggtctggt-cccgtccTTGGGGAAATGGTTCTGGTTTTGCTACTGAGGCATTC-GGGAGG-------C-CCCATCCTACCTGACGTCCTGTGTCCAGGGAGAGCAGGAAGGACTGAGGAA----TCTATAGGTCCCTGACTCTAGGGTCCCAGGGTAGGGT--GGGGAC
>gene=chr20_829025-830025; species=gorGor
GTGGAAACAGCCCCTCTATTGTTCTGCCTCCAGTTGGAGTGTGAGCCCTCGGAGGGCCTGCAGCTGCTGCCGTGTCTCCTGGGGCTGCCCAGCCCTCCGAAGCAGCTCCCCCAGGCCAGCCTGGCCCCAGCTGCCTAGCCCCTAATTAGGCAGAGATGAGATCTGCTCTCTGATCCATTTCCCACCAGCTAATTATATACACGTGGATTTGGGAACCAGGCAACCTGGCTGCTCACTTCTACCATGAAGGTGGATGGG-CCTGGGAAAGGCAGCCCCCCCGCCACAGACCTCAGTTTACCCTTTTGGCAGAGGATGGAGTGTAGCTGCAGAGGCCTGTTCCCTGTCCTTGGTTAAATAGTTCTGTTCCTGCTACTGAAAC-TTTAAGGAGACCCCCACCCCCCATCTTACCTGATATCCTGTGTACAGGGGACCAGGAAAGGGTTGAGGAATTTGGCTATAGGTCCTTGACTC---------------------TAGGAT
>gene=chr20_829025-830025; species=panTro
GTGGAAACAGCCCCTCTATTGTTCTGCCTCCAGTTGGAGTGTGAGCCCTCGGAGGGCCTGCAGCTGCTGCCCTGTCTCCTGGGGCTGCCCAGCCCTCCGAAGCAGCTCCCCCAGGCCAGCCTGGCCCCAGCTGCCTAGCCCCTAATTAGGCAGAGATGAGATCTGCTCTCTGATCCATTTCCCACCAGCTAATTATATACACGTGGATTtgggaaccaggcaacctggctgctcacttctatcatgaaggtggatgggccctgggaaaggcagccccccccccacagacctcagtttacccttttggcagaggatggagtGTAGCTGCAGAGGCCTGTTCCCTGTCCTTGGTTAAATAGTTCTGTTCCTGCTACCGAAACATTTAAGGAGACCCCCCACCCCCATCTTACCTGATATCCTGTGTACAGGGGACCAGGAAAGGGTTGAGGAATTTGGCTATAGGTCCTTGACTCTAGGACCCCAGGGTAGGGTCATAGGAT
>gene=chr20_829025-830025; species=papHam
GTGGAAACAGCCCCTCTATTGTTCTGCCTCCAGTTGGAGTGTGAGCCCTCGGAGGGCCTGCAGCTGCTGCCCTGTCTCCTGGGGCTGCCCAG-CCTCCGAAGCAGCTCCCCTAGGCCAGCCTGGCCCCAGCTGCCTAGCCCCTAATTAGGCAGAGATGAGATCTGCTCCCTGATCCATTTCCCACCAGCTAATTATATACACGTGGATTTGGGAACCAGGCAACCTGGCTGCTCACTTCTATCATGAAGGTAGTTGGGCCCTGGGAAAGGCAGCCCCC----CACGGACCTCAGTTTACCCTTTTGGCAGAGGGTGGAGTGTAGCTGCAGAGGCCTGTT-CCTGTCCTTGGTTAAACAGTTCTGTTCCTGCTACCGAAACATTCAAGGAGA------CCCCACATCTTACCTGATATCCTGTGTACAGGGGACCAGGAAAGGGCTGAGGAATTTGGCTATAGGTCCTTGACTCTAGGACCCCAGGGTAGTGG--GGGGAT
>gene=chr20_829025-830025; species=ponAbe
GTGGAAACAGCCCCTCTATTGTTCTGCCTCCAGTTGGAGTGTGAGCCCTGGGAGGGCCTGCAGCTGCTGCCCTGTCTCCTGGGGCTGCCCAGCCCTCCGAAGCAGCTCCCCCAGGCCAGCCTGGCCCCAGCTGCTTAGCCCCTAATTAGGCAGAGATGAGATCTGCTCCCTGATCCATTTCCCACCAGCTAATTATATACACGTGGATTTGGGAACCAGGCAACCTGGCTGCTCACTTCTATCATGAAGGTGGATGGGCCCTGGGAAAGGCAGCCCCC---CCACGGACCTCAGTTTACCCTTTTGGCAGAGGATGGAGTGTAGCTGCAGAGGCCTGTTCCCTGTCCTTGGTTAAATAGTTCTGTTCCTGCTACTGAAACATTCAAGGAGACCCCCACCCCCCATCTTACCTGATATCCTGTGTACAGGGGACCAGGAAAGGGCTGAGGAATTTGGCTATAGGTCCTTGACTCTAGGACCCCAGGGTAGGGTCATAGGAT
>gene=chr20_829025-830025; species=rheMac
GTGGAAACAGCCCCTCTATTGTTCTGCCTCCAGTTGGAGTGTGATCCCTCGGAGGGCCTGCAGCTGCTGCCCTGTCTCCTGGGGCTGCCCAG-CCTCCGAAGCAGCTCCCCCAGGCCAGCCTGGCCCCAGCTGCCTAGCCCCTAATTAGGCAGAGATGAGATCTGCTCCCTGATCCATTTCCCACCAGCTAATTATATACACGTGGATTTGGGAACCAGGCAACCTGGCTGCTCACTTCTATCATGAAGGTAGATGGGCCCTGGGAAAGGCAGCCCCC----CACGGACCTCAGTTTACCCTTTTGGCAGAGGGTGGAGTGTAGCTGCAGAGGCCTGTT-CCTGTCCTTGGTTAAACAGTTCTGTTCCTGCTACCGAAACATTCAAGGAGA------CCCCACATCTTACCTGATATCCTGTGTACAGGGGACCAGGAAAGGGCTGAGGAATTTGGCTATAGGTCCTTGACTCTAGGACCCCAGGGTAGCGG--GGGGAT
>gene=chr20_865374-866374; species=hg19
caagcccaagAAAGTGGGGCTGGAGAATGAATCCTGGAGACCAAACTTGTCAGTCTGGATTGCTGTTGCCCTCATCCTCGCCTCCAAAACCCatgggtaaactgaggccaagagaggggcaggggcatgcccaaggtcacccatggaatcaggggacagggcctggattgggattgttgttgacgccattattactgtttattgttgtttctatttcacAGATGGTCGGGGAGGGTGGGGCCCGCAATGGCTCCCAGGCGCCCAGAGACCCTGGAGGGTGAGCAGGGTCTCCCCTCCCCTCTCCTGCCCGTCTTTAGCCACACTGGGGCGCACACCGCTCACTCACCCGGGGCCGAGGCGTTAGCCCTTTCTTGCACCAGGTGCCGCAACAACACCAGCAGCTGGCGCAGGCTGTGCTGCTGGTCCTGCAGGAGGCTGGAGTTGTGCCTGACACCGCGCAGGCCGCGCTCGATGTTGGTGAGGGCGGCGCTCTGGCGGCT
>gene=chr20_865374-866374; species=bosTau
caagcccaagCAAGCGGGGATGGAGGGTGGATCCTGGAACCCCAACTTGTCAGTCTGGGCTGGTGGTGTCCT---caccacccgtagaacagatggggaaagggagactaagggagggat-ggggcatgctcaaggtcactcagggagtcaggag---gagtctggattGGGACTGTTGTTGTCACCATGACTACTCTT---TGTTGTTTCTGTTTCATGAT---TGGGGGC-GGGGATGCCTGCAGTGGCTGCCAGAACAAGCATGAAACAGGAGGGTAAGCAGGGTCT-CCCTCCCCTCTGCTGCCCTCCTCC-CACACCCC---GGGCGCCCCGGGCGCTCACCCGGGCCCTGGGCCATGACGC------GCACCAGGCGCTGCACCGACTCGAGCAGCTGGT---------GCTGCTGGCGCTGCAGGAGGCTGGAGTTGCTGCTGGCGGCGCGCAGGGTGCGCTCGAGGCCGGCGAGGGCGCCGCTCTGGCGGCC
>gene=chr20_865374-866374; species=calJac
caagcccaagaaagtggagctggagagtgaatcctggagaccaaacttgtcagtctggGCTGCTGTTGCCCTTATCCTCACCTCCAAAACCCA---------TGAGGCCAAGAGAAGGGCAGGGGCATGCCTAAGGTCACCCACGGAATCAGGGAGGAGGGTCTGGATTGGGATTGTTGTTGCCACTATTGTTATTGCTGTTTATTATTTCTACTTCACAGATGGTCGGGGAGGGTGGGGCCCTCAATGGTTTCCAGGCTCCCAGAGACGCAGAAGTGTGAGCAGGGTCT-CCCTGCCGTCTCCCGCCCATCTCCAGCCGCACTTGGG-GCACACCGCTCGCTCACCCGGGGCCAAGGCCTTAGCCCTTTCTTGCATCCGGTTCCGCCACACCACCAGCTGCTGGCGCAGTTGGTGCTGCTGTTCCTGCAGGAGACTGGAGTTGTGCCTGAGACCTTGCAGGCCGAGCTCGATGTTGGTGAGGGCAGCGCTCTGGCGGCT
>gene=chr20_865374-866374; species=canFam
--------------------------------------------------------------------------------------------atagggaaactgaggccaagagagggacggggacatgctcaaggtcactcatggagtcttggggtagagtctggattgggactctggtccTCACCA--------ATTTGTT-TCACAGGTA------AGGTACTTGGAGAGGGGCCCGCCCG-AGTGGTTTCTGGGTC--AAGCGAGCCAGGAGGGTAAACAGGGTCT-Tcc--ccgtcccctcccctccTCC-CGCACCCT---GGGCGCCCGGCTCGCTCACCCGGGCCCTGTGCCACGACGC------GCACCAGGCGCTGCACGGACTCCAGCAGCTGGC---------GCTGCTGGCGCTGCAGGAGGCTGGAGTTGCTGCTGGCGGCGCGCAGGCTGCGCTCGAGGCCGGCGAGGGCGCCGCTCTGGCGGCC
>gene=chr20_865374-866374; species=equCab
taagcccaagcaagtgaggatgaatggtggatcctggaacccaaacccGTCAgtctgggctagtggtgtcctcatcattacctccaaaacagatggggaaactgaggccaagagagggacaggggcatgtccaaggtcatacacggagtcagccagtagagcccagattgGGACTGTTGTCGTCACCATTATTATTGTTTGTTGTTATTTCGATTTCACAGTTGGTGGGAGAGGGGTGGGCCCGCGGTGGCTTCCAGGCCCTGAGTGACCCGGGACGGGAAGCAGGGTCT-CCCTCTGCTGTCCTGCCCTCCTCC-CGCACCCG---GCGCACCC-GCTGGCTCACCCGGGCCCTGGGCCACGACGC------GCACCAGGCGCTGCACCGACTCCAGCAGCTGGC---------GTTGCTGGCGCTGCAGGAGACTGGAGTTGCTGCTGGCGGCGCGCAGGCTGCGCTCGAGGCCGGCGAGGGCGCCGCTCTGGCGGCC
>gene=chr20_865374-866374; species=gorGor
caaacccaagAAAGTGGGGCTGGAGAATGAATCCTGGAGACCAAACTTGTCAGCCTGGATTGCTGTTGCCCTCATCCTCGCCTCCAAAACCCatgggtaaactgaggccaagagaggggcaggggcatgcccaaggtcacccatggaatcaggggacagggcctggattgggaTTGTTGTTGACGCCATTATTACTGTTTATTGTTGTTTCTGTTTCACAGATGGTCGGGGAGGGTGGGGCCCGCAATGGCTCCCAGGCGCCCAGAGACCCTGGAGGGTGAGCAGGGTCT-CCCTCCCCTCTCCTGCCCGTCTTTAGCCACACTGGGGCGCACACCGCTCACTCACCGGGGGCCGAGGCGTTAGCCCTTTCTTGCACCAGGTCCCGCAACAACACCAGCAGCTGGCGCAGGCTG--------------------------------------------------------------------------------------
>gene=chr20_865374-866374; species=panTro
caagcccaagaaagtggggctggagaatgaatcctggagaccaaacttgtcagtctggATTGCTGTTGCCCTCATCCTCGCCTCCAAAACCCatgggtaaactgaggccaagagaggggcaggggcatgcccaaggtcacccatggaatcaggggacagggcctggattgggaTTGTTGTTGACGCCATTATTACTGTTTCTTGTTGTTTCTATTTCACAGATGGTCGGGGAGGGTGGGGCCCGCAATGGCTCCCAGGCGCCCAGAGACCCTGGAGGGTGAGCAGGGTCT-CCCTCCCCTCTCCTGCCCGTCTTTAGCCACACTGGGGGGCACACCGCTCACTCACCCGGGGCCGAGGCGTTAGCCCTTTCTTGCACCAGGTCACGCAACACCACCAGCAGCTGGCGCAGGCTGTGCTGCTGGTCCTGCAGGACGCTGGAGTTGTGCCTGACACCGCGCAGGCCGCGCTCGATGTTGGTGAGGGCGGCGCT---------
>gene=chr20_865374-866374; species=papHam
caagcccaagaaagtgcggctggagagtgaatcctggagaccgaacttgtcagtctggACTGCTGTTGCCCTTATCCTCCCCTCCAAAACCCACAGGTaaactgaggccaagggagcggcaggggcatgcccaaggtgacacactgaattaggggacagggcctggattgggattgttgttgctgacATTATTACTGTTTATTGTTATTTCTGTTTCACAGATGGTCGGGGAGGGTGGGGCCCGCAATGGCCCCCAGGTACCCAGAGACCCTGGAGTGTGAGCAGGGTCT-CCCTCCCATCTCCCACCCGTCTTTAGCCGCACTGGGGCGCACTCCGCTCACTCACCCGG--------------------CTTGCACCAGGTCCCGCAACAACAGCAGCAGCTGGCTCAGGCTGTGCTGCTGGTCCTGTAGTAGGCTGGAGTTGTGCCTGACATCGCGCAGGCGGCGCTCGATGTTGGTGAGGGCGGCGCTCTGGCGGCT
>gene=chr20_865374-866374; species=ponAbe
caagcccaagAAAGTGGGGCTGGAGAATGAATCCTGGAGACCAAACTTGTCAGTCTGGATTGCTGTTGCCCttatcctcacctccaaaacccatgggtaaactgaggccaagggaggggcaggggcatgcccaaggtcacccatggaatcaggggacagggcctggattGGGATTGTTGTTGCCGCCATTATTACTGTTTATTGTTATTTCTATTTCACAGAAGGTCTG-------------------GGCTCCCAGGCGCCCAGAGACCCTGGAGTGTGAGCAGAGTCT-CCCTCCCTTCTCCTGCCCGTCTTTAGCCACATTGGGGCGCACCCCGCTCACTCACCCGGGGCCGAGGCGTTAGCCCTTTCTTGCACCAGGTCCCGCAACAACACCAGCAGCTGGCGCAGACTGTGCTGCTGGTCCTGCAGGAGGCTGGAGTTGTGCCTGACACCGCGCAGGCCGCGCTCGATGTTGGTGAGGGCGGCGCTCTGGCGGCT
>gene=chr20_865374-866374; species=rheMac
caagcccaagaaagtgcggctggagagtgaatcctggagaccaaacttgtcagtctggACTGCTGTTGCCCTTATCCTCCCCTCCAAAACCCacgggtaaactgaggccaagggagcggcaggggcatgcccaaggtgacacactgaattaggggacagggcctggattgggaTTGTTGTTGCTGACattattactgtttattgttatttctgtttCACAGATGGTCGGGGAGGGTGGAGCCCGCAATGGCCCCCAGGTACCCAGAGACCCTGGAGTGTGAGCAGGGTCT-CCCTCCCATCTCCCACCCGTCTTTAGCCGCACTGGGGCGCACTCCGCTCACTCACCCGGAGCCGAGGCGTTAACCCTTTCTTGCACCAGGTCCCGCAACAACAGCAGCAGCTGGCTCAGGCTATGCTGCTGGTCCTGTAGGAGGCTGGAGTTGTGCCTGACATCGCGCAGGCGGCGCTCGATGTTGGTGAGGGCGGCGCTCTGGCGGCT
>gene=chr20_891025-892025; species=hg19
TGGTCATCCCCAGGCCGAGGGTATCTGTGCCAGCTGTTTCCAGGCCCCCTTCTTGGAAAAATCATCCCATTCCTCTAAGAAGCAGATGCTGTTTCCCCCATCCCCCAGTCCCAAACTGCTTAGAAAGGAGCCAGCAGTGAGGTTAGGAAATCAAACCCCAAGATATTTTGTTCGGCACCGAGACTCATTTCTTGTTTGGATAACTGAAGGCTGAAAATGCCAAGAATTTGTGGGCAGCCTGGGAAGGCTGGGGCAACTGGAACCCTGACTCCCAAACCAGGTCAGTTTGGGAGGGTCTCAGGCTGGGCAAGGACCCCACCCTGGGTTCCTCCTTGGTGCTCTCTTGACCCACACCCAGTTAGGCAGGGCCTCACAACTGCCAGGCCGAGGGGCCCAGTTATTCTGAGGTTTGATGTCAGAGACCTGGAGCAAACAGCAGAGGCTGGGGCAGTGCCAGGTTGGGAGGCCCCTGCCCAGCCCCTGACCCCTCTCTGCTTGGC
>gene=chr20_891025-892025; species=bosTau
TGATCATCCCTAGGCCCAGGGCATCTGTGCCAGCTGTTTCTAGGCTCCGTTCTTGGAAAAGGAGAAGCATTCTTCCAAGAAGCAGATGCTGTTCTCCCCCTTCCCCAGGCCCGAACTGTCT--AGAGGAGCCAGCAGTGAGGTTAGGAAATCAAACCCCAAGACATTTTGTTCGGCACCGAGATCCATTTCTTGTTTGGATAACCAAAGGCCGAAAATGCCAAGAATTTACGGGCAGCCTGGGGAGGCCAGGGCAGTTGGGAGTC-----------CT-GGCCAGTTTGGGAGGATCTTGGGCTGGGCCAGGACCCCACGCTGTGCTCCCGCTGGATGCGCTTCTGACCCACATCCAGCCAGGCAAGGCCTTACGACCACTGGGCCGAGGGGCTGAGTTATTCTGAGGTTTGACGTCAGGGTCCTGGAGAGAACAGCAGAGGCTGGGG----------------GGCTCCTGTCTAGCCCTTGACCCTTCTCTGATTGGC
>gene=chr20_891025-892025; species=calJac
TGCTCATCTCCAGGCCGAGGGCATCTGTGCCAGCTGTTTCTAGGCCCCCTTCTTGG-AAAATGATCCCATTCCTCTAAGAAGCAGATGCTGTTT-CCCCATCCCCCAGTCCCAAACTGCTTAGGAAGGAGCCAGTGGTGAGGTTAGGAAATCAAACCCCAGGATGTTTTGCTCGGCACCGAGACTCATTTCTTGTTTGGATAACTGAAGGCTGAAAATGCCAAGAATTTGTGGGCAGCCTGGGAAGGCTGGGGCAGATGGGACCCGGGCTCCCAAACCAGGTCAGTTTGGGAGGGTCTCAGGCTGGGTCAGGACCCCACACTCGGCCCCTTCTTGGTGCTCTCTTGACCCACGCCCAGCCAGGCAGGGCGCCACAACTGCCGGCCCAAAGGGCTGAATTATTCTGAGGTTTGACATCAGAGACCTGGAGCAAACAGCAGAGGCTGGGGTAGTGCCAGGTTGGGAGGCCCTTGCCCAGCTTCTGACCCCTCTCTGCTCGAC
>gene=chr20_891025-892025; species=canFam
CTGTCATCCCTAAGCCCAGGGCATCTGGGCCAGCCATGTCTAGGCTCCCTTCTTGGAAAAATAACCCCATTTCTCCAAGAAGCAGATGCTATTCTCCCCACCCCCCAGCCCCAAACTGCTTAGAAAGCAGCCAGCAGTGAGGTTAGGAAACCAAACCCCAAGACATTCTGTTCGGCACTGAGATTCATTTCTTGTTTGGATAACCGAAGGCCGAAAATGCCAAGAATTTACGGGCAGCCTGGGGAGGCTGGGGCAGCTGGGAGTC-----------CGGGGCCAGTTTGGGAGGGTCTTGGGCTGGGCCAGAAACCCACGCTGCGCT-CCGCTGGATGTGCTTTTGACCCACATCCAGCCAGGCAGGGCCTCGAAACCGCTGGGCTGAGGTCTTGAGTTATTCTGAGGTTTGGCGTCAGGGACCAGGAGTGAGCAGCAGAGGCTGGGGCGGTGCCAGGTTGGGAGGCTTCTGTCCAGCCCCTCACCCCTCCCCAGTTGGT
>gene=chr20_891025-892025; species=equCab
TGGTCATCGCTGGGCCGAGCGCATCTGGGCCAGCCGTT----------------------ACAACCTCATTCCTCCAAGAAGGGGA-GCTGTTCCCCCAACCCCC--ACCCCAAACAG------AAGGAGCCAGCGGTGAAGTTAGGAAATCAAACCCCAAGACAGTTTGTTCGGCATCGAGACTCGTTTCTTGTTTGGATAACCGAAGGACGAAAATGCCAAGAATTTACGGGCAGCTTTGGGAGGCCGAGGCAGCTGGGAGTC-----------CTGGGCCAGTTAGGGAGGGTCTTGGGCTGGGCCAGGACCCCACGCTGTGCTCCCGCTGGATGTGGTTTTGACCCACGTCCAGCCAGGCAAGGCCTCGAGTCCGCTGGGCTGAGGGGTCAAGTTATTCTGAGGTTTGACGTCAGGGCCCTGGAGCGAATGGCAGAGGCTGGGGCAGTGCCAGGCTGGGAGGCTCCTGCCCAG-CCCTGACCCCTCCACGCTTGGC
>gene=chr20_891025-892025; species=gorGor
TGGTCATCCCCAGGCCGAGGGTATCTGTGCCAGCTGTTTCTAGGCCCCCTTCTTGGAAAAATAATCCCATTCCTCCAGGAAGCAGATGCTGTTTCCCCCATCCCCCAGTCCCAAACTGCTTAGAAAGGAGCCAGCAGTGAGGTTAGGAAATCAAACCCCAAGATATTTTGTTCGGCACCGAGACTCATTTCTTGTTTGGATAACTGAAGGCTGAAAATGCCAAGAATTTGTGGGCAGCCTGGGAAGGCTGGGGCAACTGGAACCCTGACTCCCAAACCAGGTCAGTTTGGGAGGGTCTCAGGCTGGGCAAGGACCCCACCCTGGGTTCCTCCTTGGTGCACTCTTGACCCACACCCAGTTAGGCAGGGCATCACAACTGCCAGGCCGAGGGGCCCAGTTATTCTGAGGTTTGATGTCAGAGACCTGGAGCAAACAGCAGAGGCTGGGGCAGTGCCAGGTTGGGAGGCCCCTGCCCAGCCCCTGACCCCTCTCTGCTTGGC
>gene=chr20_891025-892025; species=panTro
TGGTCATCCCCAGGCCGGGGGTATCTGTGCCAGCTGTTTCCAGGCCCCCTTCTTGGAAAAATAATCCCATTCCTCTAAGAAGCAGATGCTGTTTCCCCCATCCCCCAGTCCCAAACTGCTTAGAAAGGAGCCAGCAGTGAGGTTAGGAAATCAAACCCCAAGATATTTTGTTCGGCACCGAGACTCATTTCTTGTTTGGATAACTGAAGGCTGAAAATGCCAAGAATTTGTGGGCAGCCTGGGAAGGCTGGGGCAACTGAAACCCTGACTCCCAAACCAGGTCAGTTTGGGAGGGTCTCAGGCTGGGCAAGGACCCCACCCTGGATTCCTCCTTGGTGCTCTCTTGACCCACACCCAGTTAGGCAGGGCCTCACAACTGCCAGGCCGAGGGGCCCAGTTATTCTGAGGTTTGATGTCAGAGACCTGGAGCAAACAGCAGAGGCTGGGGCAGTGCCAGGTTGGGAGGCCCCTGCCCAGCCCCTGACCCCTCTCTGCTTGGC
>gene=chr20_891025-892025; species=papHam
TGGTCATCCCCAGGCCGAGGGTATCTGTGCCAGCTGTTTCTAGGCCCCCTTCTTGGAAAAATAACCCCATTACTCTAAGAAGCAGATGCTGTTCTCCCCATCCCCCAGTCCCAAACTGCTTAGAAAGGAGCCAGCGTTGAGGTTAGGAAATCAAACCCCAAGATATTTTGTTCGGCACCGAGACTCATTTCTTGTTTGGATAACTGAAGGCTGAAAATGCCAAGAATTTGTGGGCAGCCTGGGAAGGCTGGGGCAACTGGAACCCTGGCTCCAAAACCAGGTCAGTTTGGGAGGGTCTCAGGCTGGGCAAGGACCCCGCCCTGGGTTTCTCCTTGGTGCTCTCTTGACCCACACCCAGCTAGGCAGAGCCTCACAACTGCCAGGCCAAGGGGCCGAGTTATTCTGAGGTTTGACGTCAGAGACCTGGAGCAAACAGCAGAGGCTGGGACAGTGCCAGGTTGGGAGGCCCCTGCCCAGCCCCTGACCCTTCTCTGCTTGGT
>gene=chr20_891025-892025; species=ponAbe
TGGTCATCCCCAGGCCGAGGGTATCTGTGCCAGCTGTTTCTAGGCCCCCTTCTTGGAAAAATAATCCCATTCCTCTAAGAAGCAGATGCTGTTTCCCCCATCCCCCAGTCCCAAACTGCTTAGAAAGGAGCCAGCGGTGAGGTTAGGAAATCAAACCCCAAGATATTTTGTTCGGCACCGAGACTCATTTCTTGTTTGGATAACTGAAGGCTGAAAATGCCAAGAATTTGTGGGCAGCCTGGGAAGGCTGGGGCAACTGGAACCCTGACTCCCAAACCAGGTCAGTTTGGGAGGGTCTCAGACTGGGCAAGGACCCCACCCTGGGCTCCTCCTTGGTGCTCTCTTGACCCACACCCAGCTAGGCAGGGCCTCACAACTGCCAGGCCAAGGGGCCCAGTTATTCTGAGGTTTGCTGTCAGAGACCTGGAACAAACAGCAGAGGCTGGGGCAGCGTCAGGTTGGGAGGCCCCTGCCCAGCCCCTGACCCCTCTCTGCTTGGC
>gene=chr20_891025-892025; species=rheMac
TGGTCATCCCCAGGTCGAGGGTATCTGTGCCAGCTGTTTCTAGGCCCCCTTCTTGGAAAAATAATCCCATTACTCTAAGAAGCAGATGCTGTTCCCCCCATCCCCCAGTCCCAAACTGCTTAGAAAGGAGCCAGCGTTGAGGTTAGGAAATCAAACCCCAAGATATTTTGTTCGGCACTGAGACTCATTTCTTGTTTGGATAACTGAAGGCTGAAAATGCCAAGAATTTGTGGGCAGCCTGGGAAGGCTGGGGCAACTGGAACCCTGGCTCCAAAACCAGGTCAGTTTGGGAGGGTCTCAGGCTGGGCAAGGACCCCACCCTGGGTTTCTCCTTGGTGCTCTCTTGACCCACACCCAGCTAGGCAGGGCCTCACAACTGCCAGGCCAAGGGGCCGAGTTATTCTGAGGTTTGACGTCAGAGACCTGGAGCAAACAGCAGAGGCTGGGACAGTGCCAGGTTGGGAGGCCCCTGCCCAGCCCCTGACACCTCTCTGCTTGGT
>gene=chr20_891119-892119; species=hg19
ATCATCCCATTCCTCTAAGAAGCAGATGCTGTTTCCCCCATCCCCCAGTCCCAAACTGCTTAGAAAGGAGCCAGCAGTGAGGTTAGGAAATCAAACCCCAAGATATTTTGTTCGGCACCGAGACTCATTTCTTGTTTGGATAACTGAAGGCTGAAAATGCCAAGAATTTGTGGGCAGCCTGGGAAGGCTGGGGCAACTGGAACCCTGACTCCCAAACCAGGTCAGTTTGGGAGGGTCTCAGGCTGGGCAAGGACCCCACCCTGGGTTCCTCCTTGGTGCTCTCTTGACCCACACCCAGTTAGGCAGGGCCTCACAACTGCCAGGCCGAGGGGCCCAGTTATTCTGAGGTTTGATGTCAGAGACCTGGAGCAAACAGCAGAGGCTGGGGCAGTGCCAGGTTGGGAGGCCCCTGCCCAGCCCCTGACCCCTCTCTGCTTGGCTTTGGGTGCAGAGGAGGAAGAGAAAGAGGCCTCGGCTGAGCAGCCAGCTGCAGGGTGGGC
>gene=chr20_891119-892119; species=bosTau
GGAGAAGCATTCTTCCAAGAAGCAGATGCTGTTCTCCCCCTTCCCCAGGCCCGAACTGTCT--AGAGGAGCCAGCAGTGAGGTTAGGAAATCAAACCCCAAGACATTTTGTTCGGCACCGAGATCCATTTCTTGTTTGGATAACCAAAGGCCGAAAATGCCAAGAATTTACGGGCAGCCTGGGGAGGCCAGGGCAGTTGGGAGTC-----------CT-GGCCAGTTTGGGAGGATCTTGGGCTGGGCCAGGACCCCACGCTGTGCTCCCGCTGGATGCGCTTCTGACCCACATCCAGCCAGGCAAGGCCTTACGACCACTGGGCCGAGGGGCTGAGTTATTCTGAGGTTTGACGTCAGGGTCCTGGAGAGAACAGCAGAGGCTGGGG----------------GGCTCCTGTCTAGCCCTTGACCCTTCTCTGATTGGCTTTGGGCACAGAAGGGGAAGAGAAGGAGGCCCCAGCTGAG---CCAGCTGGGAGTGGGGT
>gene=chr20_891119-892119; species=calJac
ATGATCCCATTCCTCTAAGAAGCAGATGCTGTTT-CCCCATCCCCCAGTCCCAAACTGCTTAGGAAGGAGCCAGTGGTGAGGTTAGGAAATCAAACCCCAGGATGTTTTGCTCGGCACCGAGACTCATTTCTTGTTTGGATAACTGAAGGCTGAAAATGCCAAGAATTTGTGGGCAGCCTGGGAAGGCTGGGGCAGATGGGACCCGGGCTCCCAAACCAGGTCAGTTTGGGAGGGTCTCAGGCTGGGTCAGGACCCCACACTCGGCCCCTTCTTGGTGCTCTCTTGACCCACGCCCAGCCAGGCAGGGCGCCACAACTGCCGGCCCAAAGGGCTGAATTATTCTGAGGTTTGACATCAGAGACCTGGAGCAAACAGCAGAGGCTGGGGTAGTGCCAGGTTGGGAGGCCCTTGCCCAGCTTCTGACCCCTCTCTGCTCGACTTTGGATGCAGAGGAGGAAGAGAAAGAGGCCCCAGCTGAGCAGCCAGCTGTAGGGTGGGC
>gene=chr20_891119-892119; species=canFam
ATAACCCCATTTCTCCAAGAAGCAGATGCTATTCTCCCCACCCCCCAGCCCCAAACTGCTTAGAAAGCAGCCAGCAGTGAGGTTAGGAAACCAAACCCCAAGACATTCTGTTCGGCACTGAGATTCATTTCTTGTTTGGATAACCGAAGGCCGAAAATGCCAAGAATTTACGGGCAGCCTGGGGAGGCTGGGGCAGCTGGGAGTC-----------CGGGGCCAGTTTGGGAGGGTCTTGGGCTGGGCCAGAAACCCACGCTGCGCT-CCGCTGGATGTGCTTTTGACCCACATCCAGCCAGGCAGGGCCTCGAAACCGCTGGGCTGAGGTCTTGAGTTATTCTGAGGTTTGGCGTCAGGGACCAGGAGTGAGCAGCAGAGGCTGGGGCGGTGCCAGGTTGGGAGGCTTCTGTCCAGCCCCTCACCCCTCCCCAGTTGGTTTTGGGTGCAGAGGGGGAAGAGAAAGAGGCCCCAGATGAGCACCCGGCTGAGGGGGGAGC
>gene=chr20_891119-892119; species=equCab
ACAACCTCATTCCTCCAAGAAGGGGA-GCTGTTCCCCCAACCCCC--ACCCCAAACAG------AAGGAGCCAGCGGTGAAGTTAGGAAATCAAACCCCAAGACAGTTTGTTCGGCATCGAGACTCGTTTCTTGTTTGGATAACCGAAGGACGAAAATGCCAAGAATTTACGGGCAGCTTTGGGAGGCCGAGGCAGCTGGGAGTC-----------CTGGGCCAGTTAGGGAGGGTCTTGGGCTGGGCCAGGACCCCACGCTGTGCTCCCGCTGGATGTGGTTTTGACCCACGTCCAGCCAGGCAAGGCCTCGAGTCCGCTGGGCTGAGGGGTCAAGTTATTCTGAGGTTTGACGTCAGGGCCCTGGAGCGAATGGCAGAGGCTGGGGCAGTGCCAGGCTGGGAGGCTCCTGCCCAG-CCCTGACCCCTCCACGCTTGGCTTTGAGTGTAGAAGGGGAAGAGAAAGAGGCCCCAGCTGGGAAGCCGGCTGAGGGGTGGGC
>gene=chr20_891119-892119; species=gorGor
ATAATCCCATTCCTCCAGGAAGCAGATGCTGTTTCCCCCATCCCCCAGTCCCAAACTGCTTAGAAAGGAGCCAGCAGTGAGGTTAGGAAATCAAACCCCAAGATATTTTGTTCGGCACCGAGACTCATTTCTTGTTTGGATAACTGAAGGCTGAAAATGCCAAGAATTTGTGGGCAGCCTGGGAAGGCTGGGGCAACTGGAACCCTGACTCCCAAACCAGGTCAGTTTGGGAGGGTCTCAGGCTGGGCAAGGACCCCACCCTGGGTTCCTCCTTGGTGCACTCTTGACCCACACCCAGTTAGGCAGGGCATCACAACTGCCAGGCCGAGGGGCCCAGTTATTCTGAGGTTTGATGTCAGAGACCTGGAGCAAACAGCAGAGGCTGGGGCAGTGCCAGGTTGGGAGGCCCCTGCCCAGCCCCTGACCCCTCTCTGCTTGGCTTTGGGTGCAGAGGAGGAAGAGAAAGAGGCATCGGCTGAGCAGCCAGCTGCAGGGTGGGC
>gene=chr20_891119-892119; species=panTro
ATAATCCCATTCCTCTAAGAAGCAGATGCTGTTTCCCCCATCCCCCAGTCCCAAACTGCTTAGAAAGGAGCCAGCAGTGAGGTTAGGAAATCAAACCCCAAGATATTTTGTTCGGCACCGAGACTCATTTCTTGTTTGGATAACTGAAGGCTGAAAATGCCAAGAATTTGTGGGCAGCCTGGGAAGGCTGGGGCAACTGAAACCCTGACTCCCAAACCAGGTCAGTTTGGGAGGGTCTCAGGCTGGGCAAGGACCCCACCCTGGATTCCTCCTTGGTGCTCTCTTGACCCACACCCAGTTAGGCAGGGCCTCACAACTGCCAGGCCGAGGGGCCCAGTTATTCTGAGGTTTGATGTCAGAGACCTGGAGCAAACAGCAGAGGCTGGGGCAGTGCCAGGTTGGGAGGCCCCTGCCCAGCCCCTGACCCCTCTCTGCTTGGCTTTGGGTGCAGAGGAGGAAGAGAAAGAGGTCTCGGCTGAGCAGCCAGCTGCAGGGTGGGC
>gene=chr20_891119-892119; species=papHam
ATAACCCCATTACTCTAAGAAGCAGATGCTGTTCTCCCCATCCCCCAGTCCCAAACTGCTTAGAAAGGAGCCAGCGTTGAGGTTAGGAAATCAAACCCCAAGATATTTTGTTCGGCACCGAGACTCATTTCTTGTTTGGATAACTGAAGGCTGAAAATGCCAAGAATTTGTGGGCAGCCTGGGAAGGCTGGGGCAACTGGAACCCTGGCTCCAAAACCAGGTCAGTTTGGGAGGGTCTCAGGCTGGGCAAGGACCCCGCCCTGGGTTTCTCCTTGGTGCTCTCTTGACCCACACCCAGCTAGGCAGAGCCTCACAACTGCCAGGCCAAGGGGCCGAGTTATTCTGAGGTTTGACGTCAGAGACCTGGAGCAAACAGCAGAGGCTGGGACAGTGCCAGGTTGGGAGGCCCCTGCCCAGCCCCTGACCCTTCTCTGCTTGGTTTTGGGTGCAGAGGAGGAAGAGAAAGAGGCCCTGGCTGAGCTGCCAGCTGCAGGGTGGGC
>gene=chr20_891119-892119; species=ponAbe
ATAATCCCATTCCTCTAAGAAGCAGATGCTGTTTCCCCCATCCCCCAGTCCCAAACTGCTTAGAAAGGAGCCAGCGGTGAGGTTAGGAAATCAAACCCCAAGATATTTTGTTCGGCACCGAGACTCATTTCTTGTTTGGATAACTGAAGGCTGAAAATGCCAAGAATTTGTGGGCAGCCTGGGAAGGCTGGGGCAACTGGAACCCTGACTCCCAAACCAGGTCAGTTTGGGAGGGTCTCAGACTGGGCAAGGACCCCACCCTGGGCTCCTCCTTGGTGCTCTCTTGACCCACACCCAGCTAGGCAGGGCCTCACAACTGCCAGGCCAAGGGGCCCAGTTATTCTGAGGTTTGCTGTCAGAGACCTGGAACAAACAGCAGAGGCTGGGGCAGCGTCAGGTTGGGAGGCCCCTGCCCAGCCCCTGACCCCTCTCTGCTTGGCTTTGGGTGCAGAAGAGGAAGAGAAAGAGGCCTCGGCTGAGCAGCCAGCTGCAGGGTGGGC
>gene=chr20_891119-892119; species=rheMac
ATAATCCCATTACTCTAAGAAGCAGATGCTGTTCCCCCCATCCCCCAGTCCCAAACTGCTTAGAAAGGAGCCAGCGTTGAGGTTAGGAAATCAAACCCCAAGATATTTTGTTCGGCACTGAGACTCATTTCTTGTTTGGATAACTGAAGGCTGAAAATGCCAAGAATTTGTGGGCAGCCTGGGAAGGCTGGGGCAACTGGAACCCTGGCTCCAAAACCAGGTCAGTTTGGGAGGGTCTCAGGCTGGGCAAGGACCCCACCCTGGGTTTCTCCTTGGTGCTCTCTTGACCCACACCCAGCTAGGCAGGGCCTCACAACTGCCAGGCCAAGGGGCCGAGTTATTCTGAGGTTTGACGTCAGAGACCTGGAGCAAACAGCAGAGGCTGGGACAGTGCCAGGTTGGGAGGCCCCTGCCCAGCCCCTGACACCTCTCTGCTTGGTTTTGGGTGCAGAGGAGGAAGAGAAAGAGGCCCTGGCTGAGCTGCCAGCTGCAGGGTGGGC
>gene=chr20_893026-894026; species=hg19
GCATGGTGGACAGAGGAGGTCATGTGACTAGCCACTGAGCTGCCCAGCCCAGCTAGAGATGCCTGCACTGCAGCCGGCTCTGTCCCCCAACCTCCTCAATATTCCTGCCTGCAGCTTCTCATCCATATGAGCGGGGTGGAGCAGAGCCCAGAGCTGACGTGCAGCCCCAGGAGCTGGCTCCAGATGGGAGTTACTGGGGCAGGGGCTTTCCaggagcgaggaggaggagagagagggaggcagaaggagggggagagcagggagaagaaagggaaggggagtgcaggggaggaggagagtatgaaagaggagagagagagaagaggtgaggCCGGGGCTCTCCCCATGCCTGATGAGCACTGGCAGTAGGACACAGCAAGCTGTATGCTAGGAAAGAGTGCGTATCTGGGGACTTGGAAACTCTGCAGTAGAAGGGAGCACCAAGAGCATCCCATCCTCTCTAGATCTTGCTTCCCTTGCCTCCTTGACACCTTCCAgag
>gene=chr20_893026-894026; species=bosTau
CTGTGGTGGACTCAGGA-GCCAGGCG-CTAACCACTGGAAGGCACAGCCCAGCAAGGGATGCCTGCTCTCCAGCTGGCTCTGCCCCCCCATCCCCTCAACATTCCT-GCTGCAGCTCTTCACCCAGATGAAGGAG-TGGAGCAGAGCCAAGAGCTGATGTGCAGCCCCCGAT----GCTCCAGACATGAGTCACTGGGGCAGAGGC-TTCCaggaggaggggggaggaaaaggagaccagtgggaggaaggg---------------------aaggggagcagtgt-gtggaagggagtgaggaagg-gggaaagggagcagggatggggCA-------TCCCCATGCACCCTGAGCACAGGTGGAATA----------------GCTGGAAGAGAGTGGGT-ATTAGGGAATTTGGGATTCTG-----GAAGGG---------AGCACCCCATTGTCTC-AGATCTGGCCTCCCCTACCTCCTTCACACCCTCCAGAG
>gene=chr20_893026-894026; species=calJac
GCGTGGTGGACAGAGGAGGTCATGTGACTAGCCACTGAGCTGCCTGGCCCAGCTAGAGATGCCTGCACTCAAGCTGGCTCTGTCCCCCAACCTCCTCAATATTCCTGGCTGCAGCTTTTCATACAGATGAAGTGGGTGGAGCAGAGTCCAGAGCTGATGTGCAGCCACCGGAGCTGGCTCCAGATGGGAGTCACTGGGGGAGGGGCTTTCCag----gaggaggaggagagtaggagag---gaaggagaggcagagcagggagaagaaagggaacaggggtgcaggggaggaggagagcatggcaggggagagagggagaagggg-aaggCCAGGGCTCTCCCCAAGTCCTCTGAGCACTGGCAGTAGGACACAGCAAGCCAAATGCTAGGAAAGAGGGGGTATCTGGGGACTTGGAAACTCTGCAGCAGAAGGGAGCATCGAGGGCGCCCCA---TCTCTAGACCCTGCTTCCCTTGCCTCCTCAACACCTTCCAGAG
>gene=chr20_893026-894026; species=canFam
-------GGACCCAGGAGGCCCCGTGACCTGCCACTGTGCTGCACAGCCTGCCCG-GGAAGCCTGCCCCCCCGCTGGCTCTGTCCACCCACCCCCTCAACATTCCTGGCTGCAGCTTTCCTCCCAGATGAGAGGA--GGAGCAGGGCCAGGAGATGATGTGCAGCCCCCGATAGCAACTCCAGACGTGAGTCATTAGGGCAGAGGCTTTCCagggggatagttaggaggagagagagaggtggaagaagggg----aagagtagaaggaagaagtggggtggggtacaggggaggggagtgaggggg---ggagaggga------gCAGCCCC-------ACCCTGTGCACTCTGAGCATAGGCAGGAAGACACTGTCAGCTCCATGGGGGGAGAGAGTGGGT-TTCTGGGATTCGGGAATTCTCAGGCACTAAGG---------AACACCCCA-TCTCTC-AGATCTTGCCTCCCCCACCTCCCTGGCACCC-CCAGAG
>gene=chr20_893026-894026; species=equCab
CCTGGGCAGACCCAGGAGGCCGTGTGACTAACCACCGTGCCGCACGGCCCAGCCGCAGGAGCCTGCTCTCCAGCTGGCTGTGTCCTCCCACCCCCTCGGCATTCCTGGCTGCTGCTTTTCACCCAGATGAGGGGG-TGGAGCGGAGCCAAGAGCTGATGTGCAGCCCCC-ACAGCGACTCCAGACGTGAGTCACTGGGGCAGAGGCTCTCCaggag---ggaggggaaggaagagagtggaaggagggggag----aagagtagaaggcagggagggggaggggtgcagaggaggagagagaggagga-aggagaggGA------GCAGCCGA-------CCCCCATGCACTCGGGGTACTGGCGGGAAGACATCGCCCATTGCATACTGGGAG-GAATGGGC-ATCGGGGGTTTGGGAATTTTGAGGCAGAAGGC---------AACAACCCAGTCTCTC-AGATCTTGCCTCCCCCACCTCCTTGACACCCTCTAGAg
>gene=chr20_893026-894026; species=gorGor
--------------------------------------------------------------------------------------------------------------------------------------------------------------------------------------------------------------------------------------------------------------------------------------------------------------------------------------------------------------------------------------------------------------------------------------------------------------------------------------------------------------------
>gene=chr20_893026-894026; species=panTro
GCATGGTGGACAGAGGAGGTCATGTTACTAGCCACTGAGCTGCCCAGCCCAGCTAGAGATGCCTGCACTGCAGCCGGCTCTGTCCCCCAACCTCCTCAATATTCCTGCCTGCAGCTTCTCATCCATATGAGTGGGGTGGAGCAGAGCCCAGAGCTGATGTGCAGCCCCAGGAGCTGGCTCCAGATGGGAGTTACTGGGGCAGGGGCTTTCCAGgagcgaggaggaggagagagagggaggcagaaggagggggagagcagggagaagaaagggaaggggagtgcaggggaggaggagagtatgaaagaggagagagagagaaggggtgaggCCGGGGCTCTCCCCATGCCTGATGAGCACTGGCAGTAGGACACAGCAAGCTGTATGCTAGGAAAGAGTGGGTATCTGGGGACTTGGAAACTCTGCAGTAGAAGGGAGCACCAAGAGCATCCCATCCTCTCTAGATCTGGCTTCCCTTGCCTCCTTGACACCTTCCAgag
>gene=chr20_893026-894026; species=papHam
ACGCGGTGGACAGAGGAGGTCATGTGACTAGCCACTGAGCTGCCCAGCCCAGCTAGAGATGCCTGCACTGCAGCTGGCTCTGTCCCCCAACCTCCTCAATATTCCTGCCTGCAGCTTTTCATCCAGATGCAGAGGGTGGAGCAGAGCCCAGAGCTGATGTGCAGCCCCAGGAGCTGACTCCAGATGGGAGTCACTGGGGCAGGGGCTTTCCAGGAGggaggaggaggagagggagggaggcagaaggaggaggagagaagggagaagaaagggaaggggagtgcaggggaggaggagAGTGTGAAAGAGGAGAGAGAGAGAAGGGGCAAGGCTGGGGCTCTCCCCTTGCCCGATGAGCACTGGCAGTAGGACACAGCAAGCTGTATGCTAGGAAAGAGTGGGTATCTGGAGACTTGGAAACTCTGCAGTAGAAGGGTGCACCAAGAGCACCCCATCCTCTCGAGATCTTGCTTCCCTTGCCTCC----------------
>gene=chr20_893026-894026; species=ponAbe
GCGTGGTGGACAGAGGAGGTCATGTGACTAGCCACTGAGCTGCCGAGCCCAGCTAGAGATGCCTGCACTGCAGCTGGCTCTGTCCCCCAACCTCCTCAATATTCCTGCCTGCAGCTTCTCAACCATATGAGGGGGGTGGAGCAGAGCCCAGAGCTGATGTGCAGCCCCAGGAGCTGGCTCCAGATGGGAGTCACTGGGGCAGGGGCCTTCCAggagggaggaggaggagagtgagggaggcagaatgagggggagagcatggagaagaaagggaaggggagtgcagg---ggaggagagtatgaaagaggagagacagagaaggggtgaggCCGGGGCTCTCCCCATGCCTGATGAGCACCGGCAGTAGGACACAGCAAGCCATATGCTAGGAAAGAGTGGGTATCTGGGGACTTGGAAACTCTGCAGTAGAAGGGAGCACCAAGAGCACCCCATCCTCTCTAGATCTTGCTTCCCTTGCCTCCTTGACACCTTCCAGAG
>gene=chr20_893026-894026; species=rheMac
acgtggtggaCAGAGGTGGTCATGTGACTAGCCACTGAGCTGCCCAGCCCAGCTAGAGATGCCTGCACTGCAGCTGGCTCTGTCTCCCAACCTCCTCAATATTCCTGCCTGCAGCTTTTCATCCAGATGCAGAGGGTGGAGCAGAGCCCAGAGCTGATGTGCAGCCCCAGGAGCTGACTCCAGATGGGAGTCACTGGGGCAGGGGCTTTCCAggagggaggaggaggagagggagggaggcagaaggagggggagagaagggagaagaaagggaaggggagtgcaggggaggAGGAGAGTGTGAAAGAGGAGAGAGAGAGAAGGGGCAAGGCCGGGGCTCTCCCCATGCCCGATGAGCACTGGCAGTAGGACACAGCAAGCTATATGCTAGGAAAGAGTGGGTATCTGGGGACTTGGAAACTCTGCAGTAGAAGGGTGCACCAAGAGCACCCCATCCTCTCGAGATCTTGCTTCCCTTGCCTCC----------------
>gene=chr20_929422-930422; species=hg19
ttataaaatgacccagctgtcctactcttaggtacaaagagtaatgcaagagaagtttgtgttttaaaaagaaaaactgtaggcaaatatttacagcagcttttctcataatcaccaaaaactggaaataacTGCtgtatgagtctagtctcacacagctataaagagactactcgagatgggctaatttataaagtaaagaggtttaattgactcatagttctgcatggctgggggggcatcaagaagcttacaatcatggcagaagggggaagcaggggaagcaggcacgtcttacatggcagcaggtgagagagcgtgtgaaggaggtgaaggggaaagagtcccttttaaaaccatcagatcttgtgagaactcactcactatcttgagaatagcatggaggaaactgcctccatgatccaatcacctcccgccaggttccacccttgacatgtgggaattatggggattacaatttgagatgagatttgggtgag
>gene=chr20_929422-930422; species=bosTau
--------------------------------------------------------------------------------------------------------------------------------------------------------------------------------------------------------------------------------------------------------------------------------------------------------------------------------------------------------------------------------------------------------------------------------------------------------------------------------------------------------------------
>gene=chr20_929422-930422; species=calJac
tcattaaatgatctagctatcctactcttaggtacaaagactaatgaaagagaaatttgtgtttt--taaaaaaacctgtatgcaaatatttgtaagagcttttctcataatcaccaaaaactgg-aaTAACTGTtgtattcgtctagtctcacacagctataaagacactacttgagactggctaatttaaaaaggaaagaggttgaatcgactcacagttctgcgtggctggggaggcctcgggaaacttacaatcatggcggaa-aaggaagcaggggaagcagggaggtcttacaaggcagcaggagagagagcgtgtgaaggaagtgaaggggaaagagtcccttttaaaa-catcagatctcatgagaactcactcactatcacgagaatagcatggaggaaactgcctccacgatccaatcaccccccgccaggttccacccttgacatgtgg----------------------------------------
>gene=chr20_929422-930422; species=canFam
gtagaaagtgacccagcaatcccacatcgatgcac-------agtagaaacaaaaactgtgtccaacacaaaaaaattatatgcagatgtttagagtggctttttgcataatcaccaaaaactgtaaataattgt-----------------------------------------------------------------------------------------------------------------------------------------------------------------------------------------------------------------------------------------------------------------------------------------------------------------------------------------------------------------------------
>gene=chr20_929422-930422; species=equCab
--------------------------------------------------------------------------------------------------------------------------------------------------------------------------------------------------------------------------------------------------------------------------------------------------------------------------------------------------------------------------------------------------------------------------------------------------------------------------------------------------------------------
>gene=chr20_929422-930422; species=gorGor
ttataaaatgacccagctgtcctactcttaggtacaaagagtaatggaagagaagtttgtgttttaaaaagaaaaactgtatgcaaatatttatagcagcttttctcataatcaccaaaaactggaaaTAACTGTtgtatgagtctagtctcacacagctataaagagactactcgagatgggctaatttataaagtaaagaggtttaattgactcacagttctgtgtggctggggaggcatcaagaagcttacaatcatggcagaagggggaagcaggggaagcaggcacgtcttacatggcagcaggtgaga-agcgtgtgaaggaggtgatggggaaagagtcccttttaaaaccatcagatcttgtgagaactcactcactatcttgagaatagcatggaggaaactgcctccatgatccaatcacctcccaccaggttccacccttgacatgtgggaattatggggattacgatttgagatgagatttgggtgag
>gene=chr20_929422-930422; species=panTro
--------------------------------------------------------------------------------------------------------------------------------------------------------------------------------------------------------------------------------------------------------------------------------------------------------------------------------------------------------------------------------------------------------------------------------------------------------------------------------------------------------------------
>gene=chr20_929422-930422; species=papHam
ttacaaaatgacccagctgtcttactcttaagtacaaagagtaatgaaacagaaatttgtgctttaaaaaaaaaacctatatgcaaata-ttatagcagcttttctcataatcaccaaaaactggaaataacTGttgtattagt--------------ctataaagatactacttgagattggctgatttataaagtaaagaggtttaattgactgacagctctgcgtggctggggaggcctcaggaagctcacaatcatggcggaagggggaagcaggggaagcaggcacgtcttacatggcagcaggtgaaagagcctgtgaaggaggcgaagggg--------------aaaagcatcagatattgtgagaactcgctcactatcatgagaatagcatggaggaaactgcctccataatccaatcacctcctgctaggtaccaccctcaacatgtgggaattatggggattacaatttgagatgaggtttgagtgag
>gene=chr20_929422-930422; species=ponAbe
ttacaaaatgacccagctgtcctactcttaggtacaaagagtaatgaaagagaagtttgtgttttaaaaagaaaaactgtatgcaaatatttatagcagcttttctcataatcaccaaaaactggaaataacTGTtgtatgagtctagtctcacacagctataaagatactactcaagacgggctaatttataaagtaaagaggtttaattgagtcacagttctgcgtggctggggaggcatcaggaagcttacaatcatggcagaagggggaagcaggggaagcaggcacgtcttacatggcagcaggtgagagagcgtgtgaaggaggtgaaggggaaagagtcctttttaaaaccatcagatcttgtgagaactcactcactatcttgagaatagcatggaggaaactgcctccatgatccaatcacctcctgccaggttccaccctcgacatgtgggaattatggggattacaatttgagatgagatttgggtaag
>gene=chr20_929422-930422; species=rheMac
ttacaaaatgacccagctgtcctactcttaggtacaaagagtaatgaaacagaaatttgtgctttaaaaaaaaaacctatatgcaaata-ttatagcagcttttctcataatcaccaaaaactggaaataacTGttgtattagt--------------ctataaagatactactcaagattggctgatttataaagaaaagaggtttaattgactgacagttctgcgtggctggggaggcctcaggaagcttacaatcatggcggaagggggaagcaggggaagcaggcacgtcttacatggcagcaagtgaaagagcctgtgaaggaggcgaaggcg--------------aaaagcatcagatcttgtgataactcgctcactactgtgagaatagcatggagg-aactgccttcataatccaatcacctcctgccaggtaccaccctcaacatgtgggaattatggggattacaatttgagatgagatttgagtgag
>gene=chr20_939208-940208; species=hg19
CCTGGCCAGGCGGAGGAGGGGGCTCTAGCTGTTCTCGGGGAGGTGAGAGCAGGGAAGTCAGAGAGAGGGTGGGCCTGCTGGGAGGGGGGGGTTCAGGCCAGGGCTCCCCAGCTGCCAGGTGGAGGGCAGGTCTGAGGGTGGGTGCTCTCTTGGGGTCGGGAATGTAATATTTCATCACCTAGAGCCTCTCCCCCAGCCTGCTGACCATCTTCCTTCCCCAGGCCACCCCTGGGCCCCTTGGAGCTCCGACTCTTGCTTCTCCTGCCCATTCCTGTCCCAGTCACGGAGCCCTACGTGTTCAGGCCAACCAGTCACGGCAAATACAAATCCCGTTTCTGAGGATTCCGGGGAGCAGAGCAGGAAGGGGGTGTTATGATGGCAGAAGGATAGGCAGTGAGGACAGACTTGCTTCCAAGCTGGGTCTGACCTGGAGACTCCTCCCAGCGTCGTTCCTGCCTAGGGCGAGGGGCGTCACAGCGAAGCACAGATGCTCAAGTCAC
>gene=chr20_939208-940208; species=bosTau
TCTGGCCAGGTGAGGG-----GCTCTTGCTGACCTCAGGGAGACAA-------------AGAGTGA-----GGCCTTG--------GGGGAGTTA----GGGGATTGCC-TGTGTCAGGTGGAGGG-GAGCCTGAGAATGGGCGCTGTCTCTGGGT-GGGGCTGTCCTTCTTCATCACCTTCAGCCTCTCCTCCGGCCTGCTGAC--ACCCCCATTTCCAGGCCACCCT-GGGACCCTGGGGTCTCATGCGCTC------CTTGT---------TCTTGGCTGCTGGC------------------------AAT-GCCAATGCAG--CCACTTTCTGGGGAGTTAGGAGAGCAAAGGAGACGGGAG-GCACTTGATGGTGGAGTGACAGGCAGTGAGGAGGTG--------------------------------CCTTGTCTTGCTCTTCCTGCT------------------GGTGTAT------------GGCCTT
>gene=chr20_939208-940208; species=calJac
CCTGGCCAGGTGAAGGAGGGGGCTCTAGCTGTTCTCAGGGAGGTGAGGGGAGGGAAGTCAGGGAGAGGGTGGGCATTT-------------------------------TGCAGTCAGGTAGAAGGCAGCTCTGAGGGTGGACACTCTCTTGGGGTGGGGGGGGTAATGTTTCATCACCTAGAGGCTCT-CCCCAGCCTGCTGACCACCTTCCTTCCCCAGGCCAC-------------------CCGACTCTTGTTTCTCCTGCTCATTCCTGTCTGGGCTACGGAGTCCTATGCCTTCAGGCTAGCTGGTCATGGCAAACACAAATCCCCTTCCTGAGGATTCCAGG-AGCAGAGCAGGAAGCGGGTGTTAC-ATGGCATAAGGACAGGCAGTGAGGACGGACTTGCTTCCAAGCTGGGTCTGACCTGGAGACTCCTCCCAGCATCGTTCCTGCCCAGGGCGAGGGGCGTCACAG-GAAGCACAGAT-----------
>gene=chr20_939208-940208; species=canFam
TCTGGCCAGGCGAGGA--AGGGCTGTAGCTGTCCTCAGGGAAGTGA---AGGGAACGTGGGAATGAGGGTGAGCCTTG--------GAGGGGTCA----AGAGAT-----TGAGCCAGATAGAGGG-AAGCCTAAGGGCGGGTACTTTCTTGGAGT-CGGGGAATGCTACTTCATCACCTGGAGCCTCTCTTCCAGCCTGTGGAT--ACCCCATTCCCCAGGCCACCCT-GGGCCCCTTGGACCTCAGACTCTC------AGTGC---------TCCTAGCTCCTGGA-CCTT-GAGTTCAGGCCAGCCAGTAAT-GCCAAGGAAA--CCCCTTCCTGGGGACTCAGGGAGGCTGATGAGGAGGGGGGTACCATGATGGTGAAATGACAGGCAGTGAGGACAAACCTGCTACTGAGCTAAGT-CTAACCTGAGA--CTCCCCAATGTTCT--------GGCGTGTGGGGTGTCACAGTGAAATGCAAGTGCTCA-----T
>gene=chr20_939208-940208; species=equCab
CCTGGCCAGGCGAGGA--AGGGCTCTAGCTGTCCTCAGGGAGGCGAG--GGGGGAAGTGAGAGTGAGGTTG-GCCTTG--------GGGGGGTTA----GGGGATCCCCATGGGCTAGGCAGGGGGTGGGTCTGAGGGTAGGCACTCTCCTGTGGT-GGAGGAGTGCCATTTCATTACCTTTAGCCTCTCCTCCATCCTGCGCA---GCCCCCTGCCCCAGGCCACCCT-GGGCCCCTCGGGTCTCAGACTTCC--------TGA---------TCCTGGATGCTGAACCCTC-TGGTTCAGGCCAGCCGGCAAT-ACCAGCACAG--CCCCTTTCTGGGGACTTGGGGGAGCCAAGGAGGAGAGGG--GCTATGCTGGTGGAATGACAGGCAGTGAAAACAGACTGACTTCTAAGCTGCGT-CTAACATGAGCACCCTCCCACCGCCCTTCCGGCT-GGCCTGTGCCGTGTCATGGTGAAATACAAATGCTCA------
>gene=chr20_939208-940208; species=gorGor
CCTGGCCAGGCGGAGGAGGGGGCTCTAGCTGTTCTCAGGGAGGTGAGAGCAGGGAAGTCAGAGAGAGGGTGGGCCTGC--GGTGGGGGGGGGTCAGGCCAGGGCTCCCCAGCTGCCAGATGGAGGGCAGGTCTGAGGGTGGGTGCTCTCTTGGGGTCGGGAAT-TAATATTTCATCACCTAGAGCCTCTCCCCCAGCCTGCTGACCATCTTCCTTCCCCAGGCCACCCCTGGGCCCCTTGGAGCTCCGACTCTTGCTTCTCCTGCCCATTCCTGTCCCAGTCACGGAGCCCTATGTGTTCAGGCCAACCAGTCATGGCAAATACAAATCCCGTTTCTGAGGATTC-GGGGAGCAGAGCAGGAAGGGGGTGTTATGATGGCAGAAGGACAGGCAGTGAGGACAGACTTGCTTCCAAGCTGGGTCTGACCTGGAGACTCCTCCCAGCGTCGTTCCTGCCTAGGGCGAGGGGCGTCACAGCGAAGCACAGATGCTCAAGTCAC
>gene=chr20_939208-940208; species=panTro
CCTGGCCAGGCGGAGGAGGGGGCTCTAGCTGTTCTCGGGGAGGTGAGAGCAGGGAAGTCAGAGAGAGGGTGGGCCTGC--GGGGGGCGGGGGTCAGGCCAGGGCTCCCCAGCTGCCAGGTGGAGGGCAGGTCTGAGGGTGGGTGCTCTCTTGGGGTCGGGAATGTAATATTTCATCACCTAGAGCCTCTCCCCCAGCCTGCTGACCATCTTCCTTCCCCAGGCCACCCC-------------------------------------------------------------------------------------------------------------------------------------------------------------------------------------------------------------------------------------------------------------------------------
>gene=chr20_939208-940208; species=papHam
CCTGGCCAGGCGAAGGA-GGGGCTCTAACTGTTCTCAGGGAGGTGAGAGGAGGGAAGTCACAGAGAGGGTGGGCCTGG--------GGAGGGTCAGCCAGGGGCTCCCCAGCTGCCAGGTGGAGGGCAGGTCTGAGGGTGGGTGCTCTCTTGGGGTAGGGGATGTAATATTTAGCCACCTAGAGCCTCTCCCCCAGCCTGCTGACCACCTTCCTTCCCCAGGCCACTCCTGGGCCCCTTGGAGCTCCGACTCTGGCTTCTCCTGCCCATTCCTGTCCCAGCCACAGAGCCCTATGTGTTCAGGCCAGCCAGTCACAGCAAATACAAATCCCCTTTCTGAAGATTCCGGGCAGCAGAGCAGGAAGGGGGTGTTATGATGGCAGAGGGACAGGCAGGGAGGACAGACTTGCTTCCAAGCTGGGTCTGACCTGGAGACTCCTCCCAGCCTCGTTCCTGACTAGGGCGAGGGGCATCACAGTGAAGCACAGATGCTCAAGTCAC
>gene=chr20_939208-940208; species=ponAbe
CCTGGCCAGGCGAAGGAGGGGGCTCTAGCTGTTCTCAGGGATGTGAGAGCAGGGAAGTCAGAGAGAGGGTGGGCCTTG--------GGGGGGTCAGGCCAGGGATCCCCAGCTGCCTGGTGGAGGGCAGGTCTGAGGGTGGGTGCTCTCTTGGGGTCAGGGATGTAATATTTCATCACCTAGAGCCTCTCCCCCAGCCTGCTGACCACCTTCCTTCCCCAGGCCACCCCTGGGCCCCTTGGAGCTCCAACTCTTGCTTCTCCTGCCCATTCCTGTCCCGGTCACGGAGCCCTATGTGTTCAGGCTGACCAGTCACGGCAAATACAAATCCCGTTTCTGAGGATTCCCGGGAGCAGAGCAGGAAGGGGGTGTTATGATGGCAGAAGGACAGGCAGTGAGGACAGACTTGCTTCCAAGCTGGGTCTGACCTGGAGACTCCTCCCAGCGTGGTTCCTGCCTAGGGCGAGGGGCGTCACAGCGAAGCACAGATGCTCAAGTCAC
>gene=chr20_939208-940208; species=rheMac
CCTGGCCAGGCGAAGGA-GGGGCTCTAACTGTTCTCAGGGAGGTGAGAGGAGGGAAGTCACAGAGAGGGTGGGCCTGG--------GGAGGGTCAGCCAGGGGCTCTCCAGCTGCCAGTTGGAGGGCAGGTCTGAGGGTGGGTGCTCTCTTGGGGTAGGGGATGTAATATTTAGTCACCTAGAGCCTCTCCCCCAGCCTGCTGACCACCTTCCTTCCCCAGGCCACTCCTGGGCCCCTTGGAGCTCCGACTCTGGCTTCTCCTGCCCATTCCTGTCCCAGCCACAGAGCCCTGTGTGTTCAGGCCAGCCAGTCACAGCAAATACAAATCCCCTTTCTGAAGATTCAGGGGAGCAGAGCAGGAAGAGGGTGTTATGATGGCAGAAGGACAGGCAGGGAGGACAGACTTGCTTCCAAGCTGGGTCTGACCTGGAGACTCCTCCCAGCGTCGTTCCTGACTAGGGTGAGGGGCATCACAGCGAAGCACAGATGCTCAAGTCAC
>gene=chr20_944220-945220; species=hg19
tatactgataaaaaaaaattacctttgcaagtaggccacattctccatgaacttcattaagaatgataaagagggtattcccaaatccttcttattaaaaggggggtgttcagtttgagagggttgggaactcctgGCCAGCTCAATTTTCCTAATGTATTTGGGACTGAACCCAGCAAGGAAGGCCCTCCTTTGAAAGGACACCAGGGAAGGTGATGTGTACTCCACATGATAGTATGGCTAATGGTGGCCTTTCAGGCAGTCTCATAGATACTATTTGTGGGGCAGTGATCTGAGTCCGCCCTGTCCCTGTGGGCCTTTCCCACCGCAGCCTCGTGTGCCTGTCCTGGGGCTCACCTCCTGGGCAGGGCCTCTGGATGGGACATTTCCTTGACTCAGAAAGCACCTGGCAGGTGGCTGCCTCCTCATGCCCAGCCCGGCCAGCCTCTCGTACCCGGCTCTCCAGGCCCCAAGCCGAGCCGCAGGTCTTTCCATTGTGT
>gene=chr20_944220-945220; species=bosTau
TATACTGATTTTTTTAA-TGACAAGTGCAAATAGGTCACATTATCCATGACTTT-GTTT--AGT-GTCAAGCGGTTGTCCCAAGTCCTTTATT-----ATAGGAGT--ATCAGTCTGAAGGGGTCTCAAACCCCCGACAAGCTTGATCTTCGTAAGGGATCTGAGGCTAACCCTTGCA-----------------GGTGGACACTGGGGAGGGCAATGCTCAACACACAGGAAGCTGTGACTAGTG--GGGCCTTCGGGCAGCCTctcagtgactctttgtaggacaggctcctctgtccatggggatccC-TGGGTCCTTCCTATGGTTGCCCACCGTGCCAACCCTGGTGCTCACCTCCTGGGCAGGGCCTCCGGATGGGGCATTTCCTTGACTCAGACAGCACCTGGCAGGTGGCCGCCTCTTCTCGCCCGGCCCGGCCGGCCTCCCTCACACGGGTCTCCAGGCCCCAGGCCGAGCCGCAGGTCTTCCCATTGTGT
>gene=chr20_944220-945220; species=calJac
TATACTGATTAAAAAAA-TTGCCTTTGCAAGTAGGCTACACTCTCCATGAACTTCATTAAGAGTAGTAAGGAGGATATTCCCAAATCCTTCTTATTAAAAGGGGGGTGTTCAGTCTGAGAGGGTTGGGACCTTCTGGCCAGCTCAAGTTTCCTAATGTATTTGGGACTGAACCCAGCAAGGAAGGTCCTCCTTTGAAAGGACACCGTGGAAGGCGATGTGTACTCTGCATGACGAT-TGGCTCCTGGCGGCCTTTC----AGTCTCCCAGGTACTATTTGTGGGGCAGTGTCCTGAGGTCACTCTGTC--------CCTTACCCCCCACAGCCTCACGTGCCTGTCCTAAGGCTCACCTCCTGGGCAGGGCCTCTGGATGGGACATTTCCTTGACTCCGACAGCACCTGGCAGGTGGCTGTCTCCTCGTGCCCAGCCCGGCCAGCCTCTCGTACCCGGGTCTCCAGGCCCCAAGCAGAGCCACAGATCTTTCCGTTGTGT
>gene=chr20_944220-945220; species=canFam
tctactgatttt-ttaa-tgacctgtgcaaggggatcacattatccatgaac-----ttggagttgtaaaaagggcactccaaaatccttgttattaaaagggaggcagtcagtccgaaagggcagagaaGTCCTTGCAGGCACAATCCCTCGGGTAGG--TGGGACTGACCCGGGCAAGGAAGA--CTGCTTTTGAAGGACACCAGGGAGGGCGGTACTTTACCCACGGGAAGGCATGGCTGATCTTGGGCTTGCAGGCGGCCTTATGGGTGCTATATGGCAGGCGGTGTCCCCA-GCCACTCCACCCCCATGGGCCCTGCCTGCCCCAGCCTCAAATGCCCGGCCCAGTGCTCACCTGCTGGGCATGGCCTCTGGATGGGACACTTCCTCGACTCGGACAGCACCTGGCAGGTTGGTGCCTCCTCCCGCCCAGCCCTGCCGGCCTCCCGCACTCGGGTCTCCAGGCCCCAGGCGGAACCACAGGTCTTTCCGTTATGC
>gene=chr20_944220-945220; species=equCab
tatacagatgaa-acaa-gggcctgcgcaagagggctacgttatctgtgaactccatttagagcagcaaagagggcgttccaagatccttgttatgaaaagggagctggtcagtctgaaagggtggagaactcctGACAAGCTCAGTCCTCCGAATGTAT-TGGTACTGACCCCAGCAAAGAAGACCCTCCTTTGAAAGGACAGCGGGGAGGGCAAAGCTTACCCCACAGGAAGGGATGGCGAATGGTGGACTGGCAGGCAGCCTGACAGGTACTATTAGTGAGGCAGCATCCTGAGGCCGCTCAGAACCCAGGGGCCCTGCCTGCTGCAGCCCCGCGTG-CCTAGCTGGTGCTCACCTCCTGGGCAGGGCCGCTGGATGGAGCATTTCCTTGACTCGGACAGCACCTGGCAGGCTGCCGCCTCTTCCTGCCCGGCCCGGCTGGCCTCTCGAACCCGGGTCTCCAGGCCCCAGGCCGAGCCGCAGGTCTTCCCGTGGTAC
>gene=chr20_944220-945220; species=gorGor
tatactgataaaaaaaa-ttacctttgcaagtaggccacattctccgtgaacttcattaagaatgataaagagggtattcccaaatccttcttattaaaaggggggtgttcagtttgagagggttgggaactcctgGCCAGCTCAATTTTCCTAA---------------------------------------------------------------------------------------------------------------------------------------------------------------------------------------------------------------------------------------------------------------------------------------------------------------------------------------------------------
>gene=chr20_944220-945220; species=panTro
tatactgataaaaaaaa-ttacctttgcaagtaggccacattctccatgaacttcattaagaatgataaagagggtattcccaaatccttcttattaaaaggggggtgttcagtttgagagggttgggaactcctgGCCAGCTCAATTTTCCTAATGTATTTGGGACTGAACCCAGCAAGGAAGTTCCTCCTTTGAAAGGACACCAGGGAAGGTGATGTGTACTCCACATGATAGTATGGCTAATGGTGGCCTTTCAGGTAGTCTCATAGATACTATTTGTGGGGCAGTGATCTGAGTCCACCCTGTCCCTGTGGGCCTTTCCCACCACAGCCTCGTGTGCCTGTCCTGGGGCTCACCTCCTGGGCAGGGCCTCTGGATGGGACATTTCCTTGACTCAGAAAGCACCTGGCAGGTGGCTGTCTCCTCATGCCCAGCCCAGCCAGCCTCTCGTACCCGGGTCTCCAGGCCCCAAGCCGAGCCGCAGGTCTTTCCATTGTGT
>gene=chr20_944220-945220; species=papHam
tatactgataaaaaaat-ttacctttgcaagtaggctacattctccatgaacttcattaagaatggtatagaaggtattcccaaatccttcttattaaaaggggggtgttccgtttgagagggttgggaactcctgGCCAGCTCAATTTCTCTAATGTATTTGGGACTGAACCCAGCAGGGAAGGTCCTCCTTTGAAAGGACACCAGGGAGGACGATGTGTACTCCGCATGATGGCATGGCTAATGGTGGCCTTTCAGGCAGTCTCATAGGTACTATTTGTGGGGCAGTGTCCTGAGTCCACTCTGTCCCTGTGGGCCTTTCCCACCACAGCCTCATGTGCCTGTCCTGGGGCTCACCTCCTGGGCAGGGCCTCTGGATGGGACATTTCCTTGACTCAGAAAGCACCTGGCAGGTGGTTGTCTCCTCATGCCCAGCACGGCCAGCCTCTCGTACCCGGGTCTCCAGGCCCCAAGCTGAGCCGCAGGTCTTTCCGTTGTAC
>gene=chr20_944220-945220; species=ponAbe
tatactgataaaaaaaa-ttacctttgcaagtaagctacattctccatgaacttcattaagaatggtaaagagggtattcccaaatcctccttattaaaaggggggtgttcagtttgagagggttgggaactcctgGCCAGCTCAATTTTCCTAAAGTATTTGGGACTGAACCCAGCAAGGAAGGTCCTCCTTTGAAAGGACACCAGGGAAGGCGATGTGTACTCCACATGATGGTATGGCTAACGGTGGCCTTTCAGGTAGTCTCATAGGTACTATTTGTGGGGCAGTGATCTGAGTCCACTCTGTCCCTGTGGGCCTTTCCCACCACAGCCTCACGTGCCTGTCCTGGGGCTCACCTCCCGGGCAGGGCCTCTGGATGGGACATTTCCTTGACTCAGAAAGCACCTGGCAGGTAGCTGTCTCCTCATGCCCAGCCCGGCCAGCCTCTCGTACCCGGGTCTCCAGGCCCCAAGCCGAGCTGCAGGTCTTTCTGTTGTGT
>gene=chr20_944220-945220; species=rheMac
--------------------------------------------------------------------------------------------------------------------------------------------------------------------------------------------------------------------------------------------------------------------------------------------------------------------------------------------------------------------------------------------------------------------------------------------------------------------------------------------------------------------
>gene=chr20_951119-952119; species=hg19
GCAAAGTTGGCATTGCCCTCAATTTTCTTGCCCTGGGATAAGAAACTGCAACAGGAGAGCAGAATAAAGATTTTTGTGCCTCTGGAGCTGTATACCTGGCAGGGATCTGAGGGCAGAGAGCAAGTGTGATGTTGTAAGGGAGATTCCCAGAGCCAGAGAAATAAGAACATCCACTGAGAATTTAGCAGAGTCCGGACTTCTCACTCAgcaaaagattcagattctgatactacccagagctggcaagaatgagaggaaaccttcgctttttcaccttagataggagtgtaaacttcggggaaaaatctagcagtacctaataaatttggagatgTCTCTTTTCTTTTTGTGTTAAAAAGtttttttgtttgttttgttttgttaagacaggatcttgctctgtcacccaggctccagtgcagtggcatgatcctaagctcactgcagcctcaaattcctgggctcaagcaatcctcctgcctcagcctcctaagtagctg
>gene=chr20_951119-952119; species=bosTau
--------------------------------------------------------------------------------------------------------------------------------------------------------------------------------------------------------------------------------------------------------------------------------------------------------------------------------------------------------------------------------------------------------------------------------------------------------------------------------------------------------------------
>gene=chr20_951119-952119; species=calJac
GCAAAGTTGGCAATGCCCTCAATTTTCTTGCTCTGGTATGAGAAACTACAACAGGAGAGCAGAATAAAGATTTTTGTGCTTCTGGAGCTGTATACCTGGCAGGTACCTGAGGGCAGAGAGCAAGTGTGATGTTGTAAGAGGGACTCCCAGAGACAGAGAGATAAGAACATCCACTGAAAATTTAGCAGAGTCCAGACTTTTCACTCAgcaaaagattcagattctgattctaccaagagctggcaagaatgacaggaaaca--------ttcagcttagataagagtgtaaactttggggaaaaatctagcagtatctaaagaatgtgaagatgtctgtattctttgtgtgttaaaaagtt------tttttttttcttttttaagacagggtcttgctctgtcgcccaggctccagtgcagtggcatcatcct-ggttaactgcagcctcaaactcctgggctcaagcaatccttctgcctcagcctcctgagtagctg
>gene=chr20_951119-952119; species=canFam
------------------------------CCCTGCGAAGAGGAACAGCCACAGAAGAGCAGAGTAAAGGTTTGTGTGTTTCCAAAGCTGTAGCCCC-GCAGGGACCTGAGAGCAGAGAGAAAGTATGATGTCACAAGAGGGATCCCCAGAGCCAGAGAGA---GAAGATT-GCTGAGAAGCAAACAGAGCCCAGACCTcccacccaa-aaacagattgaattgtgatagcacagagggctggcaaggatgagaggaaactatttcttct--------gataggagtgtaaaccctggagaaaaatccagcagcttctagtaagtctgaggatgtgcct-----------------------------------------------------------------------------------------------------------------------------------------------------------------
>gene=chr20_951119-952119; species=equCab
GCAAGGGTGGCAA-GGCCTCATTG------CCCTGGGAAGAGAAACTGGCACAGGAGAGCAGAGTAAAGATTTGTGTGTTTCCAAAGCAGTAGCCCTGGCAGGGACCTGAGCACGGAGAGAAAGCGTGAAATCATAAGAGGGATTCCCAGGGCCAGAGAGA---GAGCATCAACTGAGAAGTGAACAGAGCCCTGGCTTCCCAAACgacgaaaaatttaaattctaatgatatcaagggctggcaaggatgagagaaaagtttcacttcc--------aataggagtgtaaactttggagaaaaatctagcagcatccagcaaatttgaggatgtgccttttc--------------------------taaatg-----------------------------------------------------------------------------------------------------------------------------
>gene=chr20_951119-952119; species=gorGor
GCAAAGTTGGCATTGCCCTCAATTTTCTTGCCCTGGGATAAGAAACTGCAA-GGGAGAGCAGAATAAAGATTTTTGTGCTTCTGGAGCTGTATACCTGGCAGGGATCTTTGGGCAGAGAGCAAGTGTGATGTTGTAAGGGGGATTCCCAGAGCCAGAGAAATAAGAACATCCACTGCGAATTTAGCAGAGTCCGGACTTCTCACTCAgcaaaagattcagattctgatactaccaagagctggcaagaatgagaggaaaccttcactttttcaccttagataggagtgtaaacttcggggaaaaatctagcagtacctaataaatttggagatgTCTCTTTTCTTTTTGTGTTAAAAAGTTTTTTTGtttgttttgtttttttaagacaggatcttgctctgtcacccaggctccagtgcagtggcatgatcctaagctcactgcagcctcaaattcctgggctcaagcaatcctcctgcctcagcctcctaagtagctg
>gene=chr20_951119-952119; species=panTro
GCAAAGTTGGCATTGCCCTCAATTTTCTTGCCCTGGGATAAGAAACTGCAACAGGAGAGCAGAATAAAGATTTTTGTGCTTCTGGAGCTGTATACCTGGCAGGGATCTGAGGGCAGAGAGCAAGTGTGATGCTGTAAGGGAGATTCCCAGAGCCAGAGAAATAAGAACATCCACTGAGAATTTAGCAGAGTCCGGACTTCTCACTCAgcaaaagattcagattctgatactaccaagagctggcaagaatgagaggaaaccttcactttttcaccttagataggaatgtaaacttcggggaaaaatctagcagtacctaataaatttggagatGTCTCTTTTCTTTTTGTGTTAAAAAGtttttttgtttgttttgtttttttaagacaggatcttgctctgtcacccaggctccagtgcagtggcatgatcctaagctcactgcagcctcaaattcctgggctcaagcaatcttcctgcctcagcctcctaagtagctg
>gene=chr20_951119-952119; species=papHam
CCAAAGTTGGCAATGCCCTCAATTTTCTTGCCCTGGGATGAGAAACTGCAACAGGAAAGCAGAATAAAGATTTTTGTG-TTCTGGAGCTGCATACCTGGCAGGCACCTGAGGGCAGAGAGCAAGTGTGATGTTGTAAGGGGGATTCCCAGAGTCAGAGAGATAAGAACATCCACTGAGAATTTAGCAGAGTCCAGACTTCTCACTCAgcaaaagattcagattctgatactaccaagagctggcaagaatgagaggaaaccttcaccttttcaccttagataagagtgtcaactttggggaaaaatctagcagtatctaataaatctgaagatgtctcttttctttttgtgttaaa--tttttttttttttttttttttttttttgacagggtctcgctgtgtcacccaggctccagtgcagtggcatgatcct-agctcactgcagcctcaaactcttggactcaagcaatcttcctgcctcagcctcctaagtagctg
>gene=chr20_951119-952119; species=ponAbe
GCAAAGTTGGCATTGCCCTCAATTTTCTTGCCCTGGGATAAGAAACTGCAACAGGAGAGCAGAATAAAGATTTTTGTGCTTCTGGAGCTGTATACCTGGCAGGAACCTGAGGGCAGAGAGCAAGTGTGATGTTGTAAGAGGGATTCCCAGAGCCAGAGAAACAAGAACATCCACTGAGAATTTAGCAGAGTCCAGACTTCTCACTCAgcaaaagattcagatgctgatactaccaagagctggcaagaatgagaggaaacctttaccttttcaccttagataggagtgtaaactttggggaaaaatctagcagtacctaataaattaggagatgtctcttttctttttgtgttaaaaagtttttttgtttgttttgtttttttaagacaggatcttgctctgtcacccaggctccaatgcagtggcatgatcctaagctcactgcagcctcaaattcctgggctcaagcaatcctcctgcctcagcctcctaagtagctg
>gene=chr20_951119-952119; species=rheMac
CCAAAGTTGGCAATGCCCTCAATTTTCTTGCCCTGGGATGAGAAACTGCAACAGGAAAGCAGAATAAAGATTTTTGTG-TTCTGGAGCTGCATACCTGGCAGGCACCTGAGGGCAGAGAGCAAGTGTGATGTTGTAAGGGGGATTCCCAGAGTCAGAGAGATAAGAACATCCACTGAGAATTTAGCAGAGTCCAGACTTCTTACTCAgcaaaagattcagattctgatactaccaagagctggcaagaatgagaggaaaccttcaccttttcaccttagataagagtgtcaactttggggaaaaatctagcagtacctaataaatctgaagatgtctcttttctttttgtgttaaa-----------ttttttttttttttttttgacaggatctcgctgtgtcacccaggctccagtgcagtggcatgatcct-agctcactgcagcctcaaactcctggactcaagcaatcttcctgcctcagcctcctaagtagctg
>gene=chr20_1009026-1010026; species=hg19
cagctaaaaatatatttaatgtggtacatttaaaaatatttgatacaaggtggggatcccaaacaaagagtgccaggggcctatgGTGAGCCAACCTCCCACACCTCCCAAATAAATCAGTCATCTGGCTTTGTCTATCTCTACGCTCTTCCTATGAGTGTTATCACACTCAAATTGCATATTGATGGGATTAACCCTTTAAGGTCTCTTTCACTCCACCATTGGCTTAGTGAGGCAATCTAGTCCATCATTGTCTCCCCAGCTCTGAGAAGCGAGCACTATCATAAAAGAAAAGAACTATTATACAAGAAAAGATTGCTACAGTGAACTAGATTAATGTTAACAGGCTCCTTGAGGTAAGATGCTAAAAAGCATCAGAATGAATGAGTGAGTCGATAAATGAGTGAATCCACACTGTTGCTTATGAGGTCTGTGGGTGATGACGCCCCATGTGCATGGCAGTTTCAGAAGGGCTTTCAGGGTTTAGATTCTGGGGAAAG
>gene=chr20_1009026-1010026; species=bosTau
-aactgaaAATATATTTAGAGTGGTACATTTTAAAATATTTGATATACTTTT---ATTTAAGA-AAAGAATGCCAGGGACACATAGTGAGCCACCCTCTCGCCCTTTCCAAATAAATCAATCACCTGTTTTTGTCTATCTCTAAACCGTTCCCTTTAGTGTTA---TCTTCAAATTGCATAGTGATGGGAC--------CAAGTTCCCTCCCCTTTAACCGTTAGCCCCTTGAGGCATCCTGGTCCACCATCAT-TCCCTGGCTCCAAGAGTAGTACCCTATCT-------------------TAAAAGAAGAGATGGGTACATTGGGCTCCATTTACACTGAGAGGCTCTTTGAGGTAAGGTGAGAAAAAAGAGCTGAATGAATGAA------------TGAGTGAATTCACA-GGTTCCTTGTGAGGTCTGAGGGCTGTGACACTTCATTTGCATGGTGATTGCAA-AAGGCTTTCAGGGTTTAGATTTGGAGGAAGA
>gene=chr20_1009026-1010026; species=calJac
cagctaaaaatatatttaatgtggtacatttttaaatatttgatacaaagtggggatctcaaacaaagagtgccagggccCTATGGTGAGCCAACCTCCCACACCGCCCAAATAATTCAGTCATCTGGCTTTGTCTGTCTC-ACACGCTTCCTATGAGTGTCATCACACTCAAATTGCTTATTGATGGCATTCATTCTTGAAGGTCTCTTTCACTCTACCATTAGCTTAGTGAGGCAGCCT-GTCTACCATGGTCTCCCCAGCTCTGAGAAGAGGGCACTATTATAAAAGAAAAGCACTATTATACAAGAAAAGAGTGATACATTGAACTAGATTAAA-GCAACAGGCACCTTGAGGTAAGCTGCTAAAAAATATCAgaatgaatgaatgagtagatgaatgagtgaatCCACACTGTTGCTTGTGAGGTCTGTGGGTGATGATGTCCCATTTGCATGGCAGTTGCAGAAGGGTTTTCAGGGTTTGGATTCTGGGGAAGG
>gene=chr20_1009026-1010026; species=canFam
AGGCTAAAAATATATTTAATGTGGTGCATTTAAAAATATTTGATACAATTTT---ACTTCAAAATAACAGTGCCAGGGGCTCCTAGGGAGCCACCCTCCCACCCTCCCCCAAATAATCAATCACCTGGTGTTG--TCTCTATAGCCTGTTGCCTTTACTGTTACCTCACTCAAATTGTGTATTGCTGGGACtaattgtttaaagtctcttgcccttgaccatcagctctgtggggtagtcaggtccaccactgtctccctagctccaggaatagggc-atatcatagaagagaagcACTATTTTAAAAGAAAAAAAAGGTACATTGGGCTCCATTAAAACTAAGAAGCTTTTTGAGGTAAGGGATCAAAAAGTAGCT-------TGGATGAAGGCATGAATGAGAAAATCCACA-A-------------------GTTTCTGGTGAGCCTGGGGCAAAGTGATTGCAG-AGGGCTTTCTGTGTTTGGATTTTGGGTCAGG
>gene=chr20_1009026-1010026; species=equCab
aagctaaaaatatatttcatgtggttcattttaaaatatttgatacaatttg---ATTTCAATA-AAGAATGCCA-GAACCCATAATGAGCCACCCTCCCACCCGCCCCAAGGAAATCAATCACCTGTTGATC--TGTCTCTACACTCTTCCCTTTCGTCTTATTACACTC--ATTGCATATTGACGGGACCAATTG-TTAAGGTCTTTTCCTCTCCACCATCCTCACC------------CGTCC-TCACCGCCTCCCCAGCTCTGAGAGCAGGGCTCTATCAGCAAAGAGAAGCATGGCGGTGAAGGAAAAGGTTGCTACATTGGCCTGCATCAGAATTAAGAGGCTCCTTGAGGTCAGGTGCCAAAAAACAGCTGAAGGACTGAGTGACGAAATGAGTGAGTGACTACATC-AGTTCCTGGAGAGG-GTCAGGGCGGCAAGGCCCCATTTGTGTGGTGATTGCAT-AGGACTTTCAGGGTTTGGCTTTAGGGTACGG
>gene=chr20_1009026-1010026; species=gorGor
--------------------------------------------------------------------------------------------------------------------------------------------------------------------------------------------------------------------------------------------------------------------------------------------------------------------------------------------------------------------------------------------------------------------------------------------------------------------------------------------------------------------
>gene=chr20_1009026-1010026; species=panTro
CAGCTAAAAATATATTTAATGTGGTACATTTAAAAATATTTGATACAAGGTGGGGATCCCAAACAAAGAGTGCCAGGAGCCTATGGTGAGCCAACCTCCCACACCTCCCAAATAAATCAGTCATCTGGCTTTGTCCATCTCGACACTCTTCCTATGAGTGTTATCACACTCAAATTGCATATTGATGGGATTAATCCTTTAAGGTCTCTTTCACTCCACCATTGGCTTAGTGAGGCAACCTAGTCCATCATTGTCTCCCCAGCTCTGAGAAGCGAGCACTATCATAAAAGAAAAGCACTATTATACAAGAAAAGATTGATACAGTGAACTAGATTAATATTAACAGCCTCCTTGAGGTAAGGTGCTAAAAAAAATCAgaatgaatgaatgagtagataaatgagtgaatCCACACTGTTGCTTGTGAGGTCTGTGGGTGATGACGCCCCATTTGCATGGCAGTTTCAGAAGGGCTTTCAGGGTTTAGATTCTGGGGAAAG
>gene=chr20_1009026-1010026; species=papHam
cagctaaaaatatatttagtgtggtacatttaaaaatatctgatgcaaggtggggatcccaaacaaagagtgccaggggcctaAGGTGAGCTATCCTCCCATACCTCCAAAATAAATCAGTCATCTGGCTTTGTCCATCTCTACACTCTTCCTATGAGTGTTATCACACTCAAATTGCATATTGATGGGATTAATCCTTTAAGGTCTCTTTCACTCCACCATTAGCTTACTGGGGCAACCTGGTCCATCATTGTCTCCCCAGCCCTGAGAAGAGAGCACTATCACAAAAG-AAAGCACCATTACACGAGAAAAGATTGATAAATTAAACTAGA------TTAACAGGCTCCTTGAGGTAAGGTGCTAAAAAAAATCAGAATGAATAAATGAGTAGATAAATGAGTGAATCCACACCGTTCCTTGTGAGGTCTGTGGGTGATGATGCCCCATTTGCATGGCAGTTTCAGAACGGTTTTCAGGGTTTGGATTCTCCGTAAGG
>gene=chr20_1009026-1010026; species=ponAbe
catctaaaaatatatttaatgtggtacatttaaaaatatttgatataaggtggggatcccaaacaaagagtgccaggggcctatgGTGAGCCAACCTCCCACACTTCCTAAATAAATCAGTCATCTGGCTTTGTCCATCTCTACACTCTTCCTATGAGTGTTATCACACTCAAATTGCATGTTGATGGGATTAATCCTTTAAGGTCTCTTTCACTCCACCATTAGCTTAGTGAGGCAACCTAGTCCATCACTGTCTCCCCAGCTCGGAGAAGAGAGCACTATCATAAGAGAAAAGAACTATTATACAAGAAAAGATTGATAAAGTGAACTAGATTAAAATTAACAGGCTCCTTGAGGTAAGGTGCTAAAAAAAATCAgaatgaatgaatgaatagataaatgagtgaatCCACACTGTTGCTTGTGAGATCTGTGGGTGATGATGCCCCATTTGCATGGCAGTTTCAGAAGGGTTTTCAGGGTTTGGATTCTGGGGAAAG
>gene=chr20_1009026-1010026; species=rheMac
CAGCTAAAAATATATTTAGTGTGGTACATTTAAAAATATCTGATGCAAGGTGGGGATCCCGAACAAAGACTGCCAGGGGCCTAAGGTGAGCTGTCCTCCCACACCTCCAAAATAAATCAGTCATCTGGCTTTGTCCATCTCTACACTCTTCCTATGAGTGTTATCACACTCAAATTGCATATTGATGGGATTAATCCTTTAAGGTCTCTTTCACTCCACCATTAGCTTACTGGGGCAACCTGGTCCATCATTGTCTCCCCAGCCCTGAGAAGAGAGCACTGTCACAAAAG-AAAGCACCATTACACAAGAAAAGATTGATAAATTAAACTAGA------TTAACAGGCTCCTTGAGGTAAGGTGCTAAAAAAAATCAGAATGAATAAATGAGTAGATAAATGAGTGAATCCACACCGTTCCTTGTGAGGTCTGTGGGTGATGATGCCCCATTTGCATGGCAGTTTCAGAACGGTTTTCAGGGTTTGGATTCTCCGTAAGG
>gene=chr20_1020140-1021140; species=hg19
tagaaatggcgtgtctcaagggggaggtgacaggtccacagggacctccgtactgctcaggccacacctgggaatttgggggccttcagtctttcagaaacattaaccaaatggggtttgtttagaggagggatggggagagatgggtgggaatcccatgCTCTGGGAGACCTTGAGCGTGGACTAGATGGAAAGAAGCATGAATTCTAAAGTTCAGCCTCTCAGCTACTGCCCCCTTGAAGACAGACATGGGTGGAGCCCTGGGGTATAGACCTAAGATTGAATGGTGGAAACTCCATGAAGATTTTGGTTTTATCAAAATCAGTGGTTCTCAggctgggcatggtggctcacacctgtaatcctgaggcgggcaggtcacttgagatcaggagttcaagaccagcctggccaacatggtgaaaccccatctctactaaaaatacaaaaattagctgggtgtggcatcagacacctgtagtcccagctgctcaggaggc
>gene=chr20_1020140-1021140; species=bosTau
TAGAGACGGAGTGTCCCCAGAAGGGAATGATAGGCTTTCCCAGG-TTCCATGCTGCTCAGGCCATCTCTGGGA--CTGGAGGCCCTTGATCTTTCAGTACCGTCAGCCAAATGGGACTTGTCCAGTGGAGGGATGGGGAGAGGTGAGTGGAAAGCT------CTAAGAGATCTTTAGCCTGAAGCAGATGGAAGGAAGCTTGAATTCTATAGCTTAGCTTCCCAGGTGCTGCCCCCTTGAAGGCAGAG------AGAATTCTTGGGAGTAGACCCAACACC-AAGGGTAGAAACCATCTGGAAAATTTGGTTCTATC---------------------------------------------------------------------------------------------------------------------------------------------------------------------------------------
>gene=chr20_1020140-1021140; species=calJac
CAGACGTGGAGTCTTTCCAAGGGGAGGTGACAGGTCCACAGGGGCCTCCATACTGCTCAGGTCACACCTCAGAATTTGGGGGCC-TCAGTTTTTCAGAAACATTAACCAAATGGGGTTTG---------------GGGAGAGGTGGGTGGGAACCTCATGCTCTGGGAGGCCTTTAGCCTGGAGTAGATGGAAAGAAGCATGAATTCTAAAGCTCAGCCTCTCAGCTGCTGTCCCATTGAAGGCAGACATGGGTGTAGCCCTGGGGTATAGGGCTAAGACTTACTGGTGGAAACTCTATGAAGATTTTAGTTCTATCAAAAGCAATGGTTCTC-----------------------------------------------------------------------------------------------------------------------------------------------------------------------
>gene=chr20_1020140-1021140; species=canFam
TAGAGATGAAGTGTCCCAAGGAGGAGGTGACAGGCCCACAGGGG-CTCCATGCTTCTCAGACCACACCTGGGAAAATGGGGGTCCTTGATCTCTCAGAGACATCCGCCAATG-CAATTTGTCCAGACAAGGTCTGGGGAGCGGTAGGTGGGAAGCCCATGCACTGGGAGGTCTTTAGCCTGGAGCATATGGTAGGAAGCA-------GGAAACTTAGCTTTCCAGGTGCCGCCCCCTTGAAGGTGAAAGCTAGTGGAAGCCTTGGGGGCAGACCTAAAACCCAAGGGTGGAAACTACT-GGAGATTTGGCTTCCATCAAAGGCAGTGGTTC-------------------------------------------------------------------------------------------------------------------------------------------------------------------------
>gene=chr20_1020140-1021140; species=equCab
GAGAGATGGAGTGTCCCAAGGCGGAGGTGACCGGCCCACAGGGG-CT-TGTACTGCTCAGGCCATCCGTGGGGCTTTGGGGG-CCTCAATCTCTCAGACACATCAATCAAAT-GGGCTTGTCCAGAGGACGGCGGTGGGGGGGCGGGTGGGAACCCCATGCCCTGGGAGGTCATTAACCTGGAGCAGAAGCGGGGAAGCGTGATTTCTGAAGCTCAGCCTCCT-GGCGCTG-CCCCTTGAAGGCGGAGATTGG--GGAGCCCCTGGGGCAGACCCAGCGCTGAAGGGTGGAAACTGCCTGGAGATTTGGGTTCCTTCAAAAGCAAAggttctc------------------------------------------------------------------------------------------------------------------------agtcaggtctggaatc-----------------------------gc
>gene=chr20_1020140-1021140; species=gorGor
tagaaatggcgtgtctcaagggggaggtgacaggtccacagggacctcc-tactgctcaggccacacctgggaatttgggggccttcagtctttcagaaacattaaccaaatggggtttgtttagaggagggatggggagagatgggtgggaatcccatgCTCTGGGAGACCTTAAGCGTGGACTAGATGGAAAGAAGCATGAATTCTAAAGTTCAGCCTCTCAGCTACTGCCCCCTTGAAGACAGACATGGGTGGAGCCCTGG-GTATAGACCTAAGATTGAATGGTGGAAACTCCATGAAGATTTTGGTTTTATCAAAAGCAGTGGTTCTCAggctgggcgtggtggctcacacctgtaatcctgaggcgggcaggtcacttgaggtcaggagttcaagaccagcctggccaacatggtgaaaccccatctctactaaaaatacaaaaattagctgggtgtggtgtcagacacctgtagtcccagctgctcaggaggc
>gene=chr20_1020140-1021140; species=panTro
tagaaatggcgtgtctcaagggggaggtgacaggtccacagggacctccgtactgctcaggccacacctgggaatttgggggccttcagtctttcagaaacattaaccaaatggggtttgtttagaggagggatggggagagatgggtgggaatcccatgCTCTGGGAGACCTTGAGCGTGGACTAGATGGAAAGAAGCATGAATTCTAAAGTTCAGCCTCTCAGCTACTGCCCCCTTGAAGACAGACATGGGTGGAGCCCTGGGGTATAGACCTAAGATTGAATGGTGGAAACTCCAAGAAGATTTTGGTTTTATCAAAAGCAGTGGTTCTCAggctgggcgtggtggctcacacctgtaatcctgaggcgggcaggtcacttgaggtcaggagttcaagaccagcctggccaacatggtgaaaccccatctctactaaaaatacaaaaattagctgggtgtggtgtcagacacctgtagtcccagctgctcaggaggc
>gene=chr20_1020140-1021140; species=papHam
cagacatggagtgtctcaagggggtggtgacaggtccacagggacctccatactgctcaagccacacctgggaatttgggggccttcagtctttcagaaacattaaccaaatggggtttgtttagaagagggat-gggagaggtgggtgggaaccCCATGCTCTGGGAGACCTTTAGCCTGGAATAGATGGAAAGAAGCATAAATTCTAAAGTTCAGCCTCTCAGCAGCTGCCCCCTTGAAGACAGACATGGGTGGAGCCCTGGGGTATAGAACTAAGACTGAATGGTGGAAACTCCATGAAGATTTTTGTTTTATCAAAAGCAACAGTTCTCAggccgggcatggtggctcacacctgtaatcacgaggcgggcagatcacttgaggtcaggagttcgagaccagcctggccaacgtggtgaaaccccatctctgctaaaaatacaaaaattagctgggtgtggtgtcaggcacctgtagtcccagctactcaggaggc
>gene=chr20_1020140-1021140; species=ponAbe
---------------------------------------------ctctgtactgctcaggccacacctgggaatttgggggccttcagtctttcaaaaacattaaccaaatggggtttgtttagaggagggatggggagaggtgggtgggaaccCCATGCTTTGGGAGACCTTGAGCATGGAATAGATGGAAAGAAGCATGAATTCTAAAGTTCAGCCTCTCAGCTACTGCCCACTTGAAGACAGACATGGGTGGAGCCCTGGGGTATAGACCTAAGACTGAATGGTGGAAACTCCATGAAGATTTTGGTTTTATCAAAAGCAATGGTTCTCAggctgggcgtggtggctcacacctgtaatcctaaggcgggcaggtcacttgaggtcaagagttcgagaccagcctggccaacatggtgaaaccccatctctactaaaaatacaaaaattagctggatgtggtgtcaggcacctgtagtcccagctactcaggaggc
>gene=chr20_1020140-1021140; species=rheMac
cagacatggagtgtctcaagggggtggtgacaggtccacagggacctccatactgttcaagccacacctgggaatttgggggccttcagtctttcagaaacattaaccaaatggggtttgtttagaggagggat-gggagaggtgggtgggaaccCCATGCTCTGGGAGACCTTTAGCCTGGAATAGATGGAAAGAAGCATAAATTCTAAAGTTCAGCCTCTCAGCAGCTGCCCCCTTGAAGACAGACATGGGTGGAGCACTGGGGTATAGAGCTAAGACTGAATGGTGGAAACTCCATGAAGATTTTTGTTTTATCAAAAGCAACAGTTCTCAggccgggcatggtggctcacacctgtaatcatgaggcgggcagatcacttgaggtcaggagttcgagaccagcctggccaacgtggtgaaaccctatctctgctaaaaatacaaaaattagctgggtgtggtgtcaggcacctgtagtcccagctactcaggaggc
>gene=chr20_1078137-1079137; species=hg19
atgaatttggcatgggtggggtgaagggtaagggggacaaaaatattcatcccctaacaggaatcaaggatttattttttcccaaatggacatcctattgccctatcaccatttattgaaaagtctgctttttcctcactgtactacatggtcatttttgtcctaaatcatcacatacaggtggggctgtttctagattctgtgcattccattggtctctttgtgccaatactaccttacctcaattactgattttataatttacatctctgctagagtgaaatcctaatttcttcttcaagattttatttggctattcttggctctgggttttcatgtaaattttagaataagattgactttttttttttttcaaagaaagaaagaaaaatttcctgaggcttaatcaagactgcattaaatttgtaggcccaatcaggaaaaggtgacatcactgcaagttgaacaaacatgaacatagATGATACCCATTTTAGAGA
>gene=chr20_1078137-1079137; species=bosTau
--------------------------------------------------------------------------------------------------------------------------------------------------------------------------------------------------------------------------------------------------------------------------------------------------------------------------------------------------------------------------------------------------------------------------------------------------------------------------------------------------------------------
>gene=chr20_1078137-1079137; species=calJac
atgaatttGGCATGGGTGGGGTGAGGTGTAAAATAGACCAAAACATTCAGCCCCTAAtaggaatcaagaatttattctttcccaaatggatatcctattgccctactaccatttattgagaagtctgccttttccttactatgctacatgctcatgtttgtcctaaatcatcacatatgggtagggctgtttccagattctgtgcattccactggtct--ttgtaccaacactacctt-----agttactgattttgtcatctacatctctgctagagtaaaatcctaatttcttcttcaagattttatttggctactcttggctctgggttcttatgtaaattttaaaataagattgactttttttttt---cacaggaaaaaagaaaaatttcctgggattggatcaagactgcattatatttgtaggtccaatcaggaaaagctcatgtcactgcaaactgaacaaacatgaatataggttatacccatttTAGAGA
>gene=chr20_1078137-1079137; species=canFam
-------------------------------------------------------------aatcaatattttattttctcccagctcagtattcagttgacctaccaatatttattgaaaagtttatccttttctcactgtattacattgtcaattttgtcctgaatcatcgcatacatgtggatctgtttccagcctctctacattccactggtccctttctaccaatactacattgttctaattactggttgcttaatacatatacctgctagagtaaattt----tttcttc-tcaagacttta-ttggttacttttggctttgaattttcatgtacattttagtatagtcttgatgtttttcaca---aaagaaagaaaagaaagatttcttgaattttgattgagattgcattgaatttgtagaacaGAT---------------------CAAGCTGAACACATATGAACATGGATTCTACCTGTTTTAGGAA
>gene=chr20_1078137-1079137; species=equCab
-----------------------------------------------------------ggaagcaagatttttttttctcccaacttgatattcacttggtctaccattatttattaaaaagtttatcctttgctcagtgcaccacactgtcagttttgtcctcaatcatcgcatacgtg---------ttccagcctctctacattccattggcctctttctgccaatactacatgatcttaattactggttttataatacatatatctgctagagtaaattcctaatttcttcttcaagatttta-tcagttattcttggctttagatattcacgtaaattttagaatgagcttgacatttttcacc---gaaaaaaaaaaagaaaaatttgttgcgttttgattgagattgccttgaatttgtagatcagatcggggagaactgacctcattgcagactgcccaaacatgagcgtggATTGTGCCCATTTTAGAGA
>gene=chr20_1078137-1079137; species=gorGor
atgaatttggcatgggtggggtgaagggtaagggggacaaaaatattcatcccctaacaggaatcaaggatttattttttcccaaatggacatcctattgccctattacca-ttattgaaaagtctgctttttcctcactgtactacatggtcatttctgtcctaaatcatcacatacaggtggggctgtttctagactctgtgcattccattggtctctttgtgccaatactaccttaccttaattactgattttataatttacatctctgctagagcgaaatcctaatttcttcctcaagattttatttggctattcttggctctgggttttcatgtaaattttagaataagattgacttttttttt----caaagaaagaaagaaaaatttcctgaggtttaatcaagattgcattaaatttgtaggtccaatcaggaaaaggtgacatcactgcaagttgaacaaacatgaacatagATGATACCCATTTTAGAGA
>gene=chr20_1078137-1079137; species=panTro
atgaatttggcatgggtggggtgaagggtaagggggacaaaaatattcatcccctaacaggaatcaaggatttattttttcccaaatggacatcctattgccctattaccatttactgaaaagtctgctttttcctcactgtactacatggtcatttttgtcctaaatcatcacatacaggtggggctgtttctagattctgtgcattccattggtctctttgtgccaatactaccttacctcaattactgattttataatttacatctctgctagagtgaaatcctaatttcttcttcaagattttatttggctattcttggctctgggttttcatgtaaattttagaataagattgactttttttttt---caaagaaagaaagaaaaatttcctgaggcttaatcaagattgcattaaatttgtaggtccaatcaggaaaaggtgacatcactgcaagttgaacaaacatgaacatagATGATGCCCATTTTAGAGA
>gene=chr20_1078137-1079137; species=papHam
gtgaatttGGCATGGGTGGGGTGAAGGGTAAGGGGGACAAAAACATT------------------------------------------------------------------------------------------------------------------------------------------------------------------------------------------------------------------------------------------------------------------------------------------------------ATTTTAGAATAAAATCAACTTTTTTTTTT---CAAAGAAAGAAagaaaaatttcctggggtttgatcaagatttcattaaatttgtaggtccaatcaggaaaagctgacgtcactgcaagttgaacaaacatgaacatagATGATACCCATTTTAGATA
>gene=chr20_1078137-1079137; species=ponAbe
atgaatttggcatgggtggggtgaagggtaagggggacaaaaacattcatcccctaacaggaatcaaggatttattttttcccaaatagacatcctattgccctattaccatttattgaaaagtctgctttttcctcactgtactacatggtcatttttgtcttaaatcatcacatacaggtggggctgtttctagattctgtgcattccattggtctctttgtgccaatactaccttatcttaattactgattttataatatacatctctgctagagcaaagtcctagtttcttcttcaagattttatttggctattcttggctctgggttttcatgtaaattttagaataagattgacgttttttt-----caaagaaagaaagaagaatttcctgagatttaatcaagattgcattaaatttgtaggtccaatcaggaaaaggtgacatcactgcaagttgaacaaacatgaacatagATGATACCCATTTTAGAGA
>gene=chr20_1078137-1079137; species=rheMac
gtgaatttGGCATGGGTGGGGTGAAGGGTAAGGGGGACAAAAACATTCATCTCCTAACaggaatcaaagatttattttttccaaaatggacatcctattgccctattaccatttattgaaaagtctgctttt--------------------------tgtcctaaatcatcacatacaggtggggctgtttccagattctgtgcattccattggtctccttgtgccaatactaccttatcttaattactgattttataatatacatctctgctagaatgaagtcctaatttcttcttcaagattttatttggctattcttggctcagggttttcatgtaaattttagaataaaatcaactttttttttttttcaaagaaagaaagaaaaatttcctggggtttgatcaagatttcattaaatttgtaggtccaatcaggaaaagctgacgtcactgcaagttgaacaaacatgaacatagATGATACCCATTTTAGATA
>gene=chr20_1104290-1105290; species=hg19
aataacagtccgaatcatgtaacttagtgtctcattatttcagttctgcttctctgattgctagtaaaattgaataactctttagacactattagccgctctttttcttgttcatatcttttgccactttttggagttcccaattgttattgttcattttccaggcattccctttatgtagaggttattaatttctttcctttgcagccatggcaaatgtctcttcctagcctgtggctccttattaatttagtagtgtctctgtagaacagaagctttcaattatgaacagtgtcaaaggcagcattttcttttatggatcttgtttaagaaatcttccccacctagaaatcaCTATATTATTTTTCCTGTAGAAATAATTTGAGAACTATTTCTCAAACTTTAGTATGGAAAGTCTTAGGATTTTTAAAAAAGAAAAGAGGAAGACATCACAACTCACAATAAAAGATGTATTTTACACCCACCAGGCTGACAAGCAT
>gene=chr20_1104290-1105290; species=bosTau
AATAGCAGTCGGATGGATGGATCCTGGTATC---------------------TCTGAATGCTAGTAAAGTTGAACAACCCTTTATACAGAGTTAGTTGCTCTTACctttg-----------------ttttttggattaccaatttttatagttcatttttcaggcattccctttttgtactaggtattgattctttttatttgcagccatggcacatagctcatcctagcctgtggctgcctgttcactttgtagtagcggttttgatcggaagctttaaaatatgagcagtgtcgaagatagcattt-cttttgtggaccttgtttaagaaatctttcccatct-ggaaatcaGGTTTTGGTTTTTCTATAGAAATAGTTTGAGAACTATGTCACAAACATTAGTGTAGAAAGTCCTTGGGTTTTTCTTTTAAGAA--AGGAGAACATCACAACTCCCAGT----GATGCATTTTacatccatttggttggcaaaaat
>gene=chr20_1104290-1105290; species=calJac
-----------GAATTGTATAACTTAGTATCTCATTATTTCGGTTCTGCTCCTCTGATTGCTAG-AAAATTGAGTAACTCTTTAGACACTGTTAGCTGCTCTTTTTcttgttcacatcttttgccactttttggagtt-ccaattgttattgttcattttccaggcattccctttatgtaaaggttattaatttatttcctttacagctatggcaaatatctcttcctagcctatggctacctgttaacttcatagcgtctctgttgaacagaagctttaaattatgaacaatctcaaaggcagcattttcttttatggatctcgtttaagaaatcttccctaccTAGAAATCTCTATATTATTTTTCCTGTAGAAATAATTTGAGAACTATTTCTCAAACTTTAGTGTGGAAAGTTTTAGGATTTTTTAAAAAGAaaagaggaaaacatcacaactcacaataaaagatgcattttacaccca-caggctgacaagcat
>gene=chr20_1104290-1105290; species=canFam
aataccagtgtgatgggcgtgacatggca-cccattgtttcacctacatttttctgagtgccaataaagttgaatagccctctatatacagttgtctgc-----tctttgttcatatcttttgccagatttttgggtttccagttgttGTTGTT-attttccaggcattcccttaatgtgctagttattaattcttttcatttgtaaccatggcaaatatctcactctcgcctgttgctgtctgatactgttgcagtgtctgtcttgaaaagaagctttaaacttagaatagtctcaaagatagtattttcttttgcagatc----ttaagaactcttccccacctagaaatcactatattctttttcctatAGAAATAGTTCAAAAACGATTTCTCAAACTTCAGGGTGGAAAGTCCTAGGATAAGTTAAAAGGAAA--AAGAAGACCTCACAACAcacagt----gatgcattttacacccaccaggttggcaaaaat
>gene=chr20_1104290-1105290; species=equCab
aaaactggtccaataggtgtgacctgttatctcgttatttcgcctgggcttctttgagtgctagtaaagttgaacagccctttatactctgttagctgctgttatctttgtttatatcccctgccagttttttgggttcccaatt-ttgttatttatttaccaagcattccctttatttgctagttattaactcttttcacttgcaaccatggcaaatatctcgtcctagcct--tgatgcctgttaactttgtggtgtc--ttttgagcagaagctttaaattatgaacagtctcaaagacagcagtttcttttgtggatcttatttaagacatcttctccaccTGGAAATAACTATATTGTTTTTACTGTAGAAATAGTTTGAGAACTATTTCTCAAACTTCAGTGTGAAAAATCCTAAGATCATTTAAAAAGAaa--aggaagataacacaactcatagt----gatgcatttt------actaggttggcaaaaat
>gene=chr20_1104290-1105290; species=gorGor
aataacagtccgaatc-tataacttagtgtctctttatttcagttctgcttctctgattgctagtaaaattgaataactctttagacactattagccgctctttttcttgttcatatcttttgccactttttGGAGTTCCCAATTGTTATTGTTCATTTTCCAGGCATTCCCTTTAGGTAGAGGTTATTAATTTCTTTCCTTTGCAGCCatggcaaatgtctcttcctagcctgtggctccttattaatttagtagtgtctctgtagaccagaagctttcaatcatggacagtgttaaaggcagcattttcttttatggattttgtttaagaaatcttccccacctagaaatcaCTATATTATTTTTCCTGTAGAAATAATTTGAGAACTATTTCTCAAACTTTAGTATGGAAAGTCTTAGGATTTTTAAAAAAGAAAAGAGGAAGACATCACAACTCACAATAAAAGATGTATTTTACACCCACCAGGCTGACAAGCAT
>gene=chr20_1104290-1105290; species=panTro
aataacagtccgaatcatataacttagtgtctctttatgtcagttctgcttctctgattgctagtaaaattgaatacctctttagacactattagccgctctttttcttgttcatatcttttgccactttttggagttcccaattgttattgttcattttccaggcattccctttaggtagaggttattaatttctttcctttgcagccatggcaaatgtctcttcctagcctgtggctccttattaatttagtagtgtctctgtagaacagaagctttcaattatgaacagtgttaaaggcagcattttcttttatggattttgtttaagaaatcttccctacctagaaatcaCTATATTATTTTTCCTGTAGAAATAATTTGAGAACTATTTCTCAAACTTTAGTATGGAAAGTCTTAGGATTTTTAAAAAAGAAAagagaaagacatcacaactcacaataaaagatgtattttacacccaccaggctgacaagcat
>gene=chr20_1104290-1105290; species=papHam
aataacagtccgaatcgtataacttagtgtctcattatttcagttctgcttctctgattgctagtaaaattgaataactctttaaatactattaaccgctctttttcttgttcgtatcttttgccactttttggagttgccagttgttattgttcattttccaggcattccctttatgtagaggttattaatttctttcctttgcagccatagcaaatgtgtcttcctagcctgtggctgcttattaacttagtagtgtctctgttgaacagaagctttcagttacaaacaatgtcaaaggcagcattttcttttatgaatcttgtttaagaaatcttccccacctggaaatcaCTATATTATTTTTCCTGTAGAAATAATTTGAGAACTATTTCTCAAACTTTAGTATGGAAAGTCTTAGGATTTTTTAAAAAGAAAAAAGGAAGACATCACAACTCACAATAAAAGATGTATTTTACACCCACCAGGCTGACAAGCAT
>gene=chr20_1104290-1105290; species=ponAbe
aataacagtccgaatcatataacttagtgtctcattatttcagttctgcttctctgattgctagtaaaattgaataactctttagacactattagccgctctttttcttgttcatatcttttgccactttttggagttcccaattgttattgttcattttccaggcattccctttatgtagaggttattaatttctttcctttgcagccatggcagatgtctcttcctagcctgtggctgcttattaacttagtagtgtctctgtagaacagaagctttcaattatgaacaatgtcaaaggcagcattttcttttatggatcttgtttaagaaatcttccccacctagaaatcaCTATATTATTTTTCCTGTAGAAATAATTTGAGAACTATTTCTCAAACTTTAGTATGGAAAGTCTTAGGATTTTTTAAAAAGAAAAGAGGAAGACATCACAACTCACAATAAAAGATGTATTTTACACCCACCAGGCTGACAAGCAT
>gene=chr20_1104290-1105290; species=rheMac
aataacagtctgaatcgtataacttagtgtctcattatttcagttctgcttctctgattgctagtaaaattgaataactctttagatactattaaccactctttttcttgttcatatcttttgccactttttggagttgccagttgttattgttcattttccaggcattccctttatgtagaggttatcaatttctttcctttgcagccatagcaaatgtgtcttcctagcctgtggctgcttattaacttagtagtgtctctgttgaacagaagctttcagttacaaacaatgtcaaaggcagcattttcttttatgaatcttgtttaagaaatcATCCCCACCTGGAAATCACTATATTATTTTTCCTGTAGAAATAATTTGAGAACTATTTCTCAAACTTTAGTATGGAAAGTCTTAGGATTTTTTAAAAAGAAAAAAGGAAGACATCACAACTCACAATAAAAGATGTATTTTACACCCACCAGGCTGACAAGCAT
>gene=chr20_1160198-1161198; species=hg19
ACAAATGGCAATGTGGCCAGCGTGTCCAGGCCACCCAAATGTGCCTGATTTCTCCCCCAAATAAACTGTGGCTTCACTTTACTACTATATGAGGGAGACTAAGGTTACAAATTCAGCATAAATTTTTTTTTTTCCTGTTATCCAAATAAGGTCAGGAGCAAGAGACATACTATGGAGGAGAAGGTGATCAAGGCCTGCATCATGCCCACAGAAATACAATAAAGCCCTCACCCTTTCCTGTGTAAAAGATCCTTCTTGCCCAGAGAACTGGGTAATATTGTGCACTTGGCTTTGTAAAAATGTGTCACTGCAGGAAATTAGACCCCAAGACCAAAACCAGGCTGTAGCAAACTTTGAACTGAACCCAACCCCACCAGGGAGCTCTTCCCTGAGACCATGAGAGCTGCTGGCTGTGGTGGTCCCTGAGGTCAGGCCAGAAAATGGCAGGGAGAATGGTTAGTGCCTGGTGGATGCCTTCCTGCCCTGGAGGGGTGACTGGA
>gene=chr20_1160198-1161198; species=bosTau
ACAAACGGTGATGTGGCCAGAATTTCCAGGCCACCAGAATGTGCCTGATTTCTTCCCCAAATAAATTGGGGCTGCACTTTGCTGCTAGGGGGGGGAAAGGA---TTACAAATTCAACATAAAAAAATTTCTTTCCTGTTCCCAGAATAAGGTTATGCCTAAGAGACATACTATTGGGGAAGTGGTCATGAAGGCCCACACTGTGTCCACAGAAATATAGCAAAGCCCTCACCCTTTCTTATTTGAAAGACCCCCCTTGTCCAGGGAGTTAGTAAAAACTGCGCACATGAC--TGTAAAA------CACTGCAGGTAATTCGATGCCATGACCGAAACCAGGCTGTCACAAA--CTGTATTTAGCCCAGCCTAACCTGAGGACTTTTTAGCAGGACTGTGGGAGATG-TA--AGTGGTGGCAAC-----CCTGGTCAGAAAATGGCATGGAGAATGGTCAGCACCTGCT-GACACTCTCCTCCCCTGAAGGAGTGGCCACA
>gene=chr20_1160198-1161198; species=calJac
ACAAATGGCAACGTGGCCGGTGTGTCCAGGCCACCCAAATGTGCCTGACTTCTCCCCCAATTAAACGGTGGTTTCACTTTACTACTATATGGGTGAGATTAAGGTTACAAATTCAGCATAAAA--CATTTTTTCCTGCTAGCAGAATAAGGCAAAAAGGGAGAGACATACTATTGAGGAGAAGGGGATCAAGGCCTGCATCATGCCCACAGA-----AATAAAGCCCTCGCCCTTTCTTGTATAAAAGATCCTTCTTGCCCAGAGAACTGGGGAAGACTGTGCACTTGGCTTTGTAAAAATGTGTCACTGCAGGAAATTAGATCCCAAGACCAAAACCAGGCTGCAGCAAACTTTGAACTGAACCTGACACCACCAGGGAGCTCTTTTCTGAGACCGTGAGAGCTGCTGGCTGTGGTGGTCCCTGAGGTCAGGCCAGAAAATGGCAGGGAGACTAATTAGTGCCTGGTGGATGCCTTCCTCCCCTGGAGGGGTGACCGGA
>gene=chr20_1160198-1161198; species=canFam
---AATGGTGGTGCGGCTGGAGCTTCTAGGCCACCAGAATGTGCCTGATTTCT-TCCCAAATACATAGGGGCT-TGCTTTACTGCTGAGGG-GGAGAAGGG---TTACAAATTCAGCATAAAATAATTTTGTCTCTGCTACCAGAATAAGGTCAGG---CCCAGACATAATATTGAAAAGGAGGTAATGGAAGCCCATATCATCTCCATGGAAACACAACAAAGCCCTCACCCTTTCTTGGATGAAAGACCTCTCATGTCCATGGGGTTGTTGAAAACTGGGCACTTGACTCTGCAAAA------CACTGCGGGGAATTTGATCCCAAGACCAAAATCAGGCAGTAGCAAACTCTGGACTTAACTCAGCCTAACCAGGGGGCCTTTCAGCAGGACTGTGCGAGCTG-CAACAGGGGTAGTCATCAAAGTGGGGCTAGAAAATGGCA-AAAGAATGGTGAACAGC-------CACCCTCCTTTCCTGCAGGAGTGGCCAGA
>gene=chr20_1160198-1161198; species=equCab
ATGAATGGTCATGTGGCTGGCGTTTCCAAGCCACCAGAATGTGCCTGATTTCT-CCCCAAATAAACTGGGGCTGCACTTTACTGCTAAGG--------GGG---TTACAAATTCAGCATACAAAAACTTTTTTCCTGCTACCACAATAAGGTCAGGCCCAAGAGACACACTATTGAGGAGGAGGTGA-AGAAGGCCCCATCGTGTCC----AAATACAGCAGAGCCTTCACCCCTGCTGGTATAAAAGACCCCTCTTGTCCA-GGGAGTTGTGAGCACTGTGCACTTGACTTTGTAAAA------CACTGTGGGTAATGTGATCCCAAGACCAGAACTAGACTGGAGCAGACTCTGGATTTAATCCAGCCTAGCCAGGGGACCCCCTAGCAGGACCATGTGAGCTG-TGACACTGGCGGCCACCAAGGCCAGGCCAGAAAGTGGCATGGAGAATGGTCAGC--CTGCTGGAGCACCTCGTCCTCTGAAGGAGGGGCTGGA
>gene=chr20_1160198-1161198; species=gorGor
ACCAATGGCAATGTGGCCAGCGTGTCCAGGCCACCCAAATGTGCCTGATTTCTCCCCCAAATAAACTGTGGCTTCACTTTACTACTATATGGGGGAGACTAAGGTTACAAATTCAGCATAAAAATTTTTTTTTCCTGCTGTGCAAATAAGGTCAGGAGCAAGATACATACTATGGAGGAGAAGGTGATCAAGGCCTGCATCATGCCCACAGAAATACAATAAAGCCCTCACCCTTTCCTGTGTAAAAGATCCTTCTTGCCCAGAGAACTGGGTAATATTGTGCACTTGGCTTTGTAAAAATGTGTCACTGCAGGAAATTAGACCCCAAGACCAAAACCAGGCTGTAGCAAACTTTGAACTGAA-CCAACCCCACCAGGGAGCTCTTCCCTGAGACCATGAGAGCTGCTGGCTGTGGTGGTCCCTGAGGTCAGGCCAGAAAATGGCAGGGAGAATGGTTAGTGCCTGGTGGATGCCTTCCTGCCCTGGAGGGGTGACTGGA
>gene=chr20_1160198-1161198; species=panTro
ACAAATGGCAATGTGGCCAGCGTGTCCAGGCCACCCAAGTGTGCCTGATTTCTCCCCCAAATAAACTGTGGCTTCACTTTACTACTATATGAGGGAGACTAAGGTTACAAATTCAGCATAAAAATTTTTTTTTCCTGCTATCCAAATAAGGTCAGGAGCAAGAGACATACTATGGAGGAGAAGGTGATCAAGGCCTGCATCATGCCCACAGAAATACAATAAAGCCCTCACCCTTTCCTGTGTAAAAGATCCTTCTTGCCCAGAGAACTGGGTAATACTGTGCACTTGGCTTTGTAAAAATGTGTCACTGCAGGAAATTAGACCCCAAGACCAAAACCAGGCTGTAGCAAACTTTGAACTGAACCCAACCCCACCAGGGAGCTCTTCCCTGAGACCATGAGAGCTGCTGGCTGTGGTGGTCCCTGAGGTCAGGCCAGAAAATGGCAGGGAGAATGGTTAGTGCCTGGTGGATGCCTTCCTGCCCTGGAGGGGTGACTGGA
>gene=chr20_1160198-1161198; species=papHam
ACAAATGGCAATGTGGCCAGCATGTCTAGGCCACCCAAATGTGCCTGATTTCTCCCCCGAATAAACTGTGGCTTCACTTTACTACTATATGGGGGAGATTAAGGTTACAAATTCAACATAAAAATTTTTTTTTCCTGCTATCCGAATAAGGTCAGGAGCAAGAGACATACTATTGAGGAGAAGGTGATCAAGGCCTGCATCATGCCCACAGAAATACAATAAAGCCCTCACCCTTTCCTGTGTAAAAGATCCTTCTTGCCCAAAGAACTGGGGAATACTGTGCACTTGGCTTTGTAAAAATGTGTCACTGCAGGAAATTAGACCCCAAGACGAAAACCAGGCTGTCGCAAACTTTGAACTGAACCCAACCCCACCAGGGAGCTCTTTCCTGAGACCATGAGAGCTGCTGGCTGTGGTGGTTCCTGAAGTCAGGCCAGAAAGTGGCAGGGAGAATGGTTAGTGCCTGGTGGATGCCTTCCTCCCCTGGAGGGGTGACTGGA
>gene=chr20_1160198-1161198; species=ponAbe
ACAAATGGCAATGTGGCCAGCATGTCCAGGCCACCCAAATGTGCCTGATTTCTCCCCCGAATAAACTGTGGCTTCACCTTACTACTATATGGGGGAGATTAAGGTTACAAATTCAGCATAAAAA-TGTTTTTTCCTGCTATCCAAATAAGGTCAGGAGCAAGAGACATACTATGGAGGAGAAGGTGATCAAGGCCTGCATCATACCCACAGAAATAAAATAAAGCCCTCACCCTTTCCTGTGTAAAAGATCCTTCTTGCCCAGAGAACTGGGTAATATTGTGCACTTGGCTTTGTAAAAATGTGTCACTGCAGGAAATTAGACCCCAAGACCAAAACCAGGCTGTAGCAAACTTTGAACTGAACCCAACCCCACCAGGGAGCTCTTTCCTGAGACCATGAGAGCTGCTGGCTGTGGTGGTTCCTGAGGTCAGGCCAGAAAATGGCAGGGAGAATGGTTAGTGCCTGGTGGATGCCTTCCTCCCCTGGAGGGGTGACCGGA
>gene=chr20_1160198-1161198; species=rheMac
ACAAATGGCAATGTGGCCAGCATGTCTAGGTCACCCAAATGTGCCTGATTTCTCCCCCGAATAAACTGTGGCTTCACTTTACTACTATATGGGGGAGATTAAGGTTACAAATTCAACATAAAAAATTTTTTTTCCTGCTATCCAAATAAGGTCAGGAGCAAGAGACATACTATTGAGGAGAAGGTGATCAAGGCCTGCATCATGCCCACAGAAATACAATAAAGCCCTCACCCTTTCCTGTGTAAAAGATCCTTCTTGCCCAAAGAACTGGGGAATATTGTGCACTTGGCTTTGTAAAGATGTGTCACTGCAGGAAATTAGACCCCAAGACGAAAACCAGGCTGTCGCAAACTTTGAACTGAGCCCAACCCCACCAGGGAGCTCTTTCCTGAGACCATGAGAGCTGCTGGCTGTGGTGGTTCCTGAAGTCAGGCCAGAAAGTGGCAGGGAGAATGGTTAGTGCCTGGTGGATGCCTTCCTCCCCTGGAGGGGTGACTGGA
>gene=chr20_1165137-1166137; species=hg19
ACTCCAGTTCCACACACACTCCCCCAGCAGCTGTTCCCACAGCAGTACCCACAGACACCCAGAAGTCACGTAGTGTGACCCTCGGATCTTCGGGCCACGCGAGTACCCCGTcacacgcacacgcgcgtacacacacacacacacacacacacacacacacacaAAGTGCCCCTGGGAGTGAGACCCAAGCCAGATCCACCAAGACCCGCAGGGGCCCAATACCCCACCCGCCGCGCGCACTGACACCCGGAGAGAGGGACGCACAGCGGCTGTGGGTGAAGCTTCACAAAACCCAGTCGATAGACACACGCACGAGTTGTACACAAAGCCTTGGGGCGCGCAGATACGCACACGCAGGTCCACGCTGTTGTACCCAAAGTTGCGCGCAGAAAGCCCCAGCACGCCGGCTGCCCACCGCGCCCGCTCCCGCCGGCCCAGTCCACACCCCCTGCTCCTGCCCTTGCCCACAGACGCGGGACCCGGAAGGCCGAACCGGACCA
>gene=chr20_1165137-1166137; species=bosTau
ACCTTGGTCCCACACTCAGACCCCCAGGGGCCTTTTCCATTGCAGCATCCACAG--ACACTGGACCCACACAATAC-AACCAGAGATCCATACACCACATTGGTATCCAGTCACACACAcacaca----cacacacacacacacacacacacac---------TACTACTCTCAGGACTAAG-----------ATCCACCAAGATCCGCCCAAGTCCAGCACCTCGCGCATGGCGTGCACTAACACGCGGGGAAACAGACGCACAGCGGGCGTGGGT-AAGCTTCACAAAACCCAGTCGACAGACACACGCACGAGTTGTACACAAAGCCTC-GGGCGCTCAGATACG----------TCCACGCTGTGATACCCAAAGTTCCGAGCAGAAAGCTCCAGCACCCCAGCTGCCCGCTGCACCCACGCCCGCCACCCCAGCTCACACCCCCTGCTCCTGCCCTTGACCACAAAC----gccgggccaggccggaccgggccg
>gene=chr20_1165137-1166137; species=calJac
ACTCCAGTTCCACACTCACTCCCCCAGCAGCCGTTCCCACAGCAGTACCCACAGACACCCAGAAGCCACGTAGTGTGACCCCCAGATCTTCGGGCCACTCTAGTACCCAATcacacgcgcgcgcgcgcacgcacacacacacacacacacacacacacacacaacGTGCCCCTGGGAGTAAGATCCAAGCCAGATTCACAGAGACCCGCAGGGGCCCAACACCCCACCCACCGCGCGCACTGATACCGGGCGAGACGGACGCACAGTGGCTGTGGATGAAGCTTCACAAAACCCAGTCGATAGACACATGCACGAGTTGTACACAAAGCCTTGGGGCGCGCAGATACGCACACGCAGGTCCACGCTGTTGTACCCAAAGTTGCGCGCAGAAAGCCCCAGCATGCCGCCTGCCCAccgcgcccgcgcccgccggcccAGTCCACACCCCCTGCTCCTGCCCTTGACCACAGATGCGGGCCGGGCCAGGCCGGATAGGACCG
>gene=chr20_1165137-1166137; species=canFam
ACCCTAGTTCCACATTCAC-ACCCCAGGGACCTTTTCCACGGCAGCACCCACAG--ACCTGGGAGCCACGCAGTATGACCCGCAGATCCGCAGACCACATTGGGGCTCAGTCA-----------------------------------GCACAC---------AACTGCCCCCGGGAC---------------ACCCACCGAGACCCGCCCGGGCCCAGcaccccacccccCGTGCTCACTAACACGCGGGGAGACAGACGCGCAGCGGCTGCGGGTGAAGCTTCACAAAACCCAATCGATACACACACGCGCGAGTTGTACACAAAGCCTCGGGGCGCGCACATACGCACACGCAGGTCCACGCTGCTAGACCCAAAGTTCCGCGCAGAGAGC--GGGCAGCCCGGCCGTCCGCCGCACCGCGGCCCTTCGGCCCAGCCCACGCCC-CCGCTCCTGCCCTcggcc-cggac----gcagcgccaggccggagcgggccg
>gene=chr20_1165137-1166137; species=equCab
ATCCCAGTTCCACACTCACACTCCCAGGGGCCTTGTCCACTGCAGCACCCACAG--ACATGGGAGCCACACAGTGAGACCCACAGGTCCACAGACCCCACTGGTACCCAGTcacacacagacata----cacacacacacacac----acacac---------AACTACCCCCAGGACTAAGATCTAAGCCAGACCCACCAAGGCCCGCCTGGGCCCAGCACCCCACCCTCGGCGCGCACTAACACGCGGGGAGACAGACGCACAGCGGGCGTGGGTGAAGCTTCACAAAACCCAATCGACAGACACACGCACGAGTTGTACACAAAGCCTCGGGGCGCGCACATACGCACACGCAGGTCCACGCTGTCATACCCAAAGTTCCGCGCAGAAAGCCTCGGCACCCCGGCGGCCCGCTGCACCCCGGCCCTCCTGCCCAGCTCACACCCTTTGCTCCTGGCCTTTGAC-CAAAC----gccgggccgggccggaccggagag
>gene=chr20_1165137-1166137; species=gorGor
ACTCCAGTTCCACACTCACTCCCCCAGCAGCTGTTCCCACAGCAGTACCCACAGACACCCAGAAGTCACGTAGTGTGACCCTCGGATCTTCGGGCCACACGAGTACCCCTTcacacgcacgcgcgcgtacacacacacacacacTT-----------------AAGTGCCCCAGGGAGTAAGACCCAAGGCAGATCCACCAAGACCCGCAGGGGCCCAATACCCCACCCACCGCGCGCACTGACACCCGGAGAGAGGGACGCACAGCGGCTGTGGATGAAGCTTCACAAAACCCAGTCGATAGACACACGCACGAGTTGTACACAAAGCCTTGGGGCG-GCAGATACGCACACGCAGGTCCACGCTGTTGTACCCAAAGTTGCGCGCAGAAAGCCCCAGCACGCCGGCTGCCCACCGCGCCCGCTCCCGCCGGCCCAGTCCACACCCCCCGCTCCTGCCCTTGACCACAGACGC-GGACCCGGCAGGCCGAATCGGACCA
>gene=chr20_1165137-1166137; species=panTro
ACTCCAGTTCCACACTCACTCCCCCAGCAGCTGTT------------CCCACAGACACCCAGAAGTCACGTAGTGTGACCCTCGGATCTTCGGGCCACACGAGTACCCCGTcacacgcacgcgcgcgtacacacacgcgcgcacacacacacacacacacacaAAGTGCCCCTGGGAGTAAGACCCAAGCCAGATCCA-CAAGACCCGCAGGGGCCCAATACCC--ACCACCGCGCGCACTGACACCCGGAGAGAGGGACGCACAGCGGCTGTGGATGAAGCTTCGCAAAACCCAGTCGATAGACACACGCACGAGTTGTACACAAAGCCTCGGGGCGCGCAGATACGCACACGCA-GTCCACGCTGTTGTACCCAAAGTTGCGCGCAGCAAGCCCCAGCACGGCGGCTGCCCACCGGGCCTGCTCCCGCCGGCTCAGTCCACACCCCCTGCTCCTGGCCTTGACCACAGACGCGGGACCCGGAAGGCCGAATCGGACCA
>gene=chr20_1165137-1166137; species=papHam
ACTCCAGTTCCACACTCACTCCCCGAGCAGCTGTTCCCACAGCAGTACCCACAGACACCCAGAAGCCACGTAGTGTGACCCTCAGATCTTCCGGCCACACGATTACCCAGTCACACGCACGCGCGAGTacacacacacacacacacacTCTCTCTCTCTC---AAGTGCCCCTGGGAGTAATATTCAAGCCAGATCCACCAAGACCCGCAGGGGCCCAATACCCCACCCATCGCGCGCACTGACACCCGGAGAGAGGGACGCACAGCGGCTGTGGATGAAGCTTCACAAAACCCAATCGATAGACACACGCACGAGTTGTACACAAAGCCTTGGGGCGCGTAGATACGCACACGCAGGTCCACGCTGTTGTACCCAAAGTTGCGCGCAGAAAGCCCCAGCACGCCGGCTGCCCACTGCGCCCGCTCCCGCCGGCCCAGTCCACACCCCCTGCTCCTGCCCTTGACCATAGGCGCGGGCCAGGGCAGGCCGAATGGGACCA
>gene=chr20_1165137-1166137; species=ponAbe
ACTCCAGTTCCACACTCACTCCCCCAGCAGCTGTTGCCACAGCAGTACCCACAGACTCCCAGAAGCCACGTAGTGTGACCCTCGGATCTTCGGGCCACACGAGTACCCAGTcacacgcacgcgcgcgtacacacacacacacacacacacacacTCTTA----AAGTGCCCCTGGGAGTAAGATCCAAGCCAGATCCACCAAG---------------------------------------------------------------------------------------------------------------------------------------------------------------------------------------------------------------------------------------------------------------------------------------------------------
>gene=chr20_1165137-1166137; species=rheMac
ACTCCAGTTCCACACTCACTCCCCCAGCAGCTGTTCCCACAGCAGTACCCACAGACACCCAGAAGCCACGTAGTGTGACCCTCAGATCTTCCAGCCACACGATTACCCAGTCACACGCACGCGCGAGTacacacacacacacacacacacacacacacacacaAAGTGCCCCTGGGAGTAAGATTCAAGCCAGATCCACCAAGACCCGCAGGGGCCCAATACCCCACCCATCGCGCGCACTGACACCCGGAGAGAGGGACGCACAGCGGCTGTGGATGAAGCTTCACAAAACCCAATCGATAGACACACGCACGAGTTGTACACAAAGCCTTGGGGCGCGTAGATACGCACACGCAGGTCCACGCTGTTGTACCCAAAGTTGCGCGCAGAAAGCCCCAGCACGCCGGCTGCCCACTGCGCCCGCTCCCGCCGGCCTAGTCCACACCCCCTGCTCCTGCCCTTGACCATAGGCGCGGGCCAGGGCAGGCCGAATCGGACCA
>gene=chr20_1251287-1252287; species=hg19
GTAGACCAGAACCTTTCCTGTCCTTAAAGCCTTCTAGAAGCAGGATTTTGAAATTCCTCTGACAAAGACTGTCTTGTGCCTATAATCATCTGATAGGCTTGGGGAATTCTTCTTCATGTCTATTCTAGGCATCCCACCTGTCTGGAGGAACGCCTAACAcctgagaggtgaagtcatttgcctaagattactcagcAGGGCTTGGTTCATAACTCTGGCCTAACGGGGATTGCATTTCTAAGCCACATGGGGTCTTTCTACATCTAGGCCACCAGAAGCCCCAGGTGCCAGTTCTCCATTTGATGGGCAGCTGGTGCTGTGGGAAGTCTCGATGCAGGTGATGTGAAGCTCAAGCCAAGGGCCATGGAGAGGCTGAGGCCTGTGCACCCCAGGCTGCTTTGCATTAATGGACAGATATTTATGACGTGTTTGTCGCATACTCAGCACTGTCCTCTGAATTGAGGGGCTGAGCCAACCAAAAGGGAGTGGCTGGAAAgcag
>gene=chr20_1251287-1252287; species=bosTau
GGGGCCTGGAATCCTCCCTGTCATCAGAGGCCTCTAGAAGCAGGACTCTGAGGCTCCTCTTGGAAAGCCTGTCTAGTGCCTATAACCATCCAGTGGGCTTGGGGAC---TTCTTC----CTCATGTCATTATCCCACCTGTCCAGA---CCACccgacacctgagaggtgaaggcatttagccaagattactcagcaaggctgggatcagaactctggccttatgGGGACTGCATTTCTGAGCCATAAGGGGTCTTTCTACATCTAGGTCACTAGGGACCTAAGGGGCCGTTTCTTCATTTGATGGGCAGCTCACACCGAGTAGAGGTTTGATGCAGATGATGTGA------AGCTAAGGGCCTTAGAGA-GAGGAGGCCTGTGTTCCCAAG-CTGCTTTGTACTGATGAACAGGTATTTATGAAGTGTTTGTCATATGCT-AGCA----CCTCTGTACTGAGGTGCTGAACCAACCGAAAGAGAACACCTgggaagcag
>gene=chr20_1251287-1252287; species=calJac
GTAGACCAGAACTCTTCCTGTCCTCAGAGGCTTCTAGAAGCAGGTTTCTGAAATTCCTCTGAAAAAGACTGTCTCGTGCCTATAACCATCTGATAGGCTTGGGGAATTCTTCTTCGTGTCTATTCTAGGCATTCCACCTGTCTGGAGGAACACCTAACACCTGAGAAGTGAAGGCATGTACCTAAGATTGCTCAGCAGGGCTTGGTTCATAACTCTGGCCTAATGGGAATTGCATTTCTGAGCCACATGGGGTCTTTCTACATCTAGGCCACCAGAGGCCCGGGGCGCCAGTTCTTCATCTGATGGGCAGCTGGTGCTGAGGGAAGTCTTGATGCAGGTGATGTGAAGCTCAAGCTGAGGGCCTTGGAGAGGCAGAGGCTTGTGTGTCCCAGGCTGCTTTGCATTCAT---CAGATATTTATGA-GTGTTTGTCGCATGCTCAGCACTGTCCTCTGAATTGAGGTGCTGAGCCAACCAAAAGGGAGTGGCTgggaagcag
>gene=chr20_1251287-1252287; species=canFam
gcggatgagaacctttcctgtctttagaggcttctagaggcaagactctgaaattcctcttggaaagcctatctaatgccagaaccaagccaacaggcttggggaa---ttcttcatctctattctcagcatcccacctgTCtgga---gcacctgatatctgagaggtgaaagcatttacccaagattgctcggcaaggctgagatcataactctggcctAATTGGAATTGTATTCCTGAGACCTATGGGGTCTTTCTGCATCCAGGTCACCAGAGGCTGGAGG-GCCATTTCTTCACTTGATGGGCAGTTCACACTGAGTGAAGGTTTGATGCAGGTAATATGCAGCCAGAGCAGAGGGCCATAGAGAAGAGGAGGCCTGTGTTCTCCAGGCTGCTCTGCCCTAATGGACAGACATTCATGCAGCATTTGTCACGTGCTCAGCACTGTCCTCTAAATCAAGGTACTGAGCCAACCAGAAAGGAGAGTCTGGGAAgcag
>gene=chr20_1251287-1252287; species=equCab
GTGGGCCAGAGCCTTTCCTGTCCTTGGAGGCTTCTAGAGGCAGGACTC--AAATTCCTCCTGGGAAGCCTGTCTAGTGCCTATACCCGTCCAATAGGCTTGGGGAA---TCCCTCATCTCTCCTCTCAGCATTCCACCTGTCtgga---gcacctaacacctgagaggtgaaggcatttacccaagattactcagcaaggctgggatcataactctgacctAATGGGGATTGCATTTCTGAGCCATATGGGACCTTTCTACATCCAGGTCACCAAGGGCCTGAGG-GCCGTTTCTCCACTTGATGGGCAGCTCGCACCGGGTGAGGATCTGATGAGGGCCATTTGAAGCTTGAGCTGGGGGCGTTGGAGAGAGGGAAGCCTGTGTTCCCTGGGCTGCTTTGCACTAATGGACAGATATTTATGAAGTGTTTGTCACATGCTCAGCACTCTCCTCTGAACTGAGGTGCTGAGCCAACCAAAAGGGAGCGTCTGGGAAGCAG
>gene=chr20_1251287-1252287; species=gorGor
gtagaccagaacctttcctgtccttaaagccttctagaagcaggattttgaaattcctctgacaaagactgtcttgtgcctataatcatctgataggcttggggaattcttcttcatgtctattctaggcatcccACCTGTCTGgaggaatgcctaacacctgagaggtgaagtcatttgcctaacattactcagcAGGGCTTGGTTCATAACTCTGGCCTAACAGGGATTGCATTTCTAAGCCACATGGGGTCTTTCTACATCTAGGCCACCAGAAGCCCCAGGTGCCAGTTCTCCATTTGATAGGCAGCTGGTGCTGTGGGAAGTCTCGATGCAGGTGATGTGAAGCTCAAGCCAAGGGCCATGGAGAGGCTGAGGCCTGTGCACCCCAGGCTGCTCTGCATTAATGGACAGATATTTATGACGTGTTTGTCGCATACTCAGCACTGTCCTCTGAATTGAGGGGCTGAGCCAACCAAAGGGGAGTGGCTGGAAAgcag
>gene=chr20_1251287-1252287; species=panTro
GTAGACCAGAACCTTTCCTGTCCTTAAAGCCTTCTAGAAGCAGGATTTTGAAATTCCTCTGACAAAGACTGTCTTGTGCCTGTAATCATCTGATAGGCTTGGGGAATTCTTCTTCATGTCTATTCTAGGCATCCCACCTGTCTGgaggaacacctaacacctgagaggtgaagtcatttgcctaagattactcagcAGGGCTTGGTTCATAACTCTGGCCTAACGGGGATTGCATTTCTAAGCCACATGGGGTCTTTCTACATCTAGGCCACCAGAAGCCCCAGGTGCCAGTTCTCCGTTTGATGGGCAGCTGGTGCTGTGGGAAGTCTCGATGCAGGTGATGTGAAGCTCAAGCCAAGGGCCATGGAGAGGCTGAGGCCTGTGCACCCCAGGCTGCTTTGCATTAATGGACAGATATTTATGACGTGTTTGTCGCATACTCAGCACTGTCCTCTGAATTGAGGGGCTGAGCCAACCAAAAGGGAGTGGCTGGAAAgcag
>gene=chr20_1251287-1252287; species=papHam
GTAGACCAGAACCTTTCCTGTCCTTAGAGACTTCTAGAAGCAGGATTTTGAAATTCCTCTGACAAAGACTGTCTTGTGCCTATAACCATCTGCTAGGCTTGGGGAATTCTTCTTCATTTCTATTCTAGGCATCCCACCTGCCTGgaggaacacctaacacctgagaggtgaagtcatttgcctaagattacttagcAGGGCTTGGTTCATAACTCTGGCCTAATGGGGATTGCATTTCTAAGCCACATGGGGTCTTTCTCCATTTAGGCCACCAGAGGCCCCGGGTGCCAGTTCTCCATTTGATGGGCAGCTGGTGCTGAGGGAAGTCTCAATGCAGGTGGTCTGAAGCTCAAGCCGAGGGCCTTGGAGAGGCTGAGGCCTGTGTGCCCCAGGCTGCTTTGCATTAATGGACAGATATTTGTGACATGTTTGTCACATGCTCAGCACTGTCCTCTGAATTGAGGTGCTGAGCCAACCAAAAGGGAGTGGCTGGAGAgcag
>gene=chr20_1251287-1252287; species=ponAbe
GTAGACCAGAACCTTTCCTGTCCTTAAAGGCTTCTAGAAGCAGGATTTTGAAATTCCCCTGACAAAGACTGTCTTGTGCCTATAATCATCTGATAGGCTTGGGGAGTTCTTCTTCATGTCTATTCTAGGCATCCCACCTGTCTGgaggaatgcctaacacctgagaggtgaagtcatttgcctaagattactcagcAGGGCTTGGTTCATAACTCTGGCCTAACGGGGATTGCATTTCTAAGCCACATGGGGTCTTTCTACATCTGGGCCACCAGAGGCCCTGGGTGCCAGTTCTCCATTTGATGGGCAGCTGGTGCCGTGGGAAGTCTCGATGCAGGTGATGTGAAGCTCAAGCCAAGGGCCTTGGAGAGGCTGAGGCCTGTGCACCCCAGGCTGATTTGCATTAATGGACAGATATTTATGATGTGTTTGTCGCATACTCAGCACTGTCCTCTGAATTGAGGGGCTGAGCCAACCAAAAGGGAGTGGCTGGAAAgcag
>gene=chr20_1251287-1252287; species=rheMac
--------------------------------------------------------------------------------------------------------------------------------------------------------------------------------------------------------------------------------------------------------------------------------------------------------------------------------------------------------------------------------------------------------------------------------------------------------------------------------------------------------------------
>gene=chr20_1251352-1252352; species=hg19
AGACTGTCTTGTGCCTATAATCATCTGATAGGCTTGGGGAATTCTTCTTCATGTCTATTCTAGGCATCCCACCTGTCTGGAGGAACGCCTAACAcctgagaggtgaagtcatttgcctaagattactcagcAGGGCTTGGTTCATAACTCTGGCCTAACGGGGATTGCATTTCTAAGCCACATGGGGTCTTTCTACATCTAGGCCACCAGAAGCCCCAGGTGCCAGTTCTCCATTTGATGGGCAGCTGGTGCTGTGGGAAGTCTCGATGCAGGTGATGTGAAGCTCAAGCCAAGGGCCATGGAGAGGCTGAGGCCTGTGCACCCCAGGCTGCTTTGCATTAATGGACAGATATTTATGACGTGTTTGTCGCATACTCAGCACTGTCCTCTGAATTGAGGGGCTGAGCCAACCAAAAGGGAGTGGCTGGAAAgcagcctggcacagcaggaagagccagcaccgaggagtcagtagacttgggtcctcaccccagctctgc
>gene=chr20_1251352-1252352; species=bosTau
AGCCTGTCTAGTGCCTATAACCATCCAGTGGGCTTGGGGAC---TTCTTC----CTCATGTCATTATCCCACCTGTCCAGA---CCACccgacacctgagaggtgaaggcatttagccaagattactcagcaaggctgggatcagaactctggccttatgGGGACTGCATTTCTGAGCCATAAGGGGTCTTTCTACATCTAGGTCACTAGGGACCTAAGGGGCCGTTTCTTCATTTGATGGGCAGCTCACACCGAGTAGAGGTTTGATGCAGATGATGTGA------AGCTAAGGGCCTTAGAGA-GAGGAGGCCTGTGTTCCCAAG-CTGCTTTGTACTGATGAACAGGTATTTATGAAGTGTTTGTCATATGCT-AGCA----CCTCTGTACTGAGGTGCTGAACCAACCGAAAGAGAACACCTgggaagcagcttggtacagtggaaagagcaagcgccgaggggccaggaga--------ctgacctcagctctgc
>gene=chr20_1251352-1252352; species=calJac
AGACTGTCTCGTGCCTATAACCATCTGATAGGCTTGGGGAATTCTTCTTCGTGTCTATTCTAGGCATTCCACCTGTCTGGAGGAACACCTAACACCTGAGAAGTGAAGGCATGTACCTAAGATTGCTCAGCAGGGCTTGGTTCATAACTCTGGCCTAATGGGAATTGCATTTCTGAGCCACATGGGGTCTTTCTACATCTAGGCCACCAGAGGCCCGGGGCGCCAGTTCTTCATCTGATGGGCAGCTGGTGCTGAGGGAAGTCTTGATGCAGGTGATGTGAAGCTCAAGCTGAGGGCCTTGGAGAGGCAGAGGCTTGTGTGTCCCAGGCTGCTTTGCATTCAT---CAGATATTTATGA-GTGTTTGTCGCATGCTCAGCACTGTCCTCTGAATTGAGGTGCTGAGCCAACCAAAAGGGAGTGGCTgggaagcagcctgatgcagcaggcagagccagcaccgaggagtcaagagacctgcgtccttaccccagctctgc
>gene=chr20_1251352-1252352; species=canFam
agcctatctaatgccagaaccaagccaacaggcttggggaa---ttcttcatctctattctcagcatcccacctgTCtgga---gcacctgatatctgagaggtgaaagcatttacccaagattgctcggcaaggctgagatcataactctggcctAATTGGAATTGTATTCCTGAGACCTATGGGGTCTTTCTGCATCCAGGTCACCAGAGGCTGGAGG-GCCATTTCTTCACTTGATGGGCAGTTCACACTGAGTGAAGGTTTGATGCAGGTAATATGCAGCCAGAGCAGAGGGCCATAGAGAAGAGGAGGCCTGTGTTCTCCAGGCTGCTCTGCCCTAATGGACAGACATTCATGCAGCATTTGTCACGTGCTCAGCACTGTCCTCTAAATCAAGGTACTGAGCCAACCAGAAAGGAGAGTCTGGGAAgcagcctggcaaagtggaaaaggccagcacccaggcatcaggagacttgggtcctcatctcagctctgc
>gene=chr20_1251352-1252352; species=equCab
AGCCTGTCTAGTGCCTATACCCGTCCAATAGGCTTGGGGAA---TCCCTCATCTCTCCTCTCAGCATTCCACCTGTCtgga---gcacctaacacctgagaggtgaaggcatttacccaagattactcagcaaggctgggatcataactctgacctAATGGGGATTGCATTTCTGAGCCATATGGGACCTTTCTACATCCAGGTCACCAAGGGCCTGAGG-GCCGTTTCTCCACTTGATGGGCAGCTCGCACCGGGTGAGGATCTGATGAGGGCCATTTGAAGCTTGAGCTGGGGGCGTTGGAGAGAGGGAAGCCTGTGTTCCCTGGGCTGCTTTGCACTAATGGACAGATATTTATGAAGTGTTTGTCACATGCTCAGCACTCTCCTCTGAACTGAGGTGCTGAGCCAACCAAAAGGGAGCGTCTGGGAAGCAGCCTGGCACAGTGGAAAGAACTAGTGCCGGGGAGACAGGAGA--------CGCACCTCGGCTCTGC
>gene=chr20_1251352-1252352; species=gorGor
agactgtcttgtgcctataatcatctgataggcttggggaattcttcttcatgtctattctaggcatcccACCTGTCTGgaggaatgcctaacacctgagaggtgaagtcatttgcctaacattactcagcAGGGCTTGGTTCATAACTCTGGCCTAACAGGGATTGCATTTCTAAGCCACATGGGGTCTTTCTACATCTAGGCCACCAGAAGCCCCAGGTGCCAGTTCTCCATTTGATAGGCAGCTGGTGCTGTGGGAAGTCTCGATGCAGGTGATGTGAAGCTCAAGCCAAGGGCCATGGAGAGGCTGAGGCCTGTGCACCCCAGGCTGCTCTGCATTAATGGACAGATATTTATGACGTGTTTGTCGCATACTCAGCACTGTCCTCTGAATTGAGGGGCTGAGCCAACCAAAGGGGAGTGGCTGGAAAgcagcctggcgcagcaggaagagccagcaccgaggagtcagtagacttgggtcctcaccccagctctgc
>gene=chr20_1251352-1252352; species=panTro
AGACTGTCTTGTGCCTGTAATCATCTGATAGGCTTGGGGAATTCTTCTTCATGTCTATTCTAGGCATCCCACCTGTCTGgaggaacacctaacacctgagaggtgaagtcatttgcctaagattactcagcAGGGCTTGGTTCATAACTCTGGCCTAACGGGGATTGCATTTCTAAGCCACATGGGGTCTTTCTACATCTAGGCCACCAGAAGCCCCAGGTGCCAGTTCTCCGTTTGATGGGCAGCTGGTGCTGTGGGAAGTCTCGATGCAGGTGATGTGAAGCTCAAGCCAAGGGCCATGGAGAGGCTGAGGCCTGTGCACCCCAGGCTGCTTTGCATTAATGGACAGATATTTATGACGTGTTTGTCGCATACTCAGCACTGTCCTCTGAATTGAGGGGCTGAGCCAACCAAAAGGGAGTGGCTGGAAAgcagcctggcacagcaggaagagccagcaccgaggagtcagtagacttgggtcctcaccccagctctgc
>gene=chr20_1251352-1252352; species=papHam
AGACTGTCTTGTGCCTATAACCATCTGCTAGGCTTGGGGAATTCTTCTTCATTTCTATTCTAGGCATCCCACCTGCCTGgaggaacacctaacacctgagaggtgaagtcatttgcctaagattacttagcAGGGCTTGGTTCATAACTCTGGCCTAATGGGGATTGCATTTCTAAGCCACATGGGGTCTTTCTCCATTTAGGCCACCAGAGGCCCCGGGTGCCAGTTCTCCATTTGATGGGCAGCTGGTGCTGAGGGAAGTCTCAATGCAGGTGGTCTGAAGCTCAAGCCGAGGGCCTTGGAGAGGCTGAGGCCTGTGTGCCCCAGGCTGCTTTGCATTAATGGACAGATATTTGTGACATGTTTGTCACATGCTCAGCACTGTCCTCTGAATTGAGGTGCTGAGCCAACCAAAAGGGAGTGGCTGGAGAgcagcctggcgcagccggaagagccaacactgaggagtcaggagacttgggtcctcaccccagctctgc
>gene=chr20_1251352-1252352; species=ponAbe
AGACTGTCTTGTGCCTATAATCATCTGATAGGCTTGGGGAGTTCTTCTTCATGTCTATTCTAGGCATCCCACCTGTCTGgaggaatgcctaacacctgagaggtgaagtcatttgcctaagattactcagcAGGGCTTGGTTCATAACTCTGGCCTAACGGGGATTGCATTTCTAAGCCACATGGGGTCTTTCTACATCTGGGCCACCAGAGGCCCTGGGTGCCAGTTCTCCATTTGATGGGCAGCTGGTGCCGTGGGAAGTCTCGATGCAGGTGATGTGAAGCTCAAGCCAAGGGCCTTGGAGAGGCTGAGGCCTGTGCACCCCAGGCTGATTTGCATTAATGGACAGATATTTATGATGTGTTTGTCGCATACTCAGCACTGTCCTCTGAATTGAGGGGCTGAGCCAACCAAAAGGGAGTGGCTGGAAAgcagcctggcgcagcaggaagagccagcactgaggagtcagtagacttgggtcctcaccccagctctgc
>gene=chr20_1251352-1252352; species=rheMac
--------------------------------------------------------------------------------------------------------------------------------------------------------------------------------------------------------------------------------------------------------------------------------------------------------------------------------------------------------------------------------------------------------------------------------------------------------------------------------------------------------------------
>gene=chr20_1260442-1261442; species=hg19
TGTAGGCTCAGTAACTCCCAAAGGGTGGGAGACTGGTCTACAGGTGGGGATGTGTGTAAACAGCCTGTATCTTACTGGTGCACGATGTGCTCTAGCTGTGAATTCTGTCTCCCTTGAGGCTACACACAAGCATTCAGGCCTGGATTGAACTTGGAAAATAAGTAGGCTGAAGAGGCTTGGGAGAGCTTTCCAGGAAGACAGCACTGCATAGGCAGAAGTCCAGTGAATTTTCAAGATGAATTGCAAAGGAGGTGTGTGGGAAATGAGGCTGACAAGGCAGAGGTCGGGTTGtcacaactgctgtatgaggtgggatgtgttatctccactttatacatgggcagactgagggacccagaggtcaagagaggtatgccttaggtctgagtcatactgagtggcagagctgagtgtcctggccccaagtaccgtggtctccatactgtaccaggctttgtcccAAGAGAGTGAGAGGATGGAGCTCCCTCAGGGGCCCTCTT
>gene=chr20_1260442-1261442; species=bosTau
TGTAGGCTTAGAAACCCTCAAAAGATGGAAGATTGATCCATAGCTG---ATGTGTGTTAACAGCCCATGTCTTATTGGTGTAACAAGTGCTCC----------ACTGTCTTCTGTGGAGCCACACACAGACATCTGTACTTGAATTCATCCtggaagataagcaggtggaagaagcttggaagggcgctctaggtggagggcactgcacatgtcagagcatggTGAATCCACAGGATGAA-T-CAGTGAGGATGCTTGGGAAGTGAGGCCGACAAGGCAGAGGCCAGGTGGtcaca-cagttccatgaggttgg-ggtgtttcctcca-tttatagatggggacactgaggtacca---gctcaagaaaggggcaccctcagtgtgagtca------gtggcagagctgagtgtccaggttcccagttccatgctctctctcctGTGCTGAGCTGTGTCCCAGGACAGATGGATGGTGACACTCCCTCAGGGCCCATTCC
>gene=chr20_1260442-1261442; species=calJac
TGTAGGCTCATTAACTCCCAAAAGGTGGGAGACTGGTCTACAGGTGGAGATGTGTGTAAACAGCCTGTATCCTATCGGTGCACCATGAGCTCTGGCTGTGAACTCTGTCTCCCTTGAGGCTACACACAAGCATTCAGGCCTGGATTGAACTTGGAAGATAAGTAGGCTGAAGAGGCTTGGGAGAGCTTTCCAGGAAGACAGCACTGCATAGGCAGAAGTCCAGTGAATTTTCAAGATGAATTGTGAAGGA-GTGTGTGGGAGACAAGGCTGAGAAGGCAGAGGTCAGGTTGtcacaacagctctatgaggtgggatgtgttatctccactttaaatattggcagactgaggggcaatgagccctgagg------gcctcaggtctcagtcattctcaatggaagagctaagtgtcctggccccatgtactgtggcctccaca--gtactgggctttGTCGCAAGAGGTTGAGAGGATGGAGCTCTCTCAGTGGCCCTCTT
>gene=chr20_1260442-1261442; species=canFam
TGTAGACTTAGAAACCCTCAAAAGATGGAAGATTGGTCCACAGGTGAGCGTGTGTGCAAACAGCCTGTGTCTCATTGGTGTAAGAGGTATTCT----------TCCATCTCCTATGAAGCTAT------ACATCCGTACTCAAACTGAGCTTGGAAGACGAGGAGGAGG--AGAGCTTGGAAGGGCTTTCTGGGCAGAGGGTATCACATCAGCAAAAGTAT---GAATCCACAGGGTAAGCT-CAGTGGAGATGGTTGGGAAGC-AGGCTG-CAAGGAAG---CAGGGTTAGcacaaccactccatcaagcggggggtgttatctccattttacagatggagagaatgaggtaccaagaggtcaaaggagctgtgccctgagcatgagtca------gtggcagagctgagtgtcccggctcttgacattgt--------------gccaggctgtgtccCAGGAGAGGTGGATGGTGGGGCCCTCTCAGGGCTGCTTTC
>gene=chr20_1260442-1261442; species=equCab
tgtAGGCTTAGAAACCCTCAAAAGATGGAATAATGGTCCGCAGGTGGAGATGTGTGTGAACAGCCTGTGTCCCATTGGTGTAAGAAGTGCTCC-----------CTGTCTCCTATGAAGCTACGCACAAGCGTCCATGCTTGAATTGAGCTTGGAAGATAAGTAGTAGG--TGagcttgggagggctttctaggcagagggcactgcataggcaaaagcatggagaatccacaaggtgagct-ctgtcaggatggttgggaagtgaggctgacaaggcagaggtcaggttgttacaacagctctatgaggggggaggtgttatctccattttctagatggggaaac--aggtaccaagaggtcaggagaggtgtgcccttagtgtgagtca------gcggcagagccgagtgtcctggctgccaacactgtgctctctctactgcgccaggctgTGTCCCGGGAGAGATGGAGGGTGCAGCTCTCTCGGGGCCCCTTTT
>gene=chr20_1260442-1261442; species=gorGor
TGTAGGCTCAGTAACTCCCAAAGGGTGGGAGACTGCTCTACAGGTGGGGATGTGTGTAAACAGCCTGTATCCTACTGGTGCACGATGTGCTCTAGCTATGAATTCTGTCTCCCTTGAGGCTACACACAAGCATTCAGGCCtggattgaacttggaaaataagtaggctgaagaggcttgggagagctttccaggaagacagcactgcataggcagaagtccAGTGAATTTTCAAGATGAATTGCAAAGGAGGTGTGTGGGAAATGAGGCTGACAAGGCAGAGGTCGG-TTGtcacaactgctgtatgaggtgggatgtgttatct-cactttatagatgggcagactgagggacccagaggtcaagagaggtatgccttaggtctgagtcatactcagtggcagagctgagtgtcctggccccaagtactgtggtctccatactgtaccaggctttgtcccAAGAGAGTGAGAGGATGGAGCTCCCTCAGGGGCCCTCTT
>gene=chr20_1260442-1261442; species=panTro
TGTAGGCTCAGTAACTCCCAAAGGGTGGGAGACTGGTCTACAGGTGGGGATGTGTGTAAACAGCCTGTATCCTACTGGTGCATGATGTGCTCTAGCTGTGAATTCTGTCTCCCTTGAGGCTACACACAAGCATTCAGGCCTGGATTGAACTTGGAAAATAAGTaggctgaagaggcttgggagagctttccaggaagacagcactgcataggcagaagtccagTGAATTTTCAAGATGAATTGCAAAGGAGGTGTGTGGGAAATGAGGCTAACAAGGCAGAGGTCGGGTTGtcacaactgctgtatgaggtgggatgtgttatctccactttatagatgggcagactgagggacccagaggtcaagagaggtatgccttaggtctgagtcatactcagtggcagagctgagtgtcctggccccaagtactgtggtctccaTACTGTACCAGGCTTTGTCCCAAGAGAGTGAGAGGATGGAGCTCCCTCAGGGGCCCTCTT
>gene=chr20_1260442-1261442; species=papHam
TGTAGGCTCAGTAACTCCCAAGGGGTGGGAGACTGGTCTACAGGTGGGGATGTGTGTAAACAGCCTGTATCCTACTGGTGCACGATGTGCTCCAGCTGTGAATTCTGTCTCCCTTAAGGCTACACACAAGCATTCAGGCCTGGATTGAACTTGGAAAATAAGTAGGCTGAAGAGGCTTGGGAGAGCTTTCCAGGAAGACGGCACTGCATAGGCAGAAGTCCAGTGAATTTTCAAGATGAATTGCAAAGGAGGTGTGTGGGAAATGAGGCTGACAAGGCAGAGGTCGGGTTGtcacaactgctctatgaggtgggatgtgttatctccactttatagatgggcagactgagggacccagaggt-aagagcggtatgccttaggtatgagtcatactcagtggcagagctgagtgtactggccccaagcactgtggtctccaTACCATACCAGGCTTTGTCCCAAGAGGGTGAGAGGATGGAGCTCTCTCAGGGTCCCTCTT
>gene=chr20_1260442-1261442; species=ponAbe
TGTAGGCTCAGTAACTCCCAAAGGGTGGGAGACTGGCCTACAGGTGGGGATGTGTGTAAACAGCCTGTATCCTATTGGTGCACGATGTGCTCTAGCTGTGAATTCTGTCTCCCTTGAGGCTACACACAAGCATTCAGGCCtggattgaacttggaaaataagtaggatgaagaggcttgggagagctttccaggaagacagcacagcataggcagaagtccagtgaattttcaagatgaattgcaaaggaggtgtgtggGAAATGAGGCTGACAAGGCAGAGGTCGGGTTGtcacaactgctctatgaggtgggatgtgttatctccactttatagatgggcagactgagggacccagaggtcaagagaggtatgccttaggtctgagtcatactcagtggcagagctgagtgtcctagccccaagtactgtggtctccatactgtaccaggctttgtcccAAGAGAGTGAGAGGATGGAGCTCCCTCAGGGGCCCTCTT
>gene=chr20_1260442-1261442; species=rheMac
TGTAGGCTCAGTAATTCCCAAGGGGTGGGAGACTGGTCTACAGGTGGGGATGTGTGTAAACAGCCTGTATCCTATTGGTGCACGATGTGCTCCAGCTGTGAATTCTGTCTCCCTTAAGGCTACACACAAGCATTCAGGCCTGGATTGAACTTGGAAAATAAGTAGGCTGAAGAGGCTTGGGAGAGCTTTCCAGGAAGACGGCACTGCATAGGCAGAAGTTCAGTGAATTTTCAAGATGAATTGCAAAGGAGGTGTGTGGGAAATGAGGCTGACAAGGCAGAGGTCGGGTTGtcacaactgctctatgaggtgggatgtgttatctccactttatagatgagcagactgagggacccagaggt-aagagcggtatgccttaggtataagtcatactcaggggcagagctgagcatactggccccaagcactgtggtctccataccataccagactttgtcccAAGAGGGTGAAAGGATGGAGCTCTCTCAGGGTCCCTCTT
>gene=chr20_1292124-1293124; species=hg19
tccttgacctcccaggctcaattagtcctcccacctcagcctcctgagtagctaggactacaggtgtgcaccaccacgcttggctaattttttagttttttttgtggaaagagggtttcacattgcccaggctggtctcgtgctcctggacttagtgatcctcctgctttggcctctcaaagcactgggattacagacgtgagtcaccgcacccagccctacgaacaccgtcttactgaaccctcacagcaaccttaggaagaggatgctgaggctcaggtggggtaagcaagctgcccaaagACCTGAGCCCTCCCACCACCCGGCAGTCCCTCCCTGGTGCGGCCACCAGCCTACCTTCAGCCCGATAACATTCTGCCCGTCCACCTCACACACGTAGTGGTTGGTGAGGAGCCCGTTGCGGGCCGCAGAACTCCCTTTGACCAGAGAGACAATCTTCCCCTTCTTGATCACGAAGCCGACGTGGCCCATGCTGTCCT
>gene=chr20_1292124-1293124; species=bosTau
------------------------------------------------------------------------------------------------------------------------------------------------------------------------------------------------------------cactgtgctcagctct-cgtaccttgtctcattgaatccctgcagcagccttaggaTGAGGATCT-GAAGCTGGGGCGAGCGCAGCAGCCCACCCACAGACACGAACCTTCCCACCACCTCTCGATCTCCCCCTGAG---GTCCTGGGCTCACCTTCAGCCCGATGACGTTTTGCCCATTCACCTCACACACATAGTGGTTGGTGAGGAGCCCATTACGGGCCGCGGAACTCCCTTTGACCAAAGAGATGATCTTCCCCTTCTTGATGACGAAGCCGACGTGGCCTGTGCTGTCCT
>gene=chr20_1292124-1293124; species=calJac
gccttgacctcccaggctaaaatggtcctcccagctcagcctcctgagtagctgggactacaggtgtgcaccacaagacttggctaattttttag-ttttttttttaaaagaggatctcacattacccaggctggtctcgaattcccaggctcactgatcctcctgctttggcctcccaaagcactcggattatagacgtgagttgccgcacccagcccgaccaacactgccttactaaatcctcacagcaaccttaggatgaggacactGAGGGTC--------------AGCTGCCCACAGACCTGAGCCCTCCCACCACCCAGTCATCCCTCCCTGGTGCAGCCACCAGCCTACCTTCAGCCCGATGACATTCTGCCCGTTCACCTCACACACATAGTGGTTGGTGAGGAGCCCGTTGCGGGCCGCAGAACTCCCTTTGACCAAAGAGACGACCTTCCCCTTCTTGACCATGAAGCCCACATGGCCCGTGCTGTCCT
>gene=chr20_1292124-1293124; species=canFam
--------------------------------------------------------------------------------------------------------------------------------------------------------------------------------------------------------------------------------------------------CCCACAGCAACCAGAGCGCGGGGATCC-GAGCCTCAGG--GGCACGGCGGCCTGCCC----------GCCTCT-----------CAGCGCCTTCCGCGG------CCGAACCTACCTTCAGCCCGACCACATTCTGTCCGTTCACCTCGCACACGGACTGCTTGGTGAGGAGCCCGTTGCGGGCCGCGGAACTCCCTCTGACCACAGAGACCACGGCGCCTTTCTTGATGACAAAGCCGACGTGGCCCGTGCTGTCCT
>gene=chr20_1292124-1293124; species=equCab
-------------------------------------------------------------------------------------------------------------------------------------------------------------------------------------------------------------------------------------gtcttagtgactcctcacagcaaccttaggatggggaaattGAGGCTCGGG--GGGAATGCAG-CTGCCCAGAGACACGAGCCTTCCCACCACCCAGCAGTCTCCTCCTGAA--GGTCCTGAGCCTACCTTCAGCCCGATGACATTCTGTCCATTCACCTCGCACACGGAGTGGTTGGTGAGGAGCCCGTTGCGGGCCGCAGAACTCCCTTTGACCACAGAGATGACCTTCCCCTTCTTGATGACAAAGCCAACGTGGCCCATGCTGTCCT
>gene=chr20_1292124-1293124; species=gorGor
---------tcccaggctcaaatagtcctcccacctcagcctcctgagtagctaggactacaggtgtgcaccaccacgcttggctaattttttag-tttttttgtggaaagagggtttcacattgcccaggctggtctcgtgctcctggacttagtgatcctcctgcttcggcctctcaaagcactgggattacagacgt-agtcaccgcacccagccCTACGAACAC-GTCTTACTGAACCCTCACAGCAACCTCAGGAAGAGGATGCTGAGGCTCAGGTGGGGTAAGCAAGCTGCCCAAAGACCTGAGCCCTCCCA-CACCCAGCAGTCCCTCCCTGGCACGGCCACCAGCCTACCTTCAGCCCGATAACATTCTGCCCGTCTACCTCACACACGTAGTGGTTGGTGAGGAGCCCGTTGCGGGCCGCAGAACTCCCTTTGACCAGAGAGACAATCTTCCCCTTCTTGATCACGAAGCCGACGTGGCCCATGCTGTCCT
>gene=chr20_1292124-1293124; species=panTro
tccttgacctcccaggctcaaatagtcctcccacctcagcctcctgagtagctaggactacaggtgtgcaccaccacgcttggctaattttttag-tttttttgtggaaagagggtttcacattgcccaggctggtcttgtgctcctggacgtagtgatcctcctgctttggcctctcaaagcactgggattacagacatgagtcaccgcacccagccctacgaacaccatcttactgaaccctcacagcaaccttaggaagaggatgctgaggctcaggtggggtaagcaagctgcccaaagACCTGAGCCCTCCCACCACCCGGCAGTCCCTCCCTGGCGCGGCCACCAGCCTACCTTCAGCCCGATAACATTCTGCCCGTCTACCTCACACACGTAGTGGTTGGTGAGGAGCCCGTTGCGGGCCGCAGAACTCCCTTTGACCAGAGAGACAATCTTCCCCTTCTTGATCACGAAGCCGACGTGGCCCATGCTGTCCT
>gene=chr20_1292124-1293124; species=papHam
gccttgacctcccaggctcaagtagtcctcccacctcagcctcctgagtagctgggactacaggcgtgcaccaccacgcttggctaattttttag-cttttttgtggaa--agggtttcacattgcctaagctggtctcgaactccaggacttagtgatcctcctgctttggcctcccaaagcaccgggattacagacgtgagtcactgcacccagccCtatgaacaccatctt-----------------accttcggaagaggacgctgaggctcaggtggggtaagcaagctgcccaTAGACCTGAGCCCTCCCACCACCCAGCAGTCCCTCCCCGGTGCGGCCACCGGCCTACCTTCAGCCCGATGACATTCTGCCCATCCACCTCACACACATAGTGGTTGGTGAGGAGCCCATTGCGGGCCGCAGAACTCCCTTTGACCAGAGAGACAATCTTTCCCTTCTTGATCACGAAGCCGACATGGCCCATGCTGTCCT
>gene=chr20_1292124-1293124; species=ponAbe
tccttgacctcacaggctcaaatagtcctcccacctcagcctcctgagtagctaggactacaggcgtgcaccaccacgcttggctaattttttagttttttttgtggaaagagggtttcacattgcccaggctggtctcgtactcctggacttagtgatcctcctgctttggcctctcaaagcactgggattacagacgtgagtcaccacatccagccctacgaacaccgtcttactgaaccctcacagcaaccttaggaagaggatgctgaggctcaggtggggtaagcaagctgcccaaagACCTGAGCCCTCCCACCACCTGGCAGTCCCTCCCTGGCGTGGCCACCAGCCTACCTTCAGCCCGATAACATTCTGCCCGTCCACCTCACACACGTAGTGGTTGGTGAGGAGCCCGTTGCGGGCCGCAGAACTCCCTTTGACCAGAGAGACAATCTTCCCCTTCTTGATCACGAAGCCGACGTGGCCCATGCTGTCCT
>gene=chr20_1292124-1293124; species=rheMac
gccttgacctcccaggctcaagtagtcctcccacctcagcctcctgagtagctgggactacaggcgtgtaccaccacgcttggctaattttttag-cttttttgtggaaagagggtttcacattgcctagtctggtctcaaactcctggacttagtgatcctcctgctttggcctcccaaagcaccgggattacagacgtgagtcactgcacccagccCtatgaacaccatctt-----------------accttcggaagaggacgctgaggctcaggtggggtaagcaagctgcccaTAGACCTGAGCCCTCCCACCACCCAGCAGTCCCTCCCCGGTGCGACCACCGGCCTACCTTCAGCCCGATGACATTCTGCCCATCCACCTCACACACATAGTGGTTGGTGAGGAGCCCGTTGCGGGCCGCAGAACTCCCTTTGACCAGAGAGACAATCTTCCCCTTCTTGATCACGAAGCCGACATGGCCCATGCTGTCCT
>gene=chr20_1313318-1314318; species=hg19
ggtaaccatgtgaagtacctaggacacagctggcatttagtaaatgttAGTTTCCTACTTTCTCATGGCTACATGTCACAGAAACAGTCATCTGATTGGAGTgaaaatagagatgctcttcccagaagaagagagaatgtcggctgggcagAGAAGGAGCTGCTCTACACTCCAGCCCTCTGCATGGAATCTGGGTAGTGCAGCAAGACCCTGGCTTATGTCATCACAGCTTTGTTCCTACTGCTGAATTGAAATaataacaggaagcgtagcatttattgagctcctgcacactgggtgctctgctgggcactgggcatacactgatctcatctgttcaccataaTTCCCAGCTTCAGAGTGAAGCACTTTGCCCAAGGCAACACACCCCAAGAGTGGTAAGGCCAGGCCTTGGCTCTGAACCTCTAGGAGTCTCCTACCCTAGTGCAGCTGAGTCACAGATTTCTCTTTAAGAAACCCACAAAGAAGTCCTTAGGtgg
>gene=chr20_1313318-1314318; species=bosTau
--gaatcatatgcagtgcttaggacatagctgacactccataaacAT--GTTTCCAACTTCCTCTTGGCTACAAGTTACTGAAACAGACAACTGGTTCAAGTCAAAACAAGGGTTTTTTTCATGGAAGAAGGGGGAATGGCTGCTGGGCAGAGAAGTGTCAACTGCACACTTCTACCCTCTGCCTAGAACTGGGATGGTGTAG-AAAACTCGGG-TTTCGTCACCACAGCTGCATCAGTACCGCTAAAT---GATAAC---TGGAAGTGC----TCCAT-------CTGCATGTGGAACGCTCTGCTGAGCGTGGGGTAGAGCCCAGTTTC--AGGTTCCCAGCAGCCCGAAGATGGAGGGCGGAGCACCTTGCCTAAGGCCACACAGCCCGGGG---GTGTGAACAGGCCGTGGCTGTGAACCTCGGGAAGTCTCCCATCCCCACAGAGCTGAGCCATGGAT-------------------------------------
>gene=chr20_1313318-1314318; species=calJac
gG---------------CCTAGGACACAGCTGAAATTTAGTAAATGTTATTTTCCTACATTCTCATGGCTGCACGTTACAGAAATAGTCATCTGATTGAAGTGAAAATGGATATGCTCTTCGCAGAA---GAGAGAATGCAAGCTGGGCAG---AGGAGCTTCTCTGCACTCCAGCCCTCTGCATGGAATCTGGGTGGTGCAGTAAGACCCTGGCTTATGTCACCACAGCTTTGTT------GCTGAAT---GACAATAACAGGAagagtaccatttattgagttcctgcagtgtgggcgctctgctgggcactgggtatatactgatctcatctGTTCACCTTAGTCCCCagcttcagagtaaagcacttttcccaaggcaacacatcttgagagtggtaaggccaggccttgGCTGTGAACGTCTAGTGGTCTCCTACCCTGGTGCAGCTGAGTCACAGATTCCTCTTTAAGAAACCCACAAAGGAGTCCTTAGGtgg
>gene=chr20_1313318-1314318; species=canFam
aggaagcctgggcagagcctaggacgcagctcacatgcagcaaatgcCAGTTTCTGACTTCCTCATGGCTGCAAGTTagagaaac------------------------caagtgctctttctggaagaagggggaatggttgccaggcagagaagcaccagctgGGTGCTCCTACTCTCAGCGTGGACTCTGGGTGGTGTGGCACGAGCCTGG-TTAGGTGGCCGCGCCTGTGCCCATACCACAGTAT---GAGGAC---TGCAGGGGC----TGTTCACAGCTCCTTCATGCTGGGTG------------TGGGGCATAACCCGATCTC--ATCTTCCCAGCAGCCCCCAGATTTAGAATGGA----------CCAGGCCACACAGCCTGCGT---GGTAAGGCAGACCTTGGTGGTGAACCTCAGAGTCTTTCCCATCCCCGAACAGCTGAGTCAGATAT-------------------------------------
>gene=chr20_1313318-1314318; species=equCab
atgaatcatgcacagtgcctgggacactgctggcactcagtaaatgTAAGTTTCTAACTTCT---TGGCTACAAGTTACAGAAACAGTCAGCT-GTTCGAGTGAAA---gagatgctcttacc-gaaggaagagaaatggttgctgggcagagaagcaccagctgtgcacGCCTCCCCTCTGCATGGGATCTAGATG----------------G-CTACGTCACCATGGCGGCATCCGCGCCACTGAAT---GATGACACTAGGAAGAGC----TCTGTTGAGCTCCTCCGTGCTGGGCGCGCTGCTGGGC-TGGGGCATAACCCCATCTCCGCTGTGCACAGCA-----CAg-ttcagagtgaaga-ccttgcccaaggccacacag-ctgagt---ggtaaggcaggcctGTGCTGTGAACCTCCAGGATTCTCCCACCCCCACGCAGCTGAACCATAGAT-------------------------------------
>gene=chr20_1313318-1314318; species=gorGor
ggtaaccatgtgaagtacctaggacacagctggcatttagtaaatgttAGTTTCCTACTTTCTCATGGCTGCATGTCATAGAAACGGTCATCTGATTGGAGTgaaaatagagatgctcttcccagaagaagagagaatgtcagctgggcagAGAAGGAGCTGCTCTACACTCCAGCCCTCTGCGTGGAATCTGGGTAGTGCAGCAAGACCCTGGCTTATGTCATCACAGCTTTGTTCCTACTGCTGAAT---GATaataacaggaagcgtagcatttattgagctcctgcacactgggtgctctgctgggcactaggcatacactgatctcatctgttcaccataaTTCCCAGCTTCAGAGTGAAGCACTTTGCCCAAGGCAACACACCCCAAGAGTGGTAAGGCCAGGCCTTGGCTCTGAACCTCTAGGAGTCTCCTACCCTGGTGCAGCTGAGTCACAGATTTCTTTTTAAGAAACCCAGAAAGAAGTCCTTA-Gtgg
>gene=chr20_1313318-1314318; species=panTro
--taaccatgtgaagtacctaggacacagctggcatt-agtaaatgttAGTTTCCTACTTTCTCATGGCTGCATGTCACAGAAacagtcatctgattggagtgaaaatagagatgctcttcccagaagaagagagaatgtcggctgggcagagaaggagctgctctacactccaGCCCTCTGCGTGGAATCTGGGTAGTGCAGCAAGACCCTGGCTTATGTCATCACAGCTTTGTTCCTACTGCTGAAT---GCTaataacaggaagcgtagcatttattgagctcctgcacactgggtgctctgctgggcactgggcatacactgatctcatctgttcaccataaTTCCCAGCTTCAGAGTGAAGCACTTTGCCCAAGGCAACACACCCCAAGAGTGGTAAGGCCAGGCCTTGGCTCTGAACCTCTAGGAGTCTCCTACCCTGGTGCAGCTGAGTCACAGATTTCTCTTTAAGAAACCCACAAAGAAGTCCTTAGGtgg
>gene=chr20_1313318-1314318; species=papHam
ggt-atcatgtgaagtacctaggacacagctggcatttagtaaatgttAGTTTCCTACTTTCTCGTGGCTACATGTTACAGAAACAGTCATCTGAGTGAAGTGAAAATGGAGATGCTCTTCCCAGAAGACGAGAGAATGTTGGCTGGACAGAGAAGGAGGTGCTCTACACTCTAGCCCTCTGTGTGGAATCTGGGTGGTGCAGCAAGACCCTGGCTTATGTCATCACAGCTTTCTTCCTATTGCTGAAT---GATAATAACAGGAAGAGTACCATTTAATGAGTTCCTGCACACTGAGTGCTCTGCTGGGCACTGGGCATATACTGATCTTATCTGTTCACCGTAATTCCCAGCTTCAGAGTGAAGCACCTTGCCCAAGGCAACACACCCCGAGAGTGGTAAGGCCAAGCTTTGGCTCTGAACCTCTAGGAGTCTCCTACCCTGGT-CAGCTGAGTCACAGATTTCTCTTTAAGAAACCCACAAAGAAATCCTTAGGtgg
>gene=chr20_1313318-1314318; species=ponAbe
ggtaaccatgtgaagtacctaggacacagctggcatttagtaaatgttAGTTTCCTACTTTCTCATGGCTGCATGTTACAGAAACAGTCATCTGATTGGAGTAAAAATAGAGATACTCTTCCCAGAAGAAGAGAGAATGTCAGCTGGGCAGAGAAGGAGCTGCTCTACACTCCAGCCCTCTGCGTGGAATCTGGGTGGTGCAGCAAGACCCTGGCTTATGTCATCACAGCTTTGTTCCTA---CTGAAT---GATaataacaggaagcgtagcatttattgagctcctgcacactgggtgctctgctgggcactgggcatacactgatctcatctgttcaccataaTTCCCagcttcagagtgaagcactttgcccaaggcaacacaccctaagagtggtaaggccaggtcttggctctgaacctctaggagtctcctactctggtgcAGCTGAGTCACAGATTTCTCTTTAAGAAACCCACAAAGAAGTCCTTAGGtgg
>gene=chr20_1313318-1314318; species=rheMac
ggt-atcatgtgaagtacctaggacacagctggcatttagtaaatgttAGTTTCCTACTTTCTCGTGGCTACATGTTATAGAAACAGTCATCTGAGTGAAGTGAAAATGGAGATGCTCTTCCCAGAAGACGAGAGAATGTTGGCTGGACAGAGAAGGAGGTGCTCTACACTCCAGCCCTCTGTGTGGAATCTGGGTGGTGCAGCAAGACCCTGGCTTATGTCATCACAGCTTTCTTCCTATTGCTGAAT---GATAATAACAGGAAGAGTACCATTTAATGAGTTCCTGCACACTGAGTGCTCTGCTGGGCACTGGGCATATACTGATCTTATCTGTTCACCGTAATTCCCAGCTTCAGAGTGAAGCACCTTGCCCAAGGCAACACACCCCGAGAGTGGTAAGGCCAAGCTTTGGCTCTGAACCTCTAGGAGTCTCCTACCCTGGT-CAGCTGAGTCACAGATTTCTCTTTAAGAAACCCACAAAGAAATCCTCAGGtgg
>gene=chr20_1362352-1363352; species=hg19
AGTGGCATTTACTAAAATGCTATATATGTTTAGCTCCCACATACACACTGGCAATGAATGAAAAGTGCTTCCTCTCTTTGGGGAGGGAACAGGTAAAGCAGGCAGCAAGTCAAGTCTCAGCAGCTGCTCCAATTTTAACTCTGGAGATCACTTGTGCCAGGAGCTGGAGCCCTTGAACAGTGAAACCACCTGCCAAGTTAGTGCCATAATTTCCTAAAGAAAGCGTGCCCTGCTCAGAGAAGGCAACTGAGGTTACAGTGCAGACAAGACAGCTGACAGTCTTTAAGCTCTAAAGGCCACTCAGCATAAAACATCACAAGCATTGCCTTCTAATTGCAGAACTGACCAATTTCATTCCTGGCCGTACAAGCCTATAACTCATGCCTAACAAACTGCCTGGAATAGCTCCATATTCTTATTTTAAGTATTTAGTCTTGGCTCTCCTGACTGAATGCAGCCCAAGCTCACAGACCTGGCCTGCGTTCTGTGTCCTGGTGGCA
>gene=chr20_1362352-1363352; species=bosTau
AGTGAGATTTACTAAAATGCTAC--ATGCTTGCTTCCTACACTCAACCAGGCAGTGGATGGCAGGTGCTTCCTCTGTTT-GGGAAGGAGCAGGTGAAGCAG---GCAAGTT-AGCCTCAGCAGCTGCTCCCATTTTAGTTCTGGACATCTC-TGTGCCAGAACCGGGAGCCCTTGAACAGTGAAGCCACCTGCCAAGTTAGTGCTGTAATTTCCTAGAGAAAACACTCTCAGCTGAGAGAAGGCAACTGAGGTTACAGTGCAGACACGACAGCTGATACTCTTTAAGCTCCGAAGGCCATTCAGCAAAAACCATCACCAGCATGGCCTTCTATTTAAAGAACTGACTGATTCCATTTCTGATTACACAAATCTATACCTCATGATCCAGAAACTGTCTAGGATAGCTACGTACTCTTATGTCAAGAATTAGTTCTCGTCTTTCCCAACTGAACATGGCTCGAGAT--CAGACCTGGACTCAGTTCTACGTCCCTG-GGCA
>gene=chr20_1362352-1363352; species=calJac
AGTGGCATTTACTAAAATCGTATATGTGTTTAGCTCCTCTATCCACACTGGCAATGAATGAATAGTGCTTCCTCTGTTTGGGGAAGGAACAGGTAAAGCAGGCAGCAAGTCAAGTCTCAGCAGTTGCTTCAGTTTTAACTCTGGAAATCACTTGTGCCAGGAGCTGGAGCCCTTGAACAGTGAAACCACCTGCCAAGTTAGTGCC----TTTCCTAGAGAAACCATTCCCTGCTGAGATAAGGCAACTGAGGTTACAGTGCAGGTATGGCAGCGGACAGTCTTTAAG------------CTCAGCATAAAACATCACAAGCATTACCTTCTAATTGAAGAGCTGACCGATTTCATCTCTGGCCATACAAGCTTATAACTCATGCCTGAGAAACTGCCTGGAATAGCTCCATATTCTTATTTCAAGTATTTAGTATTGGCTCTCCTGACTGAATGCAGTCCAAGCTCACAGACCTGGCCTGCGTTCTGTGTCCTGGTGGCA
>gene=chr20_1362352-1363352; species=canFam
ATTAAGATTCACTAAAATCCTACACATGTTTACCTCCTATATCCAACCTGGCAGTGAGTAGCAGGTACTTCCTCTGTAAAGGGAGGGAGCAAGTAAAGCAGGTGGCTGGTAAAGTCTCAGCCACTGCTCCCATTTTTACTCTGGATATCTG-TGTGCCAGGATCTGGAGCCCTTGACCAATGAAAGCACCTGCCAAGCTAGTGCCATAATTTCCTAGAGAAAGCATGCTCTGATGAGAGAAGGCAACTGAGGTTACAG-TCAGATATGACAGCTGACACTC--TAAGCTCCAGAGGCCACTAAGCAAAACCCATCACCAGCATGGGCCTCTCTTTGCA----------------TTTCTGACTATACAAACCTATGCCTCATGACCCACAGGCTGCCCAGGACAGCTCTGCATTCTCATTTCAAGAATgaaTTATTGTCTCTCCTGATTGAAGGCAGCTTGAGGTCACAAACCTGGCCTTG-TCCTACGTCTCTG-GGTA
>gene=chr20_1362352-1363352; species=equCab
AGTGAGATTTACTAAAAGCCTAC--ATGTTTCCCTCCTATACCCAACCTGGCAGCGGATGGCAGGTGCTTCCTCTGCCGGGGGAAGGAGCAGGCAAAGCAGGCAGCAAGGCAAGACTCAGCAGTTGCTCCCA-TTTAACTCTGGGCATCTC-CGTGCCAGGACCTGGAGCCCTTGACCAGTGAAGCCACTTGCCAAGTCAGTGCCATAATTTCCTAGAGAAAGCATGCTCTGCTGAGAGAAGGCAACTGAGGTTATGGTTCAGACATGACAGCTGACACTCTTTAAGCTCCGAAGGCCACTCAGCAAAAACCATCACCAGTACAACCTCCTTTCTGCACAACTGACCAATTTCATTTCTAACTACACAAACCTATACCTCATGACCCAGAAACTGCCTGGGATAGCTCCGTACTCTTATTTCAAGAACTACTTCTCG--TTTCCTGTCTGAACACAGCTCGAGGTCGCAGACGGCGACCTAGCTCCATGTCCCTG-----
>gene=chr20_1362352-1363352; species=gorGor
AGTGGCATTTACTAAAATGCTATATATGTTTAGCTCCCACATACACACTGGCAATGAATGAAAAGTGCTTCCTCTCTTTGGGGAGGGAACAGGTAAAGCAGGCAGCAAGTCAAGTCTCAGCAGTTGCTCCAATTTTAACTCTGGAGATCACTTGTGCCAGGAGCTGGAGCCCTTGAACAGTGAAACCACCTGCCAAGTTAGTGCCATAATTTCCTAAAGAAAGCGTGCCCTGCCGAGAGAAGGCAACTGAGGTTACAGTGCAGACAAGACAGCTGACAGTCTTTAAGCTCTAAAGGCCACTCAGCATAAAACATCACAAGCATTGCCTTCTAATTGCAGAACTGACCAATTTCATTCCTGGCCATACAAGC---TAACTCATGCCTAAGAAACTGGCTGGAATAGCTCCATATTCTTATTTTAAGTATTTAGTCTTGGCTCTCCTGACTGAATGCAGCCCAAGCTCACAGACCTGGCCTGCGTTCTGTGTCCTGGTGGCA
>gene=chr20_1362352-1363352; species=panTro
AGTGGCATTTACTAAAATGCTATATATGTTTAGCTCCCACATACACACTGGCAATGAATGAAAAGTGCTTCCTCTCTTTGGGGAGGGAACAGGTAAAGCAGGCAGCAAGTCAAGTCTCAGCAGTTGCTCCAGTTTTAACTCTGGAGATCACTTGTGCCAGGAGCTGGAGCCCTTGAACAGTGAAACCACCTGCCAAGTTAGTGCCATAATTTCCTAAAGAAAGTGTGCCCTGCTGAGAGAAGGCAACTGAGGTTACAGTGCAGACAAGACAGCTGACAGTCTTTAAGCTCTAAAGGCCACTCAGCATAAAACATCACAAGCATTGCCTTCTAATTGCAGAACTGACCAATTTCATTCCTGGCCATACAAGCCTATAACTCATGCCTAAGAAACTGCCTGGAATAGCTCCATATTCTTATTTTAAGTATTTAGTCTTGGCTCTCCTGACTGAATGCAGCCCAAGCTCACAGACCCGGCCTGCGTTCTGTGTCCTGGTGGCA
>gene=chr20_1362352-1363352; species=papHam
AGTGGCATTTACTAAAATCCTGTATATGTTTAGCTCCTACATCCACACTGGCAATGAATGAAAAGTGCTTCCTCTCTTTGGGGAGGGAACAGGTAAAGCAGGCAGCAAGTCAAGTCTCAGCAGTTGCTCCAATTTTAACTCTGGAGATCACTTGTGCCAGGAGTTGGAACCCTTGAACAGTGAAACCACCTGCCAAGTTAGTGCCATAATTTCCTAGAGAAAGCGTGCCCTGCTGAGAGAAGGCAACTGAGGTTACAGTGCAGATGCGACAGCTGACAGTCTTTAAACTCTAAAGGCCACTCAGGATAAAACATCACAAGCATTGCCTTCTAACTGCAGAACTGACCGATTTCATTCCTGGTCATACAAGCCTATAACTCATGCCTAAGAAACTGCCCAGAATAGCTCCATATTCTTATTTCAAGTATATAGTCTTGGCTCTCCTGACTGAATGCAGCCCAAGCTCATAGACCTGGCCTGCGTTCTGTGTCCTGGTGGCA
>gene=chr20_1362352-1363352; species=ponAbe
AGTGGCATTTACTAAAATCCTATATATGTTTAGCTCTTACATACACACTGGCAATGAATGAAAACTGCTTCCTCTCTTTGGGGAGGGAACAGGTAAAGCAGGCAGCAAGTCGAGTCTCAGCAGTTGCTCCAATTTTAACTCTGGAGATCACTTGTGCCAGGAGCTGGAGCCCTTGAACAGTGAAACCACCTGCCAAGTTAGTGCCATAATTTCCTAGAGAAAGCGTACCCTGCTGAGAGAAGGCAACTGAGGTTACAGTGCAGATAAGACAGCTGACAGTCTTTAAGCTCTAAAGGCCACTCAGCATAAAACATCACAAGCATTGCCTTCTAATTGCAGAACTGACCAATTTCATTCCTGGCCATACAAGCCTATAACTCATGCCTAAGAAACTGCCTGGAATAGCTCCATATTCTTATTTTAAGTATTTAGTCTTGGCTCTCCTGACTGAATGCAGCCCAAGCTCACAGACCTGGCCTGCGTTCTGTGTCCTGGTGGCA
>gene=chr20_1362352-1363352; species=rheMac
AGTGGCATTTACTAAAATCCTGTATATGTTTAGCTCCTACATCCACACTGGCAATGAATGAAAACTGCTTCCTCTCTTTGGGGAGGGAACAGGTAAAGCAGGCAGCAAGTCAAGTCTCAGCAGTTGCTCCAATTTTAACTCTGGAGATCACTTGTGCCAGGAGTTGGAGCCCTTGAACAGTGAAACCACCTGCCAAGTTAGTGCCGTAATTTCCTAGAGAAAGCGTGCCCTGCTGAGAGAAGGCAACTGAGGTTACAGTGCAGATGCGACAGCTGACAGTCTTTAAACTCTAAAGGCCACTCAGGATAAAACATCACAAGCATTGCCTTCTAACTGCAGAACTGACCGATTTCATTCCTGGTCATACAAGCCTATAACTCATGCCTAAGAAACTGCCTGGAATAGCTCCATATTCTTATTTCAAGTATATAGTCTTGGCTCTCCTGACTGAATGCAGCCCAAGCTCATAGACCTGGCCTGCGTTCTGTGTCCTGGTGGCA
>gene=chr20_1364290-1365290; species=hg19
GGGGAGCCAGTATTTTTCTGCAGCTTTGCATTTGAAGCCACTCAGAACATTCCCAGATGGGCGTATGGCTCAAGGTCTAATGGTTTAGCTGTTTGCTTTCCCTCTTCTTATTAGACACAGAAGTTCTCTTAACCACCTTTTACTCAGCTGCCTTACTTGGAGACTCATAAAACTCACAGCCTTCGTACCCCAGCATAGTGAAGAGCACTCCCCTCATGCTTtagtctctagctcatgatcacttcttcattcccatatgagttctgtgttcacaaagggaggagtggttagctgtgtttgtccccaaatccatttatggtagctatatttactgtgtaaatataatgtaattaaatagtatgtaaatcaataaaatgagtgtgaatacaaacagcggttctagctgactcctgggaaagactcaataaaggcaagtcactaaaaaactattgctagtgaataatcatatgggagactacatttagagaaagaaatcttaa
>gene=chr20_1364290-1365290; species=bosTau
--------------------------------------------------------------------------------------------------------------------------------------------------------------------------------------------------------------------------------------------------------------------------------------------------------------------------------------------------------------------------------------------------------------------------------------------------------------------------------------------------------------------
>gene=chr20_1364290-1365290; species=calJac
GGGGAGCCAATATTTTTCTGAGGCTTTGCATTTGAAGCCACTTAGAACATTCCCAGATGGGTGTATGGCTCAGGGTCTAAT-GTTCAGCTGTTTGCTTTCCTCCTCCTCATTAGATACagaagctctcttaaccaccttttactcagctgccttactcagagactcctacaactcacagccttcataccccagcatggtgaagaacactcc-ctcatgctttagtctctagttcttgatcactccttcattccc--atgagttctatattcataaagagaggagtggttacctatgtttgtccccaaacccatttatggtagctatatttactgtgtaaagataatgtaattaaatagtatgtaaatcaataaaatgagtgtgaattcaaacagtggttctagctgactgctgggaaagactcaataaaggcaagtcactaaaaaactattgctagtga--gatcatatgagagactacatttagaaaaagaaatcttaa
>gene=chr20_1364290-1365290; species=canFam
GGGGAACCAATACTTTTCTGTAGATTTGCATTTGAAGCCAC------CATTCCCAAATGGATGTACTGACTCAGG--------CATGGCTCTTTCCCTTCCTCTATCTTCTTATCTACAGAAGCTCCCTCAACCGCCTTTTACTTAACTGCCTTGCC-AAAGACTCCTACACACCACAGCCTGCACACTCCAGCACAGCAAAGGAGC----CTTCAGCCCC--GTCTCTAA-TCACCTCCAATTCTTCTTCCCCACGTGCACTTTATGCTTAGG----AAGGGCCGGTCAGCTATGTT-ACCCGCAAACTCATTTATGTCAGTTACACTTATTGAGGACAGGAAACAT----AAACAGTATGCAAAGAAATACT--GAGTGTGAACAGAAAAAGTGGTC--AGCTGAC----TGGAAAGACTCAACAAAGGCAAGTCAC-AAAAAAT-ACTCCTAGTGAGTGTGTGTG--TGATAATGTATTTGAAGAAAGAAATCTTAA
>gene=chr20_1364290-1365290; species=equCab
----------------------------------------------------------------AGTGACCTAGG--------CTTACCTACTTCCCTTCTTTCTTCTCATTATATACAGAAGCTCTCTCAACCACCTTTTACGTCACTGCCTAACC-AGAGACTCTTACAAAGCACAGCCTGCACACCCCAGCAGGGTGAAAGCAT----CTTCTTGCCCCAGCCTCCAGCTCATCCTC--CCTTTCTTTCCCATGtgagttttatgctcacc----aaagatcagttagctgtgtttattctcaaatccatttatgtgagctatacttactgagtatagataat------aaatagcatgtaaaaaaataatatgagtgtgaata-------tggtcctagctgactgcttggaaagactcaataaaggcaagtcactaaaaaat-actgctagtgaataactgtgtatggcaatgcatttggaggaagaaatcttaa
>gene=chr20_1364290-1365290; species=gorGor
GGGGAGCCAGTATTTTTCTGCAGCTTTACATTTGAAGCCGCTCAGAACATTCCCAGATGGGCGTATGGCTCAAGGTCTAATGGTTTAGCGGTTTGCTTTCCCTCTTCTTATTAGATACAGAAGTTCTCTTAACCACCTTTTACTCAGCTGCCTTACTTGGAGACTCATAAAACTCACAGCCTTCGTACCCCAGCATAGTGAAGAGCACTCC-------------------------------------------------------------------------------------------------------------------------------------------------------------------------------------------------------------------------------------------------------------------------------------------------
>gene=chr20_1364290-1365290; species=panTro
GGGGAGCCAGTATTTTTCTGCAGCTTTGCATTTGAAGCCACTCTGAACATTCCCAGATGGGCGTATGGCTCAAGGTCTAATGGTTTAGCTGTTTGCTTTCCCTCTTCTCATTAGATACAGAAGTTCTCTTAACCACCTCTTACTCAGCTGCCTCACTTGGAGACTCATAAAACTCACAGCCTTCGTACCCCAGCATAGTGAAGAGCACTCCCCTCATGCTTTAGTCTCTAGCTCATGATCACTTCTTCATTCCC--AAGAGTTCTGTGTTCACAAAGGGAGGAGTGGTTAGCTGTGTTTGTCCCCAAATCCATTTATGGTAGCTATATTTACTGTGTAAATATAATGTAATTAAATAGTATGTAAATCAATACAATGAGTGTGAATACAAACAGCGGTTCTAGCTGACTGCTGGGAAAGACTCAATCAAGGCAAGTCACTAAAAAACTATTGCTAGTGAATAATCACATGGGAGACTACATTTAGAGAAAGAAATCTTAA
>gene=chr20_1364290-1365290; species=papHam
GGGAAGCCAGTATTTTTCTGCAGCTTTGCATTTGAAGCCACTCAGAACATTCCCAGATGGGTGTACAGCTCCAGGTCTAATGGTTTAGCTGTTTGCTTTCCCTCTTCTTATTAGATACAGAAGCTCTCTTAACCACCTTTTACTTAGCTGCCTTGCTTGGAGACTCATAAAACTCAAAGCCTTCGTACCCTAGCATGGTGAAGAGCACTCCCCTCATGCTTtagtctctagctcatgatcactccttcattcccacatgagttctatgttcacaaagggaggagtggttagctgtgtttgtccccaaatccatttatggtagctatatttactgtgtaaagataatatgattaaatagtatgtaaatcaataaaatgagtgtgaatacaaacaatggttctagctgactgctgggaaagactcaataaaggcaagtcactaaaaaactattgctagtg---aatcatatgggagactacatttagagaaagaaatcttaa
>gene=chr20_1364290-1365290; species=ponAbe
GGGGAGCCAGTATTTTTCTGCAGCTTTGCATTTGAAGCCACTCAGAATATTCCCAGATGGGTGTATGGCTCAAGGTCTAATGGTTTAGCTGTTTGCTTTCCCTCTTCTTATTAGATACGgaagctctcttaaccaccttttactcagctgccttacttggagactcataaaactaacagccttcgtaccccagcatggtgaagagcactcccctcatgctttagtctctagctcatgatcacttcttcattcccatatgagttctatgttcacaaagggaggagtggttagctgtgtttgtccccaaatccatttatggtagctatatttactgtgtaaatataatgtaattaaatagtatgt-gatcaataaaatgagtgtgaatacaaacagtggttctagctgactgctgggaaagactcaataaaggcaagtcactaaaaaactattgctactgaataatcatatgagagactacatttagagaaagaaatcttaa
>gene=chr20_1364290-1365290; species=rheMac
GGGAAGCCAGTATTTTTCTGCAGCTTTGCATTTGAAGCCACTCAGAACATTCCCAGATGGGTGTACAGCTCCAGGTCTAATGGTTTAGCTGTTTGCTTTCCCTCTTCTTATTAGATACAGAAGCTCTCTTAACCACCTTTTACTTAGCTGCCTTGCTTGGAGACTCATAAAACTCAAAGCCTTCATACCCTAGCATGGTGAAGAGCACTCCCCTCATGCTTTAGTCTCTAGCTCATGATCACTCCTTCATTCCCACATGAATTCTGTGTTCACAAAGGGAGGAGTGGTTAGCTGTGTTTGTCCGCAAATCCATTTATGGTAGCTATATTTACTGTGTAAAGATAATATGATTAAATAGTATGTAAATCAATAAAATGAGTGTGAATACAAACAATGGTTCTAGCTGACTGCTGGGAAAGATTCAATAAAGGCAAGTCACTAAAAAACTATTGCTAGTG---AATCATATGGGAGACTACATTTAGAGAAAGAAATCTTAA
>gene=chr20_1434442-1435442; species=hg19
ATTGGTGTTAAGTCTTCTCTGGTGGTCTGAAGACCAAGTTCTTCAGCTATACTCGCATCACTAGAGAACCCCAGATACACTGTACCTCTGCCTGAGATCCATGGGCTGCTCAAAAAACTCCTTCATTTGCCCATCCCCTTTCCCCACCTGTTCTCACCAGCTCTCTCACCCAGCACCCAGGAAACCTCCTTTGATTTTCCAGTAAGCGTCTTTGTTCGTGAACCACAGCAAGGGCACTGTCTCTGTTAGTTTCCCTTTCAGAGGCTGCTGGTTAATGCACAATATGTAACCAATCCCTTCAGAAAAATGGCAGAACAGTCCACAAGCTTCCCTCATGGGAAGGTGGATGCACTCACATCTTGGCTGGAATGCTGCCTCTTTTCTCCTGCCACATAGGCAGACTCTTCCTCTGGTGCTGCCCCAAGGCGGTAGCCACCTCCTGCAAATGGCTATAAGGGACAAGTTCATACACATTTAAGGGGTTGGTCCATGGTACAAGG
>gene=chr20_1434442-1435442; species=bosTau
AGTAGTTTCAAGCCTCCCTGGGGAGTCTAAAGACCAAGTTCTTTAGCCTTGTCCACAGCATCAGAGAACCCTAGAATCACTATCCCTCTGTCTGAGACTCATGGAATGCTCAGAAAACTCCTTTATTTGTCCATCCACTCTGCCCACCCCAACTTATCAGCTCCCCCATCCAG-CCAGATGAGAGCTTCTGTGATTCTCAGGTAAGCCTTTTCAATCATGGAACACAGCAAATGTGCTGCCT-------CTTCCCTTTCAGAGGCTGCTGACTCAT----------GGATTAACTTCTCCCCCAAAGTAATTAAACAGTCCACGAGCTTCCCTAC--AGAAGATGGATGTACTCACATCTTGGCCGGAATGCCGCCTCCTTTCTCCTGCCACGTAGGCAGACTCTTCCTCTGGTGCCGCTCCAAGGCGGTAGCCACCGCCTGCAAATGGCTATAAAAGACAAGTTCACAAACACCTAAGGAGTGGGTCAGCAGTGATCAG
>gene=chr20_1434442-1435442; species=calJac
attGGTGTTACGCCTTGTCTAGTGGTCTGAAGACCAAGTTCTTCAGCTATACTCATATCACCAGAGAACCC--GATACACTGTACCTCTGCCTGAGATCCATCGGCTGCTCCAAAAAC----TCATTTGCCTATCGTCTTTCTCCACCTGTTCTCACCAGCTCTCTCACCCAGCACCCATGAAAGCTCCTTTGATTTTCCAGTAAGCCTCTCTGTTCGTGAACCACAGCAAGGGCACTGTTTCTGTTAGCTTCCCCTTCAGAGGCTGCTGGTTCATGCACAATATGTAACCAATCCCTTCAGAAAAATGGCAGAA----------GCTTCCCTCATGAGAAGGTAGATGCACTCACATCTTGGCTGGAATGCTGCCTCCTTTCTCCTGCCACATAGGCAGACTCTTCCTCTGGTGCTGCCCCAAGGCGGTAGCCACCTCCTGCAAATGGCTATAAGGGACAAGTTCACACACATTTGAGGGGTTGGTCTGTGGTACAGGG
>gene=chr20_1434442-1435442; species=canFam
GTTGGTTTTAGGCCT-CTTGGGTAGACTGAAGGCCAAGTTCTTTAGCCATGTCCACACTGCCAGAAAACCCCAGAATCATGATCCCTCTGCCCAAAATTTGTGGAATGCTCAGAAAACTCCTTCATTTGTCCATCCCTTCTGCTCACCCCTTCTCACAAGTGCCCCTGCCCA------------------------GTCATGTAATCCTCTCCACTCCCAGACCACAGTAAGGGCACTGCCT-------CTTCCCTTTGAGGATCTGCTGGTGCACAC-TAACATGTGACCAATCTCTTCTGAAAAATGGCAGAACAGTCT-----ATTTCCCAA--GGAACGTAGATGCACTCACATCTTGGCCGGAATGCCGCCTCCTTTCTCCTGCCACATAGGCAGACTCTTCCTCTGGTGCTGCCCCAAGGCGATAGCCACCCCCTGCAAATGGCTATAAAACACAAGGTCATAAACACTTGAGAC---GGTCAATGGTGGTGAG
>gene=chr20_1434442-1435442; species=equCab
ATTGGTTTTAGGCCTCCCTGGGTGGTCTGAAGACCAAGTTCTTTAGCTATGTCCACACTACCAGAGAACCTCGGAATCACTAGTTCTCTGCCTGAGATCCATGGAATGCTCAGCAAACTCCTTCATTTGTCCCCTCTCTCTGCCCACTCCTTCTCACAAGCCCCCTCGCCCAA-CCAGATGAGCACTCCTTTGATTCTAAGGTAAGCCTCTCCCTTCACAGACCACAGTGAGGGCACTCCCT-------CTTCTCTTCCACAGGCTGCTTGTTCACACACAACATGTGACCAATCCCTTCTGAAAAACAGCAGAACAGTCCACGAGCTTCCCTCA--GGAAGGTAGATGCACTCACATCTTGGCTGGAATGCCGCCTCCTTTCTCCTGCCACGTAGGCAGACTCTTCCTCTGGTGCTGCCCCAAGGCGGTAGCCGCCCCCTGCAAACGGCTATAAAAGACAAGTTCATAAACACCTGAGAAGTGGGTCAACAGTGATGGG
>gene=chr20_1434442-1435442; species=gorGor
ATTGGTGTTAAGTCTTCTCTGGTGGTCTGAAGACCAAGTTCTTCAGCTATACACACATCACTAGAGAACCCCAGATACACTGTACCTCTGCCTGAGATCCATTGGCTGCTCAAAAAACTCCTTCATTTGCCCATCCCCTTTCCCCACCTGTTCTCACCAGCTCTCTCACCCAGCACCCATGAAAGCTCCTTTGATTTTCCAGTAAGCATCTTTGTTTGTGAACCACAGCAAGGGCACTGTCTCTGTTAGCTTCCCTTTCAGAGGCTGCTGGTTAATGCACAATATGTAACCAATCCCTTCAGAAAAATGGCAGAACAGTCCACAAGCTTCCCTCATGGGAAGGTGGATGCACTCACATCTTGGCTGGAATGCTGCCTCTTTTCTCCTGCCACATAGGCAGACTCTTCCTCTGGTGCTGCCCCAAGGCGGTAGCCACCTCCTGCAAATGGCTATAAGGGACAAGTTCATACACATTTAAGGGGTTGGTCCATGGTACAAGG
>gene=chr20_1434442-1435442; species=panTro
ATTGGTGTTAAGTCTTCTCTGGTGGTCTGAAGACCAAGTTCTTCAGCTATACTCGCATCACTAGAGAACCCCAGATACACTGTACCTCTGCCTGAGATCCATGGGCTGCTCAAAAAACTCCTTCATTTGCCCATCCCCTTTCCCCACCTGTTCTCACCAGCTCTCTCACCCAGCACCCATGAAAGCTCCTTTGATTTTCCAGTAAGCGTCTTTGTTCGTGAACCACAGCAAGGGCACTGTCTCTGTTAGTTTCCCTTTCAGAGGCTGCTGGTTAATGCACAATATGTAACCAATCCCTTCAGAAAAATGGCAGAACAGTCCACAAGCTTCCCTCATGGGAAGGTGGATGCACTCACATCTTGGCTGGAATGCTGCCTCTTTTCTCCTGCCACATAGGCAGACTCTTCCTCTGGTGCTGCCCCAAGGCGGTAGCCACCTCCTGCAAATGGCTATAAGGGACAAGTTCATACACATTTAAGGGGTTGGTCCATGGTACAAGG
>gene=chr20_1434442-1435442; species=papHam
aTTGGTGTTAAGTCTTCTCTGGGGGTCTGAAGA-CAAGTTCTTCAGCTATACTCACATCACTAAAGAACCCCAGATACACTGTACCTCTGCCTGAGATCCATGGGCTGCTCAAAAAACTCCTTCATTTGCCCATCCCCTTTCCCCACCTGTTCTCACCAGCTCTCTCACCCAGCACCCATGAAAGCTCCTTTGATTTTCCAGTAAGCCTCTCTGTTCGTGAACCACAGCAAGGGCACTATGTCTGTTAGCTTCCCTTTCAGAGGCTGCTGGTTCATGCACAATATGTAACCAACCCCTTCAGAGAAATGACAGAACAGTCCACAGGCTTCCCTCAT-GCAAGGTGGATGCACTCACATCTTGGCTGGAATGCTGCCTCTTTTCTCCTGCCACATAGGCAGACTCTTCCTCTGGTGCTGCCCCAAGGCGGTAGCCACCTCCTGCAAATGGCTATAAGGGACAAGTTCATACACATTTGAGAGGTTGGTCCGTGGTAAAAGG
>gene=chr20_1434442-1435442; species=ponAbe
aTTGGTGTTAAGTCTTCTCTGGTGGTCTGAAGACCAAGTTCTTCAGCTATACTCGCATCACTAGAGAACCCCAGATACACTGTACCTCTGCCCGAGATCCATGGGCTGCTCAAAAAACTCCTTCATTTGCCCATCCCCTTTCCCCACCTGTTCTCACCAGCTCTCTCACCCAGCACCCATGAAAGCTCCTTTGATTTTCCAGTAAGCGTCTTTGTTCGTGAACCACAGCAAGGGCACTGTCTCTGTTAGCTTCCCTTTCAGAGGCTGCTGGTTAATGCACAATATGTAACCAATCCCTTCAGAAAAATGGCAGAACAGTCCACAAGCTTCCCTCATAGGAAGGTGGATGCACTCACATCTTGGCTGGAATGCTGCCTCTTTTCTCCTGCCACATAGGCAGACTCTTCCTCTGGTGCTGCCCCAAGGCGGTAGCCACCTCCTGCAAATGGCTATAAGGGACAAGTTCATACACATTTAAGGGGTTGGTCCATGGTACAAGG
>gene=chr20_1434442-1435442; species=rheMac
aTTGGTGTTAAGTCTTCTCTGGGGGTCTGAAGA-CAAGTTCTTCAGCTATACTCACATCACTAAAGAATCCCAGATACACTGTACCTCTGCCTGAGATCCATGGGCTGCTCAAAAAACTCCTTCATTTGCCCATCCCCTTTCCCCACCTGTTCTCACCAGCTCTCTCACCCAGCACCCATGAAAGCTCCTTTGATTTTCCAGTAAGCCTCTCTGTTCGTGAACCACAGCAAGGGCACTATGTCTGTTAGCTTCCCTTTCAGAGGCTGCTGGTTCATGCACAATATGTAACCAATCCCTTCAGAAAAATGACAGAACAGTCCACAGGCTTCCCTCAT-GCAAGGTGGATGCACTCACATCTTGGCTGGAATGCTGCCTCTTTTCTCCTGCCACATAGGCAGACTCTTCCTCTGGTGCTGCCCCAAGGCGGTAGCCACCTCCTGCAAATGGCTATAAGGGATAAGTTCATACACATTTGAGAGGTTGGTCCGTGGTAAAAGG
>gene=chr20_1555368-1556368; species=hg19
TCCCGATTCTCCATGTGTCCCAGTGGGCATTTCCTGTGTCCCACCAAGCACTTATGTCCATTAACAGAGCAAGTGTTCTAACTTCTTGAGCTCCAACACTGACTGCCACCTCAATTGTCCCTTTGAGATTCTAGACTTCATGCAATGTTAGGGAGAAGCCTCCCTCCTGGGTGCCCAGGCCTGGTTACCCTGCAGCCATAAGCAAAAGACAGTGGGCTCCTGACAGCCGGAGGGGAGAATCTCAACTCTTGCTCACATGGGCCCCAAACACTCTCTAGGAAATGCCTCATCTCCTCATCCTTAGTCCTCAGCACCATGAACGGGCAGATACGTGCTCTGCTGGGCTGCAGGAGGCTCGACTCTGCTCATTGGACGCTGCTGAGTGAAGAGGAAACAACACAACATGGGGGAAGAGTCCTAAATGCCTCATGTGTGTTGAGACCTGTCCTTTAGGAACCGGCTTGGCATATCATGAGACATGCGCAGGGCCTTTCTGATGG
>gene=chr20_1555368-1556368; species=bosTau
TCCTCTCACTCACCGTGTCCCAGCA----TTTCCTATCAC-------------AGGTTCATTAACAGAGCAAGTG-CCCATCTTCAGGAGCCCCCAGACTGATTACCACCCCCCTTTTCCCTC--AGATTCTTGACTTCGAAAGACTACAGGGAGGAG--AGGCCTCTGAGGGCCCAGGCCTGGGGACCCTGAAGCCACA-AGGGAAGAC-ATGGACTCCTGACACCTAAAGTCTAGACTAGCAACTCTTGCTCACACGGGGCCCC-ACCTCCTCTAGGAAACACCTCCCTCCCTCATCCTCAGTCTGCAGAACCAGGAATGGGCATGCCTG-GCACTGCTGGGGTTGCAGTGGCCC--CTCTGCTCTGTCCA-GGGGCCTAGTGAAGGGGCAACATCACAATGGGGAGAAAATCTCCTAA-TGCTTTAAGGGTGTTTATCCCTGTCACTGAGGAACA-TTTCAGTACATCATACAACAC-TGAATGATCTATCTCAT-G
>gene=chr20_1555368-1556368; species=calJac
TCCTCATCCCCCATGTGTCCCAGTGGGCATTTCCTATGTCCCACCAAGCACTTATGTCCATTAACAG-GAAAGTGTTTTAACTTCTCGAGCCCCAACACTGACCACCACCTCAATTGTCCCTTTGAGATTCTAGACTTCATGCAATGTTAGGGAGAAGCCTCCCTCCTGGGTGCCCAGGCCTGGTTACCTTGTCGCCATAAACCAAAGATAGTGGGCTCCTGACAGCCAGAGGGGAGCATCTAAA--CTTGTTCACATGGGCCTCAAACACTCTCTAGGAAATGCCTCATCTTCTCATCCTTAGGCCTCAGCACCATGAGCGGGCAGGCACGTGCTCTGCTGGGCTGCAGGAGACTCCACTCTGCTCCATGGATGCTGCTGAGTGAAGGAGAAACAGCACAGCAGGGAGGGAGAGCCCTAAAGACC---CGTGTGCTGAGACCCGTCCTTTAGGAACAGGCTTGATGTTTCATAAGACATGTGCAAGCCCTTTCTGATGG
>gene=chr20_1555368-1556368; species=canFam
------------CTGCATTCCTGGGGG-ACTTCCTATG-ACCTCCAGTT--TTTTGTCCACAA-CAGAGTAAGTG-TCCTAACTTCTCAGCCCTGACCTCTACC------TTCCTTGTCCTTCCGACATTCTCCCCTGCAAGCAGTTATG-GTGAGAG--TCC-TTCTTGGTGTCCAGACCTGCTGACCCTCCAGCAACAGAGGAAAGAT-GTGGGGTCCCTATAGCT-GAGTCTAGAATATGAACTCTTTTGCTCATGGGGCCCCAGCACCCTCCAAGATGTGTCTCCC--AATCATCCCCAGTCTGCAGAGCCATGAATGGG-ATGCCCA-GTATTGCTGGAATA-TAGTGGCTC--CTCTGCTCTGTCTAGGCTGCTCAGTGAAGGAGCAACATTA-CACAATGGGAAAGACTCCTGA-TGCTCTGGGTGTGATGAACCATGTCCTCAAGCAACAGGGTTAACAATTCATGAGA----TGTAAGATCTGTCTGATGG
>gene=chr20_1555368-1556368; species=equCab
TCCTC--CC-AACTGCATCCCAGGGGG-AATCCCTGTGAACCCCAAGGT--TTATGTCCATCA-CAGGGCAAGTG-CCCACCTCCCTGAGCCCCCATGCTGACC------CTCCCTCTCCCTCTGGGATTCCTGACTTCAAGCATTCACACGGAAGAG--TCCATTCAGAGTGCCCAGGCCAG-TGACCCTGCAGCAATAAGGGGAGGAC-ACGGGCTCCTGACAGCT-G-GTCTAGAATGTGA--CCTTGCTCTCGCAGGGCCCCCGCACCC-CTAGGAACTGCCTCCT--CCTCGTCCTCAGTCTGCAGACTCAGGAACGGG-CTGCACA-GTGTTGCTGGGAGC-GCGGGCCCCT-CTCTGCTC-GTCCAGGCTGCTCAGTGAAGGAGCAACATCACCACACTGGGGGAGACTCCTGAGTGCTGTATGTATGCTGAGCCCGGTGTTTTAGGAACAGGCTCAGCCCATCATGAGACACCTGCAGGATCTGTCTGATGG
>gene=chr20_1555368-1556368; species=gorGor
TTCTCATCCTCTATGTGTCCTAGTGGGCATTTCCTGTGTCCCACCAAGCACTTATGTCCATTAACAGAGCAAGTGTTCTAACTTCTTGAGCTCCAACACTGACTGCCAACTCAATTGTCCCTTTGAGATTCTAGACTTCATGCAATGTTAGGGAGAAGCTTCCCTCCTGGGTGCCCAGGCCTGGTTATCCTGCAGCCATAAGCAAAAGACTGTGGGCTCCTGACAGCCAGAGGGAAGAATCTCAACTCTTGCTCACATGGGCCCCAAACACTCTCTAGGAAATGCCTCATCTCCTCATCCTTAGTCCTCAGCACCATGAGCGGGCAGATACGTGCTCTGCAGGGCTGCAGGAGGCTCGACTCTGCTCAGTGGATGCTGCTGAGTGAAGAGGAAACAACACAACATGGGGGAAGAGTCCTAAATGCCTCATGTGCGTTGAGACCTGTCCTTTAGGAACCGGCTTGGCATATCATGAGACACGTGCAGGGCCTTTCTGATGG
>gene=chr20_1555368-1556368; species=panTro
TTCTCATCGTCTATGTGTCCTAGTGGGCATTTCCTGTGTCCCACCAAGCACTTATGTCCATTAACAGAGCAAGTGTTCTAACTTCTTGAGCTCCAACACTGACTGCCACCTCAATTGTCCCTTTGAGATTCTAGACTTCATGCAATGTTAGGGAGAAGCCTCCCTCCTGGGTGCCCAGGCCTGGTTATCCTGCAGCCATAAGCAAAAGACTGTGGGCTCCTGACAGCCGGAGGGGAGAAGCTCAACTCTTGCTCACATGGGCCCCAAACACTCTCTAGGAAATGCCTCATCTCCTCATCCTTAGTCCTCAGCACCATGAGCGGGCAGACACGTGCTCTGCTGGGCTGCAGGAGGCTCGACTCTGCTCAGTGGATGCTGCCGAGTGAAGGAGAAACAGCACAATACGGGGGGAGAGTCCTAAATGCCTCATGTGTGCTGAGACCTGTCCTTTAGGAACCGGCTTGGCATATCATGAGACACGTGCAGGGCCTTTCTGATGG
>gene=chr20_1555368-1556368; species=papHam
TCCTCATCCTCCATGTGTCCCAGTGGGCATTTCCTGTGTCCCACCAAGCAGTTACGTCCATTAACAGAGCAAGTGTTTTAGGTTCTTGAGCCCCAACACTGACAGCCACCTCAATTGTCCCCTTGAGATTCTAGACGTCATGCAATGTTAGGGAGAAGCCTCCTTTCTGGGTGCCCAGGCCTGCTTACCCTGCAGCTAGAAACAAAAGAAAGTGGGCTCCTGACAGCCAGAGGGGAGAATCTAAACTCTTGCTCACATGGTCCCCAAACACTCTCTAGGAAATGCCTCGTCTCCTCATCCTTAGTCCTCAGTGCCATGAGCGGGCAGATATATGCTCTGCTGGGCTTCAGGAGGCTCTACTCTGTTCAATGGATGCTGCTGAGTGAAGGAGAAACAGCATAACATGAGGGGAGAGTCCTAAATGCTTCTTGTATGCTGAGACCTGTGCTTTAGGAACCAGCTTGGCATATGATGTGACACATGCAGGACCTTTCTGACAG
>gene=chr20_1555368-1556368; species=ponAbe
TTCTCATCCTCTATGTGTCCCAGTGGGCATTTCCTGTGTCCCACCAAGCACTTATGTCCATTAACAGAGCAAGTGTTTTAACTTCTTGAGCCCCAACACTGACCGCCACCTCAATTGTCCCTCTGAGATTCCAGACTTCATGCAATGTTAGGGAGAAGCCTCCCTCCTGGGTGCCCAGGCCTGGTTACCCTGCAGCCATAAGCAAAAGACAGAGGGCTCCTGACAGCCGGAGGGGAGAATCTCAACTCTTGCTCACATGGGCCCCAAACACTCTCTAGGAAATGCCTCATCTTCTCATCCTTAGTCCTCAGCACCATGAGCAGGCAGATGCGTGCTCTGCTGGGCTGCAGGAGGCTGGACTCTGCTCAGTGGATGCTGCTGAGCGAAGGAGAAACAACACAACAC-AGGGAAGAGTCCTAAATGCTTCATGTGTGCTTAGACCTGTCCTTTAGGAACCGGCTTGGCATATCATGAGACACGTGCAGGACCTTTCTGATGG
>gene=chr20_1555368-1556368; species=rheMac
TCCTCGTCCTCCATGTGTCCCAGTGGGCATTTCCTGTGTCCCACCAAGCAGTTATGTCCATTAACAGAGCAAGTGTTTTAGGTTCTTGAGCCCCAACACTGACAGCCACCTCAATTGTCCCCTTGAGATTCTAGACGTCATGTAATGTTAGGGAGAAGCCTCCTTTCTGGCTGCCCAGGCCTGCTTTCGTTGCAGCCATAAACAAAAGACAGTGGGCTCCTGACAGCCAGAGGGGAGAATCTAAACTCTTGCTCACATGGTCCCCAAACACTCTCTAGGAAATGCCTCAT---CTCATCCTTAGTCCTCAGCGCCATGAGCGGACAGATATATGCTCTGCTGGGCTTCAGGAGGCTCTACTCTGTTCAATGGATGCTGCTGAGTGAAGGAGAAACAGCATAACCTGAGGGGAGAGTCCTAAATGCTTCATGTGTGCTGAGACCTGTGCTTTAGG-ACCAGCTTGGCATATGATGGGACACATGCAGGACCTTTCTGATGG
>gene=chr20_1658220-1659220; species=hg19
attTTTCACCCATAgcataagtttcctaatgctgatacgactaattaccaaaacttggtgtgttacaacaaaagaaatgtatcatattgtagttctggaattcagaagcccaaaattgtgtgactgcgttacaatcaagAagaaaagtcaagtatgtaaaggtgaagaataaaatggtactgaccagggtgaagtgcagggaggtaatggtgagatacaggtcaaaaaatacaaaattgaagataggtcagatgaggaagtccagagatcgaacatgccatatatcgacaactagagttaacaatattgtattgaatttagtatttttgcttaaagagtatatttcatgggctcttgacacacacccacatgcagagtaactgtgagatgatggatatgttcatttgcttgactataataatcattacactatgtatatgtataggaaagcatcatgtggtacaccttacatatatacaatttttTTAAAAAACAgctat
>gene=chr20_1658220-1659220; species=bosTau
-TTTTTT-CCAATGAAattagttacctaaggct-ctgagagaaattatcaacatttagtggtttaaaatgacag-------tctcattataatgctggatgtcaacgtaccaaaaatttattattggactaaaatc----------------------------------------------------------------------------------------------------------------------------------------------------------------------------------------------------------------------------------------------------------------------------------------------------------------------------------------------------------------------------
>gene=chr20_1658220-1659220; species=calJac
--------------------------------------------------------------------------------------------------------------------------------------------------------------------------------------------------------------------------------------------------------------------------------------------------------------------------------------------------------------------------------------------------------------------------------------------------------------------------------------------------------------------
>gene=chr20_1658220-1659220; species=canFam
-tttTTTTCCCATTCtattagtttccaaatgctgttgtaacaaattattaacatttagt-gccaaaaactgtataaatgtagtatcttaaaattctgg-gatcaggaatccaaaattatgttgttgggctaaaacc----------------------------------------------------------------------------------------------------------------------------------------------------------------------------------------------------------------------------------------------------------------------------------------------------------------------------------------------------------------------------
>gene=chr20_1658220-1659220; species=equCab
-tttTTTTTCCATAGtattattttcctaatcttgctgtaacaaattaccaaaacttagtggtttaaaacaacagaaatttattatat---aattctggaggtcagaagtccacaactgtgtttctgggctaacatc----------------------------------------------------------------------------------------------------------------------------------------------------------------------------------------------------------------------------------------------------------------------------------------------------------------------------------------------------------------------------
>gene=chr20_1658220-1659220; species=gorGor
--------------------------------------------------------------------------------------------------------------------------------------------------------------------------------------------------------------------------------------------------------------------------------------------------------------------------------------------------------------------------------------------------------------------------------------------------------------------------------------------------------------------
>gene=chr20_1658220-1659220; species=panTro
attTTTCACCCATAgcataagtttcctaatgctgatgtgactaattaccaaaacttggtgtgttacaacaaaagaaatgtatcatattgtagttctggaattcagaagcccaaaattgtgtgactgagttacaatcaagAagaaaagtcaagtatgtaaaggtgaagaataaaatggtactgaccagggtgaagtgcagggaggtaacggtgagatacaggtcaaaaaatacaaaattgaagataggtcggatgaggaagcccagagatcgaacatgccatatatcgacaactagagttaataatattgtattgaatttagtatttttgcttaaagagtatatttcatgggctcttgacacacacccacatgcagagtaactgtgagatgatggatatgttcatttgcttgactataataatcattacactatgtatatgtataggaaagcatcatgtggtacaccttacatatatacaatttttTAAAAAAACAGCTAT
>gene=chr20_1658220-1659220; species=papHam
attTTTCACCCATAGCGTAagtttcctaatgctgatgtgactaactaccaaaacttggtgtcttacaacaaaagaaatatatcatattgtagttctggagttcagaagcccaaagttgtgtgactgcattacaatcAAGAagaaaagtcaagtatgtaaaggtgaagaataaaatgatagtgaccagggtgaagtgcagggaggtaatggtgagatacaggtcaaaagatacataattgaagatacatcagatgaggaagtccagagattgaacatgccatatatcaacgactagagttaataatattgtattgaatttagtatttttgc-taaaaagtatatttcatgggctcttgacacatacccacatgcagggtaactgtgatatgatggatatgttcatttgcttgactataataatcactacactatgtatatgtatatgaaagcatcatgtggtataccttacatatatacaattttttt-------------
>gene=chr20_1658220-1659220; species=ponAbe
atttTTCAACCATAgcataagtttcctaatgctgatgtgactaattaccaaaacttggtgtcttacaacaaaagaaatatatcatattgtagttctggaattcagaagcccaaaattatgcgactgcgttacaatcaagAagaaaagtcaagtatgtaaaggtgaagaataaaatggtactgaccagggtgaagtgcagggaggtaacggtgagatacaggtcaaaaaatacaaaattgaagataggtcggatgaggaagtccagagatcgaacatgccatatattgacgactagagttaataatattgtattgaatttagtatttttgcttaaagagtatatttcatgggctcttgacacacacccacatgctgggtaactgtgagatgatggatatgttcgtttgcttgactataataatcattacactatgtatgtgtataggaaagcatcatgtggtacaccttacatatatacaatttAAAAAAAAAACAGCTAT
>gene=chr20_1658220-1659220; species=rheMac
attTTTCACCCATAGCGTAagtttcctaatgctgatgtgactaactactaaaacttggtgtcttacaacaaaagaaatatatcatattgtagttctggagttcagaagcccaaagttgtgtgactgcattacaatcAAGAagaaaagtcaagtatgtaaaggtgaagaataaaatgatagtgaccagggtgaagtgcagggaggtaatggtgagatacaggtcaaaagatacataattgaagatagatcagatgaggaagtccagagattgaacatgccatatatcaacgactagagttaataatattgtattgaatttagtatttttgc-taaaaagtatatttcacgggctcttgacacacacccacatgcagggtaactgtgagatgatggatatgttcatttgcttgactataataatcattacactatgtatatgtatatgaaagcatcatgtggcataccttacatatatacaattttttt-------------
>gene=chr20_1761317-1762317; species=hg19
AAGTCAAGAATCACCCCAACAGGGATGGTTGGCCCCCCTACTCGGGTGCCTCCCATCAACACTTCACTAGACCCCCGTTGtctgcttgcttacctgcagtgacagggagctgtctccatgagaagcagctccattcaccctcacacccagctaggactatgacaaaatatttcctgcttctgggatataacctgggatctgtctcccagaattttcccaggaaaactgcaggatgagactcacccctccttctaaggacagccttgcagagctctggagcaagaaactccccaagtcttcacagcattccctaagcCCCTGCTCTGCACCAGGTCAAGAgctgggtgctgagaccacagagatgagtcagacaggacccccacccttgagaagcatctggtcagatgggggtgaaaggcaaataaacaaccaatgacaaGCAGGATGACAGGCAGAGGGCAGCGCAGGAGGCCATAGGAACTTGTCCTCTTAGCACACAG
>gene=chr20_1761317-1762317; species=bosTau
AAGCCAAGAATCACTGCA--AGGCATGGCTGGCTCTCCACCTCAGATCCTTCTCGTTAACACCTC-CTAAGCCtccatcctctgcttgttcacctccagggacagggggctctctccactggaggcagcttcatccatCCT---CACAAGCTAGGAGGATGGCAGAGTACTC-CTGCTCC-------TCACCCAGGATCTATCTCCTGGAGTCATCCT--GACAACTGCAGGACTAGACTCTTCCTTCCCCATCAGGACAGCC-TACAGAGATCTGAGACAAGGACCTCTTGGAGTCTTTGCTACATTCCCCGAGCCTCTACTTTGAGTGAGGATGTGACTTGGATGCTGAGGACACAGAGATGTGTCAGACAGGACTCCTGCCCTGGAGGAACAAATGGGCAGGTATGTGTTGGAGGGAAATAAACCAGCAGTGACAGCCAGGG-----GGTGGAGGGCAGCTCAGGAGGCTGTGGGAGCCTGTCCCCTTGGCACTCAG
>gene=chr20_1761317-1762317; species=calJac
AAGTTAAGAAGCACCCCAACAGGGATGGTCAcccctcctactcgggttcctcccatcaacagctcgctagacacccggcatctgcttgcttacctctagtgacagggagatctctcc-caagaagcagctccattcacccttacacgaagctaggactatgacaaaatatttcctgcttctgggatataacctgggatctgtttcccagaattttcccaggaaaactgcaggatgagactcgcccctcctcctaaggacagccctgcagagctctggagcaggaacctctccaagtcttcACagcattccctgagcccctgccctgaaccacatcaagagttgggtgctgaggccacagagataggtcagacaggacccctaccctcgagaagtatctggtcaggtaggggaagaaggtaaataaccaaccaatgacaagcaggatgacaggcggagggcagcgca-gaggCCACAGGAACTTGTCCTCTT-------AG
>gene=chr20_1761317-1762317; species=canFam
AAGTCGAAAGCCACCTGGGCAGAGACGTTTGGccctcctaatcaggtccttcatgtgcacatctcatt-ggcatctaccctctgcttgctcacctccagggatggggagctctctctacctgaggcagtattgcccatcct-----------------------------------cttc-------tagcctagcatctgCATCCTAGTGTCATCCCAGGACAACTGCAGAACTAGATTC--TCTTCCCCCTCCAGGca-----------ctctgaa-----------------------------------------------------------------------------------------------------------tccaaga--aactgatcagaag--------------------------------------------------------------------------------tcttagaatgaag
>gene=chr20_1761317-1762317; species=equCab
aagtcaagAATGACCGCAGCCCAGATGGTTGGTCCtccaaatcaggtccttcccatcaacgtctcattgggcatccatcctctgcttgctcacctccagcaacagggagctctctccagctgaggcagcttcctccatcctc--acaaaggtgggaccgtgacaaggtactt-ctgctgc-------tcacctagggtctgtctcctggagtcgtcgcaggacgactgcaggactagactcttccctccccgtcagggcagcc-tgcagaggtctgacgcaggcatgtctccaagtcttcactgtgtctcctgggcacctgctctgagccagtatgggagctgggtgctggagagatagagatgtgtcacacgggacccctgccctcgaggagcATCTGGTCACACGTGTGTGTATGAGAAATAAACCAGCATTGAC--ACAGGGTGACGGATGGAGGGCAGCTCTGGAGGCCATGGGGGCATGTCCTCTTAGCACACAG
>gene=chr20_1761317-1762317; species=gorGor
AAGTCAAGAATCACCCCAACAGGGATGGTTGGCTCTCCTACTCGGGTCCCTCCCATCAACACTTCAGTAGACCCCCATTGTCTGCTTGCTTACCTGCAGTGACAGGGAGCTGTCTCCATGAGAAGCAGCTCCATTCACCCTCACACCCAGCTAGGACTATGACAAAATATTTCCTGCTTCTGGGGTATAACCTGGGATTTGTCTCCCAGAATTTTCCCAGGAAAACTGCAGGATGAGACTCACCCCTCCTCCTAAGGACAGCCTTGCAGAGCTCTGGAGCAAGAAACTCCCCAAGTCTTCACagcattccctaagcccctgctctgcaccaggtcaagagttgggtgctgagaccacagagatgagtcagacaggacccccacccttgagaagcatctggtcagatgggggtgaaaggcaaataaacaaccaatgacaaGCAGGATGACAGGCAGAGGGCAGCGCAGGAGGCCATAGGAACTTGTCCTCTTAGCACACAG
>gene=chr20_1761317-1762317; species=panTro
AAGTCAAGAATCACCCCAACAGGGATGGTTGGCCCTCCTACTCGGGTGCCTCCCATCAACACTTCACTAGACCCCCGTTGtctgcttgcttacctgcagtgacagggagctatctccatgagaagcagctccattcaccctcacacccagctaggactatgacaaaatatttcctgcttctgggatataacctgggatctgtctcccagaattttcCCAGGAAAACTGCAGGATGAGACTCACCCCTCCTCCTAAGGACAGCCTTGCAGAGCTCTGGAGCAAGAAACTCCCCAAGTCTTCACAGCATTCCCTAAGCCCCTGCTCTGCACCAGGTCAAGAGGTGGGTGCTGAGACCACAGAGATGAGTCAGACAGGACCCCCACCCTTGAGAAGCATCTGGTCAGGTGGGGGTGAAAGGCAAATAAACAACCAATGACAAGCAGGATGACAGGCAGAGGGCAGCGCAGGAGGCCATAGGAACTTGTCCTCTTAGCACACAG
>gene=chr20_1761317-1762317; species=papHam
AAGTCAAGAATCACCCCAACAGGGATGGTTGGCCCTCCTACTCGGGtccctcccatcaacacctcactagacccccgtcctctgcttgcttacctccagtgacagggagcactctccatgaaaagcagctccatttaccctcacacacagctaggactatgacaaaatatttcctgcttctgggatataacctgagacctgtcttccagaatttttccaggaaaactgcaggatgagactcacccctcctcctaaggacagccctgcagagctctggagcaggaacctccccaagtcttcGCagcactccctgagcccctgctctgcaccaggtcaggagttgggtgctgagaccacagagatgagtcagacaggacccctacccttgagaagcatctggtcaggtgcgggggaaaggcaaataaacaacctgtgacaagcaggatgacaggcagagggcagcacaggaggccataggaACTCATCCTCTTAGCACACAG
>gene=chr20_1761317-1762317; species=ponAbe
AAGTCAAGAATCACCCCAACAGGGATGGCTGGCCCTCCTACTCgagtccctcccatcaacacctcgctagactcccattgtctgcttgcttacctgcagtgacagggagctgtctccatgagaagcagctccattcaccctcacacctagctaggactatgacaaaatatttcctccttctgggatataacctgggatctgtctcccagaattttcccaggaaaactgcaggatgagactcacccctcctcctaaggacagccctgcagagctctggagcaggaacttccccaagtcttcACAGCATTCCCTAAGCCCCTGCTCTGCACCAGATCAAGAgctgggtgctgagaccacagagatgagtcagacaggacccctacccttgagaagcatctggtcaggtggggg-gaaaggcaaataaacaaccaatgacaaGCAGGATGACAGGCAGAGGGCAGCGCAGGAGGCCATAGGAATTTGTCCTCTTAGCACACAG
>gene=chr20_1761317-1762317; species=rheMac
AAGTCAAGAATCACCCCAACAGGGATGGTTGGCCCTCCTACTCGGGTCCCTCCCGTCAACACCTCACTAGACCCCCGTCGtctgcttgcttacctccagtgacagggagcactctccatgaaaagcagctccatttaccctcacacacagctaggactatgacaaaatatttcctgcttctgggatataacctgagacctgtctcccagaatttttccaggaaaactgcaggatgagactcacccctcctcctaaggacagccctgcagagctctggagcaggaacctccccaagtcttcGCagcattccctgagcccctgctctgcaccgggtcagaagctgggtgctgaggccacagagatgagtcagacaggacccctacccttgagaagcatctggtcaggtgggggggaaaggcaaataaacaaccagtgacaagcaggatgacaggcagagggcagcgcaggaggccataggaACTCATCCTCTTAGCACACAG
>gene=chr20_1818368-1819368; species=hg19
agcaatgggaaaagggtattgaaggaggttgttttgtgatccctGCAACTTGCCTCCCCAAGTCCTTCTGGAGGACCAAGCCCACGCTCGCCAAGCCCTCTCCTCTTCGTGGCTGCAGTGGGGAGGCCCTGAAGCTGAGGAGGCTGGCTGGGGCTCATGCTGACTCCTCCCCTAGCCTCACTGATTCTGCAGGGAGGGAAGAGAGAGGcagtactgggttgtggctgaaagcaccccaactccatgtctaaaccggagttctccctctggtttctgtgatttgagtgagtcacttaacctcttgtgccttagcatcctcatctgtgaaatgggaataattatcacctatgaggataaaataaactgctgcgtgtaaagtgtttagacaagtgcttggcacacaattatcactattattataatagctgctattattTCTAACAACCACAGCTGGTctctggaccaggcaccatcagaagtttttataaactttgatttaa
>gene=chr20_1818368-1819368; species=bosTau
agggatgggaagggggtgttgcaggagctggtctcatagtccttgcagctTCCTCC-CCAAGTCCTTCTGAAGAAACAAGTCTGGGCTGATGGAGCCCTCTGT-----GTGGCCACACCATGGAAGCCCCTGGGCTGAGCC----GGCTCAGC-ACGTGCTGCCCTCTC--CCACCTTCACTAGCTCTGTGGG-------------------------------------------------------------------------------------------------------------------------------------------------------------------------------------------------------------------------------------------------------------------------------------------------------------------
>gene=chr20_1818368-1819368; species=calJac
agcaatggg----------------aggttgtcttgtgatccctGCAGATGG-ATCCCCAGGTCCTTCTGGAGGACCAAGCCCAAGCTTGCCAGGCCCTCTCCTCTTCGTGGTTGCAGCGGGGAGGCCCTGGGGCTGAGGAGG-TGGCTGGGACTCACGCTGACTCTTCCCCTAGCCTCACCGACTCTGCAGGGAAGGAAGAGAGAGGCAATACTGG-TTGCAGCTGAAAGCTCCCCAACTCCAGGTCTAAAGCAGAGTTCTCCCTCCGGTTTCtatgatttgagtgagtcacttaacctcttgtgccttagcatcctcatctgtaaaatgggaataattatcacttgtgaggataaaataaactgctacgtgtaaagtgtttagaccagtgcttggcacagagttatcactattattataatagctgctattattTCTAACAACCACAGCTGGTctctggaccaggcaccatcgtaagtttttataaactttgattcaa
>gene=chr20_1818368-1819368; species=canFam
aggaatgggaacgaagtgtggaaggagacagtcccatggttc-tgcagcttgcctc-ccccACCCCACC-----------CTCGTCCTTCTGGACCTCTCTGT-----GTGGGCACACCAGGGAGGTCC--------------------------CTTGCTGCCCTCT-CACCTTCCT-------TTATAGGA-GAGGAGGCAAGAAGCAGCATGAAGTTGGGGCTTAGAACACATGAAGTCCAGATCTAACCTGGAGCTCCACCCCTGGGATctgtgccttgcgcgagcagct-agcctcctgtgcctaggtgccctcatctggaaaatgggaataatcataacgtgtgagggtgaagtaaaatgttatgtgcaaaacatttagacaggtgcttgacacagaat-gccattatt-tgatattagctgttattATTATTAATAGACGCAGCCATA-TTtggaccaggcaccatgctaaatttttactaactttgatttaa
>gene=chr20_1818368-1819368; species=equCab
--------------------------------------------------------------------------------------------------------------------------------------------------------------------------------------------------------------------------------------------------------------------------------------------------------------------------------------------------------------------------------------------------------------------------------------------------------------------------------------------------------------------
>gene=chr20_1818368-1819368; species=gorGor
agcaatggg-aaagggtattgaaggaggttgttttgtgatccctGCAACTTGCCTCCCCAAGTCCTTCTGGAGGACCAAGCCCACGCTCACCAAGCCCTCTCCTCTTCGTGGCTGCAGTGGGGAGGCCCTGAAGCTGAGGAGGCTGGCTGGGGCTCATGCTGACTCCTCCCCCAGCCTCACTGATTCTGCAGGGAGGGAAGAGAGAGGcagtactgggttgtggctgaaagcaccccaactccacgtttaaaccggagttctccctctggtttctgtgatt----tgagtcacttaacgtcttgtgccttagcatcctcatctgtgaaatgggaataattatcacttatgaggataaaataaactgctg-gtgtaaagtgtttagacaagtgcttggcacacaattatcactattattataatagctgctattattTCTAACAACCACAGCTGGTctctggaccaggcaccatcagaagtttttataagctttgatttaa
>gene=chr20_1818368-1819368; species=panTro
agcaatgggaaaagggtattgaaggaggttgttttgtgatccctGCAACTTGCCTCCCCAAGTCCTTCTGGAGGACCAAGCCCACGCTCACCAAGCCCTCTCCTCTTCGTGGCTGCAGTGGGGAGGCCCTGAAGCTGAGGAGGCTGGCTGGGGCTCGTGCTGACTCCTCCCCTAGCCTCACTGATTCTGCAGGGAGGGAAGAGAGAGGCAGTACTGGGTTGTGGCTGAAAGCACCCCAACTCCACGTCTAAACCGGAGTTCTCCCTCTGGTTTCtgtgatttgagtgagtcacttaacctcttgtgccttagcatcctcatctgtgaaatgggaataattatcacttacgaggataaaataaactgctgcgtgtaaagtgtttagacaagtgcttggcacacaattatcactattattataatagctgctattattTCTAACAACCACAGCTGGTctctggaccaggcaccatcagaagtttttataaactttgatttaa
>gene=chr20_1818368-1819368; species=papHam
agcaatgggaaAGGGGTATTGAAGGAGGTTGTTTTGTGATCCCTGCAACTTGCCTCCCCAAGT--------------------------------------------------------------GCCCTGGGGCTGAGGAGCCTGGCTGGGGCTCATGCTGACTCCTCCCCTAGCCTCACTGATTCTGCAGGGAGGGA--AGAGAGGCACTACTGGATTGTGGCTGAAAGCACCCCAACTCCACGTCTAAACCGGAGTTCTCCCTCTGGTTTCtgtgatttgagagagtcacttaacctcttgtgccttagcatcctcatctgtaaaatgggaataattatcacttgtgaggataaaataaaccgctacatgtaaagtgtttagacgagtgcttggcacagaattatcactattattataataactgctattattTCTAACAACCACAGCTGGTctctggaccaggcaccataagaagtttttataaactttgatttaa
>gene=chr20_1818368-1819368; species=ponAbe
agcaatgggaaaagggtattgaaggaggttgttttgtgatccctGCAACTTGCCTCCCCAAGTCCTTCTGGAAGACCAAGCCCACACTCACCAAGCCCTCTCCTCTTCGTGGCTGCAGTGGGGAGGCCCTGGAGCTGAGGAGGCTGGCTGGGGCTCATGCTGACTCCTCCCCTAGCCTCACTGATTCTGCAGGGAGGGAAGAGAGAGGCCGTACTGGGTTGTGGCTGAAAGCACCCCAACTCCACGTCTAAACCGGAGTTCTC---CTGGTTTCtgtgatttgagtgagtcacttaacctcttgtgccttagcatcctcatctgtaaaatgggaataattatcacttgtgaagataaaataaactgctacatgtaaagtgtttagacaagtgcttggcacagaattatcactattattataatagctgctattattTCTAACAACCACAGCTGGTctctggaccaggcaccataagaagcttttataaactttgatttaa
>gene=chr20_1818368-1819368; species=rheMac
agcaatgggaaaggggtattgaaggaggttgttttgtgatccctGCAACTTGCCTCCCCAAGTCCTTCTGGAGGACCAAGCCCACGCTCACCAAGCCCTCTCCTCTTCATGGCTGCACTGGGGAGGCCCTGGGGCTGAGGAGCCTGGCTGGGGCTCATGCTGACTCCTCCCCTAGCCTCACTGATTCTGCAGGGAGGGA--AGAGAGGCACTACTGGATTGTGGCTGAAAGCACCCCAACTCCACGTCTAAACCGGAGTTCTCCCTCTGGTTTCtgtgatttgagtgagtcacttaacctcttgtgccttagcattctcatctgtaaaatgggaataattatcacttgtgaggataaaataaaccgctacgtgtaaagtgtttagacgagtgcttggcacagaattatcactattattataataactgctattattTCTAACAACCACAGCTGGTctctggaccaggcaccataagaagtttttataaactttgatttaa
>gene=chr20_1848137-1849137; species=hg19
TGGTCCCAGGCTCTATGCAGGAGGAAGGATGGGGACCAGCTGCTTCCTGGAGGGAGCCCCAGTCCCAGAGGCTTTGAGCTGTGGTAGGGGTGAGGCAACACTTCAGGAAATAACATTTCAAAGGCTTTGGCTGTGAGAGCAGACTTCTCACCCCTGTCTTGTGTGGAGGTGGGTGTGGGATGCCTGGTGTGCCTCTGGGGTAAAGCATCCCTTTCACGGTTTGAAATCTCATCTCGGGAAAGCTTAACTCCTTGTACCCCATTCTACTGGCTATAGACAGGCTCCAGGGATTTAGCCCAAGACTCCTAGGATAATGTCCAAACTCCATACCTGGGGTAGGAATGGGGGCAGGTGCAGCATGTCcagcatgatgcagcagttaacagcctgggctctggaggcagaatgcctgggttcaaatcctggctcagttcacatggtagctgtgagactttggatgactcagcttatctggacctcagttttctcatctgtaaaat
>gene=chr20_1848137-1849137; species=bosTau
TGGCCCCAGACTCTGTAC------GGGAGAGGGGACCCACTGCTTCTCTAAGGGAGCCCCAGTCCCAGAGGGTTTGCACTTTGATA-GGGTGAGGTGACACTTCAGAAAATCATATTCCAAAGGCTTTTGCTGTGCGAGCAGACTTCTCACCCTTGCCTTGTATAGAGGTGGGTGTGGGATGCCTGATACAATTCTGGGGTAAAGC--------------TTGAAATCTCATCTCAGGAAAGGTTAACTCCTTGTACTCAGTCCTACTTACCAGAGACAGGCTCTGGGGATCTAGAAGAAGACTCCTGGAATAACATCCAAACTGCACGACAGGG-------CGGGGATGAAGAC--GGCGTCCAGCAAaatgtagca-ttaatggctcgaactctgga-ccagaactcctgggttccaatcccacctctggctacttattagctgtgagattttggactatttagattatatgagtctcagttttctcatctaaaaagt
>gene=chr20_1848137-1849137; species=calJac
TGGCCCCAGGCTCTAC-CAGGAGGAAAGATGGGGACCAGCTGCTTCCCGGAGGGAGCCCCAGTCACAGAGGCTTTGGGCTGCAGTAGGGGTGAGGCAACACTTCAGGAAATAACATTTCAAAGGCTCTGGCTGTGAGAGCAGACTTCTCACCCCTGCCTTGTGTGGAGGTGGGCGTGGGATGCCTGGTGTGCCTCTGGGGTAAAGCATCCCTTTCAC-GTCTGAAATCTCTTCTCAGGAAAGCTTAACTCCTTGCACCCTGTTCTACTGGCTATAGACAGGCTCCAGGGATTTAGCCCAAGACTCCTAGGATAATGTCCAAACTCCATACGTGGGGTGGGAATGGGGGTGGGTTCAGTATGTCcagcttaatgtagcagttaacagcttaggctatggaggcagaatgcctgggttcaaatcctggctctgttcacacagtggctctaagactttggatgattcagcttatctgggcctcagttttctcatctgtaaaat
>gene=chr20_1848137-1849137; species=canFam
TGGTCCCAGAGTCCACGCAGGAGGGCGTGGGGGAAACCAACGCTTCTCTCAAGGAACCCCATTCCCGGGGGGTTGGGACTGCAGTCGGGGTGAGGAGACACATCAGGAAACATCACTCCGAAGGCTTTTGCTACATGAGCAGCCTTCTCACCTTTGTCTCCTATGGAGGTGGATGTGGGATGCCTGATATGCTTCTGGGGAAAAGCTTTCCCTTAGCAGTTTATGATCTCGTCTC--GAAATGTTAACTCCTTGCACTGAG---TACTTGCCCAAGACAGGTTCCAGGGATTTGGCCCAAGACTCCCCAGATAATGTCCAAAGTGCACAACTGGGC----AGCTGGGGCTGGGGTGGCGTGCCCAGCATGGAAAGGTCTCAGATagcctgagcttcgcagccagaatgcctgggtttagatcctggctctggctacatactagctctgagactttggactacttagcttatctgagcctcagttttcccatctataaagt
>gene=chr20_1848137-1849137; species=equCab
GGGCCCCAGACTCCACGTGGGAGGGGGGGAGGGGACCCACTGCTCCTCTCCGGGAGCCCCAGCCC-AGAGGGTGTGGGCTGCGGGAGGGGTGAGGCAACACTTCGGGAAGCAGCCTTCTGAAGCCTTCTGCTGTGCGAGCAGACTCCTCACCCCCAG-TGGTGTGGAGGTGAGTACGGGATGCA-GAGATGCTTCTGCGGGAAAGCTTCCCGCTCGCAGTTTGAAGTCTTGTCTCAAGAAAGGTTAACTCCTTGCACCTGGTCCTACCTGCTGGAGACAGG----------TTAGCCCCAGGCTCCTAGAATAACGTCCACACTGCTCACCCGGG-------CTGGGGTTGGGGCGGGCTGTCcagtgt-aagtagtagttaataactggagctctgcagccagaatgcctggcttcaaatcctggctctggctacttattagctaagagactttgggctacttagcttatctgagcctccgtgtcttcatctataaagt
>gene=chr20_1848137-1849137; species=gorGor
TGGTCCCAGGCTCTGTGCAGGAGGAAGGATGGGGACCAGCTGCTTCCTGGAGGGAGCCCCAGTCCCAGAGGCTTTGAGCTGTGGTAGGGGTGAGGCAACACTTCAGGAAATAACATTTCAAAGGCTTTGGCTGTGAGAGCAGACTTCTCACCCCTGCCTTGTGTGGAGGTGGGTGTGGGATGCCTGGTGTGCCTCTGGGGTAAATCATCCCTTTCACGGTTTGAAATCTCATCTCAGGAAAGCTTAACTCCTTGTACCCCGTTCTACTGGCTATAGACAGGCTCCAGGGATTTAGCCCAAGACTCCTAGGATAATGTCCAAACTCCATACCTGGGGTAGGAATGGGGGCAGGTGCAGCGTGTCcagcataatgtagcagttaacagcctgggctctggaggcagaatgcctgggttcaaatcctggtttagttcacatggtagctgtgagactttggatgactcagcttatctggacctcagttttctcatctgtaaaat
>gene=chr20_1848137-1849137; species=panTro
TGGTCCCAGGCTCTATGCAGGAGGAAGGATGGGGACCAGCTGCTTCCTGGAGGGAGCCCCAGTCCCAGAGGCTTTGAGCTGTGGTAGGGGTGAGGCAACACTTCAGGAAATAACATTTCAAAGGCTTTGGCTGTGAGAGCAGACTTCTCACCCCTGTCTTGTGTGGAGGTGGGTGTGGGATGCCTGGTGTGCCTCTGGGGTAAAGCATCCCTTTCACGGTTTGAAATCTCATCTCAGGAAAGCTTAACTCCTTGTACCCCATTCTACTGGCTACAGACAGGCTCCAGGGATTTAGCCCAAGACTCCTAGGATAATGTCCAAACTCCATACCTGGGGTAGGAATGGGGGCAGGTGCAGCGTGTCcagcataatgtagcagttaacagcctgggctctggaggcagaatgcctgggttcaaatcctggctcagttcacatggtagctgtgagactttggatgactcagcttatctggacctcagttttctcatctgtaaaat
>gene=chr20_1848137-1849137; species=papHam
TGGTCCCAGGCTCTATGCAGGAGGAAGGATGGGGACCAGCTGCTTCCTGGAGGGAGCCCCAGTCCCAGAGGCTTTGAGCTGTGGTAGGGGTGAGGCAACACTTCAGGAAATAACATTTCAAAGGCTTTGGCTGTGAGAGCAGACTTCTCACCCCTGCCTTGTGTGGAGGTGGGTGTGGGATGCCTGGTGTGCCTCTGGGGTAAAGCATCCCTTTCACAGTATGAAATTTCATCTCAGGAAAGCTTAACTCCTTGCACCCCGTTCTACTAGCTTTAGACAGGCTCCAGGGATTTAGCCCAAGACTCCTAGGATAATGTCCAGACCCCATACCCGGGGTAGGAACGGGGGCACGTGCAGCATGTCcagcgtaatgtagcagttaacagcttgggctctggaagcagaatgcctgggttcaaatcctggctctgttcgcacggtagctgtgagactttggatgacccagcttacttggacctcagttttctcatctgtaaaat
>gene=chr20_1848137-1849137; species=ponAbe
TGGTCCCAGGCTCTATGCAAGAGGAAGGATGGGGACCAGCTGCTTCCTGGAGGGAGCCCCAGTCCCAGAGGCTTTGAGCTGTGGTAGGGGTGAGGCAACACTTCAGGAAATAACATTTCAAAGGCTTTGGCTGTGAGAGCAGACTTCTCACCCCTGCCTTGTGTGGAGGTGGGTGTGGGATGCCTGGTGAGCCTCTGGGGTAAAGCATCCCTTTCACGGTTTGAAATCTCATCTCAAGAAAGCTTAACTCCTTGCACCCCGTTCTACTGACTATAGACAGGCTCCAGGGATTTAGCCCAAGACTCCTAGGATAATGTCCAAACTCCATACCTGGGGTAGGAATGGGGGCACGTGCAGCGTGTCcagcataatgtagcagttaacagcttgggctctggagacagaatgcctgggttcaaatcctggctcagttcatatggtagctgtgagacttgggatgactcagcttatctggacctcagttttctcatctgtaaaat
>gene=chr20_1848137-1849137; species=rheMac
TGGTCCCAGGCTCTATGCAGGAGGAAGGATGGGGACCAGCTGCTTCCTGGAGGGAGCCCCAGTCCCAGAGGCTTTGAGCTGTGGTAGGGGTGAGGCAACACTTCAGGAAATAACATTTCAAAGGCTTTGGCTGTGAGAGCAGACTTCTCACCCCTGCCTTGTGTGGAGGTGGGTGTGGGATGCCTGGTGTGCCTCTGGGTTAAAGCATCCCTTTCACAGTATGAAATTTCATCTCAGGAAAGCTTAACTCCTTGCACCCCATTCTACTAGCTTTAGACAGGCTCCAGGGATTTAGCCCAAGACTCCTAGGATAATGTCCAGACCCCATACCCAGGGTAGGAACGGGGGCACGTGCAGCATGTCcagcgtaatgtagcagttaacagcttgggctctggaagcagaatgcctgggttcaaatcctggctctgtttgctcggtagctgtgagactttggatgacccagcttatttggacctcagttttctcatctgtaaaat
>gene=chr20_1862026-1863026; species=hg19
TCCTCCTCCCCTGTTATGAGGCCAGGAGCGGGCGTCGACCTACATGGAAGGGGAGGAGAGGTGGAACCAGTTGGAGCAAATACCCAACCTGCCTCTTGCCTGGTAAGGTCACCCAGAAGCCTTGAGCCAGCAGCCGTTCCTTCCTCCATCTCCAACGGTCTGGCCTTATGCTAGCCCCCAACTCAGGACACAGACTTTACACTTAACCCCAAAGCAGTCCCTGCCTCACTTGGGGCCAAGTTCAGACAAGAGGCAATCAGGGACTTAACTGGCTGCCAGAGAAGGCCACCCGCCTGGTTATTAAATATTAAGTGGCAAGAGCCTGAGAATGTATAATTGCAAATGAGACTCTGAGGCAGATGTTGCCAACAGCTTGGACCGGTGCATGCAGTTGGGACCAACAGGGGATTTCAAGTCACCAAGCCAGGCTGCTGGCAAGGGCCCCacatttgctgggcacctgctgggtaccaggccctgaactggatgctacgtgtaaa
>gene=chr20_1862026-1863026; species=bosTau
TCCTCCTCCCCAGCCACGAGGACATGAGCAGGCACAGCCCTACATGGCAGG-GAAGGGAGGTGGAGCCAGCTGGAGTCAGTGCTCAACCTGC--CTTGCCTGGTAAGGTCATTCAGGAGCTTCAACCCAGTGGGCAGTCCCTTCTCCGTCTCGGAGGCTACTGCCTTATGTTGGCTCCAAACTCAGGATACGGGCTTTACACTTAACCCCAGAGCAGTCCCTGCCTCACTCAGGGCCAAGTTCAGACAAGAGGCAATCAGGGGCTTAAGTAGCTGCCAGAGAAGGCCAGCCGCCTAGTTATTAAATATTTAGTGGCAAGCGCCTAGGAACGTATAATTGCAAATAAGACTTTGAAGCAGATGTTGCCAACGGCTTGGACCGGCGCTCACAGTTTGGACCAACAGGGGATTGCAAGTCACCAAGCTTGGCTGCTGGCAACTGCCCTGTGttttctgggcacctgctgggtgtcaggctctgaattggatgttgcaggt--a
>gene=chr20_1862026-1863026; species=calJac
TCCTCCTCCCCTGCTATGAGGCCAGGAGTGGCCTTAGACCTACATGGCAGGGGAGGCAAGGTGGAGCCAGTTGGAGCAAATGCCCAACCAGCCTCTTGCCTGGTAAGGTCACCCAGGAGCCTCAAGCCAGCAGGCATTCCTTCCTCCCTCCCCAAGGGTCTGGCCTTATGCTAGCCCCCGAC-CAAGACACAGACTTTACACTTAACCTCAAAGCAGTCCCCGCCTCACTTGGGGCCACATTCAGACAAGAGGCAATCAGGGATTTAAGTGGCAGCCAGAGAAGGCCAGCCGCCTGCTTATTAAATATTAAGCGGCAAGAGCCTGAGAACGTATAATTGCAAATGAGACTCTGAGGCAGATGTTGCCAACAGCTTGGACCGGTGCGTGCAGTTGGGACCGACAGGGGATTTCAAGTCACCAAGCCAGGCTGCTGGCAAGGGCCCTacatttgctgcactcctgctgggtgccaggccctgaactggatgctgcaggtaaa
>gene=chr20_1862026-1863026; species=canFam
TCCTGCTCCCTGGCTACGGGGGCATGAGCTGGCACAGCCTTCCGTGGTGGG-GAGGAGAGGTGGGGCCAGCTGGAGCAAATGCACAGGCTGC--CTC-CCTGGGAAGGTCATCCGGGAGCCTCACACCGACCTGCATTCCTTCCTCCGTCCCCAAGGCTCTGGCCCAATGCTGGCCTCAGTCTCAGGATACAGGCCTCATAGTTAACCCCAGTGTGGTCCCCGCCTCACTCAGGGCCAAGTTCAGACAAGAGGCAATCAGGGGCTTAAGTGGCTGCCAGAGAAGGCCAGCCGCCTGGTTATTAAATATTAAGTGGCAAGAGCCTGGGAACATATAATTGCGAATGAGACTTTGGAGCAGATGTTGCCAACAGCTTGGACCAGTGCTCACAGTTGGGACCAATGGGGGATTTCAAGTTACCAAGCTGGGCTGCTGGCAACTGCTCTGcattgactgggca-ctgctgggtgtcaggctctgaactggacgctatatgtaga
>gene=chr20_1862026-1863026; species=equCab
TCCTCCTCCACAGCCACGAGGGGACGAGGAGGCACAGCCTTATGTGGTGGG-GAGGAGAGGTGGAGCCAGCTGGAGCCAATGCCCAACCCAC--CTTCTCTGGTGAGGTCATCCAGGAGCCTCAAGCCAGCGGGCATTTTTCCCTCCGTCCCTCAGGCTCCAGCCTCCTGCTGGCCCCAGACTCAGGATTCGGGCTTTATACTTAACCCCAGTGTGGTCCCTGCCTCACCCAGGGCCAGGTTCAGACAAGAGGCAATCAAGGGCTTAAGTGGCTGCCAGAGAAGGCCAGCCGCCCGGTTATTAAATATTAAGTGGCAAGAGCCGGGGAACGTATAATTGCAAACGAGACTTTGAAGCAGATGCTGCCAACAGCTTGGACCAGTGCTCACAGTTGGGACCAACAGGGGATTTCAAGTCACCAACCTGGACTGCTGGCAACTGCTCTGcatttcctgggcacctgctgggtgccaggctctggactggatgctgcaggtaga
>gene=chr20_1862026-1863026; species=gorGor
TCCTCCTCCCCTGTTATGAGGCCA-GAGCGGGCGTCGACCTACATGGAAGGGAAGGAGAGGTGGAACCAGTTGGAGCAAATGCCCAACCTGCCTCTTGCCTGGTAAGGTCACCCAGAAGCCTTGAGCCAGCAGCCGTTCCTTCCTCCATCTCCAACGGTCTGGCCTTATGCTAGCCCCCAACTCAGGACACAGACTTTACACTTAACCCCAAAGCAGTCCCTGCCTCACTTGGGGCCAAGTTCAGACAAGAGGCAATCAGGGACTTAACTGGCTGCCAGAGAAGGCCAGCCGCCTGGTTATTAAATATTAAGTGGCAAGAGCCTGAGAATGTATAATTGCAAATGAGACTCTGAGGCAGATGTTGCCAACAGCTTGGACCGGTGCATGCAGTTGGGACCAACAGGGGATTTCAAGTCACCAAGCCAGGCTGCTGGCAAGGGCCCCacatttgctgggcacctgctgggtaccaggccctgaactggatgctacgtgtaaa
>gene=chr20_1862026-1863026; species=panTro
TCCTCCTCCCCTGTTATGAGGCCAGGAGCGGGCGTCGACCTACATGGAAGGGGAGGAGAGGTGGAACCAGTTGGAGCAAATGCCCAACCTGCCTCTTGCCTGGTAAGGTCACCCAGAAGCCTTGAGCCAGCAGCCGTTCCTTCCTCCATCTCCAACGGTTTGGCCTTATGCTAGCCCCCAACTCAGGACACAGACTTTACACTTAACCCCAAAGCAGTCCCTGCCTCACTTGGGGCCAAGTTCAGACAAGAGGCAATCAGGGACTTAACTGGCTGCCAGAGAAGGCCAGCCGCCTGGTTATTAAATATTAAGTGGCAAGAGCCTGAGAATGTATAATTGCAAATGAGACTCTGAGGCAGATGTTGCCAACAGCTTGGACCGGTGCATGCAGTTGGGACCAACAGGGGATTTCAAGTCACCAAGCCAGGCTGCTGGCAAGGGCCCCacatttgctgggcacctgctgggtaccaggccctgaactggatgctacgtgtaaa
>gene=chr20_1862026-1863026; species=papHam
TCCTCCTCCCCTGTTATGAGGCCAGGAGCAGGCATCGACCTGCATGGCAGGGGAGGAGAGGTGGAGCCAGTTGGAGCAAATGCCCATGATGCCTCTTGCCTGGTAAGGTCACCCAGGAGCCTTGAGCCAGCAGCCGTTCCTTCCTCCATCTCCAAGGGCCTGGCCTTATGCTAGCCCCCGACTCAGG--ACAGACTTTACACTTAACCTCAAAGCAGTCCCTGCCTCACTTCGGGCCAAGTTCAGACAAGAGGCAATCAGGGACTTAACTGGCTGCCAGAGAAGGGCAGCCGCCTGGTTATTAAATATTAAGTGGCAAGAGCCTGAGAACGTATAATTGCAAATGAGACTCTGAGGCAGATGTTGCCAACAGCTTGGACCGGTGCATGCAGTTGGGACCAACAGGGGATTTCAAGTCACCAAGCCAGGCTGCTGGCAAGGGCCCCacatttgctgggcacctgctgggtaccaggccctgaactggatgctacaggtaaa
>gene=chr20_1862026-1863026; species=ponAbe
TCCTCCTCCCCTGTTATGAGGCCAGGAGCGGGTGTCGACCTACATGGAAGGGGAGGAGAGGTG---CCAGTTGGAGCAAATGCCCAACCTGCCTCTTGCCTGGTAAGGTCACCCAGAAGCCTTGAGCCAGCAGCCGTTCCTTCCTCCATCTCCAACGGTCTGGCCTTATGCTAGCCCCCAACTCAGGACACAGACTTTATACTTAACCCCAAAGCAGTCCCTGCCTCACTTGGGGCCAAGTTCAGACAAGACGCAATCAGGGACTTAACTGGCTGCCAGAGAAGGCCAGCCGCCTGGTTATTAAATATTAAGTGGCAAGAGCCTGAGAATGTATAATTGCAAATGAGACTCTGAGCCAGATGTTGCCAACAGCTTGGACTGGCGCATGCAGTTGGGACCGACAGGGGATTTCAAGTCACCAAGCCAGGCTGCTGGCAAGGGCCCCacatttgctgggcacctgctgggtaccaggccctgaactggatgctacaggtaaa
>gene=chr20_1862026-1863026; species=rheMac
TCCTCCTCCCCTGTTATGAGGCCAGGAGCAGGCATCGACCTGCATGGCAGGGGAGGAGAGGTGGAGCCAGTTGGAGCAAATGCCCATTATGCCTCTTGCCTGGTAAGGTCACCCAGGAGCCTTGAGCCAGCAGCCGTTCCTTCCTCCATCTCCAAGGGTCTGGCCTTATGCTAGCCCCCGACTCAGG--ACAGACTTTACACTTAACCCCAAAGCAGTCCCTGCCTCACTTCGGGCCAAGTTCAGACAAGAGGCAATCAGGGACTTAACTGGCTGCCAGAGAAGGGCAGCCGCCTGGTTATTAAATATTAAGTGGCAAGAGCCTGAGAACGTATAATTGCAAATGAGACTCTGAGGCAGATGTTGCCAACAGCTTGGACCGGTGCATGCAGTTGGGACCAACAGGGGATTTCAAGTCACCAAGCCAGGCTGCTGGCAAGGGCCCCacatttgctgggcacctgctgggtaccaggccctgaactggatgctacaggtaaa
>gene=chr20_1951374-1952374; species=hg19
ggaggttgcagtgagccaagatcatgccaatgcactctaggctgagtgacagagtgagagtcagtctcgaaaaaaaaatgaagtcttttgttttattattttattttaattttatttttttgagacagagtctcactcttgtcacccaggctggagtgcagtggcacgatctcggctcactccaacctctgcctcttggattcaagcaattctcctgcctcagcctcccaagtagctgggattacaggcgcccgccaccacccccgggtaaatttttgtacttttagtagagatggggtttcaccatgttggccaggctggtttcgaactcctgacctcaagtgatctgcccacctcagcctcccaaagtgctgggataacaggcgtgagccactgcgcctggcctattaattaaaaaAAAAAAAATTAAAGCTCTTACAGCCCTTAATGTATATACACTTACAGTGGGGTTTTCTTTGCTTATTCCTGTCTCATCTCCT
>gene=chr20_1951374-1952374; species=bosTau
------------------------------------------------------------------------------------------------------------------------------------------------------------------------------------------------------------------------------------------------------------------------------------------------------------------------------------------------------------------------------------------------------------------------------------------------------------------TGTGTGCAGTTAAAATGGGGTTCT-----ATTGTCACTGTCTCATCTTCT
>gene=chr20_1951374-1952374; species=calJac
-------------------------------------------------------------------------------------------------------------------------------------------------------------------------------------------------------------------------------------------------------------------------------------------------------------------------------------------------------------------------------------------------------------------------------------aaaaactaaagctcttaCAGCCCTTAATGTATATACACTTACAGTGGGGTTTTCTTTGCTTATTCCTGTCTC-------
>gene=chr20_1951374-1952374; species=canFam
-----------------------------------------------------------------------------------------------------------------------------------------------------------------------------------------------------------------------------------------------------------------------------------------------------------------------------------------------------------------------------------------------------------------------------------------aTTAAAGCTCTTACAGGATTTAACTTATATAAAGTTGTAATGGGGTTTTCCTGGTTCACTGCTGTCTCATCCTCT
>gene=chr20_1951374-1952374; species=equCab
-------------------------------------------------------------------------------------------------------------------------------------------------------------------------------------------------------------------------------------------------------------------------------------------------------------------------------------------------------------------------------------------------------------------------------------aaaaaTTAAAGCTCttatggcacttaacttacgtaaagtgaaaatggggttttgtttgtttatcgctatctcatcctct
>gene=chr20_1951374-1952374; species=gorGor
----------------------------------------------------------------------------------------------------------------------------------------------------------------------------------------------gcctcttggattcaagcaattctcctgcctcagcctcccaagtagctgggattacaggcgcccgccaccacccccgggtaaatttttgtacttttagtagagatggggtttcaccatgttggccaggctggtttcgaactcctgacctcaagtgatctgcccacctcagcctcccaaagtgctgggattacaggcgtgagccactgcgcctggcctattaatt-taaaaaaaaaaattaaaGCTCTTACATCCCTTAATGTATATACACTTACAGTGG-GTTTTCTTTGCTTGTTCCCATCTCATCTCCT
>gene=chr20_1951374-1952374; species=panTro
ggaggttgcagtgagccaagatcatgccaatgcactctagactgagtgacagagtgaaagtcattctcgaaaaaaaaaTGAAGTCttttattttattattttattttaattttatttttttgagacagagtctcactcttgtcacccaggctggagtgcagtggcacgatctcggctcactccaacctctgcctcttggattcaagcaattctcctgcctcagcctcccaagtagctgggattacaggcgcccaccaccacccccgggtaaatttttgtacttttagtagagatggggtttcaccatgttggccagtctggtttcgaactcctgacctcaagtgatctgcccacctcagcctcccaaagtgctgggattacaggcgtgagtcaccgcacctggcctattaattaaaaaaaaaaaaattaaaGCTCTTACAGCCCTTAATGTATGTACACTTACAGTGGGGTTTTCTTTGCTTATTCCTGTCTCATCTCCT
>gene=chr20_1951374-1952374; species=papHam
ggaggttgcagtgagccgagattacgccactgcac-ctagaccgggtgacagagtgtgattcattcttgaAAAAAACATTAAGTCTAttgttttgttattttatttttattttattttttagagacagagtctcactcttgtcgcccaggctggagtgcaatggcatgatcttggctcactgcaacctccgcctctcagattcaagcaattctcctgcctaaacctcctgaatagctggaattccaggtgcctgccaccacacccggctaaatttttgtacttttagtagagatggggtctcgccatgttggccaggctggtttcgaactcttgacttcaagtgatctgcccacctcggcctcccaaagtgctgggattgcaggcgtgaaccaccgcacctggcctattaatt--------------TAATGCTCTTACAGCCCTTAATGCATACACACTTACAGTGGGGTTTTCTTTGCTTATTCCTGTTTCAACTCCT
>gene=chr20_1951374-1952374; species=ponAbe
ggagattgcagtgagccaagatcacgccactgcactctagactgaatgacagagtgagattcattctcgaaaaaaaaaTGGAGTCttttattttattattttatttttattttatttttttgagacagagtctcactcttgtcacccaggctggagtgcagtggcacgatctcaactcactccaacctccgcctcttggattcaagcaattctcctgcctcagcctcccgagtagctgggattacaggcgcccaccaccacacctggataaatttttgtacttttagtagggatggggtttcaccatgttggccaggctggtttcgaactcctgacctcaagtgatctgcccacctcagcctcccaaagtgctgggattacaggtgtgagccaccgtgcctggcctattaatttttttaaaaAAAATTAAAGCTCTTACAGCCCTTAACGTATATACACTTACAGTGGGGTTTTCTTTGCTTATTCCTGTCTCATCTCCT
>gene=chr20_1951374-1952374; species=rheMac
ggaggttgcagtgagccgagattgcgccactgcac-ctagattgggtgacagagtgtgattcattcttgaaaaaaacattaagtctattgttttgttattttatttttattttatttttttgagacagagtctcactcctgtcgcctaggctggagtgcaatggcatgatcttggctcactgcaacctccgcctcttagattcaagcaattctcctgcctaaacctcctgaatagctgggattccaggtgcctgccaccacgcccggctaaatttttgtacttttagtagagatggggtttcgccttgttggccaggctggtttcgaactcttgacttcaaatgatctgcccacctcagcctcccaaagtgctgggattgcaggcgtgaaccaccgcgcctggcctattaatt--------------taatgctcttacagcccttaatgcATACACACTTACAGTGGGGTTTTCTTTGCTTATTCCTGTTTCATCTCCT
>gene=chr20_2063287-2064287; species=hg19
TCACTTTTTAAAAATTAACATCTTCACTGAGAATATCACTGACTATGGAAGAACAGAAAAAAAGAATGTcttcattgcttggcaaaatcctgttcttcctcctaagcagaacccaaatgccacctcctctaagtcttccaggactgcccTGCTCAAAGTTAACTGTCTCATAGTACCTTGCACATACCAGTCCTGCAGTACTTCACAGACCTTATTGTACAAGTTCTCAAACCTTGGGTCCCAGGGCCTCTTAAAaataattaacattcacaggcaaatataaactttgacttaaacctcacacaagaaaattaattcaaaatggatcaaaggttaaatataaaacacaacactataaaactttaaatttttcatttttatttttaagagacaggttctcactctgtctcccaaactggagtgcagtggtgtgattatagttcactgcagcctcaacctcctggctcaagagatctacccacctcagcctcccaagtagc
>gene=chr20_2063287-2064287; species=bosTau
----ACCCCA-------ACAC------TGAGAATATCTCTGGATATGGGAGACAGA--GAAAACCA-------------------aaccctatccatccttcaaagtagaactcaaatgtcacctcttttaagtcttccaatactaccttgctcaaagttaaccttcccatagctctttgcacttacgtgtttcagagtatcttatataccttattgtagaagttctcaAATCTTTGGTCCCAGGATCCCTTATGAATTATTgacattcata-gcaa--atgaagcttcacctaaaccccacaa-caaaaattaactcaaaatgtatgaaagattggaggtaaaatgttacactacaaaac-tttag-------------------------------------------------------------------------------------------------------------------------------------
>gene=chr20_2063287-2064287; species=calJac
TCACTTTTTAAAAATTAACATCTTCACTGAGAATAACACTGACTATGGAAGACCAGAAAAAAAGAATGTcttcattgtttggtaaagtcctattcttcttcctaagcagaactcaaatgccacctcctctaagtcttccaggactgccctgttcatagttaaccttcccatagtaccttgcacatgctAGT-CTGCAGTACTTCACACACCTTCTTGTAGAAGTTCTCAAACCTTGGGTCCCAGAGCCTCTTAAAAATAATTAACATTC---------------------------------------------------------------------------------------------------------------------------------------------------------------------------------------------------------------------------------------
>gene=chr20_2063287-2064287; species=canFam
--------------------TCATCACTGAGACTATCACTGGCTATGGAAGACAGA--GAAAAGAATTTCTTCtctgcttggtaaaatcctattcatcctccaaagcagaactcaaatgtcacctcccctaagtcttcAAGAACTGCCTCACTCAAAATTAACCTTTCTACAGCACTTTGCACGTACCTCTCTTGGAGTACCTCATATACCTTACTATAGAAGTTCTCAAATCTTTGGT-CCAGGGTCCCTTAGAAATTATTgacatttaaaggcaa--atgaaccttgacctaaacctcacag-caaaaattaactcacaattaaaaaaagattagttgtaaaatgtaatactacacaat-tt----------------------------------------------------------------------------------------------------------------------------------------
>gene=chr20_2063287-2064287; species=equCab
-----------------------TCACTGAGACTATCGCTGGTGATGGAAGACAAA--GAAAAGAATTTctcctctgcttggtaaaatcctagtcatcctccaaagcaggactcaaaagtcatct---ctaagtctttcAGAACTGCCTTGCTCAAAGCAAACCTCCCCACAGCCCCTTGCACAGACCTTTCTTGGAGTTCCTCATACACCCTATTGTAGAAGTCCTC-CATCTTTGGCCCCATTATCCCTCAGAAATTACTGacattcgtaggcaa--atgaaccttggcctaaacctca-aa-caaaaattaactcaaaac-gaattaagattagatgtaaaatgtgacactataaaac-------------------------------------------------------------------------------------------------------------------------------------------
>gene=chr20_2063287-2064287; species=gorGor
-----------------------------------------ACTATGGAAGAACAGAAAAAAAGAATGTcttcattgcttggcaaaatcctattcttcctccgaagcagaactcaaatgccacctcctctaagtcttccaggactgccctgctcaaagttaactgtctcatagtaccttgcacataccagtcctgcagtacttcacggaccttattgtaCAAGTTCTCAAACCTTGGGTCCCAGGGCCTCTTAAAAATAATTAacattcacaggcaaatataaactttgacttaaacctcacaccagaaaattaattcaaaatggatcaaaggttaaatataaaacacaacactataaaactttaaatttttcatttttatttttaagagacaggttctcattctgtctcccaaactggagtgcagtggtgtgattatagttcactgcagcctcaacctcctg-ctcaag-gatctacccacctcagcctcccaagtagc
>gene=chr20_2063287-2064287; species=panTro
TCACTTTTTAAAAATTAACATCTTCACTGAGAATATCACTGACTATGGAAGAACAGAAAAAAAGAATGTcttcattgcttggcaaaatcctattcttcctcctaagcagaacccaaatgccacctcctctaagtcttccaggactgcccTGCTCAAAATTAACTGTCTCATAGTACCTTGCACATACCAGTCCTGCAGTACTTCACAGACCTTATTGTACAAGTTCTCAAACCTTGGGTCCCAGGGCCTCTTAAAaataattaacattcacaggcaaatataaactttgacttaaacctcacacaagaaaattaattcaaaatggatcaaaggttaaatataaaacacaacactataaaactttaaatttttcatttttatttttaagagacaggttctcactctgtctcccaaactggagtgcagtggtgtgattatagttcactgcagcctcaacctcctggctcaagagatctacccacctcagcctcccaagtagc
>gene=chr20_2063287-2064287; species=papHam
TCACTTTTTAAAAATTAACATCTTCACTGAGAATATCACTGACTATGGAAGAACAGAAAAAAAGAATATTATCATTGcttggtaaaatcctattcttcctcctaagcagaactcaaatgccacctcctctaagtcttccaggactgccctgctcaaagttaaccttcctatagtaccttgcacataccagccctgcagtacttcacagactttattgtaGAAGTTCTCAAACCTTGGGTCCCAGGGCCTCTTAAAaataattaacattcacaggcaaatataaactttgatctaaacctcacacaagaaaattaattcaaaatggatcaaaggttagctataaaacataacactataaaacttttatttttttatttttatttttaagagacaggttctcactc--tctcccaaactggagtgcagtgctgtgattatagttcactgcagcctcaacttcctagctcaagagatcttcccacctcagcctcccaagcagc
>gene=chr20_2063287-2064287; species=ponAbe
TCACTTTTTAAAAATTAACATCTTCACTGAGAATATCACCGACTATGGAAGAACAGAAAAAAAGAACGTcttcattgtctggcaaaatcctattcttcctcctaagcagaactcaaatgccacctcctctaagtcttccaggactgccctgctcaaagtTAACTGTCTCATAGTGCCTTGCACATACCAGTCCTGCAGTACTTCACAGACCTTATTGTACAAGTTCTCAAACCTTGGGTCCCCGGGCCTCTTAAAaacaattaacattcacaggcaaatataaactttgacttaaacctcacacaagaaaattaattcaaaatggatcaaaggttaaatataaaacacaacactataaaactttaattttttcatttttatttttaagagacaggttctcattctgtcccccaaactggagtgcagtggtgtgattatagttcactgcagcctcaacctcctggctcaagagatctacccacctcagcctcccaagtagc
>gene=chr20_2063287-2064287; species=rheMac
TCACTTTTTAAAAATTAACATCTTCACTGAGAATATCACTGACTATGGaagaacagaaaaaaagaaTATCATCATTGcttggtaaaatcctattcttcctcctaagcagaactcaaatgccacctcctctaagtcttccaggactgccctgctcaaagttaaccttccCATAGTACCTTGCACATACCAGCCCTGCAGTACTTCACAGACCTTATTGTAGAAGTTCTCAAACCTTGGGTCCCAGGGCCTCTTAAAaataattaacattcacaagcaaatataaactttgatctaaacctcacacaagaaaattaattcaaaatggatcaaaggttagatataaaacataccactataaaacttttatttttttatttttatttttaagagacaggttctcactc--tctcccaaactggagtgcagtgctgtgattatagttcactgcagcctcaacctcctggctcaagagatcttcccacctcagcctcccaagtagc
>gene=chr20_2090025-2091025; species=hg19
CATAATTCACACCCAGTAGCAGTCTGCTCTAgtgtccaggcaccattcaaggtgctttgtatgtcacagttaagccttagagcagtccagtgctgtaggtgtttcttctcaatttataaaaaactaaacagattcttagtgttctaagaaatttgcccaggatcatatagctatgtaattgggggattgggggcaggtagtagagggaatgttgaccccaggcctggctggctttacagcccctgtccGGCCGGTGGGTTTACTCTTGTCCTCTTTTGGACACTGTGTTTTGCCCTGGCAGCCAACAGAACAAGTCTGTTAATCTTAGGAAGTACTTTGGACACACCCTGTGGTGTTGCTATGGTACCCAGCCTCTTTATAATGACATAACAGCACAAAATCATTGAGAATGGGACCAATTCTTGGTCTGCATTTTCATATTTCTTTGGGAAGATGTGCCAGGATGGGTCCGTGTCTTTAGCTTCTTAGGACAGATCTTT
>gene=chr20_2090025-2091025; species=bosTau
CATGATTAATATTGGATAGTTATCTGCCCTGGTGTCCAGGCACCTTGCAAGATGCTTTGTGTGTCACAATTAAGCCTTATTCCCGCCTATTGGGGTACATGTCTCTTCCAAGTTTATGAGAAATGAACC--ATTCGTGGGGTTTTTAGAAGTTGGCCTGGGATGACGTAGCCATGACAGTGTCAGAGTGG---------------GTGATTTTGACCCCAGGAGGA----------------------GGCCAGAGACTTCACTCGCAGCCTCTGTTGGACACTGTATCTTGCCCTGGCAGCCACTCGGAGGGGTCCATTAAT-----GAAGTACTTTGAACATAGCCTGTGGTGTTGACATTGGACCCAACCTCTTTATAGTGAC---ACAGCTCAAGGTCATTGAGGCCGGGACCAGGGCTTGGTCTATGAGCTCATCTTGG-----GAGTACGTGCT--GGGTGGTCCTTGTCTCTATCTTCTTGGGACTGATCTTC
>gene=chr20_2090025-2091025; species=calJac
CATAATTCACACGCAGTAGCAGTCTGCTTTGGTGCccaggcaccattcaaggtgctttgtatgtcacaatgaagccttatagcagtccagtgatgtgggtgtttcttctcaatttatagaaaattaaacagattcttggtgtcttaag---tttacccaggatcatatagctatgtaattgggaggtcggggacgggtagtagagggaatgttgaccccaggcctggctggctctatagcccctgtcctGCCAGTGGGTTCTCGCTTGTCCTCTTTTGGATAC--TGTTTTGCCTGGGCAGCCATCATAACAAGTCTGTTAATCTTAGGAAGTACTTTGGACACACCCTGTGGTGTTGCTATGGTACCCAGCCTCTTTATAATGACATCGCAGCCCAAAATCATTGTGAATGGGACCAACACTTGGTCCATATGCTTGTATTGTTTTGGGAAGATGCATCTGGTTGGGTCCATGTCTTTAGCTTCTCAGGACAGATCTTT
>gene=chr20_2090025-2091025; species=canFam
-ACCATTCACACCCAGTAGTTGTATCCTCTGatgtccaggtgccatccacaatgcttcctatatcatagtgacgccttatgatagcccagttaggtaggtgtc---tcccaatttatggataatgaaacagattcatagggtcttaagacatttgcccagggtcacatagccatgtaaatgaagggtt-----------------gtggtgtcgaccctgggcctggctggctctgtagcccttgtccggcctgcaggttc-CCCTTGGCCTCTATAGGACACTGTATC-TATCTTGGCAGCCATCCTAAGGGGTGTACTACTCTTGTGAAGTACTTTGAACGCGCCCTG-GGTGTTGATACTGGACCCAGCCTCTTTATAGTGACA--ACAGCCCAAGGTCATTGAGCCCAGGGC------TTGGTCTCTGTGCTCATCTTTCTTTGGGAAGAGCTTGTGCGAAGGGTCCTTGTCTTCAGCTTCTCAGGACTGATTTTC
>gene=chr20_2090025-2091025; species=equCab
cataattaacatgcagtaattgtctactctggtgtccagacaccatgcacgatgcttcgtatgtcacaattaagccttgtaacagcccagtaagataggtgtctcttctcagtttatggaaaatg-------------gggtcttaagaagttttcctcggagcacttagccatgtaagtgagagagtggag-------------gtggtgttgacctcaggtctggctagcaccacagcccttgt-cGACCTGAGGGTTCACTCTTGGCCTCTGTAGGGCACTGTATCTTGCCTTGGCAGCCACTCTAAGGG--CTACTAATCTTATGAAGTACTTTGAACACACCCTGTGGTGTTGACACTGGACCCAGCCTCTCTATAGTGACA--ACAGCCCAAGGTCATTGAGACTGGGACCTGGGGTTGGTCTATAAGCTCATCTTTCCTTG-GAAGACATTCT--GGATGG----AGTCTTCAGCTTCTCAGGACTGATCTTC
>gene=chr20_2090025-2091025; species=gorGor
CATAATTCACACCCAGTAGCAGTCTGCTCTGgtgtccaggcaccattcaaggtgctttgtatgtcacagttaagccttagagcagtccagtgctgtaggtgtttcttctcaatttataaaaaactaaacaggttcttagtgtcctaagaaatttgcccaggatcatatagctatgtaattgggggattgggggcaggtagtagagggaatgttgactccaggcctggctggctttacagcccctgtccGGCCGGTGGGTTTACTCTTGTCCTCTTTTGGACACTGTGTTTTGCCCTGGCAGCCAACAGAACAAGTCTGTTAATCTTAGGAAGTACTTTGGACACACCCTGTGGTGTTGCTATGGTACCCAGCCTCTTTATAATGACATAACAGCACAAAATCATTGAGAATGGGACCAATTCTTGGTCCGCATTTTCATATTTCTTTGGGAAGATGTGCCAGGATGGGTCCGTGTCTTTAGCTTCTTAGGACAGATCTTT
>gene=chr20_2090025-2091025; species=panTro
CATAATTCACACCCAGTAGCAGTCTGCTCTAgtgtccaggcaccattcaaggtgctctgtatgtcacagttaagccttagagcagtccagtgctgtaggtgtttcttctcaatttataaaaaactaaacagattcttagtgtcctaagaaatttgcccaggatcatatagctatgtaattgggggattgggggcaggtagtagagggaatgttgaccccaggcctggctggctttacagcccctgtccGGCCGGTGGGTTTACTCTTGTCCTCTTTTGGACACTGTGTTTTGCCCTGGCAGCCAACAGAACAAGTCTGTTAATCTTAGGAAGTACTTTGGACACACCCTGTGGTGTTGCTATGGTACCCAGCCTCTTTATAATGACATAACAGCACAAAATCATTGAGAATGGGACCAATTCTTGGTCCGCATTTTCATATTTCTTTGGGAAGATGTGCCAGGATGGGTCCGTGTCTTTAGCTTCTTAGGACAGATCTTT
>gene=chr20_2090025-2091025; species=papHam
CATAATTCACACCCAGTAGCAGTCTGCTCTGgtgtccaggcaccattcagcgtgctttgtatgtcacagttaagccttagagtggtccagtgatgtaggtgtttcttctcaatttataaaaaactaaacagattcttagtgtcctaagaagtttgcccaggatcatgtagctatgtaattggggggtcgggggcaagtagtagagggaatgttgaccccagacttggctggttttacagcccctgtccGGCCGGTGGGTTTACTCTTGTCCTCTTCTGGACAC--TGTTTTGCCCTGGCAGCCAGCATAACAAGTCTATTAATCTTGGGAAGTACTTTGGACACACCCTGTGGTGTTGCTATGGTACCCAGCCTCTTCATAATGACATAACAGCCCAAAATCATTGA------GACCAATTCTTGGTCCACATGCTCATATTTCTTTGGGAAGACATACCAGGATGGGTCTGTGTCTTTAGCTTCTCAGGACAGATCTTC
>gene=chr20_2090025-2091025; species=ponAbe
CATAATTCGCACGCAGTAGCATTCTGCTCTAgtgtccaggcaccattcaaggtgctttgtatgtcacagttaagccttagagcagtccagtgatgtaggtatttcttctcaatttataaaaaactaaacagattcttagtgtcctaagaaatttgcccaggatcatatagctatgtaattggggggtcgggggcaggtagtagagggaatgttgaccccaggcctggctggctttacagcccctgtccGGCCGGTGGGTTTACTCTTGTCCTCTTTTGGACACTGTGTTTTGCCCTGGCAGCCAGCAGAACATGTCTGTTAAACTTAGGAAGTACTTTGGACACACCCTGTGGTGTTGCTATGGTACCCAGCCTCTTTATAATGACGTAACAGCCCAAAATCATTGAGAATGGGACCAATTCTTGGTCCGCATTTTCGTATTTCTTTGGGAAGATGTGCCAGGATGGGTCCGTGTCTTTAGCTTCTCAGGACAGATCTTC
>gene=chr20_2090025-2091025; species=rheMac
CATAATTCACACCCAGTAGCAGTCTGCTCTGgtgtccaggcaccattcagcgtgctttgtatgtcacagttaagccttagagcagtccagtgatgtaggtgtttcttctcaatttataaaaaactaaacagattcttagtgtcctaagaagtttgcccaggatcatatagctatgtaattggGGGGTCGGGGGCAAGTAGTAGAGGGAATGTTGACCCCAGGCTTGGCTGGTTTTACAGCCCCTGTCCGGCCGGTGGGTTTACTCTTGTCCTCTTCTGGACAC--TGTTTTGCCCTGGCAGCCAGCATAACAAGTCTATTAATCTTAGGAAGTACTTTGGACACACCCTGTGGTGTTGCTATGGTACCCAGCCTCTTTATAATGACATAACAGCCCAAAATCATTGAGAATGGGACCAATTCTTGGTCCACATGCTCATATTTCTTTGGGAAGACATGCCAGGATGGGTCTGTGTCTTTAGCTTCTCAGGACAGATCTTC
>gene=chr20_2106317-2107317; species=hg19
cccatagccctgtgtcgaaagattctggagccaagtcAGATTCTGGCATATGGTAGGCACTTGCCCAGTGGAGGCATTGATTGTTTAGACCCCAATATGGTCTCCTAGGAACTTAGTTTAATAATGCAGATGAGATATGGACACTTGGTGGTAATGGGTTATAGATGGCTCAGTAGAGATACAGGAGGACAGGAAAGAGTGGAGGAGGTGGTATTCCAGGCTGGTTCTTGAAGGTAGGTTTTAGGGGTACCTTGTAAGCCAGGTGGGATGCGCAGGAGCCACATCTCAGGGTACATACTCAGGTTTGGTTTCATTACAGTATTCTCAGCTACAGGAGGAAAGGGTACTACTGTTCAGGTAGTGAAATTCCCAACTGGAGATACACTGTGGACCCAGGACCTAGGGAGAGTGCCCAAGGCTCTGTCTTGATTAGGGCAGCCGCATTCGTGCTCCCAGCCCCTCTTTTCATTTCCACTAGTGAGTCCGCTGTGATATTACAA
>gene=chr20_2106317-2107317; species=bosTau
TCTGCAGCCCTGTGTTGAGAATTTCTGAGGCCAAGTCAGATCT-----TATGGCAGACACTTGCCTAGCAGTGGTCTTGATAGCATAGACCCCACTGTTGTCCTCTAAGA-CTCCAGTTAGCCACAGACTTGAG-----AACACTTAATTGTAGTAGGC-----GTGGCTGGGGAGAAATATAGGAAGCCTGCAGAGAGtggagaaggtggtgccttgggctggttcttgaaggtaga-tttaggggcactttgtaagccaggtggtaagtgaggtgatcacatctcaggGTTTACACTGTGGC-CTTGTTGAGTATAGGACT--TGGCTGTGAGGGGAGAGAGGA---CT---GTTGTAGTGAAATCCCCAACTAGAGGGGCATTCGAGAC-CAGGGCCTGGAGAGAATGCCCAAGG-TCTGTCTTG--TAGGGCAGTGGCATATAAGCTCTCAGCCCCTCTTTTCATTTCCACTAGTGAGTCTTCTGTGATTTTACAG
>gene=chr20_2106317-2107317; species=calJac
cccatagccctgtgttgaaagattctagagccaagtcaggTTCTGGCATACGGTAGGCACTTGCCCAGTGGAGGCATTGATTGTTTAGACCTGAATATGGTCTCCTAGGAACCTAGGGTAATAATGCAGATAAGACACAGACGCTTGGTTGTAGTGGGTTATATATGGCTCAGTAGGGATACAAGAAGACAGGAAAGAGTGGAGGAGGTGATATTTCAGGCTGGTTCTTGAAGGTAGG-TTTAGGGGTACCTTGTAAGCCAGG-GAGATGTGAAGGGGCCACATCTCGGGGTACGTACTCAGGTTTTGTTTGATTGCAGTACTCTTAGCTGTGGGCAGAAAAGGTA---CTGTTCAGGTGGTGAAATACCTAAC--GGGATACATTGTGGA-CAAGGACCTGGGGAGAGTGCCTCAGTTTCTGTCTTGATTAGGCCAGCTGCGCTC---------ACCCCTCTTTTCATTTCCACTAGTGAGTCCGCCATGGTATTACAA
>gene=chr20_2106317-2107317; species=canFam
----------------------------AGCCAAGCTGcatcctgatatatggcaggcacttggctggtggtggaggtgacagtgtagactcaagtgttatcctccaggggttcaatgtagcagtgggaaaaagacctggatacttagttgtagaagct-----gtggcctaggagaggtacaggaagcct-cagagggcggaggaggtggcaccctgggctggtttttgaaggTAAG-TTGAGAGGCACTTTGTAAGCCAGGTGACAAGTGAGCGGGTCATAGCTCAGACCTCTCCCTGAGG---GTGTCGAGTACAGGATC--CAGCTGCCAGGGGAAAGGGTA---CTGTTCTGGTAAGTGAGATCCCAACCAGAGATGCCTTCTAGACCCTGGACCTGGGGAGAAAACCCAGGGTTCCATCTTG--CAGGGCAGTGACACACAAGCTCCCAGCCCCTCCTTTCATTGCCACTGGTGAGTCCTCTGCAGTATTACAC
>gene=chr20_2106317-2107317; species=equCab
CATGTAGCCCTGTGTTGACGAATTCTGGGGCCGAGTAAGATCCTGGCATATGGTGGGCACTTGCCCAGTGGTGGTGTTGATAGTGTAGACCCCAATGTTGTCCTCTGGGAGCTCACTTTAACAGTGTGGATGAGACAGGGATGCTTAGCTGTAGTGGGC-----GTGGCTTGGGAGAGATACAGAAAGCTTGCCAGGAGTGGAGGCGGTGGTTCCTTGGGCTGGTTCTCGAAGGTAGG-TGTAGGGGTACCTTGTAAGCCAAGTGATAAATGG--AGGTCACAACTCAGGGTTTATACTGAGGCTTTTTTTGGATACAGGACT--CAGCTACAAGGAGAGAGAATC---CTGTTCTACTAACAAAATTCCCAACTGGATATGCCTTCTAGACCCAGGACCTTTGGAGAATGCCCAGGGTTCTGTCTTG--TAGGGCAGCAGCCAACAAGCTCCCAGCC--TCTTTTCATTTCCACTGGTGAGTCCTCTGTGGCATTACAG
>gene=chr20_2106317-2107317; species=gorGor
cccatagccctgtgtcgaaagattctggagccaagtcAGATTCTGGCATATGGTAGGCACTTGCCCAGTGGAGGCATTGATTGTTTAGACCCCAATATGGTCTCCTAGGAGCTTAGTTTGATAATGCAGATGAGATGTGGACACTTGGTGGTAATGGGTTATAGATGGCTCAGTAGAGATGCAGGAAGGCAGGAAAGAGTGGAGGAGGTGGTTTTCCAGGCTGGTTCTTGAAGGTAGGTTTTAGGGGTACCTTGTAAGCCAGGTGGGATGTGCAGGAGCCACATCTCAGGGTGCATACTCAGCTTTGGTTTCATTACAGTATTCTCAGCTGCAGGAGGAAAGGGTACTACTGTTCAGGCAGTGAAATTCCCAACTGGAGATACACTGTGGA------ACCTAGGGAGAGTGCCCAAGGCTCTGTCTTGATTAGGGCAGCCGCATTCGTGCTCCCAGCCCCTCTTTTCGTTTCCGCTGGTGAGTCCGCTGTGATATTACAA
>gene=chr20_2106317-2107317; species=panTro
CCCATAGCCCTGTGTCGAAAGATTCTGGAGCCAAGTCAGATTCTGGCATATGGTAGGCACTTGCCCAGTGGAGGCATTGATTGTTTAGACCCCAATATGGTCTCCTAGGAACTTAGTTTAATAATGCAGATGAGATATGGACACTTGGTGGTAATGGGTTATAGATGGCTCAGTAGAGATACAGGAAGACAGGAAAGAGTGGAGGAGGTGGTATTCCAGGCTGGTTCTTGAAGGTAGGTTTTAGGGGTACCTTGTAAGCCAGGTGGGATGCGCAGGAGCCACATCTCAGGGTACATACTCAGGTTTGGTTTCATTACAGTATTCTCAGCTACAGGAGGAAAGGGTACTACTGTTCAGGTAGTGAAATTCCCAACTGGAGATACACTGTGGACCCAGGACCTAGGGAGAGTGCCCAAGGCTCTGTCTTGATTAGGGCAGCCGCATTCGTGCTCCCAGCCCCTCTTTTCATTTCCACTAGTGAGTCCGCTGTGATATTACAA
>gene=chr20_2106317-2107317; species=papHam
cccatagccctgtgtcgaaagagtctagagccaagtcagaTTCTGGCATATGGTAGGCACTTGCCCAGTAGAGGCATTGATTGTTTGGACCCCAGTATGGTCTCCTAGGAACTTAGTTTAATAATGCAGATAAGATATGGACACTTGGTTGTAGTGGGTTATAGATGGCTCAGTAGAGATACAGGAAGACAGGAAAGAGTGGAGGAGGTGGTATTCCAGGCTGGTTCTTGAAAGTAAG-TTTAGGGGTACCTTATAAGCCAGGTGAGATGTGAAGGGGCCACATCTCAGGGTACATACTTGGGTTTGGTTTGATTACAGTGTTCTCAGCTACAGGAGGAAAGGGTA---CTGTTCAGGTAGTGAAATTCCCAACTGGAGATACATTGTGGACCCAGGACCTGGGGAGAGTGCCCAAGGTTCTGTCTTGTTTAGGGCAGCTGCGTTCGGGCTCCTAGCCCCTCTTTTCATTTCCACTAGTGAGTCCGCTGTGGTATTACAA
>gene=chr20_2106317-2107317; species=ponAbe
cccatagccctgtgtcgaaagattctggagccaagtcagatTCTGGCATATGGTAGGCACTTGCCCAGTGGAGGCATTGATTGTTTAAACCCCAATATGGTCTCCTAGGAACTTAGTTTAATAATGCAGATGAGATATGGACACTTGGTTGTAATGGGTTATAGATGGCTCAGTGGAGATACAGGAAGACAGGAAAGAGTGGAGGAGGTGGTATTCCAGGCTGGTTCTTGAAGGTAGGTTTTAGGGGTACCTTGTAAGCCAAGTGAGATGCACAGGGGCCACATCTCAGGGTACATACTCAGGTTTGGTTTGATGACAGTATTCTCAGCTACAGGAGGAAAGGGTACTCCTGTTCAGGTAGTGAAATTCCCAACTGGAGATACACTGTGGACCCAGGACCTAGGGAGAGTGCCCAAGGCTCTGTCTTGATTAGGGCAGCCGCATTCGTGCTCCCAGCCCCTTTTCTCATTTCCACTAGTGAGTCCGCTGTGATATTACAA
>gene=chr20_2106317-2107317; species=rheMac
CCCATAGCCCTGTGTCGAAAGAGTCTAGAGCCAAGTCAGATTCTGGCATATGGTAGGCACTTGCCCAGTAGAGGCATTGATTGTTTGGACCCCAGTATGGTCTCCTAGGAACTTAGTT---------AGATAAGATATGGACACTTGGTTGTAGTGGGTTATAGATGGCTCAGTAGAGATACAGGAAGACAGGAAAGAGTGGAGGAGGTGGTATTCCAGGCTGGTTCTTGAAAGTAAG-TTTAGGGGTACCTTATAAGCCAGGTGAGATGTGAAGGGGCCACATCTCAGGGTACATACTCGGGTTTGGTTTGATTACAGTGTTCTCAGCTACAGGAGGAAAGGGTA---CTGTTCAGGTAGTGAAATTCCCAACTGGAGATATATTGTGGACCCAGGACCTGGGGAGAGTGCCCAAGGTTCTGTCTTGTTTAGGGCAGCTGCGTTCGGGCTCCTAGCCCCTCTTTTCATTTCCACTAGTGAGTCCGCTGTGGTATTACAC
>gene=chr20_2126442-2127442; species=hg19
CTTGTGGACCAGCTTCCACTCACTGTCACGTCCCCCCTCCTGCGTCTTCACTGGGTCTCAGGCTGCCAGCAGCTCTCTGGTGCATCGTCTCAACACCACCAAGTTTGTAGGACCTGCCCAAGTTCTAGTAGTATTCAAAACTTCAAACGGCAGTCATTTGTTCTCCTCGGCTCTGTGGCAAGGATAGCCCTTTGGAGGGGGACTCTTGACCTCGGCTGTTAGGGATCTGAACTTGGTTTTCCCGTCAGAAGAATCAGCAGGACAGATCGTAGTGCCTTATTCCATTGTCCTCCCCTGGCCAGGCCTCCTGGCTCAGCTGGAAGTGCATGGCTTCTTTCTCCCTATCTGTGTCCTCTGTCACTTGCTCTTTCACTCTCTCTCTCATTCCCAGAGAGCCACGGGGGAGGGATCACCCTCACCCCCAACACCCTCTTCCTGAGGGCTGTAGCCAGGTCCGCATCTCCCCACCACCACCAGGGCACTCACTCGCAGCTATAGCC
>gene=chr20_2126442-2127442; species=bosTau
GCTGGGG-TCAGCCACCT--------------TCCCTTCCTGCCTTTTCACTGGGTCTCGGGCCGGCAGCTGCCCTGGGGCACATCATCTCAGCACCACCAA-TTTATTAGTTCTGTGCAAGTTGTAGAAATCTCTAGTCCTTAAAATAACTGTCGGTTA-TCTCCTGGGATCTGTGGAAAGGAGAGTCT-TTGGAGGGAG----------------------GATCTGAGCTTCATTC-TCCCTCAGAGGAATCAACAAGACAGATCATAGTGCCTTATTCCATTGCC--CTCTCCGCCAGACCGTCTGGCT-------TAGTACATGGCTTCTGTCTCCCTGTCTGTGTCCTCTGTCCTTTAAACTCA--------CCC---CACACACATAGCCACGTGGGA-GGATGGCTCCCGACCT--CCCATCCCTTCCTC--AGCTGTAGCCAGCCAAGTG-TCCCCACCCACCA-CAGGGCAC-CACTAGCAGCTTC-GCT
>gene=chr20_2126442-2127442; species=calJac
TGTGTGGATCGGCTTCTGCTCACTGTCGCGTCCCCCCTCCTGCCTCTTCACTGGGTCTCAGGCTGCCGGCAGCTCTCTGGTGCATCATCTCAGCACCACCAAGTTTGTAGGACCTGCCCAAGTTCTAGGAGTGTTCAGACCTTAAAACCGCAGTCATTCGTTCCCCTTGGCTCTGTGGCAAGGATAGCCCACTGGAGGGG--CTCTTGACCTTGGCTGTTAGGGATCTGAGCTTGGGTTTCCCATCAGAAGAACCAGCAGGACAGATTGTAGTGCCTTATTCCCTTGTCCTCCCCTGACCAGG-CTCTTGGCTCAGCTGGAAGTGCGTGGCTTCTTTCTCCCTGTCTGTGTCCTCTGTCACTTGCTCTTTCACCA--GCTCTCATTCCCAGAGAGCCATGGGGGAGGGATCACCCTCACCCC-CACACCC---TCCTGAGGGCTATAGCCAGGTCCGCAGCTCCCCACCATCACCAGGGCACTCACTTGCGGCTATAGCC
>gene=chr20_2126442-2127442; species=canFam
GCTGTGGCCCAGCCTCCT--------------CCTCTTCCTGCC-CTTCACTGCATCT----------GCCACC----------TCACCTCAGCATCACCACATCCGTAAGGCCTGTCCAAGTTCTAGGAGTTTCCAAACCTTAAAATAGTGGTC----ATTCTCCTTGGATCTGTGAACCAGTTAGTCCGTAGTGGGGAGGTTCTGGGCCTGAGA--CCCAGGGTCTAAGCTCAGTTTCCCCACCAGAGGACTCAGCAAGACAGATCATAGTGCCTTATCCCA-TGCCCTCCCTTGACCAGACCTGCTGGCTCAGCTGGAGGTCGGCAGTGTC---CTCCCTACCT--GTCCCCTGGCACTTAAACTTC-------ACTCCCACCCACAGAGAGCCATGAGGAAAGGTCCCCTCACGTCCTTGCCCAATCCTTCCCCGAGGCTGCAGCCAGGCACAGGGCTCCCTGCCACCACCAGGGTACTAGC-AGCAGCTTTAGCT
>gene=chr20_2126442-2127442; species=equCab
ACCGTGGGTCCGCTTCCTC-------------CCTCTTCCTGCCGTTTCACTGGGTCTTGGGCCGGCAGCAACCCTGTGGTGCGTCATCTGAGTGCCACCAAGTTTGTTAGGCCTGTCCAAGTTCTAGGAGTTTCCAAACCTTAAAATAGCAGTCAGTTATTCTCTCTGGATCTGTGAAAAGGATAGCCTCTTGGAGGGAGGTTCCGGGCCTCAGC--CCCAGGGTCTGAGCTCGGTTTCCCTTCAAGAAGAATCAGCAAGACAGATCTTAGTGCCTTACTCCATTGCCCTCCCCTCACCAGGCCACCTGGCTCAGTAGGAAGTACGCAGCTTT---CTCCCTGTCTGGGTCCTCTGTCACTTAAACTCT-------GTTCCCACTCACAGATAGTCTATGGGAA-GGATTACTCCCGACCTC-CCGACCCCTTGCTGCGGGCTGTGTCCAGGCACATGTCTCCCCGCCACCACCAGGGCACTCACTAGCAGCTTTAGCC
>gene=chr20_2126442-2127442; species=gorGor
---------------------ACTGTCACGTCCCCACTCCTGCGTCTTCACTGGGTCTCAGGCTGCCAGCAGCTCTCTGGTGCATCATCTCAACACCACCAAGTTTGTAGGACCTGCCCAAGTTCTAGTAGTATTCAAACCTTCAAACGGCAGTCATTTGTTCTCCTCGGCTCTGTGGCAAGGATAGCCCTTTGGAGGGGGACTCTTGACCTCGGCTGTTAGGGATCTGAACTTGGTTTTCCCATCAGAAGAATCAGCAGGACAGATCGTAGTGCCTTATTCCATTGTCCTCCCCTGGCCAGGCCTCCTGGCTCAGCTGGAAGTGCATGGCTTCTTTCTCCCTATCTGTGTCCTCTGTCACTTGCTCTTTCACTCTCTCTCTCATTCCCAGAGAGCCACGGGGGAGGGATCACCCTCACCCCCCACACCCTCTTCCTGAGGGCTGTAGCCAGGTCCGCATCTCCCCACCACCACCAGGGCACTCACTCGCAGCTATAGCC
>gene=chr20_2126442-2127442; species=panTro
CTTGTGGATCAGCTTCCACTCACTGTCACGTCCCCCCTCCTGCGTCTTCACTGGGTCTCAGGCTGCCAGCAGCTCTCTGGTGCATCACCTCAACACCACCAAGTTTGTAGGACCTGCCCAAGTTCTAGTAGTATTCACACCTGCAAACGGCAGTCACTTGTTCTCCTCGGCTCTGTGGCAAGGATAGCCCTTTGGAGGGGGACTCTTGACCTCGGCTGTTAGGGATCTGAACTTGGTTTTCCCGTCAGAAGAATCAGCAGGACAGATCGTAGTGCCTTATTCCATTGTCCTCCCCTGGCCAGGCCTCCTGGCTCAGCTGGAAGTGCATGGCTTCTTTCTCCCTATCTGTGTCCTCTGTCACTTGCTCTTTCACTCTCTCTCTCATTCCCAGAGAGCCACGGGGGAGGGATCACCCTCACCCCCAACACCCTCTTCCTAAGGGCTGTAGCCAGGTCCACATCTCCCCACCACCACCAGGGCACTCACTCGCAGCTATAGCC
>gene=chr20_2126442-2127442; species=papHam
CTTGTGAATCAGCTTCCACTTGCTGTCGCGTCCCCACTCCTGCGTCTTCACTGGGTCTCAGGCTGTCAGCAGCTCTCTGGTGCGTCAGCTCAGCACCGCCAAGTTTGTAGGACCTGTCCAAGTTCTAGGAGTTTTCAAACCTCAAAACGGCAGTCATTCATTCTCCTTGGGTCTGTGGCAAGGATAGCCCATTGGAGGGGGGCTCTTGACCTCGGCTGTTAGGGATCTCAACTTGGTTTTCCCATCAGAAGAATCAGCAGGACAGATTGTAGTGCCTTATTCCATTGTCCTCTCCTGACCAGGCCTCCTGGCTCAGCTGAAAATGTGTGGCTTCTTTCTCCCTATCTGTGTCCTCTGTCACTTGCTCTTTCACTGTCTCTCTCATTCCCAGAGAGCCACAGGGGAGGGATCACCCTCACCCCACACACCCTCTTCCTGAGGGCCGTAGCCAGGTCCGCATCTCCCCACCACCACCAGGGCACTCACTTGCAGCTATAGCC
>gene=chr20_2126442-2127442; species=ponAbe
CTTGTGGATCGGCTTCCACTCACTGTCGCGTCCTCACTCCTGCGTCTTCACTGGGTCTCAGGCTGCCAGCAGCTCTCTGGTGCATCATCTCAACACCACCAAGTTTGTAGGACCTGCCCAAGTTCTAGTAGTATTCAAACCTTAAAACGGCAGTCATTCGTTCTCCTCGGCTCTGTGGCAAGGATAGCCCTTTGGAGGGGGACTCTTAACCTTGGCTGTTAGGGATCTGAACTTGGTTTTCCCATCAGAAGAATCAGCAGGACAGATCGTAGTGCCTTATTCCATTGTCCTCCCCTGGCCAGGCCTCCTGGCTTAGCTGGAAGTGCATGGCTTCTTTCTCCCTATCTGTGTCCTCTGTCACTTGCTCTTTCACTGTCTCTCTCATTCCCAGAGAGCCACGGGGGAGGGATCACCCTCACCCCCCACACCCTCTTCCTGAGGGCTGTAGCCAGGTCCGCATCTCCCCACCACCACCACGGCACTCACTCGCAGCTATAGCC
>gene=chr20_2126442-2127442; species=rheMac
CTTGTGAATCGGCTTCCACTTGCTGTCGCGTCCCCACTCCTGCATCTTCACTGGGTCTCAGGCTGTCAGCAGCTCTCTGGTGCGTCAGCTCAGCGCCGCCAAGTTTGTAGGACCTGTCCAAGTTCTAGGAGTTTTCAAACCTCAAAACGGCAGTCATTCATTCTCCTTGGGTCTGTAGCAAGGATAGCCCATTGGAAGGGGGCTCTTGACCTGGGCTGTTAGGGATCTCAACTTGGTTTTCCCATCAGAAGAATCAGCAGGACAGATTGTAGTGCCTTATTCCATTGTCCTCCCCTGACCAGGCCTCCTGGCTCAGCTGGAAGTGCGTGGCTTCTTTCTCCCTATCTGTGTCCTCTGTCACTTGCTCTTTCACTGTCTCTCTCATTCCCAGAGAGCCACGGGGGAGGGATCACCCTCACCCCGCACACCCTCTTCCTGAGGGCCGTAGCCAGGTCCGCATCTCCCCACCACCACCGGGGCACTCACTTGCAGCTATAGCC
>gene=chr20_2145137-2146137; species=hg19
CCTCACTGTGACACGATTGCATGCTGCTAGGTGTGTTGTTACTGCTCCTATTCTACCGATGAGAAAACCAGTGCTGCTGGAACATCAGCCAATTCCCCACAATGAGGAGGAGGGAACCTGAGCCCGACGCGGAAGCAGCAGACCCAGATGAAGGGAGTCCCTTCAGTGTCTTTCCTATGTGACCATCAAGCACGCGCCAGGGAGGCGTCAACCCGGTCGACTGCAGTCCAGGCGTGGGAGGGAAAGCCAAGTCCGAGGCCTATTTTACACTTTTGAGTTTTCCTCTGGATGAAAAAAGCAGTTCATTAGTGAGATGGCCACTGCGTCCTGCGCCTGAAACGTCGGTAGCAGAGGTAATTGGGGGCCTCTGTCTGGCCTCTCAGTCCTTGAGAATTTTCAGGTAGATTTTAGCCGGGAGCACTGAATTCTACTTACAATGTAAAATGCGTCTGTGAAGTGTTTTCTCTGAAGTGGGAGTAGGTAATTGATTTTTTAAAGAA
>gene=chr20_2145137-2146137; species=bosTau
CCCC------------------------------------------------------------------------------cgttagccaatttcaaacaatt----agaggcaga----------ca----------------------gcagagctcatgcA------GACCCAGAGGACCAGTAAGTGTGTGCAGAGGGGA-----G------------CCGACCAGGCAGTGGAGGGG-AACCAAATCCAAGGCTTATTTTACAC-TTTGGGTTTTCATCTGGATAGAAAAAGTAGTTCATTGTTGAGGGGACCACTGCGTTCCACACCTGAAACACCAATAGCCAAGGTAACTGGGGACCTCTGTCTGGCCACTCAGTCCCTGAGAATTTTCAGGTAGGTTTCAGCCGGGAGCACTGGGTTCTACTTAGAATGTAAAATGCGTGTATGAAGTGTTTTCTCTGAAGTGGGAATAGGTAATTGATTTTTTAAGCAA
>gene=chr20_2145137-2146137; species=calJac
CCTCACTGTGACATGA-------------------------CTGCTCCTTTTCTACAGATGAGAAAACCAGCGCTGCCGGGTCGTCAGCCAATTCAGCACAATGAGAAGGATAGAACCTGAGCCTGACGCCGAAGCGGCAGACCTAGATGAAGAGAGTCCCTTCAGTGTCTTTCCTATGTGACTATTAAGCATGCGTGAGGGAGGCATCAACCCAGTCCATCACAGTCCAGGCGTCGGAGGGAAAGCCAAGTCCAAGGCCTGTTTTACAC-TCTGAGTTTTCCTCTGGATGAATAAAACAGTTCATTATTGAGATGGCCACTGAGTCCTGCACCCGAAACGTCGATAGCCAAGGTAATTGGGGGCCTCTGTC-GGCCACTCAGTCCTTAAGAATTTTCAGGTAGATTTCAGCTGGGAGCACTGAATTCTACTTAGAATGTAAAATGCGTCTGTGAAGTGTTTCCTCTGAAGTGGGAACAGGTAATTGATTTTTTAAAGAA
>gene=chr20_2145137-2146137; species=canFam
GCTCCTTAGGGCGGCGCTGTGCCcagcaatgtgagatgctattgtgcccgttttacagacgaggagaccagagcggttgaggcactagccagtttcgcctgattaggaagcggcagg------------------------------------------------GTAGCTCCCCCAGGAGGC-ACGGAGCGTGCGTGGGAGGGG------CCCGATCGATC----CCCAGGCAGGCGCGGAGAATCCAAATCCGAGGACTATTTTACAC-TTCGGGTTTTCTTCGGGATGAAAACAGCAG---GCTGTGGAGACAGCCACTGCGTCCTGTGCCCGCAGTGTGGATGGCCAAGGGAATTGGGGTCC----TCTGGCCGCTCGG-CCCTGAGAACTCCCAGGCAGGCTGCAGCC-GCAGCGCCGAGTTCTCCTTAGAATGTATAATGGGTGTGTGAAGTGTTTTCTCTGAAGTGAGAATAGGTAATTGATTTTTTAAAGAA
>gene=chr20_2145137-2146137; species=equCab
----------------ctg-----------gtgaggagctttcctgcccattttacagatgagaaaaccagagctgctgagtcattagccaatttggcaccactaggcagcggcaga----------cat-ggagctgcAGACCTTGAGGAAGATAGTTTCTTCAGAGCCTGTTCTACGTGACCATTAAGTGGAAGGGGAAGGGG-----GCCCGTTCGCTGCCCAGCCTGGGGGGTCCCGAGAAAGCAAATCCGCGGCTTACTGTACAC-TTTGGGTTTTCCTCTGGGTGGAAAGAGCAGTTCATTATCTAGGTGGCCGCTGCGTTCCGCGCCTGAAACGTCGATAGCCGAGGTAATTGGGGGCCTCTGTCTGGCCGCTGGGTCCCTGAGATTTTTCAGGTAGATTTCAGCCGGGAGCGCTCACTTCTACTTTGAATGTAAAATGCATGTGTGAAGCGCTTTCTCTGAAGTGGGAATAGGTAATTGATTTTTTAAAGAA
>gene=chr20_2145137-2146137; species=gorGor
CCTCACTGTGACACGATTGCATGCTGCTAGGTGTGTTGTTACTGCTCCTATTCTACCGATGAGAAAACCAGTGCTGCTGGAACATCAGCCAGTTCCCCACAATGAGGAGGAGGGAACCTGAGCCCGACGCCAAAGCAGCAGACCCAGATGAAG-GACTCCCTTCAGTGCCTTTCCTATGTGACCATTAAGCACGCGCCAGGGAGGCGTCAACCCGGTCGACTGCAGTCCAGGCGTGGGCGGGAAAGCCAAGTCCGAGGCCTATTTTACACTTTTGAGTTTTCCTCTGGATGGAAAAAGCAATTCATTATTGAGATGGCCACTGCATCCTGTGCCTGAAACGTCGATAGCAGAGGTAATTGGGGGCCTCTGTCTGGCCTCTCAGTCCTTGAGAATTTTCAGGTAGATTTCAGCCGGGAGCACTGAATTCTACTTAGAATGTAAAATGCGTCTGTGAAGTGTTTTCTCTGAAGTGGGAATAGGTAATTGATTTTTTAAAGAA
>gene=chr20_2145137-2146137; species=panTro
CCTCACTGTGACATGATTGCATGctgctaggtgtgttgttactgctcctattctaccgatgagaaaacCAGTGCTGCTGGAACATCAGCCAATTCCCCACAATGAGGAGGAGGGAACCTGAGCCCGACACCAAAGCAGCAGACCCAGATGAAGGGACTCCCTTCAGTGTCTTTCCTATGTGACTGTTAAGCACGCGCCAGGGAGGCGTCAACCCGGTCGACTGCAGTCCAGGCGTGGGCGGGAAAGCCAAGTCCGAGGCCTATTTTACACTTTTGAGTTTTCCTCTGGATGAAAAAAGCAGTTCATTATTGAGATGGCCACTGCATCCTGCTCCTGAAACGTCGATAGCAGAGGTAATTGGGGGCCTCTGTCTGGCCTCTCAGTCCTTGAGAATTTTCAGGTAGATTTCAGCTGGGAGCACTGAATTCTACTTAGAATGTAAAATGCATCTGTGAAGTGTTTTCTCTGAAGTGGGAGTAGGTAATTGATTTTTTAAAGAA
>gene=chr20_2145137-2146137; species=papHam
CCTCACTGTGACACGATTGCATGCTGCTAGGTGTGTTGTTACTGCTCCTGTTCTACAGACGAGAAAACCAGTGCTGCTGGATCATCATCCAGTTCCCCACAGTGAGAAGGATGGAACCTGAGCCCGACACCGAAGCAGCAGACCTAGATGAAGGGAGTCCCTTCAGTGCCTTTCCTATGTGACTATTAAGCATGCGCCAGGGAAGCGTCAACCCAGTCCATTGCAGTCCAGGCGTGGGAGGAAAAGCCAAGTCCGAGGCCTATTTTACAC-TTTGAGTTTTCCTCTGGATGAAAAAAGCAGTTCATTATTGAGATGGCCACAGCGTCCTACGCCTGAAACGTCAATAGCAGAAGTAACTGGGGGCCTCTGTCTGGCCACTCAGTCCTTGAGAATTTTCAGGTAGATTTCAGCCGGGAGCACTGAATTCTATTTAGAATGTAAAATGCGTCTGTGAAGTGTTTTCTCTGAAGTGGGAATAGGTAATTGATTTTTTAAAGAA
>gene=chr20_2145137-2146137; species=ponAbe
CCTCACTGTGACACGATTGCAAGCTGCTAGGTGTGTTGTTACTGCTCCTATTCTACCGATGAGAAAACCAGCGCTGCTGGATCATCAGCCGGTTCCCCACAATGAGAAGGAGGGAACCTGAGCCCGACGCCGAAGCAGCAGACCTAGATAAAGGGAGTCCCTTCAGTGCCTTTCCTATGTGACTATTAAGCATGCGCCAGGGAGGCGTCAACCCGGTCGACTGCAGTCCAGGAGTGGGAGGGAAAGCCAAGTCCGAGGCCTATTTTACACTTTTGAGTTTTCCTCTGGATGAAAAAAGCAGTTCATTATTGAGATGGCCACTGCGTCCTGCGCCTGAAACGTCGATAGCAGAGGTAATTGGGGGCCTCTGTCTGGCCGCTCAGTCCTTGAGAATTTTCAGGTGGATTTCAGCCGGGAGCACTGAATTCTACTTAGAATGTAAAATGCGTCTGTGATGTGTTTTCTCTGAAGTGGGAATAGGTAATTGATTTTTTAAAGAA
>gene=chr20_2145137-2146137; species=rheMac
CCTCACTGTGACACGATTGTATGCTGCTAGGTGTGTTGTTACTGCTCCTGTTCTACAGACGAGAAAACCAGTGCTGCTGGATCATCATCCAGTTCCCCACAGTGAGAAGGATGGAACCTGAGCCCGACGCTGAAGCAGCAGACCTAGATGAAGGGAGTCCCTTCAGTGCCTTTCCTATGTGACTATTAAGCATGCGCCAGGGAAGCGTCAACCCAGTCGATTGCAGTCCAGGCGTGGGAGGAAAAGCCAAGTCCGAGGCCTATTTTACAC-TTTGAGTTTTCCTCTGGATGAAAAAAGCAGTTCATTATTGAGATGGCCACAGCGTCCTACGCCTGAAACGTCAATAGCAGAAGTAATTGGGGGCCTCTGTCTGGCCACTCAGTCCTTGAGAATTTTCAGGTAGATTTCAGCCGGGAGCACTGAATTCTACTTAGAATGTAAAATGCGTCTGTGAAGTGTTTTCTCTGAAGTGGGAATAGGTAATTGATTTTTTAAAGAA
>gene=chr20_2148318-2149318; species=hg19
cttcccctctgtgagcctgatttttcacgttgatgcaattaaggcaccgaatggatcatcAATTTCCCCAAAACACTTTAGCCTTTCTTTTTTTCCTTGTGAGACCCAAATAAAATAGATGAAGATGAGGAGGGCATACCAGAGTGTCACTTGCGAGATCAGCGTCTCTTTTACCTTCCCTCCGAGGCCCTGAGACACTTCTGCAGACACCTGAGCCTCCAAGGAGTCCCGCCTGGAAATCACAAGGGTACATAAAGGATGCTACAGTCATcttggaatagacagacctggctggaatcctagctttgccccttacttgctgcatgaccgtgagtcagtcccttgacctctctgagctgtctgcatcaccttgccagtggggattggaattaggagatcagatctatgttcaacagcccatgttgtaccactgatttgctctgtgtcttgctgagcccctccccttctctgggccccaAACCTGGTGACAGATTGGGATT
>gene=chr20_2148318-2149318; species=bosTau
--------------------------ACATTGATGTGATTAAGGTGCTGAATCAGTCAGCAATTTTTCAAAA--ATTTTAGCCTT-CCTG-----CTTGCGACATCCCAAAAAAGTAGATGAAAGTGGAG----------AGAGTTCGAC--ATGAG-TCAGCTTCTCTGTCACCTCCCCCCTGAGGCCCCAAGACACTTCTGCAGACACCTGAGGTGCCAAGAAATCCCAGCTGCAAATCACAAG-GTACATAAATGATG---------TCTTGGAACAGAGGAGGGCGGCGGgaagcctcgctgtgctccttacttgctgtgtgatcttgggttggtcacttgacctctctgaaccacctacatcatctctccagtggggatggaagttaggaga-tagctctgggttctagaacccatgctccatcaatgacttgctctgtatcttggcgagctccttctctttggtgggccccaAACGTGATGG--------GATT
>gene=chr20_2148318-2149318; species=calJac
cttcccctctatgagcctcagttttcacattgatgtcattaaggcactgaatggatcatcAATTTCCCAAAAACACTTTAGCCTTTCTTTTTTTCCTTGTGAGACCCAAACAAAATAGATGAAAATGAGGAAGGCATACC--AGTGTCACTTATGAGCTCAGCGTCTCATTCACCTCCCCTCCGAGGCCCTGAGACATTTCTGCAGATACCTGAGTCTCCAAGGAGTCCCACCTGCAAACTTCAAGGGTACATAAAGGATGCCACAGTCATcttggaatagacagacttggctgcaatcctagctctgccc----cttgctgcatgactgtgagtcagtcacttgacctctctgagctgtctgcattatctcaccggtggggatggtaattaggagatcagatctatgctcta-gacctatgctgtgccactgatgtgctctgtgtcttggtgagccccttcccttctctgagccccaAACCTGGTAACAGATTGGGATT
>gene=chr20_2148318-2149318; species=canFam
tgtcccctctctgagccttagtttccacgtcaatgtaattaagctgcgaAAGGGGTCAGTGATTTTTCAAAAACAT-TTAGCCTT-CCATTGTTCCATGTGAGACCCAAATAAAATGAATGAAAA-GGAG--GTAGTGTCAGAGCCCCACTTGGGAGCCCAGCTCCTCTGTCACCTCCCCTCCAAGGCCCCGAGACAC-TCTGCAGACACCTGCCGCTCC-AGGAGACCAGCCTGCAAGCTATACGCgtgcataaaccatg---------ccttggaatcacca----tgtctggacttc--acttcagccttcattcgctgtgtggtcttgggtcaatcacttgccctctctgacctgtctgtattatctctgcagtgggCAGGAGAAGTAGCAGG-TGGACGCAGGTTCTAGAGCCTGTGCTCCTCCCCTGCCTTGCTCTGTCTTTGGCAAGCCCCCTTCCCTTCACAGGTCCCCAAGCCTGATGGCAGATTGGGTGT
>gene=chr20_2148318-2149318; species=equCab
-----------tgagcctcagttttcacgttgatgtaattaagatgctgaa-GGGTGGGCAATCTTTCCAAAACATCCTAGCCTT-CCTTTGTTCCTTGTAAGACACAAATAAAATGGACGAAAATGGAG--GGAGTCACAGAGTCCCACTTGTGAGCTCAGCTTTTCTGTCACCTCCCCTCCGAGGCCCCGAGACACTTCTGCAGACACCTAAGGCCCCAAGGAGTCCCACCTGCAAAC-ACAAGTGTACATAAACGATg---------tcttggaatggacagatgtggctagaatactggctttgccgctttctcactgtgtgatctcaggttagtcacttgacctctctgaaccatatgcatcatctctccagtggagacgggaatgaggaga-tcaatctgcgttctagagcccacgctccaccactgacttgctctgtgtcttggcaactcccttccctttgctgagccccaAACGTGATGACGGATAGGGATC
>gene=chr20_2148318-2149318; species=gorGor
cttcccctctgtgatcctcatttttcacattgatgcaattaaggcaccgaatggatcatcAATTTCCCCAAAACACTTTAGCCTTTCTTTTTTTCCTTGTGAGACCCAAATAAAATAGATGAAAATGAGGAGGGCATACCAGAGTGTCACTTGCGAGGTCAGCGTCTCTTTTACCTTCCCTCCAAGGCCCTGAGACACTTCTGCAGACACCTGAGTCTCCAAGGAGTCCCGCCTGGAAATCACAAGGGTACATAAAGGATGCTATAGTCgtcttggaatagacagacctggctggaatcctagctttgccccttacttgctgcatgaccgtgagtcagtcccttgacctctctcagctgtctg-atcatcttgccagtgggaattggaattaggagatcagatctatgttccacagcccatgttgtatcactgatttgctctgtgtcttgctgagcccctccccttctctgggccccaAACCTGGTGACAGATTGGGATT
>gene=chr20_2148318-2149318; species=panTro
cttcccctctgtaagcctcatttttcacatggatgcaattaaggcaccgaatggatcatcAATTTCCCCAAAACACTTTAGCCTTTCTTTTTTTCCTTGTGAGACCCAAATAAAATAGATGAAAACGAGGAGGGCATACCAGAGTGTCACTTGCGAGATCAGCGTCTCTTTTACCTTCCCTCCGAGGCCCTGAGACACTTCTGCAGACACCTGAGTCTCCAAGGAGTCCCGCCTGGAAATCACAAGGGTACATAAAGGATGCTACAGTCATCtcggaatagacagacctggctggaatcctagctttgccccttacttgctgcatgaccgtgagtcagtcccttgacctctctgagctgtctgcatcatcttgccagtgggaatTggaattaggagatcagatctatgttccacagcccatgttgtaccactgatttgctctgtgtcttgctgagcccctccccttctctgggccccaAACCTGGTGACAGATTGGGATT
>gene=chr20_2148318-2149318; species=papHam
cttcccctctgccaacctcatttttcacattgatgcaagtaaggcactgaatggatcatcAATTTCCCCAGAACACTTTAGCCTTTCTTTCTTTCTTTGTGAGACTCAAATAAAATAGATGAAAATGAGGAAGGCATACCAGAGTGTCACTTGTGAGCTCAGTGTCTCTTTTACCTTCCCTCCGAGGCCCTGAGACACTTCTGCAGATACCTGAGTCTCCAAGGAGTTCCGCCTGCAAATCACAAGGGTACATAAATGATGCTACAGTCATCttggaatagacagacctggctggaatcctagctttgccccttacttgctgcatgaccttgagtcagtcacttgacctctctgagctgtctgcatcatctcgccaatgggaatgggaattaggagattagg------------agcccatgctgtgccactgatttgctctgtgtcttggtgagcccgtccccttctctgggccccaAACCTGGTGACAGATTGGGATC
>gene=chr20_2148318-2149318; species=ponAbe
cttcccctctgtgagcctcatttttcacattgatgcaattaaggcactgaatggatcatcAATTTCCCCCAAACACTTTAGCCTTTCTTTTTTTCCTTGTGAGACCCAAATAAAATAGATGAAAATGAGGAAGGCATACCAGAGTGTCACTTGTGAGCTCAGCGTCTCTTTTACCTTCCCTCCGAGGCCCTGAGACATTTCTGCAGATACCTGAGTCTCCAAGAAGTCCCAGCTGCAAATCACAAGGGTACATAAAGGATGCTACAGTCATcttggaatagacagacctggctggaatcctagctttgccccttacttgctgcgtgaccgtgtgtcagtcccttgacctctctgagctgtctgcatcatcttgccagtggggatgggaattaggagatcagatctatgttccACAGCCCATGTTGTACCACTGATTTGCTCTGTGTCTTGGTGAGCCTCTCCCCTTCTCTGGGCCCCAAACCTGGTGACAGATTGGGATT
>gene=chr20_2148318-2149318; species=rheMac
cttcccctctgtcaacctcatttttcacattgatgcaattaaggcactgaatggatcatcAATTTCCCCAGAACACTTTAGCCTTTCTTTCTTTCTTTGTGAGACTCAAATAAAATAGATGAAAATGAGGAAGGCATACCAGAGTGTCACTTGTGAGCTCAGTGTCTC--TTACCTTCCCTCCGAGGCCCTGAGACACTTCTGCAGATACCTGAGTCTCCAAGGAGTCCCGCCTGCAAATCACAAGGGTACATAAATGATGCTACAGTCATCttggaatagacagacctggctggaatcctagctttgccccttacttgctgcatgaccttgagtcagtcacttgacctctctgagctgtctgcatcatctcgccaatgggaatgggaattaggagattagg------------agcccatgctgtgccactgatttgctctgtgtcttggtgagcccctccccttctctgggccccaAACCTGGTGACAGATTGGGATC
>gene=chr20_2154137-2155137; species=hg19
CCAACTTGACCAACGCAGGAGGTGTATCTGTTCATTCCCCTCCCCAATCAAATAGATGCAAATAACATGCAAGAGGTCCGAATTTAAAGTATGTTAGTGTTAAATAAATGTATTATGGTCTGCCTGGCGCAATTATAGTCAAACTCAACATGTAGGATGTGACCCACATGAAATACTGAACCGATTTTAGTATCAGACAGCATACTCACTTTGGAGACGAGAAGAGGCAGAGGCCCAGGGACACACCATATGGAGAGATGCACACACGGGCAGGTGTTCATGAATTTACTGCATTCAGGAGGTGAGAAGAAAAAAGAGACAGATTTCATTTTCAGCTCTGGCTGGAGTTACGGTCCTTCCTTTgaaggaacatggatgaggagctagaagtcctaggtactagtccccaccacagccacttggtagctgtgtcaattctaactggccactgtattctcatctgtacaatgggTCCAATGACAGGGAAGCATGAAGGAGAC
>gene=chr20_2154137-2155137; species=bosTau
CCAGCCTACCTGACTCAAGAGCTACATCTGTTGA-TTTTTTTTCTAATcaaatagatgcaaatagcatgcaaGAGGTCCTAATTCAAGGTA------TGTTAAATAAATGTATTATGATCTGCCTACTGCAATTATAGTCAAACTCAGCATTCAGGATGTGACCGACCTGAAATGGTGAGCTGATTTTAGTATCAGGCAGCAGAATCATGTGGGAGACAAGATGAGGCC-AAACTCAGAGACCCACCATGTGGGGAGAGGCACACACAGGCAGGTGTTTGTAGATCCACTGTTCTCAGGAGGTAAGAAAAGAGGAAGGGCAAATTCCATTCTCACCTGGGGCTGGAGTTTCCCTCCTTCCTTTgaaggaacgtggatgaggagttagaagtcctgggctggaccccctgcctggaccccctggtagctctgtaacttccagctagtccctgttctctcctgtgtataatgggtacaatggtaAGGAAGCATGAAGGAAAC
>gene=chr20_2154137-2155137; species=calJac
CCAAGTGGACCAATGCAGGAGCTGCATCTGTTGACCCCCCTCCCCA-TAAAATAGATGCAAATAACATGCAAGAGGTCTGAACTCAAAGTATGTTAGTGTTAAATAAATGTATTATGGTCTGCCTGCCGCAATTATAGTCAAACTCAACATGTAGGCTGTGACCCACATGAAATACTGAACCGA-TTTAGTTTCAGACAGCATACTCACTTCAGAGACGAGAAGAGGCAGGGACCCAGGGACACACCATATGGAGAGACGCTCACACAGGCAGGTGTTGGTGAGTTTACTGCATTCGGGAGGTGAGAAGAAAAAGGAGACACATTTCACTCTCAGCCAGGGCTGGAGTTGCAGTCCCTCCTTTgaaggaacatggccaaggagctagaagtcctaggcactagtccccaccgtggccacttggtagctgtgtcagttctaactagacactgtattctcatctgtacaatgggTCCAATGACAGGGAAGCATGAAGGAGAC
>gene=chr20_2154137-2155137; species=canFam
CAAGCCGGCTTGACTTAAGGGCTGCATCTACTGATTTTTTTTTTTAATCAAATAGATGCAAATGGAATGCAAGAGGTCCTAACTCAGGGTA------TGTTAAATAAATGTATTATGGTCTGCTTGCTGCAATTATAGTCAAACTCAGCATTTAGGATGTGACCGACATGAAATAAGGAACTGATTTTATTATCAGACAGCATAATCACTTCGGAGACAAGATGAAGCAGAGGACCAAGGACCCACCATATGGAGAGATGCACCTGCAATCAGGTGTTTAGAGATTCACTGTGTTTGGGAGATGAGGAAAGAGGAAGGAAAAATTTCACTCTCAGCCAGGATTGGTGCTTCAGTGTGTCTTTCGAAGGATGGcagatgaggagttagaagtcctgggtactagtc-ccacctgcactgcttggcagccccacaacttccaactagtcactcttttctcttctgtataataagTACAATGACAGGGAAGCAAGAAGGAGAC
>gene=chr20_2154137-2155137; species=equCab
CCAGCTTGCCTGCCTCAGGAGCCACATCTGTAGATTTTTTTTTCCAATCAAATAGATGCAAATTGCATGCAAGAGGTCCTAATTCAAGGTG------TGT----TAAATGTATTATGATCTGCCTGCTGCAATTATTGTCAAACGCAGCACTGAAGATGTGACCGACATGAAATAGTGGACTGATTTTAGTATCAGACAGCATAATCACTTCAGGGACAAGCTGAGGCAGA-GCCCAGGGACCCGCTGTACGGGGAGATGCCCATGTGGGTAGGTGTTTGTAGATTCACAGCACTCAGGAGGCGAGAAAAGAGGAAGGGCAAACTCCATCCCCAGCCAGGGCTGGAGCTTCCGTCCTTCCTTCgaaggaacgtggacgaggggttagaagtcctggtcccactcc-ctgcctgggctgcttggcagctctgtaacttccagcctgtcactgttttctcatctgtgcagtggggacagtgacaGGGAAGCATGAAGGAGAC
>gene=chr20_2154137-2155137; species=gorGor
CCAACTTGACCAATGCAGGAGGTGTATCTGTTCATTCCCCTCCCCAATCAAATAGATGCAAATAACATGCAAGAGGTCCGAATTTAAAGTGTGTTAGTGTTAAATAAATGTATTATGGTCTGCCTGGCGCAATTACAGTCAAACTCAACATGTAGGATGTGACCCACATGAAATACTGAACCGATTTTAGTATC-GACAGCATA-TCACTTTGGAGACGAGAAGAGGCAGAGGCCCAGGGACACACCATATGGAGAGATGCACACACGGGCAGGTGTTCATGAATTTACTGCATTCAGGAGGTGAGAAGAAAAAAGAGACAGATTTCATTTTCAGCTCTGGCTGGAGTTACGGTCCTTCCTTTgaaggaacatggatgaggagctagaagtcctaggtactagtccccaccacagccacttggtagctgtgtcaattctaactggccactgtattctcatctgtacaatgggTCCAATGACAGGGAAGCATGAAGGAGAC
>gene=chr20_2154137-2155137; species=panTro
CCAACTTGACCAACGCAGGAGGTGTATCTGTTCATTCCCCTCCCCAATCAAATAGATGCAAATAACATGCAAGAGGTCCGAATTTAAAGTATGTTAGTGTTAAATAAATGTATTATGGTCTGCCTGGCGCAATTATAGTCAAACTCAACATGTAGGATGTGACCCACATGAAATACTGAACCGATTTTAGTATCAGACAGCATACTCACTTTGGAGACAAGAAGAGGCAGAGGCCCAGGGACACACCATATGGAGAGATGCACACACGGGCAGGTGTTCATGAATTTACTGCATTCAGGAGGTGAGAACTAAAAAG----AGATTTCATTTTCAGCTCTGGCTGGAGTTACGGTCCTTCCTTTgaaggaacatggatgaggagctagaagtcctaggtactagtccccaccacagccacttggtagctgtgtcaattctaactggccactgtattctcatctgtacaatgggtccaatgacagGGAAGCATGAAGGAGAC
>gene=chr20_2154137-2155137; species=papHam
CCAACTTGACCAACGCAGGAGCTGTATCTGTTGATCCCCTTCCCCAGTCAAATAGATGCAAATAACATGCAAGAGGTCCGAATTTAAAATATGCTGGTGTTAAATAAATGTATTATGGTCTGCCTGCTGCAATTATAGTCAAACTCAACATGTAGGATGTGACCCACATGAAATACTGAGCCGATTTTAGTATCAAACAGCATACTCACTTTGGAGACAAGAAGAGGCAGAGGCCCAGGGACGCACCATATGGAGAGATGCATACACAGGCAGGTGTTCGTGAATTTACTGCATTCAGGAAGTGAGAAGAAAAAAGAGACAGATTTCATTTTCAGCCAGGCCTGGAGTTGTGATCCTTCCTTTgaaggaacatggacaaggagctagaagtcctaggtactagtccccaccatggccacttggtaggtgtgtcaattctaactagccactgtattctcatctgtacaatgggtccaatgacaGGGAAGCATGAAGGAGAC
>gene=chr20_2154137-2155137; species=ponAbe
CCAACTTGACCAACGCAGGAGCTGTATCTGTTGATCCCCCTCCCCAATCAAATAGATGCAAATAACATGCAAGAGGTATGAATTTAAAGTATGTTAGTGTTAAATAAATGTATTATGATCTGCCTGTCGCAATTATAGTCAAACTCAACATGTAGGATGTGACCCACATGAAATACTGAACCGATTTTAGTATCAGACAGCATACTCACTTTGGAGATGAGAAGAGGCAGAGGCCCAGGGACACACCATATGGAGAGATGCACACACGGGCAGGTGTTCATGAatttactgcattcaggaggtgagaagaaaaaagagacagatttcattttcagctccggctggagttacaGGCCTTCCTTTgaaggaacgtggatgaaaagctagaagtcctaggtactagtccccatcacagccacttggtagctgtgtcaattctaactagccactgtattctcatctgtacaatgggtccaatgacagGGAAGCATGAAGGAGAC
>gene=chr20_2154137-2155137; species=rheMac
CCAACTTGACCAACGCAGGAGCTGTATCTGTTGATCCCCCTCCCCAGTCAAATAGATGCAAATAACATGCAAGAGGTCCGAATTTAAAATATGCTGGTGTTAAATAAATGTATTATGGTCTGCCTGCTGCAATTATAGTCAAACTCAACATGTAGGATGTGACCCACATGAAATACTGAGCCGATTTTAGTATCAAACAGCATACTCACTTTGGAGACAAGAAGAGGCAGAGGCCCAGGGACGCACCATATGGAGAGATGCATACACAGGCAGGTGTTCGTGAATTTACTGCATTCAGGAAGTGAGAAGAAAAAAGAGACAGATTTCATTTTCAGCCAAGGCTGGAGTTGTGATCCTTCCTTTgaaggaacatggacaaggagctagaagtcctaggtactagtccccaccatggccacttggtaggtgtgtcaattctaactagccactgtattctcatctgtacaatgggCCCAATGACAGGGAAGCATGAAGGAGAC
>gene=chr20_2166368-2167368; species=hg19
TACTTAGAGTTGCCACAACAGGGACCCCATAAATTCTACAGAGgttgtagcaaagtagtactgaggggtaagaggcaatgcttcagtcacataagctattgtagcccatcataaggactttagccctgagtaagaagggaaatctttgaggattttgagtagagaagtgatatTCTCCTGATAttaaggttggacataaggcccaattcttaccaatgagttgtgagaggaattgtgcctgaaggtttctgagaaaggttttttcaatcttaaaaagaaatatgagaaagcaatctcctaacacacactgttttattttactctagatattgtctcatgaagatatgatacctggagccatggcagtagttttatgactatgaggAAGTTAGATGAAAACAATCTGACACTAAATACAACAAAGATGAAACTTTTAAAGaacagctttattgacatataattcacataccatatgatagacctacttcgatggttttaag
>gene=chr20_2166368-2167368; species=bosTau
------------------------TTCCATAATTTCTAGAGAGGCAGTAGTAGAGCAGTAATGAGGGAggaggaggatatcctc-------cagaatattttggaccatcataaggactttgactctgaggggaaa------actta-agagttttgagtggagaagtgGTAGTCTCTTTATtttaatggtgaacttgagatccagtttgtgccaatggattgtgagaggaaatctgccctagtgtttctgggatagatttcccagatcttgaaagaaagcatgagaaagaATACCACCAACACACACGTttttattatcttctagatattgccccatgaaaatgtgatgcctggagccatggcagtcattttgtgatgattaagaagctacctgaaaacaagctgactctaaacatggcaaagatgaaaCtttttaa---cagc----ttgagatataattcaggtaccatacaattagctcatttcaatggttttaaa
>gene=chr20_2166368-2167368; species=calJac
TACTTAGAGTTGCCACACTAGGGACCCCATAAATTCTACCGAGGTTGTGGCAAAGCAGTATTgaggggtaaggagcagtactccagtcacataagatgttgtagcccatcataaggactttagccctgagtaagcagggaaacctttcaggattttgagcatagaagtgataCTCCCCTGATAttaaggttggacataagacccagttcttaccaatgagttgtgagaggaagtgtgcctgaaggtttctgagaaaggttttttcaatcttaaaaagaaatatgagaaagcaatttcctaacacacaccatttgattttcctctagatactgtcccatgaagacatgatacttggagccgtggcaataattttatgactatgaggaagttagatgaaaacaatctgacactaaatataacaaagatgaaaCttttaaaaagcagctttattgacatattattgacacaccatataataaacccacttcagtggttttaag
>gene=chr20_2166368-2167368; species=canFam
TACTTAGAGGTGCCATAATAGAGATCACATAA-TTCTGGAGAGGTTGTGGCATAGCAGTATTGAAGGAGGAGGGAAAGAGCTTCAATAATGGAGGGTGTTTTGGACCATCATAAGGGCTTTAGCTCTGATTAAGAAAGGAAA----------------------------------------------------------------------------------------------------------------------------------------------------------------------------------------------------------------------------------------------------------------------------------------------------------------------------------------------------------------------
>gene=chr20_2166368-2167368; species=equCab
TACTTAGAGTTGCCATACTAGAGATTCCATGATTTCTAGAGAGGTTGTggcagagtgataatgaagggggaaggggagggcttcagccacataggatatattggaccattgtaatgactttggctctgagtaagaagggaaaccttagaaggttttgagtagagaagtggtaGTCTCCTTATtttaagggtggatgtgagatccagttattgccagggagttgtgagaagaagtctgcctgaggacttctgggaaagatttctttggtcttaaaaagaaacatgaggaagaattcaccc-acacaccccttttgattttcttctggacattgtcccatgaagatgtggtgcctggagccatggcaatcgtcttgtgatgatgaggaagctagctgaaaacaatctgacactaaacatggaaaagATGCAATttttaaa---caactttattgagatataattcacataccata-agttggcccttttcaatggttttaaa
>gene=chr20_2166368-2167368; species=gorGor
TACTTAGAGTTGCCACAACAGGGACCCCATAAATTCTACAGAGGTTGTAGCAAAGCAGTAGTgaggggtaagaggcaatgcttcagtcacataagctattgtagcccatcataaggactttagccctgagtaagaagggaaatctttgaggattttgagtagagaagtgatatTCTCCTGATATTAACGTtggacataaggcccaattcttaccaatgagttgtgagaggaattgtgcctgaaggtttctgagaaaggttttttcaatcttaaaaagaaatatgagaaagcaatctcctaacacacactgttttattttactctagatattgtctcatggagatatgatacctggagccatggcagtagttttatgactatgaggAAGTTAGATGAAAACAATCTGACACTAAATACAACAAAGATGAAACTTTTAAAGaacagctttatagacatataattcacataccatatgatagacctacttcaatggttttaag
>gene=chr20_2166368-2167368; species=panTro
TACTTAGAGTTGCCACAACAGGGACCCCATAAATTCTACAGAGgttgtagcaaagcagtactgaggggtaagaggcaatgcttcagtcacataagctattgtagcccatcatagggactttagccctgagtaagaagggaaatctttgaggattttgagtagagaagtgatatTCTCCTGATATTAACGTtggacataaggcccaattcttaccaatgagttgtgagaggaattgtgcctgcaggtttctgagaaaggttttttcaatcttaaaaagaaatatgagaaagcgatctcctaacacacacagttttattttactctagatattgtctcatgaagatatgatacctggagccatggcagtagttttatgactatgaggaagttagatgaaaaCAATCTGACACTAAATACAACAAAGATGAAACTTTTAAAGaacagctttattgacatataattcacataccatatgatagacctactttaatggttttaag
>gene=chr20_2166368-2167368; species=papHam
TACTTAGAGTTGCCACAACAGGGACCCCACAAATTCTACAGAGGTTGTGGCAAAGCAGTATTgagggataaggggcaatgcttcagtcatataggatattgtagcccattataaggacttgagacctgagtaagaagggaaacttttgaggattctgagcagagaagtgatatTCTCCTGATACTAAGGTtggacataaggcccaattcttaccaa-----tgtgagaggaattgtgcctgaaga-ttctgagaaaggttttttcaatcttaaaaagaaatacgagaaagcaatctcctaacacacaccattttattttactctagatattgtctcatgaagatatgatacctggagccatggcagtaattttatgactatgaggAAGTTAGATTAAAATAATCTGACACTAAATACAGCAAAGATGAAACTTTTAAACAACAGctttattgacacataattcacataccatataatagacctacttcagtggttttaag
>gene=chr20_2166368-2167368; species=ponAbe
TACTTAGAGTTGCCACAACAGGGACCCCATAAATTCTACAGAGGTTGTAGCAAAGCAGTATTgaggggtaagaggcaatgcttcagtcacataagatattgtagcctgtcataaggactttagccctgagtaagaagggaaatctttgaggattttgagtagagaagtggtatTCTCCTGATACTAAGGTtggacataaggcccaattcttaccaatgagttgtgagaggaattgtgcctgaaggtttctgagaaagattttttcaatcttaaaaagaaatatgagaaagcaatctcctaacacacactgttttattttactctggatattgtctcatgaagatatgatacctggagccatggcagtagttttatgactatgaggaagttagatgaaaaCAATCTGATACTAAATACAACAAAGATGAAACTTTTAAAGaacagctttattgacatataattcacataccatacaatagacctacttcaatggttttaag
>gene=chr20_2166368-2167368; species=rheMac
TACTTAGAGTTGCCACAACAGGGACCCCACAAATTCTACAGAGGTTGTGGCAAAGCAGTATTgagggataaggggcaatgcttcagtcatataggatattgtagcccattataaggactttagacctgagtaagaaaggaaacctttgaggattctgagcagagaagtgatatTCTCCTGATACTAAGGTtggacataaggcccaattcttaccaa-----tgtgagaggaattgtgcctgaaga-ttctgagaaaggttttttcaatcttaaaaagaaatacgagaaagcaatctcctaacacacaccgttttattttactttaggtattgtctcatgaagatatgatacctggagccatggcagtaattttatgactatgaggaagttagatgaaaataatctgacactaaatacagcaaagatgaaaCTTTTAAACAACAGctttattgacatataattcacataccatgtaatagacctacttcagtggttttaag
>gene=chr20_2176026-2177026; species=hg19
aaaccattgcctctgggtgatttttgtgcaGAGTAGTCTGGAGAGCAGAGTGGAGTTAAATGAGTCTGGGTTTGAATCACCTTGCAGTTCGGGTTTGTATTACTCAGTGCCAGTGGGGCCCTGAGCAAAGTACTTTGCTGGGAGCCAGTGGAGCCTCACATACTAATGGAATGAAGGGTGCAGATGCCCTGGTGCACAGAGCCCTCAGCCCTCTGCCCCACCCCTGGCATGCCAGGAGTGCTCCACCATGTGGCTGTGGGCTCCTGGTGGCTCTGTCTCCTCCAGAGGGCCAAGTCCGCACTGGACACTTCCTCCGCACTACCAGAATCGGCCTCAGAGTCACCCAGACGACTCTGGTGGGCTTAACCCTCCTGGGTTCCCATTTGTCAAATATGGCCCTGTTCTCTCTCTTCCTTCCTTCCCTGATTATTAATACCTGTGGAGTGAGGAGCCCTATGTGGGGAACAGAGCTGGGTTAATGGAGGAAACAGAATCACAGA
>gene=chr20_2176026-2177026; species=bosTau
--accagcatctctgggtgactttTATGCGCAGCCAGCTTGAGAACGAGCTTGAATTGATGAAGCCTGGGTCTGAATCCACTTGAGGCA--------------TCTGTTGTGGAG---CCTTGAGCAAGGCACTTCCCTGGGACCCCA-GGAACCTTGTATATTAGTGGTACAGAGGCTGCAGCCACCAGAGCACATGGAGCCTTCAGC--------CTGGGCCTGGCATGCCAGGAGTGCTCTACGACTTCCCGTGG--CTGCTGGCTTTTCTGACTCCTCCAGAAGACTGACCCCAGACGAGGCCCCATGTCAGCACAGTCAGAACTGGACTTGGATGCACCCAG---GTTCTAACGGGTTAGCTCCTCCCGGGTTCCCATCTGTC-ATCATGGCCCTCTTCTTTCTCTTCCTTCCTTCCAGGGTTATAGGCATCCTGTCTGTGGGGAGCTGGGAGGGAAGGGCAGAACTGATTTCATAGAGGAAACAGGACTACTC-
>gene=chr20_2176026-2177026; species=calJac
taaccattgcctctgggtgatttttatgcaGAGTAGGCAAGAGAACAGAGTGGAATTGAATGAGCCCAGGTTTGAATCACC-------------------------------------CCCTGGGCAAA-------CCTGGGAGGCAGGGGAGCCTCACATACTGATGGAACAAAGGGTGCAGATGCCCTGGTACAGGGAGCCCTCAGCCCTCTGCCCCATCCCTGGCGTGCCAGGAGGACTCTACCACGTGCCAGGAGGACTC---TACCTCTGTCTCCTCCAGAGGGCCAAG-CCACACTAGACACTGCCTCAGCACTACCAGAATTGGCCTCAGAGTCACCCAGACAACTCCGGTTGTCT-GGTGTTCCTGGGTTCCCATTTGTGAAACATGGCCCTGTTCCCTCTCCTCCTTCTTTCCTCGGTTATCAACACCTATGGAGTGAGGAACCCTATGTGGGGGACAGAGCAGAGTTAACGGAGGAAACAGAATCACAGA
>gene=chr20_2176026-2177026; species=canFam
--------------------------------------------------------------------------------------------------------------------------------------------------------------------------------------------------------------------------------------------------------------------------------------------------------------------------------------------------------------------------------------------------------------------------------------------------------------------------------------------------------------------
>gene=chr20_2176026-2177026; species=equCab
--actagtgtctctgggtgaATTTT--GGAGAGTAGGCTTGAGTGCGCGCTTGAGCTGGCTGACCCCGGGTCTGGATCCACCTGAGGCAC-------------TCAGTTACTGAGGG-CCTTGAGCAGGGCGCTTGTCTAGGACCCCCGGGAACCTCAGGTGTTAGCATC-CAAGGGGTGCAGACCCCCAAGCGCAGGGAG-CCTCACC--------CTGGTGCTCGTGTGCCGGGAGGGCTCCACAACTTGGCTGGGGCCTCCAGGCTGCTCTGTCTCCTCCAGAAGACCAAGCCCAGACCAGGCACCTTGTCGGCACAGTCAGAACGGGCCTCAGATTCACCCAG---A--CTGAAGGACTCGCTCCTCCCTGGGCTCCGTCTGTT-AGTGTGG-CCTCTTCTTTCTCCGCCTTCTGATCAGCGTTATCAGCATCCTGTGTGTGAGGAGCCTGA-TGGGGCAGCAGAGCTGGTTTAGTGGAGGAAACAGAACTACACG
>gene=chr20_2176026-2177026; species=gorGor
AAACCATTGCCTCTGGGTGATTTTTGTGCAGAGTAGGCTGGAGAGCAGAGTGGAGTTAAATGAGTCTGGGTTTGAATCACCTTGCAGTTCGGGTTTGTATTACTCAGTGCCAGTGGGGCCCTGAGCAAAGTACTTTGC-GGGAGCCAGTGGAGCCTCACATACTAATGGAATGAAGGGTGCAGATGCCCTGGTGCACAGAGCCCTCAGCCCTCTGCCCCACCCCTGGCATGCCGGGAGTGCTCCACCATGTGGCTGTGGGCTCC-GGTGGCTCTGTCTCCTCCAGAGGGCCAAGTCAGCACTGGACACTTCCTCCGCACTACCAGAATCGGCCTCAGAGTCACCCAGACGACTCTGGTGGGCTTAACCCTCCTGGGTTCCCATTTGTCAAATATGGCCCTGTTCTCTCTCTTCCTTCCTTCCCTGATTATTAATACCTGTGGAGTGAGGAGCCCTATGTGGGGAACAGAGCTGGGTTAATGGAGGAAACAGAATCACAGA
>gene=chr20_2176026-2177026; species=panTro
AAACCATTGCCTCTGGGTGATTTTTGTGCAGAGTAGGCTGGAGAGCAGAGTGGAGTTAAATGAGTCTGGGTTTGAATCACCTTGCAGTTTGGGTTTGTATTACTCAGTGCCAGTGGGGCCCTGAGCAAAGTACTTTGCTGGGAGCCAGTGGAGCCTCACATACTAACGGAATGAAGGGTGCAAATGCCCTGGTGCACAAAGCCCTCAGCCCTCTGCCCCACCCCTGGCATGCCGGGAGTGCT------------------------------------------------------------------------------------------------------------------------------------------------------------------------------------------------------------------------------------------------------------------
>gene=chr20_2176026-2177026; species=papHam
AAACCATTGCCTCTGGGTGA-TTTTATGCAGAGTAGGCTAGAGAGCAGAGTGGAGTTAAATGAGTCTGGGTGTGAATCACCTTGCAGTTTGGGTTTGTATTACTCAGCGCCAGTGGGGCCCTGAGCAAAGTACTTTGCTGGGAGCCAGTGGAGCCTCACATACTAATGGAAGGAAGGGTGCAGATGCCCTGGTGCATGGAGCCCTCAGCCCTCTGCCCCATCCCTGGCATGCCGGGAAAGCTCCACCACGTAGCTGTGGGATCCCGGTGGCTCTGTCCCCTCCAGAGGGCCAAGTCCGCACTAGACACTTTCTCTGCTCTACCAGAATCGGCCTCAGAGTCACCTAGACGACTCCGGTGGGCTCAGCTGTCCTGGATTCCCATTTGTCAAA-----------------------TTCCTTTGCTGATTATTAATACCTGTGGAGTGAGGAGCCCTATGTGGGGAACAGAGCTGGGTTAATGGAGGAAACAGAATCACAGA
>gene=chr20_2176026-2177026; species=ponAbe
aaaccattgcctctgggtgatttttatgcaGAGTAGGCTGGAGAGCAGAGTGGAGTTAAATGAGTCTGGGTTTGAATCACCTTGCAGTCCGTGTTTGTATTACTCAGTGCCAGTGGGGCCCTGAGCAAAGTACTTTGCTGGGAGCCAGTGGAGCCTCACATACTAATGGAATGGAGGGTGCAGATGCGCTGGTGCACAGAGCCCTCAGCCTTCTGCCCCATCCCTGGCATGCCGGGAGTGCTCCACCATGTGGCTGTGGGCTTCTGGTGGCTCTGT---CTCCAGAGGGCCAAGTCCGCACTGGACACTTCCTCCGCACTACCAAAATCGGCCTCAGAGTCACCCAGACGACTCCGGTGGGCTTAACCCTCCTGGGTTCCCGTTTGTCAAACATGGCCCTGTTCTCTCTCTTCCTTCCTTCCCTGATTATTAATACCTGTGGAGTGAGGAGCGCTATGTGGGGAACAGAGCTGGGTTAATGGAGGAAACAGAATCACAGA
>gene=chr20_2176026-2177026; species=rheMac
aaaccattgcctctgggtgatttttatgcaGAGTAGGCTAGAGAGCAGAGTGGAGTTAAATGAGTCTGGGTGTGAATCACCTTGCAGTTTGGGTTTGTATTACTCAGTGCCAGTGGGGCCCTGAGCAAAGTACTTTGCTGGGAGCCAGTGGAGCCTCACATACTAATGGAAGGAAGGGTGCAGATGCCCTGGTGCATGGAACCCTCAGCCCTCTGCCCCATCCCTGGCATGCTGGGAAAGCTCCACCACGTAGCTGTGGGCTCCCAGTGGCTCTGTCTCCTCCAGAGGGCCAAGTCCGCACTAGACACTTCCTCTGCTCTACCAGAATCGGCCTCAGAGTCACCCAGATGACTCCGGTGGGCTCAACTGTCCTGGATTCCCATTTGTCAAACATGGCCCTATTCTCTCTCTTCTTTCCTTCGCTGATTATAAATACCTGTGGAGTGAGGAGCCCTATGTGGGGAACAGAGCTGGTTTAATGGAGGAAACAGAATCACAGA
>gene=chr20_2267318-2268318; species=hg19
taaaaattatgtcttaatcacaccacatagaccactgttcatattctaataaatatgaactagatactttttcctgtggagcaggtgtgtgtgtgtatcacatcaatacatatttatttaaatatcttcatttatacatgcaatttcttgtacaaagatattgtgaacatctttcagtgtcaaataattaagatatctatatatttttaaagtatctgcatagattatgtgtggatctgtcacactttaataaattttttattattgattgcttacatttttctaaaatacttctttaaccaatgttatggatcatcctagtatatGCATTGGTAAATTTACACTTTTCAGGATTTAATACAAATTGCTTTCCATAAAATGTGTTGTTTTAAATTTCCCCAAATGTCTAAAGAGAGCTTTAGCCTATAACGACATAATAAACATAGAGTAGTAGGATGAATGGACTCCAGAATAAATAGTTTTCCTCTCCTTCTACTCTT
>gene=chr20_2267318-2268318; species=bosTau
-caagattatcttttaatcacaccacatagaccactattaacattcttgtaGATAGGCTGGA-ATACTTTTTCTTCTGGAGCAAGTGTATGTATGTATCACACTCATGTATACTTACTTAAATATATTCATTCATGTAAGTGTTTTAACTTAA--------TATTAACATCTTTCAGTGTCAAATTCTTACA-TATCTACAT------------------------ATGTGTGGATCTGCCACAATCTAATATACTTCCTATTACTGAACATCTCTTTTTTTTCAAAATAT-TTATTAACAAATTTTATGGACCATTGTGTTAAATACATTTGTATATGTGTACTTTGAATGTTTTGGTACAAATTGCCCTC--TGAGACGTGTTTCTTTGAATTTCCCAAAGTGTCTAAAGAGAGCCTT-GCACACTGTGACATAATAAAT-TG----GGATAAATGCATGGAATATAGAAAAA--TCTTTGCCTCTCTCTCTAATCTT
>gene=chr20_2267318-2268318; species=calJac
taaaacttatgtcttaatcacaccacatagaccactgttcatattctagtaaata-gcctttcatattttttcctgtggag-aggtgtgtatgtgtgtcacatcaatatatatttgtttgaacatcttcatttatacatacaatttcttgtacaaagatattgtgaacatctttcaatgtc----aattaagatatctataccttttttaagtatctgcataGATTATGTGTGGAGCTGTCACAATTAAATACATTTTCTATTATTGACTGCTTACATTTTTC-AAAATACTTCTTTAACAAACATTATAGATCATCCTAATATATGCATTGGTAAATTTACACTTTCCAGG----------------------------------------------------------------------------------------------------------------------------------------------------
>gene=chr20_2267318-2268318; species=canFam
TCGAGATTATCTTTCAATCACACCTTAGAGACTACTGTTTATGTCTTAGTATGTATACCAGACAGACTTTTTTTTGTGGATCAAGTATGTATGTGTATCACATTCATATACATTTATTTAAGTATGTTCATTCatacacacaattttgtttttgaacatatcatggatatccttcaatgtcaaatacataaa-tatctacat---tttctaatatctg-------aatatgtggatctgccaagatttaataagcttccttttaccgaac----acattttttcaaaatg--ttattaaaaaatgttatcaactactgttttgtatgtatctgtatatgtACACTTGTCAGGTTTGGGCAGGCATTGCCCTCCATAAAATGTATTTTTTTAATTTCCCAAAAATGTCAAAACAGAGCCCT-GGGCACAATGACATAACAAATGTTGGGTGGTTGAATGAATAGAATTCAGAAGCAATTGTCTG-CCCTTCCACAGATCTT
>gene=chr20_2267318-2268318; species=equCab
-agagattatattttcatcacaccacgtagaccactttttacgttctagaatatatact--acatacttttttttgtggagcgaggatgtgtatgtgtcactttcacatatatttatttaaatatgttcattcatgcatacaattttgtttttgactatgttgtgaacatctttcaacgtcaaatccctaag--------at---tttttcatatctacatagataatgtgtggatctgccacaatttaataaatttcttgttactgaacaatgacattttttcaaaatac-ttattaaccaatgttatggatcgtccttttatacgcatttgtatacatTCAGGTTTCAGGTTTTGGTACAAATTGCCCTCCATAAAAAGTACTTTTTTTCATTTCTCAAAATGTCTAAAGAGAGCCTT-GCACATGGTGACGTGATGAATGTTGGGTGGGTGAAGGAATGGAATCCAGAAGAAATTCTTTACCCCTCCCTCTAATCTT
>gene=chr20_2267318-2268318; species=gorGor
--------------------------------------------------------------------------------------------------------------------------------------------------------------------------------------------------------------------------------------------------------------------------------------------------------------------------------------------------------------------------------------------------------------------------------------------------------------------------------------------------------------------
>gene=chr20_2267318-2268318; species=panTro
TAAAAATTATGTCTTAATCACACCTCATAGACCACTGTTCATATTCTAATAAATATGAACTAGATACTTTTTCCTGTGGAGCAGGTGTGTGTGTGTATCACATCAATACATATTTTTTTGAATATCTTCATTTATACATGCAATTTCTTGTACAAAGATATTGTGAACATCTTTCAGTGTCAAATAATTAAGATATCTATATCTTTTTAAAGTATCTGCATAGATTATGTGTGGATCTGTCACACtttaataaattttttattattGATTGCTTACATTTTTCTAAAATACTTCTTTAACCAATGTTATGGATCATCCTAGTATATGCATTGGTAAATTTACACTTTTCAGGATTTAATACAAATTGCTTTCCATAAAATGTGTTGTTTTAAATTTCCCCAAATGTCTAAAGAGAGCTTTAGCCTATAACGACATAATAAACATGGAGTAGTAGGATGAATGGACTCCAGAATAAATAGTTTTCCTCTCCTTCTACTCTT
>gene=chr20_2267318-2268318; species=papHam
taaaaattatgtcttaatcacacaacatagaccactgttgatatgctagtaaata-acctttcatattttttcctggggagcaggtatgtgtgtgtatcacatcaatatatatttatttaaatatcttcatttatacatgaagtttcttgtacaaagatagtgtgaacatctttcagtgtcaaataattaagatatctatatctttttaaagtatctgcatagattatgtgtggatctgtcacactttaataaattttctattattgattgcttacatttttctaaaatacttctttaacaaatgttatggatcatcctagtatatGCATTGGTAGATTTACCCTTTCCAGGATTTAATACAAATTGCTTTTCATAAAATGTGTTGTTTTAAATTTCCCCAAATGTCTAAAGAGAACTTTAGCCTATAATGACGTAATAAACATAGGGTAGTAGGATGAATGGACTCCAGAACAAATAACTTTCCTCTCCTTCTA--CTT
>gene=chr20_2267318-2268318; species=ponAbe
taaaaatgatgtcttaatcacaccacatagaccactgttcatattctagtaaata-gcctttcatattttttcctgtggagcaggtgtgtgtgtgtatcacatcaatacatatttatttcaatatcttcatttatacatgcaatttcttgtacaaagatattgtgaacatctttcaatgtcaaataattaaaatatctatatcttttttaagtatctgcatagattatgtgtggatctgttaccctttaataaattttctattattgattgcttacatttttctaaaatacttctttaacaaatgtcatggatcatcctagtatatGCATTGGTAAATTTACACTTTCCAGGATTTAATACAAATTGCTTTCCATAAAATGTGTTGTTTTAAATTTCTCCAAATGTCTAAAGAGAGCTTTAGCCTATAACGACATAATAAACATAGAGTAGTAGGATGAATGGACTCCAGAATAAATAATTTTCCTCTCCCTCTACTCTT
>gene=chr20_2267318-2268318; species=rheMac
taaaaattatgtcttaatcacacaacatagaccactgttcatattctagtaaata-acctttcatattttttcCTGGGGAGCAGGTATGTGTGTGTATCACATCaatatatatttatttaaatatCTTCATTTATACATGAAGTTTCTTATACAAAGATAGTGTGAACATCTTTCAGTGTCAAATAATTAATATATCTATATCTTTTTAAAGTATCTGCATAGATTATGTGTGGATCTTTCACACTTTAATAAATTTTCTATTATTGATTGCTTACATTTTTCTAAAATATTTCTTTAACAAATGTTATGGATCATCCTAGTATATGCATTGGTAGATTTACACTTTCCAGGATTTAATACAAATTGCTTTCCATAAAATGTGTTGTTTTAAATTTCCCCAAATGTCTAAAGAGAGCTTTAGCCTATAATGACGTAATAAACATAGGGTAGTAGGATGAATGGACTCCAGAATAAATAACTTTCCTCTCCTTCTA--CTT
>gene=chr20_2280290-2281290; species=hg19
tggagggagggagggaaggaaggaaggaaaagaaagagaaagagaaagaaatagaaagagaaagaaagaaagagaagaaagaaagaaagaaaaaaagaaagaaagaaagaaaagagaggagaagagaagagaagaaaagaaagaaaATGCCAGTGTCATCCCTAAccaaagattctaattgaatttgcctgggatgggtctcagaccaatagaacattccaggtgattcttctgggcagctggggttgagagcctctgGTCTCAGAGATTCTAAACTCTCTCTTAGGAAGAGAAGTCCTTCTGTCCTCTCCTTTTGCCCTGACCATAGGGTGTCTAGGCAGGGAGTAGGCTGTGGATGGCCCCTCCAGGACCTGTGTCTAAGTCATTGCTGCCTTGGTTGGCTACAGGGCGGCAGCTTGGGGTCATATCTGGTCAGGCAAAATTGACTTTCAGTctgggcttgagtccagcctctgcctgagtgtttgatattgagtaag
>gene=chr20_2280290-2281290; species=bosTau
-------------------------------------------------------------------------------------------------------------------------------------------------------------------------------------------------------------CTAATATGA-ACTCCAGGTGCTCCTCGTGCACGGTGAGG--------------GTTTAAGAAATTTGAAA--CTCTCTCTGGAAGAGGAGTCCTTCCTTCCT---CTCTCATGCGAACCGTGTAATGTCGAGGCAAGGAGGAGGCTGTGGGTGTTGCTTCCTGGACTCATGCCC-ATTGC-CGCCACCTCGGCTAGATGCAGGGT-GCAGCCTGGAGTGGCACATGgtcaggctgcactggct-tcagtgtgagcttggg-ccggtctctgcctgagcgtgtgatgtttggcaag
>gene=chr20_2280290-2281290; species=calJac
-----------------------------------------------------------------------------------------------------------------------------------------agaaagaaaatgccagcgtcatccctaaccaaagattctaattgaatttgcctgggat-ggtctcagaccaataggacattccaggtgattcttctgtgcagttagggttgagagcctctgGTCTCAGAGATTCTAAACTCTCTCTTAGAAAGAAAAGTCTTTCCGTCCTCTCCTTTTGCCCTGACCACAGGGTGTGTAGGCAGGGAGTAGGCTGTGGACGGCCCCTCCAGGACCTGTGTCTAAGTCATTGCTGCCTTGGCT-GCTGcagggtggcagcttgggg----------tcagggaaaattgactttaagtctgggcttgagtccagcctctacctgagcatgtgatattgggtagg
>gene=chr20_2280290-2281290; species=canFam
-----------------------------------------------------------------------------------------------------------------------------------------caac--aaccccctagtgctgaccctaacctgagattctaattgaatctttctaggaaggggcccagcccaatctaacactctagacagttcttatgtgcagccagggtggagaaccactgGTTTAGGGGCTTCTAACAGCTCCTTTTGGAAAGGAGTCCCTTCCTTCCTCTCT-----CCCTGACCGCATACTGTCAAGGTAGGGAGTAAGCTAGGGGTGGCGCTTCCTGGACCTGTGCCTAAGTCACTGACACCTGGATTGGCTGTAGGCTGGCAACTTGGAGGCATGTGTGgtcaggcaaaactggcttccagtctgggc-tggggccaggctctgtctgagtatgtgctatttggccag
>gene=chr20_2280290-2281290; species=equCab
------------------------------------------------------------------------------------------------------------------------------------------------aaatacgaatgctgtccctaaccagagattctaatttaatt-gtctaggatggggttcaggccaaaataacactccaggcgatcctcacatgcagcaaggGGCGTGG---ACTGGTCTGAGAGGTTCCAAA----CTCTTTGGAAGGGGTCCTCTTCCCTCCTCTCC-----CTCTGACCACGTGATAG-GAGGCAGGCAGTAGGCTATGGGTGGCGCTTCCTGGAACTGTGCCC-AGTCACTGCCACCTTGGCTGGCTGCGGGACGGCAGCTTGgagtcatgtgtggtcaggcaaaactggcttccaggctgggcttgggtccaggctctgcctgagcgtgtaatatttggcaag
>gene=chr20_2280290-2281290; species=gorGor
agaagggagggagggaaggaaggaaggaaggaa--aagaaagagaaagaaatagaaagagaaagaaagaaaga-aagaaagaaagaaagaaagaaagaaagaaagaaagaaaagagaggagaagagaagagaagaaaagaaagaaaatgccagtgtcatccctaaccaaagattctaactgaatttgcctgggatgggtctcagaccaatagaacattccaggtgatttttctgggcagcggggattgagagcctctgGTCTCAGAGATTCTAAACTCTCTCTTAGGAAGAGAAGTCCTTCTGTCCTCTCCTTTTGCCCTGACCATAGGGTGTCTAGGCAGGGAGTAGGCTGTGGATGGCCGCTCCAGGACCTGTGTCTAAGTCATTGCTGCCTTGGTTGGCTACAGGGCGGCAGCTTGGGGTCATATCTGGTCAGGCAAAATTGACTTTCAGTctgggcttgagtccagcctctgcctgagtgtttgatattgagtaag
>gene=chr20_2280290-2281290; species=panTro
-GGAGGGAGGGAGggaaggaaggaaggaaggaaggaaggaaggaaaagaaagagaaagagaaagaaatagaga-aagaaagaaag------agaaagaaagaaagaaagaaaagagaggagaagagaagagaagaaaagaaagaaaatgccagtgtcatccctaaccaaagattctaattgaatttgcctgggatgggtctcagaccaatagaacattccaggtgattcttctgggcagctggggttgagagcctctgGTCTCAGAGATTCTAAACTCTCTCTTAGGAAGAGAAGTCCTTCTGTCCTCTCCTTTTGCCCTGACCATAGGGTGTCTAGGCAGGGAGTAGGCTGTGGATGGCCCCTCCAGGACCTGTGTCTAAGTCGTTGCTGCCTTGGTTGGCTACAGGGCGGCAGCTTGGGGTCATATCTGGTCAGGCAAAATTGACTTTCAGTctgggcttgagtccagcctctgcctgagtgtttgatattgagtaag
>gene=chr20_2280290-2281290; species=papHam
agaagggagggaaggagggagggaag----------------------------------------------------------------------------------------------------------------------aaatgccaatgtcatccctatccaaagattctagttgaatttgcctagggtgggtctcagagcaatagaacattccaggtgattcttctgggcagctagggttgacagcctctgGTCTCAGAGATTCTAAACTCTTGCTTAGGAAGAGAAGTCCTTCTGTCCTCTTGTTTTGCCCTGACCATAGGGTGTCTAGGCAGGGAGTAGGCTGTGGATGGCCCCTCCAGGATCTGTATCTAAGTCACTGCTGCCTTGGTTGGCCGCAGGGCAGCAGCTTGGGGTCATATCTACTCAGGCAAAATTGGCTTTCAGTctgggcttgagtccagcctctgcctgagcgtgtgatactgagtaag
>gene=chr20_2280290-2281290; species=ponAbe
agaagggagggaaggaaggaaggaaggaaggaa------aagaaagagaaagagaaagagaaagaaataga---aagaaagagaataaaagagaaagaaagaaagaaagaaaagggaagggaagagaagagaagaa---aaagaaaatgccagtgtcatccctaagcaaagattctaattgaatttgcctgggatgggtctcagaccaatagaacattccaggtgattcttctgggcagctggggttgagagccTCCGGTCTCAGAGATTCTAAA--CTCTCTTAGGAAGAGAAGTCCTTCTGTCCTCTCCTTTTGCCCTGACCATAGGGTGTCTAGGCAGGGAGTAGGCTGTGGATGGCCCCTCCAGGACCTGTGTCTAAGTCATTGCTGCCTTGGTTGGCTACAGGGCAGCAGCTTGGGGTCATATCTGGTCAGGCAAAATTGACTTTCAGTctgggcttgagtccagcctctgcctgagcgtgtgatattgagtaag
>gene=chr20_2280290-2281290; species=rheMac
ggaaagaagggagggagggaaggaaggaaggaa------aagaaagagaaagagagaaagaaagagagagaga-aag--------------agaaagaaagaaaggaaggaagggagagagggagggagag--------aaaagaaatgccagtgtcatccctatccaaagattctagctgaatttgcctagggtgggtctcagagcaatagaacattccaggtgattcttctgggcagctagggttgacagcctctgGTCTCAGAGATTCTAAACTCTCGCTTAGGAAGAGAAGTCCTTCTGTCCTCTTGTTTTGCCCTGACCATAGGGTGTCTAGGCAGGGAGTAGGCTGTGGATGGCCCCTCCAGGATCTGTATCTAAGTCACTGCTGCCTTGGTTGGCTGCA------------GGGGTCATATCTGCtcaggcaaaattggctttcagtctgggcttcagtccagcctctgcctaagcatgtgatattgagtaag
>gene=chr20_2286290-2287290; species=hg19
ctggcacacaaatgcccagtaaaCTTCAACTAATAGTATGATCACCACCACCACAGTCACCCCAGGTCTGACCTAGTGTGGCGTGCAAAATACCCCTCATATTCTTCCTGCAGGTTTCCCTGTTGGGAGGCACCCTGGAGCTCAGTTTTTTCTTTTTCATCCTCTCTAGGGACAAGACATTGGTCTCTGGGATGAATGGGAGGAGCCTCTACTATTGACACAGCCACAGCAAACAATGCATGAACTTTGCTGGAGCAAAGAAGGGTGTGGGCCTGTTGGGAGAGGCAGGTGCCAGCAAGAGATGCTGAGTACCCCGCCCCTCTTTCCTTACCACTGTGCTGGACAAACAGCCATCTGGAGCAGACTTTCTACTTTCAAAGAACTCATGGTCTAGAATGAGCTTTATCTGGAAAAGGACATGCATCCTTTGGGATTTGGAGGTGGGGTGAAAAATCTCTAAGAAGGCTCAAGTGCTCTGAAACCACATGTTCCATAGAGTT
>gene=chr20_2286290-2287290; species=bosTau
---------------------------------------------------CTCTGTCAGCCGAGACCCCACCTAGTGTG---TGCAAAGTGCCCTTTATCTCCTTTC----AGTGTCTCTGCAGTCAAGCACCCTAGAGCCCAGTCTTTTCTTCATCATTTTCCCTACAGACAAGCCGCTGGGTTCTGGGATGAAAGAGACACACCTCTACtttTGACACAGCGCTAGCAAACAGTGCTTAAGCCTT-----------------------------------GGCAGAAACCAGCTACAGATG-GGAATCCGCTGCCCCCCATTCCTTA-ACCTGTGC-TATCAGAGGGCTGTCTGGGGCATACTTCCTGTTCTC----AACCCATGGTTGAGAGTGAGCTTCTCCTGGGAGAAGACACACATCCTTTTGGATTTGGGAGTGGA--GAGGAATCT--------------------------------------------
>gene=chr20_2286290-2287290; species=calJac
ctggcacacaaatgcccag-----------taaTACCATGATCATCACCACCACAGTCACCCCAGGTCTGACTTAGTGGGGCATGTGAAGTGCCCCTCATCTCTCTTCTGCAGGTGCCTCTTTTGGGAGGCACCCTGGAGCTCAGGCTTTTCTTTGTCATCCTCTCTAGGGACAAGACATTGATCTCTGGGATTAATGGAAGAGGCCTTTACTATTGACACAGCCACAGTAAACAATGCATAAGCTTTGGTGGAGCCAAGAAGGGTGTGGGACTGTTGGGTGAGGCAGGTGCCAGCAAGAGATGCTGAGTGCCCCGCCCCTCTTTCCTTACACCTGTGCTGGACAAAGAGCCACCTCGAGTAGACTTTCTGCTTTCAAA-AACTCATGGTCTAGAGCGTGCTTTACCTGGAAAAGGACATGCATCCTTTGGGGTTTGGAAGTGGGGTGAAGAACCTCTAGGAAAGCTCAAGTGGTCTGAAACCACATGTTCCATAGAGCC
>gene=chr20_2286290-2287290; species=canFam
CTGTCACAAGCACTCTGAG-------------------------------------------CAAGTCTTGCCTCCCGGGGCATGCACAGTGCTCCTCATCTCCTTTC----AGTGTCTCTGTAGCCTATCACCTG-GAGCTCAGCCTTTTCTTCATCATCTTCTCTATTGCAAAACCATTGGTTTCTGGAGTGAAAGGGAGAAGGCCCTATTCTGGACTCAGCAA------ATAGTGCATAACCCTTGGTGGAGCAAAGAAGGATGTGGGCCTGTTAGGGGAGGCAGATGCCAGCTACAGACACG--------AACCCCTCTTTCTCTCCCCCTGAGCTTTGCAGAGGACTATCTGGGTTACACTTTCTACTCTCAAAAAGTTCATGATCTAAAGTGAGCTTCATCTGGGAGAAGGTATGCTTCCTTTTGGGTTTGGGAGGAGGGTGAGGAATCTTTGG--AGACTCATACGATCTGAGGCTACATGTTCCTTAGAGCT
>gene=chr20_2286290-2287290; species=equCab
--------------------------------------------------------------------------------------------------------------------------------------------------------------------------------------------------------------------------------------------------------------------------------------------------------------------------------------------------------------------------------------------------------------------------------------------------------------------------------------------------------------------
>gene=chr20_2286290-2287290; species=gorGor
ctggcacacaaatgcccagtaaaCTTCAACTAATAGTATGATCTCCACCACCACAGTCACCCCAGGTCTGACCTAGTGGGGCGTGCAAAATACCCCTCATATTCTTTCTGCAGGTTTCCCTGTTGGGAGGCACCCTGGAGCTCAGTTTTTTCTTTTTCATCCTCTCTAGGGACAAGACATTGGTCTCTGGGATGAATGGGAGGAGCCTCTACTATTGACACAGCCACAGCAAGCAATGCATGAGCTTTGCTGGAGCAAAGAAGGGTGTGGGCCTGTTGGGAGAGGCAGGTGCCAGCAAGAGATGCTGAGTACCC-GCCCCTCTTTCCTTACCACTGTGCTGGACAAACAGCCATCTGGAGCAGACTTTCTACTTTCAAAGGACTCATGGTCTAGAATGAGCTTTATCTGGAAAAGGACATGCATCCTTTGGGATTTGGGGGTGGGGTGAAAAATCTCTAAGAAGGCTCAAGTGGTCTGAAACCACATGTTCCATAGAGTT
>gene=chr20_2286290-2287290; species=panTro
ctggcacacaaatgcccagtaaaCTTCAACTAATAGTATGATCACCACCACCACAGTCACCCCAGGTCTGACCTAGTGGGGCGTGCAAAATACCCCTCATATTCTTCCTGCAGGTTTCCCTGTTGGGAGGCACCCTGGAGCTCAGTTTTTTCTTTTTCATCCTCTCTAGGGACAAGACACTGGTCTCTGGGGTGAATGGGAGGAGCCTCTACTATTGACACAGCCACAGCAAACAATGCATGAGCTTTGCTGGAGCAAAGAAGGGTGTGGGCCTGTTGGGAGAGGCAGGTGCCAACAAGAGATGCTGAGTACCCCGCCCCTCTTTCCTTACCACTGTGCTGGACAAACAGCCATCTGGAGCAGACTTTCTACTTTCAAAGAACTCATGGTCTAGAATGAGCTTTATCTGGAAAAGGACATGCATCCTTTGGGATTTGGGAGTGGGGTGAAAAATCTCTAGGAAGGCTCAAGTGGTCTGAAACCACATGTTCCATAGAGTT
>gene=chr20_2286290-2287290; species=papHam
ctggcacacaaatgcccagtaaacttcagctaataGTATGATCACCACCATCACAGTCACCCCAGGTCTGACCTAGTGGGGCATGCAAAGTGCCCCTCATGTTCTTTCTGCAGGTTTCCCTGTTGGGAGGCACCCTGGAGCTCAGTCTTTTCTTTTTCATCCTCTCTAGGGACAAGACATTGGTCTCTGGGATGAATGGGAGGGGCCTCTACTATTGACACAGCCGCAGCAAACAATGCATGAGCTTTGGTGGAGCAAAGAAGGGTGTGGGCCTGTTGGGAGAGGCAGGTGCCAGCAAGAGATGCTGAGTACCCTGTCCCTCTTTCCTTACCCCTGTGCTGGACAA--AGCCTTCTGGAGCGGACTTTCTACTTTCAAAGAACTCGTGGTCTAGAGTGAGCTTTATCTGGAAAAGGACATGCGTCCTTTGGGATTTGGGGGTGGGGTGAAAAATCTCTAGGAAGGCTCAAGTGGTCTGAAACCATATGTTCCATAGAGTT
>gene=chr20_2286290-2287290; species=ponAbe
ctggcacacaaatgcccagtaaacttcagctaataGTATGATCACCACCACCACAGTCACCCCAGGTCTGACCTAGTGGGGCGTGCAAAGTACCCCTCATATTCTTTCTGCAGGTTTCTCTGTTGGGAGGCACCCTGGAGCTCAGTTTTTTCTTTTTCGTCCTCTCTAGGGACAAGACATTGGTCTCTAGGATGAATGGGAGGGGCCTCTACTATTGACACAGCCGCAGCAAACAATGCATGAGCTTTGGTGGAGCAAAGAAGGGTGTGGGCCTGTTGGGAGAGGCAGGTGCCAGCAAGAGATGCTGAGTACCCCGCCCCTCTTTCCTTACCACTGTGCTGGACAAACAGCCATCTGGAGCAGACTTTCTACTTTCAAAGAACTAATGGTCTAGAGTGAGCTTTATCTGGAAAAGGACATGCATCCTTTGGGATTTGGGGGTGGGGTGAAAAATCTCTAGGAAGGCGCAAGTGGTCTGAAACCACATGTTCCATAGAGTT
>gene=chr20_2286290-2287290; species=rheMac
ctggcacacaaatgcccagtaaacttcagctaataGTATGATCACCACCACCACAGTCACCCCAGGTCTGACCTAGTGGGGCATGCAAAGTGCCCCTCATGTTCTTTCTGCAGGTTTCCCTGTTGGGAGGCACCCTGGAGCTCAGTCTTTTCTTTTTCATCCTCTCTAGGGACAAGACATTGGTCTCTGGGATGAATGGGAGGGGCCTCTACTATTGACACAGCCGCAGCAAACAATGCATGAGCTTTGGTGGAGCAAAGAAGGGTGTGGGCCTGTTGGGAGAGGCAGGTGCCAGCAAGAGATGCTGAGTACCCTGCCCCTCTTTCCTTACCTCTGTGCTGGACAA--AGCCTTCTGGAGCGGACTTTCTACTTTCAAAGAACTCGTGGTCTAGAGTGAGCTTTATCTGGAAAAGGACATGCGTCCTTTGGGATTTGGGGGTGGGGTGAAAAATCTCTAGGAAGGCTCAAGTGGTCTGAAACCATATGTTCCATAGAGTT
>gene=chr20_2351137-2352137; species=hg19
CCTTAAAAAACACTTAGAATTTACAAGAAGAACATCATTCTCCCAACAGAATTAAATTACTTTCATTCTTTTTCCCGGGAAAGTTTTGCTGGAAATGTCCTCTCCTAGctctgagctaacacaactctctgttaatgtatttcttaggaatcatccacttcaatgggctgccacttttgtgtatttgtttttctttcttatagataatgagttcctttaaggctagaaactgtgtcttattcatttttaatccTTCCCTCTTCCCCACCATTATCATCTGAAATAAATGAATGAATGAAAAGATTCTGAGCAAGGTAATGCCTGGTAGCAGGATCAGGTCTAACTCCTCACTCTTCCACAATGCCTCACCCACATAGACACTAACATAGGCTTGGTGGTTGGCCAAATGAAGTGCAGAATCTTGAACAAAGTGATAACTGGAGCAGCAAAGCCAGAGCATGGCAACCTCCTTGTATTTCTGCCATGTCCATCCCTGCCCA
>gene=chr20_2351137-2352137; species=bosTau
GATAAAAGAGCACTTAGGATTCACAAAAAGAACATAATTTTCCCAGTAGAATTAAATTACTTTTTTTTTGTTTCCCAAGAAAC--TTACTGGTAATGGCCTCTCTCACTTCTAA-----CACA-TTTTCTGTTTATGCACTTCTTAGGAATTATCCATTTCCATGT-CCAtaatttttatgtacttttttctctttcttataaatgttgagtttccttaaggctggagagtgtctcttactcatttttatctcccccacctCCACCTTCATTATCACTT----------AATTAATTAAGGGATTCTGAACTATGTAACGCCTGGTGGCAGGAGTGTGTCTAACTC---AACCTTCCACGGTGTCTTTCCTGCACAAGATCTA--GTATGTTCAGTGGCTGGCAAGAGAAAGAGAGGAATCTTAAAC--AGTGATGCCTGGACCAGAGAGGCAAGAGCATGGCTACCTCCTTGTATTCCTGCTGTATTCGTCCTTTCCCA
>gene=chr20_2351137-2352137; species=calJac
CCTTAAAAAGCACTTAAGATTTACAAGAAGAACATCATTCTCCCAA-AGAATTAAATTACATTCATTCTGTTTCCTATGAAAGTTTTCCTGGAAATGTCCTCTCCCAGCTCTGAGCTAAACCagctctttgtttatatatttcttaggaatcatccacttccatgggctgtcacttgtgtgtatttgtttttctttcttacagatagtgagttccttcaaggctaggaactgtgtcttattcatttttaatccTTCCCTCCTCCCTACCATTATCATCTTGAATGAATGAATCAATTAAAAGATTCTGAGCAAGGTAACGCCTGGTAGCACGATCGGGTCCAACTCCTTACTCTTCCACAGTGCTTTGCCCGCATAGACACTGATACAGGCTTGGCGGTTGGTCAGTTGAAGTGCAGAATCTTGAACACAGCGATAACCGGAGCCGCAAAGCCGGAGCATGGCAACCTCCTTGTGTTTCTGCCATGTCCAT-CTTGCCCG
>gene=chr20_2351137-2352137; species=canFam
CATaaaaaaaCACTCAGAATTCACAGGAAGAACATCCTTCTCCCAACAGAACTAAATTACTTTTAATTCGTTTCCTGGGAAACTTTTGCTGG-AATGGCCTCTTCCAGCTCTGAGCTAACCTA-TTCTCTGTTTATGTATTTCTTGGGAATAATCCATCTCCATGTGTTGTGATTTTGGGGTATGTTTTTATTTCTCTTACAAACGTTGAGTTTCTTTAAGGCTATAGA--CTGTCTTATTCATTTTAATCTC-----TCTCCCCCCCTGCTGTCACTTT---------AATAAATGAAGGAATTCTGAACAAAATAACACTTGGTAGCAGGAGTGTGTTTAACTCCTTAATCTTCCA-AGGACCCTGCCCATATAGGTGCTAATATGCATTCGATGACTGACAAGAAGATATGGGGAGTCTCCCAC--ATTGATAACTGGACCAGAGAAGCAGGAGTACAGCAATCTCCCAGTGTCCCTGCTGTATTCATCCCAACCCA
>gene=chr20_2351137-2352137; species=equCab
CAT---AAAGTGCTCAAGATTCACA-GAGGAACATCATTCTCCCAACAGAATTAAATTATTTTTA--TTGTTTCCTAGGAAACTTTTGCTGGAAATGGCCTCTCCCAGctctgagctaacaca-ttctctatttatgcatttcttaggaatcatccatttccatgcgttataattcttgtgcattttgttctctctcttacaaacattgagttgccttaaggctagagactctgtcttactcatttttctctctt---ccccctcccccattatcacttt---------AAAGAATGAAGGGATTCTGAACAAGATAACATCTG----------TGCGTCTAACTCCCTAACCTTCCACAGAGCCTTACCCAGGTGGGCACTAACATATGTTTAGCAGCTGGTAAGATGAAGTGGGAAATCTTGAAC--AGTGATAACTGGACCAGAGAGCCAAGAGCATGGCAACCTCCTTGCATTCctgctgtattcatccttgccca
>gene=chr20_2351137-2352137; species=gorGor
[truncated: 9,659,450 more chars]
