# Supplementary material for: Combining phylogenetic footprinting with motif models incorporating intra-motif dependencies
Source: BMC Bioinformatics. 2017 Mar 1;18:141. doi: 10.1186/s12859-017-1495-1 (PMC5333389; doi:10.1186/s12859-017-1495-1)
Supplement: Supplementary file 2 — Sequence data. This archive contains data files of alignments of the ChIP-seq positive regions and negative control regions for each of the 35 TFs in FASTA format. (ZIP 83763.2 kb) [file 12859_2017_1495_MOESM2_ESM.zip › Sin3Ak/Sin3Ak-20_pos.txt]

>gene=chr20_271255-271579; species=hg19
GAAAATGGAAGAGAAGTTGCGAGTCTGTGAGACCCTGATCTTCTGGTATAACTACTCGGCTTTTCCAACTTCCTTGTCTCAGTGTAGATCGCGCGGTAACCCAGGCCACTCAGAAGTCCCGAGACCCGATGCTTTCGCCAGCGTCTCGGTCTCCAAGGAAACGCGACGCCGCCTACCGAGCGCCTAAAGGGACTAACCTCTCAAGGCAAAATCTAGTTCGGCCCGCTTTTCAATTTTCAAAttcccttcagtttgctctgcccataatcctaaaatatgatatcatatttctccactctcatcaaacttccaccatttccttcg
>gene=chr20_271255-271579; species=bosTau
GAGAATGGAAGAAGAGTCCTGAGGCTTTGGGGCCCCGATTTTGGGGGATGCCTGTTTGGCTTCTCCAACTTCCTTGTTTCAGCGTTGATCGCGCGGTAACCAAGGCCACTCAAACTTCCCGAGACCTGATGCTTTCTCGCCTGTCTCCGTCTCCAAGGAAACG-GACGCAGACTACCGAACGCCTAGAGGGACCAATATCGCACTGGAAAAAGTAGCTCCACATTCCACGCATCGCTCAAATTCCCCTCAGCTGGCCCCGCCTATCATGctaaagaattatgtcatattcctcctc--tcagcaaacctccatcacgtccttct
>gene=chr20_271255-271579; species=calJac
GAAAATGGAAAAGAAGTTGCAAGTCTGTGAGACCCTGATCTTCTAGAATGCCTACGCGGCTTTTCCAGTTTCCTTGTCTCAGTGTAGATCGCGCGGTAACCCAGGCCACTCAAACTTCCCGAGACCCGATGCTTTAGCTAGTGTCTCGGTCTCCAAGGAAACGCGACGCCAGCTACCGAGCGCCTAGAGGGACTAACTTCTCAAGGCAAAATCTAGCTCGGCCCGCTTTTCAATTTTAGAAttcccttcagtttgttcggcctataatcctaaaatatt-----atatttctccattctcatcaaacctccatcacttccttcg
>gene=chr20_271255-271579; species=canFam
GAAAATGGAAGAAGAGTCGTGGGTCCGTGCGGCCCTGATCTCTTGCGATACTTCTCCGGAGTCTCCAACTTTCTTGTTTCAGCGTGCACCGCGTGGTAACCCAGGCCGCTGAGGCTTCCCGAGACCAGTCCCGC--------TTCTCCGTCTCCAAGGAAACG-GACGCAGGCTACCGAGTGCCTAGAGGGACTAACCTCT------------------CGAGTCCTACTC------------CATTTCAGCTGGCCCTGcccatcatcctaaagaat--tgtcatatttctcctc--tcatcaaacccccagcgctttcttct
>gene=chr20_271255-271579; species=equCab
GAAAATGGAAGAAGAGTTGTGAGTCCCTGGGGCCCGGATCCCTTGGGATGCCTATTCGGCTTCTCCAGCTTCCTTGTCTCAGCGTGGATCGCGCGGTAACCTTAGCCACTCAAACTTCCCAAGACCGGACGCTTTCTC-TCGTCTCCCGTCTCCACGGAGACG-GACGCAGACTACCGAGCGCCTAGAGGGACTAATCTCTTAAAGCAAAATGTAGCTCCAAATTCTTCTCAATTTTCAAGTACATGTCAGCTGGCCCCGcccatcatcttaaagagttatgtcagatttctcctc--ttattaaacctccattgcttccttct
>gene=chr20_271255-271579; species=gorGor
------------------------------------------------------------------------------------------------------------------------------------------------------------------------------------------------------------------------------------------------------------------------------------------------------------------------------------
>gene=chr20_271255-271579; species=panTro
-------------------------------------------------------------------------------------------------------------------------------------------------------------------------------------------------------------------------------------------------------------------gcccataatcctaaaatattatatcatatttctccacgctcatcaaacttccaccatttccttcg
>gene=chr20_271255-271579; species=papHam
GAAAATGGAAGAGAAGCTGCGAGTCTGTGAGACACTGATCTTCTAGAATAACTACTCGGCTTTTCCAACTTCCTTGTCTCAGTCTAGATCGCGCAGTAACCCAGGCCACTCAAAGGTCCGGAGACCCGATGCTTTCGCCAGCGTCTCGGTCTCCAAGGAAACGCGACGCCGGCTACCGAGCGCCTAGAGGGACTAACCTCTCAAGGCAAAATCTAGTTCGGCCCTCTTTTCAattttcaaagtcccttcagtttgctctgcccataatcctaaaatattatatcatatttctccactttcatcaaacttccaccacttccttcg
>gene=chr20_271255-271579; species=ponAbe
GAAAATGGAAGAGAAGTTGCGAGTCTGTGAGACCCTGATCTTCTAGTATAACTACTCGGCTTTTCCAACTTCCTTGTCTCAATGTAGATCGCGCGGTAACCCATGCCACTCAAACGTCCCAAGACCCGATGCTTTCGCCAGCGTCTCGGTCTCCAAGGAAACGCGACACCGCCTACCGAGCGCCTAAAGGGACTAACCTCTCAAGGCAAAATCTAGTTCGGCCCGCTTTTCAATTTTCAAAttcccttcagtttgctctgcccataatcctaaaatattataccatatttctccactctcatcaaacttccaccatttccttcg
>gene=chr20_271255-271579; species=rheMac
GAAAATGGAAGAGAAGCTGCGAGTCTGTGAGACACTGATCTTCTAGAATAACTACTCGGCTTTTCCAACTTCCTTGTCTCAGTGTAGATCGCGCAGTAACCCAGGCCACTCAAAGGTCCGGAGACCTGATGCTTTCGCCAGCGTCTCGGTCTCCAAGGAAACGCGACGCCGGCTACCGAGCGCCTAGAGGGACTAACCTCTCAAGGCAAAATCTAGTTCGGCCCTCTTTTCAATTTTCAAAttcccttcagtttgctctgcccataatcctaaaatattatatcatatttctccactctcatcaaacttccaccacttccctcg
>gene=chr20_656187-656511; species=hg19
CCCCGCTGCACTGGAAGCCGTCCCCTTTGATCTTCTTTACCAGGAAGGAgcgcggcatggcgcggccggcgcggggctcggtgcggggaggcggccggccgggcgcgATCGGCTGTGTCCGCGCGGGTTTTCAGCACTGGACAGCTCCCAGCGGGCTGGAGCGCGGGAGGCCGCTCGGAGCCGGCACCGGTGGCGGCGGCCCCGGCTCGGGCTCGGGCTTGGCGGCGGCGGCGCGCAGACAGGGGATCGCGGGAGCTGCGCTCAGCACTCCGGCTGCCGGCTTTATATGGGACGCAGGCTGGAGATCAGGTGGTCCCCTAGCAA
>gene=chr20_656187-656511; species=bosTau
CCCCGCTGCACTGGAAGCCGTCGCCTTTGATCTTCTTTACCAGGAAGGAGCGGGGCATGGTGCGACTGGCGTGGGACTCGGTGGGGGGAGGAGGCCAGCCGGGCGCGATTGGC--TGTCTGCGCGGGGTTTCAGCACTGGACAGCTCCCAgcgggc-ggcgggcgggcggcagcgcggagccggcaccggtggcggcggccccggcTGTGGCTCCCGCTCGGCGGCGGCGGCTCTCAGACAGGCGATCGCTGGAGCTGTGCTCAGCACTCCGGCTGCCGGCTTTATATGGGACGCAGGCTGGAGATCAGGTGGTCCCCTAGCAA
>gene=chr20_656187-656511; species=calJac
CCCCGCTGCACTGGAAGCCGTCCCCTTTGATCTTCTTTACCAGGAAGGAGCGCGGCATGGTGCGACTGGCGGGGGGCTCGGTGGGGGGAGGCGGCCAGCCGGGCGCGATTGGC--TGTCCGCGCGGGTTTTCAGCACTGGACAGCTCCCAgcgggcgggcgggcgggcggCCGTTTGGAGCCGGCCCGGGTGGCGGCGGCCCCggatcgggctcgggctcggCGGCGGCGGCGCGCAGACAGGGGATCGCTGGAGCTGTGCTCAGCACTCCGGCTGCCGGCTTTATATGGGACGCAGGCTGGAGATCAGGTGGTCCCCTAGCAA
>gene=chr20_656187-656511; species=canFam
CCCCGCTGCACTGGAAGCCGTCCCCTTTGATCTTCTTTACCAGGAAGGAGCGCGGCATGGTGCGACTGGCGGGGGGCTCGGTGGGGGGAGGCGGCCAGTCGGGCGCGATTGGC--TGTCAGAGCGGGGTTTCAGCACTGGACAGCTCCCA------------GCGGGCGGCAGCGCGGAGCCGGCACCGGTGGCGGCGGCCCCGGCTC-GGCTCCCGCTCGGCGGCGGCGGCGCGCAGACAGGCGATCGCTGGAGCTGTGCTCAGCACTCCGGCTGCCGGCTTTATATGGGACGCATGCTGGAGATCACGTGGTCCCCTAGCAA
>gene=chr20_656187-656511; species=equCab
----------CGGGGAGCAGTCT------GTGTTCTATACCAAGGAGGTACACTACATGCCTAGGCTTGCTCGAGTCTCCTGTGAGGGAGGTGGCCAGCCGGCCGGGTTTGGC--GGATCTCACGAGTTTTCAGCTCTGGAAAAGCTCCATCTGGGGGGCGGACAGGCGGCAGTCCGGAGCGTGCCACGGTGGCGGCGGCCACCGCTCAGGCTTCCGCTCGGCGGCGGCGGCGCGCAGACAGGCGATCGCTGGAGCTGTGCTCAGCACTCCGGCTGCCGGCTTTATATGGGACGCAGGCTGGAGATCAGGTGGTCCCCCAGCAA
>gene=chr20_656187-656511; species=gorGor
------------------------------------------------------------------------------------------------------------------------------------------------------------------------------------------------------------------------------------------------------------------------------------------------------------------------------------
>gene=chr20_656187-656511; species=panTro
CCCCGCTGCACTGGAAGCCGTCCCCTTTGATCTTCTTTACCAGGAAGGAGCGCGGCATGGTGCGACTGGCGGGGGGCTCGGTGGGGGGAGGCGGCCAGCCGGGCGCGATTGGCTGTGTCCGCGCGGGTTTTCAGCACTGGACAGCTCCCGGCGGGCTGGAGTGCGGGGGGCCGCTCGGAGCCGGCACCGGTGGCGGCGGCCGCggctcgggctcgggctcggTGGCGGCGGCGCGCAGACAGGGGATCGCAGGAGCTGTGCTCAGCACTCCGGCTGCCGGCTTTATATGGGACGCAGGCTGGAGATCAGGTGGTCCCCTAGCAA
>gene=chr20_656187-656511; species=papHam
CCCCGCTGCACTGGAAGCCGTCCCCTTTGATCTTCTTTACCAGGAAGGAGCGCGGCATGGTGCGACTGGCGGGGGGCTCGGTGGGGGGAGGCGGCCAGCCGGGCGCGATTGAC--TGTCCGCGCCGGTTTTCAGCACTGGACAGCTCCCAGCGGGCCGGCGGGCGGGAGGCCGCTCGGAGCCGGCACCGGTGGCGGCGGCCCCAGCTCGGGCTCGGGCTCGGCGGCGGCGTCGCGCAGACAGGGGATTGCAGGAGCTGTGCTCAGCACTCCGGCTGCCGGCTTTATATGGGACGCAGGCTGGAGATCAGGTGGTCCCCTAGCAA
>gene=chr20_656187-656511; species=ponAbe
CCCCGCTGCACTGGAAGCCGTCCCCTTTGATCTTCTTTACCAGGAAGGAGCGCGGCATGGTGCGACTggcggggggctcggTGAGGGGAGGCGGCTAGCCGGGCGCGATTGGT--TGTCCGCGCGGGTTTTCAGCACTGGACAGCTCCCAGCGGGCTGGAGTGCGGGAGGCCGCTCGGAGCCGGCACCGGTGGCGGCGGCCccggctcgggctcaggctcggCGGCGGCGGCGCGCAGACAGGGGATCGCAGGAGCTGTGCTCAGCACTCCGGCTGCCGGCTTTATATGGGACGCAGGCTGGAGATCAGGTGGTCCCCTAGCAA
>gene=chr20_656187-656511; species=rheMac
CCCCGCTGCACTGGAAGCCGTCCCCTTTGATCTTCTTTACCAGGAAGGAGCGCGGCATGGTGCGACTGGCGGGGGGCTCGGTGGGGGGAGGCGGCCAGCCGGGCGCGATTGAC--TGTCCGCGCCGGTTTTCAGCACTGGACAGCTCCCAgcgggcgggcgggcgggAGGCCGCTCGGAGCCGGCACGGGTGGCGGCGGCCCCTgctcgggctcgggctcggCAGCGGCGGCGCGCAGACAGGGGATCGCAGGAGCTGTGCTAAGCACTCCGGCTGCCGGCTTTATATGGGACGCAGGCTGGAGATCAGGTGGTCCCCTAGCAA
>gene=chr20_814034-814358; species=hg19
tagcgtcaaagtcaggactaggaaccagccagggccctctaactggagctcttCCAGCTGGGGTCCTAGAGGAAGTCCCAGCTGGCCGCGGGAGGGAGGAGGAGGAAGGGAAAGAACCAGGCGCCGGGGCTGAAGCGGCGGCAGGAAGAAGGTGGGGCCGGCTGGGAGGAGCGGGCGGAGCTGCTGAGCAGCGCCTCTCCTTCGGGCGGGGGAAGCTAAGCGGTCGCCTGGCAACCCTGGCGGCGCGCCGTTCGAACGGAAGCGAGGAACCAATCAGGAAGTCCGGGGCGAACCATTCTGGTGTGAAGGGGGGCGGCGTGCTCA
>gene=chr20_814034-814358; species=bosTau
CAGCTG--ATGTCAGGACTAGGAAT-----------------------------CAGCT-------------AAGTCCTGGGTGAAA-GAGAAA----------GAACT---------AGCCGCTTGAGCTAAAGAGGCTGCCCAAAGAACCTGAGACCACCGGGAAGGTGAGTAAGGAACTGCGAAGACCTGGCGCTCCCACGCCAGGCCGAAGCTAAGCCGTTGCCTGGCAACGCGGGCGGCGCGGAGTTCGAACGGAAGCGAGAAACCAATCAGGATGTCCGGGGCAAACCATTCTGGTG---TCGGGGAGGGGGCGCTCA
>gene=chr20_814034-814358; species=calJac
tagcgtcaaagtcaggaccagaaaccagccagggtcctctaactggagctctttcagctgGGGACCTAGAAAAAGCCCCAGCTGGAAGCGGGAG---GGAGGAGGAAGTGAAAGAACCAGGTGCGGAGGCCGAAACGGCGGCGGGAAGAAGGTGGGGCCAGCTGGGAGGAGGGGGCG-------------------------------GCTGAAGCTAAGAGGTCGCCTGGCAACACGCGCGGCGCGGCGTTCGAACGGAAGCGAGGAACCAATCAGGAAGTCCGGGGCGAACCATTCTGGTGTGAAGGGGGGTGGCGTGCTCA
>gene=chr20_814034-814358; species=canFam
-agctgcaaagg-cggacctggagactagCTGGGGAGCCCAAAGGGCGCTCATCGTGTTGGGGACCGGGAGGAAGGCCT-----GGAAGGGAGA----------GAACC---------AGGCTCCAGAGCGGCGGCGG---CCGCGGGAGCAGCAGGCCGGCGGGGCAGAGCGGGCTGGGCTGCGAGGC--TGGGGCTCGCTCGCGGGGCCCAAGCTAAGCGGTCGCCTGGCAACCCAGGCGGCGCGGCGTTCGAACGGAAGCGAGGAGCCAATCAGGATGTCCGGGGCAAACCATTCCGGCG---GCGGGGGGAGAGCGCTCA
>gene=chr20_814034-814358; species=equCab
tagctgtaacgg-gggactagggaaccAACGGGGGCCCCTAAATGGTGCTCACCCAGCTGGGAATCAGGGGAAAGTCCCGGCTGAGAGGGGGAA----------GAACT---------AGGCTCCTGAGGCAAAAGCG---CCGCCAGAACAGCAggcgggccgggccgcgcgggcggggctgcgag----cggggcgcgctccccgggccgATGCTGAGCGGTCGCCCGGCAACCCCGGCGGCGCGGCGTTCGAACGGAAGCGAGAAGCCAATCAGGATGTCCGGGGCAAACCATTCCGCTG---GCGGGGGGAGGGCGCTCG
>gene=chr20_814034-814358; species=gorGor
tagcgtcaaagtcaggactaggaaccagCCAGGGTCCTCCAACTGGAGCTCTTCCAGCTGGGGTCCTAGAGGAAGTCCCAGCTGGACGCGGGAGGGAGGAGGAGGAAGGGAAAGAACCAGGCGCCGGGGCTGAAGCGGCGGCAGGAAGAAGGTGGGGCCGGCTGGGAGGAGCGGGCGGAGCTGCTGAGCAGCGCCTCTCCTTCGGGCGGCTGAAGCTAAGCGGTCGCCTGGCAACCCTGGCGGCGC------------------------------------------------------------------------------
>gene=chr20_814034-814358; species=panTro
tagcgtcaaagtcaggactaggaaccagccagggtcctccaactGGAGCTCTTCCAGCTGGGGTCCTAGAGGAAGTCCCAGCTGGACGCGGGAGGGAGGAGGAGGAAGGGAAAGAACCAGGCGCCGGGGCTGAAGCGGCGGCAGGAAGAAGACGGGGCCGGCTGGGAGGAGCGGGCGGAGCTGCTGAGCAGCGCCTCTCCTTCGGGCGGCTGAAGCTAAGCGGTCGCCTGGCAACCCTGGCGGCGCGCCGTTCGAACGGAAGCGAGGAACCAATCAGGAAGTCCGGGGCGAACCATTCTGGTGTGAAGGGGGGCGGCGTGCTCA
>gene=chr20_814034-814358; species=papHam
tagcgtcaaagtcaggactaggaatcagccagggtcctctaactGGAGCTCTTCCAGCTGGTGTCCTAGAGGAAGTCCCAGCTGCAAGCCGGAG---GGAGGAGGAAGGGAAAGAACCAGGCGCCGGGTCTGAAGCGGCGGCAGGAAGAAGGTGGGGCCGGTTGGGAGGAGGGGGCGGAGCTGCTGCGCCGCGGCGCTCCTTCGGGCTGCAGAAGCTAAGCGGTCGCCTGGCAACCCCGGCGGCGCGGCGTTCGAACGGAAGCGAGGAACCAATCAGGAAGTCCGGGGCGAACCATTCTGGAGTGAAGCGGGGCCGGGTGCTCA
>gene=chr20_814034-814358; species=ponAbe
tagtgtcaaagtcaggactaggaaccagccagggtcctctaactGGAGCTCTTCCAGCTGGGGTCCTAGAGGAAGTCCCAGCTGGACGCGGGAGGGAGGAGGAGGAAGGGAAAGAACCAGGCGCCGGGGCTGAAGCGGCGGCAGGAAGAAGGTGGGGCCGGCTGGGAGGAGCGGGCGGAGCTGCTGAGCAGCGCCGCTCCTTCGGGCGGGTGAAGCTAAGCGGTCGCCTGGCAACCCCGGCGGCGCGCCGTTCGAACGGAAGCGAGGAACCAATCAGGAAGTCCGGGGCGAACCATTCTGGTGTGAAGGGGGGCGGCGTGCTCA
>gene=chr20_814034-814358; species=rheMac
tagcgtcaaagtcaggactaggaatcaaccagggtcctctaactGGAGCTCTTCCAGCTGGTGCCCTAGAGGAAGTCCCAGCTGCAAGCCGGAG---GGAGGAGGAAGGGAAAGAACCAGGCGCCGGGTCTGAAGCGGCGGCAGGAAGAAGGTGGGGCCGGTTGGGAGGAGGGGGCGGAGCTGCTGAGCCGCGCAGCTCCTTCGGGCTGCAGAAGCTAAGCGGTCGCCTGGCAACCCCGGCGGCGCGCCGTTCGAACGGAAGCGAGGAACCAATCAGGAAGTCCGGGTCGAACCATTCTGGAGTGAAGGGGGGCGGGGTGCTCA
>gene=chr20_1373806-1374130; species=hg19
GTCCCGGAAACCCAGGCCTCCGGAAGAGGGACCGGAAGCCCAGAAGCCCCGAGACCTCCGGAAGCCCGGAGGCCTCCGGATACAGCTGTGTTTGCCGGGTGACTTGCTTCGTTCTCCTGCCCTTCCTCTGTGCTTCCAGCCGGTTAAGCATCTCCCTGCCCAAAGAATGGGAGTAATAATAGGGGGTCCGCCAGTCACTGACTGGGTGACTGTCATCAGGTTTCCACTTAGAAGCACACAGTTACTCATCCTGGGAAGAGCATGGTTCTGAGAAGACAGCGCACAGGTGGTGGTAGTATGTTAGTATTTTATAAGTGGCTCAAG
>gene=chr20_1373806-1374130; species=bosTau
gtccccggagccccggcc-------gcggGGCCGGAAACCCGGAAGCCCC------------------GAGGCCTCCGGATGCTGCCTTTCAGAG-----TGCTTCCCCCACCCTTC----CTTTCTCCGTGCTACCAGCGGGGCAGGCATCTCCGCGTATGAGAAGCGAGAGTCAGAATTGGGAATCGGCCAGCTACTAGCCGGGGGAC-----------------TACTAAATCCACACCTACTCATCCTG-GAAAAGGATGGTTGTGAGAAGTTCGCGCAGA---TGTGCGTTCATGTTAGCATTCAGTCAGTGGGTCACG
>gene=chr20_1373806-1374130; species=calJac
GTCCCGGAAGCCCAGGCATCCGGAAGGGGGACCGGAAGCCCGGAAGCCCC------------------GAGGCCTCCGGATGCAGCTGTGTTTGCAGAGTTAC--------------------------GTGCTTCCAGCCAGTTAAGCATCACCCTGACCAAAGAATGGGAGTCTTAATAGCGGGTCCGCAAGTCACTGAGTAGGTGACTGTCAGCAGGTTTCCACTTCTA---ACACAGTTACTCATCCTGGAAAGAGCATAGTTCTGAGAATACAGCGCACA---TGTAGTAGTGTGTTATCATTTTATAAGTGGCTCTGG
>gene=chr20_1373806-1374130; species=canFam
------------------------------------------------------------------------------------------------------------------------------------CTCCCGGCCGGCCCGGCGCCTCTGCACATGGGAAGTGGGAG--------------CCGTTCGTTCCCGGCTGGGTGACCTTCAGCAGGTTCACACGTGGAAGGACACGCGCGT----CCCCC----AGGGTGGTGGGCGGAGGTCGGCGCA--------------TTGGTCGCCTTCAAAGAATGGTTCACG
>gene=chr20_1373806-1374130; species=equCab
gcccccgaagcccgggccgcggg------CACCGGAAGCCGGGAAGCCCC------------------GAGGCCTCCGGATGCAGTGTTTTGAGC-----GGCTCCCCCCACCCTTC----CTGTCGCTGGGCTTCCAGCCTGGCGGGCATCTCCGCAGCTGGGAAAGGGGAGTAAGCACGGGGGGTCCGCCAGTTTCTGACTCCGTGAC--TGAGCCGGTTCACATGGCTAAGTGCACAGTTAC----CCTGC--AAAGGATGGGTGTGGGAGGTCAGCGCAAA---AGTGCATTCATGTTAGAATTCAATAAATAGTTGGAG
>gene=chr20_1373806-1374130; species=gorGor
GTCCCGGAAACCCAGGCCTCCGGAGGAGGGACCGGAAGCCCAGAAGCCCCGAGACCTCCGGAAGCCCGGAGGCCTCCGGATACAGCTGTGTTTGCCGGGTGACTTGCTTCGTTCTCCTGCGCTTCCTCTGTGCTTCCAGCCGGTTAAGCATCTCTCTGCCCAAAGAATGGGAGTAATAATAGGGGGTCCGCCAGTCACTGACTGGGTGACTGTCATCAGGTTTCCACTTAGAAGCACACAGTTACTCATCCTGGGAAGAGCATGGTTCTGAGAAAACAGCGCACA---GGTGGTAGTATGTTAGTATTTTATAAGTGGCTCAAG
>gene=chr20_1373806-1374130; species=panTro
------------CAGGCCTCCGGAAGAGGGACCGGAAGCCCAGAAGCCCCGGACCCTCCGGAAGCCCGGAGGCCTCCGGATACAGCTGTGTTTGCCGGGTGACTTGCTTCGTTCACCTGCCCTTCCTCTGTGCTTCCAGCCGGTTAAGCATCTCCCTGCCCAAAGAATGGGAGTAATAATAGGGGGTCCGCCAGTCACTGACTGGGTGACTGTCATCAGGTTTCCACTTAGAAGCACACAGTTACTCATCCTGGGAAGAGCATGGTTCTGAGAAGACAGCGCACA---GGTGGTAGTATGTTAG-----TATAAGTGGCTCAAG
>gene=chr20_1373806-1374130; species=papHam
--CCCGGAAACCTAGGCCTCCGGAAGAGGGACCGGAAGCCCGGAAGCCCC------------------GAGGCCTCCGGATGCAGCTGTGTTTGCCGGGTGACTT-CTTCGTTCTCCCGCCCTTCCTCTGTGCTTGCAGCGGGTTAAGCATCTCCCTGCCCAAAGAATGGGAGTAATAATAGGGGGTCCGCCAGTCACTGACTGGGTGACTGTTATCAGGTTTCCACTTCTAAGCACACAGTTACTTATCCTGGGAAGGGCATGGTTCTGAGAAGACAACGCACA---GGTGGTACTATGTTAGCATTTTATAAGTGGCTCGAG
>gene=chr20_1373806-1374130; species=ponAbe
GTCCCGGAAACCCAGGCCTCAGGAAGAGGGACCGGAAGCCCGGAAGCCCCGGGACCTCCGGAAGTCCCGAGGCCTCCGGATACAGCTGTGTTTGCCGGGTGACTTGCTTGGTTCTCCCGCCCTTCCTCTGTGCTTCCAGCCGGTTAAGCATCTCCCTGCCCAAAGAATGGGAGTAATAATAG-------GCCAGTCACTGACTGGGTGACTGTCATCAGGTTTCCACTTACAAGCACACAGTTACTCATCCTGGGAAGAGCATGGTTCTGAGAAGACAGCACACA---GGTGGTAGTATGTTAGCATTTTATAAGTGGCTCAAG
>gene=chr20_1373806-1374130; species=rheMac
GTCCCGGAAACCCAGGCCTCCGGAAGAGGGACCGGAATCCCGGAAGCCCC------------------GAGGCCTCCGGATGCAGCTGTGTTTGCCAGGTGAGTT-CTTCGTTCTCCCGCCCTTCCTCTGTGCTTGGAGCGGGTTAAGCATCTCCCTGCCCAAAGAATGGGAGTAATAATAGGGGGTCCGCCAGTCACTGACTGGGTGACTGTTATCAGGTTTCCACTTCTAAGCACACAGTTACTTATCCTGGGAAGGGCATGGTTCGGAGAAGACAGCGCACA---GGTGGTACTATGTTAGCATTTTATAAGTGGCTCGAG
>gene=chr20_3140378-3140702; species=hg19
GCCGCGACCTCCTCCCCGGCCGCCGCCACTCACCTGATCCTCCCGAAGGTGGGCGCCGCAACACCAAACCGGGGACGCCGCGGGCGGCGGCGACACAGATACTGGCTCCTCCGGCGACTCCGAGCCTCACAGCCCCACTTCCGGCCAACTGCCCGCTACTTCCGCCTGCTGCGCGAGTGACGGATGCGGCCGAGGCTCAAAAGACTCTGTCAGCGTTTCCCAAGGACATTTTCCACTGGAGGACGTTGTTGAGGAGGCAGGGGGAGTCTAGGACCTGCAGAGGGAAAACACCTTCCTGGATGGATCGCTCTGGAAGTCATTAAG
>gene=chr20_3140378-3140702; species=bosTau
GCCACGGCCTCCTCCCCGGCCGCCGTCACTCACCTGAGCTTGGCGAGTGCGGGCGACGCAACAGCACTCGCCA-CTCTCGCAGGCTGCGGAACCACGAAGA----CTCCTCCGGCTTCACCCT-CCTCACAGCCCCACTTCCGGTGAGCTGCCCGCTACTTCCGGTTGCTGATCGAGTGACGGGTGCGGCCGAGGCTCAAAAGACTCTGTCAGCGTTTTCCAAGGACGTTTTTCACGGGAAGACGTCACTGCGGAGCCAGG-----------ACCTGCGGAGGGAAAACCCCgcagtggacggatcgctgtggaagtcactgaa
>gene=chr20_3140378-3140702; species=calJac
GCCGCGACCTCTTGCCCGGCCGCCGCCACTCACCTGATCCTCTTGAAGG-GGGCGCCGCAACAACAAACCCGGGACCCCGCGAGTTGCGGCGACACGAAC----GCTCCTACAGCAACTC-GAGCCTCACAGCCTCACTTCCGGGCCACTGTCCGCTACTTCCGCCTGCGGCGCAAGTGACGGGTGCGGCTGA-GCTCAAAAGACTCTGTCAGCGTTTTCCAAGGACA------------------------------------------------------------------------------------------------
>gene=chr20_3140378-3140702; species=canFam
GCCGCGACCTCCTACCCGGCCGCCGCCACTCACCTGAGCCTGGCGAACGCGGGCGCCGCAACACCAAACCCCGGACCCCGCGGGCTGCCGCGCCACCACGA----CTCCTCCAGCAACACCCG-CCTCACCGCCCCACTTCCGGCCAATTGCCCGCTACTTCCGCCTGCCGCGCTAGGGACGGGTGCGGCCGAGGCTCAAAAGACCCTATCAGCGTTTTCCAAGGACGTTTTCCAGCGGAGGACGTTGTTGAGAGAACTG-GGAAATCTAGGACCTGCGGAGgggaaacagcgccgtggatggaccgctctggaagtcgctgaa
>gene=chr20_3140378-3140702; species=equCab
GCCCCGATCTCCTCGCCGGCCGCCGCCACTCACCTGAGCCTGGCGACCGCGGGCGACGCGACACTAGAGCCCAGCTCCCGCGGTCTGCCGCGCCACGGTGA----CTCCTCCAGCAGCACCCG-CCTCACAGCCCCACTTCCGGCCAACTGCCCGCTACTTCCGGCTGCTGCGCGAGTGACGGGTGCGGCCGAGGCTCAAAAGACTCCGTCAGCGTTTTCCAAGGACGTTTTCTATGGGAGGACGTTGCTGAGGAGACAGCTGGAGTCTAGGACCTGCGGCAGGGAAACAgcgcagtggatggaccgctctggaagtcatcgaa
>gene=chr20_3140378-3140702; species=gorGor
GCCGCGACCTCCTCCCCGGCCGCCGCCACTCACCTGATCCTCCCGAAAGCGGGCGCCGCAACACCAAACCGGGGACGCCGCGGGCGGCGGCGACACAGATACTGGCTCCTCCGGCAACTCCGAGCCTCACAGCCCCACTTCCGGCCAACTGCCCGCTACTTCCGCCTGCTGCGCGAGTGACGGATGCGGCCGAGGCTCAAAAGACTCTGTCAGCGTTTTCCAAGGACATTTTCCACTGGAGGACGTTGTTGAGGAGGCAGGGGGAGTCTAGGACCTGCAGAGGGAAAACACCTTCCTGGATGGATCGCTCTGGAAGTCATTAAG
>gene=chr20_3140378-3140702; species=panTro
GCCGCGACCTCCTCCCCGGCCGCCGCCACTCACCTGATCCTCCCGAAGGTGGGCGCCGCAACACCAAACCCGGGACGCCGCGGGCGGCGGCGACACAGATACTGGCTCCTCCGGCAACTCCGAGCCTCACAGCCCCACTTCCGGCCAACTGCCCGCTACTTCCGCCTGCTGCGCGAGTGACGGATGCGGCCGAGGCTCAAAAGACTCTGTCAGCGTTTCCCAAGGACATTTTCCACTGGAGGACGTTGTTGAGGAGGCAGGGGGAGTCTAGGACCTGCAGAGGGAAAACACCTTCCTGGATGGATCGCTCTGGAAGTCATTAAG
>gene=chr20_3140378-3140702; species=papHam
----------------CGGCCGCCGCCACTCACCTGATCCTCCTGAAGGTGGGCGCCGCAACACCAAACCGGGAACGCAGCGGGCGGCGGCGACACAGACACCCTCTCCTCTAGCGACTCCGGGCCTCACAACCCCACTTCCGGCCAACTGCCCGCTACTTCCGCCTGCTGCGCGAGTAACGGATGCGGCCGAGGCTCAAAAGACTTTGTCAGCGTTTCCCAAGGACATTTTCCACTGGAGGACGTTGTTGAGGAGACAGGGGGAGTCTAGGACCTGCAGAGGGAAAACACCTTCCTGAATGGATCGCTCTGGAAGTCATTAAG
>gene=chr20_3140378-3140702; species=ponAbe
GCCGCGACCTCCTCCCCGGCCGCCGCCACTCACCTGATCCTCCCGAAGGTGGTCGCCGCAACACCAAACCGGGGACGGCGCGGGCGACGGCGACACAGATACCCGCTCCACCTGCAACTCAGAGCCTCACAGCCCCACTTCCGGCCAACTGCCTGCTACTTCCGCCTGCTGCGCGAGTGACGGATGCGGCCGAGGCTCAAAAGACTCTGTCAGCGTTTCCCAAGGACATTTTCCACTGGAGAACGTTGTTGAGGAGGCAGGGGGAGTCTAGGACCTGCAGAGGGAAAACACCTTCCTGGATGGATCGCTCTGGAAGTCATTAAG
>gene=chr20_3140378-3140702; species=rheMac
----------------CGGCCGCCGCCACCTACCTGATCCTCCTGAAGGTGGGCGCCGCAACACCAAACCGGGAACGCAGCGGGCGGCGGCGACACAGACACT--CTCCTCTAGCGACTCCGGGCCTCACAACCCCACTTCCGGCCAACTGCCCGCTACTTCCGCCTGCTGCGCGAGTAACGGATGCGGCCGAGGCTCAAAAGACTTTGTCAGCGTTTCCCAAGGACATTTTCCACTGGAGGACGTTGTTGAGGGGACAGGGGGAGTCTAGGACCTGCAGAGGGAAAACACCTTCCTGAATGGATCGCTCTGGAAGTCATTAAG
>gene=chr20_3190025-3190349; species=hg19
TAGGCCGCCACCGCGAGCCCACTCGCCCGATACGCGCCTTGGGGTCCGGGTCGGCTTTCCCCGGGACCCCTGGCCGGAAACTGAGCCGTTCACTTCCGCCACCAGCCGGAAGTTTTCTGTCACTGGACGCCAAGGAGTTTTCGGTGGCTCAGCTGGGTAACCGGGGATCACCATGGCGGCCTCATTGGTGGGGAAGAAGATCGTGTTTGTAACGGGGAACGCCAAGAAGCTGGAGGAGGTGCCGGGAGGGTGTTGGGGGCTAACTGGGAGGCGGCTGGGAATAGGGCGGAGAAGGGGCTTCCGGGAGGAGGGAAGCACGTGGGA
>gene=chr20_3190025-3190349; species=bosTau
CAAGTTGGGGGCCCCAGGCTGCTCGAAAAGCTTGCTACTGGGGGTCCAAGGCT----TCCCTGGGACCACAGCTCAGAAATCGGATTATCCCCTTCCGCCGGTAGTCGGAAGTGCC-TGCGACTCGAAGCAGAAGGACTTCCGGTGGGTCTGCGGGGTACCTGGGGATCACCATGGCGGCCTCCTTGGCCGGGAAGAAGATCGTGTTTGTCACGGGGAACGCCAAAAAGCTGGAGGAGGTGACGGAAGGGTGGCGGAGGCCGACTAGGAGGCGGTGAGGGAGAAGGCG--GAAGAGGCTTCCAGGCGGAGCGAAGCAAGCGGGT
>gene=chr20_3190025-3190349; species=calJac
TAGGTTACCACGGCAAGCCCACCCACCCGATACGTGTCTTGAAGTCCGGGTCCGTTcccccccggATCTCTGGTCGGAAACTGAGCCGTTTACTTCCGCCACCGGCCGGAAGTGTGCTGCCACTGAATGCCAAGGAGTTTCCAGTGGCTCCGCCGTGTAACCGGGGCTCCCTATGGCGGCTTCCTTGGTGGGGAAGAAGATCGTGTTTGTCACGGGGAACGCCAAAAAACTAGAGGAGGTGCCGGGAGGGTGTTGGGGGTTGACTGGGAGGCGGCCGGGAATAGGGCGGAGAAGGGGCTTCCGGGCGAAAGGAACCACGTGGGA
>gene=chr20_3190025-3190349; species=canFam
CAGGGCGCTCCCCA---GGGTCTGAGCAGG-------CCGGATGCCCAGCGTTCCCCGGCCTGGGGCCCTACGCCGGAAGCTGCGCCGCCC-GGTTCCGCGTCAGC-GGAAGTGCC-TGCCACTCGAGGCAAA-GGGCTTCCGGTGGGTCGGCTTGGTCATCGGAG-TCAGCATGGCGGCCCCCTTGGCGGGGAAAAAGATCGTGTTTGTCACCGGGAACGCCAAGAAGCTGGAGGAGGTGCCGGGAGGGCGCGGGAGGCCGACCAGT-GGCGGCT-GGGACCGGGCGGAGAAGCAGCCTCCAGGCGGA---------------
>gene=chr20_3190025-3190349; species=equCab
--------------------------------------------------------------GAGACCCTCGGCCGGAA-TCAAGCCGCCC-CCTCCGCCGCCAGCCGGAAGTGCT-TGCGACTCGAGGCAAAGGAGCTTCCGGTGTGTCTGCCGGGTCTCCGGGTCTCACCATGGCGGCCTCCTTGGCCGGCAAAGAGATCGTATTTGTCACGGGGAACGCCAAGAAGCTGGAAGAGGTGCCGGGAGGGTGTGGGAGGGCGACCAGGAGGCGGCT-GGGTTAGGGTGGAGAAGGGGCTTCCAGGCGGACGGAAGCACGCG---
>gene=chr20_3190025-3190349; species=gorGor
TAGGCCGCCACCGCGAGCCCACTCGCCCGATACGCGCCTTGGGGTCCGGGTCGGCTTTCCCCGGGACCCCTGGCCGGAAACTGAGCCGTTCACTTCCGCCACCAGCCGGAAGTTTTCTGTCACTGGACGCCA-GGAGTTTTCGGTGGCTCAGCTGGGTAACCGGGGATCACCATGGCGGCCTCATTGGTGGGGAAGAAGATCGTGTTTGTAACGGGGAACGCCAAGAAGCTGGAGGAGGTGCCGGGAGGGTGTTGGGGGCTGACTGGGAGGCGGCTGGGAATAGGGCGGAGAAGGGGCTTCCGGGAGGAGGGAAGCACGTGGGA
>gene=chr20_3190025-3190349; species=panTro
TAGGCCGCCACCGCGAGCCCACTCGCCCGATACGCGCCTTGGGGTCCGGGTCGGCTTTCCCCGGGACCCCTGGCCGGAAACTGAGCCGTTCACTTCCGCCACCAGCCGGAAGTTTTCTGTCACTGGACGCCAAGGAGTTTTCGGTGGCTCAGCTGGGTAACCGGGGATCACCATGGCGGCCTCATTGGTGGGGAAGAAGATCGTGTTTGTAACGGGGAACGCCAAGAAGCTGGAGGAGGTGCCGGGAGGGTGTTGGGGGCTGACTGGGAGGCGGCTGGGAATAGGGCGGAGAAGGGGCTTCCGGGAGGAGGGAAGCACGTGGGA
>gene=chr20_3190025-3190349; species=papHam
TAGGCCGCCACCGCGAGCCCAGTCGCCCGATACGCGCCTTGGGGTCCGGGTCGGCTTTCCCCC-GACCCCTGGCCGGAAACTGAGCCGTTTACTTCCGCCACCAGCCGGAAGTTTTCTGTCACTGGACGCCAAGGAGTTTTCGGTGGCTCAGCTGGGTAACCGGGGCTCACCATGGCGGCCTCATTGGTGGGGAAGAAGATCGTGTTTGTCACGGGGAACGCCAAGAAGCTGGAGGAGGTGCCGGGAGGGTGTTGGGGGCTGACTGGGAGGCAGCTGGGAATACGGCGGAGAAGGGGCTTCCGGGTGGAGGGAAGCACGTGGGA
>gene=chr20_3190025-3190349; species=ponAbe
TAGGCCGCCACCGCTGGCCCACTCGCCCGATACGTGCCTTGGGGTCCGGGTCGGCTTTCCCCGGGACCCCTGGCCGGAAACTGAGCCGTTCACTTCCGCCACCAGCCGGAAGTTTTCTGTCACTGGACGCCGAGGAGTTTTCGGTGGCTCAGCTGGGTAACCGGGGATCACCATGGCGGCCTCACTGGTGGGGAGGAAGATCGTGTTTGTCACGGGGAACGCCAAGAAGCTGGAGGAGGTGCCGGGAGGGTGTTGGGGGCTGACTGGGAGGCGGCTGGGAATAGGGCGGAGAAGGGGCTTCCGGGAGGAGGGAAGCACGTGGGA
>gene=chr20_3190025-3190349; species=rheMac
TAGGCCGCCACCGCGAGCCCAGTCGCCCGATACGCGCCTTGGGGTCCGGGTCGGCTTTCACCCGGACCCCTGGCCGGAAACTGAGCCGTTTACTTCCGCCACCAGCCGGAAGTTTTCTGTCACTGGACACCAAGGAGTTTTCGGTGGCTCAGCTGGGTAACCGGGGCTCACCATGGCGGCCTCATTGGTGGGGAAGAAGATCGTGTTTGTCACGGGGAACGCCAAGAAGCTGGAGGAGGTGCCGGGAGGGTGTTGGGGGCTGACTGGGAGGCAGCTGGGAATACGGCAGAGAAGGGGCTTCCGGGTGGAGGGAAGCACGTGGGA
>gene=chr20_3761999-3762172; species=hg19
GCGCTTCCTTTCTCGCCACTGCAGAAGCCCATAACTGCCTCTGCCTGCCTAATCCAGAGACTCACGTCCCAGCTGGGAGCGGCCATATTGTTTTCTGAAACCATGGAAACCATTCCCGACTCTCCTGGGTACAAAGACTTCTGGGAGTTGTAGTTTTATCCCCTCCCCGCTAC
>gene=chr20_3761999-3762172; species=bosTau
GACCCTCTTCTCTCGCCACTGCTGTGACCCAGATCCGCCGCTGCGTCTCTAACCC--AGACTCGCGTCCCAGCTGGGAGCGGCCATATTGTTTTCTGAAACCATGGCAACCGAAACTGACTCGCCGGGGAGCAGGGGCTTCTGGGAGTTGTAGTTTCC------TCCCGCTAC
>gene=chr20_3761999-3762172; species=calJac
GCGCTTTCTCTCTCGCCTCTGTAGGAACCCATAACTGCCTCTGCCTGCCTAATCCAGAGACTCACGTCCCAACTGGGAGCGGCCATATTGTTTTCTGAAACCATGGAAACCGTCCCCGACTCGCCTGGGAGCAAAGACTTATGGGATTTGTAGTTTTATCCTCTCCCCGCTAC
>gene=chr20_3761999-3762172; species=canFam
GCTCCTCTTCTCTTGCCACTGAGGGCGACGAGACCTGCCTCCACCCCTCTAATCCGGAGACTCTCCTCCCAGCTGGGAGCAGCCATATTGTTTCCTGAAACCATGGCAACTATCCTTGACTAGGCAGGGAGCAGGGATTTCTGGGAGTTGTAGTTCTC------TCCCTCTCC
>gene=chr20_3761999-3762172; species=equCab
GCGCCTCCTCTCTCGCCGCTGCCGCCGCCCAGACCCGACTTTGCCTCTCTAATCCCAAGACTTGTGTCCCAGCTGGGAGCAGCCATATTGTTTTCTGAAACCATGGCAACCATCCGTGACTCGCCGAGGAGCAGAGGCTTCTGGGATTTGTAGTTTTC------TCCCGCTAC
>gene=chr20_3761999-3762172; species=gorGor
GCGCTTCCTTTCTCGCCACTGCAGAAGCCCATAATTGCCTCTGCCTGCCTAATCCAGAGACTCACGTCCCACCTGGGAGCGGCCATATTGTTTTCTGAAACCATGGAAACCATCCCCGACTCTCCTGGGTACAATGACTTCTGGGAGTTGTAGTTCTATCCCCTCCCCGCTAC
>gene=chr20_3761999-3762172; species=panTro
GCGCTTCCTTTCTCGCCACTGCAGAAGCCCATAATTGCCTCTGCCTGCCTAATCCAGAGACTCACGTCCCAGCTGGGAGCGGCCATATTGTTTTCTGAAACCATGGAAACCATCCCCGACTCTCCTGGGTACAAAGACTTCTGGGAGTTGTAGTTTTATCCCCTCCCCGCTAC
>gene=chr20_3761999-3762172; species=papHam
GCGCTTCCTTTCTTGCCACTGCAGAAGCCCGTAACTGCCTCTGCCTGCCTAATCCAGAGACTCACGTCCCAGCTGGGAGCGGCCATATTGTTTTATGAAACCATGGAAACCATCCCCGCCTCGCCTGGGAGCAAAGACTTCTGGGAGTTGTAGTTTTATCCCCTCCCCGCTAC
>gene=chr20_3761999-3762172; species=ponAbe
GCGCTTCCTTTCTTGCCACTGCAGAAGCCCATAATTGCCTCTGCCTGCCTAATCCAGAGACTCACGTCCCAGCTGGGAGCGGCCATATTGTTTTCTGAAACCATGGAAACCATCCCCGACTCGCCTGTGAACAAAGACTTCTGGGAGTTGTAGTTTTATCCCCTCCCCGCTAC
>gene=chr20_3761999-3762172; species=rheMac
GCGCTTCCTTTCTTGCCACTGCAGAAGCCCGTAACTGCCTCTGCCTGCCTAATCCAGACACTCACGTCCCAGCTGGGAGCGGCCATATTGTTTTCTGAAACCATGGAAACCATCCCCGCCTCGCCTGGGAGCAAAGACTTCTGGGAGTTGTAGTTTTATCCCCTCCCCGCTAC
>gene=chr20_5892223-5892547; species=hg19
GCTTCTCCGGTCCAGCCGCCATCTTCCTTTCCGCACAGGGGCCGCCGAGCGGGGCCATGCAGCCAACGCTGCTTCTCAGCCTCCTGGGAGCCGTGGGGCTGGCGGGTGAGTGGGCGCGGCGGGCCGGTCAGCACCGCGGACAGCGCCAGCCTCGCTCTTCCCCGCCGCTCCCGCAGCCAGGCTGGCGGATCCCGGGAGAGAGGGAGGGTTGAGGGGAAGGTTTACCTCTTGCTTCGTTTCTTCTCCTCCCTGGGTGTTTTCCTTCAGCTCCTCCCACCCGTTTGACTTGGAAAAAGCTAGAGGGCTTCCTAGCCCAACCAGGGG
>gene=chr20_5892223-5892547; species=bosTau
ATT-CACCCTTCCGACTGCTATCCTCTTCTCCGCGCAGATTTGGACGAGCGAGGCCATGCAGCCGGCCGCCCTTCTCGGCCTTCTGGGAGCCACGGTGGTTGCAGGTGAGTGGGCGCGGCTGGCCGTTCAGCACCGCGGACAGCGCCAGCCTCTGTCTCCTTGGCAGTTCTGGCATCTTGGCTGGTGGATACTGGGTGAGAGGGAGGGTTGAGTGAA-GGTCTCTCCCTTGATTAATTTCTTCCCTTCCCTGAGTGTTTCCCTTCAACTCCGCCCCAACATCTGACTTGGAAAAAGCCAGAGGACTTCCTA-------------
>gene=chr20_5892223-5892547; species=calJac
GCTTCTCCGGTCCAGCCGCCATCTTCCTCTCCGCGCAGGGGCCGGCGAGCGGGGCCATGCAGCCAGCGCTGCTTCTCAGCCTCCTGGGAGCCGTGGGGCTGGCGGGTGAGTGGGCGCGGCGGGCCGGTCAGCACCGCGGACAGCGCCAGCATCGCTGTTCCCCGCCGCTCCCGCAGCCAGGCTGGCGGATCCCGGGAGAGACGGAGGGTTGAGGGGAAGGCTTATCTCTTGCTTCATTTCTTCTCCTTCCTGGGTGTTTTCCTTCAACTCCTCCCGCCCCTTTGACTTGGAAAAAGCTAGAGGGTTTCCCAGCCCAACCAGGGG
>gene=chr20_5892223-5892547; species=canFam
ACT-CACAGGTCCAGCCGCCATCCTCTT---CGTGCAGATTCGGGCAAGCGGAGCCATGCAGCCTGCAGTGTTTCTCTGCCTCCTGGGAGCTGCAGTGGTGGCCGGTGAGTGGGCTCCGCGGGCTGATCAGCACCGCGGACAGCGCTTGCCGCGTTC-TCTCGGCCGCTGGGGC-CGTAGGCTGATAGATACTGGGGGAGAGGAAGGGTTGGGTGGAAGATTTCTCCTTTGCTTAATT----------------------CCCGAAACTCTGCCTCATCGTCTGACTTGGAAAAAGCCAGAGGGCTTCCTAGCCCAACCAGAAG
>gene=chr20_5892223-5892547; species=equCab
ACT-CACCGGTCCAGCCGCCATCCTCTTCTCCGCGCAGATTCGGGCGAGCCGGGCCATGCAGCCGGCGGTGTTTCTCGGCCTCCTGGGTGCGGCGGTGGTGGCCGGTGAGTGGGTGCGGCGGGCCGTTCAGCACCGCGGACAGCGCTAGCCTCGGTCTTCACAGCCGCTCTGGCACATAGGCTGGCGGATACTGGGAGAGAGG--GGGTAGGGTCCAAGGTTTCTCCCTTGCTTAATTTCTTCTCTTCCCTGGGTGTTTCCCTTCAACTCCGCCCCATCGTCTCACTTGGAGAAAGCCAGAGGGCTTCCTAGCCCAACCAGAAG
>gene=chr20_5892223-5892547; species=gorGor
GCTTCTCCGGTCCAGCCGCCATCTTCCTCTCCGCACAGGGGCCGGCGAGCGGGGCCATGCAGCCAACGCTGCTTCTCAGCCTCCTGGGAGCCGTGGGGCTGGCGGGTGAGTGGGCGCGGCGGGCCGGTCAGCACCGCGGACAGCGCCAGCCTCGCTCTTCCCCGCCGCTCCCGCAGCCAGGCTGGCGGATCCCGGGAGAGAGGGAGGGTTGAGGGGAAGGTTTATCTCTTGCTTCGTTTCTTCTCCTCCCTGGGTGTTTTCCTTCAGCTCCTCCCACCCGTTTGACTTGGAAAAAGCTAGAGGGCTTCCTAGCCCAACCAGGGG
>gene=chr20_5892223-5892547; species=panTro
GCTTCTCCGGTCCAGCCGCCATCTTCCTCTCCGCACAGGGGCCGCCGAGCGGGGCCATGCAGCCAACGCTGCTTCTCAGCCTCCTGGGAGCCGTGGGGCTGGCGGGTGAGTGGGCGCGGCGGGCCGGTCAGCACCGCGGACAGCGCCAGCCTCGCTCTTCCCCGCCGCTCCCGCAGCCAGGCTGGCGGATCCCGGGAGAGAGGGAGGGTTGAGGGGAAGGTTTACCTCTTGCTTCGTTTCTTCTCCTCCCTGGGTGTTTTCCTTCAGCTCCTCCCACCCGTTTGACTTGGAAAAAGCTAGAGGGCTTCCTAGCCCAACTAGGGG
>gene=chr20_5892223-5892547; species=papHam
GCTTCTCCGGTCCAGCCGCCATCTTCCTCTCCGCACAGGGGCCGGCGAGCGGGGCCATGCAGCCAGCGCTGCTTCTCAGCCTCCTGGGAGCCGTGGGGCTGGCGGGTGAGTGGGCGCGGCGGGCCGGTCAGCACCGCGGACAGCGCCAGCCTCGCTCTTCCCCGCCGCTCCCGCAGCCAGGCTGGCGGATCCCGGGAGAGAGGGGGGGTTGAGGGGAAGGTTTATCTCTTGCTTCGTTTCTTCTCCTCTCTGGGTGTTTTCCTTCAACTCCTCCCACCCGTTTGACTTGGAAAAAGCTAGAGGGCTTCTTAGCCCAACCAAGGG
>gene=chr20_5892223-5892547; species=ponAbe
GCTTCTCCGGTCCAGCCGCCATCTTCCTCTCCGCACAGGGGCCGGCGAGCGGGGCCATGCAGCCAACGCTGCTTCTCAGCCTCTTGGGAGCCGTGGGGCTGGCGGGTGAGTGGGCGCGGCGGGCCGGTCAGCACCGCGGACAGCGCCAGCCTCGCTCTTCCCCGCCGCTCCCGCAGCCAGGCTGGCGGATCCCGGGAGAGAGGGAGGGTTGAGGGGAAGGTTTATCTCTTGCTTCGTTTTTTCTCCTCCCTGGGTGTTTTCCTTCAGCTCCTCCCACCCGTTTGACTTGGAAAAAGCTAAAGGGCTTCCTAGCCCAACCAGGGG
>gene=chr20_5892223-5892547; species=rheMac
GCTTCTCCGGTCCAGCCGCCATCTTCCTCTCCGCACAGGGGCCGGCGAGCGGGGCCATGCAGCCAGCGCTGCTTCTCAGCCTCCTGGGAGCCGTGGGGCTGGCGGGTGAGTGGGCGCGGCGGGCCGGTCAGCACCGCGGACAGCGCCAGCCTCGCTCTTCCCCGCCGCTCCCGCAGCCAGGCTGGAGGATCCCGGGAGAGAGGGGGGGTTGAGGGGAAGGTTTATCTCTTGCTTCGTTTCTTCTCCTCCCTGGGTGTTTTCCTTCAACTCCTCCCACCCGTTTGACTTGGAAAAAGCTAGAGGGCTTCTTAGCCCAACCAAGGG
>gene=chr20_9495128-9495452; species=hg19
GCGGATGCAGTTGCAGAACAGGAAACAGACCCAGGGAGAAGTTTAGTCCCCCCAGATCTCATTGGCCCTCCGCACAAGCCAAGCCACAGCCACTCCTGCCACACAATCGGATTGCTTTCAGCACTCGCAGCCGTGGACCGCCGTGCGGTCCTTTCCTCCGCAGTGAGCCGATTTGCTCTGCCAGCAGCTGTCGGTGCCGCGCTCGACACCGAGTCCTAGCTAGGCGCTCACAGAATACGCGCTCCCTCCCTCCCCCTTCTCTGTCCCCCGCCTCTCGCTCACCCCGGCCCACTCCAGCGGCGACTTTGAGGGATTCCCTCTCTG
>gene=chr20_9495128-9495452; species=bosTau
GCGGATGCAACTGCAGCACAGGAAA------CAGGGAGAA-TCTGGCCCTCCCAAGTCTCACTGGACCTCTGCATGAACCCAGCCACCGTCACTTCTGCAACACAACC-GAATTCTTTCAGCACTCGCA---GAGTACCGCCGCGCGATCCTGCCCTCCGCAGTGAGCGGACTCA-TCAGCCCGCTTGGGTA-----------CCACGCCGCGGC--CGC-C--CGCGCACCGAGCTCTCGCCCGCCTCCTGCCCCCTCTCGCGCCCCCGCCCCTCGCTCGCCC-GGCTCACTCCAGCCGCCACTTGGAGGGATTCCCTCTCGG
>gene=chr20_9495128-9495452; species=calJac
GCGGATGCAATTGCAGAACAGGAAACAGTCCCAGGGAGGATTTTAGCCCCCCCAAATCTCATTGGCCCTCCGCACAAGCCAAGCCACAGCCACTCCTGCCACACAACCGGATTGCTTTCAGCACTCGCAGCCGTGGACCGCCGCGCGGT-GTTTTCTCTGCAGTGAGCTGATTTGCTCTGCCAGCAGCGGTCGGTGCCGCACTAGACACCGAGTCCTAGC-CAGCGCTCACAGAATACTCTCTCCCTCCCTCCTCCTTCTCTGGCCCCCGCCCCTCGCTTACCCCGGCCCA--CCAGAGGCGACTTTGAGGGATTCCCTCTCGG
>gene=chr20_9495128-9495452; species=canFam
GCAGATGCAACTGCAGAACAGGAAACAGACTCGGGGAAAA-TTTTGCCCCCCAACATCCCATTGGCTGTCTGCACCAGCCGAGCCACAAGCTCTCCTccaccaccacc-GATCCCTTTCAGCACTCGCAGCCGCGGACCACCTCGCGGTCGGCTCCTCCGCAGTGAGCCGCCTCGTTCGGGCGGCCCGGGTCGGTGCGGCCCCCGCCACCAGGTCTCCGC-CCGCGCGCAGGGAACTCGCGCTcccccccgccccccgcacggccccccgccccTCGCTCACCCCGGCTCACTCCAGCGGCGACTTTGAGGGATTCCCTCTCGG
>gene=chr20_9495128-9495452; species=equCab
TCGGATGCAATTGCAGCACAGGAAGCAGACTTAGGAAGAATTTTTGCCCCCTCAAATCTCATTGGCCCTCTGCACAAGCCAAGCCACTATCACTCCTACAACAAAACG-GAATCCTTTCAGCACTCGCTGCCGTGGACCACGGCGCGGTCCGTTCCTCCGCAGTGAGCCGACTCGTTCAGCCTGCATCGGTCGGTGCGGCACCCGACACCAAGTCCCCGC-CAGCAGGCACAGAACACGCGCTGC---CCTCCTCCCTCTGGGTCTCCCGCCCCTCGCTCACCCCGGCTCACTCCAGCGGCGACTTTGAGGGATTCCCTCTCGG
>gene=chr20_9495128-9495452; species=gorGor
GCGGATGCAGTTGCAGAACAGGAAACAGACCCAGGGAGAAGTTTAGTCCCCCCAAATCTCATTGGCCCTCCGCACAAGCCAAGCCACAGCCA-TCCTGCCACACAATCGGATTGCTTTCAG-ACTCGCAGCCGTGGACCGCCGTGCGGTCCTTTCCTCTGCAGTGAGCTGATTTGCTCTGCCAGCAGCTGTCGGTGCCGCACTCGACACCGAGTCCTAGC--------------------------------------------------------------------------------------------------------
>gene=chr20_9495128-9495452; species=panTro
GCGGATGCAGTTGCAGAACAGGAAACAGACCCAGGGAGAAGTTTAGTCCCCCCAAATCTCATTGGCCCTCCGCACAAGCCAAGCCACAGCCACTCCTGCCACACAATCGGATTGCTTTCAGCACTCGCAGCCGTGGACCGCCGTGCAGTCCTTTCCTCTGCAGTGAGCTGATTTGCTCTGCCAGCAGCTGTCGGTGCCGCACTCGACACCGAGTCCTAGCCAGGCGCTCACAGAATACGCGCTCCCTCCCTCCTCCTTGTCTGTCCCCCGCCCCTCGCTCACTCCGGCCCACTCCAGCGGCGACTTTGAGGGATTCCCTCTCTG
>gene=chr20_9495128-9495452; species=papHam
GCGGATGCAATTGCAGAACAGGAAACAGAACCAGGGAGAATTTTAGTACCCCCAAATCTCATTGGCCCTCCGCACAAGCCAAGCCACAGCCACTCCTGCCACACAATCGGATTGCTTTCAGCACTCGCAGCCGTGGACCGCCGCGCGGTCCTTTCCTCTGCAGTGAGCTGATTTGCTCTGCCAGCAGCTGTCGGTGCCGCACTCCACACCGAGTCCTAGC-CAGCGCTCACAGAATACGCGCTCCCTCCCTCCTCCTTCTCTGTCCCCCGCCCCTCGCTCACCCCGGCCCACTCCAGCGGCGACTTTGAGGGATTCCCTCTCGG
>gene=chr20_9495128-9495452; species=ponAbe
GCGGATGCAATTGCAGAACAGGAAACAGACCCAGGGAGAAGTTTAGTCCTCCCCAGTCTCATTGGCCCTCGGTACAAGCCAAGCCACAGCCGCTCCTGCCACACAATCGGATTGCTTTCAGCACTCGCAGCCGTGGACCGCCGTGCGGTCCTTTCCTCTGCAGTGAGCTGATTTGCTCTGCCAGCAGCTGTCGGTGCCGCACTCGACACCGAGTCCTAGC-CAGCGCTCACAGAATACGCGCTCCCTCCCTCCTCCTTCTCTGTCCCCCGCCCCTCTCTCACCCCGGCCCACTCCAGCGGCGACTTTGAGGGATTCCCTCTCTG
>gene=chr20_9495128-9495452; species=rheMac
GCGGATGCAATTGCAGAACAGGAAACAGAACCAGGGAGAATTTTAGTACCCCCAAATCTCATTGGCCCTCCGCAGAAGCCAAGCCACAGCCACTCCTGCCACACAATCGGATCGCTTTCAGCACTCGCAGCCGTGGACCGCCGCGCGGTCCTTTCCTCTGCAGTGAGCTGATTTGCTCTGCCAGCAGCTGTCGGTGCCGCACTCCACACGGAGTCCTAGC-CAGCGCTCACAGAATACGCGCTCCCTCCCTCCTCCTTCTCTGTCCCCCGCCCCTCGCTCACCCCGGCCCACTCCAGCGGCGACTTTGAGGGATTCCCTCTCGG
>gene=chr20_10200193-10200436; species=hg19
GGGTCGTGCCGGGTGGGAGGGCTCTGCGGAGGGCTGGCGCGGGTGGGCTGGCTTCGGGGACTGCGGCGGCCCGCGCTCAGCACCCTGGATAGCAACACCGAGGGCTCGCGCGGGCGCCCTCGACCTTTCAGCACCGGGGACAGCGGTCCGGCCGCAGCGCCTCATCTGCCTGCGGCAGAAATGCCTGGCCGGGGCTGGATGTGCCAGGGCTGGAGACCAAATTGTCTCCCTGAGACCCCGGTC
>gene=chr20_10200193-10200436; species=bosTau
GGGTAGTGCTGGGTGGGAGGGCTCTGCGGAAGACTggcgggggcgggCTCGCCTCCGGGACTGCGGCGGCCCGCTCTCAGCACCCTGGACAGCAACACCAGGGGACTGCGTTGGCGCCCGCGACCTTTCAGCACCGCGGATAGCGGTCCTGCCACAGCGCTGCATTTACCTGCGGCAGAGACGCCTGGCCAG-GCTAGAGGTTT--------CAGGCCAAACTGCTTCTCTGAGACTCCGATC
>gene=chr20_10200193-10200436; species=calJac
GGGTCGTGCCGGGTGGGAGGGCTCTGCGGAGGGCTGGCGCGGGTGGGCTGGCCTCGGGGACTGCGGCGGCCCGCGCTCAGCACCCTGGATAGCAATACCAAGGGCTCGCGCGGGCGCCCTCGACCTTTCAGCACCGGGGACAGCGGTCCGGCCGCAACGCCGCATCTGCCTGCGGCAGAAACGCCTGGCCAGGGCTGGATGTGCCAGGGCTGGAGACCAAATTGTCTCTCTGAGACCCCGGTC
>gene=chr20_10200193-10200436; species=canFam
GGGTCATGCTGTGTGGGAGGGCTCTGCGGAGGGCCGGCGGGGGTGGGCTCGCCTCGGGGACTGCGGCGGCCCGCAGTCAGCACCCTGGACAGCGATGCCCAGGCCCCTCGCGGGCGCCCGCGACCTTTCAGCACCGCGGAGAGCGGCCCGGCAGCCTCGCCGCATCTACCTGCCGCAGAGCTGCCTGGCCAG-GCT-GCCGG-TCAGGGCTGGAGGCCAAATTGCCTCTCTGAGACCTCGGTC
>gene=chr20_10200193-10200436; species=equCab
AGGTCGTGCTGGGTGGGAGGGCTCTGCGGAGGGCTGGCGGGGGTGGGCTCGCCTCGGGGACTGCGGCGGCCGGTACTCAGCACCCTGGACAGCAATACCGAGGGACCGCGCTGGCGCCCGCGACCTTTCAGCACCTCGGACAGCAGTCTGGCCACAGCGCCGCGTCTACCTGCGGCACGGATGCCTGGCCAG-GCTAGATAGTCCAGGACTCGAGGCCAAATTGCC----TGAAACCCCGGTC
>gene=chr20_10200193-10200436; species=gorGor
GGGTCGTGCCGGGTGGGAGGGCTCTGCGGAGGGCTGGCGCGGGTGGGCTGGCTTCGGGGATTGCGGCGGCCCGCGCTCAGCACCCTGGATAGCAATACCGAGGGCTCGCGCGGGCGCCCTCGACCTTTCAGCACCGGGGACAGCGGTCCGGCCGCAGCGCCTCATTTGCCTGCGGCAGAAATGCCTGGCCGG---------------------------------------------------
>gene=chr20_10200193-10200436; species=panTro
GGGTCGTGCCGGGTGGGAGGGCTCTGCGGAGGGCTGGCGCGGGTGGGCTGGCTTCGGGGACTGCGGCGGCCCGCGCTCAGCACCCTGGATAGCAACACCGAGGGCTCGCGCGGGCGCCCTCGACCTTTCAGCACCGAGGACAGCGGTCCGGCCGCAGCGCCTCATCTGCCTGCGGCAGATGTGCCTGGCCGGGGCTGGATGTGCCAGGGCTGGAGACCAAATTGTCTCCCTGAGACCCCGGTC
>gene=chr20_10200193-10200436; species=papHam
GGGTCGTGCCAGGTGGGAGGGCTCTGCGGAGGGCTGGCGCGGGTGGGCTGGCTTCGGGGACTGCGGCGGCCCGCGCTCAGCACCCTGGATAGCAATACCGAGGGCTCGCGCGGGCGCCCTCGACCTTTCAGCACCGGGGACAGCGGTCCGGCCGCAGCGCCGCATCTGCCTGCGGCAGAAATGCCTGGCCAGGGCTGGATGTGCGAGGGCTGGAGACCAGATTGTCTCTCTGAGATCCCGGTC
>gene=chr20_10200193-10200436; species=ponAbe
GGGTCGTGCCGGGTGGGAGGGCTTTGCGGAGGGCTGGCGCGGGTGGGCTGGCTTCGGGGACTGCGGCGGCCCGCGCTCAGCACCCTGGATAGCAATACAGAGGGCTCGCGCGGGCGCCCTCGACCTTTCAGCACCGGGGACAGCGGTCCAGCCGCTGCGTCGCATCTGCCTGCGGCAGAAATGCCTGGCCAGGGCTGGATGTGCCAGGGCTGAAGACCAAATTGTCTCTCTGAGACCCCGGTC
>gene=chr20_10200193-10200436; species=rheMac
GGGTCGTGCCAGGTGGGAGGGCTCTGCGGAGGGCTGGCGCGGGTGGGCTGGCTTCGGGGACTGCGGCGGCCCGCGCTCAGCACCCTGGATAGCAATACCGAGGGCTCGCGCGGGCGCCCTCGACCTTTCAGCACCGGGGACAGCGGTCCGGCCGCAGCGCCGCATCTGCCTGCGGCAGAAATGCCTGGCCAGGGCTGGATGTGCGAGGGCTGGAGACCAAATTGTCTCTCTGAGACCCTGGTC
>gene=chr20_11872876-11873200; species=hg19
GTTGTTTTGAATTTCTGTTGAGGTTACTAAGCCCGCTTTCACTGACTCCCTGCCCAGCCAAGGGCTTTCCCCTTCTTTTAACCCTACCTCAGTCCCCTACTCAACCCTCTGCCAGATCCCCTGTTTTAACTTTAACCTGAGGGAGGATCTTCCTCCCCCACAGGTTACTGGCTTTAAAGGGTTACTGCGGGTTCCCATAGCAACGAGTCCTCCAGGGGAAGTGGGCGGGTCCTCTTACCCTTGGGTTTCTGAACAGGACTCTTCCTTTTCGGAAGAATTTTTGAATCACCCTTTTTCATTTCTTGGCCTCAGCAGGTAAGGGTG
>gene=chr20_11872876-11873200; species=bosTau
ACAGCGTTGAATTTCTTAT------AGTAAGGCCACCCTCTCCGACCGC-TGCCCTTC-----------------TTCCAACTCGCTCTCAG-CTCCTTCCCCACCCTTCCCCAGCTCCCGCTTTTTACCCACAACCTCTGGGAGGATCCCCTCCCCC-AATAAGGTCTGACTCTGGGGGGTGGATGCGGGTTACCATAGCAACGGGTCTTCCAGGGGAAGTGGGCGGGTC----CACCTTTGGTTTGCTGAATAGGACGCTTCCTTTTCTAAAG-AGTTTG-AATCTCCC-TT-----TTCTTGGCCTTGGCA-GTAAAGGTG
>gene=chr20_11872876-11873200; species=calJac
GCTGTTTTGAATTTCTTTTGGGGTTACTAAGCCCGCTTTCACTGACCCCCTGCCCAGCCAAAGGCTTTCCCCTTCTTTTAACCCTACCTCAATCCCTCACTCTACGCTCCCCCAGATCCCCTGTTTTAACTCTAACCTTGGGAAAGCACTTCCTCCCCCACACGTTACTGCCTTTAAAGGGTTACTGTGGGTTACCATAGCAACGAGTCCCCCCGGGGAAGTGGGCGGGTCCTCTTAACCTTGGGTTTCTAAATAGGACTCTTCCTTTTCGGAAG-ATTTTTGAATCACCC-TTTTCATTTCTTGGTCTCAGCAGGTAAGGGTG
>gene=chr20_11872876-11873200; species=canFam
CATTTTTGGGTTTCCTTTT------ACTCAGCC---CTCCTCTAACCCC-TGTCCCGCGGAGCGTTTTCGTGGTGCCTCAACcccccccccctccctatcttttccctctccccatccccttcTTTTACCCCCAGCCTCTGGGAGGATCCCCCTCCCCCAGTCTGTACCGGCTCGGAAGGGTTACTGCGGGTTCCCATGGCAACGGTTACTCCAGGGGAAGTGGGCGGGTCCTCCTACCTTTGGGATTCCGAGTGGGACTC------TTCTGAAG-AATTTG-AATCACCC-TTTTCAGTTCTTGGCCTCAGCAGGTAAGGGTG
>gene=chr20_11872876-11873200; species=equCab
GGTCTTTTGAATTCTCTTT------TGGAAGCCCATCTTCTCTCACCCC-TGCCC--------GTTTTCATCTT-----------------------CCCTTTACTCTCCCCGCGTCCGC--TTTTTACCGCCAGCCTCTGGGAGGATCCGCCTCCCCCAGACCGTAGGGGCTCTGAAGGGTTCCTGCGGGTTCCCATAGCAGCGGGTCGTCCAGGGGAAGTGGGCGGGTCCTCTTACCTTCGGCTTTCTGAGTAGGACTCTTCCTTTCCTGCAG-ATGTTG-AATTACCC-TTTTCAGTTTTTGGCCTCCGAAGGTAAGGGTG
>gene=chr20_11872876-11873200; species=gorGor
GTTGTTTTGAATTTCTGTTGAGGTTACTAAGCCCGCTTTCACTGACTCCCTGCCCAGCCAAGGGCTTTCCCCTTCTTTTAACCCTACCTCAGTCCCCTACTCAACCCTCTGCCAGATCCCCTGTTTTAACTTTAACCTCAGGGAGGATCTTCCTCCCCCAC-GGTTACTGGCTTTAAAGGGTTACTGCGGGTTCCCATAGCAACGAGTCCTCCAGGGGAAGTGGGCGGGTCCTCTTACCCTTGGGTTTCTGAACAGGACTCTTCCTTTTCGGAAGAATTTTTGAATCACCCTTTTTCATTTCTTGGCCTCAGCAGGTAAGGGTG
>gene=chr20_11872876-11873200; species=panTro
GTTGTTTTGAATTTCTGTTGAGGTTACTAAGCCCGCTTTCACTGACTCCCTGCCCAGCCAAGGGCTTTCCCCTTCTTTTAACCCTACCTCAGTCCCCTACTCAACCCTCTGCCAGATCCCCTGTTTTAACTTTAATCTCAGGGAGGATCTTCCTCCCCCACAGGTTACTGGCTTTAAAGGGTTACTGCGGGTTCCCATAGCAGCGAGTCCTCCAGGGGAAGTGGGCGGGTCCTCTTACCCTTGGGTTTCTGAACAGGACTCTTCCTTTTCGAAAGAATTTTTGAATCACCCTTTTTCATTTCTTGGCCTCAGCAGGTAAGGGTG
>gene=chr20_11872876-11873200; species=papHam
GCTGTTTTGAATTTCTGTTGGGGTTACTAAGCCCGCTTTCACTGACCCCATGCCCAGCCAAAGGCTTTCCCCTTCTTTTAATCCTACCTCAGTCCTCCACTCAACCCTCCGCCAGATCCCCTGTTTTAACTTTAACCTCGGGGAGGATCTTCTTCCCCCGTAGGTTACTGGCTTTACAGGGTTACTGCGGGTTCCCATAGCAACGAGTCCTCCAGGGGAAGTGGGCGGGTCCTCTTACCCTTGGGTTTCTGAATAGGACTCTTCGTTTTCAGAAG-ATTTTTGAATCACCCTTTTTCATTTCTTGGCCTCAGCAGGTAAGGGTG
>gene=chr20_11872876-11873200; species=ponAbe
GTTGTTTTGAATTTCTGTTGGGGTTACTAAGCCCGCTTTCACTGACTCCCTGCCCAGCCAAGGGCTTTCCCCTTCTTTTAACCCTACCTCAGTCCCCCACTCAACCCCCCGCCAGATCCCCTGTTTTAACTTTAACCTCGGGGAGGATCTTCCTCCCCCATAGGTTACAGGCTTTAAAGGGTTACTGCGGGTTCCCATAGCAACGAGTCCTCCTGGGGAAGTAGGCGGGTCCTCTTACCGTTGGGTTTCTCAATAGGACTCTTCCTTTTCGGAAGAATTTTTGAATCACCCTTTTTCATTTCTTGGCCTCAGCAGGTAAGGGTG
>gene=chr20_11872876-11873200; species=rheMac
GCTGTTTTGAATTTCTGTTGGGGTTACTAAGCCCGCTTTCACTGACCCCATGCCCAGCCAAAGGCTTTCCCCTTCTTTTAACCCTACCTCAGTCCTCCACTCAACCCTCCGCCAGATCCCCTGTTTTAACTTTAACCTCGGGGAGGATCTTCTTCCCCTGTAGGTTACTGGCTTTACAGGGTTACTGCGGGTTCCCATAGCAACGAGTCCTCCAGGGGAAGTGGGCGGGTCCTCTTACCCTTGGGTTTCTGAATAGGACTCTTCCTTTTCAGAAG-ATTTTTGAATCACCCTTTTTCATTTCTTGGCCTCAGCAGGTAAGGGTG
>gene=chr20_13765438-13765762; species=hg19
GAGACTAGTTTTTTCCCCGCGCCACACACACACACGCCCTCAAGCCCTTCATCTCGAGCTCTTCAACTCCAGTCCATCCCCACTCACCGTCCGCAGTCCTACCAAGCCTCACGTGGGGCTCACACCCACAATCCTCCGCGTGACGCTCCGCCGTAATGGCAAGCGAACTAGGCCAAACTACTTGCACGTTCCCTCGAGAAGATCTTTGGAGTAGACACAAAAGCCGCGCTGGCGCATGCGCACAAAAAGCGCCGGCAATTGGGGTCGCAGCTGGAGATGCTGCGGCCGGCAGGGCTCTGGCGCTTATGTCGGCGACCTTGGGCG
>gene=chr20_13765438-13765762; species=bosTau
TACGCTAGCTCTGTCC------------------------------------------CTCTCC------AGCCCGACTCCACTCACCGATCCGAATCCCTCACGGCGTCACATGGGGCCCACACCCACAATCCTCTGCGAGACACACCGCCGTGAAGGCACGCGAACTGGGCCAAACTTCCTCCGCTTTCCCTCGCGAAGTGCTCCGGCGTCCTTGCCGTAGCCTC---GGCGCATGCGCATAGCC-GAGCCGGCCGCGGGTGTATGCGCTGGAGATGCCTCTGCTTACCCCGCTTCGGTTCTCGTGGCGGCGGCTGCCGGCG
>gene=chr20_13765438-13765762; species=calJac
GATACCAGTTCTTCCTCCGGGCCACACGTACGC--CTCCTCAAGCACTTCAATTCGAGCTCTTCAACTCGAGCCCATCCCCACTCACCGTCCCGAGTCCTTTCAAGCTTCACGTGGGACTCGCACCCACAATCCTCCGCAGGACGCTCTGCCGTAATGGCAAGCGAACTAGGCCAAACTACTTGCACGTTTCCTCGCGAACATCTTTGTAGAAGTCGCTGAAGCCGCTCTGGCGCATGCGCACAAAAAGTGCTGGTAATTGGTATCGCGGCTGGAGATGCTGCGTTCGGCGGGTCTCTGGCACTTTTGTCGGCGACTTGGGGCG
>gene=chr20_13765438-13765762; species=canFam
CAGACTCGCCAAGCACCC---------------------------------CGCGCAGCCCTTC------AACCCGACTCCGCTCACCTC--GGAACTCCGCCCGGCCTCACGTGCGACCCGAACCCACAGTCCTCCGGGTGACGCTCCGCCGGAATGGCAAGAGAACTGGGACAAACTACTTCCCCTTTCCCTCACTGTGCTCTCCAGCGCAGGCGCCGGAACCGCGGCGGCGCATGCGCCGCAGA-GCGCCTGCGAGCGGCGTCACCGCGGGAGATGCAGCGCCTGGGCGGTCTCTGGCTCTTATGGCGGCGGCCTCCGGCG
>gene=chr20_13765438-13765762; species=equCab
GACACCGGTTCTGTACCC---------------------------------GCTACGGCCCTTC------AACCCAACCCCACTCACCTCGAGGAGCCCCTCAGAGCCTCACATGGGACCCATACCCACAATCCTCCGCGTGTCGCTCCGCCGTAATGGCACGCGAACTGGGCCAAACTACTTCTCTTTTCCCTC---GCGAAATCTGGAGTAGTCGCCGATGCCGCGGCGGCGCATGCGCAGAAGG-GCTCCGGCGAGTGGCGTAGCCGCTGGAGATGCTGCGGCTGACCCGAGTCTGGCTGCTGTGGCGGCGACCTCCGGCG
>gene=chr20_13765438-13765762; species=gorGor
GAGACTAGTTTTTTCCCCGCGCCACACACACACAGGGCCTCGAGCCCTTCATCTCGAGCTCTTCAACTCGAGTCCATCCCCACTCACCGTCCGGAGTCCTACCAAGCCTCACGCGGGGCTCACACCCACAATCCTCCGCGTGACGCTCCGCCGTAATGGCAAGCGAACTAGGCCAAACTACTTGCACGTTCCCTCGAGAAGATCTTTGGAGTAGTCACAAAAGCCGCGCTGGCGCATGCGCACAAAAAGCGCCGGCAATTGGGGTCGCAGCTGGAGATGCTGCGGCCGGCAGGGCTCTGGCGCTTATGTCGGCGACCTTGGGCG
>gene=chr20_13765438-13765762; species=panTro
GAGACTAGTTTTTTCCCCGCGCCCCACACACACACGCCCTCGAGCCCTTCATCTCGAGCTCTTCAACTCGAGTCCATCCCCACTTACCGTCCGGAGCCCTACCAAGCCTCACGTGGGGCTCACACCCACAATCCTCCGCGTGACGCTCCGCCGTAATGGCAAGCGAACTAGGCCAAACTACTTGCACGTTCCCTCGAGAAGATCTTTGGAGTAGACACAAAAGCCGCGCTGGCGCATGCGCACAAAAAGCACCGGCAATTGGTGTCGCAGCTGGAGATGCTACGGCCGGCAGGGCTCTGGCGCTTATGTCGGCGACCTTGGGCG
>gene=chr20_13765438-13765762; species=papHam
GAGACTAGTTTCTTCCCCGCGCCACACCTACGCCCC----------------CTCAAGCTCTTCAACTCGAGCTCATCCCCACTTACCGTCGGGAGTCCTCCCGAGCCTCACATGGGGCTCACACCCACAATCCTCCGCGTGGCGCTCTGCCGTAACGGCAAGCGAAGTAGGCCAAACTACTTGCACGCTCTCTC--TGTGCTCTTCGGAGTAGGCACAAAAGCCGCTCTGGCGCATGCGCACAAAAAGTGCCGGCAATTGGTGTAGCAGCTGGAGATGCTGCGGCCGGCAGGGCTGTGGCCCTTATGTCGGCGACCTTGGGCG
>gene=chr20_13765438-13765762; species=ponAbe
GAGACTAGTTCTTACCCCGCGCCACACACACAC--GCCCTCGAGCCCTTCAACTCGAGCTCTTCAACCCCAGTCCATCCACACTCACCGTCCGGAGTCCTCCCAAGCCTCACGTGGGCCTCACACCCACAATCCTCCGCGTGACGCTCCGCCGTAATGGCAAGCGAACTAGGCCAAACTACTTGCACGTTCCCTCGCGAAGATCTTTGGAGTAGTCGCAAAAGCCGCGCTGGTGCATGCGCACAAAAAGCGCCGGCAATTGGGGACGCAGCTAGAGATGCTGCGGCCGGCAGGGCTCTGGCGTTTATGTCGGCTATCTTGGGCG
>gene=chr20_13765438-13765762; species=rheMac
GAGACTAGTTCTTCCCCTGCGCCACACCTACGACCG----------------CTCAAGCTCTTCAACTCGAGCTTATGCCCACTTACCGTCGGGAGTCCTGCCGAGCCTCACATGGGGATCACACCCACAATCCTCCGCGTGGCGCTCTGCCGTAACGGCAAGCGAAGTAGGCCAAACTACTTGCACGATCCCTC--TGTGATCTTCGGAGTAGGCACAAAAGCTGCTCTGGCGCATGCGCACAAAAAGTGCCGGCAATTGGTGTAGCAGCTGGAGATGCTGCGGCCGGCAGGTCTGTGGCGCTTATGTCGGCGACCTTGGGCG
>gene=chr20_17208356-17208483; species=hg19
GACTTGATGGCGAAAATAGGATAACACCTTTCACAGGATGCCATGCTCCGGGGATGCTGTCCGAGGTACCAAGTTCTCGAGGCTGCCTGGGGATGGAGGGATGAAGCCCTGAACAGCTAAGCCTGGC
>gene=chr20_17208356-17208483; species=bosTau
GACTTGGTGGAGAAAACAGGATAACACCTTTCAAACAATGCGGTGCGCCCGGGCTGCTGTCCGAGCGACCAAGTTCTCAAGGCTGCCTGGGGGT-GAGGCAAGAAGTGCCCGCCGTCTGGGCTTGGC
>gene=chr20_17208356-17208483; species=calJac
GACTTGATGGCGAAAATAGGATAACACCTTTCAAAGGATGCCATGCTTCCGGGATGCTGTCCGAGGTACCAAGTTCTCGAGGCTGCCTGGGGATGGAGGGACGAAGCCCTGAATGTCTGAGCCTGGC
>gene=chr20_17208356-17208483; species=canFam
GACTTGGTGGTGAAAACAAGGGAACACCTTTCTAACAATGCCTTGCGCCCGGGCTGCTGTCCGAGGTACCAAGTTCTCAAGGCTGCGTGGGGATGGAGGAATGAAGCGCTGAACATCTGGGCTTGAC
>gene=chr20_17208356-17208483; species=equCab
GACTTGGTGGCAAAAACAGGATAACAGCTTTCAAACAATGCCTTGCGCCCGGGATGCTGTCCGAGGTACCAAGTTGTCAAGGCTGCCTGGGGATGGAGGGGTGAAGTGATGAACAGCTGGGCTTGGC
>gene=chr20_17208356-17208483; species=gorGor
GACTTGATGGCGAAAATAGGATAACACCTTTCACAGGATGCCATGCTCCCGGGATGCTGTCCGAGGTACCAAGTTCTCCAGGCTGCCTGGGGATGGAGGGATGAAGCCCTGAACAGCTGAGCCTGGC
>gene=chr20_17208356-17208483; species=panTro
GACTTGATGGCGAAAATAGGATAACACCTTTCACAGGATGTCATGCTCCCGGGATGCTGTCCGAGGTACCAAGTTCTCGAGGCTGCCTGGGGATGGAGGGATGAAGCCCTGAACAGCTGAGCCTGGC
>gene=chr20_17208356-17208483; species=papHam
GACTTGATGGCGAAAATAGGATAACACCTTTCAAAGGATACCATGCTCCCGGGATGCTGTCCGAGGTACCAAGTTCTCGAGGTTGTCTGGGGATGGAGGGATGAAGCCCTGAATAGCTGATCCTGGC
>gene=chr20_17208356-17208483; species=ponAbe
GACTTGATGGCGAAAATAGGATAACACCTTTCACAGGATGCCATGCTCCCGGGATGCTGTCCGAGGTACCAAGTTCTCGAGGCTGCCTGGGGATGGAGGGATGAAGCCCTGAACAACTGAGCCTGGC
>gene=chr20_17208356-17208483; species=rheMac
GACTTGATGGCGAAAATAGGATAACACCTTTCAAAGGATACCATGCTCCCGGGATGCTGTCCGAGGTACCAAGTTCTCGAGGTTGTCTGGGGATGGAGGGATGAAGCCCTGAATAGCTGATCCTGGC
>gene=chr20_19601118-19601315; species=hg19
AGGAAGAAATGACCTTGCCAGACCCTCAGCAGTTTGACATTAAAGCTTGGCAACAAAGCAGAAGTTCACCAGGGAGCAAACAGCTGGAATATTCACACCAGTTGTCCTAGCTGTCACTGGGACACTAGCACATTCTTGGGGAAATCCAGATAAGGCCCCACCTGCTGGGACATTAGCAGGTCTTCTGTCTTGTGTTT
>gene=chr20_19601118-19601315; species=bosTau
AATAAGAATTGACATTGCTAGAACATTAGCTGTCTGACGTTAAAGCCTTACCAT-GGGCTGAGGTGCTCCTGGGGGCTGGCAGCTGCA-GGTCTACCCCAGCTGTTGTGAATGTCACTGGGAAACCAGCACATTAATGGGGAAAG-CAGATAAGATGCCACCTGCCAGCATCTTACCGGATCTTCTGTCTTATTTGG
>gene=chr20_19601118-19601315; species=calJac
ATGAAGAAATGACGATGCCAGACCCTCAGCAGTTTGACACTGAAGCTTGACAACAAAGCAGAAGTTTACCAGGGAGCAGGCAGCTGGAATATTCGAGCCAGTTGTCCTAGCTGTCACTGAGACACTAGCACATTCTTGGGGAAATCCGGATAAGGCTCCACCTGCTGGGACACAATCAGGTCTTCTGACTTGTGTTT
>gene=chr20_19601118-19601315; species=canFam
AATAAGAACTGACATCATCAGAACC--------TTGGCATTGAAGCTTGACAGCAAGGC------TCATCTGGGGGCAAACAGCTGCAGTGTCCATACCAGCTGTCATCGATGTCACTGGGACACCAGCACATTAGTGAGGAAAT-CAGATGAGACCCCACCTACTGGGACATGATTGGATCTTCTGTCTTGTGTCT
>gene=chr20_19601118-19601315; species=equCab
AATAAGACCTGACATTGCCAGAAACTTCGATGTTTAACGTTAAAGCTTGACAGC-AGGCAGAGGTTCACCTAGGGACAGGCAGCTGCAGTGTTAACACCAGCTGTTGTAGATGTTGCTGGGACACCAGTACATCAACGGGGAAAT-TGGATGAGACATTATCCGCTGGGACATTATCAGGCCTTCTGTCCTGTGTTT
>gene=chr20_19601118-19601315; species=gorGor
AGGAAGAAATGACCTTGCCAGACCCTCAGCAGTTTGACATTAAAGCTTGGCAACAAAGCAGAAGTTCACCAGGGAGCAAGCAGCTGGAATATTCACACCAGTTGTCCTAGCTGTCACTGGGACACTAGCACATTCTTGGGGAAATCCAGATAAGGCCCCACCTGCTGGGACATTAGCAGGTCTTCTGTCTTGTGTTT
>gene=chr20_19601118-19601315; species=panTro
AGGAAGAAATGACCTTGCCAGACCCTCAGCAGTTTGACATTAAAGCTTGGCAACAAAGCAGAAGTTCACCAGGGAGCAAACAGCTGGAATATTCACACCAGTTGTCCTAGCTGTCACTGGGACACTAGCACATTCTTGGGGAAATCCAGATAAGGCCCCACCTGCTGGGACATTAGCAGGTCTTCTGTCTTGTGTTT
>gene=chr20_19601118-19601315; species=papHam
AGGGAAAAATGACCTTGTCAGACCCTCAGCAGTTTGACATTAAAGCTTGGCAACAAAGCAGAAGTTCATCAGGGAGCAAGCAGCTGGAATATTCACGCCAGTTGTCCTTGCTGTCACTGGGACACTAGCACATTCTTGGGGAAATCCGGATAAGGCCCCACCTGCTGGGACATTATCAGGTCT--TGTCTTGTGTTT
>gene=chr20_19601118-19601315; species=ponAbe
AGGAAGAATTGACCTTGCCAGACCCTCAGCAGTTTGACATTAAAGCTTGGCAACAAAGCAGAAGTTCACCAGGGAGCAAGCAGCTGGAATATTCACACCAGTTGTCCTAGCTGTCACTGGGACACTAGCACGTTCTTGGGGAAATCCGGATAAGGCCCCACCTGCTGGGACATTAGCAGGTCTTCTGTCTTGTGTTT
>gene=chr20_19601118-19601315; species=rheMac
AGGGAAAAATGACCTTGCCAGACGCTCAGCAGTTTGACATTAAAGCTTGGCAACAAAGCAGAAGTTCATCAGGGAGCAAGCAGCTGGAATATTCACGCCAGTTGTCCTTGCTGTCACTGGGACACTAGCACATTCTTGGGGAAATCCGGATAAGGCCCCACCTGCTGGGACATTATCAGGTCT--TGTCTTGTGTTT
>gene=chr20_20033121-20033288; species=hg19
CCTTTGACCTCTCGCTTGAGCCGTGACGGAGGCGGCACCGTTTCCATGGTGACCAGGCTGCGCGTCCTCCTTGCGGCAGCGCGTGGAGTGCGGCGTCCTGGAGCTGCGGATGAGGTGGGTAACGCCGTGCTGACTAGCAGCGACGCAAGGACTGCGGTGCAGGGCGT
>gene=chr20_20033121-20033288; species=bosTau
-----------------------------------------------------------------------------------------------------------------------------------------------------------------------
>gene=chr20_20033121-20033288; species=calJac
CTTTTGACCTCTCGCATGCGCCGTGACGGA-GCGGCTCCGTTTCCACGGTGACCAGGCTGCGCGTACTCC-TGCAGCAGCGCGTAGAGTGCGGCGTCCTGGAGCTGCGAGTGAGGTTCGTAGCGCCGGCCTGCCTGGCAGCGACGCAGGTCCTGCGGTTCAGGGCGT
>gene=chr20_20033121-20033288; species=canFam
CCTTTGACTTCACGCACGCGCCGTGACGCCGGCAACTTCGTTTCTGTGGTAACCGGGCTGAGCGTCCTCCT------------CGGAGAGCAGTGTCTCGGAGTTGCGGGAGAGGTGGGTAGTGCTGGCTCGCCCGACAGGGGCGCGGGGACGG-AGTCCGGGGCGC
>gene=chr20_20033121-20033288; species=equCab
CCTTTGACCGCTCGCACGCGCCGTGACGGAGGCAGCGTCGTTTCCATGGTAACCAGGCTGCGCGTCCTCCTTGGTGGCGAGCGTGGAGGATTGTGTCCTGGAGTTGCGGCTGAGGTGGGTAACGCTGGCCTGCCCTGCAGGGACATGGTTATTG-AGTCCAGGGCGT
>gene=chr20_20033121-20033288; species=gorGor
CCTTTGACCTCTCGCATGCGCCATGACGGAGGCGGCACCGTCTCCATGGTGACCAGGATGCGCGTCCTCCTTGCGGCAGCGCGTGGAGTGCGGCGTCCTGGAGCTGCGAATGAGGTGGGTAACGCCGTGCTGACTAGCAGCGACGCAAGGACTGCGGTGCAGGGCGT
>gene=chr20_20033121-20033288; species=panTro
CCTTTGACCTCTCGCATGCGCCATGACGGAGGCGGCACCGTTTCCATGGTGACCAGGCTGCGCGTCCTCCTTGCGGCAGCGCGTGGAGTGCGGCGTCCTGGAGCTGCGGATGAGGTGGGTAACGCCGTGCTGACTAGCAGCGACGCAAGGATTGCGGTGCAGGGCGT
>gene=chr20_20033121-20033288; species=papHam
CCTTTGACCTCTCGCATGCGCCGTGACGGACGTGGCACCGTTTCCATGGGGACCAGGCTGCGCGTCCTCCTTACAACAGCGCGCGGAGTGCGGCGTCCTGGAGCTGCGCGTGAGGTGGGTAGCGCCGGCCTGACTAGCAGCGACGCGAGGACTGCGGTTCAGGGCGT
>gene=chr20_20033121-20033288; species=ponAbe
CCTTTGACCTCTCGCATGCGCCATGACGGAAGCGGCACCGTTTCCATGGTGACCAGGCTGCGCGTCCTCCTTGCGGCAGCGCGTGGAGTGTGGCGTCCTGGAGCTGCGGATGAGGTGGGTAACGCCGTCCTGACTAGCAGCGACGCAAGTACTGAGGTTCAGGGCGT
>gene=chr20_20033121-20033288; species=rheMac
CCTTTGACCTCTCGCATGCGCCGTGACGGACGTGGCACCGTTTCCATGGGGACCAGGCTGCGCGTCCTCCTTACAGCAGCGCGCGGAGTGCGGCGTCCTGGAGCTGCGCGTGAGGTGGGTAGCGCCGGCCTGACTAGCAGCGACGCGAGGACTGCGGTTCAGGGCGT
>gene=chr20_20433078-20433231; species=hg19
TGCCATGCGAAGGCCTATTACTTTATTCGGTGCCACCGCTGACAGGCAGCCACGTGGGTATCCCCAGCGGAAGGGCTGTCTCCTCCCGGCGGCGAGGACAGGAACCCAGTGAGCTGAACACATCCGACATTGTACGGAGCAGCAGGAACAGCT
>gene=chr20_20433078-20433231; species=bosTau
TGCCATGCGAAGGCCTATTACTTTATTCGGTGCCACCGCTGACAGGCAGCCACGTGGGTATCCCCAGAGGAAGGACGGTCTCCTCCCGGCGGCGGGGACAGGAACCCAGTGGGTTGAACACATTCGACATTGTGCAGAGCAGCAGGAACAGCT
>gene=chr20_20433078-20433231; species=calJac
TGCCATGCGAAGGCCTATTACTTTATTCGGTGCCACCGCTGACAGGCAGCCACGTGGGTATCCCCAGCGGAAGGGCTGTCTCCTTCGGGCGGCGAGGACAGGAACCCAGTGAGCTGAACACATCCGACATTGTACTGAGCAGCAGGAACAGCT
>gene=chr20_20433078-20433231; species=canFam
TGCCATGCGAAGGCCTATTACTTTATTCGGTGCCACCGCTGACAGGCAGCCACGTGGGTATCCCCAGTGGAAGGGCTGTCTCCTCCCGGCGGCGAGGACAGGAACCCAGTGAGCTGAACACATCCGACATTGTACGGAGCAGCAGGAACAGCT
>gene=chr20_20433078-20433231; species=equCab
TGCCATGCGAAGGCCTATTACTTTATTCGGTGCCACCGCTGACAGGCAGCCACGTGGGTATCCCCAGCGGAAGGGCTGTCTCCTCCCGGCGGTGGGGACAGGAACCCAGTGAGCTGAACACATCCGACATTGTAAGGAGCAGCAGGAACAGCT
>gene=chr20_20433078-20433231; species=gorGor
---------------------------------------------------------------------------------------------------------------------------------------------------------
>gene=chr20_20433078-20433231; species=panTro
TGCCATGCGAAGGCCTATTACTTTATTCGGTGCCACCGCTGACAGGCAGCCACGTGGGTATCCCCAGCGGAAGGGCTGTCTCCTCCCGGCGGCGAGGACAGGAACCCAGTGAGCTGAACACATCCGACATTGTACGGAGCAGCAGGAACAGCT
>gene=chr20_20433078-20433231; species=papHam
TGCCATGCGAAGGCCTATTACTTTATTCGGTGCCACCGCTGACAGGCAGCCACGTGGGTATCCCCAGCGGAAGGGCTGTCTCCTCCCGGCGGCGAGGACAGGAACCCAGTGAGCTGAACACATCCGACATTGTACGGAGCAGCAGGAACAGCT
>gene=chr20_20433078-20433231; species=ponAbe
TGCCATGCGAAGGTCTATTACTTTATTCGGTGCCACTGCTGACAGGCAGCCACGTGGGTATCCCCAGAGGAAGGGCTGTCTCCTCCCGGCGGCGAGGACAGGAACCCAGTGAGCTGAACACATCCGACATTGTACGGAGCAGCAGGAACAGCT
>gene=chr20_20433078-20433231; species=rheMac
TGCCATGCGAAGGCCTATTACTTTATTCGGTGCCACCGCTGACAGGCAGCCACGTGGGTATCCCCAGCGGAAGGGCTGTCTCCTCCCGGCGGCGAGGACAGGAACCCAGTGAGCTGAACACATCCGACATTGTACGGAGCAGCAGGAACAGCT
>gene=chr20_20444687-20445011; species=hg19
ATTGTCCTCCACTCAGCTGGAGGACGAAGCGCCAGGAGGCTTTTGTGCTTGGTGAGATTTCTTCCACAACCTTCCCGCAACAGACCCTAGTGCTTCCTCCAGACTCTTTTCTAATTGAGATGCAAATTAATCTCTCTGGCTGATTACACTTCCCTTAAAGCTACTGACAAATGCAGCTGTAACCAGAGTTTGCGGACTTTCCAACAAGTGACTTCAGCTGTCAGTATTTGCATGCTCAGCCAAGGCCCGCCCGCTCCCAGTCTCAGAGCCATGGAGAGCTTCCTTTAGGCATTACAAGCCTGTTTTATTTATGTGTATACAATT
>gene=chr20_20444687-20445011; species=bosTau
AGTGTCCTCCACTGGGCTGGAGG--AG-GCG-GCGAAGGCTTTTGTGCCTGGGGAGATTTCTTCCACAACCTTCCAGCACCAGACTCCAGAGCTTCCTCTCAACTCTCTTCTAATTGAGATGCAAATTAATCTCTCCGGCTGATTACACTTCCCTTAAGGCTACCAACACGCGCAGCTGTAACCAGAGTTTGTGAACTCCCCAACAAGTGACTTCAGCTGACAGC-CTTGCCCGTGCAGAC------TGCCGGTGGCAGGAGCTGGGCAGCC--AGGACTTCCCTATGGCGTTACTGGC--A------------GTAGGAAATT
>gene=chr20_20444687-20445011; species=calJac
ATTGTCCTCCACTCAGCTGGAGGACCAAGCGCCAGGAGGCTTTTGTGCTTGGTGAGATTTCTTCCACAACCTTCCCGCAACAGACCCTAGTGCTTCCTCCAGACTCTTTTCTAATTGAGATGCAAATTAATCTATCTGGCTGATTACACTTCCCTTAAAGCTACTGACAAATGCAGCTGTAACCAGAGTTTGCGGACTTTCCAACAAGTGACTTCAGCTGTCAGTATTTGCATGGGCAGCCAAGGCCCGCCCGCTCCAAGTCTCAGAGCCGCGGAGAGCTTCCTTTAGGCATTACAAGCCCGTTTTATTTATGTGTATAAAATT
>gene=chr20_20444687-20445011; species=canFam
ATTGTCCTCCACTCAGCTGGAGGACTGAGCG-AGGGAGGCTTTTGTGCTGGGTGAGATTTCTTCCACAACCTTCCAGCACCAGACCCTAGTGCTTCCTCCCGACTCTTTTCTAATTGAGATGCAAATTGATCTCTCTGGCTGATTACACTTCCCTTAAAGCTACTGACAAATGCAGCTGTAACCAGAGTTTGTGGACTTTCCAACAAGTGACTTCAGCTGTCAGTATTTGCATGTGCAGCCAAGGCCCGCCTGCTCCATGTCTCAGACATGTGGAGAGCTTCCCTTAGGCATTGCAGGC--GTTTTATTTACGTGTATAAAATT
>gene=chr20_20444687-20445011; species=equCab
ATTGTCCT-CACTCAGCTGGAGGGCGGAGCA-TCGAAGGCTTTTGTGCTTGATGAGATTTCTTCCACAACCTTCACGCACCAGACCT-AGTGCTTCCTCTGGACTCTTTTCTAATTGAGATGCAAATTAATCTCTCTGGCTGATTACACTTCCCTTAAAGCTACTGACAAATGCAGCTGTAACCAGAGTTTGCAGACTTTCCAACAAGTGACTTCAGCTGTCAGTATTTGCATGCGCAGCCCAGGCCCGCCTGCTCCAGGTCTCAGACATGCGGAGAGCTTCCCTTAGGCATTGCAGGC--GTTTTATTTACGTGTATAAAATT
>gene=chr20_20444687-20445011; species=gorGor
ATTGTCCTCCACTCAGCTGGAGGACGAAGCGCCAGGAGGCTTTTGTGCTTGGTGAGATTTCTTCCACAACCTTCCCGCAACAGACCCTAGTGCTTCCTCCAGACTCTTTTCTAATTGAGATGCAAATTAATCTCTCTGGCTGATTACACTTCCCTTAAAGCTACTGACAAATGCAGCTGTAACCAGAGTTTGCGGACTTTCCAACAAGTGACTTCAGCTGTCAGTATTTGCATGCTCAGCCAAGGCCCGCCCGCTCCAAGTCTCAGAGCCATGGAGAGCTTCCTTTAGGCATTACAAGCCTGTTTTATTTATGTGTATACAATT
>gene=chr20_20444687-20445011; species=panTro
ATTGTCCTCCACTCAGCTGGAGGACGAAGCGCCAGGAGGCTTTTGTGCTTGGTGAGATTTCTTCCACAACCTTCCCGCAACAGACCCTAGTGCTTCCTCCAGACTCTTTTCTAATTGAGATGCAAATTAATCTCTCTGGCTGATTACACTTCCCTTAAAGCTACTGACAAATGCAGCTGTAACCAGAGTTTGCGGACTTTCCAACAAGTGACTTCAGCTGTCAGTATTTGCATGCTCAGCCAAGGCCCGCCCGCTCCAAGTCTCAGAGCCATGGAGAGCTTCCTTTAGGCATTACAAGCCTGTTTTATTTATGTGTATACAATT
>gene=chr20_20444687-20445011; species=papHam
ATTGTCCTCCACTCAGCTGGAGGACGAAGCGCCAGTAGGCTTTTGTGCTTGGTGAGATTTCTTCCACAACCTTCCCGCAACAGACCCTAGTGCTTCCTCCAGACTCTTTTCTAATTGAGATGCAAATTAATCCCTCTGGCTGATTACACTTCCCTTAAAGCTACTGACAAATGCAGCTGTAACCAGAGTTTGCGGACTTTCCAACAAGTGACTTCAGCTGTCTGTATTTGCATGCGCAGCCAAGGCCCGCCCGCTCCAAGTCTCAGAGCTGTGGAGAGCTTCCTTTAGGCATTACAAGCCCGTTTTATTTATGTGTATACAATT
>gene=chr20_20444687-20445011; species=ponAbe
ATTGTCCTCCACTCAGCTGGAGGACGAAGCGCCAGGAGGCTTTTGTGCTTGGTGAGATTTCTTCCACAACCTTCCTGCAACAGACCCTAGTGCTTCCTCCAGACTCTTTTCTAATTGAGATGCAAATTAATCTCTCTGGCTGATTACACTTCCCTTAAAGCTACTGACAAATGCAGCTGTAACCAGAGTTTGCGGACTTTCCAACAAGTGACTTCAGCTGTCAGTATTTGCATGCTCAGCCAAGGCCCACCCGCTCCAAGTCTCAGAGCCATGGAGAGCTTCCTTTAGGCATTACAAGCCCGTTTTATTTATGTGTATACAATT
>gene=chr20_20444687-20445011; species=rheMac
ATTGTCCTCCACTCAGCTGGAGGACGAAGCGCCAGGAGGCTTTTGTGCTTGGTGAGATTTCTTCCACAACCTTCCCGCAACAGACCCTAGTGCTTCCTCCAGACTCTTTTCTAATTGAGATGCAAATTAATCCCTCTGGCTGATTACACTTCCCTTAAAGCTACTGACAAATGCAGCTGTAACCAGAGTTTGCGGACTTTCCAACAAGTGACTTCAGCTGTCAGTATTTGCATGCGCAGCCAAGGCCCGCCCGCTCCAAGTCTCAGAGCTGTGGAGAGCTTCCTTTAGGCATTACAAGCCCGCTTTATTTATGTGTATACAATT
>gene=chr20_20868563-20868887; species=hg19
AGTGCTTAATAATTTGCAAAACAGCATTAAACAAGGGAAGTTGAGGACAATTGGAATGGGACATTGGCCGGGCAGGAGGTGGTTGTCAACAGAGCTGAGACAATCCCGCGAGCAGGGCCTTCACAAAGCTGGCAGGGTACAATGTCACAGCTGGCTGCTGGCGGGGTGCCGGGCTGACAGCGCCTCCCCGTTCATCCAGGTGGTGAGGCTGAGCCAGCCTTTTAACTTTGTGAGTTTCTTTAAAAGGGAAGAGAGAGAGGAGTGGGGGAAAAGCCCTCCTGTTTCTTCAGTAGGAAAGAAAGTGAGAGGAGGCCCATTGAGCAA
>gene=chr20_20868563-20868887; species=bosTau
AGTGCCCA-CAAGACACAAAACAACATTAAACACAGGCCTCTCTGGACCATGGGAATGGA--TGTGGCTGGGG-GGAGCTGGTCGCCAATAGAGCCAGGACAACC-CACAGGCAGGGCCCTCACACAGCTGGCCGGCCACAATATCACAGCTGGCTGCTGGC-------------------ACCT-CCCACCCAGCCAGGTGGTCAGGATGAGCTGGCCTTTTAACTTCCTAGGTTTT-TAAAAGGG---AAGAGAGAGAAAAAAATAAAAAGCCCTCCTATTTCTTCAGTAGGAGAGAAAGTAAGA-AGATGCCATTGAGCTA
>gene=chr20_20868563-20868887; species=calJac
AGTGCTTAATAATTTGCAAAACAGCATTAAACAAGGGAAGTTGAGGACAATCGGAATGGGACATTGGCCGGGCGGGAGGTGGTTGTCAACAGAGCCGGGA---------------------CACAAAGCTGGCAGGGTACAATGTCACAGCTGGCCGCTGGCTGGGCGCCGGGCCGACAGTGCCTCCCCATCCATCCAGGTGGTGAGGCTGAGCCGGCCTTTTAACTTCGTGAGTTTCTTTAAAAGGGAAGAGAGAGAGGGGTGGGGGAAAGCCCCTCCTGTTTCTTCAGTAGGAAAGAAAGTAAGAGGAGGCCCATTGAGCAA
>gene=chr20_20868563-20868887; species=canFam
AGTGCTTAGTAATTTGCAAAACAGCATTAAATAACGGAAGTAGAGGACAATAGGAATGGGCCACTGGCTGGGCAGGAGGTGGCTACCAGTAGAGCCAGGAAAATCCCTGGAGCAGGGCCCTCGCACAGCTGGCAGGGCACAATGTCACAGCTGGCTGCTGGCAGGGCGCCCG-GCGACAGGGCCT-CTCGTCTGCCCAGGTGGTCAGACTGAGCTGGCCTTTTAACTTCTCAAATTTTTTAGAAAGGGAAGAGGGAGAGCGAGAGCAAGAGACTCttCTTGTATCTTCAGTAGGAGAGAAAGTAAGA--GAGGCTATTGAGCAA
>gene=chr20_20868563-20868887; species=equCab
TCTGCTTAATAATCTGCAAAACAGCATTACACAAGGGAAGTTGAGGACAATGGGAATA-GACACTGGCTGGGTGGGAGGTGGTTGCCAACAGAGCCAGGACAATCCCGTGAGCAGGGCCTTCACACAGCTGGCAGGGCACAATGTCACAGCTGGCTGCTGGCAGGGCGCCTGCATGCCAGCGCCT-CCCGTCCATCCAGGTGGTCAGGCTGAGCTGGTCTTTTAACTTCATAAGTTTTTTAAAAAGGAAAGAGAGGGA--GAGATTAAAAAATACCCCCTGTTTCTTCAATAAGAGAGAAAGTAAGA-GGAGGCCACTGAGCTG
>gene=chr20_20868563-20868887; species=gorGor
AGTGCTTAATAATTTGCAAAACAGCATTAAACAAGGGAAGTTGAGGACAATTGGAATGGGACATTGGCCGGGCAGGAGGTGGTTGTCAACAGAGCTGAGACAATCCCGCGAGCAGGGCCTTCACAAAGCTGGCAGGGTACAATGTCACAGCTGGCTGCTGGCGGGGTGCCGGGCTGACAGCGCCTCCCCGTTCATCCAGGTGGTGAGGCTGAGCCAGCCTTTTAACTTTGTGAGTTTCTTTAAAAGGGAAGAGA-AGAGGAGTGGGGGAAAAGCCCTCCTGTTTCTTCAGTAGGAAAGAAAGTAAGAGG-GGCCCATTGAGCAA
>gene=chr20_20868563-20868887; species=panTro
AGTGCTTAATAATTTGCAAAACAGCATTAAACAAGGGAAGTTGAGGACAATTGGAATGGGACATTGGCCGGGCAGGAGGTGGTTGTCAACAGAGCTGAGACAATCCCGCGAGCAGGGCCTTCACAAAGCTGGCAGGGTACAATGTCACAGCTGGCTGCTGGCGGGGTGCCGGGCTGACAGCGCCTCCCCGTTCATCCAGGTGGTGAGGCTGAGCCAGCCTTTTAACTTTGTGAGTTTCTTTAAAAGGGAAGAGAGAGAGGAGTGGGGGAAAAGCCCTCCTGTTTCTTCAGTAGGAAAGAAAGTAAGAGGAGGCCCATTGAGCAA
>gene=chr20_20868563-20868887; species=papHam
AGTGCTTAATAATTTGCAAAACAGCATTAAACAAGGGAAGTTGAGGACAATCAGAATGGGACACTGGCCAGGCAGGAGGTGGTTGTCAACAGAGCTGGGACAATCCCGTGAGCAGGGCCTTCACAAAGCTGGCAGGGTACAATGTCACAGCTGGCTGCTGGCGGGGTGCTGGGCTGACAGCGCCTTCCAGTCCATCCAGGTGGTGAGGCTGAGCCGGCCTTTTAACTTTGTGAGTTTCTTTAAAAGGGAAGAG--AGAGGAGTGGGGGAAAAACCCTCCTGTTTCTTCAGTAGGAAAGAAAGTAAGAGGAGGCCCATTGAGCAA
>gene=chr20_20868563-20868887; species=ponAbe
AGTGCTTAATAATTTGCAAAACAGCATTAAACAAGGGAAGTTGAGGACAATTGGAATGGGACATTGGCCGGGCAGGAGGTGGTTGTCAACAGAGCTGAGACAATCCCGCGAGCAGGGCCTTCACAAAGCTGGCAGGATACAATGTCACAGCTGGCTGCTGGCGGGGTGCCGGGCTGACAGCGCCTCCCCGTTCATCCAGGTGGTGAGGCTGAGCCAGCCTTTTAACTTTGTGAGTTTCTTTAAAAGGGAAGAGAGAGAGGAGTGGGGGAAAAGCCCTCCTGTTTCTTCAGTAGGAAAGAAAGTAAGAGGAGGCCCATTGAGCAA
>gene=chr20_20868563-20868887; species=rheMac
AGTGCTTAATAATTTGCAAAACAGCATTAAACAAGGGAAGTTGAGGACAATCAGAATGGGACACTGGCCAGGCAGGAGGTGGTTGTCAACAGAGCTGGGACAATCCCGTGAGCAGGGCCTTCACAAAGCTGGCAGGGTACAATGTCACAGCTGGCTGCTGGTGGGGTGCTGGGCTAACAGCGCCTTCCAGTCCATCCAGGTGGTGAGGCTGAGCCGGCCTTTTAACTTTGTGAGTTTCTTTAAAAGGGAAGAGAGAGAGGAGTGGGGGAAAAACCCTCCTGTTTCTTCAGTAGGAAAGAAAGTAAGAGGAGGCCCATTGAGCAA
>gene=chr20_23338623-23338947; species=hg19
TGAGGAAAGGACAGCAGCTTCGCAAAGGAGCTGGGTAAAACCACGCCCAGACCCCGCTGGCCACCAGCCCGAGACCAAGACGCAGGCGGTGGCGCCGGTTTCTCACTCAACCGCAGGTTCCAGCATCCCCGATACGGCCGACGTCATTACCCTGCGACCGCTCAGGACACTTCTGAGGACTCTTTTGACAGCTAGTAATCGCGCGGTGGCGCGACCACGTGACTCCGGCGCCCTAGCCCCGCCCTCCGTCTCCAAGGAGCCCTGGAAGGAGCTATACCAGCGGCTCCAGAAGGCGGGGAGAGGCGGGGCCGGACTCCGGGACAG
>gene=chr20_23338623-23338947; species=bosTau
---GGGACAGAGGGCCGC------------------CCACCCTGACCCAAACCGCGA-GGCCACCGGCCCCAGGCACAGACGCCCGACCCGCCTCCGCCCACTCACTAAGCCGCGCATCCCGGCGCACGCAGGGAGGCCAATAGCATCACC-GGCGACGTCCGGGGACCCATCGGAA------ACCGA--------------------------------GG--------CTCCAGCCCCGCCTCTCG-------------------------------------------GCCGGTGGGCGGAGGGGGCGGCCTCCGGA----
>gene=chr20_23338623-23338947; species=calJac
TGGGGAATGGACAGCTGCTCCGCAAAGGAACTGGGGGAAACCACGCTCAAATCCCGCTGGCCACCAGCCGGAGACCAAGACGCAGGGGGTCGCGCCAGTTTCGCACTCAACCGCAGGTTCCAGCGTCACGGACACGGCCGACAACATCACCCCGCGACTGCTCAGGACCCTTCGGAGGACTCTTT-GTCAGCTAGAAATC--GCTGTAGCGCGTCCACGTGACTCCGGCTCCCTAACCCCGCCCTCCGTCTCCAAAGAGCCCTGGAACGAGCAATCCCAGCAGCTCCGGAGGGCGGGGAGAGGCAGGGCCGGAATCTGAGACAG
>gene=chr20_23338623-23338947; species=canFam
-------------gcagc------------------agcccccggcccagg-------------------------------------------gcgcccgcg--cggAGCCCAACTTCTCGGCCCACGGAGGGCGCC--AGGCCCCGATCCCGCGACCTCCCTGGACTCTCTGGAGGCCTG-CGCGG--------------------------CCACGTGA--CAGGcgcccc-gccccgccccccg------------cccc---------------------------gcc------------------------------
>gene=chr20_23338623-23338947; species=equCab
TGGAGGACAGCGGGCAGCTCTGCAGGGAAGACGGGCGCACCACGCCCTACAGCCGGCTGGCCACCAGCCGAGCATTGGGACGCCTAAGCGTTTTGTACCTGCGCGCTTAGCCGCACTTC-CGGCTCACAGCTGCAGGCTGACGTCATTATCCTGCGATCGCCCAGGAC------------------------------------------------------------------------------------------------------------------------------------------------------------
>gene=chr20_23338623-23338947; species=gorGor
TGAGGAAAGGACAGCAGCTTCGCAAAGGAGCTGGGTAAAACCACGCCCAGACCCCGCTGGC-ACCAGCCCGAGACCAAGACGCAGGCGGTGGCGCCGGTTTCTCACTCAACCGCAGGTTCCAGCATCCCCGATACGGCCGACGTCATTACCCTGCGACCGCTCAGGACACTTCTGAGGACTCTTTTGACAGCTAGTAATCGCGCGGTGGCGCGACCACGTGACTCCGGCGCCCTAGCCCCGCCCTCCGTCTCCAAGGAGCCCTGGAAAGAGCTATACCAGCGGCTCCAGAAGGCGGGGAGAGGCGGGGCCGGACTCCGGGACAG
>gene=chr20_23338623-23338947; species=panTro
TGAGGAAAGGACAGCAGCTTCGCAAAGGAGCTGGGTAAAACCACGCCCAGACCCCGCTGGCCACCAGCCCGAGACCAAGACGCAGGCGGTGGCGCCGGTTTCTCACTCAACCGCAGGTTCCAGCATCCCCGATACGGCCGACGTCATTACCCTGCGACCGCTCAGGACACTTCTGAGGACTCTTTTGACAGCTAGTAATCGCGCGGTGGCGCGACCACGTGACTCCGGCGCCCTAGCCCCGCCCTCCGTCTCCAAGGAGCCCTGGAAGGAGCTATACCAGCGGCTCCAGAAGGCGGGGAGAGGCGGGGCCGGACTCCGGGACAG
>gene=chr20_23338623-23338947; species=papHam
TGAGGAAAGGACAGCAGCTCCGCAAAGGAGCTGGGT-AAACCACGCCCAGACCCCGCTGACCACCAGTCCGAAACCAAGACGCAGG-GGTCGTGCTGGTTTGGCACTCAACCGCAGGTTCCAGTCTCCCGGATACGGCCGACGTCACTACACTGCGACCGCTCAGGACCCTTCGGAGGACGCTTTTGTCAGCTAGTAATCCAGCGGTGGCGCGACCACGTGACTCCGGCGCCCTAGCCCCGCCCTCCGTCTCCAAGGAGCCCTGGAAGGAGCGATACCAGCAGCTCCAGAAGACGGGGAGAGGCGGGGCCGGACTACGGGACAG
>gene=chr20_23338623-23338947; species=ponAbe
TGAGGAAAGGACAGCAGCTTCGCAAAGGAGCTGGGTAAAACCACGCCCAGACCCCGCTGGCCACCAGCCCGAGACCAAGACGCAGGGGGTGGCGCCGGTTTCGCACTCAACCGCAGGTTCCAGCATCCTCAATACGGCCGACGTCATTACCCTGCGACCGCTCAGGACACGTCGGAGGACTCTTTCGACAGCTAGCAATCGCGCGGTGGCGCGACCACGTGACTCCGGCGCCCTAGCCCCGCCCTCCGTCTCCAAGGAGCCCTGGAAGGAGCTATACCAGCGGCTCCAGAAGGCGGGGAGAGGCGGGGCCGGACTCCGGGACAG
>gene=chr20_23338623-23338947; species=rheMac
TGAGGAAAGGACAGCAGCTCCGCAAAGGAGCTGGGTAAAACCACGCCCAGACCCCGCTGGCCACCAGTCCGAAACCAAGACGCAGGGGGTCGTGCTGGTTTGGCACTCAACCGCAGGTTCCAGTCTCCCGGATACAGCCGACGTCACTACCCTGCGACCGCTCAGGACCCTTCGGAGGACGCTTTTGTCAGCTAGTAATCCCGCGGTGGCGCGACCATGTGACTCCGGCGCCCTAACCCCGCCCTCCGTCTCCAAGGAGCCCTGGAAGGAACGATACCAGCAGCTCCAGAAGGCGGGGAGAGGCGGGGCCGGACTACGGGACAG
>gene=chr20_25061651-25061975; species=hg19
ACCCGTCTGGATTTCTTTGGGGAAATGGGTAGGCCAGGAACACATCTCTAGGCGTAACTACAATGAATCCCCAAGGTTGCTTCTTTCTCCTGCACAGGGGACTGGGAGGACGCTGCGCCGGCAGAGGAGCGCGGTACCCGGGACTCCCTTTTCAGCACCCCAAGGGGCGGACAGTTCCAGGGCTCGAGGCCCCGTACTCTTCCAGGACCCGTCAATCATTCGATCATTTCCGCCCGCGTTTCCACCTGGTACCTTGTTCGGTGCTGCTGGTGACCACCACAGGCCCGGGCCTTCCCGACCCACGCAGCTGCCAGAGGCGGAGAC
>gene=chr20_25061651-25061975; species=bosTau
GTCCGTACCGACTTCTCTGAGGATCTGG-----------------------GCACAGCTGCTGTAAATGGGCGAGCTCG----CTTCTTCGGTGCAGGGAGTAAGG-----------------GAGAAGCGGGGTGCCCA-AACTCGCTCTTCAGCACCC--GGAGGAGGACAGATCCAGGCCTC--CGCCCCGCGCTTGTCAAGGGCCTGTCAATCCGTCAATCAATTCATCTAACCTAGCCGGCGGGTACCGGGTTCCGTGCCGCTGATGAACGAGGCAGGCCCAG-GTTTCCCGACCCCTGCAGCACCCAGAGGCCGAACC
>gene=chr20_25061651-25061975; species=calJac
ACCCGCCTGGATTTCTTTGAGGAGATGGGTAGGCGGAGAACACATCTCTAGGC-TAACTACAATGAATCCCCGAGGTTGCTTCTTTCTCCTGC----------------CCGCGGTGCCGGCAGAGGAGCAAGGTAACCGAGACCCTCTTTTCAGCACCCTGAGGGACGGACAGTTCCTGGGCTCGAGGCCCGGTGCTCTTCAAGGAGCCGCCAATCATTCGATCCGTTCCGCCCGCGTTTCCACCTGGTACCAGGTTCGGTGCTGCTGGTGAACAACACAGGCCCAGGCCTTCCCGACCCACGCCGCTGCCAGAGGCTGAGAC
>gene=chr20_25061651-25061975; species=canFam
ACCCGCCTCGACGTCTTTGAGGAAATAGCTGGGGTCGGAACGAAATGCTGAGCACAGC-GCAATGAACGGGCGAGGCTGCTTCCCTCTCACGTGTGCGGAGGAGGGAGG--GCAGCGCGAAG-TGGAAGCGCAGTCCC---GACTCCCCCTTCAGCACCCCAGAAGGCGGACAGTTCCAGCCC---------CCGGCCGCCCGTG--CTTTTCCATCTGTGGATC----CAGCCTGGCTCGCCGCGAGTTCCTGGATGCTGTGCTCGTGAGAAACGAGCACGCCCCGG-CCTCCCCGACCTATGCC-----------------C
>gene=chr20_25061651-25061975; species=equCab
ATCCACCTCGACTTCTTTGAGGAAATAGGCGGGCTCACGACAAAACACTGAGCATAATTACAGTGAATTGGCGAGGTTG----TTTCTCACGTGTGGGGAGGAGCGAGG--GCGGCGCGAGGAGAAAAGCACGGTACCCG-GACTCCCTTTTCAGCACCCCGGGAGACGGACAGTTCCAGGCCT--------CCCGACCTCCATGGACCTGTCAATCATTCAATCACTTCAGAAAACGTCGCCGGCCAATACAGGGTTCTGTGCTGCTGGCCAACAAGACCGGCCCAG-GC-CTCCGACCTACGCCGTTCCCAGAGGCCGAGAG
>gene=chr20_25061651-25061975; species=gorGor
ACCCGCCTGGATTTCTTTGGGGAAATGGGTAGGCCGGGAACACATCTCTAGGCGTAACTACAATGAATCCCCAAGGTTGCTTCTTTCTCCTGCACAGGGGACTGGGAGGACGCTGCGCCGGCAGAGGAGCGCGGTACCCGGGACTCTCTTTTCAGCACCCCGAGGGGCGGACAGTTCCAGGGCTGGAGGCCGCGTACTCTTCAAGGACCCGTCAATCATTCGATCATTTCCGCCCGCGTTTCCACCTGGTACCTTGCTCGGTGCTGCTGGTGAACACCACAGGCCCGGGCCTTCCCGACCCACGCAGCTGCCAGAGGCGGAGAC
>gene=chr20_25061651-25061975; species=panTro
ACCTGTCTGGATTTCTTTGGGGAAATGGGTAGGCCGGGAACACATCTCTAGGCGTAACTACAATGAATCCCCAAGGTTGCTTCTTTCTCCTGCACAGTGGACTGGGAGGACGCTGCGCCGGCAGAGGAGCGCGGTACCCGGGACTCTCTTTTCAGCACCCCGAGGGGCGGACAGTTCCAGGGCTCGAGGCCCCGTACTCTTCAAGGACCCGTCAATCATTCGATCATTTCCGCCCGCGTTTCCACCTGGTACCTTGTTCGGTGCTGCTGGTGACCACCACAGGCCCGGGCCTTCCCGACCCACGCAGCTGCCAGAGGCGGAGAC
>gene=chr20_25061651-25061975; species=papHam
ACCCGCCGGGATTTCTTTGGGGAAATGGGTAGGCCAGGAACACATCTCTAGGCGTAACTACAATGAATCCTCGAGGTTGCTTGTTTCTCCTGCACGGGGGACTGCGTGGACGCCGCGCCGGCAGAGGAGCAAGGTACCCGGGACTCTCTTTTCAGCACCCCGATGGGCGGACAGTTCCAGGGCTCGAGGCCCCGTGTTCTTCAAGGACCT-TCAATCATTCGATCATTTCCGCCCGCGTTTCCACCTGGTACCTTGTTCGGTGCTGCTGGTGAACAACAAAGGTCCGGGCCTTCCCGATTCACACCGCTGCCAGAGGCCGAGAC
>gene=chr20_25061651-25061975; species=ponAbe
ACCCGCCTGGATTTCTTTGGGGAAATGGGTAGGCCAGGAACACATCTCTAGGCGTAACTACAATGAATCCCCAAGGTTGCTTCTTTCTCCTGCACAGGGGACTGGGAGGACGCTGCGCCGGCAGAGGAGCGCGGTACCCGGGACTCTCTTTTCAGCACCCCGAGGGGCGGACAGTTCCAGGGCTCGAGGCCCCGTGCTCTTCAAGGACCCGTCAATCATTCGATCATTTCCGCCCGCGTTTCCACCTGGTACCTTGTTCGGTGCTGCTGGTGAACATCACAGGCCCGGGCCTTCCCGACCCACGCAGCTGCCAGAGGCTGAGAC
>gene=chr20_25061651-25061975; species=rheMac
ACCCGCCAGGATTTCTTTGGGGAAATGGGTAGGCCAGGAACACATCTCTAGGCGTAACTACAACGAATCCTCGAGGTTGCTTGTTTCTCCTGCACGGGGGACTGCGTGGACGCCGCGCCGGCAGAGGAGCAAGGTACCCGGGACTCTCTTTTCAGCACCCCGATGGGCGGACAGTTCCAGGGCTCGAGGCCCCGTGCTCTTCAAGGATCT-TCAATCATTTGATCATTTCCGCCCGCGTTTCCACCTGGTACCTTGTTCCGTGCTGCTGGTGAACAACAAAGGTCCGGGCCTTCCCGATTCACACCGCTGCCAGAGGCCGAGAC
>gene=chr20_30192105-30192233; species=hg19
CTCCATGGCGACCGCCCGCGCGGCGCCAGCCTGACAGTCCGTCCGGGTTTTATGAATGGGTGACGTCACAGGCCTGGCGTCTAACGGTCTGAGCCGCTGGTTCAGACGCTGACACAGACCGGCCCGGG
>gene=chr20_30192105-30192233; species=bosTau
CTCCATGGCGACCGCCCTCAAGGCGCCAGCCTGACAGCCCGTCCGGGTTTTATGAATGGGTGACGTCACGGGCCTGGCGTCTAACGGTCTGAGCAGCTTGTTCAGACGCTGACACAGAGCAGCCCCGG
>gene=chr20_30192105-30192233; species=calJac
CTCCATGGTGACCGCCCGCGCGGCGCCAGCCTGACAGTCCGTCCGGGTTTTATGAATGGGTGACGTCACGGCCCTGGCGTCTAACGGTCTGAGCCGCTTGTTCAGACGCTGACACAGACCGGCCCGGG
>gene=chr20_30192105-30192233; species=canFam
CTCCATGGCGACCGCCCGCGCGGCGCCAGCCTGACAGCCCGTCCCGGTTTTATGAATGGGTGACGTCACGGGCCTGGCGTCTAACGGTCTGAGCCGCTTGTTCAGACGCTGACACAGACCCGCCCGGG
>gene=chr20_30192105-30192233; species=equCab
CTCCATGGCGACCGCCCGCGCGGCGCCAGCCTGACAGCCCGTCCGAGTTTTATGAATGGGTGACGTCACAGGCCTGGCGTCTAACGGTCTGAGCAGCTTGTTCAGACGCTGACACAGACCAGCCCGGG
>gene=chr20_30192105-30192233; species=gorGor
CTCCATGGCGACCGCCCGCGCGGCGCCAGCCTGACAGTCCGTCCGGGTTTTATGAATGGGTGACGTCACAAGCCTGGCGTCTAACGGTCTGAGCCGCTTGTTCAGACGCTGACACAGACCGGCCCGGG
>gene=chr20_30192105-30192233; species=panTro
CTCCATGGCGACCGCCCGCGCGGCGCCAGCCTGACAGTCCGTCCGGGTTTTATGAATGGGTGACGTCACAGGCCTGGCGTCTAACGGTCTGAGCCGCTTGTTCAGACGCTGACACAGACCGGCCCGGG
>gene=chr20_30192105-30192233; species=papHam
CTCCATGGCGACCGCCCGCGCGGCGCCAGCCTGACAGTCCGTCCGGGTTTTATGAATGGGTGACGTCACAGGCCTGGCGTCTAACGGTCTGAGCCGCTTGTTCAGACGCTGACACAGACCGGCCCGGA
>gene=chr20_30192105-30192233; species=ponAbe
CTCCATGGCGACCGCCCGCGCGGCGCCAGCCTGACAGT-CGTCCGGGTTTTATGAATGGGTGACGTCACAGGCCTGGCGTCTAACGGTCTGAGCCGCTTGTTCAGACGCTGACACAGACCGGCCTGAG
>gene=chr20_30192105-30192233; species=rheMac
CTCCATGGCGACCGCCCGCGCGGCGCCAGCCTGACAGTCCGTCCGGGTTTTATGAATGGGTGACGTCACAGGCCTGGCGTCTAACGGTCTGAGCCGCTTGTTCAGACGCTGACACAGACCGGCCCGGG
>gene=chr20_30193016-30193340; species=hg19
TTTTGAACGTTCTGAGCCCGCCCCTCCGGGGGCCGTGGCGTGTTTATAAAAGACAAGCTGTGGCTCCGCACTCTCATTCCACGTTCTTAACTGTTCCATTTTCCGTATCTGCTTCGGGCTTCCACCTCATTTTTTTCGCTTTGCCCATTCTGTTTCAGCCAGTCGCCAAGAATCATGAAAGTCGCCAGTGGCAGCACCGCCACCGCCGCCGCGGGCCCCAGCTGCGCGCTGAAGGCCGGCAAGACAGCGAGCGGTGCGGGCGAGGTGGTGCGCTGTCTGTCTGAGCAGAGCGTGGCCATCTCGCGCTgcgccgggggcgccggg
>gene=chr20_30193016-30193340; species=bosTau
TTTTGAAC-ATCTGAGCCCGCCCCCCCACG---CGCGGTATCTTTATAAAAGTCCGGTTGGGGATCGAGTTGCGCTTTTCAGTCTTTTT--CGCGTCGGCTTTTTTCCCCACACCGGCGTTCCTCCTC----CGTCCGCTTCGTTTTCTCCC---------GACGCC-GGCATCATGAAGGTCGCCAGTGGCAGTgccg---cggccgccgcgggccccAGCTGCGCGCTGAAGGCCGGCAAGGCGGCGGGCGGCGCGGGCGAGGTGGTGCGCTGCCTGTCCGAGCAGAGCGTGGCCATCTCGCGCTgcgcgggcggccccggg
>gene=chr20_30193016-30193340; species=calJac
TTTTGAACGTTCTGAGCCCGCCCCTGCGGGGGGC-----------------------------------------------------------------------------------------------CTCCGTTCGCTTCGCGCATTCGGTTACAGCCAGTCACC-AGAATCATGAAGGTCGCCAGTGGTAgcgccgccgccgccgccgcgggccccAGTTGCGCGCTGAAGGCCGGCAAGACTGCGGGCGGCGCGGGCGAGGTAGTGCGCTGCCTGTCGGAGCAGAGCGTGGCCATCTCGCGGTGCGCCGGTGGCGCCGGG
>gene=chr20_30193016-30193340; species=canFam
TTTTGAAC-CTCTGAGCCCGCCTCTGGCGGAGCCGCGGCGTCTCTATAAAAGCT--GCTGCGGGTCCGCGGGCGCACTCTAGCCTCTCCCCCGCCCCGAGGTC-CAGGCTCCGCCGGGTGACCGCCTC----CTTGCGCTTCGGCTCCCCGCTCTT-CTCCGACGCC-AGCATCATGAAGGTCGCCAGTGGCAGTgccg---cggccgccgcgggccccAGCTGCGCGCTGAAGGCCGGCAAGACGGCGGGCGGCGCGGGCGAGGTGGTGCGCTGTCTGTCCGAGCAGAGCGTGGCCATCTCGCGCTgcgccgggggcgccggg
>gene=chr20_30193016-30193340; species=equCab
TTTTGAAC-GCCTGGGCCCGCCCCTGGGTGGTCCGCGGAGTCCTTATAAAAGTCGGGCTGGCGGTCGGGCCTCGCGTTCTAGCGTTTTTGCAGCTCTAGCCTCTCCCTGCACCCCCGCCAGCCGCCTC----TGTCCGCCTTGCCTCTCTGCTCTT-ACCCGACGCC-AGAATCATGAAGGTCGCCAGTGGCAgcgccg---cggccgccgcgggccccAGCTGCCCGCTGAAGGCCGGCAAGACGGCGGGCGGCGCGGGCGAGGTGATGCGCTGCCTGTCGGAGCAGAGCGTGGCCATCTCGCGCTgcgccggcggccccggg
>gene=chr20_30193016-30193340; species=gorGor
TTTTGAACGTTCTGAGCCCGCCCCTCCGGGGGCCGTGGCGTGTTTATAAAAGACCAGCTGTGGCTCCGCACTCTCATTCCACGTTCTTAACTGCTCCGTTTTCTGTATTTGTTTCGGGTTTCCACCTCA-TTCTTTCGCTTTGCCCATTCTGTTTCAGCCAGTCGCCAAGAATCATGAAAGTCGCCAGTGGCAGCAccgcccccgccgccgcgggccccAGCTGCGCGCTGAAGGCCGGCAAGACAGCGAGCGGCGCGGGCGAGGTGGTGCGCTGTCTGTCTGAGCAGAGCGTGGCCATCTCGCGCTgcgccgggggcgccggg
>gene=chr20_30193016-30193340; species=panTro
TTTTGAACGTTCTGAGCCCGCCCCTCCGGGGGCCGTGGCGTGTTTATAAAAGACCAGCTGTGGCTCCGCACTCTCATTTCACGTTCTTAACTGCTCTATTTTCCGTATCTGCTTCGGGTTTCCACCTCA-TTCTTTCGCTTTGCCCATTCTGTTTCAGCCCGTCGCCAAGAATCATGAAAGTCGCCAGTGGCAGCACCGCCACCGCCGCCGCGGGCCCCAGCTGCGCGCTGAAGGCCGGCAAGACAGCGAGCGGCGCGGGCGAGGTGGTGCGCTGTCTGTCTGAGCAGAGCGTGGCCATCTCGCGCTgcgccgggggcgccggg
>gene=chr20_30193016-30193340; species=papHam
TTTTGAACGTTCTGAGCCCGCCCCTCCGGGGGCCGTGGCATGTTTATAAAAGACCTGCGGGGGCTACGCGCTTTCATTCCACGTTCTTAACTGTTCCGTTTTCCACCTCTGCTTCGGGCTCCCGCCTTC-TCCGTTCGCTTTGCCCATTCCGTTTCAGCCAGTCGCCGGGAATCATGAAAGTAGCCAGTGGCAGCACCG---CCGCCGCCGCAGGCCCCAGCTGCGCGCTGAAGGCCGGCAAGACAGCGGGCGGCGCGGGCGAGGTGGTGCGCTGCCTGTCTGAGCAGAGCGTGGCCATCTCGCGCTgcgccgggggcgccggg
>gene=chr20_30193016-30193340; species=ponAbe
TTTTGAACGTTCTGAGCCCGCCCCTCCGGGGGCCGTGGCGTGTTTATAAAAGACCAGCTGTGGTTCCCCACTCTCATTCCACGTTCTTAACTGCTTCGTTTTCCGTATCTGCTCTGGGTTCCCACCTCC-TTCGTTTGCTTTGCCCATTTTGTTTCAGTCAGTCGCCAAGAATCATGAAAGTCGCCAGTGGCAgcgccgccgccgccgccgcgggccccAGCTGCGCGCTGAAGGCCGGCAAGACAGCTGGCGGCGCGGGCGAGGTGGTGCGCTGTCTGTCTGAGCAGAGCGTGGCCATCTCGCGCTgcgccgggggcgccggg
>gene=chr20_30193016-30193340; species=rheMac
TTTTGAACGTTCTGAGCCCGCCCCTCCGGGGGCCGTGGCATGTTTATAAAAGACCTGCGGTGGCTACGCGTTTTCATTCCACGTTCCTAACTGTTCCGTTTTCCGCCTCTGCCTCGGGCTCCCGCCTTC-TCCGTTCGTTTTGCCCATTCCGTTTCAGCCAGTCGCCGGAAATCATGAAAGTAGCCAGTGGCAGCACCG---CCGCCGCCGCAGGCCCCAGCTGCGCGCTGAAGGCCGGCAAGACAGCGGGCGGCGCGGGCGAGGTGGTGCGCTGCCTGTCTGAGCAGAGCGTGGCCATCTCGCGCTgcgccgggggcgccggg
>gene=chr20_30196229-30196553; species=hg19
TTCCAGGGGAGGAAGGGGCTGCGGCGGGGGCCTGGGCCACCTCCCCCGCCATTCAGGCACACTCTGGATTCCACGTTTCCCTCTGTTCCCCTTTGGCCCAGACCCAGCCCATCTGGAGGCCGGCTCCGCGGCGGCCTGGGAGCGTTTCCATCAGCTGGGCCCGAGGAATGCGGAGCTATTTAACCTGAGCATCCCCAGGTGTACGGAGGCGCCTGGCTGTCTGGGGCCCGCAGCCTTTGGCACAGCCGCGCTAGACAAACAGCGCGCCGCCCCCGCCCTGCCCCTCCGCCCCCAGCTGCAGCCGGGCCTGGGAACCGGCGGGCG
>gene=chr20_30196229-30196553; species=bosTau
TTCCAGGGGAGGAAGGGGCTGTGGTAGG----CGGGCCACCTCCTCCCCCGTGCAGGCACACTCTGGCTTCCACGTTTCCCTCTTTTCCCCTTTGGCCCAGGCCCAGCCCATCTGGAGGCCGGCTCGGCGGCGGCCTGGGAGCGTTTCCATCAGCTGGGCCCGAGGAATGCGGAGCTATTTAACCTGAGCATCCCCAGGTGTACGGAGGCGCCTGGCTGTCTGGGGCCCGCCGCCTTTGGCACGGCCGCGCTAGACAAACAGCGCGCCGCCCCCGCCCTGCCCCTCCGCCCGCAGCTGCAGCCGGGCCTGGGAACGGGCGGGCG
>gene=chr20_30196229-30196553; species=calJac
TTCCAGGAGAGGAA-GGGCTGCAGCGGGGGCCT-GGCCACCTCCCCCGC-------------------------GTTTCCTTCTTTTCCCCTTGGTCCCGGGCCCAGCCCATCTGGAG---CGCTCGGC-GCGGCCTGGGAGCGTTTCCATCAGCTGGGCCCGAGGAATGCGGAGCTATTTAACATGAGCATCCCCAGGTGTACGGAGGCGCCTGGCTGTCTGGGGCTCGCAGTCTTTGGCACCGCCGCGCTAGACAAACAGCGCGCCGCCCCCGCCCTGCCCCTCCGCCCGCAGCTGCAGCCGGGCCTGGGAACCGGCGGGCG
>gene=chr20_30196229-30196553; species=canFam
---AAGGGGAGGAAggggccgcggcgggggcCTCGGCCACCT-CCCCGCCGTGCAGGCGCACTCTGGCTTCCGCGTTTCCCTCTTTTCCCCTTTGGCCGGGGCCCAGCCCATCTGGAGGCCCGCTCGGCGGCGGCCTGGGAGCGTTTCCATCAGCTGGGCCCGAGGAATGCGGAGCTATTTAACCTGAGCATCCCCAGGTGTACGGAGGCGCCTGGCTGTCTGGGGCCCGCCGCCTTTGGCACGGCCGCGCTAGACAAACA--GCGCCGCCCCCGCCCTGCCCCTCCGCCCGCAGCTGCAGCCGGGCCTGGGAACGGGCGGGCG
>gene=chr20_30196229-30196553; species=equCab
TTCCAGGGGAGGAAGGGGCTGCGGC-GGGGCCCGGGCCACCTCCCCCGCCGCTCAGGCACACTGTGGCTTCCACGTTTCCCTCTTTTCCCCTTTGGCCCGGGCCCAGCCCATCTGGAAGCCGGCTCGGCGGCGGCCTGGGAGCGTTTCCATCAGCTGGGCCCGAGGAATGCGGAGCTATTTAACCTGAGCATCCCCAGGTGTACGGAGGCGCCTGGCTGTCTGGGGCCCGCCGCCTTTGGCACGGCCGCGCTAGACAAACAGCGCGCCGCCCCCGCCCTGCCCCTCCGCCCGCAGCTGCAGCCGGGCCTGGGAACGCGCGGGCG
>gene=chr20_30196229-30196553; species=gorGor
TTCCAGGGGAGGAAGGGGCTGCGGCGGGGGCCTGGGCCACCTCCCCCGCCATTCAGGCACACTCTGGATTCCACGTTTCCCTCTTTTCCCCTTTGGCCCAGGCCCAGCCCATCTGGAGGCCGGCTCGGCGGCGGCCTGGGAGCGTTTCCATCAGCTGGGCCCGAGGAATGCGGAGCTATTTAACCTGAGCATCCCCAGGTGTACGGAGGCGCCTGGCTGTCTGGGGCCCGCAGTCTTTGGCACAGCCGCGCTAGACAAACAGCGCGCCGCCCCCGCCCTGCCCCTCCGCCCGCAGCTGCAGCCGGGCCTGGGAACCGGCGGGCG
>gene=chr20_30196229-30196553; species=panTro
TTCCAGGGGAGGAAGGGGCTGCGGCGGGGGCCTGGGCCACCTCCCCCGCCATTCAGGCACACTCTGGATTCCACGTTTCCCTCTTTTCCCCTTTGGCCCAGACCCAGCCCATCTGGAGGCCGGCTCGGCGGCGGCCTGGGAGCGTTTCCATCAGCTGGGCCCGAGGAATGCGGAGCTATTTAACCTGAGCATCCCCAGGTGTACGGAGGCGCCTGGCTGTCTGGGGCCCGCAGTCTTTGGCACAGCAGCGCTAGACAAACAGCGCGCCGCCCCCGCCCTGCCCCTCCGCCCGCAGCTGCAGCCGGGCCTGGGAACCGGCGGGCG
>gene=chr20_30196229-30196553; species=papHam
TTCCAGGGGAGGAATGGGCTGCGGCAGGGGCCTGGGCCACCTCCCCCGCCATTCAGCCACACTCTGGATTCCACGTTCCCCTCTTTTCCCCTTTGGCCCAGGCCCAGCCCATCTGGAGGCCGGCTCAGCGGCGGCCTGGGAGCGTTTCCATCAGCTGGGCCCGAGGAATGCGGAGCTATTTAACCTGAGCATCCCCAGGTGTACGGAGGCGCCTGGCTGTCTGGGGCCCGCAGTCTTTGGCACTGCCGCGCTAGACAAACAGCGTGCCGCCCCCGCCCTGCCCCTCCGCCCGCAGCTGCAGCCGGGCCTGGGAACCGGCGGGCG
>gene=chr20_30196229-30196553; species=ponAbe
TTCCAGGGGAGGAAGGGGCTGCGGCGGGGGCCTGGGCCACCTCCCCCGCCATTCAGGCACACTCTGGATTCCACGTTTCCCTGTTTTCCCCTTTGGCCCAGGCCCAGCCCATCTGGAGGCCGGCTCGGCGGCGGCCTGGGAGCGTTTCCATCAGCTGGGCCCGAGGAATGCGGAGCTATTTAACCTGAGCATCCCCAGGTGTACGGAGGCGCCTGGCTGTCTGGGGCCCGCAGTCTTTGGCACGGCCGCGCTAGACAAACAGCGCACCGCCCCCGCCCTGCCCCTCCGCCCGCAGCTGCAGCCGGGCCTGGGAACCGGCGGGCG
>gene=chr20_30196229-30196553; species=rheMac
TTCCAGGGGAGGAAGGGGCTGCGGCAGGGGCCTGGGCCACCTCCCCCGCCATTCAGGCACACTCTGGATTCCACGTTCCCCTCTTTTCCCCTTTGGCCCAGGCCCAGCCCATCTGGAGGCCGGCTCGGCGGCGGCCTGGGAGCGTTTCCATCAGCTGGGCCCGAGGAATGCGGAGCTATTTAACCTGAGCATCCCCAGGTGTACGGAGGCGCCTGGCTGTCTGGGGCCCGCAGTCTTTGGCACGGCCGCGCTAGACAAACAGCGCGCCGCCCCCGCCCTGCCCCTCCGCCCGCAGCTGCAGCCGGGCCTGGGAACCGGCGGGCG
>gene=chr20_30296277-30296601; species=hg19
TTGTAACTAGGTCATCAGGTTCCTGGAGAAGCCAGCTGTGGCTGGGGGATGGGGAGGAAAATTTTGCAGCCTACCAAGATCCCTACTTCCCTTTAGGCCCCACCCTCCCTGAAATCTGCACCTGCTCCCAAACTGACCCCTCCCCCCAGCTGAGCCCAGCTGTCAACGGCTCCCAATGCCCCGCCCTGCCTTCCTTAGGCCAGAACCATGGGGGCCTCTTGGGCAGGAGGTACCTGATTGCCACCTGAGCTTTGCAGAGAAGGAGCTGTGGGGCAGGGAAGGATTGGCCTCTCCTAGAAGATATTTCTTGCTCCACCAGGGCAG
>gene=chr20_30296277-30296601; species=bosTau
CTGTAACTAGGTCATCAGGTTCCTGGAGAAGCCAGCTGTGACTGGGAGGTGGGGAGGGAAATTTTGCAGCCTACCAAGATCCCTACTTCCCTTCAGGCCCCGCCCTCCCTGAAATCTGCACCTGCTCCCAAACTGACCCCTCCCCCCAGCTGGGCCCAGCTGTCAACGGTTCCCAATGCCCCACCCTGCCTTCCAGGGGCCGGAACCACAGGGGCCTCTTGGACAGGAGGTACCTTATTGCTACCTGAGCCCTTTGGAAAGGAAGCTGTGGGGCAGGGAAGGAGTGGCCTCTCCCGGGGGGGATTTCTTCTGCCACGAGGGCAG
>gene=chr20_30296277-30296601; species=calJac
TTGTAACTAGGTCATCAGGTTCTTGGAGAAGCCAGCTGTGGTTGGGGGATGGGGAGGAAAATTTTGCAGCCTACCAAGATCCCTACTTCCCTTTAGGCCCCACCCTCCCTGAAATCTGCACCTGCTCCCAAACTGACCCCTCCCCCCAGCTGAGCCCAGCTGTCAACGGCTCCCAATGCCCCACCCTACCTTCCTTGGGCCGGAACCATGGAGGCCTCTTGGGCAAGAGGTACCTGATTGCCACCTGAGCTTTACAGAGAAGGAGCTGTGGGGCAGGGAAGGAATGGCCTCTCCTGGAAGATATTTCTTGCTCCACCAGGGCAG
>gene=chr20_30296277-30296601; species=canFam
TTGTAAGTAGGTCATCAGGTTCCTAGAGAAGCCAGCTGTGGCTGGGGGATGGGGAGGGAAATTTTGTAGTCTACCAAGATCCCTACTTCCCTTCAGGCCCCGCCCTCCCTGAAATCTGCACCTGCTCCTAAACTGACCCCTTCCCCCAGCTGGGCCCAGATGTCAACGGCTCCCAAAGCCCTGCCCTGCTTTCTATGGGCTAGAACCA----------------------CATCTTATTGCCACCTGAGCCCTTCAGAAAGGGAGCTGTAGGACAGGAAAGGAGTGGCCTCTCCTGGTAGGTGTGTCTTGCTCCATGAGGGCAG
>gene=chr20_30296277-30296601; species=equCab
TTGTAACTAGGTCATCAGGTTCCTGAAGACGCCAGCTGTGGCTGGGGGATGGGGAGGGAAATTTTGCAGCCTACCAAGATCCCTACTTCCCTTCAGGCCCCGCCCTCCTCGAAATCTGCACCTGCTCCCAAACTGACCCCTCCCCCCAGCTGGGCCCAGCTGTCAACGGCTCCCAATGCTCCGCCCTGCCTTCCATGGGCTGGAACCATGGGGGCCTTTTGGGCAGGAGGCACCTTATTGCCACTTGAGCCCTTCAGAAAGGGAGCTGTGGAGCAGGGAAGGAGTGGCCTCTCCTGGAGGGTATTTCTTGTTCCATGAGGGCAG
>gene=chr20_30296277-30296601; species=gorGor
TTGTAACTAGGTCATCAGGTTCCTGGAGAAGCCAGCTGTGGCTGGGGGATGGGGAGGAAAATTTTGCAGCCTACCAAGATCCCTACTTCCCTTTAGGCCCCACCCTCCCTGAAATCTGCACCTGCTCCCAAACTGACCCCTCCCCCCAGCTGAGCCCAGCTGTCAACGGCTCCCAATGCCCCGCCCTGCCTTCCTTAGGCCAGAACCATGGGGGCCTCTTGGGCAGGAGGTACCTGATTGCCACCTGAGCTTTGCAGAGAAGGAGCTGTGGGGCAGGGAAGGATTGGCCTCTCCTAGAAGATATTTCTTGCTCCACCAGGGCAG
>gene=chr20_30296277-30296601; species=panTro
TTGTAACTAGGTCATCAGGTTCCTGGAGAAGCCAGCTGTGGCTGGGGGATGGGGAGGAAAATTTTGCAGCCTACCAAGATCCCTACTTCCCTTTAGGCCCCACCCTCCCTGAAATCTGCACCTGCTCCCAAACTGACCCCTCCCCCCAGCTGAGCCCAGCTGTCAACGGCTCCCAATGCCCCGCCCTGCCTTCCTTAGGCCAGAACCATGGGGGCCTCTTGGGCAGGAGGTACCTGATTGCCACCTGAGCTTTGCAGAGAAGGAGCTGTGGGGCAGGGAAGGATTGGCCTCTCCTAGAAGATATTTCTTGCTCCACCAGGGCAG
>gene=chr20_30296277-30296601; species=papHam
TTGTAACTAGGTCATCAGGTTCCTGGAGAAGCCAGCTGTGGCTGGGGGATGGGGAGGAAAATTTTGCAGCCTACCAAGATCCCTACTTCCCTTTAGGCCCCACCCTCCCTGAAATCTGCACCTGCTCCCAAACTGACCCCTCCCCCCAGCTGAGCCCAGCTGTCAACGGCTCCCAGTGCCCCGCCCTACCTTCCTTGGGCCAGAACCATGGGGGCCTCTTGGGCAGGAGGTACCTGATTGCCACCTGAGCTTTTCAGAGAAGGAGCTGTGGGGCAGGGAAGGATTGGCCTCTCCTGGAAGATATTTCTTGCTCCACCAGGGCAG
>gene=chr20_30296277-30296601; species=ponAbe
TTGTAACTAGGTCATCAGGTTCCTGGAGAAGCCAGCTGTGGCTGGGGGATGGGGAGGAAAATTTTGCAGCCTACCAAGATCCCTACTTCCCTTTAGGCCCCACCCTCCCTGAAATCTGCACCTGCTCCCAAACTGACCCCTCCCCCCAGCTGAGCCCAGCTGTCAACGGCTCCCAATGCCCTGCCCTGCCTTCCTTAGGCCAGAACCATGGGGGCCTCTTGGGCAGGAGGTACCTGATTGCCACCTGAGCTTTGCAGAGAAGGAGCTGTGGGGCAGGGAAGGATTGGCCTCTCCTGGAAGATATTTCTTGCTTCACCAGGGCAG
>gene=chr20_30296277-30296601; species=rheMac
TTGTAACTAGGTCATCAGGTTCCTGGAGAAGCCAGCTGTGGCTGGGGGATGGGGAGGAAAATTTTGCAGCCTACCAAGATCCCTACTTCCCTTTAGGCCCCACCCTCCCTGAAATCTGCACCTGCTCCCAAACTGACCCCTCCCCCCAGCTGAGCCCAGCTGTCAACGGCTCCCAGTGCCCCGCCCTACCTTCCTTGGGCCAGAACCATGGGGGCCTCTTGGGCAGGAGGTACCTGATTGCCACCTGAGCTTTTCAGAGAAGGAGCTGTGGGGCAGGGAAGGATTGGCCTCTCCTGGAAGATATTTCTTGCTCCACCAGGGCAG
>gene=chr20_30307991-30308315; species=hg19
AGACGAGTTGAAATTGCAAAGAAATGCAAAATGAGAGAGGGGGTGGGGTTCCAGGGCAAACTCAGGAGGTCTCTTGCTCAGTGGTAAAGTGAAGTGCCTGCCACACCCTAGGCCCAGCCTATAGACAGTTGCATTCTTGACATTCCTGAGTCCATGGTGCATGTCCCCTTCCACCTCAGCTCCTTCAATGGATGACTTATTTTCCACAGCTTGATGCTTTTCTGCATACTCTGAGGGGATAGAACATCTCTCATAAAACCTGCACCTCCGCTAGGTAGGGAGATAAGCAAGAAAACAGGACTGAATTCACTGAAGAGCAAAACT
>gene=chr20_30307991-30308315; species=bosTau
GGAAGAGTTGAAGTTGCAAAGAAATGGGAAATAAGACAGGGGGTGGTGTACCTG-----------GAGGTCCCTTGCTCAGTGGTAAACTGAAGTGGCTGCCACACCCTAGGCCCAGCCTCTGGATAATTGCATTCTCAACATTCCTGAGTCCATGGTGCGTGGCCCTTTCCACCTCAGCTCCTTCAATAGATGACTTATTTTCCACAGCCTGTCAA----------TTTCTGAAGGGAATGAATACCTCTCATAAGCCCTACACCTCCCTGAGGCAGGGAGATAAGCGGGGAGATATGACTGAGTTCACTGAAGAGCAAAAGC
>gene=chr20_30307991-30308315; species=calJac
AGAAGAGCTGAAGTTGCAAAGAAATGGGAAATGAGAGAGGGGGTGGGGTTCCAGGGCCAAC-CAGGAGGTCTCTC-TTCAGTGGTAAAGTGAAGTGCCTGCCACGCCCTAGGCCCAGCCTACAGACGGTTGCATTCTTGACATTCCTGAGTCCATGGTGCATGGCCCCTTCCACCTCACCTCCTTCAATGGATGACATATTTTCCACAGCTTGTTGCTTTTCTGCATATTCTGAGAGGATAGACTACCTCTCATAAACCCTGCA-CTCCCCTAGGTAGGGAGATAAGCAAGGAAACAGGACTGAGTTCACTGAAGAGCAAAAAC
>gene=chr20_30307991-30308315; species=canFam
GGAAGAGTTGAAGTTGCAAAGAAATGGGAAATAAGACAGGGGGA--------AGGGCAAACTA-GGCGGTCTCTGGCTCAGAGGTAAACTGAAG----TGCCACGCCCTAGGCCCAGCCTATGGATAATTGCATTCTTGACATTCCTGAATCTGTAGTACTTGGGCCCTTCCACCTCAGCTCCTTCAATAGATGACTTATTTTCCACAGCCTGTCAATTTTCTGGGTGTTCTGAGGGGGCCGAATACCCCCCACAAGCCCTGCATCTCCCCTAGGCAAGGAGATAAGCAAGGAAATAGGATTGAGTTCACTG-AGGGCAAAAAT
>gene=chr20_30307991-30308315; species=equCab
GGAAAAGTTAAAGTTGCAAAGAAATGGGAAATAAGACAGGGGGT-GGGGTCCAGGGCCTACTC-GGAGGTCTCTTGCTCAGTGGTAAACTGAAGTGCCTGCCACGCCCTAGGCCCAGCCTATGGATAATTGCATTCTTGACATTCCTGAGTCCATGGTGAATGGCCCCTTCCACCTCAGCTCCTTCAATAGATGACTTATTTTCCACACGCTGTCAATATCCTGGGTATTCTGAGGGGACAGCATACCTCTCATAAGCCCTGCACCTCCCACAGGCAGGGAGATAAGCAAGGAAATAGGACTGAGTCCACTGAAGAGCAAAAAT
>gene=chr20_30307991-30308315; species=gorGor
AGACGAGTTGAAATTGCAAAGAAATGCAAAATGAGAGAGGGGGTGGGGTTCCAGGGCAAACTCAGGAGGTCTCTTGCTCAGCGGTAAAGTGAAGTGCCTGCCACACCCTAGGCCCAGCCTATAGACAGTTGCATTCTTGACATTCCTGAGTCCATGGTGCATGTCCCCTTCCACCTCAGCTCCTTCAATGGATGACTTATTTTCCACAGCTTGTTGCTTTTCTGCATACTCTGAGGGGATAGAACATCTCTCATAAACCCTGCACCTCCGCTAGGTAGGGAGATAAGCAAGAAAACAGGACTGAATTCACTGAAGAGCAAAACT
>gene=chr20_30307991-30308315; species=panTro
AGACGAGTTGAAATTGCAAAGAAATGCAAAATGAGAGAGGGGGTGGGGTTCCAGGGCAAACTCAGGAGGTCTCTTGCTCAGTGGTAAAGTGAAGTGCCTGCCACACCCTAGGCCCAGCCTATAGACAGTTGCATTCTTGACATTCCTGAGTCCATGGTGCATGTCCCCTTCCACCTCAGCTCCTTCAATGGATGACTTATTTTCCACAGCTTGTTGCTTTTCTGCATACTCTGAGGGGATAGAACATCTCTCATAAACCCTGCACCTCCGCTAGGTAGGGAGATAAGCAAGAAAACAGGACTGAATTCACTGAAGAGCAAAACT
>gene=chr20_30307991-30308315; species=papHam
AGAAGAGTTGAAGTTGCAAAGAAATGGGAAAT----GAGGGGGTGGGGTTCCAGGGCAAATTC---TGGTCTCTTGCTCAGTGGTAAAGTGAAGTGCCTGCCACGCCCTAGGCCCAGCCTATAGACAG-TGCATTCTTGACATTCCTGAGTCCATGGTGCATGTCCCCTTCCACCTCAGCTCCTTCAATGGATGACTTATTTTCCACAGCTTGTTGCTTTTCTGCATATTCTGAAGGGATAGAATACCTCTCATAAACCTTGCACCTCCCCTAGGTAAGGAAATAAGCAAGAAACCAGGTCTGAGTTCACTGAAGAGCAAAACT
>gene=chr20_30307991-30308315; species=ponAbe
AGAAGAGTTGAAGTTGCAAAGAAATGCAAAATGAGAGAGGGGGTGGGGTTCCAGGGCAAACTCAGGAGGTCTCTTGCTCAGTGGTAAAGTGAAGTGCCTGCCACGCCCTAGGCCCAGCCTATAGACAGTTGCATTCTTGACATTCCTGAGTCCATGGTGCATGTCCCCTTCCACCTCAGCTCCTTCAATGGATGACTTATTTTCCACAGCTTGTTGCTTTTCTGCATATTCTGAGGGGATAGAATACCTCTCATAAACCCTGTACCTCCGCTAGGTAGGGAGATAAGCAAGAAAACAGGACTGAGTTCACTGAAGAGCAAAACT
>gene=chr20_30307991-30308315; species=rheMac
AGAAGAGTTGAAGTTGCAAAGAAATGGGAAAT----GAGGGGGTGGGGTTCCAGGGCAAATTC---TGGTCTCTTGCTCAGTGGTAAAGTGAAGTGCCTGCCACGCCCTAGGCCCAGCCTATAGACAG-TGCATTCTTGACATTCCTGAGTCCATGGTGCATGTCCCCTTCCACCTCAGCTCCTTCAATGGATGACTTATTTTCCACAGCTTGTTGCTTTTCTGCATATTCTGAAGGGATAGAATACCTCTCATAAACCTTGCACCTCCCCTAGGTAAGGAAATAAGCAAGAAACCAGGACTGAGTTCACTGAAGAGCAAAACT
>gene=chr20_30467533-30467857; species=hg19
ACCAGAGCCTGCGCACTCCGCCGAGAGCATGCCCTTGGCTCATCCAATCAGAGCGGCGGATCCAGGCGCCTGTCTGTCGCCTTGGCAACGGGACGCATAAGCACGCGAGGCGCGCGGTGGCGGTTTGGATCTGGCCCCTGGGGAATCGCGTTATGTCGCGACCGAAGGTAGGAGTCGACCTGACCCAGATGCTTTTATCGTCCCTAGAAAAAGGGAGGAAAGCAGCAGAGGGATTCAAAATCGGTTGGGGATGGGTGTTCCTCGCGGAATGGGTAGGGGTGGGGCGGGGGGGCGGGGTGGGTTGTTCTCGCGGAGGAATTCCGA
>gene=chr20_30467533-30467857; species=bosTau
-------TCTGTGAGTTGCGCGGAAAGAGTTTCGTAACCTCATCCAATCAGAACGGCAGAGC----CCTCCCTCCGTCGCCTTGGCAACGGGACGCTAAGGCTCTAGCCAGACAAAGTGGCGGTGTGGATCGCGCCCT-GGGGAATCCTATCATGTCACGACCGAAGGTAGGCATGCCCTCGATCCAGACG-GTTCATCGTCCCT--AGAGAGGGAGAGAAATCGCAGAGGGGTGCAGAAGT---------------------------------TGAGGAG----------------------TCCTCGTGGAGGGATTCCCG
>gene=chr20_30467533-30467857; species=calJac
ACTGAAGCCTGCGCACTCCGCCGAGAGCATGCCCTTGGCTGATCCAATCAGAGCGGTGGATCCA-----CCCTCTG-CGCCTTGGCAACGGGACGCACAAGCACGCTCGGCGCGAGGTGGCGGTTTGAATCTGGCCCCTGGTGAATCGCGTTATGTCGCGACCGAAGGTAAGAGTCGACCTGACCCAGATGCTTTTATCGCCCCTAGAAAAAGGGAGGAAAGCCGCAGAGGGATTCAAAATCGGTTG-----GGGTTTTTCTCGCGGAATGGGT-GGAGGGGAGCGGTAGGGCGGGGAAG-TTGTTCTCGCGGAGGAATTCTGG
>gene=chr20_30467533-30467857; species=canFam
-------TCAGACCCCTGCGAGGAGGGGG--CCTTTAGCTCATCCAATCAGAGAGGAGGATC----CGG-CCTCCATCACCTTGGCAACGGGACGCGGAGGCTGGAGC-TGTTGCGGTGGCGGTTTGGGTCCGGCCCT-GGTGAATCGTACCATGTCGCGCCCGAAGGTAGGAGTGCGCGGAATCCAGATGCTTTCCTCGTCCTT--AGAGAAGGGGGGAGGCCTCGGAGGCATTCCGACTTGGAG-----------------------------GGGGGGG----------------------TCTCCGCGAAATGATTCTGG
>gene=chr20_30467533-30467857; species=equCab
-------TCTCTCTCCTGCGCCGAGAGTG--CTCCTGGCTCATCCAATCAGAACTGCGGATC----CGGCCCTCCGTCGCCCTGGCAACGGGACGCACAGTCTCGCGCGGGGTGCCGTGGCGGTTTGGATCTGGCCCT-GGGGAATCGTGTCATGTCGCGACCGAAGGTAGGCATGCACCGGATCCAGATGTTTTTATCGTCCTTAGAGAGAGGGAGGGGAGCCGCGGAGGGATTCAGAAGT---------------------------------TTGGGGG----------------------TACTTGCGGAGGAATTTCAG
>gene=chr20_30467533-30467857; species=gorGor
ACCAGAGCCTACGCACTTCGCCGAGAGCATGCCCTTGGCTCATCCAATCAGAGCGGCGGATCCAGGCGCCTCTCTGTCGCCTTGGCAACGGGACGCATAAGCACGCGAGGCGCGCGGTGGCGGTTTGAATCTGGCCCCTGGGGAATCGCGTTATGTCGCGACCGAAGGTAGGAGTCGACCTGACCCAGATGCTTTTATCGTCCCTAGAAAAAGGGAGGAAAGCAGCAGAGGGATTCAAAATCGGTGGGGGATGGGTGTTCCTCGCGGAATGGGTAGGAGTGGGGCGGCGGGGCGGGGTGGGTGGTTCTCGCGGAGGAATTCCGA
>gene=chr20_30467533-30467857; species=panTro
ACCAGAGTCTGCGCACTCCGCCGAGAGCATGCCCTTGGCTCATCCAATCAGAGCGGCGGATCCAGGCGCCTGTCTGTCGCCTTGGCAACGGGACGCATAAGCACGCGAGGCGCGCGGTGGCGGTTTGGATCTGGCCCCTGGCGAATCGCGTTATGTCGCGACCGAAGGTAGGAGTCGACCTGACCCAGATGCTTTTATCGTCCCTAGAAAAAGGGAGGAAAGCAGCAGCGGGATTCAAAATCGGTTGGGGATGGGTGTTCCTCGCGGAATGGGTAGGGGTGGGGCGGGGGGGCGGGGTGGGTTGTTCTCGCGGAGGAATTCCGA
>gene=chr20_30467533-30467857; species=papHam
ATCGGAGTCTGCGCACTCCGCCGAGAGCGTGCCTTTGGCTCGTCCAATCAGAGCGGCGGATCCAGCCGCTTCTCTGTCGCCTTGGCAACGGGACGCACAAGCACGCGCGGCGAGCTGTGGCGGTTTGGATCTGGCCCGTGGGGAATCGCGTTATGTCGCGACCCAAGGTAGGAGTCAACCTGACCCAGATGCTTTTATCGTCCCTAGAAAAAGGGAGGAAAGCCGCAGAGGGATTCAAAATCGGTTGGGGATGGGTGTTCCTCGCGGAATGGGTAAGGGTAGGGCGGTGGGAGGGGGTGG--TGTTCTCGCGGAGGAATTCCGG
>gene=chr20_30467533-30467857; species=ponAbe
ACCAGAGCCTGCGCACTTCGCCGAGAGCGTGCCCTTGGCTCATCCAATCAGAGCGGCGGATCCAGGCGCCGCTCTGTCGCCTTGGCACCGGGACGCATAAGCACGCGCGGCGCGCGGTGGCGGTTTGG-TCTGGCCCCTGAGGAATCGCGTTATGTCGCGACCGAAGGTAGGAGTCGACCTGACCCAGATGCTTTTATCGTCCCTAGAAAAAGGGAGGAAAGCCGCAGAGGGATTCAAAATCGGTTGGGGATGGGTGTTCCTCGCGGAATGGGTAGGGGGTGGGGCGGGGGGCGGGGTGGGTTGTTCTCGCGGAGGAATTCCTG
>gene=chr20_30467533-30467857; species=rheMac
ATCGGAGTCTGCGCACTCCGCCGAGAGCGTGCCTTTGGCTCACCCAATCAGAGCGGCGGATCCAGCCGCTTCTCTGTCGCCTTGGCAACGGGACGCACAAGCGCGCGCTGCGAGTGGTGGCGGTTTGGATCTGGCCCGTGGGGAATCGCGTTATGTCGCGACCCAAGGTAGGAGTCAACCTGACCCAGATGCTTTTATCGTCCCTAGAAAAAGGGAGGAAAGCCGCAGAGGGATTCAAAATCGGTTGGGGATGGGTGTTCCCCGCGGAATGGGTAGGGGTGGGGCGGGGAGAGGGGGTGG--TGTTCTTGCGGAGGAATTCCGG
>gene=chr20_30556235-30556526; species=hg19
ACACACCTACTTCAGCCTCACCTTGCTGTTCGTGCTCCTGCCCTCGCTGGTCGTGCAGTTACTGAGCTTCCGCTGGTTCGTCTACGACTACTCGGAGCCCGCAGGGTCCCCGGGACCCGCCGTCAGCACCAAGGACAGCGTAGCCGGCGGAGCCGCCATCAGCACCAAGGACAGCGCCGGCGCCTTCCGGACCAAAGAAGGCAGCCCCGAGCCGGGTCCCCAGCCTGCGCCCTCCTCGGCCAGCGCCTACCGCCGCCGCTGCTGCCGCCTCTGCATCTGGCTGCTGCAGAC
>gene=chr20_30556235-30556526; species=bosTau
GCACACCTACTTCGGCCTCACGTTGCTGTTTGTGCTCCTGCCTTCGCTTGTCGTGCAACTGCTCAGCTTTCGCTGGTTCGTTTACGACTATACGGAGCCCGCGGGGGCCCCGGGACCCGCCGTCAGCACCAAGGACAGCGGTACCGGCGGGCCGGTCATCAGCACCAAGGACAGCGCCGTCGCCTTCCGGACCAAAGAAGGCAGTCCTGAGCTGGGCTCCCGACCCGCGCCCTCCTCAGCCAGCACCTACCGCCGCCGTTGCTGCCGCCTCTGCATCTGGCTGCTGCAGAC
>gene=chr20_30556235-30556526; species=calJac
ACGCACCTACTTCAGCCTCACCTTGCTGTTCGTGCTCCTGCCCTCGCTGGTCGTGCAGCTGCTGAGCTTCCGCTGGTTTGTCTACGACTACTCGGAGCCCGCTGGGGCCCCGGGACCCGCCGTCAGCACCAAGGACAGCGTCGCCGGCGGACCCGCTATCAGCACCAAGGACAGCGCCAGCTCCTTCCGGACCAAAGAAGGCAGCCCCGAGCCGAGTCCCCAGCCTGAGCCCTCCTCCGCCAGCGACTACCGCCGCCGCTGCTGCCGCCTCTGCGTCTGGCTGCTGCAGAC
>gene=chr20_30556235-30556526; species=canFam
GCGCACCTACTTCGGCCTCACGTTGCTCTTCGTGCTCCTGCCCTCGCTGGTCGTGCAGCTGCTCAGCTTCCGCTGGTTCGTTTACGATTACTCGGAGCCCGCGGGCGCGCCGGGACCCGCCGTCAGCACCAAGGACAGCGGCGCCGGCGGGCCCTCAATCAGCACCAAGGACAGCGCCGCCGCCTTCCGGACCAAAGAAGGCGGCCCCCAGCTGGGTCCCGGGCCCGCGCCCTCCTCGGCCAGCGCCTACCGCCGCCGCTGCTGCCGCCTCTGCGTCTGGCTGCTGCAGAC
>gene=chr20_30556235-30556526; species=equCab
-----------------------------------------------------------TGCTCAGCTTCCGCTGGGTTGTCTGCGCTTATACGGAGAACGCGGAGGCCCCGGGACCCGCCATCAGCACCAAGGACAGCGGCGCCGGCGGCCCCGCCATCAGCACCAAGGACAGCGCCGTTGCCTTCCGAACCAAAGACGGCAGCTCGGAGCTGGACCCCCCGCCAGAGCCCTCCTCGGCCACAGCCTACCGCCGCCGCTGCTGCCGCCTCTGCATCTGGCTGCTGCAGAC
>gene=chr20_30556235-30556526; species=gorGor
-----------------------------------------------------------------------------------------------------CAGGGTCCCCGGG-CCCGCCGTCAGCACCAAGGACAGCGTAGCCGGCGGAGCCGCCATCAGCACCAAGGACAGCGCCGGCGCCTTCCGGACCAAAGAAGGCAGCCCCGAGCCGGGTCCCCAGCCTGCGCCCTCCTCGGCCAGCGCCTACCGCCGCCGCTGCTGCCGCCTCTGCATCTGGCTGCTGCAGAC
>gene=chr20_30556235-30556526; species=panTro
ACACACCTACTTCAGCCTCACCTTGCTGTTCGTGCTCCTGCCCTCGCTGGTCGTGCAGTTACTGAGCTTCCGCTGGTTCGTCTACGACTACTCGGAGCCCGCAGGGTCCCCGGGACCCGCCGTCAGCACCAAGGACAGCGTAGCCGGCGGAGCCGCCATCAGCACCAAGGACAGCGCCGGCGCCTTCCGGACCAAAGAAGGCAGCCCCGAGCCGGGTCCCCAGCCTGCGCCCTCCTCGGCCAGCGCCTACCGCCGCCGCTGCTGCCGCCTCTGCATCTGGCTGCTGCAGAC
>gene=chr20_30556235-30556526; species=papHam
ACACACCTGCTTCAGCCTCACGTTGCTGTTTGTGCTCCTGCCCTCACTGGTCGTGCAGCTGCTGAGCTTCCGCTGGTTCGTCTACGACTACTCGGAGCCTGCAGGGTCCCCGGGACCCGCCGTCAGCACCAAGGACAGCGTAGCCGGCGAAGCCGCCATCAGCACCAAGGACAGCGCCGGCGCCTTCCGGACCAAAGAAGGCAGCCCAGAGCCGGGTCCCCAGCCTGCGCCCTCCTCGGCCAGCGCCTACCGCCGCCGCTGCTGCCGCCTCTGCATCTGGCTGCTGCAGAC
>gene=chr20_30556235-30556526; species=ponAbe
-----------------------------TCGTGCTCCTGCCCTCGCTGGTCGTGCAGTTGCTGAGCTTCCGCTGGTTCGTCTACGACAACTCGGAGCCCGCAGGGTCCCCGGGACCCGCCGTCAGCACCAAGGACAGCGTAGCCGGCGGAGCCGCCATCAGCACCAAGGACAGCGCCGGCGCCTTCCGGACCAAAGAAGGCAGCCCCGAGCCGGGTCCCCAGCCTGCACCCTCCTCGGCCAGCGCCTACCGCCGCCGCTGCTGCCGTCTCTGCATCTGGCTGCTGCAGAC
>gene=chr20_30556235-30556526; species=rheMac
ACACACCTGCTTCAGCCTCACGTTGCTGTTTGTGCTCCTGCCCTCACTGGTCGTGCAGCTGCTGAGCTTCCGCTGGTTCGTCTACGACTACTCGGAGCCTGCAGGGTCCCCGGGACCCGCCGTCAGCACCAAGGACAGCGTAGCCGGCGAAGCCGCCATCAGCACCAAGGACAGCGCCGGCGCCTTCCGGACCAAAGAAGGCAGCCCCGAGCCGGGTCCCCAGCCTGCGCCCTCCTCGGCCAGCGCCTACCGCCGCCGCTGCTGCCGCCTCTGCATCTGGCTGCTGCAGAC
>gene=chr20_30865349-30865456; species=hg19
GGCTTTCCCTGTCCTCTGCTCGTGTGCCAATAAAGTTATTGAAATTGACACCGGTTGCTAAGGAAGTGGGTCGCCGAGCCAGGTTGCTAAGGAAGTGAGCGGCCACT
>gene=chr20_30865349-30865456; species=bosTau
GACTGTCAATGACTGTCATTCGTGTCTCAATAAAGTTATTGAAATTGACACTGGTTGCTAAGGAAGTAGGTCGCCGAGCC-GGTTGCTAAGGAAGTGAGCGGCCTCT
>gene=chr20_30865349-30865456; species=calJac
GGCTTTGCCTGTCCGCTGCTCGTGTTCCAATAAAGTTATTGAAATTGACACTGGTTGCTAAGGAAGTGGGTCGCGGAGCCAGGTTGCTAAGGAAGTGAGCGGCCACT
>gene=chr20_30865349-30865456; species=canFam
GGCTT-CCCTGTTCGCCGCTCGTGCTCCAATAAAGTTATTGAAATTGACATCGGTTGCTAAGGAAGTGGGTCGCTGAGCCGGGTTGCTAAGGAAGTGAGCGGCCGCC
>gene=chr20_30865349-30865456; species=equCab
GGCTTCCCCTGTCCGCCGCCCGTGTCCCAATAAAGTTATTGAAATTGACACCGGTTGCTAAGGAAGTGGGTCGCCGAGCCGGGTTGCTAAGGAAGTGAGCGGCCGCC
>gene=chr20_30865349-30865456; species=gorGor
GGCTT------------------------------------------------------------------------------------------------------
>gene=chr20_30865349-30865456; species=panTro
GGCTTTCCCTGTCCTCTGCTCGTGTCCCAATAAAGTTATTGAAATTGACACCGGTTGCTAAGGAAGTGGGTCGCCGAGCCAGGTTGCTAAGGAAGTGAGCGGCCACT
>gene=chr20_30865349-30865456; species=papHam
GGCTTTCCCTGTCCGTTGCTCGTGTGCCAATAAAGTTATTGAAATTGACACTGGTTGCTAAGGAAGTGGGTCGCTGAGCCAGGTTGCTAAGGAAGTGAGCGGCCACT
>gene=chr20_30865349-30865456; species=ponAbe
GGCTTTCCTTGTCCGCTGCTCGTGTCCCAATAAAGTTATTGAAATTGACACCGGTTGCTAAGGAAGTGGGTCGCCGAGCCAGGTTGCTAAGGAAGTGAGCGGCCACT
>gene=chr20_30865349-30865456; species=rheMac
GGCTTTCCCTGTCCGTTGCTCGTGTGCCAATAAAGTTATTGAAATTGACACTGGTTGCTAAGGAAGTGGGTCGCTGAGCCAGGTTGCTAA-GAAGTGAGCGGCCACT
>gene=chr20_31352540-31352639; species=hg19
AAAGGGACAAGGACTGGGGCCAGTGGCATCCTGCTCTTAAAGTCATAGACATAACCCCCACCCCTTGCAAAGGATGGGGGGAGGGGAAGACGGTAGCTG
>gene=chr20_31352540-31352639; species=bosTau
AAAGGGGCTGGGGTTAGGGCTGGCTCCATCCTGCCCTTAAAGCCATAAGCATTACCTCCAACCCCTGC-A--GTTTGAGGGAGGGTAGGAGGGTATTTG
>gene=chr20_31352540-31352639; species=calJac
AAAGGGGCCAGGGCTGGGGCCAGTGGCATCCAGCTCTTA------TAGACATAACACCCACCCCTTGCAAAGGATGGGGGGAGGGGAAGGCGGTATCTG
>gene=chr20_31352540-31352639; species=canFam
AAAGGCATT-------GGACTGGCTGCATCCTGTCCTTAAA--GTCCGTCATGCCCCCCACCCC---CAAGAGCT---AGGAGGGGAGGAGAGTATCTG
>gene=chr20_31352540-31352639; species=equCab
AAAGGGGCC---GGCTGGGCTGGCTGCATCCTGCCCTTAAAGCCATAGGCATAACCCCGACCCCTTGCAAAGGTTggaaggaggggaggagaggat-gg
>gene=chr20_31352540-31352639; species=gorGor
AAAGGGACAAGGACTGGGGCCAGTGGCATCCTGCTCTTAAAGTCGTAGACATAACCCCCACCCCTTGCAAAGGATGGGGGGAGGGGAAGACGGTAGCTG
>gene=chr20_31352540-31352639; species=panTro
AAAGGGACAAGGACTGGGTCCAGTGGCATCCTGCTCTTAAAGTCGTAGACATAACCCCCACCCCTTGCAAAGGATGGGGGGAGGGGAAGACGGTAGCTG
>gene=chr20_31352540-31352639; species=papHam
AAAGGGACAAGGGCTGGGGCCAGTGGCATCCTGCTCTTAAAGTCGTAGACATAACCCCCACCCCTTGCAGAGGATGGGGGGAGGGGAAGACGGTATCTG
>gene=chr20_31352540-31352639; species=ponAbe
AAAGGGACAAGGACTGGGGCTAGTGGCATCCTGCTCTTAAAGTCGTAGACATAACCCCCACCCCTTGCAAAGGATGGGGGGAGGGGAAGACTGTAGCTG
>gene=chr20_31352540-31352639; species=rheMac
AAAGGGACAAGGGCCGGGGCCAGTGGCATCCTGCTCTTAAAGTTGTAGACATAACCCCCACCCCTTGCAGAGGATGGGGGGAGGGGAAGACGGTATCTG
>gene=chr20_32156181-32156505; species=hg19
TAAGTCATGGGAGAAGGGTGCGTGTAGAGAATGCTGTAGAGAATGCGGCAGTCTTTAAAAACTCAAACCTGTTGCTGTGTGGCAAGCTGTTAACATTTAGGGACCTTGCACCACTTACTCTGCTGGAAGAGCTGGGGGATGGGCTGCTTTGAGGGTGACAGATGTGTCCTCTGCTGCCGGCGGGCGCGTGCCTGCTCTGTCCCTCTGCTCCCAGCACCAGGTGCAGCCATTGTTCTGGCTGGTCTCTCTTCATCCGGCCTCGTCTGTTACTCTGCTCTTTCTAGCTCATTGTTTCTGTAGGAAATTAGCATTAAAAACCCATCT
>gene=chr20_32156181-32156505; species=bosTau
TTAGTCATGGGAGAAGGGTGTG------------TAGAGAGAATGCATCAG-CCTT---AACTCAAACCTGTTGCTGTGTGGCAAGCTGTTAGTGCTTAGGGACCTTG-GTTACTTGCCCTGCTGGAAGAGCTGGGGGATGGGCCTCTTTGAGGGTGACAGATGTGCCCTCTGCTGCCGGCGGGCGCGTGCCGGCTCTGTCCCTCTGCTCCCAACACCAGGTGCAGCCATTGTTCTGGCTGGTCTCTCTTCATCCGGCCTCGTCTGTTACTCTGCTCTTTCTAGCTCATTGTTTCTGTAGGAAATTAGCATTAAAAACCCATCT
>gene=chr20_32156181-32156505; species=calJac
TTAGTCATAGGAGAAGGGTGCG------------TGTAGAGAATACAGCAG-CCTTAAAAACTCAAACCTGTTGCCGTGTGGCAAGCTGTTAACGTTTAGGGACCTTGCATCACTTACCCTGCTGGAAGAGCTGGGGGATGGGCTGCTTTGAGGGTGACAGATGTGTCCTCTGCTGTTGGCGGGCGCGTGCCGGCTCTGTCCCTCTGCTCCCAGCACCAGGTGCAGCCATTGTTCTGGCTGGTCTCTCTTCATCCGGCCTCGTCTGTTACTCTGCTCTTTCTAGCTCATTGTTTCTGTAGGAAATTAGCATTAAAAACCCATCT
>gene=chr20_32156181-32156505; species=canFam
TTAGTCATGGGAGAAGGGTGCG------------TGTAGAGAATGTAGCAG-CCTTAAAAACTCAAACCTGTTGCTGTGTGGCAAGCTGTTAATGTTTAGGGACCTTGCATTACTTACCCTGTTGGAAGAGCTGGGGGATGGGCCGCTTGGAGGGTGACAGATGTGCCCTCTGCTGCCGGCGGGCGCGTGCCGGCTCTGTCCCTCTGCTCCCAGCACCAGGTGCAGCCATTGTTCTGGCTGGTCTCTCTTCATCCGGCCTCGTCTGTTACTCTGCTCTTTCTAGCTCATTGTTTCTGTAGGAAATTAGCATTAAAAACCCATCT
>gene=chr20_32156181-32156505; species=equCab
TTAGTCATGGGAGAAAGGTGCA------------TGGAGAGAATGCAGCAG-CCTTAAAAACTCAAACCTGTTGCTGTGTGGCAAGCTGTTAATGTTTAGGGACCTTGCATTACTTACCCTGCTGGAAGAGCTGGGGGATGGGCCGGTTTGAGGGTGACAGATGTGCCCTCTGCTGCCGGCGGGCGCGTGCCGGCTCTGTCCCTCTGCTCCCAGCACCAGGTGCAGCCATTGTTCTGGCTGGTCTCTCTTCATCCGGCCTCGTCTGTTACTCTGCTCTTTCTAGCTCATTGTTTCTGTAGGAAATTAGCATTAAAAACCCATCT
>gene=chr20_32156181-32156505; species=gorGor
TTAGTCATGGGAGAAGGGTGCGTGTAGAGAATGCTGTAGAGAATGTGGCAGTCTTTAAAAACTCAAACCTGTTGCTGTGTGGCAAGCTGTTAACATTTAGGGACCTTGCACCACTTACTCTGCTGGAAGAGCTGGGGGATGGGCTGCTTTGAGGGTGACAGATGTGTCCTCTGCTGCCGGCGGGCGCGTGCCGGCTCTGTCCCTCTGCTCCCAGCACCAGGTGCAGCCATTGTTCTGGCTGGTCTCTCTTCATCCGGCCTCGTCTGTTACTCTGCTCTTTCTAGCTCATTGTTTCTGTAGGAAATTAGCATTAAAAACCCATCT
>gene=chr20_32156181-32156505; species=panTro
TAAGTCATGGGAGAAGGGTGCGTGTAGAGAATGCTGTAGAGAATGCGGCAGTCTTTAAAAACTCAAACCTGTTGCTGTGTGGCAAGCTGTTAACATTTAGGGACCTTGCACCACTTACTCTGCTGGAAGAGCTGGGGGATGGGCTGCTTTGAGGGTGACAGATGTGTCCTCTGCTGCCGGCGGGCGCGTGCCGGCTCTGTCCCTCTGCTCCCAGCACCAGGTGCAGCCATTGTTCTGGCTGGTCTCTCTTCATCCGGCCTCGTCTGTTACTCTGCTCTTTCTAGCTCATTGTTTCTGTAGGAAATTAGCATTAAAAACCCATCT
>gene=chr20_32156181-32156505; species=papHam
TTAGTCATGAGAGAAGGGTGCG------------TGTAGAGAATGTGGCAGTCTTTAAAAACTCAAACCTGTTGCTGCGTGGCAAGCTGTTAGCGTTTAGGGACCTTTCATCAGTTACCCTGCTGGAAGAGCTGGGGGATGGGCTGCTTTGAGGGTGACAGATGTGTCCTCTGCTGCCGGCGGGCGCGTGCCGGCTCTGTCCCTCTGCTCCCAGCACCAGGTGCAGCCATTGTTCTGGCTGGTCTCTCTTCATCCGGCCTCGTCTGTTACTCTGCTCTTTCTAGCTCATTGTTTCTGTAGGAAATTAGCATTAAAAACCCATCT
>gene=chr20_32156181-32156505; species=ponAbe
TTAGTCATGGGAGAAGGGTGCA------------TGTAGAGAATGTGGCAGTCTTTAAAAACTCAAACCTGTTGCTGTGTGGCAAGCTGTTAACGTTTAGGGACCTTGCACCACTTACCCTGCTGGAAGAGCTGGGGGATGGGCTGCTTTGAGGGTGACAGATGTGTCCTCTGCTGCCGGCGGGCGCGTGCCGGCTCTGTCCCTCTGCTCCCAGCACCAGGTGCAGCCATTGTTCTGGCTGGTCTCTCTTCATCCGGCCTCGTCTGTTACTCTGCTCTTTCTAGCTCATTGTTTCTGTAGGAAATTAGCATTAAAAACCCATCT
>gene=chr20_32156181-32156505; species=rheMac
TTAGTCATGAGAGAAGGGTGCG------------TGTAGAGAATGTGGCAGTCTTTAAAAACTCAAACCTGTTGCTGCGTGGCAAGCTGTTAGCGTTTAGGGACCTTTCATCAGTTACCCTGCTGGAAGAGCTGGGGGATGGGCTGCTTTGAGGGTGACAGATGTGTCCTCTGCTGCTGGCGGGCGCGTGCCGGCTCTGTCCCTCCGCTCCCAGCACCAGGTGCAGCCATTGTTCTGGCTGGTCTGTCTTCATCCGGCCTCGTCTGTTACTCTGCTCTTTCTAGCTCATTGTTTCTGTAGGAAATTAGCATTAAAAACCCATCT
>gene=chr20_34761470-34761794; species=hg19
GGGAGGGGTGCCTGTGACTTCAGCCACTAACCCCTCACCTCCCATGAccctccctcctccccacttcctctgtctctcccttcctcctccctttgccctgtgactctttgtccgtttgcctccatctgtctctctccGCGTGTGGTTCCTGCCCCTCTCGCTGTCATACCATTGCTGTCCCTCCCTGTCACATGATCTCCTTCATGCCAATGCAGGCGTGCTGGTCACCATGACAACAGAGACAGGCCCCGACTCTGAGGTGAAGAAAGCTCAGGAGGAGGCCCCGCAGCAGCCCGAGGCTGCTGCCGCTGTGACCACCCCTGT
>gene=chr20_34761470-34761794; species=bosTau
GGGT-GGGGGTCTGTGACCTCTGCCGCTGACCCCTCACTTCTTTGGActcttccccatcctcccttcctctgtctctccct--cctcccccttctctctgtggctctttgtccatttgtctccatctgtctctctcggcgtgtggttcctgtccccctcgctgtcatgccctcgctgccccctctcatcacattctctccttcATGCCAATGCAGGCGTGCTGGTCACCATGACAACAGAGACAGGCCCTGATTCTGAGGTGAAGAAGGCTCAGGAGGAGGCCCCGCAGCAGCCTGAAGCAGCCGCTGCAGCGACCACCCCTGT
>gene=chr20_34761470-34761794; species=calJac
GGCA-GGGTGCCTGTGACCTCAGCCACTAACCCCTCACCTCCCATGACTCTCCCCTATCCCCACTTCCTCTATCTCTCCCTCCCTCCTCGCTTCACCCTATGACTCTTTGTCCCTTTGCCTCCATCTGTGTCTCTCTGCGTGTGGTTCCTGCCCCTCTTGCTGTCACACCATTGCTGTCCCTCCCTGTCCAATGTTCTCCTTCATGTCAATGCAGGCGTGCTGGTCACCATGACAACAGAAACAGGCCCCGACTCTGAGGTGAAGAAAGCTCAGGAGGAGACCCCACAGCAGCCTGAGGCCGCCGCCGCTGCGACCACCCCTGT
>gene=chr20_34761470-34761794; species=canFam
GGGAGGGTGGTCTGTGACTTCCACCATTAACCCCTGACTTCT----GCTCTTGCCTGTCCCCGCCCCGACTTCCTCTCCCTCCCC------------------TTCTTTGTCCACTTGCGTCCATCTGTCTCTCTCTGTGTGTGGTTCCTGTCCCCTTCGTTGTCACATCATCATTGCCCC-CCCTGTCACTTGTTCTCCTTCATGCTAATGCAGGCGTGCTGGTCACCATGACAACAGAGACAGGCCCCGATTCTGAGGTGAAGAAGGCTCAGGAGGAGGCCCCACAGCAGCCTGAGGCCGCTGCTGCCGCTACCACTCCTGT
>gene=chr20_34761470-34761794; species=equCab
GGGA-AGGGGTCTGTGACTTTCACCACTTACCCCTCACTTCTCATGACTCTTCCTCATCCCGACTTCCTTTGtctctccctccctccttccttctctcTGTGGCTCTTTGTCCATTTGTCTCCATCTGTCTCTCTCCGCGTGTGGTTCCTGTCCCCCTCACTATCACACCATTGCTGCCCC-CCCTGTCACGTGCTCTCCTTCATGCCAATGCAGGCGTGCTGGTCACCATGACAACAGAGACAGGCCCCGATTCTGAGGTGAAGAAGGCTCAGGAGGAGGCTCCACAGCAGCCTGAGGCAGCCGCTGACGCGACCACCCCTGT
>gene=chr20_34761470-34761794; species=gorGor
------------------------------------------------------------------------------------------------------------------------------------------------------------------------------------------------------------------------------------------------------------------------------------------------------------------------------------
>gene=chr20_34761470-34761794; species=panTro
---------------------------------------------------------------------------------------------------------------------------------------------------------------------------------------------------------------CAATGCAGGCGTGCTGGTCACCATGACAACAGAGACAGGCCCCGACTCTGAGGTGAAGAAAGCTCAGGAGGAGGCCCCGCAGCAGCCCGAGGCTGCCGCCGCTGTGACCACCCCTGT
>gene=chr20_34761470-34761794; species=papHam
GGGAGGGGTGCCTGTGACCTCGGCCACTAACCCCTCACCTCCTATGAccctccctcctccccacttcctctgtctctccctccctcctccctttgccctgtgactctttgtccgtttgcctccatctgtctctctccGCGTGTGGTTCCTGCCCCTCTCGCTGTCACACCATTGCTGTCCCTCCCTGTCACATGATCTCCTTCATGCCAATGCAGGCGTGCTGGTCACCATGACAACAGAGACAGGCCCCGACTCTGAGGTGAAGAAAGCTCAGGAGGAGGCCCCGCAGCAGCCCGAGGCCGCCGCCGCTGTGACCACTCCTGT
>gene=chr20_34761470-34761794; species=ponAbe
GGGAGGGGTGCCTGTGACCTCGGCCACTAACCCCTCACCTCCCATGACCCTCCCTCCTCCCCACTTCCTCTGTCTCTTCCTCCCTCCTCCCTTTGCCCTGTGACTCTTTGTCCGTTTGCCTCCATCTGTCTCTCTCTGCATGTGGTTCCTGCCCCTCTCGCTGTCATACCATTGCTGTCCCTCCCTGTCACATGATCTCCTTCATGCCAATGCAGGCGTGCTGGTCACCATGACAACAGAGACGGGCCCCGACTCTGAGGTGAAGAAAGCTCAGGAGGAGGCCCCGCAGCAGCCCGAGGCCGCCGCCGCTGTGGCCACCCCTGT
>gene=chr20_34761470-34761794; species=rheMac
------------------------------------------------CctccctcctccccacttcctctgtctctccctccctcctctctttgccctgtgactctttgtccatttgcctccatctgtctctctcCGCGTGTGGTTCCTGCCCCTCTCGCTGTCACACCATTGCTGTCCCTCCCTGTCACATGATCTCCTTCATGCCAATGCAGGCGTGCTGGTCACCATGACAACAGAGACAGGCCCCGACTCTGAGGTGAAGAAAGCTCAGGAGGAGGCCCCGCAGCAGCCCGAGGCCGCCGCCGCTGTGACCACTCCTGT
>gene=chr20_34767634-34767796; species=hg19
GCTGGAAAGCTGTAGCTGAGCCTGTTACCATGACAGCGGGCAGCTGGGCCCAGGGATGCCAGCTGACTCTGCAGGAGGGGGCTCGAGGAATTCTTCCTGAAGGTTCTGTCAGTTGGAGACAAAGAGGCAGGCACACAGACAGAGTGCACTCCTCGGGGGGCT
>gene=chr20_34767634-34767796; species=bosTau
GCTGGAAGGCTATAGCCGAGCCTGTTGCCATGACAGCAGGCAGCTGGGTCTAGGGATGCCAGCTGACTATGCAGGAGGGGGCTTGAGG-ATTCTTCCTGTAGCTCCTGTCAGTTGGAGACAAAGAGGCAGGCTCGCAGATAGAGCCCTCTCCTCT-GGGGCC
>gene=chr20_34767634-34767796; species=calJac
GCTGGAAAGCTGTAGCTGAGCCTGTTGCCATGACAGCGGGCAGCTGGCCCCGGCGATGCCAGCTGACTCTGCAGGAGGGGGCTCGAGGAATTCTTCCTGTAGGTTCCATCAGTTGGAGACAAAGAGACAGGCACACAGACAGTGCGCACTCCTCGGGGGGCT
>gene=chr20_34767634-34767796; species=canFam
GCTGGGAAGC------AGAGCCTGTTGCCATGACAGCAGGCAGCTGGGCCCAGGGATGCCAGCTGACTCTCCGGGAG-GGGCAGGAGGGATTCTTCCTGTAGGTCCTGTCAGTTGAAGACAAAGAGGCAGGCACGCAGACGGAGCCTGCTCCTCT-GGGGCT
>gene=chr20_34767634-34767796; species=equCab
GCTGGAAAGCTGTAG-GGAGCCTGCTGCCATGACAGCAGGCAGCTGTGCCCAGGGATGCCAGCTGATTCTGCATGAGTGGGCTCAAGGATTTCTTCCTGTAGGTCCTGTAAGTTGGAGACAAAGAGGCAGGCGCTCAGACAGAGCACGCTCCTCT-GGGGCT
>gene=chr20_34767634-34767796; species=gorGor
GCTGGAAAGCTGTAGCTGAGCCTGTTGCCATGACAGCGGGCAGCTGGGCCCAGGGATGCCAGCTGACTCTGCAGGAGGGGGCTCGAGGAATTCTTCCTGAAGGTTCTGTCAGTTGGAGACAAAGAGGCAGGCACACAGACAGAGTGCACTCCTCGGGGGGCT
>gene=chr20_34767634-34767796; species=panTro
GCTGGAAAGCTGTAGCTGAGCCTGTTGCCATGACAGCGGGCAGCTGGGCCCAGGGATGCCAGCTGACTCTGCAGGAGGGGGCTCGAGGAATTCTTCCTGAAGGTTCTGTCAGTTGGAGACAAAGAGGCAGGCACACAGACAGAGTGCACTCCTCGGGGGGCT
>gene=chr20_34767634-34767796; species=papHam
GCTGGAAAGCTGTAGCTGAGCCTGTTGCCATGACAGCGGGCAGCTGGGCCCTGGGATGCCAGCTGACTCTGCAGGAGGGGGCTCGAGGAATTCTTCCTGTAGGTTCTGTCAGTTGGAGACAAAGAGGCAGGCACACAGACAGAGCGCAGTCCTCGGGGGGCT
>gene=chr20_34767634-34767796; species=ponAbe
GCTGGAAAGCTGTAGCTGAGCCTGTTGCCATGACAGCGGGCAGCTGGGCCCAGGGATGCCAGCTGACTCTGCAGGAGGGGGCTTGAGGAATTCTTCCTGTAGGTTCTGTCAGTTGGAGACAAAGAGGCAGGCACACAGACAGAGTGCACTCCTCGGGGGGCT
>gene=chr20_34767634-34767796; species=rheMac
GCTGGAAAGCTGTAGCTGAGCCTGTTGCCATGACAGCGGGCAGCTGGGCCCTGGGATGCCAGCTGACTCTGCAGGAGGGGGCTCGAGGAATTCTTCCTGTAGGTTCTGTCAGTTGGAGACAAAGAGGCAGGCACACAGACAGAGCGCAGTCCTCGGGGGGCT
>gene=chr20_35012455-35012751; species=hg19
GGGGCAAGTAACTAGCTAGAAAAAAAAAGAAGCTTTCATTGCCACCTCAGCATGGGGGAAGGGGATTTTGACACTTTGACCTTTGAGCTGTGCTGTTTGGGGTGCGGGGCACTCGTTTGCCTCTGTCCTTAGTGCTGATGTCAGGGGTGTTGTCCGTGGTGCTGAAGATAGAGAGGGTAGAGATTTGGCCTGGTCCCGACGCCTGGGGGTGCTGTCCTCGGTTCTGTCTTGAGAGTTTTCATGAATCATTTCCAGGACTGTGTGGTTTTCTGGGGACCCAACTGGGAGGTCAGAAG
>gene=chr20_35012455-35012751; species=bosTau
AGGGAAAAAAAAAA--------AAAAAAGAGGCTTTCAATGCCACCATAGCATGGGCA---GGGGTTTTGCCACT--GACCTCGGTACTGGG-TATATAGGGTGTGCACGACGTGGTTGC-CCTGTCCTCGAGGTGGATAGT-GGAGTGCTGTCCATGGTACTGAAGAGAG----------GGTTTGGCTCGGTCCCAGCAGCTAGGGACGCTGTCCGTGGTTCCGTCTTGGGA-CTCTCATGAATCATTTCCAGGAC--T--GCTTTACTGGGAACCCAGTTGGGAGATCAGAGT
>gene=chr20_35012455-35012751; species=calJac
GAGGCAGGTAAGTAGCTAGAAAAAAGAGGAAGGTTTCATTGCCACCTTGGGATGAGGGAAGGGGATTTTGACACTTTGACCTTTGAGCTGTGCTCTTTGGGGTACAGGGCACTCATTTGCCTCTGTCCTTGGTGCTGATGTCTTGGGCGTTGTCCGTGGTGCTGAAGATAGA----GTACGGATTTGAACCGTTTCCAACGCCTGGGGGTACTATACTTGGTTCTGTCTTAAGAGCTTTCATGAATCATTTCAAGGAC--TGTGGTTTTCTAGGGACCCAGCTGGGAGGTCAGAAG
>gene=chr20_35012455-35012751; species=canFam
AGAGCAGGTAACTAGCAGG---AAAATAGAGGCATTTGATGTCACCTTAGCATGGGCC---AAGGGTTTGACGCT--GACCTCGGCTCTGAGTTGTTTGGAGAGCACAGGACCCA---GC-CAGA-TCCTGGTGTTGATGGCTGGGGTGTTCTCCGTGGTACTGAAGAGAA----------TGTTTGGCCCTCTTC----ATCTGGGGCTGCTGTCCATGGTTGTGTCTTGATAATTCTCATTGATCATTTCCAGGAC--TCTAATTTCTAGGGGACCCAGCTAGCAGGTCAGAGG
>gene=chr20_35012455-35012751; species=equCab
GGAGCAGGTGACTAGCTGG---AAAATGGAGGCTTTCAGTGCCACCCCAGCATGGGTG---TGGGTTTTGACCCT--GACCTCGCCTCTGGGCTGTCTAGGGTGCACAGGGCACAGTTGC-CCAT-CCCTGGTGTTGATGGCAGGGGCGCTGTCCGTGGTGCTGAAGAGAG----------GATTTGGCCCCGTACCAG-CTCCGGGGATGCTGTCCATGGTTCTGTCTTGAGAGTT---ATGAATCATTTCCAGGAC--TCTGGTTTGTAGGGGACCCAGCTGGGAGGTCAGAGG
>gene=chr20_35012455-35012751; species=gorGor
GGGACAAGTAACTAGCTAG-AAAAAAAAGAAGCTTTCATTGCCACCTCAGCATGGGGGAAGGGGATTTTGACACTTTGACCTTTGAGCTGTGCTGTTTGGGGTGCGGGGCACTCGTTTGCCTCTGTCCTTAGTGCTGATGTCAGGGGTGTTGTCCGTGGTGCTGAAGATAGAGAGGGTAGAGATTTGGCCTGGTCCCGACGCCTGGGGGTGCTGTCCTCGGTTCTGTCTTGAGAGTTTTCATGAATCATTTCCAGGACTGTGTGGTTTTCTGGGGACCCAACTGGGAGGTCAGAAG
>gene=chr20_35012455-35012751; species=panTro
GGGGCAAGTAACTAGCTAGAAAAAAAAAGAAGTTTTGATTGCCACCTCAGCATGGGGGAAGGGGATTTTGACACTTTGACCTTTGAGCTGTGCTGTTTGGGGTGCGGGGCACTCGTTTGCCTCTGTCCTTAGTGCTGATGTCAGGGGTGTTGTCCGTGGTGCTGAAGATAGAGAGGGTAGAGATTTGGCCTGGTCCCGACGCCTGGGGGTGCTGTCCTCGGTTCCGTCTTGAGAGCTTTCATGAATCATTTCCAGGACTGTGTGGTTTTCTGGGGACCCAACTGGGAGGTCAGAAG
>gene=chr20_35012455-35012751; species=papHam
GGGACAGGTAACTAGCTAG--aaagaaagaaaTTTTCATTGCCACCTCAGCATGAGGGAAGGGGATTTTGACACTTTGATCTTTGAGCTGTGCTGTTCGGGGTGCGGGACACGCGTTTGCCTCTGTCCTTGGTGCTGATGTCAGGGGTGTTGTCCGTGGTGCTGAAGATAGAGAGGGTAGGGATTTGGCCTGGTCCTGACGCCTGGGGGTGCTGTCCTCGGTTCTGTCTTGAGAGCTTTCATGTATCATTTCCAGGAC--TGTGGTTTTCTGGGGACCCAGCTGGGAGGTCAGAAG
>gene=chr20_35012455-35012751; species=ponAbe
GGGGCAAGTAACTAGCTAG-AAAAAAAAGACGCTTTCATTGCCACCTCAGCATGGGGGAAGGGGATTTTGACACTTTGACCTTTGAGCTGTGCTCTTTGGGGTGCGGAGCACTCGTTTGCCTCTGTCCTTGGTGCTGATGTCAGGGGTGTTGTCCGTGGTGCTGAAGATAGAGAGGGTAGCGATTTGGCCTGGTCCCGACGCCTGGGGGTGCTGTCCTCGGTTCTGTCTTGAGAGCTTTCATGAATCATTTCCAGGAC--TGTGGTTTTCTGGGGACCCAACTGGGAGGTCAGAAG
>gene=chr20_35012455-35012751; species=rheMac
GGGACAGGTAACTAGCTAGAGAAAGAAAGAAATTTTCATTGCCACCTCAGCATGGGGGAAGGGGATTTTGACACTTTGACCTTTGAGCTGTGCTGTTCGGGGTGCGGGACACGCGTTTGCCTCTGTCCTTGGTGCTGATGTC-GGGGTGTTGTCCGTGGTGCTGAAGATAGAGAGGGTAGGGATTTAGCCTGGTCCTGACGCCTGGGGGTGCTGTCCTCGGTTCTGTCTTGAGAGCTTTCATGTATCATTTCCAGGAC--TGTGGTTTTCTGGGGACCCAGCTGGGAGGTCAGAAG
>gene=chr20_35028053-35028377; species=hg19
TGTAAGTATTTGTAAGAGTTGAATGAGTTTCAACTTTGAGCCAAGTTTCAGCTCATGAGCTAATTCCAGTGGGTTGCATAGAGTGCAGATTCGAGGATTCCAGGCCTTATCCCATCAATGAGAACGTGAGGTTTCCATTAGTTATGTCTGCCACAGGTGTAGGAAATACAGCTGGTGGTGAGCTCTGAATCTGCTAGTCAGGCTGTAGTCCCGAGGCTCTCAAGGGCACAGCAGCGCCTCCCAggggctatttttgttaccacagtaactgagcaggggctactagcttttagagggcaggaaactggtaacattcaggccaaa
>gene=chr20_35028053-35028377; species=bosTau
AGTAAATATTCGTAAGAGTTGAATGAGTTTCTACACTGAGCCAAGTTTCAGCTCGTGAGCAGATTCCAGTGGGTTACATAGAGTGCCAATTTGAGGAT----------------TCAGCAAGGAAGTGAACTTTTGATTAGCCATGTCTGCCTCAGATGCAGGAAACAGCAGTGGCGGCAAGCTGTATGTCTGCCATTCAGGCTCTAGTCCAGAGGCTCTCAAGGGAATGGCTCTGTCCTCCAGGGACCTTTCTTGTTACCACAG--GCTGTGCACGCACTGCTAGCACTTAGAGGGCGGAAAAC--GGAAGGTTCTggtcagc
>gene=chr20_35028053-35028377; species=calJac
TATAAATATTTGTAAGAGTTGAATGAGTTTCAACTCTGAGCCAAGTTTCAGCTCCTGAGCTAATTCCAGTGGGTTGCATAGAGTGCAGAAATGAAGATTCTAGGCCTTATCCCTTGGGTGAGAAAGTGAGGTTTCCATTAGTTATGTCTGCCACAGGTACAGGAAATACAGCTGGTCGTAAGCTCTGGATCTGCCAGTCAAACT--------GAGGTTCTCAAGGGCACAGCAGCACCTCCCAggggctatttttgttaccacagtaactgggcagggactactagtgtctagagggcaggaaactggtaacattcaggccaga
>gene=chr20_35028053-35028377; species=canFam
AATAAATATTTGTAAGAGTTGAATGAGTTTCAACACGGAGCCaagtttctgctcatgagccaattctagtgggttgcatagagtgccaatttgaggattccagactttatccattcagtgag--agtgagctttcgattagccatgtctgccatgagtgtaggaaacagcactgggggcaggctctatttctgccaGTCAGCCTCTAGTCCAGATGCTCTCATGGGGAGAGTGCTACTTCCTCAG-------TTTATTACTGCAGGAATTgggcagatgctacaagtgtttaaaggacagagaactagg---gatctggccagc
>gene=chr20_35028053-35028377; species=equCab
AAGAAATATTTGTAAGAGTTGAATGAGTTTCAACACCGAGCCAAgtttcaactcatgatccaattccagtgggctgcagagagaaccagcttgaggattctaggccttgtccgctcactgagaaagtgacttttcaattagccatgtctgccgcgggcccaggaaacagcagtggtggcaagcTCTATATCTGCCCCTCAGGCTCTGGTCcagaggctcccaaggggacagcactgccccgcagggaccatttttgttaccgcagtaattaggcaggcactgccagcattcagagggcagaggactgggaatgctctggccagc
>gene=chr20_35028053-35028377; species=gorGor
TGTAAGTATTTGTAAGAGTTGAATGAGTTTCAACTTTGAGCCAAGTTTCAGCTCATGAGCTAATTCCAGTGCGTTGCATAGAGTGCAGATTCGAGGATTCCAGGCCTTATCCCATCAATGAGAACGTGAGGTTTCCATTAGTTACGTCTGCCACAGGTGTAGGAAATACAGCTGGTGGTGAGCTCTGAATCTGCTAGTCAGGCTGTAGTCCCGAGGCTCTCAAGGGCACAGCAGCGCCTCCCAggggctatttttgttaccacagtaactgagcaggggctactagcgtttagagggcaggaaactggtaacattcaggccaaa
>gene=chr20_35028053-35028377; species=panTro
TGTAAGTATTTGTAAGAGTTGAATGAGTTTCAACTTTGAGCCAAGTTTCAGCTCATGAGCTAATTCCAGTGGGTTGCATAGAGTGCAGATTCGAGGATTCCAGGCCTTATCCCATCAATGAGAACGTGAGGTTTCCATTAGTTACGTCTGCCACAGGTGTAGGAAATACAGCTGGTGGTGAGCTCTGAATCTGCTAGTCAGGCTGTAGTCCCGAGGCTCTCAAGGGCACAGCAGCGCCTCCCAggggctatttttgttaccacagtaactgagcaggggctactagcgtttagagggcaggaaactggtaacattcaggccaaa
>gene=chr20_35028053-35028377; species=papHam
TGTAAGTATTTGGAAGAGTTGAATGAGTTT-----------CaagtttcagctcataagctaattccagtgggttgcatagagtgcagattcgaggattctaggccttatcccatcagtgagaaagtgaggtttccattagttatgtctgccacaggtgcaggaaatagagctggtggTGAGCTCTGAATCTGCTAGTCAGGCTGTAGTCCCGAGGCTCTCAAGGGCAAAGCAGCGCCTCCCAGTGGCTatttttgttaccacagtaactgagcaggggctactagcgtttagagggcaggaaactggtaacgttcaggccaaa
>gene=chr20_35028053-35028377; species=ponAbe
TGTAAGTATTTGTAAGAGTTGAATGAGTTTCAACTTTGAGCCAAGTTTCAGCTCATGAGCTAATTCCAGTGGGTTGCATAGAGTGCAGATTCGAGGATTCCAGGCCTTATCCCATCAGTGAGAACATGAGGTTTCCATTAGTTATGTCTGCCACAGGTGTAGGAAATACAGCTGGTGGTGAGCTCTGAAGCTGCCAGTCAGGCTGTAGTCCGGAGGCTCTCAAGGGCACAGCAGCGCCTCCCAggggctatttttgttaccacagtaactgagcaggggctactagcgtttagagggcaggaaactggtaacattcaggccaaa
>gene=chr20_35028053-35028377; species=rheMac
TGTAAGTATTTGGAAGAGTTGAATGAGTTT-----------CaagtttcagctcataagctaattccagtgggttgcatagagtgcagattcgaggattctaggccttatcccatcagtgagaaagtgaggtttccattagttatgtctgccacaggtgcaggaAATAGAGCTGGTGGTGAGCTCTGAATCTGCTAGTCAGGCTGTAGTCCCGAGGCTCTCAAGGGCAAAGCAGCGCCTCCCAGTggctatttttgttaccacagtaactgagcaggggctactagcgtttagagggcaggaaactggtaacgttcaggccaaa
>gene=chr20_36154702-36155026; species=hg19
GAGATTTAAACGTGTGCACTCATGCACATACACAAAACACTAGTCAAACAACAATCTCTTTTCCCCCCGGTAACCTCTGACTTCCTCTATATGCCCCAGAGACACGTTGTCACCATCTTCCCTGGGAGTGATCCTGTTTATCCTCCCCTCCCCGACTTGCCCTCCCACAGGGCCCATGCATGCCCCAGCAGGATCCAGATTCCTGAGCATTTCCAGAGCAGGAAGTCAGAGAGGCAGGCAACGCGTGGTTCTTGGTATATCGCACAGGGACAGGCTTGAAATGGAATGCATGTGTTTCAAAGATAGGAGAACAACAACAAAAAA
>gene=chr20_36154702-36155026; species=bosTau
GAGATTTAAACGT------GCACACACA---ACAAAACATTAGTCTCACAACAGTCT--TGT-TCCCTGGTGACCTCTGATTTCCTCTATAAGCCCCAGAGAC---ATGCCACCATCTTCTCTGGTTATGGTCCTGCTCAACCTC-------CCCTCCCCTTTCCCACGGGGCC----CATTCCCCAGCAGGATCCAGATTCCAGAGCATTCCCAGAACAGGAAGTCAGAGAGGCAAGCAACACAGGGTCCTTGGTATATCTCACAGTGACAGGCTTGAAATGGAATGCATATGCTTCGAAGATAAGAGAACAACAACAGAAAA
>gene=chr20_36154702-36155026; species=calJac
GAGATTTAAATGTGTGCACTCATGCACATCCACAAAACACTAGTCAAACAACAATCTCTTTT-CCCCCGGTGACCTCTGACTTCCTCTGTGTGCCCCAGAGACAGGTTGTCACCATCTTCCCTAGCAATTATTCCATTTATCCTCCACACCCCCACTTGCCCTCCCACAGGGCC----CA-GCCCCAGCAGGATCCAGATTCCTGAGCATTTCCAGAGCAGGAAGTCAGAGAGGCAGGCAACGCATGGTCCTTGGTATATCATACAGGGACAGGCTTGAAACGGAACGCATGTGTTTCAAAGATAGGAGAACAACAACAAAAAA
>gene=chr20_36154702-36155026; species=canFam
GAGATTTAAACGTGCACAAACTCGCACACACACAAAACATTAGCCTAACAACAGTCACTTTT-TCCCTGGTGGCCTCTGACTTCCTCTATATGCCCCAGAGAC---ATGTCACCATCTTCTCTGGGAATGATTCCGTTCACCCTCCCCTCCACCCCTCTCCCTCCCACAGGGCC----CATACCCCAGCAGGATCCAGATTCCTGAGCATTCCCAGAACAGGAAGTCAGAGAGGCAGGCAACACATGGTCCTCGGTATA--GCACAGTGACAGGCTTGAAATGGAATGC--ATGTCTCAAAGATAAGAGAACAACAACAAAAAA
>gene=chr20_36154702-36155026; species=equCab
GAGATTTAAACGT--------CTGCACACACACAAAACATTAGTCT---AACAGTCTCATTT-TCCCTGGTGACCTCTGACTTCCTCTATATGCCCCAGAGAC---ATGTCACCATCTTTTCTGGGAATGATCCTGTTCAcctccccctcctccccgttccctcccACAGGGCC----CATATCCCAGCAGGATCCAGATTCCTGAGCATTCGTAAAACAGGAAGTCAGAGAGGCAGGCAACACATGGTCCTTGGTACATCACACAGTGACAGGCTTGAAATGGAATGCATATGTTGCAAAGATAAGAGATCAACAACAAAAAA
>gene=chr20_36154702-36155026; species=gorGor
------------------------------------------------------------------------------------------------------------------------------------------------------------------------------------------------------------------------------------------------------------------------------------------------------------------------------------
>gene=chr20_36154702-36155026; species=panTro
GAGATTTAAACGTGTGCACTCATGCACATACACAAAACACTAGTCAAACAACTATCTCTTTT-CCCCCAGTAACCTCTGACTTCCTCTATATGCCCCAGAGACACGTTGTCACCATCTTCCCTGGGAGTGATCCTGTTTATCCTCCCCTCCCCGACTTGCCCTCCCACAGGGCCCATGCATGCCCCAGCAGGATCCAGATTCCTGAGCATTTCCAGAGCAGGAAGTCAGAGAGGCAGGCAACGCGTGGTTCTTGGTATATCGCACAGGGACAGGCTTGAAATGGAGTGCATGTGTTTCAAAGATAGGAGAACAACAACAAAAAA
>gene=chr20_36154702-36155026; species=papHam
GAGATTTAAACGTGTGCACTCATGCACATACACAAAACACTAGTCAAACAACAATCTCTTTT-CC------------------------------------------------------CCCTGGGAATGATCCTGTTTATCCTCCCCTCCCCCACTTGCCCTCCCACAGGGCC----CATGCCCCAGCAGGATCCAGATTCCTGAGCATTTCCAGAGCAGGAAGTCAGAGAGGCAGGCAACGCATGGTTCTTGGTATATGGCACAGGGACAGGCTTGAAATGGAATGCATGTGTTTCAAAGATAGGAGAACAACAACAAAAAA
>gene=chr20_36154702-36155026; species=ponAbe
GAGATTTAAACATGTGCACTCATGCACATACACAAAACACTAGTCAAACAACAATCTCTTTT-CCCCC-GTGACCTCTGACTTCCTCTATATGCCCCAGAGACATGTTGTCACCATCTTCCCTGGGAGTGATCCTGTTTATCCTCCCCTCCCCGCCTCGCCCTCCCACAGGGCC----CATGCCCCTGCAGGATCCAGATTCCTGAGCATTTCCAGAGCAGGAAGTCAGAGGGGCAGGCAACGCGTGGTTCTTGGTATATCGCACAGGGACAGGCTTGAAATGCAATGCATGTGTTTCAAAGATAGGAGAACAACAACAAAAAA
>gene=chr20_36154702-36155026; species=rheMac
GAGATTTAAACGTGTGCACTCATGCACATACACAAAACACTAGTCAAACAACAATCTCTTTT-CCCTTGGTGACCTCTGACTTCCTCTATATGCCCCAGAGACATGTTGTCACCATCTTCCCTGGGAATGATCCTGTTTATCCTCCCCTCCCCCACTTGCCCTCCCACAGGGCC----CATGCCCCAGCAGGATCCAGATTCCTGAGCATTTCCAGAGCAGGAAGTCAGAGAGGCAGGCAACGCATGGTTCTTGGTATATCGCACAGGGACAGGCTTGAAATGGAATGCATGTGTTTCAAAGATAGGAGAACAACAACAAAAAA
>gene=chr20_36156100-36156424; species=hg19
GGCGACGCCTAAGGTGACCCAGAAGGGACAATATGGCGGCGCGGCCGCATGGAGGGCCTCTCATCCCGCCCCAAGCAGGTTGACGCCACGGTACCTGCAAGCCCTGCCATGGcgccgccgccactgtcgccgtctgccgcagcctgcctccacctcagctcgccaccgacgccgcAGGAAGCCGGGGAGACGCCCCCTTAGTCTTCTAGTCGAGCCGGCCGAGGACCCATCCTGGGATCGGGCTGTCTACCGCAAACGCCTGATCACAAGGTCCGAAGTGGGGGCTCATCCTCGCCCCATTTCCCGTAAATATCAGCCACAGAC
>gene=chr20_36156100-36156424; species=bosTau
GACGACGCCTAAGGTGACCCCGAAGGGACAACATGGCGGCGCGGTCGCA-TGAGGGCCTCTCATCCCGCCCCCCGGAGGCCGACGCCACGGTACCTGCGAGACCCGCCATGGCGCCGCGGCCACTGTCGCCTTCTGCCGCGACCCTCTTCCACCTCAGCTCGCCACCGACGCCGCAGGAAGCCGGGGAGCCGCCCCCTTCGTCTTCTAGTCGAGCCGGTCGAGGACCTCTCCTGGAATCGGGCTGCCTACATCAGACGCCTGATCAAGCGACCTAAATTGGGC--TCGCCCTGGCCTCATACGCTCTTAACATTTG-CATAGAT
>gene=chr20_36156100-36156424; species=calJac
GGCGACGCCTAAGGTGACCCAGAAGGGACAATATGGCGGCGCGGCCGCATAGAAAGCCTCCCATCCTGCCCCAAGCAGGTTGACGCCACGGTACCTGCAAGCCCTGCCATGGcgtcgccgccactgtcgccgtctgccgcagcctgcctccacctcagctcgccaccgacgccgcAGGAAGCTGGGGAGACGCCCCCTTCGTCTTCTAGTT-AACAGGCCGAGGACCCATCCTGGGATCGGGCTGTCTACCGCAGACGCCTGATCACACGGTCGGAAGAAGGGCCTTACCCTCGATCCATCGCCCCTCAGTATCCCCCACAGAC
>gene=chr20_36156100-36156424; species=canFam
GGCGACGCCTAAGGTGACCCCGAAGGGACAACATGGCGCCGCCGCCGCACCGAGGGCCTCTCATCCCGTCCCCAGGGGGCCGACGCCACGGTACCTGCGAGCCCTGCCATGGcgccgccgccactgtcgccctctgccgcagccagcctccacctcagctcgccaccgacgccgcAGGAAGCCGGGGAGACGCCCCCTTCGTCTTCTAGTGGAGCAGGCCGAGGACCCCTTCGGGTGTCGGGCTGCCTCTGGCAGACGCCTGATCATAAAGCACAATTTGGGG--TCGTCCTCTCCCGATG-TCCCCCAATGTGCGCCTCAGAC
>gene=chr20_36156100-36156424; species=equCab
GGCGACGCCTAAGGTGACCCCAAAGGGACAACATGGCGGCGTGGCCGCATTGAGGGCCTCTCATCCCG-CCCCAGGAGGCCGTTGCCACGGTACCTGCGAGCCCTGCCATGGcgccgccgccactgtcgccctctgccgcagcctgcctccacctcagctcgccaccgacgccgcAGGAAGCCGGGGTGACGCCCCCTTCGTCTTCTAGTCGAGCCGGCCGAGGACCCCTCCTGGGATTGGGCTGCCTAAGGCAGAAGCCTGATCATATGACCCAAATTGGAG--TATCTCTCCTCCAACGTCCCTTCAATATCCGTGCCAGAT
>gene=chr20_36156100-36156424; species=gorGor
------------------------------------------------------------------------------------------------------------------------------------------------------------------------------------------------------------------------------------------------------------------------------------------------------------------------------------
>gene=chr20_36156100-36156424; species=panTro
GGCGACGCCTAAGGTGACCCAGAAGGGACAATATGGCGGCGCGGCCGCATGGAGGGCCTCTCATCCCGCCCCAAGCAGGTTGACGCCACGGTACCTGCAAGCCCTGCCATGGcgccgccgccactgtcgccgtctgccgcagcctgcctccacctcagctcgccaccgacgccgcAGGAAGCCAGGGAGACGCCCCCTTAGTCTTCTAGTCGAGCCGGCCGAGGACCCATCCTGGGATCGGGCTGTCTACCGCAAACGCCTGATCACACGGCCCGAAGAGGGGGCTCACCCTCGCCCCATTTCCCGTAAATATCCGCCACAGAC
>gene=chr20_36156100-36156424; species=papHam
GGCGACGCCTAAGGTGACCCAGTAGGGACAATATGGCGGCGCGGCCGCATGGAGGGCCTCTCATCCCGCCCCAAGCAGGTTGACGCCACGGTACCTGCAAGCCCTGCCATGGcgccgccgccactgtcgccgtctgccgcagcctgcctccacctcagctcgccacggacgccgcAGGAAGCCGGGGAGACGCCCCCTTCGTCTTCTAGTGGAGCCGGCCGAGGACCCATCCTGGAATCGGGCTGCCTACCACAGACGCCTGATCACACGGCCCGAAGAGGGGGCTCACCCTCGCCCCATCTCCCCTAAATATCAGCCACAGGC
>gene=chr20_36156100-36156424; species=ponAbe
GGAGACGCCTAAGGTGACTCAGAAGGGACAATATGGCGGCGCGGCCGCATGGAGGGCCTCTCATCCCGCCCCAAGCAGGTTGACGCCACGGTACCTGCAAGCCCTGCCATGGcgccgccgccactgtcgccgtgtgccgcagcctgcctccacctcagctcgccaccgacgccgcAGGAAGCCGGGGAGACGCCCCCTTAGTCTTCTAGTCGAGCCGGCCGAGGACCCATCCTGGGATCGGGCTGTCTACCGCAGACGCCTGATCATACGGCCCGAAGAAGGGGCTCACCCTCGCCCCATTTCCCTTAAATATCCGCCACAGAC
>gene=chr20_36156100-36156424; species=rheMac
GGCGACGCCTAAGGTGACCCAGAAGGGACAATATGGCGGCGCGGCCGCATGGAGGGCCTCTCATCCCGCCCCAAGCAGGTTGACGCCACGGTACCTGCAAGCCCTGCCATGGcgccgccgccactgtcgccgtctgccgcagcctgcctccacctcagctcgccacggacgccgcAGGAAGCCGGGGAGACGCCCCCTTCGTCTTCTAGTGGAGCCGGCCGAGGACCCATCCTGGAATCGGGCTGCCTACCACAGACGCCTGATCACACGGCCCGAAGAGGGGGCTCACCCTCGCCCCATCTCCCCTAAATATCAGCCACAGGC
>gene=chr20_36255474-36255661; species=hg19
ATATAACCggaccagatggtctaaggtcctcttcagcacacacatgctgtgattctGCACCCTTAGAGCAGAAGCACCACAGACAGCGCCAATACCATTCAGCACCACGGACAGAGCCACGCTCTGACGTCTTCTGCAGAAAAGTCCCATCAACTATTACACTGACCCAAAGAATGAACGAGGCAAG
>gene=chr20_36255474-36255661; species=bosTau
ACAA-ACCAgaccagatggtttaaggtccttttcagctcaaatgtgctgcaattctTTATCCTGAGAGCTGAAAGATCAC----AGAGCCAAAGCCTTCCATC-------------------------gtcccctggggaaaagtcccaccagtatttttgccgacccAAAGAATGGATGATGGAAG
>gene=chr20_36255474-36255661; species=calJac
ATATAACtggaccagatggtccaaggtcctcttcagcacacacatgctgtgattctGCACCCTGAGAGGGGAAGGACTACAGACAGCACCAAAGCCACACAGCACCACGGACAGAGCCACGCTCCGACGTCTTCTGCAGAAAAGTCCCATCAACTATTACACTGACCCAAAGAATGAATGATGGAAG
>gene=chr20_36255474-36255661; species=canFam
ACAT-ACCAGACCAGATGGTCTGTGGTTCTCTTCAGCACACACATGCTGGAATTCTGCACCCTGGGAGCTGAAGGACCCT----------------------------GGACGGAGCCAAGACCTGAAGCCTTCTGCAACAAAATCCCACCACTTC-TATACTGACCCGAAGAATGGAGGATGGAAG
>gene=chr20_36255474-36255661; species=equCab
TCAT-ACCTGACCAGATGGTCTATGGTCCTCTTCAGCACACACATGCTGCAATTCTGCAGCCTGAGAGGTGGGAGACCATGGACAGCATCAAAGTCATTCAGCACCACGGACAGAGTCATGGCCTGAAG---TCTGCAGCAAAATCCCACCAGCTT---------CCCAAAGAATGGATGATGGAAG
>gene=chr20_36255474-36255661; species=gorGor
ATATGACCggaccagatggtctaaggtcctcttcagcacacacatgctgtgattctGCACCCTTAGAGCAGAAGCACCACAGACAGCGCCAATACCATTCAGCACCACGGACAGAGCCACGCTCCGACGTCTTCTGCAGAAAAGTCCCATCAACTATTACACTGACCCAAAGAATGAACGAGGCAAC
>gene=chr20_36255474-36255661; species=panTro
ATATAACCggaccagatggtctaaggtcctcttcagcacacacatgctgtgattctGCACCCTTAGAGCAGAAGCACCACAGACAGCGCCAATATCATTCAGCACCACGGACAGAGCCACACTCCGACGTCTTCTGCAGAAAAGTCCCATCAACTATTACACTGACCCAAAGAATGAACGAGGCAAG
>gene=chr20_36255474-36255661; species=papHam
ATATAACCggaccagatggtctaaggtcctcttcagcacacacatcctgtgattctGCACCCTTAGAGCGGAAGGACCACAGACAGCGCCAAAGCCATTCAGCACCACGGACAGAGCCACGCTCCGACGACTTCTGCAGAAAAGTCCCATCAACTACTACACTGACCCAAAGAATGAATGATGCAAG
>gene=chr20_36255474-36255661; species=ponAbe
ATATAACCggaccagatggtctaaggtcctcttcagcacacacatgctgtgattctGCACCCTTAGAGCAGAAGCA-CACAGACAGCGCCAATAACATTCAGCACCACGGACAGAGCCACGCTCCGCCGTCTTCCGCAGAAAAGTCCCATCAACTATTACACTGACCCAAAGAATGAACGATGCAAG
>gene=chr20_36255474-36255661; species=rheMac
ATATAACCggaccagatggtctaaggtcctcttcagcacacacatgctgtgattctGCACCCTTAGAGCGGAAGGACCACAGGCAGCACCAAAGCCATTCAGCACCACGGACAGAGCCACGCTCCGACGACTTCTGCAGAAAAGTCCCATCAACTACTACACTGACCCAAAGAATGAATGATGCAAG
>gene=chr20_37314506-37314830; species=hg19
TTGCAAACTGCGAGGCAAACAATCTGAGAGGGAGGTTTAAGAATACGAAGAGGAAGGCTTGTGTATGAACAGGAGGCGCTTGTTTAAATAATGAAGCGGAGAAAAGATAATGTAAAAATGCCTTTGTCTATGTTTAGTTAGGTTTCCTCAGAGACCCGGGTAATTGCGGCTGAGCTGTCCGAGGTGCTGACGGCTGGGCGAGAGGAGCGGTTGAATGTATGCACAACGCCCAGAGGTAAATGCCTGGTCCACAGTTCTCAGCCCAATCAAGTTTGCCCTGCTTTATGGGTTTCTTCTTGGCCAATGACAAACAAACTTCCAGGC
>gene=chr20_37314506-37314830; species=bosTau
TTGCAGACCATGAGGCAAACAATCCGAGAGCGAGTTTTAAATGAGCAAAGAGAAAGCCTTGTGTGTGAACAAGAGATTTTTATTTAAATAATGAAGTAGAGAAAAGATAATGTAAAAATGCCTTTG----TGTTTAAATAGGTTTCCTCAGAGATCCGTGTAATTGTAGCTGAGCTGTCCGAGGTGCTGCCGGCTAGATGAGAGGAAAGCTTG----------------TCAGAGCTAAATGCCTGGTGCATACTTCTCAG-TCTGCCAAGTTTGGCCTCTTGCAACAGTTTCTTTCCAGTCAGTGATAAACACACAGCCAGAT
>gene=chr20_37314506-37314830; species=calJac
TTGCAAACTGCGAGGCAAACAATCTGAGAAGGAGGTTTCAGAACGCAAAGAGGAAGGCTTGTGTATGAACAGGAGGCGCTTGTTTAAATAATGAAGCAGAGAAAAGATAATGTAAAAATGCCTTTG----TGTTTAGTTAGGTTTCCTCAGAGACCCTGATAATTGCGGCTGAGCTGTCCGAGGTGCTGGCGGCTGGGCGAGAGGAGCGGTTGAATATATGCACAACGCCCAAAGGTAAATGCCTGGTCTGCAGTTCTCAGCCCAATCAAGTTTGGCCTGCTTTATGGGTTTCTTTTCGGCCAATGACAAACAAAATTCCGGGC
>gene=chr20_37314506-37314830; species=canFam
TTGCAGACTGTGAAGCAAACAATCTAAGGGAAGGGTTTAAGTGAGCGAAGAGGAAGGCTTGTGTATGAACAAGAAGAGCTTGTTTAAATAATGAAGTGGAGAAAAGATAATGTAAAAATGCCTTCG----TGTTTAGATAGGTTTCCTCAGAGATCTGCGTAATTGTAGCTGAGCTGTCCGAGGTGCTGACGGTTGGGTGACGGGAAAGCTTG----------------CAAGAGGTAAAAGCCTGGCCTGTAGTTCTCAG-TCCATCAGATTTGGCCTTTTTCATCAGTTTCTTTCCAACCAATGACAAATACACTGCCAGAT
>gene=chr20_37314506-37314830; species=equCab
TTGCAGACTGAGAGGCAAATAATCTGAGAGGGAGATTTAAACGAGCAAAGAGGAAGGCTTGTGTATGAACAAGAGGCGCTTGTTTAAATAATGAAGTGGAGAAAAGATAATGTAAAAATGCCTTTG----TGTTTAGTTAGGTCTCCTCAGAGACCCGCGTAATTGTAGCTGAGCTGTCCGAGGTGCTGACGGCTGGGTGAGAGGCGTGCTTG----------------CCAGAAGTAAATGCCTGGTCCCCACTTCTCAG-TCCATCAAGTTTGGCTTCTTTCATCAGTTTCTTTCCAGTCAATGACAAACACACTGCCAGAT
>gene=chr20_37314506-37314830; species=gorGor
TTGCAAACTGCGAGGCAAACAATCTGAGAGGGAGGTTTAAGAATACGAAGAGGAAGGCTTGTGTATGAACAGGAGGCGCTTGTTTAAATAATGAAGCGGAGAAAAGATAATGTAAAAATGCCTTTGTCTATGTTTAGTTAGGTTTCCTCAGAGACCCGGGTAATTGCGGCTGAGCTGTCCGAGGTGCTGACGGCTGGGCGAGAGGAGCGGTTGAATGTATGCACAACGCCCAGAGGTAAATGCCTGGTCCACAGTTCTCAGCCCAATCAAGTTTGCCCTGCTTTATGGGTTTCTTCTTGGCCAATGACAAACAAACTTCCAGGC
>gene=chr20_37314506-37314830; species=panTro
TTGCAAACTGCGAGGCAAACAATCTGAGAGGGAGGTTTAAGAATACGAAGAGGA-GGCTTGTGTATGAACAGGAGGCGCTTGTTTAAATAATGAAGCGGAGAAAAGATAATGTAAAAATGCCTTTGTCTATGTTTAGTTAGGTTTCCTCAGAGACCCGGGTAATTGCGGCTGAGCTGTCCGAGGTGCTGACGGCTGGGCGAGAGGAGCGGTTGAATGTATGCACAACGCCCAGAGGTAAATGCCTGGTCCACAGTTCTCAGCCCAATCAAGTTTGCCCTGCTTTATGGGTTTCTTCTTGGCCAATGACAAACAAACTTCCAGGC
>gene=chr20_37314506-37314830; species=papHam
TTGCAAACTGCGAGGCAAACAATCTGAGAGTGAGGTTTAAGAACGCAAAGAAGAAGGCTTGTGTATGAACAGGAGGCGCTTGTTTAAATAATGAAGCGGAGAAAAGATAATGTAAAAATGCCTTTGTCTATGTTTAGTTAGGTTTCCTCAGAGACCCGGGTAATTGCGGCTGAGCTGTCCGAGGTGCTGACGGTTGGGCGAAAGGAGCGATTGAATGTATGCACAACGCCCAGAGATAAATGCCTGGTCCACAGTTCTCAGCCCAATCAAGTTTGGTCTGCTTTATGGGTTTCTTTTTGGCCAATGACAAACACACTTCCAGGC
>gene=chr20_37314506-37314830; species=ponAbe
TTGC-AACTGCGAGGCAAACCATCTGAGAGGGAGGTTTAAGAATACGAAGAGGGACGCTTGTGTATGAACAGGAGGCGCTTGTTTAAATAATGAAGCGGAGAAAAGATAATTGTAAAATGCCTTTG------------------------------------------------------------------------------------------------------------------------------------------------------------------------------------------------------
>gene=chr20_37314506-37314830; species=rheMac
TTGCAAACTGCGAGGCAAACAATCTGAGAGTGAGGTTTAAGAACGCAAAGAAGAAGGCTTGTGTATGAACAGGAGGCGCTTGTTTAAATAATGAAGCGGAGAAAAGATAATGTAAAAATGCCTTTGTCTATGTTTAGTTAGGTTTCCTCAGAGACCCGGGTAATTGCGGCTGAGCTGTCCGAGGTGCTGACGGTTGGGCAAAAGGAGCGATTGAATGTATGCACAACGCCCAGAGATAAATGCCTGGTCCACAGTTCTCAGCCCAATCAAGTTTGGCCTGCTTTATGGGTTTCTTTTTGGCCAATGACAAACACACTTCCAGGC
>gene=chr20_37507482-37507806; species=hg19
ATATAAAGTAAATGGACTATTTTTAAAAATTCAGGATTGATAGCTGGAAGGAGAAGTGAGGTGAGAGATGGGTTTTAGAGAGCAAGAGCGAGTCAGAAAGAGGCATTCAGGGCATCTGGGGAGAGGGGAATTGGGATAAGAGCAGATACCTTGGAGAGCTCCCGGACGGCCAGTGCGTGTTTAGGCGGGCCAGGCTCTGCGGAGCGGAAGGGAGATCAGGTCCCTAGGTCTGCAGTGAAGCTGTAAGGAGAGGTGCTGGGAGAATTCTGGAGGTAGAATCAGTAAAGAACAGGGGCCTGGTGCAGCGGGGGTCTGATGTATTTA
>gene=chr20_37507482-37507806; species=bosTau
ATATGAAATAATTGGGCCATTTAAAAAAACTGAGGAAAGAGAAG------------TGAGGTGAG--ATGGAGTTGGGAGATCAACAGGGATTCAAGAAGAGGGGCGCAGGGCGTCTGGGGAGAGGGGAATTGGGAGCAAAGCGAATACCTTGGAGAGTTCCCGGGCGGCA--------------------GGGCTCTGCGGGGGGGGAGGGAGATCAGATTCTTGGGTCTGCAGAG-----------GGAGGTGCTTCGAGAATTCTGGAAGCAAAATTAGTGAAGAACGGGGACCTGGTACAGCTGAAGTCTGATGTGTTCG
>gene=chr20_37507482-37507806; species=calJac
ATATAAAGTAATTGGACTATTTTTAAAAATTCAGGGGAGATAGGTGGAAAGAGAAGTGAGGTGAGAGATGGGTTTTGGAGAGCAAGAGCAAGCCGGAAAGAGGCATACAAGCCATTTGGGGAGAGAGGAATTGGGATAGGAGCAGATACCTTGGAGAGCTCCCCAGCGGCCAGCGCGT-TTTAGGCAGACCAGGCCCTGCGGGGCGGAATGGAGATCCTGTCCCTGGGTCTGCAGTAAAGCTGTAAGGAGAGGTGCTGGGAGAATTCTGGAGATAGAATCAGCAAAGAACAGGGGCCTGGTGCAGCTGGAGTCTGATGTGTTTA
>gene=chr20_37507482-37507806; species=canFam
ATATGAAATAATTAGACTTTTTTTTTTAA-TGAGGAGAGAGAAGTAGACAGAGATGTGAGGTGAG--ACAGGGTTGGGGAAGCAACAGGAAATCAGGAAGAGGAGTGCAGGGCATTTGGGGAGAAGGCCATTGGGGGAAAAAAGGCTACCTTGGAGAGTTCCCGGGCGGCC--------------------AGGGGCGGCCAGACAGAAGGGAGATCAAGTTCCTGCATCTGCAGGGAAGCTGTGGCGAGAGGTACTGGGAGCATTCTGGAAACGGAATTAGTGAAGAACAGGGACCTGGCACAGTTGGGGTCCAATGTGTTCA
>gene=chr20_37507482-37507806; species=equCab
TTATGAAATAATTGGGCTATTTAAAACAATTGAGGAGAGATAAGTGGAAAAGGAAGTGAGATGAG--ACAGGGTTGGGGGAGCAACAGGAATCCAAGAAGCAGAGTTCAGGGCGTCTGGGGAGAGGGGCACTGGGATGAGAGTAGCTACCTTGGAGAGTTCCTGGGCGGCC--------------------AGGCTCTGCAGGGCAGAAGGGAGGTCAGGTTCCTGGGTCTGCAGGGAAGCTGCAGAGGGAGGTGCTGGAAGAATTCTAGAAGCAAAATTAGT---GAACAGGGACCTGGCACAGCTGGGGTCTGATGTGTTCA
>gene=chr20_37507482-37507806; species=gorGor
ATATAAAGTAATTGGACTATTTTTAAAAATTCAGGATTGATAGCTGGAAGGAGAAGTGAGGTGAGAGATGGGTTTTAGAGAGCAAGAGCGAGTCAGAAAGAGTCATTCAGGGCATCTGGGGAGAGGGGAATTGGGATAAGAGCAGATACCTTGGAGAGCTCCCGGACGGCCAGTGCGTGTTTAGGCAGGCCAGGCTCTGCGGAGTGGAAGGGAGATCAGGTCCCTAGGTCTGCAGTGAAGCTGTAAGGAGA-GTGCCGGGAGAATTCTGGAGGTAGAATCAGTAAAGAACAGGGGCCTGGTGCAGCGGGGGTCTGATGTA----
>gene=chr20_37507482-37507806; species=panTro
ATATAAAGTAATTGGACTATTTTAAAAAATTCAGGATTGATAGCTGGAAGGAGAAGTGAGGTGAGAGATGGGTTTTAGAGAGCAAGAGCGAGTCAGAAAGAGGCATTCAGGGCATCTGGGGAGAGGGGAATTGGGATAAGAGCAGATACCTTGGAGAGCTCCCAGACGGCCAGTGCGTGTTTAGGCAGGCCAGGCTCTGCGGAGCGGAAGGGAGATCAGGTCCCTAGGTCTGCAGTGAAGCTGTAAGGAGAGGTGCCGGGAGAATTCTGGAGGTAGAATCAGTAAAGAACAGGGGCCTGGTGCAGCGGGGGTCTGATGTATTTA
>gene=chr20_37507482-37507806; species=papHam
AGATAAAGTAATTGGACTA-TTAAAAAAAATCAGGAGAGATAGCTGGAAGGAGAAGTAAGGTGAGGGATGGGTCTTGGAGAGCAAGAGCAAGTCAGAAAGAGGCATGCAGGGCATTTTGGGAGAGGGGAATTGGGATAAGAGCAGATACCTTGGAGAGCTCCCGGGCAGCCAGTGCGTGCT--------------TCTGCAGAACGGAAGGGAGATCAGGTCCCTAGGTCTGCAGTGAAGCTGTAAGGAGAGGTGCTGGGAGAATTCTGGAGGTAGAATCAGTAAAGAACAGGGGCCTAATGCAGCGGGGGTCCGATGT-TTTA
>gene=chr20_37507482-37507806; species=ponAbe
ATATAAAGTAATTGGACTATTTAAAAAAATTCAGGATTGATAGCTGGAAGGAGAAGTGAGGTGAGAGATGAGTTTTGGAGAGCAAGAGCGAGTCAGAAAGAGGCATTCAGGGCATCTGGGGAGAGGGGAATTGGGATAAGAGCAGATACCTTGGAGAGCTCCCGGGCGGCCAGTGAGTGTTTAGGCAGGCCAGGCTCTGCGGAGCGGAAGGGAGATCAGGTCCCTAGGTCTGCAGTGAAGCTGTAAGGAGAGGTGCCGGGAGAATTCTGGAGGTAGAATCAGTAAAGAACAGGGGCCTGGTGCAGCGGGGGTCTGATGTATTTA
>gene=chr20_37507482-37507806; species=rheMac
AGATAAAGTAATTGGACTA-TTAAAATAAATCAGGAGAGATAGCTGGAAGGAGAAGTGAGGTGAGGGATGGGTCTTGGAGAGCAAGAGCAAGTCAGAAAGAGGCATGCAGGGCATTTCAGGAGAGGGGAATTGGGATAAGAGCAGATACCTTGGAGAGCTCCCGGGCAGCCAGTGCGTGCT--------------TCTGCAGAGCGGAAGGGAGATCAGGTCCCTAGGTCTGCAGTGAAGCTGTAAGGAGAGGTGCTGGGAGAATTCTGGAGGTAGAATCAGTAAAGAACAGGGGCCTAATGCAGCGGGGGTCTGATGT-TTTG
>gene=chr20_42876801-42877125; species=hg19
TGGCCCCAGCCCCTAAAATGCTTCTAGGACCTAGGGGACCTGAGGGGCAGTTGGAAATCCAACTGGATTCTCAGGGTTCCCGCTTCCTGGGGGTAAGGCTGTGAACTGCACCCCTCAGACAGGGGCGCCTCTAGGGGCGCAATCTCCCACCCTGGGCGGTTGTCCCGTCTCTGGGCCACGGATTCAGCACCATGGCCAGGGCCCAGAGGCAGGTCCTGCAGGGGCCTAAGCGGCACCACTGCCTGACCTTCTGACTCCTCTTCTTcctggaagatccttttgttccattcgttcattttccagatggaaaaacagaatccatga
>gene=chr20_42876801-42877125; species=bosTau
------CAACCCCACAGCCCTTTCTCAGACTCAGGGGAGCTGGAAGGTGGTTGGGAATCCAGTTAAG-------GGTTCCCGCTTTCTAGGGGTGAGGCCGAACCCCGCACCTGTAAGACCAGGGCACCTCTAGGGGCGCAATCTCCAACCCTGGG---CTGTCCTATCTATGAGGCACAAATTCAGCACCATGGCCAGGTCCCAGCCGCTGGTCCTGGTGCAGCCTACGG-TCACCATTGCCTGACCCTTC-----CGCTTCTCCCTG-AAGATCCTTCTGTTCCAGTCACGTATTTTCCAGATGGAGAAATAGATGCCTTAA
>gene=chr20_42876801-42877125; species=calJac
T------AGCTCCTAAAATGCTTCTAGAA-CTAGAGAAGTTGAGGGGTCGTTGGAAATCCAGCTGGAGTCTCAGGGTTCCCGCTTCCTGGGGGTGAAGCTGTGAACTGCACCCCTCAAACAGGGGCGCCTCTAGGGGCGCAATCTCCCACCCAGGGCGGCTGGCCTGTGTCTGGGACATGGATTCAGCACCATGGCCAGGACCCAGAGGCAGGTCCTGCGGGGGCCTAAGCTGCACCGCTGCCTGACCCTCTGACTCCTCTTCTTCCTGAAAGATCCTTTTGTTC----------------------------------CATGa
>gene=chr20_42876801-42877125; species=canFam
------CAGCCCCTCTGCCCCTTCTCAGACCCAGACGAGCTGGGGGGCAGCTAGGAATCCAGCTGAG-------GGTTCCCGCTTCCGGGGGGTGAGGCCAAGCACTGCGCCTGTGAGACAGGGGCGCCTCTAGGGGCGCAATCTCCCACCCCGGGCGGCTGTCC-GTCAGTGGGGCACGAATTCAGCACCACGGCCAGGGCCCAACAGCGAGCGTTGATGGTTTCTAAGG-ATTCCGTAGTCAGACCTTGGAATTCCTCTTCTTcctgggagatccttttgttacattcactcatttttcagatggagaaacagattcc-taa
>gene=chr20_42876801-42877125; species=equCab
------GGGCCCCTCGGCCCCTTTTCAGACCCAGAGGAGCTGGAGGGCAGTTGAGGATCCAGCTGAG-------GGTTCCCGCTTCCTCGGGGTGAGGCCAGGCTCTGCGCTTGT--AAGACGGCCGGCTCTAGGGGCGC-ATCTCCCACCCTGGGTGGCTGTCCTGCCTGTGGGGCACGGATTCAGCACCATGGCCAGGGCCCAGCGACCGGTCCTGCTGTGGCCTAAGC-GCGCCACCGCCTGACTCCCGGA--CCCTTCCTCcctggaagatccttttgttccattcactcattttccagatggagaaacagatcccttaa
>gene=chr20_42876801-42877125; species=gorGor
TGGCCCCAGCCCCTAAAATGCTTCTAGGACCTAGGGGACCTGAGGGGCAGTTGGAAATCCAACTGGATTCTCAGGGTTCCCGCTTCCTGGGGGTGAGGCTGTGAACTGCACCCCTCAGACAGGGGCGCCTCTAGGGGCGCAATCTCCCACCCTGGGCTGTTGTCCCGTCTCTGGGCCACGGATTCAGCACCATGGCCAGGGCCCAGAGGCAGG-CCTGCAGGGGCCTAAGCGGCACCACTGCCTGACCTTCTGACTCCTCTTCTTcctggaagatccttttgttccattcgttcattttccagatggaaaaacagaatccatga
>gene=chr20_42876801-42877125; species=panTro
TGGCCCCAGCCCCTAAAATGCTTCTAGGACCTAGGGGACCTGAGGGGCAGTTGGAAATCCAACTGGATTCTCAGGGTTCCCGCTTCCTGGGGGTAAGGCTGTGAACTGCACCCCTCAGACAGGGGCGCCTCTAGGGGCGCAATCTCCCACCCTGGGCGGTTGTCCCGTCTCTGGGCCACGGATTCAGCACCATGGCCAGGGCCCAGAGGCAGGTCCTGCAGGGGCCTAAGCGGCACCACTGCCTGACCTTCTGACTCCTCTTCTTcctggaagatccttttgttccattcgttcattttccagatggaaaaacagaatccatga
>gene=chr20_42876801-42877125; species=papHam
TGGCTTCAGCCCCTAAAATGCTTCTAGGACCTAGGGGAGCTGAGGGGCAGTTGGAAATCCAGCTGGATTCTCAGGGTTCCCGCTTCCTGGGGGTGAGGCAGTGAACTGCACCCCTCAGACAGGGGCGCCTCTAGGGGCGCAATCTCCCATCCTAGGCGGTTGTCCCGTCTCTGGGCCACGGATTCAGCACCATGGCCAGGGCCCAGAGGCAGGTCCTGCCGGGGCCTAAGCGGCACCACTGCCTGACACTCTGACTCCTGTTCTTCCTGGAAGATCCTTTTGTTCCACTCGTTCTTTTTCCAGATGGAAAAACAGATTCCATGA
>gene=chr20_42876801-42877125; species=ponAbe
TGGCCCCAGCCCCTAAAATGCTTCTAGGACCTAGGGGAGCTAAGGGGCAGTTGGAAATCCAACTGGATTCTCAGGGTTCCCGCTTCCTGGGGGTGAGGCTGTGAACTGCACCCCTCAGACAGGGGCGCCTCTAGGGGCGCAATCT-CCACCCTGGGCGGTTGTCCCGTCTCTGGGCCACGGATTCAGCACCATGGCCAGGGCCCAGAGGCAGGTCCTGCAGGGGCCTAAGTGGCACCACTGCCTGACCCTCTGACTCCTCTTCTTcctggaagatccttttattccattcgttcattttccagatggaaaaacagattgcatga
>gene=chr20_42876801-42877125; species=rheMac
TGGCTTCAGCCCCTAAAATGCTTCTAGGACCTAGGGGAGCTGAGGGGCAGTTGGAAATCCAACTGGATTCTCAGGGTTCCCGCTTCCTGGGGGTGAGGCAGTGAACTGCACCCCTCAGACAGGGGCGCCTCTAGGGGCGCAATCTCCCATCCTAGGCGGTTGTCCCGTCTCTGGGCCACGGATTCAGCACCATGGCCAGGGCCCAGAGGCAGGTCCTGCCGGGGCCTAAGCGGCACCACTGCCTGACACTCTGACTCCTGTTCTTcctggaagatccttttgttccactcgttctttttccagatggaaaaacagattccatga
>gene=chr20_44420406-44420730; species=hg19
ACACCCACACTGCACAATCGAGGCGCAGCCCTCCCGAGAGGAAGCCCCAACGACCTCCACCTACAAGGCCTCTAAGTGTAACTGTCCTGGGCGAGGCGCGGCGGTTCGGTTCCCATGGTAACCCCGCAGCTCCAGCGTCGCGCTTCCGGGCGGACGAGCAGCGCGCTCCAGTGACGTCACGGCGCCACTTTCCGGCCGGTGACAGAGTCCAGCGGAGTTGTGGGGGCCGGGGGCGCCATGGGAGCCACTGGCGACGCCGAGCAGCCGCGGGGACCTAGCGGGGCCGAGAGGGGCGGCTTGGAGCTGGGGGATGCGGGCGCAGCG
>gene=chr20_44420406-44420730; species=bosTau
ACACCCCCAG-TCACACCCGAAGCGAGGCGCCCCCGAGAAGGAGACAGGCCACCCG--ACGCGCAACGCCTCTAAGCAGC-CGCAACCGGACGGGAACCAGCGGTTCGGTTTCCCTGGCAACCCCGCCGCTCCCGCGTCGCGCTTCCGGGCCTGAGGGCGGCGCGCTCCAATGACGTCACGGGGCCACTTTCCGGCCGGTGGCAGAGTCGGACGAAGTTGTGGGGGCCCGTGGCGCCATGGGGGCCACTGGCGACGTTGAGCAGCCGCGGGGACCCGGCGGGGCAGAGCGGGGTGGCCCCGAGCTGGGAGACGCGGGCGCAGCG
>gene=chr20_44420406-44420730; species=calJac
ACACCCACACTCCACAATCGAGGCGCAACCCTCCCGGGAGGAAGCCCCAACGACCTCCACGCGCAAGGCCTCTATATAACACTGTCCCCGGCAAGGGACGGTGGCTCAGTTCCCATGGTAA-CCCGCAGCTCCTGCGTCGCGCTTCCGGGCTGAACAGCAGCGCGCTTCAGTGACGTCACGGAGCCACCTTCTGGCCGGTGGCACAGTCGAGCGAAGTAGTAGGGGCCGGGGGCGCCATGGGAGCCACTGGCGACGCCGAGCAGCCGCGGGGACCCAGCGGGACCGAGCGAGGCGGCTTGGAGCTGGGGGATGCGGGCGGAGCG
>gene=chr20_44420406-44420730; species=canFam
ATACCCACAGTCCGCACCCGAGGAGCGGCCGGCCGCAGAAGAAGCCCCCGCCGCGC-GGCCCACAGCGCCTGCCTGCTTC-CGGGCCCCAGCGGGACGCGGCCTTGCGGTTCCCATGGAAACCCCGCGGCTCCCGCGTCGCGCTTCCGGGCCGGCTCGCGGCGCCCTCCAATGACGTCACAGGGCCACTTTCCGGCCGGTGGCAGAGTCGGGCGAGGTTGGGGGGGCCGGGGGAGCCATGGGGGCCACTGGCGACGCCGAGCAGCCGCGGGGACCCggcggggcagagcggggcggctccgagctgggcgacgcgggcgcagcg
>gene=chr20_44420406-44420730; species=equCab
ACACTCACAGTCCACACCCGAGACGCGGCCCTCCCCGGAGGAAACCCTGGCCATCCCGACACGCGAGGCCTCTAAGCGTC-CCGGCCCCAGGGAGACCCAGCGGTTCCATCACCACAGTAACTCCGCAGCGCCCGCGTCGCGCTTccgggcgggcggccggcgcgcTCCAATGACGTCACGGGGCCACTTTCCGGCCGGTGGCAGAGTCCGACGAAGTTGTGGGGGCCGGGGGCGCCATGGGGGCCACTGGCGACGCCGAGCAGCCGCGGGGACCCGGCGGGGCAGAGCGGGGCGGCCCCGAGCTGGGAGACGCGGGCGCAGCG
>gene=chr20_44420406-44420730; species=gorGor
------------------------------------------------------------------------------------------------------------------------------------------------------------------------------------------------------------------------------------------------------------------------------------------------------------------------------------
>gene=chr20_44420406-44420730; species=panTro
ACACCCACACTCCACAATCGAGGCGCAGCCCTCCCGAGAGGAAGCCCCAACGACCTCCACCTACAAGGCCTCTAAGTGTAACTGTCCTGGGCGAGGCGCGGCGGTTCGGTTCCCATGGTAACCCCGCAGCTCCAGCGTCGCGCTTCCGGGCGGACGAGCAGCGCGCCCCAGTGACGTCACGGCGCCACTTTCCGGCCGGTGACAGAGTCTAGCGGAGTTGTGGGGGCCGGGGGCGCCATGGGAGCCACTGGCGACGCCGAGCAGCCGCGGGGACCCAGCGGGGCCGAGAGGGGCGGCTTGGAGCTGGGGGATGCGGGCGCAGCG
>gene=chr20_44420406-44420730; species=papHam
ACACCCACACTCCACAATCGAGGGGCAGCCCTCCCGAGAGGAAGCCCCAACGACCTCCAACCACAAGGCCTCTAAGTGTAACTGTCCCGGGGGAGGCGCGGCGGTTCGGTTCCCATGGTAACCCCGCAGCTCCTGCGTCGCGCTTCCGGGCGGACGAGCAGCGCGCCTCAGTGACGTCACGGCGCCACTTTCCGGCCGGTGGCAGAGTCCGGCGAAGTTGTGGTGGCCTGGGGCGCCATGGGAGCCACTGGCGACGCCGAGCAGCCGCGGGGACCCAGCGGGGCCGAGCGGGGCGGCTTGGAGCTGGGGGATGCGGGCGCAGCG
>gene=chr20_44420406-44420730; species=ponAbe
ACACCCACACTCCACAATCGAGGCGCAGCCCTCCCAAGAGGAAGCCCCAACGACCTCCACCTACAAGGCCTCTAAGTGTACCTGTCCTGG-------GGGGCGGTTCGGTTCCCATGGTAACCCCGCAGCTCCAGCGTCGCGCTTCCGGGCGGACGAGCAGCGCGCTCCAGTGACGTCACGGAGCCACTTTCCGGCCGGTGACAGAGTCCAGCGAAGTTGTGGGGGCCGGGGGCGCCATGGGAGCCACTGGCGACGCCGAGCAGCCGCGGGGACCCAGCGGGGCCGAGCGGGGCGGCTTGGAGCTAGGGGATGCGGGCGCAGCG
>gene=chr20_44420406-44420730; species=rheMac
ACACCCACACTCCACAATCGAGGGGCAGCCCTCCCGAGAGGAAGCCCCAACGACCTCCAACCACAAGGCCTCTAAGTGTAACTGTCCCGGGCGAGGCGCGGCGGTTCGGTTCCCATGGTAACCCCGCAGCTCCTGCGTCGCGCTTCCGGGCGGACGAGCAGCGCGCCTCAGTGACGTCACGGCGCCACTTTCCGGCCGGTGGCAGAGTCCGGCGAAGTTGTGGTGGCCTGGGGCGCCATGGGAGCCACTGGCGACGCCGAGCAGCCGCGGGGACCCAGCGGGGCCGAGCGGGGCGGCTTGGAGCTGGGGGATGCAGGCGCAGCG
>gene=chr20_44519871-44520038; species=hg19
ATTGACCGCCACCGCCCCCCAGGTCCGTAGGGACCAAAGAAGGGGCGGGAGGAAGACTGTCACGTGGCGCCGGAGTTCACGTGACTCGTACACATGACTTCCAGTCCCCGGGCGCCTCCTGGAGAGCAAGGACGCGGGGGAGCAGAGGTGAGCTGGCACCGGAGGCT
>gene=chr20_44519871-44520038; species=bosTau
TGGAACCTCCGCCGTGTACCCCT---ATAGAGGCCAGAAA-GGGGCAGGAGGCGGCCCGTCACGTGACGCCGGGGCACACGTGACTCGTACACATGACTTCCCGTCGCCGGGCATCTCCAGGAGAGCGAGGACGCGAGGGAGCGGAGGTGAGAGGGATCCGGAGGCT
>gene=chr20_44519871-44520038; species=calJac
ATTGACCTCCACCGCCCCCCA-GCCCGTAGGCACCGAAGTAGGGGCGGGGGGAAGACTGTCACGTGGCGCCGGAGCTCACGTGACTCGTACACATGATCTGCAGTTCCCGGGCGCCTCCAGGAGAGGAAGGACGCGGGGGAGCAGAGGTGAGCTGGCACTGGAGGCT
>gene=chr20_44519871-44520038; species=canFam
GCGG-CCGCAGCCGGCCCCGGGTCCCCGGGGGACCGGAGA-GGCGCCGGAGGGCGACCGTCACGTGACGCCGGCGCCCACGTGACCCCTTCACATGACCTTCCGCGGCCGGGCCCCTCCTGGAGAGCAAGGACGCGGGGGAGACGAGGTGAGGGCGCCCCGGAGGCT
>gene=chr20_44519871-44520038; species=equCab
GTGGATCGCCGCCGCCCTCCAATCCCCCAGAGACCAGAGG-AGGGGCCGAGGAAGACTGTCATGTGATGCCAGAGCACACGTGACTCGTACACATGACCTTTCATCGCCGGGCACCTCCTGGAGAGCACAGACGC-GGGGAGCAGAGGTGAGGAGACTCCGGAGGCT
>gene=chr20_44519871-44520038; species=gorGor
ATTGACCGCCACCGCCCCCCAGGTCCGTAGGGACCAAAGAAGGGGCGGGAGGAAGACTGTCACGTGGCGCCGGAGTTCACGTGACTCGTACACATGACTTCCAGTCCCCGGGCGCCTCCTGGAGAGCAAGGACGCGGGGGAGCAGAGGTGAGCTGGCACCGGAGGCT
>gene=chr20_44519871-44520038; species=panTro
ATTGACCGCCACCGCCCCCCAGGTCCGTAGGGACCAAAGAAGGGGCGGGAGGAAGACTGTCACGTGGCGCCGGAGTTCACGTGACTCGTACACATGACTTCCAGTCCCCGGGCGCCTCCTGGAGAGCAAGGACGCGGGGGAACAGAGGTGAGCTGGCACCGGAGGCT
>gene=chr20_44519871-44520038; species=papHam
ATTGACCGCCACCGCCCCCCAGGCCGGTAGGGACCAAAGAAGGGGCGGGGGGAAGACTGTCACGTGGCGCCGGAGTTCACGTGACTCGTACACATGACTTCCAGTCCCCGGGCGCCTCCTGGAGAGCAAGGACACTGGGGAGCAGAGGTGAGCTGGCACCGGAGGCT
>gene=chr20_44519871-44520038; species=ponAbe
ATTGACCGCCACCGCCCCCCAGGTCCGTAGGGACCAAAGAAGGGGCGGGAGGAAGACTGTCACGTGGCGCCTGAGTTCACGTGACTCGTACACATGACTTCCAGTCCCCGGGCGCCTCCAGGAGAGCAAGGACGCGGGGGAGCAGAGGTGAGCTGGCACCGGAGGCT
>gene=chr20_44519871-44520038; species=rheMac
AATGACCGCCACCGCCCCCCAGGCCGGTAGGGACCAAAGAAGGGGCGGGAGGAAGACTGTCACGTGGCGCCGGAGTTCACGTGACTCGTACACATGACTTCCAGTCCCCGGGCGCCTCCTGGAGAGCAAGGACACGGGGGAGCAGAGGTGAGCTGGCACCGGAGGCT
>gene=chr20_44658038-44658362; species=hg19
AGCTGTGGTCCGGGGGCGGCGGGGGAGGGGGCAGCGAGGAGAGGAGGCAGCTCTGGGGTTAGAGGCGGAGCGGGGGCCACCTCCTTCAGAGAGGAGGCTGGGACTGACCCGGGCGGTGGGCGCCAGTTGCAGCCTGGAGCTCAGCTCCATTGGAATGCTCCGGGCGCTGTCCAAGGTGCTGGAATGCGCCGCGCCCGGGGGCAGAGCTGCGGGCCGGGGGATTATCGCTGCCCACGGCTTCGGGCTGACTTGGGTTAGCTAAACCGAGGAGGCGGTGGGAAGGGGATAGAAGACCTAGAATGGGCTGATGTGGAGCTCGACGGC
>gene=chr20_44658038-44658362; species=bosTau
AGC----GATCGGGGGCGG---------------CGAGGAGAGGAAGCAGCTCTGGGGTTAGAGGCAGAGCGGGGGCCGCCTCCTTCGGAGGCGAGGCTGGGATTGACCCGGGCGGTGGGCGCCCAAGTCGGCCTGGAGCCCAGCTCCATTGGAATGCGCCAGGCGCCGTGCGAGGTGCTGGAATGTGCCGCACCC-GGGCCAGGACGGGGGGCCGAGGGCTTGCCACTGCCCACGGCCCGGGGCAGACGTGGGCTAGCTAAGCGGGGGAGTCAGTGGGAACGGGTTGGAAGAGCTAGAATGGGCTGACGTGGAGCTCGACGGC
>gene=chr20_44658038-44658362; species=calJac
AGCTGTGGTCCGGGGGCGGCGGGGGAGGGAGCAGCGAGGAGAGGAGGCAGCTCTGGGGTTAGAGGCGGAGCGGGGGCCACCTCCTTCAGAGGGGAGGGTGGGACTGACCCAGGCGGTGGGCGCCGGCAGAAGCCTGGAATGCAGCTCCATTGGAATGCTCCGGCCGCTGTCCAAGGTGCTGGAATGCGCCGCGCCCGGGGGCAGAGCTGGGGGCCGGGGGATTGTCGCTGTCCATGGCTTCGGGCCGACTTGGGTTAGCTAAACCGAGGAGGTGGTGGGAAGGGGATAGAAGAGCTAGAATGGGCTGACGTGGAGCTCGACGGC
>gene=chr20_44658038-44658362; species=canFam
AGCAGCGGCCCGGGGGCGGCGAGGGAGGGGGCGGCAAGGAGAGGAGGCAGCTCTAGGGTTAGAGGCAGAGCGGGGGCCGCCTCCTTCAGAGAGGAGGCTGAGACTGACCGGGGCGGTGGGCGCCCAAGGCGGCCTGGAGCCCGGCTCCATTGGAATGCGCCAGGCGCTGTCCGAGGTGCTGGAATGCGCCGCGCCC-CGGGCAGGGCTGGGGGCCGAGGGGTTGCCATTGCCCACAGCCCGGGGCAGACGTGGGTTAGCTAAGCGGGGGAGGCGGTGGGAAGGGGATGGAAGAGCTAGAATGGGCTGACGTGGACCTCGACGGC
>gene=chr20_44658038-44658362; species=equCab
AGCAGCAGTCCGGGGGCGGCGAGGGAGGGGGCGGCGAGGAGAGGAGGCAGCTCTGGGGTTAGAGGCAGAGAGGGGGCCGCCTCCTTCAGAGACGAGGCTGGGATTGACCGGGGCGGTGGGCGCCCTCGGCGGCCTGGAGCCTTGCTCTATTGGAATGCGCCAGGCGCTGTCCAAGGTGCTGGAATGCGCCGCGCCC-GGGGCAGGGCTGGGGGCCGAGGGCTTGCCGTTGCTCGCGG-CCGGGGCAGACGTGGGTTAGCTAAGCGGAGGAGGCGGTGGGAAGGGGATGGAAGAGCTAGATTGGGCTGACGTGGAGCTCGACGAC
>gene=chr20_44658038-44658362; species=gorGor
AGCTGTGGTCCGGGGGCGGCGGGGGAGGGGGCAGCGAGGAGAGGAGGCAGCTCTGGGGTTAGAGGCGGAGCGGGGGCCACCTCCTTCAGAGAGGAGGCTGGGACTGACCCGGGCGGTGGGCGCCAGTTGCAGCCTGGAGCTCAGCTCCATTGGAATGCTCCGGGCGCTGTCCAAGGTGCTGGAATGCGCCGCGCCCGGGGGTAGAGCTGCGGGCCGGGGGATTATCGCTGCCCACGGCTTCGGGCCGACTTGGGTTAGCTAAACCGAGGAGGCGGTGGGAAGGGGATAGAAGACCTAGAATGGGCTGATGTGGAGCTCGACGGC
>gene=chr20_44658038-44658362; species=panTro
AGCTGTGGTCCGGGGGCGGCGGGGGAGGGGGCAGCGAGGAGAGGAGGCAGCTCTGGGGTTAGAGGCGGAGCGGGGGCCACCTCCTTCAGAGAGGAGGCTGGGACTGACCCGGGCGGTGGGCGCCAGTTGCAGCCTGGAGCTCAGCTCCATTGGAATGCTCCGGGCGCTGTCCAAGGTGCTGGAATGCGCCGCGCCCGGGGGCAGAGCTGCGGGCCGGGGGATTATCGCTGCCCACGGCTTCGGGCTGACTTGGGTTCGCTAAACCGAGGAGGCGGTGGGAAGGGGATAGAAGACCTAGAATGGGCTGATGTGGAGCTCGACGGC
>gene=chr20_44658038-44658362; species=papHam
AGCTGTGGTCCGGGGGCGGCGGGGGAGGGGGCAGCGAGGAGAGGAGGCAGCTCTGGGGTTAGAGGCGGAACGGGGGCCACCTCCTTCAGAGAGGAGGCTGGGACTGACCCGGGCGGTGGGCGCCGGCCGCAGCCTGGAGCTGAGCTCCATTGGAATGCTCCGGGCGCTGTCCAAGGTGCTGGAATGCGCCGCGCCCGGTGGCAGAGCTGTGGGCCGGGGGATTGTCGCTGCCCACGGCTTCGGGCCGACTTGGGTTAGCTAAACCGAGGAGGCGGTGGGAAGGGGATAGAAGACCTAGAATGGGCTGATGTGGAGCTCGACGGC
>gene=chr20_44658038-44658362; species=ponAbe
AGCTGTGGTCCGGGGGCGGCGGGGGAGGGGGCAGCGAGGAGAGGAGGCAGCTCTGGGGTTAGAGGCGGAGCGGGGGCCACCTCCTTCAGAGAGGAGGCTGGGACTGACCCGGGCGGTGGGCGCCAGTTGCAGCCTGGAGCTCAGCTCCATTGGAATGCTCCGGGCGCTGTCCAAGGTGCTGGAATGCGCCGCGCCTGGGGGCAGAGCTGCGGGCCGGGGGCTTGTCGCTTCCCACGGCTTCGGGCCGACTTGCGTTAGCTAAACCGAGGAGGCGGTGGGAAGGGGATAGAAGACCTAGAATGAGCTGATGTGGAGCTCGACGGC
>gene=chr20_44658038-44658362; species=rheMac
AGCTGTGGTCCGGGGGCGGCGGGGGAGGGGGCAGCGAGGAGAGGAGGCAGCTCTGGGGTTAGAGGCGGAACGGGGGCCACCTCCTTCAGAGAGGAGGCTGGGACTGACCCGGGCGGTGGGCGCCGGCCGCAGCCTGGAGCTGAGCTCCATTGGAATGCTCCGGGCGCTGTCCAAGGTGCTGGAATGCGCCGCGCCCGGTGGCAGAGCTGCGGGCCGGGGGATTGTCGCTGCCCACGGCTTCGGGCCGACTTGGGTTAGCTAAACCGAGGAGGCGGTGGGAAGGGGATAGAAGACCTAGAATGGGCTGATGTGGAGCTCGACGGC
>gene=chr20_44858247-44858337; species=hg19
atttccacgtccagcaccaaggacagtgcctgaaccatgccaagaacccaataagtgcaggttgttgttGTCAACTCAAGAGGCACAGCA
>gene=chr20_44858247-44858337; species=bosTau
atttccatattcagcagcaaggaaagcgcctaccccatgctaagaactcagtaaaggcaggttgttGCTGTCTTCTCAGGAGGCGCTGCA
>gene=chr20_44858247-44858337; species=calJac
atttccacatccagcactgaggacagtgcctggcccatgccaagagcccagtaagtgcag---gttgttgtCATCTCAGGAGGCACGGCA
>gene=chr20_44858247-44858337; species=canFam
ccttccttgttcagcaccgaggacagtgcctagcccatgctaagaattcaataaatgcag---gttgttgttGTCTTGGGAGGCACGGCA
>gene=chr20_44858247-44858337; species=equCab
atttccatgttcagcactgaggacagtgtctgacccatgctaagaactcgataaaggcag---gttgttgttGTCTCAGGAGGCAATGCA
>gene=chr20_44858247-44858337; species=gorGor
atttccacgtccagcaccaaggacagtgcctggaccatgccaagaacccaataagtgcaggttgttgttGTCAACTCAAGAGGCACAGCA
>gene=chr20_44858247-44858337; species=panTro
atttccacgtccagcaccaaggacagtgcctggaccatgccaagaacccaataagtgcaggttgttgttGTCAACTCAAGAGGCACAGCA
>gene=chr20_44858247-44858337; species=papHam
gtttccacgtccagcaccgaggatagtgcctggaccatgccaagagcccaataagtgcaggttactgttGTCGTCTCAAGAGGCACAGCA
>gene=chr20_44858247-44858337; species=ponAbe
atttccacgtccagcaccaagaacagtgcctggaccatgccaagaacccaataagtgcag---gttgttgtCATCTCAAGAGGCACAGCA
>gene=chr20_44858247-44858337; species=rheMac
gtttccacgtccagcaccgaggaca-tgcctggaccatgccaagagcccaataagtgcaggttactgttGTCGTCTCAAGAGGCACAGCA
>gene=chr20_44859394-44859645; species=hg19
cctcttagtgcttccatttcctcattagtgagatgggtaagaatactaccaaactcgtggatcactgtgagaactcagatttctatgctcagcaccaaggacagtaccttgacaagctcacctggtgcaggagagaggcaggtttcaaacccacgtggatctgatgtcaaagcccACATATATCCTGCCTTAGAGGGAGGAGGAGGGGCTGCTTGGAGTAGAAGTAGATAGGTGAGACAGAGAGAGGGAGG
>gene=chr20_44859394-44859645; species=bosTau
ccccttt-tgtctcaacttcatcatctgtgaaatgggta----------------ctcaggaccatgtaagaactcagatttccttgtttaacagctgggacagtgcctggctaaattcatctggcaaggaaaagaggcaagattcaaacccaggtcaatctgatgtcaaaacACACATGTATCTTGCCTTAAAGGTAGTAGGGGGGATCAATAGGAGCAGAAGTAGACAGG--CAAGT----GAGAGAAG
>gene=chr20_44859394-44859645; species=calJac
cctctttgtgcttccatttcctcattagcgaaacgggtaagaatacgaccaaactggtggatcattgtgagaactcagatttctgtgctcagcaccaaggacagtacctTGACGAGTTCACCTGGTTC-----AGAGGCAGGTTTGAAACCCACGTGGATCTGATGTCAAAGCCCACATTTATCCGGCCTTAGAGGTAGAAGGAGGGGCTGCTTGGAGTAGAAGTAGATAGGTGTGTCTGAGAGAGGGAGG
>gene=chr20_44859394-44859645; species=canFam
GccctttgtgcttcagtctcctcacttgtgaaataggTAATATTACTGCCAAACTCTCAGGATCACGTGAGAACTCAGTTTTCCATGTTCAGAActg-----------------agttcacttggcaaggaagaatggcaggattcaaacccaggatgatctgatgtcaacccccatTCGTGCCTGGCCTTAAAagtaggaggagggatcagtaggagt---aggagacagg--caagtaagagagggaag
>gene=chr20_44859394-44859645; species=equCab
tccctttgtacctcaatgtcctcgtttgtgaaatgggtaacagtactaccaaattctcaggatcgtgtgagaacac-gatttccatgttcagcaccgaggacagttccCATTcaagttcacctctcaaggaagaggggtagaattcaaacccaggcctatctgatgtcaaaactcacac-tATCCTGCCTTAAAGCGAGGAGTAGGAGTCCATAGGAGTAGAAGTAGACAGG--CAAGTAAGAGAGGGAAG
>gene=chr20_44859394-44859645; species=gorGor
-----------------------------------------------------------------------------------------------------------------------------------------------------------------------------------------------------------------------------------------------------------
>gene=chr20_44859394-44859645; species=panTro
cctcttagtgcttccatttcctcattagtgagatgggtaagaatactaccaaactcgtggatcactgtgagaactcagatttctatgctcagcaccaaggacagtaccttgacaagttcacctggtgcaggagagaggcaggtttcaaacccacgtggatctgatgtcaaagcccACATATATCCTGCCTTAGAGGGAGGAGGAGGGGCTGCTTGGAGTAGAAGTAGATAGGTGAGACAGAGAGAGGGAGG
>gene=chr20_44859394-44859645; species=papHam
cctcttagtgtttccatttcctcattagtgagacgggtaagaatactactaaactcgtggatcactgtgagaactcagatttctatgctcagcgccaaggagagtaccttgacaagttcacctggtgcagaagagaggcaggtttcaaacccacgtggatctgatgtcaaagcccACATATATCCTGCCTTAGAGGTAGGAGGAGGGGCTGCTTGGAGTAGAAGTAGATAGGTGAGAGAGAGAGAGGGAAG
>gene=chr20_44859394-44859645; species=ponAbe
cctcttagtgcttccatttcctcattagtgagatgagtaagaatactaccaaactcgtggatcactgtgagaactcagatttctatgctcagcaccaaggacagtacctTGACAAGTTCACATGGTGCAGAAGAGAGGCAGGTTTCAAACCCACGTGGATCTGATGTCAAAGCCCACATATATCCTGCCTTAGAGGTAGGAGGAGGGGCTGCTTGGAGTAGAAGTAGATAGGTGAGACAGAGAGAGGGAGG
>gene=chr20_44859394-44859645; species=rheMac
cctcttagtgtttccatttcctcattagtgagacgggtaagaatactactaaactcgtggatcactgtgagaactcagatttctatgctcagcaccaaggacagtaccttgacaagttcacctggtgcagaagagcggcaggtttcaaacccacgtggatctgatgtcaaagcccACATATATCCTGCCTTAGAGGTAGGAGGAGGGGCTGCTTGGAGTAGAAGTAGATAGGTGAGAGAGAGAGAGGGAAG
>gene=chr20_44859653-44859884; species=hg19
ACAGGAGCAGGGGGGCAGAGGAGGGGAAGGACAGGAGCTGGGTTTAGATTCTCCCTCCCCTACAGCTGGTCCAAGCCCAGACTTCCAGAAGTAGAGCTGGGACTGGTTGACAGGAGCGGGCTGCTGTCCGTGGTGCTGCTGCCCAGCCCTTCTGCTAAGTGGTGGTTAAGGGCCTAGGTCCAGGCTGGAATGGGAAGGGTTGCCCAACTGATTCTTGGCTAAACAGGATCT
>gene=chr20_44859653-44859884; species=bosTau
AAAGGAGAG-AAAGAAAGAGGAGGAG---AGCAAGAACTGGATTCAGATTCTCCCTCCCTGGTATTTAGTTCAAGCCCAGACTTTCAGACAgagaAGCAGGATTGGCTAGGTTGAGCCATTCGCTGTCCGTGGTGCTGCC-CCTAGCCCTTCTGCTATATGA-GATTAAGGGCCTAATTCCAGACTGACGTAGGAAGGATTGCCCAAAGGATTCTTGCATAAACAGGATCG
>gene=chr20_44859653-44859884; species=calJac
ACAGGAGAAGGGGTGCAGAGAAAGGGAAGGACAGGAGCTGGGTTTAGATTCTCCCTCCCCTACAGCTGGTTCAAGCCCAGACTTCCAGAAGTAGAGCTGGGACTGGTTGACAGGAGCAGACCGCTGTCTGTGCTGCTGCTGCCCAGCCCTTCTGCTAAGTGGTGGTT-GGGGCGTAGGTCCAGGCTGGAATACGAAGGGTTGCCCAACTGATTCTTGGCTAAACAGGATCT
>gene=chr20_44859653-44859884; species=canFam
aaaggggagggaaggatgaggaggggAGTGGCAAGAGTTGCATTCGGATTCTCCCTGCCC-ACAGCTGG-TCAAGCTCAGACTTCTAGAAGCAGGGTTGGGATTAGCTAGGATGAACTGGTCGCTGTCCGTGGTGCTGTCAGCCAACTCTTCATCTACGAGG-GGTTAAGGGCCTCTAGCCAGGCTGGCATAGGAAACGTTGCCTAAATGATTCTTGGATAAACAAGATCT
>gene=chr20_44859653-44859884; species=equCab
AAAGGAGAGGGAAGGAAGAGGAGGGGCGTCGCAGGAGTTGCGTTCGGATTCTCCGGCCCCAACAGCTGGTTCAAGTTCAGACCTCCAGAAGCCCAGCCGGAATTGGCTGGGATGAGCTGTTCACTGTCCGTGGTGCTGCTGGCCAGCACTGCCGCTA----A-CGTCAAGGGCCTCAATCCAGGCTGGCGTGGGA-----------ACTGATCCTTGGGTAAACAGGATCT
>gene=chr20_44859653-44859884; species=gorGor
---------------------------------------------------------------------------------------------------------------------------------------------------------------------------------------------------------------------------------------
>gene=chr20_44859653-44859884; species=panTro
ACAGGAGCAGGGGGGCAGAGGAGGGGAAGGACAGGAGCTGGGTTTAGATTCTCCCTCCCCTACAGCTGGTTCAAGCCCAGACTTCCAGAAGTAGAGCTGGGACTGGTTGACAGGAGCGGGCTGCTGTCCGTGGTGCTGCCGCCCAGCCCTTCTGCTAAGTGGTGGTGAAGGGCCTAGGTCCAGGCTGGAATGGGAAGGGTTGCCCAACTGATTCTTGGCTAAACAGGATCT
>gene=chr20_44859653-44859884; species=papHam
ACAGGAGCAGGGGGGAAGAGGAGGGGAAGGACAGGAACTGGGTTTaGATTCTCCCTCCCCTACAGCTGGTTCAAGCCCTGACTTCCAGAAGTAGAGCTGGGACTGGTTGACGGGAGCGGGCTGCTGTCCGTGGTGCTGCCGCCCAGTCCTTCTGCTAAGTGGTGGTTAGGGGCCTAGGTCCAGGCTGGAATGGGAAGGGTTGCCCAACTGATTCTTGGCTAAACAGGATCT
>gene=chr20_44859653-44859884; species=ponAbe
ACAGGAGCAGGGGGGCAGAGGAGGGGAAGGACAGGAGCTGGGTTTATATTCTCCCTCCCCTACAGCTGGTTCAAGCCCAGACTTCCAGAAGTAGAGCTGGGACTGGTTGACAGGAGCGGGCTGCTGTCCGTGGTGCTGCCGCCCAGCCTTTCTGCTAAGTGGTGGTGAAGGGCCTAGGTCCAGGCTGGAATGGGAAGGGTTGCCCAACTGATTCTTGGCTAAACAGGATCT
>gene=chr20_44859653-44859884; species=rheMac
ACAGGAGCAGGGGGGAAGAGGAGCGGAAGGACAGGAACTGGGTTTAGATTCTCCCTCCCCTACAGCTGGTTCAAGCCCTGACTTCCAGAAGTAGAGCTGGGACTGGTTGACGGGAGCGGGCTGCTGTCCGTGGTGCTGCCGCCCAGTCCTTCTGCTAAGTGGTGGTTAGGGGCCTAGGTCCAGGCTGGAATGGGAAGGGTTGCCCAACTGATTCTTGGCTAAACAGGATCT
>gene=chr20_48099320-48099511; species=hg19
GACGGATGGTCGCTGTCCCTCCCGCCGGTGCTGAAGTCCGCCGCACCCCATGGATGGAGGGAGGGGCCGCCCCTCGGGGCGGGGAGAGGGCCCCAAGAGATGCCCCTGGAGCCCGGGAGGCCCCACCCTGGGCTTCTGCGGCCCAGGCGCGACCCAGCCGCCCGGGGCGCTGTCCGCCCCTTAGAGTGCTG
>gene=chr20_48099320-48099511; species=bosTau
CCGGGCTGGGCGCTGTCCCTCCCGCCGGTGCTGAAGTCCGCCCCACCCCGTGGCTGGAGGGAGGGGCCGCCCTCCGGAGCGGGGAGAGGGCCCCAAGAGGCGCAGGGGGGACCCGGGAGGCCCCACCCCGGCCTTCCGCCGCCCTGGCTCTGTTCTGCCGCCTGGGGCGCTGTCCGCCCCGTCGAGTGCTG
>gene=chr20_48099320-48099511; species=calJac
GACGGATGGGCGCTGTCCCTCCCGCCGGTGCTGAAGTCCGCCCCACCCGATGGATGCAGGGAGGGGCCGCCCCTCAGGGCGGGGAGAGGGCCCCAAGAGATGCCCCTGGAGCTCGGCAGGCCCCACCCCGGGCTTCCGCGGCCTAGGCGCAACCCAGCCGCCTGGGGCGCTGTCCGCCCTTTAAAGTGCTG
>gene=chr20_48099320-48099511; species=canFam
AACGGCTTGGCGCTGTCCCTCCCGCCGGTGCTGAAGCCCGCCCCACCCCACGGGT----------------------GGCGGGGAGAGGACCCCCAGAGGCGCTC-GGGGATCCGGGAGGCCCCACCCCGGGTTTCTGCCGCCCAGGCCCGACCCAGCCGCCCGGGGCGCTGTCCTCCCCGTCGAGTGCTG
>gene=chr20_48099320-48099511; species=equCab
AATGGCCGGGTGCTGTCCCTCCAGCAGGTGCTGAAGTCCGCCCTACCCGGTGTTTGGAGGGAGGGGCCGCCCTTCCGGGCGGGGAGAGAGCCCCAAGAGGCTCCCCGGGGGCCCGGGAGGCCCCA-CCCGGGCTCCTGCGGCCCCGACCCGACCCA-CCGCCCAGGGAGCTGTCCGCCCCCTCGAGTGCTG
>gene=chr20_48099320-48099511; species=gorGor
-----------------------------------------------------------------------------------------------------------------------------------------------------------------------------------------------
>gene=chr20_48099320-48099511; species=panTro
GACGGATGGTCGCTGTCCCTCCCGCCGGTGCTGAAGTCCGCCGCACCCCATGGATGGAGGGAGGGGCCGCCCCTCGGGGCGGGGAGAGGGCCCCAAGAGATGCCCCTGGAGCCCGGGAGGCCCCACCCTGGGCTTCTGCGGCCCAGGCGCGACCCAGCCGCCCGGGGCGCTGTCCGCCCCTTAGAGTGCTG
>gene=chr20_48099320-48099511; species=papHam
GACGGATGGGCGCTGTCCCTCCAGCCGGTGCTGAAGTCCGCCCCACCCCATGGACGGAGGGAGGGGCTGCCCCTCAGGGCGGGGAGAGAGCCCCAAGAGATGCCCCTGGAGCCCGGGAGGCCCCACCCCGGGCTTCTGCGGCCCAGGCGCGACCCAGCCGCCCGGGGCGCTGTCCGCCCCTTAGAGTGCTG
>gene=chr20_48099320-48099511; species=ponAbe
GATGGATGGTCGCTGTCCCTCCCGCCGGTGCTGAAGTCCGCCGCACCCCATGGATGGAGGGAGGGGCCGACCCTCGGGGCGGGGAGAGGGCCCCAAGAGATCCCCCTGGAGCCCGGGAGGCCCCACCCTGGGCTTCTGCGGCCCTGGCGCGACCCAGCCGCCCGGGGCGCTGTCCGCCCCCTAGAGTGCTG
>gene=chr20_48099320-48099511; species=rheMac
GACGGATGGGTGCTGTCCCTCCAGCCGGTGCTGAAGTCCGCCCCACCCCATGGACGGAGGGAGGGGCTGCCCCTCGGGGCGGGGAGAGAGCCCCAAGAGATGCCCCTGGAGCCCGGGAGGCCCCACCCCGGGCTTCTGCGGCCCAGGCGCGACCCAGCCGCCCGGGGCGCTGTCCGCCCCTTAGAGTGCTG
>gene=chr20_48808899-48809089; species=hg19
TCCAGGCGCCGGCGGGCGGGCCGGTTTCGAAGTTGATGCAATCGGTTTAAACATGGCTGAACGCGTGTGTACACGGGACTGACGCAACCCACGTGTAACTGTCAGCCGGGCCCTGAGTAATCGCTTAAAGATGTTCCTACGGGCTTGTTGCTGTTGAtgttttgttttgttttgttttTTGGTCTTTTTT
>gene=chr20_48808899-48809089; species=bosTau
----------------------------------------------------------------------------------------------------------------------------------------------------------------------------------------------
>gene=chr20_48808899-48809089; species=calJac
TCCAGGCGCCGGCGGGCGGGCCGGTTTCGAAGTTGATGCAATCGGTTTAAACATGGCCGAACCCGTGTGTACATGGGACTGACGCAACCCACGTGTAACTGTCAGCCGGGCCCTGAGTAATCGCTTAAAGATGTTCCTACGGGCTTGTTGCTGTTGAtgttttgttttgttttgttttTTGGTCtttttt
>gene=chr20_48808899-48809089; species=canFam
TccgggcgccggcgggcgggccggTTCCGAAGTTGATGCAATCGGCTCGAACATGGCTGAACGCGAGTGTACACGGGACTGACGCAACCCACGTGTAACTGTCAGCCGGGCCCTGAGTAATCGCTTAAAGATGTTCCTACGGGCttgttgctgttgatgtgttgttgttgttgtttTTTTGGTCtttttt
>gene=chr20_48808899-48809089; species=equCab
TccgggcgccggcgggcgggccggTTTCAAAGTTGATGCAATCGGTTTAAACATGGCTGAACGCGTGTGTACACGGGACTGACGCAACCCACGTGTAACTGTCAGCCGGGCCCTGAGCAATCGCTTAAAGATGTTCCTACGGGgttgttgctgt---tgttttattgttgttgttTTTTTGGTCTTTTTT
>gene=chr20_48808899-48809089; species=gorGor
TCCAGGCGCCGGCGGGCGGGCCGGTTTCGAAGTTGATGCAATCGGTTTAAACATGGCTGAACGCGTGTGTACACGGGACTGACGCAACCCACGTGTAACTGTCAGCCGGGCCCTGAGTAATCGCTTAAAGATGTTCCTACGGGCTTGTTGCTGTTGAtgttttgttttgttttgttttTTGGTCTTTTTT
>gene=chr20_48808899-48809089; species=panTro
TCCAGGCGCCGGCGGGCGGGCCGGTTTCGAAGTTGATGCAATCGGTTTAAACATGGCTGAACGCGTGTGTACACGGGACTGACGCAACCCACGTGTAACTGTCAGCCGGGCCCTGAGTAATCGCTTAAAGATGTTCCTACGGGCTTGTTGCTGTTGAtgttttgttttgttttgttttTTGGTCTTTTTT
>gene=chr20_48808899-48809089; species=papHam
TCCAGGCGCCGGCGGGCGGGCCGGTTTCGAAGTTGATGCAATCGGTTTAAACATGGCTGAACTCGTGTGTACACGGGACTGACGCAACCCACGTGTAACTGTCAGCCGGGCCCTGAGTAATCGCTTAAAGATGTTCCTACGGGCTTGTTGCTGTTGAtgttttgttttgttttgttttTTGGTCTTTTTT
>gene=chr20_48808899-48809089; species=ponAbe
TCCAGGCGCCGGCGGGCGGGCCGGTTTCGAAGTTGATGCAATCGGTTTAAACATGGCTGAACGCGTGTGTACACGGGACTGACGCAACCCACGTGTAACTGTCAGCCGGGCCCTGAGTAATCGCTTAAAGATGTTCCTACGGGCTTGTTGCTGTTGAtgttttgttttgttttgttttTTGGTCTTTTTT
>gene=chr20_48808899-48809089; species=rheMac
TCCAGGCGCCGGCGGGCGGGCCGGTTTCGAAGTTGATGCAATCGGTTTAAACATGGCTGAACGCGTGTGTACACGGGACTGACGCAACCCACGTGTAACTGTCAGCCGGGCCCTGAGTAATCGCTTAAAGATGTTCCTACGGGCTTGTTGCTGTTGAtgttttgttttgttttgttttTTGGTCTTTTTT
>gene=chr20_49545917-49546241; species=hg19
TTAAAAGAAGTAAAATCACTGCTCTTGACTCACTTAATCCTTCGCCATGTTGCTGTCAGCTCACCAACTAAGAGTGCGAGTGTGTCTTGCTGGGCCCATTTTCCCATGGTCTGTAGAAGGCGCTGTGAAGCACATCCTGTTCTAGCTCGGGGGCCCTTCCCCCCTCTGCAGCCTTACCCAGTGCAGAGAATGCGCCCCCTACTGACTCCAACACTCATCGCCTTTAGCCGACTTGGCTGCGGTGCATTTTGGGTGGGGGCTGGTATTTTCTCCATGGCCATAAACCAGAAGCAACAATGCAGATTTCTAAAGAAACTGTATCAA
>gene=chr20_49545917-49546241; species=bosTau
TTAATAGAAATAAAATCACTGCTCTTGACTCACTTGATCCTTCACCATGTTGCTGTCAGCTCACCAACTAAGAGTGT--GAGTGTCTTGCTGGGTCCATTTTCCCATGGTCTGTAGAAGGCGCTGTGAAGCTCATCCTGCTCTAGCTCTGGGGCCCTTCCCCCCTCTGCAGCCTTACCCAGTGCAGGGAATGCGCCCCCTACTGACTCCAACACTCATCGCCTTTAGCCGACTTGGCTGCGGTGCATTTTGGGTGGGGGCTGGTATTTTCTTCATGGCCATAAACCAGAAGCAACAATGCAGATTTATAAAGAAACTCTATCAA
>gene=chr20_49545917-49546241; species=calJac
TTAAAAGGAGTAAAATCACTGCTCTTGACTCACTTAATCCTTCGCCATGTTGCTGTCAGCTCACCAACTA--AGTGCGAGTGTGACTTGCTGGGCCCATTTTCCCATGGTCTGTAGAAGGCGCTGTGAAGCACATCCTGTTCTAGCTCGGGGGCCCTTCCCCCCTCTGCAGCCTTACCCAGTGCAGAGAATGCGCCCCCTACTGACTCCAACACTCATCGCCTTTAGCCGACTTGGCTGCGGTGCATTTTGGGTGGGGGCTGGTATTTTCTCCATGGCCATAAACCAGAAGCAACAATGCAGATTTCTAAAGAAACTGTATCAA
>gene=chr20_49545917-49546241; species=canFam
TTAAAAGAAATAAAATCACCGCTCTTGACTCCCTTAATCCTTCGCCATGTTGCTGTCAGCTCACCAACTAAGAGTGCGAGTGTGTCTTGCTGGGTCCATTTTCCCATGGTCTGTAGAAGGCGCTGTGAAGCACATCCTGTTCTAGCTCTGGGGCCCTTCCCCCCTCTGCAGCCTTACCCAGTGCAGGGAATGCGCCCCCTACTGACTCCAACACTCATCGCCTTTAGCCGACTTGGCTGCGGTGCATTTTGGGTGGGGGCTGGTATTTTCTTCATGGCCATAAACCAGAAGCAACAATGCAGATTTATAAAGAAACTGTATCAA
>gene=chr20_49545917-49546241; species=equCab
TCAAAAGAAGTAAAATCCCTGCTCTTGACTCAC--AAGCCTTCGCCATGTTGCTGTCAGCTCACCCACTAAGAGTGC----GTGCCTCGCTGGGTCC--CTTCCCGTGGTCTGTAGAAGGCGCTGTGCAGCACATCCTGCCCTAGCTCC--GGCCCTTCCCCCTTCTGCAGCCTTACCCAGCGCAGGGAACGCGCCCCCTACTGACTCCGACGCTCATCGCCTTTAGCCGACTTGGCTGCGGTGCATTTTGGGTGGGGGCTGGTATTTTCTTCATGGCCATAAACCAGAAGCAACAATGCAGGTTTATAAAGAAACTGTACCAA
>gene=chr20_49545917-49546241; species=gorGor
TTAAAAGAAGTAAAATCACTGCTCTTGACTCACTTAATCCTTCGCCATGTTGCTGTCAGCTCACCAACTAAGAGTGCGAGTGTGTCTTGCTGGGCCCATTTTCCCATGGTCT--------------------------------------------------------------------------------------------------------------------------------------------------------------------------------------------------------------------
>gene=chr20_49545917-49546241; species=panTro
TTAAAAGAAGTAAAATCACTGCTCTTGACTCACTTAATCCTTCGCCATGTTGCTGTCAGCTCACCAACTAAGAGTGCGAGTGTGTCTTGCTGGGCCCATTTTCCCATGGTCTGTAGAAGGCGCTGTGAAGCACATCCTGTTCTAGCTCGGGGGCCCTTCCCCCCTCTGCAGCCTTACCCAGTGCAGAGAATGCGCCCCCTACTGACTCCAACACTCATCGCCTTTAGCCGACTTGGCTGCGGTGCATTTTGGGTGGGGGCTGGTATTTTCTCCATGGCCATAAACCAGAAGCAACAATGCAGATTTCTAAAGAAACTGTATCAA
>gene=chr20_49545917-49546241; species=papHam
TTAAAAGAAGTAAAATCACTGCTCTTGACTCACTTAATCCTTCGCCATGTTGCTGTCAGCTCACCAACTAAGAGTGCGAGTGTGTCTTGCTGGGCCCATTTTCCCATGGTCTGTAGAAGGCGCTGTGAAGCACATCCTGTTCTAGCTCGGGGGCCCTTCCCCCCTCTGCAGCCTTACCCAGTGCAGAGAATGCGCCCCCTACTGACTCCAACACTCATCGCCTTTAGCCGACTTGGCTGCGGTGCATTTTGGGTGGGGGCTGGTATTTTCTCCATGGCCATAAACCAGAAGCAACAATGCAGATTTCTAAAGAAACTGTATCAA
>gene=chr20_49545917-49546241; species=ponAbe
TTAAAAGAAGTAAAATCACTGCTCTTGACTCACTTAATCCTTCGCCATGTTGCTGTCAGCTCACCAACTAAGAGTGCGAGTATGTCTTGCTGGGCCCATTTTCCCATGGTCTGTAGAAGGCGCTGTGAAGCACATCCTGTTCTAGCTCGGGGGCCCTTCCCCCCTCTGCAGCCTTACCCAGTGCAGAGAATGCGCCCCCTACTGACTCCAACACTCATCGCCTTTAGCCGACTTGGCTGCGGTGCATTTTGGGTGGGGGCTGGTATTTTCTCCATGGCCATAAACCAGAAGCAACAATGCAGATTTCTAAAGAAACTGTATCAA
>gene=chr20_49545917-49546241; species=rheMac
TTAAAAGAAGTAAAATCACTGCTCTTGACTCACTTAATCCTTCGCCATGTTGCTGTCAGCTCACCAACTAAGAGTGCGAGTGTGTCTTGCTGGGCCCATTTTCCCATGGTCTGTAGAAGGCGCTGTGAAGCACATCCTGTTCTAGCTCGGGGGCCCTTCCCCCCTCTGCAGCCTTACCCAGTGCAGAGAATGCGCCCCCTACTGACTCCAACACTCATCGCCTTTAGCCGACTTGGCTGCGGTGCATTTTGGGTGGGGGCTGGTATTTTCTCCATGGCCATAAACCAGAAGCAACAATGCAGATTTCTAAAGAAACTGTATCAA
>gene=chr20_56725878-56726022; species=hg19
AAGCACAGCGACCCCACCCTCGCCAGGTGCAGAGCCATTTCCGCCTCCGAGTCCTGCGTTGCCTGGCAACCGGTCTCCCAGGAGACGCGAGACGCTGAGCCCAGGGCCAGAGCTTGCGGGGCGCACAGAGCCCCCAGGCCTCAT
>gene=chr20_56725878-56726022; species=bosTau
-AGCCCGGCTGCCCCAATCTCTCCAGGTGCGGCCCCGGCTCCGCCTCCGCGTCCCGCGTTGCTCAGCAACCGGTCTCCAAGGAGACTTGAGACGCTGAGCCCGAGGCCTGAGCGCGCGGGGCGTGCCGAGACCCCAGGCCCCAT
>gene=chr20_56725878-56726022; species=calJac
AAGCACAGCGACCACACCCTCACCAGGTGCGGCACCATCTCCGCCTCAGAGTCCTGCGTTGCCTGGCAACCGGTCTCCCGGGAGACGCGAGACGCTGAGCCCAGGGTCTG---TTGCGTGGCGCACCGAGCCCCCAGGCCCCAT
>gene=chr20_56725878-56726022; species=canFam
-ggtgtaggcacag------cgCCAGGTGCAGCGCAGCCTCCGGCTCCGAGTCCC-CGTTGCTAGGCAACCGGTCTCCCCGGCGACGCGGGACG-------CGGAGCAGGCGCGGGGCCGGGGCTCCGCAGACCTGAGCCCGAT
>gene=chr20_56725878-56726022; species=equCab
-AGCCCAGCCGCCCCACCCTCTCCAGGCGCCGCGCCGCCTCCGCCTCTGCGTCCCGCGTTGCTTGGCAACCGGTCTCCCGGGCGACGCGAGACGCTGAGCCCAGGGCGGGTGCGCGCGCGCAGCGACACGGAGACGAGCCCCAT
>gene=chr20_56725878-56726022; species=gorGor
AAGCACAGCGACCCCACCCTCGCCAGGTGCAGAGCCATTTCCGCCTCCGAGTCCTGCGTTGCCTGGCAACCGGTCTCCCAGGAGACGCGAGACGCTGAGCCCAGGGCCAGAGCTTGCGGGGCGCACGGAGCCCCCAGGCCTCAT
>gene=chr20_56725878-56726022; species=panTro
AAGCACAGCGACCCCACCCTCGCCAGGTGCAGAGCCATTTCCGCCTCCGAGTCCTGCGTTGCCTGGCAACCGGTCTCCCAGGAGACGCGAGACGCTGAGCCCAGGGCCAGAGCTTGCGGGGCGCACGGAGCCCCCAGGCCTCAT
>gene=chr20_56725878-56726022; species=papHam
AAGCACAGCGACCCCACCCTCGCCAGGTGCTGCGCCATCTCCGCCTCCGAGTCCTGCGTTGCCTGGCAACCGGTCTTCCAGAAGACGCGAGACGCTGAGCCCAGGGCCAGAGCTAGCGGGGCGCACGGAGCCCCCAGGCCTCAT
>gene=chr20_56725878-56726022; species=ponAbe
AAGCACAGCGACCCCACCCTCGCCAGGTGCAGAGCCATTTCCGCCTCCGAGTCCTGCGTTGCCTGGCAACCGGTCTCCCAGGAGACGCGAGACGCTGAGCCCAGGGCCAGAGCTTGCGGGACGCACGGAGCCCCCAGGCCTCAT
>gene=chr20_56725878-56726022; species=rheMac
AAGCACAGCGACCCCACCCTCGCCAGGTGCTGCGCCATCTCCGCCTCCGAGTCCTGCGTTGCCTGGCAACCGGTCTTCCAGGAGACGCGAGACGCTGAGCCCAGGGCCAGAGCTAGCGGGGCGCACGGAGCCCCCAGGCCTCAT
>gene=chr20_59164770-59164984; species=hg19
TTCTTGGAATATGAGGCCTCACATGACTAGAGGAGCTATTTTAAATATCACAGGAGCTGTTCAGAAAATGGCCTTGCCCAACTCAGGACCAAGGACAgctctcaaacccttagaaccaaggacagcgttaaaggcctccccaggtgttcagcatcacaaacaaaacacatttccgtattatatacattttgcatattaaagagagaaaTAGCAG
>gene=chr20_59164770-59164984; species=bosTau
TTCTTGGCTTAAAAAATCTCACAGGAGCAGCAGAGCTCTTTCAGATGTCACAGGAGCTGTTCAGAAAACAGCCTCACCCAGCGGGGAGCCAAGAGCAGTTCTCAAAGTCTTATCACCTAGGACAGCTCCTAGGGTCTCCCC--ATGCTTAGCTGCAGAAACAAGAAAGGTTCCCACATTATATACAACCTGCATATTAACCAGGGAAatagcaa
>gene=chr20_59164770-59164984; species=calJac
TTTTTGGAATATGAGGCCTTACATGAC------AGCTATTTCAAATATCACAGGAGCTGTTCAGAAAATGGCCTTGCCCGTCTCAGTACCAAGCACAGCTCTCAAACCCTTAGAATCAAGGACAGTGTTCAAGAGCTCCTCAGGTGTTCCACATCAGAAACAAAACACATTCCCGTATTACATACATTTTGCATATTAAAGAGAGACAGGGCAG
>gene=chr20_59164770-59164984; species=canFam
TTCTCGGCTTGTCAGACTTTGCAGGGGCATTGGCACTGTCTCAAACGTCACAGGAACTGTTCAGAAAATGACCTTCCCCGACTTGGAAGCTCGGACAGTTCTGGAACCCTGGTCACCGCGGA-GGCTCCGGTGGTCTTCCC--GGGTTTGTCATCAGAAACAAGAACTGTTTCCACATTATGTACAATTTGCATATTAAAGAGGGAAATATCAA
>gene=chr20_59164770-59164984; species=equCab
ttctcagcctgtaagacctcacatgaggatcagagcaatttcaaacgtcactggagctgttcagaaaatgaccttgcacaacttagaaccaaggacagctctca---------------------------cgatctcccc--gtgttcagcatcagaaacaagaaacatttccacgttatatataatttgcatattacagggggaaatatcaa
>gene=chr20_59164770-59164984; species=gorGor
TTCTTGGAATATGAGGCCTCACATGACTAGAGG----------------------------------------------------------------------------------------------------------------------------AAACAAAACACATTCCCGTATTATATACATTTTGCATATTAAAGAGAGAAATAGCAG
>gene=chr20_59164770-59164984; species=panTro
TTCTTGGAATATGAGGCCTCACATGACTAGAGGAGCTATTTTAAATATCACAGGAGCTGTTCAGAAAATGGCCTTGCCCAACTCAGGACCAAGGACAGCTCTCAAACCCTTAGAACCAAGGACAGCGTTCAAGGCCTCCCCAGGTGTTCAGCATCACAAACAAAACACATTTCCGTATTATATACATTTTGCATATTAAAGAGAGAAATAGCAG
>gene=chr20_59164770-59164984; species=papHam
TTCTTGGAATATAAGGCCTCACATGACTAGAGAAGCTATTTTAAATATCACAGGAACTGTTCAGAAAATGGCCTTGCCCAACTCAGGACCAAGGACAgctctcagacccttagaacaaaggacagcgttcaaggcctccccaggtgttcagcatcacaaacaaaacacatttccatattatatacattttgcatattaaagagagaa-------
>gene=chr20_59164770-59164984; species=ponAbe
TTCTTGGAATATGAGGCCTCACATGACTAGAGGAGCTATTTTAAATATCACAGGAGCTGTTCAGAAAATGGCCTTGCCCAACTCAGGACCAAGGACAgctctcaaacccttagcaccaaggacagtgttcaaggcctccccaggtgttcagcatc----acaaaacacatttccatattatatacattttgcatattaaagagagaaaTAGCAG
>gene=chr20_59164770-59164984; species=rheMac
TTCTTGGAATATGAGGCCTCACATGACTAGAGAAGCTATTTTAAATATCACAGGAACTGTTCAGAAAATGGCCTTGCCCAACTCAGGACCAAGGACAGCTCTCAAACCCTTAGAACCAAGGACAGCGTTCAAGGCCTCCCCAGGTGTTCAGCATCACAAACAAAACACATTTCCGTATTATATACATTTTGCATATTAAAGAGAGAAATA----
>gene=chr20_60105800-60106124; species=hg19
GCTGGGGAGCAGGTGAGCGCACAACAGAACGAGTGAGGGCAGTCCTGCCCTCAGCCAGATCCAGCATTAGAGACAAGTATCTCCAGCCTCTTGCAGCCTTCTTCACTGTTTTATCCATAGCTGCAGCCACAGCGCTGTCCAGGGAGGAGGTGCTGAATACGTGTTGGAAAGAATCAGCTGCTCCGAGGCCCTGGCTGTCAGGACAACTAATATCTATGCCAATAGTTCATCTCTAGGCCCCCAGATGGGTGGGCCAAGGGAAAAGCAAGGCTCAACAGCCTTCAGGTTTTGGAAATTCGGTACACAGAGCTGCTGAGGGCTGCT
>gene=chr20_60105800-60106124; species=bosTau
GCCCAGGAGCATGTACGCTT-------GACCAGTGAA-GGGGGCCTACCTTCCGCTTGACCT-GACGCGGAGACA----TTACAGATCTGTTGCAGTCGGGTCCTCCGTTGGATCTATGTCTG-GGGCACGGCGCTGTCCACAGAGGCAGTGC------------TGAAAGATGGAGCTGCTGT-------TCCTTGTCAGGACGATTAAT-------------ATTCGTGTCTA--------------GAGGTCGAGGGAGAAAGCGGACTGGACCACCTCAATATCATTGGAATC-ACTGCCCAAGGCTGCTGA--------
>gene=chr20_60105800-60106124; species=calJac
GCTCGGGAGCAGGTGAGCACACATGAGAACCAGCGAGGGTCGTCCTGCCTTCAGCTAGATCCAGCAGCAGAGACAAGAATCTCCAGCATCTGGTAgctttcttcactgttttatccacagctgcagccacagtactgtccatggaggaggtgctgaatacatgttGAAAAGAATAAGCTGCTCCGAGACCGTTACCTTCAGGACAACTAATATCCACACTAATAGTTCCTCTCCAGGCTCCCAGATGTGTAGGCCAAGGGAAAAGCAGGGCTGAACAGCCTTCAGGTTTTGGGAATTTGGTACACAGAGCTGCTGAGTA-----
>gene=chr20_60105800-60106124; species=canFam
GCCCAGGAGCATATGTGCCCGTCTAAGAACCAGTGAAGGGAGTCCAGCTTTCAGCCTGATCTAACAGTAGAGACAAATACTGGAAGCATCCTGTGACTTTGTCATCTTTGGTAT-CTACAGGTGGGGCCTGGTGCTGTCCACCTGG-GGGTGCTGAACGTGTGCCTGAAGA-TGGAGCTGCTCTGA---CATCCTTCAGACGCAGATGAGCACCCGCT-TAAGGGTTCGTTTCCAGAACCCCACATGCGTGGGTCAAGGAAGAAATAGGACTGACCTATCTTAACATCACTGGAATTCACTACCCACAGCTGCTCG--------
>gene=chr20_60105800-60106124; species=equCab
GCCCAGGAGCCTATGCGCCTGTCTATGAACCAG--GAGACGAGGCTGCTCTCAGCTTGACCCAACAGTAGCGATAAATACCACAAGCATCTTGCAACCTTTTTGTCTTTTGTATCCATTTCTGCCAGCCCAGTGCTGTCCACTGAGCGGGTGCTGAATACATGTGTGAAAGATTGAACTGCTCTGC---CATCACTGTCAGGACTATTAATACCCACC-CTATAGTTCCTTTCCAGACCCCTACACTTGTGCATCAAGGGAGAAATAGGATTGAACCATCTTAACATCATTGGAATTCACTACCCACAGCTGCTAG--------
>gene=chr20_60105800-60106124; species=gorGor
GCTCGGGAGCAGGTGAGCGCACAGCAGAACGAGTGAGGGCGGTCCTGCCCTCAGCCAGATCCAGCAGTAGAGACAAGTATCTCCAGCCTCTTGCAGCCTTCTTCACTGTTTTATCCATAGCTGCAGCCACAGCGCTGTCCAGGGAGGAGGTGCTGAATACATGTTGGAAAGAATCAGCTGCTCCAAGGCCCTGGCTGTCAGGACAACTAATATCTATGCCAATAGTTCATCTCTAG----------------------------------------------------------------------------------------
>gene=chr20_60105800-60106124; species=panTro
GCTCGGGAGCAGGTGAGCGCACAGCAGAACGAGTGAGGGTGGTCCTGCCCTCAGCCAGATCCAGCAGTAGAGACAAGTATCTCCAGCCTCTTGCAGCCTCCTTCACTGTTTTATCCATAGCTGCAGCCACAGCGCTGTCCATGGAGGAGGTGCTGAATACATGTTGGAAAGAATCAGCTGCTCCGAGGCCCTGGCTGTCAGGACAACTAATATCTATGCCAGTAGTTCATCTCTAGGCCCCCAGATGGGTGGGCCAAGGGAAAAGCAGGGCTCAACAGCCTTCAGGTTTTGGAAATTCGGTACAcagagctgctgagta-----
>gene=chr20_60105800-60106124; species=papHam
GCTCGGGAACAGGTGAGCACACAGAAGAACGAATGAGGGCGGTCCTGCCTTCAGCCAGATCCAGCAGTAGAGACAAGTATCTCCAGCCTC-TGCAGCCTTCTTCACTGTTTTAGCCATAGCTGCAGCCACAGCACTGTCTGGGGAGGAGGTGCTGAATACATGTTGGAAAGAATGAGCTGCCCCGAGGTCGTGGCTGTCAGGACAACTAACATCCATGGCAATAGTTCATCTCTAGGCCCCCAGATGGGTGCGCCAAGGGAAAAGCAGGGCTTAACAGCCTTCAGGTTTTGGGAATTCGGTACACAGAGCTGCTGAGTA-----
>gene=chr20_60105800-60106124; species=ponAbe
GCTCGGGAGCAGGTGAGCACACAGCAGAACGAGTGAGGGCGGTCCTGCCCTCAGCCACATCCAGCGGTAGAGACAAGTATCTCCAGCCTCTTGAAGCCTTCCTCACTGTTTTATCCACAGCTGCAGCCACAGAGCTGTCCAGGGAGGAGGTGCTGAACACATGTTGGAAAGAATGAGAGGCTCCGAGGTGGTGGCTGTCAGGACAACTAATATCCATGCCGATAGTTCATCTCTAGGCCCCCAGATGGGTAGGCCAAGGGAAAAGCAGGGCTCAACAGCCTTCAGGTTTTGGAAATTCAGTACAcagagctgctgagta-----
>gene=chr20_60105800-60106124; species=rheMac
GCTCGGGAACAGGTGAGCACACAGAAGAACGAATGAGGGCGGTCCTGCCTTCAGCCGGATCCAGCAGTAGAGACAAGTATCTCCAGCCTCTTGCAGCCTTCTTCACTGTTTTAGCCACAGCTGCAGCCACAGCGCTGTCTGGGGAGGAGGTGCTGAATACATGTTGGAAAGAATGAGCTGCCCCGAGGTCGTGGCTGTCAGGACAACTAACATCCATGCCAATAGTTCATCTCTAGGCCCCCAGATGGGTGCGCCAAGGGAAAAGCAGGGCTCAACAGCCTTCAGGTTTTGGGAATTCGGTACAcagagctgctgagta-----
>gene=chr20_61174164-61174318; species=hg19
GCAGAGTGGCGAGAGCGCAGTGGCTGTGAGGTCCTTCCAGGACCCCGCTTGTGGACAGCTCCCAGCAGCTGCAGCTCACTCCCAGCCCCAGCTGACTCCCAGACCCTCAGTGAGCCCTGGGCTGGATCAAAGTACAGGGACGATCCTGTGGGTG
>gene=chr20_61174164-61174318; species=bosTau
AAACAGTAGAGAAA--CCAGTGG--AGA--GCATTTTCAGAACT-TGCCTGTGGACAGCTCC---CTGCCAAGCTCACTGCCTGCCCCAA------------------GGCGAGCCCTAGGCTGGGCAGGAGATGTGGGGA-TGCCCATGGGTG
>gene=chr20_61174164-61174318; species=calJac
GCAGAGTAGCAAGAAAGCAGTGGCCGTGAGGTCCTTCCAGGACCCTGCT--TGGATAGCTCCCAGCAGCCGGAGGG-------------AGCTCACCCTCAGCCCCTCAGGGAGCCCTGGGCTGGACCGAAGTGCAGGGACAATCCCGTGTGTG
>gene=chr20_61174164-61174318; species=canFam
GCACCGCTGAAGGCTCGGGGTGGGAAGGCTGCAGCTTCGGGGCTGGGCTTGCAGAGGACCCTG--GGACCCATGTGACTGACCTT--CTG-----------------CTGCCAGCGGGGGGCGTGACGGAGCGACAGAGGCGGCCCCCTGCG--
>gene=chr20_61174164-61174318; species=equCab
ACAGAGCAGCAAGAATGCAGCCGCGAGGCCGCATCTTCAGCACC-CGCTCGCGGACAGCTCCAC-AGGCCGCCCTCACTGCCTGTCGCTG-----------------CTGTGGGCGGGCGGCAGGACAGAGGGGCAGGGAC-GGTCCGTGCG--
>gene=chr20_61174164-61174318; species=gorGor
----------------------------------------------------------------------------------------------------------------------------------------------------------
>gene=chr20_61174164-61174318; species=panTro
GCAGAGTGGTGAGAGCGCAGTGGCTGTGAGGTCCTTCCAGGACCCCGCTTGTGGACAGCTCCCAGCAGCTGCAGCTCACTCCCAGCCCCAGCTGACTCCCAGACCCTCAGTGAGCCCTGGGCTGGATCAAAGTACAGGGACGATCCTGTGGGTG
>gene=chr20_61174164-61174318; species=papHam
GCAGAGTAGCAAGAATACAGTGGCCGTGAGGTCCTTCCAGGACCCTGCTTGTGGACAGCTCCCAGCAGCCACAGCTCACTCCCAGCCCCAGCTGACTCCTGGCCCCTCAGTGAGCCCTGGGCTGGATCAAAGTATGGGGACGATCCTGTGGGTG
>gene=chr20_61174164-61174318; species=ponAbe
GCAGAGCAGCAAGAATGCAGTGGCTGCGAGGTCCTTCCAGGACCCTGCTTGTGGACAGCTCCCAGCAGCCGCAGCTCACTCCCAGCCCCAGCTGACTCCCAGCCCCTCAGTGAGCCCTGGGCTGGATCAAAGTACAGGGACGATCCTGTGGGTG
>gene=chr20_61174164-61174318; species=rheMac
GCAGAGTAGCAAGAATACAGTGGCCATGAGGTCCTTCCAGGACCCTGCTTGTGGACAGCTCCCTGcagccgcagctcactcccagccccagcttactccTGGTCCCTCAGTGAGCCCTGGGCTGGATCAAAGTATGGGGACGATCCTGTGGGTG
>gene=chr20_62092728-62093052; species=hg19
CCCCAGCAGCCACCCCCCACCGATCATTCCTCGGGCACCTCCCAAACACCAGCCCCTTCCCCATAGCTGCCCAGAGGTGAGCCAAGCCCCTGACTCTATGGCCTGGGCGGATGCCAAACAAGAATCACACAAGGGGATCCTCTGGCCCACGAGGAGCCGCAACTGCAGCTCCTGGTCAGGACCATGGCCAGCACCCCGGGGGCCGGCCCTCCTCCCCCATCCCCAAGAGTGGCCCCAGAGCCTAATCAGGTAGGAGGGCAGAAATATCACCTACCCCAGGCAGCAGGGAGGAGGAGGCTGCACCTACCCCGGGCAGCAGGGAGG
>gene=chr20_62092728-62093052; species=bosTau
---------------------------------------------CCAGGAGCCCCTTCCCC-GCGCCAGCCACTCGTGGACAAAGCCCCGTTCTCCACGGTCCTGCATGGAGTTCACAGGG---------------------------------------------GTTCCTGATCAGGACCACGGCCAGCACCC---CGCCCAGCCCTCC----------------------------------------------------------------------------------------------------------------
>gene=chr20_62092728-62093052; species=calJac
TCCCAGCA---GCCCTTTGC-AATCATTCCTCAGGCATCTCCCAAACACCAGCCCC-TCCCCAAAACCACCCGGAGGTGAGCCAAGTCCCCGACTCTGTGGCCTGGGCGGATGC----CAGGAATCAC-CAAGAGA--CCTCTGGCCCACGAGGAGCCACAGCTGCAGCTCCTGGTCAGGACCACGGCCAGCACCC-GGGGGCCGCCCCTTCCCCCCCATCCCCAAGAGTGGCCCCAGTGCCCAGCCAGGTAGGAGGCCAGAGATA----------------------------------------------------------
>gene=chr20_62092728-62093052; species=canFam
----------------------------------------------------------------------------------------------------------------------------------------------------------AGCCGCCGCTG-GCCTGCTGCTCAGGACCACGGCCAGCGCCT---CGCCCGCCCGCCCCGCcc-----------------------------------------------------------------------------------------------------------
>gene=chr20_62092728-62093052; species=equCab
----AGCA------------------TCTCCGCCCCACCCCCCCAGC-CCGGCACCTTCCCCAGCGTCAGCCAGTGGTGGGCCAAGCCCCACGCTCCATGGCCTGGCCTGACG------------------------------------------------------GCTCACAGTCAGCACCACGGCCAGCGCCC---CTCCCGGGGCCCCCGCCC-----------------------------------------------------------------------------------------------------------
>gene=chr20_62092728-62093052; species=gorGor
CCCCAGCA----------------------------------------------------------------------------------------------------------------------------------------------------------------------------------------------------------------------------------------------------------------------------------------------------------------------------
>gene=chr20_62092728-62093052; species=panTro
CCCCAGCAGCCACCCCCCACCGATCATTCCTCGGGCACCTCCCAAACACCAGCCCCTTCCCCATAGCTGCCCAGAGGTGAGCCAAGCCCCTGACTCTATGGCCTGGGCGGATGCCAAACAAGAATCACACAAGGGGATCCTCTGGCCCACGAGGAGCCGCAACTGCAGCTCCTGGTCAGGACCATGGCCAGCACCCCGGGGGCCGGCCCTCCTCCCCCATCCCCAAGAGTGGCCCCAGCGCCTAATCAGGTAGGAGGGCAGAAATATCACCTACCCCAGGCAGCAGGGAGGAGGAGGCTGCACCTACCCCGGGCAGCAGGGAGG
>gene=chr20_62092728-62093052; species=papHam
CCCCAGCAGCCACCCCC----GATCATTCCTCAGGCACCTCCCAAACACCAGCCCCTTTCCCAAAGCTGCTCAGAGGCGAGCCAAGCCCCTGACTCTATGGCCTGGGCAGATGCCAACCAAGAATCACACAAAGGGACCCTCTGGCCCACGAGGAGACACAACTGCAGCTCCTGGTCAGGACCACGGCCAGCACCC-GGGGGCC-GGCCTCCTCCACCATCCCCAAGAGTGGCCCCAGCGCCTAGCCAGGTAGGAGGGCAGAGATATCACCTACCCCAGGGAGCAGGGAGGGGGTG----------------------------
>gene=chr20_62092728-62093052; species=ponAbe
CCCCAGCAGCCACACCCCGC---TCATTCCTCGGGCACCTCCCAAACACCAGCCCCTTCCCCATAGCTGCCCAGAGGTCAGCCAAGCCC--GACTCTATGGCCTGGGTGGATGCCAAACAAGAATCACATAAGGGGACCTTCTGGCCCACGAGGAGCCACAACTGCAGCTCCTGGTCAGGACCATGGCCAGCACCC--GGCGCC-GCCCTCCTCCCTCATCCCC--GAGTGGCCCCAGCACCTAACCAAGTAGGAGGGCAGAGATATCACCTACCCCAGGCAGCAGGGAGGAGGAGGCTGCACCTACCCCAGGGAGCAGGGAGG
>gene=chr20_62092728-62093052; species=rheMac
CCCCAGCAGCTACCCCC----GATCATTCCTCAGGCACCTCCCAAACACCAGCCCCTTTCCCAAAGCTGCTCAGAGGCGAGCCAAGCCCCTGACTCTATGGCCTGGGCAGATGCCAACCAAGAATCACACAAAGGGACCCTCTGGCCCACGAGGAGACACAACTGCAGCTCCTGGTCAGGACCACGGCCAGCACCC-GGGGGCC-GGCCTCCTCCACCATCCCCAAGAGTGGCCCCAGCGCCTAGCCAGGTAGGAGGGCAGAGGTATCACCTAGCCGGGGAagcag---ggaggaggcggcacctaccccagggagcagggagg
>gene=chr20_62793256-62793580; species=hg19
ATACCTTGCTGTTGTCACTTACAAGCAGGGATCTGTTGGGGTTTGGAATTCTCTGTCTCAGCCCGGAGCCCAGAGTTCAGCGATAGCTGAATACTGGTGCGAGCTCAGAAGCTTCCGTGTGCGGAGAACAAAGACTGAGGCGCTCTGGGGGGAGAGCGCTGTCCGAAGTGCTGATCAGACTTCGGATCCACCCACCGCTCAGGCCGCCTCCCAGGGGCTGAAGGGCGGCAGCCGAACCGGAGAGACGTGCCGGCGGCCGCTCTTCTGTCCTGCTCTTTTCCCTGGACTCCTTTGTCTTGACGGGGTCAGCTAAAGACTTCGAAC
>gene=chr20_62793256-62793580; species=bosTau
ACACCTTGCTGCTGTCACTTACA-CGCAAGGCTGG--GAGACTTGGAATCGCCTCTCCCGCC---AGGCTCGGGGAC---------------TGTCGAGTG--CCAG---TCCTGACTGCGC---GAACAAAAGCC-----CTCGGGCGAGG-GAGCGCTGTCCAACGTGCTGATCAGATC-CAGGCGCGTCTGGACCCTACCACTC-------AGGCTGAC--AAAGCTGCGAAACCTT-AAAACTTG-CGGCTAAGTCCCTTC---CTGGCTCCCTTCCT---------TTGTCTTGGTGGAGTGGGAGGGAGATTTTGAAC
>gene=chr20_62793256-62793580; species=calJac
ATACCTTGCTGTTGTCAC---------GGGGTCTGCTGGGGTTTGGAATTCTCCGTCTCAGCCTGCAGCCTGGAGT----------------------GCCAACTCACAGACTTCCCTGCGCTGAGAACAAA----GAGGCGCTCTGGGGGGAGAGCGCTGTCCGAAGTGCTGATCAGACCTCGGATCCACCCACCGCTCAGGCTCCTTCACA-GGGCTGAAGGGCGGCAGCCCAACCTGAAAAACGTGTTGGCAGCCCCCTCTCTGCCCTGCTCTTTCCCCTGGACTCCTTTGTCTTGGCCGTGTCAGCTAAAGAGTTCGAAC
>gene=chr20_62793256-62793580; species=canFam
ACACCTCGCCGCCGTCAGGGGCC-AGCGGGGCGGGGCGGGGCTGGGGATGGCCT-----------CCGGCCGGAGCA---------------GCCGCCGCG---------------------CGGGGACAAAGGCC--GGCGCCGGGGGAGG-GAGCGCTGTCCGAAGTGCTGATCAGGCCGCAGGCGCGGCCGC-ACCCTCGCCCC---------GCTGGA-GCGGGAAGCCGAGCCCC-GCAAGCTGCC--CATGGAGCTGCC---CCTGCTCCTGGCCTGCAACCCCTTTGTCTAGATGGAGTCGGCTAAAGATTGTGAAC
>gene=chr20_62793256-62793580; species=equCab
-TACCTTGCTGTGGTCACTTAGA-GGCAGAGCCGG--GATCCTTGGAACGGCCT-----------CTG-CCGGCGCG---------------GCCGCGGCGATTCGG-------GCTCGCGCCGAGAACAAA-GCC--CGGGCCTGGCGCGG-GAGCGCTGTCCGAAGTGCTGATCCAGTcgcgggcgcgcctgc-cgccccggcgcgc-----ggccTGAA-GCCG--CGCCGAGCCTCGGACTCTTGCCTGCAAAGTCCCTT----CCTCCTCCTTTCCTGTGACTCCTTTGTCTTGATGGAGTCAGCTAAAGATTTTGAAC
>gene=chr20_62793256-62793580; species=gorGor
ATACCTTGCTGTTGTCACTTACAAGCAGGGATCTGTTGGGGTTTGGAATTCTCTGTCTCAGCCCGGAGCCCAGAGTTCAGCGATAGCTGAATACTGGTGCGAACTCAGAAGCTTCCGTGTGCGGAGAACAAAGACCGAGGCGCTCTGGGGGGAGAGCGCTGTCCGAAGTGCTGATCAGACTTCGGATCCACCCACCGCTCAGGCTGCCTCCCAGGGGCTGAAGGG-------------------------CGGCGGCCGCTTTTCTGTCCTGCTCTTTTCCCTGGACTCCTTTGTCTTGACGGGGTCAGCTAAAGAGTTCGAAC
>gene=chr20_62793256-62793580; species=panTro
ATACCTTGCTGTTGTCACTTACAAGCAGGGATCTGTTGGGGTTTGGAATTCTCTGTCTCAGCCCGGAGCCCAGAGTTTAGCGATAGCTGAATACTGGTGCGAACTCAGAAGCTTCGGTGTGCGGAGAACAAAGACCGAGGCGCTCTGGGGGGAGAGCGCTGTCCGAAGTGCTGATCAGACTTCGGATCCACCCACCGCTCAGGCTGCCTCCCAGGGGCTGACGGGCGGCAGCCGAACCGGAGAAACGTGCCGGCGGCCGCTTTTCTGTCCTGCTCTTTTCCCTGGACTCCTTTGTCTTGACGGGGTCAGCTAAAGAGTTCGAAC
>gene=chr20_62793256-62793580; species=papHam
ATACCTTGCTGTTGTCACTCACAAGCAGGGGTCTGCTGGGGTTTGGGATTCTCTGTCTCAGCCCGGAGCCCCGAGCTTGGCGATGGCTGAAAACCGGCGCGAGCTCAGGAGCTTCCCTGTGCGGAGAACAAAGACGGAGGCGCTCTGGGGGGAGAGCGCTGTCCGAAGTGCTGATCAGACTTGGGATCCACCCACCGCTCAGGCTCCCTCCCC--GGCTGCAGGG-------------------------CGGCGGCCCCTTTTCGGCCCTGCGCTTTCCCCTGGACTCCTTTGTCTTGAC-GTGTCAGGTAGCGAGTGCGACC
>gene=chr20_62793256-62793580; species=ponAbe
ATATCTTGCTGTTGTCACTTACAAGCAGGGATCTGTTGGGGTTTGGAATTCTCTGTCTCAGCCCGGAGCCCAGAGTTTAGCGATAGCTGAATACTGGTGCGAACTCAGAAGCTTCCCTGTGCGGAGAACAAAGACTGAGGCGCTCTGGGGGGAGAGCGCTGTCCGAAGTGCTGATCAGACTTCGGATCCACCCACCGCTCAGGCTCCCTCCCAGGGGCTGAAGGGCGGCAGCCGAAGCGGAGAAACGTGCCGGCGGCCGCTTTTCTGCCCCGCTCTTTCCCCTGGACTCCTTTGTCTTGACGGGGTCAGCTAAAGAGTTCGAAC
>gene=chr20_62793256-62793580; species=rheMac
ATACCTTGCTGTTGTCACTCACAAGCAGGGGTCTGCTGGGGTTTGGAATTCTCTGTCTCAGCCCGGAGCCCCGAGTTTGGCGATGGCTGAAAACCGGCGCGAGCTCGGAAGCTTCCCTGTGCGGAGAACAAAGACGGAGGCGCTCTGGGGGGAGAGCGCTGTCCGAAGTGCTGATCAGACTTCGGATCCACCCACCGCTCAGGCTCCCTCCCAGGGGCTGGAGGG-------------------------CGGCGGCCCCTTTGCGGCCCTGCTCTTTCCCCTGGACTCCTTTGTCTTGCC-GTGTCAGGTAAAGAGTGCGAAC
>gene=chr20_62823862-62824012; species=hg19
GGAGGGCAGTGAACACACAAACCCTGTGCATGGGACCGTCACAGCCTGCGGCGTGCCTCTGAGTTCAGCACCAGGCATGTGGACAGCTCAGGACCGGTTGGAAGGGGCTGCCAGAAGTCAGGTGGTCGTGTGTCGGGGTATGCAGGAGCT
>gene=chr20_62823862-62824012; species=bosTau
-------------TGGAGAAGTCCTATGTGGGAGGCAATCACAGCTGCCT---GGGCTCTGAGTTCAGCACCAGGCATGTGGACAGCTCATAGGTGGGTGGAAGTGGCTGATAGA------ATTGTTGTGTGCT-GAAAGTGCAGGTAT-
>gene=chr20_62823862-62824012; species=calJac
GGAGGGCAGTTAACAGACAAAGCCTGTGCCAGGGACCGTGATAGCGTGCCGCTTG-CTCTGAGTTCAGCACCAGGCATGTGGACAGCTCAGGACCGGTTGGAAGCGGCTGCCAGAGGTTAGGTGGTGGTGTGTCGGGAAGTGCAGGTGCT
>gene=chr20_62823862-62824012; species=canFam
GGAGGGCGGTGGGCAGAG----CCCG-GTGGGGAGCGGGAGGGGCCCCCCGTGCACCTCTGGGTTCAGCACCGGGCGTGTGGACAGCTCAGCGAGGGGCCGAAGGGGCTGTTAGAAGTCCGG-GGTGGTGTGTTGGAAAGTACAGGTATT
>gene=chr20_62823862-62824012; species=equCab
GGACAGTGGTGAGCAGAGGAGGCCTGTGT-GGAGGCGGTCAGAGCCTGCTTTCAGCCTCTGAGTTCAGC-CTTGGCATTGGGACAGCTCAGGGATGGTTGGAAGGGGCTGTCAGAAATCAGCTTGTTGTGTGTTAGGAAATGCAGTCGTT
>gene=chr20_62823862-62824012; species=gorGor
GGAGGGCAGTGAACACACAAACCCTGTGCTTGGGACCGTGACAGCCTGCGGCGTGCCTCTGAGTTCAGCACCAGGCATGTGGACAGCTCAGGACCGGTTGGAAGGGGCTGCCAGAAGTCAGGTGGTCGTGTGTCGGGGTGTGCAGGCACT
>gene=chr20_62823862-62824012; species=panTro
GGAGGGCAGTGAACACACAAACCCTGTGCATGGGACCGTGACAGCCTGCGGCGTGCCTCTGAGTTCAGCACCAGGCATGTGGACAGCTCAGGACCGGTTGGAAGGGGCTGCCAGAAGTCAGGTGGTCGTGTGTCGGGGTGTGCAGGCACT
>gene=chr20_62823862-62824012; species=papHam
GGAGGGCAGTGAACACACAAACCCTGTGCAGGGGACTGTGACAGCCTGCGGCATGCCTCTGAGTTCAGCACCAGGCATGTGGACAGCTCAGGGCCGGTTGGAAGGGGCTGCCAGAAGTCAGTTGGTGGTGTGTCGGGGTGTGCAGGCACT
>gene=chr20_62823862-62824012; species=ponAbe
GGAGGGCAGTGAACACACAAACCCTGTGCACAGGACCGTGACAGCCTGCGGCACGCCTCTGAGTTCAGCACCAGGCATGTGGACAGCTCAGGACCGATTGGAAGGGGCTGCCAGAAGTCAGGTGGTGGTGTGTCGGGGTGTGCAGGCACT
>gene=chr20_62823862-62824012; species=rheMac
GGAGGGCAGTGAACACACAAACCCTGTGCAGGGGACTGTGACAGCCTGCGGCATGCCTCTGAGTTCAGCACCAGGCATGTGGACAGCTCAGGACCGGTTGGAAGGGGCTGCCAGAAGTCAGGTGGTGGCGTGTCGGGGTGTGCAGGCACG
>gene=chr10_13801189-13801275; species=hg19
CCCCTCTCCTGACAGTGATTTCTCTTCCCAGACAGCTGCGCTTACAAACAAACTGCTAGGTAGCAGTAGCACTTTGACAAATGGAG
>gene=chr10_13801189-13801275; species=bosTau
CCCCTCCCGTGACAGCTATTTCTCACCCCAGACAGCTGCTGCTACAAACAAACTTTGA-TGAACA------TTTTGACAAATGAAG
>gene=chr10_13801189-13801275; species=calJac
CCCCTCTCCTCACAGTGAATTCTCTTCCCAGACAGCTGCCCTTACAAACAAATTGCTGGGTAGCAGTAGCACTTTGAAAAATAGAG
>gene=chr10_13801189-13801275; species=canFam
-CCCTCCCCTGACAGCTATTTCTCTCCCCAGACAGCTG--GAGACAAACAAACCAAGAGGCAGCA------CTTTGACAAATGAAG
>gene=chr10_13801189-13801275; species=equCab
-CCC-CTGCTGAGAGCTATTTCTCTCCCCAGACAGCTGCTGATACAAACAAACTGGGAGGCAGGA------CTTTGACAAATGAAG
>gene=chr10_13801189-13801275; species=gorGor
--------------------------------------------CAAACAAACTGCTAGGTAGCAGTAGCACTTTGAC-AATGGAG
>gene=chr10_13801189-13801275; species=panTro
CCCCTCTCCTGACAGTGATTTCTCTTCCCAGACAGCTGCGCTTACAAACAAACTGCTAGGTAGCAGTAGCACTTTGACAAATGGAG
>gene=chr10_13801189-13801275; species=papHam
CCCCTCTCCTGACAGTGATTTCTCTTCCCAGACAGCTGCGCTTACAAACAAACTGCTAGGTAGCAGTAGCACTTTGACAAATGGAG
>gene=chr10_13801189-13801275; species=ponAbe
CCCCTCTCCTGACAGTGATTTCTCTTCCCAGACAGCTGTGCTTACAAACAAACTGCTAGGTAGCAGTAGCACTTTGACAAATGGAG
>gene=chr10_13801189-13801275; species=rheMac
CCCCTCTCCTGACAGTGATTTCTCTTCCCAGACAGCTGCGCTTACAAACAAACTGCTAGGTAGCAGTAGCACTTTGACAAATGGAG
>gene=chr10_18940306-18940630; species=hg19
GCCGATTAGAAGGGGCTGCCGGGCTTCCACCACACCTCATCGAGGCAATGTTTTCTGGTAGAGATGCTCATGGAAATCACTGAGCCAATGCCACTCACGTTGCAAAGAACCAAAAAAAGAAAAAAATGCTTAGTAACTGAATCCGTGGTGAAACGGACGCAGATCAGTAAGCCAGGCTGACAGCAGCTCGGTCCCTTTATCTTTTCTATCAATTTCCAAACACGCGCCCCCTATTTCTCGGCGGAAAGTCGCTTCCGGCTTACGTCACGTCCGGCGCCTGCGGCCCACCCCTCCCTTTCCGGTCCCCCAATCCACAGCCGCAAG
>gene=chr10_18940306-18940630; species=bosTau
ACCAGCTTGGAGCGGCTTCACCTCCACCGA---ACCCGT-CCCGGGAC-----TTCTTTAGCGACGCTCACGGACACCACTAAGGCAATGCCACTCACGTGGCGGGAGGTGACG-------GGGGAATCGTGAGGAGTGAATCCGCTGTCAACTGCACAGAGATGTGAAAACCACGGGGGCATCAACTT--------------------------CGAAACGCGCAGCCCAGGTTGCTCTGCAGAGAGCGGGTTCCGGAATGCGTCAGTTCCGGCGAC-GTGGCCCGCCCCTCCTTCCCCCGCCCACCAATCCGCAGCCGTAAA
>gene=chr10_18940306-18940630; species=calJac
GCCGATTAGAAGCGGCTGCCTGGTCTCCACCACACCTCATCGAGGTAATGTTTTTTCGTGGAGA---------------------------CGCTCACGTTGGAAAGAACCAAAAAAAGAAGAAAAAGTTTAGTAATTGAATCTGTGCTGAGACGGACGCAAATCAGTAAGCCAGAGTGGCAACAGCTCGCTCCGTTTATCTTTTGTACCAATTTCCAAACACGCGCCCCCTATTTCTCGGCGGAAAGTCGCTTCCGGCTTACGTCACGTCCGGCGCCGGCGGGCCA---CTCTTTTTCCGGTCCCCCAATCAGCACCCGCAAA
>gene=chr10_18940306-18940630; species=canFam
GCCAGTT-AGAGCCGCGGCCTCGCCTCCAAGACACCCATCCTTGGTCC-----TCCCTTAGGGACGTTCGCGGAAATTACCGAGGCCAGGTCTCTCACGTCGCAGAGAATAAAAG---AAAAAAAAG---TGACAAGCTAATCCATTGTGAACAGG-------CCTGGAAGATAGATGGGCTTC-GCTCGAGCGCATTGCCTTC-GACCTCATTTCCAAAACCGCGCCCCCAGGTTCTCAGCGGAAAGCCGCTTCCGGCTTGCGTCACTTCCGGCGAC-GCGG-----CCCACCCTCCCTGGTCCCCCAACCCGCAGCCGTAAA
>gene=chr10_18940306-18940630; species=equCab
GCCCCCTCGGAGCGGCGTGCTC----CCTGCACCCTAGTCCCCGGTCC-----TTCTGGAGGGACGCTCCCGCAAGTCACTAAGG-AAGGCCACTCACGCTGCAGAGAACAAACC---AAACCAAAGGCGTGCCGAGCGAGTCCGCTGTGACCGGGACGTAGACCTGAAGACCAAGCTGGCACCGACTCGGTCGCACGACCTCA-GGCCCAATTTCCAAACCCGCGCCCCCGATTTCTCCGCGGAAAGCCGCTTCCGGCTTGCGTCACTTCCGGCGAC-GCCA-----CCCACCCGCTCCGTCTTCCCAGTCAGCAGCCGCAAA
>gene=chr10_18940306-18940630; species=gorGor
GCCGATTAGAAGGGGCTGCCGGGCTTCCACCACACCTCATCGAGGCAATGTTTTCTGGTAGAGATGCTCATGGAAATCATTGAGCCAATGCCACTCACGTTGCAAAGAACCAAAAAAAGAAAAAAATGCTTAGTAACTGAATCCGTGGTGAAACGGACGCAGATCAGTAAGCCAGGATGACAGCAGCTCGGTCCCTTTATCTTTTCTATCAATTTCCAAACACGCGCCCCCTATTTCTCGGCGGAAAGTCGCTTCCGGCTTACGTCACGTCCGGCACTTGCGGCCCACCCCTCCCTTTCCGGTCTCCCAATCCACAGCCGCAAG
>gene=chr10_18940306-18940630; species=panTro
GCCGATTAGAAGGGGCTGCCGGGCTTCCACCACACCTCATCGAGGCAATGTTTTCTGGTAGAGATGCTCATGGAAATCACTGAGCCAATGCCACCCACGTTGCAAAGAACCAAAAAAAGAAGAAAATGCTTAGTAACTGAATCCGTGGTGAAACGGACGCAGATCAGTAAGCCAGGCTGACAGCAGCTCGGTCCCTTTATCTTTTCTATCAATTTCCAAACACGCGCCCCCTATTTCTCGGCGGAAAGTCGCTTCCGGCTTACGTCACGTCCGGCGCCTGCGGCCCACCCCTCCCTTTCCGGTCCCCCAATCCACAGCCGCAAG
>gene=chr10_18940306-18940630; species=papHam
GCCGATTAGAAGGGGCTGCCTGGCTTCCACCGCACCTCATCGAGGCAATGTTTTCTCGTGGAGATGCTCACGGAAATCACTGAGCCAATGCCGCTCACGTTGCAAAGAACCAAAAAAAGAAAAAAATGTTTAATAACTGAATCTGTGGTGAAACGGAAGCAGATCAGTAAGCCAGGCTGACAGCAGCTCGCTCGCTTTATCTTTTCTATCAATTTCCAAACACGCG-CCCCTGTTTCTCGGCGGAAAGTCGCTTCCGGCTTACGTCACGTCCAGCGCCTGCGGCCCACCCCTCCCTTTCCGGTCCCCCAATCCGCAGGCCCAAG
>gene=chr10_18940306-18940630; species=ponAbe
GCCAATTAGAAGGGGCTGCCGGGCTTCCACCACACCTCATCGAGGCAACGTTTTCTCGTAGAGATGCTCATGGAAATCACTGAGCCAATGCCACTCACGTTGCAAAGAACCAAAAAAAGAAAAAAGTGCTTAGTAACTGATTCCGTGGTGAAATGGACGCAGATCAGTAAGCCAGGCTGACAGCAGCTCGGTCCCTTTATCTTTTCTATCAGTTTCCAAACACGCGCCCCCTATTTCTCGGCGGAAAGTCCTTTCCTGCTTACGTCACGTCCGGCGCCTGCGGCCCACCCCTCCCTTTCCGGTCCCCCAATCCACAGCCGCAAA
>gene=chr10_18940306-18940630; species=rheMac
GCCGATTAGAAGCGGCTGCCTGGCTTCCACCGCACCTCATCGAGGCAATGTTTTCTCGTGGAGATGCTCACGGAAATCACTGAGCCAATGCCGCTCACATTGCAAAGAACCAAAAAAAGAAAAAAATGCTTAATAACTGAATCTGTGGTGAAACGGAAGCAGACCAGTAAGCCAAGCTGACAGCAGCTCGCTCGCTTTATCTTTTCTATCAATTTCCAAACACGCG-CCCCTATTTCTCGGCGGAAAGTCGCTTCCGGCTTACGTCACGTCCAGCGCCTGCGGCCCACCCCTCCCTTTCCGGTCCCCCAATCCGCAGGCCCAAG
>gene=chr10_21570970-21571294; species=hg19
TCCCATTCCTATAGATGCAAGTGTGGGATTTGTGCGTATGTGAGACTTTTGAAGGGAGAGGTTGAAAATGAGGTGCTAGCAAGACAGTTAGCCAAAGAGATCAGTAAACATCTGCAACAATGGAAGAGGAATTCCAGTGACAGGTCAGAAGTGAATATGTAGATTTAGGAGCCTCTGCCCAGCCGGTGACTGCTGTGAATGGATGAGCTCTCTGCGGGGGTAGAGAGCAGCAATCCAGGCCTTGGGGAattccttcattacaaatatttattagtacctacaatgcaagaggctccgtagggagcacaaacctaaggaaaggtg
>gene=chr10_21570970-21571294; species=bosTau
ACCAGTTCACACATATGCAAGTGTGTG--------------GTGACTTTTGAGGAGAGATGTTGAAAATGAGGTGCTAGCAAGACAATTAGGTAAAGAGATGGGTAAACACAGGCAACAATGGAAAAGGAATTCTGATAGCAGGGCACACTTGCATATGTAGATTCAGAA-CCCCTGCCCAGC--GGGGCAGCTGAAAACAGACGAG-----AGTGAGCACAGA--TGAGAGATGCAGGCTT-GGAGAGttccttcactgcaagtatttcttagaacctcctaggagggaggcactgagtggagcactggggtaagcaaaggtg
>gene=chr10_21570970-21571294; species=calJac
TCCCATTCATA---AT-CAAGTGTGTGATTTGTGTGTGAGAGAGACTTTTGAAGAGAGAGGTTGAAAATGAGGTGCTAGCAAGACAATTAGCTAAAGAGATCAGCAAACATCCGTAACAATGTCAAAGGAACTCCAGTGACAGGTCAGACCTGAATATGTAGATTTAGGAGCCTCTGCCCAGCCGGTGGCTGCTGTGAATGGATGAGCTCTCTGCGGGGGTGGAGAGCTGCAATCTGGGCCTTGGGGAATTCCTTAATTACAAATATTTATTAGTACCTACAATGCAAGAGGTTCCGTGGGGAGCATGGACCTAAGGAAAGGTG
>gene=chr10_21570970-21571294; species=canFam
ACCCATTCACACGTATGCAAGAGT-------------GTGTATGACTTTTGAGGGGAG-ACTTGAAAATGAGGTGCTGGCAAGGCAATTAGGTGAAGAGATCAGTAACCATCTGCAGCAATGGAAAAGGAATTCCAATGACAGGTCAGACCAGAATTTGTAGATTCAGGAGCCTCTGCCCAG---GTGACAGCTGGGAATG---GAGTTCTCAGTGAGTA-CAAGATCAGAGATCCAAGTCTCGGGGAATTCCTTCACTACAATTATTTCTCATATCCTACTTTGAGTGAGGCCCTATGAGGAGCACAAGCCTAGGTAAAGGTG
>gene=chr10_21570970-21571294; species=equCab
ACCAGTTCACAC-TAAACAAGCGT-------------GTGTGTCACTTTTGAGGGGAGAGGTTGAAAATGAGGTGCTAGCAAGACAATTAGGTAAAGAGATCAGTAAACATC-ACAACAATGGAAAAGAAATTCCAGTGACAGGTCAGACCTGAATATGTAGATTCGGACGCCTCTGCCCAGC--GTGACAGCTGGGGATGGATGAGCTCTCAGGGCACAGGAAGATTAGCTACCCAGGCCTCCGGGAGttccttcattacaaatgcttcttagaacctac-tagagcgaggccctgtggggagcgctggcgcaacgaaaggca
>gene=chr10_21570970-21571294; species=gorGor
------------------------------------------------------------------------------------------------------------------------------------------------------------------------------------------------------------------------------------------------------------------------------------------------------------------------------------
>gene=chr10_21570970-21571294; species=panTro
TCCCATTCCTATAGATGCAAGTGTGGGATTTGTGTGTATGTGAGACTTTTGAAGGGAGAGGTTGAAAATGAGGTGCTGGCAAGACAGTTAGCCAAAGAGATCAGTAAACATCTGCAACAATGGAAGAGGAATTCCAGTGACAGGTCAGAAGTGAATATGTAGATTTAGGAGCCTCTGCCCAGCCGGTGACTGCTGTGAATGGATGAGCTCTCTGCGGGGGTAGAGAGCAGCAATCCAGGCCTTGGGGAATtccttcattacaaatatttattagtacctacaatgcaagaggctccgtagggagcacaaacctaaggaaaggtg
>gene=chr10_21570970-21571294; species=papHam
TCACATTCCTATAGATGCAAGTGTGGGATTTGTGTGTATGTGAGAGTTTTGAAGGGAGAGGTTGAAAATGAGGTGCTAGCAAGACAGTTAGCTAAAGAGATCAGTAAACATCTGCAACAATGGAAGAGGAATTCCAGTGACAGGTCAGACCTGAATATGTAGATTTAGGAGCCTCTGCCCAGCCGGTGACTACTGTGAATGGATGAGCTCTCTGCGGGGGTAGAGAGCAGCAATCCAGGCCTTGGGGAattccttcattacaaatatttattagtacctacaatgcaagaggctccgtagggtgcACAAACCTAA-GAAAGGTG
>gene=chr10_21570970-21571294; species=ponAbe
TCCCATTCCTATAGATGCAAGTGTGGGATTTATGTGTATGTGAGACTTTTGAAGGGAGAGGTTGAAAATTAGGTACTAGCAAGACAGTTAGCTAAAGAGATCAGTAAACATCTGCAACAATGGAAGAGGAATTCCAGTGACAGGTCAGACCTGAATATGCAGATTTAGGAACCTCTCCCCAGCCAGTAACTACTGTGAATGGATGAGCTCTCTGTGGGGGTAGAGAGCAGCAATCCAGGCCTTGGGGAATTCCTTCATTACAAATATTTATTAGTACCTACAATGCAAGAGGCTCCATAGGGAGCACAAACCTAAGGAAAGGTA
>gene=chr10_21570970-21571294; species=rheMac
TCACATTCCTATAGATGCAAGTGTGGGATCTGTGTGTATGTGAGAGTTTTGAAGGGAGAGGTTGAAAATGAGGTGCTAGCAAGACAGTTAGCTAAAGAGATCAGTAAACATCTGCAACAATGGAAGAGGAATTCCAGTGACAGGTCAGACCTGAATATGTAGATTTAGGAGCCTCTGCCCAGCCGGTGACTACTGTGAATGGATGAGCTCTCTGCGGGGGTAGAGAGCAGCAATCCAGGCCTTGGGGAattccttcattacaaatatttattagtacctacaatgcaagaggctccgtAGGGTGCACAAACCTAA-GAAAGGTG
>gene=chr10_23460262-23460586; species=hg19
CTCCCCCCCATCCCCCCAACGGAAACAAGCACACACCCGGGACGGGAGGTATTAAAAAGGTGTGATCCCCTTGCTTTTAGATTTGAGCAGATGGCCCATGGTTTGAGGCGGTTGCCTCCGCAGGCTCGGCCTTTACCTTCAGCACCAAGGCCAGCGCACCTGGCTCCACGAGGCTCCCAGAACCTTCGCCATTCCGGGACTCTCATGCCCAGAACTGCAATAAAAAATGTTATTTCTCAATGAAATTCACCTTCCTAACTCATGAATTGCGCTTCATTCATTGCTCTTCACGAAGTGGTCATTGGTACCAGCAGGAAAAGTGTG
>gene=chr10_23460262-23460586; species=bosTau
cacac----------------gaaacaagctcacactctaggcaggaggtagTAAGAGGGTGTGATCACGTTTCTTAGAGCCCCCTAACAATGGCCCTTGATCTGGGGACTTTGCCTCCAGAGGCCTGGCCGCTACCTTCAGCACCAAGGCCAGCGCACCTGGCTCTTTCGGGATCCCCCAACTTTCCCCATTGCAGAACTCTCACGCCCAGAACTGCAATAAAAAATGCCCTTTCTCAATGAAACATGCCATCTTAACTCTTGAAATGAGCTTCATAAGTTGCTGTTCATGGAGTAGTCACTGCTACCAGCT-GAAAAGCTTT
>gene=chr10_23460262-23460586; species=calJac
------------------acggaaacaaacacacacTCTGGACGGGACGTGTTAAAAAGGTGTGATCCCCTTGCTTTTATCTTTG---AGATGGCTCATGGGTTGAGGCGGTTGCCTCCGTAGGCTCGGCCTTTACCTTCAGCACCAAGGCCAGCGCACCTGGCTCCACGGTACTCCCAGAACCTTCGCCATTCCGGGACTCTCATGCCCAGAACTGCAATAAAAAATGTTATTTCTCAATGAAATGCACCTTCCTAACTCATGAATTGAACTTCATTCATTGCTTTGCACGAAGTGGTCATTGGTACCAGCAGGACAAGTGTG
>gene=chr10_23460262-23460586; species=canFam
CACGC----------------AAAACAAGCACACCCTCGGGGAAGGAGGTATGGAGAGAATGTGGTCGAATTTCTTTTGGGC-----------------GACTTGGAGATGTCGCCTCCAAAGGCGGGGCCTTTACCTTCAGCACCAAGGCCAGCGCACCTGGCTCTTGTGGGCTCTCCTCC---TCCTCACTCGGGGACT--CACGCCCAGAACTGCAAAAAAAAATATTCTTTGTCAACTAAACTCGCCTTCCTTATTCTTAAAAG---CTTCATAAATTGTTCTTCATGGAGTAGCCATTGGTACTAGCAGGAAAAGTTTC
>gene=chr10_23460262-23460586; species=equCab
caGAG----------------AAACCAAGCACGTGCTCTGGGAA----GTATTAAGAGGACGTGATCGCATTTCTTTTGGCCCTCTGCCTAAGGCCGTTGATTTGAGGAGGTTGCCTCCAGAGGCGTGGCCTTTAGCTTCAGCACCAAGGCCAGCGCACCTGGCCTGTCGGGGGTCCCCGCACCTTCCTCGTTCGGGAACT--CACGTCCAGAGCTGCAATAAAAAATGTTCCTTGTCAACGAAACGCGCCTTCCTAATTCTTAAAACGCACTTCATAAGTTACT-TTCATGGAGTGGTCACTGGTACCAGCAGGAAACGTTTT
>gene=chr10_23460262-23460586; species=gorGor
CTCCCCCCCATCCCTGCAACGGAAACAAGCACACACCCTGGACGGGAGGTATTAAAAAGGTGTGATCCCCTTGCTTTTAGATTTGAGCAGATGGCCCATGGTTTGAGGCGGTTGCCTCCGCAGGCTCGGCCTTTACCTTCAGCACCAAGGCCAGCGCACCTGGCTCCACGAGGCTCCCAGAACCTTCGCCATTCCGGGACTCTCATGCCCAGAACTGCAATAAAAAATGTTATTTCTCAATGAAATTCACTTTCCTAACTCATGAATTGCGCCTCATTCATTGCTCTTCACGAAGTGACTGCTGGTACCAGCAGGAAAAGTGTG
>gene=chr10_23460262-23460586; species=panTro
CTCCCCCCCATCCCCCCAACGGAAACAAGCACACACCCTGGACGGGAGGTATTAAAAAGGTGTGATCCCCTTGCTTTTAGATTTGAGCAGATGGCCCATGGTTTGAGGCGGTTGCCTCCGCAGGCTCGGCCTTTACCTTCAGCACCAAGGCCAGCGCACCTGGCTCCACGAGGCTCCCAGAACCTTCGCCATTCCGGGACTCTCATGCCCAGAACTGCAATAAAAAATGTTATTTCTCAATGAAATTCACCTTCCTAACTCATGAATTGCGCTTCATTCATTGCTCTTCACGAAGTGGTCATTGGTACCAGCAGGAAAAGTGTG
>gene=chr10_23460262-23460586; species=papHam
CTTCACCCCACCCCCTTAACGGAAACAAGCACACACCCTGGACGGGAGGTATTAAAAAGGTGTGATCCCCTTGCTTTTAGCTTTGAGCAGATGGCCCATGGTTTGAGGCGGTTGCCTCCGCAGGCTAGGCCTTTACCTTCAGCACCAAGGCCAGCGCACCTGGCTCCGCGGGGCTCCCAGAACCTTCACCATTCCGGGACTCTCATGCCCAGAACTGCAATAAAAAATGTTATTTCTCAATGAAATTCACCTTCCTAACTCATGAATTGCGCTTCATTCATTGCTCTTCACGAAATGGTCATTGCTACCAGCAGGAAAAGTGTG
>gene=chr10_23460262-23460586; species=ponAbe
CTCCCCCCCACCCCCGCAACGGAAACAAGCACACATCCTGGACGGGAGGTATTAAAAAGGTGTGATCCCCTTGCTTTTAGCTTTGAGCAGATGGCCCACGGTTTGAGGCGGTTGCCTCCGCAGGCTCGACCTTTACCTTCAGCACCAAGGCCAGCGCACCTGGCTCCGCGAGGCTCCCAGAACCTTCGCCATTCCGGGACTCTCATGCCCAGAACTGCAATAAAAAATGTTATTTCTCAATGAAATTCACCTTCCTAACTCATGAATTGCGCTTCATTCATTGCTCTTCACGAAGTGGTCATTGGTACCAGCAGGAAAAGTGTG
>gene=chr10_23460262-23460586; species=rheMac
CTTCACCCCACCCCCTCAACGGAAACAAGCACACACCCTGGACGGGAGGTATTAAAAAGGTGTGATCCCCTTGCTTTTAGCTTTGAGCAGATGGCCCATGGTTTGAGGCGGTTGCCTCCGCAGGCTAAGCCTTTACCTTCAGCACCAAGGCCAGCGCACCTGGCTCCGCGGGGCTCCCAGAACCTTCACCATTCCGGGACTCTCATGCCCAGAACTGCAATAAAAAATGTTATTTCTCAATGAAATTCACCTTCCTAACTCATGAATTGCGCTTCATTCATTGCTCTTCACGAAGTGGTCATTGCTACCAGCAGGAAAAGTGTG
>gene=chr10_30073341-30073665; species=hg19
GAGAAGGACAAAAGGAAAGAAGGCACAGGATGGGGCAGAAAATAGGGCAAAGTAGCCAGAGACTGTGGGACTCCTCAGCAATGAGAGTGTTTATTTTCGTTATCCTGAGTCACCGGCTTCACAGTCTTGCCAGCTGTAAGGCTGCGTCATTCCTGATGTTGACATGTAGCCCGGAGGCAGGAAACTTCAGAATAGAGGAAAGGTGGCTTTTAAATAACAACAACCACCAACAGTGGTATGCTAACCCAGTCATGGGATCAAGACTCATTCATTGGCAGGTTCTCGAGGCAAAGGATGTTTATTTCAGAGTCCTAGAAGGCCAAA
>gene=chr10_30073341-30073665; species=bosTau
GAGAAGCAC-AAAAGGAAGAAGGCATAGGACAGGGTGAAGGGGGGGTGAGCGCCGCCTGTGACTG-GGGGCACCGGCGCTACAAGTGTGTTTATTTCCATCATCCTGAGTCATCAGCTTCATGGGCTTCCCAGCTGCACGGCGGTGTCACTCCTGATGTCGACAAGTGTCTGGGAGGCAGGAAGCTTTAGAACAGAGAAAAGGACATTTTCAAATAACAACAACAACCAACGGCGAAATGGGAACTGGGTCATGGGGCCAAGATTCCATCCTCAGCAGGTCCTGGAACCAAAGGA----CGTTGCAGAGTGCCAAAA-------
>gene=chr10_30073341-30073665; species=calJac
GAGAAGGACACAA-AAAAGAAGGCACAGGACAGGGCAGAGAATTGGGCAGAGCAGCCAGGGACTGCGGGACTCCTCAGCAATGAGAGTGTTTATTTTTGTTATCCTGAGTCACTGGCTTCATAGGCTTGCCAGCTGCAAGATTATGTCACTCCTGATGTTGACATGTGGCCCAGAGGCAGGAAACTTCAGAATAGAGGAAAGGTGGCTTTTAAAT---AACTACCACCAATGGAGATATGCTAACCCGGTCATGGGATCAAGACTTATTCATTGGCAGGTTCTTGAGGCAAAAGATATTTGTTTCAGAGTCCTAGACGGCCAAA
>gene=chr10_30073341-30073665; species=canFam
GAGGAGGACAAGAAGGAAGA------------------AGAGTTGGTCAGAATAGCCTGTGACTG-GGAAGTCCTCAGCTACAAGGGTGTTTATTTTAGCCATCCTGAGTCATCAGCTTCACAGGCTTCCCAGCTGCAAGGCTGTGTCACTCTCAATGTTGACAAGTGGCTGGGAGGCAGGAAATTTCAGAACAGAGGAAAGGTGGTTTTTAAATAACAACAACAA----CAAAGATATGCTAACTAGGTCAGGGGGCCAA-ACTCTATCCTCAGCAGGTTCTAGAACCAAAGGA----CATTTTAGAGCACAAAAATGTCTAA
>gene=chr10_30073341-30073665; species=equCab
GAGAAAGACGAAAGGACAGAAGGCACAGGATGGCGTGGAGAGCAGGTCAGAGCAGCCTGTGACTG-GGGACTTCTCAGCAATAAGTATGTTTATTTTAGCCATCCTGAGTCATCAGCTTCACAGGCTTCCCAGCTGCAGAGATGTGTCACTCC------TGACATGTGGCTTGGAGACAGGAAACTTCAGAACAGAGGAAAGGTGGCTTTTAAATAACAACAACAACAACCAGAGATATGCTAACTAGGTCATGGGGCCAAGATTTGGTTCTCAGCAGGTTCTAGACCCAAAGGA----CATTTCAGAGTCCTGGGAGGGCGAG
>gene=chr10_30073341-30073665; species=gorGor
GAGAAGGACAAAAGGAAAGAAGGCACAGGATGGGGCAGAAAATAGGGCAGAGTAGCCAGAGACTGTGGGACTCCTCAGCAATGAGAGTGTTTATTTT-GTTATCCTGAGTCAC-GGCTTCACAGTCTTGCCAGCTGTAAGGCTGTGTCATTCCTGATGTTGACATGTAGCCCGGAGGCAGGAAACTTCAGAATAGAGGAAAGGTGGCTTTTAAATAACAACAACCACCAACAGTGGTATGCTAACCCAGTCATGGGATCAAGACTCATTCATTGGCAGGTTCTCGAGGCAAAGGATGTTTATTTCAGAGTCCTAGAAGGCCAAA
>gene=chr10_30073341-30073665; species=panTro
GAGAAGGACAAAAGGAAAGAAGGCACAGGATGAGGCAGAAAATAGGGCAGAGTAGCCAGAGACTGTGGGACTCCTCAGGAATGAGAGTGTTTATTTTCGTTATCCTGAGTCACTGGCTTCACAGTCTTGCCAGCTGCAAGGCTGTGTCATTCCTGATGTTGACATGTAGCCCGGAGGCAGGAAACTTCAGAATAGAGGAAAGGTGGCTTTTAAATAACAACCACCACCAACAGTGGTATGCTAACCCAGTCATGGGATCAAGACTCATTCATTGGCAGGTTCTCGAGGCAAAGGATGTTTATTTCAGAGTCCTAGAAGGCCAAA
>gene=chr10_30073341-30073665; species=papHam
GAGAAGGACAAAAGGAAAGAAGGCACAGGATGGGGCAGAGAATAGGGCAGAGTAGCCAGAGACTGTGGGACTCCTCAGCAATAAGAGTGTTTATTTTCATTATCCTGAGTCACCGGCTTCACAGTCTTGCCAGCTGCAAGGCTGTGTCATTCCTGATGTTGACATGCAGCCCAGAGGCAGGAAACTTCAGAACAGAGGAAAGGTGGTTTTTAAATAACAACAACCACCAACAGTGATATGCTAACCCAGTCATGGGATCAAGACTCATTCATTGGCAGGTTCTCCAGGCAAAGGATGTTTATTTCAGAGTCCTAGAAGGCCAAA
>gene=chr10_30073341-30073665; species=ponAbe
------------------------------------------------------------------------------------------------------------------------------------------------------------------------------------------------------------------------------------------------------------------------------------------------------------------------------------
>gene=chr10_30073341-30073665; species=rheMac
GAGAAGGACAAAAGGAAAGAAGGCACAGGATGGGGCAGAGAATAGGGCAGAGTAGCCAGAGACTGTGGGACTCCTCAGCAATAAGAGTGTTTATTTTCATTATCCTGAGTCACCGGCTTCACAGTCTTGCCAGCTGCAAGGCTGTGTCATTCCTGATGTTGACATGCAGCCCAGAGGCAGGAAACTTCAGAACAGAGGAAAGGTGGCTTTTAAATAACAACAACCACCAACAGTGATATGCTAACCCAGTCATGGGATCAAGACTCATTCATTGGCAGGTTCTCCAGGCAAAGGATGTTTATTTCAGAGTCCTAGAAGGCCAAA
>gene=chr10_36060027-36060165; species=hg19
CCTCCTGACAACTCCCCTCCCCTCTCCCAGGACCAGCACCTATCCAGGTCACATTCCTGGCACGCTTTCACTCTCAGCTGGTTGTCAACTAAGGTGTTGGCTGATAACAAAGCTATGAACTGATAAGGCTTAATACCT
>gene=chr10_36060027-36060165; species=bosTau
CCTCCCAAC--CCCTTCTCTGCTCCTG-----CCAGCACCCATCCAGGTCACATTCCTGGCAAGGTCTCACTCTCAGCTGGTTGTCAACTAAGGTGTTGGCTGATAACAAAGCTATGAACTGATAAGGTTTAATTCTT
>gene=chr10_36060027-36060165; species=calJac
CCCCTTGAGAACTCCCCTCCCCTCCCCCAGGCCCAGCACCTATCCAGGTCACATTCCTGGCACGCTTTCACTCTCAGCTGGTTGTCAGCTAAGGTGTTGGCTGATAACAAAGCTATGAACTGATAAGGCTTAATACCT
>gene=chr10_36060027-36060165; species=canFam
ACCCCCGAC--CCCTTCTCTCCTCCTGCA-GCCCAGCACCTATGCAGGTCACATTCCTAGCAAGCTCTCACCCTCAGCTGGTTGTCAACTAAGGTGTTGGCTGATAACAAAGCTATGAACTGATAAGGCTTAATACCT
>gene=chr10_36060027-36060165; species=equCab
CTCGCTGAC-----------CCTCCCCCAGGCCCAGCATCTACCCAGCTCACATTCCTGGCAAGTTCTTATTCTCAGCTGGTTGTCAACGCAGGTGTTGGCTGATAACAAAGCTATGAACTGATAAGGCTTAATACCT
>gene=chr10_36060027-36060165; species=gorGor
CCTCCTGACAACTCCCCTCCCCTCTCCCAGGACCAGCACCTATCCAGGTCACATTCCTGGCACACTTTCACTCTCAGCTGGTTGTCAACTAAGGTGTTGGCTGATAACAAAGCTATGAACTGATAAGGCTTAATACCT
>gene=chr10_36060027-36060165; species=panTro
CCTCCTGACAACTCCCCTCCCCTCTCCCAGGACCAGCACCTATCCAGGTCACATTCCTGGCACGCTTTCACTCTCAGCTGGTTGTCAACTAAGGTGTTGGCTGATAACAAAGCTATGAACTGATAAGGCTTAATACCT
>gene=chr10_36060027-36060165; species=papHam
CCCCCAGACAAATCCCCTCCCCTCCCCCAGGCCCAGCACCTATCCAGGTCACATTCCTGGCACGCTTTCACTCTCAGCTGGTTGTCAACTAAGGTGTTGGCTGATAACAAAGCTATGAACTGATAAGGCTTAATACTT
>gene=chr10_36060027-36060165; species=ponAbe
CCT-CTGACAACTCCCCTCCCCTCTCCCAGGCCCAGCACCTATCCAGGTCACATTCCTGGCACGCTTTCACTCTCAGCTGGTTGTCAACTAAGGTGCTGGCTGATAACAAAGCTATGAACTGATAAGGCTTAATACCT
>gene=chr10_36060027-36060165; species=rheMac
CCCCCAGACAAATCCCCTCCCCTCCCCCAGGCCCAGCACCTATCCAGGTCACATTCCTGGCACGCTTTCACTCTCAGCTGGTTGTCAACTAAGGTGTTGGCTGATAACAAAGCTATGAACTGATAAGGCTTAATACTT
>gene=chr10_43779804-43780128; species=hg19
ATGGCCATGCTCGGTGCTAGGCTTACAAGGTTCCTGTGCCCTGAAGCTGAGAGTCCCTGGAGGAAGGCCCGTATTAATGCTCACATACTCACACAAGGCCAGCCCCTCCTAGCCTCCAGTGTCTCACCTGGTCTGTGAAGGGCATGACTGACAGTCGTGCCTCTCCCATAGCCCTGTCCAGGGTACTGAGCAAGGATCCCACTGAGAAGTATCTGGTCCAAGGTACATACTTCAGAAACATGACCTCCTTTCTGGCTACATGTTGGAGACCCAGGAACTCAGCCTGGTTTTTTGGACACTGAGTCACCAGCAGGTCTCCAGCCA
>gene=chr10_43779804-43780128; species=bosTau
ATGGTGTTAA--------------------------------------------------------------------------------------------CT--TCCCAGCCTCCACGA-TGTGTCTTT-----------------------TCATGTCTCTCTCAT-GCACTGCCCAGGA--------AGAAATTCCACTAAAAGGTGTCTAGCCCAGGGTACATGCTCAATAGACATGACCTCCTGCTAAGCTGCACGTTGTGGGCCTGTGAACTGAGCCTTTCCTTCTGGACACTGAGGCACAAGCAGATCCCCAGCCA
>gene=chr10_43779804-43780128; species=calJac
ATGGCCATGCTCAGTGCTGGGCTTACAAGGTTCCTGTGCCCTGAAGCTGAGAGTCTTTGGAGGAAGGCCCATGTTAATGCACACGTACCCATGCAAGGCCAGCCCCTCC-AGCCTCCAGTGTCTCACCTAGTCCGTGAGGGGCTTG----ACAGTCATGCCGCTCCCACAGCTCTGTCCAGGGTACTGAGCAAGGGTCCCACTGA-AAGTGTCT-GTTCAAGGTCCATACTTGAGAAACACGACCTCCTTCCTGGGTACATATTGGAGACCCAGGAACTCAGCCTGGTTTTTTAGACACTGAATCATCAGCAGGTCTCCAGCCA
>gene=chr10_43779804-43780128; species=canFam
ATGGAAGTACTTGGTGCCGGGCTTATAGGGTCTCTGT-TTCTGCAGCAGAAT--------AGGAAGGCCAACATTAATGCCCAAATAATCATGCACTGTCAACC--TCCCAGACACTGTTA-TTCACCTGTTCAATGA-------G----ACAATCATGTCTTTCTGATAGCACTGCCCAGGG--------AAGAATTCCACTAAAAGGTGTCTGGCCCAACATACA--CTCAATAAATATGATCTCCTTCTTGGCTGCATAATGGGAACCTGTGAATTGAGCCTATCTTTCTGGACACTGAGTCACTAGCAGGTCTCCAGCTG
>gene=chr10_43779804-43780128; species=equCab
------------------------------------------------------------------------------------------------------------------------------------------------------------------------------------------------------------------------------------------------------------------------------------------------------------------------------------
>gene=chr10_43779804-43780128; species=gorGor
ATGGCCATGCTCAGTGCTAGGCTTACAAGGTTCCTGTGCCCTGAAGCTGAGAGTCCCTGGAGGAAGGCCCGTATTAATGCCCACATACTCACACAAGGCCAGCCCCTCCCAGCCTCCAGTGTCTCACCTGGTCTGTGAAGGGCATGACTGACAGTCGTGCCTCTCCCATAGCCCTCTCCAGGGTACTGAGCAAGGATCCCACTGAGAAGTATCTGGTCCAAGGTACATACTTCAGAAACATGACCTCCTCTCTGGCTACATGTTGGAGACCCAGGAACTCAGCCTGGTTTTTTGGACACTGAGTCACCAGCAGGTCTCCAGCCA
>gene=chr10_43779804-43780128; species=panTro
ATGGCCATGCTCGGTGCTAGGCTTACAAGGTTCCTGTGCCCTGAAGCTGAGAGTCCCTGGAGGAAGGCCCGTATTAATGCCCACATACTCACACAAGGCCAGCCCCTCCCAGCCTCCAGTGTCTCACCTGGTCTGTGAAGGGCATGACTGACAGTTGTGCCTCTCCCATAGCCCTGTCCAGGGTACTGAGCAAGGATCCCACTGAGAAGTATCTGGTCCAAGGTACATACTTCAGAAACATGACCTCCTTTCTGGCTACATGTTGGAGACCCAGGAACTCAGCCTGGTTTTTTGGACACTGAGTCACCAGCAGGTCTCCAGCCA
>gene=chr10_43779804-43780128; species=papHam
ATGGCATTGCTCGGTGCTAGGCTTACAAGGTTCCTGTGCCCTGAAACTGAGAGTCCCTGGAGGAAGGCCCATATTAATGCACACATACTCATGCAAGGCCAGCC--------------------------------AAAGGGTATG----ACAGCCGTGTCTCTCCCACAACCCTGTCCAGGGTACTGAGTGAGGATCCCACTGAGAAGTGTCTGGTCCAAGGTACATACTTCAGAAACATGGCCTCCTTTCTGGCTACATGTTGGAGACCCAGGAACTCAGCCTGGTCTTTTGGACACTGAGTCACCAGCAGGTCTCCAGTCA
>gene=chr10_43779804-43780128; species=ponAbe
ATGGCCATGCTCGGTGCTAGGCTTACAAGGTTCCTGTGCCCTGAAGCTGAGAGTCCCTGGGGGAAGGCCCATATTAATGCCCACATACTCACACAAGGCCAGCTCCTCCCGACCTCCAGTGTCTCACCTGGTCTGTGAAAGGCATGACTGACGGTCGTGCCCCTCCCATAGCCCTGTCCAGGGTACTGAGCAAGGATCCCACTGAGAAGTATCTGGTCCAAGGTACATATTTCAGAAACATGACCTCCTCTCTGGCTACATGTTGGAGACCCAGGAACTCAGCCTGGTTTTTTGGACACTGAGTTCCCAGCAGGTCTCCAGCCA
>gene=chr10_43779804-43780128; species=rheMac
ATGGCATTGCTCAGTGCTAGGCTTACAAGGTTCCTGTGCCCTGAAACTGAGAGTCCCTGGAGGAAGGCCCATATTAATGCACACATACTCATGCAAGGCCAGCC--------------------------------AAAGGGTATG----ACAGTCGTGTCTCTCCCACAACCCTGTCCAGGGTACTGAGTGAGGATCCCACTGAGAAGTGTCTGGTCCAAGGTACATACTTCAGAAACATGGCCTCCTTTCTGGCTACATGTTGGAGATCCAGGAACTCAGCCTGGTCTTTTGGACACTGAGTCACCAGGAGGTCTCCAGTCA
>gene=chr10_46090262-46090462; species=hg19
GAGCATGCCCGAGACGTGGACGCAGCAAGGCCGCACCTCCCCCAGCGCGTCGCCTGTTTACACCCTACGCCCCTCCGCGGGAGGACACCGAGTGGCAGGTCACGTGACGCGGGCGTCACGTGTCCGGCCGAGTTGGGTGGAGGCGTTGCCCCGGCGACTGCAGCGCGCTGGGGGCGGGCTGCAGCGGGTGCCGCCGCGCG
>gene=chr10_46090262-46090462; species=bosTau
GAGCATGCCGGAGACGCGGACGCAGCAGAGCTGCAGCTCGGCCACCGCAGCGCCTGTTTACA-------CCCCTCCGCGGGAGGACGCCGACCGGCCCGTCACGTGACGCACACGTCACGTGCTCGCCCGGGGTGGGCGGAGGCGTTGCCC-AGCGACGACGGCGCTCTAGGGGCGGGCGGCGGCG------ACGGCAGG
>gene=chr10_46090262-46090462; species=calJac
GAGCATGCCTGAAACGCGGACGCCGCAGGGCCGCACCTCCGCCAGCGCGTCGCTTGTTTACA-------CTCCTCCGCGGGAGGACGCCGACTGGCAGGTCACGTGACGCGAGCGTCCCTTGTCCGCCAGGGTTGGGCGGAGGCGTTGCCCTGGCGACGACGGCGCGCTGGGGGCGGGCTGCAGCGGGTGCGGCTGCGCG
>gene=chr10_46090262-46090462; species=canFam
AAGCATGCCGGACACCAGGACGCCGCAGGGCCGCAGCTCCGCCGCCACCGGGCCTGTTTACA-------CCCCCGGGCGGGAGGACGCC-ACCGTCTCCTCACGTGACACGTGCGTCACGTGTCCTCCCGGGG-GGGCGAGGGTGTTGCCG-GGCAACGAcggcgcgccaggggcg---ggccgcg------gcggcgcg
>gene=chr10_46090262-46090462; species=equCab
--------------------------------------------------------------------------------------------------------------------------------------------------------------------------------------------------------
>gene=chr10_46090262-46090462; species=gorGor
GAGCATGCCCGAGACGCGGACGCAGCAGGGCCGCACCTCCCCCAGCGCGTCGCCTGTTTACACCCTACGCCCCTCCGCGGGAGGACGCCGACTGGCAGGTCACGTGACGCGGGCGTCATGTGTCCGGCCGAGTTGGGTGGAGGCGTTGCCCCGGCGACTGCAGCGCGCTGGGGGCGGGCTGCAGCGGGTGCCGCCGCGCG
>gene=chr10_46090262-46090462; species=panTro
GAGCATGCCCGAGACGCGGACGCAGCAGGACCGCACCTCCCCCAGCGCGTCGCCTGTTTACA--------CCCTCCGCGGGAGGACGCCGACTGGCAGGTCACGTGACGCTGGCGTCACGTGTCCGGCCGAGTTGGGTGGAGGCGTTGCCCCGGCGACTGCAGCGCGCTGGGGGCGGGCTGCAGCGGGTGCCGCCGCGC-
>gene=chr10_46090262-46090462; species=papHam
CAGCATACCCGAGACGCGGACGCAGCAGGTCCGAACATCCGCCAGCGCGTTGCCTGTTTACACCCTACGCCCCTCCGCGTGAGGACGCCGACTGGCAGGTCACGTGACGCGGGCGTCACGTGTCCGGCCGGGTTGGGTGGAGGCGTTCCCCGGGTGGCCACAGCGCGCTGGGGGCCGGCT---------------GCGCG
>gene=chr10_46090262-46090462; species=ponAbe
GAGCATGCCCGAGACGCCGACGCAGCAGGGCCGCACCTCCGCCAGCGCGTCGCCTGTTTACACCCTACGCCCCTCCGCGGGAGGACGCCAACTGGTAGGTCACGTGACGCGGGCGTCACGTGCCCGGCCGAGTTGGGTGGAGGCGTTGCCCCGGCGACGACAGCGCGCTGGGGGCGGGCTGCAGCGGGTGCCGCGGCGCG
>gene=chr10_46090262-46090462; species=rheMac
CAGCATGCCCGAGACGCGGACGTAGCAGGGCCGAACCTCCGCCAGCGCGTTGCCTGTTTACACCCTACGCCCCTCCGCGTGAGGACGCCGACTGGCAGGTCACGTGACGCGGGCGTCACGTGTCCGGCCGGGTTGGGTGGAGGCGTTCCCCGGGTGGCCACAGCGCGCTGGGGGCCGGCTGCTGCGGGTGCGGCTGCGCG
>gene=chr10_50606013-50606337; species=hg19
CGCCAGTCTCAGTTCCCCATCCCTGACATCGACCGAGGCAAGTTCCTATTAAGGCCCAGAGATGACCCCGGGACGAGACAGGCTCATCCGGCGCGGATGAGACAGGCTCAGACCTGCGCGGTCTGAGGACGGCGCGCTCGCCGAGCAACCCGGCAGGTCAGAACCCTGGACAGCGGCGCCGGTTTCCGCACCCCCACCCACCCCCGGCTGCTGCGGAGAAAGAAGCCGTACCGGGGGCCCAGCCGGGGCCCCTCGCTGCTCAGGGGTGGGATCCGCCCGGCCGGACCCCAGGCGTCCGGGGACCGACCCCAATCCTCTCCCAGT
>gene=chr10_50606013-50606337; species=bosTau
CCC--ATCTCAGGTCCCCATTCCTGACATCGGCCGAAGCAGTTTCCTGTCAAGGCCCAGAGATGTCCTAGGCGCTGGACAGGCTTGTCCTG----------------------------GGTCTGCAGGCGGGGCGCTCCCCGAGCCTCCCTGTCGGTCAGAACCCTGGACAGCGGC--------------ACCTGTTTCCACCGGGAGGCTAAAGG----GCGACAGTCACAGGGTCCCCTCTGCGGCCCTGTGCTCCGCGGCGGCGGGACGCACCCCGCCAAATTCTGGGTGTT-GGGACCCGATCCCCATCCTCTTCTTGT
>gene=chr10_50606013-50606337; species=calJac
CGCCAGTCTCAGCTCCCCATACCTGACATCGACAGAGGCAGGTTCCTAT-----CCCAGAGATGTCCCGGGGACTAGACAGGC------------------------------------GGTCTGAGGACCGCGCGCTCGCCGAGCATCCCGGCAGGTCAGAACCCTGGACAGAGGCGCCGGTTTCCCCT-TCCCACCCACACCCTGCCGCTGCGGAGAAAGAAACCGGTCCTGGGGCCCAGCCGAGGCCCCTAGCTGCTCAGGAGTGGGATCTGCCGGGCTGGACCCCAGGCGTTCGGGAACAGA-CCCACTCCTCTCCCAGT
>gene=chr10_50606013-50606337; species=canFam
CGCCCGTCTCCGCTCTCCATCCCTCGCAGCCGCCCAAGCGGATTCCCGCC-AGGCCGGGAGATGCCCCGGGACCTGGCCAGGCTGCTCCTG----------------------------GGTCTGCGGCGGGAGAGCAGCCCGAGCCGCC-GGCCGGTCAGAACCCTGGACAGCGcc--------------gcccccgcccccgccGCTGCCGAGCG---GGAGGCGGTCCC-GGGGCCCCTCGGGGGCTCTGCGCTGCGCGGCTGCGGGGCCCGCCCTGTCGGATCCCGGGCTGTGGGGCGCTGGCCCCAGTTCGCTCCCGAC
>gene=chr10_50606013-50606337; species=equCab
CCCCAGTCTCAGCTCCCCGTCTCTGACATCCGCCGAAGCAGATTCCTACCAAGGCCCAGAGACGTCCCGGGGGCTGGACACGCTCGTCCTG----------------------------GGTCCGCGGGCCTCGCGCTCCCCGCGCCGCCGGGCCTGTCAGGACCCTGGACAGCGGC--------------ACCGGCTCCTCAGTCGCTGCGGAGGG---AGGGGGGGTCCCTAGAACCCCTTTGGGGTCCCGCGCTGCCGGG--GCGGGACCCTCCCGGCCAGATCCCAGGCTTTGGGGGACCGACGCCAATCTTCTTCTGGT
>gene=chr10_50606013-50606337; species=gorGor
CGCCAGTCTCAGTTCCCCATCCCTGACATCGACCGAGGCAAGTTCCTATTAAGGCCCAGAGATGACCCCGGGACGAGACAGGCTCATCCGGCGCGGATGAGACAGGCTTAGACCGGCGCGGTCTGAGGACCGCGCGCTCGCCGAGCATCCCGGCAGGTCAGAACCCTGGACAGCGGCGCCGATTTCCGCA-ACCCACCCACCCCCGGCTGCTGCGGAGAAAGAAGCCGTACCGGGGGCCCAGCCGGGGCCCCTCGCTGCTCAGGGGTGGGATCCGCCCGGCCGGACCCCAGGCGTCCGGGGACCGACCCCAATCCTCTCCCAGT
>gene=chr10_50606013-50606337; species=panTro
CGCCAGTCTCAGTTCCCCATCCCTGACATTGACCGAGGCAAGTTCCTATTAAGGCCCAGAGATGACCCCGGGACGAGACAGGCTCATCCGGCGCGGATGAGACAGGCTCAGACCGGAGCGGTCTGAGGACGGCGCGCTCGCCGAGCATCCCGGCAGGTCAGAACCCTGGACAGCGGCGCCGGTTTCCGCACCCCCACCCACCCCCGGCTGCTGCGGAGAAAGAAGCCGTACCGGGGGCCCAGCCGGGGCCCCTCGCGGCTCAGGGGTGGGATCCGCCCGGCCGGACCCCAGGCGTCGGGGGACCGACCCCAATCCTCTCCCAGT
>gene=chr10_50606013-50606337; species=papHam
CGCCAGTCTCAGCTCCCCATCCCTGACATCGACCGAGGCAGATTCCTATTAAGGCCCAGAGATGACCCCGGGACGAGACAGGAGCATCCGG----------------------------GGTCTGAGAACAGAGCGCTCGCCGAGCCTCCCGGCAGGTCAGAACCCTGGACAGCGGCGCCGGTTTCCCCA-CCCCACCCACCCCCGGCTGCTGCGGAGAAAGAAGCGGTCCCGGGGGCCCAGCCGGGGCCCCTCGCTGCTCAGGAGTGGGATCCGCCCGGCCGGACCCCAGGCGTCCGCGGACCGACCCCAATCCTCTCCCAGA
>gene=chr10_50606013-50606337; species=ponAbe
CCCCAGTCTCAGTTCCCCATCCCTGACATCGACCGAGGCAAGTTCTTATTAAGGCCCAGAAATGACCCCAGGACGAGACAGGCTCATCCGG----------------------------GGTCTGAGGACCGCGCGCTCGCCGAGCATCCCGGCAGGTCAGAACCCTGGACAGCGGCGCCGGTTTCCGCA-CCCCACCCACCCCCGGCTGCTGCAGAGAAAGAAGCTGTACCTGGGGCCCAGGCGGGGCCCCTCGCTGCTCAGGAGTGGAATCCGCTCGGCCGGACCCCAGGCGTCCGGGGACCGACCCCAATCCTCTCCCAGT
>gene=chr10_50606013-50606337; species=rheMac
CGCCAGTCTCAGCTCCCCATCCCTGACATCGACCGAGGCAGATTCCTATTAAGGCCCAGAGATGACCCCGGGACGACACAGGCGCATCCGG----------------------------GGTCTGAGAACTGAGCGCTCGCCGAGCCTCCCGGCAGGTCAGAACCCTGGACAGCGGCGCCGGTTTCCCCA-CCCCACCCACCCCCGTCTGCTGCGGAGAAAGAAGCGGTCCCGGGGGCCCAGCCGGGGCCCCTCGCTGCTCAGGAGTGGGATCAGCCCGGCCGGACCCCAGGCTTCCGCGGACCGACCCCAATCCTCTCCCAGA
>gene=chr10_60723495-60723819; species=hg19
GAGTACAGACTGTATTCCTGAAGAGCTGCCACCCCTGCTCTGTTTAGGGACCCTGCCTCAGCAGGCTGGGCTATCAGCTGCCCCCACAGCCAGCGAGCAAGTGAGGTCACACAAGCTGTGGTGGCAGAGATTACACCAGCCTTTTGCATTTGGCCTGGAATCCCATGGGGCATTCAATCCCCTCTCCTGTGGTGCCTTTGTGGGCCTTCCCCTAACAAATGCCTACTTGTTCTTCCTCAAAGCTCACAGGGTGTCAGAAGCCAAGACCGAGCCCTCGTTTGCATTCCTGGGGCCCACTGGCATGGCCTCAGGAATTCTGCAGCT
>gene=chr10_60723495-60723819; species=bosTau
AAGTACTGACTCCTTTCTTGAAGACCTGCCATCCTCACTCTGTTGAGGGAGCTTGCTTCGGC---CTGGGCCATCAGCTGCCTCCAAAGCCAGTGAGCAAGTGAGGTCACACTAGCTGTGGTGGCAGAGATTACAGCAGCTTTTTGCATTTGGCCTGGAATCCC-TGGGGCATTCAATCCCCTCTCCTGTGGTGTCTTTGTGGGCCTTTCCCTAACAAATGCCTGCTTGTTCTTCCTCAAAGCTCACAGGGTGTCAGAAGCTAAGACTGAGCCCTCGTTTGCATTCCTGGCGTCCACTGGCATGACCTCAGGAATCCTGCAGCT
>gene=chr10_60723495-60723819; species=calJac
-AGTACAGAC--TATTCCTGAAGAGCTGCCACCCCTGCTCTGTTTAGGGACCCTGCCTCAGCAGGCTGGGCCATCAGCTGCCTCCACTGCCAGCAAGCAAGTGAGGTCACACAAGCTGTGGTGGCAGAGATTACACCAGCCTTTTGCATTTGGCCTGGAATCCCATGGGGCATTCAATTCCCTCTCCTGTGGTGCCTTTGTGGGCCTT-CTCTAACAAATGCTTACTTGTTCTTCCTCAAAGCTCACAGGATGTCAGAAGCCAAGACGGAGCCCTCGTTTGCATTCCTGGGGCCCACTGGCATGGCCTCAGGAATCCTGCAGCT
>gene=chr10_60723495-60723819; species=canFam
----------------------------------------------------------------GCAGGACCATCAGCTGCTTCTACAGCCAGTGAGCTGGTGAGGTCAGACAAACTGTGGTGGCAGAGATTACACCAGCTTTTTGCATTTGGCCTGGAATCCCTTGGGGCATTCAATGCCCTCTCCTGTGGTGTCTTTGTGGGCTTTCCCCTAACAAATGCCTCCTTGTTCTTCCTCAAAGCTCACAGGGTGTCAGAAGCCAAGACTGAGCCCTCGTTTGCATTCCTGGTGCCCACTGGCATGACCTCAGGAATCCTGCAGCT
>gene=chr10_60723495-60723819; species=equCab
AAGCACCAACTCTATTTTTGAAGAACTGCCACCC---CTTTGGTA-GGGACCCTGCTTTGGT--GCTGGGCCATCAGCTGCCTCCATAGGCAGTGAGCAAGTGAGGTGACACAAGCTGTGGTGGCAGAGATTACACCAGCTTTTCGCATTTGGCCGGGAATCCCATGGGGCATTCAATTCCCTCTCTTGTGGTGCCTTTGTGGCCCTTTCCCTAACAAATACCTACTTGTTCTTCCTCAAAGCTCACAGGGTGTCAGAAGCCAAGACTGAGCCTTCGTTTGCATTCTCTGAGTCCACTGGCATGACCTCAGGAATCCTGCAGCT
>gene=chr10_60723495-60723819; species=gorGor
GAGTACAGACTGTATTCCTGAAGAGCTGCCACCCCTGCTCTGTTTAGGGACCCTGCCTCAGCAGGCTGGGCTATCAGCTGCTCCCACAGCCAGCGAGCAAGTGAGGTCACACAAGCTGTGGTGGCAGAGATTACACCAGCCTTTTGCATTTGGCCTGGAATCCCATGGGGCATTCAATCCCCTCTCCTGTGGTGCCTTTGTGGGCCTTCCCCTAACAAATGCCTACTTGTTCTTCCTCAAAGCTCACAGGGTGTCAGAAGCCAAGACCGAGCCCTCGTTTGCATTCCTGGGGCCCACTGGCATGGCCTCAGGAATTCTGCAGCT
>gene=chr10_60723495-60723819; species=panTro
GAGTACAGACTGTATTCCTGAAGAGCTGCCACCCCTGCTCTGTTTAGGGACCCTGCCTCAGCAGGCTGGGCTATCAGCTGCTCCCACAGCCAGCGAGCAAGTGAGGTCACACAAGCTGTGGTGGCAGAGATTACACCAGCCTTTTGCATTTGGCCTGGAATCCCATGGGGCATTCAATCCCCTCTCCTGTGGTGCCTTTGTGGGCCTTCCCCTAACAAATGCCTACTTGTTCTTCCTCAAAGCTCACAGGGTGTCAGAAGCCAAGACCGAGCCCTCGTTTGCATTCCTGGGGCCCACTGGCATGGCCTCAGGAATTCTGCAGCT
>gene=chr10_60723495-60723819; species=papHam
GAGGACAGACTGTATTCCTGAAGAGCTGCCACCCCTGCTCTGTTTAGGGACCCTGCCTCAGCAGCCTGGGCCATCAGCTGCCCCCACAGCCAGCGAGCAAGTGAGGTCACACAAGCTGTGGTGGCAGAGATTACACCAGCCTTTTGCATTTGGCCTGGAATCCCATGGGGCATTCAATCCCCTCTCCTGTGCTGCCTTTGTGGGCCTTCCCCTAACAAATGCCTACTTGTTCTTCCTCAAAGCTCACAGGGTGTCAGAAGCCAAGACGGAGCCCTCGTTTGCATTCCTGGGGCCCACTGGCATGGCCTCAGGAATCCTGCAGCT
>gene=chr10_60723495-60723819; species=ponAbe
GAGTACAGACTTTATTCCTGAAGAGCTGCCACCCCTGCTCTGTTTAGGGACCCTGCCTCAGCAGGCGGGGCCATCAGCTGCCCCCACAGCCAGCGAGCAAGTGAGGTCACACAAGCTGTGGTGGCAGAGATTACACCAGCCTTTTGCATTTGGCCTGGAATCCCATGGGGCATTCAATCCCCTCTCCTGTGGTGCCTTTGTGGGCCTTCCCCTAACAAATGCCTACTTGTTCTTCCTCAAAGCTCACAGGGAGTCAGAAGCCAAGACCGAGCCCTCGTTTGCATTCCTGGGGCCCACTGGCATGGCCTCAGGAATCCTGCAGCT
>gene=chr10_60723495-60723819; species=rheMac
GAGGACAGACTGTATTCCTGAAGAGCTGCCACCCCTGCTCTGTTTAGGGACCTGGCCTCAGCAGGCTGGGCCATCAGCTGCCCCCACAGCCAGCGAGCAAGTGAGGTCACACAAGCTGTGGTGGCAGAGATTACACCAGCCTTTTGCATTTGGCCTGGAATCCCATGGGGCATTCAATCCCCTCTCCTGTGGTGCCTTTGTGGGCCTTCCCCTAACAAATGCCTACTTGTTCTTCCTCAAAGCTCACAGGGTGTCAGAAGCCAAGACGGAGCCCTCGTTTGCATTCCTGGGGCCCACTGGCATGGCCTCAGGAATCCTGCAGCT
>gene=chr10_70092525-70092849; species=hg19
TCTCGGCAGGGCTACCTGGGCTGACGGGACTGCGAGTGACTTCTGACGCAGATTCCCAAGATGAGAGAGGCTGGAGCTGGGGGAGGAAAGCCAATGGCGACGAAGGTGCTCAACTCCCAAATCCAGGACAAAGGAGGCAGACGGCCTCCTTTGTAATTCTGCCGCCCGGTGGCGAAGGGTTTTAAGCCAGGCTTGGCTGCTGACGGGAGGGGGAAGGGGCGTACTCTCCCTAGCTTTCTGGTCTCTAGGGCAGCTAGATAAACGGAAAGTCTCCTGGGAGGAATAAAGGACGCTTAGCCGGCCCTTATATTCCAGATTTGGAAC
>gene=chr10_70092525-70092849; species=bosTau
TCTCTGCTGGGCTACCTGGGCCGGCGGGACTGCGAGCGACTTCTGACGCAGATTCCCAAGATGAGAGAGGCTGGAGCTGGGGGAGGAAAGCCAATGGCGACGAAGGCGCTCAACTCCTAAATCCAGGACAAAGGAGGCAGACGGCCTCCTTTGTAATTCCGCCGCCCGGTGGCGAAGGTTTTTAAGCCAAGCTTGGCTGCAGGC-----TAGGAAGTGGCGTACTCTCCCTAGCTCTCCGGTCTCTAGAGCAGCTAGATAAACGAAAAGTCTCCGGGGCGGAATAAAGGACGCTTAGCCGGCCCTTATATTCCACATTTGGAAC
>gene=chr10_70092525-70092849; species=calJac
TCTCGGCAGGGCTACCTGGGCTGACGGGACTGCGAGTGACTTCTGACGCAGATTCCCAAGATGAGAGAGGCTGGAGCTGGGGGAGGAAAGCCAATGGCGACGAAGGTGCTCGACTCCCAAATCCAGGACAAAGGAGGCCGCCTGCCTCCTTTGTAATTCCGCCGCCCAGTGGCGAAGGGTTTTAAGCCAGGCTTGGCTGCTGGCGGGAGGGGGAAGGGGCGTACTCTCCCTAGCTCTTTGGTCTCTAGGGCAGCTAGATAAACGGAAAGTCTCCGGGGAGGAATAAAGGACGCTTAGCCGGCCCTTATATTCCAGATTTGGAAC
>gene=chr10_70092525-70092849; species=canFam
TCTCGGCTGGGCTACCAGGGCTGGCGGGACTGCGAGTGACTTCTGACGCAGATTCCCAAGATGAGAGAGGCTGGAGCTGGGGGAGGAAAGCCAATGGCGACGAAGGCGCTCAACTCCCAAATCCAGGACAAAGGAGGCAGACGGCCTCCTTTGTAATTCCGCCGCCCGGTGGCGAAGGTTTTAAAGCCAAGCTTGGCTGCGGACGGAGGGGGGAAGGGGCGTACTCTCCTTAGCTCTCTGGTCTCTAGGGCAGCTAGATAAACGAAAAGTCTCCGGGGAGGAATAAAGGACGCTTAGCCGGCCCTTATATTCCAGATTTGGAAC
>gene=chr10_70092525-70092849; species=equCab
TCTCGGCTGGGCTACCTGGGCTGGCGGGACTGCGAGTGACTTCTGACGCAGATTCCCAAGATGAGAGAGGCTGGAGCTGGGGGAGGAAGGCCAATGGCGACGAAGGCGCTCAACTCCCAAATCCAGGACAAAGGAGGCGGACGGTCTCCTTTGTAATTCCGCCGCCCGGTGGCGAAGGTTTTTAAGCCAGGCTTGGCTGCGGACCCGGAGGGGCAGGGGCGTCCTCTCCCTAGCTCTCTGGTCTCTAGGGCAGCTAGATAAACGAAAAGTCTGCGGGGAGGAATAAAGGACGCTTAGCCGGCCCTTATAGTCCAGATTTGGAAC
>gene=chr10_70092525-70092849; species=gorGor
-------------------------------------------------------------------------------------------------------------------------------------------------------------------------------------------------------------------------------------------------------------------------------------GAGGAATAAAGGACGCTTAGCCGGCCCTTATATTCCAGATTTGGAAC
>gene=chr10_70092525-70092849; species=panTro
TCTCGGCAGGGCTACCTGGGCTGACGGGACTGCGAGTGACTTCTGACGCAGATTCCCAAGATGAGAGAGGCTGGAGCTGGGGGAGGAAAGCCAATGGCGACGAAGGTGCTCAACTCCCAAATCCAGGACAAAGGAGGCAGACGGCCTCCTTTGTAATTCTGCCGCCCGGTGGCGAAGGGTTTTAAGCCAGGCTTGGCTGCTGGCGGGAGGGGGAAGGGGCGTACTCTCCCTAGCTTTCTGGTCTCTAGGGCAGCTAGATAAACGGAAAGTCTCCTGGGAGGAATAAAGGACGCTTAGCCGGCCCTTATATTCCAGATTTGGAAC
>gene=chr10_70092525-70092849; species=papHam
TCTCGGCAGGGCTACCTGGGCTGACGGGACTGCGAGTGACTTCTGACGCAGATTCCCAAGATGAGAGAGGCTGGAGCTGGGGGAGGAAAGCCAATGGCGACGAAGGTGCTCAACTCTCAAATCCAGGACAAAGGAGGCAGACGGCCTCCTTTGTAATTCCGCCGCCCGGTGGCGAAGGGTTTTAAGCCAGGCTTGGCTGCTGGCGGGAGGGGGAAGGGGCGTACTCTCCCTAGCTCTCTGGTCTCTAGGGCAGCTAGATAAACGGAAGGTCTCCTGGGAGGAATAAAGGACGCTTAGCCGGCCCTTATATTCCAGATTTGGAAC
>gene=chr10_70092525-70092849; species=ponAbe
TCTCGGCAGGGCTACCTGGGCTGACGGGACTGCGAGTGACTTCTGACGCAGATTCCCAAGATGAGAGAGGCTGGAGCTGGGGGAGGAAAGCCAATGGCGACGAAGGTGCTCAACTCCCAAATCCAGGACAAAGGAGGCAGACGGTCTCCTTTGTAATTCTGCCGCCCGGTGGCGAAGGGTTTTAAGCCAGGCTTGGCTGCTGGCGGGAGGGGGAAGGGGCGTACTCTCCCTACGTCTCCGGTCTCTCGGCCAGCTAGATAAACGGAAAGTCTCCTGGGAGGAATAAAGGACGCTTAGCCGGCCCTTATATTCCAGATTTGGAAC
>gene=chr10_70092525-70092849; species=rheMac
TCTCGGCAGGGCTACCTGGGCTGACGGGACTGCGAGTGACTTCTGACGCAGATTCCCAAGATGAGAGAGGCTGGAGCTGGGGGAGGAAAGCCAATGGCGACGAAGGTGCTCAACTCTCAAATCCAGGACAAAGGAGGCAGACGGCCTCCTTTGTAATTCCGCCGCCCGGTGGCGAAGGGTTTTAAGCCAGGCTTGGCTGCTGGGGGGTGGGGGAAGGGGCGTACTCTCCCTAGCTCTCTGGTCTCTAGGGCAGCTAGATAAACGGAAAGTCTCCTGGGAGGAATAAAGGACGCTTAGCCGGCCCTTATATTCCAGATTTGGAAC
>gene=chr10_70287145-70287316; species=hg19
GCGTCAGGAGCCTAGGTTGCCAACTTACAGAACACCGGACGGGACCATAGCCGGAACAGGCGGTGACAGGAGGCTGACCGCCCCGCCGGCGGGGCAAAGTAACACCCGGCGGCGCGGCGCCGGCTGATGGCGTACAGCAAGGGCGGGGCCTGTGTCACGCGCCAAGGGGCT
>gene=chr10_70287145-70287316; species=bosTau
GCGTCGGGAGCTTTGGTCGTCAATTTACAACCCAAGGGCCCTAGCCATGGACGGAGCAGGCAGTGACAGGGCACCGACCGCCGCGCGGGCGGGGCGGAATACCAC-GGGCAGCGCGACGCGGGCTGATTGCGTATACCAGGGGCGGGGCCTGGGTCAAG-GCCCGCTG---
>gene=chr10_70287145-70287316; species=calJac
GTGTCAGGAGCCTAGGCTGCAAACTTACACAACACCGGTCAGAACCATAGCCCTACCAGATGGCAACAGGAGGCGGACAGCCCCGCCTGCGGGGCGGAATAATACCAggcggcgcggcgcgAGCTGATGGCGTATAGCAGGGGCGGGGCCCGAATCACGCGCCAAGGGAAT
>gene=chr10_70287145-70287316; species=canFam
GCGTGGGGAACTCTGGTCG-CAATTTACCATCCACCGCCGGGGGCCATGGCCACAGCGGGCGGTGACAGAGCACCCGCCGCCGCGCGGGCGGGACGGAATAACGCCGGgcggcgcggcgcggcCTGATGAC-TGCGCCCGGGGCGGGCCCTGTTCTCGC-ACCTCTGG---
>gene=chr10_70287145-70287316; species=equCab
gcGTTGGGAGCTTCGGTCACCAACTTACAAACCACGGGCCGGGGCCATGGCCAGAGCGGGCGGTGACAGTGCACCGACcgccgcgcgggcggggcggaacgactcggggcggcgcggcgcgggctgatggcgtacgcc-ggggcggggcCTGGGTCCCA-GCCGAGCG---
>gene=chr10_70287145-70287316; species=gorGor
---------------------------------------------------------------------------------------------------------------------------------------------------------------------------
>gene=chr10_70287145-70287316; species=panTro
GCGTCAGGAGCCTAGGTTGCCAACTTACAGAACACCGGACGGGACCATAGCCGGAACAGGCGGTGACAGGAGGCTGACCGCCCCGCCGGCGGGGCAAAGTAACACCCGGCGGCGCGGCGCCGGCTGATGGCGTACAGCAAGGGCGGGGCCTGTGTCACGCGCCAAGGGGCT
>gene=chr10_70287145-70287316; species=papHam
GCGTCAGCAGCCGAGGTTGCCAACTTACAAAACACCGGACGGGACCATAGCCCGAACAGGCGGTGACAGGACGCTGACCGCCCCGCCGGCGGGGCAGAGTGACACCCGGCGGCACGGCGCGAGCTGATGGCGTACAGCAGGGGCGGGACCTGAGTCACGCGCCAAGGGGCT
>gene=chr10_70287145-70287316; species=ponAbe
GCGTCAGGAGCCTAGGTTGCCAACTTACAGAACACCGGACGGTACCATAGCCAGAACAGGCGGTGACAGGATACTGACCGCCCCGCCGGCGGGGCAGAGTAACACCCGGCGGCGCGGCGCCGGCTGATGGCGTACGGCAAGGGCGGGGCCTGTGTCACGCGCCAAGGGGCT
>gene=chr10_70287145-70287316; species=rheMac
GCGTCAGCAGCCGAGGTTGCCAACTTACAAAACACCGGACGGGACCATAGCCCGAACAGGCGGTGACAGGACGCTGACCGCCCCGCCGGCGGGGCAGAGTGACACCCGGCGGCACGGCGCGAGCTGATGGCGTACAGCAGGGGCGGGACCTGAGTCACGCGCCAAGGGGCT
>gene=chr10_70883839-70884163; species=hg19
CCTGGCGGCCAGCAgggcggggcaggaggctgggagagggacgggtgcgggggtgggggagaggaagggagcggTCACGTGTGAGGGGCGGCCCGAGGTCACGTGACGGAGCGCCGGAGCGGAGGGAGCCGGGGCTGGGAGTTCTCCTGAGGGAAGAGGAGTGGAGTAGGGGGGACGCGGCGGCGGCGTTGACAATGGTGAGTGCGCGGCGGCCAGCGCGCTCGCCTCCCGCCCTCGTCCCGGAGCGCGCGGCGGGCCGGCCAACCGCGGGCCGGGCGTCGCCGGAGGAGGGGACGGGGGAGCAGGGCGGGGAGCGGGGTTAGG
>gene=chr10_70883839-70884163; species=bosTau
CCATCTGGCCAGTAGGGCGGGGCGAGAGGCCCAGAG-CGGGCCTGCTGTAGGGGGGGCAGGAGGAGAGGACGGGTCACGTGCGGCCGGCGGCCTGAGGTCACGTGACG-GGCGCCTGGGAGGAGGGAACTGGGGCTAGGAGTTCTCCTAAAGGAAGAGGCGTGAAGTGGGGGGGACGCGGCGGCGGCGGTGACAATGGTGAGTGCACGGCGGCCCGCGCGCTCGCCCGCAGCCTTTGTCCCGGAGCGTGCGGCGGAACGGCCAACGGCGGGCCCGATGTCGCGGGAGGAGAGGGTAGGCGGGCAGGGCGGGGAGCCGGATTAGG
>gene=chr10_70883839-70884163; species=calJac
---GGCGGCCAGCAGGGCGGGGTGGCAGGCCGGGAGAGGGAAGGGTGCGGGGGGAGGGGAGAGGAAGGGAGCGGTCACGTGTGGATAGCCGCCCGAGGTCACGTGACGGGGCGCCGGAGCGGAGGGAGCCGGGGCTGGGAGTTCTCCTGAGGAAAGAGGAGTGGAGTCGGGGGGACGCGGCGGCGGCGCTGACAATGGTGAGTGCGCGGTGGCCCGCGCGCTCGCCTCCCGCCCTCGCCCTGGAGTGCGCGGCGGGCCAGCCAACCGCGGGCCGGGCGTCGCCGGAGGAGGAGACGGGAGAGCAGGGCGGGGAGCGGGATTAGG
>gene=chr10_70883839-70884163; species=canFam
CCAGCTGGCC-GTGGGGCGGGGCAAGCGGCCGCGAG-GGGACTGGAGCCGGCGGGGCAAGGAGGAAGGGAGGGGTCACGTGCGGCCGGCGGCTCGGGGTCACGTGACG-GGCGCCGGGGAGGAGGGAGTCTGGACCGGGAGTTCTCCTGAGGGAAGCGGAGCGAAGT-GGGGGGAcgcggcg-----------------------gcggccgcccgcgcgcTCGCCTGCAGGCCTGGCCCCAGAGCGCGCGGCGGGCCGGCCAACGGCGGGCTCGGTGTCGCAGG-------------------CGGCGGGGCGCCGGCTTAGG
>gene=chr10_70883839-70884163; species=equCab
------------------------------------------------------------------------------------------------------------------------------------------------------------------------------------------------------------------------------------------------------------------------------------------------------------------------------------
>gene=chr10_70883839-70884163; species=gorGor
CCTGGCGGCCAGCAgggcggggcaggaggctgggagagggacgggtgcgggggggggggagaggaagggagcggtcacgtgtgaggggcggCCCGAGGTCACGTGACGGGGCACCGGAGCGGAGGGAGCCGGGGCTGGGAGTTCTCCTGAGGGAAGAGGAGTGGAGTAGGGGGGACGCGGCGGTGGCGTTGACAATGGTGAGTGCGCGGCGGCCAGCGCGCTCGCCTCCCGCCTTCGTCCCGGAGCGCGCGGCGGGCCGGCCAACCGCGGGCCGGGCGTCGCCGGAGGAGGGGACGGGGGAGCAGGGCGGGGAGCGGGGTTAGG
>gene=chr10_70883839-70884163; species=panTro
CCTGGCGGCCAGCAgggcggggcaggaggctgggagagggacgggtgcgggggggggggagaggaagggagcggtcacgtgtgaggggcggCCCGAGGTCACGTGACGGGGCGCCGGAGCGGAGGGAGCCGGGGCTGGGAGTTCTCCTGAGGGAAGAGGAGTGGAGTAGGGGGGACGCGGCGGCGGCGTTGACAATGGTGAGTGCGCGGCGGCCAGCGCGCTCGCCTCCCGCCCTCGTCCCGGAGCGCGCGGCGGGCCGGCCAACCGCGGGCCGGGCGTCGCCGGAGGAGGGGACGGGGGAGCAGGGCGGGGAGCGGGGTTAGG
>gene=chr10_70883839-70884163; species=papHam
-CGGGCGGCCAGCAGGGCGGGGCGTGAGGCCGGGAGAGGGACGGGTGCGGGTGGGGGGGAGAGGAAGGGAGTGGTCACGTGTGGCGGGCGGCCCGAGGTCACGTGACGGGGCGCCGGAGCGGAGGGAGCCGGGGCTGGGAGTTCTCCTGAGGGAAGAGGAGAGGAGTGGAGTGGACGCGGCGGCGGCGCTGACAATGGTGAGTgcgcggcggcccgcgcgctcgcctcccgccctcgccccggagcgcgcggcgggcTGGCCAACCGCGGGTCGGGCGTCGCCGGAGGAGGGGACGGGCGAGCAGGGCGGGGAGCGGGGTTAGG
>gene=chr10_70883839-70884163; species=ponAbe
CCTGGCGACCAGCAgggcggggcaggaggctgggagagggacgggagcgggggggggggagaggaagggagcggTCACGTGTGAGGGGCGGCCCGAGGTCACGTGACGGGGCGCCAGAGCGGAGGGAACCGGGGTTGGGAGTTCTCCTGAGGGAAGAGGAGTGGAGTAGGGGGGACGCGGCGGCGGCGTTGACAATGGTGAGTgcgcggcggcccgcgcgctcgcctcccgccctcgtcccggagcgcgcggcgggccggccaaccgcgggccgggcgTCGCCGGAGGAGGGAACGGGGGAGCAGGGCGGGGAGTGGGGTTAGG
>gene=chr10_70883839-70884163; species=rheMac
-CGGGCGGCCAGCAGGGCGGGGCGTGAGGCCGGGAGAGGGACGGGTGCGGGGGGAGGGGAGAGGAAGGGAGTGGTCACGTGTGGCGGGCGGCCCGAGGTCACGTGACGGGGCGCCGGAGCGGAGGGAGCCGGGGCTGGGAGTTCTCCTGAGGGAAGAGGAGTGGAGTGGAGGAGACGCGGCGGCGGCGCTGACAATGGTGAGTgcgcggcggcccgggcgctcgcctcccgccctcgccccggagcgcgcggcTGGCTGGCCAACCGCGGGTCGGGCGTCGCCGGAGGAGGGGACTGGCGAGCAGGGCGGGGAGCGGGGTTAGG
>gene=chr10_71327615-71327939; species=hg19
CTAGGGAAACCTGACAGTCCTCTGGGTCTGCATGTCCACAGGGGCCTCCCTAGGACTACGAACTGGAATCGTGGGCAGAGGGGGTTGATAGGTTGTTTCCAGTATGAGAACGCCTCACTCCCAGACGCATCTCTCGCGCTGGATCTACGTGGTCATTTCAGCACCATGGTCAGGGGCGCGCAGCTGCATTTCGGGATCTCAGAGCAACTGCTAGACAGCCTTAGCTGGACAGGCGTCCGCTCCGTCGGCCTTGGCCCACAGATCCCAGAAGCAGAGACAGCAGACAGGAGACTGGAACTTCGTCAGGGGTCCAGGGAGGCCAAA
>gene=chr10_71327615-71327939; species=bosTau
TCAAGGAAGCC-AACAGCTTTCTGGGTCTATATGTCCACA-GGGATTCCCTAGTACTCGGGCCTGGAAACAGGGGCAGAGGCAGTAGATAGGTAGTTTTCCTTATAAGAATGCCATGTTTCTAGGAGTGCCTCTCGCTCTGAACCAACGCAGTCATTTCAGCACCATGGTCAGGGGCACGCCGCTTTTTTTCAGGACCTCAG------ACCCCCACCAAGTTAGCCTTGCAGATGCTCTCTCTCACCGCTTTGGTCCTAGGATCCCAGAAGCAGA-GGGGTACACAGCAGCCCGGAATCTCACTAGCGTTCC---A-AGTCAAA
>gene=chr10_71327615-71327939; species=calJac
TTAGGGAAACCTGACAGTCCTCTGGGTCTACATGTCCACAGGGGTCTCCCTAGGACTATGGACCGAAAACGTGGGCAGAAAGGGTTGATAGGTAGTTTTCAGTTTGAGAACGCCTCAATCCCAGACGCATCTCTCGCGCTGGAGCTACACGGTCGTTTCAGCACCATGGTCAGGGGCGCGCAGCTGCCTTTCAGGATCTTGTAGGAATTGCTAGACAGGCTTAGCTAGACAGGCGTCCGCTACCTCGGCCTTGGCCAACGGATCCT-------GAGGCAGCAGACAGGAGCCTGGAACTTCGTCAGGGGTCCAGGGAGGTCAAA
>gene=chr10_71327615-71327939; species=canFam
-----gaaatccgacattcttctaggtctacatatccacagGGGGTTCCCTAGGACTGTGATCTAGAAACGCGGGCAGGGGTGATGGAT-GT---TTTTCCGTGTGAGAACACCAAGTTACCAGGAACGCCTCCTGCTCTG----AACACGGTCCTTTCAGCACCATGGTCAGGGGCGCGCGGCTG-CTTTCAGGATG-CGG------TGCCCAACCGGGTTAGCCGGGCAGGCACCCCCAGCGTCAGCCTTGGCCCTCACGTCCCAGAAGCAGAG------AAGAGCAGCCTGGGCCCTCAGCAGAGAATGGAGG-GGCCAAA
>gene=chr10_71327615-71327939; species=equCab
CCAAAGAAACCTGACAGCATTCTGGGTATGCATGTCCACAGGGGGCTCCCTAG-----------------GTGGGCAGAGTAGGTTAAC-GGTAGCTTTGTGTCTTAGAACACCACGTTCCCAGCCGCATCTCTT--TCTAAACCAACGCGGCCATTTCAGCACCATGGTCAGGGGCGCGCCACCGCCTTTCAGGACCTCGG------TGCCCGATCGTGTTAGCCAGGCAGGCTCCTCT--------------CCGGCACATCTCAGAAGCAGAGGGCTCAGACAGGAGCCTGGAACCTCGCCAGG----------AGATAAC
>gene=chr10_71327615-71327939; species=gorGor
CTAGGGAAACCTGACAGTCCTCTGGGTCTGCATGTCCACAGGGGCCTCCCTAGGACTACGAACTGGAATCGTGGGCAGAGGGGGTTGATAGATTGTTTCCAGTATGAGAACGCCTCACTCCCAGACGCATCTCTCGCGCTGGATCTACGTGGTCATTTCAGCACCATGGTCAGGGGCGCGCAGCTGCATTTCGGGATCTCAGAGCAACTGCTAGACAGCCTTAGCTGGACAGGCGTCCGCTCCGTCGGCCTTGGCCCACAGATCCCAGAAGCAGAGACAGCAGACAGGAGACTGGAACTTCGTCAGGGGTCCAGGGAGGCCAAA
>gene=chr10_71327615-71327939; species=panTro
CTAGGGAAACCTGACAGTCCTCTGGGTCTGCATGTCCACAGGGGCCTCCCTAGGACTACGAACTGGAATCGTGGGCAGAGGGGGTTGATAGGTTGTTTCCAGTATGAGAACGCCTCACTCCCAGACGCATCTCTCGCGCTGGAGCTACGTGGTCATTTCAGCACCATGGTCAGGGGCGCGCAGCTGCATTTCGGGATCTCAGAGCAACTGCTAGACAGCCTTAGCTGGACAGGCGTCCGCTCCGTCGGCCTTGGCCCACAGATCCCAGAAGCAGAGACAGCAGACAGGAGACTGGAACTTCGTCAGGGGTCCAGGGAGGCCAAA
>gene=chr10_71327615-71327939; species=papHam
CTAGGGAAACCTGACAGTCCTCTGGGTCTGCATGTCCACAGGGGCCTCCCTAGGACTACGGACTGGAATCGTGGGCAGAGGGGGTTGATAGGTGGTTTTCAGTAAGAGAACCCCTCATTCCCAGACGCACCTCTCGCGCTGGATCTGCGTGGTCATTTCAGCACCATGGTCAGGGGCGCGCAGCCGCATTTCAGGATCTCAGAGCAATTGCTAGACAGGCTCAGCTAGACAGGCGTCGGCTCCGTCGGCCTTGGCCCACTGATCCCAGAAGCAGAGGCAGCAGACAGGAGCCTGGAACTTCGTCAGGGGTCCAGGGAGGCCAAA
>gene=chr10_71327615-71327939; species=ponAbe
TTAGGGAAACCTGACAGTCCTCCGGGTCTGCATGTCCACAGGGGCCTCCCTAGGACTACGGACTGGAATCGTGGGCAGAGGGGGTTGATAGGTGGTTTTCAGTATGAGAACGCCTCACTCCCAGACGCATCTCTCGCGCTGGATCTACGTGGTCATTTCAGCACCATGGTCAGGGGCGCGCAGCCGCATTTCAGGATCTCAGAGCAATTGCTAGACAGGCTTAGCTAGACAGGCGTCGGCTCCGTCGGCCTTGGCCCACGGATCCCAGAAGCAGAGGCAGCAGACAGGAGCCTGGAACTTCGTCAGGGGTCCAGGGAGGCCAAA
>gene=chr10_71327615-71327939; species=rheMac
CTAGGGAAACCTGACAGTCCTCTGGGTCTGCATGTCCGCAGGAGCCTCCCTAGGACTACGGACTGGAATCGTGGGCAGAGGGGGTTGATAGGTGGTTTTCAGTAAGAGAACCCCTCACTCCCAGACGCACCTCTCGCGCTGGATCTGCGTGGTCATTTCAGCACCATGGTCAGGGGCGCGCAGCCGCATTTCAGGATCTCAGAGCAATTGCTAGACAGGCTCAGCTAGACAGGCGTCGGCTCCGTCGGCCTTGGCCCACTGATCCCAGAAGCAGAGGCAGCAGACAGGAGCCTGGAACTTCGTCAGGGGTACAGGGAGGCCAAA
>gene=chr10_72936414-72936738; species=hg19
aaggtgaaAGTCAGAAGAAATGAGTTGAGATTCAGAGGAAAGGTTTGTACACAAACAAGGCGGAAAGAAGCCTTGCTTGAGCACAGCAGTCCCTAGTTAAGGCTGACAAGCTGCATATTCAGTAGCTGGTTACTAGAATCACTTCCCATCCCAGGAATGCGAGCTGCTGTGACAGGTCAACAGGTCTGACAGGAGACCCCAGGAGGCTTGCAACAGGAAAGGCCACTTTTAAGTACTCTGGATCTTGCAGATGACTTGGCATCTTTCCTAAGAGAGCTGGGCCTGGTGGCACAGGTGAGTTTCTGCAGTATAGCCCTTTTTGGT
>gene=chr10_72936414-72936738; species=bosTau
aaag-------cagta-----aaGTTAAGATTCAGAGAAAGCAGTAGGATGTAAGCAAAGCTGTAAG-AACCTATGTGGAATACAGCAATCCCTGGGTGAGGTT---AAGCTGCATATTCAATAGTCAGTTACTAGAGTTACTTTCCACCTCAGGATTAGAAGACCCTATGGAAAGTCAA---GTCTTACAGAGAACT---GAAAGCCTGCAGCAGTAAAGGTGG---TTTAGTCCTTTGGCTCTTGCAAAGGGCTTTGCATCTTCCAAAGAAAA----------GTTGTACAGTCAAGTCCCTACA-CTGTGCTCT---GGGT
>gene=chr10_72936414-72936738; species=calJac
aaggcgaaAGTCAGGAGAAAC---TTGAGATTCAGAGGAAAGTTCTATACAAAGCCAAGGTGGAAGGCAGCCTTGCTTGAGCACAGCAGTCCCTGGTTGAGGCTGACGAGCTGCATATTCCGTGGCCAGTAACCAGAATCACTTCCCATCCCAGAATTGGGAGCTGCTGTGACAGGTCAGCAGGTCCGACCAGAGACTCTAGGAGCCTTGCAACAGGAAAGCCCACTTTTAAGTACTCTGGATCTTGCAAATGACTTGGGATCTTTCCTGAGAGGGTTGGGCCTGGTGGCACAGGTGACTTTCTGCAGTACGGCTCTTTCTGGT
>gene=chr10_72936414-72936738; species=canFam
AAGGCTAGAGTCAGAAGGAA-GGGTCACAATTCAGAGGAATTAGGACCATGAAACCAAAGCAGGAAGGAAGT--GCATGAACACAGCAATCC----------------------------------------------------------------------------------------------------------------------------------------------------------------------------------------------------------------------------------------
>gene=chr10_72936414-72936738; species=equCab
aacgataaattcagaagaaatGAGTGGAGAGTCAGAAGAAGCAGGACCGTGTAACTGAAGCCAGGAG-AAGCTCGCTGGAAGGCAGCAATCCCTGAATAAAGCT---AAGTTGCATGTTCAATGGCCAGTT---------ACTTCCCACCCCAGGATTGGAAGACACTGTGACAAATCAGCAGGTCTTACAAGAGACTGTGGCGTGCTTTCAATAGTAAAGGCAATTTTTAAGTCTTTGGGATCTTCCAGAGAAC-------------------AGTTGGCCCTGGCTGTCCAGGCAAGTCCTTCCA-CCACGCTCTCTTTGGG
>gene=chr10_72936414-72936738; species=gorGor
aaggtgaaAGTCAGAAGAAAGGAGTTGAGATTCAGAGGAAAGGTCTGTACACAACCAAG-------------------------------------------------------------------------------------------------------------------------------------------------------------------------------------------------------------------------------------------------------------------------
>gene=chr10_72936414-72936738; species=panTro
aaggtgaaAGTCAGAAGAAATGAGTTGAGATTCAGAGGAAAGGTCTGTACACAAACAAGGCAGAAAGGAGCCCTGCTTGAGCACAGCAGTCCCTAGTTAAGGCTGACAAGCTGCATATTCAGTAGCTGGTTACTAGAATCACTTCCCATCCCAGGAATGGGAGCTGCTGTGACAGGTCAACAGGTCTGACAGGAGACTCCAGGAGGCTTGCAACAGGAAAGGCCACTTTTAAGTACTCTGGATCTTGCAGATGACTTGGCATCTTTCCTAAGAGAGCTGGGCCTGGTGGCACAGGTGAGTTTCTGCAGTATAGCCCTTTTTGGT
>gene=chr10_72936414-72936738; species=papHam
aaggtgaa----AGAAGAAATGAGTTGAGATTCAGAGGAAAGGTCTGCACAAAACCAAGGTGGAAAGAAGCCTTTCTTGAGCACAGCAGTCCCTAGTTAAGGCTGACAAGCTGCATATTCAGTAGCTGGTTACTAGAATCACTTCCCAGCCCAGGAATGGGAGCAGCTGTGACAGGTCAACAGCTCTGACAGGAGACTCTAGGAGGCTTGCAACAGGAAAAGCCACTTTTAAGTACTCCGGATCTTGCAAAGGTCTTGGCATCTTTCCTAAGAGGGCTGGGCCTGGTGGCACAGGTGAGTTTCTGCAGTATAGCCATTTCTGGT
>gene=chr10_72936414-72936738; species=ponAbe
aaggtgaaAGTCAGAAGAAATGAGTTGAGATTCAGAGGAAAGGTCTGTACAAAACCAAGGCAGAAAGAAGCCTTGCTTGAGCACAGCAGTCCCTAGTTAAGGCTGACAAGCTGCATATTCAGTAGCT-GTTACTAGAATCACTTCCCATCCCAGGAATGGGAGCTGCTGTGACAGGTCAACAGGTCTGACAGGAGACTCCAGGAGGCTTGCAACAGGAAAGGCCACTTTTAAGTACTCTGGATCTTGCAAATGACTTGACATCTTTCCTAAGAGAGCTGGGCCTGGTGGCACAGGTGAGTTTCTGCAGTATAGCCCTTTCTGGT
>gene=chr10_72936414-72936738; species=rheMac
aaggtgaaAGTCAGAAGAAATGAGTTGAGATTCAGAGGAAAGGTCTGCACAAAACCAAGGTGGAAAGAAGCCTTGCTTGAGCACAGCAGTCCCTAGTTAAGGCTGACAAGCTGCATATTCAGTAGCTGGTTACTGGAATCACTTCCCAGCCCAGGAATGGGAGCAGCTGTGACAGGTCAACAGCTCTGACAGGAGACTCTAGGAGGCTTGCAACAGGAAAAGCCGCTTTTAAGTACTCTGGATCTTGCAAATGTCTTGGCATCTTTCCTAAGAGGGCTGGGCCTGGTGGCACAGGTGAGTTTCTGCAGTATAGCCGTTTCTGGT
>gene=chr10_74020768-74020900; species=hg19
tcAGTCGCACGTTCTCCAAGTCACGTCCCCCGCTTCCCCTAGTAGGGGGTCGACGGAGATTGGACCCTTCCCCCAGTCAGCTGCTCTGCATCTGTCACCTCGGCGGCAGCGCTCCCTTGAGGTCGCACCTCC
>gene=chr10_74020768-74020900; species=bosTau
CCACGCACACGTTCTCCAAGTCACGT-CCCCGTTCCACACACCAAGGGGTCCGTGGAGATGGAACCCCCTCCCCAGTCAGCTGCTCAGCATCTGTCACCTCCACTGCCAGACTCCCCAGAGGGCGCACCTCG
>gene=chr10_74020768-74020900; species=calJac
tcAGTCGCACGTTCTCCAAGTCACGT-CCCCGCTTCCCCCAGTAGGGGGTCGACGAGGACTGGACCCTCCCCCCAGTCAGCTGCTCTGCATCTGTCACCTCGCCGGTCGCGCTCCCTTGAGGTCGCACCTCC
>gene=chr10_74020768-74020900; species=canFam
TCTGTCATGGGGCCTC--------------GCCCCCCCCCAGTAG-------------------------------------------------------------------ATCTCGGGGGAAGCACT---
>gene=chr10_74020768-74020900; species=equCab
CCAGACAGACGTTCTCCAAGTCACGT-TCTAGCTTCCTCCGGTAGGGGGTCCGCCGAGACAGACCCGCATCTCTTGTCAGCTGCTCTGCATCTGTCACCTCCGCGGCCAGGCACCCCTGAGGGTGCACCTCC
>gene=chr10_74020768-74020900; species=gorGor
tcAGTCGCACGTTCT-CAAGTCACGTCCCCCGCTTCCCCTAGTAGGGGGTCGACGGAGATTGGACCCTCCCCCCAGTCAGCTGCTCTGCATCTGTCACCTCGGCGGCAGCGCTCCCTTGAGGTCGCACCTCC
>gene=chr10_74020768-74020900; species=panTro
TCAGTCGCACGTTCTCCAAGTCACGTCCCCCGCTTCCCCTAGTAGGGGGTCGACGGAGATTGGACCCTTCCCCCAGTCCTTTGCTCTGCATCTGTCACCTCGGCGGCAGCGCTCCCTTGAGGTCGCACCTCC
>gene=chr10_74020768-74020900; species=papHam
TCAGTCGCACGTTCTCCAAGTCACGT-CTCCGCTTCCCCCAGTAGGGGGTCGACGGGGATTGGACCCTCCCCCCAGTCAGCTGCTCTGCATCTGTCACCCCGGCGGCAGCGCTCTCTTGAGGTTGCACCTCA
>gene=chr10_74020768-74020900; species=ponAbe
TCAGTCGCACGTTCTCCAAGTCACGTCCCCCGCTTCCCCCAGTAGGGGGTCGACGGAGATTGGACCCTCCCCCCAGTCAGCTGCTCTGCATCTGTCACCTCGGCGGCAGTGCTCCGTTGAGGTCGCACCTCC
>gene=chr10_74020768-74020900; species=rheMac
TCAGTCGCACGTTCTCCAAGTCACGT-CCCCGCTTCCCCCAGTAGGGGGTCGACGGGGATTGGACCCTCCCCCCAGTCAGCTGCTCTGCATCTGTCACCCCGGCGGCAGCGCTCTCTTGAGGTTGCACCTCA
>gene=chr10_79637486-79637810; species=hg19
CCCAAAGAGGGTCTGATTAAGGAGGAGGATGGGGCCATCGTGCTATGCCCTGGAAGGTGGGGGTGGAGGGGGGACAACGAACATAGCCAAGCCTGACAGCACCCACAAGGCGAGGTGTGAAGGAGTGGAGCAGCGCCTCTGCCCCGCCACCCTGACAGCACATGTCACACCAAACCCAGACAGGAAATCTGAGCAGCAGGGGCACCCAAGAGGCAGCCAAGCCTCCATTATGCTCCAGCCGGACATCCCCCGGGGGCCATGTCTGCCCTAGAATAAACTTCTGATAAGCCCCAGAAGTCACAACAGGCAGGAAGCAGCTCTCTG
>gene=chr10_79637486-79637810; species=bosTau
CCCAAAGAGGATCTGGATGGGAAGGGAGGCTGGGCCATCAT-TTCCACCCTAGAGGGTAGGGAG------GAGACAATGAGCACAGCCACACCTGAGGGCCCCCCGAAACA-AAGAACGAGAGAGTGGAGAAGAGTCACTGCTCTACTGCCCTCAGAGCTCACGACACACCGAGGTGGGACAGGAAA-TAGTGCGGC----ACA-------GGCAGCCAAGCTTCCACTGCGCTGCAGCCAGACACGGCACAGTGAGCGCGTGCGCCCTGGAATAAA---CTGATCAGCACCAGGAGTC-CAACAG------------------
>gene=chr10_79637486-79637810; species=calJac
CCCAAAGAGAGTCTGATGAAGGA-GAGGAGGGGACCATTACGCTATGCCCTAGAAGGTGAGGGTGGAGGGGGAACAAGGAACACAGCCAAGCCTGACAGTACCTGAAAAGTGAGGAGTGAAGGAGTGGAGCAGTGCCTCTGCCCCGCCACCCTGACAGCACATGCCACACCAAGCCCAGACAGGAAATCCGAGCAGAATGGGCACCCAAGGGGCAGCCAAGCCTCCATTATGCTCCAGCCGGACATCCCCCAGGGGGCATGTCTGCCCTGAAATAAACTTCTGATAAGCCCCAGAAGTCACGAGAGGCAGGAAGCAGCTCTCTG
>gene=chr10_79637486-79637810; species=canFam
CCCGAAGAGGGTCTGCTGGGGGAGG----------TAGTCT-TTAT--------GGGCAGGGGG------AGGACAATGACCACCAACAAGCGTGACAGCATCCCCTAAA-------------------------------------------CACAGCTCGTGACCCAGCAAGAGGGCACAGGAAACCAGAGCAGC----TCACCCGTGGGGCAGCCGAGCCCCCACGGTGCCGCAGATGGACAGCTCGCTGC-GGCACATCTGCCCTGGAATAAACTTCTAGCCAGCACCACGAGTCCCAACGGGCACGAAGCAGCTCTCTG
>gene=chr10_79637486-79637810; species=equCab
CCCAAAGAGTGTCTGGTGGAGGAGGGAGTCT---CTACCAT-TTATGCCCTGGAGGGTGGGGAC------AAGACAGTGAACACGGCCAAGCCTGA-GGCACTCCCAAGAC-AGGAATGAGGGAGTGCAGCGGTGTCACTGCCCTGCTGCCCTCAGAGCTCATGACACACCAAGACGGCACAGGAAACCAGGGCAGC----ACA------GGGCAACC-AGCCTCCACAAGGCTGCAGCCGGAC-TCTCACAGTGGGCTTGTCTGCTCTGGAATAA---AGTGACCAGCACCAGCAGCCACGATGGGCAGGAAGCAGCTCTCTG
>gene=chr10_79637486-79637810; species=gorGor
CCCAAAGAGGGTCTGATTAAGGAGGAGGATGGGGCCATTGTGCTATGCCCTGGAAGGTGGGGGTGGAGGGGGGACAACGAACATAGCCAAGCCTGACAGCACCCACAAGGCGAGGTGTGAAGGAGTGGAGCAGCGCCTCTGCTCCGCCACCCTGACAGCACGTGTCACACCAAACCCAGACAGGAAATCTGAGCAGCAGGGGCACCCAAGAGGCAGCCAAGCCTCCATTATGCTCCAGCCGGACATCCCCCGGGGGCCATGTCTGCCCTAGAATAAACTTCTGATAAGCCCCAGAAGTCACAACAGGCAGGAAGCAGCTCTCTG
>gene=chr10_79637486-79637810; species=panTro
CCCAAAGAGGGTCTGATTAAGGAGGAGGATGGGGCCATCATGCTATGCCCTGGAAGGTGGGGGTGGAGGGGGGACAACGAACATAGCCAAGCCTGACAGCACCCACAAGGCGAGGTGTGAAGGAGTGGAGCAGCGCCTCTGCCCCGCCACCCTGACAGCACATGTCACACCAAACCCAGACAGGAAATCTGAGCAGCAGGGGCACCCAAGAGGCAGCCAAGCCTCCATTATGCTCCAGCCGGACATCCCCCGGGGGCCATGTCTGCCCTAGAATAAACTTCTGATAAGCCCCAGAAGTCACAACAGGCAGGAAGCAGCTCTCTG
>gene=chr10_79637486-79637810; species=papHam
CCCAAAGAGGGTCTGATGAAGGAGGACGACGGGGCCATCGTGCTATGCCCTGGAAGGTGTGGGTGGAGGGGGGACAATGAACATAGCCAAGCCTGACAGCACCCGCAAGGCGAGGAGTGAAGGAGCGGAGCAGCACCTCTGCCCCACCACCCTGACAGCACATGCCACACCAAACCCAGACACGAAATCTGAGCAGCACGGGCACCCAAGGGGCAGCCAAGCCTCCATTATGCTCCAGCCGGACATCCCCCGGGGGCCATGTCTGCCCTGGAATAAACTTCCAATAAGCCCCAGAAGTCA-GACAGGCAGGAAGCAGCTCTCTG
>gene=chr10_79637486-79637810; species=ponAbe
CCCAAAGAGGGTCTGATTAAGGAGGAGGACGGGGCCATCATGCTATGCCCTGAAAGGTGGGGGTGGAGGGGGGACAACAAACATAGCCAAGCCTGACAGCACCCGCAAAGCGAGGAGTGAAGGAGTGGAGCAGCACCTCTGCCCCGCCACCCTGACAGCACATGTCACACCAAACCCAGACAGGAAATCTGAGCAGCACGGGCACCCAAGGGGCAGCCAAGCCTCCATTATGCTCCAGCCGGACATCCCCCGGGGGCCACGTCTGCCCTGGAATAAACTTCTGATAAGCCCCAGAAGTCACAACAGGCAGGAAGCAGCTCTCTG
>gene=chr10_79637486-79637810; species=rheMac
CCCAAAGAGGGTCTGATGAAGGAGGACGACGGGGCCATCGTGCTATGCCCTGGAAGGTGTGGGTGGAGGGGGCACAATGAACATAGCCAAGCCTGACAGCACCCACAAGGCAAGGAGTGAAGGAGCGGAGCAGCACCTCTGCCCCACCACCCTGACAGCACATGCCACACCAAACCCAGACACGAAATCTGAGCAGCACAGGCACCCAAGGGGCAGCCAAGCCTCCATTATGCTCCAGCCGGACATCCCCCGGGGGCCATGTCTGCCCTGGAATAAACTTCCAATAAGCCCCAGAAGTCA-GACAGGCAGGAAGCAGCTCTCTG
>gene=chr10_79789148-79789472; species=hg19
AACTGCTCCTTCACCATGATGACCGCTGCCGGGACGCCTCCTTGGCACTCGGGAGGCCAGATTAGAGAAACGATGCCCCCAGCACCTCCTGGGGCTGCTTCTGGACTCGCCGCTAACACATCTGCGGCATCCTCTCGGCCACCGTAGAGTGTCCCACGTGTCCGCTTCCTCTTCCGCTACTCGCCCGCGCGTCTGTCTGTCAAGAGAGACTTCCGGCATGCCTTTTTTTTTTTTTTTTTTCCCTTTCCCCGCACCGTCACCTGGTGGCGCTTACTGGAAGCCGCACCGAGGCGTGTGCTGTATTTTAAAAATCCCATTTCTGGT
>gene=chr10_79789148-79789472; species=bosTau
AACTGCTCCTTCACCATGGTGACGGCTGCCGGGGCTCCCTCTATAAACTCCTGGAGCTGGATTAGAAATACGACGTTCTCCGTACCACCCGTGGCTGCTTCTTGACCGGTTGCTAACACATCTGCGGCATTTTTTCGGCCACCGTAACACGCCCCACGTGCCCGCCCCCACTTCCGCTACTCGCTAGCGCG--AGTCTGTCAAGAGAGGCTTCAGGCCCGC------A----GCTTCTCGCCTTCTCTCCATACCGCCATCTGGCGGCACCTAGTTGAAACCGCCGCGAAGTCCGAGCTGTATTTTCAAG-TTCCATTTCCAAT
>gene=chr10_79789148-79789472; species=calJac
AACTGCTCCTTCACCATGATGACGGCTGCCAGGACGCCTCCTTGGCATTCGGGAGGCTAGATTAGAGAAACGATGCTCTCCGCACCTCCTGGGGCTGCTTCTTTACTGGCCTCTAACACATATGCAGCATCCTCTCGGCCACCGTAGAGTGCCCCACGTGTCCGCTTCCTCTTCCGCTACTCGCCGGCCCGTCTGTCCGTCAAGAGAGACTTCCGGCATGCC---------GCTATTTTGCCCTCTCCCTGCACCGTCACCTGGTGGCGCTTCTTGGAAACAGCACCGAGACCTGCGCTGTATTTAAAAAATCCCATTTCTGGT
>gene=chr10_79789148-79789472; species=canFam
AACTGTTCCTTCACCATGGTGACGGCAG-CGGGGCCCCCTCCCGGGA-CGCGGGAGCCGGGCCGCAGAGAcgcc-gcccccgcgccgcccggAGGAGCTC---------------GCACCGCGGAGGCCCCGCGTCGGCCGCCGTAGCGCGCCCCACGTGGTCGCTTCCGCTTCCGCTACTCGCCGGCGTGCCTGTCAGTCAAGAGAGGCCTCCGACGGGC------C----GCTCTGTGCCCTCCGCCTGCACCGCCATCTGGCGGCACCTC-CTGAAACTGCACCGGGGCGTCGGCTGCGTTTCAAAAAGTCCATTTCCAGT
>gene=chr10_79789148-79789472; species=equCab
AACTGCTCCTTCACCATGGTGATAGCTGCCGGGGCCCCCGCTCGAGATTTGGGGAGCTGGATTAGAGAGACGACGCTCTTTGCACCTCTCGGGGTTGCTTCTTGACTCGTTGCTAACACATCAGCGGCGTCCTCTCGGCCACCGTAGAGCGCCCCACGTGGCCCCTTCCTCTTCCGCTACTCGCCGGCGCGTCTGTCTGTCAAGAGAGGCTTCCGGCCCGC------C----GCTTTTTGCCTTCTCCTTACACCGCCATCTGGCGGCACCTCCTTGAAACTGCACCGAGGTCTGCACTTTATTTTAAAATTCCCATTTCCGGT
>gene=chr10_79789148-79789472; species=gorGor
AACTGCTCCTTCACCATGATGACCGCTGCCGGGACGCCTCCTTGGCACTCGGGAGGCCAGATTAGAGAAACGATGCCCCCGGCACCTCCTGGGGCTGCTTCTGGACTCGCCGCTAACACATCTGCGGCATCCTCTCGGCCACCGTAGAGTGTCCCACGTGTCCGCTTCCTCTTCCGCTACTCGCCCGCGCGTCTGTCTGTCAAGAGAGACTTCCGGCACGCCttttttttttttttttttCCCTTTCCCCGCACCGTCACCTGGTGGCGCTTCCTGGAAGCCGCACCGA-----------------------------------
>gene=chr10_79789148-79789472; species=panTro
AACTGCTCCTTCACCATGATGACCGCTGCCGGGACGCCTCCTTGGCACTCGGGAGGCCAGATTAGAGAAAAGATGCCCCCAGCACCTCCTGGGGCTGCTTCCGGACTCGCCGCTAACACATCTGCGGCATCCTCTCGGCCACCGTAGAGTGTCCCACGTGTCCGCTTCCTCTTCCGCTACTCGCCCGCGCGTCTGTCTGTCAAGAGAGACTTCCAGCATGCC---TTTTTTTTTTTTTTTCCCTTTCCCCGCACCGTCACCTGGTGGCGCTTCCTGGAAGCCGCACCGAGGCGTGTGCTGTATTTTAAAAATCCCATTTCTGGT
>gene=chr10_79789148-79789472; species=papHam
AACTGCTCCTTCACCATGATGACGGCTGCCGGGATGTCTCCTTGCCACTTGGGAGGCCAGATTAGAAAAACGATGCCCCGCGCACCTCCTGGGGCTGCTTCTGGACTCGCCGCTAATACATCTGCGGTATCCTCTCGGCCACCGTAGAGTGCCCCACGTGTCCACTTCCTCTTCCGCTACTCGCCAGGGCGTCTGTCTGTCAAGAGAGACTTCCGGCACGCCGTTTTTTTTTGTTTTTTGCCCTTTCCCCGCACCGTCACCTGGTGGCGCTTCCTGGAAACCGCACCGAGGCCTTCGCTGTATTTAAAAAATCCCATTTATGGT
>gene=chr10_79789148-79789472; species=ponAbe
------------------------------------------------------------------------------------------------------------------------------------------------------------------------------------------------------------------------------------------------------------------------------------------------------------------------------------
>gene=chr10_79789148-79789472; species=rheMac
AACTGCTCCTTCACCATGATGACGGCTGCCGGGATGTCTCCTTGCCACTCGGGAGGCCAGATTAGAAAAACGATGCCCCGCGCACCTCCTGGGGCTGCTTCTGGACTCGCCGCTAACACATCTGCGGTATCCTCTCGGCCACCGTAGAGTGCCCCACGTGTCCACTTCCTCTTCCGCTACTCGCCAGGGCGTCTGTCTGTCAAGAGAGACTTCCGGCACGCCTTTTTTTTTTTTTTTTTGCCCTTTCCCCGCACCGTCACCTGGTGGCGCTTCCTGGAAACCGCACCGAGGCCTTCGCTGTATTTTAAAAATCCCATTTATGGT
>gene=chr10_81838937-81839261; species=hg19
GCGGTGAGGCGTGGGGTGGGGCGGGGCGGGCCTCTGTTTTGGCCCGCCGGGCCCTCGTAGGGCGAGGGGAGCTCTGGGAACGGGGCCTGTGCGCACGCGCATCTGACGGTTGTCTCGGTTACTCATGTAAGCGGAAATTCGGTGGGCTCTTAGGATAGTTTCTGCTTTCTAGTGTTCCTGTCTTTGGGTCCTCACCTCTGCATGGTTACTAACGGGTTATCCGAGCCTAAGCCTCTCACGAAGCGGAAAGTCAAGTTAACAGACTGCCATAGGCCTGCCAAGTCAGAATAGGGCTTCCGAAGCAGAATGTTTGAGCCAATAGGA
>gene=chr10_81838937-81839261; species=bosTau
GGGGTAAGGTGT-----ACGGCGCGGCGC---TCTGTTTTGGCCCGCCGGGCTCCCGTAGAGCCAGGGGCACTGGGGAGGGGAG-GTCTTGCGCTTGCGCGGCTGGCGGTTGCCTAGGTAATTGGCGTAAGCTGAAGTTCGGTGAGCTTGTCAGGTT---TTCGGTTGGAAATGTTCCTGCCTTTGCGTCT--------CCAAGGTTAGTAG-GACTTGTTCAGGTCTGAGTAACTAGAGGAGAAAGAGGCCAAGTT----GACAGTTCTAAACCTGCCAAGACAAGATAGGGCTTCCAAAGCAGAATGTCTGAGGCAGTTGGA
>gene=chr10_81838937-81839261; species=calJac
GCGGTGAGGTGT-----GGGGTGGGGCGGGCGTCTGTTTTGTCCCGCCGGGTCCTCGTAGGGCGAGGGGCCCTGTGGGAACGAGGTCTGTGCGCACGCGCGGCTGATGATTGCCTAGGTTACTCCTGTAAGCGGAAGTTCGGTGGGCTCTTGGGATGGTTTCTGCTTCCCAGTGTTCCTG-CTTTGCATTCTCACCTCTGCTCAGTTACTAAGGGGTTCACCAAGCCTAAGCCTCTCACGAAGTGGGAAGTCAAGTTGACAGACTGCCATAGGCCTGCCAAGTCAGAATAGGGCTTCCGCAGCAGAATGTTTGAGCCAGTAGGA
>gene=chr10_81838937-81839261; species=canFam
GCGGTGAggcgc-----gcggcggggcgggcgTGTCTTTTGGCCCGCCGGGCCCCCGTAGGCCGAGAG--GCT----------G-GTGGTGCGCCTGCGCGGCCGGCGGTTGCCTAGGTTACTAGCACGCGCGGGAGGTCGGTgggcccccgggccggggtccgctcgggccg--cctcgcctctgcggccccgccccgccgcggcccccgc-ggcccggccgAGAGCGAGCAGTTCGCCGGGGAGGAAGGCAGGCCGCCGGGCCGCC----------------------GGGCCTCCGAGACGGGATGCTAGGGGCAGTTGGG
>gene=chr10_81838937-81839261; species=equCab
GCGGTGAGGTAT-----AGGGCGGGACGGGCATCTATTTTGGCCTGCCAGGCCCTCGTAgggcggggggAGCTGTGGAAGGGAG-GTCTTGCGCTTGCGTGCCCGGTGGTTGCCTAGGTTACTGGCGTAAGCGGAAGTTAGGTTGGCTCTTTGGACGGTTTCTGCTTTAAGAGGTTCATGCCTTTGCGTCCTCGCACATCCACGGTTGCTA--GACTAAACTGAGTGTGAGGAGCTGACGGAGGGGGAATCCAAGTTGGCAGACTCCCGTAGGCCTACCAAGTCAGGATAGGGCTTCCGACGCAGAATGCTTGAGGCAGTTAGA
>gene=chr10_81838937-81839261; species=gorGor
GCGGTGAGGCGTggggtggggcggggcgggCCTCTGTTTTGGCCCGCCGGGCCCTCGTAGGGCGAGGGGAGCTGTGGGAACGGGGCCTGTGCGCACGCGCATCTGACGGTTGTCTAGGTTACTCATGTAAGCGGAAATTCGGTGGGCTCTTAGGATAGTTTCTGCTTTCTAGTGTTCCTGTCTTTGGGTCCTCACCTCTGCATGGTTACTAACGGGTTATCCGAGCCTAAGCCTCTCACGAAGCGGAAAGTCAAGTTAACAGACTGCCATAGGCCTGCCAAGTCAGAATAGGGCTTCCGAAGCAGAATGTTTGAGCCAATAGGA
>gene=chr10_81838937-81839261; species=panTro
GCGGTGAGGCGTGGGGTGGGGCGGGGCGGGCCTCTGTTTTGGCCCGCCGGGCCCTCGTAGGGCGAGGGGAGCTGTGGGAACGGGGCCTATGCGCACGCGCATCTGACGATTGTCTAGGTTACTCATGTAAGCGGAAATTCGGTGGGCTCTTAGGATAGTTTCTGCTTTCTGGTGTTCCTGTCTTTGGGTCCTCACCTCTGCATGGTTACTAACGGGTTATCCGAGCCTAAGCCTCTCACGAAGCGGAAAGTCAAGTTAACAGACTGCCATAGGCCTGCCAAGTCAGAATAGGGCTTCCGAAGCAGAATGTTTGAGCCAATAGGA
>gene=chr10_81838937-81839261; species=papHam
GCGGTGAGGCGT-----AGGGCGGGGCGGGCGTCTGTTTTGGCCCACCGGGCCCTCGTAGGGCGAGGGGCGCTGTGGGAACGAGGCCTGTGCGCACGCGCCTCTGACGGTTGTCTAGGTTACTCATGTAAGCGGAAGTTTGGTGGGCTGTTAGGATGGTTTCTGCTTTGCGGTGTTCCTGTCTTTGGGGCCTCACCTCTGCACGGTTACTAACGGGTTTTCCGAGCTTAAGCCTCTCACGAAGCGGGAAGTCAAGTTGACCGACTGCCATAGGCCTGCCAAGTCAGAATAGGGCTTCCGAAGCAGAATGTTTGAGCCAATAGGA
>gene=chr10_81838937-81839261; species=ponAbe
GCGGTGAGGCGT-----GGGGCGGGGCGGGCCTCTGTTTTGGCCCGCCGGGCCCTTGTAGGGCGAGGGGAGCTGTGGGAACGAGGCCTGTGCGCACGCGCATCTGACGGTTGTCTAGGTTACTCATGTAAGCGGGAATTCGGTGGGCTCTTACGATAGTTTCTGCTTACTAGTGTTCCTGTCTTTGGGTCCTCACCTCTGCATGGTTACTAACGGGTTATCCGAGTCTAAGCCTCTCACGAAGCGGGAAGTCAAGTTAACAGACTGCCATAGGCCTGCCAAGTCAGAATAGGGCTTCCGAAGCAGAATGTTTGAGCCAATAGGA
>gene=chr10_81838937-81839261; species=rheMac
GCGGTGAGGCGT-----AGGGCGGGGCGGGCGTCTGTTTTGGCCCACCGGGCCCTCGTAGGGCGAGGGGCGCTGTGGGAACGAGGCCTGTGCGCACGCGCCTCTGACGGTTGTCTAGGTTACTCATGTAAGCGGAAGTTTGGTGGGCTGTTAGGATGGTTTCTGCTTTGCAGTGTTCCTGTCTTTGGGTCCTCACCTCTGCACGGTTACTAACGGATTTTCCGAGCTTAAGCCTCTCACGAAGCGGGAAGT-AAGTTGACCGACTGCCATAGGCCTGCCAAGTCAGAATAGGGCTTCCGAAGCAGAATGTTTGAGCCAATAGGA
>gene=chr10_85299810-85300134; species=hg19
ATGAGCTCATTGCAGTCATCCTGTGGGACCTGTATCTGGCAGGGGAAAGTCTGTTGGAAGAGCAAGAAGAGGATATGGAACAAGCCTGCAGCCCTGGATGACAGGTCTCCCCAGAGATCCCTCCCCCAGCTGGAGCCAGCCAAGCCTAGCCTTTCTGCTGACAGTCATTCCTGCTTCCTGCTTCACCCATGTGGCTCCTGACATGCTGTTTGAAAAGATCTGTAAGGTAGCTGTGTGGCCTCATTTCTGTAAGGATCTCCAGGGAAGCCAGCTTTCTTGGTAACTGCATAATttatgtcattcacctgcttaaaggctctcaga
>gene=chr10_85299810-85300134; species=bosTau
ATGGGCTTGCCGCAGTCATCCTGTGAGGCTTGTGTCTGGCAGGGGAAGGGACGTGGACAGAACAAGGAGAGGATGTGAAACAAGCCGGCAGCCCTGGATGACAGGTCTCCCCAAGAGAGCCTCCCCCAGCTGGAGCCAGCCAAGCCAAGCCTTTCTGCGGACAGACACGCCTGCTTC------CAACCATGTGTCTCTCGACATGTTGTTTGAAACAACCTGCAAGGTATCTCTGTGGTCTCATTTCTCTGAGGATCTCTGGGGAAGCTGGCTTTCTTGGAGACTGTAAAATTGATGCCATTCTCCTGTTTAAAGGCGCTCACA
>gene=chr10_85299810-85300134; species=calJac
ATGGGCTCATTGCAGTCATCCTGTGGGACC-ATATCTGGCAAGGGAAAGTATGTTGGAAGAGCAAGAAAAAAATATGGAACAAGCCTGCAGCCCTGGATGACAGGTCTCCCCAGAGATCCTTCCCCCAGCTGGAGCCAGCCAAGCCTAGCCTTCCTGCTGACAGTCATTCCTGGTTCCTGCTTCACCCATGCGGCTCCTGACATGCTGTTTGAAAAGATCTGTAAGGTAGCTGTGTGGCCTCATTTCTCTAAGGATCTCCAGGGAAGCCAGCTTTCTTGGTGACTGAATAATttatgtcatttccctgcttaaaatctctcaga
>gene=chr10_85299810-85300134; species=canFam
ATGGGCTTGCTGCAGTCCTCCTGGGGGACCTATGTCTGGCGGGGGGAAGTAAGTGGGCAGAACAAGGAAAGGATATGGAACAGGCCGGCAGCCCTGGATGACAGGTCTCCCCAAGGGAGCCTCCCCCAGCTGGAGCCAGCCAAGCCTAGCCTTTCTGCTGACAGATGCTCCTGCTTC------CAGCCCTGTATCTCCCGACATGTTATTTGCAAAGGCCTGTAAGGTAGCTCTGTGGCCTCATTTCTCTGAGGATCTCCAGGGAAGCCAGCTTTCATGGTGACTATATAATTTATATCATTCCTTCATTTAAAGGCTCTCATA
>gene=chr10_85299810-85300134; species=equCab
CTGGGCTGGCTGCCGTCATCCTGTGGGACCTGTGTCTGGCAGAGGAAAATATGTGGGCAGAACAAGGAGAGGACATGGAACAAGCCAGCGGCCCTAGATGACAGGTCTCCCCAAGAGAGTTTTCCCCAGCTGCAGCCAGCCAAGCCTAGCCTTTCTGCTGACAGACGCTCCTGCTTC------TGGCCATGTGTCTCCCGACATG---TTTGAAAATTCCTGCAAGGTGGCTCAGTGGCCTCGTTTCTCAGATGATCTCCAGGGAAGCCAGCCTTCTTGGTGACTGCATAATTTATGCCATTTTTCTGCTTAAAGGCTCTCACA
>gene=chr10_85299810-85300134; species=gorGor
ATGAGCTCATTGCAGTCATCCTGTGGGACCTGTATCTGGCAGGGGAAAGTGTGTTGGAAGAGCAAGAAGAGGATATGGAACAAGCCTGCAGCCCTGGATGACAGGTCTCCCCAGAGATCCCGCCCCCAGCTGGAGCCAGCCAAGCCTAGCCTTTCTGCTGACAGTCATTGCTGCTTCCTGCTTCACCCATGTGGCTCCTGACATGCTGTTTGAAAAGATCTGTAAGGTAGCTGTGTGGCCTCATTTCTGTAAGGATCTCCAGGGAAGCCAGCTTTCTTGGTGACTGCATAATttatgtcattcacctgcttaaaggctctcaga
>gene=chr10_85299810-85300134; species=panTro
ATGAGCTCATTGCAGTCATCCTGTGGGACCTGTATCTGGCAGGGGAAAGTGTGTTGGAAGAGCAAGAAGAGGATATGGAACAAGCCTGCAGCCCTGGATGACAGGTCTCCCCAGAGATCCCTCCCCCAGCTGGAGCCAGCCAAGCCTAGCCTTTCTGCTGACAGTCATTCCTGCTTCCTGCTTCACCCATGTGGCTCCTGACATGCTGTTTGAAAAGATCTGTAAGGTAGCTGTGTGGCCTCATTTCTGTAAGGATCTCCAGGGAAGCCAGCTTTCTTGGTAACTGCATAATttatgtcattcacctgcttaaaggctctcaga
>gene=chr10_85299810-85300134; species=papHam
ACGGGCTCATTGCAGTCATCCTGTGGGACCTGTATCTGGCAGGGGAAAGTGTGTTGGAAGAGCAAGAAGAGGATATGGAACAAGCCGGCAGCCCTGGATGACAGGTCTCCCCAGAGATCCTTCCCCCAGCTGGAGCCAGCCAAGCCTAGCCTTTCTGCTGACAGTCATTCCTGCTTCCTGCTTCACCCATGTGGCTCCTGACATGCTGTTTGAAAAGATCTGTAAGGTAGCTGTGTGGCCTCATTTCTCTAAGGATCTCCAGGGAAGCCAGCTTTCTTGGTGACTGCATAATtcatgtcattcccctgcttaaaggctctcaga
>gene=chr10_85299810-85300134; species=ponAbe
ATGGGCTCATTGCAGTCATCCTGTGGGACCTGTATCTGGCAAGGGAAAGTGTATTGGAAGAGCAAGAAGAGGATATGGAACAAGCCTGCAGCCCTGGATGACAGGTCTCCCCAGAGATCCTTCCCCCAGCTGGAGCCAGCCAAGCCTAGCTGTTCTGCTGACAGTCATTCCTGCTTCCTGCTTCACCCATGTGGCTCCTGACATGCTGTTTGAAAAGATCTGTAAGGTAGCTGTGTGGCCTCATTTCTCTAAGGATCTCCAGGGAAGCCAGCTTTCTTGGTAACTGCATAATttatgtcattaacctgcttaaaggctctcaga
>gene=chr10_85299810-85300134; species=rheMac
ACGGGCTCATTGCAGTCATCCTGTGGGACCCATATCTGGCAGGGGAAAGTGTGTTGGAAGAGCAAGAAGAGGATATGGAACAAGCCGGCAGCCCTGGATGACAGGTCTCCCCAGAGATCCTTCCCCCAGCTGGAGCCAGCCAAGCCTAGCCTTTCTGCTGACAGTCATTCCTGCTTCCTGCTTCACCCATGTGGCTCCTGACATGCTGTTTGAAAAGATCTGTAAGGTAGCTGTGTGGCCTCATTTCTCTAAGGATCTCCAGGGAAGCCAGCTTTCTTGGTGACTGCATAATttatgtcattccccggcttaaaggctctcaga
>gene=chr10_85684950-85685274; species=hg19
atgtcactcgctttggctaatggaacattagcagggttaatgcagaggcttcaactcttggaatgccctctctcaaaacccagttcccctgctgtgaggaaattcaggcaaccctgttggagaaaaggaccacgtggagaggctctgaaggatgacattgtgtggagaaagaagcgacaggaaagggaaacttggtgccccagctgagctcccagctgaacgcaggtgcctgaagcagcccagccaaggtgacatagagcagaaacagccaaggcagcctcagaatcatgagtcataataaattgttgtcattttaagtcgcta
>gene=chr10_85684950-85685274; species=bosTau
-tttgacttgttttgccccatggaacattatcagggttgacacagagCTTTCTCCACTTAGAATGTT-----------CTAAGCTGCCGTATCAGAAGGAAGTCTAGGCTACTGTGTGGAGGATAAGGACCAAGAGGAGAACCTCATAAGGATAACGCCACACAGAAAGAGAAGCTTCAGGGAAACAAA-------------GCTTCA--CCCAG------gccgccacctgggtgacc----------cagctcagggcaggaacagcctcgtcaa-cccaggatcaaaacacaaaatagaatgtcatcattttacgccacta
>gene=chr10_85684950-85685274; species=calJac
atgtcacttactttggctaacaaaacattagcagggttgatgcagaggcttcaactct--gaatgccc-ctctcaaaacccagttgccccactgtaagaaaattcaggcaaccctgttggagaaaaggaccatgtggagaggctctgaaggatggcactgtgtggagaaagaagtcacaggaaaaggaaccttggtgacccagctgagctcccagctgaacgcagatgcctgaaggagcccagccaaggtgacatagagcagaaacagcccgggcagcctcagaatcatgagtcataataaattgttgtcattttaagccagta
>gene=chr10_85684950-85685274; species=canFam
acgtgacttgtgttggccattgtgacattatcagggttgatgtaggggcctatcctcctagaatgccccctcttgaaacccagctgccatgctgtcaaaaaatccagcctaccttgttggagaaaagggccacgtagaaaagctctgagggatgacaccacatggagaaagaggcttcagggaaagacc--------------ctagatgcccagttgaatgcagccacatgagtcaccccagtcaacattgcacagagcaggaacagctcagcaactcccagaatcatgaaacaccacaaattgttgccactttaagtcacca
>gene=chr10_85684950-85685274; species=equCab
atgtgacttactttggccagtgggacattatcagggttaatgcaagggcttgtcatcttacaatgctctctcttgaaacccagctgccacgctgtaaggaagtcaaggctaccctattggagaaaagggccacgtggataggctctagaggatgaCACCATGTGGAGGGAGAAGCTTCAGGGACAGAAA--------------CTCagtgccc---------cagcca--------------------atggcacagagcaggaacagcccagtcaaccccagaatcacgaaacataataaattat----attataagccactc
>gene=chr10_85684950-85685274; species=gorGor
atgtcactcgctttggctaatggaacattagcagggttgatgcagaggcttcaactcttggaatgccctctctcaaaacccagttgccctgctgtaaggaaattcaggcaaccctgttggagaaaaggaccacgtggagaggctctgaaggatgacattgtgtggagaaagaagcgacaggaaagggaaacttggtgccccagctgagctcccagctgaacgcaggtgcctgaaggagcccagccaaggtgacatagagcagaaacagccaaggcagcctcagaatcatgagtcataataaattgttgtcattttaagtcgcta
>gene=chr10_85684950-85685274; species=panTro
atgtcactcgctttggctaatggaacattagcagggttgatgcagaggcttcaactcttggaatgccctctctcaaaacccagttgccctgctgtaaggaaattcaggcaaccctgttggagaaaaggaccacgtggagaggctctgaaggatgacattgtgtggagaaagaagcgacaggaaagggaaacttggtgccccagctgagctcccagctgaacgcaggtgcctgaaggagcccagccaaggtgacatagagcagaaacagccaaggcagcctcagaatcatgagtcataataaattgtcgtcattttaagtcgcta
>gene=chr10_85684950-85685274; species=papHam
gtgtcactcactttggctaatggaacattagcaggcttgatgcagaggcttcaactcttggaatgccctctctcaaaaccaacttgccccgctgtaaggaaattcaggcaaccctgttggagaaaaaggccacgtggagaggctctgaaggatgatactgtgtggagaaagaagcgacgggaaagggaaacttggtgccccagctgagctcccggctcaatgcaggtgcctgaaggagcccagtcaaggtgacatagagcagaaacagcccaggcagcctcagaatcatgagtcataataaattgttgtcattttaagctgcta
>gene=chr10_85684950-85685274; species=ponAbe
gtgtcacttgctttggctaatggaacattagcagggttgatgcagaggcttcaactcttggaatgccctctctcaaaacccagttgccctgctgtaaggaaattcaagcaaccctcttggagaaaaggaccacgtggagaggctctgaaggatgacattgtgtggagaaagaagcaacaggaaagggaaacttggtgccccagctgagctcccagctgaacgcaggtgccggaaggagcccagccaaggtgacatagagcagaaacagccaaggcagcctcagaatcatgagtcataataaattgttgtcattttaagccgcta
>gene=chr10_85684950-85685274; species=rheMac
gtgccactcactttggctaatggaacattagcaggcttgatgcagaggcttcaactcttggaatgccctctctcaaaaccaacttgccccgctgtaaggaaattcaggcaaccctgttggagaaaaaggccacgtggagaggctctaaaggatgatactgtgtggagaaagaagcgacaggaaagggaaacttggtgccccagttgagctcccggctgaatgcaggtgcccgaaggagcccagtcaaggtgacatagagcagaaacagcccaggcagcctcagaatcatgagtcataataaattgttgtcattttaagctgcta
>gene=chr10_86051253-86051472; species=hg19
CCTGTGACTGAATGAAGTGGAGAGAAGGGAAAGTAGTTAAGAAATCAAGAAAAGTGTCTTTCAGCACCATGGCCAGAAGTTGTGCCACAGAATTGGAACAGGGAAACCCAGAGAGCCAGTGCTGTCCTAGTCCTAGTGCTGAATGATCCCATTGGTGTCCTTAGAAGGGCTCTGACTTCAGCCCACCAGCAGCATGTGGACTTATAAGCTTTCTAGCAG
>gene=chr10_86051253-86051472; species=bosTau
--------------------------------------------------------------------------------------------------------------------------------------------------------------------------------------------------------------------CCAGCAG
>gene=chr10_86051253-86051472; species=calJac
CCTGTGACTAAAGGAAGTGGAGAGAAGAGAAAGTAGTTAGGGAACCAAGAAAAGTGTCTTTCAGCACCTTGGCCAGAAGTTGTGCCACAGAATTGGAACA-GAAAACCCAGCGAGCTGGTGCTGTCCTAGTTCTAGTGCTGAATGATCCCACTGGTCCTTTTTGAAGGGCTCTGACTTCAGCCCATCAGTAGTATGTAGACTC---AGCTTTCTACCAA
>gene=chr10_86051253-86051472; species=canFam
---------------------------------------------------------------------------------------------------------------------------------------------------------------------------------------------------------------------------
>gene=chr10_86051253-86051472; species=equCab
CCTACAACCTAAGGAAGTGGAGAGAAGGGAAAGTAGTCAGGGGATCTGGAAAAACGTCCTTCAGCACCACCACCAAAAGTTGTTCCCCGGAGCTGGAATATGGGAACCCAGGGAGCAGGTGCTGTCCCTGACCTAGTGCTGAAtggtccc-----------------tggtcccACTTCCGCCCATTAGCAGCATATGGGCTCAAACACTGCTGAGCAG
>gene=chr10_86051253-86051472; species=gorGor
CCTGTGACTGAATGAAGTGGAGAGAAGGGAAAGTAGTTAGGAAATCTAGAAAAGTATCTTTCAGCACCATGGCCAGAAGTTGTGCCACAGAATTG----------------------------------------------------------------------------------------------------------------------------
>gene=chr10_86051253-86051472; species=panTro
CCTGTGACTGAATGAAGTGGAGAGAAGGGAAAGTAGTTAGGGAATCAAGAAAAGTGTCTTTCAGCACCATGGCCAGAAGTTGTGCCACAGAATTGGAACAGGGAAACCTAGAGAGCCAGTGCTGTCCTAGTCCTAGTGCTGAATGATCCCACTGGTGTCCTTAGAAGGGCTCTGACTTCAGCCCACCAGCAACATGTGGACTTATAAGCTTTCTAGCAG
>gene=chr10_86051253-86051472; species=papHam
TCTGTGACTGAAGGAAGTGGAGAGAAGGGAAAGTAGTTAGGAAATCAAGAAAAGTGTCTTTCAGCACCATGGCCAGAAGTTGTGCCACAGAATTAGAACAGGAAAACCCGGGGAGCCAGTGCTGTCCTAGTCCTAGTGCTGAATGATTCCACTGGTCCCCTTAGAAGGGCTCTGACTTAAGCCCACCAGCAGCATGTGCACTCATCAGCTTTCTAGCAG
>gene=chr10_86051253-86051472; species=ponAbe
CCTGTGACTGAATGAAGTGGAGAGAAGGGAAAGTAGTTAGAAAATCAAG-AAAGTGTCTTTCAGCACCATGGCCAGAAGTTGTGCCACAGAATTGGAACAGGGAAACCCAGAGAGCCAGTGCTGTCCTAGTCTTGGTGCTGAATGATCCCACTGGTGTCCTCAGAAGGGCTCTGACTTCAGCCCACCAGCAGCATGTGGACTCATAAGCTTTCTAGCAG
>gene=chr10_86051253-86051472; species=rheMac
TCTGTGACTGAAGGAAGTGGAGAGAAGGGAAAGTAGTTAGGAAATCAAGAAAAGTGTCTTTCAGCACCATGGCCAGAAGTTGTGCCACAGAATTGGAACAGGAAAACCCGGGGAGCCGGTGCTGTCCTAGTCCTAGTGCTGCATGATCCCACTGGTCCCCTTAGAAGGGCTCTGACTTAAGCCCACCAGCAGCATGTGCACTCATCAGCTTTCTAGCAG
>gene=chr10_88124447-88124771; species=hg19
CGCCCTGAGCTCAGCCTCCTACTCTCCATCCTTCCCCACTCCCATTTCCTGTACGTCTGTCGAGGGGAGTGGGGGAAGGGGACTTGTGTCCTAGGCGCCTCCACGTTCAGATCTAGCGGAGCTGGGGGTCCCAGAAGGAGCTGCTCTTGAAGGGCTTTCTAGAACCGCGGACAGCTCCTCCAGGGCGCCCTCCGGCTGGCGCTTTGTGCGCCTAGCACAGCTTCCACGGACCCTGCGCTTCCAGCCGAGATCAGTGCGACCAGCCCGAGCCTAGTCCTGCAACCTGGACAGCTCTGGAGTCAGCCACCCACATCCCGCCTCACC
>gene=chr10_88124447-88124771; species=bosTau
CTCCCTGGGCTCTGCCTCCTGCTTTCCATCCCTCACC-----------------------------------TGATAGGAGAA-TGT-CCCTAGACCCTTTG-CCTTCTAACCCAGAA--GCTGAGGAGCCCAGAAGGAGCCGCTCTTGACGGGCCTTCTAGAACCATGAACAGCTCCTCCAGAGCAGCCTCCCGCTGG-CCTTTGCGCTCTTTGCACTGCCTTGGCGGACTCTGCGCTTGACACCGAGATCGGTCGGACTCGCCTGAGCCTGGCCCTGCAGCCTGGAAAAGTCAGAGTC----------CAACCC-CCTTGCC
>gene=chr10_88124447-88124771; species=calJac
TGCCCTGAGCTCAGCCTCCTACTCTCCATGCCTCCCCGCTTCCATTTTCTGTACGTCTGTCAAAGGGAGTGGGGAAAAAGGAC-TGTGTCCTAGGCCCCTCCACATTCAGATCTAGCAGGGCTGGGGGTCCCAGAAGGAGCTGCTCTTGAAGGGCTTTCTAGAACCGCGGACAGCTCCTCCAGGGCGCCCTCCCACCGGCGTTTTGAGCGCCTAGCACAGCTTTCCCTGACCCTGCGCTTCCAGACGAGAT---------CCGCCCGAGCCTAGTCCTGCAACC-GGGTAGCTGTGGAGTCAGCCCCCCACACCCCACCTCACC
>gene=chr10_88124447-88124771; species=canFam
CTCCGGGGGCTCCACCTCCTGCTCTCCATCCCTCCCCGCCTCTCCTTCCTGCGTGTATGT--------GGGAGGACAGGAGAC-TGTACCCTAGACCCCTCG-CCTTTGGACCTGGTGGGGCTGAGGAGCTCCTATGGCACAGCTCTTGAAGGGCCTTCTAGAACCACGAACA---TCTCCAGGGCAGCCTCCCGCTGGCCCTTTACGCGCTTAGCACCGCCTCGGTGGACTCTGCGCTTCCAGGGGAGATC-GTCCCATTCGCCAGAGCCCAGCCCTGCAGCCTGGGCAACTCAGGAGTC------TTTCCCCAC-CCTCGCC
>gene=chr10_88124447-88124771; species=equCab
CTCCCAGCGCTGCGCCTCCTGCTCTCCATCTCTCCCCACTTCTTCTTCCTGCGTGTATGTTG------GGGTGGGGGGAAGAC-CGTCCCCTAAACCCCTTG-CTTTCTGACC-GGCAGGGCTGAGGAGCCCAGAAAGAGGCGCTCTTGGAGGGCCTTCTGGAACCGCCAACAGCCCCTCCAGGGCAGCCTCCAGCTGGTCCTCTGCGCGCTCAGCACAGCCTTGGCCGACTCTGCTCTTCTAGCGGAGGTCGGTGCGACTCGCCAGAGCCTGGCCCTACAGCCTCGGCAACTCTGGAGTT--------CCCCTCC-CCTCGCC
>gene=chr10_88124447-88124771; species=gorGor
CGCCCTGAGCTCAGCCTCCTACTCTCCATCCTTCCCCACTCCCATTTCCTGTATGTCTGTCGAGGGGAGTGGGGGAAGGGGGC-TGTGTCCTAGGCGCCTCCACGTTCAGATCTAGCGGAGCTGGGGGTCCCAGAAGGAGCTGCTCTTGAAGGGCTTTCTAGAACCGCGGACAGCTCCTCCAGGGCGCCCTCCGGCTGGCGCTTTGTGCGCCTAGCACAGCTTCCGCGGACCC-GCGCTTCCAGCCGAGATCAGTGCGACCAGCCCGAGCCTAGTCCTGCAACCTGGACAGCTCTGGAGTCAGCCACCCACATCCCGCCTCACC
>gene=chr10_88124447-88124771; species=panTro
CGCCCTGAGCTCAGCCTCCTACTCTCCATCCTTCCCCACTCCCATTTCCTGTATGTCTGTCGAGGGGAGTGGGGGAAGGGGAC-TGTGTCCTAGGCGCCTCCACGTTCAGATCTAGCGGAGCTGGGGGTCCCAGAAGGAGCTGCTCTTGAAGGGCTTTCTAGAACCGCGGACAGCTCCTCCAGGGCGCCCTCCGGCTGGCGCTTTGTGCGCCTAGCACAGCTTCCACGGACCCTGCGCTTCCAGCCGAGATCAGTGCGACCAGCCCGAGCCTAGTCCTGCAACCTGGACAGCTCTGGAGTCAGCCACCCACATCCCGCCTCACC
>gene=chr10_88124447-88124771; species=papHam
CGCCCTGAGCTCAGCCTCCTACTCTCCATCCTTCCCCACTTCCATTTCCTGTATGTCTGTCGAGGGGAGTGGGGGAAGGGGAC-TGTGTCCTAGGCGCCTCCACGTTCAGATCTAGCGGGGCTGGGGGTCCCAGAAGGACCTGTTCTTGAAGGGTTTTCTAGAACCGCGGACAGCTCCTCCAGGGCGCCTTCCGGCTGGCGCTTTGTGCACCTATCACAGCTTCCGCGGACCCTGCGCTTCCAGCCGAGATGCGTCCCACCAGCCCGAGCCTAGTCCCGCAACCTGGGCAGCTCTGGAGTCAGCCACCCACACCCCGCCTCACC
>gene=chr10_88124447-88124771; species=ponAbe
CGCCCTGAGCTCAGCCTCGTACTCTCCATCCTTCCCCACTCCCATTTCCTGTATGTCTGTCGAGGGGAGTGGGGGAAGGGGAC-TGTGTCCTAGGCGCCTCCACGTTCAGATCTAGCGGAGCTGGAGGTCCCAGAAGAAGCTGCTCTTGAAGGGCTTTCTAGAACCGCGGACAGCTCCTCCAGGGCGCCCTCCGGCTGGCGCTTTGTGCGCCTAGCACAGCTTCCGCGGACCCTGCGCTTCCAGCCGAGATCAGTGCGACCAGCCCGAGCCTAGTCCTGCAACCTGGACAGCTCTGGAGTCAGCCACCCACATCCCGCTTCACC
>gene=chr10_88124447-88124771; species=rheMac
CGCCCTGAGCTCAGCCTCCTACTCTCCATCCTTCCCCACTTCCATTTCCTGTATGTCTGTCGAGGGGAGTGGGGGAAGGGGAC-TGTGTCCTAGGCGCC-------TAGGATCTAGCGGGGCTGGGGGTCCCAGAAGGACCTGTTCTTGAAGGGTTTTCTAGAACCGCGGACAGCTCCTCCAGGGCGCCCTCCGGCTGGCGCTTTGTGCACCTATCACAGCTTCCGCGGACCCTGCGCTTCCAGCCGAGATGCGTCCCACCAGCCGGAGCCTAGTCCCGCAACCTGGGCAGCTCTGGAGTCAGCCACCCACACCCCGCCTCACC
>gene=chr10_94000435-94000516; species=hg19
CCGGAACTCAGAGCGTTCGCCCTGCAATGAGAAACTGATTCTGGTTCCTGTTTTTTCCCAAGCACCACCCTCCCCCACTTA
>gene=chr10_94000435-94000516; species=bosTau
CCGGAACTCAGAGCGTTCACCCTGCAATGAGAAACTGATTCTGGTTCCTGTTTTTTCCCAAGCACCACCCTCCCCCAGCTA
>gene=chr10_94000435-94000516; species=calJac
CCGGAACTCAGAGCGTTCGCCCTGCAATGAGAAACTGATTCTGGTTCCTGTTTTTTCCCAAGCACCACCCTCCCCCAGTTA
>gene=chr10_94000435-94000516; species=canFam
CCGGAACTCAGAGCGTTCACCCTGCAATAAGAAACTGATTCTGGTTCCTGTTTTTTCCCAAGCACCACCCTCCCCCAGTTA
>gene=chr10_94000435-94000516; species=equCab
CCGGAACTCAGAGCGTTCACCCTGCAATGAGAAACTGATTCTGGTTCCTGTTTTTTCCCAAGCACCACCCTCCCCCAGTTA
>gene=chr10_94000435-94000516; species=gorGor
CCGGAACTCAGAGCGTTCGCCCTGCAATGAGAAACTGATTCTGGTTCCTGTTTTTTCCCAAGCACCACCCTCCCCCAGTTA
>gene=chr10_94000435-94000516; species=panTro
CCGGAACTCAGAGCGTTCGCCCTGCAATGAGAAACTGATTCTGGTTCCTGTTTTTTCCCAAGCACCACCCTCCCCCAGTTA
>gene=chr10_94000435-94000516; species=papHam
CCGGAACTCAGAGCGTTCGCCCTGCAATGAGAAACTGATTCTGGTTCCTGTTTTTTCCCAAGCACCACCCTCCCCCAGTTA
>gene=chr10_94000435-94000516; species=ponAbe
CCGGAACTCAGAGCGTTCGCCCTGCAAGGAGAAACTGATTCTGGTTCCTGTTTTTTCCCAAGCACCACCCTCCCCCAGTTA
>gene=chr10_94000435-94000516; species=rheMac
CCGGAACTCAGAGCGTTTGCCCTGCAATGAGAAACTGATTCTGGTTCCTGTTTTTTCCCAAGCACCACCCTCCCCCAGTTA
>gene=chr10_94050000-94050324; species=hg19
ATTCGTTTGAGCCGACAGCTCTTTCCTCCCGCCAAAGCTATCCCTCGAACGTCAGAAGCTGACCCAAGGAGTGACTGATGATTTCTCCTTTTTGATTCCCCACCCCCGCCACTCCCAATCCACCTGCTTGAAGGTGTCAACGCGACTAGAAACGGTTAACAGTGACCAGCAGCAGAGAGAGAAACAAACATCCCTGACAACCCACAGCTGAGTAAGCAAGAGCTGTTTATTCACCAACGTGTTCCATTTGGAGACTGTCGGCGAGCCCTGGAAAGCCCAGGCACATTTGAGAAGGTTCCTGGAGAGGGAGAGAATCATCTTTCC
>gene=chr10_94050000-94050324; species=bosTau
CTTCCTTTTAGCCAACAGTTCTTTCCTCCCGCCAAAGCTGTCCCTAGAGCGTCAGAGAGTAACTCAATGAGCGATTTATGATTTTTTCCTTTTGATCTCTCCC------------CAATCCACCTGCTTGGAGGTGTCAAGGCGACTAGAAATGGTTAACACTGACCAGCAGCAGACAGAGAAACAAACACCCCTGACAACCCACAGCTGAGTAAGCAAGAGCTGTTTATTCACGACCATGTTCCATTTGGAGACTATCGGCGAGCCCTTGAAAGCCCAGGCACATTTTAGAAGGTTCCTAGAGAGGGAGGGAATAATCTCCCC
>gene=chr10_94050000-94050324; species=calJac
ATTCGTTTGAGTCAACAGCTCTTTCCTCCCGCCAAAGCTATCCTTCGAACGTCAGAAGCTGACCCTACGAGTGACTGATGATTTCTCCTTTTTGATTCCCCCACCCTGCCATTCCCAATCCACCTGCTTGAAGGTGTCAATGCGACTAGAAACGGTTAACAGTGACCAGCAGC--AGAGAGAAACAAACATCCCTCACAACCCACAGCTGAGTAAGCAAGAGCCGTTTATTCACCAACGTGTTCCATTTGGAGGCTGTCGGCGAGCCCTTGAAAGCCCAGACACATTTGAGAAGGTTTCTGGTGAGGGAGAGAATCATCTTTTC
>gene=chr10_94050000-94050324; species=canFam
ATTCGTTTTAGCCAACAGCTCTTTCCTCCCGCCAAAGCTGTGCCTAGAGCGTCAAAGAATAACCCAACTAATGATTGATGATTTTTCCCCTTTGATTCCCCTCCGCCCCCTCCTCCAATCCACCTGCTTGGAGGTGTCAAAGCGACTGGAAATGGTTAACAGTGACCAGCAGCAAAGAGAGAAACAAACACCCCTGACAACCCACAGCTGAGTAAGCAAGAGCTGTTTATTCACGAACATGTTCCATTTGGAGACTGTCGGCGAGCCCTTAAAAGACCAGGCACATTTTAGAAGGCTCCTAGAGAGGGAGAGAATAATTTTTCT
>gene=chr10_94050000-94050324; species=equCab
ATTCGTTTTAGCCAACAGCTCTTTCCTCCCGCCAAAGCTGTCCCTAGAGCGTCAGAGAATAATCCTAGGAATGACTGATGATTTTTCCCTTTTGATCCCCTCGTCCCCCCCCACACAATCCACCTGCTTGGAGGTGTCAAGGCGACTAGAAATGGTTAACAGCGATCAGCAGCAGAGAGAGAAACAAACACCCCTGACAACCCACAGCTGAGTAAGCAAGAGCTGTTTATTCACGAACATGTTCCATTTGGAGACTGTTGGCGAGCCCTTGAAAGCCCAGGCACATTTTAGAAGGTTCCTAGAGAGGGAGAGAATAATTTTCTC
>gene=chr10_94050000-94050324; species=gorGor
ATTCGTTTGAGCCGACAGCTCTTTCCTCCCGCCAAAGCTATGCCTCGAACGTCAGAAGCTGACCCAAGGAGTGACTGATGATTTCTCCTTTTTGATTCCCCACCCCCGCCACTCCCAATCCACCTGCTTGAAGGTGTCAACGCGACTAGAAACGGTTAACAGTGACCAGCAGCAGAGAGAGAAACAAACATCCCTGACAACCCACAGCTGAGTAAGCAAGAGCTGTTTATTCACCAACGTGTTCCATTTGGAGACTGTCGGCGAGCCCTGGAAAGCCCAGGCACATTTGAGAAGGTTCCTGGAGAGGGAGAGAATCATCTTTCC
>gene=chr10_94050000-94050324; species=panTro
ATTCATTTGAGCCGACAGCTCTTTCCTCCCGCCAAAGCTATCCCTCGAACGTCAGAAGCTGACCCAAGGAGTGACTGATGATTTCTCCTTTTTGATTCCCCACCCCCGCCACTCCCAATCCACCTGCTTGAAGGTGTCAACGCGACTAGAAACGGTTAACAGTGACCAGCAGCAGAGAGAGAAACAAACATCCCTGACAACCCACAGCTGAGTAAGCAAGAGCTGTTTATTCACCAACGTGTTCCATTTGGAGACTGTCGGCGAGCCCTGGAAAGCCCAGGCACATTTGAGAAGGTTCCTGGAGAGGGAGAGAATCATCTTTCC
>gene=chr10_94050000-94050324; species=papHam
ATTCATTTGAGCCAACAGCTCTTTCCTCCCGCCAAAGCTATCCCTCGAACGTCAGAAGCTGACCCAAGGAGTGACTGATGATTTCTCCTTTTTGATTCCCCACCCCCGCCACTCCCAATCCACCTGCTTTAAGGTGTCAACGCGACTACAAACGGTTAACAGTGACCAGCAGC--AGAGAGAAACAAACATCCCTGACAACCCACAGCTGAGTAAGCAAGAGCTGTTTATTCACCAACGTGTTCCATTTGGAGACTGTCGGCGAGCCCTGGAAAGCCCAAGCACATT----AAGGTTCCTGGAGAGGGAGAGAATCATCTTTCC
>gene=chr10_94050000-94050324; species=ponAbe
ATTCGTTTGAGCCGACAGCTCTTTCCTCCCGCCAAAGCTATCCCTCGAACGTCAGAAGCTGACCCAAGGAGTGACTGATGATTTCTCCTTTTTGATTCCCCACCCCCGCCACTCCCAATCCACCTGCTTGAAGGTGTCAACGCGACTAGAAACGGTTAACAGTGACCAGCAGCAGAGAGAGAAACAAACATCCCTGACAACCCACAGCTGAGTAAGCAAGAGCTGTTTATTCACCAACGTGTTCCATTTGGAGACTGTCGGCGAGCCCTGGAAAGCCTAGGCACATTTGAGAAGGTTTCTGGAGAGGGAGAGAATCATCTTTCC
>gene=chr10_94050000-94050324; species=rheMac
ATTCATTTGAGCCAACAGCTCTTTCCTCCCGCCAAAGCTATCCCTCGAACGTCAGAAGCTGACCCAAGGAGTGATTGATGATTTCTCCTTTTTGATTCCCCACCCCCGCCACTCCCAATCCACCTGCTTTAAGGTGTCAACGCGACTACAAACGGTTAACAGTGACCAGCAGC--AGAGAGAAACAAACGTCCCTGACAACCCACAGCTGAGTAAGCAAGAGCTGTTTATTCACCAACGTGTTCCATTTGGAGACTGTCGGCGAGCCCTGGAAAGCCCAAGCACATT----AAGGTTCCTGGAGAGGGAGAGAATCATCTTTCC
>gene=chr10_94147173-94147366; species=hg19
CCTGGAGCCCTGCCTCTTTCCACTCAGGCCCCTCCTTCTTGCCTAGCCACGCCCACACACCATCTGTCAGAGGAGTGGGACATGTAGACCGCTATCCTTGGTCCTGAAACGTCATTAGAGTTAGGGcagtagtttacaacatggctgccaatcggaatcaatgggaaagcacgataaaagcactgactgcaaa
>gene=chr10_94147173-94147366; species=bosTau
TCTGGAGCCCTGCCTCTTTCTACCCAGGTGTCTCTTGCAAGCAGAGC-AAGCCCAC-GCTGATCC-TGGTAACAGAAAGACACATGGGCCGCTATCCTTGGTCCTGAAGCACAGTTAGTGTTGCAGcagtaattctcaacctagctacaaatct--gtcaatggggaaggtagataaa---------------
>gene=chr10_94147173-94147366; species=calJac
CTAGGAGTCCTGCTTCTTTCCACTCAGGCCCCTCCTTCATGCCTAGCCACACTCACACACCATCTGTCAGAGGAGTGGGGCATGTAGACCGCTATCCTTGGTCCTGAATTGTCATTATGATTGGGGcaatagttcacaacctggctgccaatcagaatcaaggggaaagcataataaaagtactgactgcaaa
>gene=chr10_94147173-94147366; species=canFam
CCTGGAGCCCTGCCTGTTTCCCAGCAAGACTCTTCTGCATACAGAGC-ATACTCAC-CATGGTCTGT--CAGGAGTAGGGCATGTGGGCCACTATCCTTGGTCCTGAACCAACATTAAAATTGCAGCCGTAATTCA-----tagctgcaaatctgaatcaatagggaagcttgataaatgtactgattgcaaa
>gene=chr10_94147173-94147366; species=equCab
-CTGGAGCCCTGCCTGCTTCCACCCAGGCCCCTCCTGCATGCCTAGC-AGGCCCAT-GATGGTCTGTCACAGGAGCAGGGCACGTGGACCGCTATCCTTGGTCCTGAACCATCATTAGAGTTGCATcagtaattcactatctgactgcaaatctgagtcaatgggaaagcttaataaacgtactgattgcaaa
>gene=chr10_94147173-94147366; species=gorGor
-------------------------------------------------------------------------------------------------------------------------------------------------------------------------------------------------
>gene=chr10_94147173-94147366; species=panTro
CCTGGAGCCCTGCCTCTTTCCACTCAGGCCCCTCCTTCTTGCCTAGCCACGCCCACACACCACCTGTCAGAGGAGTGGGGCATGTAGACCGCTATCCTTGGTCCTGAAACGTCATTAGCGTTAGGGcagtagtttacaacatggctgccaatcggaatcaatgggaaagcatgataaaagcactgactgcaaa
>gene=chr10_94147173-94147366; species=papHam
CCTGGAGCCCTGCGTCTTTCCACTCAGGCCCCTCTTTCTTGCCTAGCCAAGCCCACACACTGTCAGTCAGAGGAGTGGGGCATGTAGACCGCTATCCTTGGTCCTGAACTGTCGTTAGAGTTAGGGTAGTAGTTTACAACCTGGCTGCCAATCAGAATCAATGGGAAAGCATGATAAAAGCACtgactgCAAA
>gene=chr10_94147173-94147366; species=ponAbe
CCTGGAGCCCTGCCTCTTTCCACTCAGGCCCCTCCTTCTTGCCTAGCCAAGCCCACACACCATCTGTCAGGGGAGTGGGGCATGTAGACCGCTATCCTTGGTCCTGAACCATCATTAGAGTTAGGGcagtagtttacaacctggctgccaatcagaatcaatgggaaagcatgataaaagcactgactgcaaa
>gene=chr10_94147173-94147366; species=rheMac
CCTGGAGCCCTGCCTCTTTCCACTCAGGCCCCTCCTTCTTGCCTAGCCAAGCCCACACACCGTCAGTCAGAGGAGTGGGGCATGTAGACCGCTATCCTTGGTCCTGAACTGTCGTTAGAGTTAGGGTAGTAGTTTACAACCTGGCTGCCAATCAGAATCAATGGGAAAGCATGATAAAAGCACtgact-caaa
>gene=chr10_97106746-97107070; species=hg19
GTTGGGTAGCCCTCTGTTCCCAGATGCCCAGGTCCAAGTCAGCCTCTGCCCCTTCTCCACTTCCTGATCAAGTGTGTCATTAAGTCAGGAGGGACCTCCCTCCACACCTCCATCCCTCCACAACCCTGTTGCTCAAAGCTGACATCTAGTTTCCATTGACACAAAGCTTCCTTTGATTTCACATTCTCTTCACTCTAATCTGTCACCCAGGAGCACAAATAACATTCCTAACATTCTTCCTCACATCTCTTCCTTGCTTTGAAGTTGGCTGCTGCTCTCAACTTTCCCTCAGTTCAAATCTCAATTCCTGCCATAGGTGAAGGC
>gene=chr10_97106746-97107070; species=bosTau
GTTGGGGAGCCCTCTCGTCCTAG-CTCCCAAGCCTAAGTCATCCGCAGCCCCGTCTCCACTTTCTCATCGAGTCTGTCATTAAGTCACGCCAACTCTCCCTCAGTCCC-------CTCCACAACCCCTCT---CAGGTCCGACCTCTGGTCCCCACAAGCACAAAGCTTCCTTTGACTTCA-GTTCTCTTCACTCTAATCTGTCACTCAGAGGCACAAATAACATTCCTCAAATGCCTCCTCATATCACTGCCTCACTCTGAAGTTGGCCGAGTCTCTCAACTGTCCTTCAGGTCAACTCTCAATGCCTGAGGTGGGTTAAGGT
>gene=chr10_97106746-97107070; species=calJac
GCTGGGTAGCCCTGTCTTCCCAGATGCCCAGGTCTGAGTCAGCCTCTGCCCCTTCTCCACTTCCTGGTCAAGTCTGTTGTTAAGTCTAGAGGGACCTCCCTCCAGATCTCCA--------CAATCCTGTCGCT-GAAGCTGACATCTAGTTCCCAGTGGCACAAAGCTTCCTTAGATTTCACATTCTCTTCACTCCA-----TCGCCCAGGAGCACAAGTAACATTCCTAACATTCTTCCTCACATCTCTTCCTTGCTTTGAAGTTGGCTGCTGCTCTCAACTTTCTCTCAGCTCAAATCTCAACTCCTGCCATAGGTGAAGGC
>gene=chr10_97106746-97107070; species=canFam
TTGGGGCAGCTCTCTCTTTCTGGA-CTCCAGGCCTAAGTCCTCCTCGGCTCCAGCTAC---------TCAAGTCTGTCACTAAGTCATGCCAACCCTTCCTCTAGAAC------CCTCCACAAGCACACT---CAAGTCTGA-CTTGAGCTCCCACACACACAAAGCCTCCTTTGACTTCATGTTCTCTTCACTTTCATCTATTACTCAGGAGCACAAATAACATTCCTCAAATACTTCCTC-CATCACTTCCTTGCTTTGAAGTTGGCAGAGGCTCTCAAGTATCCCTCAGATCAAATTTCAATTCCTGACGTGGGTTAAGGT
>gene=chr10_97106746-97107070; species=equCab
CTTAGGTAGCCCTCTCCTTCCAGACCCCAAGGGCTAAGTCTCCCTCAGCCCAATCTCTACTTCCTCATCAAGCCTGTCATTAAGTCACAACAACCCACCCTCCCACCC-------CTCCACAACCCCGCT---CAGGCCTGACCTCTAGTTCTCACAGGCACAAAGCTTCCTTTGAGTTCACATTCTCTTTGCTCTAATCTGTCACTCAGGAGCACAAATAACATTCCTCAAATACTTCTTCACATCACTTCCTTGCTTTGAAGTTGGCCAAGGCTCTCAACTGTCCCTCAGCTCAAGGCTCAGTTCCTGATGCAGGTTAAGGG
>gene=chr10_97106746-97107070; species=gorGor
------------------------------------------------------------------------------------------------------------------------------------------------------------------------------------------------------------------------------------------------------------------------------------------------------------------------------------
>gene=chr10_97106746-97107070; species=panTro
GTTGGGTAGCCCTCTGTTCCCAGATGCCCAGGTCCAAGTCAGCCTCTGCCCCTTCTCCACTTCCTGATCAAGTGTGTCATTAAGTCAGGAGGGACCTCCCTCCACACCTCCATCCCTCCACAAACCTGTTGCTCAAAGCTGACATCTAGTTTCCATTGACACAAAGCTTCCTTTGATTTCACATTCTCTTCACTCTAATCTGTCACCCAGGAGCACAAATAACATTCCTAACATTCTTCCTCACATCTCTTCCTTGCTTTGAAGTTGGCTGCTGCTCTCAACTTTCCCTCAGTTCAAATCTCAATTCCTGCCATAGGTGAAGGC
>gene=chr10_97106746-97107070; species=papHam
GTTGGGTAGTCCTCTCTTCCCAGATGCCCAGGTCTGAGTCAGCCTCCGCCCCTTCTCCACTTCCTGATCAAGTGTGTCATTAAGTCAGGAGGGACCTCCCTCCACACCTCCATCCCTCCGCAACCCTGTTGCTCAAAGCTGACGCCTAGTTTCCATTGACACAAAGCTTCCTTTGATTTCACATTCTCTTCACTCTAATCTGTCACCCGGGAGCACAAATAACATTCCTAACATTCTTCCTCACATCTCTTCCTTGCTTTGAAGTTGGCTGCTGCTCTCAACTTTCCCTCAGTTCAAATCTCAATTCCTGCCATAGGTGAAGGC
>gene=chr10_97106746-97107070; species=ponAbe
GTTGGGTAGCCCTCTCTTCCCAGATGCCCAGGTCTGAGTCAGCCTCTGCCCCTTCTCCACTTCCTGATCAAGCGTGTCATTAAGTCAGGAGGGACCTCCCTCCACACCTCCATCCCTCCACAACCCTGTTGCTCAAAGCTGACATCTAGTTTCCATTGACACAAAGCTTCCTTTGATTTCACATTCTCTTCACTCTAATCTGTCACCCAGGAGCACAAATAACATTCCTAACATTCTTCCTCACATCTCTTCCTTGCTTTGAAGTTGGCTGCTGCTCTCAACTTTCCCTCAGTTCAAATCTCAATTCCTGCCATAGGTGAAGGC
>gene=chr10_97106746-97107070; species=rheMac
GTTGGGTAGTCCTCTCTTCCCAGATGCCCAGGTCCGAGTCAGCCTCCGCCCCTTCTCCACTTCCTGATCAAGTGTGTCATTAAGTCAGGAGGGACCTCCCTCCACACCTCCATCCCTCCGCAACCCTGTTGCTCAAAGCTGACGCCTAGTTTCCATTGACACAAAGCTTCCTTTGATTTCACATTCTCTTCACTCTAATCTGTCACCCGGGAGCACAAATAACATTCCTAACATTCTTCCTCACATCTCTTCCTTGCTTTGAAGTTGGCTGCTGCTCTCAACTTTCCCTCAGTTCAAATCTCAATTCCTGCCATAGGTAAAGGC
>gene=chr10_98841409-98841733; species=hg19
GGATGCTCAAAGGGAATAAGACCCTAACAACTTTCCAGGCAGGCAGAAACACAGAGCCCTGACTGTTAACAGGAGCAAGGAAGGTTTCCAGTTGGCTGAGGGTCATCTGCAGGTGGCCACAACAAAAGCCCAGAGGAGCTACGAGGAACCACAAGGAGTCGCTGTCTGGGGAGCTGTCCGTGGTCCTGAATCCATCCGGCGGCTCTTCCTCTGCTCAGGGCTAAAGACTCACCTTGGATCCCAGCCACCTTCAACCTGACCCATCTGGCCCACACATCAAACCTTGTCTACTCAGCTCTTCTTTCTCCAAAGCCTACAGAGAGT
>gene=chr10_98841409-98841733; species=bosTau
ACATGCCCCAAGGGCAGGAGACCCTAACTACCTCCAAGACAGGCAAAAAGACAGAGCTTTGCCTGTT-GCTGG-GCAAGGAAGAGGTCTAATTGGCTGAGTGTGTTCTGCAAGTGGCAAGAG--------GGAGAAAGCTCAGAAAAACCAGGATCGGCGGCCGATTGGGGAGCTGTCCATGGTGCTGAACCCTCTCAGCAGCCCGCCCTTTGATCAAGATTAAAGACATATCTTGGTTTCTAGGCACCTTCTACC---------TAGCCCACACACCAAACCTTGT---ATAGGAAAGTTTTTTTTATAAGCCCACAGAGAGT
>gene=chr10_98841409-98841733; species=calJac
GGATGCTCAAAGGGAATAAGACCCTAACTACTTTCCAGGCAGGCAGAAACAC--AGCCCTGCCTGTT-ACAGGAGCAAGGAAGGTTTCCAGTTGGATGAGGGTGATCTGCAGGTGGCCACAGCAAAAGTCCCGAGGAGTT---AACAGCCACAAGGAGTCGCTGTCTTGGGAGCTGTCCGTGGTCCTGAATCCATCGGT--ACACTTCCTCTGCTCAGGGATAAAGACTCTCCTTGGATACCAGCCACTTTCAGCCTGGCACATCTGGCCCACACATCAAACCTTGTCTACTCAGCTCATCTTTCTGCAAAGCTTACAGAGAGT
>gene=chr10_98841409-98841733; species=canFam
GGGTGCCCAAAAGGTATAAGACCCTAGCCACTTCCCAGTCAGGCAGAAAAAC--AGCTCTGCCGGTT-ATAGG-GCAA-----GTCTCTAG-TGGCTGAGTGTGATCCACAAGTGGCCACAG--------AAGGAAAGCTC--AGGAGCTAGAAGGAGCCGCTGCCTGAGGAGCTGTCCATGGTTCTGAACCTTCTTGGCAGCTCTTCTTCTGGTCTCAGCTAAAGACACATTTTGGATCCCATCCAACTTCAACCTTACCCATCTGGCCCACACACCAGACCTTGCCTATTGAGCTTTTCTTTCCCAAAAGCCAACAGGGAGT
>gene=chr10_98841409-98841733; species=equCab
----------------------------TCCCTCCCTGGTAGGCAGAAAGACAGAGCCCTGCCTGTT-ATGGG-GCAAGGAAGGTTTCTAGCCGGCTGAGTGTGACCTGCAGGTGGTCACAG-------CCAGGAGAGCTCAGAGGAGCCAGGAGGAGAAGCTGTCTGAGGAGCTGTCCGTGGTCCTGAACCCTCTCAGCAGCTCTACCTCTGGGCAGGACTAAACACACACCTTGGAGCCTAGCCACCTCCAACCTTACCCATACAGCCCCCACTCCAGACCTTGTCTACTCAGCTTTTCTGTTTTACAAGCCCACAGGGAGT
>gene=chr10_98841409-98841733; species=gorGor
GGATGCTCAAAGGGAATAAGACCCTAACTACTTTCCAGGCAGGCAGAAACACAGAGCCCTGACTGTT-ACAGGAGCAAGGAAGGTTTCCAGTTGGCTGAGGGTGATCTGCAGGTGGCCACAACAAAAGCCTAGAGGAGCTGCGAGGAACCACAAGGAGTCGCTGTCTGGGGAGCTGTCCGTGGTTCTGAATCCATCCGGCGGCTCTTCCTCTGCTCAGGGCTGAAGACTCACCTTGGATCCCAGCCACCTTCAACCTGACCCATCTGGCCCACACATCAAACCTTGTCTACTCAGCTCTTCTTTCTCCAAAGCCTACAG-GAGT
>gene=chr10_98841409-98841733; species=panTro
GGATGCTCAAAGGGAATAAGACCCTAACAACTTTCCAGGCAGGCAGAAACACAGAGCCCTGACTGTTAACAGGAGCAAGGAAGGTTTCCAGTTGGCTGAGGGTGATCTGCAGGTGGCCACAACAAAAGCCCAGAGGAGCTACGAGGAACCACAAGGAGTCGCTGTCTGGGGAGCTGTCCGTGGTCCTGAATCCATCCGGCAGCTCTTCCTCTGCTCAGGGCTAAAGACTTACCTTGGATCCCAGCCACCTTCAACCTGACCCATCTGGCCCACACATCAAACCTTGTCTACTCAGCTCTTCTTTCTCCAAAGCCTACAGAGAGT
>gene=chr10_98841409-98841733; species=papHam
GGATGCTCAAAGGGAATAAGACCCTAACGACTTTCCAGGCAGGCAGAAACACAGAGCCCTGACTGTC-ACAGGAGCAAGGAAGGTTTCCAGTTCGCTAAGGGTGATCTGCAGGTGGCCACAACAAAAGCCCA---GAGTTACGAGGAGCCACAAGGAGTCGCTGTCTGGGGAGCTGTCCGTGGTACTGAATCCATCTGGCAGCTCCTCCTCTGCTCAAGGCTAAAGACTCACCTTGGATCCCAGCCACCTTCAACCTGGCTCATCTAGCCCACACATCAAACCTTGTCTACTCAGCTCTTCTTTCTCCAAAGCCTACAGAGAGT
>gene=chr10_98841409-98841733; species=ponAbe
GGATGCTCAAAGGGAATAAGACCCTAACTACTTTCCAGGCAGGCAGAAACACAGAGCCCTGACTGTT-AGAGGAGCAAGGAAGGTTTCCAGTTGGCTGAGGGTGATCTGCAGGTGGCCACAACAAAAGCCCAGAGGAGCTACGAGGAACCACAAGGAGTCGCTGTCTGGGGAGCTGTCCGTGGTCCTGAATCCATCCGGCGGCTCTTCCTCTGCTCAGGGCTAAAGACTCACCTTGGATCCCAGCCACCTTCAACCTGGCCCATCTGGCCCACACATCAAACCTTGTCTACTCAGCTCTTCTTTCTCCAAAGCCTACAGAGAGT
>gene=chr10_98841409-98841733; species=rheMac
GGATGCTCAAAGGGAATAAGACCCTAACGACTTTCCAGGCAGGCAGAAACACAGAGCCCTGACTGTT-ACAGGAGCAAGGAAGGTTTCCAGTTCGCTAAGGGTGATCTGCAGGTGGCCACAACAAAAGCCCA---GAGTTACGAGGAGCCACAAGGAGTCGCTGTCTGGGGAGCTGTCCGTGGTACTGAATCCATCTGGCAGCTCCTCCTCTGCTCAAGGCTAAAGACTCACCTTGGATACCAGCCACCTTCAACCTGGCTCATCTAGCCCACACATCAAACCTTATCTACTCAGCTCTTCTTTCTCCAAAGCCTACAGAGAGT
>gene=chr10_99160916-99161129; species=hg19
GCTGCTGTGGCCTTTCTTCCAGCGCTTCAACTTAGCTGAGACACCAGAAGGCAACTTTCCCGAGCGACCCATGTTGACTAAGCCGTGGCGAGGAATGAGCTTAAATGACCGGCTTCCAGGGACGTAGAAACACGCTCAGAACCCACGTGGATACCCTGTAGCCTTCACTTCCTCTTCTTCTGGCGTCACTTCCGGATTCGTGTGCATTACTAT
>gene=chr10_99160916-99161129; species=bosTau
GCTGCTGTGGCCTTTCTTCCAGCGTTTCAACTTGGCCGAGACCCCGGAGGGCAACTTCCCCGAGCGACCCATGCCTAGTAGGCAG------GGAGAGAGGTTAAAGGATTGGGTTCGGGGAACT--AAAATACACGCAGGACCCACGTGGGTTCGCAG-CCGCTCCACTTCCTCTTCCTCTGACGTAACTTCCTTATTCGCGTCCGTTTCCAT
>gene=chr10_99160916-99161129; species=calJac
GCTGCTGTGGCCTTTCTTCCAGCGCTTCAATTTAGCTGAGACACCAGAGGGCAACTTCCCCGAGCGACCCATATTGACTAAGCCGTGGCTGGGAGTGAACCTAAAGGACCAGTTCCCAGGTACTTAGAAACACGCTCAGAACCCACGTGGATACCCTGTACCCTTCACTTCCTCTTCTTCTGGCGTCACTTCCGGATTCGTGCCTATTACTAT
>gene=chr10_99160916-99161129; species=canFam
GCTACTGTGGCCTTTCTTCCAGCGTTTCAACTTGGCCGAGACACCCGAGGGCAACTTTCCCGAGCGACCCATCTC-GAGAAGCCA------CCACTCAGCTCACAGCACCAGCCACCGGAACC-TGGGAACACGCGCAGAACCCACGTGGACCCGC-GACGGCTTCACTTCCTCTTTCTCTGACGTAACTTCCGGATTCGCGTCTGTTTCTAT
>gene=chr10_99160916-99161129; species=equCab
ACTGCTATGGCCTTTCTTCCAGCGCTTCAACTTAGCCGAGACACCAGACGGCAACTTGCCCGAGCGACCCATGTC-----------------GACTGAGCTTCACTGACTGGCTCCCCGGACG-CAGAGACAGGCGCAGAACCCACGTGGACCCGTAGCCCGCTTCACTTCCTCTTCCTCTGGCGTCACTTCCGGATTCGAGTCGGTTACTAT
>gene=chr10_99160916-99161129; species=gorGor
---------------------------------------------------------------------------------------------------------------------------------------------------------------------------------------------------------------------
>gene=chr10_99160916-99161129; species=panTro
GCTGCTGTGGCCTTTCTTCCAGCGCTTCAACTTAGCTGAGACACCAGAGGGCAACTTTCCCGAGCGACCCATGTTGACTAAGCCGTGGCGAGGAATGAGCTTAAATGACCGGCTTCCAGGGACGTAGAAACACGCTCAGAACCCACGTGGATACCCTGTAGCCTTCACTTCCTCTTCTTCTGGCGTCACTTCCGGATTCGTGTGCATTACTAT
>gene=chr10_99160916-99161129; species=papHam
GCTGCTGTGGCCTTTCTTCCAGCGCTTCAACTTAGCTGAGACACCAGAGGGCAACTTTCCCGAGCGACCCATGTTGACTAAGCCGTGGCCGGCACTGAGCTTAAACGACCGGCTTCCAGGAACGTGGAAACACGCTCAGAACCCACGTGGATACCCTGCAGTCTTCACGTCCTCTTCTTCTGGCGTCACTTCCGGATTCGTGTGCATTACTAT
>gene=chr10_99160916-99161129; species=ponAbe
GCTGCTGTGGCCTTTCTTCCAGCGCTTCAACTTAGCTGAGACACCAGAGGGCAACTTTCCCGAGCGACCCATGTTGACTAAGCCGTGGCGGGGAATGAGCTTAAATGACCGGCTTCCAGGGACGTAGAAACACGCTCAGAACCCACGTGGATACCCTGTAGCCTTCACTTCCTCTTCTTCTGGCGTCACTTCCGGATTCGTGTGCATTACTAT
>gene=chr10_99160916-99161129; species=rheMac
GCTGCTGTGGCCTTTCTTCCAGCGCTTCAACTTAGCTGAGACACCAGAGGGCAACTTTCCCGAGCGACCCATGTTGACTAAGCCGTGGCCGGCACTGAGCTTAAACGACCGGCTTCCAGGAACGTGGAAACGCGCTCAGAACCCACGTGGATACCCTGTAGTCTTCACGTCCTCTTCTTCCGGCGTCACTTCCGGATTCGTGTACATTACTAT
>gene=chr10_99254943-99255267; species=hg19
ATAAAGGTGGCTGCCTGGAATTAAACGTCCAGGGAGCAGTGAGAAAAAAAGGCTGGGGCCAGGTAGTGGCAGGCTTTGAAGGCTTGCCCAAGAGGCCTTTAACCCTTAGGCTGCCAGGTTATTTCCCTCCCATCGCCTGCAGCTTCTTTACAGCTGACACTTTCACCAGGAACCCAGGTACAAAACAAAGGTGGCAGCAGCTGCTTTTGTGATCAAAGGGTGCTCCTTCTGCATTTAAATTTGCAGGCTGCTACTCTGAGTGACTGAACAGGAAGCTAGCTGGTCCCTTTAGCGCTAACAAAGCTTGATTTAGGCTGAAAGATT
>gene=chr10_99254943-99255267; species=bosTau
ATCAAGGTGGCTGCCTGAAACTAAAGATCCAGA---------------------GGGG------AGTGGCAGCCACCGAATGCCTGGCTGAGAAGTCTTTAACCCTTAGGCTGCCAAGTCACTTCTCTTCCATCATTTGCAC--CCTCTGCATCTGACACCTTCATCAGGAACTCAAATG-GAAACAAAGTTGGTGGTAACTACCTTTGTGAGCACAGGGTGTTCCTTCTGCAGT-AAATTTGTAGGCTGCTGCTGTGAGTGGCTGAATAGAA----AGTTGGTCCCTTCAGCAATCACAAAGCTTGACTTAGGCTGGAGGATT
>gene=chr10_99254943-99255267; species=calJac
ATAAAGGTGGCTGCCTGGAATTAAAGGTCCAGGGAGTGGTGAGAAAAAAAGGCTGGGGCCAGGCAGTGGCAGGCTTTGAAGGCTTG-CCAAGAGGCCTTTAACCCTTAGGCTGCCAGGTCATTTCCCTTCCATTGCTTGCACCTTCTTTACAGCTGACACTTTCACCAGGAACCCAGGTACAAAACAAAGGTGGCAGCAGCTGCTTTTGTCATCAAAGGGTGTTCCTTCTCCATTAAAATTCACAGGCTGCTGC--TGAGTGACTGAATAGGAAGCTAGCTGGTCCCTTTAGCACTAACAAAACTTGATTTAGGCTGAAGGATT
>gene=chr10_99254943-99255267; species=canFam
ATGT-GGCAGCCACCTGTCACTTAAGGTCCAGAAGGGACTGGTAGAGAAGGGCTGGGGCCAGATAGTGGCA-ACTTCTAGTATGAAAATGAAAAGTCTTTAACCCTTAGCCTACTGGGTCATTTCTCTTCTATCACTTGCA---CCTTTATATCTGACACCTTCATCAGAAACCCAGGTGCAAATTAAAGTCGGTCATAGCTGCCTTTGTGATCACAGGGTATTCCTTCTGCATT-AAATTTGTAGGCTGCTGCTGTAAGTGGCTGAATAGAA----AGCTGGTCCCTTTAGCTCTAACAAAGCTAGACTCAGGCT---GGACT
>gene=chr10_99254943-99255267; species=equCab
AACAAGGTGGCTGCCTGGAGCTAAAGGTCTGGAGGAGAGTGGTAGAAAAAAGCTGGGGCCAGGTGCTGGCAGCCTTTGAATGCCTGGCCGAGAAGCCTTTAACCCTTAGGCTGCCAAGTCATTTCTCTTTGGTCATTTGCA---TCTTTTTATCTGACACCTTCACCAGGAACTCAGGTGCAAAACAAAGTTGGTGGTAGCTGCCTTTGGGATCACAGGGTGTTCCTTCTTCATT-AAGTCTGTAGGCTGCTGCTGTGAGTGGCTGAATAGAA----AGCTGGTCCCTTTAGCACTAACAAAGCTTGACTTGCGCTGGAGGATT
>gene=chr10_99254943-99255267; species=gorGor
ATAAAGGTGGCTGCCTGAAATTAAATATCCAGGGAGCAGTGAGAAAAAAAGGCTGGGGCCAGCTAGTGGCAGGCTTTGAAGGCTTGCCCAAGAGGCCTTTAACCCTTAGGCTGCCAGGTTATTTCCCTCCCATCGCCTGCAGCTTCTTTACAGCTGACACTTTCACCAGGAACCCAGGTACAAAACAAAGGTGGCAGCAGCTGCTTTTGTGATCAAAGGGTGCTCCTTCTGCATTTAAATTTGCAGGCTGCTACTCTGAGCGACTGAACAGGAAGCTAGCTGGTCCCTTTAGCGCTAACAAAGCTTGATTTAGGCTGAAGGATT
>gene=chr10_99254943-99255267; species=panTro
ATAAAGGTGGCTGCCTGGAATTAAACATCCAGGGAGTAGTGAGAAAAAAAGGCTGGGGCCAGGTAGTGGCAGGCTTTGAAGGCTTGCCCAAGAGGCCTTTAACCCTTAGGCTGCCAGGTTATTTCCCTCCCATCGCCTGCAGCTTCTTTACAGCTGACACTTTCACCAGGAACCCAGGTACAAAACAAAGGTGGCAGCAGCTGCTTTTGTGATCAAAGGGTGCTCCTTCTGCATTTAAATTTGCAGGCTGCTACTCTGAGTGACTGAACAGGAAGCTAGCTGTTCCCTTTAGCGCTAACAAAGCTTGATTTAGGCTGAAGGATT
>gene=chr10_99254943-99255267; species=papHam
ATAAAAGTGGCTGCCTGGAATTAAATGTCCAGGGAGCAGTGAGAAAAAAAGGCTGGGGTCAGGTAGTGGCAGGCTTTGAAGGCTTGCCCAAGAGGCCTTTAACCCTTAGGCTGCCAGGTCATTTCCCTCCCATCGCCTGCACCTTCTTTACAGCTGACACTTTCACCAGGAACCCAGGTACAAAACAAAGGTGGCAGCAGCTGCTTTTGTGATCAAAGGGTGTTCCTTCTTCAGTTAAATTTGTAGGCTGCTACTCTGAGTGACTGAACAGGAAGCTAGTTGGTCCCTTTAGCACTAACAAAGCTTGATTTAGGCTGAAGGATT
>gene=chr10_99254943-99255267; species=ponAbe
ATAAAGGTGGCTGCCTGGAATTAAATGTCCAGGGAGCAGTGAG-AAAAAAGGCTGGGGCCAGGTAGTGGCAGGCTTTGAAGGCTTGCCCAAGAGGCCTTTAACCCTTAGGCTGCCAGGTTATTTCCCTCCCATCACCTGCAGCTTCTTAACAGCTGACACTTTCACCAGGAACCCAGGTACAAAACAAAGGTGGCAGCAGCTGCTTTTGTGATCAAAGCGTGTTCCTTCTGCATTTAAATTTGCAGGCTGCTACTGTGAGTGACTGAATAGGAAGCTAGCTGGTCCCTTTAGCGCTAACAAAGCTCGATTTAGGCTGAAGGATT
>gene=chr10_99254943-99255267; species=rheMac
ATAAAAGTGGCTGCCTGGAATTAAATGTCCAGGGAGCAGTGAGAAAAAAAGGCTGGGGTCAGGTAGTGGCAGGCTTTGAAGGCTTGCCCAAGAGGCCTTTAACCCTTAGGCTGCCAGGTCATTTCCCTCCCATCACCTGCACCTTCTTTACAGCTGACACTTTCACCAGGAACCCAGGTACAAAACAAAGGTAGCAGCAGCTGCTTTTGTGATCAAAGGGTGTTCCTTCTGCAGTTAAATTTGTAGGCTGCTACTCTGAGTGACTGAACAGGAAGCTAGTCGGTCCCTTTAGCACTAACAAAGCTTGATTTAGGCTGAAGGATT
>gene=chr10_99815698-99816022; species=hg19
atttcttatttccattctgtcatctgtggtggtaactatacttcccagctttgtgtcagctgcagacttgattagaaccccttgtatgtcgtcttctgagtcacaggtaacagtgccaatgaggtcagcaccaaggacagagcccgatggcttgcccctacagacctcctttgggttgacacagaaaaaactaatcaacatgctttgactgtggtgctcatccagctgtgactccacttCCtgtcctctgacccaattctcatttccccatcatgtcctcaagggcaccaggtaaagcatttgtcaaatgccatgctgaaatca
>gene=chr10_99815698-99816022; species=bosTau
atttcttatttccattctgacatcttaagtggtaactatgctttctagctttgcgcctgctgcaaacttgattagaacaccccgtacattgtcttctgagtcacaggtaacaatgccagtgaggtcagcgccaaggacagagctctatggcaggccactagagacctccatggggttgacacag-aaaaactaatcaacattc-ttgactgtggtgctcatccagctatgactccacttcctgtcctctgacccaattctcatttccccatcacatcctcaagggcaccaggcaaagcatttgtcaaatgccatgctgaaatca
>gene=chr10_99815698-99816022; species=calJac
atttcttatttccattctgtcatctgtagtggtaactatacttcccagatttgtgttggctgcagacttgattagaacacctcgtacgtcgtcttctgagtcacaggtaacaatgccaatgaggtcagcaccaaggacagtgctctatggcctgccccttgagacttcttttgggttgacacag-aaaaactaatcaacatgctttgactgtggtgctcatccagctatgactccacttcctgtcctctgacccaattctcatttccccatcatgtcctcaagggcaccaggtaaagcatttgtcaaatgccatgctgaaatca
>gene=chr10_99815698-99816022; species=canFam
atttcttatttccattctgacatctgtagtggtaactatacttcccagctttctgtctgctgcaaactttattagaacaccttgtacgttgtcttctgagtcacaggtaacaaagccaacgaggtcagcgccaaggacagagctctgtggcatgccactagagacctcctttgggttgacacag-aaaaactaatcaacattctttgactgtggtgctcatccagctatgactctacttcctgtcctgtgacccaattctcatttccccatcacatcctcaagggcaccaggtaaaacatttgtcaaatgccatgctgaaatca
>gene=chr10_99815698-99816022; species=equCab
atttcttatttccattctgtcatctctagtggtaagtgtgtttcccaactttgtgtctgctgcaaacttgattagaacactttgtacatcgtcttctgtgtcacaggtaacaatgccaatgaggtcggcgccaaggacagagctctatggcatgtcactagagacttcctttgggttgacacag-aaaaactaatcaacattctttgactgttatgctcatccaactatgactccacttcctgtcctctgacccaattctcatttccccatcatatcctcaagggcactaggcaaagcatttgtcaaacgccacgctgaaatca
>gene=chr10_99815698-99816022; species=gorGor
------------------------------------------------------------------------------------------------------------------------------------------------------------------------------------------------------------------------------------------------------------------------------------------------------------------------------------
>gene=chr10_99815698-99816022; species=panTro
atttcttatttccattctgtcatctgtagtggtaactatacttcccagctttgtgtcagctgcagacttgattagaaccccttgtatgtcgtcttctgagtcacaggtaacagtgccaatgaggtcagcaccaaggacagagcccgatggcttgcccctacagacctcctttgggttgacacagaaaaaactaatcaacatgctttgactgtggtgctcatccagctatgactccacttcctgtcctctgacccaattctcatttccccatcatgtcctcaagggcaccaggtaaagcatttgtcaaatgccatgctgaaatca
>gene=chr10_99815698-99816022; species=papHam
atttcttatttccattctgtcatctgtagtggtaactatacttcccagctttgtgtcggctgcagacttgattagaacaccttgtacgtcgtcttctgagtcacaggtaacaatgccaatgaggtcagcaccaaggacagagctcgatggcatgcccctacaaacctcttttgggttgacacag-aaaaactaatcaacatgatttgactgtggtgctcatccagctatgactccacttCCtgtcctctgacccaattctcatttccccatcatgttctcaagggcaccgggtaaagcatttgtcaaatgccatgctggaatca
>gene=chr10_99815698-99816022; species=ponAbe
atttcttatttccattctgtcatctgtagtggtaactatacttctcagctttgtgtcagctgcagacttgattagaaccccttgtatgtcgtcttctgagtcacaggtaacagtgccaatgaggtcagcaccaaggacagagcccgatggcttgcccctacagacctcctttgggttgacacagaaaaaactaatcaacatgctttgattgtggtgctcatccagctatgactccacttcctgtcctctgacccaattctcatttccccatcatgtcctcaagggcaccaggtaaagcatttgtcaaatgccatgctgaaatca
>gene=chr10_99815698-99816022; species=rheMac
atttcttatttccattctgtcatctgtagtggtaactatacttcccagcttcgcgtcggctgcagacttgattagaacaccttgtacgtcgtcttctgagtcacaggtaacaatgccaatgaggtcagcaccaaggacagagctcgatggcctgcccctacaaacctctttcgggttgacacag-aaaaactaatcaacatgctttgactgtggtgctcatccagctatgactccacttcctgtcctctgacccaattctcatttccccatcatgttctcaagggcaccgggtaaagcatttgtcaaatgccatgctggaatca
>gene=chr10_102820304-102820628; species=hg19
CCTCTCCTTGGGTGATTCCATTCGTCAGCCCCACAAGTCCCCGTCTCTGGCCTTTTTCAGGGTCTCCGGCAGCTCTCTGACAGTTCCCCTTCTGTCTCAGGTCGACACTTATTCCAAGGACCAGGGATTACTCACAACTATCCGCCAGAGTTTGCTCCGCCCTTTCTTTTTCCTGTTTAAAATCCGCGGGCTCTTAGTGTTCTCGGTTCCTAGATTTCCTGTTCTGATTCTCGCGACAGTTGCGAGGCCTCGCGTGAAGTTCCCTTCTAGTCCCTATTTCGAATTTGAGACCGGGAGAGAGTGTCTGCCCTTGCCCACCTCCTC
>gene=chr10_102820304-102820628; species=bosTau
CATGTCCTTAGGTGGCTCCAATAGTTAGCCCCGCAAGTTCCCTCCCCTCCTTTTTTTCAGGGCTTCCCGCAGTTCTCTTACAGTT-CACTTGAGCTCCAGATCAACACTTGGCCCAAGGACAAAGAATTACCCGTAAA---CAGCCACACCTGGCTCCGCCCATTCTTTTTCCGATTTAAAACCCGCGGGCTTTTCCTGTTCTGCATTCCTAGACTTCCTGTTTTGATTCTCGCGACAGTTAGGAGACCTCGCGTGAAGTTTGCTTTGCGAC-CCCGTCTGCGTTTGAGACTGCAGGACTGTGTCTGCCTACCCCCACCTCATC
>gene=chr10_102820304-102820628; species=calJac
CCTCTCCTTGGGTAACTCCATTCGTCAGCCCCACAAGTCCCCAACTCTGGCCTTTTTCAGGGTTTCCAGCAGCTCTCTGACAGTTACCCTTCTGCCCTAGATCGACACTTAGGCCAAGGACCAGGGATT----ACGACTACAGGCCAGAGGTGGCTCCGCCCTTTCCTTTTCCTGTTTAAAATCCGCGGGCTCTTAGTGTTCTCGGTTCCTAGATTTCCTGTTCTGATTCTCGCGACAATTGCAAGGCCTCGCGTGTAGTTCCGTTCTCGTCCCTCTTTCGAATTGGAGACTGGGAGAGAATATCTGCCCTTGCCCAC------
>gene=chr10_102820304-102820628; species=canFam
--CCTCCTTGAGTGGCTCTGTTGG------CTCCAAGTTCCCTCCCCTGTTTTCTTTCAAGGCTTCCTGCAGTTCTTCTACAGTG-CACTTCTGCTCCAGGTCAAC---TAGGCCAC------GGGATTATCCACGACCGGCAGCTATCGCGGGCTCCGCCCCTTCTTGTTCTGCTTTGAAACCCGCGGGCCTCTCCTGCG-CGGCTTCCTTGACTTCCTGTTCTGATTCTCGCGACAGTTGCGAGACTTCGCGTGAAGTTCACTCCCAGTCCTTCTTGAGTTTTGGACACAGGGTGACTGTGTCGGTGTTCGCACACCTTGTC
>gene=chr10_102820304-102820628; species=equCab
CCCCTCCTTGGGTGGCTCCATTCGTCAGCTCCGCAAGGCCCGTCCCTTGCCTTTTTTCAGGGCTTCCTGCAGTTCTCTTACATTT-CACTTCTGCCCCAAGCGTACACTTGGGCCAA-------GGACAACCGACAACT-CCAGCCACAGCTGGCTCCGCCCATTCTTTTCCCGGTTTAAAACCCGCGGGCTTTTCCTGTTCTGAACTCCTAGACTTCCTGTTCTGATTCTCGCGACAGTTGCGAGACGGCGCGTGAAGGTCGCCTTCCGTTCCTCTTCTGAGCTGGAGACAGGGTGATAGTGTCTGCCTTCGTCCACCTCAGC
>gene=chr10_102820304-102820628; species=gorGor
CCTCTCCTTGGGTGATTCCATTCGTCAGCCCCACAAGTCCCCGTCTCTGGCCTTTTTCAGGGTCTCCGGCAGCTCTCTGACAGTTCCCCTTATGCCTCAGGTCGACACTTACTCCAAGGACCAGGGATTACTCACAACCATCCGCCAGAGTTTGCTCCGCCCTTTCTTTTTCCTGTTTAAAATCCGCGGGCTCTTAGTGTTCTCGGTTCCTAGATTTCCTGTTCTGATTCTCGCGACAGTTGCGAGGCCTCGCGTGAAGTTCCCTTCTAGTCCCTATTTCGAATTTGAGACCGGGAGAGAGTGTCTGCCCTTGCCCACCTCCTC
>gene=chr10_102820304-102820628; species=panTro
CCTCTCCTTGGGTGATTCCATTCGTCAGCCCCACAAGTCCCCGTCTCTGGCCTTTTTCAGGGTCTCCGGCAGCTCTCTGACAGTTCCCCTTCTGCCTCAGGTCGATACTTACTCCAAAGACCAGGGATTACTCACAACTATCCGCCAGAGTTTGCTCCGCCCTTTCTTTTTCCTGTTTAAAATCCGCGGGCTCTTAGTGTTCTCGGTTCCTAGATTTCCTGTTCTGATTCTCGCGACAGTTGCGAGGCCTCGCGTGACGTTCCCTTCTAGTCCCTATTTCGAATTTGAGACCGGGAGAGAGTGTCTGCCCTTGCCCACCTCCTC
>gene=chr10_102820304-102820628; species=papHam
CCTCTCCTTGGTTGACTCCATTCGTCAGCCCCACAAGTCCCTGTCTCTGGTCTTTTTCACGGTTTCCGGCAGCTCTCTGACAGTTCCCCTTCTGCCTCAGGTCGACACTTAGGCCAAGGACCAGGGATTACTCACAACTATCCGCCAGAGCTGGCTCCGCCCTTTCTTTTTCCTGTTTAAAATCCGCGGGCTCTTAGTGTTCTCGGTTCGTAGAGTTCCTGTTCTGATTCTCGCGACAGTTGCGAGGCCACGCGTGAAGTTCCCTTCTAGTCCCTCTTTCGAATTTGAGACCAGGAGAGAGTGTCTGCCCTTGCCCCCCTCCTC
>gene=chr10_102820304-102820628; species=ponAbe
CCTCTCCTTGGGTGACTCCATTCGTCAGCCCCACAAGTCCCCGTCTCTGGCCTTTTTCAAGGTCTCCGGCAGCTCTCTGACAGTTCCCCTTCTGCCTCAGGTCGACACTTACTCCAAGGACCAGGAATTACTCACAACTACCCGCCAGAGCTTGCTCCGCCCTTTCTTTTTCCTGTTTAAAATCCGCGGGCTCTTAATGTTCTCGGTTCCTAGATTTCCTGTTATGATTCTCGCGACACTTGCGGAGCCTCGCGTGAAGTTCCCTTCTCGTCCCTATTTCGAATTTGAGACCGGGAGAGAGTGTCTGCCCTTGCCCACCTCCTC
>gene=chr10_102820304-102820628; species=rheMac
CCTCTCCTTGGTTGACTCCATTCGTCAGCCCCACAAGTCCCTGTCTCTGGTCTTTTTCACGGTTTCCGGCAGCTCTCTGACAGTTCCCCTTCTGCCCCAGGTCGACACTTAGGCCAAGGACCAGGGATTACTCACAACTATCCGCCAGAGCTGGCTCCGCCCTTTCTTTTTCCTGTTTAAAATCCGCGGGCTCTTAGTGTTCTCGGTTCGTAGAGTTCCTGTTCTGATTCTCGCGACAGTTGCGAGGCCACGCGTGAAGTTCCCTTCTAGTCCCTCTTTTGAATTTGAGACCAGGAGAGAGTGTCTGCCCTTGCCCCCCTCCTC
>gene=chr10_103045439-103045763; species=hg19
CTCAGTGGGGGGAGCTCCTGGCCTCGGGGAGAGCCCCAGATGTCGCTCCCCTCTTCAGCTGCATGGCAGAGCAGGGGTTAACAGGGAGAGGCTGCAAGGCTGGAGCTGCGAGGCTGGAGCAGGCGGTGGCTCCCGCCTCTTCACCACCCCCCTCAAGAGTTGCTGACTCTTCCTTTTTGTTCGGGCTGACAGCGAGCACCTGGTGTGCTCCTGCAACAATATTGTTCCTGcctccctccccccaggccccaggctcccttccctctccccctccccgcccgccggcaaccttcccctctgcctcctctttcccttgccccctcc
>gene=chr10_103045439-103045763; species=bosTau
---------------------------------CCCCGGAAGCCCCTCCCCTCTTCAGCAGCGTGGCAGAGTAGGGGTTAACAGGGAGAGGCTGCA--------------AGACTGGAGCAGGCGGTGGCTCCCGCCT-CCC-CCCCCCCCCCCCAGAGTTGCTGACTCTTCCTTTTTGTTCGGGCTGACAGCGAGCACCTGGTGTGCTCCTGCAACAATATTGTTCCTGCCTCCCTCCCTCCAGGCCCCAGGCTcccctctctctccccctccccacccgcaggcagccttcccctccatctcctcttccccctagcccctcc
>gene=chr10_103045439-103045763; species=calJac
CTCAGTGGGGGGAGCTCCTGG-CTTGGGGCAAGCCCCAGATGCTCCTCCCCTGTTCAGCTATATGGCAGAGCAGGGGTTAATGGGGAGAGGCTGCAAGGCTGGAGCTGC-AAGCTGGAGCA-GCGGTGGCTCCCGCCTCCTCA-CACCCCCCTTCAGAGTTGCTGACTCTTCCTTTTTGTTCGGGCTGACAGCGAGCACCTGGTGTGCTTCTCCAACA----------------------------------------------------------------------------------------------------------
>gene=chr10_103045439-103045763; species=canFam
----------------------------------CCCAGATACTCC-CCCCTCTTTAGCTAGGTGGCAGAGCAGGGGTTAATGGGGAGAGGCTGCG--------------AGGCTGGAGCAGGCGGTGGCTCCCGCCT------------------------------------------------------------------------------------------------------------------------------------------------------------------------------------------
>gene=chr10_103045439-103045763; species=equCab
----------------------------------------------------------------------------------------------------------------------------------------------------------------------------------------------------------------------------------------------------------------------------------------------------------------------------CCCTCTCC
>gene=chr10_103045439-103045763; species=gorGor
CTCAGTGGGGGGAGCTTCTGGCCTAGGGGAGAGCCCCAGATGTCGCTCCCCTCTACAGCTGCATGGCAGAGCAGGGGTTAACAGGGAGAGGCTGCAAGGCTGGAGCTGCGAGGCTGGAGCAGGCGGTGGCTCCCGCCTCCTCACCACCCCCCTCAAGAGTTGCTGACTCTTCCTTTTTGTTCGGGCTGACAGCGAGCACCTGGTGTGCTCCTGCAACAATATTGTTCCTGcctccctccccccaggccccaggctcccttccctctccccttccccgcccgccggcaaccttcccctctgcctcctctttcccttgccccctcc
>gene=chr10_103045439-103045763; species=panTro
CTCAGTGGGGGGAGCTCCTGGCCTCGGGGAGAGCCCCAGATGTCGCTCCCCTCTTCAGCTGCATGGCAGAGCAGGGGTTAACAGGGAGAGGCTGCAAGGCTGGAGCTGCGAGGCTGGAGCAGGCGGTGGCTCCCGCCTCTTCACCACCCCCCTCAAGAGTTGCTGACTCTTCCTTTTTGTTCGGGCTGACAGCGAGCACCTGGTGTGCTCCTGCAACAATATTGTTCCTGcctccctccccccaggccccaggctcccttccctctccccctccccgcccgccggcaaccttcccctctgcctcctctttcccttgccccctcc
>gene=chr10_103045439-103045763; species=papHam
CTGGGTGGGGGGAGCTTCTGGGGTTGGGGAGAGCCCCAGATGCCGCTCCCCTCTTGAGCTGCATGGCAGAGCAGGGGTTAACGGGGAGAGGCTGCAAGGCTGGAGCTGCGAGGCTGGAGCAGGCGGTGGCTCCCGCCTCCTCACCACCCCCCTCAAGAGTTGCTGACTCTTCCTTTTTGTTCGGGCTGACAGCGAGCACCTGGTGTGCTCCTGCAACAATATTGTTCCTGcctccctccccccaggccccaggctcccttccctctccccctccccacccgccggcaaccttcccctctgcctcctctttcccttgccccctcc
>gene=chr10_103045439-103045763; species=ponAbe
------------------------------------------------------------------------------------------------------------------------------------------------------------------------------------------------------------------------------------------------------------------------------------------------------------------------------------
>gene=chr10_103045439-103045763; species=rheMac
gt---tggggggagctcctggggttggggagagcCCCAGATGCCGCTCCCCTCTTGAGCTGCATGGCAGAGCAGGGGTTAACGGGGAGAGgctgcaaggctggagctgcgaggctggagcAGGCGGTGGCTCCCGCCTCCTCACCACCCCCCTCAAGAGTTGCTGACTCTTCCTTTTTGTTCGGGCTGACAGCGAGCACCTGGTGTGCTCCTGCAACAATATTGTTCCTGcctcccttcccccaggccccaggctcccttccctctccccctccccacccgccggcaaccttcccctctgcctcctctttcccttgccccctcc
>gene=chr10_103113388-103113712; species=hg19
ATTTGGGGACGTTCAGCTTCCTAAAACCACAGTTAGGCAGGTCCTAGGACCCGTGATTCTTGCCACAGTTTTTCTTAGTATTTGGGCTACAAGTGAGGCATTGGCCGCCATCTTGATATCAAATGCCAGGCAAGCCGCTACTGGCGTCGCTCGGTAACCACGGAGACACCCGTGCCCCTCCCGTTTCTCATCCTTAGAGGCTGTAAACTACAATTCCCATCAGCCGATTTCCTCTGCGTAATGGCAACTTATCTAAATCTGGCTTGTGGGCAACCGCAACGCTGCCGCAGTGAACTGTGGGAGTTGCGGTTCACGGCGTAGCCT
>gene=chr10_103113388-103113712; species=bosTau
TTTGGGGGGAGTCCAGTTCTCTAGAACAACAGTTAGGGAGGCCCTAACGTCTCT--GTCCTCTCACAGCTTTTTCCAGTATTTGGGCTACAGGTGAGGCACTGGTCGCCATCTTGATATCAATTGCCAGGCAAGTCGCCACTGGCGTCTCTCGGTAACCACGGAGACACCGATGCCCCTCCCGTTTCTCAGCTCTAGAGGCTGCAAACTACGATTCCCATACGCTGATCGTCTCTACTTGATGGTCAGTTGTCTGGATTTGGCTTGGGAGACACCGCGACCCTACCGCAGTGAACCGCGGGAGTTGCAGTTCGCGGTGTGGCGT
>gene=chr10_103113388-103113712; species=calJac
ATCTGGGGACGTTCAGCTCTCTAAAACCACAGTTAGGCAGGCTCTAGGACCCCTGATTCTTCTCACAGTTTTACTTAGCATTTAGGCTACAGGTGAGGCGTTGGTCGCCATCTTGATATCAAACGCCCGGCAAACCGCTACTGGCGTCCCTCGGTAACCACGGAGACACCCATGCCCCTCCC-CTTTTCGTCCTTAGAGGCTGTAAACTACAATTCCCATCAGCCGATTTCCTCTGCTTGAGGGCAAGTTATCTAAATCTGACTCGTCGGCAACCGCAACGCTACCGCAGTGAACTGTGGGAGTTGCGGTTCACGGCATAGCCT
>gene=chr10_103113388-103113712; species=canFam
-------------------------------------------------------------CT--CAGTTTTTTCCAGTATTTGGGCTACAGGTGAGGCAATGGTCGCCATCTTGATATCAAATGCCAGGCAAACAGCCATTAGCGTCGCTCGGTAACCACGGAGACACCCGTGCCCCCCCCGTTTCCCATCCGTAGAGGCAGTAAACTACGATTCCCATCAGCCGATTTTCCCTATTTGATGGCGAGTTGTCTAGATGTGGCTCTCG-GCCACCGCGACCGTGCCGCAGTGAACCGCGGGAATTGCGGTTCGCTGCGAGGCCT
>gene=chr10_103113388-103113712; species=equCab
ATTTGGGGCTGTCTAGTTCTCTAAAACTACACTTAGGGAGGGCCTAGGACCTCTGAGTCCTCTCACAGTTTCTTTCAGTATTTGGGCTACAGGTGAGGCACTGGTCGCCATCTTGATATCAAATGCCAGGCAAGCAGCCACTGGCGTCTCTTGGTAACCACGGAGACAGCTGTGCCGCT-----------CCCGTAGACGGTGTAAACTACGATTCCCATCAGCTGATTTTCTCTGCTTGCGGGCAAGTTGTTTAGTTTTGGCTCGTC-GGTCCGGCGACCCTGCCGCAGTGAACTGCGGGAGTTGCAGTTCGTGGCGTGGACT
>gene=chr10_103113388-103113712; species=gorGor
------------------------------------------------------------------------------------------------------------------------------------------------------------------------------------------------------------------------------------------------------------------------------------------------------------------------------------
>gene=chr10_103113388-103113712; species=panTro
ATTTGGGGACATTCAGCTTCCTAAAACCACAGTTAGGCAGGTCCTAGGACCCGTGATTCTTGCCACAGTTTTTCTTAGTATTTGGGCTACAAGTGAGGCATTGGCCGCCATCTTGATATCAAATGCCAGGCAAGCCGCTACTGGCGTCGCTCGGTAACCACGGAGACACCCGTGCCCCTCCCGTTTCTCATCCTTAGAGGCTGTAAACTACAATTCCCATCAGCCGATTTCCTCTGCTTAATGGCAACTTATCTAAATCTGGCTTGTGGGCAACCGCAACGCTGCCGCAGTGAACTGTGGGAGTTGCGGTTCATGGCGTAGACT
>gene=chr10_103113388-103113712; species=papHam
ATTTGGGGACGTTCAGCTCCCTAAAACCACAGTTAGGCAGGCCCTAGGACCCCTGATTCTTGCCATAGTTTTTCTTAGTATTTGGGCTACAGGTAAGGCATTGGTCGCCATCTTGATATCAAACGTCAGGCAAGCCGCTACTGGCGTCGCTCGGTAACCACGGAGACACCCGTGCCCCTCCCGTTTTTTATCCTTAGAGGCTGTAAACTACAATTCCCATCAGCCAATTTCCTATGCTTAATGACAAGTTATCTAAATCTGGCTTGT-GGCAACCGCAACGCTGCCGCAGTGAACTGTGGGAGTTGCGGTTCACCGCGTAGCGT
>gene=chr10_103113388-103113712; species=ponAbe
ATTCGGGGACGTTCAGCTTCCTAAAACCACAGTTAGGCAGGTCCTAGGACCCGTGATTCTTGCCACAGTTTTTCTTAGTATTTGGGCTACAAGTGAGGCATTGGCCGCCATCTTGATATCAAATGCCAGGCAAGCCGCTACTGGCGTCGCTCGGTAACCACGGAGACACCCGTGCCCCTCCCGTTTCTCATCCTTAGAGGCTGTAAACTACAATTCCCATCAGCCAATTTCCTCTGCTTAATGGCAAGTTATCTAAATCTGGCTTGTGGGCAACCGCAACGCTGCCGCAGTGAACTGTGGGAGTTGCGGTTCACGGCGTAGCCT
>gene=chr10_103113388-103113712; species=rheMac
ATTTGGGGATGTTCAGCTCCCTAAAACCACAGTTAGGCAGGCCCTAGGACCCCTGATTCTTGCCATAGTTTTTCTTAGTATTTGGGCTACAGGTAAGGCATTGGTCGCCATCTTGATATCAAACGTCAGGCAAGCCGCTACTGGCGTCGCTCGGTAACCACGGAGACACCCGTGCCCCTCCCGTTTTTTATCCTTAGAGGCTGTAAACTACAATTCCCATCAGCCAATTTCCTATGCTTAATGACAAGTTATCTAAATCTGGCTTGTGGGCAACCGCAACGCTGCCGCAGTGAACTGTGGGAGTTGCGGTTCACCGCGTAGCGT
>gene=chr10_103124483-103124807; species=hg19
atgggtaatatttCAAAATATTTAATGGTATTCTGAAAATATACTAGTAAATACACAGAAAAGCATTATTTAGGTGATATTTCTTTTAATTCTTTTTTTTTTTTTTTTGTATCCCCGGAGCGAgtgcaccgttcctggaggtactgcaataccaggtcgatgcatggagtggacggagcaagctcctattccatctccctgctccaaaaatctatttaatatattgtcctcagatagaggacatatcagatactaaactgatgagaacagatactacacttgatcttagccaaaaggccgagaagtgatTTTAATTCTTTTTCT
>gene=chr10_103124483-103124807; species=bosTau
ATGGGTAATATTTCAAAATATTTAATGGCA-TCTGAAGATCTATAAGGAA--ACACACAGAAGCATTACTTAGTTGTTTTTCTTT-----------------------------------------------------------------------------------------------------------------------------------------------------------------------------------------------------------------------------------------------
>gene=chr10_103124483-103124807; species=calJac
atgggtaatatttCAATATATTTAATGGTATTCTGAAAATATACTAGCAAATACACAGAAAAGCATTACTCAGGTGATttttctt-taattcttttt-----------------------------------------------------------------------------------------------------------------------------------------------------------------------------------------------------------------------------------
>gene=chr10_103124483-103124807; species=canFam
ATGGGTAATATTTCAAAATATTTAACAGCA-TCTGAAAATATGCTAGTAA--ACACACAAAAGCATTACTTAGGTGA----------------------------------TTC---------------------------------------------------------------------------------------------------------------------------------------------------------------------------------------------------TTTAATGCTTTCTAC
>gene=chr10_103124483-103124807; species=equCab
ATGGGTAATATGTCAAAATATTTAATGACA-TCTGAAAATGTACTAGTAAACACACAAAAAAGCATTACTtaggtgatttttctt-----------------------------------------------------------------------------------------------------------------------------------------------------------------------------------------------------------------------------------------------
>gene=chr10_103124483-103124807; species=gorGor
atgggtaatatttCAAAATATTTAATGGTATTCTGAAAATATACTAGTAAATACACAGAAAAGCATTATTTAGGTGATAtttcttttaattcttttttttttttttttttatccccggagcgagtgcaccgttcctggaggtactgcaataccaggtcgatgcgtggagtggacggagcaagctcctattccatctcc-tgctccaaaaatctatttaatatattgtcctcagatagaggacatatcagatactaaactgatgagaacagatactacacttgatcttagccaaaaggccgagaagtgattttaattctttttct
>gene=chr10_103124483-103124807; species=panTro
atgggtaatatttCAAAATATTTAATGGTATTCTGAAAATATACTAGTAAATACACAGAAAAGCATTATTTAGGTGATAtttcttttaattcttttttttttttttttGTATCCCCGGAGCGAgtgcaccgttcctggaggtactgcaataccaggtcgatgcatggagtggacggagcaagctcctattccatctccctgctccaaaaatctatttaatatattgtcctcagatagaggacatatcagatactaaactgatgagaacagatactacacttgatcttagccaaaaggccgagaagtgatTTTAATTCTTTTTCT
>gene=chr10_103124483-103124807; species=papHam
ATGGGTAATATTTCAAAATATTTAATGGTATTCTGAAAATATACTAGTAAATACACAGAAAAGCATTACTTAGGTGATATTTCTTT----------------------------------------------------------------------------------------------------------------------------------------------------------------------------------------------------------------------------------------------
>gene=chr10_103124483-103124807; species=ponAbe
atgggtaatatttCAAAATATTTAATGGTATTCTGAAAATATACTAGTAAATACACAGAAAAGCATTATTTAGGTGATATTTCTTTTAATTCTTTTTTTTTTTTTTTGGTATCCCCGGAGCGggtgcaccattcctggaggtactgcaataccaggtcgatgcgtggagtggacggagcaagctcctattccatctccttgctccaaaaatctatttaatatattgtcctcggatagaggacatatcagatactaaactgatgagaacagatactacacttgatcttagccaaaaggccgagaagctatTTTAAttc-------
>gene=chr10_103124483-103124807; species=rheMac
ATGGGTAATATTTCAAAATATTTAATGGTATTCTGAAAATATACCAGTAAATACACAGAAAAGCATTACTTAGGTGATATTTCTTT----------------------------------------------------------------------------------------------------------------------------------------------------------------------------------------------------------------------------------------------
>gene=chr10_103347931-103348255; species=hg19
CCGGGGGTGGGCAGGAATAGACCACTTACCAGCAGAGCCAATGAGAGCGGACGAAGGGGGGAAGGAGGGCAAATGGCCAGAATAGCTTCCGAGTCAGCCGGAAGTGACCCTCTGGAACGGTTGCCATGGCAGCGGCTGGGCGTGCTGCTTAGCAGGGGAAAGATGGCGGTGACGGGCTGGTTGGAGAGTCTGCGGACAGCCCAGAAGACTGCGCTGCTGCAGGACGGTAACTCGAGGGTCCCCACGGGCTCCTTCGTTTTTTTCCCTCAGGGTCCGGCCCTCCGGGAAGGGCCTCAGGGCCTGGGTCGGcagagctggaagggt
>gene=chr10_103347931-103348255; species=bosTau
CGGG-GATGGACAGGCATAAACTACTTACCAGAGCAGCCAATGAGAGCAGACGGA-GGGTGGGAACAGGCCAATGCCCAGAACATCTTCCGGGTCATCCGGAAGTGACCCTACGGAACGGTTGCCATGGCAGTGGCCAGGCACGCGGCTCGTTGGAGGGAAGATGGCGGTGACCGGCTGGCTGGAGAGTCTGCGGGCGGCAGAGAAGACGGCGCTGCTGCAAGACGGTAACTCGAGCCCCTCCGCGAGCACCTTGTTCCTTT-CCACCAGGGTCCAGCCCCCCGGGACGGG-CCC--AGCCC-GGAGGGTAAGGCTGGAAG-GT
>gene=chr10_103347931-103348255; species=calJac
TCGCAGGTGGGCAGGAATAAATCACTTACCAGGAGAGCCAATGAGAGCGGACGAAGGGGGAAAAGCGAGCAAATGCCCAGAATAGCTTCCGAGTCAGCCGGAAGTGACCCTCTGGAACGGTTGCCATGGCAGCGGCCGGGCGCGCTGCTTGGCAGAGGAAAGATGGCGGTGACGGGATGGTTGGAGAGTCTGCGGACGGCCGAGAAGACTGCGCTGCTGCAGGATGGTAACTCGAGAGCCCTCGCGAGCTCCCTCGTTTTTTCCCCCCAGGGTCC-ACCCCACAGGAAAGGCCTCAGGGTCT------Gcagagctgaaagggt
>gene=chr10_103347931-103348255; species=canFam
CCGCAGCCG-GCCGGAGTAAACCACTTACCAGAGCAGCCAATGAGAGCGGACGAA--GGGGGGAGGGAGCAAATGCCCGGAACACCTTCCGGGTCGGCCGGAAGTGACCGTACGGAATGGTTGCCATGGCAGCGGCCGGTCGCGCGGCTGGCTGGAGGGAAGATGGCGGTAACCGGCTGGTTGGAGTGTCTGCGGACCGCCGAGAAGACGGCGCTGCTGCAGGACGGTAACTCGAGGCCCCCCACGAACTCCCTAGTCCTTT-CCCCCAGGGCCCAGCCCTCCGCGAAGGGCCTTCGAGCCTGGGACGGCCGAGCTGAAAGGGC
>gene=chr10_103347931-103348255; species=equCab
CTGATGGGG-CCAGGAAAAAACTACTTACCAAAGCAGCCAATGAGAGCAGGCGAA--GGGTGGGGTGGGCAAATGCCCAGAACACCTTCCGGGTCAGCCGGAAGTGACCCTACAGAACGGTTGCCATGGCAGCGTCCGGGCACGCGGCTGGGCGGAGGGAAGATGGCGGTGACAGGCTGGTTGGGGAGTCTGCGGGCTGCCGAGAAGACGGCGCTACTGCAAGACGGTAACTTGAGGCCCCTCGCGAGCCCCCTCGTCCCTT-CCCCCAGGGTCCTACCCTCCATGAAGGGCCTC--accctgggacggcagatctggaagggt
>gene=chr10_103347931-103348255; species=gorGor
CCGGGGGTGGGCAAGAATAGACCACTTACCAGCAGAGCCAATGAGAGCGGACGAAGGGGGGAAGGAGGGCAAATGGCCAGAATAGCTTCCGAGTCAGCCGGAAGTGACCCTCTGGAACGGTTGCCATGGCAGCGGCTGGGCGTGCTGCTTAGCAGGGGAAAGATGGCGGTGACGGGCTGGTTGGAGAGTCTGCGGACAGCCCAGAAGACTGCGCTGCTGCAGGACGGTAACTCGAGGGTCCCCACGGGCTCCTTCGTTTTTTTCCCTCAGGGTCCGGCCCTCCCGGAAGGGCCTCAGGGCCTGGGTCGGcagagctggaagggt
>gene=chr10_103347931-103348255; species=panTro
CCGGGGGTGGGCAGGAATAGACCACTTACCAGCAGAGCCAATGAGAGCGGACGAAGGGGGGAAGGAGGGCAAATGGCCAGAATAGCTTCCGAGTCAGCCGGAAGTGACCCTCTGGAACGGTTGCCATGGCAGCGGCTGGGCGTGCTGCTTAGCAGGGGAAAGATGGCGGTGACGGGCTGGTTGGAGAGTCTGCGGACAGCCCAGAAGACTGCGCTGCTGCAGGACGGTAACTCGAGGGTCCCCACGGGCTCCTTCGTTTTTTTCCCTCAGGGTCCGGCCCTCCGGGAAGGGCCTCAGGGCCTGGGTCGGcagagctggaagggt
>gene=chr10_103347931-103348255; species=papHam
CCGAGGGTGGGCAGGAGTAGGCCACTTACCAGGAGAGCCAATGAGAACGGACGAAGGGGGGAAGGAGGGCAAATGCCCAGAATAGCTTCCGAGTCAGCCGGAAGTGACCTTCTGGAACGGTTGCCATGGCAGCGGCCGGGCGGGCTGCATAGCAGAGGAAAGATGGCGGTGACGGGCTGGTTGGAGAGTCTGCGGACAGCCCAGAAGACTGCACTGCTGCAGGACGGTAACTCGAGGGTCCCCGCGAGCTCCTTCGTTTTTTTCCCCCAGGGTCCGGCCCTCCGGGAAGGGCCTCAGGGCCTGGGTCGGcagagctggaagggt
>gene=chr10_103347931-103348255; species=ponAbe
CCGGGGGTGGGCAGGAATAGACCACTTACCAGGAGAGCCAATGAGAGCGGACGAAGGGGGGAAGGCGGGCAAATGGCCAGAATAGCTTCCGAGTCAGCCGGAAGTGACCCTCTGGAACGGTTGCCATGGCAGCGGCTGGGCGTGCTGCTTAGCAGGGGAAAGATGGCGGTGACGGGCTGGATGGAGAGTCTGCGGACAGCCCAGAAGACTGCGCTGCTGCAGGACGGTAACTCGAGGGTCCCCACGGGCTCCTTCGTTTTTTTCCCTCAGGGTCCGGCCCTCCGGGAAGGGCCTCAGGGCCTGGGTCGGcagagctggaagggt
>gene=chr10_103347931-103348255; species=rheMac
CCGAGGGTGGGCAGGAGTAGGCCACTTACCAGGAGAGCCAATGAGAACGGACGAAGGGGGGAAGGAGGGCAAATGCCCAGAATAGCTTCCGAGTCAGCCGGAAGTGACCTTCTGGAACGGTTGCCATGGCAGCGGCCGGGCGGGCTGCTTAGCACAGGAAAGATGGCGGTGACGGGCTGGTTGGAGAGTCTGCGGACAGCCCAGAAGACTGCACTGCTGCAGGACGGTAACTCGAGGGTCCCCGCGAGCTCCTTCGTTTTTTTCCCCCAGGGTCCGGCCCTCCGGGAAGGGCCTCAGGGCCTGGGTCGGcagagctggaagggt
>gene=chr10_103601026-103601178; species=hg19
AATCCGATCCCAGGAATCCCAACTGCAGGGAAGGGGAGGCGAAGCCTGGCGCGCGCTTCAGCACCGCGGACAACGACTCCCCTTCATGCTTCAGCTTAGGCATCTCTCAGCGCTCAGAGCTCAGCGCCGCCCGCCCGCCCGGGAGTCTTCGT
>gene=chr10_103601026-103601178; species=bosTau
GGTTCGATCCAAGGAATCCCGCCTGC----AAGGAACACTGGAGCCTTTCACGCGCTTCAGCACCGCGGACAACGACTTCCCCTAGGGCTTCAGCTCGAGCGTCTCCAGACACCCAACG------------------------------CAT
>gene=chr10_103601026-103601178; species=calJac
AATCCGATCAAAGGAATCCCACCTGCAGGGAAAGGGAGGCGAGGCCTGGCGCGCGCTTCAGCACCACGGACAACGACTCGCCTTCAGGCTTCAGCTTAGGCGTCCCCCAGCGCTCAGCG---------------------------------
>gene=chr10_103601026-103601178; species=canFam
TGTCC-ATCCCAGGAATCGGGCCTGCAGGGAAGACACTTTGGGGTCCTGAGCGCTCTTCAGCACCTCGGACAACGACTCCCCTTCAGGCTTTAGCTCAAGCGTCTCAGGGCACCCAGCA------------------------------CTT
>gene=chr10_103601026-103601178; species=equCab
AGTCTGATCCAAGGAATCCCGCCTGCGGGAAAGGAAATCTGGGGCCCTGCGCGATCTTCAGCACCGCGGACAACGACTCCCCTTCAGGCTTCAGCTCAGGCGTCTCAAATCATCCAGCG------------------------------CCT
>gene=chr10_103601026-103601178; species=gorGor
AATCCGATCCCAGGAATCCCAACTGCAGGGAAGGGGAGGCGAGGCCTGGCGCGCGCTTCAGCACCGCGGACAACGACTCCCCTTCATGCTTCAGCTTAGGCATCTCCCAGCGCTCAGAGCTCAGCGCCGCCCGCCCGCCCGGGAGTCTTCGT
>gene=chr10_103601026-103601178; species=panTro
AATCCGATTCCAGGAATCCCAACTGCAGGGAAGCGGAGGCGAGGCCTGGCGCGCGCTTCAGCACCGCGGACAACGACTCCCCTTCATGCTTCAGCTTAGGCATCTCCCAGCGCTCAGAGCTCAGCGCCGCCCGCCTGCCCGGGAGTCTTCGT
>gene=chr10_103601026-103601178; species=papHam
AATCTGATCCCAGGAATCCCACCTGCAGGCAAGGGAAGGCGAGGCCTGGCGCGCGCTTCAGCACCGCGG---ACGACTCCCCTTCGTGCTTCAGCTTAGGCATCTCGCAGCACTCAGAGCTTGGCGCCG-CCGCCCGCCC-AGAGTCTTCGT
>gene=chr10_103601026-103601178; species=ponAbe
AATCCGATCCCAGGAATCCCAACTGCAGGGAAGGGGAGGCGAGGCCTGGCGTGCGCTTCAGCACCGCGGACAACGACTCCCCTTCATGCTTCAGCTTAGGCATCTCCCAGCGCTCAGAGCTCAGCGCCGCCCGCCCGCCC-GGAGTCTTTGT
>gene=chr10_103601026-103601178; species=rheMac
AATCTGATCCCAGGAATCCCACCTGCAGGCAAGGGAAGGCGAGGCCTGGCGCGCGCTTCAGCACCGCGGACAACGACTCCCCTTCGTGCTTCAGCTTAGGCATCTCGCAGCACTCAGAGCTTGGCGCCG-CTGCCCGCCC-AGAGTCTTCGT
>gene=chr10_103603247-103603571; species=hg19
CTCACCCGTGAGCTGGTCGTAGGAGCCGTCCAGGTCTCGGGAATCGGACAAACTCTCCTTGCGGCCCTGGCCCCGCATggcccccggcgccccgctcccgcccgggccgtgggagggggcgccgggtggccgggATAGGGCGCTCACACGGCGCCCCCTGGCGGCCTACTGTGCTGTCGGGGCTGGGGAAGTCCGGGCTGAGGCTGAGTCTGGGAATGGGCCCGGGGTCTGAGGTCTACCCGGAGGTCCTGGAGCAGGAGAGGGAACACTAGGCAGCAGGTGAGCGCAGAGCCGGAGGCAGAGCGGAGCTGAGCGCGGAGCCGA
>gene=chr10_103603247-103603571; species=bosTau
CTCACCCGTGAGCTGGTCATAGGATCCGTCCAGGTCTCGTGAATCGGACAAACTCTCCTTACGACTCTGGCCCCGCATGGCCCCCGGCGCCCCCCTCCCACCTGGGCCGTGGGAGGGGGCGCCGGGTGGCAGGGATAGGGAGCTCACACGGCGCCCCCTGGCGGCGTAGCGTGCTCTCGGGGGCTGGGGAGTCCGGGCTGGGGCGGAGCCAGGGGATCTCC--GGTGTCTAGGGCTCACCTCGGGGTACTGGGGCAGGAGCGGCAGGCTTGGGCAGTGGGTGAGCGCAGAGCCGGAGGCAGAGCGGAGAAGAGCGCGGAGCTGA
>gene=chr10_103603247-103603571; species=calJac
CTCACCCGTAAGCTGGTCGTAAGAGCCGTCCAGGTCTCGGGAATCGG-------------------------------------------------------------------------------------------------------------------------------------------------------------------------------------------------------------------------------------------------------------------------------------
>gene=chr10_103603247-103603571; species=canFam
CTCACCTGTGAGCTGGTCATAAGATCCGTCCAGGTCTCGGGAATCGGATAAACTCTCCTTGCGGCCCTGGCCCCGCATGGCCCCCGGCGCCCCCGTCCCGCCTGGGCCGTGGGAGGGGGCGCCGGGTGGCCAAGATAGGGCGCTCACACGGCGCCCCCTGGTGGCGTTGCTCGCTGTCTGGG---------------CTGGGGCTGAGTCTGGG---------ATGGACAGGGGTCCCGCTGGGGGTCCTGGGGCAGGAGCAGGAAGCTTGGGCAGTAGGTGAACGCAGAGCCGGAGGCAGAGCGGAGCTAAGCACGGAGCCGA
>gene=chr10_103603247-103603571; species=equCab
CTCACCCGTAAGCTGGTCATAGGATCCGTCCAGGTCCCGAGAATCGGACAAACTCTCCTTACGGCCCTGGCCCCGCATGGCCCCAGGCGCCCCCCTCCCGCCTGGGCTGTGGGAGGGGGCGCC-GGTGGCCGGGATAGGGCGCTCACACGGCGCCCCCTGGCGGTGTAGCACGCTGCTAGGGCTGGGGGAGTCGGGACTGGGGATGAGTCTGGGGACCAGGCCGGGGTCTAGGGCCCACCAGGGGGTCCTGGGGCAGCAACGGGAGGTTTAGGCTGTAGGTGAGCGCAGAGCCGGAGGCAGAGCGGAGCTGAAAGC------GA
>gene=chr10_103603247-103603571; species=gorGor
CTCACCCGTGAGCTGGTCGTAGGAGCCGTCCAGGTCTCGGGAATCGGACAAACTCTCCTTGCGGCCCTGGCCCCGCATggcccccggcgccccgctcccgcccgggccgtgggagggggcgccgggtggccgggATAGGGCGCTCACACGGCGCCCCCTGGCGGCCTACTGTGCTGTCGGGGCTGGGGAAGTCCGGGCTGAGGCTGAGTCTGGGAATGGGCCCGGGGTCTGAGGTCTACCCGGAGGTCCTGGAGCAGGAGAGGGAACACTAGGCAGCAGGTGAGCGCAGAGCCGGAGGCAGAGCGGAGCTGAGCGCGGAGCCGA
>gene=chr10_103603247-103603571; species=panTro
CTCACCCGTGAGCTGGTCGTAGGAGCCGTCCAGGTCTCGGGAATCGGACAAACTCTCCTTGCGGCCCTGGCCCCGCATggcccccggcgccccgctcccgcccgggccgtgggagggggcgccgggtggccgggATAGGGCGCTCACACGGCGCCCCCTGGCGGCCTACTGTGCTGTCGGGGCTGGGGAAGTCCGGGCTGAGGCTGAGTCTGGGAATGGACCCGGGGTCTGAGGTCTACCCGGAGGTCCTGGAGCGGGAGAGGGAACACTAGGCAGCAGGTGAGCGCAGAGCCGGAGGCAGAGCGGAGCTGAGCGCGGAGCCGA
>gene=chr10_103603247-103603571; species=papHam
CTCACCCGTGAGCTGGTCGTAGGATCCGTCCAGGTCTCGGGAATCGGACAAACTCTCCTTGCGGCCCTGGCCCCGCATggcccccggcgccccgctcccgcccggtccgtgggagggggcgccgggtggccgggATAGGGCGCTCACACGGCGCCCCCTGGCGGCCTAGTGCACTGTCGGGGCTGGGGGAGTTCGGGTTGAGGCT--GTCTGAGAAAGGGCCCGGGGTCTGAGGTCTACCCGGGGGTCCTGGAGCAGGAGAGGGAACACTAGGCAGCAGGTGAGCGCAGAGCCGGAGGCAGAGTGGAGCTGAGCGCGGAGCCGA
>gene=chr10_103603247-103603571; species=ponAbe
CTCACCCGTGAGCTGATCGTAGGAGCCGTCCAGGTCTCGGGAATCGGACAAACTCTCCTTGCGGCCCTGGCCCCGCATggcccccggcgccccgctcccgcccgggccgtgggagggggcgccgggtggccgggATAGGGCGCTCACACGGCGCCCCCTGGCGGCCTACTGTGCTGTCGGGGCTGGGGGAGTCCGGGCTGAGGCTGAGTCTGGGAATGGGCCCGGGGTCTGAGGTCTACCCGGAGGTCCTGGAGCAGGAGAGGGAACACTAGGCAGCAGGTGAGCGCAGAGCCGGAGGCAGAGCGGAGCTGAGCGCGGAGCCGA
>gene=chr10_103603247-103603571; species=rheMac
CTCACCCGTGAGCTGGTCGTAGGATCCGTCCAGGTCTCGGGAATCGGACAAACTCTCCTTGCGGCCCTGGCCCCGCATGGCCCCCGGCGCCCCGCTCCCGCCCGGTCCGTGGGAGGGGGCACCGGGTGGCCGGGATAGGGCGCTCACACGGCGCCCCCTGGCGGCCTAGTGCACTGTCGGGGCTGGGGGAGTTCGGGTTGAGGCT--GTCTGAGAAAGGGCCCGGGGTCTGAGGTCTACCCGGGGGTCCTGGAGCAGGAGAGGGAACACTAGGCAGCAGGTGAGCGCAGAGCCGGAGGCAGAGCGGAGCTAAAAAAGGAGCCGA
>gene=chr10_104005260-104005584; species=hg19
TTACCAGGCAGCGGGCTAGACTGAGGCTAGTTACCACGTCAGTGAGCTGACAGGGAAGGTACCCGGCTCTACTGCCCGTCCCGGACGACTCATCCTGGCGGACTGTGCAGTCCCACCCTGACTTCGGCCTCAATTTCCAGGAAACAGGCTCCTTCTCTTCTCCCATCTGCTACCAGAGCCGGGAGAGCTGCTCGGAGACGCCTCCGGGGTGCGGGCTGGACATGAGCAGCGGCTGCCGGTCCTGGGACTAGGCCCCGCCATTTTGGATCCGCTGACAGGTCAGCGAAGTCTCTTCCTAGAGTTCCGGTGTCGTGAAGGCCGCCC
>gene=chr10_104005260-104005584; species=bosTau
ATACCAGGCAGCGGGCTAGACTGAGGCTAGTTACCACGTCAGTGAGCTGACAGGGAAGGTAGCCGGCTCCACCGCCCGTTCTGGCCGACTCTTCCTGGCTAATTGGGTGGG----CTTTGATTTCGGCCTCAACTCCCGGAAA--GGGCTCCTTTCCTGCTCCTATCTGCCGCCAGAGCCGGGAGAGCCGCTCAGAGACGCCTTCGAGGCCCGGGCTGGACATGAACAGCCGCCGCCGGTCCTGGGACTAGGCCCCGCCATTTTGGATCCGCTGACAGGTCAGCGAAGTCTCTTATTAGAGTTCCAGTGTCGTGAAGGCCGCCC
>gene=chr10_104005260-104005584; species=calJac
TTACCAGGCAGCGGGCTAGACTGAGGCTAGTTACCACGTCAGTGAGCTGACAGGGAAGGTAGCCGGCTCCACTGCCCGTCCCGGCCGACTCATCCTAGCGGACTGTGCATTCCCACTCTGATTTCGGCCTCAATTTCCAGGAAACGAGCTCCTTCTCTTCTCCCATCTGCTACCAGAGCCGGGAGAGCTGCTCGGAGACGCCTCCGGGGTGTGGGCTGGACATGAGCAGCGACTGCCGGTCCTGGGACTAGGCCCCGCCATTTTGGATCCGCTGACAGGTCAGCGAAGTCTCTTCCTAGAGTTCTGGTGTCGTGAAGGCCTCCC
>gene=chr10_104005260-104005584; species=canFam
TTACCAGGCAGCGGGCTAGACTGAGGCTAGTTACCACGTCAGTGAGCTGACAGGGAAGGTAGCCGGCTCCACCGCTCGTTCCGGCCGAGTCTTCCTGGCAGTCTGTGCGCT----CTCTGACTTCGGTCTCAACTCCCAGGAATCGGGCTCCTTCCCTTCTCCCATCTGCCACCAGAGCCGGGAGAGTCGCTTAAAGACGCCTTCGGGGCCTGGGCTGGACATGAGCAGCGGCTGCGGGTCCTGGGACTAGGCCCCGCCATTTTGGATCCGCTGACAGGTCAGCGAAGTCTCTTCTTAGAGTTCCAGTGTCTTGAAGGCCGCCC
>gene=chr10_104005260-104005584; species=equCab
TTACCAGGCAGCGGGCTAGACTGAGGCTAGTTACCACGTCAGTGAGCTGACAGGGAAAGTAGCCGGCTCCACCGCCCGTTCCGGCCGACTCCTCTCGGCCGACTGTGTCGT----CCTTGACTTCGGCCTTAACTTCCAGGAAACAAGCTCCTTCCCTTCTCCCATCTGCCACCAGAGCCGGGAGAGCCTCTCGGAGACGCCTTCGGGGCCCCGGCCGGACATGAGCAGCGGCTGCCGGTCCTGGGACTAGGCCCCGCCATTTTGGATCCGCTGACAGGTCAGCCAAGTC---TCTTAGAGTTCCAGTGTCGTG-AGGCCGCCC
>gene=chr10_104005260-104005584; species=gorGor
TTACCAGGCAGCGGGCTAGACTGAGGCTAGTTACCACGTCAGTGAGCTGACAGGAAAGGTACCCGGCTCTACTCCCCGTCCCGGCCGACTCATCCAGGCGGACTGTGCAGTCCCACCCTGACTTCGGCCTCAATTTCCAGGAAACAGGCTCCTTCTCTTCTCCCATCTGCTACCAGAGCCGGGAGAGCTGCTCGGAGACGCCTCCGGGGTGCGGGCTGGACATGAGCAGCAGCTGCGGGTCCTGGGACTAGGCCCCGCCATTTTGGATCCGCTGACAGGTCAGCGAAGTCTCTTCCTAGAGTTCCGGTGTCGTGAAGGCCGCCC
>gene=chr10_104005260-104005584; species=panTro
TTACCAGGCAGCGGGCTAGACTGAGGCTAGTTACCACGTCAGTGAGCTGACAGGGAAGGTACCCGGCTCTACTGCCCGTCCCGGCCGACTCATCCTGGCGGACTGTGCAGTCCCACCCTGACTTCGGCCTCAATTTCCAGGAAACAGGCTCCTTCTCTTCTCTCATCTGCTACCAGAGCCGGGAGAGCTGCTCGGAGGCGCCTCCGGGGTGCGGGCTGGACATGAGCAGCGGCTGCCGGTCCTGGGACTAGGCCCCGCCATTTTGGATCCGCTGACAGGTCAGTGAAGTCTCTTCCTAGAGTTCCGGTGTCGTGAAGGCCGCCC
>gene=chr10_104005260-104005584; species=papHam
TTACCAGGCAGCGGGCTAGACTGAGGCTAGTTACCACGTCAGTGAGCTGACAGGGAAGGTAGCCGGCTCCGCTGCCCGTCCCGGCCGACTCATCCTGGCGGACTGTGCAGTCCCACCCTGACTTCGGCCATAATTTCCAGGAAACAGGCTCCTTCTCTTCTCCCATCTGCTACCAGAGCTGGGAGAGCTGCTCGGAGACGCCTCCAGGGTGCGGGCTGGACATGAGCAGCGGCTGCCGGTCCTGGGACTAGGCCCCGCCATTTTGGATCCGCTGACAGGTCAGCGAAGTCTCTTCCTAGAGTTCCGGTGTGGTGAAGGCCGCCC
>gene=chr10_104005260-104005584; species=ponAbe
TTACCAGGCAGCGGGCTAGACTGAGGCTAGTTACCACGTCAGTGAGCTGACAGGGAAGGTACCCGGCTCCACTGCCCGTCCCGGCCGACTCATCCTGGCGGACTGTGCAGTCCCACCCTGACTTCGGCCTCAATTTCCAGGAAACAGGCTCCTTCTCTTCTCCCATCTGCTACCAGAGCCGGGAGAGCTGCTCGGAGACGCCTCCGGGGTGCGGGCTGGACATGAGCAGCGGCTGCCGGTCCTGGGACTAGGCCCCGCCATTTTGGATCCGCTGACAGGTCAGCGAAGTCTCTTCCTAGAGTTCCGGTGTCGTGAAGGCCGCCC
>gene=chr10_104005260-104005584; species=rheMac
TTACCAGGCAGCGGGCTAGACTGAGGCTAGTTACCACGTCAGTGAGCTGACAGGGAAGGTAGCCGGCTCCGCTGCCCGTCCCGGCCGACTCATCCTGGCGGACTGTGCAGTCCCACCCTGACTTCGGCCATAATTTCCAGGAAACAGGCTCCTTCTCTTCTCCCATCTGCTACCAGAGCTGGGGGAGCTGCTCGGAGACGCCTCCAGGGTGCGGGCTGGACATGAGCAGCGGCTGCCGGTCCTGGGACTAGGCCCCGCCATTTTGGATCCGCTGACAGGTCAGCGAAGTCTCTTCCTAGAGTTCCGGTGTGGTGAAGGCCGCCC
>gene=chr10_104221640-104221786; species=hg19
gcctcggtattattgcacagctcctcaggtgattttaacgtgcagGCGGTGGGGAGCAGCCCTACACGTGTTTCAGCACCAGCTATTGAGTGAAGAGCTCCTGGGCTGATCCCAAACTCCTCAGTGGCTTGGGAGGGGTGGGTGGT
>gene=chr10_104221640-104221786; species=bosTau
gccttggtttga--gagcagctcctcgggtgattttaatgtgcagacaggctggagagccac--CACATGGTTCAGCACC-----------------AT----GGTTGATCCCAGACTCCTCTGTGGCTTGGAACGGGTGGGTGGT
>gene=chr10_104221640-104221786; species=calJac
gcctcggtattattgctcagctccgcaggtgattttaacgtgcagacggagggga-----------------------------ATTGATTGAAAAGCTCCTGGGTTGATCCCTAACTCCTCAATGG-------------------
>gene=chr10_104221640-104221786; species=canFam
gcctcgatacgg---agcagcccctcaggtgattttaatgtgcagactggccgaaga---gc--cacAGGTTTCAGCGCCAGCTATTGAGTAAAGAGCTCGTGGTTTAGCCCCAGACTCCTCAGTGGCTTGGGAGGGGCGAGTGGT
>gene=chr10_104221640-104221786; species=equCab
gcctcggtgtga--cggcagcttctcaggtgatcttaaagtgcacacgggctgaaggaccac--CACATGTTTCAGCGCCAGCTACTGAGTAAATCCCTCGTGGGGTGACCCCAGACTGCTCAGTGGCATGGGAGGGGCGGGCGGT
>gene=chr10_104221640-104221786; species=gorGor
gcctcggtattattgcacagctcctcaggtgattttaacgtgcagGCGGTAGGGAGCAGCCCTACGCGTGTTTCAGCACCAGCTATTGAGTGAAGAGCTCCTGGGCTGATCCCAAACTCCTCAGTGGCTTGGGAGGGGTGGGTGGT
>gene=chr10_104221640-104221786; species=panTro
gcctcggtattattgcacagctcctcaggtgattttaacgtgcagGCGGTGGGGAGCAGCCCTACACGTGTTTCAGCACCAGCTATTGAGTGAAGAGCTCCTGGGCTGATCCCAAACTCCTCAGTGGCTTGGGAGGGGTGGGTGGT
>gene=chr10_104221640-104221786; species=papHam
gcctcggtattattgcacagctcctcaggtgattttaatgtgcagggggtggagagcAGCCCTACACGTGTTTCAGCACCAGCTATTGAGTGAAGAGCTCCTGGGCTGATCCCAAACTTCTCAGTAGCTTGGGAGGGGTGGGTGGT
>gene=chr10_104221640-104221786; species=ponAbe
gcctcggtattattgcacagctcctcaggtgattttaacgtgcagGCGGTGGGGAGCAGCCCTACACGTGTTTCAGCACCAGCTATTGAGTGAAGAGCTCCTGGGCTGATCCCAAACTTCTCAGTGGCTTGGGAGGGATGGGTGGT
>gene=chr10_104221640-104221786; species=rheMac
gcctcggtattattgcacagctcctcaggtgattttaatgtgcaggcggtggagagcAGCCCTACACGTGTTTCAGCACCAGCTATTGAGTGAAGAGCTCCTGGGCTGATCCCAAACTTCTCAGTGGCTTGGGAGGGGTGGGTGGT
>gene=chr10_105038673-105038823; species=hg19
acacacacacacacacacGATTCCCTTGTCCACCAGCTGACATTTCCTCCTTAAGAAAGCGTTCGCCGGTTGGCAAAACGTGAAAGGTCGGGGCGCTGTCCACGGTGCTGATCTCGAGTTCTTCCCATCTCAGAAATTATGTCTCTCCTG
>gene=chr10_105038673-105038823; species=bosTau
-------------------GTTCGCTCGGCCACTGACCGGTATTTCTTCCTAAAGAAAGCATACAGACGTTAGGAAAGGA-GGATGGTA-GGGCGCTGTCCTCGGTGCTGATCTAGAGTTCTTCCCATCTCAG-A---ATTTCCCTCCTG
>gene=chr10_105038673-105038823; species=calJac
acacacacacacacacacGATTCCCTTGTCCACCAGCCGACATT---TTTTAAAGAAAGCCTTCGCTAGTTGGCAAAACGTGAAAGGTCGGGGCGCTGTCCACGGTGCTGATCTCGAGTTCTTCCTGTCTCGGAAATGATGTCTCTCCCT
>gene=chr10_105038673-105038823; species=canFam
-----CACGCACACACAGAGTTACCTTGTCTACCTACAGATATTTCTTTCTAAAGAAAGCTTTTACCGCTTAGCAAGTGA-GAATGGTCAGGGCGCTGTCCTCGGTGCTGATCTAAACTTCTTTCCATCTCAGAAAAGATGCGTCTCCTG
>gene=chr10_105038673-105038823; species=equCab
-------------------GTTCCCTTGTCGACCGACCGGTATTTCTTCCCAAAGAAAGCTTGCGCCGGTTAGCAAACGA-GAATGGTCGGGGCGCTGTCCTCGGTGCTGATGTCGAGTTCTTCCCATCTCAGAA-------CTATCTCG
>gene=chr10_105038673-105038823; species=gorGor
acacacacacacacacacGATTCCCTTGTCCACCAGCTGACATTTCCTCCTAAAGAAAGCGTTCGCCGGTTGGCAAAACGTGAGAGGTCGGGGCGCTGTCCACGGTGCTGATCTCGAGTTCTTCCCATCTCAGAAATGATGTCTCTCCTG
>gene=chr10_105038673-105038823; species=panTro
acacacacacacacacacGATTCCCTTGTCCACCAGCTGACATTTCCTCCTAAAGAAAGCGTTCGCCGGTTGGCAAAACGTGAAAGGTCGGGGCGCTGTCCACGGTGCTGATCTCGAGTTCTTCCCATCTCAGAAATGATGTCTCTCCTG
>gene=chr10_105038673-105038823; species=papHam
--------------ACACGATTCCCTTGTCCACCCGCTGACATTTCCTCCTAAAGAAAGCGTTCGCCTATTGGCAAAATGTGAAAGTTCGGGGCGCTGTCCACGGTGCTGATCTCGAGTTCTTCCCATCTCGGAAATGATGTCTCTCCCG
>gene=chr10_105038673-105038823; species=ponAbe
acacacacacaaacacacGATTCCCTTGTCCACCAGCTGACATTTCCTCCTAAAGAAAGCGTTCGCAGGTTGGCAAAACGTGAAGGGTCGGGGCGCTGTCCACGGTGCTGATCTCGAGTTCTCCCCATCTCAGAAATGATGTCTCTCTTG
>gene=chr10_105038673-105038823; species=rheMac
--------------ACACTATTCCCTTGTCCACCCGCTGACATTTCCTCCTAAAGAAAGCGTTCGCCTATTGGCAAAATGTGAAAGTTCGGGGCGCTGTCCACGGTGCTGATCTCGAGTTCTTCCCATCTCGGAAATGATGTCTCTCGCG
>gene=chr10_105128365-105128582; species=hg19
GGGGCTGGCAGGCCTGCACCTCTGCGGGCTTGTTTTGAATTTCCTGGGCCCGCCTCTAGGGCCACATGCCCGCCCCTTTCTCTAGTGCGCGGGCTGCGCAGTCAAACCCCCTTCCGAGCTGTCAGTTCCAGTGAGAAGCTGAGGAGAGCTGTTGAGCAGAGGGATGTATGGGGAAGGTGAGCGCGGAGAGGCGGGATCTTCACGCTCTTGGTCCCTT
>gene=chr10_105128365-105128582; species=bosTau
GAGGCTGGCAGGCCTGCACCTCTGCGGGCTTGTTTTGAATTTCCTGGGCCCGCCTCTAGGGCCACATGCCCGCCCCTTTCCCTAGTGCGCCGGCTGCGCAGTCAAACCCTCTTCCGAGCTGTCAGTTCCAGCGAGAGGCTGTGGAGAGCTGTTGAGCCGAAGGATGTATGGGGACGGTGGGCGCGGAGAGGCGGAACTTTCAGGCTTTTGG-----T
>gene=chr10_105128365-105128582; species=calJac
GGGGCTGGCGGGCCTGCACCTCTGCGGGCTTGTTTTGAATTTCCTGGGCCCGCCTCTAGGGCCACATGCCCGCCCCTTTCTCTAGTGCGCCGGCTGCGTAGTCAAACCCCCTTCCGAGCTGTCAGTTCCAGCGAGAGGCTGAGGAGAGCTGCTGAGCAGAGGGATGTGT---GAAGGTGGGCGCGGAGAGGCGGTACCTTCAGGCTTTTGGTTCCTT
>gene=chr10_105128365-105128582; species=canFam
GAGCCTGGCAGGCCTGCACCTCTGCGGGCTTGTTTTGAATTTCCTGGGCCCGCCTCTAGGGCCACATGCCCGCCCCTTTCTCTGGTGCGCCGGCTGCGCAGTCAAACCCTCTTCCAAGCTGTCAGTTCCAGTGAGAGGCTGAGGAGAGCAGTTGAGCAGTGGGATGTCTGGGGAGGGTGGGCGCCTAGAGGCGGGACCTTCAGGCTTTCGGTCCCTT
>gene=chr10_105128365-105128582; species=equCab
GGGGATGGCAGGCCTGCACCTCTGCGGGCTTGTTTTG-ATTTCCTGGGCCCGCCTCTAGGGCCACATGCCCGCCCCTTTCTCTGGTGCGCCGGCTGCG----CAAACCCTCTTCGGAGCTGTCAGTTCCAGCGAGAGGCT---GAGAGCTGCTGAGCAAAGGGATGTATGGGGAAGGTGGGCGCGGAGAGGCGGGACCTTCAGGCTTTTGGTCCCTT
>gene=chr10_105128365-105128582; species=gorGor
GGGGCTGGCAGGCCTGCACCTCTGCGGGCTTGTTTTGAATTTCCTGGGCCCGCCTCTAGGGCCACATGCCCGCCCCTTTCTCTAGTGCGCCGGCTGCGCAGTCAAACCCCCTTCCGAGCTGTCAGTTCCAGTGAGAAGCTGAGGAGAGCTGTTGAGCAGAGGGATGTATGGGGAAGGTGAGCGCGGAGAGGCGGGACCTTCACGCTTTTGGTCCCTT
>gene=chr10_105128365-105128582; species=panTro
GGGGCTGGCAGGCCTGCACCTCTGCGGGCTTGTTTTGAATTTCCTGGGCCCGCCTCTAGGGCCACATGCCCGCCCCTTTCTCTAGTGCGCCGGCTGCGCAGTCAAACCCCCTTCCGAGCTGTCAGTTCCAGTGAGAAGCTGAGGAGAGCTGTTGAGCAGAGGGATGTATGGGGAAGGTGAGCGCGGAGAGGCGGGACCTTCACGCTTATGGTCCCTT
>gene=chr10_105128365-105128582; species=papHam
GGGGCTGGCAGGCCTGCACCTCTGCGGGCTTGTTTTGAATTTCCTGGGCCCGCCTCTAGGGCCACATGCCCGCCCCTTTCTCTAGTGCGCCGGCTGCGCAGTCAAACCCCCTTCCGAGCTGTCAGTTTCAGCGAGAGGCTGAGGAGAGCTGTTGAGCAGAGGGATGTAT-GGGAAGGTGAGCGCGGAGAGGCGGGACCTTCACGCTTTTGGTCCCTT
>gene=chr10_105128365-105128582; species=ponAbe
GGGGCTGGCAGGCCTGCACCTCTGCGGGCTTGTTTTGAATTTCCTGGGCCCGCCTCTAGGGCCACATGCCCGCCCCTTTCTCTAGTGCGCCGGCTGCGCAGTCAAACCCCCTTCCGAGCTGTCAGTTCCAGCGAGAGGCTGAGGAGAGCTGTTGAGCAGAGGGATGTATGGGGAAGGTGAGCGCGGAGAGGCGGGACCTTCACGCTTTTGGTCCCTT
>gene=chr10_105128365-105128582; species=rheMac
GGGGCTGGCAGGCCTGCACCTCTGCGGGCTTGTTTTGAATTTCCTGGGCCCGCCTCTAGGGCCACATGCCCGCCCCTTTCTCTAGTGCGCCGGCTGCGCAGTCAAACCCCCTTCCGAGCTGTCAGTTTCAGCGAGAGGCTGAGGAGAGCTGTTGAGCAGAGGGATGTAT-GGGAAGGTGAGCGCGGAGAGGCGGGACCTTCACGCTTTTGGTCCCTT
>gene=chr10_106584256-106584472; species=hg19
AGGATTGAATAGGAGGTGGGTTGTGATGAATGCCCAATCATGAGTTGGTGATAGGGTATTCACTTCACTGTTATTTACAGCAGTGGTGCTGAACGCTGTCCCGGGTGCTGGAGgtgctgagcgctgtcccaggtgctggagatataactgcaaataaaacagatgtgttgatactgaagcatcttacagtctagCCAAGCTCCTGCCTTTGCCCTC
>gene=chr10_106584256-106584472; species=bosTau
CAGGTTGAGTAGGAGATAGGTTGTGAGAAATATCAGATTATGGATTGATGGTAGGtcattcattccacccttctatatggggaa---------------------tctgggacgtgtcaggtactgtccca-gtgctgaagatattgtgaaaaataggacagactgtgttgccctgaggcattttacagtctagtCAAGTCCCTACTCTGGGTCT-
>gene=chr10_106584256-106584472; species=calJac
AGGATTGAATAGGAGGTGAGTTGTGATGAATGCCAAATCACGAATTGGTTATAGGTTATTCACATCACCATTATTTACCGCAGAGGTGCtgaacgc----------------------------tgtcccaggtgctggagatacaattgcaaatgaaacagatgtgttgatcctgaagcatcttacagtttagCCAAGCACCTGCCTTTGCCCTC
>gene=chr10_106584256-106584472; species=canFam
AGGGTTGGATAAAAGATGAGTTGTGATAGATCATATGTCATGGGATGAtgtgtgagagtgtggtatgtgtgtgtgtgtgtgtg----------------------tgtgACGtgttccagacactgtcccaggtgttgaagataaaggaacaaataagacagctgtatttgccatgaggtatcttacaatctagtTCAGTCCCTGCTCTTGGACTT
>gene=chr10_106584256-106584472; species=equCab
AGGGTTGAATAGGAAACAGGTTGTGATAAATGCCAGATCACCGACTGGTGACAGGTCATTTGCTGCACCCTTGTGTACAAGGAA---------------------TCT-GGgtgtgctgggcactgtcccaggtgctgaagatatagtaacaaataggacagccatattttccctgaggcatcttacaatcaagtCAAGTCCCTGCTCTTGGTTTC
>gene=chr10_106584256-106584472; species=gorGor
------------------------------------------------------------------------------------------------------------------------------------------------------------------------------------------------------------------------
>gene=chr10_106584256-106584472; species=panTro
aggattgaatAGGAGGTGAGTTGTGATGAATGCCCAATCATGAGTTGGTGATAGGGTATTCACTTCATTATTATTTACAGCAGTGGTGCTGAACGCTGTCCCAGGTGCTGGAGgtgctgagcgctgtcccaggtgctggagatataactgcaaataaaacagaTGTGTTGATACTGAAGCATCTTACAGTCTAGCCAAGCTCCTGCCTTTGCCCTC
>gene=chr10_106584256-106584472; species=papHam
AGGATTGAATAGGAGGTGAGTTGTGATGAACGCCCAATCATGAATTAGTCATAGGGTGTTCACTTCACTATTATTTACAGCAGTGGTGCTGAACGCTGTCCCAGGTGCTGGAGgtgct-agtgttgtcccaggtgctggagatataactgcaaatgaaacagatgtgttgatactgaagcatcttacagtctagCTAAGCTCCTGCGTTTGCCCTC
>gene=chr10_106584256-106584472; species=ponAbe
AGGATTGAATAGGAGGTGAGTTGTGATGAATGCCCAATCATGAATTGGTGATAGGGTATTCACTTCACTATTATTTACAGCAGTGGTGCTGAACGCTGTCCCAGGTGCTGGAGgtgctgagcgctgtcccaggtgctggagatataactgcaaatgaaacagatgtgttgatactgaagcatcttacagtctagCCAAGCTCCTGCCTTTGCCGTC
>gene=chr10_106584256-106584472; species=rheMac
AGGATTGAATAGGAGGTGAGTTGTGATGAACGCCCAATCATGAATTAGTCATAGGGTGTTCACTTCACTATTATTTACAGCAGTGGTGCTGAACGCTGTCCCAGGTGCTGGAAgtgct-agtgttgtcccaggtgctggagatataactgcaaatgaaacagaTGTGTTGATACTGAAGCATCTTACAGTCTAGCCAAGCTCCTGTGTTTGCCCTC
>gene=chr10_113943362-113943686; species=hg19
CAGGAGTCGCACCACCTCCATGCACTTGTCCCGGCGCTCCCGGCCCGAGTAGCCTCCCGCAGCCCACACCTGCCCTGGCAGTTCGCACCCTAGCAGCTCCAGCTTCGGCTGCTGCAGAAGCCCGCACTTCCAGTCCCGGCCAATGCCAGCTGCAGTGGCGCACCCTGATGACGCAACCGGCGCGTGGCATTGACGCGGGGCCGCCGGCTAGCCAgcgccgggggcggggcccggccTGCGAGCCTCAGGGAGCGTGAGCGGATCCGAGGGTGTAATGTGTGTACTCGAGTGTGCGTGCCTGTGTGTGGCTAAAGATAGTGTGTG
>gene=chr10_113943362-113943686; species=bosTau
CGGGAGCCGCACTGGGTCCGGGCACCTGTCCCGGCGCTCCCGGCCCCAGCAGCCTCCCGCAGCCCGTTCCCGCCCTGGCCGCTCGCACCC--GCAGCTCCGGCTATAGCG-CTGCAGCTGCCAGCATTTCAAGCCTCAGCCGGCGC-TGCTGCGCCGTCGCGCCCTGATGACGCAACGAGGGACGA-GAGTGACAG-GCGCAGCCCA-CAGCCAGTTCC--GGGCGGGCAAGGGCTCTCGGGCGTCGTGCACCGGGGGTGGATCTGAGATTAGCAGGTGTGCTCGC----AAGTGTGTCTGTGTGGTGTGTGGCCAGGCGTGTG
>gene=chr10_113943362-113943686; species=calJac
CAGGAGTCGCACCAGCTCCACGCACCTGTCCCGGCGTTCCAGGCCCGAGCAGCCTGTCGCAGCCTATACCCGCCCTCGCAGCTCGCACCCCAGCAGCTCCGGCTTCGGTTGCTGCAGCTGCCGGCACTGCAAGCCTCGGCCAGAGTCTGCTATAATGGCGCGCCCTGATGACGCAACAGGCGCGCGGGATTGATGCTCGGCCGCCGGCGAGCCAGCGCCGGGGGCGGGGCCAGGCCTTTGGCCTTGAGAGAGCGTGCGTGGATCTGAGAGTAGAATGTGTGCACTCGAGTGTGCGTGCCTGTGTGTGGCTAAAGATAGTGTGTG
>gene=chr10_113943362-113943686; species=canFam
-------------------GCGCACCTGTCGCGGCGCCCCGGGCCCCAGCAGCCTCCCGCAG-CCGCGCTGGTCCTCGCGGG-CACGCCG--GCGGCTCCGGCTCGGGCTCCCGCGGCTGCCGGCACTTCAAGCCTCCGCCGGCGC-TGCTGCAACGTCGCGGCGGGATGACGCAACGGGCGCCCGCGAGTGAgcg--------------gccggcccc--gggcggggg------ggcggggggggcg----gggggcgGTGCCGACCGCGCCAAGCGTGCGCGC-----AGGGGCCCGGCGGG--GCCAAGGCTGCCGCTGG
>gene=chr10_113943362-113943686; species=equCab
CAGGAGTGGCGCGGGGTCCGCGCACCCGTGCCAGCTCT----GGCCGAGCAGCCTCCCGGAG-CCGTTCCCGCCCTCGCGGC------------TGCTCCGGCCGCCGATGCCGCAGCTGCCGGCACTTCAAGTCTCTGCGGCGCC-TGCTGCAACGTCGCGCCCTGATGACGCAACTGGCGACTGCAAGCAAGCC--------------CCTGGCGCC--GGGAAGGGGGCGGCGTCCGGGAGCCTCGT---GGCGGTGCATCTGAGAGTAGCAAGCGAACG-GC-----TGTGTGTCTGTGTG--GGCAAGTGTGGTGTGTG
>gene=chr10_113943362-113943686; species=gorGor
CAGGAGTCGCACCAGCTCCATGCACTTGTCCCGGCGCTCCCGGCCCGAGCAGCCTCCCGCAGCCCACACCTGCCCTGGCAGTTCGCACCCTAGCAGCTCCAGCTTCGGCTGCTACAGCAGCCCGCACTTCCAGTCCCGGCCAATGCCAGCTGCAATGGCGCACCCTGATGACGCAACCGGCGCATGGTATTGTCGCAGGGCAGCCGGCGAGCCAgcgccgggggcggggcccggccTGCGAGCCTCAGGGAGCGTGAGTGGATCCGAGGGTG--------------GAGTGTATGTGCCTGTGTGTGGCTAAAGATAGTGTGTG
>gene=chr10_113943362-113943686; species=panTro
CAGGAGTCGCACCAGCTCCATGCACTTGTCCCGGCGCTCCCGGCCCGAGCAGCCTCCCGCAGCCCACACCTGCCCTGGCAGTTCGCACCCTAGCAGCTCCAGCTTCGGCTGCTACAGCAGCCCGCACTTCCAGTCCCGGCCAATGCCAGCTGCAATGGCGCACCCTGATGACGCAACCGGCGCATGGGATTGACGCAggggggccggcgagccagcgccgggggcggggcccggccTGCGAGCCTCGTGGAGCGTGAGTGGATCCGAGGGTGGAATGTGTGTACTCGAGTGTGCGTGCCTGTGTGTGGCTAAAGATAGTGTGTG
>gene=chr10_113943362-113943686; species=papHam
CAGGTCCCGCACCAGCTCCACGCA------------CTCCCGGCCAGAGCAGCCTCTCGCAGCCCACACCTGCTCTCGCAGTTCGCACCCTAGCAGCTCCGGCTTCGGCTGCTGCAGCAGCCCGCACTTCAAGTCCCGGCCAATGCCTGCTGCAATGGCGCACCATGATGACGCAACCGGCGCGTGGAATTGACGCA-GGCCACCGGCGAGCCAgcgccgggggcggggcccggccTGCGGGTCTCGGGGAGCGTGCGTGGATCCGAGGGTGAAATGTGTGTACTCGACTGTGCGTGCCTGTGTGTGGCTAAAGATAGTGTGTG
>gene=chr10_113943362-113943686; species=ponAbe
CAGGAGTCGCACCAGCTCCACGCACTTGTTCCGGCGCTCCCGGCCCGAGAAGCCTCCCGCAGCCCACACCTGCCCTCGCAATTTGCACCCTAGCAGCTCCGGCTTCGGCTGCTGCAGCAGCCCGCACTTCAAGTCCCGGCCAATGCCTGCTGCAATGGCGCACCCTGATGACGCAACCGGCGCGTGGGATTGACGCAGGGCCGCCGGCGAGCCAGTGCCGGGGGCGGGGCCCGGCTTGCGGGCCTCAGAGAGCGTGAGTGGATCCGAGGGTGGAATGTGTGTACTCGAGTGTGCGTGCCTGTGTGTGGCTAAAGATAGTGTGTG
>gene=chr10_113943362-113943686; species=rheMac
CAGGTCCCGCACCAGCTCCACGCACTTGTCCCGGCGCTCCCGGCCAGAGCAGCCTCTCGCAGCCCACACCTGCTCTCGCAGTTCGCACCCTAGCAGCTCCGGCTTCGGCTGCTGCAGCACCCCGCACTTCAAGTCCCGGCCAATGCCTGCTGCAATGGCGCACCATGATGACGCAACCGGCGCGTGGAATTGACGCA-GGCCACCGGCGAGCCAGCGCCGGGGGCAGGGCCCGGCCTGCGGGTCTCGGGGAGCGTGCGTGGATCCGAGGTTGAAATGTGTGTACTCGACTGTGCGTGCCTGTGTGTGGCTAAAGATAGTGTGTG
>gene=chr10_118593508-118593832; species=hg19
AGCCCATTCTTGACCTTGACACAAGACAAGACAGGCAAAGGGGAAGGACTTGGGAGGCAGCAGTAAAAGAAAAAGGATCATAGAAGCGCTCAGATCTCGCCAGGCCCCTCCCCCATTCAGCAAACACCTGGCTGAGTTGGAAAACATGACCAGCCCAACCTTCCTATTGGCTGCAATTGAAGCTGTCAGTTCTCGGCTTGTCACCGGTTGCACTGGGAGGCCCCAGGCAGCCACAAGAGCCCTAATTAGGCAGAAATGACACTTCTACAACTGACCTGCCAGGACCTTTGGCAAACCATTTAACATCATTAGTTAACATGTTTT
>gene=chr10_118593508-118593832; species=bosTau
AGCCCATTCTTGACCTTGACACAAGACAAGACAGGCAAAGGGGAAGGACTTGGGAGGGAGCCCTGAAAGAAAAAGGATCATAGAAGCGCTCAGATCTCGCCAGGCCCCTCCCCCATTCAGCAAACACCTGGCTGAGTTGGAAAACATGACCGGCCCAACCTTCCTATTGGCATCAATTGAAGCTGTCAGCTCTCGGCTTGTCACCAGTTGCACTGGGAGGCCCCGGGCAGCCACAAGAGCCCTAATTAGGCAGAAATGACACTTCTACAACTGACCTGCCAGGACCTTTGGCAAACCATTTAACATCATTAGTTAACATTTTTT
>gene=chr10_118593508-118593832; species=calJac
AGCCCATTCTTGACCTTGACACAAGACAAGACAGGCAAAGGGGAAGGACTTGGGAGGCAGCAGCAAAAGAAAAAGGATCATAGAAGCGCTCAGATGTCACCATGCCCCTCCCCCATTCAGCAAACACCTGGCTGAGTTGGAAAACATGACCAGCTCAACCTTCCCATTGGCTCCAATTGAAGCTGTCAGTTCTCGGCTTGTCACTGGTTGCACTGGGAGCCCCCAGGCAGCCACAAGAGCCCTAATTAGGCAGAAATGACACTTCTACAACTGACCTGCCAGGACCTTTGGCAAACCATTTAACATCATTAGTTAACATGTTTT
>gene=chr10_118593508-118593832; species=canFam
AGCCCATTCTTGACCTTGACACAAGACAAGACAGGCAAAGGGAGAGGACTTGCCAGGCAGCCGTGAAAGAAGACGGATCATGGAAGCGCTCAGATCTCCCCAGGCCCCTCCCCCATTCAGCAAACACCTGGCTGAGTTGGAAAACATGACCGGTCCAACCTTCCTATTGGCACCAATTGAAGCTGTCAGCTCTCGGCTTGTCACCAGTTGCACTGGGAGGCCCCGGACAGCCACAAGAGCCCTAATTAGGCAGAAATGACACTTCTACAACTGACCTGCCAGGACCTTTGGCAAACCATTTAACATCATTAGTTAACATTTTTA
>gene=chr10_118593508-118593832; species=equCab
AGCCCATTCTTGACCTTGACACAAGACAAGACAGGCAAAGGGGAAGGACTTG-GGGGGAGCAGTGAAAGAAAAAGGCTCATAGAAGCGCTCAGATCTCACCAGGCCCCTCCCCCATTCAGCAAACACCTGGCTGAGTTGGAAAACATGACCGGTCCAACCTTCCTATTGGCACCAATTGAAGCTGTCAGCTCTCGGCTTGTCACCAGTTGCACTGGGAGGCCCCGGGCAGCCACAAGAGCCCTAATTAGGCAGAAATGACACTTCTACAACTGACCTGCCAGGACCTTTGGCAAACCATTTAACATCATTAGTTAACATTTTTT
>gene=chr10_118593508-118593832; species=gorGor
AGCCCATTCTTGACCTTGACACAAGACAAGACAGGCAAAGGGGAAGGACTTGGGAGGCAGCAGTAAAAGAAAAAGGATCATAGAAGTGCTCAGATCTCACCAGGCCCCTCCCCCATTCAGCAAACACCTGGCTGAGTTGGAAAACATGACCAGCCCAACCTTCCTATTGGCTGCAATT-AAGCTGTCAGTTCTCGGCTTGTCACCGGTTGCACTGGGAGGCCCCAGGCAGCCACAAGAGCCCTAATTAGGCAGAAATGACACTTCTACAACTGACCTGCCAGGAC---------------------------------------
>gene=chr10_118593508-118593832; species=panTro
AGCCCATTCTTGACCTTGACACAAGACAAGACAGGCAAAGGGGAAGGACTTGGGAGGCAGCAGTAAAAGAAAAAGGATCATAGAAGCGCTCAGATCTCGCCAGGCCCCTCCCCCATTCAGCAAACACCTGGCTGAGTTGGAAAACATGACCAGCCCAACCTTCCTATTGGCTGCAATTGAAGCTGTCAGTTCTCGGCTTGTCACCGGTTGCACTGGGAGGCCCCAGGCAGCCACAAGAGCCCTAATTAGGCAGAAATGACACTTCTACAACTGACCTGCCAGGACCTTTGGCAAACCATTTAACATCATTAGTTAACATGTTTT
>gene=chr10_118593508-118593832; species=papHam
AGCCCATTCTTGACCTTGACACAAGACAAGACAGGCAAAGGGGAAGGACTTGGGAGGCCGCAGTAAAAGAAAAAGGATCATAGAAGCGCTCAGATCTCGCCAGGCCCCTCCCCCATTCAGCAAACACCTGGCTGAGTTGGAAAACATGACCAGCCCAACCTTCCTATTGGCTGCAATTGAAGCTGTCAGTTCTCGGCTTGTCACCGGTTGCACTGGGAGGCCCCAGGCAGCCACAAGAGCCCTAATTAGGCAGAAATGACACTTCTACAACTGACCTGCCAGGACCTTTGGCAAACCATTTAACATCATTAGTTAACATGTTTT
>gene=chr10_118593508-118593832; species=ponAbe
AGCCCATTCTTGACCTTGACACAAGACAAGACAGGCAAAGGGGAAGGACTTGGGAGGCAGCAATAAAAGAAAAAGGATCATAGAAGCGCTCAGATCTCGCCAGGCCCCTCCCCCATTCAGCAAACACCTGGCTGAGTTGGAAAACATGACCAGCCCAACCTTCCTATTGGCTGCAATTGAAGCTGTCAGTTCTCGGCTTGTCACCGGTTGCACTGGGAGGCCCCAGGCAGCCACAAGAGCCCTAATTAGGCAGAAATGACACTTCTACAACTGACCTGCCAGGACCTTTGGCAAACCATTTAACATCATTAGTTAACATGTTTT
>gene=chr10_118593508-118593832; species=rheMac
AGCCCATTCTTGACCTTGACACAAGACAAGACAGGCAAAGGGGAAGGACTTGGGAGGCCGCAGTAAAAGAAAAAGGATCATAGAAGCGCTCAGATCTCGCCAGGCCCCTCCCCCATTCAGCAAACACCTGGCTGAGTTGGAAAACATGACCAGCCCAACCTTCCTATTGGCTGCAATTGAAGCTGTCAGTTCTCGGCTTGTCACCGGTTGCACTGGGAGGCCCCAGGCAGCCACAAGAGCCCTAATTAGGCAGAAATGACACTTCTACAACTGACCTGCCAGGACCTTTGGCAAACCATTTAACATCATTAGTTAACATGTTTT
>gene=chr10_118595620-118595944; species=hg19
AAAGCCCATAGGAGGTGTCTGTTTTTGACCCCTTTTCCCATCACATGCCTGGGCCCAGGCTGGTTGTTTAGTGTTGCCTCTCCTCTCCAGCTGCGGAGCTTATTGAAAAGCTCTTGCTCCCTGCCTGGCTTTGGCACATTTTCTGCAGGTGCCTCCTACTGTGGCCACAATGGGCTGCTAGGGAGGTTTAGACCTGTCAACAGCTACAGGGGAGGGGGTGGCAGTGGTGGAGGGAGCATAGTCATTGTCTTAAAGGGCCAGTGACATTGTGTGCCGCCATGGAGCCTGCAGCACTGGCACCTGCTAATGAGATGAACCCTTTCT
>gene=chr10_118595620-118595944; species=bosTau
GAAGCCAATAGGAGGTGGCTGGCGGCGACCCCTTTCCCCATCACGTGCCTGCTCCGCGCCGGCTTGTTTGGTGTTGCTTCGTCCCTCCAGCTGCGGAGCTTATTGAAAAGCTCTCGCTCCCTGCCTGGTTTTGGCACATTTTCTGCAGGTGCCTCCTACTGCGGCCACAATGGGCTGCTAGGGAGGTTTAGACCTGTCAACAGCGACCGGGGAGGGGG-GGCGGGGGGGGGGGAAGCACGGCCATTGTCTTAAAGGGCCAGCGACATTGTGCGCCGCCGCGGAGCC-CTCAGCCCCGCACCTGCTAATGAGACGAGTCCTTTTC
>gene=chr10_118595620-118595944; species=calJac
AAAGCCCATAGGAGGTGTCTGTTTTTGACCCCTTTTCCCATCACATGCCTGGGCCCAGGCTGCTTGTTTAGTGTTGCCTCTCCTCTCCAGCTGCGGAGCTTATTGAAAAGCTCTTGCTCCCTGCCTGGTTTTGGCACATTTTCTGCAGGTGCCTCCTACTGTGGCCACAATGGGCTGCTAGGGAGGTTTAGACCTGTCAACAGCTACAGGGGAGGGGGTGGCAGTGGTGGAGGGAGCACAGTCATTGTCTTAAAGGGCCAGTGACATTGTATGCCGCCACGAAGCCTGCAGCACTGGCACCTGCTAATGAGATGAACCCTTTCT
>gene=chr10_118595620-118595944; species=canFam
AAAGCCGATAGGAGGTGTCTGGGTTTGA-CCCTTTCCCCATCACATGCCTGGTCGGCGCCCGCTTGTTTAGCGTTGCCTCTCCTCTCCAGCTGCGGAGCTTATTGAAAAGCTCTTGCTCCC-GCCTGGTTTTGGCACATTTTCTGCAGGTGCCTCCTACTGCGGCCACAATGGGCTGCGAGGGAGGTTCAGACCTGTCAACAGCTCcgggggcgggggcgggggcgggggcgggggcgCGGCCTCGGTCTTAAAGGGCCAGTGACAcgccgcgccgccccggagcccgggggggccgcACCTGCTAATGAGATGAATCCCTTCT
>gene=chr10_118595620-118595944; species=equCab
AAAGCCGATAGGAGGTGTCTGGTTTTGACCCCTTTTCCCATCACATGCCCGGTCCGCGCCTGGTTGTTTAGCGTTGCTTCTCCTCTCCAGCTGTGGAGCTTATTGAAAAGCTCTTGCTCCCTGCCTGGTTTTGGCACATTTTCTGCAGGTGCCTCCTACTGCGGCCACAATGGGCTGCTAGGGAGGTTCAGACCTGTCAACAGCTACAGGGGAGGGGGTGGCGGTGGTGGAGGGAGCACAGCCATTGTCTTAAAGGGCCAGTGACATTGTGTGCCGCCGCGAAGCCTGCAGCACTGGCACCTGCTAATGAGATGAATCCTTTCT
>gene=chr10_118595620-118595944; species=gorGor
-----------------------------------------------------------------------------------------------------------------------------------------------------------------------------------------------------------------------------------------------------------AAAGGGCCAGTGACATTGTGTGCCGCCACGGAGCCTGCAGCACTGGCACCTGCTAATGAGATGAACCCTTTCT
>gene=chr10_118595620-118595944; species=panTro
AAAGCCCATAGGAGGTGTCTGTTTTTGACCCCTTTTCCCATCACATGCCTGGGCCCAGGCTGGTTGTTTAGTGTTGCCTCTCCTCTCCAGCTGCGGAGCTTATTGAAAAGCTCTTGCTCCCCGCCTGGTTTTGGCACATTTTCTGCAGGTGCCTCCTACTGTGGCCACAATGGGCTGCTAGGGAGGTTTAGACCTGTCAACAGCTACAGGGGAGGGGGTGGCAGTGGTGGAGGGAGCATAGTCATTGTCTTAAAGGGCCAGTGACATTGTGTGCCGCCACGGAGCCTGCAGCACTGGCACCTGCTAATGAGATGAACCCTTTCT
>gene=chr10_118595620-118595944; species=papHam
AAAGCCCATAGGAGGTG--TGTTTTTGACCCCTTTTCCCATCACATGCCTGGGCCCAGGCTGGTTGTTTAGTGTTGCCTCTCCTCTCCAGCTGCGGAGCTTATTGAAAAGCTCTTGCTCCCTGCCTGGTTTTGGCACATTTTCTGCAGGTGCCTCCTACTGCGGCCACAATGGGCTGCTAGGGAGGTTTAGACCTGTCAACAGCTACAGGGGAGGGGGTGGCAGTGGTGGAGGGAGCGCAGTCATTGTCTTAAAGGGCCAGTGACATTGTGTGCCGCCACGGAGCCTGCAGCACTGGCACCTGCTAATGAGATGAACCCTTTCT
>gene=chr10_118595620-118595944; species=ponAbe
AAAGCCCATAGGAGGTGTCTGTTTTTGACCCCTTTTCCCATCACATGCCTGGGCCCAGGCTGGTTGTTTAGTGTTGCCTCTCCTCTCCAGCTGCGGAGCTTATTGAAAAGCTCTTGCTCCCTGCCTGGTTTTGGCACATTTTCTGCAGGTGCCTCCTACTGTGGCCACAATGGGCTGCTAGGGAGGTTTAGACCTGTCAACAGCTACAGGGGAGGGGGTGGCAGTGGTGGAGGGAGCACAGTCATTGTCTTAAAGGGCCAGTGACATTGTGTGCCGCCACGGAGCCTGCAGCAGTGGCACCTGCTAATGAGATGAACCCTTTCT
>gene=chr10_118595620-118595944; species=rheMac
AAAGCCCATAGGAGGTG--TGTTTTTGACCCCTTTTCCCATCACATGCCTGGGCCCAGGCTGGTTGTTTAGTGTTGCCTCTCCTCTCCAGCTGCGGAGCTTATTGAAAAGCTCTTGCTCCCTGCCTGGTTTTGGCACATTTTCTGCAGGTGCCTCCTACTGCGGCCACAATGGGCTGCTAGGGAGGTTTAGACCTGTCAACAGCTACAGGGGAGGGGGTGGCAGTGGTGGAGGGAGCGCAGTCATTGTCTTAAAGGGCCAGTGACATTGTGTGCCGCCACGGAGCCTGCAGCACTGGCACCTGCTAATGAGATGAACCCTTTCT
>gene=chr10_120354082-120354269; species=hg19
TAGAGCTGGCGCTGGCGCTCCTGGGAGCCCCAGAACTCCTCGCAGAGGCGCACGTCGTGCGGCTTGAGCTCCACGTGATAGGTGTGCACGGCGGCGGGCAGCGCCAGCACCGCGGACAGCGCCCAGATGGCCAGCACAGCGTAGGCGCTGAGGCGCAGCGAGATGCGCCGCCTCAGCGGGTGCACCA
>gene=chr10_120354082-120354269; species=bosTau
TAGAGCTGGCGCTGGCGCTCCTGGGACCCCCAGAACTCCTCGCAGAGGCGCACGCGGTGCGGCTTGAGTTCCACGTGGTAGGTGTGCAAGGCGGCCGGCAGTGCTAGCACCGCGGACAGCGCCCAGATGGCCAGGACCGCGTAGGCGCTGAAGCGCAACGAGATGCGCCGGCGCAGCGGGTGCACCA
>gene=chr10_120354082-120354269; species=calJac
TAGAGCTGGCGCTGGCGCTCCTGGGAGCCCCAAAACTCCTCGCAGAGGCGCACATCGTGCGGCTTGAGCTCCACGTGATAGGTGTGCATGGCGGCGGGCAGCGCCAGCACCGCGGACAGCGCCCAGGTGGCCAGCACCGCGTAGGCGCTGAGGCGCAGCGAGATGCGCCGCCGCAGCGGGTGCACCA
>gene=chr10_120354082-120354269; species=canFam
TAGAGCTGGCGCTGGCGCTCCTGAGACCCCCAGAACTCCTCGCAGAGGCGCACGCGGTGCGGCTTGAGCTCGACGTGGTAGGTGTGCACGGCGGCCGGCAGCGCCAGCACCGCGGACAGCGCCCAGATGGCCAGCACGGCGTAGGCGCTGAGGCGCAGCGAGATGCGCCGGCGCAGCGGGTGCACCA
>gene=chr10_120354082-120354269; species=equCab
TAGAGTTGGCGCTGGCGCTCCTGAGACCCCCAGAACTCCTCGCAGAGGTGCACGCGGTGCGCCTTGAGCTCGACGTGGTAGGTGTGCACGGCGGCGGGCAGCGCCAGCACCGCGGACAGCGCCCAGATGGCCAGCACCGCGTAGCCGCTGAGGCGCAGCGAGATCCGCCGGCGCAGCGGGTGCACCA
>gene=chr10_120354082-120354269; species=gorGor
TAGAGCTGGCGCTGGCGCTCCTGGGAACCCCAGAACTCCTCGCAGAGGCGCACGTCGTGCGGCTTGAGCTCCACGTGATAGGTGTGCACGGCGGCGGGCAGCGCCAGCACCGCGGACAGCGCCCAGATGGCCAGCACAGCGTAGGCGCTGAGGCGCAGCGAGATGCGCCGCCGCAGCGGGTGCACCA
>gene=chr10_120354082-120354269; species=panTro
TAGAGCTGGCGCTGGCGCTCCTGGGAGCCCCAGAACTCCTCGCAGAGGCGCACGTCGTGCGGCTTGAGCTCCACGTGATAGGTGTGCACGGCGGCGGGCAGCGCCAGCACCGCGGACAGCGCCCAGATGGCCAGCACAGCGTAGGCGCTGAGGCGCAGCGAGATGCGCCGCCTCAGCGGGTGCACCA
>gene=chr10_120354082-120354269; species=papHam
TAGAGCTGGCGCTGGCGCTCCTGGGAACCCCAGAACTCCTCGCAGAGGCGCACGTCGTGTGGCTTGAGCTCCACGTGATAAGTGTGCATGGCAGCAGGCAGCGCCAGCACCGCGGACAGCGCCCAGATGGCCAGCACCGCGTAGGCGCTGAGGCGCAGCGAGATGCGCCGCCGCAGCGGGTGCACCA
>gene=chr10_120354082-120354269; species=ponAbe
TAGAGCTGGCGCTGGCGCTCCTGGGAGCCCCAGAACTCCTCGCAGAGGCGCACGTCGTGCGGCTTGAGCTCCACGTGATAGGTGTGCACGGCGGCGGGCAGCGCCAGCACCGCGGACAGCGCCCAGATGGCCAGCACCGCGTAGGCGCTGAGGCGCAGCGAGATGCGCCGCCGCAGCGGGTGCACCA
>gene=chr10_120354082-120354269; species=rheMac
TAGAGCTGGCGCTGGCGCTCCTGGGAACCCCAGAACTCCTCGCAGAGGCGCACGTCGTGTGGCTTGAGCTCCACGTGATAAGTGTGCATGGCAGCAGGCAGCGCCAGCACCGCGGACAGCGCCCAGATGGCCAGCACCGCGTACGCGCTGAGGCGCAGCGAGATGCGCCGCCGCAGCGGGTGCACCA
>gene=chr10_120355750-120355831; species=hg19
GGGTCCGGCCAAGCCAAAGGCAGGAGTCAGCACCACGGACAGCTTCCGCTGGATCTGCCGCCCCTCGGGCGGATGATGTGG
>gene=chr10_120355750-120355831; species=bosTau
GGGTCCGATCAAGCCCAAGAAAATGTTCAGCACCGCGGACAGCTCCCGCGGCCGTGGCTGCGCGGCTCGGGCGTGCCTGGG
>gene=chr10_120355750-120355831; species=calJac
GGGTCCGGCGAAGCCGAAGGCGGGAGTCAGCACCACGGACAGCTCCCGTCCGTCCCGACACGCCTTGG------------G
>gene=chr10_120355750-120355831; species=canFam
GAATCCCGCCG----GGTACCAGAGTTCAGCACAGCGGACAGCTCCGGCGCACG----TGGGcggcgcggg-gccccccgg
>gene=chr10_120355750-120355831; species=equCab
GGGTCCGACCAAGCCTAAGAAAGGGTTCAGCACCATGGACAGCTCCCGCGGATCCTGCTGTGCCGCGCAAGGATGCCTGGG
>gene=chr10_120355750-120355831; species=gorGor
GGGTCCGGCCAAGCCAAAGGCAGGAGTCAGCACCACGGACAGCTTCCGCTGGATCTGCCGCCCCTCGGGCGGATGCTGTGG
>gene=chr10_120355750-120355831; species=panTro
GGGTCCGGCCATGCCAAAGGCAGGAGTCAGCACCACGGACAGCTTCCGCTGGATCTGCCGCCCCTCGGGCGGATGATGTGG
>gene=chr10_120355750-120355831; species=papHam
GGGTCCGGCCAAACCAACGGCAGAAGTCAGCACCACGGACAGCTCCCGCTGGCTCTGCCGCGCCTCGGGCGGATGCTGTAG
>gene=chr10_120355750-120355831; species=ponAbe
GGGTCCGGCCAAGCCAAGGGCAGGAGTCAGCACCACGGACAGCTTCCGCTGGATCTGCCGCGCCTCGGGCGGATGCTGTGG
>gene=chr10_120355750-120355831; species=rheMac
GGGTCCGGCCAAACCAACGGCAGAAGTCAGCACCACGGACAGCTCCCGCTGGCTCTGCCGCGCCTCGGGCGGATGCTGTAG
>gene=chr10_123339747-123340071; species=hg19
TGGGGGTACTGTTTGGCAAGTTGATTTAAAGGGCTCGGCCTTTCTTCTCTCAGCAGGATCTCGGTTCCAACACTCCTTCAGAGTCTGCAGATGTGTCCCCGCCTGATCCCCTCAGCAGCATCCCAGCCATTTGCAAATGAAGCAGCAGCAGCTGGAGACTGGGAAACAGATGGTCTTCCTCATTTGAATGGGTTTGAACGGTCTGCTTGAGGCTCACCAAGTTCAGGCCTGGCCAGCATCTCGAAACCCGTGCAGACGCCTGAAGGCACAGAGTTGTGGCCTGGGGAGCCGGCAGCAATCAGCTGAATGGGAATGACCTGGAGG
>gene=chr10_123339747-123340071; species=bosTau
TGGGGGTATTGTTCAGCAAGTTTACTTAAAGGGCTTGTCCTTTCTTCTCTCAGCAGGACCCCAGTTCCAACACCGGTTAGGAGCCTGCAGATGTATCCCTGACGGGTCCCCCCAACAGCATCCCAGCCATTTGCAAATGAAGGGACAGCAGCTGGATACTAGGAAACAGATGGGCTTCCTCATTTGCATGGGTTTGATCTGGCAGCCCTGGCC-CTGCAAGTTCAGGCCCGGCCATAG--AAGCAACTG--CGTTTGGGCA-AAAGCACAGATTCACAGCCCGCAGGGTCTCCAACGGGCAGCTGGATCAGAAGGACCCCTGGG
>gene=chr10_123339747-123340071; species=calJac
TGGGGGTATTGTTCTGCCAGTTGATTTAAAGGGCTCGGCCTTTCTCGTCTCAGCGGGACCTCGGTTCCAACACTCCTTCAGAGGCTGCAGATGTGTCCCAGCCTGGTCCCCTCAGCAGCATCCCAGCCATTTGCAAATGAAGCAGCAGCAGCTGGAGACTGGGAAACAGATGGTTCTCCTCATTTGAATGGGTTTGATCAGGCTGCTTGAGGCCCAGCAAGTTCAG-------------------------------GCCTGAAGGCACAGAGTTGGGGCCCAGGGAGCTAGCAGCAAGCAGCTGAATAGGAATGACCTGGAGG
>gene=chr10_123339747-123340071; species=canFam
TGCTGGTACCGGTCAGCAAGTTTACTTAAAGGGCTGGACCATTC-CCTCTCAGCAGGACCCCAGCTCCAACACTTGTTCAGAGTCTGCAGCTGTGTCCCAGACTGGTCGGACCAGCAGCATCCCGGCCATTTACAAATGAAGAGACAGCAGCTGCATACGGGGAAACAGATGGCCCTCCTCATTTGAATGGGTTTGATCTGGCAACGCAGGCCTCAGCAAGTTCGGGCCCAGCCGGGG--CAGAAATCC--TGCTCAGGCTGAAGGCACAGATTCATAGCCCGAGGGCTCTTTAGCAGGCAGCTGGGTCCGAATGACCTCTTGG
>gene=chr10_123339747-123340071; species=equCab
TGGGAGTATTGTCCAGCAAGTTTACTTAAAGGGCTCGGCCTTTCTCCTCTCAGCAGGACTGCAGTTCCAACACTCGTTGGGAGCCTGCAGATGTGTCCCCGACTGGTCCTGCCAGCAGCACCCCAGCCATTTGCAAATGAAGGGACAGCAGCTGGATACTAAGAAACAGATGGCCCTCCTCATTTGAATGGGTTTGATCTGGCAGCTAGGGCCTCAGCAAGTTAGGGCCTGGCCAGCA--CTGAAAT-G--TGTCCAGGCTAAAGGCACACATTCGTAGCCTGAGGGGTCTTTAGCAAGCAGCTGGATCGGAATGACCTCTTGG
>gene=chr10_123339747-123340071; species=gorGor
-GGGGGTACTGTTTGGCAAGTTGATTTAAAGGGCTCAGCCTTTCTTCTCTCAGCAGGATCTCGGTTCCAACACTCCTTCAGAGTCTGCAGATGTGTCCCCGCCTGATCCCCTCAGCAGCATCCCAGCCATTTGCAAATGAAGCAGCAGCAGCTGGAGACTGGGAAACAGATGGTCTTCCTCATTTGAATGGGTTTGAACGGTCTGCTTGAGGCTCACCAAGTTCAGGCCTGGCCAGCA--TCGAAACCCGTGCAGAGGCCTGAAGGCACAGAGTTGTGGCCGGGGGAGCCGGCAGCAATCAGCTGAATGGGAATGACCTGGAGG
>gene=chr10_123339747-123340071; species=panTro
TGGGGGTACTGTTTGGCAAGTTGATTTAAAGGGCTCGGCCTTTCTTCTCTCAGCAGGATCTCGGTTCCAACACTCCTTCAGAGTCTGCAGATGTGTCCCCGCCTGATCCCCTCAGCAGCATCCCAGCCATTTGCAAATGAAGCAGCAGCAGCTGGAGACTGGGAAACAGATGGTCTTCCTCATTTGAATGGGTTTGAACGGTCTGCTTGAGGCTCACCAAGTTCAGGCCTGGCCAGCA--TCGAAACCCGTGCAGAGGCCTGAAGGCACAGAGTTGTGGCCGGGGGAGCCAGCAGCAATCAGCTGAATGGGAATGACCTGGAGG
>gene=chr10_123339747-123340071; species=papHam
TGGGGGTACTGTTCGGCAAGTTGATTTAAAGGGCTGGGCCTTTCTTCGCTCAGCAGGACCT-GGTTCCAACACTCCTTCAGAGGCTGCAGATGTGTCCCCGCCTGATCCCCTCAGCAGCATCCCAGCCATTTGCAAATGAAGCGGCAGCAGCTGGAGACTGGGAAACAGATGGTCTTCCTCATTTGAATGGGTTTGATCGGGCTGCTTGAGGCTCAGCAAGTTCAGGCCTGGCCAGCA--TCGAAATCTGTGCGGAGGCCTGAAGGCACAGAGTTGTGGCCCGGGGAACCGGCAGCAAGCAGCTGAATGGGAATGACCTGGTGG
>gene=chr10_123339747-123340071; species=ponAbe
TGGGGGTACTGTTCGGCAAGTTGATTTAAAGGGCTCGGCCTTTCTTCTCTCAGCAGGATCTCGGTTCCAACACTCCTTCAGAGTCTGCAGATGTGTCCCCGCCTGATTCCCTCAGCAGTATCCCAGCCATTTGCAAATGAAGCAGCAGCAGCTGGAGACTGGGAAACAGATGGTCTTCCTCATTTGAATGGGTTTGATCGGGCTGCTTGAGGCTCACCAAGTTCAGGCCTGGCCAGCA--TCGAAACCCGTGCAGAGGCCTGAAGGCACAGAGCTGTGGCTGGGGGAGCCGGCAGCAATCAGCTGAACGGGAATGACCTGGAGG
>gene=chr10_123339747-123340071; species=rheMac
TGGAGGTACTGTTCGGCAAGTTGATTTAAAGGGCTGGGCCTTTCTTCGCTCAGCAGGACCT-GGTTCCAACACTCCTTCAGAGGCTGCAGATGTGTCCCTGCCTGATCCCCTCAGCAGCATCCCAGCCATTTGCAAATGAAGCGGCAGCAGCTGGAGACTGGGAAACAGATGGTCTTCCTCATTTGAATGGGTTTGATCGGGCTGCTTGAGGCTCAGCAAGTTCAGGCCTGGCCAGCA--TCGAAATCCGTGCGGAGGCCTGAAGGCACAGAGTTGTGGCCCGGGGAACCGGCAGCAAGCAACTGAATGGGAATGACCTGGTGG
>gene=chr10_124671458-124671735; species=hg19
GGTTTGTAGAATGTTCTCAGTTTAAGGCTGTGAGTGTCAGTGGTGCTTGGCTGTCACTGGACCTCAATGAGTTTACCATCAGGTGTTTAATTCAGCACCTTGGCCAAGCCTCCCTTTGTTCAGCACCTTGGCCAGTGCCCCACTCTGTTCAGCACCTTGGCCAGTACCTCCCCTGGGCACCGTAGGCTGAAGACTCCGTAGGGAGACTGCATTAATGAGCCTCTGCCTTGTGCTCATGCGGAGGATGGGCTGGATTGATCTCCTCTTGCCTGAGTTG
>gene=chr10_124671458-124671735; species=bosTau
GGGCTGTAGAATGTTTTCAGC-TC--------------TGCACTGCTTTGCCATCCCTTGCCCTCC-----CTTACCCTCAGCGGGTTGATTCCACA-------------------------------------------------------------------------------GGATTGCAGACT-------------GAAGATGGCATGACTGAG--TCTGCCTCT-GCTCACTCGGAGGATGGGCTGAGCTGGTTTCCCCCCACCTGAGTTG
>gene=chr10_124671458-124671735; species=calJac
GGTTTGTAGAATGCTCTCAGCTTAGGTCTGTGAGTGTCAGTGCTGCTTGGCTGTCACTGGACGTCACTGAGTTTACCAGTAGGTGTTTAATTCAGCACTTTGGCCAAGCCTCCCTTTGCTCAGCACCTTGGCTAGTGCCTCCCTCTGTTCAGCACCTTGGCCAGTACCT--CCCGGGCACTGTAGGCTGA--ACTCTGTAGGGAGGCTGCGTGAGTGAGCCTCTGCCTTGTGCTCATGCGGAGGACAGGTCGAATTGATCTCCTCTTGCCTGAGTTG
>gene=chr10_124671458-124671735; species=canFam
GGGCTGTAGAATGTTCTCAGCCTG---------CTG-CTGTGATGCTTTGCC-CCA-CTACCCTCCCCGAGTGGACCCTCAG-CGGCTTACTCCTCACACTGGCTGGGCCTCCCTC---------------------------------------------------TG-TCCCAGGCCCTGCAGACTGTG---------AGGAGGCTGTGGGTGAGTC--TGTGCCTGGGATTCACTCAGAGGACAGGCTGGATTGACCTCCTCTTAGCGGAGTTG
>gene=chr10_124671458-124671735; species=equCab
GGGCTGTAGAGTGTTCTCAGCCTC--------------TGTGCTGCTCTGCTGTCCCTTGACCTCACTGAGGTGACCCCCAGCTGGTTAAATCAGCGCTGCGGCTGGGCCTCCTGC---------------------------------------------------TG-CCCCAGG--CTGCAGAC---------------GGGACTGCGGGCGAGGC----AGCCTCGTGTTCACACAGAGCACGGGCTGAATCCGTCTCCTCTGGCCTGAGCTG
>gene=chr10_124671458-124671735; species=gorGor
GGTTTGTAGAATGTTCTCAGTTTAAGGCTGTGAGTGTCAGTGGTGCTTGGCTGTTACTGGACCTCAATGAGTTTACCATCAGGTGTTTAATTCAGCACCTTGGCCAAGCCTCCCTTTGTTCAGCACCTTGGCCAGTGCCTCACTCTGTTCAGCACCTTGGCCAGTACCTCCCCTGGGCACCGTAGGCTGAAGACTCTGTAGGGAGACTGCATTAATGAGCCTCTGCCTTGTGCTCATGCGGAGGATGGGCTGGATTGATCTCCTCTTGCCCGAGTTG
>gene=chr10_124671458-124671735; species=panTro
GGTTTGTAGAATGTTCTCAGTTTAAGGCTGTGAGTGTCAGTGGTGCTTGGCTGTCACTGGACCTCAATGAGTTTACCATCAGGTGTTTAATTCAGCACCTTG-----GCCTCCCTTTGTTCAGCACCTTGGCCAGTACCTCACTCTGTTCAGCACCTTGGCCAGTACCTCCCCTGGGCACCGTAGGCTGAAGACTCTGTAGGGAGACTGCATTAATGAGCCTCTGCCTTGTGCTCATGCGGAGGATGGGCTGGATTGATTTCCTCTTGCCTGAGTTG
>gene=chr10_124671458-124671735; species=papHam
GGTTTGTCGAATGTTCTCAGTTTAAGGCTGTGAGAGTCAGTGGTGCTTGGCTGTCACTGGACCTCAATGAGTTTACCATCAGGTGTTTAATTCAGCACCTTGGCCAAACCTCCCTTTGTTCAGCACCGTGGCCAGTGCCTCCCTCTGTTCAGCACCTTGGCCAGTGCCT-CCCTGGGCACTGTAGGCTGAAGACT--ATAGGGAGGCTGCATGAATGAGCCTCTGCCTTGTGCTTATGTGGAGGACGGGCTGGATTGATCTCCTCTTGCCTGAGTTG
>gene=chr10_124671458-124671735; species=ponAbe
GGTTTGTAGAATGTTCTCAGTTTAAGGCTGTGATTGTCAGTGGTGCTTGGCTGTCACTGGACCTCAATGAGTTTACCATCAGGTGTTTAATTCAGCACCTTGGCCAAGCCTCCCTTTGTTCAGCACCTTGGCCAGTACCTCCCTCTGTTCAGCACCTTGGCCAGTATCTCCCCTGGACACGGTAGGCTGAAGACTGTGTAGGGAGACTGCATTAATGAGCCTCTGCCTTGTGCTCATGCGGAGGATGGGCTGGATTGATCTCCTCTTGCCTGAGTTG
>gene=chr10_124671458-124671735; species=rheMac
GGTTTGTCGAATGTTCTCAGTTTAAGGTTGTGAGAGTCAGTGGTGCTTGGCTGTCACTGGACCTCAATGAGTTTACCATCAGGTGTTTAAttcagcaccttggccaaacctccctttgttcagcaccgtggccagtgcctccctctgttcagcaccttggccagtacct-ccctGGGCACTGTAGGCTGAAGACT--ATAGGGAGGCTGCATGAATGAGCCTCTGCCTTGTGCTTATGCGGTGGACGGGCTGGATTGATCTCCTCTTGCCTGAGTTG
>gene=chr10_125374474-125374798; species=hg19
TTCAGAGCAGGGGTGGGCCAGGCAGATATTAGAACAGAAATGAGGACCAAGACTTGCTTAAATAAGCAGGCAGCAAGCTCGGTGAGCAGACAGGATCCAGGTGACGCGGTGCAGTAATGTGGGGTTGTGGTCAGCACCATGGACAGCTCCCCTGTTGCTTCATATTGAGGAATAGGAAAGCGCCGCTATCTCCGGATCCTGGCTAGCTCCAGCCACTGCAGGTAACTGTCTTGAATGGGCTTAGAAACATGGTGATGTCTGCAGCGAAGGGCTGGCAGTGGATGTGGGCTCTGCCTGGGCGATTCGGGTCTCTGCGGGCTGGTG
>gene=chr10_125374474-125374798; species=bosTau
TTCACAGCTGAAGTGG-CCAAATAGAGATTGAGAGAGGGCTGAAGGCCAAGACTTGTTTAAATCAGCAGACAACAAGCTTGGTGAATGGT-AAGATCCTGCAGAAGCG--GGAGTTATGGGGGGTGGAGGTCAGTACCATGGACAGCTCCC-CAGTGCTTCCTACTGAGAAATGTGGG--------------GGTACCCTGGGAAGTTCCAACCCTTCCAGATAATTGTCTTAAGTGGGCTTAGAGACT--ATGATGTCTTTACTTTAGAGCTGAGAGTGGGTGAGGGGCTTGTTTGGGCTACTTGGAAGTCAACAGGC---TG
>gene=chr10_125374474-125374798; species=calJac
TTCAGAGCAGGGGTGGGCCAGGCAGAGCTCAGAACAGAAATGAGGACTAAGACTTGCCTAAATAAGCAGGCAGCAAGCTCAGTGAGCATGCAGGATCCAGATGACCAGGTGCAGGAATGCGGGGTTGTGGTCAGGACCATGGACAGCTCCCGTGGTTCTTCATACCGACGACTAGGAAAGCGCTGCTGTCTCGCGATCCTGGCTAGCTCCAGCCCCTTCAGATAACTGTCTTGAGTGGTCTTAGAAACTTGGTGATGTCTGTAGTGAAGGGCTGGCAGTGGATGTGGGGCCTGCCTGGGCAATTCGGGTCCCTGCAGGC---TG
>gene=chr10_125374474-125374798; species=canFam
TTTGAAGC-AGAGTGGGCCAGGCAGAGATTGGAACAGGAC---------AGAGTTGCTTAAACAAACAGACAGCAAGTTTGGTGAG-GTTTAGGATGCCGTCGAAGCG--GGGGTAACAG-----TGCAGTCAGTACCACGGACAGCTTCC-----------TACACAGCAATGTAGAC---CAGCAGTCTCCTGATGCTGG-TGAGGCCAATCCACTGAGATAACTATTTTGAG-----TTAAAGACT--GCAATGTCTCTAGTGAAGAGCAGACAGTGCGTGTGGGGCTTGGCTGGGCTATTTAGAA-CATGCAGGC---TG
>gene=chr10_125374474-125374798; species=equCab
TTCAGAGCAGGGGTGGGCCATGCAGAGATTGAAACAGGGCTGAGGGCCAAGATTTGCTTAAACAAACAGGCAGCAAGCTTGGTGAGAGGTCAGGATCCAGCAGGAGCG--GGCGCAATGATGAGTTGCTGTTAGTACCACGGACAGCTCCCACGGAACTTCTAACAGAGAAATGAGGGAAAGCTGCTGTCTCCCGGTCCTGGCCGACTCCAGCCCCTCCAGATAACGGTCTTGAGTGGGCTTAAAGACT--GTGATGTCTGTAGTGAATAGCTGACAGTGGGTGTGGGGCCTGGGTGGGCTATTTGAAACCCTGCAGGC---TG
>gene=chr10_125374474-125374798; species=gorGor
TTCAGAGCAGGGGTGGGCCAGCCAGATATTAGAACAGAAATGAG-ACCAAGACTTGCTTAAATAAGCAGGCAGCAAGCTTGGTGAGCAGACAGGATCCAGGTGACGCGGTGTAGTAATGTGGGGTTGTGGTCAGCACCATGGACAGCTCCCCTGGTGCTTCATGTTGAGGAATAGGAAAGCGCCGCCATCTCCGGATCCTGGCTAGCTCCAGCCCCTGCAGGTAACTGTCCTGAATGGGCTTAGAAACTTGGTGATGTCTGCAGTGAAGGGCTGGCAGTGGATGTGGGCTCTGCCTGGGCGATTCGGGTCTCTGCGGGCCGGTG
>gene=chr10_125374474-125374798; species=panTro
TTCAGAGCAGGGGTGGGCCAGGCAGATATTAGAACAGAAATGAGGACCAAGACTTGCTTAAATAAGCAGGCAGCAAGCTCGGTGAGCAGACAGGATCCAGGTGACGCGGTGCCGTAATGTGGGGTTGTGGTCAGCACCATGGACAGCTCCCCTGGTGCTTCATATTGAGGAATAGGAAAGCGCCGCTATCTCCGGATCCTGGCTAGCTCCAGCCCCTGCAGGTAACTGTCTTGAATGGGCTTAGAAACTTGGTGATGTCTGCAGTGAAGGGCTGGCACTGGATGTGGGCTCTGCCTGGGCGATTCGGGTCTCTGCGGGCTGGTG
>gene=chr10_125374474-125374798; species=papHam
TTCACAGCAGGGGTGGGCCAGGCAGAGATTGGAACAGAAATAAGGACTAAGACTTGCTTAAATAAGCAGGCAGCAAGCTCGCTGTGCAGGCAGGATCCAGATGACGCGGTGTAGTAATGGGGAGTTGTGGTCAGCACCATGGACAGCTCCCGCGGTGCTTCATATTAAGAAATAGGAAAGCGCCGCTATCTCCGGATCCTGGTTAGCTCCCGTCCCTCCAGATTACTGTCTTGAATGGGCTTAGAAAGTTGGTGATGTCTGTAGTGAAGGGCTGGCAGTGGATGTGGGGCTTGCCTGGGCGATTCGAGTTTCTGCAGGCTGATG
>gene=chr10_125374474-125374798; species=ponAbe
TTCAGAGCAGGGGTGGGCCAGATAGGGATTGGAACAGAAATGCGGACCAAGACTTGCTTAAATAAGCAGGCAGCAAGCTCAGTGAGCAGACAGGATCCAGACGATGCGGTGTAGTAATG-GGGGTTGTGGTCAGCACCATGGACAGCTCCCGTGGTACTTCATACTGAGGAATAGGCAAGCGCCGCTATCTCCGGATCCTGGCTAGCTCCAGCCCCTGCAGGTAACAGTCTTGAATGGGCTTAGAAACTTGGTGATGTCTGCAGTGAAGGGCTGGCAGTGGATGTGGGCTCTGCCTGGGTGATTCGGGTCTCTGCAGGCTGATG
>gene=chr10_125374474-125374798; species=rheMac
TTCACAGCAGGGGTGGGCCAGGCAGAGATTGGAACAGAAATAAGGACCAAGACTTGCTTAAATAAGCAGGCAGCAAGCTTGCTGTGCAGGCAGGATCCAGATGACGCGGTGTAGTAATGGGGGGTTGTGGTCAGCACCATGGACAGCTCCCGTAGTGCTTCATATTAAGAAATAGGAAAGCGCCGCTATCTCCGGATCCTGGTTAGCTCCCGTCCCTCCAGATTACTGTCTTGAATGGGCTTAGAAAGTTGGTGATGTCTGTAGTGAAGGGCTGGCAGTGGATGTGGGGCTTGCCTGGACGATTCGAGTTTCTGCAGGCTGATG
>gene=chr10_130959571-130959765; species=hg19
GCTTTGTCAATTTAAATGTTTCTCATTCAAGGCATGACTCACACATCACATCCTCCCCACCCCAGGAATTGCTGAGGTTGGCTTCCCCTGAGCTGCCACAGTTCAGCACCCACGTGTAACAGGGCTGTCATTCGGCCATCTAATGTCATTTAGGCACCAGGCACTGTGCCTTGTCCAAATAAATGGTAATTGAC
>gene=chr10_130959571-130959765; species=bosTau
--------------------------------------------------------------------------------------------------------------------------------------------------------------------------------------------------
>gene=chr10_130959571-130959765; species=calJac
GCTTTGTCCATTTAAACGTTTCTCATGTAAGGCGCGACTCACACATCACATCCCTCCTACCCCAGGAATTGCTGATGTTAGTGTCCCCTGAGCTGCTACAGCTTAGCACCCACGCGTAACGGGACTGTCATTGGGTCATCTAACATATTTTAGGTGCAAGGCACTGTGTCTTGTCCAAATAAAAGGTAATTGAC
>gene=chr10_130959571-130959765; species=canFam
TCTTT----GGTCAAATATTTCCCATTTAAGGCTCACCTCCCACGTCGC------------CCAGTAGTTACCAACCAT-GCTTCCTCCATGCCC-TGCAGCTCAGTACCCACCAACGAGGGCACAGTCGCTCAGCCAGCTAATATTATTGGGGTGACTCACACTGTATCTTGTCCTAATAAATGG-AATCA--
>gene=chr10_130959571-130959765; species=equCab
TCTTTATCGATTTAAATGTTTCTTATTTAAGGTCCAACTTGCAGATCGC--CTTCTGTGGCCCGGTAATTAGCACCCCC-GCTTGCTCCAGGCTC-CACAGCTCAGTACCCACTTACCACTGCGCTGTCACTCAGCCAGCTAACATTGTCGAGGC--CTCGCACTG--TCTTGTCGAAATAAACGG-AATCAAC
>gene=chr10_130959571-130959765; species=gorGor
GCTTTGTCAATTTAAATGTTTCTCATTCAAGGCATGACTCACACATCATACCCTCCCCACCCCAGGA-TTGCTGAGGTTGGCTTCCCCTGAGCTGCCACAGTTCAGCACCCACGTGTAACAGGGCTGTCATTCGGCCATCTAATGTCATTTAGGCACCAGGCACTGTGCCTTGTCCAAATAAATGGTAATTGAC
>gene=chr10_130959571-130959765; species=panTro
GCTTTGTCAATTTAAATGTTTCTCATTCAAGGCATGACTCACACATCACATCCTCCCCACCCCAGGAATTGCTGAGGTTGGCTTCCCCTGAGCTGCCACAGTTCAGCACCCACGTGTAACAGGGCTGTCATTCGGCCATCTAATGTCATTTAGGCACCAGGCACTGTGCCTTGTCCAAATAAATGGTAATTGAC
>gene=chr10_130959571-130959765; species=papHam
gctttgtcaatttaaatgtttctcattcaagtggtgactcacacatcacatcctccccaccctaggaattgctgatgttggcttctcctgagctgccacagcTCAGCACCCATGTGTAAC-GGGCTGTCATTCGGCCATCTAATATCATTTAGGCGCCAGGCACTGTGCCTTGTCCAAATAAATGGTAATTGAC
>gene=chr10_130959571-130959765; species=ponAbe
GCTTTGTCAATTTAAATGTTTC----TCAAAGCATGACTCACACATCACATCCTCCCCACCCCAGGAATTGCTGACGTTGGCTTCCCCTGAGCTGCCACAGTTCAGCACCCACATGTAACGGGGCTGTCATTCGGCCATCTAGTATCATTTAGGCACCAGGCACTGTGCCTTGTCCAAATAAATGGTAATTGAC
>gene=chr10_130959571-130959765; species=rheMac
GCTTTGTCAATTTAAATGTTTCTCATTCAAGGGGTGACTCACACATCACATCCTCCCCACCCTAGGAATTGCTGATGTTGGCTTCTCCTGAGCTGCCACAGCTCAGCACCCATGTGTAAC-GGGCTGTCATTCGGCCATCTAACATCATTTAGGCGCCAGGCACTGTGCCTTGTCCAAATAAATGGTAATTGAC
>gene=chr10_134755945-134756269; species=hg19
GGCTCTCGGCGCGGGCCAGCTCCTGCGTGATGACCAGGTCCATGGCGCCGGCGCCCTGCTCGTCCGCTCTCTCCGGGGTCCGCGGTGCGTCCTGCCGCCCACTGTCGGTTGGGTTCTCCAGCCGCGAGGACCCGGCCACGGTTGCCTGGAGACCGAAAGGGACGCGGACGCGGGGCTACGGGTCGGCGGCGGGGCCACACTTCGGGGAAGGCGAACAACGCCGCGCCCCCGCCCTGCCCCCCGCCAGCTCCGCGGGAGTGAGACACCAGGGCAGCGACCCCCGGCGAGGGGCGGGAAGAAGAAAGGGGAGGGAAGGCGGCGTGG
>gene=chr10_134755945-134756269; species=bosTau
GGCTCTCGGCGCGGGCCAGCTCCTGCGTTATGACCAGGTCCATGGCGCCGGCGTCCG--AGGTGCCCACTGCCCGAGGTCTGTT----------------------------CGTTTTCTCTGTGCCGGGGCCTG---AGGTTGCCTAGCGACGGGGATGGACGCAG-------ACTACGGGTCGGCGGCGGGACCAGACTTGTCGCGAGGCGCACTGCGC--CGGC--------GC---CCACCAGCCCC--GCGGAGAGGGCCCGGGGAGGGGT----CTGGGGAggggcgggcggccggtcgggggagccgggcggagcgg
>gene=chr10_134755945-134756269; species=calJac
GGCTCTCGGCGCGGGCCAGCTCCTGCGTGATGACCAGGTCCATGGCGCCGGCGCCCGGCTCGTCCGCCCTCCCC--GCTCCGCGGTGCGTCTCGCTGCCCAGGGCCGGTTGGGTTCCGC--CCGCGCGGA-CCGGCCGCGGTTGCCTGGCGACCGAAAAGGACGCGGACGGCGGCCTACGGGTCGGCGGCGGGGCCACACTTGTCGGAAGGCGAAC------------------------------------------------------------------------------------------------------------
>gene=chr10_134755945-134756269; species=canFam
GGCTCTGGGCTCGGGCCAGCTCCTGCGTGATGACCAGGTCCATGGCGGCGGC-------------------CCCGGGCCCTG------------------------------GGTTTCCTCCCTCTCGCGGCCGG---CGGTTGCCTAGCGAC---GGGGGACGCCG--CGGGCCCTACGGGTCGGCGCCGGGGCCACACTAGTGCGGAGGCGAACGGCGC--CGGGGCCGCCTTCC---CTACCGG------GGCGCGAGGGC-----AGCGGAG----CCAGGGCGGGGCGCGCCGgggtcgggtcgggtcgggtcgggtcg
>gene=chr10_134755945-134756269; species=equCab
GGCTCTCGGCGCGGACCAGTTCCTCCTTGACAACCAGGTTCATGGCT-------------------------CCCAGGCAGTTT----------------------------GCTTTTCTCCTTGGAGCCGGTGG---CGATTGCTTAGCGACCGAGAGGGACGCGGCCCGGGTCCTACGGGCCGGCGGCGGGGCCACACATCTCCAGAGGCGAACCGCGC--CGGGGCTGGTTTAC---CCATCCGCACT--GGAGCGggggc---ggggcgggg----cgagcgaggagcgggcaggggagtgggtaagctgggaggggagg
>gene=chr10_134755945-134756269; species=gorGor
GGCTCTCGGCGCGGGCCAGCTCCTGCGTGATGACCAGGTCCATGGCGCCGGCGCCCTGCTCGTCCGCCCTCTCCGGGGTCCGCGGTGCGTCCTGCCGCCCACTGTCGGTTGGGTTCTCCGGCCGCGAGGACCCGGCCACGGTTGCCTGGAGACCGAAAGGGACGCGGACGCGGGGCTACGGGTCGGCGGCGGGGCCACACTTCGGAGAAGGCGAACAACGCCGCGCCCCCGCCCTGCCCCCGGCCAGCTCCGCGGGAGTGAGACACCAGGGCAGCGACCCCCGGCGAGGGGCAGGAAGAAGAAAGGGGAGGGAAGGCGACGGGG
>gene=chr10_134755945-134756269; species=panTro
GGCTCTCGGCACGGGCCAGCTCCTGCGTGATGACCAGGTCCATGGCGCCGGCGCCCTGCTCGTCCGCCCTCTCCGGGGTCCGCGGTGCGTCCTGCCGCCCACTGTCGGTTGGGTTCTCCAGCCGCGAGGACCCGGCCACGGTTGCCTGGAGACCGAAAGGGACGCGGACGCGGGGCTACGGGTCGGCGGCGGGGCCACACTTCGGGAAAGGCGAACAACGCCGCGCCCCCGCCCTGCCCCCCGCCAGTTCCGCGGGAGTGAGACACCAGGGCAGCGACCCCCGGCGAGGGGCGGGAAGAAGAAAGGGGAGGGAAGGCGGCGTG-
>gene=chr10_134755945-134756269; species=papHam
GGCTCTCGGCGCGGGCCAGCTCCTGCGTGATGACCAGGTCCATGACGCCGGCGCCCGGCTCGTCCGCCCTTTCTGGGGTCCGCGGTGCGTCCCGCCG-CCAGGGTCGGTTGGGTTCTCCCGCCGCGAGGACCCGGCGACGGTTGCCTGGAGACCGAAAGGGACGCGCACGCGGGGCTACGGGGCGGCGGCGGGGCCATACTTCGGCGAAGGCGAACAAcgccgcgcgcccgcccgccccgccgccAGCTCCGCGGAGCCCGGACACCGGGGCGGCGACCCCCGGCGAGTGGCGGGAAGAAGAAA-GGGAGGGAAggcggcgttg
>gene=chr10_134755945-134756269; species=ponAbe
GGCTCTCGGCGCGGGCCAGCTCCTGCGTGATGACCAGGTCCATGGCGCCGGCGCCCGGCTCGTCCGACCTCTCCGGGGTCCGCAGTGCGTCCCGCCGCCCACGGTCGGTTGGGTTCTCCAGCCGCGAGGACCCGGCCACGGTTGCCTGGAGACCGAAAGGGACGCGGACGCGGGGCTACGGGTCGGCGGCGGGGCCACACTTCGTGGAAGGCGAACAACGCCGCGCCCCCGCCCTGCCCCCCGCCAGCTCCGCGGGAGCGAGACCCCAGGGCAGCGACCCCCGGCGAGGGGCGGGAAGAAGAAAGGGGAGGGAAGGCGGCGTGG
>gene=chr10_134755945-134756269; species=rheMac
GGCTCTCGGCGCGGGCCAGCTCCTGCGTGATGACCAGGTCCATGACGCCGGCGCCCGGCTCGTCCGCCCTTTCTGGGGTCCGCGGTGCGTCCCGCCG-CCAGGGTCGGTTGGGTTCTCCCGCCGCGAGGACCCGGCGACGGTTGCCTGGAGACCGAAAGGGACGCGGACGCGGGGCTACGGGGCGGCGGCGGGGCCACACTTCGGCGAAGGCGAACAAcgccgcgcgcccgcccgccccgccgccAGTTCCGCGGAGCCGGGACACCGGGGCGGCGATCCCCGGCGAGTGGCGGGAAGAAGAAA-GGGAGGGAAggcggcgttg
>gene=chr11_236465-236789; species=hg19
ctccgcgccccgcccccgcctccTTGCCGACGCCTCCGGCGCGCCCAGGTAGACGTAGAGGCGAGTAGAGGAAGTTCCCTAGTCTGGTGTCTCATCTCTCGCCCCGGAGGTCAAACCTGGAGCCAGCATTTCTGTACCCTGCGCTCACACCTTTTTCAACCCGGATGGCGGTGATagttaatactttctgagcgcttttactatggtcaggcattatatttacacctaatcctcgcaaaacactactgggaagatcctcatttgacaggagcaattccgggtcacaaaggctgacaccacaaagctagtccgtagcgggttcga
>gene=chr11_236465-236789; species=bosTau
ccccgcg------------------------------agcgcgccc--------------------------------------------------------------------------------------------------------------------------------------------------------------------------------cgcctagtcctaggaaggtggcattgtta--accccacttgaatcaagaacattg--ggtcacaaa--------------------------gCCAGCT-CG
>gene=chr11_236465-236789; species=calJac
----------------------------------------------------------------------------------------------------------------------GGAGCCAGCAATGCTGTACCCTGCGCTCACACCTTTTTCAACCCGGATGGCGGTGACAGTTAAGCCTTCCTGAGCGCTTTTACCGCAGCCAGGCATTATGTTTACACCTGGTCCTTGCAAGACAGCACTGGCAAGGTCCTCACTGGAGTGGAGCAATCCCGAGTCACAAAGGCTGACACCACAAAA--AGTTTGTGGCCGGTTCGA
>gene=chr11_236465-236789; species=canFam
CTCCGCG------------------------------AG-----CCAGGCTGGGGCGGAGCCAGGCGAGGGC-GCTTCCTAGCCGGTCGTCCCGCCTCTCGCCCCGGAGACCAGAGCAGGAGCCTGCGTGTCTCTGCCCCGCTCCCCGTCCGTTTCCG-CCGGGCGGGGGAG----GCGCACGCTCCGCGG--------ACTCCCGCCCGGCATCACATCTACGCTCCGC----GGAAGCCAGTCCTACCGAGGCCCCC----ACGGAGGGAGAACGTCGGCTAC-CAAGCCGGGA--------------GAGGGCC-------
>gene=chr11_236465-236789; species=equCab
-------------------------------------------------------------------------GTTCCATAGTCGCCTGTGCCGTCTCTCGCCCCAGAAACCAAACTGGGACCTTGCATTTCTGTCCTGCACTCCCACTTTTTTTCAA-TCGGGATGGTGATGATAACTAAcactttctgagcact--tacgatggacaggcattacatttacacttagtccccagaaggtgctattagtataatgcccgcttaagcttaaaaagcg--ggtcacaaaggccaaggccacacagccagtcgatggcCAGCT-GA
>gene=chr11_236465-236789; species=gorGor
------------------------------------------------------------------------------------------------------------------------------------------------------------------------------------------------------------------------------------------------------------------------------------------------------------------------------------
>gene=chr11_236465-236789; species=panTro
ctccgcgtcccgcccccgcctccTTGCCGACGCCTCCGGCGCGCCCAGGTAGACGTAGAGGCGAGTAGAGGAAGTTCCCTAGTCTGGTGTCTGATCTCTCGCCCCGGAGGTCAAACCTGGAGCCAGCATTTCTGTACCCTGCGCTCACACCTTTTTCAACCCGGATGGCGGTGATagttaatactttctgagggcttttactatggtcaggcattatatttacacctagtcctcgcaaaacactactgggaagatcctcatttgacagcagcaattccgggtcacaaaggctgacaccacaaagctagtccgtagcgggttcga
>gene=chr11_236465-236789; species=papHam
ctccgcctcccggccccgcctccgTGTCCACGCCTCCGGCGCGACCGGGTAGACGCTGAGGCGAGTAGAGGAAGTTCCCTAGTCTGGTGTCTGACCTCTCGCCCAGGAGGTCAAACCTGGAGCCAGCATTTCTGTACCCTGCGCTCACACCTTTTTCAACCCGGATGGCGGTGACAGTTAATACTTTCTGAGCGCTTTTACTATGGTCAGGCATTATATTTACACCTAGTCCTCGCAAGACCCTACTGGGAAGG---TCATTTGAGAGGAGCAATTCCGGGTCACAAAGGCTAACACCACAAAGCTAGTCCAAGGCCGGTTCGA
>gene=chr11_236465-236789; species=ponAbe
ctccccgtcccg-ccccgcctccgTGTCGACGCCTCCGGCGCACCCAGGTACTCGTAGAGGCGAGTGGAGGAAGTTCCCTAGTCTGGTGTCTGAACTCTCGCCCCGGAGGTCAAACCTGGAGCCAGCATTTCTGTACCCTGCGCTCACACCTTTTTCAACCCGGATGGCGATGA----TAATACTTTCCGAGCGCTTTTACTATGGTCAGGCATTATATTTACACCTAGTCCTCGCAAAACACTACTGGGAAGGTCCTCATTTGACAGGAGCAATTCCGGGTCACAAAGGCTGACACCAAAAAGCTAGTCCGTGGCGGGTTCGA
>gene=chr11_236465-236789; species=rheMac
ctccgcctcccggccccgcctccgTGTCCACGCCTCCGGCGCGACCTGGTAGACGCTGAGGCGAGTAGAGGAAGTTCCCTAGTCTGGTGTCTGACCTCTCGCCCAGGAGGTCAAACCTGGAGCCAGCATTTCTGTACCCTGCGCTCACACCTTTTTCAACCCGGATGGCGGTGACAGTTAATACTTTCTGAGCGCTTTTACTATGGTCAGGCATTATATTTACACCTAGTCCTCGCAAGACCCTACTGGGAAGG---TCATTTGAGAGGAGCAATTCCGGGTCACAAAGGCTGACACCACAAAGCTAGTCCATGGCCGGTTCGA
>gene=chr11_844197-844521; species=hg19
AGGGGGGTCCCGGATGTTAGCAGGGTGGGCCCTGGGGAGTGGGTGGGGGCCTGGAGGCTTCTTGGAGGAGGGTCCAGGGCCTGTCCCGCCCCTGTTCCTGCCTGCAGGAGTTGTTTACTCAGAGCAAGGGGTGGTGGGGAGTGAGCTGCTCTCCAAATCCTGGCTTGGGCCAAGCTGACATTCTTGGAATTCCGAGTGTGTGCGCTTCCTATCCCTCCATTTCCCAGCAGAGCCCCTGAGATCTGGAGACTGCCCCAGCCTCAGGCTCTGTGCATCTCCCCCGAGCCCCCACCACATATGTGCGGAGGCCCCTGGGGGCCCAGG
>gene=chr11_844197-844521; species=bosTau
AGGCGGGGG------------------GCTCTGCAGGGGTGGGTGCGTG-C---GGGCTTCCTGGGGGAGGGGCCCTGGCCCACCGCACCC-CGCTCTGGCCCC-AGGGGCTGTTTACTCCCA----GAGACTGAGGGG-------------------CGGGA---GAGCCAAGTTGACATTCCTGGAATTCTGAGTGCGTG-----TCCCTGCCCTGGTTTCCCAGGAGGGGCTTGCTG-AGCGGC-----------TGGTGGCA---------------CAGGCCGCCAGCACACGTGCTCAGAGGCCCCTT-GGGCACTTG
>gene=chr11_844197-844521; species=calJac
---------------------------------------------------------------------------------------------------------------------------------------------------------------------------------------------TTCCGAGTGTGTGCGCTTCCCATCCCTCCGTTTCCCCGCAGAGGCCCTGAGACCTGGAGGCCGCTCCGGCCTCTGGCTCTACGCATCTCCC-CGAGCCCCCACCACATGTGTGCCGAGGCTCCTGCGGGCCCAGG
>gene=chr11_844197-844521; species=canFam
AGCGGAGGGCAGGCTGTCAGCTGGGTGGAACTTGGGGAGCCGCT-GGGG-TGGAAGGCTTCCTGGAGGAGGGGCCAGGGCCTGCCCCACCCATGCTCCTGCTGGGAGTAGTTGTTTACTCTGA----AAGAGTGAGGGGAATGAGCCTCCCGCCTGATCCAGGCCTGAGCCAAGTTGACATTCCTGGAATTCTGTGTGTGTG-----TCCCTCCCCTGATTTCCAAG--------------------GACAGACAGCATCCCGGC----------------TGCACCCTCAGCACAGGTGCCAGGACACCCTGTGGGGCCTTGG
>gene=chr11_844197-844521; species=equCab
AGGAG-GGGCGGGATGTCAGCTGGGTGGACCTTCAGGAGCTAGTGGGGG-TGGAGGGCTTCCTGGAGGAGGGGCCAGGGCCTGCCCCACCCTTGCTCCTGCCCAGAGCAGTTGTTTACTCCAA----GAGAGTGAGGGGAGCCAGCCTCCCGCCCGATCCTGGCCAGAGCCAAGTTGACATTCCTGGAATTCTGAGTGTGTG-----TCCCTCCCCTGATTTCCCAGGAGAGGCCATGGGGAGCAGTGGCTGCCCCCGTCCCAGCCCGTGTG---------CATACTCCCAACACACGTGCACGAAGGCTCCTTGGGGCCCTCG
>gene=chr11_844197-844521; species=gorGor
------------------------------------------------------------------------------------------------------------------------------------------------------------------------------------------------------------------------------------------------------------------------------------------------------------------------------------
>gene=chr11_844197-844521; species=panTro
AGGGGGGTCCCGGATGTTAGCAGGGTGGGCCCTGGGGAGTGGGTGGGGGCCTGGAGGCTTCTTGGAGGAGGGTCCAGGGCCTGTCCCGCCCCTGTTCCTGCCTGCAGGAGTTGTTTACTCAGAGCAAGGGGTGGTGGGGAGTGAGCCGCTCTCCAAATCCTGGCTTGGGCCAAGCTGACATTTTTGGAATTCCGAGTGTGTGCGCTTCCTATCCCTCCATTTCCCAGCAGAGCCCCTGAGATCTGGAGACTGCCCCAGCCTCAGGCTCTGTGCATCTCCCCCGAGCCCCCACCACATGTGTGCGGAGGCCCCTGGGGGCCCAGG
>gene=chr11_844197-844521; species=papHam
AGGGGGGTCCGGGATGTTAGCAGGGTGGGCCCTGGGGAGTGGGTGGGGGCCCGGAGGCTTCCTGGAGGAGGGTCCAGGGCCTGTCCTGCCCCTGTTCCTGCCTGCAGGAGTTGTTTACTCGGAGCACGGGGGCGGGGAGAGTAAGCTGCCCTCCAAATCCTGGCTTGGGCCAAGCTGACATTCTTGGAATTCCAAGTGTGTA--------------------------------------------------------------------------------------------------------------------------
>gene=chr11_844197-844521; species=ponAbe
AGGGGGGTCCGGGATGTTAGCAGGGTGGGCCCTAGGGAGTGGGTGGGGGCCTGGAGGCTTCCTGGAGGAGGGTCCAGGGCCTGTCCCGCCCTTGTTCCTGCCTGCAGGAGTTGTTTACTCAGAGCACGAGGTGG-GGGGAGTGAGCTGCTCTCCAAATCCTGGCTTGGGCCAAGCTGACATTCTTGGAATTCCGAGTGTGTGCGCTTCCTATCCCTCCATTTCCCAGCAGAGCCCCTGAGATCTGGAGACTGCCCCAGCCTCGCGCTCTGTGCATCTCCCCCAAGCCCCCGCCACATGTGTGCGGAGGCCCCTGGGGGCGCAGG
>gene=chr11_844197-844521; species=rheMac
-----------------------------------------------------------------------------------------------------------------------------------------------------------------------------------------------------------------------------------------------------------------------------------------CGAGTCCCCACCACATGTGTGTGGAGGCCGCTGGGGGCCCAGG
>gene=chr11_1422838-1423162; species=hg19
GTCCTCTCTGGTCTCCAGGGAAGGCGGCAGCAGCCGTGGGTGGTATGGAAGCCCCTGCTCTGCTGCGTCGTGCCAGAGCGGACTGTGGGGACACAGCAGGGAGTTTGCCGACTTTGAGGAGGAGGAAAGGACCTTATGCCCTGTTCGGGAGGCGGAGAGGCCCTCAGGGAGCTGTCCAGCACCAGCCGTGCTGAAGTCTGCAGCTTCCTCCTCCCGCGAGGGCGCCTGCCTTGGCGCTGGGTCCTCACAGCCCAGCTGCAGCTGGAAAGAAGCTATGTGAGGGCCGGTGATTTTTGGCAAGATCCCAAACCTGTCGTCAGCTGT
>gene=chr11_1422838-1423162; species=bosTau
TCGCCCTTCTGTCTTCAGGGAGGGCAGT-GCGGCCCT-GGCGGT------G--CCGTCTCTGCCGCAGCCTCCTCCG--GGCTTGCAGGGATGAGGCTAGG-GGTCACCAGGT-----ACCTGGCGCCAGGCCCTCGCCCCGG----G---------CGGCCTGC--GGAGCTGTCCAGCACGG-TAGTGCTGAAGTCCGCAGCTTCCGTGCCGCAGGAGAGAGGCTGCATTAGCGGTTTGTCCTCCCACATCCCCTGCAGCTGAGCAG-GCCTGTGGACAGGCCAGGGGTCTTCGGAGAGTTCCCACACCTGGCTTCCGGTGT
>gene=chr11_1422838-1423162; species=calJac
GTCCTCTCTGGTCTCCAGGGAAGGGGGCGGCAGCCGTGGGTGGCACGGAGGCCCCTGCAGTGCTGCATTG-CCTGGAGCAGACCCTGGGGATGCAGCAGGGAGCTC-TCGACTTTCGGGCAGAGGAATGGGCCCTGCG-CCTGTTCCGGAGGCGGGAGGCCCC---GGGAGCTGTCCAGCACCAGCTGTGCTGAAGTCTGTAGCTGTTGCCCCCTG--AGCGCACATGCGTCGGCACTCGGTCCTCATAGCCCAGCTGCTGCTGGAAAG-GGATGTGTGAGGGTCGGAGGTTTTTGGCAAAGTCCCAAACCTGTCCCCAGTGGT
>gene=chr11_1422838-1423162; species=canFam
CCCCCTTCCTATCTCCAGGGGGAGCAGCCACAGCCCTCAGTCGT------GCCCCCGGCCTGGG---------TGGA--GG---------------------GCTTGCTGGCCGCGCAG-------------------------------GGCCG-GCGGC--GCGGGGAGCTGTCCAGCGGGG-CTGTGCTGAAGTCTGCAGCTTCCG--CCCGCCGAGGGAGGCTGCG--GGCCGCTTGTCCTCAGACCTCTGCGG--------------CGGTGGGAAGGTCAGGTGTC--TGGCAGGCTCCTGCACCTGCCTCCCGCCTC
>gene=chr11_1422838-1423162; species=equCab
TCCCTTCCCCGTCCC------------CCACATCCTCCGGTGGT------GGCCCATCTCTGGGGCATCTTCCTGGG--GGCACGTGGGGATGAGGCTGGGGGCTCTCTGGCCACCCAGCT--GGGCTGGTCCCTCTTCCTGG----GAAGGCCA-GCGGCCTGCAGGGAGCTGTCCAGTGCGG-CTGTGCTGAAGTCTGTAGCTTCTGCTCCCCAT------------GTTAGCAGTTGGTCCTCAAGCCTCTGTTGTAGCTGGCTGG-ACCTGTGGGAAGGTCAGGGATC-TTTGCAAGTCCGCTCACCTGTCTCCTGCTGT
>gene=chr11_1422838-1423162; species=gorGor
GTCCTCTCTGGTCTCCAGGGAAGGCGGCAGCAGCCGCGGG-GGTATGGAAGCCCCTGCTCTGCTGCATCGTCCCAGAACGGACTGTGGGGACACGGCAGGGAGTTTGCCGACTTTGAGGAGGAGGAAAGGACCTTGTGCCCTGTTCGGGAGGCGGAGAGGCCCCCAGGGAGCTGTCCAGCACCAGCCGTGCTGAAGTCTGCAGCTTCCTCCTCCCGCGAGGGCGCCTGCCTTGGCGCTGGGTCCTCGCAGCCCAGCTGCAGCTGGAAAG-AGATATGTGAGGGCCGGTGATTTTTGGCAAGATCCCAAACCTGTCCTCAGCTGT
>gene=chr11_1422838-1423162; species=panTro
GTCCTCTCTGGTCTCCAGGGAAGGCGGCAGCAGCTGTGGATGGTATGGAAGCCCCTGCTCTGCTGCGTCGTCCCAGAGCGGACTGTGGGGACACAGCAGGGAGTTTGCCGACTTTGAGGAGGAGGAAAGGACCTTATGCCCTGTTCGGGAGGCGGAGAGGCCCCCGGGGAGCTGTCCAGCACCAGCCGTGCTGAAGTCTGCAGCTTCCTCCTCCCGCGAGGGCGCCTGCCTTGGCGCTGGGTCCTCACAGCCCAGCTGCAGCTGGAAAGAAGATATGTGAGGGCCGGTGATTTTTGGCAAGATCCCAAACCTGTCGTCAGCTGT
>gene=chr11_1422838-1423162; species=papHam
GTCCTCTCTGGTCTCCAGGGAAGGCAGCCGCGGCCGTGGGTGGTATGGAAGCCCCTGCTCTGCTGCGTCGTCCCGGAGCGGACTGTGGGGACACAGCAGGGAGCTCGCCGGCTTTGAGGAAGAGGAAGAGACCTTGCGCCCTGTTGCGCAGGCGGGGAGGCCC-CAGGGAGCTGTCCAGCACCAGCCGTGCTGAAGTCTGCAGCTTCGGCTTCCTGCGAGGGCGCCTGCCTTGGCGCTGGGTCCTCACAGCCCAGCTGCAGCTGGAGAG-AGATGTGTGAGGGTCAGGAGTTTTCGGCAAGATCCCAAACCTGTCCTCAGCTGT
>gene=chr11_1422838-1423162; species=ponAbe
GTCCTCTGTGGTCTCCAGGGAAGGCGGCAGCAGCCGTGGGTGGTATGGAAGCCTCTGCTCTGCTGCGTCGTCCTGGAGGGGACTGTGGGGACACAGCAGAGAGTTCGCTGACTTTGAGGAGGAGGAAAGGACCTTGCGCCCTGTTC-GGAGGCGGAGAGGCCC-CAGGGAGCTGTCCAGCACCAGCCGTGCTGAAGTCTGCAGCTTCCGCCTCCCGCCAGGGCGCCTGCCTTGGCGCTGGGTCCTCACAGCCCAGCTGCAGCTGGAAAG-AGATGTGTGAGGGCTGGTGATTTTTGGCAAGATCCCAAACCTGTCCTCAGCTGT
>gene=chr11_1422838-1423162; species=rheMac
GTCCTCTCTGGTCTCCAGGGAAGGCAGCGGCGGCCGTGGGTGGTATGGAAGCCCCTGCTCTGCTGCGTCGTCCCGGAGCGGACTGTGGGGACACAGCAGGGAGCTCGCCGGCTTTGAGGAAGAGGAAGAGACCTTGCGCCCTGTTGCGCAGGCGGGGAGGCCC-CAGGGAGCTGTCCAGCACCAGCCGTGCTGAAGTCTGCAGCTTTGGCCTCCTGTGAGGGCGCCTGCCTTGGCGCTGGGTCCTCACAGCCCAGCTGCAGCTGGAGAG-AGATGTGTGAGGGTCGGGGTTTTTTGGCAAGATCCCAAACCTGTCCTCAGCTGT
>gene=chr11_3078601-3078747; species=hg19
GGGAATCCCGGACCCGCAGCTGCGGCTACAGACACTTCCTAGAATCTGATGCAACCGCCGCCCCGGAAGTCGCGCCCCACGCCGGGCCCGTCTTCCGGGACACGCCCGGTCGCTAGGCAACTACCAGGGGCTCCGGATGTCGCCGG
>gene=chr11_3078601-3078747; species=bosTau
CCGAATCCCGCACTCGCGGAGGCCGCCGCGG---CTTCCCAGAATCTGATGCAACCACCGCCCCGGAAATCCCGCCCCCAAGCCG-CCGGCCTTCCGGGATCCGCCCGGTCGCTAGGCAACCACCGCGCGC---AGACGCCGCTGG
>gene=chr11_3078601-3078747; species=calJac
GGGAATCCCGGACCCGCAGCTACGGCGACAGACACTTCCCAGAATCTGATGCAACCGCCGCCCCGGAAGTCCCGCCCCGCCCCGGGCCCGTCTTCCGGGACTGGCCGGGTCGCTAGGCAACCACCAGGGGCTCCGGGCGTCGGCGG
>gene=chr11_3078601-3078747; species=canFam
AGAAATTCCAAACCAGCGGCCCCTATGCCAG---CTTCCCAGAATCTGATGCAACCACCGCCCCGGAAGTCCCGCCCAGCACCCGCCCCGCCTTCCGGGATACGCCCGGTCGCCAGGCAACCACCGCGGACTCCCGACGCC-CGGG
>gene=chr11_3078601-3078747; species=equCab
AGGAATCGCGGACCCTCGGGTGCGGCGACAG---CTTGCCAGAATCTGATGCAACCGCCGCCCCGGAAGTCCCTCCCCGCGCCTGCCCCACCTTCCTGGACACGCCCGGTCGCTAGGCAACCGCCGCGGGGCCCGGGCGTCGAGAG
>gene=chr11_3078601-3078747; species=gorGor
GGGAATCCCGGACCCGCAGCTGCGGCTACAGACACTTCCTAGAATCTGATGCAACCGCCGCCCCGGAAGTCGCGCCCCACGCCGGGCCCGTCTTCCGGGACACGCCCGGTCGCTAGGCAACTGCCAGGGGCTCCGGATGTCGCCGG
>gene=chr11_3078601-3078747; species=panTro
GGGAATCCCGGACCCGCAGCTGCGGCTACAGACACTTCCTAGAATCTGATGCAACCGCCGCCCCGGAAGTCGCGCCCCACGCCGGGCCCGTCTTCCGGGACACGCCCGGTCGCTAGGCAACTACCAGGGGCTCCGGATGTCGCCGG
>gene=chr11_3078601-3078747; species=papHam
GGGAATCCCGGACCCACAGCTGCGGCTACAGACACTTCCCAGAATCTGATGCAATCACCGCCCCGGAAGTCCCGCCCCGCGCCGGGCCCGTCTTCCGGGACACGCCCGGTCGCTAGGCAACCACCAG-GGCTCAGGATGTCGCTGG
>gene=chr11_3078601-3078747; species=ponAbe
GGGAATCCCGGACCCGCAGCTGCGGCTACAGACACTTCCTAGAATCTGATGCAACCGCCGCCCCGGAAGTCTCGCCCCGCGCCGGGCCCGTCTTCCGGGACACGCCCGGTCGCTAGGCAACCACCAGGGGCTCCGGATGTTGCCGG
>gene=chr11_3078601-3078747; species=rheMac
GGGAATCCCGGACCCACAGCTGCGGCTACAGACACTTCCCAGAATCTGATGCAATCACCGCCCCGGAAGTCCCGCCCCGCGCCGGGCCCGTCTTCCGGGACACGCCCGGTCGCTAGGCAACCACCAGCGGCTCAGGATGTCGCTGG
>gene=chr11_4115899-4116223; species=hg19
TGGGAGAGGCGTAGTCTTCTGGGTCTTGCCCAGACTCAACATGGCGGCTACACGTCGCCTGTCAGTCTGTGAAGCCTACCCCGGGCGTGGGCCGCAGCGTCGAGTAACGTCATTCGAACCCCGTCGCGCCCCTTTGTGCGTCACGGGTGGCGGGCGCGGGAAGGGGATTTGGATTGTTGCGCCTCTGCTCTGAAGAAAGTGCTGTCTGGCTCCAACTCCAGTTCTTTCCCCTGAGCAGCGCCTGGAACCTAACCCTTCCCACTCTGTCACCTTCTCGATCCCGCCGGCGCTTTAGAGCCGCAGTCCAGTCTTGGATCCTTCAGA
>gene=chr11_4115899-4116223; species=bosTau
TAGGAGAGGCGCCATCTCCTCGGCCCTGCCCACACTTAACATGGTGGCTGTGGGGCCACCGAT----------GCCCACCCGCGGCGCTGG---CTGCGTCACGTGACGTCACTGGAGCTTGGTCGCGCTGCTTT-TGCGTCGCGGCTGGCGGGAGCGGGAAGCGGATTCGGATTGCCTT-CCTCTGCTCGGAGGAAAGTGCTCTCTGGTCCTAATTCCAGGCCCTGCACCCGAGCAAACCTTCGAGCCTGACCCTCCGTGCTCGGCCACCTTCTCGATCGCACCGGAGCCTCAGAGCTGCAGTCTCGTGTCGCATCCCTCAGC
>gene=chr11_4115899-4116223; species=calJac
TGGGAGAGGCGTAGTCTTCTGTGCCTTGCCCAAACTCAACATGGCGTCCTCATGGCGCCTGTCAGCCTGAGAAGCCTACCCCGGGCGTATGCCGCAGCGTCGGGTAACGTCATTTGAACCCCGTCGCGCCGCTTTGTGCGTCACGGGTGGCGGGCGCGGGAAGGGGATTTGGATTGTTGCGCCTCTACTGTGGAGAAAGTGCTGTCTGG-------------------TCTTAAGCAGCGCCTGGAATCCAGTTCTTTCTATTCTGTCACCTTCTCGATCCCGCTGGCGCTTTAGAGCTGCAGCCCCGTCTTGTATCCTTCAGA
>gene=chr11_4115899-4116223; species=canFam
CGAGAAAG--GCAGTTTCCAGGGCTCTGCCCATACTCAACATGGCGGCTACGGGGTTCCCGAT----------GCCCACGCGAGGCGCTGG---CGGCGTCGGGTAACGTCATTCGAGCTCCGTCGCGCCGCTTT-TGCGTCTCGGGTGGCGGGAGCGGGAAGGGGATTCGGATTGTCGCGCCTCCGCTCGGAGGAAAGTGCCCTCTGGCCCCCAAATCAGTCCTTGCACCTGAGCACCCCCGGGAACCGGACCCTTCGCACCCTACCACCTTCTCGATCCCGCCGGCGCCTCGGAATTGCAGCCCCGTCTCGATTCCCTCAGC
>gene=chr11_4115899-4116223; species=equCab
CAGGAGAGGCGCAGGCTCGGGGGCCCTGCCCATACTCAACATGGCGGCCACTGGGCGACCGAC----------GCCCGCCGGGGGCGCTGG---CCGCATCGAGTAACGTCATTCGAACTCCGTCGCGCCGCTTT-TGCGTCGCGGGTGGCGGGAGCGGGAAGGGGATTCAGATTGTCGCGCCTCGGCTCGGAGGGAAGTGCTCTCTGGCCTCCACTCCGGTCCCTGCTCCTGAGCAACGTCTGGAGCCCGACCCTTCGCACTCGGCCACCTTCTCGATCCCGCCAGCGCCTCCGAGCTGCAGCCGCGTCTTGGGTTCCTCAGC
>gene=chr11_4115899-4116223; species=gorGor
TGGGAGAGGCGTAGTCTTCCGGGTCTTGCCCAGACTCAACATGGCGGCTACACGTCGCCTGTCAGTCTGTGAAGCCTATCCCGGGCGTGGGCCGCAGCGTCGAGTAACGTCATTCGAACCCCGTCGCGCCCCTTTGTGCGTCACGGGTGGCGGGCGCGGGAAGGGGATTTGGATTGTTGCGCCTCTGCTCTGAAGAAAGTGCTGTCTGGCTCCAACTCCAGTTCTTGCCCCTGAGCCGCGCCGGGAACCTAACCCTTCCCACTCTGTCACCTTCTCGATCCCGCCGGCGCTTTAGAGCCGCAGTCCAGTCTTGGATCCTTCAGA
>gene=chr11_4115899-4116223; species=panTro
TGGGAGAGGCGTAGTCTTCTGGGTCTTGCCCAGACTCAACATGGCGGCTACACGTCGCCTGTCAGTCTGTGAAGCCTACCCCGGGCGTGCGCCGCAGCGTCGAGTAACGTCATTCGAACCCCGTCGCGCCCCTTTGTGCGTCACGGGTGGCGGGCGCGGGAAGGGGATTTGGATTGTTGCGCCTCTGCTCTGAAGAAAGTGCTGTCTGGCTCCAACTCCAGTTCTTGCCCCTGAGCCGCGCCGGGAACCTAACCCTTCCCACTCTGTCACCTTCTCGATCCCGCCGGCGCTTTAGAGCCGCAGTCCAGTCTTGGATCCTTCAGA
>gene=chr11_4115899-4116223; species=papHam
TGGGAGAGGCGTAGTCTTCTGTGTCTTGCCCAGACTCAACATGGCGGCTACAAGGCGCCTGAAAGTCTGCGAAGCCTACCCCAGGCGTGGGCCGCAGCGTCGACTAACGTCATTCGAACCGCGTCGCACCCCTTTGTGCGTCACGGGTGGCGGGCGCGGGAAGGGGATTTGGATTGTTGCGCCTCTGCTCTGGAGAAAGTGCTGTCTGGCTCCAACTCCAGTTTCTGTCCTTGACCAGCGCCTGCAACCTAACCCTTCCTACTCTGTCACCTTCTTGATCCCGCCGGCGCTTTAGAGCCGCAGTCCAGTCTCCGATCCTTCAGA
>gene=chr11_4115899-4116223; species=ponAbe
TGGGAGAGGCGTAGTCTTCTGGGTCTTGCCCAGACTCAACATGGCGGCTACAAGGCGCCTGTCAGTCTGCGAAACCTACCCCGGGCGTGGGCCGCAGCGTCGAGTAACGTCATTCGAACCCCGTCGCGCCCCTTTGTGCGTCACGGGTGGCGGGCGCGGGAAGGGGATTTGGATTGTTGCGCCTCTGCTCTGAAGAAAGTGCTGTCTGGCTCCAACTCCAGTTCTTGCCCCTGAGCAGCGCCTGGAACCTAACCCTTCCCACTCTGTCACCTTCTCGATCCCGCCGGCGCTTTAGAGCCGCAGTCCAGCCTTGGATCC-TCAGA
>gene=chr11_4115899-4116223; species=rheMac
TGGGAGAGGCGTAGTCTTCTGTGTCTTGCCCAGACTCAACATGGCGGCTACAAGGCGCCTGAAAGTCTGCGAAGCCTACCCCAGGCGTGGGCCGCAGCGTCGACTAACGTCATTCGAACCCCGTCGCACCCCTTTGTGCGTCACGGGTGGCGGGCGCGGGAAGGGGATTTGGATTGTTGCGCCTCTGCTCTGGAGAAAGTGCTGTCTGGCTCCAACTCCAGTTCCTGTCCTTGACCAGCGCCTGCAACCTAACCCTTCCTACTCTGTCACCTTCTTGATCCCGCCGGCGCTTTAGAGCCGCAGTCCAGTCTCCGATCCTTCAGA
>gene=chr11_6411557-6411775; species=hg19
GAGAGGGGGCGGAATCGGGGCGGTCCCGGGAGCGCCCCGCCCCCTCCGCCTCCGCAGCGTTGACAGCCGCCCGCCACCGAGAGATCAGCTGTCAGAGATCAGAGGAAGAGGAAGGGGCGGAGCTGCTTTGCGGCCGGCCGCGGAGCAGTCAGCCGACTACAGAGAAGGGTAATCGGGTGTccccggcgccgcccggggcccTGAGGGCTGGCTAGGGT
>gene=chr11_6411557-6411775; species=bosTau
---AGCGGGCGGGAACCTGGCAGGTCCAGGCGCGCCCCGCCCACTCCGCGTCCTCCGCCTCGCGCT--GGCTTCCAGCCCGCGATCAGCTGCTGCGGAACCCAGAAGGAGGAAGGGGCGGAGCTGCTTTGTGGCTTTTCTC-GAGCCATCAGCCGACTA-CGCGGGGG-GTAATCGGTGTCCCTGGCACCGCCTGGGATCCCGAGAGCCTACTGGGGC
>gene=chr11_6411557-6411775; species=calJac
GAGAGGCAGCGGGATCGGGGCGGTCCCGGGCGTGCCCCGCCCGCTCCGCCTCCGCGGCGCTGACAGGTGCCGGCCGCCGGGGGATCAGCTGTTGGGAGTCGTAGGAAGAGGAAGGGGCGGAGCTGCTGTGCAGCCGGCCGCGGAGCAGTCAGCCGACTACAGGGAAGGGTAATCGGGTGTCCCCAGCGCCTCCCCGGGCCCTGAGGGCCAGCTAGGGC
>gene=chr11_6411557-6411775; species=canFam
---cgggggcggggacggggcgggg------------------------------CAGGAGGACTC----CTGACAGCAGGCGATCAGCTGCTGGGAGACGGAGGAAGAGGAAGGGGCGG-----------------------AGCAGTCAGGCGACTGCCGCGGGGGCTGGCCGGCTGTCCCCGGCGCTGTCCG-GTCCCTGAGAGCCAGC-----T
>gene=chr11_6411557-6411775; species=equCab
---CGGGGGCGGGATCGGGGCGGTCCTGAGCGCGCCCAGCCCACTCCACCTCCCCCGGGTGGACCC--GGCTCCCCGCCGGTGGACAGTTGCTGGGAAACAGAGGAAGAGGAAGGGGCGGAGCTGC-TTGTGG-TGGCCGC-AAGCAGTCAGCCGACTGCGGCGCGGG-TAGTCAGCTGTCCCCGGCGCCGCCCG-GAGCCCGAGGGCCAGCCAAGGC
>gene=chr11_6411557-6411775; species=gorGor
GAGAGGGGGCGGAATCGGGGCGGTCCCGGGAGCGCCCCGCCCGCTCCGCCTCTGCAGCGTTGACAGCTGCCCGCCACCGAGAGATCAGCTGTTAGAGATCAGAGGAAGAGGAAGGGGCGGAGCTGCTTTGCGGCCGGCCGCGGAGCAGTCAGCCGACTACAGAGAAGGGTAATCGGGTGTCCCCAGCGCCGCACGGGGCCCTGAGGGCTGGCTAGGGT
>gene=chr11_6411557-6411775; species=panTro
GAGAGGGGGCGGAATCGGGGCGGTCCCGGGAGCGCCCCGCCCGCTCCGCCTCCGCAGCGTTGACAGCTGCCCGCCACCGAGAGATCAGCTGTTAGAGATCAGAGGAAGAGGAAGGGGCGGAGCTGCTTTGCGGCCGGCAGCGGAGCAGTCAGCCGACTACAGAGAAGGGTAATCGGGTGTCCCCAGCGCCGCCCGGGGCCCTGAGGGCTGGCTAGGGT
>gene=chr11_6411557-6411775; species=papHam
GAGAGGGGGCGGAATCGGGGCGGTCCCGGGAGCGCCCAGCCCGCTCCGCCTCCGCAGCGTTGACAGCTGCCCGCCGCCGGGAGATCAGCTGTTGGAGATCAGAGGAAGAGGAAGGGGCGGAGCTGCTTTGCGGCCGGCCGCGAAGCAGTCAGCCGACTACAGAGAAGGGTAATGGGGTGTCCTCAGCGCCGCCTGGGGCCCTGAGGGCCAGCTAGGGT
>gene=chr11_6411557-6411775; species=ponAbe
gagagggggcggAATCGGGGCGGTCCCGGGAGCGCCCCGCCCGCTCCGCCTCCGCAGCGTTGACAGCTGCCCGCCACCGAGAGATCAGCTGTTGGAGATCAGAGGAAGAGGAAGGGGCGGAGCTGCTTTGCGGCCGGCCGCGGAGCAGTCAGCCGACTACGGAGAAGGGTAATCGGGTGTCCCCAGCGCCGCCCGGGGCCCTGAGGGCTGGCTAGGGT
>gene=chr11_6411557-6411775; species=rheMac
GAGAGGGGGCGGAATCGGGGCGGTCCCGGGAGCGCCCAGCCCGCTCCGCCTCCGCAGCGTTGACAGCTGCCCGCCGCCGGGAGATCAGCTGTTGGAGATCAGAGGAAGAGGAAGGGGCGGAGCTGCTTTGCGGCCGGCCGCGAAGCAGTCAGCCGACTACAGAGAAGGGTAATCGGGTGTCCTCAGCGCCGCCTGGGGCCCTGAGGGCCAGCTAGGGC
>gene=chr11_6624747-6624969; species=hg19
AGGGTCGCCGAGTCCCCGCTCTTCTCCACGTGCACAGCGCTCCTCTGGAAGTCGGAGCGCTCAGACCTGCCAGAACCGACCCGGAAACCAAAGCGTGACAGCCAGGGGTTGCTAGAGCGGCCGGCGCGGCGCAGCGAACCATCGAGTTTAGCCAGGCGCGGCTAGAAGGGCAGGGAGGCGGTGGGAGGGGAGGGACGGAGGCCCGCGCTGCCCAAGAGCGCC
>gene=chr11_6624747-6624969; species=bosTau
AAGGTTGCGGGATCCACGCGCTTCTCCACGTGCAGACAGCGTCTCTAGCAATCAGACCTCTCAGAGACGCCGGAACAGGGCAGGAAACCAAAGAGTGAGAGCTGA-AGTGGCTAGAGCAGCCGGCGCAGTGCCGAAAACCATCGAGTTTAAACACTGGTGGCTAGAAGGGCAGAAAGGCGGGAGGGGCTGGGAGAAGGAGGCCCGCGCTGGCCTAGAGGGCC
>gene=chr11_6624747-6624969; species=calJac
AGGGTCGCGGAGTCCCCGCTCTTCTCCACGTGCAGAGCGCCTCCCTAGGAATCCGAGGGCTCAGACTAGCCAGAACGGAGCCGGAAACCAAAGCATGACAGCCGAGGGCGGCTAGAGCTGCAGGCGCGGCGCAGCGAACCATCGAGTTTAGCCATTCGCGGCTAGAAGGGCAGGGAGGCGGCGGGAGGGGAGGGACGGAGGCCCTTGCAGCTCAA-------
>gene=chr11_6624747-6624969; species=canFam
GAGGCCGCGGGGTCCACACGCCTCTGCACGTGCAGGACGCGTCTCCAGCCCTCGGAGCGCGCG-AACCGCCGGAACCGCGCCGGAGACCAAAGAGTGAGAGTCTG-CGGGGCTAGAGCGGCCGGAGCGGCGCCGGAAACCATCGAGTTTA-GCGCTGCT-GCTAGAAGGGCAgggaggcgggagggggagggagggggggaCCCGCGCTGGCCGAGAGGGCC
>gene=chr11_6624747-6624969; species=equCab
GAGGACGCGACGACCACGCACCTCTCCACGCGCAGAGCCCGTCTCCAGGAATCACAAGGCGCAGAACCGTCAGAACGCAGCCGGAAACCAAGGAGTGATAGCGAC-GGCGGCTAGAGCGGCCGGCGGAGTGCCGAAAACCATCGAGTTCAGACACTGGTGGCTAGAAGGGCAGGGAGGAGGGCGG--------GAAGGAGGCTCGCGCTGACCGAGAGAGCG
>gene=chr11_6624747-6624969; species=gorGor
AGGGTCGCCGAGTCCCCGCTCTTCTCCACGTGCACAGCGCTCCTCTGGAAGTCGGAGCGCTCAGACCTGCCAGAACCGACCCGGAAACCAAAGCGTCACAGCCAGGGGTTGCTAGAGCGGCCGGCGCGGCGCAGCGAACCATCGAGTTTAGCCAGGCGCGGCTAGAAGGGCAGGGAGGCGGTGGGAGGGGAGGGACGGAGGCCCGCGCTGCCCAAGAGCGCC
>gene=chr11_6624747-6624969; species=panTro
AGGGTCGCCGAGTCCCCGCTCTTCTCCACGTGCACAGCGCTCCTCTGGAAGTCGGAGCGCTCAGACCTGCCAGAACCGACCCGGAAACCAAAGCGTGACGGCCAGGGGTTGCTAGAGCGGCCGGCGCGGCGCAGCGAACCATCGAGTTTAGCCAGGCGCGGCTAGAAGGGCAGGGAGGCGGTGGGAGGGGAGGGACGGAGGCCCGCGCTGCCCAAGAGCGCC
>gene=chr11_6624747-6624969; species=papHam
AGGGTCGCGGAGTCCCCGATCTTCTCCACGTGCAGAGTTCTTCTCTGGGAGTCGCAGCGCTCAGACCCGCCGGAACGGAGCCGGAAACCAAAGCGTGACAGCCAGGGGTTGCTAGAGCGGCCGGCGCAGCGCAGCGAACCATCGAGTTCAGCCAGCCGCGGCTAGAAGGGCACGGAGGCGGTGGGAGGGGAAGGACGGAGGCCCGCGCTGCCCAAGAGCACC
>gene=chr11_6624747-6624969; species=ponAbe
AGGGTCGCGGAGTACCCGCTTTTCTCCACGTGCACAGCGCTCCTCTGGAAGTCGGAGCGCTCAGACCCGCCAGAACCGAGCCGGAAACCAAAGCGTGACAGCCAGGGGTTGCTAGAGCGGCCGGCGCGGCGCAGCGAACCATCGAGTTTAGCCAGCCGCGGCTAGAAGGGCAGGGAGGCGGTGGGAGGGGAGGGACGGAGGCCCGCGCTGCCCAAGAGCGCC
>gene=chr11_6624747-6624969; species=rheMac
AGGGTCGCGGAGTCCCCGATCTTCTCCACGTGCAGAGCTCTTCTCTGGGAGTCGCAGCGCTCAGACCCGCCAGAACGGAGCCGGAAACCAAAGCGTGACAGCCAGGGGTTGCTAGAGCGGCCGGCGCAGCGCAGCGAACCATCGAGTTCAGCCAGCCGCGG-------------------------------------------------------------
>gene=chr11_6640482-6640806; species=hg19
AAAGAGCCCTAGGAGGCTGTAGGGGCAGCAGGTGGGTTTCAGTGGGAGCTACGTTGTCCTTGTGTTCCCACCCTCCCAATGTGTGCTCCCTCCAACGTGATCCCTTTCTCCCGAGCCCTCTCAATTTCTCACCAGGCTTGGAGTCCCATTCTGCCCTTCCGCGGATCTGCTGTCATGTGACGGATCACATGAGCTCTATATTCCACCACCACTACCCCTCTGCCTAGTAACTAGTGACGGTACTGGCTCCTCCCTTGCATGGGTGGTCCCAAATGCTAGGCAAGGGTGGGGCCGCCACCCGGATTCTCCCCTCTGGCCAGTCAA
>gene=chr11_6640482-6640806; species=bosTau
AAAGAGCCCTAGGAGGCTGCAGGGACAGCACATGGGTTTCAGCAGGAGCTGGACTGTTGC--TGTTCCCACCCT-CCAACATAAACTCCCTCCAACGTGATTCCCTTCTCCCGGAGCCCCCCAGTTTCTCACCCGGATCGGGGTCCCATTCTGCCTTTCGGCTTGTCGGCTGTCATGTGACAGATCACATGAACCCTGTAGTCCTCCACC-ACCA-CCTCTGCCTAGGAACTAGTGACG-TGCTGGCCCCGCCCTCAAATGGGTGGTCCTGAATGCGGAGAAGGGGTGGGGCGGCCACTCAGATGCTCCCCTGTGGACTGTCAA
>gene=chr11_6640482-6640806; species=calJac
AAAGAGCCCTAGGAGGCTGTAGGGGCAGCAGGTGGTTTTCAGTGGGAGCTAGATTGTCTTTGTATTCCCACCTTCCCAACATGTATTCCCTCCAACGTTATCCCTTTCTCCCAAGCCCTCTCAGTTTCTCACCAGGCTTGGAGTCCCATTCTGCCCTTCCGCAGGTCTACTGTCATGTGACAGATCACATGAGCCTTATATTCCACCACCGCCACCACTCCGCCTAGCAACTAGTGACGGTGCTGGCTCCTCCCTTGCATGGGTGGTCCTGAATGCTAGGCAAGGGTAGGGCTGCCACTCGGATTCTCCCCTCTGGCCAGCCAA
>gene=chr11_6640482-6640806; species=canFam
AAGGAGCCCTAGGAGGCTGCAGAGGCAGCAGGCGGGTTTCAGCGGGAGCCGGACTGCCAGTGTATCCCCACCCT-CCAACA------------AACATAATCCCCTCCTCCCGGAGCCCCCTCATTTCTCACCAGGTTCGGAGTCTCATTTTGCCTTTCTGGAGATCCACTGTCATGTGACAGATCACATGAACCCTATGTTCCACCGCCA-CAC-CACCCGCCTGGAAACTACTGCCCATGCTGGCTCCTCCTTCAAGTGGGTGGTCCTAAGT----------------GCTGCCACCCAGATCCTTCCC--TGG--CGGTGA
>gene=chr11_6640482-6640806; species=equCab
AAGAAGCCCGAGGAGGCTGCAGGGGCGGCAGGTGGGTTTCAGCGGCAGCCAGACTGTCACTGCATTCCCGCCCT-CCAACA---ACTCCCTCCAATGTGATCCCCTTCTCCCGGGGCCCCCTAATCTCTCACCAGGCTCGGAGTCCCATTCCACCTTTCTGCAGATCTGCTGTCATGTGACGGATCACATGAGCCCTACATTCCAGCACCATCAC-CACCCCTCTAGAAACTAGTGACGTTGCTGGCTCCTCCCTCCACTGGGCGGTCCTGAATTCGGGGAACGGGTGGGGCTGCCACTCGAATTCTCTCCTGTGGCCCATCAA
>gene=chr11_6640482-6640806; species=gorGor
AAAGAGCCCTAGGAGGCTGTAGGGGCAGCAGGTGGGTTTCAGTGGGAGCTACGTTGTCCTTGTGTTCCCACCCTCCCAATGTGTGCTCCCTCCAACGTGATCCCTTTCTCCCGAGCCC-CTCGATTTCTCACCAGGCTTGGAGTCCCATTCTGCCCTTCCGCAGGTCTGCTGTCATGTGACGGATCACATGAGCTCTATATTCCATCACCACTACCCCTCTGCCTAGTAACTAGTGACGGTACTGGCTCCTCCCTTGCATGGGTGGTCCCGAATGCTAGGCAAGGGTGGGGCCGCCACTCGGATTCTCCCCTCTGGCCAGTCAA
>gene=chr11_6640482-6640806; species=panTro
AAAGAGCCCTAGGAGGCTGTAGGGGCAGCAGGTGGGTTTCAGTGGGAGCTACGTTGTCCTTGTGTTCCCACCCTCCCAATGTGTGCTCCCTCCAACGTGATCCCTTTCTCCCGAGCCCTCTCGATTTCTCACCAGGCTTGGAGTCCCATTCTGCCCTTCCGCAGATCTGCTGTCATGTGACGGATCACATGAGCTCTATATTCCACCACCACTACCCCTCTGCCTAGTAACTAGTGACGGTACTGGCTCCTCCCTTGCATGGGTGGTCCCGAATGCTAGGCAAGGGTGGGGCCGCCACTCGGATTCTCCCCTCTGGCCAGTCAA
>gene=chr11_6640482-6640806; species=papHam
AAAGAGCCCTAGGAGGCTGTAAGGGCAGCAGGTGGGTTTCAGTGGGAGCTACATTGTCCTTGTGTTCCCACCCTCCCAATATGTGCTCCCCTCAACGTGATCCCTTTCTCCCCAGCCCTCTCAATTTCTCACCAGGCTTGGAGTCCCATTCTGCCCTTCCGCAGATCTGCTGTCATGTGACAGATCACATGAACCCTACAGTCCACCACCACTAACCCTCTGCCTAGTAACTAGTGACGGTGCTGGCTCCTCCCTTGCGTGGGTGGTCCTGAATGCTAGGCAAGGGTGGTGCTGCCACTCGGATTCTCCCCTCTGGCCAGTCAA
>gene=chr11_6640482-6640806; species=ponAbe
AAAGAGCCCTAGGAGGCTGTAGGGGCAGCAGGTGGGTTTCAGTGGGAGCCACGTTGTCCTTGTGTTCCCACCCTCCCAATGTGTGCTCCCTCCAACATGATCCCTTTCTCCCGAGCCCTCTCAATTTCTCACCAGGCTTGGAGTCCCATTCTGCCCTTCCGCAGATCTGCTGTCATGTGACGGATCACATGAGCTCTATATTCCACCATCACTACCCCTCCGCCTAGTAACTAGTGACGGTGCTGGCTCCTCCCTTGCATGGGTGGTCCTGAATGCTAGGCAAGGGTGGGGCCGCCACTCGGATTCTCCCCTCTGGCCAGTCAA
>gene=chr11_6640482-6640806; species=rheMac
AAAGAGCCCTAGGAGGCTGTAAGGGCAGCAGGTGGGTTTCAGTGGGAGCTACATTGTCCTTGTGTTCCCACCCTCCCAATGTATGCTCCCCCCAACGTGATCCCTTTCTCCCCAGCCCTCTCAATTTCTCACCAGGCTTGGAGTCCCATTCTGCCCTTCCGCAGATCTGCTGTCATGTGACAGATCACATGAACCCTATAGTCCACCACC---AACCCTCTGCCTAGTAACT--------------------------------------------------------------------------------------------
>gene=chr11_8037991-8038315; species=hg19
cctcggagatgaattctgcctgcctGGTTATCTACggtgtaaaacaacaaccgtttcacagtgttcacagattctctgggtcaggtcagggcggagcaaggatgacttgtctctcctttgtgatgtatagggctcagctggaaggctcaagcagttggggatgacttaaagggctaggggctgtaatcatctgaaggcttcttcagtcctatgtctggtgcctggctgtggggacttgaaggctgggctcagctgggactgtcaattgaagcacccacatatgacctttccttgtagcttgggctttctcacagcatggcagca
>gene=chr11_8037991-8038315; species=bosTau
------------------------------------------------------------------------------------------------------------------------------------------------------------------------------------------------------------------------------------------------------------------------------------------------------------------------------------
>gene=chr11_8037991-8038315; species=calJac
cctctgagaagaattctgcctgcctGGTTATCTAtggcataaaacaacaactgtttcatagtgttcacagattccctgggtcaggtcagggccgagcatggatgacttgtctctcctttgtgttgtctagggctcagctggaaggctcaagcagctggggatgacttaaagggctaggggctgtaatcatctgaaggcttcttcagtcctatgtctggtgaatggctgcggggacttgaaggctggtctcagccgggactgtcaattgaagcacccacatatgacctttccttgtagcttgggctttcacacagcatggcagct
>gene=chr11_8037991-8038315; species=canFam
CCTCTGAGATGAAGTCTGCCTGTCTGGTTATCTAtagtgtaaaggaacaaccgtttctgtgtccccacagattttctaggtcagatcagggcac-tcacagatgtcttgtctctcctccataatgtttggggc------------ctcaagcatctggacatgacttgaagggctaggg-------tctgccaaaggcttcttt-cttatatgtctggtgcttg-----ggtgacatgaaggctgagctcagctgggaccatcaactgaagcatctaggtatgacctttcctt-taggttaggcttcctcacagcacagtggcc
>gene=chr11_8037991-8038315; species=equCab
cctctgagctgaattctgcctgcctGGTGATCTATTGTGtaaaacaacaactgtttcataatgttcacaggttctctgggtcaggtcaggacacagcacgaacaacttgtctctcctccatgatgtctggggctcagctgcaagactcaagcagctggggatgacttgacttgctaggggccgtaatcttctgaaggcttctttgttcatctgtctggtgcctg-----gttgacttgaag-----gctcagctaggactgtcaactgaaacatccacatatgaccttcccttgtaggttaggcttcttcacagcatggtggcc
>gene=chr11_8037991-8038315; species=gorGor
cctcggagatgaattctgcctgcctGGTTATCTACggtgtaaaacaacaaccgtttcacagtgttcacagattctctgggtcaggtcagg-cagagcaaggatgacttgtctctcctttgtgatgtctagggctcagctggaaggctcaagcagttggggatgacttaaagggctaggggctgtaatcatctgaaggcttcttcagtcctatgtctggtgcctggCT-------------------------------------------------------------------------------------------------
>gene=chr11_8037991-8038315; species=panTro
CCTCGGAGATGAATTCTGCCTGCCTGGTTATCTACggtgtaaaacaacaaccgtttcacagtgttcacagattctctgggtcaggtcagggcagagcaaggatgacttgtctctcctttgtgatgtctagggctcagctggaaggctcaagcagttggggatgacttaaagggctaggggccgtaatcatctgaaggcttcttcagtcctatgtctggtgcctggctgtggggacttgaaggctgggctcagctgggactgtcaattgaagcacccacatatgacctttccttgtagcttgggctttctcacagcatggcagca
>gene=chr11_8037991-8038315; species=papHam
cctctgagatgaattcggcctgcctGGTTATCTAtggtgtaaaacaacagccgtttcatagtgtt--cagattctctgggtcaggtcagggcagagcgaggatgagctgtctgtcctttgtgatgtctagggctcagctggaaggctcaagcagttggggatgacttaaagggctaggggctgtaatcatctgaaggcttcttcagtcctatatctggtgtctggctgtggggacttgaaggctggcctcagctgggactgtcaattgaagcacccacatatgacctttccttgtagcttgggctttctcacagcatggcagca
>gene=chr11_8037991-8038315; species=ponAbe
cctcagagatgaattctgcctgcctGGTTATCTACAGTGtaaaacaacaaccgtttcatagtgttcacagattctctgggtcaggtcagggcagagcaaggatgacttgtctctcctttgtgatgtctagggctcagctggaaggctcaagcagttggggatgacttaaagggctaggggctgtaatcatctgaaggcttcttcagtcctatgtctggtgcctggctgtggggacttgaaggctgggctcagctgggactgtcaattgaagcacccacatatgacctttacttgtagcttgggctttctcacagcatggcagca
>gene=chr11_8037991-8038315; species=rheMac
CCTCTGAGATGAATTCGGCCTGCCTGGTTATCTAtggtgtaaaacaacaaccgtttcatagtgtt--cagattctctgggtcaggtcagggcagagcgaggatgagctgtctgtcctttgtgatgtctagggctcagctggaaggctcaagcagttggggatgacttaaagggctaggggctgtaatcatctgaaggcttcttcagtcctatatctggtgtctggctgtggggacttgaaggctggcctcagctgggactgtcaattgaagcacccacatatgacctttccttgtagcttgggctttctcacagcatggcagca
>gene=chr11_8105446-8105770; species=hg19
ATGGGAGACTTGGGCTGAGAGGAGGAGATTCAAATTGCCTCTTGCATTAACTGGGCTGCTGATTGCAGTCAAAGCCACATGCTGTCTGATCACAGAGAAAACTGGGGCAGAAGACAGACAAAGCATTTTACTTGCAGATGGGAGTGGGGGCAGGGGGTGGCATGCACGTGCTTTGACTGGTGTGAGGTTTCCCTAATGTCACAGCATGTCAGAGCTGGAATGTGGCATTTGGTTTGGGAGAGAGGGGTTGGCTGGCTTCTTGCTGGTTCTGCTGGTGAGGGTTTTACTCCCTCTCTAATGGTTACACCTTGCATTCCCTGGGCC
>gene=chr11_8105446-8105770; species=bosTau
ATGAGAGATCTG-GCCCAGAGGAGCAGATGCAAATTGCCTTTTGCACTCACAGGGCTGCTGATCGCAGTCATAGCCACATGCTGCCTGATCACAGAGGAAACTGGGGCAGAAGAT-GGTGAGGCGATGCACTTGGAGATGAGGG--GGAGAGGCG---GGTGTGCACGTGCTTTG----GTGTGAGGTTTCCCTCGTGTCACAGCATGTCGGAACTGGAGGGTATCATCTGGCTTGGGGACCAGAGGTGGGTCGATATCTTGTTAGCTCTCCTGGTGGGGGTTCTGCTGCCTCAGTGGTGGTTGCACC-TGCATCGCCCAGACC
>gene=chr11_8105446-8105770; species=calJac
ATGGGAGACCTGGGCTGACAGGAGGAGATTCAAATTGCCTCTTGCATTAACTGGCCTGCTGATTGCAGTCAAAGCCACATGCTGTCTGATCACAGAGAAAACTGGGGCAGAAGACAGACAAAGCATTTTAGTTGCAGATGGGAGTGGGGGCAGGG-GTGGCGCGCACGTGCTTTGACTGGTGTGAGGCTTCCCTCATGTCACAGCGTGTCAGAACTGGAATGTGGCATTTGGTTTGAGGGAGAGGGGTTGGCTGGCATCTTGCTGGTTCTGCTGGTGAGGGTTTTACTCCCTCTCTGACGGTAACATCTTGCATTCCCTGGGCC
>gene=chr11_8105446-8105770; species=canFam
GTGGGAGGCCTGAGCTGAGAAGAGGAGATGCAAATTGCCTCTCGCATGAACTGGGCTGCTGATTGCAGTATAAGCCACATGCTATGTGATCAC--AGAAAACTGGGGCAGAAGACAGGCAAGGCCGTTTACTTGCAGCTGAGGG--GGATGGGCA---CGTGTGCATGTGCTCTG----GTATGAGGTGTCCCCAGTGTCCCAGCGTGTCAGAACTGGAATGTGGCATTTGGTTGAGGGGAGAGAGGTCGGTCGATTTCTCGTTAGCTCTCCTGGTGGGGATTTCCCTCCCTCTGGGGTGGCTGCACC-TGCGTTCACTAGGCC
>gene=chr11_8105446-8105770; species=equCab
ATGGGAGACCTGGGCTGAGAGGAGGAGGTGC-AGTTGCCCCTTGCATTAACTGGGCTGCTGATTGCAGTCAAAGCCACATGCTGTCTGATCACAGAGAAAACTGGGGCAGAAGACAGGCAAGGCGGTTTACTTGCAGATGCGGG--GGATGGGCA---TGTGTGAATGTGCTCTG----GTGTGAGGTTTCCCTAATGTCACAGCATGTCAGAA-TGGACTGTGTCATTTCGTTTGGGGGCGAGAGGTCGGTCGATTTCTTGTTAGCGCTCCTGGTGGGTGTTT-CCTCCCTCTGTGATGGTTGCCCC-TGCATTCCCT-GGCT
>gene=chr11_8105446-8105770; species=gorGor
ATGGGAGACTTGGGCTGAGAGGAGGAGATTCAAATTGCCTCTTGCATTAACTGGGCTGCTGATTGCAGTCAAAGCCACATGCTGTCTGATCACAGAGAAAACTGGGGCAGAAGACAGACAAAGCATTTTACTTGCAGATGGGAGTGGGGGCAGGGGGTGGCATGCACGTGCTTTGACTGGTGTGAGGTTTCCCTAATGTCACAGCATGTCAGAGCTGGAATGTGGCATTTGGTTTGGGAGAGAGGGGTTGGCTGGCTTCTTGCTAGTTCTGCTGGTGAGGGTTTTACTCCCTCTCTAATGGTTACACCTTGCATTCCCTGGGCC
>gene=chr11_8105446-8105770; species=panTro
ATGGGAGACTTGGGCTGAGAGGAGGAGATTCAAATTGCCTCTTGCATTAACTGGGCTGCTGATTGCAGTCAAAGCCACATGCTGTCTGATCACAGAGAAAACTGGGGCAGAAGACAGACAAAGCATTTTACTTGCAGATGGGAGTGGGGGCAGGGGGTGGCATGCACGTGCTTTGACTGGTGTGAGGTTTCCCTAATGTCACAGCATGTCAGAGCTGGAATGTGGCATTTGGTTTGGGAGAGAGGGGTTGGCTGGCTTCTTGCTAGTTCTGCTGGTGAGGGTTTTACTCCCTCTCTAATGGTTACACCTTGCATTCCCTGGGCC
>gene=chr11_8105446-8105770; species=papHam
ATGAGAGACTTGGGCTGAGAGGAGGAGATTCAAATTGCTTCTTGCATTAACTGGGCTGCTGATTGCAGTCAAAGCCACATGCTGTCTGATCACAGAGAAAACTGGGGCAGAAGACAGACAAAGCATTTTACTTGCAGATGGGAGTGGGGGCAGGGAGTGGCACGCATGTGATTTGACTGATGTGAGGTTTCCCTAATGTCACAGCATGTCAGAACTGGTATGTGGCGTTTGGTTTGGGAGAGAGGTGTTGGCTGGCTTCTTGCTAGTTCTGCTGGTGAGGGTTTTACTCCCTCTCTAATGGTTACACCTTGCATTCCCTGGGCC
>gene=chr11_8105446-8105770; species=ponAbe
ACGGGAGACTTGGGCTGAGAGGAGGAGATTCAAATTGCCTCTTGCATTAACTGGGCTGCTGATTGCAGTCAGAGCCACATGCTGTCTGATCACAGAGAAAACTGGGGCAGAAGACAGACAAAGCATTTTACTTGCAGATGGGAGTGGGGGCAGGGGGTGGCATGCACGTGCTTTGACTGGTGTGAGGTTTCCCTAATGTCACAGCATGTCAGAGCTGGAATGTGGCATTTGGTTTGGGAGAGAGGGGTTGGCTGGCTTCTTGCTAGTTCTGCTGGTGAGGGTTTTACTCCCTCTCTAATGGTTACACCTTGAATTCCCTGGGCC
>gene=chr11_8105446-8105770; species=rheMac
ATGAGAGACTTGGGCTGAGAGGAGGAGATTCAAATTGCTTCTTGCATTAACTGGGCTGCTGATTGCAGTCAAAGCCACATGCTGTCTGATCACAGAGAAAACTGGGGCAGAAGACAGACAAAGCATTTTACTTGCAGATGGGAGTGGGGGCAGGGAGTGGCACGCATGTGATTTGACTGATGTGAGGTTTCCCTAATGTCACAGCATGTCAGAACTGGTATGTGGCGTTTGGTTTGGGAGAGAGGTGTTGGCTGGCTTCTTGCTAGTTCTGCTGGTGAGGATTTTACTCCCTCTCTAATGGTTACACCTTGCATTCCCTGGGCC
>gene=chr11_10373310-10373634; species=hg19
CTCTAGGCAGAGTTCCTTCATGCTGTGTGAGGTAGGAGCACACACGCTCACCAAAGAAAACACCCTTTAGCCTGGTTGGGAGACTCCCGGGTTAGGCGCTGATGTAATTTGTTTTCACAAAAACTGTAGCAGCCTTCTGAGTTAAGCATTTGCTCAGCTGGTCTTTGCCAGACGACAGATGCTTTGTGTCATTGCCTGTTGACAGTGGCCTTAGTCACACATTGTACCTCAAAGGCTGAAACATCCCAGGGTAAAATGATTATGAGGAAGGCGAGCTGCTCCAGAGATCTGGAGGGATCACGTTGGGTACCCAGCCGGGCTGGC
>gene=chr11_10373310-10373634; species=bosTau
CTCTATGCAGAGTTCACA--------------------CATGCCCACTCCCAAAAGAAAACACTCTTTAGCCTGGTTGGGAGACTCCTGGGT-AAGCAATGATGTAATTTGTTTTCACAAAAACTATCAGAGGCTTTTGAGTTAAGCGTTTGCTCAGCTGGCCTTTGCCAACCCATGGTTGCTTTGTGTCATTGCCTGTTGACAATGGTCATGGTTACGCATTGTACCTCAAAGGCCAGACCATTCCAGGGTAAAATGCTTATAAGGGAGCTGAGCTGC-CTAGAGGTCTGGAGAGATCCCATTAGGTGCTCAGCCAGTGTGGC
>gene=chr11_10373310-10373634; species=calJac
CCCTATGCAGAGTTCCTTCATGCTGCGTGAGGTAGGAGCACACA--CTCACAAAAGAAAACACTCTTTAACCTGGTGGGGAGACTCCTGGGTTAAGCGCTGATGTAATTTGTTTTCACAGAAACTGTAACAGCCTTCTGAGTTAAGCATTTGCTCAGCTGGTCTTTGCCAGAAGACAGATGCTTTGTGTCATTGCCTGTTGACAGTGGTCTTAGTCACACATTGTACCTCAAAGGCTGAAACATCCCAGGATAAAATGATTACGAGGAAGGTGAGCTGCTCCAGAGACCTGAAGGGAT-------------------GGTTGGT
>gene=chr11_10373310-10373634; species=canFam
CTCTGTGCAGAGTTCCTGCATG-CCCGCGAGGCAGGA-CACGCACACTCACAAAAGAAAACACTCGTTAGCCCGGTTGGGAGACTCCTGGGT-AAGCACTGATGTAATTTGTTTTCATGAAAACTATAACAGGCTTCTGAGTTAAGCATTTGCTCAGCTGGCCTTTGCCAAACGACAGTTGCTTTGTGTCATTGCCTGTTGACAATGGTCATAGTCACACATTGTACCTCAAAGGCCAAAACGTTCCAGGGTAACATGATGATGAGGGAGGTGAGCTGCTTCAGGGGTCTGGAAGGATCACGTTGGGCCCCCAGCC-TGTTGG-
>gene=chr11_10373310-10373634; species=equCab
-----TGCAGCGTTCCCACATGTTCTGTGAGGTAGGA-CAAACACACTCACAAAAGAAAACACTCTTTAGCCTGGTTGGGAGACTCCTGGGT-AAGAACTGATGTAATTTGTTTTCACAAAAACTATAACAGGCCTCTGAGTTAAGCATTTGCTCAGTTGGCCTTTGCCAGAGGATGGTTGCTCTGTGTCATTGCCTGTTGACAATGGTCATAGTCATGCATTGTACCTCAAAGGCCAAAACATTCCAGGGTAAAATGACTAC--AGGAGGTAAGCTGCTCCAGAGGTCTGG-AGGATC---------------CCAGGCTGGC
>gene=chr11_10373310-10373634; species=gorGor
CTCTATGCAGAGTTCCTTCATGCTGTGTGAGGTAGGAGCACACACGCTCACCAAAGAAAACACTCTTTAGCCTGGTTGGGAGACTCCCGGGTTAGGCGCTGATGTAATTTGTTTTCACAAAAACTGTAACAGCCTTCTGAGTTAAGCATTTGCTCAGCTGGTCTTTGCCAGACGACAGATGCTTTGTGTCATTGCCTGTTGACAGTGGCCTTAGTCACACATTGTACCTCAAAGGCTGAAACATCCCAGGGTAAAATGATTAC-AGGAAGGCGAGCTGCTCCAGAGATCTGGAGGGATCACGCTGGGTACCCAGCCGGGCTGGC
>gene=chr11_10373310-10373634; species=panTro
CTCTATGCGGAGTTCCTTCATGCAGTGTGAGGTAGGAGCACACACGCTCACCAAAGAAAACACCCTTTAGCCTGGTTGGGAGACTCCCGGGTTAGGCGCTGATGTAATTTGTTTTCACAAAAACTGTAACAGCCTTCTGAGTTAAGCATTTGCTCAGCTGGTCTTTGCCAGACGACAGATGCTTTGTGTCATTGCCTGTTGACAGTGGCCTTAGTCACACATTGTACCTCAAAGGCTGAAACATCCCAGGGTAAAATGATTACGAGGAAGGCGAGCTGCTCCAGAGATCTGGAGGGATCACGTTGGGTACCCAGCTGGGCTGGC
>gene=chr11_10373310-10373634; species=papHam
CTCTATGCACAGTTCCTTCATGCTGTGTGAGGTAGGAGCACACACACTCACCAAAGAAAACACCCTTTAGCCTTGTTGGGAGACTCCTGGGTTAGGCGCTGATGTAATTTGTTTTCACAAAAACTGTAACAGCCTTCTGAGTTAAGCATTTGCTCAGCTGGTCTTTGCCAGACGACAGATGCTTTGTGTCGTTGCCTGTTGACCATGGCCTTAGTCACACATTGTACCCTAAAGGCTGAAACATCCCAGGGTAAAATGATTATGAGGAAGACAAGTTGCTCCAGAGATCTAGAAGGATCACGTTGGGTACTCAGCCAGGCTGGC
>gene=chr11_10373310-10373634; species=ponAbe
CTCTATGCAGAGTTCCTTCATGCTGTGTGAGGTAGGAGCACACATGCTCACCAAAGAAAACACCCTTTAGCCTGGTTGGGAGACTCCCGGGTTAGGCGCTGATGTAATTTGTTTTCACAAAAACTGTAACAGCCTTCTGAGTTAAGCATTTGCTCAGCTGGTCTTTGCCAGACGACAGATGCTTTGTGTCATTGCCTGTTGACAGTGGCCTTAGTCACACATTGTACCTCAAAGGCTGAAACATCCCAGGGTAAAATGATTACGAGGAAGGCGAGCCGCTCCAGAGATCTGGAGGGATCACGCTGGGTACCCAGCTGGGCTGGC
>gene=chr11_10373310-10373634; species=rheMac
CTCTATGCACAGTTCCTTCATGCTGTGTGAGGTAGGAGCACACACACTCACCAAAGAAAACACCCTTTAGCCTTGTTGGGAGACTCCTGGGTTAGGCGCTGATGTAATTTGTTTTCACAAAAACTGTAACAGCCTTCTGAGTTAAGCATTTGCTCAGCTGGTCTTTGCCAGACGACAGATGCTTTGTGTTGTTGCCTGTTGACCATGGCCATAGTCACACATTGTACCTCAAAGGCTGAAACATCCCAGGGTAAAATGATTATAAGGAAGACAAGCTGCTCCAGAGATCTAGAGGGATCACGTTGGGTACTCAGCCAGGCTGGC
>gene=chr11_14408459-14408783; species=hg19
GCCCTCTCCACAGCAATCTGTTCTCCCCCTTCATTCAACAAACCCAACAGATAATATAGGACATTGTATCATGTTGTTAGCAAGTACCAGCTCCTCTCCCTCGCTGGGAATGTAAGAGACAGAGGCTCTAGGCCACATGCTCACAGCATCAGCTGTGTTTCCATGACGACAAGCCCGGCACAACTAGATATTTCAGCAGAGAGGAGCTGTGACACCCAGCTCTCCGCAGAATGTAGCTGACTAGCTATTGTTATCTTCCTTGCACTGACCTAAGGACTAAAGCAGGCTGGATGTGGCTCTGAGGGGTGGGGAAGTTTGTGTTTG
>gene=chr11_14408459-14408783; species=bosTau
GCTCTCTCCACAGCAATCT-------------ATTCAATAAG-ACAACAGATAATATAAGATATTG--TCACGTTGTTCTCAAGTACCAGCTCCCCTCCCTCACTGGGAATGTAAGAGACAGAGGCTCTAGGCCATATGCTCACATCATCAGCTGTGTTTCCATGACAACCAGTCCAGCATAACTAGACGTTTCAGCAGAGATGAGCTGTGACACCCAGCTCCCCACAGAATGTAGCTGAGTAGCTATTATTATATTCCTTGCAGTGATCTAAGGGCTAAAGCAGGCTAGATATGGCTCTGACGGGTGGGGAAGTTTGTGCTTG
>gene=chr11_14408459-14408783; species=calJac
GCTCTCTCCACAGGGATCTATTCTCCCCCTTCATTCAACAAGCCCAACAGATAATATAGGACATTG--TCATGTT---AGCAAGTACCAGCTCCTCTCCATTGCTGGGAATGTAAGAGACAGAGCCTCTACACCATATGCTCTCAGCATCAGCTGTGTTTCCATGACGACAAGCCCAGCATAGCTAGATGTTTCAGCAGAGAGGAGCTGTGACACCCAGCTCTCCGCAGAATGTAGCTGCGTAGCTATTGTTATCTTCCTTGCACTGACCTAAGGACTAAAGCAGGCTGGATGTGGCTCTGAGGGGTGGGGGAGTTTGTGTTTG
>gene=chr11_14408459-14408783; species=canFam
GCTCTCTCCACAGCAATCTATTCTTCCCCTTCGTTCAACAGGCACAGCAGATAATATAGGACATTG--TTGCGTCGTTCTCAAGTACCAGC-CCCCTCCCTCGCTGGGAATGTAAGAGACAGAGGCTCTAGGCCATATGCTCACATCATCAGCTGTGTTTCCATGACGACGAGCCCAGCATAACTAGATGTTTCAGCAGCGATGAGCTGAGACACCCAGCTCTGCACAGG--GTGGCTGACTAGCTATTATTATATTCCTTACACTGACCTCAGGGCTAAAGCAGGCTAGATATGGCTCTGAGGGGTGGGGAAGTTTTTGTTTG
>gene=chr11_14408459-14408783; species=equCab
GCTCTCTCCACAGCAATCTATTCTCCCCCTTCATTCAACAAGCACAACAGATACTATAGGACATTG--TCGCGTTGTTCTCAAGTACCAGCTCCCCTCCCTCACTGGGAATGTAAGAGACAGAGACTCTAGGCCATATGCTCACATCATCAGCTGTGTTTCCATGACAACCAGCCCAGCATAACTAGATGTTTCAGCAGGGATGAGCTGTGACACCCAGCTCTCCACAGAATCTAGCTGACTAGCTATGATTATATTCCTTGCATTGACCTAAGGGCTAAAGCAGGATGGATATGGCTCT-AGGAGCGGGGAAGTCTGTGTTTG
>gene=chr11_14408459-14408783; species=gorGor
GCCCTCTCCACAGCGATCTGTTCTCCCCCTTCATTCAACAAACCCAACAGATAATATAGGACATTGTATCATGTTGTTAGCAAGTACCAGCTCCTCTCCCTCGCTGGGAATGTAAGAGACAGAGGCTCTAGGCCATATGCTCACAGCATCAGCTGTGTTTCCATGACGACAAGCCCGGCACAACTAGATATTTCAGCAGAGAGGAGCTGTGACACCCAGCTCTCCGCAGAATGTAGCTGACTAGCTATTGTTATCTTCCTTGCACTGAACTAAGGACTAAAGCAGGCTGGATGTGGCTCTGAGGGGTGGGGAAGTTTGTGTTTG
>gene=chr11_14408459-14408783; species=panTro
GCCCTCTCCACAGCGATCTGTTCTCCCCCTTCATTCAACAAACCCAACAGATAATATAGGACATTGTATCATGTTGTTAGCAAGTACCAGCTCCTCTCCCTCGCTGGGAATGTAAGAGACAGAGGCTCTAGGCCATATGCTCACAGCATCAGCTGTGTTTCCATGACGACAAGCCCGGCACAACTAGATATTTCAGCAGAGAGGAGCTGTGACACCCAGCTCTCCACAGAATGTAGCTGACTAGCTATTGTTATCTTCCTTGCACTGACCTAAGGACTAAAGCAGGCTGGATGTGGCTCTGAGGGGTGGGGAAGTTTGTGTTTG
>gene=chr11_14408459-14408783; species=papHam
GCCCCCTCCACAGCGATCTATTCTCCCCCTTCATTCAACAAACCCAACAGACAATATAGGACATTG--TCATGTTGTAAGCAAGTACCAGCTCCTCTCCCTCGCTGGGAATGGAAGAGACAGAGGCTCTAGGCCATATGCTCACAGCATCAGCTGTGTTTCCATGACGACAAGCCCAGCACAACTAGATGTTTCAGCAGACATGAGCTGTGACACCCTGCTCTCCGCAGAATGTAGCTGACTAGCTATTGTTAT-TTCCTTGCACTTATCTAAGCACTAAAGCAGGCTGGATGTGGCTCTGAGGGGTGGGGAAGTTTGTGTTTG
>gene=chr11_14408459-14408783; species=ponAbe
GCCCTCTCCACAGCGATCTGTTCTCCCCCTTCATTCAACAAACCCAACAGATAATATAGGACATTGTATCATGTTGTTAGCAAGTACCAGCTCCTCTCCCTCGCTGGGAATGTAAGAGACAGAGGCTCTAGGCCATATGCTCACAGCATCAGCTGTGTTTCCATGACGACAAGCCCGGCACAACTAGATATTTCAGCAGAGAGGAGCTGTGACATCCAGCTCTCCGCAGAATGTAGCTGACTAGCTATTGTTATCTTCCTTGCACTGACCTAAGGACTAAAGCAGGCTGGATGTGGCTCTGACGGGCAGGGAAGTTTGTGTTTG
>gene=chr11_14408459-14408783; species=rheMac
GCCCCCTCCACAGCGATCTATTCTCCCCCTTCATTCAACAAACCCAACAGACAATATAGGACATTG--TCATGTTGTAAGCAAGTACCAGCTCCTCTCCCTCGCTGGGAATGGAAGAGACAGAGGCTCTAGGCCATATGCTCACAGCATCAGCTGTGTTTCCATGACGACAAGCCCAGCACAACTAGATGTTTCAGCAGACAGGAGCTGTGACACCCCGCTCTCCGCAGAATGTAGCTGACTAGCTATTGTTAT-TTCCTTGCACTTATCTAAGCACTAAAGCAGGCTGGATGTGGCTCTGAGGGGCGGGGAAGTTTGTGTTTG
>gene=chr11_18857998-18858322; species=hg19
TGTTTTTATCTTACACATTGTTGCTGTATGCACTCCATTCTTCAGATCAATTGTGAAGTACTTCTCCTACGCAGTGGGCCTGAGTATACGCAGTGCCATTAGCACTGACTGCTGCTGTCCAGTCCTGTGCCCCAGGCAGGCACTGCTGCCATGTCTGAGACACATGTAAGCTGTCATGGGCCCTGTCCCTGGTGCTGAGCATCCTGGAAGGACAACCCTGTGGCTTACAGTTTAGGGTCTTTAAAGACAGACTATATCAGGCTTTTGATTTCATCTCTGCCATCTGAGTGGTCTTTCTGTTTGTGGTTCTCACTAGGGCCAGTC
>gene=chr11_18857998-18858322; species=bosTau
CAT------CGCCTGCTGCAGCGCCAGCTCCACCCCAGCTTTTTCACCT-CTGTGATGACCTTCGCCTACCTGGCGGGCCTGAGCTTGCTCAGCGCCATTAGCACCGAGCGCTGTGTGTCCGTCCTGTGCCCCG-TCTGGTACCGCTGCCACGCCCCACACACTTATCAGCCATCGTGGGCCCTGGCCCTGCTGCTGAGTATCCTGGAGGGGAAGTACTGTGGCTTCCTCTTAACGGATTTTAGCCATCTTTGGTGTCAGGTGTTTGATTTCATTGCTGCCGGGTGGATGATGTTCTTATTTGGGCTCCTCGCTGGGTCCAGCC
>gene=chr11_18857998-18858322; species=calJac
------------------------------------------------------------------------------------------------------------------------------------------------------------------------------------------------------------------------------------------------------------------------------------------------------------------------------------
>gene=chr11_18857998-18858322; species=canFam
CGTCAA---CTTCCACTCCACGCCCCTCGCGACCCCAGCTTCTTCACCA-CCGTGTGGACCTTCGCCTACATCGCGAGCCTGAGCATTCTCAGTGCCATTAGCCTGGAGCGCTGCCTGTCGGCCCTGTGTCCCA-TCTGGTACCGCTGCCACGCCCAAAACACACGTCAGCTGTGATGGGCCCTGTCTCTGCTGCTCAGCATCCTGGAGGGGCAGTACTGTGGCTTCCTGTTTCTGGATTTGGACTATGGTTGGTGTCGGGCATTTGACTTCATCACCGCCACCTGGCTCATCTTCTTATTTGTGCTTCTCTCTGGCTCCAGCC
>gene=chr11_18857998-18858322; species=equCab
CGGCAGCGTCCTCCACTCCGTCTCCATGTCCACTCCAACGTTTTGACCA-CTGTGTGGACCTTTGCCTACATCGCAGGCCTGAGTATTCTCAGCACCGTTAGCACCGAGCGCTGCCTGTCCATCCTGTGCCCCA-TCTGGTACCGCTGCCGCGCCCCAGATACTCATCAGCTGTCATGGGCCCTGTCCCTGGTGCTGAGCGTCCTGGAGGGAAAGTACTGTGGCTTCCTGTCTAGGGATCCTCACTACCATTGGTGTCGGGTACTTGATTTGATCACTGCCACGTGGCTCATTTTCTTATGTGTGCTTCTCTCTGGGTCCAGCC
>gene=chr11_18857998-18858322; species=gorGor
TGTTTTTATCTTACACATTGTTGCTGTATGCACTCCATTTTTCAGATCA-CTGTGAAGTACTTCTCCTATGCAGTGGGCCTGAGTATACTCAGTGCCATTAGCACTGACTGCTGCTGTCCAGTCCTGTGCCCCAGGCAGGCACTGCTGCCATGTCTGAGACACATGTAAGCTGTCATGGGCCCTGTCCGTGGTGCTGAGCATCCTGGAAGGACAACCCTGTGACTTACAGTTTAGGGTCTTTAAA-------------------------------------------------------------------------------
>gene=chr11_18857998-18858322; species=panTro
TGTTTTTATCTTACACATTGTTGCTGTATGCACTCCATTCTTCAGATCAACTGTGAAGTACTTCTCCTACGCAGTGGGCCTGAGTATACTCAGTGCCATTAGCACTGACTGCTGCTGTCCAGTCCTGTGCCCCAGGCAGGCACTGCTGCCATGTCTGAGACACATGTAAGCTGTCATGGGCCCTGTCCCTGGTGCTGAGCATCCTGGAAGGACAACCCTGTGGCTTACAGTTTAGGGTCTTTAAAGACAGACTATATCAGGCTTTTGATTTCATCTCTGCCATCTGAGTGGTCTTTCTGTTTGTGGTTCTCACTAGGTCCAGTC
>gene=chr11_18857998-18858322; species=papHam
TGTTTTTGTCTCACACATTGTTGCTGTATGCACTCCATTCTTCAGATCA-CTGTGAAGTACTTCTCCTATGCAGCGGGCCTGAGTATACTCAGTGCCATTAGGACTGACTGCTGCTGTCCAGTCCTGTGCCCCAGGCAGGCACTGCTGCCATGTCTGAGACACATGTAAGCTGTCATGGGCCCTGTCCCTGGTGCTGAACATCCTGGAAGGACACCCCTGTGGCTTACAGTTTAGGGTCTTTAAAGATAGACTATGTCAGGCTTTTGATTTCATCTCTGCCATCTGAGTGG----TCTGTTTGTGGTTCTCACTAGGTCCAGTC
>gene=chr11_18857998-18858322; species=ponAbe
TGTTTTTATCTTACACATTGTTGCTGTATGCACTCCATTCTTCAGATCAACTGTGAAGTACTT---CTACGCAGTGGGCCTGAGTATACTCAGTGCCATTAGCACTGACTGCTGCTGTCCAGTCCTATGCCCCAGGCAGGCACTGCTGCCATGTCTGAGACACATGTAAGCTGTCATGGGCCCTGTCCCTGGTGCTGAGCATCCTGGAAGGACAACCCTGTGGCTTACAGTTTAGGGTCTTTAAAGGCAGACTATATCAGGCTTTTCATTTCATCTCTGCCATCTGAGTGGTCTTTCTGTTTGTAGTTCTCACTAGGT-CAGTC
>gene=chr11_18857998-18858322; species=rheMac
TGTTTTTGTCTCACACATTGTTGCTGTATGCACTCCATTCTTCAGATCA-CTGTGAAGTACTTCTCCTATGCAGCGGGCCTGAGTATACTCAGTGCCATTAGGACTGACTGCTGCTGTCCAGTCCTGTGCCCCAGGCAGGTACTGCTGCCATGTCTGAGACACATGTAAGCTGTCATG--------------------------------------------------------------------------------------------------------------------------------------------------
>gene=chr11_19812877-19813201; species=hg19
CTTCCCTATCCAGCCCGCCCCTTGTACTGCACCCACCAATCTGCTGGGGCCTCTGAACACGTCAAGCCCGCCAAGTTCCTTTCCTTTCCTGGCCCAGGTGTGGAGCCCCTGGGGAGCACACGCTGGCATGACAGGAAGAAGCTGTGCCTGAGAGCTGTTCAAAGGAGCATCTTAATCTGCACATGAGAGAGACCTCATCCCATTGCTGTTGGTAAATACACTTGGTAGCAGAGTTGGGGTGCTGCAGAGTTCTTCCCTCCCTAAAAAGAGTTAGTTCCATGTGAGAACATCTGTGACTGGTTGCCTTTCTCAAGCTTGGTAAGC
>gene=chr11_19812877-19813201; species=bosTau
CTTGCCCTCCCGCCCAGCCCAG------GCACACACCAATCTGCTGTAGCCTGGGAGCGTGCCTAGCCCGCCAAGTTA----CCCTTCCTGC-CCAGGTGCGGAGCCTGTGGGGAGT-----------GGGCAGGAAGAAACTGAGCCTGAGAGCTGTTCTAAGACACATCTTAATCTGCCGAGGAGAGCGACCCTGTCCCATGGCTGTGGGTGAATACTGCCAGTAGGAGAGTTA-GGCGCTTT-GAGCGCTTGCCT---C--GAGAAGT---TCACAGGTGAGAACGTCTGGGACTGGTCGCCTTCCCTAAGCTAGGTAAGA
>gene=chr11_19812877-19813201; species=calJac
CTTCCCTATCCAGCCTGTCCCTTGTACTGCACCCACCAATCTGCTGGGGCCTCTGAGCACGTCAAGCACGCCAAGTCCCTTTCCTTTCCCAG-CCAGGTGTGGAGCGCCTGGGGAGCACATGCTAGCATGACAGAAAGAAGCTGTGCCTGAGAGCTGTTCAAAGGAGCATCTTAATCTGCACATGAGAGAGACCCCATCCCAT---TGTTGGTAAATACACTTGGTAGCAGAGTTGGGGTGCTGCAGAGTTCTTTCCTCCCT-AAAAGAG----TTCCACATGAGAACATCTGTGACTGGTCGCCTTTCTCAAGCTTGGTAAGC
>gene=chr11_19812877-19813201; species=canFam
CTTGCCTTCCCACCCCACCCCACACACTGCGTGCACCAATCTGCTGCAGCCTGTGAGCGTGTCAAGCCCGCCAAGTT-----CCCTTCCTGG-CCAGGTGCAGAGCTCGTGGGAAGCCGATGTTGGCAAGGCAGCAGGAAGCGGTGCCTGGAGCCT-CTCAAAGGACCACCTTAATCTGCA-----GAGAGACCCCATCCCTTTGCGGTTGGTGAATGCACACAGTAGCAGAGTTGGGGTGCTATAGAGTTCTTCCCT---TAGAAAGAGT---TTCTGAGTGAGAACATCCGTGACTCGTCACCTTTCTTAAGCTCGGTAAGT
>gene=chr11_19812877-19813201; species=equCab
CTCGCCCTCCGGCCCCGT------TACGGCACACACCAGTCTGCTTCAGCCCGTGAGCGCGCCAAGCCCGCCAGGTT-----CCCCTCCCGGCCCAGGTGC-----------GGAGCAGACACTGGCGGGGCAGGAAGAAGCAGGGCCTGAGAGCTATTCAAAGGAGCATCTTAATCTGCAGAGGAGAGAGACCCCATCCCATTGCTGTAG-------CACACGTTAGCAGAGTTGGGGTGCCATAGAGTTCTTCCCT---TAGTAAGAGT---TCCCAAGTGAGGACATCTGTGACTGGTCACCTTTCTTAAGTGAGGTAAGA
>gene=chr11_19812877-19813201; species=gorGor
CTTCCCTATCCAGCCCGCCCCTTGTACTGCACCCACCAATCTGCTGGGGCCTCTGAACACATCAAGCCCGCCAAGTTCCTTTCCTTTCCTGGCCCAGGTGTGGAGCCCCTGGGGAGCACACGCTGGCATGACAGGAAGAAGCTGTGCCTGGGAGCTGTTCAAAGGAGCATCTTAATCTGCAC-TGAGAGAGACCTCATCCCATTGCTGTTGGTAAATACACTTGGTAGCAGAGTTGGGGTGCTGCAGAGTTCTTCCCTCCCTAAAAAGAGTTAGTTCCACGTGAGAATATCTGTGACTGGTTGCCTTTCTCAAGCTTGGTAAGC
>gene=chr11_19812877-19813201; species=panTro
CTTCCCTATCCAGCCCGCCCCTTGTACTGCACCCACCAATCTGCTGGGGCCTCTGAACACGTCAAGTCCGCCAAGTTCCTTTCCTTTCCTGGCCCAGGTGTGGAGCCCCTGGGGAGCACACGCTGGCATGACAGGTAGAAGCTGTGCCTGAGAGCTGTTCAAAGGAGCATCTTAATCTGCACATGAGAGAGACCTCATCCCATTGCTGTTGGTAAATACACTTGGTAGCAGAGTTGGGGTGCTGCAGAGTTCTTCCCTCCCTAAAAAGAGTTAGTTCCATGTGAGAACATCTGTGACTGGTTGCCTTTCTCAAGCTTGGTAAGC
>gene=chr11_19812877-19813201; species=papHam
CTTCCCTATCCAGCCCGCCCCTTGTGCTGCACCCACCAATCTGCTGGGGCCTCTGAACAGGTCAAGCCCGCCAAGTTCCTTTCCTTTCCTGGCCCAGGTGTGGAGCCCCTGGGGAGCACATGCTGACAGGACAGGAAGAAGCTGTGCCTGAGAGCTGTTCAAAGGAGCATCTTAATCTGCACATGAGAGAGACCTCATCCCATTGCTGTTGGTAAATACACTTGGTAGCAGAGTTGAGGTGCTGCAGAGTTCTTTCCTCCCT-AAAAGAGTTAATTCCATGTGAGAACATCTGTGACTGGTTGCCTTTCTCAAGCTTGGTAAGC
>gene=chr11_19812877-19813201; species=ponAbe
CTTCCCTATGCAGCCCGCCCCTTGTTCTGCACCCACCAATCTGCTGGGGCCTCTGAACACGTCAAGCCCGCCAAGTTCCTTTCCTTTCCTGGCCCAGGTGTGGAGCCCCTGGGGAGCACACGCTGGCATGACAGGAAGAAGCTGTGCCTGAGAGCTGTTCAAAGGAGCATCTTAATCTGCACATGAGAGAGACCTCATCCCATTGCTGTTGGTAAATACACTTGGTAGCAGAGTTGGGGTGCTGCAGAGTTCTTCCCTCCCTAAAAAGAGTTAGTTCCACGTGAGAACATCTGTGACTGGTTGCCTTTCTCAAGCTTGGTAAGC
>gene=chr11_19812877-19813201; species=rheMac
CTTCCCTATCCAGCCCGCCCCTTGTGCTGCACCCACCAATCTGCTGGGGCCTCTGAACAGGTCAAGCCCGCCAAGTTCCTTTCCTTTCCTGGCCCAGGTGTGGAGCCCCTGGGGAGCACATGCTGGCAGGACAGGAAGAAGCTGTGCCTGGGAGCTGTTCAAAGGAGCATCTTAATCTGCACATGAGAGAGGCCTCATCCCATTGCTGTTGGTAAATACACTTGGTAGCAGAGTTGAGGTGCTGCAGAGTTCTTTCCTCCCT-AAAAGAGTTAATTCCATGTGAGAACATCTGTGACTGGTTGCCTTTCTCAAGCTTGGTAAGC
>gene=chr11_20180197-20180521; species=hg19
CCCCTGGGCGACCCTAGGCATCCCACACAAGAGGGCACCCCATGTGGTCTTGTGAAAAGCCCGAAGCCCTGAATGAGTCTTAAAGAGAAATTAGCCCCGGCTGGTAGGTGTCTCTCGGCGGCGTGGAGGGACTAGGGCCGGTCTGTGTGTGGCTGCCCGGAGGAGCTGACCAATTGGTCATGGTGCTGAAACCTTTGTGGGGAATCGTGGCCAAGTGCACTGACTCTGTGGGAAAACGGCGGCGTGAAGGGATGCCAACAGCTCCTCGCCGGGAAGGGAACCGCCTCAAATTGGGACCATGACAATTCCTGCTAATTTGTAGAG
>gene=chr11_20180197-20180521; species=bosTau
CCCC-GGGCGACCCCAGGCATCCCACACAAGAGGGCACCCCATGTGGTCTTGTGAAAAGCCCGAAGCCCTGAATGAGTTTTAAAGAGAAATTAGCCCCGGCTGGTAGGTGTCTCTCCTCGGCTCGGAGGGGCGAGGGCTGGTCTGTGTGTGGCTGCCCGGAGGAGCTGACCAATTGGTCATGGTGCTGAAACCTTTGTGGGGAATCGTGGCCAAGTGCACTGACTCTGTGGGAAAACGGCGGCGTGAAGGGATGCCAACAGTTCCGCGCCGGGAAGGGAACCGCCTCAAATTGGGACCATGACAATTCCTGCTAATTTGTAGAG
>gene=chr11_20180197-20180521; species=calJac
CCTCTGGGTGACCCTAGGCATCCCACACAAGAGGGCACCCCATGTGGTCTTGTGAAAAGCCCGAAGCCCTGAATGAGTCTTAAAGAGAAATTAGCCCCGGCTGGTAGGTGTCTCTTGGCGGCGTGGAGGGACTAGGGCCGGTCTGTGTGTGGCTGCCCGGAGGAGCTGACCAATTGGTCATGGTGCTGAAACCTTTGTGGGGAATCGTGGCCAAGTGCACTGACTCTGTGGGAAAACCGCGGCGTGAAGGGATGCCAACAGCTCCTCGCCGGGAAGGGAACCGCCTCAAATTGGGACCATGACAATTCCTGCTAATTTGTAGAG
>gene=chr11_20180197-20180521; species=canFam
CCCCTGGGCGACCCCAGGCATCCCACACAAGAGGGCACCCCATGTGGTCTTGTGAAAAGCCCGAAGCCCTGAATGGGTCTTAAAGAGAAATTAGCCCCGGCTGGTAGGTGTCTCTGGGCGGC-TGGAGGGGCGAGGGCCGATCTGTGTGTGGCTGCCCGGAGGAGCTGACCAATTGGTCATGGTGCTGAAACCTTTGTGGGGAATCGTGGCCAAGTGCACTGACTCTGTGGGAAAACGGCGGCGTGAAGGGATGCCAACAGCTCCTCGCCGGGAAGGGAACCGCCTCAAATTGGGACCATGACAATTCCTGCTAATTTGTAGAG
>gene=chr11_20180197-20180521; species=equCab
CCCCTGGGCGACTCCAGGCGTCCCACACAAGAGGGCACCCCATGTGGTCTTGTGAAAAGCCCGAAGCCCTGAATGAGTCTTAAAGAGAAATTAGCCCCGGCTGGTAGGTGTCTCTTGTGGGCTTGGAGGGACGAGGGCCGGTCTGTGTGTGGTTGCCCGGAGGAGCTGACCAATTGGTCATGGTGCTGAAACCTTTGTGGGGAATCGTGGCCAAGTGCACTGACTCTGTGGGAAAACGGCGTAGTGAAGGGATGCCAACAGCTCCTCGCCGGCAAGGGAACCGCCTCAAATTGGGACCATGACAATTCCTGCTAATTTGTAGAG
>gene=chr11_20180197-20180521; species=gorGor
------------------------------------------------------------------------------------------------------------------------------------------------------------------------------------------------------------------------------------------------------------------------------------------------------------------------------------
>gene=chr11_20180197-20180521; species=panTro
CCCCTGGGCGACCCTAGGCATCCTACACAAGAGGGCACCCCATGTGGTCTTGTGAAAAGCCCGAAGCCCTGAATGAGTCTTAAAGAGAAATTAGCCCCGGCTGGTAGGTGTCTCTCGGCGGCGTGGAGGGACTAGGGCCGGTCTGTGTGTGGCTGCCCGGAGGAGCTGACCAATTGGTCATGGTGCTGAAACCTTTGTGGGGAATCGTGGCCAAGTGCACTGACTCTGTGGGAAAACGGCGGCGTGAAGGGATGCCAACAGCTCCTCGCAGGGAAGGGAACCGCCTCAAATTGGGACCATGACAATTCCTGCTAATTTGTAGAG
>gene=chr11_20180197-20180521; species=papHam
CCCCTGGGCAGCCCTAGGCATCCCACACAAGAGGGCACCCCATGTGGTCTTGTGAAAAGCCCGAAGACCTGAATGAGTCTTAAAGAGAAATTAGCCCCGGCTGGTAGGTGTCTCTCGGCGGCGTGGAGGGACTAGGGCCGGTCTGTGTGTGGCTGCCCGGAGGAGCTGACCAATTGGTCATGGTGCTGAAACCTTTGTGGGGAATCGTGGCCAAGTGCACTGACTCTGTGGGAAAACGGCGGCGTGAAGGGATGCCAACAGCTCCTCGCCGGGAAGGGAACCGCCTCAAATTGGGACCATGACAATTCCTGCTAATTTGTAGAG
>gene=chr11_20180197-20180521; species=ponAbe
CCCCTGGGCGACTCTAGGCATCCCACACAAGAGGGCACCCCATGTGGTCTTGTGAAAAGCCCGAAGCCCTGAATGAGTCTTAAAGAGAAATTAGCCCCGGCTGGTAGGTG--TCTCGGCGGCGTGGAGGGACTAGGGCCGGTCTGTGTGTGGCTGCCCGGAGGAGCTGACCAATTGGTCATGGTGCTGAAACCTTTGTGGGGAATCGTGGCCAAGTGCACTGACTCTGTGGGAAAACGGCGGCGTGAAGGGATGCCAACAGCTCCTCGCCGGGAAGGGAACCGCCTCAAATTGGGACCATGACAATTCCTGCTAATTTGTAGAG
>gene=chr11_20180197-20180521; species=rheMac
CCCCTGGGCAGCCCTAGGCATCCCACACAAGAGGGCACCCCATGTGGTCTTGTGAAAAGCCCGAAGACCTGAATGAGTCTTAAAGAGAAATTAGCCCCGGCTGGTAGGTGTCTCTCGGCGGCGTGGAGGGACTAGGGCCGGTCTGTGTGTGGCTGCCCGGAGGAGCTGACCAATTGGTCATGGTGCTGAAACCTTTGTGGGGAATCGTGGCCAAGTGCACTGACTCTGTGGGAAAACGGCGGCGTGAAGGGATGCCAACAGCTCCTCGCCGGGAAGGGAACCGCCTCAAATTGGGACCATGACAATTCCTGCTAATTTGTAGAG
>gene=chr11_20621301-20621625; species=hg19
TGGAGATGTCTGTGCATTGGGTGGGGGGAAAGGGGGCGACGAGGAGAACAATTCTCGCAGCCCTAGGTATTTGTACTTGTGAGCGTCACCTGAGGTCGCAAAGAGGTTTCCTAGGCTGTAGAGCTGAGAGGTTGGCTGTGGCTCCTAAAGACCCGATCCCGGGCACTGTCCTCGGTGCTGAAAAGCCAGATGCCGGTACAGAGGCGAGTTGCTCTGGGTCCTAGAGGCTACTGAGACAAATGCTGGCTGAAGCCGAGGTACCTAGATTTGTGCAAATCGAGGAGTTCTATTCTGCGTGTTTGTGAAAGGGGGTTAGACGAGAGG
>gene=chr11_20621301-20621625; species=bosTau
GTGAAATGTCTATATATTCTGAAAGGCAAAGGGAAG--------------------ACAACCATAGGTACTTATAGTTGTAAGCATCACCTGGGGTGGGAAAGAGGTTTCTGAGGCGCTGGAGCTAAGAGGTTGGAAGTGTCTCCTAATCCCGCTCTTCTGGGAACTGTCCTTGGTGCTGAAAAGCCAGGTGCCAATACTGAAGAGAGCCAC-G-GAGTACTAGAGGCTACTGAGATAAATGCTGGCTGGAGCTGAGATACTTA-ATTTGTGCAAATTAAAGAGTTCTGACCTATGCATTTGTGCAAGAAGGTTAG--------
>gene=chr11_20621301-20621625; species=calJac
TGGAGATGTCTGTGCATTGGGTGGGGGGAAAGGGGGAGACGGGGAGAACAATTCTCGCAGCCGTAGGTATTTGTACTTGTGAGCCTCACCTGGGGTCGCAAAGAGGTTTTCTGGGCTGTAGAGCTGAGAGGTTGGTTGTGGATTGTAAAGACGCGATCCCGGACTCTGTCCTCGGTGCTGAAAAGCCAGATGCCGGTACAGAGGCGAGTTGTTCTGGGTCCTAGAGGCTATTGAGACAAATGCTGGCTGAAGCCGAGGTACTTAGATTTGTGCAAATTGAGGAGTTCTATTTTGCGTGTTTGTGAAAGGGGGTTACAGGAAAGG
>gene=chr11_20621301-20621625; species=canFam
CGGAAGCGGCTGTGCGTTTTGGAGGAAGG-------------------------TCGGAGCCCTGGGTGTTGGCTCTC-TGCGCATCACCCGAGGTGGGCAGGAGGTTTCTGAGGCTGGCCACCCGAGG----------GCTGTCCTG-ACGGCGATCCTGGGCACCGTCCTCGG-GC--GACAGCCAGGTGCC-CTGCTGAGGCCAGCCGCCCCGAGGCCCAGGG----CTACGAGAAGCGCTTGCTGGAGCCAAGGGACTTAGACTCGTGCAAACCAATT-GTCCTGATCTGTGCATTTAGGAAAGACGGTT-----AGAGG
>gene=chr11_20621301-20621625; species=equCab
TTGAAATGTCTGTGTATTTTGGAAGGCGG----AAG-----------ACAATTCTCCCAGCCGGAGATATTTGTACTTGCGAGCATCACCTGAGGTCAGAAAGACGTTTCTCAGGCTGTCGAGCTGAGA----------GCGTACC----ACGCGCTTCTGGGTACTGTCCTAGGTGCTGAAAAGCCAGATGCCGGTACTGAGGCGAGTCGCTGTGGACCTTAGAGGCTATCGAGAGAAATGCTGGCTGGAGCCTAAGTACTTAGATTTGTGCAAATTAAGGAGATCTGATCTGTGCATTTGTGAAAGACGGTTAGACGAGAGG
>gene=chr11_20621301-20621625; species=gorGor
---------------------------------------CGAGGAGAACAATTCTCGCAGCCCTAGGTATTTGTACTTGTGAGCTTCACCTGAGGTCGCAAGGAGGTTTCCTAGGCTGTAGAGCTGAGAGATTGGCTGTGGCTCCTGAAGACCCGATCCCGGACACTGTCCTCGGTGCTGAAAAGCCAGATGCCGGTACAGACGCGAGTTGCTCTGGGTCCTAGAGGCTACCGAGACAAATGCTGGCTGAAGCCGAGGTACTTAGATTTGTGCAAATTGAGGAGTTCTATTTTGCGTGTTTGTGAAAGGGGGTCAGACGAGAGG
>gene=chr11_20621301-20621625; species=panTro
TGGAGATGTCTGTGCATTGGGTGGGGGGAAAGGGGGCGACGAGGACAACAATTCTCGCAGCCCTAGGTATTTGTACTTGTGAGCGTCACCTGAGGTCGCAAAGAGGTTTCCTAGGCTGTAGAGCTGAGAGGTTGGCTGTGGCTCCTAAAGACCCGATCCCGGGCACTGTCCTCGGTGCTGAAAAGCCAGATGCCGGTACAGAAGCGAGTTGCTCTGGGTCCTAGAGGCTACTGAGACAAATGCTGGCTGAAGCCGAGGTACTTAGATTTGTGCAAATTGAGGAGTTCTATTCTGCGTGTTTGTGAAAGGGGGTTAGACGAGAGG
>gene=chr11_20621301-20621625; species=papHam
TGGAGATGTCTGTGCATTGGGTGGGGGAAAAGGGGGCGAGGAGGAGAATAATTCTCACAGCCCTAGGTATTTGTACTTGTGAGCGTCACCTGAGGTCGCAAAGAGGTTTCCTAGGTTGTAGAGCTGAGAGGTTGACTGTGGCTCCTAAAGACCCGATCCCGGGCACTGTCCTCGGTGCTGAAAAGCCAGACGCCGGTACAGAGGCGAGTTGCTCTGGGTCCTAGAGGCTATTGAGACAAATGCTGGCTGAAGCCGAGGTATTCAGATTTGTGGAAATTGAGGAGTTCTATTTTGCGTGCTTGTGAAAGGGGGTTAGACTATAAG
>gene=chr11_20621301-20621625; species=ponAbe
TGGAGATGTC--TGCATT-GGTGGGGGGAAAGGGGGCGACGAGGAGAACAATTCTCGCAGCCCTAGGTATTTGTACTTGTGAGCGTCACCTGAGGTCGCAAAGAGGTTTCCTAGGCTGTAGAACTGAGAGGTTGGCTGTGGCTCCTAAAGACCCGATCCCGGGCACTGTCCTCGGTGCTGAAAAGCCAGATGCCGGTACAGAGGCGAGTTGCTCTGGGTCCTAGAGGCTACTGAGACAAATGCTGGCTGAAGCCGAGGTACTTAGATTTGTGCAAATTGAGGAGTTCTATTTTGCGTGTTTGTGAAAGGGGGTTAGACGAGAGG
>gene=chr11_20621301-20621625; species=rheMac
TGAAGACGTCTGTGCATTGGGTGGGGGGAAAGGGGGCGAGGAGGAGAACAATTCTCACAGCCCTAGGTATTTGTACTTGTGAGCGTCACCTGAGGTCGCAAAGAGGTTTCCTAGGTTGTAGAGCTGAGAGGTTGACTGTGGCTCCTAAAGACCCGATCCTGGGCACTGTCCTCGGTGCTGAAAAGCCAGACGCCGGTACAGAGGCGAGTTGCTCTGGGTCCTAGAGGCTATTGAGACAATTGCTGGCTGAAGCCGAGGTATTCAGATTTGTGGAAATTGAGGAGTTCTATTTTGCGTGCTTGTGAAAGGGGGTTAGACTAGAAG
>gene=chr11_22359248-22359390; species=hg19
GTTGGCAACCTAGCTAGCCAAAAGAAGAGTCCCCTATTCCTGAAACTTACTCTGTCCGTGGTGCTGAAACATTGTACCGAGACCCGCCCAGACGGGCGCTGTCAGCCGCTGAAAAAAAAAATCTTCCCCGAGGCTGCCCAAA
>gene=chr11_22359248-22359390; species=bosTau
GTTGGCAACCTGACTAGCCAAAAGAAACCGCCCCTTTTCCGAAGACTTACTCTGTCCGTGGTGCTGAACCATTTTGCCAAGAAGCGCCCAGACGGGCGCTGTCAGCGGTG---GAAAAAAATCTTCCCTGACGCTGCCCAAA
>gene=chr11_22359248-22359390; species=calJac
GTTGGCAACCTAGCTAGCCAA----AGCGTCCCCTTTCCCTGAAACTTACTCTGTCCGTGGTGCTGAACCATTCTATCGAGACCCGCCCAGACGGGTGCTGTCAGCCGCTG-AAAAAAAAATCTTCCCTGACGCTGCCCAAA
>gene=chr11_22359248-22359390; species=canFam
GTTGGCCACCTGGCCAGCCAGCAGCAGCTTTGCGTCTCCGGGAAACTTACTCTGTCCGTGGTGCTGAACAGTGCGGCCGCGACGCGCT--GGCCCGCGCTGCCCGCCGCG---CGGGAGAG-CATCCCTGCCGCTGCCCGCC
>gene=chr11_22359248-22359390; species=equCab
GTTGGAACCCTGGCCAGCCCAAAGAAGCTTCCCCTTTTGCTGAAACTTACTCTGTCCGTGGTGCTGAACCATTCTGCCGAGACGCGCCCAGATGGGCGCTGTCAGCCGTG---GAAAAAAATCTTTCCTGACGCTGCCCAAA
>gene=chr11_22359248-22359390; species=gorGor
GTTGGCAACCTAGCTATCCAAAAGAAGAGTCCCCTATTCCTGAAACTTACTCTGCCCG------------------------------------------------------------------------------------
>gene=chr11_22359248-22359390; species=panTro
GTTGGCAACCTAGCTAGCCAAAAGGAGAGTCCCCTATTCCTGAAACTTACTCTGTCCGTGGTGCTGAAACACTGTACCGAGACCCGCCCAGACGGGCGCTGTCAGCCGCTG-AAAAAAAAATCTTCCCCGAGGCTGCCCAAA
>gene=chr11_22359248-22359390; species=papHam
GTTGGCAACCTAGCTAGCCAAAAGAAGCATCCCCTTTTCCTGAAACTTACTCTGTCCGTGGTGCTGAACCATTGTACTGAGACCCGCCCAGACGGGCGCTGTCAGCCGCTG--AAAAAAGATATTCCCTGACGCTGCCCAAA
>gene=chr11_22359248-22359390; species=ponAbe
[truncated: 4,434,917 more chars]
