# Supplementary material for: Combining phylogenetic footprinting with motif models incorporating intra-motif dependencies
Source: BMC Bioinformatics. 2017 Mar 1;18:141. doi: 10.1186/s12859-017-1495-1 (PMC5333389; doi:10.1186/s12859-017-1495-1)
Supplement: Supplementary file 2 — Sequence data. This archive contains data files of alignments of the ChIP-seq positive regions and negative control regions for each of the 35 TFs in FASTA format. (ZIP 83763.2 kb) [file 12859_2017_1495_MOESM2_ESM.zip › SIX5/SIX5_neg.txt]

>gene=chr20_68080-69080; species=hg19
CTGTTTCTTTCCATCAGACCTTACAGTTCTACGGGATAATAGCTTATCTCATAAGGCCTCAGCTTTCTTTAATAATTTCTAGAAGCAGACGTTATTGTGTCATGCACACTCAGTGTTGCAAATTAATGGTCTGGTGATCTGGGTGGCATGGCATTTTCCCCTTCTCTGGTTCATCACCCATGATAGACCAGTAAAGGTGACCACTTAAATTCCTTGCTGTGCAGTGTTCTGTATTCCTCAGGACACAGAGCTTCCTCTCTCCCAGGAGCCATGAATATCCTGATGCTGACCTTCATTATCTGTGGGTTGCTAACTCGGGTGACCAAAGGTAATGGAACCCTATAAAGCAGAGATGATGACTAGGATGAGTTGTTGCCCTTGGGCTCCCCTGGTATCATGATGGGAAGAGAGGGAATCTGCAGGAAAAATCTGGGCCAACAAAGAGCAGCAGAATGCTCTTATTTTGGCAGCTCCATGCCCCTAGTCTCTGAGAATCTTTC
>gene=chr20_68080-69080; species=bosTau
TTGTTTCTTTCCATCAGAACTTCCACATCCCCAGGATTATGGCTCATGTCATAAGGTCTCAGTTTCCTCTTACAGTTTCTAGAACAAAGCATTACTTTGTCATGCATACTCAATGGTGCAAGTTAATCATCTTGTGTTCTGGGTGGCATGGCATTCTCCCCCTCTCTGGTTCATCACCCATGATAGGCCAGTAAAGGTAACCACTCAGAGTCCTAGCTGTGCAGTGCTCTGCACTCCTCAGGACACAGGCCTTCCTCTCTCCCAGAAGCCATGAATCTCCTGATGCTGACCTTCATGCTATGTGGGTTACTAACCCTGGTGACCAAAGGTAATGGAACCCTACAGTGCAGAGAAGATGACTAACATGAGTTGTTGACCCTGAGTTCC-CAGGTGTCTTGA--GGGAGAAAGAGGGTCCATAGGAAGAGCTTGGGCCAAAAAAGAGCAGTGGAGTGCTTTCCTGATAACAACTCCATG-TCCTACTCTCTAAGAA----TC
>gene=chr20_68080-69080; species=calJac
CTGTTGCTTTCCATCAGACCTTACAGTTCTACAGGATAATAGCCTATCTCATAAGGCCTCAGTTTTCTTTAATAATTTCTAGAAGCAGACATTACTGTGTCATGCACACTCAGTGTTGCAAATTAATGGCCTGGTGATTTGGGTGGCATGGCATTTCCCCCTTCTCTGGTTCATCGCCCATGATAGGCTAGTGAAGGTGACCACTTAAATTCCTTGCTGTGCAGTGTTCTGTATTCCTCAGGACACAGAGCTTCCTCTCTCCCAGGAGCCATGAACCTCCTGATGCTGACCTTTGTTATCTGTGCGCTGCTAACTCAGGTGACCAAAGGTAATGGAACCTTATAAAGCAGAGCTGATGACTAGGATGAGTTGTTGCTTTTGGGCTCCCCTGGTATCGTGATGGGGA-AGAGGGAATCTACAGGAAAAACCTGGACCAATAAAGAGCAGCAGAATGCTCTTGTTTTGGCAGCTCCATGTCCCCAGTCTCTGAGAATCTTTC
>gene=chr20_68080-69080; species=canFam
TTGTTACTTCCCATCAGACCCTACACTTCCTCAGGATTATAATTCATTTCACGAAGCCTCAGTTTCCTTTAATAATTTCTAGAACAGAG---TATTTTGTCATGCACACTCAGTGGTGCAAGTTAATGGTTTGGTGATCTGGATGGCATGGCATTCT-CCCATCTCTGGTTCGTCACCCATGATAGGCAAGTAAAGGTGACTATTTATACTCCTAGCTGGGCACTGCTCTGGATTCCTTGGGACACAGAGCTTCCTCTCTGCCAGAAGCCATGAATCTCCTGATGTTGACTTTCATTATATGTGGGTCCCTAAATCTGGTGACCAAAGGTAATGGGACCCTAAAATGTAGAGATAATGACTAGGATGAAGTACTGACCTTGAGCTTT-CAGGTGTCTTGA--CAGGAAAAGAGGG---ACAGGAAAAGCCTGGGCCAATAAAAAGGCG-AGAATGC---TCTCATGGCAACTCCACGTCCCCAACTCTTAAGAC----TC
>gene=chr20_68080-69080; species=equCab
TTGTTTCTTTCCATCAGACTCAACACTTCCTCAGGACTATAACTCATTTCATAAGGCCTCAGTTTCCTCTCATAGTTTCTAGAACAGAGCATTATTTTGTCATGCACACTCAGTGGTGCAAGTTAATGGTCTAGTGTTCTGGGTGGCATAGCATTCTCCCCCTCTCTGGTTCACCACCCATGGTAGGCCAATAAAGGTGACCACTTAGCGTCCTAGCTGTGCCGTGTTTTGGATTCTTCAGGACACAAGGCTTCCTCTCTCCCAGAAGCCATGGATCTCCTGATGCTGACCTTCATTATTTGTGGGTTACTAACTTTGGTGACCAAAGGTAATAAAACTCTAGAATGTAGAGATGATGACTAGAATAAGCTGTTGACCTTGAGCTCC-CAAGTGTCTTGA--GGGGGAAAAAGGGCCCACAGGAAGAGCCTGGGCCAATAAAGAGCAGCAGAATGCTCTTCTTACGGCAACTTCATGTCCCTGCTCCCTAAGAA----TC
>gene=chr20_68080-69080; species=gorGor
CTGTTTCTTTCCATCAGACCTTACAGTTCTACGGGATAATAGCTTATCTCATAAGGCCTCAGCTTTCTTTAATAATTTCTAGAAGCAGACATTATTGTGTCATGCACACTCAGTGTTGCAAATTAATAGTCTGGTGATCTGGGTGGCATGGCATTTTCCCCTTCTCTGGTTCATCACCCATGATAGACCAGTAAAGGTGACCACTTAAATTCCTTGCTGTGCAGTGTTCTGTATTCCTCAGGACACAGAGCTTCCTCTCTCCCAGGAGCCATGAATATCCTGATGCTGACCTTCATTATCTGTGGGTTGCTAACTCAGGTGACCAAAGGTAATGGAACCCTATAAAGCAGAGATGATGACTAGGATGAGTTGTTGCCCTTGGGCTCCCCTGGTATCATGATGGGAAGAGAGGGAATCTGCAGGAAAAATCTGGGCCAACAA--AGCAGCAGAATGCTCGTATTTTGGCAGCTCCATGCCCCTAGTCTCTGAGAATCTTTC
>gene=chr20_68080-69080; species=panTro
CTGTTTCTTTCCATCAGACCTTACAGTTCTACGGGATAATAGCTTATCTCATAAGGCCTCAGCTTTCTTTAATAATTTCTAGAAGCAGACATTATTGTGTCATGCACACTCAGTGTTGCAAATTAATGGTCTGGTGATCTGGGTGGCATGGCATTTTCCCCTTCTCTGGTTCATCACCCATGATAGACCAGTAAAGGTGACCACTTAAATTCCTTGCTGTGCAGTGTTCTGTATTCCTCAGGACACAGAGCTTCCTCTCTCCCAGGAGCCATGAATATCCTGATGCTGACCTTCATTATCTGTGGGTTGCTAACTCAGGTGACCAAAGGTAATGGAACCCTATAAAGCAGAGATGATGACTAGGATGAGTTGTTGCCCTTGGGCTCCCCTGGTATCATGATGGGAAGAGAGGGAATCTGCAGGAAAAATCTGGGCCAACAA--AGCAGCAGAATGCTCGTATTTTGGCAGCTCCATGCCCCTAGTCTCTGAGAATCTTTC
>gene=chr20_68080-69080; species=papHam
CTGTTTCTTTCCATCAGACCTTACAGTTGTATGGGATAATAGCGTATCTCATAAGGCCTGAGCTTTCTTTAATAATTTCTAGAAGCAGACGTTATTGTGTCATGCACATTCAGTGTTGCAAATTAATGGTCTGGTGATCTGGGTGGCATGGCATTTTCCCCTTCTCTGGTTCATCACCCATGATAGAACAGTAAAGGTGATCACTTAAATTCCTTGCTGTGCAGTGTTCTGTATTCCTCAGGACACAGAGCTTCCTCTCTCCCAGGAGCCATGAATCTCCTGATACTGACCTTCATTATCTGTGGGTTGCTAACTCAGGTGACCAAAGGTAATGGAACCCTATAAAGCAGAGATGATGACTAGGATGAGTTGTTGCCCTTGGGCTCCCCTGGTATCATGATGGGAAGAGAGGGAATCTACAGGAAAAATCTGGGCCAATAAAGAGCAGCAGAATGCTCTTATTTTGGCAGCTCCATGCCCCTAGTCTCTGAGAATCTTTC
>gene=chr20_68080-69080; species=ponAbe
CTGTTTCTTTCCATCAGACCTTACAGGTCTACGGGATAATAGCTTATCTCATAAGGCCTCAGCTTTCTTTAATAATTTCTAGAAGCAGACGTTATTGTGTCATGCACACTCAGTGTTGCAAATTAATGGTCTGGTGATCTGGGTGGCATGGCATTTTCCCCTTTTCTGGTTCATCACCCATGATAGACCAGTAAAGGTGACCACTTAAATTCCTTGCTGTGCAGTGTTCTGTATTCTTCAGGACACAGAGCTTCCTCTCTCCCAGGAGCCATGAATCTCCTGATGCTGACCTTCATTATCTGTGGGTTGCTAACTCAGGTGACCAAAGGTAATGGAACCCTATAAAGCAGAGATGATGACTAGGATGAGTTGTTGCCCTTGGG-------GGTATCACGATGGGAAGAGAGGGAATCTACAGGAAAAATCTGGGCCAATAAAGAGCAGCAGAATGCTCTTATTTTGGCAGCTCCATGCCCCTGGTTTCTGAGAATCTTTC
>gene=chr20_68080-69080; species=rheMac
CTGTTTCTTTCCATCAGACCTTACAGTTGTATGGGATAATAGCGTATCTCATAAGGCCTGAGCTTTCTTTAATAATTTCTAGAAGCAGACGTTATTGTGTCATGCACATTCAGTGTTGCAAATTAATGGTCTGGTGATCTGGGTGGCATGGCATTTTCCCCTTCTCTGGTTCATCACCCATGATAGAACAGTAAAGGTGATCACTTAAATTCCTTGCTGTGCAGTGTTCTGTATTCCTCAGGACACAGAGCTTCCTCTCTCCCAGGAGCCATGAATCTCCTGATACTGACCTTCATTATCTGTGGGTTGCTAACTCAGGTGACCAAAGGTAATGGAACCCTATAAAGCAGAGATGATGACTAGGATGAGTTGTTGCCCTTGGGCTCCCCTGGTATCATGATGGGAAGAGAGGGAATCTACAGGAAAAATCTGGGCCAATAAAGAGCAGCAGAATGCTCTTATTTTGGCAGCTCCATGCCCCTAGTCTCTGAGAATCTTTC
>gene=chr20_70316-71316; species=hg19
CTAATTTTAGGATTTCGAGATACTGGTGATGAAGATCACATGTCCTAACAACATAATAGTTCCAGACTGAAGTTCTTTGAAAAAAATGACTGTTGTCACTTTAGAAAAAAAAAATTATGAATTATTCCcaattgccatcattctactgctaaaaccaaattcttggaattatctatgatttttctatatcctatgacactcatatctatcaggaagtctattacatctgcctgcaaattatatccagaatgcaattattctcgccacctccattgctgccactctgattctagtcaccatcatctctcacctgtgttattgccatagcttcctcatgagatctgtccttctgctcttccctgccaccatcttgtgaagacacatagtgcatgatccgcttacactggaagtcagatcatgtacttttgctcaaaactctgctatggccccctctatactcagagcggtaacaagagtccatacagtggctcacctggccc
>gene=chr20_70316-71316; species=bosTau
TTAGATGAATGATTTTGAAATATTGGTGATGAAGGTCACAAATCCTAATGACATAATAATTCCAGGCTGAGAAACTTTGAAATAAATAACTGCTGTAATtatatacaacatAAGTTATAGATTATTCCCAGTCATcatcattgtattgcttaagccatattcttggaattatctttgatattctaag---ctgtgaaatccatctctatcaggaaatctattacatctacctgcaaattatgcctagaat-caacccatctcaccacctgcagtgttaccactctgattcaagccactgtcttctctcatc--cattgctgccgtggattcctcacggtctctgtcctgcta---ttgcctcctgcagtctagtcaagaaacgtagggtgtgatctgctcaca-tagaagtcagactctgtgcctctgttcaaatctctgcagtgaccccctcttctctcagaacaatagccagggtccttacagtggcccaccagatcc
>gene=chr20_70316-71316; species=calJac
CTAATTTCAGGATTTTGAGACACTAGTGACGAAGATCACATGTCCTAATAATATAATAGTTCTGGACTGAA--------AAAAAAATGACTGTTGTCACTCTAGAAAAATAAAATTAAGAATTATTCCcaattgccatcattctactgcttaaaccaaattattggaattatctttgatatttctgtat-ctacaacactcacatctatcaggaagtctgttacatctgcctgcaaattatatccagaatgcaatgattctcgccacccccattgctaccattccgattctagtcaccatcatctctcacctgtgttactgtcatagcctcctcatgctctctgtccttctgctgttgccttccactatcttgtcaaaacacatagtgcatgatccacttacacaggaagtcagatcatgtactttggctcaaaactctgtcatggcccccttttcactgagaacaataaccagagttcatgcagtggctcagctggccc
>gene=chr20_70316-71316; species=canFam
TTAGGTTCATGATTTTGAGATATTAGTGATGGAGGGCACACGTTTTAACAGCATAAT---TCCAGACTGGAGAGCTTTGAAAAAAATGACTGCTATCATTC---GAAACAACAATTATAGAttattaccaattgccatcattgcattgcttgagccacattcttaaaattctctttcatatttttag---cggtgacatctatatctatcaagaaatct----ccttcaa------attatgtccagagt-caactgatctcaccacctccactcctaccactctgattcaagtcactaccatttgtcacc--tcctactgctataggctcctcacgtgatctgtccttctacacttgcctcctgcaatctcatcaagacacagacagcatgattcactccctctggaagtcagattatgtacctctgctc-agactctgcaatggctccctcttcactcataacaataaccagggtcccaagagcagcacacc-tgctc
>gene=chr20_70316-71316; species=equCab
CTAGTTTTATCATTTTGAGATATCGGTGAT-GAGGTCACAAGTCCTAACAACATAATAAGTCCTGACTGAGAGGATTGG--AAAACTGACTGCTGTCATTCT--GAAAAACTAGTTATAAATTATTCCcaattgccatctttgcattacttaagccttattcttggaattacctttgatatttttag---ctgtgacattcatgtct--------attt----catctaactgcaaattatgtccagaat-gaaccaatctcaccccct-cacggctaccactctggctcaggtcaggatc-tctctcacc--tgttgctgctgtggcttcctcacggtctctgtc---ctacccttgacccctgcagtcttgtcaagatacatagagcgtgatccactcacattggaagtcagactatgttcctctgctcaaaactctgccacggc-cccacttcactcagaacaataaccagggtccttacagtggcccatc-tgccc
>gene=chr20_70316-71316; species=gorGor
CTAATTTTAGGATTTTGAGATACTGGTGATGAAGATC-CATGTCCTAACAACATAATAGTTCCAGACTGAAGTTCTTTGAAAAAAATGACTGTTGTCACTCTAGAAAAAAAAAATTATGAATTTTTCCcaattgccatcattc-actgctaaaaccaaattcttggaattatctttgatttttctatatcctacgacactcatatctatcaggaagtctattacatctgcctgcaaattatatccagaatgcaattattcttgtcacctccattgctaccactctgattctagtcaccatcatctctcacctgtgttattgccatagcttcctcatgatatctgtccttctgctcttc-cttctaccatcttgtgaagacacatagtgcatgatccgcttacactggaagtcagatcacgtacttttgctcaaaactctgctagggccccctctatactcagagcggtaacaagagtccatac-gtggctcacctggccc
>gene=chr20_70316-71316; species=panTro
CTAATTTTAGGATTTTGAGATACTGGTGATGAAGATCACATGTCCTAACAACATAATAGTTCCAGACTGAAGTTCTTTGAAAAAAATGACTGTTGTCACTCTAG---AAAAAAATTATGAATTTTTCCcaattgccatcattgtactgctaaaaccaaattcttggaattatctttgatttttctatatcctatgacactcatatctatcaggaagtctattacatctgcctgcaaattatatccagaatgcaattattctcgtcacctccattgctaccactctgattctagtcaccatcatctctcacctgtgttattgccatagcttcctcatgatatctgtccttctgctcttcccttccaccatcttgtgaagacacacagtgcatgatccgcttacactggaagtcagatcacgtacttttgctcaaaactctgctatggccccctctgtactcagagcggtaacaagagtccatacagtggctcacctggccc
>gene=chr20_70316-71316; species=papHam
CTAATTTTAGAATTTTGAGATACAGTTGATGAAGATCACATGTCCTAACAACATAATAGTTCCAGACTGAAGTTCTTTGAATAAAATGACTATTGTCACTCTAG--AAAAAAAATTATGAATTATTCTcaattgccatcattctactgcttagaccaaattcttggaattatctttgatttttctatatcctatgacattcatatctattaggaagtctattacatctgcctgcaaattatatccagaatgcaattattctcgtcacctccattgctgccactctgattctagtcaccatcatctctcacctgtgttactgccatagcttcctcaggatctctgtccttctgctcttcccttccaccctcttgtgaagacacataatgcataatccgcttacactggaagtcagatcatgtacttttgctcaaaactctgctatggccccctctatactcagagcagtaaccagagtccatacaatggctcacctggccc
>gene=chr20_70316-71316; species=ponAbe
------TTAGGATTTTGAGATACTGGTGATGAAGATCACATGTCCTAACAACATAATAGTTCCGGACTGAAGTTCTTTGAAGAAAATGACTGTTGTCACTCTAGAAAAAAAAAA-AAAGagttattcccaattgccatcattctactgctaaaaccaaattcttggaattatctttgatttttctatatcctatgacactcatatctatcaggaagtctattacatctgcctgcaaattatatccagaatgcaattattcttgtcacctccattgctaccactctgattctagtcaccatcatctctcacctgtgttactgccatagcttccccatgatctctgtcctcctgctcttcccttccaccatcttgtggagacacacagtgcgtgatccgcttacacgggaagtcagatcatgtactttggctcaaaactctgctatggccccctctatagtcagagcagtaacaagagtccatacagtggctcacctggccc
>gene=chr20_70316-71316; species=rheMac
CTAATTTTAGAATTTTGAGATACAGTTGATGAAGATCACATGCCCTAACAACATAATAGTTCCAGACTGAAGTTCTTTGAATAAAATGACTATTGTCACTCTAG---AAAAAAATTATGAATTATTCTcaattgccatcattctactgcttaaaccaaattcttggaattatctttgatttttctatatcctatgacattcatatctattaggaagtctattacatctgcctgcaaattatatccagaatgcaattattctcgtcacctccattgctgccactctgattctagtcaccatcatctctcacctgtgttactgccatagcttcctcaggatctctgtccttctgctcttcccttccaccctcttgtgaagacacataatgcataatccgcttacactggaagtcagatcatgtacttttgctcaaaactctgctatggccccctctatactcagagcagtaaccagagtccatacaatggctcacctggccc
>gene=chr20_210395-211395; species=hg19
AAGCAGAAGAGCAGTAATGTGGATCTTTCCCTTAAAACTCCAAGTTCCTCTCTATTTTTGCTATCTATAAAATGACATAGAACTGTTTCCTCTGTCAtcagtcattcaataaacactgtttgagcacctacagtTTATGTAATATTATCATTCTCACAAGAGCCTCACAGAGGGGGTAGAGCTAGGGAGGGATGGAATTGTTTAAGTTTAGATGCCCAGGAGAAAGTAAGCCTCAGGAGGGTGACTACAGCATCGAGTTTGTCCCAAGCATGGCCTAGATTAGGCCTCTGTAGCAAGCATTTATGTCTCTCATATGGTGTGTTTTTCCTGGAGCAACAGTAAGGAAAGCATCAGGAGATGTATTTTCTTTTCTCATGTATTTGGGAGGAAAGGCCCAAATGCAAAATAGAATATGTAGGAATCagaaaaaggttaaattaattgtaataatatatttttgtttcgttttgttttgagacggagtctcactcagttgccca
>gene=chr20_210395-211395; species=bosTau
AAGCAGATGAGCAGGGATTCGGGTCTCTCCCTTAAAACACCAAGTTCCTCTGTATCTATTCTATCTATAAACTGAC--AGAACTGTTTCCTCTGTTATCAGTCATTCAATAAACACTGTTCAAGCACCCACAGTTTATATAATTTTATCTTTCTCACAGGAGCCTCACAGAGGAGACAGAGCTAGAAAGTAATAGAATTC---TAGTTTACATGCTCAGGAGAGAGTGAGCAACAGAATGCTGACT---GTGTTGAATTTAACCCGTCGATAAGCCAAAGTAAGCCTCTGTAACAAAAATTTATGGTTCTCATATTATGTGCTTTTCTTGGGGTGATAGGAATGGAAA---CAGCAGACATATTTTCTTTTTCCATAGTTTTTTATAGAAAGGCCC--------------------------------------------------------------------------------------------------------
>gene=chr20_210395-211395; species=calJac
AAGCAGAAGAGCAGTAATGTGGAACTTTCCCTTACAACTCCAAGTTCCTC-CTACTTTTGCTCTCTATAAAATGACATAGAACTGTTTCCTCTGTCATCAGTGGTTCAATAAATACTGTTTGAGCACCTACAGTTTATGTAATGTTATCATTCTCACAAGAGCCTCACAGAAGAGGTAGAGATAGGGAAGGATGGAATTTTTTAAGTTTAGATGCGCCGGAAAAAGTAAGCATCAGGAATGTGACTACAACATCGAGTTT-TCCCCTGGATGGCCTAGATTAGGCCTCTGTAACAAGCATTTATG-----------GTGTTTTTTTCCTGGAACAATAGTAAGGAAAGCAACAGGAGATGCATTTTCTTTTCTCATATATTTAGGAGGAAAGGCCCATATGCAAAATAGAACGTGGAGAAATCagaaaaagattaaatt-------------------------------------------------------------
>gene=chr20_210395-211395; species=canFam
AAGCGGATGAGCAGGGATGTGAGTCTTTCCCTTAAAACACCAAGTTCCTCTCTATCTTTGCTAGCTGTAAAATAACATAAGACTGTTTCCTCTGTTG--------------------------------aTAGTTTACTTAATGTTATCATTCTCACAGAAACCTCACAGAGGAGATAGAACTGGAGAGGAATGGAATTT---TAGTTTTCATGCCCGAGAGAAAGCAAGCACCAGAATGAAGACTGTATCATTGAATTTGGCTCATGGATGGCCCAGATTAGGCCTCTGTAACAAGGATTTATGGTTCTCATGTCATGTGCCTTTCTTGAGATAACAGGACGAAAAACATCAAGAGACA----TTTTTCTTTCATAGATTTTGTGGAAAAGGCCCATATGCAAAACAGAATGTGCAAG---------------------------------------------------------------------------------
>gene=chr20_210395-211395; species=equCab
AAGCAGATGAGCAGGGATGTGGGTCTTTCCCTTAAAACACCAAGTTCCTCTCTCTCTTTGCTATCTATAAAATGACATAGAACTGTTTCCTCCAGCATCAGTAGTGGAATAAATACTGTTTAAGCACCTACAGTTTATATACTGTTATCATTTTCATGGGGGCCTCACAGAGGAGATAGAGCTGGAAAGGGATGGAATTT---TAGGTTACATACCCAGAAGAAAGCGAGCACCAGAACGGTGACTACAGCATTGAATTTGGCCCACGGAGGGCCCAGATTAGGCCTCTGTAAC-GGGATTTATGGTTTTCATATGGTGTGCTTTCCTTGGGACAATAGGAAGAAAAT-ATCAGGAGACATATTTTCTTTTTTCATATATTTTGGAGGAAAGGACCATATGCGAAATAGAATGTGGGGGAACCA----------------------------------------------------------------------------
>gene=chr20_210395-211395; species=gorGor
AAGCAGAAGAGCAGTAATGTGGATCTTTCCCTTAAAACTCCAAGTTCCTCTCTATTTTTGCTATCTATAAAATGACATAGAACTGTTTCCTCTGTCATCAGTCATTCAATAAACACTGTTTGAGCACCTACAGTTTATGTAATGTTATCATTCTCACAAGAGCCTCACAGAGGGGGTAGAGCTAGGGAGGGATGGAATTGTTTAAGTTTAGATGCCCAGGAGAAAGTAAGCCTCAGGAAGGTGACTACAGCATCGAGTTTGTCCCAAGCATGGCCTAGATTAGGCCTCTGTAGCAAGCATTTATGTCTCTCATATGGTGTGTTTTTCCTGGAGCAACAGTAAGGAAAGCATCAGGAGATGTATTTTCTTTTCTCATGTATTTGGGAGGAAAGGCCCAAATGCAAAATAGAATATGTAGGAATCAGAAAAAGGTTAAATTAATTGTA------------------------------------------------------
>gene=chr20_210395-211395; species=panTro
AAGCAGAAGAGCAGTAATGTGGATCTTTCCCTTAAAACTCCAAGTTCCTCTCTATTTTTGCTATCTATAAAATGACATAGAACTGTTTCCTCTGTCATCAGTCATTCAATAAACACTGTTTGAGCACCTACAGTTTATGTAATGTTATCATTCTCACAAGAGCCTCACAGAGGGGGTAGAGCTAGGGAGGGATGGAATTGTTTAAGTTTAGATGCCCAGGAGAAAGTAAGCCTCAGGAAGGTGACTACAGCATCGAGTTTGTCCCAAGCATGGCCTAGATTAGGCCTCTGTAGCAAGCATTTATGTCTCTCATATGGTGTATTTTTCCTGGAGCAACAGTAAGGAAAGCATCAGGAGATGTATTTTCTTTTCTCATGTATTTGGGAGGAAAGGCCCAAATGCAAAATAGAATATGTAGGAATCagaaaaaggttaaattaattgtaataatatatttttgtttcgttttgttttgagacggagtctcactcagttgccca
>gene=chr20_210395-211395; species=papHam
AAGCAGAAGAGCAGTAATGGGGATCTTTCCCTTAAAACTTCAAGTTCCTCTCTATTTTTGCTATCTATAAAATGACATAGAACTGTTTCCTCTGTCAtcagtcattcaataaacactgtttgagcacctacagtTTATATAATGTTATCATTCTCACAAGAGCCTCACAGAGGGGGTAGAGCTAGGAAGGGATGGAATTGTTTAAGTTTAGATGCGTAGGAGAAAGTAAGCACCAGGAAGGTGACTACAGCATGGAGTTTGTCACATGCATGGCCTAGATTAAGCCTCTGTAACAAGCATTTATGTCTCTCATATGGTGTGTTTTTTCTGGATCAACAGTAAGGAAAATATCAAGAGATGTATTTTCTTCTCTCATATATTTGGGAGGAGATGTCCATATGCAAAATAGAATGTGTAGAAATCagaaaaaggttaaattcattgta---acatgtttttgttttgtttt-ttttgagacagagtct--ctcggtcaccca
>gene=chr20_210395-211395; species=ponAbe
AAGCAGAAGAGCAGTAATGTGGATCTTTCCCTTAAAACTCCAAGTTCCTCTCTATTTTTGCTATCTGTAAAATGACATAGAACTGTTTCCTCTGTCATCAGTCATTCAATAAACACTGTTTGAGCACCCACAGTTTATGTAATGTTATCATTCTCACAAGAGCCTCACAGAGGGGGTAGAGCTAGGGAGGGATGGAATTGCTTAAGTTTAGATGCCCAGGAGAAAGTAAGCCTCAGGAAGGTGACTACAGCATCGAGTTTGTCCCATGCATGGCCTAGATTAGGCCTCTGTAGCAAGCATTTATGTGTCTCATATGGTGTGTTTTTCCTGGAGCAACAGTAAGGAAAGCATCAGGAGATGTATTTTCTTTTCTCATATATTTGGGAGGAAAGGCCCAAATGCAAAATAGAATATGTAGAAATCagaaaaaggttaaattaattgtaataatatgtttttgtttcgttttgttttgagacagagtctcactcagttgccca
>gene=chr20_210395-211395; species=rheMac
AAGCAGAAGAGCAGTAATGGGGATCTTTCCCTTAAAACTTCAAGTTCCTCTCTATTTTTGCTATCTATAAAATGACATAGAACTGTTTCCTCTGTCATCAGTCATTCAATAAACACTGTTTGAGCACCTACAGTTTATACAATGGTATCATTCTCACAAGAGCCTCAC--AGGAGGTAGAGCTAGGAAGGGATGGAATTGTTTAAGTTTAGATGCGTAGGAGAAAGTAAGCATCAGGAAGGTGACTGCAGCATCAAATTTGTCCCATGCATGGCCTAGATTAGGCCTCTGTAACAAGCATTTATGTCTCTCATACAGTGTGTTTTTCCTGGAGCAACAGTAAGGAAAGTATCAAGAGATGTATTTTCTTCTCTCATATATTTGGGAGGAGATGCCCATATGCAAAATAGAATGTGTAGAAATCagaaaaaggttaaattaattgta---acatgtttttgttttgttttgttttgagacagagtct--ctcggtcaccca
>gene=chr20_265080-266080; species=hg19
gacctctgtgtccctccattcgtccacctataaaatgggaataatcatcacgcccacctcatagagtcttcctgaagatgaaagaagttactataccttaaaggtgtttggaatagtgcctgatgcatattcagtgctggatacacattaccagttgttactCTTACTTCTAGTGACCTGAGAAGTGGGACCACAACACCAGACGAAGGCACAGCAGCCACGCAAAACTCCAACTGGCTGTCTCTGAAACACTCTAAGGGCTGTGGTTCTGCCAGATAAGAGTACAGGCATTTGGGGGGCATATTCTCAGAATCCCTGTTTCCTCTCTGCCTGTCGTGCAATGACATGGGACAAATCGCCCAGGTGGATCCAGCTGTACTCTCAGTCCTCACCAAAATCCCTGCTTCAGGTACAACCCAGCTCATCTGGGAGAGATACTAATCTCTTTAATAGATCAATGTCCTTCATCCTGAGAAATGCTGGCATTAACTATGGAGATG
>gene=chr20_265080-266080; species=bosTau
---------------------------------------------------------------------------------------------------------------------------------------------------------------------ATTACCAGTGGCCTGAGAACTGGGACCACAGCATCAGATAAAGATACAGGAGCCAAGCAAAAC--------ACTGTCTCTGAAATACTGTAAAACCTGTGGTCCTGCCAGATAGAAGTACAA--CTCAAGAGGGCATGTTCCAAGAATCCCTGATTCCTCTTGGCGTGTCCTGCACCAGCGTGAGGCAAATCACACAAACCACAAATGCTGCCCT------------CAAAGGCCCTGTTAGAGGTGCAACCCAATTCA-TTTTGAAAAATA-TTATTTCTTTAATGGATTGATATCCATAAT-----------TTAGTATTAAGTACTGAGGTG
>gene=chr20_265080-266080; species=calJac
gacctctgtgtctctccatttgtccaccgataaaataggaataatcatcatgcctacgtcataaagt--------------aagaagttactagaccttaaaggtgtttgggatagtgcctgatgcatattcagtgctgaatacacattaccagttgttactCTTACTTCTAGTGACCTGAGAATTGGGCCCACAAGACCAGACGAAGACACAGCAACTAGGCAACACTCCAACTGGCTGTCTCTGAAACACTCTTAGAACTGTGGTTTTGCCAGATAGGCATATAGGCATTT-GGGGACATATTCTCAGCATCCCTGTTTCCTCTCTGCCTGGCCTGCAATGACATGAGACTAATCACCCTGGTGGGTCCGGCTCTA--CTCAGTCCCCACCAAAATCCCTGCTTCAGGTACAGCCCAGTTTACCTCGGAAATATATTAATCTCTTTACTAAATCAATGTCCTTCATTCTGAGAAATGCTGGCATTAACTATGGAGATG
>gene=chr20_265080-266080; species=canFam
gacctctctgtgcctcagttttccctcctataaaacagaagtcatcatcatgcctacctcatagggttgtcctgaagattaaagatgttactatacctta-aagtgtttggaatagtccctga--cacattcagtgctgagtaTGCGTTCCTAATGGTCACTGTCATAACTGATGACCTGAGGACTGGAACCACAGCATCACACAAAGGCCCAGGAGCTGTGCTAAACTCCAACTAGTTG--TCTGAAACACTATAAAAGCTGTGGTCCTGCCAGACAGGA-CATAGGCATTTGGAGGGCATGTTCTAAGAACCTCTGCTTCTTCTCAG----------GCCAGACTAAAACAAATCACCCAAATCATGACTACTACATTCTTGACTCCCACCAAAATCCCTGCTCCAGGTGCAACACAGTACTTTTCAG-AAAATA-TTATTTCTTTAATGGATCAATATAGCTAACCCTGGAAAATTTTACTAATAACTACTGAAATG
>gene=chr20_265080-266080; species=equCab
gacctctctgtccctcagttttcccatctgtaaaataggaataatcatcatgcctagctcatagggttgttatggagattc---aagttaccatacttta-aagtgtttgggatggtgcctgacacacactcagcgctgaatctacattactcattat--tTATTATTACTAATGACCTGAGAATGGGGACCACAGCCCCCGACAAAGGCACAGGAGCTATGCAAAACTCCAACTGGCTGTCTCTGAAATACTATAAAGGCTGT-GCTCTGCCCGATAGGAGGATAGGCACTTAGAGCACATGTTCTTAGGATCCCCGCTTCCTCTGGG----TCCTCCATCAGCATGAGACAAA-CACCCAAACTGTCACCACCGCAGCCTCAGCG-CCACGAACATCCCTGCTCTAGGTGCAACCCGGGGCATTTCAGAAAAATA-TGGTTTCTTTAATGGGTCAATATCCTTAACCCTGGAAAATCTTAGTATTACGTATTGAAGTG
>gene=chr20_265080-266080; species=gorGor
--------------------------------------------------------------------------------------------------------------------------------------------------------------------------------------------------------------------------------------------------------------------------------------------------------------------------------------------------------------------------------------------------------------------------------------------------------------------------------------------------------------------
>gene=chr20_265080-266080; species=panTro
gacctctgtgtccctccattcgtccacctataaaatgggaataatcatcacgcccacctcatagagtcttcctgaagatgaaagaagttactataccttaaaggtgtttggaatagtgcctgatgcatattcagtgctggatacacattaccagttgttactCTTACTTCTAGTGACCTGAGAAGTGGGACCACAACACCAGACGAAGGCACAGCAGCTATGCAAAACTCCAACTGGCTGTCTCTGAAACACTCTAAGAGCTGTGGTTCTGCCAGATAAGAGTATAGGCATTTGGGGGGCATATTCTTAGAATCCCTGTTTCCTCTCTGCCTGTTGTGCAATGACATGAGACAAATCACCCAGGTGGATCCAGCTGTACTCTCAGTCCCCACCAAAATCCCTGCTTCAGGTACAACCCAGCTCATCTGGGAGAGATACTAATCTCTTTAATAGATCAATGTCCTTCATCCTGAGAAATGCTGGCATTAACTATGGAGATG
>gene=chr20_265080-266080; species=papHam
gacctctgtgtccctccattcgtccacctataaaatgggaataatcatcatgcctacctcgtagggtcttcatgaagatgaaagaagttactataccttaaaggtattcggaatagtgcctgatgcatattcagtgctggatacacattaccagttgttactCTTACTTCTGGTGACCTGAGAAGTGGGACCTCGACACCAGACAAAGGCACAGCGGCTATGCAACACTCCAACTGGCTGTCTCTGAAACACTCTAAGAGCTGTGGTTCTGCCAGATAGGAGTATAGGCATCTGGGGGGCATATTCTTAGAATCCCTGTTTCCTCTCCGCCTGTCATGCAATGACATGAGACAAATCACCCAGGTGGATCCAACTCTACTCTCAGTCGCCACCGAAATCCCTGCTTCAGGTACAACCCAGCTCATCTGGGAAAGATACTAATCTCTTTAATAGATCAATGTCCTTCATCTTGAGAAATGGTGGCATTAACTATGGAGACG
>gene=chr20_265080-266080; species=ponAbe
gacctctgtgtccctccattcgtccacctataaaatgggaataatcatcatgcccacctcatagagtcttcgtgaagatgaaagaagttactataccttaaaggtgtttggaatagtgcctgatgcatattcagtgctggatacacattaccagttgttactCTTACTTCTAGTGACCTGAGAAGTGGGACCACAACACCAGACGAAGGCACAGCAGCTAGGCAAAACTCCAACTGGCTGTCTCTGAAACACTCTAAGAGCTGTGGTTCTGCCAGATAGGAGTATAGGCATTTGGGGGGCATATTCTTAGAATCCCTGTTTCCTCTCCGCCTGTCGTGCAATGACATGAGACAAATCACCCAGGTGGATCCAGCTCTACTCTCAGTCCCCACCAAAATCCCTGCTTCAGGTACAACCCCGCTCATCTGGGAAAGATATTAATCTCTTTAATAGATCAATGTCCTTCATCCTGAGAAATGCTGGCATTAATTATGGAGATG
>gene=chr20_265080-266080; species=rheMac
gacctctgtgtccctccattcgtccacctataaaatgggaataatcatcacgcctacctcgtagggtcttcgtgaagatgaaagaagttactataccttaaaggtatttggaatagtgcctgatgcatattcagtgctggatacacattaccagttgttactCTTACTTCTGCTGACCTGAGAAGTGGGACCTCAACACCAGACAAAGGCACTGCGGCTATGCAAAACTCCAACTGGCTGTCTCTGAAACACTCTAAGAGCTGTGGTTCTGCCAGATAGGAGTATAGGCATCTGGGGGGCATATTCAGAGAATCCCTGTTTCCTCTCCGCCTGTCATGCAATGACATGAGACAAATCACCCAGGTGGATCCAGCTCTACTCTCAGTCGCCACCAAAATCCCTGCTTCAGGTACAACCCAGCTCATCTGGGAAAGATATTAATCTCTTTAATAGATCAATGTCCTTCATCTTGAGAAATGGTGGCATTAACTATGGAGACG
>gene=chr20_283241-284241; species=hg19
gaaggcacatagaatggggatgggtgctgtctgtcaaaagacaatatccagcacaAAAAATGTGACTGCAGTGCAGAGAAGAGGAGCTCGTGGGagcatctggtaggccatgttaagaatgtgggtctaagaacgatgtgccattgaaggacttgcaagcaagagagtaacatgattagattggttatgttttacaagcatcattcaggatagttggtggagactgggtcagaggagagcccaaggggaaatacagtatagttcacccaggtctctcgagagatgaggacatcttaggcatggaaggcggagatgtacagagagaaacagccgagtaaagaaatctttcagagtttaagtcaacaagatttggagctatatttgacatgggctgggagaaagttaagtaccaaggatgttgcccaggtttctagcttctgcagttggatggatggtggggcttttccctgagatgcgaaacagaagagaaaatccaagtt
>gene=chr20_283241-284241; species=bosTau
GAAGGCACATCAAGTAGGAATGGGAGCTCTCTGCTAACCAACCACACCTGGCACAAccagtgtggcaataatgcagagaggcacagatctcggggaggtctggtcagccacgtttagaatttgagtctaagaatgatgtgccattgaaagatttttgaacaaggaagtgacgtgttcag---ggttgtatttttaaaagaccatccaggatactttgtagagaatgggacagagggaagcccaagtgtaaaaa-a----agtccaccaaggt-----gacagatcagggtaccttggacccggatgatgcaaac----agagaaaagcagcaggataaagagatttctagaaatttaagtcaacaggactta-----------gacatgggctggaggagaagtaagtatcaaggatgacacccaagcttccagcctctgcacttggatagataccggggccattccctgagatggagaacagaggagaaaatccaagtt
>gene=chr20_283241-284241; species=calJac
GAAGGCACATAGAATGAGGATGGGTGTTGTCTTTCAAAAGAC--TCTCCAGCACAACAAATGTGACTGCTATGCAgggaggaggagatcttgggggcatctggtaggccatgttaaatacataggtctaagaacgataagccattgaaggacttgtaagcaagagagtaacatgactag---ggtgatgttttacaaatatcattcaggatagttggtggagactgggttagaggagagcccaagtggaaatacagtatagttgacccaggt-----gagagatgaggacatcttaggcacgggaggcggagatggacggaaagaaacagcaggccaaagagatcttttggagtttaagtcaacaagatttggaatgatatttgacatgggctgggagaaggtgaagtaccaaggatgatgcccaggtttctagcttctgcaattggacggatggtggggctttccccggagatgcgaaacagaggggaaaatccaagtt
>gene=chr20_283241-284241; species=canFam
GAAGGCACAAAAAGTGGGAAT---------------------------------------------------------------------------------------------------------------------------------------------------------------------------------------------------------------------------------------------------------------------------------------------------------------------------------------------------------------------------------------------------------------------------------------------gatggtgagtccatttcccaagattcggaacagaggagaaaatccaagtt
>gene=chr20_283241-284241; species=equCab
gaaggcacataaagtgggaatggatgctgtctgccaaccaaccgtatctagcacaGC---TGTGGTTACAGTACagagaggagcagatctt-gggagtgctggtcagccgtgtttagaatttgagtctaagaatga-aagccattgaaagatttttaa---aggaagtgacatgatcAG---GGttgtacttttaaaagaccattcaggatactttgtagagaatgggtcagaagggagcccaagtggaaaga-agtccagtttacccaggt-----gagaggtgagggtaccttggagctggatggtggaaagaga-agaggaaagcagcagggtaaagagatatttagggatttaagtcaacaagactta-----------gacatgggctgggggaagggtaagtcccaaggatgactcccaagtttccagcttctgcaagtggatagatggtggggcccttccccaagatgcacaacagaggagaaaatccaagtc
>gene=chr20_283241-284241; species=gorGor
--AGGCACATAGAATGGGGATGGGTGCTGTCTGTCAAAAGACGATATCCAGCACAAAAAATG--ACTGCAATGCAGAggagaggagctcgtgggggcatctggcaggccacgttaagaatgtggatctaagaacgatgtgccattgaaggacttgcaagcaagagagtgacatgattagactggttatgttttacaagcgccattcaggatagttggtggagactgggtcagaggagagcccaaggggaaatacagtatagttcacccaggtctctc--gagatgaggac-tcttaggcatgggaggcggagatggacagagagaaacagccgggtaaagaaatctttcagagttcaagtcaacaagatttggagctatatttgacatgggctgggagaaagttaagtaccaaggatgttgcccaggtttctagcttctgcagccggatggatggtggggcttttccctgagatgcgaaacagaagagaaaatccaagtt
>gene=chr20_283241-284241; species=panTro
GAAGGCACATAGAATGGGGATGGGTGCTGTCTGTCAAAAGACAATCTCCAGCACAGAAAATGTGACTGCAATGCAGAGAAGAGGagctcgtgggggcatctggtaggccacgttaagaatgtgggtctaacaacgatgtgccattgaaggacttgcaagcaagagagtaacatgattagattggttatgttttacaagcatcattcaggatagttggtggagactgggtcagaggagagcccaaggggaaatacagtatagttcacccaggtctctcgagagatgaggacatcttaggcatggaaggcggagatgtacagagagaaacagccgggtaaagaaatctttcagagtttaagtcaacaagatttggggctatatttgacatgggctgggagaaagttaagtaccaaggatgttgcccaggtttctagcttctgcagttggatggatggtgaggcttttccctgagatgcgaaacagaagagaaaatccaagtt
>gene=chr20_283241-284241; species=papHam
gaaggcatatagaacggggatgggtgctgtctgtcaaaagacaatatccagcacaACAAATGTGACTGCAATGcagagaagaggagattgtgggggcatccggtaggccatgttaagattgtgggtctaagaacaatgcaccattgaaggacttgtaagcaagacagtaacatgattagattggttatgttttacaagtatcattcagggtggttggtggagactgggtcagagaagagcccaagtggaaatatagtatagttatcccaggt-----gagagatgaggacatcttaggtatggaaggtggagatggacggagagaaacagcagggtaaagagatctttcggagtttaagtcaacaagatttggagctatatttgacatgggctgggagaaagttaagtaccaaggatgatgcccagatttctaacttctgcagttggatggacggtggggcttttccctgagatgcgaaacagaggagaaaatccaagtt
>gene=chr20_283241-284241; species=ponAbe
gaaggcacataaaatggggatgggtgctgtctgtcaaaagacaatatccagcacaACAAATGTGACTGCAATGCAGAGAAGAGGagctcgtgggggcatctggtaggccatgttgagtatgtgggtctaagaacgatgtgccattgaaggacttgcaagcaagagagtaacatgattagattggttatgttttacaagtatcattcaggatagttggtggagaccgggtcagaggagagcccaagtggaaatacagtatagttcacccaggtctcttgagagatgaggacatcttagacatggaaggtggagatggacagagagaaacagcagggtaaagagatctttcagagtttaagtcaacaagatttggagctatatttgacatgggctgggagaaagttaagtaccaaggatgttgcccaggtttctagcttctgcaactggatggatggtggggcttttccctgagatgtgaaacagaggagaaaatccaagtt
>gene=chr20_283241-284241; species=rheMac
GAAGGCATATAGAACGGGGATGGGTGCTGTCTGTCAAAAGACAATATCCAGCACAACAAATGTGACTGCAGTGCAGAGAagaggagattgtgggggcatccggtaggccatgttaagattgtgggtctaagaacaatgcaccactgaaggacttgtaagcaagacagtaacatgattagattggttatgttttacaagtatcattcagggtggttggtggagactgggtcagagaagagcccaagtggaaatacagtatagttatcccaggt-----gagagatgaggacatcttaggtatggaaggtggagatggacagagagaaaccgcagggtaaagagatctttccgagtttaagtcaacaagatttggagctatatttgacatgggctgggagaaagttaagtaccaaggatgatgcccagatttctaacttctgcagttggatggacggtggggcttttccctgagatgcgaaacagaggagaaaatccaagtt
>gene=chr20_382364-383364; species=hg19
ggcattgtgatctagcgttagactactactcacctgatgatacgtcagaaggagaatcatctcctttgggtgatccaggatcatgaagccgtgacaatgtccatgattggatgtcaggagcagatgatgttaatgattaaccgtgggtaatgtctacaatatggatacagtgcaaaagggatgattcacatcctacgtggaatagtgcaggattgcatgagatttcatcatgtggttggctgcaggtaactgacattgcagaaagcaaaaccacagatcatgggggTGGGGGTGGGGAACTACTGTACAACATGAGATATATTTGATCAAATAAGATGAGGTGCACCTAAAACTTTCCCTACAGGTTGTATGCCCCTGAGTAAATTGCTTGGTGTCTCTGGATCTCCAGCTGTTCCCCTTCTCTCTGCATGGCTAAGCCCTGTCCGTCACTTGGGGCTGGACCTAGAGCCCTGCCTGGCCACTAAGCCCTCAGAACAGGG
>gene=chr20_382364-383364; species=bosTau
--------------------------------------------------------------------------------------------------------------------------------------------------------------------------------------------------------------------------------------------------------------------------------------------------------------------------------------------------------------------------------------------------------------------------------------------------------------------------------------------------------------------
>gene=chr20_382364-383364; species=calJac
ggcattgtgatctagcgttaggttactactaacctgacgatgcgtcagaaggagaatcatctccctcgggtgatccaacaccatgaagctgtgacagtgtccatggttggatgtcaggagcagacgatgttgatgattaatggtggttaacgtctacaacctggatacagtggaaaagggatgattcacctcctaggtgaaatagtgcaggatggcgtgagacttcatcatgTCGTTGGCTGCAGGCAACTGAAATTGTAGAAGGTGAAAACACAGATCATGGGGGTGGGGGTGGGGAATTACTGTACAACATGAGCTAC-------CAAATAAGATGATGTGCACCTAAAACTGTCCCTACAGGTTGTGTGCCCCTGGGAAAATTGCTTGGTGTCTCTGGATCCCCAGCTGTTCCCCTTCTCTCTGCATGGCTAAGCCCTGCCCATCACTTGAGGCTGAACCTAGAGCTCTGCCTGACCACTAAGCCCTCAGGACAGGG
>gene=chr20_382364-383364; species=canFam
------------------------------------------------------------------------------------------------------------------------------------------------------------------------------------------------------------------------------------------------------------------------------------------------------------TAATAGACAACACGAGATATACTTGATTAAAGAAGTTGATGTGTACATAAAACTGACCCTGTAGGTTGTGTGTTCCTGGACAAATTGCTTGGTGTCTCTGGGCCCCAGCCTGTTCCTCTCCTCTCCATGTAACTAAGCCTTGCCTTGCTTTTGAGACTGGGCCA---GCCCTCCCCTGT-CTGAAGCCTGCAGAACAGAG
>gene=chr20_382364-383364; species=equCab
------------------------------------------------------------------------------------------------------------------------------------------------------------------------------------------------------------------------------------------------------------------------------------------------------------------ACGACATGAGATACACTTGATCTAATAAGTTGATGTGTCCCTAAAACCCACCCTGCAGGCTGTGCGCTCCCCCGCAAATGGCTTGGTGTCT-GGGGCCTCAGCCTGTTCCCCTCCTCTCCGTGTGGCTAAGCCCTGCCCATCACTTGAGGCTG------------------------------------GCTCT
>gene=chr20_382364-383364; species=gorGor
ggcattgtgatctagcgttagactactactgacctgacgatacgtcagaaggagaatcatctcctttgggtgatccaggatcatgaagccgtgacaatgtccatggttggatgtcaggagcggatg-tgttaatgattaaccgtgggtaatatctacaatatggatacaggggaaaagggatgattcacatcctacgtggaatagtgcaggatagcgtgagatttcatcatgtggttggctgccggtaactgacattgcagaaggcaaaaccacagatcatgggggTGGGGGTGGGGAACTACTGTACAACATGAGA-ATATTTGATCAAATAAGATGAGGTGCACCTAAAACTGTCCCTACAGGTTGTATGCCCCTGAGTAAATTGCTTGGTGCCTCTGGATCTCCAGCTGT-CCCCTTCTCTCTGCATGGCTAAGCCCTGTCCATCTCTTGGGGCTGGACCTAGAGCCCTGCCTGGCCACTAAGCCCTCAGAACAGGG
>gene=chr20_382364-383364; species=panTro
ggcattgtgatctagcgttagactactactgacctgacgatacgtcagaaggagaatcatctcctttgggtgatccaggatcatgaggccgtgacaatgtccatggttggatgtcaggagcagatgatgttaatgattaaccgtgggtaatgtctacaatatggatacagtgcaaaagggatgattcacatcctacgtggaatagtgcaggattgcatgagatttcatcatgtggttggctgcaggtaactgacattgcagaaagcaaaaccagagatcatgggggTGGGGGTGGGGAACTACTGTACAACATGAGATATATTTGATCAAATAAGATGAGGTGCACCTAAAACTGTCCCTACAGGTTGTATGCCCCTGAGTAAATTGCTTGGTGTCTCTGGATCTCCAGCTGTTCCCCTTCTCTCTGCATGGCTAAGCCCTGTCCGTCACTTGGGGCTGGACCTAGAGCCCTGCCTGGCCACTAAGCCCTCAGAACAGGG
>gene=chr20_382364-383364; species=papHam
gacattgtgatctagcattaggctactgctgacctgacgatatgtcagaaggagaatcatctcctttgggtgatccaggatcatgaagccatgacaatgaccatggttggatgtcaggagcagatgatgttgatgattaatggtgggtaacgtctacaatatggatacagtggaaaagagatgattcacatcctaggtggaatagtgcaggatggcatgagatttcatcatgtcgttggctgcaggtaactgaaattgcagaaagcaaaaccacagatcatgggggTGGGAGTGGGGAACTACTGTACAACATGAGATATATTTGATTAAATAAGATGATGTGCACCTAAAACTGTCCCTACAGGTTGTATGCCCCTGGGTAAATTGCTTGGTGTCTCTGGATCTCCAGCTGTTCGTCTTCTTTCTGCATGGCTAAGCCCTATCCATCACTTGAGGCTGGACCTAGAGCCCTGCCTGGCCACTAAGCCCTCAGAACAGGG
>gene=chr20_382364-383364; species=ponAbe
ggcattgtgatctagcattagactactactgacctgacgatacgtcaga--gaaaatcatctcctttgggtgatccaggatcatgaagccatgacaatgtccatggttggatgtcaggagcagatgatgccaatgattaaccgtgagtaatgtctacaatatggatacagtggaaaagggacaattcacatcctacgtggaatagtgcaggagggcatgagatttcatcatgtggttggctgcaggtaactgacattgcagaaagcaaaaccacagatcatgggggTGGGGGTGGGGAACTACTGTACAACATGAGATACATTTGATCAAACAAGATGATGTGCACCTAAAACTGTCCCTACAGGTTGTATGCCCCTGAGTAAATTGCTTGGTGTCTCTGGATCTCCAGTTTTTCCCCTTCTGTCTGCATGGCTAAGCCCTGTCCATCACCTGAGGCTGGACCTAGAGCCCTGCCTGGCCACTAAGCCCTCAGAACAGGG
>gene=chr20_382364-383364; species=rheMac
gacattgtgatctagcattaggctactgctgacctgacgatacgtcagaaggagaatcatctcctttgggtgatccaggatcatgaagccatgacaatgaccatggttggatgtcaggagcagatgatgttgatgattaatggtgggtaacgtctacaatatggatacagtggaaaagagatgattcacatcctaggtggagtagtgcaggatggcgtgagatttcatcatgtcgttggctgcaggtaactgaaattgcagaaagcaaaaccacagatcatgggggTGGGAGTGGGGAACTACTGTACAACATGAGATATATTTGATTAAATAAGATGATGTGCACCTAAAACTGTCCCTACAGGTTGTATGCCCCTGGGTAAATTGCTTGGTGTCTCTGGATCTCCAGCTGTTCGTCTTCTTTCTGCATGGCTAAGCCCTATCCATCACTTGAGGCTGGACCTAGAGCCCTGCCTGGCCACTAAGCCCTCAGAACAGGG
>gene=chr20_496131-497131; species=hg19
AACTAGGATTTGTCTTTTTCCCCTCGATAATTCAAATTAAGAGAATACTGAAGAAACTTGATTTTACCAATTTTTATAGCAGCTTATTTGGAAGATGGAAAAAGTGCCTGAGTCCTAGATATTTGGAAGATCAATTCTCCTCTCCACTGTTCATAATACTAGTATATCTTAAGGCAATCTAACAAAATGCACTGCCTTTCTTATTAAGTTCCATTTTAAATTGTCTTACTTAGTGCTTACTGTTCTCATGTAATTGCATAAAAGGAGGTGTAACTTTAGTGGCTAACCATTTCAGACCACTACATCTACCTTAACACCGTCAGAATGACTTTGAAGACATGGCTAGGTCTTGTATGCTCAACGTTTAGCCTAACAGAAGCCAATTAATCAGCTACGAAAAAAGTATCATGTCAATGAATTTTTCCCGACTGAAGTAAGATCACATCGAAGCCAACTGCATGGGTCTGCATGACCTATTCTTTAATAAAGTATAAGTAAAT
>gene=chr20_496131-497131; species=bosTau
AGTTAAAATTTGTCTTTTTTTACACAACAATTAGAATTAAGAGAATACTAAGAAA--TCTAGTTTAGCAATTTTTACAATGGCTTATCTGAAAGTCAGGGAAACTGCTTGAG---------TTCTGAAGGTCAATTCTCCTATCTACCACTCACAATC-AAGTGTACCTTAAAAAAATATAACAACAAGCATCACCTTTCCTTTTAATTTCTATTTTAAATGACCTTACTTAGTCTTTCCTGTCCCCATGT-AATGCATAA---TAGATGCAACTTTTGTGGTTAACAATTTCAGATCAC---TTCTATTTCAAAGCCCTCAGACTAA--CTGAAGACATGGCTAAGTTTTGTCCGTTAA--GTTTAGCCTAATAAAAGCCAATTAATCAACTAT-GAAAAGTTATCTTGTTAACAAAAGTTTCCCAACTAAAGTCAGACTACACCAAAGCTAATTACATGGCTCTGATTGACCTATTCTTTAATAAAATGCAAGGAAAA
>gene=chr20_496131-497131; species=calJac
AACTAGGATTTGTCTTTTTCCCCTTGATAATTCAAATTAAGAGAATACTGGAGAAACTTGATTTTAGTAATTTTCATAACAGCTTATTTGGAAGATGAGAAAAGTGCCTGAGTCCCAGATATCTGGAAAATCAATTCTTCTATCCACTGTTCATAATACTAGTATATCTAAAGACAATCTAACAAAATGCATTACCTTTCTTATTAAGTTCCATTTTAAATTGTCTGTCTTAGTG----CTGTTTCCATGTCATTGCATAAAAGGAGGTGTAACTTTAGTCGCTAACCATTTCAGACCACTGCATCTACCTAAATGCCTTCAGACTGACTTTGAAGACATGGCTAAGTCTTGTATGCTCAATTTTTAGTCTAAATGAAGCCAATTAATCAGCTACTCAAAAAGTATCATGTCAATG-ATTTTTCCCTGCTGAAGCCAGACCACATCAAAGCCAACTGCATGGGTCTGCATGATCTGTTGTTTGATAAAGTATAAGTAAAT
>gene=chr20_496131-497131; species=canFam
ACTTAATATTTGTCTTTTTCTCCACAAGAATTA----AAACAGAATACTGGAGAAACTTAATTTTAGCAATTTTTACAGCAGCTTGTTTAGAAGCTGGGGCAAGTGTCTGAGTCCTAAATATCCTGAAGGTCAATTCTTCTATCTAGTGTACACCATACAAGCATATCATGAGAAAATCTGACGAAAAATATGAACTTTCCCAATAATTTCCATTTTAAATGATCTAACTTCATCCTTACTGTTCTC------------------------------------------------------------------------------------------------------------------------------------------------------------------GTTAACAAAATTTTCCCTACTAAAGTCAGACCACACCAAAGCCATATGGCTTGCTCTGTTTGTCCTATTCTTTAATAAAATACAAGGAAAT
>gene=chr20_496131-497131; species=equCab
AATTAAGACTTGTCCCCCCAGACACACAACTCAG-ATAAAGGGAATACTAGAGAAACTTTATTTTAGCAATTTTTATAGCAGCTTACTAGGAAGTCGGGAAAAGTGCCTGTGTCCTGGATATCCTGAAGGTCAATTCTCCTATCCACTGTTCATAATACAAGTACACTTTAAGAAAACCTGACAAAAAGCATTACCTTTCCTAATAATTTCCATTTTAAATAACCTTACTTAGTCCTTCCTGTTCCCATGTAATTGCATAAAAGGAGGTGTAACTTTAGCAGCTAACAATTTCAGATCACTACTTCTATCTAAAAGCCCTCAGA------CTGAAGACATGGGTAAGTTTTGTTTGCTCAGCGTTTAGCCGAACAGAAGCCAATTCACCGGCTAT-GAAAAATTATCATTTCAACAAAATTTTCGCTACTGAAGTCAGACCACACCAAAGCCAATTACATGGCTCTGCTTGACCTATTCTTTAAGAAAATGTAAGGAAAG
>gene=chr20_496131-497131; species=gorGor
-------------------------------------------------------------------CAATTTTTATAGCAGCTTATTTGGAAGATGGAAAAAGTGCCTAAGTCCTAGATATTTGGAAGATCAATTCTCCTCTCCACTGTTCATAATACTAGTATATCTTAAGGCAATCTAACAAAATGCACTGCCTTTCTTATTAAGTTCCATTTTAAATTGTCTTACTTAGTGCTTACTGTTCCCATGTAATTGCATAAAAAGAGGTGTAACTTTAGTGTCTAACCATTTCAGACCACTACATCTACCTTAACACCGTCAGAATGACTTTGAAGACATGGCTAGGTCTTGTATGCTCAACGTTTAGCCTAACAGAAGCCAATTAATCAGCTATGAAAAAAGTATCATGTCAATGAATTTTTCCCGACTGAAGTCAGATCACATGAAAGCCAACCGCATGGGTCTGCATGACCTATTCTTTAATAAAGTATAAGTAAAT
>gene=chr20_496131-497131; species=panTro
AACTAGGATTTGTCTTTTTCCCCTCGATAATTCAAATTAAGAGAATACTGAAGAAACTTGATTTTAGCAATTTTTATAGCAGCTTATTTGGAAGATGGAAAAAGTACCTGAGTCCTAGATATTTGGAAGATCAATTCTCCTCTCCACTGTTCATAATACTAGTATATCTTAAGGCAATCTAACAAAATGCACTGCCTTTCTTATTAAGTTCCATTTTAAATTGT----CTTAGTGCTTACTGTTCCCATGTAATTGCATAAAAGGAGGTGTAACTTTAGTGGCTAACCATTTCAGACCACTACATCTACCTTAACACCGTCAGAATGACTTTGAAGACATGGCTAGGTCTTGTATGCTCAACGTTTAGCCTAACGGAAGCCAATTAATCAGCTACGAAAAAAGTATCATGTCAATGAATTTTTCCCGACTGAAGTCAGATCACATCAAAGCCAACTGCATTGGTCTGCATGACCTATTCTTTAATAAAGTATAAGTAAAT
>gene=chr20_496131-497131; species=papHam
AACTAGGATTTGTCTTTTTCCCCTCAATAATTCAAATTAAGAGGATATTGAAGAAACTTGATTTTAGCAATTTTTATAGCAGCTTATTTGGAAAATGGAAAAAGTGCCTGAGTCCCAGATATTTGGAAGATCGATTCTCCTCTCCACTGTTCATAATACTAGTATATCTTAAGGCAATCTAACAAAATGCACTGCCTTTCTTATTAAGTTCCATTTTAAATTGTCTTACTTAGTGCTTACTGTTCCCATGTAATTGCATAAAAGGAGGTATAACTTTAGTGGCTAACTATTTCAGACCACTACATCTACCTTAACGCCGTCAGAATGACTTTGAAGACATGGCTAAGTCGTGTATGCTCAATGTTTAGCCTAACAGAAGCCAATTAATCAGTTATGAGAAAAGCACCACGTCAATGAATTTTTCCCTACTGAAGTCAGACCACATCAAAGCCAACTGCACGGGTCTGCATGACTTATTCTTTAATAAAGTATAAGTAAAT
>gene=chr20_496131-497131; species=ponAbe
AACTAGGATTTGTCTTTTTCCCCTCGATAATTCAAATTAAGAGAATACTGAAGAAACTTGATTTTAGCAATTTTTATAGCAGCTTATTTGGAAGATGGAGAAAGTGCCTGAGTCCTAGATATTTGGAAGAATAATTCTCCTCTCCACTGTTCATAACACTACTATATCTTAAGGCAATCTAACAAAATGCACTGCCTTTCTTATTAAGTTCCATTTTAAACTGTCTTACTTAATGCTTACTGTTCCCATGTAATTGCATAAAAGGAGGTGTAACTTTAGTGGCTAACCATTTCAGACCACTACATCTACCTTAACACCGTCAGAATGACTTTGAAGACATGGCTAGGTCTTGTATGCTCAATGTTTAGCCTAACAGAAGCCAATTAATCAGCTATGAAAAAAGTATCATGTCAATGAATTTTTCCTGACTGAAGTCAGACCACATCGAAGCCAACTGCATGGGTCTGCACGACCTATTCTTTAATAAAGTATAAGTAAAT
>gene=chr20_496131-497131; species=rheMac
AACTAGGATTTGTCTTTTTCCCCTCGATAATTCAAATTAAGAGGATATTGAAGAAACTTGATTTTAGTAATTTTTATAGCAGCTTATTTGGAAAATGGAAAAAGTGCCTGAGTCCCAGATATTTGGAAGATCAATTCTCCTCTCCACTGTTCATAATACTAGTATATCTTAAGGCAATCTAACAAAATGCACTGCCTTTCTTATTAAGCTCCATTTTAAATTGTCTTACTTAGTGCTTACTGTTCCCATGTAATTGCATAAAAGGAGGTATAACTTTAGTGGCTAACTATTTCAGACCACTACATCTACCTTAACGCCGTCAGAATGACTTTGAAGACATGGCTAAGTCGTGTATGCTCAATGTTTAGCCTAACAGAAGCCAATTAATCAGTTATGAGAAAAGCACCACGTCAATGAATTTTTCCCTACTGAAGTCAGACCACATCAAAGCCAACTGCACGGGTCTGCATGACTTATTCTTTAATAAAGTATAAGTAAAT
>gene=chr20_525487-526487; species=hg19
GTGGCTGCAGACTTATAGTGATGGCCTCAGGGAGGTGGCTGTGGCCTTCTCTGGACCTCATCTGCTAGACAGCTTGTGACATCTGATCCCAATTGCCTGGGAACCCACAACAGTTTTTCTCTCAGTGTCCTGTAActgggcctcaatttccccacttgtggactgaggaggttatacaagataatcccaaagtttctGGGAAGCCATCTTCCAGGAAATGATACCCTTCTACCTACCTCTCGAACGTATCTTTTTGGCTCTTGTGGCTTTGTTTTTCCCAACTGTATTCAcatttgtttaactcacaacaattcatcatttgctatgagccagacactgtgctaggtactggggatgtgttatgaggaagacatacaccagttgctcactggtggagcttaccttctaaagtgagaagcaagtaatgcacaggtaaacaaatgcataaacaaagtaatttcaggtagcaataagtgctacgaaaggaaaagataagtagc
>gene=chr20_525487-526487; species=bosTau
GCAGCTTCAGACATACAGTGGTGGCCTCGGGGAGGTGGCTGTGACCTTTTCTGGGCCTTGTCTGTCAGAGAGGTTGTGGCATTTGACCTCAGTGGACTGAAAGTCCACGGTAATGACTCTCTGAGTGCCCT---------------------------------------------------------------TCTGTGAAGCTATCTTCCAGGAAATGA-GGCCTT-CATTTAGCTTTTCA-GGTGTCTTTCCA-CTCTC-TGGTTCCTTTT-CACTATCT-TACTCACATTTATTCAGTTCATACCCTTTCATCACTTGCCATGAGACAGATAGTGTGCTAGATGCTGAGAATGTGG----------------------TTCTTG----TAAAACTCACGT---AAAGTGAT-AACAAATAATGCACAGGTAAACAAGTG-------------------------AACAAATGCCATGAAGGAAAAAGATAAGTAGG
>gene=chr20_525487-526487; species=calJac
GTGGCTGCAGGCTTATGGTGATGGCCTTAGGGAGGTGGCTGTGGCCTTCTCTAGGCCTCATCTGCTAGTTAGCTTGTAACATCTCATCCCAATTGCTTGGGAACCCACAACAGTTGTTCTctgggtgtact----ctgggcctcaatttccccacttgtggacagaggaggttatacaagataatcctaaagtttctGAGAGGTCATCTTCCAGGAAATGATACCCTTCTACCTACCTCTCGACCATATATTTTTGGCTCTCGTGGCTTTTTTTTTCCCAACTATATTCAcatttgttcaactcacaactat---ttatttgctatgagccagacactgtgctaggtactggagatgtgttatgagcaagatacataccagttggtcactggtggagctcaccttctaaagtgagaagcaagtaatgcgcaggtaaacaaatgcataaacaaagtgacttcaggtggcagtaagggctagcaaaggaaaagacaagtagc
>gene=chr20_525487-526487; species=canFam
ACAGCTGCAGCCATACAGCAATGGCCTCAAGGAGGTGGCTGTGACCTTTTTTGGGCTTCATCTGCCAGACAGGTTGCAGCATTTGACCCCAGTGGGCTGGGAATCTATAGTAAtgactttctgggtgcttc----ctgggtct--gtttccccacctgtggactgaggaagttagacaagatgatcccaaggtTTTCATGA-----------AGGAAATGATGACCTTCCACTTAACTCTTGG-----------------------------------------TGTTCAcatttattcagttcacagctattaatcacttgctatgagccagacacagtgctaagtgctggggttggggtataagcaagacagacaccaattcttcc----tggagctccctttctaaagtgagaaacaaataatacatgggtaaacaaatgaataaacagcataatttcaggtagcaataaatgcttgaaagaaaaaagataaggagc
>gene=chr20_525487-526487; species=equCab
GCAGCTTCAGACATATGATGATGGCCTCAGGGAGGTGCC-----CCTTTTCTGGGCCTCTTCTGCCAGACAGAATGTGGTATTTGACCCAAA-GGGCTAGGAGTCCACAGAAATGGCTCTCAGGgtaccct----ttgggtcttgatttccccacctgtggactgaggaggttagacaagatgacgccagggtttctgtgaagctctCTTCCAGGAAGTGATGGCCTTCCTCTTAGCTTTTGG-CATGTCTTTTCAGCTCTCGTGGCTCCTTTTTCCCCACTT-CATTCAGGTTTGTTAAGTTCACAGCtgttaatcacttgtcatgagccagacactgtgttaggtgctgggaatgtggtgtgagcaagacaaacaccagttcctca----tggagctcaccatctaaagtgagaaacaaataatgcgcaggtaaacaaatgaataaacaaagtaatttcaggtagcagtaagtgctatgaaggaaaaagataagtagc
>gene=chr20_525487-526487; species=gorGor
GTGGCTGCAGACTTATAGTGATGGCCTCAGGGAGGTGGCTGTGGCCTTCTCTGGACCTCATCTGCTAGACAGCTTGTGACATCTGATCCCAATTGCCTGGCAACCCACAACAGTTTTTCTCTCAGTGTCCTGTAActgggcctcaatttccccacttgtggactgaggaggttatacaagataatcccaaagtttctAGGAAGCCATCTTCCAGGAAATGATACCCTTCTACCTA-CTCTCGAACGTATCTTTTTGGCTCTCGTGGCTTTGTTTTTCCCAACTGTATTCAcatttgtttaactcacaacaattcatcatttgctatgagccagacactgtgctaggtactggggatgtgttatgaggaagacatacaccagttgctcactggtggagcttaccttctaaagtgaga-gcaagtaatgcacaggtaaacaaatgcataaacaaagtaA-------------------------------------------
>gene=chr20_525487-526487; species=panTro
GTGGCTGCAGACTTATAGTGATGGCCTCAGGGAGGTGGCTGTGGCCTTCTCTGGACCTCATCTGCTAGACAGCTTGTGACATCTGATCCCAATTGCCTGGGAACCCACAACAGTTTTTCTCTCAGTGTCCTGTAActgggcctcaatttccccacttgtggactgaggaggttatacaagataatcccaaagtttctGGGAAGCCATCTTCCAGGAAATGATACCCTTCTACCTACCTCTTGAACATATCTTTTTGGCTCTTGTGGCTTTGTTTTTCCCAACTGTATTCAcatttgtttaactcacaacaattcatcatttgctatgagccagacactgtgctaggtactggggatgtgttatgaggaagacatacaccagttgctcactggtggagcttaccttctaaagtgagaagcaagtaatgcacaggtaaacaaatgcataaacaaagtaatttcaggtagcaataagtgctacgaaaggaaaagataagtagc
>gene=chr20_525487-526487; species=papHam
------------------------------------GGCTGTGGCCTTCTCTGGACCTCATCTGCTAGGCAGCTTGTGACATCTGATCCCAATTGCCTGGGAACCCATAACAGTTTTTCTCTCAGTATCCTGTAActgggcctcaatttccccacttgtggactgaggaggttatacaagataatcccaaagtttctGGGAAGTCATCTTTCAGGAAATGATACCCTTCTACCTACCTCTTGAACGTATCTTTTTGGCTCTCGTGGCTTTGTTTTTCCCAACTGTATTCAcatttgtttaactc---acaattcatcatttgctatgagccagacactgtgctaggtactagggatgtgttatgagcaagacatacaccaggtgcttactggtggagctcaccttttaaagtgagaagcaagtaatgcacaggtaaacaaatgcataaacaaagtaatttcaggtagcaataagtgctacgaaaggaaaagataagtagc
>gene=chr20_525487-526487; species=ponAbe
GTGGCTGCAGACTTATATTGATGGCCTCAGGGAGGTGGCTGTGGCCTTCTCTGGACCTCATCTGCTAGACAGCTTATGACATCTGATCCCAATTGCCTGGGAACCCACAACAGTTTTTCTCTCAGTATCCTGTAActgggcctcagtttccccacttgtggactgaggaggttatacaagataatcccaaagtttctGCGAAGCCATCTTCCGGGAAATGATACCCTTCTACCTACCTCTTGAACGTATCTTTTTGGCTCTCGCGGCTTTGTTTTTCCCAACTGTATTCAcatttgtttaactcacaacaattcatcatttgctatgagccagagactgtgctaggtactggggatgtgttatgagcaagacatacaccagttgctcactggtggagcttaccttctaaagtgagaagcaagtaatgcacaggtaaacaaatgcgtgaacaaagtaatttcaggtagcaataagtgctacgaaaagaaaagataagtagc
>gene=chr20_525487-526487; species=rheMac
GTGGCTGCAGACTTATCGTGATGGCCTCAGGGAGGTGGCTGTGGCCTTCTCTGGACCTCATCTGCTAGGCAGCTTGTGATATCTGATCCCAATTGCCTGGGAACCCATAACAGTTTTTCTCTCAGTATCCTGTAActgggcctcaatttccccacttgtggactgaggaggttatacaagataatcccaaagtttctGGGAAGTCATCTTTCAGGAAATGATACCCTTCTACCTACCTCTTGAACGTATCTTTTTGGCTCTCGTGGCTTTGTTTTTCCCAACTGTATTCAcatttgtttaactcacaacaattcatcatttgctatgagccagacactgtgctaggtactagggatgtgttatgagcaagacatacaccaggtgcttactggtggagctcaccttttaaagtgagaagcaagtaatgcacaggtaaacaaatgcataaacaaagtaatttcaggtagcaataagtgctatgaaaggaaaagataagtagc
>gene=chr20_589147-590147; species=hg19
GGCAACTGAGGCAGCCAAGTGTTGAGCAACCAGGCTGGATATCTGATGAGCCAGACAGAGGGTGGTCTCAGGCCAAGATGCAGAGGCCTCCGCAGAACAGGGTGGAGCAAGGGACCAACGGCAGCTGTGAGAACCAAACAGCAGGGAGTCAGGGGCCTAACTCCAATTCCCCATGCCCTTCCACTTGGCCACCAAAAGTCAGTACTCTCTCAGCCTCAGTTTCCCCGGATGTAAATGGTAGCTGCTGGAATACAAGTTGTTAGACAGGCTTCTTTACTGTAGGAAAAGCCCAGGCCAGAAAGGCACACGGTCGGGGGATGAAGCAGGTTCCTTGGAGCCTGGGCAAGGTTTCAGCCAAGAGGCCACCTCTGCTGCCACACAGCCCCCGCCCACCCCTACCAGCCTGATCCACTTTCTTGCCCAGGACACATTGCAGGAGCTGCACACCAGCTCCCTCCAGCTGACCCAAGAGTGCCCTCTCCCAACACCACGTCCTTTTG
>gene=chr20_589147-590147; species=bosTau
GGAAACAGAGGCAGCCACAGGGTGAGAGGCCAGGGCGGGAGTCTGATGAGCTGGAA-GGGGGTGGTCTGAGGCTAGGACACAGGGGCTTTCCTCAAACAGAGTGAA-GAGAGGAGCTGGGGCAGCTTTGAGAACCAAAGACTGGGGGACCAGAGGCCTGGCTCCAATCCCCC------------------tccaaaaggagggactctctcagcctcagtttctgcagctgcaaaTGGAAGCTGCTGGGATGCAAGCTGTCACACAACACTCCTTACACTAAGAAAAGCCCAGGCCAGAAAGGG--AAAGGCTAGGGGTAAAGCAGGCTCCCTGGGACTGGTGCAAGCTTTCCGCCACAAGTGCCCCTCTGCAGCTGCTCACCCTTACCCAGTCCCTACCAGCCTGGTACCCATCCTTACCTAGGGCAGACCACAGAAGCCTACCTCAAGCTCTGCCCCAATGACTCAACAGTGCTTTTCCTGGACACTGCATCTCTTTA
>gene=chr20_589147-590147; species=calJac
GGCAATGGAGGCAGCCAAGTGTTGAGAAACCAGGCTGGATGTCTGATGAGCCAGACCGAAGGTGGTCTCAGGCCAGGACGAAGAGGTCTCCCCAGAACAGGGTGGAGCAAGGGACCTAC-ACAGCTGTGAGAACCAAAGAGCAGGGAGCCCGGGGCCCAACTCCAATTCCCCATTCCTTTCCACTTGGCCACCAAAAGCCAGTACTCTCTCAGCCTCAGTTTCCCCAGATGTCAATGGTAGCTGCGGAAATACAAGTTGTTAGACAGGCTTCTTTACTGTAGGAAAGACTCAGGCCAGAAAGGCACAGGGTCTGGGGATGAAGCAGGTTCCTTGGGGCCTGGGCAAAGTTTCAGCCAAGAGGCAACCTCTGCTGCCACACAGCCCCGGTCCACTCCTACCAGCCTGGTCCACTTCTTTATGCAGCATACACCGCAGGGGCTGCACACCAGCTCCCT-CAGCTGATCCAAGAGTGCCCTCTCCCAACGCCATGTCCTTATG
>gene=chr20_589147-590147; species=canFam
GGAATCTGAAGCAGCCAGGGGGTGAGAGGCCAGGCTGGGAGTCTGATGAGTCAGAA-GAGGGTGGTCTGAGGTCAGGACACAGAGGCTTCCCCAGGACAGAGTGAAGCAGGGGGCCTAGA-CAGCTGTAAAAACCAAAGAATAGGGGACCAGAGACCTGATGGTCATCCCCTGTGCCCTTTCACTT----TCCAAAAGGAGGGACTCTCCCAGTCTC--TATCTCCAGGTATAAATGCCAGCTGCTACAATCCAA----------GAGGTTCCTTACTGTAAGAGAAGGCCAGGACAGAGAGGG--AAAGGTCGGGGATGAAGCAGGCTCCTTGGGGTCCAGGC-AGCTTCCAACCAGGAGAGCCCCTTTGCAGCTACTCAGCCCCATCCGCCCCCTACCAGGCTGGTTCTCATCCTCATCTGGGACACACCACAGGAGTTCAACTCCAGCTCCTTCCAGCTGACTCAACAGTGACTCGCCCCCACACTCCATCCCTTTT
>gene=chr20_589147-590147; species=equCab
GGAGACTGAGGCAGCTAGGGGG-GAGAGG-CAGGCTGGGAGTCGGACGAGGCAGAA-GGGAGCAGTCTGAGGCCAGGACTCAGAGACTTCCCCAGAACAAACTGAAGCAGGGGACCTAGGGCAGCCGTGAGGACCACAGACTAGGGACTAAGAGGCCTGACTCCAACCCCCCATGCTCTTTCACTT----TCCAAAAGGAGGGACCCTCTCAGCCTCAGTTTCCCCAGATGTAAGTGGTAGCTGCTGGAATCCAG-CTGTCACACAAGCTTCCTGGCTGTAGGAAAGGCCCAGGCCAGAGCGGG--AAAGGCTGGGGGTGAAGCAGGCTCGCCAGGGCCTGGGCAAGCTTTCAGCCAGGAGAGCCCCTCCGCTGCTAGCCAGCCCCATCCATCCCCTAGCAGCCTGGTTCTCACCCCCACCTAGGACACACCACAGGAGCT--AGGCCAGCTCTGCCCAGCTGACTCAACAGTG-CCCTCCCCAACCCTCCATCCCTTTT
>gene=chr20_589147-590147; species=gorGor
GGCAACTGAGGCAGCCAAGTGTTGAGCAACCAGGCTGGATGTCTGATGAGCCAGACAGAGGGTGGTCTCAGGCCAAGATGCAGAGGCCTCCGCAGAACAGGGTGGAGCAAGGGACCAAGGGCAGCTGTGAGAACCAAACAGCAGGGAGTCAGGGGCCTAACTCCAATTCCCCATGCCCTTCCACTTGGCCACCAAAAGTCAGTACTCTCTCAGCCTCAGTTTCCCCGGATGTAAATGGTAGCTGCTGGAATACAAGTTGTTAGACAGGCTTCTTTACTGTAGGAAAAGCCCAGGCCAGAAAGGCACACGGTCGGGGGATGAAGCAGGTTCCTTGGAGCCTGGGCAAGGTTTCAGCCAAGAGGCCACCTCTGCTGCCACACAGCCCCCGCCCACCCCTACCAGCCTGATCCACTTTCTTGCCCAGGACACA-TGCAGGAGCTGCACACCAGCTCCCTCCAGCTGACCCAAGAGTGCCCTCTCCCAACACCA-GTCCTTTTG
>gene=chr20_589147-590147; species=panTro
GGCAACTGAGGCAGCCAAGTGTTGAGCAACCAGGCTGGATGTCTGATGAGCCAGACAGAGGGTGGTCTCAGGCCAAGATGCAGAGGCCTCCGCAGAACAGGGTGAAGCAAGGGACCAAGGGCAGCTGTGAGAACCAAACAGCAgggagtcaggggcctaactccaattccccatgcccttccacttggccaccaaaagtcagtactctctcagcctcagtttccccggatgtaaaTGGTAGCTGCTGGAATACAAGTTGTTAGACAGGCTTCTTTACTGTAGGAAAAGCCCAGGCCAGAAAGGCACACGGTCGGGGGATGAAGCAGGTTCCTTGGAGCCTGGGCAAGGTTTCAGCCAAGAGGCCACCTCTGCTGCCACACAGCCCCCGCCCACCCCTA----------CCACTTTCTTGCCCAGGACACATTGCAGGAGCAGCACACCGGCTCCCTCCAGCTGACCCAAGAGTGCCCTCTCCCAACACCACGTCCTTTTG
>gene=chr20_589147-590147; species=papHam
GGCAACTGAGGCAGCCAAGTGTTGAGAAAGCAGGCTGGATGTCTGATGGGCCAGACAGAGGGTGGTCTCAGGCCAAGATGCAGAGGCCTCCGCAGAACAGGGTGGAGCAAGGGACCAAGGGGAGCTGTGAGAACCAAACAGCAGGGAGTCAGGGGCCTAACTCCAATTCCCCATGCCCTTCCACTTGGCCACCAAAAGTCAGTACTCTCTCATGCTCAGTTTCCCCGGATGCAAATGGTAGCTGCTGGAATACAAGTTGTTAGACAGGCTTCTTTACTGTAGGAAAAACCCAGGCCAGAAAGGCACAGGGTCTGGGGATGAAGCAGGTTCCTTGGGGCCTGGGCAAGGTTTCAGCCAAGAGGCCACCTCTGCTGCCACACAGCCCCCGCCCACCCCTACTAGCCTGGTCCACTTCCTTGCCCAGGACACATTGCAGGAGCTGCACACCAGCTCCCTCCAGCTGAGCCAAGAGTGCCCTCTCCCAACACCACGTCCTTTTG
>gene=chr20_589147-590147; species=ponAbe
GGCAACTGAGGCAGCCAAGTGTTGAGAAACCAGGCTGGATGTCTGATGAGCCAGACAGAGGGTGGTCTCAGGCCAAGATGCAGAGGCCTCCGCAGAACAGGGTGGAGCAAGGGACCAAGGGCAGCTGTGAGAACCAAACAGCAGGGAGTCAGGGGCCTAACTCCAATTCCCCATGCCCTTCTACTTGGCCACCAAAAGTCAGTACTCTCTCAGCCTTAGTTTCCACGGATGTAAATGGTAGCTGCTGGAATACAAGTTGTTAGACAGGCTTCTTTACTGTAGGAAAAGCCCAGGACAGAAAGGCACACGGTCGGGGGATGAAGCAGGTTCCTTGGAGCCTGGGCAAGGTTTCAGCCAAGAGGCCACCTCTGCTGCCACACAGCCCCCGCCCACCCCTACCAGCCTGATCCGCTTCCTTGCCCAGGACACACTGCAGGAGCTGCACACCAGCTCCCTCCAGCTGACCCAAGAGTGCCCTCTCCCAACACCACGTCCTTTTG
>gene=chr20_589147-590147; species=rheMac
GGCAACTGAGGCAGCCAAGTGTTGAGAAAGCAGGCTGGATGTCTGATGGGCCAGACAGAGGGTGGTCTCAGGCCAAGATGCAGAGGCCTCCGCAGAACAGGGTGGAGCAAGGGACCAAGGGGAGCTGTGAGAACCAAACAGCAGGGAGTCAGGGGCCTAACTCCAATTCCCCATGCCCTTCCACTTGGCCACCAAAAGTCAGTACTCTCTCATGCTCAGTTTCCCTGGATGCAAATGGTAGCTGCTGGAATACAAGTTGTTAGACAGGCTTCTTTACTGTAGGAAAAACCCAGGCCAGAAAGGCACAGGATCTGGGGATGAAGCAGGTTCCTTGGGGCCTGGGCAAGGTTTCAGCCAAGAGGCCACCTCTGCTGCCACACAGCCCCCGCCCACCCCTACTAGCCTGGTCCACTTCCTTGCCCAGGACACACTGCAGGAGCTGCACACCACCTCCCTCCAGCTGAGCCAAGAGTGCCCTCTCCCAACACCACGTCCTTTTG
>gene=chr20_591380-592380; species=hg19
tactgtgtaccagacTCGGTGCTATATACTCTATTGCGCCCAGCTGAGGCTGCAGGATGGCAGCCCTGAGTTACAGGTCAGAGAGCTCCGGCCTTCAGTCGTACAGGTGGGAGTGGCGGCGCTAGCTCCAGCCTGTCCGGTTTCACTACCTCTTGGAATCCTACCACCACCATCCCATCACACACACACGGGCTATCTTTCCTCAATGCCTGCTTGCCTTCTAGAAACCTTAGATTGTTCAGCCTGACGTGTCCTCTTCAGAGAATTGCTGAGCCAAAGGTGGTTGCCGGGGTCTCGATCTCACTCGTGCCTGCTGCTCAGCTCTCTCCAGGCACTAGCTAAACCAGCATCCACTTGGCCTTGAAAATAAGCCCGAGTGGCAGCCGGTGTAGCAGACAGAGCGCAGGGAGTGGAGTTGAAAGGCTTCTAGGTGCATTTTGGCTCCTCTGGGCGTCTGTTTTCCTGACGATGCCTGCAGCTCTGCCATGCTGTGCTTTCCT
>gene=chr20_591380-592380; species=bosTau
TACCATGTGCCAGACACAAGGCTGCGTGCTCTACTGTTCTCTGCTGAAGTTGTGGGGGAGTGCCCCTGATTGACAG--AAGAGAGCTCTGTCCTTCAG----------AGGAGTGAGAGCACTGGCCCTAGCCTGCTTGTCTTCACTG---CTTGAAGTGCCAACACCACCCCCTC--GGCGCTTACAGAGACTATCTTCCCTTGTTGCCTTCCTTCCTTCTGGAAACCTTAGATTGTTCAGCCTGACGTC--TTCCTCAGAGAATTACTGAAATGATGATGGTTGCTGGGGTCCCCAGGTTGCTCACGTCCCTTTCCCAGCTCCCTTTGGGGGCTGGCCTAACCTGGATTCACTTGGCCTTGACAATAGGCCCACATGGCAGCCCGTGAAGCAGAGAGAGCCCAGGGAGTGAAGTCAGAGGAGCTCTAGGTACGTTTAGGCTCTTCTGGGCATCAGTTCTCTGGACGATACCTCTAGCTCTGCCATGCTGTGCTTTCCT
>gene=chr20_591380-592380; species=calJac
tactgtgtgccggactcggtgctCTCTACTCTATTGCG-CCAGCTGAGGATGTAGGATGGCAGCCCTGAATTACAGATAAGAGAGCTCTGGCCTTCAGCCATACAGGTGGGAGTAGGGGTGCTAACTCCAGCCTGTCCGG-TTCACTACCTCTTGGAATCCCATCA-CACCATCCCATCACATACACATGGGCTATCTTTCCTCAGTGCCTGCCTTCTGTGTGGAAACCTTCGATTGTTCAGCCTCGTGTGTCCTCCTCAGAGTACTGATGAGCCAACGGTGGTTGCTGAGGTCTCCATGTCACTCGTACCTGCTGCTCAGGCCTCTCCAGGCACTAGCTAAACCAGCATCCACTTGGCCTTAAAAATACACTCGAATGGCAGCCGGTGTAGCAGAGA----GCAGGGAGCGGAGTTGAAAGGCTCCTGGGTGCATTTTGGCTCCTCTGGGCGTCTGTTTTCCTGACGATACCTGCAGCTCTGCCATACTGTGTTTTCCT
>gene=chr20_591380-592380; species=canFam
tactgtgtgccagccattgtgctgggtactttactgctccttggtgaagttgtgggggagtacccccaatttacag--aagagagctTTAGCTTTTAGTCTCACAAGAGGGAGGGGAGGCATTAGCCCCAGCCTAGATAGCCTTACTG---------GTCCCGGTAA----CCCTC--CCCCCCCACAGAGGCTATCTGTCCTCATttccttccttccttccAGAAACCTAAGGTTGTTGAGTCTGATGTT--CTTCTCAGAGAATTACTGAGCTGTTGATGGCAGCTGGGGTCCCCATGCTG----TGCCCTCTTCCCAGGTCCATCTGT------------------ATCACTTGGCCTTAAAAATAAACCCGGATG--CATCTATGTGGTAGAGAGGGCACAGGGAGTGAAGGTAAAGGGTTTCTAGAGGTGTTTTGGCTCTTTTGGGCCTCAGCTTTCTTGAAGATGCCTCCAGCTCTGCTA--CACTGCTTTCCT
>gene=chr20_591380-592380; species=equCab
tgctgtgtgccagacatggtactgaggaccttactgCTTCTC-CTGAAGTTATGGGCGAGTGCCCCCGATTTACAG--AGAAGCGCTCTGGCCCTCTCTCTTACAAGTGGGAGTGAGGGCACTAGTCCCAGGCTGTATGGCTTC-CTGTCCCCCACATCCCCAGTAAAATCCCCTC--CCGGCTCGTAGAGGCTGTCTTCCCTCGTTGTCTGCCTGCCTT-CGGAAACTTCGGATTGTTCAGCCCGACGGC--CTCCTCAGAGAAATACTG-GCTGT----------TGGGGTCCCCATGTTGCTCATGGCCCCCTCCCAGCTCCATCTGGGGAATGGACAAGCCTGCAGCCCCTTGGTCTTGAAAATAAGCCTAAATGGCAACCCATGTGGCAGAGAGAGCGCATGGAGTGGAGCTGAAAGGCTCCTAAATGCGTTTTGGCTCTTTTGGGCCTGAGCTGTCTTGAAGACGCCTCCGGCTCTGCCACGCGCTGCTGTCCT
>gene=chr20_591380-592380; species=gorGor
TACTCTGTGCCAGACTCGGTGCTATATACTCTATTGCGCCCAGCTGAGGCTGCAGGATGGCAGCCCTGAGTTACAGGTCAGAGAGCTCCGGCCTTCAGTCGCACAGGTGGGAGTGGGGGCGCTAGCTCCAGCCTGTCCGGTTTCACTACCTCTTGGAATCCTACCACCACCATCCCATCACACACACACGGGCTGTCTTTCCTCAATGCCTGCTTGCCTTCTAGAAACCTTAGATTGTTCAGCCTGATGTGTCCTCCTCAGAGAATTGCTGAGCCAACGGTGGTTGCCGGGGTCTCGATCTCACTCGTGCCTGCTGCTCAGCTCTCTCCAGGCACTAGCTAAACCAGCATCCACTTGGCCTTGAAAATAAGCCCGAATGGCAGCCGGTGTAGCAGACAGAGCGCAGGGAGTGGAGTTGAAAGGCTTCTAGGTGCATTTTGGCTCCTCTGGGCGTCTGTTTTCCTGACGATGCCTGCAGCTCTGCCATGCTGTGCTTTTCT
>gene=chr20_591380-592380; species=panTro
TACTGTGTACCAGACTCGGTGCTATGTACTCTACTGCGCCCAGCTGAGGCTGCAGGATGGCAGCCCTGAGTTACAGGTCAGAGAGCTCCGGCCTTCAGTCGTACAGGTGGGAGTGGGAGCGCTAGCTCCAGCCTGTCCGGTTTCACTACCTCTTGGAATCCTACCACCACCATCCCATCACACACACACGGGCTATCTTTCCTCGATGCCTGCTTGCCTTCTAGAAACCTTAGATTGTTCAGCCTGATGTGTCCTCCTCAGAGAATTGCTGAGCCAACGGTGGTTGCCGGGGTCTCGATCTCACTCGTGCCTGCTGCTCAGCTCTCTCCAGGCACTAGCTAAACCAGCATCCACTTGGCCTTGAAAATAAGCCCGAATGGCAGCCGGTGTAGCAGACAGAGCGCAGGGAGTGGAGTTGAAAGGCTTCTAGGTGCATTTTGGCTCCTCTGGGCGTCTGTTTTCCAGACGATGCCTGCAGCTCTGCCATGCTGTGCTTTCCT
>gene=chr20_591380-592380; species=papHam
TACCGTGTGCCAGACGCGGTGCTATATACTCTATTGAGCCCAGCTGAGGCTGCAGGATGGCAGCCCTGAGTTACAGGTAAGACAGCTCTGGCCTTCAGTCATGCAGGTGGGAGTGGGGGCGCTAGCTCCAGCCCGTCCGGTTTCACTACTTCTTGGAATCCTACCACCACCATCCCATCGCACACACACGGGCTATCTTTCCTCAATGCCTGCCTTCCTTCTAGAAACCTTAGATTGTTCAGCCTGATGTGTCCTCCTCAGAGAACTGCTGAGCCAACGGTGGTTGCTGGGGTCTCCATCTCACTCGTGCCGGCTGCTCAGCTCTCTCCAGGCACTAGCTAAACCAGTATCCACTTGGCCTTGAAAATAAGCCCGAATGGCAGCCCGTATAGCAGAGAGAGCGCAGGGAGTGAAGTTGAAAGGCTCCTAGGTGCATTTTGGCTCCTCTGGGCTTCTGTTTTCCTGACGATGCCTGCAGCTCTGCCATGCTGTGCTTTCCC
>gene=chr20_591380-592380; species=ponAbe
CACTGTGCGCCAGACTCGGTGCTATATGCTCTATTGCGCCCAGCTGAGGCTGCAGGATGGCGGCCCTGAGTTACAGGTAAGAGACCTCTGGCCTTCAGTCGTACAGGTGGGAGTGGGGGCGCTAGATCCAGCCTGTCCGGTTTCACTACCTCTTGGAATCCTACCACCACCATCCCATCACACACACACGGGCTATCTTTCTTCAATGCCTGCTTGCCTTCTAGAAACCTTAGATTGTTCAGCCTGATGTGTCCTCCTCAGAGAATTGCTGAGCCAACGGTGGCTGCCGGGGTCTCGATCTCACTCGTGCCTGCTGCTCAGCTCTCTCCAGGCACTAGCTAAACCAGCATCCACTTGGCCTTGAAAATAAGCCCGAATGGCAGCCGGTGTAGCAGAGAGAGCGCAGGGAGTGGAGTTGAAAGGCTTCTAGGTGCATTTTGGCTCCTCTGGGCGTCTGTTTTCCTGATGATGCCTGCAGCTCTGCCATGCTGTGCTTTCCC
>gene=chr20_591380-592380; species=rheMac
TACCGTGTGCCAGACGCGGTGCTATATACTCTATTGAGCCCAGCTGAGGCTGCAGGATGGCAGCCCTGAGTTACAGGTAAGAGAGCTCTGGCCTTCAGTCATGCAGGTGGGAGTGGGGGCGCTAGCTCCAGCCTGTCCGGTTTCACTACTTCTTGGAATCCTACCACCACCATCCCATCGCACACACACGGGCTATCTTTCCTCAATGCCTGCCTTCCTTCTAGAAACCTTAGATTGTTCAGCCTGATGTGTCCTCCTCAGAGAACTGCTGAGCCAACGGTGGTTGCTGGGGTCTCCATCTCACTCGTGCCGGCTGCTCAGCTCTCTCCAGGCACTAGCTAAACCAGTATCCACTTGGCCTTGAAAATAAGCCCGAATGGCAGCCCGTATAGCAGAGAGAACGCAGGGAGTGAAGTTGAAAGGCTCCTAGGTGCATTTTGGCTCCTCTGGGCGTCTGTGTTCCTGACGATGCCTGCAGCTCTGCCATGCTGTGCTTTCCC
>gene=chr20_591416-592416; species=hg19
GGGAGTGGCGGCGCTAGCTCCAGCCTGTCCGGTTTCACTACCTCTTGGAATCCTACCACCACCATCCCATCACACACACACGGGCTATCTTTCCTCAATGCCTGCTTGCCTTCTAGAAACCTTAGATTGTTCAGCCTGACGTGTCCTCTTCAGAGAATTGCTGAGCCAAAGGTGGTTGCCGGGGTCTCGATCTCACTCGTGCCTGCTGCTCAGCTCTCTCCAGGCACTAGCTAAACCAGCATCCACTTGGCCTTGAAAATAAGCCCGAGTGGCAGCCGGTGTAGCAGACAGAGCGCAGGGAGTGGAGTTGAAAGGCTTCTAGGTGCATTTTGGCTCCTCTGGGCGTCTGTTTTCCTGACGATGCCTGCAGCTCTGCCATGCTGTGCTTTCCTGGCTTCCCTGATCCAGGCCAGAATTAGGGGAAGAAGAGGGAGCGAGGGATTTCCCATGACTGCCGGGGGAGGAGCCCCTTAGGACCCAGGGTCTGCGGGAGAGTCTGT
>gene=chr20_591416-592416; species=bosTau
AGGAGTGAGAGCACTGGCCCTAGCCTGCTTGTCTTCACTG---CTTGAAGTGCCAACACCACCCCCTC--GGCGCTTACAGAGACTATCTTCCCTTGTTGCCTTCCTTCCTTCTGGAAACCTTAGATTGTTCAGCCTGACGTC--TTCCTCAGAGAATTACTGAAATGATGATGGTTGCTGGGGTCCCCAGGTTGCTCACGTCCCTTTCCCAGCTCCCTTTGGGGGCTGGCCTAACCTGGATTCACTTGGCCTTGACAATAGGCCCACATGGCAGCCCGTGAAGCAGAGAGAGCCCAGGGAGTGAAGTCAGAGGAGCTCTAGGTACGTTTAGGCTCTTCTGGGCATCAGTTCTCTGGACGATACCTCTAGCTCTGCCATGCTGTGCTTTCCTGGCTCTCCAGACCCAGGCCAGAATGGGGGAGAGGCAGGGAGCTGGAGGGTTTTCCTTGGCCGCTGGGAGAGCAGTCCCTGAGGCCCTAGGGTCTTCGGGAAGGTCTGT
>gene=chr20_591416-592416; species=calJac
GGGAGTAGGGGTGCTAACTCCAGCCTGTCCGG-TTCACTACCTCTTGGAATCCCATCA-CACCATCCCATCACATACACATGGGCTATCTTTCCTCAGTGCCTGCCTTCTGTGTGGAAACCTTCGATTGTTCAGCCTCGTGTGTCCTCCTCAGAGTACTGATGAGCCAACGGTGGTTGCTGAGGTCTCCATGTCACTCGTACCTGCTGCTCAGGCCTCTCCAGGCACTAGCTAAACCAGCATCCACTTGGCCTTAAAAATACACTCGAATGGCAGCCGGTGTAGCAGAGA----GCAGGGAGCGGAGTTGAAAGGCTCCTGGGTGCATTTTGGCTCCTCTGGGCGTCTGTTTTCCTGACGATACCTGCAGCTCTGCCATACTGTGTTTTCCTGGCTTCCCTAATCCAGATCAGAATTGGGGGAAGAAGAGGGAGC-AGGGGTTTCCCGTGGCTGCTGGGGGAGGAGCCCCTTAGGACCCAGGGTCTGCGGGAGAGTCTGT
>gene=chr20_591416-592416; species=canFam
GGGAGGGGAGGCATTAGCCCCAGCCTAGATAGCCTTACTG---------GTCCCGGTAA----CCCTC--CCCCCCCACAGAGGCTATCTGTCCTCATttccttccttccttccAGAAACCTAAGGTTGTTGAGTCTGATGTT--CTTCTCAGAGAATTACTGAGCTGTTGATGGCAGCTGGGGTCCCCATGCTG----TGCCCTCTTCCCAGGTCCATCTGT------------------ATCACTTGGCCTTAAAAATAAACCCGGATG--CATCTATGTGGTAGAGAGGGCACAGGGAGTGAAGGTAAAGGGTTTCTAGAGGTGTTTTGGCTCTTTTGGGCCTCAGCTTTCTTGAAGATGCCTCCAGCTCTGCTA--CACTGCTTTCCTGGCTCCCCTACCCCAGACCAGAATGGGGGCGGGG-----AGCTAGAGGGATTCCCTTGGCTGCCGGG-GAGCAGCCCCTGAAGCCCCAGGGCCTGTGGGAAGTTCTGT
>gene=chr20_591416-592416; species=equCab
GGGAGTGAGGGCACTAGTCCCAGGCTGTATGGCTTC-CTGTCCCCCACATCCCCAGTAAAATCCCCTC--CCGGCTCGTAGAGGCTGTCTTCCCTCGTTGTCTGCCTGCCTT-CGGAAACTTCGGATTGTTCAGCCCGACGGC--CTCCTCAGAGAAATACTG-GCTGT----------TGGGGTCCCCATGTTGCTCATGGCCCCCTCCCAGCTCCATCTGGGGAATGGACAAGCCTGCAGCCCCTTGGTCTTGAAAATAAGCCTAAATGGCAACCCATGTGGCAGAGAGAGCGCATGGAGTGGAGCTGAAAGGCTCCTAAATGCGTTTTGGCTCTTTTGGGCCTGAGCTGTCTTGAAGACGCCTCCGGCTCTGCCACGCGCTGCTGTCCTGGCTTTCCTGACGCAGGCCGGAATGGGGGAGGGC-----GGCTGGAGGGTTTCCCGTGGCTGCTGGGAGAGCAGCCCCTTAGGCCCCAGGGTCTGCGGGAAAGTCTGT
>gene=chr20_591416-592416; species=gorGor
GGGAGTGGGGGCGCTAGCTCCAGCCTGTCCGGTTTCACTACCTCTTGGAATCCTACCACCACCATCCCATCACACACACACGGGCTGTCTTTCCTCAATGCCTGCTTGCCTTCTAGAAACCTTAGATTGTTCAGCCTGATGTGTCCTCCTCAGAGAATTGCTGAGCCAACGGTGGTTGCCGGGGTCTCGATCTCACTCGTGCCTGCTGCTCAGCTCTCTCCAGGCACTAGCTAAACCAGCATCCACTTGGCCTTGAAAATAAGCCCGAATGGCAGCCGGTGTAGCAGACAGAGCGCAGGGAGTGGAGTTGAAAGGCTTCTAGGTGCATTTTGGCTCCTCTGGGCGTCTGTTTTCCTGACGATGCCTGCAGCTCTGCCATGCTGTGCTTTTCTGGCTTCCCTGATCCAGGCCAGAATTAGGGGAAGAAGAGGGAGCGAGGGATTTCCCATGACTGCCGGGGGAGGAGCGCCTTAGGACCC-GAGTCTGCGGGAGAGTCTGT
>gene=chr20_591416-592416; species=panTro
GGGAGTGGGAGCGCTAGCTCCAGCCTGTCCGGTTTCACTACCTCTTGGAATCCTACCACCACCATCCCATCACACACACACGGGCTATCTTTCCTCGATGCCTGCTTGCCTTCTAGAAACCTTAGATTGTTCAGCCTGATGTGTCCTCCTCAGAGAATTGCTGAGCCAACGGTGGTTGCCGGGGTCTCGATCTCACTCGTGCCTGCTGCTCAGCTCTCTCCAGGCACTAGCTAAACCAGCATCCACTTGGCCTTGAAAATAAGCCCGAATGGCAGCCGGTGTAGCAGACAGAGCGCAGGGAGTGGAGTTGAAAGGCTTCTAGGTGCATTTTGGCTCCTCTGGGCGTCTGTTTTCCAGACGATGCCTGCAGCTCTGCCATGCTGTGCTTTCCTGGCTTCCCTGATCCAGGCCAGAATTAGGGGAAGAAGAGGGAGCGAGGGATTTCCCATGACTGCCGGGGGAGGAGCCCCTTAGGACCCAGGGTCTGCGGGAGAGTCTGT
>gene=chr20_591416-592416; species=papHam
GGGAGTGGGGGCGCTAGCTCCAGCCCGTCCGGTTTCACTACTTCTTGGAATCCTACCACCACCATCCCATCGCACACACACGGGCTATCTTTCCTCAATGCCTGCCTTCCTTCTAGAAACCTTAGATTGTTCAGCCTGATGTGTCCTCCTCAGAGAACTGCTGAGCCAACGGTGGTTGCTGGGGTCTCCATCTCACTCGTGCCGGCTGCTCAGCTCTCTCCAGGCACTAGCTAAACCAGTATCCACTTGGCCTTGAAAATAAGCCCGAATGGCAGCCCGTATAGCAGAGAGAGCGCAGGGAGTGAAGTTGAAAGGCTCCTAGGTGCATTTTGGCTCCTCTGGGCTTCTGTTTTCCTGACGATGCCTGCAGCTCTGCCATGCTGTGCTTTCCCGGCTTCCCTGATCCAGGTCAGAACTGGGGGAAGAAGAGGGAACGAGGGGTTTCCCATGGCTGCCGGGGGAGGAGCCCCTTAGGATCCAGGGTCTGCGGGAGAGTCTGT
>gene=chr20_591416-592416; species=ponAbe
GGGAGTGGGGGCGCTAGATCCAGCCTGTCCGGTTTCACTACCTCTTGGAATCCTACCACCACCATCCCATCACACACACACGGGCTATCTTTCTTCAATGCCTGCTTGCCTTCTAGAAACCTTAGATTGTTCAGCCTGATGTGTCCTCCTCAGAGAATTGCTGAGCCAACGGTGGCTGCCGGGGTCTCGATCTCACTCGTGCCTGCTGCTCAGCTCTCTCCAGGCACTAGCTAAACCAGCATCCACTTGGCCTTGAAAATAAGCCCGAATGGCAGCCGGTGTAGCAGAGAGAGCGCAGGGAGTGGAGTTGAAAGGCTTCTAGGTGCATTTTGGCTCCTCTGGGCGTCTGTTTTCCTGATGATGCCTGCAGCTCTGCCATGCTGTGCTTTCCCGGCTTCCCTGATCCAGGCCAGAACTGGGGGAAGAAGAGGGAGCGAGGGGTTTCCCATGGCTGCCGGGGGAGGAGCCCCTGAGGACCCAGGGTCTGCGGGAGAGTCTGT
>gene=chr20_591416-592416; species=rheMac
GGGAGTGGGGGCGCTAGCTCCAGCCTGTCCGGTTTCACTACTTCTTGGAATCCTACCACCACCATCCCATCGCACACACACGGGCTATCTTTCCTCAATGCCTGCCTTCCTTCTAGAAACCTTAGATTGTTCAGCCTGATGTGTCCTCCTCAGAGAACTGCTGAGCCAACGGTGGTTGCTGGGGTCTCCATCTCACTCGTGCCGGCTGCTCAGCTCTCTCCAGGCACTAGCTAAACCAGTATCCACTTGGCCTTGAAAATAAGCCCGAATGGCAGCCCGTATAGCAGAGAGAACGCAGGGAGTGAAGTTGAAAGGCTCCTAGGTGCATTTTGGCTCCTCTGGGCGTCTGTGTTCCTGACGATGCCTGCAGCTCTGCCATGCTGTGCTTTCCCGGCTTCCCTGATCCAGGTCAGAACTGGGGGAAGAAGAGGGAACGAGGGGTTTCCCATGGCTGCCGGGGGTGGAGCCCCTTAGGATCCAGGGTCTGCGGGAGACTCTGT
>gene=chr20_603316-604316; species=hg19
TGTGGGGAAGCAGAGTGGGTGAGGAAAGGGCAGGATTGGAGTGACTGGGTTGAGCCAGTGTGGCCAGGGCTGGAGGACATTTCTTGGAAGTGACAACTCACTGCCCAGCTGGGGAATCCTGAGGATGGGAGAGTGCAGGGCAAGCCTTTGAAGATGCAAACATGGGTCGTCTCCGGGGCCTCCCTCCTTCCTGGTCTTGTGTGTCTCCGGCCCTGCCAGTAAACAGGATCTCTGGGCAACTGCCTGAGAACCCTGCCCAGTGCCCCAGAGGCCCTGACGTGCTCCTTCCTGAGCTATAAATCAGGTACCTTCCAGCTGTGTGACATCCTGGATTTGATGGGGAAGGCAGAGCAGACAGATTTGTTGCAAAGAGCTGTGCActgcaccttgatttccttgttagcaaaataggaaggataggagcgttgacttcaagctgtggctgtgaaatcgagtgagataatgcatgaaattcctctgtaaacAGAGATGCTTCAAGG
>gene=chr20_603316-604316; species=bosTau
GGTGGGGAGGCAGACGGTCTCAGGAAAGCACAGGGGTGGAGAGGCCAGCCTGAGTCAGTGCGGTCA-GGCAGG-GGATGTACCATGGAAGTGACAGCTTGCTGCTCCTCTGGGGAGTCCTGAGGATGGG-----------CAAGGCTTTGAAGATGCACACATGGGCCGTCTCCTGGGCCTCCCTCCTTCCTGGTCTGGTGTGTCTCCGGTCCTGCCAGTAAACAGGATTTCTGGGCAACTGCCTGAGAACCCTGCCCCACACCCCAGAGGCCTTGAGTTGCTCCTTCCTGCGCTATAAATCGGGTCCCTTCCAGC--TGTGACATCCTGGATCTGCTGGGGGAGGTGAGGCAG-CAGATTGGTTGGAAAGagctgtgcactgcccctcaacattcttatcagcaaaatgggaatgagaggaggatggacttcagggcacgactgtgatgtccaatgagatgaagcgtg-aagtccctgctaaactgaggtgctCCAAGG
>gene=chr20_603316-604316; species=calJac
TGTGGGGAAGCAGAGGAGGTGAGGAAAGGGCAGGAGTGGAGTGGCTGGGTTGAACCAGTGTGGCCAGGGCTGGAGGACATTTCATAGAAGTGACAACTTGCTGCCCTGCTGGGGAGTCCTGAGGATGGGAGAGGGCAGGGCAAGCCTTTGAAGACACAAACGTG-----------GGGCCTCCCTCCTTCCGGGTCTTGTGTGTCTCCGGCCCTGCCAGTAAACAGGATCTCTGGGCAACGGCTTGAAAATCCTGCTAAGTGCCCCAGAGGCCCAGACGTGCTCCTTCCTGAGCTATAAATCGGGTCCCTTCCAGCTGTGTGACATCCTGGATTCGACGGGGGAGGCAAGGCAGACAGATCTGTTGGAAAGAGCTGCGCActgcaccttgattttcttgttagcaaaataggaatgacaggagcattgacttcaaggagtggctgtgaaatcgagtgagataatgcgtgaaagtcctctgagaaAAGAGATGCTTCAAGG
>gene=chr20_603316-604316; species=canFam
AGTGGGGAGGCAGATGGGGTCAGGAAAGAGCAGGAGTGGAGAGGCTGTTTTGAACCAGTGC-ACCAGGGCTGGAGGACATTCCATGGAAGTGAGAGCTTACTGCCCCCCCAGGGAACCCTGAGGATGGGAGAGTAAAGGGAAAGGCTTTGAAGATGCAAACATGGGGCGTCTCCCGGGG--CTTTCCTCCTTGGTCTTGTGTGCCTCCGGCCCTGCCAGTAAACAGGATCTCTGGGCAACTGCCTGAGAATCCTGCTCACTG-CCCAGAGACCTTGACTTGCTCTTTCCTGTGCTATAAATCGGGCTTCTTCCATC--TGTGACATCCTGGATCTGCTGGGGGAGGTGAGACAGGCAGATTTGTTGCAAGGAACTGTACActgcacctcagttttcttgtcagcaaaatgggaatgataggaggatgtgtttcaaggcatgactgcgaggttgaatgagataatg-aag-aagtccttggtaAATAGAGTTGTTCCATGG
>gene=chr20_603316-604316; species=equCab
AGTAGGGAAGCAGATGGGGTCAGGAAAGGGCAGGAGGGGAGAGGCCGGCTTGAGCCAGTGTGGCCAGGCCTGGAGGACGTGGCTTAGAAGTGATGGCGTGCTGCCCCTCTGGGGAGCCAGGAGGATGGGAGAGCACAGGGAAAGGCTTTGAAGATGCGAATGCGGGGGG------GGGC--CCCTCCTTCCTGGTCTGGCATGCCTCC-GCCCTGCCAGTAAACAGGATTTCTGGGCAAGCGCCTGAGAGCCTTGCCCGGTGCCCCAGAGGCCTTGGCTTGCTCCTTCCTGCACTATAAATCAGGTCCCTTCCAGC--CGTGACATCCGGGACCTGCTGGGGCAGGTGGGGCCGGCAAA-ATGTGGCAAAGagctgtgcacggcacctcgattttgttgtcagcacaatgggaatgacaggagtgcgaacttcaagttgtgaccgtgaagatgaatgagataacgcatg-aagtccttaATAAACGGAGGCGCTCCATGG
>gene=chr20_603316-604316; species=gorGor
TGTGGGGAAGCAGA-TGGGTGAGGAAAGGGCAGGATTGGAGTGACTGGGTTGAGCCAGTGTGGCCAGGGCTGGAGGACATTTCTTGGAAGTGACAACTCGCTGCCCAGCTGGGGAGTCCTGAGGATGGGAGAGTGCAGGGCAAGCCTTTGAAGATGCAAACGTGGGTCATCTCCGGGGCCTCCCTCCTTCCTGGTCTTGTGTGTCTCCGGCCCTGCCAGTAAACAGGATCTCTGGGCAACTGCCTGAGAACCCTGCCCAGTGCCCCAGAGGCCCTGACGTGCTCCTTCCTGAGCTGTAAATCGGGTACCTTCCAGCTGTGTGACATCCTGGATTTGATGGGGAAGGCAGG-CAGACAGATTTGTTGCAAAGAGCTGTGCActgcaccttgatttccttgttagcaaaataggaaggataggagcgttgacttcaagctgtggctgtgaaatcgagtgagataatgcatgaaattcc-ctgtaaacAGAGATGCTTCAAGG
>gene=chr20_603316-604316; species=panTro
TGTGGGGAAGCAGAGTGGGTGAGGAAAGGGCAGGATTGGAGTGACTGGGTTGAGCCAGTGTGGCCAGGGCTGGAGGACATTTCTTGGAAGTGACAACTTGCTGCCCAGCTGGGGAGTCCTGAGGATGGGAGAGTGCAGGGCAAGCCTTTGAAGATGCAAACGTGGGTTGTCTCCGGGGCCTCCCTCCTTCCTGGTCTTGTGTGTCTCAGGCCCTGCCAGTAAACAGGATCTCTGGGCAACTGCCTGAGAACCCTGCCCAGTGCCCCAGAGGCCCTGACGTGCTCCTTCCTGAGCTATAAATCGGGTACCTTCCAGCTGTGTGACATCCTGGATTTGATGGGGAAGGCAGGGCAGACAGATTTGTTGCAAAGAGCTGTGCACTGCAccttgatttccttgttagcaaaataggaaggataggagcgttgacttcaagctgtggctgtgaaatcgagtgagataatgcatgaaattcctctgtaaacAGAGATGCTTCAAGG
>gene=chr20_603316-604316; species=papHam
TGTGGGGAAGCAGAGTGGGTGAGGAAAGGGCAGGATTGGAGTGGCTGGGTTGAGCCAGTGTGGCCAGGGCTGGAGGACATTTCATGGAAGTGACAACTTGCTGCCCAGCTGGGGAGTCTTGAGGATGGGAGAGTGCAGGGTAAGCCTTTGAAGATGCAAACGTGGGTCATCTCTGGGGCCTCCCTCCTTCCTGGTCTTGTGTGTCTCCGGCCCTGCCAGTAAACAGGATCTCTGGGCAACTGCCTGAGAACCCTGCCCAGTGCCGCAGAGGCCCTGACGTGCTCCTTCCTGAGCTATAAATCGGGTACCTTCCAGCTGTGTGACATCCTGGATTTGATGGGGAAGGCAGGGAAGACAGATTTGTTGCAAAGAGCTGTGCActgcaccttgatttccttgttagcaaaataggaaggataggagcattgacttcaaggagtggctatgaaatcgagtgagataacgcatgaaagtcctctgtaaacAGAGATGCTTCAAGG
>gene=chr20_603316-604316; species=ponAbe
TGTGGGGAAGCAGAATGGGTGAGGAAAGGGCAGGATTGGAGTGACTGGGTTGAGCCAGTGTGGCCAGGGCTGGAGGACATTTCTTGGAAGTGACAACTCGCTGCCCAGCTGGGGAGTCCTGAGGATGGGAGAGTGCAGGGCAAGCCTTTGAAGATGCAAACATGGGTCGTCTCCCGGGCCTCCCTCCTTCCTGGTCTTGTGTGTCTCCGGCCCTGCCAGTAAACAGGATCTCTGGGCAACTGCCTGAGAACCCTGCCCAGTGCCCCAGAGGCCCTGACGTGCTCCTTCCTGAGCTATAAATCGGGTACCTTCCAGCTGTGTGACATCCTGGATTCGATGGGGAAGGCAGGGCAGACAGATTTGTTCCAAAGAGTTGTGCActgcaccttgatttccttgttagcaaaataggaaggataggagtagtgacttcaagcagtggctgtgaaatcgagtgagataatgcatgaaagtcctctgtaaacAGAGATGCTTCAAGG
>gene=chr20_603316-604316; species=rheMac
TGTGGGGAAGCAGAGTGGGTGAGGAAAGGGCAGGATTGGAGTGGCTGGGTTGAGCCAGTGTGGCCAGGGCTGGAGGACATTTCATGGAAGTGACAACTCGCTGCCCAGCTGGGGAGTCCTGAGGATGGGAGAGTGCAGGGCAAGCCTTTGAAGATGCAAACGTGGGTCATCTCTGGGGCCTCCCTCCTTCCTGGTCTTGTGTGTCTCCGGCTCTGCCAGTAAACAGGATCTCTGGGGAACTGCCTGAGAACCCTGCCCAGTGCCGCAGAGGCCCTGACGTGCTCCTTCCTGAGCTATAAATCGGGTACCTTCCAGCTGTGTGACATCCTGGATTTGATGGGGAAGGCAGGGAAGACAGATTTGTTGCAAAGAGCTGTGCACTGCAccttgatttccttgttagcaaaataggaaggataggagcattgacttcaaggagtggctatgaaattgagtgagataatgcatgaaagtcctctgtaaacAGAGATGCTTCAAGG
>gene=chr20_702416-703416; species=hg19
acttgctagtcatatgactgagccaccttggaagtggatcctccagccccaggcaagccttcagatgacagcagcccagaatcacctagccaggcctgttctatattcctgacccagagaaactgagacacactaaatgatcattgtgttgtacgtcactaagttttggggtcatttgccgtgcagcatcagataaTGAGGGCTTCTCTGTGCCCTTTCTTGGCTTCTTCTGTTGCTTCAGCTGCCATCTGAtgaaagtctgatgaaaaccaaaggccctcctccagaaaagttcaggtacacccagaaagaaatgggggtgcaatttcaaagggatcacaggccatctaaaactaaacctcagaccTTCAGATCCCGGCCCCCAGTGGACATGGAACCTGAGTGAGGAATGAACAGTGTCTCAGTTGCTGAGCTGTGGGACATGGTGGCTGCTGCGGGGTCTTCAGCTTGGTCATGGCAGGGTGCCCATGGCCTACATT
>gene=chr20_702416-703416; species=bosTau
tcttgccagtcctatgaatgaaccactctgcaagcagatcttcctgccccagtcaagcctgcagataagtgcagcccagaaccac-cactcaagctgatcccaaattcctgacccagagaatttgaaacccattaacttatggttgtgttataagtcactgagtttgggggtgatttgttttgcagAATCAAACAATGAGGGCTCTTCCCCACCCCTTCTTGGCTCCTCCTGTTTG----------------tgagagtctgatgaaaaacaaagg-------ccagaaaaggttacctatacacagaattaaattggggtgcactttcaaagggatctcaggccacccaaaacAGAATCTGAGCCCCCCAGACTCCGGCCCCTAGTGGACAT-CAG-CTCAGTGAGGAGTAAGCAGGGCCTCAGCT-TTGATCT----ATGACACAGCCTG-GGCTGAGCCTTCTGCTTGGTCCAGGCCGAATGGGAGTGGCCTGGGCT
>gene=chr20_702416-703416; species=calJac
acttg--agtcatatgactgagacacctgggaagtggatcctccagccccagtcaagccttcagatgacagcagcccagaaccacccagccaggcctgctccatattcctgacccaaagaaattgtgaggcattgaatgatcattgtgttgtaagtcactaagtttgggggtcatttgctgtgcagcctcagataaTGAGGACTTCTCCGTGCCCTTTCTTGGCTTCTTCTGTTGCTCCAACTGCCATCTGATGAAAGTGTGATGAAAACCAAAGGCCCTCCTCCAG-AAAGTTCAGGTACACACAGAAAGAAATGGGGGTGCAATTTCAAAGGGATCACAGGTCATCTAAAAGCAGACTTCAGACCTCCAGATCCCGGCCCCCAATAGACATGGAACCTGAGTGAGGAATA---AGTGTCTCAGCTGCCGTGCTGTGGGACATGGTGCTGGCTGCAGGGTCTTCAGCTTGGTCATGGCGGAGTGCCCATGGCCTACATC
>gene=chr20_702416-703416; species=canFam
acttgctggtcctatgaatgagccattttggaagcagatcctgcag-cccagtcaaaccttcagatgagtgcagcccagaaccagccagccagacaggcctcaaatccctgacccagagaaattgagacctactaa---atgattctgttatgagtcactgagtttttgggtgatttgtactgcagtatcagataaGGAGGGCCTCTCCACATCCTTCCTTGGCTCTGTCTGTTTT---------CCTCTTTTGAGAGCCTGATGAAAACCAAAGTCTCTCCTCTAGAAAAGTTCAGATACACACAGAATTAAATTGGGGCACAATTG-AGAGGGATCCCAGGCTATCCCAAACCGGACTTTAGGCCCCCAGAGTCCGGCCCCCAG-GGACATGTAGCCCCAAGGAGGAATCAGCAGTGCCTCAGCCTCTAAGCTGCAGGTCATGTAGCCTG-TGTGGA-----GGGCCTGGTGGAGGCTGAGCCCTG--GGCCTGGGCT
>gene=chr20_702416-703416; species=equCab
tgttgtcagtcatgcaaaccagccactttggacgcaggtcctccagccccactcaaaccttcgggtgagtgcagcccagAACCTCCCAGCCACACGCTTCTTAGGCTCCTGT-------------------------------------------------------------------------------------------------------------------------------------cccctttggggagtctgatgaaaaccacacaccgtcttccagaaaagttcagatatgcacagaattaaattggggtgtaatttcaaaggaaccccaggccctc-caaagtgaacctcaggcccccaggttCCGGCCCCCAGTGGACAC-CAGCCTGAGTGAGGAAGGGAGGGCGCCTCCACC---GGGCTGCTGACCACGCCCGC-----------------CTCGGC-----------------GGCCTGGGCT
>gene=chr20_702416-703416; species=gorGor
acttgctagtcatatgactgagccaccttggaagtggatcctccagccccaggcaagccttcagatgacagcagcccagaatcacccagccaggcctgttctatattcctgacccagagaaactgagacctactaaacgatcattgtgttgtacgtcactaagttttggggtcatttgccgtgcagcatcagataaTGAGGGCTTCTCTGTGCCCTTTCTTGGCTTCTTCTGTTGCTTCAGCCGCCATCTGAtgaaagtctgatgaaaaccaaaggccctcctccagaaaagttcaggtacacccagaaagaaatgggggtgcaatttcaaagggatcacaggccatctaaagctaaacctcagaccTTCAGATCCCGGCCCCCAGTGGACATGGAACCTGAGTGAGGAATGAACAGTGTCTCAGTTGCTGAGCTGTGGGACATGGTGGCTGCCGTGGGGTCTTCAGCTTGGTCATGGCAGGGTGCCCATGGCCTACATT
>gene=chr20_702416-703416; species=panTro
acttgctagtcatatgactgagccaccttggaagtggatcctccagccccaggcaagccttcagatgacagcagcccagaatcacccagccaggcctgttctatattcctgacccagagaaactgagacatactaaatgatcattgtgttgtatgtcactaagttttggggtcatttgctgtgcagcttcagataaTGAGGGCTTCTCTGTGCCCTTTCTTGGCTTCTTCTGTTGCTTCAGCCGCCATCTGATGAAAGTCTGATGAAAACCAAAGGCCCTCCCCCAGAAAAGTTCAGGTACACCCAGAAAGAAATGGGGGTGCAATTTCAAAGGGATCACAGGCCATCTAAAACTAAACCTCAGACCTTCAGATCCCGGCCCCCAGTGGACATGGAACCTGAGTGAGGAATGAACAGTGTCTCAGTTGCTGAGCTGTGGGACATGGTGGCTGCTGCGGGGTCTTCAGCTTGGTCATGGCAGGGTGCCCATGGCCTACATT
>gene=chr20_702416-703416; species=papHam
acttgctagtcatatgactgaaccaccctggaagtggatgctccagccccaggcaagccttcagatgacagcagcccagaaccacccagccaggcctgttccatattcctgacccagagaaactgagacatactaaatcatcattttgttgtaagtcactaagttttggggtcatttgctgtgcagcatcagataaTGAGGGCTTCTCTGTGCCCTTTCTTGGCTTCTTCTGTTGCTCCAGCTGCCATCTGAtgaaagtctgatgaaaaccaaaggccctccttcagaaaagttcaagtacacacagaaagaaatggggatgcaatttcaaagggatcacaggccatctaaaatcAAACTTCAGACCTTCAGATCCTGGCCCCCAGTGGACATGGAACCTGAGTGAGGAATGAACAGTGTCTCAG-TACTGAGCTGTGGGACATGGTGGCTGCTGCAGGGTCTTCAGCTTGGTCATGGCAGGGTGCCTATGGCCTACATT
>gene=chr20_702416-703416; species=ponAbe
acttgctagtcatatgactgagccaccttggaagtggatcctccagccccaggcaagccttcagatgacagcaacccagaaccacccagccagacctgtgccatattcctgacccagagaaattgagacatactaaatgatcattgtgttgtatgtcactaagttttggggtcatttgctgtgcagcatcagataaTGAGGGCTTCTCTGTGCCCTTTCTTGGCTTCTTCTGTTGCTCCAGCTGCCATCTGAtgaaagtctgatgaaaaccaaaggccctcctccagaaaaattcaggtacacccagaaagaaatgggggtgcaatttcaaagggatcacaggccatctaaaaccaaacctcagaccTTCAGATCCCGGCCCCCAGTGGACATGGAACCTGAGTGAGGAATGAACAGTGTCTCAGTTGCTGAGCTGTGGGACACGGTGGCTGCTGCGGGGTCTTCAGCTTGGTCATGGCAGGGTGCCCATGGCCTACATT
>gene=chr20_702416-703416; species=rheMac
acttgctagtcatatgactgaaccaccctggaagtggatgctccagccccaggcaagccttcagatgacagcagcccagaaccacccagccaggcctgttccatattcctgacccagagaaacggagacatactaaatcatcattttgttgtaagtcactaagttttggggtcatttgctgtgcagcatcagataaTGAGGGCTTCTCTGTGCCCTTTCTTGGCTTCTTCTGTTGCTCCAGCTGCCATCTGATGAAAGTCTGATGAAAACCAAAGGCCCTCCTTCAGAAAAGTTCAAGTACACACAGAAAGAAATGGGGATGCAATCTCAAAGGGATCACAGGCCATCTAAAATCAAACTTCAGACCTTCAGATCCTGGCCACCAGTGGACATGGAACCTGAGTGAGGAATGAACAGTGTCTCAG-TACTGAGCTGTGGGACATGGTGGCTGCTGCAGGGTCTTCAGCTTGGTCATGGCAGGGTGCCTATGGCCTACATT
>gene=chr20_721380-722380; species=hg19
TGCTTGTGTACCTGTTGTCAGCCCGCAAGCTCCGTTAGGCAGGCTAGAACCTGATCCAGGTTAACTTTGCATCCTTAGTGCTGGTTCTTTCCATCCAGGGCCCCACTCAGGGTATATGCTCAGTGACTGTTGTACAAATGCATAAAGCTCAGTTTGCATAAAGCTCACTTCAGCTTCTGTATCTGTAAGACAAGAATCAGAgccaggcacagtggttcatgcctataatcacagaactttgggaggctgaggcgggcggatcacgaggtcaggagttccaggccagcctgtccaatatggtgaaaccccgtctgtagtaaaaatacaaaaattagccaggtgtggtggcacgcatctgtaatcccagatactcgggaggctgaggcagaagaatcacttgaacctgggaggcagagtttgcagtgagccgagatcatgccactgcactccagcctgggcgacagagcgagactccatctcaaaaaaaaaaaaaaaaaaag
>gene=chr20_721380-722380; species=bosTau
--------------------------------------------------------------------------------------------------------------------------------------------------------------------------------------------------------------------------------------------------------------------------------------------------------------------------------------------------------------------------------------------------------------------------------------------------------------------------------------------------------------------
>gene=chr20_721380-722380; species=calJac
tgcctgtgtgcctgttctcagcccacaagctccgttaggcaggctagaact--atccaggtcagctctgcatcctcagtgctggtctattccatccggggccccactcagggtatatgctcagtgactgttgcacaaatgcataaaGCTCACCTTGCATAAAGCTCATTTCAGCTTCTGTATCTGTAAGACAAGAATCAG------------------------------------------------------------------------------------------------------------------------------------------------------------------------------------------------------------------------------------------------------------------------------------------------------------
>gene=chr20_721380-722380; species=canFam
TG--CGTGTGTCTGTTGTCAGCCCACAAGCTCCATTAGGCAGGCTAGCACCTGGTCTGGGTCATCTGTGTACTCCCAGTACTGGTCCCTTCCAGCCAGGACC-CACTCTGGGCGCGTG--CAGTAATTGTTGGACGCATGCACATGGCTC-------ACTGAGCCC----CAGCGTCTTCATCTGTCGGACACACATGA-------------------------------------------------------------------------------------------------------------------------------------------------------------------------------------------------------------------------------------------------------------------------------------------------------------
>gene=chr20_721380-722380; species=equCab
tgtctgcgtatctgttgtcagcccacaagctccatgaggcagcctagaacccggtctgggtcttcttcgcacccccagtactggtcctttccatccagggtc-tgctcagggtgtatgctcagtaattgttgaaCCTGTGcttaaggctc-------a----------------------------------------------------------------------------------------ccgaggc-----------------------------ccagcttcttca----------------tctgtagga-----------------------------------------------------cggggg--------------------------tgagagtC----------------------------------------------------------------------------------------
>gene=chr20_721380-722380; species=gorGor
tgcttgtgtacctgttgtcagcctgcaagctccgttaggcaggctagaacctgatccaggttaactttgcatccttagtgctggttctttccatccagggccccactcagggtatatgctcagtgactgttgtacaaatgcataaaGCTCAGTTTGCATAAAGCTCACTTCAGCTTCTGTATCTGTAAGACAAGAATCAGagccaggcacagtggctcaggcctgtaatcacagaactttgggaggctgaggcgggtggatcacgaggtcaggagttccaggccagcctgtccaatatggtgaaaccccgtcagtagtaaaaatacaaaaattagccaggtgtggtggcacgcatctgtaatcccagatactcgggaggctgaggcagaagaatcacttgaacctgggaggc----------------------------------------------------------------------------------------
>gene=chr20_721380-722380; species=panTro
TGCTTGTGTACCTGTTGTCAGCCCGCAAGCTCCGTTAGGCAGGCTAGAACCTGATCCAGGTTAACTTTGCATCCTTAGTGCTGGTTCTTTCCATCCAGGGCCCCACTCAGGGTATATGCTCAGTGACTGTTGTACAAATGCATAAAGCTCAGTTTGCATAAAGCTCACTTCAGCTTCTGTATCTGTAAGACAAGAATCAGagccaggcacagtggctcatgcctgtaatcacagaactttgggaggctgaggcgggcggatcacgaggtcaggagttccaggccagcctgtccaatatggtgaaaccccgtctgtagtaaaaatacaaaaattagccaggtgtggtggcacgcatctgtaatcccagatactcaggaggctgaggcagaagaatcacttgaacctgggaggaagagtttgcagtgagccgagatcatgccactgcactccagcctgagcaacagagcaagactccatctcaaaaaaaaaaaaaaaaaaag
>gene=chr20_721380-722380; species=papHam
TACCTGTGTACCTGTTGTTGGTCCACATGCTCTATTAGGCAGGCTGGAACCTGATCTAGGTCAACTTTGCATCTTTAGTGCTGGTCCTTTCCATCCAGGGCCGCACTTAGGGTATATGCTCAGTGACTGTTGTACAAATGCATAAAGCTCACTTTGCATTAAGCTCACTTCAGCTTCTGTGTGTGTAAGACAAGAATC--ggccaggcgcagtggctcacgcctgtaattgcagaactttgggaggctgaggcgggcagatcatgaggtcaggagtttgagaccagcctgtctaatatggtgaaaccctgtctgtagtaaaaatataaaaa--agctgggtgtggtggcacgtgtctgtagtcccagatgctcaggaggctgaggcagaagaattgctcgaacctgggagtcagaggttgcggtgagccgagattgtgccattgcactccagcctgggtgacagagtgagactccatctgaaaaaaaagaaaaaaata-g
>gene=chr20_721380-722380; species=ponAbe
TGCTTGTGTACCTGTTGTCAGCCCGCAAGCTCCGTTAGGCAGGCTAGAACCTGATCCAGGTCAACTTTGCATCCTTAGTGCTGGTCCTTTCCATCCAGGGCCCCACTCACGGTATATGCTCAGTGACCGTTGTACAAATGCATAAAGCTCACTTTGCATAAAGCTCACTTCAGCTTCTGTATCTGTAAGACAAGAATCAGagccaggcgcagtggcttacgcctgtaatcgcagaactttgggaggctgaggcgggcggatcacgaggtcaggagtttgaggccagcctgtccaatatggtgaaaccctgtc-atagtaaaaatacaaaaattagctgggtgtggtggcatgcgtctgtaatcccagatactcgggaggctgaggcagaagaatcacttgaacctgggaggcagaagtttcagtgagccgagatcatgccactgcactccagcctgggcgacagagcgagactccatctcaaaaaaaaaaaaaaata--g
>gene=chr20_721380-722380; species=rheMac
TACCTGTGTACCTGTTGTTGGCCGACACTCTCTGTTAGGCAGGCTGGAACCTGATCTAGGTCAACTTTGCATCTTTAGTGCTGGTCCTTTCCATCCAGGGCCGCACTCAGGGTATATGCTCAGTGACTGTTGTACAAAtgcataaagctcactttgcataaagctcacttCAGCTTCTGTGTGTGTAAGACAAGAATC--ggccaggcgcagtggctcacgcctgtaattgcagaactttgggaggctgaggcgggcagatcacaaggtcaggagtttgagaccagcctgtctaatatggtgaaaccctgtctgtagtaaaaatattaaaa--agctgggtgtggtggcacgcgtctgtaatcccagatgctcaggaggctgaggcagaagaattgctcgaacctgggagtcagaggttgcgatgagccgagattgtgccattgcactccaggctgggtgacagagtgagactccatctgaaaaaaaagaaaaaaata-g
>gene=chr20_836146-837146; species=hg19
CATTTCCTCCAGCGTAGTCTCAGAAGCGGGAAGCCATGTGACTGAGGTTACAGCCAGGGAGGGCAGAGGCCCCCGGCACTCACCCCTCTGGGGTCCAAGCCCCGCTGGCATGTGTTGTGTCCCTGGGTAGGTGTGTCACTCCCTGTCTGTGTCTCCAGTGTTCCTGTTGGCAAATCAGGGGTGGGACGGAGGTAAATGGAGAGGCCCTGCCCAGTCTGCTGTAATCCAGGATCTCGGACTTAGTGGGGCCAAAGCTTCCAAGTTCTCCTGATTAGTGAGGCTGCAAAAAATGTTTGGCATGTTATTCTCTCACCGTTTAAATGTGGGCAAGTAACAACTTACATGTAAAATTACCCCCATATACCAAGCATTTaagttatttattatatcattgcttacaatagcaaataattggaaattatttgagaaatggctaaagaaactcaggcccaggtacgcaagggaatcctaggcagccctcaaaagatgtcctgcaaaca
>gene=chr20_836146-837146; species=bosTau
-------------------------------------------------------------------------------------------------------------------------------------------------------------------------------------------------------------------------------------------GAGTTCGGCGGGCCCAAAGCTTCTGGGTTCTCATAAAAAATGAGACCTCAGAAAT-GTTTAGTATGTTATTCTCTTGCGATTTAAATGTGAGC--------atttaaatgtaaaaacacccc-atac--aaaagctta--ggtatttatcacaccatagtttgtaatagcaaacaattaaaaatgtcctgagaagtggttaaatcagctc-agtccagccttgcaaca---gcgcacacgg-ccctgaaaaatggcctgcaggca
>gene=chr20_836146-837146; species=calJac
CATTTCCTCCAGTGTAGACTCAGAAAGGGGAAGCCATATGTTCAAGTTTACAGCCAGGGCGGGCAGAGGCCCC-AGCACTCACCCCTCTGGGGTTCAAGCCCCAGAGGCATACTTTGTATCCCTGGGTAGGT-------------------------GTGTTCCGGTGGGTGAATCAGG--TGGGATGGAGGTGGATGCAGAGGCCCTGCCCAGCCTGCTGTCATCCAGGATCTCAGGCTCAGTGGGGCCAAAGCTTCCAAGTTCTCCTGGGTAATGAGGCTGCAAAAAATGTTTGGCATGTTATTCTCTCACCATTTAAATGTGGGTAAGTAAATACTTCAATGTAAAATTACCTTCATAC--CAAGCATtaaagttatttattacaccattgtttacaacagcaaataattggaaatgatttgagaaatggctagagaaactcaggcccagatatgcaaaggaatcctatgcagccttcaaaagacatcctgcacaca
>gene=chr20_836146-837146; species=canFam
-----ACTTCAAAGGAGCCTCAGGAAAGTGAATCCATGTA-CCAATGTCACAGCCAGGGAGGGCAGAGGCCCC-AGCATTCACCCCCCCGGGCTCCTTGATCCAGTAGTGTTTATT-------CAGGCAGGTGTGTCACTCTGTGTCTGGGTCTTG-GTGTTCTTCTTGGCAAAATG-GGGTGGGGCAGT-GTGAATGGAGAGGGCCTGCCCC-----------------AGCCCGGGCTCAGTGGGACCAAAGCTTCCAAGTTCTCATGAGAATCAAGATCTCAAAAAAAAATCAGTAGGTAATTCTCTCATTGCTTAAATGTGGGTAAGTCACTATTTACATGTAAAAATACCCCtgtac--aaagtgttaatgttatttatttcgtcattatttgtaacagcgaacaattgaaaacagcccgagaagtgggtgaacccacttggtcccagccacacaatggaatcccaggcagccacaaaaagatgccgtgagtgtt
>gene=chr20_836146-837146; species=equCab
catctcctcctacggaggctcagaaaggtgaa--------------gccacagct-gagatcacacagccCCC-AGCCCTCACCTCTCTGGGCTTCTTGACCTAGTGGCGTTTATT-------CAGGCAGATGTGTCACTCCCTGTCTACATCTTG-GTGTTGCTCTTGGCAAAACA-gggtggggcagtggtgaatggcga--gcttgcccc-----------------ggctcgggctcagtggggtcaaagcttctgagttctcatgagagtcaggatcttaaaaaatgttgaatatgttattgtctcgctgtttaaatgtgggtaagtaactATCTGAatgtaaaaatacccc-acac--aaagggtta---atgtttgttacgccattgtttgttgcagcaaacaattggaaatatcctgggaagtggttaaattgatgggagctcag-cacgcaatgggatcccacgcagccatG--GAGGCGCCCTGCACACG
>gene=chr20_836146-837146; species=gorGor
CATTTCCTCCAGCGTAGTCTCAGAAGCAGGAAGCCATGTGACTGAGGTTA-AGCCAGGGAGGGCAGAGGCCCCCGGCACTCAC-CCTCTGGGGTCCAAGCCCCGCTGGCATGTGTTGTGTCCCTGGGTACGTGTGTCACTCCCTGTCTGTGTCTCCAGTGTTCCTGTTGGCAAATCAGGGGTGGGA-GGAGGTAAATGGAGAGGCCCTGCCCAGTCTGCTGTAATCCAGGATCTCGGACTCAGTGGGGCCAAAGCTTCCAAGTTCTCC-------TGAGGCTGCAAAAAATGTT-GGCATGTTATTCTCTCACCGTTTAAATGTGGGCAAGTAACAACTTACATGTAAAATTACCCCCATATACCAAGCATTAAAGTTATTTATTATA----------------------------------------------------------------------------------------------------------------
>gene=chr20_836146-837146; species=panTro
CATTTCCTCCAGCGTAGTCTCAGAAGCGGGAAGCCACGTGACTGAGGTTACAG-CAGGGAGGGCAGAGGCCCCCGGCACTCACCCCTCTGGGGTCCAAGCCCCGCTGGCATGTGTTGTGTCCCTGGGTAGGTGTGTCACTCCCTGTCTGTGTCTCCAGTGTTCCTGTTGGCAAATCAGGGGTGGGACGGAGGTAAATGGAGAGGCCCTGCCCAGTCTGCTGTAATCCAGGATCTCGGACTCAGTGGGGCCAAAGCTTCCAAGTTCTCCTGATTAGTGAGGCTGCAAAAAATGTTTGGCATGTTATTCTCTCACCGTTTAAATGTGGGCAAGTAACAACTTACATGTAAAATTACCCCCATATACCAAGCATTTaagttatttattatatcattgtttacaatagcaaataattggaaattatttgagaaatggctaaagaaactcaggcccaggtatgcaagggaatcctaggcagccctcaaaagacatcctgcaaaca
>gene=chr20_836146-837146; species=papHam
CATTTCCTCCAGCGTAGTCTCAGAAGGGGGAAGCCATGTGACTGAGGTGACAGCCAGGGAGGACAGAGGCCCCGGGCACTCACCCCTCTGGGGTGCAAGCCCCGGTGGCATGTGTTGTGTCCCTGGGTAGGTGTGCCACTCCCTGTCT-TGTCTCCAGTGTTCCTGTTGGCGAATCAGGGATGGGACGGAGGTGAATGGAGAGGCCCTGCCCAGCCTACTGTCATCCAGGATCTTAGACTCAGTGGGGCCAAAGCTGCCAGGTTCTCCTGATCAGTGAGGCTGCAAAAAATGTTTGGCATGTTATTCTCTCACCATTTAAATGTTGGCAAGTAACTACTTAAATGTAAAATTACCCCCATAT--CAAGCAttaaagttatttattataccattgtttacaatagcaaataattggaaattatttgagaaatggctaaagaaactcaggcccagatatgcaagggaatcctaggcagccctcaaaagatgtcctgcaaaca
>gene=chr20_836146-837146; species=ponAbe
CATTTCCTCCAGTGTAGTCTCAGAAGCGGGAAGCCATGTGACTGACGTTACAGCCAGGGAGGGCAGAGGCCCCCGGCACTCACCCCTCTGGGGTCCAAGCCCCGCTGGCATGTGTTGTGTCCCTGGGTAGGTGTGTCACTCCCTGTCTGTGTCTCCAGTGTTCCTGTTGGCGAATCAGGGGTGGGACGGAGGTAAATGGAGAGGCCCTGCCCAGTCTACTGTAATCCAGGATCTCAGACTCAGTGGGGCCAAAGCTTCCAAGTTCTCCTGATTAGTGAGGCTGCAAAAAATGTTTGGCACGTTATTCTCTCACCGTTTAAATGTGGGCAAGTAACTACTTAAATGTAAAATTACCCCCATATGCCAAGcattgaagttatttattataccattgtttacaatagcaaataattggaaattgtttgagaaatggccaaagaaactcaggcccaggtatgcaaggggatcctaggcagccctcaaaagacgtcctacaaaca
>gene=chr20_836146-837146; species=rheMac
CATTTCCTCCAGCGTAGTCTCAGAAGGGGGAAGCCATGTGACTGAGGTGACAGCCAGGGAGGACAGAGGCCCCGGGCACTCACCCCTCTGGGGTCCAAGCCCCGGTGGCATGTGTTGTGTCCCTGGGTAGGTGTGCCACTCCCTGTCT-TGTCTCCAGTGTTCCTGTTGGCGAATCAGGGATGGGACGGAGGTGAATGGGGAGGCCCTGCCCAGCCTACTGTCATCCAGGATCTTAGACTCAGTGGGGCCAAAGCTGCCAGGTTCTCCTGATCAGTGAGGCTGCAAAAAATGTTTGGCATGTTATTCTCTCACCATTTAAATGTTGGCAAGTAACTACTTAAATGTAAAATTACCCCCATAT--CAAGCATTAAAGTtgtttattataccattgtttacaatagcaaataattggaaattatttgagaaatggctaaagaaactcaggcccagatatgcaagggaatcctaggcagccctcaaaagaTGTCCTGCAAACA
>gene=chr20_935316-936316; species=hg19
CATTCCACCTTGTGGATGGTAGGTTGGCTATGGCTATGGGTGAGGGTGGGAGTCATGGGGGGCTGAGTGGGAGCCATCAGACCCCAGGGCTGAGTCCACATGTTCCAGGATCTGACAGCTTAGGAGGCTTAGCAATTCCAGGGCTGGCGCCCCCATGAATAGCTTctccaggattttgcaagtgctgtttcctccccctccccacccatctcattaacacctcgcactctttaattctcagcttggctatctggtcctggaggaggagctccctaacccctgtatgccttagacaggatatgctagatcctgtcctcatggaaggtcttatcacattgttggaattgactgtctgcagactgaacgcttggaggacaaggcagggtctttatcaccagcacccaggacagtaccaggcacacagtaggcactttatgcatattcacggaatgaatgaatGGGTGAGACTGATGGATTTTGAATGACTTGAACTTGAGCCT
>gene=chr20_935316-936316; species=bosTau
TATTCTGCCTTGTGGGTGGCAGGTTGAATGGTGCTAAAGGTGAGGCTGGGAGTCATGGAGGGCAGGGTGGGAGCCAGCAGGTCCCAGGGC--TGTCCCCGTGTTCTAGGGTCTAACAGCCTAAGAGCCTTAGGAATTCTGGGCCTGGCACCCCCACGAGCAGCCTCTCCAGGCCTCTGCACCTACTGTTTCCTTGCCCTCCCCGCCCATCACATTCACACCTCTCATTCGTCAGTTCCCAGCTTGGCTCTCTGGGCCTGGAAGTGGAGCTCC---------------------CAGATTTG-CTAGATCCTGTTCCCTGTGAGGGGCCTATCATACCATTGT-ATGGACTTGTCACAGGCTGAAAGATCcagggacagatctgggtccttatcaccaacacccagcacagtcccaggcacacagcaggcactttatgcatatttaccaggtggataaaGAGATGAGATCAATGACTTTTGAATGGCTTTAACTTGAGCCT
>gene=chr20_935316-936316; species=calJac
CACTCTGCCTTATAGATGGTAGTTTGGCTACGGCTATGGGTGAGGGT-AGAGTTGTTGGGGACTGAGTGGGAGCCAGCAGACCCCAGGGCTGAGTCCACATGTTCCAGGATATGACAGCTTAGGACGCTTAGAAATTCCAGGGCTGATACCCCCAGGAGTAGCTTCTCCAGGCCTTTG-------------CTCcccctccccacccacctcattaacatctcacactcttcagttctcagattggctatctggtcctggaggaggagctccctaacccctgcacactgtagatgggatttgctagatcctgtctgcatggaaggtcttatcacattgttgtaattga----ctgcagactgaacgctcggaggacaagacagggtctttatcaccagcacccagcacagtaccaggcacgcagtaggtactttatatatattcattgaatgaatgaatGGGTGAGACTGATGGATTTTGAATGATTTGAACTTGAGCCT
>gene=chr20_935316-936316; species=canFam
TAGTTCACCTTGTGGGTGGTGGGTTGAATGGGACTGTGGGTGAAGCTGGCAGTTG--GAGGGCAAGCTGGGGGACAGCAGACCCCAGGGCTGAGTCCTCTGGTCCCACAGGCGGGCTGCCTAGGAGGCTTGCAAATTCTGGGGTTGGCA-CCCAATGAGCACCTGCTCCAGGCATTTGTGCATCCCATTTCCTGTCCCTCCTGGCCCATGTCAG-------------TCTTCAGTTCCCAGCCTGCCTACCTGGTCCTGGAGGAGGTGCTCCCTGAGCACCATGGGCTGTACATGGATCTC-CCCGATCCCCTCCTCTGGGGA-----TCTGGAATCATGGTAATTGACTTAAGACAGATCTTG---TCCAGGGACAGGCCTGGGGctttatcaccagcacccagcaccatctcaggcacacagcagccccagtgtgcaaatttaccgaatggatgaCAGGATGAGACTGGTGGATTTTGAATGGCTTTAACTTGAGCCT
>gene=chr20_935316-936316; species=equCab
TGCTCCGCCGTGTGGGCGGCAGGCTGAGGGGGGCTGTGGCGGGGGCTGCGGGTCGCACAGGGTAGGGTGGGAGCCTGCACACTCCAGGGCTGAGTCCGCACGTCCCAGGGTCTGGCAGCCTGGGAGGCTTGCAAATGCTGGGGTCGGCAGCCCCACGAGTAGCTCCTCCA-gcctttgcacacgccgttctctgtccctccccacctgtctcagaaacgcctctcttttctcagttctcagcccggctctccggtcctagaggacgagctccgggagccccgcgggctgtggacggat----ctggatctga-cctctgagcagggcccatcacaccatcgtgactgagttgtcgcaggccgga-gctccagggacatgcctggacccttatcaccagcccccagcatggcaccaggcacacagtgggctcttcacgcatatttattgagtggatgaGGAGATGAG--TGATGAATTTTGAAGGactttaactcgagcct
>gene=chr20_935316-936316; species=gorGor
C-TTCCACCTTGTGGATGGTAGGTTGGCTATGGCTGTGGGTGAGGGTGGG-GTCATGGGGGGCTGA-TGGGAGCCATCAGACCCCAGGGCTGAGTCCACATGTTCCAGGATCTGACAGCTCAGGAGGCTTAGCAATTCCAGGGCTGGCGCCCCCATGAGTAGCTTctccaggactttgcaagtgctgtttcctcccccttcccacccatctcattaacacctctcactctttagttctcagcttggctatctggtcctggaggaggagctccctaacccctgtatgccttagatgggatatgctagatcctgtcctcatggaaggtcttatcacattgtaggaattgactgtctgcagactgaacgcttggaggacaaggcagggtctttatcaccagcacccaggacagtaccaggcacacagtaggcactttatgcatattcacggaatgaatgaatGGGTGAGACTGATGGATTTTGAATGACTTGAACTTGAGCCT
>gene=chr20_935316-936316; species=panTro
CATTCCACCTTGTGGATGGTAGGTTGGCTATGGCTATGGGTGAGGGTGGGAGTCATGGGGGGCTGAGTGGGAGCCATCAGACCCCAGGGCTGAGTCCACATGTTCCAGGATCTGACAGCTTAGGAGGCTTAGCAATTCCAGGGCTGGCGCCCCCATGAGTAGcgtctccaggattttgcaagtgctgtttcctccccctccccacccatctcattagcacctcgcactctttagttctcagcttggctatctggtcctggaggaggagctccctaacccctgtatgccttagatgggatatgctagatcctgtcctcatggaaggtcttatcacattgttggaattgactgtctgcagactgaacgcttggaggacaaggcagggtctttatcaccagcacccaggacagtaccaggcacacagtaggcactttatgcatattcacggaatgaatgaatGGGTGAGACTGATGGATTTTGAATGACTTGAACTTAAGCCT
>gene=chr20_935316-936316; species=papHam
CATTCCACCTTGGGGATGGTAGGTTGGCTATGGCTA----------TGGGAGTCGTGGGGGGCTGAATGGGAGCCATCAGACCCC-GGGCTGAGTCCACATGTTCCAAG-TCTGACAGTTTAGGAGACTTAGAAATTCCAGGGCTAGCGCCCCAATCAGTAGCTTctccagaattttgcaagtgctgtttgctccccctccctacccatctcattaacacctcgcactctttagttctcagctcggctatctggtcctggaggaggagctccctaacccctgtatgccttagatggaacatgctagatcctgaactcatggaaggtcttatcacattgttgggattgactgtctgcagattgaatgcttggaggacaaggcagggtctttatcaccagcacccagcacagtaccaggcacacagtaggcacttgatgcatattcactgaatgaatgaatGGGTGAGACTGATGGATTTCGAATGACTTGAACTTGAGCCT
>gene=chr20_935316-936316; species=ponAbe
CATTCCACCTTGTGGATGGTAGGTTGGCTATGGCTATGGGTGAGGGTGGGAGTCATGGGGGGCTGAGTGGGAGCTATCAGACCCCAGGGCTGAGTCCGCATGTTCCACGATCTGACAGCTTAGGAGGCTTAGCAATTCCAGGGCTGGCGCCCCCATGAGTAGCTTctccaggattttgcaagtgctgtttgctccccctccccacctatctcattaacaccttgcactctttagttctcagcttggctatctggtcctggaggaggagctccccaacccctgtatgccttagatgggatatgctagatcctgtcttcacggaaggtcttatcacattgttggaattgactgtctgcagactgaacgcttggaggacaaggcagggtctttatcaccagcactcaggacagtaccaggcacacagtaggcactttatgcatattcactgaatgaatgaatGGGTGAGACAGATGGATTTTGAATGACTTGAACTTGAGCCT
>gene=chr20_935316-936316; species=rheMac
CATTCCACCTTGGGGATGGTAGGTTGGCTATGGCTA----------TGGGAGTCGTGGGGGGCTGAGTGGGAGCCATCAGACCCC-GGGCTGAGTCCACATGTTCCAAG-TCTGACAGTTTAGGAGGCTTAGAAATTCCAGGGCTAGCGCCCCAATTAGTAGCTTctccagaattttgcaagtgctgtttgctccccctccctacccatctcattaacacctcgcactctttagttctcagctcggctatctggtcctggaggaggagctccctaacccctgtatgccttagatggaacatgctagatcctgaactcatggaaggtcttatcacattgttgggattgactgtctgcagactgaatgcttggaggacaaggcagggtctttatcaccagcacccagcacagtaccaggcacacagcaggcactttatgcatattcactgaatgaatgaatGGGTGAGACTGATGGATTTCGAATGACTTGAACTTGAGCCT
>gene=chr20_941316-942316; species=hg19
CAGGGAGTGGCGAGGGCCACTAACTTGTTCAGGGCCTTCTTGTGCTGGACATCTGGCTCGGCCAGGCCTGCAGGTTCACCTGGGGCCCCCCAATCAGCATGTCGGGTGGCCTCATGGGAGTCCCCATGGCTTTCCCCGGCACACTCCTTCCATAGCTGAGCAGGCTCTGTGCTGGACGCTGGACACCTTTCATCTGTGTCCCTGCACCAACTTCTGCATAACACTGTGGCaacaatacttcagcatttagcaagcgctcactgtatgcaggccacagccccaagtgctttatgtatacgaaactcacaacagccgagagaggcaggtaGGGTCTGAGCCACACCCAGTCCCGTCTTCTCCAATTGTCCTCTCTTTCTCTCCACCCTTCTATCATTTTTCTGTGCCAGGCTACCTTTCCTTTCTTTTTCTTCTTTATTTCCTTTATTCCTTCCACCTCCACTCTGGCTGTGCCCGCTGCCCAGGGAGTTCTTCTGAGCAGT
>gene=chr20_941316-942316; species=bosTau
TAGGGGCTGATGAGG-GCACTGACTTGTGGGGCACCACC-CATGCTGGGCATCTGCCTCATTTAGGGCTCGAGGTCCATGTGGGGCCCCCTTGTCAAGAGATAGGGTGGCTTGGAGGGGCGGACA-GGACCCGCCCACGTGCACTCACTGCGAGGTTTACTGGGCTCTTTGCTGGAGACGCAACACCTTTCACCGGAGTCTCAGCACCAACCTCCCCACAA----ACAACAGTGACAGC--AGCACTTGGTTGATGCTCC---CGCTCCAGCGGTGGCTCCAGG--CCCCGTGTATCTCATCTCCAGGATATCC--GGGAGGCAAGCAG------------CCCGGATGCCCTCACCCCCACTG------------G---------------------------------------------------------------------------------------------------------------------------
>gene=chr20_941316-942316; species=calJac
CAGGGAGTGGCAAGGGCCACTACCTTGCTCGGGGCCCTCCAGTGTGGGGCATTGGGCTTGGCCAGGCCTACAGGTTCACATGAGGTGCCCCAATCAACATGCAGGGTGGCCTCCTGGGCGTCCCCGTGGCTTTCCCGGGCACACCTGCTCCACAGCTGAGCAGGCTCTGTGCCGGACATGGGGCTTCTTTCACCTGTGTCCCTGCACC-ACTTCTCCAGAACACTGGGGCaataatactcgagcatttagtgagtgctcactgtatgcaggccacagccctgagtgctttatgtatatgaaATGCACAACAG-CGGGAGAAGCAGGCAGGGTCTGCCCCACAACCGGTTCCATCTTCTCCAtttttcccctctttctccctacctttctatcatttctttgtgccagtctaccttttctttctttttcttctttatttc-------------------------------------------------------------
>gene=chr20_941316-942316; species=canFam
TAGCTGTTGAGGAGGAGCGCTGACTGGCTGA-GACCCACCCATGCTGGGCATCTGGCATGGCCAGGCCTGGAGGTTCACACGGGAGT----AGTCAGGACTTAGGGTGGCCTCCAGGGGTGCCCG-AGACCCTCCCACTGGCACTTACTTCCCAGTCTACAAGGCTCTACACTGGAGACTCAACACCTTTTACCCGGGTCCCTGCACAAACTTCCCTGCA-------GACAAGGACAGT--AGCATTTTGCTGGTGCTCC-TGCATGCCAGGTGCATCCCAAAG--CTCTATGGATGTTAACCTCAGGACCGCT-GTGGGGGCAGGCAG------------CCCCACTGCC--------CAGTT----------------------------------------------------------------------------------------------------------------------------------------
>gene=chr20_941316-942316; species=equCab
TAGCGGGGGAGGAGGGG--CTGACTCGCCGAGGACCCCC----------------------------------------------------AGTCAGGACTCGGGGTGGCCTGG-TGGGGGCCCA-TGACCCTACCACGTGCACTCGCTTCGCGGGTTAGGGGGCAATTCGCTGGAGACCCAGCACCTT---CCCGCGGTCCCGCACCAGCTTCCCCACAAAATGACAGCGACAGCAGC--AGCGTTTAGCCGGTGCTCT---CAGGCCAGCCACTTCCAAGTG--TTCTGTGTACGTTAAACTCAGGACAgcg-cgggaggccgGCAG-GCCTGCAGTTCACCCAGTGCC------cccattt-------------ctcc--------------ctcacttga-------cctctcccctcagcccct--cctcctcgctctgtccctcccacctccacaccagctgtgccctccccctgggatgctcttcccAGGTGC
>gene=chr20_941316-942316; species=gorGor
CAGGGAGTGGCGAGGGCCGCTAACTTGTTCAGGGCCTTCTTGTGCTGGACATCTGGCTTGGCCAGGCCTGCAGGTTCACCTGGGGCCCCCCAGTCAGCATGTAGGGTGGCCTCATGGGAGTCCCCA--------------------------------------------------------------------------------------------------------------------------------------------------------------------------------------------------------------------------------------------------------------------------------------------------------------------------------------------------------------------------------------
>gene=chr20_941316-942316; species=panTro
--------------------------------------------------------------------------------------------------------------------------------------------------------------------------------------------------------------------------------------------------------------------------------------------------------------------------------------------------------------------------------------------------------------------------------------------------------------------------------------------------------------------
>gene=chr20_941316-942316; species=papHam
CAGGGAGTGCTGAGGGCCACTAACTTGCTCAGGGCCCTTTTGTGCTGGAGATCTGACTTGGCCAGGCCTGCAGGTTCACCTGGGGCCCCCCAGTCAGCACGTAGGGTGGCCTCATGGGAGTCCCA-TGGCTTTCCCCGGCACACTCCTTCCATAGCCAACCAGGCTCTGTGCTGGACACTGGGCACCTTTCATCTGTGTCCCTGCACCAACTTCTCCATAACACTGTGGCAACaatacttgagcatttagcaaatgctcaccgtatgcaggtcacagccccaagcactttatgtatatgaaactcacaacagccgggagaggcaggcaGGGTCTGAGCCGCACCCAGTCCCGTCTTCTACAATTGTC--CTCTTTCTCTCCACCCTTCTATCATTTTTCTGTGCCAGTCTACCTTTCCTTTCTTCTTCTTCTTTATTTCCTTTATTCCTTCCACCTCCATTCTGGCTGTGCCTGCTGCGCGGGGAGTTCTTCTGAGCAGT
>gene=chr20_941316-942316; species=ponAbe
CAGGGAGTGGCAAGGGCCACTAACTTGCTCAGGGCCTTCTTGTGCTGGACATCTGGCTTGGCCAGGCCTGCAGGTTCACCTGGGGCCCCCCAATCAGCATGTAGGGTGGCCTTATGGGAGTCCCCATGGCTTTCCCCAGCACACTC-TTCCATAGCTGAGCAGGCTCTGTGCTGGACACTGGGCACCTTTCATCTGTGTCCCTGCACCAACTTCTGCATAACACTGTGGCaacaatacttcagcatttagcaagtgctcgctgtatgcaggccacagccccaagtgctttatatatatgaaactcacaacagccgagagaggcaggtaGGGTCTGAGCCACACCCAGTCCTGTCTTCTCCAATTGTCCTCTCTTTCTCCCCACCCTTCTATCATTTTTCTGTGCCAGTCTACCTTTCCTTTCTTTTTCCTCTTTATTTCCTTTATTCCCTCCACCTCCATTCTGGCTGTGCCCACTGCCCGGGGAGTTCTTCTGAGCAGT
>gene=chr20_941316-942316; species=rheMac
CAGGGAGTGCTGAGGGCCACTAACTTGCTCAGGGCCCTTTTGTGCTGGAGATCTGGCTTGGCCAGGCCTGCAGGTTCACCTGGGGCCCCCCAGTCAGCACGTAGGGTGGCCTCATGGGAGTCCCA-TGGCTTTCCCCGGCACACTCCTTCCATAGCCAAGCAGGCTCTGTGCTGGACACTGGGCACCTTTCATCTGTGTCCCTGCACCAACTTCTCCATAACACTGTGGCAACaatacttgagcatttagcaaatgctcaccgtatgcaggtcacagccccaagcactttatgtatatgaaactcacgacagccgggagaggcaggcaGGGTCTGAGCCGCACCCAGTCCCGTCTTCTACAATTGtcctctctttctctccacccttctatcatttttctgtgccagtctacctttcctttctttttcttctttatttcctttattctttcCACCTCCATTCTGGCTGTGCCTGCTGCCCGGGGAGTTCTTCTGAGCAGT
>gene=chr20_948316-949316; species=hg19
TGGGCTTAGACATGCACCTACTTCCCCTCTGTCTGTGCTGGGGTGAAAGGGTGGGATCTAAGCCCATGGTGTCTAGGAGCCCAGCACTAGCATAGAACAAGGGAGAAGCCACGTACTTTTGCACCTGTTGACCTCCTGGCCGCGGATGCCGAAGTACCCAGGGGGACAGTCGTGCAGGCACTTGCCGTACTGGCGGATGCCTTCCCGGCGGATGAACAGGAAGAGCCTCTGCTGGCAGGTGGAACAGCCGTTCTCCTCTGAGCAGATGATACAGCCTGTGCAGTTGCCCCCCAGGCCAGTGCCCACTGCCCACAAGACCAGGGCAGAAGGAGGGGGAAAGGGAGAGAGAGATGGTCAAACCATATATGCGAGCAGCTGAGATGGTCTCATTGGGATAGtaactgggcacatggccacccaaacaaaagactacatttcccaccttcccttacaactagatatggtcatgtgaccaacatctggccaatcagatgtaaggt
>gene=chr20_948316-949316; species=bosTau
TGGGCTCAGGCATACATT-GCTTCCCCAGGGGTT--GTTGTG-TTGAGAGGTGGGATGTGGACCAGGAGTGCGCAGGAGCGCAGTGCTAGCATAAGACAAGGGAGGGGCCACATACTTTTGCACCTGTTGACTTCCTGGCCGCGGACGCCGAAGTAGCCGGGGGGACAGTCGTGCACACACTTGCCGTACTGGCGGATACCTTCCCGACTGATAAACAGGAAGAGCCTCTGCTGGCAGGTTGAGCAGCCGTTCTCCTCTGAGCAGATAACACAGCCTGTGCAGTTGCCCCCTGGACCAGTGCCCACTGCCAGCCAGACCAGGGTGGAGGGT--GGGAAAGGGAGAGAGAGATAGTGAGACCACATGTGTCAGCAGCTCAGACTGTCTCATTGGGATAGtaattgagcacgtggccattcag----atgactgcacttccga--------tgcaactagatttggtcatgtgaccaaaacctggctagtaggttataaggt
>gene=chr20_948316-949316; species=calJac
TGGGCTTAGGCATGCATGTACTTCCCCTCTGGTTGTGGTGGGGTGAGAGGGTGGGATCTGAGCCCGC-ATGTCTAGGAGCCCAGCACTAGCCTAGAACAAGGGAGGAGCCACGTACTTTTGCACCTGTTGACCTCCTGGCCGCGGATGCCGAAGTAGCCAGGGGGACAGTCGTGCAGGCACTTGCCGTACTGACGGATGCCTTCCCGGCGGATGAACAGGAAGAGCCTCTGCTGGCAGGTGGAACAGCCGTTCTCCTCTGAGCAAATGATACAGCCTGTGCAGTTGCCCCCCAGGCCAGTGCCCACTGCCCACCAGACCAGGGCAGAAGGAGAAGGAAAGGGAGGGAGAGATGATCAAACATTATGTGTGAGCCGCTGAGACGGTGTCATTAGGATAGtaactgggcacatggccacccaaacaaaagactacatttcccagcttccattccaaccagatatggtcatgtgaccagaatctagccaatcagatgtaagGT
>gene=chr20_948316-949316; species=canFam
GGGGCTCAGGTACACAGC-ACTTCCCCTGTGGCCGTGTTGGG-GTGAGAGGTGGGATGT-GGCCAGA-GGTCTCAGGAGCCTGGCACAAGCACAGGACAAGGGAGGAGCCACGTACTTTTGCACCTGTTGACCTCCTGGCCGCGGACGCCGAAGTAGCCAGGGGGACAGTCATGCACACACTTGCCGTACTGGCGGATACCTTCCCGGCGGATGAATAGGAAGAGCCTCTGCTGGCAGGTGGAACAGCCATTTTCTTCTGAGCAGATGACACAGCCTGTGCAGTTGCCACCCAGACCAGTGCCCACTGCCAGCCAGACCAGGGCGGAAGGTGGGGATAGGGGAGAGAGAGAGAGCCAAACCATATATGTGAGCAGCTTAGACTGTCTCCTGTGTACAttaactgaacacgtggccacccagacaaacgactacatttccca--------tacaactagatacggtggtatgaccccaacttggccaaaggggtgtaagct
>gene=chr20_948316-949316; species=equCab
TGGGCTCAGGCACACGCCTGCTTCCCCCGTGGCTGTGCTGGG-GTGAGAGGTGGGATGTGGGCCAGAGGGGCCCAGGAGAGCAACGCGAGCACAGGACAAGGG-GGAGGCACGTACTTTTGCACCTGTTGACCTCCTGGCCGCGGATGCCGAAGTAGCCGGGGGGACAGTCGTGCACACACTTGCCGTACTGACGGATGCCCTCCCGGCGGATGAACAGAAACAGCCTCTGCTGGCAGGTGGAGCAGCCGTTCTCCTCTGAGCAGATGACACAGCCTGTGCAGTTGCCCCCCTGACCAGCTCCCACTGCCAGCCAGACGGGGGTGG-----GGAGGAGAGGGAGAGAGAGATGGTCAAACA--GTATGTCAGCAGCTCAGAGCATCTCACTGGGATAttaactgagcatgtagccaaccatacaaaagactacatttcccagtttcccttgcaactagatatggtcatgtgaccaaaatctggtcaatagggtataagat
>gene=chr20_948316-949316; species=gorGor
TGGGCTTAGACATGCACCTACTTCCCCTCTGTCTGTGCTGGGGTGAAAGGGTGGGATCTAAGCCCATGGTGTCTAGGAGCCCAGCACTAGCATAGAACAAGGGAGCAGCCACGTACTTTTGCACCTGTTGACCTCCTGGCCGCGGATGCCGAAGTACCCAGGGGGACAGTCGTGCAGGCACTTGCCGTACTGGCGGATGCCTTCCCGGCGGATGAACAGGAAGAGCCTCTGCTGGCAGGTGGAACAGCCGTTCTCCTCTGAGCAGATGATACAGCCTGTGCAGTTGCCCCCCAGGCCAGTGCCCACTGCCCACAAGACCAGGGCAGAAGGAGGGGGAAAGGGAGAGAGAGATGGTCAAACCATATATGCGAGCAGCTGAGATGGTCTCATTGGGATAGtaactgggcacatggccacccaaacaaaagactacatttcccaccttcccttacaactagatatgggcatgtgaccaaaatctggccaatcagatgtaaggt
>gene=chr20_948316-949316; species=panTro
TGGGCTTAGACATGCACCTACTTCCCCTCTGTCTGTGCTGGGGTGAAAGGGTGGGATCTAAGCCCATGGTGTCTAGGAGCCCAGCACTAGTATAGAACAAGGGAGAAGCCACGTACTTTTGCACCTGTTGACCTCCTGGCCGCGGATGCCGAAGTACCCAGGGGGACAGTCGTGCAGGCACTTGCCGTACTGGCGGATGCCTTCCCGGTGGATGAACAGGAAGAGCCTCTGCTGGCAGGTGGAACAGCCGTTCTCCTCTGAGCAGATGATACAGCCTGTGCAGTTGCCCCCCAGGCCAGTGCCCACTGCCCACAAGACCAGGGCAGAAGGAGGGGGAAAGGGAGAGAGAGATGGTCAAACCATATATGCGAGCAGCTGAGATGGTCTCATTGGGATAGtaactgggcacatggccacccaaacaaaagactacatttcccaccttcccttacaactggatatggtcatgtgaccaaaatctggccaatcagatgtaaggt
>gene=chr20_948316-949316; species=papHam
TGGGCTTAAACATGCATCTACTTCCCTGCTGTCTGTGCTGAGATGAGAGGGCGGGATCTAAGCCCGCGGTGTCTAGGAGCCTAGCACTAGCATAGAACAAGGGAGAAGCCACGTACTTTTGCACCTGTTGACCTCCTGGCCGCGGATGCCGAAGTAGCCAGGGGGACAGTCGTGCAGGCACTTGCCGTACTGGCGGATGCCTTCTCGGCGGATGAACAGGAAGAGCCTCTGCTGGCAGGTGGAACAGCCATTCTCCTCTGAGCAGATGATACAGCCCGTGCAGTTGCCCCCCAGGCCAGTGCCCACTGCCCGCCAGACCAGGACAGAAGGAGAGAGAAAGGGAGAGAGAGATGGTCAAACCATATATATGAACAGCTGAGATGGTCTCATTGGGATAGCaactgggcacacggccacccaaacaaaagactacatttcccagcttcccttacaactaaatatggtcatgtgacaaaaatctggcccatcagatgtaaggt
>gene=chr20_948316-949316; species=ponAbe
--GGCTTAGACATGCACCTACTTCCCCTCTGTCTGTGCTGGGGTGAAAGGGTGGGATCTAAGCCCGTGGTGTCTAGGAGCCCAGCACTAGCATAGAACAAGGGAGAAGCCACATACTTTTGCACCTGTTGACCTCCTGGCCGCGGATGCCGAAGTACCCAGGGGGACAGTCGTGCAGGCACTTGCCGTACTGGCGGATGCCTTCCCGGTGGATGAATAGGAAGAGCCTCTGCTGGCAGGTGGAACAGCCGTTCTCCTCTGAGCAGATGATACAGCCTGTGCAGTTGCCCCCCAGGCCAGTGCCCACTGCCCACCAGACCAGGGCAGAAGGAGGGGGAAAGGGAGAGAGAGATGGTCAAACCATATATGTGAGCAGCTGAGATGGTCTCATTGGGATAGtaactgggcacatggccacccaaacaaaatactacatttcccaccttcccttacaactagatatggtcatgtgaccaaaatctggccaatcagatgtaaggt
>gene=chr20_948316-949316; species=rheMac
TGGGCTTAA----------ACTTCCCTGCTGTCTGTGTTGAGATGAGAGGGCGGGATCTAAGCCCGCCGTGTCTAGGAGCCCAGCACTAGCATAGAACAAGGGAGAAGCCACGTACTTTTGCACCTGTTGACTTCCTGGCCGCGGATGCCGAAGTAGCCAGGGGGACAGTCGTGCAGACACTTGCCGTACTGGCGGATGCCTTCTCGGCGGATGAACAGGAAGAGCCTCTGCTGGCAGGTGGAACAGCCATTCTCCTCTGAGCAGATGATACAGCCCGTGCAGTTGCCCCCCAGGCCAGTGCCCACTGCCCGCCAGACCAGGACAGAAGGAGGGAGAAAGGGAGAGAGAGATGGTCAAACCATATATATGAACAGCTGAGATGGTCTCATTGGGATAGCaactgggcacacggccacccaaacaaaagactacatttcccagcttcccttacaactaaatatggtcatgtgacaaaaatctggcccatcagatgtaaggt
>gene=chr20_989241-990241; species=hg19
aatgactcagatgttgaaattgtctgacaaggattttaaagcagtcatcataaaaatgctttggcaaggaattatgaaatctcttgaaacaaatgaaaacagaaaatctcagcaaagaaatggaagttatataaaaggatcaaacagaaattttagaaatgaaaaataccataactgggggaaaaaactttgctaatggactcattagtacagtggagaAGTTCAGTGATGGACAAATACCCCAACTCTCTATTGAATGGGCAGGATGGCCGGACACATAAAACATGCCACGCTGTCTCCTGCCACAATTCCCCAGCCCTGCCATGCTGActtcagagggactgagcttcagttgcccacggtgctgtctgggtaacctgtccttcatgggctgcctgcccttcctgtttcactccttatgctccatgctatgcttcttgggatcaattctcaaatcaatttcttgaactcaaatccttgtctcagggttggcttctggc
>gene=chr20_989241-990241; species=bosTau
gatgattcagatattggaattatctgacaaggattttaaagcagccat-aaaaaaatgctttgagaagaaatcatactttcttttg-aaaaaattaaa--ggaagatctcaacaaagacatagaaattactaaaaagaacc---agaaatttataaaactgaaaa----aatatttgaaacaaaaac-attgctaatagaatcaataacagagtggagatgCCCAAtgatggacaaataccccagctcctccttcagcaagtcagggagcc-------tgaggcatgg-------------tctagaactccc--------------------cagcagggttgagctcctgttttgcccagtgctgtcttaatga-------tccatggattgcctttaggtcctgtttcactc---attctcagccctgtgtttcccaagatcaattcccaagaaaagttcttgaactccagtctgtgtctcaagat---tcctcagc
>gene=chr20_989241-990241; species=calJac
gataactcagatgttgaaattgtctgacaaggattttaaagcagccatcataaaactgctttggcaggaaattatgaaatctcttgaaacaaatgaaaacagaaaatctcagcaaagaaatggaagttatataaaaggaccaaacagaaactttagaaatgaaaaatacagtaatcagggaagaaaactttgctaatggactc---agtacaatggagatgTTCCGTGATGGACAAATACCCCAGCTCTCTATTGAATGGGCAGGATGGGCCGATGTATAAAACATGCCGCGTTGTCTCCTGccagaactccccagccctgccatgctgacttcagaggg---------cagttgtccacagtgctgtctggataacctgtctttcgtgggctgcctgcccttcccgtttcactccttatgctccatgctatgttccttgggatcaattcccaaatacattttttgaa-tcaaatctttgtcccaggatTGG--------
>gene=chr20_989241-990241; species=canFam
gatgattcagatgttgggatcatctgacaaggaccttaaaacagccatccaaaaagtgctttggcaggaaattataaattatttggaaatgaatgaaaacagaaaatctcaacaaagaaatagaagttttttaaaagagccaaat----agtataaaattgaacaatacaataattgaaaagaaaac-cttgctgatggactcagtggtggaatggagataaccaatgatggGCAATGaccccaacctctccttcaacaggtggaatagcc-------tgaggcatg--------------tctagaactccc--------------------cagcagtgttgagctccagatgtccccagtgctatgtcgatgacacacccttcacggattggcctcccatcctgtttcacaacttattcacagccccatgtttcctaggaccaattcccaaataaacttcttgaactccaatctttgtctcagtatctgttcacagc
>gene=chr20_989241-990241; species=equCab
gatgattcagaagttggaattatctgccaaggattttaaagcagccgtcataaaaatgctttgacaagaatttataaattttcttgaaacaaatggaaacagaaaatctcagcaaagaaatagaagttttaaagaagaaacaaacagaaattataatactgaacaatcaaataattaaaaacaacaa-cgtgccgatggactcagtaggggagtggagaCATCCAAtgatggacaaatgccccaactcatccttcaacaggtgggatagcc-------tggggcgtgt-------------tctagaactccc--------------------cagcaggcctgagcaccagctgcccgcagcgctgtcttgctaacccacccttcatggactgccttcccatcctattttattctttattctcagccctgtttttctcaggatccattcccaaataaacttcccgaactcaaatctttgtctcagggactgttctcagc
>gene=chr20_989241-990241; species=gorGor
------------------------------------------------------------------------------------------------------------------------------------------------------------------------------------------------------------------------------------------------------------------GGGCAGGATGGCCGGACACATAAAACATGCCACGCTGTCTCCTGCCagaattccccagccctgccatgctgacttcagagggactgagcttcagttgcccacggtgctgtctgggtaacctgtccttcatgggctgcctgcccttcctgtttcactccttatgctccatgctatgtttcttgggatcaattcccaaatcaatttcttgaactcaaatccttgtctcagggttggcttctggc
>gene=chr20_989241-990241; species=panTro
aatgactcagatgttgaaattgtctgacaaggattttaaagcagtcatcataaaaatgctttggcaagaaattatgaaatctcttgaaacaaatgaaaacagaaaatctcagcaaagaaatggaagttatataaaaggatcaaatagaaattttagaaatgaaaaataccataattgggggaaaaaactttgctaatggactcattagtacagtggagatgTTCAGTGATGGACAAATACCCCAACTCTCTATTGAATGGGCAGGATGGCCGGACAGATAAAACATGCCACGCTGTCTCCTGCCagaattccccagccctgccatgctgacttcagagggactgagcttcagttgcccacggtgctgtctgggtaacctgtccttcatgggctgcctgcccttcctgtttcactccttatgctccatgctatgtttcttgggatcaattcccaaatcaatttcttgaactcaaatccttgtctcagggttggcttctggc
>gene=chr20_989241-990241; species=papHam
aatgactcagatgttgaaattgtctgacaaggattttaaagcagccatcataaaaatgctttggcaagaaattatgaaatctcttgaaacaaatgaaaacacaaaatctcagcaaagacatggaagttatataaaaggaccaaatagaaattttagaaatgaaaaataccgtaattggggaaagaaactttgctaatggactcattagtacagtggagatgTTCAGTGATGGACAAATACCCCAACTCTCTATTGAATGGCCAGGATGGCCGGACGCCTAAAACATGCCATGCTGTCTCgtgccagaattccccagccctgccatgctgacttcagagggtctgagcttcagttgcccacggtgctgtctggctaacctgtccttcatgggctgcctgcccttcctgtttcactccttatgctccacgctatgtttcttgggatcaattcccaaatcaatttcttgaactcaaatccttgcctcagggttggcttctggc
>gene=chr20_989241-990241; species=ponAbe
aatgactcagatgttgaaattgtctgacaaggattttaaagcagtcatcataaaaatgctttggcaagaaattatgaaatctcttgaaacaaatgaaaacagaaaatctcagcgaagaaatggaagttatataaaaggaccaaatagaaattttagaaatgaaaaataccataattggggaaaaaaactttgctaatggactc---aatacagtggagatgTTCAGTGATGGACAAATACCCCAACTCTCTATTGAATGGGCAGGATGGCCGGACGCATAAAACATGCCACGCTGTCTCCCGccagaattccccagccctgccatgctgacttcagagggactgagcttcagttgcccacggtgctgtctgggtaacctgtcgttcatgggctgcctgcccttcctgtttcactccttatgctccatgctatgtttctcgggatcaattcccaaatcaatttcttgaactcaaatccttgtctcagggttggcttctggc
>gene=chr20_989241-990241; species=rheMac
aatgactcagatgttgaaattgtctgacaaggattttaaagcagccatcataaaaatgctttggcaagaaattatgaaatctcttgaaacaaaggaaaacacaaaatctcagcaaagaaatggaagttatataaaaggaccaaatagaaattttagaaatgaaaaataccataattgaggggaaaaactttgctaatggactcattagtacagtggagatgTTCAATGATGGACAAATACCCCAACTCTCTATTGAATGGCCAGGATGGCCAGATGCCTAAAACATGCCATGCTGTCTCGTGCCAGAATTCCCCAGCCCTGCCATGCTGActtcagagggactgagcttcagttgcccacggtactgtctggataacctgtccttcatgggctgcctgcccttcctgtttcactccttatgctccatgctatgtttcttgggatcaattcccaaatcaatttcttgaactcaaatccttgcctcagggttggcttctgga
>gene=chr20_1037000-1038000; species=hg19
tatgattttaatttacataaatgctattcatattatggcttcttaccttttttccttgacactgtcttgagatctagccTGCATATGTGTGGAATCATCACTTCCAACTGCAGAAGAGTCAGCCACAGGGGGTGTCCTCTGTGCTTCCCTGCCCATCGTTCTGGTGCTGGTGGCCTAGGCTACCTCTGACTCCCCACAACAAACCTCTGACTGCTTCTTATGTAAGAGAACACAACGACAGCTCCTGCTTTTTGCATAACGAGCCGTTGTTTAGTAACAAGGGGCAGATGCCTCACTCAAGTGGATTTAGACACAGAGACAAAGAAAGTGTAGATCTAGGTGTTCACTAACTCCTCAGGCAGCTGTCTTTCTCCATCTTATCAATTCCAAGATCCCAGCCTCCCACCTTGGCAACTGCAGGGGAAAAGAAGCTCCCGAAACAGTCCCAGGTGACTTTCTGGACCATAGCCTTTGTGCTGTTTCTTTGACGGTGGGATCTG
>gene=chr20_1037000-1038000; species=bosTau
catgtttttaatttacataaatgctattaatatca---tttcttaccttttcccctcaacactgtttaaagatctaggctctgtgtgtgagcaaccatcatttctaactcctgcatggtctatcatggtgggcatcctccatgccttcctgccgatt-ccctgatgttggaggcctaggttacccctaactccccacAAGAAACCTCTGGCCACTTGTCATGCAAGAGGACTTA---ACAGCTTCTGATTATTGCATAACCCTTCATTGTCTAATAATAAGTGGCAGGTACCTAATTTAAGCTGATTTAAACA-AAGGAC----GGAGTGTAGATTTAAATGTTCATTATCTAATTAAATGCTA----CTTTTCATCTTAGAACTTCCACACCCCCACCCTCCCACCTTAGCGACTCCAAGGGAAGGAGGGCTGCTGCAGTGGCAGCAGGTAACTGCCAGGACCGCAGCCCGTGC-CCTCCTCCTTGTTGGTGGGGCCTG
>gene=chr20_1037000-1038000; species=calJac
gatcattttaatttacataaatgttattcacatcatggcttcttaccttttttccttgacgctgtcttgagatctagccTGCATATATGTGGAGTCATCACTTCCAACTGCGGAGGCGTCAGCCACAGTGGGCATCCTCTGTGCTTCCCTGCCCATCGTCCTGGTGTTGGTGGCCTACGCTACCTCTGACT-CCCACAACAAACCTCTGCCTGCTTGTTATGGAAGAGAACACAATGGCAGCTCCTGCTTATTGCTTAACGAGCTGTTGTTTAGTGACAAGTGGCAGATGCCTTACTCAAGTGGATTTAGACACAGAGACAAAGAAAGTGTAGATGTAGGTGTTCACTAGCTCCTTAGGCAGCTGTCTCTCTCCATCTCAGCAACTCCAAGATCCCAGCCTCCCATCTTGGCAACTGCAGGGGAAAAGATGTTCCCAAAGCAGTCCCAGGTGACGTTCTAGACCATAGCCTTTGTGCTGTTTCTTTAATGGTGGGACCTG
>gene=chr20_1037000-1038000; species=canFam
TAAGTTTTTAATTTACATAAATGCCATAAATATAATTGTTTCTTGTCTTTTCCACTCAGTGCTCTTTTAAGATCCAGCCTCCATGTATG--------GTGTTTCTACCTCCTGAATAGTCTCCTACAGTGAGCATCCTCCATGCTGTCCTGCCTTTCCCCCTGGGCTCAGAGGCCAATGTTGCCTCTAATTCTGGAAAATAAACCCCTGGCCACTTGTCATGGGAGAGGACTTA---ACAACTTCTGCTTATCACACAACCAGTCACTGtttagtgacaagtggcaggtgcctaactcaagctggtttaaacaTCAAGACA--AAGAGTGTACATATAGATGTTCATTAGCTAATTAAATGGCACTCTCTGACCATCTTAGCAACTCCACGCCCCCTGCCGTTAGCAGTC-------CAGGGG---AAGAGTGCCTGCCTCAGTCAAGGATGGCTGCCAGCAC---AGTCCTTGC-CCACTTTCTTGATGGGGGGTCGTG
>gene=chr20_1037000-1038000; species=equCab
catgtttttaatttacataaatgctattaatatcactgtttcttgcctttttcactcaacac---ttaaagatctagcccccgtgtgtgtgcacccatcgcttctaactcccgaaaagtccgcaaaggtggacatcctgcaggctttcctgcctgctcccctggagctggaggcaaaggttgtctctaactacccaccataaacCTCTGGCCACTTGTCGTGCAAGAGGACTTC---ACAGCTTCTGCCTGTtgcataaccaggcatggtttagtgacaagtggcagatgcctaactcaagctggtttaaacaTAGGGACA--AACAGCGTAGATTTAGATGTTCACTAGCTCATTAAGTGTCGCTCTCCTTCCACCTGAGCAACTCCACGCTCCCAGCAccctcccccccccccccCAGGGGAAAAAAAGTGCCCACAGCAGCTGCCGGTGACTGCGGGAACCA-CGGCCTGGC-CTGAGTCCTTGATGGTGGGGCCTG
>gene=chr20_1037000-1038000; species=gorGor
tatgattttaatttacataaatgctactcatattatggcttcttaccttttttccttgacactgtcttgagatctagccTGCATATGTGCGGAATCATCACTTCCAACTGCAGAAGAGTCAGCCACAGGGGGTGTCCTCTGTGCTTCCCTGCCCATCGTTCTGGTGCTGGTGGCCTAGGCTACCTCTGACTCCCCACAACAAACCTCTGACTGCTTCTTACGTAAGAGAACAC---GACAGCTCCTGCTTTTTGCATAACGAGCCGTTGTTTAGTAACAAGCGGCAGATGCCTCACTCAAGTGGATTTAGACACAGAGACAAAGAAAGTGTAGGTCTAGGTGTTCACTAACTCCTCAGGCAGCTGTCTTTCTCCATCTTATCAATTCCAAGATCCCAGCCTCCCACCTTGGCAACTGCAGGGGAAAAGAAACTCCCGAAACAGTCCCAGGTGACTTTCTGGACCATAGCCTTTGTGCTGTTTCTTTGACGGTGGGATCTG
>gene=chr20_1037000-1038000; species=panTro
TATGATTTTA-----CATAAATGCTACTCATATTATGGCTTCTTACCTTTTTTCCTTGACACTGTCTTGAGATCTAGCCTGCATATGTGTGGAATCATCACTTCCAACTGCAGAAGAGTCAGCCACAGGGGGTGTCCTCTGTGCTTCCCTGCCCATCATTCTGGTGCTGGTGGCCTAGGCTACCTCTGACTCCCCACAACAAACCTCTGACTGCTTCTTATGTAAGAGAACACAATGACAGCTCCTGCTTTTTGCATAACGAGCCGTTATTTAGTAACAAGGGGCAGATGCCTCACTCAAGTGGATTTAGACACAGAGACAAAGAAAGTGTAGATCTAGGTGTTCACTAACTCCTCAGGCAGCTGTCTTTCTCCATCTTATCAATTCCAAGATCCCAGCCTCCCACCTTGGCAACTGCAGGGGAAAAGAAGCTCCCGAAACAGTCCCAGGTGACTTTCTGGACCATAGCCTTTGTGCTGTTTCTTTGACGGTGGGATctg
>gene=chr20_1037000-1038000; species=papHam
tatgattttaatttacataaatgctattcatatcatggcttcttaccttttttccttgacaccatcttgagatctagccTGCATATGTATGGAGTCATCACTTCCAACTGCAGAAGAGTCAGCCACAGGGGGCGTCCTCTGTGCTTCCCTACCCATCGTTCTGGTGCTGGCGGCCTAGGCTACCTCTGACTCCCCACAACAAACCTCTGACTGCTTGTTACGTAAGAGAACACAATGACAGCTCCTGCTTATTGCGTAACCAGCCGTTGTTTAGTGACAAGTGGCAGATGCCTCACTCAAGTGGATTTAGACACAGAGACAAAGAAAGTGTAGATCCAGGTGTTCACTAGCTCCTCAGGCAGCTGTCTCCCTCCATCTTAGCAACTCCAAGATCCCAGCCTCCCACTTTGGCAACTGCAGGGGAAAAGAAGCTCCTGAAGCATTCTCAGGTGACTTTCTAGACTATAGCCTTTGTGCTGCTTCTTTGATGGTGGGACCTG
>gene=chr20_1037000-1038000; species=ponAbe
tatgattttaatttacataaatgctattcatattatggcttcttaccttttttcctcgacactgtcttgagatctagccTGCATATGTGTGGA---ATCACTTCCAAATGCAGAAGAGTCAGCCACAGGGGGTGTCCTCTGTGCTTCCCTGCCCATCGTTCTGGTGCTGGCGGCCTAGGCTACCTCTGACTCCCCACAACAAACCT----CTGCTTCTTATGTAAGAGAACACAACGACAGCTCCTGCTTTTTGTGTAACGAGCCGTTGTTTAGTGACAAGTGGCAGATGCCTCACTCAAGTGGATTTAGACACAGAGACAAAGAAAGTGTAGATCTAGGTGTTCACTAACTTCTCAGGCAGCTGTCTTTCTCCATCTTATCAATTCCAAGATCCCAGCCTCCCACCTTGGCAACTGCAGGGGAAAAGAAGCTCCCGAAACAGTCCCAGGTGACTTTCTGGACCATAGCCTTTGTGCTGTTTCTTTGATGGTGGGATCTG
>gene=chr20_1037000-1038000; species=rheMac
TATGATTTTAATTTACATAAATGCTATTCATATCATGGCTTCTTACCTTTTTTCCTTGACACCATCTTGAGATCTAGCCTGCATATGTATGGAGTCATCACTTCCAACTGCAGAAGAGTCAGCCACAGGGGGCGTCCTCTGTGCTTCCCTGCCCATCGTTCTGGTGCTGGCGGCCTAGGCTACCTCTGACTCCCCACAACAAACCTCTGACTGCTTGTTACGTAAGAGAACACAATGACAGCTCCTGCTTATTGCGTAACCAGCCGTTGTTTAGTGACAAGTGGCAGATGCCTCACTCAAGTGGATTTAGACACAGAGACAAAGAAAGTGTAGATCCAGGTGTTCACTAGCTCCTCAGGCAGCTGTCTCCCTCCATCTTAGCAACTCCAAGATCCCAGCCTCCCACCTTGGCAACTGCAGGGGAAAAGAAGCTCCTGAAGCGTTTTCAGGTGACTTTCTAGACTATAGCCTTTGTGCTGCTTCTTTGATGGTGGGACCTG
>gene=chr20_1086241-1087241; species=hg19
CCAATAGCTGAACCTCCAAAGGCAAGGGCTCCTCCTCTGACCCCATCAAAGGTTTTGGCATGGAGCTGGGTGCATCGGAGGCCCGGACCCAAAGCAGGACAACTTGTCTTGCTTCGGCAATTGGCACAGGGATGCTCTAAGATGACAGCTCTGTGCAGGAGGACAGCTGGGCCACAGACAAGGCGGGGAGAAGACACAGATTCAGATGAAGCTGGACTCTGCCCTGTCCTTCTCATCCTGGCCAACTTAAGACCTGACCCAGCAGTTGGGAAACATCTTTTCCTTTTCTCTTGCTAAAGTCCAGCTGGGGCCAGCCTTTTTCCACCAGGCCATGTGAGCAAGATGGAAACTATGACAGTTCTGGATGGGCTGGAGGCTGGACTTTATCCCTGCCACATCCCTGCCAGCCAGTCACCCTGACCTACCACATCCATGCCACCTGCCTGCCAGGCCATTCCCAGAGTTGCTCTGTCCTGGACAGCTTGGCAGCTGTGAAGTGC
>gene=chr20_1086241-1087241; species=bosTau
TTGACAGCTGAACCTTCAAAGGTAAGGGCCCCTCCC-TAGCCCCACCGAAGCACTTGGTATGGAGTCCAATGAACTGGA-GCCATGACCCAAAGCAGGACAACCTGCCTTGTGGCTGCAGTTGACACAAAGATGCTCTAAGATCACAAATGTGTCCAGCATGGCTGCGGGGCCATGGATAAGGCCAAGGGAACACCCTCATTCAGAAGAAAATGGCCTATGCCCCATCTTTCCCATCCTTGCCATCCTGGGGTTTAACCCAGCCATTGGGAAATATTTTTTC-TTTTTCCTTGTTAAG-------CTGGGCCAGCCCTT-TCCACCAGGCCTTGTGAGCAAGGTGGAAACTACGGTGCTTCCAGACAGGCTGGAGGCTGGACCTCATCCCTGCCATGTCCCTGATAGCCAGTGTCTCTGACCTGCCACACCCACGTCACCTGCCCACCAGGCCATTCCCAGACTTGCTCTGGCCTGGCCAGCTCAGCAGCTGTGGAGTGC
>gene=chr20_1086241-1087241; species=calJac
TTGACAGATGAACCTCCAAAGGCAATGGCTCCTCCTCTGACCTCACCAAAGGTCTTGGCATGGAGCTGGGTGCATCGGAGGCCCAGAACCAAAGCAGGACAACTTGTCTTGCTTCTGCAATTGGCACAGGGATGGTCTAAGATGACAGCTGTGGGCAGGAGGACAGCTGGACCACAGACAAGGCAGGGGGAAGACATAGATTCAGAAGAAGCTGGACTCTGCCCTGTCCTTCCCATCCTCGCCAACTCGAGACCTGACCCAGCAGTTGGGAAACATCTTTTCCTTTTCTCTTGCTAAAGTCCAGCTGGGGCCAGCCTTTTTCCACCAGGCCATGTGAGCAAGATGGAAACTATGACAGTTCTGGATGGGCTGGAGGCTGGACTTTATCCCTGCCGCATCCCTGCCAGCCAGTCACCCTTACCTACCACATCCATGCCACCTACCTGCCAGGCCATTCCCAGAGTTGCTCTGGCCTGGACAGCTTGGCAGCTGTGAAATGC
>gene=chr20_1086241-1087241; species=canFam
TTGACAGTGAAACCTCTGAAGACAGGGCCCCCTTCCTTAGCTCCACCAAAGGACTTGGCAGAGATCTGGGTGCATGGGAGACCCTGATCCAAAGTAGGACAACCTGCCTTGCAACTGCAAT-GCCACAGGGATGCTCCAAGATGACAGCTGTGTGCAGGATGACAACTAGGCTGTGGGT-AGGCAGAGGGAAAACATTGATTCAGAT-GAGCTGGTCTGGGCCTCATCCTTTCCATCCTTGCCAACCTGGAGTTTGACCCAGCAATTGGGAAACTCCTTTCTTTGTT-CCTTGTTAAAGTCCAGCCAGGGCCAGCCCTT-CCTACTAGGCT-TGTGAGCAAGGTGGAAAATATGGTGGTTCTGGATGGGCTGGAGGCTGGACTTCATCCCTGCCATGTCCCTGGTAGTCAGTTTCACTGACC-ACAATACTCACACCACCTGCTCACCAGGCCAGTCCCACAGTTCCTCTGGCCTGGCCAGCTTGGCAGCCATGGAGCAC
>gene=chr20_1086241-1087241; species=equCab
TTGACAACCGACCCCCTGAAGACAAAGGCCCCTCCTTTAGCCCCGCCAAATGACTTGGCACAGAGCTCGGTGCTTCGGAGACCCTGACCTAG---AGGACACCCTGCCTTGTGGCTGCAGTCAGTACAGGGGTGCTCTAAGATGACGGCTGTGTGCAGGATGACAGATGGGCCACGGGTAAGGCAGAGGGAAAACACTGATTCAGACAGAGCTGGCCTGTGCCCGCTCTTTCCCATTCGTGCCAGCCTGGGGTTTGACCCAGCAATTGGGAAACTCCCTTTCCTTTTTCCTTGTTAAAGTCCAGCTGGGGCCGGCCCTT-TCCAGCAGGCCATGTGAGCGAGGTGGAAAGAATGGCAGTTCTGGATGGGCTGAAGGCTGGACCTCATCCCTGCCACGTCCCTGGCAGCCAGTCTGTTTGACCTGCCACTCCCATGCCACCTGCCCACCAGGCCATTCCCAGAGTTGCTCTGGCCTGGCCAGCTGGGTAGCTGTGGAGCAC
>gene=chr20_1086241-1087241; species=gorGor
CCAATAGCTGAACCTCCAAAGGCAAGGGCTCCTCTTCTGACCCCATCAAAGGTTTTGGCATGGAGCTGGGTGCACTGGAGGCCCGGACCCAAAGCAGGACAACTTGTCTTGCTTCGGCAATTGGCACAGGGATGCTCTAAGATGACAGCTG-GTGCAGGAGGGCAGCTGGGCCACAGACAAGGCGGGGAGAAGACACAGATTCAGATGA-GCTGGACTCTGCCCTGTC---CTCATCCTGGCCAACTCAAGACCTGACCCAGCAGTTGGGAAACATCTTTTCCTTTTCTCTTGCTAAAGTCCAGCTGGGGCCAGCCTTTTTCCACCAGGCCACGTGAGCAAGATGGAAACTATGACAGTTCTGGATGGGCTGGAGGCTGGACTTTATCCCTGCCACATCCCTGCCAGCCAGTCACCCTGACCTACCACATCCATGCCACCTGCCTGCCAGGCCATTCCCAGAGTTGCTCTGTCCTGGACAGCTTGGCAGCTGTGAAGTGC
>gene=chr20_1086241-1087241; species=panTro
CCAATAGCTGAATCTCCAAAGGCAAGGGCTCCTCCTCTGACCCCATCAAAGGTTTTGGCATGGAGCTGGGTGCATCGGAGGCCCGGACCCAAAGCAGGACAACTTGTCTTGCTTCGGCAATTGGCACAGGGATGCTCTAAGATGACAGCTGTGTGCAGGAGGACAGCTGGGCCACAGACAAGGCGGGGAGAAGACACAGATTCAGATGAAGCTGGACTCTGCCCTGTCCTTCTCATCCTGGCCAACTTAAGACCTGACCCAGCAGTTGGGAAACATCTTTTCCTTTTCCCTTGCTAAAGTCCAGCTGGGGCCAGCCTTTTTCCACCAGGCCATGTGAGCAAGATGGAAACTATGACAGTTCTGGATGGGCTGGAGGCTGGACTTTATCCCTGCCACATCCCTGCCAGCCAGTCACCCTGACCTACCACATCCATGCCACCTGTCTGCCAGGCCATTCCCAGAGTTGCTCTGTCCTGGACAGCTTGGCAGCTGTGAAGTGC
>gene=chr20_1086241-1087241; species=papHam
TCAAGAGCTGAACCTCCAAAGGCAAGGGCTCCTCCTCTGAAGCCACCAAAGGTCTTGGCATGGAGCTGGGTGAATCGGAGGCCCAGACCCAAAGCAGGACAACTTGCCTTGCTTCGGCAATTGGCACAGGGATGCTCTAAGATG-CAGCTGTGTGCAGGACGACAGCTGGGCCACAGACAAGGCAGGGAGAAGACACAGATTCAGATGAAGCTGGACTCTGCCCTGTCCTTCCCATCCTTGCCAACTTGAGACCTGACCCAGCAGTTGGGAAACATCTTTTCCTTTTCTCTTGCTAAAGTCCAGCTGGGGCCAGCCTTTATCCACCAGGCCATGTGAGCAAGATGGAAACTATGACAGTTCTGGATGGGCTGGAGGCTGGACTTTATCCCTGCCACATCCCTGCCAGCCAGTCATCCTGACCTACCACATCCATGCCACCTGCCTGCCAGGCCATTCCCAGAGTTGCTCTGTCCTGGACAGCTTGGCAGCTGTGAAGTGC
>gene=chr20_1086241-1087241; species=ponAbe
TCAACAGCTGAACCTCCAAAGGCAAGGGCTCCTCCTCTGACCCCACCAAAGGTCTTGGCATGGAGCTGGGTGCATTGAAGGCCCAGACCCAAAGCAGGACAACTTGTCTTGCTTTGGCAATTGGCACAGAGATGCTCTAAGATGACAGCTGTGTGCAGGAGGACAGCTGGGCCACAGACAAGGCAGGGAGAAGACACAGA------------------------------------------CAACTTGAGACCTGACCCAGCAGTTGGGAAACATCTTTTCCTTTTCTCTTGCTAAAGTCCAGCTGGGGCCAGCCTTTTTCCACCAGGCCATGTGAGCAAGATGGAAATTATGACAGTTCTGGATGGGCTGGAGGCTGGACTTTATCCCTGCCACATCCCTGCCAGCCAGTCACCCTGACCTACCACATCCATGCCACCTGCCTGCCAGGCCATTCCCAGAGTTGCTGTGTCCTGGACAGCCTGGCAGCTGTGAAGTGC
>gene=chr20_1086241-1087241; species=rheMac
TCAAGAGCTGAACCTCCAAAGGCAAGGGCTCCTCCTCTGACCCCACCAAAGGTCTTGGCATGCAGCTGGGTGAATCAGAGGCCCGGACCCAAACCAGGACAACTTGCCTTGCTTCAGCAATTGGCACAGGGATGCTCTAAGATG-CAGCTGTGTGCAGGACGACAGCTGGGCCACAGACAAGGCAGGGAGAAGACACAGATTCAGATGAAGCTGGACTCTGCCCTGTCCTTCCCATCCTCGCCAACCTGAGACCTGACCCAGCAGTTGGGAAACAACTTTTCCTTTTCTCTTGCTAAAGTCCAGCTGGGGCCAGCCTTTTTCCACCAGGCCATGTGAGCAAGATGGAAACTATGACAGTTCTGGATGGGCTGGAGGCTGGACTTTATCCCTGCCACATCCCTGCCAGCCAGTCATCCTGACCTACCACATCCATGCCACCTGCCTGCCAGGCCATTCCCAGAGTTGCTCTGTCCTGGACAGCTTGGCAGCTGTGAAGTGC
>gene=chr20_1097176-1098176; species=hg19
ctccctgttcctttgtcacagtctagtggaaagacagtcattaaataagcaaagaaataaacacctaacatagtttcaggttatgattaatgctttgcaggaaaaaaaaaaagccagagagggattaaagacgggagaaggttattttggatggaatggtctgggaagccctctgttgaggatggtaggagtgagggatgaagccacttgaaatgaagaagcaagacatgcagatatctgggaaaagagcattccaggaagaggaacgcaaaggcccAAACAGAACACATgaaacagggaaactggctgggaagctactgcaatagtctaagtgtgagatgctggaggatcagaccagagtggaagcagtgaaggtgatgggaagtggtcagattcataatatattttgagagtggagtcaactagctttgctgttggaccagatgtagatgtgagagaagagggggagccaaggTTATTGCACGTATAAAGGGGATGAg
>gene=chr20_1097176-1098176; species=bosTau
gtcccttctcccttgtcacagtttagtggtaagccagtcatcaaattattaagcaaataaatatttagcatagtgtcaggttatgattaaagctttgcaggaaagacagcaa---ggtaagggATTAAA----------------TTTAGCTGGGAT-GTCAGGGAAGCCCTCTGCTGAGGCTGAGAGAGGTGAGGGAAGGAGTCACCTAAAATGAAGGCATAAACCATGCAGGTCTTTGTGGAAAGAGCggtccaggggaagg------------------------------------------------------------------------------------------------------cagtgggggtgagaggaagggattagatacagaacacattctgagggtaaa----------------gttggatcagatgtgggtgtgaaaggcga-gggaagtcaaggTTACTACAGTCgtgcagaggatgag
>gene=chr20_1097176-1098176; species=calJac
--------------------------------------------------------------------------------------------------------------------------------------------------------------------------------------------------------------------------------------------------------------------------------------------------------------------------------------------------------------------------------------------------------------------------------------------------------------------------------------------------------------------
>gene=chr20_1097176-1098176; species=canFam
ctctctgctccctcgtcacagtctaatgggaagacagttattaaataaacaaacaaacaaatacctgttataaggtcaggttatgattaatgctttgcaggaaagaaaccag---gataagggattaaaga--gtattacacgt-tttggat-gggt-gtcagggaagccatctggggaggccagtagaggtgagagaaagagtcacttaaaatgaagaagtgaaccatgcagatatttggggaaagagcattccaggcagagaaaggcaaagacctgaacagaacatgtgaaagtggaagcctggttaggaagctactgcaatcgtccaagtatgagatgccagaggatcagaccagagtggaggcagcagaggtggtaggaagtggtcagattcagaattcattcagacggtaaagttgactagctttgcttttgaatt---tgtgggCAcgagag--ga-cagaagtcaaggttattgcagttgtgcaggggatgag
>gene=chr20_1097176-1098176; species=equCab
------------------------------------------------------------------------------------------------------------------------------------------------------------------------------------------------------------------------------------------------------------------------------------------------------------------------------------------------------------------------------------aggtggcaggaagtagtcagattcagaatatattttgagggtaaagttgactagttttgctgttggattagacatgggtgtgagagaaga-gaggagtcaagATTATTGCAGTCGTGCTGGGGCTGAA
>gene=chr20_1097176-1098176; species=gorGor
ctccctgttcctttgtcacagtctagtggaaagacagtcattaaataagcaaagaaataaacacctaacatagtttcaggttacgattaatgctttgcaggaaaaaaaaaaagccagagagggattaaagacgggagaaggttattttggatggaatggt-tgggaagccctctgttgaggatggtagcagtgagggatggagccacttgaaatgaagaagcaagacatgcagatatctgggaaaagagcattccaggaagaggaacgcaaaggccTAAACAGAACACATgaaacagggaaactggctgggaagctactgcaatagtctaagtgtgagatgctggaggatcagaccagagtggaagcagtgaaggtgatgggaagtggtcagattcataatatattttgagagtggagtcaactagctttgctgttggaccagatgtagatgtgagagaagagggggagccaaggTTATTGCAGGTATAAAGGGGATGAG
>gene=chr20_1097176-1098176; species=panTro
ctccctgttcctttgtcacagtctagtggaaagacagtcattaaataagcaaagaaataaacacctaacatagtttcaggttacgattaatgctttgcaggaaaaaaaaaaagccagagagggattaaagacgggagaaggttattttggatggaatggtctgggaagccctctgttgaggatggtaggagtgagggatggagccacttgaaatgaagaagcaagacatgcagatatctgggaaaagagcattccaggaagaggaacgcaaaggcccaaacagaaCACATgaaacagggaaactggctgggaagctactgcaatagtctaagtgtgagatgctggaggatcagaccagagtggaagcagtgaaggtgatgggaagtggtcagattcataatatattttgagagtggagtcaactagctttgctgttggaccagatgtagatgtgagagaagagggggagccaaggTTATTGCAGGTATAAAGGGGATGAg
>gene=chr20_1097176-1098176; species=papHam
ctccctgtttctttgtcacagtctagtggaaagacagtcattaaataagcaaagaaataaatacctaatatagtttcaggttatgattagtgctttgcagggaaaaaaaaaaaacagagaggggttaaagactggagaaggtta-tttggatggaatggtctgggaagccctctattgaggatggtaggagtgagggatggagccactagaaatgaagaagcaagacatgtacatatttgggaaaagagcattccaggaagaggaatgcaaacgcctaaacagaacacatgaaagagggaaagtggttgggaagctac--------------------atgctggaggatcagaccagggtggaagcagtgaaggtgatgggaagtggtcagattcataatatattttgagagtggagccaactagctttgctgttggaccatatgtagctgtgagagaa---ggggagccaaggTCATTGCAGGTATAAAGGGGATGgg
>gene=chr20_1097176-1098176; species=ponAbe
ctccctgttcctttgtcacagtctagtggaaagacagtcattaaataagcaaagaaataaatacctaacatagtttcaggttacgattaatgctttgcaggaaaaaaaaaaagccagagaggggttaaagatgggagaaggttattttggatggaatggtctgggaagccctctgttgaagatggtaggggtgagggatggagccacttgaaatgaagaagcaagacatgcagatatttgggaaaagagcattccaggaagaggaacacaaaggccTAAATAGAACACATgaaacagggagactggctgggaagctactgcaatagtctaagtgtgagatgctggaggatcagaccagagtggaagcagtgaaggtgatgggaagtggtcagattcataatatattttgagagtggagtcaactagctttgctgttggaccagatgtagatgtgagagaagagggggagccaaggTTATTGCAGGTATAAAGGGGACGAg
>gene=chr20_1097176-1098176; species=rheMac
ctccctgtttctttgtcacagtctagtggaaagacagtcattaaataagcaaagaaataaatacctaatatagtttcaggttatgattagtgctttgcagggaaaaaaaaaaaacagagaggggttaaagactggagaaggtta-tttggatggaatggtctgggaagccctctattgaggatggtaggagtgagggatggagcctctagaaatgaagaagcaagacacgtagatatttgggaaaagagcattccaggaagaggaatgcaaaggcctaaacagaaCACATGAAAGAGGGAAAGTGGTTGGGAAGCT--------------------agatgctggaggatcagaccagggtggaagcagtgaaggtgatgggaagtggtcagattcataatatattttgagagtggagtcaactagctttgctgttggaccagatgtagctgtgagagaa---ggggagccaaggTCATTGCAGGTATAAAGGGGATGgg
>gene=chr20_1109230-1110230; species=hg19
gccaggatggtctcgatctcctgacctcgtgatccacctgccttggcctcccaaagtgctgggattacaggcgtgagccactgcacccagccaatttttgcgtttttaatagagacagggttttgctgttggccaggctggtgtcgaactcctgacctcaagtgatgggattacaggtgtgagctaccgcacctagccACCCTCAGAGTTTTAGAGTGAGCTTGGCATCACTATAAATGCACAGTTATCAAACCTTAACCGAACCTCAGAACTGCCCAGAAACCCTGTTGCATTTAATAGTATCTAATCAGCAATACCCTCTTTGAACCTATTCCAGTCCTCACAGACTTTCAAACCACTGGCCTCCACATTCTGGCCACTCCTCATTTCTCCTCCCCTCTTCCATGCAGCTTCTGTGTGAGGAGGTCTTTTACATATTCCCCTCCTGCAtgccaccctccagtgtatttcccacgcagcagttggaccagtctttcaga
>gene=chr20_1109230-1110230; species=bosTau
--------------------------------------------------------------------------------------------------------------------------------------------------------------------------------------------------------------------------------------------------------------------------------------------------------------------------------------------------------------------------------------------------------------------------------------------------------------------------------------------------------------------
>gene=chr20_1109230-1110230; species=calJac
---------------------------------------------------------gctgagattacaagcatgtgccaccacacctggctagtttttgcatttctaatagagacgaggttttgctgttggccagattggtctcgaactcctgacctcaagtgaccaaagtgttggcatgagccaccacacctggccATTGTCAGGGTTTTAGAGTAAGCTTGACATCACTATAAATTCACAGTTATCAAACCTTAACTGAACCTCACAACTACCCAGAAACCCTGTTGCATATAATAGCGTCTAATCAGCACTACCCTCTCTGAACCTATTCCAGTCCTCACAGACTTTGAAACCACCAGCCTCCATATTCTGGCCACTCCTCTTTTCTCCTCCCGTCTTCCATGCAGCTTCTA------GAGATCTTTTACATATTCCCCTCCTGcttgccactctccagtgcatttcccacatagcagtcggaccaatctttaaaa
>gene=chr20_1109230-1110230; species=canFam
----------------------------------------------------------------------------------------------------------------------------------------------------------------------------------------------------------------TTTTAGAGGAAGCTGGACATCACTGTAAAGTCCCAGTCA---------------------GAACTGCCTAGAAACTTTGTTGTATTTTAT-----CTAATTAGCAATAACCATTTTGAACCCACTCCACTCCTCTTAGGCTTGCAAACCACCTGCCTCCAGGTTGTGGCCACCCGTC--TTTTCTGCCCCTCTTCTGTGCAGCCTTTACGTGAGGAGATT---CCCTACTTCTCCTCCAGCTTACTACCTTTCAGTCAATTTCTCA--CAGTCATGGGACCTGTCTTTAAAA
>gene=chr20_1109230-1110230; species=equCab
---------------------------------------------------------------------------------------------------------------------------------------------------------------------------------------------------------CTCAG-GTTTTGGATGAAGCTTGACATTACTATAAATT--CAGTCA------------------TCAGAACTGCCTAGAAAACCTGTTGCATTTAATTGCATTTAATCAGCAATAACCATTTTGAACAAGCTCAATTCCTCTCAAACTTTCAAaccacctgcctccacattctggccacccatcttttctctttcccttttccatgcaacctttgtgtgaagcggtc----ccaacttccacttctgctcgttaccctccagtcagtttcccacacagcagttggaccagcctttaaaa
>gene=chr20_1109230-1110230; species=gorGor
gccaggatggtctcgatctcctgacctcgtgatccacctgccttggcctcccaaagtgctgggtttacaggcgtgagccactgcacccggccaatttttgcgtttttaatagagacggggttttgctgttggccaggctggtctcgaactcctgacctcaagtgatgggattacaggcatgagccaccgcacctagcCATCCTCAGAGTTTTAGAGTGAGCTTGGCATCACTATAAATGCACAGTTATGAAACCTTAACCAAACCTCCGAACTGCCCAGAAACCCTGTTGCATTTAATAGTATCTAATCAGCAATACCCTCTTTGAACCTATTCCAGTCCTCACAGACTTTCAAACCACTGGCCTCCACATTCTGGCCACTCCTCATTTCTCCTGCCCTCTTCCATGCAGCTTCTGTGTGAGGAGGTCTTTTACATATTCCCCTCCTGCATGCCACCGTCCAGTGTATTTCCCACGTAGCAGTTGGACCAGTCTT-----
>gene=chr20_1109230-1110230; species=panTro
gccaggatggtctcgatctcctgacctcgtgatccacctgccttggcctcccaaagtgctgggattacaggcgtgagccactgcgcccggccaatttttgcgtttttaatagagacagggttttgctgttggccaggctggtctcgaactcctgacctcaagtgatgggattacaggcgtgagccaccgcacctagccATCCTCAGAGTTTTAGAGTGAGCTTGGCATCACTATAAATGCACAGTTATGAAACCTTAACCAAACCTCAGAACTGCCCAGAAACCCTGTTGCATTTAATAGTATCTAATCAGCAATACCCTCTTTGAACCTATTCCAGTCCTCACAGACTTTCAAACCACTGGCCTCCACATTCTGGCCACTCCTCATTTCTCCTCCCCTC-TCCATGCAGCTTCTGTGTGAGGAggtcttttacatattcccctcctgcatgccaccctccagtgtatttcccacatagcagttggaccagtctttcaga
>gene=chr20_1109230-1110230; species=papHam
---------------------------------------------------------------------------------------------------------------------------------------------------------------aagtgttgggattacgggtgtgagccaccatgcccagccATCCTCAGGGTTTTAGAGTAAGCTTGGCATCACTATAAATGCACAGTTATGAAACCTTAACTGAACCTCAGAACTACCCAGAAACCCTGTTGCATTTAATAGCATCTAATCAGCAATACCCTGTTTGAACCTATTCCAGTCCTCACAGAATTTCAAACCACT---------------GCCACTCCTCATTTCTCCTCCCCTCTTCCACGCAACTTCTGTGTGAGGAGGTCTTTTACATATTCCCCTCCTGCAtgccaccctccagtgtatttccctcatagcagtctgaccaatctttcaga
>gene=chr20_1109230-1110230; species=ponAbe
gccaggatggtctcgatctcctgacctcatgatccacctgcctcggcctcccaaagtgctgggattacaggcgtgagccactgtgcctggccaatttttgcatttttaatagagacggggttttgctgttggccaggctggtttcgaactcctgacctcaagtgatgggattacaggcgtgagccacagcacctagccATCCTCAGAGTTTTAGAGTGAGCTTGGCATCACTATAAATGCACAGTTATGAAACCTTAACCGAACCTCAGAACTGCCCAGGAACCCTGTTGCATTTAATAGTATCTAATCAGCAATACCCTCTTTGAACCTATTCCAGTCCTCACAGACTTTCAAACCACTGGCCTCCACATTCTGGCCACTCCTCATTTCTCCTCCCCTCTTCCACACAGCTTCTGTGTGAGGAGGTCTTTTACATATTCCCCTCCTGcttgccaccctccagtgtatttcccacatagcagttggagcagtctttcaga
>gene=chr20_1109230-1110230; species=rheMac
---------------------------------------------------------------------------------------------------------------------------------------------------------------aagtgttgggattacgggtgtgagccaccatgcccagccATCCTCAGGGTTTTAGAGTAAGCTTGGCATCACTATAAATGCACAGTTATGAAACCTTAACTGAACCTCAGAACTACCCAGAAACTCTGTTGCATTTAATAGCATCTAATCAGCAATACCCTGTTTGAACCTATTCCAGTCCTCACAGAATTTCAAACCACTGGCCTCCACATTCTGGCCACTCCTCATTTCTCCTCCCCTCTTCCACGCAGCTTCTGTGTGAGGAGATCTTTTACATATTCCCCTCCTGCAtgccaccctccagtgtatttccctcatagcagtctgaccaatctttcaga
>gene=chr20_1207030-1208030; species=hg19
CAGTTTCCCTCTGTGAGCACCCGGCCCGGAACTCTGAGGAGTCGTCTGTGGAGGAGCCTTTGGCGTCCCCCTGCCCCTGAGCGTGGCCGTCAGCTCTTCCCAGCCCCTGCACTTTGCTTTCCCCTCCCTCACGCCCGGAAGGgtctcgccctgcccggctcagccctctctccccacgcccctctcccagggtccccgcccggtccccttccgaccccttcctccctcccttcgctccctccccgccaccgccgccaccctgcccTTTGCGGGCCGGTTTCCACGGAGTGGCCCCATCCCGGTGGCTTCACGTTGCACGAAGTCAGTTCAATCTGGAGACTGAAAAAGCCTCCGGGACGTGGGGCGGGAGGGTGCGGGGGGAGTTTGTGTGCGTATTTTGTGGGGAGGGGAAAAAGGTTAGGTAATATGTGCTCGGGAAAATCAATGTCTCAGGAATAGCAAATCTCAGGGTTTGGGTTTTTTCTTTGTTTGTTTTCTCT
>gene=chr20_1207030-1208030; species=bosTau
CAATGTCTCCCTCTGAGCCTCGGGCCTTCAACTCTGAGGAATCGTGTGTGGAGGAAGCCCTA-GACGTCCGTGTCCTTGATGCTCGTTGTCTTCTCCTCACAC-CCCTACCCCCACCCAACCCCTTCCTCTTCCCCGGAAGGAG--TACCCTTCATGGCTCTTCCCCCA-------------------------CCACCCCCGTCCACTTTCTGCCCCTTCATCC---------TGCCCTCACCGC----------------CCTCACTCGGGACCCTTCCCACGAATTAAGCCCACTCC------CTGGCTTCCCACGTA-----------------------------------------------------------------------------------------------------------------------------------------------------------------------------------
>gene=chr20_1207030-1208030; species=calJac
CAGTTTCCCTCCTTGAGCACCCGGCCTTGAACGCTGAGGAGTCTTCTGTGGAGGAGCCTTTGGCGTCCCTCTGCCCCTGAGAGTGGCCGTCA--------------------------------------------------------------------------------------------------------------------------------------------------------------------------------------CGGTTCCCACAGAGTGGCCCCGTCGCATTAGCTTCACTGTGCACGAAGTCAGTTCAATCTAGAGCTAGAAACAGCCTCCAAGACGTGGGG-------------------TTTGTGTGCATAGTTTGTGGGGAGGGGGAAAAGGGTAGGTAATATGTGCTCGGGAAAATCAATGTCTCAGGAATAGTAAATCGCAGGGTTCGGGGTTTTT-----------------
>gene=chr20_1207030-1208030; species=canFam
CAGGGTCT----CGGGGCCGCCGGCCTTGACGGCTGAGGAGGAGTCTGTGGAGGAAGCCCCCGGGCGTCCTTGC-CCTCGCGCTCGC----GCCTTCGCCTCG-CCTCGTGGACGCCCCCCCCCTTCCTCGTCCCCTGAAGCAG--CGCCC----GGGCTCTCCCCGCC-------------------------CCTGCCCCGTCGGCTTTGCGcccctcccccg---------ctcccccccctc----------------ccctcctcTGGCCCCGGTTCCTGTTTCTCCTCAGCCTC------TCGGCTTG-CGCGAAGCCAGGCCAATCTAGAA------ATAACCCCCGGGACTT-------------------------TGAGGGGGTACTTTGGGGGGGGGTG-----GGGGGTGGAGAGTGTGCTCGGGAAAATCCGTGTCTCAGGAAAATTAAATCGCAGGGTTG-----------------GTTTTTCCT
>gene=chr20_1207030-1208030; species=equCab
--------------------------------------------------------------------------------------------------------------------------------------------------------------------------------------------------------------------------------------------------------------------------------------------------------------------------------------------------------------------------------------------T--GCCGAGGCTGCATTTTGGAGTGGAGGG-----GGCAGGGGAGAG-GTGCTCAGGAAAGCCAATGTCTCAGGAAAACTTCACTGGGAGGTTTTTTTCTT-------------------
>gene=chr20_1207030-1208030; species=gorGor
--------------------------------------------------------------------------------------------------------------------------------------------------------------------------------------------------------------------------------------------------------------------------------------------------------------------------------------------------------------------------------------------------------------------------------------------------------------------------------------------------------------------
>gene=chr20_1207030-1208030; species=panTro
CAGTTTCCCTCTGTGAGCACCCGGCCCAGAACTCTGAGGAGTCGTCTGTGGAGGAGCCTTTGGCGTCCCCCTGCCCCTGAGCGTGGCCGTCAGCTCTTCCCAGCCCCGGCACTTTGCTTTCCCCTCCCTCACCCCCGGAAGGgtctcgccctgtccggctcagccgtctctccccactcccctctcccagggtccccgcccggtctccttccgaccccttcctccctcccttcgctccctccccgccaccgccgccaccctgcccTTTCCGGGCCGGTTTCCACGGAGTGGCCCCATCCCGGTAGCTTCACTTTGCACGAAGTCAGTTCAATCTGGAGATTGGAAAAGCCTCCAGGACGTGGGGCGGGAGGGTGGGGGGGGAGTCTGTGTGCATATTTTGTGGGGAGGGGAAAA-CGTTAGGTAATATGTGCTCGGGAAAATCAATGTCTCTGGAATAGTAAATCTCAGGGTTTGGGTTTTTTCTTTGTTTGTTTTCTTT
>gene=chr20_1207030-1208030; species=papHam
CAGTTTCCCTCTGTGAGCACCCGGCCCTGCATTCTGAAGAGTCGTCTGTGGAGGAGCCTTTGGCGTCCCCCTGCCCCTGAGGGTGGCCGTCAGCTCCTCCCAG-CCCAGCACTTTGctttcccctccctcaccccccgaagggtctcgccctttctggctcactcctctcctcccactcccctctcccaggatccccgcctggtctccttccggccccttcctcc---------ctccctcccc---------gccaccctgcccttccctGGCAGGTTCCCACGGATTGGCCCCATCCCGTTAGCTTCACTTTGCACGAAGTCAGTTCAATCTAGAGATAGAAATAGCCTCCAGGACGTGGGGGGGGTGAGGTGGGGGGGAGTTTGTGTGCATATTTTGTGGCGAGGGGAAAAAGGGTAGGTAATATGTGTTTGGGAAAATCAATGTCTCAGGAATAGTAAATCGCAGGATTTGGGGTTTCTGCttttttttttttttt
>gene=chr20_1207030-1208030; species=ponAbe
CAGTTTCCCTCTGTGAGCAGCCGGCCCAGAACTCTGAGGAGTCGTCTGTGGAGGAGCCTTTGGCGTCCCCCTGCACCTGAGGGTGGCCGTCAGCTCTTCCCAG-CCCGGCACTTTGCTTTCCCCTCCCTCACCCCCGGAAGAGTCTCGCCGTCTCTGGCTCAGccctctctccccactcccctctcccagggtcccccccccgtctccTTCGGACcccttcctccctccctccgctccctcccCGCCAGCGCGGCCACCCTGCCTTTCCCGGGCCGGTTTCCACGGAGTGGCCCCATCCCGTTAGCTTCACTTTGCACGAAGTCAGTTCAATCTAGAGACAGAAAAAGCCTGCAGGACGTGGGGCGGGAGGGGCGGGGGGGAGTTTGTGTGCATATTTTGTGGGGGTGGAAAAAAGGGTAGGTAATATGTGCTCGGGAAAATCAATGTCTCAGGAATAGTAAATCGCAGGGTTTGGGTTTTTTGTTTGT---TTTTCTTT
>gene=chr20_1207030-1208030; species=rheMac
CAGTTTCCCTCTGTGAGCACCCGGCCCTGCATTCTGAGGAGTCGTCTGTGGAGGAGCCTTTGGCGTCCCCCTGCCCCTGAGGGTGGCCGTCAGCTCCTCCCAG-CCCAGCACTTTGCTTTCCCCTCCCTCACCCCCCGAAGGGTCTCGCCCTTTCTGGCTCActcctctcctcccactcccctctcccagggtccccgcctggtctccttccggccccttcctcc---------ctccctccccgccaccgccgccaccctgcccttcccGGGCAGGTTCCCACGGATTGGCCCCATCCCGTTAGCTTCACTTTGCACGAAGTCAGTTCAACCTAGAGATAGAAATAGCCTCCAGGACGTGGGGGGGGTGAGGTGGGGGGAAGTTTGTGTGCATATTTTGTGGCGAGGGGAAAAAGGGTAGGTAATATGTGTTTGGGAAAATCAATGTCTCAGGAATAGTAAATCGCAGGATTTGGGGTTTCTGCttttttttttttttt
>gene=chr20_1456148-1457148; species=hg19
TTTAGAGGGAAGCCCGGTGCAAAGAAGGGAATTTCACTAGGTGGACCAAAACCAGATGTAGGGATCTAGGAGTTTGTCATGAGGCCTGGGGGCACCTAGAGGCTGGGACTGGAGGTAGGGAAATGGTTGAGGAGCCCTGGCTCCTCTCCAACTCAGAGGGTCCTCACTCTGGGGCTGACCCCTCACTCTTGACCCTTGCTCCATGCTAAGGTGTTCATGGCTCCTGCTGGGCCTGTGGTCTTGACATCTTCTTGCCCAGGGCTCCTCCGAGAGGTAGCCAGGGCCAGTAGGAGTGCAGCCAAGGTAATTGCCTTCAGCCCCAGGACCACAGGTGCGAACACAACCAGGAGGCCTGGGAGGCACAGGAGAGAGCTCAGGCGGGACCCGTGGTGAGGGCCCCACAGCCCACGCCTCATTGCTGCCCATGGGCAAGGTCACATCCTGCTGCTGTATAACCTCTGGAGCTGTATCCTTTCTACATTGAAAGAGGAGATCAAAGA
>gene=chr20_1456148-1457148; species=bosTau
-ACAGAAGGGAGCCCAGTGACAAATAGAGAATTTCACCAGGTGAA-------CAGGCATCAGGATCCTGGAGTTCATCGTGAGGCTTGAAGGCAGCTGGGAGCTGGCATGGGAGGCAGAGAAATGATTAGGGATTCCTGGGCCCTCT----CTTAGAGGA--CCCACTCTAGGGCTGACCAGTCAT-------CCATGACCCATGCTAAGACGAGCACACCT-CTTCTGGGCCTGGAGTTCTGATGTCTTCTTGTCAAGGGCTTCTCCAGCAGACAACCAGGGCCAGCAAGAGTGCAGCCAAGGTCACTGTTTTCAGTCCCAGGACCGCAAGTGTGAGGACAGACAGGAGCCCTGGGAGACACAGAGGAAAGCTCAGGAAGGACCCCGGGTGAGCCCCCAACAGCCCACAACTCAGTGCCCCT-AT-GGTGAAGCTGAGCCTAGCTTCTGTATAGCCTGCGGGGCCACATCCCTTCTACAGCTAA---AGAGATCATAGA
>gene=chr20_1456148-1457148; species=calJac
TTCAGAGGGAAGCCTGGTGCAAAGAGGGAAATTTCACTAGGTGAACCAAAAGCAGATGTACAGATCTCGGAGTTTGTCATGAGCCCTGGGGGCATCTGGAGGCTGGGACTGGAGGCAGGGAAGTGGTTGAGGAGCCCTGGCTCCTCTCTGACTCAGGAGATCCCCATTCTGGGGCTGACCCCTCACTTTTGAACCTTGCTCCATGCTAAGGTGTTCATGGCT-CTGCTGGGCCTGTGGTCTTGAAATCTTCTTGCCCAGGTCTCCTCTGACAGGTAGCCAGGGCCAGTAGAACTGCAGCCAAGACCATCGCCTTCAGCCCCAGGACCACAGGCGTGAACACAACCAGGAGGCCTGGGAGACACAGGAGAGAGCTCAGGCAGGACCTGTGGCAAGGGCCCCACAGCTCACACCTCAGTGCTGCTCATGGGCAAGGTCGCTTCCTGCTGCTGTATAACCTCCGGAGCTGTATCCTTTCTACAGTGACAGAGGTGATCAAAGG
>gene=chr20_1456148-1457148; species=canFam
ATCAGAAGGGAGTTCAGTGCCCAGTGGGGGACTTCACCAGGTGAGTGGAAACCAGGTATGTGGATCCCGGAGTTTGGCATGAGTCCTGGGGGCCTCTGGAGGTTGAGATCAGAGGCAGAGAAATGGTTGGGGAGCCTTGGCCTCCCTCTGATTCAGAGGA--CCCACTCTGGGGCCGACCCCTCAcccatgccccatgccccatGCTAATGTGGGCCCAGTT-TTGCTGGGCCTGGAGTCTTGACGTCTTCTTGCCATGGTCTCCTCTGGCAGGCAACCAGGACCAGCAGGAGTGCAGCCAGGGTTGTTGCCTTCAGCCCCAGGACCAGAGATGTGAACACAGACAGGAGGTCTGGAGGACACAGGGGAGAACTCAGGAAGGACCCTGGGTGATTCCCCAATAGTCCAGACCTCAGTGTCCCC-AC-AGGGAAGTTGGCCCCAGCTGCT------------GGGCCACATTCTTTGTACACTGAGAGAGGAGACCAAAGA
>gene=chr20_1456148-1457148; species=equCab
ATTGGAGGGGAGCGCTGTGCCAAGTGGGGAATTTCACCAGGTGAACCAAAACCACGTGTAGGGATCCTGGAGTTCATCATGAGGCCTGGGGGTATCTGGAGGCTGGGATTGGAGGCAGAGAAATGACTGGGGAGCC-CAGCCCCTCTCCTACTCAGAGAA--CCCACTCAGGGGCTGACCCTTCACCCATGCCCCACGCCGCATGCTAAAATGAGCACAGCT-CTGCTGGGCCTGGGGTCCTGCAGTCTTCTTGCCGAGGGTTCCTCCGGCGGACAGCCAGGGCCAGCAGGAAGGCAGCCAAGGTCACTGCCTTCAGCCCCAGGACCACAAGTGTGAGCACAGACAGGAGGCCTAGGGGACACAGGGGAGAGCTCAGGGAGGACCCCGGGTGAATCCCCCACAGCCCACACCTCAGTGCCCCC-GT-GGTGAGGTTGGGCCCAACTGCTGTATAACCTCTGGGGCCACATCCTTTCTACGTTGTG---GGGAGTCAAAGA
>gene=chr20_1456148-1457148; species=gorGor
TTTAGAGGGAAGCCCGGGGCAAAGAAGGGAATTTCACTAGGTGGACCAAAAGCAGATGTAGGGATCTAGGAGTTTGTCATGAGGCCTGGGGGCACCTAGAGTCTGGGACTGGAGGTAGGGAAATGGTTGAGGAGCCCTGGCTCCTCTCCAACTCAGAGGGTCCTCACTCTGGGGCTGACCCCTCACTCTTGACCCTTGCTCCATGCTAAGGTGTTCATGGCTCCTGCTGGGCCTGTGGTCTTGATATCTTCTTGCCCAGGGCTCCTCCGAGAGGTAGCCAGGGCCAGTAGGAGTGCAGCCAAGGTAATTGCCTTCAGCCCCAGGACCACAGGTGCGAACACAACCAGGAGGCCTGGGAGGCACAGGAGAGAGCTCAGGTGGGACCCGTGGTGAGGGCCCCACAGCCCACGCCTCAGTGCTGCCCATGGGCAAGGTCACATCCTGCTGCTGTATAACCTCTGGAGCTGTATCCTTTCTACATTGAAAGAGGAGATCAAAGA
>gene=chr20_1456148-1457148; species=panTro
TTTAGAGGGAAGCCCGGTGCAAAGAAGGGAATTTCACTAGGTGGACCAAAACCAGATGTAGGGATCTAGGAGTTTGTCATGAGGCCTGGGGGCACCTAGAGGCTGGGACTGGAGGTAGGGAAATGGTTGAGGAGCCCTGGCTCCTCTCCAACTCAGAGGGTCCTCACTCTGGGGCTGACCCCTCACTCTTGACCCTTGCTCCATGCTAAGGTGTTCATGGCTCCTGCTGGGCCTGTGGTCTTGACATCTTCTTGCCCAGGGCTCCTCCGAGAGGTAGCCAGGGCCAGTAGGAGTGCAGCCAAGGTAATTGCCTTCAGCCCCAGGACCACAGGTGCGAACACAACCAGGAGGCCTGGGAGGCACAGGAGAGAGCTCAGGCGGGACCCGTGGTGAGGGCCCCACAGCCCACGCCTCAGTGCTGCCCATGGGCAAGGTCACATCCTGCTGCTGTATAACCTCTGGAGCTGTATCCTTTCTACATTGAAAGAGGAGATCAAAGA
>gene=chr20_1456148-1457148; species=papHam
TTTAGAGGGAAGCCCAGTGCAAAGAGGGGAATTTCACTGGGTGGACCAAAACCAGATGTAGGGATCTAGGAGTTCGTCATGAGGCCTGAGGGCATCTGGAGGCTGGGACTGGAGGTAGGGAAATGGTTGAGGAGCCCTGGCTCCTCTCCAACTCAGAGGATCCCCAGTCTTGGGCTGACCCCTCACTCTTGACCCTTGCTCCATGCTAAGGTGTTCATGGCTTCTGCTGGGTGTGTGGTCTTGACATCTTCTTGCCCAGGGCTCCTCCGAGAGGTAGCCAGAGCCAGGAGGAGTGCAGCCAATGTAATTGCCTTCAGCCCCAGGACCACAGGTGCAAACACAACCAGGAGGCCTGGTAGGCACAGGAGAGAGCTCAGGCGGGACCCATGGTGAGGGCCCCACAGCCCACACCTCAGTGCTGCCCATGGGCAAGGTCACATCCTGCTGCTGTATAACCTCTGGAGCTGTATCCTTTCTACATTGAAAGACGAGATCAAAGA
>gene=chr20_1456148-1457148; species=ponAbe
TTTAGAGGGAAGCCTGGTGCAAAGAAGGGAATTTCACTAGGTGGACCAAAACCAGATGTAGGGATCTAGAAGTTTGTCATGAGGCCTGGGGGCACCTGGAGGCTGGGACTGGAGGTAGGGAAATGGTTGAGGAGCCCTGGCTCCTCTCCAACTCAGAAGATCCCCATTCTGGGGCTGACCCCTCACTCTTGACCCTTGCTCCATGCTAAGATGTTCATGGCTCCTGCTAGGCCTGTGGTCTTGACATCTTCTTGCCCAGGGCTCCTCCGAGAGGTAGCCAGGGCCCGTAGGAGTGCAGCCAAGGTAATTGCCTTCAGCCCCAGGACCACAGGTGCGAACACAACCAGGAGGCCTGGGAGGCACAGGAGAGAGCTCAGGCGGGACCCGTGGTGAGGGCCCCACAGCCCACACCTCAGTGCTGCCCATGGGCAAGGTCACATCCTGCTGCTGTATAACCTCTGGAGCTGTATCCTTTCTACATTGAGAGAGGAGATGAAAGA
>gene=chr20_1456148-1457148; species=rheMac
TTTAGAGGGAAGCCCAGTGCAAAGAGGGGAATTTCACTGGGTGGACCAAAACCAGATGTAGGGATCTAGGAGTTCGTCATGAGGCCTGAGGGCATCTGGAGGCTGGGACTGGAGGTAGGGAAATGGTTGAGGAGCCCTGGCTCCTCTCCAACTCAGAGGATCCCCAGTCTTGGGCTGACCCCTCACTCTTGACCCTTGCTCCATGCTAAGGTGTTCATGGCTTCTGCTGGGTCTGTGGTCTTGACATCTTCTTGCCCAGGGCTCCTCCGAGAGGTAGCCAGAGCCAGGAGGAGTGCAGCCAATGTAATTGCCTTCAGCCCCAGGACCACAGGTGCAAACACAACCAGGAGGCCTGGTAGGCACAGGAGAGAGCTCAGGCGGGACCCATGGTGAGAGCCCCACAGCCCACACCTCAGTGCTGCCCATGGGCAAGGTCACATCCTGCTGCTGTATAACCTCTGGAGCTGTATCCTTTCTACATTGAAAGACGAGATCAAAGA
>gene=chr20_1496395-1497395; species=hg19
GGGGCTGAGGCACAGCCCATGATTTTCTCACACCTCTCCTTAGAGTCTACCTCAAGGGTGCTGTCTTCATACCAGCTCTCTCTGTTTCTTCCTCCTTAAGTGCCCCCTCTCCTGCCCTGACCAGGGAACCTGCCTCTTTGTACATCCTCAGGCTGAATGAGAGACAGAGGAAGGTCAAGGGGATAGCGGTGCAACTCTCGGGGACCCTATGGATCAACACCCATTCAAGGTACAGGAGAAATGGGAGGGCTCCACAGCCTTCTTCTCACAGTGCCCCTGTCAGCTGGAGTCCCACCCTTGGGAGCCTAATCCCATCTAGGGTCCCCCCTTACCTGGAAGAAAGGCTCCTCCTAAGGACACAGATGGCAGAAAGTTCCAGCAAAGGAGCAGGAAGGAGTTGCACACAGGGGTACCTGGTGACAGAACAATGTCAGGATGAGGCTAGATCCTGTTTCCACTAGACCCCCAAGCAGGCTCAGCCCCACCCCTGACTCAGGTCC
>gene=chr20_1496395-1497395; species=bosTau
--------------------------------------------------------------------------------------------------------------------------------------------------------------------------------------------------------------------------------------------------------------------------------------------------------------------------------------------------------------------------------------------------------------------------------------------------------------------------------------------------------------------
>gene=chr20_1496395-1497395; species=calJac
GGGGCTGAGGCACAGGCCATGATTTTCTCACACCTCTCCTTAGAGTCTACCTCAAGGGTGTTGCCTTCATACTAACTCTCTCTGTTTCTTCCTCCCTAAATGGCACCTCTCCTGCCCTGACCAGGGAACCTGCATCTTTGCATGTCCTCAGGCTGAATGAGAGACAGAGGAAGATTAAGGGGATAGAGGTGCCAGTCTCAGGGACCCTCTGGATCACCACCTGTTGAAGGTAAAGGAGAAATTGGAGGGTCTCACAGCCTTCTTCTCACAGTGCCCCTGTCAGCTGGAGTCCCACCGCTGGGAGTCTGATCCCATCTCAGGTCCCCCCTTACCTGAAAGAAGGGCTCATCCTAAATACATAGATCGTAGAAAGTTCTAGCCAAGGAGCAGGAGGGAGTTGCACCCAGGGGTACCTGGAGATAGAACAAT-----------------------------------------------------------------------
>gene=chr20_1496395-1497395; species=canFam
GGGACTGGGGCAAAGCCCTTG---TTCTCAGGCTTCTCTTCATAGATCACCCCAAGAGTGTAGTTTCCATATTAA----------GTATCCTTCCTGGGGTGCTA---CCCCTGCCCAGAACAGGGAGCCTGCATCTTTGTGCATCTTCAGCCTGGAAGAGGGGCAGAGGAAGATTGAAAGGATTGGGGCACAGTTCTTAGAGACACTCTGGATCCACATACCTTCAAGGTCGGTATGAAATGG--------------CTTCTTCTCACAGTGCCCCCTTGGCCTGGAGTCCTGCCCCTGGAAACCCACCTCTCTCTGAGGTCCCC-CTTACCTGGAAGGGAATCTCCTCTTGAGGACACAGATGGTGCAAAGTTCCAGCCAAGCAGGGAGGGGGCGCTGAATGCTCTGGCTTCT------GGAAAGATATGGGGACGAACTTGGTTCCGGCTCCCTCTCAACCCTTAGGCAGGCCTAGCCTCACCTAAGACTCCGGTCT
>gene=chr20_1496395-1497395; species=equCab
GGGACTGGGTGAA--CTCTTGTTCTTCTCAGACCTCTGCTCAGAGGCCACCTCAAGAGTGCTCCCTTCATACTGGCTCCA-ATCTGTCTCCCTCCTTAAATgccc---cccccgccccGCACCAGGAGCCTGCATGTTTGTTTATCCTCAGACTGGAGGAGAGGCAGAGGAAGG-AGGAAGATTTGGGGCGCAACTCTCAGGAACCCTCTGGATCAACATGCGTTC-AGGTGGAGATGAAATTGGAGTGCCTTAAG-CCTTCTCCTCACAATGCCCCCTTCGCCTGGAGTCCCACCTCTGGGAGTCCACTCCTACCTGGGGTCCCC-CTTACCTGGAAAGGAGGCTCCTCCTGAGGACATAGATGATGGAAAGTTCCAGCCAAGCAGGAAGAGGGAGCTGCATTCTCTGGCGCCT-GTGACTG-AAGATAGCAGGATGAGCTT-GTTCCTGCTTTTGATCAGCCCCCAGGCAGGCTCAGCCCCACCCCAGATTCAGGTAC
>gene=chr20_1496395-1497395; species=gorGor
GAGGCTGAGGCACAGCCCATGATTTTCTCACACCTCTCCTTAGAGTCTACCTCAAGGGTGCTGTCTTCATGCCAGCTCTCTCTGTTTCTTCCTCCTTAAGTGCCCC-TCTCCTGCCCTGACCAGGGAACCTGCCTCTTTGTACATCCTCAGGCTGAATGAGAGAC--AGGAAGGTCAAGGGGATAGCGGTGCAATTCTCAGGGACCCTATGGATCAACACCCATTCAAGGTACAGGAGAAATGGGAGGGCCCCACAGCCTTCTTCTCACAGTGCCCCTGTCAGCTGGAGTCCCACCCTTGGGAGCCTAATCCCATCTAGGGTC-CCCCTTACCTGGAAGAAAGGCTCCTCCTAAGGACACAGATGGC-GAAAGTTCCAGCAAAGGAGCAGGAAGGAGCAGCAAACAGGGGTACCTGGTGACAGAACAATGTCAGGAT-AGGCTAGATCCTGTTTCCACTAGACCCCCAAGCAGGCTCAGCCCCACCCCTGACTCAGGTCC
>gene=chr20_1496395-1497395; species=panTro
GGGGCTGAGGCACAGCCCATGATTTTCTCACACCTCTCCTTAGAGTCTACCTCAAGGGTGCTGTCTTCATACCAGCTCTCTCTGTTTCTTCCTCCTTAAGTGCCCCCTCTCCTGCCCTGACCAGGGAACCTGCCTCTTTGTACATCCTCAGGCTGAATGAGAGACAGAGGAAGGTCAAGGGGATAGCGATGCAATTCTCAGGGACCCTATGGATCAACACCCATTCAAGGTACAGGAGAAATGGGAGGGCCCCACAGCCTTCTTCTCACAGTGCCCCTGTCAGCTGGAGTCCCACCCTTGGGAGCCTAATCCCATCTAGGATCCCCCCTTACCTAGAAGAAAGGCTCCTCCTAAGGACACAGATGGCAGAAAGTTCCAGAAAAGGAGCAGGAAGGAGTTGCACACAGGGGTACCTGGTGACGGAACAATGTCAGGATGAGGCTAGATCCTGTTTCCACTAGACCCCCAAGCAGGCTCAGCCCCACCCCTGACTCAGGTCC
>gene=chr20_1496395-1497395; species=papHam
GGGGCTGAGGCACAGCCCATGATTTTCTCATACCTCTCCTTAGAGTCTACCTCAAGGGTGTTGTCTCCATACCAGTTCTCTCTGTTTCTTCCTCCCTAAGTGCCCTCTCTCCTGCCCTGACCAGG-----------------------CTGACTGTGCGAGAGACAAAGGAAGGTCAAGGGGATAGTGGTGCAATTCTCAGGGACCCTCTGGATCAACACCCATTCAAGGTACAGGAGAAATGGGAGGGCCCCACAGCCTTCTTCTCACAGTGCCCCTGTCAGCTGGAGTCCCACCTTTGGGAGCCTAATCCCATCTGGGGTCCCCCCTTACCTGGAAGAAAGTCTCCTCCTAAAGACATAGATGGCAGAAAGTTCCAGCCAAGGAGCAGGAGGGAGTTGCACACAGGGGTACCTGGTGACAGAACAATGTCAGGATGAGGTTGGATCCTGTTTCCATTAGACCCCCAAGCAGGCTCAGCCCCACCTCTAACTCAGGTCG
>gene=chr20_1496395-1497395; species=ponAbe
GGGGCTGAGGCACAGCCCATGATTTTCTCACACTTCTCCTTAGAGTCTACCTCAAGGGTGTTGTCTTCATATCAGCTCTCTCTGTTCTG---TCTCTAAGTGCTCCCTCTCCTGCCCTGACCAGGGAACCTGCCTCTTTGTACATCCTCAGGCTGAATGAGAGACACAGGAAGGTCAAGGGGATAGCAGTGCAATTCTCA-GGACCTTCTGAATCAACAACCATTCAAGGTACAGGAGAAATTGGAGGGCCCCACAGCCTTCTTCTCACAGCACCCCTGTCAGCTGGAGTCCCACCCTTGGCAGCCTAATCCCATCTGGAGTCCCCCCTTACCTGGAAGAAAGGCTCCTCCTAAAGACACAGATGGCAGAAAGTTCCAGCAAAGGAGCAGGAGGGAGTTGCACACAGGGGTACCTGGTGACAGAACAATGTCAGGACGAGGCTGGATCCTGTTTCTGCTAGACCCCCAAGCaggctcagccctacccctgactcaggtcc
>gene=chr20_1496395-1497395; species=rheMac
GGGGCTGAGGCACAGCCCATGATTTTCTCATACCTCTCCTTAGAGTCTACCTCAAGGGTGTTGTCTTCATACCAATTCTCTCTGTTTCTTCCTCCCTAAGTGCCCTCTCTCCTTCCCTGACCAGGGAACCTGCCTCTTTGCACATCCTCAGGCTGACTGAGAGACAAAGGAAGGTCAAGGGGATAGTGGTGCAATTCTCAGGGACCCTCTGGATCAACACCCATTCAAGGTACAGGAGAAATGGGAGGGCCCCACAGCCTTCTTCTCACAGTGCCCCTGTCAGCTGGAGTCCCACCTTTGGGAGCCTAATCCCATCTGGGGTCCCCCCTTACCTGGAAGAAAGTCTCCTCCTAAAGACATAGATGGCAGAAAGTTCCAGCCAAGGAGCAGGAGGGAGTTGCACACAGGGGTACCTGGCGACAGAACAATGTCAGGATGAGGTTGGATCCTGTTTCCATTAGACCCCCAAGCAGGCTCAGCCCCACCTCTAACTCAGGTCG
>gene=chr20_1912241-1913241; species=hg19
GCAGCCAGCTTCGGCTTTGGCTTGCTGGGATCAGACATTTTCCAGAGGACGTTGGTGTGAGTAACAGCTGAGCACCTCAGGGAGGCTGCAAGCGGGGAGGCTGCCACTTTGAGCTCAAGGGGTTCTTCAGGTTGCAGGGCTGGTGGAGGGATTGGCTCTCTCTAACTCCCTGGGTTAGGAATGTACAGACAGAATATTGTCTGTAATCTTCCCCAGCTCAGATGAGAGAAAAATGTGTCTCTGCTCCCTTAATGGGGCACTGATCATTCGATCAGCCATTTATTCACTTGTCAGACATTCACTGCATTTATTCTTGGAATATTTAGGGCTTCCCTGAGTCTttcatttattcgtcgggactgagcctaactcagtgccaagccttgagcagagggttgcaaaggggagcagaaaaggcccacccctggtctcatggcacttaagagccagtgagaaagattcattcattcattcattcattcattcattcaGcaaataca
>gene=chr20_1912241-1913241; species=bosTau
GCTGCCAGCTTCAGC-TCGGCTGGCTGGGATCAGACACTTTGCAGAGAATGTTGGCGTGGGTAATAAGCCAGCTTCCC-GGGAGGGGGAGGGGCAGTGGGCCTCTGCTTTGAACTCAAAGGGCCCATCAGGTTGCAGGGCCAGTGGGAGGACTGGCTATTTCTAACTCCCTGGGTTAGGAACGTACAGG-AGAACAT----TGTAATCCTCCCCAGCTCAGATGAGAGGAAAATGTGGCTCTGCTCCCTTAATTGGGCACTGGTCATTTCGTTGGCCATTTGTTCACTTGTCAGACATTCACTGCGTTTATTCTTAGAATAGTTAAGGCTTCCCTGATTCTTTCATTTATTCATCTGGATTGAGC----------ACCAGGCCTTAAGCTGGGGGTTGCAAAAAGGAATAAAAA-GACACAGCCCCGGTCG-GTTGCACTTTTGATCTGATTGGAGAGATT--------CGttcattcattcaaca--------aacatc
>gene=chr20_1912241-1913241; species=calJac
GCAGCCGGCTTCAGCTCTGGCTTGCTGGGATCAGACACTTTGCAGAGGACGTTGGTGTGAGTAACAGCTGAGCACCTCAGGGAGGCTGCAAGCCAGGAGGCCGCCACTTTGAGCTCAAAGCATTCTTCAGGTTGCAGGGCTGGTGGAGGGATTGGCTCTCTCTAACTCCCTGGGTTAGCAATGTACAGACGGAACACTGTCTGTAATCTTCCTCAGCTCAGACTAGAGAAAAATGTGTCTCTGCTTCCTTAATTGGGCACTGGTCATTCGATCAGCCATTTGTTCACTCATCAGACATCCACTGCGTTTATTCTTGGAATATTTAGGGCTTCCCTGAGTCTttcatttattcatctggactgagcccaactcagtgccaagccttgagctgggggttgcaaaggggagcagaaaaggcccaaccctggtctcatgacacttcagagccagtgagaaag-TTCATTCAT--------------------------------
>gene=chr20_1912241-1913241; species=canFam
GC-TCTGGCTTCAG--TCAGCTGGCTGGGATCTGACGCTTTCCCGAGGACGCGGGTGTAGATAACAACCAAGCACCTTGGGGAGGATGCCGAGTGGCAGACAGCTGCTTTGAGCTCAGAGGGCCCTTCAGGTTGTGAGACTGGTGGAGGGACTGGGTATTTCTAACTCCCTGGGTTAGGGACTTACCAGTAGAACATTGTCTGTAATCTTCCCCAGCTCAGACAAGAGAAAAATATGTCCCTGCTCCCTTAATTGGGCACTGGTCATTCGGTCGGCCATTTGTTCACTTGTCAGACATTCACTGCGTTTATTTTTGGAATATTTAGGGCTTCTCTGa----ttcatttattcatctgaatcgagcccagctcagtgccaggccttaagtcggtggttgcgaaggagagcaaagaagacacagccctggtctcgtggcccttttgattcg---------gTT--------CATTCATTC----------------AACACT
>gene=chr20_1912241-1913241; species=equCab
GCGGCCGGCTTCAGC-TCGGCTGGCTGGGATCACATGCTTTCCAGAGGATGTTGGCGTAGGTCACAGCCGAGCCCCTCAGGGAGGGCGCAAGGGGAT--GCTGCCGCTTTGAGCTCAAAGGGCCCTTCAGGTTGCAGGGCTGGTGCAGGGACTGGCTCCTTCTAACTCCCTGGGTTGGGAATGCACAAGCAGAACACTGTCTATAATCTTTCCTGCCTCAGACAAGAGAAAAATATGTCTCCGCTCCCTTAATTGGGCACTGGTCATTCGG-TTGCTATTTGCTCACTTGTCAGACATTCCCTGCCTTTATACTTGGAATATTTAGAGTTTCCCCGATTCTttcatttattcatctggattgagcccagctcagtgccaggccttaagctgggggttgcaaagggaagagaaaaagacacggccctggtctcatggcgcttttgatctgatgggataaatt--------cattcattcgttcgttcattccac-aagatt
>gene=chr20_1912241-1913241; species=gorGor
GCAGCCAGCTTCGGCTTTGGCTTGCTGGGATCAGACATTTTCCAGAGGACGTTGGTGTGAGTAACAGCCGAGCGCCTCAGGGAGGCTGCAAG-GGGGAGGCTGCCACTTTGAGCTCAAGGGGTTCTTCAGGTTGCAGGGCTGGTGGAGGGATTGGCTCTCTCTAACTCCCTGGGTTAGGAATGTACAGACAGAATATTGTCTGTAATCTTCCCCAGCTCAGATGAGAGAAAAATGTGTCTCTGCTCCCTTAAT-----------------------------------------------------------------------------------AGTCTttcatttattcatctggactgagcctaactcagtgccaagccttgagctgagggttgcaaaggggagcaaaaaaggcccacccctggtctcatggcacttaagagccagtgagaaag------------attcattcattcattcattcaacaaataca
>gene=chr20_1912241-1913241; species=panTro
GCAGCCAGCTTCGGCTTTGGCTTGCTGGGATCAGACATCTTCCAGAGGACGTTGGTGTGAGTAACAGCCGAGCACCTCAGGGAGGCTGCAAGCGGGGAGGCTGCCACTTTGAGCTCAAGGGGTTCTTCAGGTTGCAGGGCTGGTGGAGGGATTGGCTCTCTCTAACTCCCTGGGTTAGGAATGTACAGACAGAATATTGTCTGTAATCTTCCCCAGCTCAGATGAGAGAAAAATGTGTCTCTGCTCCCTTAATTGGGCACTGGTCATTCGATCAGCCATTTATTCACTTGTCAGACATTCACTGCATTTATTCTTGGAATATTTAGGGCTTCCCTGAGTCTttcatttattcatctggactgagcctaactcagtgccaagccttgagcagagggttgcaaaggggagcagaaaaggcccacccctggtctcatggcacttaagagccagtgagaaagattcattcattcattcattcattcattcattcaGcaaataca
>gene=chr20_1912241-1913241; species=papHam
TCAGCCGGCTTCGGCTTTGGCTTGCTGGGATCAGACACTTTCCAGAGGACGTTGGTGTGAGTAACAGCCGAGCACCTCAGGGAGGCTGCAAGCCGGGAGGCTGCCACTTTGAGCTCAAAGGGTTCTTCAGGTTGCAGGGCTGGTGGAGGGATTGGCTCTCTCTAACTCCCTGGGTTAGGAATGTACAGACAGAACATTGTCTGTAATCTTCCCCAGCTCAGACGAGAGAAAAACGTGTCTCTGCTCCCTTAATTGGGCACTAGTCATTCAATCAGCCATTTATTCACTTGTCAGACATTCACTGCATTTATTCTTGGAATATTTAGGGCTTCCCTGAGTCTttcatttattcatctggactgagcctaactcagtgccaggccttgagctgggagttgcaaaggggaggagaaaaggcccacccctggtctcatggcacttaagagccagtgagaaagattcattcattcactcattcattcattcattcaacaaataca
>gene=chr20_1912241-1913241; species=ponAbe
GCAGCCGGCTTCGGCTTTGGCTTGCTGGGATCAGACATTTTCCAGAGGACGTTGGTGTGAGTAACAGCCGAGCACCTCAGGGAGGCTGCAAGCGGGGAGGCTGCCACTTTGAGCTCATAGGGTTCTTCAGGTTGCAGGGCTGGTGGAGGGATTGGCTCTCTCTAACTCCCTGGGTTAGGAATGTACAGACGGAATATTGTCTGTAATCTTCCCCAGCTCAGACGAAAGAAAAATGTGTCTCTGCTCTCTTAATTGGGCACTGGTCATTCGCTCAGCCATTTATTCACTTGTCAGACATTCACTGCATTTATTCTTGGAATATTTAGGGCTTCCCTGAGTCTtttatttattcatctggactgagcctaactcagtgccaagccttcagctgagggttgcaaaggggagcagaaaaggcccacccctggtctcatggcacttaagagccagtgagaaag------------attcattcattcattcattcaacaaataca
>gene=chr20_1912241-1913241; species=rheMac
TCAGCCGGCTTCGGCTTTGGCTTGCTGGGATCAGACACTTTCCAGAGGACGTTGGTGTGAGTAACAGCCGAGCACCTCAGGGAGGCTGCAAGCCGGGAGGCTGCCACTTTGAGCTCAAAGGGTTCTTCAGGTTGCAGGGCTGGTGGAGGGATTGGCTCTCTCTAACTCCCTGGGTTAGGAATGTACAGACAGAACATTGTCTGTAATCTTCCCCAGCTCAGACGAGAGAAAAACGTGTCTCTGCTCCCTTAATTGGGCACTAGTCATTCAATCAGCCATTTATTCACTTGTCAGACATTCACTGCATTTATTCTTGGAATATTTAGGGCTTCCCTGAGTCTttcatttattcatctggactgagcctaactcagtgccaggccttgagctgggagttgcaaaggggaggagaaaaggcccacccctggtctcatggcacttaagagccagtgagaaagattcattcattcactcattcattcattcattcaacaaataca
>gene=chr20_1989175-1990175; species=hg19
tgctcattaaatatttgctgaataaaGAGTGAACGGATGATTAGGCCACCAAGGCTTTATGTTTGGGCTGGAATCACATTTGCTAATAGTAATTAGCTCACATTGATCAGATACCTGGTTGGCTTTGATGTCATCATAGGGCTTACTGGTATTCCAGGGAGAAGTTTTTGGTATTGAAATGAGGCCTCCTGGGGTATCCTTTTGAGGGCTGTTCTTCTGGAGAGGCCACAATAGCTCCCATCTCAGCTGTTACACTCAGTACTCCCTGCGACAGCAGAGAATGTAGAAGATGTCTATCTGAACCCTGTAAGGTGCAGTAAGAATTTTGGTGTACTAATTCATCTGAGCCCAGCTTCTTTTCATCCAAGTGGTGCCAACAACACCAAAAGCATTAAATAAATAATTAAACCATAGAATTGTACACGctcaacacactctgtgtgctaggcactgtgccaggcagtaaaaatactgtgagaatgagggcagacatattccct
>gene=chr20_1989175-1990175; species=bosTau
--------------------------------------------------------------------------------------------------------------------------------------------------------------------------------------------------------------------------------------------------------------------------------------------------------------------------------------------------------------------------------------------------------------------------------------------------------------------------------------------------------------------
>gene=chr20_1989175-1990175; species=calJac
tgctcattaaatatttgctgaataaagagtgaatGGATGATTAGGCCACCAAGGCTTTATATTTGGGCTAGAATTACATCTACTAATAGTAATTAGCTCACATTAATCAGAGAACTGGTTGGCTTTGATGTCATCATAGGGCTTACTGATATTCCAGGGAGAAGTTTCTGATATTGAAATGAGACTTCCTGGGGTACACTTTTGAGGGTTGGTCTTCTGGAGAGGCCACAACAGCTCCCATCTTAGCTGTTACACTCCCGGCTTCTTGGGA-GGCAGGGAATTTAGAGGATGTCTATCTGAATTCTGTAAGGTGCAGTAAGAATTATGGTGTACTAATTCATCTGAGCCCAGCTTCTTTTCATGCAAGTGGTGCCAACAACACCATAAGCATTGAATAAATAATGAAATTATAGAACTGTACACACTTACCACACTCTCTGTGCTAGGGA-TGCGCCAGGCAGTAAAAATACTGTG-GAACGAGGGCAGACGTATTCCCT
>gene=chr20_1989175-1990175; species=canFam
gactcaataaatatgtgctgaataaagagtGAATAGATGGTTGGACCTTTAAGACTTTAGATGTGGGCTTGAATCAC--TGACTAATAGTAATTAGTTTATGCTAATCAGAGATCTGATTGGCTTTGATGTCATCATGGGGCTTACTGGTCTTCAGGAAAGAAATTTCCAGTATTGAAGAG-----------GATAAATTTTTGCGGGTTGGTCTCTTGGAGAGGCTTTAATGATTCCCATCTTCGGTGTTACATCTAGCACCTTCTAAGACAGCAGAGAATTTCGAGGATTTCCAGCTGGATTTTATAAGGTGCAGTAAGAATGTCTCAACATTAACTCATTTGAGCTCAGCTTCTTTTCAGTCAAATGGTGCCAACAACACCATAAGCATTAAACGAATAATTAAACCACAGAATTGTACACAC--aacacacactgtgtgcta-gcactgtgccaggcagtaagaatacagtgataaagagggaagatgagtttcct
>gene=chr20_1989175-1990175; species=equCab
cactcaataaatatttgctgaatgaagaatAAATGGGTGATTGGATCTtcaaggctctagatttgggctcaaatcacatttactaatagtcattagctcatgctaaccagagctctcattggcTTTGATGTCATCATGAGTTTTCCAAGTATTCAGGGGAGAGGTTTCCAATGTTGAAAATATCATTCCT-AGGTAGACTTTTGAAGGTTGGTCTCTTGAAGAGGCCCTAATGGTCCCAATCTCAGGTGTTACCTCTAGCAC---AGGAGACAGGAGAGACCAGAGGGGATGTCCGGCTGGATTCTATAAGGTGCAGTAAGAATGTTTCAACATTAACTCATCTGAGCTCAGCTTCTTTTCAGCCAAATGATGCCAACAACCCCATAAGCACTAAACAAATAATTAAGCCATAGAGTTGTACACacttaacatgcactgtgtgaggggcactgtgccaggcaataagcacacagtgatagggaggtcagacgtgttccct
>gene=chr20_1989175-1990175; species=gorGor
tgctcattaaatatttgctgaataaaGAGTGAACGGATGATTAGGCCACCAAGGCTTTATGTTTGGGCTGGAATCACATTTACTAATAGTAATTAGCTCACATTAATCAGATACCTGGTTGGCTTTGATGTCATCATAGGGCTTACTGGTATTCCAGGGAGAAGTTTTCGGTATTGAAATGAGACCTCCTGGGGTATCCTTTTGAGGGTTGTTCTTCTGGAGAGGCCACAATAGCTCCCATCTCAGCTGTTACACTCAGTACTCCCTGCGACAGCAGAGAATGTAGAAGATGTCTGTCTGAA-CCTGTAAGGTGCAGTAAGAATTTTGGTGTACTAATTCATCTGAGCCCAGCTTCTTTTCATCCAAGTGGTGCCAACAACACCAAAAGCATTAAATAAATAATTAAACCATAGAATTGTACACGcttaacacactctgtgtgctaggcactgtgccaggcagtaaaaatactgtgagaatgagggcagacacattccct
>gene=chr20_1989175-1990175; species=panTro
tgctcattaaatatttgctgaataaaGAGTGAACGGATGATTAGGCCACCAAGGCTTTATGTTTGGGCTGGAATCACATTTACTAATAGTAATTAGCTCACATTAATCAGATACCTGGTTGGCTTTGATGTCATCATAGGGCTTACTGGTATTCCAGGGAGAAGTTTTTGGTATTGAAATGAGGCCTCCTGGGGTATCCTTTTGAGGGTTGTTCTTCTGGAGAGGCCACAATAGCTCCCATCTCAGCTGTTACACTCAGTACTCCCTGCGACAGCAGAGAATGTAGAAGATGTCTATCTGAACCCTGTAAGGTGCAGTAAGAATTTTGGTGTACTAATTCATCTGAGCCCAGCTTCTTTTCATCCACGTGGTGCCAACAACACCAAAAGCATTAAATAAATAATTAAACCATAGAATTGTACACGCTTAACACACTctgtgtgctaggcactgtgccaggcagtaaaaatactgtgagaatgagggcagacatattccct
>gene=chr20_1989175-1990175; species=papHam
tgcttattaaatatttgctgaataaagagtgaatGGATGATTAGGCCACCAAAGCTTTGTGTTTGGGCTGGAATCACATTTACTAAGAGTAATTAGCTCAAATTAATCAGAGACCTGGTTGGCTTTGATGTCACCATAGGGCTTACTGGTATTCCAGGGAGAAGATTTTGGTATTGAAATGAGACCTCCTGGGGTACAC-TTTGAGGGTTGGTCTTCTGGAGAGGCTGCAATAGCTCCCATCTCAGTTGTTACACTCAGTACTCCCTGGGACAGCAGAGAATGTAGAGGATGTCTATCTGAACTCTGTAAGGTGCAGCAAGAATTTTGGTGTACTAATTCATCTGAGCCCAGCTTCTTTTCATCCAAGCGGTGCCAACAACACCAAAAACATTAAATAAATAATTAAACCATAGAATTGTACACacttaacacactctgtgtgctaggcactgtgccaggcagtaaaaatactgtgagaatgagggcagacatatcccct
>gene=chr20_1989175-1990175; species=ponAbe
tgctcattaaatatttgctgaatgaaGAGGGAATGGATGATTAGGCCACCAAGGCTTTATGTCTGCGCTGGAATCACATTTACTAATAGTAATTAGCTCACATTAATCAGAAACCTGGTTGGCTCTGATGTCATCATAGGGCTTACTGGTATTCCAGGGAGAAGTTTTTGGTATTGAAATGAGACCTCCTGGGGTACACTTTTGAGGGTTGGTCTTCTGGAGAGGCCACAATAGCTCCCATCTCAGCTGTTACACTCAGTACTCCCTGGGACAGCAGAGAATGTAGAGGATGTCTATCTGAATTCTGTAAGGTGCAGTAAGAATTTTGGTGTACTAATTCATCTGAGCCCAGCTTCTTTTCATCCAAGTGGTGCCAACAACACCAAAAGCATTAAATAAATAATTAAACCATAGGATTGTACACGcttaacacactctgtgtgctaggcactgtgccaggcagtaaaaataccgtgagaaggagggcagacatattccct
>gene=chr20_1989175-1990175; species=rheMac
tgctcattaaatatttgctgaataaagagtgaatGGATGATTAGGCCACCAAAGCTTTGCGTTTGGGCTGGAATCACATTTACTAAGAGTAATTAGCTCAAATTAATCAGAGACCTGGTTGGCTTTGATGTCACCATAGGGCTTACTGGTATTCCAGGGAGAAGATTTTGGTATTGAAATGAGACCTCCTGGGGTACACTTTTGAGGGTTGGTCTTCTGGCGAGGCCGCAATAGCTCCCATCTCAGTTGTTACACTCAGTACTCCCTGGGACAGCAGAGAATGTAGAGGATGTCTATCTGAACTCTGTAAGGTGCAGCAAGAATTTTGGTGTACTAATTCATCTGAGCCCAGCTTCTTTTCATCCAAGTGGTGCCAACAACACCAAAAACATTAAATAAATAATTAAACCATAGAATTGTACACacttaacacactctgtgtgctaggcactgtgccaggcagtaaaaatactgtgagaatgagggcagacatatcccct
>gene=chr20_2090175-2091175; species=hg19
CATAATTCACACCCAGTAGCAGTCTGCTCTAgtgtccaggcaccattcaaggtgctttgtatgtcacagttaagccttagagcagtccagtgctgtaggtgtttcttctcaatttataaaaaactaaacagattcttagtgttctaagaaatttgcccaggatcatatagctatgtaattgggggattgggggcaggtagtagagggaatgttgaccccaggcctggctggctttacagcccctgtccGGCCGGTGGGTTTACTCTTGTCCTCTTTTGGACACTGTGTTTTGCCCTGGCAGCCAACAGAACAAGTCTGTTAATCTTAGGAAGTACTTTGGACACACCCTGTGGTGTTGCTATGGTACCCAGCCTCTTTATAATGACATAACAGCACAAAATCATTGAGAATGGGACCAATTCTTGGTCTGCATTTTCATATTTCTTTGGGAAGATGTGCCAGGATGGGTCCGTGTCTTTAGCTTCTTAGGACAGATCTTT
>gene=chr20_2090175-2091175; species=bosTau
CATGATTAATATTGGATAGTTATCTGCCCTGGTGTCCAGGCACCTTGCAAGATGCTTTGTGTGTCACAATTAAGCCTTATTCCCGCCTATTGGGGTACATGTCTCTTCCAAGTTTATGAGAAATGAACC--ATTCGTGGGGTTTTTAGAAGTTGGCCTGGGATGACGTAGCCATGACAGTGTCAGAGTGG---------------GTGATTTTGACCCCAGGAGGA----------------------GGCCAGAGACTTCACTCGCAGCCTCTGTTGGACACTGTATCTTGCCCTGGCAGCCACTCGGAGGGGTCCATTAAT-----GAAGTACTTTGAACATAGCCTGTGGTGTTGACATTGGACCCAACCTCTTTATAGTGAC---ACAGCTCAAGGTCATTGAGGCCGGGACCAGGGCTTGGTCTATGAGCTCATCTTGG-----GAGTACGTGCT--GGGTGGTCCTTGTCTCTATCTTCTTGGGACTGATCTTC
>gene=chr20_2090175-2091175; species=calJac
CATAATTCACACGCAGTAGCAGTCTGCTTTGGTGCccaggcaccattcaaggtgctttgtatgtcacaatgaagccttatagcagtccagtgatgtgggtgtttcttctcaatttatagaaaattaaacagattcttggtgtcttaag---tttacccaggatcatatagctatgtaattgggaggtcggggacgggtagtagagggaatgttgaccccaggcctggctggctctatagcccctgtcctGCCAGTGGGTTCTCGCTTGTCCTCTTTTGGATAC--TGTTTTGCCTGGGCAGCCATCATAACAAGTCTGTTAATCTTAGGAAGTACTTTGGACACACCCTGTGGTGTTGCTATGGTACCCAGCCTCTTTATAATGACATCGCAGCCCAAAATCATTGTGAATGGGACCAACACTTGGTCCATATGCTTGTATTGTTTTGGGAAGATGCATCTGGTTGGGTCCATGTCTTTAGCTTCTCAGGACAGATCTTT
>gene=chr20_2090175-2091175; species=canFam
-ACCATTCACACCCAGTAGTTGTATCCTCTGatgtccaggtgccatccacaatgcttcctatatcatagtgacgccttatgatagcccagttaggtaggtgtc---tcccaatttatggataatgaaacagattcatagggtcttaagacatttgcccagggtcacatagccatgtaaatgaagggtt-----------------gtggtgtcgaccctgggcctggctggctctgtagcccttgtccggcctgcaggttc-CCCTTGGCCTCTATAGGACACTGTATC-TATCTTGGCAGCCATCCTAAGGGGTGTACTACTCTTGTGAAGTACTTTGAACGCGCCCTG-GGTGTTGATACTGGACCCAGCCTCTTTATAGTGACA--ACAGCCCAAGGTCATTGAGCCCAGGGC------TTGGTCTCTGTGCTCATCTTTCTTTGGGAAGAGCTTGTGCGAAGGGTCCTTGTCTTCAGCTTCTCAGGACTGATTTTC
>gene=chr20_2090175-2091175; species=equCab
cataattaacatgcagtaattgtctactctggtgtccagacaccatgcacgatgcttcgtatgtcacaattaagccttgtaacagcccagtaagataggtgtctcttctcagtttatggaaaatg-------------gggtcttaagaagttttcctcggagcacttagccatgtaagtgagagagtggag-------------gtggtgttgacctcaggtctggctagcaccacagcccttgt-cGACCTGAGGGTTCACTCTTGGCCTCTGTAGGGCACTGTATCTTGCCTTGGCAGCCACTCTAAGGG--CTACTAATCTTATGAAGTACTTTGAACACACCCTGTGGTGTTGACACTGGACCCAGCCTCTCTATAGTGACA--ACAGCCCAAGGTCATTGAGACTGGGACCTGGGGTTGGTCTATAAGCTCATCTTTCCTTG-GAAGACATTCT--GGATGG----AGTCTTCAGCTTCTCAGGACTGATCTTC
>gene=chr20_2090175-2091175; species=gorGor
CATAATTCACACCCAGTAGCAGTCTGCTCTGgtgtccaggcaccattcaaggtgctttgtatgtcacagttaagccttagagcagtccagtgctgtaggtgtttcttctcaatttataaaaaactaaacaggttcttagtgtcctaagaaatttgcccaggatcatatagctatgtaattgggggattgggggcaggtagtagagggaatgttgactccaggcctggctggctttacagcccctgtccGGCCGGTGGGTTTACTCTTGTCCTCTTTTGGACACTGTGTTTTGCCCTGGCAGCCAACAGAACAAGTCTGTTAATCTTAGGAAGTACTTTGGACACACCCTGTGGTGTTGCTATGGTACCCAGCCTCTTTATAATGACATAACAGCACAAAATCATTGAGAATGGGACCAATTCTTGGTCCGCATTTTCATATTTCTTTGGGAAGATGTGCCAGGATGGGTCCGTGTCTTTAGCTTCTTAGGACAGATCTTT
>gene=chr20_2090175-2091175; species=panTro
CATAATTCACACCCAGTAGCAGTCTGCTCTAgtgtccaggcaccattcaaggtgctctgtatgtcacagttaagccttagagcagtccagtgctgtaggtgtttcttctcaatttataaaaaactaaacagattcttagtgtcctaagaaatttgcccaggatcatatagctatgtaattgggggattgggggcaggtagtagagggaatgttgaccccaggcctggctggctttacagcccctgtccGGCCGGTGGGTTTACTCTTGTCCTCTTTTGGACACTGTGTTTTGCCCTGGCAGCCAACAGAACAAGTCTGTTAATCTTAGGAAGTACTTTGGACACACCCTGTGGTGTTGCTATGGTACCCAGCCTCTTTATAATGACATAACAGCACAAAATCATTGAGAATGGGACCAATTCTTGGTCCGCATTTTCATATTTCTTTGGGAAGATGTGCCAGGATGGGTCCGTGTCTTTAGCTTCTTAGGACAGATCTTT
>gene=chr20_2090175-2091175; species=papHam
CATAATTCACACCCAGTAGCAGTCTGCTCTGgtgtccaggcaccattcagcgtgctttgtatgtcacagttaagccttagagtggtccagtgatgtaggtgtttcttctcaatttataaaaaactaaacagattcttagtgtcctaagaagtttgcccaggatcatgtagctatgtaattggggggtcgggggcaagtagtagagggaatgttgaccccagacttggctggttttacagcccctgtccGGCCGGTGGGTTTACTCTTGTCCTCTTCTGGACAC--TGTTTTGCCCTGGCAGCCAGCATAACAAGTCTATTAATCTTGGGAAGTACTTTGGACACACCCTGTGGTGTTGCTATGGTACCCAGCCTCTTCATAATGACATAACAGCCCAAAATCATTGA------GACCAATTCTTGGTCCACATGCTCATATTTCTTTGGGAAGACATACCAGGATGGGTCTGTGTCTTTAGCTTCTCAGGACAGATCTTC
>gene=chr20_2090175-2091175; species=ponAbe
CATAATTCGCACGCAGTAGCATTCTGCTCTAgtgtccaggcaccattcaaggtgctttgtatgtcacagttaagccttagagcagtccagtgatgtaggtatttcttctcaatttataaaaaactaaacagattcttagtgtcctaagaaatttgcccaggatcatatagctatgtaattggggggtcgggggcaggtagtagagggaatgttgaccccaggcctggctggctttacagcccctgtccGGCCGGTGGGTTTACTCTTGTCCTCTTTTGGACACTGTGTTTTGCCCTGGCAGCCAGCAGAACATGTCTGTTAAACTTAGGAAGTACTTTGGACACACCCTGTGGTGTTGCTATGGTACCCAGCCTCTTTATAATGACGTAACAGCCCAAAATCATTGAGAATGGGACCAATTCTTGGTCCGCATTTTCGTATTTCTTTGGGAAGATGTGCCAGGATGGGTCCGTGTCTTTAGCTTCTCAGGACAGATCTTC
>gene=chr20_2090175-2091175; species=rheMac
CATAATTCACACCCAGTAGCAGTCTGCTCTGgtgtccaggcaccattcagcgtgctttgtatgtcacagttaagccttagagcagtccagtgatgtaggtgtttcttctcaatttataaaaaactaaacagattcttagtgtcctaagaagtttgcccaggatcatatagctatgtaattggGGGGTCGGGGGCAAGTAGTAGAGGGAATGTTGACCCCAGGCTTGGCTGGTTTTACAGCCCCTGTCCGGCCGGTGGGTTTACTCTTGTCCTCTTCTGGACAC--TGTTTTGCCCTGGCAGCCAGCATAACAAGTCTATTAATCTTAGGAAGTACTTTGGACACACCCTGTGGTGTTGCTATGGTACCCAGCCTCTTTATAATGACATAACAGCCCAAAATCATTGAGAATGGGACCAATTCTTGGTCCACATGCTCATATTTCTTTGGGAAGACATGCCAGGATGGGTCTGTGTCTTTAGCTTCTCAGGACAGATCTTC
>gene=chr20_2284487-2285487; species=hg19
GGTGCAGAAGACAGCCCTGAGGCTCGTAAATATACAAAAAGCTGTAAACCTGAGAACCTTAGACAGCTGAGTACCTTCCCCTCCTCTCCTTTCCTACACATTCTGACAGGGTGGGCTGTGATGAGTGACATGTCAAGGGCTTTGGGATTGGGGAGACAGGATCATTGGATCCTTGAATTGGGGGCTGGCAGAGCAATCCTAGGGTTAAGGGACAGGACGATGACTGAGGGAGGCAGCCAGTGAAGGGTTCAGAACCACACTGGAAGCTTGATGAGCACGCTCTCAGCTGGCAGCCCCTACTCAGGGATGCGGGGCAGGCTGTCCCCTTTGTCCAGCTCCCCTGAAGACGGCTCTTTTGGAAGAGATGTTTTCCTTCCAGGAGCTCGCTCTCTCCCCTCTGTCGGAATCCAAATGCTAGCAGGTGGACGATGCAGCATGAGGGCCCCTCACCACTTAGGGCACCTTCTGGACTCAAAATCCTGCATGAGACCCTCTTCCAG
>gene=chr20_2284487-2285487; species=bosTau
GGCACAAAGAACAGCTCTGAAGCTCATAAACATCCATGAAGTT---------GTAAACTCAGATGGTTGTGCACCTCCCC-------------CTTTCCTTTCTAGAACAAAAGGCTGAGATTAGTGCTACATGAAGGGGTGGCAGGTGGGAAAACAAGGATCATCAGATCACTGATTT--GGACTGGCA-AGCTATCCTAGGGTTCAGAAGTGGGGTGACAACTGAAGGCAGC------CAGCCGATTCAGAACCAC-CTGGGAGCTTTGCGAGCATGCTCTCAACCTGCCCATCCCACTTGGGGGTTCGGGA-----TGTTCCCTCT-CTCACGTCTCATGTAGAATG--CCTTTGGGATGCA--TTGGCCTTCCAGTGACTCATCCTCTCCTCTGTATCAGAATACAAATGCCAGAAGGGGGACAATGTGTAGTGA-GGTTCTTCACCACCTGGGT-GTATTCTGGACTGAAGGAACTGCCAGGGTTCCCCTCTCAG
>gene=chr20_2284487-2285487; species=calJac
GGTACAGAAGACAGCCCTGAGGCCTGTAAGTGCACATGAAGCTGTAAACTTGAGAACCTTAGACAGTTGGGGACCTTCTCCCCCTCTCCTTTCCTACACATTCTGACAGAGTTGGCTGTGATTAGTGTTATGTCAAGCGCATTGGGGTTGGGGGGCCAGGATCATTGGATACTTGATTTGGGGACTGGCAGAGCCATCTTATGGTTCAGGGATAGGACGACACCTGAGGGAGGCAGCTGGTGAGGGGTTCAGAACCACATCAGAAGCTTGATGAGCATGCTCTCAGCTGGCATGCCCTACTC-GGGTTGCAGAGCAGGCTGTCCCCTTTGTCCAGCTCCCCTGAAGATGGCTCTTTTGGAAGAGATGTTTTCCTTCCAGGAGCTCATTCTCTCCCCTCTGTCAGTATCCAAATGCTAGCAGATGGACGATGCAGCATGAGGGCCCCTCACCACTTAGGGCACCTTCTGGACTCAGAATTCTGCATGAGACCCTCTTCTGG
>gene=chr20_2284487-2285487; species=canFam
GGGGCAAGATACAGCCCTGAGGTTGT--AGTAAACTCAACCTT--------GAGAACCTTACATAGTTGTGTCCTTACCCCACTTCCCCTTCCCCTTCCCTTCTGGCAGAGGGGGCTGTGATGAGTGATATGTCAAGGGATGGAGGGTGGGGGAACGAGGATCATCAGATCCTTGATTAGGGGGCTGGTAGAGCCATCCTAGGGTTCAGAGAAAGGACAGTGATTGAAGGTGGC---------AAGGTTCAGAACCACACCAGAGGCTTTATGAGTATGCACCCAACCTGCCCATCCCACTCAGGGATGCGGGGCAGGCTGCTCCCTTTATTCACCTCTCATGTAGAATGCCTTTTTGGAACATG--TTTCTCTTCCAGGTATTCACTCTTTCCTCTTGGTCAGAATGCAAATGCCAGTGGGAAAACAATGCGTAATGAGGTCCACTCACCATGTGGGT-AATTTCTGGGCTGAAGGTCTTGTA-GACCCCCCATTCCAG
>gene=chr20_2284487-2285487; species=equCab
AGCGCAGAGAACAGCCCTGAGGTGCTTAGATAGCCATGAAGTTGTAA----AAGAACCTTGGACGGTTGTGTACCTCCCCCAC---------CCCTTTCTCTCCGGCAGA-GGCGCTGTGACTACTGCTACGTCAAGGGGCGGGGGGTGCAGGAACAAGGATCCTCCCATCCTTGATTTGGGGGCTGGCAGAGCCATCCCAGGGTGCAGGGGCCGGACAAGGACTGAGGGCGGCAGCCGGGGGAAGGTTCAGAACCATGCCGGAGGCTTTATGAGCCTGCTCTCAACGTGCCCCTCCCATTCCAGGATTCGAGGCAGGCTGCTGCCTTCATCTGCCTCCCATGTAGAATACCCTTTTGGAACACGTTTTTCCCTTCCAGGTGCTCACTCTCTCCTCTGTATCAGGATACAAATGCCGG-GGGGGGACAATGCCTAGTGAGGGCCCCTCACCACCTGGGT-AGCTTCTGGACTGACGGTCTTGCATGGGTCTCCCTCCCGG
>gene=chr20_2284487-2285487; species=gorGor
GGTGCAGAAGACAGCCCTGAGGCTCGTAAATATACAAAAAGCTGTAAACCTGAGAACCTTAGATAGCTGAGTACCTTCCCCTCCTCTCCTTTCCTACACATTCTGACAGGGTGGGCTGTGATGAGTGACATGTCAAGGGCTTTGGGATTGGGGAGACAGGATCATTGGATCCTTGAATTGGGGGCTGGCAGAGCAATCCTAGGGTTAAGGGACAGGACGATGACTGAG--AGGGAGCCAGTGAAGGGTTTAGAACCACACCGGAAGCTTGATGAGCACGCTGTCAGCTGGCAGCCCCTACTCAGGGATGCAGGGCAGGCTGTCCCCTTTCTCCAGCTCCCCTGAAGACGGCTCTTTTGGAAGAGATGTTTTCCTTCCGGGAGCTCGCTCTCTCCCCTCTGTCGGAATCCAAATGCTAGCAGGTGGACGATGCAGCATGAGGGCCCCTCACCACTTAGGGCACCTTCTGGACTCAAAATCCTGCATGAGACCCTCTTCCAG
>gene=chr20_2284487-2285487; species=panTro
GGTGCAGAAGACAGCCCTGAGGCTCGTAAATATACAGAAAGCTGTAAACCTGAGAACCTTAGACAGCTGAGTACCTTCCCCTCCTCTCCTTTCCTACACATTCTGACAGGGTGGGCTGTGATGAGTGACATGTCAAGGGCTTTGGGATTGAGGAGACAGGATCATTGGATCCTTGAATTGGGGGCTGCCAGAGCAATCCTAGGGTTAAGGGACAGGACGATGACTGAGGGAGGCAGCCAGTGAAGGGTTTAGAACCACACCGGAAGCTTGATGAGCACGCTCTCAGCTGGCAGCCCCTACTCAGGGATGCAGGGCAGGCTGTCCCCTTTGTCCAGCTCCCCTGAAGACGGCTCTTTTGGAAGAGATGTTTTCCTTCCAGGAGCTCGCTCTCTCCCCTCTGTCGGAATCCAAATGCTAGCAGGTGGACGATGCAGCATGAGGGCCCCTCACCACTTAGGGCACCTTCTGGACTCAAAATCCTGCATGAGACCCTCTTCCAG
>gene=chr20_2284487-2285487; species=papHam
GGTGCAGAAGACAGCCCTGAGGCTCATAAATATACATAAAGCGGTAAACTTGAGAACCTTAGACGGCTGAATACCTTTCCCTCCTCTCCTTTCCTACACATTCTGACAGGGTGGGCTGTGATGAGTGCCATGTCAAGGGCTTTGGGGATGCGGAGACAGGATCATTGGATCCTTGATTTGGGGGCTGGCAGAGCAATCCTAGGGTTAAGGGACAGGATGATGACTGAGGGAGGCAGCTGGTGAACGGTTCAGAACCACACCGGAAGCTTGATGATAGCGCTCTCAGCCGGCAGCCCCTACTCGGGGATGCAGGGCAGGCTGTCCCCTTTGTCCAGCTCCCGTGAAGACAGTTCTTTTGGAAGAGGTGTTTTCCTTCCAGGAGCTCGGTGTCTCTCCTCTGTCAGAATCCAAATGCTAGCAGGTGTACGATGCAGCATGAGGGCCCCTCACCACCTAGGGCACCTTCTGGACTCAAAATCCTGCATGAGACCCTCTTCCAA
>gene=chr20_2284487-2285487; species=ponAbe
GGTGCAGAAGACAGCCCTGAGGCTCGTAAATATACATAAAGCTGTAAACTTGAGAACCTTAGACAGCTGAGTACCTTCCCCTCCTTTCCTTTCCTACACATTCTGACAGGGTAGGCTGTGATGAGTGACATGTCAAGGGCATTGGGGTTGGGGAGACAGGATCATTGGATCCTTGATTTGGGGGCTGGCAGAGCAATCCTAGGGTTAAGGGACAGGACGATGACTGAGGGAGGCAGCCGGTGAAGGGTTCAGAACCACACCGGAAGCTTGATGAGCACGCTCTCAGCTGGCAGCCCCTACTCAGGGATGCAGGGCAGGCTGTCCCCTTTGTCCAGCTCCCCTGAAGACAGCTCTTTTGGAAGAGATGTTTTCCTTCCAGGAGCTCGCTCTCTCCCCTCTATCAGAATCCAAGTGCTAGCAGGTGGACGATGCAGCATGAGGGCCGCACACCCCTTAGGGCACCTTCTGGACTCAAAATCCTGCATGAGACCCTCTTCCAG
>gene=chr20_2284487-2285487; species=rheMac
GGTGCAGAAGACAGCCCTGAGGCTCATAAATATACATAAAGCGGTAAACCTGAGAACCTTAGATGGCTGAATACCTTTCCCTCCTCTCCTTTCCTACACATTCTGACAGGGTGGGCTGTGATGAGTGCCATGTCAAGGGCTTTGGGGTTAGGGAGACAGGATCATTGGATCCTTGATTTGGGGGCTGGCAGAGCAATCCTAGGGTTAAGGGACAGGATGATGACTGAGGGAGGCAGCTGGTGAACGGTTCAGAACCACACCGGAAGCTTGATGAGCACGCTCTCAGCTGGCA-CCCCTACTCGGGGATGCAGGGCAGGCTGTCCCCTTTGTCCAGCTCCCGTGAAGACAGTTCTTTTGGAAGAGATGTTTTCCTTCCAGGAGCTCGGTGTCTCTCCTCTGTCAGAATCCAAACGCTAGCAGGTGTACGATGCAGCATGAGGGCCCCTCACCACCTAGGGCACTTTCTGGACTCAAAATCCTACATGAGACGCTCTTCCAA
>gene=chr20_2444405-2445405; species=hg19
TATAAATACTATCGAAATAGCTTATAAATACTACCTCTCCATGTGTGCCAACACCATTCTTCCTCCATCCAAGACTATGAGTTATCCCTGAAGCAGGGTAGAACTTAAGAGTAAGTCTAGAGAAACATGCCACAACTCAACCACCTATATGCACTCCTGTGAAAGTTAAACCAAGAGCAAAGGGCCAGGGTTCCACTCAGGGTTCAGCAGGCAAGGCATTAaagggacatgagatccattcccagctgattctaatccgctaggtgacaatggacaaataatcccacaatcccgggctgagttgccttatctgcaaatgacatggttATGGTACAACTGGTTGTGATCACAAAGGTTTATGATGGGTTATGTTAGACCAGCCAATTCTACTGGAAGTAGGTACTAAGAGATTTGAATATGTACATGGACTTTGAACCAAGATATGCTAACATCCCTTGCAGACATTTTTAACTGGAAAAGGCAAAAACGTAAAAATCTCC
>gene=chr20_2444405-2445405; species=bosTau
TTTACAGGGCATCAAAACATCTTATAAACACTATCCATTCC----TGTTAACACCACTCCTCCTCCATCCAAGATTATAT------------GCAGGCTAAAACTTAAGAGTAAGTCAAGAGAAGCACA-CACAACTCA---ACCAATATGCATTCTTATGAAAATTAAATAA---ACAAACAGCTAAGCCTCCACCAAGGGT-----------------Aaagagatatgaggtccagtcccagctgattctcacttggtgggtgatagtgggcaagtaatcccaccatctagtact--gcttccttatctgccaatgaagaggttTTAACAAAACTGGTTGTGGTCCTGAAGGTTTACAATTGGCTACATTAGAGTAGCAAATTCTACTGGAAATAGATACCAA-AGCTATGAATAGGTCCATAGGCCTTGA-ATCAGACACGGTAACATCCTTTGT---------------------------ATATAAGAGTCTAA
>gene=chr20_2444405-2445405; species=calJac
TCTAGAGGGCATAGAAACAGCTTATAAATACTACCTTTTCATGTGTGCTAACACCATTCTTCCTCCATCCAAGACTATGAGTTATCCCTGAAGCAGGGTAGAACTTAAGAGTAAGTCTAGAGAAACATGCCACAACTCAACCAGCTACATGCACTCCTGTGAAAGTTAAACCAAGAGTAAAGGGCCAGGGTTCCACTCAGGGTTCAGTAGGCAAGGCATTAAAGG-------GGTCCATTTCCAGCTGATTCTAATCTGCTAGGTGACAACAGGCAAATAATCCAACAATCCTGGACTGAGTTGCCTTTTCTGCAAATGATATGGTTATGATACAGCTGGTTGTGGT-ACCCAGGCTTACAATGGGTTCTATTAGAGCAGCCAATTCCACTGGAATTAGGTACTAAGAGATTTGAATACATACATGTGCCTTGAACCAAGATATGCTAACATCCCTTCCAGACATTTGTAATTCAAAAAGGCAGAAATGTTGAAATCTCC
>gene=chr20_2444405-2445405; species=canFam
TATATGAGGCATCGAAACACCTTAAAAACACTACCCACCCCTATGTGTTA-----ATTCCTCTTCCACCCAAGATTATGTGTCACCTCTACCATAGGCTAGAACTTAAGAGGAAGTCTAGAGAAACACACCACAACTCA---ACCTATA-ATATTCCTATGAAAATTAAATCA---ACAAAGGGCCAGGACTCCATTAAGg------cagacaaggcatc--agagaaatgaggtccaatcctagctgattctcacctggt-ggtgaaattgggcatgtaatctcatagtctgggact--acctcctcaCTGGTCAATGGTTGGGTTATCATATGACCAGTTGTGGTCACGAAGACTTACAGTGACCTATATAACAGAAGCAATTTCTACTGGAAACCAAT-CCAAGAGTTATGAATATAGACATACACTTTAA-CCAAAATATGGTAA-ATCCCTT----GCATTTGTAAT-TGGAAAGGCTTCAATGTATGAGTCTGA
>gene=chr20_2444405-2445405; species=equCab
TTTACAATGCATGAAAATAGCTTATAAACACTACCCACCCATATGTGTTAACACCAATCCTCCATCATCCAAGATTATGTGTCACCTCTACAGCAGGCTAG-----AAGAGTAAG------AGATCACACCACAACTCA---ACCTGTATGCACTCCTGTGAAAATTAAGCCA---ACAAAGGGCTAGGGCTCCATTAAAggggcagtaaacaaggcatt--agagacacgagatccagtcctagctgattctcacctggtgggtgacaatgggcaagtaatcccatga-ctaggact--gtttcctcacctgcagatgatggagttaTGACAAAACTGACTGTGGTCATGAAGGTTTACAATGGGCTACATCAGAGTAGCAAATTCTACTGGAAATAGATACTAAGAGTTATGAATATGTACACATGCTTTGACCCCAAATATGGTAACATCCCGTGCAGACATTTATAAA-TGGAAAAAATTCAACGTAAGAGTCCCA
>gene=chr20_2444405-2445405; species=gorGor
TATAAATACTATCGAAATAGCTTATAAATACTACCTCTCCATGTGTGCCAACACCATTCTTCCTCCATCCAAGACTATGAGTTATCCCTGAAGCAGGGTAGAACTTAAGAGTAAGTCTAGAGAAACATGCCACAACTCAACCACCTATATGCACTCCTGTGAAAGTTAAACCAAGAGCAAAGGGCCAGGGTTCCACTCAGGGTTCAGCAGGCAAGGCATTAaagggacatgagatccattcccagctgattctaatccgctaggtgacaatgggcaaataatcccacaatcccaggctgagttgccttatttgcaaatgacatggttATGGTACAACTGGTTGTGATCACAAAGGTTTACAATGGGTTATGTTAGACCAGCCAATTCTACTGGAAGAAGGTACTAAGAGATTTGAATATGTACATGGACTTTGAACCAAGATATGCTAACATCCCTTGCAGATATTTTTAACTGGAAAAGGCAGAAACGTAAAAATCTCC
>gene=chr20_2444405-2445405; species=panTro
TATAAATACTATCGAAATAGCTTATAAATACTACCTCTCCATGTGTGCCAACACCATTCTTCCTCCATCCAAGACTATGAGTTATCCCTGAAGCAGGGTAGAACTTAAGAGTAAGTCTAGAGAAACATGCCACAACTCAACCACCTATATGCACTCCTGTGAAAGTTAAACCAAGAGCAAAGGGCCAGGGTTCCACTCAGGGTTCAGCAGGCAAGGCATTAaagggacatgagatccattcccagctgattctaatccgctaggtgacaatgggcaaataatcccacaatcccaggctgagttgccttatctgcaaatgacatggttATGGTACAACTGGTTGTGATCACAAAGGTTTACGATGGGTTATGTTAGACCAGCCAATTCTACTGGAAGTAGGTACGAAGAGATTTGAATATGTACATGGACTTTGAACCAAGATATGCTAACATCCCTTGCAGACATCTTTAACTGGAAAAGGCAGAAACGTAAAAATCTCC
>gene=chr20_2444405-2445405; species=papHam
TTTACAGGGCATCGAAACAGCTTATAAATACTACCTCTCCATGTGTGCCAACACCACTCTTCCTCCAT-CAAGACTATGAGTGATCCCTGAAGCAGGGTAGAACTTAAGAGTAAGTCTAGAGAAACATGCCACAACTCAACCACCTATATGCACTCCTGTGAAAGTTCAACCAAGAGCAAAGGGCCAGGGTTCTACTCAGGGTTCAGCAGGCAAGGCATTAaagggacatgagatccattcccagctgattctaatccgctaggtgacaatgggcaaataatcccacaatcccaggctgagttgcctcatctgcaaatgacatggttATGGTAAAACTGGTTGTGATCACAAAGGTTTACAATGGGTTACGTTAGACCAGCCAATTCTATTGGAAGTAGGTACTAAGAAATTTGAATATGTACATGGGCTTTGAACCAAGATATGCTAACATCCCTTGCAGACATTTATAACTGGAAAAGGCAGAAACGTAAAAATCCCC
>gene=chr20_2444405-2445405; species=ponAbe
TTTAGAGGGCATCGAAATAGCTTATAAATACTACCTCTCCATGTGTGCCAACACCATTCTTCCTCCATCCAAGACTATGAGTTATCCCTGAAGCAGGGTACAACTTAAGAGTAAGTCTAGAGAAACATGCCACAACTCAACCACCTATATGCACTCCTGTGAAAGTTAAACTAAGAGCAAAGGGCCAGGGTTCCACTCAGGGTTCAGCAGGCAAGGCATTAaagggacatgagatccattcccagctgattctaatccgctaggtgacaatgggcaaataatcccacaatcccaggctgagttgtcttatctgcaaatgacatggttATGGTACAACTGGTTGTGATCACAAAGGTTTACGATGGGTTATGTTAGACCAGCCAATTCTACTGGAAGTAGGTACTAAGAGATTTGAATATGTACATGGACTTTGAACCAAGATATGCTAACATCCCTTGCAGACATTTTTAACTGGAAAAGGCAGAAACATAAAAATCTCC
>gene=chr20_2444405-2445405; species=rheMac
TTTAGAGGGCATCGAAACAGCTTATAAATACTACCTCTCCATGTGTGCCAACACCATTCTTCCTCCAT-CAAGACTATGAGTGATCCCTGAAGCAGGGTAGAACTTAAAAGTAAGTCTAGAGAAACATGCCACAACTCAACCACCTATATGCACTCCTGTGAAAGTTCAACCAAGAGCAAAGGGCCAGGGTTCCACTCAGGGTTCAGCAGGCAAggcattaaagggacatgagatccattcctagctgattctaatccgctaggtgacaatgggcaaataatcccaaaatcccaggctgagttgcctcatctgcaaatgacatggttatggtaaaactgGTTGTGATCACAAAGGTTTACAATGGGTTACGTTAGACCAGCCAATTCTATTGGAAGTAGGTACTAAGAAATCTGAATATGTACATGGGCTTTGAACCAAGATATGCTAACATCCCTTGCAGACATTTATAACTGGAAAAGGCAGAAACGTAAAAATCCCC
>gene=chr20_2633148-2634148; species=hg19
CAGGTGGGTGAGATCCGTGGGCTCCTTTGGCGGCCCCGCAGACCCTCATCGCGCGGGTCCCAGCATGCACAGCGCGCTCCCACGTGGCCGGCCGAGCGGTTCGGGGCGGGGGGACGGGCCTGGAAAGCTCTAGATCCGGGGGTCTTTACCTTGACCCATGGGTAGAATCGCTCTAGCAATTAGAAATAAGCCTcccggacgccgcccccgaacgattaaagcagaagctgggatgtggggcccaggtatcagcatattttaagagcttccaaggCTGAGAACCGCTGCTTGACTGCGCCGCAGAGGCAGGAGGGAGGGAAGGAAACCACTTAGCCTCTTTCTCCCCCCAGGTGGAGGAGTCTGTGCTCAACCTGGGCAAATTCCACAGCATCGTTCGTCTGGTGGCCTTTTGTCCCTTTGCCTCATCCCAGGTTGCCTTGGAAAATGCCAACGCCGTGTCTGAAGGTAAGTCGGCCACCGCCAAGTGTCACAGAGAGATG
>gene=chr20_2633148-2634148; species=bosTau
CAGGTGGGTGGACGTGGTGGGCTAGCCGGCG-GCTCCGCAGCCCCTCGGCCGGCGTGCCCCAGCATGCACCGCGCGCTCCCACGTGGCCCGCCGCGCGTTGGGAGGTGCGCTGG----GCCCGACAGTTCCAAAGCAGGGGGTccttacctgcattcgtgattagaattgcgttagcattaaaaagtaagcttcccggactccaccccgtaccgat-gaagcggaa-cctggatttaggacccatg-atctgtccattttt--AGTGTTCAGGTCCAAGAGCTGCTGCTTTACTGCGCCCTAGAGGCAAGAGGGAGGGAAGAAAATCACTCATCT---TTCTCCCCCCAGGTGGAGGAGTGCGTGCTAAACCTGGGCAAATTCCACAACATCGTTCGTCTTGTGGCCTTTTGTCCCTTTTCCTCGTCCCAAGTTGCCTTGGAAAATGCCAACGCTGTGTCTGAAGGTGAGTTGGCCA---CTAAATATTG-AGGGAGATG
>gene=chr20_2633148-2634148; species=calJac
CAGGTGGGTGAGATACGTGGGATCCTCCGGTGTCCCCGCAGACCCTCACCGCACAGGTCCCAGCATGCACCGCGCGCTCCCACGTGGTC-TCCGCGCGGTTCGGTGGGGGGGGACGGGCCTGGAAAACTCTAGAGCCGGgggtctttaccttgactcatgggtaggatcgctctagcggtttgaaataagcctcctggactccgccccggaccgattaaagcagaagctaggatgtggggccccggtatcagcctatttaaagagcttccaagatTGAGAGCCGCTGCTTTACTGCGCCGCAGAGGCAGGAGGGAGGG-AGGAAACTACTCAGCCTCCTTATCCCCCCAGGTGGAGGAGTCCGTGCTCAACCTGGGCAAATTCCACAATGTCGTTCGTCTGGTGGCCTTTTGTCCCTTTTCCTCGTCCCAGGTTGCCTTGGAAAATGCCAATGCCGTGTCTGAAGGTGAGTCGACCACCGCCAAGTGTCTCAGGGAGATG
>gene=chr20_2633148-2634148; species=canFam
CAGGTGGGTGGAAGCGGTGGGCTcgcc-gcc-gcgccgcagccccccggccgccgggccccAGCATGCACCGCGCGCTCCCACGTGGCCGGCCGCGCTTTGGGGGGTGCGCTGG----GCCGGAAAGCCCGGGAGCCGGGGGTCCTCCGCTGCATCCGTGCCTACAGTCGCGTTGGCATGTAGAAGCCAGCACC---------------------------------CCGGGATTTAGGGCCTGTA-ATCGGCTCCTTT--------------ACGGAGAACCGCTGCTTTACTGCGCCCTAGAGGCAAGAGCGAGGGAGGAAAGCCATTCACGCTCTTTCTCCCCGAAGGTGGAGGAGTGCGTGCTCAACTTGGGCAAGTTCCACAACATCGTTCGCCTCGTGGCCTTTTGTCCCTTCGCCTCGTCCCAGGTTGCCTTGGAAAATGCCAACGCTGTGTCCGAAGGTGAGTCGACCACCAGTAGGTATTT-AGGGAGATG
>gene=chr20_2633148-2634148; species=equCab
CAGGTGGGT-GCCGCGGGGGGCTCGCCTTCC-GCGCCGTGGCCCAGCGGCGCGCGGCCCCCAGCATGCACCGCGCGCTCCCACGTGGCCGGCCGCGCCGTGGGGG-------GG----GCCCCAGAGCCA-------GGGCGTCCTTAG-TGCGTTCGGacttagagactcgttaccactcagaagtaagcctccctgactccgccccgtaccgac-gaagcagat-ctgggatttagggcccatg-atcggttcctttttaaagcgtccaaggccgagaaccgctgCTTTACTGCGCCCTAGAGGCAAGAGCGAGGGAAAGAAACCATTCATCC---TTTCTCCCTCAGGTGGAGGAGTGCGTGCTCAACCTGGGCAAGTTCCACAATATCGTTCGTCTCGTGGCCTTTTGTCCCTTTGCCTCGTCCCAGGTTGCCTTGGAAAATGCCAACGCTGTGTCTGAAGGTGAGTCGGCCACCACCATGTATCT-ACGGAGGTA
>gene=chr20_2633148-2634148; species=gorGor
------------------------------------------------------------------------------------------------------------------------------------------------------------------------------------------------------------------------------------------------------------------------------------------------------------------------------------------TAGCCTCTTTCTCCCCCCAGGTGGAGGAGTCCGTGCTCAACCTGGGCAAATTCCACAACATCGTTCGTCTGGTGGCCTTTTGTCCCTTTGCCTCATCCCAGGTTGCCTTGGAAAATGCCAACGCCGTGTCTGAAGGTAAGTCGGCCACCGCCAAGAATCACAGAGAGATG
>gene=chr20_2633148-2634148; species=panTro
CAGGTGGGTGAGATCCGTGGGCTCCTTTGGCGGCCCCGCAGACCCTCGTCGCGCGGGTCCCAGCATGCACAGCGCGCTCCCACGTGGCCGGCCGAGCGGTTCGGGGCGGGGGGGCGGACCTGGAAAGCTCTAGATCCGGGGGTCTTTACCTTGACCCATGGGTAGAATCGCTCTAGCAATTAGAAATAAGCCTcccggatgccgcccccgtacgattaaagcagaagctgggatgtggggcccaggtatcagcatattttaagagcttccaaggCTGGGAACCGCTGCTTTACTGCGCCGCAGAAGCAGGAGGGAGGGAAGGAAACCACTTAGCCTCTTTCTCCCCCCAGGTGGAGGAGTCCGTGCTCAACCTGGGCAAATTCCACAACATCGTTCGTCTGGTGGCCTTTTGTCCCTTTGCCTCATCCCAGGTTGCCTTGGAAAATGCCAACGCCGTGTCTGAAGGTAAGTCGGCCACCGCCAAGTATCACAGAGAGATG
>gene=chr20_2633148-2634148; species=papHam
CAGGTGGGTGAGATCCATGGGCTCCTCAGGCGGCCCCGCAGACCCTCACCGCGCAGGTCCCAGCATGCAGCGCGCGCTCCCACGTGGCCGGCCGAGAGGTTCGGGGCGGGGGG-CGGGCCTGGAAAGCTCTAGATCCGGGGGTCTTTaccttgactcatgggaagaatcgctctagcagttagaaataagcctcccggaccccgcgccggaacgattaaagcagaagctgggttgtggggtcccgctgtcagcgtattttaagagcttccaaggCTGAGAACCGCTGCTTTACTGCGCCGCAGAGGCAGGAGGGAGGGAAGGAAACCACTCAGCCTCTTTCTCCCCCTAGGTGGAGGAGTCCGTGCTCAACTTGGGCAAATTCCACAACATCGTTCGTCTGGTGGCCTTTTGTCCCTTTGCCTCGTCCCAGGTTGCCTTGGAAAATGCCAACGCCGTGTCTGAAGGTGAGTCGGCCACCACCAAGTATCACAGGGAGATG
>gene=chr20_2633148-2634148; species=ponAbe
CAGGTGGGTGAGATCCGTGGGCTCCTTTGGCGGCCCCGCAGACCCTCATCGCGCAGGTCCCAGCATGCACCGCGCGCTCCCACGTGGCCGGCCGAGCGGTTCGGGGCGGGGGGGCAGGCCTGGAAAGCTCTAGATCCGGGGGTCTTTACCTTGATTCATGGGTAGAGTCGCTCTAGCAAttagaaataagcctcccggactccgtccccgaacgattaaagcagaagctgggatgtggggcccaggtatcagcatattttaagagcttccaagGCTGACAACCGCTGCTTTACTGCGCCGCAGAGGCAGGAGGGAGGGAAGGAAACCGCTCAGCCTCTTTCTCCCCCCAGGTGGAGGAGTCCGTGCTCAACCTGGGCAAATTCCACAACATCGTTCGTCTGGTGGCCTTTTGTCCCTTTGCGTCATCCCAGGTTGCCTTGGAAAATGCCAACGCCGTGTCTGAAGGTAAGTCGGCCACCGCCAAGCATCACAGAGAGATG
>gene=chr20_2633148-2634148; species=rheMac
--------------------------------------------------------------------------------------------------------------------------------------------------------------------------------------------------------------------------------------------------------------------------------------------------------------------------------------------------------------------------------------------------------------------------------------------------------------------------------------------------------------------
>gene=chr20_2825487-2826487; species=hg19
aaaatcatgagaaaggaagcgtgagtttggcagggaaggaggtgagcttggttctagatacattgagtttcaggtactaagaagcatcTTATGGTAAAAGAAAGGAGAGTTAAGATACATTATATACTCCTGAAATTATTTTTAGAAGGGAGGGCAACTATTTAAGTAGTTATATTTTTGTTTCATTTTGTTTTTTTGATACATAAACATGAACTTTTTTTTCAAaaaagtcagctgtgtgtagtggcacgcacatgtaatcccagcaacttgggaggctgaaaaaaaaaaaGAACATTTTAAAAaattgtggttaaatatacatgatataaaatttactctcttaaccatttttgagtgtaccctttaatagtgttaagtatattcacgttgttgtgcaaccagtctccaggactttttcatcttgcaaaactgaaattctgtaccctcaaacaactccccatttcctcctccccccagcccatggcaaccaccattct
>gene=chr20_2825487-2826487; species=bosTau
AAAATAATGAGAAAGGAAGAGTGAATTCGTTGGGGAAGAGAATGAGCTTGGTACTGAATACAG--TGTTTCAGGTACTTAGAAACATTGTATGGTGAAAGAAAGGAGACTGAAGATAC------TACATTTCGTACTCTTCATAGGAGAAAGGTTAGCTGTTTTAGTAGTTATGTGTTGGTA-----TGTTTGTTTTGATGTATAAACATGAAC-----------------------------------------------------------------------------------TGCTAAAAaactgtggtgaaatacacataatataaaatttactatcttactcattataaaggatg--atcgaggagtgttaagtgtattcacattgttgtgtagccaatctccacaactttctcatcttgcaaaattgact--------tattaaataactcctcattctccccttgccccagccc-tggcagccaccattct
>gene=chr20_2825487-2826487; species=calJac
aaaatcatgagaaaggaagagtgagtttgggagggaagaaggtgagcttagttttaaatacattgaatttcacgtac--gtaAGCATATTACAGTGAAAGAAAGGAGAGTTAAGGTGCATTATAAACTCCTGAAATTATTTTTAGAAGGGTGGGCAAATATTTAAGTAGTTATATTTTTGTTTCATTTTGTTTTTTTAATATATAAACATGAACTTTTTTTTCataaaaataagccatgtatagtggcacacacatgtaatcccagctacttgggaggctgAACAAAAAAATGAACATGTAAAAAaattgtgcttaaatataaatgata-aaaatttactgtctcaaccattttttagtgtactctttagtagtgttaagtatattcacgtggttgtgtaaccagtatccggaactttttcatcttgcaaaactgaaattct-tacccttaaacaactccccatttcttccacccctcagcccatggcaaccactattct
>gene=chr20_2825487-2826487; species=canFam
--------------------------------------------------------------------------------------------------------------------------------------------------------------------------------------------------------------------------------------------------------------------------------------------------------------------------------------------------------------------------------------------------------------------------------------------------------------------------------------------------------------------
>gene=chr20_2825487-2826487; species=equCab
aagataatgagaaaggaagagtgagtttggtggagaagag-gtgagctgggttttgaacacat--tgtttcaggtacttagaAACGTCTTATGGTGAAAGAAGGGAGACTGAAGATACATTATATATTCCTGAAAATCTTCTTAGAAGAGAGG-----------------------------------------------------------------------------------------------------------------------------------------------------------------------------------------------------------------------------------------------------------------------------------------------------------------------------------------------------------
>gene=chr20_2825487-2826487; species=gorGor
aaaatcatgagaaaggaagcgtgagtttggcagggaaggaggtgagcttggttctagatacattgagtttcaggtacTAAGAAGCATCTTATGGTAAAAGAAAGGAGAGTTAAGATACATTATATACTCCTGAAATTATTTTTAGAAGGGAGGGCAACTATTTAAGTAGTTATATTTTTGTTTCATTTTGTTTTTTTGATATATAAACATGAACTTTTTTTTCAAaaaagtcagctgtgtgtagtggcacgcacatgtaatcccagcaacttgggaggctg-aAAAAAAAATGAACATTTTAAAAaattgtggttaaatatacatgatataaaatttactctcttaaccatttttgagtgtaccctttagtagtgttaagtatattcacgttgttgtgcaaccagtctccagaactttttcatcttgcaaaactgaaattctgtaccttcagacaactccccatttcttcctccctccagcccatggcaaccaccattct
>gene=chr20_2825487-2826487; species=panTro
aaaatcatgagaaaggaagcatgagtttggcagggaaggaggtgagcttggttctagatacattgagtttcaggtactaagaagcatcTTATGGTAAAAGAAAGGAGAGTTAAGATACGTTATATACTCCTGAAATTATTTTTAGAAGGGAGGGCAACTATTTAAGTAGTTATATTTTTGTTTCATTTTGTTTTTTTGATACATAAACATGAACTTTTTTTTCAAaaaagtcagctgtatgtagtggcacgcacatgtaatcccagcaacttgggaggctgaAAAAAAAAAGGAACATTTTAAAAaattgtggttaaatatacatgatataaaatttactctcttaaccatttttgagtgtaccctttagtagtgttaagtatattcacgttgttgtgcaaccagtctccagaactttttcatcttgcaaaactgaaattctgtaccctcaaacaactccccatttcttcctccctccagcccatggcaaccaccattct
>gene=chr20_2825487-2826487; species=papHam
aaaatcatgagaaaggaagagtgagtttggcagggaagaaggtgagct-ggttctaaatacattgagtttcagatactaagaagcatcTTATGGTAAAAGAAAGGAGACTTAAGATACATTATATACTCCTGAAATTATTTTTAGAAGGGAGGGCAACTATTTAAGTAGTTACATTTTTGTTTC-TTTTTTTTTTTTGATATATAAAC-TGAAC-TTTTTTTCAaaaaaatcagcagtgtgtagtagcacgcacatgtaatcccagctacttgggaggctg--aaaaaaaatgAACAttttttaaaaatgtggttaaatatacatgatgtaaaatttactatcttaaccatttttgagtgtaccctttagtagtgttaagtttattcacgttgttgtgcaaccagtctccagaacattttcatcttgcaaaactgaaattctataccctcaaacaacctcccatgtcttcctccctccagcccatggcaaccaccattct
>gene=chr20_2825487-2826487; species=ponAbe
AAAATCATGAGACAGGAAGGGTGAGTTTGGCAGGGAAGGAGGTGAGCTTGGTTCTAAATACATTGAGTTTCAAGTACTAAGAAGCATCTTATGGTAAAAGAAAGGCGAGTTAAGATACATTATATACTCCTGAAATTA-TTTTAAAAGGAAGAGCAACTATTTAAGTAGTTATATTTTTGTTTCATTTTGTTTTTTTGATATATAAACATGAACTTTTTTTTCAaaaaaatcagctgtgtgtactggcacgcacatgtaatcccagctacttgggaggctg-aaaaaaaaatgAACATTTTAAAAaattgtggttaaatatacatgatataaaatttactctcttaaccatttttgagtgtaccctttagtagtgttaagtatattcatgttgttgtgcaaccagtctccagaactttttcatcgtgcaaaactgaaattctataccctcaaacaactccccatttcttcctccctccagcccatggcaaccaccattct
>gene=chr20_2825487-2826487; species=rheMac
-------------------------------------------------------------------------------AGAAGCATCTTATGGTAAAAGAAAGGAGACTTAAGATACATTATATACTCCTGAAATTATTTTTAGAAGGGAGGGCAAC----TAAGTAGTTACATTTTTGTTTC--TTTTTTTTTTTGATACATAAAC-TGAAC-TTTTTTTCAaaaaaatcagcagtgtgtagtagcatgcacatgtaatcccagctacttgggaggctg--aaaaaaaatgAACAtttttaaaaaatgtggttaaatatacatgatgtaaaatttactatcttaaccatttttgagtgtaccctttagtagtgttaagtttattcacgttgttgtgcaaccagtctccagaacattttcatcttgcaaaactgaaattctataccctcaaacaacctcccatgtcttcctccctccagcccatggcaaccaccattct
>gene=chr20_3120148-3121148; species=hg19
cagcctggtcttaaactcctgacctcaggtgattcacccaccttggcctcccaaagtgctaggattacaggcgtgagccactgcacccaaccTAtttttattttttgagacggagtcttgctgtgtcacctcggctggagagcaatggtacgatcttggctcactgcaacctccgtctcctgggttcaagcgattctcctgcctcagcctcctgagtaactggtattacaggcatgcaccaccacacccagctaatttttttatttctagtagagatggggtttcaccatgttggccaggctggtctcgaactcctgaccttgtcatctgcccacttgggcctcccaaaatgctggcatcataggcatgaaccaccacactcggcctttttactttttttttttttttttttttttttgagatggagtctcactctgtcacccaggctggagtgcaatggtgcaatctcagctcactgcaacctccacctcctgggctca
>gene=chr20_3120148-3121148; species=bosTau
--------------------------------------------------------------------------------------------------------------------------------------------------------------------------------------------------------------------------------------------------------------------------------------------------------------------------------------------------------------------------------------------------------------------------------------------------------------------------------------------------------------------
>gene=chr20_3120148-3121148; species=calJac
caggctggtcttgaactcctgacctcaggtgatccacccacctcggcctcccaaagtgctaggattaaaggggtgagccactgcgccAGACT-----------------GTggagtcttgctgtgtcacccaggctggagtacaatggcacaatctcggctcactgcaacctccgactcccagattaaagtgattctcctgcctcagcctcctgagtagctggaattacaggcatgcaccatcatacccagctaaattttgtatttttagtagagacagcatttcaccatgctggccaggctggtcttgaactcttgaccttgtgatctgtccacctcagcctcccaaagtgctgggactacaggcgtgagccattgtgcctgCCTCA-------Gttttttacttttttttttttttgaaacggtg--tcaccctgttgcccaggctggagtacaatggtgcaatctcgactcacagcaacctccacctcccaggctca
>gene=chr20_3120148-3121148; species=canFam
--------------------------------------------------------------------------------------------------------------------------------------------------------------------------------------------------------------------------------------------------------------------------------------------------------------------------------------------------------------------------------------------------------------------------------------------------------------------------------------------------------------------
>gene=chr20_3120148-3121148; species=equCab
--------------------------------------------------------------------------------------------------------------------------------------------------------------------------------------------------------------------------------------------------------------------------------------------------------------------------------------------------------------------------------------------------------------------------------------------------------------------------------------------------------------------
>gene=chr20_3120148-3121148; species=gorGor
cagcctggtcttaaactcctgacctcaggtgattcacccaccttggccttccaaagtgctaggattacaggcgtaagccactgcacccAAGCTAtttttattttttgagacggagtcttgctgtgtcacctcggctggaaagcaatggtacgatcttggctcactgcaacctccgtctcctgggttcaagcgattctcctgcctcagcctcctgagtaactggtattacaggcatgcaccaccacacccagctaatttttttatttctagtatagatggggtttcaccatgttggccaggctggtctcgaactcctgaccttgtgatctgcccacttgggcctcccaaaatgctggcatcataggcgtgaaccaccacactcggcctttttac---ttttttttttttttttttttttgagatggagtctcactctgtcacccaggctggagtgcaatggtgcaatctcagctcactgcaacctccacctcctgggctca
>gene=chr20_3120148-3121148; species=panTro
cagcctggtcttaaactcctgacctcaggtgattcacccaccttggcctcccaaagtgctaggattacaggcgtgagccactgcacccaaccTAtttttattttttgagacggagtcttgctgtgtcacctcggctggagagcaatggtacgatcttggctcactgcaacctccgtctcctgggttcaagcgattctcctgcctcagcctcctgagtaactggtattacaggcatgcaccaccacacccagctaatttttttatttctagtagagatggggtttcaccatgttggccaggctggtctcgaactcctgaccttgtcatctgcccacttgggcctcccaaaatgctggcatcataggcgtgaaccaccacactcggcctttttac--tttttttttttttttttttttttgagatggagtctcactctgtcacccaggctggagtgcaatggtgcaatctcagctcactgcaacctccacctcctgggctca
>gene=chr20_3120148-3121148; species=papHam
caggctggtcttaaactcctgatctcaggtgattcacccaccttggcctcccaaagtgctaggattacaggcgtgagccaccgtgcccaaccTAtttttagtttttgagatgaagtcttactgtgtcacccaggctggagagcaatggcacgatcttggctcactgcaacctccacctcctgggttcaagcgattctcctgcctcagtctcctgagtagccgggattataggcacgcaccaccatgtccagctattttttaaatttctagtagagatggggtttcaccatgttggccaggctggtctcaaactcctgaacttgtgatctgcccacctcagcctcccaaagtgc--------------tgagccaccacactcggccTTT------TAACtttttttttttttttttttgagacagagtctcactctgtcacccaggctagagtacaatggttcaatctcagctcactgcaacctccgcctccaaggctca
>gene=chr20_3120148-3121148; species=ponAbe
caggctggtcttaaactcctgacctcaggtgattcacccaccctggcctcccaaagtgctagaattataggcgcgagccactgcacccaaccTAtttttattttttgagacggagtcttgctgtgtcacccaggctggagagcaatggtacgatcttggctcactgcaacctccgcctcccgggttcaagcaattctcctgcctcagcctcctgagtaactgggattacgggcatgcaccaccacgcccagctaatttttttatttctagtagagatggggtttcaccacgttggccaggctggtctcgaactcctgaccttgtgatctgcccacttcagcttcccaa---gctggcatcataggcgtgaaccaccacactcggcctttttac--tttttttttttttttttttttttgagatggagtctcactctgtcacccaggctggagtgcaatggtgcaatctcagctcactgcaacctccgcctcccgggctca
>gene=chr20_3120148-3121148; species=rheMac
caggctggtcttaaactcctgacctcaggtgattcacccaccttggcctcccaa--------------aggcgtgagccaccgtgcccaaccTAtttttagtttttgagatggagtcttactgtgtcacccaggctggagagcaatggcacgatcttggctcactgcaacctccacctcctgggttcaagcgattctcctgcctcagtctcctgagtagccgggattataggcacgcaccaccatgtccagctattttttaaatttctagtagagatggggtttcaccatgttggccaggctggtctcaaactcctgaacttgtgatctgcccacctcagcctcccaaagtgc--------------tgagccaccacactcggccTTTTT----TCAGTTTTAACttttttttttttgagacagagtctcactctgtcacccaggctagagtgcaatggttcaatctcagctcactgcaacctccgcctccaaggctca
>gene=chr20_3137147-3138147; species=hg19
TACCTGATATGATTTCACAAAACTCCTTTCCTAGTTTAAGTGCCCCAAGTATACCTTTCTCCCCTTTAGGGGTCCTAACGAAACAGAGTAGAGCCTCAGACACTCCTGGACCCTGTCAGTTCCAAAAGGCAATGCCCAAACCTCCCTGAATGATGTGATTTCACAGGACTGAAGAATCTTACCTTTCTCCCTTCCACATACCGGTCTGAGCAGAGCCGAATAGCTTCATTTTAAACTAGAGTCTAGAAGTTAGAGGAGGGGGGCCAGGCAGAGGAAGGAGCGATGCTAACTGTAGACTGAGTATAAGACACCTTAAACACATACAATTTACCACTTACCAGATCTGATCCCTCAATTCTAACACTTTTCCTTTCTATGTCCCAATAAAATTGCCACAAATAAATGAACACTCCAACCCTATTCTTGTCTCAGCAAATAATTTGTTGAGCAACCTTAAGAATTAAAAAGGCAAAAAAACTggctagacaggtggctcatga
>gene=chr20_3137147-3138147; species=bosTau
TATGTGACATCATTTCACAAAGTCCCTTTCCTAGCGTAAATGCCCCAAGGATACTCCCCTCCCCTTTAGGGGTCCTAAAGAACCAGAGTGGAGCCTTAGACACCACTGGACCACGGCTGTTCTGAAAGACACTGCCCAAACCACCCTGAATGATGTGATTTCACAAGAGCGAGAAATCTTACCTTTCCACCTTCCAGGTACAGGTCTGAGCAAGGCCGAATAGCTTCGTTTTAAACTACAGTCCAGAAGTTAGAGGAGGGGAGCCAGGCGGAGGAAGGAGCCATGCTAACTGTAGATTAAGTATATGACACCCTCAGCATATTCAATTTACCAGATACCAGATCTC-------AATCTTAACCCACTT-------ATGTCCTGATAAAATTACCACAAATAAAGGGATACTTCAACTCCACTTTCGTCTTATCAAATAATGTGTTGAGTAGTCCTGAGAATTAAAAAAACAAAAA-------------------------
>gene=chr20_3137147-3138147; species=calJac
TACCTGATATGATTTCACAAAGCTCCTTTCCTAGTTTAAGTGCCCCAAGTATACCTTTCTCCCCTTTAGGGGTCCTAAGAAAACAGAGTAGAGCCTCAGAGACCCCTGGACACTGTCAGTTCCAAAAGGCAATGCCCAAACCTCCCTGAATGATGTGATTTCACAGGACTGAAGCATCTTACCTTTCTCCCTTCCACATACAGATCTAAGCAAGGCCAAATAGCTTCATTTTAAACTAGAGTCCAGAAGTTAGAGGAGTGGGGCCAGGCAGAGGAAGGAGCTATGCTAACTGCAGACTGAGTATATAATACCTTAAACACATACAATTTACCAATTTCCAGATCTGATCCCTCAATTCTAACACTTTTCCTTTCTACGTCCCAATAAAATTGCCACAAATAAATGAACACTCCAACCCTATTCGTGTCTCAACAAATAATTTGTTGAGCAACCTTGAGAATTAAAAAAGCA-------------------tggctcatga
>gene=chr20_3137147-3138147; species=canFam
CATATGACATCA--GCACAAAGCTCCTTTCCTAGTTTAAGTGCTACATGTATATCCTATTCCCCTTTAGGGGGTCTAACAAACCAGCATGGAGCCTCAGAGACCCCT--------------------GGCACTGCCT-AACCACCCTGAATGATGTTATTTCACAGGAATGAGGACTCTTACCTTTCCACCTTCCAGATACAGGTCTGAGCAAAGCCGAATAGCTTCG-TTTAAACTATAGTCCAGAAGTTAGAGGAAGGGAGCCAGATGGTGAAAGAAGCCATGCTAACTGTAGATTAAGTATATGACACTCTCAGCATATTCAATTCACCAGTTACTGGATCTCCTCTCTTAATTTTAACCCCCTT-------ATGTCCTGAT-AAATTGCCACAAATAAATGGATACTTCAACTCTAATCTTGTCTTAGCAAATAATTTGTTGAGCAATCCTGAGAATTGAAAAAAACAAAA-----AATTA---------------
>gene=chr20_3137147-3138147; species=equCab
TATCTGGCGTCATTTCACAAAGCCCCTTTCTTAGTTTAAGTGTCCCAAGTATACTCTCCTCCCCTTTAGGGGTCCTAAAGAAGCAGAGTGGAACCTCAGAGACCCCTGGACTGTGGCTGTTTCAAAAGGCACTGCCCAAACCTCCCTGAACGATCTGACTCCACAGGAGCGAGGAGTCTTACCTTTCCACCTTCCAGTTACAGGTCTGAGCAAGGCTGAATAGCTTCATTTTAAACTACAGTCCAGAAGTTA---GAAGTAAGCTAGGTAGAGGAAGGAGCCATGCTAACTGTAAACTAAGTATATGACACT-TCAGAATATTCAGTTTACTAGTTACTG----------------TTTAATCCTCTT-------CTGTCCTGACAAAATTGCCACAAATAAATGGATACTTCATCCTCATTCTTGTCTTAGCAAATAATTTGTTGAGCAACCCTGAGAACTAAAACAGCAAAAA-----A-------------------
>gene=chr20_3137147-3138147; species=gorGor
----------------------------------------------------------------------------------------------------------------------------------------------------------------------------------------------------------------------GCCGAATAGCTTCATTTTAAACTAGAGTCTAGAAGTTAGAGCAGGGGGGTCAGGCAGAGGAAGAAGCAATGCTAACTGCAGACTGAGTATAAGACACCTTAAACACATACAATTTACCACTTACCAGATCTGATCCCTCAATTCTAACACTTTTCCTTTCTATGTCCCAATAAAATTGCCACAAATAAATGAACACTCCAACCCTATTCTTGTCTCAGCAAATAATTTGTTGAGCAACCTTAAGAATTAAAAAGGCAAAAAAACTGGCTAGACAggtggctcatga
>gene=chr20_3137147-3138147; species=panTro
TACCTGATATGATTTCACAAAACTCCTTTCCTAGTTTAAGTGCCCCAAGTATACCTTTCTCCCCTTTAGGGGTCCTAACGAAACAGAGTAGAGCCTCAGACACTCCTGGACCCTGTCAGTTCCAAAAGGCAATGCCCAAACCTCCCTGAATGATGTGATTTCACAGGACTGAAGAATCTTACCTTTCTCCCTTCCACATACAGGTCTGAGCAAGGCCGAATAGCTTCATTTTAAACTAGAGTCTAGAAGTTAGAGCAGGGGGGCCAGGCAGAGGAAGGAGCGATGCTAACTGTAGACTGAGTATAAGACACCTTAAACACATACAATTTACCACTTACCAGATCTGATCCCTCAATTCTAACACTTTTCCTTTCTATGTCCCAATAAAATTGCCACAAATAAATGAACACTCCAACCCTATTCTTGTCTCAGTAAATAATTTGTTGAGCAACCTTAAGAATTAAAAAGGCAAAAAAACTGGCTAGACAggtggctcatga
>gene=chr20_3137147-3138147; species=papHam
TACCTGATATGATTTCACAAAACTCCTTTCCTAGTTTAAGTGCCCCAAGTAAACTTTTCTCCCCTTTAGGGGGCCTAACAAAACAGAGTAGAGCCTCAGAGACCCCTGGACCCTGTCAGTTCCAAAAAGCAACGCCCAAACCTCACTGAATGATGTGATTTCACGGGACTGAGGAATCTTACTTTTCTCCCTTCCACATACAGGTCTGAGCAAGGCTGAATAGCTTCATTTTAAACTAGAGTCTAGAAGTTAGAGGATGGGGACCAGGCAGAGGAAGGAATCATGTTAACTGTAGACTGAGTATATGACACCTTAAACACATACAATTTACCAGTTACCAGATCTGATCCCTCAATTCTAACACTTTTCCTTCCTAGGTTCCAATAAAATTGTCACAAATAAATGAACACTCCAACCCCATTCTTGTCTCAGCAAATAATTTGTTGAGCAACCTTGAGAATTAAAAAGGCAAAAAAACTGGCTAAGCAggtggctcatga
>gene=chr20_3137147-3138147; species=ponAbe
--------------------------------------------------------------------------------------------------------------------------CAAAAGGCAATGCCCAAA---CTCTGAATGATGTGA-TTCACAGGACTGAGGAATCTTACCTTTCT-CCTTCCACATACAGGTCTGAGCAA-GGCGAATAGCTTCATTTTAAACTAGAGTCTAGAAGTTAGAGGA-GGGGGCCAGGCAGAGGAAGGAGCCATGCTAACTGTAGACTGAGTAT--GACACCTTAAACACATACAATTTACCACTTACCAGATCTGATCCCCCAATTCTAACACTTTTCCTTTCTATGTCCCAATAAAATTACCACAAATAAATGAACACTCCAACCCTATTCTTGTCTCAGCAAATAATTTGTTGAGCAACCTTAAGAATTAAAAAGGCAAAAAAACTGgctaggcagatggctcatga
>gene=chr20_3137147-3138147; species=rheMac
TACCTGATAGGATTTCACAAAACTCCTTTCCTAGTTTAAGTGCCCCAAGTAAACTTTTCTCCCCTTTAGGGGGCCTAACGAAACAGAGTAGAGCCTCAGAGACCCCTGGACCCTGTCAGTTCCAAAAAGCAACACCCAAACCTCACTGAATGATGTGATTTCACGGGACTGAGGAATCTTACTTTTCTCCCTTCCACATACAGGTCTGAGCAAGGCCGAATAGCTTCATTTTAAACTAGAGTCTAGAAGTTAGAGGATGGGGACCAGGCAGAGGAAGGAATCATGTTAACTGTAGACTGAGTATATGACACCTTAAACACATACAATTTACCAGTTACCAGATCTGATCCCTCAATTCTAACACTTTTCCTTCCTAGGTTCCAATAAAATTGTCACAAATAAATGAACACTCCAACCCCATTCTTGTCTCAGCAAATAATTTGTTGAGCAACCTTGAGAATTGAAAAGGCAAAAAAACTGGCTAAGCAggtagctcatga
>gene=chr20_3154416-3155416; species=hg19
GGGGTCGGGACGAGCCGTCGCGGGTGGATCCGCCCGGCCGAGCAACGACCCGCCCGGGCGCGAGGACCACGGGCTGTCGTGCGGGAGGCGTCGAGGGGCAGTAAACTCCGTTCGTGACCAAACGGAGACGATTTGAAACTTGCTGCTCACACTGGATCACCGTCTGGAAGGTGCGACGGGGAAAAAATACACATTACACTCCAGCAGGATTGAACGCTTTCACCCTGTGCCCCGCGCCTGGCGTAACGCGTGGCCCCAGACCACACGCTGTAACCCGGGGTGAGAGGGAGTGAGGTGGGACTTCGTACCGGACCCGGAGCGCCGGCCTCGCCCGCGCGGGCAGCGTTCACTGTggggagtgctcactcagcctagggcggcccgggaggactgccgggaggagggagtcggccttgaattgaggcctcagccttgaatagggtagggaggcaagcctagccgagagtttagcactagcaaaagcctggaggcACCAGGGT
>gene=chr20_3154416-3155416; species=bosTau
GGGGGCGGGGCGAGCCATCAGGGGTGGATACGAACCGCCCTTGGAAGACCGGCTCAGGCGCGGGGAGAGTGGGCGGGCATTTGTAAGGTTTTGAGGGTCCTT-GACTCCTTCCATCAGCAATCGGAGCCGGTTTGAAACTTGATTCTCACGGAGGATCACCGTCTAGAGGGGGCGACCAGGAAAAGACGTACATTACAACTGAGCAGGGTTGACTGTT-TCATCCTGTGGCCCGAACCTGGCAAGATGCTTGGCCC-----------------TTCATAGTGAGAGGGAAAAAGGCG----TT-GTGTCTGATATGGAATACCAGCTTCGCACACGGTTGCCA-GGTCTGTgagagaggtgctcattccgccccaggtggcccaggaggattgccg---ggaagaagtccgtctggaacggaggccttcaccttgaataggatagacaagcaagccaggcctagggttcagcattagcaaaatctttgaggcACAAGGAT
>gene=chr20_3154416-3155416; species=calJac
AGGGTCGGGACGAGCCGTCGCGGGTTTATCCACCCGGCCAAGAGACGACCCGCTCAGGCACGAGGACCACCGGCTGTGGTGCAAGAGGCGTCCAGGGGCAGTAACCTCCGTTCGTAATCAAACGGGGACGATTTGAAACTTGCCGATCATAGGGGATCACCGTCCGGAAGGTGCAACGAAGAAAAAATACACATTACACTCCAGCAGGATTGAACGCTCTCATGCCGTGCCCCGCGCCTGGCGTATCGCGTGGCCCCAGACCACACGC---AACCCTGGGTGAGAGGGAGTGAGGTGGGGCTTCGTCCTGGACCCAGAGCGCCAGCATCGCTCGCGCGGGTAGTGTTCACTGTAGGGAGTGCTCACTCTGCCTAGGGCGGCCCGGGAGGACTTCCGGGAGGAGGGAGTCGGCCCTGAATTGAGGCCTCAGCCTTGAATAGGGTGGAGAGGCCAGCCTAGCCCAGAGTTTGGCATTACCAAAAGCCTGGAGGCACGAAGGT
>gene=chr20_3154416-3155416; species=canFam
GGGGGCGGGGCGAGCCCTCCCGTGGGTATCCGAACCGCGGAGCGAAGACCCGCGCGAGCGCGGGGACCGCAGGCAGGTGTGTTAGAGGCTTGGAGGAGCCGT-GACTCAGTCTGGCAGTAAAGAGAGCCGGTCTGAAACTTGCTGCTTGCGGAGGCTCACTGTCCGGAGGAGGCGACGAAGGAAAGATGTACA-TATAACCCAGCAAGGTTGAGTGCTTTCACCCCGTGCCCCACACC-TGCACGAGACCCGGCCCCGACTCCCACGCTGCAACCGAGGGTGAGAGGAGGTGAGGTAGGACTTCGTCCCTCACCCAGAGCACCAGTTTTGCACGCGCGTGCTTCATTCTGTACCGTCAATGCTCATTCCGCCCCGGTTGGCCCGGGAGGACTGCCG---GGAGGAAGCCGGCTCGGGCTGGAGGTCTTAGCCTCGAATATTGCGGGGAAGCAAACCAGGCCTAGGGTTCAGCGTTAAAAAAAG-CTGGAGGCACAAGGGT
>gene=chr20_3154416-3155416; species=equCab
GGGGGCGGGGCGAGCCGTCGCGAGTGGATCTGAACTGCCGAGCGAAGA-CCGCCCGGGCGCAGGGACCGCAGCCGCGCGTGTGGGAGACTTCGAGTGGCCGT-GACTCCGCTCGTCAGGAAACGCAGCGGGTTTGAAACTTGTTGCTTGCGGAGGGTCGCCGTCCGCGGGAGACGACGAGGAAAAGACCT----TACAATCCAGCAGGGTTGAGTGCTTTCACCCTGTGCCCCGCACCTGACACGAGGCCCGGCCCGGGCCCGCACGCTGCATCCGGGGGAGAGAGGGAGGGAGAGGGGG-----------ACCTGGAGCACCAGCTTCGCACGCGCGTGCCGCATTCTGTGCCGCGAGTGCTTATTTCGCCCCGGGTGGCCGGGGAGGACTGCCG---GGAGGAAGTCAGCCGGGAACTGAGGCTTTAGCTTCGAATAGGGTCGGGAAGAAAGCCAGGCCTAGGGTTAGGCAGTAGCAAAAGCCTAGAGCCACAAGGAC
>gene=chr20_3154416-3155416; species=gorGor
GGGGTCGGGACGAGCCGTCGCGGGTGGATCCACCCGGCCGAGCAACGACCCGCCCGGGCGCGAGGACCACGGGCTGTCGTGCGGGAGGCGTCGAGGGGCAGTAAACTCCGTTCGTGACCAAACGGAGACGATTTGAAACTTGCTGCTCACACTGGATCACCGTCTGGAAGGTGCGACGGGGAAAAAATACACATTACACTCCAGCAGGATTGAACGCTTTCACCCTGTGCCCGGCGCCTGGCGTAACGCGTGGCCCCAGACCACACGCTGTAACCCGGGGTGAGAGGGAGTGAGGTGGGACTTCGTACCGGACCCGGAGCGCCGGCCTCGCCCGCGCGGGCAGCGTTCACTGTGGGGAGTGCTCACTCAGCCTAGGGCGGCCCGGGAGGACTGCCGGGAGGAGGGAGTCGGCCTTGAATTGAGGCCTCAGCCTTGAATAGGGTAGGGAGGCAAGCCTAGCCGAGAGTTTAGTACTAGCAAAAGCCTGGAGGCACCAGGGT
>gene=chr20_3154416-3155416; species=panTro
GGGGTCGGGACGAGCCGTCGCGGGTGGATCCACCCGGCCGAGCAACGACCCGCCCGGGCGCGAGGACCACGGGCTGTCGTGCGGGAGGCGTCGAGGGGCAGTAAACTCCGTTCGTGACCAAACGGAGACGATTTGAAACTTGCTGCTCACACTGGATCACCGTCTGGAAGGTGCGACGGGGAAAAAATACACATTACACTCCAGCAGGATTGAACGCTTTCACCCTGTGCCCCGCGCCTGGCGTAACGCGTGGCCCCAGACCACACGCTGTAACCCGGGGTGAGAGGGAGTGAGGTGGGACTTCGTACCGGACCCGGAGCGCCGGCCTTGCCCGCGCGGGCAGCGTTCACTGTGGGGAGTGCTCACTCAGCCTAGGGCGGCCCGGGAGGACTGCCGGGAGGAGGGAGTCGGCCTTGAATTGAGGCCTCAGCCTTGAATAGGGTAGGGAGGCAAGCCTAGCCGAGAGTTTAGCACTAGCAAAAGCCTGGAGGCACCAGGGT
>gene=chr20_3154416-3155416; species=papHam
GGGGTCGGGACGAATCGTCGCGGGTGGATCCACCCGGCCGAGAAACGACCCGCCCGGGCGCGAGGACCACGGGCTGTCGTGCAGGAGGCGTCGAAGGGCAGTAAACTCCGTTCGTGATCAAACGGAGACGATTTGAAACTTGCTGCTCACACTGGATCACCGTCTGGAAGGTGCGACGGGGAAAAAATGCACATTATACCCCAGCAGGATTGAACGCTTTCACCCTGT--CCCGCGCCTGGCGTAACGCGTGGCCCCAGACCACACGCTGCAATCCGGGGTGAGAGGGATTGAGGTGGGACTTTGTCCCGGACCTAGAGCACCGGCCTCGCCCGCGCCGGCAGCGTTCACTGTggggagtgctcactcagcctagggcggcccgggaggactgccgggaggagaaagtcggccttgaattgaggcctcagccttgaatagggtggggaaacaagcctggccgagagtttagcactagcaaaggcctggaggcaccagggt
>gene=chr20_3154416-3155416; species=ponAbe
GGGGTCGGGACGAGCCGTAGCGGGTGGATCCACCCGGCCGAGCAACGACCCGCCTGGGCGCGAAGACCACGGGCTGTCGTGCGGGAGGCGTCGAGGGGCAGTAAACTCCGTTCGTGACCAAACGGAGACGATTTGAAACTTGCTGCTCACACTGGATCACCGTCTGGAAGGTGCGACGGGGAAAAAATACACATTACACTCCAGCAGGATTGAACGCTTTCACCCTGTGCCCCGCGCCTGGCGTAACGCGTGGCCCCAGACCACACGCTGTAACCCGGGGTGAAAGGGAGTGAGGTGGGACTTCGTACCGGACTCAGAGCGCCGGCCTCGCCCGCGCGGGCAGCGTTCACTGTGGGGAGTGCTCACTCAGCCTAGGGCGGCCCGGGAGGACTGCCGGGAGGAGGGGGTCGGCCTTGAATTGAGGCCTCAGCCTTGAATAGGGTGGGGAGGCAAGCCTAGCCGAGAGTTTAGCACTAGCAAAAGCCTGGAGGCACCAGGGT
>gene=chr20_3154416-3155416; species=rheMac
GGGGTCGGGACGAATCGTCGCGGGTGGATCCACCCGGCCGAGAAACGACCCGCCCGGGCGCGAGGACCACGGGCTGTCGTGCGGGAGGCGTCGAAGGGCAGTAAACTCCGTTCGTGATCAAACGGAGACGATTTGAAACTTGCTGCTCACACTGGATCACCGTCTGGAAGGTGCGACGGGGAAAAAATGCACATTATACCCCAGCAGGATTGAACGCTTTCACCCTGT--CCCGCGCCTGGCGTAACGCGTGGCCCCAGACCACACGCTGCAATCCGGGGTGAGAGGGAGTGAGGTGGGACTTTGTCCCGGACCTAGAGCACCGGCCTCGCCCGCGCCGGCAGCGTTCACTGTGGGGAGTGCTCACTCAGCCTAGGGCGGCCCGGGAGGACTGCCGGGAGGAGAAAGTCGGCCTTGAATTGAGGCCTCAGCCTTGAATAGGGTGGGGAAACAAGCCTGGCCGAGAGTTTAGCACTAGCAAAGGCCTGGAGGCACCAGGGT
>gene=chr20_3296147-3297147; species=hg19
GATGGAATAAAGAATCCCTCTAATTGTATCCCCCATAAATGGTTATTTCTAAAGCTCTGCTGGGAAGGGGAGGAATGCAAATAGGAAGTGAAGACAACATAGTGCAAGTCTTTTAGATTAGTAGTGAGATGAAGCATTTTAATACCTTTATGAATTGCTTACATTATTTTTTGATATAATGTTCACACTGAGAATAAGAAGGCTGCTTACCCTCACTGCTTGCTGGGTTTTCTCAGACAATTTTACTTCATTATCTTCCACCTGTGTCCAAAAGGAATGCAGATTTTCAGTCAACTACTTCAAGGGAAAACCCTGCTAGGTCTCCCCACTGTGTTCAAATATTTCCAGGACACTGGCTGGACAGTCCTTCCACCATGTCCATGTCCAGTGCTCTCAGGCCCTGACACACCTGAGATGTCTGCTGGTCACCTGGGCTCAGAGCCCAAGGCCTTGGTGGGCTCTCTCACTAGGACCTGAGGTCCAGCTAATGAGCTTATGAC
>gene=chr20_3296147-3297147; species=bosTau
AATGGCAGTAAGAATCCCGCT---TGTGTACTCCATACGTGGTTATTTCTAGAGCTCTGCTCTGAAGGGGAAGAATAC-AACAGGAATTG-AGACAAGGAGGTATAGAACCCTTAGATTAGCAGTAAGATGAAATATGTTAATGTTTTTATAAATTGTTTACATTTCATCTTGA--------CAACATTAAGAATAAGAAGTCTGCTTACCAGAACTGACTGCTGGGTTTTCTCAGACAATTTTACTTCAATATCTTCTACCTGTGTCCAAAAGGAGTACAGATTTTCAATTCACTGCTTCAAGGGAAAACTCTGCTAGGTCTCCCC--TGTCTTCACATATTTCTAAGA--------GAGCAGTCTCTCTGTCAA------ATCCAGGGTTCTCAGGCCCTGAT--GGCTGACCTGGTTGCTGGATACC-AGATGCAGAGCA-CAGGCCATGGTAGGCTCCCTTACAGGGACATGAAGTCCAGCTAATGAGCCTACATT
>gene=chr20_3296147-3297147; species=calJac
AATGGAATAAAGAATCCCTCTAATTGTATCTTCT--AAATGGTTATTTCTAAAGCTCTGCAGGGAAGGGGAGGAATGCATATAGGAAATGAAGATAACGTAGTGTAAATCCTTTAGATTAGTAATGAGATAAAATATCTTAATACCTTTATGAATTGCTTACATTATCTTTTGATACGATGTTAACAC--AGAATAAGAAGGCTGCTTACCTTCACTGCTTGCTGGGTTTTCTCAGAAAATTTTACTTCATTATCTTCCACCTGTGTCCAAAAGGAATGCAGATTTTCAGTTGACTACTTCAAGGGAAAACCCTGCTAGGTCTCCC--CCGTGTTCAAATACTTCCAGGACACTGGCTGGGCAGTCCCTCCACCATGTCCATGTCCAGTACTCTCAGGCCATGACACAGCTGAGATGTCTGCTGGTGACCAGGGCTCAGAGCCCAAGGTCATGGTGGGCTCTCTCACTAGGACCTGAGGTCCAGCTAACGAGCTTATGGC
>gene=chr20_3296147-3297147; species=canFam
-ATGGCAGAACGAATCCCT----CTGTGTACCCCATAAATGGCTACGTCTAAAGCTTTGCTGGG-AGAGGAAGAATGCAAATAGGAATTG-AGACAAGGAGGAACATATCCTTCAAATGTGCCATAAAATGAAATAGTCTAGTATTTTCATAAACTGTTTACATTTCATTTTGATACAATGTTGACATTGAGGATAAGAAGGCTGCTTACCTTCACTGCTTGTTGGGTTTTCTCAGACAATTTTATTTCATTATCTTCTACCTGTATCCAAAAGGAGTGCAAATTTTCAGTTTCCTACTTCAAGGGATAACTCTACTAGGTCTCCCT--CATGTTC-AATATTTCTAGAAGACTGACTGGGCGGTTCCTCCAGCAA------ATCCTGTGTACTCAGGCCCTGAT--GGCTGAGCTGGCTGCCAGTCATCAAGGCTCAGAGCCCAAGGTCATGGTGCACTCTCTTCCTGGGACCTGAGGCCCAGCTAATGAGCCTACAAG
>gene=chr20_3296147-3297147; species=equCab
AATGGCAGAAAGAATCTTC-TAATTGCGTACCCTATAAATAGTTATTTCTAGACCTCTACTGGGAAGGGGAAGAATGCAAATAGGAACTG-AGACAAAGAGGTACAGATCCATTTGATTAGCTCTAAGATGGAGTATTTCTATATGTTTATAAATTCTTCAC-TTTCATTTTGATACGATGTTAACATTAAGAATAAGAAGGCTGCTTACCTTCACTGCTTGCTGGGTTTTCTCAGACAATTTTACCTCACTATCTTCTACCTGTGTCCAAAAGGAGTGCACATTTTCAGTTTAATACTTCAAGAGAAAACTCTGCTAGGTCTCCCC--CGTGTCCCAATATTTCCAGGAGACTGACTGGGTAGTCCCTCCACCAG------ATCCAGTGCTCTCAGGACCAGAC--GGCTAATTTGGCTGCCAGTCACCAAGGCTCAGAGTCCAAGGGCATGGTGGGCTCTCTCACTGGGACCTGAGGTCCAGCTAACAAGCCTATGAT
>gene=chr20_3296147-3297147; species=gorGor
GATGGAATAAAGAATCCCTCTAATTGTATCCCCCATAAATGATAATTTCTAAAGCTCTGCTGGGAAGGGGAGGAATGCAAATAGGAAGTGAAGACAACATAGTGCAAATCTTTTAGATTAGTAGTGAGATGAAGCATTTTAATACCTTTATGAATTGCTTACATTATTTTTTGATATGATGTTCACACTGAGAATAAGAAGGCTGCTTACCCTCACTGCTTGCTGGGTTTTCTCAGACAATTTTACTTCATTATCTTCCACCTGTGTCCAAAAGGAATGCAGATTTTCAGTCAACTACTTCAAGGGAAAACCCTGCTAGGTGTCCCCACTGTGTTCAAATATTTCCAGGACACTGGCTGGGCAGTCCTTCCACCATGTCCATGTCCAGTGCTCTCAGGCCCTGACACACCTGAGATGTCTGCTGGTCACCTGGGCTCAGAGCCCAAGGCCTTGGTGGGCTCTCTCACTAG-ACCTGAGGTCCAGCTAATGAGCTTATGAC
>gene=chr20_3296147-3297147; species=panTro
GATGGAATAAAGAATCCCTCTAATTGTATCCCCCATAAATGGTTATTTCTAAAGCTCTGCTGGGAAGGGGAGGAATGCAGATAGGAAGTGAAGACAACATAGTGCAAACCTTTTAGATTAGAAGTGAGATGAAGCATTTTAATACCTTTATGAATTGCTTACATTATTTTTTGACATGATGTTCACACTGAGAATAAGAAGGCTGCTTACCCTCACTGCTTGCTGGGTTTTCTCAGACAATTTTACTTCATTATCTTCCACCTGTGTCCAAAAGGAATGCAGATTTTCAGTCAACTACTTCAAGGGAAAACCCTGCTAGGTCTCCCCACTGTGTTCAAATATTTCCAGGACACTGGCTGGGCAGTCCTTCCACCATGTCCATGTCCAGTGCTCTCAGGCCCTGACACACCTGAGATGTCTGCTGGTCACCTGGGCTCAGAGCCCAAGGCCTTGGTGGGCTCTCTCACTAGGACCTGAGGTCCAGCTAATGAGCTTATGAC
>gene=chr20_3296147-3297147; species=papHam
CATGGAATAAAGAATCCCCCTAATTGTATCCCCCATAAATGGTGATTTCGAAAGCTCTGCTGGGAAGGGGAGGAATGCAAATAGGAAGTGAAGACAACACAGTGCAAATCCTTTAGATTAGTAGTGAGAAGAAGTATTTTAATACCTTTATGAATTGCTTACATTATCTTTTGATATGATGTTAACATTGAGAATAAGAAGGCTGCTTACCCTCACTGCTTGCTGGGTTTTCTCAGACAATTTTACTTCATTATCTTCTACCTGTGTCCAAAAGGAATGCAGATTTTCAGTCAACTACTTCAAGGGAAAACCCCGCTAGGTCTCCCCACTGTGTTCAGATATTCCCAGGACACTGGCTGGGCAGT-CTTTCACCATGTCCACGTCCAGTGCTCTCAGGCCCTGACACACCTGAGATGTCTGCTGGTCACCAGGGCTCAGAGCCCAAGGCCATGGTGGGCTCTCTCACTAGGACCTGAGGTCCAGCTAATGAGCTTATGAC
>gene=chr20_3296147-3297147; species=ponAbe
GATGGAATAAAGAATCCCTCTAATTGTATCCCCCATAAATGGTTATTTCTAAAGCTCTGTTGGGAAGGGGAGGAATGCAAATAGGAAGTGAAGACAACATAGTGCAAATCTTTTAGATTAGTAGTGAGATGAAGCATTTTAATACCTTTATGAATTGCTTACATTATCTTTTGATATGATGTTGACACTGAGAATAAGAAGGCTACTTACCCTCACTGCTTGCTGGGTTTTCTCAGACAATTTTACTTCATTATCTTCCACCTGTGTCCAAAAGGAATGCAGATTTTCAGTCAACTACTTCAAGGGAAAACCCTGCTAGGTCTCCCCACTGTGTTCAAATATTTCCAGGACACTGGCTGGGCAGTCCTTCCACCATGTCCATGTCCAATGCTCTCAGGCCCTGACACACCTGAGATGCCTGCTGGTCACCTGGGCTCAGAGCCCAAGGCCATGGTGGGCTCTCTCACTAGGACCTGAGGTCCAGCTAATGAGCTTATGAC
>gene=chr20_3296147-3297147; species=rheMac
CATGGAATAAAGAATCCCTCTAATTGTATCCCCCATAAATGGTGATTTCGAAAGCTCTGCTGGGAAGGGGAGGAATGCAAATAGGAAGTGAAGACAACACAGTGCAAATCCTTTAGATTAGTAGTGAGAAGAAGTATTTTAATACCTTTATGAATTGCTTACATTATCTTTTGATATGATGTTAACACTGAGAATAAGAAGGCTGCTTACCCTCACTGCTTGCTGGGTTTTCTCAGACAATTTTACTTCATTATCTTCTACCTGTGTCCAAAAGGAATGCAGATTTTCAGTCCACTACTTCAAGGGAAAATCCTGCTAGGTCTCCCCACTGTGTTCAGATATTCCCAGGACACTGGCTGGGCAGT-CTTTCACCATGTCCATGTCCAGTGCTCTCAGGCCCTGACACACCTGAGATGTCTGCTGGTCACCAGGGCTCAGAGCCCAAGGCCATGGTGGGCTCTCTCACTAGGACCTGAGGTCCAGCTAATGAGCTTATGAC
>gene=chr20_3985147-3986147; species=hg19
CTATTATCTGCAAAGATCTCTGCACTTCCATTATCAATAGCCCTCCAGAGGTGCCAGTACAGGATAACATCTGAATAGTAAAGAGACTGTATTCTTGTGAAAAGTTGATAACATCCACTGTGACAGGTGGTgggctctagaggatgaaggcctaggttcaaaactggaccctgaacttgtaaacctgaacaggttacttctttgacatttagtttgtcatccataaacaactctttgaggattgctgtaagcagtaaataggcaatatatttaaagctactggcataAAAGCTTTTTAGTGTAGGTTAACCAATATGAAAGATGATTTTCTGAGTATAATATTGCCCCTGGCTATTGATATACTGTTCTGTGATTTAAGAAAAAAAAAATCTTACTACGCCGAAAATTCCATCTGCCCTGTTTACAGAGATAATCGACAAGTTTGAGTAAAAGCCTTTATTTAATTATAGCCATGCATGAGATTTCCAACACATTTCTGA
>gene=chr20_3985147-3986147; species=bosTau
CCATTTCCTACAAAGGTCTCTAAGTTTCCTTTATCAATAGT-------------------------gcagaTGAATAGCAAGA-ATCTGTGTTCTTGTG-AAAGTTGACAGTATCAACTGAGACATGTGGTGGGT--TGGAGAATAAAAGcccgggtttaaacctgacccatgactatgtgaacctaaacagcttactgctttgactttttgtttatcattcattaataaccctttgagagatgctgtaagtagtaaagaagaaatgcgtgtaaagATACTGACATGAAAGGTTTTTACTATAGGTTAGCTAGTGCAAAAGATGA-TTTCTGGGTATAATACTGCTTCTGGATATTGATATACTGTTCTACTATATT-AAAAAAAAA------ACTACCACAAAATTTC-CTCTGGACTGCTTTCAAGGACaattaataaatttaagtaaaatcttttatttaattataGCCAAGCATAAAATTTCCAACACACTTCTGA
>gene=chr20_3985147-3986147; species=calJac
CTATTCTCTGCTAAGATCTCTGCACTTCCTTTATCAATAGCCCTCCAGAATTGCCAGTATAGGATAACATCTGAACAGTAAAGAGACTATGTTCTTGTGAAAAGTTGACAACATCCACTGTGACAGGTGGTGGGCTCTAGAGGATGAAGGTCTTGGTTCAAACCTGGACCCTGAACTTGTAAACCTGAATGGGTTACTTCTTTGATTTTTAATTTGTCATCCATAAACAACTCTTTGAAAATTGCTGTAAGCAGTAAATAGGCGATATATTTAAAGCTACTGGCATAAAAGCTTTTTAGTATAGGTTAACTAATATGAAAGATGATTTTCTGAGTACAATATTGTCCCTGGATACTGATATACTATTCTTTGAATTAAG---AAAAAAATCTTACTACCCTGAAAATTCCATCTTCCCTGTTTACAGAGATAATCAACAAGTTTGAGTAAAAACCTTTATTTAATTATAGCCATGCATGCGATTTCCAACACATTCT---
>gene=chr20_3985147-3986147; species=canFam
CTATTTTCTGCAACAGTCTCTGAATTTCCTTTATCAATAGTCTTCTGAAAGTGCCAGTGCAGGATAGCATCTGATTAAGAAAG-AGCTATATTCCTGTG--AAGCTTACATCACCAACTGCGACATGTGGTGGAt--tggaggatgaaagcccaggtttaaatccagctcctgactttgtgaacctgaacaggatacttctttgacct----tttatcatctataaacaattcattgagggctgctgtaagaagtaaataaacaatgcatgtga---------------------------------agcTAATGTGAAGGATGATTTTCCGGGTATAATATTGTCCCTGGCTTTTGATATACTGTTATTTGATTTTTAAAAAATCA--TCTCAGTCCCACAAAAATTCATTCTGGCCTCTTTTTAGGGAC----AAGAAGTTTAAGTAAAAACT-----TTAATTATAGCCAAGCAGGAGATTTCTAGCATATTTCTGA
>gene=chr20_3985147-3986147; species=equCab
CTATTTTCTGCAAAGGTCTCTGAATTTCCTTTATCAATAGTCTTCCAAAAGTGCCAGTACAGGATAGCATCTGAATAGTAAAG-GGCTGTATTCTTGTG-AAAGTTGACAACATCAATTGTGACATGTGGTAGGt--tggaggatgaaggcctaggtttaaacctggtccttgaacttgtgaacctaaacaagtta---ccgtgacct----tttatcatccataaaaaaccctttg-ggattgctgtaaggagcaaataagcaatgcaaataaagccactggcataAAAGGTTTTTAGTACAGGTTAGCTAA-GTGAAAGATGATTTTCTGGGTACGATATTGCTGCTGGCTTTTGATATACTGTTCTATGATTTAAAAAAAAAAA--TCTCACTACCACAAAAATTCTTTCTGGTCTGTTTTCAGGGAC----AATCAG--TGAGTAAAAACTTTTACTTAATTATAGCCAAGCATGAGATTTCCAACATATTTCCAA
>gene=chr20_3985147-3986147; species=gorGor
CTATTATCTGCAAAGATCTCTGCACTTCCATTATCAATAGCCCTCCAGAGGTGCCAGTACAGGATAACATCTGAATAGTAAAGAGACTGTATTCTTGTGAAAAGTTGATAACATCCACTGTGACAGGTGGTgggctctagaggatgaaggcctaggttcaaaactggaccctgaacttgtaaacctgaacaggttacttctttgacatttagtttgtcatccataaacaactctttgaggattgctgtaagcagtaaataggcaatatatttaaagctactggcataAAAGCTTTTTAGTATAGGTTAATCAATATGAAAGATGATTTTCTGAGTATAATATTGCCCCTGGCTATTGATATACTGTTCTGTGATTTAAGAAAAAAAAAATCTTACTACCCCGAAAATTCCATCTGCCCTGTTTACAGAGATAATCGACAAGTTTGAGTAAAAGCCTTTATTTAATTATAGCCATGCATGAGATTTCCAACACATTTCTGA
>gene=chr20_3985147-3986147; species=panTro
CTATTATCTGCAAAGATCTCTGCACTTCCATTATCAATAGCCCTCCAGAGGTGCCAGTACAGGATAACATCTGAATAGTAAAGAGACTGTATTCTTGTGAAAAGTTGATAACATCCACTGTGACAGGTGGTgggctctagaggatgaaggcctaggttcaaaactggaccctgaacttgtaaacctgaacaggttacttctttgacatttagtttgtcatccataaacaactctttgaggattgctgtaagcagtaaatacgcaatatatttaaagctactggcataAAAGCTTTTTAGTATAGGTTAACCAATATGAAAGATGATTTTCTGAGTATAATATTGCCCCTGGCTATTGATATACTGTTCTGTGATTTAAGAAAAAAAAAATCTTACTACCCCGAAAATTCCATCTGCCCTGTTTACAGAGATAATCGACAAGTTTGAGTAAAAGCCTTTATTTAATTATAGCCATGCATGAGATTTCCAACACATTTCTGA
>gene=chr20_3985147-3986147; species=papHam
CTATTCTCTGCAAAGATCTCTGCACTTCCCTTATCAATAGCCCTCCAGAGGTGCCAGTACAGGATAACATCTGAACAGTAAAGAGACTGTATTCTTGTGAAAAGTTGGTAACATCAACTGTGaca-------ggctctagacgatgaaggcctaggttcaaaactggaccctgaacttgtaaacctgaacaggttacttctttgatctgtagtttgtcatccataaacaactctttgaggactgctgtaagcagtaaataggcaatatatttaaagctactggcatagAAGCTTTTTAGTATAGGTTAACCAATATGAAAGATGATTTTCTAAGTATAATATTGCCCCTGGCTATTGATACTCTGTTCTGTGATTTAAGAAAAAAAAAATCTTACTACCCCAAAAATTCCATCTGTCCTGTTTACAGAGATAATCGACAAGTTTGAGCAAAAGCCTTTATTTAATTATAGCCATGCATGAGATGTCCAACACATTTCTGA
>gene=chr20_3985147-3986147; species=ponAbe
CTATTCTCTGCAAAGATCTCTGCACTTCCATTATCAATAGCCCTCCAGAGGTGCCAGTACAGGATAACATCTGAATAGTAAAGAGACTGTATTCTTGTGAAAAGTTGATAACATCCACTGTGACAGGTGGTgggctctagaggatcaaggcctaggttcaaaactggaccctgaacttgtaaatctgaacaggttacttctttgacctttagtttgtcatccataaacaactctttgaggattgctgtaagcagtaaataggcaatatatttaaagctactggcataAAAGCTTTTTAGTATAGGTTAACCAATATGAAAGATTATTTTCTGAGTATAATATTGCCCCTGGCTATTGATATACTGTTCTGTGATTCAAGAAAAAAAAAATCTTACTACCCCGAAAATTCCATCTGCCCTGTTTACAGAGATAATCGACAAGTTTGAGTAAAAGCCTTTATTTAATTATAGCCATGCATGAGATTTCCAACACATTTCTGA
>gene=chr20_3985147-3986147; species=rheMac
CTATTCTCTGCAAAGATCTCTGCACTTCCTTTATCAATAGCCCTCCAGAGGTGCCAGTACAGGATAACATCTGAACAGTAAAGAGACTGTATTCTTGTGAAAAGTTGGTAACATCAACTGTGaca-------ggctctagaagatgaaggcctaggttcaaaactggaccctgaacttgtaaacctgaacaggttacttctttgatctgtagtttgtcatccataaacaactctttgaggattgctgtaagcagtaaataggcaatatatttaaagctactggcatagAAGCTTTTTAGTATAGGTTAACCAATATGAAAGATGATTTTCTAAGTATAATATTGCCCCTGGCTATTGATATTCTGTTCTGTGATTTAAGAAAAAAAAAATCTTACTACCCCAAAAATTCCATCTGTCCTGTTTACAGAGATAATCGACAAGTTTGAGCAAAAGCCTTTATTTAATTATAGCCATGCATGAGATGTCCAACACATTTCTGA
>gene=chr20_4073148-4074148; species=hg19
TGACTGATTTCTGTGGCCTTGAGCCAGCCATCATGTCTTTGTCAAGTAGAGAGAATCAGACAAGGTCCTGTAGCCTGGAGGTAATGGGTGAACTTAAAGTGTAATTACACATTCAAGAGAGCTTCACCATCTCAAATCACACTGATCTTGCCGCCTATTAAACTTCCACCAGACTTCTCATTTTAGCTATGCAATCTTGTATTTGATTATCTATTTTCTTTCCTGTATATACTCCAGCCTCTTCCTATGGGTCTTTCTGCTTCCACACTGCACATTGCAACCAGAACTCACTCACTCAACACCATTTGGCTATGACACTAAAAAGCTTTCAAGAATTTCCCACTGCACTTACAGTAAAGTCCAAATTATGTTCCATGGCCCCCAAAGACCTGCACGggcaaggtgtggtggctcacgcctgtaaccccagcactttgggaggccaaggtggTTGGtctcctgcctcagcctcccgagtagctgggattacaggcatgtgc
>gene=chr20_4073148-4074148; species=bosTau
--------------------------------------------------------------------------------------------------------------------------------------------------------------------------------------------------------------------------------------------------------------------------------------------------------------------------------------------------------------------------------------------------------------------------------------------------------------------------------------------------------------------
>gene=chr20_4073148-4074148; species=calJac
TGCGTGATTCCTGTGGCCTCGAGCCAGCTACCATGTCTTGGT-AAGT--AGAGACTCAGACAAGCTCCTGCAACCTGAAGGTAATGGATGAATTTAAAGTGTAATTACACATTCAAGAGAGCTTCACCAGCTCAAATCACACCGATCTTGCTGCCTCTTAAATTTGCACCAGACTTCTCATTTTACCTATGCAATCTTGTATTTGATTATCTATtttctttcttgtatatactccaacctcttcctatgggtctttctgcttctgcactgtgcattgcaaccagaactcactcactcaacaccgtttggctatgacactaaaaagctttcaagagtttcccactgtacatacagtaaactccaaattatgttccgtggctcccaaagacctg--tgggccaggcatggtggctcacacctataatcccagcactttgggaggccaaggtggctgg---------------------------------------------
>gene=chr20_4073148-4074148; species=canFam
TGAGTGATTTCtgtggtcttgagccaggcatcacctctttttcaagtggagagAAT-----CAGTTCCTCTAA-TCTGAGGTCAT------------AGTATAATTACAAATTTGAGAGAGCGTTGGTGTCTCAAGGTGCATCCATCTTGCTGCCTAT-GAATTTCCATCTTATGTCCCATCTTAGATATGTAACTTCATATGTGATTTTCTATTTTATTTCTTCTGTATGCCTCATTCTCTTCCTACTGGTCTTCCAGCTTCCACATT-------GCACCTAGAATTCTCTTACTTAACACCATG----TATGACAC--AAAAGCCCTCAGGACTTTCCTGTTGCACC-----TAAGGTCCCAATTATGTCCTGTGGCCCCCGAAACC---------------------------------------------------------------------------------------------------------------
>gene=chr20_4073148-4074148; species=equCab
tgaatgacttctgtggtcttgagccaagtgtcacttctttgtcgagtggagagaatcagcccatctcctgcaacacagaagtaactggtgaatttaaa-ggtaactgcaaatttgagagagctttgCTGTCTCAGTGCACACTGATCTTGCTGCCTAC-GAATTTCCA---TATTTCCCATCTTAACTCCGTAAATTTGTCTTTGATTATCTATtttctttcttgtatgtactgcaagctcttcccactggtctttctgcttccacgttgcacattgcaaccagaactctcttgctcaacaccatttggctaggacactaaaaagccttcaagagtttcccgtttctcc-----tgaagttcaaactatgttccatagtccccaaggccgtgcgtg---------atctggagcctgcctgtttctccagc---------------------------------------------------------------------
>gene=chr20_4073148-4074148; species=gorGor
TGACTCATTTCTGTGGCCTTGAGCCAGCCGTCATGTCTTTGTCAAGTAGAGAGAATCAGACAAGCTCCTGTAGCCTGGAGGTAATGGGTGAACTTAAAGTGTAATTACACATTCAAGAGAGCTTCACCATCTCAAATCACACTGATCTTGCCGCCTATTAAATTTCCACCAGACTTCTCATTTTAGCTATGCAATCTTGTATTTGGTTATCTATTTTCTTTCCTGTATATACTCCAGCCTCTTCCTATGGGTCTTTCTGCTTCCACACTGCACATTGCAACCAGAACTTACTCACTCAACACCATTTGGCTATGACACTAAAAAGCTTTCAAGAATTTCCCACTGCACTTACAGTAAAGTCCAAATTATGTTCCATGGCCCCCAAAGACCTGCACGggcaaggcgtggtggctcacgcctgtaaccccagcagtttgggaggccaaggtgggtggtctcctgcctcagcctcccgagtagctgggattacaggcgtgtgc
>gene=chr20_4073148-4074148; species=panTro
-----------------------------------------------------------------------------------------------------------------------------------------------------------------------------------------------------------------------------------------------------------------------------------------------------------------------------------------------------------------------------------------------------------------------------------------------------------------------tctcctgcctcagcctcccgagtagctgggattacaggcatgtgc
>gene=chr20_4073148-4074148; species=papHam
TGAGTGATTTCTGTGGCCTTGAGCCAGTTACCATGTCTTTGTCAAGTAGAGAGAATCAGACAAGCTCCTGTAGCCTGAAGGTAATGGGTGAACTTA--GTGTAATTACACATTCGAGAGAGCTTCACCATCTCAAATCACACTGATCTTGCTGCCTATTAAATTTCCACCAGACTTCTCATTTTAGCTATGCAATCTTGTATTTGACTGTCTATtttctttcttgtatatattccagccccttcctacaggtctttctgcttccacactgcacattacaaccaga----actcactcaacaccgtttggctatgacactaaaaagctttcaagagtttcccactgcacttacagtaaagtccaaattatgttccatggccccc--agacccgcacgagccaggtgtgatggctcatgcctgtaatcccagcactttgggaggccaaggtgg----tctcctgcctcagcctctcgagtagctgggactacaggtgcatgc
>gene=chr20_4073148-4074148; species=ponAbe
GGAGTGATTTCTGTAGCCTTGAGCCAGCTACCATGTCTTTGTCAAGCAGAGAGAATCAGACAAGCTTCTGTAGCCTGGAGGTAATGGGTGAACTTAACGTGTAATTACACATTCAAGAGAGCTTCACCATCTCAAATCATACTGATCTTGCTGCCTATTAAATTTCCACCAGACTTCTCATTTTAGCTATGCAATCTTGTATTTGATTACCTATtttctttcctgtatatactccagcctcttcctatgggtctttctgcttccacactgcacattgcaaccagaactcactcactcaacaccatttggctatgacactaaaaagctttcaagaatttcccactgcacttacagtaaagtccaaattatgttccatggcccccaaagacctgcacgggccaggcatggtggctcacacctgcaaccccagcattttgggaggccaaggtgg-------------------------------------------------
>gene=chr20_4073148-4074148; species=rheMac
TGAGTGATTTCTGTGGCCTTGAGCCAGTTACCATGTCTTTGTCAAGTAGAGAGAATCAGACAAGCTCCTGTAGCCTGAAGGTAATGGGTGAACTTAAAGTGTAATTACACATTCGAGAGAGCTTCACCATCTCAAATCACACTGATCTTGCTGCCTATTAAATTTCCACCAGACTTCTCATTTTAGCTATGCAATCTTGTATTTGACTGTCTATTTTCTTTCTTGTATATATTCCAGCCCCTTCCTACAGGTCTTTCTGCTTCCACACTGCACATTACAACCAGA----ACTCACTCAACACCATTTGGCTATGACActaaaaagctttcaagagtttcccactgcacttacagtaaagtccaaattatgttccatggccccc--agacccgcacgagccaggtgtgatggctcatgcctgtaatcccagcactttgggaggccaaggtgg-------------------------------------------------
>gene=chr20_4655147-4656147; species=hg19
CTGGGAAGGAATATAACAATTCTAACAAATAAACATAAAAGCAGTGTGTACATAAGAATGCCTCTATACAATTTTTTGAGCATCAAAATCTTAGAAAGTTGAAAAATACCAATGAAATATAGCATTCTTATTCTTTCTCATTTCTTTTATCTGTTCTTTAGAGAAAAAAAGATGGAGCAGAAAGCAAGAAAATTGTCCAACAGAATTATTGCAACTGACTTAGTTTCTTATAAACAAAGAATGCATTGAAAGAGAAAACCTTGCCTCAGCAAAGTATATTACACAATAAGAAAGAAGAATTTCAAAGATAATAGAGATAATTTCTCACAGATGTCTGACCAGAAAGAAATTCTCAACTTTCTAAACTTTTCTATCATAATTTCACATATTTCTCTGGTTCATTTATAAAGGGAAAATAACTTGAGAATATTCCAAGATGAATACATCAGCACTCACATAGGTAACCAGAAACATGGGGTGTTAAATCAATTACAGGAGCA
>gene=chr20_4655147-4656147; species=bosTau
--------------------------------------------------------------------------------------------------------------------------------------------------------------------------------------------------------------------------------------------------------------------------------------------------------------------------------------------------------------------------------------------------------------------------------------------------------------------------------------------------------------------
>gene=chr20_4655147-4656147; species=calJac
CTGGGAAGGAATGTAACAATTCCAACAAATAAACATAAAGGCAGTGTATACATAAGAATGCTTCTATACAATTTTTTGAGCACCAAAATCTTAGAAAGTTGAGAAAT-CCAATGAAATATGTCATTCTTA----TTCTAATTTCTTTTGTCTGTTCTTAAGAGAAGAAAAGATGTAGCAGAAAGCAAGAAAATTGTTCAACAGAATTATTGCAACTGACATAGTTTCTTAT----AAAGAATGTATTGAAAGAGAAAACCTTGCCTTGGCAAAGTATATTACACAATAAAAAAGAAGAATTTCAAAGATAATAAAGATACTTTCTCACAGATATCTAACTGGAAAAAAATTATCAACTTTCTAAACTTTTCTATCATAAGTTCACATATTTCTCTGGTTCATTTATAAAGGGAAAATAACTTTAGACTATTCTAAGCTGAATACATCAACATTCACATAGGTAACCAGAAACATGGGGTCTTAAGTCAATTACAGGCATA
>gene=chr20_4655147-4656147; species=canFam
CTGGGAAGGAATAGAACAATGCTGGCCAATAAACGGAAAGGCAGCATG--CGTAAGAATCCTTCCATACCACTGTTTCAGGACCAAAGTCTAAGAAAGGAGAAAAATACTAATAAAATGTAGATTTCCTTCTCTTTCTAATTTCTTGTCTCTATTCTTTAAAGGAAAAGAGATGGAGCAGAAATTGAGAAGATTGTGCAACAGAATTTCCATACCGGACACAGTTTCTTACAAATAAAGACCACATTGAAGAAGGAAACATTACACGGGCAAAGTGTATTTCACAAAAAGGAAAAGGAATTTCAAAGAGAAAGAAGACAGTCTCTAACAGAGTTCTGATCAGAAAATAACTCTGGAATTTCTATAGTTTCCTATCATAATTCCATATAACTCTCCGGCTCATTTAGAA-GGGAAAATATC--TAGACTATTCCAGGCTGAAT---ACAATATTCACAAGGATTACCAGAAACACAGGATGTAAAATCAGTAATAGCAGTA
>gene=chr20_4655147-4656147; species=equCab
CTGAGAAGGAATATAAAAGTTCCAGCCAATAAACATAAAAGCAGTATG--CATAAGAATGCTTCTATACAACTGTTTGAGCCCCAAACTCTAAGAAAGTTGAAAAATACCAATAAAATGTAAAATTCTTTTTCTCTCCAATTTCTTGTCTTTATTCTTTAAAGGGAAAGAGATGGAGCAGGAATTAAGAAAATTGTTCAGCTG--------------ACACAGTTTCTTACAAATAAAGAATGTATTGACAGAGACAGTGTTGCCTTAGAAAAGTCTATTACACAATGAGGAAAAGGAATTTCGAAGAGAAAGAAGACAATCTCTCACAGAAGTCTGATCAGAAAAAAAATCTTGACTTTCGACGCTTTTCTATCATTATTCAACATATTTCTCTGGCTCATTTATAA-AGGAAAATATCTTTAGAACATTCTAGGCTGAATACAACGGCATTCATAAAGATTACCAGAAACGCAGGGTTTAAAATAAATAGTAGG-GTA
>gene=chr20_4655147-4656147; species=gorGor
CTGGGAAGGAATATAACAATTCTAACAAATAAACATAAAAGCAGTGTATACATAAGAATGCCTCTATACAATTTTTTGAGCACCAAA-TCTTAGAAAGTTGAAAAATACCAATGAAATATAGCATTCTTATTCTTTCTCATTTCTTTTGTCTGTTCTTTAGAGAAAAAAAGATGGAGCAGAAAGCAAGAAAATTGTCCAACAGAATTATTGCAACTGACTTAGTTTCTTATAAACAAAGAATGCATTGAAAGAGAAAACCTTGCCTCAGCAAAGTATATTACACAATAAGAAAGAAGAATTTCAAAGATAATAAAGATAATTTCTCACAGATGTCTGACCAGAAAGAAATTCTCAACTTTCTAAACTTTTCTATCATAATTTCACATATTTCTCTGGTTCATTTATAAAGGGAAAATAACTTGAGAATATTCCAAGATGAATACATCAGCATTCACATAGGTAACCAGAAACATGGGGTGTTAAATCA-TTACAGGAGTA
>gene=chr20_4655147-4656147; species=panTro
CTGGGAAGGAATATAACAATTCTAACAAATAAACATAAAAGCAGTGTATACATAAGAATGCCTCTATACAATTTTTTGAGCATCAAAATCTTAGAAAGTTGAAAAATACCAATGAAATATAGCATTCTTATTCTTTCTCATTTCTTTTGTCTGTTCTTTAGAGAAAAAAAGATGGAGCAGAAAGCAAGAAAATTGTCCAACAGAATTATTGCAACTGACTTAGTTTCTAATAAACAAAGAATGCATTGAAAGAGAAAACCTTGCCTCAGCAAAGTATATTACGCAATAAGAAAGAAGAATTTCAAAGATAATAGAGATAATTTCTCACAGATGTCTGACCAGAAAGAAATTCTCAACTTTCTAAACTTTTCTATCATAATTTCACATATTTCTCTGGTTCATTTATAAAGGGAAAATAACTTGAGAATATTCCAAGATGAATACATCAGCATTCACATAGGTAACCAGAAACATGGGGTGTTAAATCAATTACAGGAGTA
>gene=chr20_4655147-4656147; species=papHam
CTGGGAAGGAATATAACAATTCCAACAAATAAACATAAAAGCAGTGTATACATAAGAATGCCTCTATACAATTTTTTGAGCACTAAAATCTTAGAAAGTTGAAAAATACCAATGAAATATAGCATTCTTATTCTTTCTCATTTCTTTTGTCTGTTCTTTAGAGAAAAAAAGATGGAGCCGAAAGCAAGAAAATTGTTCAACAGAATTATTGCAACTGACATAGTTTCTTATAAACAAAGAATGCATTGAAAGAGAAAACCTTGCCTCAGCAAAGTATATTACACAATAAGAAAGAAGAATTTCAAAGATAATAAAGATAATTTCTCACAGATGTCTGATCAGAAAAAAATTCTCAACTTTCTAAACTTTTCTATCATAATTTCACATATTTCTCTGGTTCATGTATAAAGGGAAAATAACTTGAGAATATTCCAAGATGAATACATCAGCATTCACATAGGTAACCAGAAACAT-GGGTGTTAAATCAATCACAGGAGTA
>gene=chr20_4655147-4656147; species=ponAbe
CTGCGAAGGAATATAACAATTCCAACAAATAAACATAAAAGCAGTGTATACATAAGAATGCCTCTATACAATTTTTTGAGCACCAAAATCTTAGAAAGTTGAAAAATACCAATGAAATATAGCATTCTTATTCTTTCTCATTTCTTTTGTCTGTTCTTTAGAGAAAAAAAGATGGAGCAGAAAGCAAGAAAATTGTCCAACAG---TATTGCAACCGACATAGTTTCTTATAAACAAAGAATGCATTGAAAGAGAAAACCTTGCCTCAGCAAAGGATATTACACAATAAGAAAGAAGAATTTCAAAGATAATAAAGATAATTTCTCACAGATGTCTGACCAGAAAGATATTCTCAACTTTCTAAATTTTTCTATCATAATTTCACATATTTCTCTGGTTCATTTATAAAGGGAAAATAACTTGAGAATATTCCAAGATGAATACATCAGTATTCACATAGGTAACCAGAAACATGGGGTGTTAAATCAATTACAGGAGTA
>gene=chr20_4655147-4656147; species=rheMac
CTGGGAAGGAATATAACAATTCCAACAAATAAACATAAAAGCAGTGTATACATAAGAATGCCTCTATACAATTTTTTGAGCACTAAAATCTTAGAAAGTTGAAAAATACCAAGGAAATATAGCATTCTTATTCTTTCTCATTTCTTTTGTCTGTTCTTTAGAGAAAAAAAGATGGAGCAGAAAGCAAGAAAATTGTTCAACAGAATTATTGCAACTGACATAGTTTCTTATAAACAAAGAATGCATTGAAAGAGAAAACCTTGCCTCAGCAAAGTATATTACACAATAAGAAAGAAGAATTTCAAAGATAATAAAGATAATTTCTCACAGATGTCTGATCAGAAAAAAATTCTCAACTTTCTAAACTTTTCTATCATAATTTCATATATTTCTCTGGTTCATGTATAAAGGGAAAATAACTTGAGAATATTCCAAGATGAATACATCAGCATTCACATAGGTAACCAGAAACAT-GGGTGTTAAATCAATCACAGGAGTA
>gene=chr20_4990261-4991261; species=hg19
aggatatgaaagaggggatttattgcaggaattagctcacgtgattctaaaggccaagaagtcccaccgtatgccgtctgcaagctggggaacctggaaagctggtggtgtccttcaccctgagtctgaagatctgagttcctggagctgtgatgtccaagggcaggagaagatgaatggccctgctccagaagagggtgcaaatgtgccttcgccctgcctttttgttctgtctggacccacagtggattggatgatgcctgctcacgtgggtgaaagtggaacttttctgtctactgatttaaatgcttatctcttctgcaaacaccgtcccagtcagacccagaaataatgttttaccagctatctgggcatctcttagcccagacaggttgatacatataattaaccatcaGATAAGCCAAGTGGAAAACATAGGTTACAGGCAAAACACAGAAGGCTCCAGTGCCAGGGTATAGAAATGAGACTTTTGggttggg
>gene=chr20_4990261-4991261; species=bosTau
--------------------------------------------------------------------------------------------------------------------------------------------------------------------------------------------------------------------------------------------------------------------------------------------------------------------------------------------------------------------------------------------------------------------------------------------------------------------------------------------------------------------
>gene=chr20_4990261-4991261; species=calJac
---------aagaggggatttgtggcaggaattagctcacgtgattctgaagcccaagaagtccca-------ctgtccgcaagctgaggaacctggaaagctgatggtgtcgttcagcctgagtctgaagacctgagtccctggagttctggtgtccaagggc---agaagatggatggccctgcaccagaagagggtgcgaatgtgccttcaccctgcctttttgttctgcctggacctgcagtggattggatgatgcctgctcagcttggcaaaggcagaacttttctgtctactcatttaaatgctta--tcttctgcaaacactgttccagatagacccagaaataatgttttaccagctatctgggcatcttgtagcccagacaggttaatacctgtaattaaccatcaGATAAGCCAAGTGGAAAACATAGGTTACAGGCAAAACACAGAAGGCTCCAATGCCAGGGTTCAGAAACTATGCTTTTGgggcggc
>gene=chr20_4990261-4991261; species=canFam
--------------------------------------------------------------------------------------------------------------------------------------------------------------------------------------------------------------------------------------------------------------------------------------------------------------------------------------------------------------------------------------------------------------------------------------------------------------------------------------------------------------------
>gene=chr20_4990261-4991261; species=equCab
--------------------------------------------------------------------------------------------------------------------------------------------------------------------------------------------------------------------------------------------------------------------------------------------------------------------------------------------------------------------------------------------------------------------------------------------------------------------------------------------------------------------
>gene=chr20_4990261-4991261; species=gorGor
aggatatgaaagaggggatttattgcaggaattagctcacgtgattctaaaggccaagaagtcccatcgtatgccgtctgcaagctggggaacctggaaagctggtggtgtccttcaccctgagtctgaagacctgagtacctggagctgtgatgtccaagggcaggagaagatgaatggccctgctccagaagagggtgcaaatgtgccttcgccctgcctttttgttctgtctggacccacagtggattggatgatgcctgctcacgtgggtgaaagcggaacttttctgtctactgatttaaacgcttatctcttctgcaaacaccgtcccagtcagacccag----------------------------------------------------------------------------------------------------------------------------------------------------------
>gene=chr20_4990261-4991261; species=panTro
aggatgtgaaagaggggatttattgcaggaattagctcacgtgactctaaaggccaagaagtcccaccgtatgccgtctgcaagctggggaacgtggaaagctggtggtgtccttcaccctgaggctgaagacctgagttcctggagctgtgatgtccaagggcaggagaagatgaatggccctgctccagaagagggtgcaaatgtgccttcgccctgcctttttgttctgtctggacccacagtggattggatgatgcctgctcacgtgggtgaaagcggaacttttctgtctactgatttaaatgcttatctcttctgcaaacaccgtcccagtcagacccagaaataatgttttaccagctatctgggcatctcttagcccggacaggttgatacatataattaaccatcaGATAAGCCACGTGGAAAACATAGGTTACAGGCAAAACACAGAAGGCTCCAATGCCAGGGTATAGAAATGAGACTTTTGggttggg
>gene=chr20_4990261-4991261; species=papHam
--gatatggaagaggggatttattgcaggaattagctcacgtgattctaaaggccaagaagtcccaccgtatgccgtctgcaagctggggaacctggaaagttggtggcgtccttcagcctgagtctgaagacctgagtacctggagctctgatgtccaagggcaggagaagatggatggccccgctccagaagagggtgcagatgtgccttcaccctgcctttttgttctgtctggccccgcagtggattggatgatgcctgctcacatgggtgaaggcagaacttttctgtctactgatttaaatgcttatctcttctgcaaacaccgtcccagtcagacccagaaataatgttttaccagctatctgggcatctcttagcccagacaggttgatatatataattaaccatcaGATAAGCCAAGTGGAAAACATACGTTACAGGCAAAACACAGAAGGCTCCAATGCCAGGGTACAGAAACGGGGCTTTTGggctggg
>gene=chr20_4990261-4991261; species=ponAbe
aggatatgaaagaggggatttattgcaggagttagctcacgtgattctaaaggccaagaagtcccaccgtgtgccgtctggaagctgggggacctggaaagctggtggtgtccttcactctaagtctgaagacctgagtacctggagctgtgatgtccaggggcaggagaagatgaatggccctgctccagaagagggtgcaaatgtgccttcgccctgcctttttgttctgtctggacccacagtggattggatgatgcctgctcacgtgagtgaaggcagaacttttgtgtctactgatttaaatgcttatctcttctgcaaacaccgtcccagtcagacccagaaataatgttttaccagctatctgggcatctcttcgcccagacaggttgatacatataactaaccatcaGATAAGCCAAGTGGAAAACGTAAGTTACAGGCAAAACACAGAAGGCTCCAATGCCAGGATATAGAAACAGGACTTTTGggttggg
>gene=chr20_4990261-4991261; species=rheMac
--gatatggaagaggggatttattgcaggaattagctcacgtgattctaaaggccaagaagtcccaccgtatgccgtctgcaagctggggaacctgggaagttggtggcgtccttcagcctgagtctgaagacctgagtacctggagctctgatgtccaagggcaggagaagatggatggccccgctccagaagagggtgcagatgtgccttcaccctgcctttttgttctgtctggacccacagtggattggatgatgcctgctcacatgggtgaaggcagaacttttctgtctactgatttaaatgcttatctcttctgcaaacactgtcccagtcagacccagaaataatgttttaccagctatctgggcatctctcagcccagacaggttgatacatataattaaccatcaGATAAGCCAAGTGGAAAACATAGGTTACAGGCTAAACA-AGAAGGCTCCAATGCCAGGGTACAGAAATGGGGCTTTTGggctggg
>gene=chr20_5595148-5596148; species=hg19
CACATTCCTTTCTCCCAACACTCTGTGAAATGTTAACttttcttttttctttttttttttttttgaggcggggtcttgctctgtcaccgaggctggagtgcatgatcacagctcactgcaaccctgacctcctgagctcaaaggctcctcccacctccacctccctggtagctaggatcacaggtgtgtgccaccatgccattatgcctgactaattgtttcttattttttgtatagatggggtttcatcatgttgcccaggctgaatttgaactcttaggctcaagagaccctcccacctcagcctcccaatgtgttggggttacaggcatgagccatggctcccagccATAACTTTTCAAACATATGGTTAATGAGATCAATTTAGGTCTTAACTGATTACTTCCAGAAGAGCTCCATATGTTTTGAATTGTATAAAATATTTAACATTCATTATTGTACTTGATTAAATAATGAAATACGTTACCTCATTTGTCTGA
>gene=chr20_5595148-5596148; species=bosTau
TACATTCCTTCCTC---ATACTCTGTGGAATGTTAACTT-TT-------------------------------------------------------------------------------------------------------------------------------------------------------------------------------------------------------------------------------------------------------------------------------------------------------------------------------AAGAAATGTTTAATGAGATTAACTTGGATCTTATCTCATTT----------------------------------AAAATATTTAATGT----TATCTTATTTGATTAAATAATGAAACATATTTACTCATTTGTCCAA
>gene=chr20_5595148-5596148; species=calJac
CACATTCCTTTTTCCCAACACTTTGTGAAATGTAAGTTTtttttttttttcttattttttttctgattcgtggtcttgctctgttgctgaggctggagtgcatgatcacagctcactgcaaccatgacctcctgagctcgaaggatccttccacctccacctcctgagtagctggga-------------ccaccatgctattatgtctggctaatttttttttattttttgtatagatggggtcttgtcatgttgcccagactgaacttgaacttttaggctcaagagaccctcccacctcacactctcaaagtgttgggataataggcgtgagccatggctcccagccATA-----TGAAACACATGGTTAACGAGATCAATTTAGGTCTTACCTGATTACGTCCAGAAAAGCTCCATATGTTTTGAGTTGTATAAAATATTTAACATTCATTATCATATTTGATTAAATAATGAAATTCGTTACCTCATTTGTCTGA
>gene=chr20_5595148-5596148; species=canFam
GGCAATATTTCCTCCTGCCATTCTGTGGAATGG-------T---------------------------------------------------------------------------------------------------------------------------------------------------------------------------------------------------------------------------------------------------------------------------------------------------------------------ATAATTTTTCAAAAACATGGTTAATGAGATTAATTTA--------CTTATGATTCCCAGAAGGGCTCCATATGTATTGAATTTTACAAAATATTAA--------CATCTTATTTGATTACATAATGAAATATGTTATCTCATTTGTCTAA
>gene=chr20_5595148-5596148; species=equCab
TACATCCCTTCCTCCTGCCACTCTATGGAAT----------------------------------------------------------------------------------------------------------------------------------------------------------------------------------------------------------------------------------------------------------------------------------------------------------------------------GCTATAAGTTTTCAAAAACATGGTTAATAAGATTGCTTTAGGTCTTACCTCATTATTTCC-GAAAGGTTCCATATGTATTGAATTTTACAAAATATTTA---------ACTTGATTTGATTAAGTAATGAAATATGTTATCTCATTTGTCTGA
>gene=chr20_5595148-5596148; species=gorGor
CACATTCCTTTCTCCCAACACTCTGTGAAATGTTAACTtttcttttttctttttttttttttttgagg-ggggtcttgctctgtcgccgaggctggagtgcatgatcacagctcactgcaaccctgacctcctgagctcaaaggctcctcccacctccacctccctggtagctaggatcacaggtgtgtgccaccatgccattatgcctgactaattgtttcttat-ttttgtatagatggggtctcgtcatgttgcccaggctgaacttgaactcttaggctcaagagaccctcccacctcagcctcccaaagtgttggggttacaggcatgagccatggctcccagtcATAACTTTTCAAACATATGGTTAA-GAGATCAATTTAGGTCTTAACTGATTACTTCCAGAAGAGCTCCATATGTTTTGAATTGTATAAAATATTTAACATTCATTATTGTACTTGATTAAATAATGAAATACGTTACCTCATTTGTCTGA
>gene=chr20_5595148-5596148; species=panTro
CACATTCCTTTCTCCCAACACTCTGTGAAATGTTAACTTttcttttttctttttttttttttttgaggcggggtcttgctctgtcgccgaggctggagtgcatgatcacagctcactgcaaccctgacctcctgagctcaaaggctcctcccacctccacctccctggtagctaggatcacaggtgtgtgccaccatgccattatgcctgactaattgtttcttattttttgtatagatggggtctcgtcatgttgcccaggctgaatttgaactcttaggctcaagagaccctcccacctcagcctcccaaagtgttggggttacaggcatgagccatggctcccagccATAACTTTTCAAACATATGGTTAATGAGATCAATTTAGGTCTTCACTGATTACTTCCAGAAGAGCTCCATATGTTTTGAATTGTATAAAATATTTAACATTCATTATTGTACTTGATTAAATAATGAAATACGTTACCTCATTTGCCTGA
>gene=chr20_5595148-5596148; species=papHam
CATATTCCTTTCTCCCAACACTCTGTGAAATGTTAACTTTTCttttttctttttttttttttttgaggcggggtcttgctctgttgctgaggctggagtgcatgatcacagctcactgcacccctgacctcctgagctcaaacgatcctcccacctccacctccctagtagctgggatcacaggtgtgtgccaccatgccattacacctggctaattgttttttactttttgtataggtggggtctcatcatgttgcccaggctgaacttgaactcttagtctgaagagactctcccacctcagcctcccaaagtgttggagttacaggcatgagccatggctcccagccATAACTTTTCAAGCACATGGTTAATGAGATCAATTTAGGTCTTACCTGATTACTTCCAGAAAAGCGCCATATGTTTTGAATTATATAAAATATTTAACATTCATTCTTGTACTTGATTAAATAATGAAATACGTTACCTCATTTGTCTGA
>gene=chr20_5595148-5596148; species=ponAbe
CACATTCCTTTCTCCCAACAGTCTGTGAAATGTTAACttttctttttttttttt------ttttgaggcggggtcttgctctgtcgccgaggctggagtgcatgatcacagctcactgcaaccctgacctcctgagctcaaaggctcctcccacttccacctccctggtagctaggatcacaggtgtgggccaccatgccattatgtctaactaattgttttttattttttgtatagatggggtcttgtcatgttgcccaggctgaacttgaactcttaggctcaagagaccctctcacctcagcctcccaaagtgttggggttacaggcatgagccatggctcccagccATAACTTTTCAAACATATGGTTAATCAGATCAATTTAGGTCTTAACTGATTACTTCCAGAAGAGCTCCATATGTTTTAAATTGTATAAAATATTTAACATTCATTATTGTACTTGATTAAATAATGAAATACGTTACCTCATTTGTCTGA
>gene=chr20_5595148-5596148; species=rheMac
CATATTCCTTTCTCCCAACACTCTGTGAAATGTTAACTTTTCTTTtttttttttttttttttttgaggtggggtcttgctctgttgccgaggctggagtgcatgatcacagctcactgcacccctgacctcctgagctcaaacgatcctcccacctccacctccctagtagctgggatcacaggtgtgtgccaccatgccattacacctggctaattgttttttactttttgtataggtggggtctcatcatgttgcccaggctgaacttgaactcttagtctgaagagactctcccacctcagcctcccaaagtgttggagttacaggcatgagccatggctcccagccATAACTTTTCAAGCACATGGTTAATGAGATCAATTTAGGTCTTACCTGATTACTTCCAGAAGAGCTCCATATGTTTTGAATTATATAAAATATTTAACATTCATTCTTGTACTTGATTAAATAATGAAATACGTTACCTCATTTGTCTGA
>gene=chr20_6157147-6158147; species=hg19
gacaggtaaagaatgcaatgatcctatggattcatgcctttcctttcccatgacaatgatttctcattgtcaactgagaagatgtccttgagcttgattaatgtgagtcTATGCCATTGGCCATTAGAATGAGAATCCCATTAGAATCcattagaatcacctgggaaagcttctaaacacccaaatggaaggccacccccagatcaattaaatgagaatctctgatgatgtgattcagatgccatactttttggagttccccaagtgattcccaggtgaatccattcccagtgtgctgacaaaacccggtactgagactgaaggggctgagggccaggcttcactttaggatactcacaaaggcaatccgtgtgtccctctgagacctttggatggacatccagctggccttttcTGGAGAGGAACAACATACTACCCAAATAATCCTATTGACCAGTCCCCAGAAAGGCTCTGTACAATTTTATGCAATGTTAACCCAA
>gene=chr20_6157147-6158147; species=bosTau
gatgggtaaagagtgcaatgatcCCAT---------TCTT--------------------------------------------------------------------------------------------tgatttccttgatgtccactagaatcactg-cagaagcttctaaaaatcctaacagtaggccacacctagatcaatgaaaccagaatctctggtggtGTGACCCAAATACCATAATTTTTAAAATTTTTAAAGTGCTTCTCTggtgaacccattctcaatgtgctaatgaaacccaatattaaaccttaagaggttgagggccaggcttgatttt-----attcacaaagataatgaatatgtccttgtgagaccttggggtagacagccagccagtcttttcTGGAAATGAAAGATACACTATGCAGGCAATACTATTGACCAGTTCCCAAAAAGGCTCTATACAGCTTTATGTAATGCTAATCTAA
>gene=chr20_6157147-6158147; species=calJac
gccagccaaagaatgtaatgatcctatggactcatgcctttcggttcctgtgacagtgatttctcattgtcaattgagaaGACGT-CTTGAGCATGATTAATGTGAATCTATCTCATTGGCCATTAGAATGAGAATCCCATTAGAATCcactagaatca-ctgggaaagcttctaaacatcccaatggaagaccaccttcagaccaattaaatgagaatctctgatggtgtgattcagatgtcataattttgggagttccccaagtgattcccaggtggatccattcccagtttgctgacaaaacccagtactgaaactgaagggggtaagggccaggattcaactttgtatactcacagaggcaatccatgtgtccctatgaaacctttgggtggacatccagc------TTTTTGGAGATGAACAACATACTACCCAGGTAATCCTATTGACTAGTCCCCAGAAAGGCTCTGTACAATTTTATGCAATATTAACCCAA
>gene=chr20_6157147-6158147; species=canFam
------------------------------------------------------------------------------------------------------------------------------------------------------ttataatcacct-ggggagcttctagatatcctaatggcaggccacagccagaccaattaaatc--gatctgtgatggtacgacccagatgtcataattctataagctccccaagtgattccCCATTGGATTCATTCTCAGTGTGTTG------------ATTGAGCCTGAAGAGGCTAAATGCCAGGCTTGACCTTATGAGATTCACAACGATCATGAGCATATCTCTGTGAGAACTTTGAGTGTAGAGCCAGACAACCTTTTCTGTAGACAGGAAATATACTACCCAAACAATCCTATTGACTAGTCCCCGGAAAGACTCCATACCATTTTGTGTGATGTTAACCCAA
>gene=chr20_6157147-6158147; species=equCab
--------------------------------------------------------------------------------------------------------------------------------------------------------------------------------------------------------------------------------------------------------------------------------------------------------------------------------------------------------------------------------------------------------------------------------------------------------------------------------------------------------------------
>gene=chr20_6157147-6158147; species=gorGor
gacaggtaaagaatgcaatgatcctactgattcatgcctttcctttcccatgacaatgatttctcattgtcaactgagaagatgtccttgagcttgattaatgtgagtcTATGTCATTGGCCATTAGAATAAGAATCCCATTAGAATCcattagaatcacctgggaaagcttctaaacacccaaatg------------------------------------------GTGATTCAGAAGCCATACTTTTTGGAGTTCCCCAAGTGATTCCCaggtgaatccattcccagtgtgctgacaaaacccagtactgagactgaaggggctgagggccaggcttcactttaggatactcacaaaggcaatccgtgtgtccctctgagacctttggatggacatccagctggccttttcTGGAGAGGAACAACATACTACCCAAATAATCCTATTGACCAGTCCCCAGAAAGGCTCTGTACAATTTTATGCAATGTTAACCCAA
>gene=chr20_6157147-6158147; species=panTro
GACAGGTAAAGAATGCAATGATCCTATGGATTCATGCCTTTCCTTTCCCATGACAATGATTTCTCATTGTCAACTGAGAAGATGTCCTTGAGCTTGATTAATGTGAGTCTATGTCATTGGCCATTAGAATGAGAATCCCATTAGAATCcattagaatcacctgggaaagcttctaaacacccaaatggaaggccacccccagatcaattaaatgagaatctctgatggtgtgattcagatgccatactttttggagtgccccaagtgattcccaggtgaatccaTTCCCAGTGTGCTGACAAAACCCAGTACTGAGACTGAAGGGGCTGAGGGCCAGGCTTCACTTTAGGATACTCACAAAGGCAATCCGTGTGTCCCTCTGAGACCTTTGGATGGACATCCAGCTGGTCTTTTCTGGAGAGGAACAACATACTACCCAAATAATCCTATTGACCAGTCCCCAGAAAGGCTCTGTACAATTTTATGCAATGTTAACCCAA
>gene=chr20_6157147-6158147; species=papHam
gacaggtaaagaatgcagtgatcctatggactcatgcctttcctttcccatgacaatgatttctcattgtcaactgagaagacgtccttgagcttgattaatgtgag--tATCTCATTGGCAATTAGAATGAGAATC----------CcattagaatcacctgggaaagcttctgaacatccaaatggaaggccacctccagaccacttaaatgagaatctctgatggtgtgattcagatgtcatactttttggagcaccccaagtgattcccaggtggatccattcccagtttactgacaaaacccagtactgagactgaaggggctgagggccaggcttcactttagtatactcacaaaggctatccgtatgtccctatgagacttttgggtggacatctagctggccttttcTGGAGAGGAACAACATATTATCCAGATAGTCCTATTGACCAGTCCCCAGAAAGGCTCTGTACAATTTTATGCAATGTTAACCCAA
>gene=chr20_6157147-6158147; species=ponAbe
gacaggtaaagaatgcaatgatcctatggattcatgcctttcctttcccatgacaatgatttctcattgtcaactgagaagacgtccttgagcttgattaatgtgagtctatctcATGGGCCATTAGAATGAGAATC----------CcattagaatcacctgggaaagcttctaaacacccaaatggaaggccacccccagaccaattagatgagaatctctgatggtgtgattcagatgtcatactttttggagctccccaagtgattcccaggtggatccattcccagtgtgctgacaaaacccagtactgagactgaaggggctgagggccaggcttcactttcatatactcacaaaggcaatccgtgtgtccctatgagacctttggatggacatccagctggccttttcTGGAGAGGAACAATATACTACCCAGATAATCCTGTTGACCAGTCCCCAGAAAGGCTCTGTACTATTTTATGCAATGTTAACCCAA
>gene=chr20_6157147-6158147; species=rheMac
GACAGGTAAAGAATGCAATGATCCTATGGACTCATGCCTTTCCTTTCCCATGACAATGATTTCTCATTGTCAACTGAGAAGACGTCCTTGAGCTTGATTAGTG------TATCTCATTGGAAATTAGAACGAGAATCCCAttagaatgcattagaatcacct-ggaaagcttctaaacatccaaatggaaggccacctccagaccaattaaatgagaatctctgatggtgtgattcagatgtcatactttttggagcacgccaagtgattcccaggtggatccaTTCCCAGTTTGCTGACAAAACCCAGTAC--AGACTGAAGGGGCTGAAGGCCAGGCTTCGCTTTAGTATACTCACAAAGGCTATCCGTGTGTCCCTATGAGACTTTTGGATGGACATCCAACTGGCCTTTTCTGGAGAGGAACAATATATTATCCAGATAATCCTATTGACCAGTCCCCAGAAAGGCTCTGTACAATTTTATGCAATGTTAACCCAA
>gene=chr20_6261148-6262148; species=hg19
CCACAATAGACCCAGCTGCTGGACTCTTCTGGCCTGACTCTATCACCACAGGGGCCACATACTTTCTCCCTACTACTTCTTTGATCCCCTTATTGGGGCTATACCTGTGGTAAGATGTGTGAGTGCATGTGTGTGTATGTGTGTTTTCTCTGCTCATACTTTCATTTATTTCACGCATTTTTTCTCACACGCAGGATAACATTCCCTTCTACTTCCTTCACTGTAAGTTCTTTCTTTCAACCTTGTCTGGTAAGACCTGGGGACATTTCACACAAGCCTGTGTCTGTCTGCCTTTCTCTTCCTCTCTGCAtgcatttgaaataagcaccccaggtgattctgattcatgtagtctgagaccactcttagtggaaagtgtgcatttttggtattaagcacacctagactttagtcctcaccctgtcacttcatagctgggttatggtgagcaactatacccttggatccacatctgtaaaatggggctaatggagtaccAG
>gene=chr20_6261148-6262148; species=bosTau
CTGCCATAGACAGAGCTGCTAAACAGTTCTGGGCTGACTCTGCCATTATAAAGTCTCCCTACATTATCCTCATTACTTCTTTGATCCTCTCAAGGGGGCTGTACCTGTGCTAAGATCT-------------TCTGTGTG-----TTTTCCTGCCCATGCCTTAATTTATATCAGGCAGTTTTTCTCACATGCAGGCTAACACTGTCTTTAATCTTCTTTACCTTAAACTCTTTTCTTCCT---TGCCTGTTAACATTT-GGTGCATTTTACAGAAGCCTGTATCTGTCTGTTTCT------------------------------CAtcccaagtgattctgatgcatgtggtatgagaccattcttagggaaaagcatacatttttggtattaagtataccctggtttcagtgg-tggtctgccactacatagctgagttacactgaggaaTGAAGCCCTTGTATACAGATCCATAAAATGGGGTTCATGGAACACCAG
>gene=chr20_6261148-6262148; species=calJac
CTACCATCGACACAGCTGTTAGACTCTTCTGGGCTGACTCTGTCACCACAGGGGCCCCAGAGTTTCTCCCTATTACTTCTTTGATCCCCTCATTGGGGCTATACCCATGGTAAGgtgtgtgtgtgtgtgtgtgtgtatgtgtgtTTTCCCTCCTCATGCTTTCATTTATTTCGAGGGTTTTTTCTCACACGCAGGATAACGCTTCCTTCCACTTTCTTCACTGTAAGTTTCTTCTTTCAACC-TGTCTGGTAAGACCTGGAGACATTTCA---AAGCCCATGTCTGT----CTCTCTCTCCCTCTCTGGAtgcatttaagattagtatctcaggtaattctgatgcaaatagtctgagaccgctcttagtggaaagtgtgcatttttggtattaagcacacctggacttttgtccttaccccagcacttcatagctgggttatgatgggcaacgatacctttggatccacatctgtaaaatggggctaatgGAAAACCAG
>gene=chr20_6261148-6262148; species=canFam
TCACCATAGATACAGCTGCTAAATAGTTCTGGCCTGATTCTGTCACCAAAAGGTCCTCATACTTTATCCCCATTATTTCTTTCGTGCTTGCATAGGGTTTATACTTGTGCTAAGATCT----gtgtgtgtgtgtgtgtg-----tgtTTCTGCTCATGCCTTGATTTATTTCAGGCAGATTTTCTCATGT-TGGGCCAACACTTTCTTTAACCTCCTTCATTTTTAACTCTTTCTTTCAACCCTGTGTATTAATATTG-AGAACATTTCATACAAGCCTATGTCTGTCTGTCT------TTCTTTCTAGAtgcatttaaaataaacatcccaggtgattttgatgcatgtggcctgagatcattcttagagaaAAGTGTTATTTtttggtattaaacacacctggattttagtcctgcttctgccacttggtggctga--tatattgaagaactaagccttaataaccacatccataaaatggaattaatggaataccAG
>gene=chr20_6261148-6262148; species=equCab
CCATCATAGACACAGCTACTAAACAGTTCTTGGCTGACTCTATCACCACAAGGTCCTCATAC-TTATCCCCATTGTATCCTCCATCCCCCCATGGGGGCTACACCTACGCTAAGATCT-----------TGTGTGTGTG-----TGTTTCTGCTCATACTTTGATTTATTTTAGACAGTTTTTCTCACATGCAGGCTAACACCCTCTTCAACCTCCTACACTTTAAACTCTTTCTTTCTACCCTGTCTGGTAAGACCT-GGAGCATTTCACACAAGCCTGTGTCTGTCTGTCTCTCTCCTTCTTTCTGGAtgcatttaaaatgagtatcccaggtgattctgatgaatgtggtctgagaccgttcttagcgaaaagcataaatttttgatattaaacatccctggattttagtccttgttctgccacttcatggctgagttatgctgaagggctgagccttcgcatccacatccacagaattgggttaatGGAGTACCAG
>gene=chr20_6261148-6262148; species=gorGor
CCACAATAGACCCAGCTGCTGGACTCTTCTGGCCTGACTCTATCACCACAGGGGCCACATACTTTCTCCCTACTACTTCTTTGAT-CCCTTATTGGAGCTATACCTGTGGTAAGATGTGTGAGTGCATGTGTGTGT-TGTGTGTTTTCCCTGCT-ATACTTTCATTTATTTCACGCATTTTTTCTCACACGCAGGATAACATTCCCTTCTACTTCCTTTACTGTAAGTTCTTTCTTTCAACCTTGTCTGGTATTTCCTGGGGACATTTCACACAAGCCTGTGTCTGTCTGCCTTTCTCTTCCTGTCTGCAtgcatttgagataagcaccccaggtgattctgattcatgta-tctgagaccactCTTagtggaaagtgtgcatttttgggattaagcacacctagactttagtcctcac-ctgtcacttcatagctgggttatggtgagcaactatacccttggatccacatctgtaaaatggggctaatggagtaccAG
>gene=chr20_6261148-6262148; species=panTro
CCACAATAGACCCAGCTGCTGGACTCTTCTGGCCTGACTCTATCACCACAGGGGCCACATACTTTCTCCCTACTACTTCTTTGATCCCCTTATTGGAGCTATACCTGTGGTAAGATGTGTGAGTGCATGTGTGTGTATGTGTGTTTTCCCTGCTCATACTTTCATTTATTTCACGCATTTTTTCTCACATGCAGGATAACATTCCCTTCTACTTCCTTCACTGTAAGTTCTTTCTTTCAACCTTGTCTGGTAAGACCTGGGGACATTTCACACAAGGCTGTGTCTGTCTGCCTTTCTCTTCCTCTCTGCAtgcatttgagataagcaccccaggtgattctgattcatgtagtctgagaccactCTTagtggaaagtgtgcatttttggtattaagcacacctagactttagtcctcaccctgtcacttcatagctgggtaatggtgagcaactatacccttggatccacatctgtaaaatggggctaatggagtaccAG
>gene=chr20_6261148-6262148; species=papHam
CCACCATAGACACAGCTGCTAGACTCTTCTGGGCTAATTCTATCACCACAGGGGCCACACACTTTCTCCCTACTACTTCTTTGATCCCGTCATTGGAGCCATACCTGTGGTAAGAtgtgtgagtgtgtgtgtgtgcatgtgtgtTTTCCCTGCTCATGCTTTCATTTATTTCAGGTGTTTTTCCTCACACGCAGGATAACATTCCCTTCTACTTCCTTCACTGTAAGTTCTTTCTTTCAACCTTGTCTGGTAAGACCT-GGGACATTTCACACAAGCCTGTGTCTGTCTGCCTTTCTCTCCCTCtctgcgtgcatttaagatacgcaccccaggtgattctgatgcatgtagtctgagaccactc--agtggaaagtgtgcatttttggtattaagcacaccttgactttagtcctcaccctgtcacttcatagctgggttatcatgagcaactataccatttgatccacatctgtaaaatggagctaatggagtaccgg
>gene=chr20_6261148-6262148; species=ponAbe
CCACAATAGACCCAGCTGCTGGACTCTTCTGGCCTGACTCTATCACCACAGGGGCCACATGCTTTCTCCCTACTACTTCTTTGATCCCCTCATTGGAGCTATACCTGTGGTAAGATGTGTGAGTGCATGTGTGTGTATGTGTGTTTTCCCTGCTCATACTTTCATTTATTTCAGGCATTTTTTCTCACACGCAGGATAACATTCCCTTCTACTTCCTTCACTGTAAGTTCTTTCTTTCAACCTTGTCTGGTAAGACCTGGGGACATTTCACACAAGCCTGTGTCTGTCTGCCTTTCTCTTCCTCTCTGCATGCATTTGAGataagcaccccaggtgattctgatgcatgtagtctgagaccactCTTagtggaaagtgtgcatttttggtattaagcacacctagactttagtcctcaccctgtcacttcatagctgggttatgatgagcaactatacccttggatccacatctgtaaaatcgggctaatgGAGTACCAG
>gene=chr20_6261148-6262148; species=rheMac
CCACCATAGACACAGCTGCTAGACTCTTCTGGGCTAATTCTATCACCACAGGGGCCACACACTTTCTCCCTACTACTTCTTTGATCCCCTCATTGGAGCCATACCTGTGGT-AGAtgtgtgagtgtgtgtgtgtgtatgtgtgtTTTCCCTGCTCATGCTTTCATTTATTTCAGGCATTTTTTCTCACACTCAGGATAACATTCCCTTCTACTTCCTTCACTGTAAGTTCTTTCTTTCAACCTTGTCTGGTAAGACCT-GGGACATTTCACACAAGCCTGTGTCTGTCTGCCTTTCTCTCCCTCtctgcgtgcatttaagataagcaccccaggtgattctgatgcatgtaatctgagaccactc--agtggaaagtgtgcatttttggtattaagcacacctggactttagtcctcaccctgtcacttcatagctgggttatgatgagcaactataccatttgatccacatctgtaaaatggagctaatggagtaccgg
>gene=chr20_7348148-7349148; species=hg19
CGAAGAGCTGTGCAAACAGGTCATCAGTTTCTCCAGAGGGGAATAATCTTACAACTGTTACGAAGGGTCAAAGGTAACTTTCATTTTGAGATGCTAATTACTCCAAGAATTTGATGCAGGAGGCAGCTGGTTAAAATGAATGAGTGCTGAAGCGTTGAAGGGGAAAATCAAATAGATGGTTATAATAAAAGTGCAATATGCAACCTAATAAGTATGCAGAGAATAAGGGACAATATTGTTAATAAACATCTATTAGTCAAGATGATCTTTGTAGAGctgggctctttaatattataactgctaatcacatgcaattaaatttaaatttaaggtggttgagattagaaattcaggtcctcagccacagaggccacatacaacatgttcaatagccacatgtggccattggctaccatattggagagcccagatatagaacagtttcattactgcagaaatttctataggacagcAATGACCTGGAGTGTTTTGCTATTGGA
>gene=chr20_7348148-7349148; species=bosTau
AGAAGACTAGCACAAACAGGTCATCA--TTCTCCAAAGGGAACTAATATTGCAACTGCTATGAAAGTC--AAAGTAAGTTTCATTTTGTGCTGCCAATCACTCCAGTAATTTCATGCAGGAGAAACCTGATTAAAATGAATGACTGTAGCAGCTTTGAATGCAAAAAACAAAGAGAAGGTTATAATAAAAATGCAATATGAAATCTAATAGGTATGCAGAAAAGAGGGGATAATATTATTAACAAGTTGATGTTGCTGCAGATGATCCCTCTAGTGCTGAGCTACTCAATATCATA--------------GTGACA--ACTTAAATTTGAGTTTGCtaaatttgaaaattcaggtcctcgtccacattagccacatttcaagcagtcaataaccacatgtgactatttgctaccatattggagagcacagatatggaatattttcatcatagccgaaatttctattagataTCAATGAACTAAAGTTTCTTGTTACTGGA
>gene=chr20_7348148-7349148; species=calJac
GGAAGAGCTATGCAAACAGATCATCAGTTTCTCCAGAGGGGAATAATCTTA-AATTGCTATGAAGGGTCAAAGGTAAGTTTTATTTTGGGATACTAATTACTTCAAGGATTTTATGCAGGAGGCACCTAACTAAAATGAATGAGCGCTGCCACATTGAAGGGAAAAAACAAATAGAGAGTTATAATAAAAGTGCAATATGCAACTTAATAAGTATGCAGGGAATAAGGGACAATATTGTTAATAAGCATCTGTTAGTCAGTATGATCTTTGTAGAGctgggctctttaatattatacctactagtcacatgcaatt-aatttaaatttaaggtagttgagtttggaaattcaggtcctcagccacataggcta-actccaagtgttcaatagccacatgtggccattggttaccatattggagagcacagatctagaacatttccattactgcagaaatttctattggacagcAATGACCTAGAGTGTTTTGCTATTGGA
>gene=chr20_7348148-7349148; species=canFam
GGAAGACTAATGCAAATAGGTCATCA-TTTCTCCAAAAGGTACTAATCTTGCAACTGCTATAAAGGATCAGAGGTAAATTCCATTTTG---TGCTAATCACTCCAATAATTTTATGCAAGAGAAACCTGGTTAAAATGAATGACTGTAGCAGCTTTGAACGAAAAAAACAAGGAAAAGATCATAAAAATAGTACAATATGCAACCTAATAAATATGCAGGGAAAGAGGTATGATATTGTTAACAAGTATCTGCTACTTAAGATGATTCCTCTAGAActgtggtattcaatttcatagtcactagccatatggaact--atttaaattaaaattaattaaaatgaaaaattcaggtcccaagtcatattagccacattgcaagtgctcaatagccacctgtggctagtggctaccataacggagagcacagatatgcaacattttcatcattgcataaatttctgttggacagTAATGATCTAGAGTGTCTTGTTACTTGG
>gene=chr20_7348148-7349148; species=equCab
GGAAGACTGGTACAAATAAGTCATCT-TTTCTCCAAAGGGGACTAATCTTACAACTGCTATGAAGGATCAAAGGTAAGTTCCATTTTGTGCTTCTGATCATTCCAATAGTTTTATGGCGGAGAAACCTGGTTAAAATGAATGACTGTAGCAGCTGTGAAGGGG-AAAACAAGGAGAGGGTTATAATAAAAGTGCAATATGCAACCCAGTAAGTATGCAGGGAAGTAGGGATGATACTGCTAACAAGTATCTGCTACTCAAGATGATCCCTCTAGAGctgtgctattcaatgtcacagtcactagccatatgtgact--atttaaatttaagttaattaaaatgaaaagttcaggtcctcagccatattagccacatttcaagagctcaatatgcacatgtagccagtggctacaatattggagagcgcagatatggaacatttttatcatttcagaaagttcttttgggcagcAATGACCTAGAGTGTCTTGTTACTGGG
>gene=chr20_7348148-7349148; species=gorGor
CGAAGAGCTGCGCAAACAGGTCATCAGTTTCTCTAGAGGGGAATAATCTTACAACTGTTATGAAGGGTCAAAGGTAACTTTCATTTTGAGATGCTAATTACTCCAAGAACTTGATGCAGGAGGCAGCTGGTTAAAATGAATGAGTGCTGCAGCATTGAAGGGGAAAATCAAATAGACGGTTATAATAAAAGTGCAATATGCAACCTAATAAGTATGCAGAGAATACGGGACAATATTGTTAATAAACATCTATTAGTCAAGATGATCTTTGTAGAGctgggctctttaatattatacctgctaatcacatgcaattaaatttaaatttaaggtggttgagattagaaattcaggtcctcagccacagaggccacatacaacgtgttcaatagccacgtgtggccattggctaccatataggagagcccagatatagaacattttcattactgcagaaatttctataggacagcAATGACCTGGAGTGTTTTGCTATTGGA
>gene=chr20_7348148-7349148; species=panTro
CGAAGAGCTGCGCAAACAGGTCATCAGTTTCTCCAGAGGGGAAAAATCTTACAACTGTTATGAAGGGTCAAAGGTAACTTTCATTTTGAGATGCTAACTACTCCAAGAATTTGATGCAGGAGGCAGCTGGTTAAAATGAATGAGTGCTGCAGCGTTGAAGGGGAAAATCAAATGGATGGTTATAATAAAAGTGCAATATGCAACATAATAAGTATGCAGAGAATAAGGGACACTATTGTTAATAAACATCTATTAGTCAAGATGATCTTTGTAGAGctgggctctttaatattatacctgctaatcacatgcaattaaatttaaatttaaggtggttgagattagaaattcaggtcctcagccacagaggccacatacaacgtgttcaatagccacgtgtggccattggctaccatattggagagcccagatatagaacattttcattactgcagaaatttctataggacagcAATGACCTGGAGTGTTTTGCTATTGGA
>gene=chr20_7348148-7349148; species=papHam
GTACGAGCTGCGCAAAGAGGTCATCGGTTTCTCCAGAGGGGAATAATCTTACAACTGTTATGAAGGGTCAAAGGTAACTTTCATTTTGAGATGCTAATTACTCCAAGAATTTGATGCAGGAGACAG--GGTTAAAATGAATGAGCGCTGCAGCGTTGAAGGGGAAAAACAAATAGAGGGTTATAATAAAAGTGCAATATGCAACATACTAAGTATGCAGAGAATAAGGGACAATATTGTTAATAAACATTCATTAGTCAATATGATCTTTGTAGAGctaggctctttattattatacctgctaatcacatgcaattaaatttaaatttaaggtggttaaggttagaaattcaggtcctcagccacataggccacacacaaagtgttcaatagccacatgtggccattgactaccatattggggagcccagatatagaacattttcattaccacagaaatttctataggacaCCAATGACCTGGCGTGTTTTCCTATTGGA
>gene=chr20_7348148-7349148; species=ponAbe
CGAAGAGCTGCGCAAATAGGTCATCAGTTTCTCCAGAGGGGAATAATCTTACAACTGTTATGAAGGGTCAAAGGTAACTTTCATTTTGAGATGCTAATTACTCCAAGAATTTGATGCAGGAGACAGCTGGTTAAAATGAATGAGTGCTGCAGCGTTGAAGGGGAAAATCAAATAGATGGTTATAATAAAAGTGCAATATGCAACCTAATAAGTATGCAGAGAATAAGGGACAATATTGTTAATAAACATCTGTTAGTCAAGATGATCTTTGTAGAGctgggctctttaatattatacctgctaatcacatgcaattaaatttaaatttaaggtggttgagattagaaattcaggtcctcagccacataggccacacgcgaagtgttcaatagccacgtgtggccattggctaccatattggagagcccagagatagaacattttcattactgcagaaatttctataggacagcAATGACCTGGAGTGTTTTGCTATTGGA
>gene=chr20_7348148-7349148; species=rheMac
GTACGAGCTGCGCAAAGAGGTCATCAGTTTCTCCAGAGGGGAATAATCTTACAACTGTTATGAAGGGTCAAAGGTAACTTTCATTTTGAGATGCTAATTACTCCAAGAATTTGATGCAGGAGACAGCTGGTTAAAATGAATGAGCGCTGCAGTGTTGAAGGGGAAAAACAAATAGAGGGTTATAATAAAAGTGCAATATGCAACATAGTAAGTATGCAGAAAATAAGGGACAATATTGTTAATAAACATCCGTTAGTCAATATGATCTTTGTAGAGctgggctctttattattatacctgctaatcacatgcaattaaatttaaatttaaggtggttaaggttagaaattcaggtcctcagccacataggccacacacaaagtgttcaatagccacacgtggccattgactaccatattggagagcccagatatagaacattttcattaccacagaaatttctataggacaCCAATGACCTGGCGTGTTTTGCTATTGGA
>gene=chr10_286247-287247; species=hg19
TCTGTTCCAACTGTGGCCTGAGACCAGCGACATGGTTCTAAGAGGACAGTGACAGGGTCTTCCAGTACCATTTATTGAAAACTTTAAAATTTAGGCTTAAAAGATTAAGAAACAAAATTCAACACTATTTATATACGTGAATGTTAATTTACATGGATACATTTTATATAGTTTAATGTGTATGTATATTTTATGTAGGCTAAAGTAGTTTCTTTTCTTTTTCAGCTGGATGAACTGCAGCTTTGCAAGAATTGCTTTTACTTGTCAAATGCTCGTCCTGACAACTGGTTCTGTTATCCTTGTGTATGTGAAATTTTTACCTCAAGTGTGTAACATACAGCTCTAAGGAAGTTTATTTCCAGTTTGGTTAAAGATTATAATTTTCTTCCTAAATTTTTAAAATATCATAGTATATATGGGTTTAATGAGTATAAACAACTGAAAAAAAGTAACAGGGCTTGTTATCCATTTCTGATTTTAAAATGAGATACTGAATAAAA
>gene=chr10_286247-287247; species=bosTau
-CTATTCCGAGTGTACTCAGGGCCCTTTGGGAG-GTTCAGACAAGAAAGTGG--------------------CATTGGAGAATTCAAATGTGAAGCTTA--------AAGAACACAATTGCAGA----CTATAAACATGAATGCTGATTCACAGGCATCTGGC-----TAGTTGTGTGCATGCATATATTTTATGTAGGCT-AAATAGTTACTTTTCTTTTTCAGCTGGATGAACTACAGCTTTGTAAGAATTGCTTCTATTTATCAAATGCTCGTCCTGACAATTGGTTCTGCTATCCTTGTGTATGTGAAATTTTAACCTCCAGTGTCTGATGTACTGCTCTAAGGAAGTTTA-TTCCAATTTGCTTTAAGATTATAA--TCCTT-CTAAATTCTCTTCATATCAT---------GGTTTTAATGAGTATAGAAAAC--AAACATAGAAACAGGGGTCAGTATCCATTTCTTACTTTAAAATGAGAACTTTAAGAATA
>gene=chr10_286247-287247; species=calJac
TCTATTCCACGTGTAGGCTGAGACCAGGGAGATGGTTCTAAGAGGACACTGGCAGGTTCTTCCAGTACCATTTATTGAAAACTTTAA-------GCTTAAAAGATTAAGG------ATTCAACACCACTTATGTACATGAATGTTAATTTACATGGATACATTTTATTTACTTTAATGTGTATGTATATTTTATGTAGGCTAAAATAGTTTCTCTTCTTTTTCAGCTGGATGAACTACAGCTTTGCAAGAATTGCTTTTATTTGTCAAATGCTCGTCCTGACAATTGGTTCTGTTATCCTTGTGTATGTGAAA-----------------------------------AAGTTTATTTCCAGTTTGGTTAAAGATTTTAA--TACTCCCTAAATTTTTTAAATATCATAATATAGATGGTTTTAATGAGTATAAACAACGG--AAAAAATAACAGGGCTTGTTATCCATTTCTGATTTTAAAATGAGATATTGAATAAAA
>gene=chr10_286247-287247; species=canFam
-CTGTGCCA---CCTGC-----ACGCTGGAGATGGTTTGAACAGGAAAGTAGTA-TCTCTCGTAGT---ATTTATTAAAAAATGAAATATTTGAGCTT---------AGGAAGAAAA-TCAAGAATGATTATGCTCATGAATGTTAATTTAAATGGATCTGTTTTATAGAGTTTAATGTTC----ATGTTTTACGTAGGCTAAAATAGTTGCTTTTCTTTTTTAGCTGGATGAACTACAGCTTTGCAAGAACTGCTTCTATTTGTCAAATGCTCGTCCTGACAATTGGTTCTGCTATCCTTGTGTATGTGAAATTTTTACCTC----GTGTGATGTACTATTCTAAGAAATTTTATTTCCAGTATGCTCAAGGATTATAA--TCCTTCCTCGATTTTATCTATATCACATTGTATGTGATTTTACTGAACATA-ACACC--AAACCCAGTAACCGG---CATTATCCATTTCTGACTTTAAAATGAGGAATTTAGGAAAA
>gene=chr10_286247-287247; species=equCab
-CTGCTCTAAGTGCAGTCTGGGACCACAGGGATGGTTCAGACAGCAAAGTGGCAGGCTCTTCCAGTATCATTTGTTGAAAACTTAAAAATTTGAATTTA--------AGTTTAAAAATTCAAGA----CTATGTACATGAATGTTAATTTATATGAATCTGTTTTATATAATTTAACGCACG--TATATTTTATGTAGGCTAAAATAGTTGCTTTTCTTTTTCAGCTGGATGAACTACAGCTTTGTAAGAATTGCTTCTATTTGTCAAATGCTCGTCCTGACAATTGGTTCTGCTATCCTTGTGTATGTGAAATTTTTGCTTCAAGTGTGTGATGTACTGCCCTAAGGAAGTTTGTTTCCAATTTGCTTAAAGATTATAA--TCCTTGCTAAATCTTTTTTGTATCATGGTATATATGGTTTTAATGAGTATA-GAAAC--AAACATGGAAACAAGAATCATTATCCATTTCTGGCTTTGAAATGAGGATCTTAAGAATA
>gene=chr10_286247-287247; species=gorGor
--------------------------------------------------------------------------------------------------------------------------------------------------------------------------------------------------------------------------------------------------------------------------------------------------------------------------------------------------------------------------------------------------------------------------------------------------------------------------------------------------------------------
>gene=chr10_286247-287247; species=panTro
TCTGTTCCAACTTTGGCCTGAGACCAGCGACACGGTTCTAAGAGGACAGTGACAGGGTCTTCCAGTACCATTTATTGAAAACTTTAAAATTTAGGCTTAAAAGATTAAGAAACAAAATTCAACACTATTTATATACGTGAATGTTAATTTACATGGATGCATTTTATATAGTTTAATGTGTATGTATATTTTATGTAGGCTAAAGTAGTTTCTTTTCTTTTTCAGCTGGATGAACTGCAGCTTTGCAAGAATTGCTTTTACTTGTCAAATGCTCGTCCTGACAACTGGTTCTGTTATCCTTGTGTATGTGAAATTTTTACCTCAAGTGTGTAACATACAGCTCTAAGGAAGTTTATTTCCAGTTTGGTTAAAGATTATAATTTTCTTCCTAAATTTTTAAAATATCATAGTATATATGGGTTTAATGAGTATAAACAACTGAAAAAAAGTAACAGGGCTTGTTATCCATTTCTGATTTTAAAATGAGATACTGAATAAAA
>gene=chr10_286247-287247; species=papHam
TCTGTTCCAACTGGGGCCTGAGACCAGCGACATGGTTCTAAGAGGACAGTGACAGGGTCTT-CAGTGCCATTTATTGAAAACTTTAA-------GCTTAAAAGATTAAGGAACAAAATTCAACACTATTTATGTATGTGAATGTTAATTGACATGGATACATTTTAC--AGTTTAATGTGTATGTATGTTTTATGTAGGCTAAAGTAGTTTCTTTTCTTTTTCAGCTGGATGAACTGCAGCTTTGCAAGAATTGCTTTTACTTGTCAAATGCTCGTCCTGACAACTGGTTCTGTTATCCTTGTGTATGTGAAATTTTTACTTCAAGTGTGTAACATACAGCTCTAAGGAAGTTTACTTCCGGTTTGGTTAAAGATTATAATTTTCTT----AATTTCTAAAATATCATAGTATATATGGGTTTAATGAGTATAAACAACTGAAAAAAAAAAACAGGGCTTGTTACCCATTTCTGATTTTAAAATGAGATATTGGATAAAA
>gene=chr10_286247-287247; species=ponAbe
TCTGTTCCAGCTGTGGCCTGAGACCAGCGACATGGTTCTAAGAGGACAGTGACAGGGTCTTCCAGTACCATTTATTGAAAACTTTAAAATTTAAGCTTAAAAGATTAAGGAACAAAATTCAACACTATTTATATACGTGAATGTTAATTTACATGGATACATTTTATATAGTTTAATGTGTATGTATATTTTATGTAGGCTAAAGTAGTTTCTTTTCTTTTTCAGCTGGATGAACTGCAGCTTTGCAAGAATTGCTTTTACTTATCAAATGCTCGTCCTGACAACTGGTTCTGTTATCCTTGTGTATGTGAAATTTTTACCTCAAGTGTGTAACATACAGCTCTAAGGAAGTTTATTTCCAGTTTGGTTAAAGATTATAATTTTCTTCCTAAATTTTTAAAATATCATAGTATATATGGGTTTAATGAGTATAAACAACTGAAAAAAAGTAACAGGGCTTGTTATCCATTTCTGATTTTAAAATGAGATACTGAATAAAA
>gene=chr10_286247-287247; species=rheMac
TCTGTTCCAACTGGGGCCTGAGACCAGCGACATGGTTCTAAGAGGACAGTGACAGGGTCTT-CAGTGCCATTTATTGAAAACTTTAAAATTTAAGCTTAAAAGATTAAGGAACAAAATTCAACACTATTTATGTATGTGAATGTTAATTGACATGGATACATTTTACATAGTTTAATGTGTATGTATGTTTTATGTAGGCTAAAGTAGTTTCTTTTCTTTTTCAGCTGGATGAACTGCAGCTTTGCAAGAATTGCTTTTACTTATCAAATGCTCGTCCTGACAACTGGTTCTGTTATCCTTGTGTATGTGAAATTTTTACCTCAAGTGTGTAACATACAGCTCTAACGAAGTTTACTTCCGGTTTGGTTAAAGATTATAATTTTCTTCCTAAATTTCTAAAATATCATAGTATATATGGGTTTAATGAGTATAAACAACTGAAAAAAAAAAACAGGGCTTGTTACCCATTTCTGATTTTAAAATGAGATATTGGATAAAA
>gene=chr10_411268-412268; species=hg19
ACCTGGCCACATCTAGCCCAGGCCGAGGAGCCGTAAAGGGGCTCTAGTTGGCTTCCCCAGGCGAGGGTTCGTACCTGGCCACGTGTAGCCCAGGCCAAGGGGCTGTAAAGGGGCTCCACTTGGCTTCCCCAGGCAAGGCCCTTCACGCACACAAGTGCACGTTCAATAATGATCCACTTTTCACAGTAAAAGTGAGAAAAGTAACAAAAAGGATCCTTTTTAAAGCATGCTTATTCTTTTAAACACTGGTTATAAGGTCAGAACAATGCTGATAAAACAAATTTATCAAAAGCGATAAAAAGTGGTAAAGTGCCATCGTTTTCATTCATATAAACACGTCTTGCTAAAATGGATCTTACATTCCACGTCTATCACTATGCACCTGGCAAGGGCTCTTTGGAGACGGAGCCACAGATGGTGCCCATGGTAAGACTCTCCTCCACCTACCTCAAAGGTGTTCTTGGTCATGCCAGAGAGGCCATAGTAGGACGTGCCCGTCG
>gene=chr10_411268-412268; species=bosTau
-------AATGCTTGGTCGAGGCGGACAGTCCCCGAGGAGGCCGCTGCTCTCCGCCTCGG-------------------------------------------------------------------------CAGGGCTGC----GC-----GCTCCCCAGCC--------CCCACCCATCAGC-----GGTGAGAATGGCAATAAAAAGG--TGCCTCTAGATTGTACTTGCTCTTTTCAGCTCTGGTTATGAGGTGAAAACAAGGTTGCTAAGCCAAATTTATTAAAAGCTATAGAAAATGGGAAAGTACAACCATTTTAATTACCATGAACATGTTCTATTAGAAATCATCT--CCTTTTACATCTATTCC-ACACACCTGGCAAAAGCTGTCTG---------------ATGGGGCTCACCT-----------GCCACCTACCTCGAAGGTGTTCTTGGTCATACCCGAGAGGCCATAGTAGGACATGCCCGTGG
>gene=chr10_411268-412268; species=calJac
-------------------------------------------------------------------------------------------------------------------------------------------------------------------------------------------AAAAGTGAGAAAAGAAACAAAAAGGACCCTTT-TAAAGCATGCTTATTCTTTTAAACACTGGTTATAAGGTCAGAACAATGCTGATAAAACAAATTTATCAAAAGCAATAAAAAGTGG-AAAGTGCAATCATTTTAATTAATAGAAACACATCTTGCTAAAATCGAGCCTACATTTCGTATCTATCACTGCACACCTTGCAAGGGTTCTATGGAGATGGAGCCACAGACAGTGCTCATGGCAGGACTCTCCTCAACCTACCTCAAAGGTGTTCTTGGTCATGCCAGAGAGGCCATAGTAGGACGTGCCCGTCG
>gene=chr10_411268-412268; species=canFam
GCTGCAGAAATGCTCGCCCGTGCTGGG---------------------------CCTCGG------------CCTCGGCCACGTG--------------------------------------------------------------------------------------------------------------------------------------------TATTCCCGCAC-TTTCAACACTGGCTACGAGG-AAAGA-AACTCTGAGAAGCCCAACGTGCTGACGATTACGGAC----GCAGAGCTCAGGCGCTTCCGCTGGTGAACGTGCTG-----CCGGAGCGGCTCCGTGTTCCGCGACC------CCGCGCTGCGC---------------------------TCCGGGCTCACCG-----------CGGACCTACCTCGAACGTGTTCTTGGTCATGCCCGACAGCCCGTAATAGGACGTGCCCGTCG
>gene=chr10_411268-412268; species=equCab
ACCTGGCTAAGTCTGGCCCGGGCTGAGAGGCCACGAGGGAGA-----------GCCTTGG------------CCTTGGT-------------------------------------------------------GAGGCTGT----GCACACGTGCCCTCCTCCTCC---CACCCACCTGTCAGC-----GATGAGAACAGCCAAAAAAAGG-CCCTTTTTTAAGTGTACTTGTCCTTTTTGACACTGGTTACGAAGTGAAAACAGCACTGATAAGCCAAATTTATTGAAAACTATTTAAAATGGGAAAGTGCAACCATTTAAATTATAATGAATACGTTTTATTAGAAATCATCTTCTCTTTCACATCCATTTCTACGCACCTGGCAAT-GCTGCCTGAAGA-GGAAATGTGGGTGGAGCTCACCA-----------TGAACCTACCTCGAAGGTGTTCTTGGTCATGCCTGAGAGGCCGTAATAGGATGTGCCTGTGG
>gene=chr10_411268-412268; species=gorGor
ACCTGGCCACGTGTAGCCCAGGCCGAGGAGCCGTAAAGGGGCTCTAGTTGGCCTCCCCAGGCGAGGGTTCATACCTGGCCACGTGTAGCCCAGGCCAAGGGGC-GTAAAGGGGCTCTAGTTCGCTTTCCCAGGCGAGG--------GCACATGAGTGCACGTTCCCTAATGATCCACTTTTCACAGTAAAAGTGAGAAAAGTAACAAAAAGGATGCTTTTTAAAGCATGCTTATTCTTTTAAACACTGGTTATAAGGTCAGAACAATGCTGAT-AAACAAATTTATCAAAAGCGCTAAAAAGTGGTAAAGTGCCATCGTTTTCATTCATATAAACACGTCTTGCTAAAACGGATCTTACATTCCACATCTATCACTATGCACCTGGCAAGGGCTGTTTGGAGACGGAGCCACAGATGGTGCCCATGGTAGGACTCTCCTCCACCTACCTCAAAGGTGTTCTTGGTCATGCCGGAGAGGCCATAGTAGGACGTGCCCGTCG
>gene=chr10_411268-412268; species=panTro
ACCTGGCCACGTCTAGCCCAGGCCGAGGAGCCGTAAAGGGGCTCTAGTTGGCTTCCCCAGGCGAGGGTTCATACCTGGCCACGTCTAGCCCAGGCCAAGGGGCTGTAAAGGGGCTCTAGTTGGCTTCCCCAGGCAAGGCCCTTCAAGCACACAAGTGCACGTTCCCTAATGATCCACTTTTCACAGTAAAAGTGAGAAAAGTAACAAAAAGGATCCTTTTTAAAGCATGCTTATTCTTTTAAACACTGGTTATAAGGTCAGAACAATGCTGATAAAACAAATTTATCAAAAGCGATAAAAAGTGGTAAAGTGCCATCGTTTTCATTCATATAAACACATCTTGCTAAAATGGATCTTACATTCCACGTCTATCACTATGCACCTGGCAAGGGCTCTTTGGAGACGGAGCCACAGATGGTGCCCATGGTAAGACTCTCCTCCACCTACCTCAAAGGTGTTCTTGGTCATGCCGGAGAGGCCATAGTAGGACGTGCCCGTCG
>gene=chr10_411268-412268; species=papHam
--------------------------------------------------------------------------------------------------------------------------------------------------GCACACAAGTGCACGTTCCCTCATGATCCACTTTTCACAGTAAAAGTGAGAAAAGTAACAAAAAGGATCCTTTCTTAGGCGTGCTTGTTGTTTTAAACCCTGGTTATAAGGTCAGAACAATGCTGATACAACAAATGTATCAAAAGTGATACAAAGTGGTAAAGTGCCATCATTTTCATGAATATAAACACGTCTTGCTAAAATGGATCTTACATTCCATGTCTGTCACTATGCACCTGCCAA-GGCTGTTTGGAGATGGAGCCATAGGCAGTGCTCGTGGCAGGACTGTCCTCCACCTACCTCAAAGGTGTTCTTGGTCATGCCGGAGAGGCCATAGTAGGACGTGCCCGTCG
>gene=chr10_411268-412268; species=ponAbe
ACCTGGCCACGTCTAGCCCAGGCCGAGGAGCCGTAAAGGGGCTCTAGTTGGCTTCCCCAGGCAAGGGTTCATACCTGGCCACGTGTAGCCCAGGCCAAGGGGCTGTAAAGGGGCTCCGTTTGGCTTCTCCAGGCGAGGCCCTTCACGCACACGAGTGCATGTTCCCTAATGATCCACTTTTCACAGTAAAAGTGAGAAAAGTAACAAAAAGGATCCTTTTTAAAGCATGCTTATTCTTTTAAACACTGGTTATAAGGTCAGAACAATGCTGATAAAACAAATTTATCAAAAGCGATAAAAAGTGGTAAAGTGCCATCATTTTCATTAATAGAAACACATCTTGCTAAAATGGATCTTACATTCCACGTCTGTTACTATGCACCTGGCAAGGGCTGTTTGGAGACGGAGCCACAGATGGTACTCATGGTAGGACTCTCCTCCACCTACCTCAAAGGTGTTCTTGGTCATGCCGGAGAGGCCATAGTAGGACGTGCCCGTCG
>gene=chr10_411268-412268; species=rheMac
--------------------------------------------------------------------------------------------------------------------------------------------------GCACACGAGTGCACGTTCCCTCATGATCCACTTGTCACAGTAAAAGTGAGAAAAGTAACAAAAAGGATCCTTTCTTAGGCGTGCTTGTTGTTTTAAACCCTGGTTATAAGGTCAGAACAATGCTGATACAACAAATGTATCAAAAGTGATACAAAGTGGTAAAGTGCCATCATTTTCATGAATATAAACACGTCTTGCTAAAATGGATCTTACATTCCATGTCTGTCACTATGCACCTGCCAA-GGCTGTTTGGAGACGGAGCCATAGGCAGTGCTCGTGGCAGGACTGTCCTCCACCTACCTCAAAGGTGTTCTTGGTCATGCCGGAGAGGCCATAGTAGGACGTGCCCGTCG
>gene=chr10_422479-423479; species=hg19
TGTAATATTCTTCCTTTTCTCTAACAGGAGCAATGCATGCCCACTAAAAACAGCCCATTTTACAAGCTGCACAGCACGGAAAGTGAGCTGCCCATCTTTACTGCCTCACCCACCCTGTGCAGCGCAGTTTTTTTTTTTTTTTTGCACTGAATATACTATTTACAGATACTTAATTTTTTGTTACCAAAAACGGGATCACACTATATAAACTTTTTTACAAACTCTTTCTCATAAGCCTTGGCCACCTTTCTATTTCCAGGGGAGGTTATGGGCTGGAACTGGGGGGGACCCCGTGGGGAGGCCCCTCCTCTGCCATCTTCCCGCTGCACCTCCTTTGCCAAAACCAACTTCTCATCATCTAATTCACCACAAAACAGAACACACTGTAAAACGCACGTGGTTGGGTGAAATTAAACAGGAAACTTGGTTTGCTATTCGATGCTACCTAACTCTCATGGTCTGGGTCACGTGATTTTCATCTCGAAACTACTCTGTAGTTA
>gene=chr10_422479-423479; species=bosTau
TGTAGTTTTGTCCCTTTTGTCCCATGAGAGCAATACATGCCACATT--AAAAA-CCATTTTAAGAGCTGAGTAACATACAAAGGAACGTTTCTCCCTATATCATCTTACCTAGTCAGT-AAGTATGTAGTTAGCTTTTTTTTTCTGCTACATCTATTACTTACAGAGGCTTAATTTCTCTCAGACAGAAAAGGGATCACACCATACACAT-TGTTTACAAGATGTTCTTCATTTGTCCTGGTTACTTTTCCCTGTCAGAAGCAATCATCCAG---AACCAGCAGGGAACAGCCTGCAAGGCTACTTCC----CAGTCT-CCCTCTGTGCACTCTCCATCAAAGCAAACTTCTGTGAATTCAGTACCAAATACAGTAAAATCAACTC--AAACATACATGATCAGGACAAT------GAGATGGTTACTCTGCTCTTCACTGCTACCTCATAGT--CATTTTAATTTACATGATTATCATCTCCAAACTATTTCGTG-TTA
>gene=chr10_422479-423479; species=calJac
----------------------------------------------------------------------------------------------------------------------------------------TTTTTTTTCACTAAATATACTCTTTACAGATATTTAATTTTTTGTTAGCAAAAGAGGGATCACACCATATAAAC-TTTTTGCAAACTCGTTCTCATAAGCATCAGCCATCTTTCTGCGTCCAGGGGAGGTTACGGGCTGGAACTGGGTG--ACCCCATGGGGAGGCCCCTCCTCTGGCATCTTCCGACTGCACCTCCTCGGCCAAAACAAACTTCTCAGCATCTTCT--------------AACACATTGTAAAAGGCAGGTGGT-GGGTTAAAT--AGCAGGAAACTTGCCTTGCTCTTCAATGCTACCTAATTATCACATTCTTGTTCAGGTAATTTTCATCTATAAACTATTCTGTAGTTA
>gene=chr10_422479-423479; species=canFam
CGTGACGCG-TCCTCCGTCTCTGGTAAGAGCCACGCACGCTTACTT-----AAGCTGCTCTAGGAGCTCCCCGACGTCACACCGGACGGTTCCCCCGACGCAGCACTACCCGCTG----TGGTATGGAGCTTGC---TTTTTGTTGTAAAA----CAGTTTAGAGA----CCATTGTTTTCAGCCAGAAAAGGGATCGCACCACACGAAC-GGCTCATAGGCTT-TTTCCCGTCCCCCCAGCTACTCCGCCGCGTCGTGGGCAGGCGCTCAGCAGGCCC-------------------GG---------AAGCGGCCTGCTCCCTGCA----CTCCCCC-------------GCA--------CCAGAGCAGAAC-----CCACCCCTGC-CGTG-----------CAAC-----------AGGCACC-GGCTCTGTGATGCTCC----------TACTTCCG-TTACCCGCTGAGCCCCCTCCAATGGTTTCACGCTTA
>gene=chr10_422479-423479; species=equCab
CATAATTACCTTCTTTTCCTCTGATGAGGGCAATACATACCCATTTAAAAAAACCTGCTTCGACAACTACAAAATATAGAAGGGGAAGATTTTCCCTACATTACCTCACCTACCCAGTCTAGTACATAGTTTTC-TTTTTTTCTTGCTAAATATATGATTTAGAGCTACTCAATTTTTTTAACCTAGAAAATGGATCATACCAAATAAAT-TGTT-------TTCTTTCCATTTTCCCTGACTACTTTTCCTTGTTTAAGGTAAGCTCCTGGTGGGAGCAGTGGGCATCAGCCTGAAAGGCTGCTTCCTGAGCTGCCTGCTCTCTGTGCATGTCTCACCAGAGGAAACTTGTGTGAGGTCAATACAAAACAAAGCGGAACTCACTCTTCAATGCAAGAGGCCAGGACAATTTAAACAAGTAAGTTACCTTGCTCCTCAATGCTACTTACTAGTTGTGCTTTTATTCATAAAGTGATTATCTTAAAACTATTTTGTTGTTA
>gene=chr10_422479-423479; species=gorGor
TGTAATATTCTTCCTTTTCTCTAACAGGAGCAATGCATGCCCACCAAAAACAGCCCATTTTATG--------AGCACGGAAAGTTAGCTGCCCATCTTTACTGCCTCACCCATCCTGTGCAGCGCAGCTTTTTTTTTTTTTTTGCACTGAATATACTATTTACAGATACTTAATTTTTTGCTACCAAAAACGGGATCACATTATATAAACTTTTTTGCAAACTCTTTCTCATAAGCCTTGGCCACCTT--TGTTTCCAGGAGAGGTTATGGGCTGGACCTGGGGGGGACCCCGTGGGGAGGCCCCTCCTCTGCCATCTTCCCGCTGCACCTCCTTTGCCAAAACAAACTTC---TCATCTAATTCACCACAGAACAGAACACACTGTAAAACACACGTGGTTGGGTGAAATTAAACAGGAAACTTGGTTTGCTATTCAATGCTACCTAACTCTCATGCTCTGGTTCACGTGATTTTCATTTCCCAACTACTCTGTAGTTA
>gene=chr10_422479-423479; species=panTro
TGTAATATTCTTCCTTTTCTCTAACAGGAGCAATGCATGCCCACTAAAAACAGCCCATTTTACAAGCTGCACAGCATGGAAAGTGAGCTGCCCATCTTTACTGCCTCACCCACCCTGTGCAGTGCAGCTTTTTTTTTTTTTT-GCACTGAATATACTATTTACAGATACTTAACTTTTTGTTACCAAAAACGGGATCACACTACATAAACTTTTTTACAAACTCTTTCTCATAAGCCTTGGCCACCTTTCTATTTCCAGGGGAGGTTATGGGCTGGAACTGGGGGGGACCCCGTGGGGAGGCCCCTCCTCTGCCATCTTCCTGCTGCACCTCGTTTGCCAAAACAAACTTCTCATCATCTAATTCACCACAAAACAGAACACACTGTAAAACGCACGTGGTTGGGTGAAATTAAACAGGAAACTTGGTTTGCTATTAAATGCTACCTAACTCTCATGCTCTGGTTCACGTGATTTTCATCTCGAAACTACTCTGTAGTTA
>gene=chr10_422479-423479; species=papHam
TGTAACATTCTTCCTTTTCCCTAATAGCAGCAATGCATGCCCACGAAAAACAGCCCATTTTAAGAGCCGCGCAGCGCAGACAGTGAGCCGCCCATCTCCACCGCCTCGCCCGCCCTGCGTAGCGCAGCTTTTTTT-------GGCAC-GAATATACTATTTACAGATACTTAATGTTTTGTTACCAAAAATGGGATCACACTATATAAACTTTTTTGCAAACTCTTTCTCATAAGCCTTGGACACCTTTCTGTTTCCAGGGGAGGTTACGGGCTGAAACTGGGGGG-ACCCTGTGGGGAGGCCCCTCCTCTGCTATTTTCTCACTGCACTGCCTTTGCCAAAACAAACTTC---TCATGTAATTCACCACAAAACAGAACACACTGTCAAACGCAGGTGGTCGGGTGAAATTAAACAGGAAACCCGGCTTGCTCTTCAATGCTGCCTAATTGTCACGCTCTGGTTCAGGTGATTTTCATCTCAAGACTATTCTATAGA--
>gene=chr10_422479-423479; species=ponAbe
--TAATATTCTTCCTTTTCTCTAATAGGAGCAATGCATGCCCACTAAAAACAGCCCATTTTAAGAGCTGCACAGCACGGAAAGTGAGCTGCCCATCTTTACTGCCTCACTCACCCTGTGCAGCACAGGTTTTTGTTTTTT---GCACTGAATATACTATTTACAGATACTTAATTTTTTGTTACCAAAAACGGGATCACACTATATAAACTTTTTTGCAAACTCTTTCTCATAAGCCTTGGCCACCTTTCTGTTTCCAGGGGAGGTTATGGGCTGGAACTGGGGGCGACCCCATGGGGAGGCCCCTCCTCTGCCATCTTCTCGCTGCACCTCCTTTACCAAAATAAACTTCTCATCATCTAATTCACCACAAAACAGAACACACTGTAAAACACACATGGTTGGGTGAAATTAAACAGGAAACTTGGTTTGCTATTCAATGCTACCTAACTGTCATGCTCTGGTTCAGGTGACTTTCATCTCGAAACTACTCTGTAGTTA
>gene=chr10_422479-423479; species=rheMac
TGTAATATTCTTCCTTTTCCCTAATAGCAGCAATGCATGCCCACGAAAAACAGCCCATTTTAAGAGCCgcgcagcac----agtgagccgcccatct--------------------------------------TTTTTTTGGCACTGAATATACTGTTTACAGATACTTAATGTTTTGTTACCAAAAATGGGATCACACTATATAAACTTTTTTGCAAACTGTTTCTCATAAGCCTTGGCCACCTT--TGTTTCCAGGGGAGGTTATGGGCTGAAACTGGGGGG-ACCCTGTGGGGAGGCCCCTCCTCTGCTATTTTCTCACTGCACTGCCTTTGCCAAAACAAACTTC---TCGTGTAATTCACCACAAAACAGAACCCACTGTCAAACGCAGGTGGTCGGGTGAAATTAAACAGGAAACCTGGCTTGCTCTTCAATGCTGCCTAACGGTCATGCTCTAGTTCAGGTGATTTTCATCTCAAGACTATTCTATAAA--
>gene=chr10_670247-671247; species=hg19
ACCTGGGGCACCCACGAGAAAACTACGGAAGCTGTGAAGACGGAGGTGTGCATGTGGCCGGGAGAACCCGGGGGGGGAGCCGCACTGGGGACAGAGGGGTGGGCCCCACGAGCAAACGAGGGAGGCGCTCGGTGCCCTGAAGGCCCCGCTGCACCCACAGCTGCAGGCCTGGCCGGCGGCGCAACCTTGGCTGCCAGGGCCCAGGAGCATGTGTGTTGGGCAGGAGCTGCCCAGCCCTCCTGGAGCCGCACTATGGGCACCGTCATTTTAGACGCAGGTGCCTGATATTAACGATGACAATCAACCATGCCACCCTGAATTACAGCCGTGTCCTCAGCGGGTCACTGTTTACGCTGACAATTACAAACAGCTTGAACTCACTGTCCCAAGAGGCAACAAGCCCTTCATTATCACGGCCGCAAGCCTCTGCGCAGCCCTCCTCCCCCGCCGCTTCCCGTCAGGGCAACGTGAAGTCCCATGACAGTGACTCAGAGCCAGCA
>gene=chr10_670247-671247; species=bosTau
GCCCTGGGCACAA---GGAAAACGGCAGATGGTGCTAAGACAGAGATGCATGCATCACCATGACAACAAAGAGAAGGAACAGCATGTGGGCTGGAGAGCTGGGTCCCAGGAGCCCAGAAA-G-ACCCTCCG--------CACATTCTGGTGCACCCAC--------------------ATCCACCTTCACCCGCTCTGG----------------------------------------------------------------CATTTT-GATCCAGGCTCCAAAAGACAACTCTGAAAATAAAA-ATGTCAACCTAATTTACAGGCGTTTCTTCAGTTGGCCATCATTCATACCAACAATTACAAACAACCTCAACTCACTGCGCTAGCAG---ACAAGCTCTCTAT-ATC----------------------------GCATCTGCCAAGGCCAGTCAGATGGACATTAAGTCCCATGACCATGACTAATAGTCACCA
>gene=chr10_670247-671247; species=calJac
ACCTGGGGCACCCACGAGAAAACTATGGAAGCTGTGAAGACAGAGGT----------------AAACACAGGGAGGAGGCTGCACCAGGGGAGGTGTGCTGCGCCCCACAAGCAAACAATGGAGGTGTTCGGTGCTCTGAATACCCTGCTGCACCCACAGCTGCAGGCCTGGCCAGCAGCACGACCTTGGCGGCCTGGACCCAGGAGCAC--GTGTTAGGCAGGAGCTGCCCAGTCCTCCGGGAGTGGCACCATGGACACCATCATTGTAGATGCAGGTACCTGTTATCGACTATGACAACCAACTATG-CACCTTGAATTACAGCCGTGTTCTCAGCAGGTCACTATTTACACTGACAATTACAAGTAGCTTGAACTCGCCGTCCTGAGAGGCAACAAACCCTTCATTATCTCGGCCGC-AGCCACTGCGCAGCCCTCCTCCCCCACCACTTCCGGCTGGGGCAACGTGCAGTCCCATGACAGTGACTCAGAGCCAGTA
>gene=chr10_670247-671247; species=canFam
--------------------------------------------------------------------------------------------------------------------------------------------------------------------------------------------------------------------------------------------------------------------------------------------------------------------------------------------------------------------------------------------------------------------------------------------------------------------------------------------------------------------
>gene=chr10_670247-671247; species=equCab
ACCCTGGGCACAGATGAGAAAGTGACAAATGGTGCTAAGTCAGAGACACACACATCACCATGACAACACAAAGAAGGAACTGTGTCTCGGAAGCAGAGCTGGGTCCCATGAGCAAATAAA-GAACCCTCCAGCATCCGGAAAATTCTGGTGCACCCACATCTGT-AGGCTGATTGACGGCCCACCTTCTCCCACCCAAGTCTAAGAGCACAAACAGAA-----GAAACTCACTATCCATCTTAAGGCAGACGAAGAGTACCTTCATTTTAGATCCAGGTCCCTGATATCAACTATAAAAATAAAA-ACGGCAACCTAAATTGCAGTCGTCTCTTCAGCTGGTCGCTACTCACGCTAACAATTACAAACCACTTGAACTCACTGAACTGGAAGACAAAAAACCCTCTATTATCCCC--------------ACCAGCCTCCTACATCTGACAGTTCCGGTCAGATTGACATTAAGGCCTATGACAATGACTAAGAGACAGCA
>gene=chr10_670247-671247; species=gorGor
---------------------------------------------------------------------------------------------------------------------------------------------------------------------------------GGTGCAACCTTGGCTGCCAGGGCCCAGGAGCATGTGTGTTGAGCAGGAGCTGCCCAGCCCTCCTGGAGCCGCACTACAGGCACCGTCATTTTAGACGCAGGTGCCTGATATTAACGATGACAATCAACCATGCCACCCTGAATTACAGCTGTGTCCTCAGCGGGTCACTGTTTACGCTGACAATTACAAACAGCTTGAACTCACTGTCCCAAGAAGCAACAAGCCCTTCATTATCACGGCCGCAAGCCTCTGTGCAGCCCTCCTCCCCCGCCGCTTCCCATCGGGGCAACGTGAAGTCCCATGACAGTGACTCAGAGCCAGCA
>gene=chr10_670247-671247; species=panTro
-------------------------------------------------------------------------------------------------------------------------------------------------------------------------------------------------------------------------------------------------------------------------------------------------------------------------CCTGAATTACAGCCGTGTCCTCAGCGGGTCACTGTTTATGCTGACAATTACAAACAGCTTGAACTCACTGTCCCAAGAGGCAACAAGCCCTTCATTATCACGGCCGCAAGCCTCTGCGCAGCCCTCCTCCCCCGCCGCTTCCCGTCGGGGCAACATGAAGTCCCATGACAGTGACTCAGAGCCAGCA
>gene=chr10_670247-671247; species=papHam
ACCTGGGGCGCCCACGAGAAAACTACGGAAGCTGTGAAGACGGAGGTGTGCACGGGGCTGGGAGAATCCTGGGAGG-AGCCGCACTGGGGACGGAGGGCTGGGCCCCACAAGCAATCGAGGGAAGTACTCGGTGCCCTGTAGACCCCTCTGCACCCACAGCTGCAGGCCTGGCTGGCAACACGACCTTGTCTGCAGGGGCCCAGGAGCACGTGTGTTTGGCAGGAGCT-----GCCCTCCTGGAGCCGCACTGCGGGTACCGTCATTTTAAAGGCAGGTACCTGATATCAACGATGACAATCAACCATGCCACCCTGAATTACAGCCACGTCCTCAGCGGGTCACTCTTTATGCTGACAATCACAAAGAGCTTGAACTCGCTGTCCCAAGAGGCAACAAGCCCTTCATTATCACGGCAGCAAGCCTCTGTGCAGCCCCCCACACACGCCGTTTCCCGTCGGGGCAACATGAAGTCCCATGACGGTGACTCAGAGCCAGCC
>gene=chr10_670247-671247; species=ponAbe
ACCTGGGGCACCCACAAGAAAACTACAGAAGCTGTGAAGAGGGAGGAGTGCATGTGGCCAGGAGAACCCAGGGAGG-AGCTGCACTGGGGACGGAGGGCTGGGCCCCACGAGCAAACGAGGGAGGCGCTCGGTGCCCTGAAGACCCCGCTGCACCCACAGCTGCAGGCCTGGCCGGCGGCGCAACCTTGGCTGCCAGGGCCCAGGAGCACGTGTGTTGGGCAGGAGCTGCCCAGCCCTCCTGGAGCCGCGCTATGAGTGCTGTCATTTCAGACGCAGGTGCCTGATATCAACGATGACAATCAACCATGCCACCCTGAATTACAGCCGTGTCCTCAGCGGGTCACTGTTTACGCTGACAATTACAAACAGCTTGAACTCGCTGTCCCAAGAAGCAACAAGCCCTTCATTATCACCGCCGCAAGCCTCTGCGCGGCCCTCCTCCCCCGCCGCTTCCCGTCGGGGCAACGTGAAGTCCCATGACAGTGACTCAGAGCCAGCA
>gene=chr10_670247-671247; species=rheMac
ACCTGGGGCACCCACGAGAAAACTACAGAAGCTGTGAAGACGGAGGTGTGCACGGGGCTGGGAGAACCCAGGGAGG-AGCCACACTGGGGACGGAGGGCTGGGCCCCACAAGCAAAGGAGGGAGGCGCTCAGTGCCATGAAGACCCCGCTGCACCCACAGCTGCAGGCCTGGCTGGCAGCACGACCTTGGCTGCAGGGGCCCAGGAGCACGTGTGTTTGGCAGGAGCT-----GCCCTCCTGGAGCCACACTATGGGTACCCTCATTTTAGAGGCAGATACCTGATATCAAGGATGACAATCAACCACGCCACCCTGAATTACAGCCATGTCCTCAGCGGGTCGCTATTTACGCTGACAATTACAAAGAGTTTGAACTCGCTGTCCCAAGAGGCAACAAGCCCTTCATTATCACCGCCGCAAGCCTCTGTGGGGCCCTCCTCCCCCTCCGCTTCCCATCGGGGCAACATGAAGTCCCATGACAGTGACTCAGAGCCAGCC
>gene=chr10_1492354-1493354; species=hg19
CCTCCTGCATAGCCCTGGTCCTCAGTTACAAGCCTGCTTCTTTTCCTGCCCTCTGAAAATGAGGACAACTCATCTTATTTTATGCAATTATAGTCTGTTACATAAAAGACACTAATAATCTTTGGAAAATCATTATGGGTGTGTCTGTCCACTTCGTTTCCTGCTGCTGGAAGGGTGCTTTTTCTTTAGCCGCTGTGGCTGCATTTTGGTTGCTGTAGGAGGCATGCAGAGCTGCCCCTGCCTCCCACTCTCGTGGCTTCGGTGATGATTCAGCACCGGACTCTGATGTCGGATGCCCGGATGGTGCCTCCTGCACCTGCAAATGCCTCCCTCGCCCCCTTGGATCTGTCACTTATTGTGTTCACATCTACCGTTTGCTGGCTCCTTTTGTTGAGGATGTCTGGTTCTTCCCCAGGGGAAACTGATCACAAAGAGGACTGAACAAGAACAGGCTGCCTAAAGCTATTTGACGAGGATCTGAGTGCAGGTGGATTTATTCT
>gene=chr10_1492354-1493354; species=bosTau
CCTCATGTTGAACTCC-ATCCTCAGCTCTGTGCCCACTTTTC-TTCTGCCCTTAAAAAC-GGTGATGATTTGTCTCCTTTTGTCTGGTC----TCCTGTGTATATCAGGCTTTCTCAGTCTCGGGGAGAGTGTCCCTAAGGTCTCTGCCCCCCCTGCTCTCCCCTGCCTAGATGTGGCCTTGCACTTTGCAATCATGGCCAAGGTT--GGCGCTGCAGATGG-------------CTCCG-TCCTGGTGGCC-------------------------------------------------------------------TGGG-GTTCCCTGCCGCCCTAGGGG------------TGG----GGCCTCATGTTTCTGACCCTGCCTTTATTGGGCATTTCTGGTTCTTCCCTATTTGAATTTGATCTCTAAGGGGACTGAACAAGAACCCAGGGTC--------------GTGGATCTGTGTGCAGGTGGATTTATTCT
>gene=chr10_1492354-1493354; species=calJac
CCTTTTGCATAGCCCTGGTCTTCAGTTACAAGCCTGCTTCTTTTCCTGCCCTTTGAAAATGGGGACAACTC-----ATTTTATGCAATTGCTGTCCCTTATGTAAAAGACATTCACAGTCTTTGGAAAATCATTATGGAGGTGCCTGCCCACTTCGTTTCCTGCGGCCAGAAGGGTACTGTTTCTGTGGCCGCTGTGGCTGCATTTTGGTTGCTGTAGGAGGGACCTGGAGCCGCCCCTGCCTCCAGCTCTCACGGCTTAGGCGGTGATTCAGCACCCAGCAC------------------TGATGCCTCCTGCACCTGTGAATACCTGCCTCCTCCCCCTGGATCTGTCACTCATTATGCTCAAACCTACGCTTTGCCAGCTCCTTTTTTTGGGAACGTCTGGTTCTTCCCCAGGGGAAACTAATCACAGAGGGGACTG---AAGAATAGGCTGCCTAAAGCCACGTGACGAGGATCTGGGTACAGGTGGA-TTATTCT
>gene=chr10_1492354-1493354; species=canFam
CTTCATGCGTGGCCTTGACCCTCGGTTGTAAGCCCTTCCCCT-TTTCTCCCATAAAGAT-AGTGACAAACTATCTCCTCTTCTCCAATTATCGTCCCCTGTAGAAGAGACTTTCACAGTCTCCGAGAAATTATTATTAAGG-TTCTGTCCACCTTATTTC---CTCTCTAAATGATACCtttttttttttACCTGTGGTTGTGTTTGGTGCAC-----------CACGGCGGGATCTCTC-CTGCAGTGCTC------TTGGGATTCCCTGGGTACCGGGGGCTTACTTCGGCTTCTCAGA---------GCAGGCCTATCGG-GTGCCCCCCCACCCC-------------------------GCCCTG----------------------GGGTACTCTTGGCTCCTCCCTACTTGAATTAGATCACGAAGGGGACTGGACAAGAATGGGCTGTC--------------GAGGATCTGCATGCAGGGAGATTTGTTCT
>gene=chr10_1492354-1493354; species=equCab
CTTCACGCAGAGCTTCCATCCTCAGCTATAAGCCCATTTCCTTTCCTGCCCTTAAAAAT-GTTGACAAATTGTCTTCTTTTTTCCAGTTATTGTCCCCTACATAAGAGACTTTCACAATCTCTGAAAAATTATTCTCAAGGTTTCCGCCCACCTTGTTTCCT-CTGTCTAAGTGATGCCGTCTCCTTGAGAGTTGTGGCTGCGTTTGGGGCGCAGCAGAGGGC-CACGGCGGAATCT--G-CTCCAGCACTC------TTGTTAATTGTCCCACACCAGGGGCT-GCTTCAGCCCCTCAGA---------ATATGCCTGTCGG-GTGCCCCCCAACTCC----------------------TTTGACCTA-TTTTTAGGGGCTGCTTTTGTTGGGGACTTCTAGTTCTTCCCCATTTACGATTAGTC--------------ACAAGAATAGGCTGTT--------------gaggatctgagtgcaggtagatttattct
>gene=chr10_1492354-1493354; species=gorGor
CCTCCTGCATAGCCCTGGTCCTCAGTTACAAGCCTGCTTATTTTCCTGCCCTCTGAAAATGAGGACAACTCATCTTATTTTATGCAATTATAGTTTGTTACATAAAAGACATTAATAATCTTTGGAAAATCATTATGGGTGTGTCTGTCCACCTCGTTTCCTGCGGCTGGAAGGGTGCTTTTTCTTTAGCCGCTGTGGCTGCATTTTGGTTGCTGTAGGAGGCACGCTGAGCCGCCCCTGCCTTCCACTCTCGTGGCTTGGGTGCTGATTCAGCACCGGACTCTGATGTCAGATGCCCGGATGGTGCCTCCTGCACCTGTGAATGCCTCCCTTGCCCCCTTGGATCTGTCACTTATTGTGTTCACATCTACCGTTTGCTGGCTCCTTTTGTTGAGGATGTCTGGTTCTTCCCCAGGGGAAACTGATCACAAAGGGGACTGAACAAGAACAGAATGCCTAAAGCTATTTgacgaggatctgagtgcaggtggatttattct
>gene=chr10_1492354-1493354; species=panTro
CCTCCTGCATAGCCCTGGTCCTCAGTTACAAGCCTGCTTCTTTTCCTGCCCTCTGAAAATGAGGACAACTCATCTTATTTTATGCAATTATAGTTTGTTACATAAAAGACATTAATAATCTTTGGAAAATCATTATGGGTGTGTCTGTCCACTTCATTTCCTGCGGCTGGAAGGGCGCTTTTTCTTTAGCCGCTGTGGCTGCATTTTGGTTGCTGTAGGAGGCACGCAGAGCCGCCCCTGCCTCCCACTCTCGTGGCTTCGGTGATGATTCAGCACCGGACTCTGATGTCGGATGCCCGGATGGTGCCTCCTGCACCTGCGAATGCCTCCCTCGCCCCCTTGGATCTGTCACTTATTGTGTTCACATCTACCCTTTGCTGGCTCCTTTTGTTGAGGATGTCTGGTTCTTCCCCAGGGGAAACTGATCACAAAGGGGACTGAACAAGAACAGGCTGCCTAAAGCTATTTGACGAGGATCTGAGTGCAGGTGGATTTATTCT
>gene=chr10_1492354-1493354; species=papHam
CCTCCTGCATAGCTCTGGTCCTCAGTTACAAGCCTGCTTCTTTTCCTGCCCTCTGAAAATAAGGACGACTCATCTTATTTTATGCAATTACAGTCTGTTATGTAAAAGACATCCACAGTCTTTGGAAAACCGTCATGGGTGTGTCTGTCCACTTCGTTTCCTGCGGCTGGCAGGGTGCTTTTTCTTTAGCTGCTGTGGCTGTATTTTGGTCGCTCTAGGAGGCACCCAGAGCCGCCCCTGCCTCCCGCTCTCATGGCTTGGGTGATGATTCAGCACCGGACTCTCACGTCGGACGCCCAGACGGTGCCTCTTGCACCTGTGAATGCCTCCCTCAGCCCCTTGGATCTGTCACTCATTATGTTCACACCGACGCTTTGCTGGCTCCTTTTGTTGAGGACGTCTGGTTCTTCCGCAGGGGAAACCGATCACAAAGGGGACTGAACAAAAACAGGCTGCCTAAAGCTATTTGATGAGGATCTGAGTGCAGGTGGATTTATCCT
>gene=chr10_1492354-1493354; species=ponAbe
CCTCCTGCATAGCCCTGGTCCTCAGTTACAAGCCTGCTTCTTTTCCTGCCCTCTGAAAATGAGGACAACTCATCTTATTTTATGCAATTACAGTCTGTTATGTAAAAGACATTCATAATCTTTGGAAAATCATTATAGGTGTGTCTGTCCACTTCGTTTCTTGCGGCTGGAAGGGTGCTTTTTCTTTAGCCGCTGTGGCTGCATTTTGGTCGCTGTAGGAGGCACCCAGAGCCGCCCCTGCCTTCTGCTCTCGTGGCTTGGGTGATGATTCAGCACCGGACTCTCATGTCGGACGCCCAGATGGTGCCTCCTGCACCTGTGAATGCCTCCCTCGCCCCCTTGGATCTGTCACTCATTGTGTTCACACCTACCTTTTGCTGGCTCCTTTTGTTGAGGATGTCTGGTTCTTCCCCAGGGGAAAGTGATCACAAAGGGGACTGAACAAGAACAGGCTGCCTAAAGCTATTTGATGAGGATCTGAGTGTAGGCGGATTTATTCT
>gene=chr10_1492354-1493354; species=rheMac
CCTCCTGCATAGCTCTGGTCCTCAGTTACAAGCCTGCTTCTTTTCCTGCCCTCTGAAAATAAGGACGACTCATCTTATTTTATGCAATTACAGTCTGTTATGTAAAAGACA-TCACAGTCTTTGGAAAACCGTCATGGGTGTGTCTGTCCACTTCGTTTCCTGCGGCTGACAGGGTG-TTTTTCTTTAGCTGCTGTGGCTGTATTTTGGTCGCTCTAGGAGGCACCCAGAGCCGCCCCTGCCTCCCGCTCTCATGGCTTGGGTGATGATTCAGCACCGGACTCTCACGTCGGACGCCCAGACGGTGCCTCTTGCACCTGCGAATGCCTCCCTCGCCCCCTTGGATCTGTCACTCATTATGTTCACACCTACGCTTTGCTGGCTCCTTTTGTTGAGGACGTCTGGTTCTTCCGCAGGGTAAACTGATCACAAAGGGGACTGAACAAAAACAGGCTGCCTAAAGCTATTTGACGAGGATCTGAGTGCAGGTGGATTTATCCT
>gene=chr10_1499143-1500143; species=hg19
attacaggtgtgaaccactgtgcTGGCAGAAAGATCAATTTCTTTTCTTGGAAAGAGATGACATGGCACAATCTCCTGGGACAGGTTTTCATCCTAAATGATACATTTTGCCTGAACAAAATAAAACCACTCAAAACTACAAAGGAAATCTTCAGAGAATAATTTTCTGGACAACTGGAATAAGAAATAAATTTAGACATAAGGCTCAGCTTGCTGCAGAGGAGTGGTGAGCATGAGGGCTGGCCAGGGCGCTGGACACGACCATTGAGACACACCAGTGTCCACCTCTAACCCTGATTCCAGGAGGGTTCCGAGTTCGCTGGGACAAGCCATCCTCACTTTAAGGTGCCTTCTCATCTCAGGGTCTTTGTCTTCTGATGCTCCTGGGGCCAGGCTTCTCCCAGCTGTGGGTGGAAGGTGCACCCCATTAACCCACACACATAAAAGCGTATTGCTGCAGCTTAGGAGTCTCTGCTATGACTCGggaaataaaatggaat
>gene=chr10_1499143-1500143; species=bosTau
--------------------------------------------------------------------------------------------------------------------------------------------------------------------------------------------------------------------------------------------------------------------------------------------------------------------------------------------------------------------------------------------------------------------------------------------------------------------------------------------------------------------
>gene=chr10_1499143-1500143; species=calJac
gttacaggtgtgaaccaccgtgctggctGAAAGATCAATTTCTTTTCTTGGAAAGAGATGACATAGCATGATCTCCTGGGACAGGTTTTCATCCTAAACAACACATTTTGCCTGAACAAAATAAAAC----CCAAACT--AAAGGAAACCTTCAGAGAATAATTTTCTGGGCAACTGGAATGGGAAATAAATTTAGATGTAAGGCTCAGCTTGCTGC-----AGTGATGACCACGATGGCTGGCCAAGGTGGTGGACATGACC--TTAGACACACCAGGGTCCACCCCTCACCCTGATTCCAGGAGGGTTCCAAGGTAGCTGGGACAAGACATCCTAGCTTTAAGGCGGCTTCTCACATCAGGGTCTTTGTCTTCTGATGCTCCCA-GACCAGGCTTCTCCCAGCTGTGGGTGGAAGGCACACCCCATTCATCCACATGCATGAAAGCATTTTGCTGTAGCTTAGGACTCTCTGCGATGCCTCgggaaagaaaatggaat
>gene=chr10_1499143-1500143; species=canFam
------------------------GGC------GTCAGTTCCTTCCCTCGAAAGGAGATGGCATCTCATGATCTCCCAGGAC--AGTTTCACCCTAAACAACACGTTTTGTTTGAGTAAGATATAACCGGTCGAAACCACAAGG-AAATCTTAAGAGAATAACCTCCC-GGTAACAGAAATACAGAATTATTT-AGATGTAAGACTCCGCTTGTTGGGCCAGGTCGGTGGCTGTGAGGACTG------------------------------------------------------------------------------------------------------------------------------------------------------------------------------------------------------------------------------------------------------------------
>gene=chr10_1499143-1500143; species=equCab
-------------------------------GGATCAATTCCTTTTCTGGAAAAGAGATTGCATCTCATGATCTCCTAGGTCAGAGTTTTATTCTAAACAATAGATTTTGCTGGAAAAAAATAAAACCAATCAAAACTAAAAAA-AAATCTCAAGAAAATAATTTTCCGGGCAACTGAAATAAAAAATAAATTTAGATGGAAGACTCAGCTTGCTGTACAAGATTAACAACCAAGAGGACTGATTAGGGCTGTGGAAATAAGCGATTAGATG----AGGGAGCACCTATAAACCCAACGCTTGAGAGACCGTGAGCCAGTTAGGACGAGCAATCACAGCTTTGAGCTGACTTCTCCTGTCAGC--CTCTCGTTCCGGATGCTGCCACTGTGAGGCTTCTTCCAGCTGGGGATGGAAGATACACTTCATTAACCC-CACAC-TAAAAGCATCCCACTGCCTCTTGGGGGTCTCTGTTGTG---------------------
>gene=chr10_1499143-1500143; species=gorGor
attacaggtgtgaaccactg-gcTGGCAGAAAGATCAATTTCTTTTCTCGGAAAGAGATGACATGGCACAATCTCCTGGGACAGGTTTTCATCCTCAACGATACATTTTGCCTGAACAAAATTAAACCACTCAAAACTACAAAGGAAATCTTCAGAGAATAATTTTCTGGACAACTGGAATAAGAAATAAATTTAGACATAAGGCT-AGCTTGCTGCAGAGGAGTGGTGAGCATGAGGGCTGGCCAGGGCGCTGGACACGACCATTGAGACACACCAGTGTCCATCTCTAACCCTGATTCCAGGAGGGTTCCGAGTTCGCTGGGACAAGCCATCCTCACCTTAAGGTGGCTTCTTACCTCAGGGTCTTTGTCTTCTGATGCTCCCAGGGCCAGGCTTCTCCCAGCTGTGGGTGGAAGGTGCACCCCATTAACCCACACACATAAAAGCATATTGCTGC-GCTTAGGAGTCTCTGCTATGACTCGggaaataaaatggaat
>gene=chr10_1499143-1500143; species=panTro
attacaagtgtgaaccactgtgcTGGCAGAAAGATCAATTTCTTTTCTCGGAAAGAGATGACATGGCACAATCTCCTGGGACAGGTTTTCATCCTAAACGATACATTTTGCCTGAACAAAATAAAACCACTCAAAACTACAAAGGAAATCTTCAGAGAATAATTTTCTGGACAACTGGAATAAGAAATAAATTTAGACATAAGGCTCAGCTTGCTGCAGAGGAGTGGTGAGCATGAGGGCTGGCCAGGGCGCTGGACACGACCATTGAGACACACCAGTGTCCACCTCTACCCCTGATTCCAGGAGGGTTCCGAGTTCGCTGGGACAAGCCATCCTCACTTTAAGGTGCCTTCTCATCTCGGGGTCTTTGTCTTCTGATGCTCTTGGGGCCAGGCTTCTCCCAGCTGTGGGTGGAAGGTGCACCCCATTAACCCACACACATAAAAGCATATTGCTGCAGCTTAGGAGTCTCTGCTATGACTCGggaaataaaatggaat
>gene=chr10_1499143-1500143; species=papHam
attataggcgtgagccaccgcgcgggccGAAAGATCAATTTCTTTTCTTGGAAAGAGATGACATGGCACAATCTCCTGGGACAAGTTTTCATCCTAAACAACAGATTTTGCCTGAACAAAATAAAACCACTCAAAACTACAAAGGAAATCTTCAGAGAATAATCTTCTGGGCAACTGGAATAAGAAATAAATTTAGACGTAAGGCTCAGCTTGCTGCAGAGTAGTGGTGAGCCTGAGGGCTGGCCAGGGCGCTGGACATGACCATTGAGACACACCGGTGTCCACCTCTAACCCTGATTCCAGGAGGGTTCCGAGTTTGCTGGGACGAGCCATCCTGGCTTTAAGGCGGCTTCTCATGTCAGGGTCTTTGTCTTCTGATGCTCCCGGGGCCAGGCTTCTCCCAGCTGTGGGTGGAACGTGCGCCCCATTAACCCACACACAGAAAAGCATCTTGCTGCAGCTTAGGAGTCTCTGCTATGCCTtgggaaagaaaatggaat
>gene=chr10_1499143-1500143; species=ponAbe
attacaggtgtgaaccactgtgccAGCAGAAAGATCAATTTCTTTTCTCGGAAAGAGATGACATGGCACAATCTCCTGCGACAGGTTTTCATCCTAAACGACACATTTTGCCTGAACAAAATAAAACCACTCAAAACTACAAAGTAAATCTTCAGAGAATAATTTTCTGGACAACTGGAATAAGAAATAAATTTAGACATAAGGCTCAGCTTGCTGCAGAGGAGTGGTGAGCATGAGGGCTGGCCAGGGCGCTGGACACAACCATTGAGACACACCAGTGTCCACCTCTAACCCTGATTCCAGGAGGGTTCCGAGTTCACTGGGACAAGCCGTCCTCGCTTTAAGGTGGCTGCTCATCTCAGGGTCTTTGTCTTCTGATGCTCCCAGGGCCAGGCTTCTCCCAGCTGTGGGTGGAAGGTGCACCCCATTAACCCACACACATAAAAACATCTTGCTGCAGCCTAGGAGTCTCTGCTATGACTCgggaaataaaacggaat
>gene=chr10_1499143-1500143; species=rheMac
attataggcgtgagccactgcgccggccGAAAGATCAATTTCTTTTCTTGGAAAGAGATGACATGGCACAATCTCCTGGGACAAGTTTTCATCCTAAACAACAGATTTTGCCTGAACAAAATAAAACCACTCAAAACTACAAAGGAAATCTTCAGAGAATAATCTTCTGGGCAACTGGAATAAGAAATAAATTTAGACGTAAGGCTCAGCTTGCTGCAGAGCAGTGGTGAGCCTGAGGGCTGGCCAGGGCGCTGGACATGACCATTGAGACACACCGGTGTCCACCTCTAACCCTGATTCCAGGAGGGTTCCGAGTTCGCTGGGATGAGCCATCCTGGCTTTAAGGCGGCTTCTCATGTCAGGGTCTTTGTCTTCTGATGCTCCTGGGGCCAGGCTTCTCCCAGCTGTGGGTGGAAGGTGCACCCCATTAACCCACACACAGAAAAGCATCTTGCTGCAGCTTAGGAGTCTCTGCTATGCCTTGggaaagaaaatggaat
>gene=chr10_1558354-1559354; species=hg19
ACATTTTCCTCGAGCTGCATGCGAATATCGCCCAAAGTGCAGCTCCCCGCGGAGGCCCCGTGCACCCTTCCAACTGTGATGCGACAGAGATGGGGGAAAATGAGTTAAAGTATGAGGATAATCGGTAAAGTGACACAAAAAGGTTGCAAATGGCCTCACTTGAAGCGTTTGTATTTTAAAGGTCTCAGGCAATGACAGCGCATGGAAGTTGGCTGGGTAGTTTATTCTAGACACGTGTGTTTGTGACTCAGCCTTTCACGTGCTGGGTTTTAGGAGTCATTATTCATCTGAAGTAGCAGAAAAGGGATGGCGTTTCCCCCACGCCGGCCAGTCCCTTCCCGGTTTTTCATCCGAGCACTTGCTGTGGGAGGAACATTTGATCCCAGCGGTCGTGGCGTCAGGCCGCCTGCTCACTGGAGGGAGGATTTCCATTAGAAAATTTCAAATTCAAAGTTGGAGGCAGCTGCACCGAGAGTGTGAGAGATAATGTCACCCAGACG
>gene=chr10_1558354-1559354; species=bosTau
ATGCTTGAGTGG-GTAGCACACTGGCCTCGCCCGA---GTG-CCCTTCACTAGAGCCCCGCGCACATGCCCCCCTG-ACCAAGGTAGAGATA-GGAGA-GCCATGCCGTGCTCCAGGGGACATTATGGGACGGTGACAAGAGACAGCCAGTGGCCTCCCCGGAGGCATTTGGACTTTCGAGGTCTCAG-CAATGATAGAAAAGAGTGATCTGCCAGGCAGTTTA-TTTAAGCCCATTTGTTTGTAAACCAGCCCGACGCACGTGCAGAGTGAGGAGCGGT------------GAGACAGATGTG-------------CCCACGCCGGGCAG----------------CGAGTGAACGCT-GCTGTGGCAGCCGTGCTCGAT-CCAGGGATGCGTCTGCC-GGCCCCCTGCCC-CTGGAGGTGGAATTTCCATCAGGAAATTTCATATTCCAGGCCTGA-GCAGCTGTGCC-AGTGAGACAGAGATAACGTCACTCACACG
>gene=chr10_1558354-1559354; species=calJac
ACATTTTCCTGGAGCTGGGTGCGAATGTCACCCAAAATGCAGCTCCCCGCCGAGGCCTTGTGCACACGTCTGAC--TGATGCAGCAGGCACGGGGGAAAATGAGGTAAAGCATGAGAAGCATCTGTAAAGTGGCACAGAAAGGCTGCAAATGGCCTCACTTGAAGCGTTTATATTTTAAAGGTCTCAGGCAAGGATAGTGCGTGGAAGTTTGCTGGGGAGCTTATTCTAGACGTGAGTGTCTG--ACTCAGCC-TCCACA-ACTGGGTTTTAGGAGTCATTCTTCATCTGAAGTAGCAGAAAAGAGCTGGC-TTTCCCCCACACCGGCTAGTCCTTTCCCGG-TTTTCATCTAAGGACTTGGTGCCGGAGGAACATTTGATTCCAGCGGTCCTGGCGCCAGGCCGCCTGCTCACTGGAGGGAGGATTTCCATTAGAAAATTTCAAACTCAAAATTTGAGGCAGCTGCACCGAGTGTGTGAGAGATAATGTCAGTCAGATG
>gene=chr10_1558354-1559354; species=canFam
---------------------------------------------------------------------------------------------------------------GCGAGAATGACATATGGGATGAGAGCAGGAGGCCGCACACAGCCACCCCCGGGGCGTCTGGATTTTAAAGGTCTCAG-CGATGAGAGCGGGTGGAGACTTGCCAGGTGGCTG-TTGTCAGCCTGTTTGTCTGTGGTTCGGCCTTACATGTGCCCGGGGA-GGGAGTCGTGACTCATCCCGAGAAGTGGAGAAGACGAGG----CACCTCCACCAGGCTGGGGGCGGGTAGGGCTTGCGTCTGAGCACACGCTGTGGGGGCAGGACT-----------------CCACAAGGATCCCTGCCCCCTGGACGGCGGGTTCCCATCAGGCAATTCCACATTCCGAGCTGGAGGCAGCTGCTCCGAGGGAGCGACAGATAATGTCAGTCACACG
>gene=chr10_1558354-1559354; species=equCab
ACACTCTAATGGCGTTACCCACCAGCGTCCTCTAGTGCGCT-CTGCCCAAT---GCCCCTCACACACTCCCAGCTGTGAGGCAGTGGAAATA-GGAAAAATGAGTCAACGTACAGGGATAATTTGTGGAATGACAACAAAAGGTTGTTGATGGGATTGCTCAAAGCGTTTGGATTTTAAAGGTCTCGG-CAATGCTGGTGAATGAAGATCTG-GAGGTAGTTGATTTTAAACCCATTTGTTTGCGTGTCAGCCTTACACGTGCTGGGTGTGAGGGGTCATTATTCATCTCAAGGAGCAGGAAAGATCAGG----CACCTCGCCCCGGCCGGGAGCTTTTTGGTTTTTCATCTGAGCGCCTGCTACGGGAGTGGTGTTTGAT-CCCGAAATTC-GGCACCAGGCTGCCTGCCCACTGGAGGGAGGGTTTCCATTAGGAAGTTTCAGATGCAAAGTTTGAGACGGCTGCACC-ACCGAGAGAGAGATAATGTCACTCAGACG
>gene=chr10_1558354-1559354; species=gorGor
ACATTTTCCTCGAGCTGCATGCGAATATC-CCCAAAGTGCAGCTCCCCGTGGAGGCCCCGTGCACCCTTCCAACTGTGATGCGACTGAGATGGGGGAAAATGAGTTAAAGTATGAGGATAATCGGTAAAGTGACACAAAAAGGTTGCAAATGGCCTCACTTGAAGCGTTTGTATTTTAAAGGTCTCAGGCAATGACAGCGCATGGAAGTTGGCTGGGTAGTTTATTCTAGACACGTGTGTTTGTGACTCAGCCTTTCACGTGCTGGGTTTTAGGAGTCATTATTCATCTGAAGTAGCAGAAAAGGGATGGCTTTTCCCCCACGCCGGCCAGTCCTTTCCTGGTTTTTCATCCGAGCACTTGCTGTGGGAGGAACATTTGATCCCAGCGGTCGTGGCGTCAGGCCGCCTGCTTACTGGAGGGAGGATTTCCATTAGAAAATTTCAAATTCAAAGTTGGAGGCAGCTGCACGGAGAGTGTGAGAGATAATGTCACT-GGACG
>gene=chr10_1558354-1559354; species=panTro
ACATTTTCCTCGAGCTGCATGCGAATATCGCCCAAAGTGCAGCTCCCCGCGGAGGCCTCGTGCACCCTTCCAACTGTGATGCGACAGAGATGAGGGAAAATGAGTTAAAGTATGAGGATAATCGGTAAAGTGACACAAAAAGGTTGCAAATGGCCTCACTTGAAGCGTTTGTATTTTAAAGGTCTCAGGCAACGACAGCGCATGGAAGTTGGCTGGGTAGTTTATTCTAGACACGTGTGTTTGTGACTCAGCCTTTCACGTGCTGGGTTTTAGGAGTCATTATTCATCTGAAGTAGCAGAAAAGGGATGGCGTTTCCCCCACGCCGGCCAGTCCTTTCCCAGTTTTTCATCCGAGCACTTGCTGTGGGAGGAACATTTGATCCCAGCGGTCGTGGCGTCAGGCCGCCTGCTCACTGGAGGGAGGATTTCCATTAGAAAATTTCAAATTCAAAGTTGGAGGCAGCTGCACCGAGAGTGTGAGAGATAATGTCACTCAGACG
>gene=chr10_1558354-1559354; species=papHam
ACATTTTCCTCGAGCTCCGTGCGAATATCGCCCAAAGTGCAGCTCCCCGCGGAGGCCCCGTGCGCACTTCTGACTGTGACGTGATGGAGATGGGGGAAAATGAGTTAAAGGACGAGGGTAATCTGTAAAGTGACACAGAAAGCTTGCAAACGGCCTCACTTGAAGCATTTGTATTTTACAGGTCTCAGGCAATGACAGGGCATGGAAATTTGCTGGGTCGTTTATTCTAGACGCCTGTGTTTGTGACTCAGGCTTTCACGTGCCGGATTTTAGGAGTCATTATTCATCTGAAGCAGCAGAAAAGGGCTGGCTTTTCTGCCGTGCCGGCCAGTCCTTTCCCGGGTTTTCATCCGAGCACTTGCTGGGGGAGGAACATTTGATGCCAGCGGTCCTGGTGCCAGGCTGCCCGCTCACTGGAGGGAGGATTTCCATTAGAAAATTTCAAATTCAAAGTTTGGGGCGGCTGCACTGAGCGTGTGAGAGAGAATGTCACTCAGATG
>gene=chr10_1558354-1559354; species=ponAbe
ACATTTTCCTCGAGCTGCATGCGAATATCGCCCAAAGTGCAGCTCCCCGCGGAGGCCCCGTGCACCCTTCCGACTGTGATGCGACAGAGATGGGGGAAAATGAGTTAAAGTATGAGGATAATCGGTAAAGTGACACAAAAAGGTTGCGAATGGCCCCACTTGAAGCGTTTGTATTTTAAAGGTCTCA-GTAATGACAGCGCATGGAAGTTTGCTGGGTAGTTTATTCTAGACACGTGTGTTTGTAACTCAGCCTTTCACGTGCTGGGTTTTAGGAGTCATTATTCATCTGAAGTAGCAGAAAAGGGCCGGCTTTTCCCCTACGCCGGCCAGTCCTTTCCCAGTTTTTCATCCGAGCACTTGCTGTGGGAGGAACATTTGATCCCAGCGGTCGTGGCGTCAGGCCGCCTGCTCACTGGAGGGAGGATTTCCATTAGAAAATTTCAAATTCAAAGTTGGAGGCGGCCGCACTGAGAGTGTGAGAGATAATGTCACTCAGACG
>gene=chr10_1558354-1559354; species=rheMac
ACATTTTCCTCGAGCTCCGTGCGAATATCGCCCAAAGTGCAGCTCCCCGCGGAGGCCCCGTGCGCACTTCTGACTGTGACGTGATGGAGATGGGGGAAAATGAGTTAAAGGACGAGGATAATCTGTAAAGTGACACAGAACGCTTGCAAACGGCCTCACTTGAAGCATTTGTATTTTACAGGTCTCAGGCAATGACAGGGCATGGAAATTTGCTGGGTCGTTTATTCTAGACGCGTGTGTTTGTGACTCAGGCTTTCACGTGCTGGGTTTTAGGAGTCATTATTCATCTGAAGTAGCAGAAGAGGGCCGGCTTTTCCACTGTGCCGGCCAGTCCTTTCCCGGGTTTTCATCCGAGCACTTGCTGGGGGAGGAACATTTGATGCCAGCGGTCCTGGTGCCAGGCTGCTCGCTCACTGGAGGGAGGATTTCCATTAGAAAATTTCAAATTCAAAGTTTGGGGCGGCTGCACCGAGAGTGTGAGAGAGAATGTCACTCAGATG
>gene=chr10_1642348-1643348; species=hg19
ctctgtctcaaaaaaaaaaaaaaaaaaaaaaaGATTCAGTGTTACCAGAAAGGACACTAATTTATTATGTAATAGCTGCTCCGACTAGAAGGAGTCCCATTGATTTCCACTCTCCCATTCTTCCTATTTGGCAGGGAACTTAACAACAGCACATGTTTGGGCAAATCTATGATTCTCTGAGGCCCCTGTTCCATGGTGATGCTAAATCCCTCCTCCCAGGTGCATGTGAAAATGGCATTCTATGGTGGAGAGGAAGCAGCCAGCACGCAGCTCCTCAAGGCAGATTAGCTGGTGGGAGCGATGATGACGGCGGCCGCAGAAGCAGTGACTCTTGCAGCAGGGCCTTGCTCAGTCTCAGAGGCTGATGCTACGTCTAATTCATGAGAGGAAGTGAGCTCTGAGTGTGAAGAGCCTGCAGTACTCAGACACAAGTTCAGACAGGTTTGCATTGGCCACAGACCGGCTGCTCAGAACAGAAAGCCAGTTTGCCTGTTCCCGTC
>gene=chr10_1642348-1643348; species=bosTau
--------------------------------------------------------------------------------------------------------------------------------------------------------------------------------------------------------------------------------------------------------------------------------------------------------------------------------------------------------------------------------------------------------------------------------------------------------------------------------------------------------------------
>gene=chr10_1642348-1643348; species=calJac
ctctatctcaaaatcaaacaaagcaaaaaAAAGATTCAATGGTACCAGCAAGGGTGCTAATTTGTAATGTGATAGCTGCCCCGCCTCGAAGGAGTCAAGTTGATTTCCACTGTCCCATTCTTCCTATTCAGCAGGGAacttaacaactgcatgcgtttgggcaaatctatgattttccgaggcccctgttcaatggtgatgccaaatccttcctcccaggtgagtgtgaagaC-ACATTCGTTGCTTGAGAGGAAGAGTCTGGCATGCAGCTCCTCAAGGCAGATTAGCTGGTGGTAGCAATGACGACGGTGGCCAC---AGCAGTGATGCTTGCGGCAAGGCCTTCCTCAGTCTCGGAGGCTGATGCTACATCCACTTCATGGGAGGAAGTGAGCTCCGAGTGCGAAGAGCCTGCAGTACTCAGACACACGTTCAGACATGTT-------------------------------------------GCCTGTTCCCATC
>gene=chr10_1642348-1643348; species=canFam
----------------------------------------------------------------------------------------------------------------------CCTCCC-------------GCTTACCAGCTGCATG--TCTGAGCACGCCTGTGATTTCCCCACGTCCCTGTCT-ACGCTGGGGTGTAGGACCTCTGTCCAGTTGCCTGTGAGGACTGCGTGCCACAGCAGGTGCCAGGCG-TCGGTCTGTG--GTGCCAGCCCAGGTGAGCGGGCAGCGG----GGTGACC---------GTGGCAGTGACCCATCGGGCAGGGTCCTCTTGAGT--CAGAGGTTTAT------------TTATCGGGAGAAGCAGTGTCTGA--GTGAGGCAGCTGCAGTTCCCGGAAGCAAAGTCACACGGGCTC------------------------------GGAGGCCC-CGC-CCTACTGCCTCC
>gene=chr10_1642348-1643348; species=equCab
--------------------------------------------------------------------------------------------------------------------------------------------------------------------------------------------------------------------------------------------------------------------------------------------------------------------------------------------------------------------------------------------------------------------------------------------------------------------------------------------------------------------
>gene=chr10_1642348-1643348; species=gorGor
ctctgtctcaaaaaaaaaaaaaaaaaaaa---GATTCAATGTTACCAGAAAGGACACTAATTTATTATGTAATAGCTGCTCCAACTAGAAGGAGTCCCATTGATTTCCACTCTCCCATTCTTCCTATTTGGCAGGGAACTTAACAACAGCACATGTTTGGGCAAATCTATGATTCTCTGAGGCCCCTGTTCCATGGTGATGCTAAATCCCTCCTCCCAGGTGCATGTGAAAATGGCATTCTATGGTGGAGAGGAAGCAGCCAGCACGCAGCTCCTCAAGGCAGATTAGCTGGTGGGAGCGATGATGATGGCGGCCGCAGAAGCAGTGACTCTTGCAGCAGGGCCTTGCTCAGTCTCAGAGGCTGATGCTACGTCTAATTCATGAGAGGAAGTGAGCTCTGAGTGTGAAGAGCCTGCAGTACTCAGACACAAGTTCAGACAGGTTTGCATTGGCCACAGACTGGCTGCTCAGAACAGAAAGCCAGTTTGCCTGTTCCCATC
>gene=chr10_1642348-1643348; species=panTro
ttctgtctcaaaaaaaaaaaaaaaaaaaaaaaGATTCAGTGTTACCAGAAAGGACACTAATTTATTATGTAATAGCTGCTCCGACTAGAAGGAGTCCCATTGATTTCCACTCTCCCATTCTTCCTATTTGGCAGGGAACTTAACAACAGCACATGCTTGGGCAAATCTATGATTCTCTGAGGCCCCTGTTTCATGGTGATGCTAAATCCCTCCTCCCAGGTGCATGTGAAAGTGGCATTCTATGGTGGAAAGGAAGCAGCCAGCATGCAGCTCCTCAAGGCAGATTAGCTGGTGGGAGCGATGATGACGGCGGCCGCAGAAGCAGTGACTCTTGCAGCAGGGCCTTGCTCAGTCTCAGAGGCTGATGCTATGTCTGATTCATGAGAGGAAGTGAGCTCTGAGTGTGAAGAGCCTGCAGTACTCAGACACAAGGTCAGACAGGTTTGCATTGGCCACAGACCGGCTGCTCAGAACAGAAAGCCAGTTTGCCTGTTCCCGTC
>gene=chr10_1642348-1643348; species=papHam
ctgtcccccccccaaaaaaaCA----------GATTCGATGTTACCAGAAAGGACACTAATGTATTGTGTAATAGCTGCTCTGACTAGAAGGAGTCCAGTTGACATCCACTCTCCCATTCTTCCTATTTGGCAGGGAACTTAACAACGGCACGTGTTTGGGTAAATCTATGATTCTCTGAGGCCCCTGTTCAATGGTGCTGCTAAATCCCTCCTCCCAGGTGCGCGTGAAGATGGCATTCTACGGTGGAGAGGAAGCAGCCGGCGTGTGGCTCCTCTAGGCAGATTAGCTGCTGGGAGCAATGACGATGGCGGCGGCAGCAGCAGTGACGCTTGCAGCAGGGCGTTGCTTGGTCTCAGAGGTGGATGCTACGTCTGACTCATGGGAGGAAGTGAGCTCTGAGTGTGAAGAGCCTGCAGTACTCAGA--------CCGACAGGTTTGCGTTGGCCACAGACCGGCTGCTCAGAGCAGAAAGCCAGTTTGCCTGTTCCCGTC
>gene=chr10_1642348-1643348; species=ponAbe
ttctgtctcaaaaaaaaaaaaaaaaaaaa---gaTTCAATGTTACCAGAAAGGACGCTAATTTATTATGTAATAGCTGCTCCGACTAGAAGGAGTCCCATTGACTTCCACTCTCCCATTCTTCCTATTTGGCAGGAAACTTAACAACGGCCCATGTTTGGGCAAATCTATGATTTTCTGAGGCCCCTGTTCCATGGTGATGCTAAATCCCTCCTCCCAGGTGCATGTGAAAATGGCATTCTGTGGTGGAGAGGAAGCAGCCAGCACGCAGCTCGTCAAGGCAGATTAGCTGGTGGGAGCGATGACGATGGCGGCCGCAGAAGCAGTGACTCTTGCAGCAGGGCCTTGCTCAGTCTCAGAGGCTGATGCTACGTCTAATTCATGACAGGAAGTGAACTCTGAGTGTGAAGAGCCTGCAGTACTCAGACACAAGTTCAGACAGGTTGGCGCTGGCCACAGACCGGCTGCTCAGAGCAGAAAGCCAGTTTGCCCGTTCCCGTC
>gene=chr10_1642348-1643348; species=rheMac
ctGTCCCCC-----------------------CATTCGATGTTACCAGAAAGGACACTAATGTATTGTGTAATAGCTGCTCTGACTAGAAGGAGTCCAGTTGATTTCCACTCTCCCATTCTTCCTATTTGGCAGGGAACTTAACAACGGTACGTGTTTGGGCAAATCTATGATTCTCTGAGGCCCCTGTTCAATGGTGCTGCTAAATCCCTCCTCCCAGGTGCGCGTGAAGATGGCATTCTACGGTGGAGAGGAAGCAGCCGGCGTGCGGCTCCTCTAGGCAGATTAGCTGCTGGGAGCAATGACGATGGCGGCGGCAGCAGCAGTGACGCTTGCAGCAGGGCGTTGCTCGGTCTCAGAGGTGGATGCTACGTCTGACTCATGGGAGGACGTGAGCTCTGAGTGTGAAGAGCCTGCAGTACTCAGA--------CCGACAGGTTTGCGTTGGCCACAGACCGGCTGCTCAGAGCAGAAAGCTGGTTTGCCTGTTCCCGTC
>gene=chr10_1773184-1774184; species=hg19
CCAGAGCACGTTAGCTGTCCCTGTGAACCAAAAATTTTATAAGCATTGTTTCTTCTCTTTTTGAATGTAATGTCTCTATTTGATATTGGTATGTTCTTAATTGAGTTATATCAAAAGCTAGGAATAAACAATCGCCTTTGAAAAATCAAGTATTAAGCAGCCTCTGTTTCTCTGAGTGGAGAAAAAACTTTTAATTGTACAGATAGAGGTTAATTTAGTTTCATTCTATTTGCAAATACTTAACAACACGAATCAGGTTCTCGGCCACACACCAGGCAGAGTGCAGCCCCTGCTGCTTTTCTTGAGCTATCCTAACCACAGAGACGGCATCAACACACAGTAGTTTGAATATTCTGTGAAGGGCAGCCAGGCTTTTCATAGTTCACTTGGCATTCATTCACCTTTATTCGTATATTCGGTTTCAAAATGGCAATAAGCACTTATAAAGTCTTGCTTACAATGTGGAAAATTATCCTTTTAGAAATCTTGTGAGCTAGTAA
>gene=chr10_1773184-1774184; species=bosTau
CAGGCAGAGACCAAATTCACGAGTGGATCAAGAATTAAGCAAGATGT--TTCCTGTCTTTTTGAAAGTAATGTTCTTTTTTGACAGTGATATGTTCTTAAGGGAATTGCATTATTAGCGAGGAATAAACAATTCTCTTTGCATAATCCTGTATGTCACAGCATGTATTTCTTTCAGTGCAGGAGAACCATTTAACTGAACAGACAGGGGTTAATTTGGCTTC--AGTGTTCACAGCGACTCGACAGCCTGAG---GGGTCTTGGCCGCG-CTCAGGCAGCGTGTG-GCTGTGTGGCTCTTCTTGTGATGTA-TACGCTCGGGGAAAG-GCCAACATTCAGTAGTCTGAATATTTTGCGAAGGACCTT-GTGCTTTCCATATTTCACTGGGCAC----TCACCTTTCTTTTTTTTTCCAGTTTAGAAATGGCAATAAGTACCTTTAAAATCTCACCTATTATGTGAAAATTTATCCTTTTAGAAATCTTGTTCGCTAGTAA
>gene=chr10_1773184-1774184; species=calJac
CCAGAGCACCTTAGCTGTCCCTGTGAACCACAAATTGTATATGCATTATTTCCTCTCTTTTTGAATATTATGTCCTTATTTGATATGGGTACATTCTTAATTGAGTTATATTAAGAGCTAGGAATAAACAGTCATCTTTGCAAAATCAGGTATTTAAGAGCATCTGTTTCTCTAAGCAGAGGAA-AACTTTTAATTGTAAAGACAGAGGTTACTTCAGTTTCATTCTATTCGCAAATACTTAGCAACATGAATCAGCTTCTTGGCCACACAGCAGGCGGGGTGCAGTCCGTGCTGCTTTTCCTGAGCTATCCTAACCACAGAGACGGTGTCAACATGCAGGAGTTTGAATATTCTGTGAAGGGCAGCCAGGCTTTTCAAAGTTCACTTGGCATTCATTCACCTTTATTCACATACTCTGTTTAAAAATGGCAGTAAGTGCTTTTAAAGTCTTGCTTACAATGTGGAAAATTATCCTTTTAGAAATCTTGTGAGCTCGTAA
>gene=chr10_1773184-1774184; species=canFam
CAGGAGCGTATCAGATTTACACGTGG-TCAGGAATTGAACAAATGCT----CTCCTCTTTCTGAAAGTAACGTCCCTTTTGGATAGTGGTGCGTTCTTAAGTGAATTATATTAACGGCTAGGAGGAAACAATTCTCTTTGCCTAGCGGACGATTTAACGGCATATACTTCTTTCAGTGGAGGAAAAACATTTAATTGAAGAGAT-GGGGTTAATTCAGGTTCACTCTATTTACAGATACTTAACAATGTGAA------------------TTCAGACGGGGCACT-GCTGGGCTGTTTTCCGCGTAATTCA-GAGCTGCATGGTTAGCGCTATCACTCAATAGTTGAAATATTTTGTGAAGGACATC-GTGCTTTTCATATTTCGCTTGGCCT----TCGCCTTTTTTTTTTTTTAAAGTTTAGAAATGGCAAGAAGTGCTTCTAAAATCTTGCTTACTACGTGGAAATCTATCCTTTTAGAAATCTTCTTTGCTGGTAA
>gene=chr10_1773184-1774184; species=equCab
CAGGAGCGCGTCAGATTCCTATGTGAATCAAGAATTAAACAGACTTT---TCCCCTCTTTTTGAGAGCAATGTCCCTTTATGATAGTGGTACATTCTTAAATAAAT-ATATTAGTAGCAAGAAATAAACAATTCTCTTTGCACAATAAAGTACTTAACAGGGTGTATTTCTTTCAGTGGAGGAAAAACACTGACTTGAAAAGACGGGGGTTCATTTAGGTTCACGCTGTTTACACGTGCTCAGCACCAAGGGTCTGGATCTCTGCTGCTCTTCAGGCCGCGCGCT-GCTGTGCTGCTGTGCTTGTGGTAC---AGCCACACG--CACGGCTAACACTCAGGAGCTTGACTATTTCGTGAAGGACGTTCATGCTTTTCATATCTCACTTGGCAT----TCACCTTTTTT-----TTTCAGTTTCAAAATGGCAATAAGTGCTTTTAAAATCATGCTTACCACGTGAAAATTTATCCTTTTAGAAATTTTATTTGCTAGTAA
>gene=chr10_1773184-1774184; species=gorGor
CCAGAGCACGTTAGCTGTCCCTGTGAACCAAAAATTTTATAAGCATTGTTTCTTCTCTTTTTGAATGTAATGTCTCTATTTGATATTGGTATGTTCTTAATTGAGTTATATCAAAAGCTAGGAATAAACAATCGCCTTTGAAAAAGCAAGTATTAAGCAGCCTCTGTTTCTCTGAGTGGAGAAAAAACTTTTAATTGTACAGATAGAGGTTAATTTAGTTT-ATTCTATTCGCAAATACTTAGCAACACGAGTCAGGTTCTCGGCCACACACCAGGCAGGGTGCAGCCCCTGCTGCTTTTCTTGAGCTATCCTAACCACAGAGACGGCGTCAACACACAGTAGTTTGAATATTCTGTGAAGGGCAGCCAGGCTTTTCATAGTTCACTTGGCATTCATTCACCTTTATTCGTATATTCGGTTTCAAAATGGCAATAAGGGCTTTTAAAGCCTTGCTTACAATGTGGAAAATTATCCTTTTAGAAATCTTGTGAGCTAGTAA
>gene=chr10_1773184-1774184; species=panTro
CCAGAGCACGTTAGCTGTCCCTGTGAACCAAAAATTTTATAAGCATTTTTTCTTCTCTTTTTGAATGCAATGTCTCTATTTGATATTGGTATGTTCTTAATTGAGTTATATCAAAAGCTAGGAATAAACAATCGTCTTTGAAAAATCAAGTATTAAGCAGCCTCTGTTTCTCTGAGTGGAGAAAAAACTTTTAATTGTACAGATAGAGATTAATTTAGTTTCATTCTATTTGCAAATACTTAGCAAGACGAATCAGGTTCTCGGCCACACACCAGGCAGGGTGCAGCCCCTGCTGCTTTTCTTGAGCTATCCTAACCACAGAGACGGCATCAACACACAGTAGTTTGAATATTCTGTGAAGGGCAGCCAGGCTTTTCATAGTTCACTTGGCATTCATTCACCTTTATTCGTATATTCGGTTTCAAAATGGCAATAAGGGCTTTTAAAGTCTTGCTTACAATGTGGAAAATCATCCTTTTAGAAATCTTGTGAGCTAGTAA
>gene=chr10_1773184-1774184; species=papHam
CCAGACCACAGTAGCCGTCCCTGTGAACCAAACGTTTGATAAGCATTGTTTCTTCTCTTTTTGAATGGAATGTCTCTATTCCATATTGGTACACTCTTAATGGAGGTATATCAAAAGCTAGGAATAAACAATCGTCTTTGAAAAATCAAGGATTAAACAGCATCTGTTTCTCTGAGCGGAGGAAGAACTTTTAATTGTAAAGATAGAGGTTAATTTAGTTTCATTCTATTCGCAAATACTTAGCAACACGAATCAGGTTCTTGGCCACACACCAGGCAGGGTGCAGCCCGTGCTGCTTTTCTTGAGCTATCCTAACCACAGAGACGGCGTCAACACGCAGTAGTTTGAATATTCTGTGAAGGGCAGCCAGGCTTTTCATAGTTCACTTGGCATTCATTCACCTTTATTCGTATATTCGGTTTCAAAATGGCAATAAGCACTTTTAAAGTCTCGTTTACAGTGTGGAAAATTATCCTTTTAGAAATCTTGTGAGCTAGTAA
>gene=chr10_1773184-1774184; species=ponAbe
CCAGAGCACGTTAGTTGTCCCTGTGAACCAAAAATTTTATAAGCATTGTTTCTTCTCTTTTTGAATGTAATGTCTCTAT--------GGTACGTTCTTAATTGAGTTATATCAAAAGCTAGGAATAAACAATCGCCTCTGAAAAATCAAGTATTAAGCAGCATCTGTTTCTCTGAGTGGAGGAAAAACTTTTAATTGTAAAGATAGAGGTTAATTTAGTTTCATTCTATTCGCAAATACTTAGCAACACGAATCAGGTTCCTGGCCACACACCAGGCAGGGTGCAGCCCCTGCTGCTTTTCTTGAGCTATCCTAACCACAGAGACGGCATCAACACGCAGTAGTTTGAATATTCTGTGAAGGGCAGCCAGGCTTTTCATAGTTCACTTGGCATTCATTCACCTTTATTCGTATATTCGGTTTCAAAATGGCAATAAGCGCTTTTAAAGTCTTGCTTACAATGTGGAAAATTATCCTTTTAGAAGTCTTGTGAGCTAGTAA
>gene=chr10_1773184-1774184; species=rheMac
CCAGACCACATTAGCCGTCCCTGTGAACCAAACGTTTGATAAGCATTGTTTCTTCTCTTTTTGAATGGAATGTCTCTATTCGATATTGGTACACTCTTAATGGAGGTATATCAAAAGCTAGGAATAAACAATCGTCTTTGAAAAATCAAGGACTAAACAGCATCTGTTTCTCTGAGCGGAGGAAAAACTTTTAATTGTAAAGATAGAGGTTAATTTAGTTTCATTCTATTCGCAAATACTTAGCAACACGAATCAGGTTCTTGGCCACACACTATGCGGGGTGCAGCCCGTGCTGCTTTTCTTGAGCTACCCTAACCACAGAGACGGCGTCCACACGCAGTAGTTTGAATATTCTGTGAAGGGCAGTCAGGCTTTTCATAGTTCACTTGGCATTCACTCACCTTTATTCGTATATTCGGTTTCAAAATAGCAATAAGCACTTTTAAAGTCTCGCTTACAGTGTGGAAAATTATCCTTTTAGAAACCTTGTGAGCTAGTAA
>gene=chr10_1997018-1998018; species=hg19
ATATTTATTCCTGAAAAGGTGAGATTCTGCATGAATATGTTGAGGGGCTTTTTCCTATCATTTTAAATGTGAAATTATGATACATTGCATATAAACCTAAACCCCTAATGACTGACGTACAGTATAAATGAAATTCAATAAACCAGCCATACATAACCAGCAATTATTTTAGGAGATAAGATGCTTAAAATATCTTCTTAATCATTTAAAACATATATTTTGCTAACAAACAGTTGCTTGTTGTGCAAGAACATGGTCTCTCAGCATCACCAAAATTCAAGAGACATAATCCTTAGTGGACATTTAACTAGCTTCTCCAAATGTAAAAGCATGATTGCAATGTTCGGCCAATTTTATTTTTAATATACCTCAAGATATTTCTCACATTTCATCATGTTAGTAATGTACTGAGTTTAGGAGATGTAAATATATTTTTTCTATAAAACAGGCCAAAATAATTTATTAAGAGGAATTTTTTTCATAAAGTTTTGAAATTAACA
>gene=chr10_1997018-1998018; species=bosTau
ATATTTATCTTTGAAAACCAGACCTTCTGTATGAAAATACTGAGAGCCTTTTTTCTATTACATTA---------------------------------------------------------------------------------------------------------------------------------------------------------------------------------------------------------------------------------------------------------------------------------------------------------------------------------------------------------------------------------------------------------------------------------------------------
>gene=chr10_1997018-1998018; species=calJac
ACATTTATTTCTGAAGGGGTGAGATTCTGCATGAATATGCTGAGGGGCTTTTCCCTATTATTTTCAATGTGAAATTACAACACACGGCATATAAACCTAAACCCCTAACGATTGTCCTACAGTATAACTGAAATTCAATAAACTATCCATACATAAATAGCAATGATCTTAGGATATAAGATGCTTAAAATATCTTTTTAATCAATTAAAATGTGTATTTTGCTAACAATCAGTTGCTTATTTGGCAAGAATATCATCTCTCGGCATCACTGAAATTCACGAAGCAT-ATCCTTGGTGGACATTTAACTAGCCTTTCCAAATGTAATGGCATGATTGCAATGTTCAGCCAATTTTATTTTTGATATAACTCAAGATATTTCTCACATTTTATCATGTTAGTAATGGACTGAGTTTAGGAGATGTAAATAGATTTTTTCTATAAAACAGGCCAAAATAATTTATTAAGAGGAA-TTTTTTCTTA----TTTGAAATTAACA
>gene=chr10_1997018-1998018; species=canFam
ACGTTTATTTCTGAAATCCAGACAATCGGCATG------------------------------------------------------------AATC-AAACCACTCTTCATTGTCCTAAAATATCACTAAAATTCACGAAGTCATCTCTACATAAACAGAAATCACAATAGGAGGTAAAATGCTGA--ACATTTCCCCAATCAATT---AAAAATATTTTGTTAGCAAACAATTCTTTCTTGGGCAGGAACATGGTCTCTCAGCTTCAGAAAAATCCAAGAGGCGTATTCCTGTGTGGACACTTGA-TACTTTCTCAAAATGTCTACACATGATTGAGATGTT----CAATTTTATTTTTGATGTAACTCAGAACATTTCTCATATTTCAGCATGTTGATAAAGTTTTGAGTTTGAGATA-GCAGATA--TTTTTCCTATA----------AAAAGATAC--CAAGAGAAAAATATTTTATAAAGTTTCAAAACTAACA
>gene=chr10_1997018-1998018; species=equCab
ACATTTATTTCCGAAA-CCAGACATTCTGCATGTTCCTGTTGAGAGCCTGTTTGCTATGACTTTAAATGTGAAATTACAACACATTACATGTAAATCCAAACCCCTA-CCATTGTCCTAATATATCACTAAAATTCAGTAAAGCATCTATACATAAACAGAAATTACATTAG---GTAAAATACTTAAAATATTTTTCTAATCAATA----AAAATA-TTTATTAGAAAACAGTTCATTGTTTGGCAAGAATGTGGTCCCTCAGCTTCA-AAAAATTCAAGAGGCATCTTCCTGTATGGACATTCAA-TAGCTTTTCAAAATGTCTACACATGGTTATAATGTTCAACCAACTCTGTTTTTAATGTAACTCAAGATAGTTCTCACATTTCATCCTGTTAATAATGTATTGAGTTTAGGAGATATAAACATAATTTTTCTACAAAATCTACCAAAACGATGTATTAAGAG-AAAATATTCCATAAAGTTTTTGAATCAACA
>gene=chr10_1997018-1998018; species=gorGor
ATATTTATTCCTGAAAAGGTGAGATTCTGCATGAATATGTTCAGGGGCTTTTTCCTATCATTTTAAATGTGAAATTATGATACATTGCATATAAACCTAAACCCCTAATGACTGACGTACGGTATAAATGAAATTCAATAAACCAGCCATACATAACCAGCAATTATGTTAGGAGCTAAGATGCTTAAAATATCTTCTTAATCATTTAAAACATATATTTTGCTAACAAACAGTTGCTTGTTGTGCAAGAACATGGTCTCTCAGCATCACCAAAATTCAAGAGACATAATCCTTGGTGGACATTTAACTAGCTTCTCCAAATGTATAAGCATGATTGCAATGTTCGGCCAATTTTATTTTTAATATAACTCAAGATATTTCTCACATTTCATCATGTTAGTAATGTACTGAGTTTAGGAGATGTAAATATATTTTTTCTATAAAACAGGCCAAAATAATTTATTAAGAGGAATTTTTTTCATAAAGTTTTGAAATTAACA
>gene=chr10_1997018-1998018; species=panTro
ATATTTATTCCTGAAAAGGTGAGATTCTGCATGAGTATGTTGAGGGGCTTTTTCCTATCATTTTAAATGTGAAATTATGATACATTGCATATAAACCTAAACCCCTAATGACTGACGTACAGTATAAATGAAATTCAATAAACCAGCCATACATAACCAGCAATTATCTTAGGAGATAAGATGCTTAAAATATCTTCTTAATCATTTAAAACATATATTTTGCTAACAAACAGTTGCTTGTTGTGCAAGAACATGGTCTCTCAGCATCACCAAAATTCAAGAGACATAATCCTTAGTGGACATTTAACTAGCTTCTCCAAATGTAAAAGCATGATTGCAATGTTCGGCCAATTTTATTTTTAATATACCTCAAGATATTTCTCACATTTCATCATGTTAGTAATGTACTGAGTTTAGGAGATTTAAATATATTTTTTCTATAAAACAGGCCAAAATAATTTATTAAGAGGAATTTTTTTCATAAAGTTTTGAAATTAACA
>gene=chr10_1997018-1998018; species=papHam
ATATTTATTACCGAAAAGGTGAGATTCTGCATGAATATGTTGAGGGGCTTTTTCCTATCATTTTAAATGTGAAATTATGATACCTTGCATATAAACCTAAACCCCTAACGACTGACCTACAGTACAAATGAAATTCAATAAAGCAGCCATACATAACCAGCACTTATCTTAGGAGATAAGATGCTTAAAATATCTTCTTAATCATTTAAGATATATATTTTGCTAACAAACAGTTGCTTGTTGTACAAGAACATGGTCTCTCAGCATCACTACAGTTCAAGAGGCATAATCCTTAGCGGACATTGAACTAGCTTCTCCAAATGTATAAGCATGATTGCAATGTTTGGCCAATTTTATTTTTAATATAACTCAAGATATTTCCCACATTTCATCCTGTTAGTAATGTATTGAGTTTAGGAGATGTAAATATATTTTTTCTATGAAACAGGCCAAAATAATTTATTAAGAGGAATTTTTTTCATAAAGTTTTGAAATTAACA
>gene=chr10_1997018-1998018; species=ponAbe
ATATTTATTCCTGAAAAGGTGAGATTCTGCATGAATATGTCGAGGGGCTTTTTCCTGTCATTTTAAATGTGAAATTATGATACATTGCATATAAACCTAAACCCCTAATGATTGACCTACAGTATAAATGAAATTCAATAAACCAGCCGTACATAACCTGCAATTATCTTAGGAGATAAGATGCTTAAAATAGCTTCTTAATCATTTAAAACATATATTTTGCTAATAAACAGTTGCTTGTTGTGCAAGAACATGGTCTCTCAGCATCACCAAAATTCAAGAGGCGTAATCCTTAGTCGACATTTAACTAGCTTCTCTAAATGTATAAGCATGATTGCAATGTTTGGCCAATTTTATTTTTAATATAACTCAAGATATTTCTCACATTTCATCATGTTAGTAATGTACTGAGTTTAGGAGATGTAAATATAATTTTTCTATAAAACAGGCCAAAATAATTTATTAAGAGGAATTTTTTTCATAAAGTTTTGAAATTAACA
>gene=chr10_1997018-1998018; species=rheMac
ATATTTATTATTGAAAAGGTGAGATTCTGCATGAATATGTTGAGGGGCTTTTTCCTATCATTTTAAATGTGAAATTATGATACATTGCATATAAACCTAAACCCCTAACGACTGACCTACAGTACAAATGAAATTCAATAAAGCAGCCATATATAACCAGCACTTATCTTAGGAGATAAGATGCTTAAAATATCTTCTTAATCATTTAATATATATATTTTGCTAAAAAACAGTTGCTTGTTGTGCGAGAACATGGTCTCTCAGCATCACCACAATTCAAGAGGCATAACTCTTAGTGGACATTTAACTAGCTTCTCCAAATGTATAAGCATGATTGCAATGTTTGGCCAATTTTATTTTTAATATAACTCAAGATATTTCTCACATTTCATCATGTTAGTAATGTACTGAGTTTAGGAGATGTAAATATAATTTTTCTATGAAACAGGTCAAAATAATTTATTAAGAGGAATTTTTTTCATAAAGTTTTGAAATTAACA
>gene=chr10_2270348-2271348; species=hg19
AAATTGTGAAATAGAGACTTAGTTCATACTGTAATCATTCCCTAGCCCCTACAATTCCCCAAATCCGTTGAACTCTTTTTCCCCCAAAGAAGCTTCACCAAATTTAGCACATATATATCCAAAGGAGGCTGATAAAATGGAAAATCACATTCTTATGTTACCCATTTGAAAAACCATCTTTAAATAATAATGCTCAATCTGCCACTTGACAAATCAGTGCAAGGGAGGGCTGATAATATTTCTAGATGACAGTTCAGTTTTTTTTTTAGAAAAAAATCTCTAAATTGCCCTTTAATCAGAATAATACTCAGGGAGACTGAGTATCCAGGCAACCGTGCTGAGACTGCTGAAACTGATAAGAAGGCTTCCTCGGAACCTGGTGAGAAAAATCCATCAATTCTCCCTTTTGTAATAAAAGTGTGTTACATTTGATAGCATGTATTTTGGGGGGTGGATATAAATGATGGAAATTGTCTTTTAAACATCATATAACCATTCAG
>gene=chr10_2270348-2271348; species=bosTau
AAATTGTGAAATAAAAACTTAGTTTATACCTGCAACATCCCCCACCCACTAAAACCTCTCAAATCCA--------------CCCCACAGACGCTGCCCTGCATTTAGTATGTAAACATTTAATGGGGA-TGAGGAAGTAAGGGATCTCTCTCTTATTTTGCCCTCTTGAAAAGCTGTCTCTAAACCACAGTGCTCGGTCCACCACTTGGCACATCAGTGTAAGGGAGGGTTGATGACATTTCTACATGACAGATTAGttttttttttaaa------CCTCTAAATTGCCCTTTAATCGGAATAATAGGCTAGGAGACTGAGTATCCAGGCAACCATGCTGAGATGGCTGGAACTGATGAGAAGGCGTCCTCGGGCC--------------------GCTCTCCCTTGTGTGG-AAAAGTGTGTTACATTTGGTTACCTGGGACATGAGGGGTGAATATAAATGATAAAA--TTGCCTTTATACATCTGGTGGCAGCTCTG
>gene=chr10_2270348-2271348; species=calJac
AAATTGTGAAATAGAGACTTAGTTCTTCCTTTCATCATCCCCCAGCCCCTACAATTCCCCAAATCCGTTGAACTCATTTTACCGCAAAGAAGCTTCACTAAATTTAGCACATATATATCCAAAGGAGGCTGATAAAATGGAAAATCACATTCTTATGTTACCCATTTGAAAAACCATTTTTAAATAATAATGCTCAATCTGCCACTTGACAAATCAGTGCAAGGGAGGGTTGATAATATTTCTAGATGACAGATAAGTTTTTTTTTTAGGAAAAAAACTCTAAATTGCCCTTTAATCAGAATAATACTCAGGGAGACTGAGTATCCAGGCAACCGTGCTGAGACTGCTGAAACTGATAAGAAGGCTTCCTCGGAACCTGGTGAGAAAAATCCATCAATTCTTCCCTTTGTAATAAAAGTGTGTTACATTTGATAGCATGTATTTTGGGGGGTGAATATAAATGATGGAAATTGCCTTTTAAAAATCATATAACCATTCAG
>gene=chr10_2270348-2271348; species=canFam
AAGTTGTAAAATAAGACCTCGGTTCATGCCTGC-GTTGTTTTTACTCCCTAGAACCCCCCAAACCTGCTGAGGCCATTT--ACCCGTAGAAGTTTCACTGCATTTAGTACGTACACATTCCTCGGAGCGAGAGGAAATGGGGAATCCATGTCTTATTTTACCCTATTGAAAAACCATCTCTAAATAGCCACGCTCAACCTGCCACTTCACAAATCAGTGTAAGGGAGGGCTGATAATATTTCTAGATGACAGATCAG-------TTTAAAAAAAAATCTCCAAATTGCCCTTTAATCAGAATAAGAGAGAAGGAGAGAGAGTATCCAGGCAACCACGCTGAGTCTGGTGAAGCTGTCGGGAAGGCTTCCTCAGACCCTGGTGAGAAAAATCAGTCCATTTCCCCCTGCGAAGCAAAAGCGTTTTGCATGTGAAAGTGTGTACTGGGGGGGGTGGGCAGAGATGATGGGA-------------------GAGCCTG--TAG
>gene=chr10_2270348-2271348; species=equCab
AAATTGTGAAATATAAACTTGCATCAT-----------CGCCCAAAACCCACAACCCCCAAAATCCACTGAACTCTTTTTACCCCAGAGAAACTTCGCTACATTTAGAACATACACATATAATGGGGGCTGAGAAAATGGGGAATCAAT-TCATATTTTATCCTATTGAAAAATCATGTCTAAATAGCAATGCTCAATCTACCACTTGACAAATCAGTGTAAGGGAGGGCTGATAATATTTCTAGATGACAGATCAG-------TTTAAAAAAAAATCTCTAAATTGCCCTTTAATCAGAATAATAGCCAAGGAGAGTGAGTATCCAGGCAACCACACAGA-CATGCTGGAGCT-CCGAGAAGGCTTCCTCAAACCCCAGGGAG-AGAAGCAGTCTGTTCTCCTCTTCCTAATAAAAGTGT--TACATGTGATCACATGTATTTTGGGGGGTGAATATAAATGCTCGGAACTACCTTTTAGGCCTCATGTAACTGTTCAG
>gene=chr10_2270348-2271348; species=gorGor
AAATTGTGAAATAGAGACTTAGTTCATACTGTAATCATTCCCTAGCCCCTACAATGCCCCAAATCCGTTGAACTCTTTTTCCCCCAAAGAAGCTTCACCAAATTTAGCACATATATATCCAAAGGAGGCTGATAAAATGGAAAATCACATTCTTATGTTACCCATTTGAAAAACCATCTTTAAATAATAATGCTCAATCTGCCACTTGACAAATCAGTGCAAGGGAGGGCTGATAATATTTCTAGATGACAGTTCAG-TTTTCTTTTAGAAAAAAATCTCTAAATTGCCCTTTAATCAGAACAATACTCAGGGAGACTGAGTATCCAGGCAACCGTGCTGAGACTGCTGAAACTGATAAGAAGGCTTCCTCGGAACCTGGTGAGAAAAATCCATCAATTCTCCCTTTTGTAATAAAAGTGTGTTACATTTGATAGCATGTATTTTGGGGGGTGAATATAAACGATGGAAATTGTCTTT-AAAAATCATATAACCATTCAG
>gene=chr10_2270348-2271348; species=panTro
AAATTGTGAAATAGAGACTTAGTTCATACTGTAATCATTCCCTAGCCCCTACAATGCCCCAAATCCGTTGAACTCTTTTTCCCCCAAAGAAGCTTCACCAAATTTAGCACATATATATCCAAAGGAGGCTGATAAAATGGAAAATCACATTCTTATGTTACCCATTTGAAAAACCATCTTTAAATAATAATGCTCAATCTGCCACTTGACAAATCAGTGCAAGGGAGGGCTGATAATATTTCTAGATGACAGTTCAGTTTTTTTTTTAGAAAAAAATCTCTAAATTGCCCTTTAATCAGAATAATATTCAGGGAGACTGAGTATCCAGGCAACCGTGCTGAGACTGCTGAAACTGATAAGGAGGCTTCCTCGGAACCTGGTGAGAAAAATCCATCGATTCACCCTTTTGTGATAAAAGTGTGTTACATTTGATAGCATGTATTTTGGGGGGTGAATATAAATGATGGAAATTGTCTTTTAAAAATCATATAACCATTCAG
>gene=chr10_2270348-2271348; species=papHam
ATATCGTGAAATACAGACTTAGTTCGTACTTGCATCATTCCCTAGCCTCTACAATCCCCCAAATCCATTTAACTCATTTTACCACAAAGAAGCTTCACTAAATTTAGCACATATATATCCAAAGGAGGCTGATAAAATGGAAAGTCACATTCTTATGTTACCCATTTGAAAAACCATCTTTAAATAATAATGCTCAATCTGCCACTTGACAAATCAGTGCAAGGGAGGGCTGATAATATTTCTAGATGACAGATCAGttttttttttAGAAAAAAATCTCTAAATTGCCCTTTAATCAGAATAATACTCAGGGAGACTGAGTATCCAGGCAACCATGCTGAGACTGCTGAAACTGATAAGAAGGCTTCCTCGGAACCTGGTGAGAAAAATCCATCAATTCTCCCCTTTGTAATAAAAGTGTGTTACATTTGATAGCATGTATTTT-GGGGGTGAATATAAATGATGGAAATTGCCTTTTAAAAATCATATAACCATTCAG
>gene=chr10_2270348-2271348; species=ponAbe
AGATTGAGAAATAGAGACTTAGTTCATACTTTCATCATTCCCTAGCCCCTACAATGCCCCAAATCTGTTGAACTCTTTTTCCCCCAAAGAAGCTTCACTAAATTTAGCGCATATATATCCAAAGGAGGCTGATAAAATGGAAAATCACATTCTTATGTTACCCATTTGAAAAACCATCTTTAAATAATAATGCTCAATCTGCCACTTGACAAATCAGTGCAAGGGAGGGCTGATAATATTTCTAGATGACAGTTCAGTTTTTTTTTTAGAAAAAAATCTCTAAATTGCCCTTTAATCAGAATAATACTCAGGGAGACTGAGTATCCAGGCAACCGTGCTGAGACTGCTGAAACTGATAAGAAGGCTTCCTCGGAACCTGGTGAGAAAAATCCATCAATTCTCCCTTTTGTAATAAAAGTGTGTTACATTTGATAGCATGTATTTTGGGGGGTGAATATAAATGATGGAAATTGCCTTTTAAAAATCATATAACCATTCAG
>gene=chr10_2270348-2271348; species=rheMac
ATATTGTGAAATACAGACTTAGTTCGTACTTGCATCATTCCCTAGCCCCTACAATCCCCCAAATCCGTTTAACTCATTTTACCACAAAGAAGCTTCACTAAATTTAGCACATATATATCCAAAGGAGGCTGATAAAATGGAAAGTCACATTCTTATGTTACCCATTTGAAAAACCATCTTTAAATAATAATGCTCAATCTGCCACTTGACAAATCAGTGCAAGGGAGGGCTGATAATATTTCTAGATGACAGATCAGttttttttttAGAAAAAAATCTCTAAATTGCCCTTTAATCAGAATAATACTCAGGGAGACTGAGTATCCAGGCAACCATGCTGAGACTGCTGAAACTGATAAGAAGGCTTCCTCGGAACCTGGTGAGAAAAATCCATCAATTCTCCCCTTTGTAATAAAAGTGTGTTACATTTGATAGCATGTATTTT-GGGGGTGAATATAAATGATGGAAATTGCCTTTTAAAAATCATATAACCATTCAG
>gene=chr10_2386247-2387247; species=hg19
AACAAATAAGAACCCAGAGAGATGCTCACTGTATTTTGCTTATAAGGAATAAGATggagatgaaatatcataatataaaatggccaattaaaatggaagaaggtagaaaaaagaaacacagagcaaatgcaacaagtaaaaaatatgataaatagtaacctaactatgtttgcaataactttaaatgtgaacaatctatatgcaccagttaaaaaatggtagaggagataagaaaaagaagcaaaaatctcaactatttgtcttctgtaagaaatccattttaaatctaaagacTCGGGAAAAAAGAAAAGTGATAGGCTTCCAACTTCAGCTCTCACATTTCACCGTCAtggaagttgtcattcctatccttacgacaacaacagcaatgttggaagaacaaaattaataatttttaagcccttcagaaaactgagggtgcagagaacactgtcactctgaaatctggtgccatgcgtatacagaggattgcaggacgt
>gene=chr10_2386247-2387247; species=bosTau
--------------------------------------------------------------------------------------------------------------------------------------------------------------------------------------------------------------------------------------------------------------------------------------------------------------------------------------------------------------------------------------------------------------------------------------------------------------------------------------------------------------------
>gene=chr10_2386247-2387247; species=calJac
AAAAACTAAAAACCCAGATAGATGCTCACTATATTTTGcttataaggtaaaagatggagatgaaatagtataatataaaatgaccaaataaagtggaggaaggcaggaaaaataaacacagagcaaatgtaacaaataaggaatacaataaacattaacctaactatgttagctataactttaaatgtgaacaatctatatgcactagtttaaaattggcagaacagataagaaaaagaaac-aaaatctcaactgcttgttttctgtaagaaatccattttaaatat----aCTCAGGAGAAAAGAAAAGCGATAggcttccaatttcagctctcgcatgtcagcgtcatgaatgttgccatttctgtcctcatgacaacaacgaaaatgttgaaagaacaaaattattaatttttaagcccttcagaaaattgagtttgcagagaaaaatgtcactctagaatctggcaacatgtgtacacagagaactgcagAAAGT
>gene=chr10_2386247-2387247; species=canFam
---------------AAGGAGGTGCTCATTATATTTTGCCCTTAAAGCATATGGTggagataaaattgaatc-tacgaagtgaccaattaaaactagagaaagcagaaagaagagaaacagaagagaagcaataagttaaaaatatgacaggtactaacctaactgcattagtaa-aactttaaatgtgattgttctatacacacaaaattaaagttggcaaaatggagaagagaaaaaa---aaaacctcaactgtatgttttctataagaaactcactttaaatgtaaagattcataaaggataaaaagagaCAAACTTCCAGTTTCAGCTCtgacatgtaaacagatcagaagttgtcactgtggtcctaacaatcataacagaaatgttgaaaaagcaaca--actgattcatgaa--cttcagaaaat-----ttgcagggcaaaccaccactctgaaatctggagggaagccaatccaggacatcac-------
>gene=chr10_2386247-2387247; species=equCab
A-------------CAGAGAGGTGCTCGTTATATTTTGCTCATAAAGCATGAGGTggagataagatagaatcatgtgaagtgaccaattaaaactagaggaatcagaaagaagagaaacagaacaaatgcaacaagtaagaagtatagtagatcttaacatagctatgccagtaa-aactctaaacatgagtggtctatacacaccaaat-aaaatgggcagagtggataagggagaaaa---acaaccccaattctatgctttctataggaaactcatcttaaacataaagactcataaaggataaaaagggacagaACTCCAGTTTTAGTTCtgacatgtaaacagcttggaagttgtcactcccatccttacaacaacaacaaacatggtgaaaaaacaaaatcaacaattcttaaacccctcagagaactgaggtcacagagcaaactgccacactgaaatctggagagaggcgaatccagagcattgtgg-----
>gene=chr10_2386247-2387247; species=gorGor
aacaaaTAAGAACCCAGAGAGATGCTCACTGTATTTTGCTTACAAGGAATAAGATGGAGATG---------------------------------------------------------------------------------------------------------------------------------------------------------------------------------------------aactatttgtcttctgtaagaaatccattttaaatataaagactcaGGAAAAAAGAAAAGTGATAGGCTTCCAACTTCAGCTCTCACATTTCACCGTCAtggaagttgtcattcctatcctcacgacaacaacagcaatgttggaagaacaaaattaataatttttaagcccttcagaaaattgagggtgcagacaaaactgtcactctgaaatctggtgccatgcatatatagaggattgcaggacgt
>gene=chr10_2386247-2387247; species=panTro
aacaaaTAAGAACCCAGAGAGATGCTCACTGTATTTTGCttataaggaataagatggagatgaaacatcataatataaaatggccaattaaaatggaagaaggtagaaaaaagaaacacagagcaaatgcaacaagtaaaaaatatgataaatagtaacctaactatgttagcaataactttaaatgtgaacaatctatatgcaccagttaaaaaatggcagaggagataagaaaaagaagcaaaaatcccaactatttgtcttctgtaagaaatccattttaaatataaagactcgggaaaaaagaaaagtgataggCTTCCAACTTCAGCTCTCacatgtcaccgtcatggaagttgtcattcctatccttatgacaacaacagcaatgttggaagaacaaaattaatcatttttaagcccttcagaaaattgagggtgcagagaaaactgtcactctgaaatctggtgccatgcgtatatagaggatagcaggacgt
>gene=chr10_2386247-2387247; species=papHam
AACAACTAAGAACCCAGAGAGATGCTCATTATATTTTGCCTATAAAGAATAAGATggagatgaaatatcataatataaaatggccaattaaaatggaagaaggtagaagaaagaa--acagagcaaatgcaacaaataaaaaatatggtaaatagtaacctagctatgttagcaataactttaaatgtgaacaattcatatgcaccagttaaaaattggcagagcagagaagaaaaagaaac-aaaatctcaacc-tttgtcttctgtaagaaatccattttaaatataaagacTTGGGGAAAAAGAAAAGTGATACGcttccaacttcagctctcacatgtgaatgtcaaggaagttgtcattcctacccttacaacaacaacaaaaatgtcggaagaacaaaattaataatttttaagcgcttcagaaaattgaggttgcagagaaaac--tcactctgaaatctggcg--acgtgtatacagaggactgcaggacgt
>gene=chr10_2386247-2387247; species=ponAbe
AACAACTAAGAACCCAGAGAGATGCTCACTGCATTTTGCTTATAAGGAATAAGATggagatgaaatatcataatataaaatggccaattaacatggaagaaggtagaaaaaagaaacacagagcaaatgcaaccagtaaaaaatatgataaatagtagcctaactatgttagcaataactttaaatgtgaacaatctatatgcaccagttaaaaaatggcagagcagataagaaaaagaagc-aaaatctcaactatttgtcttctgtaagaaatccattttaaatataaagacTCAGGAAAAAAGAAAAGTGATAggcttccaacttcagctctcacatgtcaccgtcatggaagttgtcattcctatccttatgacaacaacaacaatgttggaagaacaaaattaataatttttaagcccttcagaaaattgagggtgcagaaaaaactgtcactctgaaatctggtgccatgcgtatacagaggattacaggacgt
>gene=chr10_2386247-2387247; species=rheMac
--------------------------------------------------------------------------------------------------------------------------------------------------------------------------------------------------------------------------------------------------------------------------------------------------------------------------------------------------------------------------------------------------------------------------------------------------------------------------------------------------------------------
>gene=chr10_2741466-2742466; species=hg19
caacatggatgggcagcccacaaagcacactcaatttgtaccaagaaaagaaatcaagagaccatgagcataaaactgagagcagccaccgccataaagtctgattcctcattcagtttcctggcctaagccggttttgagacctggaaccTCCTCAAGGAGGAAGAGTTGGacctccgcaggaatcgcacagatcttagagagagggcagactgccacaggctcaaaaaatcagtaacttccattgttaccaccaccccagacgtggtcatttttcctagagctaattctcatggctcctattatgtgacatgtggccaccggtttcatgaaaatctttgttttcattcttatcagataggagggtcaaacacaatgaacctgaacatcatatagaacatggaatagcacttacatacagttctgtctcacagggatgctaacacctttgccttcttccataatatagtccaaagagacctgggccacctgaacttccc
>gene=chr10_2741466-2742466; species=bosTau
--------------------------------------------------------------------------------------------------------------------------------------------------------------------------------------------------------------------------------------------------------------------------------------------------------------------------------------------------------------------------------------------------------------------------------------------------------------------------------------------------------------------
>gene=chr10_2741466-2742466; species=calJac
CAAAATAGATGGGTGGCCCACAAAGCACACTCAATTTGTGCCAAGAAAAGAAATGAAGAAA-CGTGAGCATAGAACTGAGAGTAGCCACTGCAATAAAGTCTAATTCCTCATTCAGTTTCCTGGCCTGAGCCGGATTTGAGACCTGAAATCCCCTCATGGAGGAAGAGGTGGacccctgcaggaatcacatagatcctacagagaaggcagaatgccccaagctcaaaaaatcagtaacctcaatcactaccaccaccccagatagggtcagtttttctagagctaattctcatggctcctgttatgggactcgtggccactgatttcatgaaaatcttcgttttcattcttatcagataagagggtcagacacaatgaacctgaacatcataaagaacatggaatagcacagacaaacaattctgtcaca---ggatgctaacatctttgccttcttccacaatatagtgcaaagagacctgggccac-ggaactgccc
>gene=chr10_2741466-2742466; species=canFam
CGACACGGATGGGCGGCCGTCGGGG--CGCTCCATTTGCACCAAC-AGAGACACCAAGACAAAATGAGCAGGACAATACAAGTAGT-CTCCTGACAACGTTCCCGTCCTTGGCCGGACTCGCAGCCAGAGCCAGTTCTGGAGCCTGGAGCCCCGGGCAG--GGAAGAGTCGGCCCCGTGGAAACCCCCTGCGGATACGGCGGGTA-------CCGCTACAGACGCGGACAAC-GGT---CCCGACGGCCACG-CTA-AGCCCGCCCAGT-ATTGTCCCCAGAGCTGAGCCCCCCGCTTCCTGTGCCGGGACACGTGGCCGCCAATTTGGCGAGCGT-TTGTTCTTCATCCCCATCC-CTATG-GGATCAGGAACA------------GTTAAGTGGCGGCTGAAACAGCG--------------TGTCTCGTGGGGCTG-GAGCATCCTTACCCTCCTGCATAAGGTCGTCCAAAGAG-CCGGGGCCACCTGAGTGCCCT
>gene=chr10_2741466-2742466; species=equCab
caacatagacaggcagccaacaaag--cactccactggtaccaacaaaagaaatcaagatatgatgagcaggagacaaaaagaagtgaccccaataaggttccattcattatccagttcctttgccagagccagtttccagatctggaacccaccagtggaggaagaggccgACCTCTGCAGAAATCTCATACAGACAGCAGACA-------CCGCTGCAGACTCAAACAACAGGTAACCCTGATTGCTGCC-CCATGCCACATGCAAT-ATTCTCTCCAGAGCTGATTTTCACAGCTCCTGTGACATGGCACGTGGCCACCGACTTAGCCAGCATGGCGTTCTTCCTACCTGTCAGGTAAGAGAATCAGACACA-TTAAGACAACAGCTAAGTGGCAGggaaaatatcatagatgt-gcaatctgtctcagggtgatg-gaacgtctttgccctctttcacaatgtagtccagggagacctgggccatcggaacgtccc
>gene=chr10_2741466-2742466; species=gorGor
caacatggatgggcagcccacaaagcacactcaatttgtaccaagaaaagaaatcaagagaccatgagcataaaactgagagcagccaccgccataaagtctgattcctcattcagtttcctggcctaagccggttttgagacctggaaccTCCTCAAGGAGGAAGagttggacctccgcaggaatcacacagatcttagagagagggcagactgccacaagctcaaaaaatccgtaacttccattgttaccaccac-ccaga-gtggtc-tttttcct-gagctaattctcatggctcctattatgtgacatgtggccaccggtttcatgaaaatctttgttttcattcttatcagataggagggtcaaacacaacgaacctgaacatcata-agaacatggaatagcacttacatacagttctgtctcacagggatgctaacacctttgccttcttccataatatagtccaaa-agacctgggccacctgaacttccc
>gene=chr10_2741466-2742466; species=panTro
caacatggatgggcagcccataaagcacactcaatttgtaccaagaaaagaaatcaagagaccatgatcataaaactgagagcagccaccgccataaagtctgattcctcattcagtttcctggcctaagccggttTTGAGACCTGGAACCTCCTCAAGGAGGAAGAGTTGGACCTCCGCGGGAATCGCacagatcttagagagagggcagactgccacaggctcaaaaaatcagtaacttccattgttaccaccaccccagacgtggtcatttttcctagagctaattctcatggctcctattacgtgacatgtggccaccggtttcatgaaaatctttgttttcattcttatcagataggagggtcaaacacaacgaacctgaacatcatatagaacatggaatagcacttacatacagttctgtctcacagggatgctaacacctttgccttcttccataatatagtccatagagacctgggccacctgaacttccc
>gene=chr10_2741466-2742466; species=papHam
caacatggatgggcagcccacaaagcacactcaatttgtaccaagaaaagaaatcaagacaccgtgagcatacaactgagagcagccaccgccataaagtctgattcctcattcagtttcctggcctaacccagttttgagacctggagcccccttgaggaggaggAGTTGGACCCCCCAAGGAATTGCATAgatcctagagagactgcagactgccacaggctcaaaaaatcagtaacctccattgctaccaccaccccagacatggtcatttttcctagagctaattctcacggctcctattatgtgatatatggccactggtttcatgaaaatctttgttttcattcttatcagataggaggggcaaatgcaatgaacctgaacatcacatagaacatggaatagcacatacatacagttctgtctcacagggatgctaacacctttgccttcttccgtaatatagtccaaagagacctgggccacttgaacttccc
>gene=chr10_2741466-2742466; species=ponAbe
caacatggatgggcagcccacaaagcacactcaatttgtaccaagaaaagaaatcaagagaccatgagcataaaaccgagagcagccactgccataaagtctgattcctcattcagtttcctggcctaagccggttttgagacctggaaccccctcgaggaggaagagttggacctctgcaggaatcgcatagatcttagagagagggcaaactgccacaagctcaaaaaatcagtaacttccattgctaccaccaccccagacatggtcatttttcctagagctaattctcatggctcctattatgtgacatgtggccactggtttcatgaaaatctttgttttcattcttattagataggagggtcaaacacaatgaacctgaacatcatatagaacatggaatagcacttacatacagttctgtctcacagggatgctaacacctttgccttcttccataatgtagtccaaagagacctgggccacctgaacttccc
>gene=chr10_2741466-2742466; species=rheMac
caacatggatgggcagcccacaaagcacact-aatttgtaccaagaaaagaaatcaagacaccgtgagcataaaactgagagcagccaccgccataaagtctgattcctcattcagtttcctggcctaacccagttttgagacctggagcccccttgaggaggaagagttggacccccacaggaattgcctagatcctagagagagtgcagactgccacaagctcaaaaaatcagtaacctccattgctaccaccaccccagacgtggtcatttttcctagagctaattctcacggctcctattatatgatatatggccactggtttcatgaaaatctttgtttccattcttatcagacaggaggggcaaacgcaataaacctgaacatcatatacaacatggaatagcacatacatacagttctgtctcacagggatgctaacacctttgccttcttccgtaatatagtccaaagagacctgggccacttgaacttccc
>gene=chr10_2744068-2745068; species=hg19
TGCTGTGATTAGGGCTTTGAAAGTTATTAAACTGATGAGCCCTGCCGTGGGATTACCAGCAGCCATGCACAATTTTAGGGAATGCCCAGACTCATGGAGAGAATGGCCGCTGGGGCATATTTCCGGGGAGGAAGTGGCTACGTGCTCTGACCCGGGAGCAGTTCTTCCTAATGATCCTGGCCGCGCCCCCTGGTTTTTCCGTCAGGAGATCAGGCAGCGAAACCATGGAAGCTGGTAACGGGGTGACGGACTTCAAGAGCCAGCACTCAGGCTTACCCCACCTCCCTGAGACCTCAAAGCTTTTTCTAAAGTCTAATCCTGGGAAACATTTTCATTATTCCAGAAGATACCCTTGTTGGCTCTTGGAGGAATCGGAAAAAAATCTTAAACCTTGTAGAAGTGTGGCTGGAGCTGATTTCTGTCTGATTTCAGGGCTGCACCCCATCCCCTTCTTCATATTTGAATTTCACCTTTTCAGATCTCTTTTACTCCTTCCTAGC
>gene=chr10_2744068-2745068; species=bosTau
TGCTACGATCAGGGCTCTGGAAGTTTTGAAAATGATGAGATAAGTGGCAACATCACTAGCTACCATTCACACTCCTAGCACACA-TCAGAATCACAGAGGCATTGTCTGCTGAGACATCTTTCC-----GGACGTAG-TATCTACTGTGACCC-----------------------------------------------------------------------------------------------------------------------------------------------------------------------------------------------------------------------------------------------------------------------------------------------------------------------------------------------------------
>gene=chr10_2744068-2745068; species=calJac
TGCTGTGATTAGGGCTTTGAAAGTTTGTAAACTGATGAGCTCTGCAGTGGGATTACCAGCCGCCACACACAATATTAGCAGATGCCCAGACTCACGGAGAGAATGGCCACTGGGGCATATTTCTGGGAAGGAAGTGGCTGTGTGCTGTGACCCTG-AGCAGTTCTTCCTGATGGTCCTGGCCACATCCCCAGGTCTCTTCCTCATGAGATCAGGAAACTAAACCAGGGAAGGTGGTAACAGGGTGATAAACTTCAGGAGCCAGCGCTCAGGCTTACCCCACCTCCCTGAGACCTCAAAGCTGATTCTGAAGTCTAATCCTGGGAAATATTTTCATTTTCCCAGAAGATACAGCTGCTGGTTCTTAGAGGAACCAGAAAAAAATCTTAAACCTCACGGAAGAGTGGCTGGAGCTGATTTCTGTTGGATTTCAGGGCTGCACCCTTGTCCCTTCTTCATATTTGAATTTCACCTTTTCAGATCTCTTCTACCCCTTCCTAAT
>gene=chr10_2744068-2745068; species=canFam
CACTGC--CCCGCGCTTTGGACGTTT-GACCGTGATGAGTCCAGTGGTAAAATTACCAGTTACCGCCCACGATGT--------G-TCACACTCACGTAGAGCTGGGCGGCTG------------GGGACGGGGGT-----CTCCCTCTGATCCCCGAGCCACACTC-CCATGGCTCCCCATCCCTCCACCG----CACCCGCCGTGAGGTCCCCTAGTGAAACCAGGTGAATGGG-GCCGGGCCGGAGGACCTC--AGCCAGGCTCGCAGGCTC-----CTGAGCTGGTGGCCCAACAGCGTGCTCTAAAGACTAGTCCTAGAAGATGATTTAGCTTTTCCAGACGATGGTCTTGCGGACACTCGGAGGAGCAAGACAA--ATCTTACAGTTGCAGCAAGAGCATCTTTACCCAGCTTCCACCTGGCTTCAGGGATGCAGGCCACTCCCACGCAGATGCTGGAATGCTACTATGTCAGATC-GTTTCATTCCCCGCCAAC
>gene=chr10_2744068-2745068; species=equCab
CACTGTGCTCGGGGCTTTGGGGTTTT-GAAAAGAATGA-CCAAGTGGCAGAATTACTAGCCACCATTCACAATATTAGCAAATA-TCAGAATCATGTAGAGAATAACTGCTGAGGCATATTTTGGAGGAGGAAGTAACTATTTACTCTGACTCACAAGCAGTTTTCTCTGTTGATCCCAGTCACCTCCTCA---CCACCTCCCTTGAGATCTGGTAACTAGACCGAGGAAGCAGGTCTTGGGGCAG-GGACATCAAGGGGAAGCACTCAGGCTCGCCCAGTGCTCCTGAGAACTCAAAGCTTGTTCTAAAGACTAATCCTAGTAAATGCTCTGATTTTTCCGGAACATGGTATAGTTGACCCTCAGAAGAGCGGGAAAA--ATCTCCCAATTGAGAGAAGAGCACTTTTACCCCATTTCCATCTAGTTTCAAGGATGCAGTCCACCCTCTTGCGGACATTTGAATGCCACCATTCGAGATCTTTTTAATTTCTGGCTAAC
>gene=chr10_2744068-2745068; species=gorGor
TGCTGTGATTAGGGCTTTGAAAGTTATTAAACTGATGAGCCCTGC-GTGGGATTACCAGCAGCCATGCACAATTTTAGGGAATGCCCAGACTCATGGAGAGAGTGGCCGCTGGGGCATATTTCCGGGGAGGAAGTGGCTGCGTGCTCTGACCCGGGAGCAGTTCTTCCTAATGATCCTGGCCGCGTCCCCTGGTTTTTCC-TCAGGAGATCAGGCAGCGAAACC-CGTAAGCTGGTAACAGGGTGACGGACTTCAAGAGCCAGCACTCAGGCTTATCCCACCTCCCTGAGACCTCAAAGCTTTTTCTAAAGTCTAATCCTGGGAAACATTTTCATTATTCCAGAAGATACCCTTGTTGGCTCTTGGAGGAATCGGAAAAAAATCTTAAACCTCGTAAAAGAGTGGCTGGAGCTGATTTCTGTTTGATTTCAGGGCTGCACCCCATCCCCTTCTTCATATTTGAATTTCACCTTTTCAGATCTCTTTTACTCCTTCCTAGC
>gene=chr10_2744068-2745068; species=panTro
TGCTGTGATTAGGGCTTTGAAAGTTATTAAACTGATGAGCCCTGCCGTGGGATTACCAGCAGCCATGCACAATTTTAGGGAATGCCCAGACTCATGGAGAGAATGGCCGCTGGGGCATATTTCCGGGGAGGAAGTGGCTGCGTGCTCTGACCCGGGAGCAGTTCTTCCTAATGATCCTGGCCGCGTCCCCTGGTTTTTCCGTCAGGAGATCAGGCAGCGAAACCATGGAAGCTGGTAACGGGGTGACGGACTTCAAGAGCCAGCACTCAGGCTTATCCCACCTCCCTGAGACCTCAAAGCTTTTTCTAAAGTCTAATCCTGGGAAACATTTTCATTATTCCAGAAGATACCCTTGTTGGCTCTTGGAGGAATCGGAAAAAAATCTTAAACCTCGTAGAAGTGTGGCTGGAGCTGATTTCTGTCTGATTTCACGGCTGCACCCCATCCCCTTCTTCATATTTGAATTTCACCTTTTCTGATCTCTTTTACTCCTTCCTAGC
>gene=chr10_2744068-2745068; species=papHam
TGCTGTGATTAGGGCTTTGAAAGTTTTTAAACTAATGAGCCCTGCCATGGGATTACCAGCAGCCATGCACAATTTTAGCAAATGCCCAGACTCATGGAGAAAATGGCCGCTGGGGCATATTTCCGGGGAGGAAGTGGCTGCGTGCTCTGACCCGGTAGCAGTTCTTCCTGATGATCCTGGCCACGTACCCTGGTTTTTCCCTCATGAGAGCAGGCAGCGAAGCCGTGGAAGCTGGTAGCCGGGTGACAGACTTCAAGAGC---CGCTCAGGTTTACCCCACATCCCTGAGACCTCAAAGCTTTTTCTAAAGTCTAATCCTGGGAAACAATTTCATTATTCCAGAAGATACCCTTGTTGGCACTTGGAGGAAACAGAAAAAAATCTTAAACCTCACAGAAGCATGACTGGAGCTGATTTCTGTCTGATTTCAGGGCTGCACCCCATCCCCTTCTTCATATTTGAATTTCAACTTTTCAGATATGTTTTACTCCTTCCTAAT
>gene=chr10_2744068-2745068; species=ponAbe
TGCTGTGATTAGGGCTTTGAAAGTTATTAAACTGATGAGCCCTGCCGTGGGAGTACCAGCGGCCACGCACAATTTTAGCGAATGCCCAGACTCATGGAGAGAATGGCCGCTGCGGCATATTTCCGGGGAGGAAGTGGCTGCGTGCTCTGACCCGGGAGCAGTTCTTCCTAATGATCCTGGCCGCGTCCCCTGGTTTTTCCCTCATGAGATCAGGCAATGAAACCATGGAAGGTGGTAACGGGGTGACGGACTTCAAGAGCCAGCGCTGAGGCTTACCCCACCTCCCTGAGACCTCAAAGCTTTTTCTGAAGTCTAATCCTGGGAAACATTTTCATTATTCCAGAAGATGCCCTTATTGGCTCTTAGAGGAATCAGAAAAAAACCTTAAACCTCATAGAAGTGCGGCTGGAGCTGATTTCTGTCTGATTTCAGGGCTGCACCCCGTCCCCTTCTTCATATTTGAATTTCACCTTTTCAGATCTCTTTTACTCCTTCCTAGT
>gene=chr10_2744068-2745068; species=rheMac
TGCTGTGATTAGGGCTTTGAAAGTTTTTAAACTAACGAGCCCTGCCATGGGATTACCAGCAGCCATGCATAATTTTAGCAAATGCCCAGACTCATGGAGAGAATGGCCGCTGGGGCATATTTCCGAGGAGGAAGTGGCTGCGTGCTCTGACCCGGTAGCAGTTCTTCCTGATGATCCTGGCCACGTACCCTGGTTTTTCCCTCATGAGATCAGGCAGCGAAGCCGTGGAAGCTGGTAACCGGGTGACAGACTTCAAGAGC---CGCTCAGGTTTACCCCACATCCCTGAGACCTCAAAGCTTTTTCTAAAGTCTAATCCTGGGAAACAATTTCATTATTCCAGAAGATACCCTTGTTGGCACTTGGAGGAAACAGAAAAAAATCTTAAACCTCATAGAAGCATGACTGGAGCTGATTTCTGTCTGATTTCAGGGCTGCACCCCATCCCCTTCTTCATATTTGAATTTCAACTTTTCAGATCTGTTTTACTGCTTCCTAAT
>gene=chr10_2946346-2947346; species=hg19
TGGGGATTCACTGCGGCTTATCTGACTCTATTTCCGAGCTCCCTCTGGTAGACCAGGACTGTGCCAGTGTAACACAGAGGTCTGTTTATTCCCTCACCCAAGCAGCCAACACCAAAGTGTGGAGAGAAATGCAGAAGGCGGTCTCTGCGCCCCGAGAAACCCCATCTAATACAGGTCTGTCCCGCTGCAGACCCACCCAGCTACCTGTTTGAAAACAGGGTACACAGGCAATGAGTTTACAACTTGTTTATTGAATAAACAACCATAAATGCAACAAAACACCAGGGGCCTGATATCCTCTTCACATTGTTATAAACCTCCGTCTTTGTGTTTTTTGTTTCCATTCCTATTCTTAGTTTTATTGTCCTTTCTAGAGTTGGAATGAACCCCAGAGGACCCCTTGGTTTTAACTAAAATTCTCTCTCTACTTCTATAACACTTAAGCTAAACAGAGAAAATAATAGGAAATGATACTCACATTTTCCATGTCTACTCCAAGA
>gene=chr10_2946346-2947346; species=bosTau
------------------------------------------------------------------------------------------------CCCATGCAGCCATCAGCAGAG-CCTGAGAGACAGACAGGAGACGGTCCTGAC-CCATGAGAAGCCCACCCTCCTTTCATTGTTCCCCAGGGCACCCCCCCTCAGCCACCTGTATACAAAGG-GCTACA-GGACTATAAGCTCCCAAATTGCTTATTGAATAAATTATCATAAAAGCAACAGAACATCAGGAGCCTAACATCCTCTTTACATTGTTGTAAATCGTTATCTTTGTGCTTA-TGTTTCTGTTCCCACTCTTAGTTTTATtgCCCTTTTTAGAGTTAGAAGGGACCCCAGAGGAAAACT-TGATTTTACAAAAATCCACTCTCCACTTCCATAACACTCCAGCTAAACAGAATAAATAATAGAAAATATGACTCACAGATGCCGTATCTCCTTCAAGG
>gene=chr10_2946346-2947346; species=calJac
--------------------------------------------------------------------------------------------------------------------------------------------------------------------------------------------------------------------------------------------------------------------------------------------------------------------------------------------------------------------------------------------------------------------------------------------------------------------------------------------------------------------
>gene=chr10_2946346-2947346; species=canFam
----------------------------------------------------------------------------------------------------------------------------------------------------------------------------------------------ACCAACCAAACCACCTGCGCGTA--------------ACCACG-GCTCCCTAACCGTTTATTGAATCAACCATCGCAAAAGTGACAGAACGCCAGGGGCCAGATGCCTTCTTCACATCATCCTAAATCTCTGTCTTTGC-------------ATCCCGACTCTTCGTTTTATGATTCTTTTCAGAGTAGGAAGGGACCCCAGAGGGCACCC-TGGTTGCACTATGATTCACTCTCTGGTTTCAGAAGACCTGCACTAAACAGAGGCAACGCCAGGCCATGTGACACGCGAGCGCCGCATCTGCTCTGGGG
>gene=chr10_2946346-2947346; species=equCab
TGGGGGATCAATGCGGCTTATCTGACTCC------AAGCCCTCTGC-AGATACCAGGATGGGGCTGGTGTGATGT--GGACC-ATTCAGTCTCTC-CCCGTGATGCCACCATCGCAG-ACTGAGAGACATGCACGGGGT-GTCTTTG--CCATCAGAAGCCCCCCCTGCTCTGCAT-CCCTCCAGTGTGTCCCCGCTCAGCCCCCTGTGCCTACCCG-GCTGCATGGTCTACTAGCTCCCAAC--GTTTATTGGATAAACCACCCCAACAGAAACAGGGCGCCAGGGACCTGACACCCTCTCCACATTTTTAGAAATGGCCGTCCTTGCTTTTC-TGTTTCGGTTCCTATTCTCAGTTTTATTATCCTttttagagttggaagggaccccagaggacacct-TGGTTTTACTAAAATTCACTCTCTACTCCGATAACACTGGGGTTGAACAGAGACA----------ATATTACTGACATCTACTGCGTCTACTCCCCGG
>gene=chr10_2946346-2947346; species=gorGor
TGGGGACTCACTGCGGCTTATCTGACTCTATTTCCGAGCTCCCTCTGGTAGACCAGGACTGTGCCAGTGTAACACACAGGTCTGTTTATTCCCTCACCCAAGCAGCCAACACCAAAGTGC-GAGAGAAATGCAGAAGGCGGTCTCTGCGCCCCGAGAAACCCCA-CTAATACGGGTCTGTCCCGCTGCGGACCCACTCAGCTACCTGTTTGAAAACAGGCTACACAGGCAATGAGTTTACAACTTGTTTATTGAATAAACAACCATAAACGCAACCAAACACCAGGGGCCTGATATCCTCTTCACATTGTTATAAACCTCC-TCTTTGTGTTTTTTGTTTCCATTCCTATTCTTAGTTTTATTATCCTTTCTAGAGTTGGAATGGACCCCAGAGGACCCCTTGGTTTTAACTAAAATTCTCTCTCTACTTCTACAACACTTAAGCTAAACAGAGAAAATAATAGGAAATGATACTCACATTTTCCATG-CTACTCCAAGA
>gene=chr10_2946346-2947346; species=panTro
-GGGAATTCACTGCGGCTTATCTGACTCTATTTCCGAGCTCGCTCTGGTAGACCAGGACTGTGCCAGTGTAACACACAGGTCTGTTTATTCCCTCACCCAAGCAGCCAACACAAAAGTGCGGGGAGAAATGCAGAAGGCAGTCTCTGCGCCCCGAGAAACCCCATCTAATACGGGTCTGTCCCGCTGCGGACCCACTCAGCTACCTGTTTGAAAACAGGCTATGCAGGCAATGAGTTTACAACTTGTTTATTGAATAAACAACCATAAACGCAACCAAACACCAGAGGCCTGATATCCTCTTCACATTGTTATAAACCTCCGTCTTTGTGTTTTTTGTTTCCATTCCTATTCTTAGTTTTATTATCCTTTCTAGAGTGGGAATGAACCCCAGAGGACACCTTGGTTTTAACTAAAATTCTCTCTCTACTTCTATAACGCTTAAGCTAAACAGAGAAAATAATAGGAAATGAAACTCACATTTTCCATGTCTACTCCAAGA
>gene=chr10_2946346-2947346; species=papHam
TGGGGATTCACTGTGGCTTATCTGACCCTATTTCTGAGCTCCCTCTGGTAGACCAGGACTGTGCCAGTGTAGCAC--AGGTCTGTTTATTCCCTCACCCAGGCAGCCAACACCAAAGTGTGGAGAGAAACGCAAAAGGCAGTGTCTGCACCCCAAGAAACCCCATCTAATACAGGTCTGTCCAGCTGTGGACCCACTCAGCTACCTGTTTGAAAACGGGCTACATGGACAATGAGTTTACAACTTGTTTATTGAATAAACAACCATAAATGCAACAAAACACCAGGGGCCTGATATCCTCTTTACATTGTTATAAACCTCCATCTTTGTGTTTTTTGTTTCTGTTCCTATTCTTAGTTTTATTATTCTTTCCAGAGTTGGAATGAACCCCAGAGAACACCTTGGTTTTAACTAAAATTCTCTCTCTACTTCCATAACGCTTAAGTGAAACAGAGAAAATAATAGGAAATGATACTCACATTTTCCACGTCTACTCCAAGA
>gene=chr10_2946346-2947346; species=ponAbe
-----------------------------------------------------------------------------------------------------------------------------------------------------------------------------------------------------------------------------------------------------------------------------------------------------------------------------------------------------------------------------------------------------------------TGGTTTTAGCTAAAA-TCTCTCTCTACTTCTATAACGC-TGAGCTAAACAGAGAAAATAATAGGAAATGATACTCACATTTTCCATGTCTACTCCAAGA
>gene=chr10_2946346-2947346; species=rheMac
TGGGGATTCACTGTGGCTTATCTGACTCTATTTCTGAGCTCCCTCTGGTAGACCAGGACTGTGCCAGTGTAACAC--AGGTCTGTTTATTCCCTCACCCAAGCAGCCAACACCAAAGTGTGGAGAGAAATGCAAAAGGCAGTGTCTGCACCCCAAGAAACCCCATCTAATACAGGTCTGTCCCACTGTGGACCCACTCAGCTACCTGTTTGAAAACAGGCTACATGGACAATGAGTTTACAACTTGTTTATTGAATAAACAACCATAAATGCAACAAAACACCAGGGGCCTGATATCCTCTTTACATTGTTATAAACCTCCATCTTTGTGTTTTTTGTTTCTGTTCCTATTCTTAGTTTTATTATTCCTTCCAGAGTTGGAATGAACCCTAGAGAACACCTTGGTTTTAACTAAAATTCTCTCTCTACTTCCATAACGCTTAAGTTAAACAGAGAAAATAACAGGAAATGATACTCACATTTTCCACGTCTACTCCAAGA
>gene=chr10_3502479-3503479; species=hg19
GATAGACTATCTGATCAAGTGGAGATACTGCATTAGGTTTCATAAAAATTAGGCAGGAGACTTAGAAAACTTCAACAATGCTCTTCCGGTTCTAATTTCCCATTCTATTGGACATTGATAGAAATCTGTTGTAGCACATACTCATTATTTCCGGAGAGAATAAAGAAATGTTCACTGAAAGGGAGGTATATGATGACGTCTTGGTTATTCACAGGTAATAGCTTCAGATTCACAAACACTCAGGCCCTGGCTCTGCTTACTTAGCTGATGATAAGTTAACTGTTGTTGTATCCAGTGATTACATAAACTGGAAAGGGCCCTATTATGATCAAATATACCCAGAGACATGAGTTGAATGTGATTTTAATATTCTGGCATAATATTACATTTCTGAATTTGAAAGTACCGTGCATGATTACACCACTTCACTTTTATTGAAGAAGGATAATTTGCTTCAGATTAAAGTCCAAACAATGAAATTGCTTATGGAAAAATGACCT
>gene=chr10_3502479-3503479; species=bosTau
--------------------------------------------------------------------------------------------------------------------------------------------------------------------------------------------------------------------------------------------------------------------------------------------------------------------------------------------------------------------------------------------------------------------------------------------------------------------------------------------------------------------
>gene=chr10_3502479-3503479; species=calJac
GGTAGGCTATCTGATCAAGTGGAGATACTGCATTAGGTTTAACAAAAATTAGGCAGGAGACTTAGAAAACTTCCACATCTCTCTTCCAGTTCTAATTTCCCATTCCATCTGACACTGATAGAAATCTGTTATGGTGCATACTCCTTATTTCTGGAGACAGCGAAGAATGGTCCAATGAAAGAGAG---TATGGTGAGGTCTTGGTTCTTCACAGCTAATGGCTCCAGATTCACAAACACTCAGG-CCTGGCTCTGCTTACTTAGCTGATAATAAGTTCACTGTTGTTTCATCCAGCGATTACATACACTGGAAAGGGCCCTGTTATAATCAAATGCACCCAGAGACATGAGTTGAATGTGATTTTAATATTCTGGCATAATATTATATTTCTGACTTTGAAGGTACCCTGCATGATTATACCACTTCACTTTTATTGAAGAAGGATAATTTGCTTCAGATTAAAGTCAAAACAATGAAATTGCTTATGGAAAAATGACCT
>gene=chr10_3502479-3503479; species=canFam
GATAGGTGATCTGATCAAGTGGAGGTATTGCATTAAGCTCAACAAAGATTAGACAGCAGACTTGGAAAACCATAGCATCTTCTTTCCAGTTCTCATTTCCCATAGAAGGTAACACTGATAGGAATCTGTTGTGGTGAATGTTCATCATTTCTGGAAACAC---AGGAGCATTCATGGAAAGACACCTGTAGGCTGAGGTCTTAGCTCCTATTAAGTAATAGCCTCAGATTTGCAAACACACAGGCTCTGGTTCTGCTTTCTTAGCTGGGCATGTGTTCACAGGTGTCTTATCTAGT--GCTTATAGGCCAGAAAGGGCCACATTCTAGGCAAATATCAA--GAGATATGAGCTGAATGTGGTTTTAATATGCTGGCATCATGTGATATCACTGACTTTGGAAGTACCCTGCATGATCCAAC----------TTACTGAAGAAGGATCATTTGCTCCAGAGAAAAGTCAAAACAGTAAAACTGCTTGAGGAAAAATGACCT
>gene=chr10_3502479-3503479; species=equCab
gatagactatctgatcaaatggagatgctgcatTCCATCTGATAAAAATTAGACAGTAAACTTAGAAAACTTGAGCATCTTCCTTCCAGTTCTTATTTCCCATTCAACATGACATTGATAGAAATCTGTTGTGGTGAATGCTTATTATTCCTGGAGATGCTAAACGAGTGTTCATTGAAAGAGAGATGCATGCTGAGGTTTTAGTTACTGGCAGGTAACAGCTTCTGATTTATAAATACGCAGGTCCTGGCTCTGTTTTCTTAGCTGATGATAAGCTCACAGTTGTCTTATCTAGTGATTATATAAACTGAAAAGGGCCATGTTACAGCCAAATACACCAAGAGACATGAGTTGAACGCTATTTTAATATGCTTGCGTAATAGGATATTTCTGACTTTGAAAGTACCCCACATGTTTAAACCTCTTTACTTTTACTGAAGAAGGATAATTTGCTTCAGATTAAAGTC-AAACAATGAAACTGCTTGTGGAAAAATGACCT
>gene=chr10_3502479-3503479; species=gorGor
GATAGACTATCTGATCAAGTGGAGATACTGCATTAGATTTAATAAAAATTAGGCAGGAGACTTAGAAAACTTTAACAATGCTCTTCCGGTTCTAATTTCCCATTCTATTGGACATTGATAGAAATCTGTTGTAGCACATACTCATTATTTCCGGAGACAATAAAGAAATGTTCACTGAAAGGGAGGTATATGGTGAGGTCTTGGTTATTCACAGGTAATAGCTTCAGATTCACAAACACTCAGGCCCTGGCTCTGCTTACTTAGCTGATGATAAGTTCACTGTTGTTGTATCCAGTGATTACATAAACT-GAAAGGGCCCTATTATGATCAAATATACCCAGAGACATGAGTTGAATGTGATTTTAATATTCTGGCGTAATATTACATTTCTGACTTTGAAAGTACTGTGCATGATTACACCACTTCACTTTTATTGAAGAAGGATAATTTACTTCAGATTAAAGTCAAAACAATGAAATTGCTTATGGAAAAATGACCT
>gene=chr10_3502479-3503479; species=panTro
GATAGACTATCTGATCAAGTGGAGATACTGCATTAGGTTTAATAAAAATTAGGCAGGAGACTTAGAAAACTTTAACAATGCTCTTCCGGTTCTAATTTCCCATTCTATTGGACATTGATAGAAATCTGTTGTAGCACATACTCATTATTTCCGGAGAGAATAAAGAAATGTTCACTGAAAGGGAGGTATATGATGACGTCTTGGTTATTCACAGGTAATAGCTTCAGATTCACAAACACTCAGGCCCTGGCTCTGCTTACTTAGCTGATGATAAGTTAACTGTTGTTGTATCCAGTGATTACATAAACTGGAAAGGGCCCTATTATGATCAAATATACCCAGAGACATGAGTTGAATGTGATTTTAATATTCTGGCATAATATTACATTTCTGACTTTGAAAGTACCGTGCATGATTACACCACTTCACTTTTATCGAAGAAGGATAATTTGCTTCAGATTAAAGTCAAAACAATGAAATTGCTTATGGAAAAATGACCT
>gene=chr10_3502479-3503479; species=papHam
GATAGACTATCTGATCAAGTGGAGATACTGCATTAGGTTTAATAAAAATTAGGCAGGAGACTTAGAAAACTTTAACCTTGCTCTTCTGGTTCTAATTTCCCATTCTATTGGACATTGATAGAAATCTGTTGTAGTGCATACTCATTATTTCCGGAGACAATAAAGAAATTTTCCCTGAAAGGGAGGTAGATGGTGAGGTCTTGGTTATTCACAGGTAATAGCTTCAGATTCACAAACACTCAAGCCCTGACTCTGCTTACTTAGCTGATAATAAGTTCACTGTTGTTTTATCCAGTGATTACATAAACTGGAAAGGGCCCTATTATAATCAAATATACCCAGAGACATGAGTTGAATATGATTTTAATATTCTGGCATAATATTATATTTCTGACTTTGAAAGTACCCTGCATGATTACACCACTTCACTTTTATTGAAGAAGGATAATTTGCTTCAGATTAAAGTCAAAACAATGAAATTGCTTATGGAAAAATGACCT
>gene=chr10_3502479-3503479; species=ponAbe
GATAGACTATCTGATCAAGTGGAGATACTGCATTAGGTTTAATAAAAATTAGGCAGGAGACCTAGAAAACTTTAACAACGCTTTTCCGGTTTTAATTTCCCATTCTATTGGACATTGATATAAATCTGTTGTAGCGCATACTCATTATTTCCGGAGACAATAAAGAAATGTTCACTGAAAGGGAGGTATATGGCGAGGTCTTGGTTATTCACAGGTAATAGCTTCAGATTCACAAACACTCAGGCCCTGGTTCTGCTTACTTAGCTGATAATAAGTTCACGGTTGTTGTATCCAGTGATTACATAAACTGGAAAGGGCCCTATTATGATCAAATACACCCAGAGACATGAGTTGAATGTGATTTTAATATTCTGGCATAATATTATATTTCTGACTTTGAAAGTACCCTGCATGATTACAGCACTTCACTTTTATTGAAGAAGGATAATTTGCTTCAGATTAAAGTCAAAACAATGAAATTGCTTATGGAAAAATGACCT
>gene=chr10_3502479-3503479; species=rheMac
GATAGACTATCTGATCAAGTGGAGATGCTGCATTAGGCTTAATAAAAATTAGGCAGGAGACTTAGAAAACTTTAACCTTGCTCTTCTGGTTCTAATTTCCCATTCTATTGGACATTGATAGACATCTGTTGTAGTGCATACTCATTATTTCCGGAGACAATAAAGAAATGTTCCCTGAAAGGGAGGTAGATGGTGAGGTCTTGGTTATTCCCAGGTAATAGCTTCAGATTCACAAACACTCAAGCCCTGACTCTGCTTACTTAGCTGATAATAAGTTCACTGTTGTTTTATCCAGTGATTACATAAACTGGAAAGGGCCCTATTATAATCAAATATACCCAGAGACATGAGTTGAATATGATTTTAATATTCTGGCATAATATTATATTTCTGACTTTGAAAGTACCCTGCATGATTACACCACTTCACTTTTATTGAAGAAGGATAATTTGCTTCAGATTAAAGTCAAAACAATGAAATTGCTTATGGAAAAATGACCT
>gene=chr10_3878466-3879466; species=hg19
CCCACTCTAAAAGAACTCAGTCTCACCCTGACCAAATAAGGCATTCATAATGCAACACTTCTGTAATACTTATATTCACACTGAAATAAAGCTTTCATTTGAGAGCCATCTTACATACACACTCATATGTTATTTGTTAATATTATTTGTATTTTTAACTGTCAAGCTAAGTAATTTAGTGCTCTTTTCTTCCCCCAGCAAAATAATACACTCACAAGACACACACATAGGCACAAATCTCACATGTAATTGAACATTTCTCTACCATTTTTGACAATGTACCAACCGTGTTTCAGCCACATGGAGTTAATGGAAGCACTGAGTTGCCAACCCAACTATTTCTAGTATTTATTGAGGGCGACACTTCCTCGGAGATGGGAAggactctcaagtcaaggacttggttcagatccccgcttcaccagttcatacttcagttccctgtgcctcagtttacttatgcaagatatggcacctacctcctgtgtttcttgtaagga
>gene=chr10_3878466-3879466; species=bosTau
GCCCTTCTCGGTGAACCCAGTGTTACCAAGAACAAGTAAGGCCTTCACGATGTAGCCATTCCACATTCTTTATGCTTCCACAGAAATTAAACCCTGGTTCGAATGTTTTCCTACATACATGCTTATG-ATCACTTGTTAT-----TTTACATTTTTAATGTTCAGTGTAAATAATTTGGTATTTTTTTCCTCCCCCAACAAAATAAGGCCTGTGT-----AGACACATATGCACAAATC-------AGAGCAAAT------CAGACATGACTGACAGGTCATCAATCTCGCTTTAGCCACCTGGTACTAAATACAGGAGGAAGCTGACAAT-CAACTATTTCTTCTCTTTCTTGAGAGCCACCTTTCCATAGAGAAGGGACAGACTTTTAAGCCCAGAAGTTGTTTCTGAGTCCTGCCTCAGCAGTCTTTGGttaatctctctgcgtctcagtgtatttatccaggatgtggtacctatctcagagggttcttgcaagga
>gene=chr10_3878466-3879466; species=calJac
CCCACTCTAAAAGAACTCAGAATCACCCCGACCAAATAAGGCATTAATAATCCAGCACTTCTGCAATACTTAAGTTCACACTGAAATAAAGCTTTCATTGGAGAGCTGTCCTCCATACACACTCTTTTGTCATTTGTTAGTATTATTTGTAGTTTTAACTGTCAAGCTAAGTAATTCAGTGCTCTTTTCTTCCCCCAACAAAATAATACACTCACAAGACACACACATATGCACAAATCTCACATGTAATCAAACATTTCTCT-CCTTCTTTGACAAATGGTCAACCGTGTTTCAGCCATATTGAGTTAATTGAAGCACTAAGTTGCCAACCCAACATTTTCCAGCATTTGCTGAGGGTGACAATTCCTAGGAGAAGGGAACACCTGTCTAGTAAAGGgcttggttcgaatccctgcttcaccaattcaaacctcagttctctgtgtctcagttcactaatgcaattgatggcacgtacctcctagatttcttgaaagga
>gene=chr10_3878466-3879466; species=canFam
GCCACTCTCCTAGGA-CCAGGCTTACC-AGACCAAGTCAGGCTTTCATGATGCGTCAGCTCCGTCATGTTCGTACTGAGGCGGAAATCAAACCTTCATATGAATGTTATCTTACATACATACTTAT--GTTATTTGCTATTGTTGTTTGCAGTTTTACCAGCCAGCCTAAATAACCTGGTATTCTGTT-TTCCCCCAACAAAATAATGCACTTAT-----AGCTGTA--TGCACAAGCCTCACGTGCACTCAAATTTTTCCTTGACATGATTGACAAATCACCAATCCTGCTTTAAGTGCTTGGAGTTAATG-AACTCAGAAGCTGCCAATCCGACCATTTCTACTATTTGTCAAGAGCCACCCTCATGTGGAGAAGGGAAGGA-TCTCAGGCTAAGAAGATGTTCCCGATCCCTGCTCCACCAGTTACtacttcatcgctctgtgcctcagtttacttgtccaagatatggtgccttcctcccggggttctggtgagga
>gene=chr10_3878466-3879466; species=equCab
GACGCTCTCAGAGAACCCAGTCTTGCCGGGACCACATAAGACCTTCATGATATATCAGTTCCATGTGGTTTATATTCATGTGGAGATTGGACTCCCACTGCAGTGTTGTCTTCCATATACACCGACA-----TCTGTTAACACTGTTCGTACTTTTAATGGTCAACCTAAATAGTTTGGTACTCTTTTCCTCCCCTGGCAAAATAATGCACACAC-----AGACACATTTGCCCAAATCTAACATGGAACTGAATTCTTCCTTGATGTGATTGACAAATCACCAATCCTATTTTAGTCATACGGAGTGAAAATATGTAATAAGCTGCCAACCCAACTCTTCCTACTGTTTGTCAAGGGCCACCCTTCCATGGAGAAGCGAGGGACTCTCAAGTCAAGAAATTGTTCCA-ATTCCTGCTTCACCAGTTTtcacttgatctcttcgtgtctcagtttacctatccaggatctggtacctacctcctagagttcttgcaagga
>gene=chr10_3878466-3879466; species=gorGor
CCCACTCTAAAAGAACTCAGTCTCACCCTGACCAAATAAGGCATTCATAATGCAACACTTCTATAATACTTATATTCACACTGAAATAAAGCTT-CATTTGAGAGCCATCTTACATACACACTCATATGTTATTTGTTAATATTATTTGTATTTTTAACTGTCAAGCGAAGTA-TTTAGTGCTCTTTTCTTCCCCCAGCAACATAATACACTCACAAGACACACACATAGGCACAAATCTCACATGTAATTGAACATTTCTCTACCGTTTTTGACAATTTACCAACCGTGTTTCAGCCACATGGAGTTAATGGAAGCACTGA-TTGCCAACCCAACTATTTCTAGTATTTATTGAGGGTGACACTTCCTCGGAGATGGGAAggactctcaagtcaagggcttggttcagatccgcgcttcaccagttcatacttcagttccctgtgcctcagtttacttatgcaagatatggcacctacctcctgtatttcttgtaagga
>gene=chr10_3878466-3879466; species=panTro
CCCACTCTAAAAGAACTCAGTCTCACCCTGACCAAATAAGGCATTCATAATGCAACACTTCTATAATACTTATATTCACACTGAAATAAAGCTTTCATTTGAGAGCCATCTTACATACACACTCATATATTATTTGTTAATATTATTTGTATTTTTAACTGTCAAGCTAAGTAATTTAGTGCTCTTTTCTTCCCCCAGCAAAATAATACACTCACAAGACACACACATAGGCACAAATCTCACATGTAATTGAACATTTCTCTACCGTTTTTGACAATTTACCAACCGTGTTTCAGCCACATGGAGTTAATGGAAGCACTGAGTTGCCAACCCAACTATTTCTAGTATTTATTGAGAGCGACACTTCCTCGGAGATGGGAAggactctcaagtcaagggcttggttcagatccccgcttcaccacttcatacttcagttccctgtgcctcagtttacttatgcaagatatggcacctgcctcctatatttcttgtaagga
>gene=chr10_3878466-3879466; species=papHam
CCCACTGTAAAAGAACTCAGTCTCACCCTGACCAAATAAGGCATTCATAATGCAACATTTCTATAATACTTAAGTTCATACTGAAATAAATCTTTCCTTTGAGAGCCGTCTTACATACACACTCATTTGTTATTTGTTAATATTATTTGTATTTTTAACTGTCAAGCTAAGTAATTTAGTGCTCTTTTCTTCCCGCAACAAAATAATACACTCACAAGACACACACATATGCACAAGTCTCACATGTAATTGACCATTTCTCTACCTTCTTTGACGATTTGCCAACCCTGTTTCAGCCACAGGGAGTTAATGGAAGCACTAAGTTGCCAACCCAACTGTTTCCAGTATTTGTTGAGGGCGACACTTCCTCGGAGAAGGGAAACACTCTCAAGTCAAGGGCTTGGTTCGGATCCCTGCTTCACCTGTTCAtacttcagttccctgtgcctcagtttacttacacaagatatggcacctacctcctggatttcttgtaagga
>gene=chr10_3878466-3879466; species=ponAbe
CCCACTCTAAAAGAACTCAGTCTCACCCTGACGAAATAAGGCATTCATAATGCAACACTTCTATAACACTTATATTCACACTGAAATAAAGCTTTCATTTGAGAGCCATCTTACATACACACTCATATGTTATTGGTTAATATTATTTGTATTTTTAACTGTCAAGCTAAGTAATTTAGTGCTCTTTTCTTCTCCCAGCAAAGTAATACGCTCACAAGACACACACATATGCACAAATCTCACATGTAATTGAACATTTCTCTACCTTTTTTGATAATTTGCCAACTGCGTTTCAGCCACATGGAGTTGATGGAAGCACTGAGTTGCCAACCCAACTATTTCTAGTATTTGTTGAGGGCGACACTTCCTTGGAGAAGGGAAAGACT-----GTCAAGGGCTTGGTTCGGATCTCCGCTTCACCAGTTCAtacttcagttccctgtgcctcagtttacttatgcaagatatggcacctacctcctgtatttcttgtaag--
>gene=chr10_3878466-3879466; species=rheMac
CCCACTCTAAAAGAACTCAGTCTCACCCTGACCAAATAAGGCATTCATAATGCAACATTTCTATAATACTTATGTTCACACTGAAATAAATCTTTCCTTTGAGAGCCGTCTTACATACACACTCATTTGTTATTTGTTAATATTATTTGTATTTTTAACTGTCAAGCTAAGTAATTTAGTGCTCTTTTCTTCCCCCAACAAAATAATACACTCACAAGACACACACATATGCACAAGTCTCACATGTAATTGACCATTTCTCTACCTTCTTTGACGATTTGCCAACCCTGTTTCAGCCACAGGGAGTTAATGGAAGCACTAAGTTGCCAACTCAACTGTTTCCAGTATTTGTTGAGGGTGACACTTCCTCGGAGAAGGGAAACACTCTCAAGTCAAGGGCTTGGTTCAGATCCCTGCTTCACCTGTTCAtacttcagttccctgtgcctcagtttacttacacaagatatggcacctacctcctagatttcttgtaagga
>gene=chr10_3914354-3915354; species=hg19
CAAAAGTCCTCTGGTTAGGAATGCTTTCTTAGTGGTTCTTTTATCATTGACTATTTATTGAAAAGTAACCAGAGAATTGCAGAAATAGAAAGCTGAAAGGGATTTCCTCCCCAGAAGTTTTCAAGGTTGTTCTTGACTGTTGTAAACAAGGAAGCCAATACTTTAAAGAAGGCATTTGAAGAAGTTTAGGTGAGGTGAGCAGAGCTGTTCTCATGAGGGAAAGAGGCAGCCTCTCTGGAGCCACTCCCCAGAGGTCCCCCACGCCTGAAAAGGAATTTGAAGACTAAGGATCTAGTCTAAACTCCTCATTCGAAATGCTTATTTATTACCCTCTTAGGGGATCTTAAAAAATGACAGAATTCCAAATTTAAACAGAAAAAAGCACTATTCTAGAGTTTTTAAAACGCCAGGATACATAGTCCTATACTAACATGAAATATTTACTTACCAAAATCTTTTAAGAATCTGGGAACCAACAGTTTAGGAGAAGCATGGCTCTC
>gene=chr10_3914354-3915354; species=bosTau
----------------------------------------------------------------------------------------------------------------------------------------------------------------------------------------------------------------------------------------------------------------------------------------------------------------------------------------------------------aaaaGTGACAAAATTCCAAATTAAAAA--AATCAT----TATTCTAGAGTTTAAAAAATGCCAGGATATACAGGAGTGCTTGAACATGAA-------CTT---AAATTCTC-TAAGACT-TGGGGAACAACAGTTTAGGAGAAACACAGCTCTT
>gene=chr10_3914354-3915354; species=calJac
CACAAGGCCTCTGGTCAGGAGCGTTTGCTTAGTGGTTCTTTTATCTTTCACTATTTATTGAAAATTAACCAGAAAATCACAGAAATAGAAAGCTGAAAGGGATTTCCTTTCCAGAGGATTTCAAGGTTGTT-TCGATTTTTGCAAGCAATGGAGCCAATGCTTTAGAGCAAGCATTTGAAGGAGTTTAGATGAGGGGAGCAGGGCTGTTCTCTTGAGGGAGGGAGGCAGCCTCCTTAGAGCCCCCCCCCAGGAGGCCCCCACACCTGAAACAGAATTTGAAGACTGAGGATCTAGTCTAAACTCCTCATTCAAAATGTTTATTTATTTCCCTCTTAGGGAATCTTAAAAAATGACAAAATTCCAAATTTAAATGGAAAAAAACATTATTCTAGAGTTTTTAAAACACCAGGATATGTAGTCCTTGGTTAACATGAAGTATTCACTTACCAAAATCTTTTAAGAATCCGGGAACTAACAATTTAGGAGAAGCGTGGCTCTC
>gene=chr10_3914354-3915354; species=canFam
T---------------AAAAACACTTTTTTAGTGGTTGTTCTGTAATTCTGTATTTATTGAGAAGTAACCAGAGAATCACAGAAGGCTAAAGCTGGAAGGAATTTTCTGTCTGGTGGTTTTCGAGCTCATTTTATTTTTCTGTGAGC-------------CTCAGAGACAATCCTTCAAGG--A---AAGGAAGG----------------------------------------AGGTGTCACCCCCTCGCCCTCC-CCTTCCCTGAAACATAAGTTGAAAACCAATG------TCCAAAGTGCTTCTCTAAAATCTTCATTAGCTGCCCTCTT-AGGGATCTTCAAAAATGAAAGCATTCCAAATTAAAAAAAAAGTAT----TATCTTAGGGTTTTAAAAGTGCCAGGATACATGGTAGTGTTTGCCCATGAAGTACTTATTTGCCCAGATCTC--GAGAAT-CGGGAACTAGCAGTTTAGGAGGAAGGTGACCCAG
>gene=chr10_3914354-3915354; species=equCab
TGAAGGTGTTCTGATGAAGAACACTTTCTTAGTGGTTATTTTATAACTCCATCTTCATTGAAAAGTAACCAGAGAGTCACAGAAATATAAAGCTGGGAGGAATTTCTTGTGTGGTACGTCTTAAGGTGTTTTTATTTTTTTGTAAGCAGTGCTGTCACTGCTTCCACAAAAACCTTTGAAGAAATTTAGGGGAGG--------------------------AGG-----------GGGCGCTACCCGCCAGTCCTCCTCCCTTCATGAAACATAATTTTAAAACCAATGATC--CTCCCAACTCCTCATATAAAATGTTTATATGTTGTCCTCTTCAGTGAGTTTCAAAAATGACAGAATTCCATATTAAAAAAAAAGCAT----CCTCCTCTAGTTTTAAAAATGCCAGGATACATAGTAGTGTTTTAAAATGAACTATTCACTTGCCAAAGTCTC-TAAGAAT-TGGGGACTACAAATTTAGGCGAACTCTGACTCTA
>gene=chr10_3914354-3915354; species=gorGor
CAAAAGTCCTCTGGTTAGGAATGCTTTCTTAGTGGTTCTTTTATCATTGACTATTTATTGAAAAGTAACCAGAGAATTGCAGAAATAGAAAGCTGAAAGGGATTTCCTCCCTAGAAGTTTTCAAGGTTGTTCTTGACTGTTGTAAACAAGGAAGCCAATACTTTAAAGAAGGCATTTGAAGAAGTTTAGGTGAGGGGAGC-GAGCTGTTCTCATGAGGGAAAGAGGCAGCCTCTCTGGAGCCACTCCCCAGCGGTCCCCCACGCCTGAAACAGA-TTTGAAGACTAAGGATCTAGTCTAAACTCCTCATTCGAAATGCTTATTTGTTACCCTCTTAGGGGATCTTAAAAAATGACAGAATTCCAAATTTAAACAGAAAAAAGCACTATTCTAGAGTTTTTAAAACGCCAGGATATGTAGTCCTATACTAACATGAAATATTTACTTACCAAAATCTTTTAAGAATCTGGGAACCAA-AGTTTAGGAGAAGCATGGCTCTC
>gene=chr10_3914354-3915354; species=panTro
CAAAAGTCCTCTGGTTAGGAATGCTTTCTTAGTGGTTCTTTTATCATTGACTATTTATTGAAAAGTAACCAGAGAATTGCAGAAATAGAAAGCTGAAAGGGATTTCCTCCCCAGAAGTTTTCAAGGTTGTTTTTGACTGTTGTAAACA---AAGCTAATACTTTAAAGAAGGCATTTGAAGAAGTTTAGGTGAGGGGAGCAGAGCTGTTCTCATGAGGGAAGGAGGCAGCCTCTCTGGAGCCACTCCCCAGAGGTCCCCCACGCCTGAAACAGAATTTGAAGACTAAGGATCTAGTCTAAACTCCTCATTCGAAATGCTTATTTGTTACCCTCTTAGGGGATCTTAAAAAATGACAGAATTCCAAATTTAAACAGAAAAAAGCACTATTATAGAGTTTTTAAAACGCCAGGATACGTAGTCCTATACTAACATGAAATATTTACTTACCAAAATCTTTTAAGAATCTGGGAACCAACAGTTTAGGAGAAGCATGGCTCTC
>gene=chr10_3914354-3915354; species=papHam
CACAAGTCCTCTGGTTGGGAATGCTTTCTTAGTAGTTCTTTTATCATTTACTATTCCTTGAAAAGTAACCAGAGAATCGCAGAAATAGAAAGCTGAAAGGGATTTCCTCTCCAGAAGTGTTCAAGGGTGTTGTCGATTGTTGTGAGCGATGAAGCCAAAACTTTAACGAAAGCATTTGAAGAAGTTTAGACGAGGGGAGCAGAGCTGTTCTCACGAGGGAAGGAGGCAGCCTCACTAGAGCCATCCCCCAGGGGTCCCCCATGCCTGAAACAGAATTTGAAGACTAAGGATCTAGTCTAAACTCCTCATTCAAAATGTTTATTTGTTACCTTCTGAGGGGATCTTAAAAAATGACAGAATTCCACATTTAAACAGAAAAAAGCACTATTCTAGAGTTTTTAAAAGGCCAGAATACATAGTCCTATATTAACATGAAATATTTACTTACCAAAATCTTTTAAGAATCCGGGAACCAACAGCTCAGGAGAAACATGGCTCTT
>gene=chr10_3914354-3915354; species=ponAbe
CAAAAGTCCTCTGGTTAGGAATGCTTTCTTAATGGTTCCTTTATCATTCACTATTTATTGAAAAGTAACCAGAGAGTCGCAGAAATAGAAAGCTGAAAGGGATTTCCTCTCCAGAAGTTTTCAAGGTTGTTCTTGACTGTTGTAAGCAATTAAGCCAATGCTTTAAAGAAGGCATTT---GAAGTTTAGGTGAGGGGAGCAGAGCTGTTCTCATGAGGGAAGGAAGCAGCCTCTCTGGAGCCACCCCCTAGAGGTTCCCCACGCCTGAAACAGAATTTGAAGACTAAGGATCTAGTCTAAACTCCTCATTCGAAATGCTTATTTGTCACCCTCTTAGGGGATCTTAAAAAATGACAGAATTCCAAATTTAAACAGAAAAAAGCACTATTCTAGAGTTTTTAAAACGCCAGGATACATAGTCCTATATTAACATGAAATATTTACTTACCAAAATCTTTTAAGAATCCGGGAACCAACAGTTTAGGAGAAGCATGGCTCTC
>gene=chr10_3914354-3915354; species=rheMac
CACAAGTCCTCTGGTTGGGAATGCTTTCTTAGTGGTTCTTTTATCATTTACTATTCCTTGAAAAGTAACCAGAGAATCGCAGAAATAGAAAGCTGAAAGGGATTTCCTCTCCAGAAGTTTTCAAGGGTGTTCTCGATTGTTGTGAGCAATGAAGCCAAAACTTTAACGAAAGCATTTGAAGAAGTTTAGATGAGGGGAGCAGAGCTGTTCTCATGAGGGAAGGCGGCAGCCTCACTAGAGCCATCCCCCAGGGGTCCCCCATGCCTGAAACAGAATTTGAAGACTAAGGATCTAGTCTAAACTCCTCATTCAAAATGTTTATTTGTTACCTTCTGAGGGGATCTTTAAAAATGACAGGATTCCAAATTTAAACAGAACAAAGCACTATTCTAGAGTTTTTAAAAGGCCAGAATACATAGTCCTATATTAACATGAAATATTTACTTACCAAAATCTTTTAAGAATCCGGGAACCAACAGCTTAGGAGAAACATGGCTCTT
>gene=chr10_4369346-4370346; species=hg19
TTTTTAGCCatttattaatattttattataaGTTTTTCTGAGATAATGTGAAAATTTTTAAGTATTTGATAACAGAAAATAGGGAAAGGATAGCTCGTTGTCCATTACAATTCTTCCATAGATACCTGGCCTCCCCTAGACATCTGATCTCTTTGGAACATAGTTTAAATCAAATATCCATTAACAGCAGAAAAAAAATGCAGATTCTACTTTCTAATCTCCTATAGTATCACAACCTAGCTACGTATGTCCAACAGAGAGAAAAGGCACATAGTGATTCTGCAGCTCCAGGATTAAGTGTGATAATTGACCACAGGTGCTCTTTTCCTTTTTGTACGTTTTTTGAACCTTTCTAAGAACAAGCGATCACATAGTTTGATTTTAATGTATTTTCATGCCATAATCTGACGGATTTTAAGCATTAAGATGTCAGAACTGCTAGATGAGAGAGGGACTGATTTTATTGCATTCCTAGGAAAAGATATATGCTTTATTTACTC
>gene=chr10_4369346-4370346; species=bosTau
TTTTCAGCCACTTATTATTAAATCTTTAAAAGTTTTTCAGAGGGAGCAGGAAAACATTTAAGTGTTTGATAACAGAAAACAGGGAAAGATGAGTTCATTGTCCACCCAAGTTCTCCCACAG------------------ACACCTGGTCTCTGCAGAACA--GTTGAATTCGAACATCCACTGACAACTGAAGAAAAGTGCGGCCTCTATCTCCTAACGTCTAGTTGTATCAAAACATAACCGTGTGTGTCTAACAGACAGAAAGG--GCATGGGGATG-TGCAGCCTCAGGATCGGACATG-----------------CTCTGATCCT--------TCTTCATGAGTCTTTCTAGGAATACGCGATCCCACACACTGGTTCTGCTGTATTTCCATGCCACAA------TAATTCTAAATAATAACATGTCAGAACTACTAGGTAAGAGGAGGATCTATCACGCTGTGTTCTTAGGGAAAGGT---AATTTTTTTTTTCA
>gene=chr10_4369346-4370346; species=calJac
TTTTCAGCCATTTGTTAATATTTTATTAAAAGTTTTTCTGAGGTAATGTGAAAATCTGTAAGTATTTCATAACAGGAAATAGGGAAAGGACAACTTATTGACCATTAAAATTCTTCCATAGATATCTGGCCTTCCCTAGACATCTGATCTCTTTGGAACACAGTTTAAATCAAATATCCATTAACAGCAGGAAAAAAATGCAGATTCTACTTTCTAATCTCCTGTTGTATCACAACATAGCTATGTGTGTCCAACAGAGAGAAAGGGCATGTAGAGATTCTGTAGCTCTAGGATTAAATGTGATAATTGACCACAGGTGCTCTTTTCTTTTTTGTACTTTTTCTGAACCTTTCTAAGAATGTGTGATCACATAGTTTGACTTTAATATATTTTCATGCCATAATCCAATGGATTTTAAGTATTAATATGTCAGAACTACTAGATGAGAGAGGGACTGATTTTATTGCATTCCTAGGAAAAGACAGATGCTTTTTTTACTC
>gene=chr10_4369346-4370346; species=canFam
TTTTCAGCCCTTAATTAATCTGTCATTAAAACTTTATCTGAGGCAATAGGAAAAGTTTTAAGCGTCCTATTACAAAAGATAAGGGAAGATGAACTCATTGTCCATTCAAGTTCTCCCACAGACAGCGGGGCTCCTATAGACATAGGGTCGCTGCAGAACATTCTTGAACTCAAATATACATTAACAACAGAAGAAAAATGCAGATTCTATTTTCTAATCTCCAATTGTATCAAAACACAACTACGCAGGTCCAATGGAAAGAACAG--GAGGAGGGATTCTCCAGCTTCACCACTGGAGGTGAGAATTGACCACAGGTATTCTG-------------TTCCtttaaaaaTTTCTAGGAACACGTGATCCCATAATTTGGCTTTATTGTATTTTTATGCCATTATCTGGTAGATTCTAAATATTAATGTGTCAGAACTGCTAGATAAGACAGAGATTGATAATAGTACAGTCCTAAAAAAAG-TAAATACCTTTTTTACTG
>gene=chr10_4369346-4370346; species=equCab
TTTTCAGCCATCAGTTAATATGTCATTAAAAGTTTATCTGCGGTAGTGTGAAAAAGTTTAAGTGTTTGGTAACAGAATATAGGGAAAGATGAATTCATTGTCCATTAAAATTCTCCCATAGACATCTGGCCTCCTATAGACATCTGGTTTCTATAGAACATAGCTTAATTCAAATATCCGTTAACAACAGAAGAAAAGTGCAGATCCTATTTTCTAATCTCTGATTGTATCAAAACATAGCTATGGGTGTCCAACAGAGAGAAC-G--GCAGAGAGATTCTGCAGCCTTGGGACTAAATGCGGTAATGGACCACAGGTGCCCTGTTTTTT-------TTTTTTTGAACA-CTCTAGGAACCCATGATCCCATAATTTGGCTTTATTGTGTTTTCACGCCATACTCTGGTTGATTCTAAATATTAATATGTCAAAACTGCTAGGAAAGAGGGGGATTGATAAAATTGCATTCCTAGAAAGAG----ATCCTTTTTTTTCCG
>gene=chr10_4369346-4370346; species=gorGor
TTTTCAGCCatttattaatattttattataaGTTTTTCTGAGATAATGTGAAAATTTTTAAGTATTTGATAACAGAAA--AGAGAAAGGATAGCTCATTGTCCATTACAATTCTTCCATAGATACCTGGCCTCCCCTAGACATCTGATCTCTTTGGAACATAGTTTAAATCAAATATCCATTAACAGCAG-AAAAAAATGCAGATTCTACTTTCTAATCTCCTATAGTATCACAACCTAGCTACGTATGTCCAACAGAGAGAAAAGGCACATAGTGATTCTGCAGCTCCAGGATTAAGTGTGATAATTGACCACAGGTGCTCTTTTCCTTTTTGTACTTTTTTTGAACCTTTCTAAGAACATGCGATCACATAGTTTGACTTTAATGTATTTTCATGCCATAATCTGACGGATTTTAAGCATTAAGATGTCAGAACTGCTAGATGAGAGAGGGACTGATTTTATTGCATTCCTAGGAAAAGATATATGCTTTATTTACTC
>gene=chr10_4369346-4370346; species=panTro
TTTTTAGCCatttattaatattttattataaGTTTTTCTGAGATAATGTGAAATTTTTTAAGTATTTGATAACAGAAAATAGGGAAAGGATAGCTCATTGTCCATTACAATTCTTCCATAGATACCTGGCCTCCCCTAGACATCTGATCTCTTTGGAACATAGTTTAAATCAAATATCCATTAACAGCAGAAAAAAAATGCAGATTCTACTTTCTAATCTCCTATACTATCACAACCTAGCTACGTATGTCCGACAAAGAGAAAAGGCACATAGTGATTCTGCAGCTCCAGGATTTAGTGTGATAATTGAACACAGGTGCTCTTTTCCTTTTTGTACTTTTTTTGAACCTTTCTAAGAACATGCGATCACATAGTTTGACTTTAATATATTTTCATGCCATAATCTGATGGATTTTAAGCATTAAGATGTCAGAACTGCTAGATGAGAGAGGGACTGATTTTACTGCATTCCTAGGAAAAGATATATGCTTTATTTACTC
>gene=chr10_4369346-4370346; species=papHam
TTTTCAGTCatttattaatattttattataaGATTTTCTGAGATAATGTGAAAACTTTTAAGTATTTGATAACAGAAAATAGGGAAAGGATAGGTCATTGTCCATTAAAATTCTTCCATAGATATTTGGCCTCCCCTAGACATCTGATCTCTTTGGAACATAGTTTAAATCAAATATCCAGTAACAGCAGAAAAAAAATGCAGATTCTACTTTCTAATCTCCTATTGTGTCACAACATAGCTATGTATGTCCAACAGAGAGAAAAGGCACATAGTGATTCTGCAGCTCCAGGATTAAGTGTGATAATTGACCACAGGTGCTCTTTTCCTTTTTGTACTTTTTCTGAACCTTTCTAAGGATGTGTGATCACATAGTTTGACTTTAATGTACTTTCATGCCATAATCTGATGGATTTTAAGTATAAATATGCCAGAACTGCTAGAGGAGAGAGGGACTGATTTTATTGCATTCCTAGGAAAAGATAGATGCTTTATTTACTC
>gene=chr10_4369346-4370346; species=ponAbe
TTTTCAGCCATTTATTGATATTTTATTATAAGTTTTTCTGAGATAATGTGAAAATTTTTAAGTATTTGATAACAGAAAATAGGGAAAGGATAGCTCATTGTCTATTAAAATTCTTCCATAGATACCTGGCCTCCCCTAGACATCTGATCTCTTTGGAACATAGTTTAAATCAAATATCCATTAACAGCCG-AAAAAAATGCAGATTCTATTTTCTAATCTCCTATAGTATCACAACATAGCTATGTATGTCCAACAGAGAGAAAAGGCACATAGTGATTCTGCAGCTCCAGGATTAAGTGTGATAATTGACCACAGGTGCTCTTTTTCTTTTTGTACTTTTTTTGAGCCTTTCTAAGAACATGTGATCACATAGTTTGACTTTAATGTATTTTCATGCCATAATCTGATGGATTTTAAGTATTAAGATGTCAGAACTGCTAGATGAGAGAGGGACTGATTTTATTGCATTCCTAGGAAAAGATATATGCTTTATTTACTC
>gene=chr10_4369346-4370346; species=rheMac
TTTTCAGTCatttattaatattttattataaGATTTTCTGAGATAATGTGAAAACTTTTAAGTATTTGATAACAGAAAATAGGGAAAGGATAGGTCATGGTCCATTAAAATTCTTCCATAGATATTTGGCCTCCCCTAGACATCTGATCTCTTTGGAACATAGTTTAAATCAAATATCCAGTAACAGCAGAAAAAAAATGCAGATTCTACTTTCTAATCTCCTATTGTGTCACAACATAGCTATGTATGTCCAACAGAGAGAAAAGGCACATAGTGATTCTGCAGCTCCAGGATTAAGTGTGATAATTGACCACAGGTGCTCTTTTCCTTTTTGTACTTTTTCTGAACCTTTCTAAGGATGTGTGATCACATAGTTTGACTTTAATGTACTTTCATGCCATAATCTGATGGATTTTAAGTATAAATATGCCAGAACTGCTAGATGAGAGAGGGACTGATTTTATTGCATTCCTAGGAAAAGATAGATGCTTTATTTACTC
>gene=chr10_4378354-4379354; species=hg19
aaaaatcttatcataaaatatttctaacataaaagctgaaaaaattgcagagtgaacacttgtgtacactccaccaggattttataattaacatttattatctgttttgtttcatatttatcttattttcattcctctgtctagaaatcaatctatTATAAATACAATTTTAATCAGTTGATTTATCTTACTTTCCATCAGCAGAAATTTGGAAGCAATTAATTTGGAGGAGGAAAGAGTCTAAGTAAGATGCCTAACAGATCTTGGTGCGTTGACAACCTTGAAACTTGATGTTAATGGACAGGTACAAAGATGAAGATGAGCTGAACAGTCTTAGTGGTTGAAGCTGCTGCATGTAAGATAAGCATGTTAAATCCATGCCATGTATACTGCAAATCCCAATCCTGTGCACAAAGCAGGCATTGCTAAGAAGACCCTGCTGTATTTAAAAAGCCTAGATGCACTGATAGAACCCTCAACACAGGACTCCAGCCATGGAC
>gene=chr10_4378354-4379354; species=bosTau
T-------------------------acataaaagttgaaagcattgcacagtgaacatgcatataacct-cacccagattttatcattcatatctgtcatctgctttgttccctatctatctta--ctcattcctctgtccataagtcagtccatTATAAGCACACTTTTAAGAAGCTGAATTGCGTAAATTCCTGCCCATAACATTTCAGAAGCCATGGATTTGGACAAGGGGAGT--GTAAATAGTGGGGTCAGTGGATCTCGGTCCATTGATGATCCCAAGATTTGATGTGGATTGACAGGTACAAAGTGGAAGAATAGC---------TTAACAGTTGCTTCTCTTGTGTAGAAGACTGGAATTGCAAAGCC-TGCTACACAAGCTATGA-ATC-CAGCCTGTTC-CAGGACAGGCACTGCTGACAAGAGTCTGT-GTCTCAGTGAAGCCTGGGTATGTCCA-AGGGCCAT------------------------
>gene=chr10_4378354-4379354; species=calJac
caaaatcttatcataaaatatttctaacataaaagctgaaataattgcacagtgaacac-tgtgtacactccagcaggattttataa-taacatttattatctattttgtttcctatttgtctca-tttcattcctctgtctagaaatcaatctatTATGAGTGcagttttaaccagttgcgttatcttcttttccatcaacagaagtgtagaagcaattaatttgtaggaggaaaaagcctaagtagaaggcctgttagatcctggtgcattgacaAGCTTAAAACTTGATGTGGATGGACAGGTGCAAAGCGGAAGAAGAGCTCAACAGTCTTAGTGGTTGAAGCTGCTGTGTGTAAGAGaggcatggtaaatctataccatgtatactgcaaatcccaatcctgtgcacagcgcaggcattgccaccaagaccctgcaatctttaaaaagcctagatacagtcacagaaccctcaacatcagaccgtatccagggac
>gene=chr10_4378354-4379354; species=canFam
CAACATTTCCTTATACAA-ATTTCCAACACAAAAGTTAAGAGAACTGCACAGGAAACAC----ATCCCCATCACCCAGATTTTACAATTAACGTTTGTTA--TGTCTTATTCCATATCTATCTTA--TTCATTCTTCTGTCCATAAATCAATCTATACTAAGCACAATTTTAACAAGTTAAATTATCTCATTTTCCACCCATGGAAGTTAGGAAGCAATCAATTTATACAAG-AAAGAGCATCCATAGACGGCCTGATAGATCCTGGTCTACTAACAACTTTAAGATTTGATCTAAATTGATAGGTGCCAAGTAGTAGAAGAGCTCAAGAATTTTAACAGTTGAGGCAGCAGTGTGAAAGATAGGCATAGGACAGCCACATCATATAAGTGACAAATCC-CATCCTGGGCACAGGACACACCTTGTTAAAAAAAGTCTgcaatcttcatgaagcctagagagggctacaggatccttaacgcagtactctgggcaagtac
>gene=chr10_4378354-4379354; species=equCab
taacattttattacatag-attcccaccataaaagttgaaagaagtacacagtggacactcatgtacccaccactta--------------cacttgttatctattttcttccatatttatctta--ttaattcttctgtccataaattaatccatTATAAGCACAATTTTAACAAGTTGCGTTATCTACTTTTCCACTCATAAAAGTTTGGAAGCAATGGATTTGTACAAG----GATTGTGC----GAGAGTTGATAGAG-CTGGTACATTGACAACCTTAAGATTTGATGTGGATCAACAGGTACAAAATAGAGGAAGGGCTCGGCAATCTTAATAGTTGAAGCTACCGTGTGGAAGATTGGAGTAGGAAAGCCATGCCAAGGAAGCTATAAAccc-catcctatacacaggacagaccttgctaatgagcgtctgcaatcattatgaagcctagatatagccacaaaactctcaacccagtactctaggcagacac
>gene=chr10_4378354-4379354; species=gorGor
aaaaatcttatcataaaatatttctaacataaaagctgaaataattgcacagtgaacacttgggtacactccaccaagattttataattaacatttagtatctgttttgtttcatatttatctta-tttcattcctctgtctagaaatcaatctatTATAAATACAGTTTTAATCAGTTGATTTATCTTACTTTCCATCAGCAGAAATTTGGAAGCAATTAATTTGGAGGAGGAAAGAGTCTAAGTAAGATGCTTAACAGATCTTGGTGCGTTGACAACCTTGAAACTTGATGTTAATGGACAGGTACAAAGAGGAAGACGAGCTCAACAGTCTCAGTGGTTGAAGCTGCTGCATGTAAGATA-----------------------------------------------------------------------------------------------------------------------------------------
>gene=chr10_4378354-4379354; species=panTro
AAAAATCTTATCATAAAATATTTCTAACATAAAAGCTGAAATAATTGCAGAGTGAACACTTGTGTACACTCCACCAGGATTTTATAATTAACATTTATTATCTGTTTTGTTTCATATTTATCTTATTTTCATTCCTCTGTCTAGAAATCAATCTATTATAAATACAATTTTAATCAGTTGATTTATCTTACTTTCCATCAGCAGAAATTTGGAAGCAATTAATTTAGAGGAGGAAAGAGTCTAAGTAAGATGCCTAACAGATCTTGGTGCGTTGACAACCTTGAAACTTGATGTTAACGGACAGGTACAAAGATGAAGACAAGCTGAACAGTCTTAGTGGTTGAAGCTGCTGCATGTAAGATAAGCatgttaaatccatgccatgtatactgcaaatcccaatcctgtgcacaaagcaggcattgctaagaagaccctgctgtatttaaaaagcctagatgcactgatagaaccctcaacacaggactccagccatggac
>gene=chr10_4378354-4379354; species=papHam
caaaatcttatcataaaatatttctaacataaaagctgaaataattgcagagtgaatacttgtgtacactccaccagaattttataattaacatttattatctgttttgtttcatatttatctta-tttcattcctctgtctagaaatcaatctatTGTAAGTACAGTTTTAATCAGTTAATTTATCTTACTTTCCATCATCAGAAATTTGGAAGCAATTAGTTTGGATG-GGAAAGAGCCTGAGTAA-------------------TGCATTGACAACCTTGACATTTGATGTGGATGGACAGGTATAAAGAGGAAGAAGAGCTCAACAGTCTTGGTGGTTGAAGCTGCTGCATGTAAGATAAGCATGGTAAATCCATTCCATGTATACTGCAAATCC-----------------------------------------------------------------------------------------------------
>gene=chr10_4378354-4379354; species=ponAbe
caaaatcttatcataaaatatttctaacataaaagctgaaataattgcagagtgaacacttgtgtacactccaccaggattttattattaacatttattatctgttttgtttcatatttatctta-tttcattcttctgtctagaaatcaatctatTATAAATACAGTTTTAATCAGTTGATTTATCTTACTTTCCATCAGCAGAAATTTAGAAGCAATTAATTTGGAGGAGGAAAGAGTCTAAGTAAGATGCCTAACAGATCTTGGTGCATTGACAACCTTGAAACTTGATGTTACTCGACAGGTACAAAGAGGAAGACGAGCTCAACAGTCTTAGCGGTTGAAGCTGCTGCATGTAAGATaagcatgttaaatccatgcaatgtatactgcaaatcccaatcctgtgcacaaagtaggcattgctaagaagaccctgctctatttaaaaagcctagatgcactgatagaaccctcaacacagtactctagccatggac
>gene=chr10_4378354-4379354; species=rheMac
CAAAATCTTATCATAAAATATTTCTAACATAAAAGCTGAAATAATTGCAGAGTGAATACTTGTGTACACTCCACCAGAATTTCATAATTAACATTTATTATCTGTTTTGTTTCATATTTATCTTA-TTTCATTCCTCTGTCTAGAAATCAATCTATTATAAGTACAGTTTTAATCAGTTGATTTATCTTACTTTCCATCATCAGAAATTTGGAAGCAATTAGTTTGGATG-GGAAAGAGCCTGAGTAAGATGCTTGACAGATCTTGGTGCATTG-CAACCTTGACATTTGATGTGGATGGACAGGTATAAAGAGGCAGAATAGCTGAACAGTCTTGGTGATTGAAGCTGCTGCATGTAAGATAAGCATGGTAAATCCATTCCATGTATACTGCAAATCC-----------------------------------------------------------------------------------------------------
>gene=chr10_6630247-6631247; species=hg19
TCTTGAGGTTATAGTCTTTGTGCACTCCATAAAGTCAAAGCCCTAAAAAGATTTTTAGAAAACAAAACACTTGTATCTGTATCTATTTCCCCAAACCTCTCTACATTTACTTACCTTTTGCAGACTCATGCTTTCTCTTTTCCTTGTGATTGCATTTGGATAGAATGAAGACCTCTCCTACAGTTCTCAACTTAAATTCTTTCTTTTATTTCTTAGCTACGAAAGAAAATTCAAAAAATTCAATGCTCTACTTTGTAACTCCCTGGACATAGTGAGTCCATTATGTACATCATGAGgagggagtggagaaagtggaattcttatgtaaattcatacagctttggaaaatggtttagcagtacctactaaagctgagcatatgcaaaaccagtgacccaggaatgtcatgggtacataacctacaaaaatgtagacagatgcgctaaaagacatgtacaacatgttcactgcagcccagttcatcatcaccccaaagtgga
>gene=chr10_6630247-6631247; species=bosTau
TCTTGAGGTTATAACCTTTCCGTGTTCCATAGTATCAAAGAGTGAAAAAGAATT---AAATA----ATTATCGTACATGTTTTTGTTTTCCCAAAA----CTCTCTTTACTTACCTTTTGCAGAGTCACACTTTCTTTTTCCCTTGTGATTTCATTCAGATAGAATCGAGACCTCTTGCATGGCTCCAAACTTCAATTCTTCCTTCTATTTCTCAGCTAAGAAAGAAAATTTCAAAAATGCCATG-TCTACTTTGTAACT--CTGaacatagtgacttcattatgtacatcatggagaggatgtggagaaagtggaattctcacgcaaattagtacaactttgggagactgtttggcagtattaactaaagctgaacattcacagactccatgacccaggcattctaggagtatatagcatacaa---------------------------------------------------------------------------
>gene=chr10_6630247-6631247; species=calJac
TCTTGAGGTGATA--CTTTGTGCCCTCCATTGAGTCAAAGCCCAAAAAACATTTGTAAAAAACAAAATGCTGGTACCCGTCTCTATTTCCCCAAACCTCCCTACATTTACTTACCTTCTGAAGACTCACGCTTTCTCTTTTCCTTGTGATTG-GTTTGCACAGAATGAAGACCTCTCCCACAGTTCTCAACTTAAATTCTTTCTTTTATTTCTTAGCTATGGAAGAAAATTCAAAAAATTCCATGCTCTACTTTGTAACTCCCTGGACATAGTGAGTCCATTATGTACATCAtggggagggagtggagaaagtggaattcttatgtaaattcacacaagtttggaaaaccgtttagcagtaccttctaaagctgagcatatacaaaaccagtgacccaggcatgtcatgggtacataacctacacaaatgtagacatgggagctaaaagacatgtataacatgttcactgcagcccagtttgtaatcaccccaaagtgga
>gene=chr10_6630247-6631247; species=canFam
TCTTGAGGTTGTGGCCTCTGCATGTTCCACAGTGTCAAAGAACTTAAAAGAATT---AAAAA----ACTATTGTACGTGTATTTGTTTTTCCAAACCTCTCTCTATTTACTTACTTTTTGCGGATTCACACTCTTTCCTTTT----CAATTTCATTTGGACAGAATGGAGACCTCTTCCATGGTTCTAAACTTAAATTCTCCCTTTTATTTCTTAGCTAAAGAAGAAAATTCCAAAAATTCCACCATCTATTTTGTGACTCCCTGGGAATAGTGAGTCCATTATGTACATTAtggggaggttatgaagaaagcagaattctcatgcaaattaacaccactttgggaaacttcttggcagtatctattgaagctgagtaggtgcatattccatgatccaggca-cacaggaacacacaatccacagatg------gatatgcactaaaagataggtacaacatattcacaccagtactattcataatcatctcaccctgga
>gene=chr10_6630247-6631247; species=equCab
TCGTGAGGTTATGGCCTTTGCATATTCCATAATGTCAAA-CACTAGGGAGAATT---AAAAG----ACTATTGC------ATTTGTTTCCCCAAACCTCTCTACATTTGCTTACTTTTTGCACGTTCACACTTTCTCTTTTCCTTGCAATTTCA-TTGGACAGAACGGAGACCTCTCCCACGGTGCTAAACTTAAATTCTTCCTTCTATTTCTTAGCTAAGAAGGAAAATTCCAGAAATTCCATGATCTACTTTGTAACTCCCTGGACATAGTGAATCCATTATGTACATTAtggggaagatgtggagaaagtgaaattctcatgcaaattggtacaaccttgggaaac----tggcagcatttacgaaacccgagcatatgggtgccctgtgacccaggcattccatgactacctaatccacagatgtgtacagacatgcactaaaagatgtatacaacatattcatcacagcactattcacaatcactgcacgctgga
>gene=chr10_6630247-6631247; species=gorGor
-------------------------------------------------------------------------------------------------------------------------------------------------------------------------------------------------------------------------------------------------------------------------------------------------------------------------------------------------------------------------------aaagctgagcatatgcaaaaccagtgacccaggaatgtcatgggtacataacctacaaaaatgtagacagatgcgctaaaagacatgtacaacatgttcactgcagcccagttcatcatcaccccaaagtgga
>gene=chr10_6630247-6631247; species=panTro
TCTTGAGGTTATAGTCTTTGTGCACTCCATAAAGTCAAAGCCCTAAAAAGATTTTTAGAAAACAAAACACTTGTACCTGTATCTATTTCCCCAAACCTCTCTACATTTACTTACCTTTTGCAGACTCATGCTTTCTCTTTTCCTTGTGATTGCGTTTGGATAGAATGAAGACCTCTCCTACAGTTCTCAACTTAAATTCTTTCTTTTATTTCTTAGCTACAAAAGAAAATTCAAAAAATTCAATGCTCTACTTTGTAACTCCCTGGACATAGTGAGTCCATTATGTACATCATGAGgagggagtggagaaagtggaattcttatgtaaattcatacagctttggaaaatggtttagcagtacctactaaagctgagcatatgcaaaaccagtgacccaggaatgtcatgggtacataacctacaaaaatgtagacagatgtgctaaaagacatgtacaacatgttcactgcagcccagttcatcatcaccccaaagtgga
>gene=chr10_6630247-6631247; species=papHam
TCTTGAGGTTATAGTCTTTGTACACTCCATAAAGTCAAAGCCCTAAAAAGATTTTTAAAAAACAAAACCCTTATACCTGTGTCTGTTTCCCCTAACCTCTCTACATTTACTTACCTTTTGCAGACTCACACATTCTCTTTTTCTTGTGATTGTGTTTGGATAGAATGAAGACCTCTCCCACAGTTCTCAACTTAAATTCTTTCTTCTACTTCTTAGCTAGGAAAGAAAATTCAAAAAATTCAATGCTCTACTTTGTAACTCCCTGGACATAGTGAGTCCATTATGTACATCATga----ggagtggagaaagtggaattcttatgtaaattcatacaactttggaaaacggtttagcagtacctactaaagctgagcgtatgcaaaaccagtgacccaggcatgtcgtgggtacataacctacaaaaatgtagacataggcactaaaagacatttacaccatgttcactgcatcccagttcatagtcaacccagagtgga
>gene=chr10_6630247-6631247; species=ponAbe
TCTTGAGGTTATAGTCTTTGTGCACTCCGTAAAGTCAAAGCCCTAAAAAGATTTTTAGAAAACAAAACACTTGTACCTGTATCTATTTCCCCAAACCTCTCTATATTTACTTACCTTCTGCAGACTCACGCTTTCTCTTTTCCTTGTGATTGCGTTTGGATAGAATGAAGACCTCTCCCACAGTTCTCAACTTAAATTCTTTCTTTTATTTCTTAGCTACAAAAGAAAATCCAAAAAATTCAATGCTTTACTTTGTAACTCCCTGGACATAGTGAGTCCATTATGTACATCATGAGgagggagtggagaaagtggaattcttat-taaattcatacagctttggaaaacggtttagcagtacctagtaaagctgagaatatgcaaaaccagtgactcaggcatgtcatgggtacataacctacaaaaatgtagacagatgcgctaaaagacatgtacaacatgttcactgcagcccaggtcataatcaccccaaagtgga
>gene=chr10_6630247-6631247; species=rheMac
--------------------------------------------------------------------------------------------------------------------------------------------------------------------------------------------------------------------------------------------------------------------------------------------------------------------------------------------------------------------------------------------------------------------------------------------------------------------------------------------------------------------
>gene=chr10_7787346-7788346; species=hg19
TCAGGTGCTCACCTCATTCTCCTGCCATCAGGGTGCTCGATTTACTTACAATCCACTAGACCAACCTCATGTATAAAATGACCATGAGCTccaggcatggtggctcgtgcctgtaatcccagcactttaggaggcctgggcaggtggatttgcttgtggagttcaagggcagcctgggcaccccatctctaccaaaaaattagaaaataaaaataattagcagggtatggtggagcctgcctggagtcccagctactcaggaagctgaggtgggatctcttgagccccggaattggaggctgcagtgagctatgactgtgccactgtgctccagcctgggtgacagagggagactccatctcTTAAATTAATTAATTCATTAAtttatgagatggagtttctctcttgttgcccaggctggagcgcagtggcgcaatctcggctcaccgcaaccgctgcctccccggttcatgcgattctcttccctcagcctcccgagt
>gene=chr10_7787346-7788346; species=bosTau
TCAGGTGCTGACCT------------T-CAGGACATTCACTTTACTTAGGGTCCAGTTGATCAGCCTCAT-TGTCTAATGA-----------------------------------------------------------------------------------------------------------------------------------------------------------------------------------------------------------------------------------------------------------------------------------------------------------------------------------------------------------------------------------------------------------------------------------
>gene=chr10_7787346-7788346; species=calJac
TCAGGTGCTGACCTCACTGTCCTGCCATCAGGGTGCTGGATTTACTTACGATTGACTAGACCAACCTCATGTTTAAAATAACCTTGAGCTccaggcatgatggctcatgcctgtaatcccagcactttagga--cctggacaggcaga-ttacttgaggagttcaagaccagcctgggcaccccatctctaccaaaaaattcaaaaatacaaataattagcagggggtgctggatcctgcctggagtccc-gctgctcaggaagctgaagtgggatcatttgagcccaggaattggagactgcagtgagctatgactgtgccactacactctagcctgggtgatagagggagactcc-tctcttaaatt-----------------------------------------------------------------------------------------------------------------------------------
>gene=chr10_7787346-7788346; species=canFam
GCAGGTGCTCACCTGCACCCCCAGCAC-CGGGGCGTTCTTTCTACTTCTCATCCAGTAGGTCAGACTTGTATGTCAGATGA-----------------------------------------------------------------------------------------------------------------------------------------------------------------------------------------------------------------------------------------------------------------------------------------------------------------------------------------------------------------------------------------------------------------------------------
>gene=chr10_7787346-7788346; species=equCab
TCAGGTGCTGACCTTTGCCCCCTGCCA-CAGGGAGTTCGATTTCCTCCTGGTCCAGTAGGTCAGCCTTTTCTGT-ACATGA-----------------------------------------------------------------------------------------------------------------------------------------------------------------------------------------------------------------------------------------------------------------------------------------------------------------------------------------------------------------------------------------------------------------------------------
>gene=chr10_7787346-7788346; species=gorGor
TCAGGTGCTCACCTCACTCTCCTGCCATCAGGGTGCTCGATTTACTTACAATCCACTAGACCAACCTCATGTATAAAATGACCATAAGCTccaggcatggtggctcgtgcctgtaatcccagcactttaggaggcctgggcaggtggatttgcttgtggagttcaagagcagcctgggcaccccatctctaccaaaaaattagaaaataaaaataattagcagggtatggtggatcctgcctggagtcccagctactcaggaagctgaggtgggatctcttgagcccaggaattggaggctgcagtgagctgtgactgtgccactgtgctccagcctgggtgacagagggagactccatctcTTAAATTAATTAATTCATTAAtttatgagatggagtttctctcttgttgcccaggctggagcgcaatggcgcaatctcggctcaccacaaccaccgcctctccggttcatgcaattctcttccctcagcctcccaagt
>gene=chr10_7787346-7788346; species=panTro
TCAGGTGCTCACCTCATTCTCCTGCCATCAGGGTGCTCGATTTACTTACAATCCACTAGACCAACCTCATGTATAAAATGACCATGAGCTccaggcatggtggctcgtgcctgtaatcccagcactttaggaggcctgggcaggtggatttgcttgtggagttcaagagcagcctgggcaccccatctctaccaaaaaattagaaaataaaaataattagcagggtatggtggagcctgcctggagtcccagctactcaggaagctgaggtgggatctcttgagcccaggaattggaggctgcagtgagctgtgactgtgccactgtgctccagcctgggtgacagagggagactccatctcTTAAATTAATTAATTCATTAAtttatgagatggagtttctctcttgtcgcccaggctggagcgcagtggcgcaatctcggctcaccgcaaccactgcctccccggttcatgcgattctcttccctcagcctcccgagt
>gene=chr10_7787346-7788346; species=papHam
TCAGGTGCTCACCTCACTTTCCTGCCAT----------------------------------------------------------------------------------------------------------------------------------------------------------------------------------------------------------------------------------------------------------------------------------------------------------------------------------------------------------------------------------------------------------------------------------------------------------------------------------------
>gene=chr10_7787346-7788346; species=ponAbe
TCAGGTGCTCACCTCACTCTCCTGCCATCAGGGTGCTCCATTTACTTACAATCCACTAGACCAACCTCATGTATAAAATGACCATGAGCTccaggcatggtggctcgtgcctgtaatcccagcactttagaaggcctgggcaggtggatttgcttgtgaagttcaagaccagcctgggcaccccatctctaccaaaacattagaaaataaaaataattagcagggtatggtggatcctgcctggagtcacagctactcaggaagctgaggtggaatcgcttgagcccaggaattggaggctacagtgagctgtgactgtgccactgtgctccagcctgggtgatagagggagactccatctcTTAaattaattaattaattaattTAtgagatggagtttctctcttgttgcccaggctggagtgcaatggcacaaccttggctcaccacaacctccgcctccccggttcatgcgattctcttccttcagcctcccgagt
>gene=chr10_7787346-7788346; species=rheMac
TCAGGTGCTCACCTCACTTTCCTGCCATCAGGGTGCTCGATTTACTTACAATCCACTAGACCAACCTCATGTATAAAATGACCATGAGCTccaggcatggtggctca----tgtaatcccagcactttaggaggcctgggcaggtgga-ctgcttgtggagttcaagaccagcctgggcaccccattgctatcaaaaaagtaggtaataaaaataattagcaggatgtggtggatcctgcctggagtcccagctgctcaggaagctgcggtgggattgcccgagtccaggaattagaggctgcagtgagctgtgactgtgccactgtgctccagcctgggtgataaagggagactccatctcttaaatttacttatttatttatttattagatggagtttcgctcttgttgcccaggctgaagtgcaatggcacaatctcagctcatcgcaacctctgcctccacagttcacgcgattctcttccctcagcctcccaagt
>gene=chr10_10095346-10096346; species=hg19
TACATCACTCTGGCAGCTGGTATGAGGAAGAAACCACGTTGGGAAATTGTCAAAAACGATCACAAGTTTATTTGGCTTCTATCAATTTTCTCTTTTTTCTTCTTCTGACCAGAAAACTCTTGTTTCAATTCCATTTGAATGTCAACAATAAAAAAAAAATAGCAAAGCCTTCATGAGCAAATGTTCAAACTTCAGGGGGAAAATAATCAAAGGACCAGTTATTCCTATGTACTTGCCTAAAGATGCATAATACTGTTTGATGTGCACATACAATTTAATATAACCTTTTACAAAGCTAAAATGATCAGAGCAAGAAAATTCACCACTTGAAATATTTGGGAAGAAAGTTTTATATTATCATTTCACTTGAAACTTTTCATAACCACGATATTCCTGGAAAATGTAGAAATAACACTGCTCCCATTTTGGTAGAAATAGATGTTTGGAAATGTCTTCCCAGTGTCTTTCATGTTGTAATAGGAAAGAAAAGGAGACAATCA
>gene=chr10_10095346-10096346; species=bosTau
TACATCACCCAGACAGCTGGGATGAGGAGGCAGCCACACTGGGAGACTGTCACACACTGTCACAAGCTCCTTTGGCTTCTATCAGTTTTATCTTTATCCATCTTCCAACCAGAAAACTCTTGGTTCAATTCCATTTGAATGTCAACAATAAAAAAAACATAGCAAAGGCTTCATGAGCAAATGTTCAAACTTCA-GGGAAAAATAATCAAAGGACCAGTTATTCCTATGTACTTGCCTAAAGATACATA---CCATTTGATGTGCACATATAATTTAATATGGCCTTCTACAAAGCTAAAATGATCAGAACAAGAAAATTCACGATTTGAAATATTTGGGGA-AAAGTTTTGTATCATCTTTTCATGTGAAACTTTTCTGAACAATGGCTTTCCTGGAAAATACAGAAATAACATGGCTTACATTTTGGTAGAAGTATATGTTTGGGAATATCTTCCCAGTGATGTTCGTGTTGTAACAGAAAAGGGAAGAAGACAATAA
>gene=chr10_10095346-10096346; species=calJac
TACATCACTCTGGCAGCTGGGATGAGGAAGAAACCACGTTGGGAAATTGTCAAAAACTATCACAAGTTTTTTGAGCTTCTATCAATTTTATCTCTTTTCTTCTTCTGACCAGAAAACTCTTGGTTCAATTCCATTTGAATGTCAACAATAAAAAAAAAATAGCAAAGCCTTCATGAGCAAATGTTCAAACTTCA-GGGGAAAATAATCAAAGGACCAGTTATTCCTATGTACTTGCTTAAAGATACATAATACTGTTTGATGTGCACATACAATTTAAGATAACCTTCTACAAAGCTGAAATGATCAGAACAAGAAAATTTACCACTTGAAATATTTGGGAAGAAAGTTTTATATCATCCTTTCACTTGAAACTGTTCATAACCATGGCATTTCTGGAAAATGCAGAAACAGCG-TACTCACATTTAGGTAGAAATAGACATTTGGAAATGTCTTCCCAGTGTCTTTCATGTTGTAACAGGAAACGCAAGGAGACAATCA
>gene=chr10_10095346-10096346; species=canFam
TACATCCCTCGGACATTTGGGATGAGGAAGCAGCCACATTGGGAAATTGTC--ACACTATCACAAGATCCTTTGGTTTATAATGGTTTTATCATTTTTCTCCTTCTGACCAGAAAACTCTTGGTTCAATTCCATTTGAATGTCAACAATAAAAAAAACAGAGCAGAAACTTCATGAGCAAATGTTCAAACTTCA-GGGGAAAATAATCAAAGGACGAGTTACCCCTACGTACTCACCTAAAGATACATAATACTGTTTGATGTGCACATACAATTTAATATGACCTTCTACAAAGCTAAAATGTTCAGAACAAG-AAATTCATCATTTGAAATATTTAGAAAGGAGGTTTTATATAATTCTTTCATTTGAAACTTTTCAGAACAATGCCATCCCTGGAAAATACAGAAATAGCACAGTTCATATTTTGGTGGAAATAGATGTTTGGGAATGTCTTCCCAAGATCTTTCAT-TTGTAATGGTAAAGGGGAGAAGAAGAGAA
>gene=chr10_10095346-10096346; species=equCab
TACATCACTCTGACAGCTGGGATGGGGAAGCAACCACATTGGGAAATTGTCAGACGCAATCACAAGCTCCTTTGGCTCATATCAGTTTTATCTTTTTTCTTCTTCTGACCAGAAAACTCTTGGTTCAATTCCATTTGAATGTCAACAGTAAAAAGAACATAGCAAGGGCTTCATGACC-AATGTTCAAACTTCA-GGGGAAAATAATCAAAGGACCAGTTATTCCTATCTACTTGCCTAAAGATACGTAATACCGTTTGATGTACACATACAATTTAATATGACCTTCTACAAAGCTAAAATGATCAGAACAAGAAAATTCACCATTTGAAATATTTGGGAAGAAAGTTTTATATCATCCTTTCATTTGAAACTTTTCAGAAGAATGGCATTCCTGGAAAATATAGAAATTTCACAGGTCACATTCTGGTACAAATAGGTGTTTGGGAATGTCTTCCCAATGTCTTTCATGTTGTAATGAGAAAGGAAAGAAGACAGTAA
>gene=chr10_10095346-10096346; species=gorGor
TACATCACTCTGGCAGCTGGTATGAGGAAGAAACCACGTTGGGAAATTGTCAAAAACGATCACAAGTTTATTTGGCTTCTATCAATTTTCTCTTTTTTCTTCTTCTGACCAGAAAACTCTTGTTTCAATTCCATTTGAATGTCAACAATAAAAAAAAAATAGCAAAGCCTTCATGAGCAAATGTTCAAACTTCAGGGGGAAAATAATCAAAGGACCAGTTATTCCTATGTACTTGCCTAAAGATACATAATACTGTTTGATGTGCACATACAATTTAATATAACCTTTTACAAAGCTAAAATGATCAGAGCAAGAAAATTCACCACTTGAAATATTTGGGAAGAAAGTTTTATATTATCCTTTCACTTGAAACTTTTCATAACCA-GATATTCCTGGAAAATGTAGAAATAACACTGCTCCCATTTTGGTAGAAATAGATGTTTGGAAATGTCTTCCCAGTGTCTTTCATGTTGTAATAGGAAAGAAAAGGAGACAATCA
>gene=chr10_10095346-10096346; species=panTro
TACATCACTCTGGCAGCTGGTATGAGGAAGAAACCACGTTGGGAAATTGTCAAAAACGATCACAAGTTTATTTGGCTTCTATCAATTTTATCTTTTTTCTTCTTCTGACCAGAAAACTCTTGTTTCAATTCCATTTGAATGTCAACAATAAAAAAAAAATAGCAAAGCCTTCATGAGCAAATGTTCAAACTTCAGGGGGAAAATAATCAAAGGACCAGTTATTCCTATGTACTTGCCTAAAGATACATAATACTGTTTGATGTGCACATGCAATTTAATATAACCTTTTACAAAGCTAAAATGATCAGAGCAAGAAAATTCACCAGTTGAAATATTTGGGAAGAAAGTTTTATATTATCCTTTCACTTGAAACTTTTCATAACCATGATATTCCTGGAAAATGTAGAAATAACACTGCTCCCATTTTGGTAGAAATAGATGTTTGGAAATATCTTCCCAGTGTCTTTCATGTTGTAATAGGAAAGAAAAGGAGACAATCA
>gene=chr10_10095346-10096346; species=papHam
TACATCACTCTGGCAGCTGGGATGAGGAAGAAACCACATTGGGAAATTGTCAAAAACTATCACGAGTTCCTTTGGCTTCTATCAATTTTATCCTTTTTCTTCTTCTGACCAGAAAACTCTTGGTTCAATTCCATTTGAATGTCAACA--TAAAAAAAAATAGCAAAGCCTTCATGAGCAAATGTTCAAACTTCA-GGGGAAGATAATCAAAGGACCAGTTATTCCTATGTACTTGCCTGAAGATACATAATACTGTTTGATGTGCACATACAATTTAATATAACCTTCTACAAAGCTAAAATGATCAGAACAAGAAAATTCACCTCTTGAAATATTTGGGAAGAAAGTTTTATATTATCTTCTCACTTGAAACTTTTCATAACCACGATATTCCTGGAAAATGTAGAAATAACACTGCTCCCATTTTGGTAGAAATAGACATTTGGAAATGTCTTCCTAGTGTCTTTCATGTAGTAATAGGAAATAAAAGGAGACAATCA
>gene=chr10_10095346-10096346; species=ponAbe
TACATCACTCT-GCAGCTGGTATGAAGAAGAAACCACGTTGGGAAATTGTCAAACACAATCACAAGTTTATTTGACTTCTATCAGTTTTATCTTTTTT-TTCTTCTGACCAGAAAACTCTTGGTTCAATTCCATTTGAATGTCAACAACAACAAAAAAATAGCAAAGCCTTCATGAGCAAATGTTCGAACTTCAGGGGGAAAATAATCAAAGGACCAGTTATTCCTATGTACTTGCCTAAAGATACATAATACTGTTTGATGTGCACATACAATTTAATATAACCTTTTACAAAGCTAAAATGATCAGAACAAGAAAATTCATCACTTGAAATATTTGGGAAGAGAGTTTTATATTATCCTTTCACTTGAAACTTTTCATAACCACGATATTCCTGGAAAATGTAGAAATAACACTGCTCCCATTTTGGTAGAAATAGACATTTGGAAATGTCTTCCCAGTGTCTTTCATGTTGTAATAGGAGAGAAAAGGAGACAATCA
>gene=chr10_10095346-10096346; species=rheMac
tacatcactctggcagctgggatgaggaagaaaccacattgggaaattgtcaaaaactatcacgagttcctttggcttctatcaattttatccttTTTCTTCTTCTGACCAGAAAACTCTTGGTTCAATTCCATTTGAATGTCAACAATAAAAAAAAAATAGCAAAGCCTTCATGAGCAAATGTTCAAACTTCA-GGGGAAAATAATCAAAGGACCAGTTATTCCTATGTACTTGCCTGAAGATACATAATACTGTTTGATGTGCACATACAATTTAATATAACCTTCTACAAAGCTAAAATGATCAGAACAAGAAAATTCACCTCTTGAAATATTTGGGAAGAAAGTTTTATATTATCTTCTCACTTGAAACTTTTCATAACCACGATATTCCTGGAAAATGTAGAAATAACACTGCTCCCATTTTGGTAGAAATAGACATTTGGAAATGTCTTCCTAGTGTCTTTCATGTAGTAATAGGAAATAAAAGGAGACAATCA
>gene=chr10_13015346-13016346; species=hg19
TAGTGTGATGTGGTTTTTTAAAATAAAGCATTTGAGAAGGCATTAGGAGACCTGGAATTTTTTTTCTAATCACAAACAATCTCCGACTTTGACTGGGTCACTGACTTCCCTATCCTCACCAATCAAATGGGGAAAATGGCACCTATGGTTGTGAAGATCCAACAGCAAGAGAAGTACAAGCACTCCAAGAACCAGGCAGCATTCCAGAAAGGCCTAGAGGTTCCAGAAAGGTCAAAGGTCACAGTCTATAGCCCCTTTCATGGTGGGAAATATGGGGTGATGGACCCAGCATTCTGAAATCTGCAATAACCTAGGCAACATAATGAAATTTGCTGGATAGGAAAAGCCTGCCGGGTACGGCGAGAAAAACTCATCACATGCAGAAGACAGAGCCAGATGTGCGAACTTCCTGCCTGGAGTTTCCATCTAGGAGGGGGCCGCTTTCTGAACCTGGCCAAGTCGTCATCAACAGAGCATAGGCACGGGGCAGCCTGGTGCAG
>gene=chr10_13015346-13016346; species=bosTau
gggcattatgtag-----ctcttaaaagcactagaccagacatttggggacc-tgaactattttcctacccactaacaacctctgactttgagtaggtcactggcctccatgttctcatctat-----------aatgacgtctgtggttgtgcag-----atgaaatgagaaataaaagcacCCCAAG-ACTGGGAAGCAGTGCAGAAAGGT---------CTAACATGGTCAAGGA-CATGGTCAATAGCCCCTTTAATGGTAGGAGATACAGGAAAACGGACAGAGCG-TCCCAAATCTG---------TGGACCCACAATGAAATATGTTGGACAGGAAAGACCTGCTGGATATACTGAGAAAACCTTGTCCCATGCAGAAACCATGGCCCGGCTTTCAAATGTCCTGTCTGGTGTTTCCATTTATGAACAGGCGGCTTTCGGAGCCTGGCCAAGCCATGACTAGCAGAGCGCAGGAACAGGGCAGTTCAGCGCAG
>gene=chr10_13015346-13016346; species=calJac
------------------------aaagcatttgagcaggttttaggagacctggaa-ttcttttctaatcatgaaccatctctgaccttgactggatcactgactcccctgttctcatccatcaaacggggagaatggcacctgTGACTGCGAAGATGCAACAGCAAGAGAAGTAAAAGCGCCCCAAGAACCAGGCAGCATTCCAGAAAGGC---------CCAAGATGGTCAAAGGCCACGATCAATAGCCACTTTCGTTGTGGGAAATAAGGGGTGATGGACCCAGCATTCCAAAATCTGCAATAACCTAGGCAACATAACAAAACTTGCTGGGGAGGAAAAGCCTGCTGGGTACAATGAGAAAAACTCGTCACATGCAGAAGACAGAGCCAGATGTGTCAACTTCCTTTCTGGAGTTTCCACCTAGGAGGGGGCCGCTATCTGAA-CTGGCCAAGCCATCATCAACAGAGCATGAGCATGGGGTAGCCCGGCATAG
>gene=chr10_13015346-13016346; species=canFam
CAGGATGATGTAG-----AAAAAAAAAACACCAAGCAAAACAttagagaacc-tggatttttttcctacctattaccaacctctgaccttgagtaagtcacttacccccaggttctcacctat-----------aaagtCATCTGTGGTTGTGAAG-----ACCAAAAGAGACGTGAAAACA--TCAAGCACTAGGCAGACATCCAGAAAAGT---------CCAAGATTGTCAAAGGACACAGCCAATAACCCTTCTAATGGTAGAGGAGAAGGAGCAATGGCCAGAGCA-TCCCAAATCTGAAATAACCTCAATCACACAATGAATTTTTTTGGACAGGAAAGGCCTATTGGGTACAGTGAAAAAAACGCA-TCCATGCAGAAATCAGGGCCAGGTTCTCAAACTTCCTGTCTGGAGTTTCCATTTGTTAACAGGCTGTTTTCTGAACCTGACCAAGCCGTCATCGACAGAACATAAGAACAGGACAGTTCAGTGCAG
>gene=chr10_13015346-13016346; species=equCab
tatcatgatgtag-----taaaaa---gcaccagaccagacattaggggacc-agaattctttctttctccactaacaatctctgatcttaagtgggtcacttatctccatgtcctcatctat-----------aatgacatcggtggttgtgaag-----gtcaaatgaaaaatgaaagcacCGCAAGAACCAGGCAGCATTCCAGAAAGGT---------CTAAGATGGTCAAATGACACAGTCAATAGCCCCTTTAGCGGTGAGAAATCAGGGGTGATGGACAGAACA-TCCCAAATCTGAAATAACCTAGGCCACATAACGAAATATGTTGGATAGGAAAGGCCTGCTGGGTACGGTGAGA--AACTCATTCCATGCAGAAATCAGGGCCAAGTTTTCAAACTTCCTGTCTGGAGTTTCCATTTATGAAAGAGCTACTTTCTGAACCTGGCCAAGCTATCATCAACAGAGCAGAGGCACAGGGCAGTTCAGAGCAG
>gene=chr10_13015346-13016346; species=gorGor
TAGTGCGATGTGGTTTTTTTAAATAAAGCATTTGAGAAggcattaggagacctggaattttttttctaatcacaaacaatctccaactttgactgggtcactgacttccctatcctcaccaatcaaatggggaaaatggcacctatggttgtgaag-------------AGAAGTACAAGCACTCCAAGAACCAGGCAGCATTCCAGAAAGGCCCAGAGGTTCCAGAAAGGTCAAAGGTCACAGTCTATAGCCCCTTTCATGGTGGGAAATATGGGGTGATGGACCCAGCATTCTGCAATCTGCAATAACCTAGGCAACATAATGAAATTTGCTGGATAGGAAAAGCCTGCCGGGTACGGCGAGAAAAACTCATCACATGCAGATGACAGAGCCAGATGTGCGAACTTCCTGCCTGGAGTTTCCATCTAGGAGGGGGCCGCTTTCTGAACCTGGCCAAGTCGTCATCAACAGAGCATAGGCACGGGGCAGCCCGGTGCAG
>gene=chr10_13015346-13016346; species=panTro
TAGTGTGATGTGGTTTTTTAAAATAAAGCATTTGAGAAGGCATTAGGAGACCTGGAATTTTTTTTCTAATCACAAACAATCTCTGACTTTGACTGGGTCACTGCCTTCCCTATCCTCACCAATCAAATGGGGAAAATGGCACCTATGGTTGTGAAGATCCAACAGCAAGAGAAGTACAAGCACTCCAAGAACCAGGCAGCATTCCAGAAAGGCCTACAGGTTCCAGAAAGGTCAAAGGTCACAGTCTACAGCCCCTTTCATGGTGGGAAATATGGGGTGATGGACCCAGCATTCTGAAATCTGCAATAACCTAGGCAACATAATGAAATTTGCTGGATAGGAAAAGCCTGCCGGGTACGGCGAGAAAAACTCATCACATGCAGAAGACAGAGCCAGATGTGCGAACTTCCTGCCTGGAGTTTCCATCTGGGAGGGGGCCGCTTTCTGAACCTGGCCAAGTCGTCATCAACAGAGCATAGGCACGGGGCAGCCTGGTGCAG
>gene=chr10_13015346-13016346; species=papHam
tagtgtgatgtggttttttaaaaaaaaccattggagcaggcattaggagacctggaattttttttctcatc----acaatctctgaccttgactgggtcactgacttccctattctcatccatcaaatggggagaatggcacctacGGTTGTGAAGATCCAACAGCAAGAGAAGTACAAGCACCCCAAGAACCAGGTAGGGTTCCAGAGAGGCCCAGAGGTTCCAGAAAGGTCAAAGGTCATAGTCTATAGCCCCTTTCATG---GGAAATATGGGGTGATAGACCCAGCATTCCAAAATCTGCAATAACCTAGGCAACGTAATGAAATTTTCTGGATAGGAAAGGCCTGCTGGGTACAGCGAGAAAAACTCATCACATGCAGAAGACAGAGCCAGACGTGCCAACTTCCTCTCTGGAGTGTCCATCTGGGA-GGGGCTGCTTTCTGAACCTGGCCAAGTCATCACCAACAGAGCATAGGCAC-GGGCAGCCCGGTGCAG
>gene=chr10_13015346-13016346; species=ponAbe
TAGTGTGATGTGGTTTTTTTAAAAAAAGCATTTGAGCAGGCATTAGGACACCTGGAATTTTTTTTCTAATC----ACAATCTCTGACTTTGACTGGGTCACGGACTTCCCTATTCTCACCCATCAAATGGGGAAAATGGCATCTATAGTTGTGAAGATCCAACAGCAAGAGAAGTACAAGCACCCCAAGAACCAGGCAGCGTTCCAGAAAGGCTCAGAGGTTCCAGAAAGGTCAAAGGTCATGGTCTATAGACTCTTTCATGGTAGGAAATATGGGGTGATGGACCCAGCATTCCGAAATCTGCAATAACCTAGGCAACATAATGAAATTTGCTGGACAGGAAAAGCCTGCTGGGTACGGTGAGAAAAACTCATCACATGCAGAATACAGAGCCAGATGTGCGAACTTCCTGTCTGGAGTTTCCATTTAGGAGGGGGCCGCTTTCTGAACCTGGCCAAGTCGTCATCAACAGCGCATAGGCACGGGGCAGCCCGGTGCAG
>gene=chr10_13015346-13016346; species=rheMac
TAGTGTGATGTGGTTTTTTTTAAAAAATCATTTGAGCAggcattaggagacctggaattttttttctcatc----acaatctctgaccttgactgggtcactgacttccctattctcatccatcaaatggggagaatggcacctatggttgtgaagatCCAACAGCAAGAGAAGTACAAGCACCCCAAGAACCAGGTAGCGTTCCAGAGAGGCCCAGAGGTTCCAGAAAGGTCAAAGGTCATAGTCTATAGCCCCTTTCATGGTGGGAAATATGGGGTGATGGACCCAGCATTCCAAAATCTGCAATAACCTAGGCAACGTAATGGAATTTTCTGGATAGGAAAGGCCTGCTGGGTACAGCGAGAAAAACTCATCACATGCAGAAGACAGAGCCAGATGTGCGAACTTCCTGTCTGGAGTGTCCATCTGGGA-GGGGCCGCTTTCTGAACCTGGCCAAGTTATCACCAACAGAGCACAGGCACGGGGCAGCCCGGTGCAG
>gene=chr10_20774346-20775346; species=hg19
GCTGAAGAAGCACTTAAAACTCGACAGTCTGCAAAGGAATATCACTTTCCAAACCTCTTAAAGGTTTGCTTAGGGTACTTTTCTGCTATAAGAGAAAATATTTCCTTCCCAGTGATCGAATGGGAGACCCAGACTGACTGGCTTAGCCTACTAATCTCTGCTCAGCACTGGGCAAAATGACCGACTAAATTAGAAGCACTTGAGGATTTCATCAGTAAATGAAATGCTGTGTCAGGGATTAATGATCTATTTTGTTTTCTGACTTGGAGCAGCAAAGCAGTCCCACCCttaatataaataaaattattaGTGGAGGTTAGAACTCAATGAAACTTGCCAGGTTTTAAGCATGTGGAATGTTGAAAATTGCACATCCTCTTTAACTTAATAGCATTTATTGGTTTTATTTTTCTTCTAAAAGTGTATATATGTATCTTTTTGTGGAAATATCGGAAAATGCAACTGTGCACAGAGAATCTAAAAAAATGACTCAGTACCTC
>gene=chr10_20774346-20775346; species=bosTau
CCTGA-----------------------------------------------GCCCCTTAAGGATTTGCCAAGGGTACTTTTTGGCTAAATAAGAAAAAATTTTGTTGCCAGTAAGCCA----GAAACCTAAGTGGTCTCA-CTACT-------CTGCTGTTCAGCACAGGGCAAAAAGACCAACAAAATCTGCAGCACTGGGGAACTTCATCAGTAAATGAAGTGCTATATAAGGG---AATAATGTCTATTTTTTTCTGGCTTGGAACACAAAAACTGTCCTGATCCTATTATAAATAAGATTATTAGTGGAATTT-TAACCCAATGAAGCT---CAGACTTAGAGCAGGAAGAATATTAAAAA-TACACATTCTCTTTCACTT-TTGACATTATTTTTGTGTGTTTTTCCTATGAAAATACATAGGTC-----CTTCATGAAATTTTTGGAAGATGCAACCACGGGCAAAGAATGAGAAAGGATTCACTTTCTCTGC
>gene=chr10_20774346-20775346; species=calJac
GCTGAAGAAGCACTTAAAACTCCGCAGTCTGCAAAGGAATATCACCTCCCAAATCTCTTAAAGGTTTGCTTAGGTTGCTTTTCTGCTGTAAGAGTAAATATTTCCTTCCCAGCTATCAAATGGGAGACCTAGATTGACTGACTCACCCTACTAATCTCTGTTCAGCACTGGGCAAAATGACTGAGTAGATTAGAAGCACTTGAGGATTTCATCAGTAAATGAAATGCTGTGTCAGGGATTAATGATCTATTTT-TTTTCTGACTTGGAACAGCAAAGCATTCCCACCCttattataaataaaattattaGTGGAGGTCGGAACTCAATGAGCCTCGCCAGGTTTAAAGCATGTGGAATGTTGAAAATTGCACATCCTCTTTCACTTAATAGCATTTACTGGTTTTATTTTTCTTCTAAAAATGCCTATATACAAGTCTTTATGAAAGTATTGGGAAATGCAACTGTG--CAGAGAATTTTTTAAAATGACTTACAACCTC
>gene=chr10_20774346-20775346; species=canFam
ACTGAAGAAGTGCTTAAAGCTCCACAAACCAGA-------------------GCCTCTTAACGGTTTGCCTGAGTTACTCTT--ACTAAGCAAGAGGAAGTTTCCTTGCCTGTGATCAAATG------TTAAGTTGACTCA-CTGGACTGCTGAACACAGTTCAGCATGGGGCAAAGGGACCAATGAAATTAGAAGCACTCAAAAATGTCATCAGTAAAAGAAATGCTACGTAAGGGATGAACAGCCT---CTTTTTTCAGACTTGGAGCACCATGGCAGTCCCAACCCTTTTATGCATAAAAGTATTAGTGGAGTTT-AAACTCCATGAGGCTCACCAGGTTTAAAACACGTGGAATATTGAAAG-TACACACTCTCTTGTACTTATTTGCTTT-TCTTTTTTTGTTTTTCTTATGAAAGT-TATAGGTC-----CTTTGCAAAAAGTTTGGAAAATGCAACTATAGAGAAA-AATAAATAAAAATGATCTAGAACCTC
>gene=chr10_20774346-20775346; species=equCab
GCTGAAGAGGCACTTAAAACTTCACAGTCTGGAA-----TACAACTTCCCT-GCCTCTGAGGGGTTTACCTGGGGTACTTTTTCACTAAGT-AGCAAAGGATTTTTTGCCTGTGATCACGTGGGAGACCTAAGCTGAGTCA-TCAG-CTGTTAACCACTGTTCAGCACTGGGCAAAGAGACCAACGAACTTAGGAGCACCGGGGAATTTCATCAGTGAATGAAATGCTATGTAAGCAATACATGATCT--ATTTTTTTCTGACTTGGAGCAGCAAAACAGTCCCGACCGtattataaataaaattatGAGTGGAGTTT-GAACTCAATGAGGCTCGCCAAGTTTA----ATGTGGAATGTTGAAAA-TACATATGCTCTTTTACTTAATAACATT-TATCTTTTCGtttttcttacaaaagtatataggtc-----ctttgtgaaaattttggaaaacgcaactatagacaaagaataaataaaaatgacctagaacc-c
>gene=chr10_20774346-20775346; species=gorGor
GCTGAAGAAGCACTTAAAACTCGACAGTCTGCAAAGGAATATCACTTTCCAAACCTCTTAAAGGTTTGCTTAGGGTACTTTTCTGCTACAAGAGAAAATATTTCCTTCCCAGTGATCGAATGGGAGGCCCAGACTGACTGGCTTAGCCTACTAATCTCTGCTCAGCACTGGGCAAAATGACCGACTAAATTAGAAGCATTTGAGGATTTCATCAGTAAATGAAATGCTGTGTCAGGGATTAATGATCTATTTTGTTTTCTGACTTGGAGCAGCAAAGCAGTCCCACCCttaatataaataaaattattaGTGGAGGTTAGAACTCAATGAACCTTGCCAGGTTTTAAGCATGTGGAATGTTGAAAATTGCACATCCTCTTTAACTTAATAGCACTTATTGGTTTTATTTTTCTTCTAAAAGTGTATACACGTATCTTTTTGTGGAAATATCGGAAAATGCAACTGTGCACAGAGAATCTAAAAAAATGACTTAGTACCTC
>gene=chr10_20774346-20775346; species=panTro
GCTGAAGAAGCACTTAAAACTCGACAGTCTGCAAAGGAATATCACTTTCCAAACCTCTTAAAGGTTTGCTTAGGGTACTTTTCTGCTATAAGAGAAAATATTTCCTTCCCAGTGATCGAATGGGAGACCCAGACTGACTGGCTTAGCCTACTAATCTCTGCTCAGCACTGGGCAAAATGACCGACTAAATTAGAAGCACTTGAGGATTTCATCAGTAAATGAAATGCTGTGTCAGGGATTAATGATCTATTTTGTTTTCTGACTTGGAGCAGCAAAGCAGTCCCACCCttaatataaataaaattattaGTGGAGGTTAGAACTCAATGAAACTTGCCAGGTTTTAAGCATGTGGAATGTTGAAAATTGCACATCCTCTTTAACTTAATAGCATTTATTGGTTTTATTTTTCTTCTAAAAGTGTATATACGTATCTTTTTGTGGAAATATCGGAAAATGCAACTGTGCACAGAGAATCTAAAAAAATGACTTAGTACCTC
>gene=chr10_20774346-20775346; species=papHam
GCTGAAGCAGCACTTAAAACTCCACAGTCTGCAAAGGAACATCACTTTCCAAACCTCTTAAAGGTTTGCTTAGGGTACTTTTCTGCTATAAGAGAAAATATTTCCTTCCCAGTGATCAAATGGGAGACCCAGACTGACTGACTTAGTCTACTAATCTCTGTTCAGCACTGGACAAAATGACCGACTAAATTAGAAGCACTTGAGGATTTCATCAGTAAATGAAATGCTATGTCAGGGATGAATGATCTATTTTGTTTTCTGACTTGGAGCAGCAAAGCATTCCCACCCttaatataaataaaattattaGTGGAGGTTAGAACTCAACGAACCTTGCCAGGTTTAAAGCATGTGGAATGTTGAAAATTGTACATCCTC--TAACTTAATAGCATTTATTGGTTTTATTTTTTTCCTAAAAGTATATATATACATTTCTTTGTGGAAATATCGGAAAATGCAACTGTGCACAAAGAATCTAAAAAAATGACTTATTACCTC
>gene=chr10_20774346-20775346; species=ponAbe
GCTGAAGAAGTACTTAAAACTTGACAGTCTGCAAAGGAATATCACTTTCCAAACCTCTTAAAGGTTTGCTTAGGGTACTTTTCTGCTATAAGAGAAAATATTTCCTTCCCAGTGGTCGAATGGGAGACCCAGACTGACTGGCTTAGCCTACTAATCTCTGCTCAGCACTGGGCAAAATGACCGACTAAATTAGAAACACTTGAGGATTTCATCAGTAAATGAAATGCTGTGTCAGGGATCAATGATCTATTTTGTTTTCTGACTTGGAGCAGCAAAGCATTCCCACCCttaatataaataaaattattaGTGGAGGTTAGAACTCAATGAACCTTGCCAGGTTTTAAGCATGTGGAATGTTGAAAATTGCACATCCTCTTTAACTTATTAGCATTT----GTTTTATTTTTCTTCTAAAAGTGTATATATATATCTTTTCATGGAAATATTGGACAATGCAACTGTGCA-------------------------------
>gene=chr10_20774346-20775346; species=rheMac
GCTGAAGCAGCACTTAAAACTCCACAGTCTGCAAAGGAACATCACTTTCCAAACCTCTTAAAGGTTTGCTTAGGGTACTTTTCTGCTATAAGAGAAAATATTTCCTTCCCAGTGATCAAATGGGAGACCCAGACTGACTGGCTTAGTCTACTAATCTCTGTTCAGCACTGGACAAAATGACTGACTAAATTAGAAGCACTTGAGGATTTCATCACTAAATGAAATGCTATGTCAGGGATTAATGATCTATTTTGTTTTCTGACTTGGAGCAGCAAAGCATTCCCACCCttaatataaataaaattattaGTGGAGGTTAGAACTCAACGAACCTTGCCAGGTTTAAAGCATGTGGAATGTTGAAAATTGTACATCCTCTTTAACTTAATAGCATTTATTGGTTTTATTTTTTTCCTAAAAGTATATATATACATTTCTTTGTGGAAATATCGGAAAATGCAACTGTGCACAAAGAATCTAAAAAAATGACTTAGTACCTC
>gene=chr10_21782346-21783346; species=hg19
TGCATGGTTTATCGGGTGAGCGTTCCCCACCCCACTTCTTGCAACTTTGCTTGCTCATCTAGGGGTTCCCGGAGGGCCCCCAACACCCCCTAGCAGGGCGCGAGGTAAGTGGAGAGTTTGCCCGGGTGCTGGGTGATGTGCCCAGCAACTTCTGCTTTTTCCCCTGGGGAAAACTGTGACATTCGAAAGGTGTCTGCAAGTGTTTCTTCTGGTTGGCCTGGAAGTTTCCCGAGTCCCTGGACTGGCGACCCAAACTCCTACACTTCCTGCCCGGTGCTGGGAAGAAACCCAGATCAGCAGACAAATCAACCACACCCTGAGCCCCAACATCGAGCTCCAACATGTGCCTTTCCCGCCGAACGAGAAAGCGCGGACCCCTTGCAAGCAGCATATAGCCTCGGCGTGACCCGTGGAGAGGCGGGACCCCAGTGGAGAGAGAAGCACGGAGAAGCCTGGGAAGGAGCTTGGTAAGAGGGGCACAGTCCAGGCTGCCCCATGCG
>gene=chr10_21782346-21783346; species=bosTau
-----------------------T-CCTGCACCC------------CT-ACTCCTTCTCTGG-GCCTCCCGCCAGGG-CGGAGCAA-CCCCAGCAGGGCTCTCGGCAAGTTGAGAACTTGCTCAGGCGCGGCGCGGTGTGTCTACTAG--TCTGCTTTC--CCCCAGGGAAAGCTACGAGACT------------ACAAGTGCTTCTTGTAGTCAGCTT-GGGATC-TTCGAGACCGCGGACTGGAGGCCCAAACCCCTCCTCCTCCCGCGC--GGCGACCGGGGAACCTGGGTCCGGGGATAATTCATTG------------------CCAAGCGCCCCCATCTGCCC--------CAGTGAGAAAGCGCCGGATACTTGCCCGGCGCGTTTGGCCCCAGGGTGACTCGTGGAGAGACTGGATTCGCGTGGAGAACCACGGTGGGGGAAAA----------GGGTGGGGAGAGGC-ACCAGTCCCGGCCGCCCC--TCG
>gene=chr10_21782346-21783346; species=calJac
TGCATGGTTTATCTGGTGAGCGTTCCCCAACCCACTTCTCAAGGCTTTGCTTGCTTATCTAGGGGTTTCCGGAGGCCCCCCTGCACACCCCAGAAGAGCGCAAGGTAAGTCGAGAGTTTGCCCGGGTGCTGGGTGATGCGCCTAGCAACTTCTGCTTTTCCCCCTGGGGAAAACTGTGACATTAGAAAGTTGTCT----GTGATTTTTCTGGTTGGCCTGGAGGTTTCCTGAGCCCCTGGACAGGCGA--------CCTACACTTCAGGCCTGGTGCTTGGAGGAAACCTAGATTAGCAGACAAATCAACCACACCCTGCGCCCCAACATCAAACACCAATATGAGTCCTTCAGGCCGAGCGAAAAAGCGCGGGCCCCTTGCAAGAAGCATATGGCCTCGGCGTGACCCGTGGAGAGGAGGGACCCCAGTGGAAAGCGAAGCACGGAATAGCCTGGGAAGGAGCGTGGTGAGAGGGGCACAGGCCAGGCTGCCCCATGCG
>gene=chr10_21782346-21783346; species=canFam
----------------------------------------------TTCCTCGGTTTTCGGGGGGCCCCCCAGGGGG-GTGAACAC-CCC-CCCGGGGCGCGCGGTAAATCCAGGGTTAACTCCCGGGCCGCGCAGCGTGTCTACCAACTTATGCCTTC--CCCCAGGGGAAGCTGCGGGACTCCAAGAGCGTCTGCAGGTGCTCCTTCTGTTT-GCTTGGAGGTC-CCCCCGCC-------TGGAGGCCCCAACCCCCGCTCTCGCAGCCC-CGGCTGCGGAGGAAGCTGGACCCGGGGCCGATTTTCGGGGCTCGGAGCCTGCCTCTCCGCGTTCCCACATCCGCCCTTCAGCACGAGCGAGAACGCGCGAG--GCTTGCATGGGGCGTGCGGCCTCGGCGCCCCCCGCGGGGACCAGGCGCGCGGCCGGAGATCCACGCGGGGAGCAGC-----------CGTGGGCCCAGCG------------------------
>gene=chr10_21782346-21783346; species=equCab
-----------------------TCCCCACCTCC-------CTGCTCTCCTCGCTTCTCTGGGGTTCCCCCGAGGGG-CTGAGCAC-CCC-AGCAGGGCGCGCGGTAAGTTCAGAGTTTGCTCTGGCGCCGTGCAGTGTGTCCACCAACTTCTGCTTTT--CCCCAGGGAAAACTGCGAGACTTGAAGCGCGACTGCAAGTGCTTCTTCTGGTCAGCTTGGAGGTC-TCCGAGCCCCGGGATTGGCGGCCCAAACCCCTACTCTTCCCGCCC-TG-----GGAGGAATCTGAA-TCGGAGCCAATTCAACGCGCTCGGAGCCCCCAACACCAAGCACCCACATCTGCTCTGCAGCGCGAGCGAGAAAGCGCGTG--GCTTGCATGGGGCGTGCAGGAGCGG--------ATGGCGAGGAGGGACGCGGGGGACGACCGAGGCTGGGGGAAAA----------GCGCCGGGAGAGGGGTGCAGTCCTATCTGCCCC--ACG
>gene=chr10_21782346-21783346; species=gorGor
TGCATGGTTTATCGGGTGAGCGTTCCCCACCCCACTTCTTGCGACTTTGCTTGCTCATCTAGGGGTTCCCGGAGGGCCCCCAACACCCCCTAGCAGGGCGCGAGGTAAGTGGAGAGTTTGCCCGGGTGCTGGGTGATGTGCCCAGCAACTTCTGCTTTTTCCCCTGGGGAAAACTGTGACATTAGAAAGGTGTCTGCAAGTGTTTCTTCTGGTTGGCCTGGAAGTTTCCCGAGTCCCTGGACTGGCGACCCAAACTCCTACACTTCCTGCCCGGTGCTGGGAAGAAACCCAGATCAGCAGACAAATCAACCACACCCTGAGCCCCAACATCGAGCTCCAACATGTGCCTTTCCCGCCGAACGAGAAAGCGCGGACCCCTTGCAAGCAGCATATAGCCTCGGCGTGACCCGTGGAGAGGCGGGACCCCAGTGGAGAGAGAAGCACGGAGAAGCCTGGGAAGGAGCGTGGTAAGAGGGGCACAGTCCAGGCTGCCCCATGCG
>gene=chr10_21782346-21783346; species=panTro
TGCATGGTTTATCGGGTGAGCGTTCCCCACCCCACTTCTTGCGAGTTTGCTTGCTCATCTAGGGGTTCCCGGAGGGCCCCCAACACCCCCTAGCAGGGCGCGAGGTAAGTGGAGAGTTTGCCCGGGTGCTGGGTGATGTGCCCAGCAACTTCTGCTTTTTCCCCTGGGGAAAACTGTGACATTAGAAAGGTGTCTGCAAGTGTTTCTTCTGGTTGGCCTGGAAGTTTCCCGAGTCCCTGGACTGGCGACCCAAACTCCTACACTTCCTGCCCGGTGCTGGGAAGAAACCCAGATCAGCAGACAAATCAACCACACCCTGAGCCCCAACATCGAGCTCCAACATGTGCCTTTCCCGCCGAACGAGAAAGCGCGGACCCCTTGCAAGCAGCATATAGCCTCGGCGTGACCCGTGGAGAGGCGGGACCCCAGTGGAGAGAGAAGCACGGAGAAGCCTGGGAAGGAGCGTGGTAAGACGGGCACAGTCCAGGCTGCCCCATGCG
>gene=chr10_21782346-21783346; species=papHam
CGCATGGTTTATCTGGTGAGCGTTCCCCACCCCACTTCTTGAGGCTTTGCTTGCTCATCTAGGGGTTCCTGGAAGGCCCCCAGCACCCCCTAGCAGGGCGCGAGGTAAGTGGAGAGTCTGCCCGGGTGCTGGGTGATGTGCCCGGCAACTTCTGCTTTTTCCCCTGGGGGAAACTGTGACGTTAGAAAGGTATCCGCAAGTGTTTCTTCTGGTTGGCCTGGAGGTTTCCCGAGCCCCTGGACTGGCGACCCAAACCCCTACACTTCCTGCCCGGTGCTTGGAAGAAACCCAGATCAGCAGACAAATCAACCACACACTGCGCCCCAACATCGAGCGCCAACATGTGCCTTTCAGGCCAAACGAGAAAGCACGGACCCCTTGCAAGGAGCATATGACCTCGGCGTGACCCGTGGAGAGGCGGGACCCCAGTGGAGAGCGAAGCACGGAGAAGCCTGGGAAGGAG-GTGGTGAGAGGGGCACAGTCCAGGCTGCCCCATGCG
>gene=chr10_21782346-21783346; species=ponAbe
TGCATGGTTTATCGGGTGAGCGTTCCCCACCCCACTTCTTGCGACTTTGCTTGCTCATCTAGGGGTTCCCGGAGGGCCCCCAGCACCCACTAGCAGGGCGCGAGGTAAGTGGAGAGTTTGCGCGGGTGCTGGGTGATGTGCCCAGCAACTTCTGCTTTTTCCCCGGGGGAAAACTGTGACATTAGAAAGGTGTCTGCAAGTGTTTCTTCTGGTTGGCCTGGAGGTTTCCCGAGTCCCTGGACTGGCGACCCAAACCCCTACACTTCCTGCCCGGTGCTGGGAAGAAACCTAGATCAGCAGACAAATCAACCACACCCTGAGCCCCAACATCGAGCGCCAACATGTGCCTTTCCCGCCGAACGAGAAAGCGCAGAGCCCTTGCAAGCAGCATACGGCCTCGGCGTGACCCGTGGAGAGGCGGGACCCCAGTGGAGAGCGAAGCACGGAGAAGACTGGGAAGGAGCGTGGTAAGAGGGGCACAGTCCAGGCTGCCCCATGCG
>gene=chr10_21782346-21783346; species=rheMac
CGCATGGTTTATCTGGTGAGCGTTCCCCACCCCACTTCTTGCGGCTTTGCTTGCTCATCTAGGGGTTCCTGGAAGGCCCCCAGCACCCCCTAGCAGGGCGCGAGGTAAGTGGAGAGTCTGCCCGGGTGCTGGGTGATGTGCCCGGCAACTTCTGCTTTTTCTCCTGGGGGAAACTGTGACGTTAGAAAGGTATCTGCAAGTGTTTCTTCTGGTTGGCCTGGAGGTTTCCCGAGCGCCTGGACTGGCGACCCAAACCCCTACACTTCCTGCCCGGTGCTTGGAAGAAACCCAGATCAGCAGACAAATCAACCACACACTGCGCCCCAACATCGAGCGCCAACATGTGCCTTTCAGGCCAAACGAGAAAGCACGGACCCCTTGCAAGGAGCATATGACCTCGGCGTGACCCGTGGAGAGGCGGGACCCCAGTGGAGAGCGAAGCACGGAGAAGCCTGGGAAGGAG-GTGGTGAGAGGGGCACAGTCCAGGCTGCCCCATGCG
>gene=chr10_23897346-23898346; species=hg19
gaagctctggcacagagattagctaagtcatttCTGGACTCCGGCTGTTTTCTTGTTTAAAATTATACCTCTGTTTTATCTCGTGGATTCAGGGAGAGTCTTATCAGCTCCGTGGGGTGATTAATGCATGTTCCTGGTATTTCACTTCTTCGGGCATGCCTTCCTGCCATGTCAGTAATACCTCGTTCAATTTTGTAATTGTTTCTGATCCCTTTCAAGTGAAAGCAGCTCAGCTCTTCCTTCAGCAGGGCATCAAAGTTGGCTGTTGGGGTTGATGGGCATTATCAGAGGCTGCAGATCACAAGAGGCTTCATCAAATAGACCGTGCTCTGGCTTCGGGAGGGCAAGCGATGTGGGCATTCCTTCCCGTCACTGTGATGGAACGTTTGTAATAATTATCTAATTTGCTATCTAAAGCAGTGTTTGAGTCAAAGCCTTAACACTGGGTGAATACTGCCTATTAGCTATTTGAAACCTTGTATTGAAATTTCTAGAAACCC
>gene=chr10_23897346-23898346; species=bosTau
AAAAATATAGCACAAAAATTATCTAAGTGATTTCTGCACACTAGCTGTTTTCTTGTTTGCTGTTGTTTTTCTGTTTTCTTGCATGTATTCAGGGAGAGTCTTGCTGGCTTTGTGGATTGATGAATGCACAATCCTGATATTTTGCTTTTT--CAA-CCTCTTCCTGCCATGTCAGGAGCACCTCATTCGATTTTGTAATTGTTTCTGATCCTTTTCAAGTTAAAGCTGCTTAACTCGCCCTTCAGTGGCGTATCAAAGTTGGCTGCTGCGGCTGATAGGTATTATCAGCGGCTGCAGATCAGAAAGTGCTTCATCAAATC-AATGCTCTGTGGCTCTGGACGGGCAAGC-ACATGGGTATTTCCTTCTATCACGGTGATGGAACGTTAGGAAGAATTAACTAATTTGCTATCTGAATGGGTGTTTGATTTGAGGCCTTAAAACTATGCTAATACTGCCTTTCATCTATTTGAAATCTTATATTGAAATTTCCCAAAACTC
>gene=chr10_23897346-23898346; species=calJac
---------GCACAGAGATTAGCCAAGTAATTTCTAGACTCTGGCTGTTTTCTTGTTTAAGATTATATTTCTGTTTTATCTTGTGGATTCAGGGACAGTCTTGTCAGCTCCGTAGGGTGATTAATGCATGTTCCTGGTATTTCACTTCTTCGAGCATGCCTTCCTCCCATATCCATAGTACCTCATTCGATTTTTTAATTGTTTCTGATCCCTTTCAAGTAAAAGCAGCTTAGCTCTTCCTTCAGCAGGGCATCAAAGTTGGCTGCTGGGATTGATAGGCATGATCAGAGGCTGAAGATCACAAGAGGCTTCATCAAATAGAGTATGCTCTGGCTTCAAGCGAGCGAGCGATGTGGGCATTCCTTTCCATCACTGTGATGGCATGTTCCTAAGAACTAACTTATTTGCTGTCTAAAGGGGTG-CTGAGTCAAAGCTTTAACACTGGGTGAATACTGCCTATTATCTATTTGAAACCTTGTATTGAAATTTCCAGAAACCC
>gene=chr10_23897346-23898346; species=canFam
ggaactgtggtatcgagattagctaagtaatttCTGCACACCAGCTGTCTTCTTGTTTGCGATGATA--TTTGTTTCGTTGCATGAGTTCAGGGGGAGTCTTGCTGGCATTGCAGGTTGATTAACGCATGCTGCTGGTATTTCGCTTCTTCATGCACATCTTCCTGCCATGTCAGTAACACCTCATTCGATTTTGTAATTGTTTCTGATCCTTTTCAAGTTAAAGCGGCTTATGTCTCCCTTTAGCAGGGTATCAAAGTTGGCTGCTGCAGTTGATAGGCATTATCAGAGGCTGCAGATCA-AAGATGCTTCATCAAATAGAGTGTGCTTTGGCTCCCAGAGATCAAGTAACTTGGGTATTCCTTTCCATCACAGCGATGAGACGTTAGTAAGAATTAACTAATTTGCTGTCTAAATGGGTGTTTGACTCAAAGCCTTAAAACTATGCTAATGTTGCCTATTATCTATTTGAAACCTTCTACTGAAGGTTCCAGAAACCT
>gene=chr10_23897346-23898346; species=equCab
GAAAATATGGCACAGAGATTGGCCAAATAATTTCTGCAAGCTAGCTGTTTTCTTGTTTGAAGCTGTATTTCTATTTGACTACATGTGTTTAGGGAGAGTCTTGCGGGCTTTGTGGGTTGATTAATGCCCGTTCCTGATA-TTCTCTTCTTCACGCACAGCTTTCTGCCCTGTCAGTAGCATCTCATTCGATTTTGTAATTGTTTCTGATCCTTTTCAAGTGAAAGCTGCTTCACTCTCCCTTCAGCAGGGTATCAAAGTT-GCTGCTGCAGTTGATAGGCATTATCAGAAGCTGCAGATCAGAAGATGCTTCATCAAATCGAGTGTACTTTGGCTCCGAGAAAGCAAGCAACATGGGCATTTCTTTCCATCATAGTGATGGAAACTTAGGAAGAATTAACTAATTTGCTGTCTAAATGCGTGTTTGACTCAAAGATGTCAAACTAGGTGAATACTGCCTATTACCTAATTTGCA-CTTGTATTGAAATTTCCAGAAACTC
>gene=chr10_23897346-23898346; species=gorGor
gaagctctggcacagagattagctaagtcatttCTGGACTCTGGCTGTTTTCTTGTTTAAAATTATACCTCTGTTTTATCTCGTGGATTCAGGGAGAGTCTTATCAGCTCCGTGGGGTGGTTAATGCATGTTCCTGGTATTTCACTTCTTCGGGCATGCCTTCCTGCCATGTCAGTAATACCTCGTTCAATTTTGTAATTGTTTCTGATCCCT------------------------------------------------------------------------------------------------------------------------------------------------------------------------------------------------------------------------------------------------------------TATTTGAAACCTTGTATTGAAATTTCTAGAAACCC
>gene=chr10_23897346-23898346; species=panTro
gaagctctggcacagagattagctaagtcatttCTGGACTCCGGCTGTTTTCTTGTTTAAAATTATACCTCTGTTTTATCTCGTGGATTCAGGGAGAGTCTTATCAGCTCCATGGGGTGATTAATGCATGTTCCTGGTATTTCACTTCTTTGGGCATGCCTTCCTGCCATGTCAGTAATACCTCGTTCAATTTTGTAATTGTTTCTGATCCCTTTCAAGTGAAAGCAGCTCAGCTCTTCCTTCAGCACGGCATCAAAGGTGGCTGTTGGGGTTGATAGGCATTATCAGAGGCTGCAGATCACAAGAGGCTTCATCAAATAGACCGTGCTCTGGCTTCGGGAGGGCAAGCGATGTGGGCATTCCTTCCCATCACTGTGATGGAACGTTTGTAATAATTATCTAATTTGCTATCTAAAGCGGTGTTTGAGTCAAAGCCTTAACACTGGGTGAATACTGCCTATTAGCTATTTGAAACCTTGTACTGAAATTTCTAGAAACCC
>gene=chr10_23897346-23898346; species=papHam
gaagctctggcacagagattagctaagtcatttCTGGACTCCGGCTGTTTTCTTGTTTAAAATTATACCTCAGTTTTATCTCGTGGATTCAGGGAGAGTCTTGTCAACTCCGTGGGGTGATTAATGTATGTTCCTGGTATTTCACTTCTTTGTGCACGCCTTCCTGCCATGTCAGTAGTACCTCGTTCAAGTTTGTAATTGTTTCTGATCCCTTTCAAGTGAAAGCAGCTTAGTTCTTCCTTCAGCAGGGCATCAGAGTTGGCTGTTGGGGATGATAGGCATTATCAGAGGCTGCAGATCACAAGAGGCTCCATCAAATAGACCATGCTCTGGCTTCAGGAGAGCAAGCGATGTGGGCATTCCTTCCCGTCACTGTGATGGAATGTTCGTAATAAT----TAATTTGCTATCTAAAGTGGTGTTTGAGTCAAAGCCTTAACACTGGGTGAATACTGCCTATTATCTATTTGAAATCTTGTATTGAAATTTCTAGAAACCC
>gene=chr10_23897346-23898346; species=ponAbe
gaagctctggcacagagattagctaagtcatttCTGGACTCCGGCTGTTTTCTTGTTTAAAATTATACCTCTGTTTTATCTCGTGGATTCAGGGAGAGTCTTGTCAGCTCCATGGGGTGATTAATGCATGTTCCTGGTATTTCACTTCTTTGTGCATGCTTTCTTGCCATGTCAGTAGTACCTCGTTCAATTTTGTAATTGTTTCTGATCCCTTTCAAGTGAAAGCAGCTTAGCTCTTCCTTCAGCAGGGCATCAAAGTTGGTTGTTGGGGTTGATAGGCATTATCAGAGGCTGCAGATCACAAGAGGCTTCATCAAATAGACCATGCTCTGGCTTTGACAGAGCAAGCGATGTGGGCATTCCTTCCCGTCACTGTGATGGAATGTTTGTAATAATTATCTAATTTGCTATCTAAAGCGGTGTTTGAGTCAAAGCTTTAACACTGGGCGAATAGTGCCTATTATCTATTTGAAACCTTGTATTGAAATTTCTAGAAACCC
>gene=chr10_23897346-23898346; species=rheMac
gaagctctggcacagagattagctaagtcatttCTGGACTCCGGCTGTTTTCTTGTTTAAAATTATACTTCAGTTTTATCTCGTGGATTCAGGGAGAGTCTTGTCAACTCTGTGGGGTGATTAATGTATGTTCCTGGTATTTCACTTCTTTGTGCACGCCTTCCTGCCATGTCAGTAGTACCTCGTTCAAATTTGTAATTGTTTCTGATCCCTTTCAAGTGAAAGCAGCTTAGTTCTTCCTTCAGCAGGGCATCAGAGTTGGCTGTTGGGGTTGATAGGCATTATCAGAGGCTGCAGATCACAAGAGGCTCCATCAAATAGACCATGCTCTGGCTTCAGGAGAGCGAGCGATGTGGGCATTCCTTCCCGTCACTGTGATGGAATGTTCGTAATAAT----TAATTTGCTATCTAAAGCGGTGTTTGAGTCAAAGCCTTAACACTGGGTGAATACTGCCTATTATCTATTTGAAATCTTGTATTGAAATTTCTAGAAACCC
>gene=chr11_210121-211121; species=hg19
GCCTGTTGGGACAAGGCCAAGGAGATGCCAGTTCTGGGCTGGGACCTCAGGAAAGGCTTCTGAGGGAAGTAGAGGCCCCTTCTGGCTCTTGCTGCCTGGCAGGAGGGCTGTGTGGTGTCTGGGGAGACTGTAAGAGATCCTCCACCATGAGGCTGTGAGTGGGGCTGAGACAGAGTGTGACTTCATCCCTAAGGTATGTGTTAGCATTCCTAATCAGGGAAGTGCTCTTAGAAGAATACTCATGGAGTTTTTAGGAAGACAGCAGTGGTCATCTTTTGCCCCCAGCACTACCCAGAGTCACCTAGGAAGACCCCAGGGGACCAGGTATGCAGTACAGGAGGTGCACAGTCATTGCCACACAGTCCTGGAGTGCAACAGACAGTGGAGCCTCAGCAGGCAGCAGTGGGATGAGTGGGGCTCCTCACAGGAACCCTTCTTTCTTTGGTCAGGAAGACGCTGCCCTTTACCGACACCTGGGGACCCTTCTCCGGCACTGTGTG
>gene=chr11_210121-211121; species=bosTau
GCCAGTCGAGAGAA-GCAGGGC--ACACCTATCTTGGACGGG--TCTCACGGAAGTTTTCTGAGGGAGTTGGAGAGCATAACTGGCTCTTGAAGCCTGGCTGGACGGCTGTGTGGTGCCGGGGGAGGCTCT--GAGATTCTTCACGGTGAGAC--TGAGTGGGGCTAAAGCACAGAGCAGCTGTGTCCCAAGGGGATCCATTGATATTCTTAACCAAGAGAGTTCTCT----------------------------------------------------------------TGAGGTCTCCTGGG-AGAGGACAAGCAGCAGGGTGTACAGTAGAGA---TGCAGAGGTAATGCA-TGTGGTCTTCAGGGGATCCAGAAGGCAGACTCT-AGTTGGCAGCAG--GGGCCAGTGGGGCTCCTCACAGGAACTCCTGTCTGTCTGGTCAGGAAGACGCTGCCCTGTACCGGCACCTGGGCACCCTGCTGCGGCACTGCGTG
>gene=chr11_210121-211121; species=calJac
GCCTATTGGGACAAGGCCAAGGAGATGCCAGTTTCGGGCTGGAACCTCAGGGA---------------------TCCCCTTCTGGCTCTTGCTGCCTGGCAGGAGGGCTGTGTGGTGTCAGGGGAGACTGTAAGAGATCCTTCACCATGAGGCCATGAGTGGGGCTGA-------------------------------------------------------------------------------------------CAGAGGTGGTCATCTTTTGCCCCCAGCACTA-CCAAAGTCACTTAGG-AGACCCCAGGGGGTCAGGCATGGAGTATGGGAGCTGCACAGTCAGTGCCACATATTCTTGGAGTGCA--AGACAGTAGAGCCTCAGCAGGCAGCAGTGGGATGAGTGGGGCTCCTCACAGGAACCCTTCTTTCTTTGGTCAGGAAGATGCTGCCCTTTACCAGCACCTGGGGGTCCTTCTCCGGCACTGTGTT
>gene=chr11_210121-211121; species=canFam
GCCTATTGGGAGGAGGCAGGGAG-CTGTACATCATGTACAGGGGCCTTCAGAGA-CTGTCTGAGAAAGGCAGAGGGCATACCTGGCACTTGCAGCCTGGTAGGAGGGCTGTTTGGTACATGGA-------------------------GAGGTCACGAGCAACACTAGAGTAGGTTGTGATTTTATCCCAGGAAGACCTGGTAATGGTCTTGGTTAAGGAAATGCTTT----------------------------------------------------------------CAAGGCTACGTGGG-GGAGGACGAGGGGTTGGGCACACAGTAGAGAAAATGCATAGTCCGTGCA-----------------------------------------------------GAGTGGGGCCTCTCACAGGAACCCCTTTCTTTTTGGTCAGGAAGATGCGGCCCTTTATCGGCACCTGGGGACCATTCTGCGGCACTGTGTG
>gene=chr11_210121-211121; species=equCab
GCCTGTT-GGAGGAAGCAGGGAG-ACA-----CCTGGGTAGGGGCCCCAGGAGAGGCTTCTGAGGGAGGTGGAGAGCACATTTGGCTTTTGCAGCCTGGCAGGAGTGCTGTCTGGTGCATGGGGAGGCTGTAAGAGATTCCCAGTCCTGTGGCTGTGAGCAGGGCGAGCACAGAGCGTGACTTTGTTCC---AAGGTCCGTTGACGTTCTTAATCAGGAGAGTACTTT----------------------------------------------------------------TTGGGTCGTGTAGG-AGAGGCCAAGAAGCCAGGTGTGTAGCAGGGGAGATGTGTAACTAGTGCA-CCCCGTCCTGCAGTGGAGCAGACAGTGGAACCTCAGCTCGCAGTAG--GGATGAGTGGGGCTCCTCACAGGAACTTCTTATTCTTTGGTCAGGAAGATGCTGCCCTTTACCGGCACCTGGCAACCCTCCTGCGGCACTGTGTG
>gene=chr11_210121-211121; species=gorGor
GCCTGTTGGGACAAGGCCAAGGAGATGCCGGTCCTGGGCTGGGACCTCAGGAAAGGCTTCTGAGGGAAGTAGAGGCCGCTTCTGGCTCTTGCCGCCTGGCAGGAGGGCTGTGGGGTATCTGGGGAGACTGTAAGAGATCCTCCACCATGAGGCTGTGAGTGGGGCTGAGACAGAGTGTGACTTCATCCCAAAGGTATGTGTTAACATTCCTAATCAGGGAAGTGCTCTTAGAAGAATACTCATGGAGTTTTTAGGAAGA-------------------------------------------------------------------------------------------------------------------------------------------------------------------------------------------------------------------------------------------------
>gene=chr11_210121-211121; species=panTro
GCCTGTTGGGACAAGGCCAAGGAGATGCCAGTTCTGGGCTGGGACCTCAGGAAAGGCTTCTGAGGGAAGTAGAGGCCCCTTCTGGCTCTTGCTGCCTGGCAGGAGGGCTGTGTGGTGTCTGGGGAGACTGTAAGAGATCCTCCACCATGAGGCTGTGAGTGGGGCTGAGACAGAGTGTGACTTCATCCCAAAGGTATGTGTTAACATTCCTAATCAGGGAAGTGCTCTTAGAAGAATACTCATGGAGTTTTTAGGAAGACAGCAGTGGTCATGTTTTGCCCCCAGCACTACCCAGAGTCACCTAGGAAGACCCCAGGGGACCAGGTATGCAGTACAGGAGGTGCACAGTCATTGCCACACAGTCCTGGAGTGCAACAGACAGTGGAGCCTCAGCAGGCAGCAGTGGGATGAGTGGGGCTCCTCACAGGAACCGTTCTTTCTTTGGTCAGGAAGACGCTGCCCTTTACCGACACCTGGGGACCCTTCTCCGGCACTGTGTG
>gene=chr11_210121-211121; species=papHam
GCGTGTTGGGACAAGGCCAAGGAGATGCCAGTTCTGGGCTGGGACCTTAGGGGAGGATTCTGAGGGAAGTAGAGGCCCCTTCTGGCTCTTGCTGCCTGGCAGG-GGGCTGTGTGCTCTCCGGGGAGACTGTAAGAGATCCTCCACCATGAGGCTGTGAGTGGGGCTGAGACAGAGTGTGACTTCATCCCAAGGGTGTGTGTTAACATTCCTAATCAGGGACGTGCTCTTAGA---ATACTCACGGAGTTTTTAGGAAGACAGCAGTGGTCATCTTTTGCCCCCAGCACTAGCCAGAGTCACCTAGG-AGACCCCAGGGGACCAAGTGTGCAGTACAGGAGGTGCACAGTCATTGCCACACAGTTCTGGAGTGCAACAGACAGTAGAGCCTCAGCAGGCAGCAGTGGGATGAGTGGGGCTCCTCACAGGAACCCTTCTTTCTTTGGTCAGGAAGACGCTGCTCTTTACCGACACCTGGGGACCCTTCTCCGGCACTGTGTG
>gene=chr11_210121-211121; species=ponAbe
GCCTGTTGGGACAAGGCCAAGGAGATGCCAGTTCTGGGCTGGGACCTCAGGAAAGGCTTCTGAGGGAAGTAGAGGCCCCTTCTGGCTCTTGCTGCCTGGCAGGAGGGCTGTGTGGTGTCCGGGGAGACTGTAAGAGATCCTCCACCATGAGGCTGGGAGTGGGGCTGAGACAGAGTGTGACTTCATCCCAAGGGTGTATGTTAACATTCCTAATCAGGGAAGTGCTCTGAGAAG-ATACTCATGGAGTTTTTAGGAAGATAGCGGTGGTCATCTTTTGCCCCCAGCCCTACCCAGAGTCACCTAGGAAGACCCCAGGGGACCAGGTATGCAGTACAGGAGGTGCACAGTCATTGCCACACAGTCCCGGAGTGCAACAGACAGTGGAGCCTCAGCAGGCAGCAGTGGGATGAGCGGGGCTCCTCACAGGAACCCTTCTTTCTGTGGTCAGGAAGACGCTGCCCTTTACCGACACCTGGGGACCCTTCTCCGGCACTGTGTG
>gene=chr11_210121-211121; species=rheMac
GCGTGTTGGGACAAGGCCAAGGAGATGCCAGTTCTGGGCTGGGACCTTAGGGGAGGATTCTGAGGGAAGTAGAGGCCCCTTCTGGCTCTTGCTGCCTGGCAGG-GGGCTGTGTGCTCTCCGGGGAGACTGTAAGAGATCCTCCACCATGAGGCTGTGAGTGGGGCTGAGACAGAGTGTGACTTCATCCCAAGGGTGTGTGTTAACATTCCTAATCAGGGACGTGCTCTTAGAAGAATACTCATGGAGTTTTTAGGAAGACAGCAGTGGTCATCTTTTGCCCCCAGCACTA------------------------------------------------------------------------------------------------------------------------------------------------------------------------------------------------------------------
>gene=chr11_214429-215429; species=hg19
CCCCTTCTCTTGACTCCCGTTCTGTTCATGATTTGCCTCTGGTCCAGTTTCTCATCTCTGGACTGCAACGGTCTTCTTGTGCTAGAACTCAGGCTCAGCCTCGAATTCCACAGACGAAGTACTTTCTTTTGTCTGCGCCAAGAGGAATGTGTTCAGAAGCTGCTGCCTGAGGGCAGGGCCTACCTGGGCACACAGAAGAGCATATGGGAGGGCAGGGGTTTGGGTGTGGGTGCACACAAAGCAAGCACCATCTGGGATTGGCACACTGGCAGAGCCAGTGTGTTGGGGTATGTGCTGCACTTCCCAGGGAGAAAACCTGTCAGAACTTTCCATACGAGTATATCAGAACACACCCTTCCAAGGTATGTATGCTCTGTTGTTCCTGTCCTGTCTTCACTGAGCGCAGGGCTGGAGGCCTCTTAGACATTCTCCTTGGTCCTCGTTCAGCTGCCCACTGTAGTATCCACAGTGCCCGAGTTCTCGCTGGTTTTGGCAATTAA
>gene=chr11_214429-215429; species=bosTau
TCCCTTCTCTTTACTTCCGTTCTATTCATGATTTGCCTTTGGTCCGTTTTCTTCTCTGTGGACTGTGAGGCTCCTGTCCTGCTAGAACTCTGGACCGGTCTTTGTTCCTGTAAATGAAGTGGTTTCTTTTGTGTGTGCCTGAGGGC-----------AGGGCTTAACTGAAGGCA------------------AAGTGTGCATTTGGGAGGGTGGGA--CTGAGCATGGGAACA---------GGCA-TGAGCACAGTCAGCATGCTGGCAGAGCT--GGTGT-TGAGCAGGTACCGCATTTCACAGG-GCAAAACCTGCTGGAACTTTATATGCTAAT--GCCAGAA-ACACAC-------TTC----TGATCTGCTGTTTTTGTCC-----CCACTGAGAGCAGAGCTGTTAGCCTCTTGTA-----TTTTTGTTCCTGGCT----------------------CAGTGCCCAAGT-ATCAGTGGCTCTGA-----GA
>gene=chr11_214429-215429; species=calJac
CCCTTTCTCTTTACTCCCGTTCTGTTCACGATTTGCCCCTGGTTCAGTTT---ATCTCAGGACTGCAGTGG---TCTTGTGCAAGAACGAAGGCTCAGCCTTGAATTCTGCAGGCAAAGTACTTTCTTTTGTCTGCGCCAAGAGGAATGTGTGTAGAGGCTGCTGCCTGAGGGCAGGGCCTACCTGGGCATACAGAAGAGCATATGGGAGGGCAGGGGGATGGGCGTGGGTGTGCACAGAGCAAGCA-CATCTGAGATTGGCATGCGGGCAGAGCCGCTGTGTTGAGGGATGTGCTGCACTTCACAGGGAGAAAACCTGTCAGAACTTTACGTACAAGTGTGTCAGAACGCACAC-TCCAAGGTG----TGCTCTGTGGTTTCTGTCCTGTCTTCACTGGGTGCAGGGCTGGAGGCCTCCCAGGTGTTCTCCTTGGTCCTTGTTGAGCTGCCCACTGTAGTATCCACAGTGCCCAAGTTCTCGCTGGTTCTGGCAATTAA
>gene=chr11_214429-215429; species=canFam
CCTCTTCTCTTTACCTCCGTTCTGTTAATGATTTGTTTCTGGTCCGGTTTCTTATCTTTGGACTGTGAGGGTCTGGTCCTGCTGCGACTCTGGATCAGCCTTGATTTCTACTGATGAAGTGGCCTCGG--GTGTATGCCAAGAGGA---------------------TGGGGGCA--------------------------------------GAGG--CTGAGTGTGGGCACAC-----CCAAGCA-TGTCCCAGTCTGGCATGCCTGTAGAGCTTCCACAG-CAAGCAAGTGCTGCAGTTCACAGG--AAAAGCTTGCCAGAACTGTACACACTAAG--GACAGAA-ACATACATCCAAGGTA----TGCGCTGCTACTTCTGTCC-----CCACTGAGCTCAGGACTGGTAGCCTCTTCCGCA---TCCTAGGTCCTCGCTCAGCCGTCTGCTCTAGTATCCACAGCACCCAAGCGCTCACCGCTTGTGACAGTGGA
>gene=chr11_214429-215429; species=equCab
CCACCTCTCTTTTCTCTCGTTCTGTTCACAGTTTGCCTCTGGTCCAATTTTTTAACTCTGGACTGCGAGGTTCTTGTCCTGCTACAGCTCTATATCAGCCTTCACTTTCACAAACGAAGTGGTTTCTTTCACATGTGCAAAGGGGAC-ACACAAATGAGCGTGTGTTTGGGGGCA--------------------------------------AGGG--CTGAGCGTGGGTGCACGCAGAGAAAGCA-CTTCCACAGTGGGC---CCAGCAG------TGTGT-GGGGCAAGCACTGCATTTCACAGGGTAAAAACCTGCTAGAACTTTATATACCAAC--ATCAGAA-ACACACTTCCAAGGTA----TGC---TCTGCTGGT-TCC-----CCACTGAGCACAGGGCCAGTGGGCTCCTCC-CA---TTCTTGGTCCTGGCTCAGCCACCTGCTGT-GGGTCCACAGCACCTGAGTTCTCACCGGTTGTGACAAGTGA
[truncated: 3,465,334 more chars]
